# Supplementary material for: Muver, a computational framework for accurately calling accumulated mutations
Source: BMC Genomics. 2018 May 9;19:345. doi: 10.1186/s12864-018-4753-3 (PMC5944071; doi:10.1186/s12864-018-4753-3)
Supplement: Supplementary file 2 — Results Files. Zip file containing VCF and TXT formatted muver results for all yeast data sets analyzed. (ZIP 10697 kb) [file 12864_2018_4753_MOESM2_ESM.zip]

Archive with 30 entries (30 files):
- t0TAK136_wt.mutations.txt
- t0TAK136_wt.mutations.vcf
- t0TAK137_wt.mutations.txt
- t0TAK137_wt.mutations.vcf
- t0TAK138_pol1LM.mutations.txt
- t0TAK138_pol1LM.mutations.vcf
- t0TAK139_pol1LM.mutations.txt
- t0TAK139_pol1LM.mutations.vcf
- t0TAK140_pol2MG.mutations.txt
- t0TAK140_pol2MG.mutations.vcf
- t0TAK141_pol2MG.mutations.txt
- t0TAK141_pol2MG.mutations.vcf
- t0TAK142_pol3LM.mutations.txt
- t0TAK142_pol3LM.mutations.vcf
- t0TAK143_pol3LM.mutations.txt
- t0TAK143_pol3LM.mutations.vcf
- t0TAK147_msh2delta.mutations.txt
- t0TAK147_msh2delta.mutations.vcf
- t0TAK148_msh2delta.mutations.txt
- t0TAK148_msh2delta.mutations.vcf
- t0TAK149_pol1LM_msh2delta.mutations.txt
- t0TAK149_pol1LM_msh2delta.mutations.vcf
- t0TAK150_pol1LM_msh2delta.mutations.txt
- t0TAK150_pol1LM_msh2delta.mutations.vcf
- t0TAK151_pol2MG_msh2delta.mutations.txt
- t0TAK151_pol2MG_msh2delta.mutations.vcf
- t0TAK152_pol2MG_msh2delta.mutations.txt
- t0TAK152_pol2MG_msh2delta.mutations.vcf
- t0TAK163_pol3LM_msh2delta.mutations.txt
- t0TAK163_pol3LM_msh2delta.mutations.vcf
