# Supplementary material for: Muver, a computational framework for accurately calling accumulated mutations
Source: BMC Genomics. 2018 May 9;19:345. doi: 10.1186/s12864-018-4753-3 (PMC5944071; doi:10.1186/s12864-018-4753-3)
Supplement: Supplementary file 2 — Results Files. Zip file containing VCF and TXT formatted muver results for all yeast data sets analyzed. (ZIP 10697 kb) [file 12864_2018_4753_MOESM2_ESM.zip › t0TAK136_wt.mutations.txt]

Chromosome	Position	Excluded Region	Alleles	Intersects Repeat	Repeat Correction Applied	TAK136 Depths	TAK136 Allele Count Flag	TAK136 Depth Flag	TAK136 Filter Flag	TAK136 Ploidy	TAK136 Genotype	TAK136 Subclonal Genotype	TAK136 Subclonal Frequency	TAK136 Genotyping Score	TAK136 Subclonal Valid Flag	TAK70 Depths	TAK70 Allele Count Flag	TAK70 Depth Flag	TAK70 Filter Flag	TAK70 Composite Score	TAK70 Read Difference Flag	TAK70 Ploidy	TAK70 Genotype	TAK70 Subclonal Genotype	TAK70 Subclonal Frequency	TAK70 Genotyping Score	TAK70 Subclonal Valid Flag	TAK70 Mutations	TAK70 PAC Flag	TAK112 Depths	TAK112 Allele Count Flag	TAK112 Depth Flag	TAK112 Filter Flag	TAK112 Composite Score	TAK112 Read Difference Flag	TAK112 Ploidy	TAK112 Genotype	TAK112 Subclonal Genotype	TAK112 Subclonal Frequency	TAK112 Genotyping Score	TAK112 Subclonal Valid Flag	TAK112 Mutations	TAK112 PAC Flag	TAK113 Depths	TAK113 Allele Count Flag	TAK113 Depth Flag	TAK113 Filter Flag	TAK113 Composite Score	TAK113 Read Difference Flag
chr1_ref_v2	6736	0	C,CAA	1	1	3,1,64,66	1	1	0	2	CAA,CAA	NA	NA	0.72345253	0	0,1,12,20	1	1	0	0.937253382	0	2	CAA,CAA	NA	NA	0.030771659	0	NA	NA	0,2,22,27	1	1	0	1.301115383	0	2	CAA,CAA	C,CAA	0.125	0.085157808	0	NA	NA	2,1,61,85	1	1	0	1.470869193	0
chr1_ref_v2	12054	0	T,G	0	0	11,14,18,0	1	1	1	2	T,G	T,T	0.125	0.042957291	0	1,0,0,0	0	0	1	0	0	2	NA	NA	NA	NA	0	NA	NA	28,14,1,0	1	1	1	8.431396372	0	2	T,T	NA	NA	0.023530497	0	NA	NA	58,25,9,0	1	1	1	14.08679282	0
chr1_ref_v2	13322	0	A,AAGTGAAAGTACCGGTCCATGGTTC	0	0	263,241,46,0	1	1	1	2	A,A	A,AAGTGAAAGTACCGGTCCATGGTTC	0.125	0.335621535	0	33,28,5,0	1	1	1	0.436350342	0	2	A,A	A,AAGTGAAAGTACCGGTCCATGGTTC	0.25	0.373204246	0	NA	NA	100,102,12,0	1	1	0	0.900670726	0	2	A,A	A,AAGTGAAAGTACCGGTCCATGGTTC	0.125	0.035268139	0	NA	NA	358,280,45,0	1	1	1	2.091674992	0
chr1_ref_v2	13385	0	G,GAC	0	0	222,190,194,6	1	1	1	2	G,GAC	G,G	0.25	0.211880359	0	30,27,13,1	1	1	1	1.321026662	0	2	G,GAC	G,G	0.5	0.30538165	0	NA	NA	106,96,76,2	1	1	1	1.020687759	0	2	G,GAC	G,G	0.5	0.147053418	0	NA	NA	325,282,253,15	1	1	1	1.554698026	0
chr1_ref_v2	13413	0	G,A	0	0	223,210,208,13	1	1	1	2	G,A	G,G	0.25	0.161749403	0	29,23,12,1	1	1	1	1.51980113	0	2	G,A	G,G	0.5	0.287682072	0	NA	NA	112,102,87,9	1	1	1	0.787314404	0	2	G,A	G,G	0.25	0.2908022	0	NA	NA	328,329,270,15	1	1	1	1.541474978	0
chr1_ref_v2	13420	0	A,G	1	0	219,230,201,13	1	1	1	2	A,G	A,A	0.25	0.230221249	0	30,27,13,1	1	1	1	1.399510972	0	2	A,G	A,A	0.5	0.30538165	0	NA	NA	112,106,90,11	1	1	1	1.302562888	0	2	A,G	A,A	0.25	0.258548922	0	NA	NA	332,347,268,26	1	1	1	1.141835633	0
chr1_ref_v2	13442	0	A,C	0	0	218,257,182,24	1	1	1	2	A,A	A,C	0.5	0.263173653	0	29,33,16,3	1	1	1	0.760620858	0	2	A,A	A,C	0.5	0.084083117	0	NA	NA	101,113,93,24	1	1	1	3.283673288	0	2	A,C	A,A	0.25	0.092976456	0	NA	NA	336,374,290,53	1	1	1	2.22495765	0
chr1_ref_v2	13616	0	G,T	0	0	106,206,27,198	1	1	0	2	G,T	G,G	0.125	0.075588357	0	11,22,6,19	1	1	1	1.18180771	0	2	G,T	G,G	0.125	0.026317308	0	NA	NA	57,81,25,92	1	1	1	3.139455212	0	2	G,T	G,G	0.125	0.086234678	0	NA	NA	152,279,43,259	1	1	1	0.776977508	0
chr1_ref_v2	13654	0	G,A	0	0	98,175,25,167	1	1	0	2	G,A	G,G	0.125	0.100661995	0	9,27,3,15	1	1	1	1.400286431	0	2	G,A	G,G	0.25	0.182321557	0	NA	NA	51,73,13,74	1	1	0	0.816998592	0	2	G,A	G,G	0.125	0.103059019	0	NA	NA	143,243,31,251	1	1	1	0.712699517	0
chr1_ref_v2	16196	0	A,G	0	0	134,160,17,4	1	1	0	2	A,A	A,G	0.125	0.068992871	0	0,0,0,0	0	0	0	0	0	2	NA	NA	NA	NA	0	NA	NA	51,50,9,8	1	1	0	4.243617519	0	2	A,A	A,G	0.25	0.164002976	1	NA	NA	140,154,12,11	1	1	0	2.596017243	0
chr1_ref_v2	16264	0	A,T	1	0	96,150,0,14	1	1	0	2	A,A	A,T	0.125	0.089231134	0	14,17,1,3	1	1	0	1.537481272	0	2	A,A	A,T	0.25	0.101782694	0	NA	NA	59,42,0,10	1	1	0	4.095292368	0	2	A,A	A,T	0.25	0.271315095	0	NA	NA	144,151,2,26	1	1	0	2.784503409	0
chr1_ref_v2	18413	0	G,C	1	0	2,1,33,2	1	1	1	2	C,C	G,C	0.125	0.251314428	0	4,2,10,0	1	0	1	2.580675991	0	2	NA	NA	NA	NA	0	NA	NA	7,3,22,2	1	1	1	3.098359416	0	2	C,C	G,C	0.5	0.223143551	0	NA	NA	13,3,93,0	1	1	1	2.480460356	0
chr1_ref_v2	18425	0	C,T	0	0	2,1,26,2	1	1	1	2	T,T	C,T	0.25	0.287682072	0	4,3,10,2	1	0	1	2.362335026	0	2	NA	NA	NA	NA	0	NA	NA	7,4,25,4	1	1	1	2.384103756	0	2	T,T	C,T	0.5	0.129211731	0	NA	NA	13,3,83,5	1	1	1	1.791113748	0
chr1_ref_v2	18457	0	C,T	1	0	81,53,0,1	1	1	1	2	C,C	NA	NA	0.007434978	0	15,10,3,5	1	1	1	7.915458146	0	2	C,C	C,T	0.5	0.040821995	0	NA	NA	44,26,7,6	1	1	1	7.749084376	0	2	C,C	C,T	0.25	0.262364264	0	NA	NA	112,80,15,9	1	1	1	11.01591794	1
chr1_ref_v2	18498	0	A,G	1	0	144,117,0,0	1	1	1	2	A,A	NA	NA	0	0	17,28,1,4	1	1	1	7.050906572	0	2	A,A	A,G	0.25	0.251314428	0	NA	NA	74,57,0,7	1	1	1	6.383066523	0	2	A,A	A,G	0.125	0.08770558	0	NA	NA	151,184,1,8	1	1	1	4.604699954	0
chr1_ref_v2	18505	0	A,T	0	0	150,127,0,0	1	1	1	2	A,A	NA	NA	0	0	16,34,1,4	1	1	1	7.416732913	0	2	A,A	A,T	0.25	0.356674944	0	NA	NA	78,59,0,7	1	1	1	6.45994353	0	2	A,A	A,T	0.125	0.132489183	0	NA	NA	166,193,1,8	1	1	1	4.428573535	0
chr1_ref_v2	18517	0	T,A	1	0	169,131,0,0	1	1	1	2	T,T	NA	NA	0	0	16,32,1,4	1	1	1	8.128489631	0	2	T,T	T,A	0.25	0.315852949	0	NA	NA	91,60,0,5	1	1	1	4.122846557	0	2	T,T	T,A	0.125	0.517470166	0	NA	NA	184,199,1,8	1	1	1	4.52826971	0
chr1_ref_v2	19969	0	G,C	0	0	0,0,0,0	0	0	1	2	NA	NA	NA	NA	0	0,0,0,0	0	0	1	0	0	2	NA	NA	NA	NA	0	NA	NA	1,0,0,1	1	0	1	0	0	2	NA	NA	NA	NA	0	NA	NA	0,0,0,0	0	0	1	0	0
chr1_ref_v2	19974	0	C,T	1	0	0,0,0,0	0	0	1	2	NA	NA	NA	NA	0	0,0,0,0	0	0	1	0	0	2	NA	NA	NA	NA	0	NA	NA	1,0,0,1	1	0	1	0	0	2	NA	NA	NA	NA	0	NA	NA	0,0,0,0	0	0	1	0	0
chr1_ref_v2	21543	0	A,T	0	0	0,0,0,10	0	0	1	2	NA	NA	NA	NA	0	1,1,0,2	1	0	1	0	0	2	NA	NA	NA	NA	0	NA	NA	0,0,0,3	0	0	1	0	0	2	NA	NA	NA	NA	0	NA	NA	0,0,0,37	0	1	1	0	0
chr1_ref_v2	23241	0	C,CT	1	1	5,5,0,1	1	0	1	2	NA	NA	NA	NA	0	2,1,0,0	1	0	1	0.375090113	0	2	NA	NA	NA	NA	0	NA	NA	1,2,4,3	1	0	1	2.678624403	0	2	NA	NA	NA	NA	0	NA	NA	7,9,2,0	1	0	1	0.448754269	0
chr1_ref_v2	30834	0	CAT,C	1	1	44,42,12,14	1	1	1	2	CAT,CAT	CAT,C	0.125	0.121787614	0	25,19,4,2	1	1	0	1.180990963	0	2	CAT,CAT	NA	NA	0.265924347	0	NA	NA	18,18,3,11	1	1	0	1.399015152	0	2	CAT,CAT	CAT,C	0.25	0.125757861	0	NA	NA	49,56,14,18	1	1	0	0.639538266	0
chr1_ref_v2	34825	0	G,GA	1	1	75,46,8,13	1	1	0	2	G,G	G,GA	0.125	0.067157088	0	16,8,0,0	1	1	0	1.040861471	0	2	G,G	NA	NA	0.106799151	0	NA	NA	32,26,2,6	1	1	0	0.863903925	0	2	G,G	G,GA	0.125	0.118108717	0	NA	NA	79,65,5,9	1	1	0	1.930781232	0
chr1_ref_v2	45346	0	CT,C	1	1	62,55,11,9	1	1	0	2	CT,CT	NA	NA	0.091582041	0	16,11,2,2	1	1	0	0.541031136	0	2	CT,CT	NA	NA	0.427251938	0	NA	NA	18,28,3,9	1	1	0	2.054277587	0	2	CT,CT	CT,C	0.125	0.033673358	0	NA	NA	46,83,14,26	1	1	0	4.79414636	0
chr1_ref_v2	51642	0	T,G	0	0	21,123,36,0	1	1	0	2	T,T	T,G	0.5	0.260283098	0	4,28,1,0	1	1	0	1.83029706	0	2	T,T	NA	NA	0.030771659	0	NA	NA	22,47,13,0	1	1	0	4.2030304	0	2	T,T	T,G	0.25	0.350860974	0	NA	NA	47,146,45,0	1	1	0	3.737860072	0
chr1_ref_v2	65326	0	AT,A	1	1	66,108,6,13	1	1	0	2	AT,AT	NA	NA	0.173694653	0	15,23,1,2	1	1	0	0.445109016	0	2	AT,AT	NA	NA	0.204545497	0	NA	NA	36,38,6,4	1	1	0	1.43808249	0	2	AT,AT	AT,A	0.125	0.17022586	0	NA	NA	88,132,12,9	1	1	0	1.149943858	0
chr1_ref_v2	70618	0	G,GAA	1	1	0,2,5,5	1	0	1	2	NA	NA	NA	NA	0	0,2,2,1	1	0	0	0.720078343	0	2	NA	NA	NA	NA	0	NA	NA	1,1,4,2	1	0	0	0.378824705	0	2	NA	NA	NA	NA	0	NA	NA	4,3,7,4	1	0	0	1.304771922	0
chr1_ref_v2	71242	0	TA,T	1	1	67,82,5,8	1	1	0	2	TA,TA	NA	NA	0.050685975	0	19,15,1,4	1	1	0	0.946228236	0	2	TA,TA	TA,T	0.125	0.118471093	0	NA	NA	25,42,2,2	1	1	0	1.037206775	0	2	TA,TA	NA	NA	0.426770022	0	NA	NA	93,123,8,9	1	1	0	0.582347672	0
chr1_ref_v2	74711	0	AT,A	1	1	105,87,16,10	1	1	0	2	AT,AT	NA	NA	0.059331685	0	10,19,3,5	1	1	0	1.958253633	0	2	AT,AT	AT,A	0.25	0.052694982	0	NA	NA	28,26,4,4	1	1	0	0.527286807	0	2	AT,AT	NA	NA	0.129527037	0	NA	NA	90,64,17,8	1	1	0	0.815496793	0
chr1_ref_v2	99719	0	A,AT	1	1	2,64,15,4	1	1	0	2	A,A	A,AT	0.25	0.264385373	0	3,16,1,2	1	1	0	2.07041556	0	2	A,A	A,AT	0.125	0.094566329	0	NA	NA	3,37,5,5	1	1	0	1.12530207	0	2	A,A	A,AT	0.25	0.157280246	0	NA	NA	8,80,8,4	1	1	0	2.809599105	0
chr1_ref_v2	100993	0	C,CA,CAA	1	1	1,3,1,1,4,9	1	0	0	2	NA	NA	NA	NA	0	0,2,0,1,0,4	1	0	0	0.527000475	0	2	NA	NA	NA	NA	0	NA	NA	0,3,2,1,3,6	1	0	0	0.77576911	0	2	NA	NA	NA	NA	0	NA	NA	1,7,6,5,5,12	1	1	0	2.428636451	0
chr1_ref_v2	126592	0	C,CT,CTT	1	1	0,1,5,8,56,53	1	1	0	2	CTT,CTT	NA	NA	0.554749344	0	1,3,2,3,12,12	1	1	0	2.941576207	0	2	CTT,CTT	C,CTT	0.25	0.336595098	0	NA	NA	1,4,3,8,30,29	1	1	0	2.544558764	0	2	CTT,CTT	C,CTT	0.125	0.369866899	0	NA	NA	5,2,19,16,73,75	1	1	0	3.653087455	0
chr1_ref_v2	127815	0	AT,A	1	1	74,75,10,8	1	1	0	2	AT,AT	NA	NA	0.054844029	0	11,16,0,3	1	1	0	0.844103468	0	2	AT,AT	NA	NA	0.098377437	0	NA	NA	31,33,6,3	1	1	0	0.589032149	0	2	AT,AT	NA	NA	0.077411036	0	NA	NA	70,86,6,5	1	1	0	1.308790218	0
chr1_ref_v2	140742	0	T,A	0	0	0,0,0,0	0	0	1	2	NA	NA	NA	NA	0	0,0,0,0	0	0	1	0	0	2	NA	NA	NA	NA	0	NA	NA	0,0,0,0	0	0	1	0	0	2	NA	NA	NA	NA	0	NA	NA	0,0,1,0	0	0	1	0	0
chr1_ref_v2	151817	0	C,CT	1	1	34,67,14,15	1	1	0	2	C,C	C,CT	0.25	0.187035748	0	11,12,10,2	1	1	0	2.789358441	0	2	C,CT	C,C	0.25	0.003744904	0	NA	NA	11,21,3,6	1	1	0	0.483531444	0	2	C,C	C,CT	0.25	0.207840811	0	NA	NA	60,55,16,13	1	1	0	4.542121003	0
chr1_ref_v2	191067	0	A,ATCG	1	1	0,0,108,56	1	1	0	2	ATCG,ATCG	NA	NA	0.002088474	0	1,0,16,4	1	1	0	1.858289637	0	2	ATCG,ATCG	A,ATCG	0.125	0.016755429	0	NA	NA	1,0,44,22	1	1	0	0.570536772	0	2	ATCG,ATCG	NA	NA	0.013005098	0	NA	NA	0,3,154,80	1	1	0	0.794456914	0
chr1_ref_v2	193731	0	T,TATG	1	1	0,1,188,111	1	1	0	2	TATG,TATG	NA	NA	0.338618819	0	0,0,42,20	1	1	0	0.619403097	0	2	TATG,TATG	NA	NA	0.003801392	0	NA	NA	1,1,67,49	1	1	0	0.843320253	0	2	TATG,TATG	NA	NA	0.008275954	0	NA	NA	0,0,189,91	1	1	0	1.311189009	0
chr1_ref_v2	198259	0	C,A	1	0	5,3,41,83	1	1	0	2	A,A	C,A	0.125	0.032789823	0	0,1,13,24	1	1	0	0.483694582	0	2	A,A	NA	NA	0.026668247	0	NA	NA	3,3,20,35	1	1	0	0.884674886	0	2	A,A	C,A	0.25	0.269663567	0	NA	NA	8,4,62,104	1	1	0	0.805141664	0
chr1_ref_v2	198268	0	C,T	1	0	11,4,36,75	1	1	0	2	T,T	C,T	0.25	0.055569851	0	0,1,12,23	1	1	0	0.734445378	0	2	T,T	NA	NA	0.028170877	0	NA	NA	3,4,19,38	1	1	0	0.846187121	0	2	T,T	C,T	0.25	0.15123097	0	NA	NA	8,8,61,97	1	1	0	1.467453544	0
chr1_ref_v2	198273	0	G,A	0	0	18,5,35,75	1	1	0	2	A,A	G,A	0.25	0.380923999	1	0,2,12,22	1	1	0	1.03760172	0	2	A,A	G,A	0.125	0.29506218	0	NA	NA	3,5,17,34	1	1	0	1.242090598	0	2	A,A	G,A	0.25	0.093526058	0	NA	NA	9,12,57,94	1	1	0	1.918092432	0
chr1_ref_v2	198293	0	G,A	0	0	49,8,22,70	1	1	0	2	G,A	A,A	0.25	0.032088315	0	0,6,3,21	1	1	0	3.99531362	0	2	A,A	G,A	0.5	0.133531393	0	NA	NA	1,9,10,32	1	1	0	4.859288506	0	2	A,A	G,A	0.5	0.336472237	0	NA	NA	2,15,36,86	1	1	0	10.65999986	1
chr1_ref_v2	198300	0	A,G	1	0	43,8,24,103	1	1	0	2	A,G	G,G	0.5	0.186250835	0	0,5,3,29	1	1	0	3.276948613	0	2	G,G	A,G	0.25	0.271933715	0	NA	NA	1,9,9,37	1	1	0	4.497763344	0	2	G,G	A,G	0.25	0.419853846	0	NA	NA	2,14,29,93	1	1	0	6.992788215	0
chr1_ref_v2	198329	0	T,TTGAATTAAGGTTTGGAATA,TTGAATTAAAGTTTGAAATA	0	0	0,0,18,67,56,8	1	1	0	2	TTGAATTAAGGTTTGGAATA,TTGAATTAAAGTTTGAAATA	TTGAATTAAGGTTTGGAATA,TTGAATTAAGGTTTGGAATA	0.125	0.032453745	0	0,0,2,16,6,2	1	1	0	1.209103693	0	2	TTGAATTAAGGTTTGGAATA,TTGAATTAAAGTTTGAAATA	TTGAATTAAGGTTTGGAATA,TTGAATTAAGGTTTGGAATA	0.5	0.287682072	0	NA	NA	0,0,2,21,15,7	1	1	0	2.182409842	0	2	TTGAATTAAGGTTTGGAATA,TTGAATTAAAGTTTGAAATA	NA	NA	0.044451763	0	NA	NA	0,0,6,66,42,23	1	1	0	6.354524108	0
chr1_ref_v2	198379	0	C,CG	1	0	0,0,140,71	1	1	0	2	CG,CG	NA	NA	0	0	0,0,24,16	1	1	0	0.629624627	0	2	CG,CG	NA	NA	0	0	NA	NA	0,0,59,27	1	1	0	0.451856618	0	2	CG,CG	NA	NA	0	0	NA	NA	0,0,158,84	1	1	0	0.449572653	0
chr1_ref_v2	198380	0	A,AG	1	0	0,0,141,73	1	1	0	2	AG,AG	NA	NA	0	0	0,0,24,16	1	1	0	0.59347993	0	2	AG,AG	NA	NA	0	0	NA	NA	0,0,59,28	1	1	0	0.431582293	0	2	AG,AG	NA	NA	0	0	NA	NA	0,0,161,87	1	1	0	0.441913237	0
chr1_ref_v2	198585	0	A,AAAAATGCGTAAAAAGAAAGAAGACGTC	0	0	0,0,102,118	1	1	0	2	AAAAATGCGTAAAAAGAAAGAAGACGTC,AAAAATGCGTAAAAAGAAAGAAGACGTC	NA	NA	0	0	0,0,14,26	1	1	0	1.0753247	0	2	AAAAATGCGTAAAAAGAAAGAAGACGTC,AAAAATGCGTAAAAAGAAAGAAGACGTC	NA	NA	0	0	NA	NA	0,0,35,38	1	1	0	0.404074826	0	2	AAAAATGCGTAAAAAGAAAGAAGACGTC,AAAAATGCGTAAAAAGAAAGAAGACGTC	NA	NA	0	0	NA	NA	0,0,92,110	1	1	0	0.416501234	0
chr1_ref_v2	198636	0	C,T	0	0	0,0,12,115	1	1	1	2	T,T	NA	NA	0	0	0,1,3,18	1	1	0	1.279897638	0	2	T,T	C,T	0.125	0.018018506	0	NA	NA	0,0,16,46	1	1	0	4.257194798	0	2	T,T	NA	NA	0	0	NA	NA	0,0,36,99	1	1	1	8.598527151	0
chr1_ref_v2	198637	0	A,ATCCTTGAATAACGAACTTT	0	0	0,0,27,138	1	1	1	2	ATCCTTGAATAACGAACTTT,ATCCTTGAATAACGAACTTT	NA	NA	0	0	0,2,5,21	1	1	0	2.862730942	0	2	ATCCTTGAATAACGAACTTT,ATCCTTGAATAACGAACTTT	A,ATCCTTGAATAACGAACTTT	0.25	0.2135741	0	NA	NA	0,0,21,54	1	1	0	2.312953025	0	2	ATCCTTGAATAACGAACTTT,ATCCTTGAATAACGAACTTT	NA	NA	0	0	NA	NA	0,0,46,116	1	1	1	4.329808305	0
chr1_ref_v2	198643	0	T,TCAA	1	0	0,0,8,157	1	1	1	2	TCAA,TCAA	NA	NA	0	0	0,0,3,16	1	0	0	1.443192966	0	2	NA	NA	NA	NA	0	NA	NA	0,0,15,52	1	1	1	7.170658263	0	2	TCAA,TCAA	NA	NA	0	0	NA	NA	0,0,25,135	1	1	1	6.961678654	0
chr1_ref_v2	198644	0	T,TGTTTTA	1	0	0,1,3,126	1	1	1	2	TGTTTTA,TGTTTTA	NA	NA	0.007722046	0	0,0,2,12	1	0	0	1.636982964	0	2	NA	NA	NA	NA	0	NA	NA	0,0,9,44	1	1	1	6.004745321	0	2	TGTTTTA,TGTTTTA	NA	NA	0	0	NA	NA	0,0,14,107	1	1	1	6.251593996	0
chr1_ref_v2	198649	0	A,C	0	0	0,0,19,139	1	1	1	2	C,C	NA	NA	0	0	0,0,8,13	1	1	0	3.428847345	0	2	C,C	NA	NA	0	0	NA	NA	0,0,17,50	1	1	1	3.016240505	0	2	C,C	NA	NA	0	0	NA	NA	0,0,29,124	1	1	1	2.151595443	0
chr1_ref_v2	198651	0	C,G	0	0	0,1,20,142	1	1	1	2	G,G	NA	NA	0.006153866	0	0,0,8,14	1	1	0	2.897732935	0	2	G,G	NA	NA	0	0	NA	NA	0,0,18,51	1	1	1	3.094562326	0	2	G,G	NA	NA	0	0	NA	NA	0,0,31,128	1	1	1	2.297084404	0
chr1_ref_v2	198963	0	G,GCTTCCTCTGACGACAAGTCCGCTCCCACTTATAGTGTCCTGAGTGATTATTTATTTTTATGTGAACACCAAAAGGAATAA	0	0	0,0,43,3	1	1	1	2	GCTTCCTCTGACGACAAGTCCGCTCCCACTTATAGTGTCCTGAGTGATTATTTATTTTTATGTGAACACCAAAAGGAATAA,GCTTCCTCTGACGACAAGTCCGCTCCCACTTATAGTGTCCTGAGTGATTATTTATTTTTATGTGAACACCAAAAGGAATAA	NA	NA	0	0	0,0,4,2	1	0	1	1.589381315	0	2	NA	NA	NA	NA	0	NA	NA	0,0,7,11	1	0	1	10.00736366	0	2	NA	NA	NA	NA	0	NA	NA	0,0,39,7	1	1	1	1.593252611	0
chr1_ref_v2	199072	0	T,TCACTTACCATATCAACCATTATGTTCAGTTAACTCACCTTTAAAGTACTGTGCACAACACCCTATTTCCATCTGATCGGTCGCTTTATCTGG	1	0	1,0,12,124	1	1	1	2	TCACTTACCATATCAACCATTATGTTCAGTTAACTCACCTTTAAAGTACTGTGCACAACACCCTATTTCCATCTGATCGGTCGCTTTATCTGG,TCACTTACCATATCAACCATTATGTTCAGTTAACTCACCTTTAAAGTACTGTGCACAACACCCTATTTCCATCTGATCGGTCGCTTTATCTGG	NA	NA	0.00732604	0	0,0,3,22	1	1	1	0.437001162	0	2	TCACTTACCATATCAACCATTATGTTCAGTTAACTCACCTTTAAAGTACTGTGCACAACACCCTATTTCCATCTGATCGGTCGCTTTATCTGG,TCACTTACCATATCAACCATTATGTTCAGTTAACTCACCTTTAAAGTACTGTGCACAACACCCTATTTCCATCTGATCGGTCGCTTTATCTGG	NA	NA	0	0	NA	NA	0,0,3,63	1	1	1	0.952163498	0	2	TCACTTACCATATCAACCATTATGTTCAGTTAACTCACCTTTAAAGTACTGTGCACAACACCCTATTTCCATCTGATCGGTCGCTTTATCTGG,TCACTTACCATATCAACCATTATGTTCAGTTAACTCACCTTTAAAGTACTGTGCACAACACCCTATTTCCATCTGATCGGTCGCTTTATCTGG	NA	NA	0	0	NA	NA	0,0,23,138	1	1	1	1.919643785	0
chr1_ref_v2	200980	1	C,T	0	0	0,0,1,0	0	0	1	2	NA	NA	NA	NA	0	0,0,0,0	0	0	1	0	0	2	NA	NA	NA	NA	0	NA	NA	0,0,0,0	0	0	1	0	0	2	NA	NA	NA	NA	0	NA	NA	0,0,1,0	0	0	1	0	0
chr1_ref_v2	200982	1	A,G	1	0	0,0,1,0	0	0	1	2	NA	NA	NA	NA	0	0,0,0,0	0	0	1	0	0	2	NA	NA	NA	NA	0	NA	NA	0,0,0,0	0	0	1	0	0	2	NA	NA	NA	NA	0	NA	NA	0,0,0,0	0	0	1	0	0
chr1_ref_v2	201777	1	C,T	1	0	0,0,0,0	0	0	1	2	NA	NA	NA	NA	0	0,0,0,0	0	0	1	0	0	2	NA	NA	NA	NA	0	NA	NA	0,0,0,0	0	0	1	0	0	2	NA	NA	NA	NA	0	NA	NA	0,0,0,0	0	0	1	0	0
chr1_ref_v2	201984	1	A,G	0	0	0,0,0,0	0	0	1	2	NA	NA	NA	NA	0	0,0,0,0	0	0	1	0	0	2	NA	NA	NA	NA	0	NA	NA	1,0,0,0	0	0	1	0	0	2	NA	NA	NA	NA	0	NA	NA	0,0,0,0	0	0	1	0	0
chr1_ref_v2	202003	1	A,G	1	0	0,0,0,0	0	0	1	2	NA	NA	NA	NA	0	0,0,0,0	0	0	1	0	0	2	NA	NA	NA	NA	0	NA	NA	1,0,0,0	0	0	1	0	0	2	NA	NA	NA	NA	0	NA	NA	0,0,0,0	0	0	1	0	0
chr1_ref_v2	202419	1	T,C	0	0	0,0,0,0	0	0	1	2	NA	NA	NA	NA	0	0,0,0,0	0	0	1	0	0	2	NA	NA	NA	NA	0	NA	NA	0,0,0,0	0	0	1	0	0	2	NA	NA	NA	NA	0	NA	NA	0,0,0,0	0	0	1	0	0
chr1_ref_v2	202422	1	C,T	0	0	0,0,0,0	0	0	1	2	NA	NA	NA	NA	0	0,0,0,0	0	0	1	0	0	2	NA	NA	NA	NA	0	NA	NA	0,0,0,0	0	0	1	0	0	2	NA	NA	NA	NA	0	NA	NA	0,0,0,0	0	0	1	0	0
chr1_ref_v2	202434	1	C,T	0	0	0,0,0,0	0	0	1	2	NA	NA	NA	NA	0	0,0,0,0	0	0	1	0	0	2	NA	NA	NA	NA	0	NA	NA	0,0,0,0	0	0	1	0	0	2	NA	NA	NA	NA	0	NA	NA	0,0,0,0	0	0	1	0	0
chr1_ref_v2	202888	1	T,TTCATTTCTTCCTCTG	1	0	0,0,0,28	0	1	1	2	NA	NA	NA	NA	0	0,0,0,0	0	0	1	0	0	2	NA	NA	NA	NA	0	NA	NA	0,1,0,7	1	0	1	0	0	2	NA	NA	NA	NA	0	NA	NA	0,1,0,20	1	1	1	0	0
chr1_ref_v2	203160	1	G,A	1	0	0,0,3,0	0	0	1	2	NA	NA	NA	NA	0	0,0,0,0	0	0	1	0	0	2	NA	NA	NA	NA	0	NA	NA	0,0,0,0	0	0	1	0	0	2	NA	NA	NA	NA	0	NA	NA	0,0,3,0	0	0	1	0	0
chr1_ref_v2	203204	1	CA,C	1	0	0,0,0,2	0	0	1	2	NA	NA	NA	NA	0	0,0,0,0	0	0	1	0	0	2	NA	NA	NA	NA	0	NA	NA	0,0,2,0	0	0	1	0	0	2	NA	NA	NA	NA	0	NA	NA	0,0,1,2	1	0	1	0	0
chr1_ref_v2	203207	1	G,GCC	0	0	0,0,0,3	0	0	1	2	NA	NA	NA	NA	0	0,0,0,0	0	0	1	0	0	2	NA	NA	NA	NA	0	NA	NA	0,0,3,1	1	0	1	0	0	2	NA	NA	NA	NA	0	NA	NA	0,0,1,5	1	0	1	0	0
chr1_ref_v2	203210	1	T,C	0	0	0,0,0,9	0	0	1	2	NA	NA	NA	NA	0	0,0,0,0	0	0	1	0	0	2	NA	NA	NA	NA	0	NA	NA	0,0,3,3	1	0	1	0	0	2	NA	NA	NA	NA	0	NA	NA	0,0,1,10	1	0	1	0	0
chr1_ref_v2	203426	1	A,C	1	0	0,0,0,2	0	0	1	2	NA	NA	NA	NA	0	0,0,0,0	0	0	1	0	0	2	NA	NA	NA	NA	0	NA	NA	0,0,0,0	0	0	1	0	0	2	NA	NA	NA	NA	0	NA	NA	0,0,0,4	0	0	1	0	0
chr1_ref_v2	203429	1	A,G	1	0	0,0,0,1	0	0	1	2	NA	NA	NA	NA	0	0,0,0,0	0	0	1	0	0	2	NA	NA	NA	NA	0	NA	NA	0,0,0,0	0	0	1	0	0	2	NA	NA	NA	NA	0	NA	NA	0,0,0,4	0	0	1	0	0
chr1_ref_v2	203470	1	G,A	0	0	0,0,2,1	1	0	1	2	NA	NA	NA	NA	0	0,0,0,0	0	0	1	0	0	2	NA	NA	NA	NA	0	NA	NA	0,0,1,0	0	0	1	0	0	2	NA	NA	NA	NA	0	NA	NA	0,0,1,4	1	0	1	1.396437773	0
chr1_ref_v2	203480	1	A,T	1	0	0,0,3,1	1	0	1	2	NA	NA	NA	NA	0	0,0,0,1	0	0	1	0	0	2	NA	NA	NA	NA	0	NA	NA	0,0,1,0	0	0	1	0	0	2	NA	NA	NA	NA	0	NA	NA	0,0,1,4	1	0	1	1.900469428	0
chr1_ref_v2	203534	1	A,C	0	0	8,0,0,5	1	0	1	2	NA	NA	NA	NA	0	1,1,0,0	1	0	1	1.46288268	0	2	NA	NA	NA	NA	0	NA	NA	3,0,0,1	1	0	1	0.303949829	0	2	NA	NA	NA	NA	0	NA	NA	17,3,0,1	1	1	1	1.909390868	0
chr1_ref_v2	203600	1	G,A	0	0	0,0,5,0	0	0	1	2	NA	NA	NA	NA	0	0,0,0,0	0	0	1	0	0	2	NA	NA	NA	NA	0	NA	NA	0,0,2,0	0	0	1	0	0	2	NA	NA	NA	NA	0	NA	NA	0,0,20,0	0	1	1	0	0
chr1_ref_v2	203610	1	C,A	0	0	0,0,6,0	0	0	1	2	NA	NA	NA	NA	0	0,0,0,0	0	0	1	0	0	2	NA	NA	NA	NA	0	NA	NA	0,0,2,0	0	0	1	0	0	2	NA	NA	NA	NA	0	NA	NA	0,0,20,0	0	1	1	0	0
chr1_ref_v2	203695	1	A,ATACTGGAGCTGCTGAGACAACTACCAG	0	0	0,0,0,2	0	0	1	2	NA	NA	NA	NA	0	0,0,0,0	0	0	1	0	0	2	NA	NA	NA	NA	0	NA	NA	0,0,2,0	0	0	1	0	0	2	NA	NA	NA	NA	0	NA	NA	0,0,2,5	1	0	1	0	0
chr1_ref_v2	204457	0	A,AACCATCGCC	0	0	0,0,0,0	0	0	1	2	NA	NA	NA	NA	0	0,0,0,0	0	0	1	0	0	2	NA	NA	NA	NA	0	NA	NA	0,0,0,0	0	0	1	0	0	2	NA	NA	NA	NA	0	NA	NA	0,0,0,1	0	0	1	0	0
chr1_ref_v2	204460	0	C,T	1	0	0,0,0,0	0	0	1	2	NA	NA	NA	NA	0	0,0,0,0	0	0	1	0	0	2	NA	NA	NA	NA	0	NA	NA	0,0,0,0	0	0	1	0	0	2	NA	NA	NA	NA	0	NA	NA	0,0,0,1	0	0	1	0	0
chr1_ref_v2	206080	0	C,CTTTT	1	0	0,0,0,0	0	0	1	2	NA	NA	NA	NA	0	0,0,0,0	0	0	1	0	0	2	NA	NA	NA	NA	0	NA	NA	0,0,1,1	1	0	1	0	0	2	NA	NA	NA	NA	0	NA	NA	0,0,0,0	0	0	1	0	0
chr1_ref_v2	206483	0	A,T	1	0	0,0,3,0	0	0	1	2	NA	NA	NA	NA	0	0,0,1,0	0	0	1	0	0	2	NA	NA	NA	NA	0	NA	NA	0,0,1,0	0	0	1	0	0	2	NA	NA	NA	NA	0	NA	NA	0,0,5,0	0	0	1	0	0
chr1_ref_v2	206517	0	T,C	0	0	0,0,0,0	0	0	1	2	NA	NA	NA	NA	0	0,0,1,0	0	0	1	0	0	2	NA	NA	NA	NA	0	NA	NA	0,0,1,0	0	0	1	0	0	2	NA	NA	NA	NA	0	NA	NA	0,0,3,0	0	0	1	0	0
chr1_ref_v2	206539	0	A,T	0	0	0,0,0,0	0	0	1	2	NA	NA	NA	NA	0	0,0,0,0	0	0	1	0	0	2	NA	NA	NA	NA	0	NA	NA	0,0,1,0	0	0	1	0	0	2	NA	NA	NA	NA	0	NA	NA	0,0,1,0	0	0	1	0	0
chr1_ref_v2	206615	0	C,T	0	0	0,0,0,0	0	0	1	2	NA	NA	NA	NA	0	0,0,0,0	0	0	1	0	0	2	NA	NA	NA	NA	0	NA	NA	0,0,0,0	0	0	1	0	0	2	NA	NA	NA	NA	0	NA	NA	0,0,0,2	0	0	1	0	0
chr1_ref_v2	206689	0	C,T	1	0	24,3,0,0	1	1	1	2	C,C	NA	NA	0	0	0,1,0,0	0	0	1	0	0	2	NA	NA	NA	NA	0	NA	NA	6,1,1,2	1	0	1	1.82877292	0	2	NA	NA	NA	NA	0	NA	NA	22,8,0,0	1	1	1	1.904551054	0
chr1_ref_v2	206696	0	A,T	0	0	24,3,0,0	1	1	1	2	A,A	NA	NA	0	0	0,1,0,0	0	0	1	0	0	2	NA	NA	NA	NA	0	NA	NA	6,1,1,2	1	0	1	1.82877292	0	2	NA	NA	NA	NA	0	NA	NA	22,8,0,0	1	1	1	1.904551054	0
chr1_ref_v2	206697	0	T,A	0	0	24,3,0,0	1	1	1	2	T,T	NA	NA	0	0	0,1,0,0	0	0	1	0	0	2	NA	NA	NA	NA	0	NA	NA	6,1,1,2	1	0	1	1.82877292	0	2	NA	NA	NA	NA	0	NA	NA	22,8,0,0	1	1	1	1.904551054	0
chr1_ref_v2	206757	0	C,CAGGCAAACTGAAT	1	0	0,0,0,0	0	0	1	2	NA	NA	NA	NA	0	0,0,0,0	0	0	1	0	0	2	NA	NA	NA	NA	0	NA	NA	0,0,0,2	0	0	1	0	0	2	NA	NA	NA	NA	0	NA	NA	0,0,0,0	0	0	1	0	0
chr1_ref_v2	207069	0	G,T	0	0	0,0,0,0	0	0	1	2	NA	NA	NA	NA	0	0,0,0,0	0	0	1	0	0	2	NA	NA	NA	NA	0	NA	NA	0,0,0,0	0	0	1	0	0	2	NA	NA	NA	NA	0	NA	NA	0,0,0,0	0	0	1	0	0
chr1_ref_v2	208954	0	G,A	0	0	0,0,0,0	0	0	1	2	NA	NA	NA	NA	0	0,0,0,0	0	0	1	0	0	2	NA	NA	NA	NA	0	NA	NA	0,0,0,0	0	0	1	0	0	2	NA	NA	NA	NA	0	NA	NA	0,0,1,0	0	0	1	0	0
chr1_ref_v2	209985	0	A,C	0	0	0,1,0,0	0	0	1	2	NA	NA	NA	NA	0	0,0,0,0	0	0	1	0	0	2	NA	NA	NA	NA	0	NA	NA	0,1,0,0	0	0	1	0	0	2	NA	NA	NA	NA	0	NA	NA	2,0,1,1	1	0	1	0	0
chr1_ref_v2	209993	0	T,C	1	0	0,0,0,0	0	0	1	2	NA	NA	NA	NA	0	0,0,0,0	0	0	1	0	0	2	NA	NA	NA	NA	0	NA	NA	0,0,0,0	0	0	1	0	0	2	NA	NA	NA	NA	0	NA	NA	0,0,1,1	1	0	1	0	0
chr1_ref_v2	210040	0	T,C	1	0	0,0,0,0	0	0	1	2	NA	NA	NA	NA	0	0,0,0,0	0	0	1	0	0	2	NA	NA	NA	NA	0	NA	NA	0,0,0,0	0	0	1	0	0	2	NA	NA	NA	NA	0	NA	NA	0,0,1,1	1	0	1	0	0
chr1_ref_v2	210048	0	C,CA	0	0	0,0,0,0	0	0	1	2	NA	NA	NA	NA	0	0,0,0,0	0	0	1	0	0	2	NA	NA	NA	NA	0	NA	NA	0,0,0,0	0	0	1	0	0	2	NA	NA	NA	NA	0	NA	NA	0,0,1,1	1	0	1	0	0
chr1_ref_v2	213223	0	T,C	0	0	1,0,0,0	0	0	1	2	NA	NA	NA	NA	0	0,0,0,0	0	0	1	0	0	2	NA	NA	NA	NA	0	NA	NA	0,0,0,0	0	0	1	0	0	2	NA	NA	NA	NA	0	NA	NA	0,0,1,0	0	0	1	0	0
chr1_ref_v2	213991	0	T,A	0	0	0,0,0,0	0	0	1	2	NA	NA	NA	NA	0	0,0,0,0	0	0	1	0	0	2	NA	NA	NA	NA	0	NA	NA	0,0,0,0	0	0	1	0	0	2	NA	NA	NA	NA	0	NA	NA	0,0,0,1	0	0	1	0	0
chr1_ref_v2	213992	0	A,T	1	0	0,0,0,0	0	0	1	2	NA	NA	NA	NA	0	0,0,0,0	0	0	1	0	0	2	NA	NA	NA	NA	0	NA	NA	0,0,0,0	0	0	1	0	0	2	NA	NA	NA	NA	0	NA	NA	0,0,0,1	0	0	1	0	0
chr1_ref_v2	214944	0	T,C	0	0	0,0,0,0	0	0	1	2	NA	NA	NA	NA	0	0,0,0,0	0	0	1	0	0	2	NA	NA	NA	NA	0	NA	NA	0,0,1,0	0	0	1	0	0	2	NA	NA	NA	NA	0	NA	NA	0,0,1,0	0	0	1	0	0
chr1_ref_v2	214946	0	G,A	0	0	0,0,0,0	0	0	1	2	NA	NA	NA	NA	0	0,0,0,0	0	0	1	0	0	2	NA	NA	NA	NA	0	NA	NA	0,0,1,0	0	0	1	0	0	2	NA	NA	NA	NA	0	NA	NA	0,0,1,0	0	0	1	0	0
chr1_ref_v2	214949	0	A,G	1	0	0,0,0,0	0	0	1	2	NA	NA	NA	NA	0	0,0,0,0	0	0	1	0	0	2	NA	NA	NA	NA	0	NA	NA	0,0,1,0	0	0	1	0	0	2	NA	NA	NA	NA	0	NA	NA	0,0,1,0	0	0	1	0	0
chr1_ref_v2	214957	0	T,C	1	0	0,0,0,0	0	0	1	2	NA	NA	NA	NA	0	0,0,0,0	0	0	1	0	0	2	NA	NA	NA	NA	0	NA	NA	0,0,2,0	0	0	1	0	0	2	NA	NA	NA	NA	0	NA	NA	0,0,1,0	0	0	1	0	0
chr1_ref_v2	214960	0	C,T	0	0	0,0,0,0	0	0	1	2	NA	NA	NA	NA	0	0,0,0,0	0	0	1	0	0	2	NA	NA	NA	NA	0	NA	NA	0,0,2,0	0	0	1	0	0	2	NA	NA	NA	NA	0	NA	NA	0,0,1,0	0	0	1	0	0
chr1_ref_v2	214965	0	T,C	1	0	0,0,1,0	0	0	1	2	NA	NA	NA	NA	0	0,0,0,0	0	0	1	0	0	2	NA	NA	NA	NA	0	NA	NA	0,0,2,0	0	0	1	0	0	2	NA	NA	NA	NA	0	NA	NA	0,0,2,0	0	0	1	0	0
chr1_ref_v2	214966	0	G,A	1	0	0,0,1,0	0	0	1	2	NA	NA	NA	NA	0	0,0,0,0	0	0	1	0	0	2	NA	NA	NA	NA	0	NA	NA	0,0,2,0	0	0	1	0	0	2	NA	NA	NA	NA	0	NA	NA	0,0,2,0	0	0	1	0	0
chr1_ref_v2	214972	0	T,C	0	0	0,0,1,0	0	0	1	2	NA	NA	NA	NA	0	0,0,0,0	0	0	1	0	0	2	NA	NA	NA	NA	0	NA	NA	0,0,2,0	0	0	1	0	0	2	NA	NA	NA	NA	0	NA	NA	0,0,2,0	0	0	1	0	0
chr1_ref_v2	214981	0	T,C	1	0	0,0,1,0	0	0	1	2	NA	NA	NA	NA	0	0,0,0,0	0	0	1	0	0	2	NA	NA	NA	NA	0	NA	NA	0,0,2,0	0	0	1	0	0	2	NA	NA	NA	NA	0	NA	NA	0,0,2,0	0	0	1	0	0
chr1_ref_v2	214987	0	T,G	0	0	0,0,1,0	0	0	1	2	NA	NA	NA	NA	0	0,0,0,0	0	0	1	0	0	2	NA	NA	NA	NA	0	NA	NA	0,0,2,0	0	0	1	0	0	2	NA	NA	NA	NA	0	NA	NA	0,0,2,0	0	0	1	0	0
chr1_ref_v2	214990	0	A,T	0	0	0,0,1,0	0	0	1	2	NA	NA	NA	NA	0	0,0,0,0	0	0	1	0	0	2	NA	NA	NA	NA	0	NA	NA	0,0,2,0	0	0	1	0	0	2	NA	NA	NA	NA	0	NA	NA	0,0,2,0	0	0	1	0	0
chr1_ref_v2	214999	0	A,G	0	0	0,0,1,0	0	0	1	2	NA	NA	NA	NA	0	0,0,0,0	0	0	1	0	0	2	NA	NA	NA	NA	0	NA	NA	0,0,2,0	0	0	1	0	0	2	NA	NA	NA	NA	0	NA	NA	0,0,2,0	0	0	1	0	0
chr1_ref_v2	215056	0	C,T	0	0	0,0,1,0	0	0	1	2	NA	NA	NA	NA	0	0,0,0,0	0	0	1	0	0	2	NA	NA	NA	NA	0	NA	NA	0,0,3,0	0	0	1	0	0	2	NA	NA	NA	NA	0	NA	NA	0,0,4,0	0	0	1	0	0
chr1_ref_v2	215060	0	G,A	0	0	0,0,1,0	0	0	1	2	NA	NA	NA	NA	0	0,0,0,0	0	0	1	0	0	2	NA	NA	NA	NA	0	NA	NA	0,0,4,0	0	0	1	0	0	2	NA	NA	NA	NA	0	NA	NA	0,0,6,0	0	0	1	0	0
chr1_ref_v2	215063	0	C,T	0	0	0,0,1,0	0	0	1	2	NA	NA	NA	NA	0	0,0,0,0	0	0	1	0	0	2	NA	NA	NA	NA	0	NA	NA	0,0,4,0	0	0	1	0	0	2	NA	NA	NA	NA	0	NA	NA	0,0,6,0	0	0	1	0	0
chr1_ref_v2	215368	0	G,GC	1	1	0,0,0,2	0	0	1	2	NA	NA	NA	NA	0	0,0,0,0	0	0	1	0	0	2	NA	NA	NA	NA	0	NA	NA	0,0,1,0	0	0	1	0	0	2	NA	NA	NA	NA	0	NA	NA	0,0,0,0	0	0	1	0	0
chr1_ref_v2	216364	0	G,C	1	0	0,0,0,0	0	0	1	2	NA	NA	NA	NA	0	0,0,0,0	0	0	1	0	0	2	NA	NA	NA	NA	0	NA	NA	0,0,0,0	0	0	1	0	0	2	NA	NA	NA	NA	0	NA	NA	0,0,0,1	0	0	1	0	0
chr1_ref_v2	216371	0	C,A	0	0	0,0,0,0	0	0	1	2	NA	NA	NA	NA	0	0,0,0,0	0	0	1	0	0	2	NA	NA	NA	NA	0	NA	NA	0,0,0,0	0	0	1	0	0	2	NA	NA	NA	NA	0	NA	NA	0,0,0,1	0	0	1	0	0
chr1_ref_v2	218875	0	T,G	0	0	59,0,23,0	1	1	1	2	T,T	T,G	0.5	0.182321557	0	17,0,2,0	1	0	1	1.302625452	0	2	NA	NA	NA	NA	0	NA	NA	26,0,1,0	1	1	1	3.185669288	0	2	T,T	NA	NA	0	0	NA	NA	94,0,3,0	1	1	1	11.01135951	0
chr1_ref_v2	218908	0	T,G	0	0	57,0,27,0	1	1	1	2	T,G	T,T	0.25	0.217412877	0	13,0,5,0	1	0	1	0.343186233	0	2	NA	NA	NA	NA	0	NA	NA	23,0,3,0	1	1	1	2.039790695	0	2	T,T	T,G	0.25	0.26112805	0	NA	NA	102,0,11,0	1	1	1	8.432017517	0
chr1_ref_v2	219115	0	CTTTTTTTTTTTTTTTTT,C	1	1	0,12,1,44	1	1	1	2	CTTTTTTTTTTTTTTTTT,C	C,C	0.5	0.143100844	0	0,0,0,10	0	0	1	0	0	2	NA	NA	NA	NA	0	NA	NA	0,3,0,11	1	0	1	0.229086289	0	2	NA	NA	NA	NA	0	NA	NA	0,6,2,41	1	1	1	1.022915166	0
chr1_ref_v2	219137	0	T,C	1	0	0,32,1,25	1	1	1	2	T,C	T,T	0.125	0.035760796	0	0,4,0,11	1	0	1	1.870840998	0	2	NA	NA	NA	NA	0	NA	NA	0,4,0,6	1	0	1	0.660853388	0	2	NA	NA	NA	NA	0	NA	NA	0,15,2,32	1	1	1	3.115797411	0
chr1_ref_v2	219138	0	T,C	1	0	1,58,0,8	1	1	1	2	T,T	T,C	0.25	0.078349717	0	0,15,0,2	1	0	1	0.22580622	0	2	NA	NA	NA	NA	0	NA	NA	0,11,0,0	0	0	1	0	0	2	NA	NA	NA	NA	0	NA	NA	2,48,0,3	1	1	1	0.955199132	0
chr1_ref_v2	221379	0	GGAAGAA,G	1	1	0,0,0,0	0	0	1	2	NA	NA	NA	NA	0	0,0,1,0	0	0	1	0	0	2	NA	NA	NA	NA	0	NA	NA	0,0,1,1	1	0	1	0	0	2	NA	NA	NA	NA	0	NA	NA	0,0,2,2	1	0	1	0	0
chr1_ref_v2	222687	0	T,C	1	0	0,0,0,0	0	0	1	2	NA	NA	NA	NA	0	0,0,0,0	0	0	1	0	0	2	NA	NA	NA	NA	0	NA	NA	0,0,0,0	0	0	1	0	0	2	NA	NA	NA	NA	0	NA	NA	0,0,0,0	0	0	1	0	0
chr1_ref_v2	222697	0	T,G	1	0	0,0,0,0	0	0	1	2	NA	NA	NA	NA	0	0,0,0,0	0	0	1	0	0	2	NA	NA	NA	NA	0	NA	NA	0,0,0,0	0	0	1	0	0	2	NA	NA	NA	NA	0	NA	NA	0,0,0,0	0	0	1	0	0
chr1_ref_v2	224379	0	G,T	0	0	0,0,0,0	0	0	1	2	NA	NA	NA	NA	0	0,0,0,0	0	0	1	0	0	2	NA	NA	NA	NA	0	NA	NA	0,0,0,0	0	0	1	0	0	2	NA	NA	NA	NA	0	NA	NA	0,0,0,0	0	0	1	0	0
chr1_ref_v2	224391	0	G,T	1	0	0,0,0,0	0	0	1	2	NA	NA	NA	NA	0	0,0,0,0	0	0	1	0	0	2	NA	NA	NA	NA	0	NA	NA	0,0,0,0	0	0	1	0	0	2	NA	NA	NA	NA	0	NA	NA	0,0,0,0	0	0	1	0	0
chr1_ref_v2	224395	0	G,C	1	0	0,0,0,0	0	0	1	2	NA	NA	NA	NA	0	0,0,0,0	0	0	1	0	0	2	NA	NA	NA	NA	0	NA	NA	0,0,0,0	0	0	1	0	0	2	NA	NA	NA	NA	0	NA	NA	0,0,0,0	0	0	1	0	0
chr1_ref_v2	224412	0	C,T	0	0	0,0,0,0	0	0	1	2	NA	NA	NA	NA	0	0,0,0,0	0	0	1	0	0	2	NA	NA	NA	NA	0	NA	NA	0,0,0,0	0	0	1	0	0	2	NA	NA	NA	NA	0	NA	NA	0,0,0,0	0	0	1	0	0
chr1_ref_v2	224415	0	T,C	1	0	0,0,0,0	0	0	1	2	NA	NA	NA	NA	0	0,0,0,0	0	0	1	0	0	2	NA	NA	NA	NA	0	NA	NA	0,0,0,0	0	0	1	0	0	2	NA	NA	NA	NA	0	NA	NA	0,0,0,0	0	0	1	0	0
chr1_ref_v2	224440	0	GT,G	1	0	0,0,0,0	0	0	1	2	NA	NA	NA	NA	0	0,0,0,0	0	0	1	0	0	2	NA	NA	NA	NA	0	NA	NA	0,0,0,0	0	0	1	0	0	2	NA	NA	NA	NA	0	NA	NA	0,0,0,0	0	0	1	0	0
chr1_ref_v2	224444	0	A,C	1	0	0,0,0,0	0	0	1	2	NA	NA	NA	NA	0	0,0,0,0	0	0	1	0	0	2	NA	NA	NA	NA	0	NA	NA	0,0,0,0	0	0	1	0	0	2	NA	NA	NA	NA	0	NA	NA	0,0,0,0	0	0	1	0	0
chr2_ref_v2	6059	1	A,C	0	0	188,39,0,49	1	1	0	2	NA	NA	NA	NA	0	17,5,0,4	1	1	0	0.543334301	0	2	NA	NA	NA	NA	0	NA	NA	76,39,0,11	1	1	0	6.863019773	0	2	NA	NA	NA	NA	0	NA	NA	248,120,0,43	1	1	0	15.31635419	0
chr2_ref_v2	7024	0	G,A	0	0	133,155,1,5	1	1	0	2	G,G	NA	NA	1.119231576	0	20,19,0,5	1	1	0	3.610082114	0	2	G,G	G,A	0.25	0.099914782	0	NA	NA	49,66,3,23	1	1	0	16.95532332	1	2	G,G	G,A	0.5	0.388223302	0	NA	NA	167,176,4,41	1	1	0	19.8160117	1
chr2_ref_v2	7509	0	C,CA	1	0	0,0,4,0	0	0	1	2	NA	NA	NA	NA	0	0,0,0,0	0	0	1	0	0	2	NA	NA	NA	NA	0	NA	NA	0,0,0,0	0	0	1	0	0	2	NA	NA	NA	NA	0	NA	NA	0,0,3,0	0	0	1	0	0
chr2_ref_v2	7510	0	G,A	1	0	0,0,3,0	0	0	1	2	NA	NA	NA	NA	0	0,0,0,0	0	0	1	0	0	2	NA	NA	NA	NA	0	NA	NA	0,0,0,0	0	0	1	0	0	2	NA	NA	NA	NA	0	NA	NA	0,0,3,0	0	0	1	0	0
chr2_ref_v2	9020	1	G,GA	1	1	1,8,17,31	1	1	0	2	NA	NA	NA	NA	0	0,2,1,5	1	0	0	0.512759449	0	2	NA	NA	NA	NA	0	NA	NA	4,8,5,18	1	1	0	2.807116477	0	2	NA	NA	NA	NA	0	NA	NA	5,17,20,30	1	1	0	2.707306613	0
chr2_ref_v2	14548	0	A,C	0	0	176,27,0,64	1	1	0	2	A,A	A,C	0.5	0.04020642	0	27,10,0,1	1	1	0	3.615417577	0	2	A,A	NA	NA	0.026668247	0	NA	NA	80,17,0,23	1	1	0	1.092837353	0	2	A,A	A,C	0.5	0.298044859	0	NA	NA	228,58,0,36	1	1	0	6.489571078	0
chr2_ref_v2	30249	1	A,G	1	0	5,0,0,1	1	0	1	2	NA	NA	NA	NA	0	0,0,0,0	0	0	1	0	0	2	NA	NA	NA	NA	0	NA	NA	0,0,0,0	0	0	1	0	0	2	NA	NA	NA	NA	0	NA	NA	0,0,0,1	0	0	1	0	0
chr2_ref_v2	30256	1	T,G	1	0	6,0,0,1	1	0	1	2	NA	NA	NA	NA	0	0,0,0,0	0	0	1	0	0	2	NA	NA	NA	NA	0	NA	NA	0,0,0,0	0	0	1	0	0	2	NA	NA	NA	NA	0	NA	NA	0,0,0,1	0	0	1	0	0
chr2_ref_v2	30267	1	G,A	1	0	6,0,0,1	1	0	1	2	NA	NA	NA	NA	0	0,0,0,0	0	0	1	0	0	2	NA	NA	NA	NA	0	NA	NA	0,0,0,0	0	0	1	0	0	2	NA	NA	NA	NA	0	NA	NA	0,0,0,1	0	0	1	0	0
chr2_ref_v2	30274	1	T,C	0	0	7,0,0,1	1	0	1	2	NA	NA	NA	NA	0	0,0,0,0	0	0	1	0	0	2	NA	NA	NA	NA	0	NA	NA	0,0,0,0	0	0	1	0	0	2	NA	NA	NA	NA	0	NA	NA	0,0,0,1	0	0	1	0	0
chr2_ref_v2	30787	1	G,A	0	0	6,1,0,0	1	0	1	2	NA	NA	NA	NA	0	0,1,0,0	0	0	1	0	0	2	NA	NA	NA	NA	0	NA	NA	3,0,0,0	0	0	1	0	0	2	NA	NA	NA	NA	0	NA	NA	8,0,1,1	1	0	1	0.276427091	0
chr2_ref_v2	30793	1	C,T	0	0	6,1,0,0	1	0	1	2	NA	NA	NA	NA	0	0,1,0,0	0	0	1	0	0	2	NA	NA	NA	NA	0	NA	NA	3,0,0,0	0	0	1	0	0	2	NA	NA	NA	NA	0	NA	NA	8,0,1,1	1	0	1	0.276427091	0
chr2_ref_v2	32021	1	C,G	0	0	0,0,0,0	0	0	1	2	NA	NA	NA	NA	0	0,0,0,0	0	0	1	0	0	2	NA	NA	NA	NA	0	NA	NA	0,0,1,1	1	0	1	0	0	2	NA	NA	NA	NA	0	NA	NA	0,0,0,0	0	0	1	0	0
chr2_ref_v2	32054	1	A,C	1	0	0,0,0,0	0	0	1	2	NA	NA	NA	NA	0	0,0,0,0	0	0	1	0	0	2	NA	NA	NA	NA	0	NA	NA	0,0,0,1	0	0	1	0	0	2	NA	NA	NA	NA	0	NA	NA	0,0,0,0	0	0	1	0	0
chr2_ref_v2	33769	1	T,C	0	0	0,0,0,0	0	0	1	2	NA	NA	NA	NA	0	0,0,0,0	0	0	1	0	0	2	NA	NA	NA	NA	0	NA	NA	0,0,0,0	0	0	1	0	0	2	NA	NA	NA	NA	0	NA	NA	1,0,0,0	0	0	1	0	0
chr2_ref_v2	33775	1	C,G	1	0	0,0,0,0	0	0	1	2	NA	NA	NA	NA	0	0,0,0,0	0	0	1	0	0	2	NA	NA	NA	NA	0	NA	NA	0,0,0,0	0	0	1	0	0	2	NA	NA	NA	NA	0	NA	NA	1,0,0,0	0	0	1	0	0
chr2_ref_v2	33784	1	C,T	1	0	0,0,0,0	0	0	1	2	NA	NA	NA	NA	0	0,0,0,0	0	0	1	0	0	2	NA	NA	NA	NA	0	NA	NA	0,0,0,0	0	0	1	0	0	2	NA	NA	NA	NA	0	NA	NA	0,0,0,0	0	0	1	0	0
chr2_ref_v2	33790	1	A,T	1	0	0,0,0,0	0	0	1	2	NA	NA	NA	NA	0	0,0,0,0	0	0	1	0	0	2	NA	NA	NA	NA	0	NA	NA	0,0,0,0	0	0	1	0	0	2	NA	NA	NA	NA	0	NA	NA	0,0,0,0	0	0	1	0	0
chr2_ref_v2	34296	1	G,A	1	0	0,0,0,0	0	0	1	2	NA	NA	NA	NA	0	0,0,0,0	0	0	1	0	0	2	NA	NA	NA	NA	0	NA	NA	0,0,1,1	1	0	1	0	0	2	NA	NA	NA	NA	0	NA	NA	0,0,0,0	0	0	1	0	0
chr2_ref_v2	35483	1	C,T	1	0	0,0,151,0	0	1	1	2	NA	NA	NA	NA	0	0,0,38,0	0	1	0	0	0	2	NA	NA	NA	NA	0	NA	NA	0,0,46,0	0	1	0	0	0	2	NA	NA	NA	NA	0	NA	NA	0,0,157,0	0	1	0	0	0
chr2_ref_v2	38247	0	A,C	0	0	202,23,1,34	1	1	0	2	A,A	A,C	0.25	0.085157808	0	32,9,0,3	1	1	0	2.014756095	0	2	A,A	A,C	0.125	0.380772496	0	NA	NA	79,5,0,10	1	1	0	1.08587911	0	2	A,A	A,C	0.25	0.087011377	0	NA	NA	192,39,0,37	1	1	0	2.89065032	0
chr2_ref_v2	40588	0	CAT,C	1	1	41,29,5,9	1	1	1	2	CAT,CAT	NA	NA	0.06290105	0	20,23,6,1	1	1	0	1.414165618	0	2	CAT,CAT	NA	NA	0.247001411	0	NA	NA	7,10,0,0	1	0	1	1.56699542	0	2	NA	NA	NA	NA	0	NA	NA	42,48,2,4	1	1	0	3.025466267	0
chr2_ref_v2	45954	0	A,AT	1	1	5,81,17,6	1	1	0	2	A,A	A,AT	0.25	0.154305992	0	0,15,2,0	1	0	0	0.84305321	0	2	NA	NA	NA	NA	0	NA	NA	12,32,8,3	1	1	0	5.50389684	0	2	A,A	A,AT	0.25	0.123155624	0	NA	NA	28,83,10,3	1	1	0	12.01876483	0
chr2_ref_v2	71621	0	TAGA,T	1	1	2,0,141,165	1	1	0	2	T,T	NA	NA	0.411958843	0	2,0,18,28	1	1	0	1.637934419	0	2	T,T	TAGA,T	0.125	0.022504143	0	NA	NA	1,0,81,65	1	1	0	1.901928306	0	2	T,T	NA	NA	0.006800637	0	NA	NA	3,0,205,152	1	1	0	5.068483186	0
chr2_ref_v2	71820	0	C,CTT,CTTT	1	1	0,1,4,17,60,62	1	1	0	2	CTTT,CTTT	NA	NA	0.070450937	0	0,0,0,3,12,14	1	1	0	0.513907131	0	2	CTTT,CTTT	NA	NA	0.194321003	0	NA	NA	0,0,1,6,36,21	1	1	0	1.903487141	0	2	CTTT,CTTT	NA	NA	0.308224393	0	NA	NA	0,1,7,13,84,89	1	1	0	0.79104703	0
chr2_ref_v2	72351	0	A,ACAACAACAG	1	0	3,2,0,2	1	0	0	2	NA	NA	NA	NA	0	2,2,1,6	1	0	0	1.216696822	0	2	NA	NA	NA	NA	0	NA	NA	3,2,1,3	1	0	0	0.329280708	0	2	NA	NA	NA	NA	0	NA	NA	3,6,1,4	1	0	0	0.737962384	0
chr2_ref_v2	72363	0	A,ACAACAG	1	0	1,2,1,0	1	0	0	2	NA	NA	NA	NA	0	3,7,0,0	1	0	0	0.903922467	0	2	NA	NA	NA	NA	0	NA	NA	2,3,1,1	1	0	0	0.280151643	0	2	NA	NA	NA	NA	0	NA	NA	2,8,1,1	1	0	0	0.71898143	0
chr2_ref_v2	77884	0	T,G	0	0	69,176,60,0	1	1	0	2	T,T	T,G	0.5	0.291772058	0	16,43,12,0	1	1	0	0.514406707	0	2	T,T	T,G	0.5	0.413975798	0	NA	NA	41,67,25,0	1	1	0	1.812265028	0	2	T,T	T,G	0.5	0.3254224	0	NA	NA	125,162,51,0	1	1	0	9.219150168	0
chr2_ref_v2	84395	0	C,CAA,CAAA	1	1	11,2,60,18,15,28	1	1	0	2	CAA,CAAA	C,CAA	0.25	0.479565591	0	3,1,16,4,1,3	1	1	0	0.943970481	0	2	CAA,CAA	C,CAA	0.25	0.816609703	0	NA	NA	3,1,35,10,6,10	1	1	0	1.13337522	0	2	CAA,CAAA	C,CAA	0.125	0.756343685	0	NA	NA	15,1,82,17,15,14	1	1	0	2.750338879	0
chr2_ref_v2	85986	0	G,T	0	0	46,211,45,0	1	1	0	2	G,G	G,T	0.25	0.225475461	0	13,42,1,0	1	1	0	1.895008772	0	2	G,G	NA	NA	0.018018506	0	NA	NA	59,86,7,0	1	1	0	13.86246326	0	2	G,G	G,T	0.125	0.189242	0	NA	NA	114,235,20,0	1	1	0	15.03782098	0
chr2_ref_v2	88121	0	CT,C	1	1	7,2,47,73	1	1	0	2	C,C	NA	NA	0.318055276	0	0,1,13,22	1	1	0	0.535094276	0	2	C,C	NA	NA	0.025269409	0	NA	NA	1,2,24,32	1	1	0	0.652346823	0	2	C,C	NA	NA	0.065520756	0	NA	NA	1,0,60,105	1	1	0	1.849114754	0
chr2_ref_v2	115429	0	GA,G	1	1	29,33,5,11	1	1	0	2	GA,GA	NA	NA	0.076884081	0	3,12,2,2	1	0	0	1.322676362	0	2	NA	NA	NA	NA	0	NA	NA	16,17,2,11	1	1	0	1.297771036	0	2	GA,GA	GA,G	0.25	0.061916048	0	NA	NA	38,37,8,15	1	1	0	0.660733945	0
chr2_ref_v2	122594	0	T,TTA	1	1	4,1,47,93	1	1	0	2	TTA,TTA	T,TTA	0.125	0.62464406	0	1,2,15,23	1	1	0	1.5452521	0	2	TTA,TTA	T,TTA	0.125	0.168623126	0	NA	NA	2,1,18,38	1	1	0	0.5685658	0	2	TTA,TTA	T,TTA	0.125	0.219167838	0	NA	NA	5,0,45,85	1	1	0	0.502195665	0
chr2_ref_v2	127626	0	C,CT	1	1	0,6,14,55	1	1	0	2	CT,CT	NA	NA	0.229465837	0	0,2,5,13	1	1	0	0.510408519	0	2	CT,CT	NA	NA	0.216160472	0	NA	NA	0,0,0,0	0	0	0	0	0	2	NA	NA	NA	NA	0	NA	NA	5,5,16,76	1	1	0	1.976379685	0
chr2_ref_v2	133016	0	T,TGAAGAGGATGAAGACAATGGTGATGGA	0	0	0,0,64,73	1	1	0	2	TGAAGAGGATGAAGACAATGGTGATGGA,TGAAGAGGATGAAGACAATGGTGATGGA	NA	NA	0	0	0,1,8,7	1	0	0	1.781074934	0	2	NA	NA	NA	NA	0	NA	NA	0,0,34,38	1	1	0	0.374176677	0	2	TGAAGAGGATGAAGACAATGGTGATGGA,TGAAGAGGATGAAGACAATGGTGATGGA	NA	NA	0	0	NA	NA	0,0,105,85	1	1	0	2.018446741	0
chr2_ref_v2	133860	0	CATATATAT,C	1	1	1,0,54,62	1	1	0	2	C,C	NA	NA	0.008583744	0	0,0,22,23	1	1	0	0.427181967	0	2	C,C	NA	NA	0	0	NA	NA	0,0,24,15	1	1	0	1.468269195	0	2	C,C	NA	NA	0	0	NA	NA	0,0,69,78	1	1	0	0.459559631	0
chr2_ref_v2	137646	0	TAAAAAAAAA,T	1	1	18,16,4,7	1	1	1	2	TAAAAAAAAA,TAAAAAAAAA	TAAAAAAAAA,T	0.5	0.029852963	0	7,3,4,1	1	0	0	1.482210924	0	2	NA	NA	NA	NA	0	NA	NA	9,14,5,4	1	1	0	0.840817361	0	2	TAAAAAAAAA,TAAAAAAAAA	TAAAAAAAAA,T	0.5	0.16034265	0	NA	NA	17,17,8,8	1	1	0	1.174434295	0
chr2_ref_v2	138265	0	ATT,A	1	1	2,4,68,74	1	1	0	2	A,A	ATT,A	0.125	0.456017387	0	0,0,18,12	1	1	0	1.085085422	0	2	A,A	NA	NA	0	0	NA	NA	2,1,37,25	1	1	0	1.33983119	0	2	A,A	ATT,A	0.125	0.320471895	0	NA	NA	0,3,97,74	1	1	0	2.295364866	0
chr2_ref_v2	143855	0	GA,G	1	1	48,101,4,8	1	1	0	2	GA,GA	NA	NA	0.330296171	0	17,22,3,7	1	1	0	2.452301876	0	2	GA,GA	GA,G	0.25	0.233687176	0	NA	NA	30,37,4,4	1	1	0	1.48772562	0	2	GA,GA	GA,G	0.125	0.042460642	0	NA	NA	63,93,4,11	1	1	0	1.553360743	0
chr2_ref_v2	145890	0	G,GA	1	1	8,2,2,7	1	0	0	2	NA	NA	NA	NA	0	2,3,1,1	1	0	0	1.57876963	0	2	NA	NA	NA	NA	0	NA	NA	2,9,3,2	1	0	0	5.275200388	0	2	NA	NA	NA	NA	0	NA	NA	12,16,0,8	1	1	0	6.804908648	0
chr2_ref_v2	145921	0	A,T	1	0	44,62,5,0	1	1	0	2	A,A	A,T	0.125	0.163629424	0	8,13,2,0	1	1	0	0.560232345	0	2	A,A	A,T	0.25	0.085119229	0	NA	NA	23,33,1,2	1	1	0	1.11462864	0	2	A,A	A,T	0.125	0.218689201	0	NA	NA	48,67,9,3	1	1	0	1.370986087	0
chr2_ref_v2	162810	0	A,AT	1	1	76,84,2,1	1	1	0	2	A,A	NA	NA	1.068239086	0	26,24,0,0	1	1	0	0.591059098	0	2	A,A	NA	NA	0.316524557	0	NA	NA	18,24,5,2	1	1	0	4.255448955	0	2	A,A	A,AT	0.25	0.105952047	0	NA	NA	83,71,1,0	1	1	0	1.316467577	0
chr2_ref_v2	165893	0	C,CT	1	1	10,5,0,5	1	1	1	2	C,C	C,CT	0.5	0.111268538	0	2,2,0,2	1	0	0	0.337539239	0	2	NA	NA	NA	NA	0	NA	NA	2,2,0,3	1	0	0	0.623506011	0	2	NA	NA	NA	NA	0	NA	NA	10,13,0,9	1	1	0	1.444564872	0
chr2_ref_v2	165917	0	TC,T	1	0	35,45,8,13	1	1	1	2	TC,TC	TC,T	0.5	0.238891908	0	4,10,1,1	1	0	0	0.942770867	0	2	NA	NA	NA	NA	0	NA	NA	7,19,2,3	1	1	0	1.359920482	0	2	TC,TC	TC,T	0.25	0.297251523	0	NA	NA	30,57,4,4	1	1	0	2.927185823	0
chr2_ref_v2	165919	0	TC,T	1	0	35,45,8,13	1	1	1	2	TC,TC	TC,T	0.5	0.238891908	0	4,11,1,0	1	0	0	1.4112558	0	2	NA	NA	NA	NA	0	NA	NA	7,18,2,3	1	1	0	1.199620345	0	2	TC,TC	TC,T	0.25	0.336472237	0	NA	NA	30,55,4,4	1	1	0	2.642504814	0
chr2_ref_v2	165922	0	C,T	1	0	36,47,2,13	1	1	1	2	C,C	C,T	0.25	0.235119742	0	4,9,0,1	1	0	0	0.779593658	0	2	NA	NA	NA	NA	0	NA	NA	9,18,1,3	1	1	1	0.76981891	0	2	C,C	C,T	0.25	0.036367644	0	NA	NA	40,59,3,3	1	1	0	1.647027322	0
chr2_ref_v2	167969	0	C,CA	1	1	5,0,28,46	1	1	0	2	CA,CA	NA	NA	0.940656443	0	0,0,2,9	1	0	0	1.060587639	0	2	NA	NA	NA	NA	0	NA	NA	5,1,13,23	1	1	0	1.019369395	0	2	CA,CA	NA	NA	0.294155701	0	NA	NA	9,0,41,50	1	1	0	0.849026556	0
chr2_ref_v2	174705	0	AT,A,ATT	1	1	1,38,0,7,2,11	1	1	0	2	AT,AT	AT,ATT	0.25	0.250291829	0	0,7,0,3,2,0	1	0	0	1.37273235	0	2	NA	NA	NA	NA	0	NA	NA	0,13,1,0,4,4	1	1	0	2.441044405	0	2	AT,ATT	AT,AT	0.25	0.427461017	0	NA	NA	3,42,1,5,8,10	1	1	0	2.655323388	0
chr2_ref_v2	202294	0	A,C	0	0	123,14,0,33	1	1	0	2	A,A	A,C	0.5	0.295008113	0	15,5,0,4	1	1	0	1.471894897	0	2	A,A	A,C	0.5	0.287682072	0	NA	NA	67,15,0,20	1	1	0	1.744275405	0	2	A,A	A,C	0.5	0.263584521	0	NA	NA	159,27,0,50	1	1	0	1.293123833	0
chr2_ref_v2	221279	1	AGT,A	1	1	0,0,0,8	0	0	1	2	NA	NA	NA	NA	0	0,0,0,5	0	0	1	0	0	2	NA	NA	NA	NA	0	NA	NA	0,0,0,2	0	0	1	0	0	2	NA	NA	NA	NA	0	NA	NA	0,0,0,0	0	0	1	0	0
chr2_ref_v2	243815	0	A,C	0	0	147,22,0,43	1	1	0	2	A,A	A,C	0.5	0.247096792	0	26,9,0,6	1	1	0	1.780142584	0	2	A,A	A,C	0.25	0.336472237	0	NA	NA	55,26,0,16	1	1	0	5.901492296	0	2	A,A	A,C	0.25	0.384674338	0	NA	NA	166,97,0,31	1	1	0	26.15546862	0
chr2_ref_v2	251574	0	CT,C,CTT	1	1	13,20,0,8,9,5	1	1	0	2	CT,CT	CT,CTT	0.5	0.423656611	0	1,3,1,1,4,0	1	0	0	1.46389736	0	2	NA	NA	NA	NA	0	NA	NA	8,15,1,5,0,4	1	1	0	0.979855159	0	2	CT,CT	CT,CTT	0.125	0.259313246	0	NA	NA	18,44,1,18,8,5	1	1	0	1.6373562	0
chr2_ref_v2	259745	1	C,T	0	0	0,0,0,44	0	1	1	2	NA	NA	NA	NA	0	0,0,0,18	0	0	0	0	0	2	NA	NA	NA	NA	0	NA	NA	0,0,0,9	0	0	1	0	0	2	NA	NA	NA	NA	0	NA	NA	0,0,0,18	0	0	1	0	0
chr2_ref_v2	263125	1	GC,G	0	0	0,0,0,0	0	0	1	2	NA	NA	NA	NA	0	0,0,0,0	0	0	1	0	0	2	NA	NA	NA	NA	0	NA	NA	0,0,1,1	1	0	1	0	0	2	NA	NA	NA	NA	0	NA	NA	0,0,0,0	0	0	1	0	0
chr2_ref_v2	265361	1	G,T	1	0	0,0,122,0	0	1	1	2	NA	NA	NA	NA	0	0,0,22,0	0	1	0	0	0	2	NA	NA	NA	NA	0	NA	NA	0,0,32,0	0	1	1	0	0	2	NA	NA	NA	NA	0	NA	NA	0,0,111,0	0	1	0	0	0
chr2_ref_v2	270639	0	GA,G	1	1	45,74,6,6	1	1	0	2	GA,GA	NA	NA	0.09409413	0	16,10,1,0	1	1	0	2.289675972	0	2	GA,GA	NA	NA	0.230520984	0	NA	NA	29,32,4,3	1	1	0	1.023582503	0	2	GA,GA	NA	NA	0.226664521	0	NA	NA	76,82,4,3	1	1	0	2.991254767	0
chr2_ref_v2	271966	0	A,C	0	0	91,17,1,39	1	1	0	2	A,A	A,C	0.5	0.105360516	0	14,1,0,4	1	0	0	0.708947693	0	2	NA	NA	NA	NA	0	NA	NA	22,16,0,17	1	1	0	3.87258345	0	2	A,C	A,A	0.25	0.236388778	0	NA	NA	105,41,0,42	1	1	0	4.49580846	0
chr2_ref_v2	274291	0	AAT,A	1	1	62,56,2,1	1	1	0	2	AAT,AAT	NA	NA	1.037363971	0	29,29,1,1	1	1	0	0.452706964	0	2	AAT,AAT	NA	NA	0.293563458	0	NA	NA	24,23,0,2	1	1	0	1.230947029	0	2	AAT,AAT	NA	NA	0.110162995	0	NA	NA	38,59,7,5	1	1	0	4.037138009	0
chr2_ref_v2	296104	0	A,AT	1	1	3,11,0,7	1	1	0	2	A,AT	A,A	0.25	0.089732842	0	1,4,0,1	1	0	0	0.467397669	0	2	NA	NA	NA	NA	0	NA	NA	1,14,0,0	1	0	0	3.29505296	0	2	NA	NA	NA	NA	0	NA	NA	4,28,1,4	1	1	0	2.572920875	0
chr2_ref_v2	300012	0	GA,G	1	1	10,30,1,7	1	1	0	2	GA,GA	NA	NA	0.225277748	0	3,3,4,2	1	0	0	4.604503504	0	2	NA	NA	NA	NA	0	NA	NA	3,5,0,7	1	0	0	2.680187218	0	2	NA	NA	NA	NA	0	NA	NA	18,25,8,10	1	1	0	4.519482751	0
chr2_ref_v2	313274	0	T,G	0	0	12,124,31,0	1	1	0	2	T,T	T,G	0.5	0.348306694	0	2,21,4,0	1	1	0	0.429056435	0	2	T,T	T,G	0.25	0.419853846	0	NA	NA	12,49,8,0	1	1	0	2.668539544	0	2	T,T	T,G	0.25	0.052858367	0	NA	NA	34,146,19,0	1	1	0	6.067738158	0
chr2_ref_v2	316928	0	CA,C	1	1	23,19,4,0	1	1	0	2	CA,CA	NA	NA	0.668368298	0	6,6,0,0	1	0	0	0.497355929	0	2	NA	NA	NA	NA	0	NA	NA	12,15,2,0	1	1	0	0.773633043	0	2	CA,CA	NA	NA	0.831058088	0	NA	NA	28,37,2,0	1	1	0	1.878271287	0
chr2_ref_v2	352393	0	A,C	0	0	128,31,0,48	1	1	0	2	A,A	A,C	0.5	0.078471615	0	20,16,0,5	1	1	0	4.511376673	0	2	A,A	A,C	0.25	0.161107209	0	NA	NA	76,43,0,17	1	1	0	6.766246361	0	2	A,A	A,C	0.25	0.057158414	0	NA	NA	183,88,0,33	1	1	0	10.31277	0
chr2_ref_v2	369767	0	CT,C	1	1	46,59,3,8	1	1	0	2	CT,CT	NA	NA	0.197334559	0	8,10,0,2	1	1	0	0.392570952	0	2	CT,CT	NA	NA	0.216160472	0	NA	NA	21,37,0,3	1	1	0	1.123371969	0	2	CT,CT	NA	NA	0.635079108	0	NA	NA	63,71,9,5	1	1	0	1.845825157	0
chr2_ref_v2	386187	0	C,CA	1	1	10,4,5,11	1	1	0	2	C,CA	CA,CA	0.25	0.041498923	0	1,3,2,7	1	0	0	0.879137939	0	2	NA	NA	NA	NA	0	NA	NA	11,5,1,5	1	1	0	1.412894911	0	2	C,CA	C,C	0.5	0.00151067	0	NA	NA	27,19,5,11	1	1	0	3.820003541	0
chr2_ref_v2	392499	0	A,AT	1	0	1,0,88,108	1	1	0	2	AT,AT	NA	NA	0.00508907	0	0,0,8,16	1	1	0	0.786175521	0	2	AT,AT	NA	NA	0	0	NA	NA	1,0,56,52	1	1	0	1.03645494	0	2	AT,AT	NA	NA	0.009216655	0	NA	NA	0,0,107,83	1	1	0	3.224739393	0
chr2_ref_v2	392853	0	A,ATCTTTCCTCTGCATTTTCTTTCCTCTGCATTT	0	0	1,2,2,3	1	0	0	2	NA	NA	NA	NA	0	0,0,3,0	0	0	0	0	0	2	NA	NA	NA	NA	0	NA	NA	0,0,4,3	1	0	0	1.231983159	0	2	NA	NA	NA	NA	0	NA	NA	0,1,3,5	1	0	0	0.785792553	0
chr2_ref_v2	405683	0	T,C	0	0	2,30,0,5	1	1	1	2	T,T	T,C	0.25	0.271933715	0	0,7,0,0	0	0	0	0	0	2	NA	NA	NA	NA	0	NA	NA	6,11,0,5	1	1	0	3.297192176	0	2	T,T	T,C	0.5	0.11686434	0	NA	NA	4,25,0,5	1	1	0	0.966520469	0
chr2_ref_v2	405703	0	C,T	0	0	10,2,0,5	1	0	1	2	NA	NA	NA	NA	0	1,2,0,0	1	0	0	1.613137487	0	2	NA	NA	NA	NA	0	NA	NA	1,5,0,5	1	0	0	2.588897696	0	2	NA	NA	NA	NA	0	NA	NA	13,4,0,5	1	1	0	0.638896094	0
chr2_ref_v2	405704	0	A,G	0	0	13,2,0,5	1	1	1	2	A,A	A,G	0.5	0.182321557	0	1,2,0,0	1	0	0	1.821334906	0	2	NA	NA	NA	NA	0	NA	NA	2,5,0,5	1	0	0	2.700610556	0	2	NA	NA	NA	NA	0	NA	NA	18,5,0,5	1	1	0	0.875779857	0
chr2_ref_v2	406410	0	GA,G	1	1	75,94,11,13	1	1	0	2	GA,GA	GA,G	0.125	0.120516846	0	9,26,3,5	1	1	0	1.237761271	0	2	GA,GA	GA,G	0.25	0.062948112	0	NA	NA	34,36,4,4	1	1	0	0.658303779	0	2	GA,GA	NA	NA	0.222574536	0	NA	NA	63,126,8,20	1	1	0	2.562328855	0
chr2_ref_v2	410947	0	A,C	0	0	127,29,0,57	1	1	0	2	A,A	A,C	0.5	0.109199292	0	14,13,0,6	1	1	0	4.389941356	0	2	A,A	A,C	0.5	0.251314428	0	NA	NA	50,36,0,13	1	1	0	9.116334512	0	2	A,A	A,C	0.25	0.130620182	0	NA	NA	114,88,0,40	1	1	0	19.27226514	0
chr2_ref_v2	411113	0	A,G	0	0	0,0,143,116	1	1	0	2	G,G	NA	NA	0	0	0,0,18,13	1	1	0	0.385323413	0	2	G,G	NA	NA	0	0	NA	NA	0,0,54,48	1	1	0	0.471083387	0	2	G,G	NA	NA	0	0	NA	NA	1,0,136,114	1	1	0	0.411530534	0
chr2_ref_v2	415743	0	C,CTTTTT,CTTTTTTTTTTT	1	1	0,0,0,16,12,12	1	1	0	2	CTTTTT,CTTTTTTTTTTT	CTTTTTTTTTTT,CTTTTTTTTTTT	0.125	0.093526058	0	0,0,0,4,5,1	1	0	0	0.866256221	0	2	NA	NA	NA	NA	0	NA	NA	1,0,0,12,2,4	1	0	0	1.613272634	0	2	NA	NA	NA	NA	0	NA	NA	1,1,0,17,10,7	1	1	0	0.65446979	0
chr2_ref_v2	420345	0	T,TGTAGTAGTAGTA	1	1	0,0,53,73	1	1	0	2	TGTAGTAGTAGTA,TGTAGTAGTAGTA	NA	NA	0	0	0,0,3,12	1	0	0	1.313893862	0	2	NA	NA	NA	NA	0	NA	NA	0,0,19,37	1	1	0	0.898878147	0	2	TGTAGTAGTAGTA,TGTAGTAGTAGTA	NA	NA	0	0	NA	NA	1,0,70,71	1	1	0	1.346479472	0
chr2_ref_v2	423361	0	G,GAA,GA	1	1	2,2,53,68,5,8	1	1	0	2	GAA,GAA	NA	NA	0.850616966	0	0,1,9,7,1,0	1	0	0	0.678824874	0	2	NA	NA	NA	NA	0	NA	NA	2,2,21,24,2,0	1	1	0	1.129904984	0	2	GAA,GAA	G,GAA	0.125	0.595304107	0	NA	NA	1,1,82,56,9,2	1	1	0	4.447909557	0
chr2_ref_v2	452265	0	A,C	1	0	98,27,0,35	1	1	0	2	A,A	A,C	0.5	0.14618251	0	18,2,0,3	1	1	0	1.210147633	0	2	A,A	A,C	0.25	0.336472237	0	NA	NA	44,8,0,13	1	1	0	0.767041456	0	2	A,A	A,C	0.5	0.2135741	0	NA	NA	85,23,0,24	1	1	0	0.675128455	0
chr2_ref_v2	452404	0	CT,C	1	1	51,45,4,5	1	1	0	2	CT,CT	NA	NA	0.692263994	0	2,4,1,2	1	0	0	1.50472081	0	2	NA	NA	NA	NA	0	NA	NA	18,25,1,2	1	1	0	1.116272963	0	2	CT,CT	NA	NA	1.047059459	0	NA	NA	63,47,7,7	1	1	0	0.826456111	0
chr2_ref_v2	464129	0	T,A	1	0	0,0,0,0	0	0	1	2	NA	NA	NA	NA	0	0,0,0,0	0	0	1	0	0	2	NA	NA	NA	NA	0	NA	NA	0,0,0,0	0	0	1	0	0	2	NA	NA	NA	NA	0	NA	NA	0,0,0,2	0	0	1	0	0
chr2_ref_v2	464144	0	A,T	0	0	0,0,0,0	0	0	1	2	NA	NA	NA	NA	0	0,0,0,0	0	0	1	0	0	2	NA	NA	NA	NA	0	NA	NA	0,0,0,0	0	0	1	0	0	2	NA	NA	NA	NA	0	NA	NA	0,0,0,0	0	0	1	0	0
chr2_ref_v2	477056	0	GTA,G	1	1	44,39,8,11	1	1	0	2	GTA,GTA	GTA,G	0.125	0.177070518	0	12,15,2,5	1	1	0	0.535788349	0	2	GTA,GTA	GTA,G	0.25	0.065298365	0	NA	NA	14,17,7,4	1	1	0	1.396708158	0	2	GTA,GTA	GTA,G	0.25	0.260575995	0	NA	NA	41,58,13,19	1	1	0	1.195684916	0
chr2_ref_v2	485894	0	GT,G	1	1	81,57,11,5	1	1	0	2	GT,GT	NA	NA	0.095934444	0	10,11,5,4	1	1	0	2.565956627	0	2	GT,GT	GT,G	0.5	0.122706568	0	NA	NA	31,31,1,6	1	1	0	1.831601834	0	2	GT,GT	NA	NA	0.142154694	0	NA	NA	80,69,5,5	1	1	0	1.281270183	0
chr2_ref_v2	491057	0	CT,C	1	1	77,90,11,11	1	1	0	2	CT,CT	CT,C	0.125	0.045297331	0	14,19,2,6	1	1	0	1.575449644	0	2	CT,CT	CT,C	0.25	0.177597709	0	NA	NA	27,43,2,5	1	1	0	1.054811312	0	2	CT,CT	CT,C	0.125	0.219794657	0	NA	NA	92,121,6,10	1	1	0	1.254720891	0
chr2_ref_v2	492917	0	GA,G	1	1	30,44,37,20	1	1	0	2	GA,G	GA,GA	0.25	0.076526202	0	3,2,4,4	1	0	0	0.980899345	0	2	NA	NA	NA	NA	0	NA	NA	12,13,11,10	1	1	0	0.821954162	0	2	GA,G	GA,GA	0.25	0.034553358	0	NA	NA	38,34,31,26	1	1	0	1.335260866	0
chr2_ref_v2	499503	0	C,CAA	1	1	3,5,4,11	1	1	0	2	C,CAA	CAA,CAA	0.25	0.117783036	0	0,2,6,1	1	0	0	3.059585203	0	2	NA	NA	NA	NA	0	NA	NA	4,1,4,6	1	0	0	0.94079768	0	2	NA	NA	NA	NA	0	NA	NA	6,4,15,9	1	1	0	3.643648987	0
chr2_ref_v2	505379	0	C,CA	1	1	39,31,6,8	1	1	0	2	C,C	C,CA	0.25	0.099836777	0	11,6,1,0	1	0	0	0.843000531	0	2	NA	NA	NA	NA	0	NA	NA	26,33,3,5	1	1	0	1.597918501	0	2	C,C	C,CA	0.125	0.073853411	0	NA	NA	75,56,6,14	1	1	0	0.692442693	0
chr2_ref_v2	539193	0	G,GA	1	1	46,58,5,8	1	1	0	2	G,G	G,GA	0.125	0.199297721	0	3,17,1,1	1	1	0	2.246391131	0	2	G,G	NA	NA	0.014309484	0	NA	NA	32,39,1,7	1	1	0	0.539152466	0	2	G,G	G,GA	0.125	0.258995844	0	NA	NA	0,0,0,0	0	0	0	0	0
chr2_ref_v2	540107	0	C,A	0	0	161,25,0,56	1	1	0	2	C,C	C,A	0.5	0.084083117	0	18,5,0,1	1	1	0	1.520389151	0	2	C,C	C,A	0.125	0.021978907	0	NA	NA	75,22,0,19	1	1	0	2.633864165	0	2	C,C	C,A	0.25	0.366931444	0	NA	NA	149,52,0,61	1	1	0	5.695943152	0
chr2_ref_v2	559729	0	CAT,C	1	1	41,32,5,11	1	1	0	2	CAT,CAT	NA	NA	0.125631004	0	10,19,7,4	1	1	0	2.457368943	0	2	CAT,CAT	CAT,C	0.25	0.111537403	0	NA	NA	14,8,2,4	1	1	0	0.468552784	0	2	CAT,CAT	CAT,C	0.125	0.051339143	0	NA	NA	45,50,3,6	1	1	0	2.200642545	0
chr2_ref_v2	561183	0	G,A	1	0	47,52,0,16	1	1	0	2	G,G	G,A	0.25	0.184003643	0	5,10,0,2	1	0	0	0.735701086	0	2	NA	NA	NA	NA	0	NA	NA	22,19,0,7	1	1	0	0.547644249	0	2	G,G	G,A	0.25	0.311779624	0	NA	NA	64,46,0,20	1	1	0	1.518017789	0
chr2_ref_v2	561189	0	G,GAA	1	1	0,20,0,12	1	1	1	2	G,GAA	G,G	0.25	0.128832872	0	0,3,0,1	1	0	0	0.289758147	0	2	NA	NA	NA	NA	0	NA	NA	0,6,1,4	1	0	0	0.695697227	0	2	NA	NA	NA	NA	0	NA	NA	1,26,1,11	1	1	0	0.491927544	0
chr2_ref_v2	562998	0	GT,G,GTT	1	1	7,21,3,5,3,5	1	1	0	2	GT,GT	GT,GTT	0.25	0.117504576	0	0,12,2,6,2,3	1	1	0	1.319649294	0	2	GT,GTT	GT,G	0.5	0.472903367	0	NA	NA	2,5,1,7,1,1	1	0	0	2.822481083	0	2	NA	NA	NA	NA	0	NA	NA	7,31,0,18,3,5	1	1	0	3.77194516	0
chr2_ref_v2	571295	0	CA,C	1	1	29,39,3,0	1	1	0	2	CA,CA	NA	NA	1.329312261	0	7,16,2,2	1	1	0	1.598064378	0	2	CA,CA	NA	NA	0.494430496	0	NA	NA	18,27,4,5	1	1	0	3.24397494	0	2	CA,CA	NA	NA	0.190869827	0	NA	NA	44,64,18,2	1	1	0	5.148381864	0
chr2_ref_v2	575997	0	TA,T	1	1	44,59,7,7	1	1	0	2	TA,TA	NA	NA	0.320812038	0	9,12,1,2	1	1	0	0.388104685	0	2	TA,TA	NA	NA	0.463619582	0	NA	NA	18,28,4,4	1	1	0	0.553907546	0	2	TA,TA	NA	NA	0.133671487	0	NA	NA	74,58,8,10	1	1	0	2.684239195	0
chr2_ref_v2	607816	0	T,G	0	0	12,140,24,0	1	1	0	2	T,T	T,G	0.25	0.140905453	0	2,30,1,0	1	1	0	1.229948069	0	2	T,T	NA	NA	0.030771659	0	NA	NA	3,64,3,0	1	1	0	2.357120774	0	2	T,T	T,G	0.125	0.110348057	0	NA	NA	23,144,10,0	1	1	0	3.12550743	0
chr2_ref_v2	628525	0	G,GT	1	1	4,60,13,11	1	1	0	2	G,G	G,GT	0.5	0.007689047	0	4,13,1,0	1	0	0	2.493067538	0	2	NA	NA	NA	NA	0	NA	NA	7,26,1,2	1	1	0	3.38933452	0	2	G,G	NA	NA	0.261917352	0	NA	NA	21,53,6,2	1	1	0	10.66417393	0
chr2_ref_v2	628865	0	C,CAT,CATAT	1	1	1,0,0,5,17,24	1	1	1	2	CATAT,CATAT	NA	NA	0.201638954	0	1,2,5,4,15,14	1	1	0	2.891563679	0	2	CATAT,CATAT	CAT,CATAT	0.25	0.679302589	0	NA	NA	0,1,2,0,13,14	1	1	0	1.145021666	0	2	CATAT,CATAT	NA	NA	0.064937026	0	NA	NA	2,2,1,8,38,45	1	1	0	0.566936541	0
chr2_ref_v2	646078	0	CAT,C	1	1	20,22,5,1	1	1	1	2	CAT,CAT	NA	NA	0.399373286	0	20,18,3,3	1	1	0	1.202521051	0	2	CAT,CAT	NA	NA	0.277538135	0	NA	NA	8,15,0,2	1	1	0	1.16101417	0	2	CAT,CAT	NA	NA	0.431990414	0	NA	NA	39,35,3,5	1	1	0	1.579542716	0
chr2_ref_v2	660000	0	A,C	0	0	127,22,0,52	1	1	0	2	A,A	A,C	0.5	0.064957896	0	20,7,0,4	1	1	0	1.542005381	0	2	A,A	A,C	0.25	0.259511195	0	NA	NA	55,31,0,14	1	1	0	8.247393298	0	2	A,A	A,C	0.25	0.199613054	0	NA	NA	175,78,0,47	1	1	0	13.1349418	0
chr2_ref_v2	694578	0	T,TAA,TAAA	1	1	1,0,32,39,2,0	1	1	0	2	TAA,TAA	NA	NA	0.883948914	0	1,0,16,16,0,1	1	1	0	0.484099488	0	2	TAA,TAA	NA	NA	0.394481223	0	NA	NA	1,1,17,22,0,2	1	1	0	1.038736813	0	2	TAA,TAA	NA	NA	0.234731725	0	NA	NA	1,1,37,51,7,5	1	1	0	2.566357844	0
chr2_ref_v2	698042	0	GA,G	1	1	9,31,65,3	1	1	0	2	GA,G	G,G	0.25	0.006817477	0	1,6,14,1	1	1	0	0.475122277	0	2	GA,G	G,G	0.25	0.157814699	0	NA	NA	6,16,15,6	1	1	0	3.409684519	0	2	GA,G	GA,GA	0.125	0.044577436	0	NA	NA	15,35,75,11	1	1	0	2.838366151	0
chr2_ref_v2	700135	0	AT,A	1	1	22,81,2,6	1	1	0	2	AT,AT	NA	NA	0.725337902	0	20,21,1,0	1	1	0	4.774091845	0	2	AT,AT	NA	NA	1.342943712	0	NA	NA	23,31,4,5	1	1	0	3.19420884	0	2	AT,AT	NA	NA	0.002842744	0	NA	NA	49,99,8,7	1	1	0	3.009365122	0
chr2_ref_v2	700301	0	C,CATATATATATATAT,CATATATATATATATAT	1	1	0,0,4,2,3,13	1	1	1	2	CATATATATATATATAT,CATATATATATATATAT	CATATATATATATAT,CATATATATATATATAT	0.25	0.057413326	0	1,0,4,1,2,9	1	0	0	0.439727897	0	2	NA	NA	NA	NA	0	NA	NA	0,0,1,2,2,5	1	0	1	0.646070158	0	2	NA	NA	NA	NA	0	NA	NA	0,0,4,5,5,13	1	1	1	1.040768089	0
chr2_ref_v2	701972	0	CAT,C	1	1	11,7,0,3	1	1	1	2	CAT,CAT	NA	NA	0.066528709	0	11,6,1,5	1	1	0	0.676829532	0	2	CAT,CAT	CAT,C	0.125	0.085111416	0	NA	NA	2,9,2,1	1	0	1	2.080203387	0	2	NA	NA	NA	NA	0	NA	NA	15,17,2,1	1	1	1	1.436290998	0
chr2_ref_v2	712935	0	C,T	0	0	144,145,0,0	1	1	0	2	C,C	NA	NA	0	0	27,38,0,0	1	1	0	1.000851346	0	2	C,C	NA	NA	0	0	NA	NA	49,47,2,0	1	1	0	1.640526102	0	2	C,C	NA	NA	0.426084395	0	NA	NA	84,76,68,71	1	1	0	339.958824	1
chr2_ref_v2	721228	0	GA,G	1	1	99,109,11,17	1	1	0	2	GA,GA	GA,G	0.125	0.174005531	0	23,24,3,1	1	1	0	0.538627208	0	2	GA,GA	NA	NA	0.129424867	0	NA	NA	56,55,6,12	1	1	0	0.705359631	0	2	GA,GA	GA,G	0.125	0.012095696	0	NA	NA	150,119,18,20	1	1	0	2.094716622	0
chr2_ref_v2	723626	0	C,CA	1	1	9,10,17,75	1	1	0	2	CA,CA	NA	NA	0.097510023	0	2,3,1,10	1	0	0	0.899036968	0	2	NA	NA	NA	NA	0	NA	NA	3,6,5,21	1	1	0	1.082945137	0	2	CA,CA	C,CA	0.25	0.010380078	0	NA	NA	9,15,7,98	1	1	0	1.833785635	0
chr2_ref_v2	746325	0	CATCTGCA,C	1	0	0,0,161,170	1	1	0	2	C,C	NA	NA	0	0	0,1,25,32	1	1	0	1.263109203	0	2	C,C	NA	NA	0.017391743	0	NA	NA	0,1,80,78	1	1	0	0.536035015	0	2	C,C	NA	NA	0.006309169	0	NA	NA	2,1,187,168	1	1	0	1.087708678	0
chr2_ref_v2	751179	0	C,CA	1	1	78,10,8,13	1	1	0	2	C,C	C,CA	0.25	0.040344695	0	19,7,1,2	1	1	0	1.950005557	0	2	C,C	NA	NA	0.21862325	0	NA	NA	39,20,2,3	1	1	0	6.652763878	0	2	C,C	NA	NA	0.126204385	0	NA	NA	104,46,5,9	1	1	0	11.7826406	0
chr2_ref_v2	757125	0	AAT,A	1	1	107,95,10,10	1	1	0	2	AAT,AAT	AAT,A	0.125	0.013242722	0	18,18,1,2	1	1	0	0.443045161	0	2	AAT,AAT	AAT,A	0.125	0.026769679	0	NA	NA	38,49,1,5	1	1	0	1.531787695	0	2	AAT,AAT	AAT,A	0.125	0.363860982	0	NA	NA	99,106,7,7	1	1	0	1.274805858	0
chr2_ref_v2	762441	0	G,GAACAAGATGAAGAAAATA	0	0	0,1,44,41	1	1	0	2	GAACAAGATGAAGAAAATA,GAACAAGATGAAGAAAATA	NA	NA	0.01169604	0	0,0,8,2	1	0	0	1.266835115	0	2	NA	NA	NA	NA	0	NA	NA	0,2,11,23	1	1	0	1.682392032	0	2	GAACAAGATGAAGAAAATA,GAACAAGATGAAGAAAATA	G,GAACAAGATGAAGAAAATA	0.125	0.29506218	0	NA	NA	1,5,37,42	1	1	0	2.536114434	0
chr2_ref_v2	774634	0	CA,C	1	1	57,68,7,1	1	1	0	2	CA,CA	NA	NA	1.074012575	0	8,20,1,1	1	1	0	1.271052778	0	2	CA,CA	NA	NA	1.156766763	0	NA	NA	38,34,4,1	1	1	0	0.826049489	0	2	CA,CA	NA	NA	1.051699838	0	NA	NA	89,82,17,1	1	1	0	1.666690481	0
chr2_ref_v2	777871	0	AT,A	1	1	82,39,9,9	1	1	0	2	AT,AT	NA	NA	0.075469243	0	23,18,4,2	1	1	0	1.092295895	0	2	AT,AT	NA	NA	0.244331423	0	NA	NA	35,28,2,3	1	1	0	1.91700175	0	2	AT,AT	NA	NA	0.744780088	0	NA	NA	107,66,9,13	1	1	0	1.354659156	0
chr2_ref_v2	784678	0	CT,C	1	1	78,83,19,12	1	1	0	2	CT,CT	CT,C	0.125	0.020264764	0	0,0,0,0	0	0	0	0	0	2	NA	NA	NA	NA	0	NA	NA	32,41,7,6	1	1	0	0.640645738	0	2	CT,CT	CT,C	0.125	0.11398687	0	NA	NA	80,112,10,17	1	1	0	2.090079894	0
chr2_ref_v2	806228	0	C,G	0	0	0,0,0,0	0	0	1	2	NA	NA	NA	NA	0	0,0,0,0	0	0	1	0	0	2	NA	NA	NA	NA	0	NA	NA	0,0,0,1	0	0	1	0	0	2	NA	NA	NA	NA	0	NA	NA	0,0,0,0	0	0	1	0	0
chr3_ref_v2	553	1	T,A	1	0	0,0,0,0	0	0	1	2	NA	NA	NA	NA	0	0,0,0,0	0	0	1	0	0	2	NA	NA	NA	NA	0	NA	NA	0,0,0,0	0	0	1	0	0	2	NA	NA	NA	NA	0	NA	NA	0,0,0,0	0	0	1	0	0
chr3_ref_v2	563	1	C,T	0	0	0,0,0,0	0	0	1	2	NA	NA	NA	NA	0	0,0,0,0	0	0	1	0	0	2	NA	NA	NA	NA	0	NA	NA	0,0,0,0	0	0	1	0	0	2	NA	NA	NA	NA	0	NA	NA	0,0,0,0	0	0	1	0	0
chr3_ref_v2	569	1	CG,C	0	0	0,0,0,0	0	0	1	2	NA	NA	NA	NA	0	0,0,0,0	0	0	1	0	0	2	NA	NA	NA	NA	0	NA	NA	0,0,0,0	0	0	1	0	0	2	NA	NA	NA	NA	0	NA	NA	0,0,0,0	0	0	1	0	0
chr3_ref_v2	571	1	C,A	0	0	0,0,0,0	0	0	1	2	NA	NA	NA	NA	0	0,0,0,0	0	0	1	0	0	2	NA	NA	NA	NA	0	NA	NA	0,0,0,0	0	0	1	0	0	2	NA	NA	NA	NA	0	NA	NA	0,0,0,0	0	0	1	0	0
chr3_ref_v2	585	1	G,C	0	0	0,0,0,0	0	0	1	2	NA	NA	NA	NA	0	0,0,0,0	0	0	1	0	0	2	NA	NA	NA	NA	0	NA	NA	0,0,0,0	0	0	1	0	0	2	NA	NA	NA	NA	0	NA	NA	0,0,0,0	0	0	1	0	0
chr3_ref_v2	759	1	AC,A	1	0	0,0,0,0	0	0	1	2	NA	NA	NA	NA	0	0,0,0,0	0	0	1	0	0	2	NA	NA	NA	NA	0	NA	NA	0,0,1,1	1	0	1	0	0	2	NA	NA	NA	NA	0	NA	NA	0,0,0,0	0	0	1	0	0
chr3_ref_v2	792	1	C,CG	0	0	0,0,0,0	0	0	1	2	NA	NA	NA	NA	0	0,0,0,0	0	0	1	0	0	2	NA	NA	NA	NA	0	NA	NA	0,0,0,1	0	0	1	0	0	2	NA	NA	NA	NA	0	NA	NA	0,0,0,0	0	0	1	0	0
chr3_ref_v2	793	1	A,C	0	0	0,0,0,0	0	0	1	2	NA	NA	NA	NA	0	0,0,0,0	0	0	1	0	0	2	NA	NA	NA	NA	0	NA	NA	0,0,0,1	0	0	1	0	0	2	NA	NA	NA	NA	0	NA	NA	0,0,0,0	0	0	1	0	0
chr3_ref_v2	794	1	T,TC	0	0	0,0,0,0	0	0	1	2	NA	NA	NA	NA	0	0,0,0,0	0	0	1	0	0	2	NA	NA	NA	NA	0	NA	NA	0,0,0,1	0	0	1	0	0	2	NA	NA	NA	NA	0	NA	NA	0,0,0,0	0	0	1	0	0
chr3_ref_v2	796	1	A,ACGG	0	0	0,0,0,0	0	0	1	2	NA	NA	NA	NA	0	0,0,0,0	0	0	1	0	0	2	NA	NA	NA	NA	0	NA	NA	0,0,0,1	0	0	1	0	0	2	NA	NA	NA	NA	0	NA	NA	0,0,0,0	0	0	1	0	0
chr3_ref_v2	801	1	TC,T	1	0	0,0,0,0	0	0	1	2	NA	NA	NA	NA	0	0,0,0,0	0	0	1	0	0	2	NA	NA	NA	NA	0	NA	NA	0,0,0,1	0	0	1	0	0	2	NA	NA	NA	NA	0	NA	NA	0,0,0,0	0	0	1	0	0
chr3_ref_v2	808	1	C,CTA	0	0	0,0,0,0	0	0	1	2	NA	NA	NA	NA	0	0,0,0,0	0	0	1	0	0	2	NA	NA	NA	NA	0	NA	NA	0,0,0,1	0	0	1	0	0	2	NA	NA	NA	NA	0	NA	NA	0,0,0,0	0	0	1	0	0
chr3_ref_v2	809	1	C,A	0	0	0,0,0,0	0	0	1	2	NA	NA	NA	NA	0	0,0,0,0	0	0	1	0	0	2	NA	NA	NA	NA	0	NA	NA	0,0,0,1	0	0	1	0	0	2	NA	NA	NA	NA	0	NA	NA	0,0,0,0	0	0	1	0	0
chr3_ref_v2	816	1	AC,A	0	0	0,0,0,0	0	0	1	2	NA	NA	NA	NA	0	0,0,0,0	0	0	1	0	0	2	NA	NA	NA	NA	0	NA	NA	0,0,0,1	0	0	1	0	0	2	NA	NA	NA	NA	0	NA	NA	0,0,0,0	0	0	1	0	0
chr3_ref_v2	818	1	C,T	0	0	0,0,0,0	0	0	1	2	NA	NA	NA	NA	0	0,0,0,0	0	0	1	0	0	2	NA	NA	NA	NA	0	NA	NA	0,0,0,1	0	0	1	0	0	2	NA	NA	NA	NA	0	NA	NA	0,0,0,0	0	0	1	0	0
chr3_ref_v2	922	1	C,T	0	0	0,0,0,0	0	0	1	2	NA	NA	NA	NA	0	0,0,0,0	0	0	1	0	0	2	NA	NA	NA	NA	0	NA	NA	0,0,0,0	0	0	1	0	0	2	NA	NA	NA	NA	0	NA	NA	0,0,0,0	0	0	1	0	0
chr3_ref_v2	924	1	G,A	0	0	0,0,0,0	0	0	1	2	NA	NA	NA	NA	0	0,0,0,0	0	0	1	0	0	2	NA	NA	NA	NA	0	NA	NA	0,0,0,0	0	0	1	0	0	2	NA	NA	NA	NA	0	NA	NA	0,0,0,0	0	0	1	0	0
chr3_ref_v2	927	1	A,G	1	0	0,0,0,0	0	0	1	2	NA	NA	NA	NA	0	0,0,0,0	0	0	1	0	0	2	NA	NA	NA	NA	0	NA	NA	0,0,0,0	0	0	1	0	0	2	NA	NA	NA	NA	0	NA	NA	0,0,0,0	0	0	1	0	0
chr3_ref_v2	929	1	A,C	1	0	0,0,0,0	0	0	1	2	NA	NA	NA	NA	0	0,0,0,0	0	0	1	0	0	2	NA	NA	NA	NA	0	NA	NA	0,0,0,0	0	0	1	0	0	2	NA	NA	NA	NA	0	NA	NA	0,0,0,0	0	0	1	0	0
chr3_ref_v2	934	1	A,G	1	0	0,0,0,0	0	0	1	2	NA	NA	NA	NA	0	0,0,0,0	0	0	1	0	0	2	NA	NA	NA	NA	0	NA	NA	0,0,0,0	0	0	1	0	0	2	NA	NA	NA	NA	0	NA	NA	0,0,0,0	0	0	1	0	0
chr3_ref_v2	949	1	C,T	0	0	0,0,0,0	0	0	1	2	NA	NA	NA	NA	0	0,0,0,0	0	0	1	0	0	2	NA	NA	NA	NA	0	NA	NA	0,0,0,0	0	0	1	0	0	2	NA	NA	NA	NA	0	NA	NA	0,0,0,0	0	0	1	0	0
chr3_ref_v2	957	1	C,T	1	0	0,0,0,0	0	0	1	2	NA	NA	NA	NA	0	0,0,0,1	0	0	1	0	0	2	NA	NA	NA	NA	0	NA	NA	0,0,0,0	0	0	1	0	0	2	NA	NA	NA	NA	0	NA	NA	0,1,0,0	0	0	1	0	0
chr3_ref_v2	988	1	A,G	0	0	0,0,0,0	0	0	1	2	NA	NA	NA	NA	0	0,0,0,0	0	0	1	0	0	2	NA	NA	NA	NA	0	NA	NA	0,0,0,0	0	0	1	0	0	2	NA	NA	NA	NA	0	NA	NA	0,1,0,0	0	0	1	0	0
chr3_ref_v2	1001	1	A,T	1	0	0,0,0,0	0	0	1	2	NA	NA	NA	NA	0	0,0,0,0	0	0	1	0	0	2	NA	NA	NA	NA	0	NA	NA	0,0,0,0	0	0	1	0	0	2	NA	NA	NA	NA	0	NA	NA	0,0,0,0	0	0	1	0	0
chr3_ref_v2	1004	1	C,T	1	0	0,0,0,0	0	0	1	2	NA	NA	NA	NA	0	0,0,0,0	0	0	1	0	0	2	NA	NA	NA	NA	0	NA	NA	0,0,0,0	0	0	1	0	0	2	NA	NA	NA	NA	0	NA	NA	0,0,0,0	0	0	1	0	0
chr3_ref_v2	1021	1	A,T	1	0	0,0,0,0	0	0	1	2	NA	NA	NA	NA	0	0,0,0,0	0	0	1	0	0	2	NA	NA	NA	NA	0	NA	NA	0,0,0,0	0	0	1	0	0	2	NA	NA	NA	NA	0	NA	NA	0,0,0,0	0	0	1	0	0
chr3_ref_v2	1024	1	C,A	1	0	0,0,0,0	0	0	1	2	NA	NA	NA	NA	0	0,0,0,0	0	0	1	0	0	2	NA	NA	NA	NA	0	NA	NA	0,0,0,0	0	0	1	0	0	2	NA	NA	NA	NA	0	NA	NA	0,0,0,0	0	0	1	0	0
chr3_ref_v2	1025	1	A,G	1	0	0,0,0,0	0	0	1	2	NA	NA	NA	NA	0	0,0,0,0	0	0	1	0	0	2	NA	NA	NA	NA	0	NA	NA	0,0,0,0	0	0	1	0	0	2	NA	NA	NA	NA	0	NA	NA	0,0,0,0	0	0	1	0	0
chr3_ref_v2	1026	1	C,A	1	0	0,0,0,0	0	0	1	2	NA	NA	NA	NA	0	0,0,0,0	0	0	1	0	0	2	NA	NA	NA	NA	0	NA	NA	0,0,0,0	0	0	1	0	0	2	NA	NA	NA	NA	0	NA	NA	0,0,0,0	0	0	1	0	0
chr3_ref_v2	1064	1	C,T	0	0	0,0,0,0	0	0	1	2	NA	NA	NA	NA	0	0,0,0,0	0	0	1	0	0	2	NA	NA	NA	NA	0	NA	NA	0,0,0,0	0	0	1	0	0	2	NA	NA	NA	NA	0	NA	NA	0,0,0,0	0	0	1	0	0
chr3_ref_v2	1068	1	T,C	1	0	0,0,0,0	0	0	1	2	NA	NA	NA	NA	0	0,0,0,0	0	0	1	0	0	2	NA	NA	NA	NA	0	NA	NA	0,0,0,0	0	0	1	0	0	2	NA	NA	NA	NA	0	NA	NA	0,0,0,0	0	0	1	0	0
chr3_ref_v2	1069	1	C,T	1	0	0,0,0,0	0	0	1	2	NA	NA	NA	NA	0	0,0,0,0	0	0	1	0	0	2	NA	NA	NA	NA	0	NA	NA	0,0,0,0	0	0	1	0	0	2	NA	NA	NA	NA	0	NA	NA	0,0,0,0	0	0	1	0	0
chr3_ref_v2	1076	1	A,T	1	0	0,0,0,0	0	0	1	2	NA	NA	NA	NA	0	0,0,0,0	0	0	1	0	0	2	NA	NA	NA	NA	0	NA	NA	0,0,0,0	0	0	1	0	0	2	NA	NA	NA	NA	0	NA	NA	0,0,0,0	0	0	1	0	0
chr3_ref_v2	1077	1	A,T	1	0	0,0,0,0	0	0	1	2	NA	NA	NA	NA	0	0,0,0,0	0	0	1	0	0	2	NA	NA	NA	NA	0	NA	NA	0,0,0,0	0	0	1	0	0	2	NA	NA	NA	NA	0	NA	NA	0,0,0,0	0	0	1	0	0
chr3_ref_v2	1080	1	A,C	1	0	0,0,0,0	0	0	1	2	NA	NA	NA	NA	0	0,0,0,0	0	0	1	0	0	2	NA	NA	NA	NA	0	NA	NA	0,0,0,0	0	0	1	0	0	2	NA	NA	NA	NA	0	NA	NA	0,0,0,0	0	0	1	0	0
chr3_ref_v2	1081	1	T,G	1	0	0,0,0,0	0	0	1	2	NA	NA	NA	NA	0	0,0,0,0	0	0	1	0	0	2	NA	NA	NA	NA	0	NA	NA	0,0,0,0	0	0	1	0	0	2	NA	NA	NA	NA	0	NA	NA	0,0,0,0	0	0	1	0	0
chr3_ref_v2	1083	1	C,A	0	0	0,0,0,0	0	0	1	2	NA	NA	NA	NA	0	0,0,0,0	0	0	1	0	0	2	NA	NA	NA	NA	0	NA	NA	0,0,0,0	0	0	1	0	0	2	NA	NA	NA	NA	0	NA	NA	0,0,0,0	0	0	1	0	0
chr3_ref_v2	1091	1	C,CTTTG	1	0	0,0,0,0	0	0	1	2	NA	NA	NA	NA	0	0,0,0,0	0	0	1	0	0	2	NA	NA	NA	NA	0	NA	NA	0,0,0,0	0	0	1	0	0	2	NA	NA	NA	NA	0	NA	NA	0,0,0,0	0	0	1	0	0
chr3_ref_v2	1094	1	T,TA	0	0	0,0,0,0	0	0	1	2	NA	NA	NA	NA	0	0,0,0,0	0	0	1	0	0	2	NA	NA	NA	NA	0	NA	NA	0,0,0,0	0	0	1	0	0	2	NA	NA	NA	NA	0	NA	NA	0,0,1,0	0	0	1	0	0
chr3_ref_v2	1095	1	C,G	0	0	0,0,0,0	0	0	1	2	NA	NA	NA	NA	0	0,0,0,0	0	0	1	0	0	2	NA	NA	NA	NA	0	NA	NA	0,0,0,0	0	0	1	0	0	2	NA	NA	NA	NA	0	NA	NA	0,0,1,0	0	0	1	0	0
chr3_ref_v2	1097	0	ATTGC,A	0	0	0,0,0,0	0	0	1	2	NA	NA	NA	NA	0	0,0,0,0	0	0	1	0	0	2	NA	NA	NA	NA	0	NA	NA	0,0,0,0	0	0	1	0	0	2	NA	NA	NA	NA	0	NA	NA	0,0,1,0	0	0	1	0	0
chr3_ref_v2	1105	0	T,TGAG	0	0	0,0,0,0	0	0	1	2	NA	NA	NA	NA	0	0,0,0,0	0	0	1	0	0	2	NA	NA	NA	NA	0	NA	NA	0,0,0,0	0	0	1	0	0	2	NA	NA	NA	NA	0	NA	NA	0,0,1,0	0	0	1	0	0
chr3_ref_v2	1106	0	CTAT,C	1	1	0,0,0,0	0	0	1	2	NA	NA	NA	NA	0	0,0,0,0	0	0	1	0	0	2	NA	NA	NA	NA	0	NA	NA	0,0,0,0	0	0	1	0	0	2	NA	NA	NA	NA	0	NA	NA	0,0,1,0	0	0	1	0	0
chr3_ref_v2	1112	0	C,T	1	0	0,0,0,0	0	0	1	2	NA	NA	NA	NA	0	0,0,0,0	0	0	1	0	0	2	NA	NA	NA	NA	0	NA	NA	0,0,0,0	0	0	1	0	0	2	NA	NA	NA	NA	0	NA	NA	0,0,1,0	0	0	1	0	0
chr3_ref_v2	1129	0	C,T	0	0	0,0,0,0	0	0	1	2	NA	NA	NA	NA	0	0,0,0,0	0	0	1	0	0	2	NA	NA	NA	NA	0	NA	NA	0,0,0,0	0	0	1	0	0	2	NA	NA	NA	NA	0	NA	NA	0,0,2,0	0	0	1	0	0
chr3_ref_v2	1151	0	A,T	0	0	0,0,9,0	0	0	1	2	NA	NA	NA	NA	0	0,0,4,0	0	0	1	0	0	2	NA	NA	NA	NA	0	NA	NA	0,0,3,0	0	0	1	0	0	2	NA	NA	NA	NA	0	NA	NA	0,0,6,0	0	0	1	0	0
chr3_ref_v2	1154	0	T,TTTCTTGAACGGA	0	0	0,0,12,0	0	0	1	2	NA	NA	NA	NA	0	1,0,6,0	1	0	1	0	0	2	NA	NA	NA	NA	0	NA	NA	0,0,3,0	0	0	1	0	0	2	NA	NA	NA	NA	0	NA	NA	0,0,7,0	0	0	1	0	0
chr3_ref_v2	1157	0	C,A	0	0	0,0,27,0	0	1	1	2	A,A	NA	NA	0.036367644	0	0,0,14,0	0	0	1	0	0	2	NA	NA	NA	NA	0	NA	NA	0,0,10,0	0	0	1	0	0	2	NA	NA	NA	NA	0	NA	NA	0,0,14,0	0	0	1	0	0
chr3_ref_v2	1203	1	G,GTTTAGACAAAGAAAAC	1	0	0,0,87,0	0	1	1	2	NA	NA	NA	NA	0	0,0,21,0	0	1	0	0	0	2	NA	NA	NA	NA	0	NA	NA	0,0,22,0	0	1	1	0	0	2	NA	NA	NA	NA	0	NA	NA	0,0,39,0	0	1	1	0	0
chr3_ref_v2	1223	1	A,T	0	0	0,0,129,0	0	1	1	2	NA	NA	NA	NA	0	0,0,22,0	0	1	0	0	0	2	NA	NA	NA	NA	0	NA	NA	0,0,35,0	0	1	1	0	0	2	NA	NA	NA	NA	0	NA	NA	0,0,89,0	0	1	1	0	0
chr3_ref_v2	1240	1	A,G	0	0	0,0,92,0	0	1	1	2	NA	NA	NA	NA	0	0,0,9,0	0	0	0	0	0	2	NA	NA	NA	NA	0	NA	NA	0,0,25,0	0	1	1	0	0	2	NA	NA	NA	NA	0	NA	NA	0,0,92,0	0	1	1	0	0
chr3_ref_v2	1243	1	C,CCATAGTTTCTATGTGCAAAAGCATTACCTATGTAATTCTTACA	0	0	0,0,97,0	0	1	1	2	NA	NA	NA	NA	0	0,0,9,0	0	0	0	0	0	2	NA	NA	NA	NA	0	NA	NA	0,0,27,0	0	1	1	0	0	2	NA	NA	NA	NA	0	NA	NA	0,0,98,0	0	1	1	0	0
chr3_ref_v2	4025	1	G,A	0	0	0,0,171,214	1	1	0	2	NA	NA	NA	NA	0	0,0,34,30	1	1	0	1.059726264	0	2	NA	NA	NA	NA	0	NA	NA	0,0,83,70	1	1	0	2.236493071	0	2	NA	NA	NA	NA	0	NA	NA	0,0,168,220	1	1	0	0.486291111	0
chr3_ref_v2	4521	0	G,A	0	0	0,0,0,0	0	0	1	2	NA	NA	NA	NA	0	0,0,0,1	0	0	1	0	0	2	NA	NA	NA	NA	0	NA	NA	1,1,0,0	1	0	1	0	0	2	NA	NA	NA	NA	0	NA	NA	0,0,0,0	0	0	1	0	0
chr3_ref_v2	4530	0	A,G	0	0	0,0,0,0	0	0	1	2	NA	NA	NA	NA	0	0,1,0,0	0	0	1	0	0	2	NA	NA	NA	NA	0	NA	NA	0,0,1,1	1	0	1	0	0	2	NA	NA	NA	NA	0	NA	NA	0,0,0,0	0	0	1	0	0
chr3_ref_v2	4549	0	C,A	1	0	0,0,0,0	0	0	1	2	NA	NA	NA	NA	0	0,0,0,0	0	0	1	0	0	2	NA	NA	NA	NA	0	NA	NA	0,0,1,1	1	0	1	0	0	2	NA	NA	NA	NA	0	NA	NA	0,0,0,0	0	0	1	0	0
chr3_ref_v2	5214	0	C,T	1	0	0,0,0,0	0	0	1	2	NA	NA	NA	NA	0	0,0,0,0	0	0	1	0	0	2	NA	NA	NA	NA	0	NA	NA	0,0,1,1	1	0	1	0	0	2	NA	NA	NA	NA	0	NA	NA	0,0,0,0	0	0	1	0	0
chr3_ref_v2	5228	0	T,C	0	0	0,0,0,0	0	0	1	2	NA	NA	NA	NA	0	0,0,0,0	0	0	1	0	0	2	NA	NA	NA	NA	0	NA	NA	0,0,1,1	1	0	1	0	0	2	NA	NA	NA	NA	0	NA	NA	0,0,0,0	0	0	1	0	0
chr3_ref_v2	5856	0	C,T	0	0	0,0,1,0	0	0	1	2	NA	NA	NA	NA	0	0,0,0,0	0	0	1	0	0	2	NA	NA	NA	NA	0	NA	NA	0,0,0,0	0	0	1	0	0	2	NA	NA	NA	NA	0	NA	NA	0,0,0,0	0	0	1	0	0
chr3_ref_v2	6097	0	GTGACGTTGAGTTTTTAC,G	0	0	0,0,8,8	1	0	1	2	NA	NA	NA	NA	0	0,0,1,2	1	0	1	0.312599003	0	2	NA	NA	NA	NA	0	NA	NA	0,0,3,3	1	0	1	0.258703054	0	2	NA	NA	NA	NA	0	NA	NA	0,0,5,11	1	0	1	1.010943321	0
chr3_ref_v2	6291	0	C,CTTT	1	1	0,0,3,2	1	0	1	2	NA	NA	NA	NA	0	0,0,1,0	0	0	1	0	0	2	NA	NA	NA	NA	0	NA	NA	0,0,0,0	0	0	1	0	0	2	NA	NA	NA	NA	0	NA	NA	0,0,2,1	1	0	1	0.216177436	0
chr3_ref_v2	6389	0	A,G	1	0	0,0,0,3	0	0	1	2	NA	NA	NA	NA	0	0,0,0,0	0	0	1	0	0	2	NA	NA	NA	NA	0	NA	NA	0,0,0,1	0	0	1	0	0	2	NA	NA	NA	NA	0	NA	NA	0,0,0,0	0	0	1	0	0
chr3_ref_v2	7271	0	C,T	1	0	0,0,0,0	0	0	1	2	NA	NA	NA	NA	0	0,0,0,0	0	0	1	0	0	2	NA	NA	NA	NA	0	NA	NA	0,0,1,1	1	0	1	0	0	2	NA	NA	NA	NA	0	NA	NA	0,0,0,0	0	0	1	0	0
chr3_ref_v2	7287	0	G,GCCAACGTCAAAGGAACAAGA	0	0	0,0,0,0	0	0	1	2	NA	NA	NA	NA	0	0,0,0,0	0	0	1	0	0	2	NA	NA	NA	NA	0	NA	NA	0,0,1,1	1	0	1	0	0	2	NA	NA	NA	NA	0	NA	NA	0,0,0,0	0	0	1	0	0
chr3_ref_v2	9010	0	T,TTTA	1	0	0,0,0,0	0	0	1	2	NA	NA	NA	NA	0	0,0,2,0	0	0	1	0	0	2	NA	NA	NA	NA	0	NA	NA	1,0,0,1	1	0	1	0	0	2	NA	NA	NA	NA	0	NA	NA	1,0,3,0	1	0	1	0	0
chr3_ref_v2	9011	0	T,TTA	1	0	0,0,0,0	0	0	1	2	NA	NA	NA	NA	0	2,0,0,0	0	0	1	0	0	2	NA	NA	NA	NA	0	NA	NA	1,1,1,0	1	0	1	0	0	2	NA	NA	NA	NA	0	NA	NA	3,2,1,0	1	0	1	0	0
chr3_ref_v2	9287	0	G,T	0	0	0,0,0,1	0	0	1	2	NA	NA	NA	NA	0	0,0,0,0	0	0	1	0	0	2	NA	NA	NA	NA	0	NA	NA	0,0,0,0	0	0	1	0	0	2	NA	NA	NA	NA	0	NA	NA	0,0,0,1	0	0	1	0	0
chr3_ref_v2	18559	0	T,G	0	0	53,123,56,0	1	1	0	2	T,T	T,G	0.5	0.028820439	0	24,37,7,0	1	1	0	2.324432701	0	2	T,T	T,G	0.25	0.085522173	0	NA	NA	50,56,6,0	1	1	0	8.362067131	0	2	T,T	T,G	0.125	0.009478744	0	NA	NA	132,122,12,0	1	1	0	24.16550407	0
chr3_ref_v2	27477	0	TAAA,TA,T	1	1	4,10,6,9,3,12	1	1	0	2	TAAA,TA	TA,T	0.5	0.527961256	0	2,4,6,2,0,1	1	0	0	2.053539624	0	2	NA	NA	NA	NA	0	NA	NA	1,11,2,5,1,6	1	1	0	1.692222657	0	2	TAAA,TA	TAAA,T	0.5	0.305982671	0	NA	NA	2,12,9,17,3,17	1	1	0	1.101682139	0
chr3_ref_v2	29265	0	TTTTGTTTATTTA,T	1	0	0,1,90,103	1	1	0	2	T,T	NA	NA	0.00516797	0	0,3,21,23	1	1	0	3.036989287	0	2	T,T	TTTTGTTTATTTA,T	0.125	0.310154928	0	NA	NA	0,1,28,33	1	1	0	0.565595935	0	2	T,T	NA	NA	0.016260521	0	NA	NA	0,0,78,125	1	1	0	2.113511989	0
chr3_ref_v2	40708	0	C,CAAAAAAAAAAAAA,CAAAAAAAAAAAAAA,CAAAAAAAAAAAAAAA	1	1	0,0,6,3,8,4,11,17	1	1	0	2	CAAAAAAAAAAAAAAA,CAAAAAAAAAAAAAAA	CAAAAAAAAAAAAA,CAAAAAAAAAAAAAAA	0.5	0.588144309	0	0,0,2,1,4,2,9,2	1	1	0	1.71355496	0	2	CAAAAAAAAAAAAAAA,CAAAAAAAAAAAAAAA	CAAAAAAAAAAAAAA,CAAAAAAAAAAAAAAA	0.25	0.601979329	0	NA	NA	0,1,2,0,4,4,3,4	1	0	0	1.406849557	0	2	NA	NA	NA	NA	0	NA	NA	2,3,10,3,20,6,26,15	1	1	0	1.361789919	0
chr3_ref_v2	41396	0	T,TCCAAATGCTACGCAG	1	0	0,0,48,65	1	1	0	2	TCCAAATGCTACGCAG,TCCAAATGCTACGCAG	NA	NA	0	0	0,0,9,13	1	1	0	0.337177409	0	2	TCCAAATGCTACGCAG,TCCAAATGCTACGCAG	NA	NA	0	0	NA	NA	1,1,29,47	1	1	0	0.538368882	0	2	TCCAAATGCTACGCAG,TCCAAATGCTACGCAG	NA	NA	0.025975486	0	NA	NA	1,1,93,94	1	1	0	1.452297353	0
chr3_ref_v2	41830	0	CAAAAAA,CA,C,CAA	1	1	1,0,30,6,16,1,7,0	1	1	0	2	CA,CA	CA,C	0.25	0.475165104	0	1,0,6,6,9,1,1,0	1	1	0	1.69986356	0	2	CA,CA	CA,C	0.5	0.127938183	0	NA	NA	0,1,10,6,6,2,1,0	1	1	0	1.536858434	0	2	CA,CA	CA,C	0.25	0.219343804	0	NA	NA	0,1,42,8,18,1,6,0	1	1	0	0.831051856	0
chr3_ref_v2	44368	0	G,GA,GAA	1	1	13,10,10,8,15,13	1	1	0	2	G,GAA	GA,GAA	0.25	0.243469066	0	3,3,2,1,3,3	1	0	0	0.497335793	0	2	NA	NA	NA	NA	0	NA	NA	11,7,9,2,4,4	1	1	0	1.323114828	0	2	G,GAA	G,GA	0.5	0.132894655	0	NA	NA	22,16,21,6,12,11	1	1	0	1.921163622	0
chr3_ref_v2	48532	0	G,GTCAGCTTCGGCTTCGGCGTCAGCT	0	0	0,0,135,54	1	1	0	2	GTCAGCTTCGGCTTCGGCGTCAGCT,GTCAGCTTCGGCTTCGGCGTCAGCT	NA	NA	0	0	0,0,25,14	1	1	0	0.724777243	0	2	GTCAGCTTCGGCTTCGGCGTCAGCT,GTCAGCTTCGGCTTCGGCGTCAGCT	NA	NA	0	0	NA	NA	0,0,63,34	1	1	0	1.044329778	0	2	GTCAGCTTCGGCTTCGGCGTCAGCT,GTCAGCTTCGGCTTCGGCGTCAGCT	NA	NA	0	0	NA	NA	0,0,158,77	1	1	0	1.064994252	0
chr3_ref_v2	50148	0	A,AATAT,AAT	1	1	1,3,18,28,5,6	1	1	1	2	AATAT,AATAT	A,AATAT	0.125	0.12579166	0	0,2,5,15,3,3	1	1	0	0.577808832	0	2	AATAT,AATAT	A,AATAT	0.25	0.286231779	0	NA	NA	1,2,4,16,2,4	1	1	0	0.690710477	0	2	AATAT,AATAT	A,AATAT	0.25	0.40763137	0	NA	NA	1,0,30,39,3,10	1	1	0	1.067332035	0
chr3_ref_v2	56899	0	C,A	1	0	22,23,13,21	1	1	1	2	C,A	C,C	0.125	0.028987537	0	8,6,4,3	1	1	0	0.725441753	0	2	C,A	C,C	0.25	0.182321557	0	NA	NA	17,15,6,6	1	1	0	1.272382989	0	2	C,A	C,C	0.5	0.117783036	0	NA	NA	35,43,14,21	1	1	1	1.720520249	0
chr3_ref_v2	57067	0	C,A	1	0	50,28,22,0	1	1	1	2	C,C	C,A	0.5	0.122602322	0	11,5,8,1	1	1	0	1.189139985	0	2	C,A	C,C	0.25	0.064538521	0	NA	NA	16,21,4,2	1	1	0	3.099103674	0	2	C,C	C,A	0.25	0.126751706	0	NA	NA	42,40,14,3	1	1	1	2.477356067	0
chr3_ref_v2	62576	0	CAT,C	1	1	79,43,8,9	1	1	0	2	CAT,CAT	NA	NA	0.152643851	0	14,23,3,2	1	1	0	3.167126334	0	2	CAT,CAT	CAT,C	0.125	0.17483603	0	NA	NA	24,23,5,5	1	1	0	1.127556046	0	2	CAT,CAT	CAT,C	0.125	0.107973257	0	NA	NA	73,75,4,10	1	1	0	4.669215694	0
chr3_ref_v2	64218	0	A,C	1	0	156,25,0,41	1	1	0	2	A,A	A,C	0.5	0.362215124	0	37,7,0,4	1	1	0	0.985022141	0	2	A,A	A,C	0.25	0.228841572	0	NA	NA	64,25,0,17	1	1	0	3.868045389	0	2	A,A	A,C	0.25	0.347645537	0	NA	NA	175,68,0,39	1	1	0	9.342357068	0
chr3_ref_v2	76143	0	A,AT	1	1	4,2,112,117	1	1	0	2	AT,AT	NA	NA	0.628328843	0	0,1,27,17	1	1	0	1.234018742	0	2	AT,AT	NA	NA	0.009442304	0	NA	NA	0,1,32,42	1	1	0	0.791764306	0	2	AT,AT	NA	NA	0.000255079	0	NA	NA	3,3,115,107	1	1	0	0.66450283	0
chr3_ref_v2	76181	0	G,A	0	0	0,0,147,142	1	1	0	2	A,A	NA	NA	0	0	0,0,30,23	1	1	0	0.632866077	0	2	A,A	NA	NA	0	0	NA	NA	0,1,53,43	1	1	0	0.771129557	0	2	A,A	NA	NA	0.010362787	0	NA	NA	3,0,157,109	1	1	0	2.380102567	0
chr3_ref_v2	77229	0	G,A	0	0	0,0,179,141	1	1	0	2	A,A	NA	NA	0	0	0,0,36,26	1	1	0	0.41435663	0	2	A,A	NA	NA	0	0	NA	NA	0,1,65,52	1	1	0	0.62463866	0	2	A,A	NA	NA	0.00851069	0	NA	NA	0,0,204,148	1	1	0	0.631487462	0
chr3_ref_v2	82611	0	A,AACTAGTATTT	1	0	0,0,1,0	0	0	1	2	NA	NA	NA	NA	0	0,0,1,0	0	0	1	0	0	2	NA	NA	NA	NA	0	NA	NA	0,0,0,0	0	0	1	0	0	2	NA	NA	NA	NA	0	NA	NA	0,0,0,0	0	0	1	0	0
chr3_ref_v2	82742	0	A,T	1	0	0,1,0,0	0	0	1	2	NA	NA	NA	NA	0	0,0,0,0	0	0	1	0	0	2	NA	NA	NA	NA	0	NA	NA	0,0,0,0	0	0	1	0	0	2	NA	NA	NA	NA	0	NA	NA	0,0,1,0	0	0	1	0	0
chr3_ref_v2	82919	0	G,T	0	0	4,8,7,0	1	0	1	2	NA	NA	NA	NA	0	0,5,1,0	1	0	1	1.369129684	0	2	NA	NA	NA	NA	0	NA	NA	4,1,1,0	1	0	1	1.810327602	0	2	NA	NA	NA	NA	0	NA	NA	6,4,2,0	1	0	1	1.663017794	0
chr3_ref_v2	82920	0	T,TTTCTTTAGCCATATA	0	0	7,10,7,0	1	1	1	2	T,TTTCTTTAGCCATATA	T,T	0.25	0.242946179	0	1,6,1,0	1	0	1	1.265025058	0	2	NA	NA	NA	NA	0	NA	NA	7,2,1,0	1	0	1	2.179861799	0	2	NA	NA	NA	NA	0	NA	NA	9,7,2,0	1	0	1	1.357929884	0
chr3_ref_v2	82922	0	C,T	0	0	14,20,2,0	1	1	1	2	C,C	C,T	0.125	0.29506218	0	1,8,1,0	1	0	0	1.057353144	0	2	NA	NA	NA	NA	0	NA	NA	9,3,0,0	1	0	1	2.045406201	0	2	NA	NA	NA	NA	0	NA	NA	13,13,1,0	1	1	1	0.676757566	0
chr3_ref_v2	84302	1	G,A	0	0	0,0,4,2	1	0	1	2	NA	NA	NA	NA	0	0,0,0,0	0	0	1	0	0	2	NA	NA	NA	NA	0	NA	NA	0,0,3,4	1	0	1	0.778109303	0	2	NA	NA	NA	NA	0	NA	NA	0,0,2,3	1	0	1	0.699277649	0
chr3_ref_v2	84376	1	A,G	1	0	73,2,10,0	1	1	1	2	NA	NA	NA	NA	0	14,2,4,0	1	1	1	1.228123161	0	2	NA	NA	NA	NA	0	NA	NA	22,0,4,0	1	1	1	0.442085339	0	2	NA	NA	NA	NA	0	NA	NA	83,1,8,0	1	1	1	0.839161096	0
chr3_ref_v2	84910	1	T,C	1	0	0,53,0,7	1	1	1	2	NA	NA	NA	NA	0	0,16,0,2	1	0	1	0.19524485	0	2	NA	NA	NA	NA	0	NA	NA	0,0,0,0	0	0	1	0	0	2	NA	NA	NA	NA	0	NA	NA	0,30,0,3	1	1	1	0.345773358	0
chr3_ref_v2	88596	1	G,A	0	0	0,0,0,0	0	0	1	2	NA	NA	NA	NA	0	0,0,0,0	0	0	1	0	0	2	NA	NA	NA	NA	0	NA	NA	0,0,0,0	0	0	1	0	0	2	NA	NA	NA	NA	0	NA	NA	0,0,0,0	0	0	1	0	0
chr3_ref_v2	88604	1	C,A	0	0	0,0,0,0	0	0	1	2	NA	NA	NA	NA	0	0,0,0,0	0	0	1	0	0	2	NA	NA	NA	NA	0	NA	NA	0,0,0,0	0	0	1	0	0	2	NA	NA	NA	NA	0	NA	NA	0,0,0,0	0	0	1	0	0
chr3_ref_v2	91089	0	T,TA	1	1	92,8,3,0	1	1	0	2	T,T	NA	NA	0.633175919	0	24,6,0,0	1	1	0	1.719252421	0	2	T,T	NA	NA	0.074320876	0	NA	NA	26,11,4,2	1	1	0	4.51032163	0	2	T,T	T,TA	0.125	0.205845967	0	NA	NA	115,23,3,1	1	1	0	3.243948785	0
chr3_ref_v2	92303	0	G,T	0	0	18,165,24,0	1	1	0	2	G,G	G,T	0.25	0.044700179	0	18,31,1,0	1	1	0	8.746161203	0	2	G,G	NA	NA	0.020202707	0	NA	NA	36,75,1,0	1	1	0	13.62906129	0	2	G,G	NA	NA	0.00896867	0	NA	NA	106,221,12,0	1	1	0	32.70003005	0
chr3_ref_v2	100221	0	C,CT,CTT	1	1	10,37,4,5,6,2	1	1	0	2	C,C	C,CTT	0.25	0.47584549	0	1,9,0,0,1,0	1	0	0	1.041321156	0	2	NA	NA	NA	NA	0	NA	NA	3,15,1,4,0,0	1	1	0	1.03282575	0	2	C,C	C,CT	0.5	0.202196177	0	NA	NA	10,32,8,11,4,0	1	1	0	2.375742792	0
chr3_ref_v2	130658	0	C,G	0	0	156,10,0,34	1	1	0	2	C,C	C,G	0.25	0.389270422	0	29,9,0,2	1	1	0	4.905850832	0	2	C,C	C,G	0.125	0.195566784	0	NA	NA	79,4,0,4	1	1	0	3.171036186	0	2	C,C	C,G	0.125	0.101352494	0	NA	NA	197,23,0,13	1	1	0	4.68665024	0
chr3_ref_v2	147254	0	A,T	1	0	0,0,1,0	0	0	1	2	NA	NA	NA	NA	0	0,0,0,0	0	0	1	0	0	2	NA	NA	NA	NA	0	NA	NA	0,0,0,0	0	0	1	0	0	2	NA	NA	NA	NA	0	NA	NA	0,0,0,0	0	0	1	0	0
chr3_ref_v2	147456	1	A,T	0	0	0,0,0,0	0	0	1	2	NA	NA	NA	NA	0	0,0,0,0	0	0	1	0	0	2	NA	NA	NA	NA	0	NA	NA	0,0,0,0	0	0	1	0	0	2	NA	NA	NA	NA	0	NA	NA	0,0,0,0	0	0	1	0	0
chr3_ref_v2	147473	1	G,A	0	0	0,0,0,0	0	0	1	2	NA	NA	NA	NA	0	0,0,0,0	0	0	1	0	0	2	NA	NA	NA	NA	0	NA	NA	0,0,0,0	0	0	1	0	0	2	NA	NA	NA	NA	0	NA	NA	0,0,0,0	0	0	1	0	0
chr3_ref_v2	147474	1	T,C	0	0	0,0,0,0	0	0	1	2	NA	NA	NA	NA	0	0,0,0,0	0	0	1	0	0	2	NA	NA	NA	NA	0	NA	NA	0,0,0,0	0	0	1	0	0	2	NA	NA	NA	NA	0	NA	NA	0,0,0,0	0	0	1	0	0
chr3_ref_v2	147499	1	T,TC	0	0	3,0,0,1	1	0	1	2	NA	NA	NA	NA	0	0,0,0,0	0	0	1	0	0	2	NA	NA	NA	NA	0	NA	NA	1,0,0,2	1	0	1	0.848272543	0	2	NA	NA	NA	NA	0	NA	NA	4,0,0,1	1	0	1	0.198847486	0
chr3_ref_v2	147504	1	A,AATATT	0	0	11,0,0,2	1	0	1	2	NA	NA	NA	NA	0	1,0,0,0	0	0	1	0	0	2	NA	NA	NA	NA	0	NA	NA	2,1,0,1	1	0	1	0.79559168	0	2	NA	NA	NA	NA	0	NA	NA	6,0,0,1	1	0	1	0.16150615	0
chr3_ref_v2	147517	1	GGA,G	0	0	30,0,0,2	1	1	1	2	NA	NA	NA	NA	0	5,0,0,1	1	0	1	0.519859896	0	2	NA	NA	NA	NA	0	NA	NA	10,2,0,2	1	0	1	1.482787846	0	2	NA	NA	NA	NA	0	NA	NA	31,3,0,1	1	1	1	1.113750013	0
chr3_ref_v2	205618	0	CA,C	1	1	66,81,15,10	1	1	0	2	CA,CA	CA,C	0.125	0.144404365	0	11,13,2,4	1	1	0	1.048077134	0	2	CA,CA	CA,C	0.25	0.151135054	0	NA	NA	30,50,6,3	1	1	0	1.283347453	0	2	CA,CA	NA	NA	0.145732516	0	NA	NA	76,90,8,7	1	1	0	1.006941827	0
chr3_ref_v2	207552	0	GA,G	1	1	74,68,21,8	1	1	0	2	GA,GA	GA,G	0.125	0.118052373	0	7,6,1,3	1	0	0	1.479375185	0	2	NA	NA	NA	NA	0	NA	NA	28,33,6,3	1	1	0	0.905372789	0	2	GA,GA	NA	NA	0.124732561	0	NA	NA	90,78,15,14	1	1	0	1.126166194	0
chr3_ref_v2	217274	0	A,C	1	0	153,38,0,38	1	1	0	2	A,A	A,C	0.25	0.357198367	0	26,15,0,3	1	1	0	2.832155772	0	2	A,A	A,C	0.125	0.380772496	0	NA	NA	77,41,0,7	1	1	0	6.102649942	0	2	A,A	A,C	0.125	0.030625935	0	NA	NA	183,96,0,20	1	1	0	11.46439699	0
chr3_ref_v2	224794	0	GT,G	1	1	81,64,5,14	1	1	0	2	GT,GT	NA	NA	0.026435755	0	19,12,1,0	1	1	0	0.844639636	0	2	GT,GT	NA	NA	0.787380785	0	NA	NA	36,24,2,6	1	1	0	0.505689772	0	2	GT,GT	NA	NA	0.024166521	0	NA	NA	80,69,12,13	1	1	0	2.143214669	0
chr3_ref_v2	226835	0	CT,C,CTT	1	1	30,15,12,5,24,0	1	1	0	2	CT,CTT	CT,C	0.25	0.418525582	0	4,2,0,0,4,0	1	0	0	0.541081153	0	2	NA	NA	NA	NA	0	NA	NA	14,9,4,5,11,0	1	1	0	0.99295174	0	2	CT,CTT	CT,CT	0.5	0.413731258	0	NA	NA	19,29,8,10,8,6	1	1	0	5.350062762	0
chr3_ref_v2	238277	0	ATT,A,AT	1	1	13,2,21,3,54,20	1	1	0	2	AT,AT	A,AT	0.125	0.473143352	0	3,0,6,4,8,6	1	1	0	2.428198707	0	2	A,AT	ATT,AT	0.25	0.401876007	0	NA	NA	7,4,2,3,28,17	1	1	0	2.068467204	0	2	AT,AT	ATT,AT	0.25	0.68444092	0	NA	NA	13,6,18,14,73,37	1	1	0	4.023410248	0
chr3_ref_v2	243811	0	GTA,G	1	1	54,32,12,12	1	1	0	2	GTA,GTA	GTA,G	0.25	0.134945106	0	15,11,6,6	1	1	0	0.909102241	0	2	GTA,GTA	GTA,G	0.5	0.090026245	0	NA	NA	27,18,5,9	1	1	0	0.729781936	0	2	GTA,GTA	GTA,G	0.25	0.013868289	0	NA	NA	70,41,15,10	1	1	0	0.620783512	0
chr3_ref_v2	255816	0	G,GT	1	1	6,3,45,32	1	1	0	2	GT,GT	NA	NA	0.087850326	0	0,0,24,6	1	1	0	2.972082653	0	2	GT,GT	NA	NA	0.754590963	0	NA	NA	1,0,23,21	1	1	0	0.982257475	0	2	GT,GT	NA	NA	1.051972912	0	NA	NA	1,3,47,63	1	1	0	4.398660994	0
chr3_ref_v2	255855	0	GTA,G	1	1	36,42,2,11	1	1	1	2	GTA,GTA	GTA,G	0.125	0.140287322	0	21,29,4,7	1	1	0	1.366951164	0	2	GTA,GTA	GTA,G	0.25	0.098902651	0	NA	NA	28,13,1,4	1	1	0	2.634032409	0	2	GTA,GTA	NA	NA	0.028153397	0	NA	NA	45,57,7,6	1	1	0	1.926494314	0
chr3_ref_v2	260047	0	T,G	0	0	33,172,45,0	1	1	0	2	T,T	T,G	0.5	0.395756294	0	12,22,4,0	1	1	0	2.971609778	0	2	T,T	T,G	0.25	0.073599052	0	NA	NA	34,79,6,0	1	1	0	6.391697286	0	2	T,T	T,G	0.125	0.073427469	0	NA	NA	101,194,19,0	1	1	0	19.12197447	0
chr3_ref_v2	268855	0	GA,G	1	1	48,61,30,19	1	1	0	2	GA,GA	GA,G	0.25	0.159889262	0	6,7,4,8	1	1	0	2.313905327	0	2	GA,G	GA,GA	0.25	0.022139244	0	NA	NA	22,28,13,8	1	1	0	0.433223509	0	2	GA,GA	GA,G	0.25	0.025316251	0	NA	NA	61,72,38,22	1	1	0	0.45310799	0
chr3_ref_v2	288402	0	AAT,A	1	1	37,44,5,7	1	1	1	2	AAT,AAT	NA	NA	0.091398756	0	18,13,2,8	1	1	0	2.081462295	0	2	AAT,AAT	AAT,A	0.25	0.089032993	0	NA	NA	17,25,4,5	1	1	0	0.71144719	0	2	AAT,AAT	AAT,A	0.125	0.078906171	0	NA	NA	46,45,1,5	1	1	1	1.196431453	0
chr3_ref_v2	288956	0	AAT,A	1	1	0,95,0,10	1	1	1	2	AAT,AAT	AAT,A	0.125	0.214146227	0	0,36,0,6	1	1	0	0.701350502	0	2	AAT,AAT	AAT,A	0.25	0.072962704	0	NA	NA	0,27,0,1	1	1	1	0.659970607	0	2	AAT,AAT	NA	NA	0.068838706	0	NA	NA	1,72,0,3	1	1	1	1.018909189	0
chr3_ref_v2	289672	0	A,G	1	0	199,177,87,75	1	1	0	2	A,A	A,G	0.5	0.256619481	1	46,35,10,27	1	1	1	2.561959722	0	2	A,G	A,A	0.25	0.272705618	0	NA	NA	72,88,29,45	1	1	0	2.039086448	0	2	A,G	A,A	0.25	0.260283098	0	NA	NA	204,200,95,89	1	1	0	0.722334486	0
chr3_ref_v2	290219	0	A,T	1	0	137,140,18,74	1	1	0	2	A,A	A,T	0.5	0.00361664	0	29,30,1,14	1	1	0	0.608709652	0	2	A,A	A,T	0.5	0.270874954	0	NA	NA	49,57,8,21	1	1	0	0.795685391	0	2	A,A	A,T	0.5	0.197530975	1	NA	NA	135,162,13,72	1	1	0	1.400378517	0
chr3_ref_v2	309309	0	TA,T	1	1	133,121,11,11	1	1	0	2	TA,TA	NA	NA	0.05798084	0	14,16,7,2	1	1	0	3.668413134	0	2	TA,TA	TA,T	0.25	0.208985603	0	NA	NA	71,59,4,3	1	1	0	0.693861649	0	2	TA,TA	NA	NA	0.529996065	0	NA	NA	154,127,11,9	1	1	0	0.794816246	0
chr3_ref_v2	311601	0	G,T	1	0	0,0,4,18	1	1	1	2	T,T	NA	NA	0	0	0,0,0,3	0	0	1	0	0	2	NA	NA	NA	NA	0	NA	NA	0,0,0,11	0	0	1	0	0	2	NA	NA	NA	NA	0	NA	NA	0,0,4,33	1	1	1	0.777770082	0
chr3_ref_v2	311603	0	A,G	0	0	0,0,4,18	1	1	1	2	G,G	NA	NA	0	0	0,0,0,2	0	0	1	0	0	2	NA	NA	NA	NA	0	NA	NA	0,0,0,11	0	0	1	0	0	2	NA	NA	NA	NA	0	NA	NA	0,0,4,33	1	1	1	0.777770082	0
chr3_ref_v2	311626	1	T,G	1	0	0,0,2,18	1	1	1	2	NA	NA	NA	NA	0	0,0,0,2	0	0	1	0	0	2	NA	NA	NA	NA	0	NA	NA	0,0,0,7	0	0	1	0	0	2	NA	NA	NA	NA	0	NA	NA	0,0,1,27	1	1	1	0.691154979	0
chr3_ref_v2	311631	1	A,ATGG	1	0	0,0,2,20	1	1	1	2	NA	NA	NA	NA	0	0,0,0,3	0	0	1	0	0	2	NA	NA	NA	NA	0	NA	NA	0,0,0,7	0	0	1	0	0	2	NA	NA	NA	NA	0	NA	NA	0,0,1,26	1	1	1	0.56630017	0
chr3_ref_v2	311636	1	G,A	0	0	0,0,2,21	1	1	1	2	NA	NA	NA	NA	0	0,0,1,4	1	0	1	0.453989167	0	2	NA	NA	NA	NA	0	NA	NA	0,0,0,5	0	0	1	0	0	2	NA	NA	NA	NA	0	NA	NA	0,0,1,24	1	1	1	0.47136671	0
chr3_ref_v2	311673	1	C,T	0	0	0,0,5,48	1	1	1	2	NA	NA	NA	NA	0	0,0,2,6	1	0	1	0.849217851	0	2	NA	NA	NA	NA	0	NA	NA	0,0,2,9	1	0	1	0.577533609	0	2	NA	NA	NA	NA	0	NA	NA	0,0,0,23	0	1	1	0	0
chr3_ref_v2	311674	1	A,G	0	0	0,0,5,48	1	1	1	2	NA	NA	NA	NA	0	0,0,2,6	1	0	1	0.849217851	0	2	NA	NA	NA	NA	0	NA	NA	0,0,2,11	1	0	1	0.465933282	0	2	NA	NA	NA	NA	0	NA	NA	0,0,0,24	0	1	1	0	0
chr3_ref_v2	311711	1	G,A	0	0	0,0,33,51	1	1	1	2	NA	NA	NA	NA	0	3,0,5,8	1	0	1	4.292299148	0	2	NA	NA	NA	NA	0	NA	NA	0,0,13,10	1	1	1	1.242817433	0	2	NA	NA	NA	NA	0	NA	NA	0,0,9,23	1	1	1	0.920001758	0
chr3_ref_v2	311736	1	T,A	0	0	0,0,65,45	1	1	1	2	NA	NA	NA	NA	0	0,0,9,7	1	0	1	0.339475513	0	2	NA	NA	NA	NA	0	NA	NA	0,0,20,10	1	1	1	0.605906988	0	2	NA	NA	NA	NA	0	NA	NA	0,0,38,20	1	1	1	0.726709944	0
chr4_ref_v2	622	1	C,T	0	0	0,0,0,0	0	0	1	2	NA	NA	NA	NA	0	0,0,0,0	0	0	1	0	0	2	NA	NA	NA	NA	0	NA	NA	0,0,1,0	0	0	1	0	0	2	NA	NA	NA	NA	0	NA	NA	0,0,0,0	0	0	1	0	0
chr4_ref_v2	631	1	T,C	1	0	0,0,0,0	0	0	1	2	NA	NA	NA	NA	0	0,0,0,0	0	0	1	0	0	2	NA	NA	NA	NA	0	NA	NA	0,0,1,0	0	0	1	0	0	2	NA	NA	NA	NA	0	NA	NA	0,0,0,0	0	0	1	0	0
chr4_ref_v2	1531	0	T,C	0	0	0,0,0,0	0	0	1	2	NA	NA	NA	NA	0	0,0,0,0	0	0	1	0	0	2	NA	NA	NA	NA	0	NA	NA	0,0,0,0	0	0	1	0	0	2	NA	NA	NA	NA	0	NA	NA	0,0,0,0	0	0	1	0	0
chr4_ref_v2	1555	0	T,G	0	0	0,0,1,1	1	0	1	2	NA	NA	NA	NA	0	0,0,0,0	0	0	1	0	0	2	NA	NA	NA	NA	0	NA	NA	0,0,1,1	1	0	1	0.176690056	0	2	NA	NA	NA	NA	0	NA	NA	0,0,0,0	0	0	1	0	0
chr4_ref_v2	1565	0	G,A	0	0	0,0,1,1	1	0	1	2	NA	NA	NA	NA	0	0,0,0,0	0	0	1	0	0	2	NA	NA	NA	NA	0	NA	NA	0,0,1,1	1	0	1	0.176690056	0	2	NA	NA	NA	NA	0	NA	NA	0,0,0,0	0	0	1	0	0
chr4_ref_v2	1567	0	T,C	0	0	0,0,1,1	1	0	1	2	NA	NA	NA	NA	0	0,0,0,0	0	0	1	0	0	2	NA	NA	NA	NA	0	NA	NA	0,0,1,1	1	0	1	0.176690056	0	2	NA	NA	NA	NA	0	NA	NA	0,0,0,0	0	0	1	0	0
chr4_ref_v2	1631	0	C,T	0	0	0,0,0,0	0	0	1	2	NA	NA	NA	NA	0	0,0,0,0	0	0	1	0	0	2	NA	NA	NA	NA	0	NA	NA	0,0,1,1	1	0	1	0	0	2	NA	NA	NA	NA	0	NA	NA	0,0,0,0	0	0	1	0	0
chr4_ref_v2	1633	0	T,C	0	0	0,0,0,0	0	0	1	2	NA	NA	NA	NA	0	0,0,0,0	0	0	1	0	0	2	NA	NA	NA	NA	0	NA	NA	0,0,1,1	1	0	1	0	0	2	NA	NA	NA	NA	0	NA	NA	0,0,0,0	0	0	1	0	0
chr4_ref_v2	2006	0	T,G	0	0	0,0,8,0	0	0	1	2	NA	NA	NA	NA	0	0,0,4,0	0	0	1	0	0	2	NA	NA	NA	NA	0	NA	NA	0,0,0,0	0	0	1	0	0	2	NA	NA	NA	NA	0	NA	NA	0,0,2,0	0	0	1	0	0
chr4_ref_v2	2007	0	A,G	0	0	0,0,9,0	0	0	1	2	NA	NA	NA	NA	0	0,0,4,0	0	0	1	0	0	2	NA	NA	NA	NA	0	NA	NA	0,0,0,0	0	0	1	0	0	2	NA	NA	NA	NA	0	NA	NA	0,0,2,0	0	0	1	0	0
chr4_ref_v2	2033	0	G,T	0	0	0,0,19,0	0	0	1	2	NA	NA	NA	NA	0	0,0,5,0	0	0	1	0	0	2	NA	NA	NA	NA	0	NA	NA	0,0,1,0	0	0	1	0	0	2	NA	NA	NA	NA	0	NA	NA	0,0,10,0	0	0	1	0	0
chr4_ref_v2	2043	0	C,T	0	0	0,0,20,0	0	1	1	2	T,T	NA	NA	0.048790164	0	0,0,5,0	0	0	1	0	0	2	NA	NA	NA	NA	0	NA	NA	0,0,1,0	0	0	1	0	0	2	NA	NA	NA	NA	0	NA	NA	0,0,12,0	0	0	1	0	0
chr4_ref_v2	2044	0	T,G	0	0	0,0,20,0	0	1	1	2	G,G	NA	NA	0.048790164	0	0,0,5,0	0	0	1	0	0	2	NA	NA	NA	NA	0	NA	NA	0,0,1,0	0	0	1	0	0	2	NA	NA	NA	NA	0	NA	NA	0,0,12,0	0	0	1	0	0
chr4_ref_v2	2058	0	G,C	0	0	0,0,22,0	0	1	1	2	C,C	NA	NA	0.044451763	0	0,0,3,0	0	0	1	0	0	2	NA	NA	NA	NA	0	NA	NA	0,0,2,0	0	0	1	0	0	2	NA	NA	NA	NA	0	NA	NA	1,0,15,0	1	0	1	0	0
chr4_ref_v2	2060	0	C,T	0	0	0,0,22,0	0	1	1	2	T,T	NA	NA	0.044451763	0	0,0,3,0	0	0	1	0	0	2	NA	NA	NA	NA	0	NA	NA	0,0,2,0	0	0	1	0	0	2	NA	NA	NA	NA	0	NA	NA	1,0,15,0	1	0	1	0	0
chr4_ref_v2	2064	0	G,T	0	0	0,0,22,0	0	1	1	2	T,T	NA	NA	0.044451763	0	0,0,3,0	0	0	1	0	0	2	NA	NA	NA	NA	0	NA	NA	0,0,2,0	0	0	1	0	0	2	NA	NA	NA	NA	0	NA	NA	1,0,15,0	1	0	1	0	0
chr4_ref_v2	2070	0	T,C	1	0	0,0,23,0	0	1	1	2	C,C	NA	NA	0.042559614	0	0,0,2,0	0	0	1	0	0	2	NA	NA	NA	NA	0	NA	NA	0,0,4,0	0	0	1	0	0	2	NA	NA	NA	NA	0	NA	NA	1,0,16,0	1	0	1	0	0
chr4_ref_v2	2074	0	G,A	0	0	0,0,24,0	0	1	1	2	A,A	NA	NA	0.040821995	0	0,0,2,0	0	0	1	0	0	2	NA	NA	NA	NA	0	NA	NA	0,0,4,0	0	0	1	0	0	2	NA	NA	NA	NA	0	NA	NA	0,0,20,0	0	1	1	0	0
chr4_ref_v2	2085	0	A,G	0	0	0,0,27,0	0	1	1	2	G,G	NA	NA	0.036367644	0	0,0,2,0	0	0	1	0	0	2	NA	NA	NA	NA	0	NA	NA	0,0,4,0	0	0	1	0	0	2	NA	NA	NA	NA	0	NA	NA	0,0,29,0	0	1	1	0	0
chr4_ref_v2	2110	0	T,C	0	0	0,0,30,0	0	1	1	2	C,C	NA	NA	0.032789823	0	0,0,0,0	0	0	1	0	0	2	NA	NA	NA	NA	0	NA	NA	0,0,7,0	0	0	1	0	0	2	NA	NA	NA	NA	0	NA	NA	0,0,37,0	0	1	1	0	0
chr4_ref_v2	2133	0	G,A	1	0	0,0,42,0	0	1	1	2	A,A	NA	NA	0.023530497	0	0,0,7,0	0	0	1	0	0	2	NA	NA	NA	NA	0	NA	NA	0,0,16,0	0	0	1	0	0	2	NA	NA	NA	NA	0	NA	NA	0,0,48,0	0	1	1	0	0
chr4_ref_v2	2149	0	C,T	0	0	0,0,69,0	0	1	1	2	T,T	NA	NA	0.014388737	0	0,0,10,0	0	0	1	0	0	2	NA	NA	NA	NA	0	NA	NA	0,0,23,0	0	1	1	0	0	2	T,T	NA	NA	0.042559614	0	NA	NA	1,0,71,0	1	1	1	0	0
chr4_ref_v2	2150	0	T,G	0	0	0,0,69,0	0	1	1	2	G,G	NA	NA	0.014388737	0	0,0,10,0	0	0	1	0	0	2	NA	NA	NA	NA	0	NA	NA	0,0,24,0	0	1	1	0	0	2	G,G	NA	NA	0.040821995	0	NA	NA	1,0,72,0	1	1	1	0	0
chr4_ref_v2	2581	0	T,TA	0	0	0,0,0,1	0	0	1	2	NA	NA	NA	NA	0	0,0,0,0	0	0	1	0	0	2	NA	NA	NA	NA	0	NA	NA	0,0,0,1	0	0	1	0	0	2	NA	NA	NA	NA	0	NA	NA	0,0,0,1	0	0	1	0	0
chr4_ref_v2	4150	0	G,A	0	0	0,0,0,0	0	0	1	2	NA	NA	NA	NA	0	0,0,0,0	0	0	1	0	0	2	NA	NA	NA	NA	0	NA	NA	0,0,0,0	0	0	1	0	0	2	NA	NA	NA	NA	0	NA	NA	0,0,0,1	0	0	1	0	0
chr4_ref_v2	4151	0	T,A	0	0	0,0,0,0	0	0	1	2	NA	NA	NA	NA	0	0,0,0,0	0	0	1	0	0	2	NA	NA	NA	NA	0	NA	NA	0,0,0,0	0	0	1	0	0	2	NA	NA	NA	NA	0	NA	NA	0,0,0,1	0	0	1	0	0
chr4_ref_v2	5641	0	T,A	1	0	0,2,1,1	1	0	1	2	NA	NA	NA	NA	0	0,1,0,0	0	0	1	0	0	2	NA	NA	NA	NA	0	NA	NA	1,3,0,0	1	0	1	0.600675424	0	2	NA	NA	NA	NA	0	NA	NA	1,3,0,0	1	0	1	0.600675424	0
chr4_ref_v2	5845	0	A,G	1	0	0,0,0,0	0	0	1	2	NA	NA	NA	NA	0	0,0,0,0	0	0	1	0	0	2	NA	NA	NA	NA	0	NA	NA	0,0,0,0	0	0	1	0	0	2	NA	NA	NA	NA	0	NA	NA	0,0,0,0	0	0	1	0	0
chr4_ref_v2	5848	0	A,C	1	0	0,0,0,0	0	0	1	2	NA	NA	NA	NA	0	0,0,0,0	0	0	1	0	0	2	NA	NA	NA	NA	0	NA	NA	0,0,0,0	0	0	1	0	0	2	NA	NA	NA	NA	0	NA	NA	0,0,0,0	0	0	1	0	0
chr4_ref_v2	5850	0	A,T	1	0	0,0,0,0	0	0	1	2	NA	NA	NA	NA	0	0,0,0,0	0	0	1	0	0	2	NA	NA	NA	NA	0	NA	NA	0,0,0,0	0	0	1	0	0	2	NA	NA	NA	NA	0	NA	NA	0,0,0,0	0	0	1	0	0
chr4_ref_v2	5862	0	T,A	0	0	0,0,0,0	0	0	1	2	NA	NA	NA	NA	0	0,0,0,0	0	0	1	0	0	2	NA	NA	NA	NA	0	NA	NA	0,0,0,0	0	0	1	0	0	2	NA	NA	NA	NA	0	NA	NA	0,0,0,0	0	0	1	0	0
chr4_ref_v2	5865	0	T,A	0	0	0,0,0,0	0	0	1	2	NA	NA	NA	NA	0	0,0,0,0	0	0	1	0	0	2	NA	NA	NA	NA	0	NA	NA	0,0,0,0	0	0	1	0	0	2	NA	NA	NA	NA	0	NA	NA	0,0,0,0	0	0	1	0	0
chr4_ref_v2	11782	0	C,A	1	0	0,0,0,0	0	0	1	2	NA	NA	NA	NA	0	0,0,0,0	0	0	1	0	0	2	NA	NA	NA	NA	0	NA	NA	0,0,0,1	0	0	1	0	0	2	NA	NA	NA	NA	0	NA	NA	0,0,0,0	0	0	1	0	0
chr4_ref_v2	12107	0	G,A	0	0	0,0,0,0	0	0	1	2	NA	NA	NA	NA	0	0,0,0,0	0	0	1	0	0	2	NA	NA	NA	NA	0	NA	NA	0,0,0,0	0	0	1	0	0	2	NA	NA	NA	NA	0	NA	NA	0,0,0,0	0	0	1	0	0
chr4_ref_v2	12110	0	T,A	0	0	0,0,0,0	0	0	1	2	NA	NA	NA	NA	0	0,0,0,0	0	0	1	0	0	2	NA	NA	NA	NA	0	NA	NA	0,0,0,0	0	0	1	0	0	2	NA	NA	NA	NA	0	NA	NA	0,0,0,0	0	0	1	0	0
chr4_ref_v2	12116	0	A,G	0	0	0,0,0,0	0	0	1	2	NA	NA	NA	NA	0	0,0,0,0	0	0	1	0	0	2	NA	NA	NA	NA	0	NA	NA	0,0,0,0	0	0	1	0	0	2	NA	NA	NA	NA	0	NA	NA	0,0,0,0	0	0	1	0	0
chr4_ref_v2	12143	0	T,C	1	0	0,0,0,0	0	0	1	2	NA	NA	NA	NA	0	0,0,0,0	0	0	1	0	0	2	NA	NA	NA	NA	0	NA	NA	0,0,0,0	0	0	1	0	0	2	NA	NA	NA	NA	0	NA	NA	0,0,0,0	0	0	1	0	0
chr4_ref_v2	12181	0	T,TCCCAGC	1	0	0,0,0,0	0	0	1	2	NA	NA	NA	NA	0	0,0,0,0	0	0	1	0	0	2	NA	NA	NA	NA	0	NA	NA	0,0,0,0	0	0	1	0	0	2	NA	NA	NA	NA	0	NA	NA	0,0,0,0	0	0	1	0	0
chr4_ref_v2	18376	0	T,TCTGGTCACGCAGTTTTCTTGATGCC	1	0	0,0,0,0	0	0	1	2	NA	NA	NA	NA	0	0,0,0,0	0	0	1	0	0	2	NA	NA	NA	NA	0	NA	NA	0,0,0,0	0	0	1	0	0	2	NA	NA	NA	NA	0	NA	NA	0,0,0,0	0	0	1	0	0
chr4_ref_v2	18388	0	T,G	0	0	0,0,18,0	0	0	1	2	NA	NA	NA	NA	0	0,0,4,0	0	0	1	0	0	2	NA	NA	NA	NA	0	NA	NA	1,0,2,0	1	0	1	0	0	2	NA	NA	NA	NA	0	NA	NA	0,0,13,0	0	0	1	0	0
chr4_ref_v2	18395	0	A,G	1	0	0,0,24,0	0	1	1	2	G,G	NA	NA	0.040821995	0	0,0,4,0	0	0	1	0	0	2	NA	NA	NA	NA	0	NA	NA	1,0,7,0	1	0	1	0	0	2	NA	NA	NA	NA	0	NA	NA	0,0,18,0	0	0	1	0	0
chr4_ref_v2	18405	0	C,G	1	0	0,0,39,0	0	1	1	2	G,G	NA	NA	0.025317808	0	0,0,7,0	0	0	1	0	0	2	NA	NA	NA	NA	0	NA	NA	1,0,13,0	1	0	1	0	0	2	NA	NA	NA	NA	0	NA	NA	0,0,29,0	0	1	1	0	0
chr4_ref_v2	18406	0	T,C	1	0	0,0,40,0	0	1	1	2	C,C	NA	NA	0.024692613	0	0,0,7,0	0	0	1	0	0	2	NA	NA	NA	NA	0	NA	NA	1,0,14,0	1	0	1	0	0	2	NA	NA	NA	NA	0	NA	NA	0,0,31,0	0	1	1	0	0
chr4_ref_v2	18411	0	T,A	1	0	0,0,47,0	0	1	1	2	A,A	NA	NA	0.021053409	0	0,0,8,0	0	0	1	0	0	2	NA	NA	NA	NA	0	NA	NA	1,0,18,0	1	0	1	0	0	2	NA	NA	NA	NA	0	NA	NA	0,0,43,0	0	1	1	0	0
chr4_ref_v2	18412	0	T,C	1	0	0,0,54,0	0	1	1	2	C,C	NA	NA	0.018349139	0	0,0,11,0	0	0	1	0	0	2	NA	NA	NA	NA	0	NA	NA	1,0,20,0	1	1	1	0	0	2	C,C	NA	NA	0	0	NA	NA	0,0,54,0	0	1	1	0	0
chr4_ref_v2	18415	0	G,A	0	0	0,0,55,0	0	1	1	2	A,A	NA	NA	0.018018506	0	0,0,11,0	0	0	1	0	0	2	NA	NA	NA	NA	0	NA	NA	0,0,21,0	0	1	1	0	0	2	A,A	NA	NA	0.046520016	0	NA	NA	0,0,57,1	1	1	1	0	0
chr4_ref_v2	18419	0	C,T	0	0	0,0,60,0	0	1	1	2	T,T	NA	NA	0.016529302	0	0,0,12,0	0	0	1	0	0	2	NA	NA	NA	NA	0	NA	NA	0,0,24,1	1	1	1	0	0	2	T,T	NA	NA	0	0	NA	NA	0,0,64,1	1	1	1	0	0
chr4_ref_v2	18421	0	G,A	0	0	0,0,63,0	0	1	1	2	A,A	NA	NA	0.015748357	0	0,0,14,0	0	0	1	0	0	2	NA	NA	NA	NA	0	NA	NA	0,0,25,1	1	1	1	0	0	2	A,A	NA	NA	0	0	NA	NA	0,0,68,1	1	1	1	0	0
chr4_ref_v2	20463	0	CTATATATATATA,C,CTA	1	1	3,1,10,8,12,18	1	1	1	2	CTA,CTA	C,CTA	0.5	0.844366997	0	2,0,3,3,9,5	1	1	0	1.328150697	0	2	CTA,CTA	C,CTA	0.25	0.552264985	0	NA	NA	0,0,3,4,4,6	1	0	1	0.613388331	0	2	NA	NA	NA	NA	0	NA	NA	0,0,4,2,20,17	1	1	1	3.440397191	0
chr4_ref_v2	43795	0	CT,C	1	1	44,57,11,2	1	1	0	2	CT,CT	NA	NA	0.478521978	0	7,7,1,0	1	0	0	0.48580351	0	2	NA	NA	NA	NA	0	NA	NA	16,14,2,2	1	1	0	0.957823627	0	2	CT,CT	NA	NA	0.517299252	0	NA	NA	45,47,4,3	1	1	0	1.064231342	0
chr4_ref_v2	43826	0	GA,G	1	1	45,88,9,17	1	1	0	2	GA,GA	GA,G	0.25	0.195778094	0	8,18,5,4	1	1	0	1.401553066	0	2	GA,GA	GA,G	0.5	0.228880927	0	NA	NA	15,23,2,5	1	1	0	0.573389778	0	2	GA,GA	GA,G	0.125	0.139578129	0	NA	NA	52,90,10,8	1	1	0	0.999554598	0
chr4_ref_v2	65987	0	GA,G	1	1	125,113,9,10	1	1	0	2	GA,GA	NA	NA	0.321504132	0	32,28,3,2	1	1	0	0.422879617	0	2	GA,GA	NA	NA	0.360963209	0	NA	NA	53,32,4,2	1	1	0	1.405315947	0	2	GA,GA	NA	NA	0.223823119	0	NA	NA	127,114,9,5	1	1	0	0.568044337	0
chr4_ref_v2	92621	0	G,GA	1	1	1,3,0,2	1	0	0	2	NA	NA	NA	NA	0	5,0,0,0	0	0	0	0	0	2	NA	NA	NA	NA	0	NA	NA	1,1,2,1	1	0	0	0.766512087	0	2	NA	NA	NA	NA	0	NA	NA	14,1,0,6	1	1	0	6.505092813	0
chr4_ref_v2	99346	0	GA,G	1	1	90,94,13,14	1	1	0	2	GA,GA	NA	NA	0.139631627	0	21,19,2,1	1	1	0	0.651038725	0	2	GA,GA	NA	NA	0.636807927	0	NA	NA	36,48,4,5	1	1	0	0.994809939	0	2	GA,GA	NA	NA	0.19452268	0	NA	NA	82,109,8,6	1	1	0	2.198658119	0
chr4_ref_v2	123731	0	TA,T	1	1	61,62,8,10	1	1	0	2	TA,TA	NA	NA	0.246952977	0	11,10,2,5	1	1	0	1.426109749	0	2	TA,TA	TA,T	0.125	0.105691408	0	NA	NA	29,22,2,3	1	1	0	0.911690524	0	2	TA,TA	NA	NA	0.706859352	0	NA	NA	59,57,8,8	1	1	0	0.451946952	0
chr4_ref_v2	126504	0	TCACATC,T	1	0	49,27,9,0	1	1	1	2	TCACATC,TCACATC	TCACATC,T	0.25	0.082238098	0	15,4,3,0	1	1	0	0.685193807	0	2	TCACATC,TCACATC	TCACATC,T	0.25	0.387765531	0	NA	NA	19,14,1,0	1	1	1	0.869578627	0	2	TCACATC,TCACATC	NA	NA	0.029852963	0	NA	NA	62,63,7,0	1	1	1	4.145712308	0
chr4_ref_v2	135395	0	CT,C	1	1	40,25,6,9	1	1	0	2	CT,CT	NA	NA	0.037564015	0	11,10,2,2	1	1	0	0.647896489	0	2	CT,CT	NA	NA	0.403458718	0	NA	NA	21,11,2,3	1	1	0	0.623625641	0	2	CT,CT	NA	NA	0.437729905	0	NA	NA	36,29,7,7	1	1	0	0.758316759	0
chr4_ref_v2	169772	0	GTA,G	1	1	35,22,5,5	1	1	1	2	GTA,GTA	GTA,G	0.125	0.088994028	0	26,10,2,1	1	1	0	1.325404323	0	2	GTA,GTA	NA	NA	0.06764551	0	NA	NA	18,13,1,0	1	1	0	0.830866444	0	2	GTA,GTA	NA	NA	0.608552473	0	NA	NA	38,44,4,5	1	1	1	2.845099756	0
chr4_ref_v2	169830	0	TA,T	1	1	23,8,10,0	1	1	1	2	TA,TA	TA,T	0.25	0.048638976	0	14,10,2,0	1	1	0	1.849716237	0	2	TA,TA	NA	NA	0.824672183	0	NA	NA	23,4,9,0	1	1	0	0.665448545	0	2	TA,TA	TA,T	0.25	0.065873191	0	NA	NA	34,14,17,0	1	1	1	0.42673089	0
chr4_ref_v2	204886	0	C,A	0	0	125,22,0,29	1	1	0	2	C,C	C,A	0.25	0.356674944	0	22,4,0,2	1	1	0	0.700875907	0	2	C,C	C,A	0.25	0.2135741	0	NA	NA	58,18,0,4	1	1	0	2.599333032	0	2	C,C	C,A	0.125	0.013245227	0	NA	NA	173,46,0,12	1	1	0	4.349098724	0
chr4_ref_v2	211153	0	GA,G	1	1	79,102,7,9	1	1	0	2	GA,GA	GA,G	0.125	0.353659619	0	17,19,0,0	1	1	0	0.742807745	0	2	GA,GA	NA	NA	0.056459461	0	NA	NA	18,47,2,2	1	1	0	2.444972631	0	2	GA,GA	NA	NA	0.086621998	0	NA	NA	46,119,9,10	1	1	0	3.81506907	0
chr4_ref_v2	211254	0	CAT,C	1	1	88,79,8,5	1	1	0	2	CAT,CAT	NA	NA	0.08166391	0	21,20,2,2	1	1	0	0.49973547	0	2	CAT,CAT	CAT,C	0.125	0.169953139	0	NA	NA	32,27,0,3	1	1	0	0.680672101	0	2	CAT,CAT	NA	NA	0.049870764	0	NA	NA	79,72,4,7	1	1	0	0.784613076	0
chr4_ref_v2	212379	0	G,GTTT	1	1	3,36,32,1	1	1	0	2	G,GTTT	G,G	0.125	0.084260344	0	3,9,8,2	1	1	0	1.598784032	0	2	G,GTTT	G,G	0.125	0.068992871	0	NA	NA	1,31,5,1	1	1	0	4.566012148	0	2	G,G	G,GTTT	0.25	0.271933715	0	NA	NA	4,66,31,6	1	1	0	2.502335401	0
chr4_ref_v2	226755	0	CAT,C	1	1	12,13,1,3	1	1	1	2	CAT,CAT	NA	NA	0.390703352	0	6,13,1,3	1	1	0	0.750021772	0	2	CAT,CAT	NA	NA	0.1822084	0	NA	NA	7,10,7,2	1	1	0	4.730583586	0	2	CAT,CAT	CAT,C	0.5	0.087078016	0	NA	NA	20,26,2,3	1	1	1	0.664383861	0
chr4_ref_v2	239688	0	A,C	0	0	108,12,0,24	1	1	0	2	A,A	A,C	0.25	0.377294231	0	17,1,0,2	1	1	0	0.659389411	0	2	A,A	A,C	0.25	0.210492434	0	NA	NA	50,5,0,1	1	1	0	2.592677959	0	2	A,A	NA	NA	0.018018506	0	NA	NA	160,23,0,4	1	1	0	5.739746293	0
chr4_ref_v2	240077	0	CAT,C	1	1	47,44,13,7	1	1	0	2	CAT,CAT	CAT,C	0.125	0.136344914	0	16,12,4,3	1	1	0	0.474741662	0	2	CAT,CAT	CAT,C	0.25	0.02893072	0	NA	NA	18,19,1,2	1	1	0	0.850068253	0	2	CAT,CAT	NA	NA	0.380018073	0	NA	NA	65,59,5,6	1	1	0	1.451672301	0
chr4_ref_v2	269435	0	C,G	0	0	26,133,30,0	1	1	0	2	C,C	C,G	0.25	0.310993151	0	6,18,2,0	1	1	0	0.932123672	0	2	C,C	C,G	0.25	0.133531393	0	NA	NA	12,40,3,0	1	1	0	1.470397324	0	2	C,C	C,G	0.125	0.159998953	0	NA	NA	45,168,23,1	1	1	0	1.96345789	0
chr4_ref_v2	273568	0	GTT,G	1	1	21,23,0,2	1	1	0	2	GTT,GTT	GTT,G	0.125	0.062646373	0	2,4,0,0	1	0	0	0.473624313	0	2	NA	NA	NA	NA	0	NA	NA	6,7,0,0	1	0	0	0.380364753	0	2	NA	NA	NA	NA	0	NA	NA	22,22,0,5	1	1	0	1.221883796	0
chr4_ref_v2	276188	0	G,C	1	0	114,18,1,34	1	1	0	2	G,G	G,C	0.5	0.228841572	0	23,2,0,3	1	1	0	1.112816863	0	2	G,G	G,C	0.25	0.1537341	0	NA	NA	51,17,0,3	1	1	0	3.736906781	0	2	G,G	G,C	0.125	0.125163143	0	NA	NA	155,57,0,12	1	1	0	10.7293689	0
chr4_ref_v2	278644	0	A,T	0	0	0,0,137,141	1	1	0	2	T,T	NA	NA	0	0	0,0,22,30	1	1	0	0.7401537	0	2	T,T	NA	NA	0	0	NA	NA	1,1,75,88	1	1	0	0.671056255	0	2	T,T	NA	NA	0.012195273	0	NA	NA	0,0,147,158	1	1	0	0.461703678	0
chr4_ref_v2	278646	0	G,A	0	0	0,0,124,134	1	1	0	2	A,A	NA	NA	0	0	0,0,20,26	1	1	0	0.513880366	0	2	A,A	NA	NA	0	0	NA	NA	2,3,65,82	1	1	0	2.271137263	0	2	A,A	G,A	0.125	0.672944473	0	NA	NA	0,0,131,143	1	1	0	0.399978935	0
chr4_ref_v2	286821	0	CT,C	1	1	58,49,11,4	1	1	0	2	CT,CT	NA	NA	0.093951885	0	10,8,1,0	1	0	0	0.479524539	0	2	NA	NA	NA	NA	0	NA	NA	21,18,6,4	1	1	0	1.260169607	0	2	CT,CT	CT,C	0.25	0.081227682	0	NA	NA	81,72,17,8	1	1	0	0.729687354	0
chr4_ref_v2	315002	0	A,C	1	0	93,41,0,29	1	1	0	2	A,A	A,C	0.5	0.39803013	0	14,4,1,6	1	1	0	1.417154017	0	2	A,A	A,C	0.5	0.15415068	0	NA	NA	22,23,0,9	1	1	0	2.61704581	0	2	A,A	A,C	0.5	0.405465108	0	NA	NA	84,47,0,37	1	1	0	1.049159346	0
chr4_ref_v2	322992	0	T,C	1	0	119,48,0,0	1	1	0	2	T,T	NA	NA	0	0	40,19,0,0	1	1	0	0.506702792	0	2	T,T	NA	NA	0	0	NA	NA	25,14,25,14	1	1	0	310.1171744	1	2	T,C	NA	NA	0	0	g.322992T>C	0	100,69,0,0	1	1	0	3.497908104	0
chr4_ref_v2	323616	0	GAT,G	1	1	17,26,5,10	1	1	1	2	GAT,GAT	GAT,G	0.25	0.113264928	0	8,13,7,4	1	1	0	1.785130834	0	2	GAT,GAT	GAT,G	0.5	0.135215831	0	NA	NA	8,10,1,1	1	1	0	0.81102025	0	2	GAT,GAT	NA	NA	0.656212996	0	NA	NA	18,27,7,8	1	1	0	0.594507494	0
chr4_ref_v2	329580	0	TTA,T	1	1	23,29,6,3	1	1	1	2	TTA,TTA	NA	NA	0.207482279	0	12,19,3,1	1	1	0	0.595677367	0	2	TTA,TTA	NA	NA	0.479404288	0	NA	NA	12,11,1,1	1	1	0	0.728372807	0	2	TTA,TTA	NA	NA	0.837455523	0	NA	NA	33,25,3,7	1	1	0	1.42143828	0
chr4_ref_v2	336145	0	CT,C	1	1	45,17,3,4	1	1	0	2	CT,CT	NA	NA	0.677323153	0	8,6,2,0	1	0	0	0.88818108	0	2	NA	NA	NA	NA	0	NA	NA	16,9,3,3	1	1	0	1.016164633	0	2	CT,CT	NA	NA	0.008548271	0	NA	NA	52,33,10,8	1	1	0	1.983178965	0
chr4_ref_v2	343943	0	G,GTA	1	1	11,4,21,24	1	1	0	2	GTA,GTA	G,GTA	0.125	0.107226993	0	3,11,6,13	1	1	0	5.578139616	0	2	G,GTA	GTA,GTA	0.25	0.173662827	0	NA	NA	2,3,6,13	1	1	0	0.981056244	0	2	GTA,GTA	G,GTA	0.125	0.074443334	0	NA	NA	9,14,30,41	1	1	0	2.467341296	0
chr4_ref_v2	369196	0	C,CAAAAAAAAAAAAAA	1	1	3,0,6,1	1	0	1	2	NA	NA	NA	NA	0	1,0,3,0	1	0	0	0.325511414	0	2	NA	NA	NA	NA	0	NA	NA	4,1,1,0	1	0	1	1.316707704	0	2	NA	NA	NA	NA	0	NA	NA	16,1,10,3	1	1	1	2.204458771	0
chr4_ref_v2	369220	0	AG,A	1	0	25,18,2,0	1	1	1	2	AG,AG	AG,A	0.125	0.083614668	0	6,5,1,0	1	0	0	0.376818908	0	2	NA	NA	NA	NA	0	NA	NA	4,10,4,0	1	0	1	2.531365018	0	2	NA	NA	NA	NA	0	NA	NA	29,21,10,0	1	1	1	3.57337222	0
chr4_ref_v2	369227	0	G,A	1	0	65,28,2,0	1	1	1	2	G,G	NA	NA	0.426742507	0	12,6,1,0	1	0	0	0.481610142	0	2	NA	NA	NA	NA	0	NA	NA	20,12,4,0	1	1	1	2.327746281	0	2	G,G	G,A	0.25	0.121108873	0	NA	NA	77,33,10,0	1	1	1	3.660161984	0
chr4_ref_v2	369231	0	G,A	1	0	50,25,2,0	1	1	1	2	G,G	NA	NA	0.431782416	0	11,5,1,0	1	0	0	0.444467617	0	2	NA	NA	NA	NA	0	NA	NA	14,9,4,0	1	1	1	2.475308145	0	2	G,G	G,A	0.25	0.419853846	0	NA	NA	56,30,10,0	1	1	0	3.73459316	0
chr4_ref_v2	369236	0	A,G	1	0	65,28,2,0	1	1	1	2	A,A	NA	NA	0.426742507	0	12,6,1,0	1	0	0	0.481610142	0	2	NA	NA	NA	NA	0	NA	NA	20,11,4,0	1	1	1	2.364204745	0	2	A,A	A,G	0.25	0.145701928	0	NA	NA	76,32,10,0	1	1	0	3.722214471	0
chr4_ref_v2	381331	0	T,C	0	0	128,139,0,0	1	1	0	2	T,T	NA	NA	0	0	12,8,6,7	1	1	0	307.9468993	1	2	T,C	T,T	0.25	0.080042708	0	g.381331T>C	0	36,50,0,0	1	1	0	0.841451874	0	2	T,T	NA	NA	0	0	NA	NA	124,131,0,0	1	1	0	0.417987457	0
chr4_ref_v2	385893	0	G,T	0	0	17,85,28,0	1	1	0	2	G,G	G,T	0.5	0.159064695	0	14,26,1,0	1	1	0	4.236599016	0	2	G,G	NA	NA	0.024692613	0	NA	NA	14,40,3,0	1	1	0	2.562495465	0	2	G,G	G,T	0.125	0.126303115	0	NA	NA	63,85,3,0	1	1	0	19.76381327	0
chr4_ref_v2	392047	0	GT,G	1	1	57,56,2,8	1	1	0	2	GT,GT	GT,G	0.125	0.352554035	0	7,8,1,0	1	0	0	0.665733028	0	2	NA	NA	NA	NA	0	NA	NA	28,23,6,1	1	1	0	3.644469303	0	2	GT,GT	GT,G	0.125	0.096874952	0	NA	NA	68,72,4,6	1	1	0	0.644858093	0
chr4_ref_v2	392083	0	GAC,G	1	1	34,81,7,11	1	1	0	2	GAC,GAC	NA	NA	0.308023508	0	3,7,0,0	1	0	0	0.50681483	0	2	NA	NA	NA	NA	0	NA	NA	12,29,1,3	1	1	0	0.529906244	0	2	GAC,GAC	NA	NA	0.722386193	0	NA	NA	40,68,2,8	1	1	0	1.620800174	0
chr4_ref_v2	402669	0	T,G	0	0	46,119,43,0	1	1	0	2	T,T	T,G	0.5	0.223143551	0	13,33,1,0	1	1	0	2.162033625	0	2	T,T	NA	NA	0.021506205	0	NA	NA	46,58,9,0	1	1	0	5.995688726	0	2	T,T	T,G	0.125	0.366244395	0	NA	NA	115,127,16,0	1	1	0	16.71678384	0
chr4_ref_v2	410825	0	AT,A	1	1	39,49,1,3	1	1	0	2	AT,AT	NA	NA	1.032311935	0	4,5,1,0	1	0	0	1.060455114	0	2	NA	NA	NA	NA	0	NA	NA	19,20,6,3	1	1	0	5.095899741	0	2	AT,AT	AT,A	0.125	0.145186145	0	NA	NA	39,51,4,9	1	1	0	2.721517107	0
chr4_ref_v2	436136	0	CT,C	1	1	33,45,3,6	1	1	0	2	CT,CT	NA	NA	0.587835068	0	8,9,0,1	1	0	0	0.476304877	0	2	NA	NA	NA	NA	0	NA	NA	18,17,1,3	1	1	0	0.735293455	0	2	CT,CT	NA	NA	0.671449932	0	NA	NA	36,40,4,10	1	1	0	1.126014809	0
chr4_ref_v2	450126	0	GTA,G	1	1	35,39,17,9	1	1	0	2	GTA,GTA	GTA,G	0.25	0.095379805	0	10,8,5,2	1	1	0	0.440737834	0	2	GTA,GTA	GTA,G	0.5	0.261297965	0	NA	NA	19,12,1,4	1	1	0	1.844149691	0	2	GTA,GTA	NA	NA	0.018789028	0	NA	NA	47,42,9,8	1	1	0	1.622190903	0
chr4_ref_v2	452440	0	CT,C	1	1	0,1,90,114	1	1	0	2	C,C	NA	NA	0.004489675	0	1,0,26,16	1	1	0	2.104058108	0	2	C,C	NA	NA	0.022874119	0	NA	NA	2,2,31,47	1	1	0	1.977754462	0	2	C,C	CT,C	0.125	0.266546172	0	NA	NA	1,1,75,93	1	1	0	0.363902122	0
chr4_ref_v2	465606	0	CA,C	1	1	85,75,10,10	1	1	0	2	CA,CA	CA,C	0.125	0.007192851	0	16,12,1,2	1	1	0	0.451963086	0	2	CA,CA	CA,C	0.125	0.161227461	0	NA	NA	41,40,3,0	1	1	0	1.086564337	0	2	CA,CA	NA	NA	0.133439887	0	NA	NA	104,103,5,5	1	1	0	1.549092101	0
chr4_ref_v2	476641	0	T,G	1	0	42,81,38,0	1	1	0	2	T,T	T,G	0.5	0.050010421	0	8,16,4,0	1	1	0	0.641455178	0	2	T,T	T,G	0.25	0.377294231	0	NA	NA	27,41,10,0	1	1	0	1.451567222	0	2	T,T	T,G	0.25	0.124297717	0	NA	NA	64,88,23,0	1	1	0	3.147382097	0
chr4_ref_v2	482411	0	GA,G,GAA	1	1	13,11,6,7,2,10	1	1	0	2	GA,GAA	GA,G	0.5	0.298143117	0	2,7,1,2,1,1	1	0	0	1.685431648	0	2	NA	NA	NA	NA	0	NA	NA	7,16,4,4,2,3	1	1	0	2.579984824	0	2	GA,GA	GA,GAA	0.125	0.459983942	0	NA	NA	18,26,5,16,1,4	1	1	0	2.591097034	0
chr4_ref_v2	489380	0	AAT,A	1	1	25,26,8,8	1	1	1	2	AAT,AAT	AAT,A	0.25	0.114829824	0	11,12,4,10	1	1	0	2.054428416	0	2	AAT,AAT	AAT,A	0.5	0.097980058	0	NA	NA	8,7,3,2	1	1	0	0.392724506	0	2	AAT,AAT	AAT,A	0.25	0.028392819	0	NA	NA	30,24,4,2	1	1	1	1.650191308	0
chr4_ref_v2	515462	1	C,T	1	0	0,0,0,0	0	0	1	2	NA	NA	NA	NA	0	0,0,1,1	1	0	1	0	0	2	NA	NA	NA	NA	0	NA	NA	0,0,0,0	0	0	1	0	0	2	NA	NA	NA	NA	0	NA	NA	0,0,0,0	0	0	1	0	0
chr4_ref_v2	515474	1	T,C	0	0	0,0,0,0	0	0	1	2	NA	NA	NA	NA	0	0,0,1,1	1	0	1	0	0	2	NA	NA	NA	NA	0	NA	NA	0,0,0,0	0	0	1	0	0	2	NA	NA	NA	NA	0	NA	NA	0,0,0,0	0	0	1	0	0
chr4_ref_v2	515526	1	C,T	0	0	0,3,0,0	0	0	1	2	NA	NA	NA	NA	0	0,1,0,0	0	0	1	0	0	2	NA	NA	NA	NA	0	NA	NA	0,1,0,0	0	0	1	0	0	2	NA	NA	NA	NA	0	NA	NA	0,1,1,1	1	0	1	0	0
chr4_ref_v2	515674	1	G,T	0	0	2,1,0,0	1	0	1	2	NA	NA	NA	NA	0	0,0,0,1	0	0	1	0	0	2	NA	NA	NA	NA	0	NA	NA	2,2,0,0	1	0	1	0.395571499	0	2	NA	NA	NA	NA	0	NA	NA	10,2,0,0	1	0	1	0.747911003	0
chr4_ref_v2	515682	1	C,T	0	0	0,1,0,0	0	0	1	2	NA	NA	NA	NA	0	0,0,0,1	0	0	1	0	0	2	NA	NA	NA	NA	0	NA	NA	0,2,0,0	0	0	1	0	0	2	NA	NA	NA	NA	0	NA	NA	1,2,0,0	1	0	1	0	0
chr4_ref_v2	519838	0	G,GT	1	1	1,9,3,3	1	0	0	2	NA	NA	NA	NA	0	2,1,0,0	1	0	0	2.149181367	0	2	NA	NA	NA	NA	0	NA	NA	1,3,1,0	1	0	0	0.60641591	0	2	NA	NA	NA	NA	0	NA	NA	1,8,5,2	1	0	0	0.785032469	0
chr4_ref_v2	538648	0	GTA,G	1	1	9,11,5,11	1	1	1	2	GTA,G	GTA,GTA	0.25	0.092711832	0	6,9,4,3	1	1	0	0.778362035	0	2	GTA,GTA	GTA,G	0.25	0.15997268	0	NA	NA	2,4,2,3	1	0	1	0.367032634	0	2	NA	NA	NA	NA	0	NA	NA	22,29,9,8	1	1	0	2.020897353	0
chr4_ref_v2	542473	0	CA,C	1	1	54,51,8,6	1	1	0	2	CA,CA	NA	NA	0.184953476	0	7,5,1,0	1	0	0	0.459346267	0	2	NA	NA	NA	NA	0	NA	NA	19,19,7,7	1	1	0	2.322225592	0	2	CA,CA	CA,C	0.25	0.151632519	0	NA	NA	69,61,15,4	1	1	0	1.120129392	0
chr4_ref_v2	548461	0	G,GT,GTT	1	1	2,8,0,4,15,11	1	1	0	2	G,GTT	GTT,GTT	0.5	0.509704486	0	0,0,0,1,1,2	1	0	0	0.532786781	0	2	NA	NA	NA	NA	0	NA	NA	4,3,1,3,3,3	1	0	0	2.188351625	0	2	NA	NA	NA	NA	0	NA	NA	4,7,5,3,13,6	1	1	0	2.668678924	0
chr4_ref_v2	551734	0	C,CA	1	1	49,36,11,3	1	1	0	2	C,C	C,CA	0.125	0.076549894	0	13,12,3,1	1	1	0	0.4710819	0	2	C,C	C,CA	0.125	0.107811556	0	NA	NA	24,24,6,0	1	1	0	0.884567723	0	2	C,C	C,CA	0.125	0.035916887	0	NA	NA	52,44,8,4	1	1	0	0.729698022	0
chr4_ref_v2	552986	0	AT,A	1	1	64,85,5,4	1	1	0	2	AT,AT	NA	NA	0.418410755	0	16,16,3,2	1	1	0	1.173243566	0	2	AT,AT	AT,A	0.125	0.057846471	0	NA	NA	26,32,0,0	1	1	0	0.702801836	0	2	AT,AT	NA	NA	0.975667594	0	NA	NA	62,71,2,2	1	1	0	0.849827949	0
chr4_ref_v2	592896	0	GT,G	1	1	77,90,3,4	1	1	0	2	GT,GT	NA	NA	0.78377269	0	19,23,0,0	1	1	0	0.501093247	0	2	GT,GT	NA	NA	0.710094064	0	NA	NA	23,32,5,3	1	1	0	2.592292635	0	2	GT,GT	GT,G	0.125	0.096637504	0	NA	NA	76,99,7,6	1	1	0	1.463854562	0
chr4_ref_v2	606957	0	G,GAA	1	1	44,0,6,13	1	1	0	2	G,G	G,GAA	0.5	0.236388778	1	12,2,1,4	1	0	0	1.689404999	0	2	NA	NA	NA	NA	0	NA	NA	17,3,2,5	1	1	0	2.250282463	0	2	G,G	G,GAA	0.5	0.048790164	0	NA	NA	34,9,5,10	1	1	0	6.642949196	0
chr4_ref_v2	621794	0	GA,G,GAAAAAA	1	1	12,4,9,2,1,15	1	1	0	2	GA,GAAAAAA	GA,G	0.25	0.340825945	0	3,0,1,1,2,5	1	0	0	1.602712336	0	2	NA	NA	NA	NA	0	NA	NA	5,6,3,2,0,8	1	1	0	1.711476346	0	2	GA,GAAAAAA	GA,G	0.25	0.138070014	0	NA	NA	17,6,10,3,4,11	1	1	0	1.516079767	0
chr4_ref_v2	630748	0	GT,G	1	1	49,28,10,5	1	1	0	2	GT,GT	NA	NA	0.0391044	0	4,7,2,3	1	0	0	1.502749951	0	2	NA	NA	NA	NA	0	NA	NA	16,17,4,4	1	1	0	1.083598931	0	2	GT,GT	GT,G	0.125	0.107004631	0	NA	NA	59,42,11,6	1	1	0	0.884320493	0
chr4_ref_v2	645017	0	GA,G	1	1	81,58,12,4	1	1	0	2	GA,GA	NA	NA	0.226425762	0	14,10,3,0	1	1	0	0.459587355	0	2	GA,GA	GA,G	0.125	0.077520799	0	NA	NA	38,22,2,0	1	1	0	1.086115349	0	2	GA,GA	NA	NA	0.604104037	0	NA	NA	89,70,12,7	1	1	0	0.760598271	0
chr4_ref_v2	645267	0	C,T	0	0	83,95,5,0	1	1	0	2	C,C	C,T	0.125	0.68197388	0	18,18,3,0	1	1	0	1.089319193	0	2	C,C	C,T	0.25	0.251314428	0	NA	NA	22,33,6,1	1	1	0	2.535497042	0	2	C,C	C,T	0.25	0.115512887	0	NA	NA	61,112,2,0	1	1	0	3.219788768	0
chr4_ref_v2	645348	0	A,G	0	0	111,58,71,0	1	1	0	2	A,A	A,G	0.5	0.245379693	0	19,14,10,0	1	1	0	0.90446864	0	2	A,A	A,G	0.5	0.045979036	0	NA	NA	40,14,17,0	1	1	0	1.280337578	0	2	A,A	A,G	0.5	0.027972484	0	NA	NA	129,54,49,0	1	1	0	2.714797402	0
chr4_ref_v2	645358	0	CG,C	0	0	150,62,32,0	1	1	0	2	CG,CG	CG,C	0.25	0.085831436	0	24,13,6,0	1	1	0	0.554670647	0	2	CG,CG	CG,C	0.25	0.280902385	0	NA	NA	53,20,5,0	1	1	0	0.954674155	0	2	CG,CG	CG,C	0.125	0.209350229	0	NA	NA	169,50,15,0	1	1	0	3.714711419	0
chr4_ref_v2	645380	0	A,G	0	0	129,62,35,0	1	1	0	2	A,A	A,G	0.25	0.277155659	0	25,13,3,0	1	1	0	0.696040751	0	2	A,A	A,G	0.25	0.30538165	0	NA	NA	48,22,11,0	1	1	0	0.478577685	0	2	A,A	A,G	0.25	0.182321557	0	NA	NA	138,57,33,0	1	1	0	0.795483917	0
chr4_ref_v2	645384	0	C,T	0	0	131,64,21,0	1	1	0	2	C,C	C,T	0.25	0.236046956	0	22,14,4,0	1	1	0	0.562785764	0	2	C,C	C,T	0.25	0.028170877	0	NA	NA	56,22,2,0	1	1	0	1.476576663	0	2	C,C	NA	NA	0.430782916	0	NA	NA	159,60,9,0	1	1	0	2.836045973	0
chr4_ref_v2	645387	0	T,G	1	0	93,67,55,0	1	1	0	2	T,T	T,G	0.5	0.048790164	0	18,16,7,0	1	1	0	0.822208565	0	2	T,T	T,G	0.5	0.348306694	0	NA	NA	44,24,12,0	1	1	0	1.794626903	0	2	T,T	T,G	0.25	0.291351801	0	NA	NA	125,67,39,2	1	1	0	3.259099998	0
chr4_ref_v2	645393	0	A,G	1	0	123,65,13,0	1	1	0	2	A,A	A,G	0.125	0.110665568	0	19,15,3,0	1	1	0	0.744645569	0	2	A,A	A,G	0.25	0.194156014	0	NA	NA	57,26,1,0	1	1	0	1.069927049	0	2	A,A	NA	NA	0.011976191	0	NA	NA	165,77,6,0	1	1	0	1.523640095	0
chr4_ref_v2	645399	0	T,G	1	0	90,67,25,0	1	1	0	2	T,T	T,G	0.25	0.147760882	0	22,15,1,0	1	1	0	0.976286475	0	2	T,T	NA	NA	0.026668247	0	NA	NA	46,29,10,2	1	1	0	1.196517605	0	2	T,T	T,G	0.25	0.113328685	0	NA	NA	132,76,25,4	1	1	0	1.618091393	0
chr4_ref_v2	645406	0	CGTTTTGTTAT,C	0	0	83,89,23,1	1	1	0	2	CGTTTTGTTAT,CGTTTTGTTAT	CGTTTTGTTAT,C	0.25	0.023530497	0	19,18,1,0	1	1	0	0.799013241	0	2	CGTTTTGTTAT,CGTTTTGTTAT	NA	NA	0.026668247	0	NA	NA	43,32,8,2	1	1	0	1.21684108	0	2	CGTTTTGTTAT,CGTTTTGTTAT	CGTTTTGTTAT,C	0.25	0.068992871	0	NA	NA	123,93,18,6	1	1	0	2.964578251	0
chr4_ref_v2	645422	1	T,A	1	0	71,95,20,1	1	1	0	2	NA	NA	NA	NA	0	15,14,1,0	1	1	0	0.946894985	0	2	NA	NA	NA	NA	0	NA	NA	34,33,7,3	1	1	0	2.171338881	0	2	NA	NA	NA	NA	0	NA	NA	101,93,15,7	1	1	0	3.891404637	0
chr4_ref_v2	645423	1	ATATG,A	1	0	71,99,19,1	1	1	0	2	NA	NA	NA	NA	0	15,14,1,0	1	1	0	0.99274018	0	2	NA	NA	NA	NA	0	NA	NA	34,35,7,3	1	1	0	2.152838244	0	2	NA	NA	NA	NA	0	NA	NA	100,99,13,7	1	1	0	3.901630911	0
chr4_ref_v2	645432	1	T,TG	0	0	63,97,15,2	1	1	0	2	NA	NA	NA	NA	0	14,13,0,0	1	1	0	1.29804576	0	2	NA	NA	NA	NA	0	NA	NA	31,38,3,3	1	1	0	1.344299798	0	2	NA	NA	NA	NA	0	NA	NA	87,95,8,8	1	1	0	2.913720103	0
chr4_ref_v2	645435	1	T,TG	0	0	60,96,8,3	1	1	0	2	NA	NA	NA	NA	0	14,14,0,0	1	1	0	1.092393957	0	2	NA	NA	NA	NA	0	NA	NA	29,37,1,3	1	1	0	0.926506287	0	2	NA	NA	NA	NA	0	NA	NA	84,96,5,8	1	1	0	1.838858397	0
chr4_ref_v2	645436	1	T,TTG	0	0	59,94,4,3	1	1	0	2	NA	NA	NA	NA	0	14,14,0,0	1	1	0	0.989256487	0	2	NA	NA	NA	NA	0	NA	NA	29,36,1,3	1	1	0	0.869705978	0	2	NA	NA	NA	NA	0	NA	NA	83,96,3,9	1	1	0	2.032476883	0
chr4_ref_v2	645511	1	G,A	0	0	1,138,0,38	1	1	0	2	NA	NA	NA	NA	0	0,29,0,3	1	1	0	1.302399758	0	2	NA	NA	NA	NA	0	NA	NA	0,49,0,14	1	1	0	0.309531871	0	2	NA	NA	NA	NA	0	NA	NA	1,113,0,38	1	1	0	0.776887003	0
chr4_ref_v2	645517	1	T,A	0	0	0,106,0,76	1	1	0	2	NA	NA	NA	NA	0	0,22,0,10	1	1	0	0.861313259	0	2	NA	NA	NA	NA	0	NA	NA	0,40,0,21	1	1	0	0.850471521	0	2	NA	NA	NA	NA	0	NA	NA	0,103,0,53	1	1	0	1.615937483	0
chr4_ref_v2	645527	1	A,T	0	0	0,103,0,80	1	1	0	2	NA	NA	NA	NA	0	0,23,0,11	1	1	0	0.972433439	0	2	NA	NA	NA	NA	0	NA	NA	0,40,0,22	1	1	0	0.967091563	0	2	NA	NA	NA	NA	0	NA	NA	0,98,0,56	1	1	0	1.471338342	0
chr4_ref_v2	645528	1	T,C	1	0	0,102,0,80	1	1	0	2	NA	NA	NA	NA	0	0,23,0,11	1	1	0	0.996179107	0	2	NA	NA	NA	NA	0	NA	NA	0,40,0,22	1	1	0	0.998341575	0	2	NA	NA	NA	NA	0	NA	NA	0,98,0,56	1	1	0	1.53313804	0
chr4_ref_v2	645533	1	G,T	0	0	0,102,0,80	1	1	0	2	NA	NA	NA	NA	0	0,20,0,12	1	1	0	0.546016296	0	2	NA	NA	NA	NA	0	NA	NA	0,38,0,22	1	1	0	0.832470777	0	2	NA	NA	NA	NA	0	NA	NA	0,100,0,57	1	1	0	1.568292383	0
chr4_ref_v2	645541	1	G,A	0	0	0,99,0,82	1	1	0	2	NA	NA	NA	NA	0	0,17,0,11	1	1	0	0.489525628	0	2	NA	NA	NA	NA	0	NA	NA	0,38,0,22	1	1	0	0.997070716	0	2	NA	NA	NA	NA	0	NA	NA	0,102,0,50	1	1	0	3.128684095	0
chr4_ref_v2	645542	1	C,T	0	0	0,97,0,82	1	1	0	2	NA	NA	NA	NA	0	0,17,0,11	1	1	0	0.517668747	0	2	NA	NA	NA	NA	0	NA	NA	0,37,0,22	1	1	0	0.970887959	0	2	NA	NA	NA	NA	0	NA	NA	0,103,0,50	1	1	0	3.438868128	0
chr4_ref_v2	645544	1	A,T	0	0	0,96,0,84	1	1	0	2	NA	NA	NA	NA	0	0,17,0,11	1	1	0	0.568155288	0	2	NA	NA	NA	NA	0	NA	NA	0,37,0,23	1	1	0	0.954746757	0	2	NA	NA	NA	NA	0	NA	NA	0,100,0,50	1	1	0	3.459383516	0
chr4_ref_v2	645550	1	CACA,C	1	0	0,92,0,78	1	1	0	2	NA	NA	NA	NA	0	0,18,0,11	1	1	0	0.614595149	0	2	NA	NA	NA	NA	0	NA	NA	0,36,0,21	1	1	0	1.016247534	0	2	NA	NA	NA	NA	0	NA	NA	0,102,0,48	1	1	0	3.703994114	0
chr4_ref_v2	645556	1	T,A	0	0	0,87,0,75	1	1	0	2	NA	NA	NA	NA	0	0,17,0,10	1	1	0	0.678336507	0	2	NA	NA	NA	NA	0	NA	NA	0,33,0,20	1	1	0	0.913926691	0	2	NA	NA	NA	NA	0	NA	NA	0,94,0,46	1	1	0	3.308700089	0
chr4_ref_v2	645558	1	TATA,T	1	0	0,90,0,74	1	1	0	2	NA	NA	NA	NA	0	0,17,0,10	1	1	0	0.601406718	0	2	NA	NA	NA	NA	0	NA	NA	0,33,0,20	1	1	0	0.78575904	0	2	NA	NA	NA	NA	0	NA	NA	0,94,0,44	1	1	0	3.215684735	0
chr4_ref_v2	645567	1	T,TACG	1	0	0,89,0,71	1	1	0	2	NA	NA	NA	NA	0	0,14,0,10	1	1	0	0.320280423	0	2	NA	NA	NA	NA	0	NA	NA	0,33,0,18	1	1	0	0.958075727	0	2	NA	NA	NA	NA	0	NA	NA	0,85,0,41	1	1	0	2.516198646	0
chr4_ref_v2	645571	1	A,ATTCC	1	0	0,87,0,62	1	1	1	2	NA	NA	NA	NA	0	0,15,0,10	1	1	0	0.283800262	0	2	NA	NA	NA	NA	0	NA	NA	0,29,0,15	1	1	0	0.728982975	0	2	NA	NA	NA	NA	0	NA	NA	0,84,0,37	1	1	1	2.223499611	0
chr4_ref_v2	645575	1	T,TTC	1	0	0,82,0,52	1	1	1	2	NA	NA	NA	NA	0	0,15,0,9	1	1	0	0.269787935	0	2	NA	NA	NA	NA	0	NA	NA	0,29,0,13	1	1	0	0.74748499	0	2	NA	NA	NA	NA	0	NA	NA	0,81,0,28	1	1	1	2.756277491	0
chr4_ref_v2	645587	1	TTAATA,T	0	0	0,77,0,23	1	1	1	2	NA	NA	NA	NA	0	0,17,0,3	1	1	0	0.552441459	0	2	NA	NA	NA	NA	0	NA	NA	0,26,0,6	1	1	1	0.432900172	0	2	NA	NA	NA	NA	0	NA	NA	0,76,0,8	1	1	1	3.191712076	0
chr4_ref_v2	645589	1	A,T	1	0	0,94,0,4	1	1	1	2	NA	NA	NA	NA	0	0,15,0,4	1	0	0	2.684004834	0	2	NA	NA	NA	NA	0	NA	NA	0,29,0,0	0	1	1	0	0	2	NA	NA	NA	NA	0	NA	NA	0,78,0,4	1	1	1	0.365221059	0
chr4_ref_v2	645598	1	TG,T	0	0	0,66,0,21	1	1	1	2	NA	NA	NA	NA	0	0,16,0,2	1	0	0	0.87405636	0	2	NA	NA	NA	NA	0	NA	NA	0,19,0,5	1	1	1	0.337125557	0	2	NA	NA	NA	NA	0	NA	NA	0,62,0,7	1	1	1	2.786646504	0
chr4_ref_v2	645625	1	G,A	0	0	0,47,0,9	1	1	1	2	NA	NA	NA	NA	0	0,10,0,3	1	0	0	0.463797353	0	2	NA	NA	NA	NA	0	NA	NA	0,12,0,3	1	0	1	0.355411955	0	2	NA	NA	NA	NA	0	NA	NA	0,0,0,0	0	0	1	0	0
chr4_ref_v2	645626	1	T,C	0	0	0,46,0,9	1	1	1	2	NA	NA	NA	NA	0	0,10,0,3	1	0	0	0.449002043	0	2	NA	NA	NA	NA	0	NA	NA	0,12,0,3	1	0	1	0.342966767	0	2	NA	NA	NA	NA	0	NA	NA	0,0,0,0	0	0	1	0	0
chr4_ref_v2	645637	1	A,T	0	0	0,37,0,6	1	1	1	2	NA	NA	NA	NA	0	0,12,0,2	1	0	0	0.221043662	0	2	NA	NA	NA	NA	0	NA	NA	0,10,0,1	1	0	1	0.276190122	0	2	NA	NA	NA	NA	0	NA	NA	0,33,0,2	1	1	1	0.985308215	0
chr4_ref_v2	645642	1	T,C	0	0	0,36,0,3	1	1	1	2	NA	NA	NA	NA	0	0,11,0,1	1	0	0	0.209504469	0	2	NA	NA	NA	NA	0	NA	NA	0,10,0,1	1	0	1	0.232591167	0	2	NA	NA	NA	NA	0	NA	NA	0,28,0,2	1	1	1	0.228632725	0
chr4_ref_v2	646442	1	C,T	0	0	0,0,0,0	0	0	1	2	NA	NA	NA	NA	0	0,0,0,0	0	0	1	0	0	2	NA	NA	NA	NA	0	NA	NA	0,0,0,0	0	0	1	0	0	2	NA	NA	NA	NA	0	NA	NA	0,0,0,0	0	0	1	0	0
chr4_ref_v2	646445	1	T,C	0	0	0,0,0,0	0	0	1	2	NA	NA	NA	NA	0	0,0,0,0	0	0	1	0	0	2	NA	NA	NA	NA	0	NA	NA	0,0,0,0	0	0	1	0	0	2	NA	NA	NA	NA	0	NA	NA	0,0,0,0	0	0	1	0	0
chr4_ref_v2	651049	1	A,T	0	0	5,0,0,0	0	0	1	2	NA	NA	NA	NA	0	3,0,2,0	1	0	1	0	0	2	NA	NA	NA	NA	0	NA	NA	2,0,0,0	0	0	1	0	0	2	NA	NA	NA	NA	0	NA	NA	4,0,0,0	0	0	1	0	0
chr4_ref_v2	651060	1	TA,T	1	0	8,0,0,0	0	0	1	2	NA	NA	NA	NA	0	3,0,1,0	1	0	1	0	0	2	NA	NA	NA	NA	0	NA	NA	2,0,0,0	0	0	1	0	0	2	NA	NA	NA	NA	0	NA	NA	5,0,0,0	0	0	1	0	0
chr4_ref_v2	651063	1	TA,T	0	0	9,0,0,0	0	0	1	2	NA	NA	NA	NA	0	3,0,1,0	1	0	1	0	0	2	NA	NA	NA	NA	0	NA	NA	2,0,0,0	0	0	1	0	0	2	NA	NA	NA	NA	0	NA	NA	5,0,0,0	0	0	1	0	0
chr4_ref_v2	651070	1	A,G	1	0	14,0,1,0	1	0	1	2	NA	NA	NA	NA	0	4,0,1,0	1	0	0	0.558640334	0	2	NA	NA	NA	NA	0	NA	NA	4,1,0,0	1	0	1	0.717354429	0	2	NA	NA	NA	NA	0	NA	NA	5,0,0,0	0	0	1	0	0
chr4_ref_v2	651071	1	C,T	0	0	15,0,1,0	1	0	1	2	NA	NA	NA	NA	0	4,0,1,0	1	0	0	0.5881089	0	2	NA	NA	NA	NA	0	NA	NA	5,1,0,0	1	0	1	0.650412505	0	2	NA	NA	NA	NA	0	NA	NA	5,0,0,0	0	0	1	0	0
chr4_ref_v2	651073	1	GA,G	0	0	16,0,1,0	1	0	1	2	NA	NA	NA	NA	0	6,0,1,0	1	0	0	0.471769307	0	2	NA	NA	NA	NA	0	NA	NA	9,1,1,0	1	0	1	0.373683312	0	2	NA	NA	NA	NA	0	NA	NA	5,0,1,0	1	0	1	0.534736932	0
chr4_ref_v2	651116	1	A,G	1	0	54,0,11,0	1	1	1	2	NA	NA	NA	NA	0	15,0,3,0	1	0	0	0.215686091	0	2	NA	NA	NA	NA	0	NA	NA	17,1,2,0	1	1	1	0.825893771	0	2	NA	NA	NA	NA	0	NA	NA	30,0,16,0	1	1	1	2.772072481	0
chr4_ref_v2	668864	0	TA,T	1	1	55,71,5,9	1	1	0	2	TA,TA	NA	NA	0.625575396	0	24,24,1,2	1	1	0	0.808448248	0	2	TA,TA	NA	NA	1.425580495	0	NA	NA	23,25,5,6	1	1	0	1.469219765	0	2	TA,TA	NA	NA	0.02429803	0	NA	NA	51,78,12,10	1	1	0	2.117591027	0
chr4_ref_v2	677964	0	A,T	0	0	21,33,8,0	1	1	1	2	A,A	A,T	0.25	0.15415068	0	7,8,0,0	1	0	0	0.770489286	0	2	NA	NA	NA	NA	0	NA	NA	9,13,0,0	1	1	0	0.795104343	0	2	A,A	NA	NA	0	0	NA	NA	24,32,13,0	1	1	0	0.99608365	0
chr4_ref_v2	677965	0	A,T	0	0	20,33,3,0	1	1	1	2	A,A	A,T	0.125	0.143010137	0	7,8,0,0	1	0	0	0.603850029	0	2	NA	NA	NA	NA	0	NA	NA	9,14,0,0	1	1	0	0.476917242	0	2	A,A	NA	NA	0	0	NA	NA	27,32,4,0	1	1	0	0.837291707	0
chr4_ref_v2	687977	0	C,CT,CTT	1	1	0,2,3,4,47,21	1	1	0	2	CTT,CTT	NA	NA	1.004203044	0	0,0,0,3,7,1	1	0	0	1.940707149	0	2	NA	NA	NA	NA	0	NA	NA	0,0,1,4,17,10	1	1	0	1.102910446	0	2	CTT,CTT	NA	NA	0.070870585	0	NA	NA	0,0,2,8,48,26	1	1	0	1.178326423	0
chr4_ref_v2	691302	0	A,AATAT,AATATAT	1	1	0,0,9,4,24,29	1	1	1	2	AATATAT,AATATAT	AATAT,AATATAT	0.125	0.087304184	0	0,1,1,0,9,14	1	1	0	1.003372041	0	2	AATATAT,AATATAT	NA	NA	0.715841218	0	NA	NA	0,0,0,2,15,9	1	1	0	1.807737605	0	2	AATATAT,AATATAT	NA	NA	0.392481259	0	NA	NA	0,0,6,0,22,37	1	1	0	1.74922808	0
chr4_ref_v2	699164	0	T,G	1	0	13,111,41,0	1	1	0	2	T,T	T,G	0.5	0.02003667	0	3,16,3,0	1	1	0	0.766276353	0	2	T,T	T,G	0.25	0.387765531	0	NA	NA	8,69,7,0	1	1	0	3.257694881	0	2	T,T	T,G	0.25	0.318453731	0	NA	NA	13,140,33,0	1	1	0	2.003736348	0
chr4_ref_v2	732291	0	G,A	0	0	0,0,133,103	1	1	0	2	A,A	NA	NA	0	0	0,0,16,15	1	1	0	0.461689138	0	2	A,A	NA	NA	0	0	NA	NA	0,0,48,41	1	1	0	0.467753003	0	2	A,A	NA	NA	0	0	NA	NA	0,0,133,102	1	1	0	0.396689647	0
chr4_ref_v2	794535	0	C,A	1	0	127,20,0,27	1	1	0	2	C,C	C,A	0.25	0.287682072	0	16,10,0,0	1	1	0	4.444552221	0	2	C,C	NA	NA	0	0	NA	NA	56,24,0,2	1	1	0	6.086733816	0	2	C,C	NA	NA	0.430157721	0	NA	NA	133,53,0,6	1	1	0	10.52072681	0
chr4_ref_v2	796482	0	C,G	1	0	121,16,0,24	1	1	0	2	C,C	C,G	0.25	0.244805048	0	15,8,0,1	1	1	0	3.399743131	0	2	C,C	C,G	0.125	0.021978907	0	NA	NA	55,16,0,0	1	1	0	4.16491278	0	2	C,C	NA	NA	0	0	NA	NA	159,71,0,3	1	1	0	19.62470183	0
chr4_ref_v2	812863	0	CAT,C	1	1	77,55,6,3	1	1	0	2	CAT,CAT	NA	NA	0.05086898	0	22,15,1,0	1	1	0	0.477675007	0	2	CAT,CAT	NA	NA	0.018542391	0	NA	NA	26,26,5,3	1	1	0	1.333605245	0	2	CAT,CAT	CAT,C	0.125	0.082179726	0	NA	NA	79,50,6,4	1	1	0	0.534652075	0
chr4_ref_v2	832619	0	C,CA	1	1	56,92,0,3	1	1	0	2	C,C	NA	NA	0.187082511	0	14,12,0,1	1	1	0	1.129446065	0	2	C,C	NA	NA	0.002697038	0	NA	NA	17,31,2,7	1	1	0	4.720058633	0	2	C,C	C,CA	0.25	0.112545672	0	NA	NA	70,79,1,3	1	1	0	1.793322458	0
chr4_ref_v2	837968	0	A,AAATAATAATAAT	1	1	0,1,15,22	1	1	1	2	AAATAATAATAAT,AAATAATAATAAT	NA	NA	0.026668247	0	0,0,8,6	1	0	0	0.86917528	0	2	NA	NA	NA	NA	0	NA	NA	0,0,10,6	1	0	0	1.318191317	0	2	NA	NA	NA	NA	0	NA	NA	0,1,22,28	1	1	0	0.484490738	0
chr4_ref_v2	840324	0	AATAT,A,AAT	1	1	2,2,3,6,29,35	1	1	1	2	AAT,AAT	NA	NA	0.351110639	0	0,0,1,1,15,11	1	1	0	1.208591914	0	2	AAT,AAT	NA	NA	0.167788259	0	NA	NA	0,0,2,1,8,13	1	1	0	0.627972584	0	2	AAT,AAT	NA	NA	0.187009411	0	NA	NA	2,0,2,6,36,38	1	1	0	0.765045409	0
chr4_ref_v2	847219	0	C,A	0	0	133,13,0,37	1	1	0	2	C,C	C,A	0.5	0.247408173	0	21,9,0,1	1	1	0	4.802355789	0	2	C,C	C,A	0.125	0.031748698	0	NA	NA	44,16,0,8	1	1	0	5.393957086	0	2	C,C	C,A	0.25	0.065526664	0	NA	NA	124,70,0,23	1	1	0	28.16361033	0
chr4_ref_v2	859215	0	T,G	1	0	26,107,47,0	1	1	0	2	T,T	T,G	0.5	0.079464171	0	5,20,6,0	1	1	0	0.56219316	0	2	T,T	T,G	0.5	0.174353387	0	NA	NA	33,44,9,0	1	1	0	8.531671095	0	2	T,T	T,G	0.25	0.09531018	0	NA	NA	72,119,29,0	1	1	0	11.99586386	0
chr4_ref_v2	864769	0	CAT,C	1	1	40,54,6,3	1	1	0	2	CAT,CAT	NA	NA	0.527926456	0	15,17,3,2	1	1	0	0.689446135	0	2	CAT,CAT	NA	NA	0.134578146	0	NA	NA	12,20,2,2	1	1	0	0.585805739	0	2	CAT,CAT	NA	NA	0.236103221	0	NA	NA	32,44,5,3	1	1	0	0.439975653	0
chr4_ref_v2	864892	0	CT,C	1	1	84,47,10,2	1	1	0	2	CT,CT	CT,C	0.125	0.074670835	0	24,14,2,1	1	1	0	0.391983524	0	2	CT,CT	CT,C	0.125	0.207978135	0	NA	NA	50,20,2,2	1	1	0	1.156408877	0	2	CT,CT	CT,C	0.125	0.533447257	0	NA	NA	105,45,14,3	1	1	0	0.807313196	0
chr4_ref_v2	866509	0	A,C	0	0	105,37,0,37	1	1	0	2	A,A	A,C	0.5	0.219628609	0	15,2,0,3	1	1	0	1.024542216	0	2	A,A	A,C	0.5	0.348306694	0	NA	NA	53,19,0,13	1	1	0	0.692104375	0	2	A,A	A,C	0.25	0.30830136	0	NA	NA	117,60,0,32	1	1	0	2.523853489	0
chr4_ref_v2	872153	1	C,A	0	0	0,0,0,0	0	0	1	2	NA	NA	NA	NA	0	0,0,0,0	0	0	1	0	0	2	NA	NA	NA	NA	0	NA	NA	0,1,0,0	0	0	1	0	0	2	NA	NA	NA	NA	0	NA	NA	0,0,0,1	0	0	1	0	0
chr4_ref_v2	872154	1	C,A	0	0	0,0,0,0	0	0	1	2	NA	NA	NA	NA	0	0,0,0,0	0	0	1	0	0	2	NA	NA	NA	NA	0	NA	NA	0,1,0,0	0	0	1	0	0	2	NA	NA	NA	NA	0	NA	NA	0,0,0,1	0	0	1	0	0
chr4_ref_v2	872162	1	T,C	0	0	0,0,0,0	0	0	1	2	NA	NA	NA	NA	0	0,0,0,0	0	0	1	0	0	2	NA	NA	NA	NA	0	NA	NA	0,1,0,0	0	0	1	0	0	2	NA	NA	NA	NA	0	NA	NA	0,0,0,1	0	0	1	0	0
chr4_ref_v2	872164	1	A,G	0	0	0,0,0,0	0	0	1	2	NA	NA	NA	NA	0	0,0,0,0	0	0	1	0	0	2	NA	NA	NA	NA	0	NA	NA	0,1,0,0	0	0	1	0	0	2	NA	NA	NA	NA	0	NA	NA	0,0,0,1	0	0	1	0	0
chr4_ref_v2	872165	1	A,T	0	0	0,0,0,0	0	0	1	2	NA	NA	NA	NA	0	0,0,0,0	0	0	1	0	0	2	NA	NA	NA	NA	0	NA	NA	0,1,0,0	0	0	1	0	0	2	NA	NA	NA	NA	0	NA	NA	0,0,0,1	0	0	1	0	0
chr4_ref_v2	872601	1	T,C	1	0	0,0,0,0	0	0	1	2	NA	NA	NA	NA	0	0,0,0,0	0	0	1	0	0	2	NA	NA	NA	NA	0	NA	NA	0,0,0,0	0	0	1	0	0	2	NA	NA	NA	NA	0	NA	NA	0,0,0,0	0	0	1	0	0
chr4_ref_v2	875501	1	G,T	0	0	0,0,0,0	0	0	1	2	NA	NA	NA	NA	0	0,0,0,0	0	0	1	0	0	2	NA	NA	NA	NA	0	NA	NA	0,0,0,0	0	0	1	0	0	2	NA	NA	NA	NA	0	NA	NA	0,0,0,0	0	0	1	0	0
chr4_ref_v2	878522	1	T,C	0	0	0,0,0,0	0	0	1	2	NA	NA	NA	NA	0	0,0,0,0	0	0	1	0	0	2	NA	NA	NA	NA	0	NA	NA	0,0,0,0	0	0	1	0	0	2	NA	NA	NA	NA	0	NA	NA	0,0,0,0	0	0	1	0	0
chr4_ref_v2	878531	1	T,A	0	0	0,0,0,0	0	0	1	2	NA	NA	NA	NA	0	0,0,0,0	0	0	1	0	0	2	NA	NA	NA	NA	0	NA	NA	0,0,0,0	0	0	1	0	0	2	NA	NA	NA	NA	0	NA	NA	0,0,0,0	0	0	1	0	0
chr4_ref_v2	884474	0	C,CT	1	1	0,15,15,8	1	1	0	2	C,CT	CT,CT	0.5	0.157847798	0	0,0,5,3	1	0	0	1.237664555	0	2	NA	NA	NA	NA	0	NA	NA	0,4,7,6	1	0	0	0.955822257	0	2	NA	NA	NA	NA	0	NA	NA	1,6,14,12	1	1	0	1.659171419	0
chr4_ref_v2	892434	0	CA,C	1	1	36,69,2,4	1	1	0	2	CA,CA	NA	NA	0.473889908	0	5,11,1,4	1	1	0	2.516506559	0	2	CA,CA	CA,C	0.25	0.249807598	0	NA	NA	18,26,2,3	1	1	0	0.887884409	0	2	CA,CA	NA	NA	0.216876515	0	NA	NA	47,63,6,5	1	1	0	1.708075693	0
chr4_ref_v2	896497	0	C,A	0	0	100,12,1,18	1	1	0	2	C,C	C,A	0.25	0.171850257	0	16,9,0,6	1	1	0	3.218484345	0	2	C,C	C,A	0.5	0.174353387	0	NA	NA	62,15,0,8	1	1	0	2.055470276	0	2	C,C	C,A	0.25	0.200670695	0	NA	NA	120,38,0,11	1	1	0	7.051519379	0
chr4_ref_v2	909629	0	A,AT	1	1	3,32,15,21	1	1	0	2	A,AT	AT,AT	0.125	0.029237897	0	1,4,1,0	1	0	0	0.957867617	0	2	NA	NA	NA	NA	0	NA	NA	3,22,6,1	1	1	0	2.815638065	0	2	A,A	A,AT	0.25	0.203386461	0	NA	NA	11,62,11,20	1	1	0	3.762133873	0
chr4_ref_v2	918641	0	A,C	1	0	0,1,135,128	1	1	0	2	C,C	NA	NA	0.003795071	0	0,0,12,20	1	1	0	1.1401224	0	2	C,C	NA	NA	0	0	NA	NA	0,0,43,62	1	1	0	1.793007536	0	2	C,C	NA	NA	0	0	NA	NA	1,1,131,152	1	1	0	1.253800042	0
chr4_ref_v2	921715	0	C,A	1	0	62,23,0,18	1	1	0	2	C,C	C,A	0.5	0.399599989	0	13,9,0,5	1	1	0	0.910186774	0	2	C,C	C,A	0.5	0.200670695	0	NA	NA	32,5,1,4	1	1	0	1.829440655	0	2	C,C	C,A	0.25	0.055569851	0	NA	NA	59,13,1,8	1	1	0	1.997828427	0
chr4_ref_v2	930866	0	CAT,C	1	1	39,25,9,12	1	1	0	2	CAT,CAT	CAT,C	0.25	0.026987715	0	11,10,0,3	1	1	0	0.946098559	0	2	CAT,CAT	CAT,C	0.125	0.100772412	0	NA	NA	17,18,4,5	1	1	0	1.169453885	0	2	CAT,CAT	CAT,C	0.125	0.103415386	0	NA	NA	37,42,10,10	1	1	0	2.424137805	0
chr4_ref_v2	938178	0	T,G	0	0	34,146,57,0	1	1	0	2	T,T	T,G	0.5	0.033901552	0	13,26,4,0	1	1	0	2.730529568	0	2	T,T	T,G	0.25	0.108213585	0	NA	NA	35,66,6,0	1	1	0	7.760519083	0	2	T,T	T,G	0.125	0.05250024	0	NA	NA	91,183,19,0	1	1	0	15.34047419	0
chr4_ref_v2	955888	0	GA,G	1	1	76,37,11,2	1	1	0	2	GA,GA	NA	NA	0.487578841	0	14,7,0,0	1	1	0	0.60510158	0	2	GA,GA	NA	NA	0.86908469	0	NA	NA	43,25,0,1	1	1	0	1.260510543	0	2	GA,GA	NA	NA	1.910832157	0	NA	NA	74,43,13,5	1	1	0	1.256583739	0
chr4_ref_v2	957530	0	CT,C	1	1	92,94,7,5	1	1	0	2	CT,CT	NA	NA	0.108495803	0	7,10,2,2	1	1	0	1.400730841	0	2	CT,CT	CT,C	0.25	0.147744746	0	NA	NA	38,53,1,3	1	1	0	1.219969484	0	2	CT,CT	NA	NA	0.249850239	0	NA	NA	80,97,7,7	1	1	0	0.737500395	0
chr4_ref_v2	966422	0	TA,T	1	1	34,43,13,7	1	1	0	2	TA,TA	TA,T	0.125	0.120633925	0	4,12,0,0	1	0	0	2.034630178	0	2	NA	NA	NA	NA	0	NA	NA	9,16,5,3	1	1	0	0.499927724	0	2	TA,TA	TA,T	0.125	0.017792802	0	NA	NA	35,62,7,5	1	1	0	2.310194332	0
chr4_ref_v2	987146	1	G,A	0	0	0,1,0,30	1	1	1	2	NA	NA	NA	NA	0	0,0,1,5	1	0	1	1.132297825	0	2	NA	NA	NA	NA	0	NA	NA	0,0,0,14	0	0	1	0	0	2	NA	NA	NA	NA	0	NA	NA	0,0,0,44	0	1	1	0	0
chr4_ref_v2	1006338	0	GA,G	1	1	0,0,113,107	1	1	0	2	G,G	NA	NA	0.001474156	0	0,0,17,21	1	1	0	0.609116257	0	2	G,G	NA	NA	0.002319061	0	NA	NA	0,1,52,50	1	1	0	0.502437924	0	2	G,G	NA	NA	0.008408024	0	NA	NA	1,0,120,112	1	1	0	0.380765396	0
chr4_ref_v2	1015892	0	GA,G,GAA	1	1	28,20,4,5,6,5	1	1	0	2	GA,GA	GA,GAA	0.125	0.202840038	0	9,8,0,1,0,0	1	0	0	1.07607314	0	2	NA	NA	NA	NA	0	NA	NA	17,12,3,2,2,1	1	1	0	0.619645407	0	2	GA,GA	NA	NA	0.155552016	0	NA	NA	35,41,12,8,2,2	1	1	0	2.262238479	0
chr4_ref_v2	1033069	0	C,G	0	0	144,14,0,37	1	1	0	2	C,C	C,G	0.5	0.326396585	0	39,4,0,2	1	1	0	1.797182053	0	2	C,C	C,G	0.125	0.083614668	0	NA	NA	45,12,0,6	1	1	0	3.2189854	0	2	C,C	C,G	0.25	0.15123097	0	NA	NA	138,17,0,21	1	1	0	1.456884146	0
chr4_ref_v2	1042375	0	T,G	1	0	7,132,21,0	1	1	0	2	T,T	T,G	0.25	0.102478669	0	0,23,0,0	0	1	0	0	0	2	T,T	NA	NA	0.042559614	0	NA	NA	2,50,3,0	1	1	0	1.249472056	0	2	T,T	T,G	0.125	0.159998953	0	NA	NA	6,113,3,0	1	1	0	3.475520723	0
chr4_ref_v2	1042377	0	T,G	1	0	11,131,1,0	1	1	0	2	T,T	NA	NA	0.007017573	0	1,22,0,0	1	1	0	0.392192216	0	2	T,T	NA	NA	0	0	NA	NA	3,50,0,0	1	1	0	0.48247153	0	2	T,T	NA	NA	0	0	NA	NA	9,114,0,0	1	1	0	0.44860139	0
chr4_ref_v2	1047096	0	T,G	1	0	38,129,34,0	1	1	0	2	T,T	T,G	0.25	0.383264398	0	9,21,0,0	1	1	0	1.573457676	0	2	T,T	NA	NA	0	0	NA	NA	27,69,8,0	1	1	0	1.677281742	0	2	T,T	T,G	0.125	0.340926587	0	NA	NA	97,153,14,0	1	1	0	12.33231372	0
chr4_ref_v2	1078913	0	ATT,A,AT	1	1	41,30,6,8,8,12	1	1	0	2	ATT,ATT	ATT,A	0.25	0.264396719	0	4,3,0,3,0,0	1	0	0	1.544528955	0	2	NA	NA	NA	NA	0	NA	NA	16,15,5,5,2,4	1	1	0	1.043627659	0	2	ATT,ATT	ATT,A	0.5	0.514089875	0	NA	NA	45,37,2,7,8,15	1	1	0	0.754604026	0
chr4_ref_v2	1084424	0	GA,G	1	1	90,54,15,5	1	1	0	2	GA,GA	NA	NA	0.144131482	0	19,13,4,2	1	1	0	0.593968809	0	2	GA,GA	NA	NA	0.00350474	0	NA	NA	35,21,6,3	1	1	0	0.559902808	0	2	GA,GA	NA	NA	0.039210388	0	NA	NA	85,55,8,14	1	1	0	3.40713078	0
chr4_ref_v2	1084588	0	GA,G	1	1	76,82,9,10	1	1	0	2	GA,GA	NA	NA	0.059425535	0	20,12,1,0	1	1	0	1.584599654	0	2	GA,GA	NA	NA	0.819129484	0	NA	NA	27,34,2,1	1	1	0	0.833005181	0	2	GA,GA	NA	NA	0.973192034	0	NA	NA	98,91,14,5	1	1	0	0.962332864	0
chr4_ref_v2	1090016	0	G,GA	1	1	14,13,6,1	1	1	0	2	G,G	G,GA	0.25	0.092574948	0	4,6,3,1	1	0	0	0.576788094	0	2	NA	NA	NA	NA	0	NA	NA	11,7,3,0	1	1	0	0.702018082	0	2	G,G	G,GA	0.25	0.079090668	0	NA	NA	26,33,18,3	1	1	0	0.881115198	0
chr4_ref_v2	1096049	1	C,A	1	0	0,0,0,0	0	0	1	2	NA	NA	NA	NA	0	0,1,0,0	0	0	1	0	0	2	NA	NA	NA	NA	0	NA	NA	0,0,0,1	0	0	1	0	0	2	NA	NA	NA	NA	0	NA	NA	0,1,0,0	0	0	1	0	0
chr4_ref_v2	1096067	1	A,C	0	0	0,0,0,0	0	0	1	2	NA	NA	NA	NA	0	0,1,0,0	0	0	1	0	0	2	NA	NA	NA	NA	0	NA	NA	0,0,0,1	0	0	1	0	0	2	NA	NA	NA	NA	0	NA	NA	0,0,0,0	0	0	1	0	0
chr4_ref_v2	1096088	1	A,C	0	0	0,0,0,0	0	0	1	2	NA	NA	NA	NA	0	0,0,0,0	0	0	1	0	0	2	NA	NA	NA	NA	0	NA	NA	0,0,0,1	0	0	1	0	0	2	NA	NA	NA	NA	0	NA	NA	0,0,0,0	0	0	1	0	0
chr4_ref_v2	1096089	1	A,G	0	0	0,0,0,0	0	0	1	2	NA	NA	NA	NA	0	0,0,0,0	0	0	1	0	0	2	NA	NA	NA	NA	0	NA	NA	0,0,0,1	0	0	1	0	0	2	NA	NA	NA	NA	0	NA	NA	0,0,0,0	0	0	1	0	0
chr4_ref_v2	1096094	1	A,T	1	0	0,0,0,0	0	0	1	2	NA	NA	NA	NA	0	0,0,0,0	0	0	1	0	0	2	NA	NA	NA	NA	0	NA	NA	0,0,0,1	0	0	1	0	0	2	NA	NA	NA	NA	0	NA	NA	0,0,0,0	0	0	1	0	0
chr4_ref_v2	1096100	1	A,G	0	0	0,0,0,0	0	0	1	2	NA	NA	NA	NA	0	0,0,0,0	0	0	1	0	0	2	NA	NA	NA	NA	0	NA	NA	0,0,0,1	0	0	1	0	0	2	NA	NA	NA	NA	0	NA	NA	0,0,0,0	0	0	1	0	0
chr4_ref_v2	1096101	1	G,A	0	0	0,0,0,0	0	0	1	2	NA	NA	NA	NA	0	0,0,0,0	0	0	1	0	0	2	NA	NA	NA	NA	0	NA	NA	0,0,0,1	0	0	1	0	0	2	NA	NA	NA	NA	0	NA	NA	0,0,0,0	0	0	1	0	0
chr4_ref_v2	1096103	1	C,A	0	0	0,0,0,0	0	0	1	2	NA	NA	NA	NA	0	0,0,0,0	0	0	1	0	0	2	NA	NA	NA	NA	0	NA	NA	0,0,0,1	0	0	1	0	0	2	NA	NA	NA	NA	0	NA	NA	0,0,0,0	0	0	1	0	0
chr4_ref_v2	1100765	1	G,A	0	0	0,0,0,0	0	0	1	2	NA	NA	NA	NA	0	0,0,0,0	0	0	1	0	0	2	NA	NA	NA	NA	0	NA	NA	0,0,0,0	0	0	1	0	0	2	NA	NA	NA	NA	0	NA	NA	0,0,1,1	1	0	1	0	0
chr4_ref_v2	1100794	1	T,C	0	0	0,0,0,0	0	0	1	2	NA	NA	NA	NA	0	0,0,0,0	0	0	1	0	0	2	NA	NA	NA	NA	0	NA	NA	0,0,0,0	0	0	1	0	0	2	NA	NA	NA	NA	0	NA	NA	0,0,1,1	1	0	1	0	0
chr4_ref_v2	1100839	1	C,T	0	0	0,0,0,0	0	0	1	2	NA	NA	NA	NA	0	0,0,0,0	0	0	1	0	0	2	NA	NA	NA	NA	0	NA	NA	0,0,0,0	0	0	1	0	0	2	NA	NA	NA	NA	0	NA	NA	0,0,1,1	1	0	1	0	0
chr4_ref_v2	1100844	1	TATA,T	1	0	0,0,0,0	0	0	1	2	NA	NA	NA	NA	0	0,0,0,0	0	0	1	0	0	2	NA	NA	NA	NA	0	NA	NA	0,0,0,0	0	0	1	0	0	2	NA	NA	NA	NA	0	NA	NA	0,0,1,1	1	0	1	0	0
chr4_ref_v2	1100851	1	A,C	0	0	0,0,0,0	0	0	1	2	NA	NA	NA	NA	0	0,0,0,0	0	0	1	0	0	2	NA	NA	NA	NA	0	NA	NA	0,0,0,0	0	0	1	0	0	2	NA	NA	NA	NA	0	NA	NA	0,0,0,1	0	0	1	0	0
chr4_ref_v2	1101886	0	CT,C	1	1	84,80,4,21	1	1	0	2	CT,CT	CT,C	0.125	0.191258087	0	29,12,2,3	1	1	0	2.21985837	0	2	CT,CT	CT,C	0.125	0.031769394	0	NA	NA	32,36,0,3	1	1	0	1.189010891	0	2	CT,CT	NA	NA	0.064952031	0	NA	NA	84,103,7,6	1	1	0	2.834289194	0
chr4_ref_v2	1105812	0	AT,A	1	1	55,71,3,9	1	1	0	2	AT,AT	NA	NA	0.676515637	0	15,8,3,1	1	1	0	2.064151833	0	2	AT,AT	NA	NA	0.266909288	0	NA	NA	28,42,7,4	1	1	0	2.771982096	0	2	AT,AT	NA	NA	0.235071601	0	NA	NA	62,78,4,15	1	1	0	1.070773145	0
chr4_ref_v2	1108503	0	GA,G,GAA	1	1	17,30,7,5,4,7	1	1	0	2	GA,GA	GA,GAA	0.125	0.288576505	0	5,5,1,0,0,2	1	0	0	0.743558216	0	2	NA	NA	NA	NA	0	NA	NA	12,11,5,5,3,1	1	1	0	1.079591424	0	2	GA,GA	GA,G	0.25	0.382160428	0	NA	NA	30,53,5,11,5,8	1	1	0	0.887366595	0
chr4_ref_v2	1109779	0	GAT,G	1	1	70,92,10,9	1	1	0	2	GAT,GAT	GAT,G	0.125	0.156135346	0	21,19,1,3	1	1	0	0.866083907	0	2	GAT,GAT	GAT,G	0.125	0.155551878	0	NA	NA	38,36,0,0	1	1	0	2.218151716	0	2	GAT,GAT	NA	NA	0.131993709	0	NA	NA	94,98,6,5	1	1	0	1.8617776	0
chr4_ref_v2	1146381	0	C,A	0	0	137,12,0,50	1	1	0	2	C,C	C,A	0.5	0.026491615	0	18,2,0,5	1	1	0	0.483641786	0	2	C,C	C,A	0.5	0.105360516	0	NA	NA	55,6,0,10	1	1	0	1.403551449	0	2	C,C	C,A	0.25	0.232931558	0	NA	NA	123,15,1,53	1	1	0	0.746879711	0
chr4_ref_v2	1151968	0	T,G	0	0	53,96,47,1	1	1	0	2	T,T	T,G	0.5	0.034133006	0	12,19,2,0	1	1	0	1.259597724	0	2	T,T	T,G	0.125	0.376711614	0	NA	NA	46,53,12,0	1	1	0	3.611673215	0	2	T,T	T,G	0.25	0.084260344	0	NA	NA	128,154,32,0	1	1	0	8.114875107	0
chr4_ref_v2	1154741	0	A,C	0	0	0,0,0,0	0	0	1	2	NA	NA	NA	NA	0	0,0,0,0	0	0	1	0	0	2	NA	NA	NA	NA	0	NA	NA	0,0,0,0	0	0	1	0	0	2	NA	NA	NA	NA	0	NA	NA	0,0,0,0	0	0	1	0	0
chr4_ref_v2	1154745	0	G,C	1	0	0,0,0,0	0	0	1	2	NA	NA	NA	NA	0	0,0,0,0	0	0	1	0	0	2	NA	NA	NA	NA	0	NA	NA	0,0,0,0	0	0	1	0	0	2	NA	NA	NA	NA	0	NA	NA	0,0,0,0	0	0	1	0	0
chr4_ref_v2	1154751	0	T,G	0	0	0,0,0,0	0	0	1	2	NA	NA	NA	NA	0	0,0,0,0	0	0	1	0	0	2	NA	NA	NA	NA	0	NA	NA	0,0,0,0	0	0	1	0	0	2	NA	NA	NA	NA	0	NA	NA	0,0,0,0	0	0	1	0	0
chr4_ref_v2	1159910	0	A,G	0	0	0,0,0,0	0	0	1	2	NA	NA	NA	NA	0	0,0,0,0	0	0	1	0	0	2	NA	NA	NA	NA	0	NA	NA	0,0,0,0	0	0	1	0	0	2	NA	NA	NA	NA	0	NA	NA	0,0,0,0	0	0	1	0	0
chr4_ref_v2	1159920	0	G,C	0	0	0,0,0,0	0	0	1	2	NA	NA	NA	NA	0	0,0,0,0	0	0	1	0	0	2	NA	NA	NA	NA	0	NA	NA	0,0,0,0	0	0	1	0	0	2	NA	NA	NA	NA	0	NA	NA	0,0,0,0	0	0	1	0	0
chr4_ref_v2	1178234	0	CT,C,CTT	1	1	20,9,9,5,11,9	1	1	0	2	CT,CTT	CT,C	0.25	0.296542142	0	6,5,0,1,2,1	1	0	0	1.411087803	0	2	NA	NA	NA	NA	0	NA	NA	10,8,10,3,4,2	1	1	0	1.55360944	0	2	CT,C	CT,CTT	0.25	0.408765342	0	NA	NA	41,27,13,4,13,5	1	1	0	3.337670416	0
chr4_ref_v2	1206596	0	A,T	1	0	15,19,6,9	1	1	1	2	A,A	A,T	0.5	0.280301965	0	2,4,4,1	1	0	0	1.495560791	0	2	NA	NA	NA	NA	0	NA	NA	4,15,1,0	1	1	0	3.181078685	0	2	A,A	A,T	0.125	0.013245227	0	NA	NA	12,29,6,10	1	1	0	1.378819842	0
chr4_ref_v2	1206609	1	G,A	0	0	0,3,6,9	1	0	1	2	NA	NA	NA	NA	0	0,2,4,1	1	0	1	0.838971035	0	2	NA	NA	NA	NA	0	NA	NA	0,7,1,0	1	0	1	5.09123901	0	2	NA	NA	NA	NA	0	NA	NA	0,8,6,9	1	1	1	1.571917636	0
chr4_ref_v2	1206610	1	T,TA	0	0	0,3,6,9	1	0	1	2	NA	NA	NA	NA	0	0,2,4,1	1	0	1	0.838971035	0	2	NA	NA	NA	NA	0	NA	NA	0,7,1,0	1	0	1	5.09123901	0	2	NA	NA	NA	NA	0	NA	NA	0,7,6,9	1	1	1	1.224620888	0
chr4_ref_v2	1206612	1	G,GTA	0	0	0,2,6,8	1	0	1	2	NA	NA	NA	NA	0	0,1,4,1	1	0	1	0.871348495	0	2	NA	NA	NA	NA	0	NA	NA	0,6,1,0	1	0	1	5.079333564	0	2	NA	NA	NA	NA	0	NA	NA	0,5,2,9	1	0	1	1.467001443	0
chr4_ref_v2	1206614	1	A,T	0	0	0,2,5,8	1	0	1	2	NA	NA	NA	NA	0	0,1,3,1	1	0	1	0.705993506	0	2	NA	NA	NA	NA	0	NA	NA	0,6,1,0	1	0	1	4.877843172	0	2	NA	NA	NA	NA	0	NA	NA	0,5,2,8	1	0	1	1.439480418	0
chr4_ref_v2	1238935	0	AAT,A	1	1	19,28,7,4	1	1	1	2	AAT,AAT	NA	NA	0.01299381	0	5,13,2,0	1	1	0	1.016073891	0	2	AAT,AAT	NA	NA	0.368764386	0	NA	NA	4,10,0,2	1	0	0	0.781836075	0	2	NA	NA	NA	NA	0	NA	NA	30,38,9,9	1	1	0	0.871298199	0
chr4_ref_v2	1321885	0	CAT,C	1	1	46,55,4,11	1	1	0	2	CAT,CAT	NA	NA	0.216381236	0	9,15,2,4	1	1	0	0.754162704	0	2	CAT,CAT	CAT,C	0.25	0.02893072	0	NA	NA	15,23,0,4	1	1	0	0.696283685	0	2	CAT,CAT	NA	NA	0.12806697	0	NA	NA	53,58,3,9	1	1	0	0.661258381	0
chr4_ref_v2	1341544	0	TC,T	1	1	37,34,7,7	1	1	0	2	TC,TC	TC,T	0.25	0.114697734	0	6,5,1,4	1	0	0	1.4814593	0	2	NA	NA	NA	NA	0	NA	NA	17,13,1,3	1	1	0	0.592330544	0	2	TC,TC	TC,T	0.25	0.269487136	0	NA	NA	58,54,3,1	1	1	0	2.118010181	0
chr4_ref_v2	1357413	0	G,T	0	0	18,44,8,3	1	1	1	2	G,G	G,T	0.25	0.216671037	0	7,10,0,1	1	0	0	0.932498551	0	2	NA	NA	NA	NA	0	NA	NA	6,14,6,1	1	1	1	1.187464135	0	2	G,G	G,T	0.5	0.048790164	0	NA	NA	34,40,3,2	1	1	1	3.694399518	0
chr4_ref_v2	1361248	0	T,G	0	0	21,134,59,0	1	1	0	2	T,T	T,G	0.5	0.149531734	0	1,25,6,0	1	1	0	1.395444335	0	2	T,T	T,G	0.5	0.2135741	0	NA	NA	15,58,18,0	1	1	0	1.64400981	0	2	T,T	T,G	0.5	0.247408173	0	NA	NA	28,152,45,0	1	1	0	1.580150964	0
chr4_ref_v2	1385374	0	CAT,C	1	1	41,39,5,9	1	1	0	2	CAT,CAT	NA	NA	0.196432442	0	21,11,2,2	1	1	0	1.281849382	0	2	CAT,CAT	NA	NA	0.511152986	0	NA	NA	16,18,1,1	1	1	0	0.788380178	0	2	CAT,CAT	NA	NA	1.228321831	0	NA	NA	37,38,11,10	1	1	0	1.924110093	0
chr4_ref_v2	1412128	0	G,GA	1	1	30,36,3,12	1	1	0	2	G,G	G,GA	0.25	0.008445469	0	8,4,2,2	1	0	0	1.01423855	0	2	NA	NA	NA	NA	0	NA	NA	22,19,1,5	1	1	0	0.972451549	0	2	G,G	G,GA	0.125	0.058919846	0	NA	NA	52,44,5,8	1	1	0	1.878761051	0
chr4_ref_v2	1418372	0	CAT,C	1	1	46,54,3,14	1	1	0	2	CAT,CAT	NA	NA	0.046186907	0	14,23,2,3	1	1	0	0.790230942	0	2	CAT,CAT	NA	NA	0.010603864	0	NA	NA	25,35,1,2	1	1	0	1.196764217	0	2	CAT,CAT	NA	NA	1.152393953	0	NA	NA	62,49,7,6	1	1	0	2.190147559	0
chr4_ref_v2	1436799	0	C,G	0	0	173,10,0,61	1	1	0	2	C,C	C,G	0.5	0.016260521	0	28,2,0,5	1	1	0	0.915903528	0	2	C,C	C,G	0.25	0.336472237	0	NA	NA	80,13,0,15	1	1	0	3.931674087	0	2	C,C	C,G	0.25	0.185899378	0	NA	NA	197,20,0,59	1	1	0	2.04281319	0
chr4_ref_v2	1466321	0	G,GTT	1	1	5,36,24,1	1	1	0	2	G,GTT	G,G	0.25	0.016129382	0	1,11,1,2	1	0	0	2.053849428	0	2	NA	NA	NA	NA	0	NA	NA	6,18,8,2	1	1	0	1.488838627	0	2	G,GTT	G,G	0.5	0.223143551	0	NA	NA	13,63,14,4	1	1	0	3.005142768	0
chr4_ref_v2	1474687	0	AT,A	1	1	36,40,8,3	1	1	0	2	AT,AT	NA	NA	0.361188886	0	16,13,5,4	1	1	0	1.536679044	0	2	AT,AT	AT,A	0.125	0.073529646	0	NA	NA	13,22,5,2	1	1	0	0.609716586	0	2	AT,AT	NA	NA	0.111834144	0	NA	NA	70,57,15,12	1	1	0	2.174079019	0
chr4_ref_v2	1494316	0	C,CA	1	1	38,14,2,9	1	1	0	2	C,C	C,CA	0.25	0.080189374	0	9,5,0,2	1	0	0	0.582915553	0	2	NA	NA	NA	NA	0	NA	NA	30,18,2,4	1	1	0	1.413825318	0	2	C,C	C,CA	0.125	0.21654879	0	NA	NA	63,29,3,3	1	1	0	1.683063788	0
chr4_ref_v2	1495302	0	A,C	1	0	199,42,0,45	1	1	0	2	A,A	A,C	0.25	0.289754612	0	32,12,0,5	1	1	0	1.410224597	0	2	A,A	A,C	0.25	0.046520016	0	NA	NA	82,35,0,21	1	1	0	3.373495246	0	2	A,A	A,C	0.25	0.274778668	0	NA	NA	226,100,0,48	1	1	0	9.316781026	0
chr4_ref_v2	1503835	0	AGAAGTCTCAACAGCAGAGGAAGTCTCAACAGCAGAG,A	1	0	0,0,0,2	0	0	1	2	NA	NA	NA	NA	0	0,0,0,0	0	0	1	0	0	2	NA	NA	NA	NA	0	NA	NA	0,0,0,2	0	0	1	0	0	2	NA	NA	NA	NA	0	NA	NA	0,0,0,4	0	0	1	0	0
chr4_ref_v2	1504098	0	T,TGATTATACTCGAACC	1	0	0,0,17,0	0	0	1	2	NA	NA	NA	NA	0	0,0,1,0	0	0	1	0	0	2	NA	NA	NA	NA	0	NA	NA	0,0,6,0	0	0	1	0	0	2	NA	NA	NA	NA	0	NA	NA	0,0,36,0	0	1	1	0	0
chr4_ref_v2	1504100	0	G,GACCCTTCATCAGCAGAGGTGCCCTGAGC	1	0	0,0,7,0	0	0	1	2	NA	NA	NA	NA	0	0,0,1,0	0	0	1	0	0	2	NA	NA	NA	NA	0	NA	NA	0,0,4,0	0	0	1	0	0	2	NA	NA	NA	NA	0	NA	NA	0,0,28,0	0	1	1	0	0
chr4_ref_v2	1504209	0	GTCCTGGGTGACGGTCTTTGTGTAGACATGTCCATTTTTGGTGGCTGTAATAGTGGTGATTATACTCGAACCAGACCCTTCATCAGCAGAGGTGCCCTGAGCAGAGGCAGAAGGTTCAGCAACAGATGTTTCAGCGGCAACAGCTGTTTCGACAGTAGCAACGGTTGAGGCAGGAGTACGCTCACCCTCACCAGTCCATACCA,G	0	0	14,1,5,27	1	1	1	2	GTCCTGGGTGACGGTCTTTGTGTAGACATGTCCATTTTTGGTGGCTGTAATAGTGGTGATTATACTCGAACCAGACCCTTCATCAGCAGAGGTGCCCTGAGCAGAGGCAGAAGGTTCAGCAACAGATGTTTCAGCGGCAACAGCTGTTTCGACAGTAGCAACGGTTGAGGCAGGAGTACGCTCACCCTCACCAGTCCATACCA,G	G,G	0.25	0.246860078	0	0,0,0,2	0	0	1	0	0	2	NA	NA	NA	NA	0	NA	NA	2,0,9,15	1	1	1	3.264992988	0	2	G,G	GTCCTGGGTGACGGTCTTTGTGTAGACATGTCCATTTTTGGTGGCTGTAATAGTGGTGATTATACTCGAACCAGACCCTTCATCAGCAGAGGTGCCCTGAGCAGAGGCAGAAGGTTCAGCAACAGATGTTTCAGCGGCAACAGCTGTTTCGACAGTAGCAACGGTTGAGGCAGGAGTACGCTCACCCTCACCAGTCCATACCA,G	0.25	0.133531393	0	NA	NA	17,2,21,46	1	1	1	3.697433258	0
chr4_ref_v2	1504248	0	G,A	1	0	5,27,12,1	1	1	1	2	G,G	G,A	0.5	0.197825743	0	0,2,0,0	0	0	1	0	0	2	NA	NA	NA	NA	0	NA	NA	9,15,2,0	1	1	1	3.063667777	0	2	G,G	G,A	0.25	0.133531393	0	NA	NA	21,47,14,0	1	1	1	3.790269117	0
chr4_ref_v2	1504339	0	T,A	0	0	5,27,2,0	1	1	1	2	T,T	T,A	0.125	0.348754386	0	0,2,0,0	0	0	1	0	0	2	NA	NA	NA	NA	0	NA	NA	9,15,0,0	1	1	1	2.413380194	0	2	T,T	NA	NA	0	0	NA	NA	21,47,4,1	1	1	1	2.835729291	0
chr4_ref_v2	1504340	0	C,CTGG	0	0	5,27,2,0	1	1	1	2	C,C	C,CTGG	0.125	0.348754386	0	0,2,0,0	0	0	1	0	0	2	NA	NA	NA	NA	0	NA	NA	9,15,0,0	1	1	1	2.413380194	0	2	C,C	NA	NA	0	0	NA	NA	21,47,4,1	1	1	1	2.835729291	0
chr4_ref_v2	1504342	0	GCGGC,G	0	0	5,27,1,0	1	1	1	2	GCGGC,GCGGC	NA	NA	0.030771659	0	0,2,0,0	0	0	1	0	0	2	NA	NA	NA	NA	0	NA	NA	9,15,0,0	1	1	1	2.289825301	0	2	GCGGC,GCGGC	NA	NA	0	0	NA	NA	21,47,4,1	1	1	1	2.677825194	0
chr4_ref_v2	1504348	0	A,AG	0	0	5,27,1,0	1	1	1	2	A,A	NA	NA	0.030771659	0	0,2,0,0	0	0	1	0	0	2	NA	NA	NA	NA	0	NA	NA	9,15,0,0	1	1	1	2.289825301	0	2	A,A	NA	NA	0	0	NA	NA	21,47,4,1	1	1	1	2.677825194	0
chr4_ref_v2	1516834	0	GAGAGTTTTGTATTATAT,G	1	0	0,0,114,195	1	1	0	2	G,G	NA	NA	0	0	0,0,17,59	1	1	0	2.623593386	0	2	G,G	NA	NA	0	0	NA	NA	0,0,47,90	1	1	0	0.543678409	0	2	G,G	NA	NA	0	0	NA	NA	1,0,91,208	1	1	0	1.936941397	0
chr4_ref_v2	1518811	0	G,GTTTT,GTTTTT,GTTTTTT	1	1	0,0,19,8,65,8,8,2	1	1	0	2	GTTTTT,GTTTTT	GTTTT,GTTTTT	0.25	0.144070302	0	0,0,7,1,8,0,0,0	1	0	0	2.000686588	0	2	NA	NA	NA	NA	0	NA	NA	0,0,12,4,27,5,8,2	1	1	0	1.358541395	0	2	GTTTTT,GTTTTT	GTTTTT,GTTTTTT	0.25	0.709695467	0	NA	NA	0,0,22,13,53,18,10,1	1	1	0	2.736639565	0
chr4_ref_v2	1523215	0	T,G	0	0	0,0,0,110	0	1	1	2	G,G	NA	NA	0.009049836	0	0,0,0,27	0	1	0	0	0	2	G,G	NA	NA	0.036367644	0	NA	NA	0,0,0,42	0	1	1	0	0	2	G,G	NA	NA	0.023530497	0	NA	NA	0,2,0,118	1	1	1	0	0
chr4_ref_v2	1523290	0	G,T	0	0	0,0,0,29	0	1	1	2	T,T	NA	NA	0.033901552	0	0,0,0,11	0	0	1	0	0	2	NA	NA	NA	NA	0	NA	NA	0,0,0,14	0	0	1	0	0	2	NA	NA	NA	NA	0	NA	NA	0,1,0,13	1	0	1	0	0
chr4_ref_v2	1523305	0	T,C	0	0	0,0,0,16	0	0	1	2	NA	NA	NA	NA	0	0,0,0,8	0	0	1	0	0	2	NA	NA	NA	NA	0	NA	NA	0,0,0,7	0	0	1	0	0	2	NA	NA	NA	NA	0	NA	NA	0,0,0,6	0	0	1	0	0
chr4_ref_v2	1523513	0	C,A	0	0	0,0,0,0	0	0	1	2	NA	NA	NA	NA	0	0,0,0,0	0	0	1	0	0	2	NA	NA	NA	NA	0	NA	NA	0,0,0,0	0	0	1	0	0	2	NA	NA	NA	NA	0	NA	NA	0,0,0,0	0	0	1	0	0
chr4_ref_v2	1523523	0	G,T	1	0	0,0,0,0	0	0	1	2	NA	NA	NA	NA	0	0,0,0,0	0	0	1	0	0	2	NA	NA	NA	NA	0	NA	NA	0,0,0,0	0	0	1	0	0	2	NA	NA	NA	NA	0	NA	NA	0,0,0,0	0	0	1	0	0
chr4_ref_v2	1523811	0	T,C	1	0	0,0,0,0	0	0	1	2	NA	NA	NA	NA	0	0,0,0,0	0	0	1	0	0	2	NA	NA	NA	NA	0	NA	NA	0,0,0,0	0	0	1	0	0	2	NA	NA	NA	NA	0	NA	NA	0,0,0,0	0	0	1	0	0
chr4_ref_v2	1524033	0	C,G	1	0	0,0,0,1	0	0	1	2	NA	NA	NA	NA	0	0,0,0,0	0	0	1	0	0	2	NA	NA	NA	NA	0	NA	NA	0,0,0,0	0	0	1	0	0	2	NA	NA	NA	NA	0	NA	NA	0,0,0,1	0	0	1	0	0
chr4_ref_v2	1524064	0	T,TTG	0	0	0,0,0,1	0	0	1	2	NA	NA	NA	NA	0	0,0,0,0	0	0	1	0	0	2	NA	NA	NA	NA	0	NA	NA	0,0,0,0	0	0	1	0	0	2	NA	NA	NA	NA	0	NA	NA	0,0,0,1	0	0	1	0	0
chr4_ref_v2	1524065	0	C,A	0	0	0,0,0,1	0	0	1	2	NA	NA	NA	NA	0	0,0,0,0	0	0	1	0	0	2	NA	NA	NA	NA	0	NA	NA	0,0,0,0	0	0	1	0	0	2	NA	NA	NA	NA	0	NA	NA	0,0,0,1	0	0	1	0	0
chr4_ref_v2	1524067	0	G,GTTTCAT	0	0	0,0,0,0	0	0	1	2	NA	NA	NA	NA	0	0,0,0,0	0	0	1	0	0	2	NA	NA	NA	NA	0	NA	NA	1,0,0,0	0	0	1	0	0	2	NA	NA	NA	NA	0	NA	NA	0,0,0,1	0	0	1	0	0
chr4_ref_v2	1524414	1	A,G	1	0	0,0,8,59	1	1	1	2	NA	NA	NA	NA	0	2,1,0,8	1	0	1	3.895030508	0	2	NA	NA	NA	NA	0	NA	NA	2,0,6,40	1	1	1	0.882327162	0	2	NA	NA	NA	NA	0	NA	NA	1,0,16,91	1	1	1	0.674257574	0
chr4_ref_v2	1524415	1	T,C	1	0	0,0,8,56	1	1	1	2	NA	NA	NA	NA	0	2,1,0,8	1	0	1	3.744285193	0	2	NA	NA	NA	NA	0	NA	NA	2,0,6,40	1	1	1	0.843538749	0	2	NA	NA	NA	NA	0	NA	NA	1,0,16,89	1	1	1	0.612930579	0
chr4_ref_v2	1524419	1	G,A	0	0	0,0,4,49	1	1	1	2	NA	NA	NA	NA	0	2,1,0,6	1	0	1	3.73035838	0	2	NA	NA	NA	NA	0	NA	NA	2,0,5,33	1	1	1	0.903962001	0	2	NA	NA	NA	NA	0	NA	NA	1,1,12,75	1	1	1	1.463836617	0
chr4_ref_v2	1524443	1	T,G	0	0	1,0,0,22	1	1	1	2	NA	NA	NA	NA	0	2,3,0,3	1	0	1	3.713473042	0	2	NA	NA	NA	NA	0	NA	NA	2,2,0,9	1	0	1	1.609758345	0	2	NA	NA	NA	NA	0	NA	NA	1,2,0,36	1	1	1	0.336044659	0
chr4_ref_v2	1524451	1	G,A	1	0	1,1,0,22	1	1	1	2	NA	NA	NA	NA	0	2,3,0,4	1	0	1	3.028634988	0	2	NA	NA	NA	NA	0	NA	NA	2,2,0,8	1	0	1	1.585510375	0	2	NA	NA	NA	NA	0	NA	NA	1,3,0,40	1	1	1	0.562260116	0
chr4_ref_v2	1524456	1	T,C	1	0	1,1,0,27	1	1	1	2	NA	NA	NA	NA	0	2,3,0,6	1	0	1	2.943629011	0	2	NA	NA	NA	NA	0	NA	NA	2,2,0,8	1	0	1	1.849293216	0	2	NA	NA	NA	NA	0	NA	NA	1,3,0,41	1	1	1	0.702134583	0
chr4_ref_v2	1524457	1	G,A	1	0	1,1,0,27	1	1	1	2	NA	NA	NA	NA	0	2,3,0,6	1	0	1	2.943629011	0	2	NA	NA	NA	NA	0	NA	NA	2,2,0,9	1	0	1	1.728183256	0	2	NA	NA	NA	NA	0	NA	NA	1,3,0,41	1	1	1	0.702134583	0
chr4_ref_v2	1524474	1	A,G	0	0	1,1,0,41	1	1	1	2	NA	NA	NA	NA	0	2,3,0,7	1	0	1	3.665396942	0	2	NA	NA	NA	NA	0	NA	NA	2,2,0,10	1	0	1	2.217942712	0	2	NA	NA	NA	NA	0	NA	NA	1,3,0,34	1	1	1	1.265243377	0
chr4_ref_v2	1524513	1	T,A	1	0	1,1,0,53	1	1	1	2	NA	NA	NA	NA	0	0,2,0,12	1	0	1	1.713180679	0	2	NA	NA	NA	NA	0	NA	NA	1,2,0,13	1	0	1	1.72792693	0	2	NA	NA	NA	NA	0	NA	NA	0,3,0,49	1	1	1	1.189511178	0
chr4_ref_v2	1524547	1	T,A	1	0	0,0,0,51	0	1	1	2	NA	NA	NA	NA	0	0,0,0,11	0	0	1	0	0	2	NA	NA	NA	NA	0	NA	NA	0,0,1,14	1	0	1	0	0	2	NA	NA	NA	NA	0	NA	NA	0,0,0,44	0	1	1	0	0
chr4_ref_v2	1524588	1	A,T	1	0	0,0,0,12	0	0	1	2	NA	NA	NA	NA	0	0,0,0,5	0	0	1	0	0	2	NA	NA	NA	NA	0	NA	NA	0,0,1,8	1	0	1	0	0	2	NA	NA	NA	NA	0	NA	NA	0,0,0,10	0	0	1	0	0
chr4_ref_v2	1524600	1	A,G	0	0	0,0,0,6	0	0	1	2	NA	NA	NA	NA	0	0,0,0,2	0	0	1	0	0	2	NA	NA	NA	NA	0	NA	NA	0,0,1,4	1	0	1	0	0	2	NA	NA	NA	NA	0	NA	NA	0,0,0,7	0	0	1	0	0
chr4_ref_v2	1524606	1	G,T	0	0	0,0,0,4	0	0	1	2	NA	NA	NA	NA	0	0,0,0,2	0	0	1	0	0	2	NA	NA	NA	NA	0	NA	NA	0,0,0,3	0	0	1	0	0	2	NA	NA	NA	NA	0	NA	NA	0,0,0,6	0	0	1	0	0
chr4_ref_v2	1524648	1	G,T	0	0	0,0,0,0	0	0	1	2	NA	NA	NA	NA	0	0,0,0,0	0	0	1	0	0	2	NA	NA	NA	NA	0	NA	NA	0,0,0,0	0	0	1	0	0	2	NA	NA	NA	NA	0	NA	NA	0,0,0,1	0	0	1	0	0
chr4_ref_v2	1524654	1	T,C	1	0	0,0,0,0	0	0	1	2	NA	NA	NA	NA	0	0,0,0,0	0	0	1	0	0	2	NA	NA	NA	NA	0	NA	NA	0,0,0,0	0	0	1	0	0	2	NA	NA	NA	NA	0	NA	NA	0,0,0,0	0	0	1	0	0
chr4_ref_v2	1524833	1	T,C	0	0	0,0,0,0	0	0	1	2	NA	NA	NA	NA	0	0,0,0,0	0	0	1	0	0	2	NA	NA	NA	NA	0	NA	NA	0,0,2,7	1	0	1	0	0	2	NA	NA	NA	NA	0	NA	NA	0,0,0,5	0	0	1	0	0
chr4_ref_v2	1531614	1	A,G	0	0	0,0,0,0	0	0	1	2	NA	NA	NA	NA	0	0,0,0,0	0	0	1	0	0	2	NA	NA	NA	NA	0	NA	NA	1,1,0,0	1	0	1	0	0	2	NA	NA	NA	NA	0	NA	NA	0,0,1,1	1	0	1	0	0
chr4_ref_v2	1531649	1	G,GTA	1	0	0,0,0,0	0	0	1	2	NA	NA	NA	NA	0	0,0,0,0	0	0	1	0	0	2	NA	NA	NA	NA	0	NA	NA	2,2,0,0	1	0	1	0	0	2	NA	NA	NA	NA	0	NA	NA	0,0,1,1	1	0	1	0	0
chr4_ref_v2	1531658	1	G,A	0	0	0,0,0,0	0	0	1	2	NA	NA	NA	NA	0	0,0,0,0	0	0	1	0	0	2	NA	NA	NA	NA	0	NA	NA	2,2,0,0	1	0	1	0	0	2	NA	NA	NA	NA	0	NA	NA	0,0,0,1	0	0	1	0	0
chr5_ref_v2	1158	1	A,G	0	0	0,1,0,0	0	0	1	2	NA	NA	NA	NA	0	0,0,0,0	0	0	1	0	0	2	NA	NA	NA	NA	0	NA	NA	0,0,0,0	0	0	1	0	0	2	NA	NA	NA	NA	0	NA	NA	0,0,1,0	0	0	1	0	0
chr5_ref_v2	1166	1	A,T	1	0	0,1,0,0	0	0	1	2	NA	NA	NA	NA	0	0,0,0,0	0	0	1	0	0	2	NA	NA	NA	NA	0	NA	NA	0,0,0,0	0	0	1	0	0	2	NA	NA	NA	NA	0	NA	NA	0,0,1,0	0	0	1	0	0
chr5_ref_v2	1183	1	T,C	1	0	0,1,0,0	0	0	1	2	NA	NA	NA	NA	0	0,0,0,0	0	0	1	0	0	2	NA	NA	NA	NA	0	NA	NA	0,0,0,0	0	0	1	0	0	2	NA	NA	NA	NA	0	NA	NA	0,0,1,0	0	0	1	0	0
chr5_ref_v2	3305	1	A,C	0	0	2,0,0,0	0	0	1	2	NA	NA	NA	NA	0	0,0,0,0	0	0	1	0	0	2	NA	NA	NA	NA	0	NA	NA	0,0,0,0	0	0	1	0	0	2	NA	NA	NA	NA	0	NA	NA	1,0,0,0	0	0	1	0	0
chr5_ref_v2	3306	1	C,T	0	0	2,0,0,0	0	0	1	2	NA	NA	NA	NA	0	0,0,0,0	0	0	1	0	0	2	NA	NA	NA	NA	0	NA	NA	0,0,0,0	0	0	1	0	0	2	NA	NA	NA	NA	0	NA	NA	1,0,0,0	0	0	1	0	0
chr5_ref_v2	14724	0	CA,C,CAA	1	1	30,2,19,2,9,12	1	1	0	2	CA,CAA	CA,C	0.5	0.200448891	0	8,4,1,1,4,2	1	1	0	2.995448813	0	2	CA,CAA	CA,CA	0.25	0.545606744	0	NA	NA	13,5,8,3,6,3	1	1	0	2.540018394	0	2	CA,CAA	CA,C	0.5	0.237761588	0	NA	NA	48,14,23,3,11,5	1	1	0	6.227402794	0
chr5_ref_v2	16072	0	A,AT	1	1	12,126,16,8	1	1	0	2	A,A	A,AT	0.25	0.178802391	0	2,26,3,0	1	1	0	0.581147367	0	2	A,A	A,AT	0.125	0.116465591	0	NA	NA	12,59,3,3	1	1	0	2.08967078	0	2	A,A	NA	NA	0.188892217	0	NA	NA	38,133,10,5	1	1	0	8.276991491	0
chr5_ref_v2	23230	0	AT,A	1	1	105,101,10,11	1	1	0	2	AT,AT	AT,A	0.125	0.211105041	0	21,15,3,3	1	1	0	0.734706488	0	2	AT,AT	AT,A	0.25	0.19709574	0	NA	NA	42,48,7,6	1	1	0	0.880335653	0	2	AT,AT	AT,A	0.125	0.147930123	0	NA	NA	125,132,6,7	1	1	0	1.191379975	0
chr5_ref_v2	25306	0	A,G	1	0	0,0,137,158	1	1	0	2	G,G	NA	NA	0	0	0,0,37,30	1	1	0	1.091760414	0	2	G,G	NA	NA	0	0	NA	NA	0,0,63,61	1	1	0	0.743076853	0	2	G,G	NA	NA	0	0	NA	NA	0,0,154,162	1	1	0	0.661553817	0
chr5_ref_v2	29708	0	T,C	0	0	0,0,171,166	1	1	0	2	C,C	NA	NA	0	0	0,0,36,41	1	1	0	0.570288162	0	2	C,C	NA	NA	0	0	NA	NA	0,1,71,71	1	1	0	0.551872784	0	2	C,C	NA	NA	0.007017573	0	NA	NA	1,0,163,197	1	1	0	1.660542088	0
chr5_ref_v2	31460	0	CAT,C	1	1	55,40,18,10	1	1	0	2	CAT,CAT	CAT,C	0.25	0.080324021	0	23,24,10,5	1	1	0	0.74254942	0	2	CAT,CAT	CAT,C	0.25	0.078337704	0	NA	NA	26,20,7,4	1	1	0	0.512224998	0	2	CAT,CAT	CAT,C	0.125	0.030792746	0	NA	NA	56,59,14,13	1	1	0	1.849589373	0
chr5_ref_v2	33475	0	C,CT	1	1	8,11,95,72	1	1	0	2	CT,CT	NA	NA	0.114824315	0	5,0,22,14	1	1	0	1.69228088	0	2	CT,CT	NA	NA	0.166775247	0	NA	NA	11,6,37,32	1	1	0	3.086902143	0	2	CT,CT	C,CT	0.25	0.12114429	0	NA	NA	15,11,85,102	1	1	0	2.503401486	0
chr5_ref_v2	36290	0	GTT,G	1	1	3,2,115,92	1	1	0	2	G,G	NA	NA	0.940158213	0	0,2,22,22	1	1	0	1.215869064	0	2	G,G	GTT,G	0.125	0.062646373	0	NA	NA	0,0,53,44	1	1	0	0.535361414	0	2	G,G	NA	NA	0	0	NA	NA	5,2,144,99	1	1	0	0.802369663	0
chr5_ref_v2	52435	0	CA,C	1	1	105,71,13,9	1	1	0	2	CA,CA	CA,C	0.125	0.248113503	0	28,23,2,3	1	1	0	0.623840187	0	2	CA,CA	NA	NA	0.012040653	0	NA	NA	54,57,7,5	1	1	0	1.994798345	0	2	CA,CA	NA	NA	0.167004685	0	NA	NA	143,108,14,5	1	1	0	1.141290092	0
chr5_ref_v2	59372	0	C,T	1	0	83,90,27,35	1	1	0	2	C,C	C,T	0.5	0.072455079	1	21,17,8,14	1	1	0	1.364330748	0	2	C,T	C,C	0.25	0.035718083	0	NA	NA	32,49,4,10	1	1	0	2.448486037	0	2	C,C	C,T	0.25	0.190518324	0	NA	NA	87,143,15,35	1	1	0	5.303820433	0
chr5_ref_v2	61686	0	C,CT	1	1	5,48,6,9	1	1	0	2	C,C	C,CT	0.25	0.21091736	0	6,4,1,0	1	0	0	5.204438277	0	2	NA	NA	NA	NA	0	NA	NA	0,0,0,0	0	0	0	0	0	2	NA	NA	NA	NA	0	NA	NA	32,51,6,6	1	1	0	13.25132211	0
chr5_ref_v2	65293	0	GA,G	1	1	9,21,2,8	1	1	1	2	GA,GA	GA,G	0.125	0.057172241	0	2,5,1,6	1	0	0	1.41471314	0	2	NA	NA	NA	NA	0	NA	NA	3,10,3,4	1	1	0	1.153133584	0	2	GA,GA	GA,G	0.5	0.148292824	0	NA	NA	8,25,1,16	1	1	0	1.521309163	0
chr5_ref_v2	83511	0	C,A	0	0	183,36,2,44	1	1	0	2	C,C	C,A	0.25	0.385479816	0	26,11,0,3	1	1	0	1.990629875	0	2	C,C	C,A	0.25	0.278713402	0	NA	NA	102,38,0,7	1	1	0	5.361120725	0	2	C,C	C,A	0.125	0.15415068	0	NA	NA	223,81,0,25	1	1	0	8.098300404	0
chr5_ref_v2	86487	0	C,CAAA	1	1	4,10,0,7	1	1	0	2	C,CAAA	C,C	0.25	0.080286878	0	3,2,1,2	1	0	0	0.85687145	0	2	NA	NA	NA	NA	0	NA	NA	0,4,1,4	1	0	0	0.772177568	0	2	NA	NA	NA	NA	0	NA	NA	4,22,2,11	1	1	0	0.775453749	0
chr5_ref_v2	100572	0	T,TA	1	1	5,9,10,4	1	1	0	2	T,TA	TA,TA	0.125	0.01239899	0	1,2,3,6	1	0	0	2.534132556	0	2	NA	NA	NA	NA	0	NA	NA	1,7,6,2	1	0	0	0.643874305	0	2	NA	NA	NA	NA	0	NA	NA	8,12,6,10	1	1	0	1.625045171	0
chr5_ref_v2	100595	0	C,A	0	0	43,107,38,1	1	1	0	2	C,C	C,A	0.5	0.248461359	0	6,44,3,0	1	1	0	4.754036123	0	2	C,C	C,A	0.125	0.194860783	0	NA	NA	13,52,14,1	1	1	0	1.113285952	0	2	C,C	C,A	0.5	0.36772478	0	NA	NA	37,159,27,9	1	1	0	5.748644662	0
chr5_ref_v2	100597	0	G,A	1	0	47,110,38,1	1	1	0	2	G,G	G,A	0.5	0.294071871	0	6,43,3,0	1	1	0	4.701208827	0	2	G,G	G,A	0.125	0.212754465	0	NA	NA	14,52,14,1	1	1	0	1.073514421	0	2	G,G	G,A	0.5	0.382992252	0	NA	NA	44,157,26,9	1	1	0	5.724051424	0
chr5_ref_v2	100950	0	T,G	0	0	35,175,48,0	1	1	0	2	T,T	T,G	0.5	0.356674944	0	9,20,2,0	1	1	0	2.048717693	0	2	T,T	T,G	0.25	0.322773392	0	NA	NA	28,96,18,0	1	1	0	1.716842317	0	2	T,T	T,G	0.25	0.070067563	0	NA	NA	110,243,47,0	1	1	0	13.29584494	0
chr5_ref_v2	117479	0	CAT,C	1	1	32,49,13,11	1	1	0	2	CAT,CAT	CAT,C	0.125	0.029359563	0	17,14,7,7	1	1	0	0.924935691	0	2	CAT,CAT	CAT,C	0.25	0.199167862	0	NA	NA	8,18,2,8	1	1	0	1.596540253	0	2	CAT,CAT	CAT,C	0.25	0.069872042	0	NA	NA	27,42,10,11	1	1	0	0.493397072	0
chr5_ref_v2	121630	0	GA,G	1	1	85,46,14,5	1	1	0	2	GA,GA	NA	NA	0.255898723	0	11,13,3,1	1	1	0	1.267585357	0	2	GA,GA	NA	NA	0.309468902	0	NA	NA	25,31,3,2	1	1	0	3.262291443	0	2	GA,GA	NA	NA	0.80038541	0	NA	NA	86,62,14,11	1	1	0	1.5317593	0
chr5_ref_v2	125391	0	GT,G	1	1	110,105,3,4	1	1	0	2	GT,GT	NA	NA	0.575392052	0	22,20,0,6	1	1	0	4.165175239	0	2	GT,GT	GT,G	0.25	0.19709574	0	NA	NA	44,36,1,3	1	1	0	0.734923522	0	2	GT,GT	NA	NA	0.121017367	0	NA	NA	95,101,8,2	1	1	0	2.154605766	0
chr5_ref_v2	131467	0	CATAT,C,CAT	1	1	4,4,6,12,52,72	1	1	0	2	CAT,CAT	NA	NA	0.409176646	0	3,1,1,5,7,16	1	1	0	1.318161543	0	2	CAT,CAT	C,CAT	0.25	0.888766359	0	NA	NA	0,0,4,7,12,21	1	1	0	1.657844575	0	2	CAT,CAT	C,CAT	0.25	0.154626909	0	NA	NA	4,6,10,13,59,63	1	1	0	1.078771721	0
chr5_ref_v2	146993	0	GA,G	1	1	69,61,12,10	1	1	0	2	GA,GA	NA	NA	0.101632377	0	9,10,0,4	1	1	0	1.329190735	0	2	GA,GA	GA,G	0.125	0.13069737	0	NA	NA	24,29,4,6	1	1	0	0.698810934	0	2	GA,GA	NA	NA	0.052178452	0	NA	NA	78,58,14,10	1	1	0	0.661949704	0
chr5_ref_v2	157929	0	CA,C	1	1	18,26,1,0	1	1	0	2	CA,CA	NA	NA	1.58714137	0	3,3,1,1	1	0	0	1.52430149	0	2	NA	NA	NA	NA	0	NA	NA	6,18,1,2	1	1	0	1.142790932	0	2	CA,CA	NA	NA	0.660873457	0	NA	NA	20,39,5,4	1	1	0	2.179294967	0
chr5_ref_v2	171500	0	GAT,G	1	1	78,68,5,8	1	1	0	2	GAT,GAT	NA	NA	0.216051101	0	21,26,2,2	1	1	0	0.832366117	0	2	GAT,GAT	GAT,G	0.125	0.306528674	0	NA	NA	30,25,3,4	1	1	0	0.660409787	0	2	GAT,GAT	GAT,G	0.125	0.107441133	0	NA	NA	81,77,11,4	1	1	0	1.698329801	0
chr5_ref_v2	175773	0	T,G	1	0	19,193,41,0	1	1	0	2	T,T	T,G	0.25	0.326993493	0	7,32,9,0	1	1	0	1.249036301	0	2	T,T	T,G	0.5	0.262364264	0	NA	NA	18,68,17,0	1	1	0	3.464932911	0	2	T,T	T,G	0.25	0.381934611	0	NA	NA	45,196,40,0	1	1	0	6.077743113	0
chr5_ref_v2	195463	0	CCTTTAAAAAAGATAAAAAAAAAAA,C	1	0	6,8,18,18	1	1	1	2	CCTTTAAAAAAGATAAAAAAAAAAA,C	C,C	0.5	0.15415068	0	2,3,3,3	1	0	0	0.729391543	0	2	NA	NA	NA	NA	0	NA	NA	3,4,11,13	1	1	0	0.565752151	0	2	C,C	CCTTTAAAAAAGATAAAAAAAAAAA,C	0.5	0.133531393	0	NA	NA	2,18,18,20	1	1	0	2.562623573	0
chr5_ref_v2	197483	0	GTA,G	1	1	31,47,12,13	1	1	0	2	GTA,GTA	GTA,G	0.25	0.003515358	0	17,14,2,6	1	1	0	1.329708631	0	2	GTA,GTA	GTA,G	0.25	0.134110558	0	NA	NA	18,19,6,2	1	1	0	1.040811117	0	2	GTA,GTA	GTA,G	0.125	0.069937501	0	NA	NA	54,73,6,12	1	1	0	1.852779462	0
chr5_ref_v2	220287	0	TA,T	1	1	72,76,11,9	1	1	0	2	TA,TA	TA,T	0.125	0.170151962	0	11,17,3,1	1	1	0	0.634810598	0	2	TA,TA	TA,T	0.125	0.14745863	0	NA	NA	32,26,3,2	1	1	0	0.909312033	0	2	TA,TA	NA	NA	0.059376862	0	NA	NA	90,96,9,5	1	1	0	0.855458706	0
chr5_ref_v2	220708	0	C,A	1	0	136,66,0,33	1	1	0	2	C,C	C,A	0.25	0.164002976	0	14,14,0,10	1	1	0	1.823438339	0	2	C,C	C,A	0.5	0.164303051	0	NA	NA	71,39,0,10	1	1	0	0.936599395	0	2	C,C	C,A	0.25	0.356674944	0	NA	NA	158,100,1,30	1	1	0	2.083677327	0
chr5_ref_v2	224675	0	TTA,T	1	1	50,32,2,8	1	1	0	2	TTA,TTA	NA	NA	0.285990405	0	26,15,2,1	1	1	0	0.636607683	0	2	TTA,TTA	NA	NA	0.624083642	0	NA	NA	20,11,0,3	1	1	0	0.470816616	0	2	TTA,TTA	NA	NA	0.204354523	0	NA	NA	62,48,8,4	1	1	0	2.345042049	0
chr5_ref_v2	242558	0	G,A,GAAAAAAA	1	1	1,3,0,27,34,0	1	1	0	2	A,GAAAAAAA	G,GAAAAAAA	0.125	0.105116345	0	5,1,0,2,9,2	1	0	0	6.226797777	0	2	NA	NA	NA	NA	0	NA	NA	4,2,1,13,22,1	1	1	0	2.437026882	0	2	A,GAAAAAAA	G,GAAAAAAA	0.25	0.318755709	0	NA	NA	9,5,1,41,31,1	1	1	0	5.102109017	0
chr5_ref_v2	255196	0	GTA,G	1	1	40,40,10,16	1	1	0	2	GTA,GTA	GTA,G	0.25	0.079523011	0	20,15,6,3	1	1	0	0.781238282	0	2	GTA,GTA	GTA,G	0.125	0.01458989	0	NA	NA	17,12,5,1	1	1	0	1.036434842	0	2	GTA,GTA	NA	NA	0.111423921	0	NA	NA	37,39,17,12	1	1	0	1.727344467	0
chr5_ref_v2	257070	0	GA,G	1	1	74,72,14,12	1	1	0	2	GA,GA	GA,G	0.125	0.105817955	0	10,8,0,2	1	1	0	0.523651772	0	2	GA,GA	GA,G	0.125	0.102365839	0	NA	NA	41,36,4,4	1	1	0	0.778765554	0	2	GA,GA	NA	NA	0.127264356	0	NA	NA	104,80,10,9	1	1	0	1.99119939	0
chr5_ref_v2	260357	0	C,CA	1	1	2,1,18,23	1	1	0	2	CA,CA	NA	NA	1.221010148	0	0,0,4,4	1	0	0	0.404842198	0	2	NA	NA	NA	NA	0	NA	NA	2,0,9,11	1	1	0	0.579641413	0	2	CA,CA	NA	NA	0.61228294	0	NA	NA	0,0,18,33	1	1	0	1.374740433	0
chr5_ref_v2	267228	0	G,GA	1	1	33,9,6,5	1	1	0	2	G,G	G,GA	0.25	0.113235515	0	12,7,2,0	1	1	0	1.342856048	0	2	G,G	G,GA	0.125	0.11278018	0	NA	NA	22,13,2,3	1	1	0	1.941268219	0	2	G,G	G,GA	0.125	0.118165465	0	NA	NA	56,20,3,11	1	1	0	1.036969362	0
chr5_ref_v2	283276	0	AAT,A	1	1	11,4,1,0	1	0	1	2	NA	NA	NA	NA	0	5,6,1,2	1	0	0	1.062124204	0	2	NA	NA	NA	NA	0	NA	NA	5,5,1,1	1	0	1	0.835733713	0	2	NA	NA	NA	NA	0	NA	NA	15,11,7,2	1	1	1	2.31259403	0
chr5_ref_v2	283320	0	CGT,C	1	1	36,10,2,1	1	1	1	2	CGT,CGT	NA	NA	0.911885359	0	8,7,2,1	1	0	0	1.366834151	0	2	NA	NA	NA	NA	0	NA	NA	17,2,0,0	1	0	1	1.079442413	0	2	NA	NA	NA	NA	0	NA	NA	38,17,3,3	1	1	1	0.998007203	0
chr5_ref_v2	288136	0	AT,A	1	1	81,57,12,11	1	1	0	2	AT,AT	NA	NA	0.038190075	0	17,17,1,1	1	1	0	1.053501611	0	2	AT,AT	NA	NA	1.15573217	0	NA	NA	35,32,2,5	1	1	0	1.035693327	0	2	AT,AT	NA	NA	0.469865745	0	NA	NA	82,80,12,9	1	1	0	1.922387771	0
chr5_ref_v2	290524	0	CT,C	1	1	72,59,5,7	1	1	0	2	CT,CT	NA	NA	0.0019797	0	14,9,0,0	1	1	0	0.719343032	0	2	CT,CT	NA	NA	0.107918662	0	NA	NA	26,29,8,5	1	1	0	2.808753221	0	2	CT,CT	CT,C	0.25	0.007665364	0	NA	NA	97,99,9,2	1	1	0	1.660232746	0
chr5_ref_v2	304593	0	C,CA	1	1	88,10,8,7	1	1	0	2	C,C	C,CA	0.125	0.105023624	0	20,10,2,1	1	1	0	3.677399489	0	2	C,C	C,CA	0.125	0.286751346	0	NA	NA	38,19,5,2	1	1	0	6.129560705	0	2	C,C	C,CA	0.125	0.072136708	0	NA	NA	88,33,4,5	1	1	0	7.865096683	0
chr5_ref_v2	381190	0	A,AT	1	1	1,1,18,22	1	1	0	2	AT,AT	NA	NA	1.611572109	0	0,1,5,2	1	0	0	0.822620076	0	2	NA	NA	NA	NA	0	NA	NA	0,0,9,5	1	0	0	1.062856349	0	2	NA	NA	NA	NA	0	NA	NA	0,3,20,31	1	1	0	0.874603538	0
chr5_ref_v2	381415	0	CA,C	1	1	57,39,27,4	1	1	0	2	CA,CA	CA,C	0.125	0.097078236	0	13,8,2,0	1	1	0	0.874666311	0	2	CA,CA	NA	NA	0.69114079	0	NA	NA	18,14,8,1	1	1	0	0.480591716	0	2	CA,CA	CA,C	0.125	0.111284241	0	NA	NA	67,40,17,4	1	1	0	1.33201779	0
chr5_ref_v2	385035	0	GA,G	1	1	84,90,4,11	1	1	0	2	GA,GA	GA,G	0.125	0.378756408	0	20,11,4,2	1	1	0	2.491237402	0	2	GA,GA	GA,G	0.25	0.047564006	0	NA	NA	42,28,2,5	1	1	0	1.339336004	0	2	GA,GA	GA,G	0.125	0.219794657	0	NA	NA	73,86,9,9	1	1	0	1.880066102	0
chr5_ref_v2	394094	0	CA,C	1	1	71,82,19,12	1	1	0	2	CA,CA	CA,C	0.25	0.00323075	0	18,16,3,6	1	1	0	1.268057473	0	2	CA,CA	CA,C	0.25	0.265527782	0	NA	NA	47,35,5,4	1	1	0	2.184740011	0	2	CA,CA	CA,C	0.125	0.126704234	0	NA	NA	0,0,0,0	0	0	0	0	0
chr5_ref_v2	399880	0	CT,C	1	1	1,4,162,100	1	1	0	2	C,C	NA	NA	0.237274751	0	0,0,14,12	1	1	0	0.636313246	0	2	C,C	NA	NA	0.018350353	0	NA	NA	5,0,70,54	1	1	0	4.104924787	0	2	C,C	CT,C	0.125	0.49048198	0	NA	NA	1,1,178,123	1	1	0	0.879450127	0
chr5_ref_v2	403380	0	C,CT	1	1	8,24,55,52	1	1	0	2	CT,CT	C,CT	0.125	0.014198073	0	1,1,4,6	1	0	0	0.585298286	0	2	NA	NA	NA	NA	0	NA	NA	4,14,22,28	1	1	0	0.613400994	0	2	CT,CT	C,CT	0.125	0.093647301	0	NA	NA	7,29,45,49	1	1	0	1.101180597	0
chr5_ref_v2	405310	0	C,CTT,CTTT	1	1	0,1,2,18,73,86	1	1	0	2	CTTT,CTTT	NA	NA	0.022335593	0	0,0,0,3,14,17	1	1	0	0.429721062	0	2	CTTT,CTTT	NA	NA	0.094233605	0	NA	NA	0,1,3,9,31,27	1	1	0	1.492261038	0	2	CTTT,CTTT	CTT,CTTT	0.125	0.035986853	0	NA	NA	0,1,4,5,67,115	1	1	0	3.617968547	0
chr5_ref_v2	412254	0	TAA,T	1	1	0,0,82,77	1	1	0	2	T,T	NA	NA	0	0	0,0,26,14	1	1	0	1.316410041	0	2	T,T	NA	NA	0	0	NA	NA	1,0,45,22	1	1	0	2.281364238	0	2	T,T	NA	NA	0.014815086	0	NA	NA	0,0,90,73	1	1	0	0.715140321	0
chr5_ref_v2	418494	0	A,C	1	0	134,15,0,27	1	1	0	2	A,A	A,C	0.25	0.274168353	0	28,4,0,1	1	1	0	1.081042511	0	2	A,A	NA	NA	0.030771659	0	NA	NA	63,11,0,5	1	1	0	1.506301215	0	2	A,A	A,C	0.125	0.195744577	0	NA	NA	141,28,0,9	1	1	0	3.818391307	0
chr5_ref_v2	429405	0	CA,C	1	1	75,65,23,10	1	1	0	2	CA,CA	CA,C	0.125	0.025343993	0	15,9,4,2	1	1	0	0.54337729	0	2	CA,CA	CA,C	0.125	0.032354665	0	NA	NA	26,23,6,2	1	1	0	0.569331057	0	2	CA,CA	NA	NA	0.023462031	0	NA	NA	85,73,14,10	1	1	0	0.943308191	0
chr5_ref_v2	431857	0	C,CT	1	1	0,3,91,69	1	1	0	2	CT,CT	NA	NA	0.839543627	0	1,0,19,10	1	1	0	1.128939012	0	2	CT,CT	NA	NA	0.022557909	0	NA	NA	1,2,37,39	1	1	0	0.962810583	0	2	CT,CT	NA	NA	0.357406145	0	NA	NA	3,0,115,71	1	1	0	1.339265431	0
chr5_ref_v2	439584	0	A,T	0	0	0,1,143,124	1	1	0	2	T,T	NA	NA	0.003738322	0	0,0,31,18	1	1	0	0.997984237	0	2	T,T	NA	NA	0	0	NA	NA	1,0,63,44	1	1	0	0.841187074	0	2	T,T	NA	NA	0.009302393	0	NA	NA	0,1,161,140	1	1	0	0.40186764	0
chr5_ref_v2	447835	1	A,T	0	0	0,0,0,0	0	0	1	2	NA	NA	NA	NA	0	0,0,0,0	0	0	1	0	0	2	NA	NA	NA	NA	0	NA	NA	0,0,0,0	0	0	1	0	0	2	NA	NA	NA	NA	0	NA	NA	0,0,0,0	0	0	1	0	0
chr5_ref_v2	447957	1	T,C	0	0	71,0,2,0	1	1	1	2	NA	NA	NA	NA	0	15,0,1,0	1	0	1	0.457971574	0	2	NA	NA	NA	NA	0	NA	NA	13,0,3,0	1	0	1	2.473963881	0	2	NA	NA	NA	NA	0	NA	NA	44,0,1,0	1	1	1	0.1874494	0
chr5_ref_v2	447962	1	C,T	0	0	77,0,2,0	1	1	1	2	NA	NA	NA	NA	0	15,0,1,0	1	0	1	0.490675887	0	2	NA	NA	NA	NA	0	NA	NA	16,0,3,0	1	0	1	2.281094608	0	2	NA	NA	NA	NA	0	NA	NA	47,0,1,0	1	1	1	0.183077398	0
chr5_ref_v2	448187	0	G,A	0	0	103,107,0,0	1	1	1	2	G,G	NA	NA	0	0	8,12,5,3	1	1	0	14.22183178	1	2	G,G	G,A	0.5	0.182321557	0	NA	NA	37,26,0,0	1	1	0	1.171562472	0	2	G,G	NA	NA	0	0	NA	NA	97,96,0,0	1	1	0	0.441953326	0
chr5_ref_v2	454739	0	C,A	0	0	168,13,0,74	1	1	0	2	C,C	C,A	0.5	0.217603371	0	30,2,0,16	1	1	0	0.519154346	0	2	C,A	C,C	0.25	0.121696935	0	NA	NA	64,1,0,31	1	1	0	0.709128943	0	2	C,A	C,C	0.25	0.197825743	0	NA	NA	159,12,1,81	1	1	0	0.817564472	0
chr5_ref_v2	461796	0	CT,C	1	1	88,48,9,5	1	1	0	2	CT,CT	NA	NA	0.114713417	0	15,7,3,0	1	1	0	0.741512727	0	2	CT,CT	CT,C	0.125	0.144431504	0	NA	NA	50,28,8,4	1	1	0	0.888543098	0	2	CT,CT	CT,C	0.125	0.040548037	0	NA	NA	111,64,10,3	1	1	0	0.612847878	0
chr5_ref_v2	491026	0	C,A	1	0	84,37,0,12	1	1	0	2	C,C	C,A	0.25	0.284931039	0	19,11,0,6	1	1	0	1.0294128	0	2	C,C	C,A	0.5	0.356674944	0	NA	NA	30,25,1,4	1	1	0	1.97747856	0	2	C,C	C,A	0.125	0.310154928	0	NA	NA	104,40,0,7	1	1	0	1.133671281	0
chr5_ref_v2	491980	1	T,C	1	0	0,0,0,0	0	0	1	2	NA	NA	NA	NA	0	0,0,0,0	0	0	1	0	0	2	NA	NA	NA	NA	0	NA	NA	0,1,0,0	0	0	1	0	0	2	NA	NA	NA	NA	0	NA	NA	0,0,1,1	1	0	1	0	0
chr5_ref_v2	491985	1	A,G	1	0	0,0,0,0	0	0	1	2	NA	NA	NA	NA	0	0,0,0,0	0	0	1	0	0	2	NA	NA	NA	NA	0	NA	NA	0,1,0,0	0	0	1	0	0	2	NA	NA	NA	NA	0	NA	NA	0,0,0,1	0	0	1	0	0
chr5_ref_v2	491986	1	T,C	1	0	0,0,0,0	0	0	1	2	NA	NA	NA	NA	0	0,0,0,0	0	0	1	0	0	2	NA	NA	NA	NA	0	NA	NA	0,1,0,0	0	0	1	0	0	2	NA	NA	NA	NA	0	NA	NA	0,0,0,1	0	0	1	0	0
chr5_ref_v2	491989	1	G,T	0	0	0,0,0,0	0	0	1	2	NA	NA	NA	NA	0	0,0,0,0	0	0	1	0	0	2	NA	NA	NA	NA	0	NA	NA	0,1,0,0	0	0	1	0	0	2	NA	NA	NA	NA	0	NA	NA	0,0,0,1	0	0	1	0	0
chr5_ref_v2	491991	1	C,T	0	0	0,0,0,0	0	0	1	2	NA	NA	NA	NA	0	0,0,0,0	0	0	1	0	0	2	NA	NA	NA	NA	0	NA	NA	0,1,0,0	0	0	1	0	0	2	NA	NA	NA	NA	0	NA	NA	0,0,0,1	0	0	1	0	0
chr5_ref_v2	491994	1	A,C	0	0	0,0,0,0	0	0	1	2	NA	NA	NA	NA	0	0,0,0,0	0	0	1	0	0	2	NA	NA	NA	NA	0	NA	NA	0,1,0,0	0	0	1	0	0	2	NA	NA	NA	NA	0	NA	NA	0,0,0,1	0	0	1	0	0
chr5_ref_v2	492306	1	A,G	1	0	0,0,0,0	0	0	1	2	NA	NA	NA	NA	0	0,0,0,1	0	0	1	0	0	2	NA	NA	NA	NA	0	NA	NA	0,0,0,0	0	0	1	0	0	2	NA	NA	NA	NA	0	NA	NA	0,0,0,0	0	0	1	0	0
chr5_ref_v2	492309	1	G,A	0	0	0,0,0,0	0	0	1	2	NA	NA	NA	NA	0	0,0,0,1	0	0	1	0	0	2	NA	NA	NA	NA	0	NA	NA	0,0,0,0	0	0	1	0	0	2	NA	NA	NA	NA	0	NA	NA	0,0,0,0	0	0	1	0	0
chr5_ref_v2	501360	0	G,T	0	0	43,181,38,0	1	1	0	2	G,G	G,T	0.25	0.197825743	0	18,28,2,0	1	1	0	4.18575368	0	2	G,G	G,T	0.125	0.021978907	0	NA	NA	43,80,7,0	1	1	0	6.539300741	0	2	G,G	G,T	0.125	0.024692613	0	NA	NA	114,206,21,2	1	1	0	14.72700123	0
chr5_ref_v2	502775	0	CA,C	1	1	99,69,22,7	1	1	0	2	CA,CA	CA,C	0.125	0.129515753	0	9,11,5,1	1	1	0	0.858920983	0	2	CA,CA	CA,C	0.25	0.031186502	0	NA	NA	36,30,6,1	1	1	0	0.814647453	0	2	CA,CA	NA	NA	0.204675051	0	NA	NA	103,88,14,7	1	1	0	1.576057965	0
chr5_ref_v2	519626	0	GA,G	1	1	80,63,25,12	1	1	0	2	GA,GA	GA,G	0.125	0.005755129	0	22,14,2,3	1	1	0	0.880503495	0	2	GA,GA	NA	NA	0.491790459	0	NA	NA	33,42,8,6	1	1	0	1.973875742	0	2	GA,GA	NA	NA	0.062902416	0	NA	NA	84,101,13,16	1	1	0	4.073171966	0
chr5_ref_v2	521815	0	AT,A	1	1	67,86,11,10	1	1	0	2	AT,AT	NA	NA	0.311055863	0	10,5,4,0	1	0	0	1.926014941	0	2	NA	NA	NA	NA	0	NA	NA	12,44,2,6	1	1	0	3.223589701	0	2	AT,AT	NA	NA	0.330381781	0	NA	NA	60,87,12,14	1	1	0	0.983051192	0
chr5_ref_v2	557863	0	A,C	0	0	187,62,0,52	1	1	0	2	A,A	A,C	0.25	0.398749166	0	38,19,0,9	1	1	0	1.182684372	0	2	A,A	A,C	0.25	0.205443974	0	NA	NA	84,38,0,13	1	1	0	1.921397331	0	2	A,A	A,C	0.25	0.219053566	0	NA	NA	274,102,0,32	1	1	0	3.690115562	0
chr5_ref_v2	570313	1	A,AGTATCTTATTCC	1	0	9,0,0,0	0	0	1	2	NA	NA	NA	NA	0	4,0,0,0	0	0	1	0	0	2	NA	NA	NA	NA	0	NA	NA	6,3,0,1	1	0	1	0	0	2	NA	NA	NA	NA	0	NA	NA	3,4,0,1	1	0	1	0	0
chr5_ref_v2	570316	1	A,AG	1	0	11,0,0,0	0	0	1	2	NA	NA	NA	NA	0	4,0,0,0	0	0	1	0	0	2	NA	NA	NA	NA	0	NA	NA	6,3,0,1	1	0	1	0	0	2	NA	NA	NA	NA	0	NA	NA	5,4,1,0	1	0	1	0	0
chr6_ref_v2	3082	1	A,G	1	0	1,0,0,0	0	0	1	2	NA	NA	NA	NA	0	0,0,0,0	0	0	1	0	0	2	NA	NA	NA	NA	0	NA	NA	0,0,0,0	0	0	1	0	0	2	NA	NA	NA	NA	0	NA	NA	0,0,0,0	0	0	1	0	0
chr6_ref_v2	3083	1	T,G	1	0	1,0,0,0	0	0	1	2	NA	NA	NA	NA	0	0,0,0,0	0	0	1	0	0	2	NA	NA	NA	NA	0	NA	NA	0,0,0,0	0	0	1	0	0	2	NA	NA	NA	NA	0	NA	NA	0,0,0,0	0	0	1	0	0
chr6_ref_v2	3085	1	A,G	1	0	1,0,0,0	0	0	1	2	NA	NA	NA	NA	0	0,0,0,0	0	0	1	0	0	2	NA	NA	NA	NA	0	NA	NA	0,0,0,0	0	0	1	0	0	2	NA	NA	NA	NA	0	NA	NA	0,0,0,0	0	0	1	0	0
chr6_ref_v2	3580	1	T,C	0	0	0,0,0,0	0	0	1	2	NA	NA	NA	NA	0	0,0,0,0	0	0	1	0	0	2	NA	NA	NA	NA	0	NA	NA	0,0,1,1	1	0	1	0	0	2	NA	NA	NA	NA	0	NA	NA	1,0,0,0	0	0	1	0	0
chr6_ref_v2	3621	1	T,C	0	0	0,0,0,0	0	0	1	2	NA	NA	NA	NA	0	0,0,0,0	0	0	1	0	0	2	NA	NA	NA	NA	0	NA	NA	0,0,1,1	1	0	1	0	0	2	NA	NA	NA	NA	0	NA	NA	1,0,0,0	0	0	1	0	0
chr6_ref_v2	3651	1	T,C	0	0	0,0,0,0	0	0	1	2	NA	NA	NA	NA	0	0,0,0,0	0	0	1	0	0	2	NA	NA	NA	NA	0	NA	NA	0,0,0,1	0	0	1	0	0	2	NA	NA	NA	NA	0	NA	NA	1,0,1,0	1	0	1	0	0
chr6_ref_v2	5093	1	A,C	0	0	202,41,0,64	1	1	1	2	NA	NA	NA	NA	0	28,6,0,6	1	1	0	0.575118703	0	2	NA	NA	NA	NA	0	NA	NA	122,50,0,25	1	1	1	5.949460441	0	2	NA	NA	NA	NA	0	NA	NA	318,92,0,86	1	1	1	3.224808871	0
chr6_ref_v2	5862	0	G,T	0	0	141,135,11,1	1	1	1	2	G,G	G,T	0.125	0.427444015	0	26,14,4,0	1	1	0	1.208184459	0	2	G,G	G,T	0.25	0.133531393	0	NA	NA	83,63,2,0	1	1	1	1.360925832	0	2	G,G	NA	NA	0.41907076	0	NA	NA	179,156,2,0	1	1	1	1.749641213	0
chr6_ref_v2	5864	0	C,A	1	0	140,137,13,1	1	1	1	2	C,C	C,A	0.125	0.276909975	0	26,14,4,0	1	1	0	1.131562542	0	2	C,C	C,A	0.25	0.133531393	0	NA	NA	82,67,2,0	1	1	1	1.21481072	0	2	C,C	NA	NA	0.418798639	0	NA	NA	179,153,1,0	1	1	1	2.730634884	0
chr6_ref_v2	5865	0	T,A	1	0	142,135,13,1	1	1	1	2	T,T	T,A	0.125	0.276909975	0	26,14,4,0	1	1	0	1.051471449	0	2	T,T	T,A	0.25	0.133531393	0	NA	NA	81,69,2,0	1	1	1	0.921084157	0	2	T,T	NA	NA	0.418710335	0	NA	NA	176,153,1,0	1	1	1	2.43758482	0
chr6_ref_v2	5879	0	T,C	0	0	146,135,19,0	1	1	1	2	T,T	T,C	0.125	0.065427805	0	26,17,4,0	1	1	0	0.671928031	0	2	T,T	T,C	0.25	0.205852054	0	NA	NA	76,73,4,0	1	1	1	0.776330757	0	2	T,T	T,C	0.125	0.686458192	0	NA	NA	179,149,9,0	1	1	1	1.521568332	0
chr6_ref_v2	5883	0	A,G	0	0	149,137,28,0	1	1	1	2	A,A	A,G	0.25	0.342785832	0	24,17,4,0	1	1	0	0.59177177	0	2	A,A	A,G	0.25	0.158224005	0	NA	NA	78,72,7,0	1	1	1	0.820788305	0	2	A,A	A,G	0.125	0.223143551	0	NA	NA	180,149,13,0	1	1	1	1.998111933	0
chr6_ref_v2	5892	0	G,T	1	0	156,134,34,0	1	1	1	2	G,G	G,T	0.25	0.168622712	0	26,14,4,0	1	1	0	1.040943268	0	2	G,G	G,T	0.25	0.133531393	0	NA	NA	71,67,13,0	1	1	1	0.632944679	0	2	G,G	G,T	0.25	0.342286206	0	NA	NA	182,145,25,0	1	1	1	1.09133587	0
chr6_ref_v2	5901	0	G,GTATTGAAATGA	0	0	164,128,39,0	1	1	1	2	G,G	G,GTATTGAAATGA	0.25	0.041964199	0	24,11,4,0	1	1	0	1.075594801	0	2	G,G	G,GTATTGAAATGA	0.25	0.050635616	0	NA	NA	74,74,14,0	1	1	1	1.432562167	0	2	G,G	G,GTATTGAAATGA	0.25	0.343251924	0	NA	NA	189,145,38,0	1	1	1	0.58059381	0
chr6_ref_v2	9488	0	T,G	0	0	0,0,0,0	0	0	1	2	NA	NA	NA	NA	0	0,0,0,0	0	0	1	0	0	2	NA	NA	NA	NA	0	NA	NA	0,0,0,0	0	0	1	0	0	2	NA	NA	NA	NA	0	NA	NA	0,0,0,0	0	0	1	0	0
chr6_ref_v2	9511	0	T,G	1	0	0,0,0,0	0	0	1	2	NA	NA	NA	NA	0	0,0,0,0	0	0	1	0	0	2	NA	NA	NA	NA	0	NA	NA	0,0,0,0	0	0	1	0	0	2	NA	NA	NA	NA	0	NA	NA	0,0,0,0	0	0	1	0	0
chr6_ref_v2	9513	0	T,C	1	0	0,0,0,0	0	0	1	2	NA	NA	NA	NA	0	0,0,0,0	0	0	1	0	0	2	NA	NA	NA	NA	0	NA	NA	0,0,0,0	0	0	1	0	0	2	NA	NA	NA	NA	0	NA	NA	0,0,0,0	0	0	1	0	0
chr6_ref_v2	12913	0	A,C	1	0	2,0,0,0	0	0	1	2	NA	NA	NA	NA	0	1,1,0,0	1	0	1	0	0	2	NA	NA	NA	NA	0	NA	NA	1,0,0,0	0	0	1	0	0	2	NA	NA	NA	NA	0	NA	NA	0,0,0,1	0	0	1	0	0
chr6_ref_v2	12917	0	C,T	1	0	2,0,0,0	0	0	1	2	NA	NA	NA	NA	0	1,1,0,0	1	0	1	0	0	2	NA	NA	NA	NA	0	NA	NA	1,0,0,0	0	0	1	0	0	2	NA	NA	NA	NA	0	NA	NA	0,0,0,1	0	0	1	0	0
chr6_ref_v2	54494	0	G,GT	1	1	101,50,8,7	1	1	0	2	G,G	NA	NA	0.083265182	0	23,16,2,4	1	1	0	0.954450677	0	2	G,G	G,GT	0.125	0.068590843	0	NA	NA	49,40,4,3	1	1	0	1.999839967	0	2	G,G	NA	NA	0.083441304	0	NA	NA	127,103,9,9	1	1	0	4.097478824	0
chr6_ref_v2	57967	0	TA,T	1	1	29,24,7,5	1	1	1	2	TA,TA	TA,T	0.125	0.141767133	0	6,13,2,2	1	1	0	1.384510723	0	2	TA,TA	TA,T	0.125	0.0056633	0	NA	NA	15,20,0,2	1	1	0	1.744146047	0	2	TA,TA	NA	NA	0.417666231	0	NA	NA	32,36,2,1	1	1	1	2.175471515	0
chr6_ref_v2	58005	0	GAT,G	1	1	19,24,3,5	1	1	1	2	GAT,GAT	NA	NA	0.135221711	0	7,24,4,4	1	1	0	1.376421815	0	2	GAT,GAT	GAT,G	0.125	0.096334494	0	NA	NA	8,14,0,5	1	1	1	0.959468658	0	2	GAT,GAT	GAT,G	0.125	0.068161715	0	NA	NA	21,28,3,6	1	1	1	0.384679205	0
chr6_ref_v2	65366	0	T,G	0	0	22,195,44,0	1	1	0	2	T,T	T,G	0.25	0.372675285	0	14,29,13,0	1	1	0	4.724786734	0	2	T,T	T,G	0.5	0.023530497	0	NA	NA	25,90,24,0	1	1	0	3.873537955	0	2	T,T	T,G	0.25	0.419853846	0	NA	NA	41,221,50,0	1	1	0	2.533331523	0
chr6_ref_v2	68948	0	CAT,C	1	1	46,48,0,2	1	1	1	2	CAT,CAT	NA	NA	1.321230942	0	23,35,2,2	1	1	0	1.078586703	0	2	CAT,CAT	NA	NA	0.256887509	0	NA	NA	13,23,4,4	1	1	0	4.156574563	0	2	CAT,CAT	CAT,C	0.125	0.151458369	0	NA	NA	44,59,1,2	1	1	0	0.852418591	0
chr6_ref_v2	75912	0	CT,C	1	1	66,65,8,16	1	1	0	2	CT,CT	NA	NA	0.132806052	0	10,12,1,4	1	1	0	0.533436037	0	2	CT,CT	CT,C	0.125	0.127664845	0	NA	NA	22,43,0,9	1	1	0	2.713878861	0	2	CT,CT	NA	NA	0.082885451	0	NA	NA	55,100,7,11	1	1	0	4.849984775	0
chr6_ref_v2	78010	0	CAT,C	1	1	41,51,7,6	1	1	1	2	CAT,CAT	NA	NA	0.313337497	0	23,19,2,3	1	1	0	0.970651384	0	2	CAT,CAT	NA	NA	0.401725888	0	NA	NA	16,21,3,3	1	1	0	0.432748153	0	2	CAT,CAT	NA	NA	0.132198161	0	NA	NA	58,56,7,13	1	1	0	1.373068265	0
chr6_ref_v2	87977	0	C,CTTGCTGCTGTTGTTGCTGCTGTTGTTGTTG	1	0	1,0,20,22	1	1	0	2	CTTGCTGCTGTTGTTGCTGCTGTTGTTGTTG,CTTGCTGCTGTTGTTGCTGCTGTTGTTGTTG	NA	NA	0.023530497	0	0,0,4,1	1	0	0	0.868778101	0	2	NA	NA	NA	NA	0	NA	NA	0,0,15,12	1	1	0	0.659129596	0	2	CTTGCTGCTGTTGTTGCTGCTGTTGTTGTTG,CTTGCTGCTGTTGTTGCTGCTGTTGTTGTTG	NA	NA	0	0	NA	NA	0,2,29,24	1	1	0	0.73217874	0
chr6_ref_v2	97507	0	C,CA	1	1	1,2,55,92	1	1	0	2	CA,CA	NA	NA	1.042484471	0	1,2,14,24	1	1	0	1.190448316	0	2	CA,CA	NA	NA	0.306895987	0	NA	NA	2,4,23,43	1	1	0	2.171916375	0	2	CA,CA	C,CA	0.125	0.315104837	0	NA	NA	1,7,51,103	1	1	0	2.218813154	0
chr6_ref_v2	97618	0	TA,T,TAA	1	1	71,34,7,4,6,3	1	1	0	2	TA,TA	NA	NA	1.016985972	0	9,8,0,1,0,1	1	0	0	0.953069718	0	2	NA	NA	NA	NA	0	NA	NA	24,16,3,2,2,7	1	1	0	3.598441398	0	2	TA,TA	TA,TAA	0.25	0.645438762	0	NA	NA	87,48,12,4,8,3	1	1	0	0.711931276	0
chr6_ref_v2	97865	0	C,CT	1	1	7,4,89,84	1	1	0	2	CT,CT	NA	NA	0.093939505	0	1,0,20,8	1	1	0	1.758068379	0	2	CT,CT	NA	NA	0.021368141	0	NA	NA	1,3,35,39	1	1	0	0.634860405	0	2	CT,CT	NA	NA	0.043055826	0	NA	NA	6,11,109,88	1	1	0	2.134197365	0
chr6_ref_v2	99155	0	C,CA	1	1	17,4,25,45	1	1	0	2	CA,CA	C,CA	0.125	0.023466418	0	4,1,4,9	1	0	0	0.437772766	0	2	NA	NA	NA	NA	0	NA	NA	9,3,17,21	1	1	0	0.726629456	0	2	CA,CA	C,CA	0.125	0.004547575	0	NA	NA	15,5,34,52	1	1	0	0.808481215	0
chr6_ref_v2	104560	0	C,CA	1	1	48,8,10,26	1	1	1	2	C,CA	C,C	0.25	0.066859501	0	10,3,3,9	1	1	0	0.658750237	0	2	C,CA	NA	NA	0.079539781	0	NA	NA	22,1,1,6	1	1	0	1.888707167	0	2	C,CA	C,C	0.5	0.211490666	0	NA	NA	43,12,10,26	1	1	0	1.02158078	0
chr6_ref_v2	104575	0	T,A	1	0	84,29,8,27	1	1	1	2	T,T	T,A	0.5	0.073427469	0	11,3,2,10	1	1	0	2.069409835	0	2	T,A	T,T	0.125	0.097163748	0	NA	NA	41,8,0,10	1	1	0	1.613836934	0	2	T,T	T,A	0.5	0.395312737	0	NA	NA	75,28,9,39	1	1	0	1.935287195	0
chr6_ref_v2	104579	0	T,A	1	0	46,22,10,31	1	1	1	2	T,A	T,T	0.25	0.004889985	0	7,1,3,12	1	1	0	2.094792269	0	2	T,A	A,A	0.25	0.117783036	0	NA	NA	23,9,3,10	1	1	0	0.875617772	0	2	T,A	T,T	0.5	0.197825743	0	NA	NA	41,20,15,45	1	1	0	1.866922874	0
chr6_ref_v2	106279	0	C,CT,CTT	1	1	0,4,6,19,25,2	1	1	0	2	CT,CTT	C,CTT	0.125	0.267248219	0	0,0,3,6,4,0	1	0	0	1.022418003	0	2	NA	NA	NA	NA	0	NA	NA	0,1,3,18,7,0	1	1	0	2.83472123	0	2	CT,CTT	CT,CT	0.5	0.357440156	0	NA	NA	0,7,5,33,21,4	1	1	0	1.845339865	0
chr6_ref_v2	119286	0	GA,G	1	1	63,104,11,27	1	1	0	2	GA,GA	GA,G	0.25	0.043933157	0	16,26,0,8	1	1	0	0.535353193	0	2	GA,GA	GA,G	0.25	0.127486633	0	NA	NA	22,51,6,8	1	1	0	1.081659057	0	2	GA,GA	GA,G	0.125	0.179852028	0	NA	NA	97,123,7,20	1	1	0	2.719062094	0
chr6_ref_v2	155987	0	G,GT,GTT	1	1	5,11,9,68,12,7	1	1	0	2	GT,GT	GT,GTT	0.25	0.167289402	0	2,2,6,2,0,2	1	0	0	4.497376588	0	2	NA	NA	NA	NA	0	NA	NA	1,1,6,26,4,3	1	1	0	1.047288079	0	2	GT,GT	GT,GTT	0.25	1.314488391	0	NA	NA	6,18,19,75,8,18	1	1	0	2.464777463	0
chr6_ref_v2	171117	0	C,T	1	0	0,0,133,146	1	1	0	2	T,T	NA	NA	0	0	0,0,23,23	1	1	0	0.401628759	0	2	T,T	NA	NA	0	0	NA	NA	0,0,50,66	1	1	0	0.747656462	0	2	T,T	NA	NA	0	0	NA	NA	0,1,131,149	1	1	0	0.419723587	0
chr6_ref_v2	174047	0	CT,C	1	1	105,75,5,14	1	1	0	2	CT,CT	NA	NA	0.418568327	0	15,10,3,2	1	1	0	1.491890574	0	2	CT,CT	NA	NA	0.068043262	0	NA	NA	38,36,3,2	1	1	0	1.081502259	0	2	CT,CT	NA	NA	0.905710455	0	NA	NA	98,81,10,8	1	1	0	1.589558184	0
chr6_ref_v2	193343	0	T,G	0	0	24,160,56,0	1	1	0	2	T,T	T,G	0.5	0.073272201	0	11,22,4,0	1	1	0	3.849573684	0	2	T,T	T,G	0.25	0.097082583	0	NA	NA	33,53,23,0	1	1	0	9.491508883	0	2	T,T	T,G	0.5	0.177681177	0	NA	NA	111,162,46,0	1	1	0	33.57503358	0
chr6_ref_v2	208456	0	A,G	1	0	0,0,151,53	1	1	0	2	G,G	NA	NA	0	0	0,0,38,24	1	1	0	1.904733658	0	2	G,G	NA	NA	0	0	NA	NA	0,1,62,20	1	1	0	0.578584571	0	2	G,G	NA	NA	0.012121361	0	NA	NA	1,0,178,58	1	1	0	0.448936948	0
chr6_ref_v2	210068	0	AT,A	1	1	49,10,15,1	1	1	0	2	AT,AT	AT,A	0.125	0.052733125	0	5,0,2,0	1	0	0	0.37880205	0	2	NA	NA	NA	NA	0	NA	NA	26,7,6,0	1	1	0	0.661075454	0	2	AT,AT	NA	NA	0.093440893	0	NA	NA	65,23,15,1	1	1	0	2.041004051	0
chr6_ref_v2	226132	0	CAAA,C	1	1	9,3,107,45	1	1	0	2	C,C	CAAA,C	0.125	0.16907633	0	2,0,11,9	1	1	0	0.942300991	0	2	C,C	CAAA,C	0.25	0.12523259	0	NA	NA	1,2,32,18	1	1	0	0.77413718	0	2	C,C	CAAA,C	0.125	0.105360516	0	NA	NA	5,1,130,60	1	1	0	0.911688925	0
chr6_ref_v2	226616	0	A,AAAAATATAGG	1	0	0,3,74,72	1	1	0	2	AAAAATATAGG,AAAAATATAGG	NA	NA	0.713486865	0	0,0,17,19	1	1	0	0.486196268	0	2	AAAAATATAGG,AAAAATATAGG	NA	NA	0	0	NA	NA	1,2,27,33	1	1	0	0.696110015	0	2	AAAAATATAGG,AAAAATATAGG	A,AAAAATATAGG	0.125	0.287682072	0	NA	NA	1,4,63,71	1	1	0	0.565246664	0
chr6_ref_v2	227352	0	TACGCAC,T	0	0	1,1,60,160	1	1	0	2	T,T	NA	NA	0.009049836	0	0,0,12,23	1	1	0	0.672284049	0	2	T,T	NA	NA	0	0	NA	NA	0,0,30,71	1	1	0	0.539208352	0	2	T,T	NA	NA	0	0	NA	NA	0,4,90,199	1	1	0	1.381428556	0
chr6_ref_v2	227479	0	C,CT	1	1	4,2,16,26	1	1	1	2	CT,CT	NA	NA	0.54446899	0	1,1,7,2	1	0	0	1.51238951	0	2	NA	NA	NA	NA	0	NA	NA	4,1,13,14	1	1	0	0.618127907	0	2	CT,CT	NA	NA	0.391988683	0	NA	NA	9,2,28,41	1	1	0	0.659059119	0
chr6_ref_v2	257950	0	A,G	0	0	0,0,216,208	1	1	0	2	G,G	NA	NA	0	0	0,0,25,30	1	1	0	0.623354318	0	2	G,G	NA	NA	0	0	NA	NA	0,0,87,95	1	1	0	0.67281055	0	2	G,G	NA	NA	0	0	NA	NA	2,2,230,239	1	1	0	0.819572776	0
chr6_ref_v2	265223	0	C,CTACGACTCCTTGATTACCCCTGTAAATCCTTGTAATAA	0	0	0,1,63,72	1	1	0	2	CTACGACTCCTTGATTACCCCTGTAAATCCTTGTAATAA,CTACGACTCCTTGATTACCCCTGTAAATCCTTGTAATAA	NA	NA	0.007380107	0	0,0,9,13	1	1	0	0.46009973	0	2	CTACGACTCCTTGATTACCCCTGTAAATCCTTGTAATAA,CTACGACTCCTTGATTACCCCTGTAAATCCTTGTAATAA	NA	NA	0	0	NA	NA	0,0,22,29	1	1	0	0.493496858	0	2	CTACGACTCCTTGATTACCCCTGTAAATCCTTGTAATAA,CTACGACTCCTTGATTACCCCTGTAAATCCTTGTAATAA	NA	NA	0	0	NA	NA	0,0,68,53	1	1	0	1.787552266	0
chr7_ref_v2	214	1	A,AC	0	0	0,0,44,44	1	1	1	2	NA	NA	NA	NA	0	0,0,3,4	1	0	1	0.322325748	0	2	NA	NA	NA	NA	0	NA	NA	0,0,17,29	1	1	0	1.361395925	0	2	NA	NA	NA	NA	0	NA	NA	0,0,63,113	1	1	0	4.135144954	0
chr7_ref_v2	641	1	G,A	0	0	191,171,46,0	1	1	0	2	NA	NA	NA	NA	0	42,17,8,0	1	1	0	2.464105933	0	2	NA	NA	NA	NA	0	NA	NA	76,52,11,0	1	1	0	1.473349225	0	2	NA	NA	NA	NA	0	NA	NA	185,179,24,0	1	1	0	1.734022794	0
chr7_ref_v2	662	1	C,T	0	0	192,160,77,0	1	1	0	2	NA	NA	NA	NA	0	45,15,22,0	1	1	0	2.55286537	0	2	NA	NA	NA	NA	0	NA	NA	85,58,21,0	1	1	0	1.4678633	0	2	NA	NA	NA	NA	0	NA	NA	191,182,51,0	1	1	0	2.299769175	0
chr7_ref_v2	673	1	T,G	0	0	196,163,97,0	1	1	0	2	NA	NA	NA	NA	0	51,15,26,0	1	1	0	3.082681959	0	2	NA	NA	NA	NA	0	NA	NA	91,56,32,0	1	1	0	1.742491577	0	2	NA	NA	NA	NA	0	NA	NA	212,185,69,0	1	1	0	1.931087115	0
chr7_ref_v2	680	1	T,C	0	0	183,168,113,0	1	1	0	2	NA	NA	NA	NA	0	57,15,27,0	1	1	0	4.95509039	0	2	NA	NA	NA	NA	0	NA	NA	91,60,36,0	1	1	0	2.309873578	0	2	NA	NA	NA	NA	0	NA	NA	210,178,77,0	1	1	0	2.743125792	0
chr7_ref_v2	686	1	A,T	1	0	196,168,121,0	1	1	0	2	NA	NA	NA	NA	0	59,16,31,0	1	1	0	4.17848021	0	2	NA	NA	NA	NA	0	NA	NA	91,57,40,0	1	1	0	1.86605878	0	2	NA	NA	NA	NA	0	NA	NA	218,177,88,0	1	1	0	2.138482352	0
chr7_ref_v2	784	0	T,A	0	0	223,151,219,7	1	1	1	2	T,A	T,T	0.25	0.007104826	0	52,23,35,1	1	1	0	1.673344693	0	2	T,A	T,T	0.25	0.223143551	0	NA	NA	81,58,72,5	1	1	0	0.969873037	0	2	T,A	T,T	0.25	0.079842888	0	NA	NA	244,162,273,16	1	1	1	2.384999129	0
chr7_ref_v2	927	1	T,C	1	0	229,205,4,98	1	1	1	2	NA	NA	NA	NA	0	45,47,2,22	1	1	1	0.751890803	0	2	NA	NA	NA	NA	0	NA	NA	93,105,6,38	1	1	1	2.132661585	0	2	NA	NA	NA	NA	0	NA	NA	229,241,17,115	1	1	1	5.481897349	0
chr7_ref_v2	932	1	G,C	0	0	237,208,4,93	1	1	1	2	NA	NA	NA	NA	0	45,46,1,22	1	1	1	0.567587503	0	2	NA	NA	NA	NA	0	NA	NA	84,99,5,34	1	1	1	1.759650367	0	2	NA	NA	NA	NA	0	NA	NA	228,245,6,105	1	1	1	1.395024118	0
chr7_ref_v2	934	1	T,C	0	0	233,208,4,90	1	1	1	2	NA	NA	NA	NA	0	43,48,0,21	1	1	1	0.671279221	0	2	NA	NA	NA	NA	0	NA	NA	87,100,5,34	1	1	1	1.657153743	0	2	NA	NA	NA	NA	0	NA	NA	226,246,6,102	1	1	1	1.365291332	0
chr7_ref_v2	937	1	A,T	0	0	231,207,4,78	1	1	1	2	NA	NA	NA	NA	0	44,47,0,19	1	1	1	0.549508408	0	2	NA	NA	NA	NA	0	NA	NA	89,99,5,31	1	1	1	1.589572315	0	2	NA	NA	NA	NA	0	NA	NA	231,242,6,89	1	1	1	1.033104354	0
chr7_ref_v2	954	1	A,G	0	0	224,219,0,47	1	1	1	2	NA	NA	NA	NA	0	47,52,0,14	1	1	1	0.720492289	0	2	NA	NA	NA	NA	0	NA	NA	86,104,1,19	1	1	0	1.108098612	0	2	NA	NA	NA	NA	0	NA	NA	229,246,1,57	1	1	1	0.704781909	0
chr7_ref_v2	9808	0	TA,T	1	1	119,153,18,12	1	1	0	2	TA,TA	TA,T	0.125	0.111015154	0	18,29,5,3	1	1	0	0.773632057	0	2	TA,TA	TA,T	0.25	0.021416422	0	NA	NA	59,46,5,7	1	1	0	2.11020087	0	2	TA,TA	TA,T	0.125	0.159699923	0	NA	NA	155,151,19,13	1	1	0	2.048797829	0
chr7_ref_v2	28692	0	T,C	1	0	165,210,0,0	1	1	0	2	T,T	NA	NA	0	0	22,10,13,15	1	1	0	309.3613859	1	2	T,C	T,T	0.125	0.117783036	0	g.28692T>C	0	48,67,0,0	1	1	0	0.482097226	0	2	T,T	NA	NA	0	0	NA	NA	183,236,0,1	1	1	0	0.395552976	0
chr7_ref_v2	31761	0	A,C	0	0	169,22,0,29	1	1	0	2	A,A	A,C	0.25	0.094834103	0	27,8,0,7	1	1	0	1.365796154	0	2	A,A	A,C	0.5	0.377294231	0	NA	NA	56,14,0,11	1	1	0	1.588658324	0	2	A,A	A,C	0.25	0.182321557	0	NA	NA	190,42,0,55	1	1	0	2.787247796	0
chr7_ref_v2	43267	0	CA,C	1	1	84,45,15,2	1	1	0	2	CA,CA	NA	NA	0.196649516	0	18,7,4,2	1	1	0	1.28712355	0	2	CA,CA	CA,C	0.125	0.073176659	0	NA	NA	37,15,7,1	1	1	0	0.520540903	0	2	CA,CA	NA	NA	0.082885451	0	NA	NA	96,52,22,5	1	1	0	1.258582251	0
chr7_ref_v2	49695	0	A,C	0	0	195,14,0,61	1	1	0	2	A,A	A,C	0.5	0.116587578	0	33,7,0,10	1	1	0	2.027363215	0	2	A,A	A,C	0.5	0.192371893	0	NA	NA	86,23,0,19	1	1	0	7.538228918	0	2	A,A	A,C	0.25	0.25029454	0	NA	NA	216,59,1,44	1	1	0	17.30513545	0
chr7_ref_v2	69353	0	T,TAC	1	1	8,12,34,66	1	1	0	2	TAC,TAC	NA	NA	0.171889224	0	1,1,7,11	1	1	0	0.534528073	0	2	TAC,TAC	NA	NA	0.830835051	0	NA	NA	3,7,12,26	1	1	0	0.727912508	0	2	TAC,TAC	T,TAC	0.125	0.103800789	0	NA	NA	5,13,39,90	1	1	0	1.141600739	0
chr7_ref_v2	74005	0	A,C	0	0	148,39,0,70	1	1	0	2	A,A	A,C	0.5	0.130183549	0	23,16,0,14	1	1	0	2.650381021	0	2	A,A	A,C	0.5	0.143100844	0	NA	NA	61,41,0,25	1	1	0	6.585376289	0	2	A,A	A,C	0.5	0.268263987	0	NA	NA	184,83,0,75	1	1	0	5.303049109	0
chr7_ref_v2	76710	0	GA,G	1	1	105,107,13,4	1	1	0	2	GA,GA	NA	NA	0.135061957	0	19,23,0,2	1	1	0	0.850560905	0	2	GA,GA	NA	NA	0.304628956	0	NA	NA	39,41,3,4	1	1	0	1.197406643	0	2	GA,GA	NA	NA	0.044488249	0	NA	NA	103,108,17,11	1	1	0	2.568045582	0
chr7_ref_v2	79003	0	GTA,G	1	1	7,6,1,6	1	1	1	2	GTA,GTA	GTA,G	0.5	0.113456656	0	8,13,2,5	1	1	0	1.316454424	0	2	GTA,GTA	GTA,G	0.125	0.031046295	0	NA	NA	7,8,1,0	1	0	1	1.41488112	0	2	NA	NA	NA	NA	0	NA	NA	25,19,5,7	1	1	1	1.218230659	0
chr7_ref_v2	80635	0	T,A	0	0	33,52,10,0	1	1	1	2	T,T	T,A	0.25	0.098845835	0	7,16,6,0	1	1	0	1.157219733	0	2	T,T	T,A	0.5	0.090971778	0	NA	NA	16,26,4,0	1	1	0	0.4213374	0	2	T,T	T,A	0.25	0.182321557	0	NA	NA	39,65,20,0	1	1	0	1.461186093	0
chr7_ref_v2	80636	0	C,A	1	0	34,55,10,0	1	1	1	2	C,C	C,A	0.25	0.144830948	0	7,16,6,0	1	1	0	1.233220812	0	2	C,C	C,A	0.5	0.090971778	0	NA	NA	16,28,4,0	1	1	0	0.445410643	0	2	C,C	C,A	0.25	0.228841572	0	NA	NA	40,65,20,0	1	1	0	1.595060757	0
chr7_ref_v2	89202	0	A,C	0	0	165,35,0,43	1	1	0	2	A,A	A,C	0.5	0.415515444	0	40,6,0,2	1	1	0	2.137745935	0	2	A,A	A,C	0.125	0.021978907	0	NA	NA	69,27,0,13	1	1	0	2.736851804	0	2	A,A	A,C	0.25	0.033682691	0	NA	NA	196,82,0,32	1	1	0	8.145224873	0
chr7_ref_v2	104052	0	G,T	0	0	17,144,80,1	1	1	0	2	G,T	G,G	0.25	0.176129587	0	4,23,4,0	1	1	0	1.568773213	0	2	G,G	G,T	0.25	0.259511195	0	NA	NA	13,67,24,0	1	1	0	1.807520211	0	2	G,T	G,G	0.5	0.064538521	0	NA	NA	47,153,83,1	1	1	0	7.53502449	0
chr7_ref_v2	154580	0	TA,T	1	1	49,49,13,9	1	1	0	2	TA,TA	TA,T	0.125	0.136243179	0	10,8,4,2	1	1	0	0.644197719	0	2	TA,TA	TA,T	0.125	0.105691408	0	NA	NA	19,22,1,0	1	1	0	1.432007669	0	2	TA,TA	NA	NA	1.404896518	0	NA	NA	75,46,14,5	1	1	0	2.862458762	0
chr7_ref_v2	156116	0	GTA,G	1	1	15,35,2,5	1	1	1	2	GTA,GTA	NA	NA	0.472404486	0	6,17,2,2	1	1	0	0.631753683	0	2	GTA,GTA	NA	NA	0.27323112	0	NA	NA	6,15,1,2	1	1	0	0.328862965	0	2	GTA,GTA	NA	NA	0.383315762	0	NA	NA	20,31,1,5	1	1	1	1.04652967	0
chr7_ref_v2	167251	0	CA,C	1	1	26,40,6,9	1	1	0	2	CA,CA	NA	NA	0.021741133	0	2,6,0,2	1	0	0	0.528253777	0	2	NA	NA	NA	NA	0	NA	NA	11,23,2,6	1	1	0	0.539213937	0	2	CA,CA	NA	NA	0.080752493	0	NA	NA	35,41,1,24	1	1	0	3.854050309	0
chr7_ref_v2	167623	0	C,A	1	0	108,30,3,22	1	1	0	2	C,C	C,A	0.25	0.237532289	0	19,5,0,5	1	1	0	0.45333774	0	2	C,C	C,A	0.5	0.287682072	0	NA	NA	40,10,1,12	1	1	0	0.883698454	0	2	C,C	C,A	0.5	0.248461359	0	NA	NA	115,32,1,12	1	1	0	1.286138277	0
chr7_ref_v2	213939	0	A,C	1	0	94,23,0,43	1	1	0	2	A,A	A,C	0.5	0.120627988	0	16,9,0,4	1	1	0	1.988580962	0	2	A,A	A,C	0.25	0.336472237	0	NA	NA	44,13,0,14	1	1	0	0.839997137	0	2	A,A	A,C	0.5	0.236388778	0	NA	NA	96,45,1,23	1	1	0	5.379565758	0
chr7_ref_v2	267396	0	T,G	1	0	24,136,71,1	1	1	0	2	T,G	T,T	0.25	0.287682072	0	5,23,13,0	1	1	0	0.409451984	0	2	T,G	T,T	0.25	0.182321557	0	NA	NA	15,59,18,0	1	1	0	1.639321243	0	2	T,G	T,T	0.5	0.261013825	0	NA	NA	44,153,63,0	1	1	0	3.226145399	0
chr7_ref_v2	270312	0	A,ATG	1	1	1,0,92,81	1	1	0	2	ATG,ATG	NA	NA	0.004077543	0	2,1,15,21	1	1	0	2.379727241	0	2	ATG,ATG	A,ATG	0.125	0.145791944	0	NA	NA	0,0,33,24	1	1	0	0.587174039	0	2	ATG,ATG	NA	NA	0.008824153	0	NA	NA	4,1,116,96	1	1	0	1.440765357	0
chr7_ref_v2	272292	0	G,GAT	1	1	7,8,25,33	1	1	1	2	GAT,GAT	G,GAT	0.125	0.034354437	0	5,2,12,17	1	1	0	0.588875839	0	2	GAT,GAT	G,GAT	0.125	0.048672307	0	NA	NA	2,1,14,13	1	1	0	1.000106297	0	2	GAT,GAT	NA	NA	0.510264295	0	NA	NA	7,19,39,36	1	1	0	1.904136084	0
chr7_ref_v2	274695	0	C,CTATATATA,CTATATATATA	1	1	0,0,4,11,11,18	1	1	1	2	CTATATATATA,CTATATATATA	CTATATATA,CTATATATATA	0.5	0.144923638	0	0,0,4,6,9,19	1	1	0	0.810060421	0	2	CTATATATATA,CTATATATATA	CTATATATA,CTATATATATA	0.25	0.107506685	0	NA	NA	0,0,3,3,6,7	1	0	1	0.614342705	0	2	NA	NA	NA	NA	0	NA	NA	0,0,3,10,19,31	1	1	0	1.179155351	0
chr7_ref_v2	278777	0	C,CT	1	1	2,11,10,21	1	1	0	2	CT,CT	C,CT	0.25	0.039235931	0	1,3,3,4	1	0	0	0.477370743	0	2	NA	NA	NA	NA	0	NA	NA	1,7,4,10	1	1	0	0.556696586	0	2	CT,CT	C,CT	0.5	0.10945272	0	NA	NA	3,11,15,17	1	1	0	1.094922623	0
chr7_ref_v2	281600	0	AT,A	1	1	63,36,9,7	1	1	0	2	AT,AT	NA	NA	0.007418416	0	12,6,2,2	1	1	0	0.496110844	0	2	AT,AT	AT,A	0.125	0.1501377	0	NA	NA	33,19,4,3	1	1	0	0.442779641	0	2	AT,AT	NA	NA	0.216416844	0	NA	NA	87,43,11,8	1	1	0	0.684503338	0
chr7_ref_v2	307198	0	TATATGTAC,T	1	0	10,9,1,2	1	1	1	2	TATATGTAC,TATATGTAC	TATATGTAC,T	0.25	0.100083459	0	11,10,0,1	1	1	0	0.550994919	0	2	TATATGTAC,TATATGTAC	TATATGTAC,T	0.125	0.018018506	0	NA	NA	6,6,1,0	1	0	1	0.421270604	0	2	NA	NA	NA	NA	0	NA	NA	16,10,2,1	1	1	1	0.721091661	0
chr7_ref_v2	307200	0	TATGTAC,T	1	0	8,4,3,4	1	0	1	2	NA	NA	NA	NA	0	7,4,4,4	1	0	0	0.507875795	0	2	NA	NA	NA	NA	0	NA	NA	3,0,3,4	1	0	1	1.162613845	0	2	NA	NA	NA	NA	0	NA	NA	8,4,8,7	1	1	1	1.374610244	0
chr7_ref_v2	307203	0	G,A	0	0	9,17,5,0	1	1	1	2	G,G	G,A	0.5	0.36772478	0	9,11,4,0	1	1	0	0.623499395	0	2	G,G	G,A	0.5	0.287682072	0	NA	NA	6,7,2,0	1	0	1	0.609331811	0	2	NA	NA	NA	NA	0	NA	NA	22,13,0,1	1	1	1	4.533791649	0
chr7_ref_v2	323385	0	A,T	1	0	32,40,28,0	1	1	1	2	A,A	A,T	0.5	0.189242	0	0,0,0,0	0	0	0	0	0	2	NA	NA	NA	NA	0	NA	NA	18,23,13,0	1	1	0	0.519004936	0	2	A,A	A,T	0.5	0.048637737	0	NA	NA	37,36,16,0	1	1	0	1.536900565	0
chr7_ref_v2	326264	0	CA,C	1	1	31,47,14,13	1	1	0	2	CA,CA	CA,C	0.25	0.073419005	0	9,14,3,0	1	1	0	0.862724256	0	2	CA,CA	NA	NA	0.494430496	0	NA	NA	18,19,7,8	1	1	0	0.599788758	0	2	CA,CA	CA,C	0.25	0.02451087	0	NA	NA	49,55,19,8	1	1	0	1.54396506	0
chr7_ref_v2	364141	0	AT,A	1	1	59,75,11,13	1	1	0	2	AT,AT	AT,A	0.125	0.111542069	0	18,21,1,1	1	1	0	0.803317989	0	2	AT,AT	NA	NA	0.635986092	0	NA	NA	15,30,1,3	1	1	0	1.473099427	0	2	AT,AT	NA	NA	0.028739892	0	NA	NA	70,65,7,11	1	1	0	1.706226479	0
chr7_ref_v2	366773	0	TA,T,TAA	1	1	16,11,3,4,19,2	1	1	0	2	TA,TAA	TA,TA	0.25	0.199889643	0	3,2,1,1,2,0	1	0	0	0.505888039	0	2	NA	NA	NA	NA	0	NA	NA	11,5,4,6,5,0	1	1	0	2.050531746	0	2	TA,TAA	TA,T	0.5	0.438396146	0	NA	NA	19,28,7,10,16,3	1	1	0	2.672499833	0
chr7_ref_v2	367118	0	A,C	1	0	112,30,0,41	1	1	0	2	A,A	A,C	0.5	0.119545151	0	18,8,0,4	1	1	0	1.04950186	0	2	A,A	A,C	0.25	0.297251523	0	NA	NA	60,30,0,8	1	1	0	4.232789442	0	2	A,A	A,C	0.25	0.356674944	0	NA	NA	135,97,0,21	1	1	0	17.57982379	0
chr7_ref_v2	387404	0	T,G	0	0	23,127,29,0	1	1	0	2	T,T	T,G	0.25	0.336472237	0	6,10,4,0	1	1	0	1.637432654	0	2	T,T	T,G	0.5	0.064538521	0	NA	NA	23,41,21,0	1	1	0	4.236631787	0	2	T,T	T,G	0.5	0.038599457	0	NA	NA	56,151,58,0	1	1	0	4.23494722	0
chr7_ref_v2	397829	0	GA,G	1	1	23,8,3,45	1	1	0	2	GA,G	G,G	0.125	0.081127618	0	3,3,0,7	1	0	0	0.882279279	0	2	NA	NA	NA	NA	0	NA	NA	16,1,2,18	1	1	0	1.374547327	0	2	GA,G	NA	NA	0.057058523	0	NA	NA	30,6,7,55	1	1	0	1.124733789	0
chr7_ref_v2	400545	0	G,GTTT,GT	1	1	7,7,8,12,15,18	1	1	0	2	GTTT,GT	G,GT	0.25	0.408805283	0	0,1,7,3,2,2	1	0	0	3.236571041	0	2	NA	NA	NA	NA	0	NA	NA	3,4,4,4,7,6	1	1	0	0.533608837	0	2	GTTT,GT	G,GT	0.5	0.52456057	0	NA	NA	2,8,21,11,11,17	1	1	0	4.426647634	0
chr7_ref_v2	401681	1	A,AACAACCT	1	0	0,0,2,102	1	1	1	2	NA	NA	NA	NA	0	0,0,1,13	1	0	0	0.689601538	0	2	NA	NA	NA	NA	0	NA	NA	0,0,0,29	0	1	1	0	0	2	NA	NA	NA	NA	0	NA	NA	0,0,0,89	0	1	1	0	0
chr7_ref_v2	401686	1	T,A	1	0	0,0,7,102	1	1	0	2	NA	NA	NA	NA	0	0,0,2,12	1	0	0	0.691876273	0	2	NA	NA	NA	NA	0	NA	NA	0,0,0,27	0	1	1	0	0	2	NA	NA	NA	NA	0	NA	NA	0,0,7,88	1	1	1	0.409694184	0
chr7_ref_v2	404308	0	C,T	0	0	0,0,0,0	0	0	1	2	NA	NA	NA	NA	0	0,0,0,0	0	0	1	0	0	2	NA	NA	NA	NA	0	NA	NA	0,0,1,0	0	0	1	0	0	2	NA	NA	NA	NA	0	NA	NA	0,0,0,0	0	0	1	0	0
chr7_ref_v2	404332	0	C,A	0	0	0,0,0,0	0	0	1	2	NA	NA	NA	NA	0	0,0,0,0	0	0	1	0	0	2	NA	NA	NA	NA	0	NA	NA	0,0,1,0	0	0	1	0	0	2	NA	NA	NA	NA	0	NA	NA	0,0,0,0	0	0	1	0	0
chr7_ref_v2	404341	0	C,A	1	0	0,0,0,0	0	0	1	2	NA	NA	NA	NA	0	0,0,0,0	0	0	1	0	0	2	NA	NA	NA	NA	0	NA	NA	0,0,1,0	0	0	1	0	0	2	NA	NA	NA	NA	0	NA	NA	0,0,0,0	0	0	1	0	0
chr7_ref_v2	404351	0	T,G	1	0	1,0,0,0	0	0	1	2	NA	NA	NA	NA	0	0,0,0,0	0	0	1	0	0	2	NA	NA	NA	NA	0	NA	NA	0,0,1,0	0	0	1	0	0	2	NA	NA	NA	NA	0	NA	NA	0,0,0,0	0	0	1	0	0
chr7_ref_v2	423130	0	C,T	0	0	104,104,0,0	1	1	0	2	C,C	NA	NA	0	0	18,18,0,0	1	1	0	0.349537477	0	2	C,C	NA	NA	0	0	NA	NA	21,18,23,11	1	1	0	309.8745969	1	2	C,T	C,C	0.125	0.114113307	0	g.423130C>T	0	109,85,1,0	1	1	0	1.286821407	0
chr7_ref_v2	423353	0	A,G	0	0	0,0,122,100	1	1	0	2	G,G	NA	NA	0	0	0,1,16,29	1	1	0	2.677746454	0	2	G,G	NA	NA	0.021978907	0	NA	NA	0,1,56,52	1	1	0	0.582258538	0	2	G,G	NA	NA	0.009216655	0	NA	NA	1,1,128,117	1	1	0	0.622334433	0
chr7_ref_v2	440430	0	C,CA	1	1	40,16,7,11	1	1	0	2	C,C	C,CA	0.5	0.19122698	0	8,8,0,4	1	1	0	1.408922225	0	2	C,C	C,CA	0.5	0.155156948	0	NA	NA	23,22,4,3	1	1	0	3.319119173	0	2	C,C	C,CA	0.125	0.002140411	0	NA	NA	54,37,3,8	1	1	0	3.471348244	0
chr7_ref_v2	483120	0	TA,T	1	1	66,73,15,7	1	1	0	2	TA,TA	NA	NA	0.215299039	0	7,17,3,1	1	1	0	1.151268578	0	2	TA,TA	NA	NA	0.161699769	0	NA	NA	32,27,3,0	1	1	0	1.354506082	0	2	TA,TA	NA	NA	0.652173541	0	NA	NA	101,49,7,5	1	1	0	7.825016748	0
chr7_ref_v2	484084	0	CT,C	1	1	53,68,4,7	1	1	0	2	CT,CT	NA	NA	0.0095843	0	13,22,1,1	1	1	0	0.683900804	0	2	CT,CT	NA	NA	0.527772507	0	NA	NA	29,35,3,5	1	1	0	0.63983643	0	2	CT,CT	CT,C	0.125	0.248187402	0	NA	NA	64,99,8,8	1	1	0	0.763568465	0
chr7_ref_v2	496718	0	T,TA	1	1	5,0,43,37	1	1	0	2	TA,TA	NA	NA	0.531536647	0	3,0,14,17	1	1	0	0.567496839	0	2	TA,TA	NA	NA	0.094233605	0	NA	NA	1,3,17,20	1	1	0	2.134675441	0	2	TA,TA	NA	NA	0.18555401	0	NA	NA	1,7,42,56	1	1	0	3.922795533	0
chr7_ref_v2	502753	0	CT,C	1	1	57,62,3,4	1	1	0	2	CT,CT	NA	NA	0.016122483	0	15,18,0,0	1	1	0	0.559672055	0	2	CT,CT	NA	NA	0.056459461	0	NA	NA	30,31,2,2	1	1	0	0.397602537	0	2	CT,CT	NA	NA	0.150135403	0	NA	NA	77,60,5,10	1	1	0	1.741262018	0
chr7_ref_v2	530023	0	C,A	1	0	51,48,6,11	1	1	0	2	C,C	C,A	0.25	0.184003643	1	3,4,1,0	1	0	0	0.471353036	0	2	NA	NA	NA	NA	0	NA	NA	16,12,4,7	1	1	0	1.474842685	0	2	C,C	C,A	0.5	0.164303051	0	NA	NA	50,38,17,17	1	1	0	4.012392004	0
chr7_ref_v2	531833	0	CAT,C,CATAT	1	1	11,13,3,7,4,1	1	1	1	2	CAT,CAT	CAT,CATAT	0.125	0.634250045	0	12,9,2,2,1,0	1	1	0	1.450076677	0	2	CAT,CAT	NA	NA	0.642693141	0	NA	NA	7,8,3,6,1,1	1	1	0	0.697783466	0	2	CAT,CAT	CAT,C	0.5	0.061839134	0	NA	NA	24,15,6,5,2,3	1	1	1	2.012867951	0
chr7_ref_v2	535767	1	C,T	0	0	0,0,0,0	0	0	1	2	NA	NA	NA	NA	0	0,0,0,0	0	0	1	0	0	2	NA	NA	NA	NA	0	NA	NA	0,0,0,1	0	0	1	0	0	2	NA	NA	NA	NA	0	NA	NA	0,0,0,0	0	0	1	0	0
chr7_ref_v2	535818	1	G,C	1	0	0,0,0,0	0	0	1	2	NA	NA	NA	NA	0	0,0,0,0	0	0	1	0	0	2	NA	NA	NA	NA	0	NA	NA	0,3,0,0	0	0	1	0	0	2	NA	NA	NA	NA	0	NA	NA	0,1,0,0	0	0	1	0	0
chr7_ref_v2	535857	1	A,T	0	0	0,1,0,0	0	0	1	2	NA	NA	NA	NA	0	0,3,0,0	0	0	1	0	0	2	NA	NA	NA	NA	0	NA	NA	0,2,0,1	1	0	1	0	0	2	NA	NA	NA	NA	0	NA	NA	0,0,0,1	0	0	1	0	0
chr7_ref_v2	535874	1	A,G	0	0	0,0,0,1	0	0	1	2	NA	NA	NA	NA	0	0,0,0,3	0	0	1	0	0	2	NA	NA	NA	NA	0	NA	NA	0,1,0,0	0	0	1	0	0	2	NA	NA	NA	NA	0	NA	NA	0,1,0,1	1	0	1	0	0
chr7_ref_v2	535875	1	C,T	0	0	0,0,0,1	0	0	1	2	NA	NA	NA	NA	0	0,0,0,3	0	0	1	0	0	2	NA	NA	NA	NA	0	NA	NA	0,1,0,0	0	0	1	0	0	2	NA	NA	NA	NA	0	NA	NA	0,1,0,1	1	0	1	0	0
chr7_ref_v2	535900	1	TC,T	0	0	0,0,0,2	0	0	1	2	NA	NA	NA	NA	0	0,1,0,3	1	0	1	0	0	2	NA	NA	NA	NA	0	NA	NA	0,0,0,0	0	0	1	0	0	2	NA	NA	NA	NA	0	NA	NA	0,1,0,0	0	0	1	0	0
chr7_ref_v2	535905	1	GAATAT,G	0	0	0,0,0,2	0	0	1	2	NA	NA	NA	NA	0	0,1,0,3	1	0	1	0	0	2	NA	NA	NA	NA	0	NA	NA	0,0,0,0	0	0	1	0	0	2	NA	NA	NA	NA	0	NA	NA	0,1,0,0	0	0	1	0	0
chr7_ref_v2	535915	1	A,G	1	0	0,1,0,2	1	0	1	2	NA	NA	NA	NA	0	0,1,0,3	1	0	1	0.227596545	0	2	NA	NA	NA	NA	0	NA	NA	0,0,0,0	0	0	1	0	0	2	NA	NA	NA	NA	0	NA	NA	0,0,0,0	0	0	1	0	0
chr7_ref_v2	535990	1	C,T	0	0	0,7,0,0	0	0	1	2	NA	NA	NA	NA	0	0,3,0,0	0	0	1	0	0	2	NA	NA	NA	NA	0	NA	NA	0,2,0,0	0	0	1	0	0	2	NA	NA	NA	NA	0	NA	NA	0,9,0,4	1	0	1	0	0
chr7_ref_v2	535992	1	C,T	1	0	0,6,0,0	0	0	1	2	NA	NA	NA	NA	0	0,2,0,1	1	0	1	0	0	2	NA	NA	NA	NA	0	NA	NA	0,2,0,0	0	0	1	0	0	2	NA	NA	NA	NA	0	NA	NA	0,10,0,2	1	0	1	0	0
chr7_ref_v2	536022	1	C,A	0	0	0,0,0,1	0	0	1	2	NA	NA	NA	NA	0	0,0,0,0	0	0	1	0	0	2	NA	NA	NA	NA	0	NA	NA	0,0,0,0	0	0	1	0	0	2	NA	NA	NA	NA	0	NA	NA	0,3,0,0	0	0	1	0	0
chr7_ref_v2	541580	1	C,T	1	0	0,0,0,0	0	0	1	2	NA	NA	NA	NA	0	0,0,2,0	0	0	1	0	0	2	NA	NA	NA	NA	0	NA	NA	0,0,1,0	0	0	1	0	0	2	NA	NA	NA	NA	0	NA	NA	0,0,0,0	0	0	1	0	0
chr7_ref_v2	541661	1	T,TCC	1	0	0,0,1,0	0	0	1	2	NA	NA	NA	NA	0	0,0,2,0	0	0	1	0	0	2	NA	NA	NA	NA	0	NA	NA	0,0,0,0	0	0	1	0	0	2	NA	NA	NA	NA	0	NA	NA	1,0,0,0	0	0	1	0	0
chr7_ref_v2	541663	1	A,C	1	0	0,0,1,0	0	0	1	2	NA	NA	NA	NA	0	0,0,2,0	0	0	0	0	0	2	NA	NA	NA	NA	0	NA	NA	0,0,0,0	0	0	1	0	0	2	NA	NA	NA	NA	0	NA	NA	1,0,0,0	0	0	1	0	0
chr7_ref_v2	541665	1	A,C	1	0	1,0,0,0	0	0	1	2	NA	NA	NA	NA	0	2,0,0,0	0	0	0	0	0	2	NA	NA	NA	NA	0	NA	NA	0,0,0,0	0	0	1	0	0	2	NA	NA	NA	NA	0	NA	NA	0,0,1,0	0	0	1	0	0
chr7_ref_v2	541666	1	T,C	1	0	1,0,0,0	0	0	1	2	NA	NA	NA	NA	0	2,0,0,0	0	0	0	0	0	2	NA	NA	NA	NA	0	NA	NA	0,0,0,0	0	0	1	0	0	2	NA	NA	NA	NA	0	NA	NA	0,0,1,0	0	0	1	0	0
chr7_ref_v2	541667	1	A,T	1	0	0,0,1,0	0	0	1	2	NA	NA	NA	NA	0	0,0,2,0	0	0	0	0	0	2	NA	NA	NA	NA	0	NA	NA	0,0,0,0	0	0	1	0	0	2	NA	NA	NA	NA	0	NA	NA	1,0,0,0	0	0	1	0	0
chr7_ref_v2	541671	1	C,CAAAGGTAATTTTTGGAAT	1	0	0,0,1,0	0	0	1	2	NA	NA	NA	NA	0	0,0,1,0	0	0	0	0	0	2	NA	NA	NA	NA	0	NA	NA	0,0,0,0	0	0	1	0	0	2	NA	NA	NA	NA	0	NA	NA	1,0,0,0	0	0	1	0	0
chr7_ref_v2	541674	1	A,C	0	0	1,2,1,0	1	0	1	2	NA	NA	NA	NA	0	0,0,1,0	0	0	0	0	0	2	NA	NA	NA	NA	0	NA	NA	0,0,0,0	0	0	1	0	0	2	NA	NA	NA	NA	0	NA	NA	1,1,0,0	1	0	1	0.385623945	0
chr7_ref_v2	563700	1	T,C	0	0	0,0,0,0	0	0	1	2	NA	NA	NA	NA	0	0,0,0,0	0	0	1	0	0	2	NA	NA	NA	NA	0	NA	NA	0,0,0,0	0	0	1	0	0	2	NA	NA	NA	NA	0	NA	NA	0,0,1,0	0	0	1	0	0
chr7_ref_v2	563715	1	C,T	1	0	0,0,0,0	0	0	1	2	NA	NA	NA	NA	0	0,0,0,0	0	0	1	0	0	2	NA	NA	NA	NA	0	NA	NA	0,0,0,0	0	0	1	0	0	2	NA	NA	NA	NA	0	NA	NA	0,0,1,1	1	0	1	0	0
chr7_ref_v2	563759	1	T,G	0	0	0,0,0,0	0	0	1	2	NA	NA	NA	NA	0	0,0,0,0	0	0	1	0	0	2	NA	NA	NA	NA	0	NA	NA	0,0,0,0	0	0	1	0	0	2	NA	NA	NA	NA	0	NA	NA	0,0,1,1	1	0	1	0	0
chr7_ref_v2	567749	1	A,T	0	0	0,0,5,4	1	0	1	2	NA	NA	NA	NA	0	0,0,1,1	1	0	0	0.186677889	0	2	NA	NA	NA	NA	0	NA	NA	0,0,2,1	1	0	1	0.249406909	0	2	NA	NA	NA	NA	0	NA	NA	0,0,2,4	1	0	1	0.628930759	0
chr7_ref_v2	569936	1	C,T	1	0	0,0,0,0	0	0	1	2	NA	NA	NA	NA	0	0,0,0,0	0	0	1	0	0	2	NA	NA	NA	NA	0	NA	NA	0,0,0,0	0	0	1	0	0	2	NA	NA	NA	NA	0	NA	NA	0,0,0,1	0	0	1	0	0
chr7_ref_v2	569942	1	T,G	0	0	0,0,0,0	0	0	1	2	NA	NA	NA	NA	0	0,0,0,0	0	0	1	0	0	2	NA	NA	NA	NA	0	NA	NA	0,0,0,0	0	0	1	0	0	2	NA	NA	NA	NA	0	NA	NA	0,0,0,1	0	0	1	0	0
chr7_ref_v2	574190	1	A,G	1	0	4,0,0,0	0	0	1	2	NA	NA	NA	NA	0	0,0,1,1	1	0	1	0	0	2	NA	NA	NA	NA	0	NA	NA	2,0,0,0	0	0	1	0	0	2	NA	NA	NA	NA	0	NA	NA	8,0,0,0	0	0	1	0	0
chr7_ref_v2	574198	1	A,G	1	0	4,0,0,0	0	0	1	2	NA	NA	NA	NA	0	0,0,1,1	1	0	1	0	0	2	NA	NA	NA	NA	0	NA	NA	3,0,0,0	0	0	1	0	0	2	NA	NA	NA	NA	0	NA	NA	8,0,0,0	0	0	1	0	0
chr7_ref_v2	574199	1	T,G	1	0	4,0,0,0	0	0	1	2	NA	NA	NA	NA	0	0,0,1,1	1	0	1	0	0	2	NA	NA	NA	NA	0	NA	NA	3,0,0,0	0	0	1	0	0	2	NA	NA	NA	NA	0	NA	NA	8,0,0,0	0	0	1	0	0
chr7_ref_v2	574221	1	T,A	0	0	2,0,0,0	0	0	1	2	NA	NA	NA	NA	0	0,0,0,1	0	0	1	0	0	2	NA	NA	NA	NA	0	NA	NA	3,0,0,0	0	0	1	0	0	2	NA	NA	NA	NA	0	NA	NA	8,0,0,0	0	0	1	0	0
chr7_ref_v2	574222	1	C,A	0	0	2,0,0,0	0	0	1	2	NA	NA	NA	NA	0	0,0,0,1	0	0	1	0	0	2	NA	NA	NA	NA	0	NA	NA	3,0,0,0	0	0	1	0	0	2	NA	NA	NA	NA	0	NA	NA	8,0,0,0	0	0	1	0	0
chr7_ref_v2	574223	1	C,G	0	0	2,0,0,0	0	0	1	2	NA	NA	NA	NA	0	0,0,0,1	0	0	1	0	0	2	NA	NA	NA	NA	0	NA	NA	3,0,0,0	0	0	1	0	0	2	NA	NA	NA	NA	0	NA	NA	8,0,0,0	0	0	1	0	0
chr7_ref_v2	582519	0	TA,T	1	1	45,36,6,8	1	1	0	2	TA,TA	NA	NA	0.183742644	0	3,9,2,1	1	0	0	1.26215958	0	2	NA	NA	NA	NA	0	NA	NA	13,20,3,4	1	1	0	1.115483333	0	2	TA,TA	NA	NA	0.052993644	0	NA	NA	46,42,5,9	1	1	0	0.574109259	0
chr7_ref_v2	611733	0	CAT,C	1	1	37,38,8,11	1	1	0	2	CAT,CAT	CAT,C	0.25	0.077896228	0	18,16,4,3	1	1	0	0.523862996	0	2	CAT,CAT	CAT,C	0.25	0.165225294	0	NA	NA	19,24,1,7	1	1	0	0.74507255	0	2	CAT,CAT	CAT,C	0.125	0.026222808	0	NA	NA	45,45,7,6	1	1	0	0.891240765	0
chr7_ref_v2	616160	0	AT,A	1	1	64,36,13,13	1	1	0	2	AT,AT	AT,A	0.125	0.067290363	0	8,7,1,0	1	0	0	0.903313021	0	2	NA	NA	NA	NA	0	NA	NA	34,24,8,3	1	1	0	0.85174148	0	2	AT,AT	NA	NA	0.164943969	0	NA	NA	66,58,9,4	1	1	0	3.696017325	0
chr7_ref_v2	617457	0	T,A	1	0	50,81,50,0	1	1	0	2	T,T	T,A	0.5	0.155240598	0	7,16,10,0	1	1	0	0.410444848	0	2	T,A	T,T	0.25	0.226773319	0	NA	NA	9,36,16,0	1	1	0	1.9181777	0	2	T,T	T,A	0.5	0.125163143	0	NA	NA	57,80,47,0	1	1	0	0.780159744	0
chr7_ref_v2	637668	0	AT,A	1	1	86,95,4,6	1	1	0	2	AT,AT	NA	NA	0.046576112	0	22,21,5,3	1	1	0	2.666098229	0	2	AT,AT	AT,A	0.25	0.087094845	0	NA	NA	41,44,2,3	1	1	0	0.371436165	0	2	AT,AT	NA	NA	0.041501562	0	NA	NA	93,93,5,5	1	1	0	0.580068462	0
chr7_ref_v2	640606	0	CT,C	1	1	15,20,19,4	1	1	0	2	CT,CT	CT,C	0.5	0.098562019	0	4,1,3,0	1	0	0	0.937744699	0	2	NA	NA	NA	NA	0	NA	NA	8,6,3,4	1	1	0	1.394264394	0	2	CT,CT	CT,C	0.25	0.140075529	0	NA	NA	18,29,11,5	1	1	0	1.536790368	0
chr7_ref_v2	653217	0	C,CT	1	1	1,39,44,9	1	1	0	2	C,CT	CT,CT	0.25	0.063010921	0	0,10,3,4	1	0	0	1.360793014	0	2	NA	NA	NA	NA	0	NA	NA	0,14,10,1	1	1	0	0.964292908	0	2	C,CT	C,C	0.125	0.087431364	0	NA	NA	0,53,25,8	1	1	0	3.886817203	0
chr7_ref_v2	663324	0	A,C	0	0	159,34,0,39	1	1	0	2	A,A	A,C	0.25	0.372099414	0	34,17,0,2	1	1	0	3.722655424	0	2	A,A	A,C	0.125	0.125163143	0	NA	NA	56,30,0,14	1	1	0	4.554764954	0	2	A,A	A,C	0.25	0.199613054	0	NA	NA	138,69,0,27	1	1	0	8.770225168	0
chr7_ref_v2	675515	0	AAT,A	1	1	44,62,1,2	1	1	0	2	AAT,AAT	NA	NA	0.93011844	0	12,15,1,1	1	1	0	0.739940916	0	2	AAT,AAT	NA	NA	0.026248326	0	NA	NA	16,21,3,1	1	1	0	2.273211834	0	2	AAT,AAT	AAT,A	0.125	0.270641649	0	NA	NA	32,71,5,8	1	1	0	3.863023837	0
chr7_ref_v2	676330	0	A,AT	1	1	18,29,11,5	1	1	0	2	A,A	A,AT	0.5	0.133805927	0	9,5,0,1	1	0	0	2.117404003	0	2	NA	NA	NA	NA	0	NA	NA	20,16,2,1	1	1	0	2.805706523	0	2	A,A	NA	NA	0.143011503	0	NA	NA	59,66,4,1	1	1	0	5.792284741	0
chr7_ref_v2	678059	0	CT,C,TT	1	1	25,9,6,6,3,32	1	1	0	2	CT,TT	CT,C	0.125	0.030065949	0	2,6,0,1,1,6	1	0	0	2.379957831	0	2	NA	NA	NA	NA	0	NA	NA	11,5,6,4,0,15	1	1	0	1.18958347	0	2	CT,TT	CT,C	0.25	0.248328452	0	NA	NA	38,21,9,12,2,41	1	1	0	1.545279174	0
chr7_ref_v2	699989	0	A,AT	1	1	0,11,21,11	1	1	0	2	AT,AT	A,AT	0.25	0.067808046	0	1,4,5,5	1	0	0	0.680825491	0	2	NA	NA	NA	NA	0	NA	NA	0,7,9,5	1	1	0	0.557878191	0	2	AT,AT	A,AT	0.5	0.104489758	0	NA	NA	2,19,25,27	1	1	0	1.720236052	0
chr7_ref_v2	715630	0	GA,G	1	1	89,101,13,15	1	1	0	2	GA,GA	NA	NA	0.143910957	0	19,22,1,0	1	1	0	0.858474446	0	2	GA,GA	NA	NA	1.066965648	0	NA	NA	43,42,3,6	1	1	0	0.740178972	0	2	GA,GA	NA	NA	0.206357137	0	NA	NA	111,94,3,8	1	1	0	3.359593604	0
chr7_ref_v2	717966	0	T,G	0	0	21,147,54,1	1	1	0	2	T,T	T,G	0.5	0.018018506	0	3,29,2,0	1	1	0	2.137334486	0	2	T,T	T,G	0.125	0.348754386	0	NA	NA	17,94,9,0	1	1	0	3.842881666	0	2	T,T	T,G	0.125	0.301105093	0	NA	NA	45,200,37,0	1	1	0	4.322372577	0
chr7_ref_v2	726654	0	T,G	0	0	19,78,21,0	1	1	0	2	T,T	T,G	0.5	0.385056236	0	6,16,3,0	1	1	0	0.72027132	0	2	T,T	T,G	0.25	0.252558099	0	NA	NA	24,31,8,0	1	1	0	5.04581289	0	2	T,T	T,G	0.25	0.135801541	0	NA	NA	66,104,19,0	1	1	0	9.987148643	0
chr7_ref_v2	733023	0	AT,A	1	1	39,34,13,5	1	1	0	2	AT,AT	NA	NA	0.03134206	0	7,9,1,3	1	1	0	1.082712659	0	2	AT,AT	NA	NA	0.235066746	0	NA	NA	17,13,7,3	1	1	0	0.627240338	0	2	AT,AT	AT,A	0.125	0.011192276	0	NA	NA	38,52,14,16	1	1	0	3.108475163	0
chr7_ref_v2	736467	0	T,TA	1	1	39,42,7,4	1	1	0	2	T,T	T,TA	0.125	0.178128686	0	12,10,2,5	1	1	0	2.214144197	0	2	T,T	T,TA	0.5	0.137138442	0	NA	NA	18,19,2,2	1	1	0	0.422871129	0	2	T,T	NA	NA	0.117271595	0	NA	NA	47,47,10,4	1	1	0	0.537094568	0
chr7_ref_v2	742071	0	C,CTTTTTTTT	1	1	9,10,7,43	1	1	0	2	C,CTTTTTTTT	CTTTTTTTT,CTTTTTTTT	0.5	0.131028262	0	5,5,1,7	1	0	0	1.583484934	0	2	NA	NA	NA	NA	0	NA	NA	14,9,0,18	1	1	0	3.885514609	0	2	C,CTTTTTTTT	C,C	0.125	0.060259192	0	NA	NA	11,22,3,41	1	1	0	3.07314389	0
chr7_ref_v2	764646	0	G,A	0	0	4,0,0,0	0	0	1	2	NA	NA	NA	NA	0	1,0,0,0	0	0	1	0	0	2	NA	NA	NA	NA	0	NA	NA	0,0,1,0	0	0	1	0	0	2	NA	NA	NA	NA	0	NA	NA	1,0,0,0	0	0	1	0	0
chr7_ref_v2	764647	0	T,A	0	0	4,0,0,0	0	0	1	2	NA	NA	NA	NA	0	1,0,0,0	0	0	1	0	0	2	NA	NA	NA	NA	0	NA	NA	0,0,1,0	0	0	1	0	0	2	NA	NA	NA	NA	0	NA	NA	1,0,0,0	0	0	1	0	0
chr7_ref_v2	765688	0	GA,G	1	1	81,73,8,14	1	1	0	2	GA,GA	NA	NA	0.11282037	0	16,21,0,2	1	1	0	1.139932293	0	2	GA,GA	NA	NA	0.558846385	0	NA	NA	34,30,6,6	1	1	0	0.915335794	0	2	GA,GA	GA,G	0.125	0.06245322	0	NA	NA	80,58,11,11	1	1	0	0.959303074	0
chr7_ref_v2	767572	0	A,C	0	0	129,28,0,41	1	1	0	2	A,A	A,C	0.5	0.219963898	0	22,8,0,5	1	1	0	1.000339164	0	2	A,A	A,C	0.25	0.336472237	0	NA	NA	57,34,0,21	1	1	0	5.509765465	0	2	A,A	A,C	0.5	0.321204764	0	NA	NA	159,86,0,27	1	1	0	13.6032827	0
chr7_ref_v2	776015	0	T,G	1	0	29,129,52,0	1	1	0	2	T,T	T,G	0.5	0.012648319	0	11,23,4,0	1	1	0	2.306940226	0	2	T,T	T,G	0.25	0.073599052	0	NA	NA	21,44,12,0	1	1	0	3.164499578	0	2	T,T	T,G	0.25	0.336472237	0	NA	NA	70,132,32,0	1	1	0	10.55394916	0
chr7_ref_v2	805360	0	A,C	0	0	143,14,0,50	1	1	0	2	A,A	A,C	0.5	0.025807884	0	29,2,0,3	1	1	0	1.71191707	0	2	A,A	A,C	0.25	0.101782694	0	NA	NA	58,7,0,17	1	1	0	0.621938727	0	2	A,A	A,C	0.5	0.185403223	0	NA	NA	159,29,0,39	1	1	0	3.30572372	0
chr7_ref_v2	807779	0	CA,C	1	1	18,28,10,2	1	1	0	2	CA,CA	NA	NA	0.116128661	0	5,10,3,1	1	0	0	0.378399224	0	2	NA	NA	NA	NA	0	NA	NA	7,11,5,2	1	1	0	0.763186172	0	2	CA,CA	CA,C	0.25	0.05164479	0	NA	NA	25,30,9,6	1	1	0	1.480445148	0
chr7_ref_v2	808300	0	CTA,C	1	1	27,27,4,7	1	1	1	2	CTA,CTA	NA	NA	0.044551911	0	9,22,3,6	1	1	0	1.286743924	0	2	CTA,CTA	CTA,C	0.125	0.021448541	0	NA	NA	13,13,0,1	1	1	0	0.777548374	0	2	CTA,CTA	NA	NA	0.960057845	0	NA	NA	32,48,5,5	1	1	0	1.815863085	0
chr7_ref_v2	816998	1	A,G	1	0	1,0,1,0	1	0	1	2	NA	NA	NA	NA	0	0,0,0,0	0	0	1	0	0	2	NA	NA	NA	NA	0	NA	NA	0,0,0,0	0	0	1	0	0	2	NA	NA	NA	NA	0	NA	NA	1,0,0,0	0	0	1	0	0
chr7_ref_v2	817478	1	T,C	1	0	0,104,0,6	1	1	1	2	NA	NA	NA	NA	0	0,11,0,0	0	0	1	0	0	2	NA	NA	NA	NA	0	NA	NA	0,16,0,1	1	0	1	0.211397519	0	2	NA	NA	NA	NA	0	NA	NA	0,76,0,5	1	1	1	0.342574334	0
chr7_ref_v2	817790	1	C,A	1	0	0,0,0,0	0	0	1	2	NA	NA	NA	NA	0	0,0,0,0	0	0	1	0	0	2	NA	NA	NA	NA	0	NA	NA	0,0,0,0	0	0	1	0	0	2	NA	NA	NA	NA	0	NA	NA	0,0,1,1	1	0	1	0	0
chr7_ref_v2	817802	1	T,C	0	0	0,0,0,0	0	0	1	2	NA	NA	NA	NA	0	0,0,0,0	0	0	1	0	0	2	NA	NA	NA	NA	0	NA	NA	0,0,0,0	0	0	1	0	0	2	NA	NA	NA	NA	0	NA	NA	0,0,1,1	1	0	1	0	0
chr7_ref_v2	817805	1	A,T	0	0	0,0,0,0	0	0	1	2	NA	NA	NA	NA	0	0,0,0,0	0	0	1	0	0	2	NA	NA	NA	NA	0	NA	NA	0,0,0,0	0	0	1	0	0	2	NA	NA	NA	NA	0	NA	NA	0,0,1,1	1	0	1	0	0
chr7_ref_v2	817808	1	A,G	0	0	0,0,0,0	0	0	1	2	NA	NA	NA	NA	0	0,0,0,0	0	0	1	0	0	2	NA	NA	NA	NA	0	NA	NA	0,0,0,0	0	0	1	0	0	2	NA	NA	NA	NA	0	NA	NA	0,0,1,1	1	0	1	0	0
chr7_ref_v2	817839	1	TTA,T	1	0	0,0,0,0	0	0	1	2	NA	NA	NA	NA	0	0,0,0,0	0	0	1	0	0	2	NA	NA	NA	NA	0	NA	NA	0,0,0,0	0	0	1	0	0	2	NA	NA	NA	NA	0	NA	NA	0,0,1,1	1	0	1	0	0
chr7_ref_v2	817844	1	GGA,G	0	0	0,0,0,0	0	0	1	2	NA	NA	NA	NA	0	0,0,0,0	0	0	1	0	0	2	NA	NA	NA	NA	0	NA	NA	0,0,0,0	0	0	1	0	0	2	NA	NA	NA	NA	0	NA	NA	0,0,1,1	1	0	1	0	0
chr7_ref_v2	817848	1	A,AGACT	1	0	0,0,0,0	0	0	1	2	NA	NA	NA	NA	0	0,0,0,0	0	0	1	0	0	2	NA	NA	NA	NA	0	NA	NA	0,0,0,0	0	0	1	0	0	2	NA	NA	NA	NA	0	NA	NA	0,0,1,1	1	0	1	0	0
chr7_ref_v2	818033	1	T,C	1	0	0,0,0,0	0	0	1	2	NA	NA	NA	NA	0	0,0,0,0	0	0	1	0	0	2	NA	NA	NA	NA	0	NA	NA	0,0,0,0	0	0	1	0	0	2	NA	NA	NA	NA	0	NA	NA	0,0,0,1	0	0	1	0	0
chr7_ref_v2	822894	1	T,A	1	0	0,0,0,0	0	0	1	2	NA	NA	NA	NA	0	0,0,0,0	0	0	1	0	0	2	NA	NA	NA	NA	0	NA	NA	1,0,0,0	0	0	1	0	0	2	NA	NA	NA	NA	0	NA	NA	0,0,1,0	0	0	1	0	0
chr7_ref_v2	823709	0	A,AT	1	1	79,114,1,4	1	1	0	2	A,A	NA	NA	0.744929835	0	12,10,4,2	1	1	0	6.690509683	0	2	A,A	A,AT	0.5	0.289131582	0	NA	NA	21,32,0,1	1	1	0	0.40110667	0	2	A,A	NA	NA	0.284884575	0	NA	NA	79,93,1,0	1	1	0	1.237243793	0
chr7_ref_v2	840514	0	GA,G	1	1	79,104,7,6	1	1	0	2	GA,GA	NA	NA	0.585806277	0	25,13,1,4	1	1	0	2.303461036	0	2	GA,GA	NA	NA	0.074689009	0	NA	NA	24,43,2,7	1	1	0	2.163461679	0	2	GA,GA	NA	NA	0.0316015	0	NA	NA	76,104,6,16	1	1	0	3.297144054	0
chr7_ref_v2	848425	0	GAT,G	1	1	55,18,6,1	1	1	1	2	GAT,GAT	NA	NA	0.290159073	0	21,10,3,0	1	1	0	0.66501415	0	2	GAT,GAT	GAT,G	0.125	0.143730931	0	NA	NA	21,18,0,1	1	1	0	3.108960994	0	2	GAT,GAT	NA	NA	0.329042147	0	NA	NA	54,28,2,4	1	1	0	1.726898759	0
chr7_ref_v2	848454	0	GA,G	1	1	42,34,5,3	1	1	1	2	GA,GA	NA	NA	0.576432178	0	12,16,2,3	1	1	0	0.999116757	0	2	GA,GA	NA	NA	0.240476031	0	NA	NA	23,5,1,2	1	1	0	2.435886831	0	2	GA,GA	NA	NA	0.618063853	0	NA	NA	41,28,6,4	1	1	0	0.698299308	0
chr7_ref_v2	876383	0	C,CT	1	1	69,94,0,0	1	1	0	2	C,C	NA	NA	0.00040031	0	23,34,0,0	1	1	0	0.401689132	0	2	C,C	NA	NA	0.000656379	0	NA	NA	41,39,2,1	1	1	0	1.479230495	0	2	C,C	NA	NA	0.441901485	0	NA	NA	40,51,40,46	1	1	0	317.0968404	1
chr7_ref_v2	910026	0	C,CT,CTT	1	1	8,6,0,12,0,17	1	1	0	2	C,CTT	CT,CTT	0.5	0.199477086	0	2,0,1,2,0,2	1	0	0	1.126834025	0	2	NA	NA	NA	NA	0	NA	NA	4,4,1,5,0,8	1	1	0	0.493420837	0	2	C,CTT	CT,CTT	0.25	0.177171093	0	NA	NA	4,5,1,22,0,17	1	1	0	2.13069053	0
chr7_ref_v2	914842	0	GA,G	1	1	96,79,10,8	1	1	0	2	GA,GA	NA	NA	0.113896757	0	18,8,3,2	1	1	0	0.841578127	0	2	GA,GA	GA,G	0.125	0.149792893	0	NA	NA	29,43,4,3	1	1	0	2.026366272	0	2	GA,GA	NA	NA	0.060872267	0	NA	NA	74,113,5,5	1	1	0	5.836390615	0
chr7_ref_v2	918449	0	C,A	1	0	134,156,0,0	1	1	0	2	C,C	NA	NA	0	0	21,25,0,0	1	1	0	0.359838027	0	2	C,C	NA	NA	0	0	NA	NA	35,29,26,29	1	1	0	313.0950009	1	2	C,A	C,C	0.125	0.09976453	0	g.918449C>A	0	145,135,0,1	1	1	0	1.448387334	0
chr7_ref_v2	949165	0	CTA,C	1	1	36,40,5,4	1	1	1	2	CTA,CTA	NA	NA	0.315365014	0	11,20,4,5	1	1	0	1.640758644	0	2	CTA,CTA	CTA,C	0.25	0.016327523	0	NA	NA	16,23,4,3	1	1	0	0.697398434	0	2	CTA,CTA	NA	NA	0.125686823	0	NA	NA	46,44,5,5	1	1	0	0.594922769	0
chr7_ref_v2	959693	0	AAT,A	1	1	58,46,6,9	1	1	0	2	AAT,AAT	NA	NA	0.118196949	0	22,21,1,2	1	1	0	0.728606228	0	2	AAT,AAT	NA	NA	0.671711691	0	NA	NA	13,24,5,2	1	1	0	1.840864152	0	2	AAT,AAT	NA	NA	0.178330557	0	NA	NA	48,50,5,4	1	1	0	1.283714747	0
chr7_ref_v2	982179	0	G,GAAAAAA,GAAAAAAAAAAAA	1	1	2,1,33,14,0,31	1	1	0	2	GAAAAAA,GAAAAAAAAAAAA	GAAAAAA,GAAAAAA	0.25	0.531879033	0	1,0,8,3,0,8	1	1	0	0.405123139	0	2	GAAAAAA,GAAAAAAAAAAAA	GAAAAAA,GAAAAAA	0.125	0.050643733	0	NA	NA	3,0,14,6,0,11	1	1	0	1.299961633	0	2	GAAAAAA,GAAAAAAAAAAAA	G,GAAAAAA	0.25	0.283768173	0	NA	NA	3,1,28,17,0,32	1	1	0	0.646394728	0
chr7_ref_v2	985642	0	A,ATTT,ATTTT	1	1	1,1,0,5,6,0	1	0	1	2	NA	NA	NA	NA	0	0,1,0,2,2,0	1	0	0	0.482969538	0	2	NA	NA	NA	NA	0	NA	NA	0,0,0,3,3,0	1	0	0	0.375650642	0	2	NA	NA	NA	NA	0	NA	NA	2,5,2,5,5,1	1	1	0	1.85176266	0
chr7_ref_v2	987025	0	G,GTT,GTTT	1	1	0,0,3,71,8,10	1	1	0	2	GTT,GTT	GTT,GTTT	0.25	0.156704129	0	0,0,4,9,0,0	1	0	0	4.01892289	0	2	NA	NA	NA	NA	0	NA	NA	1,0,0,32,1,5	1	1	0	0.664645542	0	2	GTT,GTT	GTT,GTTT	0.25	0.103578749	0	NA	NA	2,4,17,80,8,20	1	1	0	6.007861897	0
chr7_ref_v2	987278	0	GT,G,GTT	1	1	13,24,5,9,7,2	1	1	0	2	GT,GT	GT,GTT	0.125	0.635436858	0	4,2,0,0,2,0	1	0	0	1.190153078	0	2	NA	NA	NA	NA	0	NA	NA	3,10,2,1,4,2	1	1	0	0.99572651	0	2	GT,GT	GT,GTT	0.5	0.115225382	0	NA	NA	14,29,8,10,6,4	1	1	0	0.677259968	0
chr7_ref_v2	987610	0	GA,G	1	1	0,0,134,98	1	1	1	2	G,G	NA	NA	0.00040031	0	0,0,16,10	1	1	0	0.396313385	0	2	G,G	NA	NA	0.000656379	0	NA	NA	0,0,56,40	1	1	0	0.3825138	0	2	G,G	NA	NA	0.000377596	0	NA	NA	0,0,158,121	1	1	0	0.461916292	0
chr7_ref_v2	987831	0	A,AATATATATATGTATGCATATATAT,AATATATATATGTATGCATATATATAT	1	1	0,0,4,8,22,24	1	1	1	2	AATATATATATGTATGCATATATATAT,AATATATATATGTATGCATATATATAT	AATATATATATGTATGCATATATAT,AATATATATATGTATGCATATATATAT	0.5	0.151103319	0	0,0,1,1,9,5	1	0	0	0.982718602	0	2	NA	NA	NA	NA	0	NA	NA	0,0,1,4,10,13	1	1	0	0.478676901	0	2	AATATATATATGTATGCATATATATAT,AATATATATATGTATGCATATATATAT	AATATATATATGTATGCATATATAT,AATATATATATGTATGCATATATATAT	0.5	0.329107938	0	NA	NA	1,0,4,10,9,33	1	1	0	2.216876253	0
chr7_ref_v2	988815	0	CCAG,C	1	1	0,1,83,103	1	1	0	2	C,C	NA	NA	0.003207575	0	0,0,15,12	1	1	0	0.795714771	0	2	C,C	NA	NA	0.001955	0	NA	NA	0,0,52,51	1	1	0	0.915808757	0	2	C,C	NA	NA	0.003865526	0	NA	NA	0,1,129,149	1	1	0	0.559419431	0
chr7_ref_v2	989596	0	A,AT	1	1	35,47,13,10	1	1	0	2	A,A	A,AT	0.25	0.181784829	0	13,17,1,1	1	1	0	0.985712578	0	2	A,A	NA	NA	0.384405354	0	NA	NA	18,24,4,4	1	1	0	0.588280961	0	2	A,A	A,AT	0.25	0.167113368	0	NA	NA	48,63,4,4	1	1	0	2.372943515	0
chr7_ref_v2	996387	0	A,C	0	0	130,37,0,61	1	1	0	2	A,A	A,C	0.5	0.107752861	0	26,7,0,5	1	1	0	1.145777764	0	2	A,A	A,C	0.25	0.241162057	0	NA	NA	71,41,0,26	1	1	0	4.601847317	0	2	A,A	A,C	0.5	0.324049717	0	NA	NA	167,100,0,54	1	1	0	11.14384588	0
chr7_ref_v2	999480	0	TA,T	1	1	65,67,8,12	1	1	0	2	TA,TA	NA	NA	0.057120105	0	30,30,1,2	1	1	0	0.818874125	0	2	TA,TA	NA	NA	1.3182511	0	NA	NA	25,35,3,7	1	1	0	0.725616838	0	2	TA,TA	NA	NA	0.002842744	0	NA	NA	97,74,3,5	1	1	0	3.163105205	0
chr7_ref_v2	1004428	0	AAT,A	1	1	62,55,10,9	1	1	0	2	AAT,AAT	NA	NA	0.000408793	0	16,17,3,3	1	1	0	0.411674489	0	2	AAT,AAT	AAT,A	0.125	0.147292428	0	NA	NA	17,15,3,2	1	1	0	0.365251907	0	2	AAT,AAT	NA	NA	0.01295967	0	NA	NA	66,39,9,5	1	1	0	1.729751187	0
chr7_ref_v2	1010818	0	CT,C,CTT	1	1	56,96,7,11,1,8	1	1	0	2	CT,CT	NA	NA	0.514819514	0	4,17,1,3,0,3	1	1	0	0.941638743	0	2	CT,CT	CT,C	0.125	0.757342041	0	NA	NA	21,30,2,2,5,4	1	1	0	4.673940781	0	2	CT,CT	CT,CTT	0.25	0.38557887	0	NA	NA	58,86,13,19,3,6	1	1	0	2.298599548	0
chr7_ref_v2	1021883	0	CT,C	1	1	125,127,14,14	1	1	0	2	CT,CT	NA	NA	0.191086396	0	16,13,4,0	1	1	0	1.192542789	0	2	CT,CT	CT,C	0.125	0.088564959	0	NA	NA	44,45,4,3	1	1	0	0.514298153	0	2	CT,CT	NA	NA	0.151097984	0	NA	NA	118,128,9,10	1	1	0	0.78833047	0
chr7_ref_v2	1043687	0	CAT,C	1	1	28,31,9,1	1	1	1	2	CAT,CAT	NA	NA	0.309706212	0	8,15,4,7	1	1	0	6.569399737	0	2	CAT,CAT	CAT,C	0.25	0.184513789	0	NA	NA	10,8,3,7	1	1	0	7.292932611	0	2	CAT,CAT	CAT,C	0.5	0.03463438	0	NA	NA	29,44,7,10	1	1	0	6.156907452	0
chr7_ref_v2	1051734	0	AT,A	1	1	119,84,6,5	1	1	0	2	AT,AT	NA	NA	0.06597488	0	17,8,4,0	1	1	0	2.417415036	0	2	AT,AT	AT,A	0.25	0.057984064	0	NA	NA	31,55,4,6	1	1	0	4.321872309	0	2	AT,AT	AT,A	0.125	0.068971767	0	NA	NA	121,115,7,4	1	1	0	1.94747703	0
chr7_ref_v2	1083988	1	T,G	0	0	31,143,58,0	1	1	0	2	NA	NA	NA	NA	0	3,15,5,0	1	1	0	0.406545167	0	2	NA	NA	NA	NA	0	NA	NA	15,75,19,0	1	1	0	1.217859717	0	2	NA	NA	NA	NA	0	NA	NA	49,243,64,0	1	1	0	2.372882495	0
chr8_ref_v2	356	1	T,C	1	0	1,0,0,0	0	0	1	2	NA	NA	NA	NA	0	0,0,0,0	0	0	1	0	0	2	NA	NA	NA	NA	0	NA	NA	0,1,0,0	0	0	1	0	0	2	NA	NA	NA	NA	0	NA	NA	1,3,1,1	1	0	1	0	0
chr8_ref_v2	1311	1	C,A	1	0	0,0,0,0	0	0	1	2	NA	NA	NA	NA	0	0,0,0,0	0	0	1	0	0	2	NA	NA	NA	NA	0	NA	NA	0,0,0,0	0	0	1	0	0	2	NA	NA	NA	NA	0	NA	NA	0,0,0,1	0	0	1	0	0
chr8_ref_v2	1384	1	C,A	0	0	0,0,0,0	0	0	1	2	NA	NA	NA	NA	0	0,0,0,0	0	0	1	0	0	2	NA	NA	NA	NA	0	NA	NA	1,1,0,0	1	0	1	0	0	2	NA	NA	NA	NA	0	NA	NA	0,0,0,1	0	0	1	0	0
chr8_ref_v2	2594	1	C,A	0	0	0,3,0,1	1	0	1	2	NA	NA	NA	NA	0	0,0,0,0	0	0	1	0	0	2	NA	NA	NA	NA	0	NA	NA	0,0,0,0	0	0	1	0	0	2	NA	NA	NA	NA	0	NA	NA	1,6,0,0	1	0	1	0.466167972	0
chr8_ref_v2	5875	0	G,GTATTGAAATGA	0	0	130,160,0,8	1	1	1	2	G,G	G,GTATTGAAATGA	0.125	0.764606145	0	10,15,0,5	1	1	1	3.912673379	0	2	G,G	G,GTATTGAAATGA	0.5	0.328504067	0	NA	NA	81,81,0,6	1	1	0	0.895920404	0	2	G,G	G,GTATTGAAATGA	0.125	0.433635985	0	NA	NA	152,185,0,18	1	1	0	2.103328784	0
chr8_ref_v2	36136	0	CT,C	1	1	104,139,5,6	1	1	0	2	CT,CT	NA	NA	0.375834082	0	27,25,0,0	1	1	0	1.202271202	0	2	CT,CT	NA	NA	0.029469646	0	NA	NA	40,44,1,10	1	1	0	4.376073073	0	2	CT,CT	CT,C	0.25	0.287505641	0	NA	NA	103,124,2,3	1	1	0	0.832617822	0
chr8_ref_v2	36728	0	G,T	0	0	31,98,30,0	1	1	0	2	G,G	G,T	0.5	0.327212911	0	8,13,2,0	1	1	0	1.300868007	0	2	G,G	G,T	0.25	0.085119229	0	NA	NA	36,46,4,0	1	1	0	6.779676488	0	2	G,G	G,T	0.125	0.089231134	0	NA	NA	91,138,12,0	1	1	0	11.79454183	0
chr8_ref_v2	42836	0	T,G	0	0	44,224,70,0	1	1	0	2	T,T	T,G	0.5	0.229694815	0	16,53,8,0	1	1	0	1.789483502	0	2	T,T	T,G	0.25	0.090971778	0	NA	NA	45,96,15,0	1	1	0	8.103446685	0	2	T,T	T,G	0.25	0.230261019	0	NA	NA	137,248,40,0	1	1	0	25.8153012	0
chr8_ref_v2	48101	0	GA,G	1	1	125,122,18,12	1	1	0	2	GA,GA	NA	NA	0.049460436	0	13,20,3,3	1	1	0	0.72596122	0	2	GA,GA	GA,G	0.125	0.152266774	0	NA	NA	46,55,3,2	1	1	0	1.280188629	0	2	GA,GA	NA	NA	0.966613063	0	NA	NA	153,109,10,10	1	1	0	2.97028252	0
chr8_ref_v2	52666	0	T,G	0	0	92,193,71,0	1	1	0	2	T,T	T,G	0.5	0.277210773	0	15,29,7,0	1	1	0	0.632376565	0	2	T,T	T,G	0.25	0.241162057	0	NA	NA	64,86,10,0	1	1	0	5.719129823	0	2	T,T	T,G	0.125	0.09531018	0	NA	NA	151,239,17,0	1	1	0	11.90267357	1
chr8_ref_v2	58902	0	CT,C	1	1	96,66,8,12	1	1	0	2	CT,CT	NA	NA	0.033133543	0	19,13,2,1	1	1	0	0.417090697	0	2	CT,CT	NA	NA	0.413664376	0	NA	NA	50,38,3,3	1	1	0	0.711088477	0	2	CT,CT	NA	NA	0.646507804	0	NA	NA	97,126,14,7	1	1	0	6.465786601	0
chr8_ref_v2	71908	0	CT,C	1	1	86,73,19,9	1	1	0	2	CT,CT	NA	NA	0.061840071	0	13,16,3,2	1	1	0	0.670799971	0	2	CT,CT	NA	NA	0.275567351	0	NA	NA	25,33,7,5	1	1	0	1.006062138	0	2	CT,CT	NA	NA	0.039992007	0	NA	NA	72,89,10,11	1	1	0	2.455321497	0
chr8_ref_v2	75978	0	AAT,A	1	1	27,39,7,4	1	1	1	2	AAT,AAT	NA	NA	0.298051099	0	16,13,8,8	1	1	0	3.266867696	0	2	AAT,AAT	AAT,A	0.5	0.077152583	0	NA	NA	10,16,2,3	1	1	0	0.673586243	0	2	AAT,AAT	NA	NA	0.086064238	0	NA	NA	47,35,7,10	1	1	0	2.225077515	0
chr8_ref_v2	81860	0	C,A	1	0	52,28,12,22	1	1	0	2	C,C	C,A	0.5	0.242946179	1	15,10,1,1	1	1	0	1.404897526	0	2	C,C	C,A	0.125	0.01242252	0	NA	NA	27,24,5,1	1	1	0	3.205970574	0	2	C,C	C,A	0.25	0.194156014	0	NA	NA	63,32,21,13	1	1	0	1.641218429	0
chr8_ref_v2	91572	1	A,T	1	0	64,0,1,0	1	1	1	2	NA	NA	NA	NA	0	2,0,2,0	1	0	1	5.432402059	0	2	NA	NA	NA	NA	0	NA	NA	11,0,0,0	0	0	1	0	0	2	NA	NA	NA	NA	0	NA	NA	47,0,2,0	1	1	1	0.774655386	0
chr8_ref_v2	111530	0	CTA,C	1	1	38,38,6,9	1	1	1	2	CTA,CTA	NA	NA	0.076146277	0	23,18,2,4	1	1	0	0.718492289	0	2	CTA,CTA	NA	NA	0.353524042	0	NA	NA	16,9,1,1	1	1	0	1.322202041	0	2	CTA,CTA	NA	NA	0.920837131	0	NA	NA	45,30,10,12	1	1	0	1.16590434	0
chr8_ref_v2	125832	0	G,GAA	1	1	10,15,7,17	1	1	0	2	G,GAA	NA	NA	0.040821995	0	6,5,1,3	1	0	0	1.243543485	0	2	NA	NA	NA	NA	0	NA	NA	6,11,1,3	1	1	0	1.752815396	0	2	G,GAA	G,G	0.5	0.348306694	0	NA	NA	17,25,4,12	1	1	0	2.005154737	0
chr8_ref_v2	126150	0	GT,G,GTT	1	1	57,51,10,11,10,9	1	1	0	2	GT,GT	GT,GTT	0.125	0.738268487	0	16,8,2,2,3,1	1	1	0	0.905479362	0	2	GT,GT	GT,GTT	0.125	0.537538449	0	NA	NA	47,28,5,6,3,3	1	1	0	2.036657963	0	2	GT,GT	GT,G	0.125	0.224060208	0	NA	NA	86,84,9,17,7,8	1	1	0	1.369693029	0
chr8_ref_v2	141525	0	CT,C	1	1	52,72,6,8	1	1	0	2	CT,CT	NA	NA	0.122493717	0	9,12,0,1	1	1	0	0.458669604	0	2	CT,CT	NA	NA	0.397916019	0	NA	NA	27,26,2,2	1	1	0	1.071969153	0	2	CT,CT	NA	NA	0.544928011	0	NA	NA	89,94,10,14	1	1	0	1.1778639	0
chr8_ref_v2	160069	0	A,C	1	0	135,17,1,21	1	1	0	2	A,A	A,C	0.25	0.013072082	0	11,0,0,0	0	0	0	0	0	2	NA	NA	NA	NA	0	NA	NA	64,4,0,4	1	1	0	2.006693425	0	2	A,A	A,C	0.125	0.112740623	0	NA	NA	194,34,0,14	1	1	0	2.091986757	0
chr8_ref_v2	161791	0	G,T	1	0	17,93,57,0	1	1	0	2	G,T	G,G	0.25	0.129211731	0	7,12,3,0	1	1	0	2.867217273	0	2	G,G	G,T	0.25	0.387765531	0	NA	NA	10,41,9,0	1	1	0	2.326998006	0	2	G,G	G,T	0.25	0.316669609	0	NA	NA	32,91,36,0	1	1	0	4.189870794	0
chr8_ref_v2	167568	0	T,G	0	0	52,96,0,0	1	1	0	2	T,T	NA	NA	0	0	31,25,0,0	1	1	0	3.182920973	0	2	T,T	NA	NA	0	0	NA	NA	18,41,0,0	1	1	0	0.575371762	0	2	T,T	NA	NA	0	0	NA	NA	25,59,34,59	1	1	0	320.277118	1
chr8_ref_v2	167569	0	C,G	1	0	50,97,0,0	1	1	0	2	C,C	NA	NA	0	0	32,26,0,0	1	1	0	3.546729952	0	2	C,C	NA	NA	0	0	NA	NA	17,42,0,0	1	1	0	0.629996563	0	2	C,C	NA	NA	0	0	NA	NA	23,58,33,57	1	1	0	319.4385888	1
chr8_ref_v2	167570	0	C,A	1	0	50,96,0,0	1	1	0	2	C,C	NA	NA	0	0	32,26,0,0	1	1	0	3.475701906	0	2	C,C	NA	NA	0	0	NA	NA	17,42,0,0	1	1	0	0.651946291	0	2	C,C	NA	NA	0	0	NA	NA	23,57,33,57	1	1	0	319.4396043	1
chr8_ref_v2	168995	0	T,G	1	0	23,116,23,0	1	1	0	2	T,T	T,G	0.25	0.189490046	0	3,24,0,0	1	1	0	1.699688272	0	2	T,T	NA	NA	0	0	NA	NA	25,62,7,0	1	1	0	3.180022181	0	2	T,T	T,G	0.125	0.321583624	0	NA	NA	61,126,13,0	1	1	0	9.084200206	0
chr8_ref_v2	173119	0	G,GA	1	1	69,50,3,15	1	1	0	2	G,G	G,GA	0.125	0.093189166	0	12,12,1,2	1	1	0	0.608257567	0	2	G,G	G,GA	0.125	0.063607794	0	NA	NA	33,26,0,5	1	1	0	0.647455023	0	2	G,G	G,GA	0.125	0.260773564	0	NA	NA	91,63,8,6	1	1	0	1.772686795	0
chr8_ref_v2	176845	0	TA,T	1	1	29,77,8,16	1	1	0	2	TA,TA	NA	NA	0.086263917	0	9,4,2,1	1	0	0	2.900283427	0	2	NA	NA	NA	NA	0	NA	NA	15,23,3,8	1	1	0	0.965032026	0	2	TA,TA	TA,T	0.125	0.02022521	0	NA	NA	45,45,7,9	1	1	0	5.777216576	0
chr8_ref_v2	187029	0	G,GA	1	1	0,0,5,11	1	0	0	2	NA	NA	NA	NA	0	0,0,1,2	1	0	0	0.205575131	0	2	NA	NA	NA	NA	0	NA	NA	1,0,1,12	1	0	0	1.000319054	0	2	NA	NA	NA	NA	0	NA	NA	3,2,8,13	1	1	0	0.805832568	0
chr8_ref_v2	189097	0	G,GA	1	1	78,51,27,6	1	1	0	2	G,G	G,GA	0.25	0.207092621	0	13,7,9,0	1	1	0	1.449160616	0	2	G,GA	G,G	0.25	0.162251894	0	NA	NA	44,32,5,1	1	1	0	1.546124599	0	2	G,G	NA	NA	0.120838753	0	NA	NA	104,101,22,15	1	1	0	3.524089287	0
chr8_ref_v2	198474	0	GT,G	1	1	83,56,10,8	1	1	0	2	GT,GT	NA	NA	0.014628343	0	13,16,3,0	1	1	0	1.241718354	0	2	GT,GT	NA	NA	0.040759358	0	NA	NA	36,23,5,2	1	1	0	0.418701	0	2	GT,GT	NA	NA	0.092557753	0	NA	NA	106,75,5,3	1	1	0	1.350799122	0
chr8_ref_v2	212265	0	CTTTTTTT,C	1	1	0,0,17,85	1	1	1	2	C,C	NA	NA	0	0	0,1,4,26	1	1	0	0.762045617	0	2	C,C	CTTTTTTT,C	0.125	0.031748698	0	NA	NA	1,1,11,33	1	1	0	1.10793695	0	2	C,C	NA	NA	0.044451763	0	NA	NA	0,2,21,120	1	1	0	0.426553388	0
chr8_ref_v2	214251	0	T,G	0	0	123,64,145,0	1	1	1	2	T,G	T,T	0.125	0.006488019	0	56,15,15,1	1	1	1	8.347402867	0	2	T,G	T,T	0.5	0.391478866	0	NA	NA	163,46,29,0	1	1	1	26.62170777	0	2	T,T	T,G	0.25	0.011963221	0	NA	NA	346,158,75,2	1	1	1	308.9244769	1
chr8_ref_v2	214263	0	C,CTT	1	1	84,76,38,14	1	1	1	2	C,C	C,CTT	0.5	0.025317808	0	19,27,12,5	1	1	1	0.82864361	0	2	C,C	C,CTT	0.5	0.103184236	0	NA	NA	27,66,18,4	1	1	1	6.15954836	0	2	C,C	C,CTT	0.5	0.342944751	0	NA	NA	79,199,40,15	1	1	1	18.92502225	0
chr8_ref_v2	216130	0	C,T	1	0	0,0,83,0	0	1	1	2	T,T	NA	NA	0.011976191	0	0,0,20,0	0	1	0	0	0	2	T,T	NA	NA	0.048790164	0	NA	NA	0,0,19,0	0	0	1	0	0	2	NA	NA	NA	NA	0	NA	NA	0,0,88,0	0	1	1	0	0
chr8_ref_v2	229207	0	GA,G	1	1	20,33,2,20	1	1	0	2	GA,GA	GA,G	0.25	0.061732974	0	5,6,0,6	1	0	0	0.543064834	0	2	NA	NA	NA	NA	0	NA	NA	9,13,0,5	1	1	0	0.688618475	0	2	GA,GA	NA	NA	0.091428919	0	NA	NA	29,26,1,15	1	1	0	2.202388333	0
chr8_ref_v2	233322	0	GA,G	1	1	53,94,3,8	1	1	0	2	GA,GA	NA	NA	0.204226341	0	21,15,0,2	1	1	0	2.462219292	0	2	GA,GA	NA	NA	0.150478276	0	NA	NA	32,34,5,3	1	1	0	2.034173123	0	2	GA,GA	GA,G	0.125	0.27895906	0	NA	NA	56,89,8,11	1	1	0	1.997940886	0
chr8_ref_v2	234761	0	AT,A	1	1	58,53,8,15	1	1	0	2	AT,AT	AT,A	0.125	0.103557131	0	15,12,2,3	1	1	0	0.431986076	0	2	AT,AT	NA	NA	0.00891778	0	NA	NA	35,32,2,8	1	1	0	0.571989996	0	2	AT,AT	NA	NA	0.113190801	0	NA	NA	69,93,13,14	1	1	0	2.382264262	0
chr8_ref_v2	236965	0	T,TA	1	1	0,5,19,0	1	1	1	2	TA,TA	T,TA	0.125	0.121311849	0	0,7,7,1	1	0	0	1.82291317	0	2	NA	NA	NA	NA	0	NA	NA	0,5,7,2	1	0	1	1.248394006	0	2	NA	NA	NA	NA	0	NA	NA	1,9,26,1	1	1	1	0.461658413	0
chr8_ref_v2	236995	0	G,A	1	0	20,35,18,0	1	1	1	2	G,G	G,A	0.5	0.044829716	0	2,11,6,0	1	0	0	0.655975527	0	2	NA	NA	NA	NA	0	NA	NA	7,14,6,2	1	1	1	1.360770281	0	2	G,G	G,A	0.5	0.133531393	0	NA	NA	26,34,25,1	1	1	1	0.720685592	0
chr8_ref_v2	237001	0	T,A	1	0	30,36,13,0	1	1	1	2	T,T	T,A	0.25	0.395312737	0	6,10,5,0	1	1	0	0.597911009	0	2	T,T	T,A	0.5	0.14927975	0	NA	NA	12,14,4,2	1	1	1	1.340257222	0	2	T,T	T,A	0.5	0.36772478	0	NA	NA	39,34,20,4	1	1	1	1.732995461	0
chr8_ref_v2	237007	0	T,A	1	0	40,36,2,0	1	1	1	2	T,T	NA	NA	0.431440595	0	7,11,2,0	1	1	0	1.132434745	0	2	T,T	T,A	0.25	0.210492434	0	NA	NA	19,12,2,2	1	1	1	1.47684889	0	2	T,T	T,A	0.25	0.101782694	0	NA	NA	57,36,7,4	1	1	0	2.32088678	0
chr8_ref_v2	237743	0	CT,C	1	1	40,40,12,7	1	1	0	2	CT,CT	CT,C	0.125	0.079905809	0	10,6,2,4	1	1	0	1.231263996	0	2	CT,CT	CT,C	0.25	0.018136093	0	NA	NA	22,26,4,7	1	1	0	0.928683789	0	2	CT,CT	NA	NA	0.14222263	0	NA	NA	36,52,14,6	1	1	0	1.208945851	0
chr8_ref_v2	238975	0	C,CA	1	1	55,35,4,8	1	1	0	2	C,C	C,CA	0.125	0.032962119	0	10,11,1,2	1	1	0	0.786710601	0	2	C,C	C,CA	0.125	0.069923598	0	NA	NA	37,19,0,2	1	1	0	1.165903802	0	2	C,C	NA	NA	0.266926778	0	NA	NA	69,50,2,2	1	1	0	1.415255581	0
chr8_ref_v2	255917	0	GA,G	1	1	67,91,8,13	1	1	0	2	GA,GA	GA,G	0.125	0.186744557	0	11,12,0,3	1	1	0	0.549584882	0	2	GA,GA	GA,G	0.125	0.11044184	0	NA	NA	25,32,2,4	1	1	0	0.472404219	0	2	GA,GA	NA	NA	0.140336438	0	NA	NA	76,101,6,9	1	1	0	0.718245744	0
chr8_ref_v2	282577	0	CT,C	1	1	43,71,7,10	1	1	0	2	CT,CT	CT,C	0.125	0.071657066	0	7,11,0,0	1	0	0	0.646323056	0	2	NA	NA	NA	NA	0	NA	NA	17,31,3,0	1	1	0	0.843917038	0	2	CT,CT	NA	NA	0.093278413	0	NA	NA	49,73,10,8	1	1	0	0.669137349	0
chr8_ref_v2	314733	0	CAT,C	1	1	82,88,4,10	1	1	0	2	CAT,CAT	CAT,C	0.125	0.197448406	0	14,15,1,2	1	1	0	0.407750032	0	2	CAT,CAT	CAT,C	0.125	0.189453429	0	NA	NA	27,46,0,2	1	1	0	1.98016643	0	2	CAT,CAT	NA	NA	0.293768822	0	NA	NA	67,94,2,5	1	1	0	1.7016947	0
chr8_ref_v2	317572	0	T,G	1	0	32,125,32,0	1	1	0	2	T,T	T,G	0.25	0.386171905	0	5,19,8,0	1	1	0	0.800511351	0	2	T,T	T,G	0.5	0.117783036	0	NA	NA	15,53,13,0	1	1	0	0.458059241	0	2	T,T	T,G	0.25	0.365459773	0	NA	NA	40,146,57,0	1	1	0	2.278927855	0
chr8_ref_v2	340066	0	TTA,T	1	1	22,20,6,5	1	1	1	2	TTA,TTA	NA	NA	0.110233705	0	11,10,2,1	1	1	0	0.543203895	0	2	TTA,TTA	NA	NA	0.552996976	0	NA	NA	4,9,3,2	1	0	0	0.712618611	0	2	NA	NA	NA	NA	0	NA	NA	19,26,10,3	1	1	0	0.953309415	0
chr8_ref_v2	361693	0	T,C	1	0	93,25,0,26	1	1	0	2	T,T	T,C	0.5	0.37623547	0	19,8,0,5	1	1	0	0.760205817	0	2	T,T	T,C	0.5	0.405465108	0	NA	NA	51,19,0,12	1	1	0	0.981643899	0	2	T,T	T,C	0.25	0.262364264	0	NA	NA	128,37,0,39	1	1	0	0.42696275	0
chr8_ref_v2	361974	0	G,A	0	0	97,101,0,0	1	1	0	2	G,G	NA	NA	0	0	19,17,1,0	1	1	0	1.157621108	0	2	G,G	NA	NA	0.027398974	0	NA	NA	37,46,0,0	1	1	0	0.626536719	0	2	G,G	NA	NA	0	0	NA	NA	47,47,44,55	1	1	0	322.4936461	1
chr8_ref_v2	370551	0	AAT,A	1	1	44,34,4,5	1	1	1	2	AAT,AAT	NA	NA	0.515982526	0	10,22,2,7	1	1	0	2.487636842	0	2	AAT,AAT	AAT,A	0.125	0.104202049	0	NA	NA	18,15,2,3	1	1	0	0.509556794	0	2	AAT,AAT	NA	NA	0.200109367	0	NA	NA	48,54,7,8	1	1	0	1.153427935	0
chr8_ref_v2	376129	0	T,G	0	0	142,115,0,1	1	1	0	2	T,T	NA	NA	0.0038835	0	14,23,0,0	1	1	0	1.732170679	0	2	T,T	NA	NA	0	0	NA	NA	35,29,22,25	1	1	0	311.1947415	1	2	T,G	T,T	0.125	0.057421053	0	g.376129T>G	0	163,126,2,2	1	1	0	0.725004544	0
chr8_ref_v2	383962	0	T,G	0	0	11,106,22,1	1	1	0	2	T,T	T,G	0.25	0.31923043	0	1,24,1,0	1	1	0	1.550034927	0	2	T,T	T,G	0.125	0.025317808	0	NA	NA	6,40,3,0	1	1	0	1.05683926	0	2	T,T	T,G	0.125	0.268422405	0	NA	NA	21,113,8,0	1	1	0	2.983357339	0
chr8_ref_v2	387098	0	AT,A	1	1	45,53,5,19	1	1	0	2	AT,AT	NA	NA	0.052949759	0	10,12,4,6	1	1	0	1.49253993	0	2	AT,AT	AT,A	0.25	0.021009376	0	NA	NA	21,24,6,14	1	1	0	1.612132817	0	2	AT,AT	AT,A	0.25	0.081886603	0	NA	NA	61,67,12,27	1	1	0	1.411056553	0
chr8_ref_v2	396953	0	GA,G	1	1	28,26,17,11	1	1	0	2	GA,GA	GA,G	0.5	0.105215931	0	7,7,4,7	1	1	0	1.405645199	0	2	GA,GA	GA,G	0.5	0.158973393	0	NA	NA	14,22,7,2	1	1	0	2.001282894	0	2	GA,GA	NA	NA	0.020127872	0	NA	NA	25,44,27,16	1	1	0	1.303484563	0
chr8_ref_v2	440430	0	G,T	0	0	31,118,34,0	1	1	0	2	G,G	G,T	0.5	0.349985956	0	16,30,2,0	1	1	0	2.949630939	0	2	G,G	G,T	0.125	0.021978907	0	NA	NA	35,61,8,0	1	1	0	5.211542856	0	2	G,G	G,T	0.125	0.340926587	0	NA	NA	83,150,16,0	1	1	0	10.69212607	0
chr8_ref_v2	457429	0	A,C	1	0	173,15,0,73	1	1	0	2	A,A	A,C	0.5	0.166235419	0	22,4,0,1	1	1	0	2.329901849	0	2	A,A	A,C	0.125	0.026798193	0	NA	NA	77,16,0,9	1	1	0	5.640668447	0	2	A,A	A,C	0.25	0.284104251	0	NA	NA	236,55,0,38	1	1	0	13.96413448	1
chr8_ref_v2	465811	0	C,CTA	1	1	4,9,1,1	1	0	1	2	NA	NA	NA	NA	0	5,6,0,3	1	0	0	1.226245841	0	2	NA	NA	NA	NA	0	NA	NA	3,3,0,0	1	0	1	0.7171271	0	2	NA	NA	NA	NA	0	NA	NA	8,6,7,5	1	1	1	3.401002604	0
chr8_ref_v2	475558	0	CA,C	1	1	49,78,11,3	1	1	0	2	CA,CA	NA	NA	0.375180212	0	17,18,1,1	1	1	0	0.995199998	0	2	CA,CA	NA	NA	1.184719707	0	NA	NA	17,27,3,4	1	1	0	1.672730651	0	2	CA,CA	NA	NA	0.049362759	0	NA	NA	70,70,10,4	1	1	0	2.436622163	0
chr8_ref_v2	475940	0	TTATA,T,TTA	1	1	2,1,6,1,33,23	1	1	1	2	TTA,TTA	NA	NA	0.114407098	0	0,2,1,4,8,19	1	1	0	3.210695969	0	2	TTA,TTA	T,TTA	0.125	0.525624478	0	NA	NA	2,0,1,3,16,18	1	1	0	1.688512427	0	2	TTA,TTA	TTATA,TTA	0.125	0.232530851	0	NA	NA	4,1,5,4,40,49	1	1	0	2.294877615	0
chr8_ref_v2	512220	0	GA,G	1	1	62,61,31,12	1	1	0	2	GA,GA	GA,G	0.25	0.021544909	0	13,21,2,4	1	1	0	1.696833637	0	2	GA,GA	NA	NA	0.387592828	0	NA	NA	20,25,10,3	1	1	0	0.731732112	0	2	GA,GA	GA,G	0.125	0.022247456	0	NA	NA	63,81,12,21	1	1	0	2.887417789	0
chr8_ref_v2	514838	0	CTA,C	1	1	34,32,8,5	1	1	1	2	CTA,CTA	NA	NA	0.159459246	0	18,9,7,6	1	1	0	1.846332192	0	2	CTA,CTA	CTA,C	0.25	0.191225223	0	NA	NA	17,8,1,1	1	1	0	1.564558833	0	2	CTA,CTA	NA	NA	0.984717063	0	NA	NA	46,44,6,8	1	1	0	0.546453796	0
chr8_ref_v2	518751	0	C,CA	1	1	59,75,3,17	1	1	0	2	C,C	C,CA	0.125	0.232742615	0	10,12,3,4	1	1	0	1.897900163	0	2	C,C	C,CA	0.5	0.134980902	0	NA	NA	16,43,1,2	1	1	0	3.296410742	0	2	C,C	NA	NA	0.013335003	0	NA	NA	62,107,3,14	1	1	0	2.028135815	0
chr8_ref_v2	526396	1	A,C	1	0	0,0,0,2	0	0	1	2	NA	NA	NA	NA	0	0,0,0,0	0	0	1	0	0	2	NA	NA	NA	NA	0	NA	NA	0,0,0,10	0	0	1	0	0	2	NA	NA	NA	NA	0	NA	NA	0,0,0,21	0	1	1	0	0
chr8_ref_v2	527131	1	T,C	0	0	0,0,1,0	0	0	1	2	NA	NA	NA	NA	0	0,0,0,0	0	0	1	0	0	2	NA	NA	NA	NA	0	NA	NA	0,0,0,0	0	0	1	0	0	2	NA	NA	NA	NA	0	NA	NA	0,0,0,0	0	0	1	0	0
chr8_ref_v2	527175	1	C,G	1	0	1,0,0,0	0	0	1	2	NA	NA	NA	NA	0	0,0,0,0	0	0	1	0	0	2	NA	NA	NA	NA	0	NA	NA	0,0,2,1	1	0	1	0	0	2	NA	NA	NA	NA	0	NA	NA	0,0,0,0	0	0	1	0	0
chr8_ref_v2	528061	1	G,A	0	0	0,0,3,11	1	0	1	2	NA	NA	NA	NA	0	0,0,0,1	0	0	1	0	0	2	NA	NA	NA	NA	0	NA	NA	5,5,2,2	1	0	1	4.583182368	0	2	NA	NA	NA	NA	0	NA	NA	2,2,1,10	1	0	1	0.932948789	0
chr8_ref_v2	531278	0	A,G	1	0	1,1,22,90	1	1	1	2	G,G	NA	NA	0.017699577	0	0,0,0,18	0	0	1	0	0	2	NA	NA	NA	NA	0	NA	NA	0,0,19,22	1	1	1	4.448747856	0	2	G,G	NA	NA	0	0	NA	NA	1,1,30,88	1	1	1	1.129896081	0
chr8_ref_v2	535659	0	T,A	1	0	0,1,0,0	0	0	1	2	NA	NA	NA	NA	0	0,0,0,0	0	0	1	0	0	2	NA	NA	NA	NA	0	NA	NA	0,0,0,0	0	0	1	0	0	2	NA	NA	NA	NA	0	NA	NA	0,0,0,0	0	0	1	0	0
chr8_ref_v2	535666	0	T,C	0	0	0,1,0,0	0	0	1	2	NA	NA	NA	NA	0	0,0,0,0	0	0	1	0	0	2	NA	NA	NA	NA	0	NA	NA	0,0,0,0	0	0	1	0	0	2	NA	NA	NA	NA	0	NA	NA	0,0,0,0	0	0	1	0	0
chr8_ref_v2	535667	0	T,C	0	0	0,1,0,0	0	0	1	2	NA	NA	NA	NA	0	0,0,0,0	0	0	1	0	0	2	NA	NA	NA	NA	0	NA	NA	0,0,0,0	0	0	1	0	0	2	NA	NA	NA	NA	0	NA	NA	0,0,0,0	0	0	1	0	0
chr8_ref_v2	535699	0	G,A	0	0	0,0,0,0	0	0	1	2	NA	NA	NA	NA	0	0,0,0,0	0	0	1	0	0	2	NA	NA	NA	NA	0	NA	NA	0,0,0,0	0	0	1	0	0	2	NA	NA	NA	NA	0	NA	NA	0,0,0,0	0	0	1	0	0
chr8_ref_v2	541956	0	C,T	0	0	0,0,0,0	0	0	1	2	NA	NA	NA	NA	0	0,0,0,0	0	0	1	0	0	2	NA	NA	NA	NA	0	NA	NA	0,0,0,0	0	0	1	0	0	2	NA	NA	NA	NA	0	NA	NA	1,0,0,0	0	0	1	0	0
chr8_ref_v2	541964	0	C,A	1	0	0,0,0,0	0	0	1	2	NA	NA	NA	NA	0	0,0,0,0	0	0	1	0	0	2	NA	NA	NA	NA	0	NA	NA	0,0,0,0	0	0	1	0	0	2	NA	NA	NA	NA	0	NA	NA	0,0,0,0	0	0	1	0	0
chr8_ref_v2	544342	1	C,T	0	0	0,0,0,0	0	0	1	2	NA	NA	NA	NA	0	0,0,0,0	0	0	1	0	0	2	NA	NA	NA	NA	0	NA	NA	0,0,1,1	1	0	1	0	0	2	NA	NA	NA	NA	0	NA	NA	0,0,0,0	0	0	1	0	0
chr8_ref_v2	552840	0	A,G	1	0	0,0,0,0	0	0	1	2	NA	NA	NA	NA	0	0,0,0,0	0	0	1	0	0	2	NA	NA	NA	NA	0	NA	NA	0,0,0,0	0	0	1	0	0	2	NA	NA	NA	NA	0	NA	NA	0,0,1,0	0	0	1	0	0
chr8_ref_v2	553372	0	G,A	0	0	147,0,60,0	1	1	0	2	G,G	G,A	0.5	0.212273879	0	34,0,22,0	1	1	0	1.289135114	0	2	G,A	G,G	0.25	0.090971778	0	NA	NA	37,0,19,0	1	1	0	0.614769329	0	2	G,A	G,G	0.25	0.131028262	0	NA	NA	114,0,38,0	1	1	0	0.809822595	0
chr8_ref_v2	553549	0	T,A	1	0	202,158,197,56	1	1	1	2	T,A	T,T	0.125	0.101400114	0	39,32,45,15	1	1	1	0.82826775	0	2	T,A	T,T	0.125	0.082979113	0	NA	NA	88,56,73,27	1	1	0	0.791882226	0	2	T,A	T,T	0.125	0.113328685	0	NA	NA	208,160,192,58	1	1	0	0.532575864	0
chr8_ref_v2	553569	0	A,T	1	0	232,154,234,93	1	1	1	2	A,T	A,A	0.125	0.08543723	0	37,34,45,25	1	1	1	1.238770315	0	2	A,T	NA	NA	0.014184635	0	NA	NA	88,52,87,40	1	1	1	0.753324026	0	2	A,T	NA	NA	0.097455336	0	NA	NA	238,154,208,107	1	1	1	1.255551845	0
chr8_ref_v2	553587	0	G,A	1	0	232,159,273,141	1	1	1	2	G,A	NA	NA	0.057158414	0	45,37,58,35	1	1	1	0.694199481	0	2	G,A	A,A	0.125	0.125434182	0	NA	NA	106,55,93,52	1	1	1	1.843357633	0	2	G,A	NA	NA	0.104670623	0	NA	NA	262,140,236,137	1	1	1	2.904757909	0
chr8_ref_v2	553599	0	G,A	0	0	226,177,274,158	1	1	1	2	G,A	NA	NA	0.069489026	0	43,40,46,41	1	1	1	1.319198594	0	2	G,A	NA	NA	0.047067511	0	NA	NA	109,62,97,60	1	1	1	2.150451533	0	2	G,A	NA	NA	0.085417751	0	NA	NA	261,151,243,151	1	1	1	3.393957343	0
chr8_ref_v2	553612	0	A,T	1	0	233,181,265,186	1	1	1	2	A,T	NA	NA	0.085601366	0	39,44,41,45	1	1	1	1.389934721	0	2	A,T	NA	NA	0.035506688	0	NA	NA	102,72,97,73	1	1	1	0.896528609	0	2	A,T	NA	NA	0.023256862	0	NA	NA	261,171,236,177	1	1	1	2.260490092	0
chr8_ref_v2	553650	0	G,A	1	0	235,184,221,161	1	1	1	2	G,A	NA	NA	0.092450311	0	40,40,37,44	1	1	1	1.883082334	0	2	G,A	NA	NA	0.01242252	0	NA	NA	103,77,88,76	1	1	1	0.71590288	0	2	G,A	NA	NA	0.093090423	0	NA	NA	246,193,260,190	1	1	1	1.124751221	0
chr8_ref_v2	553677	0	A,G	0	0	209,185,195,161	1	1	1	2	A,G	NA	NA	0.101420178	0	42,34,37,46	1	1	1	1.840877927	0	2	A,G	NA	NA	0.088107268	0	NA	NA	99,80,93,79	1	1	1	0.593894674	0	2	A,G	NA	NA	0.039891329	0	NA	NA	256,184,248,207	1	1	1	1.336844241	0
chr8_ref_v2	553710	0	G,C	0	0	193,185,187,178	1	1	1	2	G,C	NA	NA	0.034996842	0	44,40,41,44	1	1	1	0.572681797	0	2	G,C	NA	NA	0.011834458	0	NA	NA	122,92,88,83	1	1	1	2.199762954	0	2	G,C	G,G	0.125	0.02700197	0	NA	NA	269,197,261,229	1	1	1	1.299381429	0
chr8_ref_v2	553745	0	T,G	0	0	181,230,163,220	1	1	1	2	T,G	NA	NA	0.070558225	0	42,47,44,42	1	1	1	1.111159767	0	2	T,G	NA	NA	0.034289073	0	NA	NA	121,112,95,89	1	1	1	3.034623072	0	2	T,G	T,T	0.125	0.015211732	0	NA	NA	261,223,249,234	1	1	1	4.97587478	0
chr8_ref_v2	553822	0	A,G	1	0	150,238,170,215	1	1	1	2	A,G	NA	NA	0.007762005	0	31,52,33,42	1	1	1	0.590786183	0	2	A,G	NA	NA	0.101352494	0	NA	NA	77,120,81,105	1	1	1	0.555092694	0	2	A,G	NA	NA	0.057457055	0	NA	NA	196,260,182,279	1	1	1	1.406155437	0
chr8_ref_v2	553893	0	T,A	0	0	116,178,152,164	1	1	1	2	T,A	NA	NA	0.072162446	0	25,47,26,27	1	1	1	1.681246237	0	2	T,A	T,T	0.125	0.055059777	0	NA	NA	59,102,51,93	1	1	1	1.678219765	0	2	T,A	NA	NA	0.111591065	0	NA	NA	170,254,174,233	1	1	1	1.106055732	0
chr8_ref_v2	553918	0	C,G	1	0	119,172,132,177	1	1	1	2	C,G	NA	NA	0.06001801	0	25,42,31,22	1	1	1	1.412589454	0	2	C,G	C,C	0.125	0.016913722	0	NA	NA	43,100,47,85	1	1	1	2.655342085	0	2	C,G	NA	NA	0.080042708	0	NA	NA	144,238,155,218	1	1	1	1.347616864	0
chr8_ref_v2	553934	0	T,G	1	0	121,165,115,164	1	1	1	2	T,G	NA	NA	0.024780029	0	26,32,24,21	1	1	1	0.870751637	0	2	T,G	T,T	0.125	0.002466092	0	NA	NA	43,91,43,72	1	1	1	2.208150326	0	2	T,G	T,T	0.125	0.098406757	0	NA	NA	140,209,146,199	1	1	1	0.518031818	0
chr8_ref_v2	553974	0	C,T	1	0	127,149,92,174	1	1	0	2	C,T	NA	NA	0.036904557	0	36,31,23,37	1	1	1	0.94660394	0	2	C,T	NA	NA	0.110348057	0	NA	NA	53,74,46,59	1	1	0	1.208212497	0	2	C,T	C,C	0.125	0.061087692	0	NA	NA	117,176,107,171	1	1	0	1.39731927	0
chr8_ref_v2	553988	0	C,T	1	0	117,139,82,177	1	1	0	2	C,T	NA	NA	0.011650617	0	30,33,22,42	1	1	1	0.471057455	0	2	C,T	NA	NA	0.015748357	0	NA	NA	44,64,39,65	1	1	0	0.800125329	0	2	C,T	NA	NA	0.037740328	0	NA	NA	117,173,84,172	1	1	0	2.091534833	0
chr8_ref_v2	554028	0	C,G	1	0	57,123,40,122	1	1	0	2	C,G	NA	NA	0.105360516	0	19,34,14,40	1	1	0	0.594242044	0	2	C,G	NA	NA	0.018692133	0	NA	NA	38,47,20,46	1	1	0	2.384439175	0	2	C,G	C,C	0.125	0.001682086	0	NA	NA	63,176,40,125	1	1	0	3.048545487	0
chr8_ref_v2	554034	0	T,C	1	0	53,122,44,122	1	1	0	2	T,C	NA	NA	0.052798186	0	18,34,14,40	1	1	0	0.52206418	0	2	T,C	NA	NA	0.037740328	0	NA	NA	34,47,26,48	1	1	0	1.757981966	0	2	T,C	NA	NA	0.090384061	0	NA	NA	57,179,43,130	1	1	0	3.328956505	0
chr8_ref_v2	554037	0	A,C	1	0	48,125,44,121	1	1	0	2	A,C	NA	NA	0.047346121	0	16,34,14,40	1	1	0	0.585693288	0	2	A,C	NA	NA	0.076961041	0	NA	NA	27,45,23,46	1	1	0	1.23591062	0	2	A,C	NA	NA	0.042559614	0	NA	NA	57,178,47,128	1	1	0	2.393522474	0
chr8_ref_v2	554044	0	G,T	0	0	41,128,40,130	1	1	0	2	G,T	NA	NA	0.005899722	0	8,34,11,46	1	1	0	1.249931711	0	2	G,T	T,T	0.125	0.054067221	0	NA	NA	24,48,23,45	1	1	0	1.408097379	0	2	G,T	NA	NA	0.057158414	0	NA	NA	49,170,44,137	1	1	0	1.574171529	0
chr8_ref_v2	554069	0	G,A	0	0	53,114,72,111	1	1	0	2	G,A	NA	NA	0.09149234	0	6,28,17,36	1	1	0	1.579254092	0	2	G,A	A,A	0.25	0.066894235	0	NA	NA	22,41,33,43	1	1	0	0.723067669	0	2	G,A	A,A	0.125	0.063715814	0	NA	NA	51,144,64,131	1	1	0	1.450390153	0
chr8_ref_v2	554070	0	CGAAAAAATAAA,C	0	0	101,129,56,110	1	1	0	2	CGAAAAAATAAA,C	CGAAAAAATAAA,CGAAAAAATAAA	0.125	0.074777092	0	18,39,6,26	1	1	0	1.938128367	0	2	CGAAAAAATAAA,C	CGAAAAAATAAA,CGAAAAAATAAA	0.25	0.066489741	0	NA	NA	44,51,22,41	1	1	0	0.612391121	0	2	CGAAAAAATAAA,C	CGAAAAAATAAA,CGAAAAAATAAA	0.25	0.100083459	0	NA	NA	86,146,52,141	1	1	0	2.159485351	0
chr8_ref_v2	554110	0	C,T	1	0	108,109,106,102	1	1	0	2	C,T	NA	NA	0.042359274	0	12,20,14,26	1	1	0	1.995398369	0	2	C,T	T,T	0.125	0.028170877	0	NA	NA	29,44,34,35	1	1	0	1.065715917	0	2	C,T	NA	NA	0.056352937	0	NA	NA	90,109,76,91	1	1	0	1.412254684	0
chr8_ref_v2	554141	0	A,G	0	0	133,119,89,92	1	1	0	2	A,G	A,A	0.125	0.079617628	0	16,17,14,23	1	1	0	1.888506621	0	2	A,G	NA	NA	0.114410351	0	NA	NA	37,50,27,34	1	1	0	1.296202201	0	2	A,G	A,A	0.125	0.103719826	0	NA	NA	115,85,62,72	1	1	0	1.10396847	0
chr8_ref_v2	554148	0	A,G	1	0	137,126,85,86	1	1	0	2	A,G	A,A	0.25	0.080335148	0	16,17,13,21	1	1	0	1.86786029	0	2	A,G	NA	NA	0.029852963	0	NA	NA	38,46,27,33	1	1	0	0.732093048	0	2	A,G	A,A	0.125	0.085157808	0	NA	NA	122,86,61,68	1	1	0	1.415106936	0
chr8_ref_v2	554149	0	A,T	1	0	137,125,85,85	1	1	0	2	A,T	A,A	0.25	0.078279557	0	15,17,13,21	1	1	0	2.005557212	0	2	A,T	NA	NA	0.060624622	0	NA	NA	38,46,27,35	1	1	0	0.968410971	0	2	A,T	A,A	0.125	0.052367986	0	NA	NA	124,87,59,66	1	1	0	1.622877439	0
chr8_ref_v2	554156	0	C,CT	0	0	126,119,62,82	1	1	0	2	C,CT	C,C	0.25	0.020619287	0	14,18,12,20	1	1	0	1.601967921	0	2	C,CT	NA	NA	0	0	NA	NA	36,44,18,35	1	1	0	1.085117395	0	2	C,CT	C,C	0.25	0.099090903	0	NA	NA	121,83,43,65	1	1	0	2.022864613	0
chr8_ref_v2	554159	0	AG,A	0	0	120,122,58,83	1	1	0	2	AG,A	AG,AG	0.25	0.029352212	0	14,20,11,20	1	1	0	1.370806316	0	2	AG,A	NA	NA	0.09237332	0	NA	NA	37,43,16,36	1	1	0	1.137609249	0	2	AG,A	AG,AG	0.25	0.080042708	0	NA	NA	121,84,41,65	1	1	0	2.604896482	0
chr8_ref_v2	554163	0	C,T	0	0	118,121,57,82	1	1	0	2	C,T	C,C	0.25	0.031163995	0	14,23,11,21	1	1	0	1.359973599	0	2	C,T	C,C	0.125	0.106132418	0	NA	NA	36,42,16,37	1	1	0	1.353853841	0	2	C,T	C,C	0.25	0.124408711	0	NA	NA	115,83,40,63	1	1	0	2.259980077	0
chr8_ref_v2	554168	0	T,C	0	0	113,125,45,82	1	1	0	2	T,C	T,T	0.25	0.117257963	0	14,23,11,21	1	1	0	1.359636962	0	2	T,C	T,T	0.125	0.106132418	0	NA	NA	34,42,12,34	1	1	0	1.031171332	0	2	T,C	T,T	0.25	0.00873368	0	NA	NA	111,80,37,62	1	1	0	2.379419394	0
chr8_ref_v2	554176	0	C,T	0	0	96,125,35,78	1	1	0	2	C,T	C,C	0.25	0.159949259	0	11,22,11,20	1	1	0	1.729448336	0	2	C,T	NA	NA	0.062520357	0	NA	NA	30,43,11,30	1	1	0	0.615301069	0	2	C,T	C,C	0.25	0.066061751	0	NA	NA	97,76,25,61	1	1	0	2.913626017	0
chr8_ref_v2	554177	0	T,C	0	0	95,125,35,78	1	1	0	2	T,C	T,T	0.25	0.155414104	0	11,22,11,19	1	1	0	1.623364368	0	2	T,C	NA	NA	0.09531018	0	NA	NA	29,45,11,30	1	1	0	0.576550459	0	2	T,C	T,T	0.25	0.079667403	0	NA	NA	96,77,24,61	1	1	0	2.89211567	0
chr8_ref_v2	554208	0	G,A	0	0	50,95,1,59	1	1	0	2	G,G	G,A	0.5	0.216223108	0	6,22,1,16	1	1	0	1.069474877	0	2	G,A	G,G	0.25	0.011834458	0	NA	NA	20,34,0,29	1	1	0	0.881994543	0	2	G,A	G,G	0.25	0.076961041	0	NA	NA	49,70,2,61	1	1	0	1.240787654	0
chr8_ref_v2	554286	0	T,C	1	0	74,113,1,126	1	1	0	2	T,C	T,T	0.25	0.123904093	0	11,15,2,12	1	1	0	2.587305722	0	2	T,C	T,T	0.25	0.108213585	0	NA	NA	24,20,0,39	1	1	0	1.025477498	0	2	T,C	NA	NA	0.09531018	0	NA	NA	79,98,1,95	1	1	0	1.664768849	0
chr8_ref_v2	554304	0	A,T	1	0	89,122,6,117	1	1	0	2	A,T	A,A	0.25	0.028848154	0	12,14,2,16	1	1	0	0.79968373	0	2	A,T	A,A	0.125	0.116410352	0	NA	NA	30,22,1,36	1	1	0	1.192105129	0	2	A,T	A,A	0.125	0.089011378	0	NA	NA	101,96,2,87	1	1	0	3.211727596	0
chr8_ref_v2	554366	0	C,T	0	0	72,71,17,38	1	1	0	2	C,C	C,T	0.5	0.143100844	1	8,10,2,12	1	1	0	2.022671121	0	2	C,T	C,C	0.125	0	0	NA	NA	32,20,5,11	1	1	0	1.35546459	0	2	C,C	C,T	0.5	0.080042708	1	NA	NA	121,50,17,15	1	1	0	11.71938661	0
chr8_ref_v2	554368	0	T,A	1	0	72,68,17,33	1	1	0	2	T,T	T,A	0.5	0.068992871	1	8,10,2,12	1	1	0	2.436595658	0	2	T,A	T,T	0.125	0	0	NA	NA	32,18,6,10	1	1	0	1.305847219	0	2	T,T	T,A	0.5	0.040821995	1	NA	NA	124,49,17,11	1	1	0	12.1235212	0
chr8_ref_v2	554440	0	C,T	0	0	55,62,4,1	1	1	1	2	C,C	C,T	0.125	0.444685821	0	6,9,5,1	1	1	0	4.159966328	0	2	C,C	C,T	0.5	0.182321557	0	NA	NA	46,37,12,4	1	1	0	4.732859095	0	2	C,C	C,T	0.25	0.299658263	1	NA	NA	108,103,18,9	1	1	0	4.85319965	0
chr8_ref_v2	554449	0	T,C	0	0	57,68,3,5	1	1	1	2	T,T	T,C	0.125	0.040821995	0	6,11,6,3	1	1	0	6.049143603	0	2	T,C	T,T	0.25	0.125163143	0	NA	NA	50,46,12,6	1	1	0	5.115799269	0	2	T,T	T,C	0.25	0.271933715	1	NA	NA	103,114,20,9	1	1	0	5.998504842	0
chr8_ref_v2	554460	0	A,C	0	0	58,79,4,9	1	1	1	2	A,A	A,C	0.125	0.353018633	0	7,10,6,4	1	1	0	5.449345574	0	2	A,C	A,A	0.25	0.019802627	0	NA	NA	46,50,13,8	1	1	0	4.952295981	0	2	A,A	A,C	0.5	0.421213465	1	NA	NA	102,119,23,16	1	1	0	6.210022307	0
chr8_ref_v2	554608	0	C,T	0	0	0,37,0,2	1	1	1	2	C,C	C,T	0.125	0.2462024	0	0,2,0,3	1	0	1	4.087756102	0	2	NA	NA	NA	NA	0	NA	NA	0,21,0,4	1	1	1	1.504844527	0	2	C,C	C,T	0.5	0.382992252	0	NA	NA	0,73,0,11	1	1	1	2.456095318	0
chr8_ref_v2	554638	0	C,G	0	0	0,48,0,6	1	1	1	2	C,C	C,G	0.25	0.072735288	0	0,3,0,3	1	0	1	2.176685364	0	2	NA	NA	NA	NA	0	NA	NA	0,18,0,4	1	1	1	0.668010854	0	2	C,C	C,G	0.5	0.236388778	0	NA	NA	0,83,0,20	1	1	1	2.075440855	0
chr8_ref_v2	554746	0	A,G	1	0	1,25,0,17	1	1	1	2	A,G	A,A	0.125	0.116410352	0	0,0,0,3	0	0	1	0	0	2	NA	NA	NA	NA	0	NA	NA	0,14,0,2	1	0	1	2.013373759	0	2	NA	NA	NA	NA	0	NA	NA	0,19,0,8	1	1	1	0.879927375	0
chr8_ref_v2	555214	0	C,G	0	0	88,83,27,2	1	1	1	2	C,C	C,G	0.25	0.171542423	0	12,6,3,1	1	1	1	0.797599592	0	2	C,C	C,G	0.5	0.405465108	0	NA	NA	45,36,18,1	1	1	1	0.935002791	0	2	C,C	C,G	0.5	0.351397887	0	NA	NA	107,94,37,6	1	1	1	1.554527138	0
chr8_ref_v2	555260	0	C,G	0	0	136,142,59,22	1	1	1	2	C,C	C,G	0.5	0.13455967	0	23,17,12,3	1	1	1	0.770308614	0	2	C,C	C,G	0.5	0.117783036	0	NA	NA	59,58,33,14	1	1	1	1.279215889	0	2	C,C	C,G	0.5	0.186585956	0	NA	NA	136,173,90,25	1	1	1	2.2882428	0
chr8_ref_v2	555331	0	T,C	0	0	118,99,41,18	1	1	1	2	T,T	T,C	0.5	0.203747621	0	12,17,3,7	1	1	1	2.232316115	0	2	T,T	T,C	0.5	0.033901552	0	NA	NA	59,59,9,22	1	1	1	4.139547725	0	2	T,T	T,C	0.5	0.238085131	0	NA	NA	157,160,43,36	1	1	1	1.615512758	0
chr8_ref_v2	555343	0	G,T	0	0	105,83,33,11	1	1	1	2	G,G	G,T	0.5	0.35364004	0	8,15,2,4	1	1	1	1.722819829	0	2	G,G	G,T	0.5	0.245122458	0	NA	NA	56,55,7,21	1	1	1	6.317028584	0	2	G,G	G,T	0.5	0.278713402	0	NA	NA	142,140,34,32	1	1	1	3.620939357	0
chr8_ref_v2	555427	0	C,T	1	0	1,102,0,33	1	1	1	2	C,C	C,T	0.5	0.009756175	0	0,9,0,1	1	0	1	0.623850736	0	2	NA	NA	NA	NA	0	NA	NA	2,35,0,9	1	1	1	1.43765032	0	2	C,C	C,T	0.5	0.209720531	0	NA	NA	1,99,0,50	1	1	1	2.149627805	0
chr8_ref_v2	555451	0	G,C	0	0	2,134,0,42	1	1	1	2	G,G	G,C	0.5	0.052842481	0	0,12,0,3	1	0	0	0.326986984	0	2	NA	NA	NA	NA	0	NA	NA	1,40,0,11	1	1	1	0.484478262	0	2	G,G	G,C	0.5	0.130053128	0	NA	NA	2,120,0,54	1	1	1	1.74791209	0
chr8_ref_v2	555460	0	C,T	1	0	4,137,0,49	1	1	1	2	C,C	C,T	0.5	0.061875404	0	0,15,0,5	1	1	0	0.303149084	0	2	C,C	C,T	0.5	0.246860078	0	NA	NA	4,41,0,13	1	1	1	1.554162411	0	2	C,C	C,T	0.5	0.068992871	0	NA	NA	7,125,0,62	1	1	1	1.54315203	0
chr8_ref_v2	555592	0	C,T	1	0	89,26,14,3	1	1	1	2	C,C	C,T	0.25	0.034191365	0	24,7,4,1	1	1	0	0.366143881	0	2	C,C	C,T	0.25	0.121360857	0	NA	NA	29,15,1,0	1	1	1	1.842317234	0	2	C,C	NA	NA	0.022472856	0	NA	NA	67,32,4,0	1	1	1	2.67104801	0
chr8_ref_v2	555754	0	T,C	0	0	157,59,36,0	1	1	0	2	T,T	T,C	0.25	0.181549654	0	17,7,10,0	1	1	0	1.924845901	0	2	T,C	T,T	0.25	0.269332934	0	NA	NA	60,20,10,0	1	1	0	0.67048071	0	2	T,T	T,C	0.25	0.038221213	0	NA	NA	176,70,40,0	1	1	0	0.489834413	0
chr8_ref_v2	555757	0	T,C	0	0	158,65,36,0	1	1	0	2	T,T	T,C	0.25	0.14965629	0	17,8,11,0	1	1	0	2.362003771	0	2	T,C	T,T	0.25	0.223143551	0	NA	NA	62,23,9,1	1	1	0	0.780669093	0	2	T,T	T,C	0.25	0.194156014	0	NA	NA	175,76,39,0	1	1	0	0.499202902	0
chr8_ref_v2	555760	0	A,T	0	0	157,70,39,0	1	1	0	2	A,A	A,T	0.25	0.209839586	0	19,8,11,0	1	1	0	1.9095535	0	2	A,A	A,T	0.5	0.287682072	0	NA	NA	65,25,10,1	1	1	0	0.919060627	0	2	A,A	A,T	0.25	0.156004248	0	NA	NA	176,80,40,0	1	1	0	0.509244416	0
chr8_ref_v2	555835	0	T,C	1	0	158,160,181,31	1	1	0	2	T,C	T,T	0.25	0.105360516	0	31,33,30,2	1	1	0	0.859153045	0	2	T,C	T,T	0.25	0.182321557	0	NA	NA	89,81,45,9	1	1	0	4.430745237	0	2	T,C	T,T	0.5	0.048202102	1	NA	NA	215,196,157,35	1	1	0	3.355400699	0
chr8_ref_v2	555841	0	T,C	0	0	162,165,186,34	1	1	0	2	T,C	T,T	0.25	0.114492999	0	35,33,30,3	1	1	0	0.967960694	0	2	T,C	T,T	0.25	0.21217452	0	NA	NA	88,82,50,12	1	1	0	3.40480675	0	2	T,C	T,T	0.5	0.089948237	1	NA	NA	213,208,157,39	1	1	0	3.141651321	0
chr8_ref_v2	555846	0	A,G	0	0	164,167,182,35	1	1	1	2	A,G	A,A	0.25	0.088604602	0	39,32,29,3	1	1	0	1.392775509	0	2	A,G	A,A	0.25	0.28611835	0	NA	NA	89,84,52,12	1	1	0	3.019800792	0	2	A,G	A,A	0.5	0.104203778	1	NA	NA	208,201,166,39	1	1	0	2.05012141	0
chr8_ref_v2	555855	0	G,C	0	0	174,169,192,38	1	1	1	2	G,C	G,G	0.25	0.111174486	0	42,30,34,4	1	1	0	1.357536755	0	2	G,C	G,G	0.25	0.128254336	0	NA	NA	85,87,57,14	1	1	0	2.407204059	0	2	G,C	G,G	0.5	0.213797689	1	NA	NA	213,211,179,41	1	1	0	1.888011275	0
chr8_ref_v2	555866	0	G,A	1	0	183,177,203,42	1	1	1	2	G,A	G,G	0.25	0.125979803	0	43,28,40,8	1	1	0	1.020309331	0	2	G,A	G,G	0.25	0.119346758	0	NA	NA	81,79,66,15	1	1	0	1.266947667	0	2	G,A	G,G	0.25	0.169899037	0	NA	NA	210,210,202,48	1	1	0	1.059052649	0
chr8_ref_v2	555868	0	G,T	1	0	179,172,195,43	1	1	1	2	G,T	G,G	0.25	0.122310074	0	42,30,40,8	1	1	0	0.804195794	0	2	G,T	G,G	0.25	0.105360516	0	NA	NA	78,81,67,15	1	1	0	1.27578514	0	2	G,T	G,G	0.25	0.151359331	0	NA	NA	212,209,200,48	1	1	0	1.074580473	0
chr8_ref_v2	555976	0	GT,G	0	0	142,152,173,85	1	1	1	2	GT,G	GT,GT	0.125	0.120694246	0	37,23,43,16	1	1	0	1.068225328	0	2	GT,G	NA	NA	0.016807118	0	NA	NA	75,69,72,50	1	1	1	1.145264474	0	2	GT,G	GT,GT	0.125	0.085522173	0	NA	NA	178,163,196,125	1	1	1	2.083464651	0
chr8_ref_v2	555998	0	A,C	1	0	149,159,198,116	1	1	1	2	A,C	NA	NA	0.019293203	0	41,25,43,20	1	1	1	1.663720923	0	2	A,C	NA	NA	0.046520016	0	NA	NA	80,71,81,58	1	1	1	1.094517178	0	2	A,C	NA	NA	0.082805904	0	NA	NA	195,183,210,164	1	1	1	1.842052943	0
chr8_ref_v2	556000	0	A,G	1	0	149,158,199,114	1	1	1	2	A,G	NA	NA	0.019355443	0	41,23,42,21	1	1	1	1.77357958	0	2	A,G	NA	NA	0.015748357	0	NA	NA	85,70,85,57	1	1	1	1.427959843	0	2	A,G	NA	NA	0.087598059	0	NA	NA	193,179,215,166	1	1	1	2.246253966	0
chr8_ref_v2	556012	0	A,T	1	0	159,160,198,146	1	1	1	2	A,T	NA	NA	0.075450555	0	42,24,43,22	1	1	1	1.809508152	0	2	A,T	NA	NA	0.015267472	0	NA	NA	86,74,88,62	1	1	1	1.182567447	0	2	A,T	NA	NA	0.064538521	0	NA	NA	187,186,207,205	1	1	1	2.46424724	0
chr8_ref_v2	556032	0	T,C	1	0	162,161,211,174	1	1	1	2	T,C	C,C	0.125	0.075723417	0	42,25,37,25	1	1	1	2.236671696	0	2	T,C	NA	NA	0.077558234	0	NA	NA	82,75,81,71	1	1	1	1.277160138	0	2	T,C	NA	NA	0.032365285	0	NA	NA	186,186,209,235	1	1	1	2.541581231	0
chr8_ref_v2	556083	0	A,T	0	0	119,182,161,213	1	1	1	2	A,T	T,T	0.125	0.034168896	0	19,41,21,35	1	1	1	1.594384242	0	2	A,T	NA	NA	0.068992871	0	NA	NA	55,79,62,69	1	1	1	1.290200161	0	2	A,T	NA	NA	0.022642477	0	NA	NA	135,214,129,239	1	1	1	1.762139733	0
chr8_ref_v2	556155	1	T,C	1	0	14,142,74,193	1	1	0	2	NA	NA	NA	NA	0	4,43,12,34	1	1	0	2.276281856	0	2	NA	NA	NA	NA	0	NA	NA	23,73,28,56	1	1	0	8.897065339	0	2	NA	NA	NA	NA	0	NA	NA	37,182,67,183	1	1	0	6.483357028	0
chr8_ref_v2	556156	1	A,G	1	0	13,139,74,196	1	1	0	2	NA	NA	NA	NA	0	3,43,12,34	1	1	0	2.528576385	0	2	NA	NA	NA	NA	0	NA	NA	22,73,28,57	1	1	0	8.86401885	0	2	NA	NA	NA	NA	0	NA	NA	37,181,66,184	1	1	0	7.360608121	0
chr8_ref_v2	556170	1	T,G	1	0	5,132,64,198	1	1	0	2	NA	NA	NA	NA	0	3,44,11,34	1	1	0	3.10562072	0	2	NA	NA	NA	NA	0	NA	NA	18,79,26,60	1	1	0	12.58558261	1	2	NA	NA	NA	NA	0	NA	NA	24,179,54,169	1	1	0	10.33041097	1
chr8_ref_v2	556185	1	T,A	0	0	2,135,47,210	1	1	0	2	NA	NA	NA	NA	0	3,44,8,34	1	1	0	3.941044576	0	2	NA	NA	NA	NA	0	NA	NA	13,85,18,68	1	1	0	12.66989506	1	2	NA	NA	NA	NA	0	NA	NA	16,178,44,176	1	1	0	10.39472056	1
chr8_ref_v2	556228	1	A,G	1	0	0,144,24,206	1	1	0	2	NA	NA	NA	NA	0	0,39,6,36	1	1	0	1.377090863	0	2	NA	NA	NA	NA	0	NA	NA	2,73,6,68	1	1	0	2.963906225	0	2	NA	NA	NA	NA	0	NA	NA	3,147,9,148	1	1	0	4.028285771	0
chr8_ref_v2	556232	1	T,A	1	0	0,141,20,201	1	1	0	2	NA	NA	NA	NA	0	0,40,6,37	1	1	0	1.343323848	0	2	NA	NA	NA	NA	0	NA	NA	1,69,6,67	1	1	0	2.047831833	0	2	NA	NA	NA	NA	0	NA	NA	3,144,8,149	1	1	0	3.421407309	0
chr8_ref_v2	556241	1	C,T	0	0	0,130,26,190	1	1	0	2	NA	NA	NA	NA	0	0,38,8,37	1	1	0	1.177265951	0	2	NA	NA	NA	NA	0	NA	NA	0,61,10,63	1	1	0	1.484389459	0	2	NA	NA	NA	NA	0	NA	NA	1,130,9,148	1	1	0	2.624198893	0
chr8_ref_v2	556263	1	T,G	0	0	79,167,0,106	1	1	0	2	NA	NA	NA	NA	0	15,29,0,30	1	1	0	1.503350306	0	2	NA	NA	NA	NA	0	NA	NA	27,54,0,46	1	1	0	1.103035374	0	2	NA	NA	NA	NA	0	NA	NA	54,123,0,92	1	1	0	1.091121947	0
chr8_ref_v2	556270	1	G,A	0	0	99,159,0,97	1	1	0	2	NA	NA	NA	NA	0	16,29,0,27	1	1	0	1.47828772	0	2	NA	NA	NA	NA	0	NA	NA	32,51,0,39	1	1	0	0.836899625	0	2	NA	NA	NA	NA	0	NA	NA	76,112,0,77	1	1	0	0.547429036	0
chr8_ref_v2	556271	1	G,A	0	0	101,155,0,95	1	1	0	2	NA	NA	NA	NA	0	16,29,0,26	1	1	0	1.35893191	0	2	NA	NA	NA	NA	0	NA	NA	32,49,0,38	1	1	0	0.866162824	0	2	NA	NA	NA	NA	0	NA	NA	77,112,0,76	1	1	0	0.525772315	0
chr8_ref_v2	556280	1	C,G	1	0	108,139,0,81	1	1	0	2	NA	NA	NA	NA	0	16,24,0,22	1	1	0	1.494267905	0	2	NA	NA	NA	NA	0	NA	NA	40,43,0,31	1	1	0	0.526599358	0	2	NA	NA	NA	NA	0	NA	NA	93,100,0,62	1	1	0	0.898553104	0
chr8_ref_v2	556318	1	G,C	1	0	213,83,0,17	1	1	0	2	NA	NA	NA	NA	0	20,16,0,8	1	1	0	3.564510586	0	2	NA	NA	NA	NA	0	NA	NA	84,26,0,8	1	1	0	0.586657591	0	2	NA	NA	NA	NA	0	NA	NA	216,55,0,10	1	1	0	3.273666623	0
chr8_ref_v2	556319	1	A,G	1	0	216,82,0,16	1	1	0	2	NA	NA	NA	NA	0	20,16,0,8	1	1	0	3.858642459	0	2	NA	NA	NA	NA	0	NA	NA	88,25,0,7	1	1	0	0.796548058	0	2	NA	NA	NA	NA	0	NA	NA	223,53,0,6	1	1	0	4.412317645	0
chr8_ref_v2	557389	1	G,A	0	0	0,0,0,0	0	0	1	2	NA	NA	NA	NA	0	0,1,0,0	0	0	1	0	0	2	NA	NA	NA	NA	0	NA	NA	0,0,1,1	1	0	1	0	0	2	NA	NA	NA	NA	0	NA	NA	0,0,0,0	0	0	1	0	0
chr8_ref_v2	557619	1	T,G	0	0	0,0,0,0	0	0	1	2	NA	NA	NA	NA	0	0,0,0,0	0	0	1	0	0	2	NA	NA	NA	NA	0	NA	NA	0,0,0,0	0	0	1	0	0	2	NA	NA	NA	NA	0	NA	NA	0,0,0,0	0	0	1	0	0
chr8_ref_v2	557624	1	T,C	1	0	0,0,0,0	0	0	1	2	NA	NA	NA	NA	0	0,0,0,0	0	0	1	0	0	2	NA	NA	NA	NA	0	NA	NA	0,0,0,0	0	0	1	0	0	2	NA	NA	NA	NA	0	NA	NA	0,0,0,0	0	0	1	0	0
chr8_ref_v2	557786	1	G,A	0	0	0,0,0,0	0	0	1	2	NA	NA	NA	NA	0	0,0,0,0	0	0	1	0	0	2	NA	NA	NA	NA	0	NA	NA	0,0,0,0	0	0	1	0	0	2	NA	NA	NA	NA	0	NA	NA	0,0,0,0	0	0	1	0	0
chr8_ref_v2	557787	1	C,A	0	0	0,0,0,0	0	0	1	2	NA	NA	NA	NA	0	0,0,0,0	0	0	1	0	0	2	NA	NA	NA	NA	0	NA	NA	0,0,0,0	0	0	1	0	0	2	NA	NA	NA	NA	0	NA	NA	0,0,0,0	0	0	1	0	0
chr8_ref_v2	559885	1	T,C	0	0	0,0,0,0	0	0	1	2	NA	NA	NA	NA	0	0,0,0,0	0	0	1	0	0	2	NA	NA	NA	NA	0	NA	NA	0,0,0,0	0	0	1	0	0	2	NA	NA	NA	NA	0	NA	NA	0,0,1,0	0	0	1	0	0
chr8_ref_v2	559943	1	A,G	0	0	0,0,0,0	0	0	1	2	NA	NA	NA	NA	0	0,0,0,0	0	0	1	0	0	2	NA	NA	NA	NA	0	NA	NA	0,0,0,0	0	0	1	0	0	2	NA	NA	NA	NA	0	NA	NA	0,0,1,1	1	0	1	0	0
chr8_ref_v2	559959	1	G,A	0	0	0,0,0,0	0	0	1	2	NA	NA	NA	NA	0	0,0,0,0	0	0	1	0	0	2	NA	NA	NA	NA	0	NA	NA	0,0,0,0	0	0	1	0	0	2	NA	NA	NA	NA	0	NA	NA	0,0,1,1	1	0	1	0	0
chr8_ref_v2	559970	1	C,CAAACTCCTT	0	0	0,0,0,0	0	0	1	2	NA	NA	NA	NA	0	0,0,0,0	0	0	1	0	0	2	NA	NA	NA	NA	0	NA	NA	0,0,0,0	0	0	1	0	0	2	NA	NA	NA	NA	0	NA	NA	0,0,0,1	0	0	1	0	0
chr8_ref_v2	562355	1	G,A	0	0	0,0,0,0	0	0	1	2	NA	NA	NA	NA	0	0,0,0,0	0	0	1	0	0	2	NA	NA	NA	NA	0	NA	NA	1,0,0,0	0	0	1	0	0	2	NA	NA	NA	NA	0	NA	NA	1,0,1,0	1	0	1	0	0
chr8_ref_v2	562361	1	C,T	0	0	0,0,0,0	0	0	1	2	NA	NA	NA	NA	0	0,0,0,0	0	0	1	0	0	2	NA	NA	NA	NA	0	NA	NA	1,0,0,0	0	0	1	0	0	2	NA	NA	NA	NA	0	NA	NA	1,0,1,0	1	0	1	0	0
chr9_ref_v2	458	1	G,C	0	0	0,0,0,0	0	0	1	2	NA	NA	NA	NA	0	0,0,0,0	0	0	1	0	0	2	NA	NA	NA	NA	0	NA	NA	0,0,0,0	0	0	1	0	0	2	NA	NA	NA	NA	0	NA	NA	0,0,1,1	1	0	1	0	0
chr9_ref_v2	6949	1	T,TACGGCCTTGTCTAACACCATCCAGCA	0	0	0,0,0,0	0	0	1	2	NA	NA	NA	NA	0	0,0,0,0	0	0	1	0	0	2	NA	NA	NA	NA	0	NA	NA	0,0,0,1	0	0	1	0	0	2	NA	NA	NA	NA	0	NA	NA	0,0,0,0	0	0	1	0	0
chr9_ref_v2	23213	0	T,TG	1	0	0,0,0,0	0	0	1	2	NA	NA	NA	NA	0	0,0,0,0	0	0	1	0	0	2	NA	NA	NA	NA	0	NA	NA	0,0,0,0	0	0	1	0	0	2	NA	NA	NA	NA	0	NA	NA	0,0,1,0	0	0	1	0	0
chr9_ref_v2	40575	0	A,C	1	0	152,22,0,40	1	1	0	2	A,A	A,C	0.5	0.346870944	0	22,3,0,4	1	1	0	0.495755328	0	2	A,A	A,C	0.25	0.336472237	0	NA	NA	84,35,0,17	1	1	0	7.161410947	0	2	A,A	A,C	0.25	0.057158414	0	NA	NA	178,110,0,32	1	1	0	31.51928276	0
chr9_ref_v2	44851	0	C,G	0	0	162,23,0,43	1	1	0	2	C,C	C,G	0.5	0.337553902	0	42,6,0,2	1	1	0	1.954734417	0	2	C,C	C,G	0.125	0.064538521	0	NA	NA	68,25,0,4	1	1	0	6.517834856	0	2	C,C	C,G	0.125	0.21511138	0	NA	NA	206,45,0,18	1	1	0	5.154339946	0
chr9_ref_v2	57253	0	C,CA	1	1	5,0,39,95	1	1	0	2	CA,CA	NA	NA	1.53443115	0	2,1,7,11	1	1	0	1.66167298	0	2	CA,CA	NA	NA	0.444751242	0	NA	NA	2,3,16,40	1	1	0	2.191415016	0	2	CA,CA	NA	NA	0.91831001	0	NA	NA	11,10,33,74	1	1	0	8.061174971	0
chr9_ref_v2	57274	0	T,C	0	0	0,0,53,172	1	1	0	2	C,C	NA	NA	0	0	0,0,6,28	1	1	0	0.573340197	0	2	C,C	NA	NA	0	0	NA	NA	0,2,21,73	1	1	0	1.370500165	0	2	C,C	NA	NA	0.426518517	0	NA	NA	0,2,52,167	1	1	0	0.639699952	0
chr9_ref_v2	105408	0	A,AAAT	1	1	0,0,97,26	1	1	1	2	AAAT,AAAT	NA	NA	0.000361123	0	0,0,24,7	1	1	0	0.352540838	0	2	AAAT,AAAT	NA	NA	0.000256968	0	NA	NA	0,0,52,8	1	1	0	1.112011859	0	2	AAAT,AAAT	NA	NA	0.000359103	0	NA	NA	0,0,130,30	1	1	0	0.589653735	0
chr9_ref_v2	127313	0	G,GT	1	1	68,118,4,3	1	1	0	2	G,G	NA	NA	0.371514084	0	12,13,4,1	1	1	0	2.991478602	0	2	G,G	G,GT	0.25	0.052561084	0	NA	NA	33,49,1,3	1	1	0	0.832619888	0	2	G,G	NA	NA	0.028164728	0	NA	NA	105,131,5,4	1	1	0	2.102238517	0
chr9_ref_v2	137881	0	GA,G	1	1	107,79,12,5	1	1	0	2	GA,GA	NA	NA	0.004222356	0	29,29,2,0	1	1	0	1.100791967	0	2	GA,GA	NA	NA	0.627402348	0	NA	NA	38,41,9,3	1	1	0	1.177653612	0	2	GA,GA	GA,G	0.125	0.053287063	0	NA	NA	117,72,11,2	1	1	0	1.116551651	0
chr9_ref_v2	141426	0	A,AAAGAAGATG	1	1	0,0,94,100	1	1	0	2	AAAGAAGATG,AAAGAAGATG	NA	NA	0	0	0,0,16,11	1	1	0	0.79300846	0	2	AAAGAAGATG,AAAGAAGATG	NA	NA	0	0	NA	NA	1,0,48,44	1	1	0	0.607570547	0	2	AAAGAAGATG,AAAGAAGATG	NA	NA	0.010810916	0	NA	NA	3,1,131,102	1	1	0	1.813005426	0
chr9_ref_v2	142058	0	A,C	0	0	141,46,0,51	1	1	0	2	A,A	A,C	0.5	0.18125261	0	20,15,0,6	1	1	0	2.350071388	0	2	A,A	A,C	0.25	0.336472237	0	NA	NA	55,26,0,12	1	1	0	1.738989879	0	2	A,A	A,C	0.25	0.116410352	0	NA	NA	185,87,0,32	1	1	0	5.071001727	0
chr9_ref_v2	142348	0	A,ATT,ATTT,ATTTT	1	1	0,0,4,7,40,75,10,6	1	1	0	2	ATTT,ATTT	NA	NA	0.825257518	0	0,0,1,0,7,10,2,2	1	1	0	0.710074031	0	2	ATTT,ATTT	ATTT,ATTTT	0.25	0.566307581	0	NA	NA	0,0,4,5,25,24,2,3	1	1	0	1.571798814	0	2	ATTT,ATTT	NA	NA	0.113681009	0	NA	NA	0,0,5,8,54,73,9,6	1	1	0	1.382193363	0
chr9_ref_v2	144091	0	TTATATATATATA,T	1	1	1,1,64,74	1	1	0	2	T,T	NA	NA	0.014388737	0	0,1,21,24	1	1	0	0.55307642	0	2	T,T	NA	NA	0.021978907	0	NA	NA	0,0,38,36	1	1	0	0.720459644	0	2	T,T	NA	NA	0	0	NA	NA	1,1,84,100	1	1	0	0.431754122	0
chr9_ref_v2	147066	0	A,ATGACTTTCCAGAGCCAAAGGACGGAGTACCAAAAGATGGCTTGCCAAAGGCAGATCCGGAGGCAGGCGATTCAACAGG	0	0	0,0,7,1	1	0	1	2	NA	NA	NA	NA	0	0,0,2,0	0	0	1	0	0	2	NA	NA	NA	NA	0	NA	NA	0,0,7,6	1	0	1	2.584498498	0	2	NA	NA	NA	NA	0	NA	NA	0,0,10,10	1	1	1	4.347372229	0
chr9_ref_v2	159189	0	G,C	0	0	1,0,179,170	1	1	0	2	C,C	NA	NA	0.002861232	0	0,0,14,15	1	1	0	0.392996836	0	2	C,C	NA	NA	0	0	NA	NA	1,0,74,65	1	1	0	0.483767453	0	2	C,C	NA	NA	0.007168489	0	NA	NA	0,0,215,192	1	1	0	0.610381454	0
chr9_ref_v2	160810	0	T,TA	1	1	8,3,72,59	1	1	0	2	TA,TA	NA	NA	0.418571532	0	2,2,7,12	1	1	0	1.300909321	0	2	TA,TA	T,TA	0.125	0.0056633	0	NA	NA	11,2,36,23	1	1	0	2.770154838	0	2	TA,TA	T,TA	0.125	0.098935127	0	NA	NA	11,6,107,73	1	1	0	0.763695337	0
chr9_ref_v2	163215	0	A,ATTTT,ATTTTTTTTTTT	1	1	0,0,3,0,15,1	1	0	0	2	NA	NA	NA	NA	0	0,0,1,0,4,0	1	0	0	0.239877295	0	2	NA	NA	NA	NA	0	NA	NA	0,0,3,0,8,0	1	0	0	0.619089461	0	2	NA	NA	NA	NA	0	NA	NA	0,0,2,2,18,0	1	1	0	0.57162148	0
chr9_ref_v2	169441	0	CTGTTGTTGT,C	1	1	1,0,85,49	1	1	0	2	C,C	NA	NA	0.007434978	0	1,0,5,6	1	0	0	1.436395593	0	2	NA	NA	NA	NA	0	NA	NA	0,0,51,24	1	1	0	0.674741944	0	2	C,C	NA	NA	0	0	NA	NA	0,1,103,64	1	1	0	0.514546742	0
chr9_ref_v2	177431	0	CAT,C	1	1	51,50,10,2	1	1	0	2	CAT,CAT	NA	NA	0.006762315	0	21,16,1,7	1	1	0	5.265449655	0	2	CAT,CAT	CAT,C	0.25	0.116251289	0	NA	NA	19,23,0,1	1	1	0	0.982853146	0	2	CAT,CAT	NA	NA	0.912234887	0	NA	NA	69,81,5,5	1	1	0	1.336538818	0
chr9_ref_v2	183216	0	CT,C,TT,CTT	1	1	10,13,7,5,1,40,8,4	1	1	0	2	CT,TT	TT,CTT	0.25	0.969849076	0	2,5,0,1,0,7,0,0	1	0	0	1.279943379	0	2	NA	NA	NA	NA	0	NA	NA	10,8,2,3,1,13,5,3	1	1	0	1.640236765	0	2	CT,TT	CT,CTT	0.25	0.598336199	0	NA	NA	34,23,6,9,0,34,6,7	1	1	0	6.775618447	0
chr9_ref_v2	204746	0	TA,T	1	1	55,63,18,10	1	1	0	2	TA,TA	TA,T	0.125	0.080798268	0	9,12,1,0	1	1	0	0.836463287	0	2	TA,TA	NA	NA	0.86908469	0	NA	NA	24,36,4,5	1	1	0	1.11812384	0	2	TA,TA	NA	NA	0.281591617	0	NA	NA	72,92,5,13	1	1	0	2.362780017	0
chr9_ref_v2	234092	0	T,G	0	0	27,134,46,0	1	1	0	2	T,T	T,G	0.5	0.132644475	0	5,14,7,0	1	1	0	0.626120242	0	2	T,T	T,G	0.5	0.233614851	0	NA	NA	14,65,22,0	1	1	0	0.423387202	0	2	T,T	T,G	0.5	0.135341348	0	NA	NA	44,152,41,0	1	1	0	2.075122008	0
chr9_ref_v2	240997	0	G,GA	1	1	12,1,20,33	1	1	0	2	GA,GA	NA	NA	0.003901397	0	3,0,5,6	1	0	0	0.385221249	0	2	NA	NA	NA	NA	0	NA	NA	6,2,10,9	1	1	0	1.324770168	0	2	GA,GA	G,GA	0.25	0.020832036	0	NA	NA	15,2,18,22	1	1	0	1.287289032	0
chr9_ref_v2	245927	0	C,T	1	0	42,20,0,15	1	1	1	2	C,C	C,T	0.5	0.255933374	0	29,6,0,3	1	1	0	2.465906323	0	2	C,C	C,T	0.25	0.223143551	0	NA	NA	26,6,0,5	1	1	0	1.460982419	0	2	C,C	C,T	0.25	0.271933715	0	NA	NA	58,24,0,9	1	1	1	1.425769154	0
chr9_ref_v2	249590	0	CT,C	1	1	10,3,51,29	1	1	0	2	C,C	CT,C	0.125	0.063066543	0	2,1,10,4	1	0	0	0.447576462	0	2	NA	NA	NA	NA	0	NA	NA	4,2,27,15	1	1	0	0.41007758	0	2	C,C	CT,C	0.125	0.021667658	0	NA	NA	6,2,64,46	1	1	0	1.418619217	0
chr9_ref_v2	253969	0	TA,T	1	1	4,2,61,55	1	1	0	2	T,T	NA	NA	0.569335905	0	0,1,8,10	1	0	0	0.58606759	0	2	NA	NA	NA	NA	0	NA	NA	2,1,41,32	1	1	0	0.563605856	0	2	T,T	NA	NA	0.732562235	0	NA	NA	2,2,89,83	1	1	0	0.609955509	0
chr9_ref_v2	267836	0	TA,T	1	1	45,47,8,22	1	1	0	2	TA,TA	TA,T	0.25	0.029736152	0	6,15,0,1	1	1	0	2.543331557	0	2	TA,TA	NA	NA	0.86908469	0	NA	NA	29,26,5,6	1	1	0	0.927330242	0	2	TA,TA	NA	NA	0.006090456	0	NA	NA	65,56,15,15	1	1	0	1.278945481	0
chr9_ref_v2	286561	0	C,A	0	0	110,33,0,33	1	1	0	2	C,C	C,A	0.5	0.337871817	0	15,4,0,2	1	1	0	0.624943437	0	2	C,C	C,A	0.25	0.166979327	0	NA	NA	37,28,1,5	1	1	0	5.130403373	0	2	C,C	C,A	0.125	0.3254224	0	NA	NA	105,62,0,5	1	1	0	9.18239955	0
chr9_ref_v2	287275	0	C,G	0	0	150,14,0,25	1	1	0	2	C,C	C,G	0.25	0.104140259	0	16,1,0,1	1	0	0	0.622980867	0	2	NA	NA	NA	NA	0	NA	NA	70,8,0,2	1	1	0	1.931419563	0	2	C,C	NA	NA	0.430782916	0	NA	NA	186,36,0,9	1	1	0	5.686792619	0
chr9_ref_v2	290159	0	GA,G	1	1	37,54,12,15	1	1	0	2	GA,GA	GA,G	0.125	0.064760645	0	14,7,2,4	1	1	0	1.755563647	0	2	GA,GA	NA	NA	0.094245259	0	NA	NA	15,41,4,8	1	1	0	1.988765448	0	2	GA,GA	NA	NA	0.042841272	0	NA	NA	36,66,12,25	1	1	0	1.350342071	0
chr9_ref_v2	299864	0	T,G	0	0	20,121,79,0	1	1	0	2	T,G	T,T	0.25	0.055907632	0	2,15,7,1	1	1	0	1.600753408	0	2	T,G	T,T	0.25	0.242946179	0	NA	NA	10,63,26,0	1	1	0	1.40231299	0	2	T,G	T,T	0.5	0.103989714	0	NA	NA	25,160,56,0	1	1	0	4.022276485	0
chr9_ref_v2	316182	0	T,G	0	0	0,0,131,156	1	1	0	2	G,G	NA	NA	0	0	0,0,35,35	1	1	0	0.584317648	0	2	G,G	NA	NA	0	0	NA	NA	1,0,52,66	1	1	0	0.569330421	0	2	G,G	NA	NA	0.008438869	0	NA	NA	0,0,131,178	1	1	0	0.873333634	0
chr9_ref_v2	318475	0	A,C	1	0	171,50,0,60	1	1	0	2	A,A	A,C	0.5	0.188676549	0	23,6,0,5	1	1	0	0.628414627	0	2	A,A	A,C	0.25	0.370373788	0	NA	NA	71,53,0,14	1	1	0	9.25674029	0	2	A,A	A,C	0.25	0.166321215	0	NA	NA	219,125,0,25	1	1	0	15.4045273	0
chr9_ref_v2	324363	1	A,ACTACGGGC	0	0	0,4,0,11	1	0	1	2	NA	NA	NA	NA	0	0,0,0,1	0	0	1	0	0	2	NA	NA	NA	NA	0	NA	NA	0,1,0,2	1	0	1	0.21812469	0	2	NA	NA	NA	NA	0	NA	NA	0,2,0,12	1	0	1	0.644489998	0
chr9_ref_v2	324458	1	C,T	0	0	0,0,0,0	0	0	1	2	NA	NA	NA	NA	0	0,0,0,0	0	0	1	0	0	2	NA	NA	NA	NA	0	NA	NA	0,0,0,0	0	0	1	0	0	2	NA	NA	NA	NA	0	NA	NA	0,0,1,0	0	0	1	0	0
chr9_ref_v2	324467	1	T,C	0	0	0,0,0,0	0	0	1	2	NA	NA	NA	NA	0	0,0,0,0	0	0	1	0	0	2	NA	NA	NA	NA	0	NA	NA	0,0,0,0	0	0	1	0	0	2	NA	NA	NA	NA	0	NA	NA	0,0,1,0	0	0	1	0	0
chr9_ref_v2	324479	1	A,G	0	0	0,0,0,0	0	0	1	2	NA	NA	NA	NA	0	0,0,0,0	0	0	1	0	0	2	NA	NA	NA	NA	0	NA	NA	0,0,0,0	0	0	1	0	0	2	NA	NA	NA	NA	0	NA	NA	0,0,1,0	0	0	1	0	0
chr9_ref_v2	324507	1	T,G	1	0	0,0,0,0	0	0	1	2	NA	NA	NA	NA	0	0,0,2,0	0	0	1	0	0	2	NA	NA	NA	NA	0	NA	NA	0,0,0,0	0	0	1	0	0	2	NA	NA	NA	NA	0	NA	NA	0,0,4,0	0	0	1	0	0
chr9_ref_v2	324509	1	T,TTACTAGTCGATTG	1	0	0,0,0,0	0	0	1	2	NA	NA	NA	NA	0	0,0,2,0	0	0	1	0	0	2	NA	NA	NA	NA	0	NA	NA	0,0,0,0	0	0	1	0	0	2	NA	NA	NA	NA	0	NA	NA	0,0,6,0	0	0	1	0	0
chr9_ref_v2	324512	1	A,AATAGTTGATTTTTATTCCAGCAGATCCATATTTCAGATG	1	1	0,0,2,0	0	0	1	2	NA	NA	NA	NA	0	0,0,2,0	0	0	1	0	0	2	NA	NA	NA	NA	0	NA	NA	0,0,1,0	0	0	1	0	0	2	NA	NA	NA	NA	0	NA	NA	0,0,12,0	0	0	1	0	0
chr9_ref_v2	324610	1	A,C	1	0	0,0,1,1	1	0	1	2	NA	NA	NA	NA	0	0,0,1,0	0	0	1	0	0	2	NA	NA	NA	NA	0	NA	NA	0,0,4,0	0	0	1	0	0	2	NA	NA	NA	NA	0	NA	NA	0,0,2,1	1	0	1	0.30804498	0
chr9_ref_v2	324611	1	C,CT	1	0	0,0,1,1	1	0	1	2	NA	NA	NA	NA	0	0,0,1,0	0	0	1	0	0	2	NA	NA	NA	NA	0	NA	NA	0,0,4,0	0	0	1	0	0	2	NA	NA	NA	NA	0	NA	NA	0,0,2,1	1	0	1	0.30804498	0
chr9_ref_v2	346893	0	T,C	1	0	0,0,132,145	1	1	0	2	C,C	NA	NA	0	0	0,0,33,27	1	1	0	0.840089545	0	2	C,C	NA	NA	0	0	NA	NA	0,0,71,72	1	1	0	0.484490009	0	2	C,C	NA	NA	0	0	NA	NA	3,0,139,159	1	1	0	1.083517238	0
chr9_ref_v2	362236	0	CTA,C	1	1	62,41,6,2	1	1	0	2	CTA,CTA	NA	NA	0.079420919	0	27,10,1,1	1	1	0	1.219887476	0	2	CTA,CTA	NA	NA	0.007433095	0	NA	NA	28,18,0,1	1	1	0	0.587064253	0	2	CTA,CTA	NA	NA	0.494121897	0	NA	NA	70,47,7,4	1	1	0	0.746631784	0
chr9_ref_v2	369388	0	AT,A,ATT	1	1	2,4,4,2,10,4	1	1	0	2	ATT,ATT	A,ATT	0.5	0.474428471	0	6,0,1,0,0,1	1	0	0	5.658318611	0	2	NA	NA	NA	NA	0	NA	NA	4,6,5,6,1,2	1	1	0	2.398077396	0	2	AT,A	AT,ATT	0.25	0.227972968	0	NA	NA	19,15,9,13,7,5	1	1	0	6.553433844	0
chr9_ref_v2	380128	0	GA,G,GAA	1	1	80,24,18,14,14,19	1	1	0	2	GA,GA	GA,GAA	0.25	0.612399919	0	7,5,3,2,0,1	1	0	0	1.031188598	0	2	NA	NA	NA	NA	0	NA	NA	43,29,10,4,4,5	1	1	0	4.681536709	0	2	GA,GA	NA	NA	0.120350422	0	NA	NA	95,52,14,16,8,10	1	1	0	5.688329833	0
chr9_ref_v2	384833	0	A,AT	1	1	17,25,0,10	1	1	0	2	A,A	A,AT	0.25	0.095172286	0	1,5,0,3	1	0	0	0.663461461	0	2	NA	NA	NA	NA	0	NA	NA	6,20,1,3	1	1	0	1.601645898	0	2	A,A	A,AT	0.125	0.079205763	0	NA	NA	13,47,1,11	1	1	0	2.676045407	0
chr9_ref_v2	388450	0	GA,G	1	1	81,93,12,15	1	1	0	2	GA,GA	GA,G	0.125	0.031890395	0	14,28,3,2	1	1	0	1.360175166	0	2	GA,GA	NA	NA	0.206196668	0	NA	NA	30,42,3,3	1	1	0	0.989947299	0	2	GA,GA	NA	NA	0.093278413	0	NA	NA	82,82,9,9	1	1	0	0.984019964	0
chr9_ref_v2	427426	0	A,G	0	0	0,0,173,191	1	1	0	2	G,G	NA	NA	0	0	0,0,38,22	1	1	0	2.29208274	0	2	G,G	NA	NA	0	0	NA	NA	1,0,76,69	1	1	0	0.946436486	0	2	G,G	NA	NA	0.006872879	0	NA	NA	1,0,189,219	1	1	0	0.486933808	0
chr9_ref_v2	437293	0	A,C	1	0	126,163,0,0	1	1	0	2	A,A	NA	NA	0	0	15,13,0,0	1	1	0	0.754816242	0	2	A,A	NA	NA	0	0	NA	NA	29,39,21,23	1	1	0	310.8134335	1	2	A,C	A,A	0.25	0.075507553	0	g.437293A>C	0	127,194,0,1	1	1	0	1.068971614	0
chr9_ref_v2	438049	0	A,G	1	0	13,1,11,74	1	1	1	2	G,G	A,G	0.25	0.142316222	0	0,0,4,7	1	0	1	1.751404523	0	2	NA	NA	NA	NA	0	NA	NA	5,0,10,30	1	1	1	1.655283586	0	2	G,G	A,G	0.25	0.080286878	0	NA	NA	22,0,16,99	1	1	1	0.74032109	0
chr9_ref_v2	438071	0	A,T	1	0	13,1,30,122	1	1	1	2	T,T	A,T	0.125	0.32322701	0	0,0,7,13	1	1	1	1.343245316	0	2	T,T	NA	NA	0	0	NA	NA	5,0,16,44	1	1	1	0.943672316	0	2	T,T	A,T	0.25	0.356674944	0	NA	NA	22,0,31,129	1	1	1	1.565055473	0
chr9_ref_v2	438077	0	A,G	1	0	13,1,36,130	1	1	1	2	G,G	A,G	0.125	0.235119742	0	0,0,8,14	1	1	1	1.326841534	0	2	G,G	NA	NA	0	0	NA	NA	5,0,17,46	1	1	1	0.732481833	0	2	G,G	A,G	0.125	0.356674944	0	NA	NA	22,0,39,132	1	1	1	1.657468368	0
chr9_ref_v2	438084	0	T,TC	0	0	46,139,13,1	1	1	1	2	T,T	T,TC	0.125	0.126751706	0	9,16,0,0	1	1	1	1.04140222	0	2	T,T	NA	NA	0	0	NA	NA	0,0,0,0	0	0	1	0	0	2	NA	NA	NA	NA	0	NA	NA	44,135,22,0	1	1	1	1.924334198	0
chr9_ref_v2	438108	0	C,T	0	0	58,151,13,1	1	1	1	2	C,C	C,T	0.125	0.004773279	0	16,24,0,0	1	1	1	1.539944	0	2	C,C	NA	NA	0	0	NA	NA	29,56,5,0	1	1	1	0.956309435	0	2	C,C	C,T	0.125	0.071918628	0	NA	NA	57,133,21,0	1	1	1	1.943981884	0
chr9_ref_v2	438120	0	A,G	0	0	66,145,6,1	1	1	1	2	A,A	A,G	0.125	0.697897783	0	18,30,0,0	1	1	1	0.783369739	0	2	A,A	NA	NA	0	0	NA	NA	27,55,4,0	1	1	1	0.674638402	0	2	A,A	A,G	0.125	0.089231134	0	NA	NA	58,124,15,0	1	1	1	3.454877475	0
chr9_ref_v2	438186	0	G,A	0	0	0,11,94,37	1	1	1	2	A,A	G,A	0.125	0.317759528	0	1,0,16,17	1	1	1	3.33026417	0	2	A,A	NA	NA	0.029852963	0	NA	NA	6,4,34,11	1	1	1	6.143344927	0	2	A,A	G,A	0.5	0.405465108	0	NA	NA	4,16,92,21	1	1	1	2.544437553	0
chr9_ref_v2	438193	0	T,G	0	0	0,11,98,24	1	1	1	2	G,G	T,G	0.25	0.373204246	0	1,0,14,14	1	1	1	4.776077379	0	2	G,G	T,G	0.125	0.029447201	0	NA	NA	6,4,32,9	1	1	1	6.179450553	0	2	G,G	T,G	0.5	0.312374685	0	NA	NA	4,16,94,19	1	1	1	2.13706503	0
chr9_ref_v2	438198	0	A,G	0	0	0,11,100,17	1	1	1	2	G,G	A,G	0.25	0.331357136	0	1,0,13,14	1	1	1	7.05300764	0	2	G,G	A,G	0.125	0.028170877	0	NA	NA	6,4,32,7	1	1	1	6.204431069	0	2	G,G	A,G	0.5	0.262364264	0	NA	NA	4,16,95,16	1	1	1	2.053341143	0
chr9_ref_v2	438204	0	T,C	0	0	0,11,102,14	1	1	1	2	C,C	T,C	0.25	0.322773392	0	1,0,13,11	1	1	1	6.010647228	0	2	C,C	T,C	0.125	0.023716527	0	NA	NA	6,4,29,7	1	1	1	6.499133499	0	2	C,C	T,C	0.5	0.182321557	0	NA	NA	4,16,99,12	1	1	1	2.033899587	0
chr9_ref_v2	438249	0	G,T	1	0	0,11,59,11	1	1	1	2	T,T	G,T	0.25	0.182321557	0	1,0,10,7	1	0	1	2.881959646	0	2	NA	NA	NA	NA	0	NA	NA	5,4,16,6	1	1	1	5.01381303	0	2	T,T	G,T	0.5	0.204794413	0	NA	NA	4,16,71,17	1	1	1	1.43933991	0
chr9_ref_v2	438801	1	C,T	0	0	4,1,143,43	1	1	1	2	NA	NA	NA	NA	0	0,0,6,5	1	0	1	1.138302826	0	2	NA	NA	NA	NA	0	NA	NA	0,0,72,26	1	1	1	0.762036764	0	2	NA	NA	NA	NA	0	NA	NA	0,0,217,42	1	1	1	3.716919035	0
chr10_ref_v2	368	1	A,ATAC	1	1	0,0,0,0	0	0	1	2	NA	NA	NA	NA	0	0,0,1,0	0	0	1	0	0	2	NA	NA	NA	NA	0	NA	NA	0,0,0,0	0	0	1	0	0	2	NA	NA	NA	NA	0	NA	NA	0,0,0,0	0	0	1	0	0
chr10_ref_v2	383	1	A,G	1	0	0,0,0,0	0	0	1	2	NA	NA	NA	NA	0	0,0,1,1	1	0	1	0	0	2	NA	NA	NA	NA	0	NA	NA	0,0,0,0	0	0	1	0	0	2	NA	NA	NA	NA	0	NA	NA	0,0,0,0	0	0	1	0	0
chr10_ref_v2	395	1	G,GA	1	1	0,0,0,0	0	0	1	2	NA	NA	NA	NA	0	0,0,1,1	1	0	1	0	0	2	NA	NA	NA	NA	0	NA	NA	0,0,0,0	0	0	1	0	0	2	NA	NA	NA	NA	0	NA	NA	0,0,0,0	0	0	1	0	0
chr10_ref_v2	441	1	G,C	0	0	0,0,0,0	0	0	1	2	NA	NA	NA	NA	0	0,0,0,1	0	0	1	0	0	2	NA	NA	NA	NA	0	NA	NA	0,0,0,0	0	0	1	0	0	2	NA	NA	NA	NA	0	NA	NA	0,0,0,0	0	0	1	0	0
chr10_ref_v2	1441	1	A,C	0	0	0,0,0,0	0	0	1	2	NA	NA	NA	NA	0	0,0,0,0	0	0	1	0	0	2	NA	NA	NA	NA	0	NA	NA	0,0,0,0	0	0	1	0	0	2	NA	NA	NA	NA	0	NA	NA	0,0,0,0	0	0	1	0	0
chr10_ref_v2	8519	0	T,A	1	0	0,0,0,0	0	0	1	2	NA	NA	NA	NA	0	0,0,0,0	0	0	1	0	0	2	NA	NA	NA	NA	0	NA	NA	0,0,0,0	0	0	1	0	0	2	NA	NA	NA	NA	0	NA	NA	0,0,0,1	0	0	1	0	0
chr10_ref_v2	8527	0	A,G	0	0	0,0,0,0	0	0	1	2	NA	NA	NA	NA	0	0,0,0,0	0	0	1	0	0	2	NA	NA	NA	NA	0	NA	NA	0,0,0,0	0	0	1	0	0	2	NA	NA	NA	NA	0	NA	NA	0,0,0,1	0	0	1	0	0
chr10_ref_v2	8533	0	A,T	1	0	0,0,0,0	0	0	1	2	NA	NA	NA	NA	0	0,0,0,0	0	0	1	0	0	2	NA	NA	NA	NA	0	NA	NA	0,0,0,0	0	0	1	0	0	2	NA	NA	NA	NA	0	NA	NA	0,0,0,1	0	0	1	0	0
chr10_ref_v2	59055	0	GA,G	1	1	28,44,20,3	1	1	0	2	GA,GA	GA,G	0.125	0.014612626	0	5,10,2,4	1	1	0	2.669882865	0	2	GA,GA	GA,G	0.125	0.004196581	0	NA	NA	7,16,3,2	1	1	0	0.81287564	0	2	GA,GA	NA	NA	0.21693118	0	NA	NA	20,35,17,12	1	1	0	4.964565094	0
chr10_ref_v2	60683	0	G,GT	1	1	34,31,20,1	1	1	0	2	G,G	G,GT	0.5	0.176701159	0	14,5,4,1	1	1	0	1.377864113	0	2	G,G	G,GT	0.25	0.226701884	0	NA	NA	20,19,6,0	1	1	0	0.836415253	0	2	G,G	G,GT	0.25	0.17407689	0	NA	NA	63,51,21,2	1	1	0	1.208713161	0
chr10_ref_v2	76563	0	GAT,G	1	1	49,56,6,9	1	1	0	2	GAT,GAT	NA	NA	0.1277664	0	18,32,4,8	1	1	0	1.157390602	0	2	GAT,GAT	GAT,G	0.125	0.130339309	0	NA	NA	20,9,2,4	1	1	0	1.521874247	0	2	GAT,GAT	GAT,G	0.125	0.113997491	0	NA	NA	54,56,8,5	1	1	0	0.605408747	0
chr10_ref_v2	90886	0	C,A	0	0	82,34,0,21	1	1	0	2	C,C	C,A	0.25	0.283362411	0	11,16,0,3	1	1	0	3.529143798	0	2	C,C	C,A	0.25	0.092709398	0	NA	NA	45,48,0,1	1	1	0	8.727042404	0	2	C,C	NA	NA	0.010695289	0	NA	NA	70,110,0,2	1	1	0	25.75364058	0
chr10_ref_v2	91071	0	A,G	0	0	0,0,130,66	1	1	0	2	G,G	NA	NA	0	0	0,0,16,11	1	1	0	0.572009157	0	2	G,G	NA	NA	0	0	NA	NA	0,0,48,30	1	1	0	0.677268764	0	2	G,G	NA	NA	0	0	NA	NA	1,1,138,50	1	1	0	1.495156735	0
chr10_ref_v2	99520	0	A,ATT	1	1	0,2,30,50	1	1	1	2	ATT,ATT	NA	NA	0.430157721	0	0,1,8,14	1	1	0	0.363449697	0	2	ATT,ATT	A,ATT	0.125	0.020086759	0	NA	NA	2,1,12,23	1	1	0	1.219435205	0	2	ATT,ATT	A,ATT	0.125	0.251314428	0	NA	NA	3,2,31,50	1	1	0	1.100838918	0
chr10_ref_v2	104610	0	TA,T	1	1	65,108,15,9	1	1	0	2	TA,TA	TA,T	0.125	0.143909726	0	23,15,5,5	1	1	0	2.083551835	0	2	TA,TA	TA,T	0.25	0.077957341	0	NA	NA	40,45,7,2	1	1	0	1.505929963	0	2	TA,TA	NA	NA	0.146201557	0	NA	NA	86,112,12,12	1	1	0	1.392621922	0
chr10_ref_v2	123778	0	GA,G	1	1	91,76,7,6	1	1	0	2	GA,GA	NA	NA	0.296291372	0	18,10,1,2	1	1	0	0.600748479	0	2	GA,GA	GA,G	0.125	0.161227461	0	NA	NA	44,30,7,6	1	1	0	1.778305664	0	2	GA,GA	GA,G	0.25	0.140275925	0	NA	NA	82,79,6,8	1	1	0	0.659396012	0
chr10_ref_v2	134111	0	GA,G,GAA	1	1	29,10,12,12,7,4	1	1	0	2	GA,G	GA,GAA	0.25	0.517839649	0	6,1,4,1,0,1	1	0	0	0.845495384	0	2	NA	NA	NA	NA	0	NA	NA	18,4,2,2,1,1	1	1	0	2.251761265	0	2	GA,GA	NA	NA	0.634215626	0	NA	NA	45,11,7,5,3,9	1	1	0	3.032507484	0
chr10_ref_v2	134129	0	T,A	1	0	62,104,44,7	1	1	0	2	T,T	T,A	0.5	0.081549867	0	11,20,9,2	1	1	0	0.510705085	0	2	T,T	T,A	0.5	0.062520357	0	NA	NA	32,40,18,4	1	1	0	0.84347801	0	2	T,T	T,A	0.5	0.087011377	1	NA	NA	57,96,33,5	1	1	0	0.694984747	0
chr10_ref_v2	136910	0	G,A	1	0	124,21,5,38	1	1	0	2	G,G	G,A	0.5	0.116921338	0	21,8,1,4	1	1	0	1.588748648	0	2	G,G	G,A	0.25	0.188052232	0	NA	NA	37,8,3,14	1	1	0	0.776416818	0	2	G,G	G,A	0.5	0.125163143	1	NA	NA	107,32,6,32	1	1	0	2.400285359	0
chr10_ref_v2	136930	0	G,A	1	0	35,101,56,0	1	1	0	2	G,G	G,A	0.5	0.229008671	0	6,16,6,0	1	1	0	0.574124103	0	2	G,G	G,A	0.5	0.046520016	0	NA	NA	24,46,11,0	1	1	0	2.672323438	0	2	G,G	G,A	0.25	0.182321557	0	NA	NA	46,105,45,1	1	1	0	1.466503014	0
chr10_ref_v2	153817	0	A,G	0	0	0,0,0,0	0	0	1	2	NA	NA	NA	NA	0	0,0,0,0	0	0	1	0	0	2	NA	NA	NA	NA	0	NA	NA	0,0,0,4	0	0	1	0	0	2	NA	NA	NA	NA	0	NA	NA	0,0,0,0	0	0	1	0	0
chr10_ref_v2	154118	0	A,G	0	0	0,0,0,0	0	0	1	2	NA	NA	NA	NA	0	0,0,0,0	0	0	1	0	0	2	NA	NA	NA	NA	0	NA	NA	0,0,0,0	0	0	1	0	0	2	NA	NA	NA	NA	0	NA	NA	0,0,0,1	0	0	1	0	0
chr10_ref_v2	159426	0	C,CAAAA,CAAAAA	1	1	0,0,20,16,7,4	1	1	0	2	CAAAA,CAAAAA	CAAAA,CAAAA	0.5	0.244776736	0	0,0,4,4,2,0	1	0	0	0.379548203	0	2	NA	NA	NA	NA	0	NA	NA	1,0,16,17,3,2	1	1	0	0.894636488	0	2	CAAAA,CAAAA	CAAAA,CAAAAA	0.125	0.109209528	0	NA	NA	0,1,33,37,11,7	1	1	0	1.077394101	0
chr10_ref_v2	173176	0	GT,G	1	1	71,82,10,12	1	1	0	2	GT,GT	GT,G	0.125	0.132853222	0	15,22,1,2	1	1	0	0.737499881	0	2	GT,GT	NA	NA	0.333564234	0	NA	NA	32,33,2,4	1	1	0	0.642140192	0	2	GT,GT	GT,G	0.125	0.299837365	0	NA	NA	78,118,8,11	1	1	0	1.972585675	0
chr10_ref_v2	177920	0	AAT,A	1	1	75,72,3,6	1	1	0	2	AAT,AAT	AAT,A	0.125	0.493915308	0	20,24,3,4	1	1	0	1.480452571	0	2	AAT,AAT	AAT,A	0.25	0.023992987	0	NA	NA	24,39,2,1	1	1	0	1.672965057	0	2	AAT,AAT	NA	NA	0.421610566	0	NA	NA	82,90,1,4	1	1	0	0.95129831	0
chr10_ref_v2	196077	0	CTT,C,CT	1	1	7,7,7,16,69,113	1	1	0	2	CT,CT	C,CT	0.125	0.349035921	0	1,0,1,0,10,15	1	1	0	0.620801753	0	2	CT,CT	NA	NA	0.036132247	0	NA	NA	3,1,4,10,32,41	1	1	0	1.020197023	0	2	CT,CT	C,CT	0.25	0.154305897	0	NA	NA	4,6,4,17,90,138	1	1	0	0.985604731	0
chr10_ref_v2	197530	0	A,T	1	0	0,16,0,4	1	1	1	2	A,A	A,T	0.5	0.125163143	0	0,0,0,0	0	0	1	0	0	2	NA	NA	NA	NA	0	NA	NA	2,4,0,3	1	0	1	1.495916698	0	2	NA	NA	NA	NA	0	NA	NA	0,17,0,7	1	1	1	0.731446508	0
chr10_ref_v2	197537	0	C,CAAT	0	0	0,3,0,4	1	0	1	2	NA	NA	NA	NA	0	0,0,0,0	0	0	1	0	0	2	NA	NA	NA	NA	0	NA	NA	1,2,0,3	1	0	1	0.272864636	0	2	NA	NA	NA	NA	0	NA	NA	0,6,0,7	1	0	1	0.292156066	0
chr10_ref_v2	198129	1	G,GA	0	0	0,0,0,0	0	0	1	2	NA	NA	NA	NA	0	0,0,0,0	0	0	1	0	0	2	NA	NA	NA	NA	0	NA	NA	0,0,0,0	0	0	1	0	0	2	NA	NA	NA	NA	0	NA	NA	0,0,0,1	0	0	1	0	0
chr10_ref_v2	198576	1	A,AACAAATAT	1	0	0,0,0,0	0	0	1	2	NA	NA	NA	NA	0	0,0,0,0	0	0	1	0	0	2	NA	NA	NA	NA	0	NA	NA	0,0,0,0	0	0	1	0	0	2	NA	NA	NA	NA	0	NA	NA	0,0,0,1	0	0	1	0	0
chr10_ref_v2	198578	1	G,GAAGTTTACATGGTAGAGATGTCAGAATTAGAGCCT	1	0	0,0,0,0	0	0	1	2	NA	NA	NA	NA	0	0,0,0,0	0	0	1	0	0	2	NA	NA	NA	NA	0	NA	NA	0,0,0,0	0	0	1	0	0	2	NA	NA	NA	NA	0	NA	NA	0,0,0,1	0	0	1	0	0
chr10_ref_v2	202492	1	T,TTA	1	0	0,0,0,0	0	0	1	2	NA	NA	NA	NA	0	0,0,0,0	0	0	1	0	0	2	NA	NA	NA	NA	0	NA	NA	0,0,0,1	0	0	1	0	0	2	NA	NA	NA	NA	0	NA	NA	0,0,0,0	0	0	1	0	0
chr10_ref_v2	203310	1	G,A	1	0	0,0,1,0	0	0	1	2	NA	NA	NA	NA	0	0,0,0,0	0	0	1	0	0	2	NA	NA	NA	NA	0	NA	NA	0,0,1,0	0	0	1	0	0	2	NA	NA	NA	NA	0	NA	NA	0,0,1,0	0	0	1	0	0
chr10_ref_v2	203370	1	C,T	0	0	0,0,7,0	0	0	1	2	NA	NA	NA	NA	0	0,0,2,0	0	0	1	0	0	2	NA	NA	NA	NA	0	NA	NA	0,0,0,0	0	0	1	0	0	2	NA	NA	NA	NA	0	NA	NA	0,0,6,0	0	0	1	0	0
chr10_ref_v2	203382	1	A,T	0	0	0,0,7,0	0	0	1	2	NA	NA	NA	NA	0	0,0,2,0	0	0	1	0	0	2	NA	NA	NA	NA	0	NA	NA	0,0,0,0	0	0	1	0	0	2	NA	NA	NA	NA	0	NA	NA	0,0,8,0	0	0	1	0	0
chr10_ref_v2	203387	1	T,A	0	0	0,0,7,0	0	0	1	2	NA	NA	NA	NA	0	0,0,3,0	0	0	1	0	0	2	NA	NA	NA	NA	0	NA	NA	0,0,0,0	0	0	1	0	0	2	NA	NA	NA	NA	0	NA	NA	0,0,7,0	0	0	1	0	0
chr10_ref_v2	203676	1	C,G	1	0	0,0,0,0	0	0	1	2	NA	NA	NA	NA	0	0,0,1,0	0	0	1	0	0	2	NA	NA	NA	NA	0	NA	NA	0,0,0,0	0	0	1	0	0	2	NA	NA	NA	NA	0	NA	NA	0,0,1,0	0	0	1	0	0
chr10_ref_v2	203700	1	A,G	0	0	0,0,1,0	0	0	1	2	NA	NA	NA	NA	0	0,0,2,0	0	0	1	0	0	2	NA	NA	NA	NA	0	NA	NA	0,0,0,0	0	0	1	0	0	2	NA	NA	NA	NA	0	NA	NA	0,0,2,0	0	0	1	0	0
chr10_ref_v2	203715	1	C,T	1	0	0,0,3,0	0	0	1	2	NA	NA	NA	NA	0	0,0,3,0	0	0	1	0	0	2	NA	NA	NA	NA	0	NA	NA	0,0,2,0	0	0	1	0	0	2	NA	NA	NA	NA	0	NA	NA	0,0,3,0	0	0	1	0	0
chr10_ref_v2	203915	1	AATTATCATATAC,A	1	0	0,0,0,0	0	0	1	2	NA	NA	NA	NA	0	0,0,1,0	0	0	1	0	0	2	NA	NA	NA	NA	0	NA	NA	0,0,2,4	1	0	1	0	0	2	NA	NA	NA	NA	0	NA	NA	0,0,5,3	1	0	1	0	0
chr10_ref_v2	203929	0	GTGTTAGATGATGACATAAGTTATGAGAAGCTGTCATCGAAGTTAGAGGAAGTTGGAGTGCAAGGATTGATAATGTAATAGGATAATGAAACATATAAAACGGAATGAGGAATAATCGTAATATTAGTATGTAGAAATATAGA,G	1	0	172,2,0,0	1	1	1	2	GTGTTAGATGATGACATAAGTTATGAGAAGCTGTCATCGAAGTTAGAGGAAGTTGGAGTGCAAGGATTGATAATGTAATAGGATAATGAAACATATAAAACGGAATGAGGAATAATCGTAATATTAGTATGTAGAAATATAGA,GTGTTAGATGATGACATAAGTTATGAGAAGCTGTCATCGAAGTTAGAGGAAGTTGGAGTGCAAGGATTGATAATGTAATAGGATAATGAAACATATAAAACGGAATGAGGAATAATCGTAATATTAGTATGTAGAAATATAGA	NA	NA	0	0	30,1,2,0	1	1	1	2.705762926	0	2	GTGTTAGATGATGACATAAGTTATGAGAAGCTGTCATCGAAGTTAGAGGAAGTTGGAGTGCAAGGATTGATAATGTAATAGGATAATGAAACATATAAAACGGAATGAGGAATAATCGTAATATTAGTATGTAGAAATATAGA,GTGTTAGATGATGACATAAGTTATGAGAAGCTGTCATCGAAGTTAGAGGAAGTTGGAGTGCAAGGATTGATAATGTAATAGGATAATGAAACATATAAAACGGAATGAGGAATAATCGTAATATTAGTATGTAGAAATATAGA	GTGTTAGATGATGACATAAGTTATGAGAAGCTGTCATCGAAGTTAGAGGAAGTTGGAGTGCAAGGATTGATAATGTAATAGGATAATGAAACATATAAAACGGAATGAGGAATAATCGTAATATTAGTATGTAGAAATATAGA,G	0.125	0.376711614	0	NA	NA	65,1,2,4	1	1	1	4.03365866	0	2	GTGTTAGATGATGACATAAGTTATGAGAAGCTGTCATCGAAGTTAGAGGAAGTTGGAGTGCAAGGATTGATAATGTAATAGGATAATGAAACATATAAAACGGAATGAGGAATAATCGTAATATTAGTATGTAGAAATATAGA,GTGTTAGATGATGACATAAGTTATGAGAAGCTGTCATCGAAGTTAGAGGAAGTTGGAGTGCAAGGATTGATAATGTAATAGGATAATGAAACATATAAAACGGAATGAGGAATAATCGTAATATTAGTATGTAGAAATATAGA	GTGTTAGATGATGACATAAGTTATGAGAAGCTGTCATCGAAGTTAGAGGAAGTTGGAGTGCAAGGATTGATAATGTAATAGGATAATGAAACATATAAAACGGAATGAGGAATAATCGTAATATTAGTATGTAGAAATATAGA,G	0.125	0.310154928	0	NA	NA	155,7,5,4	1	1	1	3.57537962	0
chr10_ref_v2	204059	0	GTAGAAA,G	0	0	0,0,136,0	0	1	0	2	G,G	NA	NA	0.00732604	0	2,0,26,1	1	1	0	0	0	2	G,G	GTAGAAA,G	0.25	0.251314428	0	NA	NA	1,4,49,0	1	1	0	0	0	2	G,G	GTAGAAA,G	0.25	0.356674944	0	NA	NA	5,4,128,1	1	1	0	0	0
chr10_ref_v2	204079	0	T,A	1	0	0,0,141,4	1	1	0	2	A,A	NA	NA	0	0	0,0,33,4	1	1	0	1.99388459	0	2	A,A	NA	NA	0	0	NA	NA	0,0,53,6	1	1	0	2.488165117	0	2	A,A	NA	NA	0	0	NA	NA	0,0,142,15	1	1	0	4.649840792	0
chr10_ref_v2	223444	0	C,CTTCTTCTT	0	0	0,0,93,120	1	1	0	2	CTTCTTCTT,CTTCTTCTT	NA	NA	0	0	0,0,13,22	1	1	0	0.579803805	0	2	CTTCTTCTT,CTTCTTCTT	NA	NA	0	0	NA	NA	0,0,48,45	1	1	0	1.179548828	0	2	CTTCTTCTT,CTTCTTCTT	NA	NA	0	0	NA	NA	0,0,141,130	1	1	0	2.571298984	0
chr10_ref_v2	264865	0	A,C	0	0	132,39,0,51	1	1	0	2	A,A	A,C	0.5	0.091807549	0	36,10,0,5	1	1	0	1.397445235	0	2	A,A	A,C	0.25	0.090971778	0	NA	NA	77,31,0,9	1	1	0	3.314241864	0	2	A,A	A,C	0.125	0.328504067	0	NA	NA	152,76,0,26	1	1	0	7.024808985	0
chr10_ref_v2	265659	0	G,GT	1	1	4,12,59,4	1	1	0	2	GT,GT	NA	NA	0.089317403	0	0,0,6,1	1	0	0	0.655665172	0	2	NA	NA	NA	NA	0	NA	NA	4,11,28,5	1	1	0	1.240533916	0	2	GT,GT	G,GT	0.25	0.104359458	0	NA	NA	5,26,57,13	1	1	0	2.906207354	0
chr10_ref_v2	265679	0	C,T	1	0	22,91,46,0	1	1	0	2	C,C	C,T	0.5	0.221372072	0	6,11,5,0	1	1	0	1.19401446	0	2	C,C	C,T	0.5	0.11686434	0	NA	NA	9,45,24,0	1	1	0	0.39668056	0	2	C,T	C,C	0.25	0.259282598	0	NA	NA	27,103,56,0	1	1	0	0.41073748	0
chr10_ref_v2	265682	0	C,T	1	0	26,93,46,0	1	1	0	2	C,C	C,T	0.5	0.169636397	0	7,11,5,0	1	1	0	1.303655405	0	2	C,C	C,T	0.5	0.085119229	0	NA	NA	13,47,21,0	1	1	0	0.467288621	0	2	C,C	C,T	0.5	0.09531018	0	NA	NA	36,107,51,0	1	1	0	0.80343141	0
chr10_ref_v2	268534	0	AT,A	1	1	49,39,8,2	1	1	0	2	AT,AT	NA	NA	0.60310254	0	19,7,0,2	1	1	0	1.583828819	0	2	AT,AT	NA	NA	0.812476022	0	NA	NA	20,16,0,6	1	1	0	4.031770118	0	2	AT,AT	NA	NA	0.140005021	0	NA	NA	53,39,9,6	1	1	0	1.671374711	0
chr10_ref_v2	280557	0	C,CT	1	1	59,28,2,9	1	1	0	2	C,C	NA	NA	0.212105828	0	8,6,0,0	1	0	0	0.77107119	0	2	NA	NA	NA	NA	0	NA	NA	27,23,2,2	1	1	0	1.779753013	0	2	C,C	NA	NA	0.183833498	0	NA	NA	66,56,1,5	1	1	0	3.860894532	0
chr10_ref_v2	285142	0	TTCTTCTCGCTGTTTCG,T	1	0	0,1,74,77	1	1	0	2	T,T	NA	NA	0.006600684	0	0,0,19,18	1	1	0	0.404017748	0	2	T,T	NA	NA	0	0	NA	NA	0,2,34,41	1	1	0	1.057557743	0	2	T,T	NA	NA	0.431782416	0	NA	NA	0,1,82,94	1	1	0	0.562434076	0
chr10_ref_v2	289373	0	TA,T	1	1	34,36,15,8	1	1	0	2	TA,TA	TA,T	0.25	0.083561695	0	9,9,4,1	1	1	0	0.407994976	0	2	TA,TA	NA	NA	0.066074382	0	NA	NA	19,10,5,2	1	1	0	1.486009395	0	2	TA,TA	NA	NA	0.076218088	0	NA	NA	49,50,10,11	1	1	0	0.945257935	0
chr10_ref_v2	292879	0	A,AGAAGTAGTGCTCGAGGTAGGGTCGGAAGAAGTTGTACTG	1	0	0,1,54,36	1	1	0	2	AGAAGTAGTGCTCGAGGTAGGGTCGGAAGAAGTTGTACTG,AGAAGTAGTGCTCGAGGTAGGGTCGGAAGAAGTTGTACTG	NA	NA	0.011049836	0	0,0,5,4	1	0	0	0.32840373	0	2	NA	NA	NA	NA	0	NA	NA	0,0,22,27	1	1	0	1.771690745	0	2	AGAAGTAGTGCTCGAGGTAGGGTCGGAAGAAGTTGTACTG,AGAAGTAGTGCTCGAGGTAGGGTCGGAAGAAGTTGTACTG	NA	NA	0	0	NA	NA	0,0,77,56	1	1	0	0.575103647	0
chr10_ref_v2	292993	0	CGAGGAAGTA,C	0	0	0,0,126,126	1	1	0	2	C,C	NA	NA	0	0	0,0,17,10	1	1	0	0.974761876	0	2	C,C	NA	NA	0	0	NA	NA	0,0,59,61	1	1	0	0.397739396	0	2	C,C	NA	NA	0	0	NA	NA	0,1,155,203	1	1	0	2.174763933	0
chr10_ref_v2	293257	0	G,GGAC	1	0	0,0,114,123	1	1	0	2	GGAC,GGAC	NA	NA	0	0	0,0,12,21	1	1	0	0.98636213	0	2	GGAC,GGAC	NA	NA	0	0	NA	NA	0,0,54,73	1	1	0	0.945869141	0	2	GGAC,GGAC	NA	NA	0	0	NA	NA	0,1,158,190	1	1	0	0.743700643	0
chr10_ref_v2	294266	0	A,ACAGGAAGAGCCGCCAAATGTCGCAGAGGAAACC	1	0	0,0,53,55	1	1	0	2	ACAGGAAGAGCCGCCAAATGTCGCAGAGGAAACC,ACAGGAAGAGCCGCCAAATGTCGCAGAGGAAACC	NA	NA	0	0	0,1,8,7	1	0	0	1.414199601	0	2	NA	NA	NA	NA	0	NA	NA	0,0,38,20	1	1	0	2.254807572	0	2	ACAGGAAGAGCCGCCAAATGTCGCAGAGGAAACC,ACAGGAAGAGCCGCCAAATGTCGCAGAGGAAACC	NA	NA	0	0	NA	NA	1,0,61,69	1	1	0	0.450373956	0
chr10_ref_v2	313773	0	T,TTGTG	1	1	1,1,65,61	1	1	0	2	TTGTG,TTGTG	NA	NA	0.015748357	0	0,0,4,12	1	0	0	1.658357869	0	2	NA	NA	NA	NA	0	NA	NA	0,0,41,25	1	1	0	1.397435623	0	2	TTGTG,TTGTG	NA	NA	0	0	NA	NA	0,0,112,91	1	1	0	0.988082369	0
chr10_ref_v2	316867	0	GTA,G	1	1	74,71,8,7	1	1	0	2	GTA,GTA	GTA,G	0.125	0.31637685	0	12,23,0,0	1	1	0	2.219211916	0	2	GTA,GTA	NA	NA	0.045210638	0	NA	NA	23,26,3,3	1	1	0	0.45869801	0	2	GTA,GTA	GTA,G	0.125	0.146078926	0	NA	NA	71,70,4,4	1	1	0	0.683498311	0
chr10_ref_v2	330004	0	T,TCC	1	1	1,0,51,81	1	1	0	2	TCC,TCC	NA	NA	0.007547206	0	0,0,9,10	1	0	0	0.561639202	0	2	NA	NA	NA	NA	0	NA	NA	0,1,20,35	1	1	0	0.520506526	0	2	TCC,TCC	NA	NA	0.018018506	0	NA	NA	0,0,66,103	1	1	0	0.460763849	0
chr10_ref_v2	342126	0	AT,A	1	1	26,13,1,8	1	1	0	2	AT,AT	NA	NA	0.072387438	0	9,3,0,1	1	0	0	0.69486766	0	2	NA	NA	NA	NA	0	NA	NA	17,14,2,5	1	1	0	0.920543616	0	2	AT,AT	NA	NA	0.203240011	0	NA	NA	25,16,4,15	1	1	0	1.881431785	0
chr10_ref_v2	342827	0	T,G	1	0	35,145,35,0	1	1	0	2	T,T	T,G	0.25	0.336472237	0	7,15,8,0	1	1	0	1.11514557	0	2	T,T	T,G	0.5	0.204794413	0	NA	NA	29,67,12,0	1	1	0	2.599738097	0	2	T,T	T,G	0.25	0.053488685	0	NA	NA	59,190,24,0	1	1	0	2.340704797	0
chr10_ref_v2	354406	1	C,CTCCG	1	0	3,25,0,0	1	1	1	2	NA	NA	NA	NA	0	1,4,0,0	1	0	0	0.37386488	0	2	NA	NA	NA	NA	0	NA	NA	2,7,1,1	1	0	1	0.98545947	0	2	NA	NA	NA	NA	0	NA	NA	4,27,0,0	1	1	1	0.386272026	0
chr10_ref_v2	354407	1	GAGGA,G	0	0	3,25,0,0	1	1	1	2	NA	NA	NA	NA	0	1,4,0,0	1	0	0	0.37386488	0	2	NA	NA	NA	NA	0	NA	NA	2,7,1,1	1	0	1	0.98545947	0	2	NA	NA	NA	NA	0	NA	NA	4,27,0,0	1	1	1	0.386272026	0
chr10_ref_v2	354413	1	C,A	0	0	1,22,1,0	1	1	1	2	NA	NA	NA	NA	0	0,3,1,0	1	0	0	0.859273797	0	2	NA	NA	NA	NA	0	NA	NA	1,6,2,0	1	0	1	1.371028336	0	2	NA	NA	NA	NA	0	NA	NA	0,25,3,0	1	1	1	0.98667794	0
chr10_ref_v2	354421	1	CCT,C	0	0	2,14,1,0	1	0	1	2	NA	NA	NA	NA	0	1,2,0,0	1	0	0	0.516008994	0	2	NA	NA	NA	NA	0	NA	NA	3,4,0,0	1	0	1	1.467432428	0	2	NA	NA	NA	NA	0	NA	NA	3,19,3,0	1	1	1	0.746222813	0
chr10_ref_v2	354423	1	T,C	0	0	3,13,0,0	1	0	1	2	NA	NA	NA	NA	0	1,2,0,0	1	0	0	0.343717187	0	2	NA	NA	NA	NA	0	NA	NA	2,3,1,1	1	0	1	0.915007013	0	2	NA	NA	NA	NA	0	NA	NA	6,19,0,0	1	1	1	0.499215109	0
chr10_ref_v2	354426	1	T,A	0	0	0,0,0,0	0	0	1	2	NA	NA	NA	NA	0	1,2,1,0	1	0	0	0	0	2	NA	NA	NA	NA	0	NA	NA	0,2,3,1	1	0	1	0	0	2	NA	NA	NA	NA	0	NA	NA	3,15,3,0	1	1	1	0	0
chr10_ref_v2	354428	1	A,AAG	0	0	2,7,2,0	1	0	1	2	NA	NA	NA	NA	0	2,1,0,0	1	0	0	1.127321231	0	2	NA	NA	NA	NA	0	NA	NA	3,2,0,0	1	0	1	1.41707427	0	2	NA	NA	NA	NA	0	NA	NA	3,11,3,0	1	0	1	0.318737353	0
chr10_ref_v2	354429	1	T,G	0	0	2,7,2,0	1	0	1	2	NA	NA	NA	NA	0	2,1,0,0	1	0	0	1.127321231	0	2	NA	NA	NA	NA	0	NA	NA	3,2,0,0	1	0	1	1.41707427	0	2	NA	NA	NA	NA	0	NA	NA	3,10,3,0	1	0	1	0.304975036	0
chr10_ref_v2	354434	1	C,T	0	0	0,5,4,0	1	0	1	2	NA	NA	NA	NA	0	1,0,1,0	1	0	1	1.111744503	0	2	NA	NA	NA	NA	0	NA	NA	0,0,3,1	1	0	1	1.072466911	0	2	NA	NA	NA	NA	0	NA	NA	0,5,6,0	1	0	1	0.454766548	0
chr10_ref_v2	354436	1	T,TGCA	1	0	2,1,2,0	1	0	1	2	NA	NA	NA	NA	0	2,0,0,0	0	0	1	0	0	2	NA	NA	NA	NA	0	NA	NA	3,1,0,0	1	0	1	0.823254789	0	2	NA	NA	NA	NA	0	NA	NA	3,1,3,0	1	0	1	0.257652179	0
chr10_ref_v2	354438	1	T,TTCTACAC	1	0	2,0,2,0	1	0	1	2	NA	NA	NA	NA	0	3,0,0,0	0	0	1	0	0	2	NA	NA	NA	NA	0	NA	NA	3,1,0,0	1	0	1	0.690950689	0	2	NA	NA	NA	NA	0	NA	NA	3,0,3,0	1	0	1	0.182930684	0
chr10_ref_v2	354439	1	ATTT,A	1	0	3,0,1,0	1	0	1	2	NA	NA	NA	NA	0	3,0,0,0	0	0	1	0	0	2	NA	NA	NA	NA	0	NA	NA	3,1,0,0	1	0	1	0.321502976	0	2	NA	NA	NA	NA	0	NA	NA	6,0,0,0	0	0	1	0	0
chr10_ref_v2	354440	1	T,A	1	0	2,0,2,0	1	0	1	2	NA	NA	NA	NA	0	3,0,0,0	0	0	1	0	0	2	NA	NA	NA	NA	0	NA	NA	3,1,0,0	1	0	1	0.690950689	0	2	NA	NA	NA	NA	0	NA	NA	3,0,3,0	1	0	1	0.182930684	0
chr10_ref_v2	354441	1	T,C	0	0	3,0,1,0	1	0	1	2	NA	NA	NA	NA	0	2,0,1,0	1	0	1	0.238315124	0	2	NA	NA	NA	NA	0	NA	NA	3,1,0,0	1	0	1	0.321502976	0	2	NA	NA	NA	NA	0	NA	NA	5,0,1,0	1	0	1	0.273448308	0
chr10_ref_v2	354443	1	CTAT,C	1	1	3,0,1,0	1	0	1	2	NA	NA	NA	NA	0	3,0,0,0	0	0	1	0	0	2	NA	NA	NA	NA	0	NA	NA	3,1,0,0	1	0	1	0.321502976	0	2	NA	NA	NA	NA	0	NA	NA	6,0,0,0	0	0	1	0	0
chr10_ref_v2	354446	1	T,C	1	0	4,0,0,0	0	0	1	2	NA	NA	NA	NA	0	3,0,0,0	0	0	1	0	0	2	NA	NA	NA	NA	0	NA	NA	0,0,3,1	1	0	1	0	0	2	NA	NA	NA	NA	0	NA	NA	4,0,2,0	1	0	1	0	0
chr10_ref_v2	354447	1	ATACT,A	1	0	2,0,2,0	1	0	1	2	NA	NA	NA	NA	0	3,0,0,0	0	0	1	0	0	2	NA	NA	NA	NA	0	NA	NA	3,1,0,0	1	0	1	0.690950689	0	2	NA	NA	NA	NA	0	NA	NA	3,0,3,0	1	0	1	0.182930684	0
chr10_ref_v2	354456	1	TTCCG,T	1	0	2,0,2,0	1	0	1	2	NA	NA	NA	NA	0	3,0,0,0	0	0	1	0	0	2	NA	NA	NA	NA	0	NA	NA	3,1,0,0	1	0	1	0.690950689	0	2	NA	NA	NA	NA	0	NA	NA	3,0,3,0	1	0	1	0.182930684	0
chr10_ref_v2	354458	1	C,A	0	0	2,0,2,0	1	0	1	2	NA	NA	NA	NA	0	0,0,3,0	0	0	1	0	0	2	NA	NA	NA	NA	0	NA	NA	0,0,2,1	1	0	1	0.549214742	0	2	NA	NA	NA	NA	0	NA	NA	3,0,3,0	1	0	1	0.182930684	0
chr10_ref_v2	354460	1	GT,G	1	1	2,0,2,0	1	0	1	2	NA	NA	NA	NA	0	0,0,3,0	0	0	1	0	0	2	NA	NA	NA	NA	0	NA	NA	0,0,2,0	0	0	1	0	0	2	NA	NA	NA	NA	0	NA	NA	3,0,3,0	1	0	1	0.182930684	0
chr10_ref_v2	354462	1	T,A	1	0	0,0,4,0	0	0	1	2	NA	NA	NA	NA	0	0,0,3,0	0	0	1	0	0	2	NA	NA	NA	NA	0	NA	NA	0,0,2,0	0	0	1	0	0	2	NA	NA	NA	NA	0	NA	NA	0,0,6,0	0	0	1	0	0
chr10_ref_v2	354465	1	AT,A	0	0	3,0,2,0	1	0	1	2	NA	NA	NA	NA	0	4,0,0,0	0	0	1	0	0	2	NA	NA	NA	NA	0	NA	NA	3,0,0,0	0	0	1	0	0	2	NA	NA	NA	NA	0	NA	NA	4,0,3,0	1	0	1	0.236509695	0
chr10_ref_v2	354468	1	CCTT,C	0	0	4,0,2,0	1	0	1	2	NA	NA	NA	NA	0	4,0,0,0	0	0	1	0	0	2	NA	NA	NA	NA	0	NA	NA	3,0,0,0	0	0	1	0	0	2	NA	NA	NA	NA	0	NA	NA	5,0,3,0	1	0	1	0.274326841	0
chr10_ref_v2	354471	1	T,C	0	0	2,0,4,0	1	0	1	2	NA	NA	NA	NA	0	0,0,4,0	0	0	1	0	0	2	NA	NA	NA	NA	0	NA	NA	0,0,3,0	0	0	1	0	0	2	NA	NA	NA	NA	0	NA	NA	3,0,5,0	1	0	1	0.274326841	0
chr10_ref_v2	354473	1	TTC,T	0	0	6,0,2,0	1	0	1	2	NA	NA	NA	NA	0	4,0,0,0	0	0	1	0	0	2	NA	NA	NA	NA	0	NA	NA	4,0,0,0	0	0	1	0	0	2	NA	NA	NA	NA	0	NA	NA	8,0,3,0	1	0	1	0.263777233	0
chr10_ref_v2	354485	1	T,C	1	0	7,0,2,0	1	0	1	2	NA	NA	NA	NA	0	1,0,3,0	1	0	1	1.601592771	0	2	NA	NA	NA	NA	0	NA	NA	4,0,0,0	0	0	1	0	0	2	NA	NA	NA	NA	0	NA	NA	9,0,4,0	1	0	1	0.492188521	0
chr10_ref_v2	354487	1	T,TTAATA	0	0	7,0,2,0	1	0	1	2	NA	NA	NA	NA	0	4,0,0,0	0	0	1	0	0	2	NA	NA	NA	NA	0	NA	NA	4,0,0,0	0	0	1	0	0	2	NA	NA	NA	NA	0	NA	NA	9,0,3,0	1	0	1	0.284937389	0
chr10_ref_v2	354493	1	T,TG	0	0	7,0,2,0	1	0	1	2	NA	NA	NA	NA	0	4,0,0,0	0	0	1	0	0	2	NA	NA	NA	NA	0	NA	NA	4,0,0,0	0	0	1	0	0	2	NA	NA	NA	NA	0	NA	NA	11,0,0,0	0	0	1	0	0
chr10_ref_v2	354754	1	T,C	1	0	0,0,0,1	0	0	1	2	NA	NA	NA	NA	0	0,0,0,0	0	0	1	0	0	2	NA	NA	NA	NA	0	NA	NA	0,1,0,0	0	0	1	0	0	2	NA	NA	NA	NA	0	NA	NA	0,0,0,0	0	0	1	0	0
chr10_ref_v2	354829	1	G,A	0	0	0,0,0,0	0	0	1	2	NA	NA	NA	NA	0	0,0,0,0	0	0	1	0	0	2	NA	NA	NA	NA	0	NA	NA	0,0,0,0	0	0	1	0	0	2	NA	NA	NA	NA	0	NA	NA	0,0,0,0	0	0	1	0	0
chr10_ref_v2	354830	1	T,C	0	0	0,0,0,0	0	0	1	2	NA	NA	NA	NA	0	0,0,0,0	0	0	1	0	0	2	NA	NA	NA	NA	0	NA	NA	0,0,0,0	0	0	1	0	0	2	NA	NA	NA	NA	0	NA	NA	0,0,0,0	0	0	1	0	0
chr10_ref_v2	354841	1	A,T	0	0	0,0,0,0	0	0	1	2	NA	NA	NA	NA	0	0,0,0,1	0	0	1	0	0	2	NA	NA	NA	NA	0	NA	NA	0,0,0,0	0	0	1	0	0	2	NA	NA	NA	NA	0	NA	NA	0,0,0,0	0	0	1	0	0
chr10_ref_v2	354846	1	T,C	0	0	0,0,0,0	0	0	1	2	NA	NA	NA	NA	0	0,0,0,1	0	0	1	0	0	2	NA	NA	NA	NA	0	NA	NA	0,0,0,0	0	0	1	0	0	2	NA	NA	NA	NA	0	NA	NA	0,0,0,0	0	0	1	0	0
chr10_ref_v2	354849	1	A,C	0	0	0,0,0,0	0	0	1	2	NA	NA	NA	NA	0	0,0,0,1	0	0	1	0	0	2	NA	NA	NA	NA	0	NA	NA	0,0,0,0	0	0	1	0	0	2	NA	NA	NA	NA	0	NA	NA	0,0,0,0	0	0	1	0	0
chr10_ref_v2	354856	1	T,A	0	0	0,0,0,0	0	0	1	2	NA	NA	NA	NA	0	0,0,0,1	0	0	1	0	0	2	NA	NA	NA	NA	0	NA	NA	0,0,0,0	0	0	1	0	0	2	NA	NA	NA	NA	0	NA	NA	0,0,0,0	0	0	1	0	0
chr10_ref_v2	354857	1	A,G	0	0	0,0,0,0	0	0	1	2	NA	NA	NA	NA	0	0,0,0,1	0	0	1	0	0	2	NA	NA	NA	NA	0	NA	NA	0,0,0,0	0	0	1	0	0	2	NA	NA	NA	NA	0	NA	NA	0,0,0,0	0	0	1	0	0
chr10_ref_v2	354858	1	T,C	0	0	0,0,0,0	0	0	1	2	NA	NA	NA	NA	0	0,0,0,1	0	0	1	0	0	2	NA	NA	NA	NA	0	NA	NA	0,0,0,0	0	0	1	0	0	2	NA	NA	NA	NA	0	NA	NA	0,0,0,0	0	0	1	0	0
chr10_ref_v2	354866	1	C,A	1	0	0,0,0,0	0	0	1	2	NA	NA	NA	NA	0	0,0,0,1	0	0	1	0	0	2	NA	NA	NA	NA	0	NA	NA	0,0,0,0	0	0	1	0	0	2	NA	NA	NA	NA	0	NA	NA	0,0,0,0	0	0	1	0	0
chr10_ref_v2	354868	1	T,C	1	0	0,0,0,0	0	0	1	2	NA	NA	NA	NA	0	0,0,0,1	0	0	1	0	0	2	NA	NA	NA	NA	0	NA	NA	0,0,0,0	0	0	1	0	0	2	NA	NA	NA	NA	0	NA	NA	0,0,0,0	0	0	1	0	0
chr10_ref_v2	354879	1	T,A	1	0	0,0,0,0	0	0	1	2	NA	NA	NA	NA	0	0,0,0,1	0	0	1	0	0	2	NA	NA	NA	NA	0	NA	NA	0,0,0,0	0	0	1	0	0	2	NA	NA	NA	NA	0	NA	NA	0,0,0,0	0	0	1	0	0
chr10_ref_v2	354881	1	C,CT	1	0	0,0,0,0	0	0	1	2	NA	NA	NA	NA	0	0,0,0,1	0	0	1	0	0	2	NA	NA	NA	NA	0	NA	NA	0,0,0,0	0	0	1	0	0	2	NA	NA	NA	NA	0	NA	NA	0,0,0,0	0	0	1	0	0
chr10_ref_v2	354904	1	C,T	0	0	0,0,16,0	0	0	1	2	NA	NA	NA	NA	0	0,0,5,1	1	0	1	0	0	2	NA	NA	NA	NA	0	NA	NA	0,0,10,0	0	0	1	0	0	2	NA	NA	NA	NA	0	NA	NA	0,0,21,0	0	1	1	0	0
chr10_ref_v2	354905	1	TAGCAAC,T	0	0	0,0,17,0	0	0	1	2	NA	NA	NA	NA	0	0,0,5,1	1	0	1	0	0	2	NA	NA	NA	NA	0	NA	NA	0,0,11,0	0	0	1	0	0	2	NA	NA	NA	NA	0	NA	NA	0,0,23,0	0	1	1	0	0
chr10_ref_v2	354912	1	G,GA	0	0	0,0,19,0	0	0	1	2	NA	NA	NA	NA	0	0,0,5,1	1	0	1	0	0	2	NA	NA	NA	NA	0	NA	NA	0,0,11,0	0	0	1	0	0	2	NA	NA	NA	NA	0	NA	NA	0,0,24,0	0	1	1	0	0
chr10_ref_v2	354915	1	A,AT	0	0	0,0,28,0	0	1	1	2	NA	NA	NA	NA	0	0,0,6,1	1	0	1	0	0	2	NA	NA	NA	NA	0	NA	NA	0,0,15,0	0	0	1	0	0	2	NA	NA	NA	NA	0	NA	NA	0,0,31,0	0	1	1	0	0
chr10_ref_v2	354917	1	T,TA	0	0	0,0,33,0	0	1	1	2	NA	NA	NA	NA	0	0,0,7,1	1	0	1	0	0	2	NA	NA	NA	NA	0	NA	NA	0,0,16,0	0	0	1	0	0	2	NA	NA	NA	NA	0	NA	NA	0,0,35,0	0	1	1	0	0
chr10_ref_v2	354921	1	AG,A	1	0	0,0,38,0	0	1	1	2	NA	NA	NA	NA	0	0,0,9,1	1	0	1	0	0	2	NA	NA	NA	NA	0	NA	NA	0,0,19,0	0	0	1	0	0	2	NA	NA	NA	NA	0	NA	NA	0,0,54,0	0	1	1	0	0
chr10_ref_v2	354927	1	TAGA,T	1	0	0,0,42,0	0	1	1	2	NA	NA	NA	NA	0	0,0,10,0	0	0	1	0	0	2	NA	NA	NA	NA	0	NA	NA	0,0,24,0	0	1	1	0	0	2	NA	NA	NA	NA	0	NA	NA	0,0,54,0	0	1	1	0	0
chr10_ref_v2	354932	1	GATAGTTGATTTTTATTCCAAC,G	1	0	0,0,42,0	0	1	1	2	NA	NA	NA	NA	0	0,0,10,0	0	0	1	0	0	2	NA	NA	NA	NA	0	NA	NA	0,0,25,0	0	1	1	0	0	2	NA	NA	NA	NA	0	NA	NA	0,0,54,0	0	1	1	0	0
chr10_ref_v2	354966	1	T,G	0	0	0,0,69,2	1	1	1	2	NA	NA	NA	NA	0	0,0,15,0	0	0	0	0	0	2	NA	NA	NA	NA	0	NA	NA	0,0,35,0	0	1	1	0	0	2	NA	NA	NA	NA	0	NA	NA	0,0,72,1	1	1	1	0.423950055	0
chr10_ref_v2	354982	1	AGTGTTGACATAT,A	1	0	0,0,87,4	1	1	1	2	NA	NA	NA	NA	0	0,0,17,1	1	0	0	0.27129276	0	2	NA	NA	NA	NA	0	NA	NA	0,0,39,4	1	1	0	0.962734711	0	2	NA	NA	NA	NA	0	NA	NA	0,0,93,11	1	1	1	2.283749463	0
chr10_ref_v2	357991	0	GT,G	1	1	31,6,3,18	1	1	0	2	GT,GT	GT,G	0.5	0.01483187	0	2,1,0,2	1	0	0	0.38395153	0	2	NA	NA	NA	NA	0	NA	NA	10,4,3,11	1	1	0	1.018675068	0	2	GT,G	GT,GT	0.125	0.035008716	0	NA	NA	28,10,7,31	1	1	0	1.718559143	0
chr10_ref_v2	359603	0	GAA,G	1	1	0,2,66,100	1	1	0	2	G,G	NA	NA	0.417441299	0	0,0,13,11	1	1	0	1.029883628	0	2	G,G	NA	NA	0	0	NA	NA	0,0,25,40	1	1	0	0.441240708	0	2	G,G	NA	NA	0	0	NA	NA	0,2,68,94	1	1	0	0.524258103	0
chr10_ref_v2	374318	0	T,G	0	0	36,76,36,0	1	1	0	2	T,T	T,G	0.5	0.00896867	0	18,19,5,0	1	1	0	2.437444449	0	2	T,T	T,G	0.25	0.14031108	0	NA	NA	37,55,5,0	1	1	0	4.250994467	0	2	T,T	T,G	0.125	0.021978907	0	NA	NA	88,97,21,0	1	1	0	9.027250349	0
chr10_ref_v2	387913	0	CA,C,CAA	1	1	38,6,8,1,4,7	1	1	0	2	CA,CA	CA,CAA	0.25	0.23942312	0	7,3,4,1,0,0	1	0	0	1.279005745	0	2	NA	NA	NA	NA	0	NA	NA	12,2,5,2,1,3	1	1	0	1.433023089	0	2	CA,C	CA,CAA	0.25	0.728592123	0	NA	NA	43,3,14,4,5,6	1	1	0	1.882572264	0
chr10_ref_v2	393328	0	TTA,T	1	1	44,56,3,4	1	1	0	2	TTA,TTA	TTA,T	0.125	0.359967335	0	22,20,4,1	1	1	0	1.410786969	0	2	TTA,TTA	TTA,T	0.25	0.313945208	0	NA	NA	23,24,1,2	1	1	0	0.55357779	0	2	TTA,TTA	NA	NA	0.436965954	0	NA	NA	45,77,2,4	1	1	0	1.343525939	0
chr10_ref_v2	393476	0	GA,G	1	1	26,26,3,10	1	1	1	2	GA,GA	NA	NA	0.073569046	0	4,6,0,10	1	1	0	3.838433103	0	2	GA,G	GA,GA	0.125	0.098373481	0	NA	NA	11,13,4,3	1	1	0	1.294057867	0	2	GA,GA	GA,G	0.125	0.116845133	0	NA	NA	28,22,12,19	1	1	0	3.852102986	0
chr10_ref_v2	421974	0	C,A	0	0	123,18,0,25	1	1	0	2	C,C	C,A	0.25	0.255246797	0	28,13,0,2	1	1	0	3.959118345	0	2	C,C	C,A	0.125	0.126911367	0	NA	NA	51,29,0,4	1	1	0	9.270449485	0	2	C,C	C,A	0.125	0.064538521	0	NA	NA	130,68,0,8	1	1	0	18.14674857	0
chr10_ref_v2	423825	0	GAT,G	1	1	34,42,9,7	1	1	0	2	GAT,GAT	NA	NA	0.085357105	0	13,17,4,4	1	1	0	0.56327767	0	2	GAT,GAT	GAT,G	0.125	0.050957534	0	NA	NA	15,10,4,3	1	1	0	0.798273083	0	2	GAT,GAT	GAT,G	0.125	0.077656452	0	NA	NA	33,31,12,5	1	1	0	1.033958576	0
chr10_ref_v2	424559	0	CT,C,CTTTT	1	1	0,13,0,3,1,11	1	1	0	2	CT,CTTTT	CT,CT	0.25	0.293922021	0	1,2,0,1,4,0	1	0	0	4.632599815	0	2	NA	NA	NA	NA	0	NA	NA	4,9,1,0,2,4	1	1	0	2.559944285	0	2	CT,CTTTT	CT,CT	0.5	0.74499861	0	NA	NA	4,19,3,2,9,18	1	1	0	3.930884228	0
chr10_ref_v2	424581	0	G,T	0	0	20,74,53,9	1	1	0	2	G,T	G,G	0.25	0.094665227	0	6,15,6,0	1	1	0	1.167821303	0	2	G,T	G,G	0.5	0.072735288	0	NA	NA	9,30,15,4	1	1	0	0.719689778	0	2	G,T	G,G	0.25	0.208297043	0	NA	NA	28,71,39,11	1	1	0	1.678441793	0
chr10_ref_v2	424583	0	A,T	1	0	27,74,44,8	1	1	0	2	A,T	A,A	0.25	0.153051174	0	6,16,7,0	1	1	0	0.677108572	0	2	A,T	A,A	0.5	0.109868769	0	NA	NA	7,31,15,4	1	1	0	0.665815474	0	2	A,T	A,A	0.25	0.182321557	0	NA	NA	28,73,38,11	1	1	0	0.791208846	0
chr10_ref_v2	438196	0	G,T	0	0	10,127,52,0	1	1	0	2	G,G	G,T	0.5	0.148923276	0	2,11,2,0	1	0	0	0.891261096	0	2	NA	NA	NA	NA	0	NA	NA	6,53,9,0	1	1	0	1.925775454	0	2	G,G	G,T	0.25	0.170957798	0	NA	NA	22,152,27,0	1	1	0	4.533335956	0
chr10_ref_v2	450173	0	A,C	0	0	101,16,0,38	1	1	0	2	A,A	A,C	0.5	0.012861781	0	26,7,0,3	1	1	0	1.58874549	0	2	A,A	A,C	0.25	0.164303051	0	NA	NA	63,23,0,25	1	1	0	3.177691535	0	2	A,A	A,C	0.5	0.09763847	0	NA	NA	159,44,0,43	1	1	0	3.776115143	0
chr10_ref_v2	455719	0	GAT,G	1	1	9,4,0,2	1	0	1	2	NA	NA	NA	NA	0	3,9,0,3	1	0	0	2.313318392	0	2	NA	NA	NA	NA	0	NA	NA	4,5,0,2	1	0	1	0.859155261	0	2	NA	NA	NA	NA	0	NA	NA	7,16,4,5	1	1	1	2.577502392	0
chr10_ref_v2	457556	0	CA,C,CAA	1	1	7,3,5,0,5,6	1	1	1	2	CA,CAA	C,CAA	0.25	0.288578353	0	5,0,3,1,0,1	1	0	0	1.1577899	0	2	NA	NA	NA	NA	0	NA	NA	5,4,3,1,0,1	1	0	0	1.389808433	0	2	NA	NA	NA	NA	0	NA	NA	21,8,7,2,4,4	1	1	0	2.500460843	0
chr10_ref_v2	469783	0	GTAA,G	1	1	0,1,5,8	1	0	1	2	NA	NA	NA	NA	0	1,3,2,3	1	0	0	1.75647893	0	2	NA	NA	NA	NA	0	NA	NA	0,1,6,5	1	0	0	0.643938032	0	2	NA	NA	NA	NA	0	NA	NA	0,0,10,21	1	1	0	0.876193302	0
chr10_ref_v2	470700	0	G,GA	1	1	63,49,4,12	1	1	0	2	G,G	G,GA	0.125	0.065766329	0	15,8,0,1	1	1	0	0.888331282	0	2	G,G	NA	NA	0.038441082	0	NA	NA	41,35,3,5	1	1	0	0.580782609	0	2	G,G	NA	NA	0.207993118	0	NA	NA	94,69,1,9	1	1	0	1.223000407	0
chr10_ref_v2	471733	0	AT,A	1	1	58,50,3,7	1	1	0	2	AT,AT	NA	NA	0.320815615	0	12,15,1,4	1	1	0	0.973177482	0	2	AT,AT	AT,A	0.125	0.133917636	0	NA	NA	22,24,3,4	1	1	0	0.922399808	0	2	AT,AT	NA	NA	0.156338294	0	NA	NA	59,63,1,4	1	1	0	1.253691884	0
chr10_ref_v2	472436	1	A,C	0	0	0,0,0,0	0	0	1	2	NA	NA	NA	NA	0	0,0,0,1	0	0	1	0	0	2	NA	NA	NA	NA	0	NA	NA	0,1,0,0	0	0	1	0	0	2	NA	NA	NA	NA	0	NA	NA	0,0,0,0	0	0	1	0	0
chr10_ref_v2	496752	0	A,AATATATATAT,AATATATATATAT	1	1	0,0,5,7,9,14	1	1	1	2	AATATATATATAT,AATATATATATAT	AATATATATAT,AATATATATATAT	0.5	0.136265575	0	1,0,3,1,8,10	1	1	0	0.808694642	0	2	AATATATATATAT,AATATATATATAT	A,AATATATATATAT	0.125	0.081082313	0	NA	NA	0,0,1,4,1,7	1	0	1	0.675823098	0	2	NA	NA	NA	NA	0	NA	NA	0,2,5,3,14,22	1	1	1	1.01452858	0
chr10_ref_v2	496957	0	A,AATATATATATATAT,AATATATATATATATAT	1	1	0,0,2,3,9,3	1	0	1	2	NA	NA	NA	NA	0	0,0,1,3,6,5	1	0	0	0.965262311	0	2	NA	NA	NA	NA	0	NA	NA	0,0,0,2,3,1	1	0	1	0.545218858	0	2	NA	NA	NA	NA	0	NA	NA	0,0,3,3,13,11	1	1	1	1.9884643	0
chr10_ref_v2	518154	0	C,T	0	0	89,126,0,0	1	1	0	2	C,C	NA	NA	0	0	20,25,4,0	1	1	0	5.274655502	0	2	C,C	C,T	0.25	0.251314428	0	NA	NA	57,58,10,2	1	1	0	10.05358075	0	2	C,C	C,T	0.25	0.31411533	0	NA	NA	101,179,5,0	1	1	0	2.110658126	0
chr10_ref_v2	518155	0	A,T	0	0	89,128,0,0	1	1	0	2	A,A	NA	NA	0	0	20,26,4,0	1	1	0	5.228289043	0	2	A,A	A,T	0.25	0.273293335	0	NA	NA	57,58,10,2	1	1	0	10.11956057	0	2	A,A	A,T	0.25	0.31411533	0	NA	NA	101,178,6,0	1	1	0	2.798835457	0
chr10_ref_v2	518159	0	A,G	0	0	92,130,0,0	1	1	0	2	A,A	NA	NA	0	0	21,27,4,0	1	1	0	5.166473527	0	2	A,A	A,G	0.25	0.315852949	0	NA	NA	55,57,11,2	1	1	0	11.66689153	0	2	A,A	A,G	0.25	0.207639365	0	NA	NA	97,178,7,0	1	1	0	3.694716724	0
chr10_ref_v2	518163	0	TTG,T	0	0	92,137,0,0	1	1	0	2	TTG,TTG	NA	NA	0	0	22,27,4,0	1	1	0	5.242863351	0	2	TTG,TTG	TTG,T	0.25	0.336472237	0	NA	NA	54,62,11,2	1	1	0	11.62068618	0	2	TTG,TTG	TTG,T	0.25	0.242730685	0	NA	NA	100,181,8,0	1	1	0	4.489368367	0
chr10_ref_v2	518167	0	C,CCT	0	0	94,135,0,0	1	1	0	2	C,C	NA	NA	0	0	22,26,4,0	1	1	0	5.312509048	0	2	C,C	C,CCT	0.25	0.315852949	0	NA	NA	54,59,14,2	1	1	0	15.96987861	0	2	C,C	C,CCT	0.25	0.008888947	0	NA	NA	104,177,8,0	1	1	0	4.475244674	0
chr10_ref_v2	518910	0	CGTGTGTGTGTGTGTGT,C	1	1	0,0,50,61	1	1	0	2	C,C	NA	NA	0	0	0,0,9,8	1	0	0	0.484989183	0	2	NA	NA	NA	NA	0	NA	NA	0,0,19,21	1	1	0	0.396094195	0	2	C,C	NA	NA	0	0	NA	NA	0,0,46,78	1	1	0	1.388247281	0
chr10_ref_v2	523557	0	TAAAA,TA,T	1	1	12,1,85,67,8,7	1	1	0	2	TA,TA	TAAAA,TA	0.125	0.217061882	0	3,0,11,18,4,0	1	1	0	1.244245785	0	2	TA,TA	TAAAA,TA	0.25	0.713883809	0	NA	NA	9,1,35,24,5,7	1	1	0	1.546761528	0	2	TA,TA	TAAAA,TA	0.25	0.811419962	0	NA	NA	15,1,93,78,13,14	1	1	0	1.596385061	0
chr10_ref_v2	525354	0	GA,G	1	1	25,34,5,2	1	1	0	2	GA,GA	NA	NA	0.559978114	0	5,5,1,1	1	0	0	0.554733605	0	2	NA	NA	NA	NA	0	NA	NA	17,21,5,9	1	1	0	4.731980241	0	2	GA,GA	GA,G	0.25	0.02047343	0	NA	NA	36,47,5,8	1	1	0	2.057810332	0
chr10_ref_v2	525416	0	T,G	0	0	24,29,14,7	1	1	1	2	T,T	T,G	0.5	0.172842813	0	4,7,1,1	1	0	0	0.705631002	0	2	NA	NA	NA	NA	0	NA	NA	14,24,10,3	1	1	0	0.811330661	0	2	T,T	T,G	0.5	0.025975486	0	NA	NA	33,39,10,2	1	1	0	1.511209466	0
chr10_ref_v2	525434	0	T,A	1	0	34,16,9,8	1	1	1	2	T,T	T,A	0.5	0.019802627	0	4,6,1,4	1	0	0	1.159963559	0	2	NA	NA	NA	NA	0	NA	NA	18,15,10,9	1	1	0	1.170593569	0	2	T,A	T,T	0.25	0.041242959	0	NA	NA	40,23,3,17	1	1	0	1.906412902	0
chr10_ref_v2	537755	0	T,G	1	0	5,7,3,6	1	1	1	2	T,G	T,T	0.125	0.036367644	0	0,2,0,1	1	0	0	0.59984489	0	2	NA	NA	NA	NA	0	NA	NA	2,2,3,2	1	0	1	0.910297072	0	2	NA	NA	NA	NA	0	NA	NA	3,21,6,5	1	1	1	3.023988011	0
chr10_ref_v2	537759	1	T,G	1	0	0,0,3,6	1	0	1	2	NA	NA	NA	NA	0	0,1,0,1	1	0	0	1.055710435	0	2	NA	NA	NA	NA	0	NA	NA	0,0,3,2	1	0	1	0.707964075	0	2	NA	NA	NA	NA	0	NA	NA	0,6,6,5	1	0	1	2.24711858	0
chr10_ref_v2	537760	1	G,A	1	0	0,0,3,6	1	0	1	2	NA	NA	NA	NA	0	0,1,0,1	1	0	0	1.055710435	0	2	NA	NA	NA	NA	0	NA	NA	0,0,3,2	1	0	1	0.707964075	0	2	NA	NA	NA	NA	0	NA	NA	0,6,5,5	1	0	1	2.379719956	0
chr10_ref_v2	537959	1	G,A	1	0	0,0,0,2	0	0	1	2	NA	NA	NA	NA	0	0,0,0,1	0	0	1	0	0	2	NA	NA	NA	NA	0	NA	NA	0,0,0,0	0	0	1	0	0	2	NA	NA	NA	NA	0	NA	NA	0,0,0,0	0	0	1	0	0
chr10_ref_v2	540550	1	T,TGAAACTGTTGGAATAAAAATCAACTATCATCTACTAACTAGTATTTACTAGTATTTACATTACTAGTATATTATCATATACGGTGTTAGAAGATGACGCAAATGATGAGAAATAGTCATCTAAATTAGTGGAAGCTGAAACGCAAGGATTGATAATGTAATAGGATCAATGAATATAAACATATAAAACGGAATGAGGAATAATCGTAATATTAGTATGTAGAAATATAGATTCCATTTTGAGGATTCCTATATCCTCGAGGAGAACTTCTAGTATATCTACATACCTAATATTATAGCCTTAATCACAATGGAATCCCAACAATTACATCAAAATCCACATTCCCATCA	0	0	0,13,0,0	0	0	1	2	NA	NA	NA	NA	0	1,3,0,0	1	0	0	0	0	2	NA	NA	NA	NA	0	NA	NA	1,3,0,0	1	0	1	0	0	2	NA	NA	NA	NA	0	NA	NA	1,14,0,1	1	0	0	0	0
chr10_ref_v2	540711	1	A,C	1	0	20,3,1,2	1	1	1	2	NA	NA	NA	NA	0	13,3,0,0	1	0	0	0.660703719	0	2	NA	NA	NA	NA	0	NA	NA	7,1,0,0	1	0	1	0.433460898	0	2	NA	NA	NA	NA	0	NA	NA	19,6,2,1	1	1	1	1.022529276	0
chr10_ref_v2	540717	1	CCAGTATCTTAAAGAGAATGTGGATTTTGATGTAATTGTTGGGATT,C	0	0	19,4,0,3	1	1	1	2	NA	NA	NA	NA	0	10,3,0,0	1	0	0	0.60558875	0	2	NA	NA	NA	NA	0	NA	NA	5,1,0,0	1	0	1	0.374776352	0	2	NA	NA	NA	NA	0	NA	NA	13,11,2,3	1	1	1	2.68177477	0
chr10_ref_v2	540724	0	C,CCCAACA	0	0	2,3,5,0	1	0	1	2	NA	NA	NA	NA	0	2,0,4,0	1	0	1	0.543020481	0	2	NA	NA	NA	NA	0	NA	NA	0,0,1,0	0	0	1	0	0	2	NA	NA	NA	NA	0	NA	NA	2,3,5,3	1	0	1	0.900202897	0
chr10_ref_v2	540766	1	TTGTGATTAAGGCTATAATATTAGGTATGTAGAAAGTACTAGAAG,T	1	0	0,2,0,3	1	0	1	2	NA	NA	NA	NA	0	0,2,0,0	0	0	1	0	0	2	NA	NA	NA	NA	0	NA	NA	0,1,0,0	0	0	1	0	0	2	NA	NA	NA	NA	0	NA	NA	0,7,2,4	1	0	1	0.669801521	0
chr10_ref_v2	540768	1	G,T	1	0	0,3,0,1	1	0	1	2	NA	NA	NA	NA	0	0,0,0,1	0	0	1	0	0	2	NA	NA	NA	NA	0	NA	NA	0,0,0,1	0	0	1	0	0	2	NA	NA	NA	NA	0	NA	NA	2,4,0,6	1	0	1	1.29676224	0
chr10_ref_v2	540769	1	TGA,T	1	0	0,3,0,1	1	0	1	2	NA	NA	NA	NA	0	0,0,0,1	0	0	1	0	0	2	NA	NA	NA	NA	0	NA	NA	0,0,0,1	0	0	1	0	0	2	NA	NA	NA	NA	0	NA	NA	2,4,0,6	1	0	1	1.29676224	0
chr10_ref_v2	540772	1	T,TTA	0	0	0,3,0,1	1	0	1	2	NA	NA	NA	NA	0	0,0,0,1	0	0	1	0	0	2	NA	NA	NA	NA	0	NA	NA	0,0,0,1	0	0	1	0	0	2	NA	NA	NA	NA	0	NA	NA	2,4,0,6	1	0	1	1.29676224	0
chr10_ref_v2	540779	1	T,A	1	0	0,3,0,1	1	0	1	2	NA	NA	NA	NA	0	0,0,0,1	0	0	1	0	0	2	NA	NA	NA	NA	0	NA	NA	0,0,0,1	0	0	1	0	0	2	NA	NA	NA	NA	0	NA	NA	2,4,0,6	1	0	1	1.29676224	0
chr10_ref_v2	540799	1	A,T	0	0	0,3,0,1	1	0	1	2	NA	NA	NA	NA	0	0,0,0,1	0	0	1	0	0	2	NA	NA	NA	NA	0	NA	NA	0,0,0,1	0	0	1	0	0	2	NA	NA	NA	NA	0	NA	NA	2,4,0,7	1	0	1	1.650229986	0
chr10_ref_v2	540800	1	AG,A	0	0	0,3,0,1	1	0	1	2	NA	NA	NA	NA	0	0,0,0,1	0	0	1	0	0	2	NA	NA	NA	NA	0	NA	NA	0,0,0,1	0	0	1	0	0	2	NA	NA	NA	NA	0	NA	NA	2,4,0,7	1	0	1	1.650229986	0
chr10_ref_v2	540814	1	TCCTC,T	1	0	0,3,0,3	1	0	1	2	NA	NA	NA	NA	0	0,2,0,0	0	0	1	0	0	2	NA	NA	NA	NA	0	NA	NA	0,2,0,0	0	0	1	0	0	2	NA	NA	NA	NA	0	NA	NA	0,7,2,4	1	0	1	0.333626097	0
chr10_ref_v2	540819	1	C,G	1	0	0,3,0,3	1	0	1	2	NA	NA	NA	NA	0	0,0,0,2	0	0	1	0	0	2	NA	NA	NA	NA	0	NA	NA	0,0,0,2	0	0	1	0	0	2	NA	NA	NA	NA	0	NA	NA	2,4,0,7	1	0	1	0.333626097	0
chr10_ref_v2	540820	1	AGGATTTAG,A	0	0	0,3,0,3	1	0	1	2	NA	NA	NA	NA	0	0,2,0,0	0	0	1	0	0	2	NA	NA	NA	NA	0	NA	NA	0,3,0,0	0	0	1	0	0	2	NA	NA	NA	NA	0	NA	NA	0,7,2,4	1	0	1	0.333626097	0
chr10_ref_v2	540858	1	C,T	1	0	0,4,0,4	1	0	1	2	NA	NA	NA	NA	0	0,0,0,1	0	0	1	0	0	2	NA	NA	NA	NA	0	NA	NA	0,0,0,3	0	0	1	0	0	2	NA	NA	NA	NA	0	NA	NA	0,6,0,2	1	0	1	0.871386135	0
chr10_ref_v2	543234	1	GAGTGACATTATTATGTTGAACTAGTAACACCCTTTTGTGGATTCCTACATACCCAGAGAGAACTCCT,G	0	0	0,0,60,65	1	1	1	2	NA	NA	NA	NA	0	0,0,17,14	1	1	0	0.568041559	0	2	NA	NA	NA	NA	0	NA	NA	0,1,25,31	1	1	1	0.53014706	0	2	NA	NA	NA	NA	0	NA	NA	0,3,52,87	1	1	1	1.997394923	0
chr10_ref_v2	543546	0	GTGAC,G	1	1	0,0,57,108	1	1	0	2	G,G	NA	NA	1.39E-05	0	0,0,10,19	1	1	0	0.337636892	0	2	G,G	NA	NA	4.44E-05	0	NA	NA	0,0,44,49	1	1	0	2.305460923	0	2	G,G	NA	NA	1.49E-05	0	NA	NA	0,0,118,119	1	1	0	6.321722534	0
chr10_ref_v2	549750	0	CT,C	1	1	4,4,53,57	1	1	0	2	C,C	NA	NA	0.287283617	0	1,2,9,13	1	1	0	0.72837596	0	2	C,C	CT,C	0.125	0.142311958	0	NA	NA	3,1,21,23	1	1	0	0.660955489	0	2	C,C	CT,C	0.125	0.223269756	0	NA	NA	5,4,70,55	1	1	0	1.276651547	0
chr10_ref_v2	556532	1	A,C	0	0	113,24,0,38	1	1	0	2	NA	NA	NA	NA	0	23,10,0,3	1	1	0	1.999160165	0	2	NA	NA	NA	NA	0	NA	NA	63,27,0,16	1	1	0	3.235197204	0	2	NA	NA	NA	NA	0	NA	NA	164,65,0,26	1	1	0	7.042396429	0
chr10_ref_v2	566511	0	G,GTAT	1	1	1,0,98,87	1	1	0	2	GTAT,GTAT	NA	NA	0.923893304	0	1,1,28,22	1	1	0	0.996497914	0	2	GTAT,GTAT	NA	NA	0.028283735	0	NA	NA	1,1,24,37	1	1	0	1.66371373	0	2	GTAT,GTAT	NA	NA	0.007579209	0	NA	NA	2,0,102,103	1	1	0	0.674332077	0
chr10_ref_v2	569148	0	T,G	1	0	30,148,71,0	1	1	0	2	T,T	T,G	0.5	0.193494857	0	9,26,9,0	1	1	0	1.206090045	0	2	T,T	T,G	0.5	0.15415068	0	NA	NA	18,50,23,0	1	1	0	1.704760241	0	2	T,T	T,G	0.5	0.057158414	0	NA	NA	54,138,51,0	1	1	0	5.515870529	0
chr10_ref_v2	570197	0	G,GT,GTT	1	1	1,0,9,14,82,80	1	1	0	2	GTT,GTT	GT,GTT	0.125	0.095695977	0	0,0,1,1,21,14	1	1	0	1.093779226	0	2	GTT,GTT	NA	NA	0.527772507	0	NA	NA	0,0,5,2,28,43	1	1	0	1.7410111	0	2	GTT,GTT	NA	NA	0.074858508	0	NA	NA	1,1,4,6,95,92	1	1	0	1.185845177	0
chr10_ref_v2	570384	0	AAT,A	1	0	6,2,51,47	1	1	0	2	A,A	AAT,A	0.125	0.202524264	0	2,1,6,15	1	1	0	1.324547993	0	2	A,A	AAT,A	0.25	0	0	NA	NA	0,1,28,19	1	1	0	1.051952031	0	2	A,A	NA	NA	0.021053409	0	NA	NA	4,3,77,56	1	1	0	1.22328158	0
chr10_ref_v2	574850	0	G,GAA	1	1	0,0,81,52	1	1	0	2	GAA,GAA	NA	NA	0	0	1,1,10,16	1	1	0	2.531702037	0	2	GAA,GAA	G,GAA	0.125	0.009569451	0	NA	NA	0,0,36,40	1	1	0	2.092544489	0	2	GAA,GAA	NA	NA	0	0	NA	NA	0,2,69,63	1	1	0	1.53902734	0
chr10_ref_v2	576622	0	A,AATATATATATATATATATATAT,AATATATATATATATATATATATAT	1	1	0,0,2,2,1,0	1	0	1	2	NA	NA	NA	NA	0	0,0,0,4,0,0	0	0	0	0	0	2	NA	NA	NA	NA	0	NA	NA	0,0,1,1,0,0	1	0	1	0.27612045	0	2	NA	NA	NA	NA	0	NA	NA	0,1,6,8,1,1	1	0	1	0.465496986	0
chr10_ref_v2	579845	0	C,CT	1	1	5,64,6,10	1	1	0	2	C,C	C,CT	0.25	0.008507922	0	1,10,2,1	1	0	0	0.593294445	0	2	NA	NA	NA	NA	0	NA	NA	2,22,4,5	1	1	0	0.836171777	0	2	C,C	C,CT	0.5	0.007659201	0	NA	NA	9,76,12,12	1	1	0	1.09853324	0
chr10_ref_v2	593782	0	ATTGTTGTTGTTG,A	1	1	0,0,97,103	1	1	0	2	A,A	NA	NA	0	0	0,0,26,10	1	1	0	2.890542713	0	2	A,A	NA	NA	0	0	NA	NA	0,1,45,47	1	1	0	0.505660453	0	2	A,A	NA	NA	0.010810916	0	NA	NA	0,0,114,93	1	1	0	1.515259196	0
chr10_ref_v2	617624	0	A,ATTTT,ATTTTT	1	1	1,0,19,24,60,55	1	1	0	2	ATTTTT,ATTTTT	ATTTT,ATTTTT	0.25	0.107123031	0	0,1,1,5,10,8	1	1	0	1.056840101	0	2	ATTTTT,ATTTTT	ATTTT,ATTTTT	0.125	0.105691408	0	NA	NA	0,0,9,3,14,13	1	1	0	1.457290668	0	2	ATTTTT,ATTTTT	ATTTT,ATTTTT	0.5	0.202594021	0	NA	NA	1,0,19,23,56,59	1	1	0	0.600807426	0
chr10_ref_v2	628396	0	C,G	1	0	21,14,0,19	1	1	0	2	C,G	C,C	0.25	0.048790164	0	11,5,0,1	1	0	0	1.843688861	0	2	NA	NA	NA	NA	0	NA	NA	22,5,0,10	1	1	0	2.129298335	0	2	C,G	C,C	0.5	0.200670695	0	NA	NA	28,26,0,27	1	1	0	0.898538739	0
chr10_ref_v2	628404	0	C,CAG	0	0	25,23,0,19	1	1	0	2	C,C	C,CAG	0.5	0.223143551	0	9,9,0,1	1	0	0	1.184211953	0	2	NA	NA	NA	NA	0	NA	NA	20,21,0,10	1	1	0	0.819928909	0	2	C,C	C,CAG	0.5	0.217064505	0	NA	NA	37,31,0,27	1	1	0	0.425332988	0
chr10_ref_v2	628406	0	A,ATTCCTG	0	0	18,22,0,15	1	1	0	2	A,A	A,ATTCCTG	0.5	0.182321557	0	2,10,0,1	1	0	0	2.300780633	0	2	NA	NA	NA	NA	0	NA	NA	6,22,0,9	1	1	0	1.979284579	0	2	A,A	A,ATTCCTG	0.5	0.086930211	0	NA	NA	19,32,0,26	1	1	0	0.908646422	0
chr10_ref_v2	629162	0	T,G	1	0	30,99,77,0	1	1	0	2	T,G	T,T	0.25	0.011601776	0	3,20,12,0	1	1	0	0.754750736	0	2	T,G	T,T	0.25	0.059719235	0	NA	NA	10,28,27,0	1	1	0	0.548437176	0	2	T,G	T,T	0.125	0.054067221	0	NA	NA	39,97,61,0	1	1	0	1.659140568	0
chr10_ref_v2	629167	0	C,T	1	0	56,97,41,0	1	1	0	2	C,C	C,T	0.5	0.194156014	0	9,20,7,0	1	1	0	0.525640649	0	2	C,C	C,T	0.5	0.189242	0	NA	NA	19,33,18,0	1	1	0	0.677542607	0	2	C,C	C,T	0.5	0.091807549	0	NA	NA	68,102,34,0	1	1	0	1.086350994	0
chr10_ref_v2	638791	0	CTT,C	1	1	62,25,0,5	1	1	0	2	CTT,CTT	CTT,C	0.125	0.051217677	0	11,8,0,4	1	1	0	1.645771888	0	2	CTT,CTT	CTT,C	0.5	0.236388778	0	NA	NA	33,13,0,2	1	1	0	0.400127334	0	2	CTT,CTT	CTT,C	0.125	0.021978907	0	NA	NA	64,24,2,11	1	1	0	1.787593475	0
chr10_ref_v2	639590	0	A,ACC	1	0	17,9,25,32	1	1	0	2	A,ACC	ACC,ACC	0.25	0.274129106	0	3,0,1,6	1	0	0	0.916722746	0	2	NA	NA	NA	NA	0	NA	NA	6,2,18,17	1	1	0	1.231598838	0	2	ACC,ACC	A,ACC	0.5	0.377294231	0	NA	NA	8,8,44,34	1	1	0	3.472294604	0
chr10_ref_v2	639592	0	A,C	1	0	25,39,17,9	1	1	0	2	A,A	A,C	0.5	0.197825743	1	1,6,3,0	1	0	0	0.702174777	0	2	NA	NA	NA	NA	0	NA	NA	21,17,4,2	1	1	0	2.543377476	0	2	A,A	A,C	0.25	0.100083459	0	NA	NA	48,39,6,8	1	1	0	5.033977061	0
chr10_ref_v2	641485	0	T,TA	1	1	4,2,97,86	1	1	0	2	TA,TA	NA	NA	0.568390857	0	0,0,17,22	1	1	0	0.963001176	0	2	TA,TA	NA	NA	0.124544607	0	NA	NA	2,2,24,39	1	1	0	1.719380793	0	2	TA,TA	NA	NA	0.117874541	0	NA	NA	1,0,83,97	1	1	0	1.855053107	0
chr10_ref_v2	658249	0	T,TTC	1	1	4,7,100,141	1	1	0	2	TTC,TTC	NA	NA	1.268757912	0	0,1,13,22	1	1	0	0.506387768	0	2	TTC,TTC	NA	NA	0.871324745	0	NA	NA	0,1,41,71	1	1	0	1.148977033	0	2	TTC,TTC	NA	NA	2.18201337	0	NA	NA	10,8,113,200	1	1	0	1.421534734	0
chr10_ref_v2	666816	0	G,GTATATATATATATATA,GTATATATATATATA,GTATATATATATATATATA	1	1	0,0,3,9,2,7,4,4	1	1	1	2	GTATATATATATATATA,GTATATATATATATATATA	GTATATATATATATATA,GTATATATATATATA	0.5	0.25936905	0	0,0,7,5,3,4,0,0	1	0	0	2.840828044	0	2	NA	NA	NA	NA	0	NA	NA	0,0,2,3,4,4,0,0	1	0	0	2.13420099	0	2	NA	NA	NA	NA	0	NA	NA	0,0,13,15,9,4,2,1	1	1	1	3.721644732	0
chr10_ref_v2	694152	0	A,G	0	0	0,0,204,210	1	1	0	2	G,G	NA	NA	0	0	1,0,39,42	1	1	0	1.080255336	0	2	G,G	NA	NA	0.012270093	0	NA	NA	0,0,90,83	1	1	0	0.601364776	0	2	G,G	NA	NA	0	0	NA	NA	3,0,272,229	1	1	0	1.854583731	0
chr10_ref_v2	701335	0	TCA,T	1	1	92,64,11,7	1	1	0	2	TCA,TCA	NA	NA	0.717606138	0	22,5,4,2	1	1	0	1.348462935	0	2	TCA,TCA	NA	NA	0.128141178	0	NA	NA	45,31,3,1	1	1	0	0.662906988	0	2	TCA,TCA	NA	NA	1.419927715	0	NA	NA	87,109,5,8	1	1	0	5.600698083	0
chr10_ref_v2	714346	0	A,G	0	0	0,0,142,28	1	1	1	2	G,G	NA	NA	0	0	0,0,13,2	1	0	1	0.299809559	0	2	NA	NA	NA	NA	0	NA	NA	1,0,81,43	1	1	1	6.613471657	0	2	G,G	NA	NA	0.008032172	0	NA	NA	1,0,237,88	1	1	1	6.077163108	0
chr10_ref_v2	714352	0	T,G	1	0	24,41,82,0	1	1	1	2	T,G	G,G	0.125	0.014405422	0	2,2,3,0	1	0	1	0.539344216	0	2	NA	NA	NA	NA	0	NA	NA	13,53,26,0	1	1	1	9.630120581	0	2	T,G	T,T	0.5	0.204794413	0	NA	NA	30,105,74,0	1	1	1	11.68605953	0
chr10_ref_v2	714688	0	G,T	0	0	0,0,0,28	0	1	1	2	T,T	NA	NA	0.03509132	0	0,0,0,0	0	0	1	0	0	2	NA	NA	NA	NA	0	NA	NA	0,0,1,12	1	0	1	0	0	2	NA	NA	NA	NA	0	NA	NA	0,0,0,34	0	1	1	0	0
chr10_ref_v2	726958	0	T,C	1	0	223,160,9,5	1	1	0	2	T,T	T,C	0.125	0.600927458	0	33,42,2,5	1	1	0	3.084190699	0	2	T,T	T,C	0.125	0.336472237	0	NA	NA	95,74,20,6	1	1	0	8.446980769	0	2	T,T	T,C	0.25	0.074107972	1	NA	NA	233,179,27,8	1	1	0	5.37810262	0
chr10_ref_v2	727021	0	A,G	0	0	211,170,12,18	1	1	0	2	A,A	A,G	0.125	0.166448208	1	39,32,3,9	1	1	0	2.11881419	0	2	A,A	A,G	0.25	0.168136922	0	NA	NA	96,74,23,27	1	1	0	10.48812405	1	2	A,A	A,G	0.5	0.125163143	1	NA	NA	269,184,35,38	1	1	0	6.017549898	0
chr10_ref_v2	727074	0	G,A	1	0	238,176,7,21	1	1	0	2	G,G	G,A	0.125	0.014388737	1	35,36,1,6	1	1	0	0.849374335	0	2	G,G	G,A	0.25	0.370859579	0	NA	NA	73,88,9,30	1	1	0	9.745504102	1	2	G,G	G,A	0.5	0.31923043	1	NA	NA	257,219,16,63	1	1	0	10.10245184	1
chr10_ref_v2	727080	0	G,A	1	0	238,182,7,21	1	1	0	2	G,G	G,A	0.125	0	1	33,36,1,5	1	1	0	0.942191093	0	2	G,G	G,A	0.125	0.265703166	0	NA	NA	77,90,8,30	1	1	0	9.140279665	1	2	G,G	G,A	0.5	0.381795364	1	NA	NA	262,230,16,61	1	1	0	9.044090308	0
chr10_ref_v2	727083	0	T,C	0	0	242,188,7,21	1	1	0	2	T,T	T,C	0.125	0.023530497	1	33,38,1,5	1	1	0	1.087596716	0	2	T,T	T,C	0.125	0.237129793	0	NA	NA	75,88,8,29	1	1	0	9.101022947	1	2	T,T	T,C	0.5	0.384219999	1	NA	NA	260,229,16,61	1	1	0	9.527884915	1
chr10_ref_v2	727091	0	T,A	0	0	245,190,7,20	1	1	0	2	T,T	T,A	0.125	0.071458964	1	33,36,1,3	1	1	0	1.019874347	0	2	T,T	T,A	0.125	0.139761942	0	NA	NA	75,95,6,29	1	1	0	9.216320073	1	2	T,T	T,A	0.25	0.365459773	1	NA	NA	262,231,16,60	1	1	0	9.971978424	1
chr10_ref_v2	727098	0	G,T	0	0	242,186,7,20	1	1	0	2	G,G	G,T	0.125	0.055236128	1	33,37,1,3	1	1	0	1.161851099	0	2	G,G	G,T	0.125	0.15415068	0	NA	NA	76,91,6,26	1	1	0	7.356544611	0	2	G,G	G,T	0.25	0.293652239	1	NA	NA	255,240,15,64	1	1	0	11.29904225	1
chr10_ref_v2	727101	0	T,C	1	0	235,191,7,20	1	1	0	2	T,T	T,C	0.125	0.050552279	1	33,37,1,3	1	1	0	0.977429089	0	2	T,T	T,C	0.125	0.15415068	0	NA	NA	76,90,6,26	1	1	0	7.198895369	0	2	T,T	T,C	0.25	0.299658263	1	NA	NA	256,244,15,63	1	1	0	10.57613802	1
chr10_ref_v2	727110	0	C,T	1	0	230,197,1,16	1	1	0	2	C,C	C,T	0.125	0.515520468	0	28,36,0,3	1	1	0	1.123641858	0	2	C,C	C,T	0.125	0.064538521	0	NA	NA	81,89,4,19	1	1	0	5.85226162	0	2	C,C	C,T	0.25	0.054394072	1	NA	NA	242,243,7,57	1	1	0	12.76090648	1
chr10_ref_v2	727116	0	G,A	0	0	233,208,0,15	1	1	0	2	G,G	G,A	0.125	0.608405952	0	29,40,0,3	1	1	0	1.298431635	0	2	G,G	G,A	0.125	0.139761942	0	NA	NA	79,100,3,15	1	1	0	4.252437822	0	2	G,G	G,A	0.25	0.351103899	1	NA	NA	242,246,2,52	1	1	0	11.31923781	0
chr10_ref_v2	741275	0	A,T	0	0	0,0,0,0	0	0	1	2	NA	NA	NA	NA	0	0,0,0,0	0	0	1	0	0	2	NA	NA	NA	NA	0	NA	NA	0,0,0,0	0	0	1	0	0	2	NA	NA	NA	NA	0	NA	NA	0,0,0,0	0	0	1	0	0
chr10_ref_v2	741279	0	A,T	0	0	0,0,0,0	0	0	1	2	NA	NA	NA	NA	0	0,0,0,0	0	0	1	0	0	2	NA	NA	NA	NA	0	NA	NA	0,0,0,0	0	0	1	0	0	2	NA	NA	NA	NA	0	NA	NA	0,0,0,0	0	0	1	0	0
chr10_ref_v2	741289	0	G,A	0	0	0,0,0,0	0	0	1	2	NA	NA	NA	NA	0	0,0,0,0	0	0	1	0	0	2	NA	NA	NA	NA	0	NA	NA	0,0,0,0	0	0	1	0	0	2	NA	NA	NA	NA	0	NA	NA	0,0,0,0	0	0	1	0	0
chr10_ref_v2	741840	0	C,T	0	0	0,1,0,0	0	0	1	2	NA	NA	NA	NA	0	0,0,0,0	0	0	1	0	0	2	NA	NA	NA	NA	0	NA	NA	0,0,0,0	0	0	1	0	0	2	NA	NA	NA	NA	0	NA	NA	0,0,0,0	0	0	1	0	0
chr10_ref_v2	741841	0	A,T	0	0	0,1,0,0	0	0	1	2	NA	NA	NA	NA	0	0,0,0,0	0	0	1	0	0	2	NA	NA	NA	NA	0	NA	NA	0,0,0,0	0	0	1	0	0	2	NA	NA	NA	NA	0	NA	NA	0,0,0,0	0	0	1	0	0
chr10_ref_v2	741842	0	C,G	0	0	0,1,0,0	0	0	1	2	NA	NA	NA	NA	0	0,0,0,0	0	0	1	0	0	2	NA	NA	NA	NA	0	NA	NA	0,0,0,0	0	0	1	0	0	2	NA	NA	NA	NA	0	NA	NA	0,0,0,0	0	0	1	0	0
chr10_ref_v2	741847	0	C,G	0	0	0,1,0,0	0	0	1	2	NA	NA	NA	NA	0	0,0,0,0	0	0	1	0	0	2	NA	NA	NA	NA	0	NA	NA	0,0,0,0	0	0	1	0	0	2	NA	NA	NA	NA	0	NA	NA	0,0,0,0	0	0	1	0	0
chr10_ref_v2	743440	0	C,G	0	0	0,0,0,0	0	0	1	2	NA	NA	NA	NA	0	0,0,0,0	0	0	1	0	0	2	NA	NA	NA	NA	0	NA	NA	0,0,0,0	0	0	1	0	0	2	NA	NA	NA	NA	0	NA	NA	0,0,0,0	0	0	1	0	0
chr10_ref_v2	744167	0	A,G	1	0	0,0,0,0	0	0	1	2	NA	NA	NA	NA	0	0,0,0,0	0	0	1	0	0	2	NA	NA	NA	NA	0	NA	NA	0,0,0,1	0	0	1	0	0	2	NA	NA	NA	NA	0	NA	NA	0,0,0,0	0	0	1	0	0
chr10_ref_v2	744198	0	C,T	1	0	0,0,0,0	0	0	1	2	NA	NA	NA	NA	0	0,0,0,0	0	0	1	0	0	2	NA	NA	NA	NA	0	NA	NA	0,0,0,1	0	0	1	0	0	2	NA	NA	NA	NA	0	NA	NA	0,1,0,0	0	0	1	0	0
chr11_ref_v2	51	1	C,A	1	0	0,0,70,1	1	1	1	2	NA	NA	NA	NA	0	0,0,4,0	0	0	1	0	0	2	NA	NA	NA	NA	0	NA	NA	1,1,33,3	1	1	1	1.981503945	0	2	NA	NA	NA	NA	0	NA	NA	0,0,63,0	0	1	1	0	0
chr11_ref_v2	265	1	A,C	0	0	130,18,0,30	1	1	1	2	NA	NA	NA	NA	0	12,2,0,1	1	0	1	0.541594053	0	2	NA	NA	NA	NA	0	NA	NA	54,42,0,9	1	1	0	16.63524785	0	2	NA	NA	NA	NA	0	NA	NA	162,70,1,31	1	1	1	13.79208157	0
chr11_ref_v2	469	1	C,A	1	0	0,0,35,116	1	1	1	2	NA	NA	NA	NA	0	0,0,7,7	1	0	1	1.906264671	0	2	NA	NA	NA	NA	0	NA	NA	0,0,21,45	1	1	0	1.229788323	0	2	NA	NA	NA	NA	0	NA	NA	0,0,44,97	1	1	1	1.826807669	0
chr11_ref_v2	489	1	T,C	1	0	0,0,58,94	1	1	1	2	NA	NA	NA	NA	0	0,0,10,5	1	0	1	1.903503226	0	2	NA	NA	NA	NA	0	NA	NA	0,0,19,31	1	1	0	0.358601826	0	2	NA	NA	NA	NA	0	NA	NA	0,0,42,80	1	1	1	0.657023545	0
chr11_ref_v2	508	1	T,G	1	0	0,0,83,95	1	1	1	2	NA	NA	NA	NA	0	1,0,12,5	1	0	1	2.663820644	0	2	NA	NA	NA	NA	0	NA	NA	0,0,23,32	1	1	0	0.56475155	0	2	NA	NA	NA	NA	0	NA	NA	0,0,52,93	1	1	1	2.39596203	0
chr11_ref_v2	4693	0	A,C	0	0	147,33,0,44	1	1	0	2	A,A	A,C	0.5	0.287682072	0	34,4,0,4	1	1	0	1.733110293	0	2	A,A	A,C	0.25	0.082238098	0	NA	NA	48,21,0,9	1	1	0	2.697254827	0	2	A,A	A,C	0.25	0.036246879	0	NA	NA	177,59,0,32	1	1	0	3.346826471	0
chr11_ref_v2	26590	0	CATAT,C,CAT	1	1	37,32,1,1,10,7	1	1	1	2	CATAT,CATAT	NA	NA	0.04911489	0	10,9,2,6,0,3	1	1	0	6.67649929	0	2	CATAT,CATAT	CATAT,C	0.5	0.446952386	0	NA	NA	16,16,3,0,3,4	1	1	0	1.929234327	0	2	CATAT,CATAT	CATAT,C	0.25	0.272631928	0	NA	NA	41,41,1,3,6,11	1	1	0	0.964454191	0
chr11_ref_v2	36587	0	CAT,C	1	1	17,24,11,7	1	1	1	2	CAT,CAT	CAT,C	0.25	0.116684678	0	13,12,9,4	1	1	0	0.597798345	0	2	CAT,CAT	CAT,C	0.5	0.142515133	0	NA	NA	17,8,3,5	1	1	0	2.406580872	0	2	CAT,CAT	CAT,C	0.125	0.105521473	0	NA	NA	36,32,11,6	1	1	0	2.30435804	0
chr11_ref_v2	67772	0	C,CTTT	1	1	0,11,2,16	1	1	1	2	C,CTTT	CTTT,CTTT	0.25	0.105360516	0	0,3,1,0	1	0	0	1.063650703	0	2	NA	NA	NA	NA	0	NA	NA	1,6,2,4	1	0	0	0.771525694	0	2	NA	NA	NA	NA	0	NA	NA	0,23,1,23	1	1	0	1.105701109	0
chr11_ref_v2	67897	0	A,C	1	0	0,0,113,81	1	1	1	2	C,C	NA	NA	0	0	0,0,13,17	1	1	0	1.253911664	0	2	C,C	NA	NA	0	0	NA	NA	0,0,41,38	1	1	0	0.844889025	0	2	C,C	NA	NA	0	0	NA	NA	1,0,141,102	1	1	0	0.375341605	0
chr11_ref_v2	68755	0	T,G	1	0	36,56,28,0	1	1	1	2	T,T	T,G	0.5	0.055880458	0	3,3,4,0	1	0	0	0.751504939	0	2	NA	NA	NA	NA	0	NA	NA	19,32,2,0	1	1	0	2.369502473	0	2	T,T	T,G	0.125	0.125163143	0	NA	NA	61,52,15,0	1	1	0	5.022337744	0
chr11_ref_v2	78801	0	TTA,T	1	1	53,32,4,6	1	1	1	2	TTA,TTA	NA	NA	0.321922415	0	20,16,1,5	1	1	0	0.919874254	0	2	TTA,TTA	NA	NA	0.199116667	0	NA	NA	25,19,1,4	1	1	0	0.57880355	0	2	TTA,TTA	NA	NA	0.331413401	0	NA	NA	51,42,5,6	1	1	0	1.042317527	0
chr11_ref_v2	80907	0	CT,C	1	1	128,135,4,8	1	1	0	2	CT,CT	NA	NA	0.237911556	0	26,21,3,5	1	1	0	2.459494803	0	2	CT,CT	CT,C	0.25	0.176042331	0	NA	NA	41,66,6,3	1	1	0	2.369790557	0	2	CT,CT	CT,C	0.125	0.392813821	0	NA	NA	126,136,5,14	1	1	0	1.489519055	0
chr11_ref_v2	114778	0	C,CAT	1	1	9,5,58,49	1	1	0	2	CAT,CAT	NA	NA	0.089680047	0	3,4,16,11	1	1	0	1.366822636	0	2	CAT,CAT	C,CAT	0.25	0.065298365	0	NA	NA	2,3,26,18	1	1	0	0.566213464	0	2	CAT,CAT	NA	NA	0.04246417	0	NA	NA	10,5,65,39	1	1	0	1.071372255	0
chr11_ref_v2	134471	0	AT,A	1	1	96,65,5,7	1	1	0	2	AT,AT	NA	NA	0.537767196	0	11,5,2,6	1	1	0	4.601930002	0	2	AT,AT	AT,A	0.5	0.031444112	0	NA	NA	40,31,4,9	1	1	0	2.328238115	0	2	AT,AT	AT,A	0.125	0.086207306	0	NA	NA	93,101,9,8	1	1	0	2.903297206	0
chr11_ref_v2	136107	0	CAT,C	1	1	51,31,4,6	1	1	1	2	CAT,CAT	NA	NA	0.460632431	0	21,17,3,1	1	1	0	0.676188492	0	2	CAT,CAT	NA	NA	0.524785981	0	NA	NA	11,14,1,0	1	1	0	1.634464607	0	2	CAT,CAT	NA	NA	0.838768362	0	NA	NA	47,32,7,9	1	1	0	1.208344489	0
chr11_ref_v2	164848	0	CTATATATATATATATATATA,C	1	1	1,0,89,50	1	1	0	2	C,C	NA	NA	0.007168489	0	0,0,15,15	1	1	0	1.152145342	0	2	C,C	NA	NA	0	0	NA	NA	0,0,31,23	1	1	0	0.755714561	0	2	C,C	NA	NA	0	0	NA	NA	0,0,85,45	1	1	0	0.483639422	0
chr11_ref_v2	168999	0	T,TAATAAATA	1	1	0,0,28,31	1	1	0	2	TAATAAATA,TAATAAATA	NA	NA	0	0	0,3,11,12	1	1	0	2.330174797	0	2	TAATAAATA,TAATAAATA	T,TAATAAATA	0.25	0.218568435	0	NA	NA	0,0,9,13	1	1	0	0.475759003	0	2	TAATAAATA,TAATAAATA	NA	NA	0	0	NA	NA	0,0,18,29	1	1	1	0.898222518	0
chr11_ref_v2	179252	0	T,TTATATATATA,TTATATATATATA	1	1	0,0,6,7,31,20	1	1	1	2	TTATATATATATA,TTATATATATATA	NA	NA	0.126832095	0	0,0,1,1,9,7	1	0	0	0.564364745	0	2	NA	NA	NA	NA	0	NA	NA	0,0,2,5,9,11	1	1	0	0.810183335	0	2	TTATATATATATA,TTATATATATATA	TTATATATATA,TTATATATATATA	0.25	0.047479632	0	NA	NA	0,0,7,13,28,29	1	1	0	1.168104156	0
chr11_ref_v2	179921	0	A,C	0	0	171,42,0,47	1	1	1	2	A,A	A,C	0.5	0.391478866	0	21,5,0,1	1	1	0	1.079512642	0	2	A,A	A,C	0.125	0.026798193	0	NA	NA	82,44,0,10	1	1	0	6.582217102	0	2	A,A	A,C	0.125	0.269663567	0	NA	NA	205,87,0,26	1	1	0	7.447065047	0
chr11_ref_v2	182672	0	GT,G	1	1	113,88,10,10	1	1	0	2	GT,GT	GT,G	0.125	0.235323944	0	27,8,1,5	1	1	0	1.905017717	0	2	GT,GT	GT,G	0.25	0.168924863	0	NA	NA	34,53,11,5	1	1	0	2.727776909	0	2	GT,GT	GT,G	0.25	0.094479585	0	NA	NA	98,82,14,8	1	1	0	1.129888756	0
chr11_ref_v2	184506	0	G,GTAATAATAATAATAATTATAATAA	1	1	0,0,4,9	1	0	1	2	NA	NA	NA	NA	0	0,1,2,3	1	0	0	0.520422856	0	2	NA	NA	NA	NA	0	NA	NA	0,0,2,2	1	0	0	0.45616349	0	2	NA	NA	NA	NA	0	NA	NA	0,1,7,10	1	0	0	0.53015694	0
chr11_ref_v2	188683	0	C,CA	1	1	51,1,3,17	1	1	0	2	C,C	C,CA	0.5	0.050349432	0	13,4,1,2	1	1	0	4.169301447	0	2	C,C	C,CA	0.25	0.072602059	0	NA	NA	30,6,1,7	1	1	0	4.608146919	0	2	C,C	C,CA	0.25	0.181730025	0	NA	NA	99,6,7,13	1	1	0	2.812171964	0
chr11_ref_v2	196217	0	GA,G	1	1	41,47,6,16	1	1	0	2	GA,GA	GA,G	0.125	0.106511076	0	8,9,2,1	1	1	0	0.537254602	0	2	GA,GA	NA	NA	0.387592828	0	NA	NA	26,26,9,4	1	1	0	2.184843591	0	2	GA,GA	NA	NA	0.111309407	0	NA	NA	59,72,21,10	1	1	0	3.838948992	0
chr11_ref_v2	200392	0	A,AGTTT	0	0	18,19,0,14	1	1	1	2	A,A	A,AGTTT	0.5	0.195744577	0	14,10,0,3	1	1	0	1.347069285	0	2	A,A	A,AGTTT	0.25	0.185647394	0	NA	NA	13,17,0,3	1	1	0	1.410648031	0	2	A,A	A,AGTTT	0.25	0.068992871	0	NA	NA	20,22,0,8	1	1	1	0.914806061	0
chr11_ref_v2	200393	0	A,ACCTTT	0	0	7,18,0,10	1	1	1	2	A,A	A,ACCTTT	0.5	0.277631737	0	0,11,0,3	1	0	0	1.568875695	0	2	NA	NA	NA	NA	0	NA	NA	2,17,0,3	1	1	0	1.996906734	0	2	A,A	A,ACCTTT	0.25	0.387765531	0	NA	NA	2,23,0,8	1	1	1	1.663852051	0
chr11_ref_v2	207676	0	TA,T	1	1	58,90,10,10	1	1	0	2	TA,TA	TA,T	0.125	0.170151962	0	12,15,1,2	1	1	0	0.509284147	0	2	TA,TA	NA	NA	0.137203796	0	NA	NA	26,33,3,4	1	1	0	0.632921751	0	2	TA,TA	NA	NA	0.260000942	0	NA	NA	65,95,7,16	1	1	0	1.100259275	0
chr11_ref_v2	216761	0	G,GA	1	1	60,16,3,9	1	1	0	2	G,G	G,GA	0.125	0.062826587	0	8,4,0,2	1	0	0	0.626668053	0	2	NA	NA	NA	NA	0	NA	NA	28,14,1,4	1	1	0	1.454523976	0	2	G,G	NA	NA	0.14623447	0	NA	NA	61,46,3,8	1	1	0	7.164308285	0
chr11_ref_v2	217084	0	T,G	1	0	25,139,63,0	1	1	0	2	T,T	T,G	0.5	0.157628944	0	2,24,5,0	1	1	0	1.417072742	0	2	T,T	T,G	0.5	0.36772478	0	NA	NA	20,61,9,0	1	1	0	4.022745811	0	2	T,T	T,G	0.25	0.145953913	0	NA	NA	46,152,37,0	1	1	0	4.812962768	0
chr11_ref_v2	223624	0	A,C	0	0	145,19,0,29	1	1	0	2	A,A	A,C	0.25	0.247241103	0	29,5,0,4	1	1	0	0.577310827	0	2	A,A	A,C	0.25	0.073599052	0	NA	NA	61,19,0,9	1	1	0	3.264840276	0	2	A,A	A,C	0.25	0.133531393	0	NA	NA	159,40,0,32	1	1	0	3.57560244	0
chr11_ref_v2	251252	0	T,C	1	0	132,5,0,22	1	1	0	2	T,T	T,C	0.25	0.161423439	0	25,4,0,3	1	1	0	1.952992608	0	2	T,T	T,C	0.25	0.03509132	0	NA	NA	56,11,0,1	1	1	0	6.15305118	0	2	T,T	NA	NA	0.014815086	0	NA	NA	182,18,0,12	1	1	0	4.347125037	0
chr11_ref_v2	273433	0	G,GCAATGA	0	0	0,0,125,166	1	1	0	2	GCAATGA,GCAATGA	NA	NA	0	0	0,0,16,16	1	1	0	0.596800405	0	2	GCAATGA,GCAATGA	NA	NA	0	0	NA	NA	0,0,53,62	1	1	0	0.569763685	0	2	GCAATGA,GCAATGA	NA	NA	0	0	NA	NA	0,0,157,145	1	1	0	3.187850877	0
chr11_ref_v2	279816	0	GA,G	1	1	77,98,7,10	1	1	0	2	GA,GA	NA	NA	0.501623085	0	13,17,0,1	1	1	0	0.508911402	0	2	GA,GA	NA	NA	1.030569027	0	NA	NA	33,37,4,4	1	1	0	0.550846974	0	2	GA,GA	NA	NA	0.380136975	0	NA	NA	70,89,8,17	1	1	0	1.851697206	0
chr11_ref_v2	280594	0	GAT,G	1	1	45,61,1,2	1	1	0	2	GAT,GAT	NA	NA	0.93011844	0	0,0,0,0	0	0	0	0	0	2	NA	NA	NA	NA	0	NA	NA	17,19,1,1	1	1	0	0.608036679	0	2	GAT,GAT	NA	NA	0.248999439	0	NA	NA	59,54,6,6	1	1	0	3.441090791	0
chr11_ref_v2	286102	0	TA,T	1	1	64,72,11,5	1	1	0	2	TA,TA	NA	NA	0.310116619	0	11,20,2,5	1	1	0	2.300891103	0	2	TA,TA	TA,T	0.125	0.134137359	0	NA	NA	27,34,4,1	1	1	0	0.5755845	0	2	TA,TA	NA	NA	0.712519226	0	NA	NA	68,61,5,5	1	1	0	1.228655929	0
chr11_ref_v2	320477	0	GTT,G,GTTT	1	1	3,10,2,5,6,3	1	1	0	2	GTT,GTTT	GTT,G	0.5	0.338863106	0	3,1,0,3,0,0	1	0	0	1.706429067	0	2	NA	NA	NA	NA	0	NA	NA	0,2,3,2,2,2	1	0	0	1.488889559	0	2	NA	NA	NA	NA	0	NA	NA	6,12,5,4,4,4	1	1	0	1.04784362	0
chr11_ref_v2	334757	0	GA,G	1	1	62,51,13,9	1	1	0	2	GA,GA	NA	NA	0.038514255	0	6,13,5,4	1	1	0	1.556497205	0	2	GA,GA	GA,G	0.5	0.204674417	0	NA	NA	28,20,2,3	1	1	0	0.774675182	0	2	GA,GA	NA	NA	0.64623473	0	NA	NA	73,75,13,9	1	1	0	1.28209516	0
chr11_ref_v2	354836	0	G,GA	1	1	36,30,5,7	1	1	0	2	G,G	G,GA	0.125	0.113677103	0	5,10,0,1	1	0	0	1.392089166	0	2	NA	NA	NA	NA	0	NA	NA	25,25,3,5	1	1	0	0.578061399	0	2	G,G	G,GA	0.125	0.030311288	0	NA	NA	57,58,6,4	1	1	0	1.43980248	0
chr11_ref_v2	366365	0	A,C	0	0	121,44,0,38	1	1	0	2	A,A	A,C	0.5	0.343771539	0	16,4,0,8	1	1	0	0.888640081	0	2	A,C	A,A	0.25	0.287682072	0	NA	NA	44,34,0,6	1	1	0	4.76863085	0	2	A,A	A,C	0.125	0.297251523	0	NA	NA	175,90,2,18	1	1	0	5.555264614	0
chr11_ref_v2	384757	0	C,CTTT	1	1	6,3,14,1	1	1	0	2	C,CTTT	CTTT,CTTT	0.25	0	0	0,1,2,0	1	0	0	0.491810091	0	2	NA	NA	NA	NA	0	NA	NA	4,2,4,3	1	0	0	1.870815218	0	2	NA	NA	NA	NA	0	NA	NA	12,3,7,6	1	1	0	3.202175581	0
chr11_ref_v2	415323	0	T,G	0	0	25,167,67,0	1	1	0	2	T,T	T,G	0.5	0.060624622	0	5,34,7,0	1	1	0	1.037929924	0	2	T,T	T,G	0.25	0.361790045	0	NA	NA	12,51,23,0	1	1	0	0.922246919	0	2	T,T	T,G	0.5	0.133531393	0	NA	NA	53,128,56,0	1	1	0	8.696774912	0
chr11_ref_v2	451222	0	GGAACAC,G	0	0	0,1,93,162	1	1	0	2	G,G	NA	NA	0.003913899	0	0,0,16,15	1	1	0	1.286695794	0	2	G,G	NA	NA	0	0	NA	NA	0,0,44,69	1	1	0	0.52557652	0	2	G,G	NA	NA	0	0	NA	NA	1,0,135,148	1	1	0	4.320574177	0
chr11_ref_v2	464826	0	G,GTA,GTATA	1	1	1,0,2,3,12,15	1	1	1	2	GTATA,GTATA	G,GTATA	0.125	0.059635763	0	1,1,1,2,6,8	1	0	0	0.50192692	0	2	NA	NA	NA	NA	0	NA	NA	0,1,1,2,5,5	1	0	1	0.505602478	0	2	NA	NA	NA	NA	0	NA	NA	0,1,2,4,12,27	1	1	0	1.314959613	0
chr11_ref_v2	517796	0	C,T	1	0	51,45,26,5	1	1	1	2	C,C	C,T	0.5	0.031748698	0	10,9,4,1	1	1	0	0.420383997	0	2	C,C	C,T	0.5	0.236388778	0	NA	NA	7,13,6,0	1	1	0	1.082976328	0	2	C,C	C,T	0.5	0.09942578	0	NA	NA	46,46,19,2	1	1	0	0.9113889	0
chr11_ref_v2	517798	0	TCACTAC,T	1	0	77,48,9,5	1	1	1	2	TCACTAC,TCACTAC	TCACTAC,T	0.25	0.243346259	0	14,9,2,1	1	1	0	0.361863613	0	2	TCACTAC,TCACTAC	TCACTAC,T	0.25	0.090971778	0	NA	NA	14,12,1,0	1	1	0	0.750918686	0	2	TCACTAC,TCACTAC	TCACTAC,T	0.125	0.026798193	0	NA	NA	78,48,4,2	1	1	0	0.831105114	0
chr11_ref_v2	523691	0	AT,A	1	1	13,21,12,18	1	1	0	2	AT,A	AT,AT	0.25	0.036688561	0	4,2,2,2	1	0	0	0.911646616	0	2	NA	NA	NA	NA	0	NA	NA	12,12,5,11	1	1	0	1.033139514	0	2	AT,A	AT,AT	0.5	0.05288809	0	NA	NA	13,32,18,30	1	1	0	0.734847907	0
chr11_ref_v2	557138	0	GA,G	1	1	127,120,4,5	1	1	0	2	GA,GA	NA	NA	0.158836493	0	22,30,4,8	1	1	0	5.933031188	0	2	GA,GA	GA,G	0.25	0.282952569	0	NA	NA	50,49,1,2	1	1	0	0.421276458	0	2	GA,GA	NA	NA	0.017633627	0	NA	NA	97,100,7,8	1	1	0	1.81454976	0
chr11_ref_v2	579380	0	CAT,C	1	1	88,103,6,6	1	1	0	2	CAT,CAT	NA	NA	0.132658413	0	22,28,2,4	1	1	0	1.130815036	0	2	CAT,CAT	CAT,C	0.125	0.037061031	0	NA	NA	32,38,2,0	1	1	0	0.530013058	0	2	CAT,CAT	NA	NA	0.508510635	0	NA	NA	93,89,6,3	1	1	0	1.110956099	0
chr11_ref_v2	580728	0	GA,G	1	1	53,61,9,11	1	1	0	2	GA,GA	GA,G	0.125	0.090861864	0	6,12,3,1	1	1	0	0.77289994	0	2	GA,GA	GA,G	0.25	0.091118989	0	NA	NA	14,23,2,3	1	1	0	0.836392672	0	2	GA,GA	GA,G	0.125	0.17022586	0	NA	NA	62,75,5,8	1	1	0	0.957278044	0
chr11_ref_v2	612775	0	ACGAGCTTGAGAGAC,A	0	0	0,0,132,136	1	1	0	2	A,A	NA	NA	0	0	0,1,14,21	1	1	0	1.695132785	0	2	A,A	NA	NA	0.028170877	0	NA	NA	0,0,54,52	1	1	0	0.433335368	0	2	A,A	NA	NA	0	0	NA	NA	0,0,140,151	1	1	0	0.464799698	0
chr11_ref_v2	613266	0	T,TAGAAGA	1	1	0,1,108,154	1	1	0	2	TAGAAGA,TAGAAGA	NA	NA	0.003809528	0	0,0,10,17	1	1	0	0.423034618	0	2	TAGAAGA,TAGAAGA	NA	NA	0	0	NA	NA	0,0,54,81	1	1	0	0.445820623	0	2	TAGAAGA,TAGAAGA	NA	NA	0	0	NA	NA	2,0,124,216	1	1	0	1.399388303	0
chr11_ref_v2	613312	0	ACTGCTGCTGCTGCTGCTGCTGCTG,A	1	1	0,0,71,57	1	1	0	2	A,A	NA	NA	0	0	0,0,9,6	1	0	0	0.359396359	0	2	NA	NA	NA	NA	0	NA	NA	0,0,38,28	1	1	0	0.418207509	0	2	A,A	NA	NA	0	0	NA	NA	0,1,81,82	1	1	0	1.05631206	0
chr11_ref_v2	613399	0	AGAGGAG,A	1	1	1,0,93,104	1	1	0	2	A,A	NA	NA	0.005063302	0	1,0,8,15	1	1	0	1.152866271	0	2	A,A	AGAGGAG,A	0.125	0.021978907	0	NA	NA	0,0,31,43	1	1	0	0.711177102	0	2	A,A	NA	NA	0	0	NA	NA	0,0,98,131	1	1	0	1.083693456	0
chr11_ref_v2	617188	0	CT,C	1	1	7,8,15,8	1	1	0	2	CT,C	C,C	0.125	0.071357826	0	5,1,5,3	1	0	0	1.02568905	0	2	NA	NA	NA	NA	0	NA	NA	3,0,15,6	1	1	0	1.975515595	0	2	C,C	CT,C	0.125	0.17536787	0	NA	NA	8,6,34,13	1	1	0	2.180372497	0
chr11_ref_v2	632463	0	CA,C	1	1	56,91,8,4	1	1	0	2	CA,CA	NA	NA	0.446795418	0	16,12,4,0	1	1	0	1.457580174	0	2	CA,CA	CA,C	0.125	0.17028528	0	NA	NA	21,33,3,1	1	1	0	0.394229959	0	2	CA,CA	NA	NA	0.563620144	0	NA	NA	95,111,10,5	1	1	0	2.000445852	0
chr11_ref_v2	635099	0	C,T	1	0	62,67,11,53	1	1	0	2	C,T	C,C	0.25	0.190103697	0	17,7,2,9	1	1	0	1.567060282	0	2	C,T	C,C	0.25	0.269332934	0	NA	NA	31,26,2,16	1	1	0	1.287946792	0	2	C,T	C,C	0.5	0.054067221	0	NA	NA	76,75,6,46	1	1	0	1.370297726	0
chr11_ref_v2	644836	0	CA,C,CAA	1	1	65,34,14,11,6,13	1	1	0	2	CA,CA	CA,CAA	0.125	0.269765394	0	8,5,2,3,2,4	1	1	0	0.968153736	0	2	CA,CAA	CA,C	0.25	0.504190363	0	NA	NA	41,21,9,5,1,6	1	1	0	0.687618786	0	2	CA,CA	NA	NA	0.125778616	0	NA	NA	85,70,12,15,10,15	1	1	0	3.17188554	0
chr11_ref_v2	663365	0	G,A	1	0	0,0,0,2	0	0	1	2	NA	NA	NA	NA	0	0,0,0,0	0	0	1	0	0	2	NA	NA	NA	NA	0	NA	NA	0,0,0,3	0	0	1	0	0	2	NA	NA	NA	NA	0	NA	NA	0,0,0,5	0	0	1	0	0
chr11_ref_v2	663381	0	C,T	0	0	0,0,0,0	0	0	1	2	NA	NA	NA	NA	0	0,0,1,0	0	0	1	0	0	2	NA	NA	NA	NA	0	NA	NA	0,0,0,1	0	0	1	0	0	2	NA	NA	NA	NA	0	NA	NA	0,0,0,1	0	0	1	0	0
chr11_ref_v2	663391	0	C,T	0	0	0,0,0,0	0	0	1	2	NA	NA	NA	NA	0	0,0,1,1	1	0	1	0	0	2	NA	NA	NA	NA	0	NA	NA	0,0,0,1	0	0	1	0	0	2	NA	NA	NA	NA	0	NA	NA	0,0,0,1	0	0	1	0	0
chr11_ref_v2	663633	0	TTGC,T	1	1	2,17,1,1	1	1	1	2	TTGC,TTGC	TTGC,T	0.125	0.035546334	0	1,1,1,0	1	0	1	0.997589302	0	2	NA	NA	NA	NA	0	NA	NA	7,8,0,0	1	0	1	3.750957589	0	2	NA	NA	NA	NA	0	NA	NA	5,20,0,0	1	1	1	1.129577061	0
chr11_ref_v2	663894	0	C,T	0	0	22,33,3,2	1	1	1	2	C,C	C,T	0.125	0.310154928	0	2,3,1,1	1	0	1	0.884819871	0	2	NA	NA	NA	NA	0	NA	NA	22,8,5,0	1	1	1	3.335498852	0	2	C,C	C,T	0.25	0.336472237	0	NA	NA	52,36,6,0	1	1	1	3.901648694	0
chr11_ref_v2	663910	0	G,A	0	0	15,65,6,3	1	1	1	2	G,G	G,A	0.25	0.238891908	0	2,4,1,1	1	0	1	0.750853586	0	2	NA	NA	NA	NA	0	NA	NA	25,21,5,2	1	1	1	7.080227852	0	2	G,G	G,A	0.25	0.063178902	0	NA	NA	44,65,10,4	1	1	1	6.619101695	0
chr11_ref_v2	663931	0	G,A	1	0	5,100,8,3	1	1	1	2	G,G	G,A	0.25	0.310154928	0	2,9,1,1	1	0	1	1.053043782	0	2	NA	NA	NA	NA	0	NA	NA	21,43,8,4	1	1	1	12.04349187	0	2	G,G	G,A	0.25	0.271933715	0	NA	NA	41,99,11,6	1	1	1	20.54723112	0
chr11_ref_v2	663942	0	G,A	1	0	6,113,9,4	1	1	1	2	G,G	G,A	0.25	0.268263987	0	2,11,1,2	1	0	1	1.242751726	0	2	NA	NA	NA	NA	0	NA	NA	23,56,8,6	1	1	1	11.38547344	0	2	G,G	G,A	0.25	0.215519626	0	NA	NA	38,117,12,7	1	1	1	15.47747976	0
chr11_ref_v2	664299	0	A,C	0	0	1,0,0,0	0	0	1	2	NA	NA	NA	NA	0	1,0,0,0	0	0	1	0	0	2	NA	NA	NA	NA	0	NA	NA	1,2,0,0	1	0	1	0	0	2	NA	NA	NA	NA	0	NA	NA	0,1,0,0	0	0	1	0	0
chr11_ref_v2	664729	0	G,T	1	0	5,23,43,20	1	1	1	2	G,T	T,T	0.5	0.287682072	0	1,2,6,8	1	0	1	1.802367332	0	2	NA	NA	NA	NA	0	NA	NA	8,21,22,9	1	1	1	2.252678947	0	2	G,T	NA	NA	0.066691374	0	NA	NA	6,57,40,23	1	1	1	6.165359114	0
chr11_ref_v2	664748	0	T,C	0	0	4,32,18,4	1	1	1	2	T,C	T,T	0.25	0.018349139	0	0,2,3,2	1	0	1	1.284723209	0	2	NA	NA	NA	NA	0	NA	NA	6,25,6,4	1	1	1	1.414926652	0	2	T,C	T,T	0.5	0.032789823	0	NA	NA	5,65,8,12	1	1	1	3.715534868	0
chr11_ref_v2	664757	0	T,C	0	0	3,33,3,5	1	1	1	2	T,T	T,C	0.5	0.405465108	0	0,3,1,2	1	0	1	1.009822766	0	2	NA	NA	NA	NA	0	NA	NA	5,24,3,3	1	1	1	1.065264005	0	2	T,T	T,C	0.25	0.370373788	0	NA	NA	2,67,4,13	1	1	1	0.774347553	0
chr11_ref_v2	664802	0	C,T	0	0	0,27,16,45	1	1	1	2	C,T	T,T	0.25	0.26784373	0	0,1,10,3	1	0	1	5.805286666	0	2	NA	NA	NA	NA	0	NA	NA	0,19,4,18	1	1	1	1.673012356	0	2	C,T	NA	NA	0.09531018	0	NA	NA	0,43,5,49	1	1	1	2.950130043	0
chr12_ref_v2	590	1	A,ATGTACAG	0	0	0,0,1,1	1	0	1	2	NA	NA	NA	NA	0	0,0,0,0	0	0	1	0	0	2	NA	NA	NA	NA	0	NA	NA	0,0,0,0	0	0	1	0	0	2	NA	NA	NA	NA	0	NA	NA	0,0,0,0	0	0	1	0	0
chr12_ref_v2	5735	1	T,C	0	0	1,1,46,29	1	1	1	2	NA	NA	NA	NA	0	0,0,3,0	0	0	1	0	0	2	NA	NA	NA	NA	0	NA	NA	0,0,32,15	1	1	1	0.823519946	0	2	NA	NA	NA	NA	0	NA	NA	0,0,94,38	1	1	1	2.470074886	0
chr12_ref_v2	11284	1	AC,A	1	0	0,0,2,0	0	0	1	2	NA	NA	NA	NA	0	0,0,0,0	0	0	1	0	0	2	NA	NA	NA	NA	0	NA	NA	0,0,0,0	0	0	1	0	0	2	NA	NA	NA	NA	0	NA	NA	0,0,1,0	0	0	1	0	0
chr12_ref_v2	12483	0	C,G	1	0	51,0,0,0	0	1	1	2	C,C	NA	NA	0.019418086	0	2,0,0,0	0	0	1	0	0	2	NA	NA	NA	NA	0	NA	NA	10,0,1,1	1	0	1	0	0	2	NA	NA	NA	NA	0	NA	NA	73,0,0,0	0	1	1	0	0
chr12_ref_v2	12492	0	A,G	1	0	57,0,0,0	0	1	1	2	A,A	NA	NA	0.017391743	0	1,0,0,0	0	0	1	0	0	2	NA	NA	NA	NA	0	NA	NA	14,0,1,1	1	0	1	0	0	2	NA	NA	NA	NA	0	NA	NA	82,0,0,0	0	1	1	0	0
chr12_ref_v2	19914	0	CT,C	1	1	55,31,8,6	1	1	0	2	CT,CT	NA	NA	0.140430346	0	11,11,0,0	1	1	0	1.428929533	0	2	CT,CT	NA	NA	0.915604706	0	NA	NA	23,21,6,3	1	1	0	0.951525827	0	2	CT,CT	NA	NA	0.028563312	0	NA	NA	70,45,10,9	1	1	0	0.553534609	0
chr12_ref_v2	41223	0	CAT,C	1	1	5,11,1,4	1	1	1	2	CAT,CAT	CAT,C	0.125	0.001735159	0	4,4,2,2	1	0	0	0.985259752	0	2	NA	NA	NA	NA	0	NA	NA	7,3,1,1	1	0	1	2.023870607	0	2	NA	NA	NA	NA	0	NA	NA	13,9,2,10	1	1	1	1.414126074	0
chr12_ref_v2	42306	0	A,C	1	0	199,22,0,65	1	1	0	2	A,A	A,C	0.5	0.109895671	0	35,4,0,10	1	1	0	0.438913493	0	2	A,A	A,C	0.5	0.167054085	0	NA	NA	90,35,0,24	1	1	0	9.617008244	0	2	A,A	A,C	0.25	0.336472237	0	NA	NA	241,73,0,59	1	1	0	13.34275414	0
chr12_ref_v2	52019	0	AAT,A	1	1	64,61,5,7	1	1	0	2	AAT,AAT	NA	NA	0.219955536	0	23,32,2,5	1	1	0	0.80774214	0	2	AAT,AAT	AAT,A	0.125	0.234779066	0	NA	NA	29,29,3,3	1	1	0	0.427864208	0	2	AAT,AAT	NA	NA	0.13639599	0	NA	NA	89,80,7,7	1	1	0	0.529020896	0
chr12_ref_v2	52618	0	CT,C	1	1	68,110,7,26	1	1	0	2	CT,CT	NA	NA	0.144673556	0	19,25,1,4	1	1	0	0.727912359	0	2	CT,CT	NA	NA	0.497270547	0	NA	NA	33,41,3,11	1	1	0	0.767160096	0	2	CT,CT	NA	NA	0.123908962	0	NA	NA	79,109,8,13	1	1	0	1.442892699	0
chr12_ref_v2	60370	0	A,C	0	0	130,21,1,50	1	1	0	2	A,A	A,C	0.5	0.013158085	0	30,3,0,5	1	1	0	1.433441493	0	2	A,A	A,C	0.25	0.241162057	0	NA	NA	71,23,0,11	1	1	0	4.036056699	0	2	A,A	A,C	0.25	0.112477983	0	NA	NA	165,56,0,29	1	1	0	8.408548529	0
chr12_ref_v2	63982	0	C,CA	1	1	22,4,1,14	1	1	1	2	C,CA	C,C	0.25	0.034195038	0	5,4,1,4	1	0	0	1.441961662	0	2	NA	NA	NA	NA	0	NA	NA	17,8,5,3	1	1	0	3.3342262	0	2	C,CA	C,C	0.5	0.166663094	0	NA	NA	61,14,5,13	1	1	0	2.415106119	0
chr12_ref_v2	66619	0	CT,C	1	1	122,129,7,10	1	1	0	2	CT,CT	NA	NA	0.303928622	0	15,20,1,1	1	1	0	0.550160044	0	2	CT,CT	NA	NA	0.527772507	0	NA	NA	41,42,10,3	1	1	0	3.907310293	0	2	CT,CT	CT,C	0.125	0.02263711	0	NA	NA	131,119,17,20	1	1	0	3.682574456	0
chr12_ref_v2	86724	0	TA,T	1	1	45,42,10,14	1	1	0	2	TA,TA	TA,T	0.125	0.008071003	0	6,4,3,4	1	0	0	1.111913662	0	2	NA	NA	NA	NA	0	NA	NA	24,15,3,8	1	1	0	0.763374588	0	2	TA,TA	TA,T	0.125	0.046200697	0	NA	NA	57,56,12,20	1	1	0	0.46696611	0
chr12_ref_v2	103650	0	C,A	0	0	0,0,8,39	1	1	1	2	A,A	NA	NA	0	0	0,0,1,5	1	0	1	0.220063348	0	2	NA	NA	NA	NA	0	NA	NA	0,0,16,23	1	1	1	3.701208054	0	2	A,A	NA	NA	0	0	NA	NA	0,0,24,44	1	1	1	3.792438569	0
chr12_ref_v2	103655	0	A,G	0	0	0,0,8,26	1	1	1	2	G,G	NA	NA	0	0	0,0,1,5	1	0	1	0.264949031	0	2	NA	NA	NA	NA	0	NA	NA	0,0,16,19	1	1	1	2.616102075	0	2	G,G	NA	NA	0	0	NA	NA	0,0,27,34	1	1	1	3.641481753	0
chr12_ref_v2	103660	0	A,C	1	0	0,0,8,21	1	1	1	2	C,C	NA	NA	0	0	0,0,0,3	0	0	1	0	0	2	NA	NA	NA	NA	0	NA	NA	0,0,16,15	1	1	1	2.530716297	0	2	C,C	NA	NA	0	0	NA	NA	0,0,27,26	1	1	1	3.689536868	0
chr12_ref_v2	103664	0	T,C	1	0	0,0,8,13	1	1	1	2	C,C	NA	NA	0	0	0,0,1,3	1	0	1	0.306668892	0	2	NA	NA	NA	NA	0	NA	NA	0,0,16,11	1	1	1	1.743221957	0	2	C,C	NA	NA	0	0	NA	NA	0,0,27,14	1	1	1	3.657542428	0
chr12_ref_v2	103682	0	C,T	0	0	0,0,7,11	1	0	1	2	NA	NA	NA	NA	0	0,0,1,3	1	0	1	0.318288611	0	2	NA	NA	NA	NA	0	NA	NA	0,0,14,9	1	1	1	1.622990915	0	2	T,T	NA	NA	0	0	NA	NA	0,1,28,12	1	1	1	3.974392854	0
chr12_ref_v2	103729	0	A,ACCCAGAATCAGATAGTAGGGTTGAATCTCCGGGCATGAAAGAGCAGATCAAGTCTTTGGGTATGACAGGAAAGGCTGTAGG	0	0	0,0,3,11	1	0	1	2	NA	NA	NA	NA	0	0,0,2,0	0	0	1	0	0	2	NA	NA	NA	NA	0	NA	NA	0,0,9,15	1	1	1	1.29041554	0	2	ACCCAGAATCAGATAGTAGGGTTGAATCTCCGGGCATGAAAGAGCAGATCAAGTCTTTGGGTATGACAGGAAAGGCTGTAGG,ACCCAGAATCAGATAGTAGGGTTGAATCTCCGGGCATGAAAGAGCAGATCAAGTCTTTGGGTATGACAGGAAAGGCTGTAGG	NA	NA	0	0	NA	NA	0,1,12,14	1	1	1	2.24012828	0
chr12_ref_v2	105616	0	T,TA,TAA	1	1	9,2,51,29,11,2	1	1	0	2	TA,TA	TA,TAA	0.125	0.365144	0	2,4,10,11,0,1	1	1	0	3.006181384	0	2	TA,TA	T,TA	0.125	0.198413553	0	NA	NA	7,3,30,20,3,3	1	1	0	1.001743363	0	2	TA,TA	NA	NA	0.10727834	0	NA	NA	9,9,73,42,10,4	1	1	0	2.645358031	0
chr12_ref_v2	108046	0	C,CT	1	1	14,21,95,118	1	1	0	2	CT,CT	C,CT	0.125	0.025383934	0	3,3,18,19	1	1	0	0.454502744	0	2	CT,CT	C,CT	0.125	0.020706924	0	NA	NA	4,4,41,44	1	1	0	0.88149879	0	2	CT,CT	NA	NA	0.028418522	0	NA	NA	13,12,92,104	1	1	0	0.808192	0
chr12_ref_v2	109265	0	GCGATAAGA,G	0	0	0,0,115,121	1	1	0	2	G,G	NA	NA	0	0	0,1,26,19	1	1	0	1.268445375	0	2	G,G	NA	NA	0.021978907	0	NA	NA	0,0,32,37	1	1	0	0.43513985	0	2	G,G	NA	NA	0	0	NA	NA	0,1,94,100	1	1	0	0.38306359	0
chr12_ref_v2	121934	0	GAAAA,G,GA	1	1	24,2,11,3,12,4	1	1	0	2	GAAAA,GA	GAAAA,G	0.5	0.392450835	0	6,6,2,0,0,0	1	0	0	5.904555714	0	2	NA	NA	NA	NA	0	NA	NA	5,4,10,5,6,1	1	1	0	2.282616863	0	2	G,GA	GAAAA,G	0.5	0.276909881	0	NA	NA	24,13,11,8,20,4	1	1	0	5.33213869	0
chr12_ref_v2	125324	0	TTA,T	1	1	4,0,41,50	1	1	0	2	T,T	TTA,T	0.125	0.487064416	0	0,1,9,20	1	1	0	1.293471917	0	2	T,T	NA	NA	0.024082171	0	NA	NA	1,0,17,25	1	1	0	0.562833725	0	2	T,T	NA	NA	0.000942015	0	NA	NA	0,0,39,51	1	1	0	0.868673278	0
chr12_ref_v2	130001	0	C,CGACTGTGACTGT	0	0	1,6,44,49	1	1	0	2	CGACTGTGACTGT,CGACTGTGACTGT	C,CGACTGTGACTGT	0.125	0.121360857	0	0,0,0,0	0	0	0	0	0	2	NA	NA	NA	NA	0	NA	NA	0,1,20,23	1	1	0	0.524785068	0	2	CGACTGTGACTGT,CGACTGTGACTGT	NA	NA	0.022989518	0	NA	NA	4,0,55,44	1	1	0	2.109989523	0
chr12_ref_v2	130046	0	T,TTGTGAC	1	1	0,1,58,83	1	1	0	2	TTGTGAC,TTGTGAC	NA	NA	0.007067167	0	0,0,5,6	1	0	0	0.341165936	0	2	NA	NA	NA	NA	0	NA	NA	0,0,17,26	1	1	0	0.395755539	0	2	TTGTGAC,TTGTGAC	NA	NA	0	0	NA	NA	1,0,62,72	1	1	0	0.904528991	0
chr12_ref_v2	130827	0	C,CTT,CTTT	1	1	0,0,18,12,75,37	1	1	0	2	CTTT,CTTT	CTT,CTTT	0.25	0.139764821	0	0,0,2,3,13,8	1	1	0	0.472829493	0	2	CTTT,CTTT	CTT,CTTT	0.125	0.081144829	0	NA	NA	1,0,3,3,26,12	1	1	0	0.674335543	0	2	CTTT,CTTT	NA	NA	0.085948063	0	NA	NA	0,0,15,10,90,55	1	1	0	1.451101886	0
chr12_ref_v2	161571	0	TA,T	1	1	39,48,8,7	1	1	0	2	TA,TA	NA	NA	0.082998297	0	11,17,1,2	1	1	0	0.633212353	0	2	TA,TA	NA	NA	0.751301655	0	NA	NA	21,21,3,5	1	1	0	0.601454461	0	2	TA,TA	NA	NA	0.042699708	0	NA	NA	45,65,7,6	1	1	0	0.952044278	0
chr12_ref_v2	170602	0	CAT,C	1	1	33,50,5,4	1	1	1	2	CAT,CAT	NA	NA	0.403472282	0	17,21,3,1	1	1	0	0.511296629	0	2	CAT,CAT	NA	NA	0.260415663	0	NA	NA	15,17,1,1	1	1	0	0.703364202	0	2	CAT,CAT	NA	NA	0.929250402	0	NA	NA	35,50,5,1	1	1	0	0.571111662	0
chr12_ref_v2	171938	0	AAT,A	1	1	17,20,4,2	1	1	1	2	AAT,AAT	NA	NA	0.369150393	0	16,16,3,3	1	1	0	0.606852975	0	2	AAT,AAT	NA	NA	0.281063261	0	NA	NA	8,13,4,3	1	1	1	1.042376592	0	2	AAT,AAT	AAT,A	0.25	0.113592376	0	NA	NA	25,31,8,8	1	1	1	1.791711782	0
chr12_ref_v2	179672	0	AT,A	1	1	88,68,9,8	1	1	0	2	AT,AT	NA	NA	0.157912144	0	16,24,2,3	1	1	0	1.449496257	0	2	AT,AT	NA	NA	0.125982303	0	NA	NA	32,28,7,6	1	1	0	1.435882601	0	2	AT,AT	AT,A	0.125	0.082128009	0	NA	NA	83,74,11,11	1	1	0	0.835885769	0
chr12_ref_v2	193319	0	C,CTT	1	1	0,0,83,50	1	1	0	2	CTT,CTT	NA	NA	0	0	2,0,14,19	1	1	0	2.614350508	0	2	CTT,CTT	C,CTT	0.125	0.321550971	0	NA	NA	0,0,27,24	1	1	0	1.018006749	0	2	CTT,CTT	NA	NA	0	0	NA	NA	1,0,79,64	1	1	0	1.298812572	0
chr12_ref_v2	196508	0	ATTT,A	1	1	0,1,64,91	1	1	0	2	A,A	NA	NA	0.00643089	0	1,0,12,10	1	1	0	1.38998904	0	2	A,A	ATTT,A	0.125	0.020086759	0	NA	NA	0,0,35,40	1	1	0	0.732645212	0	2	A,A	NA	NA	0	0	NA	NA	0,1,72,101	1	1	0	0.397174036	0
chr12_ref_v2	196669	0	T,TA	1	0	5,31,72,47	1	1	0	2	T,TA	TA,TA	0.5	0.096992266	1	1,6,14,10	1	1	0	0.382937003	0	2	TA,TA	T,TA	0.5	0.133531393	0	NA	NA	1,9,27,29	1	1	0	1.928118966	0	2	TA,TA	T,TA	0.25	0.223143551	0	NA	NA	8,19,64,84	1	1	0	6.465495319	0
chr12_ref_v2	203959	0	GA,G	1	1	123,105,4,5	1	1	0	2	GA,GA	NA	NA	0.382785225	0	13,16,1,4	1	1	0	2.653017199	0	2	GA,GA	GA,G	0.25	0.163194188	0	NA	NA	49,48,2,0	1	1	0	0.680106357	0	2	GA,GA	NA	NA	0.601383784	0	NA	NA	158,126,5,7	1	1	0	0.503153368	0
chr12_ref_v2	214788	0	TA,T	1	1	89,65,46,31	1	1	0	2	TA,T	TA,TA	0.25	0.182835802	0	22,7,11,13	1	1	0	1.943796619	0	2	TA,T	TA,TA	0.125	0.061677798	0	NA	NA	48,41,0,0	1	1	0	8.526152875	0	2	TA,TA	NA	NA	0.000217175	0	NA	NA	142,109,0,0	1	1	0	307.8382587	1
chr12_ref_v2	216151	1	T,C	1	0	0,0,0,0	0	0	1	2	NA	NA	NA	NA	0	0,0,0,0	0	0	1	0	0	2	NA	NA	NA	NA	0	NA	NA	0,0,0,0	0	0	1	0	0	2	NA	NA	NA	NA	0	NA	NA	0,0,1,0	0	0	1	0	0
chr12_ref_v2	216226	1	G,A	0	0	0,0,0,0	0	0	1	2	NA	NA	NA	NA	0	0,0,0,0	0	0	1	0	0	2	NA	NA	NA	NA	0	NA	NA	0,0,0,0	0	0	1	0	0	2	NA	NA	NA	NA	0	NA	NA	0,0,1,1	1	0	1	0	0
chr12_ref_v2	216229	1	C,T	0	0	0,0,0,0	0	0	1	2	NA	NA	NA	NA	0	0,0,0,0	0	0	1	0	0	2	NA	NA	NA	NA	0	NA	NA	0,0,0,0	0	0	1	0	0	2	NA	NA	NA	NA	0	NA	NA	0,0,1,1	1	0	1	0	0
chr12_ref_v2	216238	1	G,C	0	0	0,0,0,0	0	0	1	2	NA	NA	NA	NA	0	0,0,0,0	0	0	1	0	0	2	NA	NA	NA	NA	0	NA	NA	0,0,0,0	0	0	1	0	0	2	NA	NA	NA	NA	0	NA	NA	0,0,0,1	0	0	1	0	0
chr12_ref_v2	216546	1	G,A	1	0	0,0,0,0	0	0	1	2	NA	NA	NA	NA	0	0,0,0,0	0	0	1	0	0	2	NA	NA	NA	NA	0	NA	NA	0,0,0,0	0	0	1	0	0	2	NA	NA	NA	NA	0	NA	NA	0,0,0,0	0	0	1	0	0
chr12_ref_v2	216617	1	G,A	0	0	0,0,0,0	0	0	1	2	NA	NA	NA	NA	0	0,0,0,0	0	0	1	0	0	2	NA	NA	NA	NA	0	NA	NA	0,0,0,0	0	0	1	0	0	2	NA	NA	NA	NA	0	NA	NA	0,0,0,0	0	0	1	0	0
chr12_ref_v2	220633	1	G,A	1	0	0,0,0,0	0	0	1	2	NA	NA	NA	NA	0	0,0,2,0	0	0	1	0	0	2	NA	NA	NA	NA	0	NA	NA	0,0,2,0	0	0	1	0	0	2	NA	NA	NA	NA	0	NA	NA	0,0,1,0	0	0	1	0	0
chr12_ref_v2	243743	0	CAT,C	1	1	63,61,16,7	1	1	0	2	CAT,CAT	CAT,C	0.25	0.17968884	0	29,15,6,2	1	1	0	1.407073881	0	2	CAT,CAT	CAT,C	0.25	0.069360383	0	NA	NA	34,21,3,3	1	1	0	1.577980737	0	2	CAT,CAT	CAT,C	0.125	0.261591813	0	NA	NA	61,58,8,2	1	1	0	1.075682744	0
chr12_ref_v2	245172	0	AAT,A	1	1	63,61,10,21	1	1	0	2	AAT,AAT	AAT,A	0.25	0.091141455	0	19,25,5,1	1	1	0	1.34009841	0	2	AAT,AAT	AAT,A	0.125	0.165786195	0	NA	NA	22,11,3,5	1	1	0	1.21932124	0	2	AAT,AAT	AAT,A	0.25	0.120398093	0	NA	NA	66,60,14,14	1	1	0	0.920515277	0
chr12_ref_v2	251110	0	GA,G,GAA	1	1	15,14,7,7,8,5	1	1	0	2	GA,GAA	GA,G	0.5	0.511367685	0	2,4,0,1,1,0	1	0	0	0.965638972	0	2	NA	NA	NA	NA	0	NA	NA	13,9,7,6,2,4	1	1	0	0.725860312	0	2	GA,G	GA,GAA	0.25	0.592927249	0	NA	NA	19,29,8,12,7,7	1	1	0	1.632631683	0
chr12_ref_v2	255080	0	G,GAAA	1	1	1,0,80,54	1	1	0	2	GAAA,GAAA	NA	NA	0.007434978	0	0,0,17,8	1	1	0	0.612260077	0	2	GAAA,GAAA	NA	NA	0	0	NA	NA	0,0,31,19	1	1	0	0.43249914	0	2	GAAA,GAAA	NA	NA	0	0	NA	NA	2,2,98,40	1	1	0	2.104467269	0
chr12_ref_v2	264022	0	C,T	1	0	28,59,3,15	1	1	0	2	C,C	C,T	0.25	0.370373788	0	10,18,0,0	1	1	0	1.14000936	0	2	C,C	NA	NA	0	0	NA	NA	9,19,3,4	1	1	0	1.127242382	0	2	C,C	C,T	0.5	0.287682072	0	NA	NA	27,51,4,13	1	1	0	0.58129996	0
chr12_ref_v2	280910	0	GA,G,GAA	1	1	12,13,10,8,5,6	1	1	0	2	GA,GAA	GA,G	0.5	0.360248563	0	2,4,1,1,1,1	1	0	0	0.711677866	0	2	NA	NA	NA	NA	0	NA	NA	12,15,5,2,2,4	1	1	0	1.629287411	0	2	GA,GA	GA,GAA	0.125	0.102875026	0	NA	NA	26,30,6,9,8,9	1	1	0	2.076435413	0
chr12_ref_v2	289270	0	CT,C	1	1	99,83,6,8	1	1	0	2	CT,CT	NA	NA	0.176638384	0	20,12,4,2	1	1	0	1.683376046	0	2	CT,CT	CT,C	0.125	0.124475085	0	NA	NA	53,39,4,2	1	1	0	0.584507662	0	2	CT,CT	NA	NA	0.338400871	0	NA	NA	117,88,10,4	1	1	0	0.888643644	0
chr12_ref_v2	291936	0	GAA,G,GA	1	1	2,6,15,17,42,44	1	1	0	2	GA,GA	G,GA	0.25	0.424204819	0	0,0,3,6,6,10	1	1	0	0.995163663	0	2	GA,GA	G,GA	0.5	0.214441321	0	NA	NA	1,2,13,5,21,27	1	1	0	1.216512924	0	2	GA,GA	G,GA	0.25	0.79060391	0	NA	NA	8,11,15,23,53,58	1	1	0	2.366145345	0
chr12_ref_v2	322012	0	AT,A	1	1	6,5,39,79	1	1	0	2	A,A	NA	NA	0.212910554	0	1,0,11,18	1	1	0	0.595795138	0	2	A,A	NA	NA	0.040419325	0	NA	NA	0,2,18,22	1	1	0	1.307400863	0	2	A,A	NA	NA	0.107210145	0	NA	NA	3,4,49,96	1	1	0	0.686964134	0
chr12_ref_v2	327625	0	T,G	1	0	1,2,1,0	1	0	1	2	NA	NA	NA	NA	0	0,1,0,0	0	0	1	0	0	2	NA	NA	NA	NA	0	NA	NA	1,5,2,1	1	0	1	0.304283374	0	2	NA	NA	NA	NA	0	NA	NA	2,6,5,1	1	0	1	0.5879422	0
chr12_ref_v2	329635	0	G,GGTTGCT	0	0	0,0,88,49	1	1	0	2	GGTTGCT,GGTTGCT	NA	NA	0	0	0,0,9,7	1	0	0	0.489222974	0	2	NA	NA	NA	NA	0	NA	NA	0,0,43,25	1	1	0	0.382087563	0	2	GGTTGCT,GGTTGCT	NA	NA	0	0	NA	NA	1,3,114,77	1	1	0	0.869644459	0
chr12_ref_v2	332605	0	A,C	0	0	121,8,1,45	1	1	0	2	A,A	A,C	0.5	0.067441281	0	23,3,1,4	1	1	0	1.061240317	0	2	A,A	A,C	0.25	0.297251523	0	NA	NA	55,9,0,14	1	1	0	2.167975397	0	2	A,A	A,C	0.5	0.352220594	0	NA	NA	149,23,0,54	1	1	0	3.554966942	0
chr12_ref_v2	339581	0	TTATATATATA,T	1	1	0,0,89,88	1	1	0	2	T,T	NA	NA	0	0	0,0,19,24	1	1	0	0.602751152	0	2	T,T	NA	NA	0	0	NA	NA	0,1,37,34	1	1	0	0.57777283	0	2	T,T	NA	NA	0.013986242	0	NA	NA	1,1,98,91	1	1	0	0.422179079	0
chr12_ref_v2	348644	0	C,CA	1	1	28,10,5,4	1	1	0	2	C,C	C,CA	0.25	0.03279749	0	9,10,1,1	1	1	0	2.254537413	0	2	C,C	NA	NA	0.011408063	0	NA	NA	14,13,1,0	1	1	0	2.745391573	0	2	C,C	NA	NA	0.260794539	0	NA	NA	57,30,2,4	1	1	0	2.24001271	0
chr12_ref_v2	348828	0	GT,G,GTT	1	1	35,21,12,8,13,1	1	1	0	2	GT,GT	GT,GTT	0.125	0.488535501	0	11,4,2,4,0,0	1	1	0	1.030925956	0	2	GT,GT	GT,G	0.25	0.163045998	0	NA	NA	15,15,7,3,6,4	1	1	0	2.661379144	0	2	GT,GT	GT,GTT	0.25	0.388488988	0	NA	NA	40,35,16,16,10,7	1	1	0	3.326666937	0
chr12_ref_v2	351297	0	A,C	0	0	169,33,0,47	1	1	0	2	A,A	A,C	0.5	0.338454398	0	23,5,0,5	1	1	0	0.464097836	0	2	A,A	A,C	0.25	0.405465108	0	NA	NA	89,35,0,16	1	1	0	4.276209983	0	2	A,A	A,C	0.25	0.041158072	0	NA	NA	189,58,0,38	1	1	0	3.420283641	0
chr12_ref_v2	423463	0	CT,C	1	1	41,31,9,2	1	1	0	2	CT,CT	NA	NA	0.048821302	0	8,9,4,2	1	1	0	1.201474087	0	2	CT,CT	CT,C	0.25	0.04109081	0	NA	NA	18,12,0,1	1	1	0	0.810829442	0	2	CT,CT	NA	NA	0.919133475	0	NA	NA	45,36,6,2	1	1	0	0.616659064	0
chr12_ref_v2	426571	0	CA,C	1	1	52,80,3,7	1	1	0	2	CA,CA	NA	NA	0.521486311	0	7,12,1,3	1	1	0	1.098601534	0	2	CA,CA	CA,C	0.125	0.0056633	0	NA	NA	15,31,1,3	1	1	0	0.598042802	0	2	CA,CA	NA	NA	0.403277494	0	NA	NA	37,90,4,9	1	1	0	1.499986738	0
chr12_ref_v2	441432	0	CT,C	1	1	60,51,10,7	1	1	0	2	CT,CT	CT,C	0.125	0.044988819	0	14,19,1,5	1	1	0	1.328534246	0	2	CT,CT	CT,C	0.125	0.093703427	0	NA	NA	18,14,8,2	1	1	0	1.886596844	0	2	CT,CT	CT,C	0.25	0.271567654	0	NA	NA	70,61,10,10	1	1	0	0.519599393	0
chr12_ref_v2	451448	0	GA,G	1	1	0,14,0,3	1	0	1	2	NA	NA	NA	NA	0	0,7,0,2	1	0	0	0.310487667	0	2	NA	NA	NA	NA	0	NA	NA	0,4,0,0	0	0	1	0	0	2	NA	NA	NA	NA	0	NA	NA	0,22,0,6	1	1	1	0.429821233	0
chr12_ref_v2	459712	0	C,CTTTTTTT	1	1	39,1,18,10	1	1	1	2	C,CTTTTTTT	C,C	0.125	0.105360516	0	21,2,11,3	1	1	1	1.025547222	0	2	C,CTTTTTTT	C,C	0.25	0.014388737	0	NA	NA	23,1,13,6	1	1	1	0.51071697	0	2	C,CTTTTTTT	C,C	0.125	0.017699577	0	NA	NA	38,4,7,9	1	1	1	2.273792508	0
chr12_ref_v2	459911	0	C,CA	1	1	246,22,23,103	1	1	1	2	C,C	C,CA	0.5	0.186141856	0	118,47,12,26	1	1	1	18.43723614	0	2	C,C	C,CA	0.25	0.064730035	0	NA	NA	310,51,22,59	1	1	1	8.471271045	0	2	C,C	C,CA	0.25	0.012385863	0	NA	NA	313,55,34,102	1	1	1	5.868644099	0
chr12_ref_v2	460292	0	TA,T	1	1	130,247,52,58	1	1	1	2	TA,TA	TA,T	0.125	0.08536922	0	69,109,41,42	1	1	1	2.859776345	0	2	TA,TA	TA,T	0.25	0.058121077	0	NA	NA	138,186,62,85	1	1	1	4.904253809	0	2	TA,TA	TA,T	0.25	0.053854472	0	NA	NA	103,235,49,45	1	1	1	1.166953222	0
chr12_ref_v2	460585	0	GA,G	1	1	0,1253,0,329	1	1	1	2	GA,GA	GA,G	0.125	0.02268078	0	0,598,0,182	1	1	1	1.406142721	0	2	GA,GA	GA,G	0.125	0.018528251	0	NA	NA	0,772,0,219	1	1	1	0.792278668	0	2	GA,GA	GA,G	0.125	0.053409886	0	NA	NA	0,660,0,167	1	1	1	0.452996139	0
chr12_ref_v2	468610	1	T,C	0	0	0,0,13,0	0	0	1	2	NA	NA	NA	NA	0	0,0,2,0	0	0	1	0	0	2	NA	NA	NA	NA	0	NA	NA	0,0,2,0	0	0	1	0	0	2	NA	NA	NA	NA	0	NA	NA	0,0,5,0	0	0	1	0	0
chr12_ref_v2	481645	1	T,A	1	0	0,0,0,0	0	0	1	2	NA	NA	NA	NA	0	0,0,0,0	0	0	1	0	0	2	NA	NA	NA	NA	0	NA	NA	0,0,0,0	0	0	1	0	0	2	NA	NA	NA	NA	0	NA	NA	0,0,1,0	0	0	1	0	0
chr12_ref_v2	481693	1	A,T	0	0	0,0,0,0	0	0	1	2	NA	NA	NA	NA	0	0,0,0,0	0	0	1	0	0	2	NA	NA	NA	NA	0	NA	NA	0,0,1,0	0	0	1	0	0	2	NA	NA	NA	NA	0	NA	NA	1,0,0,0	0	0	1	0	0
chr12_ref_v2	481698	1	T,C	0	0	0,0,0,0	0	0	1	2	NA	NA	NA	NA	0	0,0,0,0	0	0	1	0	0	2	NA	NA	NA	NA	0	NA	NA	0,0,1,0	0	0	1	0	0	2	NA	NA	NA	NA	0	NA	NA	1,0,0,0	0	0	1	0	0
chr12_ref_v2	481699	1	T,A	0	0	0,0,0,0	0	0	1	2	NA	NA	NA	NA	0	0,0,0,0	0	0	1	0	0	2	NA	NA	NA	NA	0	NA	NA	0,0,1,0	0	0	1	0	0	2	NA	NA	NA	NA	0	NA	NA	1,0,0,0	0	0	1	0	0
chr12_ref_v2	481701	1	A,C	0	0	0,0,0,0	0	0	1	2	NA	NA	NA	NA	0	0,0,0,0	0	0	1	0	0	2	NA	NA	NA	NA	0	NA	NA	0,0,1,0	0	0	1	0	0	2	NA	NA	NA	NA	0	NA	NA	1,0,0,0	0	0	1	0	0
chr12_ref_v2	481708	1	T,A	0	0	0,0,0,0	0	0	1	2	NA	NA	NA	NA	0	0,0,0,0	0	0	1	0	0	2	NA	NA	NA	NA	0	NA	NA	0,0,1,0	0	0	1	0	0	2	NA	NA	NA	NA	0	NA	NA	1,0,0,0	0	0	1	0	0
chr12_ref_v2	481709	1	A,G	0	0	0,0,0,0	0	0	1	2	NA	NA	NA	NA	0	0,0,0,0	0	0	1	0	0	2	NA	NA	NA	NA	0	NA	NA	0,0,1,0	0	0	1	0	0	2	NA	NA	NA	NA	0	NA	NA	1,0,0,0	0	0	1	0	0
chr12_ref_v2	481710	1	T,C	0	0	0,0,0,0	0	0	1	2	NA	NA	NA	NA	0	0,0,0,0	0	0	1	0	0	2	NA	NA	NA	NA	0	NA	NA	0,0,1,0	0	0	1	0	0	2	NA	NA	NA	NA	0	NA	NA	1,0,0,0	0	0	1	0	0
chr12_ref_v2	481718	1	C,A	1	0	0,0,0,0	0	0	1	2	NA	NA	NA	NA	0	0,0,0,0	0	0	1	0	0	2	NA	NA	NA	NA	0	NA	NA	0,0,1,0	0	0	1	0	0	2	NA	NA	NA	NA	0	NA	NA	1,0,0,0	0	0	1	0	0
chr12_ref_v2	481720	1	T,C	1	0	0,0,0,0	0	0	1	2	NA	NA	NA	NA	0	0,0,0,0	0	0	1	0	0	2	NA	NA	NA	NA	0	NA	NA	0,0,1,0	0	0	1	0	0	2	NA	NA	NA	NA	0	NA	NA	1,0,0,0	0	0	1	0	0
chr12_ref_v2	481723	1	G,A	0	0	0,0,0,0	0	0	1	2	NA	NA	NA	NA	0	0,0,0,0	0	0	1	0	0	2	NA	NA	NA	NA	0	NA	NA	0,0,1,0	0	0	1	0	0	2	NA	NA	NA	NA	0	NA	NA	1,0,0,0	0	0	1	0	0
chr12_ref_v2	481724	1	C,T	0	0	0,0,0,0	0	0	1	2	NA	NA	NA	NA	0	0,0,0,0	0	0	1	0	0	2	NA	NA	NA	NA	0	NA	NA	0,0,1,0	0	0	1	0	0	2	NA	NA	NA	NA	0	NA	NA	1,0,0,0	0	0	1	0	0
chr12_ref_v2	481731	1	T,A	1	0	0,0,0,0	0	0	1	2	NA	NA	NA	NA	0	0,0,0,0	0	0	1	0	0	2	NA	NA	NA	NA	0	NA	NA	0,0,1,0	0	0	1	0	0	2	NA	NA	NA	NA	0	NA	NA	1,0,0,0	0	0	1	0	0
chr12_ref_v2	482071	1	G,A	1	0	0,0,0,0	0	0	1	2	NA	NA	NA	NA	0	0,0,0,0	0	0	1	0	0	2	NA	NA	NA	NA	0	NA	NA	0,0,0,1	0	0	1	0	0	2	NA	NA	NA	NA	0	NA	NA	0,0,0,1	0	0	1	0	0
chr12_ref_v2	482073	1	T,C	1	0	0,0,0,0	0	0	1	2	NA	NA	NA	NA	0	0,0,0,0	0	0	1	0	0	2	NA	NA	NA	NA	0	NA	NA	0,0,0,1	0	0	1	0	0	2	NA	NA	NA	NA	0	NA	NA	0,0,0,1	0	0	1	0	0
chr12_ref_v2	482074	1	G,T	1	0	0,0,0,0	0	0	1	2	NA	NA	NA	NA	0	0,0,0,0	0	0	1	0	0	2	NA	NA	NA	NA	0	NA	NA	0,0,0,1	0	0	1	0	0	2	NA	NA	NA	NA	0	NA	NA	0,0,0,1	0	0	1	0	0
chr12_ref_v2	482077	1	T,A	1	0	0,0,0,0	0	0	1	2	NA	NA	NA	NA	0	0,0,0,0	0	0	1	0	0	2	NA	NA	NA	NA	0	NA	NA	0,0,0,0	0	0	1	0	0	2	NA	NA	NA	NA	0	NA	NA	0,0,0,1	0	0	1	0	0
chr12_ref_v2	482081	1	T,C	1	0	0,0,0,0	0	0	1	2	NA	NA	NA	NA	0	0,0,0,0	0	0	1	0	0	2	NA	NA	NA	NA	0	NA	NA	0,0,0,0	0	0	1	0	0	2	NA	NA	NA	NA	0	NA	NA	0,0,0,1	0	0	1	0	0
chr12_ref_v2	489789	1	T,A	0	0	61,84,1,1	1	1	1	2	NA	NA	NA	NA	0	6,6,1,1	1	0	1	1.915058288	0	2	NA	NA	NA	NA	0	NA	NA	32,45,1,1	1	1	1	0.537541497	0	2	NA	NA	NA	NA	0	NA	NA	76,102,3,3	1	1	1	1.24830925	0
chr12_ref_v2	492528	0	A,C	0	0	115,17,0,29	1	1	0	2	A,A	A,C	0.5	0.382992252	0	20,8,0,4	1	1	0	1.960242046	0	2	A,A	A,C	0.25	0.223143551	0	NA	NA	42,17,0,5	1	1	0	4.082642907	0	2	A,A	A,C	0.25	0.339867826	0	NA	NA	132,50,0,21	1	1	0	8.413980687	0
chr12_ref_v2	513052	0	CAT,C	1	1	71,35,3,0	1	1	0	2	CAT,CAT	NA	NA	0.172168254	0	9,8,1,2	1	1	0	2.653247139	0	2	CAT,CAT	CAT,C	0.25	0.079685442	0	NA	NA	29,20,4,1	1	1	0	1.381171885	0	2	CAT,CAT	CAT,C	0.125	0.027905281	0	NA	NA	68,51,2,1	1	1	0	1.84138831	0
chr12_ref_v2	514468	0	TGCGTAGC,T	0	0	11,129,21,0	1	1	0	2	TGCGTAGC,TGCGTAGC	TGCGTAGC,T	0.25	0.09531018	0	0,15,1,0	1	0	0	0.876146317	0	2	NA	NA	NA	NA	0	NA	NA	14,41,2,0	1	1	0	5.454415427	0	2	TGCGTAGC,TGCGTAGC	TGCGTAGC,T	0.125	0.200670695	0	NA	NA	24,142,7,0	1	1	0	3.816812205	0
chr12_ref_v2	527876	0	CT,C	1	1	70,97,9,13	1	1	0	2	CT,CT	NA	NA	0.03177916	0	16,9,1,2	1	1	0	1.679966754	0	2	CT,CT	NA	NA	0.166804298	0	NA	NA	24,26,1,1	1	1	0	1.017144122	0	2	CT,CT	NA	NA	1.179806283	0	NA	NA	57,114,6,14	1	1	0	1.931926394	0
chr12_ref_v2	545842	0	CT,C	1	1	89,74,11,10	1	1	0	2	CT,CT	NA	NA	0.219278219	0	7,11,5,3	1	1	0	2.268540173	0	2	CT,CT	CT,C	0.5	0.185820547	0	NA	NA	26,26,2,6	1	1	0	0.989416037	0	2	CT,CT	NA	NA	0.082885451	0	NA	NA	58,59,11,6	1	1	0	0.761944494	0
chr12_ref_v2	556377	0	CAT,C	1	1	19,39,4,8	1	1	0	2	CAT,CAT	NA	NA	0.028999498	0	13,6,1,3	1	1	0	2.729277088	0	2	CAT,CAT	NA	NA	0.010143938	0	NA	NA	16,19,0,4	1	1	0	1.430152552	0	2	CAT,CAT	NA	NA	0.341018636	0	NA	NA	21,38,7,11	1	1	0	1.008833388	0
chr12_ref_v2	567926	0	CT,C	1	1	77,52,5,5	1	1	0	2	CT,CT	NA	NA	0.498496793	0	12,6,0,2	1	1	0	0.821862537	0	2	CT,CT	NA	NA	0.216160472	0	NA	NA	29,28,3,1	1	1	0	0.973600863	0	2	CT,CT	NA	NA	0.617687365	0	NA	NA	76,69,7,7	1	1	0	1.155693481	0
chr12_ref_v2	585829	0	GA,G	1	1	26,21,4,0	1	1	0	2	GA,GA	NA	NA	0.83926853	0	7,3,2,0	1	0	0	0.641465423	0	2	NA	NA	NA	NA	0	NA	NA	6,6,3,2	1	0	0	1.908372694	0	2	NA	NA	NA	NA	0	NA	NA	23,23,15,2	1	1	0	4.207020127	0
chr12_ref_v2	597454	1	A,T	1	0	0,0,0,0	0	0	1	2	NA	NA	NA	NA	0	0,0,0,0	0	0	1	0	0	2	NA	NA	NA	NA	0	NA	NA	0,0,0,0	0	0	1	0	0	2	NA	NA	NA	NA	0	NA	NA	0,0,0,0	0	0	1	0	0
chr12_ref_v2	597455	1	A,T	1	0	0,0,0,0	0	0	1	2	NA	NA	NA	NA	0	0,0,0,0	0	0	1	0	0	2	NA	NA	NA	NA	0	NA	NA	0,0,0,0	0	0	1	0	0	2	NA	NA	NA	NA	0	NA	NA	0,0,0,0	0	0	1	0	0
chr12_ref_v2	597458	1	A,ATATCAGC	1	0	0,0,0,0	0	0	1	2	NA	NA	NA	NA	0	0,0,0,0	0	0	1	0	0	2	NA	NA	NA	NA	0	NA	NA	0,0,0,0	0	0	1	0	0	2	NA	NA	NA	NA	0	NA	NA	0,0,0,0	0	0	1	0	0
chr12_ref_v2	611275	0	C,A	0	0	99,19,0,32	1	1	0	2	C,C	C,A	0.5	0.175564774	0	23,6,0,6	1	1	0	0.602312392	0	2	C,C	C,A	0.5	0.322773392	0	NA	NA	62,5,1,13	1	1	0	1.691019338	0	2	C,C	C,A	0.25	0.380274859	0	NA	NA	137,15,0,33	1	1	0	1.982095388	0
chr12_ref_v2	618965	0	C,A	0	0	124,10,0,47	1	1	0	2	C,C	C,A	0.5	0.0719735	0	26,5,0,3	1	1	0	1.987164558	0	2	C,C	C,A	0.25	0.101782694	0	NA	NA	58,16,0,6	1	1	0	6.560293866	0	2	C,C	C,A	0.125	0.349895257	0	NA	NA	155,28,0,11	1	1	0	9.336675832	1
chr12_ref_v2	621094	0	C,T	0	0	122,122,0,0	1	1	0	2	C,C	NA	NA	0	0	18,19,0,0	1	1	0	0.362356193	0	2	C,C	NA	NA	0	0	NA	NA	36,45,2,7	1	1	0	8.369003538	0	2	C,C	C,T	0.25	0.251314428	0	NA	NA	121,172,0,0	1	1	0	2.904907391	0
chr12_ref_v2	626343	0	GA,G	1	1	48,74,5,4	1	1	0	2	GA,GA	NA	NA	0.548065949	0	11,14,3,1	1	1	0	1.050691763	0	2	GA,GA	NA	NA	0.120877775	0	NA	NA	24,36,4,0	1	1	0	0.670447173	0	2	GA,GA	NA	NA	0.445837108	0	NA	NA	54,54,4,4	1	1	0	1.756055702	0
chr12_ref_v2	641220	0	GA,G	1	1	55,85,11,6	1	1	0	2	GA,GA	NA	NA	0.278479534	0	11,13,0,2	1	1	0	0.634051603	0	2	GA,GA	NA	NA	0.401960368	0	NA	NA	27,38,5,6	1	1	0	1.174361971	0	2	GA,GA	NA	NA	0.012424729	0	NA	NA	0,0,0,0	0	0	0	0	0
chr12_ref_v2	645140	0	TA,T	1	1	53,43,11,6	1	1	0	2	TA,TA	NA	NA	0.056275227	0	7,5,2,3	1	0	0	1.317649495	0	2	NA	NA	NA	NA	0	NA	NA	25,27,6,5	1	1	0	0.660480114	0	2	TA,TA	NA	NA	0.062179922	0	NA	NA	58,51,8,4	1	1	0	0.784028325	0
chr12_ref_v2	686751	0	T,C	0	0	1,0,148,137	1	1	0	2	C,C	NA	NA	0.003502631	0	0,0,20,20	1	1	0	0.389292069	0	2	C,C	NA	NA	0	0	NA	NA	0,0,56,53	1	1	0	0.404427507	0	2	C,C	NA	NA	0	0	NA	NA	1,0,200,185	1	1	0	0.409757709	0
chr12_ref_v2	687381	0	GA,G	1	1	36,67,3,7	1	1	0	2	GA,GA	NA	NA	0.273413377	0	11,12,0,2	1	1	0	0.870543775	0	2	GA,GA	NA	NA	0.083422689	0	NA	NA	19,23,1,1	1	1	0	1.135955872	0	2	GA,GA	NA	NA	1.005452896	0	NA	NA	37,67,7,15	1	1	0	2.357444309	0
chr12_ref_v2	687496	0	GTA,G	1	1	79,41,4,6	1	1	0	2	GTA,GTA	NA	NA	0.361455098	0	12,23,3,2	1	1	0	3.695425962	0	2	GTA,GTA	GTA,G	0.125	0.119266179	0	NA	NA	26,18,2,2	1	1	0	0.643929679	0	2	GTA,GTA	NA	NA	0.265607722	0	NA	NA	56,54,7,9	1	1	0	2.469717301	0
chr12_ref_v2	699848	0	G,GA	1	1	8,17,4,33	1	1	0	2	G,GA	GA,GA	0.5	0.128711204	0	0,7,1,2	1	0	0	2.4478758	0	2	NA	NA	NA	NA	0	NA	NA	7,14,1,17	1	1	0	1.035713341	0	2	G,GA	NA	NA	0.079000377	0	NA	NA	7,20,1,24	1	1	0	1.310077419	0
chr12_ref_v2	704047	0	TA,T,TAA	1	1	5,7,5,6,4,5	1	1	0	2	TA,TAA	TA,T	0.5	0.309642949	0	3,1,2,0,0,0	1	0	0	1.356987392	0	2	NA	NA	NA	NA	0	NA	NA	4,8,3,5,1,2	1	1	0	1.008868262	0	2	TA,TA	TA,T	0.5	0.536432264	0	NA	NA	13,18,3,10,4,3	1	1	0	2.204841401	0
chr12_ref_v2	723077	0	CA,C	1	1	31,60,8,10	1	1	0	2	CA,CA	CA,C	0.125	0.006664648	0	4,12,1,1	1	0	0	0.652269874	0	2	NA	NA	NA	NA	0	NA	NA	14,29,0,1	1	1	0	1.315899768	0	2	CA,CA	NA	NA	1.028983393	0	NA	NA	41,77,5,6	1	1	0	1.063708488	0
chr12_ref_v2	731688	1	T,C	1	0	0,92,6,0	1	1	1	2	NA	NA	NA	NA	0	0,27,3,0	1	1	0	0.568083572	0	2	NA	NA	NA	NA	0	NA	NA	1,33,1,0	1	1	0	0.723595981	0	2	NA	NA	NA	NA	0	NA	NA	0,114,3,0	1	1	0	1.226038647	0
chr12_ref_v2	731693	1	G,T	0	0	0,93,8,0	1	1	1	2	NA	NA	NA	NA	0	0,26,3,0	1	1	0	0.392849884	0	2	NA	NA	NA	NA	0	NA	NA	1,33,1,0	1	1	0	0.843314888	0	2	NA	NA	NA	NA	0	NA	NA	0,115,3,0	1	1	0	1.996241033	0
chr12_ref_v2	731701	1	G,A	0	0	0,94,11,0	1	1	1	2	NA	NA	NA	NA	0	0,21,3,0	1	1	0	0.331088583	0	2	NA	NA	NA	NA	0	NA	NA	1,33,2,0	1	1	0	0.813458851	0	2	NA	NA	NA	NA	0	NA	NA	0,108,5,0	1	1	0	1.864935704	0
chr12_ref_v2	731702	1	C,T	0	0	0,95,11,0	1	1	1	2	NA	NA	NA	NA	0	0,21,3,0	1	1	0	0.337239169	0	2	NA	NA	NA	NA	0	NA	NA	1,32,2,0	1	1	0	0.814830475	0	2	NA	NA	NA	NA	0	NA	NA	0,111,5,0	1	1	0	1.927293162	0
chr12_ref_v2	731704	1	A,T	0	0	0,91,12,0	1	1	1	2	NA	NA	NA	NA	0	0,21,3,0	1	1	0	0.266481069	0	2	NA	NA	NA	NA	0	NA	NA	1,32,3,0	1	1	0	0.71916382	0	2	NA	NA	NA	NA	0	NA	NA	0,113,5,1	1	1	0	2.09780959	0
chr12_ref_v2	731710	1	CACA,C	1	0	0,95,15,0	1	1	1	2	NA	NA	NA	NA	0	0,22,4,0	1	1	0	0.317464166	0	2	NA	NA	NA	NA	0	NA	NA	1,29,3,0	1	1	1	0.843077111	0	2	NA	NA	NA	NA	0	NA	NA	0,110,5,0	1	1	0	3.278881684	0
chr12_ref_v2	731716	1	T,A	0	0	0,89,17,0	1	1	1	2	NA	NA	NA	NA	0	0,20,3,0	1	1	0	0.316491865	0	2	NA	NA	NA	NA	0	NA	NA	1,27,3,0	1	1	1	0.922125507	0	2	NA	NA	NA	NA	0	NA	NA	0,101,5,0	1	1	0	3.857340848	0
chr12_ref_v2	731718	1	TATA,T	1	0	0,91,17,0	1	1	1	2	NA	NA	NA	NA	0	1,20,3,0	1	1	0	1.002370064	0	2	NA	NA	NA	NA	0	NA	NA	1,26,3,0	1	1	1	0.921985467	0	2	NA	NA	NA	NA	0	NA	NA	0,98,5,0	1	1	0	3.546691011	0
chr12_ref_v2	731727	1	T,TACG	1	0	0,89,22,0	1	1	1	2	NA	NA	NA	NA	0	1,18,3,0	1	1	0	1.154135062	0	2	NA	NA	NA	NA	0	NA	NA	0,25,4,0	1	1	1	0.547752299	0	2	NA	NA	NA	NA	0	NA	NA	0,95,8,0	1	1	0	3.487192336	0
chr12_ref_v2	731731	1	A,ATTCC	1	0	0,85,25,0	1	1	1	2	NA	NA	NA	NA	0	2,17,4,0	1	1	0	2.432025032	0	2	NA	NA	NA	NA	0	NA	NA	0,26,5,0	1	1	1	0.598158172	0	2	NA	NA	NA	NA	0	NA	NA	0,94,11,0	1	1	0	3.256767686	0
chr12_ref_v2	731735	1	T,TTC	1	0	0,86,31,0	1	1	1	2	NA	NA	NA	NA	0	2,18,4,0	1	1	0	2.550994842	0	2	NA	NA	NA	NA	0	NA	NA	1,24,5,0	1	1	1	1.138093194	0	2	NA	NA	NA	NA	0	NA	NA	0,94,20,0	1	1	0	1.869660756	0
chr12_ref_v2	731749	1	A,T	1	0	9,87,42,0	1	1	0	2	NA	NA	NA	NA	0	2,13,6,0	1	1	0	0.441878504	0	2	NA	NA	NA	NA	0	NA	NA	2,20,7,0	1	1	0	0.545950444	0	2	NA	NA	NA	NA	0	NA	NA	3,75,29,0	1	1	0	1.150723395	0
chr12_ref_v2	733521	0	A,AG	0	0	170,169,162,180	1	1	1	2	A,AG	NA	NA	0.00881063	0	39,39,13,12	1	1	1	5.567936794	0	2	A,AG	A,A	0.5	0.039220713	0	NA	NA	73,79,79,66	1	1	1	0.864150735	0	2	A,AG	NA	NA	0.047146778	0	NA	NA	197,227,171,178	1	1	1	2.731960341	0
chr12_ref_v2	734067	0	A,T	1	0	104,176,110,188	1	1	1	2	A,T	NA	NA	0.062303883	0	24,29,15,21	1	1	1	1.798631509	0	2	A,T	A,A	0.25	0.124052649	0	NA	NA	60,72,46,62	1	1	1	2.530493977	0	2	A,T	A,A	0.125	0.050643733	0	NA	NA	121,191,103,179	1	1	1	1.341029771	0
chr12_ref_v2	734508	1	C,CT	1	0	100,155,0,101	1	1	0	2	NA	NA	NA	NA	0	19,35,0,24	1	1	0	0.445725231	0	2	NA	NA	NA	NA	0	NA	NA	56,68,0,31	1	1	0	1.946363229	0	2	NA	NA	NA	NA	0	NA	NA	106,152,0,96	1	1	0	0.664031435	0
chr12_ref_v2	734513	1	G,A	0	0	101,154,1,97	1	1	0	2	NA	NA	NA	NA	0	17,33,1,24	1	1	0	0.990683221	0	2	NA	NA	NA	NA	0	NA	NA	57,70,0,26	1	1	0	2.205811722	0	2	NA	NA	NA	NA	0	NA	NA	113,147,0,91	1	1	0	1.121718508	0
chr12_ref_v2	734518	1	C,A	1	0	105,155,0,93	1	1	0	2	NA	NA	NA	NA	0	18,30,0,21	1	1	0	0.589164308	0	2	NA	NA	NA	NA	0	NA	NA	55,67,0,23	1	1	0	2.101224442	0	2	NA	NA	NA	NA	0	NA	NA	116,143,0,79	1	1	0	1.43353447	0
chr12_ref_v2	734522	1	T,G	1	0	111,150,0,86	1	1	0	2	NA	NA	NA	NA	0	19,29,0,19	1	1	0	0.538657132	0	2	NA	NA	NA	NA	0	NA	NA	57,66,0,19	1	1	0	2.215568311	0	2	NA	NA	NA	NA	0	NA	NA	112,143,0,65	1	1	0	1.025314621	0
chr12_ref_v2	734537	1	G,A	1	0	116,148,0,64	1	1	0	2	NA	NA	NA	NA	0	22,27,0,13	1	1	0	0.360500191	0	2	NA	NA	NA	NA	0	NA	NA	66,65,0,10	1	1	0	3.417576414	0	2	NA	NA	NA	NA	0	NA	NA	121,130,0,33	1	1	0	2.573340441	0
chr12_ref_v2	734543	1	G,C	0	0	117,143,0,57	1	1	0	2	NA	NA	NA	NA	0	26,25,0,10	1	1	0	0.682939774	0	2	NA	NA	NA	NA	0	NA	NA	63,59,0,7	1	1	0	3.429736412	0	2	NA	NA	NA	NA	0	NA	NA	120,129,0,27	1	1	0	2.40574657	0
chr12_ref_v2	734559	1	A,G	0	0	133,137,0,26	1	1	0	2	NA	NA	NA	NA	0	30,25,0,5	1	1	0	0.603860208	0	2	NA	NA	NA	NA	0	NA	NA	55,62,0,2	1	1	0	1.513619526	0	2	NA	NA	NA	NA	0	NA	NA	142,136,0,15	1	1	0	1.054232782	0
chr12_ref_v2	734833	0	AT,A	1	1	69,63,5,12	1	1	0	2	AT,AT	NA	NA	0.219639034	0	20,18,2,5	1	1	0	0.634536221	0	2	AT,AT	NA	NA	0.014194837	0	NA	NA	23,33,2,1	1	1	0	1.708050858	0	2	AT,AT	NA	NA	1.137822676	0	NA	NA	72,101,6,7	1	1	0	3.281418284	0
chr12_ref_v2	740771	0	A,C	0	0	97,19,0,68	1	1	0	2	A,C	A,A	0.25	0.008658063	0	16,3,0,6	1	1	0	0.83652123	0	2	A,C	A,A	0.5	0.126573912	0	NA	NA	50,9,0,14	1	1	0	2.708980931	0	2	A,C	A,A	0.5	0.270874954	0	NA	NA	121,41,0,48	1	1	0	4.955411362	0
chr12_ref_v2	766413	0	T,TA,TAA	1	1	1,11,0,0,3,0	1	0	0	2	NA	NA	NA	NA	0	3,9,0,0,0,0	1	0	0	1.511923683	0	2	NA	NA	NA	NA	0	NA	NA	1,7,0,2,1,0	1	0	0	0.840748245	0	2	NA	NA	NA	NA	0	NA	NA	4,16,0,8,0,2	1	1	0	3.539393505	0
chr12_ref_v2	769072	0	CAT,C	1	1	52,68,14,7	1	1	0	2	CAT,CAT	CAT,C	0.125	0.209337386	0	24,12,7,8	1	1	0	3.138921057	0	2	CAT,CAT	CAT,C	0.5	0.05917573	0	NA	NA	17,30,3,3	1	1	0	0.865968628	0	2	CAT,CAT	CAT,C	0.125	0.10440623	0	NA	NA	60,76,13,13	1	1	0	1.220091296	0
chr12_ref_v2	796303	0	C,A	0	0	114,42,0,33	1	1	0	2	C,C	C,A	0.25	0.422414666	0	11,14,0,0	1	1	0	4.523076424	0	2	C,C	NA	NA	0	0	NA	NA	43,35,0,6	1	1	0	4.87384294	0	2	C,C	C,A	0.125	0.297251523	0	NA	NA	129,83,0,8	1	1	0	8.666353399	0
chr12_ref_v2	805009	0	A,C	0	0	81,39,0,35	1	1	0	2	A,A	A,C	0.5	0.105360516	0	8,4,0,6	1	0	0	0.697927258	0	2	NA	NA	NA	NA	0	NA	NA	39,41,0,4	1	1	0	6.750547383	0	2	A,A	A,C	0.125	0.064538521	0	NA	NA	83,101,0,21	1	1	0	13.81671206	0
chr12_ref_v2	808504	0	A,G	0	0	149,129,0,0	1	1	0	2	A,A	NA	NA	0	0	18,21,0,0	1	1	0	0.681131316	0	2	A,A	NA	NA	0	0	NA	NA	13,17,33,25	1	1	0	315.2732756	1	2	A,G	G,G	0.25	0.148420005	0	g.808504A>G	0	156,92,0,0	1	1	0	2.902261958	0
chr12_ref_v2	818980	0	C,CT	1	1	87,63,4,1	1	1	0	2	C,C	NA	NA	0.492874941	0	15,10,3,1	1	1	0	1.755676112	0	2	C,C	C,CT	0.25	0.170582468	0	NA	NA	42,33,1,0	1	1	0	0.50487463	0	2	C,C	NA	NA	0.632080775	0	NA	NA	126,85,0,2	1	1	0	0.975144363	0
chr12_ref_v2	829316	0	GTA,G	1	1	63,68,10,11	1	1	0	2	GTA,GTA	GTA,G	0.125	0.179202739	0	13,19,0,3	1	1	0	0.829395454	0	2	GTA,GTA	GTA,G	0.125	0.252797572	0	NA	NA	26,25,8,3	1	1	0	1.322705579	0	2	GTA,GTA	GTA,G	0.125	0.121605406	0	NA	NA	56,63,8,14	1	1	0	0.858492898	0
chr12_ref_v2	837427	0	CAT,C	1	1	64,45,5,12	1	1	0	2	CAT,CAT	CAT,C	0.125	0.206662391	0	16,13,0,7	1	1	0	1.354181215	0	2	CAT,CAT	CAT,C	0.25	0.129772534	0	NA	NA	22,23,2,5	1	1	0	0.894278573	0	2	CAT,CAT	CAT,C	0.125	0.205216575	0	NA	NA	61,53,7,4	1	1	0	1.275048741	0
chr12_ref_v2	881858	0	C,CAT	1	1	5,3,35,43	1	1	1	2	CAT,CAT	NA	NA	0.633765562	0	5,1,20,14	1	1	0	1.146143204	0	2	CAT,CAT	NA	NA	0.008095238	0	NA	NA	0,0,15,19	1	1	0	0.718191925	0	2	CAT,CAT	NA	NA	1.146253062	0	NA	NA	8,5,54,46	1	1	0	1.124675042	0
chr12_ref_v2	921377	0	T,G	1	0	24,164,64,0	1	1	0	2	T,T	T,G	0.5	0.036557596	0	2,19,4,0	1	1	0	0.782819536	0	2	T,T	T,G	0.5	0.336472237	0	NA	NA	22,56,18,0	1	1	0	4.536749558	0	2	T,T	T,G	0.5	0.313657559	0	NA	NA	43,176,73,0	1	1	0	2.590670077	0
chr12_ref_v2	946099	1	T,C	0	0	0,1,0,0	0	0	1	2	NA	NA	NA	NA	0	0,0,0,0	0	0	1	0	0	2	NA	NA	NA	NA	0	NA	NA	0,0,1,1	1	0	1	0	0	2	NA	NA	NA	NA	0	NA	NA	0,0,0,0	0	0	1	0	0
chr12_ref_v2	946102	1	C,T	1	0	0,1,0,0	0	0	1	2	NA	NA	NA	NA	0	0,0,0,0	0	0	1	0	0	2	NA	NA	NA	NA	0	NA	NA	0,0,1,1	1	0	1	0	0	2	NA	NA	NA	NA	0	NA	NA	0,0,0,0	0	0	1	0	0
chr12_ref_v2	946125	1	T,A	0	0	0,1,0,0	0	0	1	2	NA	NA	NA	NA	0	0,0,0,0	0	0	1	0	0	2	NA	NA	NA	NA	0	NA	NA	0,0,1,1	1	0	1	0	0	2	NA	NA	NA	NA	0	NA	NA	0,3,0,0	0	0	1	0	0
chr12_ref_v2	946140	1	C,T	1	0	0,2,0,0	0	0	1	2	NA	NA	NA	NA	0	0,0,0,0	0	0	1	0	0	2	NA	NA	NA	NA	0	NA	NA	0,1,0,1	1	0	1	0	0	2	NA	NA	NA	NA	0	NA	NA	0,3,0,0	0	0	1	0	0
chr12_ref_v2	976261	1	G,T	0	0	1,144,0,4	1	1	0	2	NA	NA	NA	NA	0	0,40,0,5	1	1	0	2.343054514	0	2	NA	NA	NA	NA	0	NA	NA	0,61,0,3	1	1	0	0.61538591	0	2	NA	NA	NA	NA	0	NA	NA	0,142,0,2	1	1	0	0.887977307	0
chr12_ref_v2	977156	1	C,T	0	0	0,0,1,0	0	0	1	2	NA	NA	NA	NA	0	0,0,0,1	0	0	1	0	0	2	NA	NA	NA	NA	0	NA	NA	0,0,0,0	0	0	1	0	0	2	NA	NA	NA	NA	0	NA	NA	0,0,0,0	0	0	1	0	0
chr12_ref_v2	1002125	0	GA,G	1	1	45,30,5,21	1	1	0	2	GA,GA	GA,G	0.25	0.099974729	0	4,6,0,4	1	0	0	0.699156135	0	2	NA	NA	NA	NA	0	NA	NA	17,16,7,7	1	1	0	2.174892457	0	2	GA,GA	GA,G	0.25	0.035366587	0	NA	NA	33,47,10,19	1	1	0	2.834821629	0
chr12_ref_v2	1011283	0	CTT,C,CT	1	1	9,9,9,4,68,53	1	1	0	2	CT,CT	CTT,CT	0.125	0.371267511	0	0,1,2,2,14,11	1	1	0	0.787046043	0	2	CT,CT	NA	NA	0.268977352	0	NA	NA	0,4,2,5,31,28	1	1	0	1.548287895	0	2	CT,CT	NA	NA	0.283519829	0	NA	NA	2,5,11,16,57,75	1	1	0	5.442344156	0
chr12_ref_v2	1012240	0	A,AGCC	0	0	0,0,59,116	1	1	0	2	AGCC,AGCC	NA	NA	0	0	0,0,11,14	1	1	0	0.757844489	0	2	AGCC,AGCC	NA	NA	0	0	NA	NA	0,0,37,50	1	1	0	1.33771624	0	2	AGCC,AGCC	NA	NA	0	0	NA	NA	0,0,108,146	1	1	0	2.770019067	0
chr12_ref_v2	1015394	0	A,AAT	1	1	22,20,46,74	1	1	0	2	AAT,AAT	A,AAT	0.25	0.091526236	0	6,2,10,11	1	1	0	0.73191587	0	2	AAT,AAT	A,AAT	0.25	0.255354208	0	NA	NA	8,4,29,28	1	1	0	2.062702304	0	2	AAT,AAT	A,AAT	0.125	0.096605748	0	NA	NA	11,15,73,79	1	1	0	3.943122856	0
chr12_ref_v2	1019028	0	GA,G	1	1	53,95,14,23	1	1	0	2	GA,GA	GA,G	0.125	0.084184493	0	9,24,3,2	1	1	0	1.035064551	0	2	GA,GA	NA	NA	0.209588475	0	NA	NA	25,31,6,10	1	1	0	0.810583725	0	2	GA,GA	GA,G	0.25	0.102601619	0	NA	NA	58,79,17,28	1	1	0	1.102447396	0
chr12_ref_v2	1024892	0	A,AT	1	1	20,11,7,4	1	1	0	2	A,A	A,AT	0.5	0.091130186	0	7,0,5,6	1	0	0	2.795280443	0	2	NA	NA	NA	NA	0	NA	NA	9,10,3,3	1	1	0	1.037492433	0	2	A,A	A,AT	0.5	0.167916694	0	NA	NA	19,19,18,12	1	1	0	2.295382121	0
chr12_ref_v2	1024917	0	A,T	1	0	22,109,24,8	1	1	0	2	A,A	A,T	0.5	0.310849132	1	9,21,5,1	1	1	0	1.365980993	0	2	A,A	A,T	0.25	0.336472237	0	NA	NA	15,43,4,3	1	1	0	1.734944994	0	2	A,A	A,T	0.25	0.168622712	0	NA	NA	28,117,17,8	1	1	0	0.959223727	0
chr12_ref_v2	1024921	0	GT,G	1	1	29,67,4,14	1	1	0	2	GT,GT	GT,G	0.125	0.046824037	0	5,15,0,2	1	1	0	0.624097469	0	2	GT,GT	NA	NA	0.130900628	0	NA	NA	16,27,0,2	1	1	0	1.215787125	0	2	GT,GT	NA	NA	0.623518285	0	NA	NA	31,77,1,7	1	1	0	1.403822879	0
chr12_ref_v2	1026598	0	CT,C	1	1	52,52,10,14	1	1	0	2	CT,CT	NA	NA	0.105312112	0	12,9,0,2	1	1	0	0.795148577	0	2	CT,CT	NA	NA	0.598901922	0	NA	NA	18,19,0,7	1	1	0	0.810595324	0	2	CT,CT	NA	NA	0.033872602	0	NA	NA	56,59,11,10	1	1	0	0.634237722	0
chr12_ref_v2	1031507	0	A,C	0	0	243,56,1,77	1	1	0	2	A,A	A,C	0.5	0.245122458	0	27,19,0,7	1	1	0	4.479097639	0	2	A,A	A,C	0.25	0.196710294	0	NA	NA	97,43,0,23	1	1	0	4.361667463	0	2	A,A	A,C	0.25	0.182321557	0	NA	NA	239,126,0,52	1	1	0	15.84460685	0
chr12_ref_v2	1053205	0	AT,A	1	1	80,34,5,15	1	1	0	2	AT,AT	NA	NA	0.168816994	0	14,13,1,6	1	1	0	1.24415962	0	2	AT,AT	NA	NA	0.00291849	0	NA	NA	25,11,2,1	1	1	0	0.645228403	0	2	AT,AT	NA	NA	0.987302881	0	NA	NA	60,61,8,10	1	1	0	6.057054237	0
chr12_ref_v2	1064930	1	C,T	0	0	0,0,9,134	1	1	1	2	NA	NA	NA	NA	0	0,0,1,16	1	0	0	0.229707439	0	2	NA	NA	NA	NA	0	NA	NA	0,0,13,86	1	1	0	2.156248896	0	2	NA	NA	NA	NA	0	NA	NA	0,0,24,170	1	1	0	2.99661082	0
chr12_ref_v2	1064941	1	GGT,G	1	1	5,49,2,50	1	1	1	2	NA	NA	NA	NA	0	1,5,0,10	1	0	1	0.791910526	0	2	NA	NA	NA	NA	0	NA	NA	7,32,4,39	1	1	0	1.215400667	0	2	NA	NA	NA	NA	0	NA	NA	15,66,8,65	1	1	0	2.236563617	0
chr12_ref_v2	1066465	1	G,C	0	0	0,10,0,0	0	0	1	2	NA	NA	NA	NA	0	0,2,0,0	0	0	1	0	0	2	NA	NA	NA	NA	0	NA	NA	0,6,0,0	0	0	1	0	0	2	NA	NA	NA	NA	0	NA	NA	0,2,1,1	1	0	1	0	0
chr12_ref_v2	1066466	1	C,CCCACATGTTTTTGTTA	0	0	0,10,0,0	0	0	1	2	NA	NA	NA	NA	0	0,2,0,0	0	0	1	0	0	2	NA	NA	NA	NA	0	NA	NA	0,6,0,0	0	0	1	0	0	2	NA	NA	NA	NA	0	NA	NA	0,2,1,1	1	0	1	0	0
chr12_ref_v2	1066485	1	T,TC	1	0	0,6,0,0	0	0	1	2	NA	NA	NA	NA	0	0,1,0,0	0	0	1	0	0	2	NA	NA	NA	NA	0	NA	NA	0,1,0,0	0	0	1	0	0	2	NA	NA	NA	NA	0	NA	NA	0,2,1,0	1	0	1	0	0
chr12_ref_v2	1066486	1	G,GATTTTTTCTGCATAC	1	0	0,6,0,0	0	0	1	2	NA	NA	NA	NA	0	0,1,0,0	0	0	1	0	0	2	NA	NA	NA	NA	0	NA	NA	0,1,0,0	0	0	1	0	0	2	NA	NA	NA	NA	0	NA	NA	0,2,1,0	1	0	1	0	0
chr12_ref_v2	1067034	1	T,TTTATATG	0	0	0,0,0,0	0	0	1	2	NA	NA	NA	NA	0	0,0,0,0	0	0	1	0	0	2	NA	NA	NA	NA	0	NA	NA	0,0,0,1	0	0	1	0	0	2	NA	NA	NA	NA	0	NA	NA	0,0,0,0	0	0	1	0	0
chr12_ref_v2	1067036	1	C,CTACAGTGGTTG	1	0	0,0,0,0	0	0	1	2	NA	NA	NA	NA	0	0,0,0,0	0	0	1	0	0	2	NA	NA	NA	NA	0	NA	NA	0,0,0,1	0	0	1	0	0	2	NA	NA	NA	NA	0	NA	NA	0,0,0,0	0	0	1	0	0
chr12_ref_v2	1067039	1	A,AT	1	0	0,0,0,0	0	0	1	2	NA	NA	NA	NA	0	0,0,0,0	0	0	1	0	0	2	NA	NA	NA	NA	0	NA	NA	0,0,0,1	0	0	1	0	0	2	NA	NA	NA	NA	0	NA	NA	0,0,0,0	0	0	1	0	0
chr12_ref_v2	1072281	1	ATAGAG,A	0	0	0,0,0,0	0	0	1	2	NA	NA	NA	NA	0	0,0,0,0	0	0	1	0	0	2	NA	NA	NA	NA	0	NA	NA	0,0,0,0	0	0	1	0	0	2	NA	NA	NA	NA	0	NA	NA	0,0,0,0	0	0	1	0	0
chr13_ref_v2	3692	1	T,C	0	0	0,0,0,0	0	0	1	2	NA	NA	NA	NA	0	0,0,0,0	0	0	1	0	0	2	NA	NA	NA	NA	0	NA	NA	0,0,1,1	1	0	1	0	0	2	NA	NA	NA	NA	0	NA	NA	1,0,0,0	0	0	1	0	0
chr13_ref_v2	21958	0	GTA,G	1	1	41,33,8,11	1	1	1	2	GTA,GTA	GTA,G	0.125	0.084774443	0	19,19,7,8	1	1	0	0.949807805	0	2	GTA,GTA	GTA,G	0.5	0.246372315	0	NA	NA	22,13,6,2	1	1	0	0.830858194	0	2	GTA,GTA	GTA,G	0.125	0.01436765	0	NA	NA	56,55,10,5	1	1	0	1.601580324	0
chr13_ref_v2	25935	0	C,G	0	0	188,20,0,49	1	1	0	2	C,C	C,G	0.5	0.326902786	0	34,4,0,7	1	1	0	0.491503344	0	2	C,C	C,G	0.25	0.387765531	0	NA	NA	98,16,0,4	1	1	0	4.28673503	0	2	C,C	C,G	0.125	0.418710335	0	NA	NA	266,36,0,17	1	1	0	7.455279302	0
chr13_ref_v2	26538	0	CTT,C	1	1	1,2,66,83	1	1	0	2	C,C	NA	NA	0.425399323	0	0,1,16,10	1	1	0	1.19018469	0	2	C,C	CTT,C	0.125	0.026798193	0	NA	NA	0,0,29,38	1	1	0	0.46654336	0	2	C,C	NA	NA	0	0	NA	NA	0,1,82,93	1	1	0	0.686029899	0
chr13_ref_v2	26551	0	A,AT,ATT	1	1	0,3,0,17,28,61	1	1	0	2	ATT,ATT	A,ATT	0.125	0.55389864	0	0,0,0,3,2,8	1	0	0	0.485022419	0	2	NA	NA	NA	NA	0	NA	NA	0,2,0,5,17,36	1	1	0	0.679791682	0	2	ATT,ATT	A,ATT	0.125	0.735284805	0	NA	NA	0,2,4,12,40,68	1	1	0	1.632622057	0
chr13_ref_v2	26718	0	A,AT	1	1	8,17,48,33	1	1	1	2	AT,AT	A,AT	0.125	0.051865893	0	3,6,12,15	1	1	0	0.930520353	0	2	AT,AT	A,AT	0.125	0.077312853	0	NA	NA	6,9,23,17	1	1	0	0.689699667	0	2	AT,AT	A,AT	0.25	0.053450671	0	NA	NA	11,15,49,39	1	1	0	0.622190231	0
chr13_ref_v2	35900	0	C,T	1	0	0,1,194,189	1	1	0	2	T,T	NA	NA	0.002607563	0	0,0,38,37	1	1	0	0.382066755	0	2	T,T	NA	NA	0	0	NA	NA	0,0,70,81	1	1	0	0.815159759	0	2	T,T	NA	NA	0	0	NA	NA	0,0,222,241	1	1	0	0.94569983	0
chr13_ref_v2	41949	0	GAA,G,GA	1	1	3,8,18,13,22,4	1	1	0	2	G,GA	GAA,GA	0.25	0.197453785	0	0,1,3,0,6,2	1	0	0	1.18013052	0	2	NA	NA	NA	NA	0	NA	NA	3,4,12,5,9,7	1	1	0	2.111770276	0	2	G,GA	GAA,GA	0.25	0.225856312	0	NA	NA	1,6,27,11,29,12	1	1	0	2.408414846	0
chr13_ref_v2	43037	0	A,G	0	0	0,0,164,151	1	1	0	2	G,G	NA	NA	0	0	0,0,26,31	1	1	0	0.723502951	0	2	G,G	NA	NA	0	0	NA	NA	0,0,77,65	1	1	0	0.498594315	0	2	G,G	NA	NA	0	0	NA	NA	3,0,211,157	1	1	0	1.595402411	0
chr13_ref_v2	43865	0	CT,C	1	1	92,87,11,10	1	1	0	2	CT,CT	CT,C	0.125	0.070614678	0	22,13,4,0	1	1	0	1.024264848	0	2	CT,CT	CT,C	0.125	0.147171087	0	NA	NA	54,32,5,5	1	1	0	1.5736034	0	2	CT,CT	CT,C	0.125	0.068971767	0	NA	NA	100,129,9,6	1	1	0	2.760420021	0
chr13_ref_v2	43906	0	A,ATT	1	1	3,0,76,76	1	1	0	2	ATT,ATT	NA	NA	0.712691777	0	0,0,20,17	1	1	0	0.515272832	0	2	ATT,ATT	NA	NA	0	0	NA	NA	1,0,33,31	1	1	0	0.410170968	0	2	ATT,ATT	NA	NA	0.015504187	0	NA	NA	0,1,96,101	1	1	0	0.74189389	0
chr13_ref_v2	44388	0	ACAGCAG,A	1	1	1,1,151,132	1	1	0	2	A,A	NA	NA	0.007042283	0	0,0,14,14	1	1	0	0.410127136	0	2	A,A	NA	NA	0	0	NA	NA	0,1,78,68	1	1	0	0.394883082	0	2	A,A	NA	NA	0.006825965	0	NA	NA	1,1,202,208	1	1	0	1.304037212	0
chr13_ref_v2	45999	0	T,TTATATATATA	1	1	0,0,79,69	1	1	0	2	TTATATATATA,TTATATATATA	NA	NA	0	0	0,0,27,28	1	1	0	0.52776312	0	2	TTATATATATA,TTATATATATA	NA	NA	0	0	NA	NA	0,0,27,33	1	1	0	0.954822158	0	2	TTATATATATA,TTATATATATA	NA	NA	0	0	NA	NA	0,0,80,90	1	1	0	1.268190539	0
chr13_ref_v2	49836	0	C,CTTT,CTTTTTTTTTTTTTTTT	1	1	2,1,26,26,58,6	1	1	0	2	CTTT,CTTTTTTTTTTTTTTTT	CTTTTTTTTTTTTTTTT,CTTTTTTTTTTTTTTTT	0.125	0.451542574	0	0,0,7,8,13,4	1	1	0	1.129598486	0	2	CTTT,CTTTTTTTTTTTTTTTT	NA	NA	0.125163143	0	NA	NA	0,1,22,25,14,2	1	1	0	3.891438151	0	2	CTTT,CTTTTTTTTTTTTTTTT	CTTT,CTTT	0.5	0.021053409	0	NA	NA	2,0,46,53,42,7	1	1	0	4.806239988	0
chr13_ref_v2	65930	0	CTGTTGTTGT,C	1	1	0,0,130,133	1	1	0	2	C,C	NA	NA	0	0	0,0,21,28	1	1	0	0.681464345	0	2	C,C	NA	NA	0	0	NA	NA	0,0,54,50	1	1	0	0.489201124	0	2	C,C	NA	NA	0	0	NA	NA	0,0,136,167	1	1	0	1.223823422	0
chr13_ref_v2	82776	0	C,A	0	0	152,36,0,30	1	1	0	2	C,C	C,A	0.25	0.143455391	0	34,8,0,4	1	1	0	0.574703984	0	2	C,C	C,A	0.25	0.182321557	0	NA	NA	75,33,1,6	1	1	0	3.638109446	0	2	C,C	C,A	0.125	0.028170877	0	NA	NA	197,75,0,14	1	1	0	5.572775156	0
chr13_ref_v2	95592	0	C,CA	1	1	35,81,0,5	1	1	0	2	C,C	NA	NA	0.053508281	0	10,20,3,2	1	1	0	2.986433549	0	2	C,C	C,CA	0.25	0.129760473	0	NA	NA	22,32,0,6	1	1	0	1.559373636	0	2	C,C	C,CA	0.125	0.136117674	0	NA	NA	41,95,0,1	1	1	0	0.775349104	0
chr13_ref_v2	95731	0	CTA,C	1	1	48,61,8,8	1	1	0	2	CTA,CTA	NA	NA	0.204692392	0	13,21,4,5	1	1	0	1.018903414	0	2	CTA,CTA	CTA,C	0.25	0.086089134	0	NA	NA	18,27,1,2	1	1	0	0.769982912	0	2	CTA,CTA	NA	NA	0.57576265	0	NA	NA	53,50,12,4	1	1	0	1.140127844	0
chr13_ref_v2	103898	0	A,G	1	0	0,0,172,150	1	1	0	2	G,G	NA	NA	0	0	0,0,34,38	1	1	0	0.78471633	0	2	G,G	NA	NA	0	0	NA	NA	1,1,74,62	1	1	0	0.816932211	0	2	G,G	NA	NA	0.014598799	0	NA	NA	2,1,191,154	1	1	0	0.618155775	0
chr13_ref_v2	157768	0	T,G	0	0	8,136,22,0	1	1	0	2	T,T	T,G	0.25	0.111591065	0	2,21,1,0	1	1	0	0.715113549	0	2	T,T	T,G	0.125	0.021978907	0	NA	NA	13,51,13,0	1	1	0	4.550587276	0	2	T,T	T,G	0.5	0.421213465	0	NA	NA	31,118,17,0	1	1	0	10.40545782	0
chr13_ref_v2	158400	0	T,TA	1	1	18,5,4,5	1	1	0	2	T,T	T,TA	0.5	0.009490788	0	4,1,4,2	1	0	0	1.468849928	0	2	NA	NA	NA	NA	0	NA	NA	4,2,0,2	1	0	0	0.466996464	0	2	NA	NA	NA	NA	0	NA	NA	14,7,4,3	1	1	0	0.874098626	0
chr13_ref_v2	159856	0	CAT,C	1	1	31,52,6,11	1	1	1	2	CAT,CAT	NA	NA	0.057874459	0	18,13,5,6	1	1	0	1.322626099	0	2	CAT,CAT	CAT,C	0.25	0.044846028	0	NA	NA	13,15,5,2	1	1	0	1.297042443	0	2	CAT,CAT	CAT,C	0.125	0.035672234	0	NA	NA	45,58,13,14	1	1	0	1.337191571	0
chr13_ref_v2	164397	0	G,GT	1	1	1,13,5,11	1	1	0	2	G,GT	GT,GT	0.25	0.02467733	0	2,3,1,3	1	0	0	1.503839633	0	2	NA	NA	NA	NA	0	NA	NA	1,6,1,4	1	0	0	0.60446825	0	2	NA	NA	NA	NA	0	NA	NA	4,13,10,14	1	1	0	1.33655889	0
chr13_ref_v2	165423	0	C,CTTTT	1	1	1,3,72,10	1	1	0	2	CTTTT,CTTTT	C,CTTTT	0.125	0.312374685	0	0,0,22,5	1	1	0	0.726985579	0	2	CTTTT,CTTTT	NA	NA	0	0	NA	NA	0,1,28,7	1	1	0	0.935587334	0	2	CTTTT,CTTTT	NA	NA	0.028170877	0	NA	NA	0,1,70,21	1	1	0	2.828194938	0
chr13_ref_v2	169051	0	C,CT	1	1	9,13,82,53	1	1	0	2	CT,CT	C,CT	0.125	0.017095713	0	3,2,17,14	1	1	0	0.518144688	0	2	CT,CT	C,CT	0.125	0.026097773	0	NA	NA	7,8,38,40	1	1	0	1.431325264	0	2	CT,CT	C,CT	0.125	0.182595514	0	NA	NA	17,27,83,83	1	1	0	2.221224511	0
chr13_ref_v2	169471	0	ATTGTTGTTGTTG,A	1	1	0,0,124,94	1	1	0	2	A,A	NA	NA	0	0	0,0,17,19	1	1	0	0.840980878	0	2	A,A	NA	NA	0	0	NA	NA	0,0,59,59	1	1	0	1.148377548	0	2	A,A	NA	NA	0	0	NA	NA	0,0,130,104	1	1	0	0.468509094	0
chr13_ref_v2	175875	0	TTTTTTCTTCTTCTTC,T	1	0	0,0,54,59	1	1	0	2	T,T	NA	NA	0	0	0,0,10,7	1	0	0	0.621330925	0	2	NA	NA	NA	NA	0	NA	NA	0,1,22,27	1	1	0	0.539349006	0	2	T,T	NA	NA	0.020202707	0	NA	NA	0,1,59,63	1	1	0	0.361799954	0
chr13_ref_v2	179688	0	AACTACTACTACTACT,A	1	1	0,0,117,96	1	1	0	2	A,A	NA	NA	0	0	0,0,27,24	1	1	0	0.397377545	0	2	A,A	NA	NA	0	0	NA	NA	0,0,51,36	1	1	0	0.566655148	0	2	A,A	NA	NA	0	0	NA	NA	0,0,126,80	1	1	0	1.429952903	0
chr13_ref_v2	183880	0	T,TA	1	1	1,0,90,75	1	1	1	2	TA,TA	NA	NA	0.00072915	0	0,0,14,17	1	1	0	0.745816643	0	2	TA,TA	NA	NA	0.004982304	0	NA	NA	0,0,30,21	1	1	0	0.534142737	0	2	TA,TA	NA	NA	0.005037737	0	NA	NA	0,0,98,78	1	1	0	0.484450239	0
chr13_ref_v2	184165	0	G,GTTA	1	0	0,0,9,8	1	0	1	2	NA	NA	NA	NA	0	0,0,1,2	1	0	0	0.354801721	0	2	NA	NA	NA	NA	0	NA	NA	0,0,2,7	1	0	1	1.291017452	0	2	NA	NA	NA	NA	0	NA	NA	0,0,5,22	1	1	1	3.795057859	0
chr13_ref_v2	184167	1	G,GTTCT	1	0	0,0,7,7	1	0	1	2	NA	NA	NA	NA	0	0,0,0,1	0	0	0	0	0	2	NA	NA	NA	NA	0	NA	NA	0,0,1,7	1	0	1	1.601694652	0	2	NA	NA	NA	NA	0	NA	NA	0,0,3,14	1	0	1	2.337007942	0
chr13_ref_v2	188154	1	A,C	0	0	0,0,0,0	0	0	1	2	NA	NA	NA	NA	0	0,0,0,0	0	0	1	0	0	2	NA	NA	NA	NA	0	NA	NA	0,0,0,0	0	0	1	0	0	2	NA	NA	NA	NA	0	NA	NA	0,0,1,1	1	0	1	0	0
chr13_ref_v2	188198	1	G,A	0	0	0,0,0,0	0	0	1	2	NA	NA	NA	NA	0	0,0,0,0	0	0	1	0	0	2	NA	NA	NA	NA	0	NA	NA	0,0,0,0	0	0	1	0	0	2	NA	NA	NA	NA	0	NA	NA	0,0,1,1	1	0	1	0	0
chr13_ref_v2	192001	0	T,TTTTTTTTTTCA,TTTTTTTTTTTCA	1	0	1,0,4,1,8,0	1	0	1	2	NA	NA	NA	NA	0	0,0,1,1,1,0	1	0	0	0.738467576	0	2	NA	NA	NA	NA	0	NA	NA	0,0,1,0,5,1	1	0	1	0.629586046	0	2	NA	NA	NA	NA	0	NA	NA	0,0,6,0,9,1	1	0	0	0.564108541	0
chr13_ref_v2	192739	0	GTA,G	1	1	78,66,9,10	1	1	0	2	GTA,GTA	GTA,G	0.125	0.273918381	0	22,13,4,1	1	1	0	0.779493989	0	2	GTA,GTA	GTA,G	0.25	0.131623651	0	NA	NA	20,21,4,2	1	1	0	0.595314179	0	2	GTA,GTA	GTA,G	0.25	0.19215317	0	NA	NA	64,69,8,13	1	1	0	0.848425512	0
chr13_ref_v2	196324	0	T,TTGTATAGTATCTGAGAAA	0	0	2,5,10,9	1	1	1	2	T,TTGTATAGTATCTGAGAAA	TTGTATAGTATCTGAGAAA,TTGTATAGTATCTGAGAAA	0.5	0.100083459	0	2,0,4,1	1	0	0	1.121870324	0	2	NA	NA	NA	NA	0	NA	NA	1,2,5,3	1	0	1	0.385275022	0	2	NA	NA	NA	NA	0	NA	NA	0,1,7,19	1	1	1	3.961782616	0
chr13_ref_v2	196334	1	A,T	0	0	0,0,2,5	1	0	1	2	NA	NA	NA	NA	0	0,0,1,0	0	0	1	0	0	2	NA	NA	NA	NA	0	NA	NA	0,0,0,2	0	0	1	0	0	2	NA	NA	NA	NA	0	NA	NA	0,0,0,1	0	0	1	0	0
chr13_ref_v2	196339	1	A,T	0	0	0,0,0,1	0	0	1	2	NA	NA	NA	NA	0	0,0,0,0	0	0	1	0	0	2	NA	NA	NA	NA	0	NA	NA	0,0,0,0	0	0	1	0	0	2	NA	NA	NA	NA	0	NA	NA	0,0,0,1	0	0	1	0	0
chr13_ref_v2	196616	1	T,A	0	0	0,0,0,0	0	0	1	2	NA	NA	NA	NA	0	0,0,0,0	0	0	1	0	0	2	NA	NA	NA	NA	0	NA	NA	0,0,0,0	0	0	1	0	0	2	NA	NA	NA	NA	0	NA	NA	0,0,0,1	0	0	1	0	0
chr13_ref_v2	196628	1	A,G	0	0	0,0,0,0	0	0	1	2	NA	NA	NA	NA	0	0,0,0,0	0	0	1	0	0	2	NA	NA	NA	NA	0	NA	NA	0,0,0,0	0	0	1	0	0	2	NA	NA	NA	NA	0	NA	NA	0,0,0,1	0	0	1	0	0
chr13_ref_v2	209065	0	CT,C	1	1	44,38,4,2	1	1	0	2	CT,CT	NA	NA	0.556229259	0	10,5,4,0	1	0	0	2.215316874	0	2	NA	NA	NA	NA	0	NA	NA	23,25,2,4	1	1	0	1.485673209	0	2	CT,CT	NA	NA	0.040372	0	NA	NA	56,51,5,3	1	1	0	0.408054419	0
chr13_ref_v2	209866	0	AATGATGATG,A	1	1	0,0,115,85	1	1	0	2	A,A	NA	NA	0	0	0,0,14,14	1	1	0	0.588453617	0	2	A,A	NA	NA	0	0	NA	NA	2,0,49,32	1	1	0	1.417487396	0	2	A,A	NA	NA	0.429856561	0	NA	NA	0,2,158,87	1	1	0	1.740776743	0
chr13_ref_v2	238757	0	CT,C	1	1	8,13,3,3	1	1	0	2	CT,CT	CT,C	0.125	0.116252605	0	3,4,4,0	1	0	0	1.63228742	0	2	NA	NA	NA	NA	0	NA	NA	6,9,2,3	1	1	0	0.448410272	0	2	CT,CT	CT,C	0.125	0.054590667	0	NA	NA	22,24,8,4	1	1	0	0.965622413	0
chr13_ref_v2	239347	0	CAT,C,CATAT	1	1	18,13,4,7,2,2	1	1	1	2	CAT,CAT	CAT,C	0.125	0.346305668	0	5,7,1,3,3,0	1	0	0	1.339211915	0	2	NA	NA	NA	NA	0	NA	NA	8,11,3,2,3,2	1	1	0	0.997584266	0	2	CAT,CAT	CAT,CATAT	0.25	0.177385136	0	NA	NA	32,21,10,8,4,4	1	1	0	0.833660629	0
chr13_ref_v2	308886	0	T,G	1	0	34,102,44,0	1	1	0	2	T,T	T,G	0.5	0.007380107	0	13,27,7,0	1	1	0	1.141525307	0	2	T,T	T,G	0.25	0.336472237	0	NA	NA	31,52,6,0	1	1	0	4.673791221	0	2	T,T	T,G	0.125	0.235119742	0	NA	NA	69,103,23,0	1	1	0	8.082755616	0
chr13_ref_v2	321322	0	CAT,C	1	1	41,37,12,10	1	1	0	2	CAT,CAT	CAT,C	0.25	0.124318013	0	17,11,5,3	1	1	0	0.565352313	0	2	CAT,CAT	CAT,C	0.25	0.032327864	0	NA	NA	18,17,2,6	1	1	0	0.608726648	0	2	CAT,CAT	CAT,C	0.125	0.01436765	0	NA	NA	51,36,10,12	1	1	0	0.893585257	0
chr13_ref_v2	365941	0	T,G	0	0	22,137,37,0	1	1	0	2	T,T	T,G	0.5	0.332705754	0	9,18,3,0	1	1	0	2.726331948	0	2	T,T	T,G	0.25	0.092709398	0	NA	NA	12,55,17,0	1	1	0	0.644727789	0	2	T,T	T,G	0.5	0.215708573	0	NA	NA	40,158,39,0	1	1	0	2.269683942	0
chr13_ref_v2	380305	0	G,GA	1	1	92,75,9,7	1	1	0	2	G,G	NA	NA	0.047089727	0	24,17,1,0	1	1	0	0.701204919	0	2	G,G	NA	NA	0.54790107	0	NA	NA	29,34,3,6	1	1	0	1.297402407	0	2	G,G	G,GA	0.125	0.021667658	0	NA	NA	99,60,4,8	1	1	0	1.594543431	0
chr13_ref_v2	387089	0	AT,A,ATT	1	1	14,7,10,1,5,3	1	1	0	2	AT,ATT	AT,A	0.5	0.590899426	0	3,0,1,0,2,0	1	0	0	0.79046835	0	2	NA	NA	NA	NA	0	NA	NA	6,3,8,0,5,1	1	1	0	0.826188236	0	2	AT,ATT	AT,A	0.5	0.315583661	0	NA	NA	24,9,22,2,11,3	1	1	0	0.862528138	0
chr13_ref_v2	388678	0	TTA,T	1	1	31,24,4,6	1	1	1	2	TTA,TTA	NA	NA	0.211039722	0	4,11,0,2	1	0	0	1.834169051	0	2	NA	NA	NA	NA	0	NA	NA	6,14,1,2	1	1	0	1.825808103	0	2	TTA,TTA	NA	NA	0.334525597	0	NA	NA	31,28,6,3	1	1	0	0.627487053	0
chr13_ref_v2	390759	0	GT,G	1	1	91,85,11,11	1	1	0	2	GT,GT	GT,G	0.125	0.007192851	0	16,16,1,1	1	1	0	0.515661424	0	2	GT,GT	NA	NA	0.004165161	0	NA	NA	45,48,7,5	1	1	0	0.514450235	0	2	GT,GT	GT,G	0.125	0.035097593	0	NA	NA	79,109,13,16	1	1	0	1.788766871	0
chr13_ref_v2	403853	0	A,C	0	0	103,22,0,36	1	1	0	2	A,A	A,C	0.5	0.118783536	0	30,6,0,7	1	1	0	0.635123874	0	2	A,A	A,C	0.5	0.405465108	0	NA	NA	60,24,0,8	1	1	0	3.567355877	0	2	A,A	A,C	0.25	0.287682072	0	NA	NA	147,49,0,37	1	1	0	2.988873774	0
chr13_ref_v2	406251	0	TA,T	1	1	92,80,7,7	1	1	0	2	TA,TA	NA	NA	0.340898679	0	12,17,2,3	1	1	0	1.022528221	0	2	TA,TA	TA,T	0.25	0.163194188	0	NA	NA	29,21,2,0	1	1	0	0.696585422	0	2	TA,TA	NA	NA	0.092657576	0	NA	NA	87,64,2,6	1	1	0	1.001758105	0
chr13_ref_v2	462687	0	CT,C	1	1	87,67,7,6	1	1	0	2	CT,CT	NA	NA	0.083692272	0	17,12,1,1	1	1	0	0.399831719	0	2	CT,CT	NA	NA	0.339720276	0	NA	NA	39,41,3,2	1	1	0	1.106203095	0	2	CT,CT	NA	NA	0.380960486	0	NA	NA	96,79,12,11	1	1	0	1.329940322	0
chr13_ref_v2	475720	0	GA,G,GAA	1	1	28,8,9,0,1,11	1	1	0	2	GA,GA	GA,GAA	0.25	0.407292171	0	8,5,2,2,2,1	1	1	0	1.782032898	0	2	GA,GA	GA,GAA	0.125	0.325204144	0	NA	NA	20,2,9,2,3,2	1	1	0	1.848407997	0	2	GA,GA	GA,G	0.25	0.718397674	0	NA	NA	40,8,11,0,2,2	1	1	0	2.034235639	0
chr13_ref_v2	483737	0	GA,G,GAA	1	1	9,0,11,3,4,5	1	1	0	2	GA,G	G,GAA	0.5	0.465690904	0	0,0,6,1,4,5	1	0	0	1.509727378	0	2	NA	NA	NA	NA	0	NA	NA	5,0,8,2,3,1	1	0	0	0.570458653	0	2	NA	NA	NA	NA	0	NA	NA	8,0,21,3,14,10	1	1	0	2.166936963	0
chr13_ref_v2	505393	0	C,A	1	0	119,21,0,32	1	1	0	2	C,C	C,A	0.5	0.346522572	0	23,3,0,1	1	1	0	1.440564368	0	2	C,C	C,A	0.125	0.026798193	0	NA	NA	55,12,0,0	1	1	0	3.420342949	0	2	C,C	NA	NA	0	0	NA	NA	161,34,1,4	1	1	0	6.669279149	0
chr13_ref_v2	538601	0	GCA,G	1	1	79,63,16,16	1	1	0	2	GCA,GCA	NA	NA	0.153410568	0	12,8,3,0	1	1	0	0.563552688	0	2	GCA,GCA	NA	NA	0.165018822	0	NA	NA	40,25,3,6	1	1	0	1.106834182	0	2	GCA,GCA	NA	NA	0.29020241	0	NA	NA	119,64,13,16	1	1	0	2.999173932	0
chr13_ref_v2	558676	0	C,A	1	0	69,34,0,24	1	1	0	2	C,C	C,A	0.5	0.317240875	0	16,6,0,5	1	1	0	0.439706435	0	2	C,C	C,A	0.5	0.200670695	0	NA	NA	37,24,0,6	1	1	0	1.356514998	0	2	C,C	C,A	0.25	0.219053566	0	NA	NA	85,62,0,18	1	1	0	2.955207519	0
chr13_ref_v2	561300	0	A,G	0	0	0,0,135,159	1	1	0	2	G,G	NA	NA	0	0	0,0,27,20	1	1	0	1.21781275	0	2	G,G	NA	NA	0	0	NA	NA	0,0,64,76	1	1	0	0.38655233	0	2	G,G	NA	NA	0	0	NA	NA	0,0,168,182	1	1	0	0.642698888	0
chr13_ref_v2	561871	0	AAT,A	1	1	14,15,3,7	1	1	1	2	AAT,AAT	AAT,A	0.125	0.107913196	0	11,7,2,1	1	1	0	1.073572214	0	2	AAT,AAT	NA	NA	0.398846296	0	NA	NA	8,8,0,0	1	0	1	1.111944952	0	2	NA	NA	NA	NA	0	NA	NA	16,24,6,7	1	1	0	0.72911426	0
chr13_ref_v2	571244	0	C,CA	1	1	67,15,10,8	1	1	0	2	C,C	C,CA	0.25	0.063337629	0	10,5,3,1	1	0	0	0.858899645	0	2	NA	NA	NA	NA	0	NA	NA	26,9,2,3	1	1	0	0.892109456	0	2	C,C	C,CA	0.125	0.118165465	0	NA	NA	58,27,16,11	1	1	0	2.202682109	0
chr13_ref_v2	622162	0	GTA,G	1	1	45,49,11,19	1	1	0	2	GTA,GTA	GTA,G	0.25	0.097690314	0	11,25,1,7	1	1	0	1.9221405	0	2	GTA,GTA	GTA,G	0.125	0.131364022	0	NA	NA	18,18,7,3	1	1	0	1.00707282	0	2	GTA,GTA	GTA,G	0.125	0.069688282	0	NA	NA	43,62,14,19	1	1	0	0.949440395	0
chr13_ref_v2	625702	0	CT,C	1	1	46,21,14,8	1	1	0	2	CT,CT	CT,C	0.125	0.056715058	0	10,8,3,0	1	1	0	1.055489882	0	2	CT,CT	NA	NA	0.352849782	0	NA	NA	13,14,3,3	1	1	0	1.944400721	0	2	CT,CT	NA	NA	0.172388073	0	NA	NA	39,35,14,9	1	1	0	2.443193	0
chr13_ref_v2	632357	0	T,G	0	0	15,102,34,0	1	1	0	2	T,T	T,G	0.5	0.108213585	0	5,20,5,0	1	1	0	0.806088699	0	2	T,T	T,G	0.5	0.328504067	0	NA	NA	19,45,13,0	1	1	0	4.109453211	0	2	T,T	T,G	0.5	0.421213465	0	NA	NA	43,129,47,0	1	1	0	5.045715603	0
chr13_ref_v2	634772	0	A,C	0	0	101,60,0,42	1	1	0	2	A,A	A,C	0.5	0.221591961	0	25,17,0,1	1	1	0	1.893333413	0	2	A,A	NA	NA	0.023530497	0	NA	NA	39,42,0,2	1	1	0	5.773257986	0	2	A,A	NA	NA	0.429856561	0	NA	NA	122,102,0,12	1	1	0	7.447314302	0
chr13_ref_v2	639536	0	T,G	0	0	20,148,46,0	1	1	0	2	T,T	T,G	0.5	0.175204089	0	7,29,3,0	1	1	0	1.559318335	0	2	T,T	T,G	0.25	0.251314428	0	NA	NA	18,71,20,0	1	1	0	1.980329038	0	2	T,T	T,G	0.5	0.345501643	0	NA	NA	44,188,51,0	1	1	0	3.296280482	0
chr13_ref_v2	644902	0	C,T	1	0	0,0,168,116	1	1	0	2	T,T	NA	NA	0	0	0,0,26,18	1	1	0	0.35537373	0	2	T,T	NA	NA	0	0	NA	NA	0,0,80,57	1	1	0	0.40044826	0	2	T,T	NA	NA	0	0	NA	NA	1,0,204,134	1	1	0	0.462454545	0
chr13_ref_v2	646849	0	CAT,C	1	1	20,27,5,8	1	1	1	2	CAT,CAT	CAT,C	0.125	0.100981793	0	13,9,6,6	1	1	0	1.388867654	0	2	CAT,CAT	CAT,C	0.5	0.094724469	0	NA	NA	7,13,3,6	1	1	0	0.825306986	0	2	CAT,CAT	CAT,C	0.25	0.192258244	0	NA	NA	28,28,9,7	1	1	0	0.849196373	0
chr13_ref_v2	652527	0	CT,C	1	1	89,74,14,5	1	1	0	2	CT,CT	NA	NA	0.238999752	0	20,8,2,0	1	1	0	1.46140192	0	2	CT,CT	NA	NA	0.147764158	0	NA	NA	42,20,4,4	1	1	0	1.474305301	0	2	CT,CT	CT,C	0.125	0.216438704	0	NA	NA	121,72,8,10	1	1	0	2.191790729	0
chr13_ref_v2	654910	0	AAT,A	1	1	73,77,4,4	1	1	0	2	AAT,AAT	NA	NA	0.296485387	0	14,12,1,2	1	1	0	0.83540338	0	2	AAT,AAT	AAT,A	0.125	0.002159682	0	NA	NA	23,13,1,5	1	1	0	2.714474346	0	2	AAT,AAT	AAT,A	0.125	0.162222434	0	NA	NA	60,72,6,5	1	1	0	0.9654701	0
chr13_ref_v2	667196	0	C,CA	1	1	37,29,5,23	1	1	0	2	C,C	C,CA	0.5	0.083396697	0	10,6,0,2	1	0	0	0.997770982	0	2	NA	NA	NA	NA	0	NA	NA	24,14,1,7	1	1	0	1.324128442	0	2	C,C	C,CA	0.25	0.076101678	0	NA	NA	62,34,7,18	1	1	0	2.319615912	0
chr13_ref_v2	674857	0	GA,G,GAA	1	1	42,20,14,8,10,10	1	1	0	2	GA,GA	GA,GAA	0.25	0.445796949	0	16,7,3,3,1,2	1	1	0	0.845278943	0	2	GA,GA	NA	NA	0.141194506	0	NA	NA	17,16,9,1,3,2	1	1	0	1.899094246	0	2	GA,GA	GA,G	0.125	0.239657702	0	NA	NA	52,39,15,13,5,11	1	1	0	2.396093631	0
chr13_ref_v2	698671	0	TA,T	1	1	70,60,21,13	1	1	0	2	TA,TA	TA,T	0.125	0.061390641	0	8,12,5,6	1	1	0	1.675084932	0	2	TA,TA	TA,T	0.5	0.118776734	0	NA	NA	27,34,6,9	1	1	0	1.101489959	0	2	TA,TA	NA	NA	0.094780105	0	NA	NA	77,64,19,12	1	1	0	0.602630361	0
chr13_ref_v2	703382	0	C,CTA	1	1	1,0,45,50	1	1	0	2	CTA,CTA	NA	NA	1.737278159	0	0,2,18,13	1	1	0	1.616450421	0	2	CTA,CTA	NA	NA	0.127669115	0	NA	NA	1,0,11,16	1	1	0	0.608752587	0	2	CTA,CTA	NA	NA	0.470402134	0	NA	NA	2,2,48,58	1	1	0	0.717905169	0
chr13_ref_v2	703549	0	CTTTAAATACG,C	0	0	0,0,96,58	1	1	0	2	C,C	NA	NA	0	0	0,0,32,23	1	1	0	0.528071686	0	2	C,C	NA	NA	0	0	NA	NA	0,0,50,33	1	1	0	0.442626669	0	2	C,C	NA	NA	0	0	NA	NA	1,1,138,71	1	1	0	0.715657405	0
chr13_ref_v2	756808	0	G,GT	1	1	1,31,8,7	1	1	0	2	G,G	G,GT	0.5	0.183161228	0	2,3,0,1	1	0	0	2.63790367	0	2	NA	NA	NA	NA	0	NA	NA	2,9,0,2	1	0	0	1.683596614	0	2	NA	NA	NA	NA	0	NA	NA	11,39,6,11	1	1	0	6.819550747	0
chr13_ref_v2	772648	0	C,CT	1	1	15,27,13,8	1	1	0	2	C,CT	C,C	0.25	0.152316453	0	7,7,1,0	1	0	0	1.521054422	0	2	NA	NA	NA	NA	0	NA	NA	10,11,2,6	1	1	0	0.979530336	0	2	C,CT	C,C	0.5	0.017259027	0	NA	NA	26,30,10,9	1	1	0	1.669921288	0
chr13_ref_v2	851695	0	G,GAAAAAA	1	1	21,1,32,5	1	1	0	2	G,GAAAAAA	GAAAAAA,GAAAAAA	0.25	0.009049836	0	6,0,3,4	1	0	0	1.904342427	0	2	NA	NA	NA	NA	0	NA	NA	14,0,7,3	1	1	0	1.803652514	0	2	G,GAAAAAA	G,G	0.25	0.105360516	0	NA	NA	35,0,23,9	1	1	0	2.544753653	0
chr13_ref_v2	854460	0	CT,C	1	1	79,98,14,12	1	1	0	2	CT,CT	NA	NA	0.140677324	0	11,25,5,3	1	1	0	0.856835511	0	2	CT,CT	CT,C	0.125	0.048403921	0	NA	NA	29,30,2,3	1	1	0	0.782745854	0	2	CT,CT	NA	NA	0.42902999	0	NA	NA	68,101,8,18	1	1	0	1.420070753	0
chr13_ref_v2	866907	0	C,G	0	0	182,22,0,62	1	1	0	2	C,C	C,G	0.5	0.076372979	0	25,1,0,2	1	1	0	2.159253406	0	2	C,C	C,G	0.25	0.2135741	0	NA	NA	80,15,0,6	1	1	0	3.972938089	0	2	C,C	C,G	0.125	0.10667325	0	NA	NA	217,27,0,14	1	1	0	10.58057518	0
chr13_ref_v2	870424	0	G,T	0	0	31,168,81,0	1	1	0	2	G,G	G,T	0.5	0.212026711	0	11,31,5,0	1	1	0	2.668355714	0	2	G,G	G,T	0.25	0.042106818	0	NA	NA	45,79,2,0	1	1	0	17.50504202	0	2	G,G	NA	NA	0.421465449	0	NA	NA	105,213,24,0	1	1	0	26.43245947	0
chr13_ref_v2	874541	0	C,CT	1	1	6,2,3,3	1	0	0	2	NA	NA	NA	NA	0	2,3,2,2	1	0	0	0.904745152	0	2	NA	NA	NA	NA	0	NA	NA	5,4,1,0	1	0	0	1.476919865	0	2	NA	NA	NA	NA	0	NA	NA	12,20,9,4	1	1	0	6.004378413	0
chr13_ref_v2	908569	0	G,T	0	0	0,0,3,0	0	0	1	2	NA	NA	NA	NA	0	0,0,0,0	0	0	1	0	0	2	NA	NA	NA	NA	0	NA	NA	0,0,2,0	0	0	1	0	0	2	NA	NA	NA	NA	0	NA	NA	0,0,4,0	0	0	1	0	0
chr13_ref_v2	914786	0	T,TTTTTTTTTTTTTTCGG	1	0	13,9,8,7	1	1	0	2	T,TTTTTTTTTTTTTTCGG	T,T	0.25	0.127833372	0	2,2,3,3	1	0	0	0.691822793	0	2	NA	NA	NA	NA	0	NA	NA	2,2,5,5	1	0	0	1.300674508	0	2	NA	NA	NA	NA	0	NA	NA	12,4,11,13	1	1	0	1.715771865	0
chr13_ref_v2	916546	0	GAAA,G	1	1	0,0,166,192	1	1	0	2	G,G	NA	NA	0	0	0,0,27,46	1	1	0	1.262075888	0	2	G,G	NA	NA	0	0	NA	NA	0,0,90,96	1	1	0	0.52013746	0	2	G,G	NA	NA	0	0	NA	NA	0,0,151,250	1	1	0	3.807162086	0
chr13_ref_v2	917124	0	T,G	0	0	0,34,0,6	1	1	1	2	T,T	T,G	0.25	0.336472237	0	2,6,0,3	1	0	0	2.16936817	0	2	NA	NA	NA	NA	0	NA	NA	15,14,0,4	1	1	0	15.83868244	0	2	T,T	T,G	0.25	0.196691554	0	NA	NA	7,30,0,10	1	1	1	4.009045587	0
chr13_ref_v2	917130	0	A,ATAATATT	0	0	0,15,0,11	1	1	1	2	A,ATAATATT	A,A	0.125	0.143345014	0	2,3,0,3	1	0	0	1.847327936	0	2	NA	NA	NA	NA	0	NA	NA	13,7,0,4	1	1	1	12.68918272	0	2	A,ATAATATT	A,A	0.5	0.287682072	0	NA	NA	8,11,0,17	1	1	1	4.495042259	0
chr13_ref_v2	917133	0	C,CATTTAA	0	0	0,4,0,4	1	0	1	2	NA	NA	NA	NA	0	0,1,0,2	1	0	1	0.305673995	0	2	NA	NA	NA	NA	0	NA	NA	0,3,0,4	1	0	1	0.301488358	0	2	NA	NA	NA	NA	0	NA	NA	0,2,0,9	1	0	1	1.558221633	0
chr13_ref_v2	917145	0	G,T	1	0	0,0,0,1	0	0	1	2	NA	NA	NA	NA	0	0,0,0,0	0	0	1	0	0	2	NA	NA	NA	NA	0	NA	NA	0,0,0,1	0	0	1	0	0	2	NA	NA	NA	NA	0	NA	NA	0,0,0,2	0	0	1	0	0
chr13_ref_v2	917508	0	G,A	1	0	0,0,0,0	0	0	1	2	NA	NA	NA	NA	0	0,0,0,0	0	0	1	0	0	2	NA	NA	NA	NA	0	NA	NA	0,0,1,1	1	0	1	0	0	2	NA	NA	NA	NA	0	NA	NA	0,0,0,0	0	0	1	0	0
chr13_ref_v2	917520	0	T,TTTTGTCGCCCAAGTCCTTAATAACTTGTGCG	1	0	0,0,0,0	0	0	1	2	NA	NA	NA	NA	0	0,0,0,0	0	0	1	0	0	2	NA	NA	NA	NA	0	NA	NA	0,0,1,1	1	0	1	0	0	2	NA	NA	NA	NA	0	NA	NA	0,0,0,0	0	0	1	0	0
chr13_ref_v2	917585	0	C,T	0	0	0,0,0,0	0	0	1	2	NA	NA	NA	NA	0	0,0,0,0	0	0	1	0	0	2	NA	NA	NA	NA	0	NA	NA	0,0,1,1	1	0	1	0	0	2	NA	NA	NA	NA	0	NA	NA	0,0,0,0	0	0	1	0	0
chr13_ref_v2	917602	0	C,CT	0	0	0,0,0,0	0	0	1	2	NA	NA	NA	NA	0	0,0,0,0	0	0	1	0	0	2	NA	NA	NA	NA	0	NA	NA	0,0,0,1	0	0	1	0	0	2	NA	NA	NA	NA	0	NA	NA	0,0,0,0	0	0	1	0	0
chr13_ref_v2	917605	0	A,T	1	0	0,0,0,0	0	0	1	2	NA	NA	NA	NA	0	0,0,0,0	0	0	1	0	0	2	NA	NA	NA	NA	0	NA	NA	0,0,0,1	0	0	1	0	0	2	NA	NA	NA	NA	0	NA	NA	0,0,0,0	0	0	1	0	0
chr13_ref_v2	919178	0	G,GGT	0	0	0,0,0,0	0	0	1	2	NA	NA	NA	NA	0	0,0,1,0	0	0	1	0	0	2	NA	NA	NA	NA	0	NA	NA	0,0,1,0	0	0	1	0	0	2	NA	NA	NA	NA	0	NA	NA	0,0,0,0	0	0	1	0	0
chr13_ref_v2	920042	0	G,A	0	0	0,0,0,0	0	0	1	2	NA	NA	NA	NA	0	0,0,0,0	0	0	1	0	0	2	NA	NA	NA	NA	0	NA	NA	0,0,0,0	0	0	1	0	0	2	NA	NA	NA	NA	0	NA	NA	0,0,1,0	0	0	1	0	0
chr13_ref_v2	920181	0	T,TTGCCCCCGATATTGACACTGCCGAAGAC	0	0	0,0,0,0	0	0	1	2	NA	NA	NA	NA	0	0,0,0,0	0	0	1	0	0	2	NA	NA	NA	NA	0	NA	NA	0,0,0,0	0	0	1	0	0	2	NA	NA	NA	NA	0	NA	NA	0,0,0,0	0	0	1	0	0
chr13_ref_v2	920358	0	T,C	1	0	0,0,0,0	0	0	1	2	NA	NA	NA	NA	0	0,0,0,0	0	0	1	0	0	2	NA	NA	NA	NA	0	NA	NA	0,0,0,0	0	0	1	0	0	2	NA	NA	NA	NA	0	NA	NA	0,0,0,0	0	0	1	0	0
chr13_ref_v2	920400	0	C,T	0	0	0,0,0,0	0	0	1	2	NA	NA	NA	NA	0	0,0,0,0	0	0	1	0	0	2	NA	NA	NA	NA	0	NA	NA	0,0,0,0	0	0	1	0	0	2	NA	NA	NA	NA	0	NA	NA	0,0,0,0	0	0	1	0	0
chr13_ref_v2	920402	0	A,C	0	0	0,0,0,0	0	0	1	2	NA	NA	NA	NA	0	0,0,0,0	0	0	1	0	0	2	NA	NA	NA	NA	0	NA	NA	0,0,0,0	0	0	1	0	0	2	NA	NA	NA	NA	0	NA	NA	0,0,0,0	0	0	1	0	0
chr13_ref_v2	921636	0	A,ATACC	1	0	0,0,0,0	0	0	1	2	NA	NA	NA	NA	0	0,0,0,0	0	0	1	0	0	2	NA	NA	NA	NA	0	NA	NA	0,0,0,0	0	0	1	0	0	2	NA	NA	NA	NA	0	NA	NA	0,0,0,0	0	0	1	0	0
chr13_ref_v2	921642	0	T,A	0	0	0,0,0,0	0	0	1	2	NA	NA	NA	NA	0	0,0,0,0	0	0	1	0	0	2	NA	NA	NA	NA	0	NA	NA	0,0,0,0	0	0	1	0	0	2	NA	NA	NA	NA	0	NA	NA	0,0,0,0	0	0	1	0	0
chr13_ref_v2	921643	0	A,G	0	0	0,0,0,0	0	0	1	2	NA	NA	NA	NA	0	0,0,0,0	0	0	1	0	0	2	NA	NA	NA	NA	0	NA	NA	0,0,0,0	0	0	1	0	0	2	NA	NA	NA	NA	0	NA	NA	0,0,0,0	0	0	1	0	0
chr13_ref_v2	921647	0	T,G	0	0	0,0,0,0	0	0	1	2	NA	NA	NA	NA	0	0,0,0,0	0	0	1	0	0	2	NA	NA	NA	NA	0	NA	NA	0,0,0,0	0	0	1	0	0	2	NA	NA	NA	NA	0	NA	NA	0,0,0,0	0	0	1	0	0
chr13_ref_v2	921655	0	C,G	1	0	0,0,0,0	0	0	1	2	NA	NA	NA	NA	0	0,0,0,0	0	0	1	0	0	2	NA	NA	NA	NA	0	NA	NA	0,0,0,0	0	0	1	0	0	2	NA	NA	NA	NA	0	NA	NA	0,0,0,0	0	0	1	0	0
chr13_ref_v2	921952	0	C,G	1	0	0,0,0,0	0	0	1	2	NA	NA	NA	NA	0	0,0,0,0	0	0	1	0	0	2	NA	NA	NA	NA	0	NA	NA	0,0,1,1	1	0	1	0	0	2	NA	NA	NA	NA	0	NA	NA	0,0,0,0	0	0	1	0	0
chr13_ref_v2	921967	0	C,T	0	0	0,0,0,0	0	0	1	2	NA	NA	NA	NA	0	0,0,0,0	0	0	1	0	0	2	NA	NA	NA	NA	0	NA	NA	0,0,1,1	1	0	1	0	0	2	NA	NA	NA	NA	0	NA	NA	0,0,0,0	0	0	1	0	0
chr13_ref_v2	922347	0	G,C	1	0	0,0,0,0	0	0	1	2	NA	NA	NA	NA	0	0,0,1,0	0	0	1	0	0	2	NA	NA	NA	NA	0	NA	NA	0,0,0,0	0	0	1	0	0	2	NA	NA	NA	NA	0	NA	NA	0,0,0,0	0	0	1	0	0
chr13_ref_v2	922349	0	A,T	0	0	0,0,0,0	0	0	1	2	NA	NA	NA	NA	0	0,0,1,0	0	0	1	0	0	2	NA	NA	NA	NA	0	NA	NA	0,0,0,0	0	0	1	0	0	2	NA	NA	NA	NA	0	NA	NA	0,0,0,0	0	0	1	0	0
chr13_ref_v2	922352	0	T,C	1	0	0,0,0,0	0	0	1	2	NA	NA	NA	NA	0	0,0,1,0	0	0	1	0	0	2	NA	NA	NA	NA	0	NA	NA	0,0,0,0	0	0	1	0	0	2	NA	NA	NA	NA	0	NA	NA	0,0,0,0	0	0	1	0	0
chr13_ref_v2	922358	0	G,T	1	0	0,0,0,0	0	0	1	2	NA	NA	NA	NA	0	0,0,1,0	0	0	1	0	0	2	NA	NA	NA	NA	0	NA	NA	0,0,0,0	0	0	1	0	0	2	NA	NA	NA	NA	0	NA	NA	0,0,0,0	0	0	1	0	0
chr13_ref_v2	922361	0	C,T	1	0	0,0,0,0	0	0	1	2	NA	NA	NA	NA	0	0,0,1,0	0	0	1	0	0	2	NA	NA	NA	NA	0	NA	NA	0,0,0,0	0	0	1	0	0	2	NA	NA	NA	NA	0	NA	NA	0,0,0,0	0	0	1	0	0
chr13_ref_v2	922365	0	A,C	0	0	0,0,0,0	0	0	1	2	NA	NA	NA	NA	0	0,0,1,0	0	0	1	0	0	2	NA	NA	NA	NA	0	NA	NA	0,0,0,0	0	0	1	0	0	2	NA	NA	NA	NA	0	NA	NA	0,0,0,0	0	0	1	0	0
chr13_ref_v2	922553	0	G,GTT	1	0	0,0,0,0	0	0	1	2	NA	NA	NA	NA	0	0,0,0,0	0	0	1	0	0	2	NA	NA	NA	NA	0	NA	NA	0,0,0,0	0	0	1	0	0	2	NA	NA	NA	NA	0	NA	NA	0,0,0,0	0	0	1	0	0
chr13_ref_v2	922812	1	A,C	0	0	0,0,1,0	0	0	1	2	NA	NA	NA	NA	0	0,0,0,0	0	0	1	0	0	2	NA	NA	NA	NA	0	NA	NA	0,0,0,0	0	0	1	0	0	2	NA	NA	NA	NA	0	NA	NA	0,0,1,0	0	0	1	0	0
chr13_ref_v2	922827	1	A,G	0	0	0,0,2,0	0	0	1	2	NA	NA	NA	NA	0	0,0,0,0	0	0	1	0	0	2	NA	NA	NA	NA	0	NA	NA	0,0,0,0	0	0	1	0	0	2	NA	NA	NA	NA	0	NA	NA	0,0,3,0	0	0	1	0	0
chr13_ref_v2	922857	1	A,G	0	0	2,0,0,0	0	0	1	2	NA	NA	NA	NA	0	0,0,0,0	0	0	1	0	0	2	NA	NA	NA	NA	0	NA	NA	1,0,0,0	0	0	1	0	0	2	NA	NA	NA	NA	0	NA	NA	8,0,1,1	1	0	1	0	0
chr13_ref_v2	922864	1	C,A	0	0	1,0,1,0	1	0	1	2	NA	NA	NA	NA	0	0,0,0,0	0	0	1	0	0	2	NA	NA	NA	NA	0	NA	NA	0,0,1,0	0	0	1	0	0	2	NA	NA	NA	NA	0	NA	NA	7,0,1,0	1	0	1	1.485717117	0
chr13_ref_v2	922865	1	TA,T	0	0	1,0,1,0	1	0	1	2	NA	NA	NA	NA	0	0,0,0,0	0	0	1	0	0	2	NA	NA	NA	NA	0	NA	NA	0,0,1,0	0	0	1	0	0	2	NA	NA	NA	NA	0	NA	NA	8,1,1,0	1	0	1	1.285159021	0
chr13_ref_v2	922866	1	A,G	0	0	2,0,0,0	0	0	1	2	NA	NA	NA	NA	0	0,0,0,0	0	0	1	0	0	2	NA	NA	NA	NA	0	NA	NA	1,0,0,0	0	0	1	0	0	2	NA	NA	NA	NA	0	NA	NA	8,0,1,1	1	0	1	0	0
chr13_ref_v2	922867	1	G,T	0	0	1,0,1,0	1	0	1	2	NA	NA	NA	NA	0	0,0,0,0	0	0	1	0	0	2	NA	NA	NA	NA	0	NA	NA	0,0,1,0	0	0	1	0	0	2	NA	NA	NA	NA	0	NA	NA	8,1,1,0	1	0	1	1.285159021	0
chr13_ref_v2	922873	1	A,ATT	0	0	2,0,0,0	0	0	1	2	NA	NA	NA	NA	0	0,0,0,0	0	0	1	0	0	2	NA	NA	NA	NA	0	NA	NA	1,0,0,0	0	0	1	0	0	2	NA	NA	NA	NA	0	NA	NA	8,0,1,1	1	0	1	0	0
chr13_ref_v2	922875	1	A,T	0	0	1,0,1,0	1	0	1	2	NA	NA	NA	NA	0	0,0,0,0	0	0	1	0	0	2	NA	NA	NA	NA	0	NA	NA	0,0,1,0	0	0	1	0	0	2	NA	NA	NA	NA	0	NA	NA	8,1,2,0	1	0	1	0.951423351	0
chr13_ref_v2	922876	1	A,T	0	0	1,0,1,0	1	0	1	2	NA	NA	NA	NA	0	0,0,0,0	0	0	1	0	0	2	NA	NA	NA	NA	0	NA	NA	0,0,1,0	0	0	1	0	0	2	NA	NA	NA	NA	0	NA	NA	7,0,2,0	1	0	1	1.055601844	0
chr13_ref_v2	922883	1	AG,A	1	0	1,0,1,0	1	0	1	2	NA	NA	NA	NA	0	0,0,0,0	0	0	1	0	0	2	NA	NA	NA	NA	0	NA	NA	0,0,1,0	0	0	1	0	0	2	NA	NA	NA	NA	0	NA	NA	7,0,3,1	1	0	1	0.562912918	0
chr13_ref_v2	922897	1	G,T	0	0	1,0,0,0	0	0	1	2	NA	NA	NA	NA	0	0,0,0,0	0	0	1	0	0	2	NA	NA	NA	NA	0	NA	NA	1,0,0,0	0	0	1	0	0	2	NA	NA	NA	NA	0	NA	NA	9,0,1,1	1	0	1	0	0
chr13_ref_v2	922902	1	A,G	1	0	1,0,0,0	0	0	1	2	NA	NA	NA	NA	0	0,0,0,0	0	0	1	0	0	2	NA	NA	NA	NA	0	NA	NA	1,0,0,0	0	0	1	0	0	2	NA	NA	NA	NA	0	NA	NA	9,0,1,1	1	0	1	0	0
chr13_ref_v2	922904	1	A,G	1	0	1,0,0,0	0	0	1	2	NA	NA	NA	NA	0	0,0,0,0	0	0	1	0	0	2	NA	NA	NA	NA	0	NA	NA	1,0,0,0	0	0	1	0	0	2	NA	NA	NA	NA	0	NA	NA	2,0,8,1	1	0	1	0	0
chr13_ref_v2	922908	1	G,A	1	0	1,0,0,0	0	0	1	2	NA	NA	NA	NA	0	0,0,0,0	0	0	1	0	0	2	NA	NA	NA	NA	0	NA	NA	1,0,0,0	0	0	1	0	0	2	NA	NA	NA	NA	0	NA	NA	3,1,6,0	1	0	1	0	0
chr13_ref_v2	922919	1	G,GT	0	0	1,0,0,0	0	0	1	2	NA	NA	NA	NA	0	0,0,0,0	0	0	1	0	0	2	NA	NA	NA	NA	0	NA	NA	1,0,0,0	0	0	1	0	0	2	NA	NA	NA	NA	0	NA	NA	2,0,6,0	1	0	1	0	0
chr13_ref_v2	922929	1	GTA,G	1	1	0,0,0,0	0	0	1	2	NA	NA	NA	NA	0	0,0,0,0	0	0	1	0	0	2	NA	NA	NA	NA	0	NA	NA	1,0,0,0	0	0	1	0	0	2	NA	NA	NA	NA	0	NA	NA	1,0,2,1	1	0	1	0	0
chr13_ref_v2	922936	1	CT,C	0	0	0,0,0,0	0	0	1	2	NA	NA	NA	NA	0	0,0,0,0	0	0	1	0	0	2	NA	NA	NA	NA	0	NA	NA	0,0,1,0	0	0	1	0	0	2	NA	NA	NA	NA	0	NA	NA	0,0,2,1	1	0	1	0	0
chr13_ref_v2	922953	1	C,G	0	0	0,0,0,0	0	0	1	2	NA	NA	NA	NA	0	0,0,0,0	0	0	1	0	0	2	NA	NA	NA	NA	0	NA	NA	0,0,0,0	0	0	1	0	0	2	NA	NA	NA	NA	0	NA	NA	0,0,0,6	0	0	1	0	0
chr13_ref_v2	922959	1	C,A	0	0	0,0,0,0	0	0	1	2	NA	NA	NA	NA	0	0,0,0,0	0	0	1	0	0	2	NA	NA	NA	NA	0	NA	NA	0,0,0,0	0	0	1	0	0	2	NA	NA	NA	NA	0	NA	NA	0,0,0,6	0	0	1	0	0
chr13_ref_v2	923013	1	G,A	0	0	0,0,0,0	0	0	1	2	NA	NA	NA	NA	0	0,0,0,0	0	0	1	0	0	2	NA	NA	NA	NA	0	NA	NA	0,0,0,0	0	0	1	0	0	2	NA	NA	NA	NA	0	NA	NA	0,0,0,7	0	0	1	0	0
chr13_ref_v2	923069	1	A,G	1	0	0,0,0,0	0	0	1	2	NA	NA	NA	NA	0	0,0,0,0	0	0	1	0	0	2	NA	NA	NA	NA	0	NA	NA	0,0,0,0	0	0	1	0	0	2	NA	NA	NA	NA	0	NA	NA	0,0,0,2	0	0	1	0	0
chr13_ref_v2	923077	1	G,C	1	0	0,0,0,1	0	0	1	2	NA	NA	NA	NA	0	0,0,0,0	0	0	1	0	0	2	NA	NA	NA	NA	0	NA	NA	0,0,0,0	0	0	1	0	0	2	NA	NA	NA	NA	0	NA	NA	0,0,0,2	0	0	1	0	0
chr14_ref_v2	7090	1	A,C	0	0	151,15,0,56	1	1	1	2	NA	NA	NA	NA	0	25,1,0,3	1	1	1	1.743361613	0	2	NA	NA	NA	NA	0	NA	NA	88,10,0,30	1	1	1	0.546474277	0	2	NA	NA	NA	NA	0	NA	NA	215,49,0,72	1	1	1	6.57650522	0
chr14_ref_v2	7918	0	C,T	1	0	0,0,0,0	0	0	1	2	NA	NA	NA	NA	0	0,0,0,0	0	0	1	0	0	2	NA	NA	NA	NA	0	NA	NA	0,1,0,0	0	0	1	0	0	2	NA	NA	NA	NA	0	NA	NA	0,0,1,1	1	0	1	0	0
chr14_ref_v2	7924	0	G,A	0	0	0,0,0,0	0	0	1	2	NA	NA	NA	NA	0	0,0,0,0	0	0	1	0	0	2	NA	NA	NA	NA	0	NA	NA	0,1,0,0	0	0	1	0	0	2	NA	NA	NA	NA	0	NA	NA	0,0,1,1	1	0	1	0	0
chr14_ref_v2	7933	0	G,T	1	0	0,0,0,0	0	0	1	2	NA	NA	NA	NA	0	0,0,0,0	0	0	1	0	0	2	NA	NA	NA	NA	0	NA	NA	0,1,0,0	0	0	1	0	0	2	NA	NA	NA	NA	0	NA	NA	0,2,1,1	1	0	1	0	0
chr14_ref_v2	17115	0	C,G	0	0	205,156,0,46	1	1	0	2	C,C	C,G	0.25	0.092820208	0	30,28,0,1	1	1	0	1.39642218	0	2	C,C	NA	NA	0.017094433	0	NA	NA	71,68,0,13	1	1	0	1.238111263	0	2	C,C	C,G	0.25	0.349506454	0	NA	NA	220,153,0,34	1	1	0	1.179219082	0
chr14_ref_v2	17126	0	G,A	0	0	201,154,0,46	1	1	0	2	G,G	G,A	0.25	0.076060039	0	27,29,0,1	1	1	0	1.790206577	0	2	G,G	NA	NA	0.017699577	0	NA	NA	71,63,0,13	1	1	0	0.842079775	0	2	G,G	G,A	0.25	0.312872321	0	NA	NA	210,149,0,34	1	1	0	1.038989046	0
chr14_ref_v2	17132	0	G,A	0	0	197,153,0,46	1	1	0	2	G,G	G,A	0.25	0.061875404	0	26,29,0,1	1	1	0	1.871004235	0	2	G,G	NA	NA	0.018018506	0	NA	NA	68,65,0,13	1	1	0	1.095729273	0	2	G,G	G,A	0.25	0.30538165	0	NA	NA	207,146,0,34	1	1	0	1.153971355	0
chr14_ref_v2	17134	0	T,G	0	0	190,157,0,46	1	1	0	2	T,T	T,G	0.25	0.053267029	0	25,29,0,1	1	1	0	1.77479596	0	2	T,T	NA	NA	0.018349139	0	NA	NA	67,66,0,13	1	1	0	0.971778616	0	2	T,T	T,G	0.25	0.30538165	0	NA	NA	210,149,0,34	1	1	0	1.66380014	0
chr14_ref_v2	17147	0	C,T	0	0	180,163,0,46	1	1	0	2	C,C	C,T	0.25	0.041672696	0	25,36,0,1	1	1	0	2.613858886	0	2	C,C	NA	NA	0.016260521	0	NA	NA	59,73,0,13	1	1	0	1.669554415	0	2	C,C	C,T	0.25	0.297834444	0	NA	NA	200,147,0,34	1	1	0	2.125798313	0
chr14_ref_v2	17149	0	G,A	0	0	179,164,0,46	1	1	0	2	G,G	G,A	0.25	0.041672696	0	26,37,0,1	1	1	0	2.579568875	0	2	G,G	NA	NA	0.015748357	0	NA	NA	57,75,0,13	1	1	0	1.985263975	0	2	G,G	G,A	0.25	0.297834444	0	NA	NA	201,152,1,34	1	1	0	1.951994691	0
chr14_ref_v2	17150	0	A,G	0	0	175,164,0,46	1	1	0	2	A,A	A,G	0.25	0.029942357	0	26,38,0,1	1	1	0	2.664609551	0	2	A,A	NA	NA	0.015504187	0	NA	NA	59,74,0,13	1	1	0	1.582475169	0	2	A,A	A,G	0.25	0.30538165	0	NA	NA	200,156,0,34	1	1	0	1.989217654	0
chr14_ref_v2	17156	0	C,T	0	0	165,167,0,46	1	1	0	2	C,C	C,T	0.25	0.009077218	0	23,36,0,1	1	1	0	2.461391303	0	2	C,C	NA	NA	0.016807118	0	NA	NA	60,78,0,13	1	1	0	1.465106993	0	2	C,C	C,T	0.25	0.342286206	0	NA	NA	197,156,0,34	1	1	0	2.717582628	0
chr14_ref_v2	17159	0	T,A	0	0	160,171,0,45	1	1	0	2	T,T	T,A	0.25	0.02756683	0	22,33,0,1	1	1	0	1.881612962	0	2	T,T	NA	NA	0.018018506	0	NA	NA	67,79,0,13	1	1	0	0.85739311	0	2	T,T	T,A	0.125	0.363500909	0	NA	NA	195,160,0,34	1	1	0	2.915940441	0
chr14_ref_v2	17165	0	C,T	0	0	163,176,0,40	1	1	0	2	C,C	C,T	0.25	0.166517892	0	24,32,0,0	1	1	0	1.652463812	0	2	C,C	NA	NA	0	0	NA	NA	66,85,0,12	1	1	0	1.11681918	0	2	C,C	C,T	0.125	0.255719722	0	NA	NA	188,159,0,30	1	1	0	2.439837288	0
chr14_ref_v2	17168	0	T,G	0	0	161,175,0,33	1	1	0	2	T,T	T,G	0.25	0.344840486	0	24,33,0,0	1	1	0	1.52158979	0	2	T,T	NA	NA	0	0	NA	NA	71,82,0,11	1	1	0	0.610790896	0	2	T,T	T,G	0.125	0.162518929	0	NA	NA	186,161,0,25	1	1	0	2.162159754	0
chr14_ref_v2	19132	0	C,A	0	0	202,31,0,60	1	1	0	2	C,C	C,A	0.5	0.241552301	0	31,15,0,6	1	1	0	4.378810026	0	2	C,C	C,A	0.25	0.085037043	0	NA	NA	91,35,0,10	1	1	0	7.771301269	0	2	C,C	C,A	0.125	0.269663567	0	NA	NA	238,87,0,22	1	1	0	16.21501755	0
chr14_ref_v2	28420	0	GT,G	1	1	114,114,9,5	1	1	0	2	GT,GT	NA	NA	0.401977326	0	27,22,3,4	1	1	0	1.690202304	0	2	GT,GT	GT,G	0.125	0.14745863	0	NA	NA	58,48,2,1	1	1	0	0.943721487	0	2	GT,GT	NA	NA	1.173198569	0	NA	NA	124,137,13,12	1	1	0	1.86783965	0
chr14_ref_v2	41174	0	G,A	1	0	0,0,186,238	1	1	0	2	A,A	NA	NA	0	0	0,0,43,37	1	1	0	1.438107321	0	2	A,A	NA	NA	0	0	NA	NA	0,0,81,122	1	1	0	0.868855538	0	2	A,A	NA	NA	0	0	NA	NA	0,1,239,323	1	1	0	0.554782828	0
chr14_ref_v2	43278	0	AAT,A	1	1	53,28,7,7	1	1	1	2	AAT,AAT	NA	NA	0.062751924	0	19,16,3,1	1	1	0	1.101414268	0	2	AAT,AAT	NA	NA	0.178177564	0	NA	NA	28,21,3,2	1	1	0	1.07032403	0	2	AAT,AAT	NA	NA	0.439044065	0	NA	NA	48,49,11,12	1	1	0	2.362833259	0
chr14_ref_v2	89322	0	CT,C	1	1	3,7,50,103	1	1	0	2	C,C	NA	NA	0.335358011	0	1,0,8,12	1	1	0	0.550109898	0	2	C,C	NA	NA	0.032210532	0	NA	NA	1,3,31,47	1	1	0	0.996468538	0	2	C,C	NA	NA	0.511129549	0	NA	NA	8,13,69,115	1	1	0	1.749004557	0
chr14_ref_v2	95118	0	C,CA	1	1	6,10,101,82	1	1	0	2	CA,CA	C,CA	0.125	0.121277592	0	0,1,18,16	1	1	0	0.534016461	0	2	CA,CA	NA	NA	0.000482109	0	NA	NA	3,3,44,39	1	1	0	0.501542963	0	2	CA,CA	C,CA	0.125	0.298327515	0	NA	NA	8,7,131,112	1	1	0	0.665427648	0
chr14_ref_v2	96600	1	A,G	0	0	0,44,0,28	1	1	1	2	NA	NA	NA	NA	0	0,3,0,3	1	0	0	0.369107694	0	2	NA	NA	NA	NA	0	NA	NA	0,14,0,5	1	0	1	0.758627249	0	2	NA	NA	NA	NA	0	NA	NA	0,41,0,23	1	1	1	0.439541009	0
chr14_ref_v2	96612	1	T,TTAAAGATCTA	1	0	0,8,0,28	1	1	1	2	NA	NA	NA	NA	0	0,1,0,3	1	0	0	0.19790694	0	2	NA	NA	NA	NA	0	NA	NA	0,1,0,5	1	0	1	0.222156508	0	2	NA	NA	NA	NA	0	NA	NA	0,13,0,23	1	1	1	1.436323427	0
chr14_ref_v2	96986	1	T,A	1	0	0,0,0,0	0	0	1	2	NA	NA	NA	NA	0	0,0,0,0	0	0	1	0	0	2	NA	NA	NA	NA	0	NA	NA	0,0,0,0	0	0	1	0	0	2	NA	NA	NA	NA	0	NA	NA	0,0,0,0	0	0	1	0	0
chr14_ref_v2	96998	1	G,A	0	0	0,0,0,0	0	0	1	2	NA	NA	NA	NA	0	0,0,0,0	0	0	1	0	0	2	NA	NA	NA	NA	0	NA	NA	0,0,0,0	0	0	1	0	0	2	NA	NA	NA	NA	0	NA	NA	0,0,0,0	0	0	1	0	0
chr14_ref_v2	98072	1	A,T	1	0	0,0,0,0	0	0	1	2	NA	NA	NA	NA	0	0,0,0,0	0	0	1	0	0	2	NA	NA	NA	NA	0	NA	NA	0,0,0,1	0	0	1	0	0	2	NA	NA	NA	NA	0	NA	NA	0,0,0,0	0	0	1	0	0
chr14_ref_v2	98074	1	A,C	1	0	0,0,0,0	0	0	1	2	NA	NA	NA	NA	0	0,0,0,0	0	0	1	0	0	2	NA	NA	NA	NA	0	NA	NA	0,0,0,1	0	0	1	0	0	2	NA	NA	NA	NA	0	NA	NA	0,0,0,0	0	0	1	0	0
chr14_ref_v2	98114	1	T,C	0	0	0,0,0,0	0	0	1	2	NA	NA	NA	NA	0	0,0,0,0	0	0	1	0	0	2	NA	NA	NA	NA	0	NA	NA	0,0,1,1	1	0	1	0	0	2	NA	NA	NA	NA	0	NA	NA	0,0,0,0	0	0	1	0	0
chr14_ref_v2	98309	1	T,C	0	0	0,0,0,0	0	0	1	2	NA	NA	NA	NA	0	0,0,0,0	0	0	1	0	0	2	NA	NA	NA	NA	0	NA	NA	0,0,0,0	0	0	1	0	0	2	NA	NA	NA	NA	0	NA	NA	0,0,1,1	1	0	1	0	0
chr14_ref_v2	98987	1	C,T	0	0	0,0,0,0	0	0	1	2	NA	NA	NA	NA	0	0,0,0,0	0	0	1	0	0	2	NA	NA	NA	NA	0	NA	NA	0,0,0,1	0	0	1	0	0	2	NA	NA	NA	NA	0	NA	NA	0,0,0,0	0	0	1	0	0
chr14_ref_v2	98990	1	T,G	0	0	0,0,0,0	0	0	1	2	NA	NA	NA	NA	0	0,0,0,0	0	0	1	0	0	2	NA	NA	NA	NA	0	NA	NA	0,0,0,1	0	0	1	0	0	2	NA	NA	NA	NA	0	NA	NA	0,0,0,0	0	0	1	0	0
chr14_ref_v2	98993	1	G,A	0	0	0,0,0,0	0	0	1	2	NA	NA	NA	NA	0	0,0,0,0	0	0	1	0	0	2	NA	NA	NA	NA	0	NA	NA	0,0,0,1	0	0	1	0	0	2	NA	NA	NA	NA	0	NA	NA	0,0,0,0	0	0	1	0	0
chr14_ref_v2	98997	1	G,A	0	0	0,0,0,0	0	0	1	2	NA	NA	NA	NA	0	0,0,0,0	0	0	1	0	0	2	NA	NA	NA	NA	0	NA	NA	0,0,0,1	0	0	1	0	0	2	NA	NA	NA	NA	0	NA	NA	0,0,0,0	0	0	1	0	0
chr14_ref_v2	99000	1	T,TA	0	0	0,0,0,0	0	0	1	2	NA	NA	NA	NA	0	0,0,0,0	0	0	1	0	0	2	NA	NA	NA	NA	0	NA	NA	0,0,0,1	0	0	1	0	0	2	NA	NA	NA	NA	0	NA	NA	0,0,0,0	0	0	1	0	0
chr14_ref_v2	99001	1	G,C	0	0	0,0,0,0	0	0	1	2	NA	NA	NA	NA	0	0,0,0,0	0	0	1	0	0	2	NA	NA	NA	NA	0	NA	NA	0,0,0,1	0	0	1	0	0	2	NA	NA	NA	NA	0	NA	NA	0,0,0,0	0	0	1	0	0
chr14_ref_v2	99004	1	G,GAAAAT	0	0	0,0,0,0	0	0	1	2	NA	NA	NA	NA	0	0,0,0,0	0	0	1	0	0	2	NA	NA	NA	NA	0	NA	NA	0,0,0,1	0	0	1	0	0	2	NA	NA	NA	NA	0	NA	NA	0,0,0,0	0	0	1	0	0
chr14_ref_v2	99269	1	A,G	0	0	0,0,0,0	0	0	1	2	NA	NA	NA	NA	0	0,0,0,0	0	0	1	0	0	2	NA	NA	NA	NA	0	NA	NA	0,0,1,0	0	0	1	0	0	2	NA	NA	NA	NA	0	NA	NA	0,0,0,0	0	0	1	0	0
chr14_ref_v2	100788	1	C,T	0	0	0,0,0,0	0	0	1	2	NA	NA	NA	NA	0	0,0,0,0	0	0	1	0	0	2	NA	NA	NA	NA	0	NA	NA	0,0,1,0	0	0	1	0	0	2	NA	NA	NA	NA	0	NA	NA	0,0,0,0	0	0	1	0	0
chr14_ref_v2	100817	1	G,A	1	0	0,0,0,0	0	0	1	2	NA	NA	NA	NA	0	0,0,0,0	0	0	1	0	0	2	NA	NA	NA	NA	0	NA	NA	0,0,1,1	1	0	1	0	0	2	NA	NA	NA	NA	0	NA	NA	0,0,0,0	0	0	1	0	0
chr14_ref_v2	101595	1	T,C	1	0	0,0,0,0	0	0	1	2	NA	NA	NA	NA	0	0,0,0,0	0	0	1	0	0	2	NA	NA	NA	NA	0	NA	NA	0,0,1,0	0	0	1	0	0	2	NA	NA	NA	NA	0	NA	NA	0,0,0,0	0	0	1	0	0
chr14_ref_v2	101874	1	C,T	0	0	0,0,0,0	0	0	1	2	NA	NA	NA	NA	0	0,0,0,0	0	0	1	0	0	2	NA	NA	NA	NA	0	NA	NA	0,0,0,0	0	0	1	0	0	2	NA	NA	NA	NA	0	NA	NA	0,0,0,0	0	0	1	0	0
chr14_ref_v2	102315	1	T,G	1	0	4,0,0,0	0	0	1	2	NA	NA	NA	NA	0	0,0,0,0	0	0	1	0	0	2	NA	NA	NA	NA	0	NA	NA	0,0,0,0	0	0	1	0	0	2	NA	NA	NA	NA	0	NA	NA	0,0,0,0	0	0	1	0	0
chr14_ref_v2	102373	1	C,T	0	0	0,0,4,0	0	0	1	2	NA	NA	NA	NA	0	0,0,0,0	0	0	1	0	0	2	NA	NA	NA	NA	0	NA	NA	0,0,0,0	0	0	1	0	0	2	NA	NA	NA	NA	0	NA	NA	0,0,0,0	0	0	1	0	0
chr14_ref_v2	102510	0	T,A	0	0	0,0,0,0	0	0	1	2	NA	NA	NA	NA	0	0,0,0,0	0	0	1	0	0	2	NA	NA	NA	NA	0	NA	NA	0,0,0,1	0	0	1	0	0	2	NA	NA	NA	NA	0	NA	NA	0,0,0,0	0	0	1	0	0
chr14_ref_v2	107246	0	GA,G	1	1	20,10,98,48	1	1	0	2	G,G	GA,G	0.25	0.012011776	0	1,2,10,3	1	0	0	0.655275015	0	2	NA	NA	NA	NA	0	NA	NA	5,0,42,15	1	1	0	1.564815104	0	2	G,G	GA,G	0.125	0.226287388	0	NA	NA	23,8,99,56	1	1	0	0.678118896	0
chr14_ref_v2	112792	0	G,C	0	0	11,154,21,0	1	1	0	2	G,G	G,C	0.25	0.068992871	0	2,21,0,0	1	1	0	0.877090896	0	2	G,G	NA	NA	0	0	NA	NA	11,53,1,1	1	1	0	3.593588447	0	2	G,G	NA	NA	0.030771659	0	NA	NA	25,164,4,0	1	1	0	4.916372517	0
chr14_ref_v2	118939	0	GA,G	1	1	38,32,5,12	1	1	0	2	GA,GA	GA,G	0.125	0.135498613	0	11,10,2,7	1	1	0	1.005063219	0	2	GA,GA	GA,G	0.25	0.026729483	0	NA	NA	24,19,4,3	1	1	0	0.610400962	0	2	GA,GA	NA	NA	0.317686198	0	NA	NA	71,54,17,17	1	1	0	1.990460121	0
chr14_ref_v2	154875	0	G,GA	1	1	4,3,0,5	1	0	0	2	NA	NA	NA	NA	0	2,1,0,1	1	0	0	0.424659488	0	2	NA	NA	NA	NA	0	NA	NA	2,3,0,3	1	0	0	0.502433472	0	2	NA	NA	NA	NA	0	NA	NA	10,12,1,4	1	1	0	1.750080411	0
chr14_ref_v2	187591	0	GA,G	1	1	75,91,9,5	1	1	0	2	GA,GA	NA	NA	0.084619486	0	14,12,1,0	1	1	0	0.734980768	0	2	GA,GA	NA	NA	0.230520984	0	NA	NA	27,32,1,1	1	1	0	0.557181875	0	2	GA,GA	NA	NA	0.992762027	0	NA	NA	78,83,15,5	1	1	0	1.436276508	0
chr14_ref_v2	196102	0	CTTTT,C,CT	1	1	1,0,38,36,3,4	1	1	0	2	C,C	NA	NA	0.034339873	0	0,0,4,10,1,1	1	0	0	0.982737306	0	2	NA	NA	NA	NA	0	NA	NA	1,1,23,22,0,0	1	1	0	0.668382163	0	2	C,C	NA	NA	0.654230392	0	NA	NA	1,1,53,62,0,2	1	1	0	1.473763668	0
chr14_ref_v2	198192	0	AT,A	1	1	59,55,5,6	1	1	0	2	AT,AT	NA	NA	0.050007798	0	6,6,2,1	1	0	0	0.987965633	0	2	NA	NA	NA	NA	0	NA	NA	25,23,1,0	1	1	0	0.660721918	0	2	AT,AT	NA	NA	0.786425594	0	NA	NA	91,67,9,7	1	1	0	0.993999706	0
chr14_ref_v2	235914	0	C,CT	1	1	3,3,62,48	1	1	0	2	CT,CT	NA	NA	0.849990378	0	0,0,14,14	1	1	0	0.666149125	0	2	CT,CT	NA	NA	0.685598091	0	NA	NA	8,4,33,19	1	1	0	3.994762125	0	2	CT,CT	C,CT	0.125	0.145186145	0	NA	NA	14,6,92,45	1	1	0	4.363013172	0
chr14_ref_v2	240310	0	C,G	0	0	110,5,0,27	1	1	0	2	C,C	C,G	0.5	0.31411533	0	27,6,0,1	1	1	0	3.810911452	0	2	C,C	NA	NA	0.029852963	0	NA	NA	53,13,1,4	1	1	0	6.827545648	0	2	C,C	C,G	0.125	0.127833372	0	NA	NA	144,23,0,18	1	1	0	7.081704527	0
chr14_ref_v2	247951	0	G,A	0	0	0,0,144,160	1	1	0	2	A,A	NA	NA	0	0	0,0,27,17	1	1	0	1.508796465	0	2	A,A	NA	NA	0	0	NA	NA	0,0,85,78	1	1	0	0.923436325	0	2	A,A	NA	NA	0	0	NA	NA	0,0,194,214	1	1	0	0.404461799	0
chr14_ref_v2	260291	0	A,C	0	0	70,13,0,26	1	1	1	2	A,A	A,C	0.5	0.024391453	0	17,3,0,2	1	1	0	0.941885955	0	2	A,A	A,C	0.25	0.12523259	0	NA	NA	37,7,0,10	1	1	0	0.61217233	0	2	A,A	A,C	0.5	0.287682072	0	NA	NA	106,28,0,18	1	1	0	2.484125169	0
chr14_ref_v2	263310	0	ATT,A	1	1	1,0,100,86	1	1	0	2	A,A	NA	NA	0.005361943	0	1,0,14,11	1	1	0	0.956776858	0	2	A,A	ATT,A	0.125	0.025317808	0	NA	NA	0,0,49,35	1	1	0	0.67485915	0	2	A,A	NA	NA	0	0	NA	NA	2,0,69,89	1	1	0	2.122921721	0
chr14_ref_v2	300887	0	TA,T	1	1	50,24,9,7	1	1	0	2	TA,TA	NA	NA	0.027575288	0	7,6,2,3	1	0	0	0.853511223	0	2	NA	NA	NA	NA	0	NA	NA	15,6,6,3	1	1	0	1.212002318	0	2	TA,TA	TA,T	0.25	0.080080721	0	NA	NA	60,35,9,6	1	1	0	0.900043275	0
chr14_ref_v2	307186	0	CT,C,CTT	1	1	14,28,4,9,3,11	1	1	0	2	CT,CT	CT,CTT	0.25	0.478601198	0	6,3,0,1,0,0	1	0	0	2.26676519	0	2	NA	NA	NA	NA	0	NA	NA	14,22,0,7,2,0	1	1	0	1.865382479	0	2	CT,CT	NA	NA	0.48202336	0	NA	NA	27,57,11,10,3,5	1	1	0	1.992161401	0
chr14_ref_v2	356967	0	C,CTT	1	1	2,0,7,7	1	0	0	2	NA	NA	NA	NA	0	0,0,1,1	1	0	0	0.234187723	0	2	NA	NA	NA	NA	0	NA	NA	0,0,1,4	1	0	0	0.961849841	0	2	NA	NA	NA	NA	0	NA	NA	1,0,8,4	1	0	0	0.814203419	0
chr14_ref_v2	380909	0	G,A,GA	1	1	55,19,1,47,9,5	1	1	0	2	G,A	G,GA	0.125	0.413930859	0	7,5,0,3,1,0	1	0	0	1.270764983	0	2	NA	NA	NA	NA	0	NA	NA	22,11,0,23,5,3	1	1	0	0.560937398	0	2	G,A	G,GA	0.25	0.247897007	0	NA	NA	59,31,2,38,9,7	1	1	0	1.998091845	0
chr14_ref_v2	390926	0	T,G	1	0	36,140,43,0	1	1	0	2	T,T	T,G	0.5	0.287682072	0	5,16,8,0	1	1	0	0.71820884	0	2	T,T	T,G	0.5	0.251314428	0	NA	NA	41,62,3,0	1	1	0	9.411442691	0	2	T,T	T,G	0.125	0.540384426	0	NA	NA	85,154,24,0	1	1	0	10.5859999	0
chr14_ref_v2	392422	0	G,GT	1	1	7,82,16,5	1	1	0	2	G,G	G,GT	0.25	0.215847496	0	1,17,0,1	1	0	0	1.038347093	0	2	NA	NA	NA	NA	0	NA	NA	5,36,1,4	1	1	0	1.187633737	0	2	G,G	G,GT	0.125	0.070491362	0	NA	NA	10,80,11,7	1	1	0	0.861741778	0
chr14_ref_v2	415026	0	C,T	1	0	2,3,17,7	1	1	1	2	T,T	C,T	0.25	0.377294231	0	0,0,6,0	0	0	0	0	0	2	NA	NA	NA	NA	0	NA	NA	0,1,14,9	1	1	1	1.051796509	0	2	T,T	C,T	0.125	0.021978907	0	NA	NA	0,3,13,9	1	1	1	0.923105691	0
chr14_ref_v2	429731	0	TTA,T	1	1	38,56,6,6	1	1	0	2	TTA,TTA	NA	NA	0.065063419	0	17,15,2,2	1	1	0	0.974895335	0	2	TTA,TTA	TTA,T	0.125	0.252797572	0	NA	NA	13,20,0,2	1	1	0	0.547601557	0	2	TTA,TTA	NA	NA	0.265607722	0	NA	NA	31,64,2,7	1	1	0	1.371163211	0
chr14_ref_v2	444607	0	C,CT	1	1	52,43,9,7	1	1	0	2	C,C	C,CT	0.125	0.037137026	0	8,10,2,0	1	1	0	0.700221113	0	2	C,C	C,CT	0.125	0.173828239	0	NA	NA	27,27,5,3	1	1	0	0.604201893	0	2	C,C	C,CT	0.125	0.046649753	0	NA	NA	66,53,9,6	1	1	0	0.603497905	0
chr14_ref_v2	444626	0	A,T	1	0	29,95,42,0	1	1	0	2	A,A	A,T	0.5	0.039530839	0	8,23,4,0	1	1	0	1.016537574	0	2	A,A	A,T	0.25	0.145701928	0	NA	NA	18,44,19,1	1	1	0	0.795692918	0	2	A,A	A,T	0.5	0.032789823	0	NA	NA	44,108,43,0	1	1	0	1.4075732	0
chr14_ref_v2	479415	0	AT,A	1	1	35,11,3,3	1	1	0	2	AT,AT	NA	NA	0.635440768	0	3,5,3,2	1	0	0	2.080913693	0	2	NA	NA	NA	NA	0	NA	NA	7,7,6,6	1	1	0	4.189250405	0	2	AT,A	AT,AT	0.25	0.041070979	0	NA	NA	25,16,3,5	1	1	0	1.409234176	0
chr14_ref_v2	484682	0	T,A	1	0	0,0,108,129	1	1	0	2	A,A	NA	NA	0	0	0,0,23,24	1	1	0	0.449824552	0	2	A,A	NA	NA	0	0	NA	NA	0,0,63,83	1	1	0	0.528895831	0	2	A,A	NA	NA	0	0	NA	NA	0,0,149,181	1	1	0	0.409753703	0
chr14_ref_v2	486508	0	T,TA	1	1	1,7,3,2	1	0	0	2	NA	NA	NA	NA	0	2,1,0,0	1	0	0	1.900542823	0	2	NA	NA	NA	NA	0	NA	NA	2,4,3,0	1	0	0	0.854690995	0	2	NA	NA	NA	NA	0	NA	NA	2,17,6,7	1	1	0	0.680471835	0
chr14_ref_v2	493009	0	TA,T	1	1	18,36,1,19	1	1	0	2	TA,TA	TA,T	0.25	0.033834927	0	8,6,0,5	1	0	0	1.197113648	0	2	NA	NA	NA	NA	0	NA	NA	10,17,2,9	1	1	0	1.048649883	0	2	TA,TA	TA,T	0.25	0.005124774	0	NA	NA	33,45,2,16	1	1	0	1.79379724	0
chr14_ref_v2	496362	0	T,G	0	0	14,143,28,0	1	1	0	2	T,T	T,G	0.25	0.256960174	0	2,19,0,0	1	1	0	1.128799081	0	2	T,T	NA	NA	0	0	NA	NA	9,85,0,1	1	1	0	3.995012243	0	2	T,T	NA	NA	0.010582109	0	NA	NA	14,181,2,0	1	1	0	8.919289235	0
chr14_ref_v2	498316	0	G,GT	1	1	16,22,15,13	1	1	0	2	G,GT	G,G	0.125	0.027386345	0	3,9,2,2	1	0	0	1.329339458	0	2	NA	NA	NA	NA	0	NA	NA	10,24,3,3	1	1	0	3.599420115	0	2	G,G	G,GT	0.125	0.093143629	0	NA	NA	29,56,16,12	1	1	0	3.695412248	0
chr14_ref_v2	501085	0	AT,A	1	1	72,74,6,6	1	1	0	2	AT,AT	NA	NA	0.350635855	0	13,24,1,5	1	1	0	1.814863405	0	2	AT,AT	AT,A	0.25	0.224494714	0	NA	NA	36,31,4,4	1	1	0	0.704559686	0	2	AT,AT	AT,A	0.125	0.042460642	0	NA	NA	93,114,6,11	1	1	0	0.906014235	0
chr14_ref_v2	502996	0	C,CT	1	1	0,0,0,0	0	0	0	2	NA	NA	NA	NA	0	0,5,2,0	1	0	0	0	0	2	NA	NA	NA	NA	0	NA	NA	2,13,2,2	1	0	0	0	0	2	NA	NA	NA	NA	0	NA	NA	13,57,6,1	1	1	0	0	0
chr14_ref_v2	510284	0	C,CT	1	1	38,24,7,5	1	1	0	2	C,C	C,CT	0.25	0.169068663	0	10,4,1,0	1	0	0	0.768810443	0	2	NA	NA	NA	NA	0	NA	NA	20,23,4,2	1	1	0	1.633162191	0	2	C,C	C,CT	0.125	0.106547895	0	NA	NA	41,26,2,8	1	1	0	0.894469564	0
chr14_ref_v2	512416	0	CAT,C	1	1	39,38,14,13	1	1	0	2	CAT,CAT	CAT,C	0.25	0.00356147	0	11,13,7,3	1	1	0	0.791160557	0	2	CAT,CAT	CAT,C	0.25	0.205469223	0	NA	NA	9,9,3,2	1	1	0	0.433236485	0	2	CAT,CAT	CAT,C	0.125	0.069688282	0	NA	NA	48,36,6,10	1	1	0	1.767314164	0
chr14_ref_v2	522373	1	T,C	0	0	0,75,0,0	0	1	1	2	NA	NA	NA	NA	0	0,1,0,0	0	0	1	0	0	2	NA	NA	NA	NA	0	NA	NA	0,12,1,1	1	0	1	0	0	2	NA	NA	NA	NA	0	NA	NA	0,66,0,0	0	1	1	0	0
chr14_ref_v2	522374	1	A,G	0	0	0,76,0,0	0	1	1	2	NA	NA	NA	NA	0	0,1,0,0	0	0	1	0	0	2	NA	NA	NA	NA	0	NA	NA	0,11,1,1	1	0	1	0	0	2	NA	NA	NA	NA	0	NA	NA	0,67,0,0	0	1	1	0	0
chr14_ref_v2	522380	1	G,A	1	0	0,79,0,0	0	1	1	2	NA	NA	NA	NA	0	0,1,0,0	0	0	1	0	0	2	NA	NA	NA	NA	0	NA	NA	0,11,2,1	1	0	1	0	0	2	NA	NA	NA	NA	0	NA	NA	0,68,0,0	0	1	1	0	0
chr14_ref_v2	522385	1	C,T	0	0	0,80,0,0	0	1	1	2	NA	NA	NA	NA	0	0,1,0,0	0	0	1	0	0	2	NA	NA	NA	NA	0	NA	NA	0,13,2,2	1	0	1	0	0	2	NA	NA	NA	NA	0	NA	NA	0,66,0,0	0	1	1	0	0
chr14_ref_v2	522394	1	A,T	1	0	0,77,0,0	0	1	1	2	NA	NA	NA	NA	0	0,1,0,0	0	0	1	0	0	2	NA	NA	NA	NA	0	NA	NA	0,13,2,2	1	0	1	0	0	2	NA	NA	NA	NA	0	NA	NA	0,59,0,0	0	1	1	0	0
chr14_ref_v2	522439	1	T,C	0	0	0,47,0,0	0	1	1	2	NA	NA	NA	NA	0	0,2,0,0	0	0	1	0	0	2	NA	NA	NA	NA	0	NA	NA	0,6,2,2	1	0	1	0	0	2	NA	NA	NA	NA	0	NA	NA	0,28,0,0	0	1	1	0	0
chr14_ref_v2	547152	0	T,C	0	0	1,0,108,111	1	1	0	2	C,C	NA	NA	0.004555817	0	0,0,8,14	1	1	0	0.831164927	0	2	C,C	NA	NA	0	0	NA	NA	0,0,38,39	1	1	0	0.391247498	0	2	C,C	NA	NA	0	0	NA	NA	0,1,126,127	1	1	0	0.433542596	0
chr14_ref_v2	553144	0	A,G	0	0	0,0,114,195	1	1	0	2	G,G	NA	NA	0	0	0,0,16,29	1	1	0	0.367611333	0	2	G,G	NA	NA	0	0	NA	NA	0,0,66,81	1	1	0	1.656010218	0	2	G,G	NA	NA	0	0	NA	NA	0,0,130,240	1	1	0	0.597942593	0
chr14_ref_v2	561739	1	T,A	0	0	0,1,51,86	1	1	0	2	NA	NA	NA	NA	0	0,1,22,26	1	1	0	0.825838716	0	2	NA	NA	NA	NA	0	NA	NA	1,2,11,23	1	1	0	1.941618007	0	2	NA	NA	NA	NA	0	NA	NA	1,0,17,56	1	1	1	2.133822503	0
chr14_ref_v2	567197	1	T,C	0	0	0,0,0,0	0	0	1	2	NA	NA	NA	NA	0	0,0,0,0	0	0	1	0	0	2	NA	NA	NA	NA	0	NA	NA	1,1,0,0	1	0	1	0	0	2	NA	NA	NA	NA	0	NA	NA	0,0,1,1	1	0	1	0	0
chr14_ref_v2	567212	1	T,C	1	0	0,0,0,0	0	0	1	2	NA	NA	NA	NA	0	0,0,0,0	0	0	1	0	0	2	NA	NA	NA	NA	0	NA	NA	2,1,0,0	1	0	1	0	0	2	NA	NA	NA	NA	0	NA	NA	0,0,1,1	1	0	1	0	0
chr14_ref_v2	567213	1	T,C	1	0	0,0,0,0	0	0	1	2	NA	NA	NA	NA	0	0,0,0,0	0	0	1	0	0	2	NA	NA	NA	NA	0	NA	NA	2,1,0,0	1	0	1	0	0	2	NA	NA	NA	NA	0	NA	NA	0,0,1,1	1	0	1	0	0
chr14_ref_v2	567215	1	T,G	1	0	0,0,0,0	0	0	1	2	NA	NA	NA	NA	0	0,0,0,0	0	0	1	0	0	2	NA	NA	NA	NA	0	NA	NA	2,1,0,0	1	0	1	0	0	2	NA	NA	NA	NA	0	NA	NA	1,0,1,1	1	0	1	0	0
chr14_ref_v2	567217	1	A,G	0	0	0,0,0,0	0	0	1	2	NA	NA	NA	NA	0	0,0,0,0	0	0	1	0	0	2	NA	NA	NA	NA	0	NA	NA	2,1,0,0	1	0	1	0	0	2	NA	NA	NA	NA	0	NA	NA	1,0,1,1	1	0	1	0	0
chr14_ref_v2	567248	1	G,A	1	0	0,0,0,0	0	0	1	2	NA	NA	NA	NA	0	0,0,0,0	0	0	1	0	0	2	NA	NA	NA	NA	0	NA	NA	1,0,1,1	1	0	1	0	0	2	NA	NA	NA	NA	0	NA	NA	2,1,0,0	1	0	1	0	0
chr14_ref_v2	567249	1	T,C	1	0	0,0,0,0	0	0	1	2	NA	NA	NA	NA	0	0,0,0,0	0	0	1	0	0	2	NA	NA	NA	NA	0	NA	NA	2,1,0,0	1	0	1	0	0	2	NA	NA	NA	NA	0	NA	NA	1,0,1,1	1	0	1	0	0
chr14_ref_v2	598168	0	C,G	0	0	30,23,0,25	1	1	1	2	C,G	C,C	0.25	0.201369752	0	3,5,0,1	1	0	0	1.11481963	0	2	NA	NA	NA	NA	0	NA	NA	8,18,0,3	1	1	1	3.992703151	0	2	C,C	C,G	0.25	0.122772173	0	NA	NA	27,49,0,1	1	1	0	11.12833976	0
chr14_ref_v2	605676	0	CTA,C	1	1	14,26,2,7	1	1	1	2	CTA,CTA	NA	NA	0.041646826	0	7,6,0,0	1	0	0	1.391584628	0	2	NA	NA	NA	NA	0	NA	NA	5,15,0,1	1	1	1	1.191742068	0	2	CTA,CTA	NA	NA	0.772528485	0	NA	NA	22,26,1,7	1	1	1	1.265539915	0
chr14_ref_v2	608022	0	T,G	0	0	33,165,67,0	1	1	0	2	T,T	T,G	0.5	0.029852963	0	12,25,12,0	1	1	0	1.977050633	0	2	T,T	T,G	0.5	0.066203107	0	NA	NA	29,71,16,0	1	1	0	4.415508186	0	2	T,T	T,G	0.25	0.173953307	0	NA	NA	79,170,54,0	1	1	0	10.51138614	0
chr14_ref_v2	644173	0	CTA,C	1	1	75,58,15,10	1	1	0	2	CTA,CTA	CTA,C	0.125	0.020001156	0	16,15,3,6	1	1	0	1.454325185	0	2	CTA,CTA	CTA,C	0.25	0.178462454	0	NA	NA	18,25,7,3	1	1	0	1.152735446	0	2	CTA,CTA	CTA,C	0.25	0.161947096	0	NA	NA	65,76,9,17	1	1	0	2.053899716	0
chr14_ref_v2	651813	0	AT,A,ATT	1	1	30,23,12,9,9,2	1	1	0	2	AT,AT	AT,A	0.25	0.477242369	0	3,2,0,1,3,1	1	0	0	1.336889391	0	2	NA	NA	NA	NA	0	NA	NA	16,19,3,2,4,3	1	1	0	1.555976742	0	2	AT,AT	AT,ATT	0.125	0.612101989	0	NA	NA	35,49,16,10,11,4	1	1	0	2.678801902	0
chr14_ref_v2	658940	0	T,G	0	0	30,154,47,0	1	1	0	2	T,T	T,G	0.5	0.245122458	0	4,37,3,0	1	1	0	2.282654852	0	2	T,T	T,G	0.125	0.380772496	0	NA	NA	4,75,13,0	1	1	0	3.225384647	0	2	T,T	T,G	0.25	0.215519626	0	NA	NA	23,203,49,0	1	1	0	2.27010118	0
chr14_ref_v2	662724	0	G,GA	1	1	38,33,13,16	1	1	0	2	G,G	G,GA	0.5	0.045359476	0	10,11,3,2	1	1	0	0.731089564	0	2	G,G	G,GA	0.25	0.100071073	0	NA	NA	26,19,1,7	1	1	0	1.431965822	0	2	G,G	G,GA	0.125	0.100523736	0	NA	NA	53,44,12,12	1	1	0	1.152918511	0
chr14_ref_v2	668057	0	C,CA	1	1	78,13,5,11	1	1	0	2	C,C	C,CA	0.125	0.141873036	0	16,4,0,0	1	1	0	0.895466133	0	2	C,C	NA	NA	0.081000696	0	NA	NA	46,22,3,4	1	1	0	4.41642012	0	2	C,C	NA	NA	0.185687361	0	NA	NA	89,55,7,8	1	1	0	13.04753037	0
chr14_ref_v2	678559	0	GA,G	1	1	97,27,7,2	1	1	0	2	GA,GA	NA	NA	0.793107444	0	12,10,6,1	1	1	0	3.182539419	0	2	GA,GA	GA,G	0.25	0.06258762	0	NA	NA	29,14,10,1	1	1	0	3.632012446	0	2	GA,GA	GA,G	0.125	0.074841254	0	NA	NA	98,53,12,5	1	1	0	3.51567205	0
chr14_ref_v2	690027	0	AT,A	1	1	102,57,19,15	1	1	0	2	AT,AT	AT,A	0.125	0.084608719	0	22,14,2,2	1	1	0	0.663068497	0	2	AT,AT	NA	NA	0.243765339	0	NA	NA	38,27,3,6	1	1	0	0.976738332	0	2	AT,AT	NA	NA	0.061906849	0	NA	NA	103,78,25,11	1	1	0	1.63839414	0
chr14_ref_v2	694196	0	CAT,C	1	1	40,46,2,8	1	1	1	2	CAT,CAT	NA	NA	0.605225341	0	9,28,0,7	1	1	0	1.876011731	0	2	CAT,CAT	NA	NA	0.06886564	0	NA	NA	17,23,3,2	1	1	0	1.191749076	0	2	CAT,CAT	NA	NA	0.474550029	0	NA	NA	50,39,8,5	1	1	0	2.939967293	0
chr14_ref_v2	694922	0	CTA,C	1	1	93,97,7,13	1	1	0	2	CTA,CTA	CTA,C	0.125	0.298985107	0	16,25,4,4	1	1	0	1.240582466	0	2	CTA,CTA	CTA,C	0.25	0.001257185	0	NA	NA	33,43,4,3	1	1	0	0.757688192	0	2	CTA,CTA	NA	NA	0.256549127	0	NA	NA	90,114,13,14	1	1	0	1.355599464	0
chr14_ref_v2	721872	0	TA,T	1	1	64,63,7,7	1	1	0	2	TA,TA	NA	NA	0.375180212	0	12,10,1,0	1	1	0	0.531231183	0	2	TA,TA	NA	NA	0.720414099	0	NA	NA	16,21,2,4	1	1	0	0.816291889	0	2	TA,TA	NA	NA	0.030241718	0	NA	NA	65,60,3,6	1	1	0	0.653026016	0
chr14_ref_v2	722230	0	C,CA	1	1	9,27,16,12	1	1	0	2	C,CA	NA	NA	0.080841921	0	3,3,3,3	1	0	0	0.642888087	0	2	NA	NA	NA	NA	0	NA	NA	8,17,4,1	1	1	0	1.95218234	0	2	C,C	C,CA	0.25	0.131488467	0	NA	NA	29,32,17,11	1	1	0	5.21310898	0
chr14_ref_v2	726662	1	G,T	0	0	60,200,0,66	1	1	0	2	NA	NA	NA	NA	0	16,41,0,12	1	1	0	0.746693729	0	2	NA	NA	NA	NA	0	NA	NA	21,83,0,18	1	1	0	1.161905938	0	2	NA	NA	NA	NA	0	NA	NA	29,204,0,57	1	1	0	3.465225109	0
chr14_ref_v2	740745	0	A,C	1	0	143,82,0,67	1	1	0	2	A,A	A,C	0.5	0.097980408	0	26,15,0,5	1	1	0	1.01739651	0	2	A,A	A,C	0.25	0.061021677	0	NA	NA	81,61,0,12	1	1	0	4.39756721	0	2	A,A	A,C	0.125	0.317172501	0	NA	NA	202,162,0,21	1	1	0	13.03059737	1
chr14_ref_v2	764697	0	GAT,G	1	1	108,89,20,7	1	1	0	2	GAT,GAT	GAT,G	0.125	0.035060171	0	20,24,6,5	1	1	0	1.713118495	0	2	GAT,GAT	GAT,G	0.25	0.249093349	0	NA	NA	32,37,2,2	1	1	0	1.509496158	0	2	GAT,GAT	NA	NA	0.206439825	0	NA	NA	96,102,9,8	1	1	0	1.992775451	0
chr14_ref_v2	772153	0	T,G	0	0	15,142,31,0	1	1	0	2	T,T	T,G	0.25	0.355400247	0	1,32,1,0	1	1	0	2.47936572	0	2	T,T	NA	NA	0.029852963	0	NA	NA	11,62,7,0	1	1	0	1.484583174	0	2	T,T	T,G	0.25	0.26510775	0	NA	NA	15,178,12,0	1	1	0	4.813082219	0
chr14_ref_v2	772568	0	C,CAAAAA	1	1	14,2,29,20	1	1	0	2	C,CAAAAA	CAAAAA,CAAAAA	0.5	0.020619287	0	4,0,6,4	1	0	0	0.449621587	0	2	NA	NA	NA	NA	0	NA	NA	9,4,9,5	1	1	0	2.410697841	0	2	C,CAAAAA	NA	NA	0.074107972	0	NA	NA	25,8,23,21	1	1	0	3.229331245	0
chr14_ref_v2	777509	0	AAT,A	1	1	27,36,12,15	1	1	1	2	AAT,AAT	AAT,A	0.25	0.140816485	0	15,10,7,10	1	1	0	1.006922356	0	2	AAT,AAT	AAT,A	0.5	0.156234496	0	NA	NA	19,12,9,5	1	1	0	1.333055255	0	2	AAT,AAT	AAT,A	0.5	0.222433986	0	NA	NA	34,38,10,17	1	1	0	0.719314959	0
chr14_ref_v2	779264	0	C,CAAAAAA	1	1	33,3,1,2	1	1	0	2	C,C	C,CAAAAAA	0.125	0.223143551	0	5,3,0,0	1	0	0	1.837484013	0	2	NA	NA	NA	NA	0	NA	NA	9,2,0,0	1	0	0	0.705967303	0	2	NA	NA	NA	NA	0	NA	NA	33,3,0,5	1	1	0	1.251330067	0
chr14_ref_v2	779289	0	C,A	0	0	51,58,36,2	1	1	0	2	C,C	C,A	0.5	0.044850566	0	9,11,4,4	1	1	0	3.763940087	0	2	C,C	C,A	0.5	0.182321557	0	NA	NA	21,20,9,8	1	1	0	6.352858571	0	2	C,C	C,A	0.5	0.218253566	1	NA	NA	47,69,32,19	1	1	0	11.80056469	0
chr14_ref_v2	779292	0	G,A	1	0	62,60,35,2	1	1	0	2	G,G	G,A	0.5	0.094490843	0	12,11,4,4	1	1	0	3.691735667	0	2	G,G	G,A	0.5	0.042559614	0	NA	NA	27,22,9,8	1	1	0	6.135118486	0	2	G,G	G,A	0.5	0.040005335	1	NA	NA	58,71,30,19	1	1	0	11.89433781	0
chr14_ref_v2	782236	0	G,GAGACAAACGCCAATTTAATGAA	0	0	0,0,0,0	0	0	1	2	NA	NA	NA	NA	0	0,0,0,0	0	0	1	0	0	2	NA	NA	NA	NA	0	NA	NA	0,0,0,1	0	0	1	0	0	2	NA	NA	NA	NA	0	NA	NA	0,0,0,0	0	0	1	0	0
chr14_ref_v2	782239	0	A,AAATGCTATGAAACTTAG	0	0	0,0,0,0	0	0	1	2	NA	NA	NA	NA	0	0,0,0,0	0	0	1	0	0	2	NA	NA	NA	NA	0	NA	NA	0,0,0,1	0	0	1	0	0	2	NA	NA	NA	NA	0	NA	NA	0,0,0,0	0	0	1	0	0
chr14_ref_v2	782360	0	G,A	0	0	0,0,1,0	0	0	1	2	NA	NA	NA	NA	0	0,0,0,0	0	0	1	0	0	2	NA	NA	NA	NA	0	NA	NA	0,0,0,0	0	0	1	0	0	2	NA	NA	NA	NA	0	NA	NA	0,0,0,0	0	0	1	0	0
chr14_ref_v2	782392	0	T,C	0	0	0,0,0,0	0	0	1	2	NA	NA	NA	NA	0	0,0,0,0	0	0	1	0	0	2	NA	NA	NA	NA	0	NA	NA	0,0,0,0	0	0	1	0	0	2	NA	NA	NA	NA	0	NA	NA	0,0,0,0	0	0	1	0	0
chr14_ref_v2	782397	0	C,T	0	0	0,0,0,0	0	0	1	2	NA	NA	NA	NA	0	0,0,0,0	0	0	1	0	0	2	NA	NA	NA	NA	0	NA	NA	0,0,0,0	0	0	1	0	0	2	NA	NA	NA	NA	0	NA	NA	0,0,0,0	0	0	1	0	0
chr14_ref_v2	782478	0	C,T	0	0	0,0,1,1	1	0	1	2	NA	NA	NA	NA	0	0,0,0,0	0	0	1	0	0	2	NA	NA	NA	NA	0	NA	NA	0,0,0,0	0	0	1	0	0	2	NA	NA	NA	NA	0	NA	NA	0,0,0,0	0	0	1	0	0
chr14_ref_v2	782624	0	G,T	0	0	0,0,0,0	0	0	1	2	NA	NA	NA	NA	0	0,0,1,0	0	0	1	0	0	2	NA	NA	NA	NA	0	NA	NA	0,0,0,0	0	0	1	0	0	2	NA	NA	NA	NA	0	NA	NA	0,0,2,0	0	0	1	0	0
chr14_ref_v2	782630	0	G,A	0	0	0,0,0,0	0	0	1	2	NA	NA	NA	NA	0	0,0,1,0	0	0	1	0	0	2	NA	NA	NA	NA	0	NA	NA	0,0,0,0	0	0	1	0	0	2	NA	NA	NA	NA	0	NA	NA	0,0,2,0	0	0	1	0	0
chr14_ref_v2	782644	0	C,CG	0	0	0,0,0,0	0	0	1	2	NA	NA	NA	NA	0	1,0,0,0	0	0	1	0	0	2	NA	NA	NA	NA	0	NA	NA	0,0,0,0	0	0	1	0	0	2	NA	NA	NA	NA	0	NA	NA	2,0,0,0	0	0	1	0	0
chr14_ref_v2	782645	0	A,G	0	0	0,0,0,0	0	0	1	2	NA	NA	NA	NA	0	1,0,0,0	0	0	1	0	0	2	NA	NA	NA	NA	0	NA	NA	0,0,0,0	0	0	1	0	0	2	NA	NA	NA	NA	0	NA	NA	2,0,0,0	0	0	1	0	0
[truncated: 295 more rows]
[truncated: 8 more columns]
