# Supplementary material for: Muver, a computational framework for accurately calling accumulated mutations
Source: BMC Genomics. 2018 May 9;19:345. doi: 10.1186/s12864-018-4753-3 (PMC5944071; doi:10.1186/s12864-018-4753-3)
Supplement: Supplementary file 2 — Results Files. Zip file containing VCF and TXT formatted muver results for all yeast data sets analyzed. (ZIP 10697 kb) [file 12864_2018_4753_MOESM2_ESM.zip › t0TAK136_wt.mutations.vcf]

##INFO=<ID=IntersectsRepeat,Number=0,Type=Flag,Description="Intersects with repeat">
##INFO=<ID=RepeatCorrectionApplied,Number=0,Type=Flag,Description="Repeat correction applied">
##FILTER=<ID=ExcRegion,Description="Intersects with excluded region">
##FORMAT=<ID=SAC,Number=.,Type=Integer,Description="Strand allele counts">
##FORMAT=<ID=ACF,Number=0,Type=Flag,Description="Allele count flag">
##FORMAT=<ID=DF,Number=0,Type=Flag,Description="Depth flag">
##FORMAT=<ID=PD,Number=1,Type=Integer,Description="Ploidy, specified by user">
##FORMAT=<ID=GT,Number=1,Type=String,Description="Genotype">
##FORMAT=<ID=SGT,Number=1,Type=String,Description="Subclonal genotype">
##FORMAT=<ID=SF,Number=1,Type=Float,Description="Subclonal frequency">
##FORMAT=<ID=SV,Number=0,Type=Flag,Description="Subclonal valid flag">
##FORMAT=<ID=RD,Number=0,Type=Flag,Description="Read difference flag">
##FORMAT=<ID=MT,Number=.,Type=String,Description="Called mutations">
##FORMAT=<ID=PAC,Number=.,Type=String,Description="Called PAC flags">
#CHROM	POS	ID	REF	ALT	QUAL	FILTER	INFO	FORMAT	TAK136	TAK70	TAK112	TAK113
chr1_ref_v2	6736	.	C	CAA	.	PASS	IntersectsRepeat=1;RepeatCorrectionApplied=1	SAC:ACF:DF:PD:GT:SGT:SF:SV:SIG:MT:PAC	3,1,64,66:1:1:2:1/1:./.:.:0	0,1,12,20:1:1:2:1/1:./.:.:0:0:.:.	0,2,22,27:1:1:2:1/1:0/1:0.125:0:0:.:.	2,1,61,85:1:1:2:1/1:./.:.:0:0:.:.
chr1_ref_v2	12054	.	T	G	.	PASS	IntersectsRepeat=0;RepeatCorrectionApplied=0	SAC:ACF:DF:PD:GT:SGT:SF:SV:SIG:MT:PAC	11,14,18,0:1:1:2:0/1:0/0:0.125:0	1,0,0,0:0:1:2:./.:./.:.:0:0:.:.	28,14,1,0:1:1:2:0/0:./.:.:0:0:.:.	58,25,9,0:1:1:2:0/0:0/1:0.25:0:0:.:.
chr1_ref_v2	13322	.	A	AAGTGAAAGTACCGGTCCATGGTTC	.	PASS	IntersectsRepeat=0;RepeatCorrectionApplied=0	SAC:ACF:DF:PD:GT:SGT:SF:SV:SIG:MT:PAC	263,241,46,0:1:1:2:0/0:0/1:0.125:0	33,28,5,0:1:1:2:0/0:0/1:0.25:0:0:.:.	100,102,12,0:1:1:2:0/0:0/1:0.125:0:0:.:.	358,280,45,0:1:1:2:0/0:0/1:0.125:0:0:.:.
chr1_ref_v2	13385	.	G	GAC	.	PASS	IntersectsRepeat=0;RepeatCorrectionApplied=0	SAC:ACF:DF:PD:GT:SGT:SF:SV:SIG:MT:PAC	222,190,194,6:1:1:2:0/1:0/0:0.25:0	30,27,13,1:1:1:2:0/1:0/0:0.5:0:0:.:.	106,96,76,2:1:1:2:0/1:0/0:0.5:0:0:.:.	325,282,253,15:1:1:2:0/1:0/0:0.5:0:0:.:.
chr1_ref_v2	13413	.	G	A	.	PASS	IntersectsRepeat=0;RepeatCorrectionApplied=0	SAC:ACF:DF:PD:GT:SGT:SF:SV:SIG:MT:PAC	223,210,208,13:1:1:2:0/1:0/0:0.25:0	29,23,12,1:1:1:2:0/1:0/0:0.5:0:0:.:.	112,102,87,9:1:1:2:0/1:0/0:0.25:0:0:.:.	328,329,270,15:1:1:2:0/1:0/0:0.5:0:0:.:.
chr1_ref_v2	13420	.	A	G	.	PASS	IntersectsRepeat=1;RepeatCorrectionApplied=0	SAC:ACF:DF:PD:GT:SGT:SF:SV:SIG:MT:PAC	219,230,201,13:1:1:2:0/1:0/0:0.25:0	30,27,13,1:1:1:2:0/1:0/0:0.5:0:0:.:.	112,106,90,11:1:1:2:0/1:0/0:0.25:0:0:.:.	332,347,268,26:1:1:2:0/1:0/0:0.5:0:0:.:.
chr1_ref_v2	13442	.	A	C	.	PASS	IntersectsRepeat=0;RepeatCorrectionApplied=0	SAC:ACF:DF:PD:GT:SGT:SF:SV:SIG:MT:PAC	218,257,182,24:1:1:2:0/0:0/1:0.5:0	29,33,16,3:1:1:2:0/0:0/1:0.5:0:0:.:.	101,113,93,24:1:1:2:0/1:0/0:0.25:0:0:.:.	336,374,290,53:1:1:2:0/1:0/0:0.25:0:0:.:.
chr1_ref_v2	13616	.	G	T	.	PASS	IntersectsRepeat=0;RepeatCorrectionApplied=0	SAC:ACF:DF:PD:GT:SGT:SF:SV:SIG:MT:PAC	106,206,27,198:1:1:2:0/1:0/0:0.125:0	11,22,6,19:1:1:2:0/1:0/0:0.125:0:0:.:.	57,81,25,92:1:1:2:0/1:0/0:0.125:0:0:.:.	152,279,43,259:1:1:2:0/1:0/0:0.125:0:0:.:.
chr1_ref_v2	13654	.	G	A	.	PASS	IntersectsRepeat=0;RepeatCorrectionApplied=0	SAC:ACF:DF:PD:GT:SGT:SF:SV:SIG:MT:PAC	98,175,25,167:1:1:2:0/1:0/0:0.125:0	9,27,3,15:1:1:2:0/1:0/0:0.25:0:0:.:.	51,73,13,74:1:1:2:0/1:0/0:0.125:0:0:.:.	143,243,31,251:1:1:2:0/1:0/0:0.125:0:0:.:.
chr1_ref_v2	16196	.	A	G	.	PASS	IntersectsRepeat=0;RepeatCorrectionApplied=0	SAC:ACF:DF:PD:GT:SGT:SF:SV:SIG:MT:PAC	134,160,17,4:1:1:2:0/0:0/1:0.125:0	0,0,0,0:0:0:2:./.:./.:.:0:0:.:.	51,50,9,8:1:1:2:0/0:0/1:0.25:1:0:.:.	140,154,12,11:1:1:2:0/0:0/1:0.125:1:0:.:.
chr1_ref_v2	16264	.	A	T	.	PASS	IntersectsRepeat=1;RepeatCorrectionApplied=0	SAC:ACF:DF:PD:GT:SGT:SF:SV:SIG:MT:PAC	96,150,0,14:1:1:2:0/0:0/1:0.125:0	14,17,1,3:1:1:2:0/0:0/1:0.25:0:0:.:.	59,42,0,10:1:1:2:0/0:0/1:0.25:0:0:.:.	144,151,2,26:1:1:2:0/0:0/1:0.125:0:0:.:.
chr1_ref_v2	18413	.	G	C	.	PASS	IntersectsRepeat=1;RepeatCorrectionApplied=0	SAC:ACF:DF:PD:GT:SGT:SF:SV:SIG:MT:PAC	2,1,33,2:1:1:2:1/1:0/1:0.125:0	4,2,10,0:1:1:2:./.:./.:.:0:0:.:.	7,3,22,2:1:1:2:1/1:0/1:0.5:0:0:.:.	13,3,93,0:1:1:2:1/1:0/1:0.25:0:0:.:.
chr1_ref_v2	18425	.	C	T	.	PASS	IntersectsRepeat=0;RepeatCorrectionApplied=0	SAC:ACF:DF:PD:GT:SGT:SF:SV:SIG:MT:PAC	2,1,26,2:1:1:2:1/1:0/1:0.25:0	4,3,10,2:1:1:2:./.:./.:.:0:0:.:.	7,4,25,4:1:1:2:1/1:0/1:0.5:0:0:.:.	13,3,83,5:1:1:2:1/1:0/1:0.25:0:0:.:.
chr1_ref_v2	18457	.	C	T	.	PASS	IntersectsRepeat=1;RepeatCorrectionApplied=0	SAC:ACF:DF:PD:GT:SGT:SF:SV:SIG:MT:PAC	81,53,0,1:1:1:2:0/0:./.:.:0	15,10,3,5:1:1:2:0/0:0/1:0.5:0:0:.:.	44,26,7,6:1:1:2:0/0:0/1:0.25:0:0:.:.	112,80,15,9:1:1:2:0/0:0/1:0.25:0:1:.:.
chr1_ref_v2	18498	.	A	G	.	PASS	IntersectsRepeat=1;RepeatCorrectionApplied=0	SAC:ACF:DF:PD:GT:SGT:SF:SV:SIG:MT:PAC	144,117,0,0:1:1:2:0/0:./.:.:0	17,28,1,4:1:1:2:0/0:0/1:0.25:0:0:.:.	74,57,0,7:1:1:2:0/0:0/1:0.125:0:0:.:.	151,184,1,8:1:1:2:0/0:0/1:0.125:0:0:.:.
chr1_ref_v2	18505	.	A	T	.	PASS	IntersectsRepeat=0;RepeatCorrectionApplied=0	SAC:ACF:DF:PD:GT:SGT:SF:SV:SIG:MT:PAC	150,127,0,0:1:1:2:0/0:./.:.:0	16,34,1,4:1:1:2:0/0:0/1:0.25:0:0:.:.	78,59,0,7:1:1:2:0/0:0/1:0.125:0:0:.:.	166,193,1,8:1:1:2:0/0:0/1:0.125:0:0:.:.
chr1_ref_v2	18517	.	T	A	.	PASS	IntersectsRepeat=1;RepeatCorrectionApplied=0	SAC:ACF:DF:PD:GT:SGT:SF:SV:SIG:MT:PAC	169,131,0,0:1:1:2:0/0:./.:.:0	16,32,1,4:1:1:2:0/0:0/1:0.25:0:0:.:.	91,60,0,5:1:1:2:0/0:0/1:0.125:0:0:.:.	184,199,1,8:1:1:2:0/0:0/1:0.125:0:0:.:.
chr1_ref_v2	19969	.	G	C	.	PASS	IntersectsRepeat=0;RepeatCorrectionApplied=0	SAC:ACF:DF:PD:GT:SGT:SF:SV:SIG:MT:PAC	0,0,0,0:0:1:2:./.:./.:.:0	0,0,0,0:0:1:2:./.:./.:.:0:0:.:.	1,0,0,1:1:1:2:./.:./.:.:0:0:.:.	0,0,0,0:0:1:2:./.:./.:.:0:0:.:.
chr1_ref_v2	19974	.	C	T	.	PASS	IntersectsRepeat=1;RepeatCorrectionApplied=0	SAC:ACF:DF:PD:GT:SGT:SF:SV:SIG:MT:PAC	0,0,0,0:0:1:2:./.:./.:.:0	0,0,0,0:0:1:2:./.:./.:.:0:0:.:.	1,0,0,1:1:1:2:./.:./.:.:0:0:.:.	0,0,0,0:0:1:2:./.:./.:.:0:0:.:.
chr1_ref_v2	21543	.	A	T	.	PASS	IntersectsRepeat=0;RepeatCorrectionApplied=0	SAC:ACF:DF:PD:GT:SGT:SF:SV:SIG:MT:PAC	0,0,0,10:0:1:2:./.:./.:.:0	1,1,0,2:1:1:2:./.:./.:.:0:0:.:.	0,0,0,3:0:1:2:./.:./.:.:0:0:.:.	0,0,0,37:0:1:2:1/1:./.:.:0:0:.:.
chr1_ref_v2	23241	.	C	CT	.	PASS	IntersectsRepeat=1;RepeatCorrectionApplied=1	SAC:ACF:DF:PD:GT:SGT:SF:SV:SIG:MT:PAC	5,5,0,1:1:1:2:./.:./.:.:0	2,1,0,0:1:1:2:./.:./.:.:0:0:.:.	1,2,4,3:1:1:2:./.:./.:.:0:0:.:.	7,9,2,0:1:1:2:./.:./.:.:0:0:.:.
chr1_ref_v2	30834	.	CAT	C	.	PASS	IntersectsRepeat=1;RepeatCorrectionApplied=1	SAC:ACF:DF:PD:GT:SGT:SF:SV:SIG:MT:PAC	44,42,12,14:1:1:2:0/0:0/1:0.125:0	25,19,4,2:1:1:2:0/0:./.:.:0:0:.:.	18,18,3,11:1:1:2:0/0:0/1:0.25:0:0:.:.	49,56,14,18:1:1:2:0/0:0/1:0.25:0:0:.:.
chr1_ref_v2	34825	.	G	GA	.	PASS	IntersectsRepeat=1;RepeatCorrectionApplied=1	SAC:ACF:DF:PD:GT:SGT:SF:SV:SIG:MT:PAC	75,46,8,13:1:1:2:0/0:0/1:0.125:0	16,8,0,0:1:1:2:0/0:./.:.:0:0:.:.	32,26,2,6:1:1:2:0/0:0/1:0.125:0:0:.:.	79,65,5,9:1:1:2:0/0:./.:.:0:0:.:.
chr1_ref_v2	45346	.	CT	C	.	PASS	IntersectsRepeat=1;RepeatCorrectionApplied=1	SAC:ACF:DF:PD:GT:SGT:SF:SV:SIG:MT:PAC	62,55,11,9:1:1:2:0/0:./.:.:0	16,11,2,2:1:1:2:0/0:./.:.:0:0:.:.	18,28,3,9:1:1:2:0/0:0/1:0.125:0:0:.:.	46,83,14,26:1:1:2:0/0:0/1:0.25:0:0:.:.
chr1_ref_v2	51642	.	T	G	.	PASS	IntersectsRepeat=0;RepeatCorrectionApplied=0	SAC:ACF:DF:PD:GT:SGT:SF:SV:SIG:MT:PAC	21,123,36,0:1:1:2:0/0:0/1:0.5:0	4,28,1,0:1:1:2:0/0:./.:.:0:0:.:.	22,47,13,0:1:1:2:0/0:0/1:0.25:0:0:.:.	47,146,45,0:1:1:2:0/0:0/1:0.5:0:0:.:.
chr1_ref_v2	65326	.	AT	A	.	PASS	IntersectsRepeat=1;RepeatCorrectionApplied=1	SAC:ACF:DF:PD:GT:SGT:SF:SV:SIG:MT:PAC	66,108,6,13:1:1:2:0/0:./.:.:0	15,23,1,2:1:1:2:0/0:./.:.:0:0:.:.	36,38,6,4:1:1:2:0/0:0/1:0.125:0:0:.:.	88,132,12,9:1:1:2:0/0:./.:.:0:0:.:.
chr1_ref_v2	70618	.	G	GAA	.	PASS	IntersectsRepeat=1;RepeatCorrectionApplied=1	SAC:ACF:DF:PD:GT:SGT:SF:SV:SIG:MT:PAC	0,2,5,5:1:1:2:./.:./.:.:0	0,2,2,1:1:0:2:./.:./.:.:0:0:.:.	1,1,4,2:1:0:2:./.:./.:.:0:0:.:.	4,3,7,4:1:0:2:./.:./.:.:0:0:.:.
chr1_ref_v2	71242	.	TA	T	.	PASS	IntersectsRepeat=1;RepeatCorrectionApplied=1	SAC:ACF:DF:PD:GT:SGT:SF:SV:SIG:MT:PAC	67,82,5,8:1:1:2:0/0:./.:.:0	19,15,1,4:1:1:2:0/0:0/1:0.125:0:0:.:.	25,42,2,2:1:1:2:0/0:./.:.:0:0:.:.	93,123,8,9:1:1:2:0/0:./.:.:0:0:.:.
chr1_ref_v2	74711	.	AT	A	.	PASS	IntersectsRepeat=1;RepeatCorrectionApplied=1	SAC:ACF:DF:PD:GT:SGT:SF:SV:SIG:MT:PAC	105,87,16,10:1:1:2:0/0:./.:.:0	10,19,3,5:1:1:2:0/0:0/1:0.25:0:0:.:.	28,26,4,4:1:1:2:0/0:./.:.:0:0:.:.	90,64,17,8:1:1:2:0/0:0/1:0.125:0:0:.:.
chr1_ref_v2	99719	.	A	AT	.	PASS	IntersectsRepeat=1;RepeatCorrectionApplied=1	SAC:ACF:DF:PD:GT:SGT:SF:SV:SIG:MT:PAC	2,64,15,4:1:1:2:0/0:0/1:0.25:0	3,16,1,2:1:1:2:0/0:0/1:0.125:0:0:.:.	3,37,5,5:1:1:2:0/0:0/1:0.25:0:0:.:.	8,80,8,4:1:1:2:0/0:0/1:0.125:0:0:.:.
chr1_ref_v2	100993	.	C	CA,CAA	.	PASS	IntersectsRepeat=1;RepeatCorrectionApplied=1	SAC:ACF:DF:PD:GT:SGT:SF:SV:SIG:MT:PAC	1,3,1,1,4,9:1:0:2:./.:./.:.:0	0,2,0,1,0,4:1:0:2:./.:./.:.:0:0:.:.	0,3,2,1,3,6:1:0:2:./.:./.:.:0:0:.:.	1,7,6,5,5,12:1:1:2:1/2:0/2:0.5:0:0:.:.
chr1_ref_v2	126592	.	C	CT,CTT	.	PASS	IntersectsRepeat=1;RepeatCorrectionApplied=1	SAC:ACF:DF:PD:GT:SGT:SF:SV:SIG:MT:PAC	0,1,5,8,56,53:1:1:2:2/2:./.:.:0	1,3,2,3,12,12:1:1:2:2/2:0/2:0.25:0:0:.:.	1,4,3,8,30,29:1:1:2:2/2:0/2:0.125:0:0:.:.	5,2,19,16,73,75:1:1:2:2/2:0/2:0.125:0:0:.:.
chr1_ref_v2	127815	.	AT	A	.	PASS	IntersectsRepeat=1;RepeatCorrectionApplied=1	SAC:ACF:DF:PD:GT:SGT:SF:SV:SIG:MT:PAC	74,75,10,8:1:1:2:0/0:./.:.:0	11,16,0,3:1:1:2:0/0:./.:.:0:0:.:.	31,33,6,3:1:1:2:0/0:./.:.:0:0:.:.	70,86,6,5:1:1:2:0/0:./.:.:0:0:.:.
chr1_ref_v2	140742	.	T	A	.	PASS	IntersectsRepeat=0;RepeatCorrectionApplied=0	SAC:ACF:DF:PD:GT:SGT:SF:SV:SIG:MT:PAC	0,0,0,0:0:1:2:./.:./.:.:0	0,0,0,0:0:1:2:./.:./.:.:0:0:.:.	0,0,0,0:0:1:2:./.:./.:.:0:0:.:.	0,0,1,0:0:1:2:./.:./.:.:0:0:.:.
chr1_ref_v2	151817	.	C	CT	.	PASS	IntersectsRepeat=1;RepeatCorrectionApplied=1	SAC:ACF:DF:PD:GT:SGT:SF:SV:SIG:MT:PAC	34,67,14,15:1:1:2:0/0:0/1:0.25:0	11,12,10,2:1:1:2:0/1:0/0:0.25:0:0:.:.	11,21,3,6:1:1:2:0/0:0/1:0.25:0:0:.:.	60,55,16,13:1:1:2:0/0:0/1:0.25:0:0:.:.
chr1_ref_v2	191067	.	A	ATCG	.	PASS	IntersectsRepeat=1;RepeatCorrectionApplied=1	SAC:ACF:DF:PD:GT:SGT:SF:SV:SIG:MT:PAC	0,0,108,56:1:1:2:1/1:./.:.:0	1,0,16,4:1:1:2:1/1:0/1:0.125:0:0:.:.	1,0,44,22:1:1:2:1/1:./.:.:0:0:.:.	0,3,154,80:1:1:2:1/1:./.:.:0:0:.:.
chr1_ref_v2	193731	.	T	TATG	.	PASS	IntersectsRepeat=1;RepeatCorrectionApplied=1	SAC:ACF:DF:PD:GT:SGT:SF:SV:SIG:MT:PAC	0,1,188,111:1:1:2:1/1:./.:.:0	0,0,42,20:1:1:2:1/1:./.:.:0:0:.:.	1,1,67,49:1:1:2:1/1:./.:.:0:0:.:.	0,0,189,91:1:1:2:1/1:./.:.:0:0:.:.
chr1_ref_v2	198259	.	C	A	.	PASS	IntersectsRepeat=1;RepeatCorrectionApplied=0	SAC:ACF:DF:PD:GT:SGT:SF:SV:SIG:MT:PAC	5,3,41,83:1:1:2:1/1:0/1:0.125:0	0,1,13,24:1:1:2:1/1:./.:.:0:0:.:.	3,3,20,35:1:1:2:1/1:0/1:0.25:0:0:.:.	8,4,62,104:1:1:2:1/1:0/1:0.125:0:0:.:.
chr1_ref_v2	198268	.	C	T	.	PASS	IntersectsRepeat=1;RepeatCorrectionApplied=0	SAC:ACF:DF:PD:GT:SGT:SF:SV:SIG:MT:PAC	11,4,36,75:1:1:2:1/1:0/1:0.25:0	0,1,12,23:1:1:2:1/1:./.:.:0:0:.:.	3,4,19,38:1:1:2:1/1:0/1:0.25:0:0:.:.	8,8,61,97:1:1:2:1/1:0/1:0.25:1:0:.:.
chr1_ref_v2	198273	.	G	A	.	PASS	IntersectsRepeat=0;RepeatCorrectionApplied=0	SAC:ACF:DF:PD:GT:SGT:SF:SV:SIG:MT:PAC	18,5,35,75:1:1:2:1/1:0/1:0.25:1	0,2,12,22:1:1:2:1/1:0/1:0.125:0:0:.:.	3,5,17,34:1:1:2:1/1:0/1:0.25:0:0:.:.	9,12,57,94:1:1:2:1/1:0/1:0.25:1:0:.:.
chr1_ref_v2	198293	.	G	A	.	PASS	IntersectsRepeat=0;RepeatCorrectionApplied=0	SAC:ACF:DF:PD:GT:SGT:SF:SV:SIG:MT:PAC	49,8,22,70:1:1:2:0/1:1/1:0.25:0	0,6,3,21:1:1:2:1/1:0/1:0.5:0:0:.:.	1,9,10,32:1:1:2:1/1:0/1:0.5:0:0:.:.	2,15,36,86:1:1:2:1/1:0/1:0.25:0:1:g.198293G>A:1
chr1_ref_v2	198300	.	A	G	.	PASS	IntersectsRepeat=1;RepeatCorrectionApplied=0	SAC:ACF:DF:PD:GT:SGT:SF:SV:SIG:MT:PAC	43,8,24,103:1:1:2:0/1:1/1:0.5:0	0,5,3,29:1:1:2:1/1:0/1:0.25:0:0:.:.	1,9,9,37:1:1:2:1/1:0/1:0.25:0:0:.:.	2,14,29,93:1:1:2:1/1:0/1:0.25:0:0:.:.
chr1_ref_v2	198329	.	T	TTGAATTAAGGTTTGGAATA,TTGAATTAAAGTTTGAAATA	.	PASS	IntersectsRepeat=0;RepeatCorrectionApplied=0	SAC:ACF:DF:PD:GT:SGT:SF:SV:SIG:MT:PAC	0,0,18,67,56,8:1:1:2:1/2:1/1:0.125:0	0,0,2,16,6,2:1:1:2:1/2:1/1:0.5:0:0:.:.	0,0,2,21,15,7:1:1:2:1/2:./.:.:0:0:.:.	0,0,6,66,42,23:1:1:2:1/2:./.:.:0:0:.:.
chr1_ref_v2	198379	.	C	CG	.	PASS	IntersectsRepeat=1;RepeatCorrectionApplied=0	SAC:ACF:DF:PD:GT:SGT:SF:SV:SIG:MT:PAC	0,0,140,71:1:1:2:1/1:./.:.:0	0,0,24,16:1:1:2:1/1:./.:.:0:0:.:.	0,0,59,27:1:1:2:1/1:./.:.:0:0:.:.	0,0,158,84:1:1:2:1/1:./.:.:0:0:.:.
chr1_ref_v2	198380	.	A	AG	.	PASS	IntersectsRepeat=1;RepeatCorrectionApplied=0	SAC:ACF:DF:PD:GT:SGT:SF:SV:SIG:MT:PAC	0,0,141,73:1:1:2:1/1:./.:.:0	0,0,24,16:1:1:2:1/1:./.:.:0:0:.:.	0,0,59,28:1:1:2:1/1:./.:.:0:0:.:.	0,0,161,87:1:1:2:1/1:./.:.:0:0:.:.
chr1_ref_v2	198585	.	A	AAAAATGCGTAAAAAGAAAGAAGACGTC	.	PASS	IntersectsRepeat=0;RepeatCorrectionApplied=0	SAC:ACF:DF:PD:GT:SGT:SF:SV:SIG:MT:PAC	0,0,102,118:1:1:2:1/1:./.:.:0	0,0,14,26:1:1:2:1/1:./.:.:0:0:.:.	0,0,35,38:1:1:2:1/1:./.:.:0:0:.:.	0,0,92,110:1:1:2:1/1:./.:.:0:0:.:.
chr1_ref_v2	198636	.	C	T	.	PASS	IntersectsRepeat=0;RepeatCorrectionApplied=0	SAC:ACF:DF:PD:GT:SGT:SF:SV:SIG:MT:PAC	0,0,12,115:1:1:2:1/1:./.:.:0	0,1,3,18:1:1:2:1/1:0/1:0.125:0:0:.:.	0,0,16,46:1:1:2:1/1:./.:.:0:0:.:.	0,0,36,99:1:1:2:1/1:./.:.:0:0:.:.
chr1_ref_v2	198637	.	A	ATCCTTGAATAACGAACTTT	.	PASS	IntersectsRepeat=0;RepeatCorrectionApplied=0	SAC:ACF:DF:PD:GT:SGT:SF:SV:SIG:MT:PAC	0,0,27,138:1:1:2:1/1:./.:.:0	0,2,5,21:1:1:2:1/1:0/1:0.25:0:0:.:.	0,0,21,54:1:1:2:1/1:./.:.:0:0:.:.	0,0,46,116:1:1:2:1/1:./.:.:0:0:.:.
chr1_ref_v2	198643	.	T	TCAA	.	PASS	IntersectsRepeat=1;RepeatCorrectionApplied=0	SAC:ACF:DF:PD:GT:SGT:SF:SV:SIG:MT:PAC	0,0,8,157:1:1:2:1/1:./.:.:0	0,0,3,16:1:0:2:./.:./.:.:0:0:.:.	0,0,15,52:1:1:2:1/1:./.:.:0:0:.:.	0,0,25,135:1:1:2:1/1:./.:.:0:0:.:.
chr1_ref_v2	198644	.	T	TGTTTTA	.	PASS	IntersectsRepeat=1;RepeatCorrectionApplied=0	SAC:ACF:DF:PD:GT:SGT:SF:SV:SIG:MT:PAC	0,1,3,126:1:1:2:1/1:./.:.:0	0,0,2,12:1:0:2:./.:./.:.:0:0:.:.	0,0,9,44:1:1:2:1/1:./.:.:0:0:.:.	0,0,14,107:1:1:2:1/1:./.:.:0:0:.:.
chr1_ref_v2	198649	.	A	C	.	PASS	IntersectsRepeat=0;RepeatCorrectionApplied=0	SAC:ACF:DF:PD:GT:SGT:SF:SV:SIG:MT:PAC	0,0,19,139:1:1:2:1/1:./.:.:0	0,0,8,13:1:1:2:1/1:./.:.:0:0:.:.	0,0,17,50:1:1:2:1/1:./.:.:0:0:.:.	0,0,29,124:1:1:2:1/1:./.:.:0:0:.:.
chr1_ref_v2	198651	.	C	G	.	PASS	IntersectsRepeat=0;RepeatCorrectionApplied=0	SAC:ACF:DF:PD:GT:SGT:SF:SV:SIG:MT:PAC	0,1,20,142:1:1:2:1/1:./.:.:0	0,0,8,14:1:1:2:1/1:./.:.:0:0:.:.	0,0,18,51:1:1:2:1/1:./.:.:0:0:.:.	0,0,31,128:1:1:2:1/1:./.:.:0:0:.:.
chr1_ref_v2	198963	.	G	GCTTCCTCTGACGACAAGTCCGCTCCCACTTATAGTGTCCTGAGTGATTATTTATTTTTATGTGAACACCAAAAGGAATAA	.	PASS	IntersectsRepeat=0;RepeatCorrectionApplied=0	SAC:ACF:DF:PD:GT:SGT:SF:SV:SIG:MT:PAC	0,0,43,3:1:1:2:1/1:./.:.:0	0,0,4,2:1:1:2:./.:./.:.:0:0:.:.	0,0,7,11:1:1:2:./.:./.:.:0:0:.:.	0,0,39,7:1:1:2:1/1:./.:.:0:0:.:.
chr1_ref_v2	199072	.	T	TCACTTACCATATCAACCATTATGTTCAGTTAACTCACCTTTAAAGTACTGTGCACAACACCCTATTTCCATCTGATCGGTCGCTTTATCTGG	.	PASS	IntersectsRepeat=1;RepeatCorrectionApplied=0	SAC:ACF:DF:PD:GT:SGT:SF:SV:SIG:MT:PAC	1,0,12,124:1:1:2:1/1:./.:.:0	0,0,3,22:1:1:2:1/1:./.:.:0:0:.:.	0,0,3,63:1:1:2:1/1:./.:.:0:0:.:.	0,0,23,138:1:1:2:1/1:./.:.:0:0:.:.
chr1_ref_v2	200980	.	C	T	.	ExcRegion	IntersectsRepeat=0;RepeatCorrectionApplied=0	SAC:ACF:DF:PD:GT:SGT:SF:SV:SIG:MT:PAC	0,0,1,0:0:1:2:./.:./.:.:0	0,0,0,0:0:1:2:./.:./.:.:0:0:.:.	0,0,0,0:0:1:2:./.:./.:.:0:0:.:.	0,0,1,0:0:1:2:./.:./.:.:0:0:.:.
chr1_ref_v2	200982	.	A	G	.	ExcRegion	IntersectsRepeat=1;RepeatCorrectionApplied=0	SAC:ACF:DF:PD:GT:SGT:SF:SV:SIG:MT:PAC	0,0,1,0:0:1:2:./.:./.:.:0	0,0,0,0:0:1:2:./.:./.:.:0:0:.:.	0,0,0,0:0:1:2:./.:./.:.:0:0:.:.	0,0,0,0:0:1:2:./.:./.:.:0:0:.:.
chr1_ref_v2	201777	.	C	T	.	ExcRegion	IntersectsRepeat=1;RepeatCorrectionApplied=0	SAC:ACF:DF:PD:GT:SGT:SF:SV:SIG:MT:PAC	0,0,0,0:0:1:2:./.:./.:.:0	0,0,0,0:0:1:2:./.:./.:.:0:0:.:.	0,0,0,0:0:1:2:./.:./.:.:0:0:.:.	0,0,0,0:0:1:2:./.:./.:.:0:0:.:.
chr1_ref_v2	201984	.	A	G	.	ExcRegion	IntersectsRepeat=0;RepeatCorrectionApplied=0	SAC:ACF:DF:PD:GT:SGT:SF:SV:SIG:MT:PAC	0,0,0,0:0:1:2:./.:./.:.:0	0,0,0,0:0:1:2:./.:./.:.:0:0:.:.	1,0,0,0:0:1:2:./.:./.:.:0:0:.:.	0,0,0,0:0:1:2:./.:./.:.:0:0:.:.
chr1_ref_v2	202003	.	A	G	.	ExcRegion	IntersectsRepeat=1;RepeatCorrectionApplied=0	SAC:ACF:DF:PD:GT:SGT:SF:SV:SIG:MT:PAC	0,0,0,0:0:1:2:./.:./.:.:0	0,0,0,0:0:1:2:./.:./.:.:0:0:.:.	1,0,0,0:0:1:2:./.:./.:.:0:0:.:.	0,0,0,0:0:1:2:./.:./.:.:0:0:.:.
chr1_ref_v2	202419	.	T	C	.	ExcRegion	IntersectsRepeat=0;RepeatCorrectionApplied=0	SAC:ACF:DF:PD:GT:SGT:SF:SV:SIG:MT:PAC	0,0,0,0:0:1:2:./.:./.:.:0	0,0,0,0:0:1:2:./.:./.:.:0:0:.:.	0,0,0,0:0:1:2:./.:./.:.:0:0:.:.	0,0,0,0:0:1:2:./.:./.:.:0:0:.:.
chr1_ref_v2	202422	.	C	T	.	ExcRegion	IntersectsRepeat=0;RepeatCorrectionApplied=0	SAC:ACF:DF:PD:GT:SGT:SF:SV:SIG:MT:PAC	0,0,0,0:0:1:2:./.:./.:.:0	0,0,0,0:0:1:2:./.:./.:.:0:0:.:.	0,0,0,0:0:1:2:./.:./.:.:0:0:.:.	0,0,0,0:0:1:2:./.:./.:.:0:0:.:.
chr1_ref_v2	202434	.	C	T	.	ExcRegion	IntersectsRepeat=0;RepeatCorrectionApplied=0	SAC:ACF:DF:PD:GT:SGT:SF:SV:SIG:MT:PAC	0,0,0,0:0:1:2:./.:./.:.:0	0,0,0,0:0:1:2:./.:./.:.:0:0:.:.	0,0,0,0:0:1:2:./.:./.:.:0:0:.:.	0,0,0,0:0:1:2:./.:./.:.:0:0:.:.
chr1_ref_v2	202888	.	T	TTCATTTCTTCCTCTG	.	ExcRegion	IntersectsRepeat=1;RepeatCorrectionApplied=0	SAC:ACF:DF:PD:GT:SGT:SF:SV:SIG:MT:PAC	0,0,0,28:0:1:2:./.:./.:.:0	0,0,0,0:0:1:2:./.:./.:.:0:0:.:.	0,1,0,7:1:1:2:./.:./.:.:0:0:.:.	0,1,0,20:1:1:2:./.:./.:.:0:0:.:.
chr1_ref_v2	203160	.	G	A	.	ExcRegion	IntersectsRepeat=1;RepeatCorrectionApplied=0	SAC:ACF:DF:PD:GT:SGT:SF:SV:SIG:MT:PAC	0,0,3,0:0:1:2:./.:./.:.:0	0,0,0,0:0:1:2:./.:./.:.:0:0:.:.	0,0,0,0:0:1:2:./.:./.:.:0:0:.:.	0,0,3,0:0:1:2:./.:./.:.:0:0:.:.
chr1_ref_v2	203204	.	CA	C	.	ExcRegion	IntersectsRepeat=1;RepeatCorrectionApplied=0	SAC:ACF:DF:PD:GT:SGT:SF:SV:SIG:MT:PAC	0,0,0,2:0:1:2:./.:./.:.:0	0,0,0,0:0:1:2:./.:./.:.:0:0:.:.	0,0,2,0:0:1:2:./.:./.:.:0:0:.:.	0,0,1,2:1:1:2:./.:./.:.:0:0:.:.
chr1_ref_v2	203207	.	G	GCC	.	ExcRegion	IntersectsRepeat=0;RepeatCorrectionApplied=0	SAC:ACF:DF:PD:GT:SGT:SF:SV:SIG:MT:PAC	0,0,0,3:0:1:2:./.:./.:.:0	0,0,0,0:0:1:2:./.:./.:.:0:0:.:.	0,0,3,1:1:1:2:./.:./.:.:0:0:.:.	0,0,1,5:1:1:2:./.:./.:.:0:0:.:.
chr1_ref_v2	203210	.	T	C	.	ExcRegion	IntersectsRepeat=0;RepeatCorrectionApplied=0	SAC:ACF:DF:PD:GT:SGT:SF:SV:SIG:MT:PAC	0,0,0,9:0:1:2:./.:./.:.:0	0,0,0,0:0:1:2:./.:./.:.:0:0:.:.	0,0,3,3:1:1:2:./.:./.:.:0:0:.:.	0,0,1,10:1:1:2:./.:./.:.:0:0:.:.
chr1_ref_v2	203426	.	A	C	.	ExcRegion	IntersectsRepeat=1;RepeatCorrectionApplied=0	SAC:ACF:DF:PD:GT:SGT:SF:SV:SIG:MT:PAC	0,0,0,2:0:1:2:./.:./.:.:0	0,0,0,0:0:1:2:./.:./.:.:0:0:.:.	0,0,0,0:0:1:2:./.:./.:.:0:0:.:.	0,0,0,4:0:1:2:./.:./.:.:0:0:.:.
chr1_ref_v2	203429	.	A	G	.	ExcRegion	IntersectsRepeat=1;RepeatCorrectionApplied=0	SAC:ACF:DF:PD:GT:SGT:SF:SV:SIG:MT:PAC	0,0,0,1:0:1:2:./.:./.:.:0	0,0,0,0:0:1:2:./.:./.:.:0:0:.:.	0,0,0,0:0:1:2:./.:./.:.:0:0:.:.	0,0,0,4:0:1:2:./.:./.:.:0:0:.:.
chr1_ref_v2	203470	.	G	A	.	ExcRegion	IntersectsRepeat=0;RepeatCorrectionApplied=0	SAC:ACF:DF:PD:GT:SGT:SF:SV:SIG:MT:PAC	0,0,2,1:1:1:2:./.:./.:.:0	0,0,0,0:0:1:2:./.:./.:.:0:0:.:.	0,0,1,0:0:1:2:./.:./.:.:0:0:.:.	0,0,1,4:1:1:2:./.:./.:.:0:0:.:.
chr1_ref_v2	203480	.	A	T	.	ExcRegion	IntersectsRepeat=1;RepeatCorrectionApplied=0	SAC:ACF:DF:PD:GT:SGT:SF:SV:SIG:MT:PAC	0,0,3,1:1:1:2:./.:./.:.:0	0,0,0,1:0:1:2:./.:./.:.:0:0:.:.	0,0,1,0:0:1:2:./.:./.:.:0:0:.:.	0,0,1,4:1:1:2:./.:./.:.:0:0:.:.
chr1_ref_v2	203534	.	A	C	.	ExcRegion	IntersectsRepeat=0;RepeatCorrectionApplied=0	SAC:ACF:DF:PD:GT:SGT:SF:SV:SIG:MT:PAC	8,0,0,5:1:1:2:./.:./.:.:0	1,1,0,0:1:1:2:./.:./.:.:0:0:.:.	3,0,0,1:1:1:2:./.:./.:.:0:0:.:.	17,3,0,1:1:1:2:./.:./.:.:0:0:.:.
chr1_ref_v2	203600	.	G	A	.	ExcRegion	IntersectsRepeat=0;RepeatCorrectionApplied=0	SAC:ACF:DF:PD:GT:SGT:SF:SV:SIG:MT:PAC	0,0,5,0:0:1:2:./.:./.:.:0	0,0,0,0:0:1:2:./.:./.:.:0:0:.:.	0,0,2,0:0:1:2:./.:./.:.:0:0:.:.	0,0,20,0:0:1:2:./.:./.:.:0:0:.:.
chr1_ref_v2	203610	.	C	A	.	ExcRegion	IntersectsRepeat=0;RepeatCorrectionApplied=0	SAC:ACF:DF:PD:GT:SGT:SF:SV:SIG:MT:PAC	0,0,6,0:0:1:2:./.:./.:.:0	0,0,0,0:0:1:2:./.:./.:.:0:0:.:.	0,0,2,0:0:1:2:./.:./.:.:0:0:.:.	0,0,20,0:0:1:2:./.:./.:.:0:0:.:.
chr1_ref_v2	203695	.	A	ATACTGGAGCTGCTGAGACAACTACCAG	.	ExcRegion	IntersectsRepeat=0;RepeatCorrectionApplied=0	SAC:ACF:DF:PD:GT:SGT:SF:SV:SIG:MT:PAC	0,0,0,2:0:1:2:./.:./.:.:0	0,0,0,0:0:1:2:./.:./.:.:0:0:.:.	0,0,2,0:0:1:2:./.:./.:.:0:0:.:.	0,0,2,5:1:1:2:./.:./.:.:0:0:.:.
chr1_ref_v2	204457	.	A	AACCATCGCC	.	PASS	IntersectsRepeat=0;RepeatCorrectionApplied=0	SAC:ACF:DF:PD:GT:SGT:SF:SV:SIG:MT:PAC	0,0,0,0:0:1:2:./.:./.:.:0	0,0,0,0:0:1:2:./.:./.:.:0:0:.:.	0,0,0,0:0:1:2:./.:./.:.:0:0:.:.	0,0,0,1:0:1:2:./.:./.:.:0:0:.:.
chr1_ref_v2	204460	.	C	T	.	PASS	IntersectsRepeat=1;RepeatCorrectionApplied=0	SAC:ACF:DF:PD:GT:SGT:SF:SV:SIG:MT:PAC	0,0,0,0:0:1:2:./.:./.:.:0	0,0,0,0:0:1:2:./.:./.:.:0:0:.:.	0,0,0,0:0:1:2:./.:./.:.:0:0:.:.	0,0,0,1:0:1:2:./.:./.:.:0:0:.:.
chr1_ref_v2	206080	.	C	CTTTT	.	PASS	IntersectsRepeat=1;RepeatCorrectionApplied=0	SAC:ACF:DF:PD:GT:SGT:SF:SV:SIG:MT:PAC	0,0,0,0:0:1:2:./.:./.:.:0	0,0,0,0:0:1:2:./.:./.:.:0:0:.:.	0,0,1,1:1:1:2:./.:./.:.:0:0:.:.	0,0,0,0:0:1:2:./.:./.:.:0:0:.:.
chr1_ref_v2	206483	.	A	T	.	PASS	IntersectsRepeat=1;RepeatCorrectionApplied=0	SAC:ACF:DF:PD:GT:SGT:SF:SV:SIG:MT:PAC	0,0,3,0:0:1:2:./.:./.:.:0	0,0,1,0:0:1:2:./.:./.:.:0:0:.:.	0,0,1,0:0:1:2:./.:./.:.:0:0:.:.	0,0,5,0:0:1:2:./.:./.:.:0:0:.:.
chr1_ref_v2	206517	.	T	C	.	PASS	IntersectsRepeat=0;RepeatCorrectionApplied=0	SAC:ACF:DF:PD:GT:SGT:SF:SV:SIG:MT:PAC	0,0,0,0:0:1:2:./.:./.:.:0	0,0,1,0:0:1:2:./.:./.:.:0:0:.:.	0,0,1,0:0:1:2:./.:./.:.:0:0:.:.	0,0,3,0:0:1:2:./.:./.:.:0:0:.:.
chr1_ref_v2	206539	.	A	T	.	PASS	IntersectsRepeat=0;RepeatCorrectionApplied=0	SAC:ACF:DF:PD:GT:SGT:SF:SV:SIG:MT:PAC	0,0,0,0:0:1:2:./.:./.:.:0	0,0,0,0:0:1:2:./.:./.:.:0:0:.:.	0,0,1,0:0:1:2:./.:./.:.:0:0:.:.	0,0,1,0:0:1:2:./.:./.:.:0:0:.:.
chr1_ref_v2	206615	.	C	T	.	PASS	IntersectsRepeat=0;RepeatCorrectionApplied=0	SAC:ACF:DF:PD:GT:SGT:SF:SV:SIG:MT:PAC	0,0,0,0:0:1:2:./.:./.:.:0	0,0,0,0:0:1:2:./.:./.:.:0:0:.:.	0,0,0,0:0:1:2:./.:./.:.:0:0:.:.	0,0,0,2:0:1:2:./.:./.:.:0:0:.:.
chr1_ref_v2	206689	.	C	T	.	PASS	IntersectsRepeat=1;RepeatCorrectionApplied=0	SAC:ACF:DF:PD:GT:SGT:SF:SV:SIG:MT:PAC	24,3,0,0:1:1:2:0/0:./.:.:0	0,1,0,0:0:1:2:./.:./.:.:0:0:.:.	6,1,1,2:1:1:2:./.:./.:.:0:0:.:.	22,8,0,0:1:1:2:0/0:./.:.:0:0:.:.
chr1_ref_v2	206696	.	A	T	.	PASS	IntersectsRepeat=0;RepeatCorrectionApplied=0	SAC:ACF:DF:PD:GT:SGT:SF:SV:SIG:MT:PAC	24,3,0,0:1:1:2:0/0:./.:.:0	0,1,0,0:0:1:2:./.:./.:.:0:0:.:.	6,1,1,2:1:1:2:./.:./.:.:0:0:.:.	22,8,0,0:1:1:2:0/0:./.:.:0:0:.:.
chr1_ref_v2	206697	.	T	A	.	PASS	IntersectsRepeat=0;RepeatCorrectionApplied=0	SAC:ACF:DF:PD:GT:SGT:SF:SV:SIG:MT:PAC	24,3,0,0:1:1:2:0/0:./.:.:0	0,1,0,0:0:1:2:./.:./.:.:0:0:.:.	6,1,1,2:1:1:2:./.:./.:.:0:0:.:.	22,8,0,0:1:1:2:0/0:./.:.:0:0:.:.
chr1_ref_v2	206757	.	C	CAGGCAAACTGAAT	.	PASS	IntersectsRepeat=1;RepeatCorrectionApplied=0	SAC:ACF:DF:PD:GT:SGT:SF:SV:SIG:MT:PAC	0,0,0,0:0:1:2:./.:./.:.:0	0,0,0,0:0:1:2:./.:./.:.:0:0:.:.	0,0,0,2:0:1:2:./.:./.:.:0:0:.:.	0,0,0,0:0:1:2:./.:./.:.:0:0:.:.
chr1_ref_v2	207069	.	G	T	.	PASS	IntersectsRepeat=0;RepeatCorrectionApplied=0	SAC:ACF:DF:PD:GT:SGT:SF:SV:SIG:MT:PAC	0,0,0,0:0:1:2:./.:./.:.:0	0,0,0,0:0:1:2:./.:./.:.:0:0:.:.	0,0,0,0:0:1:2:./.:./.:.:0:0:.:.	0,0,0,0:0:1:2:./.:./.:.:0:0:.:.
chr1_ref_v2	208954	.	G	A	.	PASS	IntersectsRepeat=0;RepeatCorrectionApplied=0	SAC:ACF:DF:PD:GT:SGT:SF:SV:SIG:MT:PAC	0,0,0,0:0:1:2:./.:./.:.:0	0,0,0,0:0:1:2:./.:./.:.:0:0:.:.	0,0,0,0:0:1:2:./.:./.:.:0:0:.:.	0,0,1,0:0:1:2:./.:./.:.:0:0:.:.
chr1_ref_v2	209985	.	A	C	.	PASS	IntersectsRepeat=0;RepeatCorrectionApplied=0	SAC:ACF:DF:PD:GT:SGT:SF:SV:SIG:MT:PAC	0,1,0,0:0:1:2:./.:./.:.:0	0,0,0,0:0:1:2:./.:./.:.:0:0:.:.	0,1,0,0:0:1:2:./.:./.:.:0:0:.:.	2,0,1,1:1:1:2:./.:./.:.:0:0:.:.
chr1_ref_v2	209993	.	T	C	.	PASS	IntersectsRepeat=1;RepeatCorrectionApplied=0	SAC:ACF:DF:PD:GT:SGT:SF:SV:SIG:MT:PAC	0,0,0,0:0:1:2:./.:./.:.:0	0,0,0,0:0:1:2:./.:./.:.:0:0:.:.	0,0,0,0:0:1:2:./.:./.:.:0:0:.:.	0,0,1,1:1:1:2:./.:./.:.:0:0:.:.
chr1_ref_v2	210040	.	T	C	.	PASS	IntersectsRepeat=1;RepeatCorrectionApplied=0	SAC:ACF:DF:PD:GT:SGT:SF:SV:SIG:MT:PAC	0,0,0,0:0:1:2:./.:./.:.:0	0,0,0,0:0:1:2:./.:./.:.:0:0:.:.	0,0,0,0:0:1:2:./.:./.:.:0:0:.:.	0,0,1,1:1:1:2:./.:./.:.:0:0:.:.
chr1_ref_v2	210048	.	C	CA	.	PASS	IntersectsRepeat=0;RepeatCorrectionApplied=0	SAC:ACF:DF:PD:GT:SGT:SF:SV:SIG:MT:PAC	0,0,0,0:0:1:2:./.:./.:.:0	0,0,0,0:0:1:2:./.:./.:.:0:0:.:.	0,0,0,0:0:1:2:./.:./.:.:0:0:.:.	0,0,1,1:1:1:2:./.:./.:.:0:0:.:.
chr1_ref_v2	213223	.	T	C	.	PASS	IntersectsRepeat=0;RepeatCorrectionApplied=0	SAC:ACF:DF:PD:GT:SGT:SF:SV:SIG:MT:PAC	1,0,0,0:0:1:2:./.:./.:.:0	0,0,0,0:0:1:2:./.:./.:.:0:0:.:.	0,0,0,0:0:1:2:./.:./.:.:0:0:.:.	0,0,1,0:0:1:2:./.:./.:.:0:0:.:.
chr1_ref_v2	213991	.	T	A	.	PASS	IntersectsRepeat=0;RepeatCorrectionApplied=0	SAC:ACF:DF:PD:GT:SGT:SF:SV:SIG:MT:PAC	0,0,0,0:0:1:2:./.:./.:.:0	0,0,0,0:0:1:2:./.:./.:.:0:0:.:.	0,0,0,0:0:1:2:./.:./.:.:0:0:.:.	0,0,0,1:0:1:2:./.:./.:.:0:0:.:.
chr1_ref_v2	213992	.	A	T	.	PASS	IntersectsRepeat=1;RepeatCorrectionApplied=0	SAC:ACF:DF:PD:GT:SGT:SF:SV:SIG:MT:PAC	0,0,0,0:0:1:2:./.:./.:.:0	0,0,0,0:0:1:2:./.:./.:.:0:0:.:.	0,0,0,0:0:1:2:./.:./.:.:0:0:.:.	0,0,0,1:0:1:2:./.:./.:.:0:0:.:.
chr1_ref_v2	214944	.	T	C	.	PASS	IntersectsRepeat=0;RepeatCorrectionApplied=0	SAC:ACF:DF:PD:GT:SGT:SF:SV:SIG:MT:PAC	0,0,0,0:0:1:2:./.:./.:.:0	0,0,0,0:0:1:2:./.:./.:.:0:0:.:.	0,0,1,0:0:1:2:./.:./.:.:0:0:.:.	0,0,1,0:0:1:2:./.:./.:.:0:0:.:.
chr1_ref_v2	214946	.	G	A	.	PASS	IntersectsRepeat=0;RepeatCorrectionApplied=0	SAC:ACF:DF:PD:GT:SGT:SF:SV:SIG:MT:PAC	0,0,0,0:0:1:2:./.:./.:.:0	0,0,0,0:0:1:2:./.:./.:.:0:0:.:.	0,0,1,0:0:1:2:./.:./.:.:0:0:.:.	0,0,1,0:0:1:2:./.:./.:.:0:0:.:.
chr1_ref_v2	214949	.	A	G	.	PASS	IntersectsRepeat=1;RepeatCorrectionApplied=0	SAC:ACF:DF:PD:GT:SGT:SF:SV:SIG:MT:PAC	0,0,0,0:0:1:2:./.:./.:.:0	0,0,0,0:0:1:2:./.:./.:.:0:0:.:.	0,0,1,0:0:1:2:./.:./.:.:0:0:.:.	0,0,1,0:0:1:2:./.:./.:.:0:0:.:.
chr1_ref_v2	214957	.	T	C	.	PASS	IntersectsRepeat=1;RepeatCorrectionApplied=0	SAC:ACF:DF:PD:GT:SGT:SF:SV:SIG:MT:PAC	0,0,0,0:0:1:2:./.:./.:.:0	0,0,0,0:0:1:2:./.:./.:.:0:0:.:.	0,0,2,0:0:1:2:./.:./.:.:0:0:.:.	0,0,1,0:0:1:2:./.:./.:.:0:0:.:.
chr1_ref_v2	214960	.	C	T	.	PASS	IntersectsRepeat=0;RepeatCorrectionApplied=0	SAC:ACF:DF:PD:GT:SGT:SF:SV:SIG:MT:PAC	0,0,0,0:0:1:2:./.:./.:.:0	0,0,0,0:0:1:2:./.:./.:.:0:0:.:.	0,0,2,0:0:1:2:./.:./.:.:0:0:.:.	0,0,1,0:0:1:2:./.:./.:.:0:0:.:.
chr1_ref_v2	214965	.	T	C	.	PASS	IntersectsRepeat=1;RepeatCorrectionApplied=0	SAC:ACF:DF:PD:GT:SGT:SF:SV:SIG:MT:PAC	0,0,1,0:0:1:2:./.:./.:.:0	0,0,0,0:0:1:2:./.:./.:.:0:0:.:.	0,0,2,0:0:1:2:./.:./.:.:0:0:.:.	0,0,2,0:0:1:2:./.:./.:.:0:0:.:.
chr1_ref_v2	214966	.	G	A	.	PASS	IntersectsRepeat=1;RepeatCorrectionApplied=0	SAC:ACF:DF:PD:GT:SGT:SF:SV:SIG:MT:PAC	0,0,1,0:0:1:2:./.:./.:.:0	0,0,0,0:0:1:2:./.:./.:.:0:0:.:.	0,0,2,0:0:1:2:./.:./.:.:0:0:.:.	0,0,2,0:0:1:2:./.:./.:.:0:0:.:.
chr1_ref_v2	214972	.	T	C	.	PASS	IntersectsRepeat=0;RepeatCorrectionApplied=0	SAC:ACF:DF:PD:GT:SGT:SF:SV:SIG:MT:PAC	0,0,1,0:0:1:2:./.:./.:.:0	0,0,0,0:0:1:2:./.:./.:.:0:0:.:.	0,0,2,0:0:1:2:./.:./.:.:0:0:.:.	0,0,2,0:0:1:2:./.:./.:.:0:0:.:.
chr1_ref_v2	214981	.	T	C	.	PASS	IntersectsRepeat=1;RepeatCorrectionApplied=0	SAC:ACF:DF:PD:GT:SGT:SF:SV:SIG:MT:PAC	0,0,1,0:0:1:2:./.:./.:.:0	0,0,0,0:0:1:2:./.:./.:.:0:0:.:.	0,0,2,0:0:1:2:./.:./.:.:0:0:.:.	0,0,2,0:0:1:2:./.:./.:.:0:0:.:.
chr1_ref_v2	214987	.	T	G	.	PASS	IntersectsRepeat=0;RepeatCorrectionApplied=0	SAC:ACF:DF:PD:GT:SGT:SF:SV:SIG:MT:PAC	0,0,1,0:0:1:2:./.:./.:.:0	0,0,0,0:0:1:2:./.:./.:.:0:0:.:.	0,0,2,0:0:1:2:./.:./.:.:0:0:.:.	0,0,2,0:0:1:2:./.:./.:.:0:0:.:.
chr1_ref_v2	214990	.	A	T	.	PASS	IntersectsRepeat=0;RepeatCorrectionApplied=0	SAC:ACF:DF:PD:GT:SGT:SF:SV:SIG:MT:PAC	0,0,1,0:0:1:2:./.:./.:.:0	0,0,0,0:0:1:2:./.:./.:.:0:0:.:.	0,0,2,0:0:1:2:./.:./.:.:0:0:.:.	0,0,2,0:0:1:2:./.:./.:.:0:0:.:.
chr1_ref_v2	214999	.	A	G	.	PASS	IntersectsRepeat=0;RepeatCorrectionApplied=0	SAC:ACF:DF:PD:GT:SGT:SF:SV:SIG:MT:PAC	0,0,1,0:0:1:2:./.:./.:.:0	0,0,0,0:0:1:2:./.:./.:.:0:0:.:.	0,0,2,0:0:1:2:./.:./.:.:0:0:.:.	0,0,2,0:0:1:2:./.:./.:.:0:0:.:.
chr1_ref_v2	215056	.	C	T	.	PASS	IntersectsRepeat=0;RepeatCorrectionApplied=0	SAC:ACF:DF:PD:GT:SGT:SF:SV:SIG:MT:PAC	0,0,1,0:0:1:2:./.:./.:.:0	0,0,0,0:0:1:2:./.:./.:.:0:0:.:.	0,0,3,0:0:1:2:./.:./.:.:0:0:.:.	0,0,4,0:0:1:2:./.:./.:.:0:0:.:.
chr1_ref_v2	215060	.	G	A	.	PASS	IntersectsRepeat=0;RepeatCorrectionApplied=0	SAC:ACF:DF:PD:GT:SGT:SF:SV:SIG:MT:PAC	0,0,1,0:0:1:2:./.:./.:.:0	0,0,0,0:0:1:2:./.:./.:.:0:0:.:.	0,0,4,0:0:1:2:./.:./.:.:0:0:.:.	0,0,6,0:0:1:2:./.:./.:.:0:0:.:.
chr1_ref_v2	215063	.	C	T	.	PASS	IntersectsRepeat=0;RepeatCorrectionApplied=0	SAC:ACF:DF:PD:GT:SGT:SF:SV:SIG:MT:PAC	0,0,1,0:0:1:2:./.:./.:.:0	0,0,0,0:0:1:2:./.:./.:.:0:0:.:.	0,0,4,0:0:1:2:./.:./.:.:0:0:.:.	0,0,6,0:0:1:2:./.:./.:.:0:0:.:.
chr1_ref_v2	215368	.	G	GC	.	PASS	IntersectsRepeat=1;RepeatCorrectionApplied=1	SAC:ACF:DF:PD:GT:SGT:SF:SV:SIG:MT:PAC	0,0,0,2:0:1:2:./.:./.:.:0	0,0,0,0:0:1:2:./.:./.:.:0:0:.:.	0,0,1,0:0:1:2:./.:./.:.:0:0:.:.	0,0,0,0:0:1:2:./.:./.:.:0:0:.:.
chr1_ref_v2	216364	.	G	C	.	PASS	IntersectsRepeat=1;RepeatCorrectionApplied=0	SAC:ACF:DF:PD:GT:SGT:SF:SV:SIG:MT:PAC	0,0,0,0:0:1:2:./.:./.:.:0	0,0,0,0:0:1:2:./.:./.:.:0:0:.:.	0,0,0,0:0:1:2:./.:./.:.:0:0:.:.	0,0,0,1:0:1:2:./.:./.:.:0:0:.:.
chr1_ref_v2	216371	.	C	A	.	PASS	IntersectsRepeat=0;RepeatCorrectionApplied=0	SAC:ACF:DF:PD:GT:SGT:SF:SV:SIG:MT:PAC	0,0,0,0:0:1:2:./.:./.:.:0	0,0,0,0:0:1:2:./.:./.:.:0:0:.:.	0,0,0,0:0:1:2:./.:./.:.:0:0:.:.	0,0,0,1:0:1:2:./.:./.:.:0:0:.:.
chr1_ref_v2	218875	.	T	G	.	PASS	IntersectsRepeat=0;RepeatCorrectionApplied=0	SAC:ACF:DF:PD:GT:SGT:SF:SV:SIG:MT:PAC	59,0,23,0:1:1:2:0/0:0/1:0.5:0	17,0,2,0:1:1:2:./.:./.:.:0:0:.:.	26,0,1,0:1:1:2:0/0:./.:.:0:0:.:.	94,0,3,0:1:1:2:0/0:0/1:0.125:0:0:.:.
chr1_ref_v2	218908	.	T	G	.	PASS	IntersectsRepeat=0;RepeatCorrectionApplied=0	SAC:ACF:DF:PD:GT:SGT:SF:SV:SIG:MT:PAC	57,0,27,0:1:1:2:0/1:0/0:0.25:0	13,0,5,0:1:1:2:./.:./.:.:0:0:.:.	23,0,3,0:1:1:2:0/0:0/1:0.25:0:0:.:.	102,0,11,0:1:1:2:0/0:0/1:0.25:0:0:.:.
chr1_ref_v2	219115	.	CTTTTTTTTTTTTTTTTT	C	.	PASS	IntersectsRepeat=1;RepeatCorrectionApplied=1	SAC:ACF:DF:PD:GT:SGT:SF:SV:SIG:MT:PAC	0,12,1,44:1:1:2:0/1:1/1:0.5:0	0,0,0,10:0:1:2:./.:./.:.:0:0:.:.	0,3,0,11:1:1:2:./.:./.:.:0:0:.:.	0,6,2,41:1:1:2:1/1:0/1:0.25:0:0:.:.
chr1_ref_v2	219137	.	T	C	.	PASS	IntersectsRepeat=1;RepeatCorrectionApplied=0	SAC:ACF:DF:PD:GT:SGT:SF:SV:SIG:MT:PAC	0,32,1,25:1:1:2:0/1:0/0:0.125:0	0,4,0,11:1:1:2:./.:./.:.:0:0:.:.	0,4,0,6:1:1:2:./.:./.:.:0:0:.:.	0,15,2,32:1:1:2:0/1:1/1:0.25:0:0:.:.
chr1_ref_v2	219138	.	T	C	.	PASS	IntersectsRepeat=1;RepeatCorrectionApplied=0	SAC:ACF:DF:PD:GT:SGT:SF:SV:SIG:MT:PAC	1,58,0,8:1:1:2:0/0:0/1:0.25:0	0,15,0,2:1:1:2:./.:./.:.:0:0:.:.	0,11,0,0:0:1:2:./.:./.:.:0:0:.:.	2,48,0,3:1:1:2:0/0:0/1:0.125:0:0:.:.
chr1_ref_v2	221379	.	GGAAGAA	G	.	PASS	IntersectsRepeat=1;RepeatCorrectionApplied=1	SAC:ACF:DF:PD:GT:SGT:SF:SV:SIG:MT:PAC	0,0,0,0:0:1:2:./.:./.:.:0	0,0,1,0:0:1:2:./.:./.:.:0:0:.:.	0,0,1,1:1:1:2:./.:./.:.:0:0:.:.	0,0,2,2:1:1:2:./.:./.:.:0:0:.:.
chr1_ref_v2	222687	.	T	C	.	PASS	IntersectsRepeat=1;RepeatCorrectionApplied=0	SAC:ACF:DF:PD:GT:SGT:SF:SV:SIG:MT:PAC	0,0,0,0:0:1:2:./.:./.:.:0	0,0,0,0:0:1:2:./.:./.:.:0:0:.:.	0,0,0,0:0:1:2:./.:./.:.:0:0:.:.	0,0,0,0:0:1:2:./.:./.:.:0:0:.:.
chr1_ref_v2	222697	.	T	G	.	PASS	IntersectsRepeat=1;RepeatCorrectionApplied=0	SAC:ACF:DF:PD:GT:SGT:SF:SV:SIG:MT:PAC	0,0,0,0:0:1:2:./.:./.:.:0	0,0,0,0:0:1:2:./.:./.:.:0:0:.:.	0,0,0,0:0:1:2:./.:./.:.:0:0:.:.	0,0,0,0:0:1:2:./.:./.:.:0:0:.:.
chr1_ref_v2	224379	.	G	T	.	PASS	IntersectsRepeat=0;RepeatCorrectionApplied=0	SAC:ACF:DF:PD:GT:SGT:SF:SV:SIG:MT:PAC	0,0,0,0:0:1:2:./.:./.:.:0	0,0,0,0:0:1:2:./.:./.:.:0:0:.:.	0,0,0,0:0:1:2:./.:./.:.:0:0:.:.	0,0,0,0:0:1:2:./.:./.:.:0:0:.:.
chr1_ref_v2	224391	.	G	T	.	PASS	IntersectsRepeat=1;RepeatCorrectionApplied=0	SAC:ACF:DF:PD:GT:SGT:SF:SV:SIG:MT:PAC	0,0,0,0:0:1:2:./.:./.:.:0	0,0,0,0:0:1:2:./.:./.:.:0:0:.:.	0,0,0,0:0:1:2:./.:./.:.:0:0:.:.	0,0,0,0:0:1:2:./.:./.:.:0:0:.:.
chr1_ref_v2	224395	.	G	C	.	PASS	IntersectsRepeat=1;RepeatCorrectionApplied=0	SAC:ACF:DF:PD:GT:SGT:SF:SV:SIG:MT:PAC	0,0,0,0:0:1:2:./.:./.:.:0	0,0,0,0:0:1:2:./.:./.:.:0:0:.:.	0,0,0,0:0:1:2:./.:./.:.:0:0:.:.	0,0,0,0:0:1:2:./.:./.:.:0:0:.:.
chr1_ref_v2	224412	.	C	T	.	PASS	IntersectsRepeat=0;RepeatCorrectionApplied=0	SAC:ACF:DF:PD:GT:SGT:SF:SV:SIG:MT:PAC	0,0,0,0:0:1:2:./.:./.:.:0	0,0,0,0:0:1:2:./.:./.:.:0:0:.:.	0,0,0,0:0:1:2:./.:./.:.:0:0:.:.	0,0,0,0:0:1:2:./.:./.:.:0:0:.:.
chr1_ref_v2	224415	.	T	C	.	PASS	IntersectsRepeat=1;RepeatCorrectionApplied=0	SAC:ACF:DF:PD:GT:SGT:SF:SV:SIG:MT:PAC	0,0,0,0:0:1:2:./.:./.:.:0	0,0,0,0:0:1:2:./.:./.:.:0:0:.:.	0,0,0,0:0:1:2:./.:./.:.:0:0:.:.	0,0,0,0:0:1:2:./.:./.:.:0:0:.:.
chr1_ref_v2	224440	.	GT	G	.	PASS	IntersectsRepeat=1;RepeatCorrectionApplied=0	SAC:ACF:DF:PD:GT:SGT:SF:SV:SIG:MT:PAC	0,0,0,0:0:1:2:./.:./.:.:0	0,0,0,0:0:1:2:./.:./.:.:0:0:.:.	0,0,0,0:0:1:2:./.:./.:.:0:0:.:.	0,0,0,0:0:1:2:./.:./.:.:0:0:.:.
chr1_ref_v2	224444	.	A	C	.	PASS	IntersectsRepeat=1;RepeatCorrectionApplied=0	SAC:ACF:DF:PD:GT:SGT:SF:SV:SIG:MT:PAC	0,0,0,0:0:1:2:./.:./.:.:0	0,0,0,0:0:1:2:./.:./.:.:0:0:.:.	0,0,0,0:0:1:2:./.:./.:.:0:0:.:.	0,0,0,0:0:1:2:./.:./.:.:0:0:.:.
chr2_ref_v2	6059	.	A	C	.	ExcRegion	IntersectsRepeat=0;RepeatCorrectionApplied=0	SAC:ACF:DF:PD:GT:SGT:SF:SV:SIG:MT:PAC	188,39,0,49:1:1:2:./.:./.:.:0	17,5,0,4:1:1:2:./.:./.:.:0:0:.:.	76,39,0,11:1:1:2:./.:./.:.:0:0:.:.	248,120,0,43:1:1:2:./.:./.:.:0:0:.:.
chr2_ref_v2	7024	.	G	A	.	PASS	IntersectsRepeat=0;RepeatCorrectionApplied=0	SAC:ACF:DF:PD:GT:SGT:SF:SV:SIG:MT:PAC	133,155,1,5:1:1:2:0/0:./.:.:0	20,19,0,5:1:1:2:0/0:0/1:0.25:0:0:.:.	49,66,3,23:1:1:2:0/0:0/1:0.5:0:1:.:	167,176,4,41:1:1:2:0/0:0/1:0.25:0:1:.:
chr2_ref_v2	7509	.	C	CA	.	PASS	IntersectsRepeat=1;RepeatCorrectionApplied=0	SAC:ACF:DF:PD:GT:SGT:SF:SV:SIG:MT:PAC	0,0,4,0:0:1:2:./.:./.:.:0	0,0,0,0:0:1:2:./.:./.:.:0:0:.:.	0,0,0,0:0:1:2:./.:./.:.:0:0:.:.	0,0,3,0:0:1:2:./.:./.:.:0:0:.:.
chr2_ref_v2	7510	.	G	A	.	PASS	IntersectsRepeat=1;RepeatCorrectionApplied=0	SAC:ACF:DF:PD:GT:SGT:SF:SV:SIG:MT:PAC	0,0,3,0:0:1:2:./.:./.:.:0	0,0,0,0:0:1:2:./.:./.:.:0:0:.:.	0,0,0,0:0:1:2:./.:./.:.:0:0:.:.	0,0,3,0:0:1:2:./.:./.:.:0:0:.:.
chr2_ref_v2	9020	.	G	GA	.	ExcRegion	IntersectsRepeat=1;RepeatCorrectionApplied=1	SAC:ACF:DF:PD:GT:SGT:SF:SV:SIG:MT:PAC	1,8,17,31:1:1:2:./.:./.:.:0	0,2,1,5:1:0:2:./.:./.:.:0:0:.:.	4,8,5,18:1:1:2:./.:./.:.:0:0:.:.	5,17,20,30:1:1:2:./.:./.:.:0:0:.:.
chr2_ref_v2	14548	.	A	C	.	PASS	IntersectsRepeat=0;RepeatCorrectionApplied=0	SAC:ACF:DF:PD:GT:SGT:SF:SV:SIG:MT:PAC	176,27,0,64:1:1:2:0/0:0/1:0.5:0	27,10,0,1:1:1:2:0/0:./.:.:0:0:.:.	80,17,0,23:1:1:2:0/0:0/1:0.5:0:0:.:.	228,58,0,36:1:1:2:0/0:0/1:0.25:0:0:.:.
chr2_ref_v2	30249	.	A	G	.	ExcRegion	IntersectsRepeat=1;RepeatCorrectionApplied=0	SAC:ACF:DF:PD:GT:SGT:SF:SV:SIG:MT:PAC	5,0,0,1:1:1:2:./.:./.:.:0	0,0,0,0:0:1:2:./.:./.:.:0:0:.:.	0,0,0,0:0:1:2:./.:./.:.:0:0:.:.	0,0,0,1:0:1:2:./.:./.:.:0:0:.:.
chr2_ref_v2	30256	.	T	G	.	ExcRegion	IntersectsRepeat=1;RepeatCorrectionApplied=0	SAC:ACF:DF:PD:GT:SGT:SF:SV:SIG:MT:PAC	6,0,0,1:1:1:2:./.:./.:.:0	0,0,0,0:0:1:2:./.:./.:.:0:0:.:.	0,0,0,0:0:1:2:./.:./.:.:0:0:.:.	0,0,0,1:0:1:2:./.:./.:.:0:0:.:.
chr2_ref_v2	30267	.	G	A	.	ExcRegion	IntersectsRepeat=1;RepeatCorrectionApplied=0	SAC:ACF:DF:PD:GT:SGT:SF:SV:SIG:MT:PAC	6,0,0,1:1:1:2:./.:./.:.:0	0,0,0,0:0:1:2:./.:./.:.:0:0:.:.	0,0,0,0:0:1:2:./.:./.:.:0:0:.:.	0,0,0,1:0:1:2:./.:./.:.:0:0:.:.
chr2_ref_v2	30274	.	T	C	.	ExcRegion	IntersectsRepeat=0;RepeatCorrectionApplied=0	SAC:ACF:DF:PD:GT:SGT:SF:SV:SIG:MT:PAC	7,0,0,1:1:1:2:./.:./.:.:0	0,0,0,0:0:1:2:./.:./.:.:0:0:.:.	0,0,0,0:0:1:2:./.:./.:.:0:0:.:.	0,0,0,1:0:1:2:./.:./.:.:0:0:.:.
chr2_ref_v2	30787	.	G	A	.	ExcRegion	IntersectsRepeat=0;RepeatCorrectionApplied=0	SAC:ACF:DF:PD:GT:SGT:SF:SV:SIG:MT:PAC	6,1,0,0:1:1:2:./.:./.:.:0	0,1,0,0:0:1:2:./.:./.:.:0:0:.:.	3,0,0,0:0:1:2:./.:./.:.:0:0:.:.	8,0,1,1:1:1:2:./.:./.:.:0:0:.:.
chr2_ref_v2	30793	.	C	T	.	ExcRegion	IntersectsRepeat=0;RepeatCorrectionApplied=0	SAC:ACF:DF:PD:GT:SGT:SF:SV:SIG:MT:PAC	6,1,0,0:1:1:2:./.:./.:.:0	0,1,0,0:0:1:2:./.:./.:.:0:0:.:.	3,0,0,0:0:1:2:./.:./.:.:0:0:.:.	8,0,1,1:1:1:2:./.:./.:.:0:0:.:.
chr2_ref_v2	32021	.	C	G	.	ExcRegion	IntersectsRepeat=0;RepeatCorrectionApplied=0	SAC:ACF:DF:PD:GT:SGT:SF:SV:SIG:MT:PAC	0,0,0,0:0:1:2:./.:./.:.:0	0,0,0,0:0:1:2:./.:./.:.:0:0:.:.	0,0,1,1:1:1:2:./.:./.:.:0:0:.:.	0,0,0,0:0:1:2:./.:./.:.:0:0:.:.
chr2_ref_v2	32054	.	A	C	.	ExcRegion	IntersectsRepeat=1;RepeatCorrectionApplied=0	SAC:ACF:DF:PD:GT:SGT:SF:SV:SIG:MT:PAC	0,0,0,0:0:1:2:./.:./.:.:0	0,0,0,0:0:1:2:./.:./.:.:0:0:.:.	0,0,0,1:0:1:2:./.:./.:.:0:0:.:.	0,0,0,0:0:1:2:./.:./.:.:0:0:.:.
chr2_ref_v2	33769	.	T	C	.	ExcRegion	IntersectsRepeat=0;RepeatCorrectionApplied=0	SAC:ACF:DF:PD:GT:SGT:SF:SV:SIG:MT:PAC	0,0,0,0:0:1:2:./.:./.:.:0	0,0,0,0:0:1:2:./.:./.:.:0:0:.:.	0,0,0,0:0:1:2:./.:./.:.:0:0:.:.	1,0,0,0:0:1:2:./.:./.:.:0:0:.:.
chr2_ref_v2	33775	.	C	G	.	ExcRegion	IntersectsRepeat=1;RepeatCorrectionApplied=0	SAC:ACF:DF:PD:GT:SGT:SF:SV:SIG:MT:PAC	0,0,0,0:0:1:2:./.:./.:.:0	0,0,0,0:0:1:2:./.:./.:.:0:0:.:.	0,0,0,0:0:1:2:./.:./.:.:0:0:.:.	1,0,0,0:0:1:2:./.:./.:.:0:0:.:.
chr2_ref_v2	33784	.	C	T	.	ExcRegion	IntersectsRepeat=1;RepeatCorrectionApplied=0	SAC:ACF:DF:PD:GT:SGT:SF:SV:SIG:MT:PAC	0,0,0,0:0:1:2:./.:./.:.:0	0,0,0,0:0:1:2:./.:./.:.:0:0:.:.	0,0,0,0:0:1:2:./.:./.:.:0:0:.:.	0,0,0,0:0:1:2:./.:./.:.:0:0:.:.
chr2_ref_v2	33790	.	A	T	.	ExcRegion	IntersectsRepeat=1;RepeatCorrectionApplied=0	SAC:ACF:DF:PD:GT:SGT:SF:SV:SIG:MT:PAC	0,0,0,0:0:1:2:./.:./.:.:0	0,0,0,0:0:1:2:./.:./.:.:0:0:.:.	0,0,0,0:0:1:2:./.:./.:.:0:0:.:.	0,0,0,0:0:1:2:./.:./.:.:0:0:.:.
chr2_ref_v2	34296	.	G	A	.	ExcRegion	IntersectsRepeat=1;RepeatCorrectionApplied=0	SAC:ACF:DF:PD:GT:SGT:SF:SV:SIG:MT:PAC	0,0,0,0:0:1:2:./.:./.:.:0	0,0,0,0:0:1:2:./.:./.:.:0:0:.:.	0,0,1,1:1:1:2:./.:./.:.:0:0:.:.	0,0,0,0:0:1:2:./.:./.:.:0:0:.:.
chr2_ref_v2	35483	.	C	T	.	ExcRegion	IntersectsRepeat=1;RepeatCorrectionApplied=0	SAC:ACF:DF:PD:GT:SGT:SF:SV:SIG:MT:PAC	0,0,151,0:0:1:2:./.:./.:.:0	0,0,38,0:0:1:2:./.:./.:.:0:0:.:.	0,0,46,0:0:1:2:./.:./.:.:0:0:.:.	0,0,157,0:0:1:2:./.:./.:.:0:0:.:.
chr2_ref_v2	38247	.	A	C	.	PASS	IntersectsRepeat=0;RepeatCorrectionApplied=0	SAC:ACF:DF:PD:GT:SGT:SF:SV:SIG:MT:PAC	202,23,1,34:1:1:2:0/0:0/1:0.25:0	32,9,0,3:1:1:2:0/0:0/1:0.125:0:0:.:.	79,5,0,10:1:1:2:0/0:0/1:0.25:0:0:.:.	192,39,0,37:1:1:2:0/0:0/1:0.25:0:0:.:.
chr2_ref_v2	40588	.	CAT	C	.	PASS	IntersectsRepeat=1;RepeatCorrectionApplied=1	SAC:ACF:DF:PD:GT:SGT:SF:SV:SIG:MT:PAC	41,29,5,9:1:1:2:0/0:./.:.:0	20,23,6,1:1:1:2:0/0:./.:.:0:0:.:.	7,10,0,0:1:1:2:./.:./.:.:0:0:.:.	42,48,2,4:1:1:2:0/0:./.:.:0:0:.:.
chr2_ref_v2	45954	.	A	AT	.	PASS	IntersectsRepeat=1;RepeatCorrectionApplied=1	SAC:ACF:DF:PD:GT:SGT:SF:SV:SIG:MT:PAC	5,81,17,6:1:1:2:0/0:0/1:0.25:0	0,15,2,0:1:0:2:./.:./.:.:0:0:.:.	12,32,8,3:1:1:2:0/0:0/1:0.25:0:0:.:.	28,83,10,3:1:1:2:0/0:./.:.:0:0:.:.
chr2_ref_v2	71621	.	TAGA	T	.	PASS	IntersectsRepeat=1;RepeatCorrectionApplied=1	SAC:ACF:DF:PD:GT:SGT:SF:SV:SIG:MT:PAC	2,0,141,165:1:1:2:1/1:./.:.:0	2,0,18,28:1:1:2:1/1:0/1:0.125:0:0:.:.	1,0,81,65:1:1:2:1/1:./.:.:0:0:.:.	3,0,205,152:1:1:2:1/1:./.:.:0:0:.:.
chr2_ref_v2	71820	.	C	CTT,CTTT	.	PASS	IntersectsRepeat=1;RepeatCorrectionApplied=1	SAC:ACF:DF:PD:GT:SGT:SF:SV:SIG:MT:PAC	0,1,4,17,60,62:1:1:2:2/2:./.:.:0	0,0,0,3,12,14:1:1:2:2/2:./.:.:0:0:.:.	0,0,1,6,36,21:1:1:2:2/2:./.:.:0:0:.:.	0,1,7,13,84,89:1:1:2:2/2:./.:.:0:0:.:.
chr2_ref_v2	72351	.	A	ACAACAACAG	.	PASS	IntersectsRepeat=1;RepeatCorrectionApplied=0	SAC:ACF:DF:PD:GT:SGT:SF:SV:SIG:MT:PAC	3,2,0,2:1:0:2:./.:./.:.:0	2,2,1,6:1:0:2:./.:./.:.:0:0:.:.	3,2,1,3:1:0:2:./.:./.:.:0:0:.:.	3,6,1,4:1:0:2:./.:./.:.:0:0:.:.
chr2_ref_v2	72363	.	A	ACAACAG	.	PASS	IntersectsRepeat=1;RepeatCorrectionApplied=0	SAC:ACF:DF:PD:GT:SGT:SF:SV:SIG:MT:PAC	1,2,1,0:1:0:2:./.:./.:.:0	3,7,0,0:1:0:2:./.:./.:.:0:0:.:.	2,3,1,1:1:0:2:./.:./.:.:0:0:.:.	2,8,1,1:1:0:2:./.:./.:.:0:0:.:.
chr2_ref_v2	77884	.	T	G	.	PASS	IntersectsRepeat=0;RepeatCorrectionApplied=0	SAC:ACF:DF:PD:GT:SGT:SF:SV:SIG:MT:PAC	69,176,60,0:1:1:2:0/0:0/1:0.5:0	16,43,12,0:1:1:2:0/0:0/1:0.5:0:0:.:.	41,67,25,0:1:1:2:0/0:0/1:0.5:0:0:.:.	125,162,51,0:1:1:2:0/0:0/1:0.25:0:0:.:.
chr2_ref_v2	84395	.	C	CAA,CAAA	.	PASS	IntersectsRepeat=1;RepeatCorrectionApplied=1	SAC:ACF:DF:PD:GT:SGT:SF:SV:SIG:MT:PAC	11,2,60,18,15,28:1:1:2:1/2:0/1:0.25:0	3,1,16,4,1,3:1:1:2:1/1:0/1:0.25:0:0:.:.	3,1,35,10,6,10:1:1:2:1/2:0/1:0.125:0:0:.:.	15,1,82,17,15,14:1:1:2:1/2:0/1:0.25:0:0:.:.
chr2_ref_v2	85986	.	G	T	.	PASS	IntersectsRepeat=0;RepeatCorrectionApplied=0	SAC:ACF:DF:PD:GT:SGT:SF:SV:SIG:MT:PAC	46,211,45,0:1:1:2:0/0:0/1:0.25:0	13,42,1,0:1:1:2:0/0:./.:.:0:0:.:.	59,86,7,0:1:1:2:0/0:0/1:0.125:0:0:.:.	114,235,20,0:1:1:2:0/0:0/1:0.125:0:0:.:.
chr2_ref_v2	88121	.	CT	C	.	PASS	IntersectsRepeat=1;RepeatCorrectionApplied=1	SAC:ACF:DF:PD:GT:SGT:SF:SV:SIG:MT:PAC	7,2,47,73:1:1:2:1/1:./.:.:0	0,1,13,22:1:1:2:1/1:./.:.:0:0:.:.	1,2,24,32:1:1:2:1/1:./.:.:0:0:.:.	1,0,60,105:1:1:2:1/1:./.:.:0:0:.:.
chr2_ref_v2	115429	.	GA	G	.	PASS	IntersectsRepeat=1;RepeatCorrectionApplied=1	SAC:ACF:DF:PD:GT:SGT:SF:SV:SIG:MT:PAC	29,33,5,11:1:1:2:0/0:./.:.:0	3,12,2,2:1:0:2:./.:./.:.:0:0:.:.	16,17,2,11:1:1:2:0/0:0/1:0.25:0:0:.:.	38,37,8,15:1:1:2:0/0:0/1:0.125:0:0:.:.
chr2_ref_v2	122594	.	T	TTA	.	PASS	IntersectsRepeat=1;RepeatCorrectionApplied=1	SAC:ACF:DF:PD:GT:SGT:SF:SV:SIG:MT:PAC	4,1,47,93:1:1:2:1/1:0/1:0.125:0	1,2,15,23:1:1:2:1/1:0/1:0.125:0:0:.:.	2,1,18,38:1:1:2:1/1:0/1:0.125:0:0:.:.	5,0,45,85:1:1:2:1/1:0/1:0.125:0:0:.:.
chr2_ref_v2	127626	.	C	CT	.	PASS	IntersectsRepeat=1;RepeatCorrectionApplied=1	SAC:ACF:DF:PD:GT:SGT:SF:SV:SIG:MT:PAC	0,6,14,55:1:1:2:1/1:./.:.:0	0,2,5,13:1:1:2:1/1:./.:.:0:0:.:.	0,0,0,0:0:0:2:./.:./.:.:0:0:.:.	5,5,16,76:1:1:2:1/1:./.:.:0:0:.:.
chr2_ref_v2	133016	.	T	TGAAGAGGATGAAGACAATGGTGATGGA	.	PASS	IntersectsRepeat=0;RepeatCorrectionApplied=0	SAC:ACF:DF:PD:GT:SGT:SF:SV:SIG:MT:PAC	0,0,64,73:1:1:2:1/1:./.:.:0	0,1,8,7:1:0:2:./.:./.:.:0:0:.:.	0,0,34,38:1:1:2:1/1:./.:.:0:0:.:.	0,0,105,85:1:1:2:1/1:./.:.:0:0:.:.
chr2_ref_v2	133860	.	CATATATAT	C	.	PASS	IntersectsRepeat=1;RepeatCorrectionApplied=1	SAC:ACF:DF:PD:GT:SGT:SF:SV:SIG:MT:PAC	1,0,54,62:1:1:2:1/1:./.:.:0	0,0,22,23:1:1:2:1/1:./.:.:0:0:.:.	0,0,24,15:1:1:2:1/1:./.:.:0:0:.:.	0,0,69,78:1:1:2:1/1:./.:.:0:0:.:.
chr2_ref_v2	137646	.	TAAAAAAAAA	T	.	PASS	IntersectsRepeat=1;RepeatCorrectionApplied=1	SAC:ACF:DF:PD:GT:SGT:SF:SV:SIG:MT:PAC	18,16,4,7:1:1:2:0/0:0/1:0.5:0	7,3,4,1:1:0:2:./.:./.:.:0:0:.:.	9,14,5,4:1:1:2:0/0:0/1:0.5:0:0:.:.	17,17,8,8:1:1:2:0/1:0/0:0.25:0:0:.:.
chr2_ref_v2	138265	.	ATT	A	.	PASS	IntersectsRepeat=1;RepeatCorrectionApplied=1	SAC:ACF:DF:PD:GT:SGT:SF:SV:SIG:MT:PAC	2,4,68,74:1:1:2:1/1:0/1:0.125:0	0,0,18,12:1:1:2:1/1:./.:.:0:0:.:.	2,1,37,25:1:1:2:1/1:0/1:0.125:0:0:.:.	0,3,97,74:1:1:2:1/1:./.:.:0:0:.:.
chr2_ref_v2	143855	.	GA	G	.	PASS	IntersectsRepeat=1;RepeatCorrectionApplied=1	SAC:ACF:DF:PD:GT:SGT:SF:SV:SIG:MT:PAC	48,101,4,8:1:1:2:0/0:./.:.:0	17,22,3,7:1:1:2:0/0:0/1:0.25:0:0:.:.	30,37,4,4:1:1:2:0/0:0/1:0.125:0:0:.:.	63,93,4,11:1:1:2:0/0:0/1:0.125:0:0:.:.
chr2_ref_v2	145890	.	G	GA	.	PASS	IntersectsRepeat=1;RepeatCorrectionApplied=1	SAC:ACF:DF:PD:GT:SGT:SF:SV:SIG:MT:PAC	8,2,2,7:1:0:2:./.:./.:.:0	2,3,1,1:1:0:2:./.:./.:.:0:0:.:.	2,9,3,2:1:0:2:./.:./.:.:0:0:.:.	12,16,0,8:1:1:2:0/1:0/0:0.5:0:0:.:.
chr2_ref_v2	145921	.	A	T	.	PASS	IntersectsRepeat=1;RepeatCorrectionApplied=0	SAC:ACF:DF:PD:GT:SGT:SF:SV:SIG:MT:PAC	44,62,5,0:1:1:2:0/0:0/1:0.125:0	8,13,2,0:1:1:2:0/0:0/1:0.25:0:0:.:.	23,33,1,2:1:1:2:0/0:0/1:0.125:0:0:.:.	48,67,9,3:1:1:2:0/0:0/1:0.25:0:0:.:.
chr2_ref_v2	162810	.	A	AT	.	PASS	IntersectsRepeat=1;RepeatCorrectionApplied=1	SAC:ACF:DF:PD:GT:SGT:SF:SV:SIG:MT:PAC	76,84,2,1:1:1:2:0/0:./.:.:0	26,24,0,0:1:1:2:0/0:./.:.:0:0:.:.	18,24,5,2:1:1:2:0/0:0/1:0.25:0:0:.:.	83,71,1,0:1:1:2:0/0:./.:.:0:0:.:.
chr2_ref_v2	165893	.	C	CT	.	PASS	IntersectsRepeat=1;RepeatCorrectionApplied=1	SAC:ACF:DF:PD:GT:SGT:SF:SV:SIG:MT:PAC	10,5,0,5:1:1:2:0/0:0/1:0.5:0	2,2,0,2:1:0:2:./.:./.:.:0:0:.:.	2,2,0,3:1:0:2:./.:./.:.:0:0:.:.	10,13,0,9:1:1:2:0/0:0/1:0.5:0:0:.:.
chr2_ref_v2	165917	.	TC	T	.	PASS	IntersectsRepeat=1;RepeatCorrectionApplied=0	SAC:ACF:DF:PD:GT:SGT:SF:SV:SIG:MT:PAC	35,45,8,13:1:1:2:0/0:0/1:0.5:0	4,10,1,1:1:0:2:./.:./.:.:0:0:.:.	7,19,2,3:1:1:2:0/0:0/1:0.25:0:0:.:.	30,57,4,4:1:1:2:0/0:0/1:0.125:0:0:.:.
chr2_ref_v2	165919	.	TC	T	.	PASS	IntersectsRepeat=1;RepeatCorrectionApplied=0	SAC:ACF:DF:PD:GT:SGT:SF:SV:SIG:MT:PAC	35,45,8,13:1:1:2:0/0:0/1:0.5:0	4,11,1,0:1:0:2:./.:./.:.:0:0:.:.	7,18,2,3:1:1:2:0/0:0/1:0.25:0:0:.:.	30,55,4,4:1:1:2:0/0:0/1:0.125:0:0:.:.
chr2_ref_v2	165922	.	C	T	.	PASS	IntersectsRepeat=1;RepeatCorrectionApplied=0	SAC:ACF:DF:PD:GT:SGT:SF:SV:SIG:MT:PAC	36,47,2,13:1:1:2:0/0:0/1:0.25:0	4,9,0,1:1:0:2:./.:./.:.:0:0:.:.	9,18,1,3:1:1:2:0/0:0/1:0.25:0:0:.:.	40,59,3,3:1:1:2:0/0:0/1:0.125:0:0:.:.
chr2_ref_v2	167969	.	C	CA	.	PASS	IntersectsRepeat=1;RepeatCorrectionApplied=1	SAC:ACF:DF:PD:GT:SGT:SF:SV:SIG:MT:PAC	5,0,28,46:1:1:2:1/1:./.:.:0	0,0,2,9:1:0:2:./.:./.:.:0:0:.:.	5,1,13,23:1:1:2:1/1:./.:.:0:0:.:.	9,0,41,50:1:1:2:1/1:./.:.:0:0:.:.
chr2_ref_v2	174705	.	AT	A,ATT	.	PASS	IntersectsRepeat=1;RepeatCorrectionApplied=1	SAC:ACF:DF:PD:GT:SGT:SF:SV:SIG:MT:PAC	1,38,0,7,2,11:1:1:2:0/0:0/2:0.25:0	0,7,0,3,2,0:1:0:2:./.:./.:.:0:0:.:.	0,13,1,0,4,4:1:1:2:0/2:0/0:0.25:0:0:.:.	3,42,1,5,8,10:1:1:2:0/0:0/2:0.5:0:0:.:.
chr2_ref_v2	202294	.	A	C	.	PASS	IntersectsRepeat=0;RepeatCorrectionApplied=0	SAC:ACF:DF:PD:GT:SGT:SF:SV:SIG:MT:PAC	123,14,0,33:1:1:2:0/0:0/1:0.5:0	15,5,0,4:1:1:2:0/0:0/1:0.5:0:0:.:.	67,15,0,20:1:1:2:0/0:0/1:0.5:0:0:.:.	159,27,0,50:1:1:2:0/0:0/1:0.5:0:0:.:.
chr2_ref_v2	221279	.	AGT	A	.	ExcRegion	IntersectsRepeat=1;RepeatCorrectionApplied=1	SAC:ACF:DF:PD:GT:SGT:SF:SV:SIG:MT:PAC	0,0,0,8:0:1:2:./.:./.:.:0	0,0,0,5:0:1:2:./.:./.:.:0:0:.:.	0,0,0,2:0:1:2:./.:./.:.:0:0:.:.	0,0,0,0:0:1:2:./.:./.:.:0:0:.:.
chr2_ref_v2	243815	.	A	C	.	PASS	IntersectsRepeat=0;RepeatCorrectionApplied=0	SAC:ACF:DF:PD:GT:SGT:SF:SV:SIG:MT:PAC	147,22,0,43:1:1:2:0/0:0/1:0.5:0	26,9,0,6:1:1:2:0/0:0/1:0.25:0:0:.:.	55,26,0,16:1:1:2:0/0:0/1:0.25:0:0:.:.	166,97,0,31:1:1:2:0/0:0/1:0.25:0:0:.:.
chr2_ref_v2	251574	.	CT	C,CTT	.	PASS	IntersectsRepeat=1;RepeatCorrectionApplied=1	SAC:ACF:DF:PD:GT:SGT:SF:SV:SIG:MT:PAC	13,20,0,8,9,5:1:1:2:0/0:0/2:0.5:0	1,3,1,1,4,0:1:0:2:./.:./.:.:0:0:.:.	8,15,1,5,0,4:1:1:2:0/0:0/2:0.125:0:0:.:.	18,44,1,18,8,5:1:1:2:0/0:0/2:0.125:0:0:.:.
chr2_ref_v2	259745	.	C	T	.	ExcRegion	IntersectsRepeat=0;RepeatCorrectionApplied=0	SAC:ACF:DF:PD:GT:SGT:SF:SV:SIG:MT:PAC	0,0,0,44:0:1:2:./.:./.:.:0	0,0,0,18:0:0:2:./.:./.:.:0:0:.:.	0,0,0,9:0:1:2:./.:./.:.:0:0:.:.	0,0,0,18:0:1:2:./.:./.:.:0:0:.:.
chr2_ref_v2	263125	.	GC	G	.	ExcRegion	IntersectsRepeat=0;RepeatCorrectionApplied=0	SAC:ACF:DF:PD:GT:SGT:SF:SV:SIG:MT:PAC	0,0,0,0:0:1:2:./.:./.:.:0	0,0,0,0:0:1:2:./.:./.:.:0:0:.:.	0,0,1,1:1:1:2:./.:./.:.:0:0:.:.	0,0,0,0:0:1:2:./.:./.:.:0:0:.:.
chr2_ref_v2	265361	.	G	T	.	ExcRegion	IntersectsRepeat=1;RepeatCorrectionApplied=0	SAC:ACF:DF:PD:GT:SGT:SF:SV:SIG:MT:PAC	0,0,122,0:0:1:2:./.:./.:.:0	0,0,22,0:0:1:2:./.:./.:.:0:0:.:.	0,0,32,0:0:1:2:./.:./.:.:0:0:.:.	0,0,111,0:0:1:2:./.:./.:.:0:0:.:.
chr2_ref_v2	270639	.	GA	G	.	PASS	IntersectsRepeat=1;RepeatCorrectionApplied=1	SAC:ACF:DF:PD:GT:SGT:SF:SV:SIG:MT:PAC	45,74,6,6:1:1:2:0/0:./.:.:0	16,10,1,0:1:1:2:0/0:./.:.:0:0:.:.	29,32,4,3:1:1:2:0/0:./.:.:0:0:.:.	76,82,4,3:1:1:2:0/0:./.:.:0:0:.:.
chr2_ref_v2	271966	.	A	C	.	PASS	IntersectsRepeat=0;RepeatCorrectionApplied=0	SAC:ACF:DF:PD:GT:SGT:SF:SV:SIG:MT:PAC	91,17,1,39:1:1:2:0/0:0/1:0.5:0	14,1,0,4:1:0:2:./.:./.:.:0:0:.:.	22,16,0,17:1:1:2:0/1:0/0:0.25:0:0:.:.	105,41,0,42:1:1:2:0/0:0/1:0.5:0:0:.:.
chr2_ref_v2	274291	.	AAT	A	.	PASS	IntersectsRepeat=1;RepeatCorrectionApplied=1	SAC:ACF:DF:PD:GT:SGT:SF:SV:SIG:MT:PAC	62,56,2,1:1:1:2:0/0:./.:.:0	29,29,1,1:1:1:2:0/0:./.:.:0:0:.:.	24,23,0,2:1:1:2:0/0:./.:.:0:0:.:.	38,59,7,5:1:1:2:0/0:0/1:0.125:0:0:.:.
chr2_ref_v2	296104	.	A	AT	.	PASS	IntersectsRepeat=1;RepeatCorrectionApplied=1	SAC:ACF:DF:PD:GT:SGT:SF:SV:SIG:MT:PAC	3,11,0,7:1:1:2:0/1:0/0:0.25:0	1,4,0,1:1:0:2:./.:./.:.:0:0:.:.	1,14,0,0:1:0:2:./.:./.:.:0:0:.:.	4,28,1,4:1:1:2:0/0:0/1:0.125:0:0:.:.
chr2_ref_v2	300012	.	GA	G	.	PASS	IntersectsRepeat=1;RepeatCorrectionApplied=1	SAC:ACF:DF:PD:GT:SGT:SF:SV:SIG:MT:PAC	10,30,1,7:1:1:2:0/0:./.:.:0	3,3,4,2:1:0:2:./.:./.:.:0:0:.:.	3,5,0,7:1:0:2:./.:./.:.:0:0:.:.	18,25,8,10:1:1:2:0/0:0/1:0.25:0:0:.:.
chr2_ref_v2	313274	.	T	G	.	PASS	IntersectsRepeat=0;RepeatCorrectionApplied=0	SAC:ACF:DF:PD:GT:SGT:SF:SV:SIG:MT:PAC	12,124,31,0:1:1:2:0/0:0/1:0.5:0	2,21,4,0:1:1:2:0/0:0/1:0.25:0:0:.:.	12,49,8,0:1:1:2:0/0:0/1:0.25:0:0:.:.	34,146,19,0:1:1:2:0/0:0/1:0.25:0:0:.:.
chr2_ref_v2	316928	.	CA	C	.	PASS	IntersectsRepeat=1;RepeatCorrectionApplied=1	SAC:ACF:DF:PD:GT:SGT:SF:SV:SIG:MT:PAC	23,19,4,0:1:1:2:0/0:./.:.:0	6,6,0,0:1:0:2:./.:./.:.:0:0:.:.	12,15,2,0:1:1:2:0/0:./.:.:0:0:.:.	28,37,2,0:1:1:2:0/0:./.:.:0:0:.:.
chr2_ref_v2	352393	.	A	C	.	PASS	IntersectsRepeat=0;RepeatCorrectionApplied=0	SAC:ACF:DF:PD:GT:SGT:SF:SV:SIG:MT:PAC	128,31,0,48:1:1:2:0/0:0/1:0.5:0	20,16,0,5:1:1:2:0/0:0/1:0.25:0:0:.:.	76,43,0,17:1:1:2:0/0:0/1:0.25:0:0:.:.	183,88,0,33:1:1:2:0/0:0/1:0.25:0:0:.:.
chr2_ref_v2	369767	.	CT	C	.	PASS	IntersectsRepeat=1;RepeatCorrectionApplied=1	SAC:ACF:DF:PD:GT:SGT:SF:SV:SIG:MT:PAC	46,59,3,8:1:1:2:0/0:./.:.:0	8,10,0,2:1:1:2:0/0:./.:.:0:0:.:.	21,37,0,3:1:1:2:0/0:./.:.:0:0:.:.	63,71,9,5:1:1:2:0/0:./.:.:0:0:.:.
chr2_ref_v2	386187	.	C	CA	.	PASS	IntersectsRepeat=1;RepeatCorrectionApplied=1	SAC:ACF:DF:PD:GT:SGT:SF:SV:SIG:MT:PAC	10,4,5,11:1:1:2:0/1:1/1:0.25:0	1,3,2,7:1:0:2:./.:./.:.:0:0:.:.	11,5,1,5:1:1:2:0/1:0/0:0.5:0:0:.:.	27,19,5,11:1:1:2:0/1:0/0:0.5:0:0:.:.
chr2_ref_v2	392499	.	A	AT	.	PASS	IntersectsRepeat=1;RepeatCorrectionApplied=0	SAC:ACF:DF:PD:GT:SGT:SF:SV:SIG:MT:PAC	1,0,88,108:1:1:2:1/1:./.:.:0	0,0,8,16:1:1:2:1/1:./.:.:0:0:.:.	1,0,56,52:1:1:2:1/1:./.:.:0:0:.:.	0,0,107,83:1:1:2:1/1:./.:.:0:0:.:.
chr2_ref_v2	392853	.	A	ATCTTTCCTCTGCATTTTCTTTCCTCTGCATTT	.	PASS	IntersectsRepeat=0;RepeatCorrectionApplied=0	SAC:ACF:DF:PD:GT:SGT:SF:SV:SIG:MT:PAC	1,2,2,3:1:0:2:./.:./.:.:0	0,0,3,0:0:0:2:./.:./.:.:0:0:.:.	0,0,4,3:1:0:2:./.:./.:.:0:0:.:.	0,1,3,5:1:0:2:./.:./.:.:0:0:.:.
chr2_ref_v2	405683	.	T	C	.	PASS	IntersectsRepeat=0;RepeatCorrectionApplied=0	SAC:ACF:DF:PD:GT:SGT:SF:SV:SIG:MT:PAC	2,30,0,5:1:1:2:0/0:0/1:0.25:0	0,7,0,0:0:0:2:./.:./.:.:0:0:.:.	6,11,0,5:1:1:2:0/0:0/1:0.5:0:0:.:.	4,25,0,5:1:1:2:0/0:0/1:0.25:0:0:.:.
chr2_ref_v2	405703	.	C	T	.	PASS	IntersectsRepeat=0;RepeatCorrectionApplied=0	SAC:ACF:DF:PD:GT:SGT:SF:SV:SIG:MT:PAC	10,2,0,5:1:1:2:./.:./.:.:0	1,2,0,0:1:0:2:./.:./.:.:0:0:.:.	1,5,0,5:1:0:2:./.:./.:.:0:0:.:.	13,4,0,5:1:1:2:0/1:0/0:0.5:0:0:.:.
chr2_ref_v2	405704	.	A	G	.	PASS	IntersectsRepeat=0;RepeatCorrectionApplied=0	SAC:ACF:DF:PD:GT:SGT:SF:SV:SIG:MT:PAC	13,2,0,5:1:1:2:0/0:0/1:0.5:0	1,2,0,0:1:0:2:./.:./.:.:0:0:.:.	2,5,0,5:1:0:2:./.:./.:.:0:0:.:.	18,5,0,5:1:1:2:0/0:0/1:0.5:0:0:.:.
chr2_ref_v2	406410	.	GA	G	.	PASS	IntersectsRepeat=1;RepeatCorrectionApplied=1	SAC:ACF:DF:PD:GT:SGT:SF:SV:SIG:MT:PAC	75,94,11,13:1:1:2:0/0:0/1:0.125:0	9,26,3,5:1:1:2:0/0:0/1:0.25:0:0:.:.	34,36,4,4:1:1:2:0/0:./.:.:0:0:.:.	63,126,8,20:1:1:2:0/0:0/1:0.125:0:0:.:.
chr2_ref_v2	410947	.	A	C	.	PASS	IntersectsRepeat=0;RepeatCorrectionApplied=0	SAC:ACF:DF:PD:GT:SGT:SF:SV:SIG:MT:PAC	127,29,0,57:1:1:2:0/0:0/1:0.5:0	14,13,0,6:1:1:2:0/0:0/1:0.5:0:0:.:.	50,36,0,13:1:1:2:0/0:0/1:0.25:0:0:.:.	114,88,0,40:1:1:2:0/0:0/1:0.25:0:0:.:.
chr2_ref_v2	411113	.	A	G	.	PASS	IntersectsRepeat=0;RepeatCorrectionApplied=0	SAC:ACF:DF:PD:GT:SGT:SF:SV:SIG:MT:PAC	0,0,143,116:1:1:2:1/1:./.:.:0	0,0,18,13:1:1:2:1/1:./.:.:0:0:.:.	0,0,54,48:1:1:2:1/1:./.:.:0:0:.:.	1,0,136,114:1:1:2:1/1:./.:.:0:0:.:.
chr2_ref_v2	415743	.	C	CTTTTT,CTTTTTTTTTTT	.	PASS	IntersectsRepeat=1;RepeatCorrectionApplied=1	SAC:ACF:DF:PD:GT:SGT:SF:SV:SIG:MT:PAC	0,0,0,16,12,12:1:1:2:1/2:2/2:0.125:0	0,0,0,4,5,1:1:0:2:./.:./.:.:0:0:.:.	1,0,0,12,2,4:1:0:2:./.:./.:.:0:0:.:.	1,1,0,17,10,7:1:1:2:1/2:./.:.:0:0:.:.
chr2_ref_v2	420345	.	T	TGTAGTAGTAGTA	.	PASS	IntersectsRepeat=1;RepeatCorrectionApplied=1	SAC:ACF:DF:PD:GT:SGT:SF:SV:SIG:MT:PAC	0,0,53,73:1:1:2:1/1:./.:.:0	0,0,3,12:1:0:2:./.:./.:.:0:0:.:.	0,0,19,37:1:1:2:1/1:./.:.:0:0:.:.	1,0,70,71:1:1:2:1/1:./.:.:0:0:.:.
chr2_ref_v2	423361	.	G	GAA,GA	.	PASS	IntersectsRepeat=1;RepeatCorrectionApplied=1	SAC:ACF:DF:PD:GT:SGT:SF:SV:SIG:MT:PAC	2,2,53,68,5,8:1:1:2:1/1:./.:.:0	0,1,9,7,1,0:1:0:2:./.:./.:.:0:0:.:.	2,2,21,24,2,0:1:1:2:1/1:0/1:0.125:0:0:.:.	1,1,82,56,9,2:1:1:2:1/1:./.:.:0:0:.:.
chr2_ref_v2	452265	.	A	C	.	PASS	IntersectsRepeat=1;RepeatCorrectionApplied=0	SAC:ACF:DF:PD:GT:SGT:SF:SV:SIG:MT:PAC	98,27,0,35:1:1:2:0/0:0/1:0.5:0	18,2,0,3:1:1:2:0/0:0/1:0.25:0:0:.:.	44,8,0,13:1:1:2:0/0:0/1:0.5:0:0:.:.	85,23,0,24:1:1:2:0/0:0/1:0.5:0:0:.:.
chr2_ref_v2	452404	.	CT	C	.	PASS	IntersectsRepeat=1;RepeatCorrectionApplied=1	SAC:ACF:DF:PD:GT:SGT:SF:SV:SIG:MT:PAC	51,45,4,5:1:1:2:0/0:./.:.:0	2,4,1,2:1:0:2:./.:./.:.:0:0:.:.	18,25,1,2:1:1:2:0/0:./.:.:0:0:.:.	63,47,7,7:1:1:2:0/0:./.:.:0:0:.:.
chr2_ref_v2	464129	.	T	A	.	PASS	IntersectsRepeat=1;RepeatCorrectionApplied=0	SAC:ACF:DF:PD:GT:SGT:SF:SV:SIG:MT:PAC	0,0,0,0:0:1:2:./.:./.:.:0	0,0,0,0:0:1:2:./.:./.:.:0:0:.:.	0,0,0,0:0:1:2:./.:./.:.:0:0:.:.	0,0,0,2:0:1:2:./.:./.:.:0:0:.:.
chr2_ref_v2	464144	.	A	T	.	PASS	IntersectsRepeat=0;RepeatCorrectionApplied=0	SAC:ACF:DF:PD:GT:SGT:SF:SV:SIG:MT:PAC	0,0,0,0:0:1:2:./.:./.:.:0	0,0,0,0:0:1:2:./.:./.:.:0:0:.:.	0,0,0,0:0:1:2:./.:./.:.:0:0:.:.	0,0,0,0:0:1:2:./.:./.:.:0:0:.:.
chr2_ref_v2	477056	.	GTA	G	.	PASS	IntersectsRepeat=1;RepeatCorrectionApplied=1	SAC:ACF:DF:PD:GT:SGT:SF:SV:SIG:MT:PAC	44,39,8,11:1:1:2:0/0:0/1:0.125:0	12,15,2,5:1:1:2:0/0:0/1:0.25:0:0:.:.	14,17,7,4:1:1:2:0/0:0/1:0.25:0:0:.:.	41,58,13,19:1:1:2:0/0:0/1:0.25:0:0:.:.
chr2_ref_v2	485894	.	GT	G	.	PASS	IntersectsRepeat=1;RepeatCorrectionApplied=1	SAC:ACF:DF:PD:GT:SGT:SF:SV:SIG:MT:PAC	81,57,11,5:1:1:2:0/0:./.:.:0	10,11,5,4:1:1:2:0/0:0/1:0.5:0:0:.:.	31,31,1,6:1:1:2:0/0:./.:.:0:0:.:.	80,69,5,5:1:1:2:0/0:./.:.:0:0:.:.
chr2_ref_v2	491057	.	CT	C	.	PASS	IntersectsRepeat=1;RepeatCorrectionApplied=1	SAC:ACF:DF:PD:GT:SGT:SF:SV:SIG:MT:PAC	77,90,11,11:1:1:2:0/0:0/1:0.125:0	14,19,2,6:1:1:2:0/0:0/1:0.25:0:0:.:.	27,43,2,5:1:1:2:0/0:0/1:0.125:0:0:.:.	92,121,6,10:1:1:2:0/0:./.:.:0:0:.:.
chr2_ref_v2	492917	.	GA	G	.	PASS	IntersectsRepeat=1;RepeatCorrectionApplied=1	SAC:ACF:DF:PD:GT:SGT:SF:SV:SIG:MT:PAC	30,44,37,20:1:1:2:0/1:0/0:0.25:0	3,2,4,4:1:0:2:./.:./.:.:0:0:.:.	12,13,11,10:1:1:2:0/1:0/0:0.25:0:0:.:.	38,34,31,26:1:1:2:0/1:0/0:0.25:0:0:.:.
chr2_ref_v2	499503	.	C	CAA	.	PASS	IntersectsRepeat=1;RepeatCorrectionApplied=1	SAC:ACF:DF:PD:GT:SGT:SF:SV:SIG:MT:PAC	3,5,4,11:1:1:2:0/1:1/1:0.25:0	0,2,6,1:1:0:2:./.:./.:.:0:0:.:.	4,1,4,6:1:0:2:./.:./.:.:0:0:.:.	6,4,15,9:1:1:2:1/1:0/1:0.5:0:0:.:.
chr2_ref_v2	505379	.	C	CA	.	PASS	IntersectsRepeat=1;RepeatCorrectionApplied=1	SAC:ACF:DF:PD:GT:SGT:SF:SV:SIG:MT:PAC	39,31,6,8:1:1:2:0/0:0/1:0.25:0	11,6,1,0:1:0:2:./.:./.:.:0:0:.:.	26,33,3,5:1:1:2:0/0:0/1:0.125:0:0:.:.	75,56,6,14:1:1:2:0/0:0/1:0.125:0:0:.:.
chr2_ref_v2	539193	.	G	GA	.	PASS	IntersectsRepeat=1;RepeatCorrectionApplied=1	SAC:ACF:DF:PD:GT:SGT:SF:SV:SIG:MT:PAC	46,58,5,8:1:1:2:0/0:0/1:0.125:0	3,17,1,1:1:1:2:0/0:./.:.:0:0:.:.	32,39,1,7:1:1:2:0/0:0/1:0.125:0:0:.:.	0,0,0,0:0:0:2:./.:./.:.:0:0:.:.
chr2_ref_v2	540107	.	C	A	.	PASS	IntersectsRepeat=0;RepeatCorrectionApplied=0	SAC:ACF:DF:PD:GT:SGT:SF:SV:SIG:MT:PAC	161,25,0,56:1:1:2:0/0:0/1:0.5:0	18,5,0,1:1:1:2:0/0:0/1:0.125:0:0:.:.	75,22,0,19:1:1:2:0/0:0/1:0.25:0:0:.:.	149,52,0,61:1:1:2:0/0:0/1:0.5:0:0:.:.
chr2_ref_v2	559729	.	CAT	C	.	PASS	IntersectsRepeat=1;RepeatCorrectionApplied=1	SAC:ACF:DF:PD:GT:SGT:SF:SV:SIG:MT:PAC	41,32,5,11:1:1:2:0/0:./.:.:0	10,19,7,4:1:1:2:0/0:0/1:0.25:0:0:.:.	14,8,2,4:1:1:2:0/0:0/1:0.125:0:0:.:.	45,50,3,6:1:1:2:0/0:./.:.:0:0:.:.
chr2_ref_v2	561183	.	G	A	.	PASS	IntersectsRepeat=1;RepeatCorrectionApplied=0	SAC:ACF:DF:PD:GT:SGT:SF:SV:SIG:MT:PAC	47,52,0,16:1:1:2:0/0:0/1:0.25:0	5,10,0,2:1:0:2:./.:./.:.:0:0:.:.	22,19,0,7:1:1:2:0/0:0/1:0.25:0:0:.:.	64,46,0,20:1:1:2:0/0:0/1:0.25:0:0:.:.
chr2_ref_v2	561189	.	G	GAA	.	PASS	IntersectsRepeat=1;RepeatCorrectionApplied=1	SAC:ACF:DF:PD:GT:SGT:SF:SV:SIG:MT:PAC	0,20,0,12:1:1:2:0/1:0/0:0.25:0	0,3,0,1:1:0:2:./.:./.:.:0:0:.:.	0,6,1,4:1:0:2:./.:./.:.:0:0:.:.	1,26,1,11:1:1:2:0/1:0/0:0.5:0:0:.:.
chr2_ref_v2	562998	.	GT	G,GTT	.	PASS	IntersectsRepeat=1;RepeatCorrectionApplied=1	SAC:ACF:DF:PD:GT:SGT:SF:SV:SIG:MT:PAC	7,21,3,5,3,5:1:1:2:0/0:0/2:0.25:0	0,12,2,6,2,3:1:1:2:0/2:0/1:0.5:0:0:.:.	2,5,1,7,1,1:1:0:2:./.:./.:.:0:0:.:.	7,31,0,18,3,5:1:1:2:0/0:0/1:0.25:0:0:.:.
chr2_ref_v2	571295	.	CA	C	.	PASS	IntersectsRepeat=1;RepeatCorrectionApplied=1	SAC:ACF:DF:PD:GT:SGT:SF:SV:SIG:MT:PAC	29,39,3,0:1:1:2:0/0:./.:.:0	7,16,2,2:1:1:2:0/0:./.:.:0:0:.:.	18,27,4,5:1:1:2:0/0:./.:.:0:0:.:.	44,64,18,2:1:1:2:0/0:./.:.:0:0:.:.
chr2_ref_v2	575997	.	TA	T	.	PASS	IntersectsRepeat=1;RepeatCorrectionApplied=1	SAC:ACF:DF:PD:GT:SGT:SF:SV:SIG:MT:PAC	44,59,7,7:1:1:2:0/0:./.:.:0	9,12,1,2:1:1:2:0/0:./.:.:0:0:.:.	18,28,4,4:1:1:2:0/0:./.:.:0:0:.:.	74,58,8,10:1:1:2:0/0:./.:.:0:0:.:.
chr2_ref_v2	607816	.	T	G	.	PASS	IntersectsRepeat=0;RepeatCorrectionApplied=0	SAC:ACF:DF:PD:GT:SGT:SF:SV:SIG:MT:PAC	12,140,24,0:1:1:2:0/0:0/1:0.25:0	2,30,1,0:1:1:2:0/0:./.:.:0:0:.:.	3,64,3,0:1:1:2:0/0:0/1:0.125:0:0:.:.	23,144,10,0:1:1:2:0/0:0/1:0.125:0:0:.:.
chr2_ref_v2	628525	.	G	GT	.	PASS	IntersectsRepeat=1;RepeatCorrectionApplied=1	SAC:ACF:DF:PD:GT:SGT:SF:SV:SIG:MT:PAC	4,60,13,11:1:1:2:0/0:0/1:0.5:0	4,13,1,0:1:0:2:./.:./.:.:0:0:.:.	7,26,1,2:1:1:2:0/0:./.:.:0:0:.:.	21,53,6,2:1:1:2:0/0:0/1:0.125:0:0:.:.
chr2_ref_v2	628865	.	C	CAT,CATAT	.	PASS	IntersectsRepeat=1;RepeatCorrectionApplied=1	SAC:ACF:DF:PD:GT:SGT:SF:SV:SIG:MT:PAC	1,0,0,5,17,24:1:1:2:2/2:./.:.:0	1,2,5,4,15,14:1:1:2:2/2:1/2:0.25:0:0:.:.	0,1,2,0,13,14:1:1:2:2/2:./.:.:0:0:.:.	2,2,1,8,38,45:1:1:2:2/2:0/2:0.125:0:0:.:.
chr2_ref_v2	646078	.	CAT	C	.	PASS	IntersectsRepeat=1;RepeatCorrectionApplied=1	SAC:ACF:DF:PD:GT:SGT:SF:SV:SIG:MT:PAC	20,22,5,1:1:1:2:0/0:./.:.:0	20,18,3,3:1:1:2:0/0:./.:.:0:0:.:.	8,15,0,2:1:1:2:0/0:./.:.:0:0:.:.	39,35,3,5:1:1:2:0/0:./.:.:0:0:.:.
chr2_ref_v2	660000	.	A	C	.	PASS	IntersectsRepeat=0;RepeatCorrectionApplied=0	SAC:ACF:DF:PD:GT:SGT:SF:SV:SIG:MT:PAC	127,22,0,52:1:1:2:0/0:0/1:0.5:0	20,7,0,4:1:1:2:0/0:0/1:0.25:0:0:.:.	55,31,0,14:1:1:2:0/0:0/1:0.25:0:0:.:.	175,78,0,47:1:1:2:0/0:0/1:0.25:0:0:.:.
chr2_ref_v2	694578	.	T	TAA,TAAA	.	PASS	IntersectsRepeat=1;RepeatCorrectionApplied=1	SAC:ACF:DF:PD:GT:SGT:SF:SV:SIG:MT:PAC	1,0,32,39,2,0:1:1:2:1/1:./.:.:0	1,0,16,16,0,1:1:1:2:1/1:./.:.:0:0:.:.	1,1,17,22,0,2:1:1:2:1/1:./.:.:0:0:.:.	1,1,37,51,7,5:1:1:2:1/1:1/2:0.125:0:0:.:.
chr2_ref_v2	698042	.	GA	G	.	PASS	IntersectsRepeat=1;RepeatCorrectionApplied=1	SAC:ACF:DF:PD:GT:SGT:SF:SV:SIG:MT:PAC	9,31,65,3:1:1:2:0/1:1/1:0.25:0	1,6,14,1:1:1:2:0/1:1/1:0.25:0:0:.:.	6,16,15,6:1:1:2:0/1:0/0:0.125:0:0:.:.	15,35,75,11:1:1:2:0/1:1/1:0.25:0:0:.:.
chr2_ref_v2	700135	.	AT	A	.	PASS	IntersectsRepeat=1;RepeatCorrectionApplied=1	SAC:ACF:DF:PD:GT:SGT:SF:SV:SIG:MT:PAC	22,81,2,6:1:1:2:0/0:./.:.:0	20,21,1,0:1:1:2:0/0:./.:.:0:0:.:.	23,31,4,5:1:1:2:0/0:./.:.:0:0:.:.	49,99,8,7:1:1:2:0/0:./.:.:0:0:.:.
chr2_ref_v2	700301	.	C	CATATATATATATAT,CATATATATATATATAT	.	PASS	IntersectsRepeat=1;RepeatCorrectionApplied=1	SAC:ACF:DF:PD:GT:SGT:SF:SV:SIG:MT:PAC	0,0,4,2,3,13:1:1:2:2/2:1/2:0.25:0	1,0,4,1,2,9:1:0:2:./.:./.:.:0:0:.:.	0,0,1,2,2,5:1:1:2:./.:./.:.:0:0:.:.	0,0,4,5,5,13:1:1:2:2/2:1/2:0.5:0:0:.:.
chr2_ref_v2	701972	.	CAT	C	.	PASS	IntersectsRepeat=1;RepeatCorrectionApplied=1	SAC:ACF:DF:PD:GT:SGT:SF:SV:SIG:MT:PAC	11,7,0,3:1:1:2:0/0:./.:.:0	11,6,1,5:1:1:2:0/0:0/1:0.125:0:0:.:.	2,9,2,1:1:1:2:./.:./.:.:0:0:.:.	15,17,2,1:1:1:2:0/0:./.:.:0:0:.:.
chr2_ref_v2	712935	.	C	T	.	PASS	IntersectsRepeat=0;RepeatCorrectionApplied=0	SAC:ACF:DF:PD:GT:SGT:SF:SV:SIG:MT:PAC	144,145,0,0:1:1:2:0/0:./.:.:0	27,38,0,0:1:1:2:0/0:./.:.:0:0:.:.	49,47,2,0:1:1:2:0/0:./.:.:0:0:.:.	84,76,68,71:1:1:2:0/1:0/0:0.125:0:1:g.712935C>T:0
chr2_ref_v2	721228	.	GA	G	.	PASS	IntersectsRepeat=1;RepeatCorrectionApplied=1	SAC:ACF:DF:PD:GT:SGT:SF:SV:SIG:MT:PAC	99,109,11,17:1:1:2:0/0:0/1:0.125:0	23,24,3,1:1:1:2:0/0:./.:.:0:0:.:.	56,55,6,12:1:1:2:0/0:0/1:0.125:0:0:.:.	150,119,18,20:1:1:2:0/0:0/1:0.125:0:0:.:.
chr2_ref_v2	723626	.	C	CA	.	PASS	IntersectsRepeat=1;RepeatCorrectionApplied=1	SAC:ACF:DF:PD:GT:SGT:SF:SV:SIG:MT:PAC	9,10,17,75:1:1:2:1/1:./.:.:0	2,3,1,10:1:0:2:./.:./.:.:0:0:.:.	3,6,5,21:1:1:2:1/1:0/1:0.25:0:0:.:.	9,15,7,98:1:1:2:1/1:./.:.:0:0:.:.
chr2_ref_v2	746325	.	CATCTGCA	C	.	PASS	IntersectsRepeat=1;RepeatCorrectionApplied=0	SAC:ACF:DF:PD:GT:SGT:SF:SV:SIG:MT:PAC	0,0,161,170:1:1:2:1/1:./.:.:0	0,1,25,32:1:1:2:1/1:./.:.:0:0:.:.	0,1,80,78:1:1:2:1/1:./.:.:0:0:.:.	2,1,187,168:1:1:2:1/1:./.:.:0:0:.:.
chr2_ref_v2	751179	.	C	CA	.	PASS	IntersectsRepeat=1;RepeatCorrectionApplied=1	SAC:ACF:DF:PD:GT:SGT:SF:SV:SIG:MT:PAC	78,10,8,13:1:1:2:0/0:0/1:0.25:0	19,7,1,2:1:1:2:0/0:./.:.:0:0:.:.	39,20,2,3:1:1:2:0/0:./.:.:0:0:.:.	104,46,5,9:1:1:2:0/0:./.:.:0:0:.:.
chr2_ref_v2	757125	.	AAT	A	.	PASS	IntersectsRepeat=1;RepeatCorrectionApplied=1	SAC:ACF:DF:PD:GT:SGT:SF:SV:SIG:MT:PAC	107,95,10,10:1:1:2:0/0:0/1:0.125:0	18,18,1,2:1:1:2:0/0:0/1:0.125:0:0:.:.	38,49,1,5:1:1:2:0/0:0/1:0.125:0:0:.:.	99,106,7,7:1:1:2:0/0:0/1:0.125:0:0:.:.
chr2_ref_v2	762441	.	G	GAACAAGATGAAGAAAATA	.	PASS	IntersectsRepeat=0;RepeatCorrectionApplied=0	SAC:ACF:DF:PD:GT:SGT:SF:SV:SIG:MT:PAC	0,1,44,41:1:1:2:1/1:./.:.:0	0,0,8,2:1:0:2:./.:./.:.:0:0:.:.	0,2,11,23:1:1:2:1/1:0/1:0.125:0:0:.:.	1,5,37,42:1:1:2:1/1:0/1:0.125:0:0:.:.
chr2_ref_v2	774634	.	CA	C	.	PASS	IntersectsRepeat=1;RepeatCorrectionApplied=1	SAC:ACF:DF:PD:GT:SGT:SF:SV:SIG:MT:PAC	57,68,7,1:1:1:2:0/0:./.:.:0	8,20,1,1:1:1:2:0/0:./.:.:0:0:.:.	38,34,4,1:1:1:2:0/0:./.:.:0:0:.:.	89,82,17,1:1:1:2:0/0:./.:.:0:0:.:.
chr2_ref_v2	777871	.	AT	A	.	PASS	IntersectsRepeat=1;RepeatCorrectionApplied=1	SAC:ACF:DF:PD:GT:SGT:SF:SV:SIG:MT:PAC	82,39,9,9:1:1:2:0/0:./.:.:0	23,18,4,2:1:1:2:0/0:./.:.:0:0:.:.	35,28,2,3:1:1:2:0/0:./.:.:0:0:.:.	107,66,9,13:1:1:2:0/0:./.:.:0:0:.:.
chr2_ref_v2	784678	.	CT	C	.	PASS	IntersectsRepeat=1;RepeatCorrectionApplied=1	SAC:ACF:DF:PD:GT:SGT:SF:SV:SIG:MT:PAC	78,83,19,12:1:1:2:0/0:0/1:0.125:0	0,0,0,0:0:0:2:./.:./.:.:0:0:.:.	32,41,7,6:1:1:2:0/0:0/1:0.125:0:0:.:.	80,112,10,17:1:1:2:0/0:./.:.:0:0:.:.
chr2_ref_v2	806228	.	C	G	.	PASS	IntersectsRepeat=0;RepeatCorrectionApplied=0	SAC:ACF:DF:PD:GT:SGT:SF:SV:SIG:MT:PAC	0,0,0,0:0:1:2:./.:./.:.:0	0,0,0,0:0:1:2:./.:./.:.:0:0:.:.	0,0,0,1:0:1:2:./.:./.:.:0:0:.:.	0,0,0,0:0:1:2:./.:./.:.:0:0:.:.
chr3_ref_v2	553	.	T	A	.	ExcRegion	IntersectsRepeat=1;RepeatCorrectionApplied=0	SAC:ACF:DF:PD:GT:SGT:SF:SV:SIG:MT:PAC	0,0,0,0:0:1:2:./.:./.:.:0	0,0,0,0:0:1:2:./.:./.:.:0:0:.:.	0,0,0,0:0:1:2:./.:./.:.:0:0:.:.	0,0,0,0:0:1:2:./.:./.:.:0:0:.:.
chr3_ref_v2	563	.	C	T	.	ExcRegion	IntersectsRepeat=0;RepeatCorrectionApplied=0	SAC:ACF:DF:PD:GT:SGT:SF:SV:SIG:MT:PAC	0,0,0,0:0:1:2:./.:./.:.:0	0,0,0,0:0:1:2:./.:./.:.:0:0:.:.	0,0,0,0:0:1:2:./.:./.:.:0:0:.:.	0,0,0,0:0:1:2:./.:./.:.:0:0:.:.
chr3_ref_v2	569	.	CG	C	.	ExcRegion	IntersectsRepeat=0;RepeatCorrectionApplied=0	SAC:ACF:DF:PD:GT:SGT:SF:SV:SIG:MT:PAC	0,0,0,0:0:1:2:./.:./.:.:0	0,0,0,0:0:1:2:./.:./.:.:0:0:.:.	0,0,0,0:0:1:2:./.:./.:.:0:0:.:.	0,0,0,0:0:1:2:./.:./.:.:0:0:.:.
chr3_ref_v2	571	.	C	A	.	ExcRegion	IntersectsRepeat=0;RepeatCorrectionApplied=0	SAC:ACF:DF:PD:GT:SGT:SF:SV:SIG:MT:PAC	0,0,0,0:0:1:2:./.:./.:.:0	0,0,0,0:0:1:2:./.:./.:.:0:0:.:.	0,0,0,0:0:1:2:./.:./.:.:0:0:.:.	0,0,0,0:0:1:2:./.:./.:.:0:0:.:.
chr3_ref_v2	585	.	G	C	.	ExcRegion	IntersectsRepeat=0;RepeatCorrectionApplied=0	SAC:ACF:DF:PD:GT:SGT:SF:SV:SIG:MT:PAC	0,0,0,0:0:1:2:./.:./.:.:0	0,0,0,0:0:1:2:./.:./.:.:0:0:.:.	0,0,0,0:0:1:2:./.:./.:.:0:0:.:.	0,0,0,0:0:1:2:./.:./.:.:0:0:.:.
chr3_ref_v2	759	.	AC	A	.	ExcRegion	IntersectsRepeat=1;RepeatCorrectionApplied=0	SAC:ACF:DF:PD:GT:SGT:SF:SV:SIG:MT:PAC	0,0,0,0:0:1:2:./.:./.:.:0	0,0,0,0:0:1:2:./.:./.:.:0:0:.:.	0,0,1,1:1:1:2:./.:./.:.:0:0:.:.	0,0,0,0:0:1:2:./.:./.:.:0:0:.:.
chr3_ref_v2	792	.	C	CG	.	ExcRegion	IntersectsRepeat=0;RepeatCorrectionApplied=0	SAC:ACF:DF:PD:GT:SGT:SF:SV:SIG:MT:PAC	0,0,0,0:0:1:2:./.:./.:.:0	0,0,0,0:0:1:2:./.:./.:.:0:0:.:.	0,0,0,1:0:1:2:./.:./.:.:0:0:.:.	0,0,0,0:0:1:2:./.:./.:.:0:0:.:.
chr3_ref_v2	793	.	A	C	.	ExcRegion	IntersectsRepeat=0;RepeatCorrectionApplied=0	SAC:ACF:DF:PD:GT:SGT:SF:SV:SIG:MT:PAC	0,0,0,0:0:1:2:./.:./.:.:0	0,0,0,0:0:1:2:./.:./.:.:0:0:.:.	0,0,0,1:0:1:2:./.:./.:.:0:0:.:.	0,0,0,0:0:1:2:./.:./.:.:0:0:.:.
chr3_ref_v2	794	.	T	TC	.	ExcRegion	IntersectsRepeat=0;RepeatCorrectionApplied=0	SAC:ACF:DF:PD:GT:SGT:SF:SV:SIG:MT:PAC	0,0,0,0:0:1:2:./.:./.:.:0	0,0,0,0:0:1:2:./.:./.:.:0:0:.:.	0,0,0,1:0:1:2:./.:./.:.:0:0:.:.	0,0,0,0:0:1:2:./.:./.:.:0:0:.:.
chr3_ref_v2	796	.	A	ACGG	.	ExcRegion	IntersectsRepeat=0;RepeatCorrectionApplied=0	SAC:ACF:DF:PD:GT:SGT:SF:SV:SIG:MT:PAC	0,0,0,0:0:1:2:./.:./.:.:0	0,0,0,0:0:1:2:./.:./.:.:0:0:.:.	0,0,0,1:0:1:2:./.:./.:.:0:0:.:.	0,0,0,0:0:1:2:./.:./.:.:0:0:.:.
chr3_ref_v2	801	.	TC	T	.	ExcRegion	IntersectsRepeat=1;RepeatCorrectionApplied=0	SAC:ACF:DF:PD:GT:SGT:SF:SV:SIG:MT:PAC	0,0,0,0:0:1:2:./.:./.:.:0	0,0,0,0:0:1:2:./.:./.:.:0:0:.:.	0,0,0,1:0:1:2:./.:./.:.:0:0:.:.	0,0,0,0:0:1:2:./.:./.:.:0:0:.:.
chr3_ref_v2	808	.	C	CTA	.	ExcRegion	IntersectsRepeat=0;RepeatCorrectionApplied=0	SAC:ACF:DF:PD:GT:SGT:SF:SV:SIG:MT:PAC	0,0,0,0:0:1:2:./.:./.:.:0	0,0,0,0:0:1:2:./.:./.:.:0:0:.:.	0,0,0,1:0:1:2:./.:./.:.:0:0:.:.	0,0,0,0:0:1:2:./.:./.:.:0:0:.:.
chr3_ref_v2	809	.	C	A	.	ExcRegion	IntersectsRepeat=0;RepeatCorrectionApplied=0	SAC:ACF:DF:PD:GT:SGT:SF:SV:SIG:MT:PAC	0,0,0,0:0:1:2:./.:./.:.:0	0,0,0,0:0:1:2:./.:./.:.:0:0:.:.	0,0,0,1:0:1:2:./.:./.:.:0:0:.:.	0,0,0,0:0:1:2:./.:./.:.:0:0:.:.
chr3_ref_v2	816	.	AC	A	.	ExcRegion	IntersectsRepeat=0;RepeatCorrectionApplied=0	SAC:ACF:DF:PD:GT:SGT:SF:SV:SIG:MT:PAC	0,0,0,0:0:1:2:./.:./.:.:0	0,0,0,0:0:1:2:./.:./.:.:0:0:.:.	0,0,0,1:0:1:2:./.:./.:.:0:0:.:.	0,0,0,0:0:1:2:./.:./.:.:0:0:.:.
chr3_ref_v2	818	.	C	T	.	ExcRegion	IntersectsRepeat=0;RepeatCorrectionApplied=0	SAC:ACF:DF:PD:GT:SGT:SF:SV:SIG:MT:PAC	0,0,0,0:0:1:2:./.:./.:.:0	0,0,0,0:0:1:2:./.:./.:.:0:0:.:.	0,0,0,1:0:1:2:./.:./.:.:0:0:.:.	0,0,0,0:0:1:2:./.:./.:.:0:0:.:.
chr3_ref_v2	922	.	C	T	.	ExcRegion	IntersectsRepeat=0;RepeatCorrectionApplied=0	SAC:ACF:DF:PD:GT:SGT:SF:SV:SIG:MT:PAC	0,0,0,0:0:1:2:./.:./.:.:0	0,0,0,0:0:1:2:./.:./.:.:0:0:.:.	0,0,0,0:0:1:2:./.:./.:.:0:0:.:.	0,0,0,0:0:1:2:./.:./.:.:0:0:.:.
chr3_ref_v2	924	.	G	A	.	ExcRegion	IntersectsRepeat=0;RepeatCorrectionApplied=0	SAC:ACF:DF:PD:GT:SGT:SF:SV:SIG:MT:PAC	0,0,0,0:0:1:2:./.:./.:.:0	0,0,0,0:0:1:2:./.:./.:.:0:0:.:.	0,0,0,0:0:1:2:./.:./.:.:0:0:.:.	0,0,0,0:0:1:2:./.:./.:.:0:0:.:.
chr3_ref_v2	927	.	A	G	.	ExcRegion	IntersectsRepeat=1;RepeatCorrectionApplied=0	SAC:ACF:DF:PD:GT:SGT:SF:SV:SIG:MT:PAC	0,0,0,0:0:1:2:./.:./.:.:0	0,0,0,0:0:1:2:./.:./.:.:0:0:.:.	0,0,0,0:0:1:2:./.:./.:.:0:0:.:.	0,0,0,0:0:1:2:./.:./.:.:0:0:.:.
chr3_ref_v2	929	.	A	C	.	ExcRegion	IntersectsRepeat=1;RepeatCorrectionApplied=0	SAC:ACF:DF:PD:GT:SGT:SF:SV:SIG:MT:PAC	0,0,0,0:0:1:2:./.:./.:.:0	0,0,0,0:0:1:2:./.:./.:.:0:0:.:.	0,0,0,0:0:1:2:./.:./.:.:0:0:.:.	0,0,0,0:0:1:2:./.:./.:.:0:0:.:.
chr3_ref_v2	934	.	A	G	.	ExcRegion	IntersectsRepeat=1;RepeatCorrectionApplied=0	SAC:ACF:DF:PD:GT:SGT:SF:SV:SIG:MT:PAC	0,0,0,0:0:1:2:./.:./.:.:0	0,0,0,0:0:1:2:./.:./.:.:0:0:.:.	0,0,0,0:0:1:2:./.:./.:.:0:0:.:.	0,0,0,0:0:1:2:./.:./.:.:0:0:.:.
chr3_ref_v2	949	.	C	T	.	ExcRegion	IntersectsRepeat=0;RepeatCorrectionApplied=0	SAC:ACF:DF:PD:GT:SGT:SF:SV:SIG:MT:PAC	0,0,0,0:0:1:2:./.:./.:.:0	0,0,0,0:0:1:2:./.:./.:.:0:0:.:.	0,0,0,0:0:1:2:./.:./.:.:0:0:.:.	0,0,0,0:0:1:2:./.:./.:.:0:0:.:.
chr3_ref_v2	957	.	C	T	.	ExcRegion	IntersectsRepeat=1;RepeatCorrectionApplied=0	SAC:ACF:DF:PD:GT:SGT:SF:SV:SIG:MT:PAC	0,0,0,0:0:1:2:./.:./.:.:0	0,0,0,1:0:1:2:./.:./.:.:0:0:.:.	0,0,0,0:0:1:2:./.:./.:.:0:0:.:.	0,1,0,0:0:1:2:./.:./.:.:0:0:.:.
chr3_ref_v2	988	.	A	G	.	ExcRegion	IntersectsRepeat=0;RepeatCorrectionApplied=0	SAC:ACF:DF:PD:GT:SGT:SF:SV:SIG:MT:PAC	0,0,0,0:0:1:2:./.:./.:.:0	0,0,0,0:0:1:2:./.:./.:.:0:0:.:.	0,0,0,0:0:1:2:./.:./.:.:0:0:.:.	0,1,0,0:0:1:2:./.:./.:.:0:0:.:.
chr3_ref_v2	1001	.	A	T	.	ExcRegion	IntersectsRepeat=1;RepeatCorrectionApplied=0	SAC:ACF:DF:PD:GT:SGT:SF:SV:SIG:MT:PAC	0,0,0,0:0:1:2:./.:./.:.:0	0,0,0,0:0:1:2:./.:./.:.:0:0:.:.	0,0,0,0:0:1:2:./.:./.:.:0:0:.:.	0,0,0,0:0:1:2:./.:./.:.:0:0:.:.
chr3_ref_v2	1004	.	C	T	.	ExcRegion	IntersectsRepeat=1;RepeatCorrectionApplied=0	SAC:ACF:DF:PD:GT:SGT:SF:SV:SIG:MT:PAC	0,0,0,0:0:1:2:./.:./.:.:0	0,0,0,0:0:1:2:./.:./.:.:0:0:.:.	0,0,0,0:0:1:2:./.:./.:.:0:0:.:.	0,0,0,0:0:1:2:./.:./.:.:0:0:.:.
chr3_ref_v2	1021	.	A	T	.	ExcRegion	IntersectsRepeat=1;RepeatCorrectionApplied=0	SAC:ACF:DF:PD:GT:SGT:SF:SV:SIG:MT:PAC	0,0,0,0:0:1:2:./.:./.:.:0	0,0,0,0:0:1:2:./.:./.:.:0:0:.:.	0,0,0,0:0:1:2:./.:./.:.:0:0:.:.	0,0,0,0:0:1:2:./.:./.:.:0:0:.:.
chr3_ref_v2	1024	.	C	A	.	ExcRegion	IntersectsRepeat=1;RepeatCorrectionApplied=0	SAC:ACF:DF:PD:GT:SGT:SF:SV:SIG:MT:PAC	0,0,0,0:0:1:2:./.:./.:.:0	0,0,0,0:0:1:2:./.:./.:.:0:0:.:.	0,0,0,0:0:1:2:./.:./.:.:0:0:.:.	0,0,0,0:0:1:2:./.:./.:.:0:0:.:.
chr3_ref_v2	1025	.	A	G	.	ExcRegion	IntersectsRepeat=1;RepeatCorrectionApplied=0	SAC:ACF:DF:PD:GT:SGT:SF:SV:SIG:MT:PAC	0,0,0,0:0:1:2:./.:./.:.:0	0,0,0,0:0:1:2:./.:./.:.:0:0:.:.	0,0,0,0:0:1:2:./.:./.:.:0:0:.:.	0,0,0,0:0:1:2:./.:./.:.:0:0:.:.
chr3_ref_v2	1026	.	C	A	.	ExcRegion	IntersectsRepeat=1;RepeatCorrectionApplied=0	SAC:ACF:DF:PD:GT:SGT:SF:SV:SIG:MT:PAC	0,0,0,0:0:1:2:./.:./.:.:0	0,0,0,0:0:1:2:./.:./.:.:0:0:.:.	0,0,0,0:0:1:2:./.:./.:.:0:0:.:.	0,0,0,0:0:1:2:./.:./.:.:0:0:.:.
chr3_ref_v2	1064	.	C	T	.	ExcRegion	IntersectsRepeat=0;RepeatCorrectionApplied=0	SAC:ACF:DF:PD:GT:SGT:SF:SV:SIG:MT:PAC	0,0,0,0:0:1:2:./.:./.:.:0	0,0,0,0:0:1:2:./.:./.:.:0:0:.:.	0,0,0,0:0:1:2:./.:./.:.:0:0:.:.	0,0,0,0:0:1:2:./.:./.:.:0:0:.:.
chr3_ref_v2	1068	.	T	C	.	ExcRegion	IntersectsRepeat=1;RepeatCorrectionApplied=0	SAC:ACF:DF:PD:GT:SGT:SF:SV:SIG:MT:PAC	0,0,0,0:0:1:2:./.:./.:.:0	0,0,0,0:0:1:2:./.:./.:.:0:0:.:.	0,0,0,0:0:1:2:./.:./.:.:0:0:.:.	0,0,0,0:0:1:2:./.:./.:.:0:0:.:.
chr3_ref_v2	1069	.	C	T	.	ExcRegion	IntersectsRepeat=1;RepeatCorrectionApplied=0	SAC:ACF:DF:PD:GT:SGT:SF:SV:SIG:MT:PAC	0,0,0,0:0:1:2:./.:./.:.:0	0,0,0,0:0:1:2:./.:./.:.:0:0:.:.	0,0,0,0:0:1:2:./.:./.:.:0:0:.:.	0,0,0,0:0:1:2:./.:./.:.:0:0:.:.
chr3_ref_v2	1076	.	A	T	.	ExcRegion	IntersectsRepeat=1;RepeatCorrectionApplied=0	SAC:ACF:DF:PD:GT:SGT:SF:SV:SIG:MT:PAC	0,0,0,0:0:1:2:./.:./.:.:0	0,0,0,0:0:1:2:./.:./.:.:0:0:.:.	0,0,0,0:0:1:2:./.:./.:.:0:0:.:.	0,0,0,0:0:1:2:./.:./.:.:0:0:.:.
chr3_ref_v2	1077	.	A	T	.	ExcRegion	IntersectsRepeat=1;RepeatCorrectionApplied=0	SAC:ACF:DF:PD:GT:SGT:SF:SV:SIG:MT:PAC	0,0,0,0:0:1:2:./.:./.:.:0	0,0,0,0:0:1:2:./.:./.:.:0:0:.:.	0,0,0,0:0:1:2:./.:./.:.:0:0:.:.	0,0,0,0:0:1:2:./.:./.:.:0:0:.:.
chr3_ref_v2	1080	.	A	C	.	ExcRegion	IntersectsRepeat=1;RepeatCorrectionApplied=0	SAC:ACF:DF:PD:GT:SGT:SF:SV:SIG:MT:PAC	0,0,0,0:0:1:2:./.:./.:.:0	0,0,0,0:0:1:2:./.:./.:.:0:0:.:.	0,0,0,0:0:1:2:./.:./.:.:0:0:.:.	0,0,0,0:0:1:2:./.:./.:.:0:0:.:.
chr3_ref_v2	1081	.	T	G	.	ExcRegion	IntersectsRepeat=1;RepeatCorrectionApplied=0	SAC:ACF:DF:PD:GT:SGT:SF:SV:SIG:MT:PAC	0,0,0,0:0:1:2:./.:./.:.:0	0,0,0,0:0:1:2:./.:./.:.:0:0:.:.	0,0,0,0:0:1:2:./.:./.:.:0:0:.:.	0,0,0,0:0:1:2:./.:./.:.:0:0:.:.
chr3_ref_v2	1083	.	C	A	.	ExcRegion	IntersectsRepeat=0;RepeatCorrectionApplied=0	SAC:ACF:DF:PD:GT:SGT:SF:SV:SIG:MT:PAC	0,0,0,0:0:1:2:./.:./.:.:0	0,0,0,0:0:1:2:./.:./.:.:0:0:.:.	0,0,0,0:0:1:2:./.:./.:.:0:0:.:.	0,0,0,0:0:1:2:./.:./.:.:0:0:.:.
chr3_ref_v2	1091	.	C	CTTTG	.	ExcRegion	IntersectsRepeat=1;RepeatCorrectionApplied=0	SAC:ACF:DF:PD:GT:SGT:SF:SV:SIG:MT:PAC	0,0,0,0:0:1:2:./.:./.:.:0	0,0,0,0:0:1:2:./.:./.:.:0:0:.:.	0,0,0,0:0:1:2:./.:./.:.:0:0:.:.	0,0,0,0:0:1:2:./.:./.:.:0:0:.:.
chr3_ref_v2	1094	.	T	TA	.	ExcRegion	IntersectsRepeat=0;RepeatCorrectionApplied=0	SAC:ACF:DF:PD:GT:SGT:SF:SV:SIG:MT:PAC	0,0,0,0:0:1:2:./.:./.:.:0	0,0,0,0:0:1:2:./.:./.:.:0:0:.:.	0,0,0,0:0:1:2:./.:./.:.:0:0:.:.	0,0,1,0:0:1:2:./.:./.:.:0:0:.:.
chr3_ref_v2	1095	.	C	G	.	ExcRegion	IntersectsRepeat=0;RepeatCorrectionApplied=0	SAC:ACF:DF:PD:GT:SGT:SF:SV:SIG:MT:PAC	0,0,0,0:0:1:2:./.:./.:.:0	0,0,0,0:0:1:2:./.:./.:.:0:0:.:.	0,0,0,0:0:1:2:./.:./.:.:0:0:.:.	0,0,1,0:0:1:2:./.:./.:.:0:0:.:.
chr3_ref_v2	1097	.	ATTGC	A	.	PASS	IntersectsRepeat=0;RepeatCorrectionApplied=0	SAC:ACF:DF:PD:GT:SGT:SF:SV:SIG:MT:PAC	0,0,0,0:0:1:2:./.:./.:.:0	0,0,0,0:0:1:2:./.:./.:.:0:0:.:.	0,0,0,0:0:1:2:./.:./.:.:0:0:.:.	0,0,1,0:0:1:2:./.:./.:.:0:0:.:.
chr3_ref_v2	1105	.	T	TGAG	.	PASS	IntersectsRepeat=0;RepeatCorrectionApplied=0	SAC:ACF:DF:PD:GT:SGT:SF:SV:SIG:MT:PAC	0,0,0,0:0:1:2:./.:./.:.:0	0,0,0,0:0:1:2:./.:./.:.:0:0:.:.	0,0,0,0:0:1:2:./.:./.:.:0:0:.:.	0,0,1,0:0:1:2:./.:./.:.:0:0:.:.
chr3_ref_v2	1106	.	CTAT	C	.	PASS	IntersectsRepeat=1;RepeatCorrectionApplied=1	SAC:ACF:DF:PD:GT:SGT:SF:SV:SIG:MT:PAC	0,0,0,0:0:1:2:./.:./.:.:0	0,0,0,0:0:1:2:./.:./.:.:0:0:.:.	0,0,0,0:0:1:2:./.:./.:.:0:0:.:.	0,0,1,0:0:1:2:./.:./.:.:0:0:.:.
chr3_ref_v2	1112	.	C	T	.	PASS	IntersectsRepeat=1;RepeatCorrectionApplied=0	SAC:ACF:DF:PD:GT:SGT:SF:SV:SIG:MT:PAC	0,0,0,0:0:1:2:./.:./.:.:0	0,0,0,0:0:1:2:./.:./.:.:0:0:.:.	0,0,0,0:0:1:2:./.:./.:.:0:0:.:.	0,0,1,0:0:1:2:./.:./.:.:0:0:.:.
chr3_ref_v2	1129	.	C	T	.	PASS	IntersectsRepeat=0;RepeatCorrectionApplied=0	SAC:ACF:DF:PD:GT:SGT:SF:SV:SIG:MT:PAC	0,0,0,0:0:1:2:./.:./.:.:0	0,0,0,0:0:1:2:./.:./.:.:0:0:.:.	0,0,0,0:0:1:2:./.:./.:.:0:0:.:.	0,0,2,0:0:1:2:./.:./.:.:0:0:.:.
chr3_ref_v2	1151	.	A	T	.	PASS	IntersectsRepeat=0;RepeatCorrectionApplied=0	SAC:ACF:DF:PD:GT:SGT:SF:SV:SIG:MT:PAC	0,0,9,0:0:1:2:./.:./.:.:0	0,0,4,0:0:1:2:./.:./.:.:0:0:.:.	0,0,3,0:0:1:2:./.:./.:.:0:0:.:.	0,0,6,0:0:1:2:./.:./.:.:0:0:.:.
chr3_ref_v2	1154	.	T	TTTCTTGAACGGA	.	PASS	IntersectsRepeat=0;RepeatCorrectionApplied=0	SAC:ACF:DF:PD:GT:SGT:SF:SV:SIG:MT:PAC	0,0,12,0:0:1:2:./.:./.:.:0	1,0,6,0:1:1:2:./.:./.:.:0:0:.:.	0,0,3,0:0:1:2:./.:./.:.:0:0:.:.	0,0,7,0:0:1:2:./.:./.:.:0:0:.:.
chr3_ref_v2	1157	.	C	A	.	PASS	IntersectsRepeat=0;RepeatCorrectionApplied=0	SAC:ACF:DF:PD:GT:SGT:SF:SV:SIG:MT:PAC	0,0,27,0:0:1:2:1/1:./.:.:0	0,0,14,0:0:1:2:./.:./.:.:0:0:.:.	0,0,10,0:0:1:2:./.:./.:.:0:0:.:.	0,0,14,0:0:1:2:./.:./.:.:0:0:.:.
chr3_ref_v2	1203	.	G	GTTTAGACAAAGAAAAC	.	ExcRegion	IntersectsRepeat=1;RepeatCorrectionApplied=0	SAC:ACF:DF:PD:GT:SGT:SF:SV:SIG:MT:PAC	0,0,87,0:0:1:2:./.:./.:.:0	0,0,21,0:0:1:2:./.:./.:.:0:0:.:.	0,0,22,0:0:1:2:./.:./.:.:0:0:.:.	0,0,39,0:0:1:2:./.:./.:.:0:0:.:.
chr3_ref_v2	1223	.	A	T	.	ExcRegion	IntersectsRepeat=0;RepeatCorrectionApplied=0	SAC:ACF:DF:PD:GT:SGT:SF:SV:SIG:MT:PAC	0,0,129,0:0:1:2:./.:./.:.:0	0,0,22,0:0:1:2:./.:./.:.:0:0:.:.	0,0,35,0:0:1:2:./.:./.:.:0:0:.:.	0,0,89,0:0:1:2:./.:./.:.:0:0:.:.
chr3_ref_v2	1240	.	A	G	.	ExcRegion	IntersectsRepeat=0;RepeatCorrectionApplied=0	SAC:ACF:DF:PD:GT:SGT:SF:SV:SIG:MT:PAC	0,0,92,0:0:1:2:./.:./.:.:0	0,0,9,0:0:0:2:./.:./.:.:0:0:.:.	0,0,25,0:0:1:2:./.:./.:.:0:0:.:.	0,0,92,0:0:1:2:./.:./.:.:0:0:.:.
chr3_ref_v2	1243	.	C	CCATAGTTTCTATGTGCAAAAGCATTACCTATGTAATTCTTACA	.	ExcRegion	IntersectsRepeat=0;RepeatCorrectionApplied=0	SAC:ACF:DF:PD:GT:SGT:SF:SV:SIG:MT:PAC	0,0,97,0:0:1:2:./.:./.:.:0	0,0,9,0:0:0:2:./.:./.:.:0:0:.:.	0,0,27,0:0:1:2:./.:./.:.:0:0:.:.	0,0,98,0:0:1:2:./.:./.:.:0:0:.:.
chr3_ref_v2	4025	.	G	A	.	ExcRegion	IntersectsRepeat=0;RepeatCorrectionApplied=0	SAC:ACF:DF:PD:GT:SGT:SF:SV:SIG:MT:PAC	0,0,171,214:1:1:2:./.:./.:.:0	0,0,34,30:1:1:2:./.:./.:.:0:0:.:.	0,0,83,70:1:1:2:./.:./.:.:0:0:.:.	0,0,168,220:1:1:2:./.:./.:.:0:0:.:.
chr3_ref_v2	4521	.	G	A	.	PASS	IntersectsRepeat=0;RepeatCorrectionApplied=0	SAC:ACF:DF:PD:GT:SGT:SF:SV:SIG:MT:PAC	0,0,0,0:0:1:2:./.:./.:.:0	0,0,0,1:0:1:2:./.:./.:.:0:0:.:.	1,1,0,0:1:1:2:./.:./.:.:0:0:.:.	0,0,0,0:0:1:2:./.:./.:.:0:0:.:.
chr3_ref_v2	4530	.	A	G	.	PASS	IntersectsRepeat=0;RepeatCorrectionApplied=0	SAC:ACF:DF:PD:GT:SGT:SF:SV:SIG:MT:PAC	0,0,0,0:0:1:2:./.:./.:.:0	0,1,0,0:0:1:2:./.:./.:.:0:0:.:.	0,0,1,1:1:1:2:./.:./.:.:0:0:.:.	0,0,0,0:0:1:2:./.:./.:.:0:0:.:.
chr3_ref_v2	4549	.	C	A	.	PASS	IntersectsRepeat=1;RepeatCorrectionApplied=0	SAC:ACF:DF:PD:GT:SGT:SF:SV:SIG:MT:PAC	0,0,0,0:0:1:2:./.:./.:.:0	0,0,0,0:0:1:2:./.:./.:.:0:0:.:.	0,0,1,1:1:1:2:./.:./.:.:0:0:.:.	0,0,0,0:0:1:2:./.:./.:.:0:0:.:.
chr3_ref_v2	5214	.	C	T	.	PASS	IntersectsRepeat=1;RepeatCorrectionApplied=0	SAC:ACF:DF:PD:GT:SGT:SF:SV:SIG:MT:PAC	0,0,0,0:0:1:2:./.:./.:.:0	0,0,0,0:0:1:2:./.:./.:.:0:0:.:.	0,0,1,1:1:1:2:./.:./.:.:0:0:.:.	0,0,0,0:0:1:2:./.:./.:.:0:0:.:.
chr3_ref_v2	5228	.	T	C	.	PASS	IntersectsRepeat=0;RepeatCorrectionApplied=0	SAC:ACF:DF:PD:GT:SGT:SF:SV:SIG:MT:PAC	0,0,0,0:0:1:2:./.:./.:.:0	0,0,0,0:0:1:2:./.:./.:.:0:0:.:.	0,0,1,1:1:1:2:./.:./.:.:0:0:.:.	0,0,0,0:0:1:2:./.:./.:.:0:0:.:.
chr3_ref_v2	5856	.	C	T	.	PASS	IntersectsRepeat=0;RepeatCorrectionApplied=0	SAC:ACF:DF:PD:GT:SGT:SF:SV:SIG:MT:PAC	0,0,1,0:0:1:2:./.:./.:.:0	0,0,0,0:0:1:2:./.:./.:.:0:0:.:.	0,0,0,0:0:1:2:./.:./.:.:0:0:.:.	0,0,0,0:0:1:2:./.:./.:.:0:0:.:.
chr3_ref_v2	6097	.	GTGACGTTGAGTTTTTAC	G	.	PASS	IntersectsRepeat=0;RepeatCorrectionApplied=0	SAC:ACF:DF:PD:GT:SGT:SF:SV:SIG:MT:PAC	0,0,8,8:1:1:2:./.:./.:.:0	0,0,1,2:1:1:2:./.:./.:.:0:0:.:.	0,0,3,3:1:1:2:./.:./.:.:0:0:.:.	0,0,5,11:1:1:2:./.:./.:.:0:0:.:.
chr3_ref_v2	6291	.	C	CTTT	.	PASS	IntersectsRepeat=1;RepeatCorrectionApplied=1	SAC:ACF:DF:PD:GT:SGT:SF:SV:SIG:MT:PAC	0,0,3,2:1:1:2:./.:./.:.:0	0,0,1,0:0:1:2:./.:./.:.:0:0:.:.	0,0,0,0:0:1:2:./.:./.:.:0:0:.:.	0,0,2,1:1:1:2:./.:./.:.:0:0:.:.
chr3_ref_v2	6389	.	A	G	.	PASS	IntersectsRepeat=1;RepeatCorrectionApplied=0	SAC:ACF:DF:PD:GT:SGT:SF:SV:SIG:MT:PAC	0,0,0,3:0:1:2:./.:./.:.:0	0,0,0,0:0:1:2:./.:./.:.:0:0:.:.	0,0,0,1:0:1:2:./.:./.:.:0:0:.:.	0,0,0,0:0:1:2:./.:./.:.:0:0:.:.
chr3_ref_v2	7271	.	C	T	.	PASS	IntersectsRepeat=1;RepeatCorrectionApplied=0	SAC:ACF:DF:PD:GT:SGT:SF:SV:SIG:MT:PAC	0,0,0,0:0:1:2:./.:./.:.:0	0,0,0,0:0:1:2:./.:./.:.:0:0:.:.	0,0,1,1:1:1:2:./.:./.:.:0:0:.:.	0,0,0,0:0:1:2:./.:./.:.:0:0:.:.
chr3_ref_v2	7287	.	G	GCCAACGTCAAAGGAACAAGA	.	PASS	IntersectsRepeat=0;RepeatCorrectionApplied=0	SAC:ACF:DF:PD:GT:SGT:SF:SV:SIG:MT:PAC	0,0,0,0:0:1:2:./.:./.:.:0	0,0,0,0:0:1:2:./.:./.:.:0:0:.:.	0,0,1,1:1:1:2:./.:./.:.:0:0:.:.	0,0,0,0:0:1:2:./.:./.:.:0:0:.:.
chr3_ref_v2	9010	.	T	TTTA	.	PASS	IntersectsRepeat=1;RepeatCorrectionApplied=0	SAC:ACF:DF:PD:GT:SGT:SF:SV:SIG:MT:PAC	0,0,0,0:0:1:2:./.:./.:.:0	0,0,2,0:0:1:2:./.:./.:.:0:0:.:.	1,0,0,1:1:1:2:./.:./.:.:0:0:.:.	1,0,3,0:1:1:2:./.:./.:.:0:0:.:.
chr3_ref_v2	9011	.	T	TTA	.	PASS	IntersectsRepeat=1;RepeatCorrectionApplied=0	SAC:ACF:DF:PD:GT:SGT:SF:SV:SIG:MT:PAC	0,0,0,0:0:1:2:./.:./.:.:0	2,0,0,0:0:1:2:./.:./.:.:0:0:.:.	1,1,1,0:1:1:2:./.:./.:.:0:0:.:.	3,2,1,0:1:1:2:./.:./.:.:0:0:.:.
chr3_ref_v2	9287	.	G	T	.	PASS	IntersectsRepeat=0;RepeatCorrectionApplied=0	SAC:ACF:DF:PD:GT:SGT:SF:SV:SIG:MT:PAC	0,0,0,1:0:1:2:./.:./.:.:0	0,0,0,0:0:1:2:./.:./.:.:0:0:.:.	0,0,0,0:0:1:2:./.:./.:.:0:0:.:.	0,0,0,1:0:1:2:./.:./.:.:0:0:.:.
chr3_ref_v2	18559	.	T	G	.	PASS	IntersectsRepeat=0;RepeatCorrectionApplied=0	SAC:ACF:DF:PD:GT:SGT:SF:SV:SIG:MT:PAC	53,123,56,0:1:1:2:0/0:0/1:0.5:0	24,37,7,0:1:1:2:0/0:0/1:0.25:0:0:.:.	50,56,6,0:1:1:2:0/0:0/1:0.125:0:0:.:.	132,122,12,0:1:1:2:0/0:0/1:0.125:0:0:.:.
chr3_ref_v2	27477	.	TAAA	TA,T	.	PASS	IntersectsRepeat=1;RepeatCorrectionApplied=1	SAC:ACF:DF:PD:GT:SGT:SF:SV:SIG:MT:PAC	4,10,6,9,3,12:1:1:2:0/1:1/2:0.5:0	2,4,6,2,0,1:1:0:2:./.:./.:.:0:0:.:.	1,11,2,5,1,6:1:1:2:0/1:0/2:0.5:0:0:.:.	2,12,9,17,3,17:1:1:2:0/1:1/2:0.5:0:0:.:.
chr3_ref_v2	29265	.	TTTTGTTTATTTA	T	.	PASS	IntersectsRepeat=1;RepeatCorrectionApplied=0	SAC:ACF:DF:PD:GT:SGT:SF:SV:SIG:MT:PAC	0,1,90,103:1:1:2:1/1:./.:.:0	0,3,21,23:1:1:2:1/1:0/1:0.125:0:0:.:.	0,1,28,33:1:1:2:1/1:./.:.:0:0:.:.	0,0,78,125:1:1:2:1/1:./.:.:0:0:.:.
chr3_ref_v2	40708	.	C	CAAAAAAAAAAAAA,CAAAAAAAAAAAAAA,CAAAAAAAAAAAAAAA	.	PASS	IntersectsRepeat=1;RepeatCorrectionApplied=1	SAC:ACF:DF:PD:GT:SGT:SF:SV:SIG:MT:PAC	0,0,6,3,8,4,11,17:1:1:2:3/3:1/3:0.5:0	0,0,2,1,4,2,9,2:1:1:2:3/3:2/3:0.25:0:0:.:.	0,1,2,0,4,4,3,4:1:0:2:./.:./.:.:0:0:.:.	2,3,10,3,20,6,26,15:1:1:2:2/3:0/3:0.125:0:0:.:.
chr3_ref_v2	41396	.	T	TCCAAATGCTACGCAG	.	PASS	IntersectsRepeat=1;RepeatCorrectionApplied=0	SAC:ACF:DF:PD:GT:SGT:SF:SV:SIG:MT:PAC	0,0,48,65:1:1:2:1/1:./.:.:0	0,0,9,13:1:1:2:1/1:./.:.:0:0:.:.	1,1,29,47:1:1:2:1/1:./.:.:0:0:.:.	1,1,93,94:1:1:2:1/1:./.:.:0:0:.:.
chr3_ref_v2	41830	.	CAAAAAA	CA,C,CAA	.	PASS	IntersectsRepeat=1;RepeatCorrectionApplied=1	SAC:ACF:DF:PD:GT:SGT:SF:SV:SIG:MT:PAC	1,0,30,6,16,1,7,0:1:1:2:1/1:1/2:0.25:0	1,0,6,6,9,1,1,0:1:1:2:1/1:1/2:0.5:0:0:.:.	0,1,10,6,6,2,1,0:1:1:2:1/1:1/2:0.25:0:0:.:.	0,1,42,8,18,1,6,0:1:1:2:1/1:1/2:0.125:0:0:.:.
chr3_ref_v2	44368	.	G	GA,GAA	.	PASS	IntersectsRepeat=1;RepeatCorrectionApplied=1	SAC:ACF:DF:PD:GT:SGT:SF:SV:SIG:MT:PAC	13,10,10,8,15,13:1:1:2:0/2:1/2:0.25:0	3,3,2,1,3,3:1:0:2:./.:./.:.:0:0:.:.	11,7,9,2,4,4:1:1:2:0/2:0/1:0.5:0:0:.:.	22,16,21,6,12,11:1:1:2:0/2:0/1:0.5:0:0:.:.
chr3_ref_v2	48532	.	G	GTCAGCTTCGGCTTCGGCGTCAGCT	.	PASS	IntersectsRepeat=0;RepeatCorrectionApplied=0	SAC:ACF:DF:PD:GT:SGT:SF:SV:SIG:MT:PAC	0,0,135,54:1:1:2:1/1:./.:.:0	0,0,25,14:1:1:2:1/1:./.:.:0:0:.:.	0,0,63,34:1:1:2:1/1:./.:.:0:0:.:.	0,0,158,77:1:1:2:1/1:./.:.:0:0:.:.
chr3_ref_v2	50148	.	A	AATAT,AAT	.	PASS	IntersectsRepeat=1;RepeatCorrectionApplied=1	SAC:ACF:DF:PD:GT:SGT:SF:SV:SIG:MT:PAC	1,3,18,28,5,6:1:1:2:1/1:0/1:0.125:0	0,2,5,15,3,3:1:1:2:1/1:0/1:0.25:0:0:.:.	1,2,4,16,2,4:1:1:2:1/1:0/1:0.25:0:0:.:.	1,0,30,39,3,10:1:1:2:1/1:./.:.:0:0:.:.
chr3_ref_v2	56899	.	C	A	.	PASS	IntersectsRepeat=1;RepeatCorrectionApplied=0	SAC:ACF:DF:PD:GT:SGT:SF:SV:SIG:MT:PAC	22,23,13,21:1:1:2:0/1:0/0:0.125:0	8,6,4,3:1:1:2:0/1:0/0:0.25:0:0:.:.	17,15,6,6:1:1:2:0/1:0/0:0.5:0:0:.:.	35,43,14,21:1:1:2:0/1:0/0:0.25:0:0:.:.
chr3_ref_v2	57067	.	C	A	.	PASS	IntersectsRepeat=1;RepeatCorrectionApplied=0	SAC:ACF:DF:PD:GT:SGT:SF:SV:SIG:MT:PAC	50,28,22,0:1:1:2:0/0:0/1:0.5:0	11,5,8,1:1:1:2:0/1:0/0:0.25:0:0:.:.	16,21,4,2:1:1:2:0/0:0/1:0.25:0:0:.:.	42,40,14,3:1:1:2:0/0:0/1:0.25:0:0:.:.
chr3_ref_v2	62576	.	CAT	C	.	PASS	IntersectsRepeat=1;RepeatCorrectionApplied=1	SAC:ACF:DF:PD:GT:SGT:SF:SV:SIG:MT:PAC	79,43,8,9:1:1:2:0/0:./.:.:0	14,23,3,2:1:1:2:0/0:0/1:0.125:0:0:.:.	24,23,5,5:1:1:2:0/0:0/1:0.125:0:0:.:.	73,75,4,10:1:1:2:0/0:./.:.:0:0:.:.
chr3_ref_v2	64218	.	A	C	.	PASS	IntersectsRepeat=1;RepeatCorrectionApplied=0	SAC:ACF:DF:PD:GT:SGT:SF:SV:SIG:MT:PAC	156,25,0,41:1:1:2:0/0:0/1:0.5:0	37,7,0,4:1:1:2:0/0:0/1:0.25:0:0:.:.	64,25,0,17:1:1:2:0/0:0/1:0.25:0:0:.:.	175,68,0,39:1:1:2:0/0:0/1:0.25:0:0:.:.
chr3_ref_v2	76143	.	A	AT	.	PASS	IntersectsRepeat=1;RepeatCorrectionApplied=1	SAC:ACF:DF:PD:GT:SGT:SF:SV:SIG:MT:PAC	4,2,112,117:1:1:2:1/1:./.:.:0	0,1,27,17:1:1:2:1/1:./.:.:0:0:.:.	0,1,32,42:1:1:2:1/1:./.:.:0:0:.:.	3,3,115,107:1:1:2:1/1:./.:.:0:0:.:.
chr3_ref_v2	76181	.	G	A	.	PASS	IntersectsRepeat=0;RepeatCorrectionApplied=0	SAC:ACF:DF:PD:GT:SGT:SF:SV:SIG:MT:PAC	0,0,147,142:1:1:2:1/1:./.:.:0	0,0,30,23:1:1:2:1/1:./.:.:0:0:.:.	0,1,53,43:1:1:2:1/1:./.:.:0:0:.:.	3,0,157,109:1:1:2:1/1:./.:.:0:0:.:.
chr3_ref_v2	77229	.	G	A	.	PASS	IntersectsRepeat=0;RepeatCorrectionApplied=0	SAC:ACF:DF:PD:GT:SGT:SF:SV:SIG:MT:PAC	0,0,179,141:1:1:2:1/1:./.:.:0	0,0,36,26:1:1:2:1/1:./.:.:0:0:.:.	0,1,65,52:1:1:2:1/1:./.:.:0:0:.:.	0,0,204,148:1:1:2:1/1:./.:.:0:0:.:.
chr3_ref_v2	82611	.	A	AACTAGTATTT	.	PASS	IntersectsRepeat=1;RepeatCorrectionApplied=0	SAC:ACF:DF:PD:GT:SGT:SF:SV:SIG:MT:PAC	0,0,1,0:0:1:2:./.:./.:.:0	0,0,1,0:0:1:2:./.:./.:.:0:0:.:.	0,0,0,0:0:1:2:./.:./.:.:0:0:.:.	0,0,0,0:0:1:2:./.:./.:.:0:0:.:.
chr3_ref_v2	82742	.	A	T	.	PASS	IntersectsRepeat=1;RepeatCorrectionApplied=0	SAC:ACF:DF:PD:GT:SGT:SF:SV:SIG:MT:PAC	0,1,0,0:0:1:2:./.:./.:.:0	0,0,0,0:0:1:2:./.:./.:.:0:0:.:.	0,0,0,0:0:1:2:./.:./.:.:0:0:.:.	0,0,1,0:0:1:2:./.:./.:.:0:0:.:.
chr3_ref_v2	82919	.	G	T	.	PASS	IntersectsRepeat=0;RepeatCorrectionApplied=0	SAC:ACF:DF:PD:GT:SGT:SF:SV:SIG:MT:PAC	4,8,7,0:1:1:2:./.:./.:.:0	0,5,1,0:1:1:2:./.:./.:.:0:0:.:.	4,1,1,0:1:1:2:./.:./.:.:0:0:.:.	6,4,2,0:1:1:2:./.:./.:.:0:0:.:.
chr3_ref_v2	82920	.	T	TTTCTTTAGCCATATA	.	PASS	IntersectsRepeat=0;RepeatCorrectionApplied=0	SAC:ACF:DF:PD:GT:SGT:SF:SV:SIG:MT:PAC	7,10,7,0:1:1:2:0/1:0/0:0.25:0	1,6,1,0:1:1:2:./.:./.:.:0:0:.:.	7,2,1,0:1:1:2:./.:./.:.:0:0:.:.	9,7,2,0:1:1:2:./.:./.:.:0:0:.:.
chr3_ref_v2	82922	.	C	T	.	PASS	IntersectsRepeat=0;RepeatCorrectionApplied=0	SAC:ACF:DF:PD:GT:SGT:SF:SV:SIG:MT:PAC	14,20,2,0:1:1:2:0/0:0/1:0.125:0	1,8,1,0:1:0:2:./.:./.:.:0:0:.:.	9,3,0,0:1:1:2:./.:./.:.:0:0:.:.	13,13,1,0:1:1:2:0/0:0/1:0.125:0:0:.:.
chr3_ref_v2	84302	.	G	A	.	ExcRegion	IntersectsRepeat=0;RepeatCorrectionApplied=0	SAC:ACF:DF:PD:GT:SGT:SF:SV:SIG:MT:PAC	0,0,4,2:1:1:2:./.:./.:.:0	0,0,0,0:0:1:2:./.:./.:.:0:0:.:.	0,0,3,4:1:1:2:./.:./.:.:0:0:.:.	0,0,2,3:1:1:2:./.:./.:.:0:0:.:.
chr3_ref_v2	84376	.	A	G	.	ExcRegion	IntersectsRepeat=1;RepeatCorrectionApplied=0	SAC:ACF:DF:PD:GT:SGT:SF:SV:SIG:MT:PAC	73,2,10,0:1:1:2:./.:./.:.:0	14,2,4,0:1:1:2:./.:./.:.:0:0:.:.	22,0,4,0:1:1:2:./.:./.:.:0:0:.:.	83,1,8,0:1:1:2:./.:./.:.:0:0:.:.
chr3_ref_v2	84910	.	T	C	.	ExcRegion	IntersectsRepeat=1;RepeatCorrectionApplied=0	SAC:ACF:DF:PD:GT:SGT:SF:SV:SIG:MT:PAC	0,53,0,7:1:1:2:./.:./.:.:0	0,16,0,2:1:1:2:./.:./.:.:0:0:.:.	0,0,0,0:0:1:2:./.:./.:.:0:0:.:.	0,30,0,3:1:1:2:./.:./.:.:0:0:.:.
chr3_ref_v2	88596	.	G	A	.	ExcRegion	IntersectsRepeat=0;RepeatCorrectionApplied=0	SAC:ACF:DF:PD:GT:SGT:SF:SV:SIG:MT:PAC	0,0,0,0:0:1:2:./.:./.:.:0	0,0,0,0:0:1:2:./.:./.:.:0:0:.:.	0,0,0,0:0:1:2:./.:./.:.:0:0:.:.	0,0,0,0:0:1:2:./.:./.:.:0:0:.:.
chr3_ref_v2	88604	.	C	A	.	ExcRegion	IntersectsRepeat=0;RepeatCorrectionApplied=0	SAC:ACF:DF:PD:GT:SGT:SF:SV:SIG:MT:PAC	0,0,0,0:0:1:2:./.:./.:.:0	0,0,0,0:0:1:2:./.:./.:.:0:0:.:.	0,0,0,0:0:1:2:./.:./.:.:0:0:.:.	0,0,0,0:0:1:2:./.:./.:.:0:0:.:.
chr3_ref_v2	91089	.	T	TA	.	PASS	IntersectsRepeat=1;RepeatCorrectionApplied=1	SAC:ACF:DF:PD:GT:SGT:SF:SV:SIG:MT:PAC	92,8,3,0:1:1:2:0/0:./.:.:0	24,6,0,0:1:1:2:0/0:./.:.:0:0:.:.	26,11,4,2:1:1:2:0/0:0/1:0.125:0:0:.:.	115,23,3,1:1:1:2:0/0:./.:.:0:0:.:.
chr3_ref_v2	92303	.	G	T	.	PASS	IntersectsRepeat=0;RepeatCorrectionApplied=0	SAC:ACF:DF:PD:GT:SGT:SF:SV:SIG:MT:PAC	18,165,24,0:1:1:2:0/0:0/1:0.25:0	18,31,1,0:1:1:2:0/0:./.:.:0:0:.:.	36,75,1,0:1:1:2:0/0:./.:.:0:0:.:.	106,221,12,0:1:1:2:0/0:0/1:0.125:0:0:.:.
chr3_ref_v2	100221	.	C	CT,CTT	.	PASS	IntersectsRepeat=1;RepeatCorrectionApplied=1	SAC:ACF:DF:PD:GT:SGT:SF:SV:SIG:MT:PAC	10,37,4,5,6,2:1:1:2:0/0:0/2:0.25:0	1,9,0,0,1,0:1:0:2:./.:./.:.:0:0:.:.	3,15,1,4,0,0:1:1:2:0/0:0/1:0.5:0:0:.:.	10,32,8,11,4,0:1:1:2:0/1:0/2:0.125:0:0:.:.
chr3_ref_v2	130658	.	C	G	.	PASS	IntersectsRepeat=0;RepeatCorrectionApplied=0	SAC:ACF:DF:PD:GT:SGT:SF:SV:SIG:MT:PAC	156,10,0,34:1:1:2:0/0:0/1:0.25:0	29,9,0,2:1:1:2:0/0:0/1:0.125:0:0:.:.	79,4,0,4:1:1:2:0/0:0/1:0.125:0:0:.:.	197,23,0,13:1:1:2:0/0:0/1:0.125:0:0:.:.
chr3_ref_v2	147254	.	A	T	.	PASS	IntersectsRepeat=1;RepeatCorrectionApplied=0	SAC:ACF:DF:PD:GT:SGT:SF:SV:SIG:MT:PAC	0,0,1,0:0:1:2:./.:./.:.:0	0,0,0,0:0:1:2:./.:./.:.:0:0:.:.	0,0,0,0:0:1:2:./.:./.:.:0:0:.:.	0,0,0,0:0:1:2:./.:./.:.:0:0:.:.
chr3_ref_v2	147456	.	A	T	.	ExcRegion	IntersectsRepeat=0;RepeatCorrectionApplied=0	SAC:ACF:DF:PD:GT:SGT:SF:SV:SIG:MT:PAC	0,0,0,0:0:1:2:./.:./.:.:0	0,0,0,0:0:1:2:./.:./.:.:0:0:.:.	0,0,0,0:0:1:2:./.:./.:.:0:0:.:.	0,0,0,0:0:1:2:./.:./.:.:0:0:.:.
chr3_ref_v2	147473	.	G	A	.	ExcRegion	IntersectsRepeat=0;RepeatCorrectionApplied=0	SAC:ACF:DF:PD:GT:SGT:SF:SV:SIG:MT:PAC	0,0,0,0:0:1:2:./.:./.:.:0	0,0,0,0:0:1:2:./.:./.:.:0:0:.:.	0,0,0,0:0:1:2:./.:./.:.:0:0:.:.	0,0,0,0:0:1:2:./.:./.:.:0:0:.:.
chr3_ref_v2	147474	.	T	C	.	ExcRegion	IntersectsRepeat=0;RepeatCorrectionApplied=0	SAC:ACF:DF:PD:GT:SGT:SF:SV:SIG:MT:PAC	0,0,0,0:0:1:2:./.:./.:.:0	0,0,0,0:0:1:2:./.:./.:.:0:0:.:.	0,0,0,0:0:1:2:./.:./.:.:0:0:.:.	0,0,0,0:0:1:2:./.:./.:.:0:0:.:.
chr3_ref_v2	147499	.	T	TC	.	ExcRegion	IntersectsRepeat=0;RepeatCorrectionApplied=0	SAC:ACF:DF:PD:GT:SGT:SF:SV:SIG:MT:PAC	3,0,0,1:1:1:2:./.:./.:.:0	0,0,0,0:0:1:2:./.:./.:.:0:0:.:.	1,0,0,2:1:1:2:./.:./.:.:0:0:.:.	4,0,0,1:1:1:2:./.:./.:.:0:0:.:.
chr3_ref_v2	147504	.	A	AATATT	.	ExcRegion	IntersectsRepeat=0;RepeatCorrectionApplied=0	SAC:ACF:DF:PD:GT:SGT:SF:SV:SIG:MT:PAC	11,0,0,2:1:1:2:./.:./.:.:0	1,0,0,0:0:1:2:./.:./.:.:0:0:.:.	2,1,0,1:1:1:2:./.:./.:.:0:0:.:.	6,0,0,1:1:1:2:./.:./.:.:0:0:.:.
chr3_ref_v2	147517	.	GGA	G	.	ExcRegion	IntersectsRepeat=0;RepeatCorrectionApplied=0	SAC:ACF:DF:PD:GT:SGT:SF:SV:SIG:MT:PAC	30,0,0,2:1:1:2:./.:./.:.:0	5,0,0,1:1:1:2:./.:./.:.:0:0:.:.	10,2,0,2:1:1:2:./.:./.:.:0:0:.:.	31,3,0,1:1:1:2:./.:./.:.:0:0:.:.
chr3_ref_v2	205618	.	CA	C	.	PASS	IntersectsRepeat=1;RepeatCorrectionApplied=1	SAC:ACF:DF:PD:GT:SGT:SF:SV:SIG:MT:PAC	66,81,15,10:1:1:2:0/0:0/1:0.125:0	11,13,2,4:1:1:2:0/0:0/1:0.25:0:0:.:.	30,50,6,3:1:1:2:0/0:./.:.:0:0:.:.	76,90,8,7:1:1:2:0/0:./.:.:0:0:.:.
chr3_ref_v2	207552	.	GA	G	.	PASS	IntersectsRepeat=1;RepeatCorrectionApplied=1	SAC:ACF:DF:PD:GT:SGT:SF:SV:SIG:MT:PAC	74,68,21,8:1:1:2:0/0:0/1:0.125:0	7,6,1,3:1:0:2:./.:./.:.:0:0:.:.	28,33,6,3:1:1:2:0/0:./.:.:0:0:.:.	90,78,15,14:1:1:2:0/0:./.:.:0:0:.:.
chr3_ref_v2	217274	.	A	C	.	PASS	IntersectsRepeat=1;RepeatCorrectionApplied=0	SAC:ACF:DF:PD:GT:SGT:SF:SV:SIG:MT:PAC	153,38,0,38:1:1:2:0/0:0/1:0.25:0	26,15,0,3:1:1:2:0/0:0/1:0.125:0:0:.:.	77,41,0,7:1:1:2:0/0:0/1:0.125:0:0:.:.	183,96,0,20:1:1:2:0/0:0/1:0.125:0:0:.:.
chr3_ref_v2	224794	.	GT	G	.	PASS	IntersectsRepeat=1;RepeatCorrectionApplied=1	SAC:ACF:DF:PD:GT:SGT:SF:SV:SIG:MT:PAC	81,64,5,14:1:1:2:0/0:./.:.:0	19,12,1,0:1:1:2:0/0:./.:.:0:0:.:.	36,24,2,6:1:1:2:0/0:./.:.:0:0:.:.	80,69,12,13:1:1:2:0/0:0/1:0.125:0:0:.:.
chr3_ref_v2	226835	.	CT	C,CTT	.	PASS	IntersectsRepeat=1;RepeatCorrectionApplied=1	SAC:ACF:DF:PD:GT:SGT:SF:SV:SIG:MT:PAC	30,15,12,5,24,0:1:1:2:0/2:0/1:0.25:0	4,2,0,0,4,0:1:0:2:./.:./.:.:0:0:.:.	14,9,4,5,11,0:1:1:2:0/2:0/0:0.5:0:0:.:.	19,29,8,10,8,6:1:1:2:0/0:0/2:0.25:0:0:.:.
chr3_ref_v2	238277	.	ATT	A,AT	.	PASS	IntersectsRepeat=1;RepeatCorrectionApplied=1	SAC:ACF:DF:PD:GT:SGT:SF:SV:SIG:MT:PAC	13,2,21,3,54,20:1:1:2:2/2:1/2:0.125:0	3,0,6,4,8,6:1:1:2:1/2:0/2:0.25:0:0:.:.	7,4,2,3,28,17:1:1:2:2/2:0/2:0.25:0:0:.:.	13,6,18,14,73,37:1:1:2:2/2:1/2:0.125:0:0:.:.
chr3_ref_v2	243811	.	GTA	G	.	PASS	IntersectsRepeat=1;RepeatCorrectionApplied=1	SAC:ACF:DF:PD:GT:SGT:SF:SV:SIG:MT:PAC	54,32,12,12:1:1:2:0/0:0/1:0.25:0	15,11,6,6:1:1:2:0/0:0/1:0.5:0:0:.:.	27,18,5,9:1:1:2:0/0:0/1:0.25:0:0:.:.	70,41,15,10:1:1:2:0/0:0/1:0.125:0:0:.:.
chr3_ref_v2	255816	.	G	GT	.	PASS	IntersectsRepeat=1;RepeatCorrectionApplied=1	SAC:ACF:DF:PD:GT:SGT:SF:SV:SIG:MT:PAC	6,3,45,32:1:1:2:1/1:./.:.:0	0,0,24,6:1:1:2:1/1:./.:.:0:0:.:.	1,0,23,21:1:1:2:1/1:./.:.:0:0:.:.	1,3,47,63:1:1:2:1/1:./.:.:0:0:.:.
chr3_ref_v2	255855	.	GTA	G	.	PASS	IntersectsRepeat=1;RepeatCorrectionApplied=1	SAC:ACF:DF:PD:GT:SGT:SF:SV:SIG:MT:PAC	36,42,2,11:1:1:2:0/0:0/1:0.125:0	21,29,4,7:1:1:2:0/0:0/1:0.25:0:0:.:.	28,13,1,4:1:1:2:0/0:./.:.:0:0:.:.	45,57,7,6:1:1:2:0/0:./.:.:0:0:.:.
chr3_ref_v2	260047	.	T	G	.	PASS	IntersectsRepeat=0;RepeatCorrectionApplied=0	SAC:ACF:DF:PD:GT:SGT:SF:SV:SIG:MT:PAC	33,172,45,0:1:1:2:0/0:0/1:0.5:0	12,22,4,0:1:1:2:0/0:0/1:0.25:0:0:.:.	34,79,6,0:1:1:2:0/0:0/1:0.125:0:0:.:.	101,194,19,0:1:1:2:0/0:0/1:0.125:0:0:.:.
chr3_ref_v2	268855	.	GA	G	.	PASS	IntersectsRepeat=1;RepeatCorrectionApplied=1	SAC:ACF:DF:PD:GT:SGT:SF:SV:SIG:MT:PAC	48,61,30,19:1:1:2:0/0:0/1:0.25:0	6,7,4,8:1:1:2:0/1:0/0:0.25:0:0:.:.	22,28,13,8:1:1:2:0/0:0/1:0.25:0:0:.:.	61,72,38,22:1:1:2:0/0:0/1:0.25:0:0:.:.
chr3_ref_v2	288402	.	AAT	A	.	PASS	IntersectsRepeat=1;RepeatCorrectionApplied=1	SAC:ACF:DF:PD:GT:SGT:SF:SV:SIG:MT:PAC	37,44,5,7:1:1:2:0/0:./.:.:0	18,13,2,8:1:1:2:0/0:0/1:0.25:0:0:.:.	17,25,4,5:1:1:2:0/0:0/1:0.125:0:0:.:.	46,45,1,5:1:1:2:0/0:./.:.:0:0:.:.
chr3_ref_v2	288956	.	AAT	A	.	PASS	IntersectsRepeat=1;RepeatCorrectionApplied=1	SAC:ACF:DF:PD:GT:SGT:SF:SV:SIG:MT:PAC	0,95,0,10:1:1:2:0/0:0/1:0.125:0	0,36,0,6:1:1:2:0/0:0/1:0.25:0:0:.:.	0,27,0,1:1:1:2:0/0:./.:.:0:0:.:.	1,72,0,3:1:1:2:0/0:./.:.:0:0:.:.
chr3_ref_v2	289672	.	A	G	.	PASS	IntersectsRepeat=1;RepeatCorrectionApplied=0	SAC:ACF:DF:PD:GT:SGT:SF:SV:SIG:MT:PAC	199,177,87,75:1:1:2:0/0:0/1:0.5:1	46,35,10,27:1:1:2:0/1:0/0:0.25:0:0:.:.	72,88,29,45:1:1:2:0/1:0/0:0.25:0:0:.:.	204,200,95,89:1:1:2:0/1:0/0:0.25:1:0:.:.
chr3_ref_v2	290219	.	A	T	.	PASS	IntersectsRepeat=1;RepeatCorrectionApplied=0	SAC:ACF:DF:PD:GT:SGT:SF:SV:SIG:MT:PAC	137,140,18,74:1:1:2:0/0:0/1:0.5:0	29,30,1,14:1:1:2:0/0:0/1:0.5:0:0:.:.	49,57,8,21:1:1:2:0/0:0/1:0.5:1:0:.:.	135,162,13,72:1:1:2:0/0:0/1:0.5:0:0:.:.
chr3_ref_v2	309309	.	TA	T	.	PASS	IntersectsRepeat=1;RepeatCorrectionApplied=1	SAC:ACF:DF:PD:GT:SGT:SF:SV:SIG:MT:PAC	133,121,11,11:1:1:2:0/0:./.:.:0	14,16,7,2:1:1:2:0/0:0/1:0.25:0:0:.:.	71,59,4,3:1:1:2:0/0:./.:.:0:0:.:.	154,127,11,9:1:1:2:0/0:./.:.:0:0:.:.
chr3_ref_v2	311601	.	G	T	.	PASS	IntersectsRepeat=1;RepeatCorrectionApplied=0	SAC:ACF:DF:PD:GT:SGT:SF:SV:SIG:MT:PAC	0,0,4,18:1:1:2:1/1:./.:.:0	0,0,0,3:0:1:2:./.:./.:.:0:0:.:.	0,0,0,11:0:1:2:./.:./.:.:0:0:.:.	0,0,4,33:1:1:2:1/1:./.:.:0:0:.:.
chr3_ref_v2	311603	.	A	G	.	PASS	IntersectsRepeat=0;RepeatCorrectionApplied=0	SAC:ACF:DF:PD:GT:SGT:SF:SV:SIG:MT:PAC	0,0,4,18:1:1:2:1/1:./.:.:0	0,0,0,2:0:1:2:./.:./.:.:0:0:.:.	0,0,0,11:0:1:2:./.:./.:.:0:0:.:.	0,0,4,33:1:1:2:1/1:./.:.:0:0:.:.
chr3_ref_v2	311626	.	T	G	.	ExcRegion	IntersectsRepeat=1;RepeatCorrectionApplied=0	SAC:ACF:DF:PD:GT:SGT:SF:SV:SIG:MT:PAC	0,0,2,18:1:1:2:./.:./.:.:0	0,0,0,2:0:1:2:./.:./.:.:0:0:.:.	0,0,0,7:0:1:2:./.:./.:.:0:0:.:.	0,0,1,27:1:1:2:./.:./.:.:0:0:.:.
chr3_ref_v2	311631	.	A	ATGG	.	ExcRegion	IntersectsRepeat=1;RepeatCorrectionApplied=0	SAC:ACF:DF:PD:GT:SGT:SF:SV:SIG:MT:PAC	0,0,2,20:1:1:2:./.:./.:.:0	0,0,0,3:0:1:2:./.:./.:.:0:0:.:.	0,0,0,7:0:1:2:./.:./.:.:0:0:.:.	0,0,1,26:1:1:2:./.:./.:.:0:0:.:.
chr3_ref_v2	311636	.	G	A	.	ExcRegion	IntersectsRepeat=0;RepeatCorrectionApplied=0	SAC:ACF:DF:PD:GT:SGT:SF:SV:SIG:MT:PAC	0,0,2,21:1:1:2:./.:./.:.:0	0,0,1,4:1:1:2:./.:./.:.:0:0:.:.	0,0,0,5:0:1:2:./.:./.:.:0:0:.:.	0,0,1,24:1:1:2:./.:./.:.:0:0:.:.
chr3_ref_v2	311673	.	C	T	.	ExcRegion	IntersectsRepeat=0;RepeatCorrectionApplied=0	SAC:ACF:DF:PD:GT:SGT:SF:SV:SIG:MT:PAC	0,0,5,48:1:1:2:./.:./.:.:0	0,0,2,6:1:1:2:./.:./.:.:0:0:.:.	0,0,2,9:1:1:2:./.:./.:.:0:0:.:.	0,0,0,23:0:1:2:./.:./.:.:0:0:.:.
chr3_ref_v2	311674	.	A	G	.	ExcRegion	IntersectsRepeat=0;RepeatCorrectionApplied=0	SAC:ACF:DF:PD:GT:SGT:SF:SV:SIG:MT:PAC	0,0,5,48:1:1:2:./.:./.:.:0	0,0,2,6:1:1:2:./.:./.:.:0:0:.:.	0,0,2,11:1:1:2:./.:./.:.:0:0:.:.	0,0,0,24:0:1:2:./.:./.:.:0:0:.:.
chr3_ref_v2	311711	.	G	A	.	ExcRegion	IntersectsRepeat=0;RepeatCorrectionApplied=0	SAC:ACF:DF:PD:GT:SGT:SF:SV:SIG:MT:PAC	0,0,33,51:1:1:2:./.:./.:.:0	3,0,5,8:1:1:2:./.:./.:.:0:0:.:.	0,0,13,10:1:1:2:./.:./.:.:0:0:.:.	0,0,9,23:1:1:2:./.:./.:.:0:0:.:.
chr3_ref_v2	311736	.	T	A	.	ExcRegion	IntersectsRepeat=0;RepeatCorrectionApplied=0	SAC:ACF:DF:PD:GT:SGT:SF:SV:SIG:MT:PAC	0,0,65,45:1:1:2:./.:./.:.:0	0,0,9,7:1:1:2:./.:./.:.:0:0:.:.	0,0,20,10:1:1:2:./.:./.:.:0:0:.:.	0,0,38,20:1:1:2:./.:./.:.:0:0:.:.
chr4_ref_v2	622	.	C	T	.	ExcRegion	IntersectsRepeat=0;RepeatCorrectionApplied=0	SAC:ACF:DF:PD:GT:SGT:SF:SV:SIG:MT:PAC	0,0,0,0:0:1:2:./.:./.:.:0	0,0,0,0:0:1:2:./.:./.:.:0:0:.:.	0,0,1,0:0:1:2:./.:./.:.:0:0:.:.	0,0,0,0:0:1:2:./.:./.:.:0:0:.:.
chr4_ref_v2	631	.	T	C	.	ExcRegion	IntersectsRepeat=1;RepeatCorrectionApplied=0	SAC:ACF:DF:PD:GT:SGT:SF:SV:SIG:MT:PAC	0,0,0,0:0:1:2:./.:./.:.:0	0,0,0,0:0:1:2:./.:./.:.:0:0:.:.	0,0,1,0:0:1:2:./.:./.:.:0:0:.:.	0,0,0,0:0:1:2:./.:./.:.:0:0:.:.
chr4_ref_v2	1531	.	T	C	.	PASS	IntersectsRepeat=0;RepeatCorrectionApplied=0	SAC:ACF:DF:PD:GT:SGT:SF:SV:SIG:MT:PAC	0,0,0,0:0:1:2:./.:./.:.:0	0,0,0,0:0:1:2:./.:./.:.:0:0:.:.	0,0,0,0:0:1:2:./.:./.:.:0:0:.:.	0,0,0,0:0:1:2:./.:./.:.:0:0:.:.
chr4_ref_v2	1555	.	T	G	.	PASS	IntersectsRepeat=0;RepeatCorrectionApplied=0	SAC:ACF:DF:PD:GT:SGT:SF:SV:SIG:MT:PAC	0,0,1,1:1:1:2:./.:./.:.:0	0,0,0,0:0:1:2:./.:./.:.:0:0:.:.	0,0,1,1:1:1:2:./.:./.:.:0:0:.:.	0,0,0,0:0:1:2:./.:./.:.:0:0:.:.
chr4_ref_v2	1565	.	G	A	.	PASS	IntersectsRepeat=0;RepeatCorrectionApplied=0	SAC:ACF:DF:PD:GT:SGT:SF:SV:SIG:MT:PAC	0,0,1,1:1:1:2:./.:./.:.:0	0,0,0,0:0:1:2:./.:./.:.:0:0:.:.	0,0,1,1:1:1:2:./.:./.:.:0:0:.:.	0,0,0,0:0:1:2:./.:./.:.:0:0:.:.
chr4_ref_v2	1567	.	T	C	.	PASS	IntersectsRepeat=0;RepeatCorrectionApplied=0	SAC:ACF:DF:PD:GT:SGT:SF:SV:SIG:MT:PAC	0,0,1,1:1:1:2:./.:./.:.:0	0,0,0,0:0:1:2:./.:./.:.:0:0:.:.	0,0,1,1:1:1:2:./.:./.:.:0:0:.:.	0,0,0,0:0:1:2:./.:./.:.:0:0:.:.
chr4_ref_v2	1631	.	C	T	.	PASS	IntersectsRepeat=0;RepeatCorrectionApplied=0	SAC:ACF:DF:PD:GT:SGT:SF:SV:SIG:MT:PAC	0,0,0,0:0:1:2:./.:./.:.:0	0,0,0,0:0:1:2:./.:./.:.:0:0:.:.	0,0,1,1:1:1:2:./.:./.:.:0:0:.:.	0,0,0,0:0:1:2:./.:./.:.:0:0:.:.
chr4_ref_v2	1633	.	T	C	.	PASS	IntersectsRepeat=0;RepeatCorrectionApplied=0	SAC:ACF:DF:PD:GT:SGT:SF:SV:SIG:MT:PAC	0,0,0,0:0:1:2:./.:./.:.:0	0,0,0,0:0:1:2:./.:./.:.:0:0:.:.	0,0,1,1:1:1:2:./.:./.:.:0:0:.:.	0,0,0,0:0:1:2:./.:./.:.:0:0:.:.
chr4_ref_v2	2006	.	T	G	.	PASS	IntersectsRepeat=0;RepeatCorrectionApplied=0	SAC:ACF:DF:PD:GT:SGT:SF:SV:SIG:MT:PAC	0,0,8,0:0:1:2:./.:./.:.:0	0,0,4,0:0:1:2:./.:./.:.:0:0:.:.	0,0,0,0:0:1:2:./.:./.:.:0:0:.:.	0,0,2,0:0:1:2:./.:./.:.:0:0:.:.
chr4_ref_v2	2007	.	A	G	.	PASS	IntersectsRepeat=0;RepeatCorrectionApplied=0	SAC:ACF:DF:PD:GT:SGT:SF:SV:SIG:MT:PAC	0,0,9,0:0:1:2:./.:./.:.:0	0,0,4,0:0:1:2:./.:./.:.:0:0:.:.	0,0,0,0:0:1:2:./.:./.:.:0:0:.:.	0,0,2,0:0:1:2:./.:./.:.:0:0:.:.
chr4_ref_v2	2033	.	G	T	.	PASS	IntersectsRepeat=0;RepeatCorrectionApplied=0	SAC:ACF:DF:PD:GT:SGT:SF:SV:SIG:MT:PAC	0,0,19,0:0:1:2:./.:./.:.:0	0,0,5,0:0:1:2:./.:./.:.:0:0:.:.	0,0,1,0:0:1:2:./.:./.:.:0:0:.:.	0,0,10,0:0:1:2:./.:./.:.:0:0:.:.
chr4_ref_v2	2043	.	C	T	.	PASS	IntersectsRepeat=0;RepeatCorrectionApplied=0	SAC:ACF:DF:PD:GT:SGT:SF:SV:SIG:MT:PAC	0,0,20,0:0:1:2:1/1:./.:.:0	0,0,5,0:0:1:2:./.:./.:.:0:0:.:.	0,0,1,0:0:1:2:./.:./.:.:0:0:.:.	0,0,12,0:0:1:2:./.:./.:.:0:0:.:.
chr4_ref_v2	2044	.	T	G	.	PASS	IntersectsRepeat=0;RepeatCorrectionApplied=0	SAC:ACF:DF:PD:GT:SGT:SF:SV:SIG:MT:PAC	0,0,20,0:0:1:2:1/1:./.:.:0	0,0,5,0:0:1:2:./.:./.:.:0:0:.:.	0,0,1,0:0:1:2:./.:./.:.:0:0:.:.	0,0,12,0:0:1:2:./.:./.:.:0:0:.:.
chr4_ref_v2	2058	.	G	C	.	PASS	IntersectsRepeat=0;RepeatCorrectionApplied=0	SAC:ACF:DF:PD:GT:SGT:SF:SV:SIG:MT:PAC	0,0,22,0:0:1:2:1/1:./.:.:0	0,0,3,0:0:1:2:./.:./.:.:0:0:.:.	0,0,2,0:0:1:2:./.:./.:.:0:0:.:.	1,0,15,0:1:1:2:./.:./.:.:0:0:.:.
chr4_ref_v2	2060	.	C	T	.	PASS	IntersectsRepeat=0;RepeatCorrectionApplied=0	SAC:ACF:DF:PD:GT:SGT:SF:SV:SIG:MT:PAC	0,0,22,0:0:1:2:1/1:./.:.:0	0,0,3,0:0:1:2:./.:./.:.:0:0:.:.	0,0,2,0:0:1:2:./.:./.:.:0:0:.:.	1,0,15,0:1:1:2:./.:./.:.:0:0:.:.
chr4_ref_v2	2064	.	G	T	.	PASS	IntersectsRepeat=0;RepeatCorrectionApplied=0	SAC:ACF:DF:PD:GT:SGT:SF:SV:SIG:MT:PAC	0,0,22,0:0:1:2:1/1:./.:.:0	0,0,3,0:0:1:2:./.:./.:.:0:0:.:.	0,0,2,0:0:1:2:./.:./.:.:0:0:.:.	1,0,15,0:1:1:2:./.:./.:.:0:0:.:.
chr4_ref_v2	2070	.	T	C	.	PASS	IntersectsRepeat=1;RepeatCorrectionApplied=0	SAC:ACF:DF:PD:GT:SGT:SF:SV:SIG:MT:PAC	0,0,23,0:0:1:2:1/1:./.:.:0	0,0,2,0:0:1:2:./.:./.:.:0:0:.:.	0,0,4,0:0:1:2:./.:./.:.:0:0:.:.	1,0,16,0:1:1:2:./.:./.:.:0:0:.:.
chr4_ref_v2	2074	.	G	A	.	PASS	IntersectsRepeat=0;RepeatCorrectionApplied=0	SAC:ACF:DF:PD:GT:SGT:SF:SV:SIG:MT:PAC	0,0,24,0:0:1:2:1/1:./.:.:0	0,0,2,0:0:1:2:./.:./.:.:0:0:.:.	0,0,4,0:0:1:2:./.:./.:.:0:0:.:.	0,0,20,0:0:1:2:1/1:./.:.:0:0:.:.
chr4_ref_v2	2085	.	A	G	.	PASS	IntersectsRepeat=0;RepeatCorrectionApplied=0	SAC:ACF:DF:PD:GT:SGT:SF:SV:SIG:MT:PAC	0,0,27,0:0:1:2:1/1:./.:.:0	0,0,2,0:0:1:2:./.:./.:.:0:0:.:.	0,0,4,0:0:1:2:./.:./.:.:0:0:.:.	0,0,29,0:0:1:2:1/1:./.:.:0:0:.:.
chr4_ref_v2	2110	.	T	C	.	PASS	IntersectsRepeat=0;RepeatCorrectionApplied=0	SAC:ACF:DF:PD:GT:SGT:SF:SV:SIG:MT:PAC	0,0,30,0:0:1:2:1/1:./.:.:0	0,0,0,0:0:1:2:./.:./.:.:0:0:.:.	0,0,7,0:0:1:2:./.:./.:.:0:0:.:.	0,0,37,0:0:1:2:1/1:./.:.:0:0:.:.
chr4_ref_v2	2133	.	G	A	.	PASS	IntersectsRepeat=1;RepeatCorrectionApplied=0	SAC:ACF:DF:PD:GT:SGT:SF:SV:SIG:MT:PAC	0,0,42,0:0:1:2:1/1:./.:.:0	0,0,7,0:0:1:2:./.:./.:.:0:0:.:.	0,0,16,0:0:1:2:./.:./.:.:0:0:.:.	0,0,48,0:0:1:2:1/1:./.:.:0:0:.:.
chr4_ref_v2	2149	.	C	T	.	PASS	IntersectsRepeat=0;RepeatCorrectionApplied=0	SAC:ACF:DF:PD:GT:SGT:SF:SV:SIG:MT:PAC	0,0,69,0:0:1:2:1/1:./.:.:0	0,0,10,0:0:1:2:./.:./.:.:0:0:.:.	0,0,23,0:0:1:2:1/1:./.:.:0:0:.:.	1,0,71,0:1:1:2:1/1:./.:.:0:0:.:.
chr4_ref_v2	2150	.	T	G	.	PASS	IntersectsRepeat=0;RepeatCorrectionApplied=0	SAC:ACF:DF:PD:GT:SGT:SF:SV:SIG:MT:PAC	0,0,69,0:0:1:2:1/1:./.:.:0	0,0,10,0:0:1:2:./.:./.:.:0:0:.:.	0,0,24,0:0:1:2:1/1:./.:.:0:0:.:.	1,0,72,0:1:1:2:1/1:./.:.:0:0:.:.
chr4_ref_v2	2581	.	T	TA	.	PASS	IntersectsRepeat=0;RepeatCorrectionApplied=0	SAC:ACF:DF:PD:GT:SGT:SF:SV:SIG:MT:PAC	0,0,0,1:0:1:2:./.:./.:.:0	0,0,0,0:0:1:2:./.:./.:.:0:0:.:.	0,0,0,1:0:1:2:./.:./.:.:0:0:.:.	0,0,0,1:0:1:2:./.:./.:.:0:0:.:.
chr4_ref_v2	4150	.	G	A	.	PASS	IntersectsRepeat=0;RepeatCorrectionApplied=0	SAC:ACF:DF:PD:GT:SGT:SF:SV:SIG:MT:PAC	0,0,0,0:0:1:2:./.:./.:.:0	0,0,0,0:0:1:2:./.:./.:.:0:0:.:.	0,0,0,0:0:1:2:./.:./.:.:0:0:.:.	0,0,0,1:0:1:2:./.:./.:.:0:0:.:.
chr4_ref_v2	4151	.	T	A	.	PASS	IntersectsRepeat=0;RepeatCorrectionApplied=0	SAC:ACF:DF:PD:GT:SGT:SF:SV:SIG:MT:PAC	0,0,0,0:0:1:2:./.:./.:.:0	0,0,0,0:0:1:2:./.:./.:.:0:0:.:.	0,0,0,0:0:1:2:./.:./.:.:0:0:.:.	0,0,0,1:0:1:2:./.:./.:.:0:0:.:.
chr4_ref_v2	5641	.	T	A	.	PASS	IntersectsRepeat=1;RepeatCorrectionApplied=0	SAC:ACF:DF:PD:GT:SGT:SF:SV:SIG:MT:PAC	0,2,1,1:1:1:2:./.:./.:.:0	0,1,0,0:0:1:2:./.:./.:.:0:0:.:.	1,3,0,0:1:1:2:./.:./.:.:0:0:.:.	1,3,0,0:1:1:2:./.:./.:.:0:0:.:.
chr4_ref_v2	5845	.	A	G	.	PASS	IntersectsRepeat=1;RepeatCorrectionApplied=0	SAC:ACF:DF:PD:GT:SGT:SF:SV:SIG:MT:PAC	0,0,0,0:0:1:2:./.:./.:.:0	0,0,0,0:0:1:2:./.:./.:.:0:0:.:.	0,0,0,0:0:1:2:./.:./.:.:0:0:.:.	0,0,0,0:0:1:2:./.:./.:.:0:0:.:.
chr4_ref_v2	5848	.	A	C	.	PASS	IntersectsRepeat=1;RepeatCorrectionApplied=0	SAC:ACF:DF:PD:GT:SGT:SF:SV:SIG:MT:PAC	0,0,0,0:0:1:2:./.:./.:.:0	0,0,0,0:0:1:2:./.:./.:.:0:0:.:.	0,0,0,0:0:1:2:./.:./.:.:0:0:.:.	0,0,0,0:0:1:2:./.:./.:.:0:0:.:.
chr4_ref_v2	5850	.	A	T	.	PASS	IntersectsRepeat=1;RepeatCorrectionApplied=0	SAC:ACF:DF:PD:GT:SGT:SF:SV:SIG:MT:PAC	0,0,0,0:0:1:2:./.:./.:.:0	0,0,0,0:0:1:2:./.:./.:.:0:0:.:.	0,0,0,0:0:1:2:./.:./.:.:0:0:.:.	0,0,0,0:0:1:2:./.:./.:.:0:0:.:.
chr4_ref_v2	5862	.	T	A	.	PASS	IntersectsRepeat=0;RepeatCorrectionApplied=0	SAC:ACF:DF:PD:GT:SGT:SF:SV:SIG:MT:PAC	0,0,0,0:0:1:2:./.:./.:.:0	0,0,0,0:0:1:2:./.:./.:.:0:0:.:.	0,0,0,0:0:1:2:./.:./.:.:0:0:.:.	0,0,0,0:0:1:2:./.:./.:.:0:0:.:.
chr4_ref_v2	5865	.	T	A	.	PASS	IntersectsRepeat=0;RepeatCorrectionApplied=0	SAC:ACF:DF:PD:GT:SGT:SF:SV:SIG:MT:PAC	0,0,0,0:0:1:2:./.:./.:.:0	0,0,0,0:0:1:2:./.:./.:.:0:0:.:.	0,0,0,0:0:1:2:./.:./.:.:0:0:.:.	0,0,0,0:0:1:2:./.:./.:.:0:0:.:.
chr4_ref_v2	11782	.	C	A	.	PASS	IntersectsRepeat=1;RepeatCorrectionApplied=0	SAC:ACF:DF:PD:GT:SGT:SF:SV:SIG:MT:PAC	0,0,0,0:0:1:2:./.:./.:.:0	0,0,0,0:0:1:2:./.:./.:.:0:0:.:.	0,0,0,1:0:1:2:./.:./.:.:0:0:.:.	0,0,0,0:0:1:2:./.:./.:.:0:0:.:.
chr4_ref_v2	12107	.	G	A	.	PASS	IntersectsRepeat=0;RepeatCorrectionApplied=0	SAC:ACF:DF:PD:GT:SGT:SF:SV:SIG:MT:PAC	0,0,0,0:0:1:2:./.:./.:.:0	0,0,0,0:0:1:2:./.:./.:.:0:0:.:.	0,0,0,0:0:1:2:./.:./.:.:0:0:.:.	0,0,0,0:0:1:2:./.:./.:.:0:0:.:.
chr4_ref_v2	12110	.	T	A	.	PASS	IntersectsRepeat=0;RepeatCorrectionApplied=0	SAC:ACF:DF:PD:GT:SGT:SF:SV:SIG:MT:PAC	0,0,0,0:0:1:2:./.:./.:.:0	0,0,0,0:0:1:2:./.:./.:.:0:0:.:.	0,0,0,0:0:1:2:./.:./.:.:0:0:.:.	0,0,0,0:0:1:2:./.:./.:.:0:0:.:.
chr4_ref_v2	12116	.	A	G	.	PASS	IntersectsRepeat=0;RepeatCorrectionApplied=0	SAC:ACF:DF:PD:GT:SGT:SF:SV:SIG:MT:PAC	0,0,0,0:0:1:2:./.:./.:.:0	0,0,0,0:0:1:2:./.:./.:.:0:0:.:.	0,0,0,0:0:1:2:./.:./.:.:0:0:.:.	0,0,0,0:0:1:2:./.:./.:.:0:0:.:.
chr4_ref_v2	12143	.	T	C	.	PASS	IntersectsRepeat=1;RepeatCorrectionApplied=0	SAC:ACF:DF:PD:GT:SGT:SF:SV:SIG:MT:PAC	0,0,0,0:0:1:2:./.:./.:.:0	0,0,0,0:0:1:2:./.:./.:.:0:0:.:.	0,0,0,0:0:1:2:./.:./.:.:0:0:.:.	0,0,0,0:0:1:2:./.:./.:.:0:0:.:.
chr4_ref_v2	12181	.	T	TCCCAGC	.	PASS	IntersectsRepeat=1;RepeatCorrectionApplied=0	SAC:ACF:DF:PD:GT:SGT:SF:SV:SIG:MT:PAC	0,0,0,0:0:1:2:./.:./.:.:0	0,0,0,0:0:1:2:./.:./.:.:0:0:.:.	0,0,0,0:0:1:2:./.:./.:.:0:0:.:.	0,0,0,0:0:1:2:./.:./.:.:0:0:.:.
chr4_ref_v2	18376	.	T	TCTGGTCACGCAGTTTTCTTGATGCC	.	PASS	IntersectsRepeat=1;RepeatCorrectionApplied=0	SAC:ACF:DF:PD:GT:SGT:SF:SV:SIG:MT:PAC	0,0,0,0:0:1:2:./.:./.:.:0	0,0,0,0:0:1:2:./.:./.:.:0:0:.:.	0,0,0,0:0:1:2:./.:./.:.:0:0:.:.	0,0,0,0:0:1:2:./.:./.:.:0:0:.:.
chr4_ref_v2	18388	.	T	G	.	PASS	IntersectsRepeat=0;RepeatCorrectionApplied=0	SAC:ACF:DF:PD:GT:SGT:SF:SV:SIG:MT:PAC	0,0,18,0:0:1:2:./.:./.:.:0	0,0,4,0:0:1:2:./.:./.:.:0:0:.:.	1,0,2,0:1:1:2:./.:./.:.:0:0:.:.	0,0,13,0:0:1:2:./.:./.:.:0:0:.:.
chr4_ref_v2	18395	.	A	G	.	PASS	IntersectsRepeat=1;RepeatCorrectionApplied=0	SAC:ACF:DF:PD:GT:SGT:SF:SV:SIG:MT:PAC	0,0,24,0:0:1:2:1/1:./.:.:0	0,0,4,0:0:1:2:./.:./.:.:0:0:.:.	1,0,7,0:1:1:2:./.:./.:.:0:0:.:.	0,0,18,0:0:1:2:./.:./.:.:0:0:.:.
chr4_ref_v2	18405	.	C	G	.	PASS	IntersectsRepeat=1;RepeatCorrectionApplied=0	SAC:ACF:DF:PD:GT:SGT:SF:SV:SIG:MT:PAC	0,0,39,0:0:1:2:1/1:./.:.:0	0,0,7,0:0:1:2:./.:./.:.:0:0:.:.	1,0,13,0:1:1:2:./.:./.:.:0:0:.:.	0,0,29,0:0:1:2:1/1:./.:.:0:0:.:.
chr4_ref_v2	18406	.	T	C	.	PASS	IntersectsRepeat=1;RepeatCorrectionApplied=0	SAC:ACF:DF:PD:GT:SGT:SF:SV:SIG:MT:PAC	0,0,40,0:0:1:2:1/1:./.:.:0	0,0,7,0:0:1:2:./.:./.:.:0:0:.:.	1,0,14,0:1:1:2:./.:./.:.:0:0:.:.	0,0,31,0:0:1:2:1/1:./.:.:0:0:.:.
chr4_ref_v2	18411	.	T	A	.	PASS	IntersectsRepeat=1;RepeatCorrectionApplied=0	SAC:ACF:DF:PD:GT:SGT:SF:SV:SIG:MT:PAC	0,0,47,0:0:1:2:1/1:./.:.:0	0,0,8,0:0:1:2:./.:./.:.:0:0:.:.	1,0,18,0:1:1:2:./.:./.:.:0:0:.:.	0,0,43,0:0:1:2:1/1:./.:.:0:0:.:.
chr4_ref_v2	18412	.	T	C	.	PASS	IntersectsRepeat=1;RepeatCorrectionApplied=0	SAC:ACF:DF:PD:GT:SGT:SF:SV:SIG:MT:PAC	0,0,54,0:0:1:2:1/1:./.:.:0	0,0,11,0:0:1:2:./.:./.:.:0:0:.:.	1,0,20,0:1:1:2:1/1:./.:.:0:0:.:.	0,0,54,0:0:1:2:1/1:./.:.:0:0:.:.
chr4_ref_v2	18415	.	G	A	.	PASS	IntersectsRepeat=0;RepeatCorrectionApplied=0	SAC:ACF:DF:PD:GT:SGT:SF:SV:SIG:MT:PAC	0,0,55,0:0:1:2:1/1:./.:.:0	0,0,11,0:0:1:2:./.:./.:.:0:0:.:.	0,0,21,0:0:1:2:1/1:./.:.:0:0:.:.	0,0,57,1:1:1:2:1/1:./.:.:0:0:.:.
chr4_ref_v2	18419	.	C	T	.	PASS	IntersectsRepeat=0;RepeatCorrectionApplied=0	SAC:ACF:DF:PD:GT:SGT:SF:SV:SIG:MT:PAC	0,0,60,0:0:1:2:1/1:./.:.:0	0,0,12,0:0:1:2:./.:./.:.:0:0:.:.	0,0,24,1:1:1:2:1/1:./.:.:0:0:.:.	0,0,64,1:1:1:2:1/1:./.:.:0:0:.:.
chr4_ref_v2	18421	.	G	A	.	PASS	IntersectsRepeat=0;RepeatCorrectionApplied=0	SAC:ACF:DF:PD:GT:SGT:SF:SV:SIG:MT:PAC	0,0,63,0:0:1:2:1/1:./.:.:0	0,0,14,0:0:1:2:./.:./.:.:0:0:.:.	0,0,25,1:1:1:2:1/1:./.:.:0:0:.:.	0,0,68,1:1:1:2:1/1:./.:.:0:0:.:.
chr4_ref_v2	20463	.	CTATATATATATA	C,CTA	.	PASS	IntersectsRepeat=1;RepeatCorrectionApplied=1	SAC:ACF:DF:PD:GT:SGT:SF:SV:SIG:MT:PAC	3,1,10,8,12,18:1:1:2:2/2:1/2:0.5:0	2,0,3,3,9,5:1:1:2:2/2:1/2:0.25:0:0:.:.	0,0,3,4,4,6:1:1:2:./.:./.:.:0:0:.:.	0,0,4,2,20,17:1:1:2:2/2:./.:.:0:0:.:.
chr4_ref_v2	43795	.	CT	C	.	PASS	IntersectsRepeat=1;RepeatCorrectionApplied=1	SAC:ACF:DF:PD:GT:SGT:SF:SV:SIG:MT:PAC	44,57,11,2:1:1:2:0/0:./.:.:0	7,7,1,0:1:0:2:./.:./.:.:0:0:.:.	16,14,2,2:1:1:2:0/0:./.:.:0:0:.:.	45,47,4,3:1:1:2:0/0:./.:.:0:0:.:.
chr4_ref_v2	43826	.	GA	G	.	PASS	IntersectsRepeat=1;RepeatCorrectionApplied=1	SAC:ACF:DF:PD:GT:SGT:SF:SV:SIG:MT:PAC	45,88,9,17:1:1:2:0/0:0/1:0.25:0	8,18,5,4:1:1:2:0/0:0/1:0.5:0:0:.:.	15,23,2,5:1:1:2:0/0:0/1:0.125:0:0:.:.	52,90,10,8:1:1:2:0/0:0/1:0.125:0:0:.:.
chr4_ref_v2	65987	.	GA	G	.	PASS	IntersectsRepeat=1;RepeatCorrectionApplied=1	SAC:ACF:DF:PD:GT:SGT:SF:SV:SIG:MT:PAC	125,113,9,10:1:1:2:0/0:./.:.:0	32,28,3,2:1:1:2:0/0:./.:.:0:0:.:.	53,32,4,2:1:1:2:0/0:./.:.:0:0:.:.	127,114,9,5:1:1:2:0/0:./.:.:0:0:.:.
chr4_ref_v2	92621	.	G	GA	.	PASS	IntersectsRepeat=1;RepeatCorrectionApplied=1	SAC:ACF:DF:PD:GT:SGT:SF:SV:SIG:MT:PAC	1,3,0,2:1:0:2:./.:./.:.:0	5,0,0,0:0:0:2:./.:./.:.:0:0:.:.	1,1,2,1:1:0:2:./.:./.:.:0:0:.:.	14,1,0,6:1:1:2:0/1:0/0:0.25:0:0:.:.
chr4_ref_v2	99346	.	GA	G	.	PASS	IntersectsRepeat=1;RepeatCorrectionApplied=1	SAC:ACF:DF:PD:GT:SGT:SF:SV:SIG:MT:PAC	90,94,13,14:1:1:2:0/0:./.:.:0	21,19,2,1:1:1:2:0/0:./.:.:0:0:.:.	36,48,4,5:1:1:2:0/0:./.:.:0:0:.:.	82,109,8,6:1:1:2:0/0:./.:.:0:0:.:.
chr4_ref_v2	123731	.	TA	T	.	PASS	IntersectsRepeat=1;RepeatCorrectionApplied=1	SAC:ACF:DF:PD:GT:SGT:SF:SV:SIG:MT:PAC	61,62,8,10:1:1:2:0/0:./.:.:0	11,10,2,5:1:1:2:0/0:0/1:0.125:0:0:.:.	29,22,2,3:1:1:2:0/0:./.:.:0:0:.:.	59,57,8,8:1:1:2:0/0:./.:.:0:0:.:.
chr4_ref_v2	126504	.	TCACATC	T	.	PASS	IntersectsRepeat=1;RepeatCorrectionApplied=1	SAC:ACF:DF:PD:GT:SGT:SF:SV:SIG:MT:PAC	49,27,9,0:1:1:2:0/0:0/1:0.25:0	15,4,3,0:1:1:2:0/0:0/1:0.25:0:0:.:.	19,14,1,0:1:1:2:0/0:./.:.:0:0:.:.	62,63,7,0:1:1:2:0/0:0/1:0.125:0:0:.:.
chr4_ref_v2	135395	.	CT	C	.	PASS	IntersectsRepeat=1;RepeatCorrectionApplied=1	SAC:ACF:DF:PD:GT:SGT:SF:SV:SIG:MT:PAC	40,25,6,9:1:1:2:0/0:./.:.:0	11,10,2,2:1:1:2:0/0:./.:.:0:0:.:.	21,11,2,3:1:1:2:0/0:./.:.:0:0:.:.	36,29,7,7:1:1:2:0/0:./.:.:0:0:.:.
chr4_ref_v2	169772	.	GTA	G	.	PASS	IntersectsRepeat=1;RepeatCorrectionApplied=1	SAC:ACF:DF:PD:GT:SGT:SF:SV:SIG:MT:PAC	35,22,5,5:1:1:2:0/0:0/1:0.125:0	26,10,2,1:1:1:2:0/0:./.:.:0:0:.:.	18,13,1,0:1:1:2:0/0:./.:.:0:0:.:.	38,44,4,5:1:1:2:0/0:./.:.:0:0:.:.
chr4_ref_v2	169830	.	TA	T	.	PASS	IntersectsRepeat=1;RepeatCorrectionApplied=1	SAC:ACF:DF:PD:GT:SGT:SF:SV:SIG:MT:PAC	23,8,10,0:1:1:2:0/0:0/1:0.25:0	14,10,2,0:1:1:2:0/0:./.:.:0:0:.:.	23,4,9,0:1:1:2:0/0:0/1:0.25:0:0:.:.	34,14,17,0:1:1:2:0/0:0/1:0.25:0:0:.:.
chr4_ref_v2	204886	.	C	A	.	PASS	IntersectsRepeat=0;RepeatCorrectionApplied=0	SAC:ACF:DF:PD:GT:SGT:SF:SV:SIG:MT:PAC	125,22,0,29:1:1:2:0/0:0/1:0.25:0	22,4,0,2:1:1:2:0/0:0/1:0.25:0:0:.:.	58,18,0,4:1:1:2:0/0:0/1:0.125:0:0:.:.	173,46,0,12:1:1:2:0/0:0/1:0.125:0:0:.:.
chr4_ref_v2	211153	.	GA	G	.	PASS	IntersectsRepeat=1;RepeatCorrectionApplied=1	SAC:ACF:DF:PD:GT:SGT:SF:SV:SIG:MT:PAC	79,102,7,9:1:1:2:0/0:0/1:0.125:0	17,19,0,0:1:1:2:0/0:./.:.:0:0:.:.	18,47,2,2:1:1:2:0/0:./.:.:0:0:.:.	46,119,9,10:1:1:2:0/0:0/1:0.125:0:0:.:.
chr4_ref_v2	211254	.	CAT	C	.	PASS	IntersectsRepeat=1;RepeatCorrectionApplied=1	SAC:ACF:DF:PD:GT:SGT:SF:SV:SIG:MT:PAC	88,79,8,5:1:1:2:0/0:./.:.:0	21,20,2,2:1:1:2:0/0:0/1:0.125:0:0:.:.	32,27,0,3:1:1:2:0/0:./.:.:0:0:.:.	79,72,4,7:1:1:2:0/0:./.:.:0:0:.:.
chr4_ref_v2	212379	.	G	GTTT	.	PASS	IntersectsRepeat=1;RepeatCorrectionApplied=1	SAC:ACF:DF:PD:GT:SGT:SF:SV:SIG:MT:PAC	3,36,32,1:1:1:2:0/1:0/0:0.125:0	3,9,8,2:1:1:2:0/1:0/0:0.125:0:0:.:.	1,31,5,1:1:1:2:0/0:0/1:0.25:0:0:.:.	4,66,31,6:1:1:2:0/1:0/0:0.25:0:0:.:.
chr4_ref_v2	226755	.	CAT	C	.	PASS	IntersectsRepeat=1;RepeatCorrectionApplied=1	SAC:ACF:DF:PD:GT:SGT:SF:SV:SIG:MT:PAC	12,13,1,3:1:1:2:0/0:./.:.:0	6,13,1,3:1:1:2:0/0:./.:.:0:0:.:.	7,10,7,2:1:1:2:0/0:0/1:0.5:0:0:.:.	20,26,2,3:1:1:2:0/0:./.:.:0:0:.:.
chr4_ref_v2	239688	.	A	C	.	PASS	IntersectsRepeat=0;RepeatCorrectionApplied=0	SAC:ACF:DF:PD:GT:SGT:SF:SV:SIG:MT:PAC	108,12,0,24:1:1:2:0/0:0/1:0.25:0	17,1,0,2:1:1:2:0/0:0/1:0.25:0:0:.:.	50,5,0,1:1:1:2:0/0:./.:.:0:0:.:.	160,23,0,4:1:1:2:0/0:0/1:0.125:0:0:.:.
chr4_ref_v2	240077	.	CAT	C	.	PASS	IntersectsRepeat=1;RepeatCorrectionApplied=1	SAC:ACF:DF:PD:GT:SGT:SF:SV:SIG:MT:PAC	47,44,13,7:1:1:2:0/0:0/1:0.125:0	16,12,4,3:1:1:2:0/0:0/1:0.25:0:0:.:.	18,19,1,2:1:1:2:0/0:./.:.:0:0:.:.	65,59,5,6:1:1:2:0/0:./.:.:0:0:.:.
chr4_ref_v2	269435	.	C	G	.	PASS	IntersectsRepeat=0;RepeatCorrectionApplied=0	SAC:ACF:DF:PD:GT:SGT:SF:SV:SIG:MT:PAC	26,133,30,0:1:1:2:0/0:0/1:0.25:0	6,18,2,0:1:1:2:0/0:0/1:0.25:0:0:.:.	12,40,3,0:1:1:2:0/0:0/1:0.125:0:0:.:.	45,168,23,1:1:1:2:0/0:0/1:0.25:0:0:.:.
chr4_ref_v2	273568	.	GTT	G	.	PASS	IntersectsRepeat=1;RepeatCorrectionApplied=1	SAC:ACF:DF:PD:GT:SGT:SF:SV:SIG:MT:PAC	21,23,0,2:1:1:2:0/0:0/1:0.125:0	2,4,0,0:1:0:2:./.:./.:.:0:0:.:.	6,7,0,0:1:0:2:./.:./.:.:0:0:.:.	22,22,0,5:1:1:2:0/0:0/1:0.25:0:0:.:.
chr4_ref_v2	276188	.	G	C	.	PASS	IntersectsRepeat=1;RepeatCorrectionApplied=0	SAC:ACF:DF:PD:GT:SGT:SF:SV:SIG:MT:PAC	114,18,1,34:1:1:2:0/0:0/1:0.5:0	23,2,0,3:1:1:2:0/0:0/1:0.25:0:0:.:.	51,17,0,3:1:1:2:0/0:0/1:0.125:0:0:.:.	155,57,0,12:1:1:2:0/0:0/1:0.125:0:0:.:.
chr4_ref_v2	278644	.	A	T	.	PASS	IntersectsRepeat=0;RepeatCorrectionApplied=0	SAC:ACF:DF:PD:GT:SGT:SF:SV:SIG:MT:PAC	0,0,137,141:1:1:2:1/1:./.:.:0	0,0,22,30:1:1:2:1/1:./.:.:0:0:.:.	1,1,75,88:1:1:2:1/1:./.:.:0:0:.:.	0,0,147,158:1:1:2:1/1:./.:.:0:0:.:.
chr4_ref_v2	278646	.	G	A	.	PASS	IntersectsRepeat=0;RepeatCorrectionApplied=0	SAC:ACF:DF:PD:GT:SGT:SF:SV:SIG:MT:PAC	0,0,124,134:1:1:2:1/1:./.:.:0	0,0,20,26:1:1:2:1/1:./.:.:0:0:.:.	2,3,65,82:1:1:2:1/1:0/1:0.125:0:0:.:.	0,0,131,143:1:1:2:1/1:./.:.:0:0:.:.
chr4_ref_v2	286821	.	CT	C	.	PASS	IntersectsRepeat=1;RepeatCorrectionApplied=1	SAC:ACF:DF:PD:GT:SGT:SF:SV:SIG:MT:PAC	58,49,11,4:1:1:2:0/0:./.:.:0	10,8,1,0:1:0:2:./.:./.:.:0:0:.:.	21,18,6,4:1:1:2:0/0:0/1:0.25:0:0:.:.	81,72,17,8:1:1:2:0/0:0/1:0.125:0:0:.:.
chr4_ref_v2	315002	.	A	C	.	PASS	IntersectsRepeat=1;RepeatCorrectionApplied=0	SAC:ACF:DF:PD:GT:SGT:SF:SV:SIG:MT:PAC	93,41,0,29:1:1:2:0/0:0/1:0.5:0	14,4,1,6:1:1:2:0/0:0/1:0.5:0:0:.:.	22,23,0,9:1:1:2:0/0:0/1:0.5:0:0:.:.	84,47,0,37:1:1:2:0/0:0/1:0.5:0:0:.:.
chr4_ref_v2	322992	.	T	C	.	PASS	IntersectsRepeat=1;RepeatCorrectionApplied=0	SAC:ACF:DF:PD:GT:SGT:SF:SV:SIG:MT:PAC	119,48,0,0:1:1:2:0/0:./.:.:0	40,19,0,0:1:1:2:0/0:./.:.:0:0:.:.	25,14,25,14:1:1:2:0/1:./.:.:0:1:g.322992T>C:0	100,69,0,0:1:1:2:0/0:./.:.:0:0:.:.
chr4_ref_v2	323616	.	GAT	G	.	PASS	IntersectsRepeat=1;RepeatCorrectionApplied=1	SAC:ACF:DF:PD:GT:SGT:SF:SV:SIG:MT:PAC	17,26,5,10:1:1:2:0/0:0/1:0.25:0	8,13,7,4:1:1:2:0/0:0/1:0.5:0:0:.:.	8,10,1,1:1:1:2:0/0:./.:.:0:0:.:.	18,27,7,8:1:1:2:0/0:0/1:0.125:0:0:.:.
chr4_ref_v2	329580	.	TTA	T	.	PASS	IntersectsRepeat=1;RepeatCorrectionApplied=1	SAC:ACF:DF:PD:GT:SGT:SF:SV:SIG:MT:PAC	23,29,6,3:1:1:2:0/0:./.:.:0	12,19,3,1:1:1:2:0/0:./.:.:0:0:.:.	12,11,1,1:1:1:2:0/0:./.:.:0:0:.:.	33,25,3,7:1:1:2:0/0:./.:.:0:0:.:.
chr4_ref_v2	336145	.	CT	C	.	PASS	IntersectsRepeat=1;RepeatCorrectionApplied=1	SAC:ACF:DF:PD:GT:SGT:SF:SV:SIG:MT:PAC	45,17,3,4:1:1:2:0/0:./.:.:0	8,6,2,0:1:0:2:./.:./.:.:0:0:.:.	16,9,3,3:1:1:2:0/0:./.:.:0:0:.:.	52,33,10,8:1:1:2:0/0:./.:.:0:0:.:.
chr4_ref_v2	343943	.	G	GTA	.	PASS	IntersectsRepeat=1;RepeatCorrectionApplied=1	SAC:ACF:DF:PD:GT:SGT:SF:SV:SIG:MT:PAC	11,4,21,24:1:1:2:1/1:0/1:0.125:0	3,11,6,13:1:1:2:0/1:1/1:0.25:0:0:.:.	2,3,6,13:1:1:2:1/1:0/1:0.125:0:0:.:.	9,14,30,41:1:1:2:1/1:0/1:0.125:0:0:.:.
chr4_ref_v2	369196	.	C	CAAAAAAAAAAAAAA	.	PASS	IntersectsRepeat=1;RepeatCorrectionApplied=1	SAC:ACF:DF:PD:GT:SGT:SF:SV:SIG:MT:PAC	3,0,6,1:1:1:2:./.:./.:.:0	1,0,3,0:1:0:2:./.:./.:.:0:0:.:.	4,1,1,0:1:1:2:./.:./.:.:0:0:.:.	16,1,10,3:1:1:2:0/1:0/0:0.125:0:0:.:.
chr4_ref_v2	369220	.	AG	A	.	PASS	IntersectsRepeat=1;RepeatCorrectionApplied=0	SAC:ACF:DF:PD:GT:SGT:SF:SV:SIG:MT:PAC	25,18,2,0:1:1:2:0/0:0/1:0.125:0	6,5,1,0:1:0:2:./.:./.:.:0:0:.:.	4,10,4,0:1:1:2:./.:./.:.:0:0:.:.	29,21,10,0:1:1:2:0/0:0/1:0.5:0:0:.:.
chr4_ref_v2	369227	.	G	A	.	PASS	IntersectsRepeat=1;RepeatCorrectionApplied=0	SAC:ACF:DF:PD:GT:SGT:SF:SV:SIG:MT:PAC	65,28,2,0:1:1:2:0/0:./.:.:0	12,6,1,0:1:0:2:./.:./.:.:0:0:.:.	20,12,4,0:1:1:2:0/0:0/1:0.25:0:0:.:.	77,33,10,0:1:1:2:0/0:0/1:0.25:0:0:.:.
chr4_ref_v2	369231	.	G	A	.	PASS	IntersectsRepeat=1;RepeatCorrectionApplied=0	SAC:ACF:DF:PD:GT:SGT:SF:SV:SIG:MT:PAC	50,25,2,0:1:1:2:0/0:./.:.:0	11,5,1,0:1:0:2:./.:./.:.:0:0:.:.	14,9,4,0:1:1:2:0/0:0/1:0.25:0:0:.:.	56,30,10,0:1:1:2:0/0:0/1:0.25:0:0:.:.
chr4_ref_v2	369236	.	A	G	.	PASS	IntersectsRepeat=1;RepeatCorrectionApplied=0	SAC:ACF:DF:PD:GT:SGT:SF:SV:SIG:MT:PAC	65,28,2,0:1:1:2:0/0:./.:.:0	12,6,1,0:1:0:2:./.:./.:.:0:0:.:.	20,11,4,0:1:1:2:0/0:0/1:0.25:0:0:.:.	76,32,10,0:1:1:2:0/0:0/1:0.25:0:0:.:.
chr4_ref_v2	381331	.	T	C	.	PASS	IntersectsRepeat=0;RepeatCorrectionApplied=0	SAC:ACF:DF:PD:GT:SGT:SF:SV:SIG:MT:PAC	128,139,0,0:1:1:2:0/0:./.:.:0	12,8,6,7:1:1:2:0/1:0/0:0.25:0:1:g.381331T>C:0	36,50,0,0:1:1:2:0/0:./.:.:0:0:.:.	124,131,0,0:1:1:2:0/0:./.:.:0:0:.:.
chr4_ref_v2	385893	.	G	T	.	PASS	IntersectsRepeat=0;RepeatCorrectionApplied=0	SAC:ACF:DF:PD:GT:SGT:SF:SV:SIG:MT:PAC	17,85,28,0:1:1:2:0/0:0/1:0.5:0	14,26,1,0:1:1:2:0/0:./.:.:0:0:.:.	14,40,3,0:1:1:2:0/0:0/1:0.125:0:0:.:.	63,85,3,0:1:1:2:0/0:./.:.:0:0:.:.
chr4_ref_v2	392047	.	GT	G	.	PASS	IntersectsRepeat=1;RepeatCorrectionApplied=1	SAC:ACF:DF:PD:GT:SGT:SF:SV:SIG:MT:PAC	57,56,2,8:1:1:2:0/0:0/1:0.125:0	7,8,1,0:1:0:2:./.:./.:.:0:0:.:.	28,23,6,1:1:1:2:0/0:0/1:0.125:0:0:.:.	68,72,4,6:1:1:2:0/0:./.:.:0:0:.:.
chr4_ref_v2	392083	.	GAC	G	.	PASS	IntersectsRepeat=1;RepeatCorrectionApplied=1	SAC:ACF:DF:PD:GT:SGT:SF:SV:SIG:MT:PAC	34,81,7,11:1:1:2:0/0:./.:.:0	3,7,0,0:1:0:2:./.:./.:.:0:0:.:.	12,29,1,3:1:1:2:0/0:./.:.:0:0:.:.	40,68,2,8:1:1:2:0/0:./.:.:0:0:.:.
chr4_ref_v2	402669	.	T	G	.	PASS	IntersectsRepeat=0;RepeatCorrectionApplied=0	SAC:ACF:DF:PD:GT:SGT:SF:SV:SIG:MT:PAC	46,119,43,0:1:1:2:0/0:0/1:0.5:0	13,33,1,0:1:1:2:0/0:./.:.:0:0:.:.	46,58,9,0:1:1:2:0/0:0/1:0.125:0:0:.:.	115,127,16,0:1:1:2:0/0:0/1:0.125:0:0:.:.
chr4_ref_v2	410825	.	AT	A	.	PASS	IntersectsRepeat=1;RepeatCorrectionApplied=1	SAC:ACF:DF:PD:GT:SGT:SF:SV:SIG:MT:PAC	39,49,1,3:1:1:2:0/0:./.:.:0	4,5,1,0:1:0:2:./.:./.:.:0:0:.:.	19,20,6,3:1:1:2:0/0:0/1:0.125:0:0:.:.	39,51,4,9:1:1:2:0/0:./.:.:0:0:.:.
chr4_ref_v2	436136	.	CT	C	.	PASS	IntersectsRepeat=1;RepeatCorrectionApplied=1	SAC:ACF:DF:PD:GT:SGT:SF:SV:SIG:MT:PAC	33,45,3,6:1:1:2:0/0:./.:.:0	8,9,0,1:1:0:2:./.:./.:.:0:0:.:.	18,17,1,3:1:1:2:0/0:./.:.:0:0:.:.	36,40,4,10:1:1:2:0/0:./.:.:0:0:.:.
chr4_ref_v2	450126	.	GTA	G	.	PASS	IntersectsRepeat=1;RepeatCorrectionApplied=1	SAC:ACF:DF:PD:GT:SGT:SF:SV:SIG:MT:PAC	35,39,17,9:1:1:2:0/0:0/1:0.25:0	10,8,5,2:1:1:2:0/0:0/1:0.5:0:0:.:.	19,12,1,4:1:1:2:0/0:./.:.:0:0:.:.	47,42,9,8:1:1:2:0/0:./.:.:0:0:.:.
chr4_ref_v2	452440	.	CT	C	.	PASS	IntersectsRepeat=1;RepeatCorrectionApplied=1	SAC:ACF:DF:PD:GT:SGT:SF:SV:SIG:MT:PAC	0,1,90,114:1:1:2:1/1:./.:.:0	1,0,26,16:1:1:2:1/1:./.:.:0:0:.:.	2,2,31,47:1:1:2:1/1:0/1:0.125:0:0:.:.	1,1,75,93:1:1:2:1/1:./.:.:0:0:.:.
chr4_ref_v2	465606	.	CA	C	.	PASS	IntersectsRepeat=1;RepeatCorrectionApplied=1	SAC:ACF:DF:PD:GT:SGT:SF:SV:SIG:MT:PAC	85,75,10,10:1:1:2:0/0:0/1:0.125:0	16,12,1,2:1:1:2:0/0:0/1:0.125:0:0:.:.	41,40,3,0:1:1:2:0/0:./.:.:0:0:.:.	104,103,5,5:1:1:2:0/0:./.:.:0:0:.:.
chr4_ref_v2	476641	.	T	G	.	PASS	IntersectsRepeat=1;RepeatCorrectionApplied=0	SAC:ACF:DF:PD:GT:SGT:SF:SV:SIG:MT:PAC	42,81,38,0:1:1:2:0/0:0/1:0.5:0	8,16,4,0:1:1:2:0/0:0/1:0.25:0:0:.:.	27,41,10,0:1:1:2:0/0:0/1:0.25:0:0:.:.	64,88,23,0:1:1:2:0/0:0/1:0.25:0:0:.:.
chr4_ref_v2	482411	.	GA	G,GAA	.	PASS	IntersectsRepeat=1;RepeatCorrectionApplied=1	SAC:ACF:DF:PD:GT:SGT:SF:SV:SIG:MT:PAC	13,11,6,7,2,10:1:1:2:0/2:0/1:0.5:0	2,7,1,2,1,1:1:0:2:./.:./.:.:0:0:.:.	7,16,4,4,2,3:1:1:2:0/0:0/2:0.125:0:0:.:.	18,26,5,16,1,4:1:1:2:0/0:0/1:0.5:0:0:.:.
chr4_ref_v2	489380	.	AAT	A	.	PASS	IntersectsRepeat=1;RepeatCorrectionApplied=1	SAC:ACF:DF:PD:GT:SGT:SF:SV:SIG:MT:PAC	25,26,8,8:1:1:2:0/0:0/1:0.25:0	11,12,4,10:1:1:2:0/0:0/1:0.5:0:0:.:.	8,7,3,2:1:1:2:0/0:0/1:0.25:0:0:.:.	30,24,4,2:1:1:2:0/0:./.:.:0:0:.:.
chr4_ref_v2	515462	.	C	T	.	ExcRegion	IntersectsRepeat=1;RepeatCorrectionApplied=0	SAC:ACF:DF:PD:GT:SGT:SF:SV:SIG:MT:PAC	0,0,0,0:0:1:2:./.:./.:.:0	0,0,1,1:1:1:2:./.:./.:.:0:0:.:.	0,0,0,0:0:1:2:./.:./.:.:0:0:.:.	0,0,0,0:0:1:2:./.:./.:.:0:0:.:.
chr4_ref_v2	515474	.	T	C	.	ExcRegion	IntersectsRepeat=0;RepeatCorrectionApplied=0	SAC:ACF:DF:PD:GT:SGT:SF:SV:SIG:MT:PAC	0,0,0,0:0:1:2:./.:./.:.:0	0,0,1,1:1:1:2:./.:./.:.:0:0:.:.	0,0,0,0:0:1:2:./.:./.:.:0:0:.:.	0,0,0,0:0:1:2:./.:./.:.:0:0:.:.
chr4_ref_v2	515526	.	C	T	.	ExcRegion	IntersectsRepeat=0;RepeatCorrectionApplied=0	SAC:ACF:DF:PD:GT:SGT:SF:SV:SIG:MT:PAC	0,3,0,0:0:1:2:./.:./.:.:0	0,1,0,0:0:1:2:./.:./.:.:0:0:.:.	0,1,0,0:0:1:2:./.:./.:.:0:0:.:.	0,1,1,1:1:1:2:./.:./.:.:0:0:.:.
chr4_ref_v2	515674	.	G	T	.	ExcRegion	IntersectsRepeat=0;RepeatCorrectionApplied=0	SAC:ACF:DF:PD:GT:SGT:SF:SV:SIG:MT:PAC	2,1,0,0:1:1:2:./.:./.:.:0	0,0,0,1:0:1:2:./.:./.:.:0:0:.:.	2,2,0,0:1:1:2:./.:./.:.:0:0:.:.	10,2,0,0:1:1:2:./.:./.:.:0:0:.:.
chr4_ref_v2	515682	.	C	T	.	ExcRegion	IntersectsRepeat=0;RepeatCorrectionApplied=0	SAC:ACF:DF:PD:GT:SGT:SF:SV:SIG:MT:PAC	0,1,0,0:0:1:2:./.:./.:.:0	0,0,0,1:0:1:2:./.:./.:.:0:0:.:.	0,2,0,0:0:1:2:./.:./.:.:0:0:.:.	1,2,0,0:1:1:2:./.:./.:.:0:0:.:.
chr4_ref_v2	519838	.	G	GT	.	PASS	IntersectsRepeat=1;RepeatCorrectionApplied=1	SAC:ACF:DF:PD:GT:SGT:SF:SV:SIG:MT:PAC	1,9,3,3:1:0:2:./.:./.:.:0	2,1,0,0:1:0:2:./.:./.:.:0:0:.:.	1,3,1,0:1:0:2:./.:./.:.:0:0:.:.	1,8,5,2:1:0:2:./.:./.:.:0:0:.:.
chr4_ref_v2	538648	.	GTA	G	.	PASS	IntersectsRepeat=1;RepeatCorrectionApplied=1	SAC:ACF:DF:PD:GT:SGT:SF:SV:SIG:MT:PAC	9,11,5,11:1:1:2:0/1:0/0:0.25:0	6,9,4,3:1:1:2:0/0:0/1:0.25:0:0:.:.	2,4,2,3:1:1:2:./.:./.:.:0:0:.:.	22,29,9,8:1:1:2:0/0:0/1:0.125:0:0:.:.
chr4_ref_v2	542473	.	CA	C	.	PASS	IntersectsRepeat=1;RepeatCorrectionApplied=1	SAC:ACF:DF:PD:GT:SGT:SF:SV:SIG:MT:PAC	54,51,8,6:1:1:2:0/0:./.:.:0	7,5,1,0:1:0:2:./.:./.:.:0:0:.:.	19,19,7,7:1:1:2:0/0:0/1:0.25:0:0:.:.	69,61,15,4:1:1:2:0/0:./.:.:0:0:.:.
chr4_ref_v2	548461	.	G	GT,GTT	.	PASS	IntersectsRepeat=1;RepeatCorrectionApplied=1	SAC:ACF:DF:PD:GT:SGT:SF:SV:SIG:MT:PAC	2,8,0,4,15,11:1:1:2:0/2:2/2:0.5:0	0,0,0,1,1,2:1:0:2:./.:./.:.:0:0:.:.	4,3,1,3,3,3:1:0:2:./.:./.:.:0:0:.:.	4,7,5,3,13,6:1:1:2:0/2:2/2:0.25:0:0:.:.
chr4_ref_v2	551734	.	C	CA	.	PASS	IntersectsRepeat=1;RepeatCorrectionApplied=1	SAC:ACF:DF:PD:GT:SGT:SF:SV:SIG:MT:PAC	49,36,11,3:1:1:2:0/0:0/1:0.125:0	13,12,3,1:1:1:2:0/0:0/1:0.125:0:0:.:.	24,24,6,0:1:1:2:0/0:0/1:0.125:0:0:.:.	52,44,8,4:1:1:2:0/0:0/1:0.125:0:0:.:.
chr4_ref_v2	552986	.	AT	A	.	PASS	IntersectsRepeat=1;RepeatCorrectionApplied=1	SAC:ACF:DF:PD:GT:SGT:SF:SV:SIG:MT:PAC	64,85,5,4:1:1:2:0/0:./.:.:0	16,16,3,2:1:1:2:0/0:0/1:0.125:0:0:.:.	26,32,0,0:1:1:2:0/0:./.:.:0:0:.:.	62,71,2,2:1:1:2:0/0:./.:.:0:0:.:.
chr4_ref_v2	592896	.	GT	G	.	PASS	IntersectsRepeat=1;RepeatCorrectionApplied=1	SAC:ACF:DF:PD:GT:SGT:SF:SV:SIG:MT:PAC	77,90,3,4:1:1:2:0/0:./.:.:0	19,23,0,0:1:1:2:0/0:./.:.:0:0:.:.	23,32,5,3:1:1:2:0/0:0/1:0.125:0:0:.:.	76,99,7,6:1:1:2:0/0:./.:.:0:0:.:.
chr4_ref_v2	606957	.	G	GAA	.	PASS	IntersectsRepeat=1;RepeatCorrectionApplied=1	SAC:ACF:DF:PD:GT:SGT:SF:SV:SIG:MT:PAC	44,0,6,13:1:1:2:0/0:0/1:0.5:1	12,2,1,4:1:0:2:./.:./.:.:0:0:.:.	17,3,2,5:1:1:2:0/0:0/1:0.5:0:0:.:.	34,9,5,10:1:1:2:0/0:0/1:0.5:0:0:.:.
chr4_ref_v2	621794	.	GA	G,GAAAAAA	.	PASS	IntersectsRepeat=1;RepeatCorrectionApplied=1	SAC:ACF:DF:PD:GT:SGT:SF:SV:SIG:MT:PAC	12,4,9,2,1,15:1:1:2:0/2:0/1:0.25:0	3,0,1,1,2,5:1:0:2:./.:./.:.:0:0:.:.	5,6,3,2,0,8:1:1:2:0/2:0/1:0.25:0:0:.:.	17,6,10,3,4,11:1:1:2:0/2:0/1:0.5:0:0:.:.
chr4_ref_v2	630748	.	GT	G	.	PASS	IntersectsRepeat=1;RepeatCorrectionApplied=1	SAC:ACF:DF:PD:GT:SGT:SF:SV:SIG:MT:PAC	49,28,10,5:1:1:2:0/0:./.:.:0	4,7,2,3:1:0:2:./.:./.:.:0:0:.:.	16,17,4,4:1:1:2:0/0:0/1:0.125:0:0:.:.	59,42,11,6:1:1:2:0/0:./.:.:0:0:.:.
chr4_ref_v2	645017	.	GA	G	.	PASS	IntersectsRepeat=1;RepeatCorrectionApplied=1	SAC:ACF:DF:PD:GT:SGT:SF:SV:SIG:MT:PAC	81,58,12,4:1:1:2:0/0:./.:.:0	14,10,3,0:1:1:2:0/0:0/1:0.125:0:0:.:.	38,22,2,0:1:1:2:0/0:./.:.:0:0:.:.	89,70,12,7:1:1:2:0/0:0/1:0.125:0:0:.:.
chr4_ref_v2	645267	.	C	T	.	PASS	IntersectsRepeat=0;RepeatCorrectionApplied=0	SAC:ACF:DF:PD:GT:SGT:SF:SV:SIG:MT:PAC	83,95,5,0:1:1:2:0/0:0/1:0.125:0	18,18,3,0:1:1:2:0/0:0/1:0.25:0:0:.:.	22,33,6,1:1:1:2:0/0:0/1:0.25:0:0:.:.	61,112,2,0:1:1:2:0/0:./.:.:0:0:.:.
chr4_ref_v2	645348	.	A	G	.	PASS	IntersectsRepeat=0;RepeatCorrectionApplied=0	SAC:ACF:DF:PD:GT:SGT:SF:SV:SIG:MT:PAC	111,58,71,0:1:1:2:0/0:0/1:0.5:0	19,14,10,0:1:1:2:0/0:0/1:0.5:0:0:.:.	40,14,17,0:1:1:2:0/0:0/1:0.5:0:0:.:.	129,54,49,0:1:1:2:0/0:0/1:0.5:0:0:.:.
chr4_ref_v2	645358	.	CG	C	.	PASS	IntersectsRepeat=0;RepeatCorrectionApplied=0	SAC:ACF:DF:PD:GT:SGT:SF:SV:SIG:MT:PAC	150,62,32,0:1:1:2:0/0:0/1:0.25:0	24,13,6,0:1:1:2:0/0:0/1:0.25:0:0:.:.	53,20,5,0:1:1:2:0/0:0/1:0.125:0:0:.:.	169,50,15,0:1:1:2:0/0:0/1:0.125:0:0:.:.
chr4_ref_v2	645380	.	A	G	.	PASS	IntersectsRepeat=0;RepeatCorrectionApplied=0	SAC:ACF:DF:PD:GT:SGT:SF:SV:SIG:MT:PAC	129,62,35,0:1:1:2:0/0:0/1:0.25:0	25,13,3,0:1:1:2:0/0:0/1:0.25:0:0:.:.	48,22,11,0:1:1:2:0/0:0/1:0.25:0:0:.:.	138,57,33,0:1:1:2:0/0:0/1:0.25:0:0:.:.
chr4_ref_v2	645384	.	C	T	.	PASS	IntersectsRepeat=0;RepeatCorrectionApplied=0	SAC:ACF:DF:PD:GT:SGT:SF:SV:SIG:MT:PAC	131,64,21,0:1:1:2:0/0:0/1:0.25:0	22,14,4,0:1:1:2:0/0:0/1:0.25:0:0:.:.	56,22,2,0:1:1:2:0/0:./.:.:0:0:.:.	159,60,9,0:1:1:2:0/0:0/1:0.125:0:0:.:.
chr4_ref_v2	645387	.	T	G	.	PASS	IntersectsRepeat=1;RepeatCorrectionApplied=0	SAC:ACF:DF:PD:GT:SGT:SF:SV:SIG:MT:PAC	93,67,55,0:1:1:2:0/0:0/1:0.5:0	18,16,7,0:1:1:2:0/0:0/1:0.5:0:0:.:.	44,24,12,0:1:1:2:0/0:0/1:0.25:0:0:.:.	125,67,39,2:1:1:2:0/0:0/1:0.25:0:0:.:.
chr4_ref_v2	645393	.	A	G	.	PASS	IntersectsRepeat=1;RepeatCorrectionApplied=0	SAC:ACF:DF:PD:GT:SGT:SF:SV:SIG:MT:PAC	123,65,13,0:1:1:2:0/0:0/1:0.125:0	19,15,3,0:1:1:2:0/0:0/1:0.25:0:0:.:.	57,26,1,0:1:1:2:0/0:./.:.:0:0:.:.	165,77,6,0:1:1:2:0/0:0/1:0.125:0:0:.:.
chr4_ref_v2	645399	.	T	G	.	PASS	IntersectsRepeat=1;RepeatCorrectionApplied=0	SAC:ACF:DF:PD:GT:SGT:SF:SV:SIG:MT:PAC	90,67,25,0:1:1:2:0/0:0/1:0.25:0	22,15,1,0:1:1:2:0/0:./.:.:0:0:.:.	46,29,10,2:1:1:2:0/0:0/1:0.25:0:0:.:.	132,76,25,4:1:1:2:0/0:0/1:0.25:0:0:.:.
chr4_ref_v2	645406	.	CGTTTTGTTAT	C	.	PASS	IntersectsRepeat=0;RepeatCorrectionApplied=0	SAC:ACF:DF:PD:GT:SGT:SF:SV:SIG:MT:PAC	83,89,23,1:1:1:2:0/0:0/1:0.25:0	19,18,1,0:1:1:2:0/0:./.:.:0:0:.:.	43,32,8,2:1:1:2:0/0:0/1:0.25:0:0:.:.	123,93,18,6:1:1:2:0/0:0/1:0.25:1:0:.:.
chr4_ref_v2	645422	.	T	A	.	ExcRegion	IntersectsRepeat=1;RepeatCorrectionApplied=0	SAC:ACF:DF:PD:GT:SGT:SF:SV:SIG:MT:PAC	71,95,20,1:1:1:2:./.:./.:.:0	15,14,1,0:1:1:2:./.:./.:.:0:0:.:.	34,33,7,3:1:1:2:./.:./.:.:0:0:.:.	101,93,15,7:1:1:2:./.:./.:.:0:0:.:.
chr4_ref_v2	645423	.	ATATG	A	.	ExcRegion	IntersectsRepeat=1;RepeatCorrectionApplied=0	SAC:ACF:DF:PD:GT:SGT:SF:SV:SIG:MT:PAC	71,99,19,1:1:1:2:./.:./.:.:0	15,14,1,0:1:1:2:./.:./.:.:0:0:.:.	34,35,7,3:1:1:2:./.:./.:.:0:0:.:.	100,99,13,7:1:1:2:./.:./.:.:0:0:.:.
chr4_ref_v2	645432	.	T	TG	.	ExcRegion	IntersectsRepeat=0;RepeatCorrectionApplied=0	SAC:ACF:DF:PD:GT:SGT:SF:SV:SIG:MT:PAC	63,97,15,2:1:1:2:./.:./.:.:0	14,13,0,0:1:1:2:./.:./.:.:0:0:.:.	31,38,3,3:1:1:2:./.:./.:.:0:0:.:.	87,95,8,8:1:1:2:./.:./.:.:0:0:.:.
chr4_ref_v2	645435	.	T	TG	.	ExcRegion	IntersectsRepeat=0;RepeatCorrectionApplied=0	SAC:ACF:DF:PD:GT:SGT:SF:SV:SIG:MT:PAC	60,96,8,3:1:1:2:./.:./.:.:0	14,14,0,0:1:1:2:./.:./.:.:0:0:.:.	29,37,1,3:1:1:2:./.:./.:.:0:0:.:.	84,96,5,8:1:1:2:./.:./.:.:0:0:.:.
chr4_ref_v2	645436	.	T	TTG	.	ExcRegion	IntersectsRepeat=0;RepeatCorrectionApplied=0	SAC:ACF:DF:PD:GT:SGT:SF:SV:SIG:MT:PAC	59,94,4,3:1:1:2:./.:./.:.:0	14,14,0,0:1:1:2:./.:./.:.:0:0:.:.	29,36,1,3:1:1:2:./.:./.:.:0:0:.:.	83,96,3,9:1:1:2:./.:./.:.:0:0:.:.
chr4_ref_v2	645511	.	G	A	.	ExcRegion	IntersectsRepeat=0;RepeatCorrectionApplied=0	SAC:ACF:DF:PD:GT:SGT:SF:SV:SIG:MT:PAC	1,138,0,38:1:1:2:./.:./.:.:0	0,29,0,3:1:1:2:./.:./.:.:0:0:.:.	0,49,0,14:1:1:2:./.:./.:.:0:0:.:.	1,113,0,38:1:1:2:./.:./.:.:0:0:.:.
chr4_ref_v2	645517	.	T	A	.	ExcRegion	IntersectsRepeat=0;RepeatCorrectionApplied=0	SAC:ACF:DF:PD:GT:SGT:SF:SV:SIG:MT:PAC	0,106,0,76:1:1:2:./.:./.:.:0	0,22,0,10:1:1:2:./.:./.:.:0:0:.:.	0,40,0,21:1:1:2:./.:./.:.:0:0:.:.	0,103,0,53:1:1:2:./.:./.:.:0:0:.:.
chr4_ref_v2	645527	.	A	T	.	ExcRegion	IntersectsRepeat=0;RepeatCorrectionApplied=0	SAC:ACF:DF:PD:GT:SGT:SF:SV:SIG:MT:PAC	0,103,0,80:1:1:2:./.:./.:.:0	0,23,0,11:1:1:2:./.:./.:.:0:0:.:.	0,40,0,22:1:1:2:./.:./.:.:0:0:.:.	0,98,0,56:1:1:2:./.:./.:.:0:0:.:.
chr4_ref_v2	645528	.	T	C	.	ExcRegion	IntersectsRepeat=1;RepeatCorrectionApplied=0	SAC:ACF:DF:PD:GT:SGT:SF:SV:SIG:MT:PAC	0,102,0,80:1:1:2:./.:./.:.:0	0,23,0,11:1:1:2:./.:./.:.:0:0:.:.	0,40,0,22:1:1:2:./.:./.:.:0:0:.:.	0,98,0,56:1:1:2:./.:./.:.:0:0:.:.
chr4_ref_v2	645533	.	G	T	.	ExcRegion	IntersectsRepeat=0;RepeatCorrectionApplied=0	SAC:ACF:DF:PD:GT:SGT:SF:SV:SIG:MT:PAC	0,102,0,80:1:1:2:./.:./.:.:0	0,20,0,12:1:1:2:./.:./.:.:0:0:.:.	0,38,0,22:1:1:2:./.:./.:.:0:0:.:.	0,100,0,57:1:1:2:./.:./.:.:0:0:.:.
chr4_ref_v2	645541	.	G	A	.	ExcRegion	IntersectsRepeat=0;RepeatCorrectionApplied=0	SAC:ACF:DF:PD:GT:SGT:SF:SV:SIG:MT:PAC	0,99,0,82:1:1:2:./.:./.:.:0	0,17,0,11:1:1:2:./.:./.:.:0:0:.:.	0,38,0,22:1:1:2:./.:./.:.:0:0:.:.	0,102,0,50:1:1:2:./.:./.:.:0:0:.:.
chr4_ref_v2	645542	.	C	T	.	ExcRegion	IntersectsRepeat=0;RepeatCorrectionApplied=0	SAC:ACF:DF:PD:GT:SGT:SF:SV:SIG:MT:PAC	0,97,0,82:1:1:2:./.:./.:.:0	0,17,0,11:1:1:2:./.:./.:.:0:0:.:.	0,37,0,22:1:1:2:./.:./.:.:0:0:.:.	0,103,0,50:1:1:2:./.:./.:.:0:0:.:.
chr4_ref_v2	645544	.	A	T	.	ExcRegion	IntersectsRepeat=0;RepeatCorrectionApplied=0	SAC:ACF:DF:PD:GT:SGT:SF:SV:SIG:MT:PAC	0,96,0,84:1:1:2:./.:./.:.:0	0,17,0,11:1:1:2:./.:./.:.:0:0:.:.	0,37,0,23:1:1:2:./.:./.:.:0:0:.:.	0,100,0,50:1:1:2:./.:./.:.:0:0:.:.
chr4_ref_v2	645550	.	CACA	C	.	ExcRegion	IntersectsRepeat=1;RepeatCorrectionApplied=0	SAC:ACF:DF:PD:GT:SGT:SF:SV:SIG:MT:PAC	0,92,0,78:1:1:2:./.:./.:.:0	0,18,0,11:1:1:2:./.:./.:.:0:0:.:.	0,36,0,21:1:1:2:./.:./.:.:0:0:.:.	0,102,0,48:1:1:2:./.:./.:.:0:0:.:.
chr4_ref_v2	645556	.	T	A	.	ExcRegion	IntersectsRepeat=0;RepeatCorrectionApplied=0	SAC:ACF:DF:PD:GT:SGT:SF:SV:SIG:MT:PAC	0,87,0,75:1:1:2:./.:./.:.:0	0,17,0,10:1:1:2:./.:./.:.:0:0:.:.	0,33,0,20:1:1:2:./.:./.:.:0:0:.:.	0,94,0,46:1:1:2:./.:./.:.:0:0:.:.
chr4_ref_v2	645558	.	TATA	T	.	ExcRegion	IntersectsRepeat=1;RepeatCorrectionApplied=0	SAC:ACF:DF:PD:GT:SGT:SF:SV:SIG:MT:PAC	0,90,0,74:1:1:2:./.:./.:.:0	0,17,0,10:1:1:2:./.:./.:.:0:0:.:.	0,33,0,20:1:1:2:./.:./.:.:0:0:.:.	0,94,0,44:1:1:2:./.:./.:.:0:0:.:.
chr4_ref_v2	645567	.	T	TACG	.	ExcRegion	IntersectsRepeat=1;RepeatCorrectionApplied=0	SAC:ACF:DF:PD:GT:SGT:SF:SV:SIG:MT:PAC	0,89,0,71:1:1:2:./.:./.:.:0	0,14,0,10:1:1:2:./.:./.:.:0:0:.:.	0,33,0,18:1:1:2:./.:./.:.:0:0:.:.	0,85,0,41:1:1:2:./.:./.:.:0:0:.:.
chr4_ref_v2	645571	.	A	ATTCC	.	ExcRegion	IntersectsRepeat=1;RepeatCorrectionApplied=0	SAC:ACF:DF:PD:GT:SGT:SF:SV:SIG:MT:PAC	0,87,0,62:1:1:2:./.:./.:.:0	0,15,0,10:1:1:2:./.:./.:.:0:0:.:.	0,29,0,15:1:1:2:./.:./.:.:0:0:.:.	0,84,0,37:1:1:2:./.:./.:.:0:0:.:.
chr4_ref_v2	645575	.	T	TTC	.	ExcRegion	IntersectsRepeat=1;RepeatCorrectionApplied=0	SAC:ACF:DF:PD:GT:SGT:SF:SV:SIG:MT:PAC	0,82,0,52:1:1:2:./.:./.:.:0	0,15,0,9:1:1:2:./.:./.:.:0:0:.:.	0,29,0,13:1:1:2:./.:./.:.:0:0:.:.	0,81,0,28:1:1:2:./.:./.:.:0:0:.:.
chr4_ref_v2	645587	.	TTAATA	T	.	ExcRegion	IntersectsRepeat=0;RepeatCorrectionApplied=0	SAC:ACF:DF:PD:GT:SGT:SF:SV:SIG:MT:PAC	0,77,0,23:1:1:2:./.:./.:.:0	0,17,0,3:1:1:2:./.:./.:.:0:0:.:.	0,26,0,6:1:1:2:./.:./.:.:0:0:.:.	0,76,0,8:1:1:2:./.:./.:.:0:0:.:.
chr4_ref_v2	645589	.	A	T	.	ExcRegion	IntersectsRepeat=1;RepeatCorrectionApplied=0	SAC:ACF:DF:PD:GT:SGT:SF:SV:SIG:MT:PAC	0,94,0,4:1:1:2:./.:./.:.:0	0,15,0,4:1:0:2:./.:./.:.:0:0:.:.	0,29,0,0:0:1:2:./.:./.:.:0:0:.:.	0,78,0,4:1:1:2:./.:./.:.:0:0:.:.
chr4_ref_v2	645598	.	TG	T	.	ExcRegion	IntersectsRepeat=0;RepeatCorrectionApplied=0	SAC:ACF:DF:PD:GT:SGT:SF:SV:SIG:MT:PAC	0,66,0,21:1:1:2:./.:./.:.:0	0,16,0,2:1:0:2:./.:./.:.:0:0:.:.	0,19,0,5:1:1:2:./.:./.:.:0:0:.:.	0,62,0,7:1:1:2:./.:./.:.:0:0:.:.
chr4_ref_v2	645625	.	G	A	.	ExcRegion	IntersectsRepeat=0;RepeatCorrectionApplied=0	SAC:ACF:DF:PD:GT:SGT:SF:SV:SIG:MT:PAC	0,47,0,9:1:1:2:./.:./.:.:0	0,10,0,3:1:0:2:./.:./.:.:0:0:.:.	0,12,0,3:1:1:2:./.:./.:.:0:0:.:.	0,0,0,0:0:1:2:./.:./.:.:0:0:.:.
chr4_ref_v2	645626	.	T	C	.	ExcRegion	IntersectsRepeat=0;RepeatCorrectionApplied=0	SAC:ACF:DF:PD:GT:SGT:SF:SV:SIG:MT:PAC	0,46,0,9:1:1:2:./.:./.:.:0	0,10,0,3:1:0:2:./.:./.:.:0:0:.:.	0,12,0,3:1:1:2:./.:./.:.:0:0:.:.	0,0,0,0:0:1:2:./.:./.:.:0:0:.:.
chr4_ref_v2	645637	.	A	T	.	ExcRegion	IntersectsRepeat=0;RepeatCorrectionApplied=0	SAC:ACF:DF:PD:GT:SGT:SF:SV:SIG:MT:PAC	0,37,0,6:1:1:2:./.:./.:.:0	0,12,0,2:1:0:2:./.:./.:.:0:0:.:.	0,10,0,1:1:1:2:./.:./.:.:0:0:.:.	0,33,0,2:1:1:2:./.:./.:.:0:0:.:.
chr4_ref_v2	645642	.	T	C	.	ExcRegion	IntersectsRepeat=0;RepeatCorrectionApplied=0	SAC:ACF:DF:PD:GT:SGT:SF:SV:SIG:MT:PAC	0,36,0,3:1:1:2:./.:./.:.:0	0,11,0,1:1:0:2:./.:./.:.:0:0:.:.	0,10,0,1:1:1:2:./.:./.:.:0:0:.:.	0,28,0,2:1:1:2:./.:./.:.:0:0:.:.
chr4_ref_v2	646442	.	C	T	.	ExcRegion	IntersectsRepeat=0;RepeatCorrectionApplied=0	SAC:ACF:DF:PD:GT:SGT:SF:SV:SIG:MT:PAC	0,0,0,0:0:1:2:./.:./.:.:0	0,0,0,0:0:1:2:./.:./.:.:0:0:.:.	0,0,0,0:0:1:2:./.:./.:.:0:0:.:.	0,0,0,0:0:1:2:./.:./.:.:0:0:.:.
chr4_ref_v2	646445	.	T	C	.	ExcRegion	IntersectsRepeat=0;RepeatCorrectionApplied=0	SAC:ACF:DF:PD:GT:SGT:SF:SV:SIG:MT:PAC	0,0,0,0:0:1:2:./.:./.:.:0	0,0,0,0:0:1:2:./.:./.:.:0:0:.:.	0,0,0,0:0:1:2:./.:./.:.:0:0:.:.	0,0,0,0:0:1:2:./.:./.:.:0:0:.:.
chr4_ref_v2	651049	.	A	T	.	ExcRegion	IntersectsRepeat=0;RepeatCorrectionApplied=0	SAC:ACF:DF:PD:GT:SGT:SF:SV:SIG:MT:PAC	5,0,0,0:0:1:2:./.:./.:.:0	3,0,2,0:1:1:2:./.:./.:.:0:0:.:.	2,0,0,0:0:1:2:./.:./.:.:0:0:.:.	4,0,0,0:0:1:2:./.:./.:.:0:0:.:.
chr4_ref_v2	651060	.	TA	T	.	ExcRegion	IntersectsRepeat=1;RepeatCorrectionApplied=0	SAC:ACF:DF:PD:GT:SGT:SF:SV:SIG:MT:PAC	8,0,0,0:0:1:2:./.:./.:.:0	3,0,1,0:1:1:2:./.:./.:.:0:0:.:.	2,0,0,0:0:1:2:./.:./.:.:0:0:.:.	5,0,0,0:0:1:2:./.:./.:.:0:0:.:.
chr4_ref_v2	651063	.	TA	T	.	ExcRegion	IntersectsRepeat=0;RepeatCorrectionApplied=0	SAC:ACF:DF:PD:GT:SGT:SF:SV:SIG:MT:PAC	9,0,0,0:0:1:2:./.:./.:.:0	3,0,1,0:1:1:2:./.:./.:.:0:0:.:.	2,0,0,0:0:1:2:./.:./.:.:0:0:.:.	5,0,0,0:0:1:2:./.:./.:.:0:0:.:.
chr4_ref_v2	651070	.	A	G	.	ExcRegion	IntersectsRepeat=1;RepeatCorrectionApplied=0	SAC:ACF:DF:PD:GT:SGT:SF:SV:SIG:MT:PAC	14,0,1,0:1:1:2:./.:./.:.:0	4,0,1,0:1:0:2:./.:./.:.:0:0:.:.	4,1,0,0:1:1:2:./.:./.:.:0:0:.:.	5,0,0,0:0:1:2:./.:./.:.:0:0:.:.
chr4_ref_v2	651071	.	C	T	.	ExcRegion	IntersectsRepeat=0;RepeatCorrectionApplied=0	SAC:ACF:DF:PD:GT:SGT:SF:SV:SIG:MT:PAC	15,0,1,0:1:1:2:./.:./.:.:0	4,0,1,0:1:0:2:./.:./.:.:0:0:.:.	5,1,0,0:1:1:2:./.:./.:.:0:0:.:.	5,0,0,0:0:1:2:./.:./.:.:0:0:.:.
chr4_ref_v2	651073	.	GA	G	.	ExcRegion	IntersectsRepeat=0;RepeatCorrectionApplied=0	SAC:ACF:DF:PD:GT:SGT:SF:SV:SIG:MT:PAC	16,0,1,0:1:1:2:./.:./.:.:0	6,0,1,0:1:0:2:./.:./.:.:0:0:.:.	9,1,1,0:1:1:2:./.:./.:.:0:0:.:.	5,0,1,0:1:1:2:./.:./.:.:0:0:.:.
chr4_ref_v2	651116	.	A	G	.	ExcRegion	IntersectsRepeat=1;RepeatCorrectionApplied=0	SAC:ACF:DF:PD:GT:SGT:SF:SV:SIG:MT:PAC	54,0,11,0:1:1:2:./.:./.:.:0	15,0,3,0:1:0:2:./.:./.:.:0:0:.:.	17,1,2,0:1:1:2:./.:./.:.:0:0:.:.	30,0,16,0:1:1:2:./.:./.:.:0:0:.:.
chr4_ref_v2	668864	.	TA	T	.	PASS	IntersectsRepeat=1;RepeatCorrectionApplied=1	SAC:ACF:DF:PD:GT:SGT:SF:SV:SIG:MT:PAC	55,71,5,9:1:1:2:0/0:./.:.:0	24,24,1,2:1:1:2:0/0:./.:.:0:0:.:.	23,25,5,6:1:1:2:0/0:./.:.:0:0:.:.	51,78,12,10:1:1:2:0/0:./.:.:0:0:.:.
chr4_ref_v2	677964	.	A	T	.	PASS	IntersectsRepeat=0;RepeatCorrectionApplied=0	SAC:ACF:DF:PD:GT:SGT:SF:SV:SIG:MT:PAC	21,33,8,0:1:1:2:0/0:0/1:0.25:0	7,8,0,0:1:0:2:./.:./.:.:0:0:.:.	9,13,0,0:1:1:2:0/0:./.:.:0:0:.:.	24,32,13,0:1:1:2:0/0:0/1:0.5:0:0:.:.
chr4_ref_v2	677965	.	A	T	.	PASS	IntersectsRepeat=0;RepeatCorrectionApplied=0	SAC:ACF:DF:PD:GT:SGT:SF:SV:SIG:MT:PAC	20,33,3,0:1:1:2:0/0:0/1:0.125:0	7,8,0,0:1:0:2:./.:./.:.:0:0:.:.	9,14,0,0:1:1:2:0/0:./.:.:0:0:.:.	27,32,4,0:1:1:2:0/0:0/1:0.125:0:0:.:.
chr4_ref_v2	687977	.	C	CT,CTT	.	PASS	IntersectsRepeat=1;RepeatCorrectionApplied=1	SAC:ACF:DF:PD:GT:SGT:SF:SV:SIG:MT:PAC	0,2,3,4,47,21:1:1:2:2/2:./.:.:0	0,0,0,3,7,1:1:0:2:./.:./.:.:0:0:.:.	0,0,1,4,17,10:1:1:2:2/2:./.:.:0:0:.:.	0,0,2,8,48,26:1:1:2:2/2:./.:.:0:0:.:.
chr4_ref_v2	691302	.	A	AATAT,AATATAT	.	PASS	IntersectsRepeat=1;RepeatCorrectionApplied=1	SAC:ACF:DF:PD:GT:SGT:SF:SV:SIG:MT:PAC	0,0,9,4,24,29:1:1:2:2/2:1/2:0.125:0	0,1,1,0,9,14:1:1:2:2/2:./.:.:0:0:.:.	0,0,0,2,15,9:1:1:2:2/2:./.:.:0:0:.:.	0,0,6,0,22,37:1:1:2:2/2:./.:.:0:0:.:.
chr4_ref_v2	699164	.	T	G	.	PASS	IntersectsRepeat=1;RepeatCorrectionApplied=0	SAC:ACF:DF:PD:GT:SGT:SF:SV:SIG:MT:PAC	13,111,41,0:1:1:2:0/0:0/1:0.5:0	3,16,3,0:1:1:2:0/0:0/1:0.25:0:0:.:.	8,69,7,0:1:1:2:0/0:0/1:0.25:0:0:.:.	13,140,33,0:1:1:2:0/0:0/1:0.5:0:0:.:.
chr4_ref_v2	732291	.	G	A	.	PASS	IntersectsRepeat=0;RepeatCorrectionApplied=0	SAC:ACF:DF:PD:GT:SGT:SF:SV:SIG:MT:PAC	0,0,133,103:1:1:2:1/1:./.:.:0	0,0,16,15:1:1:2:1/1:./.:.:0:0:.:.	0,0,48,41:1:1:2:1/1:./.:.:0:0:.:.	0,0,133,102:1:1:2:1/1:./.:.:0:0:.:.
chr4_ref_v2	794535	.	C	A	.	PASS	IntersectsRepeat=1;RepeatCorrectionApplied=0	SAC:ACF:DF:PD:GT:SGT:SF:SV:SIG:MT:PAC	127,20,0,27:1:1:2:0/0:0/1:0.25:0	16,10,0,0:1:1:2:0/0:./.:.:0:0:.:.	56,24,0,2:1:1:2:0/0:./.:.:0:0:.:.	133,53,0,6:1:1:2:0/0:0/1:0.125:0:0:.:.
chr4_ref_v2	796482	.	C	G	.	PASS	IntersectsRepeat=1;RepeatCorrectionApplied=0	SAC:ACF:DF:PD:GT:SGT:SF:SV:SIG:MT:PAC	121,16,0,24:1:1:2:0/0:0/1:0.25:0	15,8,0,1:1:1:2:0/0:0/1:0.125:0:0:.:.	55,16,0,0:1:1:2:0/0:./.:.:0:0:.:.	159,71,0,3:1:1:2:0/0:./.:.:0:0:.:.
chr4_ref_v2	812863	.	CAT	C	.	PASS	IntersectsRepeat=1;RepeatCorrectionApplied=1	SAC:ACF:DF:PD:GT:SGT:SF:SV:SIG:MT:PAC	77,55,6,3:1:1:2:0/0:./.:.:0	22,15,1,0:1:1:2:0/0:./.:.:0:0:.:.	26,26,5,3:1:1:2:0/0:0/1:0.125:0:0:.:.	79,50,6,4:1:1:2:0/0:./.:.:0:0:.:.
chr4_ref_v2	832619	.	C	CA	.	PASS	IntersectsRepeat=1;RepeatCorrectionApplied=1	SAC:ACF:DF:PD:GT:SGT:SF:SV:SIG:MT:PAC	56,92,0,3:1:1:2:0/0:./.:.:0	14,12,0,1:1:1:2:0/0:./.:.:0:0:.:.	17,31,2,7:1:1:2:0/0:0/1:0.25:0:0:.:.	70,79,1,3:1:1:2:0/0:./.:.:0:0:.:.
chr4_ref_v2	837968	.	A	AAATAATAATAAT	.	PASS	IntersectsRepeat=1;RepeatCorrectionApplied=1	SAC:ACF:DF:PD:GT:SGT:SF:SV:SIG:MT:PAC	0,1,15,22:1:1:2:1/1:./.:.:0	0,0,8,6:1:0:2:./.:./.:.:0:0:.:.	0,0,10,6:1:0:2:./.:./.:.:0:0:.:.	0,1,22,28:1:1:2:1/1:./.:.:0:0:.:.
chr4_ref_v2	840324	.	AATAT	A,AAT	.	PASS	IntersectsRepeat=1;RepeatCorrectionApplied=1	SAC:ACF:DF:PD:GT:SGT:SF:SV:SIG:MT:PAC	2,2,3,6,29,35:1:1:2:2/2:./.:.:0	0,0,1,1,15,11:1:1:2:2/2:./.:.:0:0:.:.	0,0,2,1,8,13:1:1:2:2/2:./.:.:0:0:.:.	2,0,2,6,36,38:1:1:2:2/2:./.:.:0:0:.:.
chr4_ref_v2	847219	.	C	A	.	PASS	IntersectsRepeat=0;RepeatCorrectionApplied=0	SAC:ACF:DF:PD:GT:SGT:SF:SV:SIG:MT:PAC	133,13,0,37:1:1:2:0/0:0/1:0.5:0	21,9,0,1:1:1:2:0/0:0/1:0.125:0:0:.:.	44,16,0,8:1:1:2:0/0:0/1:0.25:0:0:.:.	124,70,0,23:1:1:2:0/0:0/1:0.25:0:0:.:.
chr4_ref_v2	859215	.	T	G	.	PASS	IntersectsRepeat=1;RepeatCorrectionApplied=0	SAC:ACF:DF:PD:GT:SGT:SF:SV:SIG:MT:PAC	26,107,47,0:1:1:2:0/0:0/1:0.5:0	5,20,6,0:1:1:2:0/0:0/1:0.5:0:0:.:.	33,44,9,0:1:1:2:0/0:0/1:0.25:0:0:.:.	72,119,29,0:1:1:2:0/0:0/1:0.25:0:0:.:.
chr4_ref_v2	864769	.	CAT	C	.	PASS	IntersectsRepeat=1;RepeatCorrectionApplied=1	SAC:ACF:DF:PD:GT:SGT:SF:SV:SIG:MT:PAC	40,54,6,3:1:1:2:0/0:./.:.:0	15,17,3,2:1:1:2:0/0:./.:.:0:0:.:.	12,20,2,2:1:1:2:0/0:./.:.:0:0:.:.	32,44,5,3:1:1:2:0/0:./.:.:0:0:.:.
chr4_ref_v2	864892	.	CT	C	.	PASS	IntersectsRepeat=1;RepeatCorrectionApplied=1	SAC:ACF:DF:PD:GT:SGT:SF:SV:SIG:MT:PAC	84,47,10,2:1:1:2:0/0:0/1:0.125:0	24,14,2,1:1:1:2:0/0:0/1:0.125:0:0:.:.	50,20,2,2:1:1:2:0/0:0/1:0.125:0:0:.:.	105,45,14,3:1:1:2:0/0:0/1:0.125:0:0:.:.
chr4_ref_v2	866509	.	A	C	.	PASS	IntersectsRepeat=0;RepeatCorrectionApplied=0	SAC:ACF:DF:PD:GT:SGT:SF:SV:SIG:MT:PAC	105,37,0,37:1:1:2:0/0:0/1:0.5:0	15,2,0,3:1:1:2:0/0:0/1:0.5:0:0:.:.	53,19,0,13:1:1:2:0/0:0/1:0.25:0:0:.:.	117,60,0,32:1:1:2:0/0:0/1:0.25:0:0:.:.
chr4_ref_v2	872153	.	C	A	.	ExcRegion	IntersectsRepeat=0;RepeatCorrectionApplied=0	SAC:ACF:DF:PD:GT:SGT:SF:SV:SIG:MT:PAC	0,0,0,0:0:1:2:./.:./.:.:0	0,0,0,0:0:1:2:./.:./.:.:0:0:.:.	0,1,0,0:0:1:2:./.:./.:.:0:0:.:.	0,0,0,1:0:1:2:./.:./.:.:0:0:.:.
chr4_ref_v2	872154	.	C	A	.	ExcRegion	IntersectsRepeat=0;RepeatCorrectionApplied=0	SAC:ACF:DF:PD:GT:SGT:SF:SV:SIG:MT:PAC	0,0,0,0:0:1:2:./.:./.:.:0	0,0,0,0:0:1:2:./.:./.:.:0:0:.:.	0,1,0,0:0:1:2:./.:./.:.:0:0:.:.	0,0,0,1:0:1:2:./.:./.:.:0:0:.:.
chr4_ref_v2	872162	.	T	C	.	ExcRegion	IntersectsRepeat=0;RepeatCorrectionApplied=0	SAC:ACF:DF:PD:GT:SGT:SF:SV:SIG:MT:PAC	0,0,0,0:0:1:2:./.:./.:.:0	0,0,0,0:0:1:2:./.:./.:.:0:0:.:.	0,1,0,0:0:1:2:./.:./.:.:0:0:.:.	0,0,0,1:0:1:2:./.:./.:.:0:0:.:.
chr4_ref_v2	872164	.	A	G	.	ExcRegion	IntersectsRepeat=0;RepeatCorrectionApplied=0	SAC:ACF:DF:PD:GT:SGT:SF:SV:SIG:MT:PAC	0,0,0,0:0:1:2:./.:./.:.:0	0,0,0,0:0:1:2:./.:./.:.:0:0:.:.	0,1,0,0:0:1:2:./.:./.:.:0:0:.:.	0,0,0,1:0:1:2:./.:./.:.:0:0:.:.
chr4_ref_v2	872165	.	A	T	.	ExcRegion	IntersectsRepeat=0;RepeatCorrectionApplied=0	SAC:ACF:DF:PD:GT:SGT:SF:SV:SIG:MT:PAC	0,0,0,0:0:1:2:./.:./.:.:0	0,0,0,0:0:1:2:./.:./.:.:0:0:.:.	0,1,0,0:0:1:2:./.:./.:.:0:0:.:.	0,0,0,1:0:1:2:./.:./.:.:0:0:.:.
chr4_ref_v2	872601	.	T	C	.	ExcRegion	IntersectsRepeat=1;RepeatCorrectionApplied=0	SAC:ACF:DF:PD:GT:SGT:SF:SV:SIG:MT:PAC	0,0,0,0:0:1:2:./.:./.:.:0	0,0,0,0:0:1:2:./.:./.:.:0:0:.:.	0,0,0,0:0:1:2:./.:./.:.:0:0:.:.	0,0,0,0:0:1:2:./.:./.:.:0:0:.:.
chr4_ref_v2	875501	.	G	T	.	ExcRegion	IntersectsRepeat=0;RepeatCorrectionApplied=0	SAC:ACF:DF:PD:GT:SGT:SF:SV:SIG:MT:PAC	0,0,0,0:0:1:2:./.:./.:.:0	0,0,0,0:0:1:2:./.:./.:.:0:0:.:.	0,0,0,0:0:1:2:./.:./.:.:0:0:.:.	0,0,0,0:0:1:2:./.:./.:.:0:0:.:.
chr4_ref_v2	878522	.	T	C	.	ExcRegion	IntersectsRepeat=0;RepeatCorrectionApplied=0	SAC:ACF:DF:PD:GT:SGT:SF:SV:SIG:MT:PAC	0,0,0,0:0:1:2:./.:./.:.:0	0,0,0,0:0:1:2:./.:./.:.:0:0:.:.	0,0,0,0:0:1:2:./.:./.:.:0:0:.:.	0,0,0,0:0:1:2:./.:./.:.:0:0:.:.
chr4_ref_v2	878531	.	T	A	.	ExcRegion	IntersectsRepeat=0;RepeatCorrectionApplied=0	SAC:ACF:DF:PD:GT:SGT:SF:SV:SIG:MT:PAC	0,0,0,0:0:1:2:./.:./.:.:0	0,0,0,0:0:1:2:./.:./.:.:0:0:.:.	0,0,0,0:0:1:2:./.:./.:.:0:0:.:.	0,0,0,0:0:1:2:./.:./.:.:0:0:.:.
chr4_ref_v2	884474	.	C	CT	.	PASS	IntersectsRepeat=1;RepeatCorrectionApplied=1	SAC:ACF:DF:PD:GT:SGT:SF:SV:SIG:MT:PAC	0,15,15,8:1:1:2:0/1:1/1:0.5:0	0,0,5,3:1:0:2:./.:./.:.:0:0:.:.	0,4,7,6:1:0:2:./.:./.:.:0:0:.:.	1,6,14,12:1:1:2:1/1:./.:.:0:0:.:.
chr4_ref_v2	892434	.	CA	C	.	PASS	IntersectsRepeat=1;RepeatCorrectionApplied=1	SAC:ACF:DF:PD:GT:SGT:SF:SV:SIG:MT:PAC	36,69,2,4:1:1:2:0/0:./.:.:0	5,11,1,4:1:1:2:0/0:0/1:0.25:0:0:.:.	18,26,2,3:1:1:2:0/0:./.:.:0:0:.:.	47,63,6,5:1:1:2:0/0:./.:.:0:0:.:.
chr4_ref_v2	896497	.	C	A	.	PASS	IntersectsRepeat=0;RepeatCorrectionApplied=0	SAC:ACF:DF:PD:GT:SGT:SF:SV:SIG:MT:PAC	100,12,1,18:1:1:2:0/0:0/1:0.25:0	16,9,0,6:1:1:2:0/0:0/1:0.5:0:0:.:.	62,15,0,8:1:1:2:0/0:0/1:0.25:0:0:.:.	120,38,0,11:1:1:2:0/0:0/1:0.125:0:0:.:.
chr4_ref_v2	909629	.	A	AT	.	PASS	IntersectsRepeat=1;RepeatCorrectionApplied=1	SAC:ACF:DF:PD:GT:SGT:SF:SV:SIG:MT:PAC	3,32,15,21:1:1:2:0/1:1/1:0.125:0	1,4,1,0:1:0:2:./.:./.:.:0:0:.:.	3,22,6,1:1:1:2:0/0:0/1:0.25:0:0:.:.	11,62,11,20:1:1:2:0/1:0/0:0.5:0:0:.:.
chr4_ref_v2	918641	.	A	C	.	PASS	IntersectsRepeat=1;RepeatCorrectionApplied=0	SAC:ACF:DF:PD:GT:SGT:SF:SV:SIG:MT:PAC	0,1,135,128:1:1:2:1/1:./.:.:0	0,0,12,20:1:1:2:1/1:./.:.:0:0:.:.	0,0,43,62:1:1:2:1/1:./.:.:0:0:.:.	1,1,131,152:1:1:2:1/1:./.:.:0:0:.:.
chr4_ref_v2	921715	.	C	A	.	PASS	IntersectsRepeat=1;RepeatCorrectionApplied=0	SAC:ACF:DF:PD:GT:SGT:SF:SV:SIG:MT:PAC	62,23,0,18:1:1:2:0/0:0/1:0.5:0	13,9,0,5:1:1:2:0/0:0/1:0.5:0:0:.:.	32,5,1,4:1:1:2:0/0:0/1:0.25:0:0:.:.	59,13,1,8:1:1:2:0/0:0/1:0.25:0:0:.:.
chr4_ref_v2	930866	.	CAT	C	.	PASS	IntersectsRepeat=1;RepeatCorrectionApplied=1	SAC:ACF:DF:PD:GT:SGT:SF:SV:SIG:MT:PAC	39,25,9,12:1:1:2:0/0:0/1:0.25:0	11,10,0,3:1:1:2:0/0:0/1:0.125:0:0:.:.	17,18,4,5:1:1:2:0/0:0/1:0.125:0:0:.:.	37,42,10,10:1:1:2:0/0:0/1:0.125:0:0:.:.
chr4_ref_v2	938178	.	T	G	.	PASS	IntersectsRepeat=0;RepeatCorrectionApplied=0	SAC:ACF:DF:PD:GT:SGT:SF:SV:SIG:MT:PAC	34,146,57,0:1:1:2:0/0:0/1:0.5:0	13,26,4,0:1:1:2:0/0:0/1:0.25:0:0:.:.	35,66,6,0:1:1:2:0/0:0/1:0.125:0:0:.:.	91,183,19,0:1:1:2:0/0:0/1:0.125:0:0:.:.
chr4_ref_v2	955888	.	GA	G	.	PASS	IntersectsRepeat=1;RepeatCorrectionApplied=1	SAC:ACF:DF:PD:GT:SGT:SF:SV:SIG:MT:PAC	76,37,11,2:1:1:2:0/0:./.:.:0	14,7,0,0:1:1:2:0/0:./.:.:0:0:.:.	43,25,0,1:1:1:2:0/0:./.:.:0:0:.:.	74,43,13,5:1:1:2:0/0:./.:.:0:0:.:.
chr4_ref_v2	957530	.	CT	C	.	PASS	IntersectsRepeat=1;RepeatCorrectionApplied=1	SAC:ACF:DF:PD:GT:SGT:SF:SV:SIG:MT:PAC	92,94,7,5:1:1:2:0/0:./.:.:0	7,10,2,2:1:1:2:0/0:0/1:0.25:0:0:.:.	38,53,1,3:1:1:2:0/0:./.:.:0:0:.:.	80,97,7,7:1:1:2:0/0:./.:.:0:0:.:.
chr4_ref_v2	966422	.	TA	T	.	PASS	IntersectsRepeat=1;RepeatCorrectionApplied=1	SAC:ACF:DF:PD:GT:SGT:SF:SV:SIG:MT:PAC	34,43,13,7:1:1:2:0/0:0/1:0.125:0	4,12,0,0:1:0:2:./.:./.:.:0:0:.:.	9,16,5,3:1:1:2:0/0:0/1:0.125:0:0:.:.	35,62,7,5:1:1:2:0/0:./.:.:0:0:.:.
chr4_ref_v2	987146	.	G	A	.	ExcRegion	IntersectsRepeat=0;RepeatCorrectionApplied=0	SAC:ACF:DF:PD:GT:SGT:SF:SV:SIG:MT:PAC	0,1,0,30:1:1:2:./.:./.:.:0	0,0,1,5:1:1:2:./.:./.:.:0:0:.:.	0,0,0,14:0:1:2:./.:./.:.:0:0:.:.	0,0,0,44:0:1:2:./.:./.:.:0:0:.:.
chr4_ref_v2	1006338	.	GA	G	.	PASS	IntersectsRepeat=1;RepeatCorrectionApplied=1	SAC:ACF:DF:PD:GT:SGT:SF:SV:SIG:MT:PAC	0,0,113,107:1:1:2:1/1:./.:.:0	0,0,17,21:1:1:2:1/1:./.:.:0:0:.:.	0,1,52,50:1:1:2:1/1:./.:.:0:0:.:.	1,0,120,112:1:1:2:1/1:./.:.:0:0:.:.
chr4_ref_v2	1015892	.	GA	G,GAA	.	PASS	IntersectsRepeat=1;RepeatCorrectionApplied=1	SAC:ACF:DF:PD:GT:SGT:SF:SV:SIG:MT:PAC	28,20,4,5,6,5:1:1:2:0/0:0/2:0.125:0	9,8,0,1,0,0:1:0:2:./.:./.:.:0:0:.:.	17,12,3,2,2,1:1:1:2:0/0:./.:.:0:0:.:.	35,41,12,8,2,2:1:1:2:0/0:0/1:0.125:0:0:.:.
chr4_ref_v2	1033069	.	C	G	.	PASS	IntersectsRepeat=0;RepeatCorrectionApplied=0	SAC:ACF:DF:PD:GT:SGT:SF:SV:SIG:MT:PAC	144,14,0,37:1:1:2:0/0:0/1:0.5:0	39,4,0,2:1:1:2:0/0:0/1:0.125:0:0:.:.	45,12,0,6:1:1:2:0/0:0/1:0.25:0:0:.:.	138,17,0,21:1:1:2:0/0:0/1:0.25:0:0:.:.
chr4_ref_v2	1042375	.	T	G	.	PASS	IntersectsRepeat=1;RepeatCorrectionApplied=0	SAC:ACF:DF:PD:GT:SGT:SF:SV:SIG:MT:PAC	7,132,21,0:1:1:2:0/0:0/1:0.25:0	0,23,0,0:0:1:2:0/0:./.:.:0:0:.:.	2,50,3,0:1:1:2:0/0:0/1:0.125:0:0:.:.	6,113,3,0:1:1:2:0/0:0/1:0.125:0:0:.:.
chr4_ref_v2	1042377	.	T	G	.	PASS	IntersectsRepeat=1;RepeatCorrectionApplied=0	SAC:ACF:DF:PD:GT:SGT:SF:SV:SIG:MT:PAC	11,131,1,0:1:1:2:0/0:./.:.:0	1,22,0,0:1:1:2:0/0:./.:.:0:0:.:.	3,50,0,0:1:1:2:0/0:./.:.:0:0:.:.	9,114,0,0:1:1:2:0/0:./.:.:0:0:.:.
chr4_ref_v2	1047096	.	T	G	.	PASS	IntersectsRepeat=1;RepeatCorrectionApplied=0	SAC:ACF:DF:PD:GT:SGT:SF:SV:SIG:MT:PAC	38,129,34,0:1:1:2:0/0:0/1:0.25:0	9,21,0,0:1:1:2:0/0:./.:.:0:0:.:.	27,69,8,0:1:1:2:0/0:0/1:0.125:0:0:.:.	97,153,14,0:1:1:2:0/0:0/1:0.125:0:0:.:.
chr4_ref_v2	1078913	.	ATT	A,AT	.	PASS	IntersectsRepeat=1;RepeatCorrectionApplied=1	SAC:ACF:DF:PD:GT:SGT:SF:SV:SIG:MT:PAC	41,30,6,8,8,12:1:1:2:0/0:0/1:0.25:0	4,3,0,3,0,0:1:0:2:./.:./.:.:0:0:.:.	16,15,5,5,2,4:1:1:2:0/0:0/1:0.5:0:0:.:.	45,37,2,7,8,15:1:1:2:0/0:0/1:0.125:0:0:.:.
chr4_ref_v2	1084424	.	GA	G	.	PASS	IntersectsRepeat=1;RepeatCorrectionApplied=1	SAC:ACF:DF:PD:GT:SGT:SF:SV:SIG:MT:PAC	90,54,15,5:1:1:2:0/0:./.:.:0	19,13,4,2:1:1:2:0/0:./.:.:0:0:.:.	35,21,6,3:1:1:2:0/0:./.:.:0:0:.:.	85,55,8,14:1:1:2:0/0:./.:.:0:0:.:.
chr4_ref_v2	1084588	.	GA	G	.	PASS	IntersectsRepeat=1;RepeatCorrectionApplied=1	SAC:ACF:DF:PD:GT:SGT:SF:SV:SIG:MT:PAC	76,82,9,10:1:1:2:0/0:./.:.:0	20,12,1,0:1:1:2:0/0:./.:.:0:0:.:.	27,34,2,1:1:1:2:0/0:./.:.:0:0:.:.	98,91,14,5:1:1:2:0/0:./.:.:0:0:.:.
chr4_ref_v2	1090016	.	G	GA	.	PASS	IntersectsRepeat=1;RepeatCorrectionApplied=1	SAC:ACF:DF:PD:GT:SGT:SF:SV:SIG:MT:PAC	14,13,6,1:1:1:2:0/0:0/1:0.25:0	4,6,3,1:1:0:2:./.:./.:.:0:0:.:.	11,7,3,0:1:1:2:0/0:0/1:0.25:0:0:.:.	26,33,18,3:1:1:2:0/0:0/1:0.5:0:0:.:.
chr4_ref_v2	1096049	.	C	A	.	ExcRegion	IntersectsRepeat=1;RepeatCorrectionApplied=0	SAC:ACF:DF:PD:GT:SGT:SF:SV:SIG:MT:PAC	0,0,0,0:0:1:2:./.:./.:.:0	0,1,0,0:0:1:2:./.:./.:.:0:0:.:.	0,0,0,1:0:1:2:./.:./.:.:0:0:.:.	0,1,0,0:0:1:2:./.:./.:.:0:0:.:.
chr4_ref_v2	1096067	.	A	C	.	ExcRegion	IntersectsRepeat=0;RepeatCorrectionApplied=0	SAC:ACF:DF:PD:GT:SGT:SF:SV:SIG:MT:PAC	0,0,0,0:0:1:2:./.:./.:.:0	0,1,0,0:0:1:2:./.:./.:.:0:0:.:.	0,0,0,1:0:1:2:./.:./.:.:0:0:.:.	0,0,0,0:0:1:2:./.:./.:.:0:0:.:.
chr4_ref_v2	1096088	.	A	C	.	ExcRegion	IntersectsRepeat=0;RepeatCorrectionApplied=0	SAC:ACF:DF:PD:GT:SGT:SF:SV:SIG:MT:PAC	0,0,0,0:0:1:2:./.:./.:.:0	0,0,0,0:0:1:2:./.:./.:.:0:0:.:.	0,0,0,1:0:1:2:./.:./.:.:0:0:.:.	0,0,0,0:0:1:2:./.:./.:.:0:0:.:.
chr4_ref_v2	1096089	.	A	G	.	ExcRegion	IntersectsRepeat=0;RepeatCorrectionApplied=0	SAC:ACF:DF:PD:GT:SGT:SF:SV:SIG:MT:PAC	0,0,0,0:0:1:2:./.:./.:.:0	0,0,0,0:0:1:2:./.:./.:.:0:0:.:.	0,0,0,1:0:1:2:./.:./.:.:0:0:.:.	0,0,0,0:0:1:2:./.:./.:.:0:0:.:.
chr4_ref_v2	1096094	.	A	T	.	ExcRegion	IntersectsRepeat=1;RepeatCorrectionApplied=0	SAC:ACF:DF:PD:GT:SGT:SF:SV:SIG:MT:PAC	0,0,0,0:0:1:2:./.:./.:.:0	0,0,0,0:0:1:2:./.:./.:.:0:0:.:.	0,0,0,1:0:1:2:./.:./.:.:0:0:.:.	0,0,0,0:0:1:2:./.:./.:.:0:0:.:.
chr4_ref_v2	1096100	.	A	G	.	ExcRegion	IntersectsRepeat=0;RepeatCorrectionApplied=0	SAC:ACF:DF:PD:GT:SGT:SF:SV:SIG:MT:PAC	0,0,0,0:0:1:2:./.:./.:.:0	0,0,0,0:0:1:2:./.:./.:.:0:0:.:.	0,0,0,1:0:1:2:./.:./.:.:0:0:.:.	0,0,0,0:0:1:2:./.:./.:.:0:0:.:.
chr4_ref_v2	1096101	.	G	A	.	ExcRegion	IntersectsRepeat=0;RepeatCorrectionApplied=0	SAC:ACF:DF:PD:GT:SGT:SF:SV:SIG:MT:PAC	0,0,0,0:0:1:2:./.:./.:.:0	0,0,0,0:0:1:2:./.:./.:.:0:0:.:.	0,0,0,1:0:1:2:./.:./.:.:0:0:.:.	0,0,0,0:0:1:2:./.:./.:.:0:0:.:.
chr4_ref_v2	1096103	.	C	A	.	ExcRegion	IntersectsRepeat=0;RepeatCorrectionApplied=0	SAC:ACF:DF:PD:GT:SGT:SF:SV:SIG:MT:PAC	0,0,0,0:0:1:2:./.:./.:.:0	0,0,0,0:0:1:2:./.:./.:.:0:0:.:.	0,0,0,1:0:1:2:./.:./.:.:0:0:.:.	0,0,0,0:0:1:2:./.:./.:.:0:0:.:.
chr4_ref_v2	1100765	.	G	A	.	ExcRegion	IntersectsRepeat=0;RepeatCorrectionApplied=0	SAC:ACF:DF:PD:GT:SGT:SF:SV:SIG:MT:PAC	0,0,0,0:0:1:2:./.:./.:.:0	0,0,0,0:0:1:2:./.:./.:.:0:0:.:.	0,0,0,0:0:1:2:./.:./.:.:0:0:.:.	0,0,1,1:1:1:2:./.:./.:.:0:0:.:.
chr4_ref_v2	1100794	.	T	C	.	ExcRegion	IntersectsRepeat=0;RepeatCorrectionApplied=0	SAC:ACF:DF:PD:GT:SGT:SF:SV:SIG:MT:PAC	0,0,0,0:0:1:2:./.:./.:.:0	0,0,0,0:0:1:2:./.:./.:.:0:0:.:.	0,0,0,0:0:1:2:./.:./.:.:0:0:.:.	0,0,1,1:1:1:2:./.:./.:.:0:0:.:.
chr4_ref_v2	1100839	.	C	T	.	ExcRegion	IntersectsRepeat=0;RepeatCorrectionApplied=0	SAC:ACF:DF:PD:GT:SGT:SF:SV:SIG:MT:PAC	0,0,0,0:0:1:2:./.:./.:.:0	0,0,0,0:0:1:2:./.:./.:.:0:0:.:.	0,0,0,0:0:1:2:./.:./.:.:0:0:.:.	0,0,1,1:1:1:2:./.:./.:.:0:0:.:.
chr4_ref_v2	1100844	.	TATA	T	.	ExcRegion	IntersectsRepeat=1;RepeatCorrectionApplied=0	SAC:ACF:DF:PD:GT:SGT:SF:SV:SIG:MT:PAC	0,0,0,0:0:1:2:./.:./.:.:0	0,0,0,0:0:1:2:./.:./.:.:0:0:.:.	0,0,0,0:0:1:2:./.:./.:.:0:0:.:.	0,0,1,1:1:1:2:./.:./.:.:0:0:.:.
chr4_ref_v2	1100851	.	A	C	.	ExcRegion	IntersectsRepeat=0;RepeatCorrectionApplied=0	SAC:ACF:DF:PD:GT:SGT:SF:SV:SIG:MT:PAC	0,0,0,0:0:1:2:./.:./.:.:0	0,0,0,0:0:1:2:./.:./.:.:0:0:.:.	0,0,0,0:0:1:2:./.:./.:.:0:0:.:.	0,0,0,1:0:1:2:./.:./.:.:0:0:.:.
chr4_ref_v2	1101886	.	CT	C	.	PASS	IntersectsRepeat=1;RepeatCorrectionApplied=1	SAC:ACF:DF:PD:GT:SGT:SF:SV:SIG:MT:PAC	84,80,4,21:1:1:2:0/0:0/1:0.125:0	29,12,2,3:1:1:2:0/0:0/1:0.125:0:0:.:.	32,36,0,3:1:1:2:0/0:./.:.:0:0:.:.	84,103,7,6:1:1:2:0/0:./.:.:0:0:.:.
chr4_ref_v2	1105812	.	AT	A	.	PASS	IntersectsRepeat=1;RepeatCorrectionApplied=1	SAC:ACF:DF:PD:GT:SGT:SF:SV:SIG:MT:PAC	55,71,3,9:1:1:2:0/0:./.:.:0	15,8,3,1:1:1:2:0/0:./.:.:0:0:.:.	28,42,7,4:1:1:2:0/0:./.:.:0:0:.:.	62,78,4,15:1:1:2:0/0:./.:.:0:0:.:.
chr4_ref_v2	1108503	.	GA	G,GAA	.	PASS	IntersectsRepeat=1;RepeatCorrectionApplied=1	SAC:ACF:DF:PD:GT:SGT:SF:SV:SIG:MT:PAC	17,30,7,5,4,7:1:1:2:0/0:0/2:0.125:0	5,5,1,0,0,2:1:0:2:./.:./.:.:0:0:.:.	12,11,5,5,3,1:1:1:2:0/0:0/1:0.25:0:0:.:.	30,53,5,11,5,8:1:1:2:0/0:0/2:0.125:0:0:.:.
chr4_ref_v2	1109779	.	GAT	G	.	PASS	IntersectsRepeat=1;RepeatCorrectionApplied=1	SAC:ACF:DF:PD:GT:SGT:SF:SV:SIG:MT:PAC	70,92,10,9:1:1:2:0/0:0/1:0.125:0	21,19,1,3:1:1:2:0/0:0/1:0.125:0:0:.:.	38,36,0,0:1:1:2:0/0:./.:.:0:0:.:.	94,98,6,5:1:1:2:0/0:0/1:0.125:0:0:.:.
chr4_ref_v2	1146381	.	C	A	.	PASS	IntersectsRepeat=0;RepeatCorrectionApplied=0	SAC:ACF:DF:PD:GT:SGT:SF:SV:SIG:MT:PAC	137,12,0,50:1:1:2:0/0:0/1:0.5:0	18,2,0,5:1:1:2:0/0:0/1:0.5:0:0:.:.	55,6,0,10:1:1:2:0/0:0/1:0.25:0:0:.:.	123,15,1,53:1:1:2:0/0:0/1:0.5:0:0:.:.
chr4_ref_v2	1151968	.	T	G	.	PASS	IntersectsRepeat=0;RepeatCorrectionApplied=0	SAC:ACF:DF:PD:GT:SGT:SF:SV:SIG:MT:PAC	53,96,47,1:1:1:2:0/0:0/1:0.5:0	12,19,2,0:1:1:2:0/0:0/1:0.125:0:0:.:.	46,53,12,0:1:1:2:0/0:0/1:0.25:0:0:.:.	128,154,32,0:1:1:2:0/0:0/1:0.25:0:0:.:.
chr4_ref_v2	1154741	.	A	C	.	PASS	IntersectsRepeat=0;RepeatCorrectionApplied=0	SAC:ACF:DF:PD:GT:SGT:SF:SV:SIG:MT:PAC	0,0,0,0:0:1:2:./.:./.:.:0	0,0,0,0:0:1:2:./.:./.:.:0:0:.:.	0,0,0,0:0:1:2:./.:./.:.:0:0:.:.	0,0,0,0:0:1:2:./.:./.:.:0:0:.:.
chr4_ref_v2	1154745	.	G	C	.	PASS	IntersectsRepeat=1;RepeatCorrectionApplied=0	SAC:ACF:DF:PD:GT:SGT:SF:SV:SIG:MT:PAC	0,0,0,0:0:1:2:./.:./.:.:0	0,0,0,0:0:1:2:./.:./.:.:0:0:.:.	0,0,0,0:0:1:2:./.:./.:.:0:0:.:.	0,0,0,0:0:1:2:./.:./.:.:0:0:.:.
chr4_ref_v2	1154751	.	T	G	.	PASS	IntersectsRepeat=0;RepeatCorrectionApplied=0	SAC:ACF:DF:PD:GT:SGT:SF:SV:SIG:MT:PAC	0,0,0,0:0:1:2:./.:./.:.:0	0,0,0,0:0:1:2:./.:./.:.:0:0:.:.	0,0,0,0:0:1:2:./.:./.:.:0:0:.:.	0,0,0,0:0:1:2:./.:./.:.:0:0:.:.
chr4_ref_v2	1159910	.	A	G	.	PASS	IntersectsRepeat=0;RepeatCorrectionApplied=0	SAC:ACF:DF:PD:GT:SGT:SF:SV:SIG:MT:PAC	0,0,0,0:0:1:2:./.:./.:.:0	0,0,0,0:0:1:2:./.:./.:.:0:0:.:.	0,0,0,0:0:1:2:./.:./.:.:0:0:.:.	0,0,0,0:0:1:2:./.:./.:.:0:0:.:.
chr4_ref_v2	1159920	.	G	C	.	PASS	IntersectsRepeat=0;RepeatCorrectionApplied=0	SAC:ACF:DF:PD:GT:SGT:SF:SV:SIG:MT:PAC	0,0,0,0:0:1:2:./.:./.:.:0	0,0,0,0:0:1:2:./.:./.:.:0:0:.:.	0,0,0,0:0:1:2:./.:./.:.:0:0:.:.	0,0,0,0:0:1:2:./.:./.:.:0:0:.:.
chr4_ref_v2	1178234	.	CT	C,CTT	.	PASS	IntersectsRepeat=1;RepeatCorrectionApplied=1	SAC:ACF:DF:PD:GT:SGT:SF:SV:SIG:MT:PAC	20,9,9,5,11,9:1:1:2:0/2:0/1:0.25:0	6,5,0,1,2,1:1:0:2:./.:./.:.:0:0:.:.	10,8,10,3,4,2:1:1:2:0/1:0/2:0.25:0:0:.:.	41,27,13,4,13,5:1:1:2:0/0:0/2:0.25:0:0:.:.
chr4_ref_v2	1206596	.	A	T	.	PASS	IntersectsRepeat=1;RepeatCorrectionApplied=0	SAC:ACF:DF:PD:GT:SGT:SF:SV:SIG:MT:PAC	15,19,6,9:1:1:2:0/0:0/1:0.5:0	2,4,4,1:1:0:2:./.:./.:.:0:0:.:.	4,15,1,0:1:1:2:0/0:0/1:0.125:0:0:.:.	12,29,6,10:1:1:2:0/0:0/1:0.5:1:0:.:.
chr4_ref_v2	1206609	.	G	A	.	ExcRegion	IntersectsRepeat=0;RepeatCorrectionApplied=0	SAC:ACF:DF:PD:GT:SGT:SF:SV:SIG:MT:PAC	0,3,6,9:1:1:2:./.:./.:.:0	0,2,4,1:1:1:2:./.:./.:.:0:0:.:.	0,7,1,0:1:1:2:./.:./.:.:0:0:.:.	0,8,6,9:1:1:2:./.:./.:.:0:0:.:.
chr4_ref_v2	1206610	.	T	TA	.	ExcRegion	IntersectsRepeat=0;RepeatCorrectionApplied=0	SAC:ACF:DF:PD:GT:SGT:SF:SV:SIG:MT:PAC	0,3,6,9:1:1:2:./.:./.:.:0	0,2,4,1:1:1:2:./.:./.:.:0:0:.:.	0,7,1,0:1:1:2:./.:./.:.:0:0:.:.	0,7,6,9:1:1:2:./.:./.:.:0:0:.:.
chr4_ref_v2	1206612	.	G	GTA	.	ExcRegion	IntersectsRepeat=0;RepeatCorrectionApplied=0	SAC:ACF:DF:PD:GT:SGT:SF:SV:SIG:MT:PAC	0,2,6,8:1:1:2:./.:./.:.:0	0,1,4,1:1:1:2:./.:./.:.:0:0:.:.	0,6,1,0:1:1:2:./.:./.:.:0:0:.:.	0,5,2,9:1:1:2:./.:./.:.:0:0:.:.
chr4_ref_v2	1206614	.	A	T	.	ExcRegion	IntersectsRepeat=0;RepeatCorrectionApplied=0	SAC:ACF:DF:PD:GT:SGT:SF:SV:SIG:MT:PAC	0,2,5,8:1:1:2:./.:./.:.:0	0,1,3,1:1:1:2:./.:./.:.:0:0:.:.	0,6,1,0:1:1:2:./.:./.:.:0:0:.:.	0,5,2,8:1:1:2:./.:./.:.:0:0:.:.
chr4_ref_v2	1238935	.	AAT	A	.	PASS	IntersectsRepeat=1;RepeatCorrectionApplied=1	SAC:ACF:DF:PD:GT:SGT:SF:SV:SIG:MT:PAC	19,28,7,4:1:1:2:0/0:./.:.:0	5,13,2,0:1:1:2:0/0:./.:.:0:0:.:.	4,10,0,2:1:0:2:./.:./.:.:0:0:.:.	30,38,9,9:1:1:2:0/0:0/1:0.125:0:0:.:.
chr4_ref_v2	1321885	.	CAT	C	.	PASS	IntersectsRepeat=1;RepeatCorrectionApplied=1	SAC:ACF:DF:PD:GT:SGT:SF:SV:SIG:MT:PAC	46,55,4,11:1:1:2:0/0:./.:.:0	9,15,2,4:1:1:2:0/0:0/1:0.25:0:0:.:.	15,23,0,4:1:1:2:0/0:./.:.:0:0:.:.	53,58,3,9:1:1:2:0/0:./.:.:0:0:.:.
chr4_ref_v2	1341544	.	TC	T	.	PASS	IntersectsRepeat=1;RepeatCorrectionApplied=1	SAC:ACF:DF:PD:GT:SGT:SF:SV:SIG:MT:PAC	37,34,7,7:1:1:2:0/0:0/1:0.25:0	6,5,1,4:1:0:2:./.:./.:.:0:0:.:.	17,13,1,3:1:1:2:0/0:0/1:0.25:0:0:.:.	58,54,3,1:1:1:2:0/0:./.:.:0:0:.:.
chr4_ref_v2	1357413	.	G	T	.	PASS	IntersectsRepeat=0;RepeatCorrectionApplied=0	SAC:ACF:DF:PD:GT:SGT:SF:SV:SIG:MT:PAC	18,44,8,3:1:1:2:0/0:0/1:0.25:0	7,10,0,1:1:0:2:./.:./.:.:0:0:.:.	6,14,6,1:1:1:2:0/0:0/1:0.5:0:0:.:.	34,40,3,2:1:1:2:0/0:0/1:0.125:0:0:.:.
chr4_ref_v2	1361248	.	T	G	.	PASS	IntersectsRepeat=0;RepeatCorrectionApplied=0	SAC:ACF:DF:PD:GT:SGT:SF:SV:SIG:MT:PAC	21,134,59,0:1:1:2:0/0:0/1:0.5:0	1,25,6,0:1:1:2:0/0:0/1:0.5:0:0:.:.	15,58,18,0:1:1:2:0/0:0/1:0.5:0:0:.:.	28,152,45,0:1:1:2:0/0:0/1:0.5:0:0:.:.
chr4_ref_v2	1385374	.	CAT	C	.	PASS	IntersectsRepeat=1;RepeatCorrectionApplied=1	SAC:ACF:DF:PD:GT:SGT:SF:SV:SIG:MT:PAC	41,39,5,9:1:1:2:0/0:./.:.:0	21,11,2,2:1:1:2:0/0:./.:.:0:0:.:.	16,18,1,1:1:1:2:0/0:./.:.:0:0:.:.	37,38,11,10:1:1:2:0/0:0/1:0.125:0:0:.:.
chr4_ref_v2	1412128	.	G	GA	.	PASS	IntersectsRepeat=1;RepeatCorrectionApplied=1	SAC:ACF:DF:PD:GT:SGT:SF:SV:SIG:MT:PAC	30,36,3,12:1:1:2:0/0:0/1:0.25:0	8,4,2,2:1:0:2:./.:./.:.:0:0:.:.	22,19,1,5:1:1:2:0/0:0/1:0.125:0:0:.:.	52,44,5,8:1:1:2:0/0:0/1:0.125:0:0:.:.
chr4_ref_v2	1418372	.	CAT	C	.	PASS	IntersectsRepeat=1;RepeatCorrectionApplied=1	SAC:ACF:DF:PD:GT:SGT:SF:SV:SIG:MT:PAC	46,54,3,14:1:1:2:0/0:./.:.:0	14,23,2,3:1:1:2:0/0:./.:.:0:0:.:.	25,35,1,2:1:1:2:0/0:./.:.:0:0:.:.	62,49,7,6:1:1:2:0/0:./.:.:0:0:.:.
chr4_ref_v2	1436799	.	C	G	.	PASS	IntersectsRepeat=0;RepeatCorrectionApplied=0	SAC:ACF:DF:PD:GT:SGT:SF:SV:SIG:MT:PAC	173,10,0,61:1:1:2:0/0:0/1:0.5:0	28,2,0,5:1:1:2:0/0:0/1:0.25:0:0:.:.	80,13,0,15:1:1:2:0/0:0/1:0.25:0:0:.:.	197,20,0,59:1:1:2:0/0:0/1:0.5:0:0:.:.
chr4_ref_v2	1466321	.	G	GTT	.	PASS	IntersectsRepeat=1;RepeatCorrectionApplied=1	SAC:ACF:DF:PD:GT:SGT:SF:SV:SIG:MT:PAC	5,36,24,1:1:1:2:0/1:0/0:0.25:0	1,11,1,2:1:0:2:./.:./.:.:0:0:.:.	6,18,8,2:1:1:2:0/1:0/0:0.5:0:0:.:.	13,63,14,4:1:1:2:0/1:0/0:0.5:0:0:.:.
chr4_ref_v2	1474687	.	AT	A	.	PASS	IntersectsRepeat=1;RepeatCorrectionApplied=1	SAC:ACF:DF:PD:GT:SGT:SF:SV:SIG:MT:PAC	36,40,8,3:1:1:2:0/0:./.:.:0	16,13,5,4:1:1:2:0/0:0/1:0.125:0:0:.:.	13,22,5,2:1:1:2:0/0:./.:.:0:0:.:.	70,57,15,12:1:1:2:0/0:./.:.:0:0:.:.
chr4_ref_v2	1494316	.	C	CA	.	PASS	IntersectsRepeat=1;RepeatCorrectionApplied=1	SAC:ACF:DF:PD:GT:SGT:SF:SV:SIG:MT:PAC	38,14,2,9:1:1:2:0/0:0/1:0.25:0	9,5,0,2:1:0:2:./.:./.:.:0:0:.:.	30,18,2,4:1:1:2:0/0:0/1:0.125:0:0:.:.	63,29,3,3:1:1:2:0/0:./.:.:0:0:.:.
chr4_ref_v2	1495302	.	A	C	.	PASS	IntersectsRepeat=1;RepeatCorrectionApplied=0	SAC:ACF:DF:PD:GT:SGT:SF:SV:SIG:MT:PAC	199,42,0,45:1:1:2:0/0:0/1:0.25:0	32,12,0,5:1:1:2:0/0:0/1:0.25:0:0:.:.	82,35,0,21:1:1:2:0/0:0/1:0.25:0:0:.:.	226,100,0,48:1:1:2:0/0:0/1:0.25:0:0:.:.
chr4_ref_v2	1503835	.	AGAAGTCTCAACAGCAGAGGAAGTCTCAACAGCAGAG	A	.	PASS	IntersectsRepeat=1;RepeatCorrectionApplied=0	SAC:ACF:DF:PD:GT:SGT:SF:SV:SIG:MT:PAC	0,0,0,2:0:1:2:./.:./.:.:0	0,0,0,0:0:1:2:./.:./.:.:0:0:.:.	0,0,0,2:0:1:2:./.:./.:.:0:0:.:.	0,0,0,4:0:1:2:./.:./.:.:0:0:.:.
chr4_ref_v2	1504098	.	T	TGATTATACTCGAACC	.	PASS	IntersectsRepeat=1;RepeatCorrectionApplied=0	SAC:ACF:DF:PD:GT:SGT:SF:SV:SIG:MT:PAC	0,0,17,0:0:1:2:./.:./.:.:0	0,0,1,0:0:1:2:./.:./.:.:0:0:.:.	0,0,6,0:0:1:2:./.:./.:.:0:0:.:.	0,0,36,0:0:1:2:1/1:./.:.:0:0:.:.
chr4_ref_v2	1504100	.	G	GACCCTTCATCAGCAGAGGTGCCCTGAGC	.	PASS	IntersectsRepeat=1;RepeatCorrectionApplied=0	SAC:ACF:DF:PD:GT:SGT:SF:SV:SIG:MT:PAC	0,0,7,0:0:1:2:./.:./.:.:0	0,0,1,0:0:1:2:./.:./.:.:0:0:.:.	0,0,4,0:0:1:2:./.:./.:.:0:0:.:.	0,0,28,0:0:1:2:1/1:./.:.:0:0:.:.
chr4_ref_v2	1504209	.	GTCCTGGGTGACGGTCTTTGTGTAGACATGTCCATTTTTGGTGGCTGTAATAGTGGTGATTATACTCGAACCAGACCCTTCATCAGCAGAGGTGCCCTGAGCAGAGGCAGAAGGTTCAGCAACAGATGTTTCAGCGGCAACAGCTGTTTCGACAGTAGCAACGGTTGAGGCAGGAGTACGCTCACCCTCACCAGTCCATACCA	G	.	PASS	IntersectsRepeat=0;RepeatCorrectionApplied=0	SAC:ACF:DF:PD:GT:SGT:SF:SV:SIG:MT:PAC	14,1,5,27:1:1:2:0/1:1/1:0.25:0	0,0,0,2:0:1:2:./.:./.:.:0:0:.:.	2,0,9,15:1:1:2:1/1:0/1:0.25:0:0:.:.	17,2,21,46:1:1:2:1/1:0/1:0.5:0:0:.:.
chr4_ref_v2	1504248	.	G	A	.	PASS	IntersectsRepeat=1;RepeatCorrectionApplied=0	SAC:ACF:DF:PD:GT:SGT:SF:SV:SIG:MT:PAC	5,27,12,1:1:1:2:0/0:0/1:0.5:0	0,2,0,0:0:1:2:./.:./.:.:0:0:.:.	9,15,2,0:1:1:2:0/0:0/1:0.25:0:0:.:.	21,47,14,0:1:1:2:0/0:0/1:0.5:0:0:.:.
chr4_ref_v2	1504339	.	T	A	.	PASS	IntersectsRepeat=0;RepeatCorrectionApplied=0	SAC:ACF:DF:PD:GT:SGT:SF:SV:SIG:MT:PAC	5,27,2,0:1:1:2:0/0:0/1:0.125:0	0,2,0,0:0:1:2:./.:./.:.:0:0:.:.	9,15,0,0:1:1:2:0/0:./.:.:0:0:.:.	21,47,4,1:1:1:2:0/0:0/1:0.125:0:0:.:.
chr4_ref_v2	1504340	.	C	CTGG	.	PASS	IntersectsRepeat=0;RepeatCorrectionApplied=0	SAC:ACF:DF:PD:GT:SGT:SF:SV:SIG:MT:PAC	5,27,2,0:1:1:2:0/0:0/1:0.125:0	0,2,0,0:0:1:2:./.:./.:.:0:0:.:.	9,15,0,0:1:1:2:0/0:./.:.:0:0:.:.	21,47,4,1:1:1:2:0/0:0/1:0.125:0:0:.:.
chr4_ref_v2	1504342	.	GCGGC	G	.	PASS	IntersectsRepeat=0;RepeatCorrectionApplied=0	SAC:ACF:DF:PD:GT:SGT:SF:SV:SIG:MT:PAC	5,27,1,0:1:1:2:0/0:./.:.:0	0,2,0,0:0:1:2:./.:./.:.:0:0:.:.	9,15,0,0:1:1:2:0/0:./.:.:0:0:.:.	21,47,4,1:1:1:2:0/0:0/1:0.125:0:0:.:.
chr4_ref_v2	1504348	.	A	AG	.	PASS	IntersectsRepeat=0;RepeatCorrectionApplied=0	SAC:ACF:DF:PD:GT:SGT:SF:SV:SIG:MT:PAC	5,27,1,0:1:1:2:0/0:./.:.:0	0,2,0,0:0:1:2:./.:./.:.:0:0:.:.	9,15,0,0:1:1:2:0/0:./.:.:0:0:.:.	21,47,4,1:1:1:2:0/0:0/1:0.125:0:0:.:.
chr4_ref_v2	1516834	.	GAGAGTTTTGTATTATAT	G	.	PASS	IntersectsRepeat=1;RepeatCorrectionApplied=0	SAC:ACF:DF:PD:GT:SGT:SF:SV:SIG:MT:PAC	0,0,114,195:1:1:2:1/1:./.:.:0	0,0,17,59:1:1:2:1/1:./.:.:0:0:.:.	0,0,47,90:1:1:2:1/1:./.:.:0:0:.:.	1,0,91,208:1:1:2:1/1:./.:.:0:0:.:.
chr4_ref_v2	1518811	.	G	GTTTT,GTTTTT,GTTTTTT	.	PASS	IntersectsRepeat=1;RepeatCorrectionApplied=1	SAC:ACF:DF:PD:GT:SGT:SF:SV:SIG:MT:PAC	0,0,19,8,65,8,8,2:1:1:2:2/2:1/2:0.25:0	0,0,7,1,8,0,0,0:1:0:2:./.:./.:.:0:0:.:.	0,0,12,4,27,5,8,2:1:1:2:2/2:2/3:0.25:0:0:.:.	0,0,22,13,53,18,10,1:1:1:2:2/2:1/2:0.25:0:0:.:.
chr4_ref_v2	1523215	.	T	G	.	PASS	IntersectsRepeat=0;RepeatCorrectionApplied=0	SAC:ACF:DF:PD:GT:SGT:SF:SV:SIG:MT:PAC	0,0,0,110:0:1:2:1/1:./.:.:0	0,0,0,27:0:1:2:1/1:./.:.:0:0:.:.	0,0,0,42:0:1:2:1/1:./.:.:0:0:.:.	0,2,0,118:1:1:2:1/1:./.:.:0:0:.:.
chr4_ref_v2	1523290	.	G	T	.	PASS	IntersectsRepeat=0;RepeatCorrectionApplied=0	SAC:ACF:DF:PD:GT:SGT:SF:SV:SIG:MT:PAC	0,0,0,29:0:1:2:1/1:./.:.:0	0,0,0,11:0:1:2:./.:./.:.:0:0:.:.	0,0,0,14:0:1:2:./.:./.:.:0:0:.:.	0,1,0,13:1:1:2:./.:./.:.:0:0:.:.
chr4_ref_v2	1523305	.	T	C	.	PASS	IntersectsRepeat=0;RepeatCorrectionApplied=0	SAC:ACF:DF:PD:GT:SGT:SF:SV:SIG:MT:PAC	0,0,0,16:0:1:2:./.:./.:.:0	0,0,0,8:0:1:2:./.:./.:.:0:0:.:.	0,0,0,7:0:1:2:./.:./.:.:0:0:.:.	0,0,0,6:0:1:2:./.:./.:.:0:0:.:.
chr4_ref_v2	1523513	.	C	A	.	PASS	IntersectsRepeat=0;RepeatCorrectionApplied=0	SAC:ACF:DF:PD:GT:SGT:SF:SV:SIG:MT:PAC	0,0,0,0:0:1:2:./.:./.:.:0	0,0,0,0:0:1:2:./.:./.:.:0:0:.:.	0,0,0,0:0:1:2:./.:./.:.:0:0:.:.	0,0,0,0:0:1:2:./.:./.:.:0:0:.:.
chr4_ref_v2	1523523	.	G	T	.	PASS	IntersectsRepeat=1;RepeatCorrectionApplied=0	SAC:ACF:DF:PD:GT:SGT:SF:SV:SIG:MT:PAC	0,0,0,0:0:1:2:./.:./.:.:0	0,0,0,0:0:1:2:./.:./.:.:0:0:.:.	0,0,0,0:0:1:2:./.:./.:.:0:0:.:.	0,0,0,0:0:1:2:./.:./.:.:0:0:.:.
chr4_ref_v2	1523811	.	T	C	.	PASS	IntersectsRepeat=1;RepeatCorrectionApplied=0	SAC:ACF:DF:PD:GT:SGT:SF:SV:SIG:MT:PAC	0,0,0,0:0:1:2:./.:./.:.:0	0,0,0,0:0:1:2:./.:./.:.:0:0:.:.	0,0,0,0:0:1:2:./.:./.:.:0:0:.:.	0,0,0,0:0:1:2:./.:./.:.:0:0:.:.
chr4_ref_v2	1524033	.	C	G	.	PASS	IntersectsRepeat=1;RepeatCorrectionApplied=0	SAC:ACF:DF:PD:GT:SGT:SF:SV:SIG:MT:PAC	0,0,0,1:0:1:2:./.:./.:.:0	0,0,0,0:0:1:2:./.:./.:.:0:0:.:.	0,0,0,0:0:1:2:./.:./.:.:0:0:.:.	0,0,0,1:0:1:2:./.:./.:.:0:0:.:.
chr4_ref_v2	1524064	.	T	TTG	.	PASS	IntersectsRepeat=0;RepeatCorrectionApplied=0	SAC:ACF:DF:PD:GT:SGT:SF:SV:SIG:MT:PAC	0,0,0,1:0:1:2:./.:./.:.:0	0,0,0,0:0:1:2:./.:./.:.:0:0:.:.	0,0,0,0:0:1:2:./.:./.:.:0:0:.:.	0,0,0,1:0:1:2:./.:./.:.:0:0:.:.
chr4_ref_v2	1524065	.	C	A	.	PASS	IntersectsRepeat=0;RepeatCorrectionApplied=0	SAC:ACF:DF:PD:GT:SGT:SF:SV:SIG:MT:PAC	0,0,0,1:0:1:2:./.:./.:.:0	0,0,0,0:0:1:2:./.:./.:.:0:0:.:.	0,0,0,0:0:1:2:./.:./.:.:0:0:.:.	0,0,0,1:0:1:2:./.:./.:.:0:0:.:.
chr4_ref_v2	1524067	.	G	GTTTCAT	.	PASS	IntersectsRepeat=0;RepeatCorrectionApplied=0	SAC:ACF:DF:PD:GT:SGT:SF:SV:SIG:MT:PAC	0,0,0,0:0:1:2:./.:./.:.:0	0,0,0,0:0:1:2:./.:./.:.:0:0:.:.	1,0,0,0:0:1:2:./.:./.:.:0:0:.:.	0,0,0,1:0:1:2:./.:./.:.:0:0:.:.
chr4_ref_v2	1524414	.	A	G	.	ExcRegion	IntersectsRepeat=1;RepeatCorrectionApplied=0	SAC:ACF:DF:PD:GT:SGT:SF:SV:SIG:MT:PAC	0,0,8,59:1:1:2:./.:./.:.:0	2,1,0,8:1:1:2:./.:./.:.:0:0:.:.	2,0,6,40:1:1:2:./.:./.:.:0:0:.:.	1,0,16,91:1:1:2:./.:./.:.:0:0:.:.
chr4_ref_v2	1524415	.	T	C	.	ExcRegion	IntersectsRepeat=1;RepeatCorrectionApplied=0	SAC:ACF:DF:PD:GT:SGT:SF:SV:SIG:MT:PAC	0,0,8,56:1:1:2:./.:./.:.:0	2,1,0,8:1:1:2:./.:./.:.:0:0:.:.	2,0,6,40:1:1:2:./.:./.:.:0:0:.:.	1,0,16,89:1:1:2:./.:./.:.:0:0:.:.
chr4_ref_v2	1524419	.	G	A	.	ExcRegion	IntersectsRepeat=0;RepeatCorrectionApplied=0	SAC:ACF:DF:PD:GT:SGT:SF:SV:SIG:MT:PAC	0,0,4,49:1:1:2:./.:./.:.:0	2,1,0,6:1:1:2:./.:./.:.:0:0:.:.	2,0,5,33:1:1:2:./.:./.:.:0:0:.:.	1,1,12,75:1:1:2:./.:./.:.:0:0:.:.
chr4_ref_v2	1524443	.	T	G	.	ExcRegion	IntersectsRepeat=0;RepeatCorrectionApplied=0	SAC:ACF:DF:PD:GT:SGT:SF:SV:SIG:MT:PAC	1,0,0,22:1:1:2:./.:./.:.:0	2,3,0,3:1:1:2:./.:./.:.:0:0:.:.	2,2,0,9:1:1:2:./.:./.:.:0:0:.:.	1,2,0,36:1:1:2:./.:./.:.:0:0:.:.
chr4_ref_v2	1524451	.	G	A	.	ExcRegion	IntersectsRepeat=1;RepeatCorrectionApplied=0	SAC:ACF:DF:PD:GT:SGT:SF:SV:SIG:MT:PAC	1,1,0,22:1:1:2:./.:./.:.:0	2,3,0,4:1:1:2:./.:./.:.:0:0:.:.	2,2,0,8:1:1:2:./.:./.:.:0:0:.:.	1,3,0,40:1:1:2:./.:./.:.:0:0:.:.
chr4_ref_v2	1524456	.	T	C	.	ExcRegion	IntersectsRepeat=1;RepeatCorrectionApplied=0	SAC:ACF:DF:PD:GT:SGT:SF:SV:SIG:MT:PAC	1,1,0,27:1:1:2:./.:./.:.:0	2,3,0,6:1:1:2:./.:./.:.:0:0:.:.	2,2,0,8:1:1:2:./.:./.:.:0:0:.:.	1,3,0,41:1:1:2:./.:./.:.:0:0:.:.
chr4_ref_v2	1524457	.	G	A	.	ExcRegion	IntersectsRepeat=1;RepeatCorrectionApplied=0	SAC:ACF:DF:PD:GT:SGT:SF:SV:SIG:MT:PAC	1,1,0,27:1:1:2:./.:./.:.:0	2,3,0,6:1:1:2:./.:./.:.:0:0:.:.	2,2,0,9:1:1:2:./.:./.:.:0:0:.:.	1,3,0,41:1:1:2:./.:./.:.:0:0:.:.
chr4_ref_v2	1524474	.	A	G	.	ExcRegion	IntersectsRepeat=0;RepeatCorrectionApplied=0	SAC:ACF:DF:PD:GT:SGT:SF:SV:SIG:MT:PAC	1,1,0,41:1:1:2:./.:./.:.:0	2,3,0,7:1:1:2:./.:./.:.:0:0:.:.	2,2,0,10:1:1:2:./.:./.:.:0:0:.:.	1,3,0,34:1:1:2:./.:./.:.:0:0:.:.
chr4_ref_v2	1524513	.	T	A	.	ExcRegion	IntersectsRepeat=1;RepeatCorrectionApplied=0	SAC:ACF:DF:PD:GT:SGT:SF:SV:SIG:MT:PAC	1,1,0,53:1:1:2:./.:./.:.:0	0,2,0,12:1:1:2:./.:./.:.:0:0:.:.	1,2,0,13:1:1:2:./.:./.:.:0:0:.:.	0,3,0,49:1:1:2:./.:./.:.:0:0:.:.
chr4_ref_v2	1524547	.	T	A	.	ExcRegion	IntersectsRepeat=1;RepeatCorrectionApplied=0	SAC:ACF:DF:PD:GT:SGT:SF:SV:SIG:MT:PAC	0,0,0,51:0:1:2:./.:./.:.:0	0,0,0,11:0:1:2:./.:./.:.:0:0:.:.	0,0,1,14:1:1:2:./.:./.:.:0:0:.:.	0,0,0,44:0:1:2:./.:./.:.:0:0:.:.
chr4_ref_v2	1524588	.	A	T	.	ExcRegion	IntersectsRepeat=1;RepeatCorrectionApplied=0	SAC:ACF:DF:PD:GT:SGT:SF:SV:SIG:MT:PAC	0,0,0,12:0:1:2:./.:./.:.:0	0,0,0,5:0:1:2:./.:./.:.:0:0:.:.	0,0,1,8:1:1:2:./.:./.:.:0:0:.:.	0,0,0,10:0:1:2:./.:./.:.:0:0:.:.
chr4_ref_v2	1524600	.	A	G	.	ExcRegion	IntersectsRepeat=0;RepeatCorrectionApplied=0	SAC:ACF:DF:PD:GT:SGT:SF:SV:SIG:MT:PAC	0,0,0,6:0:1:2:./.:./.:.:0	0,0,0,2:0:1:2:./.:./.:.:0:0:.:.	0,0,1,4:1:1:2:./.:./.:.:0:0:.:.	0,0,0,7:0:1:2:./.:./.:.:0:0:.:.
chr4_ref_v2	1524606	.	G	T	.	ExcRegion	IntersectsRepeat=0;RepeatCorrectionApplied=0	SAC:ACF:DF:PD:GT:SGT:SF:SV:SIG:MT:PAC	0,0,0,4:0:1:2:./.:./.:.:0	0,0,0,2:0:1:2:./.:./.:.:0:0:.:.	0,0,0,3:0:1:2:./.:./.:.:0:0:.:.	0,0,0,6:0:1:2:./.:./.:.:0:0:.:.
chr4_ref_v2	1524648	.	G	T	.	ExcRegion	IntersectsRepeat=0;RepeatCorrectionApplied=0	SAC:ACF:DF:PD:GT:SGT:SF:SV:SIG:MT:PAC	0,0,0,0:0:1:2:./.:./.:.:0	0,0,0,0:0:1:2:./.:./.:.:0:0:.:.	0,0,0,0:0:1:2:./.:./.:.:0:0:.:.	0,0,0,1:0:1:2:./.:./.:.:0:0:.:.
chr4_ref_v2	1524654	.	T	C	.	ExcRegion	IntersectsRepeat=1;RepeatCorrectionApplied=0	SAC:ACF:DF:PD:GT:SGT:SF:SV:SIG:MT:PAC	0,0,0,0:0:1:2:./.:./.:.:0	0,0,0,0:0:1:2:./.:./.:.:0:0:.:.	0,0,0,0:0:1:2:./.:./.:.:0:0:.:.	0,0,0,0:0:1:2:./.:./.:.:0:0:.:.
chr4_ref_v2	1524833	.	T	C	.	ExcRegion	IntersectsRepeat=0;RepeatCorrectionApplied=0	SAC:ACF:DF:PD:GT:SGT:SF:SV:SIG:MT:PAC	0,0,0,0:0:1:2:./.:./.:.:0	0,0,0,0:0:1:2:./.:./.:.:0:0:.:.	0,0,2,7:1:1:2:./.:./.:.:0:0:.:.	0,0,0,5:0:1:2:./.:./.:.:0:0:.:.
chr4_ref_v2	1531614	.	A	G	.	ExcRegion	IntersectsRepeat=0;RepeatCorrectionApplied=0	SAC:ACF:DF:PD:GT:SGT:SF:SV:SIG:MT:PAC	0,0,0,0:0:1:2:./.:./.:.:0	0,0,0,0:0:1:2:./.:./.:.:0:0:.:.	1,1,0,0:1:1:2:./.:./.:.:0:0:.:.	0,0,1,1:1:1:2:./.:./.:.:0:0:.:.
chr4_ref_v2	1531649	.	G	GTA	.	ExcRegion	IntersectsRepeat=1;RepeatCorrectionApplied=0	SAC:ACF:DF:PD:GT:SGT:SF:SV:SIG:MT:PAC	0,0,0,0:0:1:2:./.:./.:.:0	0,0,0,0:0:1:2:./.:./.:.:0:0:.:.	2,2,0,0:1:1:2:./.:./.:.:0:0:.:.	0,0,1,1:1:1:2:./.:./.:.:0:0:.:.
chr4_ref_v2	1531658	.	G	A	.	ExcRegion	IntersectsRepeat=0;RepeatCorrectionApplied=0	SAC:ACF:DF:PD:GT:SGT:SF:SV:SIG:MT:PAC	0,0,0,0:0:1:2:./.:./.:.:0	0,0,0,0:0:1:2:./.:./.:.:0:0:.:.	2,2,0,0:1:1:2:./.:./.:.:0:0:.:.	0,0,0,1:0:1:2:./.:./.:.:0:0:.:.
chr5_ref_v2	1158	.	A	G	.	ExcRegion	IntersectsRepeat=0;RepeatCorrectionApplied=0	SAC:ACF:DF:PD:GT:SGT:SF:SV:SIG:MT:PAC	0,1,0,0:0:1:2:./.:./.:.:0	0,0,0,0:0:1:2:./.:./.:.:0:0:.:.	0,0,0,0:0:1:2:./.:./.:.:0:0:.:.	0,0,1,0:0:1:2:./.:./.:.:0:0:.:.
chr5_ref_v2	1166	.	A	T	.	ExcRegion	IntersectsRepeat=1;RepeatCorrectionApplied=0	SAC:ACF:DF:PD:GT:SGT:SF:SV:SIG:MT:PAC	0,1,0,0:0:1:2:./.:./.:.:0	0,0,0,0:0:1:2:./.:./.:.:0:0:.:.	0,0,0,0:0:1:2:./.:./.:.:0:0:.:.	0,0,1,0:0:1:2:./.:./.:.:0:0:.:.
chr5_ref_v2	1183	.	T	C	.	ExcRegion	IntersectsRepeat=1;RepeatCorrectionApplied=0	SAC:ACF:DF:PD:GT:SGT:SF:SV:SIG:MT:PAC	0,1,0,0:0:1:2:./.:./.:.:0	0,0,0,0:0:1:2:./.:./.:.:0:0:.:.	0,0,0,0:0:1:2:./.:./.:.:0:0:.:.	0,0,1,0:0:1:2:./.:./.:.:0:0:.:.
chr5_ref_v2	3305	.	A	C	.	ExcRegion	IntersectsRepeat=0;RepeatCorrectionApplied=0	SAC:ACF:DF:PD:GT:SGT:SF:SV:SIG:MT:PAC	2,0,0,0:0:1:2:./.:./.:.:0	0,0,0,0:0:1:2:./.:./.:.:0:0:.:.	0,0,0,0:0:1:2:./.:./.:.:0:0:.:.	1,0,0,0:0:1:2:./.:./.:.:0:0:.:.
chr5_ref_v2	3306	.	C	T	.	ExcRegion	IntersectsRepeat=0;RepeatCorrectionApplied=0	SAC:ACF:DF:PD:GT:SGT:SF:SV:SIG:MT:PAC	2,0,0,0:0:1:2:./.:./.:.:0	0,0,0,0:0:1:2:./.:./.:.:0:0:.:.	0,0,0,0:0:1:2:./.:./.:.:0:0:.:.	1,0,0,0:0:1:2:./.:./.:.:0:0:.:.
chr5_ref_v2	14724	.	CA	C,CAA	.	PASS	IntersectsRepeat=1;RepeatCorrectionApplied=1	SAC:ACF:DF:PD:GT:SGT:SF:SV:SIG:MT:PAC	30,2,19,2,9,12:1:1:2:0/2:0/1:0.5:0	8,4,1,1,4,2:1:1:2:0/2:0/0:0.25:0:0:.:.	13,5,8,3,6,3:1:1:2:0/2:0/1:0.5:0:0:.:.	48,14,23,3,11,5:1:1:2:0/0:0/2:0.125:0:0:.:.
chr5_ref_v2	16072	.	A	AT	.	PASS	IntersectsRepeat=1;RepeatCorrectionApplied=1	SAC:ACF:DF:PD:GT:SGT:SF:SV:SIG:MT:PAC	12,126,16,8:1:1:2:0/0:0/1:0.25:0	2,26,3,0:1:1:2:0/0:0/1:0.125:0:0:.:.	12,59,3,3:1:1:2:0/0:./.:.:0:0:.:.	38,133,10,5:1:1:2:0/0:./.:.:0:0:.:.
chr5_ref_v2	23230	.	AT	A	.	PASS	IntersectsRepeat=1;RepeatCorrectionApplied=1	SAC:ACF:DF:PD:GT:SGT:SF:SV:SIG:MT:PAC	105,101,10,11:1:1:2:0/0:0/1:0.125:0	21,15,3,3:1:1:2:0/0:0/1:0.25:0:0:.:.	42,48,7,6:1:1:2:0/0:0/1:0.125:0:0:.:.	125,132,6,7:1:1:2:0/0:./.:.:0:0:.:.
chr5_ref_v2	25306	.	A	G	.	PASS	IntersectsRepeat=1;RepeatCorrectionApplied=0	SAC:ACF:DF:PD:GT:SGT:SF:SV:SIG:MT:PAC	0,0,137,158:1:1:2:1/1:./.:.:0	0,0,37,30:1:1:2:1/1:./.:.:0:0:.:.	0,0,63,61:1:1:2:1/1:./.:.:0:0:.:.	0,0,154,162:1:1:2:1/1:./.:.:0:0:.:.
chr5_ref_v2	29708	.	T	C	.	PASS	IntersectsRepeat=0;RepeatCorrectionApplied=0	SAC:ACF:DF:PD:GT:SGT:SF:SV:SIG:MT:PAC	0,0,171,166:1:1:2:1/1:./.:.:0	0,0,36,41:1:1:2:1/1:./.:.:0:0:.:.	0,1,71,71:1:1:2:1/1:./.:.:0:0:.:.	1,0,163,197:1:1:2:1/1:./.:.:0:0:.:.
chr5_ref_v2	31460	.	CAT	C	.	PASS	IntersectsRepeat=1;RepeatCorrectionApplied=1	SAC:ACF:DF:PD:GT:SGT:SF:SV:SIG:MT:PAC	55,40,18,10:1:1:2:0/0:0/1:0.25:0	23,24,10,5:1:1:2:0/0:0/1:0.25:0:0:.:.	26,20,7,4:1:1:2:0/0:0/1:0.125:0:0:.:.	56,59,14,13:1:1:2:0/0:0/1:0.125:0:0:.:.
chr5_ref_v2	33475	.	C	CT	.	PASS	IntersectsRepeat=1;RepeatCorrectionApplied=1	SAC:ACF:DF:PD:GT:SGT:SF:SV:SIG:MT:PAC	8,11,95,72:1:1:2:1/1:./.:.:0	5,0,22,14:1:1:2:1/1:./.:.:0:0:.:.	11,6,37,32:1:1:2:1/1:0/1:0.25:0:0:.:.	15,11,85,102:1:1:2:1/1:./.:.:0:0:.:.
chr5_ref_v2	36290	.	GTT	G	.	PASS	IntersectsRepeat=1;RepeatCorrectionApplied=1	SAC:ACF:DF:PD:GT:SGT:SF:SV:SIG:MT:PAC	3,2,115,92:1:1:2:1/1:./.:.:0	0,2,22,22:1:1:2:1/1:0/1:0.125:0:0:.:.	0,0,53,44:1:1:2:1/1:./.:.:0:0:.:.	5,2,144,99:1:1:2:1/1:0/1:0.125:0:0:.:.
chr5_ref_v2	52435	.	CA	C	.	PASS	IntersectsRepeat=1;RepeatCorrectionApplied=1	SAC:ACF:DF:PD:GT:SGT:SF:SV:SIG:MT:PAC	105,71,13,9:1:1:2:0/0:0/1:0.125:0	28,23,2,3:1:1:2:0/0:./.:.:0:0:.:.	54,57,7,5:1:1:2:0/0:./.:.:0:0:.:.	143,108,14,5:1:1:2:0/0:./.:.:0:0:.:.
chr5_ref_v2	59372	.	C	T	.	PASS	IntersectsRepeat=1;RepeatCorrectionApplied=0	SAC:ACF:DF:PD:GT:SGT:SF:SV:SIG:MT:PAC	83,90,27,35:1:1:2:0/0:0/1:0.5:1	21,17,8,14:1:1:2:0/1:0/0:0.25:0:0:.:.	32,49,4,10:1:1:2:0/0:0/1:0.25:0:0:.:.	87,143,15,35:1:1:2:0/0:0/1:0.25:1:0:.:.
chr5_ref_v2	61686	.	C	CT	.	PASS	IntersectsRepeat=1;RepeatCorrectionApplied=1	SAC:ACF:DF:PD:GT:SGT:SF:SV:SIG:MT:PAC	5,48,6,9:1:1:2:0/0:0/1:0.25:0	6,4,1,0:1:0:2:./.:./.:.:0:0:.:.	0,0,0,0:0:0:2:./.:./.:.:0:0:.:.	32,51,6,6:1:1:2:0/0:0/1:0.125:0:0:.:.
chr5_ref_v2	65293	.	GA	G	.	PASS	IntersectsRepeat=1;RepeatCorrectionApplied=1	SAC:ACF:DF:PD:GT:SGT:SF:SV:SIG:MT:PAC	9,21,2,8:1:1:2:0/0:0/1:0.125:0	2,5,1,6:1:0:2:./.:./.:.:0:0:.:.	3,10,3,4:1:1:2:0/0:0/1:0.5:0:0:.:.	8,25,1,16:1:1:2:0/0:0/1:0.25:0:0:.:.
chr5_ref_v2	83511	.	C	A	.	PASS	IntersectsRepeat=0;RepeatCorrectionApplied=0	SAC:ACF:DF:PD:GT:SGT:SF:SV:SIG:MT:PAC	183,36,2,44:1:1:2:0/0:0/1:0.25:0	26,11,0,3:1:1:2:0/0:0/1:0.25:0:0:.:.	102,38,0,7:1:1:2:0/0:0/1:0.125:0:0:.:.	223,81,0,25:1:1:2:0/0:0/1:0.125:0:0:.:.
chr5_ref_v2	86487	.	C	CAAA	.	PASS	IntersectsRepeat=1;RepeatCorrectionApplied=1	SAC:ACF:DF:PD:GT:SGT:SF:SV:SIG:MT:PAC	4,10,0,7:1:1:2:0/1:0/0:0.25:0	3,2,1,2:1:0:2:./.:./.:.:0:0:.:.	0,4,1,4:1:0:2:./.:./.:.:0:0:.:.	4,22,2,11:1:1:2:0/1:0/0:0.25:0:0:.:.
chr5_ref_v2	100572	.	T	TA	.	PASS	IntersectsRepeat=1;RepeatCorrectionApplied=1	SAC:ACF:DF:PD:GT:SGT:SF:SV:SIG:MT:PAC	5,9,10,4:1:1:2:0/1:1/1:0.125:0	1,2,3,6:1:0:2:./.:./.:.:0:0:.:.	1,7,6,2:1:0:2:./.:./.:.:0:0:.:.	8,12,6,10:1:1:2:0/1:./.:.:0:0:.:.
chr5_ref_v2	100595	.	C	A	.	PASS	IntersectsRepeat=0;RepeatCorrectionApplied=0	SAC:ACF:DF:PD:GT:SGT:SF:SV:SIG:MT:PAC	43,107,38,1:1:1:2:0/0:0/1:0.5:0	6,44,3,0:1:1:2:0/0:0/1:0.125:0:0:.:.	13,52,14,1:1:1:2:0/0:0/1:0.5:0:0:.:.	37,159,27,9:1:1:2:0/0:0/1:0.25:1:0:.:.
chr5_ref_v2	100597	.	G	A	.	PASS	IntersectsRepeat=1;RepeatCorrectionApplied=0	SAC:ACF:DF:PD:GT:SGT:SF:SV:SIG:MT:PAC	47,110,38,1:1:1:2:0/0:0/1:0.5:0	6,43,3,0:1:1:2:0/0:0/1:0.125:0:0:.:.	14,52,14,1:1:1:2:0/0:0/1:0.5:0:0:.:.	44,157,26,9:1:1:2:0/0:0/1:0.25:1:0:.:.
chr5_ref_v2	100950	.	T	G	.	PASS	IntersectsRepeat=0;RepeatCorrectionApplied=0	SAC:ACF:DF:PD:GT:SGT:SF:SV:SIG:MT:PAC	35,175,48,0:1:1:2:0/0:0/1:0.5:0	9,20,2,0:1:1:2:0/0:0/1:0.25:0:0:.:.	28,96,18,0:1:1:2:0/0:0/1:0.25:0:0:.:.	110,243,47,0:1:1:2:0/0:0/1:0.25:0:0:.:.
chr5_ref_v2	117479	.	CAT	C	.	PASS	IntersectsRepeat=1;RepeatCorrectionApplied=1	SAC:ACF:DF:PD:GT:SGT:SF:SV:SIG:MT:PAC	32,49,13,11:1:1:2:0/0:0/1:0.125:0	17,14,7,7:1:1:2:0/0:0/1:0.25:0:0:.:.	8,18,2,8:1:1:2:0/0:0/1:0.25:0:0:.:.	27,42,10,11:1:1:2:0/0:0/1:0.125:0:0:.:.
chr5_ref_v2	121630	.	GA	G	.	PASS	IntersectsRepeat=1;RepeatCorrectionApplied=1	SAC:ACF:DF:PD:GT:SGT:SF:SV:SIG:MT:PAC	85,46,14,5:1:1:2:0/0:./.:.:0	11,13,3,1:1:1:2:0/0:./.:.:0:0:.:.	25,31,3,2:1:1:2:0/0:./.:.:0:0:.:.	86,62,14,11:1:1:2:0/0:./.:.:0:0:.:.
chr5_ref_v2	125391	.	GT	G	.	PASS	IntersectsRepeat=1;RepeatCorrectionApplied=1	SAC:ACF:DF:PD:GT:SGT:SF:SV:SIG:MT:PAC	110,105,3,4:1:1:2:0/0:./.:.:0	22,20,0,6:1:1:2:0/0:0/1:0.25:0:0:.:.	44,36,1,3:1:1:2:0/0:./.:.:0:0:.:.	95,101,8,2:1:1:2:0/0:./.:.:0:0:.:.
chr5_ref_v2	131467	.	CATAT	C,CAT	.	PASS	IntersectsRepeat=1;RepeatCorrectionApplied=1	SAC:ACF:DF:PD:GT:SGT:SF:SV:SIG:MT:PAC	4,4,6,12,52,72:1:1:2:2/2:./.:.:0	3,1,1,5,7,16:1:1:2:2/2:1/2:0.25:0:0:.:.	0,0,4,7,12,21:1:1:2:2/2:1/2:0.25:0:0:.:.	4,6,10,13,59,63:1:1:2:2/2:1/2:0.125:0:0:.:.
chr5_ref_v2	146993	.	GA	G	.	PASS	IntersectsRepeat=1;RepeatCorrectionApplied=1	SAC:ACF:DF:PD:GT:SGT:SF:SV:SIG:MT:PAC	69,61,12,10:1:1:2:0/0:./.:.:0	9,10,0,4:1:1:2:0/0:0/1:0.125:0:0:.:.	24,29,4,6:1:1:2:0/0:./.:.:0:0:.:.	78,58,14,10:1:1:2:0/0:./.:.:0:0:.:.
chr5_ref_v2	157929	.	CA	C	.	PASS	IntersectsRepeat=1;RepeatCorrectionApplied=1	SAC:ACF:DF:PD:GT:SGT:SF:SV:SIG:MT:PAC	18,26,1,0:1:1:2:0/0:./.:.:0	3,3,1,1:1:0:2:./.:./.:.:0:0:.:.	6,18,1,2:1:1:2:0/0:./.:.:0:0:.:.	20,39,5,4:1:1:2:0/0:./.:.:0:0:.:.
chr5_ref_v2	171500	.	GAT	G	.	PASS	IntersectsRepeat=1;RepeatCorrectionApplied=1	SAC:ACF:DF:PD:GT:SGT:SF:SV:SIG:MT:PAC	78,68,5,8:1:1:2:0/0:./.:.:0	21,26,2,2:1:1:2:0/0:0/1:0.125:0:0:.:.	30,25,3,4:1:1:2:0/0:0/1:0.125:0:0:.:.	81,77,11,4:1:1:2:0/0:./.:.:0:0:.:.
chr5_ref_v2	175773	.	T	G	.	PASS	IntersectsRepeat=1;RepeatCorrectionApplied=0	SAC:ACF:DF:PD:GT:SGT:SF:SV:SIG:MT:PAC	19,193,41,0:1:1:2:0/0:0/1:0.25:0	7,32,9,0:1:1:2:0/0:0/1:0.5:0:0:.:.	18,68,17,0:1:1:2:0/0:0/1:0.25:0:0:.:.	45,196,40,0:1:1:2:0/0:0/1:0.25:0:0:.:.
chr5_ref_v2	195463	.	CCTTTAAAAAAGATAAAAAAAAAAA	C	.	PASS	IntersectsRepeat=1;RepeatCorrectionApplied=0	SAC:ACF:DF:PD:GT:SGT:SF:SV:SIG:MT:PAC	6,8,18,18:1:1:2:0/1:1/1:0.5:0	2,3,3,3:1:0:2:./.:./.:.:0:0:.:.	3,4,11,13:1:1:2:1/1:0/1:0.5:0:0:.:.	2,18,18,20:1:1:2:0/1:1/1:0.25:0:0:.:.
chr5_ref_v2	197483	.	GTA	G	.	PASS	IntersectsRepeat=1;RepeatCorrectionApplied=1	SAC:ACF:DF:PD:GT:SGT:SF:SV:SIG:MT:PAC	31,47,12,13:1:1:2:0/0:0/1:0.25:0	17,14,2,6:1:1:2:0/0:0/1:0.25:0:0:.:.	18,19,6,2:1:1:2:0/0:0/1:0.125:0:0:.:.	54,73,6,12:1:1:2:0/0:./.:.:0:0:.:.
chr5_ref_v2	220287	.	TA	T	.	PASS	IntersectsRepeat=1;RepeatCorrectionApplied=1	SAC:ACF:DF:PD:GT:SGT:SF:SV:SIG:MT:PAC	72,76,11,9:1:1:2:0/0:0/1:0.125:0	11,17,3,1:1:1:2:0/0:0/1:0.125:0:0:.:.	32,26,3,2:1:1:2:0/0:./.:.:0:0:.:.	90,96,9,5:1:1:2:0/0:./.:.:0:0:.:.
chr5_ref_v2	220708	.	C	A	.	PASS	IntersectsRepeat=1;RepeatCorrectionApplied=0	SAC:ACF:DF:PD:GT:SGT:SF:SV:SIG:MT:PAC	136,66,0,33:1:1:2:0/0:0/1:0.25:0	14,14,0,10:1:1:2:0/0:0/1:0.5:0:0:.:.	71,39,0,10:1:1:2:0/0:0/1:0.25:0:0:.:.	158,100,1,30:1:1:2:0/0:0/1:0.25:0:0:.:.
chr5_ref_v2	224675	.	TTA	T	.	PASS	IntersectsRepeat=1;RepeatCorrectionApplied=1	SAC:ACF:DF:PD:GT:SGT:SF:SV:SIG:MT:PAC	50,32,2,8:1:1:2:0/0:./.:.:0	26,15,2,1:1:1:2:0/0:./.:.:0:0:.:.	20,11,0,3:1:1:2:0/0:./.:.:0:0:.:.	62,48,8,4:1:1:2:0/0:./.:.:0:0:.:.
chr5_ref_v2	242558	.	G	A,GAAAAAAA	.	PASS	IntersectsRepeat=1;RepeatCorrectionApplied=1	SAC:ACF:DF:PD:GT:SGT:SF:SV:SIG:MT:PAC	1,3,0,27,34,0:1:1:2:1/2:0/2:0.125:0	5,1,0,2,9,2:1:0:2:./.:./.:.:0:0:.:.	4,2,1,13,22,1:1:1:2:1/2:0/2:0.25:0:0:.:.	9,5,1,41,31,1:1:1:2:1/2:0/1:0.25:0:0:.:.
chr5_ref_v2	255196	.	GTA	G	.	PASS	IntersectsRepeat=1;RepeatCorrectionApplied=1	SAC:ACF:DF:PD:GT:SGT:SF:SV:SIG:MT:PAC	40,40,10,16:1:1:2:0/0:0/1:0.25:0	20,15,6,3:1:1:2:0/0:0/1:0.125:0:0:.:.	17,12,5,1:1:1:2:0/0:./.:.:0:0:.:.	37,39,17,12:1:1:2:0/0:0/1:0.25:0:0:.:.
chr5_ref_v2	257070	.	GA	G	.	PASS	IntersectsRepeat=1;RepeatCorrectionApplied=1	SAC:ACF:DF:PD:GT:SGT:SF:SV:SIG:MT:PAC	74,72,14,12:1:1:2:0/0:0/1:0.125:0	10,8,0,2:1:1:2:0/0:0/1:0.125:0:0:.:.	41,36,4,4:1:1:2:0/0:./.:.:0:0:.:.	104,80,10,9:1:1:2:0/0:./.:.:0:0:.:.
chr5_ref_v2	260357	.	C	CA	.	PASS	IntersectsRepeat=1;RepeatCorrectionApplied=1	SAC:ACF:DF:PD:GT:SGT:SF:SV:SIG:MT:PAC	2,1,18,23:1:1:2:1/1:./.:.:0	0,0,4,4:1:0:2:./.:./.:.:0:0:.:.	2,0,9,11:1:1:2:1/1:./.:.:0:0:.:.	0,0,18,33:1:1:2:1/1:./.:.:0:0:.:.
chr5_ref_v2	267228	.	G	GA	.	PASS	IntersectsRepeat=1;RepeatCorrectionApplied=1	SAC:ACF:DF:PD:GT:SGT:SF:SV:SIG:MT:PAC	33,9,6,5:1:1:2:0/0:0/1:0.25:0	12,7,2,0:1:1:2:0/0:0/1:0.125:0:0:.:.	22,13,2,3:1:1:2:0/0:0/1:0.125:0:0:.:.	56,20,3,11:1:1:2:0/0:0/1:0.125:0:0:.:.
chr5_ref_v2	283276	.	AAT	A	.	PASS	IntersectsRepeat=1;RepeatCorrectionApplied=1	SAC:ACF:DF:PD:GT:SGT:SF:SV:SIG:MT:PAC	11,4,1,0:1:1:2:./.:./.:.:0	5,6,1,2:1:0:2:./.:./.:.:0:0:.:.	5,5,1,1:1:1:2:./.:./.:.:0:0:.:.	15,11,7,2:1:1:2:0/0:0/1:0.25:0:0:.:.
chr5_ref_v2	283320	.	CGT	C	.	PASS	IntersectsRepeat=1;RepeatCorrectionApplied=1	SAC:ACF:DF:PD:GT:SGT:SF:SV:SIG:MT:PAC	36,10,2,1:1:1:2:0/0:./.:.:0	8,7,2,1:1:0:2:./.:./.:.:0:0:.:.	17,2,0,0:1:1:2:./.:./.:.:0:0:.:.	38,17,3,3:1:1:2:0/0:./.:.:0:0:.:.
chr5_ref_v2	288136	.	AT	A	.	PASS	IntersectsRepeat=1;RepeatCorrectionApplied=1	SAC:ACF:DF:PD:GT:SGT:SF:SV:SIG:MT:PAC	81,57,12,11:1:1:2:0/0:./.:.:0	17,17,1,1:1:1:2:0/0:./.:.:0:0:.:.	35,32,2,5:1:1:2:0/0:./.:.:0:0:.:.	82,80,12,9:1:1:2:0/0:./.:.:0:0:.:.
chr5_ref_v2	290524	.	CT	C	.	PASS	IntersectsRepeat=1;RepeatCorrectionApplied=1	SAC:ACF:DF:PD:GT:SGT:SF:SV:SIG:MT:PAC	72,59,5,7:1:1:2:0/0:./.:.:0	14,9,0,0:1:1:2:0/0:./.:.:0:0:.:.	26,29,8,5:1:1:2:0/0:0/1:0.25:0:0:.:.	97,99,9,2:1:1:2:0/0:./.:.:0:0:.:.
chr5_ref_v2	304593	.	C	CA	.	PASS	IntersectsRepeat=1;RepeatCorrectionApplied=1	SAC:ACF:DF:PD:GT:SGT:SF:SV:SIG:MT:PAC	88,10,8,7:1:1:2:0/0:0/1:0.125:0	20,10,2,1:1:1:2:0/0:0/1:0.125:0:0:.:.	38,19,5,2:1:1:2:0/0:0/1:0.125:0:0:.:.	88,33,4,5:1:1:2:0/0:./.:.:0:0:.:.
chr5_ref_v2	381190	.	A	AT	.	PASS	IntersectsRepeat=1;RepeatCorrectionApplied=1	SAC:ACF:DF:PD:GT:SGT:SF:SV:SIG:MT:PAC	1,1,18,22:1:1:2:1/1:./.:.:0	0,1,5,2:1:0:2:./.:./.:.:0:0:.:.	0,0,9,5:1:0:2:./.:./.:.:0:0:.:.	0,3,20,31:1:1:2:1/1:./.:.:0:0:.:.
chr5_ref_v2	381415	.	CA	C	.	PASS	IntersectsRepeat=1;RepeatCorrectionApplied=1	SAC:ACF:DF:PD:GT:SGT:SF:SV:SIG:MT:PAC	57,39,27,4:1:1:2:0/0:0/1:0.125:0	13,8,2,0:1:1:2:0/0:./.:.:0:0:.:.	18,14,8,1:1:1:2:0/0:0/1:0.125:0:0:.:.	67,40,17,4:1:1:2:0/0:./.:.:0:0:.:.
chr5_ref_v2	385035	.	GA	G	.	PASS	IntersectsRepeat=1;RepeatCorrectionApplied=1	SAC:ACF:DF:PD:GT:SGT:SF:SV:SIG:MT:PAC	84,90,4,11:1:1:2:0/0:0/1:0.125:0	20,11,4,2:1:1:2:0/0:0/1:0.25:0:0:.:.	42,28,2,5:1:1:2:0/0:0/1:0.125:0:0:.:.	73,86,9,9:1:1:2:0/0:0/1:0.125:0:0:.:.
chr5_ref_v2	394094	.	CA	C	.	PASS	IntersectsRepeat=1;RepeatCorrectionApplied=1	SAC:ACF:DF:PD:GT:SGT:SF:SV:SIG:MT:PAC	71,82,19,12:1:1:2:0/0:0/1:0.25:0	18,16,3,6:1:1:2:0/0:0/1:0.25:0:0:.:.	47,35,5,4:1:1:2:0/0:0/1:0.125:0:0:.:.	0,0,0,0:0:0:2:./.:./.:.:0:0:.:.
chr5_ref_v2	399880	.	CT	C	.	PASS	IntersectsRepeat=1;RepeatCorrectionApplied=1	SAC:ACF:DF:PD:GT:SGT:SF:SV:SIG:MT:PAC	1,4,162,100:1:1:2:1/1:./.:.:0	0,0,14,12:1:1:2:1/1:./.:.:0:0:.:.	5,0,70,54:1:1:2:1/1:0/1:0.125:0:0:.:.	1,1,178,123:1:1:2:1/1:./.:.:0:0:.:.
chr5_ref_v2	403380	.	C	CT	.	PASS	IntersectsRepeat=1;RepeatCorrectionApplied=1	SAC:ACF:DF:PD:GT:SGT:SF:SV:SIG:MT:PAC	8,24,55,52:1:1:2:1/1:0/1:0.125:0	1,1,4,6:1:0:2:./.:./.:.:0:0:.:.	4,14,22,28:1:1:2:1/1:0/1:0.125:0:0:.:.	7,29,45,49:1:1:2:1/1:0/1:0.25:0:0:.:.
chr5_ref_v2	405310	.	C	CTT,CTTT	.	PASS	IntersectsRepeat=1;RepeatCorrectionApplied=1	SAC:ACF:DF:PD:GT:SGT:SF:SV:SIG:MT:PAC	0,1,2,18,73,86:1:1:2:2/2:./.:.:0	0,0,0,3,14,17:1:1:2:2/2:./.:.:0:0:.:.	0,1,3,9,31,27:1:1:2:2/2:1/2:0.125:0:0:.:.	0,1,4,5,67,115:1:1:2:2/2:./.:.:0:0:.:.
chr5_ref_v2	412254	.	TAA	T	.	PASS	IntersectsRepeat=1;RepeatCorrectionApplied=1	SAC:ACF:DF:PD:GT:SGT:SF:SV:SIG:MT:PAC	0,0,82,77:1:1:2:1/1:./.:.:0	0,0,26,14:1:1:2:1/1:./.:.:0:0:.:.	1,0,45,22:1:1:2:1/1:./.:.:0:0:.:.	0,0,90,73:1:1:2:1/1:./.:.:0:0:.:.
chr5_ref_v2	418494	.	A	C	.	PASS	IntersectsRepeat=1;RepeatCorrectionApplied=0	SAC:ACF:DF:PD:GT:SGT:SF:SV:SIG:MT:PAC	134,15,0,27:1:1:2:0/0:0/1:0.25:0	28,4,0,1:1:1:2:0/0:./.:.:0:0:.:.	63,11,0,5:1:1:2:0/0:0/1:0.125:0:0:.:.	141,28,0,9:1:1:2:0/0:0/1:0.125:0:0:.:.
chr5_ref_v2	429405	.	CA	C	.	PASS	IntersectsRepeat=1;RepeatCorrectionApplied=1	SAC:ACF:DF:PD:GT:SGT:SF:SV:SIG:MT:PAC	75,65,23,10:1:1:2:0/0:0/1:0.125:0	15,9,4,2:1:1:2:0/0:0/1:0.125:0:0:.:.	26,23,6,2:1:1:2:0/0:./.:.:0:0:.:.	85,73,14,10:1:1:2:0/0:./.:.:0:0:.:.
chr5_ref_v2	431857	.	C	CT	.	PASS	IntersectsRepeat=1;RepeatCorrectionApplied=1	SAC:ACF:DF:PD:GT:SGT:SF:SV:SIG:MT:PAC	0,3,91,69:1:1:2:1/1:./.:.:0	1,0,19,10:1:1:2:1/1:./.:.:0:0:.:.	1,2,37,39:1:1:2:1/1:./.:.:0:0:.:.	3,0,115,71:1:1:2:1/1:./.:.:0:0:.:.
chr5_ref_v2	439584	.	A	T	.	PASS	IntersectsRepeat=0;RepeatCorrectionApplied=0	SAC:ACF:DF:PD:GT:SGT:SF:SV:SIG:MT:PAC	0,1,143,124:1:1:2:1/1:./.:.:0	0,0,31,18:1:1:2:1/1:./.:.:0:0:.:.	1,0,63,44:1:1:2:1/1:./.:.:0:0:.:.	0,1,161,140:1:1:2:1/1:./.:.:0:0:.:.
chr5_ref_v2	447835	.	A	T	.	ExcRegion	IntersectsRepeat=0;RepeatCorrectionApplied=0	SAC:ACF:DF:PD:GT:SGT:SF:SV:SIG:MT:PAC	0,0,0,0:0:1:2:./.:./.:.:0	0,0,0,0:0:1:2:./.:./.:.:0:0:.:.	0,0,0,0:0:1:2:./.:./.:.:0:0:.:.	0,0,0,0:0:1:2:./.:./.:.:0:0:.:.
chr5_ref_v2	447957	.	T	C	.	ExcRegion	IntersectsRepeat=0;RepeatCorrectionApplied=0	SAC:ACF:DF:PD:GT:SGT:SF:SV:SIG:MT:PAC	71,0,2,0:1:1:2:./.:./.:.:0	15,0,1,0:1:1:2:./.:./.:.:0:0:.:.	13,0,3,0:1:1:2:./.:./.:.:0:0:.:.	44,0,1,0:1:1:2:./.:./.:.:0:0:.:.
chr5_ref_v2	447962	.	C	T	.	ExcRegion	IntersectsRepeat=0;RepeatCorrectionApplied=0	SAC:ACF:DF:PD:GT:SGT:SF:SV:SIG:MT:PAC	77,0,2,0:1:1:2:./.:./.:.:0	15,0,1,0:1:1:2:./.:./.:.:0:0:.:.	16,0,3,0:1:1:2:./.:./.:.:0:0:.:.	47,0,1,0:1:1:2:./.:./.:.:0:0:.:.
chr5_ref_v2	448187	.	G	A	.	PASS	IntersectsRepeat=0;RepeatCorrectionApplied=0	SAC:ACF:DF:PD:GT:SGT:SF:SV:SIG:MT:PAC	103,107,0,0:1:1:2:0/0:./.:.:0	8,12,5,3:1:1:2:0/0:0/1:0.5:0:1:.:.	37,26,0,0:1:1:2:0/0:./.:.:0:0:.:.	97,96,0,0:1:1:2:0/0:./.:.:0:0:.:.
chr5_ref_v2	454739	.	C	A	.	PASS	IntersectsRepeat=0;RepeatCorrectionApplied=0	SAC:ACF:DF:PD:GT:SGT:SF:SV:SIG:MT:PAC	168,13,0,74:1:1:2:0/0:0/1:0.5:0	30,2,0,16:1:1:2:0/1:0/0:0.25:0:0:.:.	64,1,0,31:1:1:2:0/1:0/0:0.25:0:0:.:.	159,12,1,81:1:1:2:0/1:0/0:0.25:0:0:.:.
chr5_ref_v2	461796	.	CT	C	.	PASS	IntersectsRepeat=1;RepeatCorrectionApplied=1	SAC:ACF:DF:PD:GT:SGT:SF:SV:SIG:MT:PAC	88,48,9,5:1:1:2:0/0:./.:.:0	15,7,3,0:1:1:2:0/0:0/1:0.125:0:0:.:.	50,28,8,4:1:1:2:0/0:0/1:0.125:0:0:.:.	111,64,10,3:1:1:2:0/0:./.:.:0:0:.:.
chr5_ref_v2	491026	.	C	A	.	PASS	IntersectsRepeat=1;RepeatCorrectionApplied=0	SAC:ACF:DF:PD:GT:SGT:SF:SV:SIG:MT:PAC	84,37,0,12:1:1:2:0/0:0/1:0.25:0	19,11,0,6:1:1:2:0/0:0/1:0.5:0:0:.:.	30,25,1,4:1:1:2:0/0:0/1:0.125:0:0:.:.	104,40,0,7:1:1:2:0/0:0/1:0.125:0:0:.:.
chr5_ref_v2	491980	.	T	C	.	ExcRegion	IntersectsRepeat=1;RepeatCorrectionApplied=0	SAC:ACF:DF:PD:GT:SGT:SF:SV:SIG:MT:PAC	0,0,0,0:0:1:2:./.:./.:.:0	0,0,0,0:0:1:2:./.:./.:.:0:0:.:.	0,1,0,0:0:1:2:./.:./.:.:0:0:.:.	0,0,1,1:1:1:2:./.:./.:.:0:0:.:.
chr5_ref_v2	491985	.	A	G	.	ExcRegion	IntersectsRepeat=1;RepeatCorrectionApplied=0	SAC:ACF:DF:PD:GT:SGT:SF:SV:SIG:MT:PAC	0,0,0,0:0:1:2:./.:./.:.:0	0,0,0,0:0:1:2:./.:./.:.:0:0:.:.	0,1,0,0:0:1:2:./.:./.:.:0:0:.:.	0,0,0,1:0:1:2:./.:./.:.:0:0:.:.
chr5_ref_v2	491986	.	T	C	.	ExcRegion	IntersectsRepeat=1;RepeatCorrectionApplied=0	SAC:ACF:DF:PD:GT:SGT:SF:SV:SIG:MT:PAC	0,0,0,0:0:1:2:./.:./.:.:0	0,0,0,0:0:1:2:./.:./.:.:0:0:.:.	0,1,0,0:0:1:2:./.:./.:.:0:0:.:.	0,0,0,1:0:1:2:./.:./.:.:0:0:.:.
chr5_ref_v2	491989	.	G	T	.	ExcRegion	IntersectsRepeat=0;RepeatCorrectionApplied=0	SAC:ACF:DF:PD:GT:SGT:SF:SV:SIG:MT:PAC	0,0,0,0:0:1:2:./.:./.:.:0	0,0,0,0:0:1:2:./.:./.:.:0:0:.:.	0,1,0,0:0:1:2:./.:./.:.:0:0:.:.	0,0,0,1:0:1:2:./.:./.:.:0:0:.:.
chr5_ref_v2	491991	.	C	T	.	ExcRegion	IntersectsRepeat=0;RepeatCorrectionApplied=0	SAC:ACF:DF:PD:GT:SGT:SF:SV:SIG:MT:PAC	0,0,0,0:0:1:2:./.:./.:.:0	0,0,0,0:0:1:2:./.:./.:.:0:0:.:.	0,1,0,0:0:1:2:./.:./.:.:0:0:.:.	0,0,0,1:0:1:2:./.:./.:.:0:0:.:.
chr5_ref_v2	491994	.	A	C	.	ExcRegion	IntersectsRepeat=0;RepeatCorrectionApplied=0	SAC:ACF:DF:PD:GT:SGT:SF:SV:SIG:MT:PAC	0,0,0,0:0:1:2:./.:./.:.:0	0,0,0,0:0:1:2:./.:./.:.:0:0:.:.	0,1,0,0:0:1:2:./.:./.:.:0:0:.:.	0,0,0,1:0:1:2:./.:./.:.:0:0:.:.
chr5_ref_v2	492306	.	A	G	.	ExcRegion	IntersectsRepeat=1;RepeatCorrectionApplied=0	SAC:ACF:DF:PD:GT:SGT:SF:SV:SIG:MT:PAC	0,0,0,0:0:1:2:./.:./.:.:0	0,0,0,1:0:1:2:./.:./.:.:0:0:.:.	0,0,0,0:0:1:2:./.:./.:.:0:0:.:.	0,0,0,0:0:1:2:./.:./.:.:0:0:.:.
chr5_ref_v2	492309	.	G	A	.	ExcRegion	IntersectsRepeat=0;RepeatCorrectionApplied=0	SAC:ACF:DF:PD:GT:SGT:SF:SV:SIG:MT:PAC	0,0,0,0:0:1:2:./.:./.:.:0	0,0,0,1:0:1:2:./.:./.:.:0:0:.:.	0,0,0,0:0:1:2:./.:./.:.:0:0:.:.	0,0,0,0:0:1:2:./.:./.:.:0:0:.:.
chr5_ref_v2	501360	.	G	T	.	PASS	IntersectsRepeat=0;RepeatCorrectionApplied=0	SAC:ACF:DF:PD:GT:SGT:SF:SV:SIG:MT:PAC	43,181,38,0:1:1:2:0/0:0/1:0.25:0	18,28,2,0:1:1:2:0/0:0/1:0.125:0:0:.:.	43,80,7,0:1:1:2:0/0:0/1:0.125:0:0:.:.	114,206,21,2:1:1:2:0/0:0/1:0.125:0:0:.:.
chr5_ref_v2	502775	.	CA	C	.	PASS	IntersectsRepeat=1;RepeatCorrectionApplied=1	SAC:ACF:DF:PD:GT:SGT:SF:SV:SIG:MT:PAC	99,69,22,7:1:1:2:0/0:0/1:0.125:0	9,11,5,1:1:1:2:0/0:0/1:0.25:0:0:.:.	36,30,6,1:1:1:2:0/0:./.:.:0:0:.:.	103,88,14,7:1:1:2:0/0:./.:.:0:0:.:.
chr5_ref_v2	519626	.	GA	G	.	PASS	IntersectsRepeat=1;RepeatCorrectionApplied=1	SAC:ACF:DF:PD:GT:SGT:SF:SV:SIG:MT:PAC	80,63,25,12:1:1:2:0/0:0/1:0.125:0	22,14,2,3:1:1:2:0/0:./.:.:0:0:.:.	33,42,8,6:1:1:2:0/0:./.:.:0:0:.:.	84,101,13,16:1:1:2:0/0:./.:.:0:0:.:.
chr5_ref_v2	521815	.	AT	A	.	PASS	IntersectsRepeat=1;RepeatCorrectionApplied=1	SAC:ACF:DF:PD:GT:SGT:SF:SV:SIG:MT:PAC	67,86,11,10:1:1:2:0/0:./.:.:0	10,5,4,0:1:0:2:./.:./.:.:0:0:.:.	12,44,2,6:1:1:2:0/0:./.:.:0:0:.:.	60,87,12,14:1:1:2:0/0:./.:.:0:0:.:.
chr5_ref_v2	557863	.	A	C	.	PASS	IntersectsRepeat=0;RepeatCorrectionApplied=0	SAC:ACF:DF:PD:GT:SGT:SF:SV:SIG:MT:PAC	187,62,0,52:1:1:2:0/0:0/1:0.25:0	38,19,0,9:1:1:2:0/0:0/1:0.25:0:0:.:.	84,38,0,13:1:1:2:0/0:0/1:0.25:0:0:.:.	274,102,0,32:1:1:2:0/0:0/1:0.125:0:0:.:.
chr5_ref_v2	570313	.	A	AGTATCTTATTCC	.	ExcRegion	IntersectsRepeat=1;RepeatCorrectionApplied=0	SAC:ACF:DF:PD:GT:SGT:SF:SV:SIG:MT:PAC	9,0,0,0:0:1:2:./.:./.:.:0	4,0,0,0:0:1:2:./.:./.:.:0:0:.:.	6,3,0,1:1:1:2:./.:./.:.:0:0:.:.	3,4,0,1:1:1:2:./.:./.:.:0:0:.:.
chr5_ref_v2	570316	.	A	AG	.	ExcRegion	IntersectsRepeat=1;RepeatCorrectionApplied=0	SAC:ACF:DF:PD:GT:SGT:SF:SV:SIG:MT:PAC	11,0,0,0:0:1:2:./.:./.:.:0	4,0,0,0:0:1:2:./.:./.:.:0:0:.:.	6,3,0,1:1:1:2:./.:./.:.:0:0:.:.	5,4,1,0:1:1:2:./.:./.:.:0:0:.:.
chr6_ref_v2	3082	.	A	G	.	ExcRegion	IntersectsRepeat=1;RepeatCorrectionApplied=0	SAC:ACF:DF:PD:GT:SGT:SF:SV:SIG:MT:PAC	1,0,0,0:0:1:2:./.:./.:.:0	0,0,0,0:0:1:2:./.:./.:.:0:0:.:.	0,0,0,0:0:1:2:./.:./.:.:0:0:.:.	0,0,0,0:0:1:2:./.:./.:.:0:0:.:.
chr6_ref_v2	3083	.	T	G	.	ExcRegion	IntersectsRepeat=1;RepeatCorrectionApplied=0	SAC:ACF:DF:PD:GT:SGT:SF:SV:SIG:MT:PAC	1,0,0,0:0:1:2:./.:./.:.:0	0,0,0,0:0:1:2:./.:./.:.:0:0:.:.	0,0,0,0:0:1:2:./.:./.:.:0:0:.:.	0,0,0,0:0:1:2:./.:./.:.:0:0:.:.
chr6_ref_v2	3085	.	A	G	.	ExcRegion	IntersectsRepeat=1;RepeatCorrectionApplied=0	SAC:ACF:DF:PD:GT:SGT:SF:SV:SIG:MT:PAC	1,0,0,0:0:1:2:./.:./.:.:0	0,0,0,0:0:1:2:./.:./.:.:0:0:.:.	0,0,0,0:0:1:2:./.:./.:.:0:0:.:.	0,0,0,0:0:1:2:./.:./.:.:0:0:.:.
chr6_ref_v2	3580	.	T	C	.	ExcRegion	IntersectsRepeat=0;RepeatCorrectionApplied=0	SAC:ACF:DF:PD:GT:SGT:SF:SV:SIG:MT:PAC	0,0,0,0:0:1:2:./.:./.:.:0	0,0,0,0:0:1:2:./.:./.:.:0:0:.:.	0,0,1,1:1:1:2:./.:./.:.:0:0:.:.	1,0,0,0:0:1:2:./.:./.:.:0:0:.:.
chr6_ref_v2	3621	.	T	C	.	ExcRegion	IntersectsRepeat=0;RepeatCorrectionApplied=0	SAC:ACF:DF:PD:GT:SGT:SF:SV:SIG:MT:PAC	0,0,0,0:0:1:2:./.:./.:.:0	0,0,0,0:0:1:2:./.:./.:.:0:0:.:.	0,0,1,1:1:1:2:./.:./.:.:0:0:.:.	1,0,0,0:0:1:2:./.:./.:.:0:0:.:.
chr6_ref_v2	3651	.	T	C	.	ExcRegion	IntersectsRepeat=0;RepeatCorrectionApplied=0	SAC:ACF:DF:PD:GT:SGT:SF:SV:SIG:MT:PAC	0,0,0,0:0:1:2:./.:./.:.:0	0,0,0,0:0:1:2:./.:./.:.:0:0:.:.	0,0,0,1:0:1:2:./.:./.:.:0:0:.:.	1,0,1,0:1:1:2:./.:./.:.:0:0:.:.
chr6_ref_v2	5093	.	A	C	.	ExcRegion	IntersectsRepeat=0;RepeatCorrectionApplied=0	SAC:ACF:DF:PD:GT:SGT:SF:SV:SIG:MT:PAC	202,41,0,64:1:1:2:./.:./.:.:0	28,6,0,6:1:1:2:./.:./.:.:0:0:.:.	122,50,0,25:1:1:2:./.:./.:.:0:0:.:.	318,92,0,86:1:1:2:./.:./.:.:0:0:.:.
chr6_ref_v2	5862	.	G	T	.	PASS	IntersectsRepeat=0;RepeatCorrectionApplied=0	SAC:ACF:DF:PD:GT:SGT:SF:SV:SIG:MT:PAC	141,135,11,1:1:1:2:0/0:0/1:0.125:0	26,14,4,0:1:1:2:0/0:0/1:0.25:0:0:.:.	83,63,2,0:1:1:2:0/0:./.:.:0:0:.:.	179,156,2,0:1:1:2:0/0:./.:.:0:0:.:.
chr6_ref_v2	5864	.	C	A	.	PASS	IntersectsRepeat=1;RepeatCorrectionApplied=0	SAC:ACF:DF:PD:GT:SGT:SF:SV:SIG:MT:PAC	140,137,13,1:1:1:2:0/0:0/1:0.125:0	26,14,4,0:1:1:2:0/0:0/1:0.25:0:0:.:.	82,67,2,0:1:1:2:0/0:./.:.:0:0:.:.	179,153,1,0:1:1:2:0/0:./.:.:0:0:.:.
chr6_ref_v2	5865	.	T	A	.	PASS	IntersectsRepeat=1;RepeatCorrectionApplied=0	SAC:ACF:DF:PD:GT:SGT:SF:SV:SIG:MT:PAC	142,135,13,1:1:1:2:0/0:0/1:0.125:0	26,14,4,0:1:1:2:0/0:0/1:0.25:0:0:.:.	81,69,2,0:1:1:2:0/0:./.:.:0:0:.:.	176,153,1,0:1:1:2:0/0:./.:.:0:0:.:.
chr6_ref_v2	5879	.	T	C	.	PASS	IntersectsRepeat=0;RepeatCorrectionApplied=0	SAC:ACF:DF:PD:GT:SGT:SF:SV:SIG:MT:PAC	146,135,19,0:1:1:2:0/0:0/1:0.125:0	26,17,4,0:1:1:2:0/0:0/1:0.25:0:0:.:.	76,73,4,0:1:1:2:0/0:0/1:0.125:0:0:.:.	179,149,9,0:1:1:2:0/0:0/1:0.125:0:0:.:.
chr6_ref_v2	5883	.	A	G	.	PASS	IntersectsRepeat=0;RepeatCorrectionApplied=0	SAC:ACF:DF:PD:GT:SGT:SF:SV:SIG:MT:PAC	149,137,28,0:1:1:2:0/0:0/1:0.25:0	24,17,4,0:1:1:2:0/0:0/1:0.25:0:0:.:.	78,72,7,0:1:1:2:0/0:0/1:0.125:0:0:.:.	180,149,13,0:1:1:2:0/0:0/1:0.125:0:0:.:.
chr6_ref_v2	5892	.	G	T	.	PASS	IntersectsRepeat=1;RepeatCorrectionApplied=0	SAC:ACF:DF:PD:GT:SGT:SF:SV:SIG:MT:PAC	156,134,34,0:1:1:2:0/0:0/1:0.25:0	26,14,4,0:1:1:2:0/0:0/1:0.25:0:0:.:.	71,67,13,0:1:1:2:0/0:0/1:0.25:0:0:.:.	182,145,25,0:1:1:2:0/0:0/1:0.125:0:0:.:.
chr6_ref_v2	5901	.	G	GTATTGAAATGA	.	PASS	IntersectsRepeat=0;RepeatCorrectionApplied=0	SAC:ACF:DF:PD:GT:SGT:SF:SV:SIG:MT:PAC	164,128,39,0:1:1:2:0/0:0/1:0.25:0	24,11,4,0:1:1:2:0/0:0/1:0.25:0:0:.:.	74,74,14,0:1:1:2:0/0:0/1:0.25:0:0:.:.	189,145,38,0:1:1:2:0/0:0/1:0.25:0:0:.:.
chr6_ref_v2	9488	.	T	G	.	PASS	IntersectsRepeat=0;RepeatCorrectionApplied=0	SAC:ACF:DF:PD:GT:SGT:SF:SV:SIG:MT:PAC	0,0,0,0:0:1:2:./.:./.:.:0	0,0,0,0:0:1:2:./.:./.:.:0:0:.:.	0,0,0,0:0:1:2:./.:./.:.:0:0:.:.	0,0,0,0:0:1:2:./.:./.:.:0:0:.:.
chr6_ref_v2	9511	.	T	G	.	PASS	IntersectsRepeat=1;RepeatCorrectionApplied=0	SAC:ACF:DF:PD:GT:SGT:SF:SV:SIG:MT:PAC	0,0,0,0:0:1:2:./.:./.:.:0	0,0,0,0:0:1:2:./.:./.:.:0:0:.:.	0,0,0,0:0:1:2:./.:./.:.:0:0:.:.	0,0,0,0:0:1:2:./.:./.:.:0:0:.:.
chr6_ref_v2	9513	.	T	C	.	PASS	IntersectsRepeat=1;RepeatCorrectionApplied=0	SAC:ACF:DF:PD:GT:SGT:SF:SV:SIG:MT:PAC	0,0,0,0:0:1:2:./.:./.:.:0	0,0,0,0:0:1:2:./.:./.:.:0:0:.:.	0,0,0,0:0:1:2:./.:./.:.:0:0:.:.	0,0,0,0:0:1:2:./.:./.:.:0:0:.:.
chr6_ref_v2	12913	.	A	C	.	PASS	IntersectsRepeat=1;RepeatCorrectionApplied=0	SAC:ACF:DF:PD:GT:SGT:SF:SV:SIG:MT:PAC	2,0,0,0:0:1:2:./.:./.:.:0	1,1,0,0:1:1:2:./.:./.:.:0:0:.:.	1,0,0,0:0:1:2:./.:./.:.:0:0:.:.	0,0,0,1:0:1:2:./.:./.:.:0:0:.:.
chr6_ref_v2	12917	.	C	T	.	PASS	IntersectsRepeat=1;RepeatCorrectionApplied=0	SAC:ACF:DF:PD:GT:SGT:SF:SV:SIG:MT:PAC	2,0,0,0:0:1:2:./.:./.:.:0	1,1,0,0:1:1:2:./.:./.:.:0:0:.:.	1,0,0,0:0:1:2:./.:./.:.:0:0:.:.	0,0,0,1:0:1:2:./.:./.:.:0:0:.:.
chr6_ref_v2	54494	.	G	GT	.	PASS	IntersectsRepeat=1;RepeatCorrectionApplied=1	SAC:ACF:DF:PD:GT:SGT:SF:SV:SIG:MT:PAC	101,50,8,7:1:1:2:0/0:./.:.:0	23,16,2,4:1:1:2:0/0:0/1:0.125:0:0:.:.	49,40,4,3:1:1:2:0/0:./.:.:0:0:.:.	127,103,9,9:1:1:2:0/0:./.:.:0:0:.:.
chr6_ref_v2	57967	.	TA	T	.	PASS	IntersectsRepeat=1;RepeatCorrectionApplied=1	SAC:ACF:DF:PD:GT:SGT:SF:SV:SIG:MT:PAC	29,24,7,5:1:1:2:0/0:0/1:0.125:0	6,13,2,2:1:1:2:0/0:0/1:0.125:0:0:.:.	15,20,0,2:1:1:2:0/0:./.:.:0:0:.:.	32,36,2,1:1:1:2:0/0:./.:.:0:0:.:.
chr6_ref_v2	58005	.	GAT	G	.	PASS	IntersectsRepeat=1;RepeatCorrectionApplied=1	SAC:ACF:DF:PD:GT:SGT:SF:SV:SIG:MT:PAC	19,24,3,5:1:1:2:0/0:./.:.:0	7,24,4,4:1:1:2:0/0:0/1:0.125:0:0:.:.	8,14,0,5:1:1:2:0/0:0/1:0.125:0:0:.:.	21,28,3,6:1:1:2:0/0:./.:.:0:0:.:.
chr6_ref_v2	65366	.	T	G	.	PASS	IntersectsRepeat=0;RepeatCorrectionApplied=0	SAC:ACF:DF:PD:GT:SGT:SF:SV:SIG:MT:PAC	22,195,44,0:1:1:2:0/0:0/1:0.25:0	14,29,13,0:1:1:2:0/0:0/1:0.5:0:0:.:.	25,90,24,0:1:1:2:0/0:0/1:0.25:0:0:.:.	41,221,50,0:1:1:2:0/0:0/1:0.25:0:0:.:.
chr6_ref_v2	68948	.	CAT	C	.	PASS	IntersectsRepeat=1;RepeatCorrectionApplied=1	SAC:ACF:DF:PD:GT:SGT:SF:SV:SIG:MT:PAC	46,48,0,2:1:1:2:0/0:./.:.:0	23,35,2,2:1:1:2:0/0:./.:.:0:0:.:.	13,23,4,4:1:1:2:0/0:0/1:0.125:0:0:.:.	44,59,1,2:1:1:2:0/0:./.:.:0:0:.:.
chr6_ref_v2	75912	.	CT	C	.	PASS	IntersectsRepeat=1;RepeatCorrectionApplied=1	SAC:ACF:DF:PD:GT:SGT:SF:SV:SIG:MT:PAC	66,65,8,16:1:1:2:0/0:./.:.:0	10,12,1,4:1:1:2:0/0:0/1:0.125:0:0:.:.	22,43,0,9:1:1:2:0/0:./.:.:0:0:.:.	55,100,7,11:1:1:2:0/0:./.:.:0:0:.:.
chr6_ref_v2	78010	.	CAT	C	.	PASS	IntersectsRepeat=1;RepeatCorrectionApplied=1	SAC:ACF:DF:PD:GT:SGT:SF:SV:SIG:MT:PAC	41,51,7,6:1:1:2:0/0:./.:.:0	23,19,2,3:1:1:2:0/0:./.:.:0:0:.:.	16,21,3,3:1:1:2:0/0:./.:.:0:0:.:.	58,56,7,13:1:1:2:0/0:./.:.:0:0:.:.
chr6_ref_v2	87977	.	C	CTTGCTGCTGTTGTTGCTGCTGTTGTTGTTG	.	PASS	IntersectsRepeat=1;RepeatCorrectionApplied=0	SAC:ACF:DF:PD:GT:SGT:SF:SV:SIG:MT:PAC	1,0,20,22:1:1:2:1/1:./.:.:0	0,0,4,1:1:0:2:./.:./.:.:0:0:.:.	0,0,15,12:1:1:2:1/1:./.:.:0:0:.:.	0,2,29,24:1:1:2:1/1:0/1:0.125:0:0:.:.
chr6_ref_v2	97507	.	C	CA	.	PASS	IntersectsRepeat=1;RepeatCorrectionApplied=1	SAC:ACF:DF:PD:GT:SGT:SF:SV:SIG:MT:PAC	1,2,55,92:1:1:2:1/1:./.:.:0	1,2,14,24:1:1:2:1/1:./.:.:0:0:.:.	2,4,23,43:1:1:2:1/1:0/1:0.125:0:0:.:.	1,7,51,103:1:1:2:1/1:./.:.:0:0:.:.
chr6_ref_v2	97618	.	TA	T,TAA	.	PASS	IntersectsRepeat=1;RepeatCorrectionApplied=1	SAC:ACF:DF:PD:GT:SGT:SF:SV:SIG:MT:PAC	71,34,7,4,6,3:1:1:2:0/0:./.:.:0	9,8,0,1,0,1:1:0:2:./.:./.:.:0:0:.:.	24,16,3,2,2,7:1:1:2:0/0:0/2:0.25:0:0:.:.	87,48,12,4,8,3:1:1:2:0/0:./.:.:0:0:.:.
chr6_ref_v2	97865	.	C	CT	.	PASS	IntersectsRepeat=1;RepeatCorrectionApplied=1	SAC:ACF:DF:PD:GT:SGT:SF:SV:SIG:MT:PAC	7,4,89,84:1:1:2:1/1:./.:.:0	1,0,20,8:1:1:2:1/1:./.:.:0:0:.:.	1,3,35,39:1:1:2:1/1:./.:.:0:0:.:.	6,11,109,88:1:1:2:1/1:0/1:0.125:0:0:.:.
chr6_ref_v2	99155	.	C	CA	.	PASS	IntersectsRepeat=1;RepeatCorrectionApplied=1	SAC:ACF:DF:PD:GT:SGT:SF:SV:SIG:MT:PAC	17,4,25,45:1:1:2:1/1:0/1:0.125:0	4,1,4,9:1:0:2:./.:./.:.:0:0:.:.	9,3,17,21:1:1:2:1/1:0/1:0.125:0:0:.:.	15,5,34,52:1:1:2:1/1:./.:.:0:0:.:.
chr6_ref_v2	104560	.	C	CA	.	PASS	IntersectsRepeat=1;RepeatCorrectionApplied=1	SAC:ACF:DF:PD:GT:SGT:SF:SV:SIG:MT:PAC	48,8,10,26:1:1:2:0/1:0/0:0.25:0	10,3,3,9:1:1:2:0/1:./.:.:0:0:.:.	22,1,1,6:1:1:2:0/1:0/0:0.5:0:0:.:.	43,12,10,26:1:1:2:0/1:0/0:0.125:0:0:.:.
chr6_ref_v2	104575	.	T	A	.	PASS	IntersectsRepeat=1;RepeatCorrectionApplied=0	SAC:ACF:DF:PD:GT:SGT:SF:SV:SIG:MT:PAC	84,29,8,27:1:1:2:0/0:0/1:0.5:0	11,3,2,10:1:1:2:0/1:0/0:0.125:0:0:.:.	41,8,0,10:1:1:2:0/0:0/1:0.5:0:0:.:.	75,28,9,39:1:1:2:0/1:0/0:0.25:0:0:.:.
chr6_ref_v2	104579	.	T	A	.	PASS	IntersectsRepeat=1;RepeatCorrectionApplied=0	SAC:ACF:DF:PD:GT:SGT:SF:SV:SIG:MT:PAC	46,22,10,31:1:1:2:0/1:0/0:0.25:0	7,1,3,12:1:1:2:0/1:1/1:0.25:0:0:.:.	23,9,3,10:1:1:2:0/1:0/0:0.5:0:0:.:.	41,20,15,45:1:1:2:0/1:./.:.:0:0:.:.
chr6_ref_v2	106279	.	C	CT,CTT	.	PASS	IntersectsRepeat=1;RepeatCorrectionApplied=1	SAC:ACF:DF:PD:GT:SGT:SF:SV:SIG:MT:PAC	0,4,6,19,25,2:1:1:2:1/2:0/2:0.125:0	0,0,3,6,4,0:1:0:2:./.:./.:.:0:0:.:.	0,1,3,18,7,0:1:1:2:1/2:1/1:0.5:0:0:.:.	0,7,5,33,21,4:1:1:2:1/2:0/1:0.125:0:0:.:.
chr6_ref_v2	119286	.	GA	G	.	PASS	IntersectsRepeat=1;RepeatCorrectionApplied=1	SAC:ACF:DF:PD:GT:SGT:SF:SV:SIG:MT:PAC	63,104,11,27:1:1:2:0/0:0/1:0.25:0	16,26,0,8:1:1:2:0/0:0/1:0.25:0:0:.:.	22,51,6,8:1:1:2:0/0:0/1:0.125:0:0:.:.	97,123,7,20:1:1:2:0/0:0/1:0.125:0:0:.:.
chr6_ref_v2	155987	.	G	GT,GTT	.	PASS	IntersectsRepeat=1;RepeatCorrectionApplied=1	SAC:ACF:DF:PD:GT:SGT:SF:SV:SIG:MT:PAC	5,11,9,68,12,7:1:1:2:1/1:1/2:0.25:0	2,2,6,2,0,2:1:0:2:./.:./.:.:0:0:.:.	1,1,6,26,4,3:1:1:2:1/1:1/2:0.25:0:0:.:.	6,18,19,75,8,18:1:1:2:1/1:1/2:0.25:0:0:.:.
chr6_ref_v2	171117	.	C	T	.	PASS	IntersectsRepeat=1;RepeatCorrectionApplied=0	SAC:ACF:DF:PD:GT:SGT:SF:SV:SIG:MT:PAC	0,0,133,146:1:1:2:1/1:./.:.:0	0,0,23,23:1:1:2:1/1:./.:.:0:0:.:.	0,0,50,66:1:1:2:1/1:./.:.:0:0:.:.	0,1,131,149:1:1:2:1/1:./.:.:0:0:.:.
chr6_ref_v2	174047	.	CT	C	.	PASS	IntersectsRepeat=1;RepeatCorrectionApplied=1	SAC:ACF:DF:PD:GT:SGT:SF:SV:SIG:MT:PAC	105,75,5,14:1:1:2:0/0:./.:.:0	15,10,3,2:1:1:2:0/0:./.:.:0:0:.:.	38,36,3,2:1:1:2:0/0:./.:.:0:0:.:.	98,81,10,8:1:1:2:0/0:./.:.:0:0:.:.
chr6_ref_v2	193343	.	T	G	.	PASS	IntersectsRepeat=0;RepeatCorrectionApplied=0	SAC:ACF:DF:PD:GT:SGT:SF:SV:SIG:MT:PAC	24,160,56,0:1:1:2:0/0:0/1:0.5:0	11,22,4,0:1:1:2:0/0:0/1:0.25:0:0:.:.	33,53,23,0:1:1:2:0/0:0/1:0.5:0:0:.:.	111,162,46,0:1:1:2:0/0:0/1:0.25:0:0:.:.
chr6_ref_v2	208456	.	A	G	.	PASS	IntersectsRepeat=1;RepeatCorrectionApplied=0	SAC:ACF:DF:PD:GT:SGT:SF:SV:SIG:MT:PAC	0,0,151,53:1:1:2:1/1:./.:.:0	0,0,38,24:1:1:2:1/1:./.:.:0:0:.:.	0,1,62,20:1:1:2:1/1:./.:.:0:0:.:.	1,0,178,58:1:1:2:1/1:./.:.:0:0:.:.
chr6_ref_v2	210068	.	AT	A	.	PASS	IntersectsRepeat=1;RepeatCorrectionApplied=1	SAC:ACF:DF:PD:GT:SGT:SF:SV:SIG:MT:PAC	49,10,15,1:1:1:2:0/0:0/1:0.125:0	5,0,2,0:1:0:2:./.:./.:.:0:0:.:.	26,7,6,0:1:1:2:0/0:./.:.:0:0:.:.	65,23,15,1:1:1:2:0/0:./.:.:0:0:.:.
chr6_ref_v2	226132	.	CAAA	C	.	PASS	IntersectsRepeat=1;RepeatCorrectionApplied=1	SAC:ACF:DF:PD:GT:SGT:SF:SV:SIG:MT:PAC	9,3,107,45:1:1:2:1/1:0/1:0.125:0	2,0,11,9:1:1:2:1/1:0/1:0.25:0:0:.:.	1,2,32,18:1:1:2:1/1:0/1:0.125:0:0:.:.	5,1,130,60:1:1:2:1/1:0/1:0.125:0:0:.:.
chr6_ref_v2	226616	.	A	AAAAATATAGG	.	PASS	IntersectsRepeat=1;RepeatCorrectionApplied=0	SAC:ACF:DF:PD:GT:SGT:SF:SV:SIG:MT:PAC	0,3,74,72:1:1:2:1/1:./.:.:0	0,0,17,19:1:1:2:1/1:./.:.:0:0:.:.	1,2,27,33:1:1:2:1/1:0/1:0.125:0:0:.:.	1,4,63,71:1:1:2:1/1:0/1:0.125:0:0:.:.
chr6_ref_v2	227352	.	TACGCAC	T	.	PASS	IntersectsRepeat=0;RepeatCorrectionApplied=0	SAC:ACF:DF:PD:GT:SGT:SF:SV:SIG:MT:PAC	1,1,60,160:1:1:2:1/1:./.:.:0	0,0,12,23:1:1:2:1/1:./.:.:0:0:.:.	0,0,30,71:1:1:2:1/1:./.:.:0:0:.:.	0,4,90,199:1:1:2:1/1:./.:.:0:0:.:.
chr6_ref_v2	227479	.	C	CT	.	PASS	IntersectsRepeat=1;RepeatCorrectionApplied=1	SAC:ACF:DF:PD:GT:SGT:SF:SV:SIG:MT:PAC	4,2,16,26:1:1:2:1/1:./.:.:0	1,1,7,2:1:0:2:./.:./.:.:0:0:.:.	4,1,13,14:1:1:2:1/1:./.:.:0:0:.:.	9,2,28,41:1:1:2:1/1:./.:.:0:0:.:.
chr6_ref_v2	257950	.	A	G	.	PASS	IntersectsRepeat=0;RepeatCorrectionApplied=0	SAC:ACF:DF:PD:GT:SGT:SF:SV:SIG:MT:PAC	0,0,216,208:1:1:2:1/1:./.:.:0	0,0,25,30:1:1:2:1/1:./.:.:0:0:.:.	0,0,87,95:1:1:2:1/1:./.:.:0:0:.:.	2,2,230,239:1:1:2:1/1:./.:.:0:0:.:.
chr6_ref_v2	265223	.	C	CTACGACTCCTTGATTACCCCTGTAAATCCTTGTAATAA	.	PASS	IntersectsRepeat=0;RepeatCorrectionApplied=0	SAC:ACF:DF:PD:GT:SGT:SF:SV:SIG:MT:PAC	0,1,63,72:1:1:2:1/1:./.:.:0	0,0,9,13:1:1:2:1/1:./.:.:0:0:.:.	0,0,22,29:1:1:2:1/1:./.:.:0:0:.:.	0,0,68,53:1:1:2:1/1:./.:.:0:0:.:.
chr7_ref_v2	214	.	A	AC	.	ExcRegion	IntersectsRepeat=0;RepeatCorrectionApplied=0	SAC:ACF:DF:PD:GT:SGT:SF:SV:SIG:MT:PAC	0,0,44,44:1:1:2:./.:./.:.:0	0,0,3,4:1:1:2:./.:./.:.:0:0:.:.	0,0,17,29:1:1:2:./.:./.:.:0:0:.:.	0,0,63,113:1:1:2:./.:./.:.:0:0:.:.
chr7_ref_v2	641	.	G	A	.	ExcRegion	IntersectsRepeat=0;RepeatCorrectionApplied=0	SAC:ACF:DF:PD:GT:SGT:SF:SV:SIG:MT:PAC	191,171,46,0:1:1:2:./.:./.:.:0	42,17,8,0:1:1:2:./.:./.:.:0:0:.:.	76,52,11,0:1:1:2:./.:./.:.:0:0:.:.	185,179,24,0:1:1:2:./.:./.:.:0:0:.:.
chr7_ref_v2	662	.	C	T	.	ExcRegion	IntersectsRepeat=0;RepeatCorrectionApplied=0	SAC:ACF:DF:PD:GT:SGT:SF:SV:SIG:MT:PAC	192,160,77,0:1:1:2:./.:./.:.:0	45,15,22,0:1:1:2:./.:./.:.:0:0:.:.	85,58,21,0:1:1:2:./.:./.:.:0:0:.:.	191,182,51,0:1:1:2:./.:./.:.:0:0:.:.
chr7_ref_v2	673	.	T	G	.	ExcRegion	IntersectsRepeat=0;RepeatCorrectionApplied=0	SAC:ACF:DF:PD:GT:SGT:SF:SV:SIG:MT:PAC	196,163,97,0:1:1:2:./.:./.:.:0	51,15,26,0:1:1:2:./.:./.:.:0:0:.:.	91,56,32,0:1:1:2:./.:./.:.:0:0:.:.	212,185,69,0:1:1:2:./.:./.:.:0:0:.:.
chr7_ref_v2	680	.	T	C	.	ExcRegion	IntersectsRepeat=0;RepeatCorrectionApplied=0	SAC:ACF:DF:PD:GT:SGT:SF:SV:SIG:MT:PAC	183,168,113,0:1:1:2:./.:./.:.:0	57,15,27,0:1:1:2:./.:./.:.:0:0:.:.	91,60,36,0:1:1:2:./.:./.:.:0:0:.:.	210,178,77,0:1:1:2:./.:./.:.:0:0:.:.
chr7_ref_v2	686	.	A	T	.	ExcRegion	IntersectsRepeat=1;RepeatCorrectionApplied=0	SAC:ACF:DF:PD:GT:SGT:SF:SV:SIG:MT:PAC	196,168,121,0:1:1:2:./.:./.:.:0	59,16,31,0:1:1:2:./.:./.:.:0:0:.:.	91,57,40,0:1:1:2:./.:./.:.:0:0:.:.	218,177,88,0:1:1:2:./.:./.:.:0:0:.:.
chr7_ref_v2	784	.	T	A	.	PASS	IntersectsRepeat=0;RepeatCorrectionApplied=0	SAC:ACF:DF:PD:GT:SGT:SF:SV:SIG:MT:PAC	223,151,219,7:1:1:2:0/1:0/0:0.25:0	52,23,35,1:1:1:2:0/1:0/0:0.25:0:0:.:.	81,58,72,5:1:1:2:0/1:0/0:0.25:0:0:.:.	244,162,273,16:1:1:2:0/1:0/0:0.125:0:0:.:.
chr7_ref_v2	927	.	T	C	.	ExcRegion	IntersectsRepeat=1;RepeatCorrectionApplied=0	SAC:ACF:DF:PD:GT:SGT:SF:SV:SIG:MT:PAC	229,205,4,98:1:1:2:./.:./.:.:0	45,47,2,22:1:1:2:./.:./.:.:0:0:.:.	93,105,6,38:1:1:2:./.:./.:.:0:0:.:.	229,241,17,115:1:1:2:./.:./.:.:0:0:.:.
chr7_ref_v2	932	.	G	C	.	ExcRegion	IntersectsRepeat=0;RepeatCorrectionApplied=0	SAC:ACF:DF:PD:GT:SGT:SF:SV:SIG:MT:PAC	237,208,4,93:1:1:2:./.:./.:.:0	45,46,1,22:1:1:2:./.:./.:.:0:0:.:.	84,99,5,34:1:1:2:./.:./.:.:0:0:.:.	228,245,6,105:1:1:2:./.:./.:.:0:0:.:.
chr7_ref_v2	934	.	T	C	.	ExcRegion	IntersectsRepeat=0;RepeatCorrectionApplied=0	SAC:ACF:DF:PD:GT:SGT:SF:SV:SIG:MT:PAC	233,208,4,90:1:1:2:./.:./.:.:0	43,48,0,21:1:1:2:./.:./.:.:0:0:.:.	87,100,5,34:1:1:2:./.:./.:.:0:0:.:.	226,246,6,102:1:1:2:./.:./.:.:0:0:.:.
chr7_ref_v2	937	.	A	T	.	ExcRegion	IntersectsRepeat=0;RepeatCorrectionApplied=0	SAC:ACF:DF:PD:GT:SGT:SF:SV:SIG:MT:PAC	231,207,4,78:1:1:2:./.:./.:.:0	44,47,0,19:1:1:2:./.:./.:.:0:0:.:.	89,99,5,31:1:1:2:./.:./.:.:0:0:.:.	231,242,6,89:1:1:2:./.:./.:.:0:0:.:.
chr7_ref_v2	954	.	A	G	.	ExcRegion	IntersectsRepeat=0;RepeatCorrectionApplied=0	SAC:ACF:DF:PD:GT:SGT:SF:SV:SIG:MT:PAC	224,219,0,47:1:1:2:./.:./.:.:0	47,52,0,14:1:1:2:./.:./.:.:0:0:.:.	86,104,1,19:1:1:2:./.:./.:.:0:0:.:.	229,246,1,57:1:1:2:./.:./.:.:0:0:.:.
chr7_ref_v2	9808	.	TA	T	.	PASS	IntersectsRepeat=1;RepeatCorrectionApplied=1	SAC:ACF:DF:PD:GT:SGT:SF:SV:SIG:MT:PAC	119,153,18,12:1:1:2:0/0:0/1:0.125:0	18,29,5,3:1:1:2:0/0:0/1:0.25:0:0:.:.	59,46,5,7:1:1:2:0/0:0/1:0.125:0:0:.:.	155,151,19,13:1:1:2:0/0:0/1:0.125:0:0:.:.
chr7_ref_v2	28692	.	T	C	.	PASS	IntersectsRepeat=1;RepeatCorrectionApplied=0	SAC:ACF:DF:PD:GT:SGT:SF:SV:SIG:MT:PAC	165,210,0,0:1:1:2:0/0:./.:.:0	22,10,13,15:1:1:2:0/1:0/0:0.125:0:1:g.28692T>C:0	48,67,0,0:1:1:2:0/0:./.:.:0:0:.:.	183,236,0,1:1:1:2:0/0:./.:.:0:0:.:.
chr7_ref_v2	31761	.	A	C	.	PASS	IntersectsRepeat=0;RepeatCorrectionApplied=0	SAC:ACF:DF:PD:GT:SGT:SF:SV:SIG:MT:PAC	169,22,0,29:1:1:2:0/0:0/1:0.25:0	27,8,0,7:1:1:2:0/0:0/1:0.5:0:0:.:.	56,14,0,11:1:1:2:0/0:0/1:0.25:0:0:.:.	190,42,0,55:1:1:2:0/0:0/1:0.5:0:0:.:.
chr7_ref_v2	43267	.	CA	C	.	PASS	IntersectsRepeat=1;RepeatCorrectionApplied=1	SAC:ACF:DF:PD:GT:SGT:SF:SV:SIG:MT:PAC	84,45,15,2:1:1:2:0/0:./.:.:0	18,7,4,2:1:1:2:0/0:0/1:0.125:0:0:.:.	37,15,7,1:1:1:2:0/0:./.:.:0:0:.:.	96,52,22,5:1:1:2:0/0:./.:.:0:0:.:.
chr7_ref_v2	49695	.	A	C	.	PASS	IntersectsRepeat=0;RepeatCorrectionApplied=0	SAC:ACF:DF:PD:GT:SGT:SF:SV:SIG:MT:PAC	195,14,0,61:1:1:2:0/0:0/1:0.5:0	33,7,0,10:1:1:2:0/0:0/1:0.5:0:0:.:.	86,23,0,19:1:1:2:0/0:0/1:0.25:0:0:.:.	216,59,1,44:1:1:2:0/0:0/1:0.25:0:0:.:.
chr7_ref_v2	69353	.	T	TAC	.	PASS	IntersectsRepeat=1;RepeatCorrectionApplied=1	SAC:ACF:DF:PD:GT:SGT:SF:SV:SIG:MT:PAC	8,12,34,66:1:1:2:1/1:./.:.:0	1,1,7,11:1:1:2:1/1:./.:.:0:0:.:.	3,7,12,26:1:1:2:1/1:0/1:0.125:0:0:.:.	5,13,39,90:1:1:2:1/1:./.:.:0:0:.:.
chr7_ref_v2	74005	.	A	C	.	PASS	IntersectsRepeat=0;RepeatCorrectionApplied=0	SAC:ACF:DF:PD:GT:SGT:SF:SV:SIG:MT:PAC	148,39,0,70:1:1:2:0/0:0/1:0.5:0	23,16,0,14:1:1:2:0/0:0/1:0.5:0:0:.:.	61,41,0,25:1:1:2:0/0:0/1:0.5:0:0:.:.	184,83,0,75:1:1:2:0/0:0/1:0.5:0:0:.:.
chr7_ref_v2	76710	.	GA	G	.	PASS	IntersectsRepeat=1;RepeatCorrectionApplied=1	SAC:ACF:DF:PD:GT:SGT:SF:SV:SIG:MT:PAC	105,107,13,4:1:1:2:0/0:./.:.:0	19,23,0,2:1:1:2:0/0:./.:.:0:0:.:.	39,41,3,4:1:1:2:0/0:./.:.:0:0:.:.	103,108,17,11:1:1:2:0/0:0/1:0.125:0:0:.:.
chr7_ref_v2	79003	.	GTA	G	.	PASS	IntersectsRepeat=1;RepeatCorrectionApplied=1	SAC:ACF:DF:PD:GT:SGT:SF:SV:SIG:MT:PAC	7,6,1,6:1:1:2:0/0:0/1:0.5:0	8,13,2,5:1:1:2:0/0:0/1:0.125:0:0:.:.	7,8,1,0:1:1:2:./.:./.:.:0:0:.:.	25,19,5,7:1:1:2:0/0:0/1:0.125:0:0:.:.
chr7_ref_v2	80635	.	T	A	.	PASS	IntersectsRepeat=0;RepeatCorrectionApplied=0	SAC:ACF:DF:PD:GT:SGT:SF:SV:SIG:MT:PAC	33,52,10,0:1:1:2:0/0:0/1:0.25:0	7,16,6,0:1:1:2:0/0:0/1:0.5:0:0:.:.	16,26,4,0:1:1:2:0/0:0/1:0.25:0:0:.:.	39,65,20,0:1:1:2:0/0:0/1:0.25:0:0:.:.
chr7_ref_v2	80636	.	C	A	.	PASS	IntersectsRepeat=1;RepeatCorrectionApplied=0	SAC:ACF:DF:PD:GT:SGT:SF:SV:SIG:MT:PAC	34,55,10,0:1:1:2:0/0:0/1:0.25:0	7,16,6,0:1:1:2:0/0:0/1:0.5:0:0:.:.	16,28,4,0:1:1:2:0/0:0/1:0.25:0:0:.:.	40,65,20,0:1:1:2:0/0:0/1:0.25:0:0:.:.
chr7_ref_v2	89202	.	A	C	.	PASS	IntersectsRepeat=0;RepeatCorrectionApplied=0	SAC:ACF:DF:PD:GT:SGT:SF:SV:SIG:MT:PAC	165,35,0,43:1:1:2:0/0:0/1:0.5:0	40,6,0,2:1:1:2:0/0:0/1:0.125:0:0:.:.	69,27,0,13:1:1:2:0/0:0/1:0.25:0:0:.:.	196,82,0,32:1:1:2:0/0:0/1:0.25:0:0:.:.
chr7_ref_v2	104052	.	G	T	.	PASS	IntersectsRepeat=0;RepeatCorrectionApplied=0	SAC:ACF:DF:PD:GT:SGT:SF:SV:SIG:MT:PAC	17,144,80,1:1:1:2:0/1:0/0:0.25:0	4,23,4,0:1:1:2:0/0:0/1:0.25:0:0:.:.	13,67,24,0:1:1:2:0/1:0/0:0.5:0:0:.:.	47,153,83,1:1:1:2:0/1:0/0:0.5:1:0:.:.
chr7_ref_v2	154580	.	TA	T	.	PASS	IntersectsRepeat=1;RepeatCorrectionApplied=1	SAC:ACF:DF:PD:GT:SGT:SF:SV:SIG:MT:PAC	49,49,13,9:1:1:2:0/0:0/1:0.125:0	10,8,4,2:1:1:2:0/0:0/1:0.125:0:0:.:.	19,22,1,0:1:1:2:0/0:./.:.:0:0:.:.	75,46,14,5:1:1:2:0/0:./.:.:0:0:.:.
chr7_ref_v2	156116	.	GTA	G	.	PASS	IntersectsRepeat=1;RepeatCorrectionApplied=1	SAC:ACF:DF:PD:GT:SGT:SF:SV:SIG:MT:PAC	15,35,2,5:1:1:2:0/0:./.:.:0	6,17,2,2:1:1:2:0/0:./.:.:0:0:.:.	6,15,1,2:1:1:2:0/0:./.:.:0:0:.:.	20,31,1,5:1:1:2:0/0:./.:.:0:0:.:.
chr7_ref_v2	167251	.	CA	C	.	PASS	IntersectsRepeat=1;RepeatCorrectionApplied=1	SAC:ACF:DF:PD:GT:SGT:SF:SV:SIG:MT:PAC	26,40,6,9:1:1:2:0/0:./.:.:0	2,6,0,2:1:0:2:./.:./.:.:0:0:.:.	11,23,2,6:1:1:2:0/0:./.:.:0:0:.:.	35,41,1,24:1:1:2:0/0:0/1:0.125:0:0:.:.
chr7_ref_v2	167623	.	C	A	.	PASS	IntersectsRepeat=1;RepeatCorrectionApplied=0	SAC:ACF:DF:PD:GT:SGT:SF:SV:SIG:MT:PAC	108,30,3,22:1:1:2:0/0:0/1:0.25:0	19,5,0,5:1:1:2:0/0:0/1:0.5:0:0:.:.	40,10,1,12:1:1:2:0/0:0/1:0.5:0:0:.:.	115,32,1,12:1:1:2:0/0:0/1:0.125:0:0:.:.
chr7_ref_v2	213939	.	A	C	.	PASS	IntersectsRepeat=1;RepeatCorrectionApplied=0	SAC:ACF:DF:PD:GT:SGT:SF:SV:SIG:MT:PAC	94,23,0,43:1:1:2:0/0:0/1:0.5:0	16,9,0,4:1:1:2:0/0:0/1:0.25:0:0:.:.	44,13,0,14:1:1:2:0/0:0/1:0.5:0:0:.:.	96,45,1,23:1:1:2:0/0:0/1:0.25:0:0:.:.
chr7_ref_v2	267396	.	T	G	.	PASS	IntersectsRepeat=1;RepeatCorrectionApplied=0	SAC:ACF:DF:PD:GT:SGT:SF:SV:SIG:MT:PAC	24,136,71,1:1:1:2:0/1:0/0:0.25:0	5,23,13,0:1:1:2:0/1:0/0:0.25:0:0:.:.	15,59,18,0:1:1:2:0/1:0/0:0.5:0:0:.:.	44,153,63,0:1:1:2:0/1:0/0:0.5:1:0:.:.
chr7_ref_v2	270312	.	A	ATG	.	PASS	IntersectsRepeat=1;RepeatCorrectionApplied=1	SAC:ACF:DF:PD:GT:SGT:SF:SV:SIG:MT:PAC	1,0,92,81:1:1:2:1/1:./.:.:0	2,1,15,21:1:1:2:1/1:0/1:0.125:0:0:.:.	0,0,33,24:1:1:2:1/1:./.:.:0:0:.:.	4,1,116,96:1:1:2:1/1:./.:.:0:0:.:.
chr7_ref_v2	272292	.	G	GAT	.	PASS	IntersectsRepeat=1;RepeatCorrectionApplied=1	SAC:ACF:DF:PD:GT:SGT:SF:SV:SIG:MT:PAC	7,8,25,33:1:1:2:1/1:0/1:0.125:0	5,2,12,17:1:1:2:1/1:0/1:0.125:0:0:.:.	2,1,14,13:1:1:2:1/1:./.:.:0:0:.:.	7,19,39,36:1:1:2:1/1:0/1:0.25:0:0:.:.
chr7_ref_v2	274695	.	C	CTATATATA,CTATATATATA	.	PASS	IntersectsRepeat=1;RepeatCorrectionApplied=1	SAC:ACF:DF:PD:GT:SGT:SF:SV:SIG:MT:PAC	0,0,4,11,11,18:1:1:2:2/2:1/2:0.5:0	0,0,4,6,9,19:1:1:2:2/2:1/2:0.25:0:0:.:.	0,0,3,3,6,7:1:1:2:./.:./.:.:0:0:.:.	0,0,3,10,19,31:1:1:2:2/2:1/2:0.125:0:0:.:.
chr7_ref_v2	278777	.	C	CT	.	PASS	IntersectsRepeat=1;RepeatCorrectionApplied=1	SAC:ACF:DF:PD:GT:SGT:SF:SV:SIG:MT:PAC	2,11,10,21:1:1:2:1/1:0/1:0.25:0	1,3,3,4:1:0:2:./.:./.:.:0:0:.:.	1,7,4,10:1:1:2:1/1:0/1:0.5:0:0:.:.	3,11,15,17:1:1:2:1/1:0/1:0.25:0:0:.:.
chr7_ref_v2	281600	.	AT	A	.	PASS	IntersectsRepeat=1;RepeatCorrectionApplied=1	SAC:ACF:DF:PD:GT:SGT:SF:SV:SIG:MT:PAC	63,36,9,7:1:1:2:0/0:./.:.:0	12,6,2,2:1:1:2:0/0:0/1:0.125:0:0:.:.	33,19,4,3:1:1:2:0/0:./.:.:0:0:.:.	87,43,11,8:1:1:2:0/0:./.:.:0:0:.:.
chr7_ref_v2	307198	.	TATATGTAC	T	.	PASS	IntersectsRepeat=1;RepeatCorrectionApplied=0	SAC:ACF:DF:PD:GT:SGT:SF:SV:SIG:MT:PAC	10,9,1,2:1:1:2:0/0:0/1:0.25:0	11,10,0,1:1:1:2:0/0:0/1:0.125:0:0:.:.	6,6,1,0:1:1:2:./.:./.:.:0:0:.:.	16,10,2,1:1:1:2:0/0:0/1:0.25:0:0:.:.
chr7_ref_v2	307200	.	TATGTAC	T	.	PASS	IntersectsRepeat=1;RepeatCorrectionApplied=0	SAC:ACF:DF:PD:GT:SGT:SF:SV:SIG:MT:PAC	8,4,3,4:1:1:2:./.:./.:.:0	7,4,4,4:1:0:2:./.:./.:.:0:0:.:.	3,0,3,4:1:1:2:./.:./.:.:0:0:.:.	8,4,8,7:1:1:2:0/1:1/1:0.125:0:0:.:.
chr7_ref_v2	307203	.	G	A	.	PASS	IntersectsRepeat=0;RepeatCorrectionApplied=0	SAC:ACF:DF:PD:GT:SGT:SF:SV:SIG:MT:PAC	9,17,5,0:1:1:2:0/0:0/1:0.5:0	9,11,4,0:1:1:2:0/0:0/1:0.5:0:0:.:.	6,7,2,0:1:1:2:./.:./.:.:0:0:.:.	22,13,0,1:1:1:2:0/0:./.:.:0:0:.:.
chr7_ref_v2	323385	.	A	T	.	PASS	IntersectsRepeat=1;RepeatCorrectionApplied=0	SAC:ACF:DF:PD:GT:SGT:SF:SV:SIG:MT:PAC	32,40,28,0:1:1:2:0/0:0/1:0.5:0	0,0,0,0:0:0:2:./.:./.:.:0:0:.:.	18,23,13,0:1:1:2:0/0:0/1:0.5:0:0:.:.	37,36,16,0:1:1:2:0/0:0/1:0.5:0:0:.:.
chr7_ref_v2	326264	.	CA	C	.	PASS	IntersectsRepeat=1;RepeatCorrectionApplied=1	SAC:ACF:DF:PD:GT:SGT:SF:SV:SIG:MT:PAC	31,47,14,13:1:1:2:0/0:0/1:0.25:0	9,14,3,0:1:1:2:0/0:./.:.:0:0:.:.	18,19,7,8:1:1:2:0/0:0/1:0.25:0:0:.:.	49,55,19,8:1:1:2:0/0:./.:.:0:0:.:.
chr7_ref_v2	364141	.	AT	A	.	PASS	IntersectsRepeat=1;RepeatCorrectionApplied=1	SAC:ACF:DF:PD:GT:SGT:SF:SV:SIG:MT:PAC	59,75,11,13:1:1:2:0/0:0/1:0.125:0	18,21,1,1:1:1:2:0/0:./.:.:0:0:.:.	15,30,1,3:1:1:2:0/0:./.:.:0:0:.:.	70,65,7,11:1:1:2:0/0:0/1:0.125:0:0:.:.
chr7_ref_v2	366773	.	TA	T,TAA	.	PASS	IntersectsRepeat=1;RepeatCorrectionApplied=1	SAC:ACF:DF:PD:GT:SGT:SF:SV:SIG:MT:PAC	16,11,3,4,19,2:1:1:2:0/2:0/0:0.25:0	3,2,1,1,2,0:1:0:2:./.:./.:.:0:0:.:.	11,5,4,6,5,0:1:1:2:0/2:0/1:0.5:0:0:.:.	19,28,7,10,16,3:1:1:2:0/2:0/0:0.5:0:0:.:.
chr7_ref_v2	367118	.	A	C	.	PASS	IntersectsRepeat=1;RepeatCorrectionApplied=0	SAC:ACF:DF:PD:GT:SGT:SF:SV:SIG:MT:PAC	112,30,0,41:1:1:2:0/0:0/1:0.5:0	18,8,0,4:1:1:2:0/0:0/1:0.25:0:0:.:.	60,30,0,8:1:1:2:0/0:0/1:0.25:0:0:.:.	135,97,0,21:1:1:2:0/0:0/1:0.125:0:0:.:.
chr7_ref_v2	387404	.	T	G	.	PASS	IntersectsRepeat=0;RepeatCorrectionApplied=0	SAC:ACF:DF:PD:GT:SGT:SF:SV:SIG:MT:PAC	23,127,29,0:1:1:2:0/0:0/1:0.25:0	6,10,4,0:1:1:2:0/0:0/1:0.5:0:0:.:.	23,41,21,0:1:1:2:0/0:0/1:0.5:0:0:.:.	56,151,58,0:1:1:2:0/0:0/1:0.5:0:0:.:.
chr7_ref_v2	397829	.	GA	G	.	PASS	IntersectsRepeat=1;RepeatCorrectionApplied=1	SAC:ACF:DF:PD:GT:SGT:SF:SV:SIG:MT:PAC	23,8,3,45:1:1:2:0/1:1/1:0.125:0	3,3,0,7:1:0:2:./.:./.:.:0:0:.:.	16,1,2,18:1:1:2:0/1:./.:.:0:0:.:.	30,6,7,55:1:1:2:0/1:1/1:0.25:0:0:.:.
chr7_ref_v2	400545	.	G	GTTT,GT	.	PASS	IntersectsRepeat=1;RepeatCorrectionApplied=1	SAC:ACF:DF:PD:GT:SGT:SF:SV:SIG:MT:PAC	7,7,8,12,15,18:1:1:2:1/2:0/2:0.25:0	0,1,7,3,2,2:1:0:2:./.:./.:.:0:0:.:.	3,4,4,4,7,6:1:1:2:1/2:0/2:0.5:0:0:.:.	2,8,21,11,11,17:1:1:2:1/2:0/2:0.125:0:0:.:.
chr7_ref_v2	401681	.	A	AACAACCT	.	ExcRegion	IntersectsRepeat=1;RepeatCorrectionApplied=0	SAC:ACF:DF:PD:GT:SGT:SF:SV:SIG:MT:PAC	0,0,2,102:1:1:2:./.:./.:.:0	0,0,1,13:1:0:2:./.:./.:.:0:0:.:.	0,0,0,29:0:1:2:./.:./.:.:0:0:.:.	0,0,0,89:0:1:2:./.:./.:.:0:0:.:.
chr7_ref_v2	401686	.	T	A	.	ExcRegion	IntersectsRepeat=1;RepeatCorrectionApplied=0	SAC:ACF:DF:PD:GT:SGT:SF:SV:SIG:MT:PAC	0,0,7,102:1:1:2:./.:./.:.:0	0,0,2,12:1:0:2:./.:./.:.:0:0:.:.	0,0,0,27:0:1:2:./.:./.:.:0:0:.:.	0,0,7,88:1:1:2:./.:./.:.:0:0:.:.
chr7_ref_v2	404308	.	C	T	.	PASS	IntersectsRepeat=0;RepeatCorrectionApplied=0	SAC:ACF:DF:PD:GT:SGT:SF:SV:SIG:MT:PAC	0,0,0,0:0:1:2:./.:./.:.:0	0,0,0,0:0:1:2:./.:./.:.:0:0:.:.	0,0,1,0:0:1:2:./.:./.:.:0:0:.:.	0,0,0,0:0:1:2:./.:./.:.:0:0:.:.
chr7_ref_v2	404332	.	C	A	.	PASS	IntersectsRepeat=0;RepeatCorrectionApplied=0	SAC:ACF:DF:PD:GT:SGT:SF:SV:SIG:MT:PAC	0,0,0,0:0:1:2:./.:./.:.:0	0,0,0,0:0:1:2:./.:./.:.:0:0:.:.	0,0,1,0:0:1:2:./.:./.:.:0:0:.:.	0,0,0,0:0:1:2:./.:./.:.:0:0:.:.
chr7_ref_v2	404341	.	C	A	.	PASS	IntersectsRepeat=1;RepeatCorrectionApplied=0	SAC:ACF:DF:PD:GT:SGT:SF:SV:SIG:MT:PAC	0,0,0,0:0:1:2:./.:./.:.:0	0,0,0,0:0:1:2:./.:./.:.:0:0:.:.	0,0,1,0:0:1:2:./.:./.:.:0:0:.:.	0,0,0,0:0:1:2:./.:./.:.:0:0:.:.
chr7_ref_v2	404351	.	T	G	.	PASS	IntersectsRepeat=1;RepeatCorrectionApplied=0	SAC:ACF:DF:PD:GT:SGT:SF:SV:SIG:MT:PAC	1,0,0,0:0:1:2:./.:./.:.:0	0,0,0,0:0:1:2:./.:./.:.:0:0:.:.	0,0,1,0:0:1:2:./.:./.:.:0:0:.:.	0,0,0,0:0:1:2:./.:./.:.:0:0:.:.
chr7_ref_v2	423130	.	C	T	.	PASS	IntersectsRepeat=0;RepeatCorrectionApplied=0	SAC:ACF:DF:PD:GT:SGT:SF:SV:SIG:MT:PAC	104,104,0,0:1:1:2:0/0:./.:.:0	18,18,0,0:1:1:2:0/0:./.:.:0:0:.:.	21,18,23,11:1:1:2:0/1:0/0:0.125:0:1:g.423130C>T:0	109,85,1,0:1:1:2:0/0:./.:.:0:0:.:.
chr7_ref_v2	423353	.	A	G	.	PASS	IntersectsRepeat=0;RepeatCorrectionApplied=0	SAC:ACF:DF:PD:GT:SGT:SF:SV:SIG:MT:PAC	0,0,122,100:1:1:2:1/1:./.:.:0	0,1,16,29:1:1:2:1/1:./.:.:0:0:.:.	0,1,56,52:1:1:2:1/1:./.:.:0:0:.:.	1,1,128,117:1:1:2:1/1:./.:.:0:0:.:.
chr7_ref_v2	440430	.	C	CA	.	PASS	IntersectsRepeat=1;RepeatCorrectionApplied=1	SAC:ACF:DF:PD:GT:SGT:SF:SV:SIG:MT:PAC	40,16,7,11:1:1:2:0/0:0/1:0.5:0	8,8,0,4:1:1:2:0/0:0/1:0.5:0:0:.:.	23,22,4,3:1:1:2:0/0:0/1:0.125:0:0:.:.	54,37,3,8:1:1:2:0/0:0/1:0.125:0:0:.:.
chr7_ref_v2	483120	.	TA	T	.	PASS	IntersectsRepeat=1;RepeatCorrectionApplied=1	SAC:ACF:DF:PD:GT:SGT:SF:SV:SIG:MT:PAC	66,73,15,7:1:1:2:0/0:./.:.:0	7,17,3,1:1:1:2:0/0:./.:.:0:0:.:.	32,27,3,0:1:1:2:0/0:./.:.:0:0:.:.	101,49,7,5:1:1:2:0/0:./.:.:0:0:.:.
chr7_ref_v2	484084	.	CT	C	.	PASS	IntersectsRepeat=1;RepeatCorrectionApplied=1	SAC:ACF:DF:PD:GT:SGT:SF:SV:SIG:MT:PAC	53,68,4,7:1:1:2:0/0:./.:.:0	13,22,1,1:1:1:2:0/0:./.:.:0:0:.:.	29,35,3,5:1:1:2:0/0:0/1:0.125:0:0:.:.	64,99,8,8:1:1:2:0/0:./.:.:0:0:.:.
chr7_ref_v2	496718	.	T	TA	.	PASS	IntersectsRepeat=1;RepeatCorrectionApplied=1	SAC:ACF:DF:PD:GT:SGT:SF:SV:SIG:MT:PAC	5,0,43,37:1:1:2:1/1:./.:.:0	3,0,14,17:1:1:2:1/1:./.:.:0:0:.:.	1,3,17,20:1:1:2:1/1:./.:.:0:0:.:.	1,7,42,56:1:1:2:1/1:./.:.:0:0:.:.
chr7_ref_v2	502753	.	CT	C	.	PASS	IntersectsRepeat=1;RepeatCorrectionApplied=1	SAC:ACF:DF:PD:GT:SGT:SF:SV:SIG:MT:PAC	57,62,3,4:1:1:2:0/0:./.:.:0	15,18,0,0:1:1:2:0/0:./.:.:0:0:.:.	30,31,2,2:1:1:2:0/0:./.:.:0:0:.:.	77,60,5,10:1:1:2:0/0:0/1:0.125:0:0:.:.
chr7_ref_v2	530023	.	C	A	.	PASS	IntersectsRepeat=1;RepeatCorrectionApplied=0	SAC:ACF:DF:PD:GT:SGT:SF:SV:SIG:MT:PAC	51,48,6,11:1:1:2:0/0:0/1:0.25:1	3,4,1,0:1:0:2:./.:./.:.:0:0:.:.	16,12,4,7:1:1:2:0/0:0/1:0.5:0:0:.:.	50,38,17,17:1:1:2:0/0:0/1:0.5:1:0:.:.
chr7_ref_v2	531833	.	CAT	C,CATAT	.	PASS	IntersectsRepeat=1;RepeatCorrectionApplied=1	SAC:ACF:DF:PD:GT:SGT:SF:SV:SIG:MT:PAC	11,13,3,7,4,1:1:1:2:0/0:0/2:0.125:0	12,9,2,2,1,0:1:1:2:0/0:./.:.:0:0:.:.	7,8,3,6,1,1:1:1:2:0/0:0/1:0.5:0:0:.:.	24,15,6,5,2,3:1:1:2:0/0:0/2:0.125:0:0:.:.
chr7_ref_v2	535767	.	C	T	.	ExcRegion	IntersectsRepeat=0;RepeatCorrectionApplied=0	SAC:ACF:DF:PD:GT:SGT:SF:SV:SIG:MT:PAC	0,0,0,0:0:1:2:./.:./.:.:0	0,0,0,0:0:1:2:./.:./.:.:0:0:.:.	0,0,0,1:0:1:2:./.:./.:.:0:0:.:.	0,0,0,0:0:1:2:./.:./.:.:0:0:.:.
chr7_ref_v2	535818	.	G	C	.	ExcRegion	IntersectsRepeat=1;RepeatCorrectionApplied=0	SAC:ACF:DF:PD:GT:SGT:SF:SV:SIG:MT:PAC	0,0,0,0:0:1:2:./.:./.:.:0	0,0,0,0:0:1:2:./.:./.:.:0:0:.:.	0,3,0,0:0:1:2:./.:./.:.:0:0:.:.	0,1,0,0:0:1:2:./.:./.:.:0:0:.:.
chr7_ref_v2	535857	.	A	T	.	ExcRegion	IntersectsRepeat=0;RepeatCorrectionApplied=0	SAC:ACF:DF:PD:GT:SGT:SF:SV:SIG:MT:PAC	0,1,0,0:0:1:2:./.:./.:.:0	0,3,0,0:0:1:2:./.:./.:.:0:0:.:.	0,2,0,1:1:1:2:./.:./.:.:0:0:.:.	0,0,0,1:0:1:2:./.:./.:.:0:0:.:.
chr7_ref_v2	535874	.	A	G	.	ExcRegion	IntersectsRepeat=0;RepeatCorrectionApplied=0	SAC:ACF:DF:PD:GT:SGT:SF:SV:SIG:MT:PAC	0,0,0,1:0:1:2:./.:./.:.:0	0,0,0,3:0:1:2:./.:./.:.:0:0:.:.	0,1,0,0:0:1:2:./.:./.:.:0:0:.:.	0,1,0,1:1:1:2:./.:./.:.:0:0:.:.
chr7_ref_v2	535875	.	C	T	.	ExcRegion	IntersectsRepeat=0;RepeatCorrectionApplied=0	SAC:ACF:DF:PD:GT:SGT:SF:SV:SIG:MT:PAC	0,0,0,1:0:1:2:./.:./.:.:0	0,0,0,3:0:1:2:./.:./.:.:0:0:.:.	0,1,0,0:0:1:2:./.:./.:.:0:0:.:.	0,1,0,1:1:1:2:./.:./.:.:0:0:.:.
chr7_ref_v2	535900	.	TC	T	.	ExcRegion	IntersectsRepeat=0;RepeatCorrectionApplied=0	SAC:ACF:DF:PD:GT:SGT:SF:SV:SIG:MT:PAC	0,0,0,2:0:1:2:./.:./.:.:0	0,1,0,3:1:1:2:./.:./.:.:0:0:.:.	0,0,0,0:0:1:2:./.:./.:.:0:0:.:.	0,1,0,0:0:1:2:./.:./.:.:0:0:.:.
chr7_ref_v2	535905	.	GAATAT	G	.	ExcRegion	IntersectsRepeat=0;RepeatCorrectionApplied=0	SAC:ACF:DF:PD:GT:SGT:SF:SV:SIG:MT:PAC	0,0,0,2:0:1:2:./.:./.:.:0	0,1,0,3:1:1:2:./.:./.:.:0:0:.:.	0,0,0,0:0:1:2:./.:./.:.:0:0:.:.	0,1,0,0:0:1:2:./.:./.:.:0:0:.:.
chr7_ref_v2	535915	.	A	G	.	ExcRegion	IntersectsRepeat=1;RepeatCorrectionApplied=0	SAC:ACF:DF:PD:GT:SGT:SF:SV:SIG:MT:PAC	0,1,0,2:1:1:2:./.:./.:.:0	0,1,0,3:1:1:2:./.:./.:.:0:0:.:.	0,0,0,0:0:1:2:./.:./.:.:0:0:.:.	0,0,0,0:0:1:2:./.:./.:.:0:0:.:.
chr7_ref_v2	535990	.	C	T	.	ExcRegion	IntersectsRepeat=0;RepeatCorrectionApplied=0	SAC:ACF:DF:PD:GT:SGT:SF:SV:SIG:MT:PAC	0,7,0,0:0:1:2:./.:./.:.:0	0,3,0,0:0:1:2:./.:./.:.:0:0:.:.	0,2,0,0:0:1:2:./.:./.:.:0:0:.:.	0,9,0,4:1:1:2:./.:./.:.:0:0:.:.
chr7_ref_v2	535992	.	C	T	.	ExcRegion	IntersectsRepeat=1;RepeatCorrectionApplied=0	SAC:ACF:DF:PD:GT:SGT:SF:SV:SIG:MT:PAC	0,6,0,0:0:1:2:./.:./.:.:0	0,2,0,1:1:1:2:./.:./.:.:0:0:.:.	0,2,0,0:0:1:2:./.:./.:.:0:0:.:.	0,10,0,2:1:1:2:./.:./.:.:0:0:.:.
chr7_ref_v2	536022	.	C	A	.	ExcRegion	IntersectsRepeat=0;RepeatCorrectionApplied=0	SAC:ACF:DF:PD:GT:SGT:SF:SV:SIG:MT:PAC	0,0,0,1:0:1:2:./.:./.:.:0	0,0,0,0:0:1:2:./.:./.:.:0:0:.:.	0,0,0,0:0:1:2:./.:./.:.:0:0:.:.	0,3,0,0:0:1:2:./.:./.:.:0:0:.:.
chr7_ref_v2	541580	.	C	T	.	ExcRegion	IntersectsRepeat=1;RepeatCorrectionApplied=0	SAC:ACF:DF:PD:GT:SGT:SF:SV:SIG:MT:PAC	0,0,0,0:0:1:2:./.:./.:.:0	0,0,2,0:0:1:2:./.:./.:.:0:0:.:.	0,0,1,0:0:1:2:./.:./.:.:0:0:.:.	0,0,0,0:0:1:2:./.:./.:.:0:0:.:.
chr7_ref_v2	541661	.	T	TCC	.	ExcRegion	IntersectsRepeat=1;RepeatCorrectionApplied=0	SAC:ACF:DF:PD:GT:SGT:SF:SV:SIG:MT:PAC	0,0,1,0:0:1:2:./.:./.:.:0	0,0,2,0:0:1:2:./.:./.:.:0:0:.:.	0,0,0,0:0:1:2:./.:./.:.:0:0:.:.	1,0,0,0:0:1:2:./.:./.:.:0:0:.:.
chr7_ref_v2	541663	.	A	C	.	ExcRegion	IntersectsRepeat=1;RepeatCorrectionApplied=0	SAC:ACF:DF:PD:GT:SGT:SF:SV:SIG:MT:PAC	0,0,1,0:0:1:2:./.:./.:.:0	0,0,2,0:0:0:2:./.:./.:.:0:0:.:.	0,0,0,0:0:1:2:./.:./.:.:0:0:.:.	1,0,0,0:0:1:2:./.:./.:.:0:0:.:.
chr7_ref_v2	541665	.	A	C	.	ExcRegion	IntersectsRepeat=1;RepeatCorrectionApplied=0	SAC:ACF:DF:PD:GT:SGT:SF:SV:SIG:MT:PAC	1,0,0,0:0:1:2:./.:./.:.:0	2,0,0,0:0:0:2:./.:./.:.:0:0:.:.	0,0,0,0:0:1:2:./.:./.:.:0:0:.:.	0,0,1,0:0:1:2:./.:./.:.:0:0:.:.
chr7_ref_v2	541666	.	T	C	.	ExcRegion	IntersectsRepeat=1;RepeatCorrectionApplied=0	SAC:ACF:DF:PD:GT:SGT:SF:SV:SIG:MT:PAC	1,0,0,0:0:1:2:./.:./.:.:0	2,0,0,0:0:0:2:./.:./.:.:0:0:.:.	0,0,0,0:0:1:2:./.:./.:.:0:0:.:.	0,0,1,0:0:1:2:./.:./.:.:0:0:.:.
chr7_ref_v2	541667	.	A	T	.	ExcRegion	IntersectsRepeat=1;RepeatCorrectionApplied=0	SAC:ACF:DF:PD:GT:SGT:SF:SV:SIG:MT:PAC	0,0,1,0:0:1:2:./.:./.:.:0	0,0,2,0:0:0:2:./.:./.:.:0:0:.:.	0,0,0,0:0:1:2:./.:./.:.:0:0:.:.	1,0,0,0:0:1:2:./.:./.:.:0:0:.:.
chr7_ref_v2	541671	.	C	CAAAGGTAATTTTTGGAAT	.	ExcRegion	IntersectsRepeat=1;RepeatCorrectionApplied=0	SAC:ACF:DF:PD:GT:SGT:SF:SV:SIG:MT:PAC	0,0,1,0:0:1:2:./.:./.:.:0	0,0,1,0:0:0:2:./.:./.:.:0:0:.:.	0,0,0,0:0:1:2:./.:./.:.:0:0:.:.	1,0,0,0:0:1:2:./.:./.:.:0:0:.:.
chr7_ref_v2	541674	.	A	C	.	ExcRegion	IntersectsRepeat=0;RepeatCorrectionApplied=0	SAC:ACF:DF:PD:GT:SGT:SF:SV:SIG:MT:PAC	1,2,1,0:1:1:2:./.:./.:.:0	0,0,1,0:0:0:2:./.:./.:.:0:0:.:.	0,0,0,0:0:1:2:./.:./.:.:0:0:.:.	1,1,0,0:1:1:2:./.:./.:.:0:0:.:.
chr7_ref_v2	563700	.	T	C	.	ExcRegion	IntersectsRepeat=0;RepeatCorrectionApplied=0	SAC:ACF:DF:PD:GT:SGT:SF:SV:SIG:MT:PAC	0,0,0,0:0:1:2:./.:./.:.:0	0,0,0,0:0:1:2:./.:./.:.:0:0:.:.	0,0,0,0:0:1:2:./.:./.:.:0:0:.:.	0,0,1,0:0:1:2:./.:./.:.:0:0:.:.
chr7_ref_v2	563715	.	C	T	.	ExcRegion	IntersectsRepeat=1;RepeatCorrectionApplied=0	SAC:ACF:DF:PD:GT:SGT:SF:SV:SIG:MT:PAC	0,0,0,0:0:1:2:./.:./.:.:0	0,0,0,0:0:1:2:./.:./.:.:0:0:.:.	0,0,0,0:0:1:2:./.:./.:.:0:0:.:.	0,0,1,1:1:1:2:./.:./.:.:0:0:.:.
chr7_ref_v2	563759	.	T	G	.	ExcRegion	IntersectsRepeat=0;RepeatCorrectionApplied=0	SAC:ACF:DF:PD:GT:SGT:SF:SV:SIG:MT:PAC	0,0,0,0:0:1:2:./.:./.:.:0	0,0,0,0:0:1:2:./.:./.:.:0:0:.:.	0,0,0,0:0:1:2:./.:./.:.:0:0:.:.	0,0,1,1:1:1:2:./.:./.:.:0:0:.:.
chr7_ref_v2	567749	.	A	T	.	ExcRegion	IntersectsRepeat=0;RepeatCorrectionApplied=0	SAC:ACF:DF:PD:GT:SGT:SF:SV:SIG:MT:PAC	0,0,5,4:1:1:2:./.:./.:.:0	0,0,1,1:1:0:2:./.:./.:.:0:0:.:.	0,0,2,1:1:1:2:./.:./.:.:0:0:.:.	0,0,2,4:1:1:2:./.:./.:.:0:0:.:.
chr7_ref_v2	569936	.	C	T	.	ExcRegion	IntersectsRepeat=1;RepeatCorrectionApplied=0	SAC:ACF:DF:PD:GT:SGT:SF:SV:SIG:MT:PAC	0,0,0,0:0:1:2:./.:./.:.:0	0,0,0,0:0:1:2:./.:./.:.:0:0:.:.	0,0,0,0:0:1:2:./.:./.:.:0:0:.:.	0,0,0,1:0:1:2:./.:./.:.:0:0:.:.
chr7_ref_v2	569942	.	T	G	.	ExcRegion	IntersectsRepeat=0;RepeatCorrectionApplied=0	SAC:ACF:DF:PD:GT:SGT:SF:SV:SIG:MT:PAC	0,0,0,0:0:1:2:./.:./.:.:0	0,0,0,0:0:1:2:./.:./.:.:0:0:.:.	0,0,0,0:0:1:2:./.:./.:.:0:0:.:.	0,0,0,1:0:1:2:./.:./.:.:0:0:.:.
chr7_ref_v2	574190	.	A	G	.	ExcRegion	IntersectsRepeat=1;RepeatCorrectionApplied=0	SAC:ACF:DF:PD:GT:SGT:SF:SV:SIG:MT:PAC	4,0,0,0:0:1:2:./.:./.:.:0	0,0,1,1:1:1:2:./.:./.:.:0:0:.:.	2,0,0,0:0:1:2:./.:./.:.:0:0:.:.	8,0,0,0:0:1:2:./.:./.:.:0:0:.:.
chr7_ref_v2	574198	.	A	G	.	ExcRegion	IntersectsRepeat=1;RepeatCorrectionApplied=0	SAC:ACF:DF:PD:GT:SGT:SF:SV:SIG:MT:PAC	4,0,0,0:0:1:2:./.:./.:.:0	0,0,1,1:1:1:2:./.:./.:.:0:0:.:.	3,0,0,0:0:1:2:./.:./.:.:0:0:.:.	8,0,0,0:0:1:2:./.:./.:.:0:0:.:.
chr7_ref_v2	574199	.	T	G	.	ExcRegion	IntersectsRepeat=1;RepeatCorrectionApplied=0	SAC:ACF:DF:PD:GT:SGT:SF:SV:SIG:MT:PAC	4,0,0,0:0:1:2:./.:./.:.:0	0,0,1,1:1:1:2:./.:./.:.:0:0:.:.	3,0,0,0:0:1:2:./.:./.:.:0:0:.:.	8,0,0,0:0:1:2:./.:./.:.:0:0:.:.
chr7_ref_v2	574221	.	T	A	.	ExcRegion	IntersectsRepeat=0;RepeatCorrectionApplied=0	SAC:ACF:DF:PD:GT:SGT:SF:SV:SIG:MT:PAC	2,0,0,0:0:1:2:./.:./.:.:0	0,0,0,1:0:1:2:./.:./.:.:0:0:.:.	3,0,0,0:0:1:2:./.:./.:.:0:0:.:.	8,0,0,0:0:1:2:./.:./.:.:0:0:.:.
chr7_ref_v2	574222	.	C	A	.	ExcRegion	IntersectsRepeat=0;RepeatCorrectionApplied=0	SAC:ACF:DF:PD:GT:SGT:SF:SV:SIG:MT:PAC	2,0,0,0:0:1:2:./.:./.:.:0	0,0,0,1:0:1:2:./.:./.:.:0:0:.:.	3,0,0,0:0:1:2:./.:./.:.:0:0:.:.	8,0,0,0:0:1:2:./.:./.:.:0:0:.:.
chr7_ref_v2	574223	.	C	G	.	ExcRegion	IntersectsRepeat=0;RepeatCorrectionApplied=0	SAC:ACF:DF:PD:GT:SGT:SF:SV:SIG:MT:PAC	2,0,0,0:0:1:2:./.:./.:.:0	0,0,0,1:0:1:2:./.:./.:.:0:0:.:.	3,0,0,0:0:1:2:./.:./.:.:0:0:.:.	8,0,0,0:0:1:2:./.:./.:.:0:0:.:.
chr7_ref_v2	582519	.	TA	T	.	PASS	IntersectsRepeat=1;RepeatCorrectionApplied=1	SAC:ACF:DF:PD:GT:SGT:SF:SV:SIG:MT:PAC	45,36,6,8:1:1:2:0/0:./.:.:0	3,9,2,1:1:0:2:./.:./.:.:0:0:.:.	13,20,3,4:1:1:2:0/0:./.:.:0:0:.:.	46,42,5,9:1:1:2:0/0:./.:.:0:0:.:.
chr7_ref_v2	611733	.	CAT	C	.	PASS	IntersectsRepeat=1;RepeatCorrectionApplied=1	SAC:ACF:DF:PD:GT:SGT:SF:SV:SIG:MT:PAC	37,38,8,11:1:1:2:0/0:0/1:0.25:0	18,16,4,3:1:1:2:0/0:0/1:0.25:0:0:.:.	19,24,1,7:1:1:2:0/0:0/1:0.125:0:0:.:.	45,45,7,6:1:1:2:0/0:./.:.:0:0:.:.
chr7_ref_v2	616160	.	AT	A	.	PASS	IntersectsRepeat=1;RepeatCorrectionApplied=1	SAC:ACF:DF:PD:GT:SGT:SF:SV:SIG:MT:PAC	64,36,13,13:1:1:2:0/0:0/1:0.125:0	8,7,1,0:1:0:2:./.:./.:.:0:0:.:.	34,24,8,3:1:1:2:0/0:./.:.:0:0:.:.	66,58,9,4:1:1:2:0/0:./.:.:0:0:.:.
chr7_ref_v2	617457	.	T	A	.	PASS	IntersectsRepeat=1;RepeatCorrectionApplied=0	SAC:ACF:DF:PD:GT:SGT:SF:SV:SIG:MT:PAC	50,81,50,0:1:1:2:0/0:0/1:0.5:0	7,16,10,0:1:1:2:0/1:0/0:0.25:0:0:.:.	9,36,16,0:1:1:2:0/0:0/1:0.5:0:0:.:.	57,80,47,0:1:1:2:0/0:0/1:0.5:0:0:.:.
chr7_ref_v2	637668	.	AT	A	.	PASS	IntersectsRepeat=1;RepeatCorrectionApplied=1	SAC:ACF:DF:PD:GT:SGT:SF:SV:SIG:MT:PAC	86,95,4,6:1:1:2:0/0:./.:.:0	22,21,5,3:1:1:2:0/0:0/1:0.25:0:0:.:.	41,44,2,3:1:1:2:0/0:./.:.:0:0:.:.	93,93,5,5:1:1:2:0/0:./.:.:0:0:.:.
chr7_ref_v2	640606	.	CT	C	.	PASS	IntersectsRepeat=1;RepeatCorrectionApplied=1	SAC:ACF:DF:PD:GT:SGT:SF:SV:SIG:MT:PAC	15,20,19,4:1:1:2:0/0:0/1:0.5:0	4,1,3,0:1:0:2:./.:./.:.:0:0:.:.	8,6,3,4:1:1:2:0/0:0/1:0.25:0:0:.:.	18,29,11,5:1:1:2:0/0:0/1:0.125:0:0:.:.
chr7_ref_v2	653217	.	C	CT	.	PASS	IntersectsRepeat=1;RepeatCorrectionApplied=1	SAC:ACF:DF:PD:GT:SGT:SF:SV:SIG:MT:PAC	1,39,44,9:1:1:2:0/1:1/1:0.25:0	0,10,3,4:1:0:2:./.:./.:.:0:0:.:.	0,14,10,1:1:1:2:0/1:0/0:0.125:0:0:.:.	0,53,25,8:1:1:2:0/1:0/0:0.25:0:0:.:.
chr7_ref_v2	663324	.	A	C	.	PASS	IntersectsRepeat=0;RepeatCorrectionApplied=0	SAC:ACF:DF:PD:GT:SGT:SF:SV:SIG:MT:PAC	159,34,0,39:1:1:2:0/0:0/1:0.25:0	34,17,0,2:1:1:2:0/0:0/1:0.125:0:0:.:.	56,30,0,14:1:1:2:0/0:0/1:0.25:0:0:.:.	138,69,0,27:1:1:2:0/0:0/1:0.25:0:0:.:.
chr7_ref_v2	675515	.	AAT	A	.	PASS	IntersectsRepeat=1;RepeatCorrectionApplied=1	SAC:ACF:DF:PD:GT:SGT:SF:SV:SIG:MT:PAC	44,62,1,2:1:1:2:0/0:./.:.:0	12,15,1,1:1:1:2:0/0:./.:.:0:0:.:.	16,21,3,1:1:1:2:0/0:0/1:0.125:0:0:.:.	32,71,5,8:1:1:2:0/0:0/1:0.125:0:0:.:.
chr7_ref_v2	676330	.	A	AT	.	PASS	IntersectsRepeat=1;RepeatCorrectionApplied=1	SAC:ACF:DF:PD:GT:SGT:SF:SV:SIG:MT:PAC	18,29,11,5:1:1:2:0/0:0/1:0.5:0	9,5,0,1:1:0:2:./.:./.:.:0:0:.:.	20,16,2,1:1:1:2:0/0:./.:.:0:0:.:.	59,66,4,1:1:1:2:0/0:./.:.:0:0:.:.
chr7_ref_v2	678059	.	CT	C,TT	.	PASS	IntersectsRepeat=1;RepeatCorrectionApplied=1	SAC:ACF:DF:PD:GT:SGT:SF:SV:SIG:MT:PAC	25,9,6,6,3,32:1:1:2:0/2:0/1:0.125:0	2,6,0,1,1,6:1:0:2:./.:./.:.:0:0:.:.	11,5,6,4,0,15:1:1:2:0/2:0/1:0.25:0:0:.:.	38,21,9,12,2,41:1:1:2:0/2:0/1:0.25:0:0:.:.
chr7_ref_v2	699989	.	A	AT	.	PASS	IntersectsRepeat=1;RepeatCorrectionApplied=1	SAC:ACF:DF:PD:GT:SGT:SF:SV:SIG:MT:PAC	0,11,21,11:1:1:2:1/1:0/1:0.25:0	1,4,5,5:1:0:2:./.:./.:.:0:0:.:.	0,7,9,5:1:1:2:1/1:0/1:0.5:0:0:.:.	2,19,25,27:1:1:2:1/1:0/1:0.25:0:0:.:.
chr7_ref_v2	715630	.	GA	G	.	PASS	IntersectsRepeat=1;RepeatCorrectionApplied=1	SAC:ACF:DF:PD:GT:SGT:SF:SV:SIG:MT:PAC	89,101,13,15:1:1:2:0/0:./.:.:0	19,22,1,0:1:1:2:0/0:./.:.:0:0:.:.	43,42,3,6:1:1:2:0/0:./.:.:0:0:.:.	111,94,3,8:1:1:2:0/0:./.:.:0:0:.:.
chr7_ref_v2	717966	.	T	G	.	PASS	IntersectsRepeat=0;RepeatCorrectionApplied=0	SAC:ACF:DF:PD:GT:SGT:SF:SV:SIG:MT:PAC	21,147,54,1:1:1:2:0/0:0/1:0.5:0	3,29,2,0:1:1:2:0/0:0/1:0.125:0:0:.:.	17,94,9,0:1:1:2:0/0:0/1:0.125:0:0:.:.	45,200,37,0:1:1:2:0/0:0/1:0.25:0:0:.:.
chr7_ref_v2	726654	.	T	G	.	PASS	IntersectsRepeat=0;RepeatCorrectionApplied=0	SAC:ACF:DF:PD:GT:SGT:SF:SV:SIG:MT:PAC	19,78,21,0:1:1:2:0/0:0/1:0.5:0	6,16,3,0:1:1:2:0/0:0/1:0.25:0:0:.:.	24,31,8,0:1:1:2:0/0:0/1:0.25:0:0:.:.	66,104,19,0:1:1:2:0/0:0/1:0.25:0:0:.:.
chr7_ref_v2	733023	.	AT	A	.	PASS	IntersectsRepeat=1;RepeatCorrectionApplied=1	SAC:ACF:DF:PD:GT:SGT:SF:SV:SIG:MT:PAC	39,34,13,5:1:1:2:0/0:./.:.:0	7,9,1,3:1:1:2:0/0:./.:.:0:0:.:.	17,13,7,3:1:1:2:0/0:0/1:0.125:0:0:.:.	38,52,14,16:1:1:2:0/0:0/1:0.125:0:0:.:.
chr7_ref_v2	736467	.	T	TA	.	PASS	IntersectsRepeat=1;RepeatCorrectionApplied=1	SAC:ACF:DF:PD:GT:SGT:SF:SV:SIG:MT:PAC	39,42,7,4:1:1:2:0/0:0/1:0.125:0	12,10,2,5:1:1:2:0/0:0/1:0.5:0:0:.:.	18,19,2,2:1:1:2:0/0:./.:.:0:0:.:.	47,47,10,4:1:1:2:0/0:0/1:0.125:0:0:.:.
chr7_ref_v2	742071	.	C	CTTTTTTTT	.	PASS	IntersectsRepeat=1;RepeatCorrectionApplied=1	SAC:ACF:DF:PD:GT:SGT:SF:SV:SIG:MT:PAC	9,10,7,43:1:1:2:0/1:1/1:0.5:0	5,5,1,7:1:0:2:./.:./.:.:0:0:.:.	14,9,0,18:1:1:2:0/1:0/0:0.125:0:0:.:.	11,22,3,41:1:1:2:0/1:1/1:0.125:0:0:.:.
chr7_ref_v2	764646	.	G	A	.	PASS	IntersectsRepeat=0;RepeatCorrectionApplied=0	SAC:ACF:DF:PD:GT:SGT:SF:SV:SIG:MT:PAC	4,0,0,0:0:1:2:./.:./.:.:0	1,0,0,0:0:1:2:./.:./.:.:0:0:.:.	0,0,1,0:0:1:2:./.:./.:.:0:0:.:.	1,0,0,0:0:1:2:./.:./.:.:0:0:.:.
chr7_ref_v2	764647	.	T	A	.	PASS	IntersectsRepeat=0;RepeatCorrectionApplied=0	SAC:ACF:DF:PD:GT:SGT:SF:SV:SIG:MT:PAC	4,0,0,0:0:1:2:./.:./.:.:0	1,0,0,0:0:1:2:./.:./.:.:0:0:.:.	0,0,1,0:0:1:2:./.:./.:.:0:0:.:.	1,0,0,0:0:1:2:./.:./.:.:0:0:.:.
chr7_ref_v2	765688	.	GA	G	.	PASS	IntersectsRepeat=1;RepeatCorrectionApplied=1	SAC:ACF:DF:PD:GT:SGT:SF:SV:SIG:MT:PAC	81,73,8,14:1:1:2:0/0:./.:.:0	16,21,0,2:1:1:2:0/0:./.:.:0:0:.:.	34,30,6,6:1:1:2:0/0:0/1:0.125:0:0:.:.	80,58,11,11:1:1:2:0/0:./.:.:0:0:.:.
chr7_ref_v2	767572	.	A	C	.	PASS	IntersectsRepeat=0;RepeatCorrectionApplied=0	SAC:ACF:DF:PD:GT:SGT:SF:SV:SIG:MT:PAC	129,28,0,41:1:1:2:0/0:0/1:0.5:0	22,8,0,5:1:1:2:0/0:0/1:0.25:0:0:.:.	57,34,0,21:1:1:2:0/0:0/1:0.5:0:0:.:.	159,86,0,27:1:1:2:0/0:0/1:0.25:0:0:.:.
chr7_ref_v2	776015	.	T	G	.	PASS	IntersectsRepeat=1;RepeatCorrectionApplied=0	SAC:ACF:DF:PD:GT:SGT:SF:SV:SIG:MT:PAC	29,129,52,0:1:1:2:0/0:0/1:0.5:0	11,23,4,0:1:1:2:0/0:0/1:0.25:0:0:.:.	21,44,12,0:1:1:2:0/0:0/1:0.25:0:0:.:.	70,132,32,0:1:1:2:0/0:0/1:0.25:0:0:.:.
chr7_ref_v2	805360	.	A	C	.	PASS	IntersectsRepeat=0;RepeatCorrectionApplied=0	SAC:ACF:DF:PD:GT:SGT:SF:SV:SIG:MT:PAC	143,14,0,50:1:1:2:0/0:0/1:0.5:0	29,2,0,3:1:1:2:0/0:0/1:0.25:0:0:.:.	58,7,0,17:1:1:2:0/0:0/1:0.5:0:0:.:.	159,29,0,39:1:1:2:0/0:0/1:0.25:0:0:.:.
chr7_ref_v2	807779	.	CA	C	.	PASS	IntersectsRepeat=1;RepeatCorrectionApplied=1	SAC:ACF:DF:PD:GT:SGT:SF:SV:SIG:MT:PAC	18,28,10,2:1:1:2:0/0:./.:.:0	5,10,3,1:1:0:2:./.:./.:.:0:0:.:.	7,11,5,2:1:1:2:0/0:0/1:0.25:0:0:.:.	25,30,9,6:1:1:2:0/0:./.:.:0:0:.:.
chr7_ref_v2	808300	.	CTA	C	.	PASS	IntersectsRepeat=1;RepeatCorrectionApplied=1	SAC:ACF:DF:PD:GT:SGT:SF:SV:SIG:MT:PAC	27,27,4,7:1:1:2:0/0:./.:.:0	9,22,3,6:1:1:2:0/0:0/1:0.125:0:0:.:.	13,13,0,1:1:1:2:0/0:./.:.:0:0:.:.	32,48,5,5:1:1:2:0/0:./.:.:0:0:.:.
chr7_ref_v2	816998	.	A	G	.	ExcRegion	IntersectsRepeat=1;RepeatCorrectionApplied=0	SAC:ACF:DF:PD:GT:SGT:SF:SV:SIG:MT:PAC	1,0,1,0:1:1:2:./.:./.:.:0	0,0,0,0:0:1:2:./.:./.:.:0:0:.:.	0,0,0,0:0:1:2:./.:./.:.:0:0:.:.	1,0,0,0:0:1:2:./.:./.:.:0:0:.:.
chr7_ref_v2	817478	.	T	C	.	ExcRegion	IntersectsRepeat=1;RepeatCorrectionApplied=0	SAC:ACF:DF:PD:GT:SGT:SF:SV:SIG:MT:PAC	0,104,0,6:1:1:2:./.:./.:.:0	0,11,0,0:0:1:2:./.:./.:.:0:0:.:.	0,16,0,1:1:1:2:./.:./.:.:0:0:.:.	0,76,0,5:1:1:2:./.:./.:.:0:0:.:.
chr7_ref_v2	817790	.	C	A	.	ExcRegion	IntersectsRepeat=1;RepeatCorrectionApplied=0	SAC:ACF:DF:PD:GT:SGT:SF:SV:SIG:MT:PAC	0,0,0,0:0:1:2:./.:./.:.:0	0,0,0,0:0:1:2:./.:./.:.:0:0:.:.	0,0,0,0:0:1:2:./.:./.:.:0:0:.:.	0,0,1,1:1:1:2:./.:./.:.:0:0:.:.
chr7_ref_v2	817802	.	T	C	.	ExcRegion	IntersectsRepeat=0;RepeatCorrectionApplied=0	SAC:ACF:DF:PD:GT:SGT:SF:SV:SIG:MT:PAC	0,0,0,0:0:1:2:./.:./.:.:0	0,0,0,0:0:1:2:./.:./.:.:0:0:.:.	0,0,0,0:0:1:2:./.:./.:.:0:0:.:.	0,0,1,1:1:1:2:./.:./.:.:0:0:.:.
chr7_ref_v2	817805	.	A	T	.	ExcRegion	IntersectsRepeat=0;RepeatCorrectionApplied=0	SAC:ACF:DF:PD:GT:SGT:SF:SV:SIG:MT:PAC	0,0,0,0:0:1:2:./.:./.:.:0	0,0,0,0:0:1:2:./.:./.:.:0:0:.:.	0,0,0,0:0:1:2:./.:./.:.:0:0:.:.	0,0,1,1:1:1:2:./.:./.:.:0:0:.:.
chr7_ref_v2	817808	.	A	G	.	ExcRegion	IntersectsRepeat=0;RepeatCorrectionApplied=0	SAC:ACF:DF:PD:GT:SGT:SF:SV:SIG:MT:PAC	0,0,0,0:0:1:2:./.:./.:.:0	0,0,0,0:0:1:2:./.:./.:.:0:0:.:.	0,0,0,0:0:1:2:./.:./.:.:0:0:.:.	0,0,1,1:1:1:2:./.:./.:.:0:0:.:.
chr7_ref_v2	817839	.	TTA	T	.	ExcRegion	IntersectsRepeat=1;RepeatCorrectionApplied=0	SAC:ACF:DF:PD:GT:SGT:SF:SV:SIG:MT:PAC	0,0,0,0:0:1:2:./.:./.:.:0	0,0,0,0:0:1:2:./.:./.:.:0:0:.:.	0,0,0,0:0:1:2:./.:./.:.:0:0:.:.	0,0,1,1:1:1:2:./.:./.:.:0:0:.:.
chr7_ref_v2	817844	.	GGA	G	.	ExcRegion	IntersectsRepeat=0;RepeatCorrectionApplied=0	SAC:ACF:DF:PD:GT:SGT:SF:SV:SIG:MT:PAC	0,0,0,0:0:1:2:./.:./.:.:0	0,0,0,0:0:1:2:./.:./.:.:0:0:.:.	0,0,0,0:0:1:2:./.:./.:.:0:0:.:.	0,0,1,1:1:1:2:./.:./.:.:0:0:.:.
chr7_ref_v2	817848	.	A	AGACT	.	ExcRegion	IntersectsRepeat=1;RepeatCorrectionApplied=0	SAC:ACF:DF:PD:GT:SGT:SF:SV:SIG:MT:PAC	0,0,0,0:0:1:2:./.:./.:.:0	0,0,0,0:0:1:2:./.:./.:.:0:0:.:.	0,0,0,0:0:1:2:./.:./.:.:0:0:.:.	0,0,1,1:1:1:2:./.:./.:.:0:0:.:.
chr7_ref_v2	818033	.	T	C	.	ExcRegion	IntersectsRepeat=1;RepeatCorrectionApplied=0	SAC:ACF:DF:PD:GT:SGT:SF:SV:SIG:MT:PAC	0,0,0,0:0:1:2:./.:./.:.:0	0,0,0,0:0:1:2:./.:./.:.:0:0:.:.	0,0,0,0:0:1:2:./.:./.:.:0:0:.:.	0,0,0,1:0:1:2:./.:./.:.:0:0:.:.
chr7_ref_v2	822894	.	T	A	.	ExcRegion	IntersectsRepeat=1;RepeatCorrectionApplied=0	SAC:ACF:DF:PD:GT:SGT:SF:SV:SIG:MT:PAC	0,0,0,0:0:1:2:./.:./.:.:0	0,0,0,0:0:1:2:./.:./.:.:0:0:.:.	1,0,0,0:0:1:2:./.:./.:.:0:0:.:.	0,0,1,0:0:1:2:./.:./.:.:0:0:.:.
chr7_ref_v2	823709	.	A	AT	.	PASS	IntersectsRepeat=1;RepeatCorrectionApplied=1	SAC:ACF:DF:PD:GT:SGT:SF:SV:SIG:MT:PAC	79,114,1,4:1:1:2:0/0:./.:.:0	12,10,4,2:1:1:2:0/0:0/1:0.5:0:0:.:.	21,32,0,1:1:1:2:0/0:./.:.:0:0:.:.	79,93,1,0:1:1:2:0/0:./.:.:0:0:.:.
chr7_ref_v2	840514	.	GA	G	.	PASS	IntersectsRepeat=1;RepeatCorrectionApplied=1	SAC:ACF:DF:PD:GT:SGT:SF:SV:SIG:MT:PAC	79,104,7,6:1:1:2:0/0:./.:.:0	25,13,1,4:1:1:2:0/0:./.:.:0:0:.:.	24,43,2,7:1:1:2:0/0:./.:.:0:0:.:.	76,104,6,16:1:1:2:0/0:./.:.:0:0:.:.
chr7_ref_v2	848425	.	GAT	G	.	PASS	IntersectsRepeat=1;RepeatCorrectionApplied=1	SAC:ACF:DF:PD:GT:SGT:SF:SV:SIG:MT:PAC	55,18,6,1:1:1:2:0/0:./.:.:0	21,10,3,0:1:1:2:0/0:0/1:0.125:0:0:.:.	21,18,0,1:1:1:2:0/0:./.:.:0:0:.:.	54,28,2,4:1:1:2:0/0:./.:.:0:0:.:.
chr7_ref_v2	848454	.	GA	G	.	PASS	IntersectsRepeat=1;RepeatCorrectionApplied=1	SAC:ACF:DF:PD:GT:SGT:SF:SV:SIG:MT:PAC	42,34,5,3:1:1:2:0/0:./.:.:0	12,16,2,3:1:1:2:0/0:./.:.:0:0:.:.	23,5,1,2:1:1:2:0/0:./.:.:0:0:.:.	41,28,6,4:1:1:2:0/0:./.:.:0:0:.:.
chr7_ref_v2	876383	.	C	CT	.	PASS	IntersectsRepeat=1;RepeatCorrectionApplied=1	SAC:ACF:DF:PD:GT:SGT:SF:SV:SIG:MT:PAC	69,94,0,0:1:1:2:0/0:./.:.:0	23,34,0,0:1:1:2:0/0:./.:.:0:0:.:.	41,39,2,1:1:1:2:0/0:./.:.:0:0:.:.	40,51,40,46:1:1:2:0/1:./.:.:0:1:g.876383_876384insT:0
chr7_ref_v2	910026	.	C	CT,CTT	.	PASS	IntersectsRepeat=1;RepeatCorrectionApplied=1	SAC:ACF:DF:PD:GT:SGT:SF:SV:SIG:MT:PAC	8,6,0,12,0,17:1:1:2:0/2:1/2:0.5:0	2,0,1,2,0,2:1:0:2:./.:./.:.:0:0:.:.	4,4,1,5,0,8:1:1:2:0/2:1/2:0.25:0:0:.:.	4,5,1,22,0,17:1:1:2:1/2:0/1:0.125:0:0:.:.
chr7_ref_v2	914842	.	GA	G	.	PASS	IntersectsRepeat=1;RepeatCorrectionApplied=1	SAC:ACF:DF:PD:GT:SGT:SF:SV:SIG:MT:PAC	96,79,10,8:1:1:2:0/0:./.:.:0	18,8,3,2:1:1:2:0/0:0/1:0.125:0:0:.:.	29,43,4,3:1:1:2:0/0:./.:.:0:0:.:.	74,113,5,5:1:1:2:0/0:./.:.:0:0:.:.
chr7_ref_v2	918449	.	C	A	.	PASS	IntersectsRepeat=1;RepeatCorrectionApplied=0	SAC:ACF:DF:PD:GT:SGT:SF:SV:SIG:MT:PAC	134,156,0,0:1:1:2:0/0:./.:.:0	21,25,0,0:1:1:2:0/0:./.:.:0:0:.:.	35,29,26,29:1:1:2:0/1:0/0:0.125:0:1:g.918449C>A:0	145,135,0,1:1:1:2:0/0:./.:.:0:0:.:.
chr7_ref_v2	949165	.	CTA	C	.	PASS	IntersectsRepeat=1;RepeatCorrectionApplied=1	SAC:ACF:DF:PD:GT:SGT:SF:SV:SIG:MT:PAC	36,40,5,4:1:1:2:0/0:./.:.:0	11,20,4,5:1:1:2:0/0:0/1:0.25:0:0:.:.	16,23,4,3:1:1:2:0/0:./.:.:0:0:.:.	46,44,5,5:1:1:2:0/0:./.:.:0:0:.:.
chr7_ref_v2	959693	.	AAT	A	.	PASS	IntersectsRepeat=1;RepeatCorrectionApplied=1	SAC:ACF:DF:PD:GT:SGT:SF:SV:SIG:MT:PAC	58,46,6,9:1:1:2:0/0:./.:.:0	22,21,1,2:1:1:2:0/0:./.:.:0:0:.:.	13,24,5,2:1:1:2:0/0:./.:.:0:0:.:.	48,50,5,4:1:1:2:0/0:./.:.:0:0:.:.
chr7_ref_v2	982179	.	G	GAAAAAA,GAAAAAAAAAAAA	.	PASS	IntersectsRepeat=1;RepeatCorrectionApplied=1	SAC:ACF:DF:PD:GT:SGT:SF:SV:SIG:MT:PAC	2,1,33,14,0,31:1:1:2:1/2:1/1:0.25:0	1,0,8,3,0,8:1:1:2:1/2:1/1:0.125:0:0:.:.	3,0,14,6,0,11:1:1:2:1/2:0/1:0.25:0:0:.:.	3,1,28,17,0,32:1:1:2:1/2:0/1:0.125:0:0:.:.
chr7_ref_v2	985642	.	A	ATTT,ATTTT	.	PASS	IntersectsRepeat=1;RepeatCorrectionApplied=1	SAC:ACF:DF:PD:GT:SGT:SF:SV:SIG:MT:PAC	1,1,0,5,6,0:1:1:2:./.:./.:.:0	0,1,0,2,2,0:1:0:2:./.:./.:.:0:0:.:.	0,0,0,3,3,0:1:0:2:./.:./.:.:0:0:.:.	2,5,2,5,5,1:1:1:2:1/2:0/2:0.5:0:0:.:.
chr7_ref_v2	987025	.	G	GTT,GTTT	.	PASS	IntersectsRepeat=1;RepeatCorrectionApplied=1	SAC:ACF:DF:PD:GT:SGT:SF:SV:SIG:MT:PAC	0,0,3,71,8,10:1:1:2:1/1:1/2:0.25:0	0,0,4,9,0,0:1:0:2:./.:./.:.:0:0:.:.	1,0,0,32,1,5:1:1:2:1/1:1/2:0.25:0:0:.:.	2,4,17,80,8,20:1:1:2:1/2:0/1:0.125:0:0:.:.
chr7_ref_v2	987278	.	GT	G,GTT	.	PASS	IntersectsRepeat=1;RepeatCorrectionApplied=1	SAC:ACF:DF:PD:GT:SGT:SF:SV:SIG:MT:PAC	13,24,5,9,7,2:1:1:2:0/0:0/2:0.125:0	4,2,0,0,2,0:1:0:2:./.:./.:.:0:0:.:.	3,10,2,1,4,2:1:1:2:0/0:0/2:0.5:0:0:.:.	14,29,8,10,6,4:1:1:2:0/0:0/2:0.125:0:0:.:.
chr7_ref_v2	987610	.	GA	G	.	PASS	IntersectsRepeat=1;RepeatCorrectionApplied=1	SAC:ACF:DF:PD:GT:SGT:SF:SV:SIG:MT:PAC	0,0,134,98:1:1:2:1/1:./.:.:0	0,0,16,10:1:1:2:1/1:./.:.:0:0:.:.	0,0,56,40:1:1:2:1/1:./.:.:0:0:.:.	0,0,158,121:1:1:2:1/1:./.:.:0:0:.:.
chr7_ref_v2	987831	.	A	AATATATATATGTATGCATATATAT,AATATATATATGTATGCATATATATAT	.	PASS	IntersectsRepeat=1;RepeatCorrectionApplied=1	SAC:ACF:DF:PD:GT:SGT:SF:SV:SIG:MT:PAC	0,0,4,8,22,24:1:1:2:2/2:1/2:0.5:0	0,0,1,1,9,5:1:0:2:./.:./.:.:0:0:.:.	0,0,1,4,10,13:1:1:2:2/2:1/2:0.5:0:0:.:.	1,0,4,10,9,33:1:1:2:2/2:1/2:0.5:0:0:.:.
chr7_ref_v2	988815	.	CCAG	C	.	PASS	IntersectsRepeat=1;RepeatCorrectionApplied=1	SAC:ACF:DF:PD:GT:SGT:SF:SV:SIG:MT:PAC	0,1,83,103:1:1:2:1/1:./.:.:0	0,0,15,12:1:1:2:1/1:./.:.:0:0:.:.	0,0,52,51:1:1:2:1/1:./.:.:0:0:.:.	0,1,129,149:1:1:2:1/1:./.:.:0:0:.:.
chr7_ref_v2	989596	.	A	AT	.	PASS	IntersectsRepeat=1;RepeatCorrectionApplied=1	SAC:ACF:DF:PD:GT:SGT:SF:SV:SIG:MT:PAC	35,47,13,10:1:1:2:0/0:0/1:0.25:0	13,17,1,1:1:1:2:0/0:./.:.:0:0:.:.	18,24,4,4:1:1:2:0/0:0/1:0.25:0:0:.:.	48,63,4,4:1:1:2:0/0:./.:.:0:0:.:.
chr7_ref_v2	996387	.	A	C	.	PASS	IntersectsRepeat=0;RepeatCorrectionApplied=0	SAC:ACF:DF:PD:GT:SGT:SF:SV:SIG:MT:PAC	130,37,0,61:1:1:2:0/0:0/1:0.5:0	26,7,0,5:1:1:2:0/0:0/1:0.25:0:0:.:.	71,41,0,26:1:1:2:0/0:0/1:0.5:0:0:.:.	167,100,0,54:1:1:2:0/0:0/1:0.25:0:0:.:.
chr7_ref_v2	999480	.	TA	T	.	PASS	IntersectsRepeat=1;RepeatCorrectionApplied=1	SAC:ACF:DF:PD:GT:SGT:SF:SV:SIG:MT:PAC	65,67,8,12:1:1:2:0/0:./.:.:0	30,30,1,2:1:1:2:0/0:./.:.:0:0:.:.	25,35,3,7:1:1:2:0/0:./.:.:0:0:.:.	97,74,3,5:1:1:2:0/0:./.:.:0:0:.:.
chr7_ref_v2	1004428	.	AAT	A	.	PASS	IntersectsRepeat=1;RepeatCorrectionApplied=1	SAC:ACF:DF:PD:GT:SGT:SF:SV:SIG:MT:PAC	62,55,10,9:1:1:2:0/0:./.:.:0	16,17,3,3:1:1:2:0/0:0/1:0.125:0:0:.:.	17,15,3,2:1:1:2:0/0:./.:.:0:0:.:.	66,39,9,5:1:1:2:0/0:./.:.:0:0:.:.
chr7_ref_v2	1010818	.	CT	C,CTT	.	PASS	IntersectsRepeat=1;RepeatCorrectionApplied=1	SAC:ACF:DF:PD:GT:SGT:SF:SV:SIG:MT:PAC	56,96,7,11,1,8:1:1:2:0/0:./.:.:0	4,17,1,3,0,3:1:1:2:0/0:0/1:0.125:0:0:.:.	21,30,2,2,5,4:1:1:2:0/0:0/2:0.25:0:0:.:.	58,86,13,19,3,6:1:1:2:0/0:0/1:0.25:0:0:.:.
chr7_ref_v2	1021883	.	CT	C	.	PASS	IntersectsRepeat=1;RepeatCorrectionApplied=1	SAC:ACF:DF:PD:GT:SGT:SF:SV:SIG:MT:PAC	125,127,14,14:1:1:2:0/0:./.:.:0	16,13,4,0:1:1:2:0/0:0/1:0.125:0:0:.:.	44,45,4,3:1:1:2:0/0:./.:.:0:0:.:.	118,128,9,10:1:1:2:0/0:./.:.:0:0:.:.
chr7_ref_v2	1043687	.	CAT	C	.	PASS	IntersectsRepeat=1;RepeatCorrectionApplied=1	SAC:ACF:DF:PD:GT:SGT:SF:SV:SIG:MT:PAC	28,31,9,1:1:1:2:0/0:./.:.:0	8,15,4,7:1:1:2:0/0:0/1:0.25:0:0:.:.	10,8,3,7:1:1:2:0/0:0/1:0.5:0:0:.:.	29,44,7,10:1:1:2:0/0:./.:.:0:0:.:.
chr7_ref_v2	1051734	.	AT	A	.	PASS	IntersectsRepeat=1;RepeatCorrectionApplied=1	SAC:ACF:DF:PD:GT:SGT:SF:SV:SIG:MT:PAC	119,84,6,5:1:1:2:0/0:./.:.:0	17,8,4,0:1:1:2:0/0:0/1:0.25:0:0:.:.	31,55,4,6:1:1:2:0/0:0/1:0.125:0:0:.:.	121,115,7,4:1:1:2:0/0:./.:.:0:0:.:.
chr7_ref_v2	1083988	.	T	G	.	ExcRegion	IntersectsRepeat=0;RepeatCorrectionApplied=0	SAC:ACF:DF:PD:GT:SGT:SF:SV:SIG:MT:PAC	31,143,58,0:1:1:2:./.:./.:.:0	3,15,5,0:1:1:2:./.:./.:.:0:0:.:.	15,75,19,0:1:1:2:./.:./.:.:0:0:.:.	49,243,64,0:1:1:2:./.:./.:.:0:0:.:.
chr8_ref_v2	356	.	T	C	.	ExcRegion	IntersectsRepeat=1;RepeatCorrectionApplied=0	SAC:ACF:DF:PD:GT:SGT:SF:SV:SIG:MT:PAC	1,0,0,0:0:1:2:./.:./.:.:0	0,0,0,0:0:1:2:./.:./.:.:0:0:.:.	0,1,0,0:0:1:2:./.:./.:.:0:0:.:.	1,3,1,1:1:1:2:./.:./.:.:0:0:.:.
chr8_ref_v2	1311	.	C	A	.	ExcRegion	IntersectsRepeat=1;RepeatCorrectionApplied=0	SAC:ACF:DF:PD:GT:SGT:SF:SV:SIG:MT:PAC	0,0,0,0:0:1:2:./.:./.:.:0	0,0,0,0:0:1:2:./.:./.:.:0:0:.:.	0,0,0,0:0:1:2:./.:./.:.:0:0:.:.	0,0,0,1:0:1:2:./.:./.:.:0:0:.:.
chr8_ref_v2	1384	.	C	A	.	ExcRegion	IntersectsRepeat=0;RepeatCorrectionApplied=0	SAC:ACF:DF:PD:GT:SGT:SF:SV:SIG:MT:PAC	0,0,0,0:0:1:2:./.:./.:.:0	0,0,0,0:0:1:2:./.:./.:.:0:0:.:.	1,1,0,0:1:1:2:./.:./.:.:0:0:.:.	0,0,0,1:0:1:2:./.:./.:.:0:0:.:.
chr8_ref_v2	2594	.	C	A	.	ExcRegion	IntersectsRepeat=0;RepeatCorrectionApplied=0	SAC:ACF:DF:PD:GT:SGT:SF:SV:SIG:MT:PAC	0,3,0,1:1:1:2:./.:./.:.:0	0,0,0,0:0:1:2:./.:./.:.:0:0:.:.	0,0,0,0:0:1:2:./.:./.:.:0:0:.:.	1,6,0,0:1:1:2:./.:./.:.:0:0:.:.
chr8_ref_v2	5875	.	G	GTATTGAAATGA	.	PASS	IntersectsRepeat=0;RepeatCorrectionApplied=0	SAC:ACF:DF:PD:GT:SGT:SF:SV:SIG:MT:PAC	130,160,0,8:1:1:2:0/0:0/1:0.125:0	10,15,0,5:1:1:2:0/0:0/1:0.5:0:0:.:.	81,81,0,6:1:1:2:0/0:0/1:0.125:0:0:.:.	152,185,0,18:1:1:2:0/0:0/1:0.125:0:0:.:.
chr8_ref_v2	36136	.	CT	C	.	PASS	IntersectsRepeat=1;RepeatCorrectionApplied=1	SAC:ACF:DF:PD:GT:SGT:SF:SV:SIG:MT:PAC	104,139,5,6:1:1:2:0/0:./.:.:0	27,25,0,0:1:1:2:0/0:./.:.:0:0:.:.	40,44,1,10:1:1:2:0/0:0/1:0.25:0:0:.:.	103,124,2,3:1:1:2:0/0:./.:.:0:0:.:.
chr8_ref_v2	36728	.	G	T	.	PASS	IntersectsRepeat=0;RepeatCorrectionApplied=0	SAC:ACF:DF:PD:GT:SGT:SF:SV:SIG:MT:PAC	31,98,30,0:1:1:2:0/0:0/1:0.5:0	8,13,2,0:1:1:2:0/0:0/1:0.25:0:0:.:.	36,46,4,0:1:1:2:0/0:0/1:0.125:0:0:.:.	91,138,12,0:1:1:2:0/0:0/1:0.125:0:0:.:.
chr8_ref_v2	42836	.	T	G	.	PASS	IntersectsRepeat=0;RepeatCorrectionApplied=0	SAC:ACF:DF:PD:GT:SGT:SF:SV:SIG:MT:PAC	44,224,70,0:1:1:2:0/0:0/1:0.5:0	16,53,8,0:1:1:2:0/0:0/1:0.25:0:0:.:.	45,96,15,0:1:1:2:0/0:0/1:0.25:0:0:.:.	137,248,40,0:1:1:2:0/0:0/1:0.25:0:0:.:.
chr8_ref_v2	48101	.	GA	G	.	PASS	IntersectsRepeat=1;RepeatCorrectionApplied=1	SAC:ACF:DF:PD:GT:SGT:SF:SV:SIG:MT:PAC	125,122,18,12:1:1:2:0/0:./.:.:0	13,20,3,3:1:1:2:0/0:0/1:0.125:0:0:.:.	46,55,3,2:1:1:2:0/0:./.:.:0:0:.:.	153,109,10,10:1:1:2:0/0:./.:.:0:0:.:.
chr8_ref_v2	52666	.	T	G	.	PASS	IntersectsRepeat=0;RepeatCorrectionApplied=0	SAC:ACF:DF:PD:GT:SGT:SF:SV:SIG:MT:PAC	92,193,71,0:1:1:2:0/0:0/1:0.5:0	15,29,7,0:1:1:2:0/0:0/1:0.25:0:0:.:.	64,86,10,0:1:1:2:0/0:0/1:0.125:0:0:.:.	151,239,17,0:1:1:2:0/0:0/1:0.125:0:1:.:.
chr8_ref_v2	58902	.	CT	C	.	PASS	IntersectsRepeat=1;RepeatCorrectionApplied=1	SAC:ACF:DF:PD:GT:SGT:SF:SV:SIG:MT:PAC	96,66,8,12:1:1:2:0/0:./.:.:0	19,13,2,1:1:1:2:0/0:./.:.:0:0:.:.	50,38,3,3:1:1:2:0/0:./.:.:0:0:.:.	97,126,14,7:1:1:2:0/0:./.:.:0:0:.:.
chr8_ref_v2	71908	.	CT	C	.	PASS	IntersectsRepeat=1;RepeatCorrectionApplied=1	SAC:ACF:DF:PD:GT:SGT:SF:SV:SIG:MT:PAC	86,73,19,9:1:1:2:0/0:./.:.:0	13,16,3,2:1:1:2:0/0:./.:.:0:0:.:.	25,33,7,5:1:1:2:0/0:./.:.:0:0:.:.	72,89,10,11:1:1:2:0/0:./.:.:0:0:.:.
chr8_ref_v2	75978	.	AAT	A	.	PASS	IntersectsRepeat=1;RepeatCorrectionApplied=1	SAC:ACF:DF:PD:GT:SGT:SF:SV:SIG:MT:PAC	27,39,7,4:1:1:2:0/0:./.:.:0	16,13,8,8:1:1:2:0/0:0/1:0.5:0:0:.:.	10,16,2,3:1:1:2:0/0:./.:.:0:0:.:.	47,35,7,10:1:1:2:0/0:./.:.:0:0:.:.
chr8_ref_v2	81860	.	C	A	.	PASS	IntersectsRepeat=1;RepeatCorrectionApplied=0	SAC:ACF:DF:PD:GT:SGT:SF:SV:SIG:MT:PAC	52,28,12,22:1:1:2:0/0:0/1:0.5:1	15,10,1,1:1:1:2:0/0:0/1:0.125:0:0:.:.	27,24,5,1:1:1:2:0/0:0/1:0.25:0:0:.:.	63,32,21,13:1:1:2:0/0:0/1:0.5:1:0:.:.
chr8_ref_v2	91572	.	A	T	.	ExcRegion	IntersectsRepeat=1;RepeatCorrectionApplied=0	SAC:ACF:DF:PD:GT:SGT:SF:SV:SIG:MT:PAC	64,0,1,0:1:1:2:./.:./.:.:0	2,0,2,0:1:1:2:./.:./.:.:0:0:.:.	11,0,0,0:0:1:2:./.:./.:.:0:0:.:.	47,0,2,0:1:1:2:./.:./.:.:0:0:.:.
chr8_ref_v2	111530	.	CTA	C	.	PASS	IntersectsRepeat=1;RepeatCorrectionApplied=1	SAC:ACF:DF:PD:GT:SGT:SF:SV:SIG:MT:PAC	38,38,6,9:1:1:2:0/0:./.:.:0	23,18,2,4:1:1:2:0/0:./.:.:0:0:.:.	16,9,1,1:1:1:2:0/0:./.:.:0:0:.:.	45,30,10,12:1:1:2:0/0:0/1:0.125:0:0:.:.
chr8_ref_v2	125832	.	G	GAA	.	PASS	IntersectsRepeat=1;RepeatCorrectionApplied=1	SAC:ACF:DF:PD:GT:SGT:SF:SV:SIG:MT:PAC	10,15,7,17:1:1:2:0/1:./.:.:0	6,5,1,3:1:0:2:./.:./.:.:0:0:.:.	6,11,1,3:1:1:2:0/1:0/0:0.5:0:0:.:.	17,25,4,12:1:1:2:0/1:0/0:0.5:0:0:.:.
chr8_ref_v2	126150	.	GT	G,GTT	.	PASS	IntersectsRepeat=1;RepeatCorrectionApplied=1	SAC:ACF:DF:PD:GT:SGT:SF:SV:SIG:MT:PAC	57,51,10,11,10,9:1:1:2:0/0:0/2:0.125:0	16,8,2,2,3,1:1:1:2:0/0:0/2:0.125:0:0:.:.	47,28,5,6,3,3:1:1:2:0/0:0/1:0.125:0:0:.:.	86,84,9,17,7,8:1:1:2:0/0:0/1:0.125:0:0:.:.
chr8_ref_v2	141525	.	CT	C	.	PASS	IntersectsRepeat=1;RepeatCorrectionApplied=1	SAC:ACF:DF:PD:GT:SGT:SF:SV:SIG:MT:PAC	52,72,6,8:1:1:2:0/0:./.:.:0	9,12,0,1:1:1:2:0/0:./.:.:0:0:.:.	27,26,2,2:1:1:2:0/0:./.:.:0:0:.:.	89,94,10,14:1:1:2:0/0:./.:.:0:0:.:.
chr8_ref_v2	160069	.	A	C	.	PASS	IntersectsRepeat=1;RepeatCorrectionApplied=0	SAC:ACF:DF:PD:GT:SGT:SF:SV:SIG:MT:PAC	135,17,1,21:1:1:2:0/0:0/1:0.25:0	11,0,0,0:0:0:2:./.:./.:.:0:0:.:.	64,4,0,4:1:1:2:0/0:0/1:0.125:0:0:.:.	194,34,0,14:1:1:2:0/0:0/1:0.125:0:0:.:.
chr8_ref_v2	161791	.	G	T	.	PASS	IntersectsRepeat=1;RepeatCorrectionApplied=0	SAC:ACF:DF:PD:GT:SGT:SF:SV:SIG:MT:PAC	17,93,57,0:1:1:2:0/1:0/0:0.25:0	7,12,3,0:1:1:2:0/0:0/1:0.25:0:0:.:.	10,41,9,0:1:1:2:0/0:0/1:0.25:0:0:.:.	32,91,36,0:1:1:2:0/1:0/0:0.5:1:0:.:.
chr8_ref_v2	167568	.	T	G	.	PASS	IntersectsRepeat=0;RepeatCorrectionApplied=0	SAC:ACF:DF:PD:GT:SGT:SF:SV:SIG:MT:PAC	52,96,0,0:1:1:2:0/0:./.:.:0	31,25,0,0:1:1:2:0/0:./.:.:0:0:.:.	18,41,0,0:1:1:2:0/0:./.:.:0:0:.:.	25,59,34,59:1:1:2:0/1:./.:.:0:1:g.167568T>G:0
chr8_ref_v2	167569	.	C	G	.	PASS	IntersectsRepeat=1;RepeatCorrectionApplied=0	SAC:ACF:DF:PD:GT:SGT:SF:SV:SIG:MT:PAC	50,97,0,0:1:1:2:0/0:./.:.:0	32,26,0,0:1:1:2:0/0:./.:.:0:0:.:.	17,42,0,0:1:1:2:0/0:./.:.:0:0:.:.	23,58,33,57:1:1:2:0/1:./.:.:0:1:g.167569C>G:0
chr8_ref_v2	167570	.	C	A	.	PASS	IntersectsRepeat=1;RepeatCorrectionApplied=0	SAC:ACF:DF:PD:GT:SGT:SF:SV:SIG:MT:PAC	50,96,0,0:1:1:2:0/0:./.:.:0	32,26,0,0:1:1:2:0/0:./.:.:0:0:.:.	17,42,0,0:1:1:2:0/0:./.:.:0:0:.:.	23,57,33,57:1:1:2:0/1:./.:.:0:1:g.167570C>A:0
chr8_ref_v2	168995	.	T	G	.	PASS	IntersectsRepeat=1;RepeatCorrectionApplied=0	SAC:ACF:DF:PD:GT:SGT:SF:SV:SIG:MT:PAC	23,116,23,0:1:1:2:0/0:0/1:0.25:0	3,24,0,0:1:1:2:0/0:./.:.:0:0:.:.	25,62,7,0:1:1:2:0/0:0/1:0.125:0:0:.:.	61,126,13,0:1:1:2:0/0:0/1:0.125:0:0:.:.
chr8_ref_v2	173119	.	G	GA	.	PASS	IntersectsRepeat=1;RepeatCorrectionApplied=1	SAC:ACF:DF:PD:GT:SGT:SF:SV:SIG:MT:PAC	69,50,3,15:1:1:2:0/0:0/1:0.125:0	12,12,1,2:1:1:2:0/0:0/1:0.125:0:0:.:.	33,26,0,5:1:1:2:0/0:0/1:0.125:0:0:.:.	91,63,8,6:1:1:2:0/0:./.:.:0:0:.:.
chr8_ref_v2	176845	.	TA	T	.	PASS	IntersectsRepeat=1;RepeatCorrectionApplied=1	SAC:ACF:DF:PD:GT:SGT:SF:SV:SIG:MT:PAC	29,77,8,16:1:1:2:0/0:./.:.:0	9,4,2,1:1:0:2:./.:./.:.:0:0:.:.	15,23,3,8:1:1:2:0/0:0/1:0.125:0:0:.:.	45,45,7,9:1:1:2:0/0:./.:.:0:0:.:.
chr8_ref_v2	187029	.	G	GA	.	PASS	IntersectsRepeat=1;RepeatCorrectionApplied=1	SAC:ACF:DF:PD:GT:SGT:SF:SV:SIG:MT:PAC	0,0,5,11:1:0:2:./.:./.:.:0	0,0,1,2:1:0:2:./.:./.:.:0:0:.:.	1,0,1,12:1:0:2:./.:./.:.:0:0:.:.	3,2,8,13:1:1:2:1/1:./.:.:0:0:.:.
chr8_ref_v2	189097	.	G	GA	.	PASS	IntersectsRepeat=1;RepeatCorrectionApplied=1	SAC:ACF:DF:PD:GT:SGT:SF:SV:SIG:MT:PAC	78,51,27,6:1:1:2:0/0:0/1:0.25:0	13,7,9,0:1:1:2:0/1:0/0:0.25:0:0:.:.	44,32,5,1:1:1:2:0/0:./.:.:0:0:.:.	104,101,22,15:1:1:2:0/0:0/1:0.25:0:0:.:.
chr8_ref_v2	198474	.	GT	G	.	PASS	IntersectsRepeat=1;RepeatCorrectionApplied=1	SAC:ACF:DF:PD:GT:SGT:SF:SV:SIG:MT:PAC	83,56,10,8:1:1:2:0/0:./.:.:0	13,16,3,0:1:1:2:0/0:./.:.:0:0:.:.	36,23,5,2:1:1:2:0/0:./.:.:0:0:.:.	106,75,5,3:1:1:2:0/0:./.:.:0:0:.:.
chr8_ref_v2	212265	.	CTTTTTTT	C	.	PASS	IntersectsRepeat=1;RepeatCorrectionApplied=1	SAC:ACF:DF:PD:GT:SGT:SF:SV:SIG:MT:PAC	0,0,17,85:1:1:2:1/1:./.:.:0	0,1,4,26:1:1:2:1/1:0/1:0.125:0:0:.:.	1,1,11,33:1:1:2:1/1:./.:.:0:0:.:.	0,2,21,120:1:1:2:1/1:./.:.:0:0:.:.
chr8_ref_v2	214251	.	T	G	.	PASS	IntersectsRepeat=0;RepeatCorrectionApplied=0	SAC:ACF:DF:PD:GT:SGT:SF:SV:SIG:MT:PAC	123,64,145,0:1:1:2:0/1:0/0:0.125:0	56,15,15,1:1:1:2:0/1:0/0:0.5:0:0:.:.	163,46,29,0:1:1:2:0/0:0/1:0.25:0:0:.:.	346,158,75,2:1:1:2:0/0:0/1:0.25:0:1:.:.
chr8_ref_v2	214263	.	C	CTT	.	PASS	IntersectsRepeat=1;RepeatCorrectionApplied=1	SAC:ACF:DF:PD:GT:SGT:SF:SV:SIG:MT:PAC	84,76,38,14:1:1:2:0/0:0/1:0.5:0	19,27,12,5:1:1:2:0/0:0/1:0.5:0:0:.:.	27,66,18,4:1:1:2:0/0:0/1:0.5:0:0:.:.	79,199,40,15:1:1:2:0/0:0/1:0.25:0:0:.:.
chr8_ref_v2	216130	.	C	T	.	PASS	IntersectsRepeat=1;RepeatCorrectionApplied=0	SAC:ACF:DF:PD:GT:SGT:SF:SV:SIG:MT:PAC	0,0,83,0:0:1:2:1/1:./.:.:0	0,0,20,0:0:1:2:1/1:./.:.:0:0:.:.	0,0,19,0:0:1:2:./.:./.:.:0:0:.:.	0,0,88,0:0:1:2:1/1:./.:.:0:0:.:.
chr8_ref_v2	229207	.	GA	G	.	PASS	IntersectsRepeat=1;RepeatCorrectionApplied=1	SAC:ACF:DF:PD:GT:SGT:SF:SV:SIG:MT:PAC	20,33,2,20:1:1:2:0/0:0/1:0.25:0	5,6,0,6:1:0:2:./.:./.:.:0:0:.:.	9,13,0,5:1:1:2:0/0:./.:.:0:0:.:.	29,26,1,15:1:1:2:0/0:./.:.:0:0:.:.
chr8_ref_v2	233322	.	GA	G	.	PASS	IntersectsRepeat=1;RepeatCorrectionApplied=1	SAC:ACF:DF:PD:GT:SGT:SF:SV:SIG:MT:PAC	53,94,3,8:1:1:2:0/0:./.:.:0	21,15,0,2:1:1:2:0/0:./.:.:0:0:.:.	32,34,5,3:1:1:2:0/0:0/1:0.125:0:0:.:.	56,89,8,11:1:1:2:0/0:0/1:0.125:0:0:.:.
chr8_ref_v2	234761	.	AT	A	.	PASS	IntersectsRepeat=1;RepeatCorrectionApplied=1	SAC:ACF:DF:PD:GT:SGT:SF:SV:SIG:MT:PAC	58,53,8,15:1:1:2:0/0:0/1:0.125:0	15,12,2,3:1:1:2:0/0:./.:.:0:0:.:.	35,32,2,8:1:1:2:0/0:./.:.:0:0:.:.	69,93,13,14:1:1:2:0/0:./.:.:0:0:.:.
chr8_ref_v2	236965	.	T	TA	.	PASS	IntersectsRepeat=1;RepeatCorrectionApplied=1	SAC:ACF:DF:PD:GT:SGT:SF:SV:SIG:MT:PAC	0,5,19,0:1:1:2:1/1:0/1:0.125:0	0,7,7,1:1:0:2:./.:./.:.:0:0:.:.	0,5,7,2:1:1:2:./.:./.:.:0:0:.:.	1,9,26,1:1:1:2:1/1:0/1:0.125:0:0:.:.
chr8_ref_v2	236995	.	G	A	.	PASS	IntersectsRepeat=1;RepeatCorrectionApplied=0	SAC:ACF:DF:PD:GT:SGT:SF:SV:SIG:MT:PAC	20,35,18,0:1:1:2:0/0:0/1:0.5:0	2,11,6,0:1:0:2:./.:./.:.:0:0:.:.	7,14,6,2:1:1:2:0/0:0/1:0.5:0:0:.:.	26,34,25,1:1:1:2:0/0:0/1:0.5:0:0:.:.
chr8_ref_v2	237001	.	T	A	.	PASS	IntersectsRepeat=1;RepeatCorrectionApplied=0	SAC:ACF:DF:PD:GT:SGT:SF:SV:SIG:MT:PAC	30,36,13,0:1:1:2:0/0:0/1:0.25:0	6,10,5,0:1:1:2:0/0:0/1:0.5:0:0:.:.	12,14,4,2:1:1:2:0/0:0/1:0.5:0:0:.:.	39,34,20,4:1:1:2:0/0:0/1:0.5:0:0:.:.
chr8_ref_v2	237007	.	T	A	.	PASS	IntersectsRepeat=1;RepeatCorrectionApplied=0	SAC:ACF:DF:PD:GT:SGT:SF:SV:SIG:MT:PAC	40,36,2,0:1:1:2:0/0:./.:.:0	7,11,2,0:1:1:2:0/0:0/1:0.25:0:0:.:.	19,12,2,2:1:1:2:0/0:0/1:0.25:0:0:.:.	57,36,7,4:1:1:2:0/0:0/1:0.25:0:0:.:.
chr8_ref_v2	237743	.	CT	C	.	PASS	IntersectsRepeat=1;RepeatCorrectionApplied=1	SAC:ACF:DF:PD:GT:SGT:SF:SV:SIG:MT:PAC	40,40,12,7:1:1:2:0/0:0/1:0.125:0	10,6,2,4:1:1:2:0/0:0/1:0.25:0:0:.:.	22,26,4,7:1:1:2:0/0:./.:.:0:0:.:.	36,52,14,6:1:1:2:0/0:./.:.:0:0:.:.
chr8_ref_v2	238975	.	C	CA	.	PASS	IntersectsRepeat=1;RepeatCorrectionApplied=1	SAC:ACF:DF:PD:GT:SGT:SF:SV:SIG:MT:PAC	55,35,4,8:1:1:2:0/0:0/1:0.125:0	10,11,1,2:1:1:2:0/0:0/1:0.125:0:0:.:.	37,19,0,2:1:1:2:0/0:./.:.:0:0:.:.	69,50,2,2:1:1:2:0/0:./.:.:0:0:.:.
chr8_ref_v2	255917	.	GA	G	.	PASS	IntersectsRepeat=1;RepeatCorrectionApplied=1	SAC:ACF:DF:PD:GT:SGT:SF:SV:SIG:MT:PAC	67,91,8,13:1:1:2:0/0:0/1:0.125:0	11,12,0,3:1:1:2:0/0:0/1:0.125:0:0:.:.	25,32,2,4:1:1:2:0/0:./.:.:0:0:.:.	76,101,6,9:1:1:2:0/0:./.:.:0:0:.:.
chr8_ref_v2	282577	.	CT	C	.	PASS	IntersectsRepeat=1;RepeatCorrectionApplied=1	SAC:ACF:DF:PD:GT:SGT:SF:SV:SIG:MT:PAC	43,71,7,10:1:1:2:0/0:0/1:0.125:0	7,11,0,0:1:0:2:./.:./.:.:0:0:.:.	17,31,3,0:1:1:2:0/0:./.:.:0:0:.:.	49,73,10,8:1:1:2:0/0:0/1:0.125:0:0:.:.
chr8_ref_v2	314733	.	CAT	C	.	PASS	IntersectsRepeat=1;RepeatCorrectionApplied=1	SAC:ACF:DF:PD:GT:SGT:SF:SV:SIG:MT:PAC	82,88,4,10:1:1:2:0/0:0/1:0.125:0	14,15,1,2:1:1:2:0/0:0/1:0.125:0:0:.:.	27,46,0,2:1:1:2:0/0:./.:.:0:0:.:.	67,94,2,5:1:1:2:0/0:./.:.:0:0:.:.
chr8_ref_v2	317572	.	T	G	.	PASS	IntersectsRepeat=1;RepeatCorrectionApplied=0	SAC:ACF:DF:PD:GT:SGT:SF:SV:SIG:MT:PAC	32,125,32,0:1:1:2:0/0:0/1:0.25:0	5,19,8,0:1:1:2:0/0:0/1:0.5:0:0:.:.	15,53,13,0:1:1:2:0/0:0/1:0.25:0:0:.:.	40,146,57,0:1:1:2:0/0:0/1:0.5:0:0:.:.
chr8_ref_v2	340066	.	TTA	T	.	PASS	IntersectsRepeat=1;RepeatCorrectionApplied=1	SAC:ACF:DF:PD:GT:SGT:SF:SV:SIG:MT:PAC	22,20,6,5:1:1:2:0/0:./.:.:0	11,10,2,1:1:1:2:0/0:./.:.:0:0:.:.	4,9,3,2:1:0:2:./.:./.:.:0:0:.:.	19,26,10,3:1:1:2:0/0:0/1:0.125:0:0:.:.
chr8_ref_v2	361693	.	T	C	.	PASS	IntersectsRepeat=1;RepeatCorrectionApplied=0	SAC:ACF:DF:PD:GT:SGT:SF:SV:SIG:MT:PAC	93,25,0,26:1:1:2:0/0:0/1:0.5:0	19,8,0,5:1:1:2:0/0:0/1:0.5:0:0:.:.	51,19,0,12:1:1:2:0/0:0/1:0.25:0:0:.:.	128,37,0,39:1:1:2:0/0:0/1:0.5:0:0:.:.
chr8_ref_v2	361974	.	G	A	.	PASS	IntersectsRepeat=0;RepeatCorrectionApplied=0	SAC:ACF:DF:PD:GT:SGT:SF:SV:SIG:MT:PAC	97,101,0,0:1:1:2:0/0:./.:.:0	19,17,1,0:1:1:2:0/0:./.:.:0:0:.:.	37,46,0,0:1:1:2:0/0:./.:.:0:0:.:.	47,47,44,55:1:1:2:0/1:./.:.:0:1:g.361974G>A:0
chr8_ref_v2	370551	.	AAT	A	.	PASS	IntersectsRepeat=1;RepeatCorrectionApplied=1	SAC:ACF:DF:PD:GT:SGT:SF:SV:SIG:MT:PAC	44,34,4,5:1:1:2:0/0:./.:.:0	10,22,2,7:1:1:2:0/0:0/1:0.125:0:0:.:.	18,15,2,3:1:1:2:0/0:./.:.:0:0:.:.	48,54,7,8:1:1:2:0/0:./.:.:0:0:.:.
chr8_ref_v2	376129	.	T	G	.	PASS	IntersectsRepeat=0;RepeatCorrectionApplied=0	SAC:ACF:DF:PD:GT:SGT:SF:SV:SIG:MT:PAC	142,115,0,1:1:1:2:0/0:./.:.:0	14,23,0,0:1:1:2:0/0:./.:.:0:0:.:.	35,29,22,25:1:1:2:0/1:0/0:0.125:0:1:g.376129T>G:0	163,126,2,2:1:1:2:0/0:./.:.:0:0:.:.
chr8_ref_v2	383962	.	T	G	.	PASS	IntersectsRepeat=0;RepeatCorrectionApplied=0	SAC:ACF:DF:PD:GT:SGT:SF:SV:SIG:MT:PAC	11,106,22,1:1:1:2:0/0:0/1:0.25:0	1,24,1,0:1:1:2:0/0:0/1:0.125:0:0:.:.	6,40,3,0:1:1:2:0/0:0/1:0.125:0:0:.:.	21,113,8,0:1:1:2:0/0:0/1:0.125:0:0:.:.
chr8_ref_v2	387098	.	AT	A	.	PASS	IntersectsRepeat=1;RepeatCorrectionApplied=1	SAC:ACF:DF:PD:GT:SGT:SF:SV:SIG:MT:PAC	45,53,5,19:1:1:2:0/0:./.:.:0	10,12,4,6:1:1:2:0/0:0/1:0.25:0:0:.:.	21,24,6,14:1:1:2:0/0:0/1:0.25:0:0:.:.	61,67,12,27:1:1:2:0/0:0/1:0.125:0:0:.:.
chr8_ref_v2	396953	.	GA	G	.	PASS	IntersectsRepeat=1;RepeatCorrectionApplied=1	SAC:ACF:DF:PD:GT:SGT:SF:SV:SIG:MT:PAC	28,26,17,11:1:1:2:0/0:0/1:0.5:0	7,7,4,7:1:1:2:0/0:0/1:0.5:0:0:.:.	14,22,7,2:1:1:2:0/0:./.:.:0:0:.:.	25,44,27,16:1:1:2:0/0:0/1:0.5:0:0:.:.
chr8_ref_v2	440430	.	G	T	.	PASS	IntersectsRepeat=0;RepeatCorrectionApplied=0	SAC:ACF:DF:PD:GT:SGT:SF:SV:SIG:MT:PAC	31,118,34,0:1:1:2:0/0:0/1:0.5:0	16,30,2,0:1:1:2:0/0:0/1:0.125:0:0:.:.	35,61,8,0:1:1:2:0/0:0/1:0.125:0:0:.:.	83,150,16,0:1:1:2:0/0:0/1:0.125:0:0:.:.
chr8_ref_v2	457429	.	A	C	.	PASS	IntersectsRepeat=1;RepeatCorrectionApplied=0	SAC:ACF:DF:PD:GT:SGT:SF:SV:SIG:MT:PAC	173,15,0,73:1:1:2:0/0:0/1:0.5:0	22,4,0,1:1:1:2:0/0:0/1:0.125:0:0:.:.	77,16,0,9:1:1:2:0/0:0/1:0.25:0:0:.:.	236,55,0,38:1:1:2:0/0:0/1:0.25:0:1:.:.
chr8_ref_v2	465811	.	C	CTA	.	PASS	IntersectsRepeat=1;RepeatCorrectionApplied=1	SAC:ACF:DF:PD:GT:SGT:SF:SV:SIG:MT:PAC	4,9,1,1:1:1:2:./.:./.:.:0	5,6,0,3:1:0:2:./.:./.:.:0:0:.:.	3,3,0,0:1:1:2:./.:./.:.:0:0:.:.	8,6,7,5:1:1:2:0/1:./.:.:0:0:.:.
chr8_ref_v2	475558	.	CA	C	.	PASS	IntersectsRepeat=1;RepeatCorrectionApplied=1	SAC:ACF:DF:PD:GT:SGT:SF:SV:SIG:MT:PAC	49,78,11,3:1:1:2:0/0:./.:.:0	17,18,1,1:1:1:2:0/0:./.:.:0:0:.:.	17,27,3,4:1:1:2:0/0:./.:.:0:0:.:.	70,70,10,4:1:1:2:0/0:./.:.:0:0:.:.
chr8_ref_v2	475940	.	TTATA	T,TTA	.	PASS	IntersectsRepeat=1;RepeatCorrectionApplied=1	SAC:ACF:DF:PD:GT:SGT:SF:SV:SIG:MT:PAC	2,1,6,1,33,23:1:1:2:2/2:./.:.:0	0,2,1,4,8,19:1:1:2:2/2:1/2:0.125:0:0:.:.	2,0,1,3,16,18:1:1:2:2/2:0/2:0.125:0:0:.:.	4,1,5,4,40,49:1:1:2:2/2:./.:.:0:0:.:.
chr8_ref_v2	512220	.	GA	G	.	PASS	IntersectsRepeat=1;RepeatCorrectionApplied=1	SAC:ACF:DF:PD:GT:SGT:SF:SV:SIG:MT:PAC	62,61,31,12:1:1:2:0/0:0/1:0.25:0	13,21,2,4:1:1:2:0/0:./.:.:0:0:.:.	20,25,10,3:1:1:2:0/0:0/1:0.125:0:0:.:.	63,81,12,21:1:1:2:0/0:./.:.:0:0:.:.
chr8_ref_v2	514838	.	CTA	C	.	PASS	IntersectsRepeat=1;RepeatCorrectionApplied=1	SAC:ACF:DF:PD:GT:SGT:SF:SV:SIG:MT:PAC	34,32,8,5:1:1:2:0/0:./.:.:0	18,9,7,6:1:1:2:0/0:0/1:0.25:0:0:.:.	17,8,1,1:1:1:2:0/0:./.:.:0:0:.:.	46,44,6,8:1:1:2:0/0:./.:.:0:0:.:.
chr8_ref_v2	518751	.	C	CA	.	PASS	IntersectsRepeat=1;RepeatCorrectionApplied=1	SAC:ACF:DF:PD:GT:SGT:SF:SV:SIG:MT:PAC	59,75,3,17:1:1:2:0/0:0/1:0.125:0	10,12,3,4:1:1:2:0/0:0/1:0.5:0:0:.:.	16,43,1,2:1:1:2:0/0:./.:.:0:0:.:.	62,107,3,14:1:1:2:0/0:0/1:0.125:0:0:.:.
chr8_ref_v2	526396	.	A	C	.	ExcRegion	IntersectsRepeat=1;RepeatCorrectionApplied=0	SAC:ACF:DF:PD:GT:SGT:SF:SV:SIG:MT:PAC	0,0,0,2:0:1:2:./.:./.:.:0	0,0,0,0:0:1:2:./.:./.:.:0:0:.:.	0,0,0,10:0:1:2:./.:./.:.:0:0:.:.	0,0,0,21:0:1:2:./.:./.:.:0:0:.:.
chr8_ref_v2	527131	.	T	C	.	ExcRegion	IntersectsRepeat=0;RepeatCorrectionApplied=0	SAC:ACF:DF:PD:GT:SGT:SF:SV:SIG:MT:PAC	0,0,1,0:0:1:2:./.:./.:.:0	0,0,0,0:0:1:2:./.:./.:.:0:0:.:.	0,0,0,0:0:1:2:./.:./.:.:0:0:.:.	0,0,0,0:0:1:2:./.:./.:.:0:0:.:.
chr8_ref_v2	527175	.	C	G	.	ExcRegion	IntersectsRepeat=1;RepeatCorrectionApplied=0	SAC:ACF:DF:PD:GT:SGT:SF:SV:SIG:MT:PAC	1,0,0,0:0:1:2:./.:./.:.:0	0,0,0,0:0:1:2:./.:./.:.:0:0:.:.	0,0,2,1:1:1:2:./.:./.:.:0:0:.:.	0,0,0,0:0:1:2:./.:./.:.:0:0:.:.
chr8_ref_v2	528061	.	G	A	.	ExcRegion	IntersectsRepeat=0;RepeatCorrectionApplied=0	SAC:ACF:DF:PD:GT:SGT:SF:SV:SIG:MT:PAC	0,0,3,11:1:1:2:./.:./.:.:0	0,0,0,1:0:1:2:./.:./.:.:0:0:.:.	5,5,2,2:1:1:2:./.:./.:.:0:0:.:.	2,2,1,10:1:1:2:./.:./.:.:0:0:.:.
chr8_ref_v2	531278	.	A	G	.	PASS	IntersectsRepeat=1;RepeatCorrectionApplied=0	SAC:ACF:DF:PD:GT:SGT:SF:SV:SIG:MT:PAC	1,1,22,90:1:1:2:1/1:./.:.:0	0,0,0,18:0:1:2:./.:./.:.:0:0:.:.	0,0,19,22:1:1:2:1/1:./.:.:0:0:.:.	1,1,30,88:1:1:2:1/1:./.:.:0:0:.:.
chr8_ref_v2	535659	.	T	A	.	PASS	IntersectsRepeat=1;RepeatCorrectionApplied=0	SAC:ACF:DF:PD:GT:SGT:SF:SV:SIG:MT:PAC	0,1,0,0:0:1:2:./.:./.:.:0	0,0,0,0:0:1:2:./.:./.:.:0:0:.:.	0,0,0,0:0:1:2:./.:./.:.:0:0:.:.	0,0,0,0:0:1:2:./.:./.:.:0:0:.:.
chr8_ref_v2	535666	.	T	C	.	PASS	IntersectsRepeat=0;RepeatCorrectionApplied=0	SAC:ACF:DF:PD:GT:SGT:SF:SV:SIG:MT:PAC	0,1,0,0:0:1:2:./.:./.:.:0	0,0,0,0:0:1:2:./.:./.:.:0:0:.:.	0,0,0,0:0:1:2:./.:./.:.:0:0:.:.	0,0,0,0:0:1:2:./.:./.:.:0:0:.:.
chr8_ref_v2	535667	.	T	C	.	PASS	IntersectsRepeat=0;RepeatCorrectionApplied=0	SAC:ACF:DF:PD:GT:SGT:SF:SV:SIG:MT:PAC	0,1,0,0:0:1:2:./.:./.:.:0	0,0,0,0:0:1:2:./.:./.:.:0:0:.:.	0,0,0,0:0:1:2:./.:./.:.:0:0:.:.	0,0,0,0:0:1:2:./.:./.:.:0:0:.:.
chr8_ref_v2	535699	.	G	A	.	PASS	IntersectsRepeat=0;RepeatCorrectionApplied=0	SAC:ACF:DF:PD:GT:SGT:SF:SV:SIG:MT:PAC	0,0,0,0:0:1:2:./.:./.:.:0	0,0,0,0:0:1:2:./.:./.:.:0:0:.:.	0,0,0,0:0:1:2:./.:./.:.:0:0:.:.	0,0,0,0:0:1:2:./.:./.:.:0:0:.:.
chr8_ref_v2	541956	.	C	T	.	PASS	IntersectsRepeat=0;RepeatCorrectionApplied=0	SAC:ACF:DF:PD:GT:SGT:SF:SV:SIG:MT:PAC	0,0,0,0:0:1:2:./.:./.:.:0	0,0,0,0:0:1:2:./.:./.:.:0:0:.:.	0,0,0,0:0:1:2:./.:./.:.:0:0:.:.	1,0,0,0:0:1:2:./.:./.:.:0:0:.:.
chr8_ref_v2	541964	.	C	A	.	PASS	IntersectsRepeat=1;RepeatCorrectionApplied=0	SAC:ACF:DF:PD:GT:SGT:SF:SV:SIG:MT:PAC	0,0,0,0:0:1:2:./.:./.:.:0	0,0,0,0:0:1:2:./.:./.:.:0:0:.:.	0,0,0,0:0:1:2:./.:./.:.:0:0:.:.	0,0,0,0:0:1:2:./.:./.:.:0:0:.:.
chr8_ref_v2	544342	.	C	T	.	ExcRegion	IntersectsRepeat=0;RepeatCorrectionApplied=0	SAC:ACF:DF:PD:GT:SGT:SF:SV:SIG:MT:PAC	0,0,0,0:0:1:2:./.:./.:.:0	0,0,0,0:0:1:2:./.:./.:.:0:0:.:.	0,0,1,1:1:1:2:./.:./.:.:0:0:.:.	0,0,0,0:0:1:2:./.:./.:.:0:0:.:.
chr8_ref_v2	552840	.	A	G	.	PASS	IntersectsRepeat=1;RepeatCorrectionApplied=0	SAC:ACF:DF:PD:GT:SGT:SF:SV:SIG:MT:PAC	0,0,0,0:0:1:2:./.:./.:.:0	0,0,0,0:0:1:2:./.:./.:.:0:0:.:.	0,0,0,0:0:1:2:./.:./.:.:0:0:.:.	0,0,1,0:0:1:2:./.:./.:.:0:0:.:.
chr8_ref_v2	553372	.	G	A	.	PASS	IntersectsRepeat=0;RepeatCorrectionApplied=0	SAC:ACF:DF:PD:GT:SGT:SF:SV:SIG:MT:PAC	147,0,60,0:1:1:2:0/0:0/1:0.5:0	34,0,22,0:1:1:2:0/1:0/0:0.25:0:0:.:.	37,0,19,0:1:1:2:0/1:0/0:0.25:0:0:.:.	114,0,38,0:1:1:2:0/0:0/1:0.5:0:0:.:.
chr8_ref_v2	553549	.	T	A	.	PASS	IntersectsRepeat=1;RepeatCorrectionApplied=0	SAC:ACF:DF:PD:GT:SGT:SF:SV:SIG:MT:PAC	202,158,197,56:1:1:2:0/1:0/0:0.125:0	39,32,45,15:1:1:2:0/1:0/0:0.125:0:0:.:.	88,56,73,27:1:1:2:0/1:0/0:0.125:0:0:.:.	208,160,192,58:1:1:2:0/1:0/0:0.25:0:0:.:.
chr8_ref_v2	553569	.	A	T	.	PASS	IntersectsRepeat=1;RepeatCorrectionApplied=0	SAC:ACF:DF:PD:GT:SGT:SF:SV:SIG:MT:PAC	232,154,234,93:1:1:2:0/1:0/0:0.125:0	37,34,45,25:1:1:2:0/1:./.:.:0:0:.:.	88,52,87,40:1:1:2:0/1:./.:.:0:0:.:.	238,154,208,107:1:1:2:0/1:0/0:0.125:0:0:.:.
chr8_ref_v2	553587	.	G	A	.	PASS	IntersectsRepeat=1;RepeatCorrectionApplied=0	SAC:ACF:DF:PD:GT:SGT:SF:SV:SIG:MT:PAC	232,159,273,141:1:1:2:0/1:./.:.:0	45,37,58,35:1:1:2:0/1:1/1:0.125:0:0:.:.	106,55,93,52:1:1:2:0/1:./.:.:0:0:.:.	262,140,236,137:1:1:2:0/1:./.:.:0:0:.:.
chr8_ref_v2	553599	.	G	A	.	PASS	IntersectsRepeat=0;RepeatCorrectionApplied=0	SAC:ACF:DF:PD:GT:SGT:SF:SV:SIG:MT:PAC	226,177,274,158:1:1:2:0/1:./.:.:0	43,40,46,41:1:1:2:0/1:./.:.:0:0:.:.	109,62,97,60:1:1:2:0/1:./.:.:0:0:.:.	261,151,243,151:1:1:2:0/1:./.:.:0:0:.:.
chr8_ref_v2	553612	.	A	T	.	PASS	IntersectsRepeat=1;RepeatCorrectionApplied=0	SAC:ACF:DF:PD:GT:SGT:SF:SV:SIG:MT:PAC	233,181,265,186:1:1:2:0/1:./.:.:0	39,44,41,45:1:1:2:0/1:./.:.:0:0:.:.	102,72,97,73:1:1:2:0/1:./.:.:0:0:.:.	261,171,236,177:1:1:2:0/1:./.:.:0:0:.:.
chr8_ref_v2	553650	.	G	A	.	PASS	IntersectsRepeat=1;RepeatCorrectionApplied=0	SAC:ACF:DF:PD:GT:SGT:SF:SV:SIG:MT:PAC	235,184,221,161:1:1:2:0/1:./.:.:0	40,40,37,44:1:1:2:0/1:./.:.:0:0:.:.	103,77,88,76:1:1:2:0/1:./.:.:0:0:.:.	246,193,260,190:1:1:2:0/1:./.:.:0:0:.:.
chr8_ref_v2	553677	.	A	G	.	PASS	IntersectsRepeat=0;RepeatCorrectionApplied=0	SAC:ACF:DF:PD:GT:SGT:SF:SV:SIG:MT:PAC	209,185,195,161:1:1:2:0/1:./.:.:0	42,34,37,46:1:1:2:0/1:./.:.:0:0:.:.	99,80,93,79:1:1:2:0/1:./.:.:0:0:.:.	256,184,248,207:1:1:2:0/1:./.:.:0:0:.:.
chr8_ref_v2	553710	.	G	C	.	PASS	IntersectsRepeat=0;RepeatCorrectionApplied=0	SAC:ACF:DF:PD:GT:SGT:SF:SV:SIG:MT:PAC	193,185,187,178:1:1:2:0/1:./.:.:0	44,40,41,44:1:1:2:0/1:./.:.:0:0:.:.	122,92,88,83:1:1:2:0/1:0/0:0.125:0:0:.:.	269,197,261,229:1:1:2:0/1:./.:.:0:0:.:.
chr8_ref_v2	553745	.	T	G	.	PASS	IntersectsRepeat=0;RepeatCorrectionApplied=0	SAC:ACF:DF:PD:GT:SGT:SF:SV:SIG:MT:PAC	181,230,163,220:1:1:2:0/1:./.:.:0	42,47,44,42:1:1:2:0/1:./.:.:0:0:.:.	121,112,95,89:1:1:2:0/1:0/0:0.125:0:0:.:.	261,223,249,234:1:1:2:0/1:./.:.:0:0:.:.
chr8_ref_v2	553822	.	A	G	.	PASS	IntersectsRepeat=1;RepeatCorrectionApplied=0	SAC:ACF:DF:PD:GT:SGT:SF:SV:SIG:MT:PAC	150,238,170,215:1:1:2:0/1:./.:.:0	31,52,33,42:1:1:2:0/1:./.:.:0:0:.:.	77,120,81,105:1:1:2:0/1:./.:.:0:0:.:.	196,260,182,279:1:1:2:0/1:./.:.:0:0:.:.
chr8_ref_v2	553893	.	T	A	.	PASS	IntersectsRepeat=0;RepeatCorrectionApplied=0	SAC:ACF:DF:PD:GT:SGT:SF:SV:SIG:MT:PAC	116,178,152,164:1:1:2:0/1:./.:.:0	25,47,26,27:1:1:2:0/1:0/0:0.125:0:0:.:.	59,102,51,93:1:1:2:0/1:./.:.:0:0:.:.	170,254,174,233:1:1:2:0/1:./.:.:0:0:.:.
chr8_ref_v2	553918	.	C	G	.	PASS	IntersectsRepeat=1;RepeatCorrectionApplied=0	SAC:ACF:DF:PD:GT:SGT:SF:SV:SIG:MT:PAC	119,172,132,177:1:1:2:0/1:./.:.:0	25,42,31,22:1:1:2:0/1:0/0:0.125:0:0:.:.	43,100,47,85:1:1:2:0/1:./.:.:0:0:.:.	144,238,155,218:1:1:2:0/1:./.:.:0:0:.:.
chr8_ref_v2	553934	.	T	G	.	PASS	IntersectsRepeat=1;RepeatCorrectionApplied=0	SAC:ACF:DF:PD:GT:SGT:SF:SV:SIG:MT:PAC	121,165,115,164:1:1:2:0/1:./.:.:0	26,32,24,21:1:1:2:0/1:0/0:0.125:0:0:.:.	43,91,43,72:1:1:2:0/1:0/0:0.125:0:0:.:.	140,209,146,199:1:1:2:0/1:./.:.:0:0:.:.
chr8_ref_v2	553974	.	C	T	.	PASS	IntersectsRepeat=1;RepeatCorrectionApplied=0	SAC:ACF:DF:PD:GT:SGT:SF:SV:SIG:MT:PAC	127,149,92,174:1:1:2:0/1:./.:.:0	36,31,23,37:1:1:2:0/1:./.:.:0:0:.:.	53,74,46,59:1:1:2:0/1:0/0:0.125:0:0:.:.	117,176,107,171:1:1:2:0/1:./.:.:0:0:.:.
chr8_ref_v2	553988	.	C	T	.	PASS	IntersectsRepeat=1;RepeatCorrectionApplied=0	SAC:ACF:DF:PD:GT:SGT:SF:SV:SIG:MT:PAC	117,139,82,177:1:1:2:0/1:./.:.:0	30,33,22,42:1:1:2:0/1:./.:.:0:0:.:.	44,64,39,65:1:1:2:0/1:./.:.:0:0:.:.	117,173,84,172:1:1:2:0/1:./.:.:0:0:.:.
chr8_ref_v2	554028	.	C	G	.	PASS	IntersectsRepeat=1;RepeatCorrectionApplied=0	SAC:ACF:DF:PD:GT:SGT:SF:SV:SIG:MT:PAC	57,123,40,122:1:1:2:0/1:./.:.:0	19,34,14,40:1:1:2:0/1:./.:.:0:0:.:.	38,47,20,46:1:1:2:0/1:0/0:0.125:0:0:.:.	63,176,40,125:1:1:2:0/1:0/0:0.125:0:0:.:.
chr8_ref_v2	554034	.	T	C	.	PASS	IntersectsRepeat=1;RepeatCorrectionApplied=0	SAC:ACF:DF:PD:GT:SGT:SF:SV:SIG:MT:PAC	53,122,44,122:1:1:2:0/1:./.:.:0	18,34,14,40:1:1:2:0/1:./.:.:0:0:.:.	34,47,26,48:1:1:2:0/1:./.:.:0:0:.:.	57,179,43,130:1:1:2:0/1:0/0:0.125:0:0:.:.
chr8_ref_v2	554037	.	A	C	.	PASS	IntersectsRepeat=1;RepeatCorrectionApplied=0	SAC:ACF:DF:PD:GT:SGT:SF:SV:SIG:MT:PAC	48,125,44,121:1:1:2:0/1:./.:.:0	16,34,14,40:1:1:2:0/1:./.:.:0:0:.:.	27,45,23,46:1:1:2:0/1:./.:.:0:0:.:.	57,178,47,128:1:1:2:0/1:0/0:0.125:0:0:.:.
chr8_ref_v2	554044	.	G	T	.	PASS	IntersectsRepeat=0;RepeatCorrectionApplied=0	SAC:ACF:DF:PD:GT:SGT:SF:SV:SIG:MT:PAC	41,128,40,130:1:1:2:0/1:./.:.:0	8,34,11,46:1:1:2:0/1:1/1:0.125:0:0:.:.	24,48,23,45:1:1:2:0/1:./.:.:0:0:.:.	49,170,44,137:1:1:2:0/1:0/0:0.125:0:0:.:.
chr8_ref_v2	554069	.	G	A	.	PASS	IntersectsRepeat=0;RepeatCorrectionApplied=0	SAC:ACF:DF:PD:GT:SGT:SF:SV:SIG:MT:PAC	53,114,72,111:1:1:2:0/1:./.:.:0	6,28,17,36:1:1:2:0/1:1/1:0.25:0:0:.:.	22,41,33,43:1:1:2:0/1:1/1:0.125:0:0:.:.	51,144,64,131:1:1:2:0/1:./.:.:0:0:.:.
chr8_ref_v2	554070	.	CGAAAAAATAAA	C	.	PASS	IntersectsRepeat=0;RepeatCorrectionApplied=0	SAC:ACF:DF:PD:GT:SGT:SF:SV:SIG:MT:PAC	101,129,56,110:1:1:2:0/1:0/0:0.125:0	18,39,6,26:1:1:2:0/1:0/0:0.25:0:0:.:.	44,51,22,41:1:1:2:0/1:0/0:0.25:0:0:.:.	86,146,52,141:1:1:2:0/1:0/0:0.125:0:0:.:.
chr8_ref_v2	554110	.	C	T	.	PASS	IntersectsRepeat=1;RepeatCorrectionApplied=0	SAC:ACF:DF:PD:GT:SGT:SF:SV:SIG:MT:PAC	108,109,106,102:1:1:2:0/1:./.:.:0	12,20,14,26:1:1:2:0/1:1/1:0.125:0:0:.:.	29,44,34,35:1:1:2:0/1:./.:.:0:0:.:.	90,109,76,91:1:1:2:0/1:0/0:0.125:0:0:.:.
chr8_ref_v2	554141	.	A	G	.	PASS	IntersectsRepeat=0;RepeatCorrectionApplied=0	SAC:ACF:DF:PD:GT:SGT:SF:SV:SIG:MT:PAC	133,119,89,92:1:1:2:0/1:0/0:0.125:0	16,17,14,23:1:1:2:0/1:./.:.:0:0:.:.	37,50,27,34:1:1:2:0/1:0/0:0.125:0:0:.:.	115,85,62,72:1:1:2:0/1:0/0:0.25:0:0:.:.
chr8_ref_v2	554148	.	A	G	.	PASS	IntersectsRepeat=1;RepeatCorrectionApplied=0	SAC:ACF:DF:PD:GT:SGT:SF:SV:SIG:MT:PAC	137,126,85,86:1:1:2:0/1:0/0:0.25:0	16,17,13,21:1:1:2:0/1:./.:.:0:0:.:.	38,46,27,33:1:1:2:0/1:0/0:0.125:0:0:.:.	122,86,61,68:1:1:2:0/1:0/0:0.25:0:0:.:.
chr8_ref_v2	554149	.	A	T	.	PASS	IntersectsRepeat=1;RepeatCorrectionApplied=0	SAC:ACF:DF:PD:GT:SGT:SF:SV:SIG:MT:PAC	137,125,85,85:1:1:2:0/1:0/0:0.25:0	15,17,13,21:1:1:2:0/1:./.:.:0:0:.:.	38,46,27,35:1:1:2:0/1:0/0:0.125:0:0:.:.	124,87,59,66:1:1:2:0/1:0/0:0.25:0:0:.:.
chr8_ref_v2	554156	.	C	CT	.	PASS	IntersectsRepeat=0;RepeatCorrectionApplied=0	SAC:ACF:DF:PD:GT:SGT:SF:SV:SIG:MT:PAC	126,119,62,82:1:1:2:0/1:0/0:0.25:0	14,18,12,20:1:1:2:0/1:./.:.:0:0:.:.	36,44,18,35:1:1:2:0/1:0/0:0.25:0:0:.:.	121,83,43,65:1:1:2:0/1:0/0:0.25:0:0:.:.
chr8_ref_v2	554159	.	AG	A	.	PASS	IntersectsRepeat=0;RepeatCorrectionApplied=0	SAC:ACF:DF:PD:GT:SGT:SF:SV:SIG:MT:PAC	120,122,58,83:1:1:2:0/1:0/0:0.25:0	14,20,11,20:1:1:2:0/1:./.:.:0:0:.:.	37,43,16,36:1:1:2:0/1:0/0:0.25:0:0:.:.	121,84,41,65:1:1:2:0/1:0/0:0.25:0:0:.:.
chr8_ref_v2	554163	.	C	T	.	PASS	IntersectsRepeat=0;RepeatCorrectionApplied=0	SAC:ACF:DF:PD:GT:SGT:SF:SV:SIG:MT:PAC	118,121,57,82:1:1:2:0/1:0/0:0.25:0	14,23,11,21:1:1:2:0/1:0/0:0.125:0:0:.:.	36,42,16,37:1:1:2:0/1:0/0:0.25:0:0:.:.	115,83,40,63:1:1:2:0/1:0/0:0.25:0:0:.:.
chr8_ref_v2	554168	.	T	C	.	PASS	IntersectsRepeat=0;RepeatCorrectionApplied=0	SAC:ACF:DF:PD:GT:SGT:SF:SV:SIG:MT:PAC	113,125,45,82:1:1:2:0/1:0/0:0.25:0	14,23,11,21:1:1:2:0/1:0/0:0.125:0:0:.:.	34,42,12,34:1:1:2:0/1:0/0:0.25:0:0:.:.	111,80,37,62:1:1:2:0/1:0/0:0.25:0:0:.:.
chr8_ref_v2	554176	.	C	T	.	PASS	IntersectsRepeat=0;RepeatCorrectionApplied=0	SAC:ACF:DF:PD:GT:SGT:SF:SV:SIG:MT:PAC	96,125,35,78:1:1:2:0/1:0/0:0.25:0	11,22,11,20:1:1:2:0/1:./.:.:0:0:.:.	30,43,11,30:1:1:2:0/1:0/0:0.25:0:0:.:.	97,76,25,61:1:1:2:0/1:0/0:0.25:0:0:.:.
chr8_ref_v2	554177	.	T	C	.	PASS	IntersectsRepeat=0;RepeatCorrectionApplied=0	SAC:ACF:DF:PD:GT:SGT:SF:SV:SIG:MT:PAC	95,125,35,78:1:1:2:0/1:0/0:0.25:0	11,22,11,19:1:1:2:0/1:./.:.:0:0:.:.	29,45,11,30:1:1:2:0/1:0/0:0.25:0:0:.:.	96,77,24,61:1:1:2:0/1:0/0:0.25:0:0:.:.
chr8_ref_v2	554208	.	G	A	.	PASS	IntersectsRepeat=0;RepeatCorrectionApplied=0	SAC:ACF:DF:PD:GT:SGT:SF:SV:SIG:MT:PAC	50,95,1,59:1:1:2:0/0:0/1:0.5:0	6,22,1,16:1:1:2:0/1:0/0:0.25:0:0:.:.	20,34,0,29:1:1:2:0/1:0/0:0.25:0:0:.:.	49,70,2,61:1:1:2:0/1:0/0:0.25:0:0:.:.
chr8_ref_v2	554286	.	T	C	.	PASS	IntersectsRepeat=1;RepeatCorrectionApplied=0	SAC:ACF:DF:PD:GT:SGT:SF:SV:SIG:MT:PAC	74,113,1,126:1:1:2:0/1:0/0:0.25:0	11,15,2,12:1:1:2:0/1:0/0:0.25:0:0:.:.	24,20,0,39:1:1:2:0/1:./.:.:0:0:.:.	79,98,1,95:1:1:2:0/1:0/0:0.25:0:0:.:.
chr8_ref_v2	554304	.	A	T	.	PASS	IntersectsRepeat=1;RepeatCorrectionApplied=0	SAC:ACF:DF:PD:GT:SGT:SF:SV:SIG:MT:PAC	89,122,6,117:1:1:2:0/1:0/0:0.25:0	12,14,2,16:1:1:2:0/1:0/0:0.125:0:0:.:.	30,22,1,36:1:1:2:0/1:0/0:0.125:0:0:.:.	101,96,2,87:1:1:2:0/1:0/0:0.25:1:0:.:.
chr8_ref_v2	554366	.	C	T	.	PASS	IntersectsRepeat=0;RepeatCorrectionApplied=0	SAC:ACF:DF:PD:GT:SGT:SF:SV:SIG:MT:PAC	72,71,17,38:1:1:2:0/0:0/1:0.5:1	8,10,2,12:1:1:2:0/1:0/0:0.125:0:0:.:.	32,20,5,11:1:1:2:0/0:0/1:0.5:1:0:.:.	121,50,17,15:1:1:2:0/0:0/1:0.25:1:0:.:.
chr8_ref_v2	554368	.	T	A	.	PASS	IntersectsRepeat=1;RepeatCorrectionApplied=0	SAC:ACF:DF:PD:GT:SGT:SF:SV:SIG:MT:PAC	72,68,17,33:1:1:2:0/0:0/1:0.5:1	8,10,2,12:1:1:2:0/1:0/0:0.125:0:0:.:.	32,18,6,10:1:1:2:0/0:0/1:0.5:1:0:.:.	124,49,17,11:1:1:2:0/0:0/1:0.25:1:0:.:.
chr8_ref_v2	554440	.	C	T	.	PASS	IntersectsRepeat=0;RepeatCorrectionApplied=0	SAC:ACF:DF:PD:GT:SGT:SF:SV:SIG:MT:PAC	55,62,4,1:1:1:2:0/0:0/1:0.125:0	6,9,5,1:1:1:2:0/0:0/1:0.5:0:0:.:.	46,37,12,4:1:1:2:0/0:0/1:0.25:1:0:.:.	108,103,18,9:1:1:2:0/0:0/1:0.25:1:0:.:.
chr8_ref_v2	554449	.	T	C	.	PASS	IntersectsRepeat=0;RepeatCorrectionApplied=0	SAC:ACF:DF:PD:GT:SGT:SF:SV:SIG:MT:PAC	57,68,3,5:1:1:2:0/0:0/1:0.125:0	6,11,6,3:1:1:2:0/1:0/0:0.25:0:0:.:.	50,46,12,6:1:1:2:0/0:0/1:0.25:1:0:.:.	103,114,20,9:1:1:2:0/0:0/1:0.25:1:0:.:.
chr8_ref_v2	554460	.	A	C	.	PASS	IntersectsRepeat=0;RepeatCorrectionApplied=0	SAC:ACF:DF:PD:GT:SGT:SF:SV:SIG:MT:PAC	58,79,4,9:1:1:2:0/0:0/1:0.125:0	7,10,6,4:1:1:2:0/1:0/0:0.25:0:0:.:.	46,50,13,8:1:1:2:0/0:0/1:0.5:1:0:.:.	102,119,23,16:1:1:2:0/0:0/1:0.25:1:0:.:.
chr8_ref_v2	554608	.	C	T	.	PASS	IntersectsRepeat=0;RepeatCorrectionApplied=0	SAC:ACF:DF:PD:GT:SGT:SF:SV:SIG:MT:PAC	0,37,0,2:1:1:2:0/0:0/1:0.125:0	0,2,0,3:1:1:2:./.:./.:.:0:0:.:.	0,21,0,4:1:1:2:0/0:0/1:0.5:0:0:.:.	0,73,0,11:1:1:2:0/0:0/1:0.25:0:0:.:.
chr8_ref_v2	554638	.	C	G	.	PASS	IntersectsRepeat=0;RepeatCorrectionApplied=0	SAC:ACF:DF:PD:GT:SGT:SF:SV:SIG:MT:PAC	0,48,0,6:1:1:2:0/0:0/1:0.25:0	0,3,0,3:1:1:2:./.:./.:.:0:0:.:.	0,18,0,4:1:1:2:0/0:0/1:0.5:0:0:.:.	0,83,0,20:1:1:2:0/0:0/1:0.5:0:0:.:.
chr8_ref_v2	554746	.	A	G	.	PASS	IntersectsRepeat=1;RepeatCorrectionApplied=0	SAC:ACF:DF:PD:GT:SGT:SF:SV:SIG:MT:PAC	1,25,0,17:1:1:2:0/1:0/0:0.125:0	0,0,0,3:0:1:2:./.:./.:.:0:0:.:.	0,14,0,2:1:1:2:./.:./.:.:0:0:.:.	0,19,0,8:1:1:2:0/1:0/0:0.25:0:0:.:.
chr8_ref_v2	555214	.	C	G	.	PASS	IntersectsRepeat=0;RepeatCorrectionApplied=0	SAC:ACF:DF:PD:GT:SGT:SF:SV:SIG:MT:PAC	88,83,27,2:1:1:2:0/0:0/1:0.25:0	12,6,3,1:1:1:2:0/0:0/1:0.5:0:0:.:.	45,36,18,1:1:1:2:0/0:0/1:0.5:0:0:.:.	107,94,37,6:1:1:2:0/0:0/1:0.25:0:0:.:.
chr8_ref_v2	555260	.	C	G	.	PASS	IntersectsRepeat=0;RepeatCorrectionApplied=0	SAC:ACF:DF:PD:GT:SGT:SF:SV:SIG:MT:PAC	136,142,59,22:1:1:2:0/0:0/1:0.5:0	23,17,12,3:1:1:2:0/0:0/1:0.5:0:0:.:.	59,58,33,14:1:1:2:0/0:0/1:0.5:0:0:.:.	136,173,90,25:1:1:2:0/0:0/1:0.5:0:0:.:.
chr8_ref_v2	555331	.	T	C	.	PASS	IntersectsRepeat=0;RepeatCorrectionApplied=0	SAC:ACF:DF:PD:GT:SGT:SF:SV:SIG:MT:PAC	118,99,41,18:1:1:2:0/0:0/1:0.5:0	12,17,3,7:1:1:2:0/0:0/1:0.5:0:0:.:.	59,59,9,22:1:1:2:0/0:0/1:0.5:0:0:.:.	157,160,43,36:1:1:2:0/0:0/1:0.5:0:0:.:.
chr8_ref_v2	555343	.	G	T	.	PASS	IntersectsRepeat=0;RepeatCorrectionApplied=0	SAC:ACF:DF:PD:GT:SGT:SF:SV:SIG:MT:PAC	105,83,33,11:1:1:2:0/0:0/1:0.5:0	8,15,2,4:1:1:2:0/0:0/1:0.5:0:0:.:.	56,55,7,21:1:1:2:0/0:0/1:0.5:0:0:.:.	142,140,34,32:1:1:2:0/0:0/1:0.5:0:0:.:.
chr8_ref_v2	555427	.	C	T	.	PASS	IntersectsRepeat=1;RepeatCorrectionApplied=0	SAC:ACF:DF:PD:GT:SGT:SF:SV:SIG:MT:PAC	1,102,0,33:1:1:2:0/0:0/1:0.5:0	0,9,0,1:1:1:2:./.:./.:.:0:0:.:.	2,35,0,9:1:1:2:0/0:0/1:0.5:0:0:.:.	1,99,0,50:1:1:2:0/1:0/0:0.25:0:0:.:.
chr8_ref_v2	555451	.	G	C	.	PASS	IntersectsRepeat=0;RepeatCorrectionApplied=0	SAC:ACF:DF:PD:GT:SGT:SF:SV:SIG:MT:PAC	2,134,0,42:1:1:2:0/0:0/1:0.5:0	0,12,0,3:1:0:2:./.:./.:.:0:0:.:.	1,40,0,11:1:1:2:0/0:0/1:0.5:0:0:.:.	2,120,0,54:1:1:2:0/1:0/0:0.25:0:0:.:.
chr8_ref_v2	555460	.	C	T	.	PASS	IntersectsRepeat=1;RepeatCorrectionApplied=0	SAC:ACF:DF:PD:GT:SGT:SF:SV:SIG:MT:PAC	4,137,0,49:1:1:2:0/0:0/1:0.5:0	0,15,0,5:1:1:2:0/0:0/1:0.5:0:0:.:.	4,41,0,13:1:1:2:0/0:0/1:0.5:0:0:.:.	7,125,0,62:1:1:2:0/1:0/0:0.25:0:0:.:.
chr8_ref_v2	555592	.	C	T	.	PASS	IntersectsRepeat=1;RepeatCorrectionApplied=0	SAC:ACF:DF:PD:GT:SGT:SF:SV:SIG:MT:PAC	89,26,14,3:1:1:2:0/0:0/1:0.25:0	24,7,4,1:1:1:2:0/0:0/1:0.25:0:0:.:.	29,15,1,0:1:1:2:0/0:./.:.:0:0:.:.	67,32,4,0:1:1:2:0/0:0/1:0.125:0:0:.:.
chr8_ref_v2	555754	.	T	C	.	PASS	IntersectsRepeat=0;RepeatCorrectionApplied=0	SAC:ACF:DF:PD:GT:SGT:SF:SV:SIG:MT:PAC	157,59,36,0:1:1:2:0/0:0/1:0.25:0	17,7,10,0:1:1:2:0/1:0/0:0.25:0:0:.:.	60,20,10,0:1:1:2:0/0:0/1:0.25:0:0:.:.	176,70,40,0:1:1:2:0/0:0/1:0.25:0:0:.:.
chr8_ref_v2	555757	.	T	C	.	PASS	IntersectsRepeat=0;RepeatCorrectionApplied=0	SAC:ACF:DF:PD:GT:SGT:SF:SV:SIG:MT:PAC	158,65,36,0:1:1:2:0/0:0/1:0.25:0	17,8,11,0:1:1:2:0/1:0/0:0.25:0:0:.:.	62,23,9,1:1:1:2:0/0:0/1:0.25:0:0:.:.	175,76,39,0:1:1:2:0/0:0/1:0.25:0:0:.:.
chr8_ref_v2	555760	.	A	T	.	PASS	IntersectsRepeat=0;RepeatCorrectionApplied=0	SAC:ACF:DF:PD:GT:SGT:SF:SV:SIG:MT:PAC	157,70,39,0:1:1:2:0/0:0/1:0.25:0	19,8,11,0:1:1:2:0/0:0/1:0.5:0:0:.:.	65,25,10,1:1:1:2:0/0:0/1:0.25:0:0:.:.	176,80,40,0:1:1:2:0/0:0/1:0.25:0:0:.:.
chr8_ref_v2	555835	.	T	C	.	PASS	IntersectsRepeat=1;RepeatCorrectionApplied=0	SAC:ACF:DF:PD:GT:SGT:SF:SV:SIG:MT:PAC	158,160,181,31:1:1:2:0/1:0/0:0.25:0	31,33,30,2:1:1:2:0/1:0/0:0.25:0:0:.:.	89,81,45,9:1:1:2:0/1:0/0:0.5:1:0:.:.	215,196,157,35:1:1:2:0/1:0/0:0.25:1:0:.:.
chr8_ref_v2	555841	.	T	C	.	PASS	IntersectsRepeat=0;RepeatCorrectionApplied=0	SAC:ACF:DF:PD:GT:SGT:SF:SV:SIG:MT:PAC	162,165,186,34:1:1:2:0/1:0/0:0.25:0	35,33,30,3:1:1:2:0/1:0/0:0.25:0:0:.:.	88,82,50,12:1:1:2:0/1:0/0:0.5:1:0:.:.	213,208,157,39:1:1:2:0/1:0/0:0.25:1:0:.:.
chr8_ref_v2	555846	.	A	G	.	PASS	IntersectsRepeat=0;RepeatCorrectionApplied=0	SAC:ACF:DF:PD:GT:SGT:SF:SV:SIG:MT:PAC	164,167,182,35:1:1:2:0/1:0/0:0.25:0	39,32,29,3:1:1:2:0/1:0/0:0.25:0:0:.:.	89,84,52,12:1:1:2:0/1:0/0:0.5:1:0:.:.	208,201,166,39:1:1:2:0/1:0/0:0.25:1:0:.:.
chr8_ref_v2	555855	.	G	C	.	PASS	IntersectsRepeat=0;RepeatCorrectionApplied=0	SAC:ACF:DF:PD:GT:SGT:SF:SV:SIG:MT:PAC	174,169,192,38:1:1:2:0/1:0/0:0.25:0	42,30,34,4:1:1:2:0/1:0/0:0.25:0:0:.:.	85,87,57,14:1:1:2:0/1:0/0:0.5:1:0:.:.	213,211,179,41:1:1:2:0/1:0/0:0.25:1:0:.:.
chr8_ref_v2	555866	.	G	A	.	PASS	IntersectsRepeat=1;RepeatCorrectionApplied=0	SAC:ACF:DF:PD:GT:SGT:SF:SV:SIG:MT:PAC	183,177,203,42:1:1:2:0/1:0/0:0.25:0	43,28,40,8:1:1:2:0/1:0/0:0.25:0:0:.:.	81,79,66,15:1:1:2:0/1:0/0:0.25:0:0:.:.	210,210,202,48:1:1:2:0/1:0/0:0.25:1:0:.:.
chr8_ref_v2	555868	.	G	T	.	PASS	IntersectsRepeat=1;RepeatCorrectionApplied=0	SAC:ACF:DF:PD:GT:SGT:SF:SV:SIG:MT:PAC	179,172,195,43:1:1:2:0/1:0/0:0.25:0	42,30,40,8:1:1:2:0/1:0/0:0.25:0:0:.:.	78,81,67,15:1:1:2:0/1:0/0:0.25:0:0:.:.	212,209,200,48:1:1:2:0/1:0/0:0.25:1:0:.:.
chr8_ref_v2	555976	.	GT	G	.	PASS	IntersectsRepeat=0;RepeatCorrectionApplied=0	SAC:ACF:DF:PD:GT:SGT:SF:SV:SIG:MT:PAC	142,152,173,85:1:1:2:0/1:0/0:0.125:0	37,23,43,16:1:1:2:0/1:./.:.:0:0:.:.	75,69,72,50:1:1:2:0/1:0/0:0.125:0:0:.:.	178,163,196,125:1:1:2:0/1:./.:.:0:0:.:.
chr8_ref_v2	555998	.	A	C	.	PASS	IntersectsRepeat=1;RepeatCorrectionApplied=0	SAC:ACF:DF:PD:GT:SGT:SF:SV:SIG:MT:PAC	149,159,198,116:1:1:2:0/1:./.:.:0	41,25,43,20:1:1:2:0/1:./.:.:0:0:.:.	80,71,81,58:1:1:2:0/1:./.:.:0:0:.:.	195,183,210,164:1:1:2:0/1:./.:.:0:0:.:.
chr8_ref_v2	556000	.	A	G	.	PASS	IntersectsRepeat=1;RepeatCorrectionApplied=0	SAC:ACF:DF:PD:GT:SGT:SF:SV:SIG:MT:PAC	149,158,199,114:1:1:2:0/1:./.:.:0	41,23,42,21:1:1:2:0/1:./.:.:0:0:.:.	85,70,85,57:1:1:2:0/1:./.:.:0:0:.:.	193,179,215,166:1:1:2:0/1:./.:.:0:0:.:.
chr8_ref_v2	556012	.	A	T	.	PASS	IntersectsRepeat=1;RepeatCorrectionApplied=0	SAC:ACF:DF:PD:GT:SGT:SF:SV:SIG:MT:PAC	159,160,198,146:1:1:2:0/1:./.:.:0	42,24,43,22:1:1:2:0/1:./.:.:0:0:.:.	86,74,88,62:1:1:2:0/1:./.:.:0:0:.:.	187,186,207,205:1:1:2:0/1:./.:.:0:0:.:.
chr8_ref_v2	556032	.	T	C	.	PASS	IntersectsRepeat=1;RepeatCorrectionApplied=0	SAC:ACF:DF:PD:GT:SGT:SF:SV:SIG:MT:PAC	162,161,211,174:1:1:2:0/1:1/1:0.125:0	42,25,37,25:1:1:2:0/1:./.:.:0:0:.:.	82,75,81,71:1:1:2:0/1:./.:.:0:0:.:.	186,186,209,235:1:1:2:0/1:1/1:0.125:0:0:.:.
chr8_ref_v2	556083	.	A	T	.	PASS	IntersectsRepeat=0;RepeatCorrectionApplied=0	SAC:ACF:DF:PD:GT:SGT:SF:SV:SIG:MT:PAC	119,182,161,213:1:1:2:0/1:1/1:0.125:0	19,41,21,35:1:1:2:0/1:./.:.:0:0:.:.	55,79,62,69:1:1:2:0/1:./.:.:0:0:.:.	135,214,129,239:1:1:2:0/1:./.:.:0:0:.:.
chr8_ref_v2	556155	.	T	C	.	ExcRegion	IntersectsRepeat=1;RepeatCorrectionApplied=0	SAC:ACF:DF:PD:GT:SGT:SF:SV:SIG:MT:PAC	14,142,74,193:1:1:2:./.:./.:.:0	4,43,12,34:1:1:2:./.:./.:.:0:0:.:.	23,73,28,56:1:1:2:./.:./.:.:0:0:.:.	37,182,67,183:1:1:2:./.:./.:.:0:0:.:.
chr8_ref_v2	556156	.	A	G	.	ExcRegion	IntersectsRepeat=1;RepeatCorrectionApplied=0	SAC:ACF:DF:PD:GT:SGT:SF:SV:SIG:MT:PAC	13,139,74,196:1:1:2:./.:./.:.:0	3,43,12,34:1:1:2:./.:./.:.:0:0:.:.	22,73,28,57:1:1:2:./.:./.:.:0:0:.:.	37,181,66,184:1:1:2:./.:./.:.:0:0:.:.
chr8_ref_v2	556170	.	T	G	.	ExcRegion	IntersectsRepeat=1;RepeatCorrectionApplied=0	SAC:ACF:DF:PD:GT:SGT:SF:SV:SIG:MT:PAC	5,132,64,198:1:1:2:./.:./.:.:0	3,44,11,34:1:1:2:./.:./.:.:0:0:.:.	18,79,26,60:1:1:2:./.:./.:.:0:1:.:.	24,179,54,169:1:1:2:./.:./.:.:0:1:.:.
chr8_ref_v2	556185	.	T	A	.	ExcRegion	IntersectsRepeat=0;RepeatCorrectionApplied=0	SAC:ACF:DF:PD:GT:SGT:SF:SV:SIG:MT:PAC	2,135,47,210:1:1:2:./.:./.:.:0	3,44,8,34:1:1:2:./.:./.:.:0:0:.:.	13,85,18,68:1:1:2:./.:./.:.:0:1:.:.	16,178,44,176:1:1:2:./.:./.:.:0:1:.:.
chr8_ref_v2	556228	.	A	G	.	ExcRegion	IntersectsRepeat=1;RepeatCorrectionApplied=0	SAC:ACF:DF:PD:GT:SGT:SF:SV:SIG:MT:PAC	0,144,24,206:1:1:2:./.:./.:.:0	0,39,6,36:1:1:2:./.:./.:.:0:0:.:.	2,73,6,68:1:1:2:./.:./.:.:0:0:.:.	3,147,9,148:1:1:2:./.:./.:.:0:0:.:.
chr8_ref_v2	556232	.	T	A	.	ExcRegion	IntersectsRepeat=1;RepeatCorrectionApplied=0	SAC:ACF:DF:PD:GT:SGT:SF:SV:SIG:MT:PAC	0,141,20,201:1:1:2:./.:./.:.:0	0,40,6,37:1:1:2:./.:./.:.:0:0:.:.	1,69,6,67:1:1:2:./.:./.:.:0:0:.:.	3,144,8,149:1:1:2:./.:./.:.:0:0:.:.
chr8_ref_v2	556241	.	C	T	.	ExcRegion	IntersectsRepeat=0;RepeatCorrectionApplied=0	SAC:ACF:DF:PD:GT:SGT:SF:SV:SIG:MT:PAC	0,130,26,190:1:1:2:./.:./.:.:0	0,38,8,37:1:1:2:./.:./.:.:0:0:.:.	0,61,10,63:1:1:2:./.:./.:.:0:0:.:.	1,130,9,148:1:1:2:./.:./.:.:0:0:.:.
chr8_ref_v2	556263	.	T	G	.	ExcRegion	IntersectsRepeat=0;RepeatCorrectionApplied=0	SAC:ACF:DF:PD:GT:SGT:SF:SV:SIG:MT:PAC	79,167,0,106:1:1:2:./.:./.:.:0	15,29,0,30:1:1:2:./.:./.:.:0:0:.:.	27,54,0,46:1:1:2:./.:./.:.:0:0:.:.	54,123,0,92:1:1:2:./.:./.:.:0:0:.:.
chr8_ref_v2	556270	.	G	A	.	ExcRegion	IntersectsRepeat=0;RepeatCorrectionApplied=0	SAC:ACF:DF:PD:GT:SGT:SF:SV:SIG:MT:PAC	99,159,0,97:1:1:2:./.:./.:.:0	16,29,0,27:1:1:2:./.:./.:.:0:0:.:.	32,51,0,39:1:1:2:./.:./.:.:0:0:.:.	76,112,0,77:1:1:2:./.:./.:.:0:0:.:.
chr8_ref_v2	556271	.	G	A	.	ExcRegion	IntersectsRepeat=0;RepeatCorrectionApplied=0	SAC:ACF:DF:PD:GT:SGT:SF:SV:SIG:MT:PAC	101,155,0,95:1:1:2:./.:./.:.:0	16,29,0,26:1:1:2:./.:./.:.:0:0:.:.	32,49,0,38:1:1:2:./.:./.:.:0:0:.:.	77,112,0,76:1:1:2:./.:./.:.:0:0:.:.
chr8_ref_v2	556280	.	C	G	.	ExcRegion	IntersectsRepeat=1;RepeatCorrectionApplied=0	SAC:ACF:DF:PD:GT:SGT:SF:SV:SIG:MT:PAC	108,139,0,81:1:1:2:./.:./.:.:0	16,24,0,22:1:1:2:./.:./.:.:0:0:.:.	40,43,0,31:1:1:2:./.:./.:.:0:0:.:.	93,100,0,62:1:1:2:./.:./.:.:0:0:.:.
chr8_ref_v2	556318	.	G	C	.	ExcRegion	IntersectsRepeat=1;RepeatCorrectionApplied=0	SAC:ACF:DF:PD:GT:SGT:SF:SV:SIG:MT:PAC	213,83,0,17:1:1:2:./.:./.:.:0	20,16,0,8:1:1:2:./.:./.:.:0:0:.:.	84,26,0,8:1:1:2:./.:./.:.:0:0:.:.	216,55,0,10:1:1:2:./.:./.:.:0:0:.:.
chr8_ref_v2	556319	.	A	G	.	ExcRegion	IntersectsRepeat=1;RepeatCorrectionApplied=0	SAC:ACF:DF:PD:GT:SGT:SF:SV:SIG:MT:PAC	216,82,0,16:1:1:2:./.:./.:.:0	20,16,0,8:1:1:2:./.:./.:.:0:0:.:.	88,25,0,7:1:1:2:./.:./.:.:0:0:.:.	223,53,0,6:1:1:2:./.:./.:.:0:0:.:.
chr8_ref_v2	557389	.	G	A	.	ExcRegion	IntersectsRepeat=0;RepeatCorrectionApplied=0	SAC:ACF:DF:PD:GT:SGT:SF:SV:SIG:MT:PAC	0,0,0,0:0:1:2:./.:./.:.:0	0,1,0,0:0:1:2:./.:./.:.:0:0:.:.	0,0,1,1:1:1:2:./.:./.:.:0:0:.:.	0,0,0,0:0:1:2:./.:./.:.:0:0:.:.
chr8_ref_v2	557619	.	T	G	.	ExcRegion	IntersectsRepeat=0;RepeatCorrectionApplied=0	SAC:ACF:DF:PD:GT:SGT:SF:SV:SIG:MT:PAC	0,0,0,0:0:1:2:./.:./.:.:0	0,0,0,0:0:1:2:./.:./.:.:0:0:.:.	0,0,0,0:0:1:2:./.:./.:.:0:0:.:.	0,0,0,0:0:1:2:./.:./.:.:0:0:.:.
chr8_ref_v2	557624	.	T	C	.	ExcRegion	IntersectsRepeat=1;RepeatCorrectionApplied=0	SAC:ACF:DF:PD:GT:SGT:SF:SV:SIG:MT:PAC	0,0,0,0:0:1:2:./.:./.:.:0	0,0,0,0:0:1:2:./.:./.:.:0:0:.:.	0,0,0,0:0:1:2:./.:./.:.:0:0:.:.	0,0,0,0:0:1:2:./.:./.:.:0:0:.:.
chr8_ref_v2	557786	.	G	A	.	ExcRegion	IntersectsRepeat=0;RepeatCorrectionApplied=0	SAC:ACF:DF:PD:GT:SGT:SF:SV:SIG:MT:PAC	0,0,0,0:0:1:2:./.:./.:.:0	0,0,0,0:0:1:2:./.:./.:.:0:0:.:.	0,0,0,0:0:1:2:./.:./.:.:0:0:.:.	0,0,0,0:0:1:2:./.:./.:.:0:0:.:.
chr8_ref_v2	557787	.	C	A	.	ExcRegion	IntersectsRepeat=0;RepeatCorrectionApplied=0	SAC:ACF:DF:PD:GT:SGT:SF:SV:SIG:MT:PAC	0,0,0,0:0:1:2:./.:./.:.:0	0,0,0,0:0:1:2:./.:./.:.:0:0:.:.	0,0,0,0:0:1:2:./.:./.:.:0:0:.:.	0,0,0,0:0:1:2:./.:./.:.:0:0:.:.
chr8_ref_v2	559885	.	T	C	.	ExcRegion	IntersectsRepeat=0;RepeatCorrectionApplied=0	SAC:ACF:DF:PD:GT:SGT:SF:SV:SIG:MT:PAC	0,0,0,0:0:1:2:./.:./.:.:0	0,0,0,0:0:1:2:./.:./.:.:0:0:.:.	0,0,0,0:0:1:2:./.:./.:.:0:0:.:.	0,0,1,0:0:1:2:./.:./.:.:0:0:.:.
chr8_ref_v2	559943	.	A	G	.	ExcRegion	IntersectsRepeat=0;RepeatCorrectionApplied=0	SAC:ACF:DF:PD:GT:SGT:SF:SV:SIG:MT:PAC	0,0,0,0:0:1:2:./.:./.:.:0	0,0,0,0:0:1:2:./.:./.:.:0:0:.:.	0,0,0,0:0:1:2:./.:./.:.:0:0:.:.	0,0,1,1:1:1:2:./.:./.:.:0:0:.:.
chr8_ref_v2	559959	.	G	A	.	ExcRegion	IntersectsRepeat=0;RepeatCorrectionApplied=0	SAC:ACF:DF:PD:GT:SGT:SF:SV:SIG:MT:PAC	0,0,0,0:0:1:2:./.:./.:.:0	0,0,0,0:0:1:2:./.:./.:.:0:0:.:.	0,0,0,0:0:1:2:./.:./.:.:0:0:.:.	0,0,1,1:1:1:2:./.:./.:.:0:0:.:.
chr8_ref_v2	559970	.	C	CAAACTCCTT	.	ExcRegion	IntersectsRepeat=0;RepeatCorrectionApplied=0	SAC:ACF:DF:PD:GT:SGT:SF:SV:SIG:MT:PAC	0,0,0,0:0:1:2:./.:./.:.:0	0,0,0,0:0:1:2:./.:./.:.:0:0:.:.	0,0,0,0:0:1:2:./.:./.:.:0:0:.:.	0,0,0,1:0:1:2:./.:./.:.:0:0:.:.
chr8_ref_v2	562355	.	G	A	.	ExcRegion	IntersectsRepeat=0;RepeatCorrectionApplied=0	SAC:ACF:DF:PD:GT:SGT:SF:SV:SIG:MT:PAC	0,0,0,0:0:1:2:./.:./.:.:0	0,0,0,0:0:1:2:./.:./.:.:0:0:.:.	1,0,0,0:0:1:2:./.:./.:.:0:0:.:.	1,0,1,0:1:1:2:./.:./.:.:0:0:.:.
chr8_ref_v2	562361	.	C	T	.	ExcRegion	IntersectsRepeat=0;RepeatCorrectionApplied=0	SAC:ACF:DF:PD:GT:SGT:SF:SV:SIG:MT:PAC	0,0,0,0:0:1:2:./.:./.:.:0	0,0,0,0:0:1:2:./.:./.:.:0:0:.:.	1,0,0,0:0:1:2:./.:./.:.:0:0:.:.	1,0,1,0:1:1:2:./.:./.:.:0:0:.:.
chr9_ref_v2	458	.	G	C	.	ExcRegion	IntersectsRepeat=0;RepeatCorrectionApplied=0	SAC:ACF:DF:PD:GT:SGT:SF:SV:SIG:MT:PAC	0,0,0,0:0:1:2:./.:./.:.:0	0,0,0,0:0:1:2:./.:./.:.:0:0:.:.	0,0,0,0:0:1:2:./.:./.:.:0:0:.:.	0,0,1,1:1:1:2:./.:./.:.:0:0:.:.
chr9_ref_v2	6949	.	T	TACGGCCTTGTCTAACACCATCCAGCA	.	ExcRegion	IntersectsRepeat=0;RepeatCorrectionApplied=0	SAC:ACF:DF:PD:GT:SGT:SF:SV:SIG:MT:PAC	0,0,0,0:0:1:2:./.:./.:.:0	0,0,0,0:0:1:2:./.:./.:.:0:0:.:.	0,0,0,1:0:1:2:./.:./.:.:0:0:.:.	0,0,0,0:0:1:2:./.:./.:.:0:0:.:.
chr9_ref_v2	23213	.	T	TG	.	PASS	IntersectsRepeat=1;RepeatCorrectionApplied=0	SAC:ACF:DF:PD:GT:SGT:SF:SV:SIG:MT:PAC	0,0,0,0:0:1:2:./.:./.:.:0	0,0,0,0:0:1:2:./.:./.:.:0:0:.:.	0,0,0,0:0:1:2:./.:./.:.:0:0:.:.	0,0,1,0:0:1:2:./.:./.:.:0:0:.:.
chr9_ref_v2	40575	.	A	C	.	PASS	IntersectsRepeat=1;RepeatCorrectionApplied=0	SAC:ACF:DF:PD:GT:SGT:SF:SV:SIG:MT:PAC	152,22,0,40:1:1:2:0/0:0/1:0.5:0	22,3,0,4:1:1:2:0/0:0/1:0.25:0:0:.:.	84,35,0,17:1:1:2:0/0:0/1:0.25:0:0:.:.	178,110,0,32:1:1:2:0/0:0/1:0.25:0:0:.:.
chr9_ref_v2	44851	.	C	G	.	PASS	IntersectsRepeat=0;RepeatCorrectionApplied=0	SAC:ACF:DF:PD:GT:SGT:SF:SV:SIG:MT:PAC	162,23,0,43:1:1:2:0/0:0/1:0.5:0	42,6,0,2:1:1:2:0/0:0/1:0.125:0:0:.:.	68,25,0,4:1:1:2:0/0:0/1:0.125:0:0:.:.	206,45,0,18:1:1:2:0/0:0/1:0.125:0:0:.:.
chr9_ref_v2	57253	.	C	CA	.	PASS	IntersectsRepeat=1;RepeatCorrectionApplied=1	SAC:ACF:DF:PD:GT:SGT:SF:SV:SIG:MT:PAC	5,0,39,95:1:1:2:1/1:./.:.:0	2,1,7,11:1:1:2:1/1:./.:.:0:0:.:.	2,3,16,40:1:1:2:1/1:./.:.:0:0:.:.	11,10,33,74:1:1:2:1/1:./.:.:0:0:.:.
chr9_ref_v2	57274	.	T	C	.	PASS	IntersectsRepeat=0;RepeatCorrectionApplied=0	SAC:ACF:DF:PD:GT:SGT:SF:SV:SIG:MT:PAC	0,0,53,172:1:1:2:1/1:./.:.:0	0,0,6,28:1:1:2:1/1:./.:.:0:0:.:.	0,2,21,73:1:1:2:1/1:./.:.:0:0:.:.	0,2,52,167:1:1:2:1/1:./.:.:0:0:.:.
chr9_ref_v2	105408	.	A	AAAT	.	PASS	IntersectsRepeat=1;RepeatCorrectionApplied=1	SAC:ACF:DF:PD:GT:SGT:SF:SV:SIG:MT:PAC	0,0,97,26:1:1:2:1/1:./.:.:0	0,0,24,7:1:1:2:1/1:./.:.:0:0:.:.	0,0,52,8:1:1:2:1/1:./.:.:0:0:.:.	0,0,130,30:1:1:2:1/1:./.:.:0:0:.:.
chr9_ref_v2	127313	.	G	GT	.	PASS	IntersectsRepeat=1;RepeatCorrectionApplied=1	SAC:ACF:DF:PD:GT:SGT:SF:SV:SIG:MT:PAC	68,118,4,3:1:1:2:0/0:./.:.:0	12,13,4,1:1:1:2:0/0:0/1:0.25:0:0:.:.	33,49,1,3:1:1:2:0/0:./.:.:0:0:.:.	105,131,5,4:1:1:2:0/0:./.:.:0:0:.:.
chr9_ref_v2	137881	.	GA	G	.	PASS	IntersectsRepeat=1;RepeatCorrectionApplied=1	SAC:ACF:DF:PD:GT:SGT:SF:SV:SIG:MT:PAC	107,79,12,5:1:1:2:0/0:./.:.:0	29,29,2,0:1:1:2:0/0:./.:.:0:0:.:.	38,41,9,3:1:1:2:0/0:0/1:0.125:0:0:.:.	117,72,11,2:1:1:2:0/0:./.:.:0:0:.:.
chr9_ref_v2	141426	.	A	AAAGAAGATG	.	PASS	IntersectsRepeat=1;RepeatCorrectionApplied=1	SAC:ACF:DF:PD:GT:SGT:SF:SV:SIG:MT:PAC	0,0,94,100:1:1:2:1/1:./.:.:0	0,0,16,11:1:1:2:1/1:./.:.:0:0:.:.	1,0,48,44:1:1:2:1/1:./.:.:0:0:.:.	3,1,131,102:1:1:2:1/1:./.:.:0:0:.:.
chr9_ref_v2	142058	.	A	C	.	PASS	IntersectsRepeat=0;RepeatCorrectionApplied=0	SAC:ACF:DF:PD:GT:SGT:SF:SV:SIG:MT:PAC	141,46,0,51:1:1:2:0/0:0/1:0.5:0	20,15,0,6:1:1:2:0/0:0/1:0.25:0:0:.:.	55,26,0,12:1:1:2:0/0:0/1:0.25:0:0:.:.	185,87,0,32:1:1:2:0/0:0/1:0.25:0:0:.:.
chr9_ref_v2	142348	.	A	ATT,ATTT,ATTTT	.	PASS	IntersectsRepeat=1;RepeatCorrectionApplied=1	SAC:ACF:DF:PD:GT:SGT:SF:SV:SIG:MT:PAC	0,0,4,7,40,75,10,6:1:1:2:2/2:./.:.:0	0,0,1,0,7,10,2,2:1:1:2:2/2:2/3:0.25:0:0:.:.	0,0,4,5,25,24,2,3:1:1:2:2/2:./.:.:0:0:.:.	0,0,5,8,54,73,9,6:1:1:2:2/2:./.:.:0:0:.:.
chr9_ref_v2	144091	.	TTATATATATATA	T	.	PASS	IntersectsRepeat=1;RepeatCorrectionApplied=1	SAC:ACF:DF:PD:GT:SGT:SF:SV:SIG:MT:PAC	1,1,64,74:1:1:2:1/1:./.:.:0	0,1,21,24:1:1:2:1/1:./.:.:0:0:.:.	0,0,38,36:1:1:2:1/1:./.:.:0:0:.:.	1,1,84,100:1:1:2:1/1:./.:.:0:0:.:.
chr9_ref_v2	147066	.	A	ATGACTTTCCAGAGCCAAAGGACGGAGTACCAAAAGATGGCTTGCCAAAGGCAGATCCGGAGGCAGGCGATTCAACAGG	.	PASS	IntersectsRepeat=0;RepeatCorrectionApplied=0	SAC:ACF:DF:PD:GT:SGT:SF:SV:SIG:MT:PAC	0,0,7,1:1:1:2:./.:./.:.:0	0,0,2,0:0:1:2:./.:./.:.:0:0:.:.	0,0,7,6:1:1:2:./.:./.:.:0:0:.:.	0,0,10,10:1:1:2:1/1:./.:.:0:0:.:.
chr9_ref_v2	159189	.	G	C	.	PASS	IntersectsRepeat=0;RepeatCorrectionApplied=0	SAC:ACF:DF:PD:GT:SGT:SF:SV:SIG:MT:PAC	1,0,179,170:1:1:2:1/1:./.:.:0	0,0,14,15:1:1:2:1/1:./.:.:0:0:.:.	1,0,74,65:1:1:2:1/1:./.:.:0:0:.:.	0,0,215,192:1:1:2:1/1:./.:.:0:0:.:.
chr9_ref_v2	160810	.	T	TA	.	PASS	IntersectsRepeat=1;RepeatCorrectionApplied=1	SAC:ACF:DF:PD:GT:SGT:SF:SV:SIG:MT:PAC	8,3,72,59:1:1:2:1/1:./.:.:0	2,2,7,12:1:1:2:1/1:0/1:0.125:0:0:.:.	11,2,36,23:1:1:2:1/1:0/1:0.125:0:0:.:.	11,6,107,73:1:1:2:1/1:./.:.:0:0:.:.
chr9_ref_v2	163215	.	A	ATTTT,ATTTTTTTTTTT	.	PASS	IntersectsRepeat=1;RepeatCorrectionApplied=1	SAC:ACF:DF:PD:GT:SGT:SF:SV:SIG:MT:PAC	0,0,3,0,15,1:1:0:2:./.:./.:.:0	0,0,1,0,4,0:1:0:2:./.:./.:.:0:0:.:.	0,0,3,0,8,0:1:0:2:./.:./.:.:0:0:.:.	0,0,2,2,18,0:1:1:2:2/2:1/2:0.25:0:0:.:.
chr9_ref_v2	169441	.	CTGTTGTTGT	C	.	PASS	IntersectsRepeat=1;RepeatCorrectionApplied=1	SAC:ACF:DF:PD:GT:SGT:SF:SV:SIG:MT:PAC	1,0,85,49:1:1:2:1/1:./.:.:0	1,0,5,6:1:0:2:./.:./.:.:0:0:.:.	0,0,51,24:1:1:2:1/1:./.:.:0:0:.:.	0,1,103,64:1:1:2:1/1:./.:.:0:0:.:.
chr9_ref_v2	177431	.	CAT	C	.	PASS	IntersectsRepeat=1;RepeatCorrectionApplied=1	SAC:ACF:DF:PD:GT:SGT:SF:SV:SIG:MT:PAC	51,50,10,2:1:1:2:0/0:./.:.:0	21,16,1,7:1:1:2:0/0:0/1:0.25:0:0:.:.	19,23,0,1:1:1:2:0/0:./.:.:0:0:.:.	69,81,5,5:1:1:2:0/0:./.:.:0:0:.:.
chr9_ref_v2	183216	.	CT	C,TT,CTT	.	PASS	IntersectsRepeat=1;RepeatCorrectionApplied=1	SAC:ACF:DF:PD:GT:SGT:SF:SV:SIG:MT:PAC	10,13,7,5,1,40,8,4:1:1:2:0/2:2/3:0.25:0	2,5,0,1,0,7,0,0:1:0:2:./.:./.:.:0:0:.:.	10,8,2,3,1,13,5,3:1:1:2:0/2:0/3:0.25:0:0:.:.	34,23,6,9,0,34,6,7:1:1:2:0/2:0/0:0.5:0:0:.:.
chr9_ref_v2	204746	.	TA	T	.	PASS	IntersectsRepeat=1;RepeatCorrectionApplied=1	SAC:ACF:DF:PD:GT:SGT:SF:SV:SIG:MT:PAC	55,63,18,10:1:1:2:0/0:0/1:0.125:0	9,12,1,0:1:1:2:0/0:./.:.:0:0:.:.	24,36,4,5:1:1:2:0/0:./.:.:0:0:.:.	72,92,5,13:1:1:2:0/0:./.:.:0:0:.:.
chr9_ref_v2	234092	.	T	G	.	PASS	IntersectsRepeat=0;RepeatCorrectionApplied=0	SAC:ACF:DF:PD:GT:SGT:SF:SV:SIG:MT:PAC	27,134,46,0:1:1:2:0/0:0/1:0.5:0	5,14,7,0:1:1:2:0/0:0/1:0.5:0:0:.:.	14,65,22,0:1:1:2:0/0:0/1:0.5:0:0:.:.	44,152,41,0:1:1:2:0/0:0/1:0.25:0:0:.:.
chr9_ref_v2	240997	.	G	GA	.	PASS	IntersectsRepeat=1;RepeatCorrectionApplied=1	SAC:ACF:DF:PD:GT:SGT:SF:SV:SIG:MT:PAC	12,1,20,33:1:1:2:1/1:./.:.:0	3,0,5,6:1:0:2:./.:./.:.:0:0:.:.	6,2,10,9:1:1:2:1/1:0/1:0.25:0:0:.:.	15,2,18,22:1:1:2:1/1:0/1:0.25:0:0:.:.
chr9_ref_v2	245927	.	C	T	.	PASS	IntersectsRepeat=1;RepeatCorrectionApplied=0	SAC:ACF:DF:PD:GT:SGT:SF:SV:SIG:MT:PAC	42,20,0,15:1:1:2:0/0:0/1:0.5:0	29,6,0,3:1:1:2:0/0:0/1:0.25:0:0:.:.	26,6,0,5:1:1:2:0/0:0/1:0.25:0:0:.:.	58,24,0,9:1:1:2:0/0:0/1:0.25:0:0:.:.
chr9_ref_v2	249590	.	CT	C	.	PASS	IntersectsRepeat=1;RepeatCorrectionApplied=1	SAC:ACF:DF:PD:GT:SGT:SF:SV:SIG:MT:PAC	10,3,51,29:1:1:2:1/1:0/1:0.125:0	2,1,10,4:1:0:2:./.:./.:.:0:0:.:.	4,2,27,15:1:1:2:1/1:0/1:0.125:0:0:.:.	6,2,64,46:1:1:2:1/1:./.:.:0:0:.:.
chr9_ref_v2	253969	.	TA	T	.	PASS	IntersectsRepeat=1;RepeatCorrectionApplied=1	SAC:ACF:DF:PD:GT:SGT:SF:SV:SIG:MT:PAC	4,2,61,55:1:1:2:1/1:./.:.:0	0,1,8,10:1:0:2:./.:./.:.:0:0:.:.	2,1,41,32:1:1:2:1/1:./.:.:0:0:.:.	2,2,89,83:1:1:2:1/1:./.:.:0:0:.:.
chr9_ref_v2	267836	.	TA	T	.	PASS	IntersectsRepeat=1;RepeatCorrectionApplied=1	SAC:ACF:DF:PD:GT:SGT:SF:SV:SIG:MT:PAC	45,47,8,22:1:1:2:0/0:0/1:0.25:0	6,15,0,1:1:1:2:0/0:./.:.:0:0:.:.	29,26,5,6:1:1:2:0/0:./.:.:0:0:.:.	65,56,15,15:1:1:2:0/0:0/1:0.125:0:0:.:.
chr9_ref_v2	286561	.	C	A	.	PASS	IntersectsRepeat=0;RepeatCorrectionApplied=0	SAC:ACF:DF:PD:GT:SGT:SF:SV:SIG:MT:PAC	110,33,0,33:1:1:2:0/0:0/1:0.5:0	15,4,0,2:1:1:2:0/0:0/1:0.25:0:0:.:.	37,28,1,5:1:1:2:0/0:0/1:0.125:0:0:.:.	105,62,0,5:1:1:2:0/0:0/1:0.125:0:0:.:.
chr9_ref_v2	287275	.	C	G	.	PASS	IntersectsRepeat=0;RepeatCorrectionApplied=0	SAC:ACF:DF:PD:GT:SGT:SF:SV:SIG:MT:PAC	150,14,0,25:1:1:2:0/0:0/1:0.25:0	16,1,0,1:1:0:2:./.:./.:.:0:0:.:.	70,8,0,2:1:1:2:0/0:./.:.:0:0:.:.	186,36,0,9:1:1:2:0/0:0/1:0.125:0:0:.:.
chr9_ref_v2	290159	.	GA	G	.	PASS	IntersectsRepeat=1;RepeatCorrectionApplied=1	SAC:ACF:DF:PD:GT:SGT:SF:SV:SIG:MT:PAC	37,54,12,15:1:1:2:0/0:0/1:0.125:0	14,7,2,4:1:1:2:0/0:./.:.:0:0:.:.	15,41,4,8:1:1:2:0/0:./.:.:0:0:.:.	36,66,12,25:1:1:2:0/0:0/1:0.25:0:0:.:.
chr9_ref_v2	299864	.	T	G	.	PASS	IntersectsRepeat=0;RepeatCorrectionApplied=0	SAC:ACF:DF:PD:GT:SGT:SF:SV:SIG:MT:PAC	20,121,79,0:1:1:2:0/1:0/0:0.25:0	2,15,7,1:1:1:2:0/1:0/0:0.25:0:0:.:.	10,63,26,0:1:1:2:0/1:0/0:0.5:0:0:.:.	25,160,56,0:1:1:2:0/1:0/0:0.5:0:0:.:.
chr9_ref_v2	316182	.	T	G	.	PASS	IntersectsRepeat=0;RepeatCorrectionApplied=0	SAC:ACF:DF:PD:GT:SGT:SF:SV:SIG:MT:PAC	0,0,131,156:1:1:2:1/1:./.:.:0	0,0,35,35:1:1:2:1/1:./.:.:0:0:.:.	1,0,52,66:1:1:2:1/1:./.:.:0:0:.:.	0,0,131,178:1:1:2:1/1:./.:.:0:0:.:.
chr9_ref_v2	318475	.	A	C	.	PASS	IntersectsRepeat=1;RepeatCorrectionApplied=0	SAC:ACF:DF:PD:GT:SGT:SF:SV:SIG:MT:PAC	171,50,0,60:1:1:2:0/0:0/1:0.5:0	23,6,0,5:1:1:2:0/0:0/1:0.25:0:0:.:.	71,53,0,14:1:1:2:0/0:0/1:0.25:0:0:.:.	219,125,0,25:1:1:2:0/0:0/1:0.125:0:0:.:.
chr9_ref_v2	324363	.	A	ACTACGGGC	.	ExcRegion	IntersectsRepeat=0;RepeatCorrectionApplied=0	SAC:ACF:DF:PD:GT:SGT:SF:SV:SIG:MT:PAC	0,4,0,11:1:1:2:./.:./.:.:0	0,0,0,1:0:1:2:./.:./.:.:0:0:.:.	0,1,0,2:1:1:2:./.:./.:.:0:0:.:.	0,2,0,12:1:1:2:./.:./.:.:0:0:.:.
chr9_ref_v2	324458	.	C	T	.	ExcRegion	IntersectsRepeat=0;RepeatCorrectionApplied=0	SAC:ACF:DF:PD:GT:SGT:SF:SV:SIG:MT:PAC	0,0,0,0:0:1:2:./.:./.:.:0	0,0,0,0:0:1:2:./.:./.:.:0:0:.:.	0,0,0,0:0:1:2:./.:./.:.:0:0:.:.	0,0,1,0:0:1:2:./.:./.:.:0:0:.:.
chr9_ref_v2	324467	.	T	C	.	ExcRegion	IntersectsRepeat=0;RepeatCorrectionApplied=0	SAC:ACF:DF:PD:GT:SGT:SF:SV:SIG:MT:PAC	0,0,0,0:0:1:2:./.:./.:.:0	0,0,0,0:0:1:2:./.:./.:.:0:0:.:.	0,0,0,0:0:1:2:./.:./.:.:0:0:.:.	0,0,1,0:0:1:2:./.:./.:.:0:0:.:.
chr9_ref_v2	324479	.	A	G	.	ExcRegion	IntersectsRepeat=0;RepeatCorrectionApplied=0	SAC:ACF:DF:PD:GT:SGT:SF:SV:SIG:MT:PAC	0,0,0,0:0:1:2:./.:./.:.:0	0,0,0,0:0:1:2:./.:./.:.:0:0:.:.	0,0,0,0:0:1:2:./.:./.:.:0:0:.:.	0,0,1,0:0:1:2:./.:./.:.:0:0:.:.
chr9_ref_v2	324507	.	T	G	.	ExcRegion	IntersectsRepeat=1;RepeatCorrectionApplied=0	SAC:ACF:DF:PD:GT:SGT:SF:SV:SIG:MT:PAC	0,0,0,0:0:1:2:./.:./.:.:0	0,0,2,0:0:1:2:./.:./.:.:0:0:.:.	0,0,0,0:0:1:2:./.:./.:.:0:0:.:.	0,0,4,0:0:1:2:./.:./.:.:0:0:.:.
chr9_ref_v2	324509	.	T	TTACTAGTCGATTG	.	ExcRegion	IntersectsRepeat=1;RepeatCorrectionApplied=0	SAC:ACF:DF:PD:GT:SGT:SF:SV:SIG:MT:PAC	0,0,0,0:0:1:2:./.:./.:.:0	0,0,2,0:0:1:2:./.:./.:.:0:0:.:.	0,0,0,0:0:1:2:./.:./.:.:0:0:.:.	0,0,6,0:0:1:2:./.:./.:.:0:0:.:.
chr9_ref_v2	324512	.	A	AATAGTTGATTTTTATTCCAGCAGATCCATATTTCAGATG	.	ExcRegion	IntersectsRepeat=1;RepeatCorrectionApplied=1	SAC:ACF:DF:PD:GT:SGT:SF:SV:SIG:MT:PAC	0,0,2,0:0:1:2:./.:./.:.:0	0,0,2,0:0:1:2:./.:./.:.:0:0:.:.	0,0,1,0:0:1:2:./.:./.:.:0:0:.:.	0,0,12,0:0:1:2:./.:./.:.:0:0:.:.
chr9_ref_v2	324610	.	A	C	.	ExcRegion	IntersectsRepeat=1;RepeatCorrectionApplied=0	SAC:ACF:DF:PD:GT:SGT:SF:SV:SIG:MT:PAC	0,0,1,1:1:1:2:./.:./.:.:0	0,0,1,0:0:1:2:./.:./.:.:0:0:.:.	0,0,4,0:0:1:2:./.:./.:.:0:0:.:.	0,0,2,1:1:1:2:./.:./.:.:0:0:.:.
chr9_ref_v2	324611	.	C	CT	.	ExcRegion	IntersectsRepeat=1;RepeatCorrectionApplied=0	SAC:ACF:DF:PD:GT:SGT:SF:SV:SIG:MT:PAC	0,0,1,1:1:1:2:./.:./.:.:0	0,0,1,0:0:1:2:./.:./.:.:0:0:.:.	0,0,4,0:0:1:2:./.:./.:.:0:0:.:.	0,0,2,1:1:1:2:./.:./.:.:0:0:.:.
chr9_ref_v2	346893	.	T	C	.	PASS	IntersectsRepeat=1;RepeatCorrectionApplied=0	SAC:ACF:DF:PD:GT:SGT:SF:SV:SIG:MT:PAC	0,0,132,145:1:1:2:1/1:./.:.:0	0,0,33,27:1:1:2:1/1:./.:.:0:0:.:.	0,0,71,72:1:1:2:1/1:./.:.:0:0:.:.	3,0,139,159:1:1:2:1/1:./.:.:0:0:.:.
chr9_ref_v2	362236	.	CTA	C	.	PASS	IntersectsRepeat=1;RepeatCorrectionApplied=1	SAC:ACF:DF:PD:GT:SGT:SF:SV:SIG:MT:PAC	62,41,6,2:1:1:2:0/0:./.:.:0	27,10,1,1:1:1:2:0/0:./.:.:0:0:.:.	28,18,0,1:1:1:2:0/0:./.:.:0:0:.:.	70,47,7,4:1:1:2:0/0:./.:.:0:0:.:.
chr9_ref_v2	369388	.	AT	A,ATT	.	PASS	IntersectsRepeat=1;RepeatCorrectionApplied=1	SAC:ACF:DF:PD:GT:SGT:SF:SV:SIG:MT:PAC	2,4,4,2,10,4:1:1:2:2/2:1/2:0.5:0	6,0,1,0,0,1:1:0:2:./.:./.:.:0:0:.:.	4,6,5,6,1,2:1:1:2:0/1:0/2:0.25:0:0:.:.	19,15,9,13,7,5:1:1:2:0/2:0/1:0.5:0:0:.:.
chr9_ref_v2	380128	.	GA	G,GAA	.	PASS	IntersectsRepeat=1;RepeatCorrectionApplied=1	SAC:ACF:DF:PD:GT:SGT:SF:SV:SIG:MT:PAC	80,24,18,14,14,19:1:1:2:0/0:0/2:0.25:0	7,5,3,2,0,1:1:0:2:./.:./.:.:0:0:.:.	43,29,10,4,4,5:1:1:2:0/0:./.:.:0:0:.:.	95,52,14,16,8,10:1:1:2:0/0:./.:.:0:0:.:.
chr9_ref_v2	384833	.	A	AT	.	PASS	IntersectsRepeat=1;RepeatCorrectionApplied=1	SAC:ACF:DF:PD:GT:SGT:SF:SV:SIG:MT:PAC	17,25,0,10:1:1:2:0/0:0/1:0.25:0	1,5,0,3:1:0:2:./.:./.:.:0:0:.:.	6,20,1,3:1:1:2:0/0:0/1:0.125:0:0:.:.	13,47,1,11:1:1:2:0/0:0/1:0.25:0:0:.:.
chr9_ref_v2	388450	.	GA	G	.	PASS	IntersectsRepeat=1;RepeatCorrectionApplied=1	SAC:ACF:DF:PD:GT:SGT:SF:SV:SIG:MT:PAC	81,93,12,15:1:1:2:0/0:0/1:0.125:0	14,28,3,2:1:1:2:0/0:./.:.:0:0:.:.	30,42,3,3:1:1:2:0/0:./.:.:0:0:.:.	82,82,9,9:1:1:2:0/0:./.:.:0:0:.:.
chr9_ref_v2	427426	.	A	G	.	PASS	IntersectsRepeat=0;RepeatCorrectionApplied=0	SAC:ACF:DF:PD:GT:SGT:SF:SV:SIG:MT:PAC	0,0,173,191:1:1:2:1/1:./.:.:0	0,0,38,22:1:1:2:1/1:./.:.:0:0:.:.	1,0,76,69:1:1:2:1/1:./.:.:0:0:.:.	1,0,189,219:1:1:2:1/1:./.:.:0:0:.:.
chr9_ref_v2	437293	.	A	C	.	PASS	IntersectsRepeat=1;RepeatCorrectionApplied=0	SAC:ACF:DF:PD:GT:SGT:SF:SV:SIG:MT:PAC	126,163,0,0:1:1:2:0/0:./.:.:0	15,13,0,0:1:1:2:0/0:./.:.:0:0:.:.	29,39,21,23:1:1:2:0/1:0/0:0.25:0:1:g.437293A>C:0	127,194,0,1:1:1:2:0/0:./.:.:0:0:.:.
chr9_ref_v2	438049	.	A	G	.	PASS	IntersectsRepeat=1;RepeatCorrectionApplied=0	SAC:ACF:DF:PD:GT:SGT:SF:SV:SIG:MT:PAC	13,1,11,74:1:1:2:1/1:0/1:0.25:0	0,0,4,7:1:1:2:./.:./.:.:0:0:.:.	5,0,10,30:1:1:2:1/1:0/1:0.25:0:0:.:.	22,0,16,99:1:1:2:1/1:0/1:0.25:0:0:.:.
chr9_ref_v2	438071	.	A	T	.	PASS	IntersectsRepeat=1;RepeatCorrectionApplied=0	SAC:ACF:DF:PD:GT:SGT:SF:SV:SIG:MT:PAC	13,1,30,122:1:1:2:1/1:0/1:0.125:0	0,0,7,13:1:1:2:1/1:./.:.:0:0:.:.	5,0,16,44:1:1:2:1/1:0/1:0.25:0:0:.:.	22,0,31,129:1:1:2:1/1:0/1:0.25:0:0:.:.
chr9_ref_v2	438077	.	A	G	.	PASS	IntersectsRepeat=1;RepeatCorrectionApplied=0	SAC:ACF:DF:PD:GT:SGT:SF:SV:SIG:MT:PAC	13,1,36,130:1:1:2:1/1:0/1:0.125:0	0,0,8,14:1:1:2:1/1:./.:.:0:0:.:.	5,0,17,46:1:1:2:1/1:0/1:0.125:0:0:.:.	22,0,39,132:1:1:2:1/1:0/1:0.25:0:0:.:.
chr9_ref_v2	438084	.	T	TC	.	PASS	IntersectsRepeat=0;RepeatCorrectionApplied=0	SAC:ACF:DF:PD:GT:SGT:SF:SV:SIG:MT:PAC	46,139,13,1:1:1:2:0/0:0/1:0.125:0	9,16,0,0:1:1:2:0/0:./.:.:0:0:.:.	0,0,0,0:0:1:2:./.:./.:.:0:0:.:.	44,135,22,0:1:1:2:0/0:0/1:0.25:0:0:.:.
chr9_ref_v2	438108	.	C	T	.	PASS	IntersectsRepeat=0;RepeatCorrectionApplied=0	SAC:ACF:DF:PD:GT:SGT:SF:SV:SIG:MT:PAC	58,151,13,1:1:1:2:0/0:0/1:0.125:0	16,24,0,0:1:1:2:0/0:./.:.:0:0:.:.	29,56,5,0:1:1:2:0/0:0/1:0.125:0:0:.:.	57,133,21,0:1:1:2:0/0:0/1:0.25:0:0:.:.
chr9_ref_v2	438120	.	A	G	.	PASS	IntersectsRepeat=0;RepeatCorrectionApplied=0	SAC:ACF:DF:PD:GT:SGT:SF:SV:SIG:MT:PAC	66,145,6,1:1:1:2:0/0:0/1:0.125:0	18,30,0,0:1:1:2:0/0:./.:.:0:0:.:.	27,55,4,0:1:1:2:0/0:0/1:0.125:0:0:.:.	58,124,15,0:1:1:2:0/0:0/1:0.125:0:0:.:.
chr9_ref_v2	438186	.	G	A	.	PASS	IntersectsRepeat=0;RepeatCorrectionApplied=0	SAC:ACF:DF:PD:GT:SGT:SF:SV:SIG:MT:PAC	0,11,94,37:1:1:2:1/1:0/1:0.125:0	1,0,16,17:1:1:2:1/1:./.:.:0:0:.:.	6,4,34,11:1:1:2:1/1:0/1:0.5:0:0:.:.	4,16,92,21:1:1:2:1/1:0/1:0.25:0:0:.:.
chr9_ref_v2	438193	.	T	G	.	PASS	IntersectsRepeat=0;RepeatCorrectionApplied=0	SAC:ACF:DF:PD:GT:SGT:SF:SV:SIG:MT:PAC	0,11,98,24:1:1:2:1/1:0/1:0.25:0	1,0,14,14:1:1:2:1/1:0/1:0.125:0:0:.:.	6,4,32,9:1:1:2:1/1:0/1:0.5:0:0:.:.	4,16,94,19:1:1:2:1/1:0/1:0.25:0:0:.:.
chr9_ref_v2	438198	.	A	G	.	PASS	IntersectsRepeat=0;RepeatCorrectionApplied=0	SAC:ACF:DF:PD:GT:SGT:SF:SV:SIG:MT:PAC	0,11,100,17:1:1:2:1/1:0/1:0.25:0	1,0,13,14:1:1:2:1/1:0/1:0.125:0:0:.:.	6,4,32,7:1:1:2:1/1:0/1:0.5:0:0:.:.	4,16,95,16:1:1:2:1/1:0/1:0.25:0:0:.:.
chr9_ref_v2	438204	.	T	C	.	PASS	IntersectsRepeat=0;RepeatCorrectionApplied=0	SAC:ACF:DF:PD:GT:SGT:SF:SV:SIG:MT:PAC	0,11,102,14:1:1:2:1/1:0/1:0.25:0	1,0,13,11:1:1:2:1/1:0/1:0.125:0:0:.:.	6,4,29,7:1:1:2:1/1:0/1:0.5:0:0:.:.	4,16,99,12:1:1:2:1/1:0/1:0.25:0:0:.:.
chr9_ref_v2	438249	.	G	T	.	PASS	IntersectsRepeat=1;RepeatCorrectionApplied=0	SAC:ACF:DF:PD:GT:SGT:SF:SV:SIG:MT:PAC	0,11,59,11:1:1:2:1/1:0/1:0.25:0	1,0,10,7:1:1:2:./.:./.:.:0:0:.:.	5,4,16,6:1:1:2:1/1:0/1:0.5:0:0:.:.	4,16,71,17:1:1:2:1/1:0/1:0.5:0:0:.:.
chr9_ref_v2	438801	.	C	T	.	ExcRegion	IntersectsRepeat=0;RepeatCorrectionApplied=0	SAC:ACF:DF:PD:GT:SGT:SF:SV:SIG:MT:PAC	4,1,143,43:1:1:2:./.:./.:.:0	0,0,6,5:1:1:2:./.:./.:.:0:0:.:.	0,0,72,26:1:1:2:./.:./.:.:0:0:.:.	0,0,217,42:1:1:2:./.:./.:.:0:0:.:.
chr10_ref_v2	368	.	A	ATAC	.	ExcRegion	IntersectsRepeat=1;RepeatCorrectionApplied=1	SAC:ACF:DF:PD:GT:SGT:SF:SV:SIG:MT:PAC	0,0,0,0:0:1:2:./.:./.:.:0	0,0,1,0:0:1:2:./.:./.:.:0:0:.:.	0,0,0,0:0:1:2:./.:./.:.:0:0:.:.	0,0,0,0:0:1:2:./.:./.:.:0:0:.:.
chr10_ref_v2	383	.	A	G	.	ExcRegion	IntersectsRepeat=1;RepeatCorrectionApplied=0	SAC:ACF:DF:PD:GT:SGT:SF:SV:SIG:MT:PAC	0,0,0,0:0:1:2:./.:./.:.:0	0,0,1,1:1:1:2:./.:./.:.:0:0:.:.	0,0,0,0:0:1:2:./.:./.:.:0:0:.:.	0,0,0,0:0:1:2:./.:./.:.:0:0:.:.
chr10_ref_v2	395	.	G	GA	.	ExcRegion	IntersectsRepeat=1;RepeatCorrectionApplied=1	SAC:ACF:DF:PD:GT:SGT:SF:SV:SIG:MT:PAC	0,0,0,0:0:1:2:./.:./.:.:0	0,0,1,1:1:1:2:./.:./.:.:0:0:.:.	0,0,0,0:0:1:2:./.:./.:.:0:0:.:.	0,0,0,0:0:1:2:./.:./.:.:0:0:.:.
chr10_ref_v2	441	.	G	C	.	ExcRegion	IntersectsRepeat=0;RepeatCorrectionApplied=0	SAC:ACF:DF:PD:GT:SGT:SF:SV:SIG:MT:PAC	0,0,0,0:0:1:2:./.:./.:.:0	0,0,0,1:0:1:2:./.:./.:.:0:0:.:.	0,0,0,0:0:1:2:./.:./.:.:0:0:.:.	0,0,0,0:0:1:2:./.:./.:.:0:0:.:.
chr10_ref_v2	1441	.	A	C	.	ExcRegion	IntersectsRepeat=0;RepeatCorrectionApplied=0	SAC:ACF:DF:PD:GT:SGT:SF:SV:SIG:MT:PAC	0,0,0,0:0:1:2:./.:./.:.:0	0,0,0,0:0:1:2:./.:./.:.:0:0:.:.	0,0,0,0:0:1:2:./.:./.:.:0:0:.:.	0,0,0,0:0:1:2:./.:./.:.:0:0:.:.
chr10_ref_v2	8519	.	T	A	.	PASS	IntersectsRepeat=1;RepeatCorrectionApplied=0	SAC:ACF:DF:PD:GT:SGT:SF:SV:SIG:MT:PAC	0,0,0,0:0:1:2:./.:./.:.:0	0,0,0,0:0:1:2:./.:./.:.:0:0:.:.	0,0,0,0:0:1:2:./.:./.:.:0:0:.:.	0,0,0,1:0:1:2:./.:./.:.:0:0:.:.
chr10_ref_v2	8527	.	A	G	.	PASS	IntersectsRepeat=0;RepeatCorrectionApplied=0	SAC:ACF:DF:PD:GT:SGT:SF:SV:SIG:MT:PAC	0,0,0,0:0:1:2:./.:./.:.:0	0,0,0,0:0:1:2:./.:./.:.:0:0:.:.	0,0,0,0:0:1:2:./.:./.:.:0:0:.:.	0,0,0,1:0:1:2:./.:./.:.:0:0:.:.
chr10_ref_v2	8533	.	A	T	.	PASS	IntersectsRepeat=1;RepeatCorrectionApplied=0	SAC:ACF:DF:PD:GT:SGT:SF:SV:SIG:MT:PAC	0,0,0,0:0:1:2:./.:./.:.:0	0,0,0,0:0:1:2:./.:./.:.:0:0:.:.	0,0,0,0:0:1:2:./.:./.:.:0:0:.:.	0,0,0,1:0:1:2:./.:./.:.:0:0:.:.
chr10_ref_v2	59055	.	GA	G	.	PASS	IntersectsRepeat=1;RepeatCorrectionApplied=1	SAC:ACF:DF:PD:GT:SGT:SF:SV:SIG:MT:PAC	28,44,20,3:1:1:2:0/0:0/1:0.125:0	5,10,2,4:1:1:2:0/0:0/1:0.125:0:0:.:.	7,16,3,2:1:1:2:0/0:./.:.:0:0:.:.	20,35,17,12:1:1:2:0/0:0/1:0.5:0:0:.:.
chr10_ref_v2	60683	.	G	GT	.	PASS	IntersectsRepeat=1;RepeatCorrectionApplied=1	SAC:ACF:DF:PD:GT:SGT:SF:SV:SIG:MT:PAC	34,31,20,1:1:1:2:0/0:0/1:0.5:0	14,5,4,1:1:1:2:0/0:0/1:0.25:0:0:.:.	20,19,6,0:1:1:2:0/0:0/1:0.25:0:0:.:.	63,51,21,2:1:1:2:0/0:0/1:0.25:0:0:.:.
chr10_ref_v2	76563	.	GAT	G	.	PASS	IntersectsRepeat=1;RepeatCorrectionApplied=1	SAC:ACF:DF:PD:GT:SGT:SF:SV:SIG:MT:PAC	49,56,6,9:1:1:2:0/0:./.:.:0	18,32,4,8:1:1:2:0/0:0/1:0.125:0:0:.:.	20,9,2,4:1:1:2:0/0:0/1:0.125:0:0:.:.	54,56,8,5:1:1:2:0/0:./.:.:0:0:.:.
chr10_ref_v2	90886	.	C	A	.	PASS	IntersectsRepeat=0;RepeatCorrectionApplied=0	SAC:ACF:DF:PD:GT:SGT:SF:SV:SIG:MT:PAC	82,34,0,21:1:1:2:0/0:0/1:0.25:0	11,16,0,3:1:1:2:0/0:0/1:0.25:0:0:.:.	45,48,0,1:1:1:2:0/0:./.:.:0:0:.:.	70,110,0,2:1:1:2:0/0:./.:.:0:0:.:.
chr10_ref_v2	91071	.	A	G	.	PASS	IntersectsRepeat=0;RepeatCorrectionApplied=0	SAC:ACF:DF:PD:GT:SGT:SF:SV:SIG:MT:PAC	0,0,130,66:1:1:2:1/1:./.:.:0	0,0,16,11:1:1:2:1/1:./.:.:0:0:.:.	0,0,48,30:1:1:2:1/1:./.:.:0:0:.:.	1,1,138,50:1:1:2:1/1:./.:.:0:0:.:.
chr10_ref_v2	99520	.	A	ATT	.	PASS	IntersectsRepeat=1;RepeatCorrectionApplied=1	SAC:ACF:DF:PD:GT:SGT:SF:SV:SIG:MT:PAC	0,2,30,50:1:1:2:1/1:./.:.:0	0,1,8,14:1:1:2:1/1:0/1:0.125:0:0:.:.	2,1,12,23:1:1:2:1/1:0/1:0.125:0:0:.:.	3,2,31,50:1:1:2:1/1:0/1:0.125:0:0:.:.
chr10_ref_v2	104610	.	TA	T	.	PASS	IntersectsRepeat=1;RepeatCorrectionApplied=1	SAC:ACF:DF:PD:GT:SGT:SF:SV:SIG:MT:PAC	65,108,15,9:1:1:2:0/0:0/1:0.125:0	23,15,5,5:1:1:2:0/0:0/1:0.25:0:0:.:.	40,45,7,2:1:1:2:0/0:./.:.:0:0:.:.	86,112,12,12:1:1:2:0/0:0/1:0.125:0:0:.:.
chr10_ref_v2	123778	.	GA	G	.	PASS	IntersectsRepeat=1;RepeatCorrectionApplied=1	SAC:ACF:DF:PD:GT:SGT:SF:SV:SIG:MT:PAC	91,76,7,6:1:1:2:0/0:./.:.:0	18,10,1,2:1:1:2:0/0:0/1:0.125:0:0:.:.	44,30,7,6:1:1:2:0/0:0/1:0.25:0:0:.:.	82,79,6,8:1:1:2:0/0:0/1:0.125:0:0:.:.
chr10_ref_v2	134111	.	GA	G,GAA	.	PASS	IntersectsRepeat=1;RepeatCorrectionApplied=1	SAC:ACF:DF:PD:GT:SGT:SF:SV:SIG:MT:PAC	29,10,12,12,7,4:1:1:2:0/1:0/2:0.25:0	6,1,4,1,0,1:1:0:2:./.:./.:.:0:0:.:.	18,4,2,2,1,1:1:1:2:0/0:./.:.:0:0:.:.	45,11,7,5,3,9:1:1:2:0/0:0/2:0.125:0:0:.:.
chr10_ref_v2	134129	.	T	A	.	PASS	IntersectsRepeat=1;RepeatCorrectionApplied=0	SAC:ACF:DF:PD:GT:SGT:SF:SV:SIG:MT:PAC	62,104,44,7:1:1:2:0/0:0/1:0.5:0	11,20,9,2:1:1:2:0/0:0/1:0.5:0:0:.:.	32,40,18,4:1:1:2:0/0:0/1:0.5:1:0:.:.	57,96,33,5:1:1:2:0/0:0/1:0.5:0:0:.:.
chr10_ref_v2	136910	.	G	A	.	PASS	IntersectsRepeat=1;RepeatCorrectionApplied=0	SAC:ACF:DF:PD:GT:SGT:SF:SV:SIG:MT:PAC	124,21,5,38:1:1:2:0/0:0/1:0.5:0	21,8,1,4:1:1:2:0/0:0/1:0.25:0:0:.:.	37,8,3,14:1:1:2:0/0:0/1:0.5:1:0:.:.	107,32,6,32:1:1:2:0/0:0/1:0.5:0:0:.:.
chr10_ref_v2	136930	.	G	A	.	PASS	IntersectsRepeat=1;RepeatCorrectionApplied=0	SAC:ACF:DF:PD:GT:SGT:SF:SV:SIG:MT:PAC	35,101,56,0:1:1:2:0/0:0/1:0.5:0	6,16,6,0:1:1:2:0/0:0/1:0.5:0:0:.:.	24,46,11,0:1:1:2:0/0:0/1:0.25:0:0:.:.	46,105,45,1:1:1:2:0/0:0/1:0.5:0:0:.:.
chr10_ref_v2	153817	.	A	G	.	PASS	IntersectsRepeat=0;RepeatCorrectionApplied=0	SAC:ACF:DF:PD:GT:SGT:SF:SV:SIG:MT:PAC	0,0,0,0:0:1:2:./.:./.:.:0	0,0,0,0:0:1:2:./.:./.:.:0:0:.:.	0,0,0,4:0:1:2:./.:./.:.:0:0:.:.	0,0,0,0:0:1:2:./.:./.:.:0:0:.:.
chr10_ref_v2	154118	.	A	G	.	PASS	IntersectsRepeat=0;RepeatCorrectionApplied=0	SAC:ACF:DF:PD:GT:SGT:SF:SV:SIG:MT:PAC	0,0,0,0:0:1:2:./.:./.:.:0	0,0,0,0:0:1:2:./.:./.:.:0:0:.:.	0,0,0,0:0:1:2:./.:./.:.:0:0:.:.	0,0,0,1:0:1:2:./.:./.:.:0:0:.:.
chr10_ref_v2	159426	.	C	CAAAA,CAAAAA	.	PASS	IntersectsRepeat=1;RepeatCorrectionApplied=1	SAC:ACF:DF:PD:GT:SGT:SF:SV:SIG:MT:PAC	0,0,20,16,7,4:1:1:2:1/2:1/1:0.5:0	0,0,4,4,2,0:1:0:2:./.:./.:.:0:0:.:.	1,0,16,17,3,2:1:1:2:1/1:1/2:0.125:0:0:.:.	0,1,33,37,11,7:1:1:2:1/1:1/2:0.25:0:0:.:.
chr10_ref_v2	173176	.	GT	G	.	PASS	IntersectsRepeat=1;RepeatCorrectionApplied=1	SAC:ACF:DF:PD:GT:SGT:SF:SV:SIG:MT:PAC	71,82,10,12:1:1:2:0/0:0/1:0.125:0	15,22,1,2:1:1:2:0/0:./.:.:0:0:.:.	32,33,2,4:1:1:2:0/0:0/1:0.125:0:0:.:.	78,118,8,11:1:1:2:0/0:0/1:0.125:0:0:.:.
chr10_ref_v2	177920	.	AAT	A	.	PASS	IntersectsRepeat=1;RepeatCorrectionApplied=1	SAC:ACF:DF:PD:GT:SGT:SF:SV:SIG:MT:PAC	75,72,3,6:1:1:2:0/0:0/1:0.125:0	20,24,3,4:1:1:2:0/0:0/1:0.25:0:0:.:.	24,39,2,1:1:1:2:0/0:./.:.:0:0:.:.	82,90,1,4:1:1:2:0/0:./.:.:0:0:.:.
chr10_ref_v2	196077	.	CTT	C,CT	.	PASS	IntersectsRepeat=1;RepeatCorrectionApplied=1	SAC:ACF:DF:PD:GT:SGT:SF:SV:SIG:MT:PAC	7,7,7,16,69,113:1:1:2:2/2:1/2:0.125:0	1,0,1,0,10,15:1:1:2:2/2:./.:.:0:0:.:.	3,1,4,10,32,41:1:1:2:2/2:1/2:0.25:0:0:.:.	4,6,4,17,90,138:1:1:2:2/2:1/2:0.125:0:0:.:.
chr10_ref_v2	197530	.	A	T	.	PASS	IntersectsRepeat=1;RepeatCorrectionApplied=0	SAC:ACF:DF:PD:GT:SGT:SF:SV:SIG:MT:PAC	0,16,0,4:1:1:2:0/0:0/1:0.5:0	0,0,0,0:0:1:2:./.:./.:.:0:0:.:.	2,4,0,3:1:1:2:./.:./.:.:0:0:.:.	0,17,0,7:1:1:2:0/0:0/1:0.5:0:0:.:.
chr10_ref_v2	197537	.	C	CAAT	.	PASS	IntersectsRepeat=0;RepeatCorrectionApplied=0	SAC:ACF:DF:PD:GT:SGT:SF:SV:SIG:MT:PAC	0,3,0,4:1:1:2:./.:./.:.:0	0,0,0,0:0:1:2:./.:./.:.:0:0:.:.	1,2,0,3:1:1:2:./.:./.:.:0:0:.:.	0,6,0,7:1:1:2:./.:./.:.:0:0:.:.
chr10_ref_v2	198129	.	G	GA	.	ExcRegion	IntersectsRepeat=0;RepeatCorrectionApplied=0	SAC:ACF:DF:PD:GT:SGT:SF:SV:SIG:MT:PAC	0,0,0,0:0:1:2:./.:./.:.:0	0,0,0,0:0:1:2:./.:./.:.:0:0:.:.	0,0,0,0:0:1:2:./.:./.:.:0:0:.:.	0,0,0,1:0:1:2:./.:./.:.:0:0:.:.
chr10_ref_v2	198576	.	A	AACAAATAT	.	ExcRegion	IntersectsRepeat=1;RepeatCorrectionApplied=0	SAC:ACF:DF:PD:GT:SGT:SF:SV:SIG:MT:PAC	0,0,0,0:0:1:2:./.:./.:.:0	0,0,0,0:0:1:2:./.:./.:.:0:0:.:.	0,0,0,0:0:1:2:./.:./.:.:0:0:.:.	0,0,0,1:0:1:2:./.:./.:.:0:0:.:.
chr10_ref_v2	198578	.	G	GAAGTTTACATGGTAGAGATGTCAGAATTAGAGCCT	.	ExcRegion	IntersectsRepeat=1;RepeatCorrectionApplied=0	SAC:ACF:DF:PD:GT:SGT:SF:SV:SIG:MT:PAC	0,0,0,0:0:1:2:./.:./.:.:0	0,0,0,0:0:1:2:./.:./.:.:0:0:.:.	0,0,0,0:0:1:2:./.:./.:.:0:0:.:.	0,0,0,1:0:1:2:./.:./.:.:0:0:.:.
chr10_ref_v2	202492	.	T	TTA	.	ExcRegion	IntersectsRepeat=1;RepeatCorrectionApplied=0	SAC:ACF:DF:PD:GT:SGT:SF:SV:SIG:MT:PAC	0,0,0,0:0:1:2:./.:./.:.:0	0,0,0,0:0:1:2:./.:./.:.:0:0:.:.	0,0,0,1:0:1:2:./.:./.:.:0:0:.:.	0,0,0,0:0:1:2:./.:./.:.:0:0:.:.
chr10_ref_v2	203310	.	G	A	.	ExcRegion	IntersectsRepeat=1;RepeatCorrectionApplied=0	SAC:ACF:DF:PD:GT:SGT:SF:SV:SIG:MT:PAC	0,0,1,0:0:1:2:./.:./.:.:0	0,0,0,0:0:1:2:./.:./.:.:0:0:.:.	0,0,1,0:0:1:2:./.:./.:.:0:0:.:.	0,0,1,0:0:1:2:./.:./.:.:0:0:.:.
chr10_ref_v2	203370	.	C	T	.	ExcRegion	IntersectsRepeat=0;RepeatCorrectionApplied=0	SAC:ACF:DF:PD:GT:SGT:SF:SV:SIG:MT:PAC	0,0,7,0:0:1:2:./.:./.:.:0	0,0,2,0:0:1:2:./.:./.:.:0:0:.:.	0,0,0,0:0:1:2:./.:./.:.:0:0:.:.	0,0,6,0:0:1:2:./.:./.:.:0:0:.:.
chr10_ref_v2	203382	.	A	T	.	ExcRegion	IntersectsRepeat=0;RepeatCorrectionApplied=0	SAC:ACF:DF:PD:GT:SGT:SF:SV:SIG:MT:PAC	0,0,7,0:0:1:2:./.:./.:.:0	0,0,2,0:0:1:2:./.:./.:.:0:0:.:.	0,0,0,0:0:1:2:./.:./.:.:0:0:.:.	0,0,8,0:0:1:2:./.:./.:.:0:0:.:.
chr10_ref_v2	203387	.	T	A	.	ExcRegion	IntersectsRepeat=0;RepeatCorrectionApplied=0	SAC:ACF:DF:PD:GT:SGT:SF:SV:SIG:MT:PAC	0,0,7,0:0:1:2:./.:./.:.:0	0,0,3,0:0:1:2:./.:./.:.:0:0:.:.	0,0,0,0:0:1:2:./.:./.:.:0:0:.:.	0,0,7,0:0:1:2:./.:./.:.:0:0:.:.
chr10_ref_v2	203676	.	C	G	.	ExcRegion	IntersectsRepeat=1;RepeatCorrectionApplied=0	SAC:ACF:DF:PD:GT:SGT:SF:SV:SIG:MT:PAC	0,0,0,0:0:1:2:./.:./.:.:0	0,0,1,0:0:1:2:./.:./.:.:0:0:.:.	0,0,0,0:0:1:2:./.:./.:.:0:0:.:.	0,0,1,0:0:1:2:./.:./.:.:0:0:.:.
chr10_ref_v2	203700	.	A	G	.	ExcRegion	IntersectsRepeat=0;RepeatCorrectionApplied=0	SAC:ACF:DF:PD:GT:SGT:SF:SV:SIG:MT:PAC	0,0,1,0:0:1:2:./.:./.:.:0	0,0,2,0:0:1:2:./.:./.:.:0:0:.:.	0,0,0,0:0:1:2:./.:./.:.:0:0:.:.	0,0,2,0:0:1:2:./.:./.:.:0:0:.:.
chr10_ref_v2	203715	.	C	T	.	ExcRegion	IntersectsRepeat=1;RepeatCorrectionApplied=0	SAC:ACF:DF:PD:GT:SGT:SF:SV:SIG:MT:PAC	0,0,3,0:0:1:2:./.:./.:.:0	0,0,3,0:0:1:2:./.:./.:.:0:0:.:.	0,0,2,0:0:1:2:./.:./.:.:0:0:.:.	0,0,3,0:0:1:2:./.:./.:.:0:0:.:.
chr10_ref_v2	203915	.	AATTATCATATAC	A	.	ExcRegion	IntersectsRepeat=1;RepeatCorrectionApplied=0	SAC:ACF:DF:PD:GT:SGT:SF:SV:SIG:MT:PAC	0,0,0,0:0:1:2:./.:./.:.:0	0,0,1,0:0:1:2:./.:./.:.:0:0:.:.	0,0,2,4:1:1:2:./.:./.:.:0:0:.:.	0,0,5,3:1:1:2:./.:./.:.:0:0:.:.
chr10_ref_v2	203929	.	GTGTTAGATGATGACATAAGTTATGAGAAGCTGTCATCGAAGTTAGAGGAAGTTGGAGTGCAAGGATTGATAATGTAATAGGATAATGAAACATATAAAACGGAATGAGGAATAATCGTAATATTAGTATGTAGAAATATAGA	G	.	PASS	IntersectsRepeat=1;RepeatCorrectionApplied=0	SAC:ACF:DF:PD:GT:SGT:SF:SV:SIG:MT:PAC	172,2,0,0:1:1:2:0/0:./.:.:0	30,1,2,0:1:1:2:0/0:0/1:0.125:0:0:.:.	65,1,2,4:1:1:2:0/0:0/1:0.125:0:0:.:.	155,7,5,4:1:1:2:0/0:0/1:0.125:0:0:.:.
chr10_ref_v2	204059	.	GTAGAAA	G	.	PASS	IntersectsRepeat=0;RepeatCorrectionApplied=0	SAC:ACF:DF:PD:GT:SGT:SF:SV:SIG:MT:PAC	0,0,136,0:0:1:2:1/1:./.:.:0	2,0,26,1:1:1:2:1/1:0/1:0.25:0:0:.:.	1,4,49,0:1:1:2:1/1:0/1:0.25:0:0:.:.	5,4,128,1:1:1:2:1/1:0/1:0.125:0:0:.:.
chr10_ref_v2	204079	.	T	A	.	PASS	IntersectsRepeat=1;RepeatCorrectionApplied=0	SAC:ACF:DF:PD:GT:SGT:SF:SV:SIG:MT:PAC	0,0,141,4:1:1:2:1/1:./.:.:0	0,0,33,4:1:1:2:1/1:./.:.:0:0:.:.	0,0,53,6:1:1:2:1/1:./.:.:0:0:.:.	0,0,142,15:1:1:2:1/1:./.:.:0:0:.:.
chr10_ref_v2	223444	.	C	CTTCTTCTT	.	PASS	IntersectsRepeat=0;RepeatCorrectionApplied=0	SAC:ACF:DF:PD:GT:SGT:SF:SV:SIG:MT:PAC	0,0,93,120:1:1:2:1/1:./.:.:0	0,0,13,22:1:1:2:1/1:./.:.:0:0:.:.	0,0,48,45:1:1:2:1/1:./.:.:0:0:.:.	0,0,141,130:1:1:2:1/1:./.:.:0:0:.:.
chr10_ref_v2	264865	.	A	C	.	PASS	IntersectsRepeat=0;RepeatCorrectionApplied=0	SAC:ACF:DF:PD:GT:SGT:SF:SV:SIG:MT:PAC	132,39,0,51:1:1:2:0/0:0/1:0.5:0	36,10,0,5:1:1:2:0/0:0/1:0.25:0:0:.:.	77,31,0,9:1:1:2:0/0:0/1:0.125:0:0:.:.	152,76,0,26:1:1:2:0/0:0/1:0.25:0:0:.:.
chr10_ref_v2	265659	.	G	GT	.	PASS	IntersectsRepeat=1;RepeatCorrectionApplied=1	SAC:ACF:DF:PD:GT:SGT:SF:SV:SIG:MT:PAC	4,12,59,4:1:1:2:1/1:./.:.:0	0,0,6,1:1:0:2:./.:./.:.:0:0:.:.	4,11,28,5:1:1:2:1/1:0/1:0.25:0:0:.:.	5,26,57,13:1:1:2:1/1:0/1:0.25:0:0:.:.
chr10_ref_v2	265679	.	C	T	.	PASS	IntersectsRepeat=1;RepeatCorrectionApplied=0	SAC:ACF:DF:PD:GT:SGT:SF:SV:SIG:MT:PAC	22,91,46,0:1:1:2:0/0:0/1:0.5:0	6,11,5,0:1:1:2:0/0:0/1:0.5:0:0:.:.	9,45,24,0:1:1:2:0/1:0/0:0.25:0:0:.:.	27,103,56,0:1:1:2:0/0:0/1:0.5:0:0:.:.
chr10_ref_v2	265682	.	C	T	.	PASS	IntersectsRepeat=1;RepeatCorrectionApplied=0	SAC:ACF:DF:PD:GT:SGT:SF:SV:SIG:MT:PAC	26,93,46,0:1:1:2:0/0:0/1:0.5:0	7,11,5,0:1:1:2:0/0:0/1:0.5:0:0:.:.	13,47,21,0:1:1:2:0/0:0/1:0.5:0:0:.:.	36,107,51,0:1:1:2:0/0:0/1:0.5:0:0:.:.
chr10_ref_v2	268534	.	AT	A	.	PASS	IntersectsRepeat=1;RepeatCorrectionApplied=1	SAC:ACF:DF:PD:GT:SGT:SF:SV:SIG:MT:PAC	49,39,8,2:1:1:2:0/0:./.:.:0	19,7,0,2:1:1:2:0/0:./.:.:0:0:.:.	20,16,0,6:1:1:2:0/0:./.:.:0:0:.:.	53,39,9,6:1:1:2:0/0:./.:.:0:0:.:.
chr10_ref_v2	280557	.	C	CT	.	PASS	IntersectsRepeat=1;RepeatCorrectionApplied=1	SAC:ACF:DF:PD:GT:SGT:SF:SV:SIG:MT:PAC	59,28,2,9:1:1:2:0/0:./.:.:0	8,6,0,0:1:0:2:./.:./.:.:0:0:.:.	27,23,2,2:1:1:2:0/0:./.:.:0:0:.:.	66,56,1,5:1:1:2:0/0:./.:.:0:0:.:.
chr10_ref_v2	285142	.	TTCTTCTCGCTGTTTCG	T	.	PASS	IntersectsRepeat=1;RepeatCorrectionApplied=0	SAC:ACF:DF:PD:GT:SGT:SF:SV:SIG:MT:PAC	0,1,74,77:1:1:2:1/1:./.:.:0	0,0,19,18:1:1:2:1/1:./.:.:0:0:.:.	0,2,34,41:1:1:2:1/1:./.:.:0:0:.:.	0,1,82,94:1:1:2:1/1:./.:.:0:0:.:.
chr10_ref_v2	289373	.	TA	T	.	PASS	IntersectsRepeat=1;RepeatCorrectionApplied=1	SAC:ACF:DF:PD:GT:SGT:SF:SV:SIG:MT:PAC	34,36,15,8:1:1:2:0/0:0/1:0.25:0	9,9,4,1:1:1:2:0/0:./.:.:0:0:.:.	19,10,5,2:1:1:2:0/0:./.:.:0:0:.:.	49,50,10,11:1:1:2:0/0:./.:.:0:0:.:.
chr10_ref_v2	292879	.	A	AGAAGTAGTGCTCGAGGTAGGGTCGGAAGAAGTTGTACTG	.	PASS	IntersectsRepeat=1;RepeatCorrectionApplied=0	SAC:ACF:DF:PD:GT:SGT:SF:SV:SIG:MT:PAC	0,1,54,36:1:1:2:1/1:./.:.:0	0,0,5,4:1:0:2:./.:./.:.:0:0:.:.	0,0,22,27:1:1:2:1/1:./.:.:0:0:.:.	0,0,77,56:1:1:2:1/1:./.:.:0:0:.:.
chr10_ref_v2	292993	.	CGAGGAAGTA	C	.	PASS	IntersectsRepeat=0;RepeatCorrectionApplied=0	SAC:ACF:DF:PD:GT:SGT:SF:SV:SIG:MT:PAC	0,0,126,126:1:1:2:1/1:./.:.:0	0,0,17,10:1:1:2:1/1:./.:.:0:0:.:.	0,0,59,61:1:1:2:1/1:./.:.:0:0:.:.	0,1,155,203:1:1:2:1/1:./.:.:0:0:.:.
chr10_ref_v2	293257	.	G	GGAC	.	PASS	IntersectsRepeat=1;RepeatCorrectionApplied=0	SAC:ACF:DF:PD:GT:SGT:SF:SV:SIG:MT:PAC	0,0,114,123:1:1:2:1/1:./.:.:0	0,0,12,21:1:1:2:1/1:./.:.:0:0:.:.	0,0,54,73:1:1:2:1/1:./.:.:0:0:.:.	0,1,158,190:1:1:2:1/1:./.:.:0:0:.:.
chr10_ref_v2	294266	.	A	ACAGGAAGAGCCGCCAAATGTCGCAGAGGAAACC	.	PASS	IntersectsRepeat=1;RepeatCorrectionApplied=0	SAC:ACF:DF:PD:GT:SGT:SF:SV:SIG:MT:PAC	0,0,53,55:1:1:2:1/1:./.:.:0	0,1,8,7:1:0:2:./.:./.:.:0:0:.:.	0,0,38,20:1:1:2:1/1:./.:.:0:0:.:.	1,0,61,69:1:1:2:1/1:./.:.:0:0:.:.
chr10_ref_v2	313773	.	T	TTGTG	.	PASS	IntersectsRepeat=1;RepeatCorrectionApplied=1	SAC:ACF:DF:PD:GT:SGT:SF:SV:SIG:MT:PAC	1,1,65,61:1:1:2:1/1:./.:.:0	0,0,4,12:1:0:2:./.:./.:.:0:0:.:.	0,0,41,25:1:1:2:1/1:./.:.:0:0:.:.	0,0,112,91:1:1:2:1/1:./.:.:0:0:.:.
chr10_ref_v2	316867	.	GTA	G	.	PASS	IntersectsRepeat=1;RepeatCorrectionApplied=1	SAC:ACF:DF:PD:GT:SGT:SF:SV:SIG:MT:PAC	74,71,8,7:1:1:2:0/0:0/1:0.125:0	12,23,0,0:1:1:2:0/0:./.:.:0:0:.:.	23,26,3,3:1:1:2:0/0:0/1:0.125:0:0:.:.	71,70,4,4:1:1:2:0/0:./.:.:0:0:.:.
chr10_ref_v2	330004	.	T	TCC	.	PASS	IntersectsRepeat=1;RepeatCorrectionApplied=1	SAC:ACF:DF:PD:GT:SGT:SF:SV:SIG:MT:PAC	1,0,51,81:1:1:2:1/1:./.:.:0	0,0,9,10:1:0:2:./.:./.:.:0:0:.:.	0,1,20,35:1:1:2:1/1:./.:.:0:0:.:.	0,0,66,103:1:1:2:1/1:./.:.:0:0:.:.
chr10_ref_v2	342126	.	AT	A	.	PASS	IntersectsRepeat=1;RepeatCorrectionApplied=1	SAC:ACF:DF:PD:GT:SGT:SF:SV:SIG:MT:PAC	26,13,1,8:1:1:2:0/0:./.:.:0	9,3,0,1:1:0:2:./.:./.:.:0:0:.:.	17,14,2,5:1:1:2:0/0:./.:.:0:0:.:.	25,16,4,15:1:1:2:0/0:0/1:0.25:0:0:.:.
chr10_ref_v2	342827	.	T	G	.	PASS	IntersectsRepeat=1;RepeatCorrectionApplied=0	SAC:ACF:DF:PD:GT:SGT:SF:SV:SIG:MT:PAC	35,145,35,0:1:1:2:0/0:0/1:0.25:0	7,15,8,0:1:1:2:0/0:0/1:0.5:0:0:.:.	29,67,12,0:1:1:2:0/0:0/1:0.25:0:0:.:.	59,190,24,0:1:1:2:0/0:0/1:0.25:0:0:.:.
chr10_ref_v2	354406	.	C	CTCCG	.	ExcRegion	IntersectsRepeat=1;RepeatCorrectionApplied=0	SAC:ACF:DF:PD:GT:SGT:SF:SV:SIG:MT:PAC	3,25,0,0:1:1:2:./.:./.:.:0	1,4,0,0:1:0:2:./.:./.:.:0:0:.:.	2,7,1,1:1:1:2:./.:./.:.:0:0:.:.	4,27,0,0:1:1:2:./.:./.:.:0:0:.:.
chr10_ref_v2	354407	.	GAGGA	G	.	ExcRegion	IntersectsRepeat=0;RepeatCorrectionApplied=0	SAC:ACF:DF:PD:GT:SGT:SF:SV:SIG:MT:PAC	3,25,0,0:1:1:2:./.:./.:.:0	1,4,0,0:1:0:2:./.:./.:.:0:0:.:.	2,7,1,1:1:1:2:./.:./.:.:0:0:.:.	4,27,0,0:1:1:2:./.:./.:.:0:0:.:.
chr10_ref_v2	354413	.	C	A	.	ExcRegion	IntersectsRepeat=0;RepeatCorrectionApplied=0	SAC:ACF:DF:PD:GT:SGT:SF:SV:SIG:MT:PAC	1,22,1,0:1:1:2:./.:./.:.:0	0,3,1,0:1:0:2:./.:./.:.:0:0:.:.	1,6,2,0:1:1:2:./.:./.:.:0:0:.:.	0,25,3,0:1:1:2:./.:./.:.:0:0:.:.
chr10_ref_v2	354421	.	CCT	C	.	ExcRegion	IntersectsRepeat=0;RepeatCorrectionApplied=0	SAC:ACF:DF:PD:GT:SGT:SF:SV:SIG:MT:PAC	2,14,1,0:1:1:2:./.:./.:.:0	1,2,0,0:1:0:2:./.:./.:.:0:0:.:.	3,4,0,0:1:1:2:./.:./.:.:0:0:.:.	3,19,3,0:1:1:2:./.:./.:.:0:0:.:.
chr10_ref_v2	354423	.	T	C	.	ExcRegion	IntersectsRepeat=0;RepeatCorrectionApplied=0	SAC:ACF:DF:PD:GT:SGT:SF:SV:SIG:MT:PAC	3,13,0,0:1:1:2:./.:./.:.:0	1,2,0,0:1:0:2:./.:./.:.:0:0:.:.	2,3,1,1:1:1:2:./.:./.:.:0:0:.:.	6,19,0,0:1:1:2:./.:./.:.:0:0:.:.
chr10_ref_v2	354426	.	T	A	.	ExcRegion	IntersectsRepeat=0;RepeatCorrectionApplied=0	SAC:ACF:DF:PD:GT:SGT:SF:SV:SIG:MT:PAC	0,0,0,0:0:1:2:./.:./.:.:0	1,2,1,0:1:0:2:./.:./.:.:0:0:.:.	0,2,3,1:1:1:2:./.:./.:.:0:0:.:.	3,15,3,0:1:1:2:./.:./.:.:0:0:.:.
chr10_ref_v2	354428	.	A	AAG	.	ExcRegion	IntersectsRepeat=0;RepeatCorrectionApplied=0	SAC:ACF:DF:PD:GT:SGT:SF:SV:SIG:MT:PAC	2,7,2,0:1:1:2:./.:./.:.:0	2,1,0,0:1:0:2:./.:./.:.:0:0:.:.	3,2,0,0:1:1:2:./.:./.:.:0:0:.:.	3,11,3,0:1:1:2:./.:./.:.:0:0:.:.
chr10_ref_v2	354429	.	T	G	.	ExcRegion	IntersectsRepeat=0;RepeatCorrectionApplied=0	SAC:ACF:DF:PD:GT:SGT:SF:SV:SIG:MT:PAC	2,7,2,0:1:1:2:./.:./.:.:0	2,1,0,0:1:0:2:./.:./.:.:0:0:.:.	3,2,0,0:1:1:2:./.:./.:.:0:0:.:.	3,10,3,0:1:1:2:./.:./.:.:0:0:.:.
chr10_ref_v2	354434	.	C	T	.	ExcRegion	IntersectsRepeat=0;RepeatCorrectionApplied=0	SAC:ACF:DF:PD:GT:SGT:SF:SV:SIG:MT:PAC	0,5,4,0:1:1:2:./.:./.:.:0	1,0,1,0:1:1:2:./.:./.:.:0:0:.:.	0,0,3,1:1:1:2:./.:./.:.:0:0:.:.	0,5,6,0:1:1:2:./.:./.:.:0:0:.:.
chr10_ref_v2	354436	.	T	TGCA	.	ExcRegion	IntersectsRepeat=1;RepeatCorrectionApplied=0	SAC:ACF:DF:PD:GT:SGT:SF:SV:SIG:MT:PAC	2,1,2,0:1:1:2:./.:./.:.:0	2,0,0,0:0:1:2:./.:./.:.:0:0:.:.	3,1,0,0:1:1:2:./.:./.:.:0:0:.:.	3,1,3,0:1:1:2:./.:./.:.:0:0:.:.
chr10_ref_v2	354438	.	T	TTCTACAC	.	ExcRegion	IntersectsRepeat=1;RepeatCorrectionApplied=0	SAC:ACF:DF:PD:GT:SGT:SF:SV:SIG:MT:PAC	2,0,2,0:1:1:2:./.:./.:.:0	3,0,0,0:0:1:2:./.:./.:.:0:0:.:.	3,1,0,0:1:1:2:./.:./.:.:0:0:.:.	3,0,3,0:1:1:2:./.:./.:.:0:0:.:.
chr10_ref_v2	354439	.	ATTT	A	.	ExcRegion	IntersectsRepeat=1;RepeatCorrectionApplied=0	SAC:ACF:DF:PD:GT:SGT:SF:SV:SIG:MT:PAC	3,0,1,0:1:1:2:./.:./.:.:0	3,0,0,0:0:1:2:./.:./.:.:0:0:.:.	3,1,0,0:1:1:2:./.:./.:.:0:0:.:.	6,0,0,0:0:1:2:./.:./.:.:0:0:.:.
chr10_ref_v2	354440	.	T	A	.	ExcRegion	IntersectsRepeat=1;RepeatCorrectionApplied=0	SAC:ACF:DF:PD:GT:SGT:SF:SV:SIG:MT:PAC	2,0,2,0:1:1:2:./.:./.:.:0	3,0,0,0:0:1:2:./.:./.:.:0:0:.:.	3,1,0,0:1:1:2:./.:./.:.:0:0:.:.	3,0,3,0:1:1:2:./.:./.:.:0:0:.:.
chr10_ref_v2	354441	.	T	C	.	ExcRegion	IntersectsRepeat=0;RepeatCorrectionApplied=0	SAC:ACF:DF:PD:GT:SGT:SF:SV:SIG:MT:PAC	3,0,1,0:1:1:2:./.:./.:.:0	2,0,1,0:1:1:2:./.:./.:.:0:0:.:.	3,1,0,0:1:1:2:./.:./.:.:0:0:.:.	5,0,1,0:1:1:2:./.:./.:.:0:0:.:.
chr10_ref_v2	354443	.	CTAT	C	.	ExcRegion	IntersectsRepeat=1;RepeatCorrectionApplied=1	SAC:ACF:DF:PD:GT:SGT:SF:SV:SIG:MT:PAC	3,0,1,0:1:1:2:./.:./.:.:0	3,0,0,0:0:1:2:./.:./.:.:0:0:.:.	3,1,0,0:1:1:2:./.:./.:.:0:0:.:.	6,0,0,0:0:1:2:./.:./.:.:0:0:.:.
chr10_ref_v2	354446	.	T	C	.	ExcRegion	IntersectsRepeat=1;RepeatCorrectionApplied=0	SAC:ACF:DF:PD:GT:SGT:SF:SV:SIG:MT:PAC	4,0,0,0:0:1:2:./.:./.:.:0	3,0,0,0:0:1:2:./.:./.:.:0:0:.:.	0,0,3,1:1:1:2:./.:./.:.:0:0:.:.	4,0,2,0:1:1:2:./.:./.:.:0:0:.:.
chr10_ref_v2	354447	.	ATACT	A	.	ExcRegion	IntersectsRepeat=1;RepeatCorrectionApplied=0	SAC:ACF:DF:PD:GT:SGT:SF:SV:SIG:MT:PAC	2,0,2,0:1:1:2:./.:./.:.:0	3,0,0,0:0:1:2:./.:./.:.:0:0:.:.	3,1,0,0:1:1:2:./.:./.:.:0:0:.:.	3,0,3,0:1:1:2:./.:./.:.:0:0:.:.
chr10_ref_v2	354456	.	TTCCG	T	.	ExcRegion	IntersectsRepeat=1;RepeatCorrectionApplied=0	SAC:ACF:DF:PD:GT:SGT:SF:SV:SIG:MT:PAC	2,0,2,0:1:1:2:./.:./.:.:0	3,0,0,0:0:1:2:./.:./.:.:0:0:.:.	3,1,0,0:1:1:2:./.:./.:.:0:0:.:.	3,0,3,0:1:1:2:./.:./.:.:0:0:.:.
chr10_ref_v2	354458	.	C	A	.	ExcRegion	IntersectsRepeat=0;RepeatCorrectionApplied=0	SAC:ACF:DF:PD:GT:SGT:SF:SV:SIG:MT:PAC	2,0,2,0:1:1:2:./.:./.:.:0	0,0,3,0:0:1:2:./.:./.:.:0:0:.:.	0,0,2,1:1:1:2:./.:./.:.:0:0:.:.	3,0,3,0:1:1:2:./.:./.:.:0:0:.:.
chr10_ref_v2	354460	.	GT	G	.	ExcRegion	IntersectsRepeat=1;RepeatCorrectionApplied=1	SAC:ACF:DF:PD:GT:SGT:SF:SV:SIG:MT:PAC	2,0,2,0:1:1:2:./.:./.:.:0	0,0,3,0:0:1:2:./.:./.:.:0:0:.:.	0,0,2,0:0:1:2:./.:./.:.:0:0:.:.	3,0,3,0:1:1:2:./.:./.:.:0:0:.:.
chr10_ref_v2	354462	.	T	A	.	ExcRegion	IntersectsRepeat=1;RepeatCorrectionApplied=0	SAC:ACF:DF:PD:GT:SGT:SF:SV:SIG:MT:PAC	0,0,4,0:0:1:2:./.:./.:.:0	0,0,3,0:0:1:2:./.:./.:.:0:0:.:.	0,0,2,0:0:1:2:./.:./.:.:0:0:.:.	0,0,6,0:0:1:2:./.:./.:.:0:0:.:.
chr10_ref_v2	354465	.	AT	A	.	ExcRegion	IntersectsRepeat=0;RepeatCorrectionApplied=0	SAC:ACF:DF:PD:GT:SGT:SF:SV:SIG:MT:PAC	3,0,2,0:1:1:2:./.:./.:.:0	4,0,0,0:0:1:2:./.:./.:.:0:0:.:.	3,0,0,0:0:1:2:./.:./.:.:0:0:.:.	4,0,3,0:1:1:2:./.:./.:.:0:0:.:.
chr10_ref_v2	354468	.	CCTT	C	.	ExcRegion	IntersectsRepeat=0;RepeatCorrectionApplied=0	SAC:ACF:DF:PD:GT:SGT:SF:SV:SIG:MT:PAC	4,0,2,0:1:1:2:./.:./.:.:0	4,0,0,0:0:1:2:./.:./.:.:0:0:.:.	3,0,0,0:0:1:2:./.:./.:.:0:0:.:.	5,0,3,0:1:1:2:./.:./.:.:0:0:.:.
chr10_ref_v2	354471	.	T	C	.	ExcRegion	IntersectsRepeat=0;RepeatCorrectionApplied=0	SAC:ACF:DF:PD:GT:SGT:SF:SV:SIG:MT:PAC	2,0,4,0:1:1:2:./.:./.:.:0	0,0,4,0:0:1:2:./.:./.:.:0:0:.:.	0,0,3,0:0:1:2:./.:./.:.:0:0:.:.	3,0,5,0:1:1:2:./.:./.:.:0:0:.:.
chr10_ref_v2	354473	.	TTC	T	.	ExcRegion	IntersectsRepeat=0;RepeatCorrectionApplied=0	SAC:ACF:DF:PD:GT:SGT:SF:SV:SIG:MT:PAC	6,0,2,0:1:1:2:./.:./.:.:0	4,0,0,0:0:1:2:./.:./.:.:0:0:.:.	4,0,0,0:0:1:2:./.:./.:.:0:0:.:.	8,0,3,0:1:1:2:./.:./.:.:0:0:.:.
chr10_ref_v2	354485	.	T	C	.	ExcRegion	IntersectsRepeat=1;RepeatCorrectionApplied=0	SAC:ACF:DF:PD:GT:SGT:SF:SV:SIG:MT:PAC	7,0,2,0:1:1:2:./.:./.:.:0	1,0,3,0:1:1:2:./.:./.:.:0:0:.:.	4,0,0,0:0:1:2:./.:./.:.:0:0:.:.	9,0,4,0:1:1:2:./.:./.:.:0:0:.:.
chr10_ref_v2	354487	.	T	TTAATA	.	ExcRegion	IntersectsRepeat=0;RepeatCorrectionApplied=0	SAC:ACF:DF:PD:GT:SGT:SF:SV:SIG:MT:PAC	7,0,2,0:1:1:2:./.:./.:.:0	4,0,0,0:0:1:2:./.:./.:.:0:0:.:.	4,0,0,0:0:1:2:./.:./.:.:0:0:.:.	9,0,3,0:1:1:2:./.:./.:.:0:0:.:.
chr10_ref_v2	354493	.	T	TG	.	ExcRegion	IntersectsRepeat=0;RepeatCorrectionApplied=0	SAC:ACF:DF:PD:GT:SGT:SF:SV:SIG:MT:PAC	7,0,2,0:1:1:2:./.:./.:.:0	4,0,0,0:0:1:2:./.:./.:.:0:0:.:.	4,0,0,0:0:1:2:./.:./.:.:0:0:.:.	11,0,0,0:0:1:2:./.:./.:.:0:0:.:.
chr10_ref_v2	354754	.	T	C	.	ExcRegion	IntersectsRepeat=1;RepeatCorrectionApplied=0	SAC:ACF:DF:PD:GT:SGT:SF:SV:SIG:MT:PAC	0,0,0,1:0:1:2:./.:./.:.:0	0,0,0,0:0:1:2:./.:./.:.:0:0:.:.	0,1,0,0:0:1:2:./.:./.:.:0:0:.:.	0,0,0,0:0:1:2:./.:./.:.:0:0:.:.
chr10_ref_v2	354829	.	G	A	.	ExcRegion	IntersectsRepeat=0;RepeatCorrectionApplied=0	SAC:ACF:DF:PD:GT:SGT:SF:SV:SIG:MT:PAC	0,0,0,0:0:1:2:./.:./.:.:0	0,0,0,0:0:1:2:./.:./.:.:0:0:.:.	0,0,0,0:0:1:2:./.:./.:.:0:0:.:.	0,0,0,0:0:1:2:./.:./.:.:0:0:.:.
chr10_ref_v2	354830	.	T	C	.	ExcRegion	IntersectsRepeat=0;RepeatCorrectionApplied=0	SAC:ACF:DF:PD:GT:SGT:SF:SV:SIG:MT:PAC	0,0,0,0:0:1:2:./.:./.:.:0	0,0,0,0:0:1:2:./.:./.:.:0:0:.:.	0,0,0,0:0:1:2:./.:./.:.:0:0:.:.	0,0,0,0:0:1:2:./.:./.:.:0:0:.:.
chr10_ref_v2	354841	.	A	T	.	ExcRegion	IntersectsRepeat=0;RepeatCorrectionApplied=0	SAC:ACF:DF:PD:GT:SGT:SF:SV:SIG:MT:PAC	0,0,0,0:0:1:2:./.:./.:.:0	0,0,0,1:0:1:2:./.:./.:.:0:0:.:.	0,0,0,0:0:1:2:./.:./.:.:0:0:.:.	0,0,0,0:0:1:2:./.:./.:.:0:0:.:.
chr10_ref_v2	354846	.	T	C	.	ExcRegion	IntersectsRepeat=0;RepeatCorrectionApplied=0	SAC:ACF:DF:PD:GT:SGT:SF:SV:SIG:MT:PAC	0,0,0,0:0:1:2:./.:./.:.:0	0,0,0,1:0:1:2:./.:./.:.:0:0:.:.	0,0,0,0:0:1:2:./.:./.:.:0:0:.:.	0,0,0,0:0:1:2:./.:./.:.:0:0:.:.
chr10_ref_v2	354849	.	A	C	.	ExcRegion	IntersectsRepeat=0;RepeatCorrectionApplied=0	SAC:ACF:DF:PD:GT:SGT:SF:SV:SIG:MT:PAC	0,0,0,0:0:1:2:./.:./.:.:0	0,0,0,1:0:1:2:./.:./.:.:0:0:.:.	0,0,0,0:0:1:2:./.:./.:.:0:0:.:.	0,0,0,0:0:1:2:./.:./.:.:0:0:.:.
chr10_ref_v2	354856	.	T	A	.	ExcRegion	IntersectsRepeat=0;RepeatCorrectionApplied=0	SAC:ACF:DF:PD:GT:SGT:SF:SV:SIG:MT:PAC	0,0,0,0:0:1:2:./.:./.:.:0	0,0,0,1:0:1:2:./.:./.:.:0:0:.:.	0,0,0,0:0:1:2:./.:./.:.:0:0:.:.	0,0,0,0:0:1:2:./.:./.:.:0:0:.:.
chr10_ref_v2	354857	.	A	G	.	ExcRegion	IntersectsRepeat=0;RepeatCorrectionApplied=0	SAC:ACF:DF:PD:GT:SGT:SF:SV:SIG:MT:PAC	0,0,0,0:0:1:2:./.:./.:.:0	0,0,0,1:0:1:2:./.:./.:.:0:0:.:.	0,0,0,0:0:1:2:./.:./.:.:0:0:.:.	0,0,0,0:0:1:2:./.:./.:.:0:0:.:.
chr10_ref_v2	354858	.	T	C	.	ExcRegion	IntersectsRepeat=0;RepeatCorrectionApplied=0	SAC:ACF:DF:PD:GT:SGT:SF:SV:SIG:MT:PAC	0,0,0,0:0:1:2:./.:./.:.:0	0,0,0,1:0:1:2:./.:./.:.:0:0:.:.	0,0,0,0:0:1:2:./.:./.:.:0:0:.:.	0,0,0,0:0:1:2:./.:./.:.:0:0:.:.
chr10_ref_v2	354866	.	C	A	.	ExcRegion	IntersectsRepeat=1;RepeatCorrectionApplied=0	SAC:ACF:DF:PD:GT:SGT:SF:SV:SIG:MT:PAC	0,0,0,0:0:1:2:./.:./.:.:0	0,0,0,1:0:1:2:./.:./.:.:0:0:.:.	0,0,0,0:0:1:2:./.:./.:.:0:0:.:.	0,0,0,0:0:1:2:./.:./.:.:0:0:.:.
chr10_ref_v2	354868	.	T	C	.	ExcRegion	IntersectsRepeat=1;RepeatCorrectionApplied=0	SAC:ACF:DF:PD:GT:SGT:SF:SV:SIG:MT:PAC	0,0,0,0:0:1:2:./.:./.:.:0	0,0,0,1:0:1:2:./.:./.:.:0:0:.:.	0,0,0,0:0:1:2:./.:./.:.:0:0:.:.	0,0,0,0:0:1:2:./.:./.:.:0:0:.:.
chr10_ref_v2	354879	.	T	A	.	ExcRegion	IntersectsRepeat=1;RepeatCorrectionApplied=0	SAC:ACF:DF:PD:GT:SGT:SF:SV:SIG:MT:PAC	0,0,0,0:0:1:2:./.:./.:.:0	0,0,0,1:0:1:2:./.:./.:.:0:0:.:.	0,0,0,0:0:1:2:./.:./.:.:0:0:.:.	0,0,0,0:0:1:2:./.:./.:.:0:0:.:.
chr10_ref_v2	354881	.	C	CT	.	ExcRegion	IntersectsRepeat=1;RepeatCorrectionApplied=0	SAC:ACF:DF:PD:GT:SGT:SF:SV:SIG:MT:PAC	0,0,0,0:0:1:2:./.:./.:.:0	0,0,0,1:0:1:2:./.:./.:.:0:0:.:.	0,0,0,0:0:1:2:./.:./.:.:0:0:.:.	0,0,0,0:0:1:2:./.:./.:.:0:0:.:.
chr10_ref_v2	354904	.	C	T	.	ExcRegion	IntersectsRepeat=0;RepeatCorrectionApplied=0	SAC:ACF:DF:PD:GT:SGT:SF:SV:SIG:MT:PAC	0,0,16,0:0:1:2:./.:./.:.:0	0,0,5,1:1:1:2:./.:./.:.:0:0:.:.	0,0,10,0:0:1:2:./.:./.:.:0:0:.:.	0,0,21,0:0:1:2:./.:./.:.:0:0:.:.
chr10_ref_v2	354905	.	TAGCAAC	T	.	ExcRegion	IntersectsRepeat=0;RepeatCorrectionApplied=0	SAC:ACF:DF:PD:GT:SGT:SF:SV:SIG:MT:PAC	0,0,17,0:0:1:2:./.:./.:.:0	0,0,5,1:1:1:2:./.:./.:.:0:0:.:.	0,0,11,0:0:1:2:./.:./.:.:0:0:.:.	0,0,23,0:0:1:2:./.:./.:.:0:0:.:.
chr10_ref_v2	354912	.	G	GA	.	ExcRegion	IntersectsRepeat=0;RepeatCorrectionApplied=0	SAC:ACF:DF:PD:GT:SGT:SF:SV:SIG:MT:PAC	0,0,19,0:0:1:2:./.:./.:.:0	0,0,5,1:1:1:2:./.:./.:.:0:0:.:.	0,0,11,0:0:1:2:./.:./.:.:0:0:.:.	0,0,24,0:0:1:2:./.:./.:.:0:0:.:.
chr10_ref_v2	354915	.	A	AT	.	ExcRegion	IntersectsRepeat=0;RepeatCorrectionApplied=0	SAC:ACF:DF:PD:GT:SGT:SF:SV:SIG:MT:PAC	0,0,28,0:0:1:2:./.:./.:.:0	0,0,6,1:1:1:2:./.:./.:.:0:0:.:.	0,0,15,0:0:1:2:./.:./.:.:0:0:.:.	0,0,31,0:0:1:2:./.:./.:.:0:0:.:.
chr10_ref_v2	354917	.	T	TA	.	ExcRegion	IntersectsRepeat=0;RepeatCorrectionApplied=0	SAC:ACF:DF:PD:GT:SGT:SF:SV:SIG:MT:PAC	0,0,33,0:0:1:2:./.:./.:.:0	0,0,7,1:1:1:2:./.:./.:.:0:0:.:.	0,0,16,0:0:1:2:./.:./.:.:0:0:.:.	0,0,35,0:0:1:2:./.:./.:.:0:0:.:.
chr10_ref_v2	354921	.	AG	A	.	ExcRegion	IntersectsRepeat=1;RepeatCorrectionApplied=0	SAC:ACF:DF:PD:GT:SGT:SF:SV:SIG:MT:PAC	0,0,38,0:0:1:2:./.:./.:.:0	0,0,9,1:1:1:2:./.:./.:.:0:0:.:.	0,0,19,0:0:1:2:./.:./.:.:0:0:.:.	0,0,54,0:0:1:2:./.:./.:.:0:0:.:.
chr10_ref_v2	354927	.	TAGA	T	.	ExcRegion	IntersectsRepeat=1;RepeatCorrectionApplied=0	SAC:ACF:DF:PD:GT:SGT:SF:SV:SIG:MT:PAC	0,0,42,0:0:1:2:./.:./.:.:0	0,0,10,0:0:1:2:./.:./.:.:0:0:.:.	0,0,24,0:0:1:2:./.:./.:.:0:0:.:.	0,0,54,0:0:1:2:./.:./.:.:0:0:.:.
chr10_ref_v2	354932	.	GATAGTTGATTTTTATTCCAAC	G	.	ExcRegion	IntersectsRepeat=1;RepeatCorrectionApplied=0	SAC:ACF:DF:PD:GT:SGT:SF:SV:SIG:MT:PAC	0,0,42,0:0:1:2:./.:./.:.:0	0,0,10,0:0:1:2:./.:./.:.:0:0:.:.	0,0,25,0:0:1:2:./.:./.:.:0:0:.:.	0,0,54,0:0:1:2:./.:./.:.:0:0:.:.
chr10_ref_v2	354966	.	T	G	.	ExcRegion	IntersectsRepeat=0;RepeatCorrectionApplied=0	SAC:ACF:DF:PD:GT:SGT:SF:SV:SIG:MT:PAC	0,0,69,2:1:1:2:./.:./.:.:0	0,0,15,0:0:0:2:./.:./.:.:0:0:.:.	0,0,35,0:0:1:2:./.:./.:.:0:0:.:.	0,0,72,1:1:1:2:./.:./.:.:0:0:.:.
chr10_ref_v2	354982	.	AGTGTTGACATAT	A	.	ExcRegion	IntersectsRepeat=1;RepeatCorrectionApplied=1	SAC:ACF:DF:PD:GT:SGT:SF:SV:SIG:MT:PAC	0,0,87,4:1:1:2:./.:./.:.:0	0,0,17,1:1:0:2:./.:./.:.:0:0:.:.	0,0,39,4:1:1:2:./.:./.:.:0:0:.:.	0,0,93,11:1:1:2:./.:./.:.:0:0:.:.
chr10_ref_v2	357991	.	GT	G	.	PASS	IntersectsRepeat=1;RepeatCorrectionApplied=1	SAC:ACF:DF:PD:GT:SGT:SF:SV:SIG:MT:PAC	31,6,3,18:1:1:2:0/0:0/1:0.5:0	2,1,0,2:1:0:2:./.:./.:.:0:0:.:.	10,4,3,11:1:1:2:0/1:0/0:0.125:0:0:.:.	28,10,7,31:1:1:2:0/1:0/0:0.125:0:0:.:.
chr10_ref_v2	359603	.	GAA	G	.	PASS	IntersectsRepeat=1;RepeatCorrectionApplied=1	SAC:ACF:DF:PD:GT:SGT:SF:SV:SIG:MT:PAC	0,2,66,100:1:1:2:1/1:./.:.:0	0,0,13,11:1:1:2:1/1:./.:.:0:0:.:.	0,0,25,40:1:1:2:1/1:./.:.:0:0:.:.	0,2,68,94:1:1:2:1/1:./.:.:0:0:.:.
chr10_ref_v2	374318	.	T	G	.	PASS	IntersectsRepeat=0;RepeatCorrectionApplied=0	SAC:ACF:DF:PD:GT:SGT:SF:SV:SIG:MT:PAC	36,76,36,0:1:1:2:0/0:0/1:0.5:0	18,19,5,0:1:1:2:0/0:0/1:0.25:0:0:.:.	37,55,5,0:1:1:2:0/0:0/1:0.125:0:0:.:.	88,97,21,0:1:1:2:0/0:0/1:0.25:0:0:.:.
chr10_ref_v2	387913	.	CA	C,CAA	.	PASS	IntersectsRepeat=1;RepeatCorrectionApplied=1	SAC:ACF:DF:PD:GT:SGT:SF:SV:SIG:MT:PAC	38,6,8,1,4,7:1:1:2:0/0:0/2:0.25:0	7,3,4,1,0,0:1:0:2:./.:./.:.:0:0:.:.	12,2,5,2,1,3:1:1:2:0/1:0/2:0.25:0:0:.:.	43,3,14,4,5,6:1:1:2:0/0:0/1:0.25:0:0:.:.
chr10_ref_v2	393328	.	TTA	T	.	PASS	IntersectsRepeat=1;RepeatCorrectionApplied=1	SAC:ACF:DF:PD:GT:SGT:SF:SV:SIG:MT:PAC	44,56,3,4:1:1:2:0/0:0/1:0.125:0	22,20,4,1:1:1:2:0/0:0/1:0.25:0:0:.:.	23,24,1,2:1:1:2:0/0:./.:.:0:0:.:.	45,77,2,4:1:1:2:0/0:./.:.:0:0:.:.
chr10_ref_v2	393476	.	GA	G	.	PASS	IntersectsRepeat=1;RepeatCorrectionApplied=1	SAC:ACF:DF:PD:GT:SGT:SF:SV:SIG:MT:PAC	26,26,3,10:1:1:2:0/0:./.:.:0	4,6,0,10:1:1:2:0/1:0/0:0.125:0:0:.:.	11,13,4,3:1:1:2:0/0:0/1:0.125:0:0:.:.	28,22,12,19:1:1:2:0/0:0/1:0.5:0:0:.:.
chr10_ref_v2	421974	.	C	A	.	PASS	IntersectsRepeat=0;RepeatCorrectionApplied=0	SAC:ACF:DF:PD:GT:SGT:SF:SV:SIG:MT:PAC	123,18,0,25:1:1:2:0/0:0/1:0.25:0	28,13,0,2:1:1:2:0/0:0/1:0.125:0:0:.:.	51,29,0,4:1:1:2:0/0:0/1:0.125:0:0:.:.	130,68,0,8:1:1:2:0/0:0/1:0.125:0:0:.:.
chr10_ref_v2	423825	.	GAT	G	.	PASS	IntersectsRepeat=1;RepeatCorrectionApplied=1	SAC:ACF:DF:PD:GT:SGT:SF:SV:SIG:MT:PAC	34,42,9,7:1:1:2:0/0:./.:.:0	13,17,4,4:1:1:2:0/0:0/1:0.125:0:0:.:.	15,10,4,3:1:1:2:0/0:0/1:0.125:0:0:.:.	33,31,12,5:1:1:2:0/0:0/1:0.125:0:0:.:.
chr10_ref_v2	424559	.	CT	C,CTTTT	.	PASS	IntersectsRepeat=1;RepeatCorrectionApplied=1	SAC:ACF:DF:PD:GT:SGT:SF:SV:SIG:MT:PAC	0,13,0,3,1,11:1:1:2:0/2:0/0:0.25:0	1,2,0,1,4,0:1:0:2:./.:./.:.:0:0:.:.	4,9,1,0,2,4:1:1:2:0/2:0/0:0.5:0:0:.:.	4,19,3,2,9,18:1:1:2:0/2:./.:.:0:0:.:.
chr10_ref_v2	424581	.	G	T	.	PASS	IntersectsRepeat=0;RepeatCorrectionApplied=0	SAC:ACF:DF:PD:GT:SGT:SF:SV:SIG:MT:PAC	20,74,53,9:1:1:2:0/1:0/0:0.25:0	6,15,6,0:1:1:2:0/1:0/0:0.5:0:0:.:.	9,30,15,4:1:1:2:0/1:0/0:0.25:0:0:.:.	28,71,39,11:1:1:2:0/1:0/0:0.25:0:0:.:.
chr10_ref_v2	424583	.	A	T	.	PASS	IntersectsRepeat=1;RepeatCorrectionApplied=0	SAC:ACF:DF:PD:GT:SGT:SF:SV:SIG:MT:PAC	27,74,44,8:1:1:2:0/1:0/0:0.25:0	6,16,7,0:1:1:2:0/1:0/0:0.5:0:0:.:.	7,31,15,4:1:1:2:0/1:0/0:0.25:0:0:.:.	28,73,38,11:1:1:2:0/1:0/0:0.25:0:0:.:.
chr10_ref_v2	438196	.	G	T	.	PASS	IntersectsRepeat=0;RepeatCorrectionApplied=0	SAC:ACF:DF:PD:GT:SGT:SF:SV:SIG:MT:PAC	10,127,52,0:1:1:2:0/0:0/1:0.5:0	2,11,2,0:1:0:2:./.:./.:.:0:0:.:.	6,53,9,0:1:1:2:0/0:0/1:0.25:0:0:.:.	22,152,27,0:1:1:2:0/0:0/1:0.25:0:0:.:.
chr10_ref_v2	450173	.	A	C	.	PASS	IntersectsRepeat=0;RepeatCorrectionApplied=0	SAC:ACF:DF:PD:GT:SGT:SF:SV:SIG:MT:PAC	101,16,0,38:1:1:2:0/0:0/1:0.5:0	26,7,0,3:1:1:2:0/0:0/1:0.25:0:0:.:.	63,23,0,25:1:1:2:0/0:0/1:0.5:0:0:.:.	159,44,0,43:1:1:2:0/0:0/1:0.25:0:0:.:.
chr10_ref_v2	455719	.	GAT	G	.	PASS	IntersectsRepeat=1;RepeatCorrectionApplied=1	SAC:ACF:DF:PD:GT:SGT:SF:SV:SIG:MT:PAC	9,4,0,2:1:1:2:./.:./.:.:0	3,9,0,3:1:0:2:./.:./.:.:0:0:.:.	4,5,0,2:1:1:2:./.:./.:.:0:0:.:.	7,16,4,5:1:1:2:0/0:0/1:0.25:0:0:.:.
chr10_ref_v2	457556	.	CA	C,CAA	.	PASS	IntersectsRepeat=1;RepeatCorrectionApplied=1	SAC:ACF:DF:PD:GT:SGT:SF:SV:SIG:MT:PAC	7,3,5,0,5,6:1:1:2:0/2:1/2:0.25:0	5,0,3,1,0,1:1:0:2:./.:./.:.:0:0:.:.	5,4,3,1,0,1:1:0:2:./.:./.:.:0:0:.:.	21,8,7,2,4,4:1:1:2:0/0:0/2:0.25:0:0:.:.
chr10_ref_v2	469783	.	GTAA	G	.	PASS	IntersectsRepeat=1;RepeatCorrectionApplied=1	SAC:ACF:DF:PD:GT:SGT:SF:SV:SIG:MT:PAC	0,1,5,8:1:1:2:./.:./.:.:0	1,3,2,3:1:0:2:./.:./.:.:0:0:.:.	0,1,6,5:1:0:2:./.:./.:.:0:0:.:.	0,0,10,21:1:1:2:1/1:./.:.:0:0:.:.
chr10_ref_v2	470700	.	G	GA	.	PASS	IntersectsRepeat=1;RepeatCorrectionApplied=1	SAC:ACF:DF:PD:GT:SGT:SF:SV:SIG:MT:PAC	63,49,4,12:1:1:2:0/0:0/1:0.125:0	15,8,0,1:1:1:2:0/0:./.:.:0:0:.:.	41,35,3,5:1:1:2:0/0:./.:.:0:0:.:.	94,69,1,9:1:1:2:0/0:./.:.:0:0:.:.
chr10_ref_v2	471733	.	AT	A	.	PASS	IntersectsRepeat=1;RepeatCorrectionApplied=1	SAC:ACF:DF:PD:GT:SGT:SF:SV:SIG:MT:PAC	58,50,3,7:1:1:2:0/0:./.:.:0	12,15,1,4:1:1:2:0/0:0/1:0.125:0:0:.:.	22,24,3,4:1:1:2:0/0:./.:.:0:0:.:.	59,63,1,4:1:1:2:0/0:./.:.:0:0:.:.
chr10_ref_v2	472436	.	A	C	.	ExcRegion	IntersectsRepeat=0;RepeatCorrectionApplied=0	SAC:ACF:DF:PD:GT:SGT:SF:SV:SIG:MT:PAC	0,0,0,0:0:1:2:./.:./.:.:0	0,0,0,1:0:1:2:./.:./.:.:0:0:.:.	0,1,0,0:0:1:2:./.:./.:.:0:0:.:.	0,0,0,0:0:1:2:./.:./.:.:0:0:.:.
chr10_ref_v2	496752	.	A	AATATATATAT,AATATATATATAT	.	PASS	IntersectsRepeat=1;RepeatCorrectionApplied=1	SAC:ACF:DF:PD:GT:SGT:SF:SV:SIG:MT:PAC	0,0,5,7,9,14:1:1:2:2/2:1/2:0.5:0	1,0,3,1,8,10:1:1:2:2/2:0/2:0.125:0:0:.:.	0,0,1,4,1,7:1:1:2:./.:./.:.:0:0:.:.	0,2,5,3,14,22:1:1:2:2/2:0/2:0.125:0:0:.:.
chr10_ref_v2	496957	.	A	AATATATATATATAT,AATATATATATATATAT	.	PASS	IntersectsRepeat=1;RepeatCorrectionApplied=1	SAC:ACF:DF:PD:GT:SGT:SF:SV:SIG:MT:PAC	0,0,2,3,9,3:1:1:2:./.:./.:.:0	0,0,1,3,6,5:1:0:2:./.:./.:.:0:0:.:.	0,0,0,2,3,1:1:1:2:./.:./.:.:0:0:.:.	0,0,3,3,13,11:1:1:2:2/2:./.:.:0:0:.:.
chr10_ref_v2	518154	.	C	T	.	PASS	IntersectsRepeat=0;RepeatCorrectionApplied=0	SAC:ACF:DF:PD:GT:SGT:SF:SV:SIG:MT:PAC	89,126,0,0:1:1:2:0/0:./.:.:0	20,25,4,0:1:1:2:0/0:0/1:0.25:0:0:.:.	57,58,10,2:1:1:2:0/0:0/1:0.25:0:0:.:.	101,179,5,0:1:1:2:0/0:./.:.:0:0:.:.
chr10_ref_v2	518155	.	A	T	.	PASS	IntersectsRepeat=0;RepeatCorrectionApplied=0	SAC:ACF:DF:PD:GT:SGT:SF:SV:SIG:MT:PAC	89,128,0,0:1:1:2:0/0:./.:.:0	20,26,4,0:1:1:2:0/0:0/1:0.25:0:0:.:.	57,58,10,2:1:1:2:0/0:0/1:0.25:0:0:.:.	101,178,6,0:1:1:2:0/0:0/1:0.125:0:0:.:.
chr10_ref_v2	518159	.	A	G	.	PASS	IntersectsRepeat=0;RepeatCorrectionApplied=0	SAC:ACF:DF:PD:GT:SGT:SF:SV:SIG:MT:PAC	92,130,0,0:1:1:2:0/0:./.:.:0	21,27,4,0:1:1:2:0/0:0/1:0.25:0:0:.:.	55,57,11,2:1:1:2:0/0:0/1:0.25:0:0:.:.	97,178,7,0:1:1:2:0/0:0/1:0.125:0:0:.:.
chr10_ref_v2	518163	.	TTG	T	.	PASS	IntersectsRepeat=0;RepeatCorrectionApplied=0	SAC:ACF:DF:PD:GT:SGT:SF:SV:SIG:MT:PAC	92,137,0,0:1:1:2:0/0:./.:.:0	22,27,4,0:1:1:2:0/0:0/1:0.25:0:0:.:.	54,62,11,2:1:1:2:0/0:0/1:0.25:0:0:.:.	100,181,8,0:1:1:2:0/0:0/1:0.125:0:0:.:.
chr10_ref_v2	518167	.	C	CCT	.	PASS	IntersectsRepeat=0;RepeatCorrectionApplied=0	SAC:ACF:DF:PD:GT:SGT:SF:SV:SIG:MT:PAC	94,135,0,0:1:1:2:0/0:./.:.:0	22,26,4,0:1:1:2:0/0:0/1:0.25:0:0:.:.	54,59,14,2:1:1:2:0/0:0/1:0.25:0:0:.:.	104,177,8,0:1:1:2:0/0:0/1:0.125:0:0:.:.
chr10_ref_v2	518910	.	CGTGTGTGTGTGTGTGT	C	.	PASS	IntersectsRepeat=1;RepeatCorrectionApplied=1	SAC:ACF:DF:PD:GT:SGT:SF:SV:SIG:MT:PAC	0,0,50,61:1:1:2:1/1:./.:.:0	0,0,9,8:1:0:2:./.:./.:.:0:0:.:.	0,0,19,21:1:1:2:1/1:./.:.:0:0:.:.	0,0,46,78:1:1:2:1/1:./.:.:0:0:.:.
chr10_ref_v2	523557	.	TAAAA	TA,T	.	PASS	IntersectsRepeat=1;RepeatCorrectionApplied=1	SAC:ACF:DF:PD:GT:SGT:SF:SV:SIG:MT:PAC	12,1,85,67,8,7:1:1:2:1/1:0/1:0.125:0	3,0,11,18,4,0:1:1:2:1/1:0/1:0.25:0:0:.:.	9,1,35,24,5,7:1:1:2:1/1:0/1:0.25:0:0:.:.	15,1,93,78,13,14:1:1:2:1/1:0/1:0.125:0:0:.:.
chr10_ref_v2	525354	.	GA	G	.	PASS	IntersectsRepeat=1;RepeatCorrectionApplied=1	SAC:ACF:DF:PD:GT:SGT:SF:SV:SIG:MT:PAC	25,34,5,2:1:1:2:0/0:./.:.:0	5,5,1,1:1:0:2:./.:./.:.:0:0:.:.	17,21,5,9:1:1:2:0/0:0/1:0.25:0:0:.:.	36,47,5,8:1:1:2:0/0:./.:.:0:0:.:.
chr10_ref_v2	525416	.	T	G	.	PASS	IntersectsRepeat=0;RepeatCorrectionApplied=0	SAC:ACF:DF:PD:GT:SGT:SF:SV:SIG:MT:PAC	24,29,14,7:1:1:2:0/0:0/1:0.5:0	4,7,1,1:1:0:2:./.:./.:.:0:0:.:.	14,24,10,3:1:1:2:0/0:0/1:0.5:0:0:.:.	33,39,10,2:1:1:2:0/0:0/1:0.25:0:0:.:.
chr10_ref_v2	525434	.	T	A	.	PASS	IntersectsRepeat=1;RepeatCorrectionApplied=0	SAC:ACF:DF:PD:GT:SGT:SF:SV:SIG:MT:PAC	34,16,9,8:1:1:2:0/0:0/1:0.5:0	4,6,1,4:1:0:2:./.:./.:.:0:0:.:.	18,15,10,9:1:1:2:0/1:0/0:0.25:0:0:.:.	40,23,3,17:1:1:2:0/0:0/1:0.5:0:0:.:.
chr10_ref_v2	537755	.	T	G	.	PASS	IntersectsRepeat=1;RepeatCorrectionApplied=0	SAC:ACF:DF:PD:GT:SGT:SF:SV:SIG:MT:PAC	5,7,3,6:1:1:2:0/1:0/0:0.125:0	0,2,0,1:1:0:2:./.:./.:.:0:0:.:.	2,2,3,2:1:1:2:./.:./.:.:0:0:.:.	3,21,6,5:1:1:2:0/1:0/0:0.25:0:0:.:.
chr10_ref_v2	537759	.	T	G	.	ExcRegion	IntersectsRepeat=1;RepeatCorrectionApplied=0	SAC:ACF:DF:PD:GT:SGT:SF:SV:SIG:MT:PAC	0,0,3,6:1:1:2:./.:./.:.:0	0,1,0,1:1:0:2:./.:./.:.:0:0:.:.	0,0,3,2:1:1:2:./.:./.:.:0:0:.:.	0,6,6,5:1:1:2:./.:./.:.:0:0:.:.
chr10_ref_v2	537760	.	G	A	.	ExcRegion	IntersectsRepeat=1;RepeatCorrectionApplied=0	SAC:ACF:DF:PD:GT:SGT:SF:SV:SIG:MT:PAC	0,0,3,6:1:1:2:./.:./.:.:0	0,1,0,1:1:0:2:./.:./.:.:0:0:.:.	0,0,3,2:1:1:2:./.:./.:.:0:0:.:.	0,6,5,5:1:1:2:./.:./.:.:0:0:.:.
chr10_ref_v2	537959	.	G	A	.	ExcRegion	IntersectsRepeat=1;RepeatCorrectionApplied=0	SAC:ACF:DF:PD:GT:SGT:SF:SV:SIG:MT:PAC	0,0,0,2:0:1:2:./.:./.:.:0	0,0,0,1:0:1:2:./.:./.:.:0:0:.:.	0,0,0,0:0:1:2:./.:./.:.:0:0:.:.	0,0,0,0:0:1:2:./.:./.:.:0:0:.:.
chr10_ref_v2	540550	.	T	TGAAACTGTTGGAATAAAAATCAACTATCATCTACTAACTAGTATTTACTAGTATTTACATTACTAGTATATTATCATATACGGTGTTAGAAGATGACGCAAATGATGAGAAATAGTCATCTAAATTAGTGGAAGCTGAAACGCAAGGATTGATAATGTAATAGGATCAATGAATATAAACATATAAAACGGAATGAGGAATAATCGTAATATTAGTATGTAGAAATATAGATTCCATTTTGAGGATTCCTATATCCTCGAGGAGAACTTCTAGTATATCTACATACCTAATATTATAGCCTTAATCACAATGGAATCCCAACAATTACATCAAAATCCACATTCCCATCA	.	ExcRegion	IntersectsRepeat=0;RepeatCorrectionApplied=0	SAC:ACF:DF:PD:GT:SGT:SF:SV:SIG:MT:PAC	0,13,0,0:0:1:2:./.:./.:.:0	1,3,0,0:1:0:2:./.:./.:.:0:0:.:.	1,3,0,0:1:1:2:./.:./.:.:0:0:.:.	1,14,0,1:1:0:2:./.:./.:.:0:0:.:.
chr10_ref_v2	540711	.	A	C	.	ExcRegion	IntersectsRepeat=1;RepeatCorrectionApplied=0	SAC:ACF:DF:PD:GT:SGT:SF:SV:SIG:MT:PAC	20,3,1,2:1:1:2:./.:./.:.:0	13,3,0,0:1:0:2:./.:./.:.:0:0:.:.	7,1,0,0:1:1:2:./.:./.:.:0:0:.:.	19,6,2,1:1:1:2:./.:./.:.:0:0:.:.
chr10_ref_v2	540717	.	CCAGTATCTTAAAGAGAATGTGGATTTTGATGTAATTGTTGGGATT	C	.	ExcRegion	IntersectsRepeat=0;RepeatCorrectionApplied=0	SAC:ACF:DF:PD:GT:SGT:SF:SV:SIG:MT:PAC	19,4,0,3:1:1:2:./.:./.:.:0	10,3,0,0:1:0:2:./.:./.:.:0:0:.:.	5,1,0,0:1:1:2:./.:./.:.:0:0:.:.	13,11,2,3:1:1:2:./.:./.:.:0:0:.:.
chr10_ref_v2	540724	.	C	CCCAACA	.	PASS	IntersectsRepeat=0;RepeatCorrectionApplied=0	SAC:ACF:DF:PD:GT:SGT:SF:SV:SIG:MT:PAC	2,3,5,0:1:1:2:./.:./.:.:0	2,0,4,0:1:1:2:./.:./.:.:0:0:.:.	0,0,1,0:0:1:2:./.:./.:.:0:0:.:.	2,3,5,3:1:1:2:./.:./.:.:0:0:.:.
chr10_ref_v2	540766	.	TTGTGATTAAGGCTATAATATTAGGTATGTAGAAAGTACTAGAAG	T	.	ExcRegion	IntersectsRepeat=1;RepeatCorrectionApplied=1	SAC:ACF:DF:PD:GT:SGT:SF:SV:SIG:MT:PAC	0,2,0,3:1:1:2:./.:./.:.:0	0,2,0,0:0:1:2:./.:./.:.:0:0:.:.	0,1,0,0:0:1:2:./.:./.:.:0:0:.:.	0,7,2,4:1:1:2:./.:./.:.:0:0:.:.
chr10_ref_v2	540768	.	G	T	.	ExcRegion	IntersectsRepeat=1;RepeatCorrectionApplied=0	SAC:ACF:DF:PD:GT:SGT:SF:SV:SIG:MT:PAC	0,3,0,1:1:1:2:./.:./.:.:0	0,0,0,1:0:1:2:./.:./.:.:0:0:.:.	0,0,0,1:0:1:2:./.:./.:.:0:0:.:.	2,4,0,6:1:1:2:./.:./.:.:0:0:.:.
chr10_ref_v2	540769	.	TGA	T	.	ExcRegion	IntersectsRepeat=1;RepeatCorrectionApplied=0	SAC:ACF:DF:PD:GT:SGT:SF:SV:SIG:MT:PAC	0,3,0,1:1:1:2:./.:./.:.:0	0,0,0,1:0:1:2:./.:./.:.:0:0:.:.	0,0,0,1:0:1:2:./.:./.:.:0:0:.:.	2,4,0,6:1:1:2:./.:./.:.:0:0:.:.
chr10_ref_v2	540772	.	T	TTA	.	ExcRegion	IntersectsRepeat=0;RepeatCorrectionApplied=0	SAC:ACF:DF:PD:GT:SGT:SF:SV:SIG:MT:PAC	0,3,0,1:1:1:2:./.:./.:.:0	0,0,0,1:0:1:2:./.:./.:.:0:0:.:.	0,0,0,1:0:1:2:./.:./.:.:0:0:.:.	2,4,0,6:1:1:2:./.:./.:.:0:0:.:.
chr10_ref_v2	540779	.	T	A	.	ExcRegion	IntersectsRepeat=1;RepeatCorrectionApplied=0	SAC:ACF:DF:PD:GT:SGT:SF:SV:SIG:MT:PAC	0,3,0,1:1:1:2:./.:./.:.:0	0,0,0,1:0:1:2:./.:./.:.:0:0:.:.	0,0,0,1:0:1:2:./.:./.:.:0:0:.:.	2,4,0,6:1:1:2:./.:./.:.:0:0:.:.
chr10_ref_v2	540799	.	A	T	.	ExcRegion	IntersectsRepeat=0;RepeatCorrectionApplied=0	SAC:ACF:DF:PD:GT:SGT:SF:SV:SIG:MT:PAC	0,3,0,1:1:1:2:./.:./.:.:0	0,0,0,1:0:1:2:./.:./.:.:0:0:.:.	0,0,0,1:0:1:2:./.:./.:.:0:0:.:.	2,4,0,7:1:1:2:./.:./.:.:0:0:.:.
chr10_ref_v2	540800	.	AG	A	.	ExcRegion	IntersectsRepeat=0;RepeatCorrectionApplied=0	SAC:ACF:DF:PD:GT:SGT:SF:SV:SIG:MT:PAC	0,3,0,1:1:1:2:./.:./.:.:0	0,0,0,1:0:1:2:./.:./.:.:0:0:.:.	0,0,0,1:0:1:2:./.:./.:.:0:0:.:.	2,4,0,7:1:1:2:./.:./.:.:0:0:.:.
chr10_ref_v2	540814	.	TCCTC	T	.	ExcRegion	IntersectsRepeat=1;RepeatCorrectionApplied=0	SAC:ACF:DF:PD:GT:SGT:SF:SV:SIG:MT:PAC	0,3,0,3:1:1:2:./.:./.:.:0	0,2,0,0:0:1:2:./.:./.:.:0:0:.:.	0,2,0,0:0:1:2:./.:./.:.:0:0:.:.	0,7,2,4:1:1:2:./.:./.:.:0:0:.:.
chr10_ref_v2	540819	.	C	G	.	ExcRegion	IntersectsRepeat=1;RepeatCorrectionApplied=0	SAC:ACF:DF:PD:GT:SGT:SF:SV:SIG:MT:PAC	0,3,0,3:1:1:2:./.:./.:.:0	0,0,0,2:0:1:2:./.:./.:.:0:0:.:.	0,0,0,2:0:1:2:./.:./.:.:0:0:.:.	2,4,0,7:1:1:2:./.:./.:.:0:0:.:.
chr10_ref_v2	540820	.	AGGATTTAG	A	.	ExcRegion	IntersectsRepeat=0;RepeatCorrectionApplied=0	SAC:ACF:DF:PD:GT:SGT:SF:SV:SIG:MT:PAC	0,3,0,3:1:1:2:./.:./.:.:0	0,2,0,0:0:1:2:./.:./.:.:0:0:.:.	0,3,0,0:0:1:2:./.:./.:.:0:0:.:.	0,7,2,4:1:1:2:./.:./.:.:0:0:.:.
chr10_ref_v2	540858	.	C	T	.	ExcRegion	IntersectsRepeat=1;RepeatCorrectionApplied=0	SAC:ACF:DF:PD:GT:SGT:SF:SV:SIG:MT:PAC	0,4,0,4:1:1:2:./.:./.:.:0	0,0,0,1:0:1:2:./.:./.:.:0:0:.:.	0,0,0,3:0:1:2:./.:./.:.:0:0:.:.	0,6,0,2:1:1:2:./.:./.:.:0:0:.:.
chr10_ref_v2	543234	.	GAGTGACATTATTATGTTGAACTAGTAACACCCTTTTGTGGATTCCTACATACCCAGAGAGAACTCCT	G	.	ExcRegion	IntersectsRepeat=0;RepeatCorrectionApplied=0	SAC:ACF:DF:PD:GT:SGT:SF:SV:SIG:MT:PAC	0,0,60,65:1:1:2:./.:./.:.:0	0,0,17,14:1:1:2:./.:./.:.:0:0:.:.	0,1,25,31:1:1:2:./.:./.:.:0:0:.:.	0,3,52,87:1:1:2:./.:./.:.:0:0:.:.
chr10_ref_v2	543546	.	GTGAC	G	.	PASS	IntersectsRepeat=1;RepeatCorrectionApplied=1	SAC:ACF:DF:PD:GT:SGT:SF:SV:SIG:MT:PAC	0,0,57,108:1:1:2:1/1:./.:.:0	0,0,10,19:1:1:2:1/1:./.:.:0:0:.:.	0,0,44,49:1:1:2:1/1:./.:.:0:0:.:.	0,0,118,119:1:1:2:1/1:./.:.:0:0:.:.
chr10_ref_v2	549750	.	CT	C	.	PASS	IntersectsRepeat=1;RepeatCorrectionApplied=1	SAC:ACF:DF:PD:GT:SGT:SF:SV:SIG:MT:PAC	4,4,53,57:1:1:2:1/1:./.:.:0	1,2,9,13:1:1:2:1/1:0/1:0.125:0:0:.:.	3,1,21,23:1:1:2:1/1:0/1:0.125:0:0:.:.	5,4,70,55:1:1:2:1/1:./.:.:0:0:.:.
chr10_ref_v2	556532	.	A	C	.	ExcRegion	IntersectsRepeat=0;RepeatCorrectionApplied=0	SAC:ACF:DF:PD:GT:SGT:SF:SV:SIG:MT:PAC	113,24,0,38:1:1:2:./.:./.:.:0	23,10,0,3:1:1:2:./.:./.:.:0:0:.:.	63,27,0,16:1:1:2:./.:./.:.:0:0:.:.	164,65,0,26:1:1:2:./.:./.:.:0:0:.:.
chr10_ref_v2	566511	.	G	GTAT	.	PASS	IntersectsRepeat=1;RepeatCorrectionApplied=1	SAC:ACF:DF:PD:GT:SGT:SF:SV:SIG:MT:PAC	1,0,98,87:1:1:2:1/1:./.:.:0	1,1,28,22:1:1:2:1/1:./.:.:0:0:.:.	1,1,24,37:1:1:2:1/1:./.:.:0:0:.:.	2,0,102,103:1:1:2:1/1:./.:.:0:0:.:.
chr10_ref_v2	569148	.	T	G	.	PASS	IntersectsRepeat=1;RepeatCorrectionApplied=0	SAC:ACF:DF:PD:GT:SGT:SF:SV:SIG:MT:PAC	30,148,71,0:1:1:2:0/0:0/1:0.5:0	9,26,9,0:1:1:2:0/0:0/1:0.5:0:0:.:.	18,50,23,0:1:1:2:0/0:0/1:0.5:0:0:.:.	54,138,51,0:1:1:2:0/0:0/1:0.5:0:0:.:.
chr10_ref_v2	570197	.	G	GT,GTT	.	PASS	IntersectsRepeat=1;RepeatCorrectionApplied=1	SAC:ACF:DF:PD:GT:SGT:SF:SV:SIG:MT:PAC	1,0,9,14,82,80:1:1:2:2/2:1/2:0.125:0	0,0,1,1,21,14:1:1:2:2/2:./.:.:0:0:.:.	0,0,5,2,28,43:1:1:2:2/2:./.:.:0:0:.:.	1,1,4,6,95,92:1:1:2:2/2:./.:.:0:0:.:.
chr10_ref_v2	570384	.	AAT	A	.	PASS	IntersectsRepeat=1;RepeatCorrectionApplied=0	SAC:ACF:DF:PD:GT:SGT:SF:SV:SIG:MT:PAC	6,2,51,47:1:1:2:1/1:0/1:0.125:0	2,1,6,15:1:1:2:1/1:0/1:0.25:0:0:.:.	0,1,28,19:1:1:2:1/1:./.:.:0:0:.:.	4,3,77,56:1:1:2:1/1:0/1:0.125:0:0:.:.
chr10_ref_v2	574850	.	G	GAA	.	PASS	IntersectsRepeat=1;RepeatCorrectionApplied=1	SAC:ACF:DF:PD:GT:SGT:SF:SV:SIG:MT:PAC	0,0,81,52:1:1:2:1/1:./.:.:0	1,1,10,16:1:1:2:1/1:0/1:0.125:0:0:.:.	0,0,36,40:1:1:2:1/1:./.:.:0:0:.:.	0,2,69,63:1:1:2:1/1:./.:.:0:0:.:.
chr10_ref_v2	576622	.	A	AATATATATATATATATATATAT,AATATATATATATATATATATATAT	.	PASS	IntersectsRepeat=1;RepeatCorrectionApplied=1	SAC:ACF:DF:PD:GT:SGT:SF:SV:SIG:MT:PAC	0,0,2,2,1,0:1:1:2:./.:./.:.:0	0,0,0,4,0,0:0:0:2:./.:./.:.:0:0:.:.	0,0,1,1,0,0:1:1:2:./.:./.:.:0:0:.:.	0,1,6,8,1,1:1:1:2:./.:./.:.:0:0:.:.
chr10_ref_v2	579845	.	C	CT	.	PASS	IntersectsRepeat=1;RepeatCorrectionApplied=1	SAC:ACF:DF:PD:GT:SGT:SF:SV:SIG:MT:PAC	5,64,6,10:1:1:2:0/0:0/1:0.25:0	1,10,2,1:1:0:2:./.:./.:.:0:0:.:.	2,22,4,5:1:1:2:0/0:0/1:0.5:0:0:.:.	9,76,12,12:1:1:2:0/0:0/1:0.25:0:0:.:.
chr10_ref_v2	593782	.	ATTGTTGTTGTTG	A	.	PASS	IntersectsRepeat=1;RepeatCorrectionApplied=1	SAC:ACF:DF:PD:GT:SGT:SF:SV:SIG:MT:PAC	0,0,97,103:1:1:2:1/1:./.:.:0	0,0,26,10:1:1:2:1/1:./.:.:0:0:.:.	0,1,45,47:1:1:2:1/1:./.:.:0:0:.:.	0,0,114,93:1:1:2:1/1:./.:.:0:0:.:.
chr10_ref_v2	617624	.	A	ATTTT,ATTTTT	.	PASS	IntersectsRepeat=1;RepeatCorrectionApplied=1	SAC:ACF:DF:PD:GT:SGT:SF:SV:SIG:MT:PAC	1,0,19,24,60,55:1:1:2:2/2:1/2:0.25:0	0,1,1,5,10,8:1:1:2:2/2:1/2:0.125:0:0:.:.	0,0,9,3,14,13:1:1:2:2/2:1/2:0.5:0:0:.:.	1,0,19,23,56,59:1:1:2:2/2:1/2:0.25:0:0:.:.
chr10_ref_v2	628396	.	C	G	.	PASS	IntersectsRepeat=1;RepeatCorrectionApplied=0	SAC:ACF:DF:PD:GT:SGT:SF:SV:SIG:MT:PAC	21,14,0,19:1:1:2:0/1:0/0:0.25:0	11,5,0,1:1:0:2:./.:./.:.:0:0:.:.	22,5,0,10:1:1:2:0/1:0/0:0.5:0:0:.:.	28,26,0,27:1:1:2:0/1:0/0:0.25:0:0:.:.
chr10_ref_v2	628404	.	C	CAG	.	PASS	IntersectsRepeat=0;RepeatCorrectionApplied=0	SAC:ACF:DF:PD:GT:SGT:SF:SV:SIG:MT:PAC	25,23,0,19:1:1:2:0/0:0/1:0.5:0	9,9,0,1:1:0:2:./.:./.:.:0:0:.:.	20,21,0,10:1:1:2:0/0:0/1:0.5:0:0:.:.	37,31,0,27:1:1:2:0/0:0/1:0.5:0:0:.:.
chr10_ref_v2	628406	.	A	ATTCCTG	.	PASS	IntersectsRepeat=0;RepeatCorrectionApplied=0	SAC:ACF:DF:PD:GT:SGT:SF:SV:SIG:MT:PAC	18,22,0,15:1:1:2:0/0:0/1:0.5:0	2,10,0,1:1:0:2:./.:./.:.:0:0:.:.	6,22,0,9:1:1:2:0/0:0/1:0.5:0:0:.:.	19,32,0,26:1:1:2:0/1:0/0:0.25:0:0:.:.
chr10_ref_v2	629162	.	T	G	.	PASS	IntersectsRepeat=1;RepeatCorrectionApplied=0	SAC:ACF:DF:PD:GT:SGT:SF:SV:SIG:MT:PAC	30,99,77,0:1:1:2:0/1:0/0:0.25:0	3,20,12,0:1:1:2:0/1:0/0:0.25:0:0:.:.	10,28,27,0:1:1:2:0/1:0/0:0.125:0:0:.:.	39,97,61,0:1:1:2:0/1:0/0:0.25:0:0:.:.
chr10_ref_v2	629167	.	C	T	.	PASS	IntersectsRepeat=1;RepeatCorrectionApplied=0	SAC:ACF:DF:PD:GT:SGT:SF:SV:SIG:MT:PAC	56,97,41,0:1:1:2:0/0:0/1:0.5:0	9,20,7,0:1:1:2:0/0:0/1:0.5:0:0:.:.	19,33,18,0:1:1:2:0/0:0/1:0.5:0:0:.:.	68,102,34,0:1:1:2:0/0:0/1:0.25:0:0:.:.
chr10_ref_v2	638791	.	CTT	C	.	PASS	IntersectsRepeat=1;RepeatCorrectionApplied=1	SAC:ACF:DF:PD:GT:SGT:SF:SV:SIG:MT:PAC	62,25,0,5:1:1:2:0/0:0/1:0.125:0	11,8,0,4:1:1:2:0/0:0/1:0.5:0:0:.:.	33,13,0,2:1:1:2:0/0:0/1:0.125:0:0:.:.	64,24,2,11:1:1:2:0/0:0/1:0.25:0:0:.:.
chr10_ref_v2	639590	.	A	ACC	.	PASS	IntersectsRepeat=1;RepeatCorrectionApplied=0	SAC:ACF:DF:PD:GT:SGT:SF:SV:SIG:MT:PAC	17,9,25,32:1:1:2:0/1:1/1:0.25:0	3,0,1,6:1:0:2:./.:./.:.:0:0:.:.	6,2,18,17:1:1:2:1/1:0/1:0.5:0:0:.:.	8,8,44,34:1:1:2:1/1:0/1:0.25:1:0:.:.
chr10_ref_v2	639592	.	A	C	.	PASS	IntersectsRepeat=1;RepeatCorrectionApplied=0	SAC:ACF:DF:PD:GT:SGT:SF:SV:SIG:MT:PAC	25,39,17,9:1:1:2:0/0:0/1:0.5:1	1,6,3,0:1:0:2:./.:./.:.:0:0:.:.	21,17,4,2:1:1:2:0/0:0/1:0.25:0:0:.:.	48,39,6,8:1:1:2:0/0:0/1:0.25:0:0:.:.
chr10_ref_v2	641485	.	T	TA	.	PASS	IntersectsRepeat=1;RepeatCorrectionApplied=1	SAC:ACF:DF:PD:GT:SGT:SF:SV:SIG:MT:PAC	4,2,97,86:1:1:2:1/1:./.:.:0	0,0,17,22:1:1:2:1/1:./.:.:0:0:.:.	2,2,24,39:1:1:2:1/1:./.:.:0:0:.:.	1,0,83,97:1:1:2:1/1:./.:.:0:0:.:.
chr10_ref_v2	658249	.	T	TTC	.	PASS	IntersectsRepeat=1;RepeatCorrectionApplied=1	SAC:ACF:DF:PD:GT:SGT:SF:SV:SIG:MT:PAC	4,7,100,141:1:1:2:1/1:./.:.:0	0,1,13,22:1:1:2:1/1:./.:.:0:0:.:.	0,1,41,71:1:1:2:1/1:./.:.:0:0:.:.	10,8,113,200:1:1:2:1/1:./.:.:0:0:.:.
chr10_ref_v2	666816	.	G	GTATATATATATATATA,GTATATATATATATA,GTATATATATATATATATA	.	PASS	IntersectsRepeat=1;RepeatCorrectionApplied=1	SAC:ACF:DF:PD:GT:SGT:SF:SV:SIG:MT:PAC	0,0,3,9,2,7,4,4:1:1:2:1/3:1/2:0.5:0	0,0,7,5,3,4,0,0:1:0:2:./.:./.:.:0:0:.:.	0,0,2,3,4,4,0,0:1:0:2:./.:./.:.:0:0:.:.	0,0,13,15,9,4,2,1:1:1:2:1/1:1/2:0.25:0:0:.:.
chr10_ref_v2	694152	.	A	G	.	PASS	IntersectsRepeat=0;RepeatCorrectionApplied=0	SAC:ACF:DF:PD:GT:SGT:SF:SV:SIG:MT:PAC	0,0,204,210:1:1:2:1/1:./.:.:0	1,0,39,42:1:1:2:1/1:./.:.:0:0:.:.	0,0,90,83:1:1:2:1/1:./.:.:0:0:.:.	3,0,272,229:1:1:2:1/1:./.:.:0:0:.:.
chr10_ref_v2	701335	.	TCA	T	.	PASS	IntersectsRepeat=1;RepeatCorrectionApplied=1	SAC:ACF:DF:PD:GT:SGT:SF:SV:SIG:MT:PAC	92,64,11,7:1:1:2:0/0:./.:.:0	22,5,4,2:1:1:2:0/0:./.:.:0:0:.:.	45,31,3,1:1:1:2:0/0:./.:.:0:0:.:.	87,109,5,8:1:1:2:0/0:./.:.:0:0:.:.
chr10_ref_v2	714346	.	A	G	.	PASS	IntersectsRepeat=0;RepeatCorrectionApplied=0	SAC:ACF:DF:PD:GT:SGT:SF:SV:SIG:MT:PAC	0,0,142,28:1:1:2:1/1:./.:.:0	0,0,13,2:1:1:2:./.:./.:.:0:0:.:.	1,0,81,43:1:1:2:1/1:./.:.:0:0:.:.	1,0,237,88:1:1:2:1/1:./.:.:0:0:.:.
chr10_ref_v2	714352	.	T	G	.	PASS	IntersectsRepeat=1;RepeatCorrectionApplied=0	SAC:ACF:DF:PD:GT:SGT:SF:SV:SIG:MT:PAC	24,41,82,0:1:1:2:0/1:1/1:0.125:0	2,2,3,0:1:1:2:./.:./.:.:0:0:.:.	13,53,26,0:1:1:2:0/1:0/0:0.5:0:0:.:.	30,105,74,0:1:1:2:0/1:0/0:0.25:0:0:.:.
chr10_ref_v2	714688	.	G	T	.	PASS	IntersectsRepeat=0;RepeatCorrectionApplied=0	SAC:ACF:DF:PD:GT:SGT:SF:SV:SIG:MT:PAC	0,0,0,28:0:1:2:1/1:./.:.:0	0,0,0,0:0:1:2:./.:./.:.:0:0:.:.	0,0,1,12:1:1:2:./.:./.:.:0:0:.:.	0,0,0,34:0:1:2:1/1:./.:.:0:0:.:.
chr10_ref_v2	726958	.	T	C	.	PASS	IntersectsRepeat=1;RepeatCorrectionApplied=0	SAC:ACF:DF:PD:GT:SGT:SF:SV:SIG:MT:PAC	223,160,9,5:1:1:2:0/0:0/1:0.125:0	33,42,2,5:1:1:2:0/0:0/1:0.125:0:0:.:.	95,74,20,6:1:1:2:0/0:0/1:0.25:1:0:.:.	233,179,27,8:1:1:2:0/0:0/1:0.125:1:0:.:.
chr10_ref_v2	727021	.	A	G	.	PASS	IntersectsRepeat=0;RepeatCorrectionApplied=0	SAC:ACF:DF:PD:GT:SGT:SF:SV:SIG:MT:PAC	211,170,12,18:1:1:2:0/0:0/1:0.125:1	39,32,3,9:1:1:2:0/0:0/1:0.25:0:0:.:.	96,74,23,27:1:1:2:0/0:0/1:0.5:1:1:.:	269,184,35,38:1:1:2:0/0:0/1:0.25:1:0:.:.
chr10_ref_v2	727074	.	G	A	.	PASS	IntersectsRepeat=1;RepeatCorrectionApplied=0	SAC:ACF:DF:PD:GT:SGT:SF:SV:SIG:MT:PAC	238,176,7,21:1:1:2:0/0:0/1:0.125:1	35,36,1,6:1:1:2:0/0:0/1:0.25:0:0:.:.	73,88,9,30:1:1:2:0/0:0/1:0.5:1:1:.:	257,219,16,63:1:1:2:0/0:0/1:0.25:1:1:.:
chr10_ref_v2	727080	.	G	A	.	PASS	IntersectsRepeat=1;RepeatCorrectionApplied=0	SAC:ACF:DF:PD:GT:SGT:SF:SV:SIG:MT:PAC	238,182,7,21:1:1:2:0/0:0/1:0.125:1	33,36,1,5:1:1:2:0/0:0/1:0.125:0:0:.:.	77,90,8,30:1:1:2:0/0:0/1:0.5:1:1:.:	262,230,16,61:1:1:2:0/0:0/1:0.25:1:0:.:.
chr10_ref_v2	727083	.	T	C	.	PASS	IntersectsRepeat=0;RepeatCorrectionApplied=0	SAC:ACF:DF:PD:GT:SGT:SF:SV:SIG:MT:PAC	242,188,7,21:1:1:2:0/0:0/1:0.125:1	33,38,1,5:1:1:2:0/0:0/1:0.125:0:0:.:.	75,88,8,29:1:1:2:0/0:0/1:0.5:1:1:.:	260,229,16,61:1:1:2:0/0:0/1:0.25:1:1:.:
chr10_ref_v2	727091	.	T	A	.	PASS	IntersectsRepeat=0;RepeatCorrectionApplied=0	SAC:ACF:DF:PD:GT:SGT:SF:SV:SIG:MT:PAC	245,190,7,20:1:1:2:0/0:0/1:0.125:1	33,36,1,3:1:1:2:0/0:0/1:0.125:0:0:.:.	75,95,6,29:1:1:2:0/0:0/1:0.25:1:1:.:	262,231,16,60:1:1:2:0/0:0/1:0.25:1:1:.:
chr10_ref_v2	727098	.	G	T	.	PASS	IntersectsRepeat=0;RepeatCorrectionApplied=0	SAC:ACF:DF:PD:GT:SGT:SF:SV:SIG:MT:PAC	242,186,7,20:1:1:2:0/0:0/1:0.125:1	33,37,1,3:1:1:2:0/0:0/1:0.125:0:0:.:.	76,91,6,26:1:1:2:0/0:0/1:0.25:1:0:.:.	255,240,15,64:1:1:2:0/0:0/1:0.25:0:1:.:
chr10_ref_v2	727101	.	T	C	.	PASS	IntersectsRepeat=1;RepeatCorrectionApplied=0	SAC:ACF:DF:PD:GT:SGT:SF:SV:SIG:MT:PAC	235,191,7,20:1:1:2:0/0:0/1:0.125:1	33,37,1,3:1:1:2:0/0:0/1:0.125:0:0:.:.	76,90,6,26:1:1:2:0/0:0/1:0.25:1:0:.:.	256,244,15,63:1:1:2:0/0:0/1:0.25:0:1:.:
chr10_ref_v2	727110	.	C	T	.	PASS	IntersectsRepeat=1;RepeatCorrectionApplied=0	SAC:ACF:DF:PD:GT:SGT:SF:SV:SIG:MT:PAC	230,197,1,16:1:1:2:0/0:0/1:0.125:0	28,36,0,3:1:1:2:0/0:0/1:0.125:0:0:.:.	81,89,4,19:1:1:2:0/0:0/1:0.25:1:0:.:.	242,243,7,57:1:1:2:0/0:0/1:0.25:0:1:.:.
chr10_ref_v2	727116	.	G	A	.	PASS	IntersectsRepeat=0;RepeatCorrectionApplied=0	SAC:ACF:DF:PD:GT:SGT:SF:SV:SIG:MT:PAC	233,208,0,15:1:1:2:0/0:0/1:0.125:0	29,40,0,3:1:1:2:0/0:0/1:0.125:0:0:.:.	79,100,3,15:1:1:2:0/0:0/1:0.25:1:0:.:.	242,246,2,52:1:1:2:0/0:0/1:0.25:0:0:.:.
chr10_ref_v2	741275	.	A	T	.	PASS	IntersectsRepeat=0;RepeatCorrectionApplied=0	SAC:ACF:DF:PD:GT:SGT:SF:SV:SIG:MT:PAC	0,0,0,0:0:1:2:./.:./.:.:0	0,0,0,0:0:1:2:./.:./.:.:0:0:.:.	0,0,0,0:0:1:2:./.:./.:.:0:0:.:.	0,0,0,0:0:1:2:./.:./.:.:0:0:.:.
chr10_ref_v2	741279	.	A	T	.	PASS	IntersectsRepeat=0;RepeatCorrectionApplied=0	SAC:ACF:DF:PD:GT:SGT:SF:SV:SIG:MT:PAC	0,0,0,0:0:1:2:./.:./.:.:0	0,0,0,0:0:1:2:./.:./.:.:0:0:.:.	0,0,0,0:0:1:2:./.:./.:.:0:0:.:.	0,0,0,0:0:1:2:./.:./.:.:0:0:.:.
chr10_ref_v2	741289	.	G	A	.	PASS	IntersectsRepeat=0;RepeatCorrectionApplied=0	SAC:ACF:DF:PD:GT:SGT:SF:SV:SIG:MT:PAC	0,0,0,0:0:1:2:./.:./.:.:0	0,0,0,0:0:1:2:./.:./.:.:0:0:.:.	0,0,0,0:0:1:2:./.:./.:.:0:0:.:.	0,0,0,0:0:1:2:./.:./.:.:0:0:.:.
chr10_ref_v2	741840	.	C	T	.	PASS	IntersectsRepeat=0;RepeatCorrectionApplied=0	SAC:ACF:DF:PD:GT:SGT:SF:SV:SIG:MT:PAC	0,1,0,0:0:1:2:./.:./.:.:0	0,0,0,0:0:1:2:./.:./.:.:0:0:.:.	0,0,0,0:0:1:2:./.:./.:.:0:0:.:.	0,0,0,0:0:1:2:./.:./.:.:0:0:.:.
chr10_ref_v2	741841	.	A	T	.	PASS	IntersectsRepeat=0;RepeatCorrectionApplied=0	SAC:ACF:DF:PD:GT:SGT:SF:SV:SIG:MT:PAC	0,1,0,0:0:1:2:./.:./.:.:0	0,0,0,0:0:1:2:./.:./.:.:0:0:.:.	0,0,0,0:0:1:2:./.:./.:.:0:0:.:.	0,0,0,0:0:1:2:./.:./.:.:0:0:.:.
chr10_ref_v2	741842	.	C	G	.	PASS	IntersectsRepeat=0;RepeatCorrectionApplied=0	SAC:ACF:DF:PD:GT:SGT:SF:SV:SIG:MT:PAC	0,1,0,0:0:1:2:./.:./.:.:0	0,0,0,0:0:1:2:./.:./.:.:0:0:.:.	0,0,0,0:0:1:2:./.:./.:.:0:0:.:.	0,0,0,0:0:1:2:./.:./.:.:0:0:.:.
chr10_ref_v2	741847	.	C	G	.	PASS	IntersectsRepeat=0;RepeatCorrectionApplied=0	SAC:ACF:DF:PD:GT:SGT:SF:SV:SIG:MT:PAC	0,1,0,0:0:1:2:./.:./.:.:0	0,0,0,0:0:1:2:./.:./.:.:0:0:.:.	0,0,0,0:0:1:2:./.:./.:.:0:0:.:.	0,0,0,0:0:1:2:./.:./.:.:0:0:.:.
chr10_ref_v2	743440	.	C	G	.	PASS	IntersectsRepeat=0;RepeatCorrectionApplied=0	SAC:ACF:DF:PD:GT:SGT:SF:SV:SIG:MT:PAC	0,0,0,0:0:1:2:./.:./.:.:0	0,0,0,0:0:1:2:./.:./.:.:0:0:.:.	0,0,0,0:0:1:2:./.:./.:.:0:0:.:.	0,0,0,0:0:1:2:./.:./.:.:0:0:.:.
chr10_ref_v2	744167	.	A	G	.	PASS	IntersectsRepeat=1;RepeatCorrectionApplied=0	SAC:ACF:DF:PD:GT:SGT:SF:SV:SIG:MT:PAC	0,0,0,0:0:1:2:./.:./.:.:0	0,0,0,0:0:1:2:./.:./.:.:0:0:.:.	0,0,0,1:0:1:2:./.:./.:.:0:0:.:.	0,0,0,0:0:1:2:./.:./.:.:0:0:.:.
chr10_ref_v2	744198	.	C	T	.	PASS	IntersectsRepeat=1;RepeatCorrectionApplied=0	SAC:ACF:DF:PD:GT:SGT:SF:SV:SIG:MT:PAC	0,0,0,0:0:1:2:./.:./.:.:0	0,0,0,0:0:1:2:./.:./.:.:0:0:.:.	0,0,0,1:0:1:2:./.:./.:.:0:0:.:.	0,1,0,0:0:1:2:./.:./.:.:0:0:.:.
chr11_ref_v2	51	.	C	A	.	ExcRegion	IntersectsRepeat=1;RepeatCorrectionApplied=0	SAC:ACF:DF:PD:GT:SGT:SF:SV:SIG:MT:PAC	0,0,70,1:1:1:2:./.:./.:.:0	0,0,4,0:0:1:2:./.:./.:.:0:0:.:.	1,1,33,3:1:1:2:./.:./.:.:0:0:.:.	0,0,63,0:0:1:2:./.:./.:.:0:0:.:.
chr11_ref_v2	265	.	A	C	.	ExcRegion	IntersectsRepeat=0;RepeatCorrectionApplied=0	SAC:ACF:DF:PD:GT:SGT:SF:SV:SIG:MT:PAC	130,18,0,30:1:1:2:./.:./.:.:0	12,2,0,1:1:1:2:./.:./.:.:0:0:.:.	54,42,0,9:1:1:2:./.:./.:.:0:0:.:.	162,70,1,31:1:1:2:./.:./.:.:0:0:.:.
chr11_ref_v2	469	.	C	A	.	ExcRegion	IntersectsRepeat=1;RepeatCorrectionApplied=0	SAC:ACF:DF:PD:GT:SGT:SF:SV:SIG:MT:PAC	0,0,35,116:1:1:2:./.:./.:.:0	0,0,7,7:1:1:2:./.:./.:.:0:0:.:.	0,0,21,45:1:1:2:./.:./.:.:0:0:.:.	0,0,44,97:1:1:2:./.:./.:.:0:0:.:.
chr11_ref_v2	489	.	T	C	.	ExcRegion	IntersectsRepeat=1;RepeatCorrectionApplied=0	SAC:ACF:DF:PD:GT:SGT:SF:SV:SIG:MT:PAC	0,0,58,94:1:1:2:./.:./.:.:0	0,0,10,5:1:1:2:./.:./.:.:0:0:.:.	0,0,19,31:1:1:2:./.:./.:.:0:0:.:.	0,0,42,80:1:1:2:./.:./.:.:0:0:.:.
chr11_ref_v2	508	.	T	G	.	ExcRegion	IntersectsRepeat=1;RepeatCorrectionApplied=0	SAC:ACF:DF:PD:GT:SGT:SF:SV:SIG:MT:PAC	0,0,83,95:1:1:2:./.:./.:.:0	1,0,12,5:1:1:2:./.:./.:.:0:0:.:.	0,0,23,32:1:1:2:./.:./.:.:0:0:.:.	0,0,52,93:1:1:2:./.:./.:.:0:0:.:.
chr11_ref_v2	4693	.	A	C	.	PASS	IntersectsRepeat=0;RepeatCorrectionApplied=0	SAC:ACF:DF:PD:GT:SGT:SF:SV:SIG:MT:PAC	147,33,0,44:1:1:2:0/0:0/1:0.5:0	34,4,0,4:1:1:2:0/0:0/1:0.25:0:0:.:.	48,21,0,9:1:1:2:0/0:0/1:0.25:0:0:.:.	177,59,0,32:1:1:2:0/0:0/1:0.25:0:0:.:.
chr11_ref_v2	26590	.	CATAT	C,CAT	.	PASS	IntersectsRepeat=1;RepeatCorrectionApplied=1	SAC:ACF:DF:PD:GT:SGT:SF:SV:SIG:MT:PAC	37,32,1,1,10,7:1:1:2:0/0:./.:.:0	10,9,2,6,0,3:1:1:2:0/0:0/1:0.5:0:0:.:.	16,16,3,0,3,4:1:1:2:0/0:0/1:0.25:0:0:.:.	41,41,1,3,6,11:1:1:2:0/0:0/1:0.125:0:0:.:.
chr11_ref_v2	36587	.	CAT	C	.	PASS	IntersectsRepeat=1;RepeatCorrectionApplied=1	SAC:ACF:DF:PD:GT:SGT:SF:SV:SIG:MT:PAC	17,24,11,7:1:1:2:0/0:0/1:0.25:0	13,12,9,4:1:1:2:0/0:0/1:0.5:0:0:.:.	17,8,3,5:1:1:2:0/0:0/1:0.125:0:0:.:.	36,32,11,6:1:1:2:0/0:./.:.:0:0:.:.
chr11_ref_v2	67772	.	C	CTTT	.	PASS	IntersectsRepeat=1;RepeatCorrectionApplied=1	SAC:ACF:DF:PD:GT:SGT:SF:SV:SIG:MT:PAC	0,11,2,16:1:1:2:0/1:1/1:0.25:0	0,3,1,0:1:0:2:./.:./.:.:0:0:.:.	1,6,2,4:1:0:2:./.:./.:.:0:0:.:.	0,23,1,23:1:1:2:0/1:./.:.:0:0:.:.
chr11_ref_v2	67897	.	A	C	.	PASS	IntersectsRepeat=1;RepeatCorrectionApplied=0	SAC:ACF:DF:PD:GT:SGT:SF:SV:SIG:MT:PAC	0,0,113,81:1:1:2:1/1:./.:.:0	0,0,13,17:1:1:2:1/1:./.:.:0:0:.:.	0,0,41,38:1:1:2:1/1:./.:.:0:0:.:.	1,0,141,102:1:1:2:1/1:./.:.:0:0:.:.
chr11_ref_v2	68755	.	T	G	.	PASS	IntersectsRepeat=1;RepeatCorrectionApplied=0	SAC:ACF:DF:PD:GT:SGT:SF:SV:SIG:MT:PAC	36,56,28,0:1:1:2:0/0:0/1:0.5:0	3,3,4,0:1:0:2:./.:./.:.:0:0:.:.	19,32,2,0:1:1:2:0/0:0/1:0.125:0:0:.:.	61,52,15,0:1:1:2:0/0:0/1:0.25:0:0:.:.
chr11_ref_v2	78801	.	TTA	T	.	PASS	IntersectsRepeat=1;RepeatCorrectionApplied=1	SAC:ACF:DF:PD:GT:SGT:SF:SV:SIG:MT:PAC	53,32,4,6:1:1:2:0/0:./.:.:0	20,16,1,5:1:1:2:0/0:./.:.:0:0:.:.	25,19,1,4:1:1:2:0/0:./.:.:0:0:.:.	51,42,5,6:1:1:2:0/0:./.:.:0:0:.:.
chr11_ref_v2	80907	.	CT	C	.	PASS	IntersectsRepeat=1;RepeatCorrectionApplied=1	SAC:ACF:DF:PD:GT:SGT:SF:SV:SIG:MT:PAC	128,135,4,8:1:1:2:0/0:./.:.:0	26,21,3,5:1:1:2:0/0:0/1:0.25:0:0:.:.	41,66,6,3:1:1:2:0/0:0/1:0.125:0:0:.:.	126,136,5,14:1:1:2:0/0:./.:.:0:0:.:.
chr11_ref_v2	114778	.	C	CAT	.	PASS	IntersectsRepeat=1;RepeatCorrectionApplied=1	SAC:ACF:DF:PD:GT:SGT:SF:SV:SIG:MT:PAC	9,5,58,49:1:1:2:1/1:./.:.:0	3,4,16,11:1:1:2:1/1:0/1:0.25:0:0:.:.	2,3,26,18:1:1:2:1/1:./.:.:0:0:.:.	10,5,65,39:1:1:2:1/1:./.:.:0:0:.:.
chr11_ref_v2	134471	.	AT	A	.	PASS	IntersectsRepeat=1;RepeatCorrectionApplied=1	SAC:ACF:DF:PD:GT:SGT:SF:SV:SIG:MT:PAC	96,65,5,7:1:1:2:0/0:./.:.:0	11,5,2,6:1:1:2:0/0:0/1:0.5:0:0:.:.	40,31,4,9:1:1:2:0/0:0/1:0.125:0:0:.:.	93,101,9,8:1:1:2:0/0:./.:.:0:0:.:.
chr11_ref_v2	136107	.	CAT	C	.	PASS	IntersectsRepeat=1;RepeatCorrectionApplied=1	SAC:ACF:DF:PD:GT:SGT:SF:SV:SIG:MT:PAC	51,31,4,6:1:1:2:0/0:./.:.:0	21,17,3,1:1:1:2:0/0:./.:.:0:0:.:.	11,14,1,0:1:1:2:0/0:./.:.:0:0:.:.	47,32,7,9:1:1:2:0/0:./.:.:0:0:.:.
chr11_ref_v2	164848	.	CTATATATATATATATATATA	C	.	PASS	IntersectsRepeat=1;RepeatCorrectionApplied=1	SAC:ACF:DF:PD:GT:SGT:SF:SV:SIG:MT:PAC	1,0,89,50:1:1:2:1/1:./.:.:0	0,0,15,15:1:1:2:1/1:./.:.:0:0:.:.	0,0,31,23:1:1:2:1/1:./.:.:0:0:.:.	0,0,85,45:1:1:2:1/1:./.:.:0:0:.:.
chr11_ref_v2	168999	.	T	TAATAAATA	.	PASS	IntersectsRepeat=1;RepeatCorrectionApplied=1	SAC:ACF:DF:PD:GT:SGT:SF:SV:SIG:MT:PAC	0,0,28,31:1:1:2:1/1:./.:.:0	0,3,11,12:1:1:2:1/1:0/1:0.25:0:0:.:.	0,0,9,13:1:1:2:1/1:./.:.:0:0:.:.	0,0,18,29:1:1:2:1/1:./.:.:0:0:.:.
chr11_ref_v2	179252	.	T	TTATATATATA,TTATATATATATA	.	PASS	IntersectsRepeat=1;RepeatCorrectionApplied=1	SAC:ACF:DF:PD:GT:SGT:SF:SV:SIG:MT:PAC	0,0,6,7,31,20:1:1:2:2/2:./.:.:0	0,0,1,1,9,7:1:0:2:./.:./.:.:0:0:.:.	0,0,2,5,9,11:1:1:2:2/2:1/2:0.25:0:0:.:.	0,0,7,13,28,29:1:1:2:2/2:1/2:0.25:0:0:.:.
chr11_ref_v2	179921	.	A	C	.	PASS	IntersectsRepeat=0;RepeatCorrectionApplied=0	SAC:ACF:DF:PD:GT:SGT:SF:SV:SIG:MT:PAC	171,42,0,47:1:1:2:0/0:0/1:0.5:0	21,5,0,1:1:1:2:0/0:0/1:0.125:0:0:.:.	82,44,0,10:1:1:2:0/0:0/1:0.125:0:0:.:.	205,87,0,26:1:1:2:0/0:0/1:0.125:0:0:.:.
chr11_ref_v2	182672	.	GT	G	.	PASS	IntersectsRepeat=1;RepeatCorrectionApplied=1	SAC:ACF:DF:PD:GT:SGT:SF:SV:SIG:MT:PAC	113,88,10,10:1:1:2:0/0:0/1:0.125:0	27,8,1,5:1:1:2:0/0:0/1:0.25:0:0:.:.	34,53,11,5:1:1:2:0/0:0/1:0.25:0:0:.:.	98,82,14,8:1:1:2:0/0:0/1:0.125:0:0:.:.
chr11_ref_v2	184506	.	G	GTAATAATAATAATAATTATAATAA	.	PASS	IntersectsRepeat=1;RepeatCorrectionApplied=1	SAC:ACF:DF:PD:GT:SGT:SF:SV:SIG:MT:PAC	0,0,4,9:1:1:2:./.:./.:.:0	0,1,2,3:1:0:2:./.:./.:.:0:0:.:.	0,0,2,2:1:0:2:./.:./.:.:0:0:.:.	0,1,7,10:1:0:2:./.:./.:.:0:0:.:.
chr11_ref_v2	188683	.	C	CA	.	PASS	IntersectsRepeat=1;RepeatCorrectionApplied=1	SAC:ACF:DF:PD:GT:SGT:SF:SV:SIG:MT:PAC	51,1,3,17:1:1:2:0/0:0/1:0.5:0	13,4,1,2:1:1:2:0/0:0/1:0.25:0:0:.:.	30,6,1,7:1:1:2:0/0:0/1:0.25:0:0:.:.	99,6,7,13:1:1:2:0/0:0/1:0.25:0:0:.:.
chr11_ref_v2	196217	.	GA	G	.	PASS	IntersectsRepeat=1;RepeatCorrectionApplied=1	SAC:ACF:DF:PD:GT:SGT:SF:SV:SIG:MT:PAC	41,47,6,16:1:1:2:0/0:0/1:0.125:0	8,9,2,1:1:1:2:0/0:./.:.:0:0:.:.	26,26,9,4:1:1:2:0/0:./.:.:0:0:.:.	59,72,21,10:1:1:2:0/0:./.:.:0:0:.:.
chr11_ref_v2	200392	.	A	AGTTT	.	PASS	IntersectsRepeat=0;RepeatCorrectionApplied=0	SAC:ACF:DF:PD:GT:SGT:SF:SV:SIG:MT:PAC	18,19,0,14:1:1:2:0/0:0/1:0.5:0	14,10,0,3:1:1:2:0/0:0/1:0.25:0:0:.:.	13,17,0,3:1:1:2:0/0:0/1:0.25:0:0:.:.	20,22,0,8:1:1:2:0/0:0/1:0.25:0:0:.:.
chr11_ref_v2	200393	.	A	ACCTTT	.	PASS	IntersectsRepeat=0;RepeatCorrectionApplied=0	SAC:ACF:DF:PD:GT:SGT:SF:SV:SIG:MT:PAC	7,18,0,10:1:1:2:0/0:0/1:0.5:0	0,11,0,3:1:0:2:./.:./.:.:0:0:.:.	2,17,0,3:1:1:2:0/0:0/1:0.25:0:0:.:.	2,23,0,8:1:1:2:0/0:0/1:0.5:0:0:.:.
chr11_ref_v2	207676	.	TA	T	.	PASS	IntersectsRepeat=1;RepeatCorrectionApplied=1	SAC:ACF:DF:PD:GT:SGT:SF:SV:SIG:MT:PAC	58,90,10,10:1:1:2:0/0:0/1:0.125:0	12,15,1,2:1:1:2:0/0:./.:.:0:0:.:.	26,33,3,4:1:1:2:0/0:./.:.:0:0:.:.	65,95,7,16:1:1:2:0/0:0/1:0.125:0:0:.:.
chr11_ref_v2	216761	.	G	GA	.	PASS	IntersectsRepeat=1;RepeatCorrectionApplied=1	SAC:ACF:DF:PD:GT:SGT:SF:SV:SIG:MT:PAC	60,16,3,9:1:1:2:0/0:0/1:0.125:0	8,4,0,2:1:0:2:./.:./.:.:0:0:.:.	28,14,1,4:1:1:2:0/0:./.:.:0:0:.:.	61,46,3,8:1:1:2:0/0:./.:.:0:0:.:.
chr11_ref_v2	217084	.	T	G	.	PASS	IntersectsRepeat=1;RepeatCorrectionApplied=0	SAC:ACF:DF:PD:GT:SGT:SF:SV:SIG:MT:PAC	25,139,63,0:1:1:2:0/0:0/1:0.5:0	2,24,5,0:1:1:2:0/0:0/1:0.5:0:0:.:.	20,61,9,0:1:1:2:0/0:0/1:0.25:0:0:.:.	46,152,37,0:1:1:2:0/0:0/1:0.25:0:0:.:.
chr11_ref_v2	223624	.	A	C	.	PASS	IntersectsRepeat=0;RepeatCorrectionApplied=0	SAC:ACF:DF:PD:GT:SGT:SF:SV:SIG:MT:PAC	145,19,0,29:1:1:2:0/0:0/1:0.25:0	29,5,0,4:1:1:2:0/0:0/1:0.25:0:0:.:.	61,19,0,9:1:1:2:0/0:0/1:0.25:0:0:.:.	159,40,0,32:1:1:2:0/0:0/1:0.25:0:0:.:.
chr11_ref_v2	251252	.	T	C	.	PASS	IntersectsRepeat=1;RepeatCorrectionApplied=0	SAC:ACF:DF:PD:GT:SGT:SF:SV:SIG:MT:PAC	132,5,0,22:1:1:2:0/0:0/1:0.25:0	25,4,0,3:1:1:2:0/0:0/1:0.25:0:0:.:.	56,11,0,1:1:1:2:0/0:./.:.:0:0:.:.	182,18,0,12:1:1:2:0/0:0/1:0.125:0:0:.:.
chr11_ref_v2	273433	.	G	GCAATGA	.	PASS	IntersectsRepeat=0;RepeatCorrectionApplied=0	SAC:ACF:DF:PD:GT:SGT:SF:SV:SIG:MT:PAC	0,0,125,166:1:1:2:1/1:./.:.:0	0,0,16,16:1:1:2:1/1:./.:.:0:0:.:.	0,0,53,62:1:1:2:1/1:./.:.:0:0:.:.	0,0,157,145:1:1:2:1/1:./.:.:0:0:.:.
chr11_ref_v2	279816	.	GA	G	.	PASS	IntersectsRepeat=1;RepeatCorrectionApplied=1	SAC:ACF:DF:PD:GT:SGT:SF:SV:SIG:MT:PAC	77,98,7,10:1:1:2:0/0:./.:.:0	13,17,0,1:1:1:2:0/0:./.:.:0:0:.:.	33,37,4,4:1:1:2:0/0:./.:.:0:0:.:.	70,89,8,17:1:1:2:0/0:./.:.:0:0:.:.
chr11_ref_v2	280594	.	GAT	G	.	PASS	IntersectsRepeat=1;RepeatCorrectionApplied=1	SAC:ACF:DF:PD:GT:SGT:SF:SV:SIG:MT:PAC	45,61,1,2:1:1:2:0/0:./.:.:0	0,0,0,0:0:0:2:./.:./.:.:0:0:.:.	17,19,1,1:1:1:2:0/0:./.:.:0:0:.:.	59,54,6,6:1:1:2:0/0:0/1:0.125:0:0:.:.
chr11_ref_v2	286102	.	TA	T	.	PASS	IntersectsRepeat=1;RepeatCorrectionApplied=1	SAC:ACF:DF:PD:GT:SGT:SF:SV:SIG:MT:PAC	64,72,11,5:1:1:2:0/0:./.:.:0	11,20,2,5:1:1:2:0/0:0/1:0.125:0:0:.:.	27,34,4,1:1:1:2:0/0:./.:.:0:0:.:.	68,61,5,5:1:1:2:0/0:./.:.:0:0:.:.
chr11_ref_v2	320477	.	GTT	G,GTTT	.	PASS	IntersectsRepeat=1;RepeatCorrectionApplied=1	SAC:ACF:DF:PD:GT:SGT:SF:SV:SIG:MT:PAC	3,10,2,5,6,3:1:1:2:0/2:0/1:0.5:0	3,1,0,3,0,0:1:0:2:./.:./.:.:0:0:.:.	0,2,3,2,2,2:1:0:2:./.:./.:.:0:0:.:.	6,12,5,4,4,4:1:1:2:0/2:0/1:0.5:0:0:.:.
chr11_ref_v2	334757	.	GA	G	.	PASS	IntersectsRepeat=1;RepeatCorrectionApplied=1	SAC:ACF:DF:PD:GT:SGT:SF:SV:SIG:MT:PAC	62,51,13,9:1:1:2:0/0:./.:.:0	6,13,5,4:1:1:2:0/0:0/1:0.5:0:0:.:.	28,20,2,3:1:1:2:0/0:./.:.:0:0:.:.	73,75,13,9:1:1:2:0/0:./.:.:0:0:.:.
chr11_ref_v2	354836	.	G	GA	.	PASS	IntersectsRepeat=1;RepeatCorrectionApplied=1	SAC:ACF:DF:PD:GT:SGT:SF:SV:SIG:MT:PAC	36,30,5,7:1:1:2:0/0:0/1:0.125:0	5,10,0,1:1:0:2:./.:./.:.:0:0:.:.	25,25,3,5:1:1:2:0/0:0/1:0.125:0:0:.:.	57,58,6,4:1:1:2:0/0:./.:.:0:0:.:.
chr11_ref_v2	366365	.	A	C	.	PASS	IntersectsRepeat=0;RepeatCorrectionApplied=0	SAC:ACF:DF:PD:GT:SGT:SF:SV:SIG:MT:PAC	121,44,0,38:1:1:2:0/0:0/1:0.5:0	16,4,0,8:1:1:2:0/1:0/0:0.25:0:0:.:.	44,34,0,6:1:1:2:0/0:0/1:0.125:0:0:.:.	175,90,2,18:1:1:2:0/0:0/1:0.125:0:0:.:.
chr11_ref_v2	384757	.	C	CTTT	.	PASS	IntersectsRepeat=1;RepeatCorrectionApplied=1	SAC:ACF:DF:PD:GT:SGT:SF:SV:SIG:MT:PAC	6,3,14,1:1:1:2:0/1:1/1:0.25:0	0,1,2,0:1:0:2:./.:./.:.:0:0:.:.	4,2,4,3:1:0:2:./.:./.:.:0:0:.:.	12,3,7,6:1:1:2:0/1:0/0:0.125:0:0:.:.
chr11_ref_v2	415323	.	T	G	.	PASS	IntersectsRepeat=0;RepeatCorrectionApplied=0	SAC:ACF:DF:PD:GT:SGT:SF:SV:SIG:MT:PAC	25,167,67,0:1:1:2:0/0:0/1:0.5:0	5,34,7,0:1:1:2:0/0:0/1:0.25:0:0:.:.	12,51,23,0:1:1:2:0/0:0/1:0.5:0:0:.:.	53,128,56,0:1:1:2:0/0:0/1:0.5:0:0:.:.
chr11_ref_v2	451222	.	GGAACAC	G	.	PASS	IntersectsRepeat=0;RepeatCorrectionApplied=0	SAC:ACF:DF:PD:GT:SGT:SF:SV:SIG:MT:PAC	0,1,93,162:1:1:2:1/1:./.:.:0	0,0,16,15:1:1:2:1/1:./.:.:0:0:.:.	0,0,44,69:1:1:2:1/1:./.:.:0:0:.:.	1,0,135,148:1:1:2:1/1:./.:.:0:0:.:.
chr11_ref_v2	464826	.	G	GTA,GTATA	.	PASS	IntersectsRepeat=1;RepeatCorrectionApplied=1	SAC:ACF:DF:PD:GT:SGT:SF:SV:SIG:MT:PAC	1,0,2,3,12,15:1:1:2:2/2:0/2:0.125:0	1,1,1,2,6,8:1:0:2:./.:./.:.:0:0:.:.	0,1,1,2,5,5:1:1:2:./.:./.:.:0:0:.:.	0,1,2,4,12,27:1:1:2:2/2:./.:.:0:0:.:.
chr11_ref_v2	517796	.	C	T	.	PASS	IntersectsRepeat=1;RepeatCorrectionApplied=0	SAC:ACF:DF:PD:GT:SGT:SF:SV:SIG:MT:PAC	51,45,26,5:1:1:2:0/0:0/1:0.5:0	10,9,4,1:1:1:2:0/0:0/1:0.5:0:0:.:.	7,13,6,0:1:1:2:0/0:0/1:0.5:0:0:.:.	46,46,19,2:1:1:2:0/0:0/1:0.5:0:0:.:.
chr11_ref_v2	517798	.	TCACTAC	T	.	PASS	IntersectsRepeat=1;RepeatCorrectionApplied=0	SAC:ACF:DF:PD:GT:SGT:SF:SV:SIG:MT:PAC	77,48,9,5:1:1:2:0/0:0/1:0.25:0	14,9,2,1:1:1:2:0/0:0/1:0.25:0:0:.:.	14,12,1,0:1:1:2:0/0:0/1:0.125:0:0:.:.	78,48,4,2:1:1:2:0/0:0/1:0.125:0:0:.:.
chr11_ref_v2	523691	.	AT	A	.	PASS	IntersectsRepeat=1;RepeatCorrectionApplied=1	SAC:ACF:DF:PD:GT:SGT:SF:SV:SIG:MT:PAC	13,21,12,18:1:1:2:0/1:0/0:0.25:0	4,2,2,2:1:0:2:./.:./.:.:0:0:.:.	12,12,5,11:1:1:2:0/1:0/0:0.5:0:0:.:.	13,32,18,30:1:1:2:0/1:0/0:0.125:0:0:.:.
chr11_ref_v2	557138	.	GA	G	.	PASS	IntersectsRepeat=1;RepeatCorrectionApplied=1	SAC:ACF:DF:PD:GT:SGT:SF:SV:SIG:MT:PAC	127,120,4,5:1:1:2:0/0:./.:.:0	22,30,4,8:1:1:2:0/0:0/1:0.25:0:0:.:.	50,49,1,2:1:1:2:0/0:./.:.:0:0:.:.	97,100,7,8:1:1:2:0/0:0/1:0.125:0:0:.:.
chr11_ref_v2	579380	.	CAT	C	.	PASS	IntersectsRepeat=1;RepeatCorrectionApplied=1	SAC:ACF:DF:PD:GT:SGT:SF:SV:SIG:MT:PAC	88,103,6,6:1:1:2:0/0:./.:.:0	22,28,2,4:1:1:2:0/0:0/1:0.125:0:0:.:.	32,38,2,0:1:1:2:0/0:./.:.:0:0:.:.	93,89,6,3:1:1:2:0/0:./.:.:0:0:.:.
chr11_ref_v2	580728	.	GA	G	.	PASS	IntersectsRepeat=1;RepeatCorrectionApplied=1	SAC:ACF:DF:PD:GT:SGT:SF:SV:SIG:MT:PAC	53,61,9,11:1:1:2:0/0:0/1:0.125:0	6,12,3,1:1:1:2:0/0:0/1:0.25:0:0:.:.	14,23,2,3:1:1:2:0/0:0/1:0.125:0:0:.:.	62,75,5,8:1:1:2:0/0:./.:.:0:0:.:.
chr11_ref_v2	612775	.	ACGAGCTTGAGAGAC	A	.	PASS	IntersectsRepeat=0;RepeatCorrectionApplied=0	SAC:ACF:DF:PD:GT:SGT:SF:SV:SIG:MT:PAC	0,0,132,136:1:1:2:1/1:./.:.:0	0,1,14,21:1:1:2:1/1:./.:.:0:0:.:.	0,0,54,52:1:1:2:1/1:./.:.:0:0:.:.	0,0,140,151:1:1:2:1/1:./.:.:0:0:.:.
chr11_ref_v2	613266	.	T	TAGAAGA	.	PASS	IntersectsRepeat=1;RepeatCorrectionApplied=1	SAC:ACF:DF:PD:GT:SGT:SF:SV:SIG:MT:PAC	0,1,108,154:1:1:2:1/1:./.:.:0	0,0,10,17:1:1:2:1/1:./.:.:0:0:.:.	0,0,54,81:1:1:2:1/1:./.:.:0:0:.:.	2,0,124,216:1:1:2:1/1:./.:.:0:0:.:.
chr11_ref_v2	613312	.	ACTGCTGCTGCTGCTGCTGCTGCTG	A	.	PASS	IntersectsRepeat=1;RepeatCorrectionApplied=1	SAC:ACF:DF:PD:GT:SGT:SF:SV:SIG:MT:PAC	0,0,71,57:1:1:2:1/1:./.:.:0	0,0,9,6:1:0:2:./.:./.:.:0:0:.:.	0,0,38,28:1:1:2:1/1:./.:.:0:0:.:.	0,1,81,82:1:1:2:1/1:./.:.:0:0:.:.
chr11_ref_v2	613399	.	AGAGGAG	A	.	PASS	IntersectsRepeat=1;RepeatCorrectionApplied=1	SAC:ACF:DF:PD:GT:SGT:SF:SV:SIG:MT:PAC	1,0,93,104:1:1:2:1/1:./.:.:0	1,0,8,15:1:1:2:1/1:0/1:0.125:0:0:.:.	0,0,31,43:1:1:2:1/1:./.:.:0:0:.:.	0,0,98,131:1:1:2:1/1:./.:.:0:0:.:.
chr11_ref_v2	617188	.	CT	C	.	PASS	IntersectsRepeat=1;RepeatCorrectionApplied=1	SAC:ACF:DF:PD:GT:SGT:SF:SV:SIG:MT:PAC	7,8,15,8:1:1:2:0/1:1/1:0.125:0	5,1,5,3:1:0:2:./.:./.:.:0:0:.:.	3,0,15,6:1:1:2:1/1:0/1:0.125:0:0:.:.	8,6,34,13:1:1:2:1/1:0/1:0.5:0:0:.:.
chr11_ref_v2	632463	.	CA	C	.	PASS	IntersectsRepeat=1;RepeatCorrectionApplied=1	SAC:ACF:DF:PD:GT:SGT:SF:SV:SIG:MT:PAC	56,91,8,4:1:1:2:0/0:./.:.:0	16,12,4,0:1:1:2:0/0:0/1:0.125:0:0:.:.	21,33,3,1:1:1:2:0/0:./.:.:0:0:.:.	95,111,10,5:1:1:2:0/0:./.:.:0:0:.:.
chr11_ref_v2	635099	.	C	T	.	PASS	IntersectsRepeat=1;RepeatCorrectionApplied=0	SAC:ACF:DF:PD:GT:SGT:SF:SV:SIG:MT:PAC	62,67,11,53:1:1:2:0/1:0/0:0.25:0	17,7,2,9:1:1:2:0/1:0/0:0.25:0:0:.:.	31,26,2,16:1:1:2:0/1:0/0:0.5:0:0:.:.	76,75,6,46:1:1:2:0/1:0/0:0.5:1:0:.:.
chr11_ref_v2	644836	.	CA	C,CAA	.	PASS	IntersectsRepeat=1;RepeatCorrectionApplied=1	SAC:ACF:DF:PD:GT:SGT:SF:SV:SIG:MT:PAC	65,34,14,11,6,13:1:1:2:0/0:0/2:0.125:0	8,5,2,3,2,4:1:1:2:0/2:0/1:0.25:0:0:.:.	41,21,9,5,1,6:1:1:2:0/0:./.:.:0:0:.:.	85,70,12,15,10,15:1:1:2:0/0:0/2:0.125:0:0:.:.
chr11_ref_v2	663365	.	G	A	.	PASS	IntersectsRepeat=1;RepeatCorrectionApplied=0	SAC:ACF:DF:PD:GT:SGT:SF:SV:SIG:MT:PAC	0,0,0,2:0:1:2:./.:./.:.:0	0,0,0,0:0:1:2:./.:./.:.:0:0:.:.	0,0,0,3:0:1:2:./.:./.:.:0:0:.:.	0,0,0,5:0:1:2:./.:./.:.:0:0:.:.
chr11_ref_v2	663381	.	C	T	.	PASS	IntersectsRepeat=0;RepeatCorrectionApplied=0	SAC:ACF:DF:PD:GT:SGT:SF:SV:SIG:MT:PAC	0,0,0,0:0:1:2:./.:./.:.:0	0,0,1,0:0:1:2:./.:./.:.:0:0:.:.	0,0,0,1:0:1:2:./.:./.:.:0:0:.:.	0,0,0,1:0:1:2:./.:./.:.:0:0:.:.
chr11_ref_v2	663391	.	C	T	.	PASS	IntersectsRepeat=0;RepeatCorrectionApplied=0	SAC:ACF:DF:PD:GT:SGT:SF:SV:SIG:MT:PAC	0,0,0,0:0:1:2:./.:./.:.:0	0,0,1,1:1:1:2:./.:./.:.:0:0:.:.	0,0,0,1:0:1:2:./.:./.:.:0:0:.:.	0,0,0,1:0:1:2:./.:./.:.:0:0:.:.
chr11_ref_v2	663633	.	TTGC	T	.	PASS	IntersectsRepeat=1;RepeatCorrectionApplied=1	SAC:ACF:DF:PD:GT:SGT:SF:SV:SIG:MT:PAC	2,17,1,1:1:1:2:0/0:0/1:0.125:0	1,1,1,0:1:1:2:./.:./.:.:0:0:.:.	7,8,0,0:1:1:2:./.:./.:.:0:0:.:.	5,20,0,0:1:1:2:0/0:./.:.:0:0:.:.
chr11_ref_v2	663894	.	C	T	.	PASS	IntersectsRepeat=0;RepeatCorrectionApplied=0	SAC:ACF:DF:PD:GT:SGT:SF:SV:SIG:MT:PAC	22,33,3,2:1:1:2:0/0:0/1:0.125:0	2,3,1,1:1:1:2:./.:./.:.:0:0:.:.	22,8,5,0:1:1:2:0/0:0/1:0.25:0:0:.:.	52,36,6,0:1:1:2:0/0:0/1:0.125:0:0:.:.
chr11_ref_v2	663910	.	G	A	.	PASS	IntersectsRepeat=0;RepeatCorrectionApplied=0	SAC:ACF:DF:PD:GT:SGT:SF:SV:SIG:MT:PAC	15,65,6,3:1:1:2:0/0:0/1:0.25:0	2,4,1,1:1:1:2:./.:./.:.:0:0:.:.	25,21,5,2:1:1:2:0/0:0/1:0.25:0:0:.:.	44,65,10,4:1:1:2:0/0:0/1:0.25:0:0:.:.
chr11_ref_v2	663931	.	G	A	.	PASS	IntersectsRepeat=1;RepeatCorrectionApplied=0	SAC:ACF:DF:PD:GT:SGT:SF:SV:SIG:MT:PAC	5,100,8,3:1:1:2:0/0:0/1:0.25:0	2,9,1,1:1:1:2:./.:./.:.:0:0:.:.	21,43,8,4:1:1:2:0/0:0/1:0.25:0:0:.:.	41,99,11,6:1:1:2:0/0:0/1:0.25:0:0:.:.
chr11_ref_v2	663942	.	G	A	.	PASS	IntersectsRepeat=1;RepeatCorrectionApplied=0	SAC:ACF:DF:PD:GT:SGT:SF:SV:SIG:MT:PAC	6,113,9,4:1:1:2:0/0:0/1:0.25:0	2,11,1,2:1:1:2:./.:./.:.:0:0:.:.	23,56,8,6:1:1:2:0/0:0/1:0.25:0:0:.:.	38,117,12,7:1:1:2:0/0:0/1:0.25:0:0:.:.
chr11_ref_v2	664299	.	A	C	.	PASS	IntersectsRepeat=0;RepeatCorrectionApplied=0	SAC:ACF:DF:PD:GT:SGT:SF:SV:SIG:MT:PAC	1,0,0,0:0:1:2:./.:./.:.:0	1,0,0,0:0:1:2:./.:./.:.:0:0:.:.	1,2,0,0:1:1:2:./.:./.:.:0:0:.:.	0,1,0,0:0:1:2:./.:./.:.:0:0:.:.
chr11_ref_v2	664729	.	G	T	.	PASS	IntersectsRepeat=1;RepeatCorrectionApplied=0	SAC:ACF:DF:PD:GT:SGT:SF:SV:SIG:MT:PAC	5,23,43,20:1:1:2:0/1:1/1:0.5:0	1,2,6,8:1:1:2:./.:./.:.:0:0:.:.	8,21,22,9:1:1:2:0/1:./.:.:0:0:.:.	6,57,40,23:1:1:2:0/1:./.:.:0:0:.:.
chr11_ref_v2	664748	.	T	C	.	PASS	IntersectsRepeat=0;RepeatCorrectionApplied=0	SAC:ACF:DF:PD:GT:SGT:SF:SV:SIG:MT:PAC	4,32,18,4:1:1:2:0/1:0/0:0.25:0	0,2,3,2:1:1:2:./.:./.:.:0:0:.:.	6,25,6,4:1:1:2:0/1:0/0:0.5:0:0:.:.	5,65,8,12:1:1:2:0/1:0/0:0.5:0:0:.:.
chr11_ref_v2	664757	.	T	C	.	PASS	IntersectsRepeat=0;RepeatCorrectionApplied=0	SAC:ACF:DF:PD:GT:SGT:SF:SV:SIG:MT:PAC	3,33,3,5:1:1:2:0/0:0/1:0.5:0	0,3,1,2:1:1:2:./.:./.:.:0:0:.:.	5,24,3,3:1:1:2:0/0:0/1:0.25:0:0:.:.	2,67,4,13:1:1:2:0/0:0/1:0.5:0:0:.:.
chr11_ref_v2	664802	.	C	T	.	PASS	IntersectsRepeat=0;RepeatCorrectionApplied=0	SAC:ACF:DF:PD:GT:SGT:SF:SV:SIG:MT:PAC	0,27,16,45:1:1:2:0/1:1/1:0.25:0	0,1,10,3:1:1:2:./.:./.:.:0:0:.:.	0,19,4,18:1:1:2:0/1:./.:.:0:0:.:.	0,43,5,49:1:1:2:0/1:1/1:0.125:0:0:.:.
chr12_ref_v2	590	.	A	ATGTACAG	.	ExcRegion	IntersectsRepeat=0;RepeatCorrectionApplied=0	SAC:ACF:DF:PD:GT:SGT:SF:SV:SIG:MT:PAC	0,0,1,1:1:1:2:./.:./.:.:0	0,0,0,0:0:1:2:./.:./.:.:0:0:.:.	0,0,0,0:0:1:2:./.:./.:.:0:0:.:.	0,0,0,0:0:1:2:./.:./.:.:0:0:.:.
chr12_ref_v2	5735	.	T	C	.	ExcRegion	IntersectsRepeat=0;RepeatCorrectionApplied=0	SAC:ACF:DF:PD:GT:SGT:SF:SV:SIG:MT:PAC	1,1,46,29:1:1:2:./.:./.:.:0	0,0,3,0:0:1:2:./.:./.:.:0:0:.:.	0,0,32,15:1:1:2:./.:./.:.:0:0:.:.	0,0,94,38:1:1:2:./.:./.:.:0:0:.:.
chr12_ref_v2	11284	.	AC	A	.	ExcRegion	IntersectsRepeat=1;RepeatCorrectionApplied=0	SAC:ACF:DF:PD:GT:SGT:SF:SV:SIG:MT:PAC	0,0,2,0:0:1:2:./.:./.:.:0	0,0,0,0:0:1:2:./.:./.:.:0:0:.:.	0,0,0,0:0:1:2:./.:./.:.:0:0:.:.	0,0,1,0:0:1:2:./.:./.:.:0:0:.:.
chr12_ref_v2	12483	.	C	G	.	PASS	IntersectsRepeat=1;RepeatCorrectionApplied=0	SAC:ACF:DF:PD:GT:SGT:SF:SV:SIG:MT:PAC	51,0,0,0:0:1:2:0/0:./.:.:0	2,0,0,0:0:1:2:./.:./.:.:0:0:.:.	10,0,1,1:1:1:2:./.:./.:.:0:0:.:.	73,0,0,0:0:1:2:0/0:./.:.:0:0:.:.
chr12_ref_v2	12492	.	A	G	.	PASS	IntersectsRepeat=1;RepeatCorrectionApplied=0	SAC:ACF:DF:PD:GT:SGT:SF:SV:SIG:MT:PAC	57,0,0,0:0:1:2:0/0:./.:.:0	1,0,0,0:0:1:2:./.:./.:.:0:0:.:.	14,0,1,1:1:1:2:./.:./.:.:0:0:.:.	82,0,0,0:0:1:2:0/0:./.:.:0:0:.:.
chr12_ref_v2	19914	.	CT	C	.	PASS	IntersectsRepeat=1;RepeatCorrectionApplied=1	SAC:ACF:DF:PD:GT:SGT:SF:SV:SIG:MT:PAC	55,31,8,6:1:1:2:0/0:./.:.:0	11,11,0,0:1:1:2:0/0:./.:.:0:0:.:.	23,21,6,3:1:1:2:0/0:./.:.:0:0:.:.	70,45,10,9:1:1:2:0/0:./.:.:0:0:.:.
chr12_ref_v2	41223	.	CAT	C	.	PASS	IntersectsRepeat=1;RepeatCorrectionApplied=1	SAC:ACF:DF:PD:GT:SGT:SF:SV:SIG:MT:PAC	5,11,1,4:1:1:2:0/0:0/1:0.125:0	4,4,2,2:1:0:2:./.:./.:.:0:0:.:.	7,3,1,1:1:1:2:./.:./.:.:0:0:.:.	13,9,2,10:1:1:2:0/0:0/1:0.5:0:0:.:.
chr12_ref_v2	42306	.	A	C	.	PASS	IntersectsRepeat=1;RepeatCorrectionApplied=0	SAC:ACF:DF:PD:GT:SGT:SF:SV:SIG:MT:PAC	199,22,0,65:1:1:2:0/0:0/1:0.5:0	35,4,0,10:1:1:2:0/0:0/1:0.5:0:0:.:.	90,35,0,24:1:1:2:0/0:0/1:0.25:0:0:.:.	241,73,0,59:1:1:2:0/0:0/1:0.25:0:0:.:.
chr12_ref_v2	52019	.	AAT	A	.	PASS	IntersectsRepeat=1;RepeatCorrectionApplied=1	SAC:ACF:DF:PD:GT:SGT:SF:SV:SIG:MT:PAC	64,61,5,7:1:1:2:0/0:./.:.:0	23,32,2,5:1:1:2:0/0:0/1:0.125:0:0:.:.	29,29,3,3:1:1:2:0/0:./.:.:0:0:.:.	89,80,7,7:1:1:2:0/0:./.:.:0:0:.:.
chr12_ref_v2	52618	.	CT	C	.	PASS	IntersectsRepeat=1;RepeatCorrectionApplied=1	SAC:ACF:DF:PD:GT:SGT:SF:SV:SIG:MT:PAC	68,110,7,26:1:1:2:0/0:./.:.:0	19,25,1,4:1:1:2:0/0:./.:.:0:0:.:.	33,41,3,11:1:1:2:0/0:./.:.:0:0:.:.	79,109,8,13:1:1:2:0/0:./.:.:0:0:.:.
chr12_ref_v2	60370	.	A	C	.	PASS	IntersectsRepeat=0;RepeatCorrectionApplied=0	SAC:ACF:DF:PD:GT:SGT:SF:SV:SIG:MT:PAC	130,21,1,50:1:1:2:0/0:0/1:0.5:0	30,3,0,5:1:1:2:0/0:0/1:0.25:0:0:.:.	71,23,0,11:1:1:2:0/0:0/1:0.25:0:0:.:.	165,56,0,29:1:1:2:0/0:0/1:0.25:0:0:.:.
chr12_ref_v2	63982	.	C	CA	.	PASS	IntersectsRepeat=1;RepeatCorrectionApplied=1	SAC:ACF:DF:PD:GT:SGT:SF:SV:SIG:MT:PAC	22,4,1,14:1:1:2:0/1:0/0:0.25:0	5,4,1,4:1:0:2:./.:./.:.:0:0:.:.	17,8,5,3:1:1:2:0/1:0/0:0.5:0:0:.:.	61,14,5,13:1:1:2:0/0:0/1:0.25:0:0:.:.
chr12_ref_v2	66619	.	CT	C	.	PASS	IntersectsRepeat=1;RepeatCorrectionApplied=1	SAC:ACF:DF:PD:GT:SGT:SF:SV:SIG:MT:PAC	122,129,7,10:1:1:2:0/0:./.:.:0	15,20,1,1:1:1:2:0/0:./.:.:0:0:.:.	41,42,10,3:1:1:2:0/0:0/1:0.125:0:0:.:.	131,119,17,20:1:1:2:0/0:0/1:0.125:0:0:.:.
chr12_ref_v2	86724	.	TA	T	.	PASS	IntersectsRepeat=1;RepeatCorrectionApplied=1	SAC:ACF:DF:PD:GT:SGT:SF:SV:SIG:MT:PAC	45,42,10,14:1:1:2:0/0:0/1:0.125:0	6,4,3,4:1:0:2:./.:./.:.:0:0:.:.	24,15,3,8:1:1:2:0/0:0/1:0.125:0:0:.:.	57,56,12,20:1:1:2:0/0:0/1:0.125:0:0:.:.
chr12_ref_v2	103650	.	C	A	.	PASS	IntersectsRepeat=0;RepeatCorrectionApplied=0	SAC:ACF:DF:PD:GT:SGT:SF:SV:SIG:MT:PAC	0,0,8,39:1:1:2:1/1:./.:.:0	0,0,1,5:1:1:2:./.:./.:.:0:0:.:.	0,0,16,23:1:1:2:1/1:./.:.:0:0:.:.	0,0,24,44:1:1:2:1/1:./.:.:0:0:.:.
chr12_ref_v2	103655	.	A	G	.	PASS	IntersectsRepeat=0;RepeatCorrectionApplied=0	SAC:ACF:DF:PD:GT:SGT:SF:SV:SIG:MT:PAC	0,0,8,26:1:1:2:1/1:./.:.:0	0,0,1,5:1:1:2:./.:./.:.:0:0:.:.	0,0,16,19:1:1:2:1/1:./.:.:0:0:.:.	0,0,27,34:1:1:2:1/1:./.:.:0:0:.:.
chr12_ref_v2	103660	.	A	C	.	PASS	IntersectsRepeat=1;RepeatCorrectionApplied=0	SAC:ACF:DF:PD:GT:SGT:SF:SV:SIG:MT:PAC	0,0,8,21:1:1:2:1/1:./.:.:0	0,0,0,3:0:1:2:./.:./.:.:0:0:.:.	0,0,16,15:1:1:2:1/1:./.:.:0:0:.:.	0,0,27,26:1:1:2:1/1:./.:.:0:0:.:.
chr12_ref_v2	103664	.	T	C	.	PASS	IntersectsRepeat=1;RepeatCorrectionApplied=0	SAC:ACF:DF:PD:GT:SGT:SF:SV:SIG:MT:PAC	0,0,8,13:1:1:2:1/1:./.:.:0	0,0,1,3:1:1:2:./.:./.:.:0:0:.:.	0,0,16,11:1:1:2:1/1:./.:.:0:0:.:.	0,0,27,14:1:1:2:1/1:./.:.:0:0:.:.
chr12_ref_v2	103682	.	C	T	.	PASS	IntersectsRepeat=0;RepeatCorrectionApplied=0	SAC:ACF:DF:PD:GT:SGT:SF:SV:SIG:MT:PAC	0,0,7,11:1:1:2:./.:./.:.:0	0,0,1,3:1:1:2:./.:./.:.:0:0:.:.	0,0,14,9:1:1:2:1/1:./.:.:0:0:.:.	0,1,28,12:1:1:2:1/1:./.:.:0:0:.:.
chr12_ref_v2	103729	.	A	ACCCAGAATCAGATAGTAGGGTTGAATCTCCGGGCATGAAAGAGCAGATCAAGTCTTTGGGTATGACAGGAAAGGCTGTAGG	.	PASS	IntersectsRepeat=0;RepeatCorrectionApplied=0	SAC:ACF:DF:PD:GT:SGT:SF:SV:SIG:MT:PAC	0,0,3,11:1:1:2:./.:./.:.:0	0,0,2,0:0:1:2:./.:./.:.:0:0:.:.	0,0,9,15:1:1:2:1/1:./.:.:0:0:.:.	0,1,12,14:1:1:2:1/1:0/1:0.125:0:0:.:.
chr12_ref_v2	105616	.	T	TA,TAA	.	PASS	IntersectsRepeat=1;RepeatCorrectionApplied=1	SAC:ACF:DF:PD:GT:SGT:SF:SV:SIG:MT:PAC	9,2,51,29,11,2:1:1:2:1/1:1/2:0.125:0	2,4,10,11,0,1:1:1:2:1/1:0/1:0.125:0:0:.:.	7,3,30,20,3,3:1:1:2:1/1:./.:.:0:0:.:.	9,9,73,42,10,4:1:1:2:1/1:./.:.:0:0:.:.
chr12_ref_v2	108046	.	C	CT	.	PASS	IntersectsRepeat=1;RepeatCorrectionApplied=1	SAC:ACF:DF:PD:GT:SGT:SF:SV:SIG:MT:PAC	14,21,95,118:1:1:2:1/1:0/1:0.125:0	3,3,18,19:1:1:2:1/1:0/1:0.125:0:0:.:.	4,4,41,44:1:1:2:1/1:./.:.:0:0:.:.	13,12,92,104:1:1:2:1/1:0/1:0.125:0:0:.:.
chr12_ref_v2	109265	.	GCGATAAGA	G	.	PASS	IntersectsRepeat=0;RepeatCorrectionApplied=0	SAC:ACF:DF:PD:GT:SGT:SF:SV:SIG:MT:PAC	0,0,115,121:1:1:2:1/1:./.:.:0	0,1,26,19:1:1:2:1/1:./.:.:0:0:.:.	0,0,32,37:1:1:2:1/1:./.:.:0:0:.:.	0,1,94,100:1:1:2:1/1:./.:.:0:0:.:.
chr12_ref_v2	121934	.	GAAAA	G,GA	.	PASS	IntersectsRepeat=1;RepeatCorrectionApplied=1	SAC:ACF:DF:PD:GT:SGT:SF:SV:SIG:MT:PAC	24,2,11,3,12,4:1:1:2:0/2:0/1:0.5:0	6,6,2,0,0,0:1:0:2:./.:./.:.:0:0:.:.	5,4,10,5,6,1:1:1:2:1/2:0/1:0.5:0:0:.:.	24,13,11,8,20,4:1:1:2:0/2:0/1:0.25:0:0:.:.
chr12_ref_v2	125324	.	TTA	T	.	PASS	IntersectsRepeat=1;RepeatCorrectionApplied=1	SAC:ACF:DF:PD:GT:SGT:SF:SV:SIG:MT:PAC	4,0,41,50:1:1:2:1/1:0/1:0.125:0	0,1,9,20:1:1:2:1/1:./.:.:0:0:.:.	1,0,17,25:1:1:2:1/1:./.:.:0:0:.:.	0,0,39,51:1:1:2:1/1:./.:.:0:0:.:.
chr12_ref_v2	130001	.	C	CGACTGTGACTGT	.	PASS	IntersectsRepeat=0;RepeatCorrectionApplied=0	SAC:ACF:DF:PD:GT:SGT:SF:SV:SIG:MT:PAC	1,6,44,49:1:1:2:1/1:0/1:0.125:0	0,0,0,0:0:0:2:./.:./.:.:0:0:.:.	0,1,20,23:1:1:2:1/1:./.:.:0:0:.:.	4,0,55,44:1:1:2:1/1:0/1:0.125:0:0:.:.
chr12_ref_v2	130046	.	T	TTGTGAC	.	PASS	IntersectsRepeat=1;RepeatCorrectionApplied=1	SAC:ACF:DF:PD:GT:SGT:SF:SV:SIG:MT:PAC	0,1,58,83:1:1:2:1/1:./.:.:0	0,0,5,6:1:0:2:./.:./.:.:0:0:.:.	0,0,17,26:1:1:2:1/1:./.:.:0:0:.:.	1,0,62,72:1:1:2:1/1:./.:.:0:0:.:.
chr12_ref_v2	130827	.	C	CTT,CTTT	.	PASS	IntersectsRepeat=1;RepeatCorrectionApplied=1	SAC:ACF:DF:PD:GT:SGT:SF:SV:SIG:MT:PAC	0,0,18,12,75,37:1:1:2:2/2:1/2:0.25:0	0,0,2,3,13,8:1:1:2:2/2:1/2:0.125:0:0:.:.	1,0,3,3,26,12:1:1:2:2/2:./.:.:0:0:.:.	0,0,15,10,90,55:1:1:2:2/2:./.:.:0:0:.:.
chr12_ref_v2	161571	.	TA	T	.	PASS	IntersectsRepeat=1;RepeatCorrectionApplied=1	SAC:ACF:DF:PD:GT:SGT:SF:SV:SIG:MT:PAC	39,48,8,7:1:1:2:0/0:./.:.:0	11,17,1,2:1:1:2:0/0:./.:.:0:0:.:.	21,21,3,5:1:1:2:0/0:./.:.:0:0:.:.	45,65,7,6:1:1:2:0/0:./.:.:0:0:.:.
chr12_ref_v2	170602	.	CAT	C	.	PASS	IntersectsRepeat=1;RepeatCorrectionApplied=1	SAC:ACF:DF:PD:GT:SGT:SF:SV:SIG:MT:PAC	33,50,5,4:1:1:2:0/0:./.:.:0	17,21,3,1:1:1:2:0/0:./.:.:0:0:.:.	15,17,1,1:1:1:2:0/0:./.:.:0:0:.:.	35,50,5,1:1:1:2:0/0:./.:.:0:0:.:.
chr12_ref_v2	171938	.	AAT	A	.	PASS	IntersectsRepeat=1;RepeatCorrectionApplied=1	SAC:ACF:DF:PD:GT:SGT:SF:SV:SIG:MT:PAC	17,20,4,2:1:1:2:0/0:./.:.:0	16,16,3,3:1:1:2:0/0:./.:.:0:0:.:.	8,13,4,3:1:1:2:0/0:0/1:0.25:0:0:.:.	25,31,8,8:1:1:2:0/0:0/1:0.125:0:0:.:.
chr12_ref_v2	179672	.	AT	A	.	PASS	IntersectsRepeat=1;RepeatCorrectionApplied=1	SAC:ACF:DF:PD:GT:SGT:SF:SV:SIG:MT:PAC	88,68,9,8:1:1:2:0/0:./.:.:0	16,24,2,3:1:1:2:0/0:./.:.:0:0:.:.	32,28,7,6:1:1:2:0/0:0/1:0.125:0:0:.:.	83,74,11,11:1:1:2:0/0:./.:.:0:0:.:.
chr12_ref_v2	193319	.	C	CTT	.	PASS	IntersectsRepeat=1;RepeatCorrectionApplied=1	SAC:ACF:DF:PD:GT:SGT:SF:SV:SIG:MT:PAC	0,0,83,50:1:1:2:1/1:./.:.:0	2,0,14,19:1:1:2:1/1:0/1:0.125:0:0:.:.	0,0,27,24:1:1:2:1/1:./.:.:0:0:.:.	1,0,79,64:1:1:2:1/1:./.:.:0:0:.:.
chr12_ref_v2	196508	.	ATTT	A	.	PASS	IntersectsRepeat=1;RepeatCorrectionApplied=1	SAC:ACF:DF:PD:GT:SGT:SF:SV:SIG:MT:PAC	0,1,64,91:1:1:2:1/1:./.:.:0	1,0,12,10:1:1:2:1/1:0/1:0.125:0:0:.:.	0,0,35,40:1:1:2:1/1:./.:.:0:0:.:.	0,1,72,101:1:1:2:1/1:./.:.:0:0:.:.
chr12_ref_v2	196669	.	T	TA	.	PASS	IntersectsRepeat=1;RepeatCorrectionApplied=0	SAC:ACF:DF:PD:GT:SGT:SF:SV:SIG:MT:PAC	5,31,72,47:1:1:2:0/1:1/1:0.5:1	1,6,14,10:1:1:2:1/1:0/1:0.5:0:0:.:.	1,9,27,29:1:1:2:1/1:0/1:0.25:0:0:.:.	8,19,64,84:1:1:2:1/1:0/1:0.25:1:0:.:.
chr12_ref_v2	203959	.	GA	G	.	PASS	IntersectsRepeat=1;RepeatCorrectionApplied=1	SAC:ACF:DF:PD:GT:SGT:SF:SV:SIG:MT:PAC	123,105,4,5:1:1:2:0/0:./.:.:0	13,16,1,4:1:1:2:0/0:0/1:0.25:0:0:.:.	49,48,2,0:1:1:2:0/0:./.:.:0:0:.:.	158,126,5,7:1:1:2:0/0:./.:.:0:0:.:.
chr12_ref_v2	214788	.	TA	T	.	PASS	IntersectsRepeat=1;RepeatCorrectionApplied=1	SAC:ACF:DF:PD:GT:SGT:SF:SV:SIG:MT:PAC	89,65,46,31:1:1:2:0/1:0/0:0.25:0	22,7,11,13:1:1:2:0/1:0/0:0.125:0:0:.:.	48,41,0,0:1:1:2:0/0:./.:.:0:0:.:.	142,109,0,0:1:1:2:0/0:./.:.:0:1:g.214788_214790>A:1
chr12_ref_v2	216151	.	T	C	.	ExcRegion	IntersectsRepeat=1;RepeatCorrectionApplied=0	SAC:ACF:DF:PD:GT:SGT:SF:SV:SIG:MT:PAC	0,0,0,0:0:1:2:./.:./.:.:0	0,0,0,0:0:1:2:./.:./.:.:0:0:.:.	0,0,0,0:0:1:2:./.:./.:.:0:0:.:.	0,0,1,0:0:1:2:./.:./.:.:0:0:.:.
chr12_ref_v2	216226	.	G	A	.	ExcRegion	IntersectsRepeat=0;RepeatCorrectionApplied=0	SAC:ACF:DF:PD:GT:SGT:SF:SV:SIG:MT:PAC	0,0,0,0:0:1:2:./.:./.:.:0	0,0,0,0:0:1:2:./.:./.:.:0:0:.:.	0,0,0,0:0:1:2:./.:./.:.:0:0:.:.	0,0,1,1:1:1:2:./.:./.:.:0:0:.:.
chr12_ref_v2	216229	.	C	T	.	ExcRegion	IntersectsRepeat=0;RepeatCorrectionApplied=0	SAC:ACF:DF:PD:GT:SGT:SF:SV:SIG:MT:PAC	0,0,0,0:0:1:2:./.:./.:.:0	0,0,0,0:0:1:2:./.:./.:.:0:0:.:.	0,0,0,0:0:1:2:./.:./.:.:0:0:.:.	0,0,1,1:1:1:2:./.:./.:.:0:0:.:.
chr12_ref_v2	216238	.	G	C	.	ExcRegion	IntersectsRepeat=0;RepeatCorrectionApplied=0	SAC:ACF:DF:PD:GT:SGT:SF:SV:SIG:MT:PAC	0,0,0,0:0:1:2:./.:./.:.:0	0,0,0,0:0:1:2:./.:./.:.:0:0:.:.	0,0,0,0:0:1:2:./.:./.:.:0:0:.:.	0,0,0,1:0:1:2:./.:./.:.:0:0:.:.
chr12_ref_v2	216546	.	G	A	.	ExcRegion	IntersectsRepeat=1;RepeatCorrectionApplied=0	SAC:ACF:DF:PD:GT:SGT:SF:SV:SIG:MT:PAC	0,0,0,0:0:1:2:./.:./.:.:0	0,0,0,0:0:1:2:./.:./.:.:0:0:.:.	0,0,0,0:0:1:2:./.:./.:.:0:0:.:.	0,0,0,0:0:1:2:./.:./.:.:0:0:.:.
chr12_ref_v2	216617	.	G	A	.	ExcRegion	IntersectsRepeat=0;RepeatCorrectionApplied=0	SAC:ACF:DF:PD:GT:SGT:SF:SV:SIG:MT:PAC	0,0,0,0:0:1:2:./.:./.:.:0	0,0,0,0:0:1:2:./.:./.:.:0:0:.:.	0,0,0,0:0:1:2:./.:./.:.:0:0:.:.	0,0,0,0:0:1:2:./.:./.:.:0:0:.:.
chr12_ref_v2	220633	.	G	A	.	ExcRegion	IntersectsRepeat=1;RepeatCorrectionApplied=0	SAC:ACF:DF:PD:GT:SGT:SF:SV:SIG:MT:PAC	0,0,0,0:0:1:2:./.:./.:.:0	0,0,2,0:0:1:2:./.:./.:.:0:0:.:.	0,0,2,0:0:1:2:./.:./.:.:0:0:.:.	0,0,1,0:0:1:2:./.:./.:.:0:0:.:.
chr12_ref_v2	243743	.	CAT	C	.	PASS	IntersectsRepeat=1;RepeatCorrectionApplied=1	SAC:ACF:DF:PD:GT:SGT:SF:SV:SIG:MT:PAC	63,61,16,7:1:1:2:0/0:0/1:0.25:0	29,15,6,2:1:1:2:0/0:0/1:0.25:0:0:.:.	34,21,3,3:1:1:2:0/0:0/1:0.125:0:0:.:.	61,58,8,2:1:1:2:0/0:./.:.:0:0:.:.
chr12_ref_v2	245172	.	AAT	A	.	PASS	IntersectsRepeat=1;RepeatCorrectionApplied=1	SAC:ACF:DF:PD:GT:SGT:SF:SV:SIG:MT:PAC	63,61,10,21:1:1:2:0/0:0/1:0.25:0	19,25,5,1:1:1:2:0/0:0/1:0.125:0:0:.:.	22,11,3,5:1:1:2:0/0:0/1:0.25:0:0:.:.	66,60,14,14:1:1:2:0/0:0/1:0.125:0:0:.:.
chr12_ref_v2	251110	.	GA	G,GAA	.	PASS	IntersectsRepeat=1;RepeatCorrectionApplied=1	SAC:ACF:DF:PD:GT:SGT:SF:SV:SIG:MT:PAC	15,14,7,7,8,5:1:1:2:0/2:0/1:0.5:0	2,4,0,1,1,0:1:0:2:./.:./.:.:0:0:.:.	13,9,7,6,2,4:1:1:2:0/1:0/2:0.25:0:0:.:.	19,29,8,12,7,7:1:1:2:0/0:0/2:0.25:0:0:.:.
chr12_ref_v2	255080	.	G	GAAA	.	PASS	IntersectsRepeat=1;RepeatCorrectionApplied=1	SAC:ACF:DF:PD:GT:SGT:SF:SV:SIG:MT:PAC	1,0,80,54:1:1:2:1/1:./.:.:0	0,0,17,8:1:1:2:1/1:./.:.:0:0:.:.	0,0,31,19:1:1:2:1/1:./.:.:0:0:.:.	2,2,98,40:1:1:2:1/1:./.:.:0:0:.:.
chr12_ref_v2	264022	.	C	T	.	PASS	IntersectsRepeat=1;RepeatCorrectionApplied=0	SAC:ACF:DF:PD:GT:SGT:SF:SV:SIG:MT:PAC	28,59,3,15:1:1:2:0/0:0/1:0.25:0	10,18,0,0:1:1:2:0/0:./.:.:0:0:.:.	9,19,3,4:1:1:2:0/0:0/1:0.5:0:0:.:.	27,51,4,13:1:1:2:0/0:0/1:0.25:1:0:.:.
chr12_ref_v2	280910	.	GA	G,GAA	.	PASS	IntersectsRepeat=1;RepeatCorrectionApplied=1	SAC:ACF:DF:PD:GT:SGT:SF:SV:SIG:MT:PAC	12,13,10,8,5,6:1:1:2:0/2:0/1:0.5:0	2,4,1,1,1,1:1:0:2:./.:./.:.:0:0:.:.	12,15,5,2,2,4:1:1:2:0/0:0/2:0.125:0:0:.:.	26,30,6,9,8,9:1:1:2:0/0:0/2:0.25:0:0:.:.
chr12_ref_v2	289270	.	CT	C	.	PASS	IntersectsRepeat=1;RepeatCorrectionApplied=1	SAC:ACF:DF:PD:GT:SGT:SF:SV:SIG:MT:PAC	99,83,6,8:1:1:2:0/0:./.:.:0	20,12,4,2:1:1:2:0/0:0/1:0.125:0:0:.:.	53,39,4,2:1:1:2:0/0:./.:.:0:0:.:.	117,88,10,4:1:1:2:0/0:./.:.:0:0:.:.
chr12_ref_v2	291936	.	GAA	G,GA	.	PASS	IntersectsRepeat=1;RepeatCorrectionApplied=1	SAC:ACF:DF:PD:GT:SGT:SF:SV:SIG:MT:PAC	2,6,15,17,42,44:1:1:2:2/2:1/2:0.25:0	0,0,3,6,6,10:1:1:2:2/2:1/2:0.5:0:0:.:.	1,2,13,5,21,27:1:1:2:2/2:1/2:0.25:0:0:.:.	8,11,15,23,53,58:1:1:2:2/2:1/2:0.125:0:0:.:.
chr12_ref_v2	322012	.	AT	A	.	PASS	IntersectsRepeat=1;RepeatCorrectionApplied=1	SAC:ACF:DF:PD:GT:SGT:SF:SV:SIG:MT:PAC	6,5,39,79:1:1:2:1/1:./.:.:0	1,0,11,18:1:1:2:1/1:./.:.:0:0:.:.	0,2,18,22:1:1:2:1/1:./.:.:0:0:.:.	3,4,49,96:1:1:2:1/1:./.:.:0:0:.:.
chr12_ref_v2	327625	.	T	G	.	PASS	IntersectsRepeat=1;RepeatCorrectionApplied=0	SAC:ACF:DF:PD:GT:SGT:SF:SV:SIG:MT:PAC	1,2,1,0:1:1:2:./.:./.:.:0	0,1,0,0:0:1:2:./.:./.:.:0:0:.:.	1,5,2,1:1:1:2:./.:./.:.:0:0:.:.	2,6,5,1:1:1:2:./.:./.:.:0:0:.:.
chr12_ref_v2	329635	.	G	GGTTGCT	.	PASS	IntersectsRepeat=0;RepeatCorrectionApplied=0	SAC:ACF:DF:PD:GT:SGT:SF:SV:SIG:MT:PAC	0,0,88,49:1:1:2:1/1:./.:.:0	0,0,9,7:1:0:2:./.:./.:.:0:0:.:.	0,0,43,25:1:1:2:1/1:./.:.:0:0:.:.	1,3,114,77:1:1:2:1/1:./.:.:0:0:.:.
chr12_ref_v2	332605	.	A	C	.	PASS	IntersectsRepeat=0;RepeatCorrectionApplied=0	SAC:ACF:DF:PD:GT:SGT:SF:SV:SIG:MT:PAC	121,8,1,45:1:1:2:0/0:0/1:0.5:0	23,3,1,4:1:1:2:0/0:0/1:0.25:0:0:.:.	55,9,0,14:1:1:2:0/0:0/1:0.5:0:0:.:.	149,23,0,54:1:1:2:0/0:0/1:0.5:0:0:.:.
chr12_ref_v2	339581	.	TTATATATATA	T	.	PASS	IntersectsRepeat=1;RepeatCorrectionApplied=1	SAC:ACF:DF:PD:GT:SGT:SF:SV:SIG:MT:PAC	0,0,89,88:1:1:2:1/1:./.:.:0	0,0,19,24:1:1:2:1/1:./.:.:0:0:.:.	0,1,37,34:1:1:2:1/1:./.:.:0:0:.:.	1,1,98,91:1:1:2:1/1:./.:.:0:0:.:.
chr12_ref_v2	348644	.	C	CA	.	PASS	IntersectsRepeat=1;RepeatCorrectionApplied=1	SAC:ACF:DF:PD:GT:SGT:SF:SV:SIG:MT:PAC	28,10,5,4:1:1:2:0/0:0/1:0.25:0	9,10,1,1:1:1:2:0/0:./.:.:0:0:.:.	14,13,1,0:1:1:2:0/0:./.:.:0:0:.:.	57,30,2,4:1:1:2:0/0:./.:.:0:0:.:.
chr12_ref_v2	348828	.	GT	G,GTT	.	PASS	IntersectsRepeat=1;RepeatCorrectionApplied=1	SAC:ACF:DF:PD:GT:SGT:SF:SV:SIG:MT:PAC	35,21,12,8,13,1:1:1:2:0/0:0/2:0.125:0	11,4,2,4,0,0:1:1:2:0/0:0/1:0.25:0:0:.:.	15,15,7,3,6,4:1:1:2:0/0:0/2:0.25:0:0:.:.	40,35,16,16,10,7:1:1:2:0/0:0/2:0.125:0:0:.:.
chr12_ref_v2	351297	.	A	C	.	PASS	IntersectsRepeat=0;RepeatCorrectionApplied=0	SAC:ACF:DF:PD:GT:SGT:SF:SV:SIG:MT:PAC	169,33,0,47:1:1:2:0/0:0/1:0.5:0	23,5,0,5:1:1:2:0/0:0/1:0.25:0:0:.:.	89,35,0,16:1:1:2:0/0:0/1:0.25:0:0:.:.	189,58,0,38:1:1:2:0/0:0/1:0.25:0:0:.:.
chr12_ref_v2	423463	.	CT	C	.	PASS	IntersectsRepeat=1;RepeatCorrectionApplied=1	SAC:ACF:DF:PD:GT:SGT:SF:SV:SIG:MT:PAC	41,31,9,2:1:1:2:0/0:./.:.:0	8,9,4,2:1:1:2:0/0:0/1:0.25:0:0:.:.	18,12,0,1:1:1:2:0/0:./.:.:0:0:.:.	45,36,6,2:1:1:2:0/0:./.:.:0:0:.:.
chr12_ref_v2	426571	.	CA	C	.	PASS	IntersectsRepeat=1;RepeatCorrectionApplied=1	SAC:ACF:DF:PD:GT:SGT:SF:SV:SIG:MT:PAC	52,80,3,7:1:1:2:0/0:./.:.:0	7,12,1,3:1:1:2:0/0:0/1:0.125:0:0:.:.	15,31,1,3:1:1:2:0/0:./.:.:0:0:.:.	37,90,4,9:1:1:2:0/0:./.:.:0:0:.:.
chr12_ref_v2	441432	.	CT	C	.	PASS	IntersectsRepeat=1;RepeatCorrectionApplied=1	SAC:ACF:DF:PD:GT:SGT:SF:SV:SIG:MT:PAC	60,51,10,7:1:1:2:0/0:0/1:0.125:0	14,19,1,5:1:1:2:0/0:0/1:0.125:0:0:.:.	18,14,8,2:1:1:2:0/0:0/1:0.25:0:0:.:.	70,61,10,10:1:1:2:0/0:0/1:0.125:0:0:.:.
chr12_ref_v2	451448	.	GA	G	.	PASS	IntersectsRepeat=1;RepeatCorrectionApplied=1	SAC:ACF:DF:PD:GT:SGT:SF:SV:SIG:MT:PAC	0,14,0,3:1:1:2:./.:./.:.:0	0,7,0,2:1:0:2:./.:./.:.:0:0:.:.	0,4,0,0:0:1:2:./.:./.:.:0:0:.:.	0,22,0,6:1:1:2:0/0:0/1:0.25:0:0:.:.
chr12_ref_v2	459712	.	C	CTTTTTTT	.	PASS	IntersectsRepeat=1;RepeatCorrectionApplied=1	SAC:ACF:DF:PD:GT:SGT:SF:SV:SIG:MT:PAC	39,1,18,10:1:1:2:0/1:0/0:0.125:0	21,2,11,3:1:1:2:0/1:0/0:0.25:0:0:.:.	23,1,13,6:1:1:2:0/1:0/0:0.125:0:0:.:.	38,4,7,9:1:1:2:0/1:0/0:0.5:0:0:.:.
chr12_ref_v2	459911	.	C	CA	.	PASS	IntersectsRepeat=1;RepeatCorrectionApplied=1	SAC:ACF:DF:PD:GT:SGT:SF:SV:SIG:MT:PAC	246,22,23,103:1:1:2:0/0:0/1:0.5:0	118,47,12,26:1:1:2:0/0:0/1:0.25:0:0:.:.	310,51,22,59:1:1:2:0/0:0/1:0.25:0:0:.:.	313,55,34,102:1:1:2:0/0:0/1:0.5:0:0:.:.
chr12_ref_v2	460292	.	TA	T	.	PASS	IntersectsRepeat=1;RepeatCorrectionApplied=1	SAC:ACF:DF:PD:GT:SGT:SF:SV:SIG:MT:PAC	130,247,52,58:1:1:2:0/0:0/1:0.125:0	69,109,41,42:1:1:2:0/0:0/1:0.25:0:0:.:.	138,186,62,85:1:1:2:0/0:0/1:0.25:0:0:.:.	103,235,49,45:1:1:2:0/0:./.:.:0:0:.:.
chr12_ref_v2	460585	.	GA	G	.	PASS	IntersectsRepeat=1;RepeatCorrectionApplied=1	SAC:ACF:DF:PD:GT:SGT:SF:SV:SIG:MT:PAC	0,1253,0,329:1:1:2:0/0:0/1:0.125:0	0,598,0,182:1:1:2:0/0:0/1:0.125:0:0:.:.	0,772,0,219:1:1:2:0/0:0/1:0.125:0:0:.:.	0,660,0,167:1:1:2:0/0:0/1:0.125:0:0:.:.
chr12_ref_v2	468610	.	T	C	.	ExcRegion	IntersectsRepeat=0;RepeatCorrectionApplied=0	SAC:ACF:DF:PD:GT:SGT:SF:SV:SIG:MT:PAC	0,0,13,0:0:1:2:./.:./.:.:0	0,0,2,0:0:1:2:./.:./.:.:0:0:.:.	0,0,2,0:0:1:2:./.:./.:.:0:0:.:.	0,0,5,0:0:1:2:./.:./.:.:0:0:.:.
chr12_ref_v2	481645	.	T	A	.	ExcRegion	IntersectsRepeat=1;RepeatCorrectionApplied=0	SAC:ACF:DF:PD:GT:SGT:SF:SV:SIG:MT:PAC	0,0,0,0:0:1:2:./.:./.:.:0	0,0,0,0:0:1:2:./.:./.:.:0:0:.:.	0,0,0,0:0:1:2:./.:./.:.:0:0:.:.	0,0,1,0:0:1:2:./.:./.:.:0:0:.:.
chr12_ref_v2	481693	.	A	T	.	ExcRegion	IntersectsRepeat=0;RepeatCorrectionApplied=0	SAC:ACF:DF:PD:GT:SGT:SF:SV:SIG:MT:PAC	0,0,0,0:0:1:2:./.:./.:.:0	0,0,0,0:0:1:2:./.:./.:.:0:0:.:.	0,0,1,0:0:1:2:./.:./.:.:0:0:.:.	1,0,0,0:0:1:2:./.:./.:.:0:0:.:.
chr12_ref_v2	481698	.	T	C	.	ExcRegion	IntersectsRepeat=0;RepeatCorrectionApplied=0	SAC:ACF:DF:PD:GT:SGT:SF:SV:SIG:MT:PAC	0,0,0,0:0:1:2:./.:./.:.:0	0,0,0,0:0:1:2:./.:./.:.:0:0:.:.	0,0,1,0:0:1:2:./.:./.:.:0:0:.:.	1,0,0,0:0:1:2:./.:./.:.:0:0:.:.
chr12_ref_v2	481699	.	T	A	.	ExcRegion	IntersectsRepeat=0;RepeatCorrectionApplied=0	SAC:ACF:DF:PD:GT:SGT:SF:SV:SIG:MT:PAC	0,0,0,0:0:1:2:./.:./.:.:0	0,0,0,0:0:1:2:./.:./.:.:0:0:.:.	0,0,1,0:0:1:2:./.:./.:.:0:0:.:.	1,0,0,0:0:1:2:./.:./.:.:0:0:.:.
chr12_ref_v2	481701	.	A	C	.	ExcRegion	IntersectsRepeat=0;RepeatCorrectionApplied=0	SAC:ACF:DF:PD:GT:SGT:SF:SV:SIG:MT:PAC	0,0,0,0:0:1:2:./.:./.:.:0	0,0,0,0:0:1:2:./.:./.:.:0:0:.:.	0,0,1,0:0:1:2:./.:./.:.:0:0:.:.	1,0,0,0:0:1:2:./.:./.:.:0:0:.:.
chr12_ref_v2	481708	.	T	A	.	ExcRegion	IntersectsRepeat=0;RepeatCorrectionApplied=0	SAC:ACF:DF:PD:GT:SGT:SF:SV:SIG:MT:PAC	0,0,0,0:0:1:2:./.:./.:.:0	0,0,0,0:0:1:2:./.:./.:.:0:0:.:.	0,0,1,0:0:1:2:./.:./.:.:0:0:.:.	1,0,0,0:0:1:2:./.:./.:.:0:0:.:.
chr12_ref_v2	481709	.	A	G	.	ExcRegion	IntersectsRepeat=0;RepeatCorrectionApplied=0	SAC:ACF:DF:PD:GT:SGT:SF:SV:SIG:MT:PAC	0,0,0,0:0:1:2:./.:./.:.:0	0,0,0,0:0:1:2:./.:./.:.:0:0:.:.	0,0,1,0:0:1:2:./.:./.:.:0:0:.:.	1,0,0,0:0:1:2:./.:./.:.:0:0:.:.
chr12_ref_v2	481710	.	T	C	.	ExcRegion	IntersectsRepeat=0;RepeatCorrectionApplied=0	SAC:ACF:DF:PD:GT:SGT:SF:SV:SIG:MT:PAC	0,0,0,0:0:1:2:./.:./.:.:0	0,0,0,0:0:1:2:./.:./.:.:0:0:.:.	0,0,1,0:0:1:2:./.:./.:.:0:0:.:.	1,0,0,0:0:1:2:./.:./.:.:0:0:.:.
chr12_ref_v2	481718	.	C	A	.	ExcRegion	IntersectsRepeat=1;RepeatCorrectionApplied=0	SAC:ACF:DF:PD:GT:SGT:SF:SV:SIG:MT:PAC	0,0,0,0:0:1:2:./.:./.:.:0	0,0,0,0:0:1:2:./.:./.:.:0:0:.:.	0,0,1,0:0:1:2:./.:./.:.:0:0:.:.	1,0,0,0:0:1:2:./.:./.:.:0:0:.:.
chr12_ref_v2	481720	.	T	C	.	ExcRegion	IntersectsRepeat=1;RepeatCorrectionApplied=0	SAC:ACF:DF:PD:GT:SGT:SF:SV:SIG:MT:PAC	0,0,0,0:0:1:2:./.:./.:.:0	0,0,0,0:0:1:2:./.:./.:.:0:0:.:.	0,0,1,0:0:1:2:./.:./.:.:0:0:.:.	1,0,0,0:0:1:2:./.:./.:.:0:0:.:.
chr12_ref_v2	481723	.	G	A	.	ExcRegion	IntersectsRepeat=0;RepeatCorrectionApplied=0	SAC:ACF:DF:PD:GT:SGT:SF:SV:SIG:MT:PAC	0,0,0,0:0:1:2:./.:./.:.:0	0,0,0,0:0:1:2:./.:./.:.:0:0:.:.	0,0,1,0:0:1:2:./.:./.:.:0:0:.:.	1,0,0,0:0:1:2:./.:./.:.:0:0:.:.
chr12_ref_v2	481724	.	C	T	.	ExcRegion	IntersectsRepeat=0;RepeatCorrectionApplied=0	SAC:ACF:DF:PD:GT:SGT:SF:SV:SIG:MT:PAC	0,0,0,0:0:1:2:./.:./.:.:0	0,0,0,0:0:1:2:./.:./.:.:0:0:.:.	0,0,1,0:0:1:2:./.:./.:.:0:0:.:.	1,0,0,0:0:1:2:./.:./.:.:0:0:.:.
chr12_ref_v2	481731	.	T	A	.	ExcRegion	IntersectsRepeat=1;RepeatCorrectionApplied=0	SAC:ACF:DF:PD:GT:SGT:SF:SV:SIG:MT:PAC	0,0,0,0:0:1:2:./.:./.:.:0	0,0,0,0:0:1:2:./.:./.:.:0:0:.:.	0,0,1,0:0:1:2:./.:./.:.:0:0:.:.	1,0,0,0:0:1:2:./.:./.:.:0:0:.:.
chr12_ref_v2	482071	.	G	A	.	ExcRegion	IntersectsRepeat=1;RepeatCorrectionApplied=0	SAC:ACF:DF:PD:GT:SGT:SF:SV:SIG:MT:PAC	0,0,0,0:0:1:2:./.:./.:.:0	0,0,0,0:0:1:2:./.:./.:.:0:0:.:.	0,0,0,1:0:1:2:./.:./.:.:0:0:.:.	0,0,0,1:0:1:2:./.:./.:.:0:0:.:.
chr12_ref_v2	482073	.	T	C	.	ExcRegion	IntersectsRepeat=1;RepeatCorrectionApplied=0	SAC:ACF:DF:PD:GT:SGT:SF:SV:SIG:MT:PAC	0,0,0,0:0:1:2:./.:./.:.:0	0,0,0,0:0:1:2:./.:./.:.:0:0:.:.	0,0,0,1:0:1:2:./.:./.:.:0:0:.:.	0,0,0,1:0:1:2:./.:./.:.:0:0:.:.
chr12_ref_v2	482074	.	G	T	.	ExcRegion	IntersectsRepeat=1;RepeatCorrectionApplied=0	SAC:ACF:DF:PD:GT:SGT:SF:SV:SIG:MT:PAC	0,0,0,0:0:1:2:./.:./.:.:0	0,0,0,0:0:1:2:./.:./.:.:0:0:.:.	0,0,0,1:0:1:2:./.:./.:.:0:0:.:.	0,0,0,1:0:1:2:./.:./.:.:0:0:.:.
chr12_ref_v2	482077	.	T	A	.	ExcRegion	IntersectsRepeat=1;RepeatCorrectionApplied=0	SAC:ACF:DF:PD:GT:SGT:SF:SV:SIG:MT:PAC	0,0,0,0:0:1:2:./.:./.:.:0	0,0,0,0:0:1:2:./.:./.:.:0:0:.:.	0,0,0,0:0:1:2:./.:./.:.:0:0:.:.	0,0,0,1:0:1:2:./.:./.:.:0:0:.:.
chr12_ref_v2	482081	.	T	C	.	ExcRegion	IntersectsRepeat=1;RepeatCorrectionApplied=0	SAC:ACF:DF:PD:GT:SGT:SF:SV:SIG:MT:PAC	0,0,0,0:0:1:2:./.:./.:.:0	0,0,0,0:0:1:2:./.:./.:.:0:0:.:.	0,0,0,0:0:1:2:./.:./.:.:0:0:.:.	0,0,0,1:0:1:2:./.:./.:.:0:0:.:.
chr12_ref_v2	489789	.	T	A	.	ExcRegion	IntersectsRepeat=0;RepeatCorrectionApplied=0	SAC:ACF:DF:PD:GT:SGT:SF:SV:SIG:MT:PAC	61,84,1,1:1:1:2:./.:./.:.:0	6,6,1,1:1:1:2:./.:./.:.:0:0:.:.	32,45,1,1:1:1:2:./.:./.:.:0:0:.:.	76,102,3,3:1:1:2:./.:./.:.:0:0:.:.
chr12_ref_v2	492528	.	A	C	.	PASS	IntersectsRepeat=0;RepeatCorrectionApplied=0	SAC:ACF:DF:PD:GT:SGT:SF:SV:SIG:MT:PAC	115,17,0,29:1:1:2:0/0:0/1:0.5:0	20,8,0,4:1:1:2:0/0:0/1:0.25:0:0:.:.	42,17,0,5:1:1:2:0/0:0/1:0.25:0:0:.:.	132,50,0,21:1:1:2:0/0:0/1:0.25:0:0:.:.
chr12_ref_v2	513052	.	CAT	C	.	PASS	IntersectsRepeat=1;RepeatCorrectionApplied=1	SAC:ACF:DF:PD:GT:SGT:SF:SV:SIG:MT:PAC	71,35,3,0:1:1:2:0/0:./.:.:0	9,8,1,2:1:1:2:0/0:0/1:0.25:0:0:.:.	29,20,4,1:1:1:2:0/0:0/1:0.125:0:0:.:.	68,51,2,1:1:1:2:0/0:./.:.:0:0:.:.
chr12_ref_v2	514468	.	TGCGTAGC	T	.	PASS	IntersectsRepeat=0;RepeatCorrectionApplied=0	SAC:ACF:DF:PD:GT:SGT:SF:SV:SIG:MT:PAC	11,129,21,0:1:1:2:0/0:0/1:0.25:0	0,15,1,0:1:0:2:./.:./.:.:0:0:.:.	14,41,2,0:1:1:2:0/0:0/1:0.125:0:0:.:.	24,142,7,0:1:1:2:0/0:0/1:0.125:0:0:.:.
chr12_ref_v2	527876	.	CT	C	.	PASS	IntersectsRepeat=1;RepeatCorrectionApplied=1	SAC:ACF:DF:PD:GT:SGT:SF:SV:SIG:MT:PAC	70,97,9,13:1:1:2:0/0:./.:.:0	16,9,1,2:1:1:2:0/0:./.:.:0:0:.:.	24,26,1,1:1:1:2:0/0:./.:.:0:0:.:.	57,114,6,14:1:1:2:0/0:./.:.:0:0:.:.
chr12_ref_v2	545842	.	CT	C	.	PASS	IntersectsRepeat=1;RepeatCorrectionApplied=1	SAC:ACF:DF:PD:GT:SGT:SF:SV:SIG:MT:PAC	89,74,11,10:1:1:2:0/0:./.:.:0	7,11,5,3:1:1:2:0/0:0/1:0.5:0:0:.:.	26,26,2,6:1:1:2:0/0:./.:.:0:0:.:.	58,59,11,6:1:1:2:0/0:./.:.:0:0:.:.
chr12_ref_v2	556377	.	CAT	C	.	PASS	IntersectsRepeat=1;RepeatCorrectionApplied=1	SAC:ACF:DF:PD:GT:SGT:SF:SV:SIG:MT:PAC	19,39,4,8:1:1:2:0/0:./.:.:0	13,6,1,3:1:1:2:0/0:./.:.:0:0:.:.	16,19,0,4:1:1:2:0/0:./.:.:0:0:.:.	21,38,7,11:1:1:2:0/0:0/1:0.125:0:0:.:.
chr12_ref_v2	567926	.	CT	C	.	PASS	IntersectsRepeat=1;RepeatCorrectionApplied=1	SAC:ACF:DF:PD:GT:SGT:SF:SV:SIG:MT:PAC	77,52,5,5:1:1:2:0/0:./.:.:0	12,6,0,2:1:1:2:0/0:./.:.:0:0:.:.	29,28,3,1:1:1:2:0/0:./.:.:0:0:.:.	76,69,7,7:1:1:2:0/0:./.:.:0:0:.:.
chr12_ref_v2	585829	.	GA	G	.	PASS	IntersectsRepeat=1;RepeatCorrectionApplied=1	SAC:ACF:DF:PD:GT:SGT:SF:SV:SIG:MT:PAC	26,21,4,0:1:1:2:0/0:./.:.:0	7,3,2,0:1:0:2:./.:./.:.:0:0:.:.	6,6,3,2:1:0:2:./.:./.:.:0:0:.:.	23,23,15,2:1:1:2:0/0:0/1:0.125:0:0:.:.
chr12_ref_v2	597454	.	A	T	.	ExcRegion	IntersectsRepeat=1;RepeatCorrectionApplied=0	SAC:ACF:DF:PD:GT:SGT:SF:SV:SIG:MT:PAC	0,0,0,0:0:1:2:./.:./.:.:0	0,0,0,0:0:1:2:./.:./.:.:0:0:.:.	0,0,0,0:0:1:2:./.:./.:.:0:0:.:.	0,0,0,0:0:1:2:./.:./.:.:0:0:.:.
chr12_ref_v2	597455	.	A	T	.	ExcRegion	IntersectsRepeat=1;RepeatCorrectionApplied=0	SAC:ACF:DF:PD:GT:SGT:SF:SV:SIG:MT:PAC	0,0,0,0:0:1:2:./.:./.:.:0	0,0,0,0:0:1:2:./.:./.:.:0:0:.:.	0,0,0,0:0:1:2:./.:./.:.:0:0:.:.	0,0,0,0:0:1:2:./.:./.:.:0:0:.:.
chr12_ref_v2	597458	.	A	ATATCAGC	.	ExcRegion	IntersectsRepeat=1;RepeatCorrectionApplied=0	SAC:ACF:DF:PD:GT:SGT:SF:SV:SIG:MT:PAC	0,0,0,0:0:1:2:./.:./.:.:0	0,0,0,0:0:1:2:./.:./.:.:0:0:.:.	0,0,0,0:0:1:2:./.:./.:.:0:0:.:.	0,0,0,0:0:1:2:./.:./.:.:0:0:.:.
chr12_ref_v2	611275	.	C	A	.	PASS	IntersectsRepeat=0;RepeatCorrectionApplied=0	SAC:ACF:DF:PD:GT:SGT:SF:SV:SIG:MT:PAC	99,19,0,32:1:1:2:0/0:0/1:0.5:0	23,6,0,6:1:1:2:0/0:0/1:0.5:0:0:.:.	62,5,1,13:1:1:2:0/0:0/1:0.25:0:0:.:.	137,15,0,33:1:1:2:0/0:0/1:0.5:0:0:.:.
chr12_ref_v2	618965	.	C	A	.	PASS	IntersectsRepeat=0;RepeatCorrectionApplied=0	SAC:ACF:DF:PD:GT:SGT:SF:SV:SIG:MT:PAC	124,10,0,47:1:1:2:0/0:0/1:0.5:0	26,5,0,3:1:1:2:0/0:0/1:0.25:0:0:.:.	58,16,0,6:1:1:2:0/0:0/1:0.125:0:0:.:.	155,28,0,11:1:1:2:0/0:0/1:0.125:0:1:.:.
chr12_ref_v2	621094	.	C	T	.	PASS	IntersectsRepeat=0;RepeatCorrectionApplied=0	SAC:ACF:DF:PD:GT:SGT:SF:SV:SIG:MT:PAC	122,122,0,0:1:1:2:0/0:./.:.:0	18,19,0,0:1:1:2:0/0:./.:.:0:0:.:.	36,45,2,7:1:1:2:0/0:0/1:0.25:0:0:.:.	121,172,0,0:1:1:2:0/0:./.:.:0:0:.:.
chr12_ref_v2	626343	.	GA	G	.	PASS	IntersectsRepeat=1;RepeatCorrectionApplied=1	SAC:ACF:DF:PD:GT:SGT:SF:SV:SIG:MT:PAC	48,74,5,4:1:1:2:0/0:./.:.:0	11,14,3,1:1:1:2:0/0:./.:.:0:0:.:.	24,36,4,0:1:1:2:0/0:./.:.:0:0:.:.	54,54,4,4:1:1:2:0/0:./.:.:0:0:.:.
chr12_ref_v2	641220	.	GA	G	.	PASS	IntersectsRepeat=1;RepeatCorrectionApplied=1	SAC:ACF:DF:PD:GT:SGT:SF:SV:SIG:MT:PAC	55,85,11,6:1:1:2:0/0:./.:.:0	11,13,0,2:1:1:2:0/0:./.:.:0:0:.:.	27,38,5,6:1:1:2:0/0:./.:.:0:0:.:.	0,0,0,0:0:0:2:./.:./.:.:0:0:.:.
chr12_ref_v2	645140	.	TA	T	.	PASS	IntersectsRepeat=1;RepeatCorrectionApplied=1	SAC:ACF:DF:PD:GT:SGT:SF:SV:SIG:MT:PAC	53,43,11,6:1:1:2:0/0:./.:.:0	7,5,2,3:1:0:2:./.:./.:.:0:0:.:.	25,27,6,5:1:1:2:0/0:./.:.:0:0:.:.	58,51,8,4:1:1:2:0/0:./.:.:0:0:.:.
chr12_ref_v2	686751	.	T	C	.	PASS	IntersectsRepeat=0;RepeatCorrectionApplied=0	SAC:ACF:DF:PD:GT:SGT:SF:SV:SIG:MT:PAC	1,0,148,137:1:1:2:1/1:./.:.:0	0,0,20,20:1:1:2:1/1:./.:.:0:0:.:.	0,0,56,53:1:1:2:1/1:./.:.:0:0:.:.	1,0,200,185:1:1:2:1/1:./.:.:0:0:.:.
chr12_ref_v2	687381	.	GA	G	.	PASS	IntersectsRepeat=1;RepeatCorrectionApplied=1	SAC:ACF:DF:PD:GT:SGT:SF:SV:SIG:MT:PAC	36,67,3,7:1:1:2:0/0:./.:.:0	11,12,0,2:1:1:2:0/0:./.:.:0:0:.:.	19,23,1,1:1:1:2:0/0:./.:.:0:0:.:.	37,67,7,15:1:1:2:0/0:0/1:0.125:0:0:.:.
chr12_ref_v2	687496	.	GTA	G	.	PASS	IntersectsRepeat=1;RepeatCorrectionApplied=1	SAC:ACF:DF:PD:GT:SGT:SF:SV:SIG:MT:PAC	79,41,4,6:1:1:2:0/0:./.:.:0	12,23,3,2:1:1:2:0/0:0/1:0.125:0:0:.:.	26,18,2,2:1:1:2:0/0:./.:.:0:0:.:.	56,54,7,9:1:1:2:0/0:./.:.:0:0:.:.
chr12_ref_v2	699848	.	G	GA	.	PASS	IntersectsRepeat=1;RepeatCorrectionApplied=1	SAC:ACF:DF:PD:GT:SGT:SF:SV:SIG:MT:PAC	8,17,4,33:1:1:2:0/1:1/1:0.5:0	0,7,1,2:1:0:2:./.:./.:.:0:0:.:.	7,14,1,17:1:1:2:0/1:./.:.:0:0:.:.	7,20,1,24:1:1:2:0/1:1/1:0.125:0:0:.:.
chr12_ref_v2	704047	.	TA	T,TAA	.	PASS	IntersectsRepeat=1;RepeatCorrectionApplied=1	SAC:ACF:DF:PD:GT:SGT:SF:SV:SIG:MT:PAC	5,7,5,6,4,5:1:1:2:0/2:0/1:0.5:0	3,1,2,0,0,0:1:0:2:./.:./.:.:0:0:.:.	4,8,3,5,1,2:1:1:2:0/0:0/1:0.5:0:0:.:.	13,18,3,10,4,3:1:1:2:0/0:0/2:0.125:0:0:.:.
[truncated: 619 more rows]
