# Supplementary material for: Muver, a computational framework for accurately calling accumulated mutations
Source: BMC Genomics. 2018 May 9;19:345. doi: 10.1186/s12864-018-4753-3 (PMC5944071; doi:10.1186/s12864-018-4753-3)
Supplement: Supplementary file 2 — Results Files. Zip file containing VCF and TXT formatted muver results for all yeast data sets analyzed. (ZIP 10697 kb) [file 12864_2018_4753_MOESM2_ESM.zip › t0TAK137_wt.mutations.txt]

Chromosome	Position	Excluded Region	Alleles	Intersects Repeat	Repeat Correction Applied	TAK137 Depths	TAK137 Allele Count Flag	TAK137 Depth Flag	TAK137 Filter Flag	TAK137 Ploidy	TAK137 Genotype	TAK137 Subclonal Genotype	TAK137 Subclonal Frequency	TAK137 Genotyping Score	TAK137 Subclonal Valid Flag	TAK71 Depths	TAK71 Allele Count Flag	TAK71 Depth Flag	TAK71 Filter Flag	TAK71 Composite Score	TAK71 Read Difference Flag	TAK71 Ploidy	TAK71 Genotype	TAK71 Subclonal Genotype	TAK71 Subclonal Frequency	TAK71 Genotyping Score	TAK71 Subclonal Valid Flag	TAK71 Mutations	TAK71 PAC Flag	TAK115 Depths	TAK115 Allele Count Flag	TAK115 Depth Flag	TAK115 Filter Flag	TAK115 Composite Score	TAK115 Read Difference Flag	TAK115 Ploidy	TAK115 Genotype	TAK115 Subclonal Genotype	TAK115 Subclonal Frequency	TAK115 Genotyping Score	TAK115 Subclonal Valid Flag	TAK115 Mutations	TAK115 PAC Flag	TAK116 Depths	TAK116 Allele Count Flag	TAK116 Depth Flag	TAK116 Filter Flag	TAK116 Composite Score	TAK116 Read Difference Flag
chr1_ref_v2	4321	0	C,A	0	0	276,46,0,53	1	1	0	2	C,C	C,A	0.25	0.160342650075	0	50,22,0,5	1	1	0	4.82901126035	0	2	C,C	C,A	0.125	0.223143551314	0	NA	NA	290,224,0,8	1	1	0	314.986378828	0	2	C,C	C,A	0.125	1.33694848702	0	NA	NA	345,200,0,5	1	1	0	311.208195389	0
chr1_ref_v2	6736	0	C,CAA	1	1	12,2,9,86	1	1	0	2	CAA,CAA	C,CAA	0.25	0.03109058707	0	3,2,18,29	1	1	0	7.70350241437	0	2	CAA,CAA	C,CAA	0.25	0.294799540221	0	NA	NA	9,8,16,120	1	1	0	2.16306785311	0	2	CAA,CAA	C,CAA	0.25	0.133531392625	1	NA	NA	8,10,9,135	1	1	0	3.16464336665	0
chr1_ref_v2	13244	0	G,A	0	0	338,345,19,0	1	1	0	2	G,G	G,A	0.125	0.822712384915	0	48,34,8,0	1	1	1	3.23083464995	0	2	G,G	G,A	0.25	0.263584520873	0	NA	NA	508,446,37,0	1	1	0	1.65279913143	0	2	G,G	G,A	0.125	0.51502731062	0	NA	NA	481,431,20,0	1	1	0	1.74962442463	0
chr1_ref_v2	13246	0	C,G	1	0	344,350,19,0	1	1	0	2	C,C	C,G	0.125	0.838689485851	0	48,34,9,1	1	1	1	4.96776748971	0	2	C,C	C,G	0.25	0.158224005215	0	NA	NA	512,452,38,0	1	1	0	1.75263999743	0	2	C,C	C,G	0.125	0.499479447379	0	NA	NA	477,436,20,0	1	1	0	1.38761452425	0
chr1_ref_v2	13290	0	G,A	0	0	404,383,12,0	1	1	0	2	G,G	G,A	0.125	1.39522868985	0	48,39,9,0	1	1	1	6.60111527926	0	2	G,G	G,A	0.25	0.217412876605	0	NA	NA	560,459,39,0	1	1	1	6.52233099594	0	2	G,G	G,A	0.125	0.529647378007	0	NA	NA	505,479,8,0	1	1	0	0.573883094923	0
chr1_ref_v2	13293	0	A,G	0	0	408,388,10,0	1	1	0	2	A,A	A,G	0.125	1.57365371194	0	51,37,9,0	1	1	1	7.75793711402	0	2	A,A	A,G	0.25	0.228841572429	0	NA	NA	559,467,35,0	1	1	1	6.69084406436	0	2	A,A	A,G	0.125	0.641853886172	0	NA	NA	516,493,7,0	1	1	0	0.529108898057	0
chr1_ref_v2	13299	0	A,G	1	0	419,392,7,0	1	1	0	2	A,A	NA	NA	1.39488864361	0	53,34,9,0	1	1	1	10.272879189	0	2	A,A	A,G	0.25	0.217412876605	0	NA	NA	567,476,34,0	1	1	1	9.94509344894	0	2	A,A	A,G	0.125	0.686458192409	0	NA	NA	525,507,8,0	1	1	1	0.536503427953	0
chr1_ref_v2	13302	0	A,G	1	0	419,385,7,0	1	1	0	2	A,A	NA	NA	1.39496314606	0	50,33,9,0	1	1	1	10.4933763603	0	2	A,A	A,G	0.25	0.170345365747	0	NA	NA	576,472,35,0	1	1	1	10.3894341998	0	2	A,A	A,G	0.125	0.663069725323	0	NA	NA	523,504,8,0	1	1	1	0.658346283112	0
chr1_ref_v2	13322	0	A,AAGTGAAAGTACCGGTCCATGGTTC	0	0	426,371,66,0	1	1	1	2	A,A	A,AAGTGAAAGTACCGGTCCATGGTTC	0.125	0.231888141703	0	46,43,12,0	1	1	1	1.11006117392	0	2	A,A	A,AAGTGAAAGTACCGGTCCATGGTTC	0.25	0.0363176278155	0	NA	NA	552,475,100,0	1	1	1	1.15729478417	0	2	A,A	A,AAGTGAAAGTACCGGTCCATGGTTC	0.25	0.373366544032	0	NA	NA	512,500,67,0	1	1	1	1.88788945011	0
chr1_ref_v2	13385	0	G,GAC	0	0	394,326,316,16	1	1	1	2	G,GAC	G,G	0.25	0.263290619328	0	38,41,22,0	1	1	1	1.78301229055	0	2	G,GAC	G,G	0.5	0.13534134787	0	NA	NA	469,432,397,17	1	1	1	1.11791028524	0	2	G,GAC	G,G	0.25	0.266813660017	0	NA	NA	487,477,386,17	1	1	1	2.9930046296	0
chr1_ref_v2	13413	0	G,A	0	0	387,370,344,18	1	1	1	2	G,A	G,G	0.25	0.226893417846	0	36,40,28,2	1	1	1	0.785117907354	0	2	G,A	G,G	0.5	0.169076330044	0	NA	NA	476,494,411,28	1	1	1	1.23784849159	0	2	G,A	G,G	0.25	0.281971034656	0	NA	NA	485,503,425,20	1	1	1	1.27489665478	0
chr1_ref_v2	13420	0	A,G	1	0	391,390,345,26	1	1	1	2	A,G	A,A	0.25	0.233547463466	0	37,42,28,3	1	1	1	0.756605422094	0	2	A,G	A,A	0.5	0.163151640686	0	NA	NA	468,516,413,30	1	1	1	1.45502176679	0	2	A,G	A,A	0.25	0.287230503241	0	NA	NA	499,515,420,28	1	1	1	0.92304297875	0
chr1_ref_v2	13442	0	A,C	0	0	362,422,380,58	1	1	1	2	A,C	A,A	0.25	0.071364486208	0	37,41,28,11	1	1	1	1.80052133529	0	2	A,C	A,A	0.25	0.182321556794	0	NA	NA	468,552,460,71	1	1	1	0.855662755795	0	2	A,C	A,A	0.25	0.14197026127	0	NA	NA	480,529,451,84	1	1	1	0.995322122109	0
chr1_ref_v2	13616	0	G,T	0	0	141,315,46,352	1	1	1	2	G,T	G,G	0.125	0.115273624051	0	25,44,9,32	1	1	1	1.65436567457	0	2	G,T	G,G	0.25	0.00970881412696	0	NA	NA	288,428,61,434	1	1	1	10.612331614	0	2	G,T	G,G	0.125	0.117807976111	0	NA	NA	279,394,62,422	1	1	1	11.0038997947	0
chr1_ref_v2	13654	0	G,A	0	0	156,276,28,298	1	1	0	2	G,A	G,G	0.125	0.0302137785965	0	19,42,3,26	1	1	1	1.63556257059	0	2	G,A	G,G	0.25	0.232752410421	0	NA	NA	227,420,51,400	1	1	1	1.23639845421	0	2	G,A	G,G	0.125	0.109564526717	0	NA	NA	236,357,33,376	1	1	0	1.93539698845	0
chr1_ref_v2	13798	0	A,T	0	0	68,155,1,33	1	1	0	2	A,A	A,T	0.25	0.0650989022114	0	11,22,1,17	1	1	1	4.60339326668	0	2	A,T	A,A	0.25	0.0953101798043	0	NA	NA	123,269,1,71	1	1	0	1.17465072267	0	2	A,A	A,T	0.25	0.251314428281	0	NA	NA	73,224,0,36	1	1	0	2.3229171924	0
chr1_ref_v2	13807	0	T,G	0	0	84,143,1,30	1	1	0	2	T,T	T,G	0.25	0.0450526639409	0	14,19,1,15	1	1	1	4.19918671044	0	2	T,G	T,T	0.25	0.213093215461	0	NA	NA	141,247,0,65	1	1	0	1.36984483584	0	2	T,T	T,G	0.25	0.174559551458	0	NA	NA	92,200,0,36	1	1	0	1.63721022751	0
chr1_ref_v2	13830	0	T,C	0	0	129,114,0,26	1	1	0	2	T,T	T,C	0.25	0.251314428281	0	13,18,1,14	1	1	1	5.6908768071	0	2	T,C	T,T	0.25	0.215111379617	0	NA	NA	186,199,0,50	1	1	0	1.09481266773	0	2	T,T	T,C	0.25	0.0755075525081	0	NA	NA	133,153,0,30	1	1	0	1.77923127595	0
chr1_ref_v2	13848	0	A,G	0	0	148,86,0,18	1	1	0	2	A,A	A,G	0.125	0.197168064911	0	15,13,0,10	1	1	1	4.49060299589	0	2	A,A	A,G	0.5	0.164303051291	0	NA	NA	198,161,0,35	1	1	0	2.59194034713	0	2	A,A	A,G	0.25	0.353893300977	0	NA	NA	157,114,0,21	1	1	0	1.35925622669	0
chr1_ref_v2	16264	0	A,T	1	0	202,154,0,61	1	1	0	2	A,A	A,T	0.25	0.198113803248	0	24,33,0,1	1	1	0	3.54886302775	0	2	A,A	NA	NA	0.0173917427119	0	NA	NA	225,271,1,45	1	1	0	10.0440876135	0	2	A,A	A,T	0.125	0.330115670866	0	NA	NA	219,245,1,76	1	1	0	4.51006820622	0
chr1_ref_v2	18413	0	G,C	1	0	1,4,121,1	1	1	1	2	C,C	G,C	0.125	0.486532931197	0	3,0,7,0	1	0	1	6.50826471175	0	2	NA	NA	NA	NA	0	NA	NA	10,3,95,3	1	1	1	7.78840192982	0	2	C,C	G,C	0.25	0.0741079721537	0	NA	NA	17,6,131,5	1	1	1	13.916358362	0
chr1_ref_v2	18425	0	C,T	0	0	1,4,94,4	1	1	1	2	T,T	C,T	0.125	0.267479365134	0	4,1,8,0	1	0	1	6.88671972698	0	2	NA	NA	NA	NA	0	NA	NA	10,4,72,9	1	1	1	7.65664906848	0	2	T,T	C,T	0.25	0.190518323998	0	NA	NA	17,6,115,12	1	1	1	12.851372784	0
chr1_ref_v2	18457	0	C,T	1	0	115,92,0,5	1	1	1	2	C,C	C,T	0.125	0.832909122935	0	20,16,4,4	1	1	1	6.26228647283	0	2	C,C	C,T	0.5	0.405465108108	0	NA	NA	134,90,10,10	1	1	1	6.7563501724	0	2	C,C	C,T	0.125	0.292136422801	0	NA	NA	183,110,13,13	1	1	1	8.50206021445	0
chr1_ref_v2	18498	0	A,G	1	0	184,187,0,2	1	1	1	2	A,A	NA	NA	0.410841465145	0	31,36,2,5	1	1	1	6.46748227182	0	2	A,A	A,G	0.25	0.31287232128	0	NA	NA	250,212,6,11	1	1	1	5.16830571744	0	2	A,A	A,G	0.125	0.594301345923	0	NA	NA	273,220,7,13	1	1	1	6.47629639975	0
chr1_ref_v2	18505	0	A,T	0	0	190,198,0,1	1	1	1	2	A,A	NA	NA	0.00257400399517	0	32,36,2,5	1	1	1	8.17895867621	0	2	A,A	A,T	0.25	0.327687407065	0	NA	NA	262,225,5,11	1	1	1	7.42132759805	0	2	A,A	A,T	0.125	0.707625199741	0	NA	NA	291,238,6,13	1	1	1	9.11547043377	1
chr1_ref_v2	19969	0	G,C	0	0	0,0,0,0	0	0	1	2	NA	NA	NA	NA	0	1,0,0,0	0	0	1	0.0	0	2	NA	NA	NA	NA	0	NA	NA	3,0,0,1	1	0	1	0.0	0	2	NA	NA	NA	NA	0	NA	NA	3,0,1,1	1	0	1	0.0	0
chr1_ref_v2	19974	0	C,T	1	0	0,0,0,0	0	0	1	2	NA	NA	NA	NA	0	1,0,0,0	0	0	1	0.0	0	2	NA	NA	NA	NA	0	NA	NA	3,0,0,1	1	0	1	0.0	0	2	NA	NA	NA	NA	0	NA	NA	4,0,1,1	1	0	1	0.0	0
chr1_ref_v2	20922	0	G,A	0	0	1,5,0,0	1	0	1	2	NA	NA	NA	NA	0	0,0,0,0	0	0	1	0.0	0	2	NA	NA	NA	NA	0	NA	NA	10,15,0,0	1	1	1	2.33738364416	0	2	G,G	NA	NA	0.0	0	NA	NA	7,10,0,0	1	0	1	1.85067013783	0
chr1_ref_v2	21543	0	A,T	0	0	0,0,0,75	0	1	1	2	T,T	NA	NA	0.01324522675	0	0,0,0,4	0	0	1	0.0	0	2	NA	NA	NA	NA	0	NA	NA	0,0,0,45	0	1	1	0.0	0	2	T,T	NA	NA	0.0219789067188	0	NA	NA	1,0,0,80	1	1	1	0.0	0
chr1_ref_v2	23241	0	C,CT	1	1	3,8,1,0	1	0	1	2	NA	NA	NA	NA	0	0,1,0,0	0	0	1	0.0	0	2	NA	NA	NA	NA	0	NA	NA	11,16,2,1	1	1	1	0.977025126342	0	2	C,C	C,CT	0.125	0.0262156917651	0	NA	NA	15,12,4,2	1	1	1	2.10008844525	0
chr1_ref_v2	23713	0	C,CAAA	1	1	0,0,0,6	0	0	1	2	NA	NA	NA	NA	0	0,0,0,6	0	0	1	0.0	0	2	NA	NA	NA	NA	0	NA	NA	1,0,1,9	1	0	1	0.0	0	2	NA	NA	NA	NA	0	NA	NA	1,1,0,8	1	0	1	0.0	0
chr1_ref_v2	25488	1	TG,T	0	0	0,0,0,7	0	0	1	2	NA	NA	NA	NA	0	0,0,0,1	0	0	1	0.0	0	2	NA	NA	NA	NA	0	NA	NA	0,1,0,6	1	0	1	0.0	0	2	NA	NA	NA	NA	0	NA	NA	0,1,0,12	1	0	1	0.0	0
chr1_ref_v2	25490	1	AAAGTACCGGTCCATGGCTCGGTTGTAGTTGTAACCAAACCTTCACTGGTTGGAGTTCTGATAACAATCACGGTTTCGTCAGTTGGTTGACCGTTAGTACCGGTGACGGTGGTCATCTCAGTGGATGTAGAGGTG,A	0	0	0,0,0,2	0	0	1	2	NA	NA	NA	NA	0	0,0,0,1	0	0	1	0.0	0	2	NA	NA	NA	NA	0	NA	NA	0,1,0,2	1	0	1	0.0	0	2	NA	NA	NA	NA	0	NA	NA	0,1,0,3	1	0	1	0.0	0
chr1_ref_v2	30834	0	CAT,C	1	1	65,52,12,22	1	1	0	2	CAT,CAT	CAT,C	0.125	0.0785962291455	0	19,31,3,11	1	1	0	1.92903385388	0	2	CAT,CAT	CAT,C	0.125	0.080074695897	0	NA	NA	82,94,17,28	1	1	0	2.13268720547	0	2	CAT,CAT	CAT,C	0.125	0.0125909279352	0	NA	NA	76,90,19,27	1	1	0	2.04767215936	0
chr1_ref_v2	34825	0	GA,G,GAA	1	1	87,44,10,9,10,17	1	1	0	2	GA,GA	GA,GAA	0.125	0.291092195231	0	21,27,2,4,1,6	1	1	0	3.26581791041	0	2	GA,GA	GA,GAA	0.125	0.610278650183	0	NA	NA	144,125,19,12,12,15	1	1	0	7.32293126109	0	2	GA,GA	NA	NA	0.618561361434	0	NA	NA	146,116,19,14,16,24	1	1	0	4.39660587424	0
chr1_ref_v2	38943	0	T,G	0	0	67,263,83,0	1	1	0	2	T,T	T,G	0.5	0.269663566949	0	27,54,6,0	1	1	0	4.38999025205	0	2	T,T	T,G	0.125	0.259511195485	0	NA	NA	228,306,36,0	1	1	0	310.385762678	0	2	T,T	T,G	0.125	0.0385722747862	0	NA	NA	214,295,36,0	1	1	0	309.895587241	0
chr1_ref_v2	45346	0	CT,C	1	1	78,89,9,28	1	1	0	2	CT,CT	CT,C	0.125	0.126669146408	0	19,16,5,5	1	1	0	1.38117178761	0	2	CT,CT	CT,C	0.125	0.0337925029645	0	NA	NA	130,182,24,53	1	1	0	1.22755700867	0	2	CT,CT	NA	NA	0.118952661861	0	NA	NA	114,157,15,44	1	1	0	1.08504325189	0
chr1_ref_v2	51642	0	T,G	0	0	30,152,54,0	1	1	0	2	T,T	T,G	0.5	0.0980612131762	0	9,40,12,0	1	1	0	0.535408479813	0	2	T,T	T,G	0.5	0.228258651981	0	NA	NA	81,207,73,0	1	1	0	6.80053839684	0	2	T,T	T,G	0.5	0.260283098264	0	NA	NA	80,218,59,0	1	1	0	6.78317886042	0
chr1_ref_v2	69540	0	CT,C	1	1	126,76,10,17	1	1	0	2	CT,CT	NA	NA	0.150200194725	0	26,19,4,2	1	1	0	0.7538868201	0	2	CT,CT	NA	NA	0.325377097629	0	NA	NA	163,110,30,19	1	1	0	4.06277554354	0	2	CT,CT	NA	NA	0.0154132126583	0	NA	NA	150,101,13,10	1	1	0	1.05480711105	0
chr1_ref_v2	70618	0	G,GA	1	1	4,1,6,4	1	0	0	2	NA	NA	NA	NA	0	1,2,1,0	1	0	0	1.70925530469	0	2	NA	NA	NA	NA	0	NA	NA	11,3,5,9	1	1	0	1.15473333618	0	2	G,GA	GA,GA	0.25	0.0532119252222	0	NA	NA	12,8,3,3	1	1	0	4.16005227059	0
chr1_ref_v2	74711	0	AT,A	1	1	108,83,10,12	1	1	0	2	AT,AT	NA	NA	0.0713631127762	0	24,25,8,2	1	1	0	2.37735459083	0	2	AT,AT	AT,A	0.125	0.0335481286088	0	NA	NA	146,134,27,13	1	1	0	2.60838483437	0	2	AT,AT	NA	NA	0.0201586336527	0	NA	NA	158,102,21,16	1	1	0	1.39713083365	0
chr1_ref_v2	99719	0	A,AT	1	1	2,105,14,6	1	1	0	2	A,A	A,AT	0.25	0.140086313853	0	2,23,4,3	1	1	0	1.09799076398	0	2	A,A	A,AT	0.5	0.276301785999	0	NA	NA	33,152,19,10	1	1	0	22.0267766854	0	2	A,A	A,AT	0.125	0.0796699603233	0	NA	NA	26,132,6,9	1	1	0	17.4710995431	0
chr1_ref_v2	100993	0	C,CA,CAA	1	1	2,3,2,0,2,20	1	1	0	2	C,CAA	CAA,CAA	0.5	0.997190605739	0	1,3,4,2,1,7	1	0	0	1.83117498609	0	2	NA	NA	NA	NA	0	NA	NA	9,16,7,6,4,18	1	1	0	4.1790655113	0	2	C,CAA	CA,CAA	0.125	0.125128904753	0	NA	NA	11,15,9,14,6,16	1	1	0	7.54305138291	0
chr1_ref_v2	101162	0	TA,T	1	1	115,138,11,15	1	1	0	2	TA,TA	NA	NA	0.142713057257	0	31,44,5,3	1	1	0	0.648409100178	0	2	TA,TA	NA	NA	0.0917883394848	0	NA	NA	163,159,10,12	1	1	0	1.94628091155	0	2	TA,TA	NA	NA	0.348482313364	0	NA	NA	145,164,16,16	1	1	0	0.576614629292	0
chr1_ref_v2	124620	0	T,G	0	0	42,264,72,1	1	1	0	2	T,T	T,G	0.5	0.334513372136	0	9,45,4,0	1	1	0	1.3417117555	0	2	T,T	T,G	0.125	0.328504066972	0	NA	NA	126,322,47,0	1	1	0	19.8050191207	0	2	T,T	T,G	0.25	0.287682072452	0	NA	NA	144,363,46,0	1	1	0	23.6788761484	0
chr1_ref_v2	126592	0	C,CT,CTT,CTTTTTTTTTTT	1	1	1,3,5,6,28,32,4,57	1	1	0	2	CTT,CTTTTTTTTTTT	C,CTT	0.125	0.842109162559	0	0,2,1,5,16,14,0,11	1	1	0	1.74167936155	0	2	CTT,CTTTTTTTTTTT	CTT,CTT	0.5	0.665144984327	0	NA	NA	11,5,15,23,76,75,7,44	1	1	0	6.7307760677	0	2	CTT,CTTTTTTTTTTT	CT,CTT	0.5	1.52852406391	0	NA	NA	6,3,18,14,64,85,6,57	1	1	0	4.40006837242	0
chr1_ref_v2	127815	0	AT,A	1	1	99,81,10,12	1	1	0	2	AT,AT	NA	NA	0.0120465356198	0	35,18,1,3	1	1	0	1.42055601807	0	2	AT,AT	NA	NA	0.626268881041	0	NA	NA	126,150,9,12	1	1	0	3.8080605107	0	2	AT,AT	NA	NA	0.609809645286	0	NA	NA	116,127,12,16	1	1	0	1.8607899694	0
chr1_ref_v2	151817	0	CT,C	1	1	108,51,9,14	1	1	0	2	CT,CT	NA	NA	0.439516402158	0	31,17,2,4	1	1	0	0.509108528046	0	2	CT,CT	NA	NA	0.857053958263	0	NA	NA	154,85,23,26	1	1	0	1.88878979038	0	2	CT,CT	NA	NA	0.333390108765	0	NA	NA	154,87,33,29	1	1	0	4.80064951079	0
chr1_ref_v2	160567	1	T,C	0	0	0,0,0,0	0	0	1	2	NA	NA	NA	NA	0	0,0,0,0	0	0	1	0.0	0	2	NA	NA	NA	NA	0	NA	NA	0,0,0,1	0	0	1	0.0	0	2	NA	NA	NA	NA	0	NA	NA	0,0,0,0	0	0	1	0.0	0
chr1_ref_v2	160569	1	T,C	0	0	0,0,0,0	0	0	1	2	NA	NA	NA	NA	0	0,0,0,0	0	0	1	0.0	0	2	NA	NA	NA	NA	0	NA	NA	0,0,0,1	0	0	1	0.0	0	2	NA	NA	NA	NA	0	NA	NA	0,0,0,0	0	0	1	0.0	0
chr1_ref_v2	160570	1	C,A	0	0	0,0,0,0	0	0	1	2	NA	NA	NA	NA	0	0,0,0,0	0	0	1	0.0	0	2	NA	NA	NA	NA	0	NA	NA	0,0,0,1	0	0	1	0.0	0	2	NA	NA	NA	NA	0	NA	NA	0,0,0,0	0	0	1	0.0	0
chr1_ref_v2	160575	1	A,G	0	0	0,0,0,0	0	0	1	2	NA	NA	NA	NA	0	0,0,0,0	0	0	1	0.0	0	2	NA	NA	NA	NA	0	NA	NA	0,0,0,1	0	0	1	0.0	0	2	NA	NA	NA	NA	0	NA	NA	0,0,0,0	0	0	1	0.0	0
chr1_ref_v2	160579	1	T,G	0	0	0,0,0,0	0	0	1	2	NA	NA	NA	NA	0	0,0,0,0	0	0	1	0.0	0	2	NA	NA	NA	NA	0	NA	NA	0,0,0,1	0	0	1	0.0	0	2	NA	NA	NA	NA	0	NA	NA	0,0,0,0	0	0	1	0.0	0
chr1_ref_v2	160582	1	A,G	1	0	0,0,0,0	0	0	1	2	NA	NA	NA	NA	0	0,0,0,0	0	0	1	0.0	0	2	NA	NA	NA	NA	0	NA	NA	0,0,0,1	0	0	1	0.0	0	2	NA	NA	NA	NA	0	NA	NA	0,0,0,0	0	0	1	0.0	0
chr1_ref_v2	160588	1	T,C	1	0	0,0,0,0	0	0	1	2	NA	NA	NA	NA	0	0,0,0,0	0	0	1	0.0	0	2	NA	NA	NA	NA	0	NA	NA	0,0,0,1	0	0	1	0.0	0	2	NA	NA	NA	NA	0	NA	NA	0,0,0,0	0	0	1	0.0	0
chr1_ref_v2	160593	1	A,G	1	0	0,0,0,0	0	0	1	2	NA	NA	NA	NA	0	0,0,0,0	0	0	1	0.0	0	2	NA	NA	NA	NA	0	NA	NA	0,0,0,1	0	0	1	0.0	0	2	NA	NA	NA	NA	0	NA	NA	0,0,0,0	0	0	1	0.0	0
chr1_ref_v2	160594	1	T,C	1	0	0,0,0,0	0	0	1	2	NA	NA	NA	NA	0	0,0,0,0	0	0	1	0.0	0	2	NA	NA	NA	NA	0	NA	NA	0,0,0,1	0	0	1	0.0	0	2	NA	NA	NA	NA	0	NA	NA	0,0,0,0	0	0	1	0.0	0
chr1_ref_v2	160597	1	G,A	0	0	0,0,0,0	0	0	1	2	NA	NA	NA	NA	0	0,0,0,0	0	0	1	0.0	0	2	NA	NA	NA	NA	0	NA	NA	0,0,0,1	0	0	1	0.0	0	2	NA	NA	NA	NA	0	NA	NA	0,0,0,0	0	0	1	0.0	0
chr1_ref_v2	160599	1	C,T	0	0	0,0,0,0	0	0	1	2	NA	NA	NA	NA	0	0,0,0,0	0	0	1	0.0	0	2	NA	NA	NA	NA	0	NA	NA	0,0,0,1	0	0	1	0.0	0	2	NA	NA	NA	NA	0	NA	NA	0,0,0,0	0	0	1	0.0	0
chr1_ref_v2	160602	1	A,C	0	0	0,0,0,0	0	0	1	2	NA	NA	NA	NA	0	0,0,0,0	0	0	1	0.0	0	2	NA	NA	NA	NA	0	NA	NA	0,0,0,1	0	0	1	0.0	0	2	NA	NA	NA	NA	0	NA	NA	0,0,0,0	0	0	1	0.0	0
chr1_ref_v2	160608	1	T,TGAC	0	0	0,0,0,0	0	0	1	2	NA	NA	NA	NA	0	0,0,0,0	0	0	1	0.0	0	2	NA	NA	NA	NA	0	NA	NA	0,0,0,1	0	0	1	0.0	0	2	NA	NA	NA	NA	0	NA	NA	0,0,0,0	0	0	1	0.0	0
chr1_ref_v2	161173	1	T,G	0	0	0,6,0,0	0	0	1	2	NA	NA	NA	NA	0	0,0,0,0	0	0	1	0.0	0	2	NA	NA	NA	NA	0	NA	NA	0,6,1,1	1	0	1	0.0	0	2	NA	NA	NA	NA	0	NA	NA	1,9,0,0	1	0	1	0.0	0
chr1_ref_v2	161182	1	C,T	0	0	0,6,0,0	0	0	1	2	NA	NA	NA	NA	0	0,0,0,0	0	0	1	0.0	0	2	NA	NA	NA	NA	0	NA	NA	0,7,1,1	1	0	1	0.0	0	2	NA	NA	NA	NA	0	NA	NA	0,8,0,1	1	0	1	0.0	0
chr1_ref_v2	161191	1	G,A	0	0	0,6,0,0	0	0	1	2	NA	NA	NA	NA	0	0,0,0,0	0	0	1	0.0	0	2	NA	NA	NA	NA	0	NA	NA	0,8,1,1	1	0	1	0.0	0	2	NA	NA	NA	NA	0	NA	NA	0,8,0,0	0	0	1	0.0	0
chr1_ref_v2	161193	1	T,C	0	0	0,6,0,0	0	0	1	2	NA	NA	NA	NA	0	0,0,0,0	0	0	1	0.0	0	2	NA	NA	NA	NA	0	NA	NA	0,8,1,1	1	0	1	0.0	0	2	NA	NA	NA	NA	0	NA	NA	0,8,0,0	0	0	1	0.0	0
chr1_ref_v2	161197	1	A,G	0	0	0,6,0,0	0	0	1	2	NA	NA	NA	NA	0	0,0,0,0	0	0	1	0.0	0	2	NA	NA	NA	NA	0	NA	NA	0,8,1,1	1	0	1	0.0	0	2	NA	NA	NA	NA	0	NA	NA	0,8,0,0	0	0	1	0.0	0
chr1_ref_v2	161206	1	C,T	0	0	0,6,0,0	0	0	1	2	NA	NA	NA	NA	0	0,0,0,0	0	0	1	0.0	0	2	NA	NA	NA	NA	0	NA	NA	0,8,1,1	1	0	1	0.0	0	2	NA	NA	NA	NA	0	NA	NA	0,8,0,0	0	0	1	0.0	0
chr1_ref_v2	163486	1	C,G	0	0	0,0,0,0	0	0	1	2	NA	NA	NA	NA	0	0,0,1,0	0	0	1	0.0	0	2	NA	NA	NA	NA	0	NA	NA	0,0,1,0	0	0	1	0.0	0	2	NA	NA	NA	NA	0	NA	NA	0,0,0,0	0	0	1	0.0	0
chr1_ref_v2	191067	0	A,ATCG	1	1	0,0,160,87	1	1	0	2	ATCG,ATCG	NA	NA	0.00199903222864	0	1,1,11,7	1	1	1	4.57073980927	0	2	ATCG,ATCG	A,ATCG	0.125	0.0397268941802	0	NA	NA	0,0,252,131	1	1	0	0.474947585614	0	2	ATCG,ATCG	NA	NA	0.00178467289775	0	NA	NA	1,0,219,127	1	1	0	0.5227940593	0
chr1_ref_v2	193731	0	T,TATG	1	1	0,0,250,148	1	1	0	2	TATG,TATG	NA	NA	0.562704172579	0	0,0,53,25	1	1	0	0.706527257059	0	2	TATG,TATG	NA	NA	0.00433876299774	0	NA	NA	1,1,302,168	1	1	0	0.524264788061	0	2	TATG,TATG	NA	NA	0.647043836407	0	NA	NA	1,1,315,179	1	1	0	0.443326468882	0
chr1_ref_v2	198259	0	C,A	1	0	19,3,100,115	1	1	0	2	A,A	C,A	0.25	0.333685425714	0	1,3,20,28	1	1	0	1.76148000869	0	2	A,A	C,A	0.125	0.223143551314	0	NA	NA	10,1,111,225	1	1	0	9.74494996086	0	2	A,A	C,A	0.125	0.711165686063	0	NA	NA	12,1,113,220	1	1	0	8.33110224807	0
chr1_ref_v2	198268	0	C,T	1	0	25,5,85,100	1	1	0	2	T,T	C,T	0.25	0.126751705639	0	2,6,20,26	1	1	0	3.21105142326	0	2	T,T	C,T	0.25	0.196710294246	0	NA	NA	16,4,90,228	1	1	0	14.8825296763	0	2	T,T	C,T	0.125	0.058268908124	0	NA	NA	22,5,99,206	1	1	0	8.29122200506	0
chr1_ref_v2	198273	0	G,A	0	0	29,6,80,102	1	1	0	2	A,A	G,A	0.25	0.297251523468	0	2,9,20,24	1	1	0	5.59422874993	0	2	A,A	G,A	0.5	0.287682072452	0	NA	NA	18,5,85,234	1	1	0	15.7702628446	0	2	A,A	G,A	0.125	0.0783533142465	0	NA	NA	23,10,97,213	1	1	0	8.18725421812	0
chr1_ref_v2	198293	0	G,A	0	0	69,8,52,116	1	1	0	2	G,A	A,A	0.25	0.269332933784	0	1,16,9,20	1	1	0	16.4529630613	0	2	G,A	A,A	0.25	0.0232568621643	0	NA	NA	8,8,43,233	1	1	0	309.054291039	0	2	A,A	G,A	0.125	0.139761942375	1	NA	NA	6,10,63,202	1	1	0	21.9314189708	0
chr1_ref_v2	198300	0	A,G	1	0	47,7,36,182	1	1	0	2	A,G	G,G	0.5	0.296898727557	0	0,14,8,38	1	1	0	12.5370927642	0	2	G,G	A,G	0.5	0.0219789067188	0	NA	NA	6,8,43,231	1	1	0	9.44065373693	0	2	G,G	A,G	0.125	0.266020575671	0	NA	NA	5,10,55,214	1	1	0	8.48040759917	0
chr1_ref_v2	198329	0	T,TTGAATTAAAGTTTGAAATA,TTGAATTAAGGTTTGGAATA	0	0	0,0,68,26,19,132	1	1	0	2	TTGAATTAAAGTTTGAAATA,TTGAATTAAGGTTTGGAATA	TTGAATTAAGGTTTGGAATA,TTGAATTAAGGTTTGGAATA	0.25	0.0368405692211	0	0,0,10,0,3,25	1	1	0	1.17810695155	0	2	TTGAATTAAGGTTTGGAATA,TTGAATTAAGGTTTGGAATA	TTGAATTAAAGTTTGAAATA,TTGAATTAAGGTTTGGAATA	0.5	0.164303051291	0	NA	NA	0,0,64,33,5,157	1	1	0	2.35868780998	0	2	TTGAATTAAAGTTTGAAATA,TTGAATTAAGGTTTGGAATA	TTGAATTAAGGTTTGGAATA,TTGAATTAAGGTTTGGAATA	0.25	0.00205973296301	0	NA	NA	0,0,73,25,20,139	1	1	0	0.410618904113	0
chr1_ref_v2	198379	0	C,CG	1	0	0,0,219,122	1	1	0	2	CG,CG	NA	NA	0.0	0	0,0,37,22	1	1	0	0.391568792191	0	2	CG,CG	NA	NA	0.0	0	NA	NA	0,0,250,184	1	1	0	2.69940520989	0	2	CG,CG	NA	NA	0.0	0	NA	NA	0,0,257,156	1	1	0	0.681150086769	0
chr1_ref_v2	198380	0	A,AG	1	0	0,0,226,126	1	1	0	2	AG,AG	NA	NA	0.0	0	0,0,38,23	1	1	0	0.409459049831	0	2	AG,AG	NA	NA	0.0	0	NA	NA	0,0,254,193	1	1	0	3.26480301729	0	2	AG,AG	NA	NA	0.0	0	NA	NA	0,0,265,160	1	1	0	0.653399318661	0
chr1_ref_v2	198585	0	A,AAAAATGCGTAAAAAGAAAGAAGACGTC	0	0	0,0,163,140	1	1	0	2	AAAAATGCGTAAAAAGAAAGAAGACGTC,AAAAATGCGTAAAAAGAAAGAAGACGTC	NA	NA	0.0	0	0,0,14,27	1	1	0	2.3832730514	0	2	AAAAATGCGTAAAAAGAAAGAAGACGTC,AAAAATGCGTAAAAAGAAAGAAGACGTC	NA	NA	0.0	0	NA	NA	0,0,190,212	1	1	0	2.38460112125	0	2	AAAAATGCGTAAAAAGAAAGAAGACGTC,AAAAATGCGTAAAAAGAAAGAAGACGTC	NA	NA	0.0	0	NA	NA	0,0,181,201	1	1	0	2.23986802317	0
chr1_ref_v2	198636	0	C,T	0	0	0,0,29,138	1	1	1	2	T,T	NA	NA	0.0	0	0,0,5,28	1	1	0	0.356114946826	0	2	T,T	NA	NA	0.0	0	NA	NA	0,0,12,191	1	1	1	6.49752326475	0	2	T,T	NA	NA	0.0	0	NA	NA	0,1,34,178	1	1	1	0.427622465911	0
chr1_ref_v2	198637	0	A,ATCCTTGAATAACGAACTTT	0	0	0,0,61,199	1	1	1	2	ATCCTTGAATAACGAACTTT,ATCCTTGAATAACGAACTTT	NA	NA	0.0	0	0,0,8,45	1	1	0	1.08542139839	0	2	ATCCTTGAATAACGAACTTT,ATCCTTGAATAACGAACTTT	NA	NA	0.0	0	NA	NA	0,0,47,282	1	1	1	4.94604222991	0	2	ATCCTTGAATAACGAACTTT,ATCCTTGAATAACGAACTTT	NA	NA	0.0	0	NA	NA	0,1,85,253	1	1	1	0.599287211167	0
chr1_ref_v2	198643	0	T,TCAA	1	0	0,0,29,155	1	1	1	2	TCAA,TCAA	NA	NA	0.0	0	0,0,5,34	1	1	0	0.411448820295	0	2	TCAA,TCAA	NA	NA	0.0	0	NA	NA	0,0,14,219	1	1	1	5.81627078375	0	2	TCAA,TCAA	NA	NA	0.0	0	NA	NA	0,0,36,197	1	1	1	0.388558199614	0
chr1_ref_v2	198644	0	T,TGTTTTA	1	0	0,0,51,173	1	1	1	2	TGTTTTA,TGTTTTA	NA	NA	0.0	0	0,0,17,37	1	1	0	1.11855105291	0	2	TGTTTTA,TGTTTTA	NA	NA	0.0	0	NA	NA	0,0,36,246	1	1	1	5.19087472995	0	2	TGTTTTA,TGTTTTA	NA	NA	0.0	0	NA	NA	0,0,51,216	1	1	1	1.08946656452	0
chr1_ref_v2	198649	0	A,C	0	0	0,0,40,143	1	1	1	2	C,C	NA	NA	0.0	0	0,0,16,35	1	1	0	1.20907718437	0	2	C,C	NA	NA	0.0	0	NA	NA	0,0,34,211	1	1	1	3.15517248541	0	2	C,C	NA	NA	0.0	0	NA	NA	0,0,41,180	1	1	1	0.889469153968	0
chr1_ref_v2	198651	0	C,G	0	0	0,0,37,139	1	1	1	2	G,G	NA	NA	0.0	0	0,0,16,35	1	1	0	1.36028282013	0	2	G,G	NA	NA	0.0	0	NA	NA	0,0,34,206	1	1	1	2.47584712288	0	2	G,G	NA	NA	0.0	0	NA	NA	0,0,39,176	1	1	1	0.778969933176	0
chr1_ref_v2	198963	0	G,GCTTCCTCTGACGACAAGTCCGCTCCCACTTATAGTGTCCTGAGTGATTATTTATTTTTATGTGAACACCAAAAGGAATAA	0	0	0,0,65,2	1	1	1	2	GCTTCCTCTGACGACAAGTCCGCTCCCACTTATAGTGTCCTGAGTGATTATTTATTTTTATGTGAACACCAAAAGGAATAA,GCTTCCTCTGACGACAAGTCCGCTCCCACTTATAGTGTCCTGAGTGATTATTTATTTTTATGTGAACACCAAAAGGAATAA	NA	NA	0.0	0	0,0,7,6	1	0	1	7.73931455968	0	2	NA	NA	NA	NA	0	NA	NA	0,0,55,20	1	1	1	13.6854090911	0	2	GCTTCCTCTGACGACAAGTCCGCTCCCACTTATAGTGTCCTGAGTGATTATTTATTTTTATGTGAACACCAAAAGGAATAA,GCTTCCTCTGACGACAAGTCCGCTCCCACTTATAGTGTCCTGAGTGATTATTTATTTTTATGTGAACACCAAAAGGAATAA	NA	NA	0.0	0	NA	NA	0,0,53,15	1	1	1	9.20435664156	0
chr1_ref_v2	199072	0	T,TCACTTACCATATCAACCATTATGTTCAGTTAACTCACCTTTAAAGTACTGTGCACAACACCCTATTTCCATCTGATCGGTCGCTTTATCTGG	1	0	0,0,43,158	1	1	1	2	TCACTTACCATATCAACCATTATGTTCAGTTAACTCACCTTTAAAGTACTGTGCACAACACCCTATTTCCATCTGATCGGTCGCTTTATCTGG,TCACTTACCATATCAACCATTATGTTCAGTTAACTCACCTTTAAAGTACTGTGCACAACACCCTATTTCCATCTGATCGGTCGCTTTATCTGG	NA	NA	0.0	0	0,0,2,27	1	1	1	1.61754925428	0	2	TCACTTACCATATCAACCATTATGTTCAGTTAACTCACCTTTAAAGTACTGTGCACAACACCCTATTTCCATCTGATCGGTCGCTTTATCTGG,TCACTTACCATATCAACCATTATGTTCAGTTAACTCACCTTTAAAGTACTGTGCACAACACCCTATTTCCATCTGATCGGTCGCTTTATCTGG	NA	NA	0.0	0	NA	NA	0,0,53,220	1	1	1	0.635525587048	0	2	TCACTTACCATATCAACCATTATGTTCAGTTAACTCACCTTTAAAGTACTGTGCACAACACCCTATTTCCATCTGATCGGTCGCTTTATCTGG,TCACTTACCATATCAACCATTATGTTCAGTTAACTCACCTTTAAAGTACTGTGCACAACACCCTATTTCCATCTGATCGGTCGCTTTATCTGG	NA	NA	0.0	0	NA	NA	0,0,66,208	1	1	1	0.817401464439	0
chr1_ref_v2	201777	1	C,T	1	0	0,0,1,0	0	0	1	2	NA	NA	NA	NA	0	0,0,0,0	0	0	1	0.0	0	2	NA	NA	NA	NA	0	NA	NA	0,0,1,0	0	0	1	0.0	0	2	NA	NA	NA	NA	0	NA	NA	0,0,0,0	0	0	1	0.0	0
chr1_ref_v2	201849	1	A,G	0	0	6,0,1,0	1	0	1	2	NA	NA	NA	NA	0	0,0,0,0	0	0	1	0.0	0	2	NA	NA	NA	NA	0	NA	NA	5,0,1,0	1	0	1	0.219393983704	0	2	NA	NA	NA	NA	0	NA	NA	7,0,0,0	0	0	1	0.0	0
chr1_ref_v2	201852	1	C,T	0	0	6,0,1,0	1	0	1	2	NA	NA	NA	NA	0	0,0,0,0	0	0	1	0.0	0	2	NA	NA	NA	NA	0	NA	NA	6,0,1,0	1	0	1	0.180401239615	0	2	NA	NA	NA	NA	0	NA	NA	8,0,0,0	0	0	1	0.0	0
chr1_ref_v2	201858	1	G,A	1	0	6,0,1,0	1	0	1	2	NA	NA	NA	NA	0	0,0,0,0	0	0	1	0.0	0	2	NA	NA	NA	NA	0	NA	NA	6,0,1,0	1	0	1	0.180401239615	0	2	NA	NA	NA	NA	0	NA	NA	8,0,0,0	0	0	1	0.0	0
chr1_ref_v2	201984	1	A,G	0	0	0,0,0,1	0	0	1	2	NA	NA	NA	NA	0	0,0,0,0	0	0	1	0.0	0	2	NA	NA	NA	NA	0	NA	NA	1,0,0,1	1	0	1	0.0	0	2	NA	NA	NA	NA	0	NA	NA	0,0,0,0	0	0	1	0.0	0
chr1_ref_v2	202888	1	T,TTCATTTCTTCCTCTG	1	0	0,1,0,42	1	1	1	2	NA	NA	NA	NA	0	0,0,0,6	0	0	1	0.0	0	2	NA	NA	NA	NA	0	NA	NA	0,0,0,75	0	1	1	0.0	0	2	NA	NA	NA	NA	0	NA	NA	0,1,0,42	1	1	1	0.196242420077	0
chr1_ref_v2	203160	1	G,A	1	0	0,0,6,0	0	0	1	2	NA	NA	NA	NA	0	0,0,1,0	0	0	1	0.0	0	2	NA	NA	NA	NA	0	NA	NA	0,0,8,0	0	0	1	0.0	0	2	NA	NA	NA	NA	0	NA	NA	0,0,8,0	0	0	1	0.0	0
chr1_ref_v2	203426	1	A,C	1	0	0,0,0,20	0	1	1	2	NA	NA	NA	NA	0	0,0,0,1	0	0	1	0.0	0	2	NA	NA	NA	NA	0	NA	NA	0,0,3,4	1	0	1	0.0	0	2	NA	NA	NA	NA	0	NA	NA	0,0,0,8	0	0	1	0.0	0
chr1_ref_v2	203429	1	A,G	1	0	0,0,0,18	0	0	1	2	NA	NA	NA	NA	0	0,0,0,1	0	0	1	0.0	0	2	NA	NA	NA	NA	0	NA	NA	0,0,3,3	1	0	1	0.0	0	2	NA	NA	NA	NA	0	NA	NA	0,0,0,7	0	0	1	0.0	0
chr1_ref_v2	203470	1	G,A	0	0	0,0,2,2	1	0	1	2	NA	NA	NA	NA	0	0,0,0,1	0	0	1	0.0	0	2	NA	NA	NA	NA	0	NA	NA	0,0,6,1	1	0	1	1.25549224511	0	2	NA	NA	NA	NA	0	NA	NA	0,0,1,1	1	0	1	0.176690055777	0
chr1_ref_v2	203480	1	A,T	1	0	0,0,2,0	0	0	1	2	NA	NA	NA	NA	0	0,0,0,1	0	0	1	0.0	0	2	NA	NA	NA	NA	0	NA	NA	0,0,5,1	1	0	1	0.0	0	2	NA	NA	NA	NA	0	NA	NA	0,0,1,1	1	0	1	0.0	0
chr1_ref_v2	203600	1	G,A	0	0	0,0,19,0	0	0	1	2	NA	NA	NA	NA	0	0,0,0,0	0	0	1	0.0	0	2	NA	NA	NA	NA	0	NA	NA	0,0,14,1	1	0	1	0.0	0	2	NA	NA	NA	NA	0	NA	NA	0,0,23,0	0	1	1	0.0	0
chr1_ref_v2	203610	1	C,A	0	0	0,0,19,0	0	0	1	2	NA	NA	NA	NA	0	0,0,1,0	0	0	1	0.0	0	2	NA	NA	NA	NA	0	NA	NA	0,0,14,1	1	0	1	0.0	0	2	NA	NA	NA	NA	0	NA	NA	0,0,20,0	0	1	1	0.0	0
chr1_ref_v2	203695	1	A,ATACTGGAGCTGCTGAGACAACTACCAG	0	0	0,0,8,3	1	0	1	2	NA	NA	NA	NA	0	3,2,1,0	1	0	1	2.92705907634	0	2	NA	NA	NA	NA	0	NA	NA	0,1,7,7	1	0	1	1.09852100562	0	2	NA	NA	NA	NA	0	NA	NA	0,0,2,8	1	0	1	3.35065497169	0
chr1_ref_v2	203924	1	C,T	1	0	0,0,1,0	0	0	1	2	NA	NA	NA	NA	0	0,0,0,0	0	0	1	0.0	0	2	NA	NA	NA	NA	0	NA	NA	0,0,0,0	0	0	1	0.0	0	2	NA	NA	NA	NA	0	NA	NA	0,0,0,1	0	0	1	0.0	0
chr1_ref_v2	204457	0	A,AACCATCGCC	0	0	0,0,0,0	0	0	1	2	NA	NA	NA	NA	0	0,0,1,0	0	0	1	0.0	0	2	NA	NA	NA	NA	0	NA	NA	0,0,0,1	0	0	1	0.0	0	2	NA	NA	NA	NA	0	NA	NA	0,0,0,0	0	0	1	0.0	0
chr1_ref_v2	204460	0	C,T	1	0	0,0,0,0	0	0	1	2	NA	NA	NA	NA	0	0,0,1,0	0	0	1	0.0	0	2	NA	NA	NA	NA	0	NA	NA	0,0,0,1	0	0	1	0.0	0	2	NA	NA	NA	NA	0	NA	NA	0,0,0,0	0	0	1	0.0	0
chr1_ref_v2	205389	0	A,T	1	0	0,0,0,0	0	0	1	2	NA	NA	NA	NA	0	0,0,0,1	0	0	1	0.0	0	2	NA	NA	NA	NA	0	NA	NA	0,0,0,0	0	0	1	0.0	0	2	NA	NA	NA	NA	0	NA	NA	0,0,0,0	0	0	1	0.0	0
chr1_ref_v2	205390	0	A,G	1	0	0,0,0,0	0	0	1	2	NA	NA	NA	NA	0	0,0,0,1	0	0	1	0.0	0	2	NA	NA	NA	NA	0	NA	NA	0,0,0,0	0	0	1	0.0	0	2	NA	NA	NA	NA	0	NA	NA	0,0,0,0	0	0	1	0.0	0
chr1_ref_v2	205392	0	A,T	1	0	0,0,0,0	0	0	1	2	NA	NA	NA	NA	0	0,0,0,1	0	0	1	0.0	0	2	NA	NA	NA	NA	0	NA	NA	0,0,0,0	0	0	1	0.0	0	2	NA	NA	NA	NA	0	NA	NA	0,0,0,0	0	0	1	0.0	0
chr1_ref_v2	206483	0	A,T	1	0	0,0,3,0	0	0	1	2	NA	NA	NA	NA	0	1,0,4,0	1	0	1	0.0	0	2	NA	NA	NA	NA	0	NA	NA	0,0,6,0	0	0	1	0.0	0	2	NA	NA	NA	NA	0	NA	NA	0,0,5,1	1	0	1	0.0	0
chr1_ref_v2	206517	0	T,C	0	0	0,0,1,0	0	0	1	2	NA	NA	NA	NA	0	0,0,2,0	0	0	1	0.0	0	2	NA	NA	NA	NA	0	NA	NA	0,0,3,1	1	0	1	0.0	0	2	NA	NA	NA	NA	0	NA	NA	0,0,3,1	1	0	1	0.0	0
chr1_ref_v2	206539	0	A,T	0	0	0,0,0,0	0	0	1	2	NA	NA	NA	NA	0	0,0,0,0	0	0	1	0.0	0	2	NA	NA	NA	NA	0	NA	NA	1,1,0,0	1	0	1	0.0	0	2	NA	NA	NA	NA	0	NA	NA	0,0,0,1	0	0	1	0.0	0
chr1_ref_v2	206557	0	T,G	1	0	0,0,0,0	0	0	1	2	NA	NA	NA	NA	0	0,0,0,0	0	0	1	0.0	0	2	NA	NA	NA	NA	0	NA	NA	0,0,0,0	0	0	1	0.0	0	2	NA	NA	NA	NA	0	NA	NA	0,0,0,1	0	0	1	0.0	0
chr1_ref_v2	206562	0	T,A	1	0	0,0,0,0	0	0	1	2	NA	NA	NA	NA	0	0,0,0,0	0	0	1	0.0	0	2	NA	NA	NA	NA	0	NA	NA	0,0,0,0	0	0	1	0.0	0	2	NA	NA	NA	NA	0	NA	NA	0,0,0,1	0	0	1	0.0	0
chr1_ref_v2	206564	0	T,C	1	0	0,0,0,0	0	0	1	2	NA	NA	NA	NA	0	0,0,0,0	0	0	1	0.0	0	2	NA	NA	NA	NA	0	NA	NA	0,0,0,0	0	0	1	0.0	0	2	NA	NA	NA	NA	0	NA	NA	0,0,0,1	0	0	1	0.0	0
chr1_ref_v2	206751	0	T,A	0	0	11,0,0,0	0	0	1	2	NA	NA	NA	NA	0	0,0,0,1	0	0	1	0.0	0	2	NA	NA	NA	NA	0	NA	NA	10,1,0,0	1	0	1	0.0	0	2	NA	NA	NA	NA	0	NA	NA	13,2,0,0	1	0	1	0.0	0
chr1_ref_v2	206757	0	C,CAGGCGAACTGAAT	1	0	0,0,0,0	0	0	1	2	NA	NA	NA	NA	0	0,0,0,0	0	0	1	0.0	0	2	NA	NA	NA	NA	0	NA	NA	0,0,0,1	0	0	1	0.0	0	2	NA	NA	NA	NA	0	NA	NA	0,0,1,1	1	0	1	0.0	0
chr1_ref_v2	206912	0	G,T	0	0	0,6,0,0	0	0	1	2	NA	NA	NA	NA	0	0,4,0,0	0	0	1	0.0	0	2	NA	NA	NA	NA	0	NA	NA	1,19,0,0	1	1	1	0.0	0	2	G,G	NA	NA	0.0	0	NA	NA	0,7,1,1	1	0	1	0.0	0
chr1_ref_v2	206914	0	C,T	0	0	0,5,0,0	0	0	1	2	NA	NA	NA	NA	0	0,4,0,0	0	0	1	0.0	0	2	NA	NA	NA	NA	0	NA	NA	1,18,0,0	1	0	1	0.0	0	2	NA	NA	NA	NA	0	NA	NA	0,7,1,1	1	0	1	0.0	0
chr1_ref_v2	206950	0	T,C	0	0	0,0,0,0	0	0	1	2	NA	NA	NA	NA	0	0,0,0,0	0	0	1	0.0	0	2	NA	NA	NA	NA	0	NA	NA	0,1,0,0	0	0	1	0.0	0	2	NA	NA	NA	NA	0	NA	NA	0,0,1,1	1	0	1	0.0	0
chr1_ref_v2	207116	0	C,T	0	0	0,0,0,0	0	0	1	2	NA	NA	NA	NA	0	0,0,0,0	0	0	1	0.0	0	2	NA	NA	NA	NA	0	NA	NA	0,0,1,1	1	0	1	0.0	0	2	NA	NA	NA	NA	0	NA	NA	0,0,0,0	0	0	1	0.0	0
chr1_ref_v2	211088	0	G,GA	1	1	0,0,0,0	0	0	1	2	NA	NA	NA	NA	0	0,0,0,0	0	0	1	0.0	0	2	NA	NA	NA	NA	0	NA	NA	0,0,0,1	0	0	1	0.0	0	2	NA	NA	NA	NA	0	NA	NA	0,0,1,0	0	0	1	0.0	0
chr1_ref_v2	211119	0	C,A	1	0	0,0,0,0	0	0	1	2	NA	NA	NA	NA	0	0,0,0,0	0	0	1	0.0	0	2	NA	NA	NA	NA	0	NA	NA	0,0,0,1	0	0	1	0.0	0	2	NA	NA	NA	NA	0	NA	NA	0,0,1,0	0	0	1	0.0	0
chr1_ref_v2	211144	0	G,A	1	0	0,0,0,0	0	0	1	2	NA	NA	NA	NA	0	0,0,0,0	0	0	1	0.0	0	2	NA	NA	NA	NA	0	NA	NA	0,0,0,0	0	0	1	0.0	0	2	NA	NA	NA	NA	0	NA	NA	0,0,1,1	1	0	1	0.0	0
chr1_ref_v2	212797	0	G,A	1	0	0,0,0,0	0	0	1	2	NA	NA	NA	NA	0	0,0,0,0	0	0	1	0.0	0	2	NA	NA	NA	NA	0	NA	NA	0,0,0,0	0	0	1	0.0	0	2	NA	NA	NA	NA	0	NA	NA	1,1,0,1	1	0	1	0.0	0
chr1_ref_v2	212804	0	G,C	0	0	0,0,0,0	0	0	1	2	NA	NA	NA	NA	0	0,0,0,0	0	0	1	0.0	0	2	NA	NA	NA	NA	0	NA	NA	0,0,0,0	0	0	1	0.0	0	2	NA	NA	NA	NA	0	NA	NA	1,1,0,1	1	0	1	0.0	0
chr1_ref_v2	213794	0	T,C	1	0	0,0,0,0	0	0	1	2	NA	NA	NA	NA	0	0,0,0,0	0	0	1	0.0	0	2	NA	NA	NA	NA	0	NA	NA	0,0,1,0	0	0	1	0.0	0	2	NA	NA	NA	NA	0	NA	NA	0,0,0,0	0	0	1	0.0	0
chr1_ref_v2	213800	0	T,C	0	0	0,0,0,0	0	0	1	2	NA	NA	NA	NA	0	0,0,0,0	0	0	1	0.0	0	2	NA	NA	NA	NA	0	NA	NA	0,0,1,0	0	0	1	0.0	0	2	NA	NA	NA	NA	0	NA	NA	0,0,0,0	0	0	1	0.0	0
chr1_ref_v2	215056	0	C,T	0	0	0,0,4,0	0	0	1	2	NA	NA	NA	NA	0	0,0,0,0	0	0	1	0.0	0	2	NA	NA	NA	NA	0	NA	NA	0,0,6,0	0	0	1	0.0	0	2	NA	NA	NA	NA	0	NA	NA	1,0,4,0	1	0	1	0.0	0
chr1_ref_v2	215060	0	G,A	0	0	0,0,6,0	0	0	1	2	NA	NA	NA	NA	0	0,0,0,0	0	0	1	0.0	0	2	NA	NA	NA	NA	0	NA	NA	0,0,5,0	0	0	1	0.0	0	2	NA	NA	NA	NA	0	NA	NA	1,0,4,0	1	0	1	0.0	0
chr1_ref_v2	215063	0	C,T	0	0	0,0,6,0	0	0	1	2	NA	NA	NA	NA	0	0,0,0,0	0	0	1	0.0	0	2	NA	NA	NA	NA	0	NA	NA	0,0,8,0	0	0	1	0.0	0	2	NA	NA	NA	NA	0	NA	NA	1,0,5,0	1	0	1	0.0	0
chr1_ref_v2	219115	0	CTTTTTTTTTTTTTTTTT,C	1	1	0,30,2,40	1	1	1	2	CTTTTTTTTTTTTTTTTT,C	C,C	0.125	0.0523679855173	0	0,7,0,10	1	0	1	0.309386866013	0	2	NA	NA	NA	NA	0	NA	NA	0,21,7,109	1	1	1	9.15584307713	1	2	C,C	CTTTTTTTTTTTTTTTTT,C	0.25	0.283362411307	0	NA	NA	0,25,4,72	1	1	1	3.23194525324	0
chr1_ref_v2	219137	0	T,C	1	0	1,37,1,28	1	1	1	2	T,C	T,T	0.125	0.018975901459	0	0,9,0,6	1	0	1	0.338227541052	0	2	NA	NA	NA	NA	0	NA	NA	0,31,7,85	1	1	1	9.98395915264	1	2	C,C	T,C	0.5	0.0425596144188	0	NA	NA	0,29,4,60	1	1	1	5.49950294908	0
chr1_ref_v2	219138	0	T,C	1	0	1,62,1,8	1	1	1	2	T,T	T,C	0.25	0.0	0	0,11,0,5	1	0	1	1.65494681959	0	2	NA	NA	NA	NA	0	NA	NA	7,116,0,8	1	1	1	2.73065453678	0	2	T,T	T,C	0.125	0.0961415296837	0	NA	NA	4,91,0,6	1	1	1	1.55734802172	0
chr1_ref_v2	221250	0	G,A	0	0	1,0,0,0	0	0	1	2	NA	NA	NA	NA	0	0,0,0,0	0	0	1	0.0	0	2	NA	NA	NA	NA	0	NA	NA	0,0,1,0	0	0	1	0.0	0	2	NA	NA	NA	NA	0	NA	NA	1,0,0,0	0	0	1	0.0	0
chr1_ref_v2	221379	0	GGAAGAA,G	1	1	0,0,0,0	0	0	1	2	NA	NA	NA	NA	0	0,0,0,1	0	0	1	0.0	0	2	NA	NA	NA	NA	0	NA	NA	1,1,0,1	1	0	1	0.0	0	2	NA	NA	NA	NA	0	NA	NA	0,0,0,2	0	0	1	0.0	0
chr1_ref_v2	221401	0	T,G	1	0	0,9,0,0	0	0	1	2	NA	NA	NA	NA	0	1,2,0,0	1	0	1	0.0	0	2	NA	NA	NA	NA	0	NA	NA	2,7,1,1	1	0	1	0.0	0	2	NA	NA	NA	NA	0	NA	NA	1,9,0,0	1	0	1	0.0	0
chr1_ref_v2	221409	0	G,A	1	0	0,9,0,0	0	0	1	2	NA	NA	NA	NA	0	1,2,0,0	1	0	1	0.0	0	2	NA	NA	NA	NA	0	NA	NA	2,8,1,1	1	0	1	0.0	0	2	NA	NA	NA	NA	0	NA	NA	1,10,0,0	1	0	1	0.0	0
chr1_ref_v2	222203	0	T,A	0	0	0,0,0,0	0	0	1	2	NA	NA	NA	NA	0	0,0,1,0	0	0	1	0.0	0	2	NA	NA	NA	NA	0	NA	NA	0,0,0,0	0	0	1	0.0	0	2	NA	NA	NA	NA	0	NA	NA	0,0,0,0	0	0	1	0.0	0
chr1_ref_v2	222985	0	T,TAATATATA	0	0	0,0,0,0	0	0	1	2	NA	NA	NA	NA	0	0,0,0,0	0	0	1	0.0	0	2	NA	NA	NA	NA	0	NA	NA	0,0,0,0	0	0	1	0.0	0	2	NA	NA	NA	NA	0	NA	NA	0,0,0,0	0	0	1	0.0	0
chr1_ref_v2	223233	0	T,C	1	0	0,0,0,0	0	0	1	2	NA	NA	NA	NA	0	0,0,0,0	0	0	1	0.0	0	2	NA	NA	NA	NA	0	NA	NA	0,0,1,1	1	0	1	0.0	0	2	NA	NA	NA	NA	0	NA	NA	0,0,0,0	0	0	1	0.0	0
chr1_ref_v2	223251	0	A,T	1	0	0,0,0,0	0	0	1	2	NA	NA	NA	NA	0	0,0,0,0	0	0	1	0.0	0	2	NA	NA	NA	NA	0	NA	NA	0,0,1,1	1	0	1	0.0	0	2	NA	NA	NA	NA	0	NA	NA	0,0,0,0	0	0	1	0.0	0
chr1_ref_v2	223383	0	AT,A	0	0	0,0,0,0	0	0	1	2	NA	NA	NA	NA	0	0,0,0,0	0	0	1	0.0	0	2	NA	NA	NA	NA	0	NA	NA	0,0,0,0	0	0	1	0.0	0	2	NA	NA	NA	NA	0	NA	NA	0,0,1,1	1	0	1	0.0	0
chr1_ref_v2	223387	0	T,TC	0	0	0,0,0,0	0	0	1	2	NA	NA	NA	NA	0	0,0,0,0	0	0	1	0.0	0	2	NA	NA	NA	NA	0	NA	NA	0,0,0,0	0	0	1	0.0	0	2	NA	NA	NA	NA	0	NA	NA	0,0,1,1	1	0	1	0.0	0
chr1_ref_v2	223396	0	C,T	0	0	0,0,0,0	0	0	1	2	NA	NA	NA	NA	0	0,0,0,0	0	0	1	0.0	0	2	NA	NA	NA	NA	0	NA	NA	0,0,0,0	0	0	1	0.0	0	2	NA	NA	NA	NA	0	NA	NA	0,0,1,1	1	0	1	0.0	0
chr1_ref_v2	223428	0	A,AATTGATG	1	0	0,0,0,0	0	0	1	2	NA	NA	NA	NA	0	0,0,0,0	0	0	1	0.0	0	2	NA	NA	NA	NA	0	NA	NA	0,0,0,0	0	0	1	0.0	0	2	NA	NA	NA	NA	0	NA	NA	0,0,1,1	1	0	1	0.0	0
chr1_ref_v2	224149	0	C,G	0	0	0,0,0,0	0	0	1	2	NA	NA	NA	NA	0	0,0,0,0	0	0	1	0.0	0	2	NA	NA	NA	NA	0	NA	NA	1,1,1,1	1	0	1	0.0	0	2	NA	NA	NA	NA	0	NA	NA	0,0,0,0	0	0	1	0.0	0
chr1_ref_v2	224173	0	C,A	1	0	0,0,0,0	0	0	1	2	NA	NA	NA	NA	0	0,0,0,0	0	0	1	0.0	0	2	NA	NA	NA	NA	0	NA	NA	0,0,2,2	1	0	1	0.0	0	2	NA	NA	NA	NA	0	NA	NA	0,0,0,0	0	0	1	0.0	0
chr1_ref_v2	224176	0	T,C	1	0	0,0,0,0	0	0	1	2	NA	NA	NA	NA	0	0,0,0,0	0	0	1	0.0	0	2	NA	NA	NA	NA	0	NA	NA	0,0,2,1	1	0	1	0.0	0	2	NA	NA	NA	NA	0	NA	NA	0,0,0,0	0	0	1	0.0	0
chr1_ref_v2	224182	0	T,A	0	0	0,0,0,0	0	0	1	2	NA	NA	NA	NA	0	0,0,0,0	0	0	1	0.0	0	2	NA	NA	NA	NA	0	NA	NA	0,0,2,1	1	0	1	0.0	0	2	NA	NA	NA	NA	0	NA	NA	0,0,0,0	0	0	1	0.0	0
chr1_ref_v2	224191	0	T,C	1	0	0,0,0,0	0	0	1	2	NA	NA	NA	NA	0	0,0,0,0	0	0	1	0.0	0	2	NA	NA	NA	NA	0	NA	NA	0,0,2,1	1	0	1	0.0	0	2	NA	NA	NA	NA	0	NA	NA	0,0,0,0	0	0	1	0.0	0
chr1_ref_v2	224195	0	C,G	0	0	0,0,0,0	0	0	1	2	NA	NA	NA	NA	0	0,0,0,0	0	0	1	0.0	0	2	NA	NA	NA	NA	0	NA	NA	0,0,2,1	1	0	1	0.0	0	2	NA	NA	NA	NA	0	NA	NA	0,0,0,0	0	0	1	0.0	0
chr2_ref_v2	6059	1	A,C	0	0	317,73,0,86	1	1	0	2	NA	NA	NA	NA	0	24,5,0,6	1	1	1	0.372485943135	0	2	NA	NA	NA	NA	0	NA	NA	431,249,0,80	1	1	0	33.8761271597	0	2	NA	NA	NA	NA	0	NA	NA	404,272,0,94	1	1	0	43.3982251116	0
chr2_ref_v2	7024	0	G,A	0	0	223,236,1,30	1	1	0	2	G,G	G,A	0.125	0.0129871955268	0	25,16,1,7	1	1	1	2.42377977859	0	2	G,G	G,A	0.25	0.311779624031	0	NA	NA	284,283,3,33	1	1	0	0.904359325925	0	2	G,G	G,A	0.125	0.0487901641694	0	NA	NA	267,285,9,63	1	1	0	6.71998914102	0
chr2_ref_v2	7509	0	C,CA	1	0	0,0,2,0	0	0	1	2	NA	NA	NA	NA	0	0,0,1,0	0	0	1	0.0	0	2	NA	NA	NA	NA	0	NA	NA	0,0,5,0	0	0	1	0.0	0	2	NA	NA	NA	NA	0	NA	NA	0,0,6,0	0	0	1	0.0	0
chr2_ref_v2	7510	0	G,A	1	0	0,0,2,0	0	0	1	2	NA	NA	NA	NA	0	0,0,1,0	0	0	1	0.0	0	2	NA	NA	NA	NA	0	NA	NA	0,0,5,0	0	0	1	0.0	0	2	NA	NA	NA	NA	0	NA	NA	0,0,6,0	0	0	1	0.0	0
chr2_ref_v2	9020	1	G,GA,GAA	1	1	1,4,5,11,6,12	1	1	0	2	NA	NA	NA	NA	0	0,4,1,3,1,3	1	0	0	1.56438216183	0	2	NA	NA	NA	NA	0	NA	NA	16,20,9,23,5,11	1	1	0	10.1712855037	1	2	NA	NA	NA	NA	0	NA	NA	15,26,9,19,5,9	1	1	0	11.1875674443	1
chr2_ref_v2	14548	0	A,C	0	0	264,29,0,72	1	1	0	2	A,A	A,C	0.5	0.291100879201	0	60,15,0,8	1	1	0	3.29360914453	0	2	A,A	A,C	0.25	0.174353387145	0	NA	NA	349,120,0,75	1	1	0	24.6961447032	0	2	A,A	A,C	0.25	0.126040720895	0	NA	NA	318,96,0,73	1	1	0	16.4721337951	0
chr2_ref_v2	19054	0	T,G	0	0	38,355,124,0	1	1	0	2	T,T	T,G	0.5	0.0468835858989	0	10,54,11,0	1	1	0	1.65426848813	0	2	T,T	T,G	0.25	0.271933715484	0	NA	NA	97,411,104,1	1	1	0	12.6592185769	0	2	T,T	T,G	0.25	0.369389051634	0	NA	NA	113,437,88,0	1	1	0	19.0242059642	0
chr2_ref_v2	30214	1	C,G	1	0	0,0,0,0	0	0	1	2	NA	NA	NA	NA	0	0,0,0,0	0	0	1	0.0	0	2	NA	NA	NA	NA	0	NA	NA	0,0,0,1	0	0	1	0.0	0	2	NA	NA	NA	NA	0	NA	NA	0,0,0,0	0	0	1	0.0	0
chr2_ref_v2	30219	1	C,T	0	0	0,0,0,0	0	0	1	2	NA	NA	NA	NA	0	0,0,0,0	0	0	1	0.0	0	2	NA	NA	NA	NA	0	NA	NA	0,0,0,1	0	0	1	0.0	0	2	NA	NA	NA	NA	0	NA	NA	0,0,0,0	0	0	1	0.0	0
chr2_ref_v2	30220	1	T,C	0	0	0,0,0,0	0	0	1	2	NA	NA	NA	NA	0	1,0,0,0	0	0	1	0.0	0	2	NA	NA	NA	NA	0	NA	NA	0,0,0,1	0	0	1	0.0	0	2	NA	NA	NA	NA	0	NA	NA	0,0,0,0	0	0	1	0.0	0
chr2_ref_v2	30225	1	C,G	0	0	0,0,0,0	0	0	1	2	NA	NA	NA	NA	0	1,0,0,0	0	0	1	0.0	0	2	NA	NA	NA	NA	0	NA	NA	0,0,0,1	0	0	1	0.0	0	2	NA	NA	NA	NA	0	NA	NA	0,0,0,0	0	0	1	0.0	0
chr2_ref_v2	30226	1	T,A	0	0	1,0,0,0	0	0	1	2	NA	NA	NA	NA	0	1,0,0,0	0	0	1	0.0	0	2	NA	NA	NA	NA	0	NA	NA	0,0,0,1	0	0	1	0.0	0	2	NA	NA	NA	NA	0	NA	NA	0,0,0,0	0	0	1	0.0	0
chr2_ref_v2	30228	1	C,G	0	0	1,0,0,0	0	0	1	2	NA	NA	NA	NA	0	1,0,0,0	0	0	1	0.0	0	2	NA	NA	NA	NA	0	NA	NA	0,0,0,1	0	0	1	0.0	0	2	NA	NA	NA	NA	0	NA	NA	0,0,0,0	0	0	1	0.0	0
chr2_ref_v2	31472	1	G,A	1	0	0,0,0,0	0	0	1	2	NA	NA	NA	NA	0	0,0,0,0	0	0	1	0.0	0	2	NA	NA	NA	NA	0	NA	NA	0,0,1,0	0	0	1	0.0	0	2	NA	NA	NA	NA	0	NA	NA	0,0,0,1	0	0	1	0.0	0
chr2_ref_v2	31523	1	T,C	0	0	0,0,0,0	0	0	1	2	NA	NA	NA	NA	0	0,0,0,0	0	0	1	0.0	0	2	NA	NA	NA	NA	0	NA	NA	0,0,1,1	1	0	1	0.0	0	2	NA	NA	NA	NA	0	NA	NA	0,0,0,0	0	0	1	0.0	0
chr2_ref_v2	32054	1	A,C	1	0	0,0,0,0	0	0	1	2	NA	NA	NA	NA	0	0,0,1,0	0	0	1	0.0	0	2	NA	NA	NA	NA	0	NA	NA	0,0,0,0	0	0	1	0.0	0	2	NA	NA	NA	NA	0	NA	NA	0,0,0,0	0	0	1	0.0	0
chr2_ref_v2	35483	1	C,T	1	0	0,0,153,0	0	1	1	2	NA	NA	NA	NA	0	0,0,52,0	0	1	0	0.0	0	2	NA	NA	NA	NA	0	NA	NA	0,0,231,0	0	1	1	0.0	0	2	NA	NA	NA	NA	0	NA	NA	0,0,182,0	0	1	1	0.0	0
chr2_ref_v2	38247	0	A,C	0	0	281,34,1,49	1	1	0	2	A,A	A,C	0.25	0.105360515658	0	40,12,0,2	1	1	0	2.9156811715	0	2	A,A	A,C	0.125	0.144581228811	0	NA	NA	328,72,0,47	1	1	0	5.59892446726	0	2	A,A	A,C	0.25	0.174353387145	0	NA	NA	333,65,1,75	1	1	0	3.00444772694	0
chr2_ref_v2	40588	0	CAT,C	1	1	72,59,6,6	1	1	0	2	CAT,CAT	NA	NA	0.846885762768	0	27,27,5,6	1	1	0	1.56750218717	0	2	CAT,CAT	NA	NA	0.0348609072956	0	NA	NA	81,73,9,13	1	1	1	1.53843671202	0	2	CAT,CAT	NA	NA	0.34775738836	0	NA	NA	46,83,7,3	1	1	1	5.28057257557	0
chr2_ref_v2	43130	0	G,T	1	0	33,154,35,6	1	1	0	2	G,G	G,T	0.5	0.418924261482	0	15,32,6,1	1	1	0	2.18252362688	0	2	G,G	G,T	0.25	0.0416726964006	0	NA	NA	56,222,38,8	1	1	0	1.13859304654	0	2	G,G	G,T	0.25	0.146930431854	0	NA	NA	43,183,29,13	1	1	0	1.61430106357	0
chr2_ref_v2	43340	0	T,G	1	0	105,171,80,1	1	1	0	2	T,T	T,G	0.5	0.127339422377	0	29,42,7,0	1	1	0	1.64099908531	0	2	T,T	T,G	0.25	0.237328186306	0	NA	NA	247,240,25,0	1	1	0	23.4706539278	0	2	T,T	T,G	0.125	0.222117383959	0	NA	NA	231,206,39,0	1	1	0	20.1306190646	0
chr2_ref_v2	45954	0	A,AT	1	1	10,103,17,2	1	1	0	2	A,A	A,AT	0.125	0.0841153577347	0	3,20,3,2	1	1	0	1.22315643731	0	2	A,A	A,AT	0.25	0.0141013850842	0	NA	NA	54,129,16,11	1	1	0	15.4374230628	0	2	A,A	A,AT	0.125	0.0370056162878	0	NA	NA	43,120,24,13	1	1	0	9.79894924983	0
chr2_ref_v2	71621	0	TAGA,T	1	1	0,0,221,202	1	1	0	2	T,T	NA	NA	2.01688321106e-05	0	0,0,34,29	1	1	0	0.399611111031	0	2	T,T	NA	NA	4.18423349404e-05	0	NA	NA	0,0,285,262	1	1	0	0.407261559163	0	2	T,T	NA	NA	3.05192603426e-05	0	NA	NA	0,0,309,255	1	1	0	0.926019596141	0
chr2_ref_v2	71820	0	C,CTTT,CTT,T	1	1	2,0,106,34,6,6,0,74	1	1	0	2	CTTT,T	CTTT,CTTT	0.25	1.13099850666	0	0,0,22,6,2,1,0,13	1	1	0	0.516689050732	0	2	CTTT,T	CTTT,CTTT	0.25	0.708369349885	0	NA	NA	4,1,151,99,26,14,2,50	1	1	0	11.6463134538	0	2	CTTT,CTTT	CTTT,T	0.25	1.28177809207	0	NA	NA	4,1,114,87,15,17,2,62	1	1	0	9.83816310662	0
chr2_ref_v2	72351	0	A,ACAACAACAG	1	0	0,2,4,3	1	0	0	2	NA	NA	NA	NA	0	1,3,1,2	1	0	0	0.807937710563	0	2	NA	NA	NA	NA	0	NA	NA	5,5,0,2	1	0	0	2.77806502889	0	2	NA	NA	NA	NA	0	NA	NA	6,9,3,4	1	1	0	2.22656580441	0
chr2_ref_v2	72363	0	A,ACAACAG	1	0	1,4,0,0	1	0	0	2	NA	NA	NA	NA	0	0,2,1,1	1	0	0	0.465495901862	0	2	NA	NA	NA	NA	0	NA	NA	3,4,3,2	1	0	0	0.52188964908	0	2	NA	NA	NA	NA	0	NA	NA	5,6,3,4	1	0	0	0.672424653985	0
chr2_ref_v2	77884	0	T,G	0	0	79,235,93,0	1	1	0	2	T,T	T,G	0.5	0.10748591497	0	34,43,19,0	1	1	0	4.27466515922	0	2	T,T	T,G	0.5	0.249460859632	0	NA	NA	240,281,62,0	1	1	0	35.1599659479	0	2	T,T	T,G	0.25	0.166705166307	0	NA	NA	248,299,51,0	1	1	0	37.6466385155	0
chr2_ref_v2	84395	0	C,A,CAA	1	1	8,1,0,77,127,13	1	1	0	2	A,CAA	C,CAA	0.125	0.902123902991	0	3,0,0,13,18,6	1	1	0	1.68485492424	0	2	A,CAA	C,CAA	0.25	0.474457979595	0	NA	NA	11,6,1,80,189,35	1	1	0	3.79446023879	0	2	A,CAA	C,CAA	0.125	1.05241498381	1	NA	NA	16,1,6,93,177,32	1	1	0	2.73378695142	0
chr2_ref_v2	85986	0	G,T	0	0	70,335,87,0	1	1	0	2	G,G	G,T	0.25	0.419359896427	0	22,51,5,0	1	1	0	3.8672027392	0	2	G,G	G,T	0.125	0.209350229182	0	NA	NA	260,377,17,1	1	1	0	312.851273782	0	2	G,G	G,T	0.125	0.858347696574	0	NA	NA	236,390,16,1	1	1	0	310.891935249	0
chr2_ref_v2	88121	0	CT,C	1	1	14,19,59,118	1	1	0	2	C,C	CT,C	0.25	0.00954023009915	0	5,1,20,26	1	1	0	1.28825298282	0	2	C,C	CT,C	0.125	0.0936455423278	0	NA	NA	11,20,151,175	1	1	0	8.4982426967	0	2	C,C	CT,C	0.125	0.18190129131	0	NA	NA	6,17,137,166	1	1	0	7.87974672339	0
chr2_ref_v2	115429	0	GA,G,GAA	1	1	19,29,4,13,4,14	1	1	0	2	GA,GA	GA,GAA	0.25	0.493639220165	0	9,15,2,7,2,3	1	1	0	0.55700265199	0	2	GA,GA	GA,GAA	0.125	0.125495009713	0	NA	NA	39,59,17,31,9,24	1	1	0	2.26924017776	0	2	GA,GA	GA,GAA	0.25	0.425613300002	0	NA	NA	39,33,6,22,9,23	1	1	0	1.34013355438	0
chr2_ref_v2	122594	0	T,TA,TTA	1	1	19,0,5,3,31,69	1	1	0	2	T,TTA	TA,TTA	0.125	1.48378453153	0	1,0,2,3,12,15	1	1	0	1.66256358788	0	2	TTA,TTA	TA,TTA	0.25	0.259483065823	0	NA	NA	7,1,5,7,72,91	1	1	0	5.69221390587	0	2	TTA,TTA	TA,TTA	0.125	1.48546410618	0	NA	NA	9,1,12,8,52,74	1	1	0	2.57268967488	0
chr2_ref_v2	127626	0	C,CT	1	1	4,9,83,75	1	1	0	2	CT,CT	NA	NA	0.407777813653	0	1,1,21,18	1	1	0	0.449973779511	0	2	CT,CT	NA	NA	1.01268579418	0	NA	NA	7,16,107,101	1	1	0	0.951159463429	0	2	CT,CT	NA	NA	0.235975081064	0	NA	NA	7,15,133,98	1	1	0	0.955289318928	0
chr2_ref_v2	133016	0	T,TGAAGAGGATGAAGACAATGGTGATGGA	0	0	1,0,111,125	1	1	0	2	TGAAGAGGATGAAGACAATGGTGATGGA,TGAAGAGGATGAAGACAATGGTGATGGA	NA	NA	0.00422833610952	0	0,0,16,19	1	1	0	0.369828143453	0	2	TGAAGAGGATGAAGACAATGGTGATGGA,TGAAGAGGATGAAGACAATGGTGATGGA	NA	NA	0.0	0	NA	NA	2,2,123,106	1	1	0	1.4754104419	0	2	TGAAGAGGATGAAGACAATGGTGATGGA,TGAAGAGGATGAAGACAATGGTGATGGA	NA	NA	0.710463630571	0	NA	NA	1,0,141,120	1	1	0	1.88315668952	0
chr2_ref_v2	133860	0	CATATATAT,C	1	1	1,0,77,60	1	1	0	2	C,C	NA	NA	0.00727275932908	0	2,0,30,23	1	1	0	1.24752435777	0	2	C,C	CATATATAT,C	0.125	0.163629423782	0	NA	NA	0,2,83,108	1	1	0	3.63626479485	0	2	C,C	NA	NA	0.415881868966	0	NA	NA	0,0,77,100	1	1	0	3.61493267847	0
chr2_ref_v2	137646	0	TAAAAAAAAA,T	1	1	12,23,25,8	1	1	0	2	TAAAAAAAAA,T	NA	NA	0.0588405000229	0	2,9,7,1	1	0	0	0.813784085904	0	2	NA	NA	NA	NA	0	NA	NA	15,21,43,30	1	1	0	5.37626372008	0	2	TAAAAAAAAA,T	T,T	0.25	0.196114878926	0	NA	NA	13,19,34,20	1	1	1	2.78120512711	0
chr2_ref_v2	138265	0	ATT,A	1	1	5,1,92,92	1	1	0	2	A,A	ATT,A	0.125	0.715126087279	0	3,2,24,19	1	1	0	1.94566373801	0	2	A,A	ATT,A	0.25	0.205852054204	0	NA	NA	8,4,164,142	1	1	0	1.07661656941	0	2	A,A	ATT,A	0.125	0.530628251062	0	NA	NA	3,5,176,145	1	1	0	1.57246740028	0
chr2_ref_v2	145890	0	G,GA	1	1	8,11,1,11	1	1	0	2	G,GA	G,G	0.125	0.0815716486709	0	6,8,1,2	1	0	0	0.915169456679	0	2	NA	NA	NA	NA	0	NA	NA	27,37,2,15	1	1	0	1.83482002329	0	2	G,G	G,GA	0.25	0.180665847631	0	NA	NA	26,38,6,13	1	1	0	1.79553630171	0
chr2_ref_v2	165893	0	C,CT,CTTTT	1	1	0,3,0,3,0,14	1	1	0	2	CTTTT,CTTTT	CT,CTTTT	0.5	0.699839816723	0	0,0,0,0,0,2	0	0	0	0.0	0	2	NA	NA	NA	NA	0	NA	NA	4,7,2,13,0,10	1	1	0	3.10795956108	0	2	CT,CTTTT	C,CT	0.5	0.351950862997	0	NA	NA	1,12,3,5,1,8	1	1	0	3.27808181426	0
chr2_ref_v2	167969	0	C,CA,CAA	1	1	6,2,14,4,9,10	1	1	0	2	CA,CAA	C,CAA	0.25	0.123870456809	0	0,2,4,5,1,3	1	0	0	2.25119369606	0	2	NA	NA	NA	NA	0	NA	NA	15,3,36,4,8,14	1	1	0	2.22132652043	0	2	CA,CAA	C,CA	0.25	0.393124538539	0	NA	NA	20,7,34,5,7,7	1	1	0	2.89044006711	0
chr2_ref_v2	174705	0	A,AT	1	1	2,64,16,0	1	1	0	2	A,A	A,AT	0.25	0.127088386951	0	7,17,5,2	1	1	0	5.92241286302	0	2	A,A	A,AT	0.5	0.208369446429	0	NA	NA	5,78,17,9	1	1	0	5.17794586637	0	2	A,A	A,AT	0.5	0.156568552982	0	NA	NA	9,73,12,12	1	1	0	8.4014949155	0
chr2_ref_v2	202294	0	A,C	0	0	178,34,0,68	1	1	0	2	A,A	A,C	0.5	0.0238674814066	0	19,3,0,11	1	1	0	0.819444202427	0	2	A,C	A,A	0.25	0.0953101798043	0	NA	NA	241,82,0,98	1	1	0	5.06719700427	0	2	A,A	A,C	0.5	0.08392018442	0	NA	NA	252,73,0,78	1	1	0	3.59533922844	0
chr2_ref_v2	207012	0	GT,G	1	1	113,147,9,22	1	1	0	2	GT,GT	NA	NA	0.0368265646183	0	32,22,1,0	1	1	0	2.86929732582	0	2	GT,GT	NA	NA	1.33810819461	0	NA	NA	172,194,22,19	1	1	0	2.12376283131	0	2	GT,GT	NA	NA	0.222992483989	0	NA	NA	149,191,12,7	1	1	0	2.06102275351	0
chr2_ref_v2	221279	1	AGT,A	1	1	0,0,0,0	0	0	1	2	NA	NA	NA	NA	0	0,0,0,6	0	0	1	0.0	0	2	NA	NA	NA	NA	0	NA	NA	0,0,0,6	0	0	1	0.0	0	2	NA	NA	NA	NA	0	NA	NA	0,0,1,2	1	0	1	0.0	0
chr2_ref_v2	221352	1	C,CCATTTCTCAAGATCATAAGAGGGGATTTCCTTATGAGGAAAAGAGCGGAGCCGCAGTGAAA	1	0	0,0,0,1	0	0	1	2	NA	NA	NA	NA	0	0,0,0,0	0	0	1	0.0	0	2	NA	NA	NA	NA	0	NA	NA	0,0,0,0	0	0	1	0.0	0	2	NA	NA	NA	NA	0	NA	NA	0,0,0,0	0	0	1	0.0	0
chr2_ref_v2	224209	1	C,T	1	0	0,0,0,0	0	0	1	2	NA	NA	NA	NA	0	0,0,0,0	0	0	1	0.0	0	2	NA	NA	NA	NA	0	NA	NA	0,0,0,0	0	0	1	0.0	0	2	NA	NA	NA	NA	0	NA	NA	0,0,0,0	0	0	1	0.0	0
chr2_ref_v2	243815	0	A,C	0	0	192,32,0,50	1	1	0	2	A,A	A,C	0.5	0.381208130463	0	40,11,1,10	1	1	0	1.23416887474	0	2	A,A	A,C	0.25	0.411979789129	0	NA	NA	254,154,0,30	1	1	0	38.7805588969	0	2	A,A	A,C	0.125	0.130770231183	0	NA	NA	234,167,0,41	1	1	0	46.2881429611	0
chr2_ref_v2	251556	0	G,T	1	0	44,111,31,1	1	1	0	2	G,G	G,T	0.25	0.368220934936	0	14,11,3,1	1	1	0	2.92904204954	0	2	G,G	G,T	0.25	0.113328685307	0	NA	NA	113,207,11,0	1	1	0	7.74768018813	0	2	G,G	G,T	0.125	0.575364144904	0	NA	NA	97,188,15,2	1	1	0	4.74701401449	0
chr2_ref_v2	251574	0	CT,C,CTT	1	1	42,28,4,10,17,5	1	1	0	2	CT,CT	CT,CTT	0.25	0.170380509062	0	4,6,1,4,1,1	1	0	0	1.2347752104	0	2	NA	NA	NA	NA	0	NA	NA	46,79,8,20,8,9	1	1	0	8.19008563452	0	2	CT,CT	NA	NA	0.179305244897	0	NA	NA	45,68,12,19,9,10	1	1	0	5.15953780293	0
chr2_ref_v2	259745	1	C,T	0	0	0,0,0,18	0	0	1	2	NA	NA	NA	NA	0	0,0,0,27	0	1	0	0.0	0	2	NA	NA	NA	NA	0	NA	NA	0,0,0,48	0	1	1	0.0	0	2	NA	NA	NA	NA	0	NA	NA	0,0,0,31	0	1	1	0.0	0
chr2_ref_v2	260516	1	G,A	0	0	1,0,0,0	0	0	1	2	NA	NA	NA	NA	0	0,0,0,0	0	0	1	0.0	0	2	NA	NA	NA	NA	0	NA	NA	0,0,1,0	0	0	1	0.0	0	2	NA	NA	NA	NA	0	NA	NA	0,0,0,0	0	0	1	0.0	0
chr2_ref_v2	261390	1	T,A	1	0	0,0,0,0	0	0	1	2	NA	NA	NA	NA	0	0,0,0,0	0	0	1	0.0	0	2	NA	NA	NA	NA	0	NA	NA	0,0,0,0	0	0	1	0.0	0	2	NA	NA	NA	NA	0	NA	NA	0,0,2,0	0	0	1	0.0	0
chr2_ref_v2	263125	1	GC,G	0	0	0,0,1,0	0	0	1	2	NA	NA	NA	NA	0	0,0,0,0	0	0	1	0.0	0	2	NA	NA	NA	NA	0	NA	NA	0,0,2,0	0	0	1	0.0	0	2	NA	NA	NA	NA	0	NA	NA	0,0,5,1	1	0	1	0.0	0
chr2_ref_v2	264078	1	T,C	0	0	0,0,0,0	0	0	1	2	NA	NA	NA	NA	0	0,0,0,0	0	0	1	0.0	0	2	NA	NA	NA	NA	0	NA	NA	0,0,0,0	0	0	1	0.0	0	2	NA	NA	NA	NA	0	NA	NA	0,0,1,0	0	0	1	0.0	0
chr2_ref_v2	264144	1	G,A	0	0	0,0,0,0	0	0	1	2	NA	NA	NA	NA	0	0,0,0,0	0	0	1	0.0	0	2	NA	NA	NA	NA	0	NA	NA	0,0,0,0	0	0	1	0.0	0	2	NA	NA	NA	NA	0	NA	NA	0,0,1,1	1	0	1	0.0	0
chr2_ref_v2	264153	1	G,A	0	0	0,0,0,0	0	0	1	2	NA	NA	NA	NA	0	0,0,0,0	0	0	1	0.0	0	2	NA	NA	NA	NA	0	NA	NA	1,1,0,0	1	0	1	0.0	0	2	NA	NA	NA	NA	0	NA	NA	0,0,1,1	1	0	1	0.0	0
chr2_ref_v2	265152	1	A,G	1	0	0,0,0,0	0	0	1	2	NA	NA	NA	NA	0	2,0,0,0	0	0	1	0.0	0	2	NA	NA	NA	NA	0	NA	NA	1,0,1,1	1	0	1	0.0	0	2	NA	NA	NA	NA	0	NA	NA	0,0,0,0	0	0	1	0.0	0
chr2_ref_v2	265158	1	C,A	0	0	0,0,0,0	0	0	1	2	NA	NA	NA	NA	0	2,0,0,0	0	0	1	0.0	0	2	NA	NA	NA	NA	0	NA	NA	1,0,1,1	1	0	1	0.0	0	2	NA	NA	NA	NA	0	NA	NA	0,0,0,0	0	0	1	0.0	0
chr2_ref_v2	265165	1	G,A	0	0	0,0,0,0	0	0	1	2	NA	NA	NA	NA	0	2,0,0,0	0	0	1	0.0	0	2	NA	NA	NA	NA	0	NA	NA	2,0,1,1	1	0	1	0.0	0	2	NA	NA	NA	NA	0	NA	NA	1,0,0,0	0	0	1	0.0	0
chr2_ref_v2	265170	1	T,C	0	0	0,0,0,0	0	0	1	2	NA	NA	NA	NA	0	2,0,0,0	0	0	1	0.0	0	2	NA	NA	NA	NA	0	NA	NA	2,0,1,1	1	0	1	0.0	0	2	NA	NA	NA	NA	0	NA	NA	1,0,0,0	0	0	1	0.0	0
chr2_ref_v2	265171	1	C,T	0	0	0,0,0,0	0	0	1	2	NA	NA	NA	NA	0	2,0,0,0	0	0	1	0.0	0	2	NA	NA	NA	NA	0	NA	NA	4,0,1,1	1	0	1	0.0	0	2	NA	NA	NA	NA	0	NA	NA	2,0,0,0	0	0	1	0.0	0
chr2_ref_v2	265177	1	A,G	0	0	1,0,0,0	0	0	1	2	NA	NA	NA	NA	0	2,0,0,0	0	0	1	0.0	0	2	NA	NA	NA	NA	0	NA	NA	4,0,1,1	1	0	1	0.0	0	2	NA	NA	NA	NA	0	NA	NA	3,0,0,0	0	0	1	0.0	0
chr2_ref_v2	265180	1	G,T	0	0	2,0,0,0	0	0	1	2	NA	NA	NA	NA	0	2,0,0,0	0	0	1	0.0	0	2	NA	NA	NA	NA	0	NA	NA	5,0,1,1	1	0	1	0.0	0	2	NA	NA	NA	NA	0	NA	NA	3,0,0,0	0	0	1	0.0	0
chr2_ref_v2	265184	1	T,C	1	0	5,0,0,0	0	0	1	2	NA	NA	NA	NA	0	4,0,0,0	0	0	1	0.0	0	2	NA	NA	NA	NA	0	NA	NA	6,0,1,1	1	0	1	0.0	0	2	NA	NA	NA	NA	0	NA	NA	5,0,0,0	0	0	1	0.0	0
chr2_ref_v2	265189	1	T,C	1	0	5,0,0,0	0	0	1	2	NA	NA	NA	NA	0	5,0,0,0	0	0	1	0.0	0	2	NA	NA	NA	NA	0	NA	NA	9,0,0,1	1	0	1	0.0	0	2	NA	NA	NA	NA	0	NA	NA	6,0,0,0	0	0	1	0.0	0
chr2_ref_v2	265361	1	G,T	1	0	0,0,151,0	0	1	0	2	NA	NA	NA	NA	0	0,0,45,0	0	1	0	0.0	0	2	NA	NA	NA	NA	0	NA	NA	0,0,208,0	0	1	1	0.0	0	2	NA	NA	NA	NA	0	NA	NA	0,0,156,0	0	1	1	0.0	0
chr2_ref_v2	270639	0	GA,G	1	1	113,93,8,3	1	1	0	2	GA,GA	NA	NA	0.511974888029	0	26,12,2,2	1	1	0	1.10787594434	0	2	GA,GA	NA	NA	0.0785431127348	0	NA	NA	136,131,14,15	1	1	0	4.77877954699	0	2	GA,GA	NA	NA	0.115073950408	0	NA	NA	141,127,16,18	1	1	0	6.63692944326	0
chr2_ref_v2	270836	0	CT,C	1	1	70,133,9,7	1	1	0	2	CT,CT	NA	NA	0.336920830248	0	19,24,1,2	1	1	0	0.944721573238	0	2	CT,CT	NA	NA	0.169509732477	0	NA	NA	98,151,7,20	1	1	0	3.24820806185	0	2	CT,CT	CT,C	0.125	0.157083412159	0	NA	NA	114,173,14,18	1	1	0	1.86874437774	0
chr2_ref_v2	271966	0	A,C	0	0	115,27,0,57	1	1	0	2	A,A	A,C	0.5	0.203228241613	0	31,5,0,6	1	1	0	1.75070643617	0	2	A,A	A,C	0.25	0.308301359655	0	NA	NA	138,43,0,113	1	1	0	3.85012332854	0	2	A,C	A,A	0.25	0.0485270408947	0	NA	NA	170,53,0,85	1	1	0	1.39902330672	0
chr2_ref_v2	296104	0	AT,A	1	1	47,30,0,9	1	1	0	2	AT,AT	NA	NA	0.605646912767	0	10,7,1,5	1	1	0	1.42951035988	0	2	AT,AT	NA	NA	0.0979907779156	0	NA	NA	59,48,5,23	1	1	0	2.61568621999	0	2	AT,AT	NA	NA	0.166724091884	0	NA	NA	50,38,3,19	1	1	0	1.9742196898	0
chr2_ref_v2	300012	0	GA,G	1	1	13,25,3,15	1	1	0	2	GA,GA	GA,G	0.25	0.18028252589	0	7,3,2,6	1	0	0	1.12665419199	0	2	NA	NA	NA	NA	0	NA	NA	28,47,17,32	1	1	0	3.4704897338	0	2	GA,GA	GA,G	0.5	0.0437431198418	0	NA	NA	22,43,17,26	1	1	0	4.21782709256	0
chr2_ref_v2	352393	0	A,C	0	0	204,49,0,63	1	1	0	2	A,A	A,C	0.5	0.2758941167	0	40,16,0,7	1	1	0	1.75459390481	0	2	A,A	A,C	0.25	0.0314967139363	0	NA	NA	299,210,0,48	1	1	0	38.2677858538	0	2	A,A	A,C	0.125	0.367422482662	0	NA	NA	306,168,0,49	1	1	0	21.9869795975	0
chr2_ref_v2	364929	0	C,A	1	0	163,18,0,56	1	1	0	2	C,C	C,A	0.5	0.0568334747632	0	39,10,0,5	1	1	0	2.78924926686	0	2	C,C	C,A	0.25	0.154150679827	0	NA	NA	223,88,1,13	1	1	0	28.9731025711	0	2	C,C	C,A	0.125	0.392685381462	0	NA	NA	251,71,0,29	1	1	0	15.4549611487	0
chr2_ref_v2	386187	0	CA,CAA,C	1	1	7,0,6,12,9,4	1	1	0	2	CAA,C	CA,CAA	0.25	0.223860406602	0	1,1,1,6,1,0	1	0	0	1.36186894964	0	2	NA	NA	NA	NA	0	NA	NA	10,11,7,13,14,15	1	1	0	5.75015038331	0	2	CAA,C	CA,C	0.25	0.512832279948	0	NA	NA	15,25,11,15,15,20	1	1	0	16.9486932356	0
chr2_ref_v2	392499	0	A,AT	1	0	1,0,119,153	1	1	0	2	AT,AT	NA	NA	0.00366972888896	0	0,0,28,20	1	1	0	1.63528914903	0	2	AT,AT	NA	NA	0.0	0	NA	NA	0,1,216,188	1	1	0	4.42787223287	0	2	AT,AT	NA	NA	0.00247218914539	0	NA	NA	0,0,195,201	1	1	0	1.92922433045	0
chr2_ref_v2	392853	0	A,ATCTTTCCTCTGCATTTTCTTTCCTCTGCATTT	0	0	0,0,3,6	1	0	0	2	NA	NA	NA	NA	0	0,0,2,0	0	0	0	0.0	0	2	NA	NA	NA	NA	0	NA	NA	0,0,1,6	1	0	0	0.603152633649	0	2	NA	NA	NA	NA	0	NA	NA	0,1,4,3	1	0	0	0.641012823298	0
chr2_ref_v2	405700	0	T,C	0	0	9,13,0,8	1	1	0	2	T,T	T,C	0.5	0.204794412646	0	3,4,0,3	1	0	0	0.280827043656	0	2	NA	NA	NA	NA	0	NA	NA	14,22,1,9	1	1	1	0.570187361643	0	2	T,T	T,C	0.5	0.182321556794	0	NA	NA	21,14,2,10	1	1	0	1.65999505519	0
chr2_ref_v2	405703	0	C,T	0	0	11,6,0,8	1	1	0	2	C,T	C,C	0.25	0.125163142954	0	3,3,0,3	1	0	0	0.438089662653	0	2	NA	NA	NA	NA	0	NA	NA	24,14,1,9	1	1	1	0.874396050051	0	2	C,T	C,C	0.5	0.236388778064	0	NA	NA	23,11,0,10	1	1	0	0.830088521611	0
chr2_ref_v2	405704	0	A,G	0	0	13,1,0,11	1	1	0	2	A,G	A,A	0.125	0.0971637484536	0	3,0,0,5	1	0	0	0.624559719737	0	2	NA	NA	NA	NA	0	NA	NA	29,7,1,13	1	1	1	2.54701777223	0	2	A,G	A,A	0.5	0.154150679827	0	NA	NA	27,7,0,16	1	1	0	2.48365921226	0
chr2_ref_v2	405709	0	T,A	0	0	27,2,0,8	1	1	0	2	T,T	T,A	0.5	0.0714589639821	0	6,1,0,3	1	0	0	0.433773050068	0	2	NA	NA	NA	NA	0	NA	NA	37,7,1,9	1	1	1	1.60134243926	0	2	T,T	T,A	0.5	0.382992252256	0	NA	NA	38,9,0,10	1	1	0	2.49480642446	0
chr2_ref_v2	405712	0	T,TGAAATCTAATATCATC	1	0	36,2,0,4	1	1	0	2	T,T	T,TGAAATCTAATATCATC	0.25	0.082238098237	0	9,1,0,1	1	0	0	0.39412781508	0	2	NA	NA	NA	NA	0	NA	NA	42,8,1,5	1	1	0	2.33105849001	0	2	T,T	T,TGAAATCTAATATCATC	0.25	0.174353387145	0	NA	NA	48,11,0,6	1	1	0	3.66421948256	0
chr2_ref_v2	406410	0	GA,G	1	1	87,132,15,15	1	1	0	2	GA,GA	GA,G	0.125	0.139636083239	0	22,44,2,1	1	1	0	1.41612957981	0	2	GA,GA	NA	NA	0.761207542017	0	NA	NA	127,193,10,20	1	1	0	0.885313253962	0	2	GA,GA	NA	NA	0.0320968353096	0	NA	NA	128,138,6,24	1	1	0	3.05233539565	0
chr2_ref_v2	410947	0	A,C	0	0	154,43,0,72	1	1	0	2	A,A	A,C	0.5	0.105868001079	0	34,24,1,4	1	1	0	6.52435789937	0	2	A,A	A,C	0.125	0.25704510299	0	NA	NA	222,154,0,48	1	1	0	25.4671113235	0	2	A,A	A,C	0.25	0.091858696224	0	NA	NA	185,117,0,41	1	1	0	17.4429516758	0
chr2_ref_v2	411113	0	A,G	0	0	0,0,213,173	1	1	0	2	G,G	NA	NA	0.0	0	0,0,40,36	1	1	0	0.458644556585	0	2	G,G	NA	NA	0.0	0	NA	NA	0,0,257,215	1	1	0	0.450023358815	0	2	G,G	NA	NA	0.0	0	NA	NA	0,0,253,187	1	1	0	0.76359363872	0
chr2_ref_v2	415743	0	C,CTTTTT,CTTTTTTTTTTT	1	1	0,1,2,24,86,16	1	1	0	2	CTTTTTTTTTTT,CTTTTTTTTTTT	CTTTTT,CTTTTTTTTTTT	0.5	0.268263986595	0	0,2,0,3,24,3	1	1	0	1.69063568608	0	2	CTTTTTTTTTTT,CTTTTTTTTTTT	CTTTTT,CTTTTTTTTTTT	0.25	0.441832752279	0	NA	NA	2,1,8,29,98,21	1	1	0	2.46561329091	0	2	CTTTTTTTTTTT,CTTTTTTTTTTT	CTTTTT,CTTTTTTTTTTT	0.5	0.479255673221	0	NA	NA	1,0,3,31,100,20	1	1	0	0.577457112231	0
chr2_ref_v2	420345	0	T,TGTAGTAGTAGTA	1	1	0,0,90,105	1	1	0	2	TGTAGTAGTAGTA,TGTAGTAGTAGTA	NA	NA	0.0	0	0,0,5,11	1	0	0	0.815857729209	0	2	NA	NA	NA	NA	0	NA	NA	0,1,102,121	1	1	0	0.378338382971	0	2	TGTAGTAGTAGTA,TGTAGTAGTAGTA	NA	NA	0.00447428039492	0	NA	NA	0,0,94,126	1	1	0	0.77803587857	0
chr2_ref_v2	423361	0	G,GAA,GA	1	1	2,2,78,71,8,4	1	1	0	2	GAA,GAA	NA	NA	0.827477477055	0	1,4,19,19,3,3	1	1	0	2.66950802494	0	2	GAA,GAA	G,GAA	0.25	0.59724307447	0	NA	NA	1,5,122,121,9,9	1	1	0	0.696006655196	0	2	GAA,GAA	G,GAA	0.125	1.28266180059	0	NA	NA	2,3,108,112,9,13	1	1	0	2.10550935506	0
chr2_ref_v2	452404	0	CT,C,CTT	1	1	24,19,3,1,6,4	1	1	0	2	CT,CT	CT,CTT	0.25	0.795851759811	0	12,5,1,0,2,3	1	1	0	0.682495099898	0	2	CT,CT	CT,CTT	0.5	0.868412289038	0	NA	NA	68,60,13,15,16,11	1	1	0	6.02736568678	0	2	CT,CT	CT,CTT	0.125	0.181176127029	0	NA	NA	48,41,15,15,8,10	1	1	0	7.96263184401	0
chr2_ref_v2	464129	0	T,A	1	0	1,0,0,2	1	0	1	2	NA	NA	NA	NA	0	0,0,0,0	0	0	1	0.0	0	2	NA	NA	NA	NA	0	NA	NA	0,0,1,1	1	0	1	0.380660376978	0	2	NA	NA	NA	NA	0	NA	NA	0,0,0,2	0	0	1	0.0	0
chr2_ref_v2	477056	0	GTA,G	1	1	56,83,9,16	1	1	0	2	GTA,GTA	GTA,G	0.125	0.0634640735208	0	17,27,6,2	1	1	0	1.24432403655	0	2	GTA,GTA	GTA,G	0.125	0.080584215692	0	NA	NA	92,78,23,16	1	1	0	3.1979831156	0	2	GTA,GTA	GTA,G	0.25	0.163888263806	0	NA	NA	69,80,21,15	1	1	0	2.91888310381	0
chr2_ref_v2	479239	0	CA,C,AA	1	1	86,18,13,4,0,50	1	1	0	2	CA,CA	CA,AA	0.5	0.455146744169	0	28,6,5,0,0,6	1	1	0	1.35030540265	0	2	CA,CA	CA,AA	0.25	0.441816816968	0	NA	NA	142,65,19,12,0,48	1	1	0	9.04180974818	0	2	CA,CA	CA,AA	0.25	0.382607222898	0	NA	NA	114,45,20,8,1,54	1	1	0	3.96202657102	0
chr2_ref_v2	485894	0	GT,G	1	1	98,100,12,13	1	1	0	2	GT,GT	NA	NA	0.0204766560858	0	24,13,2,1	1	1	0	1.5649609658	0	2	GT,GT	NA	NA	0.554576952584	0	NA	NA	122,110,19,19	1	1	0	1.06047070109	0	2	GT,GT	NA	NA	0.156917570768	0	NA	NA	139,144,14,21	1	1	0	0.51701516172	0
chr2_ref_v2	491057	0	CT,C	1	1	95,157,8,12	1	1	0	2	CT,CT	NA	NA	0.343841273093	0	25,22,1,2	1	1	0	1.74628697969	0	2	CT,CT	NA	NA	0.0805622464608	0	NA	NA	132,188,18,31	1	1	0	3.70468739552	0	2	CT,CT	CT,C	0.125	0.188031920618	0	NA	NA	132,206,15,26	1	1	0	1.91680749713	0
chr2_ref_v2	492917	0	GAA,G	1	1	98,95,12,16	1	1	0	2	GAA,GAA	GAA,G	0.25	0.0154244703256	1	15,17,6,3	1	1	0	1.74084734553	0	2	GAA,GAA	GAA,G	0.5	0.169899036795	0	NA	NA	122,123,26,19	1	1	0	2.05802168966	0	2	GAA,GAA	GAA,G	0.25	0.251314428281	1	NA	NA	140,139,28,28	1	1	0	1.887239266	0
chr2_ref_v2	505379	0	C,A,CA	1	1	59,22,0,56,7,4	1	1	0	2	C,A	C,C	0.25	0.491625471448	0	18,7,0,6,1,0	1	1	0	1.62704704149	0	2	C,A	C,C	0.5	0.25564644651	0	NA	NA	118,81,2,44,6,6	1	1	0	11.848091288	1	2	C,A	C,C	0.5	0.67949861617	1	NA	NA	100,81,0,58,10,7	1	1	0	11.2643106435	0
chr2_ref_v2	556177	0	GAT,G	1	1	111,146,6,6	1	1	0	2	GAT,GAT	GAT,G	0.125	0.492697675204	0	44,32,4,4	1	1	0	1.8994367829	0	2	GAT,GAT	GAT,G	0.25	0.346283679934	0	NA	NA	132,177,8,18	1	1	0	3.23010616764	0	2	GAT,GAT	GAT,G	0.125	0.0990828842422	1	NA	NA	161,195,8,4	1	1	0	0.765410229215	0
chr2_ref_v2	559729	0	CAT,C	1	1	49,44,6,6	1	1	0	2	CAT,CAT	NA	NA	0.407454177819	0	28,33,5,7	1	1	0	0.996450150461	0	2	CAT,CAT	NA	NA	0.0715716714413	0	NA	NA	70,65,9,7	1	1	0	0.453728454488	0	2	CAT,CAT	NA	NA	0.445291939507	0	NA	NA	55,67,9,3	1	1	1	1.47633112393	0
chr2_ref_v2	562998	0	GT,G	1	1	26,33,2,11	1	1	0	2	GT,GT	NA	NA	0.065305866221	0	19,11,0,2	1	1	0	2.30755657997	0	2	GT,GT	NA	NA	1.14591241492	0	NA	NA	39,58,3,25	1	1	0	1.04708764762	0	2	GT,GT	NA	NA	0.0527215809082	0	NA	NA	52,59,6,14	1	1	0	0.803002637603	0
chr2_ref_v2	571295	0	C,CA	1	1	16,9,5,24	1	1	0	2	C,CA	CA,CA	0.25	0.0366080384727	0	5,5,0,9	1	0	0	0.743094588698	0	2	NA	NA	NA	NA	0	NA	NA	45,39,9,23	1	1	0	5.76668492256	0	2	C,CA	C,C	0.5	0.0447283948376	0	NA	NA	42,32,7,18	1	1	0	5.07863178379	0
chr2_ref_v2	575997	0	TA,T	1	1	61,55,13,7	1	1	0	2	TA,TA	NA	NA	0.0499188141546	0	12,15,2,2	1	1	0	0.637357464252	0	2	TA,TA	NA	NA	0.408834763996	0	NA	NA	83,118,12,18	1	1	0	3.28214593895	0	2	TA,TA	NA	NA	0.38395709858	0	NA	NA	79,89,14,20	1	1	0	2.41502562195	0
chr2_ref_v2	607816	0	T,G	0	0	18,248,39,0	1	1	0	2	T,T	T,G	0.25	0.0512932943876	0	3,43,1,0	1	1	0	1.53271237717	0	2	T,T	NA	NA	0.021506205221	0	NA	NA	21,282,25,0	1	1	0	1.98121695339	0	2	T,T	T,G	0.125	0.252413933614	0	NA	NA	28,265,17,1	1	1	0	2.86666159306	0
chr2_ref_v2	628525	0	G,GT	1	1	10,74,19,8	1	1	0	2	G,G	G,GT	0.5	0.152370386693	0	1,13,1,1	1	0	0	0.793168025016	0	2	NA	NA	NA	NA	0	NA	NA	29,119,22,11	1	1	0	2.79405615163	0	2	G,G	G,GT	0.25	0.105681759756	0	NA	NA	35,102,12,15	1	1	0	6.15759496567	0
chr2_ref_v2	628865	0	C,CATAT,CAT	1	1	2,1,52,47,5,5	1	1	1	2	CATAT,CATAT	NA	NA	0.59363431743	0	2,0,24,16,3,2	1	1	0	0.689879295583	0	2	CATAT,CATAT	C,CATAT	0.125	0.289386691145	0	NA	NA	2,3,86,59,7,13	1	1	1	1.39081582106	0	2	CATAT,CATAT	C,CATAT	0.125	0.933687617837	0	NA	NA	1,2,56,67,9,4	1	1	1	1.09606500155	0
chr2_ref_v2	646078	0	CAT,C	1	1	36,49,6,13	1	1	1	2	CAT,CAT	NA	NA	0.0451926333215	0	15,22,2,10	1	1	0	1.11426816959	0	2	CAT,CAT	CAT,C	0.125	0.124903700646	0	NA	NA	48,68,12,8	1	1	1	1.08536257596	0	2	CAT,CAT	NA	NA	0.159705156857	0	NA	NA	45,80,12,10	1	1	1	1.38441982711	0
chr2_ref_v2	660000	0	A,C	0	0	175,44,0,78	1	1	0	2	A,A	A,C	0.5	0.0789884113186	0	42,18,0,11	1	1	0	2.15210361781	0	2	A,A	A,C	0.25	0.336472236621	0	NA	NA	254,211,0,54	1	1	0	47.9043798652	0	2	A,A	A,C	0.25	0.1887940713	0	NA	NA	200,188,0,71	1	1	0	42.9233779955	0
chr2_ref_v2	694578	0	T,TAA,TAAA	1	1	1,1,37,46,6,10	1	1	0	2	TAA,TAA	TAA,TAAA	0.25	0.139322147857	0	1,0,16,15,2,5	1	1	0	0.494568480672	0	2	TAA,TAA	TAA,TAAA	0.25	0.0520806331494	0	NA	NA	0,1,71,105,7,11	1	1	0	1.95887907793	0	2	TAA,TAA	NA	NA	0.0714443688226	0	NA	NA	3,1,87,96,7,12	1	1	0	1.3160663903	0
chr2_ref_v2	698042	0	GA,G	1	1	17,7,77,44	1	1	0	2	G,G	GA,G	0.25	0.126557696883	0	3,7,20,6	1	1	0	3.1762142967	0	2	G,G	GA,G	0.5	0.0587282948564	0	NA	NA	22,15,160,67	1	1	0	2.09104242821	0	2	G,G	GA,G	0.125	0.0314155634074	0	NA	NA	23,18,146,68	1	1	0	1.1610371466	0
chr2_ref_v2	700301	0	C,CATATATATATATAT,CATATATATATATATAT	1	1	0,1,3,2,7,7	1	1	1	2	CATATATATATATATAT,CATATATATATATATAT	CATATATATATATAT,CATATATATATATATAT	0.125	0.130930185882	0	1,1,0,2,7,10	1	1	0	0.840711513924	0	2	CATATATATATATATAT,CATATATATATATATAT	NA	NA	0.34835131385	0	NA	NA	0,0,6,12,6,33	1	1	1	3.68479481975	0	2	CATATATATATATATAT,CATATATATATATATAT	CATATATATATATAT,CATATATATATATATAT	0.25	0.193261805937	0	NA	NA	0,1,4,12,9,20	1	1	1	2.8372164155	0
chr2_ref_v2	701972	0	CAT,C,CATAT	1	1	12,9,3,5,1,4	1	1	1	2	CAT,CAT	CAT,CATAT	0.25	0.494590167794	0	5,10,0,3,2,2	1	1	0	1.39631772489	0	2	CAT,CAT	CAT,CATAT	0.125	0.155516954303	0	NA	NA	19,25,2,2,4,5	1	1	1	2.52675845898	0	2	CAT,CAT	CAT,CATAT	0.25	0.975159316783	0	NA	NA	23,23,6,5,4,9	1	1	1	0.895155023376	0
chr2_ref_v2	704404	0	T,TA	1	1	80,98,7,9	1	1	0	2	T,T	NA	NA	0.0523162781873	0	21,31,2,2	1	1	0	0.569630523716	0	2	T,T	NA	NA	0.0961765919774	0	NA	NA	136,137,9,17	1	1	0	1.11997150616	0	2	T,T	NA	NA	0.111664628889	0	NA	NA	116,112,11,21	1	1	0	2.06821890812	0
chr2_ref_v2	721228	0	GA,G	1	1	176,166,27,13	1	1	0	2	GA,GA	NA	NA	0.272074725014	0	40,38,4,7	1	1	0	1.54709928277	0	2	GA,GA	GA,G	0.125	0.162978974171	0	NA	NA	205,193,31,25	1	1	0	1.87565623414	0	2	GA,GA	GA,G	0.125	0.164128906594	0	NA	NA	242,230,16,28	1	1	0	2.30994489439	0
chr2_ref_v2	723626	0	C,CA,CAA	1	1	3,15,6,59,6,9	1	1	0	2	CA,CA	CA,CAA	0.125	0.432846378912	0	2,7,2,6,1,5	1	1	0	1.82313146461	0	2	CA,CAA	C,CA	0.5	0.495051652645	0	NA	NA	18,33,22,98,4,15	1	1	0	4.70693865824	0	2	CA,CA	C,CA	0.25	0.252487203536	0	NA	NA	13,30,22,98,5,8	1	1	0	3.00732605363	0
chr2_ref_v2	746325	0	CATCTGCA,C	1	0	0,0,247,222	1	1	0	2	C,C	NA	NA	0.0	0	0,0,50,40	1	1	0	0.502311442185	0	2	C,C	NA	NA	0.0	0	NA	NA	0,0,313,273	1	1	0	0.46440035484	0	2	C,C	NA	NA	0.0	0	NA	NA	0,0,318,278	1	1	0	0.457065253418	0
chr2_ref_v2	751179	0	C,CA	1	1	105,22,6,22	1	1	0	2	C,C	C,CA	0.25	0.00505283858332	0	32,9,3,6	1	1	0	0.575565748405	0	2	C,C	C,CA	0.25	0.0238101992112	0	NA	NA	136,98,9,23	1	1	0	19.8714371199	0	2	C,C	C,CA	0.125	0.112941542009	0	NA	NA	137,98,14,21	1	1	0	19.4119588136	0
chr2_ref_v2	762441	0	G,GAACAAGATGAAGAAAATA	0	0	1,3,46,76	1	1	0	2	GAACAAGATGAAGAAAATA,GAACAAGATGAAGAAAATA	G,GAACAAGATGAAGAAAATA	0.125	0.709676482511	0	0,0,3,7	1	0	0	0.42439955976	0	2	NA	NA	NA	NA	0	NA	NA	0,1,77,78	1	1	0	3.264789216	0	2	GAACAAGATGAAGAAAATA,GAACAAGATGAAGAAAATA	NA	NA	0.00643089033029	0	NA	NA	0,3,66,74	1	1	0	1.97618281896	0
chr2_ref_v2	774634	0	C,CA	1	1	60,9,8,11	1	1	0	2	C,C	C,CA	0.25	0.201511492935	0	12,3,2,2	1	0	0	0.52605732394	0	2	NA	NA	NA	NA	0	NA	NA	132,26,26,12	1	1	0	1.54530562003	0	2	C,C	C,CA	0.25	0.086525896546	0	NA	NA	115,22,22,8	1	1	0	1.46438765609	0
chr2_ref_v2	777871	0	AT,A	1	1	131,45,12,9	1	1	0	2	AT,AT	NA	NA	0.263730920642	0	31,22,5,2	1	1	0	2.06031615654	0	2	AT,AT	NA	NA	0.334855841584	0	NA	NA	155,104,20,19	1	1	0	6.00696409777	0	2	AT,AT	NA	NA	0.191028131154	0	NA	NA	177,114,20,24	1	1	0	5.87416309317	0
chr2_ref_v2	784678	0	CT,C	1	1	107,119,15,12	1	1	0	2	CT,CT	NA	NA	0.0348302713558	0	44,37,7,4	1	1	0	0.78433144544	0	2	CT,CT	NA	NA	0.0388252104824	0	NA	NA	149,195,17,24	1	1	0	1.07962817924	0	2	CT,CT	NA	NA	0.161000807961	0	NA	NA	157,183,19,16	1	1	0	0.624494427646	0
chr2_ref_v2	806180	0	G,T	0	0	0,0,0,0	0	0	1	2	NA	NA	NA	NA	0	0,0,0,0	0	0	1	0.0	0	2	NA	NA	NA	NA	0	NA	NA	0,0,0,0	0	0	1	0.0	0	2	NA	NA	NA	NA	0	NA	NA	0,0,1,0	0	0	1	0.0	0
chr2_ref_v2	806188	0	A,G	0	0	0,0,0,0	0	0	1	2	NA	NA	NA	NA	0	0,0,0,0	0	0	1	0.0	0	2	NA	NA	NA	NA	0	NA	NA	0,0,0,0	0	0	1	0.0	0	2	NA	NA	NA	NA	0	NA	NA	0,0,1,0	0	0	1	0.0	0
chr2_ref_v2	809433	0	GA,G	1	1	12,37,2,2	1	1	1	2	GA,GA	NA	NA	0.415658075079	0	3,7,0,2	1	0	1	1.17355458705	0	2	NA	NA	NA	NA	0	NA	NA	26,69,1,5	1	1	1	0.614975663518	0	2	GA,GA	NA	NA	0.796048639665	0	NA	NA	23,70,4,9	1	1	1	1.73659698825	0
chr3_ref_v2	441	1	T,C	1	0	0,0,0,0	0	0	1	2	NA	NA	NA	NA	0	0,0,0,0	0	0	1	0.0	0	2	NA	NA	NA	NA	0	NA	NA	0,0,0,0	0	0	1	0.0	0	2	NA	NA	NA	NA	0	NA	NA	0,0,1,0	0	0	1	0.0	0
chr3_ref_v2	445	1	C,G	0	0	0,0,0,0	0	0	1	2	NA	NA	NA	NA	0	0,0,0,0	0	0	1	0.0	0	2	NA	NA	NA	NA	0	NA	NA	0,0,0,0	0	0	1	0.0	0	2	NA	NA	NA	NA	0	NA	NA	0,0,1,0	0	0	1	0.0	0
chr3_ref_v2	513	1	A,AAGTT	1	0	0,1,0,0	0	0	1	2	NA	NA	NA	NA	0	0,0,0,0	0	0	1	0.0	0	2	NA	NA	NA	NA	0	NA	NA	0,0,0,0	0	0	1	0.0	0	2	NA	NA	NA	NA	0	NA	NA	0,1,0,1	1	0	1	0.0	0
chr3_ref_v2	515	1	CCCAT,C	0	0	0,1,0,0	0	0	1	2	NA	NA	NA	NA	0	0,0,0,0	0	0	1	0.0	0	2	NA	NA	NA	NA	0	NA	NA	0,0,0,0	0	0	1	0.0	0	2	NA	NA	NA	NA	0	NA	NA	0,1,0,1	1	0	1	0.0	0
chr3_ref_v2	553	1	T,A	1	0	0,0,0,1	0	0	1	2	NA	NA	NA	NA	0	0,0,0,0	0	0	1	0.0	0	2	NA	NA	NA	NA	0	NA	NA	0,0,0,0	0	0	1	0.0	0	2	NA	NA	NA	NA	0	NA	NA	0,0,0,1	0	0	1	0.0	0
chr3_ref_v2	563	1	C,T	0	0	0,0,0,1	0	0	1	2	NA	NA	NA	NA	0	0,0,0,0	0	0	1	0.0	0	2	NA	NA	NA	NA	0	NA	NA	0,0,0,0	0	0	1	0.0	0	2	NA	NA	NA	NA	0	NA	NA	0,0,0,1	0	0	1	0.0	0
chr3_ref_v2	569	1	CG,C	0	0	0,0,0,1	0	0	1	2	NA	NA	NA	NA	0	0,0,0,0	0	0	1	0.0	0	2	NA	NA	NA	NA	0	NA	NA	0,0,0,0	0	0	1	0.0	0	2	NA	NA	NA	NA	0	NA	NA	0,0,0,1	0	0	1	0.0	0
chr3_ref_v2	571	1	C,A	0	0	0,0,0,1	0	0	1	2	NA	NA	NA	NA	0	0,0,0,0	0	0	1	0.0	0	2	NA	NA	NA	NA	0	NA	NA	0,0,0,0	0	0	1	0.0	0	2	NA	NA	NA	NA	0	NA	NA	0,0,0,1	0	0	1	0.0	0
chr3_ref_v2	585	1	G,C	0	0	0,0,0,1	0	0	1	2	NA	NA	NA	NA	0	0,0,0,0	0	0	1	0.0	0	2	NA	NA	NA	NA	0	NA	NA	0,0,0,0	0	0	1	0.0	0	2	NA	NA	NA	NA	0	NA	NA	0,0,0,1	0	0	1	0.0	0
chr3_ref_v2	922	1	C,T	0	0	0,0,0,0	0	0	1	2	NA	NA	NA	NA	0	0,0,1,0	0	0	1	0.0	0	2	NA	NA	NA	NA	0	NA	NA	0,0,0,0	0	0	1	0.0	0	2	NA	NA	NA	NA	0	NA	NA	0,0,0,0	0	0	1	0.0	0
chr3_ref_v2	924	1	G,A	0	0	0,0,0,0	0	0	1	2	NA	NA	NA	NA	0	0,0,1,0	0	0	1	0.0	0	2	NA	NA	NA	NA	0	NA	NA	0,0,0,0	0	0	1	0.0	0	2	NA	NA	NA	NA	0	NA	NA	0,0,0,0	0	0	1	0.0	0
chr3_ref_v2	927	1	A,G	1	0	0,0,0,0	0	0	1	2	NA	NA	NA	NA	0	0,0,1,0	0	0	1	0.0	0	2	NA	NA	NA	NA	0	NA	NA	0,0,0,0	0	0	1	0.0	0	2	NA	NA	NA	NA	0	NA	NA	0,0,0,0	0	0	1	0.0	0
chr3_ref_v2	929	1	A,C	1	0	0,0,0,0	0	0	1	2	NA	NA	NA	NA	0	0,0,1,0	0	0	1	0.0	0	2	NA	NA	NA	NA	0	NA	NA	0,0,0,0	0	0	1	0.0	0	2	NA	NA	NA	NA	0	NA	NA	0,0,0,0	0	0	1	0.0	0
chr3_ref_v2	949	1	C,T	0	0	0,0,0,0	0	0	1	2	NA	NA	NA	NA	0	0,0,1,0	0	0	1	0.0	0	2	NA	NA	NA	NA	0	NA	NA	0,0,0,0	0	0	1	0.0	0	2	NA	NA	NA	NA	0	NA	NA	0,0,0,0	0	0	1	0.0	0
chr3_ref_v2	977	1	C,T	1	0	0,0,0,0	0	0	1	2	NA	NA	NA	NA	0	0,0,1,0	0	0	1	0.0	0	2	NA	NA	NA	NA	0	NA	NA	0,0,0,0	0	0	1	0.0	0	2	NA	NA	NA	NA	0	NA	NA	0,0,0,0	0	0	1	0.0	0
chr3_ref_v2	978	1	A,G	1	0	0,0,0,0	0	0	1	2	NA	NA	NA	NA	0	0,0,1,0	0	0	1	0.0	0	2	NA	NA	NA	NA	0	NA	NA	0,0,0,0	0	0	1	0.0	0	2	NA	NA	NA	NA	0	NA	NA	0,0,0,0	0	0	1	0.0	0
chr3_ref_v2	980	1	T,C	1	0	0,0,0,0	0	0	1	2	NA	NA	NA	NA	0	0,0,1,0	0	0	1	0.0	0	2	NA	NA	NA	NA	0	NA	NA	0,0,0,0	0	0	1	0.0	0	2	NA	NA	NA	NA	0	NA	NA	0,0,0,0	0	0	1	0.0	0
chr3_ref_v2	988	1	A,G	0	0	0,0,0,0	0	0	1	2	NA	NA	NA	NA	0	0,0,1,0	0	0	1	0.0	0	2	NA	NA	NA	NA	0	NA	NA	0,0,0,0	0	0	1	0.0	0	2	NA	NA	NA	NA	0	NA	NA	1,2,0,0	1	0	1	0.0	0
chr3_ref_v2	1004	1	C,T	1	0	0,0,0,0	0	0	1	2	NA	NA	NA	NA	0	0,0,1,0	0	0	1	0.0	0	2	NA	NA	NA	NA	0	NA	NA	0,0,0,0	0	0	1	0.0	0	2	NA	NA	NA	NA	0	NA	NA	1,1,0,1	1	0	1	0.0	0
chr3_ref_v2	1013	1	G,T	0	0	0,0,0,0	0	0	1	2	NA	NA	NA	NA	0	0,0,0,0	0	0	1	0.0	0	2	NA	NA	NA	NA	0	NA	NA	0,0,0,0	0	0	1	0.0	0	2	NA	NA	NA	NA	0	NA	NA	0,1,1,1	1	0	1	0.0	0
chr3_ref_v2	1014	1	T,C	0	0	0,0,0,0	0	0	1	2	NA	NA	NA	NA	0	0,0,0,0	0	0	1	0.0	0	2	NA	NA	NA	NA	0	NA	NA	0,0,0,0	0	0	1	0.0	0	2	NA	NA	NA	NA	0	NA	NA	1,1,0,1	1	0	1	0.0	0
chr3_ref_v2	1021	1	A,T	1	0	0,0,0,0	0	0	1	2	NA	NA	NA	NA	0	0,0,0,0	0	0	1	0.0	0	2	NA	NA	NA	NA	0	NA	NA	0,0,0,0	0	0	1	0.0	0	2	NA	NA	NA	NA	0	NA	NA	1,1,0,1	1	0	1	0.0	0
chr3_ref_v2	1022	1	A,C	0	0	0,0,0,0	0	0	1	2	NA	NA	NA	NA	0	0,0,0,0	0	0	1	0.0	0	2	NA	NA	NA	NA	0	NA	NA	0,0,0,0	0	0	1	0.0	0	2	NA	NA	NA	NA	0	NA	NA	0,1,1,1	1	0	1	0.0	0
chr3_ref_v2	1038	1	T,C	1	0	0,0,0,0	0	0	1	2	NA	NA	NA	NA	0	0,0,0,0	0	0	1	0.0	0	2	NA	NA	NA	NA	0	NA	NA	0,0,0,0	0	0	1	0.0	0	2	NA	NA	NA	NA	0	NA	NA	0,0,1,1	1	0	1	0.0	0
chr3_ref_v2	1059	1	A,AT	1	0	0,0,0,0	0	0	1	2	NA	NA	NA	NA	0	0,0,0,0	0	0	1	0.0	0	2	NA	NA	NA	NA	0	NA	NA	0,0,0,0	0	0	1	0.0	0	2	NA	NA	NA	NA	0	NA	NA	0,0,1,1	1	0	1	0.0	0
chr3_ref_v2	1062	1	T,TTTA	1	0	0,0,0,0	0	0	1	2	NA	NA	NA	NA	0	0,0,0,0	0	0	1	0.0	0	2	NA	NA	NA	NA	0	NA	NA	0,0,0,0	0	0	1	0.0	0	2	NA	NA	NA	NA	0	NA	NA	0,0,0,1	0	0	1	0.0	0
chr3_ref_v2	1065	1	T,TTTCA	0	0	0,0,0,0	0	0	1	2	NA	NA	NA	NA	0	0,0,0,0	0	0	1	0.0	0	2	NA	NA	NA	NA	0	NA	NA	0,0,0,0	0	0	1	0.0	0	2	NA	NA	NA	NA	0	NA	NA	0,0,0,1	0	0	1	0.0	0
chr3_ref_v2	1203	1	G,GTTTAGACAAAGAAAAC	1	0	0,0,35,0	0	1	1	2	NA	NA	NA	NA	0	0,0,15,0	0	0	1	0.0	0	2	NA	NA	NA	NA	0	NA	NA	0,0,74,0	0	1	1	0.0	0	2	NA	NA	NA	NA	0	NA	NA	0,0,38,1	1	1	1	0.0	0
chr3_ref_v2	1223	1	A,T	0	0	0,0,97,0	0	1	1	2	NA	NA	NA	NA	0	0,0,33,0	0	1	0	0.0	0	2	NA	NA	NA	NA	0	NA	NA	1,1,162,0	1	1	1	0.0	0	2	NA	NA	NA	NA	0	NA	NA	0,0,121,0	0	1	1	0.0	0
chr3_ref_v2	1240	1	A,G	0	0	0,0,141,0	0	1	1	2	NA	NA	NA	NA	0	0,0,42,0	0	1	0	0.0	0	2	NA	NA	NA	NA	0	NA	NA	1,1,203,0	1	1	1	0.0	0	2	NA	NA	NA	NA	0	NA	NA	0,0,171,0	0	1	1	0.0	0
chr3_ref_v2	1243	1	C,CCATAGTTTCTATGTGCAAAAGCATTACCTATGTAATTCTTACA	0	0	0,0,151,0	0	1	1	2	NA	NA	NA	NA	0	0,0,44,0	0	1	0	0.0	0	2	NA	NA	NA	NA	0	NA	NA	0,0,207,0	0	1	1	0.0	0	2	NA	NA	NA	NA	0	NA	NA	0,0,176,0	0	1	1	0.0	0
chr3_ref_v2	4025	1	G,A	0	0	0,0,250,282	1	1	0	2	NA	NA	NA	NA	0	1,0,91,76	1	1	0	1.72021503426	0	2	NA	NA	NA	NA	0	NA	NA	0,0,308,319	1	1	0	0.828929812105	0	2	NA	NA	NA	NA	0	NA	NA	0,0,298,351	1	1	0	0.535154468605	0
chr3_ref_v2	4521	0	G,A	0	0	0,0,0,0	0	0	1	2	NA	NA	NA	NA	0	0,0,0,1	0	0	1	0.0	0	2	NA	NA	NA	NA	0	NA	NA	0,0,0,3	0	0	1	0.0	0	2	NA	NA	NA	NA	0	NA	NA	0,0,0,0	0	0	1	0.0	0
chr3_ref_v2	4586	0	C,CAATATTCTTATATTGAACACATTTTTCTCGCATAAATTTAAT	0	0	0,0,0,0	0	0	1	2	NA	NA	NA	NA	0	0,0,0,0	0	0	1	0.0	0	2	NA	NA	NA	NA	0	NA	NA	0,0,0,1	0	0	1	0.0	0	2	NA	NA	NA	NA	0	NA	NA	0,0,1,1	1	0	1	0.0	0
chr3_ref_v2	6097	0	GTGACGTTGAGTTTTTAC,G	0	0	0,0,6,16	1	1	1	2	G,G	NA	NA	0.0	0	0,0,2,3	1	0	1	0.392645021637	0	2	NA	NA	NA	NA	0	NA	NA	0,0,7,20	1	1	1	0.334970202853	0	2	G,G	NA	NA	0.0	0	NA	NA	0,0,4,20	1	1	1	0.774644619698	0
chr3_ref_v2	6291	0	C,CTTT	1	1	0,0,0,0	0	0	1	2	NA	NA	NA	NA	0	0,0,4,0	0	0	1	0.0	0	2	NA	NA	NA	NA	0	NA	NA	1,0,4,3	1	0	1	0.0	0	2	NA	NA	NA	NA	0	NA	NA	0,0,4,1	1	0	1	0.0	0
chr3_ref_v2	6389	0	A,G	1	0	0,0,0,3	0	0	1	2	NA	NA	NA	NA	0	0,0,0,2	0	0	1	0.0	0	2	NA	NA	NA	NA	0	NA	NA	0,0,2,3	1	0	1	0.0	0	2	NA	NA	NA	NA	0	NA	NA	0,0,2,0	0	0	1	0.0	0
chr3_ref_v2	6824	0	A,G	0	0	0,0,0,0	0	0	1	2	NA	NA	NA	NA	0	0,0,0,0	0	0	1	0.0	0	2	NA	NA	NA	NA	0	NA	NA	0,0,1,1	1	0	1	0.0	0	2	NA	NA	NA	NA	0	NA	NA	0,0,0,1	0	0	1	0.0	0
chr3_ref_v2	7271	0	C,T	1	0	0,0,0,0	0	0	1	2	NA	NA	NA	NA	0	0,0,0,0	0	0	1	0.0	0	2	NA	NA	NA	NA	0	NA	NA	0,0,0,0	0	0	1	0.0	0	2	NA	NA	NA	NA	0	NA	NA	0,0,2,1	1	0	1	0.0	0
chr3_ref_v2	7287	0	G,GCCAACGTCAAAGGAACAAGA	0	0	0,0,0,0	0	0	1	2	NA	NA	NA	NA	0	0,0,0,0	0	0	1	0.0	0	2	NA	NA	NA	NA	0	NA	NA	0,0,0,0	0	0	1	0.0	0	2	NA	NA	NA	NA	0	NA	NA	0,0,3,1	1	0	1	0.0	0
chr3_ref_v2	7447	0	A,T	0	0	0,0,0,0	0	0	1	2	NA	NA	NA	NA	0	0,0,0,0	0	0	1	0.0	0	2	NA	NA	NA	NA	0	NA	NA	0,0,1,0	0	0	1	0.0	0	2	NA	NA	NA	NA	0	NA	NA	0,0,0,0	0	0	1	0.0	0
chr3_ref_v2	8403	0	CAAA,C	1	1	0,0,0,0	0	0	1	2	NA	NA	NA	NA	0	0,0,0,0	0	0	1	0.0	0	2	NA	NA	NA	NA	0	NA	NA	0,0,0,0	0	0	1	0.0	0	2	NA	NA	NA	NA	0	NA	NA	0,0,2,0	0	0	1	0.0	0
chr3_ref_v2	9010	0	T,TTTA	1	0	0,2,2,0	1	0	1	2	NA	NA	NA	NA	0	0,0,1,0	0	0	1	0.0	0	2	NA	NA	NA	NA	0	NA	NA	0,0,5,4	1	0	1	1.31000705513	0	2	NA	NA	NA	NA	0	NA	NA	0,0,7,2	1	0	1	1.38587179177	0
chr3_ref_v2	9287	0	G,T	0	0	0,0,0,2	0	0	1	2	NA	NA	NA	NA	0	0,0,0,0	0	0	1	0.0	0	2	NA	NA	NA	NA	0	NA	NA	0,0,0,0	0	0	1	0.0	0	2	NA	NA	NA	NA	0	NA	NA	0,0,0,1	0	0	1	0.0	0
chr3_ref_v2	11674	0	A,C	0	0	0,1,0,0	0	0	1	2	NA	NA	NA	NA	0	0,0,0,0	0	0	1	0.0	0	2	NA	NA	NA	NA	0	NA	NA	0,0,0,1	0	0	1	0.0	0	2	NA	NA	NA	NA	0	NA	NA	0,0,0,0	0	0	1	0.0	0
chr3_ref_v2	11676	0	T,G	0	0	0,1,0,0	0	0	1	2	NA	NA	NA	NA	0	0,0,0,0	0	0	1	0.0	0	2	NA	NA	NA	NA	0	NA	NA	0,0,0,1	0	0	1	0.0	0	2	NA	NA	NA	NA	0	NA	NA	0,0,0,0	0	0	1	0.0	0
chr3_ref_v2	11689	0	T,C	0	0	0,0,0,0	0	0	1	2	NA	NA	NA	NA	0	0,0,0,0	0	0	1	0.0	0	2	NA	NA	NA	NA	0	NA	NA	0,0,0,1	0	0	1	0.0	0	2	NA	NA	NA	NA	0	NA	NA	0,0,0,0	0	0	1	0.0	0
chr3_ref_v2	11690	0	G,A	0	0	0,0,0,0	0	0	1	2	NA	NA	NA	NA	0	0,0,0,0	0	0	1	0.0	0	2	NA	NA	NA	NA	0	NA	NA	0,0,0,1	0	0	1	0.0	0	2	NA	NA	NA	NA	0	NA	NA	0,0,0,0	0	0	1	0.0	0
chr3_ref_v2	18559	0	T,G	0	0	79,135,64,0	1	1	0	2	T,T	T,G	0.5	0.0929764564581	0	41,45,6,0	1	1	0	4.25832781909	0	2	T,T	T,G	0.125	0.199613053904	0	NA	NA	265,221,4,0	1	1	0	309.306099185	0	2	T,T	NA	NA	0.924487499078	0	NA	NA	239,193,26,0	1	1	0	29.3290098989	0
chr3_ref_v2	27477	0	TAAA,T	1	1	44,59,5,25	1	1	0	2	TAAA,TAAA	TAAA,T	0.5	0.134919317899	0	8,13,0,3	1	1	0	0.706500991331	0	2	TAAA,TAAA	TAAA,T	0.25	0.287682072452	0	NA	NA	62,90,20,35	1	1	0	3.93316750578	0	2	TAAA,TAAA	TAAA,T	0.5	0.0820649530543	1	NA	NA	52,82,13,29	1	1	0	1.79984710053	0
chr3_ref_v2	29265	0	TTTTGTTTATTTA,T	1	0	0,0,112,130	1	1	0	2	T,T	NA	NA	0.0	0	0,1,37,41	1	1	0	0.698558341223	0	2	T,T	NA	NA	0.0127390257774	0	NA	NA	0,0,154,152	1	1	0	1.07955990315	0	2	T,T	NA	NA	0.0	0	NA	NA	2,1,159,188	1	1	0	0.415694224823	0
chr3_ref_v2	40708	0	C,CAAAAAAAAAAAAAAA	1	1	0,0,175,52	1	1	0	2	CAAAAAAAAAAAAAAA,CAAAAAAAAAAAAAAA	NA	NA	0.0	0	0,0,43,12	1	1	0	0.363357028008	0	2	CAAAAAAAAAAAAAAA,CAAAAAAAAAAAAAAA	NA	NA	0.0	0	NA	NA	1,0,250,90	1	1	0	1.15179363327	0	2	CAAAAAAAAAAAAAAA,CAAAAAAAAAAAAAAA	NA	NA	0.00293685967331	0	NA	NA	0,0,230,77	1	1	0	0.707456881665	0
chr3_ref_v2	41396	0	T,TCCAAATGCTACGCAG	1	0	1,2,56,59	1	1	0	2	TCCAAATGCTACGCAG,TCCAAATGCTACGCAG	NA	NA	0.431217604211	0	0,1,11,5	1	0	0	0.981300133473	0	2	NA	NA	NA	NA	0	NA	NA	4,4,54,86	1	1	0	1.60369020081	0	2	TCCAAATGCTACGCAG,TCCAAATGCTACGCAG	T,TCCAAATGCTACGCAG	0.125	0.154150679827	0	NA	NA	1,7,65,95	1	1	0	1.62693668524	0
chr3_ref_v2	41830	0	CAAAAAA,C,CA	1	1	30,17,20,1,32,3	1	1	0	2	CAAAAAA,CA	CAAAAAA,C	0.25	0.277036829874	0	15,4,7,0,14,5	1	1	0	2.06354180215	0	2	CAAAAAA,CA	C,CA	0.125	0.169046864772	0	NA	NA	32,18,33,8,52,12	1	1	0	3.91634601943	0	2	CAAAAAA,CA	C,CA	0.25	0.35509904508	0	NA	NA	35,17,40,4,55,18	1	1	0	5.67235569131	0
chr3_ref_v2	44368	0	G,GA	1	1	24,21,40,52	1	1	0	2	G,GA	GA,GA	0.5	0.177241853961	0	6,10,6,10	1	1	0	1.8491011979	0	2	G,GA	GA,GA	0.25	0.0429394797204	0	NA	NA	49,44,52,74	1	1	0	2.05324841348	0	2	GA,GA	G,GA	0.5	0.100191934259	1	NA	NA	48,40,41,68	1	1	0	2.56064596927	0
chr3_ref_v2	48532	0	G,GTCAGCTTCGGCTTCGGCGTCAGCT	0	0	0,0,92,66	1	1	0	2	GTCAGCTTCGGCTTCGGCGTCAGCT,GTCAGCTTCGGCTTCGGCGTCAGCT	NA	NA	0.0	0	0,0,15,11	1	1	0	0.338105151819	0	2	GTCAGCTTCGGCTTCGGCGTCAGCT,GTCAGCTTCGGCTTCGGCGTCAGCT	NA	NA	0.0	0	NA	NA	1,0,161,81	1	1	0	2.25573438991	0	2	GTCAGCTTCGGCTTCGGCGTCAGCT,GTCAGCTTCGGCTTCGGCGTCAGCT	NA	NA	0.00412371718386	0	NA	NA	0,1,158,69	1	1	0	3.56057643041	0
chr3_ref_v2	50148	0	A,AAT,AATAT	1	1	3,0,6,9,16,34	1	1	1	2	AATAT,AATAT	A,AATAT	0.125	0.238995142529	0	1,2,6,2,13,19	1	1	0	0.995088495882	0	2	AATAT,AATAT	A,AATAT	0.125	0.203552203677	0	NA	NA	5,3,13,11,30,55	1	1	1	0.651653545426	0	2	AATAT,AATAT	A,AATAT	0.125	0.393584815195	0	NA	NA	5,1,12,18,33,45	1	1	1	0.973426199089	0
chr3_ref_v2	56899	0	C,A	1	0	15,41,12,10	1	1	1	2	C,C	C,A	0.5	0.164303051291	0	10,16,2,1	1	1	0	1.55364818643	0	2	C,C	C,A	0.25	0.213574100298	0	NA	NA	56,77,5,6	1	1	1	8.20808035355	0	2	C,C	C,A	0.125	0.215596345679	0	NA	NA	57,79,16,6	1	1	1	6.53213880289	0
chr3_ref_v2	57049	0	C,A	1	0	53,17,0,19	1	1	1	2	C,C	C,A	0.5	0.154150679827	0	21,11,0,4	1	1	0	1.25194037411	0	2	C,C	C,A	0.25	0.121108872626	0	NA	NA	99,46,3,16	1	1	1	2.77226260041	0	2	C,C	C,A	0.25	0.0863846141988	0	NA	NA	93,36,1,18	1	1	1	1.39918202458	0
chr3_ref_v2	62576	0	CAT,C	1	1	84,89,14,12	1	1	0	2	CAT,CAT	NA	NA	0.230413875392	0	28,26,1,8	1	1	0	1.5786472808	0	2	CAT,CAT	CAT,C	0.125	0.00642716129767	0	NA	NA	136,99,12,11	1	1	0	3.41945952947	0	2	CAT,CAT	NA	NA	0.171567658541	0	NA	NA	103,105,16,15	1	1	0	0.434346051784	0
chr3_ref_v2	76143	0	A,AT	1	1	2,5,159,152	1	1	0	2	AT,AT	NA	NA	0.50433646199	0	1,0,33,28	1	1	0	0.502345761731	0	2	AT,AT	NA	NA	0.00288583039895	0	NA	NA	4,6,203,190	1	1	0	0.640377798917	0	2	AT,AT	NA	NA	0.645044757911	0	NA	NA	2,2,179,177	1	1	0	0.564811639287	0
chr3_ref_v2	76181	0	G,A	0	0	0,0,233,163	1	1	0	2	A,A	NA	NA	0.0	0	0,0,46,44	1	1	0	1.14367369165	0	2	A,A	NA	NA	0.0	0	NA	NA	1,0,268,200	1	1	0	0.584571314013	0	2	A,A	NA	NA	0.00213447252863	0	NA	NA	0,0,262,190	1	1	0	0.46695583858	0
chr3_ref_v2	77229	0	G,A	0	0	0,0,212,162	1	1	0	2	A,A	NA	NA	0.0	0	0,0,44,39	1	1	0	0.560784805303	0	2	A,A	NA	NA	0.0	0	NA	NA	0,0,319,260	1	1	0	0.643652028094	0	2	A,A	NA	NA	0.0	0	NA	NA	0,0,306,228	1	1	0	0.442065432021	0
chr3_ref_v2	82577	0	G,GCACTATTCATCT	0	0	6,13,10,3	1	1	1	2	G,GCACTATTCATCT	G,G	0.125	0.128175193424	0	2,2,0,1	1	0	1	0.691765700379	0	2	NA	NA	NA	NA	0	NA	NA	6,14,7,8	1	1	1	1.86772222713	0	2	G,GCACTATTCATCT	G,G	0.125	0.0363676441709	0	NA	NA	15,14,4,5	1	1	1	2.74101635325	0
chr3_ref_v2	82580	0	CTG,C	0	0	3,8,2,1	1	0	1	2	NA	NA	NA	NA	0	2,2,0,0	1	0	1	0.708997239261	0	2	NA	NA	NA	NA	0	NA	NA	3,12,0,0	1	0	1	1.28984140565	0	2	NA	NA	NA	NA	0	NA	NA	10,11,0,0	1	1	1	2.28338017182	0
chr3_ref_v2	82585	0	G,GA	0	0	1,5,1,1	1	0	1	2	NA	NA	NA	NA	0	0,1,0,0	0	0	1	0.0	0	2	NA	NA	NA	NA	0	NA	NA	0,6,0,0	0	0	1	0.0	0	2	NA	NA	NA	NA	0	NA	NA	2,4,0,0	1	0	1	0.825175396995	0
chr3_ref_v2	84302	1	G,A	0	0	0,0,0,9	0	0	1	2	NA	NA	NA	NA	0	0,1,2,6	1	0	1	0.0	0	2	NA	NA	NA	NA	0	NA	NA	2,0,7,11	1	1	1	0.0	0	2	NA	NA	NA	NA	0	NA	NA	3,1,3,7	1	0	1	0.0	0
chr3_ref_v2	84376	1	A,G	1	0	100,0,8,0	1	1	1	2	NA	NA	NA	NA	0	27,8,5,0	1	1	1	9.72328656117	0	2	NA	NA	NA	NA	0	NA	NA	139,1,23,0	1	1	1	2.70560260404	0	2	NA	NA	NA	NA	0	NA	NA	113,1,11,0	1	1	1	0.502873694428	0
chr3_ref_v2	84910	1	T,C	1	0	0,37,0,4	1	1	1	2	NA	NA	NA	NA	0	0,30,0,5	1	1	1	0.602955250811	0	2	NA	NA	NA	NA	0	NA	NA	0,75,0,9	1	1	1	0.360582498792	0	2	NA	NA	NA	NA	0	NA	NA	0,37,0,7	1	1	1	0.890792921777	0
chr3_ref_v2	88439	1	C,T	0	0	0,0,0,0	0	0	1	2	NA	NA	NA	NA	0	0,0,0,0	0	0	1	0.0	0	2	NA	NA	NA	NA	0	NA	NA	0,0,1,0	0	0	1	0.0	0	2	NA	NA	NA	NA	0	NA	NA	0,0,0,0	0	0	1	0.0	0
chr3_ref_v2	88440	1	C,A	0	0	0,0,0,0	0	0	1	2	NA	NA	NA	NA	0	0,0,0,0	0	0	1	0.0	0	2	NA	NA	NA	NA	0	NA	NA	0,0,1,0	0	0	1	0.0	0	2	NA	NA	NA	NA	0	NA	NA	0,0,0,0	0	0	1	0.0	0
chr3_ref_v2	88443	1	C,A	0	0	0,0,0,0	0	0	1	2	NA	NA	NA	NA	0	0,0,0,0	0	0	1	0.0	0	2	NA	NA	NA	NA	0	NA	NA	0,0,1,0	0	0	1	0.0	0	2	NA	NA	NA	NA	0	NA	NA	0,0,0,0	0	0	1	0.0	0
chr3_ref_v2	89010	1	C,T	1	0	0,0,0,0	0	0	1	2	NA	NA	NA	NA	0	0,0,0,0	0	0	1	0.0	0	2	NA	NA	NA	NA	0	NA	NA	0,0,0,1	0	0	1	0.0	0	2	NA	NA	NA	NA	0	NA	NA	0,0,0,0	0	0	1	0.0	0
chr3_ref_v2	89012	1	G,A	1	0	0,0,0,0	0	0	1	2	NA	NA	NA	NA	0	0,0,0,0	0	0	1	0.0	0	2	NA	NA	NA	NA	0	NA	NA	0,0,0,1	0	0	1	0.0	0	2	NA	NA	NA	NA	0	NA	NA	0,0,0,0	0	0	1	0.0	0
chr3_ref_v2	89018	1	G,A	0	0	0,0,0,0	0	0	1	2	NA	NA	NA	NA	0	0,0,0,0	0	0	1	0.0	0	2	NA	NA	NA	NA	0	NA	NA	0,0,0,1	0	0	1	0.0	0	2	NA	NA	NA	NA	0	NA	NA	0,0,0,0	0	0	1	0.0	0
chr3_ref_v2	89021	1	A,C	0	0	0,0,0,0	0	0	1	2	NA	NA	NA	NA	0	0,0,0,0	0	0	1	0.0	0	2	NA	NA	NA	NA	0	NA	NA	0,0,0,1	0	0	1	0.0	0	2	NA	NA	NA	NA	0	NA	NA	0,0,0,0	0	0	1	0.0	0
chr3_ref_v2	90789	0	C,CCCCACGTA	0	0	0,11,0,17	1	1	1	2	C,CCCCACGTA	CCCCACGTA,CCCCACGTA	0.125	0.154150679827	0	0,2,0,5	1	0	1	0.365884682709	0	2	NA	NA	NA	NA	0	NA	NA	0,8,0,8	1	0	1	0.587561360498	0	2	NA	NA	NA	NA	0	NA	NA	0,6,0,19	1	1	1	1.11827774194	0
chr3_ref_v2	90793	0	A,T	0	0	0,4,0,5	1	0	1	2	NA	NA	NA	NA	0	0,2,0,0	0	0	1	0.0	0	2	NA	NA	NA	NA	0	NA	NA	0,3,0,3	1	0	1	0.262016152015	0	2	NA	NA	NA	NA	0	NA	NA	0,3,0,6	1	0	1	0.42977609617	0
chr3_ref_v2	100221	0	C,CT	1	1	29,57,1,10	1	1	0	2	C,C	NA	NA	0.185169176989	0	2,15,0,2	1	0	0	1.28873682982	0	2	NA	NA	NA	NA	0	NA	NA	48,85,4,21	1	1	0	1.39143879936	0	2	C,C	C,CT	0.125	0.144669713395	0	NA	NA	28,71,2,19	1	1	0	1.49142300964	0
chr3_ref_v2	130658	0	C,G	0	0	260,16,0,45	1	1	0	2	C,C	C,G	0.25	0.154150679827	0	58,11,0,2	1	1	0	4.22042382466	0	2	C,C	C,G	0.125	0.427444014827	0	NA	NA	351,47,0,11	1	1	0	10.6739794366	1	2	C,C	C,G	0.125	0.793495154394	0	NA	NA	300,39,1,16	1	1	0	7.02832259803	0
chr3_ref_v2	141010	0	G,A	1	0	128,66,0,53	1	1	0	2	G,G	G,A	0.5	0.180261823831	0	35,21,0,15	1	1	0	0.498692707505	0	2	G,G	G,A	0.5	0.154150679827	0	NA	NA	161,110,0,38	1	1	0	3.89289145908	0	2	G,G	G,A	0.25	0.0119708475182	0	NA	NA	180,101,0,48	1	1	0	1.62895430878	0
chr3_ref_v2	147080	1	A,G	1	0	0,0,0,0	0	0	1	2	NA	NA	NA	NA	0	0,0,0,0	0	0	1	0.0	0	2	NA	NA	NA	NA	0	NA	NA	0,0,1,0	0	0	1	0.0	0	2	NA	NA	NA	NA	0	NA	NA	0,0,0,0	0	0	1	0.0	0
chr3_ref_v2	147081	1	A,T	1	0	0,0,0,0	0	0	1	2	NA	NA	NA	NA	0	0,0,0,0	0	0	1	0.0	0	2	NA	NA	NA	NA	0	NA	NA	0,0,1,0	0	0	1	0.0	0	2	NA	NA	NA	NA	0	NA	NA	0,0,0,0	0	0	1	0.0	0
chr3_ref_v2	147089	1	T,G	1	0	0,0,0,0	0	0	1	2	NA	NA	NA	NA	0	0,0,0,0	0	0	1	0.0	0	2	NA	NA	NA	NA	0	NA	NA	0,0,2,0	0	0	1	0.0	0	2	NA	NA	NA	NA	0	NA	NA	0,0,1,0	0	0	1	0.0	0
chr3_ref_v2	147102	1	C,T	0	0	0,0,0,0	0	0	1	2	NA	NA	NA	NA	0	0,0,0,0	0	0	1	0.0	0	2	NA	NA	NA	NA	0	NA	NA	0,0,1,0	0	0	1	0.0	0	2	NA	NA	NA	NA	0	NA	NA	0,0,1,0	0	0	1	0.0	0
chr3_ref_v2	147103	1	C,A	0	0	0,0,0,0	0	0	1	2	NA	NA	NA	NA	0	0,0,0,0	0	0	1	0.0	0	2	NA	NA	NA	NA	0	NA	NA	0,0,1,0	0	0	1	0.0	0	2	NA	NA	NA	NA	0	NA	NA	0,0,1,0	0	0	1	0.0	0
chr3_ref_v2	147116	1	A,AGGATTCCTATATCCTCGAG	1	0	0,0,0,0	0	0	1	2	NA	NA	NA	NA	0	0,0,0,0	0	0	1	0.0	0	2	NA	NA	NA	NA	0	NA	NA	0,0,1,0	0	0	1	0.0	0	2	NA	NA	NA	NA	0	NA	NA	0,0,1,0	0	0	1	0.0	0
chr3_ref_v2	147163	1	A,AATAATGGAATCCCAACAACTATCTGAAAATTCACGTGATTCTCATGTGAGTACATCAGAAAACAACCACAGAT	0	0	0,0,0,0	0	0	1	2	NA	NA	NA	NA	0	0,0,0,0	0	0	1	0.0	0	2	NA	NA	NA	NA	0	NA	NA	0,0,1,0	0	0	1	0.0	0	2	NA	NA	NA	NA	0	NA	NA	0,0,0,0	0	0	1	0.0	0
chr3_ref_v2	147499	1	T,TC	0	0	7,0,0,0	0	0	1	2	NA	NA	NA	NA	0	0,0,0,1	0	0	1	0.0	0	2	NA	NA	NA	NA	0	NA	NA	4,2,0,0	1	0	1	0.0	0	2	NA	NA	NA	NA	0	NA	NA	5,1,0,1	1	0	1	0.0	0
chr3_ref_v2	147504	1	A,AATATT	0	0	18,0,0,0	0	0	1	2	NA	NA	NA	NA	0	1,0,0,2	1	0	1	0.0	0	2	NA	NA	NA	NA	0	NA	NA	20,2,0,1	1	1	1	0.0	0	2	NA	NA	NA	NA	0	NA	NA	14,1,0,1	1	0	1	0.0	0
chr3_ref_v2	147517	1	GGA,G	0	0	43,1,0,0	1	1	1	2	NA	NA	NA	NA	0	5,0,0,3	1	0	1	4.59067792206	0	2	NA	NA	NA	NA	0	NA	NA	58,3,0,1	1	1	1	0.78705490279	0	2	NA	NA	NA	NA	0	NA	NA	52,5,0,2	1	1	1	2.01645111105	0
chr3_ref_v2	147522	1	GAGGA,G	0	0	59,3,0,0	1	1	1	2	NA	NA	NA	NA	0	10,0,0,3	1	0	1	4.08925525099	0	2	NA	NA	NA	NA	0	NA	NA	78,4,0,1	1	1	1	0.270224986265	0	2	NA	NA	NA	NA	0	NA	NA	76,6,0,2	1	1	1	0.691626384181	0
chr3_ref_v2	147530	1	ATCG,A	1	0	72,4,0,0	1	1	1	2	NA	NA	NA	NA	0	15,0,0,3	1	0	1	3.74991923069	0	2	NA	NA	NA	NA	0	NA	NA	92,5,0,1	1	1	1	0.270667806662	0	2	NA	NA	NA	NA	0	NA	NA	85,8,0,2	1	1	1	0.941278283087	0
chr3_ref_v2	147539	1	T,TTTA	1	0	85,5,0,0	1	1	1	2	NA	NA	NA	NA	0	18,0,0,3	1	1	1	3.80367352021	0	2	NA	NA	NA	NA	0	NA	NA	105,7,0,1	1	1	1	0.374806561206	0	2	NA	NA	NA	NA	0	NA	NA	99,9,0,2	1	1	1	0.847048517295	0
chr3_ref_v2	147542	1	G,GAAT	0	0	97,6,0,0	1	1	1	2	NA	NA	NA	NA	0	19,0,0,3	1	1	1	4.06128925853	0	2	NA	NA	NA	NA	0	NA	NA	116,7,0,1	1	1	1	0.286741723738	0	2	NA	NA	NA	NA	0	NA	NA	101,10,0,2	1	1	1	0.971700214463	0
chr3_ref_v2	147544	1	A,G	0	0	103,8,0,0	1	1	1	2	NA	NA	NA	NA	0	19,0,0,3	1	1	1	4.32443035841	0	2	NA	NA	NA	NA	0	NA	NA	120,7,0,1	1	1	1	0.403191388866	0	2	NA	NA	NA	NA	0	NA	NA	107,9,0,2	1	1	1	0.588232446487	0
chr3_ref_v2	147552	1	A,T	1	0	112,9,0,0	1	1	1	2	NA	NA	NA	NA	0	24,0,0,3	1	1	1	4.02107041099	0	2	NA	NA	NA	NA	0	NA	NA	130,8,0,1	1	1	1	0.413714821186	0	2	NA	NA	NA	NA	0	NA	NA	123,11,0,2	1	1	1	0.553570970909	0
chr3_ref_v2	147554	1	A,G	1	0	118,9,0,0	1	1	1	2	NA	NA	NA	NA	0	24,1,0,3	1	1	1	3.84693209788	0	2	NA	NA	NA	NA	0	NA	NA	134,8,0,1	1	1	1	0.389913163989	0	2	NA	NA	NA	NA	0	NA	NA	125,11,0,2	1	1	1	0.57799965231	0
chr3_ref_v2	147555	1	T,C	1	0	120,9,0,0	1	1	1	2	NA	NA	NA	NA	0	24,1,0,3	1	1	1	3.88833770499	0	2	NA	NA	NA	NA	0	NA	NA	137,8,0,1	1	1	1	0.395670447251	0	2	NA	NA	NA	NA	0	NA	NA	127,11,0,2	1	1	1	0.578882925405	0
chr3_ref_v2	147563	1	A,C	1	0	128,10,0,0	1	1	1	2	NA	NA	NA	NA	0	25,3,0,3	1	1	0	3.79717639608	0	2	NA	NA	NA	NA	0	NA	NA	152,9,0,1	1	1	1	0.457800964343	0	2	NA	NA	NA	NA	0	NA	NA	143,16,0,2	1	1	1	0.959903904116	0
chr3_ref_v2	194973	0	T,A	0	0	0,0,0,0	0	0	1	2	NA	NA	NA	NA	0	0,0,0,0	0	0	1	0.0	0	2	NA	NA	NA	NA	0	NA	NA	0,0,0,0	0	0	1	0.0	0	2	NA	NA	NA	NA	0	NA	NA	0,0,0,0	0	0	1	0.0	0
chr3_ref_v2	205618	0	CA,C	1	1	91,113,15,18	1	1	0	2	CA,CA	CA,C	0.125	0.174851508309	0	24,25,3,2	1	1	0	0.694526973039	0	2	CA,CA	NA	NA	0.324653714285	0	NA	NA	127,143,21,31	1	1	0	1.03349823634	0	2	CA,CA	CA,C	0.125	0.0863860554051	0	NA	NA	127,139,17,21	1	1	0	0.911113708612	0
chr3_ref_v2	207552	0	GA,G	1	1	102,125,15,10	1	1	0	2	GA,GA	NA	NA	0.343843555941	0	24,19,5,1	1	1	0	0.891650833591	0	2	GA,GA	NA	NA	0.279914723553	0	NA	NA	175,153,27,17	1	1	0	2.2674313694	0	2	GA,GA	NA	NA	0.30658569005	0	NA	NA	138,151,26,33	1	1	0	5.49304416668	0
chr3_ref_v2	217274	0	A,C	1	0	229,45,0,97	1	1	0	2	A,A	A,C	0.5	0.0704516609506	0	59,18,0,15	1	1	0	1.89031264167	0	2	A,A	A,C	0.25	0.374693449441	0	NA	NA	290,179,0,23	1	1	0	310.615208527	0	2	A,A	A,C	0.125	0.264498736996	0	NA	NA	284,190,0,19	1	1	0	311.637825895	0
chr3_ref_v2	220603	0	TTA,T	1	1	60,64,2,9	1	1	0	2	TTA,TTA	NA	NA	0.606358552283	0	18,33,4,3	1	1	0	2.11944652897	0	2	TTA,TTA	NA	NA	0.0447429574569	0	NA	NA	97,79,8,4	1	1	0	2.32113051544	0	2	TTA,TTA	NA	NA	0.832222824299	0	NA	NA	81,107,9,6	1	1	0	2.52682664755	0
chr3_ref_v2	224794	0	GT,G	1	1	100,105,9,17	1	1	0	2	GT,GT	NA	NA	0.0249544207952	0	23,27,3,2	1	1	0	0.510874835745	0	2	GT,GT	NA	NA	0.344856421602	0	NA	NA	161,136,20,19	1	1	0	1.4062529027	0	2	GT,GT	NA	NA	0.0641017099651	0	NA	NA	136,116,7,17	1	1	0	1.59194677031	0
chr3_ref_v2	225102	0	C,CA	1	1	130,29,11,13	1	1	0	2	C,C	C,CA	0.125	0.029831274842	0	24,16,5,0	1	1	0	3.6119854002	0	2	C,C	C,CA	0.125	0.0737553258295	0	NA	NA	170,120,13,11	1	1	0	21.6192648546	0	2	C,C	NA	NA	0.02878720658	0	NA	NA	164,121,8,13	1	1	0	23.3738244447	0
chr3_ref_v2	226835	0	CT,C	1	1	65,44,30,10	1	1	0	2	CT,CT	CT,C	0.25	0.0256164335317	0	11,5,4,3	1	1	0	0.725493550196	0	2	CT,CT	CT,C	0.25	0.0380832111745	0	NA	NA	99,51,48,35	1	1	0	5.24551102791	0	2	CT,CT	CT,C	0.5	0.155607250648	0	NA	NA	90,53,50,24	1	1	0	2.11253451972	0
chr3_ref_v2	226861	0	C,T	1	0	62,152,61,0	1	1	0	2	C,C	C,T	0.5	0.140229341309	0	9,29,6,1	1	1	0	1.38892399644	0	2	C,C	C,T	0.25	0.254234138384	0	NA	NA	107,198,64,0	1	1	0	2.71906006214	0	2	C,C	C,T	0.25	0.399985642344	0	NA	NA	90,235,73,0	1	1	0	1.19779101578	0
chr3_ref_v2	238277	0	ATT,A,AT	1	1	47,3,21,11,55,24	1	1	0	2	ATT,AT	A,AT	0.25	0.265523530636	0	5,2,4,1,17,7	1	1	0	1.35105658458	0	2	AT,AT	ATT,AT	0.25	0.234870949804	0	NA	NA	38,7,29,32,112,57	1	1	0	3.70281512645	0	2	AT,AT	ATT,AT	0.25	0.517580914448	0	NA	NA	26,10,37,15,107,51	1	1	0	4.87497883163	0
chr3_ref_v2	239555	0	G,C	0	0	25,298,68,0	1	1	0	2	G,G	G,C	0.25	0.40236433043	0	11,61,4,0	1	1	0	2.96500132736	0	2	G,G	G,C	0.125	0.0617645942548	0	NA	NA	146,381,24,1	1	1	0	311.505216083	0	2	G,G	G,C	0.125	0.340274522571	0	NA	NA	130,349,34,0	1	1	0	43.9405784884	0
chr3_ref_v2	243811	0	GTA,G	1	1	57,55,16,11	1	1	0	2	GTA,GTA	GTA,G	0.125	0.0192371525463	0	35,27,16,10	1	1	0	1.6221587587	0	2	GTA,GTA	GTA,G	0.5	0.199643496372	0	NA	NA	97,69,24,23	1	1	0	1.13364143789	0	2	GTA,GTA	GTA,G	0.25	0.101064645531	0	NA	NA	108,90,20,12	1	1	0	1.43812928497	0
chr3_ref_v2	255816	0	G,GT	1	1	6,4,75,86	1	1	0	2	GT,GT	NA	NA	0.688951410078	0	4,0,24,40	1	1	0	1.06694440958	0	2	GT,GT	NA	NA	0.591716499534	0	NA	NA	4,4,66,134	1	1	0	4.67452800073	0	2	GT,GT	NA	NA	1.25280704216	0	NA	NA	5,8,74,94	1	1	0	1.20237424087	0
chr3_ref_v2	255855	0	GTA,G	1	1	68,78,8,9	1	1	0	2	GTA,GTA	NA	NA	0.0247843457842	0	26,60,3,7	1	1	0	2.69181803782	0	2	GTA,GTA	NA	NA	0.194641040572	0	NA	NA	82,93,12,17	1	1	1	1.32504434761	0	2	GTA,GTA	GTA,G	0.125	0.127529905804	0	NA	NA	77,66,6,11	1	1	1	1.23247162579	0
chr3_ref_v2	259005	0	G,C	0	0	28,269,69,0	1	1	0	2	G,G	G,C	0.5	0.346624608085	0	10,59,1,0	1	1	0	3.47795629524	0	2	G,G	NA	NA	0.0143887374521	0	NA	NA	102,354,15,0	1	1	0	26.1483593803	0	2	G,G	G,C	0.125	0.641853886172	0	NA	NA	84,315,15,0	1	1	0	20.3558605804	0
chr3_ref_v2	268855	0	GA,G	1	1	58,73,35,25	1	1	0	2	GA,GA	GA,G	0.25	0.195999233604	0	24,13,5,9	1	1	0	2.25978657139	0	2	GA,GA	GA,G	0.125	0.0227952111128	0	NA	NA	97,97,54,67	1	1	0	4.47430591155	0	2	GA,GA	GA,G	0.5	0.0358801778149	1	NA	NA	95,119,55,51	1	1	0	1.10971496178	0
chr3_ref_v2	273394	0	G,T	1	0	42,273,155,0	1	1	0	2	G,T	G,G	0.25	0.19189100781	0	10,59,14,0	1	1	0	2.57824910385	0	2	G,G	G,T	0.25	0.41985384556	0	NA	NA	116,348,96,0	1	1	0	19.6969133162	1	2	G,G	G,T	0.25	0.380736575332	0	NA	NA	109,352,101,0	1	1	0	16.4174105372	1
chr3_ref_v2	288402	0	AAT,A	1	1	59,64,3,14	1	1	0	2	AAT,AAT	NA	NA	0.162943270792	0	47,44,4,9	1	1	0	0.748209295026	0	2	AAT,AAT	NA	NA	0.00473762284321	0	NA	NA	61,102,6,11	1	1	1	2.74595727767	0	2	AAT,AAT	NA	NA	0.407182335799	0	NA	NA	64,76,9,9	1	1	1	2.1746039012	0
chr3_ref_v2	288956	0	AAT,A	1	1	0,91,0,11	1	1	1	2	AAT,AAT	AAT,A	0.125	0.0783712801672	0	0,16,0,5	1	1	0	1.29651329064	0	2	AAT,AAT	AAT,A	0.5	0.127640415054	0	NA	NA	0,151,0,11	1	1	1	1.26354274385	0	2	AAT,AAT	NA	NA	0.134965780519	0	NA	NA	0,120,0,9	1	1	1	1.02398020189	0
chr3_ref_v2	311601	0	G,T	1	0	0,0,9,38	1	1	1	2	T,T	NA	NA	0.0	0	0,0,1,8	1	0	1	0.349714350743	0	2	NA	NA	NA	NA	0	NA	NA	0,2,14,56	1	1	1	0.370951737886	0	2	T,T	NA	NA	0.433635985075	0	NA	NA	0,1,12,64	1	1	1	0.447175328067	0
chr3_ref_v2	311603	0	A,G	0	0	0,0,9,38	1	1	1	2	G,G	NA	NA	0.0	0	0,0,1,8	1	0	1	0.349714350743	0	2	NA	NA	NA	NA	0	NA	NA	0,2,14,58	1	1	1	0.35610631775	0	2	G,G	NA	NA	0.432864082296	0	NA	NA	0,1,11,63	1	1	1	0.535167829262	0
chr3_ref_v2	311626	1	T,G	1	0	0,0,2,35	1	1	1	2	NA	NA	NA	NA	0	0,0,1,6	1	0	1	0.517257512756	0	2	NA	NA	NA	NA	0	NA	NA	0,2,4,43	1	1	1	0.605709768367	0	2	NA	NA	NA	NA	0	NA	NA	0,1,7,37	1	1	1	2.04359939044	0
chr3_ref_v2	311631	1	A,ATGG	1	0	0,0,2,32	1	1	1	2	NA	NA	NA	NA	0	0,0,1,6	1	0	1	0.480208327006	0	2	NA	NA	NA	NA	0	NA	NA	0,2,3,39	1	1	1	0.467359399022	0	2	NA	NA	NA	NA	0	NA	NA	0,1,6,38	1	1	1	1.34930307384	0
chr3_ref_v2	311636	1	G,A	0	0	0,0,0,24	0	1	1	2	NA	NA	NA	NA	0	0,0,1,4	1	0	1	0.0	0	2	NA	NA	NA	NA	0	NA	NA	0,2,1,36	1	1	1	0.0	0	2	NA	NA	NA	NA	0	NA	NA	0,1,5,34	1	1	1	0.0	0
chr3_ref_v2	311673	1	C,T	0	0	0,1,3,38	1	1	1	2	NA	NA	NA	NA	0	0,0,0,4	0	0	1	0.0	0	2	NA	NA	NA	NA	0	NA	NA	0,0,2,67	1	1	1	1.51160180419	0	2	NA	NA	NA	NA	0	NA	NA	0,0,2,54	1	1	1	1.08361071337	0
chr3_ref_v2	311674	1	A,G	0	0	0,1,4,38	1	1	1	2	NA	NA	NA	NA	0	0,0,1,3	1	0	1	0.501090710087	0	2	NA	NA	NA	NA	0	NA	NA	0,0,2,67	1	1	1	2.07499678903	0	2	NA	NA	NA	NA	0	NA	NA	0,0,3,53	1	1	1	1.04173260954	0
chr3_ref_v2	311711	1	G,A	0	0	0,1,18,30	1	1	1	2	NA	NA	NA	NA	0	0,0,8,9	1	0	1	0.595378415189	0	2	NA	NA	NA	NA	0	NA	NA	1,1,38,67	1	1	1	0.420521872359	0	2	NA	NA	NA	NA	0	NA	NA	1,1,20,50	1	1	1	1.03471560815	0
chr3_ref_v2	311736	1	T,A	0	0	0,1,57,24	1	1	1	2	NA	NA	NA	NA	0	0,0,13,11	1	1	1	1.24100461913	0	2	NA	NA	NA	NA	0	NA	NA	1,2,106,57	1	1	1	1.04810953239	0	2	NA	NA	NA	NA	0	NA	NA	1,2,72,36	1	1	1	0.586606423067	0
chr4_ref_v2	631	1	T,C	1	0	0,0,0,0	0	0	1	2	NA	NA	NA	NA	0	0,0,0,0	0	0	1	0.0	0	2	NA	NA	NA	NA	0	NA	NA	0,0,1,1	1	0	1	0.0	0	2	NA	NA	NA	NA	0	NA	NA	0,0,0,0	0	0	1	0.0	0
chr4_ref_v2	685	1	G,C	0	0	0,0,0,0	0	0	1	2	NA	NA	NA	NA	0	0,0,0,0	0	0	1	0.0	0	2	NA	NA	NA	NA	0	NA	NA	0,0,1,1	1	0	1	0.0	0	2	NA	NA	NA	NA	0	NA	NA	0,0,0,0	0	0	1	0.0	0
chr4_ref_v2	691	1	C,A	0	0	0,0,0,0	0	0	1	2	NA	NA	NA	NA	0	0,0,0,0	0	0	1	0.0	0	2	NA	NA	NA	NA	0	NA	NA	0,0,1,1	1	0	1	0.0	0	2	NA	NA	NA	NA	0	NA	NA	0,0,0,0	0	0	1	0.0	0
chr4_ref_v2	692	1	T,G	0	0	0,0,0,0	0	0	1	2	NA	NA	NA	NA	0	0,0,0,0	0	0	1	0.0	0	2	NA	NA	NA	NA	0	NA	NA	0,0,1,1	1	0	1	0.0	0	2	NA	NA	NA	NA	0	NA	NA	0,0,0,0	0	0	1	0.0	0
chr4_ref_v2	697	1	C,T	0	0	0,0,0,0	0	0	1	2	NA	NA	NA	NA	0	0,0,0,0	0	0	1	0.0	0	2	NA	NA	NA	NA	0	NA	NA	0,0,1,1	1	0	1	0.0	0	2	NA	NA	NA	NA	0	NA	NA	0,0,0,0	0	0	1	0.0	0
chr4_ref_v2	698	1	G,C	0	0	0,0,0,0	0	0	1	2	NA	NA	NA	NA	0	0,0,0,0	0	0	1	0.0	0	2	NA	NA	NA	NA	0	NA	NA	0,0,1,1	1	0	1	0.0	0	2	NA	NA	NA	NA	0	NA	NA	0,0,0,0	0	0	1	0.0	0
chr4_ref_v2	714	1	T,A	1	0	0,0,0,0	0	0	1	2	NA	NA	NA	NA	0	0,0,0,0	0	0	1	0.0	0	2	NA	NA	NA	NA	0	NA	NA	0,0,0,1	0	0	1	0.0	0	2	NA	NA	NA	NA	0	NA	NA	0,0,0,0	0	0	1	0.0	0
chr4_ref_v2	717	1	C,T	0	0	0,0,1,0	0	0	1	2	NA	NA	NA	NA	0	0,0,0,0	0	0	1	0.0	0	2	NA	NA	NA	NA	0	NA	NA	0,0,0,1	0	0	1	0.0	0	2	NA	NA	NA	NA	0	NA	NA	0,0,0,0	0	0	1	0.0	0
chr4_ref_v2	718	1	C,T	1	0	0,0,1,0	0	0	1	2	NA	NA	NA	NA	0	0,0,0,0	0	0	1	0.0	0	2	NA	NA	NA	NA	0	NA	NA	0,0,0,1	0	0	1	0.0	0	2	NA	NA	NA	NA	0	NA	NA	0,0,0,0	0	0	1	0.0	0
chr4_ref_v2	726	1	C,T	1	0	0,0,1,1	1	0	1	2	NA	NA	NA	NA	0	0,0,0,0	0	0	1	0.0	0	2	NA	NA	NA	NA	0	NA	NA	0,0,0,0	0	0	1	0.0	0	2	NA	NA	NA	NA	0	NA	NA	0,0,0,0	0	0	1	0.0	0
chr4_ref_v2	764	1	A,G	1	0	0,0,1,1	1	0	1	2	NA	NA	NA	NA	0	0,0,0,0	0	0	1	0.0	0	2	NA	NA	NA	NA	0	NA	NA	0,1,0,0	0	0	1	0.0	0	2	NA	NA	NA	NA	0	NA	NA	0,0,0,0	0	0	1	0.0	0
chr4_ref_v2	786	1	A,G	1	0	0,0,1,1	1	0	1	2	NA	NA	NA	NA	0	0,0,0,0	0	0	1	0.0	0	2	NA	NA	NA	NA	0	NA	NA	0,1,0,0	0	0	1	0.0	0	2	NA	NA	NA	NA	0	NA	NA	0,0,0,0	0	0	1	0.0	0
chr4_ref_v2	789	1	G,A	1	0	0,0,1,1	1	0	1	2	NA	NA	NA	NA	0	0,0,0,0	0	0	1	0.0	0	2	NA	NA	NA	NA	0	NA	NA	0,1,0,0	0	0	1	0.0	0	2	NA	NA	NA	NA	0	NA	NA	0,0,0,0	0	0	1	0.0	0
chr4_ref_v2	796	1	A,T	0	0	0,0,0,1	0	0	1	2	NA	NA	NA	NA	0	0,0,0,0	0	0	1	0.0	0	2	NA	NA	NA	NA	0	NA	NA	0,1,0,0	0	0	1	0.0	0	2	NA	NA	NA	NA	0	NA	NA	0,0,0,0	0	0	1	0.0	0
chr4_ref_v2	1576	0	G,T	1	0	1,0,0,0	0	0	1	2	NA	NA	NA	NA	0	0,0,0,0	0	0	1	0.0	0	2	NA	NA	NA	NA	0	NA	NA	1,1,0,2	1	0	1	0.0	0	2	NA	NA	NA	NA	0	NA	NA	0,0,0,0	0	0	1	0.0	0
chr4_ref_v2	1577	0	A,G	1	0	1,0,0,0	0	0	1	2	NA	NA	NA	NA	0	0,0,0,0	0	0	1	0.0	0	2	NA	NA	NA	NA	0	NA	NA	1,1,0,2	1	0	1	0.0	0	2	NA	NA	NA	NA	0	NA	NA	0,0,0,0	0	0	1	0.0	0
chr4_ref_v2	1579	0	T,C	1	0	1,0,0,0	0	0	1	2	NA	NA	NA	NA	0	0,0,0,0	0	0	1	0.0	0	2	NA	NA	NA	NA	0	NA	NA	1,1,0,2	1	0	1	0.0	0	2	NA	NA	NA	NA	0	NA	NA	0,0,0,0	0	0	1	0.0	0
chr4_ref_v2	2006	0	T,G	0	0	0,0,2,0	0	0	1	2	NA	NA	NA	NA	0	0,0,2,0	0	0	1	0.0	0	2	NA	NA	NA	NA	0	NA	NA	0,1,6,0	1	0	1	0.0	0	2	NA	NA	NA	NA	0	NA	NA	0,0,3,0	0	0	1	0.0	0
chr4_ref_v2	2007	0	A,G	0	0	0,0,2,0	0	0	1	2	NA	NA	NA	NA	0	0,0,2,0	0	0	1	0.0	0	2	NA	NA	NA	NA	0	NA	NA	0,1,6,0	1	0	1	0.0	0	2	NA	NA	NA	NA	0	NA	NA	0,0,3,0	0	0	1	0.0	0
chr4_ref_v2	2033	0	G,T	0	0	0,0,8,0	0	0	1	2	NA	NA	NA	NA	0	0,0,2,0	0	0	1	0.0	0	2	NA	NA	NA	NA	0	NA	NA	0,1,19,0	1	1	1	0.0	0	2	T,T	NA	NA	0.0	0	NA	NA	0,0,8,0	0	0	1	0.0	0
chr4_ref_v2	2043	0	C,T	0	0	0,0,15,0	0	0	1	2	NA	NA	NA	NA	0	0,0,3,0	0	0	1	0.0	0	2	NA	NA	NA	NA	0	NA	NA	0,0,23,0	0	1	1	0.0	0	2	T,T	NA	NA	0.0425596144188	0	NA	NA	0,0,15,0	0	0	1	0.0	0
chr4_ref_v2	2044	0	T,G	0	0	0,0,15,0	0	0	1	2	NA	NA	NA	NA	0	0,0,3,0	0	0	1	0.0	0	2	NA	NA	NA	NA	0	NA	NA	0,0,24,0	0	1	1	0.0	0	2	G,G	NA	NA	0.0408219945203	0	NA	NA	0,0,15,0	0	0	1	0.0	0
chr4_ref_v2	2058	0	G,C	0	0	0,0,23,0	0	1	1	2	C,C	NA	NA	0.0425596144188	0	0,0,3,0	0	0	1	0.0	0	2	NA	NA	NA	NA	0	NA	NA	0,0,38,0	0	1	1	0.0	0	2	C,C	NA	NA	0.0259754864033	0	NA	NA	0,0,27,0	0	1	1	0.0	0
chr4_ref_v2	2060	0	C,T	0	0	0,0,23,0	0	1	1	2	T,T	NA	NA	0.0425596144188	0	0,0,3,0	0	0	1	0.0	0	2	NA	NA	NA	NA	0	NA	NA	0,0,38,0	0	1	1	0.0	0	2	T,T	NA	NA	0.0259754864033	0	NA	NA	0,0,28,0	0	1	1	0.0	0
chr4_ref_v2	2064	0	G,T	0	0	0,0,32,0	0	1	1	2	T,T	NA	NA	0.0307716586668	0	0,0,3,0	0	0	1	0.0	0	2	NA	NA	NA	NA	0	NA	NA	0,0,41,0	0	1	1	0.0	0	2	T,T	NA	NA	0.0240975515791	0	NA	NA	0,0,32,0	0	1	1	0.0	0
chr4_ref_v2	2070	0	T,C	1	0	0,0,41,0	0	1	1	2	C,C	NA	NA	0.0240975515791	0	0,0,4,0	0	0	1	0.0	0	2	NA	NA	NA	NA	0	NA	NA	0,0,45,0	0	1	1	0.0	0	2	C,C	NA	NA	0.0219789067188	0	NA	NA	0,0,40,0	0	1	1	0.0	0
chr4_ref_v2	2074	0	G,A	0	0	0,0,49,0	0	1	1	2	A,A	NA	NA	0.0202027073175	0	0,0,5,0	0	0	1	0.0	0	2	NA	NA	NA	NA	0	NA	NA	0,0,44,0	0	1	1	0.0	0	2	A,A	NA	NA	0.0224728558521	0	NA	NA	0,0,46,0	0	1	1	0.0	0
chr4_ref_v2	2085	0	A,G	0	0	0,0,58,0	0	1	1	2	G,G	NA	NA	0.0170944333593	0	0,0,7,0	0	0	1	0.0	0	2	NA	NA	NA	NA	0	NA	NA	0,0,49,0	0	1	1	0.0	0	2	G,G	NA	NA	0.0202027073175	0	NA	NA	0,0,68,0	0	1	1	0.0	0
chr4_ref_v2	2110	0	T,C	0	0	0,0,71,0	0	1	1	2	C,C	NA	NA	0.0139862419747	0	0,0,10,0	0	0	1	0.0	0	2	NA	NA	NA	NA	0	NA	NA	0,0,64,0	0	1	1	0.0	0	2	C,C	NA	NA	0.015504186536	0	NA	NA	0,0,85,0	0	1	1	0.0	0
chr4_ref_v2	2133	0	G,A	1	0	0,0,82,0	0	1	1	2	A,A	NA	NA	0.0121213605323	0	0,0,14,0	0	0	1	0.0	0	2	NA	NA	NA	NA	0	NA	NA	0,0,94,0	0	1	1	0.0	0	2	A,A	NA	NA	0.0105821093305	0	NA	NA	0,0,109,0	0	1	1	0.0	0
chr4_ref_v2	2149	0	C,T	0	0	0,0,114,0	0	1	1	2	T,T	NA	NA	0.00873367996875	0	0,0,17,0	0	0	1	0.0	0	2	NA	NA	NA	NA	0	NA	NA	0,0,126,0	0	1	1	0.0	0	2	T,T	NA	NA	0.00790517950711	0	NA	NA	0,0,140,0	0	1	1	0.0	0
chr4_ref_v2	2150	0	T,G	0	0	0,0,115,0	0	1	1	2	G,G	NA	NA	0.00865806274311	0	0,0,19,0	0	0	1	0.0	0	2	NA	NA	NA	NA	0	NA	NA	0,0,128,0	0	1	1	0.0	0	2	G,G	NA	NA	0.00778214044205	0	NA	NA	0,0,142,0	0	1	1	0.0	0
chr4_ref_v2	2581	0	T,TA	0	0	0,0,0,0	0	0	1	2	NA	NA	NA	NA	0	0,0,0,1	0	0	1	0.0	0	2	NA	NA	NA	NA	0	NA	NA	0,0,0,2	0	0	1	0.0	0	2	NA	NA	NA	NA	0	NA	NA	0,0,0,1	0	0	1	0.0	0
chr4_ref_v2	2917	0	G,A	0	0	0,0,0,0	0	0	1	2	NA	NA	NA	NA	0	0,0,0,0	0	0	1	0.0	0	2	NA	NA	NA	NA	0	NA	NA	0,0,0,0	0	0	1	0.0	0	2	NA	NA	NA	NA	0	NA	NA	0,1,0,0	0	0	1	0.0	0
chr4_ref_v2	2921	0	C,T	0	0	0,0,0,0	0	0	1	2	NA	NA	NA	NA	0	0,0,0,0	0	0	1	0.0	0	2	NA	NA	NA	NA	0	NA	NA	0,0,0,0	0	0	1	0.0	0	2	NA	NA	NA	NA	0	NA	NA	0,1,0,0	0	0	1	0.0	0
chr4_ref_v2	2925	0	A,G	0	0	0,0,0,0	0	0	1	2	NA	NA	NA	NA	0	0,0,0,0	0	0	1	0.0	0	2	NA	NA	NA	NA	0	NA	NA	0,0,0,0	0	0	1	0.0	0	2	NA	NA	NA	NA	0	NA	NA	0,0,0,0	0	0	1	0.0	0
chr4_ref_v2	2929	0	A,G	1	0	0,0,0,0	0	0	1	2	NA	NA	NA	NA	0	0,0,0,0	0	0	1	0.0	0	2	NA	NA	NA	NA	0	NA	NA	0,0,0,0	0	0	1	0.0	0	2	NA	NA	NA	NA	0	NA	NA	0,0,0,0	0	0	1	0.0	0
chr4_ref_v2	2934	0	C,CCTTAGCGTAAAGATAAATACAACT	0	0	0,0,0,0	0	0	1	2	NA	NA	NA	NA	0	0,0,0,0	0	0	1	0.0	0	2	NA	NA	NA	NA	0	NA	NA	0,0,0,0	0	0	1	0.0	0	2	NA	NA	NA	NA	0	NA	NA	0,0,0,0	0	0	1	0.0	0
chr4_ref_v2	7806	0	C,T	0	0	0,0,0,0	0	0	1	2	NA	NA	NA	NA	0	0,0,0,0	0	0	1	0.0	0	2	NA	NA	NA	NA	0	NA	NA	0,0,1,0	0	0	1	0.0	0	2	NA	NA	NA	NA	0	NA	NA	0,0,0,0	0	0	1	0.0	0
chr4_ref_v2	12511	0	G,A	0	0	0,0,0,0	0	0	1	2	NA	NA	NA	NA	0	0,0,0,0	0	0	1	0.0	0	2	NA	NA	NA	NA	0	NA	NA	0,0,0,0	0	0	1	0.0	0	2	NA	NA	NA	NA	0	NA	NA	0,0,0,0	0	0	1	0.0	0
chr4_ref_v2	12513	0	T,G	0	0	0,0,0,0	0	0	1	2	NA	NA	NA	NA	0	0,0,0,0	0	0	1	0.0	0	2	NA	NA	NA	NA	0	NA	NA	0,0,0,0	0	0	1	0.0	0	2	NA	NA	NA	NA	0	NA	NA	0,0,0,0	0	0	1	0.0	0
chr4_ref_v2	16067	0	T,C	1	0	0,0,0,0	0	0	1	2	NA	NA	NA	NA	0	0,0,0,0	0	0	1	0.0	0	2	NA	NA	NA	NA	0	NA	NA	0,0,0,0	0	0	1	0.0	0	2	NA	NA	NA	NA	0	NA	NA	0,0,1,1	1	0	1	0.0	0
chr4_ref_v2	18316	0	T,C	0	0	0,19,0,0	0	0	1	2	NA	NA	NA	NA	0	1,0,0,0	0	0	1	0.0	0	2	NA	NA	NA	NA	0	NA	NA	2,20,0,0	1	1	1	0.0	0	2	T,T	NA	NA	0.0	0	NA	NA	1,14,2,2	1	0	1	0.0	0
chr4_ref_v2	18321	0	T,TGCGCTTGTG	0	0	0,8,0,0	0	0	1	2	NA	NA	NA	NA	0	0,0,0,0	0	0	1	0.0	0	2	NA	NA	NA	NA	0	NA	NA	1,7,0,0	1	0	1	0.0	0	2	NA	NA	NA	NA	0	NA	NA	1,5,1,2	1	0	1	0.0	0
chr4_ref_v2	18323	0	T,C	0	0	0,0,0,0	0	0	1	2	NA	NA	NA	NA	0	0,0,0,0	0	0	1	0.0	0	2	NA	NA	NA	NA	0	NA	NA	0,1,0,0	0	0	1	0.0	0	2	NA	NA	NA	NA	0	NA	NA	0,0,1,0	0	0	1	0.0	0
chr4_ref_v2	18325	0	C,CTTGTGATT	0	0	0,0,0,0	0	0	1	2	NA	NA	NA	NA	0	0,0,0,0	0	0	1	0.0	0	2	NA	NA	NA	NA	0	NA	NA	0,1,0,0	0	0	1	0.0	0	2	NA	NA	NA	NA	0	NA	NA	0,1,1,0	1	0	1	0.0	0
chr4_ref_v2	20463	0	CTATATATATATA,C,CTA	1	1	0,1,7,11,27,25	1	1	1	2	CTA,CTA	C,CTA	0.25	0.077014708179	0	1,1,4,7,15,13	1	1	0	0.504294560236	0	2	CTA,CTA	C,CTA	0.25	0.0750828360848	0	NA	NA	4,2,7,11,38,45	1	1	1	1.26107795139	0	2	CTA,CTA	CTATATATATATA,CTA	0.125	0.178164553789	0	NA	NA	1,4,11,12,36,42	1	1	1	1.20428196427	0
chr4_ref_v2	43795	0	CT,C	1	1	46,82,15,3	1	1	0	2	CT,CT	NA	NA	0.356425243067	0	16,7,1,0	1	1	0	3.73583800765	0	2	CT,CT	NA	NA	1.07196971195	0	NA	NA	89,76,19,8	1	1	0	5.14328215809	0	2	CT,CT	NA	NA	0.417829354901	0	NA	NA	86,76,20,3	1	1	0	4.96810482923	0
chr4_ref_v2	43826	0	GA,G	1	1	71,123,12,23	1	1	0	2	GA,GA	GA,G	0.125	0.135728167342	0	11,22,0,6	1	1	0	0.7605936387	0	2	GA,GA	GA,G	0.25	0.139339629653	0	NA	NA	120,135,16,30	1	1	0	3.20500527219	0	2	GA,GA	GA,G	0.125	0.084349259286	0	NA	NA	103,152,17,27	1	1	0	0.957762400809	0
chr4_ref_v2	57012	0	GA,G	1	1	139,58,19,5	1	1	0	2	GA,GA	GA,G	0.125	0.256911633475	0	45,50,4,4	1	1	0	6.64018447182	0	2	GA,GA	NA	NA	0.144600438579	0	NA	NA	180,75,26,6	1	1	0	0.426110258334	0	2	GA,GA	NA	NA	0.259499136463	0	NA	NA	190,75,11,4	1	1	0	1.49889723191	0
chr4_ref_v2	92621	0	GA,G	1	1	17,11,1,0	1	1	0	2	GA,GA	NA	NA	1.22080045572	0	6,3,0,0	1	0	0	0.376038770761	0	2	NA	NA	NA	NA	0	NA	NA	21,15,9,0	1	1	0	4.74381840229	0	2	GA,GA	NA	NA	0.131283448676	0	NA	NA	23,23,12,0	1	1	0	6.29719846962	0
chr4_ref_v2	123731	0	TA,T	1	1	56,69,8,9	1	1	0	2	TA,TA	NA	NA	0.287161289848	0	31,26,5,11	1	1	0	2.35708971124	0	2	TA,TA	TA,T	0.125	0.0514920800639	0	NA	NA	111,95,12,12	1	1	0	2.40388783879	0	2	TA,TA	NA	NA	0.631671910625	0	NA	NA	95,92,9,10	1	1	0	1.526638666	0
chr4_ref_v2	135395	0	CT,C,CTT	1	1	7,9,5,5,4,9	1	1	0	2	CT,CTT	CT,C	0.25	0.379684500576	0	5,4,2,2,0,2	1	0	0	0.99955521526	0	2	NA	NA	NA	NA	0	NA	NA	29,25,15,20,7,6	1	1	0	2.43610831957	0	2	CT,C	CT,CTT	0.25	0.653918711526	0	NA	NA	39,37,22,16,5,5	1	1	0	4.46744514248	0
chr4_ref_v2	169772	0	GTA,G	1	1	48,42,8,5	1	1	1	2	GTA,GTA	NA	NA	0.190748618999	0	40,22,8,7	1	1	0	1.2979580457	0	2	GTA,GTA	GTA,G	0.25	0.0324136150365	0	NA	NA	70,43,6,2	1	1	1	2.1162635564	0	2	GTA,GTA	NA	NA	0.495422637359	0	NA	NA	70,42,7,7	1	1	1	1.57315296427	0
chr4_ref_v2	169830	0	TA,T	1	1	45,22,15,0	1	1	1	2	TA,TA	NA	NA	0.105673276514	0	28,10,9,0	1	1	0	0.515137092818	0	2	TA,TA	NA	NA	0.0531718832735	0	NA	NA	89,22,21,0	1	1	1	2.71272685591	0	2	TA,TA	NA	NA	0.310911520956	0	NA	NA	65,20,23,2	1	1	1	0.762159504316	0
chr4_ref_v2	204886	0	C,A	0	0	198,20,0,40	1	1	0	2	C,C	C,A	0.25	0.274987152971	0	49,12,0,4	1	1	0	2.89666285885	0	2	C,C	C,A	0.125	0.208664480193	0	NA	NA	258,108,0,26	1	1	0	32.2527467496	0	2	C,C	C,A	0.125	0.101253733705	0	NA	NA	242,98,0,20	1	1	0	29.277946063	0
chr4_ref_v2	211254	0	CAT,C	1	1	102,75,7,5	1	1	0	2	CAT,CAT	NA	NA	0.0438995321117	0	31,24,3,2	1	1	0	0.527155038658	0	2	CAT,CAT	CAT,C	0.125	0.277132666943	0	NA	NA	161,142,15,12	1	1	0	0.988168979839	0	2	CAT,CAT	NA	NA	0.249176504833	0	NA	NA	136,110,19,13	1	1	0	2.56051067674	0
chr4_ref_v2	220471	0	G,C	0	0	37,63,30,0	1	1	0	2	G,G	G,C	0.5	0.0725706928348	0	18,5,5,0	1	1	0	4.76653334333	0	2	G,G	G,C	0.5	0.245122458033	0	NA	NA	177,112,7,0	1	1	0	31.407505622	0	2	G,G	G,C	0.125	0.87893494533	0	NA	NA	157,84,8,0	1	1	0	31.3407944786	0
chr4_ref_v2	226755	0	CAT,C	1	1	12,13,2,3	1	1	1	2	CAT,CAT	NA	NA	0.169036751347	0	12,17,1,1	1	1	0	0.905935789151	0	2	CAT,CAT	NA	NA	1.28051250883	0	NA	NA	27,25,6,6	1	1	1	0.629531280855	0	2	CAT,CAT	NA	NA	0.0407861222038	0	NA	NA	21,30,5,7	1	1	1	0.544934031886	0
chr4_ref_v2	239688	0	A,C	0	0	197,16,1,28	1	1	0	2	A,A	A,C	0.25	0.0480861866676	0	20,2,0,1	1	1	0	0.566565493494	0	2	A,A	A,C	0.125	0.0200867585667	0	NA	NA	263,29,0,3	1	1	0	6.5962273385	0	2	A,A	NA	NA	0.703368734631	0	NA	NA	231,25,0,7	1	1	0	3.97654292958	0
chr4_ref_v2	240077	0	CAT,C	1	1	75,68,16,12	1	1	0	2	CAT,CAT	CAT,C	0.125	0.021493914657	0	21,14,6,5	1	1	0	0.894089578652	0	2	CAT,CAT	CAT,C	0.25	0.229217780215	0	NA	NA	104,93,23,13	1	1	0	0.470452883431	0	2	CAT,CAT	CAT,C	0.125	0.0297245521485	0	NA	NA	103,95,13,20	1	1	0	0.728326165181	0
chr4_ref_v2	241220	0	A,C	0	0	176,15,0,13	1	1	0	2	A,A	A,C	0.125	0.0948341026708	0	35,3,0,3	1	1	0	0.309973929929	0	2	A,A	A,C	0.25	0.305381649551	0	NA	NA	226,27,0,48	1	1	0	8.53251650361	0	2	A,A	A,C	0.25	0.304340958438	0	NA	NA	205,25,0,58	1	1	0	14.661594868	0
chr4_ref_v2	273568	0	GT,G	1	1	11,9,0,0	1	1	0	2	GT,GT	NA	NA	0.879305509085	0	4,5,0,0	1	0	0	0.433323148872	0	2	NA	NA	NA	NA	0	NA	NA	13,5,2,6	1	1	0	3.07813902269	0	2	GT,GT	GT,G	0.25	0.0662002552191	0	NA	NA	8,9,2,9	1	1	0	5.46416717498	0
chr4_ref_v2	278644	0	A,T	0	0	0,0,189,208	1	1	0	2	T,T	NA	NA	0.0	0	0,0,40,38	1	1	0	0.546013873988	0	2	T,T	NA	NA	0.0	0	NA	NA	0,0,250,234	1	1	0	1.4184876384	0	2	T,T	NA	NA	0.0	0	NA	NA	0,0,251,265	1	1	0	0.501338038364	0
chr4_ref_v2	278646	0	G,A	0	0	0,0,184,206	1	1	0	2	A,A	NA	NA	0.0	0	0,0,40,38	1	1	0	0.584956463343	0	2	A,A	NA	NA	0.0	0	NA	NA	0,0,254,232	1	1	0	1.91705158992	0	2	A,A	NA	NA	0.0	0	NA	NA	1,0,250,268	1	1	0	0.494084959333	0
chr4_ref_v2	286821	0	CT,C	1	1	113,70,14,14	1	1	0	2	CT,CT	NA	NA	0.212586219246	0	13,11,4,0	1	1	0	1.04694172213	0	2	CT,CT	CT,C	0.125	0.0617359376656	0	NA	NA	144,126,28,22	1	1	0	1.97515385981	0	2	CT,CT	CT,C	0.125	0.125606768558	0	NA	NA	124,89,28,14	1	1	0	2.21520910395	0
chr4_ref_v2	323616	0	GAT,G	1	1	26,29,4,10	1	1	1	2	GAT,GAT	NA	NA	0.0948345004355	0	17,19,9,6	1	1	0	2.65070277322	0	2	GAT,GAT	GAT,G	0.25	0.0539935022421	0	NA	NA	38,48,2,14	1	1	1	0.80240821093	0	2	GAT,GAT	NA	NA	0.155276434709	0	NA	NA	50,47,8,7	1	1	1	1.1895491085	0
chr4_ref_v2	328654	0	G,C	0	0	31,171,84,0	1	1	0	2	G,G	G,C	0.5	0.232995847757	0	20,39,1,1	1	1	0	8.69117649136	0	2	G,G	NA	NA	0.0333364202676	0	NA	NA	177,235,13,0	1	1	0	313.285047539	0	2	G,G	G,C	0.125	0.673915818632	0	NA	NA	157,216,25,0	1	1	0	311.511832737	0
chr4_ref_v2	329580	0	TTA,T	1	1	37,37,3,5	1	1	1	2	TTA,TTA	NA	NA	0.681218640879	0	24,22,4,2	1	1	0	0.919160419714	0	2	TTA,TTA	NA	NA	0.480654060791	0	NA	NA	43,49,6,6	1	1	1	0.770277118578	0	2	TTA,TTA	NA	NA	0.438729166565	0	NA	NA	31,57,1,5	1	1	1	2.80069176186	0
chr4_ref_v2	336145	0	CT,C	1	1	51,36,7,5	1	1	0	2	CT,CT	NA	NA	0.443224295201	0	20,8,1,1	1	1	0	1.17466043154	0	2	CT,CT	NA	NA	1.35722814616	0	NA	NA	82,70,15,8	1	1	0	0.750841288445	0	2	CT,CT	NA	NA	0.580810077919	0	NA	NA	62,70,11,13	1	1	0	1.79165548967	0
chr4_ref_v2	343943	0	G,GTA	1	1	10,7,30,45	1	1	0	2	GTA,GTA	NA	NA	0.00679995762269	0	7,10,13,23	1	1	0	2.31568573329	0	2	GTA,GTA	G,GTA	0.25	0.198708244306	0	NA	NA	20,36,53,37	1	1	0	10.1378564876	0	2	GTA,GTA	G,GTA	0.5	0.0773730206354	0	NA	NA	19,21,42,47	1	1	0	3.33870688755	0
chr4_ref_v2	369231	0	G,A	1	0	68,33,9,0	1	1	0	2	G,G	G,A	0.25	0.366625274792	0	14,8,4,0	1	1	0	0.811606921371	0	2	G,G	G,A	0.5	0.382992252256	0	NA	NA	94,71,30,0	1	1	1	3.35439952824	0	2	G,G	G,A	0.25	0.27395187964	0	NA	NA	66,61,20,0	1	1	1	2.95903213527	0
chr4_ref_v2	386091	0	CA,C	1	1	111,101,1,3	1	1	0	2	CA,CA	NA	NA	0.327927311562	0	27,34,3,0	1	1	0	2.70608152329	0	2	CA,CA	CA,C	0.125	0.205111378536	0	NA	NA	134,141,5,7	1	1	0	2.18625811742	0	2	CA,CA	CA,C	0.125	0.612955338505	0	NA	NA	155,134,7,12	1	1	0	4.31317625779	0
chr4_ref_v2	387638	0	A,C	0	0	168,13,0,21	1	1	0	2	A,A	A,C	0.25	0.161544428852	0	32,2,0,0	1	1	0	1.3724432759	0	2	A,A	NA	NA	0.0	0	NA	NA	269,31,0,14	1	1	0	2.50591732798	0	2	A,A	A,C	0.125	0.287682072452	0	NA	NA	204,34,0,10	1	1	0	5.04284871914	0
chr4_ref_v2	392047	0	GT,G	1	1	91,81,2,7	1	1	0	2	GT,GT	NA	NA	0.0727318124272	0	13,10,1,1	1	1	0	0.651841317121	0	2	GT,GT	NA	NA	0.0261611743962	0	NA	NA	116,130,8,15	1	1	0	2.23130603642	0	2	GT,GT	GT,G	0.125	0.305304701702	0	NA	NA	121,130,16,16	1	1	0	6.95312946399	0
chr4_ref_v2	392083	0	GAC,G	1	1	39,114,8,14	1	1	0	2	GAC,GAC	NA	NA	0.395990557389	0	6,15,3,1	1	1	0	1.009722914	0	2	GAC,GAC	NA	NA	0.102000210133	0	NA	NA	76,145,8,13	1	1	0	3.22743409817	0	2	GAC,GAC	NA	NA	0.755487503099	0	NA	NA	71,163,6,15	1	1	0	1.7008152711	0
chr4_ref_v2	402669	0	T,G	0	0	80,152,67,1	1	1	0	2	T,T	T,G	0.5	0.128617377822	0	30,33,5,0	1	1	0	3.37722640241	0	2	T,T	T,G	0.125	0.356674943939	0	NA	NA	219,238,20,0	1	1	0	23.6377275504	0	2	T,T	T,G	0.125	0.372110752069	0	NA	NA	188,241,17,0	1	1	0	17.9173097237	1
chr4_ref_v2	410825	0	AT,A	1	1	64,65,5,3	1	1	0	2	AT,AT	NA	NA	0.69050300077	0	13,13,0,1	1	1	0	0.393743963376	0	2	AT,AT	NA	NA	0.60722068607	0	NA	NA	88,99,11,17	1	1	0	5.28150598478	0	2	AT,AT	NA	NA	0.0671646760286	0	NA	NA	94,102,3,7	1	1	0	0.789681379993	0
chr4_ref_v2	436136	0	CT,C	1	1	48,36,8,8	1	1	0	2	CT,CT	NA	NA	0.0529948136475	0	6,8,1,1	1	0	0	0.746165442336	0	2	NA	NA	NA	NA	0	NA	NA	61,63,18,20	1	1	0	1.79672871592	0	2	CT,CT	CT,C	0.125	0.048280730482	0	NA	NA	78,66,9,11	1	1	0	0.868356747066	0
chr4_ref_v2	450126	0	GTA,G	1	1	45,44,15,14	1	1	0	2	GTA,GTA	GTA,G	0.25	0.0171823952923	0	19,21,6,3	1	1	0	0.666123841111	0	2	GTA,GTA	GTA,G	0.125	0.0328613716459	0	NA	NA	69,76,20,13	1	1	0	1.16224994844	0	2	GTA,GTA	GTA,G	0.125	0.010623133375	0	NA	NA	60,82,14,17	1	1	0	2.40770864339	0
chr4_ref_v2	452440	0	CT,C	1	1	0,0,110,150	1	1	0	2	C,C	NA	NA	0.000390222283171	0	0,0,34,32	1	1	0	1.15044053579	0	2	C,C	NA	NA	0.000623632050971	0	NA	NA	1,0,162,177	1	1	0	1.6078443406	0	2	C,C	NA	NA	0.00253687563953	0	NA	NA	1,1,164,186	1	1	0	1.2536467601	0
chr4_ref_v2	471646	0	AT,A	1	1	96,110,7,7	1	1	0	2	AT,AT	NA	NA	0.188719247876	0	24,27,1,3	1	1	0	0.600030790986	0	2	AT,AT	NA	NA	0.286566287898	0	NA	NA	150,138,8,23	1	1	0	3.61368252998	0	2	AT,AT	AT,A	0.125	0.164440657349	0	NA	NA	158,132,7,14	1	1	0	2.22005100316	0
chr4_ref_v2	482411	0	GA,G,GAA	1	1	13,15,4,9,4,8	1	1	0	2	GA,GAA	GA,G	0.5	0.512321253567	0	6,4,1,1,2,2	1	0	0	0.767619159193	0	2	NA	NA	NA	NA	0	NA	NA	36,50,11,12,5,9	1	1	0	2.84220101019	0	2	GA,GA	GA,GAA	0.125	0.291025012935	0	NA	NA	26,41,10,30,7,9	1	1	0	1.68403575357	0
chr4_ref_v2	489380	0	AAT,A	1	1	44,38,5,6	1	1	0	2	AAT,AAT	NA	NA	0.36858530892	0	24,19,4,2	1	1	0	0.575974093254	0	2	AAT,AAT	NA	NA	0.271901760639	0	NA	NA	77,30,7,11	1	1	1	3.16606341875	0	2	AAT,AAT	NA	NA	0.0950629598742	0	NA	NA	56,41,8,9	1	1	1	0.757891665392	0
chr4_ref_v2	515380	1	A,G	0	0	0,0,0,0	0	0	1	2	NA	NA	NA	NA	0	0,0,0,0	0	0	1	0.0	0	2	NA	NA	NA	NA	0	NA	NA	0,0,1,0	0	0	1	0.0	0	2	NA	NA	NA	NA	0	NA	NA	0,0,0,0	0	0	1	0.0	0
chr4_ref_v2	515382	1	A,G	1	0	0,0,0,0	0	0	1	2	NA	NA	NA	NA	0	0,0,0,0	0	0	1	0.0	0	2	NA	NA	NA	NA	0	NA	NA	0,0,1,0	0	0	1	0.0	0	2	NA	NA	NA	NA	0	NA	NA	0,0,0,0	0	0	1	0.0	0
chr4_ref_v2	515499	1	T,C	1	0	0,0,0,0	0	0	1	2	NA	NA	NA	NA	0	0,0,1,1	1	0	1	0.0	0	2	NA	NA	NA	NA	0	NA	NA	0,0,0,0	0	0	1	0.0	0	2	NA	NA	NA	NA	0	NA	NA	0,0,0,0	0	0	1	0.0	0
chr4_ref_v2	515526	1	C,T	0	0	0,0,0,0	0	0	1	2	NA	NA	NA	NA	0	0,1,1,1	1	0	1	0.0	0	2	NA	NA	NA	NA	0	NA	NA	0,1,0,0	0	0	1	0.0	0	2	NA	NA	NA	NA	0	NA	NA	0,0,0,0	0	0	1	0.0	0
chr4_ref_v2	515682	1	C,T	0	0	0,1,0,0	0	0	1	2	NA	NA	NA	NA	0	0,0,0,0	0	0	1	0.0	0	2	NA	NA	NA	NA	0	NA	NA	0,0,1,1	1	0	1	0.0	0	2	NA	NA	NA	NA	0	NA	NA	0,3,0,0	0	0	1	0.0	0
chr4_ref_v2	515722	1	T,G	1	0	0,4,0,0	0	0	1	2	NA	NA	NA	NA	0	0,0,0,0	0	0	1	0.0	0	2	NA	NA	NA	NA	0	NA	NA	0,2,1,1	1	0	1	0.0	0	2	NA	NA	NA	NA	0	NA	NA	0,8,0,0	0	0	1	0.0	0
chr4_ref_v2	515726	1	G,A	1	0	0,5,0,0	0	0	1	2	NA	NA	NA	NA	0	0,0,0,0	0	0	1	0.0	0	2	NA	NA	NA	NA	0	NA	NA	0,2,1,1	1	0	1	0.0	0	2	NA	NA	NA	NA	0	NA	NA	0,9,0,0	0	0	1	0.0	0
chr4_ref_v2	515733	1	TCAGA,T	1	0	0,5,0,0	0	0	1	2	NA	NA	NA	NA	0	0,0,0,0	0	0	1	0.0	0	2	NA	NA	NA	NA	0	NA	NA	0,3,1,1	1	0	1	0.0	0	2	NA	NA	NA	NA	0	NA	NA	0,10,0,0	0	0	1	0.0	0
chr4_ref_v2	515738	1	A,ATAGG	0	0	0,5,0,0	0	0	1	2	NA	NA	NA	NA	0	0,0,0,0	0	0	1	0.0	0	2	NA	NA	NA	NA	0	NA	NA	0,3,1,1	1	0	1	0.0	0	2	NA	NA	NA	NA	0	NA	NA	0,10,0,0	0	0	1	0.0	0
chr4_ref_v2	515746	1	A,G	1	0	0,5,0,0	0	0	1	2	NA	NA	NA	NA	0	0,0,0,0	0	0	1	0.0	0	2	NA	NA	NA	NA	0	NA	NA	0,3,1,1	1	0	1	0.0	0	2	NA	NA	NA	NA	0	NA	NA	0,11,0,0	0	0	1	0.0	0
chr4_ref_v2	515750	1	T,C	1	0	0,5,0,0	0	0	1	2	NA	NA	NA	NA	0	0,0,0,0	0	0	1	0.0	0	2	NA	NA	NA	NA	0	NA	NA	0,3,1,1	1	0	1	0.0	0	2	NA	NA	NA	NA	0	NA	NA	0,11,0,0	0	0	1	0.0	0
chr4_ref_v2	515752	1	C,A	0	0	0,5,0,0	0	0	1	2	NA	NA	NA	NA	0	0,0,0,0	0	0	1	0.0	0	2	NA	NA	NA	NA	0	NA	NA	0,3,1,1	1	0	1	0.0	0	2	NA	NA	NA	NA	0	NA	NA	0,11,0,0	0	0	1	0.0	0
chr4_ref_v2	519838	0	GT,G,GTT	1	1	0,5,0,2,10,13	1	1	0	2	GTT,GTT	G,GTT	0.25	0.299189663242	0	0,0,0,4,3,3	1	0	0	2.70256924596	0	2	NA	NA	NA	NA	0	NA	NA	2,3,3,19,4,12	1	1	0	11.4466864796	0	2	G,GTT	G,G	0.125	0.441602257148	0	NA	NA	1,3,1,8,14,12	1	1	0	2.45881960115	0
chr4_ref_v2	527681	0	TTA,T	0	0	0,0,0,1	0	0	1	2	NA	NA	NA	NA	0	0,0,0,3	0	0	1	0.0	0	2	NA	NA	NA	NA	0	NA	NA	0,0,0,5	0	0	1	0.0	0	2	NA	NA	NA	NA	0	NA	NA	0,0,0,9	0	0	1	0.0	0
chr4_ref_v2	527968	0	A,ACG	0	0	0,0,0,0	0	0	1	2	NA	NA	NA	NA	0	0,0,0,0	0	0	1	0.0	0	2	NA	NA	NA	NA	0	NA	NA	0,0,1,0	0	0	1	0.0	0	2	NA	NA	NA	NA	0	NA	NA	0,0,0,0	0	0	1	0.0	0
chr4_ref_v2	527969	0	T,TGAAAATACCAACCTCTGAATCATG	1	0	0,0,0,0	0	0	1	2	NA	NA	NA	NA	0	0,0,0,0	0	0	1	0.0	0	2	NA	NA	NA	NA	0	NA	NA	0,0,1,0	0	0	1	0.0	0	2	NA	NA	NA	NA	0	NA	NA	0,0,0,0	0	0	1	0.0	0
chr4_ref_v2	531553	0	A,G	1	0	0,0,0,0	0	0	1	2	NA	NA	NA	NA	0	0,0,0,0	0	0	1	0.0	0	2	NA	NA	NA	NA	0	NA	NA	0,0,0,1	0	0	1	0.0	0	2	NA	NA	NA	NA	0	NA	NA	0,0,0,0	0	0	1	0.0	0
chr4_ref_v2	531555	0	T,G	0	0	0,0,0,0	0	0	1	2	NA	NA	NA	NA	0	0,0,0,0	0	0	1	0.0	0	2	NA	NA	NA	NA	0	NA	NA	0,0,0,1	0	0	1	0.0	0	2	NA	NA	NA	NA	0	NA	NA	0,0,0,0	0	0	1	0.0	0
chr4_ref_v2	538648	0	GTA,G	1	1	25,26,11,14	1	1	1	2	GTA,GTA	GTA,G	0.5	0.204165792432	0	9,9,5,6	1	1	0	0.518165828253	0	2	GTA,GTA	GTA,G	0.5	0.025880729763	0	NA	NA	38,33,19,18	1	1	1	0.687786545673	0	2	GTA,GTA	GTA,G	0.5	0.108650376953	0	NA	NA	22,32,8,9	1	1	1	1.44436171061	0
chr4_ref_v2	542473	0	CA,C	1	1	75,68,10,2	1	1	0	2	CA,CA	NA	NA	0.6157073438	0	19,9,0,2	1	1	0	1.57266544341	0	2	CA,CA	NA	NA	0.544066298594	0	NA	NA	124,102,13,13	1	1	0	4.53837439451	0	2	CA,CA	NA	NA	0.460200176835	0	NA	NA	130,96,20,19	1	1	0	8.63003189119	0
chr4_ref_v2	548461	0	G,GT,GTT	1	1	2,7,2,8,8,11	1	1	0	2	G,GTT	GT,GTT	0.5	0.419959233866	0	1,0,1,3,1,3	1	0	0	0.688468363342	0	2	NA	NA	NA	NA	0	NA	NA	24,13,12,28,13,10	1	1	0	9.64616402997	0	2	GT,GTT	G,GT	0.5	0.177266420462	1	NA	NA	10,18,7,20,9,16	1	1	0	2.15877210019	0
chr4_ref_v2	552392	0	T,G	0	0	12,123,37,0	1	1	0	2	T,T	T,G	0.5	0.169076330044	0	3,20,2,0	1	1	0	0.947980629681	0	2	T,T	T,G	0.25	0.0909717782057	0	NA	NA	25,166,31,0	1	1	0	2.2123419911	0	2	T,T	T,G	0.25	0.159372623808	0	NA	NA	27,144,15,0	1	1	0	4.88020284546	0
chr4_ref_v2	587754	0	C,CTT	1	1	3,12,13,0	1	1	0	2	C,CTT	NA	NA	0.068992871487	0	2,3,2,0	1	0	0	0.821743955957	0	2	NA	NA	NA	NA	0	NA	NA	4,18,12,1	1	1	0	0.766688977959	0	2	C,CTT	C,C	0.25	0.0152674721308	0	NA	NA	5,13,12,1	1	1	0	0.671181329349	0
chr4_ref_v2	606957	0	G,GAAAAAAAAA	1	1	18,6,54,19	1	1	0	2	G,GAAAAAAAAA	GAAAAAAAAA,GAAAAAAAAA	0.5	0.0137933221323	0	6,6,12,3	1	1	0	2.47262037859	0	2	G,GAAAAAAAAA	GAAAAAAAAA,GAAAAAAAAA	0.125	0.0281708769667	0	NA	NA	51,37,46,16	1	1	0	14.4939420114	1	2	G,GAAAAAAAAA	G,G	0.125	0.0988880011522	0	NA	NA	52,28,51,16	1	1	0	9.89604204745	1
chr4_ref_v2	621794	0	G,GAAAAA	1	1	10,9,29,31	1	1	0	2	G,GAAAAA	GAAAAA,GAAAAA	0.5	0.0512932943876	0	3,2,5,6	1	0	0	0.543702684343	0	2	NA	NA	NA	NA	0	NA	NA	40,38,27,25	1	1	0	11.3907626784	1	2	G,GAAAAA	G,G	0.25	0.105360515658	0	NA	NA	33,30,32,41	1	1	0	5.42419085446	0
chr4_ref_v2	628569	0	AT,A	1	1	94,109,2,13	1	1	0	2	AT,AT	NA	NA	0.27238230911	0	18,17,0,1	1	1	0	0.623252484174	0	2	AT,AT	NA	NA	0.0301033214267	0	NA	NA	108,138,7,12	1	1	0	1.93477682396	0	2	AT,AT	NA	NA	0.275344170645	0	NA	NA	125,128,11,21	1	1	0	4.19346596776	0
chr4_ref_v2	630748	0	GT,G	1	1	69,33,13,17	1	1	0	2	GT,GT	GT,G	0.25	0.11691223475	0	13,5,8,0	1	1	0	2.99536757889	0	2	GT,GT	GT,G	0.5	0.14162252476	0	NA	NA	93,59,25,20	1	1	0	1.1904797281	0	2	GT,GT	GT,G	0.125	0.0162971474085	0	NA	NA	96,76,22,12	1	1	0	4.15931502896	0
chr4_ref_v2	645017	0	GA,G	1	1	93,71,16,5	1	1	0	2	GA,GA	GA,G	0.125	0.207105725185	0	13,21,5,2	1	1	0	1.29511755577	0	2	GA,GA	GA,G	0.25	0.169192592803	0	NA	NA	141,112,13,10	1	1	0	0.771654495115	0	2	GA,GA	NA	NA	0.0628684939764	0	NA	NA	125,111,13,11	1	1	0	1.11603464924	0
chr4_ref_v2	645348	0	A,G	0	0	157,38,75,0	1	1	0	2	A,A	A,G	0.5	0.156346070391	0	36,13,18,0	1	1	0	0.864604124205	0	2	A,A	A,G	0.5	0.151230969724	0	NA	NA	233,86,111,0	1	1	0	3.3820942031	0	2	A,A	A,G	0.5	0.0519200571784	0	NA	NA	215,69,103,0	1	1	0	1.65667323818	0
chr4_ref_v2	645358	0	CG,C	0	0	208,38,22,0	1	1	0	2	CG,CG	CG,C	0.125	0.338212881099	0	42,11,10,0	1	1	0	1.62454430351	0	2	CG,CG	CG,C	0.25	0.373513508302	0	NA	NA	293,85,51,0	1	1	0	3.28460162322	0	2	CG,CG	CG,C	0.25	0.0377403279828	0	NA	NA	289,74,36,0	1	1	0	2.06008382599	0
chr4_ref_v2	645380	0	A,G	0	0	161,56,51,0	1	1	0	2	A,A	A,G	0.5	0.330041346291	0	42,16,7,0	1	1	0	0.868296900949	0	2	A,A	A,G	0.25	0.0350913198113	0	NA	NA	261,124,60,0	1	1	0	3.70188764747	0	2	A,A	A,G	0.25	0.103540678941	0	NA	NA	244,87,70,0	1	1	0	0.593612077548	0
chr4_ref_v2	645384	0	C,T	0	0	186,61,15,0	1	1	0	2	C,C	C,T	0.125	0.028749413286	0	42,17,7,0	1	1	0	1.12527937742	0	2	C,C	C,T	0.25	0.0521857531706	0	NA	NA	275,129,36,0	1	1	0	2.8167473192	0	2	C,C	C,T	0.125	0.317553235785	0	NA	NA	288,87,23,0	1	1	0	0.543946390971	0
chr4_ref_v2	645387	0	T,G	1	0	135,67,63,0	1	1	0	2	T,T	T,G	0.5	0.0507723253734	0	35,17,14,0	1	1	0	0.480369681359	0	2	T,T	T,G	0.5	0.144581228811	0	NA	NA	213,138,93,1	1	1	0	2.44680174511	0	2	T,T	T,G	0.5	0.218879152528	0	NA	NA	213,96,88,2	1	1	0	0.771435018125	0
chr4_ref_v2	645393	0	A,G	1	0	174,74,12,0	1	1	0	2	A,A	A,G	0.125	0.240429187601	0	38,18,7,0	1	1	0	1.69061437167	0	2	A,A	A,G	0.25	0.0314967139363	0	NA	NA	264,145,31,0	1	1	0	1.93341491624	0	2	A,A	A,G	0.125	0.160070947859	0	NA	NA	271,108,18,0	1	1	0	0.533443446579	0
chr4_ref_v2	645399	0	T,G	1	0	131,83,36,2	1	1	0	2	T,T	T,G	0.25	0.21752029376	0	36,20,5,0	1	1	0	0.838124579561	0	2	T,T	T,G	0.25	0.287682072452	0	NA	NA	222,160,41,6	1	1	0	1.58917929686	0	2	T,T	T,G	0.25	0.149362857841	0	NA	NA	221,122,55,5	1	1	0	0.868067468151	0
chr4_ref_v2	645406	0	CGTTTTGTTAT,C	0	0	116,117,29,4	1	1	0	2	CGTTTTGTTAT,CGTTTTGTTAT	CGTTTTGTTAT,C	0.25	0.00862074304391	0	32,26,5,0	1	1	0	0.839622456037	0	2	CGTTTTGTTAT,CGTTTTGTTAT	CGTTTTGTTAT,C	0.25	0.322773392263	0	NA	NA	203,194,30,7	1	1	0	1.12247221813	0	2	CGTTTTGTTAT,CGTTTTGTTAT	CGTTTTGTTAT,C	0.125	0.335031833059	0	NA	NA	204,164,40,5	1	1	0	1.99220564379	0
chr4_ref_v2	645422	1	T,A	1	0	95,125,23,10	1	1	0	2	NA	NA	NA	NA	0	24,27,3,0	1	1	0	0.847230420541	0	2	NA	NA	NA	NA	0	NA	NA	156,185,17,20	1	1	0	1.35557304817	0	2	NA	NA	NA	NA	0	NA	NA	163,155,31,27	1	1	0	2.73056057956	0
chr4_ref_v2	645423	1	ATATG,A	1	0	95,134,22,11	1	1	0	2	NA	NA	NA	NA	0	24,27,3,1	1	1	0	0.82574173109	0	2	NA	NA	NA	NA	0	NA	NA	155,194,16,20	1	1	0	1.41732266122	0	2	NA	NA	NA	NA	0	NA	NA	161,159,30,28	1	1	0	2.67280391775	0
chr4_ref_v2	645432	1	T,TG	0	0	77,127,13,13	1	1	0	2	NA	NA	NA	NA	0	21,29,2,1	1	1	0	0.729488962245	0	2	NA	NA	NA	NA	0	NA	NA	130,193,10,21	1	1	0	1.02756476756	0	2	NA	NA	NA	NA	0	NA	NA	132,162,20,31	1	1	0	2.18159607593	0
chr4_ref_v2	645435	1	T,TG	0	0	74,127,9,16	1	1	0	2	NA	NA	NA	NA	0	21,29,2,1	1	1	0	0.798130267467	0	2	NA	NA	NA	NA	0	NA	NA	123,193,5,22	1	1	0	1.03910199959	0	2	NA	NA	NA	NA	0	NA	NA	122,162,11,33	1	1	0	1.5975910991	0
chr4_ref_v2	645436	1	T,TTG	0	0	73,129,7,18	1	1	0	2	NA	NA	NA	NA	0	21,30,2,1	1	1	0	0.813969676749	0	2	NA	NA	NA	NA	0	NA	NA	119,194,4,22	1	1	0	0.974900227482	0	2	NA	NA	NA	NA	0	NA	NA	121,162,7,36	1	1	0	1.5998507404	0
chr4_ref_v2	645511	1	G,A	0	0	1,147,0,67	1	1	0	2	NA	NA	NA	NA	0	0,36,0,9	1	1	0	1.26048259091	0	2	NA	NA	NA	NA	0	NA	NA	0,260,0,77	1	1	0	3.77596525617	0	2	NA	NA	NA	NA	0	NA	NA	0,218,0,91	1	1	0	0.676481471638	0
chr4_ref_v2	645517	1	T,A	0	0	0,135,0,85	1	1	0	2	NA	NA	NA	NA	0	0,31,0,16	1	1	0	0.510193482991	0	2	NA	NA	NA	NA	0	NA	NA	0,212,0,121	1	1	0	0.679555293317	0	2	NA	NA	NA	NA	0	NA	NA	0,200,0,114	1	1	0	0.67033695417	0
chr4_ref_v2	645527	1	A,T	0	0	0,137,0,85	1	1	0	2	NA	NA	NA	NA	0	0,31,0,17	1	1	0	0.39743888423	0	2	NA	NA	NA	NA	0	NA	NA	0,207,0,124	1	1	0	0.395971452844	0	2	NA	NA	NA	NA	0	NA	NA	0,210,0,109	1	1	0	1.1620887947	0
chr4_ref_v2	645528	1	T,C	1	0	0,136,0,86	1	1	0	2	NA	NA	NA	NA	0	0,31,0,17	1	1	0	0.42569200336	0	2	NA	NA	NA	NA	0	NA	NA	0,209,0,125	1	1	0	0.478727910873	0	2	NA	NA	NA	NA	0	NA	NA	0,209,0,108	1	1	0	1.33936856712	0
chr4_ref_v2	645533	1	G,T	0	0	0,138,0,83	1	1	0	2	NA	NA	NA	NA	0	0,31,0,17	1	1	0	0.354486038322	0	2	NA	NA	NA	NA	0	NA	NA	0,209,0,126	1	1	0	0.290491358157	0	2	NA	NA	NA	NA	0	NA	NA	0,200,0,105	1	1	0	0.855437480486	0
chr4_ref_v2	645541	1	G,A	0	0	0,126,0,73	1	1	0	2	NA	NA	NA	NA	0	0,31,0,16	1	1	0	0.38126239807	0	2	NA	NA	NA	NA	0	NA	NA	0,205,0,112	1	1	0	0.480561738608	0	2	NA	NA	NA	NA	0	NA	NA	0,200,0,79	1	1	0	2.82880497189	0
chr4_ref_v2	645542	1	C,T	0	0	0,125,0,73	1	1	0	2	NA	NA	NA	NA	0	0,31,0,16	1	1	0	0.392328267416	0	2	NA	NA	NA	NA	0	NA	NA	0,205,0,111	1	1	0	0.552525481182	0	2	NA	NA	NA	NA	0	NA	NA	0,197,0,79	1	1	0	2.73560061222	0
chr4_ref_v2	645544	1	A,T	0	0	0,128,0,72	1	1	0	2	NA	NA	NA	NA	0	0,32,0,17	1	1	0	0.310758388802	0	2	NA	NA	NA	NA	0	NA	NA	0,202,0,110	1	1	0	0.379822734374	0	2	NA	NA	NA	NA	0	NA	NA	0,196,0,77	1	1	0	2.51125267989	0
chr4_ref_v2	645550	1	CACA,C	1	0	0,125,0,61	1	1	0	2	NA	NA	NA	NA	0	0,30,0,16	1	1	0	0.355537676285	0	2	NA	NA	NA	NA	0	NA	NA	0,193,0,93	1	1	0	0.311553437617	0	2	NA	NA	NA	NA	0	NA	NA	0,191,0,61	1	1	0	2.86307123941	0
chr4_ref_v2	645556	1	T,A	0	0	0,118,0,61	1	1	0	2	NA	NA	NA	NA	0	0,31,0,15	1	1	0	0.314486672843	0	2	NA	NA	NA	NA	0	NA	NA	0,187,0,90	1	1	0	0.505848435954	0	2	NA	NA	NA	NA	0	NA	NA	0,171,0,59	1	1	0	2.54536554431	0
chr4_ref_v2	645558	1	TATA,T	1	0	0,114,0,58	1	1	0	2	NA	NA	NA	NA	0	0,31,0,15	1	1	0	0.29641359983	0	2	NA	NA	NA	NA	0	NA	NA	0,182,0,88	1	1	0	0.427411025238	0	2	NA	NA	NA	NA	0	NA	NA	0,161,0,58	1	1	0	1.96038122711	0
chr4_ref_v2	645567	1	T,TACG	1	0	0,103,0,56	1	1	1	2	NA	NA	NA	NA	0	0,29,0,15	1	1	0	0.295307471114	0	2	NA	NA	NA	NA	0	NA	NA	0,159,0,83	1	1	1	0.386995400617	0	2	NA	NA	NA	NA	0	NA	NA	0,142,0,54	1	1	1	1.93552727305	0
chr4_ref_v2	645571	1	A,ATTCC	1	0	0,99,0,43	1	1	1	2	NA	NA	NA	NA	0	0,28,0,15	1	1	0	0.51888846578	0	2	NA	NA	NA	NA	0	NA	NA	0,158,0,66	1	1	1	0.369709175809	0	2	NA	NA	NA	NA	0	NA	NA	0,134,0,39	1	1	1	1.9069625461	0
chr4_ref_v2	645575	1	T,TTC	1	0	0,96,0,36	1	1	1	2	NA	NA	NA	NA	0	0,27,0,11	1	1	0	0.32882642294	0	2	NA	NA	NA	NA	0	NA	NA	0,149,0,47	1	1	1	0.77573525647	0	2	NA	NA	NA	NA	0	NA	NA	0,124,0,32	1	1	1	1.5360962064	0
chr4_ref_v2	645587	1	TTAATA,T	0	0	0,82,0,10	1	1	1	2	NA	NA	NA	NA	0	0,26,0,6	1	1	0	0.938095096343	0	2	NA	NA	NA	NA	0	NA	NA	0,138,0,19	1	1	1	0.461513023022	0	2	NA	NA	NA	NA	0	NA	NA	0,101,0,6	1	1	1	1.3891996104	0
chr4_ref_v2	645589	1	A,T	1	0	0,84,0,4	1	1	1	2	NA	NA	NA	NA	0	0,25,0,5	1	1	0	2.21650354737	0	2	NA	NA	NA	NA	0	NA	NA	0,143,0,7	1	1	1	0.279203735199	0	2	NA	NA	NA	NA	0	NA	NA	0,101,0,2	1	1	1	0.861296832287	0
chr4_ref_v2	645598	1	TG,T	0	0	0,65,0,6	1	1	1	2	NA	NA	NA	NA	0	0,24,0,7	1	1	0	2.05886590514	0	2	NA	NA	NA	NA	0	NA	NA	0,110,0,15	1	1	1	0.981693163378	0	2	NA	NA	NA	NA	0	NA	NA	0,87,0,5	1	1	1	0.70880422616	0
chr4_ref_v2	645625	1	G,A	0	0	0,28,0,3	1	1	1	2	NA	NA	NA	NA	0	0,20,0,5	1	1	0	1.0880254521	0	2	NA	NA	NA	NA	0	NA	NA	0,72,0,7	1	1	1	0.302159031962	0	2	NA	NA	NA	NA	0	NA	NA	0,39,0,1	1	1	1	1.1077714502	0
chr4_ref_v2	645626	1	T,C	0	0	0,27,0,3	1	1	1	2	NA	NA	NA	NA	0	0,21,0,5	1	1	0	0.974422520907	0	2	NA	NA	NA	NA	0	NA	NA	0,70,0,7	1	1	1	0.309629750845	0	2	NA	NA	NA	NA	0	NA	NA	0,38,0,1	1	1	1	1.12133056781	0
chr4_ref_v2	645637	1	A,T	0	0	0,20,0,0	0	1	1	2	NA	NA	NA	NA	0	0,21,0,5	1	1	0	0.0	0	2	NA	NA	NA	NA	0	NA	NA	0,54,0,1	1	1	1	0.0	0	2	NA	NA	NA	NA	0	NA	NA	0,29,0,0	0	1	1	0.0	0
chr4_ref_v2	645642	1	T,C	0	0	0,16,0,0	0	0	1	2	NA	NA	NA	NA	0	0,19,0,3	1	1	0	0.0	0	2	NA	NA	NA	NA	0	NA	NA	0,49,0,0	0	1	1	0.0	0	2	NA	NA	NA	NA	0	NA	NA	0,24,0,0	0	1	1	0.0	0
chr4_ref_v2	645645	1	A,C	0	0	0,11,0,0	0	0	1	2	NA	NA	NA	NA	0	0,18,0,3	1	1	0	0.0	0	2	NA	NA	NA	NA	0	NA	NA	0,44,0,0	0	1	1	0.0	0	2	NA	NA	NA	NA	0	NA	NA	0,17,0,0	0	0	1	0.0	0
chr4_ref_v2	645652	1	T,A	0	0	0,9,0,0	0	0	1	2	NA	NA	NA	NA	0	0,19,0,3	1	1	0	0.0	0	2	NA	NA	NA	NA	0	NA	NA	0,42,0,0	0	1	1	0.0	0	2	NA	NA	NA	NA	0	NA	NA	0,12,0,0	0	0	1	0.0	0
chr4_ref_v2	645653	1	A,G	0	0	0,9,0,0	0	0	1	2	NA	NA	NA	NA	0	0,19,0,3	1	1	0	0.0	0	2	NA	NA	NA	NA	0	NA	NA	0,42,0,0	0	1	1	0.0	0	2	NA	NA	NA	NA	0	NA	NA	0,12,0,0	0	0	1	0.0	0
chr4_ref_v2	645654	1	T,C	0	0	0,9,0,0	0	0	1	2	NA	NA	NA	NA	0	0,19,0,3	1	1	0	0.0	0	2	NA	NA	NA	NA	0	NA	NA	0,41,0,0	0	1	1	0.0	0	2	NA	NA	NA	NA	0	NA	NA	0,12,0,0	0	0	1	0.0	0
chr4_ref_v2	645662	1	C,A	1	0	0,7,0,0	0	0	1	2	NA	NA	NA	NA	0	0,18,0,3	1	1	0	0.0	0	2	NA	NA	NA	NA	0	NA	NA	0,35,0,0	0	1	1	0.0	0	2	NA	NA	NA	NA	0	NA	NA	0,9,0,0	0	0	1	0.0	0
chr4_ref_v2	645664	1	T,C	1	0	0,5,0,0	0	0	1	2	NA	NA	NA	NA	0	0,18,0,3	1	1	0	0.0	0	2	NA	NA	NA	NA	0	NA	NA	0,33,0,0	0	1	1	0.0	0	2	NA	NA	NA	NA	0	NA	NA	0,9,0,0	0	0	1	0.0	0
chr4_ref_v2	645667	1	G,A	0	0	0,4,0,0	0	0	1	2	NA	NA	NA	NA	0	0,17,0,3	1	1	1	0.0	0	2	NA	NA	NA	NA	0	NA	NA	0,29,0,0	0	1	1	0.0	0	2	NA	NA	NA	NA	0	NA	NA	0,6,0,0	0	0	1	0.0	0
chr4_ref_v2	645668	1	C,T	0	0	0,4,0,0	0	0	1	2	NA	NA	NA	NA	0	0,17,0,3	1	1	1	0.0	0	2	NA	NA	NA	NA	0	NA	NA	0,27,0,0	0	1	1	0.0	0	2	NA	NA	NA	NA	0	NA	NA	0,5,0,0	0	0	1	0.0	0
chr4_ref_v2	645675	1	T,A	1	0	0,4,0,0	0	0	1	2	NA	NA	NA	NA	0	0,17,0,2	1	0	1	0.0	0	2	NA	NA	NA	NA	0	NA	NA	0,22,0,0	0	1	1	0.0	0	2	NA	NA	NA	NA	0	NA	NA	0,5,0,0	0	0	1	0.0	0
chr4_ref_v2	646497	1	T,A	0	0	0,0,0,0	0	0	1	2	NA	NA	NA	NA	0	0,0,0,0	0	0	1	0.0	0	2	NA	NA	NA	NA	0	NA	NA	0,0,0,0	0	0	1	0.0	0	2	NA	NA	NA	NA	0	NA	NA	0,0,1,1	1	0	1	0.0	0
chr4_ref_v2	651116	1	A,G	1	0	26,0,13,0	1	1	1	2	NA	NA	NA	NA	0	21,0,3,0	1	1	0	1.85474580469	0	2	NA	NA	NA	NA	0	NA	NA	62,0,14,0	1	1	1	2.61734434296	0	2	NA	NA	NA	NA	0	NA	NA	42,0,17,0	1	1	1	0.557591122701	0
chr4_ref_v2	668864	0	TA,T	1	1	58,77,12,12	1	1	0	2	TA,TA	NA	NA	0.121987685134	0	20,24,5,4	1	1	0	0.493388992294	0	2	TA,TA	NA	NA	0.216587733164	0	NA	NA	103,91,13,20	1	1	0	2.46811399897	0	2	TA,TA	NA	NA	0.379071344602	0	NA	NA	98,94,12,22	1	1	0	1.7348459749	0
chr4_ref_v2	677964	0	A,T	0	0	33,41,8,3	1	1	1	2	A,A	A,T	0.25	0.0397403286495	0	15,12,3,2	1	1	0	0.654325255308	0	2	A,A	A,T	0.25	0.259511195485	0	NA	NA	46,40,10,6	1	1	1	0.943401516177	0	2	A,A	A,T	0.25	0.264151575042	0	NA	NA	55,33,14,8	1	1	1	2.14848992886	0
chr4_ref_v2	677965	0	A,T	0	0	35,41,4,3	1	1	1	2	A,A	A,T	0.125	0.323227009871	0	16,12,1,2	1	1	0	0.731660743857	0	2	A,A	A,T	0.25	0.287682072452	0	NA	NA	49,43,5,6	1	1	1	0.813904516389	0	2	A,A	A,T	0.25	0.177983155195	0	NA	NA	62,35,2,8	1	1	1	3.30559535394	0
chr4_ref_v2	687977	0	C,CT,CTT,CTTT	1	1	1,3,3,4,12,18,5,4	1	1	0	2	CTT,CTT	CTT,CTTT	0.25	0.883763981837	0	0,1,2,5,4,5,2,1	1	1	0	1.80188878619	0	2	CT,CTT	CTT,CTTT	0.25	0.176195354908	0	NA	NA	3,4,13,14,48,53,9,5	1	1	0	1.87093668506	0	2	CTT,CTT	C,CTT	0.125	0.339242432537	0	NA	NA	1,1,7,7,34,45,10,9	1	1	0	1.20838447073	0
chr4_ref_v2	691302	0	A,AATAT,AATATAT	1	1	1,2,5,4,27,42	1	1	0	2	AATATAT,AATATAT	NA	NA	0.802108369823	0	1,1,3,3,14,11	1	1	0	0.821760552129	0	2	AATATAT,AATATAT	AATAT,AATATAT	0.125	0.169572648951	0	NA	NA	1,0,15,4,47,44	1	1	1	2.53651403958	0	2	AATATAT,AATATAT	NA	NA	0.120973589341	0	NA	NA	1,3,7,4,35,51	1	1	1	0.416707208564	0
chr4_ref_v2	732291	0	G,A	0	0	0,0,213,154	1	1	0	2	A,A	NA	NA	0.0	0	0,0,28,21	1	1	0	0.367097555626	0	2	A,A	NA	NA	0.0	0	NA	NA	0,0,261,181	1	1	0	0.483264362748	0	2	A,A	NA	NA	0.0	0	NA	NA	0,0,235,196	1	1	0	1.1357403086	0
chr4_ref_v2	736323	0	T,G	0	0	25,166,38,0	1	1	0	2	T,T	T,G	0.25	0.357198367138	0	2,27,5,0	1	1	0	0.623199233536	0	2	T,T	T,G	0.25	0.370373788297	0	NA	NA	31,222,35,0	1	1	0	1.39945310262	0	2	T,T	T,G	0.25	0.0039604012161	0	NA	NA	29,198,24,0	1	1	0	2.11175434414	0
chr4_ref_v2	794535	0	C,A	1	0	181,22,0,32	1	1	0	2	C,C	C,A	0.25	0.12921173148	0	41,11,0,1	1	1	0	2.70159812034	0	2	C,C	NA	NA	0.0190481949707	0	NA	NA	210,139,0,9	1	1	0	52.2594521527	0	2	C,C	C,A	0.125	0.844436628106	0	NA	NA	206,126,0,17	1	1	0	42.9988041133	0
chr4_ref_v2	810373	0	TTA,T	1	1	53,52,6,6	1	1	0	2	TTA,TTA	NA	NA	0.353025959846	0	23,26,3,5	1	1	0	0.81642751881	0	2	TTA,TTA	NA	NA	0.128793769781	0	NA	NA	71,69,5,5	1	1	0	0.633666653751	0	2	TTA,TTA	NA	NA	0.785702808664	0	NA	NA	62,61,5,6	1	1	0	0.506170348779	0
chr4_ref_v2	812863	0	CAT,C	1	1	97,67,11,4	1	1	0	2	CAT,CAT	NA	NA	0.255527323952	0	38,23,1,1	1	1	0	0.75640352421	0	2	CAT,CAT	NA	NA	0.429203540469	0	NA	NA	158,101,5,7	1	1	0	1.25863874808	0	2	CAT,CAT	NA	NA	0.404848967574	0	NA	NA	111,92,7,5	1	1	0	1.23563951963	0
chr4_ref_v2	837968	0	A,AAATAATAATAAT	1	1	0,1,23,40	1	1	0	2	AAATAATAATAAT,AAATAATAATAAT	NA	NA	0.0157483569681	0	2,0,13,13	1	1	0	1.38573270893	0	2	AAATAATAATAAT,AAATAATAATAAT	A,AAATAATAATAAT	0.25	0.213574100298	0	NA	NA	0,0,31,38	1	1	1	1.13830608886	0	2	AAATAATAATAAT,AAATAATAATAAT	NA	NA	0.0	0	NA	NA	0,1,34,38	1	1	0	1.41170590865	0
chr4_ref_v2	840324	0	AATAT,A,AAT	1	1	4,3,4,8,39,55	1	1	0	2	AAT,AAT	AATAT,AAT	0.125	0.460363432779	0	0,1,4,2,24,30	1	1	0	0.797182445917	0	2	AAT,AAT	NA	NA	0.124746900736	0	NA	NA	0,6,12,7,65,66	1	1	0	2.19524637321	0	2	AAT,AAT	NA	NA	0.287219847232	0	NA	NA	3,1,6,9,49,72	1	1	0	0.631474261946	0
chr4_ref_v2	859215	0	T,G	1	0	50,130,71,0	1	1	0	2	T,T	T,G	0.5	0.182321556794	0	12,29,8,0	1	1	0	1.02467882876	0	2	T,T	T,G	0.5	0.4177352007	0	NA	NA	150,188,29,0	1	1	0	22.7805349104	0	2	T,T	T,G	0.125	0.286201687281	0	NA	NA	156,196,37,0	1	1	0	21.8228644752	0
chr4_ref_v2	864769	0	CAT,C	1	1	39,80,4,6	1	1	0	2	CAT,CAT	NA	NA	0.660510659594	0	26,25,2,4	1	1	0	2.08085126783	0	2	CAT,CAT	NA	NA	0.198893637284	0	NA	NA	41,63,8,8	1	1	1	1.65999918129	0	2	CAT,CAT	NA	NA	0.0184476559504	0	NA	NA	41,80,6,16	1	1	0	3.05122054571	0
chr4_ref_v2	866509	0	A,C	0	0	144,44,0,48	1	1	0	2	A,A	A,C	0.5	0.246009376051	0	19,7,0,6	1	1	0	0.453070099783	0	2	A,A	A,C	0.5	0.213574100298	0	NA	NA	202,111,0,52	1	1	0	7.66843906971	0	2	A,A	A,C	0.25	0.169998872067	0	NA	NA	196,84,0,53	1	1	0	2.81907816409	0
chr4_ref_v2	875583	1	C,T	1	0	0,0,0,0	0	0	1	2	NA	NA	NA	NA	0	0,0,0,0	0	0	1	0.0	0	2	NA	NA	NA	NA	0	NA	NA	0,0,0,0	0	0	1	0.0	0	2	NA	NA	NA	NA	0	NA	NA	0,0,0,1	0	0	1	0.0	0
chr4_ref_v2	875587	1	A,C	1	0	0,0,0,0	0	0	1	2	NA	NA	NA	NA	0	0,0,0,0	0	0	1	0.0	0	2	NA	NA	NA	NA	0	NA	NA	0,0,0,0	0	0	1	0.0	0	2	NA	NA	NA	NA	0	NA	NA	0,0,0,1	0	0	1	0.0	0
chr4_ref_v2	875627	1	G,A	0	0	0,0,0,0	0	0	1	2	NA	NA	NA	NA	0	0,0,0,0	0	0	1	0.0	0	2	NA	NA	NA	NA	0	NA	NA	0,0,0,0	0	0	1	0.0	0	2	NA	NA	NA	NA	0	NA	NA	0,0,0,1	0	0	1	0.0	0
chr4_ref_v2	875635	1	C,A	0	0	0,0,0,0	0	0	1	2	NA	NA	NA	NA	0	0,0,0,0	0	0	1	0.0	0	2	NA	NA	NA	NA	0	NA	NA	0,0,0,0	0	0	1	0.0	0	2	NA	NA	NA	NA	0	NA	NA	0,0,0,1	0	0	1	0.0	0
chr4_ref_v2	875663	1	A,C	1	0	0,0,0,0	0	0	1	2	NA	NA	NA	NA	0	0,0,0,0	0	0	1	0.0	0	2	NA	NA	NA	NA	0	NA	NA	0,0,0,0	0	0	1	0.0	0	2	NA	NA	NA	NA	0	NA	NA	0,0,0,1	0	0	1	0.0	0
chr4_ref_v2	875665	1	A,T	1	0	0,0,0,0	0	0	1	2	NA	NA	NA	NA	0	0,0,0,0	0	0	1	0.0	0	2	NA	NA	NA	NA	0	NA	NA	0,0,0,0	0	0	1	0.0	0	2	NA	NA	NA	NA	0	NA	NA	0,0,0,1	0	0	1	0.0	0
chr4_ref_v2	876355	1	T,C	1	0	0,0,0,0	0	0	1	2	NA	NA	NA	NA	0	0,0,0,0	0	0	1	0.0	0	2	NA	NA	NA	NA	0	NA	NA	0,0,0,0	0	0	1	0.0	0	2	NA	NA	NA	NA	0	NA	NA	0,0,1,0	0	0	1	0.0	0
chr4_ref_v2	876437	1	G,A	0	0	0,0,0,0	0	0	1	2	NA	NA	NA	NA	0	0,0,0,0	0	0	1	0.0	0	2	NA	NA	NA	NA	0	NA	NA	0,0,0,0	0	0	1	0.0	0	2	NA	NA	NA	NA	0	NA	NA	0,0,1,1	1	0	1	0.0	0
chr4_ref_v2	879031	1	T,C	0	0	1,0,1,0	1	0	1	2	NA	NA	NA	NA	0	0,0,0,0	0	0	1	0.0	0	2	NA	NA	NA	NA	0	NA	NA	0,0,0,0	0	0	1	0.0	0	2	NA	NA	NA	NA	0	NA	NA	0,0,0,0	0	0	1	0.0	0
chr4_ref_v2	879368	1	T,G	1	0	0,0,0,0	0	0	1	2	NA	NA	NA	NA	0	0,0,0,0	0	0	1	0.0	0	2	NA	NA	NA	NA	0	NA	NA	0,0,1,0	0	0	1	0.0	0	2	NA	NA	NA	NA	0	NA	NA	0,0,0,0	0	0	1	0.0	0
chr4_ref_v2	882610	1	A,T	0	0	0,0,2,0	0	0	1	2	NA	NA	NA	NA	0	0,0,0,0	0	0	1	0.0	0	2	NA	NA	NA	NA	0	NA	NA	0,1,0,0	0	0	1	0.0	0	2	NA	NA	NA	NA	0	NA	NA	0,0,0,0	0	0	1	0.0	0
chr4_ref_v2	884474	0	C,CTT	1	1	0,11,16,15	1	1	0	2	C,CTT	CTT,CTT	0.5	0.149531733971	0	0,0,4,8	1	0	0	1.7491948697	0	2	NA	NA	NA	NA	0	NA	NA	1,36,20,23	1	1	0	3.70436756607	0	2	C,CTT	CTT,CTT	0.125	0.101032225232	0	NA	NA	2,32,21,17	1	1	0	3.28042424195	0
chr4_ref_v2	892434	0	CA,C	1	1	56,80,2,5	1	1	0	2	CA,CA	NA	NA	0.548738728718	0	19,15,5,1	1	1	0	4.09919014494	0	2	CA,CA	CA,C	0.125	0.0612335243323	0	NA	NA	58,115,7,16	1	1	0	3.36409747747	0	2	CA,CA	CA,C	0.125	0.220825970613	0	NA	NA	67,100,6,5	1	1	0	1.40383262855	0
chr4_ref_v2	896497	0	C,A	0	0	168,21,0,37	1	1	0	2	C,C	C,A	0.25	0.341749293722	0	32,11,0,1	1	1	0	3.5773707517	0	2	C,C	NA	NA	0.0229895182247	0	NA	NA	253,88,1,21	1	1	0	17.3804611524	0	2	C,C	C,A	0.125	0.032789822823	0	NA	NA	220,65,0,20	1	1	0	10.6498223572	0
chr4_ref_v2	909629	0	A,AT,T	1	1	3,18,14,3,1,74	1	1	0	2	A,T	AT,T	0.25	1.04058512872	0	0,2,1,0,0,8	1	0	0	0.357441037282	0	2	NA	NA	NA	NA	0	NA	NA	20,52,22,6,8,66	1	1	0	9.85079635658	1	2	A,T	A,AT	0.25	0.3758328177	0	NA	NA	17,31,21,11,3,54	1	1	0	7.50365941367	0
chr4_ref_v2	914561	0	T,G	0	0	44,205,46,0	1	1	0	2	T,T	T,G	0.25	0.278604854301	0	13,29,10,0	1	1	0	1.55016383585	0	2	T,T	T,G	0.5	0.241162056817	0	NA	NA	107,236,45,0	1	1	0	10.4122813305	0	2	T,T	T,G	0.25	0.0631789016215	0	NA	NA	83,241,47,0	1	1	0	4.18391932606	0
chr4_ref_v2	918641	0	A,C	1	0	0,0,168,206	1	1	0	2	C,C	NA	NA	0.0	0	0,0,25,35	1	1	0	0.471706887172	0	2	C,C	NA	NA	0.0	0	NA	NA	2,0,194,230	1	1	0	0.544906008015	0	2	C,C	NA	NA	0.410170999146	0	NA	NA	0,0,212,250	1	1	0	0.480727986182	0
chr4_ref_v2	921715	0	C,CA,CAAAA	1	1	4,4,0,9,42,4	1	1	0	2	CAAAA,CAAAA	CA,CAAAA	0.5	1.25094992636	0	2,1,0,3,12,1	1	0	0	0.488644813186	0	2	NA	NA	NA	NA	0	NA	NA	14,4,1,14,36,2	1	1	0	3.93942287291	0	2	CA,CAAAA	C,CAAAA	0.5	0.204027959482	0	NA	NA	14,3,0,12,29,4	1	1	0	4.64837519438	0
chr4_ref_v2	921736	0	T,A	0	0	24,104,25,5	1	1	0	2	T,T	T,A	0.5	0.352220593589	0	7,39,9,1	1	1	0	0.499795758059	0	2	T,T	T,A	0.25	0.41985384556	0	NA	NA	33,162,32,7	1	1	0	0.834108815479	0	2	T,T	T,A	0.25	0.336472236621	0	NA	NA	42,167,19,2	1	1	0	2.31297818146	0
chr4_ref_v2	930866	0	CAT,C	1	1	47,55,24,13	1	1	0	2	CAT,CAT	CAT,C	0.25	0.124468034398	0	11,25,4,10	1	1	0	2.08795019014	0	2	CAT,CAT	CAT,C	0.25	0.252165469295	0	NA	NA	73,58,23,27	1	1	0	2.0596802046	0	2	CAT,CAT	CAT,C	0.25	0.197601223343	0	NA	NA	59,73,22,23	1	1	0	1.18252796971	0
chr4_ref_v2	938178	0	T,G	0	0	55,210,57,0	1	1	0	2	T,T	T,G	0.5	0.420674526772	0	15,31,5,0	1	1	0	1.88364346277	0	2	T,T	T,G	0.25	0.0909717782057	0	NA	NA	198,276,34,0	1	1	0	33.019363538	0	2	T,T	T,G	0.125	0.102190940897	0	NA	NA	195,254,27,0	1	1	0	36.4958612439	0
chr4_ref_v2	955888	0	GA,G,GAA	1	1	94,32,10,5,8,3	1	1	0	2	GA,GA	NA	NA	0.76347220511	0	20,13,3,0,1,3	1	1	0	1.46493453676	0	2	GA,GA	NA	NA	0.840740979133	0	NA	NA	113,73,14,17,14,8	1	1	0	3.55339103682	0	2	GA,GA	NA	NA	0.39331190861	0	NA	NA	108,53,17,12,18,8	1	1	0	1.88688271766	0
chr4_ref_v2	957530	0	CT,C	1	1	123,142,7,13	1	1	0	2	CT,CT	NA	NA	0.293540534618	0	22,27,4,3	1	1	0	1.38704870999	0	2	CT,CT	CT,C	0.125	0.119850240951	0	NA	NA	145,166,8,15	1	1	0	0.413913671754	0	2	CT,CT	NA	NA	0.231938031161	0	NA	NA	155,174,8,19	1	1	0	0.592732809556	0
chr4_ref_v2	966422	0	TA,T	1	1	43,50,10,12	1	1	0	2	TA,TA	NA	NA	0.0962201338702	0	9,19,2,3	1	1	0	1.14631638249	0	2	TA,TA	NA	NA	0.440937414282	0	NA	NA	65,70,18,14	1	1	0	0.697112315994	0	2	TA,TA	NA	NA	0.131962648641	0	NA	NA	70,81,20,17	1	1	0	0.700599704016	0
chr4_ref_v2	970055	0	C,G	0	0	178,10,0,39	1	1	0	2	C,C	C,G	0.25	0.398347640339	0	42,8,1,1	1	1	0	4.17392727876	0	2	C,C	NA	NA	0.0392207131533	0	NA	NA	259,40,0,13	1	1	0	11.0155147846	1	2	C,C	C,G	0.125	0.353336042673	0	NA	NA	227,43,0,15	1	1	0	13.0902876686	0
chr4_ref_v2	986601	1	T,A	0	0	0,0,0,0	0	0	1	2	NA	NA	NA	NA	0	1,2,0,0	1	0	1	0.0	0	2	NA	NA	NA	NA	0	NA	NA	0,0,1,0	0	0	1	0.0	0	2	NA	NA	NA	NA	0	NA	NA	0,2,0,0	0	0	1	0.0	0
chr4_ref_v2	987146	1	G,A	0	0	0,0,0,73	0	1	1	2	NA	NA	NA	NA	0	0,0,0,3	0	0	1	0.0	0	2	NA	NA	NA	NA	0	NA	NA	0,1,0,55	1	1	1	0.0	0	2	NA	NA	NA	NA	0	NA	NA	0,0,0,65	0	1	1	0.0	0
chr4_ref_v2	987853	1	A,G	1	0	0,0,0,1	0	0	1	2	NA	NA	NA	NA	0	0,0,0,0	0	0	1	0.0	0	2	NA	NA	NA	NA	0	NA	NA	0,0,0,0	0	0	1	0.0	0	2	NA	NA	NA	NA	0	NA	NA	0,0,0,0	0	0	1	0.0	0
chr4_ref_v2	987856	1	T,C	1	0	0,0,0,1	0	0	1	2	NA	NA	NA	NA	0	0,0,0,0	0	0	1	0.0	0	2	NA	NA	NA	NA	0	NA	NA	0,0,0,0	0	0	1	0.0	0	2	NA	NA	NA	NA	0	NA	NA	0,0,0,0	0	0	1	0.0	0
chr4_ref_v2	987865	1	C,G	1	0	0,0,0,1	0	0	1	2	NA	NA	NA	NA	0	0,0,0,0	0	0	1	0.0	0	2	NA	NA	NA	NA	0	NA	NA	0,0,0,0	0	0	1	0.0	0	2	NA	NA	NA	NA	0	NA	NA	0,0,0,0	0	0	1	0.0	0
chr4_ref_v2	987867	1	C,T	1	0	0,0,0,1	0	0	1	2	NA	NA	NA	NA	0	0,0,0,0	0	0	1	0.0	0	2	NA	NA	NA	NA	0	NA	NA	0,0,0,0	0	0	1	0.0	0	2	NA	NA	NA	NA	0	NA	NA	0,0,0,0	0	0	1	0.0	0
chr4_ref_v2	987877	1	G,A	0	0	0,0,0,1	0	0	1	2	NA	NA	NA	NA	0	0,0,0,0	0	0	1	0.0	0	2	NA	NA	NA	NA	0	NA	NA	0,0,0,0	0	0	1	0.0	0	2	NA	NA	NA	NA	0	NA	NA	0,0,0,0	0	0	1	0.0	0
chr4_ref_v2	1006338	0	GA,G	1	1	0,1,159,152	1	1	0	2	G,G	NA	NA	0.00175692509037	0	0,0,28,32	1	1	0	0.566294876558	0	2	G,G	NA	NA	0.00223558185705	0	NA	NA	0,1,207,221	1	1	0	0.878131563343	0	2	G,G	NA	NA	0.000904991067696	0	NA	NA	0,1,203,193	1	1	0	0.409503350383	0
chr4_ref_v2	1012843	0	G,T	1	0	21,190,26,0	1	1	0	2	G,G	G,T	0.25	0.110111118416	0	10,38,2,0	1	1	0	2.24891909521	0	2	G,G	G,T	0.125	0.0645385211376	0	NA	NA	129,279,5,0	1	1	0	39.4993213651	0	2	G,G	NA	NA	1.11079270722	0	NA	NA	107,244,6,0	1	1	0	31.3055327958	0
chr4_ref_v2	1015892	0	GA,G	1	1	67,48,11,6	1	1	0	2	GA,GA	NA	NA	0.0494881476347	0	14,17,1,4	1	1	0	1.22395049999	0	2	GA,GA	NA	NA	0.135023369138	0	NA	NA	87,85,23,14	1	1	0	1.43504911483	0	2	GA,GA	GA,G	0.125	0.163552480305	0	NA	NA	97,92,12,12	1	1	0	1.63766448063	0
chr4_ref_v2	1025564	0	G,T	0	0	40,159,45,0	1	1	0	2	G,G	G,T	0.5	0.366051139567	0	22,39,3,0	1	1	0	4.33968446902	0	2	G,G	G,T	0.125	0.0165293019512	0	NA	NA	212,227,17,0	1	1	0	311.688906045	0	2	G,G	G,T	0.125	0.486077454077	0	NA	NA	174,239,14,0	1	1	0	35.4384312938	0
chr4_ref_v2	1033069	0	C,G	0	0	194,22,0,48	1	1	0	2	C,C	C,G	0.5	0.384845820905	0	54,11,0,3	1	1	0	2.52875507812	0	2	C,C	C,G	0.125	0.0800427076735	0	NA	NA	236,46,0,17	1	1	0	6.77104303113	0	2	C,C	C,G	0.125	0.0434851119397	0	NA	NA	229,50,0,19	1	1	0	7.47686589943	0
chr4_ref_v2	1078913	0	AT,A	1	1	50,39,27,26	1	1	0	2	AT,AT	AT,A	0.5	0.0280627496825	0	9,10,2,9	1	1	0	1.16949392294	0	2	AT,AT	AT,A	0.5	0.151478341152	0	NA	NA	54,52,39,49	1	1	0	2.06863662297	0	2	AT,A	AT,AT	0.25	0.111767029677	0	NA	NA	62,78,39,33	1	1	0	2.73681644706	0
chr4_ref_v2	1084424	0	GA,G	1	1	104,77,15,8	1	1	0	2	GA,GA	NA	NA	0.200772178664	0	16,20,4,2	1	1	0	0.924007930268	0	2	GA,GA	NA	NA	0.102233546315	0	NA	NA	131,127,27,27	1	1	0	4.04299272799	0	2	GA,GA	NA	NA	0.138262746059	0	NA	NA	129,112,35,24	1	1	0	3.93458784471	0
chr4_ref_v2	1084588	0	GA,G	1	1	107,126,8,19	1	1	0	2	GA,GA	NA	NA	0.0653337256493	0	24,23,1,1	1	1	0	0.826193145999	0	2	GA,GA	NA	NA	1.19927174976	0	NA	NA	160,152,9,13	1	1	0	2.2002170999	0	2	GA,GA	NA	NA	0.685891951743	0	NA	NA	157,158,13,13	1	1	0	1.49898312435	0
chr4_ref_v2	1090016	0	G,GA	1	1	21,20,17,16	1	1	0	2	G,GA	NA	NA	0.0503960505515	0	6,4,1,6	1	0	0	0.902076739665	0	2	NA	NA	NA	NA	0	NA	NA	47,67,21,22	1	1	0	4.89408418746	0	2	G,GA	G,G	0.5	0.0291771840923	0	NA	NA	56,58,19,14	1	1	0	4.19240928235	0
chr4_ref_v2	1101886	0	CT,C	1	1	97,123,15,19	1	1	0	2	CT,CT	CT,C	0.125	0.218240801918	0	30,24,6,3	1	1	0	1.15467551224	0	2	CT,CT	CT,C	0.25	0.201340475619	0	NA	NA	153,157,16,20	1	1	0	1.91240928659	0	2	CT,CT	CT,C	0.125	0.0885207407214	0	NA	NA	137,152,13,22	1	1	0	1.15201972759	0
chr4_ref_v2	1105812	0	AT,A,ATT	1	1	31,71,8,18,12,10	1	1	0	2	AT,AT	AT,ATT	0.125	0.307310052479	0	15,14,3,5,2,4	1	1	0	1.69240227712	0	2	AT,AT	AT,ATT	0.125	0.161405743221	0	NA	NA	78,118,19,27,18,10	1	1	0	3.09544947915	0	2	AT,AT	NA	NA	0.175184917804	0	NA	NA	64,120,12,21,7,14	1	1	0	2.10374476059	0
chr4_ref_v2	1108503	0	GA,G,GAA	1	1	24,41,4,14,7,3	1	1	0	2	GA,GA	GA,G	0.125	0.289528877429	0	5,7,1,2,1,3	1	0	0	1.68411664722	0	2	NA	NA	NA	NA	0	NA	NA	54,102,14,29,13,9	1	1	0	1.01523079677	0	2	GA,GA	NA	NA	0.188092519476	0	NA	NA	60,82,16,12,11,13	1	1	0	2.14288170302	0
chr4_ref_v2	1109779	0	GAT,G	1	1	117,129,12,14	1	1	0	2	GAT,GAT	GAT,G	0.125	0.0628626436938	0	30,39,4,0	1	1	0	0.8820780493	0	2	GAT,GAT	GAT,G	0.125	0.185072756713	0	NA	NA	152,172,19,5	1	1	0	1.17012219557	0	2	GAT,GAT	GAT,G	0.125	0.28649687636	0	NA	NA	147,159,13,18	1	1	0	0.444497651393	0
chr4_ref_v2	1146381	0	C,A	0	0	195,23,0,75	1	1	0	2	C,C	C,A	0.5	0.0448505661654	0	31,4,0,6	1	1	0	0.98018140398	0	2	C,C	C,A	0.25	0.336472236621	0	NA	NA	254,57,0,74	1	1	0	5.7563373107	0	2	C,C	C,A	0.5	0.323692509975	0	NA	NA	234,56,0,95	1	1	0	5.31452725491	0
chr4_ref_v2	1151968	0	T,G	0	0	97,153,81,0	1	1	0	2	T,T	T,G	0.5	0.0161293819299	0	22,36,4,0	1	1	0	2.34754067644	0	2	T,T	T,G	0.125	0.25704510299	0	NA	NA	231,234,30,0	1	1	0	20.4752187597	0	2	T,T	T,G	0.125	0.00403632831247	0	NA	NA	243,215,34,0	1	1	0	23.943312628	0
chr4_ref_v2	1159848	0	T,A	1	0	0,0,0,0	0	0	1	2	NA	NA	NA	NA	0	0,0,0,0	0	0	1	0.0	0	2	NA	NA	NA	NA	0	NA	NA	0,0,0,1	0	0	1	0.0	0	2	NA	NA	NA	NA	0	NA	NA	0,0,0,0	0	0	1	0.0	0
chr4_ref_v2	1178234	0	CT,C,CTT	1	1	22,18,12,7,12,3	1	1	0	2	CT,CTT	CT,C	0.5	0.600136204139	0	7,6,3,2,3,1	1	1	0	0.45979170488	0	2	CT,CT	CT,CTT	0.25	0.492290409479	0	NA	NA	81,46,25,15,18,7	1	1	0	3.80042493567	0	2	CT,CT	CT,CTT	0.125	0.308312254694	0	NA	NA	88,36,29,24,12,9	1	1	0	5.17247126585	0
chr4_ref_v2	1202768	0	A,C	0	0	189,50,0,63	1	1	0	2	A,A	A,C	0.5	0.218968179904	0	55,18,0,8	1	1	0	1.47569991206	0	2	A,A	A,C	0.25	0.147324714757	0	NA	NA	287,164,0,29	1	1	0	23.2365888332	0	2	A,A	A,C	0.125	0.00221975673831	0	NA	NA	241,138,0,29	1	1	0	19.096997723	0
chr4_ref_v2	1206602	0	G,C	1	0	4,18,7,25	1	1	1	2	G,C	C,C	0.125	0.123379021161	0	7,3,3,3	1	0	0	4.62605905125	0	2	NA	NA	NA	NA	0	NA	NA	12,23,8,30	1	1	1	2.15892639614	0	2	G,C	NA	NA	0.082238098237	0	NA	NA	11,20,10,25	1	1	1	2.06944356796	0
chr4_ref_v2	1206609	1	G,A	0	0	0,4,7,25	1	1	1	2	NA	NA	NA	NA	0	0,0,3,3	1	0	0	1.11152665116	0	2	NA	NA	NA	NA	0	NA	NA	2,1,8,30	1	1	1	0.636607109864	0	2	NA	NA	NA	NA	0	NA	NA	1,4,10,25	1	1	1	0.628099241039	0
chr4_ref_v2	1206610	1	T,TA	0	0	0,4,6,25	1	1	1	2	NA	NA	NA	NA	0	0,0,2,3	1	0	0	0.721953429826	0	2	NA	NA	NA	NA	0	NA	NA	2,1,8,30	1	1	1	0.647218005335	0	2	NA	NA	NA	NA	0	NA	NA	1,4,10,25	1	1	1	0.8760497752	0
chr4_ref_v2	1206613	1	G,T	0	0	0,4,4,16	1	1	1	2	NA	NA	NA	NA	0	0,0,2,1	1	0	1	1.26933697144	0	2	NA	NA	NA	NA	0	NA	NA	2,1,4,21	1	1	1	0.770997756043	0	2	NA	NA	NA	NA	0	NA	NA	1,4,5,16	1	1	1	0.37354000725	0
chr4_ref_v2	1206615	1	A,G	0	0	0,2,3,9	1	0	1	2	NA	NA	NA	NA	0	0,0,2,0	0	0	1	0.0	0	2	NA	NA	NA	NA	0	NA	NA	0,1,4,12	1	0	1	0.500114973488	0	2	NA	NA	NA	NA	0	NA	NA	0,1,5,10	1	0	1	0.636757813077	0
chr4_ref_v2	1209281	1	T,C	0	0	0,0,0,0	0	0	1	2	NA	NA	NA	NA	0	0,0,0,0	0	0	1	0.0	0	2	NA	NA	NA	NA	0	NA	NA	0,0,0,0	0	0	1	0.0	0	2	NA	NA	NA	NA	0	NA	NA	0,0,0,0	0	0	1	0.0	0
chr4_ref_v2	1211483	1	G,T	0	0	0,0,0,0	0	0	1	2	NA	NA	NA	NA	0	0,0,0,0	0	0	1	0.0	0	2	NA	NA	NA	NA	0	NA	NA	0,0,0,1	0	0	1	0.0	0	2	NA	NA	NA	NA	0	NA	NA	0,0,0,0	0	0	1	0.0	0
chr4_ref_v2	1238935	0	AAT,A	1	1	20,35,3,9	1	1	1	2	AAT,AAT	NA	NA	0.0593161793918	0	9,23,3,4	1	1	0	0.611353299667	0	2	AAT,AAT	NA	NA	0.0881081476481	0	NA	NA	39,54,9,12	1	1	1	1.15661159427	0	2	AAT,AAT	NA	NA	0.0384050838751	0	NA	NA	40,48,10,17	1	1	1	1.53958619457	0
chr4_ref_v2	1289556	0	C,A	0	0	195,34,0,37	1	1	0	2	C,C	C,A	0.25	0.149774305227	0	40,25,0,1	1	1	0	8.45626072709	0	2	C,C	NA	NA	0.0152674721308	0	NA	NA	243,180,0,2	1	1	0	311.835652046	0	2	C,C	NA	NA	0.410182097986	0	NA	NA	244,163,1,9	1	1	0	43.6507108725	0
chr4_ref_v2	1295492	0	G,T	0	0	70,131,50,0	1	1	0	2	G,G	G,T	0.5	0.272866986667	0	26,33,4,0	1	1	0	2.31247211422	0	2	G,G	G,T	0.125	0.239950669631	0	NA	NA	217,202,11,0	1	1	0	26.9892484728	0	2	G,G	G,T	0.125	0.844914069032	0	NA	NA	204,206,8,1	1	1	0	24.0344367309	0
chr4_ref_v2	1321885	0	CAT,C	1	1	65,80,6,8	1	1	0	2	CAT,CAT	NA	NA	0.212067480937	0	30,31,6,10	1	1	0	2.70601990506	0	2	CAT,CAT	CAT,C	0.25	0.0483854269728	0	NA	NA	76,93,13,21	1	1	0	3.17005389348	0	2	CAT,CAT	CAT,C	0.125	0.0664220478265	0	NA	NA	83,84,14,16	1	1	0	2.26183142561	0
chr4_ref_v2	1341544	0	TC,T	1	1	51,62,12,8	1	1	0	2	TC,TC	TC,T	0.25	0.0119685081485	0	7,7,2,3	1	0	0	1.04793433552	0	2	NA	NA	NA	NA	0	NA	NA	107,93,13,7	1	1	0	2.97082174372	0	2	TC,TC	TC,T	0.125	0.0197378291671	0	NA	NA	101,90,17,18	1	1	0	1.53382667782	0
chr4_ref_v2	1357413	0	G,T	0	0	33,45,5,5	1	1	1	2	G,G	G,T	0.25	0.10821358464	0	8,25,3,1	1	1	0	1.54070676729	0	2	G,G	G,T	0.25	0.164303051291	0	NA	NA	58,81,12,7	1	1	1	0.730158775515	0	2	G,G	G,T	0.25	0.0441248049089	0	NA	NA	54,54,19,6	1	1	1	3.74788147311	0
chr4_ref_v2	1357414	0	G,T	0	0	36,47,1,5	1	1	1	2	G,G	G,T	0.125	0.0809690625337	0	9,25,1,1	1	1	0	1.53678900038	0	2	G,G	NA	NA	0.0571584138399	0	NA	NA	60,82,6,7	1	1	1	2.07550903228	0	2	G,G	G,T	0.125	0.317172500962	0	NA	NA	56,56,8,6	1	1	1	4.03487836736	0
chr4_ref_v2	1361248	0	T,G	0	0	29,226,92,0	1	1	0	2	T,T	T,G	0.5	0.0899482366629	0	2,39,8,0	1	1	0	1.7843614009	0	2	T,T	T,G	0.5	0.4177352007	0	NA	NA	66,292,75,0	1	1	0	6.44436966627	0	2	T,T	T,G	0.25	0.396110502941	0	NA	NA	58,276,84,0	1	1	0	4.24141291731	0
chr4_ref_v2	1385374	0	CAT,C	1	1	55,47,10,9	1	1	0	2	CAT,CAT	NA	NA	0.137128923472	0	29,19,12,4	1	1	0	2.30822777216	0	2	CAT,CAT	CAT,C	0.25	0.108525819771	0	NA	NA	84,65,8,14	1	1	1	0.764078044258	0	2	CAT,CAT	NA	NA	0.314751091892	0	NA	NA	65,69,13,5	1	1	1	1.26431898754	0
chr4_ref_v2	1412128	0	GA,G,GAA	1	1	43,39,7,10,9,11	1	1	0	2	GA,GA	GA,GAA	0.25	0.287654073053	0	10,9,3,0,0,2	1	1	0	0.84074036315	0	2	GA,GA	GA,GAA	0.125	0.266891686588	0	NA	NA	124,83,19,12,15,11	1	1	0	3.78125979814	0	2	GA,GA	NA	NA	0.429618137109	0	NA	NA	95,80,16,20,9,7	1	1	0	1.65805709522	0
chr4_ref_v2	1418372	0	CAT,C	1	1	70,69,8,13	1	1	0	2	CAT,CAT	NA	NA	0.0739237548834	0	33,43,1,3	1	1	0	1.5432148988	0	2	CAT,CAT	NA	NA	1.00326645295	0	NA	NA	82,116,14,11	1	1	0	2.37802040133	0	2	CAT,CAT	NA	NA	0.216036684875	0	NA	NA	78,94,7,12	1	1	0	1.28753436126	0
chr4_ref_v2	1436799	0	C,G	0	0	272,24,0,86	1	1	0	2	C,C	C,G	0.5	0.125839047001	0	0,0,0,0	0	0	0	0.0	0	2	NA	NA	NA	NA	0	NA	NA	342,37,0,68	1	1	0	2.82229504288	0	2	C,C	C,G	0.25	0.24248044857	0	NA	NA	328,36,0,66	1	1	0	2.66468046326	0
chr4_ref_v2	1466321	0	G,GT	1	1	8,49,25,16	1	1	0	2	G,GT	G,G	0.125	0.0227578923667	0	4,9,2,4	1	0	0	1.28533332814	0	2	NA	NA	NA	NA	0	NA	NA	44,111,18,20	1	1	0	10.2341574762	1	2	G,G	G,GT	0.25	0.0995471034709	0	NA	NA	28,109,29,16	1	1	0	4.07840165225	0
chr4_ref_v2	1474687	0	AT,A	1	1	68,48,8,9	1	1	0	2	AT,AT	NA	NA	0.315143584094	0	22,17,6,6	1	1	0	1.42432114429	0	2	AT,AT	AT,A	0.125	0.0630803909796	0	NA	NA	94,100,12,24	1	1	0	1.95860126814	0	2	AT,AT	NA	NA	0.292059967612	0	NA	NA	89,78,10,14	1	1	0	1.00542402767	0
chr4_ref_v2	1495302	0	A,C	1	0	273,42,0,67	1	1	0	2	A,A	A,C	0.25	0.412845215406	0	67,21,0,13	1	1	0	2.79041404326	0	2	A,A	A,C	0.25	0.107630664192	0	NA	NA	355,178,1,93	1	1	0	33.1969941287	0	2	A,A	A,C	0.25	0.210683507159	0	NA	NA	358,166,0,90	1	1	0	28.4134518738	0
chr4_ref_v2	1503835	0	AGAAGTCTCAACAGCAGAGGAAGTCTCAACAGCAGAG,A	1	0	0,0,0,8	0	0	1	2	NA	NA	NA	NA	0	0,0,0,0	0	0	1	0.0	0	2	NA	NA	NA	NA	0	NA	NA	0,2,0,13	1	0	1	0.0	0	2	NA	NA	NA	NA	0	NA	NA	0,1,1,9	1	0	1	0.0	0
chr4_ref_v2	1504098	0	T,TGATTATACTCGAACC	1	0	0,0,47,0	0	1	1	2	TGATTATACTCGAACC,TGATTATACTCGAACC	NA	NA	0.0210534091978	0	0,0,0,0	0	0	1	0.0	0	2	NA	NA	NA	NA	0	NA	NA	0,0,51,0	0	1	1	0.0	0	2	TGATTATACTCGAACC,TGATTATACTCGAACC	NA	NA	0.0194180858571	0	NA	NA	0,0,72,0	0	1	1	0.0	0
chr4_ref_v2	1504100	0	G,GACCCTTCATCAGCAGAGGTGCCCTGAGC	1	0	0,0,34,0	0	1	1	2	GACCCTTCATCAGCAGAGGTGCCCTGAGC,GACCCTTCATCAGCAGAGGTGCCCTGAGC	NA	NA	0.0289875368733	0	0,0,0,0	0	0	1	0.0	0	2	NA	NA	NA	NA	0	NA	NA	0,0,31,0	0	1	1	0.0	0	2	GACCCTTCATCAGCAGAGGTGCCCTGAGC,GACCCTTCATCAGCAGAGGTGCCCTGAGC	NA	NA	0.0317486983146	0	NA	NA	0,0,48,0	0	1	1	0.0	0
chr4_ref_v2	1504209	0	GTCCTGGGTGACGGTCTTTGTGTAGACATGTCCATTTTTGGTGGCTGTAATAGTGGTGATTATACTCGAACCAGACCCTTCATCAGCAGAGGTGCCCTGAGCAGAGGCAGAAGGTTCAGCAACAGATGTTTCAGCGGCAACAGCTGTTTCGACAGTAGCAACGGTTGAGGCAGGAGTACGCTCACCCTCACCAGTCCATACCA,G	0	0	12,9,18,73	1	1	1	2	GTCCTGGGTGACGGTCTTTGTGTAGACATGTCCATTTTTGGTGGCTGTAATAGTGGTGATTATACTCGAACCAGACCCTTCATCAGCAGAGGTGCCCTGAGCAGAGGCAGAAGGTTCAGCAACAGATGTTTCAGCGGCAACAGCTGTTTCGACAGTAGCAACGGTTGAGGCAGGAGTACGCTCACCCTCACCAGTCCATACCA,G	G,G	0.5	0.367724780125	0	3,0,3,3	1	0	1	1.47468099847	0	2	NA	NA	NA	NA	0	NA	NA	21,3,127,144	1	1	1	28.0063582915	0	2	G,G	GTCCTGGGTGACGGTCTTTGTGTAGACATGTCCATTTTTGGTGGCTGTAATAGTGGTGATTATACTCGAACCAGACCCTTCATCAGCAGAGGTGCCCTGAGCAGAGGCAGAAGGTTCAGCAACAGATGTTTCAGCGGCAACAGCTGTTTCGACAGTAGCAACGGTTGAGGCAGGAGTACGCTCACCCTCACCAGTCCATACCA,G	0.125	0.28398521057	0	NA	NA	20,4,93,120	1	1	1	17.4844485048	0
chr4_ref_v2	1504248	0	G,A	1	0	18,68,10,9	1	1	1	2	G,G	G,A	0.5	0.411296028419	0	3,3,3,0	1	0	1	1.62414642549	0	2	NA	NA	NA	NA	0	NA	NA	125,142,16,3	1	1	1	25.7133289084	0	2	G,G	G,A	0.125	0.0652405218684	0	NA	NA	91,119,13,4	1	1	1	16.0361149372	0
chr4_ref_v2	1504339	0	T,A	0	0	0,0,0,0	0	0	1	2	NA	NA	NA	NA	0	3,3,0,0	1	0	1	0.0	0	2	NA	NA	NA	NA	0	NA	NA	125,142,8,0	1	1	1	0.0	0	2	T,T	T,A	0.125	0.681973879962	0	NA	NA	91,119,12,0	1	1	1	0.0	0
chr4_ref_v2	1504340	0	C,CTGG	0	0	0,0,0,0	0	0	1	2	NA	NA	NA	NA	0	3,3,0,0	1	0	1	0.0	0	2	NA	NA	NA	NA	0	NA	NA	125,142,7,0	1	1	1	0.0	0	2	C,C	C,CTGG	0.125	0.799756915618	0	NA	NA	91,119,11,0	1	1	1	0.0	0
chr4_ref_v2	1504342	0	GCGGC,G	0	0	0,0,0,0	0	0	1	2	NA	NA	NA	NA	0	3,3,0,0	1	0	1	0.0	0	2	NA	NA	NA	NA	0	NA	NA	125,142,6,0	1	1	1	0.0	0	2	GCGGC,GCGGC	GCGGC,G	0.125	0.933288308243	0	NA	NA	91,119,8,0	1	1	1	0.0	0
chr4_ref_v2	1516834	0	GAGAGTTTTGTATTATAT,G	1	0	0,0,129,263	1	1	0	2	G,G	NA	NA	0.0	0	0,0,50,77	1	1	0	1.19345117525	0	2	G,G	NA	NA	0.0	0	NA	NA	0,0,193,366	1	1	0	0.666202485009	0	2	G,G	NA	NA	0.0	0	NA	NA	0,0,183,370	1	1	0	0.40838055471	0
chr4_ref_v2	1518811	0	G,GTTTT,GTTTTT,GTTTTTT	1	1	1,0,19,7,35,8,25,3	1	1	0	2	GTTTTT,GTTTTTT	GTTTT,GTTTTT	0.5	0.310865869813	0	1,0,8,2,5,3,5,0	1	1	0	1.17186083964	0	2	GTTTTT,GTTTTTT	GTTTT,GTTTTT	0.5	0.500865072072	0	NA	NA	1,1,56,32,81,42,26,1	1	1	0	6.08346169727	0	2	GTTTTT,GTTTTT	GTTTT,GTTTTT	0.5	0.54355345477	0	NA	NA	0,0,60,28,68,28,22,4	1	1	0	4.71802385421	0
chr4_ref_v2	1523215	0	T,G	0	0	0,0,0,130	0	1	1	2	G,G	NA	NA	0.00766287274557	0	0,0,0,33	0	1	1	0.0	0	2	G,G	NA	NA	0.0298529631497	0	NA	NA	0,0,0,226	0	1	1	0.0	0	2	G,G	NA	NA	0.00441501820912	0	NA	NA	0,0,0,160	0	1	1	0.0	0
chr4_ref_v2	1523290	0	G,T	0	0	0,0,0,11	0	0	1	2	NA	NA	NA	NA	0	0,0,0,14	0	0	1	0.0	0	2	NA	NA	NA	NA	0	NA	NA	0,0,0,45	0	1	1	0.0	0	2	T,T	NA	NA	0.0219789067188	0	NA	NA	0,0,0,17	0	0	1	0.0	0
chr4_ref_v2	1523305	0	T,C	0	0	0,0,0,5	0	0	1	2	NA	NA	NA	NA	0	0,0,0,9	0	0	1	0.0	0	2	NA	NA	NA	NA	0	NA	NA	0,0,0,21	0	1	1	0.0	0	2	C,C	NA	NA	0.0465200156349	0	NA	NA	0,0,0,11	0	0	1	0.0	0
chr4_ref_v2	1523451	0	T,A	0	0	0,0,0,0	0	0	1	2	NA	NA	NA	NA	0	0,0,0,0	0	0	1	0.0	0	2	NA	NA	NA	NA	0	NA	NA	0,0,1,1	1	0	1	0.0	0	2	NA	NA	NA	NA	0	NA	NA	0,0,0,0	0	0	1	0.0	0
chr4_ref_v2	1523523	0	G,T	1	0	0,0,0,0	0	0	1	2	NA	NA	NA	NA	0	0,0,0,0	0	0	1	0.0	0	2	NA	NA	NA	NA	0	NA	NA	0,0,3,2	1	0	1	0.0	0	2	NA	NA	NA	NA	0	NA	NA	0,0,0,0	0	0	1	0.0	0
chr4_ref_v2	1523803	0	T,TATGGAAGGACAAAGTG	1	0	0,0,0,0	0	0	1	2	NA	NA	NA	NA	0	0,0,0,0	0	0	1	0.0	0	2	NA	NA	NA	NA	0	NA	NA	0,0,0,1	0	0	1	0.0	0	2	NA	NA	NA	NA	0	NA	NA	0,0,0,0	0	0	1	0.0	0
chr4_ref_v2	1523904	0	T,C	1	0	1,1,0,0	1	0	1	2	NA	NA	NA	NA	0	1,4,0,0	1	0	1	0.739886655405	0	2	NA	NA	NA	NA	0	NA	NA	3,7,1,1	1	0	1	0.412803716074	0	2	NA	NA	NA	NA	0	NA	NA	3,7,0,0	1	0	1	0.767945259367	0
chr4_ref_v2	1523917	0	G,A	0	0	0,1,0,0	0	0	1	2	NA	NA	NA	NA	0	1,1,0,0	1	0	1	0.0	0	2	NA	NA	NA	NA	0	NA	NA	0,4,1,1	1	0	1	0.0	0	2	NA	NA	NA	NA	0	NA	NA	3,6,0,0	1	0	1	0.0	0
chr4_ref_v2	1523923	0	AT,A	1	1	0,1,0,0	0	0	1	2	NA	NA	NA	NA	0	0,0,0,0	0	0	1	0.0	0	2	NA	NA	NA	NA	0	NA	NA	0,2,1,1	1	0	1	0.0	0	2	NA	NA	NA	NA	0	NA	NA	2,3,0,0	1	0	1	0.0	0
chr4_ref_v2	1523929	0	T,C	1	0	0,0,0,1	0	0	1	2	NA	NA	NA	NA	0	0,0,0,0	0	0	1	0.0	0	2	NA	NA	NA	NA	0	NA	NA	1,1,0,2	1	0	1	0.0	0	2	NA	NA	NA	NA	0	NA	NA	0,0,1,2	1	0	1	0.0	0
chr4_ref_v2	1523935	0	C,T,G	0	0	0,0,0,0,0,1	0	0	1	2	NA	NA	NA	NA	0	0,0,0,0,0,0	0	0	1	0.0	0	2	NA	NA	NA	NA	0	NA	NA	0,0,1,1,0,1	1	0	1	0.0	0	2	NA	NA	NA	NA	0	NA	NA	0,0,0,0,0,1	0	0	1	0.0	0
chr4_ref_v2	1523944	0	T,C	0	0	0,0,0,1	0	0	1	2	NA	NA	NA	NA	0	1,0,0,0	0	0	1	0.0	0	2	NA	NA	NA	NA	0	NA	NA	0,0,0,1	0	0	1	0.0	0	2	NA	NA	NA	NA	0	NA	NA	0,0,0,0	0	0	1	0.0	0
chr4_ref_v2	1523969	0	T,G	1	0	0,0,0,0	0	0	1	2	NA	NA	NA	NA	0	0,0,1,0	0	0	1	0.0	0	2	NA	NA	NA	NA	0	NA	NA	1,0,1,0	1	0	1	0.0	0	2	NA	NA	NA	NA	0	NA	NA	0,0,0,0	0	0	1	0.0	0
chr4_ref_v2	1523970	0	TG,T	1	0	0,0,0,0	0	0	1	2	NA	NA	NA	NA	0	0,0,1,0	0	0	1	0.0	0	2	NA	NA	NA	NA	0	NA	NA	1,0,1,0	1	0	1	0.0	0	2	NA	NA	NA	NA	0	NA	NA	0,0,0,0	0	0	1	0.0	0
chr4_ref_v2	1524414	1	A,G	1	0	0,0,21,123	1	1	1	2	NA	NA	NA	NA	0	0,0,2,11	1	0	1	0.276925938419	0	2	NA	NA	NA	NA	0	NA	NA	2,0,23,131	1	1	1	0.574566709834	0	2	NA	NA	NA	NA	0	NA	NA	2,1,25,130	1	1	1	0.601580922307	0
chr4_ref_v2	1524415	1	T,C	1	0	0,0,20,120	1	1	1	2	NA	NA	NA	NA	0	0,0,2,10	1	0	1	0.30191184931	0	2	NA	NA	NA	NA	0	NA	NA	2,0,23,127	1	1	1	0.576538014874	0	2	NA	NA	NA	NA	0	NA	NA	2,0,24,126	1	1	1	0.583122414103	0
chr4_ref_v2	1524419	1	G,A	0	0	0,0,19,107	1	1	1	2	NA	NA	NA	NA	0	0,0,2,10	1	0	1	0.28593640114	0	2	NA	NA	NA	NA	0	NA	NA	3,1,17,116	1	1	1	1.10459060784	0	2	NA	NA	NA	NA	0	NA	NA	4,0,17,109	1	1	1	1.7902419899	0
chr4_ref_v2	1524443	1	T,G	0	0	1,0,2,52	1	1	1	2	NA	NA	NA	NA	0	0,0,0,5	0	0	1	0.0	0	2	NA	NA	NA	NA	0	NA	NA	3,2,1,64	1	1	1	1.00032114419	0	2	NA	NA	NA	NA	0	NA	NA	4,3,1,63	1	1	1	1.68740188756	0
chr4_ref_v2	1524451	1	G,A	1	0	1,1,0,57	1	1	1	2	NA	NA	NA	NA	0	0,0,0,3	0	0	1	0.0	0	2	NA	NA	NA	NA	0	NA	NA	3,3,0,59	1	1	1	1.43877007512	0	2	NA	NA	NA	NA	0	NA	NA	4,5,0,54	1	1	1	2.95612194942	0
chr4_ref_v2	1524456	1	T,C	1	0	1,1,0,59	1	1	1	2	NA	NA	NA	NA	0	0,0,0,2	0	0	1	0.0	0	2	NA	NA	NA	NA	0	NA	NA	3,3,0,64	1	1	1	1.37952271897	0	2	NA	NA	NA	NA	0	NA	NA	4,4,0,55	1	1	1	2.46040722959	0
chr4_ref_v2	1524457	1	G,A	1	0	1,1,0,60	1	1	1	2	NA	NA	NA	NA	0	0,0,0,2	0	0	1	0.0	0	2	NA	NA	NA	NA	0	NA	NA	3,3,0,65	1	1	1	1.38231876472	0	2	NA	NA	NA	NA	0	NA	NA	4,4,0,55	1	1	1	2.49597183468	0
chr4_ref_v2	1524474	1	A,G	0	0	1,1,0,57	1	1	1	2	NA	NA	NA	NA	0	0,0,0,6	0	0	1	0.0	0	2	NA	NA	NA	NA	0	NA	NA	3,3,0,72	1	1	1	1.18461849526	0	2	NA	NA	NA	NA	0	NA	NA	4,5,0,54	1	1	1	2.95612194942	0
chr4_ref_v2	1524513	1	T,A	1	0	1,1,0,52	1	1	1	2	NA	NA	NA	NA	0	0,0,0,15	0	0	1	0.0	0	2	NA	NA	NA	NA	0	NA	NA	1,3,1,86	1	1	1	0.630724479095	0	2	NA	NA	NA	NA	0	NA	NA	2,4,0,55	1	1	1	1.667130471	0
chr4_ref_v2	1524547	1	T,A	1	0	0,0,0,45	0	1	1	2	NA	NA	NA	NA	0	0,0,0,15	0	0	1	0.0	0	2	NA	NA	NA	NA	0	NA	NA	0,0,0,81	0	1	1	0.0	0	2	NA	NA	NA	NA	0	NA	NA	0,0,0,49	0	1	1	0.0	0
chr4_ref_v2	1524588	1	A,T	1	0	0,0,0,2	0	0	1	2	NA	NA	NA	NA	0	0,0,0,5	0	0	1	0.0	0	2	NA	NA	NA	NA	0	NA	NA	0,0,0,16	0	0	1	0.0	0	2	NA	NA	NA	NA	0	NA	NA	0,0,0,5	0	0	1	0.0	0
chr4_ref_v2	1524600	1	A,G	0	0	0,0,0,1	0	0	1	2	NA	NA	NA	NA	0	0,0,0,3	0	0	1	0.0	0	2	NA	NA	NA	NA	0	NA	NA	0,0,0,9	0	0	1	0.0	0	2	NA	NA	NA	NA	0	NA	NA	0,0,0,2	0	0	1	0.0	0
chr4_ref_v2	1524606	1	G,T	0	0	0,0,0,1	0	0	1	2	NA	NA	NA	NA	0	0,0,0,1	0	0	1	0.0	0	2	NA	NA	NA	NA	0	NA	NA	0,0,0,9	0	0	1	0.0	0	2	NA	NA	NA	NA	0	NA	NA	0,0,0,2	0	0	1	0.0	0
chr4_ref_v2	1524833	1	T,C	0	0	0,0,0,0	0	0	1	2	NA	NA	NA	NA	0	0,0,0,0	0	0	1	0.0	0	2	NA	NA	NA	NA	0	NA	NA	0,0,0,1	0	0	1	0.0	0	2	NA	NA	NA	NA	0	NA	NA	0,0,0,3	0	0	1	0.0	0
chr4_ref_v2	1524863	1	G,A	0	0	0,0,0,0	0	0	1	2	NA	NA	NA	NA	0	0,0,0,0	0	0	1	0.0	0	2	NA	NA	NA	NA	0	NA	NA	0,0,0,0	0	0	1	0.0	0	2	NA	NA	NA	NA	0	NA	NA	0,0,1,1	1	0	1	0.0	0
chr4_ref_v2	1524872	1	T,C	1	0	0,0,0,0	0	0	1	2	NA	NA	NA	NA	0	0,0,0,0	0	0	1	0.0	0	2	NA	NA	NA	NA	0	NA	NA	0,0,0,0	0	0	1	0.0	0	2	NA	NA	NA	NA	0	NA	NA	0,0,1,1	1	0	1	0.0	0
chr4_ref_v2	1524903	1	G,GCGGA	1	0	0,0,0,0	0	0	1	2	NA	NA	NA	NA	0	0,0,0,0	0	0	1	0.0	0	2	NA	NA	NA	NA	0	NA	NA	0,0,0,0	0	0	1	0.0	0	2	NA	NA	NA	NA	0	NA	NA	0,0,0,1	0	0	1	0.0	0
chr4_ref_v2	1524904	1	TA,T	1	0	0,0,0,0	0	0	1	2	NA	NA	NA	NA	0	0,0,0,0	0	0	1	0.0	0	2	NA	NA	NA	NA	0	NA	NA	0,0,0,0	0	0	1	0.0	0	2	NA	NA	NA	NA	0	NA	NA	0,0,0,1	0	0	1	0.0	0
chr4_ref_v2	1524909	1	GGGA,G	0	0	0,0,0,0	0	0	1	2	NA	NA	NA	NA	0	0,0,0,0	0	0	1	0.0	0	2	NA	NA	NA	NA	0	NA	NA	0,0,0,0	0	0	1	0.0	0	2	NA	NA	NA	NA	0	NA	NA	0,0,0,1	0	0	1	0.0	0
chr4_ref_v2	1524979	1	TG,T	0	0	0,0,0,0	0	0	1	2	NA	NA	NA	NA	0	0,0,0,1	0	0	1	0.0	0	2	NA	NA	NA	NA	0	NA	NA	0,0,0,0	0	0	1	0.0	0	2	NA	NA	NA	NA	0	NA	NA	0,0,0,0	0	0	1	0.0	0
chr4_ref_v2	1524983	1	T,A	1	0	0,0,0,0	0	0	1	2	NA	NA	NA	NA	0	0,0,0,1	0	0	1	0.0	0	2	NA	NA	NA	NA	0	NA	NA	0,0,0,0	0	0	1	0.0	0	2	NA	NA	NA	NA	0	NA	NA	0,0,0,0	0	0	1	0.0	0
chr4_ref_v2	1524988	1	G,A	1	0	0,0,0,0	0	0	1	2	NA	NA	NA	NA	0	0,0,0,1	0	0	1	0.0	0	2	NA	NA	NA	NA	0	NA	NA	0,0,0,0	0	0	1	0.0	0	2	NA	NA	NA	NA	0	NA	NA	0,0,0,0	0	0	1	0.0	0
chr4_ref_v2	1525052	1	G,T	1	0	0,0,0,1	0	0	1	2	NA	NA	NA	NA	0	0,0,0,0	0	0	1	0.0	0	2	NA	NA	NA	NA	0	NA	NA	0,0,0,1	0	0	1	0.0	0	2	NA	NA	NA	NA	0	NA	NA	0,0,1,0	0	0	1	0.0	0
chr4_ref_v2	1531591	1	G,C	0	0	0,0,0,0	0	0	1	2	NA	NA	NA	NA	0	0,0,0,0	0	0	1	0.0	0	2	NA	NA	NA	NA	0	NA	NA	1,1,0,0	1	0	1	0.0	0	2	NA	NA	NA	NA	0	NA	NA	3,3,1,1	1	0	1	0.0	0
chr4_ref_v2	1531595	1	A,G	1	0	0,0,0,0	0	0	1	2	NA	NA	NA	NA	0	0,0,0,0	0	0	1	0.0	0	2	NA	NA	NA	NA	0	NA	NA	1,1,0,0	1	0	1	0.0	0	2	NA	NA	NA	NA	0	NA	NA	3,3,1,1	1	0	1	0.0	0
chr4_ref_v2	1531596	1	G,A	1	0	0,0,0,0	0	0	1	2	NA	NA	NA	NA	0	0,0,0,0	0	0	1	0.0	0	2	NA	NA	NA	NA	0	NA	NA	1,1,0,0	1	0	1	0.0	0	2	NA	NA	NA	NA	0	NA	NA	3,3,1,1	1	0	1	0.0	0
chr4_ref_v2	1531600	1	A,G	0	0	0,0,0,0	0	0	1	2	NA	NA	NA	NA	0	0,0,0,0	0	0	1	0.0	0	2	NA	NA	NA	NA	0	NA	NA	1,1,0,0	1	0	1	0.0	0	2	NA	NA	NA	NA	0	NA	NA	3,3,1,1	1	0	1	0.0	0
chr5_ref_v2	542	1	C,G	0	0	0,0,0,1	0	0	1	2	NA	NA	NA	NA	0	0,0,0,0	0	0	1	0.0	0	2	NA	NA	NA	NA	0	NA	NA	0,0,1,1	1	0	1	0.0	0	2	NA	NA	NA	NA	0	NA	NA	0,0,0,0	0	0	1	0.0	0
chr5_ref_v2	1111	1	A,G	0	0	0,0,0,0	0	0	1	2	NA	NA	NA	NA	0	0,0,0,0	0	0	1	0.0	0	2	NA	NA	NA	NA	0	NA	NA	0,0,0,0	0	0	1	0.0	0	2	NA	NA	NA	NA	0	NA	NA	0,0,0,1	0	0	1	0.0	0
chr5_ref_v2	1121	1	A,G	0	0	1,0,0,0	0	0	1	2	NA	NA	NA	NA	0	0,0,0,0	0	0	1	0.0	0	2	NA	NA	NA	NA	0	NA	NA	0,0,0,0	0	0	1	0.0	0	2	NA	NA	NA	NA	0	NA	NA	0,0,0,1	0	0	1	0.0	0
chr5_ref_v2	1218	1	G,T	0	0	0,0,0,0	0	0	1	2	NA	NA	NA	NA	0	1,0,0,0	0	0	1	0.0	0	2	NA	NA	NA	NA	0	NA	NA	0,0,0,0	0	0	1	0.0	0	2	NA	NA	NA	NA	0	NA	NA	0,0,1,3	1	0	1	0.0	0
chr5_ref_v2	5109	1	T,TTGGTA	1	0	3,0,0,0	0	0	1	2	NA	NA	NA	NA	0	4,0,0,0	0	0	1	0.0	0	2	NA	NA	NA	NA	0	NA	NA	10,0,0,0	0	0	1	0.0	0	2	NA	NA	NA	NA	0	NA	NA	2,0,0,1	1	0	1	0.0	0
chr5_ref_v2	5112	1	C,CAGAAAAAATCG	1	0	3,0,0,0	0	0	1	2	NA	NA	NA	NA	0	4,0,0,0	0	0	1	0.0	0	2	NA	NA	NA	NA	0	NA	NA	10,0,0,0	0	0	1	0.0	0	2	NA	NA	NA	NA	0	NA	NA	2,0,0,1	1	0	1	0.0	0
chr5_ref_v2	14724	0	CA,C	1	1	81,86,18,2	1	1	0	2	CA,CA	NA	NA	0.517028275907	0	16,19,9,4	1	1	0	3.56188010761	0	2	CA,CA	CA,C	0.25	0.100386220758	0	NA	NA	139,116,51,11	1	1	0	4.98699352001	0	2	CA,CA	NA	NA	0.0218499071185	0	NA	NA	115,121,35,19	1	1	0	9.34371616352	1
chr5_ref_v2	25306	0	A,G	1	0	0,0,188,217	1	1	0	2	G,G	NA	NA	0.0	0	0,0,41,45	1	1	0	0.39993805039	0	2	G,G	NA	NA	0.0	0	NA	NA	0,0,265,263	1	1	0	1.37309347982	0	2	G,G	NA	NA	0.0	0	NA	NA	0,0,244,283	1	1	0	0.406065341627	0
chr5_ref_v2	29708	0	T,C	0	0	0,0,225,266	1	1	0	2	C,C	NA	NA	0.0	0	0,0,56,63	1	1	0	0.415610446904	0	2	C,C	NA	NA	0.0	0	NA	NA	1,0,271,344	1	1	0	0.682967947578	0	2	C,C	NA	NA	0.001624695727	0	NA	NA	1,0,283,310	1	1	0	0.718035906423	0
chr5_ref_v2	31460	0	CAT,C	1	1	71,72,21,21	1	1	0	2	CAT,CAT	CAT,C	0.25	0.0866520769386	0	33,27,8,12	1	1	0	0.732947826694	0	2	CAT,CAT	CAT,C	0.25	0.0980147894678	0	NA	NA	106,93,26,36	1	1	0	0.903100521265	0	2	CAT,CAT	CAT,C	0.25	0.00539489856386	0	NA	NA	106,80,22,17	1	1	0	2.36337127777	0
chr5_ref_v2	33475	0	C,CT	1	1	21,17,106,97	1	1	0	2	CT,CT	C,CT	0.125	0.0288588952468	0	6,4,28,21	1	1	0	0.477115898037	0	2	CT,CT	C,CT	0.125	0.0335481286088	0	NA	NA	22,26,167,174	1	1	0	1.42059116213	0	2	CT,CT	NA	NA	0.00538731633234	0	NA	NA	19,23,135,158	1	1	0	2.249292027	0
chr5_ref_v2	36290	0	GTT,G	1	1	5,17,136,135	1	1	0	2	G,G	GTT,G	0.125	0.196973833581	1	0,4,38,39	1	1	0	0.506375455168	0	2	G,G	GTT,G	0.125	0.0263173083174	0	NA	NA	3,13,224,198	1	1	0	1.7287948433	0	2	G,G	GTT,G	0.125	0.564366390694	0	NA	NA	5,21,212,186	1	1	0	1.12156765466	0
chr5_ref_v2	52435	0	CA,C	1	1	177,105,17,21	1	1	0	2	CA,CA	CA,C	0.125	0.156082646296	0	43,37,5,4	1	1	0	1.30460280895	0	2	CA,CA	NA	NA	0.145032854004	0	NA	NA	224,203,31,29	1	1	0	4.6969210223	0	2	CA,CA	CA,C	0.125	0.165468043051	0	NA	NA	205,183,29,14	1	1	0	5.0355890558	0
chr5_ref_v2	65293	0	GAA,G,GA	1	1	18,37,0,6,0,2	1	1	0	2	GAA,GAA	GAA,G	0.25	1.54781126527	0	7,19,1,3,0,4	1	1	0	1.70195243556	0	2	GAA,GAA	GAA,G	0.25	0.584073585762	0	NA	NA	25,55,6,10,4,14	1	1	0	4.98220881324	0	2	GAA,GAA	GAA,G	0.25	0.578820033546	1	NA	NA	21,42,4,8,4,13	1	1	0	5.42531190752	0
chr5_ref_v2	83511	0	C,A	0	0	279,48,1,68	1	1	0	2	C,C	C,A	0.25	0.390056482755	0	25,12,0,4	1	1	0	2.90933303209	0	2	C,C	C,A	0.25	0.0555698511548	0	NA	NA	336,154,0,41	1	1	0	26.410734714	0	2	C,C	C,A	0.125	0.251314428281	0	NA	NA	361,179,2,24	1	1	0	37.1253615698	0
chr5_ref_v2	86487	0	C,CA	1	1	1,5,3,18	1	1	0	2	CA,CA	C,CA	0.125	0.0956040231751	0	0,2,0,1	1	0	0	1.09717917069	0	2	NA	NA	NA	NA	0	NA	NA	9,11,4,24	1	1	0	4.28577087575	0	2	CA,CA	C,CA	0.5	0.0454524589627	0	NA	NA	9,9,3,30	1	1	0	4.03065164506	0
chr5_ref_v2	100572	0	TA,T,TAAA	1	1	53,12,9,8,4,11	1	1	0	2	TA,TA	TA,TAAA	0.25	0.307180254532	0	4,2,2,1,2,9	1	1	0	4.32215303983	0	2	TA,TAAA	T,TAAA	0.125	0.293660540724	0	NA	NA	62,19,14,16,4,20	1	1	0	1.12922407176	0	2	TA,TA	TA,TAAA	0.25	0.532869052982	0	NA	NA	63,9,11,16,5,17	1	1	0	1.41288735175	0
chr5_ref_v2	117479	0	CAT,C	1	1	46,49,13,22	1	1	0	2	CAT,CAT	CAT,C	0.25	0.0146715776049	0	28,26,5,11	1	1	0	0.653963757633	0	2	CAT,CAT	CAT,C	0.125	0.0345196391773	0	NA	NA	54,80,16,35	1	1	0	1.16047125739	0	2	CAT,CAT	CAT,C	0.25	0.0546475495286	0	NA	NA	55,57,21,26	1	1	0	0.965915351941	0
chr5_ref_v2	121630	0	GA,G,GAA	1	1	32,27,7,14,9,8	1	1	0	2	GA,GA	GA,GAA	0.25	0.639588234057	0	9,11,1,5,1,4	1	1	0	0.670020522769	0	2	GA,GA	GA,GAA	0.25	0.316712666435	0	NA	NA	73,65,29,23,13,7	1	1	0	3.26423330467	0	2	GA,GA	GA,G	0.125	0.237273842891	0	NA	NA	85,67,25,28,10,5	1	1	0	2.02456977857	0
chr5_ref_v2	127332	0	G,A	1	0	177,164,0,0	1	1	0	2	G,G	NA	NA	0.0	0	42,54,0,0	1	1	0	1.25037267276	0	2	G,G	NA	NA	0.0	0	NA	NA	191,221,0,0	1	1	0	1.92642525589	0	2	G,G	NA	NA	0.0	0	NA	NA	98,111,95,94	1	1	0	370.769183846	1
chr5_ref_v2	131467	0	CATAT,C,CAT	1	1	5,4,20,13,62,91	1	1	0	2	CAT,CAT	C,CAT	0.125	0.316169190367	0	4,4,6,1,15,31	1	1	0	1.95079891217	0	2	CAT,CAT	CATAT,CAT	0.25	0.478913474715	0	NA	NA	4,8,16,19,67,119	1	1	0	1.01166366628	0	2	CAT,CAT	C,CAT	0.125	0.37395066807	0	NA	NA	1,13,11,21,71,117	1	1	0	3.16897382594	0
chr5_ref_v2	146993	0	GA,G	1	1	95,77,15,11	1	1	0	2	GA,GA	NA	NA	0.181458835394	0	17,21,3,3	1	1	0	0.836164237529	0	2	GA,GA	NA	NA	0.34511894961	0	NA	NA	112,120,24,32	1	1	0	3.8786765273	0	2	GA,GA	NA	NA	0.0967647468855	0	NA	NA	120,109,29,23	1	1	0	1.86835575614	0
chr5_ref_v2	168951	0	T,G	0	0	81,164,75,0	1	1	0	2	T,T	T,G	0.5	0.0719125815903	0	18,33,4,0	1	1	0	1.76696464114	0	2	T,T	T,G	0.25	0.376477571235	0	NA	NA	246,247,16,0	1	1	0	308.949010445	0	2	T,T	T,G	0.125	0.659245628884	0	NA	NA	205,234,21,0	1	1	0	23.9602858023	0
chr5_ref_v2	172058	0	T,G	0	0	60,197,63,0	1	1	0	2	T,T	T,G	0.5	0.291580712867	0	16,30,7,0	1	1	0	1.63824240529	0	2	T,T	T,G	0.25	0.196710294246	0	NA	NA	160,269,23,0	1	1	0	19.6212788022	0	2	T,T	T,G	0.125	0.175352887478	0	NA	NA	181,261,42,0	1	1	0	22.7986055853	0
chr5_ref_v2	175773	0	T,G	1	0	33,215,78,0	1	1	0	2	T,T	T,G	0.5	0.0453686050299	0	15,53,7,0	1	1	0	2.97609123604	0	2	T,T	T,G	0.25	0.194156014441	0	NA	NA	128,286,48,0	1	1	0	27.6478756647	0	2	T,T	T,G	0.25	0.188135526659	0	NA	NA	82,270,49,0	1	1	0	10.518911218	0
chr5_ref_v2	195463	0	CCTTTAAAAAAGATAAAAAAAAAAA,C	1	0	6,17,25,19	1	1	0	2	CCTTTAAAAAAGATAAAAAAAAAAA,C	C,C	0.25	0.137869794223	0	4,7,3,6	1	1	0	1.28784186581	0	2	CCTTTAAAAAAGATAAAAAAAAAAA,C	CCTTTAAAAAAGATAAAAAAAAAAA,CCTTTAAAAAAGATAAAAAAAAAAA	0.125	0.0506437328188	0	NA	NA	10,27,40,48	1	1	0	2.01572760622	0	2	C,C	CCTTTAAAAAAGATAAAAAAAAAAA,C	0.5	0.232193386834	1	NA	NA	11,23,40,44	1	1	0	1.66058728217	0
chr5_ref_v2	197483	0	GTA,G	1	1	55,66,15,16	1	1	0	2	GTA,GTA	GTA,G	0.125	0.0800958167255	0	30,20,4,3	1	1	0	2.16300932252	0	2	GTA,GTA	NA	NA	0.0249403301607	0	NA	NA	75,76,23,23	1	1	0	0.802088423052	0	2	GTA,GTA	GTA,G	0.25	0.0278628992103	0	NA	NA	88,85,21,15	1	1	0	1.36017293189	0
chr5_ref_v2	216584	0	TA,T	1	1	102,116,6,9	1	1	0	2	TA,TA	NA	NA	0.586576999775	0	24,23,2,5	1	1	0	1.33614071624	0	2	TA,TA	NA	NA	0.0534912187369	0	NA	NA	133,150,10,17	1	1	0	1.16068065703	0	2	TA,TA	NA	NA	0.383541248931	0	NA	NA	141,164,9,13	1	1	0	0.449025847867	0
chr5_ref_v2	220287	0	TA,T	1	1	124,91,16,4	1	1	0	2	TA,TA	NA	NA	0.0431002533889	0	15,20,3,6	1	1	0	4.92717579372	0	2	TA,TA	TA,T	0.25	0.053134298605	0	NA	NA	173,151,20,13	1	1	0	2.05986805564	0	2	TA,TA	NA	NA	0.0507908244961	0	NA	NA	164,140,15,11	1	1	0	1.58857303545	0
chr5_ref_v2	224675	0	TTA,T	1	1	70,50,3,3	1	1	0	2	TTA,TTA	NA	NA	1.17970453303	0	30,29,7,3	1	1	0	3.0918346149	0	2	TTA,TTA	NA	NA	0.1662201753	0	NA	NA	93,70,6,6	1	1	0	0.877238537691	0	2	TTA,TTA	NA	NA	0.755489030068	0	NA	NA	84,53,8,5	1	1	0	1.65210035585	0
chr5_ref_v2	242558	0	G,GAAAAA	1	1	1,36,53,21	1	1	0	2	G,GAAAAA	GAAAAA,GAAAAA	0.25	0.182321556794	0	3,13,19,10	1	1	0	2.16664239541	0	2	G,GAAAAA	GAAAAA,GAAAAA	0.25	0.0838814839807	0	NA	NA	20,88,64,31	1	1	0	14.8167145501	1	2	G,GAAAAA	G,G	0.125	0.123060092757	0	NA	NA	9,65,58,38	1	1	0	4.81253992424	0
chr5_ref_v2	254964	0	C,A	0	0	201,27,0,44	1	1	0	2	C,C	C,A	0.25	0.323227009871	0	57,15,0,2	1	1	0	3.30159823054	0	2	C,C	NA	NA	0.432864082296	0	NA	NA	274,148,0,8	1	1	0	310.553433019	0	2	C,C	C,A	0.125	1.1397305356	0	NA	NA	290,112,0,18	1	1	0	23.9619762587	0
chr5_ref_v2	255196	0	GTA,G	1	1	57,56,14,15	1	1	0	2	GTA,GTA	GTA,G	0.125	0.0456823493988	0	31,24,9,11	1	1	0	0.931834483914	0	2	GTA,GTA	GTA,G	0.25	0.0554699131229	0	NA	NA	68,69,26,20	1	1	0	1.46777942084	0	2	GTA,GTA	GTA,G	0.25	0.0203748596122	0	NA	NA	56,73,22,25	1	1	0	1.40710821856	0
chr5_ref_v2	257070	0	GA,G	1	1	107,105,8,6	1	1	0	2	GA,GA	NA	NA	0.299522937094	0	19,20,1,5	1	1	0	2.34771625631	0	2	GA,GA	GA,G	0.125	0.0759675971812	0	NA	NA	143,126,22,25	1	1	0	6.52004087716	0	2	GA,GA	GA,G	0.125	0.0524076300635	0	NA	NA	151,134,30,22	1	1	0	6.80086277934	0
chr5_ref_v2	260357	0	C,CA	1	1	0,0,28,38	1	1	0	2	CA,CA	NA	NA	2.06843222903	0	1,1,8,10	1	1	0	1.16652186034	0	2	CA,CA	NA	NA	1.06909332314	0	NA	NA	5,2,29,52	1	1	0	2.12774709592	0	2	CA,CA	NA	NA	1.28497929122	0	NA	NA	2,2,21,65	1	1	0	2.78164130777	0
chr5_ref_v2	267228	0	G,GA	1	1	45,13,3,9	1	1	0	2	G,G	G,GA	0.25	0.0843573423928	0	9,10,1,1	1	1	0	2.81180833751	0	2	G,G	NA	NA	0.00681155110892	0	NA	NA	97,51,9,27	1	1	0	2.82081967929	0	2	G,G	G,GA	0.25	0.0978414345386	0	NA	NA	92,65,5,18	1	1	0	7.70434909937	0
chr5_ref_v2	283276	0	AAT,A,AATAT	1	1	8,4,4,0,2,0	1	0	1	2	NA	NA	NA	NA	0	4,5,0,3,4,2	1	0	0	1.55326922483	0	2	NA	NA	NA	NA	0	NA	NA	31,17,4,3,5,2	1	1	1	0.9970206532	0	2	AAT,AAT	AAT,AATAT	0.125	0.515585110769	0	NA	NA	29,10,9,6,5,0	1	1	1	0.972210505284	0
chr5_ref_v2	283320	0	CGT,C	1	1	53,21,4,2	1	1	1	2	CGT,CGT	NA	NA	0.696277883452	0	13,11,1,1	1	1	0	1.27471137718	0	2	CGT,CGT	NA	NA	0.543734123576	0	NA	NA	91,38,10,3	1	1	1	0.774599408053	0	2	CGT,CGT	NA	NA	0.441508525949	0	NA	NA	87,32,8,3	1	1	1	0.52641744877	0
chr5_ref_v2	288136	0	AT,A	1	1	107,87,7,13	1	1	0	2	AT,AT	NA	NA	0.409895248837	0	25,16,4,3	1	1	0	1.1982411656	0	2	AT,AT	NA	NA	0.0781359947361	0	NA	NA	145,117,15,20	1	1	0	1.26519805372	0	2	AT,AT	NA	NA	0.310758157856	0	NA	NA	137,129,11,18	1	1	0	0.811576421988	0
chr5_ref_v2	290524	0	CT,C	1	1	117,108,6,9	1	1	0	2	CT,CT	NA	NA	0.29004419314	0	18,11,0,1	1	1	0	0.843890975289	0	2	CT,CT	NA	NA	0.344313738085	0	NA	NA	169,146,17,21	1	1	0	2.62431115435	0	2	CT,CT	NA	NA	0.220040299723	0	NA	NA	157,152,15,14	1	1	0	1.66231970447	0
chr5_ref_v2	304593	0	C,CA	1	1	120,17,5,10	1	1	0	2	C,C	C,CA	0.125	0.200320040161	0	27,13,1,6	1	1	0	3.19317010577	0	2	C,C	C,CA	0.25	0.146961741692	0	NA	NA	150,92,9,16	1	1	0	23.5538416317	0	2	C,C	C,CA	0.125	0.242795053593	0	NA	NA	145,62,12,8	1	1	0	11.069610227	0
chr5_ref_v2	381190	0	A,ATT	1	1	0,1,30,39	1	1	0	2	ATT,ATT	NA	NA	0.0143887374521	0	0,0,13,5	1	0	0	2.08877058155	0	2	NA	NA	NA	NA	0	NA	NA	4,0,32,52	1	1	0	1.51905555696	0	2	ATT,ATT	A,ATT	0.125	0.113328685307	0	NA	NA	0,2,29,68	1	1	0	2.29160538853	0
chr5_ref_v2	381415	0	CA,C	1	1	57,49,31,7	1	1	0	2	CA,CA	CA,C	0.25	0.0212465323949	0	15,13,8,3	1	1	0	0.569426793025	0	2	CA,CA	CA,C	0.25	0.104334291956	0	NA	NA	90,96,33,20	1	1	0	1.98255020238	0	2	CA,CA	NA	NA	0.0521214668367	0	NA	NA	98,97,29,17	1	1	0	1.84907753434	0
chr5_ref_v2	394094	0	CA,C	1	1	103,126,22,22	1	1	0	2	CA,CA	CA,C	0.25	0.047885707486	1	20,23,6,3	1	1	0	0.629226860565	0	2	CA,CA	CA,C	0.25	0.0264434552521	0	NA	NA	148,180,28,18	1	1	0	0.908279290922	0	2	CA,CA	CA,C	0.125	0.100160406407	0	NA	NA	143,172,19,16	1	1	0	1.37263865077	0
chr5_ref_v2	399880	0	CT,C	1	1	1,2,265,164	1	1	0	2	C,C	NA	NA	0.758379829861	0	0,0,27,32	1	1	0	2.20724717414	0	2	C,C	NA	NA	0.0183521179641	0	NA	NA	9,5,300,228	1	1	0	5.37088753868	0	2	C,C	NA	NA	0.635228830314	0	NA	NA	7,3,305,220	1	1	0	3.58277463225	0
chr5_ref_v2	403375	0	G,GTT	1	1	165,76,0,1	1	1	0	2	G,G	NA	NA	0.00414079266603	0	34,8,1,0	1	1	0	1.55839835587	0	2	G,G	NA	NA	0.0235304974102	0	NA	NA	219,116,0,10	1	1	0	5.68327587055	0	2	G,G	G,GTT	0.125	0.708185057924	0	NA	NA	228,111,0,8	1	1	0	3.95660925041	0
chr5_ref_v2	403380	0	C,CT,T	1	1	12,14,65,9,2,109	1	1	0	2	CT,T	C,T	0.125	0.190147513034	0	1,3,11,2,2,17	1	1	0	1.36856765295	0	2	CT,T	NA	NA	0.144890038016	0	NA	NA	27,27,93,31,3,124	1	1	0	5.16853847846	0	2	CT,T	C,CT	0.125	0.133082281877	0	NA	NA	25,17,87,25,4,123	1	1	0	3.36201140891	0
chr5_ref_v2	405310	0	C,CTT,CTTT	1	1	0,0,3,14,104,121	1	1	0	2	CTTT,CTTT	NA	NA	0.493019196236	0	0,0,0,4,24,16	1	1	0	1.14464923289	0	2	CTTT,CTTT	NA	NA	0.121712870288	0	NA	NA	1,0,8,22,148,151	1	1	0	1.37812936401	0	2	CTTT,CTTT	NA	NA	0.333177409021	0	NA	NA	0,1,7,29,139,184	1	1	0	1.55228266708	0
chr5_ref_v2	412254	0	TAA,T	1	1	0,0,112,71	1	1	0	2	T,T	NA	NA	0.0	0	0,0,29,14	1	1	0	0.62046459115	0	2	T,T	NA	NA	0.0	0	NA	NA	0,1,209,103	1	1	0	1.64663591273	0	2	T,T	NA	NA	0.00320000273067	0	NA	NA	0,1,188,97	1	1	0	1.20819101415	0
chr5_ref_v2	417486	0	A,C	1	0	205,24,0,45	1	1	0	2	A,A	A,C	0.25	0.34082954199	0	46,10,0,9	1	1	0	1.30391346474	0	2	A,A	A,C	0.25	0.223143551314	0	NA	NA	250,47,0,72	1	1	0	2.27745976567	0	2	A,A	A,C	0.5	0.304660408986	0	NA	NA	236,57,0,61	1	1	0	5.3710021621	0
chr5_ref_v2	418494	0	A,C	1	0	215,16,0,42	1	1	0	2	A,A	A,C	0.25	0.264692554227	0	44,4,0,6	1	1	0	0.586194203216	0	2	A,A	A,C	0.25	0.052116001139	0	NA	NA	261,32,0,24	1	1	0	3.55409338159	0	2	A,A	A,C	0.125	0.246753416953	0	NA	NA	249,26,0,31	1	1	0	1.78841189446	0
chr5_ref_v2	429405	0	CA,C	1	1	106,104,16,7	1	1	0	2	CA,CA	NA	NA	0.349382678116	0	21,23,3,3	1	1	0	0.743812328723	0	2	CA,CA	NA	NA	0.302904241777	0	NA	NA	157,115,21,20	1	1	0	2.9225776135	0	2	CA,CA	NA	NA	0.189991715176	0	NA	NA	165,133,34,22	1	1	0	3.342317248	0
chr5_ref_v2	431857	0	C,CT	1	1	5,5,63,92	1	1	0	2	CT,CT	NA	NA	0.136698063125	0	0,1,11,20	1	1	0	0.573690005752	0	2	CT,CT	NA	NA	0.0254717362283	0	NA	NA	2,3,148,177	1	1	0	2.42262423326	0	2	CT,CT	NA	NA	1.33815054248	0	NA	NA	4,5,139,132	1	1	0	4.27756329049	0
chr5_ref_v2	439584	0	A,T	0	0	0,0,183,163	1	1	0	2	T,T	NA	NA	0.0	0	0,0,44,27	1	1	0	1.18658174619	0	2	T,T	NA	NA	0.0	0	NA	NA	0,0,240,251	1	1	0	1.41113471753	0	2	T,T	NA	NA	0.0	0	NA	NA	1,0,216,257	1	1	0	3.03784339522	0
chr5_ref_v2	454739	0	C,A	0	0	197,20,0,92	1	1	0	2	C,C	C,A	0.5	0.251314428281	0	64,10,0,13	1	1	0	2.45321733508	0	2	C,C	C,A	0.25	0.280902385466	0	NA	NA	267,29,1,153	1	1	0	1.54751267467	0	2	C,A	C,C	0.25	0.142581228144	0	NA	NA	248,29,0,134	1	1	0	0.940800899288	0
chr5_ref_v2	461796	0	CT,C	1	1	120,73,11,7	1	1	0	2	CT,CT	NA	NA	0.0456875769538	0	16,13,4,5	1	1	0	2.59312625628	0	2	CT,CT	CT,C	0.25	0.241186530108	0	NA	NA	187,104,13,16	1	1	0	1.15839940897	0	2	CT,CT	NA	NA	0.028999341637	0	NA	NA	187,96,15,8	1	1	0	1.12950256086	0
chr5_ref_v2	491026	0	C,CA	1	1	90,16,2,18	1	1	0	2	C,C	C,CA	0.25	0.130696573503	0	23,9,1,2	1	1	0	1.65212035175	0	2	C,C	NA	NA	0.101649151353	0	NA	NA	131,88,5,5	1	1	0	23.2557768663	0	2	C,C	NA	NA	0.62344675077	0	NA	NA	121,65,4,10	1	1	0	13.0205797016	0
chr5_ref_v2	493099	1	A,G	0	0	0,0,1,1	1	0	1	2	NA	NA	NA	NA	0	0,0,0,0	0	0	1	0.0	0	2	NA	NA	NA	NA	0	NA	NA	0,0,0,0	0	0	1	0.0	0	2	NA	NA	NA	NA	0	NA	NA	0,0,0,0	0	0	1	0.0	0
chr5_ref_v2	493114	1	A,G	0	0	0,0,1,1	1	0	1	2	NA	NA	NA	NA	0	0,0,0,0	0	0	1	0.0	0	2	NA	NA	NA	NA	0	NA	NA	0,0,0,0	0	0	1	0.0	0	2	NA	NA	NA	NA	0	NA	NA	0,0,0,0	0	0	1	0.0	0
chr5_ref_v2	493129	1	G,A	1	0	0,0,1,1	1	0	1	2	NA	NA	NA	NA	0	0,0,0,0	0	0	1	0.0	0	2	NA	NA	NA	NA	0	NA	NA	0,0,0,0	0	0	1	0.0	0	2	NA	NA	NA	NA	0	NA	NA	0,0,0,0	0	0	1	0.0	0
chr5_ref_v2	493157	1	C,T	0	0	0,0,1,1	1	0	1	2	NA	NA	NA	NA	0	0,0,0,0	0	0	1	0.0	0	2	NA	NA	NA	NA	0	NA	NA	0,0,0,0	0	0	1	0.0	0	2	NA	NA	NA	NA	0	NA	NA	0,0,0,0	0	0	1	0.0	0
chr5_ref_v2	493158	1	T,C	0	0	0,0,1,1	1	0	1	2	NA	NA	NA	NA	0	0,0,0,0	0	0	1	0.0	0	2	NA	NA	NA	NA	0	NA	NA	0,0,0,0	0	0	1	0.0	0	2	NA	NA	NA	NA	0	NA	NA	0,0,0,0	0	0	1	0.0	0
chr5_ref_v2	501360	0	G,T	0	0	57,266,56,0	1	1	0	2	G,G	G,T	0.25	0.211309093667	0	25,64,3,0	1	1	0	3.7384612176	0	2	G,G	G,T	0.125	0.39429180751	0	NA	NA	251,339,10,0	1	1	0	312.609805325	0	2	G,G	G,T	0.125	1.274177063	0	NA	NA	222,280,19,0	1	1	0	311.817887122	0
chr5_ref_v2	502775	0	CA,C	1	1	152,98,21,8	1	1	0	2	CA,CA	NA	NA	0.0642972259637	0	29,17,3,1	1	1	0	0.488406247548	0	2	CA,CA	NA	NA	0.484618363978	0	NA	NA	213,154,33,18	1	1	0	1.28550178522	0	2	CA,CA	NA	NA	0.00746743262228	0	NA	NA	169,144,29,16	1	1	0	1.63574604392	0
chr5_ref_v2	519626	0	GA,G	1	1	111,112,28,24	1	1	0	2	GA,GA	GA,G	0.125	0.0755212995146	0	32,28,9,4	1	1	0	0.532761902002	0	2	GA,GA	NA	NA	0.0286874638722	0	NA	NA	156,188,30,18	1	1	0	2.82520464787	0	2	GA,GA	NA	NA	0.451290218649	0	NA	NA	131,163,32,27	1	1	0	1.66926278898	0
chr5_ref_v2	521815	0	AT,A	1	1	78,93,16,32	1	1	0	2	AT,AT	AT,A	0.125	0.109944207769	0	20,18,9,5	1	1	0	2.03670088352	0	2	AT,AT	AT,A	0.25	0.0236814420831	0	NA	NA	136,160,19,23	1	1	0	2.42163094206	0	2	AT,AT	NA	NA	0.434539408224	0	NA	NA	127,112,19,36	1	1	0	2.37642407422	0
chr5_ref_v2	554189	0	CA,C	1	1	123,134,17,5	1	1	0	2	CA,CA	NA	NA	0.368165769625	0	23,21,7,2	1	1	0	1.59031361533	0	2	CA,CA	CA,C	0.125	0.0312779800742	0	NA	NA	199,195,20,19	1	1	0	3.43736233753	0	2	CA,CA	NA	NA	0.34672048046	0	NA	NA	168,186,17,16	1	1	0	2.72590919965	0
chr5_ref_v2	570313	1	A,AGTATCTTATTCC	1	0	6,3,0,0	1	0	1	2	NA	NA	NA	NA	0	7,0,0,0	0	0	1	0.0	0	2	NA	NA	NA	NA	0	NA	NA	13,2,0,3	1	0	1	0.651723827979	0	2	NA	NA	NA	NA	0	NA	NA	11,12,0,3	1	1	1	0.95499713615	0
chr5_ref_v2	570316	1	A,AG	1	0	6,3,0,0	1	0	1	2	NA	NA	NA	NA	0	7,0,0,0	0	0	1	0.0	0	2	NA	NA	NA	NA	0	NA	NA	15,2,2,3	1	1	1	0.584080987444	0	2	NA	NA	NA	NA	0	NA	NA	11,12,0,3	1	1	1	0.95499713615	0
chr5_ref_v2	570317	1	A,AAAAT	1	0	6,3,0,0	1	0	1	2	NA	NA	NA	NA	0	7,0,0,0	0	0	1	0.0	0	2	NA	NA	NA	NA	0	NA	NA	17,2,2,3	1	1	1	0.607035597554	0	2	NA	NA	NA	NA	0	NA	NA	11,12,0,3	1	1	1	0.95499713615	0
chr5_ref_v2	570319	1	C,A	0	0	6,3,0,0	1	0	1	2	NA	NA	NA	NA	0	7,0,0,0	0	0	1	0.0	0	2	NA	NA	NA	NA	0	NA	NA	17,2,2,2	1	1	1	0.653108295696	0	2	NA	NA	NA	NA	0	NA	NA	11,12,0,2	1	1	1	1.0561780488	0
chr5_ref_v2	570322	1	G,T	0	0	6,3,0,0	1	0	1	2	NA	NA	NA	NA	0	7,0,0,0	0	0	1	0.0	0	2	NA	NA	NA	NA	0	NA	NA	19,2,2,1	1	1	1	0.941908653396	0	2	NA	NA	NA	NA	0	NA	NA	11,12,0,2	1	1	1	1.0561780488	0
chr6_ref_v2	3056	1	C,T	0	0	0,0,0,0	0	0	1	2	NA	NA	NA	NA	0	0,0,0,0	0	0	1	0.0	0	2	NA	NA	NA	NA	0	NA	NA	0,1,1,1	1	0	1	0.0	0	2	NA	NA	NA	NA	0	NA	NA	0,0,0,0	0	0	1	0.0	0
chr6_ref_v2	3072	1	C,T	1	0	0,0,0,0	0	0	1	2	NA	NA	NA	NA	0	0,0,0,0	0	0	1	0.0	0	2	NA	NA	NA	NA	0	NA	NA	0,1,1,1	1	0	1	0.0	0	2	NA	NA	NA	NA	0	NA	NA	0,0,0,0	0	0	1	0.0	0
chr6_ref_v2	3074	1	T,A	1	0	0,0,0,0	0	0	1	2	NA	NA	NA	NA	0	0,0,0,0	0	0	1	0.0	0	2	NA	NA	NA	NA	0	NA	NA	1,1,0,1	1	0	1	0.0	0	2	NA	NA	NA	NA	0	NA	NA	0,0,0,0	0	0	1	0.0	0
chr6_ref_v2	3078	1	G,T	0	0	0,0,0,0	0	0	1	2	NA	NA	NA	NA	0	0,0,0,0	0	0	1	0.0	0	2	NA	NA	NA	NA	0	NA	NA	1,1,0,1	1	0	1	0.0	0	2	NA	NA	NA	NA	0	NA	NA	0,0,0,0	0	0	1	0.0	0
chr6_ref_v2	3088	1	T,G	1	0	0,0,0,0	0	0	1	2	NA	NA	NA	NA	0	0,0,0,0	0	0	1	0.0	0	2	NA	NA	NA	NA	0	NA	NA	1,1,0,1	1	0	1	0.0	0	2	NA	NA	NA	NA	0	NA	NA	0,0,0,0	0	0	1	0.0	0
chr6_ref_v2	3580	1	T,C	0	0	0,0,0,0	0	0	1	2	NA	NA	NA	NA	0	0,0,0,0	0	0	1	0.0	0	2	NA	NA	NA	NA	0	NA	NA	0,0,0,0	0	0	1	0.0	0	2	NA	NA	NA	NA	0	NA	NA	0,0,0,0	0	0	1	0.0	0
chr6_ref_v2	3621	1	T,C	0	0	0,0,0,0	0	0	1	2	NA	NA	NA	NA	0	0,0,0,0	0	0	1	0.0	0	2	NA	NA	NA	NA	0	NA	NA	0,0,0,0	0	0	1	0.0	0	2	NA	NA	NA	NA	0	NA	NA	1,0,0,0	0	0	1	0.0	0
chr6_ref_v2	3651	1	T,C	0	0	0,0,0,0	0	0	1	2	NA	NA	NA	NA	0	0,0,0,0	0	0	1	0.0	0	2	NA	NA	NA	NA	0	NA	NA	0,0,0,0	0	0	1	0.0	0	2	NA	NA	NA	NA	0	NA	NA	1,0,0,0	0	0	1	0.0	0
chr6_ref_v2	5093	1	A,C	0	0	365,78,1,126	1	1	0	2	NA	NA	NA	NA	0	52,6,0,7	1	1	1	2.53763788325	0	2	NA	NA	NA	NA	0	NA	NA	460,274,1,135	1	1	1	42.3605646543	0	2	NA	NA	NA	NA	0	NA	NA	455,243,0,147	1	1	1	30.7078569778	0
chr6_ref_v2	9125	0	T,C	1	0	0,0,0,0	0	0	1	2	NA	NA	NA	NA	0	0,0,0,0	0	0	1	0.0	0	2	NA	NA	NA	NA	0	NA	NA	0,0,0,1	0	0	1	0.0	0	2	NA	NA	NA	NA	0	NA	NA	0,0,0,0	0	0	1	0.0	0
chr6_ref_v2	9157	0	T,C	1	0	0,0,0,0	0	0	1	2	NA	NA	NA	NA	0	0,0,0,0	0	0	1	0.0	0	2	NA	NA	NA	NA	0	NA	NA	0,0,0,1	0	0	1	0.0	0	2	NA	NA	NA	NA	0	NA	NA	0,0,0,0	0	0	1	0.0	0
chr6_ref_v2	9175	0	A,C	1	0	0,0,0,0	0	0	1	2	NA	NA	NA	NA	0	0,0,0,0	0	0	1	0.0	0	2	NA	NA	NA	NA	0	NA	NA	0,0,0,1	0	0	1	0.0	0	2	NA	NA	NA	NA	0	NA	NA	0,0,0,0	0	0	1	0.0	0
chr6_ref_v2	9190	0	G,C	0	0	0,0,0,0	0	0	1	2	NA	NA	NA	NA	0	0,0,0,0	0	0	1	0.0	0	2	NA	NA	NA	NA	0	NA	NA	0,0,0,1	0	0	1	0.0	0	2	NA	NA	NA	NA	0	NA	NA	0,0,0,0	0	0	1	0.0	0
chr6_ref_v2	9191	0	A,G	0	0	0,0,0,0	0	0	1	2	NA	NA	NA	NA	0	0,0,0,0	0	0	1	0.0	0	2	NA	NA	NA	NA	0	NA	NA	0,0,0,1	0	0	1	0.0	0	2	NA	NA	NA	NA	0	NA	NA	0,0,0,0	0	0	1	0.0	0
chr6_ref_v2	10672	0	G,A	1	0	0,0,0,0	0	0	1	2	NA	NA	NA	NA	0	0,0,0,0	0	0	1	0.0	0	2	NA	NA	NA	NA	0	NA	NA	0,0,0,0	0	0	1	0.0	0	2	NA	NA	NA	NA	0	NA	NA	0,1,0,0	0	0	1	0.0	0
chr6_ref_v2	10680	0	A,C	1	0	0,0,0,0	0	0	1	2	NA	NA	NA	NA	0	0,0,0,0	0	0	1	0.0	0	2	NA	NA	NA	NA	0	NA	NA	0,0,0,0	0	0	1	0.0	0	2	NA	NA	NA	NA	0	NA	NA	0,0,0,0	0	0	1	0.0	0
chr6_ref_v2	10685	0	A,G	0	0	0,0,0,0	0	0	1	2	NA	NA	NA	NA	0	0,0,0,0	0	0	1	0.0	0	2	NA	NA	NA	NA	0	NA	NA	0,0,0,0	0	0	1	0.0	0	2	NA	NA	NA	NA	0	NA	NA	0,0,0,0	0	0	1	0.0	0
chr6_ref_v2	12742	0	T,C	0	0	0,0,0,0	0	0	1	2	NA	NA	NA	NA	0	0,0,0,0	0	0	1	0.0	0	2	NA	NA	NA	NA	0	NA	NA	0,0,0,0	0	0	1	0.0	0	2	NA	NA	NA	NA	0	NA	NA	0,0,1,0	0	0	1	0.0	0
chr6_ref_v2	12746	0	A,G	0	0	0,0,0,0	0	0	1	2	NA	NA	NA	NA	0	0,0,0,0	0	0	1	0.0	0	2	NA	NA	NA	NA	0	NA	NA	0,0,0,0	0	0	1	0.0	0	2	NA	NA	NA	NA	0	NA	NA	0,0,1,0	0	0	1	0.0	0
chr6_ref_v2	12751	0	G,GT	1	0	0,0,0,0	0	0	1	2	NA	NA	NA	NA	0	0,0,0,0	0	0	1	0.0	0	2	NA	NA	NA	NA	0	NA	NA	0,0,0,0	0	0	1	0.0	0	2	NA	NA	NA	NA	0	NA	NA	0,0,1,0	0	0	1	0.0	0
chr6_ref_v2	57967	0	TA,T	1	1	38,49,3,5	1	1	1	2	TA,TA	NA	NA	0.296598715063	0	29,19,3,1	1	1	0	1.88806603464	0	2	TA,TA	NA	NA	0.527177978396	0	NA	NA	64,88,13,6	1	1	1	2.4962494831	0	2	TA,TA	NA	NA	0.113372758972	0	NA	NA	54,88,4,3	1	1	1	1.41508261394	0
chr6_ref_v2	58005	0	GAT,G	1	1	25,36,4,4	1	1	1	2	GAT,GAT	NA	NA	0.488027411848	0	8,36,4,4	1	1	0	2.17327987263	0	2	GAT,GAT	NA	NA	0.148520225768	0	NA	NA	46,64,10,10	1	1	1	0.922796864647	0	2	GAT,GAT	NA	NA	0.106595331543	0	NA	NA	37,66,5,12	1	1	1	1.34134035195	0
chr6_ref_v2	65366	0	T,G	0	0	37,285,60,0	1	1	0	2	T,T	T,G	0.25	0.282232467684	0	15,65,15,0	1	1	0	1.45815538803	0	2	T,T	T,G	0.25	0.336472236621	0	NA	NA	152,338,64,0	1	1	0	33.0349435158	0	2	T,T	T,G	0.25	0.0741079721537	0	NA	NA	108,404,68,0	1	1	0	10.8002121008	0
chr6_ref_v2	68948	0	CAT,C	1	1	62,63,4,5	1	1	0	2	CAT,CAT	NA	NA	0.505480228098	0	26,43,5,4	1	1	0	1.25121730511	0	2	CAT,CAT	CAT,C	0.125	0.251549619331	0	NA	NA	81,90,6,1	1	1	1	0.862376847197	0	2	CAT,CAT	NA	NA	1.04322976777	0	NA	NA	74,80,4,4	1	1	1	0.571838449646	0
chr6_ref_v2	75912	0	CT,C	1	1	47,122,6,22	1	1	0	2	CT,CT	NA	NA	0.0645364319244	0	15,15,1,3	1	1	0	2.24667371517	0	2	CT,CT	NA	NA	0.325377097629	0	NA	NA	114,135,13,25	1	1	0	9.04145905173	0	2	CT,CT	NA	NA	0.177628452322	0	NA	NA	86,143,8,23	1	1	0	3.35898571538	0
chr6_ref_v2	78010	0	CAT,C	1	1	70,81,15,11	1	1	0	2	CAT,CAT	NA	NA	0.118944633247	0	15,29,6,8	1	1	0	1.76153911657	0	2	CAT,CAT	CAT,C	0.25	0.0780614795016	0	NA	NA	83,106,12,13	1	1	0	0.855290406382	0	2	CAT,CAT	NA	NA	0.3354770735	0	NA	NA	74,72,13,14	1	1	0	0.738061001279	0
chr6_ref_v2	87977	0	C,CTTGCTGCTGTTGTTGCTGCTGTTGTTGTTG	1	0	0,1,25,32	1	1	0	2	CTTGCTGCTGTTGTTGCTGCTGTTGTTGTTG,CTTGCTGCTGTTGTTGCTGCTGTTGTTGTTG	NA	NA	0.0173917427119	0	0,2,1,3	1	0	0	3.26382268381	0	2	NA	NA	NA	NA	0	NA	NA	1,0,45,29	1	1	0	2.70657035172	0	2	CTTGCTGCTGTTGTTGCTGCTGTTGTTGTTG,CTTGCTGCTGTTGTTGCTGCTGTTGTTGTTG	NA	NA	0.0134230203321	0	NA	NA	0,1,34,37	1	1	0	0.567243013765	0
chr6_ref_v2	97507	0	C,CA	1	1	4,7,70,136	1	1	0	2	CA,CA	NA	NA	0.0524428089411	0	4,3,19,34	1	1	0	1.74699278528	0	2	CA,CA	C,CA	0.125	0.0413786255094	0	NA	NA	4,16,98,196	1	1	0	1.30160317138	0	2	CA,CA	NA	NA	0.148389233627	0	NA	NA	6,9,129,216	1	1	0	1.08644312409	0
chr6_ref_v2	97618	0	TA,T	1	1	92,79,12,6	1	1	0	2	TA,TA	NA	NA	0.543352695209	0	29,20,4,4	1	1	0	1.02866346666	0	2	TA,TA	NA	NA	0.311671015542	0	NA	NA	148,135,25,9	1	1	0	0.822762892686	0	2	TA,TA	NA	NA	0.60093594521	0	NA	NA	139,128,17,14	1	1	0	1.02927943749	0
chr6_ref_v2	97865	0	C,CT	1	1	7,9,143,123	1	1	0	2	CT,CT	NA	NA	0.0666305005082	0	3,2,33,23	1	1	0	0.756420842294	0	2	CT,CT	C,CT	0.125	0.350153388295	0	NA	NA	13,11,197,178	1	1	0	0.718924531554	0	2	CT,CT	NA	NA	0.0873645317888	0	NA	NA	6,20,203,173	1	1	0	1.45433734143	0
chr6_ref_v2	99155	0	C,CA	1	1	26,6,53,64	1	1	0	2	CA,CA	C,CA	0.125	0.044979005192	0	5,1,13,8	1	1	0	0.91920140202	0	2	CA,CA	NA	NA	0.0290662149635	0	NA	NA	37,8,81,87	1	1	0	0.618055435286	0	2	CA,CA	NA	NA	0.00972526263515	0	NA	NA	30,7,70,83	1	1	0	0.543950923413	0
chr6_ref_v2	104579	0	T,A	1	0	44,35,2,24	1	1	0	2	T,T	T,A	0.5	0.0127390257774	0	15,9,1,8	1	1	0	0.4502822149	0	2	T,T	T,A	0.5	0.117783035656	0	NA	NA	79,51,2,41	1	1	1	0.754035381853	0	2	T,T	T,A	0.5	0.00772204609391	0	NA	NA	82,56,4,24	1	1	0	1.5748694094	0
chr6_ref_v2	106279	0	C,CT,CTT	1	1	3,11,3,25,38,7	1	1	0	2	CT,CTT	C,CTT	0.25	0.296460703506	0	1,4,0,7,4,0	1	0	0	1.00377031491	0	2	NA	NA	NA	NA	0	NA	NA	6,6,5,82,23,15	1	1	0	14.1716619308	0	2	CT,CTT	CT,CT	0.5	0.0800043656919	0	NA	NA	7,11,6,50,26,7	1	1	0	4.42496873753	0
chr6_ref_v2	119286	0	GA,G	1	1	128,172,18,27	1	1	0	2	GA,GA	GA,G	0.125	0.0488817199704	0	23,40,1,8	1	1	0	0.776597515747	0	2	GA,GA	GA,G	0.125	0.150075569335	0	NA	NA	176,196,24,37	1	1	0	1.15634383008	0	2	GA,GA	GA,G	0.125	0.0110485821445	0	NA	NA	159,216,29,38	1	1	0	1.04895753431	0
chr6_ref_v2	121068	0	G,T	0	0	34,222,43,0	1	1	0	2	G,G	G,T	0.25	0.184922338494	0	8,31,5,0	1	1	0	0.947443794062	0	2	G,G	G,T	0.25	0.0999147818255	0	NA	NA	93,279,23,1	1	1	0	12.0863479868	0	2	G,G	G,T	0.125	0.032789822823	0	NA	NA	66,262,23,1	1	1	0	5.17700214356	0
chr6_ref_v2	155987	0	G,GT	1	1	5,14,22,94	1	1	0	2	GT,GT	NA	NA	0.101212108542	0	4,3,9,18	1	1	0	1.6156653426	0	2	GT,GT	G,GT	0.125	0.130956251418	0	NA	NA	15,23,57,136	1	1	0	3.21343304667	0	2	GT,GT	NA	NA	0.106953601362	0	NA	NA	14,33,63,143	1	1	0	3.61443163695	0
chr6_ref_v2	171117	0	C,T	1	0	1,0,180,197	1	1	0	2	T,T	NA	NA	0.00264900817158	0	0,0,38,38	1	1	0	0.450035286707	0	2	T,T	NA	NA	0.0	0	NA	NA	1,0,256,302	1	1	0	0.716555508304	0	2	T,T	NA	NA	0.00179051077379	0	NA	NA	1,0,232,257	1	1	0	0.418649776168	0
chr6_ref_v2	174047	0	CT,C	1	1	99,85,14,18	1	1	0	2	CT,CT	NA	NA	0.113030781863	0	26,27,2,5	1	1	0	0.675699906263	0	2	CT,CT	NA	NA	0.334855841584	0	NA	NA	156,134,25,21	1	1	0	0.576604848801	0	2	CT,CT	NA	NA	0.139001242075	0	NA	NA	134,128,10,19	1	1	0	1.30253587839	0
chr6_ref_v2	177373	0	G,T	0	0	55,262,69,0	1	1	0	2	G,G	G,T	0.5	0.41179424316	0	30,53,5,0	1	1	0	7.16407005039	0	2	G,G	G,T	0.125	0.0930536914456	0	NA	NA	252,337,23,2	1	1	0	313.119125075	0	2	G,G	G,T	0.125	0.451500157681	0	NA	NA	258,326,27,4	1	1	0	313.813221354	0
chr6_ref_v2	193175	0	T,G	0	0	80,222,76,0	1	1	0	2	T,T	T,G	0.5	0.268009306853	0	40,52,15,0	1	1	0	4.569389563	0	2	T,T	T,G	0.25	0.196710294246	0	NA	NA	260,297,19,0	1	1	0	309.878754282	0	2	T,T	T,G	0.125	0.618782765271	0	NA	NA	217,292,25,0	1	1	0	28.1558998194	0
chr6_ref_v2	193343	0	T,G	0	0	51,185,84,0	1	1	0	2	T,T	T,G	0.5	0.0774317401328	0	15,45,18,0	1	1	0	0.648902078089	0	2	T,T	T,G	0.5	0.0512932943876	0	NA	NA	195,246,42,0	1	1	0	40.3380271669	0	2	T,T	T,G	0.125	0.380205441349	0	NA	NA	173,247,62,0	1	1	0	27.6145887807	0
chr6_ref_v2	208456	0	A,G	1	0	0,0,208,65	1	1	0	2	G,G	NA	NA	0.0	0	0,0,52,18	1	1	0	0.42846195059	0	2	G,G	NA	NA	0.0	0	NA	NA	0,0,254,74	1	1	0	0.510554012536	0	2	G,G	NA	NA	0.0	0	NA	NA	0,0,278,83	1	1	0	0.452094320853	0
chr6_ref_v2	210068	0	AT,A	1	1	78,15,14,2	1	1	0	2	AT,AT	NA	NA	0.0520716675157	0	10,6,2,0	1	0	0	1.61142431744	0	2	NA	NA	NA	NA	0	NA	NA	128,21,23,6	1	1	0	0.995429709832	0	2	AT,AT	NA	NA	0.118500048142	0	NA	NA	126,23,32,4	1	1	0	1.36006557802	0
chr6_ref_v2	226132	0	CAAA,C	1	1	5,8,171,76	1	1	0	2	C,C	CAAA,C	0.125	0.236388778064	0	0,2,27,16	1	1	0	0.674812655806	0	2	C,C	CAAA,C	0.125	0.0836146681984	0	NA	NA	5,8,242,156	1	1	0	4.11402211863	0	2	C,C	CAAA,C	0.125	0.713452446721	0	NA	NA	3,5,222,127	1	1	0	2.3370817314	0
chr6_ref_v2	226616	0	A,AAAAATATAGG	1	0	1,1,105,124	1	1	0	2	AAAAATATAGG,AAAAATATAGG	NA	NA	0.00869570696755	0	0,1,32,23	1	1	0	1.34225129112	0	2	AAAAATATAGG,AAAAATATAGG	NA	NA	0.0180185055027	0	NA	NA	1,4,122,153	1	1	0	1.4722576565	0	2	AAAAATATAGG,AAAAATATAGG	NA	NA	0.934309237377	0	NA	NA	0,3,108,116	1	1	0	1.12695064467	0
chr6_ref_v2	227352	0	TACGCAC,T	0	0	0,0,101,248	1	1	0	2	T,T	NA	NA	0.0	0	0,0,11,23	1	1	0	0.428978943012	0	2	T,T	NA	NA	0.0	0	NA	NA	0,0,114,309	1	1	0	0.711326971271	0	2	T,T	NA	NA	0.0	0	NA	NA	0,0,130,303	1	1	0	0.508981777965	0
chr6_ref_v2	227479	0	C,CT,CTT	1	1	5,0,4,0,0,4	1	0	0	2	NA	NA	NA	NA	0	1,0,4,0,0,1	1	0	0	1.14755309685	0	2	NA	NA	NA	NA	0	NA	NA	17,9,20,6,1,11	1	1	0	1.27880247483	0	2	C,CT	CT,CTT	0.25	0.392404983828	0	NA	NA	7,5,16,2,1,9	1	1	0	0.904688459821	0
chr6_ref_v2	257950	0	A,G	0	0	0,0,252,287	1	1	0	2	G,G	NA	NA	0.0	0	0,0,43,60	1	1	0	0.773115713745	0	2	G,G	NA	NA	0.0	0	NA	NA	1,0,350,400	1	1	0	0.396570145195	0	2	G,G	NA	NA	0.00133244523378	0	NA	NA	1,0,312,415	1	1	0	1.67586200669	0
chr6_ref_v2	265223	0	C,CTACGACTCCTTGATTACCCCTGTAAATCCTTGTAATAA	0	0	0,0,181,216	1	1	0	2	CTACGACTCCTTGATTACCCCTGTAAATCCTTGTAATAA,CTACGACTCCTTGATTACCCCTGTAAATCCTTGTAATAA	NA	NA	0.0	0	0,0,34,43	1	1	0	0.399928041388	0	2	CTACGACTCCTTGATTACCCCTGTAAATCCTTGTAATAA,CTACGACTCCTTGATTACCCCTGTAAATCCTTGTAATAA	NA	NA	0.0	0	NA	NA	0,0,200,216	1	1	0	0.78935082474	0	2	CTACGACTCCTTGATTACCCCTGTAAATCCTTGTAATAA,CTACGACTCCTTGATTACCCCTGTAAATCCTTGTAATAA	NA	NA	0.0	0	NA	NA	0,0,210,250	1	1	0	0.403563602014	0
chr7_ref_v2	214	1	A,AC	0	0	0,0,76,172	1	1	0	2	NA	NA	NA	NA	0	0,0,5,3	1	0	1	1.43622458666	0	2	NA	NA	NA	NA	0	NA	NA	0,1,125,126	1	1	0	10.2956236748	0	2	NA	NA	NA	NA	0	NA	NA	0,0,117,204	1	1	0	1.87835722231	0
chr7_ref_v2	641	1	G,A	0	0	234,224,23,0	1	1	0	2	NA	NA	NA	NA	0	68,38,20,0	1	1	0	7.2742787211	0	2	NA	NA	NA	NA	0	NA	NA	314,317,57,0	1	1	0	4.35040199474	0	2	NA	NA	NA	NA	0	NA	NA	263,287,46,0	1	1	0	3.02193090728	0
chr7_ref_v2	662	1	C,T	0	0	247,222,57,0	1	1	0	2	NA	NA	NA	NA	0	69,39,31,0	1	1	0	5.15725214344	0	2	NA	NA	NA	NA	0	NA	NA	333,310,118,0	1	1	0	4.38759352392	0	2	NA	NA	NA	NA	0	NA	NA	292,276,83,0	1	1	0	1.17158117569	0
chr7_ref_v2	673	1	T,G	0	0	256,215,81,0	1	1	0	2	NA	NA	NA	NA	0	74,41,35,0	1	1	0	3.02733689718	0	2	NA	NA	NA	NA	0	NA	NA	345,309,156,0	1	1	0	3.73699022637	0	2	NA	NA	NA	NA	0	NA	NA	309,274,116,0	1	1	0	1.07496162996	0
chr7_ref_v2	680	1	T,C	0	0	251,217,93,0	1	1	0	2	NA	NA	NA	NA	0	76,42,36,0	1	1	0	2.18929199879	0	2	NA	NA	NA	NA	0	NA	NA	345,312,170,0	1	1	0	2.84942803952	0	2	NA	NA	NA	NA	0	NA	NA	315,263,131,0	1	1	0	1.01858488341	0
chr7_ref_v2	686	1	A,T	1	0	261,210,112,0	1	1	0	2	NA	NA	NA	NA	0	79,42,42,0	1	1	0	1.97745211597	0	2	NA	NA	NA	NA	0	NA	NA	363,301,196,0	1	1	0	2.32613096925	0	2	NA	NA	NA	NA	0	NA	NA	321,257,141,0	1	1	0	0.389813252686	0
chr7_ref_v2	784	0	T,A	0	0	286,207,297,10	1	1	0	2	T,A	T,T	0.25	0.0371641973105	1	79,29,50,1	1	1	0	4.02489087258	0	2	T,A	T,T	0.25	0.239479970634	0	NA	NA	395,273,362,17	1	1	1	1.07639152405	0	2	T,A	T,T	0.25	0.0559263446882	0	NA	NA	378,251,375,27	1	1	1	3.48323350475	0
chr7_ref_v2	927	1	T,C	1	0	270,268,12,284	1	1	1	2	NA	NA	NA	NA	0	67,72,3,48	1	1	1	1.56911157361	0	2	NA	NA	NA	NA	0	NA	NA	393,388,11,348	1	1	1	1.60635460952	0	2	NA	NA	NA	NA	0	NA	NA	388,365,31,353	1	1	1	3.19456062417	0
chr7_ref_v2	932	1	G,C	0	0	269,278,5,282	1	1	1	2	NA	NA	NA	NA	0	66,68,1,51	1	1	1	1.03339148399	0	2	NA	NA	NA	NA	0	NA	NA	395,390,5,352	1	1	1	1.42471501709	0	2	NA	NA	NA	NA	0	NA	NA	391,351,14,352	1	1	1	2.13213742354	0
chr7_ref_v2	934	1	T,C	0	0	269,284,2,276	1	1	1	2	NA	NA	NA	NA	0	66,70,1,50	1	1	1	1.01640570325	0	2	NA	NA	NA	NA	0	NA	NA	397,393,3,345	1	1	1	1.47991627354	0	2	NA	NA	NA	NA	0	NA	NA	391,355,11,349	1	1	1	4.05591737773	0
chr7_ref_v2	937	1	A,T	0	0	279,280,1,276	1	1	1	2	NA	NA	NA	NA	0	69,70,1,52	1	1	1	0.970888496884	0	2	NA	NA	NA	NA	0	NA	NA	400,392,3,346	1	1	1	1.0843347574	0	2	NA	NA	NA	NA	0	NA	NA	389,351,5,358	1	1	1	1.96821176656	0
chr7_ref_v2	954	1	A,G	0	0	301,298,0,287	1	1	1	2	NA	NA	NA	NA	0	63,68,0,52	1	1	1	0.832930600804	0	2	NA	NA	NA	NA	0	NA	NA	390,402,3,335	1	1	1	1.21226944133	0	2	NA	NA	NA	NA	0	NA	NA	401,366,2,359	1	1	1	0.876426526414	0
chr7_ref_v2	978	1	A,G	1	0	305,302,0,230	1	1	1	2	NA	NA	NA	NA	0	72,73,0,44	1	1	1	0.767490692071	0	2	NA	NA	NA	NA	0	NA	NA	391,397,1,287	1	1	1	0.590152623496	0	2	NA	NA	NA	NA	0	NA	NA	410,378,0,289	1	1	1	0.862130425587	0
chr7_ref_v2	981	1	G,T	0	0	307,295,0,215	1	1	1	2	NA	NA	NA	NA	0	68,70,0,41	1	1	1	0.730386886697	0	2	NA	NA	NA	NA	0	NA	NA	384,389,1,266	1	1	1	0.719137298966	0	2	NA	NA	NA	NA	0	NA	NA	406,368,0,272	1	1	1	0.683937107721	0
chr7_ref_v2	988	1	G,T	0	0	306,289,0,198	1	1	0	2	NA	NA	NA	NA	0	71,66,0,37	1	1	1	0.688203649107	0	2	NA	NA	NA	NA	0	NA	NA	387,386,0,250	1	1	1	0.705966484198	0	2	NA	NA	NA	NA	0	NA	NA	403,356,0,246	1	1	1	0.778224583586	0
chr7_ref_v2	995	1	A,C	1	0	307,284,0,177	1	1	0	2	NA	NA	NA	NA	0	70,64,0,34	1	1	1	0.595867824623	0	2	NA	NA	NA	NA	0	NA	NA	395,378,0,219	1	1	1	0.67000397368	0	2	NA	NA	NA	NA	0	NA	NA	399,360,0,208	1	1	0	0.752876836423	0
chr7_ref_v2	1011	1	A,G	1	0	310,277,0,131	1	1	0	2	NA	NA	NA	NA	0	72,60,0,27	1	1	0	0.534242723806	0	2	NA	NA	NA	NA	0	NA	NA	412,394,0,157	1	1	0	1.16727340724	0	2	NA	NA	NA	NA	0	NA	NA	396,368,0,140	1	1	0	1.12930273147	0
chr7_ref_v2	1016	1	GA,G	0	0	298,274,0,113	1	1	0	2	NA	NA	NA	NA	0	74,62,0,21	1	1	0	0.744952820581	0	2	NA	NA	NA	NA	0	NA	NA	417,394,0,124	1	1	0	1.26237167966	0	2	NA	NA	NA	NA	0	NA	NA	406,375,0,117	1	1	0	1.27083652243	0
chr7_ref_v2	1021	1	G,T	0	0	285,277,0,106	1	1	0	2	NA	NA	NA	NA	0	69,62,1,21	1	1	0	0.875363324017	0	2	NA	NA	NA	NA	0	NA	NA	401,387,0,118	1	1	0	1.04251867428	0	2	NA	NA	NA	NA	0	NA	NA	400,380,1,117	1	1	0	1.04674529086	0
chr7_ref_v2	24059	0	C,A	0	0	321,21,0,72	1	1	0	2	C,C	C,A	0.25	0.401558853141	0	50,11,0,6	1	1	0	4.11676027657	0	2	C,C	C,A	0.25	0.219053566063	0	NA	NA	391,45,0,27	1	1	0	8.87660122782	0	2	C,C	C,A	0.125	0.0373875320716	0	NA	NA	347,49,1,39	1	1	0	7.67952148942	0
chr7_ref_v2	31761	0	A,C	0	0	224,32,0,47	1	1	0	2	A,A	A,C	0.25	0.271933715484	0	43,5,0,12	1	1	0	0.678259114507	0	2	A,A	A,C	0.5	0.207639364778	0	NA	NA	256,77,0,103	1	1	0	6.27676140853	0	2	A,A	A,C	0.5	0.065139302171	0	NA	NA	237,61,0,92	1	1	0	5.26485116776	0
chr7_ref_v2	43267	0	CA,C	1	1	100,49,16,3	1	1	0	2	CA,CA	NA	NA	0.197276690107	0	33,18,6,6	1	1	0	3.18831837581	0	2	CA,CA	CA,C	0.125	0.0837055149391	0	NA	NA	182,68,33,8	1	1	0	1.13599759139	0	2	CA,CA	NA	NA	0.105650566742	0	NA	NA	155,72,23,10	1	1	0	1.71820646241	0
chr7_ref_v2	49695	0	A,C	0	0	299,41,0,75	1	1	0	2	A,A	A,C	0.5	0.399599988656	0	36,14,0,10	1	1	0	3.17450478782	0	2	A,A	A,C	0.5	0.415515443962	0	NA	NA	344,121,0,84	1	1	0	17.0923629364	0	2	A,A	A,C	0.25	0.246523999958	0	NA	NA	364,121,0,70	1	1	0	16.8161208179	0
chr7_ref_v2	69353	0	T,TAC	1	1	4,16,52,77	1	1	0	2	TAC,TAC	NA	NA	0.427830548555	0	4,1,15,10	1	1	0	2.6197006659	0	2	TAC,TAC	NA	NA	0.223188170896	0	NA	NA	13,25,93,152	1	1	0	1.35993242683	0	2	TAC,TAC	NA	NA	0.359958695832	0	NA	NA	14,32,83,154	1	1	0	1.71060830065	0
chr7_ref_v2	74005	0	A,C	0	0	239,47,0,135	1	1	0	2	A,C	A,A	0.25	0.232511301318	0	45,26,0,22	1	1	0	6.12925036415	0	2	A,C	A,A	0.5	0.0285733724441	0	NA	NA	265,192,0,65	1	1	0	312.016420021	0	2	A,A	A,C	0.25	0.0119758914597	0	NA	NA	269,168,0,76	1	1	0	41.3153265545	0
chr7_ref_v2	76710	0	GA,G	1	1	139,120,20,4	1	1	0	2	GA,GA	NA	NA	0.039231776611	0	36,32,5,5	1	1	0	2.42139525364	0	2	GA,GA	GA,G	0.125	0.121088032462	0	NA	NA	202,192,20,19	1	1	0	4.7970985776	0	2	GA,GA	NA	NA	0.0222375156537	0	NA	NA	194,196,19,14	1	1	0	2.55738054138	0
chr7_ref_v2	79003	0	GTA,G	1	1	22,27,3,6	1	1	1	2	GTA,GTA	NA	NA	0.254194559687	0	15,17,3,4	1	1	0	0.537410833148	0	2	GTA,GTA	NA	NA	0.126189613151	0	NA	NA	27,44,10,7	1	1	1	1.81880077335	0	2	GTA,GTA	NA	NA	0.0776566580122	0	NA	NA	38,35,8,9	1	1	1	1.05218743911	0
chr7_ref_v2	138549	0	C,A	1	0	208,25,1,31	1	1	0	2	C,C	C,A	0.25	0.0393924017107	0	27,21,0,2	1	1	0	11.0949851222	0	2	C,C	C,A	0.125	0.0645385211376	0	NA	NA	271,188,0,14	1	1	0	315.151100979	0	2	C,C	C,A	0.125	0.712949807856	0	NA	NA	275,179,0,12	1	1	0	313.922508785	0
chr7_ref_v2	140314	0	TA,T	1	1	24,17,4,6	1	1	0	2	TA,TA	NA	NA	0.0170883587307	0	7,9,0,1	1	0	0	1.16050080065	0	2	NA	NA	NA	NA	0	NA	NA	29,24,9,13	1	1	0	1.34128560762	0	2	TA,TA	TA,T	0.125	0.0678546424729	0	NA	NA	43,18,5,14	1	1	0	1.10185295591	0
chr7_ref_v2	154580	0	TA,T	1	1	70,62,14,16	1	1	0	2	TA,TA	TA,T	0.125	0.10119778756	0	23,14,4,3	1	1	0	0.846477609486	0	2	TA,TA	NA	NA	0.164300022701	0	NA	NA	85,113,28,19	1	1	0	2.18574581341	0	2	TA,TA	NA	NA	0.0800309988322	0	NA	NA	111,97,25,20	1	1	0	0.570081489382	0
chr7_ref_v2	156116	0	GTA,G	1	1	19,40,2,3	1	1	1	2	GTA,GTA	NA	NA	0.977024804369	0	17,19,7,7	1	1	0	3.96802655501	0	2	GTA,GTA	GTA,G	0.25	0.00455222986493	0	NA	NA	38,61,7,14	1	1	1	3.03753750364	0	2	GTA,GTA	NA	NA	0.000466547444355	0	NA	NA	34,55,5,11	1	1	1	2.09368904914	0
chr7_ref_v2	159066	0	A,C	0	0	193,46,0,50	1	1	0	2	A,A	A,C	0.25	0.401272229848	0	27,10,0,4	1	1	0	1.06284543281	0	2	A,A	A,C	0.25	0.0555698511548	0	NA	NA	257,193,1,52	1	1	0	34.3113847733	0	2	A,A	A,C	0.25	0.193045520157	0	NA	NA	234,143,0,38	1	1	0	20.833648125	0
chr7_ref_v2	167251	0	CAA,C,CA	1	1	29,72,5,13,6,11	1	1	0	2	CAA,CAA	CAA,C	0.25	0.514056436297	1	10,14,2,5,1,2	1	1	0	0.797495026386	0	2	CAA,CAA	CAA,C	0.5	1.08104462364	0	NA	NA	56,105,6,12,8,26	1	1	0	1.6463743653	0	2	CAA,CAA	CAA,C	0.25	0.654597922809	1	NA	NA	41,95,11,13,12,19	1	1	0	1.09736636976	0
chr7_ref_v2	167623	0	C,CAA	1	1	53,14,24,24	1	1	0	2	C,CAA	C,C	0.125	0.0821771802022	0	13,3,3,11	1	1	0	1.5208600994	0	2	C,CAA	C,C	0.125	0.117783035656	0	NA	NA	73,43,25,24	1	1	0	6.17385828353	0	2	C,CAA	C,C	0.5	0.236842395672	0	NA	NA	76,26,24,18	1	1	0	2.07974782277	0
chr7_ref_v2	190779	0	GA,G	1	1	103,145,5,8	1	1	0	2	GA,GA	NA	NA	0.858611526791	0	27,28,2,8	1	1	0	3.48774168634	0	2	GA,GA	GA,G	0.125	0.149061015731	0	NA	NA	172,183,19,21	1	1	0	4.20355042516	0	2	GA,GA	NA	NA	0.217169552654	0	NA	NA	160,211,22,19	1	1	0	4.89158240813	0
chr7_ref_v2	213939	0	A,C	1	0	122,36,0,47	1	1	0	2	A,A	A,C	0.5	0.092781733451	0	32,11,0,13	1	1	0	0.435146290321	0	2	A,A	A,C	0.5	0.0235304974102	0	NA	NA	214,111,0,31	1	1	0	10.9979019866	0	2	A,A	A,C	0.25	0.372179130475	0	NA	NA	169,109,0,38	1	1	0	13.1286848514	0
chr7_ref_v2	270312	0	A,ATG	1	1	4,3,103,100	1	1	0	2	ATG,ATG	A,ATG	0.125	0.795824070083	0	3,1,35,37	1	1	0	0.774497388566	0	2	ATG,ATG	A,ATG	0.125	0.263566682367	0	NA	NA	3,0,182,142	1	1	0	2.20320700527	0	2	ATG,ATG	NA	NA	0.311708051459	0	NA	NA	5,6,158,125	1	1	0	1.22225211453	0
chr7_ref_v2	272292	0	G,GAT	1	1	7,6,45,42	1	1	0	2	GAT,GAT	NA	NA	0.260720095647	0	5,9,16,29	1	1	0	2.2908274743	0	2	GAT,GAT	G,GAT	0.25	0.100534335354	0	NA	NA	13,14,60,65	1	1	1	1.27136369651	0	2	GAT,GAT	NA	NA	0.154917245394	0	NA	NA	15,14,52,59	1	1	0	1.82574053616	0
chr7_ref_v2	274695	0	C,CTATATATA,CTATATATATA	1	1	0,0,9,9,20,16	1	1	1	2	CTATATATATA,CTATATATATA	CTATATATA,CTATATATATA	0.5	0.184363165135	0	0,2,4,8,9,20	1	1	0	1.98192600466	0	2	CTATATATATA,CTATATATATA	CTATATATA,CTATATATATA	0.25	0.480747383619	0	NA	NA	0,1,12,15,26,33	1	1	1	1.22737982058	0	2	CTATATATATA,CTATATATATA	CTATATATA,CTATATATATA	0.25	0.197822077591	0	NA	NA	0,3,7,17,39,21	1	1	1	1.15056882028	0
chr7_ref_v2	278777	0	C,CT	1	1	0,9,6,24	1	1	0	2	CT,CT	C,CT	0.125	0.0796853704727	0	1,4,1,2	1	0	0	1.67463355218	0	2	NA	NA	NA	NA	0	NA	NA	2,30,6,23	1	1	0	5.26890292572	0	2	C,CT	CT,CT	0.125	0.0208819517842	0	NA	NA	6,29,3,30	1	1	0	4.43760048122	0
chr7_ref_v2	281600	0	AT,A	1	1	84,54,14,10	1	1	0	2	AT,AT	NA	NA	0.113030781863	0	13,19,3,3	1	1	0	1.67337698997	0	2	AT,AT	NA	NA	0.0155494893413	0	NA	NA	115,77,28,15	1	1	0	1.31960990441	0	2	AT,AT	AT,A	0.125	0.12327117247	0	NA	NA	110,73,15,9	1	1	0	0.669491755173	0
chr7_ref_v2	307198	0	TATATGTAC,T	1	0	14,14,1,5	1	1	1	2	TATATGTAC,TATATGTAC	TATATGTAC,T	0.25	0.405465108108	0	11,11,1,2	1	1	0	0.474666983574	0	2	TATATGTAC,TATATGTAC	TATATGTAC,T	0.25	0.0465200156349	0	NA	NA	20,26,8,4	1	1	1	3.56503818171	0	2	TATATGTAC,TATATGTAC	TATATGTAC,T	0.5	0.245122458033	0	NA	NA	34,19,4,5	1	1	1	1.70479280208	0
chr7_ref_v2	307200	0	TATGTAC,T	1	0	9,7,0,7	1	1	1	2	TATGTAC,T	TATGTAC,TATGTAC	0.25	0.182321556794	0	4,5,5,6	1	1	0	3.00144333491	0	2	TATGTAC,T	T,T	0.125	0.0506437328188	0	NA	NA	20,11,5,12	1	1	1	1.2730679741	0	2	TATGTAC,T	TATGTAC,TATGTAC	0.25	0.0899482366629	0	NA	NA	15,9,15,11	1	1	1	8.78524680213	0
chr7_ref_v2	307201	0	ATG,A	1	0	4,17,4,0	1	1	1	2	ATG,ATG	ATG,A	0.5	0.336472236621	0	9,12,1,1	1	1	0	2.27044358966	0	2	ATG,ATG	ATG,A	0.125	0.0264332570682	0	NA	NA	17,26,9,2	1	1	1	2.4787833704	0	2	ATG,ATG	ATG,A	0.5	0.264692554227	0	NA	NA	28,23,6,0	1	1	1	8.32249331832	0
chr7_ref_v2	307206	0	C,T	1	0	4,17,4,0	1	1	1	2	C,C	C,T	0.5	0.336472236621	0	9,12,1,1	1	1	0	2.27044358966	0	2	C,C	C,T	0.125	0.0264332570682	0	NA	NA	17,26,9,2	1	1	1	2.4787833704	0	2	C,C	C,T	0.5	0.264692554227	0	NA	NA	28,23,6,0	1	1	1	8.32249331832	0
chr7_ref_v2	321482	0	CAT,C	1	1	66,56,3,14	1	1	0	2	CAT,CAT	NA	NA	0.154801231191	0	26,18,2,2	1	1	0	0.704130002304	0	2	CAT,CAT	NA	NA	0.0514920289671	0	NA	NA	85,92,7,11	1	1	0	1.56591982653	0	2	CAT,CAT	NA	NA	0.133254335004	0	NA	NA	105,88,9,12	1	1	0	1.38868603157	0
chr7_ref_v2	323385	0	A,T	1	0	35,53,25,0	1	1	0	2	A,A	A,T	0.5	0.120627987789	0	12,5,5,0	1	1	0	1.93462935529	0	2	A,A	A,T	0.5	0.116864340139	0	NA	NA	53,92,47,0	1	1	0	0.621333709262	0	2	A,A	A,T	0.5	0.00692044284457	0	NA	NA	60,85,43,2	1	1	0	0.454474633003	0
chr7_ref_v2	323391	0	C,T	0	0	46,48,13,0	1	1	1	2	C,C	C,T	0.25	0.0496673772658	0	15,6,3,0	1	1	0	1.45209140768	0	2	C,C	C,T	0.25	0.287682072452	0	NA	NA	73,88,17,0	1	1	0	0.91743812898	0	2	C,C	C,T	0.25	0.245122458033	0	NA	NA	71,87,25,1	1	1	0	0.559606618037	0
chr7_ref_v2	326264	0	CA,C	1	1	54,65,16,11	1	1	0	2	CA,CA	NA	NA	0.054490546558	0	28,17,1,5	1	1	0	2.38565129258	0	2	CA,CA	NA	NA	0.733073837083	0	NA	NA	94,98,25,27	1	1	0	1.54295220881	0	2	CA,CA	NA	NA	0.00132457355144	0	NA	NA	84,66,26,17	1	1	0	1.48228912199	0
chr7_ref_v2	364141	0	AT,A	1	1	81,118,13,11	1	1	0	2	AT,AT	AT,A	0.125	0.267012729461	0	25,26,2,2	1	1	0	0.994358085205	0	2	AT,AT	NA	NA	0.215696360263	0	NA	NA	142,150,14,19	1	1	0	2.45736351982	0	2	AT,AT	NA	NA	0.15478053802	0	NA	NA	124,137,14,17	1	1	0	1.76449416078	0
chr7_ref_v2	366773	0	TA,T	1	1	78,50,8,4	1	1	0	2	TA,TA	NA	NA	0.829346440466	0	10,11,0,3	1	1	0	1.76316812124	0	2	TA,TA	NA	NA	0.376398893145	0	NA	NA	86,85,17,16	1	1	0	3.8616623646	0	2	TA,TA	NA	NA	0.337579768038	0	NA	NA	74,67,10,11	1	1	0	2.21959154133	0
chr7_ref_v2	367118	0	A,C	1	0	200,33,0,68	1	1	0	2	A,A	A,C	0.5	0.1183196603	0	36,17,0,15	1	1	0	3.48379766737	0	2	A,A	A,C	0.5	0.0990909026442	0	NA	NA	236,199,0,32	1	1	0	314.98271748	0	2	A,A	A,C	0.125	0.12921173148	0	NA	NA	239,181,0,32	1	1	0	312.819001542	0
chr7_ref_v2	386204	0	T,G	0	0	35,147,48,0	1	1	0	2	T,T	T,G	0.5	0.213574100298	0	7,28,4,0	1	1	1	0.877278685454	0	2	T,T	T,G	0.25	0.0506356159686	0	NA	NA	90,197,38,0	1	1	0	8.77299883773	0	2	T,T	T,G	0.25	0.0500104205747	0	NA	NA	91,200,27,0	1	1	0	10.2944165457	0
chr7_ref_v2	387404	0	T,G	0	0	29,180,54,1	1	1	0	2	T,T	T,G	0.5	0.236388778064	0	13,32,7,0	1	1	0	2.67454517684	0	2	T,T	T,G	0.25	0.218689200965	0	NA	NA	118,274,64,0	1	1	0	18.7590335373	0	2	T,T	T,G	0.25	0.14903557916	0	NA	NA	95,244,66,0	1	1	0	12.437756765	0
chr7_ref_v2	397829	0	GA,G	1	1	27,17,7,14	1	1	0	2	GA,GA	GA,G	0.5	0.193259990332	0	3,1,3,4	1	0	0	1.28631707347	0	2	NA	NA	NA	NA	0	NA	NA	36,29,13,54	1	1	0	6.46527646869	0	2	GA,G	GA,GA	0.125	0.063764223814	0	NA	NA	39,28,15,46	1	1	0	3.92214480423	0
chr7_ref_v2	400545	0	G,GT	1	1	34,16,14,37	1	1	0	2	G,GT	GT,GT	0.125	0.0329280746565	0	10,3,2,4	1	0	0	1.20573244862	0	2	NA	NA	NA	NA	0	NA	NA	46,17,30,66	1	1	0	1.63744537542	0	2	GT,GT	G,GT	0.5	0.0259309835583	0	NA	NA	61,22,21,56	1	1	0	0.879465297824	0
chr7_ref_v2	401681	1	A,AACAACCT	1	0	0,0,2,141	1	1	0	2	NA	NA	NA	NA	0	0,0,6,34	1	1	0	5.59379842518	0	2	NA	NA	NA	NA	0	NA	NA	0,0,2,186	1	1	0	0.32068461198	0	2	NA	NA	NA	NA	0	NA	NA	0,0,1,155	1	1	1	0.459903893495	0
chr7_ref_v2	401686	1	T,A	1	0	0,0,4,143	1	1	0	2	NA	NA	NA	NA	0	0,0,6,33	1	1	0	3.84408454105	0	2	NA	NA	NA	NA	0	NA	NA	0,0,4,192	1	1	0	0.433889776183	0	2	NA	NA	NA	NA	0	NA	NA	0,0,3,161	1	1	1	0.473254720879	0
chr7_ref_v2	423353	0	A,G	0	0	0,0,166,174	1	1	0	2	G,G	NA	NA	0.0	0	0,0,51,39	1	1	0	1.14486949966	0	2	G,G	NA	NA	0.0	0	NA	NA	0,0,267,202	1	1	0	3.75652086061	0	2	G,G	NA	NA	0.0	0	NA	NA	1,0,231,196	1	1	0	1.77307173692	0
chr7_ref_v2	440430	0	C,CA	1	1	70,19,5,15	1	1	0	2	C,C	C,CA	0.25	0.0140256415219	0	9,14,1,1	1	1	0	5.49699420642	0	2	C,C	NA	NA	0.065006226757	0	NA	NA	100,90,8,13	1	1	0	17.3389916693	0	2	C,C	NA	NA	0.149054971528	0	NA	NA	103,86,9,18	1	1	0	14.3531445947	0
chr7_ref_v2	496718	0	T,TA	1	1	5,8,60,67	1	1	0	2	TA,TA	NA	NA	0.189369867085	0	1,0,12,19	1	1	0	0.918961080849	0	2	TA,TA	NA	NA	0.783111352534	0	NA	NA	14,10,97,120	1	1	0	1.28433891623	0	2	TA,TA	NA	NA	0.235774740485	0	NA	NA	17,13,90,104	1	1	0	2.53204974346	0
chr7_ref_v2	530023	0	C,A	1	0	58,69,6,8	1	1	0	2	C,C	C,A	0.25	0.259219607788	0	5,4,0,3	1	0	0	1.77356546479	0	2	NA	NA	NA	NA	0	NA	NA	68,102,17,10	1	1	0	2.34618956401	0	2	C,C	C,A	0.25	0.105948578009	1	NA	NA	69,57,16,20	1	1	0	4.37673974646	0
chr7_ref_v2	531833	0	CAT,C	1	1	25,27,6,4	1	1	1	2	CAT,CAT	NA	NA	0.185548269535	0	15,15,2,4	1	1	0	0.702065190014	0	2	CAT,CAT	NA	NA	0.177720306338	0	NA	NA	45,23,2,6	1	1	1	3.28763062418	0	2	CAT,CAT	NA	NA	0.613584024191	0	NA	NA	28,50,5,3	1	1	1	2.36302599776	0
chr7_ref_v2	535437	1	T,C	1	0	214,5,20,0	1	1	1	2	NA	NA	NA	NA	0	44,4,2,0	1	1	0	1.91301703768	0	2	NA	NA	NA	NA	0	NA	NA	287,11,14,0	1	1	1	1.7031401873	0	2	NA	NA	NA	NA	0	NA	NA	240,7,18,0	1	1	1	0.686617891307	0
chr7_ref_v2	535874	1	A,G	0	0	0,1,0,1	1	0	1	2	NA	NA	NA	NA	0	0,0,0,4	0	0	1	0.0	0	2	NA	NA	NA	NA	0	NA	NA	0,0,0,1	0	0	1	0.0	0	2	NA	NA	NA	NA	0	NA	NA	0,0,0,1	0	0	1	0.0	0
chr7_ref_v2	535875	1	C,T	0	0	0,1,0,1	1	0	1	2	NA	NA	NA	NA	0	0,0,0,4	0	0	1	0.0	0	2	NA	NA	NA	NA	0	NA	NA	0,0,0,1	0	0	1	0.0	0	2	NA	NA	NA	NA	0	NA	NA	0,0,0,1	0	0	1	0.0	0
chr7_ref_v2	535900	1	TC,T	0	0	0,1,0,2	1	0	1	2	NA	NA	NA	NA	0	0,0,0,4	0	0	1	0.0	0	2	NA	NA	NA	NA	0	NA	NA	0,0,0,2	0	0	1	0.0	0	2	NA	NA	NA	NA	0	NA	NA	0,0,0,2	0	0	1	0.0	0
chr7_ref_v2	535905	1	GAATAT,G	0	0	0,0,0,2	0	0	1	2	NA	NA	NA	NA	0	0,0,0,4	0	0	1	0.0	0	2	NA	NA	NA	NA	0	NA	NA	0,0,0,2	0	0	1	0.0	0	2	NA	NA	NA	NA	0	NA	NA	0,0,0,3	0	0	1	0.0	0
chr7_ref_v2	535915	1	A,G	1	0	0,5,0,1	1	0	1	2	NA	NA	NA	NA	0	0,0,0,3	0	0	1	0.0	0	2	NA	NA	NA	NA	0	NA	NA	0,1,0,1	1	0	1	0.54989885408	0	2	NA	NA	NA	NA	0	NA	NA	0,10,0,0	0	0	1	0.0	0
chr7_ref_v2	535953	1	G,A	0	0	0,8,0,8	1	0	1	2	NA	NA	NA	NA	0	0,1,0,2	1	0	1	0.307172704687	0	2	NA	NA	NA	NA	0	NA	NA	0,5,0,7	1	0	1	0.414148684107	0	2	NA	NA	NA	NA	0	NA	NA	0,13,0,0	0	0	1	0.0	0
chr7_ref_v2	535958	1	A,G	1	0	0,19,0,5	1	1	1	2	NA	NA	NA	NA	0	0,4,0,0	0	0	1	0.0	0	2	NA	NA	NA	NA	0	NA	NA	0,14,0,4	1	0	1	0.27210304321	0	2	NA	NA	NA	NA	0	NA	NA	0,21,0,1	1	1	1	1.51675024642	0
chr7_ref_v2	535990	1	C,T	0	0	0,16,0,4	1	1	1	2	NA	NA	NA	NA	0	0,1,0,0	0	0	1	0.0	0	2	NA	NA	NA	NA	0	NA	NA	0,9,0,4	1	0	1	0.607126729722	0	2	NA	NA	NA	NA	0	NA	NA	0,17,0,1	1	0	1	1.07198309321	0
chr7_ref_v2	536022	1	C,A	0	0	0,3,0,0	0	0	1	2	NA	NA	NA	NA	0	0,0,0,0	0	0	1	0.0	0	2	NA	NA	NA	NA	0	NA	NA	0,2,0,1	1	0	1	0.0	0	2	NA	NA	NA	NA	0	NA	NA	0,4,0,0	0	0	1	0.0	0
chr7_ref_v2	536031	1	T,C	1	0	0,2,0,0	0	0	1	2	NA	NA	NA	NA	0	0,0,0,0	0	0	1	0.0	0	2	NA	NA	NA	NA	0	NA	NA	0,2,0,0	0	0	1	0.0	0	2	NA	NA	NA	NA	0	NA	NA	0,1,0,0	0	0	1	0.0	0
chr7_ref_v2	536032	1	A,T	1	0	0,2,0,0	0	0	1	2	NA	NA	NA	NA	0	0,0,0,0	0	0	1	0.0	0	2	NA	NA	NA	NA	0	NA	NA	0,2,0,0	0	0	1	0.0	0	2	NA	NA	NA	NA	0	NA	NA	0,1,0,0	0	0	1	0.0	0
chr7_ref_v2	536044	1	C,T	1	0	0,1,0,0	0	0	1	2	NA	NA	NA	NA	0	0,0,0,0	0	0	1	0.0	0	2	NA	NA	NA	NA	0	NA	NA	0,0,0,0	0	0	1	0.0	0	2	NA	NA	NA	NA	0	NA	NA	0,1,0,0	0	0	1	0.0	0
chr7_ref_v2	536046	1	A,T	1	0	0,1,0,0	0	0	1	2	NA	NA	NA	NA	0	0,0,0,0	0	0	1	0.0	0	2	NA	NA	NA	NA	0	NA	NA	0,0,0,0	0	0	1	0.0	0	2	NA	NA	NA	NA	0	NA	NA	0,1,0,0	0	0	1	0.0	0
chr7_ref_v2	536050	1	A,C	0	0	0,1,0,0	0	0	1	2	NA	NA	NA	NA	0	0,0,0,0	0	0	1	0.0	0	2	NA	NA	NA	NA	0	NA	NA	0,0,0,0	0	0	1	0.0	0	2	NA	NA	NA	NA	0	NA	NA	0,1,0,0	0	0	1	0.0	0
chr7_ref_v2	536075	1	A,C	1	0	0,0,0,1	0	0	1	2	NA	NA	NA	NA	0	0,0,0,0	0	0	1	0.0	0	2	NA	NA	NA	NA	0	NA	NA	0,0,0,0	0	0	1	0.0	0	2	NA	NA	NA	NA	0	NA	NA	0,1,0,0	0	0	1	0.0	0
chr7_ref_v2	536077	1	A,C	1	0	0,0,0,1	0	0	1	2	NA	NA	NA	NA	0	0,0,0,0	0	0	1	0.0	0	2	NA	NA	NA	NA	0	NA	NA	0,0,0,0	0	0	1	0.0	0	2	NA	NA	NA	NA	0	NA	NA	0,1,0,0	0	0	1	0.0	0
chr7_ref_v2	536088	1	G,C	0	0	0,0,0,1	0	0	1	2	NA	NA	NA	NA	0	0,0,0,0	0	0	1	0.0	0	2	NA	NA	NA	NA	0	NA	NA	0,1,0,0	0	0	1	0.0	0	2	NA	NA	NA	NA	0	NA	NA	0,1,0,0	0	0	1	0.0	0
chr7_ref_v2	536089	1	G,A	0	0	0,0,0,1	0	0	1	2	NA	NA	NA	NA	0	0,0,0,0	0	0	1	0.0	0	2	NA	NA	NA	NA	0	NA	NA	0,1,0,0	0	0	1	0.0	0	2	NA	NA	NA	NA	0	NA	NA	0,1,0,0	0	0	1	0.0	0
chr7_ref_v2	540447	1	C,T	0	0	0,0,0,1	0	0	1	2	NA	NA	NA	NA	0	0,0,0,0	0	0	1	0.0	0	2	NA	NA	NA	NA	0	NA	NA	0,0,0,0	0	0	1	0.0	0	2	NA	NA	NA	NA	0	NA	NA	0,0,0,0	0	0	1	0.0	0
chr7_ref_v2	551822	0	T,G	0	0	40,169,52,0	1	1	0	2	T,T	T,G	0.5	0.273430049745	0	13,30,8,0	1	1	0	1.46171279559	0	2	T,T	T,G	0.25	0.381934610698	0	NA	NA	160,209,37,0	1	1	0	32.6958347348	0	2	T,T	T,G	0.25	0.327300335259	0	NA	NA	134,176,41,0	1	1	0	25.9286834376	0
chr7_ref_v2	561821	0	G,C	0	0	10,35,9,11	1	1	1	2	G,G	G,C	0.5	0.287682072452	0	4,2,1,6	1	0	0	2.26361914695	0	2	NA	NA	NA	NA	0	NA	NA	20,38,5,23	1	1	1	1.96590717432	0	2	G,C	G,G	0.25	0.217412876605	0	NA	NA	16,38,9,19	1	1	1	1.05325494702	0
chr7_ref_v2	561830	0	GGT,G	0	0	4,15,9,11	1	1	1	2	GGT,G	NA	NA	0.0512932943876	0	3,2,1,6	1	0	0	1.1778857733	0	2	NA	NA	NA	NA	0	NA	NA	9,14,5,23	1	1	1	2.23409970023	0	2	GGT,G	G,G	0.125	0.0546041340349	0	NA	NA	6,14,9,19	1	1	1	1.23638261446	0
chr7_ref_v2	561837	1	T,TAA	1	0	0,0,8,11	1	0	1	2	NA	NA	NA	NA	0	0,0,1,6	1	0	1	0.955624176757	0	2	NA	NA	NA	NA	0	NA	NA	0,0,5,22	1	1	1	2.15820424854	0	2	NA	NA	NA	NA	0	NA	NA	0,0,9,19	1	1	1	0.727576666214	0
chr7_ref_v2	561839	1	T,A	1	0	0,0,3,3	1	0	1	2	NA	NA	NA	NA	0	0,0,1,2	1	0	1	0.310433955929	0	2	NA	NA	NA	NA	0	NA	NA	0,0,2,8	1	0	1	1.3074059836	0	2	NA	NA	NA	NA	0	NA	NA	0,0,3,10	1	0	1	1.36897201175	0
chr7_ref_v2	573120	1	C,T	1	0	0,0,0,0	0	0	1	2	NA	NA	NA	NA	0	0,0,0,0	0	0	1	0.0	0	2	NA	NA	NA	NA	0	NA	NA	1,0,0,0	0	0	1	0.0	0	2	NA	NA	NA	NA	0	NA	NA	0,0,0,1	0	0	1	0.0	0
chr7_ref_v2	573313	1	T,C	0	0	0,0,0,0	0	0	1	2	NA	NA	NA	NA	0	0,0,0,0	0	0	1	0.0	0	2	NA	NA	NA	NA	0	NA	NA	0,0,0,1	0	0	1	0.0	0	2	NA	NA	NA	NA	0	NA	NA	0,0,0,0	0	0	1	0.0	0
chr7_ref_v2	582519	0	TA,T	1	1	51,52,1,5	1	1	0	2	TA,TA	NA	NA	1.23773625605	0	8,14,1,0	1	1	0	0.912675393158	0	2	TA,TA	NA	NA	1.02751794938	0	NA	NA	74,63,14,14	1	1	0	9.479126962	1	2	TA,TA	NA	NA	0.195497162658	0	NA	NA	78,66,18,8	1	1	0	13.395041014	0
chr7_ref_v2	611733	0	CAT,C	1	1	66,58,6,7	1	1	0	2	CAT,CAT	NA	NA	0.129723276276	0	25,26,7,10	1	1	0	3.28704441462	0	2	CAT,CAT	CAT,C	0.25	0.288058280238	0	NA	NA	75,90,14,12	1	1	0	1.50954555498	0	2	CAT,CAT	CAT,C	0.125	0.177888697746	0	NA	NA	80,92,11,12	1	1	0	1.01557142969	0
chr7_ref_v2	616160	0	AT,A	1	1	83,84,23,16	1	1	0	2	AT,AT	NA	NA	0.150801096669	0	17,10,6,3	1	1	0	0.756383311643	0	2	AT,AT	AT,A	0.125	0.0169623166939	0	NA	NA	126,94,29,19	1	1	0	1.83079875277	0	2	AT,AT	NA	NA	0.13014728245	0	NA	NA	123,104,32,26	1	1	0	0.753910582033	0
chr7_ref_v2	617457	0	T,A	1	0	78,120,92,0	1	1	0	2	T,A	T,T	0.25	0.244841913775	1	6,25,12,0	1	1	0	1.87601949071	0	2	T,A	T,T	0.5	0.229574441645	0	NA	NA	116,155,72,0	1	1	0	3.26566384382	0	2	T,A	T,T	0.5	0.213047091063	1	NA	NA	104,145,73,0	1	1	0	2.2702151072	0
chr7_ref_v2	639662	0	G,GAAAAAAAAAAAAAAAA	1	1	0,0,7,23	1	1	0	2	GAAAAAAAAAAAAAAAA,GAAAAAAAAAAAAAAAA	NA	NA	0.0	0	0,0,4,6	1	0	0	0.764134752702	0	2	NA	NA	NA	NA	0	NA	NA	1,4,10,37	1	1	0	1.06062101607	0	2	GAAAAAAAAAAAAAAAA,GAAAAAAAAAAAAAAAA	G,GAAAAAAAAAAAAAAAA	0.25	0.294799540221	0	NA	NA	0,8,11,30	1	1	0	3.79512163454	0
chr7_ref_v2	640606	0	C,CTTTTT	1	1	29,0,2,42	1	1	0	2	C,CTTTTT	CTTTTT,CTTTTT	0.25	0.12783337151	0	1,0,3,4	1	0	0	4.14064374753	0	2	NA	NA	NA	NA	0	NA	NA	57,2,6,63	1	1	0	0.879687314032	0	2	C,CTTTTT	CTTTTT,CTTTTT	0.125	0.0947453675894	0	NA	NA	27,2,3,66	1	1	0	1.60102008816	0
chr7_ref_v2	640637	0	C,A	0	0	52,118,23,0	1	1	0	2	C,C	C,A	0.25	0.011834457647	0	14,23,1,0	1	1	0	1.092487534	0	2	C,C	NA	NA	0.0266682470822	0	NA	NA	91,180,39,0	1	1	0	0.734965011831	0	2	C,C	C,A	0.25	0.0326707822895	0	NA	NA	81,137,16,0	1	1	0	2.36383166271	0
chr7_ref_v2	644776	0	GTA,G	1	1	71,52,6,2	1	1	0	2	GTA,GTA	NA	NA	0.607133881825	0	20,25,1,3	1	1	0	1.54922777114	0	2	GTA,GTA	NA	NA	0.0739648848192	0	NA	NA	67,77,2,3	1	1	1	2.78684510152	0	2	GTA,GTA	NA	NA	1.20785174747	0	NA	NA	77,66,6,7	1	1	0	1.99255528678	0
chr7_ref_v2	653217	0	C,CT	1	1	7,53,7,16	1	1	0	2	C,C	C,CT	0.5	0.00324111800426	0	0,16,1,1	1	0	0	1.79581564426	0	2	NA	NA	NA	NA	0	NA	NA	9,72,1,14	1	1	0	2.08732078555	0	2	C,C	C,CT	0.125	0.159048714674	0	NA	NA	5,83,5,16	1	1	0	2.41086346094	0
chr7_ref_v2	663324	0	A,C	0	0	209,33,0,49	1	1	0	2	A,A	A,C	0.25	0.368995428327	0	47,12,0,13	1	1	0	0.976173231482	0	2	A,A	A,C	0.5	0.339867825622	0	NA	NA	262,157,0,50	1	1	0	37.4307584241	0	2	A,A	A,C	0.25	0.160135138142	0	NA	NA	218,139,0,51	1	1	0	34.4046708682	0
chr7_ref_v2	675515	0	AAT,A	1	1	53,100,6,6	1	1	0	2	AAT,AAT	NA	NA	0.10181227907	0	14,33,2,6	1	1	0	1.9104974863	0	2	AAT,AAT	AAT,A	0.25	0.158215990367	0	NA	NA	61,119,5,6	1	1	0	0.531713070937	0	2	AAT,AAT	NA	NA	0.127989133754	0	NA	NA	77,98,6,9	1	1	0	2.06755162617	0
chr7_ref_v2	676330	0	A,AT	1	1	30,44,11,1	1	1	0	2	A,A	A,AT	0.125	0.0479057538644	0	11,6,1,0	1	0	0	1.74612177263	0	2	NA	NA	NA	NA	0	NA	NA	87,107,9,11	1	1	0	4.50285290316	0	2	A,A	NA	NA	0.0794307204553	0	NA	NA	92,124,10,13	1	1	0	5.41608897459	0
chr7_ref_v2	678059	0	C,T	1	0	99,40,7,111	1	1	0	2	C,T	C,C	0.125	0.0875251196159	0	28,5,2,16	1	1	0	1.98537233058	0	2	C,T	C,C	0.25	0.0953101798043	0	NA	NA	135,79,14,134	1	1	0	3.04375358197	0	2	C,T	C,C	0.125	0.117449312977	0	NA	NA	110,75,15,120	1	1	0	3.94539193984	0
chr7_ref_v2	699989	0	A,AT	1	1	11,38,0,17	1	1	0	2	A,A	A,AT	0.5	0.0281597312854	0	4,7,0,3	1	0	0	0.727131835143	0	2	NA	NA	NA	NA	0	NA	NA	18,52,0,35	1	1	0	1.3004339586	0	2	A,AT	A,A	0.25	0.0332274597958	0	NA	NA	14,37,2,24	1	1	0	0.938931959637	0
chr7_ref_v2	707177	0	C,T	0	0	8,11,0,5	1	1	1	2	C,C	C,T	0.5	0.0540672212703	0	6,0,0,1	1	0	1	2.41408936618	0	2	NA	NA	NA	NA	0	NA	NA	19,11,0,9	1	1	1	1.50170252733	0	2	C,C	C,T	0.5	0.0506356159686	0	NA	NA	15,16,0,4	1	1	1	0.85405579714	0
chr7_ref_v2	707183	0	G,GTTCCA	1	0	2,4,0,5	1	0	1	2	NA	NA	NA	NA	0	1,0,0,1	1	0	1	0.507515316746	0	2	NA	NA	NA	NA	0	NA	NA	8,7,0,9	1	1	1	1.25847682376	0	2	G,GTTCCA	G,G	0.25	0.105360515658	0	NA	NA	5,4,0,4	1	0	1	1.16482636853	0
chr7_ref_v2	707185	1	G,T	1	0	0,2,0,4	1	0	1	2	NA	NA	NA	NA	0	0,0,0,1	0	0	1	0.0	0	2	NA	NA	NA	NA	0	NA	NA	0,1,0,17	1	0	1	2.27652397785	0	2	NA	NA	NA	NA	0	NA	NA	0,2,0,9	1	0	1	0.639686704238	0
chr7_ref_v2	709474	1	A,C	0	0	0,0,0,0	0	0	1	2	NA	NA	NA	NA	0	0,0,0,0	0	0	1	0.0	0	2	NA	NA	NA	NA	0	NA	NA	0,0,0,0	0	0	1	0.0	0	2	NA	NA	NA	NA	0	NA	NA	0,0,1,0	0	0	1	0.0	0
chr7_ref_v2	710879	1	C,G	1	0	0,0,0,0	0	0	1	2	NA	NA	NA	NA	0	0,0,0,0	0	0	1	0.0	0	2	NA	NA	NA	NA	0	NA	NA	0,0,0,0	0	0	1	0.0	0	2	NA	NA	NA	NA	0	NA	NA	0,0,1,1	1	0	1	0.0	0
chr7_ref_v2	711008	1	G,GTCC	0	0	0,0,0,0	0	0	1	2	NA	NA	NA	NA	0	0,0,0,0	0	0	1	0.0	0	2	NA	NA	NA	NA	0	NA	NA	0,0,0,1	0	0	1	0.0	0	2	NA	NA	NA	NA	0	NA	NA	0,0,0,1	0	0	1	0.0	0
chr7_ref_v2	711009	1	A,ACGCTT	0	0	0,0,0,0	0	0	1	2	NA	NA	NA	NA	0	0,0,0,0	0	0	1	0.0	0	2	NA	NA	NA	NA	0	NA	NA	0,0,0,1	0	0	1	0.0	0	2	NA	NA	NA	NA	0	NA	NA	0,0,0,1	0	0	1	0.0	0
chr7_ref_v2	711011	1	C,CATG	0	0	0,0,0,0	0	0	1	2	NA	NA	NA	NA	0	0,0,0,0	0	0	1	0.0	0	2	NA	NA	NA	NA	0	NA	NA	0,0,1,1	1	0	1	0.0	0	2	NA	NA	NA	NA	0	NA	NA	0,0,0,1	0	0	1	0.0	0
chr7_ref_v2	711016	1	C,A	1	0	0,0,0,0	0	0	1	2	NA	NA	NA	NA	0	0,0,0,0	0	0	1	0.0	0	2	NA	NA	NA	NA	0	NA	NA	0,0,1,1	1	0	1	0.0	0	2	NA	NA	NA	NA	0	NA	NA	0,0,0,1	0	0	1	0.0	0
chr7_ref_v2	711018	1	T,TGCAACCAC	0	0	0,0,0,0	0	0	1	2	NA	NA	NA	NA	0	0,0,0,0	0	0	1	0.0	0	2	NA	NA	NA	NA	0	NA	NA	0,0,1,1	1	0	1	0.0	0	2	NA	NA	NA	NA	0	NA	NA	0,0,0,1	0	0	1	0.0	0
chr7_ref_v2	711019	1	T,TCCCC	0	0	0,0,0,0	0	0	1	2	NA	NA	NA	NA	0	0,0,0,0	0	0	1	0.0	0	2	NA	NA	NA	NA	0	NA	NA	0,0,1,0	0	0	1	0.0	0	2	NA	NA	NA	NA	0	NA	NA	0,0,0,1	0	0	1	0.0	0
chr7_ref_v2	711021	1	C,T	1	0	0,0,0,0	0	0	1	2	NA	NA	NA	NA	0	0,0,0,0	0	0	1	0.0	0	2	NA	NA	NA	NA	0	NA	NA	0,0,1,0	0	0	1	0.0	0	2	NA	NA	NA	NA	0	NA	NA	0,0,0,1	0	0	1	0.0	0
chr7_ref_v2	715630	0	GA,G	1	1	130,116,15,20	1	1	0	2	GA,GA	NA	NA	0.139884387469	0	19,19,0,4	1	1	0	0.540859570617	0	2	GA,GA	NA	NA	0.0704195759006	0	NA	NA	206,163,23,13	1	1	0	1.6230016657	0	2	GA,GA	NA	NA	0.361208922876	0	NA	NA	186,168,16,21	1	1	0	0.764818699215	0
chr7_ref_v2	717966	0	T,G	0	0	22,260,87,0	1	1	0	2	T,T	T,G	0.5	0.0659579677918	0	7,37,6,0	1	1	0	1.9627410864	0	2	T,T	T,G	0.25	0.119026706422	0	NA	NA	82,303,47,0	1	1	0	21.7478509811	0	2	T,T	T,G	0.25	0.136132174325	0	NA	NA	85,294,56,3	1	1	0	22.5856813876	0
chr7_ref_v2	733023	0	AT,A	1	1	62,35,18,19	1	1	0	2	AT,AT	AT,A	0.25	0.00520280158706	0	10,13,8,2	1	1	0	1.42174573633	0	2	AT,AT	AT,A	0.25	0.0723315852979	0	NA	NA	60,63,39,30	1	1	0	2.56828636095	0	2	AT,AT	AT,A	0.5	0.161241737976	0	NA	NA	72,63,49,34	1	1	0	3.89877488838	0
chr7_ref_v2	736467	0	T,TA	1	1	43,54,5,8	1	1	0	2	T,T	T,TA	0.125	0.142697423761	0	18,24,4,3	1	1	0	0.755660396737	0	2	T,T	T,TA	0.125	0.102895151489	0	NA	NA	99,87,20,20	1	1	0	2.56302230915	0	2	T,T	T,TA	0.25	0.0110575190338	0	NA	NA	88,64,13,14	1	1	0	2.4784290936	0
chr7_ref_v2	742071	0	CT,C,CTTTTTTTTTTTT	1	1	12,18,10,5,6,72	1	1	0	2	CT,CTTTTTTTTTTTT	C,CTTTTTTTTTTTT	0.125	0.758771907923	0	4,3,2,1,1,13	1	1	0	0.711752571542	0	2	CT,CTTTTTTTTTTTT	CTTTTTTTTTTTT,CTTTTTTTTTTTT	0.125	0.371902407848	0	NA	NA	33,33,28,25,3,58	1	1	0	8.75642240952	0	2	CT,CTTTTTTTTTTTT	CT,C	0.25	0.441604085142	1	NA	NA	24,33,20,23,2,62	1	1	0	7.2314942279	0
chr7_ref_v2	765688	0	GA,G	1	1	83,112,15,13	1	1	0	2	GA,GA	NA	NA	0.149072813524	0	30,32,4,7	1	1	0	0.896726362601	0	2	GA,GA	GA,G	0.125	0.173552035739	0	NA	NA	135,148,25,18	1	1	0	1.17992819734	0	2	GA,GA	NA	NA	0.0818220007583	0	NA	NA	147,122,18,16	1	1	0	4.48712152064	0
chr7_ref_v2	767572	0	A,C	0	0	176,50,0,86	1	1	0	2	A,A	A,C	0.5	0.14398540805	0	41,18,0,9	1	1	0	2.25658090906	0	2	A,A	A,C	0.25	0.170957798144	0	NA	NA	243,159,0,60	1	1	0	23.2746982302	0	2	A,A	A,C	0.25	0.0603319246096	0	NA	NA	225,148,0,62	1	1	0	21.0230749208	0
chr7_ref_v2	776015	0	T,G	1	0	50,155,64,0	1	1	0	2	T,T	T,G	0.5	0.0500104205747	0	15,40,5,0	1	1	0	1.79290532566	0	2	T,T	T,G	0.25	0.269663566949	0	NA	NA	115,227,52,0	1	1	0	7.40731426755	0	2	T,T	T,G	0.25	0.0813913255448	0	NA	NA	106,204,56,0	1	1	0	6.44229243037	0
chr7_ref_v2	802540	0	C,G	1	0	165,192,0,0	1	1	0	2	C,C	NA	NA	0.0	0	37,41,0,0	1	1	0	0.393986336696	0	2	C,C	NA	NA	0.0	0	NA	NA	221,242,0,0	1	1	0	0.579772128108	0	2	C,C	NA	NA	0.0	0	NA	NA	78,93,100,114	1	1	0	396.417854689	1
chr7_ref_v2	805360	0	A,C	0	0	218,18,0,80	1	1	0	2	A,A	A,C	0.5	0.0292296383149	0	31,4,0,14	1	1	0	0.52618271631	0	2	A,A	A,C	0.5	0.251314428281	0	NA	NA	279,42,0,44	1	1	0	7.33531153417	0	2	A,A	A,C	0.25	0.0188684843044	0	NA	NA	254,38,1,46	1	1	0	5.62746017491	0
chr7_ref_v2	807779	0	CA,C,CAAA	1	1	9,10,13,5,19,14	1	1	0	2	CA,CAAA	C,CAAA	0.5	0.289579145544	0	6,0,7,1,4,6	1	1	0	1.22527158436	0	2	CA,CAAA	C,CAAA	0.5	0.642455007303	0	NA	NA	24,19,15,24,14,17	1	1	0	6.08857545299	0	2	CA,CAAA	CA,C	0.5	0.198463783904	1	NA	NA	18,16,22,16,15,12	1	1	0	2.92180560849	0
chr7_ref_v2	808300	0	CTA,C,CTATA	1	1	34,46,7,7,3,9	1	1	0	2	CTA,CTA	CTA,CTATA	0.125	0.316717547236	0	16,22,3,4,3,2	1	1	0	0.775860712164	0	2	CTA,CTA	CTA,CTATA	0.125	0.353737798539	0	NA	NA	48,50,5,4,3,11	1	1	1	1.33838707523	0	2	CTA,CTA	CTA,CTATA	0.125	0.89785557366	0	NA	NA	52,62,3,3,2,4	1	1	0	2.16243379472	0
chr7_ref_v2	811827	1	G,C	0	0	0,0,0,0	0	0	1	2	NA	NA	NA	NA	0	0,0,0,0	0	0	1	0.0	0	2	NA	NA	NA	NA	0	NA	NA	0,0,0,0	0	0	1	0.0	0	2	NA	NA	NA	NA	0	NA	NA	0,0,0,1	0	0	1	0.0	0
chr7_ref_v2	811828	1	G,T	0	0	0,0,0,0	0	0	1	2	NA	NA	NA	NA	0	0,0,0,0	0	0	1	0.0	0	2	NA	NA	NA	NA	0	NA	NA	0,0,0,0	0	0	1	0.0	0	2	NA	NA	NA	NA	0	NA	NA	0,0,0,1	0	0	1	0.0	0
chr7_ref_v2	811829	1	A,T	0	0	0,0,0,0	0	0	1	2	NA	NA	NA	NA	0	0,0,0,0	0	0	1	0.0	0	2	NA	NA	NA	NA	0	NA	NA	0,0,0,0	0	0	1	0.0	0	2	NA	NA	NA	NA	0	NA	NA	0,0,0,1	0	0	1	0.0	0
chr7_ref_v2	811851	1	A,C	1	0	0,0,0,0	0	0	1	2	NA	NA	NA	NA	0	0,0,0,0	0	0	1	0.0	0	2	NA	NA	NA	NA	0	NA	NA	0,0,0,0	0	0	1	0.0	0	2	NA	NA	NA	NA	0	NA	NA	0,0,0,1	0	0	1	0.0	0
chr7_ref_v2	811852	1	T,C	1	0	0,0,0,0	0	0	1	2	NA	NA	NA	NA	0	0,0,0,0	0	0	1	0.0	0	2	NA	NA	NA	NA	0	NA	NA	0,0,0,0	0	0	1	0.0	0	2	NA	NA	NA	NA	0	NA	NA	0,0,0,1	0	0	1	0.0	0
chr7_ref_v2	811860	1	T,C	1	0	0,0,0,0	0	0	1	2	NA	NA	NA	NA	0	0,0,0,0	0	0	1	0.0	0	2	NA	NA	NA	NA	0	NA	NA	0,0,0,0	0	0	1	0.0	0	2	NA	NA	NA	NA	0	NA	NA	0,0,0,1	0	0	1	0.0	0
chr7_ref_v2	815221	1	C,T	1	0	0,0,0,0	0	0	1	2	NA	NA	NA	NA	0	0,0,0,0	0	0	1	0.0	0	2	NA	NA	NA	NA	0	NA	NA	0,0,0,0	0	0	1	0.0	0	2	NA	NA	NA	NA	0	NA	NA	0,0,1,1	1	0	1	0.0	0
chr7_ref_v2	815225	1	A,C	1	0	0,0,0,0	0	0	1	2	NA	NA	NA	NA	0	0,0,0,0	0	0	1	0.0	0	2	NA	NA	NA	NA	0	NA	NA	0,0,0,0	0	0	1	0.0	0	2	NA	NA	NA	NA	0	NA	NA	0,0,1,1	1	0	1	0.0	0
chr7_ref_v2	815265	1	G,A	0	0	0,0,0,0	0	0	1	2	NA	NA	NA	NA	0	0,0,0,0	0	0	1	0.0	0	2	NA	NA	NA	NA	0	NA	NA	0,0,0,0	0	0	1	0.0	0	2	NA	NA	NA	NA	0	NA	NA	0,0,1,1	1	0	1	0.0	0
chr7_ref_v2	815273	1	C,A	0	0	0,0,0,0	0	0	1	2	NA	NA	NA	NA	0	0,0,0,0	0	0	1	0.0	0	2	NA	NA	NA	NA	0	NA	NA	0,0,0,0	0	0	1	0.0	0	2	NA	NA	NA	NA	0	NA	NA	0,0,1,1	1	0	1	0.0	0
chr7_ref_v2	815290	1	A,C	1	0	0,0,0,0	0	0	1	2	NA	NA	NA	NA	0	0,0,0,0	0	0	1	0.0	0	2	NA	NA	NA	NA	0	NA	NA	0,0,0,0	0	0	1	0.0	0	2	NA	NA	NA	NA	0	NA	NA	0,0,1,1	1	0	1	0.0	0
chr7_ref_v2	815301	1	A,C	1	0	0,0,0,0	0	0	1	2	NA	NA	NA	NA	0	0,0,0,0	0	0	1	0.0	0	2	NA	NA	NA	NA	0	NA	NA	0,0,0,0	0	0	1	0.0	0	2	NA	NA	NA	NA	0	NA	NA	0,0,0,1	0	0	1	0.0	0
chr7_ref_v2	815303	1	A,T	1	0	0,0,0,0	0	0	1	2	NA	NA	NA	NA	0	0,0,0,0	0	0	1	0.0	0	2	NA	NA	NA	NA	0	NA	NA	0,0,0,0	0	0	1	0.0	0	2	NA	NA	NA	NA	0	NA	NA	0,0,0,1	0	0	1	0.0	0
chr7_ref_v2	815307	1	C,T	0	0	0,0,0,0	0	0	1	2	NA	NA	NA	NA	0	0,0,0,0	0	0	1	0.0	0	2	NA	NA	NA	NA	0	NA	NA	0,0,0,0	0	0	1	0.0	0	2	NA	NA	NA	NA	0	NA	NA	0,0,0,1	0	0	1	0.0	0
chr7_ref_v2	815309	1	G,A	0	0	0,0,0,0	0	0	1	2	NA	NA	NA	NA	0	0,0,0,0	0	0	1	0.0	0	2	NA	NA	NA	NA	0	NA	NA	0,0,0,0	0	0	1	0.0	0	2	NA	NA	NA	NA	0	NA	NA	0,0,0,1	0	0	1	0.0	0
chr7_ref_v2	817772	1	T,A	0	0	0,0,0,0	0	0	1	2	NA	NA	NA	NA	0	0,0,0,0	0	0	1	0.0	0	2	NA	NA	NA	NA	0	NA	NA	0,0,1,1	1	0	1	0.0	0	2	NA	NA	NA	NA	0	NA	NA	0,0,0,0	0	0	1	0.0	0
chr7_ref_v2	817790	1	C,A	1	0	0,0,0,0	0	0	1	2	NA	NA	NA	NA	0	0,0,0,0	0	0	1	0.0	0	2	NA	NA	NA	NA	0	NA	NA	0,0,1,1	1	0	1	0.0	0	2	NA	NA	NA	NA	0	NA	NA	0,0,0,0	0	0	1	0.0	0
chr7_ref_v2	817802	1	T,C	0	0	0,0,0,0	0	0	1	2	NA	NA	NA	NA	0	0,0,0,0	0	0	1	0.0	0	2	NA	NA	NA	NA	0	NA	NA	0,0,1,1	1	0	1	0.0	0	2	NA	NA	NA	NA	0	NA	NA	0,0,0,0	0	0	1	0.0	0
chr7_ref_v2	817805	1	A,C	0	0	0,0,0,0	0	0	1	2	NA	NA	NA	NA	0	0,0,0,0	0	0	1	0.0	0	2	NA	NA	NA	NA	0	NA	NA	0,0,1,1	1	0	1	0.0	0	2	NA	NA	NA	NA	0	NA	NA	0,0,0,0	0	0	1	0.0	0
chr7_ref_v2	817808	1	A,G	0	0	0,0,0,0	0	0	1	2	NA	NA	NA	NA	0	0,0,0,0	0	0	1	0.0	0	2	NA	NA	NA	NA	0	NA	NA	0,0,1,1	1	0	1	0.0	0	2	NA	NA	NA	NA	0	NA	NA	0,0,0,0	0	0	1	0.0	0
chr7_ref_v2	817839	1	TTA,T	1	0	0,0,0,0	0	0	1	2	NA	NA	NA	NA	0	0,0,0,0	0	0	1	0.0	0	2	NA	NA	NA	NA	0	NA	NA	0,0,0,1	0	0	1	0.0	0	2	NA	NA	NA	NA	0	NA	NA	0,0,0,0	0	0	1	0.0	0
chr7_ref_v2	817845	1	G,T	1	0	0,0,0,0	0	0	1	2	NA	NA	NA	NA	0	0,0,0,0	0	0	1	0.0	0	2	NA	NA	NA	NA	0	NA	NA	0,0,0,1	0	0	1	0.0	0	2	NA	NA	NA	NA	0	NA	NA	0,0,0,0	0	0	1	0.0	0
chr7_ref_v2	818266	1	A,G	1	0	0,0,0,0	0	0	1	2	NA	NA	NA	NA	0	0,0,0,0	0	0	1	0.0	0	2	NA	NA	NA	NA	0	NA	NA	0,0,1,1	1	0	1	0.0	0	2	NA	NA	NA	NA	0	NA	NA	0,0,0,0	0	0	1	0.0	0
chr7_ref_v2	818269	1	G,A	0	0	0,0,0,0	0	0	1	2	NA	NA	NA	NA	0	0,0,0,0	0	0	1	0.0	0	2	NA	NA	NA	NA	0	NA	NA	0,0,1,1	1	0	1	0.0	0	2	NA	NA	NA	NA	0	NA	NA	0,0,0,0	0	0	1	0.0	0
chr7_ref_v2	818300	1	T,A	1	0	0,0,0,0	0	0	1	2	NA	NA	NA	NA	0	0,0,0,0	0	0	1	0.0	0	2	NA	NA	NA	NA	0	NA	NA	0,0,1,1	1	0	1	0.0	0	2	NA	NA	NA	NA	0	NA	NA	0,0,0,0	0	0	1	0.0	0
chr7_ref_v2	818309	1	T,A	0	0	0,0,0,0	0	0	1	2	NA	NA	NA	NA	0	0,0,0,0	0	0	1	0.0	0	2	NA	NA	NA	NA	0	NA	NA	0,0,1,1	1	0	1	0.0	0	2	NA	NA	NA	NA	0	NA	NA	0,0,0,0	0	0	1	0.0	0
chr7_ref_v2	818314	1	G,A	0	0	0,0,0,0	0	0	1	2	NA	NA	NA	NA	0	0,0,0,0	0	0	1	0.0	0	2	NA	NA	NA	NA	0	NA	NA	0,0,0,1	0	0	1	0.0	0	2	NA	NA	NA	NA	0	NA	NA	0,0,0,0	0	0	1	0.0	0
chr7_ref_v2	840514	0	GA,G	1	1	93,120,6,16	1	1	0	2	GA,GA	NA	NA	0.180381850439	0	24,25,2,1	1	1	0	0.732925293263	0	2	GA,GA	NA	NA	0.835479338051	0	NA	NA	141,202,12,16	1	1	0	1.00036705973	0	2	GA,GA	NA	NA	0.539457154283	0	NA	NA	147,182,24,18	1	1	0	4.4392782842	0
chr7_ref_v2	848454	0	GA,G,GAA	1	1	17,17,7,6,9,4	1	1	1	2	GA,GAA	GA,G	0.5	0.750487209004	0	11,19,3,7,5,1	1	1	0	1.41237094646	0	2	GA,GA	GA,GAA	0.125	0.327090371485	0	NA	NA	56,42,14,12,13,1	1	1	1	3.01482842259	0	2	GA,GA	NA	NA	0.168801363	0	NA	NA	52,41,6,11,17,3	1	1	1	2.67982069387	0
chr7_ref_v2	856344	0	CA,C	1	1	112,78,11,8	1	1	0	2	CA,CA	NA	NA	0.115420914969	0	26,14,2,1	1	1	0	0.652934050339	0	2	CA,CA	NA	NA	0.260432254105	0	NA	NA	139,125,16,24	1	1	0	3.18441332179	0	2	CA,CA	CA,C	0.125	0.0900982410771	0	NA	NA	151,142,17,14	1	1	0	2.03236309329	0
chr7_ref_v2	910022	0	A,T	0	0	98,60,0,57	1	1	0	2	A,A	A,T	0.5	0.0964602661876	0	48,9,2,6	1	1	0	6.9315627931	0	2	A,A	A,T	0.25	0.0176995770994	0	NA	NA	147,81,5,85	1	1	0	1.8217092087	0	2	A,A	A,T	0.5	0.169076330044	0	NA	NA	148,73,0,81	1	1	0	0.899117710384	0
chr7_ref_v2	910026	0	C,CTT	1	1	2,24,2,28	1	1	0	2	C,CTT	CTT,CTT	0.125	0.10821358464	0	4,5,1,5	1	0	0	3.02416159887	0	2	NA	NA	NA	NA	0	NA	NA	13,31,0,50	1	1	0	4.63110808489	0	2	C,CTT	CTT,CTT	0.125	0.103678429475	0	NA	NA	12,37,1,49	1	1	0	3.68163385846	0
chr7_ref_v2	914842	0	GA,G	1	1	107,144,12,12	1	1	0	2	GA,GA	NA	NA	0.0706068991787	0	38,23,7,0	1	1	0	3.26725758692	0	2	GA,GA	GA,G	0.125	0.235597742773	0	NA	NA	164,165,19,12	1	1	0	2.25154748939	0	2	GA,GA	NA	NA	0.0270437674582	0	NA	NA	142,190,20,13	1	1	0	0.755669443748	0
chr7_ref_v2	949165	0	CTA,C	1	1	52,67,9,10	1	1	0	2	CTA,CTA	NA	NA	0.0186567734212	0	32,28,3,5	1	1	0	1.14977551292	0	2	CTA,CTA	NA	NA	0.0737304943302	0	NA	NA	78,85,10,17	1	1	0	0.729549730902	0	2	CTA,CTA	NA	NA	0.0554411861488	0	NA	NA	79,103,7,14	1	1	0	0.688891810913	0
chr7_ref_v2	959693	0	AAT,A	1	1	46,65,10,10	1	1	0	2	AAT,AAT	NA	NA	0.102229812766	0	21,33,0,9	1	1	0	1.55467474815	0	2	AAT,AAT	AAT,A	0.125	0.161882705147	0	NA	NA	84,105,15,11	1	1	0	0.92308190688	0	2	AAT,AAT	NA	NA	0.130295956087	0	NA	NA	75,86,13,14	1	1	0	1.00994978158	0
chr7_ref_v2	982179	0	G,GAAAAAA,GAAAAAAAAAAAAAAAAA	1	1	0,0,42,4,21,10	1	1	0	2	GAAAAAA,GAAAAAAAAAAAAAAAAA	GAAAAAA,GAAAAAA	0.25	0.116171431762	0	1,0,8,8,3,1	1	1	0	6.10281804826	0	2	GAAAAAA,GAAAAAAAAAAAAAAAAA	GAAAAAA,GAAAAAA	0.5	0.287682072452	0	NA	NA	3,0,91,46,7,5	1	1	0	23.5497927742	0	2	GAAAAAA,GAAAAAA	GAAAAAA,GAAAAAAAAAAAAAAAAA	0.125	0.966123105622	0	NA	NA	0,0,66,35,15,4	1	1	0	17.0752894362	0
chr7_ref_v2	985642	0	A,ATTT,ATTTTT	1	1	0,1,1,5,3,5	1	0	0	2	NA	NA	NA	NA	0	1,0,0,3,1,5	1	0	0	0.687568166071	0	2	NA	NA	NA	NA	0	NA	NA	2,5,2,7,14,3	1	1	0	2.60962085677	0	2	ATTT,ATTTTT	A,ATTTTT	0.5	0.281167391431	0	NA	NA	0,7,1,16,15,7	1	1	0	1.53602143832	0
chr7_ref_v2	987025	0	G,GTT,GTTT	1	1	2,2,5,106,2,16	1	1	0	2	GTT,GTT	GTT,GTTT	0.125	0.885599421709	0	0,0,0,18,0,1	1	0	0	1.10843781945	0	2	NA	NA	NA	NA	0	NA	NA	4,1,41,129,0,12	1	1	0	19.5552859905	0	2	GTT,GTT	NA	NA	1.00098068287	0	NA	NA	1,3,38,146,2,14	1	1	0	15.5420042592	0
chr7_ref_v2	987278	0	GT,G,GTT	1	1	20,33,10,7,7,10	1	1	0	2	GT,GT	GT,GTT	0.25	0.549746825509	0	6,5,0,0,0,0	1	0	0	1.79901508451	0	2	NA	NA	NA	NA	0	NA	NA	66,78,14,26,21,10	1	1	0	2.36827167439	0	2	GT,GT	GT,GTT	0.125	0.191621342272	0	NA	NA	49,56,12,31,15,8	1	1	0	4.8683821539	0
chr7_ref_v2	987610	0	GA,G	1	1	0,0,191,178	1	1	0	2	G,G	NA	NA	0.000390222283171	0	0,0,24,29	1	1	0	0.701648039429	0	2	G,G	NA	NA	0.000623632050971	0	NA	NA	0,2,253,193	1	1	0	1.67640102599	0	2	G,G	NA	NA	0.409530753913	0	NA	NA	0,0,270,198	1	1	0	2.32866696459	0
chr7_ref_v2	987831	0	A,AATATATATATGTATGCATATATAT,AATATATATATGTATGCATATATATAT	1	1	0,0,8,9,19,40	1	1	0	2	AATATATATATGTATGCATATATATAT,AATATATATATGTATGCATATATATAT	AATATATATATGTATGCATATATAT,AATATATATATGTATGCATATATATAT	0.5	0.0579663728614	1	0,0,0,2,11,10	1	1	0	1.95349216117	0	2	AATATATATATGTATGCATATATATAT,AATATATATATGTATGCATATATATAT	AATATATATATGTATGCATATATAT,AATATATATATGTATGCATATATATAT	0.25	0.187793289056	0	NA	NA	0,1,12,12,31,55	1	1	0	0.580546721206	0	2	AATATATATATGTATGCATATATATAT,AATATATATATGTATGCATATATATAT	AATATATATATGTATGCATATATAT,AATATATATATGTATGCATATATATAT	0.5	0.0849050266241	1	NA	NA	0,0,10,11,34,51	1	1	0	1.21805259842	0
chr7_ref_v2	988815	0	CCAG,C	1	1	2,3,140,130	1	1	0	2	C,C	NA	NA	0.933058185773	0	0,1,30,27	1	1	0	0.374524830686	0	2	C,C	NA	NA	0.0158126026615	0	NA	NA	4,2,235,219	1	1	0	0.461308497307	0	2	C,C	NA	NA	1.1099674227	0	NA	NA	1,3,205,214	1	1	0	1.03613827339	0
chr7_ref_v2	989596	0	A,AT	1	1	44,71,5,11	1	1	0	2	A,A	A,AT	0.125	0.135182569522	0	17,27,0,2	1	1	0	0.693578597324	0	2	A,A	NA	NA	0.36033944243	0	NA	NA	103,94,12,18	1	1	0	3.89026408681	0	2	A,A	A,AT	0.125	0.0365586788313	0	NA	NA	85,92,7,10	1	1	0	2.74274505559	0
chr7_ref_v2	996387	0	A,C	0	0	219,67,0,148	1	1	0	2	A,C	A,A	0.25	0.141219881108	1	56,19,0,16	1	1	0	2.55551506945	0	2	A,C	A,A	0.5	0.385662480812	1	NA	NA	269,187,0,106	1	1	0	27.2604254606	0	2	A,C	A,A	0.5	0.351051686384	1	NA	NA	252,182,0,91	1	1	0	29.5125953422	0
chr7_ref_v2	1004428	0	AAT,A	1	1	82,61,12,10	1	1	0	2	AAT,AAT	NA	NA	0.0557744363777	0	34,28,9,3	1	1	0	1.06629504644	0	2	AAT,AAT	AAT,A	0.125	0.117711486833	0	NA	NA	106,94,20,22	1	1	0	1.50748513984	0	2	AAT,AAT	AAT,A	0.125	0.0910447006856	0	NA	NA	104,92,19,20	1	1	0	1.19005407193	0
chr7_ref_v2	1010818	0	CT,C	1	1	103,154,6,22	1	1	0	2	CT,CT	NA	NA	0.201134433243	0	21,31,4,4	1	1	0	1.47398039112	0	2	CT,CT	CT,C	0.125	0.0759675971812	0	NA	NA	146,191,17,32	1	1	0	2.46630671184	0	2	CT,CT	CT,C	0.125	0.131291224286	0	NA	NA	135,192,13,17	1	1	0	1.42416397096	0
chr7_ref_v2	1011724	0	GT,G	1	1	84,92,13,8	1	1	0	2	GT,GT	NA	NA	0.263730920642	0	23,16,2,2	1	1	0	1.0075508776	0	2	GT,GT	NA	NA	0.587741362097	0	NA	NA	115,127,23,21	1	1	0	2.27675824377	0	2	GT,GT	NA	NA	0.00250980782242	0	NA	NA	113,152,19,18	1	1	0	1.18416945889	0
chr7_ref_v2	1021883	0	CT,C	1	1	161,158,12,21	1	1	0	2	CT,CT	NA	NA	0.149322466644	0	46,35,1,4	1	1	0	1.06168982649	0	2	CT,CT	NA	NA	0.455176330897	0	NA	NA	190,210,27,25	1	1	0	2.42379552806	0	2	CT,CT	CT,C	0.125	0.243249420571	0	NA	NA	182,230,22,28	1	1	0	1.74921327393	0
chr7_ref_v2	1043687	0	CAT,C,CATAT	1	1	42,37,12,5,1,1	1	1	1	2	CAT,CAT	NA	NA	1.29009062223	0	16,20,6,7,3,5	1	1	0	4.12793069504	0	2	CAT,CAT	CAT,CATAT	0.125	0.323941938864	0	NA	NA	46,43,8,9,16,35	1	1	1	37.2578723231	1	2	CAT,CATAT	CAT,CAT	0.25	0.152790879098	0	NA	NA	30,30,6,5,0,1	1	1	1	0.583570455499	0
chr7_ref_v2	1073858	0	CA,C	1	1	162,113,17,7	1	1	0	2	CA,CA	NA	NA	0.0207112593561	0	25,23,0,0	1	1	0	1.15479814093	0	2	CA,CA	NA	NA	0.848218919007	0	NA	NA	198,142,16,8	1	1	0	0.569037281383	0	2	CA,CA	NA	NA	0.31586500844	0	NA	NA	215,145,27,12	1	1	0	0.945018984205	0
chr7_ref_v2	1077374	0	A,C	1	0	0,0,0,0	0	0	1	2	NA	NA	NA	NA	0	0,0,0,0	0	0	1	0.0	0	2	NA	NA	NA	NA	0	NA	NA	0,0,1,0	0	0	1	0.0	0	2	NA	NA	NA	NA	0	NA	NA	0,0,0,0	0	0	1	0.0	0
chr7_ref_v2	1077376	0	A,G	1	0	0,0,0,0	0	0	1	2	NA	NA	NA	NA	0	0,0,0,0	0	0	1	0.0	0	2	NA	NA	NA	NA	0	NA	NA	0,0,1,0	0	0	1	0.0	0	2	NA	NA	NA	NA	0	NA	NA	0,0,0,0	0	0	1	0.0	0
chr7_ref_v2	1083988	1	T,G	0	0	51,288,107,0	1	1	0	2	NA	NA	NA	NA	0	8,35,4,0	1	1	0	1.61865693764	0	2	NA	NA	NA	NA	0	NA	NA	79,411,105,1	1	1	0	2.32180677877	0	2	NA	NA	NA	NA	0	NA	NA	52,379,109,0	1	1	0	2.52523363167	0
chr7_ref_v2	1084094	1	T,G	0	0	68,324,87,0	1	1	0	2	NA	NA	NA	NA	0	10,37,7,1	1	1	0	1.70626799607	0	2	NA	NA	NA	NA	0	NA	NA	326,439,58,0	1	1	0	315.712911891	0	2	NA	NA	NA	NA	0	NA	NA	296,406,59,0	1	1	0	313.918742063	0
chr7_ref_v2	1085709	1	A,G	0	0	0,0,0,0	0	0	1	2	NA	NA	NA	NA	0	0,0,0,0	0	0	1	0.0	0	2	NA	NA	NA	NA	0	NA	NA	0,0,1,1	1	0	1	0.0	0	2	NA	NA	NA	NA	0	NA	NA	0,0,0,0	0	0	1	0.0	0
chr7_ref_v2	1085725	1	T,C	0	0	0,0,0,0	0	0	1	2	NA	NA	NA	NA	0	0,0,0,0	0	0	1	0.0	0	2	NA	NA	NA	NA	0	NA	NA	0,0,1,1	1	0	1	0.0	0	2	NA	NA	NA	NA	0	NA	NA	0,0,0,0	0	0	1	0.0	0
chr8_ref_v2	951	1	T,C	0	0	0,0,0,0	0	0	1	2	NA	NA	NA	NA	0	0,0,0,0	0	0	1	0.0	0	2	NA	NA	NA	NA	0	NA	NA	0,0,1,0	0	0	1	0.0	0	2	NA	NA	NA	NA	0	NA	NA	0,0,0,0	0	0	1	0.0	0
chr8_ref_v2	14583	0	G,T	1	0	44,213,91,1	1	1	0	2	G,G	G,T	0.5	0.0713247808219	0	26,49,9,0	1	1	0	6.20592036593	0	2	G,G	G,T	0.25	0.068992871487	0	NA	NA	221,266,18,0	1	1	0	314.743270246	0	2	G,G	G,T	0.125	0.535774942814	0	NA	NA	206,251,19,0	1	1	0	313.64165719	0
chr8_ref_v2	36728	0	G,T	0	0	65,144,45,0	1	1	0	2	G,G	G,T	0.5	0.415080566808	0	14,37,3,0	1	1	0	1.55138280637	0	2	G,G	G,T	0.125	0.177279144093	0	NA	NA	187,216,8,0	1	1	0	22.1938906737	0	2	G,G	G,T	0.125	1.09366178351	0	NA	NA	198,215,10,2	1	1	0	23.8549434348	0
chr8_ref_v2	42836	0	T,G	0	0	76,296,119,0	1	1	0	2	T,T	T,G	0.5	0.032789822823	0	28,76,9,1	1	1	0	4.21814363327	0	2	T,T	T,G	0.125	0.366244394955	0	NA	NA	273,370,32,0	1	1	0	312.377113974	0	2	T,T	T,G	0.125	0.261586961669	0	NA	NA	246,358,38,0	1	1	0	310.784029409	0
chr8_ref_v2	48101	0	GA,G	1	1	179,158,14,8	1	1	0	2	GA,GA	NA	NA	0.639172615082	0	20,29,2,5	1	1	0	2.48000509523	0	2	GA,GA	NA	NA	0.0118185223364	0	NA	NA	267,202,20,24	1	1	0	3.22601001018	0	2	GA,GA	NA	NA	0.40034435182	0	NA	NA	258,219,16,20	1	1	0	1.90898297578	0
chr8_ref_v2	71908	0	CT,C	1	1	87,83,25,17	1	1	0	2	CT,CT	CT,C	0.125	0.0177220654028	0	27,21,1,4	1	1	0	1.21402482828	0	2	CT,CT	NA	NA	0.761055357585	0	NA	NA	163,111,41,29	1	1	0	2.01542189249	0	2	CT,CT	CT,C	0.125	0.131117685854	0	NA	NA	141,124,32,19	1	1	0	1.01231833363	0
chr8_ref_v2	75978	0	AAT,A	1	1	45,41,9,11	1	1	1	2	AAT,AAT	NA	NA	0.0324597044033	0	26,27,10,7	1	1	0	1.17361170696	0	2	AAT,AAT	AAT,A	0.125	0.0569579796842	0	NA	NA	48,60,8,18	1	1	1	1.06879707725	0	2	AAT,AAT	NA	NA	0.127029270753	0	NA	NA	41,59,10,10	1	1	1	1.91684461769	0
chr8_ref_v2	81860	0	C,CAAAA	1	1	13,1,35,31	1	1	0	2	CAAAA,CAAAA	C,CAAAA	0.25	0.395312736644	0	4,1,13,17	1	1	0	0.820969340334	0	2	CAAAA,CAAAA	C,CAAAA	0.25	0.154150679827	0	NA	NA	37,7,31,30	1	1	0	6.98274092034	0	2	C,CAAAA	CAAAA,CAAAA	0.125	0.0753698019741	0	NA	NA	26,5,36,31	1	1	0	3.0850756844	0
chr8_ref_v2	83097	0	T,G	0	0	38,217,47,0	1	1	0	2	T,T	T,G	0.25	0.275847614805	0	13,42,10,0	1	1	0	1.26833437281	0	2	T,T	T,G	0.25	0.336472236621	0	NA	NA	120,282,41,0	1	1	0	16.4334270739	0	2	T,T	T,G	0.25	0.31287232128	0	NA	NA	116,311,47,0	1	1	0	12.4289942231	0
chr8_ref_v2	111530	0	CTA,C	1	1	51,54,16,13	1	1	0	2	CTA,CTA	CTA,C	0.125	0.0446410544575	0	25,22,15,10	1	1	0	1.90752022354	0	2	CTA,CTA	CTA,C	0.5	0.0887511160479	0	NA	NA	64,76,15,17	1	1	1	0.803508591963	0	2	CTA,CTA	NA	NA	0.122246240886	0	NA	NA	58,70,21,9	1	1	1	0.794954855335	0
chr8_ref_v2	125832	0	G,GAA	1	1	18,12,7,17	1	1	0	2	G,GAA	G,G	0.125	0.0281708769667	0	5,4,1,7	1	0	0	0.575005251442	0	2	NA	NA	NA	NA	0	NA	NA	32,41,8,15	1	1	0	5.36147716208	0	2	G,GAA	G,G	0.5	0.0563529365511	0	NA	NA	41,45,6,21	1	1	0	4.88633385393	0
chr8_ref_v2	126150	0	GT,G	1	1	135,96,17,10	1	1	0	2	GT,GT	NA	NA	0.271425163445	0	26,18,2,2	1	1	0	0.434098463703	0	2	GT,GT	NA	NA	0.0680603614571	0	NA	NA	212,189,31,30	1	1	0	2.38266962282	0	2	GT,GT	GT,G	0.125	0.086116155178	0	NA	NA	200,147,24,27	1	1	0	2.41329250206	0
chr8_ref_v2	141525	0	CT,C	1	1	92,105,4,7	1	1	0	2	CT,CT	NA	NA	0.795440594028	0	15,17,3,2	1	1	0	1.61801324701	0	2	CT,CT	NA	NA	0.101430681026	0	NA	NA	145,124,16,21	1	1	0	4.58174059186	0	2	CT,CT	NA	NA	0.0177246842496	0	NA	NA	153,146,16,24	1	1	0	4.48936739784	0
chr8_ref_v2	161791	0	G,T	1	0	24,115,80,0	1	1	0	2	G,T	G,G	0.25	0.0291991546923	0	10,45,6,0	1	1	0	4.48252640854	0	2	G,G	G,T	0.25	0.115512887122	0	NA	NA	74,136,37,0	1	1	0	17.5054407733	0	2	G,G	G,T	0.25	0.236388778064	0	NA	NA	68,139,40,0	1	1	0	14.1252640318	0
chr8_ref_v2	168995	0	T,G	1	0	43,157,43,0	1	1	0	2	T,T	T,G	0.5	0.415515443962	0	3,27,2,0	1	1	0	2.07267691921	0	2	T,T	T,G	0.25	0.356674943939	0	NA	NA	108,216,43,0	1	1	0	7.92244220144	0	2	T,T	T,G	0.25	0.0506437328188	0	NA	NA	107,216,47,0	1	1	0	7.36088656585	0
chr8_ref_v2	176845	0	TA,T	1	1	39,82,6,23	1	1	0	2	TA,TA	TA,T	0.125	0.12518707113	0	3,14,2,4	1	1	0	0.733040504588	0	2	TA,TA	TA,T	0.125	0.0741207305339	0	NA	NA	74,123,25,27	1	1	0	4.63614259117	0	2	TA,TA	NA	NA	0.0603192428383	0	NA	NA	92,104,26,23	1	1	0	5.60533350006	0
chr8_ref_v2	187029	0	G,GA	1	1	3,1,3,10	1	0	0	2	NA	NA	NA	NA	0	1,0,4,5	1	0	0	1.09387576409	0	2	NA	NA	NA	NA	0	NA	NA	12,5,3,19	1	1	0	1.87178672522	0	2	GA,GA	G,GA	0.5	0.131797761079	0	NA	NA	16,2,5,14	1	1	0	3.60445171827	0
chr8_ref_v2	212265	0	CTTTTTTT,C	1	1	0,0,24,139	1	1	0	2	C,C	NA	NA	0.0	0	0,0,5,33	1	1	0	0.34233297712	0	2	C,C	NA	NA	0.0	0	NA	NA	0,4,30,201	1	1	0	1.30459416255	0	2	C,C	NA	NA	0.933458535497	0	NA	NA	1,3,24,167	1	1	0	1.00113973245	0
chr8_ref_v2	214224	0	T,G	0	0	599,19,230,0	1	1	1	2	T,T	T,G	0.5	0.114541541732	0	190,1,27,0	1	1	1	9.4985713732	0	2	T,T	T,G	0.25	0.028460746948	0	NA	NA	1426,149,35,0	1	1	1	317.995399343	1	2	T,T	T,G	0.125	1.0704414117	0	NA	NA	1334,111,47,0	1	1	1	316.153645403	1
chr8_ref_v2	214251	0	T,G	0	0	203,74,163,0	1	1	1	2	T,G	T,T	0.25	0.0133254545971	0	77,10,32,0	1	1	1	5.09358987193	0	2	T,G	T,T	0.5	0.12921173148	0	NA	NA	833,357,71,2	1	1	1	311.813365103	1	2	T,T	T,G	0.125	0.083198943855	0	NA	NA	775,285,56,1	1	1	1	312.762649996	1
chr8_ref_v2	214263	0	C,CT	1	1	88,95,43,24	1	1	1	2	C,C	C,CT	0.5	0.0427020691532	0	28,21,10,3	1	1	1	1.20046675827	0	2	C,C	C,CT	0.25	0.205804413828	0	NA	NA	215,390,49,39	1	1	1	22.7862991658	0	2	C,C	C,CT	0.125	0.0824439753081	0	NA	NA	179,332,43,38	1	1	1	19.2622460855	0
chr8_ref_v2	216130	0	C,T	1	0	0,0,93,0	0	1	1	2	T,T	NA	NA	0.0106952891167	0	0,0,27,0	0	1	0	0.0	0	2	T,T	NA	NA	0.0363676441709	0	NA	NA	0,0,126,0	0	1	1	0.0	0	2	T,T	NA	NA	0.00790517950711	0	NA	NA	0,0,97,0	0	1	1	0.0	0
chr8_ref_v2	229207	0	GA,GAA,G	1	1	5,15,0,15,0,13	1	1	0	2	GA,G	GA,GAA	0.5	0.407517917144	0	2,6,0,0,0,5	1	0	0	1.01778415434	0	2	NA	NA	NA	NA	0	NA	NA	10,41,0,11,6,29	1	1	0	2.28357465452	0	2	GA,G	GA,GA	0.5	0.619211739258	0	NA	NA	7,27,1,10,6,28	1	1	0	2.68203523008	0
chr8_ref_v2	233322	0	GA,G	1	1	80,137,20,14	1	1	0	2	GA,GA	GA,G	0.125	0.00529856400882	0	14,27,2,3	1	1	0	0.506999900203	0	2	GA,GA	NA	NA	0.225700757071	0	NA	NA	97,175,13,15	1	1	0	1.08015881307	0	2	GA,GA	NA	NA	0.0614292227012	0	NA	NA	117,186,12,18	1	1	0	1.22577008436	0
chr8_ref_v2	234761	0	AT,A	1	1	86,111,13,21	1	1	0	2	AT,AT	NA	NA	0.10538743255	0	25,14,3,2	1	1	0	2.33721791867	0	2	AT,AT	NA	NA	0.364597810783	0	NA	NA	112,159,20,36	1	1	0	0.966500573627	0	2	AT,AT	NA	NA	0.125471154271	0	NA	NA	127,164,25,27	1	1	0	0.947345805181	0
chr8_ref_v2	236965	0	T,TAA	1	1	6,6,10,2	1	1	1	2	T,TAA	NA	NA	0.0	0	4,5,5,2	1	0	0	0.487559157583	0	2	NA	NA	NA	NA	0	NA	NA	26,19,10,4	1	1	1	3.18077938744	0	2	T,TAA	T,T	0.5	0.068992871487	0	NA	NA	19,17,12,2	1	1	1	1.86929503174	0
chr8_ref_v2	237743	0	CT,C	1	1	61,71,9,7	1	1	0	2	CT,CT	NA	NA	0.402274096949	0	15,23,5,2	1	1	0	0.894683864318	0	2	CT,CT	NA	NA	0.190968269783	0	NA	NA	91,113,17,21	1	1	0	2.29788929667	0	2	CT,CT	NA	NA	0.162383406301	0	NA	NA	77,102,15,11	1	1	0	0.712588827639	0
chr8_ref_v2	282577	0	CT,C	1	1	57,89,5,14	1	1	0	2	CT,CT	CT,C	0.125	0.190929377626	0	10,26,3,4	1	1	0	0.937606901246	0	2	CT,CT	CT,C	0.125	0.15822579032	0	NA	NA	94,135,13,21	1	1	0	1.24150068521	0	2	CT,CT	CT,C	0.125	0.110390070983	0	NA	NA	100,114,14,14	1	1	0	1.84674061856	0
chr8_ref_v2	289322	0	T,G	0	0	51,71,26,3	1	1	0	2	T,T	T,G	0.5	0.338112926079	0	4,16,6,1	1	1	0	0.939080743142	0	2	T,T	T,G	0.5	0.0487901641694	0	NA	NA	77,98,10,3	1	1	1	2.7172657586	0	2	T,T	T,G	0.125	0.10821358464	0	NA	NA	79,96,17,4	1	1	0	1.71975937397	0
chr8_ref_v2	293083	0	GA,G	1	1	140,109,4,6	1	1	0	2	GA,GA	NA	NA	0.28338064604	0	22,14,2,3	1	1	0	1.58022479988	0	2	GA,GA	GA,G	0.25	0.22908768295	0	NA	NA	178,125,15,15	1	1	0	4.14510354161	0	2	GA,GA	GA,G	0.125	0.00978749831389	0	NA	NA	177,139,18,8	1	1	0	5.10256321736	0
chr8_ref_v2	296649	0	G,C	0	0	188,117,0,0	1	1	0	2	G,G	NA	NA	0.0	0	44,35,0,0	1	1	0	0.807894206861	0	2	G,G	NA	NA	0.0	0	NA	NA	251,139,0,0	1	1	0	0.845347561072	0	2	G,G	NA	NA	0.0	0	NA	NA	120,60,115,58	1	1	0	370.072168738	1
chr8_ref_v2	298822	0	CT,C	1	1	82,67,2,4	1	1	0	2	CT,CT	NA	NA	1.12231897481	0	14,5,1,2	1	1	0	1.33492744231	0	2	CT,CT	NA	NA	0.111901980893	0	NA	NA	114,80,12,15	1	1	0	5.55321894253	0	2	CT,CT	NA	NA	0.00595251035103	0	NA	NA	122,99,8,13	1	1	0	2.71529004563	0
chr8_ref_v2	317572	0	T,G	1	0	31,175,54,0	1	1	0	2	T,T	T,G	0.5	0.221930694889	0	10,38,7,0	1	1	0	1.07831316826	0	2	T,T	T,G	0.25	0.154150679827	0	NA	NA	106,226,78,0	1	1	0	14.4979240864	0	2	T,T	T,G	0.5	0.337074827781	0	NA	NA	91,215,72,0	1	1	0	10.7000291672	0
chr8_ref_v2	340066	0	TTA,T	1	1	27,36,9,3	1	1	0	2	TTA,TTA	NA	NA	0.209967859188	0	15,13,7,3	1	1	0	1.08040877822	0	2	TTA,TTA	TTA,T	0.25	0.10794879233	0	NA	NA	38,40,8,6	1	1	1	0.792968360597	0	2	TTA,TTA	NA	NA	0.203927327699	0	NA	NA	42,50,7,11	1	1	1	2.35827331372	0
chr8_ref_v2	340356	0	G,T	0	0	25,242,32,0	1	1	0	2	G,G	G,T	0.25	0.144830947878	0	11,49,8,0	1	1	0	1.70848789168	0	2	G,G	G,T	0.25	0.0655266635105	0	NA	NA	52,248,33,0	1	1	0	5.14761716246	0	2	G,G	G,T	0.25	0.231511800985	0	NA	NA	51,297,37,0	1	1	0	3.15877689765	0
chr8_ref_v2	361693	0	T,C	1	0	155,33,0,49	1	1	0	2	T,T	T,C	0.5	0.225806668734	0	26,8,0,10	1	1	0	0.586779182904	0	2	T,T	T,C	0.5	0.0298529631497	0	NA	NA	214,85,0,54	1	1	0	6.84587069675	0	2	T,T	T,C	0.25	0.252799760897	0	NA	NA	216,80,0,53	1	1	0	5.58364821307	0
chr8_ref_v2	370551	0	AAT,A	1	1	60,46,6,2	1	1	0	2	AAT,AAT	NA	NA	0.943758886886	0	32,22,3,2	1	1	0	0.598149060882	0	2	AAT,AAT	NA	NA	0.682007248304	0	NA	NA	77,77,8,9	1	1	0	2.48617868982	0	2	AAT,AAT	NA	NA	0.516345141666	0	NA	NA	84,76,9,13	1	1	0	4.65658247681	0
chr8_ref_v2	384617	0	G,T	1	0	21,178,92,1	1	1	0	2	G,T	G,G	0.25	0.249879707805	0	7,32,8,1	1	1	0	1.75565745785	0	2	G,T	G,G	0.5	0.367724780125	0	NA	NA	56,204,31,0	1	1	0	14.5456001917	1	2	G,G	G,T	0.25	0.14903557916	0	NA	NA	56,231,44,0	1	1	0	11.6029468054	1
chr8_ref_v2	387098	0	AT,A	1	1	55,75,16,42	1	1	0	2	AT,AT	AT,A	0.25	0.169760554674	0	14,12,5,12	1	1	0	0.828058556071	0	2	AT,AT	AT,A	0.5	0.0086737458463	0	NA	NA	96,95,35,43	1	1	0	2.2268235077	0	2	AT,AT	AT,A	0.25	0.0840439317235	0	NA	NA	83,75,48,56	1	1	0	6.6477335887	0
chr8_ref_v2	396953	0	GAA,G,GA	1	1	44,53,11,6,16,11	1	1	0	2	GAA,GAA	GAA,G	0.25	0.206836881219	1	11,9,6,8,7,1	1	1	0	4.02318778844	0	2	GAA,G	GAA,GAA	0.25	0.111855564633	0	NA	NA	54,50,16,18,26,38	1	1	0	6.6645158005	0	2	GAA,GA	GAA,G	0.25	0.515153316882	0	NA	NA	53,60,17,20,16,18	1	1	0	3.95539858407	0
chr8_ref_v2	457429	0	A,C	1	0	286,28,0,96	1	1	0	2	A,A	A,C	0.5	0.0760697187368	0	38,8,0,6	1	1	0	2.07088186716	0	2	A,A	A,C	0.25	0.0850370426859	0	NA	NA	345,97,0,49	1	1	0	22.9421886274	0	2	A,A	A,C	0.25	0.233376727594	0	NA	NA	313,99,0,56	1	1	0	24.9980494252	0
chr8_ref_v2	465811	0	C,CTA	1	1	11,24,0,0	1	1	1	2	C,C	NA	NA	0.197423052999	0	8,14,0,0	1	1	0	0.431921887235	0	2	C,C	NA	NA	0.483736752271	0	NA	NA	20,33,0,6	1	1	1	2.25813570154	0	2	C,C	C,CTA	0.125	0.0425963272815	0	NA	NA	17,28,4,2	1	1	1	1.38836082811	0
chr8_ref_v2	475558	0	CA,C,CAA	1	1	36,15,5,5,5,8	1	1	0	2	CA,CA	CA,CAA	0.25	0.187643952716	0	9,7,5,0,0,3	1	1	0	1.80124539263	0	2	CA,CA	CA,CAA	0.25	0.693801302544	0	NA	NA	97,72,21,13,6,11	1	1	0	5.05427494597	0	2	CA,CA	NA	NA	0.132490037755	0	NA	NA	74,57,30,13,10,11	1	1	0	4.71641986781	0
chr8_ref_v2	475940	0	TTATA,T,TTA	1	1	4,4,13,8,61,47	1	1	0	2	TTA,TTA	T,TTA	0.125	0.543713398856	0	1,0,4,4,20,19	1	1	0	0.597887859481	0	2	TTA,TTA	T,TTA	0.125	0.17680200121	0	NA	NA	4,2,10,17,67,92	1	1	1	4.26705650386	0	2	TTA,TTA	T,TTA	0.125	0.334811530082	0	NA	NA	0,3,13,15,72,58	1	1	0	1.36949114848	0
chr8_ref_v2	512220	0	GA,G	1	1	65,95,25,20	1	1	0	2	GA,GA	GA,G	0.125	0.034796319017	0	16,35,4,6	1	1	0	1.28715237076	0	2	GA,GA	NA	NA	0.258863216313	0	NA	NA	116,137,41,31	1	1	0	1.15664380931	0	2	GA,GA	GA,G	0.125	0.122308694315	0	NA	NA	100,138,34,31	1	1	0	0.516652310266	0
chr8_ref_v2	514838	0	CTA,C	1	1	47,30,7,15	1	1	1	2	CTA,CTA	CTA,C	0.125	0.0717143539308	0	20,28,9,8	1	1	0	1.87974765188	0	2	CTA,CTA	CTA,C	0.25	0.108525427256	0	NA	NA	76,62,17,16	1	1	1	1.29140888866	0	2	CTA,CTA	NA	NA	0.0957360156142	0	NA	NA	47,46,9,14	1	1	1	1.70749541146	0
chr8_ref_v2	526396	1	A,C	1	0	0,0,0,17	0	0	1	2	NA	NA	NA	NA	0	0,0,0,1	0	0	1	0.0	0	2	NA	NA	NA	NA	0	NA	NA	0,0,1,16	1	0	1	0.0	0	2	NA	NA	NA	NA	0	NA	NA	0,0,2,29	1	1	1	0.0	0
chr8_ref_v2	526456	1	C,T	0	0	0,0,1,0	0	0	1	2	NA	NA	NA	NA	0	0,0,0,0	0	0	1	0.0	0	2	NA	NA	NA	NA	0	NA	NA	0,0,0,0	0	0	1	0.0	0	2	NA	NA	NA	NA	0	NA	NA	0,0,1,0	0	0	1	0.0	0
chr8_ref_v2	526801	1	C,T	1	0	0,0,1,0	0	0	1	2	NA	NA	NA	NA	0	0,0,0,0	0	0	1	0.0	0	2	NA	NA	NA	NA	0	NA	NA	0,0,0,0	0	0	1	0.0	0	2	NA	NA	NA	NA	0	NA	NA	0,0,0,0	0	0	1	0.0	0
chr8_ref_v2	528061	1	G,A	0	0	0,0,2,19	1	1	1	2	NA	NA	NA	NA	0	2,1,2,0	1	0	1	3.69086836652	0	2	NA	NA	NA	NA	0	NA	NA	1,0,3,11	1	0	1	0.837989359657	0	2	NA	NA	NA	NA	0	NA	NA	3,2,1,23	1	1	1	1.00957692543	0
chr8_ref_v2	531278	0	A,G	1	0	2,2,45,129	1	1	0	2	G,G	NA	NA	0.715875431638	0	0,0,4,19	1	1	1	0.706479749869	0	2	G,G	NA	NA	0.0	0	NA	NA	0,0,49,171	1	1	1	1.49411063781	0	2	G,G	NA	NA	0.0	0	NA	NA	1,2,66,144	1	1	1	1.46018400546	0
chr8_ref_v2	534228	0	T,G	0	0	0,0,0,0	0	0	1	2	NA	NA	NA	NA	0	0,0,0,0	0	0	1	0.0	0	2	NA	NA	NA	NA	0	NA	NA	0,0,1,0	0	0	1	0.0	0	2	NA	NA	NA	NA	0	NA	NA	1,0,0,0	0	0	1	0.0	0
chr8_ref_v2	535611	0	G,C	0	0	0,1,0,0	0	0	1	2	NA	NA	NA	NA	0	1,1,0,0	1	0	1	0.0	0	2	NA	NA	NA	NA	0	NA	NA	0,0,1,0	0	0	1	0.0	0	2	NA	NA	NA	NA	0	NA	NA	0,0,0,0	0	0	1	0.0	0
chr8_ref_v2	535628	0	A,C	0	0	0,1,0,0	0	0	1	2	NA	NA	NA	NA	0	1,1,0,0	1	0	1	0.0	0	2	NA	NA	NA	NA	0	NA	NA	0,0,1,0	0	0	1	0.0	0	2	NA	NA	NA	NA	0	NA	NA	0,1,0,0	0	0	1	0.0	0
chr8_ref_v2	535634	0	A,G	1	0	0,1,0,0	0	0	1	2	NA	NA	NA	NA	0	1,1,0,0	1	0	1	0.0	0	2	NA	NA	NA	NA	0	NA	NA	0,0,1,0	0	0	1	0.0	0	2	NA	NA	NA	NA	0	NA	NA	0,1,0,0	0	0	1	0.0	0
chr8_ref_v2	535659	0	T,A	1	0	0,1,0,0	0	0	1	2	NA	NA	NA	NA	0	1,1,0,0	1	0	1	0.0	0	2	NA	NA	NA	NA	0	NA	NA	0,0,1,0	0	0	1	0.0	0	2	NA	NA	NA	NA	0	NA	NA	0,1,0,0	0	0	1	0.0	0
chr8_ref_v2	535665	0	T,G	0	0	0,1,0,0	0	0	1	2	NA	NA	NA	NA	0	1,1,0,0	1	0	1	0.0	0	2	NA	NA	NA	NA	0	NA	NA	0,0,1,0	0	0	1	0.0	0	2	NA	NA	NA	NA	0	NA	NA	0,1,0,0	0	0	1	0.0	0
chr8_ref_v2	535666	0	T,C	0	0	0,1,0,0	0	0	1	2	NA	NA	NA	NA	0	1,1,0,0	1	0	1	0.0	0	2	NA	NA	NA	NA	0	NA	NA	0,0,1,0	0	0	1	0.0	0	2	NA	NA	NA	NA	0	NA	NA	0,1,0,0	0	0	1	0.0	0
chr8_ref_v2	535667	0	T,C	0	0	0,1,0,0	0	0	1	2	NA	NA	NA	NA	0	1,1,0,0	1	0	1	0.0	0	2	NA	NA	NA	NA	0	NA	NA	0,0,1,0	0	0	1	0.0	0	2	NA	NA	NA	NA	0	NA	NA	0,1,0,0	0	0	1	0.0	0
chr8_ref_v2	543528	0	T,G	0	0	120,0,37,0	1	1	1	2	T,T	T,G	0.5	0.0595920972022	0	35,0,5,0	1	1	1	1.28949334885	0	2	T,T	T,G	0.25	0.210492433761	0	NA	NA	227,0,13,0	1	1	1	14.8997417439	0	2	T,T	T,G	0.125	0.082238098237	0	NA	NA	201,0,13,0	1	1	1	12.3146951682	0
chr8_ref_v2	544171	1	T,C	0	0	0,0,0,0	0	0	1	2	NA	NA	NA	NA	0	0,0,0,0	0	0	1	0.0	0	2	NA	NA	NA	NA	0	NA	NA	0,0,0,0	0	0	1	0.0	0	2	NA	NA	NA	NA	0	NA	NA	0,0,0,0	0	0	1	0.0	0
chr8_ref_v2	544174	1	A,T	0	0	0,0,0,0	0	0	1	2	NA	NA	NA	NA	0	0,0,0,0	0	0	1	0.0	0	2	NA	NA	NA	NA	0	NA	NA	0,0,0,0	0	0	1	0.0	0	2	NA	NA	NA	NA	0	NA	NA	0,0,0,0	0	0	1	0.0	0
chr8_ref_v2	544178	1	T,C	0	0	0,0,0,0	0	0	1	2	NA	NA	NA	NA	0	0,0,0,0	0	0	1	0.0	0	2	NA	NA	NA	NA	0	NA	NA	0,0,0,0	0	0	1	0.0	0	2	NA	NA	NA	NA	0	NA	NA	0,0,0,0	0	0	1	0.0	0
chr8_ref_v2	544183	1	G,A	0	0	0,0,0,1	0	0	1	2	NA	NA	NA	NA	0	0,0,0,0	0	0	1	0.0	0	2	NA	NA	NA	NA	0	NA	NA	0,0,0,0	0	0	1	0.0	0	2	NA	NA	NA	NA	0	NA	NA	0,0,0,0	0	0	1	0.0	0
chr8_ref_v2	544186	1	G,A	0	0	0,0,0,1	0	0	1	2	NA	NA	NA	NA	0	0,0,0,0	0	0	1	0.0	0	2	NA	NA	NA	NA	0	NA	NA	0,0,0,0	0	0	1	0.0	0	2	NA	NA	NA	NA	0	NA	NA	0,0,0,0	0	0	1	0.0	0
chr8_ref_v2	544189	1	T,A	0	0	0,0,0,1	0	0	1	2	NA	NA	NA	NA	0	0,0,0,0	0	0	1	0.0	0	2	NA	NA	NA	NA	0	NA	NA	0,0,0,0	0	0	1	0.0	0	2	NA	NA	NA	NA	0	NA	NA	0,0,0,0	0	0	1	0.0	0
chr8_ref_v2	544195	1	T,G	0	0	0,0,0,1	0	0	1	2	NA	NA	NA	NA	0	0,0,0,0	0	0	1	0.0	0	2	NA	NA	NA	NA	0	NA	NA	0,0,0,0	0	0	1	0.0	0	2	NA	NA	NA	NA	0	NA	NA	0,0,0,0	0	0	1	0.0	0
chr8_ref_v2	544202	1	G,A	0	0	0,0,0,1	0	0	1	2	NA	NA	NA	NA	0	0,0,0,0	0	0	1	0.0	0	2	NA	NA	NA	NA	0	NA	NA	0,0,0,0	0	0	1	0.0	0	2	NA	NA	NA	NA	0	NA	NA	0,0,0,0	0	0	1	0.0	0
chr8_ref_v2	544411	1	A,G	0	0	0,0,0,0	0	0	1	2	NA	NA	NA	NA	0	0,0,0,0	0	0	1	0.0	0	2	NA	NA	NA	NA	0	NA	NA	0,0,1,1	1	0	1	0.0	0	2	NA	NA	NA	NA	0	NA	NA	0,0,0,0	0	0	1	0.0	0
chr8_ref_v2	552880	0	T,A	1	0	0,0,0,0	0	0	1	2	NA	NA	NA	NA	0	0,0,0,0	0	0	1	0.0	0	2	NA	NA	NA	NA	0	NA	NA	0,0,0,1	0	0	1	0.0	0	2	NA	NA	NA	NA	0	NA	NA	0,0,0,0	0	0	1	0.0	0
chr8_ref_v2	552884	0	T,C	1	0	0,0,0,0	0	0	1	2	NA	NA	NA	NA	0	0,0,0,0	0	0	1	0.0	0	2	NA	NA	NA	NA	0	NA	NA	0,0,0,1	0	0	1	0.0	0	2	NA	NA	NA	NA	0	NA	NA	0,0,0,0	0	0	1	0.0	0
chr8_ref_v2	553372	0	G,A	0	0	165,0,29,0	1	1	0	2	G,G	G,A	0.25	0.235119742361	0	52,0,34,0	1	1	0	8.81087990189	0	2	G,A	G,G	0.25	0.0958817717033	0	NA	NA	258,0,66,0	1	1	0	2.34455489083	0	2	G,G	G,A	0.5	0.25352315364	0	NA	NA	183,0,33,0	1	1	1	0.323289408172	0
chr8_ref_v2	553549	0	T,A	1	0	256,208,262,65	1	1	0	2	T,A	T,T	0.125	0.0986099530481	0	60,37,63,23	1	1	1	1.72285018295	0	2	T,A	NA	NA	0.12036368225	0	NA	NA	345,302,318,85	1	1	1	1.48476807127	0	2	T,A	T,T	0.25	0.0374158912118	0	NA	NA	301,248,308,82	1	1	0	0.570899068431	0
chr8_ref_v2	553569	0	A,T	1	0	282,216,290,109	1	1	1	2	A,T	A,A	0.125	0.0296757681461	0	74,46,72,32	1	1	1	0.776692263535	0	2	A,T	A,A	0.125	0.10821358464	0	NA	NA	378,299,368,142	1	1	1	0.819352537137	0	2	A,T	A,A	0.125	0.031946118913	0	NA	NA	331,265,344,145	1	1	1	0.933970658644	0
chr8_ref_v2	553587	0	G,A	1	0	324,224,320,156	1	1	1	2	G,A	G,G	0.125	0.110456995564	0	86,61,90,48	1	1	1	0.688018642502	0	2	G,A	NA	NA	0.0631789016215	0	NA	NA	418,307,442,195	1	1	1	0.757815514166	0	2	G,A	G,G	0.125	0.121912428998	0	NA	NA	366,266,422,202	1	1	1	1.56983011186	0
chr8_ref_v2	553599	0	G,A	0	0	328,231,328,182	1	1	1	2	G,A	NA	NA	0.0917387474367	0	84,65,82,55	1	1	1	0.754848961473	0	2	G,A	NA	NA	0.0839653801173	0	NA	NA	418,324,457,230	1	1	1	0.829580457964	0	2	G,A	NA	NA	0.077014950945	0	NA	NA	381,279,430,231	1	1	1	1.22114348862	0
chr8_ref_v2	553612	0	A,T	1	0	335,241,317,209	1	1	1	2	A,T	NA	NA	0.0908064479582	0	81,73,83,62	1	1	1	0.808816464853	0	2	A,T	NA	NA	0.0602188599931	0	NA	NA	410,347,455,268	1	1	1	1.33882357578	0	2	A,T	NA	NA	0.0459540312787	0	NA	NA	386,298,418,263	1	1	1	1.22989376983	0
chr8_ref_v2	553650	0	G,A	1	0	317,236,330,249	1	1	1	2	G,A	NA	NA	0.0459444760507	0	77,60,69,66	1	1	1	0.703734660209	0	2	G,A	NA	NA	0.0147061473897	0	NA	NA	415,271,404,327	1	1	1	0.837262132988	0	2	G,A	NA	NA	0.0635358320239	0	NA	NA	412,304,373,292	1	1	1	1.4299051937	0
chr8_ref_v2	553677	0	A,G	0	0	320,252,317,249	1	1	1	2	A,G	NA	NA	0.0105449131766	0	70,63,48,55	1	1	1	1.53427626295	0	2	A,G	A,A	0.125	0.00430571171121	0	NA	NA	391,278,392,308	1	1	1	0.775885586689	0	2	A,G	NA	NA	0.0452962749152	0	NA	NA	380,308,355,288	1	1	1	0.821066733015	0
chr8_ref_v2	553710	0	G,C	0	0	331,272,318,266	1	1	1	2	G,C	NA	NA	0.032016213899	0	68,59,61,50	1	1	1	0.679352717773	0	2	G,C	G,G	0.125	0.116657543135	0	NA	NA	379,317,391,318	1	1	1	0.79390454631	0	2	G,C	NA	NA	0.0185058661977	0	NA	NA	377,374,379,328	1	1	1	2.13833337876	0
chr8_ref_v2	553745	0	T,G	0	0	314,328,311,320	1	1	1	2	T,G	NA	NA	0.0172824411487	0	69,70,59,61	1	1	1	0.759788278277	0	2	T,G	T,T	0.125	0.104332237932	0	NA	NA	365,404,362,363	1	1	1	0.89475108892	0	2	T,G	NA	NA	0.058919314651	0	NA	NA	376,411,373,373	1	1	1	0.780941364701	0
chr8_ref_v2	553822	0	A,G	1	0	219,332,239,344	1	1	1	2	A,G	NA	NA	0.0564523771976	0	52,76,52,82	1	1	1	0.437778600985	0	2	A,G	NA	NA	0.0458095360313	0	NA	NA	300,420,319,449	1	1	1	0.679143971003	0	2	A,G	NA	NA	0.0645385211376	0	NA	NA	290,371,313,382	1	1	1	1.58306744075	0
chr8_ref_v2	553893	0	T,A	0	0	192,295,201,312	1	1	1	2	T,A	NA	NA	0.0520117220882	0	40,77,27,59	1	1	1	2.49122688395	0	2	T,A	T,T	0.125	0.0565122102633	0	NA	NA	211,359,254,359	1	1	1	0.905727651316	0	2	T,A	NA	NA	0.0727285751076	0	NA	NA	245,350,267,344	1	1	1	1.38565709036	0
chr8_ref_v2	553918	0	C,G	1	0	170,265,171,288	1	1	1	2	C,G	NA	NA	0.0537041789719	0	49,63,39,48	1	1	1	1.77860046966	0	2	C,G	C,C	0.125	0.0012763243596	0	NA	NA	185,347,223,331	1	1	1	1.30673055425	0	2	C,G	NA	NA	0.0405211974056	0	NA	NA	215,353,242,319	1	1	1	1.61655373478	0
chr8_ref_v2	553934	0	T,G	1	0	161,251,148,275	1	1	1	2	T,G	NA	NA	0.0263488296968	0	50,59,45,40	1	1	1	2.74197425334	0	2	T,G	T,T	0.125	0.00261780254208	0	NA	NA	173,308,197,312	1	1	0	1.39462453945	0	2	T,G	NA	NA	0.0565807464448	0	NA	NA	199,309,212,317	1	1	1	1.88932011657	0
chr8_ref_v2	553974	0	C,T	1	0	139,207,117,249	1	1	0	2	C,T	NA	NA	0.0561945583436	0	53,64,50,47	1	1	1	3.28649869279	0	2	C,T	C,C	0.125	0.0638514719865	0	NA	NA	187,288,148,326	1	1	0	0.771536137522	0	2	C,T	NA	NA	0.00210748233956	0	NA	NA	171,271,156,326	1	1	0	0.564525588552	0
chr8_ref_v2	553988	0	C,T	1	0	131,199,101,231	1	1	0	2	C,T	NA	NA	0.00604231445596	0	48,64,49,53	1	1	1	3.13057545468	0	2	C,T	NA	NA	0.0935260580108	0	NA	NA	176,267,130,303	1	1	0	0.540344826571	0	2	C,T	NA	NA	0.0228320420426	0	NA	NA	165,255,140,311	1	1	0	0.761449004845	0
chr8_ref_v2	554028	0	C,G	1	0	78,188,56,152	1	1	0	2	C,G	C,C	0.125	0.00535619920052	0	25,64,21,48	1	1	0	0.522220044813	0	2	C,G	C,C	0.125	0.00321543685397	0	NA	NA	112,227,69,245	1	1	0	2.78289745125	0	2	C,G	NA	NA	0.0766071214722	0	NA	NA	99,234,76,229	1	1	0	1.69096172664	0
chr8_ref_v2	554034	0	T,C	1	0	65,189,61,153	1	1	0	2	T,C	T,T	0.125	0.0799561762842	0	20,66,17,48	1	1	0	0.677254924193	0	2	T,C	T,T	0.125	0.028645598077	0	NA	NA	102,229,69,242	1	1	0	2.45091233929	0	2	T,C	NA	NA	0.0623254631978	0	NA	NA	94,226,80,221	1	1	0	1.20109998398	0
chr8_ref_v2	554037	0	A,C	1	0	66,189,61,151	1	1	0	2	A,C	A,A	0.125	0.0666371577945	0	20,65,15,50	1	1	0	0.612707182693	0	2	A,C	A,A	0.125	0.0169495583138	0	NA	NA	100,229,68,245	1	1	0	3.06192003047	0	2	A,C	NA	NA	0.0498545602252	0	NA	NA	90,226,78,218	1	1	0	1.36007561836	0
chr8_ref_v2	554044	0	G,T	0	0	59,184,55,159	1	1	0	2	G,T	G,G	0.125	0.124228999962	0	17,56,16,50	1	1	0	0.435549355086	0	2	G,T	NA	NA	0.100804699122	0	NA	NA	89,231,68,248	1	1	0	1.84089706829	0	2	G,T	NA	NA	0.0125787822069	0	NA	NA	80,216,74,230	1	1	0	1.47051963306	0
chr8_ref_v2	554069	0	G,A	0	0	76,164,74,128	1	1	0	2	G,A	G,G	0.125	0.0789432023401	0	11,44,13,39	1	1	0	1.40602514762	0	2	G,A	NA	NA	0.056089466651	0	NA	NA	82,191,107,203	1	1	0	3.09345649712	0	2	G,A	A,A	0.125	0.124213925987	0	NA	NA	84,198,121,181	1	1	0	2.35506312113	0
chr8_ref_v2	554070	0	CGAAAAAATAAA,C	0	0	102,140,80,161	1	1	0	2	CGAAAAAATAAA,C	NA	NA	0.00414079266603	0	18,44,10,43	1	1	0	2.01020921068	0	2	CGAAAAAATAAA,C	CGAAAAAATAAA,CGAAAAAATAAA	0.125	0.0944719567879	0	NA	NA	136,221,81,184	1	1	0	3.75768354555	0	2	CGAAAAAATAAA,C	CGAAAAAATAAA,CGAAAAAATAAA	0.125	0.0466915275125	0	NA	NA	148,204,87,191	1	1	0	1.86636912136	0
chr8_ref_v2	554110	0	C,T	1	0	151,129,89,97	1	1	0	2	C,T	C,C	0.25	0.10178269431	0	31,31,18,26	1	1	0	0.704978590711	0	2	C,T	C,C	0.125	0.0916303228459	0	NA	NA	152,164,153,157	1	1	0	4.32899487973	0	2	C,T	NA	NA	0.0191699161077	0	NA	NA	149,165,138,149	1	1	0	3.06018449411	0
chr8_ref_v2	554141	0	A,G	0	0	190,117,71,89	1	1	0	2	A,G	A,A	0.25	0.140848308587	1	38,34,15,36	1	1	0	2.6072993804	0	2	A,G	A,A	0.125	0.0935260580108	0	NA	NA	200,173,132,138	1	1	0	4.32618300055	0	2	A,G	A,A	0.125	0.0718420323645	0	NA	NA	219,151,115,127	1	1	0	2.22860014895	0
chr8_ref_v2	554148	0	A,G	1	0	194,114,68,87	1	1	0	2	A,G	A,A	0.25	0.175849042288	1	40,35,14,33	1	1	0	1.96064532727	0	2	A,G	A,A	0.25	0.0434851119397	0	NA	NA	210,165,126,134	1	1	0	4.05429197688	0	2	A,G	A,A	0.125	0.114929966674	0	NA	NA	224,149,108,114	1	1	0	1.99459785524	0
chr8_ref_v2	554149	0	A,T	1	0	194,113,68,86	1	1	0	2	A,T	A,A	0.25	0.179069521408	1	41,34,14,34	1	1	0	2.18931067203	0	2	A,T	A,A	0.25	0.0645385211376	0	NA	NA	211,165,126,132	1	1	0	3.9794938262	0	2	A,T	A,A	0.125	0.125315130187	0	NA	NA	225,152,108,113	1	1	0	1.88160493132	0
chr8_ref_v2	554156	0	C,CT	0	0	185,115,49,86	1	1	0	2	C,CT	C,C	0.25	0.287682072452	1	41,37,12,37	1	1	0	2.30895251482	0	2	C,CT	C,C	0.25	0.045937095187	0	NA	NA	206,169,101,130	1	1	0	4.67156326708	0	2	C,CT	C,C	0.25	0.0263173083174	0	NA	NA	223,155,79,108	1	1	0	1.59058763178	0
chr8_ref_v2	554159	0	AG,A	0	0	181,117,47,86	1	1	0	2	AG,AG	AG,A	0.5	0.291867930384	1	42,37,11,36	1	1	0	2.00344366336	0	2	AG,A	AG,AG	0.25	0.00847462699097	0	NA	NA	207,173,95,128	1	1	0	3.96964014497	0	2	AG,A	AG,AG	0.25	0.0221738574943	1	NA	NA	220,156,75,106	1	1	0	1.4854257613	0
chr8_ref_v2	554163	0	C,T	0	0	176,117,47,85	1	1	0	2	C,T	C,C	0.25	0.286545062665	1	39,36,11,35	1	1	0	2.04413822763	0	2	C,T	C,C	0.25	0.0219789067188	0	NA	NA	203,175,90,126	1	1	0	3.04705058077	0	2	C,T	C,C	0.25	0.0487901641694	1	NA	NA	216,155,70,104	1	1	0	0.988358965012	0
chr8_ref_v2	554168	0	T,C	0	0	161,112,40,80	1	1	0	2	T,T	T,C	0.5	0.276632236265	1	37,36,10,35	1	1	0	2.10570413604	0	2	T,C	T,T	0.25	0.0270286723879	0	NA	NA	195,176,80,121	1	1	0	2.76342914443	0	2	T,C	T,T	0.25	0.102071530782	1	NA	NA	207,151,61,103	1	1	0	0.863229411218	0
chr8_ref_v2	554176	0	C,T	0	0	147,104,30,80	1	1	0	2	C,C	C,T	0.5	0.273639715329	1	34,39,7,36	1	1	0	1.98457471911	0	2	C,T	C,C	0.25	0.0184337016888	0	NA	NA	168,163,63,115	1	1	0	3.13672671114	0	2	C,T	C,C	0.25	0.109509201319	1	NA	NA	186,138,50,105	1	1	0	1.26278670122	0
chr8_ref_v2	554177	0	T,C	0	0	146,104,30,83	1	1	0	2	T,C	T,T	0.25	0.283247475384	1	34,39,7,35	1	1	0	1.59258706005	0	2	T,C	T,T	0.25	0.041964199099	0	NA	NA	167,162,62,114	1	1	0	3.03914322093	0	2	T,C	T,T	0.25	0.114748131961	1	NA	NA	184,135,49,105	1	1	0	1.22539638204	0
chr8_ref_v2	554208	0	G,A	0	0	63,100,1,79	1	1	0	2	G,A	G,G	0.25	0.200897942367	0	14,36,0,30	1	1	0	0.73193941498	0	2	G,A	G,G	0.25	0.032789822823	0	NA	NA	93,134,0,97	1	1	0	0.915381467848	0	2	G,A	G,G	0.5	0.258629749857	1	NA	NA	102,118,1,109	1	1	0	1.62701292758	0
chr8_ref_v2	554286	0	T,C	1	0	87,168,2,103	1	1	0	2	T,T	T,C	0.5	0.211309093667	0	11,34,0,20	1	1	0	0.682139154646	0	2	T,C	T,T	0.25	0.251314428281	0	NA	NA	122,163,2,181	1	1	0	6.10376865147	0	2	T,C	T,T	0.25	0.0678225963388	0	NA	NA	117,176,3,136	1	1	0	1.08003940331	0
chr8_ref_v2	554304	0	A,T	1	0	110,167,12,88	1	1	0	2	A,A	A,T	0.5	0.0797649684689	0	12,33,0,22	1	1	0	1.58334763658	0	2	A,T	A,A	0.25	0.160342650075	0	NA	NA	150,171,8,163	1	1	0	6.66911487578	0	2	A,T	A,A	0.25	0.118951942861	1	NA	NA	138,172,9,112	1	1	0	1.00016414322	0
chr8_ref_v2	554366	0	C,T	0	0	165,57,40,11	1	1	0	2	C,C	C,T	0.5	0.37223946048	1	7,26,0,12	1	1	0	15.1228326658	0	2	C,C	C,T	0.5	0.167054084663	0	NA	NA	199,103,23,33	1	1	0	6.04158257652	0	2	C,C	C,T	0.25	0.260834822416	1	NA	NA	191,64,42,7	1	1	0	0.741729723179	0
chr8_ref_v2	554368	0	T,A	1	0	164,51,40,10	1	1	0	2	T,T	T,A	0.5	0.360002734031	1	7,27,0,12	1	1	0	16.8184245995	0	2	T,T	T,A	0.5	0.137201121513	0	NA	NA	195,101,24,28	1	1	0	6.19454621946	0	2	T,T	T,A	0.25	0.206794413313	1	NA	NA	192,64,42,7	1	1	0	0.7557159924	0
chr8_ref_v2	554440	0	C,T	0	0	125,98,12,9	1	1	0	2	C,C	C,T	0.125	0.345400867366	1	12,13,1,2	1	1	1	0.57638021167	0	2	C,C	C,T	0.25	0.174353387145	0	NA	NA	205,136,22,7	1	1	1	1.25024289383	0	2	C,C	C,T	0.125	0.243463553805	0	NA	NA	178,151,27,10	1	1	0	1.60878571404	0
chr8_ref_v2	554449	0	T,C	0	0	123,116,15,16	1	1	0	2	T,T	T,C	0.25	0.0965661983911	1	13,15,1,2	1	1	1	0.50017651259	0	2	T,T	T,C	0.25	0.287682072452	0	NA	NA	208,147,20,10	1	1	1	3.42339130815	0	2	T,T	T,C	0.125	0.237129793289	0	NA	NA	179,168,28,21	1	1	0	0.945530484725	0
chr8_ref_v2	554460	0	A,C	0	0	120,130,23,25	1	1	0	2	A,A	A,C	0.25	0.295650242101	1	13,16,2,2	1	1	1	0.508566709988	0	2	A,A	A,C	0.25	0.0350913198113	0	NA	NA	202,157,25,14	1	1	1	5.16917914003	0	2	A,A	A,C	0.25	0.273850593303	0	NA	NA	175,169,36,26	1	1	0	0.887787372171	0
chr8_ref_v2	554608	0	C,T	0	0	0,105,0,17	1	1	1	2	C,C	C,T	0.25	0.172842812839	0	0,2,0,2	1	0	1	1.32878198808	0	2	NA	NA	NA	NA	0	NA	NA	0,157,0,10	1	1	1	3.24994928663	0	2	C,C	C,T	0.125	0.0616299243692	0	NA	NA	0,131,0,29	1	1	1	1.10449511764	0
chr8_ref_v2	554638	0	C,G	0	0	0,98,0,21	1	1	1	2	C,C	C,G	0.5	0.405465108108	0	0,2,0,2	1	0	1	1.01689821576	0	2	NA	NA	NA	NA	0	NA	NA	0,162,0,17	1	1	1	2.94026042433	0	2	C,C	C,G	0.25	0.257468293855	0	NA	NA	0,143,0,39	1	1	1	0.972350698039	0
chr8_ref_v2	554746	0	A,G	1	0	0,14,0,3	1	0	1	2	NA	NA	NA	NA	0	0,9,0,2	1	0	1	0.219452311813	0	2	NA	NA	NA	NA	0	NA	NA	0,50,0,19	1	1	1	1.56628153078	0	2	A,G	A,A	0.5	0.162518929498	0	NA	NA	0,19,0,5	1	1	1	0.375870177144	0
chr8_ref_v2	555214	0	C,G	0	0	165,118,46,4	1	1	1	2	C,C	C,G	0.25	0.21248625684	0	13,12,4,1	1	1	1	0.56335419913	0	2	C,C	C,G	0.25	0.336472236621	0	NA	NA	205,146,50,1	1	1	1	0.715192380427	0	2	C,C	C,G	0.25	0.0169495583138	0	NA	NA	259,173,48,10	1	1	1	1.20764868493	0
chr8_ref_v2	555260	0	C,G	0	0	189,209,115,23	1	1	1	2	C,C	C,G	0.5	0.0394139685409	0	24,21,13,7	1	1	1	1.80258671604	0	2	C,C	C,G	0.5	0.287682072452	0	NA	NA	262,274,129,36	1	1	1	0.954529832464	0	2	C,C	C,G	0.5	0.0795763985021	0	NA	NA	277,314,118,49	1	1	1	2.76978050722	0
chr8_ref_v2	555331	0	T,C	0	0	201,186,78,37	1	1	1	2	T,T	T,C	0.5	0.114880275998	0	23,14,5,3	1	1	1	1.07295200493	0	2	T,T	T,C	0.25	0.414433778091	0	NA	NA	267,261,91,58	1	1	1	0.882397217567	0	2	T,T	T,C	0.5	0.166537689093	0	NA	NA	281,311,74,59	1	1	1	3.42399043431	0
chr8_ref_v2	555343	0	G,T	0	0	175,172,51,33	1	1	1	2	G,G	G,T	0.5	0.319895692435	0	18,14,1,2	1	1	1	0.974009537333	0	2	G,G	G,T	0.125	0.340926586971	0	NA	NA	226,227,69,42	1	1	1	0.453766804712	0	2	G,G	G,T	0.5	0.307749635503	0	NA	NA	255,288,51,45	1	1	1	2.44438420728	0
chr8_ref_v2	555427	0	C,T	1	0	2,169,1,79	1	1	1	2	C,T	C,C	0.25	0.248811298063	0	0,8,0,3	1	0	1	0.308360962617	0	2	NA	NA	NA	NA	0	NA	NA	2,214,0,75	1	1	1	1.92111947344	0	2	C,T	C,C	0.5	0.0540672212703	0	NA	NA	3,222,0,66	1	1	1	3.39936178266	0
chr8_ref_v2	555451	0	G,C	0	0	2,192,1,89	1	1	1	2	G,C	G,G	0.25	0.257222864967	0	0,12,0,6	1	0	1	0.287805948392	0	2	NA	NA	NA	NA	0	NA	NA	6,258,0,101	1	1	1	1.66182477617	0	2	G,C	G,G	0.5	0.147635998806	0	NA	NA	5,248,0,73	1	1	1	3.62615456669	0
chr8_ref_v2	555460	0	C,T	1	0	12,181,0,91	1	1	1	2	C,T	C,C	0.25	0.23007598809	0	0,14,0,7	1	1	1	0.323743078633	0	2	C,T	C,C	0.25	0.149279749593	0	NA	NA	11,258,0,106	1	1	1	1.66910474691	0	2	C,T	C,C	0.5	0.176729743528	0	NA	NA	14,251,0,76	1	1	1	4.37500779308	0
chr8_ref_v2	555754	0	T,C	0	0	219,89,36,0	1	1	0	2	T,T	T,C	0.25	0.173271721274	0	36,4,12,0	1	1	0	3.12478697837	0	2	T,T	T,C	0.5	0.0253178079843	0	NA	NA	282,119,55,0	1	1	0	0.824860603067	0	2	T,T	T,C	0.25	0.0226995875161	0	NA	NA	256,102,59,0	1	1	0	1.98414484087	0
chr8_ref_v2	555757	0	T,C	0	0	228,96,39,0	1	1	0	2	T,T	T,C	0.25	0.145953912623	0	36,5,12,0	1	1	0	2.80676754967	0	2	T,T	T,C	0.5	0.0500104205747	0	NA	NA	285,128,60,0	1	1	0	1.00062780729	0	2	T,T	T,C	0.25	0.0333364202676	0	NA	NA	259,108,54,0	1	1	0	1.00819232533	0
chr8_ref_v2	555760	0	A,T	0	0	223,97,41,0	1	1	0	2	A,A	A,T	0.25	0.0847412284551	0	38,5,13,0	1	1	0	2.94880014364	0	2	A,A	A,T	0.5	0.0235304974102	0	NA	NA	286,136,64,0	1	1	0	0.929042831135	0	2	A,A	A,T	0.25	0.0752921049149	0	NA	NA	259,115,55,0	1	1	0	0.72544079344	0
chr8_ref_v2	555835	0	T,C	1	0	238,244,201,39	1	1	0	2	T,C	T,T	0.25	0.186479566943	1	61,32,43,9	1	1	0	2.17245723759	0	2	T,C	T,T	0.25	0.0705301508058	0	NA	NA	302,318,270,41	1	1	0	0.651075074321	0	2	T,C	T,T	0.25	0.179100942094	1	NA	NA	297,285,247,41	1	1	0	0.630396993405	0
chr8_ref_v2	555841	0	T,C	0	0	238,238,213,43	1	1	0	2	T,C	T,T	0.25	0.109414785986	1	63,36,45,9	1	1	0	1.95834570631	0	2	T,C	T,T	0.25	0.0953101798043	0	NA	NA	303,317,282,43	1	1	0	0.626981210819	0	2	T,C	T,T	0.25	0.135068671943	1	NA	NA	299,289,262,47	1	1	0	0.556843127311	0
chr8_ref_v2	555846	0	A,G	0	0	229,235,221,44	1	1	0	2	A,G	A,A	0.25	0.049329102474	1	60,38,48,10	1	1	0	1.51173064843	0	2	A,G	A,A	0.25	0.0136988443582	0	NA	NA	308,318,294,46	1	1	0	0.63115170458	0	2	A,G	A,A	0.25	0.0995791297239	1	NA	NA	304,290,271,49	1	1	0	0.93519450591	0
chr8_ref_v2	555855	0	G,C	0	0	232,254,242,45	1	1	0	2	G,C	G,G	0.25	0.0159007843749	1	59,42,49,11	1	1	0	1.43585022962	0	2	G,C	G,G	0.25	0.00995033085317	0	NA	NA	316,328,322,52	1	1	0	0.630513272185	0	2	G,C	G,G	0.25	0.0326173049238	1	NA	NA	312,297,289,54	1	1	0	1.46034526881	0
chr8_ref_v2	555866	0	G,A	1	0	230,253,268,48	1	1	0	2	G,A	G,G	0.25	0.0865511837003	0	53,43,50,14	1	1	0	1.05288163438	0	2	G,A	G,G	0.25	0.105360515658	0	NA	NA	331,323,347,57	1	1	0	1.40532849172	0	2	G,A	G,G	0.25	0.0291331502699	1	NA	NA	308,301,315,60	1	1	0	1.35583331783	0
chr8_ref_v2	555868	0	G,T	1	0	236,254,273,51	1	1	0	2	G,T	G,G	0.25	0.0971637484536	0	55,41,50,14	1	1	0	1.16900492503	0	2	G,T	G,G	0.25	0.105360515658	0	NA	NA	326,317,343,58	1	1	1	1.22701935813	0	2	G,T	G,G	0.25	0.0386423268349	0	NA	NA	305,299,318,63	1	1	0	1.04338122195	0
chr8_ref_v2	555976	0	GT,G	0	0	200,225,247,147	1	1	1	2	GT,G	NA	NA	0.0757382596265	0	57,45,51,17	1	1	1	2.71182277799	0	2	GT,G	GT,GT	0.25	0.105360515658	0	NA	NA	280,270,297,180	1	1	1	1.71853044653	0	2	GT,G	GT,GT	0.125	0.108912640943	0	NA	NA	265,278,304,200	1	1	1	0.763333251206	0
chr8_ref_v2	555998	0	A,C	1	0	209,228,253,185	1	1	1	2	A,C	NA	NA	0.00228571528086	0	68,45,65,23	1	1	1	3.91348862248	0	2	A,C	A,A	0.125	0.00126342404677	0	NA	NA	290,294,332,231	1	1	1	0.872096463094	0	2	A,C	NA	NA	0.0366213546885	0	NA	NA	257,299,306,243	1	1	1	0.650715994705	0
chr8_ref_v2	556000	0	A,G	1	0	206,226,250,185	1	1	1	2	A,G	NA	NA	0.00692044284457	0	67,45,63,21	1	1	1	4.22917251452	0	2	A,G	A,A	0.125	0.0363676441709	0	NA	NA	290,289,335,236	1	1	1	0.892335976095	0	2	A,G	NA	NA	0.013913267917	0	NA	NA	262,297,312,250	1	1	1	0.656022819382	0
chr8_ref_v2	556012	0	A,T	1	0	217,237,256,236	1	1	1	2	A,T	NA	NA	0.080381518451	0	70,49,61,31	1	1	1	4.14931652761	0	2	A,T	A,A	0.125	0.00602048778158	0	NA	NA	290,298,344,280	1	1	1	0.805229002476	0	2	A,T	NA	NA	0.0594234204708	0	NA	NA	271,313,319,299	1	1	1	0.678512372806	0
chr8_ref_v2	556032	0	T,C	1	0	214,230,254,259	1	1	1	2	T,C	C,C	0.125	0.106863145542	0	80,52,57,42	1	1	1	5.61253243705	0	2	T,C	T,T	0.125	0.0363676441709	0	NA	NA	291,315,338,330	1	1	1	0.702532292526	0	2	T,C	NA	NA	0.0974081874673	0	NA	NA	280,303,320,335	1	1	1	0.570541230843	0
chr8_ref_v2	556083	0	A,T	0	0	179,245,190,299	1	1	1	2	A,T	T,T	0.125	0.108685394038	0	45,61,28,46	1	1	1	2.4899816554	0	2	A,T	A,A	0.125	0.108059572627	0	NA	NA	194,318,262,349	1	1	1	1.70488356461	0	2	A,T	T,T	0.125	0.0745420941488	0	NA	NA	236,284,243,339	1	1	1	1.15929330311	0
chr8_ref_v2	556155	1	T,C	1	0	59,203,79,246	1	1	0	2	NA	NA	NA	NA	0	8,48,26,40	1	1	0	2.23249164998	0	2	NA	NA	NA	NA	0	NA	NA	43,308,129,288	1	1	0	3.92381648529	0	2	NA	NA	NA	NA	0	NA	NA	78,259,115,258	1	1	1	1.76165010505	0
chr8_ref_v2	556156	1	A,G	1	0	58,205,78,249	1	1	0	2	NA	NA	NA	NA	0	7,50,26,41	1	1	0	2.32246238294	0	2	NA	NA	NA	NA	0	NA	NA	43,306,126,290	1	1	0	3.58978341439	0	2	NA	NA	NA	NA	0	NA	NA	76,261,114,258	1	1	1	1.88560627072	0
chr8_ref_v2	556170	1	T,G	1	0	36,215,57,246	1	1	0	2	NA	NA	NA	NA	0	4,48,23,49	1	1	0	2.64799733898	0	2	NA	NA	NA	NA	0	NA	NA	27,305,106,288	1	1	0	4.16000091782	0	2	NA	NA	NA	NA	0	NA	NA	51,271,93,263	1	1	1	2.63802018423	0
chr8_ref_v2	556185	1	T,A	0	0	24,211,40,237	1	1	0	2	NA	NA	NA	NA	0	4,59,20,53	1	1	0	2.53449548826	0	2	NA	NA	NA	NA	0	NA	NA	17,306,69,311	1	1	0	1.69661337718	0	2	NA	NA	NA	NA	0	NA	NA	32,279,72,279	1	1	1	2.54302914953	0
chr8_ref_v2	556228	1	A,G	1	0	0,201,4,210	1	1	0	2	NA	NA	NA	NA	0	0,80,9,54	1	1	0	5.94125418918	0	2	NA	NA	NA	NA	0	NA	NA	0,234,22,301	1	1	0	7.65151460605	0	2	NA	NA	NA	NA	0	NA	NA	2,233,4,257	1	1	1	0.54451339343	0
chr8_ref_v2	556232	1	T,A	1	0	0,196,8,207	1	1	0	2	NA	NA	NA	NA	0	0,80,9,55	1	1	0	3.30440311594	0	2	NA	NA	NA	NA	0	NA	NA	0,221,19,288	1	1	0	2.65779589903	0	2	NA	NA	NA	NA	0	NA	NA	2,225,6,253	1	1	1	0.651662240596	0
chr8_ref_v2	556241	1	C,T	0	0	0,178,11,203	1	1	0	2	NA	NA	NA	NA	0	0,81,13,57	1	1	0	4.31415769397	0	2	NA	NA	NA	NA	0	NA	NA	0,202,24,295	1	1	0	2.72879037053	0	2	NA	NA	NA	NA	0	NA	NA	1,206,11,256	1	1	1	0.760804639383	0
chr8_ref_v2	556263	1	T,G	0	0	72,156,0,123	1	1	0	2	NA	NA	NA	NA	0	23,46,0,61	1	1	0	2.62169725762	0	2	NA	NA	NA	NA	0	NA	NA	122,264,0,143	1	1	0	2.64409773458	0	2	NA	NA	NA	NA	0	NA	NA	101,222,0,145	1	1	1	1.12292470699	0
chr8_ref_v2	556270	1	G,A	0	0	84,137,0,107	1	1	0	2	NA	NA	NA	NA	0	25,42,0,59	1	1	0	3.46159645953	0	2	NA	NA	NA	NA	0	NA	NA	150,242,0,122	1	1	0	2.85162281579	0	2	NA	NA	NA	NA	0	NA	NA	117,201,0,123	1	1	1	1.34340323	0
chr8_ref_v2	556271	1	G,A	0	0	87,133,0,106	1	1	0	2	NA	NA	NA	NA	0	25,42,0,58	1	1	0	3.322757065	0	2	NA	NA	NA	NA	0	NA	NA	152,234,0,120	1	1	0	2.80862574791	0	2	NA	NA	NA	NA	0	NA	NA	118,197,0,118	1	1	1	1.66058133568	0
chr8_ref_v2	556280	1	C,G	1	0	109,119,0,89	1	1	0	2	NA	NA	NA	NA	0	29,35,0,47	1	1	0	3.32106017321	0	2	NA	NA	NA	NA	0	NA	NA	180,208,0,97	1	1	0	2.54358484609	0	2	NA	NA	NA	NA	0	NA	NA	154,178,0,94	1	1	1	1.61819858461	0
chr8_ref_v2	556318	1	G,C	1	0	270,49,0,12	1	1	0	2	NA	NA	NA	NA	0	31,22,0,14	1	1	0	11.3711920393	0	2	NA	NA	NA	NA	0	NA	NA	379,116,1,13	1	1	0	6.07115742564	0	2	NA	NA	NA	NA	0	NA	NA	325,91,0,11	1	1	1	3.81503474777	0
chr8_ref_v2	556319	1	A,G	1	0	273,49,0,12	1	1	0	2	NA	NA	NA	NA	0	31,21,0,13	1	1	0	10.3952054838	0	2	NA	NA	NA	NA	0	NA	NA	384,112,1,12	1	1	0	5.32060397066	0	2	NA	NA	NA	NA	0	NA	NA	340,91,0,10	1	1	1	3.45848777898	0
chr8_ref_v2	556865	1	G,GGT	1	1	7,142,0,0	1	1	1	2	NA	NA	NA	NA	0	0,4,0,3	1	0	1	14.248418908	0	2	NA	NA	NA	NA	0	NA	NA	32,194,0,0	1	1	1	7.72673458521	0	2	NA	NA	NA	NA	0	NA	NA	16,230,0,0	1	1	0	0.929185557277	0
chr8_ref_v2	556875	1	TGG,T	1	0	7,130,0,0	1	1	1	2	NA	NA	NA	NA	0	0,3,0,3	1	0	1	15.269069872	0	2	NA	NA	NA	NA	0	NA	NA	28,179,0,0	1	1	1	5.70981514977	0	2	NA	NA	NA	NA	0	NA	NA	14,215,0,0	1	1	1	0.556336137632	0
chr8_ref_v2	558553	1	C,T	0	0	0,0,0,0	0	0	1	2	NA	NA	NA	NA	0	0,0,0,0	0	0	1	0.0	0	2	NA	NA	NA	NA	0	NA	NA	0,0,1,0	0	0	1	0.0	0	2	NA	NA	NA	NA	0	NA	NA	0,0,0,0	0	0	1	0.0	0
chr8_ref_v2	559885	1	T,C	0	0	0,0,0,0	0	0	1	2	NA	NA	NA	NA	0	0,0,0,0	0	0	1	0.0	0	2	NA	NA	NA	NA	0	NA	NA	0,0,1,0	0	0	1	0.0	0	2	NA	NA	NA	NA	0	NA	NA	0,0,0,0	0	0	1	0.0	0
chr8_ref_v2	559943	1	A,G	0	0	0,0,0,0	0	0	1	2	NA	NA	NA	NA	0	0,0,0,0	0	0	1	0.0	0	2	NA	NA	NA	NA	0	NA	NA	0,0,1,1	1	0	1	0.0	0	2	NA	NA	NA	NA	0	NA	NA	0,0,0,0	0	0	1	0.0	0
chr8_ref_v2	562392	1	ATT,A	1	1	0,2,0,0	0	0	1	2	NA	NA	NA	NA	0	0,0,0,0	0	0	1	0.0	0	2	NA	NA	NA	NA	0	NA	NA	1,3,0,0	1	0	1	0.0	0	2	NA	NA	NA	NA	0	NA	NA	1,3,1,1	1	0	1	0.0	0
chr9_ref_v2	392	1	A,T	0	0	0,0,0,0	0	0	1	2	NA	NA	NA	NA	0	0,0,0,0	0	0	1	0.0	0	2	NA	NA	NA	NA	0	NA	NA	0,0,0,1	0	0	1	0.0	0	2	NA	NA	NA	NA	0	NA	NA	0,0,0,0	0	0	1	0.0	0
chr9_ref_v2	393	1	T,A	0	0	0,0,0,0	0	0	1	2	NA	NA	NA	NA	0	0,0,0,0	0	0	1	0.0	0	2	NA	NA	NA	NA	0	NA	NA	0,0,0,1	0	0	1	0.0	0	2	NA	NA	NA	NA	0	NA	NA	0,0,0,0	0	0	1	0.0	0
chr9_ref_v2	791	1	T,G	0	0	0,0,0,0	0	0	1	2	NA	NA	NA	NA	0	0,0,0,0	0	0	1	0.0	0	2	NA	NA	NA	NA	0	NA	NA	0,0,1,1	1	0	1	0.0	0	2	NA	NA	NA	NA	0	NA	NA	0,0,0,0	0	0	1	0.0	0
chr9_ref_v2	1341	1	T,C	0	0	0,0,0,0	0	0	1	2	NA	NA	NA	NA	0	0,0,0,0	0	0	1	0.0	0	2	NA	NA	NA	NA	0	NA	NA	0,0,0,0	0	0	1	0.0	0	2	NA	NA	NA	NA	0	NA	NA	0,0,0,0	0	0	1	0.0	0
chr9_ref_v2	3949	1	G,A	1	0	0,0,0,0	0	0	1	2	NA	NA	NA	NA	0	0,0,1,0	0	0	1	0.0	0	2	NA	NA	NA	NA	0	NA	NA	0,0,0,0	0	0	1	0.0	0	2	NA	NA	NA	NA	0	NA	NA	0,0,1,0	0	0	1	0.0	0
chr9_ref_v2	3988	1	C,T	0	0	0,0,0,0	0	0	1	2	NA	NA	NA	NA	0	0,0,1,1	1	0	1	0.0	0	2	NA	NA	NA	NA	0	NA	NA	0,0,0,0	0	0	1	0.0	0	2	NA	NA	NA	NA	0	NA	NA	0,0,0,0	0	0	1	0.0	0
chr9_ref_v2	22274	0	T,C	1	0	0,1,0,0	0	0	1	2	NA	NA	NA	NA	0	0,0,0,0	0	0	1	0.0	0	2	NA	NA	NA	NA	0	NA	NA	0,0,0,0	0	0	1	0.0	0	2	NA	NA	NA	NA	0	NA	NA	0,0,1,0	0	0	1	0.0	0
chr9_ref_v2	23251	0	C,CATTGAGTAA	0	0	0,0,0,0	0	0	1	2	NA	NA	NA	NA	0	0,0,0,0	0	0	1	0.0	0	2	NA	NA	NA	NA	0	NA	NA	0,0,0,0	0	0	1	0.0	0	2	NA	NA	NA	NA	0	NA	NA	0,0,1,2	1	0	1	0.0	0
chr9_ref_v2	23252	0	C,CAGTGGCAGTAGTG	0	0	0,0,0,0	0	0	1	2	NA	NA	NA	NA	0	0,0,0,0	0	0	1	0.0	0	2	NA	NA	NA	NA	0	NA	NA	0,0,0,0	0	0	1	0.0	0	2	NA	NA	NA	NA	0	NA	NA	0,0,1,2	1	0	1	0.0	0
chr9_ref_v2	23256	0	T,G	0	0	0,0,0,0	0	0	1	2	NA	NA	NA	NA	0	0,0,0,0	0	0	1	0.0	0	2	NA	NA	NA	NA	0	NA	NA	0,0,0,0	0	0	1	0.0	0	2	NA	NA	NA	NA	0	NA	NA	0,0,1,2	1	0	1	0.0	0
chr9_ref_v2	23257	0	TC,T	0	0	0,0,0,0	0	0	1	2	NA	NA	NA	NA	0	0,0,1,0	0	0	1	0.0	0	2	NA	NA	NA	NA	0	NA	NA	0,0,0,0	0	0	1	0.0	0	2	NA	NA	NA	NA	0	NA	NA	0,0,1,2	1	0	1	0.0	0
chr9_ref_v2	40575	0	A,C	1	0	212,41,0,61	1	1	0	2	A,A	A,C	0.5	0.307642815014	0	46,9,0,10	1	1	0	0.569309665296	0	2	A,A	A,C	0.25	0.336472236621	0	NA	NA	281,177,0,45	1	1	0	37.6776268283	0	2	A,A	A,C	0.25	0.35231763857	0	NA	NA	309,169,0,50	1	1	0	30.1750248995	0
chr9_ref_v2	41997	0	A,T	1	0	209,255,0,0	1	1	0	2	A,A	NA	NA	0.0	0	45,39,0,0	1	1	0	1.22724364073	0	2	A,A	NA	NA	0.0	0	NA	NA	148,191,139,168	1	1	0	479.05256802	1	2	A,T	NA	NA	0.0991523597933	0	g.41997A>T	0	279,343,0,0	1	1	0	0.410319780579	0
chr9_ref_v2	57253	0	C,CA,CAA	1	1	5,1,14,4,1,25	1	1	0	2	CA,CAA	C,CAA	0.125	0.366844425582	0	3,0,7,6,0,3	1	0	0	2.80083638607	0	2	NA	NA	NA	NA	0	NA	NA	13,11,44,16,3,20	1	1	0	5.44819372845	0	2	CA,CA	CA,CAA	0.25	0.560227494492	0	NA	NA	15,10,35,19,7,18	1	1	0	5.1524167931	0
chr9_ref_v2	57274	0	T,C	0	0	0,0,56,223	1	1	0	2	C,C	NA	NA	0.0	0	0,0,9,65	1	1	0	1.37224508646	0	2	C,C	NA	NA	0.0	0	NA	NA	0,1,97,276	1	1	0	2.51282788761	0	2	C,C	NA	NA	0.00267737777072	0	NA	NA	0,0,93,275	1	1	0	2.1164521969	0
chr9_ref_v2	105408	0	A,AAAT	1	1	1,0,149,30	1	1	0	2	AAAT,AAAT	NA	NA	0.00522011839587	0	2,0,41,19	1	1	0	2.75867615819	0	2	AAAT,AAAT	A,AAAT	0.125	0.291668057164	0	NA	NA	0,0,201,42	1	1	0	0.476709081379	0	2	AAAT,AAAT	NA	NA	0.0003247393895	0	NA	NA	0,0,180,37	1	1	0	0.454583000856	0
chr9_ref_v2	137881	0	GA,G	1	1	150,101,23,10	1	1	0	2	GA,GA	GA,G	0.125	0.18070711275	0	42,28,3,2	1	1	0	0.619438910697	0	2	GA,GA	NA	NA	0.309222418274	0	NA	NA	200,132,18,9	1	1	0	0.997401105259	0	2	GA,GA	NA	NA	0.17427132409	0	NA	NA	198,149,18,12	1	1	0	1.28355574166	0
chr9_ref_v2	138404	0	AC,A	1	1	5,3,0,2	1	0	1	2	NA	NA	NA	NA	0	0,2,0,0	0	0	1	0.0	0	2	NA	NA	NA	NA	0	NA	NA	6,11,1,9	1	1	1	1.15898315133	0	2	AC,A	AC,AC	0.5	0.19708510729	0	NA	NA	8,7,0,2	1	0	1	0.669737529504	0
chr9_ref_v2	141426	0	A,AAAGAAGATG	1	1	0,0,179,173	1	1	0	2	AAAGAAGATG,AAAGAAGATG	NA	NA	0.0	0	0,1,33,20	1	1	0	1.85603023241	0	2	AAAGAAGATG,AAAGAAGATG	NA	NA	0.0186921330122	0	NA	NA	0,0,206,216	1	1	0	0.676751748798	0	2	AAAGAAGATG,AAAGAAGATG	NA	NA	0.0	0	NA	NA	0,0,220,199	1	1	0	0.590010729232	0
chr9_ref_v2	142058	0	A,C	0	0	173,62,0,59	1	1	0	2	A,A	A,C	0.5	0.266628663254	0	39,17,0,6	1	1	0	1.15660605878	0	2	A,A	A,C	0.25	0.133531392625	0	NA	NA	229,174,0,37	1	1	0	19.4822579648	0	2	A,A	A,C	0.125	0.346699798882	0	NA	NA	211,151,0,31	1	1	0	16.0972058521	0
chr9_ref_v2	142348	0	A,ATT,ATTT,ATTTT	1	1	0,1,7,14,61,90,13,11	1	1	0	2	ATTT,ATTT	ATTT,ATTTT	0.125	0.296957875123	0	0,0,2,5,19,28,5,3	1	1	0	0.4423810666	0	2	ATTT,ATTT	ATTT,ATTTT	0.125	0.317803689405	0	NA	NA	1,1,21,16,105,138,13,14	1	1	0	2.41779836236	0	2	ATTT,ATTT	NA	NA	0.293378233257	0	NA	NA	1,3,19,16,113,120,17,9	1	1	0	2.23191729376	0
chr9_ref_v2	144091	0	TTATATATATATA,T	1	1	0,0,107,110	1	1	0	2	T,T	NA	NA	0.0	0	0,0,31,37	1	1	0	0.522946773437	0	2	T,T	NA	NA	0.0	0	NA	NA	0,2,126,143	1	1	0	0.621829136736	0	2	T,T	NA	NA	0.412872549386	0	NA	NA	2,0,109,105	1	1	0	0.637702671134	0
chr9_ref_v2	146979	0	G,A	0	0	0,0,0,0	0	0	1	2	NA	NA	NA	NA	0	0,0,0,0	0	0	1	0.0	0	2	NA	NA	NA	NA	0	NA	NA	0,0,0,0	0	0	1	0.0	0	2	NA	NA	NA	NA	0	NA	NA	0,0,0,0	0	0	1	0.0	0
chr9_ref_v2	147066	0	A,G	0	0	0,0,4,16	1	1	1	2	G,G	NA	NA	0.0	0	0,0,4,0	0	0	1	0.0	0	2	NA	NA	NA	NA	0	NA	NA	0,0,11,5	1	0	1	4.8673873584	0	2	NA	NA	NA	NA	0	NA	NA	0,0,9,12	1	1	1	1.91784425118	0
chr9_ref_v2	153413	0	T,G	0	0	51,194,53,0	1	1	0	2	T,T	T,G	0.5	0.413661875312	0	16,54,7,0	1	1	0	1.05256704376	0	2	T,T	T,G	0.25	0.223143551314	0	NA	NA	159,275,33,0	1	1	0	19.6910319189	0	2	T,T	T,G	0.125	0.161366191618	0	NA	NA	174,276,26,0	1	1	0	25.8238078048	0
chr9_ref_v2	159189	0	G,C	0	0	1,1,285,272	1	1	0	2	C,C	NA	NA	0.00358423322782	0	0,0,41,40	1	1	0	0.392886243922	0	2	C,C	NA	NA	0.0	0	NA	NA	0,0,330,302	1	1	0	0.602071962904	0	2	C,C	NA	NA	0.0	0	NA	NA	0,0,317,302	1	1	0	0.477208243356	0
chr9_ref_v2	160810	0	T,TA	1	1	10,8,103,82	1	1	0	2	TA,TA	NA	NA	0.24011620527	0	3,4,17,20	1	1	0	1.15911312172	0	2	TA,TA	T,TA	0.125	0.109320687081	0	NA	NA	26,7,169,106	1	1	0	2.29749575999	0	2	TA,TA	NA	NA	0.154194753492	0	NA	NA	19,16,180,108	1	1	0	1.40442934883	0
chr9_ref_v2	163215	0	A,ATTTTT,ATTTTTTTTT	1	1	1,1,4,1,7,1	1	0	0	2	NA	NA	NA	NA	0	0,0,5,2,1,0	1	0	0	1.82020517047	0	2	NA	NA	NA	NA	0	NA	NA	1,0,12,6,4,0	1	1	1	3.33644276649	0	2	ATTTTT,ATTTTTTTTT	ATTTTT,ATTTTT	0.5	0.182321556794	0	NA	NA	2,1,17,5,3,1	1	1	0	3.88516546722	0
chr9_ref_v2	169441	0	CTGTTGTTGT,C	1	1	3,1,155,109	1	1	0	2	C,C	NA	NA	0.708185057924	0	1,0,22,6	1	1	0	1.5706562134	0	2	C,C	CTGTTGTTGT,C	0.125	0.0294472013263	0	NA	NA	1,2,200,134	1	1	0	0.556033259577	0	2	C,C	NA	NA	0.414407045484	0	NA	NA	2,0,199,147	1	1	0	0.58618478401	0
chr9_ref_v2	177431	0	CAT,C	1	1	74,93,4,4	1	1	0	2	CAT,CAT	NA	NA	0.912943338869	0	24,30,5,5	1	1	0	2.77289078461	0	2	CAT,CAT	CAT,C	0.125	0.0989333543602	0	NA	NA	112,107,5,12	1	1	0	2.10167892384	0	2	CAT,CAT	NA	NA	0.403334746087	0	NA	NA	100,116,9,10	1	1	0	1.70141032193	0
chr9_ref_v2	183216	0	C,CT	1	1	31,60,12,21	1	1	0	2	C,C	C,CT	0.5	0.0503263579422	0	13,15,1,11	1	1	0	1.31671885475	0	2	C,C	C,CT	0.5	0.176476374477	0	NA	NA	74,99,17,17	1	1	0	3.59382652412	0	2	C,C	C,CT	0.25	0.121545009218	0	NA	NA	57,112,11,26	1	1	0	1.51583626165	0
chr9_ref_v2	196949	1	A,T	0	0	228,88,26,0	1	1	0	2	NA	NA	NA	NA	0	55,14,2,0	1	1	0	1.58805739127	0	2	NA	NA	NA	NA	0	NA	NA	265,135,43,0	1	1	0	1.94059252743	0	2	NA	NA	NA	NA	0	NA	NA	257,127,25,0	1	1	0	2.08183930686	0
chr9_ref_v2	204746	0	TA,T	1	1	72,84,21,26	1	1	0	2	TA,TA	TA,T	0.25	0.0928452086674	0	13,18,3,3	1	1	0	0.680751472475	0	2	TA,TA	NA	NA	0.141519994369	0	NA	NA	126,148,32,36	1	1	0	0.776769262487	0	2	TA,TA	NA	NA	0.124530026605	0	NA	NA	123,121,24,28	1	1	0	1.79253203961	0
chr9_ref_v2	205855	1	C,A	0	0	0,0,0,0	0	0	1	2	NA	NA	NA	NA	0	0,0,0,0	0	0	1	0.0	0	2	NA	NA	NA	NA	0	NA	NA	0,0,1,0	0	0	1	0.0	0	2	NA	NA	NA	NA	0	NA	NA	1,0,0,0	0	0	1	0.0	0
chr9_ref_v2	205861	1	A,G	1	0	0,0,0,0	0	0	1	2	NA	NA	NA	NA	0	0,0,0,0	0	0	1	0.0	0	2	NA	NA	NA	NA	0	NA	NA	0,0,1,0	0	0	1	0.0	0	2	NA	NA	NA	NA	0	NA	NA	1,0,0,0	0	0	1	0.0	0
chr9_ref_v2	205863	1	A,T	1	0	0,0,0,0	0	0	1	2	NA	NA	NA	NA	0	0,0,0,0	0	0	1	0.0	0	2	NA	NA	NA	NA	0	NA	NA	0,0,1,0	0	0	1	0.0	0	2	NA	NA	NA	NA	0	NA	NA	1,0,0,0	0	0	1	0.0	0
chr9_ref_v2	205864	1	C,T	0	0	0,0,0,0	0	0	1	2	NA	NA	NA	NA	0	0,0,0,0	0	0	1	0.0	0	2	NA	NA	NA	NA	0	NA	NA	0,0,1,0	0	0	1	0.0	0	2	NA	NA	NA	NA	0	NA	NA	1,0,0,0	0	0	1	0.0	0
chr9_ref_v2	208669	1	A,G	0	0	0,0,0,0	0	0	1	2	NA	NA	NA	NA	0	0,0,0,0	0	0	1	0.0	0	2	NA	NA	NA	NA	0	NA	NA	0,0,1,0	0	0	1	0.0	0	2	NA	NA	NA	NA	0	NA	NA	0,0,0,0	0	0	1	0.0	0
chr9_ref_v2	208685	1	G,C	0	0	0,0,0,0	0	0	1	2	NA	NA	NA	NA	0	0,0,0,0	0	0	1	0.0	0	2	NA	NA	NA	NA	0	NA	NA	1,0,1,0	1	0	1	0.0	0	2	NA	NA	NA	NA	0	NA	NA	0,0,0,0	0	0	1	0.0	0
chr9_ref_v2	235792	0	C,G	0	0	234,19,0,79	1	1	0	2	C,C	C,G	0.5	0.0527505653855	0	39,4,0,1	1	1	0	3.13263341789	0	2	C,C	NA	NA	0.0229895182247	0	NA	NA	254,23,0,22	1	1	0	10.4971920229	1	2	C,C	C,G	0.125	0.219526910844	0	NA	NA	268,37,0,30	1	1	0	8.28118525641	0
chr9_ref_v2	240997	0	G,GA,GAAAA	1	1	1,2,22,3,0,4	1	1	0	2	GA,GA	GA,GAAAA	0.25	0.907833671421	0	0,0,5,3,0,0	1	0	0	1.54934035107	0	2	NA	NA	NA	NA	0	NA	NA	15,8,48,8,1,9	1	1	0	6.98829349389	0	2	GA,GA	GA,GAAAA	0.25	0.390652492655	0	NA	NA	8,4,42,3,0,11	1	1	0	2.90976092384	0
chr9_ref_v2	241019	0	C,A	1	0	43,140,27,0	1	1	0	2	C,C	C,A	0.25	0.0686285063891	0	6,27,4,0	1	1	0	0.586066553947	0	2	C,C	C,A	0.25	0.0970825829165	0	NA	NA	69,203,56,0	1	1	0	1.79661183692	0	2	C,C	C,A	0.25	0.383159350594	0	NA	NA	49,209,44,0	1	1	0	0.741757149515	0
chr9_ref_v2	245927	0	CTT,C,CT	1	1	0,6,0,9,0,7	1	1	0	2	CTT,C	C,CT	0.25	0.607862268523	0	1,1,0,0,3,2	1	0	0	3.32260198732	0	2	NA	NA	NA	NA	0	NA	NA	2,4,5,14,5,14	1	1	1	1.57993395828	0	2	C,CT	CTT,CT	0.25	0.169114822844	0	NA	NA	2,4,4,10,3,7	1	1	1	1.50550847648	0
chr9_ref_v2	249590	0	CT,C	1	1	9,3,67,55	1	1	0	2	C,C	NA	NA	0.142396711294	0	1,0,13,6	1	1	0	0.889469393667	0	2	C,C	NA	NA	0.0299997649777	0	NA	NA	14,11,118,110	1	1	0	1.54804959681	0	2	C,C	NA	NA	0.252570081966	0	NA	NA	11,7,94,102	1	1	0	1.53912117616	0
chr9_ref_v2	253969	0	TA,T	1	1	13,9,86,69	1	1	0	2	T,T	TA,T	0.125	0.0317010168466	0	1,1,11,14	1	1	0	0.927014371318	0	2	T,T	NA	NA	0.0569558788241	0	NA	NA	6,8,136,141	1	1	0	3.60432278365	0	2	T,T	NA	NA	0.52192029052	0	NA	NA	10,4,140,135	1	1	0	2.76553946998	0
chr9_ref_v2	263468	0	G,C	0	0	21,181,91,0	1	1	0	2	G,C	G,G	0.25	0.275653496586	0	4,45,1,0	1	1	0	6.18469267809	0	2	G,G	NA	NA	0.0202027073175	0	NA	NA	49,231,23,0	1	1	0	15.4765377852	1	2	G,G	G,C	0.125	0.251314428281	0	NA	NA	40,246,28,0	1	1	0	14.1529140283	1
chr9_ref_v2	267836	0	TA,T	1	1	59,72,12,12	1	1	0	2	TA,TA	NA	NA	0.0107956105446	0	10,16,4,7	1	1	0	1.82486682832	0	2	TA,TA	TA,T	0.25	0.114646122805	0	NA	NA	109,124,33,30	1	1	0	1.98223559725	0	2	TA,TA	TA,T	0.125	0.0743885486897	0	NA	NA	94,111,23,23	1	1	0	0.904205614187	0
chr9_ref_v2	285856	0	T,G	1	0	17,246,89,0	1	1	0	2	T,T	T,G	0.5	0.0262679268206	0	18,40,13,0	1	1	0	10.4978064626	0	2	T,T	T,G	0.5	0.322773392263	0	NA	NA	69,302,88,0	1	1	0	16.5784505855	0	2	T,T	T,G	0.5	0.328953404207	0	NA	NA	60,307,84,0	1	1	0	12.1874706509	0
chr9_ref_v2	286561	0	C,A	0	0	138,41,0,52	1	1	0	2	C,C	C,A	0.5	0.118481603621	0	28,8,0,1	1	1	0	2.04527352161	0	2	C,C	NA	NA	0.0273989741881	0	NA	NA	190,166,0,6	1	1	0	309.535294625	0	2	C,C	C,A	0.125	1.22097038069	0	NA	NA	196,136,0,12	1	1	0	24.7620535315	0
chr9_ref_v2	287275	0	C,G	0	0	223,20,0,39	1	1	0	2	C,C	C,G	0.25	0.141728159829	0	39,9,0,2	1	1	0	2.61963297301	0	2	C,C	C,G	0.125	0.0645385211376	0	NA	NA	281,114,0,10	1	1	0	39.7238362623	0	2	C,C	C,G	0.125	0.872940291001	0	NA	NA	319,97,0,9	1	1	0	26.9509761036	0
chr9_ref_v2	290159	0	GA,G	1	1	59,92,10,11	1	1	0	2	GA,GA	NA	NA	0.367524136135	0	20,15,1,2	1	1	0	1.87948208327	0	2	GA,GA	NA	NA	1.0863584494	0	NA	NA	78,105,23,41	1	1	0	8.0785485911	0	2	GA,GA	GA,G	0.125	0.0838116059149	0	NA	NA	78,126,28,29	1	1	0	3.89568930364	0
chr9_ref_v2	292014	0	T,G	1	0	16,183,31,0	1	1	0	2	T,T	T,G	0.25	0.118341227131	0	4,32,1,0	1	1	0	1.07258695687	0	2	T,T	NA	NA	0.0273989741881	0	NA	NA	10,230,7,1	1	1	0	8.90211735204	0	2	T,T	T,G	0.125	0.69314718056	0	NA	NA	16,214,6,0	1	1	0	6.57640371701	0
chr9_ref_v2	316182	0	T,G	0	0	0,0,221,221	1	1	0	2	G,G	NA	NA	0.0	0	0,0,42,46	1	1	0	0.454218954654	0	2	G,G	NA	NA	0.0	0	NA	NA	0,0,235,320	1	1	0	3.95827762793	0	2	G,G	NA	NA	0.0	0	NA	NA	0,1,256,262	1	1	0	0.423109682848	0
chr9_ref_v2	318475	0	A,C	1	0	259,68,0,98	1	1	0	2	A,A	A,C	0.5	0.0962280320946	0	52,18,0,8	1	1	0	1.85838560056	0	2	A,A	A,C	0.25	0.105360515658	0	NA	NA	347,261,0,40	1	1	0	311.478283865	0	2	A,A	A,C	0.125	0.0130927993433	0	NA	NA	330,262,0,51	1	1	0	311.684837269	0
chr9_ref_v2	324363	1	A,C	0	0	1,5,0,4	1	0	1	2	NA	NA	NA	NA	0	0,0,0,1	0	0	1	0.0	0	2	NA	NA	NA	NA	0	NA	NA	3,6,0,12	1	1	1	1.08081391148	0	2	NA	NA	NA	NA	0	NA	NA	2,8,0,7	1	0	1	0.329248739234	0
chr9_ref_v2	324364	1	T,TTA	0	0	1,2,0,7	1	0	1	2	NA	NA	NA	NA	0	0,0,0,3	0	0	1	0.0	0	2	NA	NA	NA	NA	0	NA	NA	2,4,0,12	1	0	1	0.39835303971	0	2	NA	NA	NA	NA	0	NA	NA	2,5,0,9	1	0	1	0.763751430798	0
chr9_ref_v2	324611	1	C,CT	1	0	0,0,0,1	0	0	1	2	NA	NA	NA	NA	0	0,0,1,0	0	0	1	0.0	0	2	NA	NA	NA	NA	0	NA	NA	0,0,2,0	0	0	1	0.0	0	2	NA	NA	NA	NA	0	NA	NA	0,0,9,1	1	0	1	0.0	0
chr9_ref_v2	338418	0	C,CTTT	1	1	3,2,28,28	1	1	0	2	CTTT,CTTT	C,CTTT	0.125	0.292136422801	0	0,2,3,0	1	0	0	2.7923056368	0	2	NA	NA	NA	NA	0	NA	NA	8,0,35,23	1	1	0	1.90669396544	0	2	CTTT,CTTT	C,CTTT	0.25	0.0913310381341	0	NA	NA	15,4,31,35	1	1	0	4.86649939151	0
chr9_ref_v2	346893	0	T,C	1	0	0,1,207,199	1	1	0	2	C,C	NA	NA	0.00246002584086	0	0,0,57,65	1	1	0	0.731350464071	0	2	C,C	NA	NA	0.0	0	NA	NA	0,0,252,260	1	1	0	0.709265848103	0	2	C,C	NA	NA	0.0	0	NA	NA	0,0,258,259	1	1	0	0.558180004477	0
chr9_ref_v2	369388	0	AT,A	1	1	77,55,12,8	1	1	0	2	AT,AT	NA	NA	0.349292475367	0	11,21,2,4	1	1	0	2.12176959228	0	2	AT,AT	NA	NA	0.392147250113	0	NA	NA	90,74,32,33	1	1	0	7.61503072932	0	2	AT,AT	AT,A	0.25	0.0752766734139	0	NA	NA	108,56,23,20	1	1	0	2.55721496573	0
chr9_ref_v2	380128	0	G,GA	1	1	138,50,17,15	1	1	0	2	G,G	G,GA	0.125	0.0963581372504	0	24,14,4,5	1	1	0	0.81036245751	0	2	G,G	G,GA	0.25	0.0997961061891	0	NA	NA	195,115,32,27	1	1	0	3.99340699508	0	2	G,G	G,GA	0.25	0.133225153008	0	NA	NA	204,116,24,23	1	1	0	4.28119747272	0
chr9_ref_v2	384833	0	A,AT,ATT	1	1	1,36,0,8,25,4	1	1	0	2	A,ATT	A,A	0.125	0.239547422772	0	2,8,0,4,4,0	1	0	0	1.76797978211	0	2	NA	NA	NA	NA	0	NA	NA	6,95,0,19,16,2	1	1	0	6.83259720151	0	2	A,ATT	A,A	0.5	0.559200323566	0	NA	NA	6,91,1,13,20,2	1	1	0	6.10779226862	0
chr9_ref_v2	427426	0	A,G	0	0	0,0,252,270	1	1	0	2	G,G	NA	NA	0.0	0	0,0,48,44	1	1	0	0.60214159473	0	2	G,G	NA	NA	0.0	0	NA	NA	0,0,342,339	1	1	0	0.793413873102	0	2	G,G	NA	NA	0.0	0	NA	NA	0,0,277,348	1	1	0	1.63006690286	0
chr9_ref_v2	438049	0	A,G	1	0	0,0,12,123	1	1	1	2	G,G	NA	NA	0.0	0	0,0,8,10	1	0	1	5.63271996964	0	2	NA	NA	NA	NA	0	NA	NA	1,1,15,142	1	1	1	0.377238518733	0	2	G,G	NA	NA	0.0126583968719	0	NA	NA	0,0,21,140	1	1	1	1.3389431251	0
chr9_ref_v2	438071	0	A,T	1	0	0,0,28,160	1	1	1	2	T,T	NA	NA	0.0	0	0,0,19,27	1	1	1	5.99125187922	0	2	T,T	NA	NA	0.0	0	NA	NA	0,0,42,206	1	1	1	0.694543701987	0	2	T,T	NA	NA	0.0	0	NA	NA	0,0,37,193	1	1	1	0.498071863039	0
chr9_ref_v2	438077	0	A,G	1	0	0,0,29,164	1	1	1	2	G,G	NA	NA	0.0	0	0,0,23,31	1	1	1	7.30045399398	0	2	G,G	NA	NA	0.0	0	NA	NA	0,0,44,223	1	1	1	0.569808891547	0	2	G,G	NA	NA	0.0	0	NA	NA	0,0,38,189	1	1	1	0.595306905436	0
chr9_ref_v2	438186	0	G,A	0	0	2,28,121,18	1	1	1	2	A,A	G,A	0.25	0.412633597587	0	1,3,36,24	1	1	1	8.93024181756	0	2	A,A	G,A	0.125	0.0	0	NA	NA	6,36,159,43	1	1	1	3.20363300439	0	2	A,A	G,A	0.25	0.375312069937	0	NA	NA	3,19,136,27	1	1	1	1.39139251751	0
chr9_ref_v2	438193	0	T,G	0	0	2,28,130,16	1	1	1	2	G,G	T,G	0.25	0.363500909009	0	1,3,33,21	1	1	1	9.00322628157	0	2	G,G	T,G	0.125	0.105360515658	0	NA	NA	6,36,154,30	1	1	1	1.65109684467	0	2	G,G	T,G	0.5	0.378653850658	0	NA	NA	3,19,145,23	1	1	1	1.2215578129	0
chr9_ref_v2	438198	0	A,G	0	0	2,28,136,15	1	1	1	2	G,G	A,G	0.25	0.329827693903	0	1,3,34,17	1	1	1	6.78652305883	0	2	G,G	A,G	0.125	0.162518929498	0	NA	NA	6,36,159,24	1	1	1	1.44802021125	0	2	G,G	A,G	0.5	0.37320424589	0	NA	NA	3,19,155,24	1	1	1	1.50687002711	0
chr9_ref_v2	438204	0	T,C	0	0	2,28,135,15	1	1	1	2	C,C	T,C	0.25	0.336472236621	0	1,3,35,14	1	1	1	4.64923180648	0	2	C,C	T,C	0.125	0.202524264111	0	NA	NA	6,36,164,22	1	1	1	1.40058765591	0	2	C,C	T,C	0.5	0.389464766762	0	NA	NA	3,19,166,23	1	1	1	1.38603806401	0
chr9_ref_v2	438249	0	G,T	1	0	1,28,99,18	1	1	1	2	G,T	T,T	0.5	0.296265816143	0	2,3,21,5	1	1	1	1.89685046653	0	2	T,T	G,T	0.25	0.297251523468	0	NA	NA	4,35,109,31	1	1	1	1.52149242697	0	2	T,T	G,T	0.5	0.179468487812	0	NA	NA	2,18,125,25	1	1	1	1.48152777737	0
chr9_ref_v2	438801	1	C,T	0	0	1,1,268,102	1	1	1	2	NA	NA	NA	NA	0	0,0,11,3	1	0	1	0.391367929309	0	2	NA	NA	NA	NA	0	NA	NA	2,0,338,93	1	1	1	2.64949156097	0	2	NA	NA	NA	NA	0	NA	NA	0,0,350,118	1	1	1	1.03302413175	0
chr10_ref_v2	441	1	G,C	0	0	0,0,0,0	0	0	1	2	NA	NA	NA	NA	0	0,0,0,0	0	0	1	0.0	0	2	NA	NA	NA	NA	0	NA	NA	0,0,1,1	1	0	1	0.0	0	2	NA	NA	NA	NA	0	NA	NA	0,0,0,0	0	0	1	0.0	0
chr10_ref_v2	1414	1	C,T	1	0	0,0,0,0	0	0	1	2	NA	NA	NA	NA	0	0,0,0,0	0	0	1	0.0	0	2	NA	NA	NA	NA	0	NA	NA	0,0,1,1	1	0	1	0.0	0	2	NA	NA	NA	NA	0	NA	NA	0,0,0,0	0	0	1	0.0	0
chr10_ref_v2	1437	1	T,C	1	0	0,0,0,0	0	0	1	2	NA	NA	NA	NA	0	0,0,0,0	0	0	1	0.0	0	2	NA	NA	NA	NA	0	NA	NA	0,0,1,1	1	0	1	0.0	0	2	NA	NA	NA	NA	0	NA	NA	0,0,0,0	0	0	1	0.0	0
chr10_ref_v2	1440	1	CA,C	0	0	0,0,0,0	0	0	1	2	NA	NA	NA	NA	0	0,0,0,0	0	0	1	0.0	0	2	NA	NA	NA	NA	0	NA	NA	0,0,1,1	1	0	1	0.0	0	2	NA	NA	NA	NA	0	NA	NA	0,0,0,0	0	0	1	0.0	0
chr10_ref_v2	6932	1	T,TACGGCC	0	0	0,0,0,0	0	0	1	2	NA	NA	NA	NA	0	0,0,0,0	0	0	1	0.0	0	2	NA	NA	NA	NA	0	NA	NA	0,0,0,1	0	0	1	0.0	0	2	NA	NA	NA	NA	0	NA	NA	0,0,0,0	0	0	1	0.0	0
chr10_ref_v2	6934	1	T,TGTCTAACACCATCCAGCATGCAATACAGTG	0	0	0,0,0,0	0	0	1	2	NA	NA	NA	NA	0	0,0,0,0	0	0	1	0.0	0	2	NA	NA	NA	NA	0	NA	NA	0,0,0,1	0	0	1	0.0	0	2	NA	NA	NA	NA	0	NA	NA	0,0,0,0	0	0	1	0.0	0
chr10_ref_v2	8404	0	G,A	1	0	0,0,0,0	0	0	1	2	NA	NA	NA	NA	0	0,0,0,0	0	0	1	0.0	0	2	NA	NA	NA	NA	0	NA	NA	0,0,0,0	0	0	1	0.0	0	2	NA	NA	NA	NA	0	NA	NA	0,0,1,0	0	0	1	0.0	0
chr10_ref_v2	8476	0	G,A	0	0	0,0,0,0	0	0	1	2	NA	NA	NA	NA	0	0,0,0,0	0	0	1	0.0	0	2	NA	NA	NA	NA	0	NA	NA	0,0,0,0	0	0	1	0.0	0	2	NA	NA	NA	NA	0	NA	NA	0,0,1,1	1	0	1	0.0	0
chr10_ref_v2	8489	0	C,A	1	0	0,0,0,0	0	0	1	2	NA	NA	NA	NA	0	0,0,0,0	0	0	1	0.0	0	2	NA	NA	NA	NA	0	NA	NA	0,0,0,0	0	0	1	0.0	0	2	NA	NA	NA	NA	0	NA	NA	0,0,1,1	1	0	1	0.0	0
chr10_ref_v2	8498	0	A,G	0	0	0,0,0,0	0	0	1	2	NA	NA	NA	NA	0	0,0,0,0	0	0	1	0.0	0	2	NA	NA	NA	NA	0	NA	NA	0,0,0,0	0	0	1	0.0	0	2	NA	NA	NA	NA	0	NA	NA	0,0,1,1	1	0	1	0.0	0
chr10_ref_v2	59055	0	GA,G	1	1	30,52,21,9	1	1	0	2	GA,GA	GA,G	0.25	0.0588272348381	0	8,12,6,1	1	1	0	0.406464670407	0	2	GA,GA	NA	NA	0.106850553574	0	NA	NA	49,71,38,20	1	1	0	1.28757558117	0	2	GA,GA	GA,G	0.25	0.0412851697014	0	NA	NA	54,74,24,22	1	1	0	1.65491791621	0
chr10_ref_v2	60698	0	G,T	1	0	69,200,114,1	1	1	0	2	G,G	G,T	0.5	0.24883303743	0	19,39,28,0	1	1	0	0.720943111362	0	2	G,T	G,G	0.25	0.182321556794	0	NA	NA	134,299,95,3	1	1	0	5.98589920694	0	2	G,G	G,T	0.5	0.387157960664	0	NA	NA	147,249,87,2	1	1	0	11.4807729304	0
chr10_ref_v2	75589	0	CT,C	1	1	130,144,11,21	1	1	0	2	CT,CT	NA	NA	0.270613804374	0	17,23,3,2	1	1	0	0.670869099073	0	2	CT,CT	NA	NA	0.250393369661	0	NA	NA	189,186,25,26	1	1	0	1.91831595902	0	2	CT,CT	CT,C	0.125	0.198128985291	0	NA	NA	183,169,19,11	1	1	0	2.01399932718	0
chr10_ref_v2	76563	0	GAT,G	1	1	49,61,10,8	1	1	0	2	GAT,GAT	NA	NA	0.00591913262763	0	26,29,6,4	1	1	0	0.462642044219	0	2	GAT,GAT	GAT,G	0.125	0.180231843815	0	NA	NA	82,88,12,12	1	1	0	0.8538005921	0	2	GAT,GAT	NA	NA	0.104390085751	0	NA	NA	71,102,16,14	1	1	0	0.603181230365	0
chr10_ref_v2	80003	0	A,G	1	0	39,244,106,0	1	1	0	2	A,A	A,G	0.5	0.125994225487	0	12,51,23,0	1	1	0	0.837329450479	0	2	A,A	A,G	0.5	0.133531392625	0	NA	NA	88,294,144,1	1	1	0	5.95461664045	0	2	A,A	A,G	0.5	0.129925422482	0	NA	NA	77,286,114,0	1	1	0	4.79245666952	0
chr10_ref_v2	91071	0	A,G	0	0	0,0,188,87	1	1	0	2	G,G	NA	NA	0.0	0	0,0,39,20	1	1	0	0.426178505865	0	2	G,G	NA	NA	0.0	0	NA	NA	0,0,219,115	1	1	0	0.835642043313	0	2	G,G	NA	NA	0.0	0	NA	NA	1,0,235,92	1	1	0	0.976822146338	0
chr10_ref_v2	99520	0	A,AT,ATT	1	1	0,0,0,11,26,47	1	1	1	2	ATT,ATT	AT,ATT	0.125	0.126629217209	0	1,0,0,3,9,30	1	1	0	1.43779493884	0	2	ATT,ATT	NA	NA	0.319538613618	0	NA	NA	2,2,6,10,60,92	1	1	1	1.90271264863	0	2	ATT,ATT	NA	NA	0.978370196458	0	NA	NA	1,1,3,10,48,90	1	1	1	0.728936083214	0
chr10_ref_v2	104610	0	TA,T	1	1	121,125,10,15	1	1	0	2	TA,TA	NA	NA	0.131550296898	0	35,31,3,8	1	1	0	1.24811131685	0	2	TA,TA	TA,T	0.125	0.00407511049238	0	NA	NA	142,176,22,31	1	1	0	2.51545002718	0	2	TA,TA	TA,T	0.125	0.00521193872725	0	NA	NA	151,164,15,19	1	1	0	0.566274250322	0
chr10_ref_v2	123778	0	GA,G	1	1	122,130,13,13	1	1	0	2	GA,GA	GA,G	0.125	0.185824725836	0	26,16,0,2	1	1	0	1.60396219928	0	2	GA,GA	NA	NA	0.214441067703	0	NA	NA	154,171,19,21	1	1	0	0.845696281931	0	2	GA,GA	GA,G	0.125	0.0304131099142	0	NA	NA	154,172,22,19	1	1	0	0.957154935245	0
chr10_ref_v2	134111	0	GA,G	1	1	65,63,17,1	1	1	0	2	GA,GA	NA	NA	0.356425243067	0	15,21,6,0	1	1	0	0.646456292841	0	2	GA,GA	NA	NA	0.267231465983	0	NA	NA	74,84,29,16	1	1	0	11.9504784834	0	2	GA,GA	GA,G	0.125	0.12151786786	0	NA	NA	86,88,33,16	1	1	0	11.3267213907	1
chr10_ref_v2	136910	0	GA,G,GAA	1	1	31,25,18,12,10,22	1	1	0	2	GA,GAA	GA,G	0.5	0.396473554096	0	4,6,4,3,8,1	1	1	0	3.25321120682	0	2	GA,GAA	GA,G	0.25	0.338319829013	0	NA	NA	36,54,28,32,14,19	1	1	0	2.90921069066	0	2	GA,GAA	GA,G	0.5	0.47506860011	1	NA	NA	38,51,36,31,22,18	1	1	0	2.40943033336	0
chr10_ref_v2	159426	0	C,CAAA,CAAAA	1	1	0,0,12,3,43,25	1	1	0	2	CAAAA,CAAAA	NA	NA	0.0937757588822	0	0,0,1,2,11,6	1	1	0	0.814336406268	0	2	CAAAA,CAAAA	NA	NA	0.36422373197	0	NA	NA	0,1,18,24,86,86	1	1	0	6.01151695261	0	2	CAAAA,CAAAA	NA	NA	0.0199338381155	0	NA	NA	0,0,11,19,59,79	1	1	0	5.9989467434	0
chr10_ref_v2	196077	0	CT,C	1	1	6,6,87,173	1	1	0	2	C,C	NA	NA	0.128609703079	0	1,0,19,23	1	1	0	1.23359220807	0	2	C,C	NA	NA	0.151268542275	0	NA	NA	12,8,155,238	1	1	0	2.02517125003	0	2	C,C	NA	NA	2.821134455e-05	0	NA	NA	14,4,148,236	1	1	0	1.70194261597	0
chr10_ref_v2	197534	0	T,G	1	0	0,12,0,16	1	1	1	2	T,G	G,G	0.125	0.135796399255	0	0,5,0,1	1	0	1	1.43734801079	0	2	NA	NA	NA	NA	0	NA	NA	0,13,0,19	1	1	1	0.325216750792	0	2	T,G	G,G	0.125	0.105360515658	0	NA	NA	0,20,0,20	1	1	1	0.652152107918	0
chr10_ref_v2	197537	0	C,CAATATATTGTCAT	0	0	0,5,0,16	1	1	1	2	C,CAATATATTGTCAT	CAATATATTGTCAT,CAATATATTGTCAT	0.5	0.209904371409	0	0,1,0,1	1	0	1	0.402777243012	0	2	NA	NA	NA	NA	0	NA	NA	0,4,0,19	1	1	1	0.486062207161	0	2	CAATATATTGTCAT,CAATATATTGTCAT	C,CAATATATTGTCAT	0.5	0.287682072452	0	NA	NA	0,10,0,20	1	1	1	0.815857731294	0
chr10_ref_v2	200036	1	A,ATGGAAGAGCAGAAAGATACATCAGAAC	1	0	0,0,0,0	0	0	1	2	NA	NA	NA	NA	0	0,0,0,0	0	0	1	0.0	0	2	NA	NA	NA	NA	0	NA	NA	0,0,0,0	0	0	1	0.0	0	2	NA	NA	NA	NA	0	NA	NA	0,0,0,2	0	0	1	0.0	0
chr10_ref_v2	200040	1	T,A	1	0	0,0,0,0	0	0	1	2	NA	NA	NA	NA	0	0,0,0,0	0	0	1	0.0	0	2	NA	NA	NA	NA	0	NA	NA	0,0,0,0	0	0	1	0.0	0	2	NA	NA	NA	NA	0	NA	NA	0,0,0,1	0	0	1	0.0	0
chr10_ref_v2	200041	1	A,G	1	0	0,0,0,0	0	0	1	2	NA	NA	NA	NA	0	0,0,0,0	0	0	1	0.0	0	2	NA	NA	NA	NA	0	NA	NA	0,0,0,0	0	0	1	0.0	0	2	NA	NA	NA	NA	0	NA	NA	0,0,0,1	0	0	1	0.0	0
chr10_ref_v2	200381	1	C,CGATGGACGGTAGAGTAAGAAATACT	0	0	0,0,0,0	0	0	1	2	NA	NA	NA	NA	0	0,0,0,0	0	0	1	0.0	0	2	NA	NA	NA	NA	0	NA	NA	0,0,0,0	0	0	1	0.0	0	2	NA	NA	NA	NA	0	NA	NA	0,0,0,1	0	0	1	0.0	0
chr10_ref_v2	200384	1	G,GA	1	0	0,0,0,0	0	0	1	2	NA	NA	NA	NA	0	0,0,0,0	0	0	1	0.0	0	2	NA	NA	NA	NA	0	NA	NA	0,0,0,0	0	0	1	0.0	0	2	NA	NA	NA	NA	0	NA	NA	0,0,0,0	0	0	1	0.0	0
chr10_ref_v2	200386	1	T,TATTTACAAGAGTCATCAATTCAGTTCACATA	1	0	0,0,0,0	0	0	1	2	NA	NA	NA	NA	0	0,0,0,0	0	0	1	0.0	0	2	NA	NA	NA	NA	0	NA	NA	0,0,0,0	0	0	1	0.0	0	2	NA	NA	NA	NA	0	NA	NA	0,0,0,0	0	0	1	0.0	0
chr10_ref_v2	200392	1	G,A	1	0	0,0,0,0	0	0	1	2	NA	NA	NA	NA	0	0,0,0,0	0	0	1	0.0	0	2	NA	NA	NA	NA	0	NA	NA	0,0,0,1	0	0	1	0.0	0	2	NA	NA	NA	NA	0	NA	NA	0,0,0,0	0	0	1	0.0	0
chr10_ref_v2	201474	1	A,G	1	0	0,0,0,0	0	0	1	2	NA	NA	NA	NA	0	0,0,0,0	0	0	1	0.0	0	2	NA	NA	NA	NA	0	NA	NA	0,0,1,1	1	0	1	0.0	0	2	NA	NA	NA	NA	0	NA	NA	0,0,0,0	0	0	1	0.0	0
chr10_ref_v2	201522	1	G,A	0	0	0,0,0,0	0	0	1	2	NA	NA	NA	NA	0	0,0,0,0	0	0	1	0.0	0	2	NA	NA	NA	NA	0	NA	NA	0,0,1,1	1	0	1	0.0	0	2	NA	NA	NA	NA	0	NA	NA	0,0,0,0	0	0	1	0.0	0
chr10_ref_v2	201524	1	A,AAAATT	1	0	0,0,0,0	0	0	1	2	NA	NA	NA	NA	0	0,0,0,0	0	0	1	0.0	0	2	NA	NA	NA	NA	0	NA	NA	0,0,1,1	1	0	1	0.0	0	2	NA	NA	NA	NA	0	NA	NA	0,0,0,0	0	0	1	0.0	0
chr10_ref_v2	203284	1	A,C	0	0	0,0,0,0	0	0	1	2	NA	NA	NA	NA	0	0,0,0,0	0	0	1	0.0	0	2	NA	NA	NA	NA	0	NA	NA	0,0,2,0	0	0	1	0.0	0	2	NA	NA	NA	NA	0	NA	NA	0,0,0,0	0	0	1	0.0	0
chr10_ref_v2	203310	1	G,A	1	0	0,0,0,0	0	0	1	2	NA	NA	NA	NA	0	0,0,1,0	0	0	1	0.0	0	2	NA	NA	NA	NA	0	NA	NA	0,0,3,0	0	0	1	0.0	0	2	NA	NA	NA	NA	0	NA	NA	0,0,0,0	0	0	1	0.0	0
chr10_ref_v2	203370	1	C,T	0	0	0,0,3,0	0	0	1	2	NA	NA	NA	NA	0	0,0,4,0	0	0	1	0.0	0	2	NA	NA	NA	NA	0	NA	NA	0,0,14,0	0	0	1	0.0	0	2	NA	NA	NA	NA	0	NA	NA	0,0,7,0	0	0	1	0.0	0
chr10_ref_v2	203382	1	A,T	0	0	0,0,7,0	0	0	1	2	NA	NA	NA	NA	0	0,0,4,0	0	0	1	0.0	0	2	NA	NA	NA	NA	0	NA	NA	0,0,19,0	0	0	1	0.0	0	2	NA	NA	NA	NA	0	NA	NA	0,0,9,0	0	0	1	0.0	0
chr10_ref_v2	203387	1	T,A	0	0	0,0,8,0	0	0	1	2	NA	NA	NA	NA	0	0,0,4,0	0	0	1	0.0	0	2	NA	NA	NA	NA	0	NA	NA	0,0,24,0	0	1	1	0.0	0	2	NA	NA	NA	NA	0	NA	NA	0,0,10,0	0	0	1	0.0	0
chr10_ref_v2	203450	1	C,CTGTTGGAATAAAAATCTGTTGAAATAAAAATCA	0	0	1,0,7,0	1	0	1	2	NA	NA	NA	NA	0	0,0,0,0	0	0	1	0.0	0	2	NA	NA	NA	NA	0	NA	NA	0,0,14,0	0	0	1	0.0	0	2	NA	NA	NA	NA	0	NA	NA	0,0,3,0	0	0	1	0.0	0
chr10_ref_v2	203676	1	C,G	1	0	0,0,1,0	0	0	1	2	NA	NA	NA	NA	0	0,0,2,0	0	0	1	0.0	0	2	NA	NA	NA	NA	0	NA	NA	0,0,1,0	0	0	1	0.0	0	2	NA	NA	NA	NA	0	NA	NA	0,0,0,0	0	0	1	0.0	0
chr10_ref_v2	203700	1	A,G	0	0	0,0,1,0	0	0	1	2	NA	NA	NA	NA	0	0,0,6,0	0	0	1	0.0	0	2	NA	NA	NA	NA	0	NA	NA	0,0,2,0	0	0	1	0.0	0	2	NA	NA	NA	NA	0	NA	NA	0,0,3,0	0	0	1	0.0	0
chr10_ref_v2	203715	1	C,T	1	0	0,0,1,0	0	0	1	2	NA	NA	NA	NA	0	0,0,9,0	0	0	1	0.0	0	2	NA	NA	NA	NA	0	NA	NA	0,0,5,0	0	0	1	0.0	0	2	NA	NA	NA	NA	0	NA	NA	1,1,2,0	1	0	1	0.0	0
chr10_ref_v2	203872	1	C,T	0	0	10,0,1,0	1	0	1	2	NA	NA	NA	NA	0	0,0,1,0	0	0	1	0.0	0	2	NA	NA	NA	NA	0	NA	NA	4,0,0,0	0	0	1	0.0	0	2	NA	NA	NA	NA	0	NA	NA	9,0,0,0	0	0	1	0.0	0
chr10_ref_v2	203942	0	A,C	1	0	5,7,32,0	1	1	1	2	A,C	C,C	0.5	0.0870113769896	0	1,3,16,0	1	1	0	0.488223101792	0	2	C,C	A,C	0.5	0.348306694268	0	NA	NA	1,10,60,0	1	1	1	2.04663101636	0	2	C,C	A,C	0.25	0.23293155768	0	NA	NA	5,10,40,0	1	1	1	0.440347698033	0
chr10_ref_v2	203944	0	A,G	0	0	5,7,37,0	1	1	1	2	A,G	G,G	0.5	0.0540672212703	0	1,3,17,0	1	1	0	0.413454810328	0	2	G,G	A,G	0.5	0.405465108108	0	NA	NA	1,10,65,0	1	1	1	1.81148682823	0	2	G,G	A,G	0.25	0.154150679827	0	NA	NA	5,10,47,0	1	1	1	0.422192239039	0
chr10_ref_v2	204059	0	GTAGAAA,G	0	0	5,7,180,1	1	1	0	2	G,G	GTAGAAA,G	0.125	0.00554018037562	0	1,3,47,0	1	1	0	0.566257468992	0	2	G,G	GTAGAAA,G	0.125	0.230971349956	0	NA	NA	1,10,209,3	1	1	0	1.09896116482	0	2	G,G	GTAGAAA,G	0.125	0.250640800771	0	NA	NA	5,10,193,5	1	1	0	2.28110558304	0
chr10_ref_v2	204079	0	T,A	1	0	0,0,194,15	1	1	0	2	A,A	NA	NA	0.0	0	1,0,48,4	1	1	0	0.869000627639	0	2	A,A	NA	NA	0.0190481949707	0	NA	NA	0,0,211,17	1	1	0	0.384293392634	0	2	A,A	NA	NA	0.0	0	NA	NA	0,0,209,20	1	1	0	0.681670012496	0
chr10_ref_v2	204109	0	A,T	1	0	180,41,0,11	1	1	0	2	A,A	A,T	0.125	0.205205850628	0	50,5,0,7	1	1	0	1.87144961728	0	2	A,A	A,T	0.25	0.0454788911265	0	NA	NA	213,63,0,13	1	1	0	1.38772864063	0	2	A,A	A,T	0.125	0.273293335	0	NA	NA	218,73,0,14	1	1	0	2.49377063115	0
chr10_ref_v2	223444	0	C,CTTCTTCTT	0	0	0,0,164,161	1	1	0	2	CTTCTTCTT,CTTCTTCTT	NA	NA	0.0	0	0,0,42,31	1	1	0	0.901025202068	0	2	CTTCTTCTT,CTTCTTCTT	NA	NA	0.0	0	NA	NA	1,0,213,200	1	1	0	0.472625423077	0	2	CTTCTTCTT,CTTCTTCTT	NA	NA	0.00241838086428	0	NA	NA	0,2,217,173	1	1	0	1.61324525734	0
chr10_ref_v2	264865	0	A,C	0	0	186,49,1,63	1	1	0	2	A,A	A,C	0.5	0.202090142116	0	39,29,0,12	1	1	0	5.42307640566	0	2	A,A	A,C	0.25	0.291351801341	0	NA	NA	261,161,0,26	1	1	0	25.8055974228	0	2	A,A	A,C	0.125	0.0411182469295	0	NA	NA	264,158,0,32	1	1	0	23.1493214491	0
chr10_ref_v2	265659	0	GT,G	1	1	51,46,16,8	1	1	0	2	GT,GT	NA	NA	0.14112002551	0	9,6,3,1	1	0	0	0.405279642161	0	2	NA	NA	NA	NA	0	NA	NA	73,65,16,23	1	1	0	2.84228918724	0	2	GT,GT	NA	NA	0.0438841879702	0	NA	NA	67,73,15,15	1	1	0	0.988377355034	0
chr10_ref_v2	268534	0	AT,A	1	1	70,43,12,11	1	1	0	2	AT,AT	NA	NA	0.0133396601729	0	18,10,2,4	1	1	0	0.539025581019	0	2	AT,AT	NA	NA	0.170067717529	0	NA	NA	86,68,26,23	1	1	0	1.90838426608	0	2	AT,AT	AT,A	0.125	0.0107176289064	0	NA	NA	116,65,17,18	1	1	0	0.57537618789	0
chr10_ref_v2	285142	0	TTCTTCTCGCTGTTTCG,T	1	0	1,0,114,104	1	1	0	2	T,T	NA	NA	0.00457666702741	0	0,0,31,23	1	1	0	0.598863526817	0	2	T,T	NA	NA	0.0	0	NA	NA	2,0,130,149	1	1	0	1.45612722184	0	2	T,T	NA	NA	0.412607995621	0	NA	NA	2,2,122,160	1	1	0	2.67723288523	0
chr10_ref_v2	289373	0	TA,T	1	1	42,50,19,8	1	1	0	2	TA,TA	TA,T	0.125	0.0773559334358	0	15,10,5,6	1	1	0	1.59678834637	0	2	TA,TA	TA,T	0.25	0.0690319311997	0	NA	NA	74,82,26,23	1	1	0	1.95183096544	0	2	TA,TA	TA,T	0.125	0.0236210337423	0	NA	NA	71,78,20,14	1	1	0	0.823826436554	0
chr10_ref_v2	292879	0	A,AGAAGTAGTGCTCGAGGTAGGGTCGGAAGAAGTTGTACTG	1	0	0,0,70,56	1	1	0	2	AGAAGTAGTGCTCGAGGTAGGGTCGGAAGAAGTTGTACTG,AGAAGTAGTGCTCGAGGTAGGGTCGGAAGAAGTTGTACTG	NA	NA	0.0	0	0,1,5,7	1	0	0	2.10009969431	0	2	NA	NA	NA	NA	0	NA	NA	1,2,84,96	1	1	0	1.80784393087	0	2	AGAAGTAGTGCTCGAGGTAGGGTCGGAAGAAGTTGTACTG,AGAAGTAGTGCTCGAGGTAGGGTCGGAAGAAGTTGTACTG	NA	NA	0.421994410059	0	NA	NA	0,0,109,103	1	1	0	0.907076932237	0
chr10_ref_v2	292993	0	CGAGGAAGTA,C	0	0	0,0,214,200	1	1	0	2	C,C	NA	NA	0.0	0	0,0,26,29	1	1	0	0.538102634458	0	2	C,C	NA	NA	0.0	0	NA	NA	0,3,270,280	1	1	0	0.92066281448	0	2	C,C	NA	NA	0.698586903856	0	NA	NA	0,0,278,257	1	1	0	0.412206871396	0
chr10_ref_v2	293257	0	G,GGAC	1	0	0,1,162,257	1	1	0	2	GGAC,GGAC	NA	NA	0.00238379135528	0	0,0,21,29	1	1	0	0.466164963543	0	2	GGAC,GGAC	NA	NA	0.0	0	NA	NA	0,2,212,292	1	1	0	1.17240342654	0	2	GGAC,GGAC	NA	NA	0.409425509324	0	NA	NA	0,0,231,276	1	1	0	3.23090739656	0
chr10_ref_v2	294266	0	A,ACAGGAAGAGCCGCCAAATGTCGCAGAGGAAACC	1	0	0,0,133,141	1	1	0	2	ACAGGAAGAGCCGCCAAATGTCGCAGAGGAAACC,ACAGGAAGAGCCGCCAAATGTCGCAGAGGAAACC	NA	NA	0.0	0	0,0,14,21	1	1	0	0.727723499943	0	2	ACAGGAAGAGCCGCCAAATGTCGCAGAGGAAACC,ACAGGAAGAGCCGCCAAATGTCGCAGAGGAAACC	NA	NA	0.0	0	NA	NA	0,0,187,184	1	1	0	0.60933618927	0	2	ACAGGAAGAGCCGCCAAATGTCGCAGAGGAAACC,ACAGGAAGAGCCGCCAAATGTCGCAGAGGAAACC	NA	NA	0.0	0	NA	NA	0,0,151,155	1	1	0	0.4344952996	0
chr10_ref_v2	313773	0	T,TTGTG	1	1	8,2,140,113	1	1	0	2	TTGTG,TTGTG	T,TTGTG	0.125	0.522754194631	0	1,0,18,19	1	1	0	0.632171869579	0	2	TTGTG,TTGTG	NA	NA	0.0266682470822	0	NA	NA	7,2,164,146	1	1	0	0.779476205696	0	2	TTGTG,TTGTG	T,TTGTG	0.125	0.831297519041	0	NA	NA	7,0,152,164	1	1	0	2.63596433411	0
chr10_ref_v2	315444	0	GA,G	1	1	94,123,8,13	1	1	0	2	GA,GA	NA	NA	0.0826310921455	0	27,28,0,3	1	1	0	0.814338242892	0	2	GA,GA	NA	NA	0.291203912771	0	NA	NA	161,198,15,27	1	1	0	0.913385925163	0	2	GA,GA	NA	NA	0.189374008617	0	NA	NA	131,191,13,16	1	1	0	0.786587834645	0
chr10_ref_v2	316867	0	GTA,G	1	1	93,97,9,11	1	1	0	2	GTA,GTA	GTA,G	0.125	0.292781151513	0	29,25,7,2	1	1	0	1.81794926161	0	2	GTA,GTA	GTA,G	0.25	0.179269399565	0	NA	NA	105,168,9,6	1	1	0	4.79474792183	0	2	GTA,GTA	NA	NA	0.234349149745	0	NA	NA	122,111,7,9	1	1	0	1.13481496401	0
chr10_ref_v2	330004	0	T,TCC	1	1	1,1,67,119	1	1	0	2	TCC,TCC	NA	NA	0.0106952891167	0	1,0,15,28	1	1	0	0.684659505499	0	2	TCC,TCC	NA	NA	0.0229895182247	0	NA	NA	2,0,135,186	1	1	0	1.92096866753	0	2	TCC,TCC	NA	NA	0.411676308201	0	NA	NA	0,0,145,170	1	1	0	4.16305432697	0
chr10_ref_v2	342126	0	AT,A,ATT	1	1	3,5,4,10,7,6	1	1	0	2	A,ATT	AT,ATT	0.25	0.237212175382	0	5,4,0,3,3,1	1	0	0	2.24204555957	0	2	NA	NA	NA	NA	0	NA	NA	8,22,11,36,8,6	1	1	0	2.17813499381	0	2	AT,A	A,ATT	0.25	0.201104006097	0	NA	NA	10,17,8,25,8,3	1	1	0	2.09902464969	0
chr10_ref_v2	342827	0	T,G	1	0	49,211,57,0	1	1	0	2	T,T	T,G	0.5	0.401626331801	0	16,44,3,0	1	1	0	2.22531336105	0	2	T,T	T,G	0.125	0.0314967139363	0	NA	NA	127,292,35,0	1	1	0	12.4753501318	0	2	T,T	T,G	0.125	0.253698219636	0	NA	NA	105,275,39,0	1	1	0	7.44949960542	0
chr10_ref_v2	354434	1	C,T	0	0	0,5,0,0	0	0	1	2	NA	NA	NA	NA	0	0,1,1,0	1	0	1	0.0	0	2	NA	NA	NA	NA	0	NA	NA	0,7,2,0	1	0	1	0.0	0	2	NA	NA	NA	NA	0	NA	NA	0,5,0,0	0	0	1	0.0	0
chr10_ref_v2	354439	1	ATTT,A	1	0	0,0,0,0	0	0	1	2	NA	NA	NA	NA	0	0,0,1,0	0	0	1	0.0	0	2	NA	NA	NA	NA	0	NA	NA	0,0,2,0	0	0	1	0.0	0	2	NA	NA	NA	NA	0	NA	NA	0,0,0,0	0	0	1	0.0	0
chr10_ref_v2	354443	1	CTAT,C	1	1	0,0,0,0	0	0	1	2	NA	NA	NA	NA	0	0,0,1,0	0	0	1	0.0	0	2	NA	NA	NA	NA	0	NA	NA	0,0,2,0	0	0	1	0.0	0	2	NA	NA	NA	NA	0	NA	NA	0,0,0,0	0	0	1	0.0	0
chr10_ref_v2	354458	1	C,A	0	0	0,0,0,0	0	0	1	2	NA	NA	NA	NA	0	0,0,1,0	0	0	1	0.0	0	2	NA	NA	NA	NA	0	NA	NA	0,0,2,0	0	0	1	0.0	0	2	NA	NA	NA	NA	0	NA	NA	0,0,0,0	0	0	1	0.0	0
chr10_ref_v2	354460	1	GT,G	1	1	0,0,0,0	0	0	1	2	NA	NA	NA	NA	0	0,0,1,0	0	0	1	0.0	0	2	NA	NA	NA	NA	0	NA	NA	0,0,2,0	0	0	1	0.0	0	2	NA	NA	NA	NA	0	NA	NA	0,0,0,0	0	0	1	0.0	0
chr10_ref_v2	354462	1	T,A	1	0	0,0,0,0	0	0	1	2	NA	NA	NA	NA	0	0,0,1,0	0	0	1	0.0	0	2	NA	NA	NA	NA	0	NA	NA	0,0,3,0	0	0	1	0.0	0	2	NA	NA	NA	NA	0	NA	NA	0,0,0,0	0	0	1	0.0	0
chr10_ref_v2	354471	1	T,C	0	0	0,0,3,0	0	0	1	2	NA	NA	NA	NA	0	0,0,2,0	0	0	1	0.0	0	2	NA	NA	NA	NA	0	NA	NA	0,0,10,0	0	0	1	0.0	0	2	NA	NA	NA	NA	0	NA	NA	0,0,2,0	0	0	1	0.0	0
chr10_ref_v2	354485	1	T,C	1	0	4,0,5,0	1	0	1	2	NA	NA	NA	NA	0	2,0,4,0	1	0	1	0.346455912774	0	2	NA	NA	NA	NA	0	NA	NA	14,0,4,0	1	0	1	2.45745977674	0	2	NA	NA	NA	NA	0	NA	NA	4,0,3,0	1	0	1	0.423863400343	0
chr10_ref_v2	354564	1	C,T	1	0	25,3,22,0	1	1	1	2	NA	NA	NA	NA	0	9,3,2,0	1	0	1	1.73931060183	0	2	NA	NA	NA	NA	0	NA	NA	17,12,26,0	1	1	1	4.23430763675	0	2	NA	NA	NA	NA	0	NA	NA	22,3,23,0	1	1	1	0.465381776438	0
chr10_ref_v2	354575	1	G,A	0	0	22,4,21,0	1	1	1	2	NA	NA	NA	NA	0	10,3,1,0	1	0	1	1.94652495422	0	2	NA	NA	NA	NA	0	NA	NA	13,12,22,0	1	1	1	3.50406796557	0	2	NA	NA	NA	NA	0	NA	NA	21,3,23,0	1	1	1	0.483491416344	0
chr10_ref_v2	354580	1	A,G	1	0	20,4,20,0	1	1	1	2	NA	NA	NA	NA	0	8,3,1,0	1	0	1	1.71958360949	0	2	NA	NA	NA	NA	0	NA	NA	13,12,20,0	1	1	1	3.39029665742	0	2	NA	NA	NA	NA	0	NA	NA	21,3,22,0	1	1	1	0.367762644124	0
chr10_ref_v2	354598	1	G,A	1	0	18,3,19,0	1	1	1	2	NA	NA	NA	NA	0	9,2,1,0	1	0	1	1.8589633589	0	2	NA	NA	NA	NA	0	NA	NA	14,11,18,0	1	1	1	3.67571134566	0	2	NA	NA	NA	NA	0	NA	NA	22,3,21,0	1	1	1	0.427038415975	0
chr10_ref_v2	354601	1	G,A	1	0	17,3,19,0	1	1	1	2	NA	NA	NA	NA	0	9,2,1,0	1	0	1	1.95559123105	0	2	NA	NA	NA	NA	0	NA	NA	14,11,18,0	1	1	1	3.57165106073	0	2	NA	NA	NA	NA	0	NA	NA	20,3,21,0	1	1	1	0.381140446358	0
chr10_ref_v2	354605	1	G,A	1	0	15,3,19,0	1	1	1	2	NA	NA	NA	NA	0	9,1,1,0	1	0	1	2.43243799098	0	2	NA	NA	NA	NA	0	NA	NA	14,10,18,0	1	1	1	2.83928470994	0	2	NA	NA	NA	NA	0	NA	NA	17,3,21,0	1	1	1	0.34383879967	0
chr10_ref_v2	354610	1	C,T	1	0	13,3,19,0	1	1	1	2	NA	NA	NA	NA	0	9,1,1,0	1	0	1	2.7765883336	0	2	NA	NA	NA	NA	0	NA	NA	12,10,18,0	1	1	1	2.83035283705	0	2	NA	NA	NA	NA	0	NA	NA	17,3,21,0	1	1	1	0.498830917197	0
chr10_ref_v2	354622	1	C,CGATAG,CGATAGT	0	0	0,1,12,0,7,0	1	1	1	2	NA	NA	NA	NA	0	0,0,0,0,7,0	0	0	1	0.0	0	2	NA	NA	NA	NA	0	NA	NA	1,5,10,0,6,0	1	1	1	2.42960634087	0	2	NA	NA	NA	NA	0	NA	NA	0,1,14,0,13,0	1	1	1	0.847002620027	0
chr10_ref_v2	354624	1	G,GGATTTTTATTCC	0	0	7,1,12,0	1	1	1	2	NA	NA	NA	NA	0	6,0,0,0	0	0	1	0.0	0	2	NA	NA	NA	NA	0	NA	NA	6,6,10,0	1	1	1	3.28061249506	0	2	NA	NA	NA	NA	0	NA	NA	11,1,14,0	1	1	1	0.571588092	0
chr10_ref_v2	354625	1	A,T,ATTTTT	1	0	0,0,0,1,1,0	1	0	1	2	NA	NA	NA	NA	0	0,0,0,0,2,0	0	0	1	0.0	0	2	NA	NA	NA	NA	0	NA	NA	0,2,1,4,2,0	1	0	1	0.137316471066	0	2	NA	NA	NA	NA	0	NA	NA	0,0,0,1,4,0	1	0	1	0.73975816728	0
chr10_ref_v2	354626	1	A,ACAGTGTT,ATTCCAACAGTGTT	1	0	0,1,0,0,1,0	1	0	1	2	NA	NA	NA	NA	0	0,0,0,0,2,0	0	0	1	0.0	0	2	NA	NA	NA	NA	0	NA	NA	1,6,0,0,2,0	1	0	1	0.598930109345	0	2	NA	NA	NA	NA	0	NA	NA	0,1,0,0,4,0	1	0	1	0.73975816728	0
chr10_ref_v2	354628	1	A,ACATATAAATATGT	1	0	0,2,1,4	1	0	1	2	NA	NA	NA	NA	0	0,0,2,4	1	0	1	0.80521524539	0	2	NA	NA	NA	NA	0	NA	NA	1,6,2,4	1	0	1	0.87016658859	0	2	NA	NA	NA	NA	0	NA	NA	0,2,4,9	1	0	1	0.860250535446	0
chr10_ref_v2	354631	1	A,AATG	1	0	0,2,1,9	1	0	1	2	NA	NA	NA	NA	0	0,0,2,4	1	0	1	1.13240311199	0	2	NA	NA	NA	NA	0	NA	NA	1,8,2,6	1	0	1	2.51529499979	0	2	NA	NA	NA	NA	0	NA	NA	0,3,4,17	1	1	1	0.879002491456	0
chr10_ref_v2	354636	1	G,GGT	0	0	0,2,1,9	1	0	1	2	NA	NA	NA	NA	0	0,0,2,4	1	0	1	1.13240311199	0	2	NA	NA	NA	NA	0	NA	NA	0,8,2,6	1	0	1	2.73245289884	0	2	NA	NA	NA	NA	0	NA	NA	0,4,4,17	1	1	1	0.826097289937	0
chr10_ref_v2	354638	1	T,A	1	0	0,2,1,9	1	0	1	2	NA	NA	NA	NA	0	0,0,2,4	1	0	1	1.13240311199	0	2	NA	NA	NA	NA	0	NA	NA	0,8,2,6	1	0	1	2.73245289884	0	2	NA	NA	NA	NA	0	NA	NA	0,4,4,17	1	1	1	0.826097289937	0
chr10_ref_v2	354641	1	T,A	1	0	0,2,0,10	1	0	1	2	NA	NA	NA	NA	0	0,0,1,4	1	0	1	0.643875129936	0	2	NA	NA	NA	NA	0	NA	NA	0,9,0,7	1	0	1	3.57252113392	0	2	NA	NA	NA	NA	0	NA	NA	0,4,4,17	1	1	1	0.866293277017	0
chr10_ref_v2	354643	1	ATG,A	0	0	0,2,0,10	1	0	1	2	NA	NA	NA	NA	0	0,0,1,4	1	0	1	0.643875129936	0	2	NA	NA	NA	NA	0	NA	NA	0,10,0,7	1	0	1	4.14360467949	0	2	NA	NA	NA	NA	0	NA	NA	0,5,4,17	1	1	1	0.827297600321	0
chr10_ref_v2	354819	1	C,T	0	0	1,0,0,0	0	0	1	2	NA	NA	NA	NA	0	0,0,0,0	0	0	1	0.0	0	2	NA	NA	NA	NA	0	NA	NA	0,0,0,1	0	0	1	0.0	0	2	NA	NA	NA	NA	0	NA	NA	0,0,0,0	0	0	1	0.0	0
chr10_ref_v2	354828	1	C,T	0	0	1,0,0,0	0	0	1	2	NA	NA	NA	NA	0	0,0,0,0	0	0	1	0.0	0	2	NA	NA	NA	NA	0	NA	NA	0,0,0,1	0	0	1	0.0	0	2	NA	NA	NA	NA	0	NA	NA	0,0,0,0	0	0	1	0.0	0
chr10_ref_v2	354908	1	C,T	0	0	0,0,0,0	0	0	1	2	NA	NA	NA	NA	0	0,0,0,0	0	0	1	0.0	0	2	NA	NA	NA	NA	0	NA	NA	0,0,0,0	0	0	1	0.0	0	2	NA	NA	NA	NA	0	NA	NA	0,0,0,0	0	0	1	0.0	0
chr10_ref_v2	357991	0	GT,G	1	1	25,7,7,37	1	1	0	2	GT,G	G,G	0.125	0.0419689159996	0	4,1,4,6	1	0	0	1.40973040967	0	2	NA	NA	NA	NA	0	NA	NA	27,12,28,71	1	1	0	4.39003841487	0	2	G,G	GT,G	0.5	0.0782510868762	1	NA	NA	42,15,14,58	1	1	0	0.725516936508	0
chr10_ref_v2	359603	0	GAA,G	1	1	7,4,80,139	1	1	0	2	G,G	GAA,G	0.125	0.283126255916	0	0,0,13,24	1	1	0	0.53547282597	0	2	G,G	NA	NA	0.0	0	NA	NA	2,4,153,193	1	1	0	3.57088917254	0	2	G,G	NA	NA	1.11580468921	0	NA	NA	2,3,114,209	1	1	0	1.17654795002	0
chr10_ref_v2	374318	0	T,G	0	0	49,142,44,1	1	1	0	2	T,T	T,G	0.5	0.346998649608	0	19,37,10,0	1	1	0	1.13251804883	0	2	T,T	T,G	0.25	0.318453731119	0	NA	NA	196,215,19,0	1	1	0	32.3659118524	0	2	T,T	T,G	0.125	0.31481073984	0	NA	NA	170,186,25,0	1	1	0	26.426795437	0
chr10_ref_v2	387913	0	C,CA	1	1	57,10,3,9	1	1	0	2	C,C	C,CA	0.125	0.147278227678	0	11,2,1,6	1	1	0	1.7689820695	0	2	C,CA	C,C	0.25	0.0423862534231	0	NA	NA	89,32,7,12	1	1	0	3.23916044584	0	2	C,C	C,CA	0.125	0.025292104119	0	NA	NA	85,31,9,13	1	1	0	3.03523087241	0
chr10_ref_v2	393328	0	TTA,T	1	1	54,77,8,4	1	1	0	2	TTA,TTA	TTA,T	0.125	0.0801930318084	0	32,27,3,3	1	1	0	1.4390307368	0	2	TTA,TTA	TTA,T	0.125	0.153817860772	0	NA	NA	94,117,4,5	1	1	0	1.23272921184	0	2	TTA,TTA	NA	NA	0.340556436236	0	NA	NA	80,128,6,5	1	1	0	1.04162669831	0
chr10_ref_v2	393476	0	GA,G	1	1	14,26,10,18	1	1	1	2	GA,G	GA,GA	0.25	0.171646900348	0	3,10,3,5	1	1	0	0.604423854431	0	2	GA,G	GA,GA	0.5	0.0692983676627	0	NA	NA	47,56,28,29	1	1	0	2.29694802809	0	2	GA,G	GA,GA	0.5	0.155490284743	0	NA	NA	41,55,17,25	1	1	0	2.20717895668	0
chr10_ref_v2	421974	0	C,A	0	0	180,20,0,30	1	1	0	2	C,C	C,A	0.25	0.0815799869924	0	37,16,1,3	1	1	0	5.89601830009	0	2	C,C	C,A	0.125	0.12405264867	0	NA	NA	221,139,0,9	1	1	0	53.9816686965	0	2	C,C	C,A	0.125	0.875468737354	0	NA	NA	228,124,0,13	1	1	0	42.5224648544	0
chr10_ref_v2	423825	0	GAT,G	1	1	50,47,11,10	1	1	0	2	GAT,GAT	NA	NA	0.110050124766	0	17,16,6,2	1	1	0	0.752959148931	0	2	GAT,GAT	GAT,G	0.125	0.0640256480768	0	NA	NA	76,76,12,10	1	1	0	0.878320691298	0	2	GAT,GAT	NA	NA	0.245443950796	0	NA	NA	54,51,14,17	1	1	0	1.23500625334	0
chr10_ref_v2	424559	0	C,CTTT	1	1	0,9,8,12	1	1	0	2	C,CTTT	CTTT,CTTT	0.25	0.182321556794	0	1,3,3,3	1	0	0	0.626126486613	0	2	NA	NA	NA	NA	0	NA	NA	21,42,9,24	1	1	0	11.3607055295	1	2	C,CTTT	C,C	0.25	0.135801541159	0	NA	NA	14,49,10,13	1	1	0	9.02359023434	0
chr10_ref_v2	424581	0	G,T	0	0	36,95,26,12	1	1	0	2	G,G	G,T	0.5	0.138998874807	1	10,21,2,1	1	1	0	0.973768410056	0	2	G,G	G,T	0.125	0.372675285285	0	NA	NA	66,159,21,6	1	1	0	2.85109459289	0	2	G,G	G,T	0.25	0.174353387145	0	NA	NA	52,141,20,10	1	1	0	1.90636435565	0
chr10_ref_v2	424583	0	A,T	1	0	48,98,26,12	1	1	0	2	A,A	A,T	0.5	0.247408173314	1	14,23,2,1	1	1	0	1.06197767814	0	2	A,A	A,T	0.125	0.195744577126	0	NA	NA	78,162,21,6	1	1	0	2.68085896901	0	2	A,A	A,T	0.25	0.238891908282	0	NA	NA	68,143,20,10	1	1	0	1.69767489351	0
chr10_ref_v2	450173	0	A,C	0	0	180,36,0,67	1	1	0	2	A,A	A,C	0.5	0.0571584138399	0	28,14,0,9	1	1	0	2.7247141696	0	2	A,A	A,C	0.5	0.336472236621	0	NA	NA	212,102,0,79	1	1	0	12.3678179771	0	2	A,A	A,C	0.5	0.268754062566	0	NA	NA	241,87,1,64	1	1	0	7.07737515043	0
chr10_ref_v2	455719	0	GAT,G	1	1	7,14,3,1	1	1	1	2	GAT,GAT	NA	NA	0.2241694424	0	9,7,2,2	1	1	0	1.12423042802	0	2	GAT,GAT	NA	NA	0.00408043811721	0	NA	NA	20,19,8,2	1	1	1	1.44721433961	0	2	GAT,GAT	NA	NA	0.140976876876	0	NA	NA	13,19,6,11	1	1	1	5.55311598115	0
chr10_ref_v2	457556	0	CA,C,CAA	1	1	8,2,4,2,7,8	1	1	0	2	CA,CAA	C,CAA	0.25	0.295216333958	0	5,7,1,1,1,2	1	0	0	4.41828365452	0	2	NA	NA	NA	NA	0	NA	NA	27,9,17,3,4,6	1	1	1	3.11436796125	0	2	CA,CA	CA,CAA	0.125	0.564858273362	0	NA	NA	30,7,14,7,10,3	1	1	1	3.14180166743	0
chr10_ref_v2	469783	0	GTAA,G	1	1	0,1,10,20	1	1	1	2	G,G	GTAA,G	0.125	0.0264799258548	0	1,1,9,13	1	1	0	0.454878661686	0	2	G,G	GTAA,G	0.125	0.0247473657552	0	NA	NA	2,2,16,30	1	1	1	0.452761374265	0	2	G,G	GTAA,G	0.125	0.338307288936	0	NA	NA	1,2,23,37	1	1	0	0.564344271273	0
chr10_ref_v2	470700	0	G,GA	1	1	112,75,7,13	1	1	0	2	G,G	NA	NA	0.226134762939	0	21,16,1,1	1	1	0	0.551020919073	0	2	G,G	NA	NA	0.4489979666	0	NA	NA	161,127,13,22	1	1	0	0.865497942703	0	2	G,G	G,GA	0.125	0.174882463231	0	NA	NA	155,147,8,20	1	1	0	2.96165118675	0
chr10_ref_v2	496752	0	A,AATATATATAT,AATATATATATAT	1	1	0,0,7,13,18,11	1	1	1	2	AATATATATATAT,AATATATATATAT	AATATATATAT,AATATATATATAT	0.5	0.137220458992	0	0,1,6,4,9,10	1	1	0	0.996382417861	0	2	AATATATATATAT,AATATATATATAT	AATATATATAT,AATATATATATAT	0.5	0.123496671312	0	NA	NA	0,1,12,11,31,18	1	1	1	0.865516017775	0	2	AATATATATATAT,AATATATATATAT	AATATATATAT,AATATATATATAT	0.5	0.213214494738	0	NA	NA	1,0,11,12,22,19	1	1	1	0.921087634833	0
chr10_ref_v2	496957	0	A,AATATATATATATAT,AATATATATATATATAT	1	1	0,0,4,5,9,12	1	1	1	2	AATATATATATATATAT,AATATATATATATATAT	AATATATATATATAT,AATATATATATATATAT	0.25	0.0796461919937	0	0,0,3,5,12,15	1	1	0	0.58838880656	0	2	AATATATATATATATAT,AATATATATATATATAT	AATATATATATATAT,AATATATATATATATAT	0.125	0.0672881116367	0	NA	NA	1,1,8,7,18,15	1	1	1	0.663720548633	0	2	AATATATATATATATAT,AATATATATATATATAT	AATATATATATATAT,AATATATATATATATAT	0.25	0.183724032356	0	NA	NA	0,0,6,6,21,22	1	1	1	0.954543834376	0
chr10_ref_v2	518910	0	CGTGTGTGTGTGTGTGT,C	1	1	0,0,73,92	1	1	0	2	C,C	NA	NA	0.0	0	0,0,18,8	1	1	0	2.38486664348	0	2	C,C	NA	NA	0.0	0	NA	NA	2,0,109,115	1	1	0	0.937359346678	0	2	C,C	NA	NA	0.414354055525	0	NA	NA	0,0,102,130	1	1	0	0.397321768387	0
chr10_ref_v2	523557	0	TAAA,T	1	1	26,5,105,102	1	1	0	2	T,T	TAAA,T	0.25	0.0471785602751	0	4,0,29,20	1	1	0	1.13306493765	0	2	T,T	TAAA,T	0.25	0.336472236621	0	NA	NA	22,3,144,201	1	1	0	5.46224442428	0	2	T,T	TAAA,T	0.125	0.0833816089391	0	NA	NA	24,2,167,154	1	1	0	1.42638591813	0
chr10_ref_v2	525354	0	GA,G	1	1	30,58,11,25	1	1	0	2	GA,GA	GA,G	0.25	0.152325947912	0	4,9,0,5	1	0	0	0.55666495042	0	2	NA	NA	NA	NA	0	NA	NA	54,121,19,45	1	1	0	0.897390273132	0	2	GA,GA	GA,G	0.25	0.0990803372876	0	NA	NA	59,102,26,26	1	1	0	1.30103009194	0
chr10_ref_v2	525416	0	T,G	0	0	44,52,12,15	1	1	0	2	T,T	T,G	0.5	0.169899036795	1	8,17,1,5	1	1	0	1.00062820127	0	2	T,T	T,G	0.5	0.328504066972	0	NA	NA	76,109,13,17	1	1	0	2.16089103176	0	2	T,T	T,G	0.25	0.126751705639	1	NA	NA	51,93,15,32	1	1	0	1.46507081181	0
chr10_ref_v2	525434	0	T,A	1	0	45,25,1,21	1	1	0	2	T,T	T,A	0.5	0.0588405000229	0	8,7,1,5	1	1	0	0.749182604375	0	2	T,T	T,A	0.5	0.182321556794	0	NA	NA	84,42,1,34	1	1	0	0.670632407073	0	2	T,T	T,A	0.5	0.182321556794	0	NA	NA	69,38,4,58	1	1	0	3.51291105682	0
chr10_ref_v2	537755	0	T,C	1	0	6,11,7,2	1	1	1	2	T,C	T,T	0.25	0.125163142954	0	1,4,0,2	1	0	1	1.10967895004	0	2	NA	NA	NA	NA	0	NA	NA	10,7,1,9	1	1	1	4.20530315622	0	2	T,C	T,T	0.25	0.0198026272962	0	NA	NA	8,15,3,3	1	1	1	0.857948150271	0
chr10_ref_v2	537759	1	T,G	1	0	0,2,7,2	1	0	1	2	NA	NA	NA	NA	0	0,2,0,2	1	0	1	1.08858576582	0	2	NA	NA	NA	NA	0	NA	NA	4,0,1,9	1	0	1	4.39281960605	0	2	NA	NA	NA	NA	0	NA	NA	1,2,3,3	1	0	1	0.698692127279	0
chr10_ref_v2	537760	1	G,A	1	0	0,2,5,2	1	0	1	2	NA	NA	NA	NA	0	0,2,0,2	1	0	1	0.840826679136	0	2	NA	NA	NA	NA	0	NA	NA	4,0,1,9	1	0	1	3.58991881416	0	2	NA	NA	NA	NA	0	NA	NA	1,2,3,3	1	0	1	0.503154441014	0
chr10_ref_v2	540557	1	T,G	1	0	6,0,0,0	0	0	1	2	NA	NA	NA	NA	0	0,1,0,3	1	0	0	0.0	0	2	NA	NA	NA	NA	0	NA	NA	12,1,1,4	1	0	1	0.0	0	2	NA	NA	NA	NA	0	NA	NA	8,1,0,1	1	0	1	0.0	0
chr10_ref_v2	540724	0	C,CTCAACA	0	0	4,0,17,4	1	1	1	2	C,CTCAACA	CTCAACA,CTCAACA	0.5	0.336472236621	0	1,0,8,1	1	0	1	0.48843186609	0	2	NA	NA	NA	NA	0	NA	NA	2,2,35,8	1	1	1	0.825497297025	0	2	CTCAACA,CTCAACA	C,CTCAACA	0.125	0.333144446529	0	NA	NA	6,4,33,9	1	1	1	0.830967717104	0
chr10_ref_v2	540728	1	A,ATTACTCGG	1	0	4,0,13,2	1	0	1	2	NA	NA	NA	NA	0	1,0,4,0	1	0	1	0.30826310803	0	2	NA	NA	NA	NA	0	NA	NA	2,2,20,5	1	1	1	0.839669777428	0	2	NA	NA	NA	NA	0	NA	NA	6,4,24,5	1	1	1	0.850862003903	0
chr10_ref_v2	540768	1	G,T	1	0	0,0,0,3	0	0	1	2	NA	NA	NA	NA	0	0,0,0,1	0	0	1	0.0	0	2	NA	NA	NA	NA	0	NA	NA	0,0,0,6	0	0	1	0.0	0	2	NA	NA	NA	NA	0	NA	NA	0,0,0,8	0	0	1	0.0	0
chr10_ref_v2	540769	1	TGA,T	1	0	0,0,0,3	0	0	1	2	NA	NA	NA	NA	0	0,0,0,1	0	0	1	0.0	0	2	NA	NA	NA	NA	0	NA	NA	0,0,0,7	0	0	1	0.0	0	2	NA	NA	NA	NA	0	NA	NA	0,0,0,8	0	0	1	0.0	0
chr10_ref_v2	540772	1	T,TTA	0	0	0,0,0,3	0	0	1	2	NA	NA	NA	NA	0	0,0,0,1	0	0	1	0.0	0	2	NA	NA	NA	NA	0	NA	NA	0,0,0,7	0	0	1	0.0	0	2	NA	NA	NA	NA	0	NA	NA	0,0,0,8	0	0	1	0.0	0
chr10_ref_v2	540779	1	T,A	1	0	0,0,0,3	0	0	1	2	NA	NA	NA	NA	0	0,0,0,1	0	0	1	0.0	0	2	NA	NA	NA	NA	0	NA	NA	0,0,0,7	0	0	1	0.0	0	2	NA	NA	NA	NA	0	NA	NA	0,0,0,8	0	0	1	0.0	0
chr10_ref_v2	540799	1	A,T	0	0	0,0,0,3	0	0	1	2	NA	NA	NA	NA	0	0,0,0,1	0	0	1	0.0	0	2	NA	NA	NA	NA	0	NA	NA	0,0,0,7	0	0	1	0.0	0	2	NA	NA	NA	NA	0	NA	NA	0,0,0,9	0	0	1	0.0	0
chr10_ref_v2	540800	1	AG,A	0	0	0,0,0,3	0	0	1	2	NA	NA	NA	NA	0	0,0,0,1	0	0	1	0.0	0	2	NA	NA	NA	NA	0	NA	NA	0,0,0,7	0	0	1	0.0	0	2	NA	NA	NA	NA	0	NA	NA	0,0,0,9	0	0	1	0.0	0
chr10_ref_v2	540819	1	C,G	1	0	0,0,0,5	0	0	1	2	NA	NA	NA	NA	0	0,0,0,1	0	0	1	0.0	0	2	NA	NA	NA	NA	0	NA	NA	0,0,0,8	0	0	1	0.0	0	2	NA	NA	NA	NA	0	NA	NA	0,0,0,8	0	0	1	0.0	0
chr10_ref_v2	540858	1	C,T	1	0	0,2,0,4	1	0	1	2	NA	NA	NA	NA	0	0,2,0,2	1	0	1	0.394608394966	0	2	NA	NA	NA	NA	0	NA	NA	0,0,0,3	0	0	1	0.0	0	2	NA	NA	NA	NA	0	NA	NA	0,1,0,3	1	0	1	0.227896344458	0
chr10_ref_v2	543234	1	GAGTGACATTATTATGTTGAACTAGTAACACCCTTTTGTGGATTCCTACATACCCAGAGAGAACTCCT,G	0	0	0,0,73,97	1	1	1	2	NA	NA	NA	NA	0	0,0,29,18	1	1	1	2.41278709863	0	2	NA	NA	NA	NA	0	NA	NA	0,0,113,122	1	1	1	1.21710746266	0	2	NA	NA	NA	NA	0	NA	NA	0,0,88,108	1	1	1	0.521090835804	0
chr10_ref_v2	543546	0	GTGAC,G	1	1	13,0,71,158	1	1	0	2	G,G	GTGAC,G	0.125	0.0878325068524	0	2,0,22,36	1	1	0	0.8863064995	0	2	G,G	GTGAC,G	0.125	0.254337805907	0	NA	NA	6,0,216,208	1	1	0	20.1051703252	0	2	G,G	NA	NA	1.26679012818	0	NA	NA	6,0,213,203	1	1	0	20.1754259483	0
chr10_ref_v2	549750	0	CT,C	1	1	5,1,83,81	1	1	0	2	C,C	NA	NA	0.360941680447	0	1,0,13,18	1	1	0	0.676622526482	0	2	C,C	NA	NA	0.0221670384203	0	NA	NA	10,8,126,121	1	1	0	3.74783474029	0	2	C,C	NA	NA	0.359032548239	0	NA	NA	11,4,104,115	1	1	0	1.6812796053	0
chr10_ref_v2	556532	1	A,C	0	0	182,41,0,43	1	1	0	2	NA	NA	NA	NA	0	28,10,0,8	1	1	0	0.805882243236	0	2	NA	NA	NA	NA	0	NA	NA	259,155,0,43	1	1	0	22.7814687372	0	2	NA	NA	NA	NA	0	NA	NA	286,143,0,37	1	1	0	16.8675291537	0
chr10_ref_v2	566511	0	G,GTAT	1	1	0,4,116,108	1	1	0	2	GTAT,GTAT	NA	NA	0.131365947593	0	2,0,39,34	1	1	0	1.65952835767	0	2	GTAT,GTAT	NA	NA	0.420218519338	0	NA	NA	2,7,154,148	1	1	0	0.660138936905	0	2	GTAT,GTAT	NA	NA	0.210795272951	0	NA	NA	2,1,155,150	1	1	0	0.6875056339	0
chr10_ref_v2	569148	0	T,G	1	0	52,194,85,0	1	1	0	2	T,T	T,G	0.5	0.0476280489893	0	13,44,5,0	1	1	0	2.32656667516	0	2	T,T	T,G	0.25	0.305381649551	0	NA	NA	132,236,82,0	1	1	0	13.2137514833	0	2	T,T	T,G	0.5	0.390630041704	0	NA	NA	112,231,70,0	1	1	0	9.22241935465	0
chr10_ref_v2	570197	0	G,GTT	1	1	3,0,163,144	1	1	0	2	GTT,GTT	NA	NA	0.702871730452	0	0,0,24,22	1	1	0	0.395595868847	0	2	GTT,GTT	NA	NA	0.0	0	NA	NA	1,0,176,208	1	1	0	2.87213907956	0	2	GTT,GTT	NA	NA	0.00260078170006	0	NA	NA	2,3,193,207	1	1	0	1.5433396882	0
chr10_ref_v2	570384	0	AAT,A	1	0	16,4,87,80	1	1	0	2	A,A	AAT,A	0.25	0.176351389807	1	2,0,17,18	1	1	0	0.59192389648	0	2	A,A	AAT,A	0.125	0.269251768246	0	NA	NA	9,6,93,122	1	1	0	3.07961505826	0	2	A,A	AAT,A	0.125	0.0454623740768	0	NA	NA	15,11,110,132	1	1	0	1.7790521417	0
chr10_ref_v2	574850	0	G,GAA	1	1	0,1,106,105	1	1	0	2	GAA,GAA	NA	NA	0.00472814119595	0	0,1,30,39	1	1	0	0.768742135195	0	2	GAA,GAA	NA	NA	0.0143887374521	0	NA	NA	3,0,136,149	1	1	0	0.888826815545	0	2	GAA,GAA	NA	NA	0.703618480427	0	NA	NA	1,0,142,128	1	1	0	0.662648536373	0
chr10_ref_v2	576622	0	A,AATATATATATATATATATAT,AATATATATATATATATATATAT	1	1	1,0,1,1,4,2	1	0	1	2	NA	NA	NA	NA	0	0,1,0,3,1,1	1	0	0	1.70984730867	0	2	NA	NA	NA	NA	0	NA	NA	1,0,4,3,5,10	1	1	1	1.73144047062	0	2	AATATATATATATATATATATAT,AATATATATATATATATATATAT	AATATATATATATATATATAT,AATATATATATATATATATATAT	0.25	0.202540624716	0	NA	NA	0,1,1,1,2,4	1	0	1	0.936108184326	0
chr10_ref_v2	579845	0	C,CT	1	1	4,93,18,18	1	1	0	2	C,C	C,CT	0.5	0.0291005757501	0	3,20,6,4	1	1	0	1.15056127506	0	2	C,C	C,CT	0.5	0.181330616949	0	NA	NA	25,109,25,10	1	1	0	10.4777813823	0	2	C,C	C,CT	0.25	0.169043031385	0	NA	NA	15,120,26,12	1	1	0	3.70946360184	0
chr10_ref_v2	586013	0	CA,C	1	1	95,109,9,1	1	1	0	2	CA,CA	NA	NA	0.597528892888	0	12,23,1,0	1	1	0	1.09762562917	0	2	CA,CA	NA	NA	0.532365969588	0	NA	NA	121,162,8,8	1	1	0	4.04392217668	0	2	CA,CA	NA	NA	0.537831396581	0	NA	NA	117,143,14,5	1	1	0	2.05324538967	0
chr10_ref_v2	588595	0	C,A	0	0	245,31,0,83	1	1	0	2	C,C	C,A	0.5	0.0909717782057	0	47,12,0,6	1	1	0	2.7842152143	0	2	C,C	C,A	0.25	0.185717145795	0	NA	NA	293,100,0,31	1	1	0	23.1023894798	0	2	C,C	C,A	0.125	0.199976492033	0	NA	NA	313,103,1,38	1	1	0	21.5000019694	0
chr10_ref_v2	593782	0	ATTGTTGTTGTTG,A	1	1	3,0,152,134	1	1	0	2	A,A	NA	NA	0.703582057853	0	0,1,20,15	1	1	0	1.47530764598	0	2	A,A	NA	NA	0.0281708769667	0	NA	NA	0,0,195,214	1	1	0	2.27580414833	0	2	A,A	NA	NA	0.0	0	NA	NA	0,1,199,199	1	1	0	1.22924106683	0
chr10_ref_v2	607477	0	T,G	0	0	47,153,30,0	1	1	0	2	T,T	T,G	0.25	0.0815799869924	0	14,40,7,0	1	1	0	0.489069849917	0	2	T,T	T,G	0.25	0.0596507942018	0	NA	NA	148,200,21,0	1	1	0	18.1829825651	0	2	T,T	T,G	0.125	0.0531098253139	0	NA	NA	149,146,31,0	1	1	0	25.0629228048	0
chr10_ref_v2	617624	0	A,ATTTT,ATTTTT	1	1	1,0,25,33,71,63	1	1	0	2	ATTTTT,ATTTTT	ATTTT,ATTTTT	0.5	0.18957731288	0	0,0,5,4,14,12	1	1	0	0.503068387095	0	2	ATTTTT,ATTTTT	ATTTT,ATTTTT	0.25	0.0860245726572	0	NA	NA	1,2,35,45,111,103	1	1	0	0.709006018079	0	2	ATTTTT,ATTTTT	ATTTT,ATTTTT	0.25	0.42413369848	0	NA	NA	0,0,25,47,117,85	1	1	0	1.62280407784	0
chr10_ref_v2	628397	0	T,A	0	0	18,42,11,0	1	1	0	2	T,T	T,A	0.25	0.336472236621	0	12,3,1,0	1	0	0	5.06587657115	0	2	NA	NA	NA	NA	0	NA	NA	24,52,11,1	1	1	0	0.497835971857	0	2	T,T	T,A	0.25	0.100083458557	0	NA	NA	32,50,10,0	1	1	0	1.5752231872	0
chr10_ref_v2	628398	0	G,C	0	0	28,30,0,14	1	1	0	2	G,G	G,C	0.5	0.253780520776	0	12,12,0,0	1	1	0	1.2700339428	0	2	G,G	NA	NA	0.0	0	NA	NA	42,38,0,30	1	1	0	1.55104720404	0	2	G,G	G,C	0.5	0.150572858479	0	NA	NA	42,43,1,23	1	1	0	0.44815176038	0
chr10_ref_v2	628404	0	CTA,C	0	0	44,20,0,18	1	1	0	2	CTA,CTA	CTA,C	0.5	0.115831815525	0	13,13,0,0	1	1	0	2.94775754279	0	2	CTA,CTA	NA	NA	0.0	0	NA	NA	63,32,0,33	1	1	0	0.763146943175	0	2	CTA,CTA	CTA,C	0.5	0.0710959216837	0	NA	NA	58,28,1,26	1	1	0	0.389068229174	0
chr10_ref_v2	628407	0	A,AGT	0	0	34,17,0,14	1	1	0	2	A,A	A,AGT	0.5	0.125163142954	0	5,13,0,0	1	0	0	4.93745814304	0	2	NA	NA	NA	NA	0	NA	NA	45,28,0,30	1	1	0	1.37424124084	0	2	A,A	A,AGT	0.5	0.242140052005	0	NA	NA	39,28,1,23	1	1	0	0.737970660321	0
chr10_ref_v2	628411	0	CTA,C	0	0	44,19,0,13	1	1	0	2	CTA,CTA	CTA,C	0.5	0.405465108108	0	7,15,0,0	1	1	0	5.37798896112	0	2	CTA,CTA	NA	NA	0.0	0	NA	NA	64,34,0,23	1	1	0	0.614709703582	0	2	CTA,CTA	CTA,C	0.5	0.308301359655	0	NA	NA	54,32,1,15	1	1	0	1.06596211439	0
chr10_ref_v2	628415	0	C,T	0	0	48,23,0,10	1	1	0	2	C,C	C,T	0.25	0.0846497747992	0	7,15,0,0	1	1	0	4.50658226769	0	2	C,C	NA	NA	0.0	0	NA	NA	69,35,0,14	1	1	0	0.439858303101	0	2	C,C	C,T	0.25	0.0240447856166	0	NA	NA	56,35,0,12	1	1	0	0.902193176093	0
chr10_ref_v2	629167	0	C,T	1	0	87,133,43,0	1	1	0	2	C,C	C,T	0.25	0.336472236621	0	9,29,9,0	1	1	0	1.19673979169	0	2	C,C	C,T	0.5	0.236388778064	0	NA	NA	143,166,61,0	1	1	0	1.88094120896	0	2	C,C	C,T	0.25	0.339703257203	0	NA	NA	111,154,53,0	1	1	0	0.590045258605	0
chr10_ref_v2	638791	0	C,CTTTT	1	1	18,19,35,26	1	1	0	2	C,CTTTT	CTTTT,CTTTT	0.25	0.0108696722369	0	2,1,11,7	1	1	0	1.26146925657	0	2	CTTTT,CTTTT	C,CTTTT	0.25	0.154150679827	0	NA	NA	57,44,47,27	1	1	0	5.73678236436	0	2	C,CTTTT	C,C	0.125	0.0597409953562	0	NA	NA	49,33,41,31	1	1	0	4.49012248789	0
chr10_ref_v2	639590	0	A,ACC	1	0	16,15,49,49	1	1	0	2	A,ACC	ACC,ACC	0.5	0.0523679855173	0	3,1,6,3	1	0	1	0.694489745239	0	2	NA	NA	NA	NA	0	NA	NA	34,13,91,66	1	1	0	1.60704397197	0	2	ACC,ACC	A,ACC	0.5	0.10748591497	1	NA	NA	27,18,97,74	1	1	0	1.66261938098	0
chr10_ref_v2	639592	0	A,C	1	0	55,56,13,11	1	1	0	2	A,A	A,C	0.25	0.414433778091	1	7,4,2,1	1	0	1	0.488391961929	0	2	NA	NA	NA	NA	0	NA	NA	102,77,26,10	1	1	0	1.60035892584	0	2	A,A	A,C	0.25	0.342043281671	1	NA	NA	107,88,21,12	1	1	0	1.47855145677	0
chr10_ref_v2	640918	0	T,G	0	0	78,227,64,0	1	1	0	2	T,T	T,G	0.25	0.399985642344	0	15,20,2,0	1	1	0	2.68635559223	0	2	T,T	T,G	0.125	0.269251768246	0	NA	NA	203,369,40,1	1	1	0	13.2998695298	0	2	T,T	T,G	0.125	0.0724832764267	0	NA	NA	226,322,39,0	1	1	0	23.1454709602	0
chr10_ref_v2	641485	0	T,TA	1	1	4,7,124,134	1	1	0	2	TA,TA	NA	NA	0.277526225073	0	1,3,33,55	1	1	0	1.48064264133	0	2	TA,TA	NA	NA	0.258944893856	0	NA	NA	3,9,177,175	1	1	0	0.755120090535	0	2	TA,TA	NA	NA	0.542487798399	0	NA	NA	9,6,173,187	1	1	0	0.959736550907	0
chr10_ref_v2	658249	0	T,TTC	1	1	7,8,152,253	1	1	0	2	TTC,TTC	NA	NA	1.47980912548	0	2,2,25,45	1	1	0	0.596521437199	0	2	TTC,TTC	NA	NA	0.921028354717	0	NA	NA	8,17,201,305	1	1	0	1.56451253738	0	2	TTC,TTC	NA	NA	1.15430632347	0	NA	NA	10,18,209,289	1	1	0	1.94858014405	0
chr10_ref_v2	666816	0	G,GTATATATATATATA,GTATATATATATATATA	1	1	1,0,11,4,9,16	1	1	1	2	GTATATATATATATATA,GTATATATATATATATA	GTATATATATATATA,GTATATATATATATATA	0.5	0.0520461525618	0	1,0,7,6,11,10	1	1	0	0.926136647128	0	2	GTATATATATATATATA,GTATATATATATATATA	GTATATATATATATA,GTATATATATATATATA	0.5	0.0475812691343	0	NA	NA	1,1,14,15,14,17	1	1	1	3.138513506	0	2	GTATATATATATATA,GTATATATATATATATA	GTATATATATATATATA,GTATATATATATATATA	0.25	0.0821044924053	0	NA	NA	1,1,10,15,19,32	1	1	1	2.12374319849	0
chr10_ref_v2	694152	0	A,G	0	0	0,0,336,244	1	1	0	2	G,G	NA	NA	0.0	0	0,1,48,46	1	1	0	1.55850533479	0	2	G,G	NA	NA	0.0105821093305	0	NA	NA	1,0,350,305	1	1	0	1.97011027693	0	2	G,G	NA	NA	0.00152555330884	0	NA	NA	0,0,372,298	1	1	0	0.970091897158	0
chr10_ref_v2	701335	0	TCA,T	1	1	118,114,7,6	1	1	0	2	TCA,TCA	NA	NA	1.44138685312	0	30,10,6,3	1	1	0	3.9844666457	0	2	TCA,TCA	NA	NA	0.0980187361845	0	NA	NA	183,159,9,4	1	1	0	0.972928965165	0	2	TCA,TCA	NA	NA	1.7627381886	0	NA	NA	209,141,11,16	1	1	0	2.64791236489	0
chr10_ref_v2	714346	0	A,G	0	0	0,0,248,102	1	1	1	2	G,G	NA	NA	0.0	0	0,0,16,14	1	1	1	1.73383965334	0	2	G,G	NA	NA	0.0	0	NA	NA	0,0,382,103	1	1	1	4.55275131796	0	2	G,G	NA	NA	0.0	0	NA	NA	0,0,406,173	1	1	1	0.472989772026	0
chr10_ref_v2	714688	0	G,T	0	0	0,0,0,10	0	0	1	2	NA	NA	NA	NA	0	0,0,0,0	0	0	1	0.0	0	2	NA	NA	NA	NA	0	NA	NA	0,0,0,5	0	0	1	0.0	0	2	NA	NA	NA	NA	0	NA	NA	0,0,0,9	0	0	1	0.0	0
chr10_ref_v2	714697	0	A,T	1	0	0,0,0,2	0	0	1	2	NA	NA	NA	NA	0	0,0,0,0	0	0	1	0.0	0	2	NA	NA	NA	NA	0	NA	NA	0,0,0,0	0	0	1	0.0	0	2	NA	NA	NA	NA	0	NA	NA	0,0,0,2	0	0	1	0.0	0
chr10_ref_v2	714703	0	G,A	1	0	0,0,0,2	0	0	1	2	NA	NA	NA	NA	0	0,0,0,0	0	0	1	0.0	0	2	NA	NA	NA	NA	0	NA	NA	0,0,0,0	0	0	1	0.0	0	2	NA	NA	NA	NA	0	NA	NA	0,0,0,1	0	0	1	0.0	0
chr10_ref_v2	727021	0	A,G	0	0	357,255,30,55	1	1	0	2	A,A	A,G	0.25	0.0281708769667	1	45,45,8,18	1	1	0	2.98557694387	0	2	A,A	A,G	0.5	0.143100843641	1	NA	NA	449,306,47,48	1	1	0	1.36267573324	0	2	A,A	A,G	0.25	0.126930708593	1	NA	NA	414,328,47,67	1	1	0	1.28666526675	0
chr10_ref_v2	727074	0	G,A	1	0	370,273,18,101	1	1	0	2	G,G	G,A	0.25	0.258888917929	0	44,45,4,13	1	1	0	1.05375570498	0	2	G,G	G,A	0.25	0.290487123379	1	NA	NA	453,345,29,75	1	1	0	2.1706557417	0	2	G,G	G,A	0.25	0.0918075492531	1	NA	NA	430,355,33,111	1	1	0	1.84769396555	0
chr10_ref_v2	727080	0	G,A	1	0	375,287,18,99	1	1	0	2	G,G	G,A	0.25	0.212818527916	0	42,44,4,12	1	1	0	0.977445382806	0	2	G,G	G,A	0.25	0.264151575042	1	NA	NA	450,356,27,74	1	1	0	1.9350865869	0	2	G,G	G,A	0.25	0.13105307661	1	NA	NA	457,376,29,109	1	1	0	1.00620484014	0
chr10_ref_v2	727083	0	T,C	0	0	372,295,18,94	1	1	0	2	T,T	T,C	0.25	0.161618974435	0	41,44,3,11	1	1	0	0.979418965849	0	2	T,T	T,C	0.25	0.14231622218	0	NA	NA	450,359,27,74	1	1	0	1.48383568167	0	2	T,T	T,C	0.25	0.134768251162	1	NA	NA	470,370,29,108	1	1	0	0.976680530808	0
chr10_ref_v2	727091	0	T,A	0	0	374,306,16,89	1	1	0	2	T,T	T,A	0.25	0.0777777010427	0	43,44,2,11	1	1	0	0.756933455399	0	2	T,T	T,A	0.25	0.0449513878623	0	NA	NA	441,371,24,71	1	1	0	1.32377040425	0	2	T,T	T,A	0.25	0.199713299506	1	NA	NA	471,384,25,105	1	1	0	0.808069518023	0
chr10_ref_v2	727098	0	G,T	0	0	371,318,16,82	1	1	0	2	G,G	G,T	0.25	0.00436364328777	0	43,47,2,9	1	1	0	0.910235849784	0	2	G,G	G,T	0.25	0.156004248477	0	NA	NA	446,387,23,67	1	1	0	1.15242181985	0	2	G,G	G,T	0.25	0.279313822781	1	NA	NA	480,388,25,98	1	1	0	0.801565082736	0
chr10_ref_v2	727101	0	T,C	1	0	365,326,16,77	1	1	0	2	T,T	T,C	0.25	0.0596301815591	0	43,47,2,9	1	1	0	0.747297650405	0	2	T,T	T,C	0.25	0.156004248477	0	NA	NA	453,396,23,67	1	1	0	1.00993523562	0	2	T,T	T,C	0.25	0.298339366926	1	NA	NA	478,391,25,93	1	1	0	0.904580118704	0
chr10_ref_v2	727110	0	C,T	1	0	353,330,5,69	1	1	0	2	C,C	C,T	0.25	0.276519617311	0	45,44,1,7	1	1	0	0.4716114347	0	2	C,C	C,T	0.125	0.29885537305	0	NA	NA	458,413,11,58	1	1	0	1.50151489414	0	2	C,C	C,T	0.125	0.172514728847	0	NA	NA	477,391,15,82	1	1	0	2.67376661703	0
chr10_ref_v2	727116	0	G,A	0	0	339,333,2,59	1	1	0	2	G,G	G,A	0.125	0.308665724752	0	46,45,1,4	1	1	0	0.693853539659	0	2	G,G	G,A	0.125	0.193371392981	0	NA	NA	446,421,4,50	1	1	0	1.1943268262	0	2	G,G	G,A	0.125	0.0680047291141	0	NA	NA	487,401,10,78	1	1	0	3.45155758976	0
chr10_ref_v2	728175	0	A,G	1	0	10,148,0,0	1	1	1	2	A,A	NA	NA	0.0	0	1,19,0,23	1	1	0	310.069607593	0	2	A,G	G,G	0.125	0.068992871487	0	NA	NA	29,250,0,0	1	1	1	2.24416703231	0	2	A,A	NA	NA	0.0	0	NA	NA	10,168,0,0	1	1	1	0.405268919439	0
chr10_ref_v2	730362	0	A,T	0	0	0,0,1,0	0	0	1	2	NA	NA	NA	NA	0	0,0,0,0	0	0	1	0.0	0	2	NA	NA	NA	NA	0	NA	NA	0,0,0,0	0	0	1	0.0	0	2	NA	NA	NA	NA	0	NA	NA	0,0,0,0	0	0	1	0.0	0
chr10_ref_v2	737586	0	G,C	0	0	0,0,0,0	0	0	1	2	NA	NA	NA	NA	0	0,0,0,0	0	0	1	0.0	0	2	NA	NA	NA	NA	0	NA	NA	0,0,0,1	0	0	1	0.0	0	2	NA	NA	NA	NA	0	NA	NA	1,1,0,0	1	0	1	0.0	0
chr10_ref_v2	737589	0	A,T	0	0	0,0,0,0	0	0	1	2	NA	NA	NA	NA	0	0,0,0,0	0	0	1	0.0	0	2	NA	NA	NA	NA	0	NA	NA	0,0,0,1	0	0	1	0.0	0	2	NA	NA	NA	NA	0	NA	NA	1,1,0,0	1	0	1	0.0	0
chr10_ref_v2	737596	0	G,T	0	0	0,0,0,0	0	0	1	2	NA	NA	NA	NA	0	0,0,0,0	0	0	1	0.0	0	2	NA	NA	NA	NA	0	NA	NA	0,0,0,1	0	0	1	0.0	0	2	NA	NA	NA	NA	0	NA	NA	1,1,0,0	1	0	1	0.0	0
chr10_ref_v2	737600	0	T,C	0	0	0,0,0,0	0	0	1	2	NA	NA	NA	NA	0	0,0,0,0	0	0	1	0.0	0	2	NA	NA	NA	NA	0	NA	NA	0,0,0,1	0	0	1	0.0	0	2	NA	NA	NA	NA	0	NA	NA	1,1,0,0	1	0	1	0.0	0
chr10_ref_v2	741175	0	T,C	1	0	0,0,0,0	0	0	1	2	NA	NA	NA	NA	0	0,0,0,0	0	0	1	0.0	0	2	NA	NA	NA	NA	0	NA	NA	0,0,0,1	0	0	1	0.0	0	2	NA	NA	NA	NA	0	NA	NA	0,0,0,0	0	0	1	0.0	0
chr10_ref_v2	741184	0	T,G	0	0	0,0,0,0	0	0	1	2	NA	NA	NA	NA	0	0,0,0,0	0	0	1	0.0	0	2	NA	NA	NA	NA	0	NA	NA	0,0,0,1	0	0	1	0.0	0	2	NA	NA	NA	NA	0	NA	NA	0,0,0,0	0	0	1	0.0	0
chr10_ref_v2	741798	0	G,A	1	0	0,0,0,0	0	0	1	2	NA	NA	NA	NA	0	0,0,0,0	0	0	1	0.0	0	2	NA	NA	NA	NA	0	NA	NA	0,0,0,0	0	0	1	0.0	0	2	NA	NA	NA	NA	0	NA	NA	0,0,0,1	0	0	1	0.0	0
chr10_ref_v2	741802	0	G,T	1	0	0,0,0,0	0	0	1	2	NA	NA	NA	NA	0	0,0,0,0	0	0	1	0.0	0	2	NA	NA	NA	NA	0	NA	NA	0,0,0,0	0	0	1	0.0	0	2	NA	NA	NA	NA	0	NA	NA	0,0,0,1	0	0	1	0.0	0
chr10_ref_v2	741807	0	G,T	0	0	0,0,0,0	0	0	1	2	NA	NA	NA	NA	0	0,0,0,0	0	0	1	0.0	0	2	NA	NA	NA	NA	0	NA	NA	0,0,0,0	0	0	1	0.0	0	2	NA	NA	NA	NA	0	NA	NA	0,0,0,1	0	0	1	0.0	0
chr10_ref_v2	741809	0	A,C	0	0	0,0,0,0	0	0	1	2	NA	NA	NA	NA	0	0,0,0,0	0	0	1	0.0	0	2	NA	NA	NA	NA	0	NA	NA	0,0,0,0	0	0	1	0.0	0	2	NA	NA	NA	NA	0	NA	NA	0,0,0,1	0	0	1	0.0	0
chr10_ref_v2	742579	0	A,T	1	0	0,0,0,0	0	0	1	2	NA	NA	NA	NA	0	1,0,0,0	0	0	1	0.0	0	2	NA	NA	NA	NA	0	NA	NA	0,0,0,1	0	0	1	0.0	0	2	NA	NA	NA	NA	0	NA	NA	0,0,0,0	0	0	1	0.0	0
chr10_ref_v2	743440	0	C,G	0	0	0,0,0,0	0	0	1	2	NA	NA	NA	NA	0	0,0,0,0	0	0	1	0.0	0	2	NA	NA	NA	NA	0	NA	NA	0,1,0,0	0	0	1	0.0	0	2	NA	NA	NA	NA	0	NA	NA	0,0,1,0	0	0	1	0.0	0
chr10_ref_v2	743524	0	G,A	0	0	0,0,0,0	0	0	1	2	NA	NA	NA	NA	0	0,0,0,0	0	0	1	0.0	0	2	NA	NA	NA	NA	0	NA	NA	0,0,0,0	0	0	1	0.0	0	2	NA	NA	NA	NA	0	NA	NA	0,0,1,1	1	0	1	0.0	0
chr11_ref_v2	51	1	C,A	1	0	1,0,104,0	1	1	1	2	NA	NA	NA	NA	0	0,0,9,0	0	0	1	0.0	0	2	NA	NA	NA	NA	0	NA	NA	0,0,119,4	1	1	1	1.66567525675	0	2	NA	NA	NA	NA	0	NA	NA	0,0,133,1	1	1	1	0.349644099377	0
chr11_ref_v2	469	1	C,A	1	0	0,0,54,115	1	1	1	2	NA	NA	NA	NA	0	0,0,14,28	1	1	1	0.369938762211	0	2	NA	NA	NA	NA	0	NA	NA	0,0,52,219	1	1	1	6.09420802256	0	2	NA	NA	NA	NA	0	NA	NA	0,1,80,169	1	1	1	0.37100184192	0
chr11_ref_v2	489	1	T,C	1	0	0,0,37,103	1	1	1	2	NA	NA	NA	NA	0	0,0,22,23	1	1	1	3.44109513006	0	2	NA	NA	NA	NA	0	NA	NA	0,0,73,175	1	1	1	0.807689360724	0	2	NA	NA	NA	NA	0	NA	NA	0,0,46,162	1	1	1	1.06421874022	0
chr11_ref_v2	508	1	T,G	1	0	0,0,55,129	1	1	1	2	NA	NA	NA	NA	0	0,0,21,21	1	1	1	2.67238416734	0	2	NA	NA	NA	NA	0	NA	NA	0,0,105,176	1	1	1	2.43884900033	0	2	NA	NA	NA	NA	0	NA	NA	0,0,52,184	1	1	1	2.478227615	0
chr11_ref_v2	26590	0	CAT,C	1	1	38,53,5,16	1	1	0	2	CAT,CAT	NA	NA	0.0180768513778	0	22,27,5,12	1	1	0	1.0033739052	0	2	CAT,CAT	CAT,C	0.125	0.0905002586334	0	NA	NA	41,62,19,14	1	1	1	5.03154837998	0	2	CAT,CAT	CAT,C	0.125	0.0847342621328	0	NA	NA	46,54,22,17	1	1	0	6.67923038541	0
chr11_ref_v2	36587	0	CAT,C	1	1	28,38,15,11	1	1	1	2	CAT,CAT	CAT,C	0.25	0.00431176201402	0	21,22,10,7	1	1	0	0.59029509834	0	2	CAT,CAT	CAT,C	0.25	0.00147546795868	0	NA	NA	56,58,21,10	1	1	1	1.6898853669	0	2	CAT,CAT	CAT,C	0.125	0.0697316972065	0	NA	NA	45,46,20,18	1	1	1	0.803063615243	0
chr11_ref_v2	67772	0	C,CTTTTTTT	1	1	3,1,3,84	1	1	0	2	CTTTTTTT,CTTTTTTT	C,CTTTTTTT	0.125	0.371563556432	0	3,5,1,19	1	1	0	5.6118818423	0	2	CTTTTTTT,CTTTTTTT	C,CTTTTTTT	0.5	0.182321556794	0	NA	NA	3,5,3,103	1	1	0	2.06647737494	0	2	CTTTTTTT,CTTTTTTT	C,CTTTTTTT	0.125	0.12405264867	0	NA	NA	2,11,3,98	1	1	0	7.24674779651	0
chr11_ref_v2	67897	0	A,C	1	0	0,0,162,106	1	1	0	2	C,C	NA	NA	0.0	0	0,0,38,20	1	1	0	0.604923048784	0	2	C,C	NA	NA	0.0	0	NA	NA	1,1,236,148	1	1	0	0.421729182259	0	2	C,C	NA	NA	0.0051948168771	0	NA	NA	1,1,216,165	1	1	0	1.07237730992	0
chr11_ref_v2	78801	0	TTA,T	1	1	67,71,13,6	1	1	0	2	TTA,TTA	NA	NA	0.166786965467	0	39,27,1,7	1	1	0	2.0211089086	0	2	TTA,TTA	NA	NA	0.169040674134	0	NA	NA	90,80,7,5	1	1	1	1.47655316066	0	2	TTA,TTA	NA	NA	0.797537266311	0	NA	NA	77,84,6,16	1	1	0	2.85183584915	0
chr11_ref_v2	114778	0	C,CAT	1	1	7,6,83,74	1	1	0	2	CAT,CAT	NA	NA	0.365687516019	0	4,3,40,34	1	1	0	0.450896632887	0	2	CAT,CAT	NA	NA	0.0117517003176	0	NA	NA	8,14,105,84	1	1	0	1.74939541547	0	2	CAT,CAT	NA	NA	0.00181907797244	0	NA	NA	12,12,104,72	1	1	0	1.59147255272	0
chr11_ref_v2	134471	0	AT,A	1	1	126,114,11,10	1	1	0	2	AT,AT	NA	NA	0.346248623706	0	33,27,3,2	1	1	0	0.441806582659	0	2	AT,AT	NA	NA	0.527177978396	0	NA	NA	187,162,25,20	1	1	0	1.78197507055	0	2	AT,AT	NA	NA	0.0823406497241	0	NA	NA	181,145,19,19	1	1	0	1.18805001976	0
chr11_ref_v2	136107	0	CAT,C	1	1	64,59,12,4	1	1	0	2	CAT,CAT	NA	NA	0.399356967586	0	24,23,9,4	1	1	0	1.57519713439	0	2	CAT,CAT	CAT,C	0.125	0.0678421274613	0	NA	NA	76,67,14,8	1	1	1	1.00835576592	0	2	CAT,CAT	NA	NA	0.18440806021	0	NA	NA	69,55,14,6	1	1	1	0.767866989704	0
chr11_ref_v2	164848	0	CTATATATATATATATATATA,C	1	1	0,0,94,84	1	1	0	2	C,C	NA	NA	0.0	0	0,0,23,23	1	1	0	0.42062528586	0	2	C,C	NA	NA	0.0	0	NA	NA	1,0,152,110	1	1	0	1.24591113997	0	2	C,C	NA	NA	0.00380952841667	0	NA	NA	0,1,117,105	1	1	0	0.370925529548	0
chr11_ref_v2	168999	0	T,TAATAAATA	1	1	0,1,31,43	1	1	0	2	TAATAAATA,TAATAAATA	NA	NA	0.0134230203321	0	1,1,22,33	1	1	0	0.39173232229	0	2	TAATAAATA,TAATAAATA	NA	NA	0.0357180826021	0	NA	NA	0,0,51,61	1	1	1	0.718516906138	0	2	TAATAAATA,TAATAAATA	NA	NA	0.0	0	NA	NA	0,1,37,53	1	1	0	0.396097134691	0
chr11_ref_v2	179252	0	T,TTATATATATA,TTATATATATATA	1	1	0,0,6,9,34,28	1	1	1	2	TTATATATATATA,TTATATATATATA	NA	NA	0.0719905431599	0	0,1,1,3,11,10	1	1	0	0.576058673447	0	2	TTATATATATATA,TTATATATATATA	T,TTATATATATATA	0.125	0.181963982065	0	NA	NA	0,0,12,9,41,24	1	1	1	1.48190104851	0	2	TTATATATATATA,TTATATATATATA	TTATATATATA,TTATATATATATA	0.125	0.120948284577	0	NA	NA	0,0,10,6,39,44	1	1	1	1.24526036638	0
chr11_ref_v2	184506	0	G,GTAATAATAATAATAATTATAATAA	1	1	0,1,18,15	1	1	0	2	GTAATAATAATAATAATTATAATAA,GTAATAATAATAATAATTATAATAA	NA	NA	0.0298529631497	0	0,0,2,9	1	0	0	2.03053681526	0	2	NA	NA	NA	NA	0	NA	NA	0,1,22,15	1	1	1	0.497626116247	0	2	GTAATAATAATAATAATTATAATAA,GTAATAATAATAATAATTATAATAA	NA	NA	0.0266682470822	0	NA	NA	0,0,15,21	1	1	0	1.24562129676	0
chr11_ref_v2	188683	0	C,CA	1	1	96,3,7,42	1	1	0	2	C,CA	C,C	0.25	0.194565945827	0	23,4,1,3	1	1	0	3.09374182222	0	2	C,C	C,CA	0.125	0.220984964704	0	NA	NA	145,30,8,9	1	1	0	19.6677081309	1	2	C,C	C,CA	0.125	0.160563744296	0	NA	NA	144,34,5,19	1	1	0	21.5305541835	1
chr11_ref_v2	194181	0	C,G	0	0	16,166,51,0	1	1	0	2	C,C	C,G	0.5	0.154150679827	0	3,36,2,0	1	1	0	2.25249676763	0	2	C,C	C,G	0.125	0.172157044766	0	NA	NA	30,218,44,1	1	1	0	2.05632010155	0	2	C,C	C,G	0.25	0.239143892661	0	NA	NA	35,202,35,0	1	1	0	4.09384456903	0
chr11_ref_v2	196217	0	GA,G	1	1	69,72,16,14	1	1	0	2	GA,GA	NA	NA	0.05767075424	0	9,15,1,2	1	1	0	0.967052494272	0	2	GA,GA	NA	NA	0.709064218262	0	NA	NA	104,103,22,25	1	1	0	0.72835696012	0	2	GA,GA	NA	NA	0.0902919385605	0	NA	NA	91,100,21,19	1	1	0	0.460941941035	0
chr11_ref_v2	202569	1	CATA,C	1	1	13,0,0,1	1	0	1	2	NA	NA	NA	NA	0	5,0,0,5	1	0	0	3.67765055285	0	2	NA	NA	NA	NA	0	NA	NA	15,0,0,0	0	0	1	0.0	0	2	NA	NA	NA	NA	0	NA	NA	18,0,0,0	0	0	1	0.0	0
chr11_ref_v2	202574	1	GTGTTTT,G	1	0	23,0,0,0	0	1	1	2	NA	NA	NA	NA	0	8,2,0,4	1	0	0	0.0	0	2	NA	NA	NA	NA	0	NA	NA	29,1,0,0	1	1	1	0.0	0	2	NA	NA	NA	NA	0	NA	NA	29,1,0,0	1	1	1	0.0	0
chr11_ref_v2	202581	1	AT,A	0	0	24,0,0,1	1	1	1	2	NA	NA	NA	NA	0	8,1,0,5	1	0	0	4.13916579567	0	2	NA	NA	NA	NA	0	NA	NA	34,1,0,0	1	1	1	0.367375271954	0	2	NA	NA	NA	NA	0	NA	NA	38,2,0,0	1	1	1	0.50891083856	0
chr11_ref_v2	202585	1	ACGTTC,A	0	0	40,1,0,0	1	1	1	2	NA	NA	NA	NA	0	11,2,0,4	1	0	0	3.96590016357	0	2	NA	NA	NA	NA	0	NA	NA	47,1,0,0	1	1	1	0.234103393659	0	2	NA	NA	NA	NA	0	NA	NA	61,5,0,0	1	1	1	1.66874057202	0
chr11_ref_v2	202591	1	A,AT	0	0	43,1,0,0	1	1	0	2	NA	NA	NA	NA	0	12,2,0,4	1	0	0	3.98745986991	0	2	NA	NA	NA	NA	0	NA	NA	50,1,0,0	1	1	1	0.233746400157	0	2	NA	NA	NA	NA	0	NA	NA	68,5,0,0	1	1	1	1.61433348979	0
chr11_ref_v2	216761	0	GA,G,GAA	1	1	49,25,7,2,10,11	1	1	0	2	GA,GA	GA,GAA	0.25	0.575866448658	0	8,4,1,1,0,1	1	0	0	0.632652556075	0	2	NA	NA	NA	NA	0	NA	NA	90,57,16,11,16,26	1	1	0	2.50639888431	0	2	GA,GA	GA,GAA	0.25	0.330489774073	0	NA	NA	88,62,21,12,16,16	1	1	0	3.24308817633	0
chr11_ref_v2	217084	0	T,G	1	0	40,204,92,0	1	1	0	2	T,T	T,G	0.5	0.134043556528	0	10,33,6,0	1	1	0	1.74690236285	0	2	T,T	T,G	0.25	0.136442602832	0	NA	NA	108,250,61,0	1	1	0	15.6868230022	0	2	T,T	T,G	0.25	0.1925115477	0	NA	NA	100,270,70,0	1	1	0	10.8790756361	0
chr11_ref_v2	223624	0	A,C	0	0	203,20,0,46	1	1	0	2	A,A	A,C	0.25	0.388885979305	0	43,23,0,5	1	1	0	11.1787030807	0	2	A,A	A,C	0.125	0.310154928304	0	NA	NA	237,72,0,38	1	1	0	15.3284297781	0	2	A,A	A,C	0.25	0.123869481713	0	NA	NA	253,84,0,47	1	1	0	19.0750019448	0
chr11_ref_v2	228807	0	A,C	1	0	199,22,0,28	1	1	0	2	A,A	A,C	0.25	0.084956722476	0	38,2,0,6	1	1	0	0.40739224714	0	2	A,A	A,C	0.25	0.202940843997	0	NA	NA	240,24,1,32	1	1	0	0.444716952117	0	2	A,A	A,C	0.25	0.133531392625	0	NA	NA	241,18,0,39	1	1	0	0.778254815139	0
chr11_ref_v2	242441	0	CT,C	1	1	124,156,6,17	1	1	0	2	CT,CT	NA	NA	0.37824269981	0	38,20,4,1	1	1	0	3.54918640321	0	2	CT,CT	NA	NA	0.38109246139	0	NA	NA	142,178,11,22	1	1	0	1.12398513969	0	2	CT,CT	CT,C	0.125	0.207280816026	0	NA	NA	152,185,16,23	1	1	0	2.45875532144	0
chr11_ref_v2	273433	0	G,GCAATGA	0	0	0,0,196,217	1	1	0	2	GCAATGA,GCAATGA	NA	NA	0.0	0	0,0,37,36	1	1	0	0.499110105242	0	2	GCAATGA,GCAATGA	NA	NA	0.0	0	NA	NA	0,0,265,314	1	1	0	0.666959469625	0	2	GCAATGA,GCAATGA	NA	NA	0.0	0	NA	NA	0,0,227,259	1	1	0	0.452979263609	0
chr11_ref_v2	274065	0	CA,C	1	1	171,138,4,3	1	1	0	2	CA,CA	NA	NA	0.289182678332	0	20,30,5,2	1	1	0	4.35578272132	0	2	CA,CA	CA,C	0.25	0.221119513301	0	NA	NA	242,190,15,7	1	1	0	3.20735711621	0	2	CA,CA	NA	NA	0.516016525777	0	NA	NA	211,178,4,6	1	1	0	0.751647300461	0
chr11_ref_v2	276709	0	G,T	0	0	30,187,67,0	1	1	0	2	G,G	G,T	0.5	0.0617773596962	0	20,30,6,0	1	1	0	7.88886686966	0	2	G,G	G,T	0.25	0.0202027073175	0	NA	NA	119,249,56,0	1	1	0	23.9951069831	0	2	G,G	G,T	0.25	0.0808784787209	0	NA	NA	115,263,61,0	1	1	0	20.4491861346	0
chr11_ref_v2	279816	0	GA,G	1	1	87,146,8,17	1	1	0	2	GA,GA	NA	NA	0.369931992025	0	17,33,3,3	1	1	0	0.617469296816	0	2	GA,GA	NA	NA	0.430737613287	0	NA	NA	127,184,17,22	1	1	0	1.34052285646	0	2	GA,GA	NA	NA	0.373992981634	0	NA	NA	128,178,15,24	1	1	0	0.995800819387	0
chr11_ref_v2	286102	0	TA,T	1	1	96,89,8,14	1	1	0	2	TA,TA	NA	NA	0.267082735048	0	20,24,6,2	1	1	0	1.94729372132	0	2	TA,TA	NA	NA	0.0152221693255	0	NA	NA	131,134,16,14	1	1	0	0.96046846227	0	2	TA,TA	NA	NA	0.476294159908	0	NA	NA	118,125,14,12	1	1	0	0.875709414415	0
chr11_ref_v2	309347	0	GT,G	1	1	112,140,9,15	1	1	0	2	GT,GT	NA	NA	0.0666307507991	0	32,24,6,3	1	1	0	1.95548555321	0	2	GT,GT	GT,G	0.125	0.0322925336785	0	NA	NA	178,165,11,22	1	1	0	2.3524766743	0	2	GT,GT	NA	NA	0.00619610687747	0	NA	NA	160,168,11,16	1	1	0	1.32064413249	0
chr11_ref_v2	320477	0	GTT,G,GT	1	1	36,33,7,11,1,9	1	1	0	2	GTT,GTT	GTT,G	0.5	0.820269203183	1	10,6,0,3,0,1	1	1	0	0.793009189641	0	2	GTT,GTT	GTT,G	0.5	1.14625487816	0	NA	NA	48,52,13,19,6,16	1	1	0	2.30283957266	0	2	GTT,GTT	GTT,G	0.5	0.514961098509	1	NA	NA	57,38,13,15,3,7	1	1	0	1.00288714124	0
chr11_ref_v2	332007	0	C,A	1	0	196,147,0,0	1	1	0	2	C,C	NA	NA	0.0	0	40,51,0,0	1	1	0	2.37967095232	0	2	C,C	NA	NA	0.0	0	NA	NA	117,103,132,103	1	1	0	408.234616	1	2	C,A	NA	NA	0.0659579677918	0	g.332007C>A	0	236,175,0,0	1	1	0	0.4075659222	0
chr11_ref_v2	334757	0	GA,G	1	1	74,81,12,12	1	1	0	2	GA,GA	NA	NA	0.157432183173	0	19,23,6,9	1	1	0	2.12973527349	0	2	GA,GA	GA,G	0.25	0.0547720291531	0	NA	NA	107,120,25,9	1	1	0	1.36324866411	0	2	GA,GA	NA	NA	0.380439065049	0	NA	NA	123,120,22,27	1	1	0	1.33824174558	0
chr11_ref_v2	384754	0	A,AT	0	0	42,51,0,3	1	1	0	2	A,A	A,AT	0.125	0.438254930931	0	12,4,0,0	1	0	0	2.11967163493	0	2	NA	NA	NA	NA	0	NA	NA	82,56,0,6	1	1	0	3.08802265684	0	2	A,A	A,AT	0.125	0.273293335	0	NA	NA	74,45,1,5	1	1	0	3.54342690943	0
chr11_ref_v2	384757	0	C,CT,T	1	1	9,0,9,1,0,31	1	1	0	2	C,T	CT,T	0.5	0.683581911847	0	3,0,1,0,0,3	1	0	0	0.95391193356	0	2	NA	NA	NA	NA	0	NA	NA	13,2,20,2,1,30	1	1	0	1.90922205122	0	2	CT,T	C,T	0.25	0.26158452437	0	NA	NA	10,2,16,5,1,33	1	1	0	2.15793147756	0
chr11_ref_v2	415323	0	T,G	0	0	36,188,94,0	1	1	0	2	T,T	T,G	0.5	0.240843128414	0	7,37,21,0	1	1	0	0.446996274657	0	2	T,G	T,T	0.25	0.182321556794	0	NA	NA	93,246,79,0	1	1	0	10.5884326241	0	2	T,T	T,G	0.5	0.345361184038	0	NA	NA	83,203,103,1	1	1	0	8.15882089872	0
chr11_ref_v2	451222	0	GGAACAC,G	0	0	0,1,163,223	1	1	0	2	G,G	NA	NA	0.00258732356495	0	0,0,21,23	1	1	0	0.574111993876	0	2	G,G	NA	NA	0.0	0	NA	NA	0,1,215,227	1	1	0	2.47292141722	0	2	G,G	NA	NA	0.00225988796744	0	NA	NA	1,3,252,257	1	1	0	3.16828246771	0
chr11_ref_v2	462915	0	C,CTT	1	1	4,4,3,28	1	1	0	2	C,CTT	CTT,CTT	0.5	0.255933374137	0	1,0,1,4	1	0	0	0.437579805277	0	2	NA	NA	NA	NA	0	NA	NA	14,10,13,21	1	1	0	3.85301117319	0	2	C,CTT	CTT,CTT	0.125	0.0969922659873	0	NA	NA	11,5,15,33	1	1	0	4.14715938222	0
chr11_ref_v2	464826	0	G,GTA,GTATA	1	1	1,3,2,1,17,40	1	1	1	2	GTATA,GTATA	G,GTATA	0.125	1.35934849878	0	3,4,1,6,10,13	1	1	0	4.92120201187	0	2	GTATA,GTATA	G,GTATA	0.5	0.718049311982	0	NA	NA	4,2,2,8,32,55	1	1	1	3.66079802774	0	2	GTATA,GTATA	G,GTATA	0.125	0.522334000454	0	NA	NA	5,3,2,5,24,46	1	1	1	1.97491730739	0
chr11_ref_v2	523691	0	ATT,A,AT	1	1	25,29,6,14,5,3	1	1	0	2	ATT,ATT	ATT,A	0.5	0.712879565427	1	12,5,4,3,0,1	1	1	0	1.37381313669	0	2	ATT,ATT	ATT,A	0.5	1.34530416192	0	NA	NA	46,41,10,22,13,7	1	1	0	1.24009270693	0	2	ATT,ATT	ATT,A	0.5	0.457480607063	1	NA	NA	40,37,9,22,15,7	1	1	0	2.00815975558	0
chr11_ref_v2	532265	0	T,G	1	0	61,192,71,0	1	1	0	2	T,T	T,G	0.5	0.158111081043	0	34,33,7,0	1	1	0	8.57810016259	0	2	T,T	T,G	0.25	0.179340928656	0	NA	NA	236,270,15,0	1	1	0	310.567140846	0	2	T,T	T,G	0.125	0.745897745945	0	NA	NA	254,255,36,1	1	1	0	311.405710106	0
chr11_ref_v2	576590	0	G,T	0	0	270,237,0,0	1	1	0	2	G,G	NA	NA	0.0	0	35,42,0,0	1	1	0	1.04367854519	0	2	G,G	NA	NA	0.0	0	NA	NA	175,147,173,138	1	1	0	492.593855994	1	2	G,T	NA	NA	0.0347586333652	0	g.576590G>T	0	372,305,0,1	1	1	0	0.688863046767	0
chr11_ref_v2	580728	0	GA,G	1	1	66,99,11,12	1	1	0	2	GA,GA	GA,G	0.125	0.122212993056	0	13,25,2,3	1	1	0	0.552474225544	0	2	GA,GA	GA,G	0.125	0.232313667572	0	NA	NA	79,124,22,18	1	1	0	1.63207635908	0	2	GA,GA	GA,G	0.125	0.172644883027	0	NA	NA	130,131,24,17	1	1	0	2.63569918762	0
chr11_ref_v2	595779	0	T,G	0	0	41,244,78,0	1	1	0	2	T,T	T,G	0.5	0.184429039134	0	16,50,17,0	1	1	0	1.74242541117	0	2	T,T	T,G	0.5	0.200670695462	0	NA	NA	163,310,69,0	1	1	0	32.8922757987	0	2	T,T	T,G	0.25	0.0353100026127	0	NA	NA	171,343,69,0	1	1	0	32.9598209266	0
chr11_ref_v2	612775	0	ACGAGCTTGAGAGAC,A	0	0	3,0,190,200	1	1	0	2	A,A	NA	NA	0.700810053306	0	0,0,30,32	1	1	0	0.396768358777	0	2	A,A	NA	NA	0.0	0	NA	NA	0,2,232,269	1	1	0	1.11815995281	0	2	A,A	NA	NA	0.409449177123	0	NA	NA	0,1,243,257	1	1	0	0.672897483707	0
chr11_ref_v2	613266	0	T,TAGAAGA	1	1	0,2,182,266	1	1	0	2	TAGAAGA,TAGAAGA	NA	NA	0.409919458458	0	0,2,22,29	1	1	0	1.96694041645	0	2	TAGAAGA,TAGAAGA	T,TAGAAGA	0.125	0.125163142954	0	NA	NA	1,1,208,301	1	1	0	0.421492312043	0	2	TAGAAGA,TAGAAGA	NA	NA	0.00392157365318	0	NA	NA	0,4,187,290	1	1	0	0.776811252304	0
chr11_ref_v2	613312	0	ACTGCTGCTGCTGCTGCTGCTGCTG,A	1	1	0,3,129,113	1	1	0	2	A,A	NA	NA	0.705467664948	0	0,0,14,10	1	1	0	0.460235487872	0	2	A,A	NA	NA	0.0	0	NA	NA	3,2,134,135	1	1	0	1.04664777123	0	2	A,A	NA	NA	0.93470745866	0	NA	NA	1,0,104,158	1	1	0	5.79083609285	0
chr11_ref_v2	613399	0	AGAGGAG,A	1	1	0,0,160,169	1	1	0	2	A,A	NA	NA	0.0	0	0,0,15,25	1	1	0	1.05150021098	0	2	A,A	NA	NA	0.0	0	NA	NA	1,0,218,202	1	1	0	0.988152853847	0	2	A,A	NA	NA	0.00237812240497	0	NA	NA	0,0,194,206	1	1	0	0.40298435203	0
chr11_ref_v2	617188	0	CTT,C,CT	1	1	4,5,6,5,11,5	1	1	0	2	CTT,CT	C,CT	0.5	0.0746998427292	0	3,1,4,0,13,2	1	1	0	2.13053470997	0	2	CT,CT	CTT,CT	0.25	0.154328853074	0	NA	NA	16,8,30,10,50,23	1	1	0	1.33049287816	0	2	CT,CT	CTT,CT	0.25	0.600242966088	0	NA	NA	10,21,21,10,39,15	1	1	0	0.919505643452	0
chr11_ref_v2	632463	0	CA,C	1	1	90,129,7,8	1	1	0	2	CA,CA	NA	NA	0.591153666802	0	20,23,1,1	1	1	0	0.616266906911	0	2	CA,CA	NA	NA	1.11032426374	0	NA	NA	137,150,18,20	1	1	0	2.97292093932	0	2	CA,CA	NA	NA	0.0558272733253	0	NA	NA	120,160,13,14	1	1	0	1.16237550886	0
chr11_ref_v2	635099	0	C,T	1	0	118,81,5,66	1	1	0	2	C,C	C,T	0.5	0.0679873409849	0	26,17,1,21	1	1	0	1.04246337363	0	2	C,T	C,C	0.25	0.159332038569	0	NA	NA	144,145,2,64	1	1	0	5.26398225272	0	2	C,C	C,T	0.5	0.378159657418	0	NA	NA	165,157,7,74	1	1	0	4.19960807058	0
chr11_ref_v2	638069	0	C,T	1	0	94,205,89,1	1	1	0	2	C,C	C,T	0.5	0.102021614392	0	29,58,16,0	1	1	0	0.94249804343	0	2	C,C	C,T	0.25	0.313215374457	0	NA	NA	184,285,55,0	1	1	0	9.76864702434	0	2	C,C	C,T	0.25	0.179340928656	0	NA	NA	164,263,61,2	1	1	0	6.61311727873	0
chr11_ref_v2	644836	0	CA,C,CAA	1	1	92,46,15,8,11,15	1	1	0	2	CA,CA	CA,CAA	0.125	0.194869120867	0	11,16,4,5,5,8	1	1	0	2.17662935549	0	2	CA,CA	CA,CAA	0.5	0.378585507426	0	NA	NA	140,128,28,34,13,23	1	1	0	5.44861071905	0	2	CA,CA	NA	NA	0.130519311284	0	NA	NA	148,138,28,29,22,19	1	1	0	6.44811039391	0
chr11_ref_v2	663365	0	G,A	1	0	0,0,0,0	0	0	1	2	NA	NA	NA	NA	0	0,0,0,1	0	0	1	0.0	0	2	NA	NA	NA	NA	0	NA	NA	0,0,0,9	0	0	1	0.0	0	2	NA	NA	NA	NA	0	NA	NA	1,1,1,3	1	0	1	0.0	0
chr11_ref_v2	663381	0	C,T	0	0	0,0,0,0	0	0	1	2	NA	NA	NA	NA	0	0,0,0,1	0	0	1	0.0	0	2	NA	NA	NA	NA	0	NA	NA	0,0,1,1	1	0	1	0.0	0	2	NA	NA	NA	NA	0	NA	NA	0,0,1,0	0	0	1	0.0	0
chr11_ref_v2	663391	0	C,T	0	0	0,0,0,0	0	0	1	2	NA	NA	NA	NA	0	0,0,0,1	0	0	1	0.0	0	2	NA	NA	NA	NA	0	NA	NA	0,0,1,0	0	0	1	0.0	0	2	NA	NA	NA	NA	0	NA	NA	0,0,0,0	0	0	1	0.0	0
chr11_ref_v2	663910	0	G,A	0	0	41,88,7,1	1	1	1	2	G,G	G,A	0.125	0.0723206615796	0	2,6,3,4	1	0	1	8.43799798357	0	2	NA	NA	NA	NA	0	NA	NA	49,106,11,1	1	1	1	0.645235340815	0	2	G,G	G,A	0.125	0.149531733971	0	NA	NA	76,103,14,3	1	1	1	2.35251247798	0
chr11_ref_v2	663931	0	G,A	1	0	24,125,8,2	1	1	1	2	G,G	G,A	0.125	0.0066889881508	0	3,12,3,5	1	1	1	6.83487225113	0	2	G,A	G,G	0.25	0.117783035656	0	NA	NA	39,187,14,6	1	1	1	1.12722223942	0	2	G,G	G,A	0.125	0.283247475384	0	NA	NA	59,165,21,10	1	1	1	3.5971283032	0
chr11_ref_v2	663942	0	G,A	1	0	23,144,9,5	1	1	1	2	G,G	G,A	0.125	0.229113718301	0	4,14,3,5	1	1	1	4.21833276252	0	2	G,G	G,A	0.5	0.287682072452	0	NA	NA	39,214,14,7	1	1	1	0.61788271558	0	2	G,G	G,A	0.125	0.219183150098	0	NA	NA	53,210,21,14	1	1	1	2.20458315704	0
chr11_ref_v2	664729	0	G,T	1	0	10,71,43,22	1	1	1	2	G,T	G,G	0.125	0.0312525435041	0	1,2,22,3	1	1	1	8.23956452423	0	2	T,T	G,T	0.25	0.174353387145	0	NA	NA	11,45,65,36	1	1	1	4.26455069155	0	2	G,T	T,T	0.25	0.0789432023401	0	NA	NA	20,72,47,36	1	1	1	1.81606372961	0
chr11_ref_v2	664748	0	T,C	0	0	8,111,5,11	1	1	1	2	T,T	T,C	0.25	0.0606246218164	0	1,4,7,3	1	0	1	9.53926486378	0	2	NA	NA	NA	NA	0	NA	NA	4,70,21,10	1	1	1	9.9515025844	0	2	T,T	T,C	0.5	0.228534399949	0	NA	NA	11,111,14,22	1	1	1	3.4087625694	0
chr11_ref_v2	664757	0	T,C	0	0	8,111,2,16	1	1	1	2	T,T	T,C	0.25	0.0571584138399	0	1,4,4,3	1	0	1	7.55480325669	0	2	NA	NA	NA	NA	0	NA	NA	1,73,9,11	1	1	1	5.23255780482	0	2	T,T	T,C	0.5	0.209720530982	0	NA	NA	5,111,6,26	1	1	1	2.39114652921	0
chr11_ref_v2	664802	0	C,T	0	0	1,88,3,76	1	1	1	2	C,T	NA	NA	0.119188517265	0	0,3,13,9	1	1	1	21.7032164446	0	2	T,T	C,T	0.25	0.252558099046	0	NA	NA	0,55,11,94	1	1	1	5.58808033533	0	2	C,T	T,T	0.25	0.117783035656	0	NA	NA	1,85,8,78	1	1	1	1.92506110117	0
chr11_ref_v2	666075	1	T,G	0	0	48,331,86,0	1	1	0	2	NA	NA	NA	NA	0	3,30,3,0	1	1	1	1.20750352321	0	2	NA	NA	NA	NA	0	NA	NA	202,477,57,0	1	1	0	40.5648537114	0	2	NA	NA	NA	NA	0	NA	NA	230,434,74,0	1	1	0	55.6363380767	0
chr12_ref_v2	591	1	T,TGTACAGC	0	0	0,0,0,0	0	0	1	2	NA	NA	NA	NA	0	0,0,0,0	0	0	1	0.0	0	2	NA	NA	NA	NA	0	NA	NA	0,0,2,0	0	0	1	0.0	0	2	NA	NA	NA	NA	0	NA	NA	0,0,1,1	1	0	1	0.0	0
chr12_ref_v2	641	1	C,G	0	0	0,0,0,0	0	0	1	2	NA	NA	NA	NA	0	0,0,0,0	0	0	1	0.0	0	2	NA	NA	NA	NA	0	NA	NA	0,0,2,2	1	0	1	0.0	0	2	NA	NA	NA	NA	0	NA	NA	1,1,0,0	1	0	1	0.0	0
chr12_ref_v2	5735	1	T,C	0	0	0,1,117,56	1	1	1	2	NA	NA	NA	NA	0	0,0,5,6	1	0	1	1.02126842625	0	2	NA	NA	NA	NA	0	NA	NA	0,0,131,68	1	1	1	0.565658585833	0	2	NA	NA	NA	NA	0	NA	NA	0,1,169,81	1	1	1	0.407690437091	0
chr12_ref_v2	11284	1	AC,A	1	0	0,0,3,0	0	0	1	2	NA	NA	NA	NA	0	0,0,0,0	0	0	1	0.0	0	2	NA	NA	NA	NA	0	NA	NA	0,0,2,1	1	0	1	0.0	0	2	NA	NA	NA	NA	0	NA	NA	0,0,1,0	0	0	1	0.0	0
chr12_ref_v2	19914	0	CT,C	1	1	82,37,12,6	1	1	0	2	CT,CT	NA	NA	0.180812631818	0	26,10,4,0	1	1	0	0.552422617595	0	2	CT,CT	NA	NA	0.473373285134	0	NA	NA	113,74,12,10	1	1	0	2.34677763678	0	2	CT,CT	NA	NA	0.62191573568	0	NA	NA	113,72,31,14	1	1	0	2.19053763953	0
chr12_ref_v2	41223	0	CAT,C	1	1	12,14,2,1	1	1	1	2	CAT,CAT	NA	NA	0.72542561515	0	7,14,4,2	1	1	0	1.14815672158	0	2	CAT,CAT	CAT,C	0.125	0.114180224959	0	NA	NA	26,21,5,11	1	1	1	5.0476629129	0	2	CAT,CAT	CAT,C	0.25	0.112104995114	0	NA	NA	25,22,5,4	1	1	1	1.00907168679	0
chr12_ref_v2	42306	0	A,C	1	0	253,53,0,67	1	1	0	2	A,A	A,C	0.5	0.405465108108	0	55,17,0,11	1	1	0	1.19393171936	0	2	A,A	A,C	0.25	0.154150679827	0	NA	NA	353,160,0,108	1	1	0	14.018729706	0	2	A,A	A,C	0.25	0.396982186114	0	NA	NA	314,112,0,100	1	1	0	5.34680695846	0
chr12_ref_v2	48855	0	C,CAAAAAAAAAAAA	1	1	20,0,4,9	1	1	0	2	C,CAAAAAAAAAAAA	C,C	0.25	0.0672895545095	0	4,0,1,3	1	0	0	0.463392965304	0	2	NA	NA	NA	NA	0	NA	NA	44,1,0,9	1	1	0	3.33162268924	0	2	C,CAAAAAAAAAAAA	C,C	0.5	0.405465108108	0	NA	NA	38,5,2,16	1	1	0	1.58436886	0
chr12_ref_v2	52019	0	AAT,A	1	1	95,106,11,10	1	1	0	2	AAT,AAT	NA	NA	0.133173538468	0	40,33,8,7	1	1	0	1.59866837503	0	2	AAT,AAT	AAT,A	0.25	0.19573867114	0	NA	NA	111,114,18,17	1	1	0	1.49161819215	0	2	AAT,AAT	AAT,A	0.125	0.190792102582	0	NA	NA	128,135,16,20	1	1	0	1.33694485445	0
chr12_ref_v2	52618	0	CT,C	1	1	85,134,14,25	1	1	0	2	CT,CT	NA	NA	0.136720552985	0	27,39,3,4	1	1	0	0.677462620578	0	2	CT,CT	NA	NA	0.554218670058	0	NA	NA	130,200,10,33	1	1	0	0.899472253796	0	2	CT,CT	NA	NA	0.335654254351	0	NA	NA	147,197,14,29	1	1	0	1.71270983929	0
chr12_ref_v2	55426	0	A,C	0	0	225,29,0,42	1	1	0	2	A,A	A,C	0.25	0.16977599773	0	47,6,1,11	1	1	0	1.01697219217	0	2	A,A	A,C	0.5	0.386772975096	0	NA	NA	297,69,0,66	1	1	0	4.51782223542	0	2	A,A	A,C	0.25	0.247969435045	0	NA	NA	288,61,0,59	1	1	0	3.25999243749	0
chr12_ref_v2	60370	0	A,C	0	0	218,36,0,64	1	1	0	2	A,A	A,C	0.5	0.264334708455	0	36,6,0,11	1	1	0	0.331397493929	0	2	A,A	A,C	0.5	0.154150679827	0	NA	NA	278,89,0,35	1	1	0	10.8748736301	0	2	A,A	A,C	0.25	0.375932760543	0	NA	NA	260,81,0,50	1	1	0	7.73322065365	0
chr12_ref_v2	63982	0	C,CA	1	1	64,8,3,17	1	1	0	2	C,C	C,CA	0.25	0.225995892238	0	8,5,2,10	1	1	0	2.72718238182	0	2	C,CA	CA,CA	0.125	0.0684273014446	0	NA	NA	77,53,5,17	1	1	0	18.8726039028	0	2	C,C	C,CA	0.125	0.100151673452	0	NA	NA	105,56,6,14	1	1	0	17.1389280627	0
chr12_ref_v2	66619	0	CT,C	1	1	148,157,8,18	1	1	0	2	CT,CT	NA	NA	0.0442092306234	0	24,31,5,6	1	1	0	2.01899098744	0	2	CT,CT	CT,C	0.125	0.186396667286	0	NA	NA	218,240,20,30	1	1	0	1.67566907081	0	2	CT,CT	NA	NA	0.120180600136	0	NA	NA	198,242,18,22	1	1	0	1.34244930031	0
chr12_ref_v2	86724	0	TA,T	1	1	49,80,13,10	1	1	0	2	TA,TA	NA	NA	0.119084925476	0	10,18,4,6	1	1	0	1.53001477684	0	2	TA,TA	TA,T	0.125	0.0859551881809	0	NA	NA	79,104,27,12	1	1	0	1.40164280782	0	2	TA,TA	NA	NA	0.153645253717	0	NA	NA	101,102,13,14	1	1	0	3.90839901096	0
chr12_ref_v2	103650	0	C,A	0	0	3,3,11,56	1	1	1	2	A,A	C,A	0.125	0.295117050939	0	0,0,1,16	1	0	1	1.18981112886	0	2	NA	NA	NA	NA	0	NA	NA	0,0,28,78	1	1	1	3.2072827984	0	2	A,A	NA	NA	0.0	0	NA	NA	0,0,31,87	1	1	1	3.46496944771	0
chr12_ref_v2	103655	0	A,G	0	0	3,3,11,48	1	1	1	2	G,G	A,G	0.25	0.339867825622	0	0,0,1,13	1	0	1	1.08692353467	0	2	NA	NA	NA	NA	0	NA	NA	0,0,27,58	1	1	1	3.61294116011	0	2	G,G	NA	NA	0.0	0	NA	NA	0,0,31,66	1	1	1	4.11604008263	0
chr12_ref_v2	103660	0	A,C	1	0	3,3,13,35	1	1	1	2	C,C	A,C	0.25	0.133531392625	0	0,0,1,10	1	0	1	1.25631387588	0	2	NA	NA	NA	NA	0	NA	NA	0,0,27,43	1	1	1	2.68269214144	0	2	C,C	NA	NA	0.0	0	NA	NA	0,0,34,51	1	1	1	3.55419003318	0
chr12_ref_v2	103664	0	T,C	1	0	1,2,15,21	1	1	1	2	C,C	T,C	0.125	0.223143551314	0	0,0,3,8	1	0	1	0.776864479467	0	2	NA	NA	NA	NA	0	NA	NA	0,0,28,27	1	1	1	1.50148296935	0	2	C,C	NA	NA	0.0	0	NA	NA	0,0,33,30	1	1	1	1.90253583201	0
chr12_ref_v2	103682	0	C,T	0	0	0,0,15,12	1	1	1	2	T,T	NA	NA	0.0	0	0,0,2,4	1	0	1	0.644915728929	0	2	NA	NA	NA	NA	0	NA	NA	0,0,29,20	1	1	1	0.464195675636	0	2	T,T	NA	NA	0.0	0	NA	NA	0,0,34,21	1	1	1	0.67831970788	0
chr12_ref_v2	103729	0	A,ACCCAGAATCAGATAGTAGGGTTGAATCTCCGGGCATGAAAGAGCAGATCAAGTCTTTGGGTATGACAGGAAAGGCTGTAGG	0	0	0,0,14,11	1	1	1	2	ACCCAGAATCAGATAGTAGGGTTGAATCTCCGGGCATGAAAGAGCAGATCAAGTCTTTGGGTATGACAGGAAAGGCTGTAGG,ACCCAGAATCAGATAGTAGGGTTGAATCTCCGGGCATGAAAGAGCAGATCAAGTCTTTGGGTATGACAGGAAAGGCTGTAGG	NA	NA	0.0	0	0,0,5,3	1	0	1	0.323781386991	0	2	NA	NA	NA	NA	0	NA	NA	0,0,16,14	1	1	1	0.380888054294	0	2	ACCCAGAATCAGATAGTAGGGTTGAATCTCCGGGCATGAAAGAGCAGATCAAGTCTTTGGGTATGACAGGAAAGGCTGTAGG,ACCCAGAATCAGATAGTAGGGTTGAATCTCCGGGCATGAAAGAGCAGATCAAGTCTTTGGGTATGACAGGAAAGGCTGTAGG	NA	NA	0.0	0	NA	NA	1,0,15,31	1	1	1	2.77299178348	0
chr12_ref_v2	105616	0	T,TA,TAA	1	1	11,4,73,44,5,1	1	1	0	2	TA,TA	NA	NA	0.983385855203	0	3,5,15,22,2,2	1	1	0	2.25266530701	0	2	TA,TA	NA	NA	0.0914743108441	0	NA	NA	21,10,122,66,10,6	1	1	0	2.15809084552	0	2	TA,TA	NA	NA	0.453165431673	0	NA	NA	14,8,111,57,11,14	1	1	0	9.08249843656	0
chr12_ref_v2	108046	0	C,CT	1	1	12,20,89,139	1	1	0	2	CT,CT	C,CT	0.125	0.115371461239	0	2,9,15,20	1	1	0	2.27245843803	0	2	CT,CT	C,CT	0.25	0.253804994067	0	NA	NA	19,31,135,179	1	1	0	0.864107995508	0	2	CT,CT	C,CT	0.125	0.0403985725248	0	NA	NA	25,28,147,187	1	1	0	1.25265391818	0
chr12_ref_v2	109265	0	GCGATAAGA,G	0	0	0,0,162,139	1	1	0	2	G,G	NA	NA	0.0	0	0,0,40,50	1	1	0	1.43117426907	0	2	G,G	NA	NA	0.0	0	NA	NA	0,0,191,168	1	1	0	0.425775976339	0	2	G,G	NA	NA	0.0	0	NA	NA	0,0,202,246	1	1	0	4.06653548877	0
chr12_ref_v2	121934	0	GAAA,G	1	1	33,4,33,1	1	1	0	2	GAAA,G	NA	NA	0.0845573880281	0	14,8,7,0	1	1	0	4.16758234927	0	2	GAAA,G	GAAA,GAAA	0.5	0.109868768637	0	NA	NA	37,13,51,16	1	1	0	11.0282560091	0	2	GAAA,G	G,G	0.125	0.0413551856819	0	NA	NA	44,17,67,15	1	1	0	8.75024972071	0
chr12_ref_v2	125324	0	TTA,T	1	1	1,3,39,60	1	1	1	2	T,T	NA	NA	0.400493763964	0	4,2,32,24	1	1	0	2.75057620932	0	2	T,T	TTA,T	0.25	0.283413074745	0	NA	NA	1,4,72,90	1	1	1	1.02720132055	0	2	T,T	NA	NA	0.123162174781	0	NA	NA	3,5,74,80	1	1	0	1.60346863463	0
chr12_ref_v2	129138	0	C,CA	1	1	45,7,13,6	1	1	0	2	C,C	C,CA	0.5	0.0350979647735	0	3,2,14,3	1	1	0	6.45200025198	0	2	CA,CA	NA	NA	0.0843307788784	0	NA	NA	74,12,18,5	1	1	0	0.831247489625	0	2	C,C	C,CA	0.25	0.185247347095	0	NA	NA	50,10,10,8	1	1	0	0.695891200021	0
chr12_ref_v2	130001	0	C,CGACTGTGACTGT	0	0	1,3,67,63	1	1	0	2	CGACTGTGACTGT,CGACTGTGACTGT	NA	NA	0.723452530055	0	0,0,8,7	1	0	0	0.369909182945	0	2	NA	NA	NA	NA	0	NA	NA	1,3,99,104	1	1	0	0.721162508498	0	2	CGACTGTGACTGT,CGACTGTGACTGT	NA	NA	0.712659994784	0	NA	NA	3,4,104,72	1	1	0	1.43046819495	0
chr12_ref_v2	130046	0	T,TTGTGAC	1	1	0,2,92,74	1	1	0	2	TTGTGAC,TTGTGAC	NA	NA	0.417441299155	0	0,0,9,11	1	1	0	0.66334902798	0	2	TTGTGAC,TTGTGAC	NA	NA	0.0	0	NA	NA	1,3,86,111	1	1	0	3.10169651041	0	2	TTGTGAC,TTGTGAC	NA	NA	0.713248359881	0	NA	NA	0,1,104,133	1	1	0	3.91005423965	0
chr12_ref_v2	130827	0	C,CTT,CTTT	1	1	1,0,18,7,98,34	1	1	0	2	CTTT,CTTT	CTT,CTTT	0.125	0.171967996437	0	0,0,2,4,26,12	1	1	0	0.919633235572	0	2	CTTT,CTTT	NA	NA	0.156300767585	0	NA	NA	2,1,21,13,150,100	1	1	0	6.8886831863	0	2	CTTT,CTTT	NA	NA	0.698327216938	0	NA	NA	2,0,28,12,118,68	1	1	0	2.7070048074	0
chr12_ref_v2	161571	0	TA,T	1	1	45,72,7,9	1	1	0	2	TA,TA	NA	NA	0.28164610916	0	20,33,2,1	1	1	0	0.682440160539	0	2	TA,TA	NA	NA	1.370971884	0	NA	NA	75,95,15,21	1	1	0	1.66874545117	0	2	TA,TA	NA	NA	0.0341290707775	0	NA	NA	75,99,16,10	1	1	0	1.20065072382	0
chr12_ref_v2	170602	0	CAT,C	1	1	46,66,6,4	1	1	0	2	CAT,CAT	NA	NA	0.599886037777	0	46,56,2,5	1	1	0	0.745039498262	0	2	CAT,CAT	NA	NA	0.737890138017	0	NA	NA	79,106,7,7	1	1	0	0.556367534273	0	2	CAT,CAT	NA	NA	0.727943974512	0	NA	NA	65,89,6,8	1	1	0	0.729263002577	0
chr12_ref_v2	171938	0	AAT,A	1	1	15,23,3,4	1	1	1	2	AAT,AAT	NA	NA	0.243415793255	0	18,26,3,13	1	1	0	2.70328427427	0	2	AAT,AAT	AAT,A	0.25	0.0899302868276	0	NA	NA	43,42,11,11	1	1	1	1.10166617915	0	2	AAT,AAT	AAT,A	0.125	0.128653114236	0	NA	NA	32,39,10,8	1	1	1	1.17204972783	0
chr12_ref_v2	179672	0	AT,A	1	1	101,111,11,5	1	1	0	2	AT,AT	NA	NA	0.49412969052	0	34,26,4,5	1	1	0	1.90661060938	0	2	AT,AT	NA	NA	0.0606086865058	0	NA	NA	131,115,10,12	1	1	0	1.82175935936	0	2	AT,AT	NA	NA	0.448220299866	0	NA	NA	157,133,23,17	1	1	0	3.29410723629	0
chr12_ref_v2	193319	0	C,CTT	1	1	0,1,113,86	1	1	0	2	CTT,CTT	NA	NA	0.00501254182354	0	0,0,25,18	1	1	0	0.383589201936	0	2	CTT,CTT	NA	NA	0.0	0	NA	NA	0,0,142,115	1	1	0	0.560327823546	0	2	CTT,CTT	NA	NA	0.0	0	NA	NA	0,1,133,102	1	1	0	0.401617795233	0
chr12_ref_v2	196508	0	ATTT,A	1	1	5,1,85,132	1	1	0	2	A,A	ATTT,A	0.125	0.88008768321	0	0,1,22,23	1	1	0	1.01921567967	0	2	A,A	NA	NA	0.0219789067188	0	NA	NA	1,5,121,171	1	1	0	2.05421737378	0	2	A,A	NA	NA	1.11895197291	0	NA	NA	4,4,142,169	1	1	0	1.98103598145	0
chr12_ref_v2	196669	0	T,TA	1	0	11,36,78,62	1	1	0	2	T,TA	TA,TA	0.5	0.00711746776886	1	3,6,23,31	1	1	0	2.34785098895	0	2	TA,TA	T,TA	0.25	0.154150679827	0	NA	NA	17,34,114,99	1	1	0	1.25523101325	0	2	TA,TA	T,TA	0.5	0.330854244317	1	NA	NA	15,41,102,116	1	1	0	3.05967712878	0
chr12_ref_v2	210611	0	T,G	0	0	46,188,59,0	1	1	0	2	T,T	T,G	0.5	0.262364264467	0	18,38,4,0	1	1	0	3.05296982243	0	2	T,T	T,G	0.125	0.292136422801	0	NA	NA	160,265,16,0	1	1	0	29.527816174	0	2	T,T	T,G	0.125	0.510825623766	0	NA	NA	171,237,31,0	1	1	0	33.4646609809	0
chr12_ref_v2	215557	1	T,C	0	0	0,0,0,0	0	0	1	2	NA	NA	NA	NA	0	0,0,0,0	0	0	1	0.0	0	2	NA	NA	NA	NA	0	NA	NA	0,0,0,0	0	0	1	0.0	0	2	NA	NA	NA	NA	0	NA	NA	0,0,1,1	1	0	1	0.0	0
chr12_ref_v2	215560	1	A,T	0	0	0,0,0,0	0	0	1	2	NA	NA	NA	NA	0	0,0,0,0	0	0	1	0.0	0	2	NA	NA	NA	NA	0	NA	NA	0,0,0,0	0	0	1	0.0	0	2	NA	NA	NA	NA	0	NA	NA	0,0,1,1	1	0	1	0.0	0
chr12_ref_v2	215564	1	T,C	0	0	0,0,0,0	0	0	1	2	NA	NA	NA	NA	0	0,0,0,0	0	0	1	0.0	0	2	NA	NA	NA	NA	0	NA	NA	0,0,0,0	0	0	1	0.0	0	2	NA	NA	NA	NA	0	NA	NA	0,0,1,1	1	0	1	0.0	0
chr12_ref_v2	215569	1	G,A	0	0	0,0,0,0	0	0	1	2	NA	NA	NA	NA	0	0,0,0,0	0	0	1	0.0	0	2	NA	NA	NA	NA	0	NA	NA	0,0,0,0	0	0	1	0.0	0	2	NA	NA	NA	NA	0	NA	NA	0,0,1,1	1	0	1	0.0	0
chr12_ref_v2	215572	1	G,A	0	0	0,0,0,0	0	0	1	2	NA	NA	NA	NA	0	0,0,0,0	0	0	1	0.0	0	2	NA	NA	NA	NA	0	NA	NA	0,0,0,0	0	0	1	0.0	0	2	NA	NA	NA	NA	0	NA	NA	0,0,1,1	1	0	1	0.0	0
chr12_ref_v2	215575	1	T,A	0	0	0,0,0,0	0	0	1	2	NA	NA	NA	NA	0	0,0,0,0	0	0	1	0.0	0	2	NA	NA	NA	NA	0	NA	NA	0,0,0,0	0	0	1	0.0	0	2	NA	NA	NA	NA	0	NA	NA	0,0,1,1	1	0	1	0.0	0
chr12_ref_v2	215581	1	T,G	0	0	0,0,0,0	0	0	1	2	NA	NA	NA	NA	0	0,0,0,0	0	0	1	0.0	0	2	NA	NA	NA	NA	0	NA	NA	0,0,0,0	0	0	1	0.0	0	2	NA	NA	NA	NA	0	NA	NA	0,0,1,1	1	0	1	0.0	0
chr12_ref_v2	215588	1	G,A	0	0	0,0,0,0	0	0	1	2	NA	NA	NA	NA	0	0,0,0,0	0	0	1	0.0	0	2	NA	NA	NA	NA	0	NA	NA	0,0,0,0	0	0	1	0.0	0	2	NA	NA	NA	NA	0	NA	NA	0,0,1,1	1	0	1	0.0	0
chr12_ref_v2	220633	1	G,A	1	0	0,0,1,0	0	0	1	2	NA	NA	NA	NA	0	0,0,2,0	0	0	1	0.0	0	2	NA	NA	NA	NA	0	NA	NA	0,0,1,0	0	0	1	0.0	0	2	NA	NA	NA	NA	0	NA	NA	0,0,0,0	0	0	1	0.0	0
chr12_ref_v2	243743	0	CAT,C	1	1	95,69,18,15	1	1	0	2	CAT,CAT	CAT,C	0.25	0.0944712916467	0	34,29,4,8	1	1	0	0.688253695222	0	2	CAT,CAT	CAT,C	0.25	0.0457380069403	0	NA	NA	105,106,20,12	1	1	0	2.49812827398	0	2	CAT,CAT	CAT,C	0.125	0.0825247369296	0	NA	NA	109,83,17,10	1	1	0	0.839603321306	0
chr12_ref_v2	245172	0	AAT,A	1	1	96,86,11,10	1	1	0	2	AAT,AAT	NA	NA	0.0338753174855	0	27,20,5,6	1	1	0	1.41124911783	0	2	AAT,AAT	AAT,A	0.25	0.0655817600053	0	NA	NA	128,102,19,29	1	1	0	3.99698815408	0	2	AAT,AAT	AAT,A	0.125	0.103081940118	0	NA	NA	103,105,19,22	1	1	0	2.48079171409	0
chr12_ref_v2	251110	0	GA,G,GAA	1	1	13,27,13,8,12,4	1	1	0	2	GA,GAA	GA,G	0.5	0.517709174164	0	5,4,2,1,5,3	1	1	0	1.34096656012	0	2	GA,GAA	GA,G	0.125	0.138024432087	0	NA	NA	34,59,16,27,13,15	1	1	0	2.05374938505	0	2	GA,GA	GA,GAA	0.25	0.513442932692	0	NA	NA	37,50,20,30,11,6	1	1	0	3.32873848348	0
chr12_ref_v2	255080	0	G,GAAA	1	1	3,4,137,135	1	1	0	2	GAAA,GAAA	G,GAAA	0.125	0.951841716138	0	1,1,40,25	1	1	0	1.29259382645	0	2	GAAA,GAAA	NA	NA	0.0303053494953	0	NA	NA	2,3,160,140	1	1	0	0.883130661918	0	2	GAAA,GAAA	NA	NA	0.932820033825	0	NA	NA	2,0,165,127	1	1	0	2.18312929283	0
chr12_ref_v2	263993	0	A,T	1	0	95,22,0,46	1	1	0	2	A,A	A,T	0.5	0.18658595558	0	44,5,0,12	1	1	0	1.82311768796	0	2	A,A	A,T	0.5	0.228258651981	0	NA	NA	146,33,0,60	1	1	0	0.756165671448	0	2	A,A	A,T	0.5	0.0221003470007	0	NA	NA	114,33,0,40	1	1	0	1.38279720257	0
chr12_ref_v2	280910	0	GA,G	1	1	55,74,12,16	1	1	0	2	GA,GA	NA	NA	0.0776253687696	0	11,9,4,0	1	1	0	1.14950183391	0	2	GA,GA	NA	NA	0.0721344318299	0	NA	NA	75,116,24,38	1	1	0	2.16194973413	0	2	GA,GA	GA,G	0.125	0.00927563239507	0	NA	NA	65,115,20,30	1	1	0	1.1504968661	0
chr12_ref_v2	285528	0	T,G	0	0	16,211,28,0	1	1	0	2	T,T	T,G	0.25	0.11174403844	0	5,36,3,0	1	1	0	0.907026951556	0	2	T,T	T,G	0.125	0.380772495518	0	NA	NA	31,286,28,0	1	1	0	1.5979915373	0	2	T,T	T,G	0.125	0.316444257211	0	NA	NA	27,258,16,0	1	1	0	2.07133401397	0
chr12_ref_v2	291936	0	GAA,GA,G	1	1	8,13,52,52,25,16	1	1	0	2	GA,GA	GA,G	0.25	0.53385083059	0	3,4,18,16,7,13	1	1	0	2.34198555167	0	2	GA,GA	GA,G	0.25	0.599892817282	0	NA	NA	11,12,82,112,35,29	1	1	0	2.8375592445	0	2	GA,GA	GA,G	0.125	0.18573516562	0	NA	NA	11,13,101,83,29,29	1	1	0	1.93210676812	0
chr12_ref_v2	322012	0	AT,A	1	1	4,5,51,121	1	1	0	2	A,A	NA	NA	0.308974958897	0	0,1,19,30	1	1	0	1.09223588114	0	2	A,A	NA	NA	0.571877740754	0	NA	NA	9,10,96,177	1	1	0	1.3602053484	0	2	A,A	NA	NA	0.00949378543843	0	NA	NA	6,2,95,156	1	1	0	2.81497059107	0
chr12_ref_v2	327625	0	T,G	1	0	2,10,4,1	1	0	1	2	NA	NA	NA	NA	0	0,1,0,0	0	0	1	0.0	0	2	NA	NA	NA	NA	0	NA	NA	1,11,8,0	1	1	1	1.13693455188	0	2	T,G	T,T	0.125	0.0927093981043	0	NA	NA	1,7,6,0	1	0	1	1.06601474158	0
chr12_ref_v2	329635	0	G,GGTTGCT	0	0	1,3,123,82	1	1	0	2	GGTTGCT,GGTTGCT	NA	NA	0.712471453386	0	1,1,13,8	1	1	0	1.23100951505	0	2	GGTTGCT,GGTTGCT	G,GGTTGCT	0.125	0.0264332570682	0	NA	NA	2,1,163,90	1	1	0	1.20023544561	0	2	GGTTGCT,GGTTGCT	NA	NA	0.41725306386	0	NA	NA	0,6,145,98	1	1	0	0.828137996097	0
chr12_ref_v2	332605	0	A,C	0	0	188,17,0,84	1	1	0	2	A,A	A,C	0.5	0.21825356602	0	25,4,0,10	1	1	0	0.74919199209	0	2	A,A	A,C	0.5	0.12921173148	0	NA	NA	263,35,1,82	1	1	0	2.67062517998	0	2	A,A	A,C	0.5	0.179640590041	0	NA	NA	245,24,0,80	1	1	0	1.78818437869	0
chr12_ref_v2	339581	0	TTATATATATA,T	1	1	1,0,109,161	1	1	0	2	T,T	NA	NA	0.00369686188133	0	0,1,40,35	1	1	0	1.99416581362	0	2	T,T	NA	NA	0.01324522675	0	NA	NA	1,0,157,178	1	1	0	2.06932540874	0	2	T,T	NA	NA	0.00298062813814	0	NA	NA	0,0,155,208	1	1	0	0.771834462182	0
chr12_ref_v2	348644	0	C,CA	1	1	44,16,2,8	1	1	0	2	C,C	C,CA	0.125	0.0753047280526	0	17,10,1,1	1	1	0	1.00590725633	0	2	C,C	NA	NA	0.225348876832	0	NA	NA	67,63,0,2	1	1	0	10.1224193907	0	2	C,C	NA	NA	1.41736555582	0	NA	NA	89,48,5,8	1	1	0	2.22658663081	0
chr12_ref_v2	348828	0	GT,G	1	1	93,73,24,15	1	1	0	2	GT,GT	GT,G	0.125	0.145118497746	0	13,12,5,5	1	1	0	1.05865806472	0	2	GT,GT	GT,G	0.25	0.0262782486046	0	NA	NA	125,65,34,23	1	1	0	1.34615487579	0	2	GT,GT	GT,G	0.125	0.0695581289293	0	NA	NA	113,80,31,27	1	1	0	1.58697943224	0
chr12_ref_v2	351297	0	A,C	0	0	283,41,0,72	1	1	0	2	A,A	A,C	0.5	0.391671785976	0	48,8,1,15	1	1	0	1.1526468423	0	2	A,A	A,C	0.5	0.154150679827	0	NA	NA	350,128,1,54	1	1	0	19.9901725963	0	2	A,A	A,C	0.25	0.216367398204	0	NA	NA	322,138,0,73	1	1	0	24.5482646655	0
chr12_ref_v2	421405	0	AG,A	1	1	11,3,4,0	1	0	1	2	NA	NA	NA	NA	0	1,0,0,0	0	0	1	0.0	0	2	NA	NA	NA	NA	0	NA	NA	17,13,2,1	1	1	1	2.86165988018	0	2	AG,AG	AG,A	0.125	0.0197378291671	0	NA	NA	24,7,1,2	1	1	1	1.13142383915	0
chr12_ref_v2	423463	0	CT,C	1	1	78,40,10,4	1	1	0	2	CT,CT	NA	NA	0.269396658178	0	17,11,2,1	1	1	0	0.503482131007	0	2	CT,CT	NA	NA	0.544066298594	0	NA	NA	97,67,13,13	1	1	0	2.28429911091	0	2	CT,CT	NA	NA	0.139531605387	0	NA	NA	72,59,11,9	1	1	0	1.93581863098	0
chr12_ref_v2	426571	0	CA,C	1	1	38,97,2,18	1	1	0	2	CA,CA	NA	NA	0.180325357028	0	8,28,0,5	1	1	0	0.562104628751	0	2	CA,CA	NA	NA	0.169986332478	0	NA	NA	82,143,9,21	1	1	0	2.53152524551	0	2	CA,CA	NA	NA	0.0488342378343	0	NA	NA	71,132,8,21	1	1	0	1.98978811555	0
chr12_ref_v2	441432	0	CT,C	1	1	88,75,10,15	1	1	0	2	CT,CT	CT,C	0.125	0.0266361110231	0	17,22,2,4	1	1	0	0.85734349182	0	2	CT,CT	CT,C	0.125	0.0759675971812	0	NA	NA	106,96,24,14	1	1	0	2.64158692475	0	2	CT,CT	CT,C	0.125	0.12628987028	0	NA	NA	112,89,11,19	1	1	0	0.510947132455	0
chr12_ref_v2	451448	0	GA,G	1	1	0,20,0,5	1	1	1	2	GA,GA	GA,G	0.25	0.145899771623	0	0,13,0,7	1	1	1	1.09770056108	0	2	GA,GA	GA,G	0.5	0.188428847573	0	NA	NA	0,28,0,10	1	1	1	0.67037171482	0	2	GA,GA	GA,G	0.25	0.11081182087	0	NA	NA	1,42,0,11	1	1	1	0.280300772338	0
chr12_ref_v2	459738	0	T,TTTTTTTTA	1	0	404,693,162,0	1	1	1	2	T,T	T,TTTTTTTTA	0.25	0.0393258895868	0	185,268,73,2	1	1	1	1.59234761663	0	2	T,T	T,TTTTTTTTA	0.25	0.147506137109	0	NA	NA	420,740,95,1	1	1	1	4.27248598717	0	2	T,T	T,TTTTTTTTA	0.125	0.21622310847	0	NA	NA	467,721,115,2	1	1	1	3.41767545723	0
chr12_ref_v2	459911	0	C,CA,CAA	1	1	276,36,14,0,3,23	1	1	1	2	C,C	C,CAA	0.125	1.25805174553	0	134,84,12,0,3,5	1	1	1	26.8089129064	0	2	C,C	C,CAA	0.125	1.03925311607	0	NA	NA	427,38,40,1,5,24	1	1	1	3.95678940343	0	2	C,C	C,CAA	0.125	0.430037167715	0	NA	NA	399,54,20,0,8,25	1	1	1	1.14999291094	0
chr12_ref_v2	460292	0	TA,T,TAA	1	1	52,31,32,22,9,26	1	1	1	2	TA,TAA	TA,T	0.5	0.351441358753	0	44,31,29,35,7,8	1	1	1	3.58425389372	0	2	TA,TA	TA,T	0.5	0.403495018943	0	NA	NA	86,71,69,57,6,34	1	1	1	2.47506983195	0	2	TA,T	TA,TAA	0.25	0.508445127549	0	NA	NA	79,73,51,43,5,25	1	1	1	3.64857455047	0
chr12_ref_v2	460585	0	GA,G	1	1	0,918,0,203	1	1	1	2	GA,GA	GA,G	0.125	0.124759375147	0	0,614,0,215	1	1	1	8.68869488587	0	2	GA,GA	GA,G	0.25	0.0714964720943	0	NA	NA	0,537,0,196	1	1	1	9.30953322409	0	2	GA,GA	GA,G	0.25	0.0171212630429	0	NA	NA	0,517,0,174	1	1	1	6.30602524586	0
chr12_ref_v2	468610	1	T,C	0	0	0,0,2,0	0	0	1	2	NA	NA	NA	NA	0	0,0,6,0	0	0	1	0.0	0	2	NA	NA	NA	NA	0	NA	NA	2,0,7,0	1	0	1	0.0	0	2	NA	NA	NA	NA	0	NA	NA	0,0,4,0	0	0	1	0.0	0
chr12_ref_v2	471964	1	T,G	0	0	0,0,0,0	0	0	1	2	NA	NA	NA	NA	0	0,0,0,0	0	0	1	0.0	0	2	NA	NA	NA	NA	0	NA	NA	0,0,1,0	0	0	1	0.0	0	2	NA	NA	NA	NA	0	NA	NA	0,0,0,0	0	0	1	0.0	0
chr12_ref_v2	482071	1	G,A	1	0	0,0,0,1	0	0	1	2	NA	NA	NA	NA	0	0,0,0,0	0	0	1	0.0	0	2	NA	NA	NA	NA	0	NA	NA	0,0,0,0	0	0	1	0.0	0	2	NA	NA	NA	NA	0	NA	NA	0,0,0,1	0	0	1	0.0	0
chr12_ref_v2	482073	1	T,C	1	0	0,0,0,1	0	0	1	2	NA	NA	NA	NA	0	0,0,0,0	0	0	1	0.0	0	2	NA	NA	NA	NA	0	NA	NA	0,0,0,0	0	0	1	0.0	0	2	NA	NA	NA	NA	0	NA	NA	0,0,0,1	0	0	1	0.0	0
chr12_ref_v2	482074	1	G,T	1	0	0,0,0,1	0	0	1	2	NA	NA	NA	NA	0	0,0,0,0	0	0	1	0.0	0	2	NA	NA	NA	NA	0	NA	NA	0,0,0,0	0	0	1	0.0	0	2	NA	NA	NA	NA	0	NA	NA	0,0,0,1	0	0	1	0.0	0
chr12_ref_v2	482077	1	T,A	1	0	0,0,0,1	0	0	1	2	NA	NA	NA	NA	0	0,0,0,0	0	0	1	0.0	0	2	NA	NA	NA	NA	0	NA	NA	0,0,0,0	0	0	1	0.0	0	2	NA	NA	NA	NA	0	NA	NA	0,0,0,1	0	0	1	0.0	0
chr12_ref_v2	492528	0	A,C	0	0	134,27,0,45	1	1	0	2	A,A	A,C	0.5	0.154150679827	0	30,8,0,3	1	1	0	1.33777226409	0	2	A,A	A,C	0.25	0.305381649551	0	NA	NA	195,102,0,25	1	1	0	18.7603098055	0	2	A,A	A,C	0.125	0.272414600321	0	NA	NA	182,96,0,12	1	1	0	20.6697952653	0
chr12_ref_v2	527876	0	CT,C	1	1	80,115,11,10	1	1	0	2	CT,CT	NA	NA	0.138609258928	0	21,27,3,4	1	1	0	0.660784978188	0	2	CT,CT	NA	NA	0.0324378095391	0	NA	NA	122,156,13,22	1	1	0	1.45447469444	0	2	CT,CT	NA	NA	0.106204269493	0	NA	NA	119,157,15,14	1	1	0	0.606706246322	0
chr12_ref_v2	545842	0	CT,C	1	1	113,81,11,8	1	1	0	2	CT,CT	NA	NA	0.461188543225	0	18,15,1,2	1	1	0	0.441596659083	0	2	CT,CT	NA	NA	0.708369349885	0	NA	NA	125,112,28,10	1	1	0	3.32844014805	0	2	CT,CT	NA	NA	0.128235696993	0	NA	NA	109,93,9,15	1	1	0	1.62649688838	0
chr12_ref_v2	556377	0	CAT,C	1	1	33,50,10,9	1	1	0	2	CAT,CAT	NA	NA	0.0690032820152	0	22,16,8,7	1	1	0	1.25774570181	0	2	CAT,CAT	CAT,C	0.25	0.0605505102729	0	NA	NA	71,66,14,18	1	1	0	2.29684382775	0	2	CAT,CAT	NA	NA	0.143907737667	0	NA	NA	62,80,20,20	1	1	0	0.883171695722	0
chr12_ref_v2	567926	0	CT,C	1	1	85,86,12,2	1	1	0	2	CT,CT	NA	NA	0.412738364975	0	18,12,2,2	1	1	0	1.38933475087	0	2	CT,CT	NA	NA	0.0571743491506	0	NA	NA	141,109,18,17	1	1	0	7.73595612645	0	2	CT,CT	NA	NA	4.40736648679e-05	0	NA	NA	121,106,10,5	1	1	0	0.957609384022	0
chr12_ref_v2	596269	1	A,G	1	0	0,0,0,1	0	0	1	2	NA	NA	NA	NA	0	0,0,0,0	0	0	1	0.0	0	2	NA	NA	NA	NA	0	NA	NA	0,0,0,0	0	0	1	0.0	0	2	NA	NA	NA	NA	0	NA	NA	0,0,0,0	0	0	1	0.0	0
chr12_ref_v2	596274	1	C,G	1	0	0,0,0,1	0	0	1	2	NA	NA	NA	NA	0	0,0,0,0	0	0	1	0.0	0	2	NA	NA	NA	NA	0	NA	NA	0,0,0,0	0	0	1	0.0	0	2	NA	NA	NA	NA	0	NA	NA	0,0,0,0	0	0	1	0.0	0
chr12_ref_v2	596276	1	A,G	1	0	0,0,0,1	0	0	1	2	NA	NA	NA	NA	0	0,0,0,0	0	0	1	0.0	0	2	NA	NA	NA	NA	0	NA	NA	0,0,0,0	0	0	1	0.0	0	2	NA	NA	NA	NA	0	NA	NA	0,0,0,0	0	0	1	0.0	0
chr12_ref_v2	596278	1	A,T	1	0	0,0,0,1	0	0	1	2	NA	NA	NA	NA	0	0,0,0,0	0	0	1	0.0	0	2	NA	NA	NA	NA	0	NA	NA	0,0,0,0	0	0	1	0.0	0	2	NA	NA	NA	NA	0	NA	NA	0,0,0,0	0	0	1	0.0	0
chr12_ref_v2	596282	1	G,A	0	0	0,0,0,1	0	0	1	2	NA	NA	NA	NA	0	0,0,0,0	0	0	1	0.0	0	2	NA	NA	NA	NA	0	NA	NA	0,0,0,0	0	0	1	0.0	0	2	NA	NA	NA	NA	0	NA	NA	0,0,0,0	0	0	1	0.0	0
chr12_ref_v2	596286	1	T,C	1	0	0,0,0,1	0	0	1	2	NA	NA	NA	NA	0	0,0,0,0	0	0	1	0.0	0	2	NA	NA	NA	NA	0	NA	NA	0,0,0,0	0	0	1	0.0	0	2	NA	NA	NA	NA	0	NA	NA	0,0,0,0	0	0	1	0.0	0
chr12_ref_v2	596513	1	A,G	0	0	0,0,0,0	0	0	1	2	NA	NA	NA	NA	0	0,0,0,0	0	0	1	0.0	0	2	NA	NA	NA	NA	0	NA	NA	0,0,0,0	0	0	1	0.0	0	2	NA	NA	NA	NA	0	NA	NA	0,0,1,1	1	0	1	0.0	0
chr12_ref_v2	596566	1	C,T	1	0	0,0,0,0	0	0	1	2	NA	NA	NA	NA	0	0,0,0,0	0	0	1	0.0	0	2	NA	NA	NA	NA	0	NA	NA	0,0,0,0	0	0	1	0.0	0	2	NA	NA	NA	NA	0	NA	NA	0,0,1,1	1	0	1	0.0	0
chr12_ref_v2	596569	1	C,T	1	0	0,0,0,0	0	0	1	2	NA	NA	NA	NA	0	0,0,0,0	0	0	1	0.0	0	2	NA	NA	NA	NA	0	NA	NA	0,0,0,0	0	0	1	0.0	0	2	NA	NA	NA	NA	0	NA	NA	0,0,1,1	1	0	1	0.0	0
chr12_ref_v2	596586	1	T,C	0	0	0,0,0,0	0	0	1	2	NA	NA	NA	NA	0	0,0,0,0	0	0	1	0.0	0	2	NA	NA	NA	NA	0	NA	NA	0,0,0,0	0	0	1	0.0	0	2	NA	NA	NA	NA	0	NA	NA	0,0,1,1	1	0	1	0.0	0
chr12_ref_v2	596593	1	C,A	0	0	0,0,0,0	0	0	1	2	NA	NA	NA	NA	0	0,0,0,0	0	0	1	0.0	0	2	NA	NA	NA	NA	0	NA	NA	0,0,0,0	0	0	1	0.0	0	2	NA	NA	NA	NA	0	NA	NA	0,0,0,1	0	0	1	0.0	0
chr12_ref_v2	611275	0	C,A	0	0	157,35,0,39	1	1	0	2	C,C	C,A	0.25	0.377294231141	0	26,6,0,9	1	1	0	0.609331126478	0	2	C,C	C,A	0.5	0.0645385211376	0	NA	NA	220,45,0,74	1	1	0	1.98309897406	0	2	C,C	C,A	0.5	0.163629423782	0	NA	NA	211,29,1,56	1	1	0	0.959056476828	0
chr12_ref_v2	636460	0	G,GT	1	1	66,46,10,4	1	1	0	2	G,G	NA	NA	0.221681257265	0	10,9,2,1	1	1	0	0.402921661926	0	2	G,G	G,GT	0.125	0.0260181232151	0	NA	NA	85,70,15,6	1	1	0	0.690481071687	0	2	G,G	G,GT	0.125	0.153455010951	0	NA	NA	87,67,13,7	1	1	0	0.538428494152	0
chr12_ref_v2	636477	0	C,T	1	0	54,91,53,0	1	1	0	2	C,C	C,T	0.5	0.110862592812	0	15,16,11,1	1	1	0	1.03529688993	0	2	C,C	C,T	0.5	0.149531733971	0	NA	NA	79,128,56,0	1	1	0	1.04875280878	0	2	C,C	C,T	0.5	0.191055236763	0	NA	NA	80,130,59,0	1	1	0	0.953790662062	0
chr12_ref_v2	636483	0	C,T	1	0	75,98,62,0	1	1	0	2	C,C	C,T	0.5	0.0884554205619	0	21,16,17,0	1	1	0	0.847581601441	0	2	C,T	C,C	0.25	0.209720530982	0	NA	NA	113,132,59,1	1	1	0	1.65443670165	0	2	C,C	C,T	0.5	0.308301359655	0	NA	NA	94,135,59,1	1	1	0	1.40541712164	0
chr12_ref_v2	641220	0	GA,G	1	1	71,126,8,6	1	1	0	2	GA,GA	NA	NA	0.78191576245	0	21,20,5,3	1	1	0	1.93055827443	0	2	GA,GA	NA	NA	0.0553953978885	0	NA	NA	125,164,16,15	1	1	0	1.66877942523	0	2	GA,GA	NA	NA	0.530201199211	0	NA	NA	140,159,24,17	1	1	0	3.35953930795	0
chr12_ref_v2	645140	0	TA,T	1	1	59,55,17,7	1	1	0	2	TA,TA	NA	NA	0.149794485351	0	18,18,1,1	1	1	0	0.88444548279	0	2	TA,TA	NA	NA	1.38966401701	0	NA	NA	106,104,24,24	1	1	0	2.48402758709	0	2	TA,TA	NA	NA	0.0422439080071	0	NA	NA	109,67,31,13	1	1	0	1.63057913869	0
chr12_ref_v2	646294	0	G,A	1	0	206,78,0,67	1	1	0	2	G,G	G,A	0.5	0.330854244317	0	30,14,0,13	1	1	0	0.550326182494	0	2	G,G	G,A	0.5	0.0465200156349	0	NA	NA	260,143,0,41	1	1	0	7.28531740692	0	2	G,G	G,A	0.25	0.315356794608	0	NA	NA	263,122,0,67	1	1	0	2.10592918971	0
chr12_ref_v2	655234	1	A,G	1	0	0,0,0,0	0	0	1	2	NA	NA	NA	NA	0	0,0,0,0	0	0	1	0.0	0	2	NA	NA	NA	NA	0	NA	NA	0,0,1,1	1	0	1	0.0	0	2	NA	NA	NA	NA	0	NA	NA	0,0,0,0	0	0	1	0.0	0
chr12_ref_v2	655276	1	A,G	1	0	0,0,0,0	0	0	1	2	NA	NA	NA	NA	0	0,0,0,0	0	0	1	0.0	0	2	NA	NA	NA	NA	0	NA	NA	0,0,1,1	1	0	1	0.0	0	2	NA	NA	NA	NA	0	NA	NA	0,0,0,0	0	0	1	0.0	0
chr12_ref_v2	655279	1	C,T	0	0	0,0,0,0	0	0	1	2	NA	NA	NA	NA	0	0,0,0,0	0	0	1	0.0	0	2	NA	NA	NA	NA	0	NA	NA	0,0,1,1	1	0	1	0.0	0	2	NA	NA	NA	NA	0	NA	NA	0,0,0,0	0	0	1	0.0	0
chr12_ref_v2	655288	1	G,A	0	0	0,0,0,0	0	0	1	2	NA	NA	NA	NA	0	0,0,0,0	0	0	1	0.0	0	2	NA	NA	NA	NA	0	NA	NA	0,0,1,1	1	0	1	0.0	0	2	NA	NA	NA	NA	0	NA	NA	0,0,0,0	0	0	1	0.0	0
chr12_ref_v2	655297	1	T,C	0	0	0,0,0,0	0	0	1	2	NA	NA	NA	NA	0	0,0,0,0	0	0	1	0.0	0	2	NA	NA	NA	NA	0	NA	NA	0,0,1,1	1	0	1	0.0	0	2	NA	NA	NA	NA	0	NA	NA	0,0,0,0	0	0	1	0.0	0
chr12_ref_v2	655306	1	A,T	1	0	0,0,0,0	0	0	1	2	NA	NA	NA	NA	0	0,0,0,0	0	0	1	0.0	0	2	NA	NA	NA	NA	0	NA	NA	0,0,1,1	1	0	1	0.0	0	2	NA	NA	NA	NA	0	NA	NA	0,0,0,0	0	0	1	0.0	0
chr12_ref_v2	686751	0	T,C	0	0	0,0,217,178	1	1	0	2	C,C	NA	NA	0.0	0	0,0,54,45	1	1	0	0.381290375489	0	2	C,C	NA	NA	0.0	0	NA	NA	0,0,263,252	1	1	0	1.3983342071	0	2	C,C	NA	NA	0.0	0	NA	NA	0,0,298,247	1	1	0	0.411976983198	0
chr12_ref_v2	687381	0	GA,G	1	1	47,102,8,14	1	1	0	2	GA,GA	NA	NA	0.176964009325	0	15,12,2,3	1	1	0	1.94864180846	0	2	GA,GA	GA,G	0.125	0.130711877062	0	NA	NA	76,107,8,20	1	1	0	2.40882371543	0	2	GA,GA	NA	NA	0.0887871400417	0	NA	NA	72,114,8,18	1	1	0	1.65276480102	0
chr12_ref_v2	687496	0	GTA,G	1	1	87,54,8,7	1	1	0	2	GTA,GTA	NA	NA	0.115100757408	0	24,33,6,5	1	1	0	2.18061965575	0	2	GTA,GTA	GTA,G	0.125	0.140176312894	0	NA	NA	111,97,13,12	1	1	0	1.82236339193	0	2	GTA,GTA	NA	NA	0.0338613848406	0	NA	NA	97,81,15,10	1	1	0	1.19108014513	0
chr12_ref_v2	699848	0	G,A	1	0	137,13,1,65	1	1	0	2	G,G	G,A	0.5	0.277631736598	0	49,15,1,9	1	1	0	5.53064802637	0	2	G,G	G,A	0.25	0.0896121586897	0	NA	NA	200,33,3,85	1	1	0	2.70946307231	0	2	G,G	G,A	0.5	0.124910649581	0	NA	NA	225,34,1,96	1	1	0	2.26458293692	0
chr12_ref_v2	704047	0	TA,T	1	1	14,32,7,8	1	1	0	2	TA,TA	TA,T	0.125	0.0966208439498	0	6,9,0,1	1	0	0	0.963885493561	0	2	NA	NA	NA	NA	0	NA	NA	37,64,19,38	1	1	0	3.90033684872	0	2	TA,TA	TA,T	0.5	0.135881813355	0	NA	NA	40,73,18,41	1	1	0	4.04178973002	0
chr12_ref_v2	722390	0	GT,G	1	1	150,159,12,15	1	1	0	2	GT,GT	NA	NA	0.0194984029309	0	18,20,2,4	1	1	0	0.9463546828	0	2	GT,GT	GT,G	0.125	0.0499921107779	0	NA	NA	171,218,9,19	1	1	0	1.63591324095	0	2	GT,GT	NA	NA	0.296348054621	0	NA	NA	176,210,7,18	1	1	0	1.19846066863	0
chr12_ref_v2	723077	0	C,CA	1	1	26,80,3,11	1	1	0	2	C,C	C,CA	0.125	0.103700117783	0	7,8,2,2	1	0	0	1.33811982296	0	2	NA	NA	NA	NA	0	NA	NA	51,125,3,3	1	1	0	2.2053646604	0	2	C,C	NA	NA	0.915684639758	0	NA	NA	52,97,4,16	1	1	0	2.45069726902	0
chr12_ref_v2	731749	1	A,T	1	0	4,91,16,0	1	1	1	2	NA	NA	NA	NA	0	8,33,1,0	1	1	0	4.61948515087	0	2	NA	NA	NA	NA	0	NA	NA	7,137,27,0	1	1	1	0.474234652321	0	2	NA	NA	NA	NA	0	NA	NA	3,124,24,0	1	1	1	0.478152350405	0
chr12_ref_v2	733521	0	A,AG	0	0	236,259,230,262	1	1	1	2	A,AG	NA	NA	0.00607904607638	0	29,36,37,28	1	1	1	1.01781650039	0	2	A,AG	NA	NA	0.0	0	NA	NA	282,363,287,324	1	1	1	1.7484021657	0	2	A,AG	NA	NA	0.0541533576242	0	NA	NA	284,336,254,322	1	1	1	1.14021591959	0
chr12_ref_v2	734067	0	A,T	1	0	158,290,156,251	1	1	1	2	A,T	NA	NA	0.0959800469724	0	42,43,40,48	1	1	1	1.80251708039	0	2	A,T	NA	NA	0.0346855579879	0	NA	NA	201,309,219,317	1	1	1	1.99783436055	0	2	A,T	NA	NA	0.0497234353524	0	NA	NA	203,298,205,296	1	1	1	1.51399777566	0
chr12_ref_v2	740771	0	A,C	0	0	161,25,1,91	1	1	0	2	A,C	A,A	0.25	0.193132472898	0	19,9,0,17	1	1	0	1.93679155676	0	2	A,C	A,A	0.25	0.068992871487	0	NA	NA	220,58,0,87	1	1	0	5.12092744914	0	2	A,C	A,A	0.5	0.0516720105443	0	NA	NA	222,70,1,99	1	1	0	7.76716959517	0
chr12_ref_v2	769072	0	CAT,C	1	1	70,80,9,14	1	1	0	2	CAT,CAT	CAT,C	0.125	0.0833695689268	0	27,45,3,10	1	1	0	0.918501217366	0	2	CAT,CAT	CAT,C	0.25	0.0992266918913	0	NA	NA	84,83,12,15	1	1	0	0.639482779772	0	2	CAT,CAT	CAT,C	0.125	0.146490021194	0	NA	NA	97,102,20,18	1	1	0	1.63853544124	0
chr12_ref_v2	796303	0	C,A	0	0	155,41,0,40	1	1	0	2	C,C	C,A	0.25	0.381367556529	0	39,23,0,2	1	1	0	4.49162830608	0	2	C,C	C,A	0.125	0.320471895275	0	NA	NA	236,186,0,7	1	1	0	309.671561084	0	2	C,C	C,A	0.125	1.25751357125	0	NA	NA	197,173,0,5	1	1	0	309.882450911	0
chr12_ref_v2	805009	0	A,C	0	0	110,66,0,51	1	1	0	2	A,A	A,C	0.5	0.120627987789	0	30,23,0,4	1	1	0	1.91695552753	0	2	A,A	A,C	0.125	0.347196199984	0	NA	NA	172,200,0,16	1	1	0	23.4506187688	0	2	A,A	A,C	0.125	0.377630309115	0	NA	NA	180,196,0,19	1	1	0	20.3842884315	0
chr12_ref_v2	829316	0	GTA,G	1	1	69,79,10,16	1	1	0	2	GTA,GTA	GTA,G	0.125	0.0869817010009	0	28,35,7,10	1	1	0	1.03554509078	0	2	GTA,GTA	GTA,G	0.25	0.076749186571	0	NA	NA	104,136,21,17	1	1	0	0.922635975517	0	2	GTA,GTA	GTA,G	0.125	0.173092525482	0	NA	NA	103,101,26,16	1	1	0	2.6967895805	0
chr12_ref_v2	837427	0	CAT,C	1	1	69,55,7,14	1	1	0	2	CAT,CAT	CAT,C	0.125	0.12362509314	0	24,22,4,5	1	1	0	0.59870262602	0	2	CAT,CAT	CAT,C	0.125	0.153915488778	0	NA	NA	93,86,17,18	1	1	0	1.51262650439	0	2	CAT,CAT	CAT,C	0.125	0.0379224937821	0	NA	NA	86,100,16,15	1	1	0	2.11278950739	0
chr12_ref_v2	851212	0	A,C	1	0	258,238,0,0	1	1	0	2	A,A	NA	NA	0.0	0	34,41,0,0	1	1	0	0.867210007934	0	2	A,A	NA	NA	0.0	0	NA	NA	264,292,0,0	1	1	0	1.80619764809	0	2	A,A	NA	NA	0.0	0	NA	NA	232,296,0,0	1	1	0	4.17855333242	0
chr12_ref_v2	881858	0	C,CAT	1	1	5,7,34,44	1	1	0	2	CAT,CAT	NA	NA	0.231563511355	0	3,7,20,37	1	1	0	0.748785722526	0	2	CAT,CAT	NA	NA	0.0429272890139	0	NA	NA	6,5,68,78	1	1	1	1.14128210527	0	2	CAT,CAT	NA	NA	0.898317232218	0	NA	NA	9,7,76,64	1	1	0	2.48313562175	0
chr12_ref_v2	921377	0	T,G	1	0	50,207,72,0	1	1	0	2	T,T	T,G	0.5	0.160004355079	0	4,35,4,0	1	1	0	2.33243850337	0	2	T,T	T,G	0.25	0.10821358464	0	NA	NA	87,312,104,0	1	1	0	0.986227067991	0	2	T,T	T,G	0.5	0.236388778064	0	NA	NA	90,291,133,0	1	1	0	1.8103399253	0
chr12_ref_v2	944937	1	G,T	1	0	0,0,0,0	0	0	1	2	NA	NA	NA	NA	0	0,0,0,0	0	0	1	0.0	0	2	NA	NA	NA	NA	0	NA	NA	0,0,1,1	1	0	1	0.0	0	2	NA	NA	NA	NA	0	NA	NA	0,0,1,0	0	0	1	0.0	0
chr12_ref_v2	944939	1	A,G	1	0	0,0,0,0	0	0	1	2	NA	NA	NA	NA	0	0,0,0,0	0	0	1	0.0	0	2	NA	NA	NA	NA	0	NA	NA	0,0,1,1	1	0	1	0.0	0	2	NA	NA	NA	NA	0	NA	NA	0,0,1,0	0	0	1	0.0	0
chr12_ref_v2	944943	1	T,C	1	0	0,0,0,0	0	0	1	2	NA	NA	NA	NA	0	0,0,0,0	0	0	1	0.0	0	2	NA	NA	NA	NA	0	NA	NA	0,0,1,1	1	0	1	0.0	0	2	NA	NA	NA	NA	0	NA	NA	0,0,1,0	0	0	1	0.0	0
chr12_ref_v2	944950	1	G,GCCTA	0	0	0,0,0,0	0	0	1	2	NA	NA	NA	NA	0	0,0,0,0	0	0	1	0.0	0	2	NA	NA	NA	NA	0	NA	NA	0,0,1,1	1	0	1	0.0	0	2	NA	NA	NA	NA	0	NA	NA	0,0,1,0	0	0	1	0.0	0
chr12_ref_v2	944951	1	TTCTG,T	0	0	0,0,0,0	0	0	1	2	NA	NA	NA	NA	0	0,0,0,0	0	0	1	0.0	0	2	NA	NA	NA	NA	0	NA	NA	0,0,1,1	1	0	1	0.0	0	2	NA	NA	NA	NA	0	NA	NA	0,0,1,0	0	0	1	0.0	0
chr12_ref_v2	944963	1	C,T	1	0	0,0,0,0	0	0	1	2	NA	NA	NA	NA	0	0,0,0,0	0	0	1	0.0	0	2	NA	NA	NA	NA	0	NA	NA	0,0,1,1	1	0	1	0.0	0	2	NA	NA	NA	NA	0	NA	NA	0,0,1,1	1	0	1	0.0	0
chr12_ref_v2	944967	1	A,C	1	0	0,0,0,0	0	0	1	2	NA	NA	NA	NA	0	0,0,0,0	0	0	1	0.0	0	2	NA	NA	NA	NA	0	NA	NA	0,0,1,1	1	0	1	0.0	0	2	NA	NA	NA	NA	0	NA	NA	0,0,1,1	1	0	1	0.0	0
chr12_ref_v2	945357	1	C,T	0	0	0,0,0,0	0	0	1	2	NA	NA	NA	NA	0	0,0,0,0	0	0	1	0.0	0	2	NA	NA	NA	NA	0	NA	NA	0,0,0,0	0	0	1	0.0	0	2	NA	NA	NA	NA	0	NA	NA	0,0,0,0	0	0	1	0.0	0
chr12_ref_v2	945366	1	A,G	1	0	0,0,0,0	0	0	1	2	NA	NA	NA	NA	0	0,0,0,0	0	0	1	0.0	0	2	NA	NA	NA	NA	0	NA	NA	0,0,0,0	0	0	1	0.0	0	2	NA	NA	NA	NA	0	NA	NA	0,0,0,0	0	0	1	0.0	0
chr12_ref_v2	945369	1	C,T	1	0	0,0,0,0	0	0	1	2	NA	NA	NA	NA	0	0,0,0,0	0	0	1	0.0	0	2	NA	NA	NA	NA	0	NA	NA	0,0,0,0	0	0	1	0.0	0	2	NA	NA	NA	NA	0	NA	NA	0,0,0,0	0	0	1	0.0	0
chr12_ref_v2	945372	1	C,T	1	0	0,0,0,0	0	0	1	2	NA	NA	NA	NA	0	0,0,0,0	0	0	1	0.0	0	2	NA	NA	NA	NA	0	NA	NA	0,0,0,0	0	0	1	0.0	0	2	NA	NA	NA	NA	0	NA	NA	0,0,0,0	0	0	1	0.0	0
chr12_ref_v2	945378	1	A,G	1	0	0,0,0,0	0	0	1	2	NA	NA	NA	NA	0	0,0,0,0	0	0	1	0.0	0	2	NA	NA	NA	NA	0	NA	NA	0,0,0,0	0	0	1	0.0	0	2	NA	NA	NA	NA	0	NA	NA	0,0,0,0	0	0	1	0.0	0
chr12_ref_v2	945381	1	T,C	1	0	0,0,0,0	0	0	1	2	NA	NA	NA	NA	0	0,0,0,0	0	0	1	0.0	0	2	NA	NA	NA	NA	0	NA	NA	0,0,0,0	0	0	1	0.0	0	2	NA	NA	NA	NA	0	NA	NA	0,0,0,0	0	0	1	0.0	0
chr12_ref_v2	945385	1	T,A	0	0	0,0,0,0	0	0	1	2	NA	NA	NA	NA	0	0,0,0,0	0	0	1	0.0	0	2	NA	NA	NA	NA	0	NA	NA	0,0,0,0	0	0	1	0.0	0	2	NA	NA	NA	NA	0	NA	NA	0,0,0,0	0	0	1	0.0	0
chr12_ref_v2	945387	1	T,A	0	0	0,0,0,0	0	0	1	2	NA	NA	NA	NA	0	0,0,0,0	0	0	1	0.0	0	2	NA	NA	NA	NA	0	NA	NA	0,0,0,0	0	0	1	0.0	0	2	NA	NA	NA	NA	0	NA	NA	0,0,0,0	0	0	1	0.0	0
chr12_ref_v2	945389	1	A,G	1	0	0,0,0,0	0	0	1	2	NA	NA	NA	NA	0	0,0,0,0	0	0	1	0.0	0	2	NA	NA	NA	NA	0	NA	NA	0,0,0,0	0	0	1	0.0	0	2	NA	NA	NA	NA	0	NA	NA	0,0,0,0	0	0	1	0.0	0
chr12_ref_v2	945402	1	T,C	0	0	0,0,0,0	0	0	1	2	NA	NA	NA	NA	0	0,0,0,0	0	0	1	0.0	0	2	NA	NA	NA	NA	0	NA	NA	0,0,0,0	0	0	1	0.0	0	2	NA	NA	NA	NA	0	NA	NA	0,0,0,0	0	0	1	0.0	0
chr12_ref_v2	945405	1	C,T	0	0	0,0,0,0	0	0	1	2	NA	NA	NA	NA	0	0,0,0,0	0	0	1	0.0	0	2	NA	NA	NA	NA	0	NA	NA	0,0,0,0	0	0	1	0.0	0	2	NA	NA	NA	NA	0	NA	NA	0,0,0,0	0	0	1	0.0	0
chr12_ref_v2	945414	1	C,T	0	0	0,0,0,0	0	0	1	2	NA	NA	NA	NA	0	0,0,0,0	0	0	1	0.0	0	2	NA	NA	NA	NA	0	NA	NA	0,0,0,0	0	0	1	0.0	0	2	NA	NA	NA	NA	0	NA	NA	0,0,0,0	0	0	1	0.0	0
chr12_ref_v2	945420	1	A,G	0	0	0,0,0,0	0	0	1	2	NA	NA	NA	NA	0	0,0,0,0	0	0	1	0.0	0	2	NA	NA	NA	NA	0	NA	NA	0,0,0,0	0	0	1	0.0	0	2	NA	NA	NA	NA	0	NA	NA	0,0,0,0	0	0	1	0.0	0
chr12_ref_v2	945421	1	C,T	1	0	0,0,0,0	0	0	1	2	NA	NA	NA	NA	0	0,0,0,0	0	0	1	0.0	0	2	NA	NA	NA	NA	0	NA	NA	0,0,0,0	0	0	1	0.0	0	2	NA	NA	NA	NA	0	NA	NA	0,0,0,0	0	0	1	0.0	0
chr12_ref_v2	976261	1	G,T	0	0	1,213,0,3	1	1	0	2	NA	NA	NA	NA	0	0,51,0,11	1	1	0	10.464880316	0	2	NA	NA	NA	NA	0	NA	NA	2,261,0,4	1	1	0	0.471025317928	0	2	NA	NA	NA	NA	0	NA	NA	3,252,0,1	1	1	0	1.0184546923	0
chr12_ref_v2	977156	1	C,T	0	0	0,0,0,0	0	0	1	2	NA	NA	NA	NA	0	0,0,0,0	0	0	1	0.0	0	2	NA	NA	NA	NA	0	NA	NA	0,0,0,0	0	0	1	0.0	0	2	NA	NA	NA	NA	0	NA	NA	0,0,0,0	0	0	1	0.0	0
chr12_ref_v2	977682	1	T,G	1	0	0,0,0,0	0	0	1	2	NA	NA	NA	NA	0	0,0,0,0	0	0	1	0.0	0	2	NA	NA	NA	NA	0	NA	NA	0,0,0,0	0	0	1	0.0	0	2	NA	NA	NA	NA	0	NA	NA	0,0,1,2	1	0	1	0.0	0
chr12_ref_v2	977699	1	G,T	0	0	0,0,0,0	0	0	1	2	NA	NA	NA	NA	0	0,0,0,0	0	0	1	0.0	0	2	NA	NA	NA	NA	0	NA	NA	0,0,0,0	0	0	1	0.0	0	2	NA	NA	NA	NA	0	NA	NA	0,0,1,2	1	0	1	0.0	0
chr12_ref_v2	977707	1	C,T	0	0	0,0,0,0	0	0	1	2	NA	NA	NA	NA	0	0,0,0,0	0	0	1	0.0	0	2	NA	NA	NA	NA	0	NA	NA	0,0,0,0	0	0	1	0.0	0	2	NA	NA	NA	NA	0	NA	NA	0,0,1,2	1	0	1	0.0	0
chr12_ref_v2	1002125	0	GA,G	1	1	36,48,16,25	1	1	0	2	GA,GA	GA,G	0.5	0.157885290076	0	11,15,6,5	1	1	0	0.480071094607	0	2	GA,GA	GA,G	0.25	0.0716059032131	0	NA	NA	52,83,23,35	1	1	0	0.976717229993	0	2	GA,GA	GA,G	0.25	0.0333110982585	0	NA	NA	41,61,26,46	1	1	0	1.7528719059	0
chr12_ref_v2	1011283	0	CT,C	1	1	25,16,67,67	1	1	0	2	CT,C	C,C	0.5	0.21657087691	1	3,5,18,15	1	1	0	0.598324231121	0	2	C,C	CT,C	0.25	0.141606696173	0	NA	NA	26,10,118,123	1	1	0	2.376754616	0	2	C,C	CT,C	0.125	0.0314519603806	0	NA	NA	28,18,108,136	1	1	0	2.83203553762	0
chr12_ref_v2	1012240	0	A,AGCC	0	0	0,1,127,189	1	1	0	2	AGCC,AGCC	NA	NA	0.00315956029037	0	1,0,12,27	1	1	0	1.57503197542	0	2	AGCC,AGCC	NA	NA	0.0253178079843	0	NA	NA	0,5,249,263	1	1	0	4.09109741306	0	2	AGCC,AGCC	NA	NA	1.10833053814	0	NA	NA	0,5,196,287	1	1	0	1.69829972668	0
chr12_ref_v2	1015394	0	A,AAT	1	1	23,17,82,90	1	1	0	2	AAT,AAT	A,AAT	0.125	0.0167158648625	0	10,10,17,16	1	1	0	2.70993914035	0	2	AAT,AAT	A,AAT	0.5	0.168619062739	0	NA	NA	20,45,95,125	1	1	0	5.1193917378	0	2	AAT,AAT	A,AAT	0.25	0.0584647353412	0	NA	NA	28,31,102,116	1	1	0	1.42996806037	0
chr12_ref_v2	1019028	0	GA,G	1	1	87,92,21,33	1	1	0	2	GA,GA	GA,G	0.25	0.00590535474552	0	18,30,5,8	1	1	0	1.11039329352	0	2	GA,GA	GA,G	0.125	0.0569618145509	0	NA	NA	93,156,33,38	1	1	0	3.39952860023	0	2	GA,GA	GA,G	0.125	0.11825106444	0	NA	NA	102,134,25,46	1	1	0	1.11976054559	0
chr12_ref_v2	1024892	0	AT,A,ATTT	1	1	12,6,12,10,31,17	1	1	0	2	AT,ATTT	A,ATTT	0.5	0.279265708685	0	3,2,4,3,11,2	1	1	0	0.627908816655	0	2	AT,ATTT	A,ATTT	0.5	0.128980890513	0	NA	NA	40,17,16,15,36,15	1	1	0	6.01693172366	0	2	AT,ATTT	AT,A	0.25	0.0711699308334	0	NA	NA	18,21,16,14,32,20	1	1	0	4.19656409327	0
chr12_ref_v2	1026598	0	CT,C,CTT	1	1	26,39,10,7,11,8	1	1	0	2	CT,CT	CT,CTT	0.25	0.195570840703	0	18,16,1,0,2,2	1	1	0	2.51131641882	0	2	CT,CT	NA	NA	1.69914496486	0	NA	NA	66,71,12,38,4,11	1	1	0	8.18175398467	0	2	CT,CT	CT,C	0.125	0.216116873923	0	NA	NA	50,82,15,20,3,8	1	1	0	2.34491028524	0
chr12_ref_v2	1031507	0	A,C	0	0	371,85,0,112	1	1	0	2	A,A	A,C	0.5	0.296492702134	0	45,26,0,9	1	1	0	5.13610716698	0	2	A,A	A,C	0.25	0.014184634992	0	NA	NA	442,243,0,78	1	1	0	33.4432533016	0	2	A,A	A,C	0.25	0.21406083674	0	NA	NA	417,306,0,86	1	1	0	312.747407478	0
chr12_ref_v2	1035073	0	A,C	0	0	252,107,0,95	1	1	0	2	A,A	A,C	0.5	0.220361908352	0	56,21,0,9	1	1	0	1.61134640171	0	2	A,A	A,C	0.25	0.0953101798043	0	NA	NA	357,305,1,39	1	1	0	309.148976195	0	2	A,A	A,C	0.125	0.0983359007209	0	NA	NA	335,305,0,29	1	1	0	309.635137281	0
chr12_ref_v2	1053205	0	AT,A	1	1	97,49,15,15	1	1	0	2	AT,AT	NA	NA	0.0228240229099	0	24,22,4,6	1	1	0	1.40683533417	0	2	AT,AT	NA	NA	0.155678980077	0	NA	NA	117,69,37,30	1	1	0	3.4062556968	0	2	AT,AT	AT,A	0.125	0.113360621074	0	NA	NA	102,87,22,23	1	1	0	2.99192490106	0
chr12_ref_v2	1059589	0	T,TA	1	1	59,36,8,0	1	1	0	2	T,T	NA	NA	0.0555295153196	0	5,7,3,1	1	0	0	1.90371184069	0	2	NA	NA	NA	NA	0	NA	NA	108,92,11,2	1	1	0	2.13460679593	0	2	T,T	NA	NA	0.445169787969	0	NA	NA	92,86,7,0	1	1	0	3.18410557794	0
chr12_ref_v2	1064930	1	C,T	0	0	0,0,21,236	1	1	0	2	NA	NA	NA	NA	0	0,0,0,14	0	0	1	0.0	0	2	NA	NA	NA	NA	0	NA	NA	1,1,40,266	1	1	0	2.65108031891	0	2	NA	NA	NA	NA	0	NA	NA	0,1,52,311	1	1	0	4.30649651149	0
chr12_ref_v2	1064941	1	GGT,G	1	1	13,77,4,109	1	1	0	2	NA	NA	NA	NA	0	0,0,0,0	0	0	1	0.0	0	2	NA	NA	NA	NA	0	NA	NA	22,97,15,98	1	1	1	4.36632500617	0	2	NA	NA	NA	NA	0	NA	NA	25,117,20,128	1	1	0	5.87697434823	0
chr12_ref_v2	1064990	1	GGT,G	1	1	9,86,0,0	1	1	1	2	NA	NA	NA	NA	0	0,4,0,0	0	0	1	0.0	0	2	NA	NA	NA	NA	0	NA	NA	34,92,0,1	1	1	1	7.9887913886	0	2	NA	NA	NA	NA	0	NA	NA	41,118,0,1	1	1	1	8.75211341052	0
chr12_ref_v2	1067198	1	C,G	1	0	0,0,0,0	0	0	1	2	NA	NA	NA	NA	0	0,0,0,0	0	0	1	0.0	0	2	NA	NA	NA	NA	0	NA	NA	0,0,0,0	0	0	1	0.0	0	2	NA	NA	NA	NA	0	NA	NA	0,1,0,0	0	0	1	0.0	0
chr12_ref_v2	1067216	1	T,C	0	0	0,0,0,0	0	0	1	2	NA	NA	NA	NA	0	0,0,0,0	0	0	1	0.0	0	2	NA	NA	NA	NA	0	NA	NA	0,0,0,0	0	0	1	0.0	0	2	NA	NA	NA	NA	0	NA	NA	0,1,0,0	0	0	1	0.0	0
chr12_ref_v2	1068142	1	C,T	0	0	0,0,0,0	0	0	1	2	NA	NA	NA	NA	0	0,0,0,0	0	0	1	0.0	0	2	NA	NA	NA	NA	0	NA	NA	0,0,0,0	0	0	1	0.0	0	2	NA	NA	NA	NA	0	NA	NA	0,0,1,1	1	0	1	0.0	0
chr13_ref_v2	17117	0	A,C	0	0	250,23,1,77	1	1	0	2	A,A	A,C	0.5	0.154150679827	0	47,4,0,4	1	1	0	2.1421632094	0	2	A,A	A,C	0.25	0.376477571235	0	NA	NA	320,34,0,40	1	1	0	6.6036307481	0	2	A,A	A,C	0.25	0.209814697374	0	NA	NA	325,36,0,47	1	1	0	5.14095490771	0
chr13_ref_v2	21958	0	GTA,G	1	1	60,48,18,19	1	1	0	2	GTA,GTA	GTA,G	0.25	0.0673096205579	0	35,40,7,12	1	1	0	1.48116940207	0	2	GTA,GTA	GTA,G	0.125	0.151467114054	0	NA	NA	79,64,20,23	1	1	0	0.573669499387	0	2	GTA,GTA	GTA,G	0.25	0.0408689734508	0	NA	NA	78,60,17,18	1	1	1	0.870493195837	0
chr13_ref_v2	26538	0	CTT,C	1	1	0,28,119,79	1	1	0	2	C,C	CTT,C	0.25	0.0274657964408	0	0,7,25,9	1	1	0	0.830451523244	0	2	C,C	CTT,C	0.5	0.348306694268	0	NA	NA	0,38,164,126	1	1	0	0.982623561112	0	2	C,C	CTT,C	0.25	0.0604091277956	0	NA	NA	0,45,173,129	1	1	0	0.685246547232	0
chr13_ref_v2	26551	0	A,ATT,AT	1	1	3,2,48,78,5,20	1	1	0	2	ATT,ATT	A,ATT	0.125	0.677974730002	0	0,1,11,15,5,4	1	1	0	2.34458537881	0	2	ATT,ATT	ATT,AT	0.25	0.0229205230368	0	NA	NA	1,3,79,120,11,23	1	1	0	0.856925377509	0	2	ATT,ATT	ATT,AT	0.25	0.838400487578	0	NA	NA	2,5,104,121,8,31	1	1	0	2.34144845786	0
chr13_ref_v2	26718	0	A,AT	1	1	9,16,63,66	1	1	0	2	AT,AT	NA	NA	0.103159405828	0	1,8,14,14	1	1	0	1.51949202303	0	2	AT,AT	A,AT	0.125	0.091321388404	0	NA	NA	41,32,113,86	1	1	0	7.69264189718	0	2	AT,AT	A,AT	0.125	0.063275169043	0	NA	NA	34,29,95,78	1	1	0	6.06436044899	0
chr13_ref_v2	35900	0	C,T	1	0	0,1,276,252	1	1	0	2	T,T	NA	NA	0.00189214815204	0	0,0,66,58	1	1	0	0.413686224336	0	2	T,T	NA	NA	0.0	0	NA	NA	1,0,335,352	1	1	0	1.49277618778	0	2	T,T	NA	NA	0.00145454571099	0	NA	NA	0,0,372,329	1	1	0	0.534240068499	0
chr13_ref_v2	41949	0	GAA,G,GA	1	1	5,6,32,14,14,6	1	1	0	2	G,GA	GAA,G	0.25	0.447301634807	0	3,4,6,5,3,3	1	1	0	1.1960106726	0	2	GAA,G	G,GA	0.25	0.205683596798	0	NA	NA	14,18,46,38,36,35	1	1	0	6.01681039612	0	2	G,GA	GAA,GA	0.25	0.229303968293	1	NA	NA	12,15,52,35,43,33	1	1	0	5.08315071509	0
chr13_ref_v2	43037	0	A,G	0	0	0,0,229,215	1	1	0	2	G,G	NA	NA	0.0	0	0,0,48,42	1	1	0	0.424878114794	0	2	G,G	NA	NA	0.0	0	NA	NA	0,0,366,300	1	1	0	1.3832437856	0	2	G,G	NA	NA	0.0	0	NA	NA	0,0,316,257	1	1	0	1.35302339684	0
chr13_ref_v2	43906	0	A,ATT	1	1	0,0,98,71	1	1	0	2	ATT,ATT	NA	NA	0.0	0	0,1,26,25	1	1	0	0.874077731154	0	2	ATT,ATT	NA	NA	0.0194180858571	0	NA	NA	2,2,130,162	1	1	0	5.33771953003	0	2	ATT,ATT	NA	NA	0.706752832616	0	NA	NA	0,2,163,174	1	1	0	3.55995409051	0
chr13_ref_v2	44388	0	ACAGCAG,A	1	1	0,0,238,209	1	1	0	2	A,A	NA	NA	0.0	0	0,1,30,30	1	1	0	1.53839230939	0	2	A,A	NA	NA	0.0165293019512	0	NA	NA	0,1,325,357	1	1	0	2.71928683518	0	2	A,A	NA	NA	0.00146520172733	0	NA	NA	0,0,330,333	1	1	0	1.42557434892	0
chr13_ref_v2	45999	0	T,TTATATATATA	1	1	0,0,97,67	1	1	0	2	TTATATATATA,TTATATATATA	NA	NA	0.0	0	0,1,34,38	1	1	0	1.65875931571	0	2	TTATATATATA,TTATATATATA	NA	NA	0.0137933221323	0	NA	NA	1,0,109,121	1	1	0	3.70397357324	0	2	TTATATATATA,TTATATATATA	NA	NA	0.0043384015986	0	NA	NA	0,1,102,92	1	1	0	1.4005713344	0
chr13_ref_v2	49836	0	C,CTTT,CTTTTTTTTTTT	1	1	1,0,35,41,48,23	1	1	0	2	CTTT,CTTTTTTTTTTT	NA	NA	0.068053463245	0	1,0,21,16,6,4	1	1	0	3.25863661387	0	2	CTTT,CTTTTTTTTTTT	CTTT,CTTT	0.5	0.209720530982	0	NA	NA	1,1,120,77,26,21	1	1	0	18.4359218753	0	2	CTTT,CTTTTTTTTTTT	CTTT,CTTT	0.5	0.33444383836	1	NA	NA	0,1,100,58,33,28	1	1	0	12.4917632538	0
chr13_ref_v2	65930	0	CTGTTGTTGT,C	1	1	2,0,200,189	1	1	0	2	C,C	NA	NA	0.410593324475	0	2,0,31,37	1	1	0	1.46880231062	0	2	C,C	CTGTTGTTGT,C	0.125	0.412845215406	0	NA	NA	1,0,247,236	1	1	0	0.445758634516	0	2	C,C	NA	NA	0.00206825306406	0	NA	NA	1,0,236,245	1	1	0	0.842368998207	0
chr13_ref_v2	77256	0	T,G	0	0	68,184,54,1	1	1	0	2	T,T	T,G	0.5	0.423483613611	0	11,33,8,0	1	1	0	0.493520013633	0	2	T,T	T,G	0.25	0.358945092473	0	NA	NA	210,292,45,0	1	1	0	18.1814608122	0	2	T,T	T,G	0.125	0.3180914779	0	NA	NA	178,254,64,0	1	1	0	12.0136427944	0
chr13_ref_v2	95731	0	CTA,C	1	1	63,57,15,6	1	1	0	2	CTA,CTA	CTA,C	0.125	0.0908352703169	0	23,33,7,9	1	1	0	2.61079398006	0	2	CTA,CTA	CTA,C	0.25	0.133907600411	0	NA	NA	103,77,10,8	1	1	0	1.71367545424	0	2	CTA,CTA	NA	NA	0.15006145332	0	NA	NA	68,80,13,14	1	1	0	1.77964158873	0
chr13_ref_v2	99603	0	CAT,C	1	1	59,99,4,9	1	1	0	2	CAT,CAT	NA	NA	0.149697875109	0	41,48,3,4	1	1	0	1.24353305277	0	2	CAT,CAT	CAT,C	0.125	0.421963614821	0	NA	NA	117,144,6,3	1	1	0	3.05018204674	0	2	CAT,CAT	NA	NA	0.700223385649	0	NA	NA	116,139,5,5	1	1	0	3.06527817885	0
chr13_ref_v2	103898	0	A,G	1	0	0,0,218,200	1	1	0	2	G,G	NA	NA	0.0	0	0,0,58,56	1	1	0	0.415094150187	0	2	G,G	NA	NA	0.0	0	NA	NA	0,0,296,229	1	1	0	1.58239167164	0	2	G,G	NA	NA	0.0	0	NA	NA	0,0,304,259	1	1	0	0.702740448098	0
chr13_ref_v2	158400	0	T,TAAA	1	1	17,1,2,2	1	1	0	2	T,T	T,TAAA	0.5	0.405465108108	0	7,0,2,2	1	0	0	0.824240813169	0	2	NA	NA	NA	NA	0	NA	NA	38,14,1,5	1	1	0	6.64759345581	0	2	T,T	T,TAAA	0.25	0.213574100298	0	NA	NA	43,5,7,8	1	1	0	0.816655141895	0
chr13_ref_v2	159856	0	CAT,C	1	1	54,80,9,14	1	1	0	2	CAT,CAT	NA	NA	0.122106918476	0	32,27,4,6	1	1	0	1.60633283111	0	2	CAT,CAT	NA	NA	0.0774134650851	0	NA	NA	81,66,16,24	1	1	0	2.45419211312	0	2	CAT,CAT	CAT,C	0.125	0.0496774446678	0	NA	NA	74,80,13,11	1	1	0	1.57839593371	0
chr13_ref_v2	164397	0	G,GTT	1	1	0,13,23,5	1	1	0	2	G,GTT	GTT,GTT	0.25	0.182321556794	0	1,3,7,3	1	0	0	0.742664158046	0	2	NA	NA	NA	NA	0	NA	NA	7,38,24,10	1	1	0	3.96734846219	0	2	G,GTT	G,G	0.125	0.0289875368733	0	NA	NA	6,22,16,11	1	1	0	3.13846586442	0
chr13_ref_v2	165418	0	G,GTTTTT	1	1	63,28,35,0	1	1	0	2	G,G	G,GTTTTT	0.5	0.171271720607	0	16,8,16,0	1	1	0	1.22334962581	0	2	G,GTTTTT	G,G	0.125	0.0935260580108	0	NA	NA	69,31,67,1	1	1	0	3.3905077492	0	2	G,GTTTTT	G,G	0.25	0.125163142954	0	NA	NA	65,33,48,1	1	1	0	0.975843956213	0
chr13_ref_v2	165423	0	C,T	1	0	62,29,37,53	1	1	0	2	C,T	NA	NA	0.0110498361866	0	16,8,16,12	1	1	0	1.30231278426	0	2	C,T	T,T	0.125	0.0971637484536	0	NA	NA	68,30,70,89	1	1	0	2.80157431504	0	2	C,T	T,T	0.25	0.0268889002163	0	NA	NA	65,32,50,71	1	1	0	1.05759441813	0
chr13_ref_v2	168344	0	T,C	0	0	14,20,10,5	1	1	1	2	T,T	T,C	0.5	0.280301965154	0	3,5,2,2	1	0	1	0.474541637895	0	2	NA	NA	NA	NA	0	NA	NA	26,21,7,10	1	1	1	1.63583494869	0	2	T,T	T,C	0.5	0.0816780310143	0	NA	NA	19,17,8,9	1	1	1	1.0756178925	0
chr13_ref_v2	168347	0	T,TTATATTC	0	0	13,13,10,5	1	1	1	2	T,TTATATTC	T,T	0.25	0.0392207131533	0	2,3,2,2	1	0	1	0.545980426569	0	2	NA	NA	NA	NA	0	NA	NA	17,11,7,10	1	1	1	1.39688129477	0	2	T,TTATATTC	T,T	0.25	0.011834457647	0	NA	NA	8,12,8,9	1	1	1	1.53120039367	0
chr13_ref_v2	168674	1	C,T	1	0	0,0,3,4	1	0	1	2	NA	NA	NA	NA	0	0,0,1,2	1	0	1	0.235649109359	0	2	NA	NA	NA	NA	0	NA	NA	0,0,5,6	1	0	1	0.309564355855	0	2	NA	NA	NA	NA	0	NA	NA	0,0,8,6	1	0	1	0.687821864357	0
chr13_ref_v2	169051	0	C,CT	1	1	23,18,126,114	1	1	0	2	CT,CT	C,CT	0.125	0.0811714082778	0	3,6,20,28	1	1	0	0.978499173044	0	2	CT,CT	C,CT	0.125	0.121858146149	0	NA	NA	22,28,142,169	1	1	0	2.06330859711	0	2	CT,CT	C,CT	0.125	0.0307984987958	0	NA	NA	27,26,147,155	1	1	0	0.891850382984	0
chr13_ref_v2	169471	0	ATTGTTGTTGTTG,A	1	1	0,2,177,143	1	1	0	2	A,A	NA	NA	0.411695657859	0	0,0,40,17	1	1	0	1.99570166277	0	2	A,A	NA	NA	0.0	0	NA	NA	0,0,235,188	1	1	0	0.585426073678	0	2	A,A	NA	NA	0.0	0	NA	NA	1,0,234,165	1	1	0	1.144695708	0
chr13_ref_v2	175875	0	TTTTTTCTTCTTCTTC,T	1	0	1,0,130,168	1	1	0	2	T,T	NA	NA	0.00335008688528	0	0,1,19,23	1	1	0	1.24791382064	0	2	T,T	NA	NA	0.0235304974102	0	NA	NA	1,1,171,190	1	1	0	1.05141511789	0	2	T,T	NA	NA	0.00552487593197	0	NA	NA	1,1,182,202	1	1	0	1.10023964512	0
chr13_ref_v2	179688	0	AACTACTACTACTACT,A	1	1	0,0,150,101	1	1	0	2	A,A	NA	NA	0.0	0	0,0,41,20	1	1	0	0.875561005914	0	2	A,A	NA	NA	0.0	0	NA	NA	2,0,193,127	1	1	0	0.470078242194	0	2	A,A	NA	NA	0.411695657859	0	NA	NA	0,1,214,125	1	1	0	0.911233509471	0
chr13_ref_v2	183880	0	T,TA	1	1	0,0,135,98	1	1	1	2	TA,TA	NA	NA	0.00514693979794	0	0,0,42,30	1	1	0	0.371695023949	0	2	TA,TA	NA	NA	0.00510339651704	0	NA	NA	1,1,148,112	1	1	1	0.40963416087	0	2	TA,TA	NA	NA	0.00261088769309	0	NA	NA	1,1,135,116	1	1	1	0.932898086897	0
chr13_ref_v2	184656	1	T,C	0	0	0,0,0,0	0	0	1	2	NA	NA	NA	NA	0	0,0,0,0	0	0	1	0.0	0	2	NA	NA	NA	NA	0	NA	NA	0,0,1,0	0	0	1	0.0	0	2	NA	NA	NA	NA	0	NA	NA	0,0,1,0	0	0	1	0.0	0
chr13_ref_v2	189493	1	C,T	0	0	0,0,0,0	0	0	1	2	NA	NA	NA	NA	0	0,0,0,0	0	0	1	0.0	0	2	NA	NA	NA	NA	0	NA	NA	0,0,0,0	0	0	1	0.0	0	2	NA	NA	NA	NA	0	NA	NA	0,0,0,0	0	0	1	0.0	0
chr13_ref_v2	189500	1	A,C	0	0	0,0,0,0	0	0	1	2	NA	NA	NA	NA	0	0,0,0,0	0	0	1	0.0	0	2	NA	NA	NA	NA	0	NA	NA	0,0,0,0	0	0	1	0.0	0	2	NA	NA	NA	NA	0	NA	NA	0,0,0,0	0	0	1	0.0	0
chr13_ref_v2	189506	1	A,T	0	0	0,0,0,0	0	0	1	2	NA	NA	NA	NA	0	0,0,0,0	0	0	1	0.0	0	2	NA	NA	NA	NA	0	NA	NA	0,0,0,0	0	0	1	0.0	0	2	NA	NA	NA	NA	0	NA	NA	0,0,0,0	0	0	1	0.0	0
chr13_ref_v2	189509	1	C,T	0	0	0,0,0,0	0	0	1	2	NA	NA	NA	NA	0	0,0,0,0	0	0	1	0.0	0	2	NA	NA	NA	NA	0	NA	NA	0,0,0,0	0	0	1	0.0	0	2	NA	NA	NA	NA	0	NA	NA	0,0,0,0	0	0	1	0.0	0
chr13_ref_v2	189512	1	C,T	0	0	0,0,0,0	0	0	1	2	NA	NA	NA	NA	0	0,0,0,0	0	0	1	0.0	0	2	NA	NA	NA	NA	0	NA	NA	0,0,0,0	0	0	1	0.0	0	2	NA	NA	NA	NA	0	NA	NA	0,0,0,0	0	0	1	0.0	0
chr13_ref_v2	189517	1	A,G	0	0	0,0,0,0	0	0	1	2	NA	NA	NA	NA	0	0,0,0,0	0	0	1	0.0	0	2	NA	NA	NA	NA	0	NA	NA	0,0,0,0	0	0	1	0.0	0	2	NA	NA	NA	NA	0	NA	NA	0,0,0,0	0	0	1	0.0	0
chr13_ref_v2	189521	1	T,A	0	0	0,0,0,0	0	0	1	2	NA	NA	NA	NA	0	0,0,0,0	0	0	1	0.0	0	2	NA	NA	NA	NA	0	NA	NA	0,0,0,0	0	0	1	0.0	0	2	NA	NA	NA	NA	0	NA	NA	0,0,0,0	0	0	1	0.0	0
chr13_ref_v2	189524	1	A,G	0	0	0,0,0,0	0	0	1	2	NA	NA	NA	NA	0	0,0,0,0	0	0	1	0.0	0	2	NA	NA	NA	NA	0	NA	NA	0,0,0,0	0	0	1	0.0	0	2	NA	NA	NA	NA	0	NA	NA	0,0,0,0	0	0	1	0.0	0
chr13_ref_v2	189537	1	A,AAGTC	1	0	0,0,0,0	0	0	1	2	NA	NA	NA	NA	0	0,0,0,0	0	0	1	0.0	0	2	NA	NA	NA	NA	0	NA	NA	0,0,0,0	0	0	1	0.0	0	2	NA	NA	NA	NA	0	NA	NA	0,0,0,0	0	0	1	0.0	0
chr13_ref_v2	189539	1	ATC,A	1	0	0,0,0,0	0	0	1	2	NA	NA	NA	NA	0	0,0,0,0	0	0	1	0.0	0	2	NA	NA	NA	NA	0	NA	NA	0,0,0,0	0	0	1	0.0	0	2	NA	NA	NA	NA	0	NA	NA	0,0,0,0	0	0	1	0.0	0
chr13_ref_v2	192001	0	T,TTTTTTTTTTCA,TTTTTTTTTTTCA,TTTTTTTTTTTTCA	1	0	1,2,4,0,3,0,2,10	1	1	1	2	TTTTTTTTTTTCA,TTTTTTTTTTTTCA	TTTTTTTTTTCA,TTTTTTTTTTTTCA	0.5	0.906240396021	0	1,0,4,1,2,0,1,1	1	0	0	1.19997196212	0	2	NA	NA	NA	NA	0	NA	NA	1,0,13,1,7,5,7,11	1	1	1	1.47986823734	0	2	TTTTTTTTTTTCA,TTTTTTTTTTTTCA	TTTTTTTTTTCA,TTTTTTTTTTTTCA	0.5	0.506371273417	0	NA	NA	1,0,17,2,14,1,3,8	1	1	1	2.89847898337	0
chr13_ref_v2	192739	0	GTA,G	1	1	86,104,17,17	1	1	0	2	GTA,GTA	GTA,G	0.25	0.00956216310169	1	21,20,9,6	1	1	0	1.81296338011	0	2	GTA,GTA	GTA,G	0.5	0.0213923313649	1	NA	NA	133,108,29,17	1	1	0	2.52125556514	0	2	GTA,GTA	GTA,G	0.25	0.0774101435507	1	NA	NA	107,132,20,19	1	1	0	0.507868419242	0
chr13_ref_v2	196322	0	A,C	0	0	11,8,3,7	1	1	0	2	A,C	A,A	0.25	0.131028262406	0	3,2,3,4	1	0	1	1.05701037428	0	2	NA	NA	NA	NA	0	NA	NA	19,16,9,5	1	1	1	1.24096521501	0	2	A,C	A,A	0.5	0.182321556794	0	NA	NA	19,13,5,8	1	1	1	0.581902080448	0
chr13_ref_v2	196325	0	A,G	1	0	4,5,3,7	1	0	1	2	NA	NA	NA	NA	0	1,1,3,4	1	0	1	0.887185239988	0	2	NA	NA	NA	NA	0	NA	NA	2,9,9,5	1	1	1	2.00477826481	0	2	A,G	G,G	0.125	0.010152371464	0	NA	NA	1,1,5,8	1	0	1	1.48668498453	0
chr13_ref_v2	196327	0	T,TA	1	0	2,4,3,7	1	0	1	2	NA	NA	NA	NA	0	1,0,3,4	1	0	1	0.844950928339	0	2	NA	NA	NA	NA	0	NA	NA	1,7,9,5	1	1	1	1.90437249785	0	2	T,TA	TA,TA	0.25	0.0487901641694	0	NA	NA	0,0,4,8	1	0	1	1.43364816167	0
chr13_ref_v2	209065	0	C,CT	1	1	81,50,9,7	1	1	0	2	C,C	C,CT	0.125	0.181926954247	0	14,15,0,1	1	1	0	1.34792611809	0	2	C,C	NA	NA	0.205375883942	0	NA	NA	104,99,7,8	1	1	0	3.55606546718	0	2	C,C	NA	NA	0.142115891887	0	NA	NA	81,87,4,5	1	1	0	4.81440838859	0
chr13_ref_v2	209866	0	AATGATGATG,A	1	1	0,0,175,119	1	1	0	2	A,A	NA	NA	0.0	0	0,0,22,15	1	1	0	0.349364225439	0	2	A,A	NA	NA	0.0	0	NA	NA	0,0,242,168	1	1	0	0.421684710946	0	2	A,A	NA	NA	0.0	0	NA	NA	0,0,266,175	1	1	0	0.453256995919	0
chr13_ref_v2	213576	0	T,G	0	0	84,173,62,0	1	1	0	2	T,T	T,G	0.5	0.307329069836	0	16,35,6,0	1	1	0	0.917888524846	0	2	T,T	T,G	0.25	0.0400053346137	0	NA	NA	249,268,20,0	1	1	0	27.2236345586	0	2	T,T	T,G	0.125	0.495470235683	0	NA	NA	226,229,37,0	1	1	0	21.9579963159	0
chr13_ref_v2	238757	0	CT,C	1	1	18,25,6,1	1	1	0	2	CT,CT	NA	NA	0.392010382729	0	8,4,0,1	1	0	0	1.38038591286	0	2	NA	NA	NA	NA	0	NA	NA	44,42,15,10	1	1	0	4.1176509085	0	2	CT,CT	NA	NA	0.078631197932	0	NA	NA	46,37,12,6	1	1	0	1.83185204233	0
chr13_ref_v2	239347	0	CAT,C,CATAT	1	1	26,29,7,6,5,3	1	1	0	2	CAT,CAT	CAT,CATAT	0.125	0.111816710604	0	14,11,3,4,3,1	1	1	0	0.532930491138	0	2	CAT,CAT	NA	NA	0.0214648255293	0	NA	NA	41,47,3,7,3,9	1	1	1	1.58797162802	0	2	CAT,CAT	CAT,CATAT	0.125	0.783282186752	0	NA	NA	41,34,8,11,6,4	1	1	1	0.812343830315	0
chr13_ref_v2	241848	0	CT,C	1	1	75,123,10,11	1	1	0	2	CT,CT	NA	NA	0.174261414991	0	31,44,4,4	1	1	0	0.519788697103	0	2	CT,CT	NA	NA	0.0917883394848	0	NA	NA	114,148,9,13	1	1	0	1.66389496983	0	2	CT,CT	NA	NA	0.142275271581	0	NA	NA	121,171,10,24	1	1	0	1.39930205706	0
chr13_ref_v2	308886	0	T,G	1	0	53,153,61,0	1	1	0	2	T,T	T,G	0.5	0.102129495076	0	21,40,13,0	1	1	0	1.36249951901	0	2	T,T	T,G	0.5	0.37320424589	0	NA	NA	156,199,44,0	1	1	0	19.3757126825	0	2	T,T	T,G	0.25	0.11954515065	0	NA	NA	149,198,41,0	1	1	0	17.856919956	0
chr13_ref_v2	318754	0	T,G	0	0	23,191,52,0	1	1	0	2	T,T	T,G	0.5	0.297071812802	0	11,29,5,0	1	1	0	3.4324180172	0	2	T,T	T,G	0.25	0.0802868781057	0	NA	NA	86,229,43,0	1	1	0	18.3573290473	0	2	T,T	T,G	0.25	0.0224728558521	0	NA	NA	87,201,44,0	1	1	0	21.2555395406	0
chr13_ref_v2	321322	0	CAT,C	1	1	58,59,15,11	1	1	0	2	CAT,CAT	CAT,C	0.125	0.0621782389392	0	22,30,7,2	1	1	0	0.90358299019	0	2	CAT,CAT	NA	NA	0.187153384967	0	NA	NA	91,68,21,8	1	1	0	1.77804116951	0	2	CAT,CAT	NA	NA	0.151746148717	0	NA	NA	70,73,14,21	1	1	0	1.48025143457	0
chr13_ref_v2	323210	0	C,CA	1	1	102,40,3,12	1	1	0	2	C,C	C,CA	0.125	0.0957355392055	0	35,10,5,3	1	1	0	2.60803598287	0	2	C,C	C,CA	0.25	0.0678153078895	0	NA	NA	162,94,11,8	1	1	0	3.33678736214	0	2	C,C	NA	NA	0.377310661658	0	NA	NA	134,87,6,13	1	1	0	3.8975411451	0
chr13_ref_v2	348560	0	C,CT	1	1	35,62,4,10	1	1	0	2	C,C	C,CT	0.125	0.0685894516075	0	16,19,2,1	1	1	0	0.986314655073	0	2	C,C	NA	NA	0.0793949642091	0	NA	NA	80,97,13,6	1	1	0	2.64664151541	0	2	C,C	NA	NA	0.119845852557	0	NA	NA	53,81,9,8	1	1	0	1.02763290895	0
chr13_ref_v2	365941	0	T,G	0	0	27,199,62,0	1	1	0	2	T,T	T,G	0.5	0.178787984213	0	10,27,5,0	1	1	0	2.75150406378	0	2	T,T	T,G	0.25	0.14031107961	0	NA	NA	84,238,63,0	1	1	0	13.123863266	0	2	T,T	T,G	0.25	0.330241686871	0	NA	NA	75,234,70,0	1	1	0	9.60516139817	0
chr13_ref_v2	373252	1	T,C	0	0	0,0,0,0	0	0	1	2	NA	NA	NA	NA	0	0,0,0,0	0	0	1	0.0	0	2	NA	NA	NA	NA	0	NA	NA	0,0,0,1	0	0	1	0.0	0	2	NA	NA	NA	NA	0	NA	NA	0,0,0,0	0	0	1	0.0	0
chr13_ref_v2	373255	1	A,T	0	0	0,0,0,0	0	0	1	2	NA	NA	NA	NA	0	0,0,0,0	0	0	1	0.0	0	2	NA	NA	NA	NA	0	NA	NA	0,0,0,1	0	0	1	0.0	0	2	NA	NA	NA	NA	0	NA	NA	0,0,0,0	0	0	1	0.0	0
chr13_ref_v2	373259	1	T,C	0	0	0,0,0,0	0	0	1	2	NA	NA	NA	NA	0	0,0,0,0	0	0	1	0.0	0	2	NA	NA	NA	NA	0	NA	NA	0,0,0,1	0	0	1	0.0	0	2	NA	NA	NA	NA	0	NA	NA	0,0,0,0	0	0	1	0.0	0
chr13_ref_v2	373264	1	G,A	0	0	0,0,0,0	0	0	1	2	NA	NA	NA	NA	0	0,0,0,0	0	0	1	0.0	0	2	NA	NA	NA	NA	0	NA	NA	0,0,0,1	0	0	1	0.0	0	2	NA	NA	NA	NA	0	NA	NA	0,0,0,0	0	0	1	0.0	0
chr13_ref_v2	373267	1	G,A	0	0	0,0,0,0	0	0	1	2	NA	NA	NA	NA	0	0,0,0,0	0	0	1	0.0	0	2	NA	NA	NA	NA	0	NA	NA	0,0,0,1	0	0	1	0.0	0	2	NA	NA	NA	NA	0	NA	NA	0,0,0,0	0	0	1	0.0	0
chr13_ref_v2	373270	1	T,A	0	0	0,0,0,0	0	0	1	2	NA	NA	NA	NA	0	0,0,0,0	0	0	1	0.0	0	2	NA	NA	NA	NA	0	NA	NA	0,0,0,1	0	0	1	0.0	0	2	NA	NA	NA	NA	0	NA	NA	0,0,0,0	0	0	1	0.0	0
chr13_ref_v2	373276	1	T,G	0	0	0,0,0,0	0	0	1	2	NA	NA	NA	NA	0	0,0,0,0	0	0	1	0.0	0	2	NA	NA	NA	NA	0	NA	NA	0,0,0,1	0	0	1	0.0	0	2	NA	NA	NA	NA	0	NA	NA	0,0,0,0	0	0	1	0.0	0
chr13_ref_v2	373283	1	G,A	0	0	0,0,0,0	0	0	1	2	NA	NA	NA	NA	0	0,0,0,0	0	0	1	0.0	0	2	NA	NA	NA	NA	0	NA	NA	0,0,0,1	0	0	1	0.0	0	2	NA	NA	NA	NA	0	NA	NA	0,0,0,0	0	0	1	0.0	0
chr13_ref_v2	387089	0	AT,A	1	1	67,27,7,1	1	1	0	2	AT,AT	NA	NA	0.969959656457	0	13,5,3,0	1	1	0	0.770082845114	0	2	AT,AT	NA	NA	0.281689813359	0	NA	NA	96,30,26,9	1	1	0	6.39859533629	0	2	AT,AT	NA	NA	0.0296807004066	0	NA	NA	102,35,24,8	1	1	0	4.86443202686	0
chr13_ref_v2	388678	0	TTA,T,TTATA	1	1	34,24,5,5,0,0	1	1	0	2	TTA,TTA	NA	NA	1.0925971533	0	16,10,5,4,0,1	1	1	0	1.10402470256	0	2	TTA,TTA	TTA,T	0.125	0.489179961404	0	NA	NA	56,32,7,11,2,2	1	1	0	0.75668846561	0	2	TTA,TTA	NA	NA	0.709926154003	0	NA	NA	43,29,11,6,3,2	1	1	0	1.11293311543	0
chr13_ref_v2	390759	0	GT,G	1	1	120,134,11,22	1	1	0	2	GT,GT	GT,G	0.125	0.0446811181017	0	26,29,2,1	1	1	0	0.666494430455	0	2	GT,GT	NA	NA	0.0766233370616	0	NA	NA	166,191,18,19	1	1	0	0.708144308811	0	2	GT,GT	GT,G	0.125	0.202285250834	0	NA	NA	147,195,29,27	1	1	0	3.1083830798	0
chr13_ref_v2	403853	0	A,C	0	0	161,31,0,41	1	1	0	2	A,A	A,C	0.5	0.421213465076	0	38,15,0,7	1	1	0	2.14766487045	0	2	A,A	A,C	0.25	0.0740172650921	0	NA	NA	230,99,0,48	1	1	0	11.1352404027	0	2	A,A	A,C	0.25	0.0416726964006	0	NA	NA	192,87,0,48	1	1	0	10.2389622035	0
chr13_ref_v2	475720	0	G,GA	1	1	35,7,8,11	1	1	0	2	G,G	G,GA	0.5	0.16886082518	0	16,5,2,3	1	1	0	0.864861965666	0	2	G,G	G,GA	0.25	0.0975908291874	0	NA	NA	103,24,16,14	1	1	0	2.0209188267	0	2	G,G	G,GA	0.25	0.0685450650501	0	NA	NA	101,23,11,14	1	1	0	2.54349319053	0
chr13_ref_v2	483737	0	GA,G,GAA	1	1	34,2,7,2,1,11	1	1	0	2	GA,GA	GA,GAA	0.25	0.21646542212	0	14,3,4,0,0,3	1	1	0	1.32458731834	0	2	GA,GA	GA,GAA	0.25	0.237621715589	0	NA	NA	46,8,21,6,9,9	1	1	0	4.29300816831	0	2	GA,GA	GA,GAA	0.25	0.382496692607	0	NA	NA	54,3,18,5,7,13	1	1	0	2.70956602443	0
chr13_ref_v2	538601	0	GCA,G	1	1	119,110,16,12	1	1	0	2	GCA,GCA	NA	NA	0.461278827833	0	26,14,3,2	1	1	0	1.10089605973	0	2	GCA,GCA	NA	NA	0.381902655853	0	NA	NA	182,153,21,16	1	1	0	0.783888769805	0	2	GCA,GCA	NA	NA	0.515818502489	0	NA	NA	177,174,28,21	1	1	0	0.730607670909	0
chr13_ref_v2	561300	0	A,G	0	0	0,0,177,252	1	1	0	2	G,G	NA	NA	0.0	0	0,0,44,40	1	1	0	1.7657247479	0	2	G,G	NA	NA	0.0	0	NA	NA	0,1,244,295	1	1	0	1.47966058089	0	2	G,G	NA	NA	0.00185356864932	0	NA	NA	1,0,255,327	1	1	0	0.933074778974	0
chr13_ref_v2	561871	0	AAT,A	1	1	25,29,5,5	1	1	1	2	AAT,AAT	NA	NA	0.238138736155	0	15,28,2,5	1	1	0	1.08249563518	0	2	AAT,AAT	NA	NA	0.408157710175	0	NA	NA	28,35,6,6	1	1	1	0.389466641662	0	2	AAT,AAT	NA	NA	0.144503907228	0	NA	NA	37,32,6,6	1	1	1	0.873224473062	0
chr13_ref_v2	571244	0	C,CA	1	1	95,14,11,13	1	1	0	2	C,C	C,CA	0.25	0.0221150335156	0	24,6,3,2	1	1	0	0.821937397359	0	2	C,C	C,CA	0.125	0.0800853444854	0	NA	NA	160,49,11,9	1	1	0	6.19317327297	0	2	C,C	NA	NA	0.0584037572931	0	NA	NA	140,52,9,14	1	1	0	8.25885272534	0
chr13_ref_v2	571261	0	G,A	1	0	75,162,72,0	1	1	0	2	G,G	G,A	0.5	0.0789884113186	0	11,34,14,1	1	1	0	1.06985014067	0	2	G,G	G,A	0.5	0.0	0	NA	NA	152,219,75,2	1	1	0	5.81312878528	0	2	G,G	G,A	0.25	0.373513508302	0	NA	NA	121,229,73,4	1	1	0	1.86489838747	0
chr13_ref_v2	572540	0	A,C	1	0	242,45,0,69	1	1	0	2	A,A	A,C	0.5	0.312374685042	0	55,9,0,6	1	1	0	1.65401190442	0	2	A,A	A,C	0.25	0.267062785249	0	NA	NA	317,132,0,43	1	1	0	18.2484381319	0	2	A,A	A,C	0.25	0.376923104769	0	NA	NA	289,143,0,43	1	1	0	24.6847242169	0
chr13_ref_v2	622162	0	GTA,G	1	1	54,58,13,28	1	1	0	2	GTA,GTA	GTA,G	0.25	0.0355024112441	0	18,27,4,6	1	1	0	1.25383195405	0	2	GTA,GTA	GTA,G	0.125	0.151037025066	0	NA	NA	82,92,26,24	1	1	0	1.29721675519	0	2	GTA,GTA	GTA,G	0.125	0.104198283546	0	NA	NA	71,93,14,23	1	1	0	2.09831152734	0
chr13_ref_v2	625702	0	CT,C	1	1	64,39,8,8	1	1	0	2	CT,CT	NA	NA	0.396608454168	0	14,13,4,4	1	1	0	0.992090226991	0	2	CT,CT	NA	NA	0.0335627002599	0	NA	NA	98,52,24,11	1	1	0	2.823307335	0	2	CT,CT	NA	NA	0.241166704979	0	NA	NA	88,54,23,17	1	1	0	2.76450585047	0
chr13_ref_v2	632357	0	T,G	0	0	32,145,41,0	1	1	0	2	T,T	T,G	0.5	0.339867825622	0	8,29,16,0	1	1	0	1.59059567407	0	2	T,G	T,T	0.25	0.266878944822	0	NA	NA	75,204,39,0	1	1	0	4.9924823586	0	2	T,T	T,G	0.25	0.00896140467931	0	NA	NA	70,171,55,0	1	1	0	4.65147766717	0
chr13_ref_v2	639536	0	T,G	0	0	49,217,55,0	1	1	0	2	T,T	T,G	0.25	0.387765531009	0	4,39,9,0	1	1	0	0.838400121845	0	2	T,T	T,G	0.5	0.360002734031	0	NA	NA	104,253,70,0	1	1	0	6.39842529065	0	2	T,T	T,G	0.25	0.330854244317	0	NA	NA	99,320,63,0	1	1	0	3.03797850675	0
chr13_ref_v2	644902	0	C,T	1	0	0,0,298,173	1	1	0	2	T,T	NA	NA	0.0	0	0,0,30,37	1	1	0	3.35140675601	0	2	T,T	NA	NA	0.0	0	NA	NA	0,1,338,266	1	1	0	3.96539217376	0	2	T,T	NA	NA	0.00165426009603	0	NA	NA	0,0,332,219	1	1	0	1.12984507595	0
chr13_ref_v2	646849	0	CAT,C	1	1	30,32,7,16	1	1	1	2	CAT,CAT	CAT,C	0.25	0.055770203097	0	16,13,8,7	1	1	0	1.61840036148	0	2	CAT,CAT	CAT,C	0.5	0.140888414023	0	NA	NA	48,54,17,19	1	1	1	1.212172423	0	2	CAT,CAT	CAT,C	0.25	0.0619312193354	0	NA	NA	33,57,9,11	1	1	1	2.82409924555	0
chr13_ref_v2	652527	0	CT,C	1	1	151,84,8,7	1	1	0	2	CT,CT	NA	NA	0.333529305079	0	22,21,1,1	1	1	0	1.34743624292	0	2	CT,CT	NA	NA	0.738218023792	0	NA	NA	193,125,24,17	1	1	0	3.61604430213	0	2	CT,CT	CT,C	0.125	0.251507908121	0	NA	NA	157,122,24,11	1	1	0	4.23787798963	0
chr13_ref_v2	654910	0	AAT,A	1	1	84,100,4,7	1	1	0	2	AAT,AAT	NA	NA	0.169696934136	0	25,27,2,1	1	1	0	0.511475918467	0	2	AAT,AAT	NA	NA	0.135891713231	0	NA	NA	104,113,8,12	1	1	0	1.24994775425	0	2	AAT,AAT	NA	NA	0.282907364351	0	NA	NA	114,111,7,9	1	1	0	0.98503625231	0
chr13_ref_v2	667196	0	C,A	1	0	200,37,3,83	1	1	0	2	C,C	C,A	0.5	0.0848994437865	0	31,13,0,17	1	1	0	1.82633711191	0	2	C,C	C,A	0.5	0.204794412646	0	NA	NA	243,47,3,127	1	1	0	1.70146980529	0	2	C,A	C,C	0.25	0.291520848759	0	NA	NA	265,63,1,103	1	1	0	1.60057719357	0
chr13_ref_v2	674857	0	GA,G,GAA	1	1	56,31,11,7,6,12	1	1	0	2	GA,GA	GA,GAA	0.125	0.123136782147	0	17,16,3,3,3,7	1	1	0	0.827548533874	0	2	GA,GA	GA,GAA	0.25	0.550586298796	0	NA	NA	81,79,26,29,6,19	1	1	0	4.09209419489	0	2	GA,GA	GA,G	0.125	0.216576906573	0	NA	NA	95,98,14,21,13,16	1	1	0	5.53894421091	0
chr13_ref_v2	689723	0	T,G	1	0	56,156,68,0	1	1	0	2	T,T	T,G	0.5	0.0238674814066	0	8,33,2,0	1	1	0	2.94993818087	0	2	T,T	T,G	0.125	0.126911367363	0	NA	NA	142,193,62,1	1	1	0	13.1416205512	0	2	T,T	T,G	0.25	0.274914343622	0	NA	NA	122,197,77,0	1	1	0	6.86803691309	0
chr13_ref_v2	698671	0	TA,T	1	1	86,94,24,13	1	1	0	2	TA,TA	NA	NA	0.0231943247101	0	24,31,9,13	1	1	0	3.42942698466	0	2	TA,TA	TA,T	0.25	0.0262782486046	0	NA	NA	106,120,45,31	1	1	0	3.09373418738	0	2	TA,TA	TA,T	0.125	0.0446130164107	0	NA	NA	104,109,41,24	1	1	0	1.98511137366	0
chr13_ref_v2	703382	0	C,CTA	1	1	5,3,60,82	1	1	0	2	CTA,CTA	NA	NA	0.750776584054	0	5,4,24,26	1	1	0	2.14344049155	0	2	CTA,CTA	C,CTA	0.125	0.0705338798385	0	NA	NA	2,2,75,79	1	1	1	1.49083137135	0	2	CTA,CTA	NA	NA	1.49813460162	0	NA	NA	0,7,71,77	1	1	0	1.72721297957	0
chr13_ref_v2	703549	0	CTTTAAATACG,C	0	0	0,0,159,89	1	1	0	2	C,C	NA	NA	0.0	0	0,0,32,24	1	1	0	0.795478322771	0	2	C,C	NA	NA	0.0	0	NA	NA	0,0,217,91	1	1	0	2.03062631907	0	2	C,C	NA	NA	0.0	0	NA	NA	0,0,188,96	1	1	0	0.609575992562	0
chr13_ref_v2	756808	0	G,GT	1	1	2,24,0,8	1	1	0	2	G,G	G,GT	0.5	0.0968463735771	0	7,3,0,0	1	0	0	7.59904396576	0	2	NA	NA	NA	NA	0	NA	NA	17,72,1,14	1	1	0	3.94230462539	0	2	G,G	G,GT	0.125	0.048268680949	0	NA	NA	16,55,1,14	1	1	0	4.43501249653	0
chr13_ref_v2	772648	0	CT,C	1	1	47,42,13,10	1	1	0	2	CT,CT	CT,C	0.125	0.135930114466	0	10,3,2,2	1	0	0	0.936618097888	0	2	NA	NA	NA	NA	0	NA	NA	80,76,22,30	1	1	0	2.21368676254	0	2	CT,CT	CT,C	0.125	0.0785995379658	0	NA	NA	57,75,25,31	1	1	0	3.30805714736	0
chr13_ref_v2	779284	0	CT,C	1	1	96,89,3,4	1	1	0	2	CT,CT	NA	NA	0.85643966806	0	30,19,2,1	1	1	0	0.801017548499	0	2	CT,CT	NA	NA	0.463373098101	0	NA	NA	141,131,7,9	1	1	0	1.13127338159	0	2	CT,CT	NA	NA	0.498186565234	0	NA	NA	143,136,6,10	1	1	0	1.15109961415	0
chr13_ref_v2	813033	0	A,C	0	0	236,84,0,87	1	1	0	2	A,A	A,C	0.5	0.192371892647	0	52,15,0,6	1	1	0	2.23944624559	0	2	A,A	A,C	0.25	0.31287232128	0	NA	NA	283,254,0,42	1	1	0	39.0103182252	0	2	A,A	A,C	0.125	0.183252222287	0	NA	NA	316,283,0,59	1	1	0	40.2557269893	0
chr13_ref_v2	851695	0	G,GAAAAAA	1	1	62,3,0,11	1	1	0	2	G,G	G,GAAAAAA	0.25	0.256429528948	0	21,1,2,11	1	1	0	2.68029477384	0	2	G,GAAAAAA	G,G	0.25	0.0152674721308	0	NA	NA	102,4,2,17	1	1	0	0.368196527894	0	2	G,G	G,GAAAAAA	0.25	0.22691003411	0	NA	NA	90,9,3,18	1	1	0	1.34036722432	0
[truncated: 468 more rows]
[truncated: 22 more columns]
