# Supplementary material for: Muver, a computational framework for accurately calling accumulated mutations
Source: BMC Genomics. 2018 May 9;19:345. doi: 10.1186/s12864-018-4753-3 (PMC5944071; doi:10.1186/s12864-018-4753-3)
Supplement: Supplementary file 2 — Results Files. Zip file containing VCF and TXT formatted muver results for all yeast data sets analyzed. (ZIP 10697 kb) [file 12864_2018_4753_MOESM2_ESM.zip › t0TAK137_wt.mutations.vcf]

##INFO=<ID=IntersectsRepeat,Number=0,Type=Flag,Description="Intersects with repeat">
##INFO=<ID=RepeatCorrectionApplied,Number=0,Type=Flag,Description="Repeat correction applied">
##FILTER=<ID=ExcRegion,Description="Intersects with excluded region">
##FORMAT=<ID=SAC,Number=.,Type=Integer,Description="Strand allele counts">
##FORMAT=<ID=ACF,Number=0,Type=Flag,Description="Allele count flag">
##FORMAT=<ID=DF,Number=0,Type=Flag,Description="Depth flag">
##FORMAT=<ID=PD,Number=1,Type=Integer,Description="Ploidy, specified by user">
##FORMAT=<ID=GT,Number=1,Type=String,Description="Genotype">
##FORMAT=<ID=SGT,Number=1,Type=String,Description="Subclonal genotype">
##FORMAT=<ID=SF,Number=1,Type=Float,Description="Subclonal frequency">
##FORMAT=<ID=SV,Number=0,Type=Flag,Description="Subclonal valid flag">
##FORMAT=<ID=RD,Number=0,Type=Flag,Description="Read difference flag">
##FORMAT=<ID=MT,Number=.,Type=String,Description="Called mutations">
##FORMAT=<ID=PAC,Number=.,Type=String,Description="Called PAC flags">
#CHROM	POS	ID	REF	ALT	QUAL	FILTER	INFO	FORMAT	TAK137	TAK71	TAK115	TAK116	TAK117
chr1_ref_v2	4321	.	C	A	.	PASS	IntersectsRepeat=0;RepeatCorrectionApplied=0	SAC:ACF:DF:PD:GT:SGT:SF:SV:SIG:MT:PAC	276,46,0,53:1:1:2:0/0:0/1:0.25:0	50,22,0,5:1:1:2:0/0:0/1:0.125:0:0:.:.	290,224,0,8:1:1:2:0/0:0/1:0.125:0:0:.:.	345,200,0,5:1:1:2:0/0:./.:.:0:0:.:.	205,159,0,2:1:1:2:0/0:./.:.:0:0:.:.
chr1_ref_v2	6736	.	C	CAA	.	PASS	IntersectsRepeat=1;RepeatCorrectionApplied=1	SAC:ACF:DF:PD:GT:SGT:SF:SV:SIG:MT:PAC	12,2,9,86:1:1:2:1/1:0/1:0.25:0	3,2,18,29:1:1:2:1/1:0/1:0.25:0:0:.:.	9,8,16,120:1:1:2:1/1:0/1:0.25:1:0:.:.	8,10,9,135:1:1:2:1/1:0/1:0.25:1:0:.:.	7,4,18,83:1:1:2:1/1:0/1:0.25:0:0:.:.
chr1_ref_v2	13244	.	G	A	.	PASS	IntersectsRepeat=0;RepeatCorrectionApplied=0	SAC:ACF:DF:PD:GT:SGT:SF:SV:SIG:MT:PAC	338,345,19,0:1:1:2:0/0:0/1:0.125:0	48,34,8,0:1:1:2:0/0:0/1:0.25:0:0:.:.	508,446,37,0:1:1:2:0/0:0/1:0.125:0:0:.:.	481,431,20,0:1:1:2:0/0:0/1:0.125:0:0:.:.	298,315,16,0:1:1:2:0/0:0/1:0.125:0:0:.:.
chr1_ref_v2	13246	.	C	G	.	PASS	IntersectsRepeat=1;RepeatCorrectionApplied=0	SAC:ACF:DF:PD:GT:SGT:SF:SV:SIG:MT:PAC	344,350,19,0:1:1:2:0/0:0/1:0.125:0	48,34,9,1:1:1:2:0/0:0/1:0.25:0:0:.:.	512,452,38,0:1:1:2:0/0:0/1:0.125:0:0:.:.	477,436,20,0:1:1:2:0/0:0/1:0.125:0:0:.:.	296,321,16,0:1:1:2:0/0:0/1:0.125:0:0:.:.
chr1_ref_v2	13290	.	G	A	.	PASS	IntersectsRepeat=0;RepeatCorrectionApplied=0	SAC:ACF:DF:PD:GT:SGT:SF:SV:SIG:MT:PAC	404,383,12,0:1:1:2:0/0:0/1:0.125:0	48,39,9,0:1:1:2:0/0:0/1:0.25:0:0:.:.	560,459,39,0:1:1:2:0/0:0/1:0.125:0:0:.:.	505,479,8,0:1:1:2:0/0:./.:.:0:0:.:.	361,354,11,0:1:1:2:0/0:0/1:0.125:0:0:.:.
chr1_ref_v2	13293	.	A	G	.	PASS	IntersectsRepeat=0;RepeatCorrectionApplied=0	SAC:ACF:DF:PD:GT:SGT:SF:SV:SIG:MT:PAC	408,388,10,0:1:1:2:0/0:0/1:0.125:0	51,37,9,0:1:1:2:0/0:0/1:0.25:0:0:.:.	559,467,35,0:1:1:2:0/0:0/1:0.125:0:0:.:.	516,493,7,0:1:1:2:0/0:./.:.:0:0:.:.	357,351,10,0:1:1:2:0/0:0/1:0.125:0:0:.:.
chr1_ref_v2	13299	.	A	G	.	PASS	IntersectsRepeat=1;RepeatCorrectionApplied=0	SAC:ACF:DF:PD:GT:SGT:SF:SV:SIG:MT:PAC	419,392,7,0:1:1:2:0/0:./.:.:0	53,34,9,0:1:1:2:0/0:0/1:0.25:0:0:.:.	567,476,34,0:1:1:2:0/0:0/1:0.125:0:0:.:.	525,507,8,0:1:1:2:0/0:./.:.:0:0:.:.	353,341,7,0:1:1:2:0/0:./.:.:0:0:.:.
chr1_ref_v2	13302	.	A	G	.	PASS	IntersectsRepeat=1;RepeatCorrectionApplied=0	SAC:ACF:DF:PD:GT:SGT:SF:SV:SIG:MT:PAC	419,385,7,0:1:1:2:0/0:./.:.:0	50,33,9,0:1:1:2:0/0:0/1:0.25:0:0:.:.	576,472,35,0:1:1:2:0/0:0/1:0.125:0:0:.:.	523,504,8,0:1:1:2:0/0:./.:.:0:0:.:.	349,345,6,0:1:1:2:0/0:./.:.:0:0:.:.
chr1_ref_v2	13322	.	A	AAGTGAAAGTACCGGTCCATGGTTC	.	PASS	IntersectsRepeat=0;RepeatCorrectionApplied=0	SAC:ACF:DF:PD:GT:SGT:SF:SV:SIG:MT:PAC	426,371,66,0:1:1:2:0/0:0/1:0.125:0	46,43,12,0:1:1:2:0/0:0/1:0.25:0:0:.:.	552,475,100,0:1:1:2:0/0:0/1:0.25:0:0:.:.	512,500,67,0:1:1:2:0/0:0/1:0.125:0:0:.:.	355,326,41,0:1:1:2:0/0:0/1:0.125:0:0:.:.
chr1_ref_v2	13385	.	G	GAC	.	PASS	IntersectsRepeat=0;RepeatCorrectionApplied=0	SAC:ACF:DF:PD:GT:SGT:SF:SV:SIG:MT:PAC	394,326,316,16:1:1:2:0/1:0/0:0.25:0	38,41,22,0:1:1:2:0/1:0/0:0.5:0:0:.:.	469,432,397,17:1:1:2:0/1:0/0:0.25:0:0:.:.	487,477,386,17:1:1:2:0/1:0/0:0.5:0:0:.:.	278,288,232,11:1:1:2:0/1:0/0:0.5:0:0:.:.
chr1_ref_v2	13413	.	G	A	.	PASS	IntersectsRepeat=0;RepeatCorrectionApplied=0	SAC:ACF:DF:PD:GT:SGT:SF:SV:SIG:MT:PAC	387,370,344,18:1:1:2:0/1:0/0:0.25:0	36,40,28,2:1:1:2:0/1:0/0:0.5:0:0:.:.	476,494,411,28:1:1:2:0/1:0/0:0.25:0:0:.:.	485,503,425,20:1:1:2:0/1:0/0:0.25:0:0:.:.	305,325,263,15:1:1:2:0/1:0/0:0.5:0:0:.:.
chr1_ref_v2	13420	.	A	G	.	PASS	IntersectsRepeat=1;RepeatCorrectionApplied=0	SAC:ACF:DF:PD:GT:SGT:SF:SV:SIG:MT:PAC	391,390,345,26:1:1:2:0/1:0/0:0.25:0	37,42,28,3:1:1:2:0/1:0/0:0.5:0:0:.:.	468,516,413,30:1:1:2:0/1:0/0:0.25:0:0:.:.	499,515,420,28:1:1:2:0/1:0/0:0.5:0:0:.:.	308,334,261,19:1:1:2:0/1:0/0:0.5:0:0:.:.
chr1_ref_v2	13442	.	A	C	.	PASS	IntersectsRepeat=0;RepeatCorrectionApplied=0	SAC:ACF:DF:PD:GT:SGT:SF:SV:SIG:MT:PAC	362,422,380,58:1:1:2:0/1:0/0:0.25:0	37,41,28,11:1:1:2:0/1:0/0:0.25:0:0:.:.	468,552,460,71:1:1:2:0/1:0/0:0.25:0:0:.:.	480,529,451,84:1:1:2:0/1:0/0:0.25:0:0:.:.	284,352,284,57:1:1:2:0/1:0/0:0.25:0:0:.:.
chr1_ref_v2	13616	.	G	T	.	PASS	IntersectsRepeat=0;RepeatCorrectionApplied=0	SAC:ACF:DF:PD:GT:SGT:SF:SV:SIG:MT:PAC	141,315,46,352:1:1:2:0/1:0/0:0.125:0	25,44,9,32:1:1:2:0/1:0/0:0.25:0:0:.:.	288,428,61,434:1:1:2:0/1:0/0:0.125:0:0:.:.	279,394,62,422:1:1:2:0/1:0/0:0.125:0:0:.:.	187,244,42,266:1:1:2:0/1:0/0:0.125:0:0:.:.
chr1_ref_v2	13654	.	G	A	.	PASS	IntersectsRepeat=0;RepeatCorrectionApplied=0	SAC:ACF:DF:PD:GT:SGT:SF:SV:SIG:MT:PAC	156,276,28,298:1:1:2:0/1:0/0:0.125:0	19,42,3,26:1:1:2:0/1:0/0:0.25:0:0:.:.	227,420,51,400:1:1:2:0/1:0/0:0.125:0:0:.:.	236,357,33,376:1:1:2:0/1:0/0:0.125:0:0:.:.	178,215,26,246:1:1:2:0/1:0/0:0.125:0:0:.:.
chr1_ref_v2	13798	.	A	T	.	PASS	IntersectsRepeat=0;RepeatCorrectionApplied=0	SAC:ACF:DF:PD:GT:SGT:SF:SV:SIG:MT:PAC	68,155,1,33:1:1:2:0/0:0/1:0.25:0	11,22,1,17:1:1:2:0/1:0/0:0.25:0:0:.:.	123,269,1,71:1:1:2:0/0:0/1:0.25:0:0:.:.	73,224,0,36:1:1:2:0/0:0/1:0.25:0:0:.:.	46,169,0,32:1:1:2:0/0:0/1:0.25:0:0:.:.
chr1_ref_v2	13807	.	T	G	.	PASS	IntersectsRepeat=0;RepeatCorrectionApplied=0	SAC:ACF:DF:PD:GT:SGT:SF:SV:SIG:MT:PAC	84,143,1,30:1:1:2:0/0:0/1:0.25:0	14,19,1,15:1:1:2:0/1:0/0:0.25:0:0:.:.	141,247,0,65:1:1:2:0/0:0/1:0.25:0:0:.:.	92,200,0,36:1:1:2:0/0:0/1:0.25:0:0:.:.	57,155,0,29:1:1:2:0/0:0/1:0.25:0:0:.:.
chr1_ref_v2	13830	.	T	C	.	PASS	IntersectsRepeat=0;RepeatCorrectionApplied=0	SAC:ACF:DF:PD:GT:SGT:SF:SV:SIG:MT:PAC	129,114,0,26:1:1:2:0/0:0/1:0.25:0	13,18,1,14:1:1:2:0/1:0/0:0.25:0:0:.:.	186,199,0,50:1:1:2:0/0:0/1:0.25:0:0:.:.	133,153,0,30:1:1:2:0/0:0/1:0.25:0:0:.:.	91,115,0,23:1:1:2:0/0:0/1:0.25:0:0:.:.
chr1_ref_v2	13848	.	A	G	.	PASS	IntersectsRepeat=0;RepeatCorrectionApplied=0	SAC:ACF:DF:PD:GT:SGT:SF:SV:SIG:MT:PAC	148,86,0,18:1:1:2:0/0:0/1:0.125:0	15,13,0,10:1:1:2:0/0:0/1:0.5:0:0:.:.	198,161,0,35:1:1:2:0/0:0/1:0.25:0:0:.:.	157,114,0,21:1:1:2:0/0:0/1:0.125:0:0:.:.	104,87,0,11:1:1:2:0/0:0/1:0.125:0:0:.:.
chr1_ref_v2	16264	.	A	T	.	PASS	IntersectsRepeat=1;RepeatCorrectionApplied=0	SAC:ACF:DF:PD:GT:SGT:SF:SV:SIG:MT:PAC	202,154,0,61:1:1:2:0/0:0/1:0.25:0	24,33,0,1:1:1:2:0/0:./.:.:0:0:.:.	225,271,1,45:1:1:2:0/0:0/1:0.125:0:0:.:.	219,245,1,76:1:1:2:0/0:0/1:0.25:0:0:.:.	152,177,0,47:1:1:2:0/0:0/1:0.25:0:0:.:.
chr1_ref_v2	18413	.	G	C	.	PASS	IntersectsRepeat=1;RepeatCorrectionApplied=0	SAC:ACF:DF:PD:GT:SGT:SF:SV:SIG:MT:PAC	1,4,121,1:1:1:2:1/1:0/1:0.125:0	3,0,7,0:1:1:2:./.:./.:.:0:0:.:.	10,3,95,3:1:1:2:1/1:0/1:0.25:0:0:.:.	17,6,131,5:1:1:2:1/1:0/1:0.25:0:0:.:.	3,2,87,0:1:1:2:1/1:0/1:0.125:0:0:.:.
chr1_ref_v2	18425	.	C	T	.	PASS	IntersectsRepeat=0;RepeatCorrectionApplied=0	SAC:ACF:DF:PD:GT:SGT:SF:SV:SIG:MT:PAC	1,4,94,4:1:1:2:1/1:0/1:0.125:0	4,1,8,0:1:1:2:./.:./.:.:0:0:.:.	10,4,72,9:1:1:2:1/1:0/1:0.25:0:0:.:.	17,6,115,12:1:1:2:1/1:0/1:0.25:0:0:.:.	3,3,75,0:1:1:2:1/1:0/1:0.125:0:0:.:.
chr1_ref_v2	18457	.	C	T	.	PASS	IntersectsRepeat=1;RepeatCorrectionApplied=0	SAC:ACF:DF:PD:GT:SGT:SF:SV:SIG:MT:PAC	115,92,0,5:1:1:2:0/0:0/1:0.125:0	20,16,4,4:1:1:2:0/0:0/1:0.5:0:0:.:.	134,90,10,10:1:1:2:0/0:0/1:0.125:0:0:.:.	183,110,13,13:1:1:2:0/0:0/1:0.125:0:0:.:.	108,53,1,3:1:1:2:0/0:./.:.:0:0:.:.
chr1_ref_v2	18498	.	A	G	.	PASS	IntersectsRepeat=1;RepeatCorrectionApplied=0	SAC:ACF:DF:PD:GT:SGT:SF:SV:SIG:MT:PAC	184,187,0,2:1:1:2:0/0:./.:.:0	31,36,2,5:1:1:2:0/0:0/1:0.25:0:0:.:.	250,212,6,11:1:1:2:0/0:0/1:0.125:0:0:.:.	273,220,7,13:1:1:2:0/0:0/1:0.125:0:0:.:.	158,132,0,2:1:1:2:0/0:./.:.:0:0:.:.
chr1_ref_v2	18505	.	A	T	.	PASS	IntersectsRepeat=0;RepeatCorrectionApplied=0	SAC:ACF:DF:PD:GT:SGT:SF:SV:SIG:MT:PAC	190,198,0,1:1:1:2:0/0:./.:.:0	32,36,2,5:1:1:2:0/0:0/1:0.25:0:0:.:.	262,225,5,11:1:1:2:0/0:0/1:0.125:0:0:.:.	291,238,6,13:1:1:2:0/0:0/1:0.125:0:1:.:.	170,143,0,2:1:1:2:0/0:./.:.:0:0:.:.
chr1_ref_v2	19969	.	G	C	.	PASS	IntersectsRepeat=0;RepeatCorrectionApplied=0	SAC:ACF:DF:PD:GT:SGT:SF:SV:SIG:MT:PAC	0,0,0,0:0:1:2:./.:./.:.:0	1,0,0,0:0:1:2:./.:./.:.:0:0:.:.	3,0,0,1:1:1:2:./.:./.:.:0:0:.:.	3,0,1,1:1:1:2:./.:./.:.:0:0:.:.	1,0,0,0:0:1:2:./.:./.:.:0:0:.:.
chr1_ref_v2	19974	.	C	T	.	PASS	IntersectsRepeat=1;RepeatCorrectionApplied=0	SAC:ACF:DF:PD:GT:SGT:SF:SV:SIG:MT:PAC	0,0,0,0:0:1:2:./.:./.:.:0	1,0,0,0:0:1:2:./.:./.:.:0:0:.:.	3,0,0,1:1:1:2:./.:./.:.:0:0:.:.	4,0,1,1:1:1:2:./.:./.:.:0:0:.:.	2,0,0,0:0:1:2:./.:./.:.:0:0:.:.
chr1_ref_v2	20922	.	G	A	.	PASS	IntersectsRepeat=0;RepeatCorrectionApplied=0	SAC:ACF:DF:PD:GT:SGT:SF:SV:SIG:MT:PAC	1,5,0,0:1:1:2:./.:./.:.:0	0,0,0,0:0:1:2:./.:./.:.:0:0:.:.	10,15,0,0:1:1:2:0/0:./.:.:0:0:.:.	7,10,0,0:1:1:2:./.:./.:.:0:0:.:.	2,7,0,1:1:1:2:./.:./.:.:0:0:.:.
chr1_ref_v2	21543	.	A	T	.	PASS	IntersectsRepeat=0;RepeatCorrectionApplied=0	SAC:ACF:DF:PD:GT:SGT:SF:SV:SIG:MT:PAC	0,0,0,75:0:1:2:1/1:./.:.:0	0,0,0,4:0:1:2:./.:./.:.:0:0:.:.	0,0,0,45:0:1:2:1/1:./.:.:0:0:.:.	1,0,0,80:1:1:2:1/1:./.:.:0:0:.:.	0,0,0,57:0:1:2:1/1:./.:.:0:0:.:.
chr1_ref_v2	23241	.	C	CT	.	PASS	IntersectsRepeat=1;RepeatCorrectionApplied=1	SAC:ACF:DF:PD:GT:SGT:SF:SV:SIG:MT:PAC	3,8,1,0:1:1:2:./.:./.:.:0	0,1,0,0:0:1:2:./.:./.:.:0:0:.:.	11,16,2,1:1:1:2:0/0:0/1:0.125:0:0:.:.	15,12,4,2:1:1:2:0/0:0/1:0.25:0:0:.:.	15,9,2,0:1:1:2:0/0:0/1:0.125:0:0:.:.
chr1_ref_v2	23713	.	C	CAAA	.	PASS	IntersectsRepeat=1;RepeatCorrectionApplied=1	SAC:ACF:DF:PD:GT:SGT:SF:SV:SIG:MT:PAC	0,0,0,6:0:1:2:./.:./.:.:0	0,0,0,6:0:1:2:./.:./.:.:0:0:.:.	1,0,1,9:1:1:2:./.:./.:.:0:0:.:.	1,1,0,8:1:1:2:./.:./.:.:0:0:.:.	1,0,0,3:1:1:2:./.:./.:.:0:0:.:.
chr1_ref_v2	25488	.	TG	T	.	ExcRegion	IntersectsRepeat=0;RepeatCorrectionApplied=0	SAC:ACF:DF:PD:GT:SGT:SF:SV:SIG:MT:PAC	0,0,0,7:0:1:2:./.:./.:.:0	0,0,0,1:0:1:2:./.:./.:.:0:0:.:.	0,1,0,6:1:1:2:./.:./.:.:0:0:.:.	0,1,0,12:1:1:2:./.:./.:.:0:0:.:.	0,1,0,6:1:1:2:./.:./.:.:0:0:.:.
chr1_ref_v2	25490	.	AAAGTACCGGTCCATGGCTCGGTTGTAGTTGTAACCAAACCTTCACTGGTTGGAGTTCTGATAACAATCACGGTTTCGTCAGTTGGTTGACCGTTAGTACCGGTGACGGTGGTCATCTCAGTGGATGTAGAGGTG	A	.	ExcRegion	IntersectsRepeat=0;RepeatCorrectionApplied=0	SAC:ACF:DF:PD:GT:SGT:SF:SV:SIG:MT:PAC	0,0,0,2:0:1:2:./.:./.:.:0	0,0,0,1:0:1:2:./.:./.:.:0:0:.:.	0,1,0,2:1:1:2:./.:./.:.:0:0:.:.	0,1,0,3:1:1:2:./.:./.:.:0:0:.:.	0,1,0,2:1:1:2:./.:./.:.:0:0:.:.
chr1_ref_v2	30834	.	CAT	C	.	PASS	IntersectsRepeat=1;RepeatCorrectionApplied=1	SAC:ACF:DF:PD:GT:SGT:SF:SV:SIG:MT:PAC	65,52,12,22:1:1:2:0/0:0/1:0.125:0	19,31,3,11:1:1:2:0/0:0/1:0.125:0:0:.:.	82,94,17,28:1:1:2:0/0:0/1:0.125:0:0:.:.	76,90,19,27:1:1:2:0/0:0/1:0.125:0:0:.:.	41,50,12,15:1:1:2:0/0:0/1:0.125:0:0:.:.
chr1_ref_v2	34825	.	GA	G,GAA	.	PASS	IntersectsRepeat=1;RepeatCorrectionApplied=1	SAC:ACF:DF:PD:GT:SGT:SF:SV:SIG:MT:PAC	87,44,10,9,10,17:1:1:2:0/0:0/2:0.125:0	21,27,2,4,1,6:1:1:2:0/0:0/2:0.125:0:0:.:.	144,125,19,12,12,15:1:1:2:0/0:./.:.:0:0:.:.	146,116,19,14,16,24:1:1:2:0/0:0/2:0.125:0:0:.:.	88,79,15,11,8,9:1:1:2:0/0:./.:.:0:0:.:.
chr1_ref_v2	38943	.	T	G	.	PASS	IntersectsRepeat=0;RepeatCorrectionApplied=0	SAC:ACF:DF:PD:GT:SGT:SF:SV:SIG:MT:PAC	67,263,83,0:1:1:2:0/0:0/1:0.5:0	27,54,6,0:1:1:2:0/0:0/1:0.125:0:0:.:.	228,306,36,0:1:1:2:0/0:0/1:0.125:0:0:.:.	214,295,36,0:1:1:2:0/0:0/1:0.125:0:0:.:.	129,204,28,0:1:1:2:0/0:0/1:0.125:0:0:.:.
chr1_ref_v2	45346	.	CT	C	.	PASS	IntersectsRepeat=1;RepeatCorrectionApplied=1	SAC:ACF:DF:PD:GT:SGT:SF:SV:SIG:MT:PAC	78,89,9,28:1:1:2:0/0:0/1:0.125:0	19,16,5,5:1:1:2:0/0:0/1:0.125:0:0:.:.	130,182,24,53:1:1:2:0/0:./.:.:0:0:.:.	114,157,15,44:1:1:2:0/0:./.:.:0:0:.:.	69,95,16,31:1:1:2:0/0:0/1:0.125:0:0:.:.
chr1_ref_v2	51642	.	T	G	.	PASS	IntersectsRepeat=0;RepeatCorrectionApplied=0	SAC:ACF:DF:PD:GT:SGT:SF:SV:SIG:MT:PAC	30,152,54,0:1:1:2:0/0:0/1:0.5:0	9,40,12,0:1:1:2:0/0:0/1:0.5:0:0:.:.	81,207,73,0:1:1:2:0/0:0/1:0.5:0:0:.:.	80,218,59,0:1:1:2:0/0:0/1:0.25:0:0:.:.	57,135,55,0:1:1:2:0/0:0/1:0.5:0:0:.:.
chr1_ref_v2	69540	.	CT	C	.	PASS	IntersectsRepeat=1;RepeatCorrectionApplied=1	SAC:ACF:DF:PD:GT:SGT:SF:SV:SIG:MT:PAC	126,76,10,17:1:1:2:0/0:./.:.:0	26,19,4,2:1:1:2:0/0:./.:.:0:0:.:.	163,110,30,19:1:1:2:0/0:./.:.:0:0:.:.	150,101,13,10:1:1:2:0/0:./.:.:0:0:.:.	96,67,12,17:1:1:2:0/0:./.:.:0:0:.:.
chr1_ref_v2	70618	.	G	GA	.	PASS	IntersectsRepeat=1;RepeatCorrectionApplied=1	SAC:ACF:DF:PD:GT:SGT:SF:SV:SIG:MT:PAC	4,1,6,4:1:0:2:./.:./.:.:0	1,2,1,0:1:0:2:./.:./.:.:0:0:.:.	11,3,5,9:1:1:2:0/1:1/1:0.25:0:0:.:.	12,8,3,3:1:1:2:0/1:0/0:0.5:0:0:.:.	5,2,6,1:1:0:2:./.:./.:.:0:0:.:.
chr1_ref_v2	74711	.	AT	A	.	PASS	IntersectsRepeat=1;RepeatCorrectionApplied=1	SAC:ACF:DF:PD:GT:SGT:SF:SV:SIG:MT:PAC	108,83,10,12:1:1:2:0/0:./.:.:0	24,25,8,2:1:1:2:0/0:0/1:0.125:0:0:.:.	146,134,27,13:1:1:2:0/0:./.:.:0:0:.:.	158,102,21,16:1:1:2:0/0:./.:.:0:0:.:.	106,79,10,9:1:1:2:0/0:./.:.:0:0:.:.
chr1_ref_v2	99719	.	A	AT	.	PASS	IntersectsRepeat=1;RepeatCorrectionApplied=1	SAC:ACF:DF:PD:GT:SGT:SF:SV:SIG:MT:PAC	2,105,14,6:1:1:2:0/0:0/1:0.25:0	2,23,4,3:1:1:2:0/0:0/1:0.5:0:0:.:.	33,152,19,10:1:1:2:0/0:0/1:0.125:0:0:.:.	26,132,6,9:1:1:2:0/0:./.:.:0:0:.:.	14,108,4,7:1:1:2:0/0:./.:.:0:0:.:.
chr1_ref_v2	100993	.	C	CA,CAA	.	PASS	IntersectsRepeat=1;RepeatCorrectionApplied=1	SAC:ACF:DF:PD:GT:SGT:SF:SV:SIG:MT:PAC	2,3,2,0,2,20:1:1:2:0/2:2/2:0.5:0	1,3,4,2,1,7:1:0:2:./.:./.:.:0:0:.:.	9,16,7,6,4,18:1:1:2:0/2:1/2:0.125:0:0:.:.	11,15,9,14,6,16:1:1:2:0/2:1/2:0.25:0:0:.:.	7,7,8,8,5,6:1:1:2:1/2:0/1:0.5:0:0:.:.
chr1_ref_v2	101162	.	TA	T	.	PASS	IntersectsRepeat=1;RepeatCorrectionApplied=1	SAC:ACF:DF:PD:GT:SGT:SF:SV:SIG:MT:PAC	115,138,11,15:1:1:2:0/0:./.:.:0	31,44,5,3:1:1:2:0/0:./.:.:0:0:.:.	163,159,10,12:1:1:2:0/0:./.:.:0:0:.:.	145,164,16,16:1:1:2:0/0:./.:.:0:0:.:.	99,123,10,18:1:1:2:0/0:0/1:0.125:0:0:.:.
chr1_ref_v2	124620	.	T	G	.	PASS	IntersectsRepeat=0;RepeatCorrectionApplied=0	SAC:ACF:DF:PD:GT:SGT:SF:SV:SIG:MT:PAC	42,264,72,1:1:1:2:0/0:0/1:0.5:0	9,45,4,0:1:1:2:0/0:0/1:0.125:0:0:.:.	126,322,47,0:1:1:2:0/0:0/1:0.25:0:0:.:.	144,363,46,0:1:1:2:0/0:0/1:0.125:0:0:.:.	121,206,16,0:1:1:2:0/0:0/1:0.125:0:0:.:.
chr1_ref_v2	126592	.	C	CT,CTT,CTTTTTTTTTTT	.	PASS	IntersectsRepeat=1;RepeatCorrectionApplied=1	SAC:ACF:DF:PD:GT:SGT:SF:SV:SIG:MT:PAC	1,3,5,6,28,32,4,57:1:1:2:2/3:0/2:0.125:0	0,2,1,5,16,14,0,11:1:1:2:2/3:2/2:0.5:0:0:.:.	11,5,15,23,76,75,7,44:1:1:2:2/3:1/2:0.5:0:0:.:.	6,3,18,14,64,85,6,57:1:1:2:2/3:1/2:0.5:0:0:.:.	4,3,23,25,47,54,7,45:1:1:2:2/3:1/2:0.5:0:0:.:.
chr1_ref_v2	127815	.	AT	A	.	PASS	IntersectsRepeat=1;RepeatCorrectionApplied=1	SAC:ACF:DF:PD:GT:SGT:SF:SV:SIG:MT:PAC	99,81,10,12:1:1:2:0/0:./.:.:0	35,18,1,3:1:1:2:0/0:./.:.:0:0:.:.	126,150,9,12:1:1:2:0/0:./.:.:0:0:.:.	116,127,12,16:1:1:2:0/0:./.:.:0:0:.:.	88,87,9,6:1:1:2:0/0:./.:.:0:0:.:.
chr1_ref_v2	151817	.	CT	C	.	PASS	IntersectsRepeat=1;RepeatCorrectionApplied=1	SAC:ACF:DF:PD:GT:SGT:SF:SV:SIG:MT:PAC	108,51,9,14:1:1:2:0/0:./.:.:0	31,17,2,4:1:1:2:0/0:./.:.:0:0:.:.	154,85,23,26:1:1:2:0/0:./.:.:0:0:.:.	154,87,33,29:1:1:2:0/0:./.:.:0:0:.:.	83,62,14,12:1:1:2:0/0:./.:.:0:0:.:.
chr1_ref_v2	160567	.	T	C	.	ExcRegion	IntersectsRepeat=0;RepeatCorrectionApplied=0	SAC:ACF:DF:PD:GT:SGT:SF:SV:SIG:MT:PAC	0,0,0,0:0:1:2:./.:./.:.:0	0,0,0,0:0:1:2:./.:./.:.:0:0:.:.	0,0,0,1:0:1:2:./.:./.:.:0:0:.:.	0,0,0,0:0:1:2:./.:./.:.:0:0:.:.	0,0,0,0:0:1:2:./.:./.:.:0:0:.:.
chr1_ref_v2	160569	.	T	C	.	ExcRegion	IntersectsRepeat=0;RepeatCorrectionApplied=0	SAC:ACF:DF:PD:GT:SGT:SF:SV:SIG:MT:PAC	0,0,0,0:0:1:2:./.:./.:.:0	0,0,0,0:0:1:2:./.:./.:.:0:0:.:.	0,0,0,1:0:1:2:./.:./.:.:0:0:.:.	0,0,0,0:0:1:2:./.:./.:.:0:0:.:.	0,0,0,0:0:1:2:./.:./.:.:0:0:.:.
chr1_ref_v2	160570	.	C	A	.	ExcRegion	IntersectsRepeat=0;RepeatCorrectionApplied=0	SAC:ACF:DF:PD:GT:SGT:SF:SV:SIG:MT:PAC	0,0,0,0:0:1:2:./.:./.:.:0	0,0,0,0:0:1:2:./.:./.:.:0:0:.:.	0,0,0,1:0:1:2:./.:./.:.:0:0:.:.	0,0,0,0:0:1:2:./.:./.:.:0:0:.:.	0,0,0,0:0:1:2:./.:./.:.:0:0:.:.
chr1_ref_v2	160575	.	A	G	.	ExcRegion	IntersectsRepeat=0;RepeatCorrectionApplied=0	SAC:ACF:DF:PD:GT:SGT:SF:SV:SIG:MT:PAC	0,0,0,0:0:1:2:./.:./.:.:0	0,0,0,0:0:1:2:./.:./.:.:0:0:.:.	0,0,0,1:0:1:2:./.:./.:.:0:0:.:.	0,0,0,0:0:1:2:./.:./.:.:0:0:.:.	0,0,0,0:0:1:2:./.:./.:.:0:0:.:.
chr1_ref_v2	160579	.	T	G	.	ExcRegion	IntersectsRepeat=0;RepeatCorrectionApplied=0	SAC:ACF:DF:PD:GT:SGT:SF:SV:SIG:MT:PAC	0,0,0,0:0:1:2:./.:./.:.:0	0,0,0,0:0:1:2:./.:./.:.:0:0:.:.	0,0,0,1:0:1:2:./.:./.:.:0:0:.:.	0,0,0,0:0:1:2:./.:./.:.:0:0:.:.	0,0,0,0:0:1:2:./.:./.:.:0:0:.:.
chr1_ref_v2	160582	.	A	G	.	ExcRegion	IntersectsRepeat=1;RepeatCorrectionApplied=0	SAC:ACF:DF:PD:GT:SGT:SF:SV:SIG:MT:PAC	0,0,0,0:0:1:2:./.:./.:.:0	0,0,0,0:0:1:2:./.:./.:.:0:0:.:.	0,0,0,1:0:1:2:./.:./.:.:0:0:.:.	0,0,0,0:0:1:2:./.:./.:.:0:0:.:.	0,0,0,0:0:1:2:./.:./.:.:0:0:.:.
chr1_ref_v2	160588	.	T	C	.	ExcRegion	IntersectsRepeat=1;RepeatCorrectionApplied=0	SAC:ACF:DF:PD:GT:SGT:SF:SV:SIG:MT:PAC	0,0,0,0:0:1:2:./.:./.:.:0	0,0,0,0:0:1:2:./.:./.:.:0:0:.:.	0,0,0,1:0:1:2:./.:./.:.:0:0:.:.	0,0,0,0:0:1:2:./.:./.:.:0:0:.:.	0,0,0,0:0:1:2:./.:./.:.:0:0:.:.
chr1_ref_v2	160593	.	A	G	.	ExcRegion	IntersectsRepeat=1;RepeatCorrectionApplied=0	SAC:ACF:DF:PD:GT:SGT:SF:SV:SIG:MT:PAC	0,0,0,0:0:1:2:./.:./.:.:0	0,0,0,0:0:1:2:./.:./.:.:0:0:.:.	0,0,0,1:0:1:2:./.:./.:.:0:0:.:.	0,0,0,0:0:1:2:./.:./.:.:0:0:.:.	0,0,0,0:0:1:2:./.:./.:.:0:0:.:.
chr1_ref_v2	160594	.	T	C	.	ExcRegion	IntersectsRepeat=1;RepeatCorrectionApplied=0	SAC:ACF:DF:PD:GT:SGT:SF:SV:SIG:MT:PAC	0,0,0,0:0:1:2:./.:./.:.:0	0,0,0,0:0:1:2:./.:./.:.:0:0:.:.	0,0,0,1:0:1:2:./.:./.:.:0:0:.:.	0,0,0,0:0:1:2:./.:./.:.:0:0:.:.	0,0,0,0:0:1:2:./.:./.:.:0:0:.:.
chr1_ref_v2	160597	.	G	A	.	ExcRegion	IntersectsRepeat=0;RepeatCorrectionApplied=0	SAC:ACF:DF:PD:GT:SGT:SF:SV:SIG:MT:PAC	0,0,0,0:0:1:2:./.:./.:.:0	0,0,0,0:0:1:2:./.:./.:.:0:0:.:.	0,0,0,1:0:1:2:./.:./.:.:0:0:.:.	0,0,0,0:0:1:2:./.:./.:.:0:0:.:.	0,0,0,0:0:1:2:./.:./.:.:0:0:.:.
chr1_ref_v2	160599	.	C	T	.	ExcRegion	IntersectsRepeat=0;RepeatCorrectionApplied=0	SAC:ACF:DF:PD:GT:SGT:SF:SV:SIG:MT:PAC	0,0,0,0:0:1:2:./.:./.:.:0	0,0,0,0:0:1:2:./.:./.:.:0:0:.:.	0,0,0,1:0:1:2:./.:./.:.:0:0:.:.	0,0,0,0:0:1:2:./.:./.:.:0:0:.:.	0,0,0,0:0:1:2:./.:./.:.:0:0:.:.
chr1_ref_v2	160602	.	A	C	.	ExcRegion	IntersectsRepeat=0;RepeatCorrectionApplied=0	SAC:ACF:DF:PD:GT:SGT:SF:SV:SIG:MT:PAC	0,0,0,0:0:1:2:./.:./.:.:0	0,0,0,0:0:1:2:./.:./.:.:0:0:.:.	0,0,0,1:0:1:2:./.:./.:.:0:0:.:.	0,0,0,0:0:1:2:./.:./.:.:0:0:.:.	0,0,0,0:0:1:2:./.:./.:.:0:0:.:.
chr1_ref_v2	160608	.	T	TGAC	.	ExcRegion	IntersectsRepeat=0;RepeatCorrectionApplied=0	SAC:ACF:DF:PD:GT:SGT:SF:SV:SIG:MT:PAC	0,0,0,0:0:1:2:./.:./.:.:0	0,0,0,0:0:1:2:./.:./.:.:0:0:.:.	0,0,0,1:0:1:2:./.:./.:.:0:0:.:.	0,0,0,0:0:1:2:./.:./.:.:0:0:.:.	0,0,0,0:0:1:2:./.:./.:.:0:0:.:.
chr1_ref_v2	161173	.	T	G	.	ExcRegion	IntersectsRepeat=0;RepeatCorrectionApplied=0	SAC:ACF:DF:PD:GT:SGT:SF:SV:SIG:MT:PAC	0,6,0,0:0:1:2:./.:./.:.:0	0,0,0,0:0:1:2:./.:./.:.:0:0:.:.	0,6,1,1:1:1:2:./.:./.:.:0:0:.:.	1,9,0,0:1:1:2:./.:./.:.:0:0:.:.	0,3,0,0:0:1:2:./.:./.:.:0:0:.:.
chr1_ref_v2	161182	.	C	T	.	ExcRegion	IntersectsRepeat=0;RepeatCorrectionApplied=0	SAC:ACF:DF:PD:GT:SGT:SF:SV:SIG:MT:PAC	0,6,0,0:0:1:2:./.:./.:.:0	0,0,0,0:0:1:2:./.:./.:.:0:0:.:.	0,7,1,1:1:1:2:./.:./.:.:0:0:.:.	0,8,0,1:1:1:2:./.:./.:.:0:0:.:.	0,4,0,0:0:1:2:./.:./.:.:0:0:.:.
chr1_ref_v2	161191	.	G	A	.	ExcRegion	IntersectsRepeat=0;RepeatCorrectionApplied=0	SAC:ACF:DF:PD:GT:SGT:SF:SV:SIG:MT:PAC	0,6,0,0:0:1:2:./.:./.:.:0	0,0,0,0:0:1:2:./.:./.:.:0:0:.:.	0,8,1,1:1:1:2:./.:./.:.:0:0:.:.	0,8,0,0:0:1:2:./.:./.:.:0:0:.:.	0,4,0,0:0:1:2:./.:./.:.:0:0:.:.
chr1_ref_v2	161193	.	T	C	.	ExcRegion	IntersectsRepeat=0;RepeatCorrectionApplied=0	SAC:ACF:DF:PD:GT:SGT:SF:SV:SIG:MT:PAC	0,6,0,0:0:1:2:./.:./.:.:0	0,0,0,0:0:1:2:./.:./.:.:0:0:.:.	0,8,1,1:1:1:2:./.:./.:.:0:0:.:.	0,8,0,0:0:1:2:./.:./.:.:0:0:.:.	0,4,0,0:0:1:2:./.:./.:.:0:0:.:.
chr1_ref_v2	161197	.	A	G	.	ExcRegion	IntersectsRepeat=0;RepeatCorrectionApplied=0	SAC:ACF:DF:PD:GT:SGT:SF:SV:SIG:MT:PAC	0,6,0,0:0:1:2:./.:./.:.:0	0,0,0,0:0:1:2:./.:./.:.:0:0:.:.	0,8,1,1:1:1:2:./.:./.:.:0:0:.:.	0,8,0,0:0:1:2:./.:./.:.:0:0:.:.	0,4,0,0:0:1:2:./.:./.:.:0:0:.:.
chr1_ref_v2	161206	.	C	T	.	ExcRegion	IntersectsRepeat=0;RepeatCorrectionApplied=0	SAC:ACF:DF:PD:GT:SGT:SF:SV:SIG:MT:PAC	0,6,0,0:0:1:2:./.:./.:.:0	0,0,0,0:0:1:2:./.:./.:.:0:0:.:.	0,8,1,1:1:1:2:./.:./.:.:0:0:.:.	0,8,0,0:0:1:2:./.:./.:.:0:0:.:.	0,4,0,0:0:1:2:./.:./.:.:0:0:.:.
chr1_ref_v2	163486	.	C	G	.	ExcRegion	IntersectsRepeat=0;RepeatCorrectionApplied=0	SAC:ACF:DF:PD:GT:SGT:SF:SV:SIG:MT:PAC	0,0,0,0:0:1:2:./.:./.:.:0	0,0,1,0:0:1:2:./.:./.:.:0:0:.:.	0,0,1,0:0:1:2:./.:./.:.:0:0:.:.	0,0,0,0:0:1:2:./.:./.:.:0:0:.:.	0,0,0,0:0:1:2:./.:./.:.:0:0:.:.
chr1_ref_v2	191067	.	A	ATCG	.	PASS	IntersectsRepeat=1;RepeatCorrectionApplied=1	SAC:ACF:DF:PD:GT:SGT:SF:SV:SIG:MT:PAC	0,0,160,87:1:1:2:1/1:./.:.:0	1,1,11,7:1:1:2:1/1:0/1:0.125:0:0:.:.	0,0,252,131:1:1:2:1/1:./.:.:0:0:.:.	1,0,219,127:1:1:2:1/1:./.:.:0:0:.:.	0,1,149,91:1:1:2:1/1:./.:.:0:0:.:.
chr1_ref_v2	193731	.	T	TATG	.	PASS	IntersectsRepeat=1;RepeatCorrectionApplied=1	SAC:ACF:DF:PD:GT:SGT:SF:SV:SIG:MT:PAC	0,0,250,148:1:1:2:1/1:./.:.:0	0,0,53,25:1:1:2:1/1:./.:.:0:0:.:.	1,1,302,168:1:1:2:1/1:./.:.:0:0:.:.	1,1,315,179:1:1:2:1/1:./.:.:0:0:.:.	2,0,212,125:1:1:2:1/1:./.:.:0:0:.:.
chr1_ref_v2	198259	.	C	A	.	PASS	IntersectsRepeat=1;RepeatCorrectionApplied=0	SAC:ACF:DF:PD:GT:SGT:SF:SV:SIG:MT:PAC	19,3,100,115:1:1:2:1/1:0/1:0.25:0	1,3,20,28:1:1:2:1/1:0/1:0.125:0:0:.:.	10,1,111,225:1:1:2:1/1:0/1:0.125:0:0:.:.	12,1,113,220:1:1:2:1/1:0/1:0.125:0:0:.:.	7,4,94,126:1:1:2:1/1:0/1:0.125:0:0:.:.
chr1_ref_v2	198268	.	C	T	.	PASS	IntersectsRepeat=1;RepeatCorrectionApplied=0	SAC:ACF:DF:PD:GT:SGT:SF:SV:SIG:MT:PAC	25,5,85,100:1:1:2:1/1:0/1:0.25:0	2,6,20,26:1:1:2:1/1:0/1:0.25:0:0:.:.	16,4,90,228:1:1:2:1/1:0/1:0.125:0:0:.:.	22,5,99,206:1:1:2:1/1:0/1:0.125:0:0:.:.	10,5,79,126:1:1:2:1/1:0/1:0.125:0:0:.:.
chr1_ref_v2	198273	.	G	A	.	PASS	IntersectsRepeat=0;RepeatCorrectionApplied=0	SAC:ACF:DF:PD:GT:SGT:SF:SV:SIG:MT:PAC	29,6,80,102:1:1:2:1/1:0/1:0.25:0	2,9,20,24:1:1:2:1/1:0/1:0.5:0:0:.:.	18,5,85,234:1:1:2:1/1:0/1:0.125:0:0:.:.	23,10,97,213:1:1:2:1/1:0/1:0.25:1:0:.:.	14,7,78,131:1:1:2:1/1:0/1:0.25:1:0:.:.
chr1_ref_v2	198293	.	G	A	.	PASS	IntersectsRepeat=0;RepeatCorrectionApplied=0	SAC:ACF:DF:PD:GT:SGT:SF:SV:SIG:MT:PAC	69,8,52,116:1:1:2:0/1:1/1:0.25:0	1,16,9,20:1:1:2:0/1:1/1:0.25:0:0:.:.	8,8,43,233:1:1:2:1/1:0/1:0.125:1:0:.:.	6,10,63,202:1:1:2:1/1:0/1:0.125:1:0:.:.	4,9,53,136:1:1:2:1/1:0/1:0.125:0:1:g.198293G>A:1
chr1_ref_v2	198300	.	A	G	.	PASS	IntersectsRepeat=1;RepeatCorrectionApplied=0	SAC:ACF:DF:PD:GT:SGT:SF:SV:SIG:MT:PAC	47,7,36,182:1:1:2:0/1:1/1:0.5:0	0,14,8,38:1:1:2:1/1:0/1:0.5:0:0:.:.	6,8,43,231:1:1:2:1/1:0/1:0.125:0:0:.:.	5,10,55,214:1:1:2:1/1:0/1:0.125:0:0:.:.	3,8,44,142:1:1:2:1/1:0/1:0.125:0:0:.:.
chr1_ref_v2	198329	.	T	TTGAATTAAAGTTTGAAATA,TTGAATTAAGGTTTGGAATA	.	PASS	IntersectsRepeat=0;RepeatCorrectionApplied=0	SAC:ACF:DF:PD:GT:SGT:SF:SV:SIG:MT:PAC	0,0,68,26,19,132:1:1:2:1/2:2/2:0.25:0	0,0,10,0,3,25:1:1:2:2/2:1/2:0.5:0:0:.:.	0,0,64,33,5,157:1:1:2:1/2:2/2:0.25:0:0:.:.	0,0,73,25,20,139:1:1:2:1/2:2/2:0.25:0:0:.:.	0,0,53,28,8,88:1:1:2:1/2:2/2:0.125:0:0:.:.
chr1_ref_v2	198379	.	C	CG	.	PASS	IntersectsRepeat=1;RepeatCorrectionApplied=0	SAC:ACF:DF:PD:GT:SGT:SF:SV:SIG:MT:PAC	0,0,219,122:1:1:2:1/1:./.:.:0	0,0,37,22:1:1:2:1/1:./.:.:0:0:.:.	0,0,250,184:1:1:2:1/1:./.:.:0:0:.:.	0,0,257,156:1:1:2:1/1:./.:.:0:0:.:.	0,0,182,116:1:1:2:1/1:./.:.:0:0:.:.
chr1_ref_v2	198380	.	A	AG	.	PASS	IntersectsRepeat=1;RepeatCorrectionApplied=0	SAC:ACF:DF:PD:GT:SGT:SF:SV:SIG:MT:PAC	0,0,226,126:1:1:2:1/1:./.:.:0	0,0,38,23:1:1:2:1/1:./.:.:0:0:.:.	0,0,254,193:1:1:2:1/1:./.:.:0:0:.:.	0,0,265,160:1:1:2:1/1:./.:.:0:0:.:.	0,0,187,120:1:1:2:1/1:./.:.:0:0:.:.
chr1_ref_v2	198585	.	A	AAAAATGCGTAAAAAGAAAGAAGACGTC	.	PASS	IntersectsRepeat=0;RepeatCorrectionApplied=0	SAC:ACF:DF:PD:GT:SGT:SF:SV:SIG:MT:PAC	0,0,163,140:1:1:2:1/1:./.:.:0	0,0,14,27:1:1:2:1/1:./.:.:0:0:.:.	0,0,190,212:1:1:2:1/1:./.:.:0:0:.:.	0,0,181,201:1:1:2:1/1:./.:.:0:0:.:.	0,0,153,133:1:1:2:1/1:./.:.:0:0:.:.
chr1_ref_v2	198636	.	C	T	.	PASS	IntersectsRepeat=0;RepeatCorrectionApplied=0	SAC:ACF:DF:PD:GT:SGT:SF:SV:SIG:MT:PAC	0,0,29,138:1:1:2:1/1:./.:.:0	0,0,5,28:1:1:2:1/1:./.:.:0:0:.:.	0,0,12,191:1:1:2:1/1:./.:.:0:0:.:.	0,1,34,178:1:1:2:1/1:./.:.:0:0:.:.	0,0,33,111:1:1:2:1/1:./.:.:0:0:.:.
chr1_ref_v2	198637	.	A	ATCCTTGAATAACGAACTTT	.	PASS	IntersectsRepeat=0;RepeatCorrectionApplied=0	SAC:ACF:DF:PD:GT:SGT:SF:SV:SIG:MT:PAC	0,0,61,199:1:1:2:1/1:./.:.:0	0,0,8,45:1:1:2:1/1:./.:.:0:0:.:.	0,0,47,282:1:1:2:1/1:./.:.:0:0:.:.	0,1,85,253:1:1:2:1/1:./.:.:0:0:.:.	0,0,63,172:1:1:2:1/1:./.:.:0:0:.:.
chr1_ref_v2	198643	.	T	TCAA	.	PASS	IntersectsRepeat=1;RepeatCorrectionApplied=0	SAC:ACF:DF:PD:GT:SGT:SF:SV:SIG:MT:PAC	0,0,29,155:1:1:2:1/1:./.:.:0	0,0,5,34:1:1:2:1/1:./.:.:0:0:.:.	0,0,14,219:1:1:2:1/1:./.:.:0:0:.:.	0,0,36,197:1:1:2:1/1:./.:.:0:0:.:.	0,0,33,128:1:1:2:1/1:./.:.:0:0:.:.
chr1_ref_v2	198644	.	T	TGTTTTA	.	PASS	IntersectsRepeat=1;RepeatCorrectionApplied=0	SAC:ACF:DF:PD:GT:SGT:SF:SV:SIG:MT:PAC	0,0,51,173:1:1:2:1/1:./.:.:0	0,0,17,37:1:1:2:1/1:./.:.:0:0:.:.	0,0,36,246:1:1:2:1/1:./.:.:0:0:.:.	0,0,51,216:1:1:2:1/1:./.:.:0:0:.:.	0,0,48,140:1:1:2:1/1:./.:.:0:0:.:.
chr1_ref_v2	198649	.	A	C	.	PASS	IntersectsRepeat=0;RepeatCorrectionApplied=0	SAC:ACF:DF:PD:GT:SGT:SF:SV:SIG:MT:PAC	0,0,40,143:1:1:2:1/1:./.:.:0	0,0,16,35:1:1:2:1/1:./.:.:0:0:.:.	0,0,34,211:1:1:2:1/1:./.:.:0:0:.:.	0,0,41,180:1:1:2:1/1:./.:.:0:0:.:.	0,0,37,126:1:1:2:1/1:./.:.:0:0:.:.
chr1_ref_v2	198651	.	C	G	.	PASS	IntersectsRepeat=0;RepeatCorrectionApplied=0	SAC:ACF:DF:PD:GT:SGT:SF:SV:SIG:MT:PAC	0,0,37,139:1:1:2:1/1:./.:.:0	0,0,16,35:1:1:2:1/1:./.:.:0:0:.:.	0,0,34,206:1:1:2:1/1:./.:.:0:0:.:.	0,0,39,176:1:1:2:1/1:./.:.:0:0:.:.	0,0,33,123:1:1:2:1/1:./.:.:0:0:.:.
chr1_ref_v2	198963	.	G	GCTTCCTCTGACGACAAGTCCGCTCCCACTTATAGTGTCCTGAGTGATTATTTATTTTTATGTGAACACCAAAAGGAATAA	.	PASS	IntersectsRepeat=0;RepeatCorrectionApplied=0	SAC:ACF:DF:PD:GT:SGT:SF:SV:SIG:MT:PAC	0,0,65,2:1:1:2:1/1:./.:.:0	0,0,7,6:1:1:2:./.:./.:.:0:0:.:.	0,0,55,20:1:1:2:1/1:./.:.:0:0:.:.	0,0,53,15:1:1:2:1/1:./.:.:0:0:.:.	0,0,40,14:1:1:2:1/1:./.:.:0:0:.:.
chr1_ref_v2	199072	.	T	TCACTTACCATATCAACCATTATGTTCAGTTAACTCACCTTTAAAGTACTGTGCACAACACCCTATTTCCATCTGATCGGTCGCTTTATCTGG	.	PASS	IntersectsRepeat=1;RepeatCorrectionApplied=0	SAC:ACF:DF:PD:GT:SGT:SF:SV:SIG:MT:PAC	0,0,43,158:1:1:2:1/1:./.:.:0	0,0,2,27:1:1:2:1/1:./.:.:0:0:.:.	0,0,53,220:1:1:2:1/1:./.:.:0:0:.:.	0,0,66,208:1:1:2:1/1:./.:.:0:0:.:.	0,0,45,118:1:1:2:1/1:./.:.:0:0:.:.
chr1_ref_v2	201777	.	C	T	.	ExcRegion	IntersectsRepeat=1;RepeatCorrectionApplied=0	SAC:ACF:DF:PD:GT:SGT:SF:SV:SIG:MT:PAC	0,0,1,0:0:1:2:./.:./.:.:0	0,0,0,0:0:1:2:./.:./.:.:0:0:.:.	0,0,1,0:0:1:2:./.:./.:.:0:0:.:.	0,0,0,0:0:1:2:./.:./.:.:0:0:.:.	0,0,1,0:0:1:2:./.:./.:.:0:0:.:.
chr1_ref_v2	201849	.	A	G	.	ExcRegion	IntersectsRepeat=0;RepeatCorrectionApplied=0	SAC:ACF:DF:PD:GT:SGT:SF:SV:SIG:MT:PAC	6,0,1,0:1:1:2:./.:./.:.:0	0,0,0,0:0:1:2:./.:./.:.:0:0:.:.	5,0,1,0:1:1:2:./.:./.:.:0:0:.:.	7,0,0,0:0:1:2:./.:./.:.:0:0:.:.	2,0,1,0:1:1:2:./.:./.:.:0:0:.:.
chr1_ref_v2	201852	.	C	T	.	ExcRegion	IntersectsRepeat=0;RepeatCorrectionApplied=0	SAC:ACF:DF:PD:GT:SGT:SF:SV:SIG:MT:PAC	6,0,1,0:1:1:2:./.:./.:.:0	0,0,0,0:0:1:2:./.:./.:.:0:0:.:.	6,0,1,0:1:1:2:./.:./.:.:0:0:.:.	8,0,0,0:0:1:2:./.:./.:.:0:0:.:.	2,0,1,0:1:1:2:./.:./.:.:0:0:.:.
chr1_ref_v2	201858	.	G	A	.	ExcRegion	IntersectsRepeat=1;RepeatCorrectionApplied=0	SAC:ACF:DF:PD:GT:SGT:SF:SV:SIG:MT:PAC	6,0,1,0:1:1:2:./.:./.:.:0	0,0,0,0:0:1:2:./.:./.:.:0:0:.:.	6,0,1,0:1:1:2:./.:./.:.:0:0:.:.	8,0,0,0:0:1:2:./.:./.:.:0:0:.:.	2,0,1,0:1:1:2:./.:./.:.:0:0:.:.
chr1_ref_v2	201984	.	A	G	.	ExcRegion	IntersectsRepeat=0;RepeatCorrectionApplied=0	SAC:ACF:DF:PD:GT:SGT:SF:SV:SIG:MT:PAC	0,0,0,1:0:1:2:./.:./.:.:0	0,0,0,0:0:1:2:./.:./.:.:0:0:.:.	1,0,0,1:1:1:2:./.:./.:.:0:0:.:.	0,0,0,0:0:1:2:./.:./.:.:0:0:.:.	0,0,0,1:0:1:2:./.:./.:.:0:0:.:.
chr1_ref_v2	202888	.	T	TTCATTTCTTCCTCTG	.	ExcRegion	IntersectsRepeat=1;RepeatCorrectionApplied=0	SAC:ACF:DF:PD:GT:SGT:SF:SV:SIG:MT:PAC	0,1,0,42:1:1:2:./.:./.:.:0	0,0,0,6:0:1:2:./.:./.:.:0:0:.:.	0,0,0,75:0:1:2:./.:./.:.:0:0:.:.	0,1,0,42:1:1:2:./.:./.:.:0:0:.:.	0,0,0,30:0:1:2:./.:./.:.:0:0:.:.
chr1_ref_v2	203160	.	G	A	.	ExcRegion	IntersectsRepeat=1;RepeatCorrectionApplied=0	SAC:ACF:DF:PD:GT:SGT:SF:SV:SIG:MT:PAC	0,0,6,0:0:1:2:./.:./.:.:0	0,0,1,0:0:1:2:./.:./.:.:0:0:.:.	0,0,8,0:0:1:2:./.:./.:.:0:0:.:.	0,0,8,0:0:1:2:./.:./.:.:0:0:.:.	0,0,2,0:0:1:2:./.:./.:.:0:0:.:.
chr1_ref_v2	203426	.	A	C	.	ExcRegion	IntersectsRepeat=1;RepeatCorrectionApplied=0	SAC:ACF:DF:PD:GT:SGT:SF:SV:SIG:MT:PAC	0,0,0,20:0:1:2:./.:./.:.:0	0,0,0,1:0:1:2:./.:./.:.:0:0:.:.	0,0,3,4:1:1:2:./.:./.:.:0:0:.:.	0,0,0,8:0:1:2:./.:./.:.:0:0:.:.	0,0,0,5:0:1:2:./.:./.:.:0:0:.:.
chr1_ref_v2	203429	.	A	G	.	ExcRegion	IntersectsRepeat=1;RepeatCorrectionApplied=0	SAC:ACF:DF:PD:GT:SGT:SF:SV:SIG:MT:PAC	0,0,0,18:0:1:2:./.:./.:.:0	0,0,0,1:0:1:2:./.:./.:.:0:0:.:.	0,0,3,3:1:1:2:./.:./.:.:0:0:.:.	0,0,0,7:0:1:2:./.:./.:.:0:0:.:.	0,0,0,5:0:1:2:./.:./.:.:0:0:.:.
chr1_ref_v2	203470	.	G	A	.	ExcRegion	IntersectsRepeat=0;RepeatCorrectionApplied=0	SAC:ACF:DF:PD:GT:SGT:SF:SV:SIG:MT:PAC	0,0,2,2:1:1:2:./.:./.:.:0	0,0,0,1:0:1:2:./.:./.:.:0:0:.:.	0,0,6,1:1:1:2:./.:./.:.:0:0:.:.	0,0,1,1:1:1:2:./.:./.:.:0:0:.:.	0,0,4,1:1:1:2:./.:./.:.:0:0:.:.
chr1_ref_v2	203480	.	A	T	.	ExcRegion	IntersectsRepeat=1;RepeatCorrectionApplied=0	SAC:ACF:DF:PD:GT:SGT:SF:SV:SIG:MT:PAC	0,0,2,0:0:1:2:./.:./.:.:0	0,0,0,1:0:1:2:./.:./.:.:0:0:.:.	0,0,5,1:1:1:2:./.:./.:.:0:0:.:.	0,0,1,1:1:1:2:./.:./.:.:0:0:.:.	0,0,4,1:1:1:2:./.:./.:.:0:0:.:.
chr1_ref_v2	203600	.	G	A	.	ExcRegion	IntersectsRepeat=0;RepeatCorrectionApplied=0	SAC:ACF:DF:PD:GT:SGT:SF:SV:SIG:MT:PAC	0,0,19,0:0:1:2:./.:./.:.:0	0,0,0,0:0:1:2:./.:./.:.:0:0:.:.	0,0,14,1:1:1:2:./.:./.:.:0:0:.:.	0,0,23,0:0:1:2:./.:./.:.:0:0:.:.	0,0,18,0:0:1:2:./.:./.:.:0:0:.:.
chr1_ref_v2	203610	.	C	A	.	ExcRegion	IntersectsRepeat=0;RepeatCorrectionApplied=0	SAC:ACF:DF:PD:GT:SGT:SF:SV:SIG:MT:PAC	0,0,19,0:0:1:2:./.:./.:.:0	0,0,1,0:0:1:2:./.:./.:.:0:0:.:.	0,0,14,1:1:1:2:./.:./.:.:0:0:.:.	0,0,20,0:0:1:2:./.:./.:.:0:0:.:.	0,0,10,0:0:1:2:./.:./.:.:0:0:.:.
chr1_ref_v2	203695	.	A	ATACTGGAGCTGCTGAGACAACTACCAG	.	ExcRegion	IntersectsRepeat=0;RepeatCorrectionApplied=0	SAC:ACF:DF:PD:GT:SGT:SF:SV:SIG:MT:PAC	0,0,8,3:1:1:2:./.:./.:.:0	3,2,1,0:1:1:2:./.:./.:.:0:0:.:.	0,1,7,7:1:1:2:./.:./.:.:0:0:.:.	0,0,2,8:1:1:2:./.:./.:.:0:0:.:.	38,18,2,5:1:1:2:./.:./.:.:0:1:.:.
chr1_ref_v2	203924	.	C	T	.	ExcRegion	IntersectsRepeat=1;RepeatCorrectionApplied=0	SAC:ACF:DF:PD:GT:SGT:SF:SV:SIG:MT:PAC	0,0,1,0:0:1:2:./.:./.:.:0	0,0,0,0:0:1:2:./.:./.:.:0:0:.:.	0,0,0,0:0:1:2:./.:./.:.:0:0:.:.	0,0,0,1:0:1:2:./.:./.:.:0:0:.:.	0,0,0,0:0:1:2:./.:./.:.:0:0:.:.
chr1_ref_v2	204457	.	A	AACCATCGCC	.	PASS	IntersectsRepeat=0;RepeatCorrectionApplied=0	SAC:ACF:DF:PD:GT:SGT:SF:SV:SIG:MT:PAC	0,0,0,0:0:1:2:./.:./.:.:0	0,0,1,0:0:1:2:./.:./.:.:0:0:.:.	0,0,0,1:0:1:2:./.:./.:.:0:0:.:.	0,0,0,0:0:1:2:./.:./.:.:0:0:.:.	0,0,1,0:0:1:2:./.:./.:.:0:0:.:.
chr1_ref_v2	204460	.	C	T	.	PASS	IntersectsRepeat=1;RepeatCorrectionApplied=0	SAC:ACF:DF:PD:GT:SGT:SF:SV:SIG:MT:PAC	0,0,0,0:0:1:2:./.:./.:.:0	0,0,1,0:0:1:2:./.:./.:.:0:0:.:.	0,0,0,1:0:1:2:./.:./.:.:0:0:.:.	0,0,0,0:0:1:2:./.:./.:.:0:0:.:.	0,0,1,0:0:1:2:./.:./.:.:0:0:.:.
chr1_ref_v2	205389	.	A	T	.	PASS	IntersectsRepeat=1;RepeatCorrectionApplied=0	SAC:ACF:DF:PD:GT:SGT:SF:SV:SIG:MT:PAC	0,0,0,0:0:1:2:./.:./.:.:0	0,0,0,1:0:1:2:./.:./.:.:0:0:.:.	0,0,0,0:0:1:2:./.:./.:.:0:0:.:.	0,0,0,0:0:1:2:./.:./.:.:0:0:.:.	0,0,0,0:0:1:2:./.:./.:.:0:0:.:.
chr1_ref_v2	205390	.	A	G	.	PASS	IntersectsRepeat=1;RepeatCorrectionApplied=0	SAC:ACF:DF:PD:GT:SGT:SF:SV:SIG:MT:PAC	0,0,0,0:0:1:2:./.:./.:.:0	0,0,0,1:0:1:2:./.:./.:.:0:0:.:.	0,0,0,0:0:1:2:./.:./.:.:0:0:.:.	0,0,0,0:0:1:2:./.:./.:.:0:0:.:.	0,0,0,0:0:1:2:./.:./.:.:0:0:.:.
chr1_ref_v2	205392	.	A	T	.	PASS	IntersectsRepeat=1;RepeatCorrectionApplied=0	SAC:ACF:DF:PD:GT:SGT:SF:SV:SIG:MT:PAC	0,0,0,0:0:1:2:./.:./.:.:0	0,0,0,1:0:1:2:./.:./.:.:0:0:.:.	0,0,0,0:0:1:2:./.:./.:.:0:0:.:.	0,0,0,0:0:1:2:./.:./.:.:0:0:.:.	0,0,0,0:0:1:2:./.:./.:.:0:0:.:.
chr1_ref_v2	206483	.	A	T	.	PASS	IntersectsRepeat=1;RepeatCorrectionApplied=0	SAC:ACF:DF:PD:GT:SGT:SF:SV:SIG:MT:PAC	0,0,3,0:0:1:2:./.:./.:.:0	1,0,4,0:1:1:2:./.:./.:.:0:0:.:.	0,0,6,0:0:1:2:./.:./.:.:0:0:.:.	0,0,5,1:1:1:2:./.:./.:.:0:0:.:.	0,0,4,1:1:1:2:./.:./.:.:0:0:.:.
chr1_ref_v2	206517	.	T	C	.	PASS	IntersectsRepeat=0;RepeatCorrectionApplied=0	SAC:ACF:DF:PD:GT:SGT:SF:SV:SIG:MT:PAC	0,0,1,0:0:1:2:./.:./.:.:0	0,0,2,0:0:1:2:./.:./.:.:0:0:.:.	0,0,3,1:1:1:2:./.:./.:.:0:0:.:.	0,0,3,1:1:1:2:./.:./.:.:0:0:.:.	0,0,1,1:1:1:2:./.:./.:.:0:0:.:.
chr1_ref_v2	206539	.	A	T	.	PASS	IntersectsRepeat=0;RepeatCorrectionApplied=0	SAC:ACF:DF:PD:GT:SGT:SF:SV:SIG:MT:PAC	0,0,0,0:0:1:2:./.:./.:.:0	0,0,0,0:0:1:2:./.:./.:.:0:0:.:.	1,1,0,0:1:1:2:./.:./.:.:0:0:.:.	0,0,0,1:0:1:2:./.:./.:.:0:0:.:.	0,0,1,1:1:1:2:./.:./.:.:0:0:.:.
chr1_ref_v2	206557	.	T	G	.	PASS	IntersectsRepeat=1;RepeatCorrectionApplied=0	SAC:ACF:DF:PD:GT:SGT:SF:SV:SIG:MT:PAC	0,0,0,0:0:1:2:./.:./.:.:0	0,0,0,0:0:1:2:./.:./.:.:0:0:.:.	0,0,0,0:0:1:2:./.:./.:.:0:0:.:.	0,0,0,1:0:1:2:./.:./.:.:0:0:.:.	0,0,1,1:1:1:2:./.:./.:.:0:0:.:.
chr1_ref_v2	206562	.	T	A	.	PASS	IntersectsRepeat=1;RepeatCorrectionApplied=0	SAC:ACF:DF:PD:GT:SGT:SF:SV:SIG:MT:PAC	0,0,0,0:0:1:2:./.:./.:.:0	0,0,0,0:0:1:2:./.:./.:.:0:0:.:.	0,0,0,0:0:1:2:./.:./.:.:0:0:.:.	0,0,0,1:0:1:2:./.:./.:.:0:0:.:.	0,0,1,1:1:1:2:./.:./.:.:0:0:.:.
chr1_ref_v2	206564	.	T	C	.	PASS	IntersectsRepeat=1;RepeatCorrectionApplied=0	SAC:ACF:DF:PD:GT:SGT:SF:SV:SIG:MT:PAC	0,0,0,0:0:1:2:./.:./.:.:0	0,0,0,0:0:1:2:./.:./.:.:0:0:.:.	0,0,0,0:0:1:2:./.:./.:.:0:0:.:.	0,0,0,1:0:1:2:./.:./.:.:0:0:.:.	0,0,1,0:0:1:2:./.:./.:.:0:0:.:.
chr1_ref_v2	206751	.	T	A	.	PASS	IntersectsRepeat=0;RepeatCorrectionApplied=0	SAC:ACF:DF:PD:GT:SGT:SF:SV:SIG:MT:PAC	11,0,0,0:0:1:2:./.:./.:.:0	0,0,0,1:0:1:2:./.:./.:.:0:0:.:.	10,1,0,0:1:1:2:./.:./.:.:0:0:.:.	13,2,0,0:1:1:2:./.:./.:.:0:0:.:.	8,1,0,0:1:1:2:./.:./.:.:0:0:.:.
chr1_ref_v2	206757	.	C	CAGGCGAACTGAAT	.	PASS	IntersectsRepeat=1;RepeatCorrectionApplied=0	SAC:ACF:DF:PD:GT:SGT:SF:SV:SIG:MT:PAC	0,0,0,0:0:1:2:./.:./.:.:0	0,0,0,0:0:1:2:./.:./.:.:0:0:.:.	0,0,0,1:0:1:2:./.:./.:.:0:0:.:.	0,0,1,1:1:1:2:./.:./.:.:0:0:.:.	0,0,0,0:0:1:2:./.:./.:.:0:0:.:.
chr1_ref_v2	206912	.	G	T	.	PASS	IntersectsRepeat=0;RepeatCorrectionApplied=0	SAC:ACF:DF:PD:GT:SGT:SF:SV:SIG:MT:PAC	0,6,0,0:0:1:2:./.:./.:.:0	0,4,0,0:0:1:2:./.:./.:.:0:0:.:.	1,19,0,0:1:1:2:0/0:./.:.:0:0:.:.	0,7,1,1:1:1:2:./.:./.:.:0:0:.:.	0,3,0,0:0:1:2:./.:./.:.:0:0:.:.
chr1_ref_v2	206914	.	C	T	.	PASS	IntersectsRepeat=0;RepeatCorrectionApplied=0	SAC:ACF:DF:PD:GT:SGT:SF:SV:SIG:MT:PAC	0,5,0,0:0:1:2:./.:./.:.:0	0,4,0,0:0:1:2:./.:./.:.:0:0:.:.	1,18,0,0:1:1:2:./.:./.:.:0:0:.:.	0,7,1,1:1:1:2:./.:./.:.:0:0:.:.	0,2,0,0:0:1:2:./.:./.:.:0:0:.:.
chr1_ref_v2	206950	.	T	C	.	PASS	IntersectsRepeat=0;RepeatCorrectionApplied=0	SAC:ACF:DF:PD:GT:SGT:SF:SV:SIG:MT:PAC	0,0,0,0:0:1:2:./.:./.:.:0	0,0,0,0:0:1:2:./.:./.:.:0:0:.:.	0,1,0,0:0:1:2:./.:./.:.:0:0:.:.	0,0,1,1:1:1:2:./.:./.:.:0:0:.:.	0,0,0,0:0:1:2:./.:./.:.:0:0:.:.
chr1_ref_v2	207116	.	C	T	.	PASS	IntersectsRepeat=0;RepeatCorrectionApplied=0	SAC:ACF:DF:PD:GT:SGT:SF:SV:SIG:MT:PAC	0,0,0,0:0:1:2:./.:./.:.:0	0,0,0,0:0:1:2:./.:./.:.:0:0:.:.	0,0,1,1:1:1:2:./.:./.:.:0:0:.:.	0,0,0,0:0:1:2:./.:./.:.:0:0:.:.	0,0,0,0:0:1:2:./.:./.:.:0:0:.:.
chr1_ref_v2	211088	.	G	GA	.	PASS	IntersectsRepeat=1;RepeatCorrectionApplied=1	SAC:ACF:DF:PD:GT:SGT:SF:SV:SIG:MT:PAC	0,0,0,0:0:1:2:./.:./.:.:0	0,0,0,0:0:1:2:./.:./.:.:0:0:.:.	0,0,0,1:0:1:2:./.:./.:.:0:0:.:.	0,0,1,0:0:1:2:./.:./.:.:0:0:.:.	0,0,0,0:0:1:2:./.:./.:.:0:0:.:.
chr1_ref_v2	211119	.	C	A	.	PASS	IntersectsRepeat=1;RepeatCorrectionApplied=0	SAC:ACF:DF:PD:GT:SGT:SF:SV:SIG:MT:PAC	0,0,0,0:0:1:2:./.:./.:.:0	0,0,0,0:0:1:2:./.:./.:.:0:0:.:.	0,0,0,1:0:1:2:./.:./.:.:0:0:.:.	0,0,1,0:0:1:2:./.:./.:.:0:0:.:.	0,0,0,0:0:1:2:./.:./.:.:0:0:.:.
chr1_ref_v2	211144	.	G	A	.	PASS	IntersectsRepeat=1;RepeatCorrectionApplied=0	SAC:ACF:DF:PD:GT:SGT:SF:SV:SIG:MT:PAC	0,0,0,0:0:1:2:./.:./.:.:0	0,0,0,0:0:1:2:./.:./.:.:0:0:.:.	0,0,0,0:0:1:2:./.:./.:.:0:0:.:.	0,0,1,1:1:1:2:./.:./.:.:0:0:.:.	0,0,0,0:0:1:2:./.:./.:.:0:0:.:.
chr1_ref_v2	212797	.	G	A	.	PASS	IntersectsRepeat=1;RepeatCorrectionApplied=0	SAC:ACF:DF:PD:GT:SGT:SF:SV:SIG:MT:PAC	0,0,0,0:0:1:2:./.:./.:.:0	0,0,0,0:0:1:2:./.:./.:.:0:0:.:.	0,0,0,0:0:1:2:./.:./.:.:0:0:.:.	1,1,0,1:1:1:2:./.:./.:.:0:0:.:.	0,0,0,0:0:1:2:./.:./.:.:0:0:.:.
chr1_ref_v2	212804	.	G	C	.	PASS	IntersectsRepeat=0;RepeatCorrectionApplied=0	SAC:ACF:DF:PD:GT:SGT:SF:SV:SIG:MT:PAC	0,0,0,0:0:1:2:./.:./.:.:0	0,0,0,0:0:1:2:./.:./.:.:0:0:.:.	0,0,0,0:0:1:2:./.:./.:.:0:0:.:.	1,1,0,1:1:1:2:./.:./.:.:0:0:.:.	0,0,0,0:0:1:2:./.:./.:.:0:0:.:.
chr1_ref_v2	213794	.	T	C	.	PASS	IntersectsRepeat=1;RepeatCorrectionApplied=0	SAC:ACF:DF:PD:GT:SGT:SF:SV:SIG:MT:PAC	0,0,0,0:0:1:2:./.:./.:.:0	0,0,0,0:0:1:2:./.:./.:.:0:0:.:.	0,0,1,0:0:1:2:./.:./.:.:0:0:.:.	0,0,0,0:0:1:2:./.:./.:.:0:0:.:.	0,0,0,0:0:1:2:./.:./.:.:0:0:.:.
chr1_ref_v2	213800	.	T	C	.	PASS	IntersectsRepeat=0;RepeatCorrectionApplied=0	SAC:ACF:DF:PD:GT:SGT:SF:SV:SIG:MT:PAC	0,0,0,0:0:1:2:./.:./.:.:0	0,0,0,0:0:1:2:./.:./.:.:0:0:.:.	0,0,1,0:0:1:2:./.:./.:.:0:0:.:.	0,0,0,0:0:1:2:./.:./.:.:0:0:.:.	0,0,0,0:0:1:2:./.:./.:.:0:0:.:.
chr1_ref_v2	215056	.	C	T	.	PASS	IntersectsRepeat=0;RepeatCorrectionApplied=0	SAC:ACF:DF:PD:GT:SGT:SF:SV:SIG:MT:PAC	0,0,4,0:0:1:2:./.:./.:.:0	0,0,0,0:0:1:2:./.:./.:.:0:0:.:.	0,0,6,0:0:1:2:./.:./.:.:0:0:.:.	1,0,4,0:1:1:2:./.:./.:.:0:0:.:.	0,0,3,0:0:1:2:./.:./.:.:0:0:.:.
chr1_ref_v2	215060	.	G	A	.	PASS	IntersectsRepeat=0;RepeatCorrectionApplied=0	SAC:ACF:DF:PD:GT:SGT:SF:SV:SIG:MT:PAC	0,0,6,0:0:1:2:./.:./.:.:0	0,0,0,0:0:1:2:./.:./.:.:0:0:.:.	0,0,5,0:0:1:2:./.:./.:.:0:0:.:.	1,0,4,0:1:1:2:./.:./.:.:0:0:.:.	0,0,4,0:0:1:2:./.:./.:.:0:0:.:.
chr1_ref_v2	215063	.	C	T	.	PASS	IntersectsRepeat=0;RepeatCorrectionApplied=0	SAC:ACF:DF:PD:GT:SGT:SF:SV:SIG:MT:PAC	0,0,6,0:0:1:2:./.:./.:.:0	0,0,0,0:0:1:2:./.:./.:.:0:0:.:.	0,0,8,0:0:1:2:./.:./.:.:0:0:.:.	1,0,5,0:1:1:2:./.:./.:.:0:0:.:.	0,0,4,0:0:1:2:./.:./.:.:0:0:.:.
chr1_ref_v2	219115	.	CTTTTTTTTTTTTTTTTT	C	.	PASS	IntersectsRepeat=1;RepeatCorrectionApplied=1	SAC:ACF:DF:PD:GT:SGT:SF:SV:SIG:MT:PAC	0,30,2,40:1:1:2:0/1:1/1:0.125:0	0,7,0,10:1:1:2:./.:./.:.:0:0:.:.	0,21,7,109:1:1:2:1/1:0/1:0.25:0:1:.:.	0,25,4,72:1:1:2:1/1:0/1:0.5:0:0:.:.	0,11,4,55:1:1:2:1/1:0/1:0.25:0:0:.:.
chr1_ref_v2	219137	.	T	C	.	PASS	IntersectsRepeat=1;RepeatCorrectionApplied=0	SAC:ACF:DF:PD:GT:SGT:SF:SV:SIG:MT:PAC	1,37,1,28:1:1:2:0/1:0/0:0.125:0	0,9,0,6:1:1:2:./.:./.:.:0:0:.:.	0,31,7,85:1:1:2:1/1:0/1:0.5:0:1:.:.	0,29,4,60:1:1:2:0/1:1/1:0.25:0:0:.:.	0,17,4,38:1:1:2:1/1:0/1:0.5:0:0:.:.
chr1_ref_v2	219138	.	T	C	.	PASS	IntersectsRepeat=1;RepeatCorrectionApplied=0	SAC:ACF:DF:PD:GT:SGT:SF:SV:SIG:MT:PAC	1,62,1,8:1:1:2:0/0:0/1:0.25:0	0,11,0,5:1:1:2:./.:./.:.:0:0:.:.	7,116,0,8:1:1:2:0/0:0/1:0.125:0:0:.:.	4,91,0,6:1:1:2:0/0:0/1:0.125:0:0:.:.	4,56,0,5:1:1:2:0/0:0/1:0.25:0:0:.:.
chr1_ref_v2	221250	.	G	A	.	PASS	IntersectsRepeat=0;RepeatCorrectionApplied=0	SAC:ACF:DF:PD:GT:SGT:SF:SV:SIG:MT:PAC	1,0,0,0:0:1:2:./.:./.:.:0	0,0,0,0:0:1:2:./.:./.:.:0:0:.:.	0,0,1,0:0:1:2:./.:./.:.:0:0:.:.	1,0,0,0:0:1:2:./.:./.:.:0:0:.:.	0,0,0,0:0:1:2:./.:./.:.:0:0:.:.
chr1_ref_v2	221379	.	GGAAGAA	G	.	PASS	IntersectsRepeat=1;RepeatCorrectionApplied=1	SAC:ACF:DF:PD:GT:SGT:SF:SV:SIG:MT:PAC	0,0,0,0:0:1:2:./.:./.:.:0	0,0,0,1:0:1:2:./.:./.:.:0:0:.:.	1,1,0,1:1:1:2:./.:./.:.:0:0:.:.	0,0,0,2:0:1:2:./.:./.:.:0:0:.:.	0,0,0,2:0:1:2:./.:./.:.:0:0:.:.
chr1_ref_v2	221401	.	T	G	.	PASS	IntersectsRepeat=1;RepeatCorrectionApplied=0	SAC:ACF:DF:PD:GT:SGT:SF:SV:SIG:MT:PAC	0,9,0,0:0:1:2:./.:./.:.:0	1,2,0,0:1:1:2:./.:./.:.:0:0:.:.	2,7,1,1:1:1:2:./.:./.:.:0:0:.:.	1,9,0,0:1:1:2:./.:./.:.:0:0:.:.	0,10,0,0:0:1:2:./.:./.:.:0:0:.:.
chr1_ref_v2	221409	.	G	A	.	PASS	IntersectsRepeat=1;RepeatCorrectionApplied=0	SAC:ACF:DF:PD:GT:SGT:SF:SV:SIG:MT:PAC	0,9,0,0:0:1:2:./.:./.:.:0	1,2,0,0:1:1:2:./.:./.:.:0:0:.:.	2,8,1,1:1:1:2:./.:./.:.:0:0:.:.	1,10,0,0:1:1:2:./.:./.:.:0:0:.:.	0,10,0,0:0:1:2:./.:./.:.:0:0:.:.
chr1_ref_v2	222203	.	T	A	.	PASS	IntersectsRepeat=0;RepeatCorrectionApplied=0	SAC:ACF:DF:PD:GT:SGT:SF:SV:SIG:MT:PAC	0,0,0,0:0:1:2:./.:./.:.:0	0,0,1,0:0:1:2:./.:./.:.:0:0:.:.	0,0,0,0:0:1:2:./.:./.:.:0:0:.:.	0,0,0,0:0:1:2:./.:./.:.:0:0:.:.	0,0,0,0:0:1:2:./.:./.:.:0:0:.:.
chr1_ref_v2	222985	.	T	TAATATATA	.	PASS	IntersectsRepeat=0;RepeatCorrectionApplied=0	SAC:ACF:DF:PD:GT:SGT:SF:SV:SIG:MT:PAC	0,0,0,0:0:1:2:./.:./.:.:0	0,0,0,0:0:1:2:./.:./.:.:0:0:.:.	0,0,0,0:0:1:2:./.:./.:.:0:0:.:.	0,0,0,0:0:1:2:./.:./.:.:0:0:.:.	0,0,0,0:0:1:2:./.:./.:.:0:0:.:.
chr1_ref_v2	223233	.	T	C	.	PASS	IntersectsRepeat=1;RepeatCorrectionApplied=0	SAC:ACF:DF:PD:GT:SGT:SF:SV:SIG:MT:PAC	0,0,0,0:0:1:2:./.:./.:.:0	0,0,0,0:0:1:2:./.:./.:.:0:0:.:.	0,0,1,1:1:1:2:./.:./.:.:0:0:.:.	0,0,0,0:0:1:2:./.:./.:.:0:0:.:.	0,0,0,0:0:1:2:./.:./.:.:0:0:.:.
chr1_ref_v2	223251	.	A	T	.	PASS	IntersectsRepeat=1;RepeatCorrectionApplied=0	SAC:ACF:DF:PD:GT:SGT:SF:SV:SIG:MT:PAC	0,0,0,0:0:1:2:./.:./.:.:0	0,0,0,0:0:1:2:./.:./.:.:0:0:.:.	0,0,1,1:1:1:2:./.:./.:.:0:0:.:.	0,0,0,0:0:1:2:./.:./.:.:0:0:.:.	0,0,0,0:0:1:2:./.:./.:.:0:0:.:.
chr1_ref_v2	223383	.	AT	A	.	PASS	IntersectsRepeat=0;RepeatCorrectionApplied=0	SAC:ACF:DF:PD:GT:SGT:SF:SV:SIG:MT:PAC	0,0,0,0:0:1:2:./.:./.:.:0	0,0,0,0:0:1:2:./.:./.:.:0:0:.:.	0,0,0,0:0:1:2:./.:./.:.:0:0:.:.	0,0,1,1:1:1:2:./.:./.:.:0:0:.:.	0,0,0,0:0:1:2:./.:./.:.:0:0:.:.
chr1_ref_v2	223387	.	T	TC	.	PASS	IntersectsRepeat=0;RepeatCorrectionApplied=0	SAC:ACF:DF:PD:GT:SGT:SF:SV:SIG:MT:PAC	0,0,0,0:0:1:2:./.:./.:.:0	0,0,0,0:0:1:2:./.:./.:.:0:0:.:.	0,0,0,0:0:1:2:./.:./.:.:0:0:.:.	0,0,1,1:1:1:2:./.:./.:.:0:0:.:.	0,0,0,0:0:1:2:./.:./.:.:0:0:.:.
chr1_ref_v2	223396	.	C	T	.	PASS	IntersectsRepeat=0;RepeatCorrectionApplied=0	SAC:ACF:DF:PD:GT:SGT:SF:SV:SIG:MT:PAC	0,0,0,0:0:1:2:./.:./.:.:0	0,0,0,0:0:1:2:./.:./.:.:0:0:.:.	0,0,0,0:0:1:2:./.:./.:.:0:0:.:.	0,0,1,1:1:1:2:./.:./.:.:0:0:.:.	0,0,0,0:0:1:2:./.:./.:.:0:0:.:.
chr1_ref_v2	223428	.	A	AATTGATG	.	PASS	IntersectsRepeat=1;RepeatCorrectionApplied=0	SAC:ACF:DF:PD:GT:SGT:SF:SV:SIG:MT:PAC	0,0,0,0:0:1:2:./.:./.:.:0	0,0,0,0:0:1:2:./.:./.:.:0:0:.:.	0,0,0,0:0:1:2:./.:./.:.:0:0:.:.	0,0,1,1:1:1:2:./.:./.:.:0:0:.:.	0,0,0,0:0:1:2:./.:./.:.:0:0:.:.
chr1_ref_v2	224149	.	C	G	.	PASS	IntersectsRepeat=0;RepeatCorrectionApplied=0	SAC:ACF:DF:PD:GT:SGT:SF:SV:SIG:MT:PAC	0,0,0,0:0:1:2:./.:./.:.:0	0,0,0,0:0:1:2:./.:./.:.:0:0:.:.	1,1,1,1:1:1:2:./.:./.:.:0:0:.:.	0,0,0,0:0:1:2:./.:./.:.:0:0:.:.	0,0,0,0:0:1:2:./.:./.:.:0:0:.:.
chr1_ref_v2	224173	.	C	A	.	PASS	IntersectsRepeat=1;RepeatCorrectionApplied=0	SAC:ACF:DF:PD:GT:SGT:SF:SV:SIG:MT:PAC	0,0,0,0:0:1:2:./.:./.:.:0	0,0,0,0:0:1:2:./.:./.:.:0:0:.:.	0,0,2,2:1:1:2:./.:./.:.:0:0:.:.	0,0,0,0:0:1:2:./.:./.:.:0:0:.:.	0,0,0,0:0:1:2:./.:./.:.:0:0:.:.
chr1_ref_v2	224176	.	T	C	.	PASS	IntersectsRepeat=1;RepeatCorrectionApplied=0	SAC:ACF:DF:PD:GT:SGT:SF:SV:SIG:MT:PAC	0,0,0,0:0:1:2:./.:./.:.:0	0,0,0,0:0:1:2:./.:./.:.:0:0:.:.	0,0,2,1:1:1:2:./.:./.:.:0:0:.:.	0,0,0,0:0:1:2:./.:./.:.:0:0:.:.	0,0,0,0:0:1:2:./.:./.:.:0:0:.:.
chr1_ref_v2	224182	.	T	A	.	PASS	IntersectsRepeat=0;RepeatCorrectionApplied=0	SAC:ACF:DF:PD:GT:SGT:SF:SV:SIG:MT:PAC	0,0,0,0:0:1:2:./.:./.:.:0	0,0,0,0:0:1:2:./.:./.:.:0:0:.:.	0,0,2,1:1:1:2:./.:./.:.:0:0:.:.	0,0,0,0:0:1:2:./.:./.:.:0:0:.:.	0,0,0,0:0:1:2:./.:./.:.:0:0:.:.
chr1_ref_v2	224191	.	T	C	.	PASS	IntersectsRepeat=1;RepeatCorrectionApplied=0	SAC:ACF:DF:PD:GT:SGT:SF:SV:SIG:MT:PAC	0,0,0,0:0:1:2:./.:./.:.:0	0,0,0,0:0:1:2:./.:./.:.:0:0:.:.	0,0,2,1:1:1:2:./.:./.:.:0:0:.:.	0,0,0,0:0:1:2:./.:./.:.:0:0:.:.	0,0,0,0:0:1:2:./.:./.:.:0:0:.:.
chr1_ref_v2	224195	.	C	G	.	PASS	IntersectsRepeat=0;RepeatCorrectionApplied=0	SAC:ACF:DF:PD:GT:SGT:SF:SV:SIG:MT:PAC	0,0,0,0:0:1:2:./.:./.:.:0	0,0,0,0:0:1:2:./.:./.:.:0:0:.:.	0,0,2,1:1:1:2:./.:./.:.:0:0:.:.	0,0,0,0:0:1:2:./.:./.:.:0:0:.:.	0,0,0,0:0:1:2:./.:./.:.:0:0:.:.
chr2_ref_v2	6059	.	A	C	.	ExcRegion	IntersectsRepeat=0;RepeatCorrectionApplied=0	SAC:ACF:DF:PD:GT:SGT:SF:SV:SIG:MT:PAC	317,73,0,86:1:1:2:./.:./.:.:0	24,5,0,6:1:1:2:./.:./.:.:0:0:.:.	431,249,0,80:1:1:2:./.:./.:.:0:0:.:.	404,272,0,94:1:1:2:./.:./.:.:0:0:.:.	272,131,0,68:1:1:2:./.:./.:.:0:0:.:.
chr2_ref_v2	7024	.	G	A	.	PASS	IntersectsRepeat=0;RepeatCorrectionApplied=0	SAC:ACF:DF:PD:GT:SGT:SF:SV:SIG:MT:PAC	223,236,1,30:1:1:2:0/0:0/1:0.125:0	25,16,1,7:1:1:2:0/0:0/1:0.25:0:0:.:.	284,283,3,33:1:1:2:0/0:0/1:0.125:0:0:.:.	267,285,9,63:1:1:2:0/0:0/1:0.25:0:0:.:.	166,219,3,30:1:1:2:0/0:0/1:0.125:0:0:.:.
chr2_ref_v2	7509	.	C	CA	.	PASS	IntersectsRepeat=1;RepeatCorrectionApplied=0	SAC:ACF:DF:PD:GT:SGT:SF:SV:SIG:MT:PAC	0,0,2,0:0:1:2:./.:./.:.:0	0,0,1,0:0:1:2:./.:./.:.:0:0:.:.	0,0,5,0:0:1:2:./.:./.:.:0:0:.:.	0,0,6,0:0:1:2:./.:./.:.:0:0:.:.	0,0,1,0:0:1:2:./.:./.:.:0:0:.:.
chr2_ref_v2	7510	.	G	A	.	PASS	IntersectsRepeat=1;RepeatCorrectionApplied=0	SAC:ACF:DF:PD:GT:SGT:SF:SV:SIG:MT:PAC	0,0,2,0:0:1:2:./.:./.:.:0	0,0,1,0:0:1:2:./.:./.:.:0:0:.:.	0,0,5,0:0:1:2:./.:./.:.:0:0:.:.	0,0,6,0:0:1:2:./.:./.:.:0:0:.:.	0,0,1,0:0:1:2:./.:./.:.:0:0:.:.
chr2_ref_v2	9020	.	G	GA,GAA	.	ExcRegion	IntersectsRepeat=1;RepeatCorrectionApplied=1	SAC:ACF:DF:PD:GT:SGT:SF:SV:SIG:MT:PAC	1,4,5,11,6,12:1:1:2:./.:./.:.:0	0,4,1,3,1,3:1:0:2:./.:./.:.:0:0:.:.	16,20,9,23,5,11:1:1:2:./.:./.:.:0:1:.:.	15,26,9,19,5,9:1:1:2:./.:./.:.:0:1:.:.	11,16,4,11,2,7:1:1:2:./.:./.:.:0:0:.:.
chr2_ref_v2	14548	.	A	C	.	PASS	IntersectsRepeat=0;RepeatCorrectionApplied=0	SAC:ACF:DF:PD:GT:SGT:SF:SV:SIG:MT:PAC	264,29,0,72:1:1:2:0/0:0/1:0.5:0	60,15,0,8:1:1:2:0/0:0/1:0.25:0:0:.:.	349,120,0,75:1:1:2:0/0:0/1:0.25:0:0:.:.	318,96,0,73:1:1:2:0/0:0/1:0.25:0:0:.:.	236,65,0,54:1:1:2:0/0:0/1:0.25:0:0:.:.
chr2_ref_v2	19054	.	T	G	.	PASS	IntersectsRepeat=0;RepeatCorrectionApplied=0	SAC:ACF:DF:PD:GT:SGT:SF:SV:SIG:MT:PAC	38,355,124,0:1:1:2:0/0:0/1:0.5:0	10,54,11,0:1:1:2:0/0:0/1:0.25:0:0:.:.	97,411,104,1:1:1:2:0/0:0/1:0.25:0:0:.:.	113,437,88,0:1:1:2:0/0:0/1:0.25:0:0:.:.	69,275,61,0:1:1:2:0/0:0/1:0.25:0:0:.:.
chr2_ref_v2	30214	.	C	G	.	ExcRegion	IntersectsRepeat=1;RepeatCorrectionApplied=0	SAC:ACF:DF:PD:GT:SGT:SF:SV:SIG:MT:PAC	0,0,0,0:0:1:2:./.:./.:.:0	0,0,0,0:0:1:2:./.:./.:.:0:0:.:.	0,0,0,1:0:1:2:./.:./.:.:0:0:.:.	0,0,0,0:0:1:2:./.:./.:.:0:0:.:.	0,1,0,0:0:1:2:./.:./.:.:0:0:.:.
chr2_ref_v2	30219	.	C	T	.	ExcRegion	IntersectsRepeat=0;RepeatCorrectionApplied=0	SAC:ACF:DF:PD:GT:SGT:SF:SV:SIG:MT:PAC	0,0,0,0:0:1:2:./.:./.:.:0	0,0,0,0:0:1:2:./.:./.:.:0:0:.:.	0,0,0,1:0:1:2:./.:./.:.:0:0:.:.	0,0,0,0:0:1:2:./.:./.:.:0:0:.:.	0,1,0,0:0:1:2:./.:./.:.:0:0:.:.
chr2_ref_v2	30220	.	T	C	.	ExcRegion	IntersectsRepeat=0;RepeatCorrectionApplied=0	SAC:ACF:DF:PD:GT:SGT:SF:SV:SIG:MT:PAC	0,0,0,0:0:1:2:./.:./.:.:0	1,0,0,0:0:1:2:./.:./.:.:0:0:.:.	0,0,0,1:0:1:2:./.:./.:.:0:0:.:.	0,0,0,0:0:1:2:./.:./.:.:0:0:.:.	0,1,0,0:0:1:2:./.:./.:.:0:0:.:.
chr2_ref_v2	30225	.	C	G	.	ExcRegion	IntersectsRepeat=0;RepeatCorrectionApplied=0	SAC:ACF:DF:PD:GT:SGT:SF:SV:SIG:MT:PAC	0,0,0,0:0:1:2:./.:./.:.:0	1,0,0,0:0:1:2:./.:./.:.:0:0:.:.	0,0,0,1:0:1:2:./.:./.:.:0:0:.:.	0,0,0,0:0:1:2:./.:./.:.:0:0:.:.	0,1,0,0:0:1:2:./.:./.:.:0:0:.:.
chr2_ref_v2	30226	.	T	A	.	ExcRegion	IntersectsRepeat=0;RepeatCorrectionApplied=0	SAC:ACF:DF:PD:GT:SGT:SF:SV:SIG:MT:PAC	1,0,0,0:0:1:2:./.:./.:.:0	1,0,0,0:0:1:2:./.:./.:.:0:0:.:.	0,0,0,1:0:1:2:./.:./.:.:0:0:.:.	0,0,0,0:0:1:2:./.:./.:.:0:0:.:.	0,1,0,0:0:1:2:./.:./.:.:0:0:.:.
chr2_ref_v2	30228	.	C	G	.	ExcRegion	IntersectsRepeat=0;RepeatCorrectionApplied=0	SAC:ACF:DF:PD:GT:SGT:SF:SV:SIG:MT:PAC	1,0,0,0:0:1:2:./.:./.:.:0	1,0,0,0:0:1:2:./.:./.:.:0:0:.:.	0,0,0,1:0:1:2:./.:./.:.:0:0:.:.	0,0,0,0:0:1:2:./.:./.:.:0:0:.:.	0,1,0,0:0:1:2:./.:./.:.:0:0:.:.
chr2_ref_v2	31472	.	G	A	.	ExcRegion	IntersectsRepeat=1;RepeatCorrectionApplied=0	SAC:ACF:DF:PD:GT:SGT:SF:SV:SIG:MT:PAC	0,0,0,0:0:1:2:./.:./.:.:0	0,0,0,0:0:1:2:./.:./.:.:0:0:.:.	0,0,1,0:0:1:2:./.:./.:.:0:0:.:.	0,0,0,1:0:1:2:./.:./.:.:0:0:.:.	0,0,0,0:0:1:2:./.:./.:.:0:0:.:.
chr2_ref_v2	31523	.	T	C	.	ExcRegion	IntersectsRepeat=0;RepeatCorrectionApplied=0	SAC:ACF:DF:PD:GT:SGT:SF:SV:SIG:MT:PAC	0,0,0,0:0:1:2:./.:./.:.:0	0,0,0,0:0:1:2:./.:./.:.:0:0:.:.	0,0,1,1:1:1:2:./.:./.:.:0:0:.:.	0,0,0,0:0:1:2:./.:./.:.:0:0:.:.	0,0,0,0:0:1:2:./.:./.:.:0:0:.:.
chr2_ref_v2	32054	.	A	C	.	ExcRegion	IntersectsRepeat=1;RepeatCorrectionApplied=0	SAC:ACF:DF:PD:GT:SGT:SF:SV:SIG:MT:PAC	0,0,0,0:0:1:2:./.:./.:.:0	0,0,1,0:0:1:2:./.:./.:.:0:0:.:.	0,0,0,0:0:1:2:./.:./.:.:0:0:.:.	0,0,0,0:0:1:2:./.:./.:.:0:0:.:.	0,0,0,0:0:1:2:./.:./.:.:0:0:.:.
chr2_ref_v2	35483	.	C	T	.	ExcRegion	IntersectsRepeat=1;RepeatCorrectionApplied=0	SAC:ACF:DF:PD:GT:SGT:SF:SV:SIG:MT:PAC	0,0,153,0:0:1:2:./.:./.:.:0	0,0,52,0:0:1:2:./.:./.:.:0:0:.:.	0,0,231,0:0:1:2:./.:./.:.:0:0:.:.	0,0,182,0:0:1:2:./.:./.:.:0:0:.:.	0,0,119,0:0:1:2:./.:./.:.:0:0:.:.
chr2_ref_v2	38247	.	A	C	.	PASS	IntersectsRepeat=0;RepeatCorrectionApplied=0	SAC:ACF:DF:PD:GT:SGT:SF:SV:SIG:MT:PAC	281,34,1,49:1:1:2:0/0:0/1:0.25:0	40,12,0,2:1:1:2:0/0:0/1:0.125:0:0:.:.	328,72,0,47:1:1:2:0/0:0/1:0.25:0:0:.:.	333,65,1,75:1:1:2:0/0:0/1:0.25:0:0:.:.	246,47,0,42:1:1:2:0/0:0/1:0.25:0:0:.:.
chr2_ref_v2	40588	.	CAT	C	.	PASS	IntersectsRepeat=1;RepeatCorrectionApplied=1	SAC:ACF:DF:PD:GT:SGT:SF:SV:SIG:MT:PAC	72,59,6,6:1:1:2:0/0:./.:.:0	27,27,5,6:1:1:2:0/0:./.:.:0:0:.:.	81,73,9,13:1:1:2:0/0:./.:.:0:0:.:.	46,83,7,3:1:1:2:0/0:./.:.:0:0:.:.	43,47,9,1:1:1:2:0/0:./.:.:0:0:.:.
chr2_ref_v2	43130	.	G	T	.	PASS	IntersectsRepeat=1;RepeatCorrectionApplied=0	SAC:ACF:DF:PD:GT:SGT:SF:SV:SIG:MT:PAC	33,154,35,6:1:1:2:0/0:0/1:0.5:0	15,32,6,1:1:1:2:0/0:0/1:0.25:0:0:.:.	56,222,38,8:1:1:2:0/0:0/1:0.25:0:0:.:.	43,183,29,13:1:1:2:0/0:0/1:0.25:1:0:.:.	28,111,13,1:1:1:2:0/0:0/1:0.25:0:0:.:.
chr2_ref_v2	43340	.	T	G	.	PASS	IntersectsRepeat=1;RepeatCorrectionApplied=0	SAC:ACF:DF:PD:GT:SGT:SF:SV:SIG:MT:PAC	105,171,80,1:1:1:2:0/0:0/1:0.5:0	29,42,7,0:1:1:2:0/0:0/1:0.25:0:0:.:.	247,240,25,0:1:1:2:0/0:0/1:0.125:0:0:.:.	231,206,39,0:1:1:2:0/0:0/1:0.125:0:0:.:.	138,155,25,0:1:1:2:0/0:0/1:0.125:0:0:.:.
chr2_ref_v2	45954	.	A	AT	.	PASS	IntersectsRepeat=1;RepeatCorrectionApplied=1	SAC:ACF:DF:PD:GT:SGT:SF:SV:SIG:MT:PAC	10,103,17,2:1:1:2:0/0:0/1:0.125:0	3,20,3,2:1:1:2:0/0:0/1:0.25:0:0:.:.	54,129,16,11:1:1:2:0/0:0/1:0.125:0:0:.:.	43,120,24,13:1:1:2:0/0:0/1:0.25:0:0:.:.	21,101,14,2:1:1:2:0/0:0/1:0.125:0:0:.:.
chr2_ref_v2	71621	.	TAGA	T	.	PASS	IntersectsRepeat=1;RepeatCorrectionApplied=1	SAC:ACF:DF:PD:GT:SGT:SF:SV:SIG:MT:PAC	0,0,221,202:1:1:2:1/1:./.:.:0	0,0,34,29:1:1:2:1/1:./.:.:0:0:.:.	0,0,285,262:1:1:2:1/1:./.:.:0:0:.:.	0,0,309,255:1:1:2:1/1:./.:.:0:0:.:.	0,0,189,162:1:1:2:1/1:./.:.:0:0:.:.
chr2_ref_v2	71820	.	C	CTTT,CTT,T	.	PASS	IntersectsRepeat=1;RepeatCorrectionApplied=1	SAC:ACF:DF:PD:GT:SGT:SF:SV:SIG:MT:PAC	2,0,106,34,6,6,0,74:1:1:2:1/3:1/1:0.25:0	0,0,22,6,2,1,0,13:1:1:2:1/3:1/1:0.25:0:0:.:.	4,1,151,99,26,14,2,50:1:1:2:1/1:1/3:0.25:0:0:.:.	4,1,114,87,15,17,2,62:1:1:2:1/3:1/1:0.5:1:0:.:.	2,2,104,49,8,8,2,36:1:1:2:1/3:1/1:0.5:1:0:.:.
chr2_ref_v2	72351	.	A	ACAACAACAG	.	PASS	IntersectsRepeat=1;RepeatCorrectionApplied=0	SAC:ACF:DF:PD:GT:SGT:SF:SV:SIG:MT:PAC	0,2,4,3:1:0:2:./.:./.:.:0	1,3,1,2:1:0:2:./.:./.:.:0:0:.:.	5,5,0,2:1:0:2:./.:./.:.:0:0:.:.	6,9,3,4:1:1:2:0/1:0/0:0.25:0:0:.:.	1,1,7,1:1:0:2:./.:./.:.:0:0:.:.
chr2_ref_v2	72363	.	A	ACAACAG	.	PASS	IntersectsRepeat=1;RepeatCorrectionApplied=0	SAC:ACF:DF:PD:GT:SGT:SF:SV:SIG:MT:PAC	1,4,0,0:1:0:2:./.:./.:.:0	0,2,1,1:1:0:2:./.:./.:.:0:0:.:.	3,4,3,2:1:0:2:./.:./.:.:0:0:.:.	5,6,3,4:1:0:2:./.:./.:.:0:0:.:.	6,0,0,1:1:0:2:./.:./.:.:0:0:.:.
chr2_ref_v2	77884	.	T	G	.	PASS	IntersectsRepeat=0;RepeatCorrectionApplied=0	SAC:ACF:DF:PD:GT:SGT:SF:SV:SIG:MT:PAC	79,235,93,0:1:1:2:0/0:0/1:0.5:0	34,43,19,0:1:1:2:0/0:0/1:0.5:0:0:.:.	240,281,62,0:1:1:2:0/0:0/1:0.25:0:0:.:.	248,299,51,0:1:1:2:0/0:0/1:0.125:0:0:.:.	167,194,51,0:1:1:2:0/0:0/1:0.25:0:0:.:.
chr2_ref_v2	84395	.	C	A,CAA	.	PASS	IntersectsRepeat=1;RepeatCorrectionApplied=1	SAC:ACF:DF:PD:GT:SGT:SF:SV:SIG:MT:PAC	8,1,0,77,127,13:1:1:2:1/2:0/2:0.125:0	3,0,0,13,18,6:1:1:2:1/2:0/2:0.25:0:0:.:.	11,6,1,80,189,35:1:1:2:1/2:0/2:0.125:1:0:.:.	16,1,6,93,177,32:1:1:2:1/2:0/2:0.125:0:0:.:.	6,2,2,73,105,35:1:1:2:1/2:0/2:0.125:0:0:.:.
chr2_ref_v2	85986	.	G	T	.	PASS	IntersectsRepeat=0;RepeatCorrectionApplied=0	SAC:ACF:DF:PD:GT:SGT:SF:SV:SIG:MT:PAC	70,335,87,0:1:1:2:0/0:0/1:0.25:0	22,51,5,0:1:1:2:0/0:0/1:0.125:0:0:.:.	260,377,17,1:1:1:2:0/0:0/1:0.125:0:0:.:.	236,390,16,1:1:1:2:0/0:0/1:0.125:0:0:.:.	147,270,16,0:1:1:2:0/0:0/1:0.125:0:0:.:.
chr2_ref_v2	88121	.	CT	C	.	PASS	IntersectsRepeat=1;RepeatCorrectionApplied=1	SAC:ACF:DF:PD:GT:SGT:SF:SV:SIG:MT:PAC	14,19,59,118:1:1:2:1/1:0/1:0.25:0	5,1,20,26:1:1:2:1/1:0/1:0.125:0:0:.:.	11,20,151,175:1:1:2:1/1:0/1:0.125:0:0:.:.	6,17,137,166:1:1:2:1/1:./.:.:0:0:.:.	6,14,88,107:1:1:2:1/1:0/1:0.125:0:0:.:.
chr2_ref_v2	115429	.	GA	G,GAA	.	PASS	IntersectsRepeat=1;RepeatCorrectionApplied=1	SAC:ACF:DF:PD:GT:SGT:SF:SV:SIG:MT:PAC	19,29,4,13,4,14:1:1:2:0/0:0/2:0.25:0	9,15,2,7,2,3:1:1:2:0/0:0/2:0.125:0:0:.:.	39,59,17,31,9,24:1:1:2:0/0:0/2:0.25:0:0:.:.	39,33,6,22,9,23:1:1:2:0/0:0/2:0.5:0:0:.:.	17,27,11,17,12,11:1:1:2:0/2:0/1:0.5:0:0:.:.
chr2_ref_v2	122594	.	T	TA,TTA	.	PASS	IntersectsRepeat=1;RepeatCorrectionApplied=1	SAC:ACF:DF:PD:GT:SGT:SF:SV:SIG:MT:PAC	19,0,5,3,31,69:1:1:2:0/2:1/2:0.125:0	1,0,2,3,12,15:1:1:2:2/2:1/2:0.25:0:0:.:.	7,1,5,7,72,91:1:1:2:2/2:1/2:0.125:0:0:.:.	9,1,12,8,52,74:1:1:2:2/2:1/2:0.25:1:0:.:.	9,1,2,6,34,52:1:1:2:2/2:0/2:0.25:0:0:.:.
chr2_ref_v2	127626	.	C	CT	.	PASS	IntersectsRepeat=1;RepeatCorrectionApplied=1	SAC:ACF:DF:PD:GT:SGT:SF:SV:SIG:MT:PAC	4,9,83,75:1:1:2:1/1:./.:.:0	1,1,21,18:1:1:2:1/1:./.:.:0:0:.:.	7,16,107,101:1:1:2:1/1:./.:.:0:0:.:.	7,15,133,98:1:1:2:1/1:./.:.:0:0:.:.	5,10,62,74:1:1:2:1/1:./.:.:0:0:.:.
chr2_ref_v2	133016	.	T	TGAAGAGGATGAAGACAATGGTGATGGA	.	PASS	IntersectsRepeat=0;RepeatCorrectionApplied=0	SAC:ACF:DF:PD:GT:SGT:SF:SV:SIG:MT:PAC	1,0,111,125:1:1:2:1/1:./.:.:0	0,0,16,19:1:1:2:1/1:./.:.:0:0:.:.	2,2,123,106:1:1:2:1/1:./.:.:0:0:.:.	1,0,141,120:1:1:2:1/1:./.:.:0:0:.:.	0,1,96,79:1:1:2:1/1:./.:.:0:0:.:.
chr2_ref_v2	133860	.	CATATATAT	C	.	PASS	IntersectsRepeat=1;RepeatCorrectionApplied=1	SAC:ACF:DF:PD:GT:SGT:SF:SV:SIG:MT:PAC	1,0,77,60:1:1:2:1/1:./.:.:0	2,0,30,23:1:1:2:1/1:0/1:0.125:0:0:.:.	0,2,83,108:1:1:2:1/1:./.:.:0:0:.:.	0,0,77,100:1:1:2:1/1:./.:.:0:0:.:.	0,0,54,56:1:1:2:1/1:./.:.:0:0:.:.
chr2_ref_v2	137646	.	TAAAAAAAAA	T	.	PASS	IntersectsRepeat=1;RepeatCorrectionApplied=1	SAC:ACF:DF:PD:GT:SGT:SF:SV:SIG:MT:PAC	12,23,25,8:1:1:2:0/1:./.:.:0	2,9,7,1:1:0:2:./.:./.:.:0:0:.:.	15,21,43,30:1:1:2:0/1:1/1:0.25:0:0:.:.	13,19,34,20:1:1:2:0/1:1/1:0.25:0:0:.:.	9,22,24,25:1:1:2:0/1:1/1:0.25:0:0:.:.
chr2_ref_v2	138265	.	ATT	A	.	PASS	IntersectsRepeat=1;RepeatCorrectionApplied=1	SAC:ACF:DF:PD:GT:SGT:SF:SV:SIG:MT:PAC	5,1,92,92:1:1:2:1/1:0/1:0.125:0	3,2,24,19:1:1:2:1/1:0/1:0.25:0:0:.:.	8,4,164,142:1:1:2:1/1:0/1:0.125:0:0:.:.	3,5,176,145:1:1:2:1/1:0/1:0.125:0:0:.:.	3,4,100,91:1:1:2:1/1:0/1:0.125:0:0:.:.
chr2_ref_v2	145890	.	G	GA	.	PASS	IntersectsRepeat=1;RepeatCorrectionApplied=1	SAC:ACF:DF:PD:GT:SGT:SF:SV:SIG:MT:PAC	8,11,1,11:1:1:2:0/1:0/0:0.125:0	6,8,1,2:1:0:2:./.:./.:.:0:0:.:.	27,37,2,15:1:1:2:0/0:0/1:0.25:0:0:.:.	26,38,6,13:1:1:2:0/1:0/0:0.5:0:0:.:.	18,32,1,4:1:1:2:0/0:./.:.:0:0:.:.
chr2_ref_v2	165893	.	C	CT,CTTTT	.	PASS	IntersectsRepeat=1;RepeatCorrectionApplied=1	SAC:ACF:DF:PD:GT:SGT:SF:SV:SIG:MT:PAC	0,3,0,3,0,14:1:1:2:2/2:1/2:0.5:0	0,0,0,0,0,2:0:0:2:./.:./.:.:0:0:.:.	4,7,2,13,0,10:1:1:2:1/2:0/1:0.5:0:0:.:.	1,12,3,5,1,8:1:1:2:0/2:0/1:0.5:0:0:.:.	1,3,1,8,0,6:1:0:2:./.:./.:.:0:0:.:.
chr2_ref_v2	167969	.	C	CA,CAA	.	PASS	IntersectsRepeat=1;RepeatCorrectionApplied=1	SAC:ACF:DF:PD:GT:SGT:SF:SV:SIG:MT:PAC	6,2,14,4,9,10:1:1:2:1/2:0/2:0.25:0	0,2,4,5,1,3:1:0:2:./.:./.:.:0:0:.:.	15,3,36,4,8,14:1:1:2:1/2:0/1:0.25:0:0:.:.	20,7,34,5,7,7:1:1:2:1/2:0/1:0.5:0:0:.:.	6,5,29,6,8,8:1:1:2:1/2:1/1:0.5:0:0:.:.
chr2_ref_v2	174705	.	A	AT	.	PASS	IntersectsRepeat=1;RepeatCorrectionApplied=1	SAC:ACF:DF:PD:GT:SGT:SF:SV:SIG:MT:PAC	2,64,16,0:1:1:2:0/0:0/1:0.25:0	7,17,5,2:1:1:2:0/0:0/1:0.5:0:0:.:.	5,78,17,9:1:1:2:0/0:0/1:0.5:0:0:.:.	9,73,12,12:1:1:2:0/0:0/1:0.5:0:0:.:.	5,52,9,8:1:1:2:0/0:0/1:0.5:0:0:.:.
chr2_ref_v2	202294	.	A	C	.	PASS	IntersectsRepeat=0;RepeatCorrectionApplied=0	SAC:ACF:DF:PD:GT:SGT:SF:SV:SIG:MT:PAC	178,34,0,68:1:1:2:0/0:0/1:0.5:0	19,3,0,11:1:1:2:0/1:0/0:0.25:0:0:.:.	241,82,0,98:1:1:2:0/0:0/1:0.5:0:0:.:.	252,73,0,78:1:1:2:0/0:0/1:0.5:0:0:.:.	152,44,0,56:1:1:2:0/0:0/1:0.5:0:0:.:.
chr2_ref_v2	207012	.	GT	G	.	PASS	IntersectsRepeat=1;RepeatCorrectionApplied=1	SAC:ACF:DF:PD:GT:SGT:SF:SV:SIG:MT:PAC	113,147,9,22:1:1:2:0/0:./.:.:0	32,22,1,0:1:1:2:0/0:./.:.:0:0:.:.	172,194,22,19:1:1:2:0/0:./.:.:0:0:.:.	149,191,12,7:1:1:2:0/0:./.:.:0:0:.:.	88,126,7,8:1:1:2:0/0:./.:.:0:0:.:.
chr2_ref_v2	221279	.	AGT	A	.	ExcRegion	IntersectsRepeat=1;RepeatCorrectionApplied=1	SAC:ACF:DF:PD:GT:SGT:SF:SV:SIG:MT:PAC	0,0,0,0:0:1:2:./.:./.:.:0	0,0,0,6:0:1:2:./.:./.:.:0:0:.:.	0,0,0,6:0:1:2:./.:./.:.:0:0:.:.	0,0,1,2:1:1:2:./.:./.:.:0:0:.:.	0,0,0,0:0:1:2:./.:./.:.:0:0:.:.
chr2_ref_v2	221352	.	C	CCATTTCTCAAGATCATAAGAGGGGATTTCCTTATGAGGAAAAGAGCGGAGCCGCAGTGAAA	.	ExcRegion	IntersectsRepeat=1;RepeatCorrectionApplied=0	SAC:ACF:DF:PD:GT:SGT:SF:SV:SIG:MT:PAC	0,0,0,1:0:1:2:./.:./.:.:0	0,0,0,0:0:1:2:./.:./.:.:0:0:.:.	0,0,0,0:0:1:2:./.:./.:.:0:0:.:.	0,0,0,0:0:1:2:./.:./.:.:0:0:.:.	0,0,0,0:0:1:2:./.:./.:.:0:0:.:.
chr2_ref_v2	224209	.	C	T	.	ExcRegion	IntersectsRepeat=1;RepeatCorrectionApplied=0	SAC:ACF:DF:PD:GT:SGT:SF:SV:SIG:MT:PAC	0,0,0,0:0:1:2:./.:./.:.:0	0,0,0,0:0:1:2:./.:./.:.:0:0:.:.	0,0,0,0:0:1:2:./.:./.:.:0:0:.:.	0,0,0,0:0:1:2:./.:./.:.:0:0:.:.	0,0,1,0:0:1:2:./.:./.:.:0:0:.:.
chr2_ref_v2	243815	.	A	C	.	PASS	IntersectsRepeat=0;RepeatCorrectionApplied=0	SAC:ACF:DF:PD:GT:SGT:SF:SV:SIG:MT:PAC	192,32,0,50:1:1:2:0/0:0/1:0.5:0	40,11,1,10:1:1:2:0/0:0/1:0.25:0:0:.:.	254,154,0,30:1:1:2:0/0:0/1:0.125:0:0:.:.	234,167,0,41:1:1:2:0/0:0/1:0.25:0:0:.:.	171,115,0,21:1:1:2:0/0:0/1:0.125:0:0:.:.
chr2_ref_v2	251556	.	G	T	.	PASS	IntersectsRepeat=1;RepeatCorrectionApplied=0	SAC:ACF:DF:PD:GT:SGT:SF:SV:SIG:MT:PAC	44,111,31,1:1:1:2:0/0:0/1:0.25:0	14,11,3,1:1:1:2:0/0:0/1:0.25:0:0:.:.	113,207,11,0:1:1:2:0/0:0/1:0.125:0:0:.:.	97,188,15,2:1:1:2:0/0:0/1:0.125:0:0:.:.	74,102,9,1:1:1:2:0/0:0/1:0.125:0:0:.:.
chr2_ref_v2	251574	.	CT	C,CTT	.	PASS	IntersectsRepeat=1;RepeatCorrectionApplied=1	SAC:ACF:DF:PD:GT:SGT:SF:SV:SIG:MT:PAC	42,28,4,10,17,5:1:1:2:0/0:0/2:0.25:0	4,6,1,4,1,1:1:0:2:./.:./.:.:0:0:.:.	46,79,8,20,8,9:1:1:2:0/0:./.:.:0:0:.:.	45,68,12,19,9,10:1:1:2:0/0:0/2:0.125:0:0:.:.	31,43,4,15,5,3:1:1:2:0/0:./.:.:0:0:.:.
chr2_ref_v2	259745	.	C	T	.	ExcRegion	IntersectsRepeat=0;RepeatCorrectionApplied=0	SAC:ACF:DF:PD:GT:SGT:SF:SV:SIG:MT:PAC	0,0,0,18:0:1:2:./.:./.:.:0	0,0,0,27:0:1:2:./.:./.:.:0:0:.:.	0,0,0,48:0:1:2:./.:./.:.:0:0:.:.	0,0,0,31:0:1:2:./.:./.:.:0:0:.:.	0,0,0,14:0:1:2:./.:./.:.:0:0:.:.
chr2_ref_v2	260516	.	G	A	.	ExcRegion	IntersectsRepeat=0;RepeatCorrectionApplied=0	SAC:ACF:DF:PD:GT:SGT:SF:SV:SIG:MT:PAC	1,0,0,0:0:1:2:./.:./.:.:0	0,0,0,0:0:1:2:./.:./.:.:0:0:.:.	0,0,1,0:0:1:2:./.:./.:.:0:0:.:.	0,0,0,0:0:1:2:./.:./.:.:0:0:.:.	0,0,0,0:0:1:2:./.:./.:.:0:0:.:.
chr2_ref_v2	261390	.	T	A	.	ExcRegion	IntersectsRepeat=1;RepeatCorrectionApplied=0	SAC:ACF:DF:PD:GT:SGT:SF:SV:SIG:MT:PAC	0,0,0,0:0:1:2:./.:./.:.:0	0,0,0,0:0:1:2:./.:./.:.:0:0:.:.	0,0,0,0:0:1:2:./.:./.:.:0:0:.:.	0,0,2,0:0:1:2:./.:./.:.:0:0:.:.	0,0,0,0:0:1:2:./.:./.:.:0:0:.:.
chr2_ref_v2	263125	.	GC	G	.	ExcRegion	IntersectsRepeat=0;RepeatCorrectionApplied=0	SAC:ACF:DF:PD:GT:SGT:SF:SV:SIG:MT:PAC	0,0,1,0:0:1:2:./.:./.:.:0	0,0,0,0:0:1:2:./.:./.:.:0:0:.:.	0,0,2,0:0:1:2:./.:./.:.:0:0:.:.	0,0,5,1:1:1:2:./.:./.:.:0:0:.:.	0,0,2,1:1:1:2:./.:./.:.:0:0:.:.
chr2_ref_v2	264078	.	T	C	.	ExcRegion	IntersectsRepeat=0;RepeatCorrectionApplied=0	SAC:ACF:DF:PD:GT:SGT:SF:SV:SIG:MT:PAC	0,0,0,0:0:1:2:./.:./.:.:0	0,0,0,0:0:1:2:./.:./.:.:0:0:.:.	0,0,0,0:0:1:2:./.:./.:.:0:0:.:.	0,0,1,0:0:1:2:./.:./.:.:0:0:.:.	0,0,0,0:0:1:2:./.:./.:.:0:0:.:.
chr2_ref_v2	264144	.	G	A	.	ExcRegion	IntersectsRepeat=0;RepeatCorrectionApplied=0	SAC:ACF:DF:PD:GT:SGT:SF:SV:SIG:MT:PAC	0,0,0,0:0:1:2:./.:./.:.:0	0,0,0,0:0:1:2:./.:./.:.:0:0:.:.	0,0,0,0:0:1:2:./.:./.:.:0:0:.:.	0,0,1,1:1:1:2:./.:./.:.:0:0:.:.	0,0,0,0:0:1:2:./.:./.:.:0:0:.:.
chr2_ref_v2	264153	.	G	A	.	ExcRegion	IntersectsRepeat=0;RepeatCorrectionApplied=0	SAC:ACF:DF:PD:GT:SGT:SF:SV:SIG:MT:PAC	0,0,0,0:0:1:2:./.:./.:.:0	0,0,0,0:0:1:2:./.:./.:.:0:0:.:.	1,1,0,0:1:1:2:./.:./.:.:0:0:.:.	0,0,1,1:1:1:2:./.:./.:.:0:0:.:.	0,0,0,0:0:1:2:./.:./.:.:0:0:.:.
chr2_ref_v2	265152	.	A	G	.	ExcRegion	IntersectsRepeat=1;RepeatCorrectionApplied=0	SAC:ACF:DF:PD:GT:SGT:SF:SV:SIG:MT:PAC	0,0,0,0:0:1:2:./.:./.:.:0	2,0,0,0:0:1:2:./.:./.:.:0:0:.:.	1,0,1,1:1:1:2:./.:./.:.:0:0:.:.	0,0,0,0:0:1:2:./.:./.:.:0:0:.:.	0,0,0,0:0:1:2:./.:./.:.:0:0:.:.
chr2_ref_v2	265158	.	C	A	.	ExcRegion	IntersectsRepeat=0;RepeatCorrectionApplied=0	SAC:ACF:DF:PD:GT:SGT:SF:SV:SIG:MT:PAC	0,0,0,0:0:1:2:./.:./.:.:0	2,0,0,0:0:1:2:./.:./.:.:0:0:.:.	1,0,1,1:1:1:2:./.:./.:.:0:0:.:.	0,0,0,0:0:1:2:./.:./.:.:0:0:.:.	0,0,0,0:0:1:2:./.:./.:.:0:0:.:.
chr2_ref_v2	265165	.	G	A	.	ExcRegion	IntersectsRepeat=0;RepeatCorrectionApplied=0	SAC:ACF:DF:PD:GT:SGT:SF:SV:SIG:MT:PAC	0,0,0,0:0:1:2:./.:./.:.:0	2,0,0,0:0:1:2:./.:./.:.:0:0:.:.	2,0,1,1:1:1:2:./.:./.:.:0:0:.:.	1,0,0,0:0:1:2:./.:./.:.:0:0:.:.	0,0,0,0:0:1:2:./.:./.:.:0:0:.:.
chr2_ref_v2	265170	.	T	C	.	ExcRegion	IntersectsRepeat=0;RepeatCorrectionApplied=0	SAC:ACF:DF:PD:GT:SGT:SF:SV:SIG:MT:PAC	0,0,0,0:0:1:2:./.:./.:.:0	2,0,0,0:0:1:2:./.:./.:.:0:0:.:.	2,0,1,1:1:1:2:./.:./.:.:0:0:.:.	1,0,0,0:0:1:2:./.:./.:.:0:0:.:.	0,0,0,0:0:1:2:./.:./.:.:0:0:.:.
chr2_ref_v2	265171	.	C	T	.	ExcRegion	IntersectsRepeat=0;RepeatCorrectionApplied=0	SAC:ACF:DF:PD:GT:SGT:SF:SV:SIG:MT:PAC	0,0,0,0:0:1:2:./.:./.:.:0	2,0,0,0:0:1:2:./.:./.:.:0:0:.:.	4,0,1,1:1:1:2:./.:./.:.:0:0:.:.	2,0,0,0:0:1:2:./.:./.:.:0:0:.:.	0,0,0,0:0:1:2:./.:./.:.:0:0:.:.
chr2_ref_v2	265177	.	A	G	.	ExcRegion	IntersectsRepeat=0;RepeatCorrectionApplied=0	SAC:ACF:DF:PD:GT:SGT:SF:SV:SIG:MT:PAC	1,0,0,0:0:1:2:./.:./.:.:0	2,0,0,0:0:1:2:./.:./.:.:0:0:.:.	4,0,1,1:1:1:2:./.:./.:.:0:0:.:.	3,0,0,0:0:1:2:./.:./.:.:0:0:.:.	1,0,0,0:0:1:2:./.:./.:.:0:0:.:.
chr2_ref_v2	265180	.	G	T	.	ExcRegion	IntersectsRepeat=0;RepeatCorrectionApplied=0	SAC:ACF:DF:PD:GT:SGT:SF:SV:SIG:MT:PAC	2,0,0,0:0:1:2:./.:./.:.:0	2,0,0,0:0:1:2:./.:./.:.:0:0:.:.	5,0,1,1:1:1:2:./.:./.:.:0:0:.:.	3,0,0,0:0:1:2:./.:./.:.:0:0:.:.	1,0,0,0:0:1:2:./.:./.:.:0:0:.:.
chr2_ref_v2	265184	.	T	C	.	ExcRegion	IntersectsRepeat=1;RepeatCorrectionApplied=0	SAC:ACF:DF:PD:GT:SGT:SF:SV:SIG:MT:PAC	5,0,0,0:0:1:2:./.:./.:.:0	4,0,0,0:0:1:2:./.:./.:.:0:0:.:.	6,0,1,1:1:1:2:./.:./.:.:0:0:.:.	5,0,0,0:0:1:2:./.:./.:.:0:0:.:.	1,0,0,0:0:1:2:./.:./.:.:0:0:.:.
chr2_ref_v2	265189	.	T	C	.	ExcRegion	IntersectsRepeat=1;RepeatCorrectionApplied=0	SAC:ACF:DF:PD:GT:SGT:SF:SV:SIG:MT:PAC	5,0,0,0:0:1:2:./.:./.:.:0	5,0,0,0:0:1:2:./.:./.:.:0:0:.:.	9,0,0,1:1:1:2:./.:./.:.:0:0:.:.	6,0,0,0:0:1:2:./.:./.:.:0:0:.:.	2,0,0,0:0:1:2:./.:./.:.:0:0:.:.
chr2_ref_v2	265361	.	G	T	.	ExcRegion	IntersectsRepeat=1;RepeatCorrectionApplied=0	SAC:ACF:DF:PD:GT:SGT:SF:SV:SIG:MT:PAC	0,0,151,0:0:1:2:./.:./.:.:0	0,0,45,0:0:1:2:./.:./.:.:0:0:.:.	0,0,208,0:0:1:2:./.:./.:.:0:0:.:.	0,0,156,0:0:1:2:./.:./.:.:0:0:.:.	0,0,104,0:0:1:2:./.:./.:.:0:0:.:.
chr2_ref_v2	270639	.	GA	G	.	PASS	IntersectsRepeat=1;RepeatCorrectionApplied=1	SAC:ACF:DF:PD:GT:SGT:SF:SV:SIG:MT:PAC	113,93,8,3:1:1:2:0/0:./.:.:0	26,12,2,2:1:1:2:0/0:./.:.:0:0:.:.	136,131,14,15:1:1:2:0/0:./.:.:0:0:.:.	141,127,16,18:1:1:2:0/0:0/1:0.125:0:0:.:.	74,95,9,7:1:1:2:0/0:./.:.:0:0:.:.
chr2_ref_v2	270836	.	CT	C	.	PASS	IntersectsRepeat=1;RepeatCorrectionApplied=1	SAC:ACF:DF:PD:GT:SGT:SF:SV:SIG:MT:PAC	70,133,9,7:1:1:2:0/0:./.:.:0	19,24,1,2:1:1:2:0/0:./.:.:0:0:.:.	98,151,7,20:1:1:2:0/0:0/1:0.125:0:0:.:.	114,173,14,18:1:1:2:0/0:0/1:0.125:0:0:.:.	76,95,4,10:1:1:2:0/0:./.:.:0:0:.:.
chr2_ref_v2	271966	.	A	C	.	PASS	IntersectsRepeat=0;RepeatCorrectionApplied=0	SAC:ACF:DF:PD:GT:SGT:SF:SV:SIG:MT:PAC	115,27,0,57:1:1:2:0/0:0/1:0.5:0	31,5,0,6:1:1:2:0/0:0/1:0.25:0:0:.:.	138,43,0,113:1:1:2:0/1:0/0:0.25:0:0:.:.	170,53,0,85:1:1:2:0/0:0/1:0.5:0:0:.:.	102,37,0,52:1:1:2:0/0:0/1:0.5:0:0:.:.
chr2_ref_v2	296104	.	AT	A	.	PASS	IntersectsRepeat=1;RepeatCorrectionApplied=1	SAC:ACF:DF:PD:GT:SGT:SF:SV:SIG:MT:PAC	47,30,0,9:1:1:2:0/0:./.:.:0	10,7,1,5:1:1:2:0/0:./.:.:0:0:.:.	59,48,5,23:1:1:2:0/0:./.:.:0:0:.:.	50,38,3,19:1:1:2:0/0:./.:.:0:0:.:.	44,29,1,13:1:1:2:0/0:./.:.:0:0:.:.
chr2_ref_v2	300012	.	GA	G	.	PASS	IntersectsRepeat=1;RepeatCorrectionApplied=1	SAC:ACF:DF:PD:GT:SGT:SF:SV:SIG:MT:PAC	13,25,3,15:1:1:2:0/0:0/1:0.25:0	7,3,2,6:1:0:2:./.:./.:.:0:0:.:.	28,47,17,32:1:1:2:0/0:0/1:0.5:0:0:.:.	22,43,17,26:1:1:2:0/0:0/1:0.5:0:0:.:.	15,32,7,14:1:1:2:0/0:0/1:0.25:0:0:.:.
chr2_ref_v2	352393	.	A	C	.	PASS	IntersectsRepeat=0;RepeatCorrectionApplied=0	SAC:ACF:DF:PD:GT:SGT:SF:SV:SIG:MT:PAC	204,49,0,63:1:1:2:0/0:0/1:0.5:0	40,16,0,7:1:1:2:0/0:0/1:0.25:0:0:.:.	299,210,0,48:1:1:2:0/0:0/1:0.125:0:0:.:.	306,168,0,49:1:1:2:0/0:0/1:0.25:0:0:.:.	202,110,0,28:1:1:2:0/0:0/1:0.125:0:0:.:.
chr2_ref_v2	364929	.	C	A	.	PASS	IntersectsRepeat=1;RepeatCorrectionApplied=0	SAC:ACF:DF:PD:GT:SGT:SF:SV:SIG:MT:PAC	163,18,0,56:1:1:2:0/0:0/1:0.5:0	39,10,0,5:1:1:2:0/0:0/1:0.25:0:0:.:.	223,88,1,13:1:1:2:0/0:0/1:0.125:0:0:.:.	251,71,0,29:1:1:2:0/0:0/1:0.125:0:0:.:.	137,43,0,16:1:1:2:0/0:0/1:0.125:0:0:.:.
chr2_ref_v2	386187	.	CA	CAA,C	.	PASS	IntersectsRepeat=1;RepeatCorrectionApplied=1	SAC:ACF:DF:PD:GT:SGT:SF:SV:SIG:MT:PAC	7,0,6,12,9,4:1:1:2:1/2:0/1:0.25:0	1,1,1,6,1,0:1:0:2:./.:./.:.:0:0:.:.	10,11,7,13,14,15:1:1:2:1/2:0/2:0.25:0:0:.:.	15,25,11,15,15,20:1:1:2:0/2:0/1:0.5:1:0:.:.	9,11,8,9,10,11:1:1:2:0/2:0/1:0.5:0:0:.:.
chr2_ref_v2	392499	.	A	AT	.	PASS	IntersectsRepeat=1;RepeatCorrectionApplied=0	SAC:ACF:DF:PD:GT:SGT:SF:SV:SIG:MT:PAC	1,0,119,153:1:1:2:1/1:./.:.:0	0,0,28,20:1:1:2:1/1:./.:.:0:0:.:.	0,1,216,188:1:1:2:1/1:./.:.:0:0:.:.	0,0,195,201:1:1:2:1/1:./.:.:0:0:.:.	0,0,105,127:1:1:2:1/1:./.:.:0:0:.:.
chr2_ref_v2	392853	.	A	ATCTTTCCTCTGCATTTTCTTTCCTCTGCATTT	.	PASS	IntersectsRepeat=0;RepeatCorrectionApplied=0	SAC:ACF:DF:PD:GT:SGT:SF:SV:SIG:MT:PAC	0,0,3,6:1:0:2:./.:./.:.:0	0,0,2,0:0:0:2:./.:./.:.:0:0:.:.	0,0,1,6:1:0:2:./.:./.:.:0:0:.:.	0,1,4,3:1:0:2:./.:./.:.:0:0:.:.	0,1,4,1:1:0:2:./.:./.:.:0:0:.:.
chr2_ref_v2	405700	.	T	C	.	PASS	IntersectsRepeat=0;RepeatCorrectionApplied=0	SAC:ACF:DF:PD:GT:SGT:SF:SV:SIG:MT:PAC	9,13,0,8:1:1:2:0/0:0/1:0.5:0	3,4,0,3:1:0:2:./.:./.:.:0:0:.:.	14,22,1,9:1:1:2:0/0:0/1:0.5:0:0:.:.	21,14,2,10:1:1:2:0/0:0/1:0.5:0:0:.:.	11,8,0,9:1:1:2:0/1:0/0:0.25:0:0:.:.
chr2_ref_v2	405703	.	C	T	.	PASS	IntersectsRepeat=0;RepeatCorrectionApplied=0	SAC:ACF:DF:PD:GT:SGT:SF:SV:SIG:MT:PAC	11,6,0,8:1:1:2:0/1:0/0:0.25:0	3,3,0,3:1:0:2:./.:./.:.:0:0:.:.	24,14,1,9:1:1:2:0/1:0/0:0.5:0:0:.:.	23,11,0,10:1:1:2:0/1:0/0:0.5:0:0:.:.	14,6,0,9:1:1:2:0/1:0/0:0.25:0:0:.:.
chr2_ref_v2	405704	.	A	G	.	PASS	IntersectsRepeat=0;RepeatCorrectionApplied=0	SAC:ACF:DF:PD:GT:SGT:SF:SV:SIG:MT:PAC	13,1,0,11:1:1:2:0/1:0/0:0.125:0	3,0,0,5:1:0:2:./.:./.:.:0:0:.:.	29,7,1,13:1:1:2:0/1:0/0:0.5:0:0:.:.	27,7,0,16:1:1:2:0/1:0/0:0.25:0:0:.:.	17,5,1,10:1:1:2:0/1:0/0:0.25:0:0:.:.
chr2_ref_v2	405709	.	T	A	.	PASS	IntersectsRepeat=0;RepeatCorrectionApplied=0	SAC:ACF:DF:PD:GT:SGT:SF:SV:SIG:MT:PAC	27,2,0,8:1:1:2:0/0:0/1:0.5:0	6,1,0,3:1:0:2:./.:./.:.:0:0:.:.	37,7,1,9:1:1:2:0/0:0/1:0.5:0:0:.:.	38,9,0,10:1:1:2:0/0:0/1:0.5:0:0:.:.	24,7,0,7:1:1:2:0/0:0/1:0.5:0:0:.:.
chr2_ref_v2	405712	.	T	TGAAATCTAATATCATC	.	PASS	IntersectsRepeat=1;RepeatCorrectionApplied=0	SAC:ACF:DF:PD:GT:SGT:SF:SV:SIG:MT:PAC	36,2,0,4:1:1:2:0/0:0/1:0.25:0	9,1,0,1:1:0:2:./.:./.:.:0:0:.:.	42,8,1,5:1:1:2:0/0:0/1:0.25:0:0:.:.	48,11,0,6:1:1:2:0/0:0/1:0.25:0:0:.:.	29,8,0,3:1:1:2:0/0:0/1:0.25:0:0:.:.
chr2_ref_v2	406410	.	GA	G	.	PASS	IntersectsRepeat=1;RepeatCorrectionApplied=1	SAC:ACF:DF:PD:GT:SGT:SF:SV:SIG:MT:PAC	87,132,15,15:1:1:2:0/0:0/1:0.125:0	22,44,2,1:1:1:2:0/0:./.:.:0:0:.:.	127,193,10,20:1:1:2:0/0:./.:.:0:0:.:.	128,138,6,24:1:1:2:0/0:./.:.:0:0:.:.	73,102,9,11:1:1:2:0/0:./.:.:0:0:.:.
chr2_ref_v2	410947	.	A	C	.	PASS	IntersectsRepeat=0;RepeatCorrectionApplied=0	SAC:ACF:DF:PD:GT:SGT:SF:SV:SIG:MT:PAC	154,43,0,72:1:1:2:0/0:0/1:0.5:0	34,24,1,4:1:1:2:0/0:0/1:0.125:0:0:.:.	222,154,0,48:1:1:2:0/0:0/1:0.25:0:0:.:.	185,117,0,41:1:1:2:0/0:0/1:0.25:0:0:.:.	149,110,0,34:1:1:2:0/0:0/1:0.25:0:0:.:.
chr2_ref_v2	411113	.	A	G	.	PASS	IntersectsRepeat=0;RepeatCorrectionApplied=0	SAC:ACF:DF:PD:GT:SGT:SF:SV:SIG:MT:PAC	0,0,213,173:1:1:2:1/1:./.:.:0	0,0,40,36:1:1:2:1/1:./.:.:0:0:.:.	0,0,257,215:1:1:2:1/1:./.:.:0:0:.:.	0,0,253,187:1:1:2:1/1:./.:.:0:0:.:.	0,0,179,147:1:1:2:1/1:./.:.:0:0:.:.
chr2_ref_v2	415743	.	C	CTTTTT,CTTTTTTTTTTT	.	PASS	IntersectsRepeat=1;RepeatCorrectionApplied=1	SAC:ACF:DF:PD:GT:SGT:SF:SV:SIG:MT:PAC	0,1,2,24,86,16:1:1:2:2/2:1/2:0.5:0	0,2,0,3,24,3:1:1:2:2/2:1/2:0.25:0:0:.:.	2,1,8,29,98,21:1:1:2:2/2:1/2:0.5:0:0:.:.	1,0,3,31,100,20:1:1:2:2/2:1/2:0.5:0:0:.:.	0,3,4,18,69,19:1:1:2:2/2:1/2:0.5:0:0:.:.
chr2_ref_v2	420345	.	T	TGTAGTAGTAGTA	.	PASS	IntersectsRepeat=1;RepeatCorrectionApplied=1	SAC:ACF:DF:PD:GT:SGT:SF:SV:SIG:MT:PAC	0,0,90,105:1:1:2:1/1:./.:.:0	0,0,5,11:1:0:2:./.:./.:.:0:0:.:.	0,1,102,121:1:1:2:1/1:./.:.:0:0:.:.	0,0,94,126:1:1:2:1/1:./.:.:0:0:.:.	0,0,74,69:1:1:2:1/1:./.:.:0:0:.:.
chr2_ref_v2	423361	.	G	GAA,GA	.	PASS	IntersectsRepeat=1;RepeatCorrectionApplied=1	SAC:ACF:DF:PD:GT:SGT:SF:SV:SIG:MT:PAC	2,2,78,71,8,4:1:1:2:1/1:./.:.:0	1,4,19,19,3,3:1:1:2:1/1:0/1:0.25:0:0:.:.	1,5,122,121,9,9:1:1:2:1/1:0/1:0.125:0:0:.:.	2,3,108,112,9,13:1:1:2:1/1:./.:.:0:0:.:.	2,1,74,74,12,11:1:1:2:1/1:1/2:0.125:0:0:.:.
chr2_ref_v2	452404	.	CT	C,CTT	.	PASS	IntersectsRepeat=1;RepeatCorrectionApplied=1	SAC:ACF:DF:PD:GT:SGT:SF:SV:SIG:MT:PAC	24,19,3,1,6,4:1:1:2:0/0:0/2:0.25:0	12,5,1,0,2,3:1:1:2:0/0:0/2:0.5:0:0:.:.	68,60,13,15,16,11:1:1:2:0/0:0/2:0.125:0:0:.:.	48,41,15,15,8,10:1:1:2:0/0:0/2:0.125:0:0:.:.	46,28,13,8,5,5:1:1:2:0/0:./.:.:0:0:.:.
chr2_ref_v2	464129	.	T	A	.	PASS	IntersectsRepeat=1;RepeatCorrectionApplied=0	SAC:ACF:DF:PD:GT:SGT:SF:SV:SIG:MT:PAC	1,0,0,2:1:1:2:./.:./.:.:0	0,0,0,0:0:1:2:./.:./.:.:0:0:.:.	0,0,1,1:1:1:2:./.:./.:.:0:0:.:.	0,0,0,2:0:1:2:./.:./.:.:0:0:.:.	0,0,0,1:0:1:2:./.:./.:.:0:0:.:.
chr2_ref_v2	477056	.	GTA	G	.	PASS	IntersectsRepeat=1;RepeatCorrectionApplied=1	SAC:ACF:DF:PD:GT:SGT:SF:SV:SIG:MT:PAC	56,83,9,16:1:1:2:0/0:0/1:0.125:0	17,27,6,2:1:1:2:0/0:0/1:0.125:0:0:.:.	92,78,23,16:1:1:2:0/0:0/1:0.25:0:0:.:.	69,80,21,15:1:1:2:0/0:0/1:0.25:0:0:.:.	56,64,19,15:1:1:2:0/0:0/1:0.25:0:0:.:.
chr2_ref_v2	479239	.	CA	C,AA	.	PASS	IntersectsRepeat=1;RepeatCorrectionApplied=1	SAC:ACF:DF:PD:GT:SGT:SF:SV:SIG:MT:PAC	86,18,13,4,0,50:1:1:2:0/0:0/2:0.5:0	28,6,5,0,0,6:1:1:2:0/0:0/2:0.25:0:0:.:.	142,65,19,12,0,48:1:1:2:0/0:0/2:0.25:0:0:.:.	114,45,20,8,1,54:1:1:2:0/0:0/2:0.5:0:0:.:.	76,38,10,12,0,18:1:1:2:0/0:0/2:0.25:0:0:.:.
chr2_ref_v2	485894	.	GT	G	.	PASS	IntersectsRepeat=1;RepeatCorrectionApplied=1	SAC:ACF:DF:PD:GT:SGT:SF:SV:SIG:MT:PAC	98,100,12,13:1:1:2:0/0:./.:.:0	24,13,2,1:1:1:2:0/0:./.:.:0:0:.:.	122,110,19,19:1:1:2:0/0:./.:.:0:0:.:.	139,144,14,21:1:1:2:0/0:./.:.:0:0:.:.	106,101,5,6:1:1:2:0/0:./.:.:0:0:.:.
chr2_ref_v2	491057	.	CT	C	.	PASS	IntersectsRepeat=1;RepeatCorrectionApplied=1	SAC:ACF:DF:PD:GT:SGT:SF:SV:SIG:MT:PAC	95,157,8,12:1:1:2:0/0:./.:.:0	25,22,1,2:1:1:2:0/0:./.:.:0:0:.:.	132,188,18,31:1:1:2:0/0:0/1:0.125:0:0:.:.	132,206,15,26:1:1:2:0/0:0/1:0.125:0:0:.:.	85,137,13,15:1:1:2:0/0:0/1:0.125:0:0:.:.
chr2_ref_v2	492917	.	GAA	G	.	PASS	IntersectsRepeat=1;RepeatCorrectionApplied=1	SAC:ACF:DF:PD:GT:SGT:SF:SV:SIG:MT:PAC	98,95,12,16:1:1:2:0/0:0/1:0.25:1	15,17,6,3:1:1:2:0/0:0/1:0.5:0:0:.:.	122,123,26,19:1:1:2:0/0:0/1:0.25:1:0:.:.	140,139,28,28:1:1:2:0/0:0/1:0.25:1:0:.:.	95,98,18,13:1:1:2:0/0:0/1:0.25:1:0:.:.
chr2_ref_v2	505379	.	C	A,CA	.	PASS	IntersectsRepeat=1;RepeatCorrectionApplied=1	SAC:ACF:DF:PD:GT:SGT:SF:SV:SIG:MT:PAC	59,22,0,56,7,4:1:1:2:0/1:0/0:0.25:0	18,7,0,6,1,0:1:1:2:0/1:0/0:0.5:0:0:.:.	118,81,2,44,6,6:1:1:2:0/1:0/0:0.5:1:1:.:	100,81,0,58,10,7:1:1:2:0/1:0/0:0.5:1:0:.:.	74,48,0,24,9,2:1:1:2:0/0:0/1:0.25:0:0:.:.
chr2_ref_v2	556177	.	GAT	G	.	PASS	IntersectsRepeat=1;RepeatCorrectionApplied=1	SAC:ACF:DF:PD:GT:SGT:SF:SV:SIG:MT:PAC	111,146,6,6:1:1:2:0/0:0/1:0.125:0	44,32,4,4:1:1:2:0/0:0/1:0.25:0:0:.:.	132,177,8,18:1:1:2:0/0:0/1:0.125:1:0:.:.	161,195,8,4:1:1:2:0/0:0/1:0.125:0:0:.:.	100,126,3,8:1:1:2:0/0:0/1:0.125:0:0:.:.
chr2_ref_v2	559729	.	CAT	C	.	PASS	IntersectsRepeat=1;RepeatCorrectionApplied=1	SAC:ACF:DF:PD:GT:SGT:SF:SV:SIG:MT:PAC	49,44,6,6:1:1:2:0/0:./.:.:0	28,33,5,7:1:1:2:0/0:./.:.:0:0:.:.	70,65,9,7:1:1:2:0/0:./.:.:0:0:.:.	55,67,9,3:1:1:2:0/0:./.:.:0:0:.:.	31,43,7,8:1:1:2:0/0:./.:.:0:0:.:.
chr2_ref_v2	562998	.	GT	G	.	PASS	IntersectsRepeat=1;RepeatCorrectionApplied=1	SAC:ACF:DF:PD:GT:SGT:SF:SV:SIG:MT:PAC	26,33,2,11:1:1:2:0/0:./.:.:0	19,11,0,2:1:1:2:0/0:./.:.:0:0:.:.	39,58,3,25:1:1:2:0/0:./.:.:0:0:.:.	52,59,6,14:1:1:2:0/0:./.:.:0:0:.:.	27,29,2,20:1:1:2:0/0:0/1:0.125:0:0:.:.
chr2_ref_v2	571295	.	C	CA	.	PASS	IntersectsRepeat=1;RepeatCorrectionApplied=1	SAC:ACF:DF:PD:GT:SGT:SF:SV:SIG:MT:PAC	16,9,5,24:1:1:2:0/1:1/1:0.25:0	5,5,0,9:1:0:2:./.:./.:.:0:0:.:.	45,39,9,23:1:1:2:0/1:0/0:0.5:0:0:.:.	42,32,7,18:1:1:2:0/1:0/0:0.5:0:0:.:.	22,23,3,13:1:1:2:0/1:0/0:0.5:0:0:.:.
chr2_ref_v2	575997	.	TA	T	.	PASS	IntersectsRepeat=1;RepeatCorrectionApplied=1	SAC:ACF:DF:PD:GT:SGT:SF:SV:SIG:MT:PAC	61,55,13,7:1:1:2:0/0:./.:.:0	12,15,2,2:1:1:2:0/0:./.:.:0:0:.:.	83,118,12,18:1:1:2:0/0:./.:.:0:0:.:.	79,89,14,20:1:1:2:0/0:./.:.:0:0:.:.	59,61,8,11:1:1:2:0/0:./.:.:0:0:.:.
chr2_ref_v2	607816	.	T	G	.	PASS	IntersectsRepeat=0;RepeatCorrectionApplied=0	SAC:ACF:DF:PD:GT:SGT:SF:SV:SIG:MT:PAC	18,248,39,0:1:1:2:0/0:0/1:0.25:0	3,43,1,0:1:1:2:0/0:./.:.:0:0:.:.	21,282,25,0:1:1:2:0/0:0/1:0.125:0:0:.:.	28,265,17,1:1:1:2:0/0:0/1:0.125:0:0:.:.	21,199,11,0:1:1:2:0/0:0/1:0.125:0:0:.:.
chr2_ref_v2	628525	.	G	GT	.	PASS	IntersectsRepeat=1;RepeatCorrectionApplied=1	SAC:ACF:DF:PD:GT:SGT:SF:SV:SIG:MT:PAC	10,74,19,8:1:1:2:0/0:0/1:0.5:0	1,13,1,1:1:0:2:./.:./.:.:0:0:.:.	29,119,22,11:1:1:2:0/0:0/1:0.25:0:0:.:.	35,102,12,15:1:1:2:0/0:0/1:0.25:0:0:.:.	23,80,12,10:1:1:2:0/0:0/1:0.25:0:0:.:.
chr2_ref_v2	628865	.	C	CATAT,CAT	.	PASS	IntersectsRepeat=1;RepeatCorrectionApplied=1	SAC:ACF:DF:PD:GT:SGT:SF:SV:SIG:MT:PAC	2,1,52,47,5,5:1:1:2:1/1:./.:.:0	2,0,24,16,3,2:1:1:2:1/1:0/1:0.125:0:0:.:.	2,3,86,59,7,13:1:1:2:1/1:0/1:0.125:0:0:.:.	1,2,56,67,9,4:1:1:2:1/1:./.:.:0:0:.:.	1,1,37,51,5,6:1:1:2:1/1:./.:.:0:0:.:.
chr2_ref_v2	646078	.	CAT	C	.	PASS	IntersectsRepeat=1;RepeatCorrectionApplied=1	SAC:ACF:DF:PD:GT:SGT:SF:SV:SIG:MT:PAC	36,49,6,13:1:1:2:0/0:./.:.:0	15,22,2,10:1:1:2:0/0:0/1:0.125:0:0:.:.	48,68,12,8:1:1:2:0/0:./.:.:0:0:.:.	45,80,12,10:1:1:2:0/0:./.:.:0:0:.:.	37,36,5,5:1:1:2:0/0:./.:.:0:0:.:.
chr2_ref_v2	660000	.	A	C	.	PASS	IntersectsRepeat=0;RepeatCorrectionApplied=0	SAC:ACF:DF:PD:GT:SGT:SF:SV:SIG:MT:PAC	175,44,0,78:1:1:2:0/0:0/1:0.5:0	42,18,0,11:1:1:2:0/0:0/1:0.25:0:0:.:.	254,211,0,54:1:1:2:0/0:0/1:0.25:0:0:.:.	200,188,0,71:1:1:2:0/0:0/1:0.25:0:0:.:.	168,103,0,44:1:1:2:0/0:0/1:0.25:0:0:.:.
chr2_ref_v2	694578	.	T	TAA,TAAA	.	PASS	IntersectsRepeat=1;RepeatCorrectionApplied=1	SAC:ACF:DF:PD:GT:SGT:SF:SV:SIG:MT:PAC	1,1,37,46,6,10:1:1:2:1/1:1/2:0.25:0	1,0,16,15,2,5:1:1:2:1/1:1/2:0.25:0:0:.:.	0,1,71,105,7,11:1:1:2:1/1:./.:.:0:0:.:.	3,1,87,96,7,12:1:1:2:1/1:./.:.:0:0:.:.	3,0,53,70,4,13:1:1:2:1/1:1/2:0.125:0:0:.:.
chr2_ref_v2	698042	.	GA	G	.	PASS	IntersectsRepeat=1;RepeatCorrectionApplied=1	SAC:ACF:DF:PD:GT:SGT:SF:SV:SIG:MT:PAC	17,7,77,44:1:1:2:1/1:0/1:0.25:0	3,7,20,6:1:1:2:1/1:0/1:0.5:0:0:.:.	22,15,160,67:1:1:2:1/1:0/1:0.125:0:0:.:.	23,18,146,68:1:1:2:1/1:0/1:0.25:0:0:.:.	13,10,85,52:1:1:2:1/1:0/1:0.125:0:0:.:.
chr2_ref_v2	700301	.	C	CATATATATATATAT,CATATATATATATATAT	.	PASS	IntersectsRepeat=1;RepeatCorrectionApplied=1	SAC:ACF:DF:PD:GT:SGT:SF:SV:SIG:MT:PAC	0,1,3,2,7,7:1:1:2:2/2:1/2:0.125:0	1,1,0,2,7,10:1:1:2:2/2:./.:.:0:0:.:.	0,0,6,12,6,33:1:1:2:2/2:1/2:0.25:0:0:.:.	0,1,4,12,9,20:1:1:2:2/2:1/2:0.5:0:0:.:.	0,0,1,3,3,12:1:1:2:./.:./.:.:0:0:.:.
chr2_ref_v2	701972	.	CAT	C,CATAT	.	PASS	IntersectsRepeat=1;RepeatCorrectionApplied=1	SAC:ACF:DF:PD:GT:SGT:SF:SV:SIG:MT:PAC	12,9,3,5,1,4:1:1:2:0/0:0/2:0.25:0	5,10,0,3,2,2:1:1:2:0/0:0/2:0.125:0:0:.:.	19,25,2,2,4,5:1:1:2:0/0:0/2:0.25:0:0:.:.	23,23,6,5,4,9:1:1:2:0/0:0/2:0.25:0:0:.:.	16,29,3,3,1,4:1:1:2:0/0:0/2:0.125:0:0:.:.
chr2_ref_v2	704404	.	T	TA	.	PASS	IntersectsRepeat=1;RepeatCorrectionApplied=1	SAC:ACF:DF:PD:GT:SGT:SF:SV:SIG:MT:PAC	80,98,7,9:1:1:2:0/0:./.:.:0	21,31,2,2:1:1:2:0/0:./.:.:0:0:.:.	136,137,9,17:1:1:2:0/0:./.:.:0:0:.:.	116,112,11,21:1:1:2:0/0:0/1:0.125:0:0:.:.	98,83,7,12:1:1:2:0/0:./.:.:0:0:.:.
chr2_ref_v2	721228	.	GA	G	.	PASS	IntersectsRepeat=1;RepeatCorrectionApplied=1	SAC:ACF:DF:PD:GT:SGT:SF:SV:SIG:MT:PAC	176,166,27,13:1:1:2:0/0:./.:.:0	40,38,4,7:1:1:2:0/0:0/1:0.125:0:0:.:.	205,193,31,25:1:1:2:0/0:0/1:0.125:0:0:.:.	242,230,16,28:1:1:2:0/0:./.:.:0:0:.:.	181,165,24,15:1:1:2:0/0:./.:.:0:0:.:.
chr2_ref_v2	723626	.	C	CA,CAA	.	PASS	IntersectsRepeat=1;RepeatCorrectionApplied=1	SAC:ACF:DF:PD:GT:SGT:SF:SV:SIG:MT:PAC	3,15,6,59,6,9:1:1:2:1/1:1/2:0.125:0	2,7,2,6,1,5:1:1:2:1/2:0/1:0.5:0:0:.:.	18,33,22,98,4,15:1:1:2:1/1:0/1:0.25:0:0:.:.	13,30,22,98,5,8:1:1:2:1/1:0/1:0.25:0:0:.:.	6,24,18,61,2,5:1:1:2:1/1:0/1:0.25:0:0:.:.
chr2_ref_v2	746325	.	CATCTGCA	C	.	PASS	IntersectsRepeat=1;RepeatCorrectionApplied=0	SAC:ACF:DF:PD:GT:SGT:SF:SV:SIG:MT:PAC	0,0,247,222:1:1:2:1/1:./.:.:0	0,0,50,40:1:1:2:1/1:./.:.:0:0:.:.	0,0,313,273:1:1:2:1/1:./.:.:0:0:.:.	0,0,318,278:1:1:2:1/1:./.:.:0:0:.:.	0,0,194,176:1:1:2:1/1:./.:.:0:0:.:.
chr2_ref_v2	751179	.	C	CA	.	PASS	IntersectsRepeat=1;RepeatCorrectionApplied=1	SAC:ACF:DF:PD:GT:SGT:SF:SV:SIG:MT:PAC	105,22,6,22:1:1:2:0/0:0/1:0.25:0	32,9,3,6:1:1:2:0/0:0/1:0.25:0:0:.:.	136,98,9,23:1:1:2:0/0:0/1:0.125:0:0:.:.	137,98,14,21:1:1:2:0/0:0/1:0.125:0:0:.:.	102,58,5,9:1:1:2:0/0:./.:.:0:0:.:.
chr2_ref_v2	762441	.	G	GAACAAGATGAAGAAAATA	.	PASS	IntersectsRepeat=0;RepeatCorrectionApplied=0	SAC:ACF:DF:PD:GT:SGT:SF:SV:SIG:MT:PAC	1,3,46,76:1:1:2:1/1:0/1:0.125:0	0,0,3,7:1:0:2:./.:./.:.:0:0:.:.	0,1,77,78:1:1:2:1/1:./.:.:0:0:.:.	0,3,66,74:1:1:2:1/1:./.:.:0:0:.:.	0,3,46,44:1:1:2:1/1:0/1:0.125:0:0:.:.
chr2_ref_v2	774634	.	C	CA	.	PASS	IntersectsRepeat=1;RepeatCorrectionApplied=1	SAC:ACF:DF:PD:GT:SGT:SF:SV:SIG:MT:PAC	60,9,8,11:1:1:2:0/0:0/1:0.25:0	12,3,2,2:1:0:2:./.:./.:.:0:0:.:.	132,26,26,12:1:1:2:0/0:0/1:0.25:0:0:.:.	115,22,22,8:1:1:2:0/0:0/1:0.25:0:0:.:.	74,25,11,11:1:1:2:0/0:0/1:0.25:0:0:.:.
chr2_ref_v2	777871	.	AT	A	.	PASS	IntersectsRepeat=1;RepeatCorrectionApplied=1	SAC:ACF:DF:PD:GT:SGT:SF:SV:SIG:MT:PAC	131,45,12,9:1:1:2:0/0:./.:.:0	31,22,5,2:1:1:2:0/0:./.:.:0:0:.:.	155,104,20,19:1:1:2:0/0:./.:.:0:0:.:.	177,114,20,24:1:1:2:0/0:./.:.:0:0:.:.	104,89,16,12:1:1:2:0/0:./.:.:0:0:.:.
chr2_ref_v2	784678	.	CT	C	.	PASS	IntersectsRepeat=1;RepeatCorrectionApplied=1	SAC:ACF:DF:PD:GT:SGT:SF:SV:SIG:MT:PAC	107,119,15,12:1:1:2:0/0:./.:.:0	44,37,7,4:1:1:2:0/0:./.:.:0:0:.:.	149,195,17,24:1:1:2:0/0:./.:.:0:0:.:.	157,183,19,16:1:1:2:0/0:./.:.:0:0:.:.	106,121,14,21:1:1:2:0/0:./.:.:0:0:.:.
chr2_ref_v2	806180	.	G	T	.	PASS	IntersectsRepeat=0;RepeatCorrectionApplied=0	SAC:ACF:DF:PD:GT:SGT:SF:SV:SIG:MT:PAC	0,0,0,0:0:1:2:./.:./.:.:0	0,0,0,0:0:1:2:./.:./.:.:0:0:.:.	0,0,0,0:0:1:2:./.:./.:.:0:0:.:.	0,0,1,0:0:1:2:./.:./.:.:0:0:.:.	0,0,0,0:0:1:2:./.:./.:.:0:0:.:.
chr2_ref_v2	806188	.	A	G	.	PASS	IntersectsRepeat=0;RepeatCorrectionApplied=0	SAC:ACF:DF:PD:GT:SGT:SF:SV:SIG:MT:PAC	0,0,0,0:0:1:2:./.:./.:.:0	0,0,0,0:0:1:2:./.:./.:.:0:0:.:.	0,0,0,0:0:1:2:./.:./.:.:0:0:.:.	0,0,1,0:0:1:2:./.:./.:.:0:0:.:.	0,0,0,0:0:1:2:./.:./.:.:0:0:.:.
chr2_ref_v2	809433	.	GA	G	.	PASS	IntersectsRepeat=1;RepeatCorrectionApplied=1	SAC:ACF:DF:PD:GT:SGT:SF:SV:SIG:MT:PAC	12,37,2,2:1:1:2:0/0:./.:.:0	3,7,0,2:1:1:2:./.:./.:.:0:0:.:.	26,69,1,5:1:1:2:0/0:./.:.:0:0:.:.	23,70,4,9:1:1:2:0/0:./.:.:0:0:.:.	14,45,1,6:1:1:2:0/0:./.:.:0:0:.:.
chr3_ref_v2	441	.	T	C	.	ExcRegion	IntersectsRepeat=1;RepeatCorrectionApplied=0	SAC:ACF:DF:PD:GT:SGT:SF:SV:SIG:MT:PAC	0,0,0,0:0:1:2:./.:./.:.:0	0,0,0,0:0:1:2:./.:./.:.:0:0:.:.	0,0,0,0:0:1:2:./.:./.:.:0:0:.:.	0,0,1,0:0:1:2:./.:./.:.:0:0:.:.	0,0,1,0:0:1:2:./.:./.:.:0:0:.:.
chr3_ref_v2	445	.	C	G	.	ExcRegion	IntersectsRepeat=0;RepeatCorrectionApplied=0	SAC:ACF:DF:PD:GT:SGT:SF:SV:SIG:MT:PAC	0,0,0,0:0:1:2:./.:./.:.:0	0,0,0,0:0:1:2:./.:./.:.:0:0:.:.	0,0,0,0:0:1:2:./.:./.:.:0:0:.:.	0,0,1,0:0:1:2:./.:./.:.:0:0:.:.	0,0,1,0:0:1:2:./.:./.:.:0:0:.:.
chr3_ref_v2	513	.	A	AAGTT	.	ExcRegion	IntersectsRepeat=1;RepeatCorrectionApplied=0	SAC:ACF:DF:PD:GT:SGT:SF:SV:SIG:MT:PAC	0,1,0,0:0:1:2:./.:./.:.:0	0,0,0,0:0:1:2:./.:./.:.:0:0:.:.	0,0,0,0:0:1:2:./.:./.:.:0:0:.:.	0,1,0,1:1:1:2:./.:./.:.:0:0:.:.	0,0,0,1:0:1:2:./.:./.:.:0:0:.:.
chr3_ref_v2	515	.	CCCAT	C	.	ExcRegion	IntersectsRepeat=0;RepeatCorrectionApplied=0	SAC:ACF:DF:PD:GT:SGT:SF:SV:SIG:MT:PAC	0,1,0,0:0:1:2:./.:./.:.:0	0,0,0,0:0:1:2:./.:./.:.:0:0:.:.	0,0,0,0:0:1:2:./.:./.:.:0:0:.:.	0,1,0,1:1:1:2:./.:./.:.:0:0:.:.	0,0,0,1:0:1:2:./.:./.:.:0:0:.:.
chr3_ref_v2	553	.	T	A	.	ExcRegion	IntersectsRepeat=1;RepeatCorrectionApplied=0	SAC:ACF:DF:PD:GT:SGT:SF:SV:SIG:MT:PAC	0,0,0,1:0:1:2:./.:./.:.:0	0,0,0,0:0:1:2:./.:./.:.:0:0:.:.	0,0,0,0:0:1:2:./.:./.:.:0:0:.:.	0,0,0,1:0:1:2:./.:./.:.:0:0:.:.	0,0,0,0:0:1:2:./.:./.:.:0:0:.:.
chr3_ref_v2	563	.	C	T	.	ExcRegion	IntersectsRepeat=0;RepeatCorrectionApplied=0	SAC:ACF:DF:PD:GT:SGT:SF:SV:SIG:MT:PAC	0,0,0,1:0:1:2:./.:./.:.:0	0,0,0,0:0:1:2:./.:./.:.:0:0:.:.	0,0,0,0:0:1:2:./.:./.:.:0:0:.:.	0,0,0,1:0:1:2:./.:./.:.:0:0:.:.	0,0,0,0:0:1:2:./.:./.:.:0:0:.:.
chr3_ref_v2	569	.	CG	C	.	ExcRegion	IntersectsRepeat=0;RepeatCorrectionApplied=0	SAC:ACF:DF:PD:GT:SGT:SF:SV:SIG:MT:PAC	0,0,0,1:0:1:2:./.:./.:.:0	0,0,0,0:0:1:2:./.:./.:.:0:0:.:.	0,0,0,0:0:1:2:./.:./.:.:0:0:.:.	0,0,0,1:0:1:2:./.:./.:.:0:0:.:.	0,0,0,0:0:1:2:./.:./.:.:0:0:.:.
chr3_ref_v2	571	.	C	A	.	ExcRegion	IntersectsRepeat=0;RepeatCorrectionApplied=0	SAC:ACF:DF:PD:GT:SGT:SF:SV:SIG:MT:PAC	0,0,0,1:0:1:2:./.:./.:.:0	0,0,0,0:0:1:2:./.:./.:.:0:0:.:.	0,0,0,0:0:1:2:./.:./.:.:0:0:.:.	0,0,0,1:0:1:2:./.:./.:.:0:0:.:.	0,0,0,0:0:1:2:./.:./.:.:0:0:.:.
chr3_ref_v2	585	.	G	C	.	ExcRegion	IntersectsRepeat=0;RepeatCorrectionApplied=0	SAC:ACF:DF:PD:GT:SGT:SF:SV:SIG:MT:PAC	0,0,0,1:0:1:2:./.:./.:.:0	0,0,0,0:0:1:2:./.:./.:.:0:0:.:.	0,0,0,0:0:1:2:./.:./.:.:0:0:.:.	0,0,0,1:0:1:2:./.:./.:.:0:0:.:.	0,0,0,0:0:1:2:./.:./.:.:0:0:.:.
chr3_ref_v2	922	.	C	T	.	ExcRegion	IntersectsRepeat=0;RepeatCorrectionApplied=0	SAC:ACF:DF:PD:GT:SGT:SF:SV:SIG:MT:PAC	0,0,0,0:0:1:2:./.:./.:.:0	0,0,1,0:0:1:2:./.:./.:.:0:0:.:.	0,0,0,0:0:1:2:./.:./.:.:0:0:.:.	0,0,0,0:0:1:2:./.:./.:.:0:0:.:.	0,0,0,0:0:1:2:./.:./.:.:0:0:.:.
chr3_ref_v2	924	.	G	A	.	ExcRegion	IntersectsRepeat=0;RepeatCorrectionApplied=0	SAC:ACF:DF:PD:GT:SGT:SF:SV:SIG:MT:PAC	0,0,0,0:0:1:2:./.:./.:.:0	0,0,1,0:0:1:2:./.:./.:.:0:0:.:.	0,0,0,0:0:1:2:./.:./.:.:0:0:.:.	0,0,0,0:0:1:2:./.:./.:.:0:0:.:.	0,0,0,0:0:1:2:./.:./.:.:0:0:.:.
chr3_ref_v2	927	.	A	G	.	ExcRegion	IntersectsRepeat=1;RepeatCorrectionApplied=0	SAC:ACF:DF:PD:GT:SGT:SF:SV:SIG:MT:PAC	0,0,0,0:0:1:2:./.:./.:.:0	0,0,1,0:0:1:2:./.:./.:.:0:0:.:.	0,0,0,0:0:1:2:./.:./.:.:0:0:.:.	0,0,0,0:0:1:2:./.:./.:.:0:0:.:.	0,0,0,0:0:1:2:./.:./.:.:0:0:.:.
chr3_ref_v2	929	.	A	C	.	ExcRegion	IntersectsRepeat=1;RepeatCorrectionApplied=0	SAC:ACF:DF:PD:GT:SGT:SF:SV:SIG:MT:PAC	0,0,0,0:0:1:2:./.:./.:.:0	0,0,1,0:0:1:2:./.:./.:.:0:0:.:.	0,0,0,0:0:1:2:./.:./.:.:0:0:.:.	0,0,0,0:0:1:2:./.:./.:.:0:0:.:.	0,0,0,0:0:1:2:./.:./.:.:0:0:.:.
chr3_ref_v2	949	.	C	T	.	ExcRegion	IntersectsRepeat=0;RepeatCorrectionApplied=0	SAC:ACF:DF:PD:GT:SGT:SF:SV:SIG:MT:PAC	0,0,0,0:0:1:2:./.:./.:.:0	0,0,1,0:0:1:2:./.:./.:.:0:0:.:.	0,0,0,0:0:1:2:./.:./.:.:0:0:.:.	0,0,0,0:0:1:2:./.:./.:.:0:0:.:.	0,0,0,0:0:1:2:./.:./.:.:0:0:.:.
chr3_ref_v2	977	.	C	T	.	ExcRegion	IntersectsRepeat=1;RepeatCorrectionApplied=0	SAC:ACF:DF:PD:GT:SGT:SF:SV:SIG:MT:PAC	0,0,0,0:0:1:2:./.:./.:.:0	0,0,1,0:0:1:2:./.:./.:.:0:0:.:.	0,0,0,0:0:1:2:./.:./.:.:0:0:.:.	0,0,0,0:0:1:2:./.:./.:.:0:0:.:.	0,0,0,0:0:1:2:./.:./.:.:0:0:.:.
chr3_ref_v2	978	.	A	G	.	ExcRegion	IntersectsRepeat=1;RepeatCorrectionApplied=0	SAC:ACF:DF:PD:GT:SGT:SF:SV:SIG:MT:PAC	0,0,0,0:0:1:2:./.:./.:.:0	0,0,1,0:0:1:2:./.:./.:.:0:0:.:.	0,0,0,0:0:1:2:./.:./.:.:0:0:.:.	0,0,0,0:0:1:2:./.:./.:.:0:0:.:.	0,0,0,0:0:1:2:./.:./.:.:0:0:.:.
chr3_ref_v2	980	.	T	C	.	ExcRegion	IntersectsRepeat=1;RepeatCorrectionApplied=0	SAC:ACF:DF:PD:GT:SGT:SF:SV:SIG:MT:PAC	0,0,0,0:0:1:2:./.:./.:.:0	0,0,1,0:0:1:2:./.:./.:.:0:0:.:.	0,0,0,0:0:1:2:./.:./.:.:0:0:.:.	0,0,0,0:0:1:2:./.:./.:.:0:0:.:.	0,0,0,0:0:1:2:./.:./.:.:0:0:.:.
chr3_ref_v2	988	.	A	G	.	ExcRegion	IntersectsRepeat=0;RepeatCorrectionApplied=0	SAC:ACF:DF:PD:GT:SGT:SF:SV:SIG:MT:PAC	0,0,0,0:0:1:2:./.:./.:.:0	0,0,1,0:0:1:2:./.:./.:.:0:0:.:.	0,0,0,0:0:1:2:./.:./.:.:0:0:.:.	1,2,0,0:1:1:2:./.:./.:.:0:0:.:.	0,0,0,0:0:1:2:./.:./.:.:0:0:.:.
chr3_ref_v2	1004	.	C	T	.	ExcRegion	IntersectsRepeat=1;RepeatCorrectionApplied=0	SAC:ACF:DF:PD:GT:SGT:SF:SV:SIG:MT:PAC	0,0,0,0:0:1:2:./.:./.:.:0	0,0,1,0:0:1:2:./.:./.:.:0:0:.:.	0,0,0,0:0:1:2:./.:./.:.:0:0:.:.	1,1,0,1:1:1:2:./.:./.:.:0:0:.:.	0,0,0,0:0:1:2:./.:./.:.:0:0:.:.
chr3_ref_v2	1013	.	G	T	.	ExcRegion	IntersectsRepeat=0;RepeatCorrectionApplied=0	SAC:ACF:DF:PD:GT:SGT:SF:SV:SIG:MT:PAC	0,0,0,0:0:1:2:./.:./.:.:0	0,0,0,0:0:1:2:./.:./.:.:0:0:.:.	0,0,0,0:0:1:2:./.:./.:.:0:0:.:.	0,1,1,1:1:1:2:./.:./.:.:0:0:.:.	0,0,0,0:0:1:2:./.:./.:.:0:0:.:.
chr3_ref_v2	1014	.	T	C	.	ExcRegion	IntersectsRepeat=0;RepeatCorrectionApplied=0	SAC:ACF:DF:PD:GT:SGT:SF:SV:SIG:MT:PAC	0,0,0,0:0:1:2:./.:./.:.:0	0,0,0,0:0:1:2:./.:./.:.:0:0:.:.	0,0,0,0:0:1:2:./.:./.:.:0:0:.:.	1,1,0,1:1:1:2:./.:./.:.:0:0:.:.	0,0,0,0:0:1:2:./.:./.:.:0:0:.:.
chr3_ref_v2	1021	.	A	T	.	ExcRegion	IntersectsRepeat=1;RepeatCorrectionApplied=0	SAC:ACF:DF:PD:GT:SGT:SF:SV:SIG:MT:PAC	0,0,0,0:0:1:2:./.:./.:.:0	0,0,0,0:0:1:2:./.:./.:.:0:0:.:.	0,0,0,0:0:1:2:./.:./.:.:0:0:.:.	1,1,0,1:1:1:2:./.:./.:.:0:0:.:.	0,0,0,0:0:1:2:./.:./.:.:0:0:.:.
chr3_ref_v2	1022	.	A	C	.	ExcRegion	IntersectsRepeat=0;RepeatCorrectionApplied=0	SAC:ACF:DF:PD:GT:SGT:SF:SV:SIG:MT:PAC	0,0,0,0:0:1:2:./.:./.:.:0	0,0,0,0:0:1:2:./.:./.:.:0:0:.:.	0,0,0,0:0:1:2:./.:./.:.:0:0:.:.	0,1,1,1:1:1:2:./.:./.:.:0:0:.:.	0,0,0,0:0:1:2:./.:./.:.:0:0:.:.
chr3_ref_v2	1038	.	T	C	.	ExcRegion	IntersectsRepeat=1;RepeatCorrectionApplied=0	SAC:ACF:DF:PD:GT:SGT:SF:SV:SIG:MT:PAC	0,0,0,0:0:1:2:./.:./.:.:0	0,0,0,0:0:1:2:./.:./.:.:0:0:.:.	0,0,0,0:0:1:2:./.:./.:.:0:0:.:.	0,0,1,1:1:1:2:./.:./.:.:0:0:.:.	0,0,0,0:0:1:2:./.:./.:.:0:0:.:.
chr3_ref_v2	1059	.	A	AT	.	ExcRegion	IntersectsRepeat=1;RepeatCorrectionApplied=0	SAC:ACF:DF:PD:GT:SGT:SF:SV:SIG:MT:PAC	0,0,0,0:0:1:2:./.:./.:.:0	0,0,0,0:0:1:2:./.:./.:.:0:0:.:.	0,0,0,0:0:1:2:./.:./.:.:0:0:.:.	0,0,1,1:1:1:2:./.:./.:.:0:0:.:.	0,0,0,0:0:1:2:./.:./.:.:0:0:.:.
chr3_ref_v2	1062	.	T	TTTA	.	ExcRegion	IntersectsRepeat=1;RepeatCorrectionApplied=0	SAC:ACF:DF:PD:GT:SGT:SF:SV:SIG:MT:PAC	0,0,0,0:0:1:2:./.:./.:.:0	0,0,0,0:0:1:2:./.:./.:.:0:0:.:.	0,0,0,0:0:1:2:./.:./.:.:0:0:.:.	0,0,0,1:0:1:2:./.:./.:.:0:0:.:.	0,0,0,0:0:1:2:./.:./.:.:0:0:.:.
chr3_ref_v2	1065	.	T	TTTCA	.	ExcRegion	IntersectsRepeat=0;RepeatCorrectionApplied=0	SAC:ACF:DF:PD:GT:SGT:SF:SV:SIG:MT:PAC	0,0,0,0:0:1:2:./.:./.:.:0	0,0,0,0:0:1:2:./.:./.:.:0:0:.:.	0,0,0,0:0:1:2:./.:./.:.:0:0:.:.	0,0,0,1:0:1:2:./.:./.:.:0:0:.:.	0,0,0,0:0:1:2:./.:./.:.:0:0:.:.
chr3_ref_v2	1203	.	G	GTTTAGACAAAGAAAAC	.	ExcRegion	IntersectsRepeat=1;RepeatCorrectionApplied=0	SAC:ACF:DF:PD:GT:SGT:SF:SV:SIG:MT:PAC	0,0,35,0:0:1:2:./.:./.:.:0	0,0,15,0:0:1:2:./.:./.:.:0:0:.:.	0,0,74,0:0:1:2:./.:./.:.:0:0:.:.	0,0,38,1:1:1:2:./.:./.:.:0:0:.:.	0,0,25,0:0:1:2:./.:./.:.:0:0:.:.
chr3_ref_v2	1223	.	A	T	.	ExcRegion	IntersectsRepeat=0;RepeatCorrectionApplied=0	SAC:ACF:DF:PD:GT:SGT:SF:SV:SIG:MT:PAC	0,0,97,0:0:1:2:./.:./.:.:0	0,0,33,0:0:1:2:./.:./.:.:0:0:.:.	1,1,162,0:1:1:2:./.:./.:.:0:0:.:.	0,0,121,0:0:1:2:./.:./.:.:0:0:.:.	0,0,67,0:0:1:2:./.:./.:.:0:0:.:.
chr3_ref_v2	1240	.	A	G	.	ExcRegion	IntersectsRepeat=0;RepeatCorrectionApplied=0	SAC:ACF:DF:PD:GT:SGT:SF:SV:SIG:MT:PAC	0,0,141,0:0:1:2:./.:./.:.:0	0,0,42,0:0:1:2:./.:./.:.:0:0:.:.	1,1,203,0:1:1:2:./.:./.:.:0:0:.:.	0,0,171,0:0:1:2:./.:./.:.:0:0:.:.	0,0,93,0:0:1:2:./.:./.:.:0:0:.:.
chr3_ref_v2	1243	.	C	CCATAGTTTCTATGTGCAAAAGCATTACCTATGTAATTCTTACA	.	ExcRegion	IntersectsRepeat=0;RepeatCorrectionApplied=0	SAC:ACF:DF:PD:GT:SGT:SF:SV:SIG:MT:PAC	0,0,151,0:0:1:2:./.:./.:.:0	0,0,44,0:0:1:2:./.:./.:.:0:0:.:.	0,0,207,0:0:1:2:./.:./.:.:0:0:.:.	0,0,176,0:0:1:2:./.:./.:.:0:0:.:.	0,0,95,0:0:1:2:./.:./.:.:0:0:.:.
chr3_ref_v2	4025	.	G	A	.	ExcRegion	IntersectsRepeat=0;RepeatCorrectionApplied=0	SAC:ACF:DF:PD:GT:SGT:SF:SV:SIG:MT:PAC	0,0,250,282:1:1:2:./.:./.:.:0	1,0,91,76:1:1:2:./.:./.:.:0:0:.:.	0,0,308,319:1:1:2:./.:./.:.:0:0:.:.	0,0,298,351:1:1:2:./.:./.:.:0:0:.:.	0,0,206,215:1:1:2:./.:./.:.:0:0:.:.
chr3_ref_v2	4521	.	G	A	.	PASS	IntersectsRepeat=0;RepeatCorrectionApplied=0	SAC:ACF:DF:PD:GT:SGT:SF:SV:SIG:MT:PAC	0,0,0,0:0:1:2:./.:./.:.:0	0,0,0,1:0:1:2:./.:./.:.:0:0:.:.	0,0,0,3:0:1:2:./.:./.:.:0:0:.:.	0,0,0,0:0:1:2:./.:./.:.:0:0:.:.	0,0,0,0:0:1:2:./.:./.:.:0:0:.:.
chr3_ref_v2	4586	.	C	CAATATTCTTATATTGAACACATTTTTCTCGCATAAATTTAAT	.	PASS	IntersectsRepeat=0;RepeatCorrectionApplied=0	SAC:ACF:DF:PD:GT:SGT:SF:SV:SIG:MT:PAC	0,0,0,0:0:1:2:./.:./.:.:0	0,0,0,0:0:1:2:./.:./.:.:0:0:.:.	0,0,0,1:0:1:2:./.:./.:.:0:0:.:.	0,0,1,1:1:1:2:./.:./.:.:0:0:.:.	0,0,0,0:0:1:2:./.:./.:.:0:0:.:.
chr3_ref_v2	6097	.	GTGACGTTGAGTTTTTAC	G	.	PASS	IntersectsRepeat=0;RepeatCorrectionApplied=0	SAC:ACF:DF:PD:GT:SGT:SF:SV:SIG:MT:PAC	0,0,6,16:1:1:2:1/1:./.:.:0	0,0,2,3:1:1:2:./.:./.:.:0:0:.:.	0,0,7,20:1:1:2:1/1:./.:.:0:0:.:.	0,0,4,20:1:1:2:1/1:./.:.:0:0:.:.	0,0,5,17:1:1:2:1/1:./.:.:0:0:.:.
chr3_ref_v2	6291	.	C	CTTT	.	PASS	IntersectsRepeat=1;RepeatCorrectionApplied=1	SAC:ACF:DF:PD:GT:SGT:SF:SV:SIG:MT:PAC	0,0,0,0:0:1:2:./.:./.:.:0	0,0,4,0:0:1:2:./.:./.:.:0:0:.:.	1,0,4,3:1:1:2:./.:./.:.:0:0:.:.	0,0,4,1:1:1:2:./.:./.:.:0:0:.:.	0,0,2,2:1:1:2:./.:./.:.:0:0:.:.
chr3_ref_v2	6389	.	A	G	.	PASS	IntersectsRepeat=1;RepeatCorrectionApplied=0	SAC:ACF:DF:PD:GT:SGT:SF:SV:SIG:MT:PAC	0,0,0,3:0:1:2:./.:./.:.:0	0,0,0,2:0:1:2:./.:./.:.:0:0:.:.	0,0,2,3:1:1:2:./.:./.:.:0:0:.:.	0,0,2,0:0:1:2:./.:./.:.:0:0:.:.	0,0,0,1:0:1:2:./.:./.:.:0:0:.:.
chr3_ref_v2	6824	.	A	G	.	PASS	IntersectsRepeat=0;RepeatCorrectionApplied=0	SAC:ACF:DF:PD:GT:SGT:SF:SV:SIG:MT:PAC	0,0,0,0:0:1:2:./.:./.:.:0	0,0,0,0:0:1:2:./.:./.:.:0:0:.:.	0,0,1,1:1:1:2:./.:./.:.:0:0:.:.	0,0,0,1:0:1:2:./.:./.:.:0:0:.:.	0,0,0,0:0:1:2:./.:./.:.:0:0:.:.
chr3_ref_v2	7271	.	C	T	.	PASS	IntersectsRepeat=1;RepeatCorrectionApplied=0	SAC:ACF:DF:PD:GT:SGT:SF:SV:SIG:MT:PAC	0,0,0,0:0:1:2:./.:./.:.:0	0,0,0,0:0:1:2:./.:./.:.:0:0:.:.	0,0,0,0:0:1:2:./.:./.:.:0:0:.:.	0,0,2,1:1:1:2:./.:./.:.:0:0:.:.	0,0,0,0:0:1:2:./.:./.:.:0:0:.:.
chr3_ref_v2	7287	.	G	GCCAACGTCAAAGGAACAAGA	.	PASS	IntersectsRepeat=0;RepeatCorrectionApplied=0	SAC:ACF:DF:PD:GT:SGT:SF:SV:SIG:MT:PAC	0,0,0,0:0:1:2:./.:./.:.:0	0,0,0,0:0:1:2:./.:./.:.:0:0:.:.	0,0,0,0:0:1:2:./.:./.:.:0:0:.:.	0,0,3,1:1:1:2:./.:./.:.:0:0:.:.	0,0,0,0:0:1:2:./.:./.:.:0:0:.:.
chr3_ref_v2	7447	.	A	T	.	PASS	IntersectsRepeat=0;RepeatCorrectionApplied=0	SAC:ACF:DF:PD:GT:SGT:SF:SV:SIG:MT:PAC	0,0,0,0:0:1:2:./.:./.:.:0	0,0,0,0:0:1:2:./.:./.:.:0:0:.:.	0,0,1,0:0:1:2:./.:./.:.:0:0:.:.	0,0,0,0:0:1:2:./.:./.:.:0:0:.:.	0,0,0,0:0:1:2:./.:./.:.:0:0:.:.
chr3_ref_v2	8403	.	CAAA	C	.	PASS	IntersectsRepeat=1;RepeatCorrectionApplied=1	SAC:ACF:DF:PD:GT:SGT:SF:SV:SIG:MT:PAC	0,0,0,0:0:1:2:./.:./.:.:0	0,0,0,0:0:1:2:./.:./.:.:0:0:.:.	0,0,0,0:0:1:2:./.:./.:.:0:0:.:.	0,0,2,0:0:1:2:./.:./.:.:0:0:.:.	0,0,0,1:0:1:2:./.:./.:.:0:0:.:.
chr3_ref_v2	9010	.	T	TTTA	.	PASS	IntersectsRepeat=1;RepeatCorrectionApplied=0	SAC:ACF:DF:PD:GT:SGT:SF:SV:SIG:MT:PAC	0,2,2,0:1:1:2:./.:./.:.:0	0,0,1,0:0:1:2:./.:./.:.:0:0:.:.	0,0,5,4:1:1:2:./.:./.:.:0:0:.:.	0,0,7,2:1:1:2:./.:./.:.:0:0:.:.	0,0,0,0:0:1:2:./.:./.:.:0:0:.:.
chr3_ref_v2	9287	.	G	T	.	PASS	IntersectsRepeat=0;RepeatCorrectionApplied=0	SAC:ACF:DF:PD:GT:SGT:SF:SV:SIG:MT:PAC	0,0,0,2:0:1:2:./.:./.:.:0	0,0,0,0:0:1:2:./.:./.:.:0:0:.:.	0,0,0,0:0:1:2:./.:./.:.:0:0:.:.	0,0,0,1:0:1:2:./.:./.:.:0:0:.:.	0,0,0,0:0:1:2:./.:./.:.:0:0:.:.
chr3_ref_v2	11674	.	A	C	.	PASS	IntersectsRepeat=0;RepeatCorrectionApplied=0	SAC:ACF:DF:PD:GT:SGT:SF:SV:SIG:MT:PAC	0,1,0,0:0:1:2:./.:./.:.:0	0,0,0,0:0:1:2:./.:./.:.:0:0:.:.	0,0,0,1:0:1:2:./.:./.:.:0:0:.:.	0,0,0,0:0:1:2:./.:./.:.:0:0:.:.	0,0,0,0:0:1:2:./.:./.:.:0:0:.:.
chr3_ref_v2	11676	.	T	G	.	PASS	IntersectsRepeat=0;RepeatCorrectionApplied=0	SAC:ACF:DF:PD:GT:SGT:SF:SV:SIG:MT:PAC	0,1,0,0:0:1:2:./.:./.:.:0	0,0,0,0:0:1:2:./.:./.:.:0:0:.:.	0,0,0,1:0:1:2:./.:./.:.:0:0:.:.	0,0,0,0:0:1:2:./.:./.:.:0:0:.:.	0,0,0,0:0:1:2:./.:./.:.:0:0:.:.
chr3_ref_v2	11689	.	T	C	.	PASS	IntersectsRepeat=0;RepeatCorrectionApplied=0	SAC:ACF:DF:PD:GT:SGT:SF:SV:SIG:MT:PAC	0,0,0,0:0:1:2:./.:./.:.:0	0,0,0,0:0:1:2:./.:./.:.:0:0:.:.	0,0,0,1:0:1:2:./.:./.:.:0:0:.:.	0,0,0,0:0:1:2:./.:./.:.:0:0:.:.	0,0,0,0:0:1:2:./.:./.:.:0:0:.:.
chr3_ref_v2	11690	.	G	A	.	PASS	IntersectsRepeat=0;RepeatCorrectionApplied=0	SAC:ACF:DF:PD:GT:SGT:SF:SV:SIG:MT:PAC	0,0,0,0:0:1:2:./.:./.:.:0	0,0,0,0:0:1:2:./.:./.:.:0:0:.:.	0,0,0,1:0:1:2:./.:./.:.:0:0:.:.	0,0,0,0:0:1:2:./.:./.:.:0:0:.:.	0,0,0,0:0:1:2:./.:./.:.:0:0:.:.
chr3_ref_v2	18559	.	T	G	.	PASS	IntersectsRepeat=0;RepeatCorrectionApplied=0	SAC:ACF:DF:PD:GT:SGT:SF:SV:SIG:MT:PAC	79,135,64,0:1:1:2:0/0:0/1:0.5:0	41,45,6,0:1:1:2:0/0:0/1:0.125:0:0:.:.	265,221,4,0:1:1:2:0/0:./.:.:0:0:.:.	239,193,26,0:1:1:2:0/0:0/1:0.125:0:0:.:.	149,119,8,0:1:1:2:0/0:0/1:0.125:0:0:.:.
chr3_ref_v2	27477	.	TAAA	T	.	PASS	IntersectsRepeat=1;RepeatCorrectionApplied=1	SAC:ACF:DF:PD:GT:SGT:SF:SV:SIG:MT:PAC	44,59,5,25:1:1:2:0/0:0/1:0.5:0	8,13,0,3:1:1:2:0/0:0/1:0.25:0:0:.:.	62,90,20,35:1:1:2:0/0:0/1:0.5:1:0:.:.	52,82,13,29:1:1:2:0/0:0/1:0.5:1:0:.:.	31,56,9,24:1:1:2:0/0:0/1:0.5:1:0:.:.
chr3_ref_v2	29265	.	TTTTGTTTATTTA	T	.	PASS	IntersectsRepeat=1;RepeatCorrectionApplied=0	SAC:ACF:DF:PD:GT:SGT:SF:SV:SIG:MT:PAC	0,0,112,130:1:1:2:1/1:./.:.:0	0,1,37,41:1:1:2:1/1:./.:.:0:0:.:.	0,0,154,152:1:1:2:1/1:./.:.:0:0:.:.	2,1,159,188:1:1:2:1/1:./.:.:0:0:.:.	1,0,91,110:1:1:2:1/1:./.:.:0:0:.:.
chr3_ref_v2	40708	.	C	CAAAAAAAAAAAAAAA	.	PASS	IntersectsRepeat=1;RepeatCorrectionApplied=1	SAC:ACF:DF:PD:GT:SGT:SF:SV:SIG:MT:PAC	0,0,175,52:1:1:2:1/1:./.:.:0	0,0,43,12:1:1:2:1/1:./.:.:0:0:.:.	1,0,250,90:1:1:2:1/1:./.:.:0:0:.:.	0,0,230,77:1:1:2:1/1:./.:.:0:0:.:.	0,0,154,56:1:1:2:1/1:./.:.:0:0:.:.
chr3_ref_v2	41396	.	T	TCCAAATGCTACGCAG	.	PASS	IntersectsRepeat=1;RepeatCorrectionApplied=0	SAC:ACF:DF:PD:GT:SGT:SF:SV:SIG:MT:PAC	1,2,56,59:1:1:2:1/1:./.:.:0	0,1,11,5:1:0:2:./.:./.:.:0:0:.:.	4,4,54,86:1:1:2:1/1:0/1:0.125:0:0:.:.	1,7,65,95:1:1:2:1/1:0/1:0.125:0:0:.:.	0,4,34,74:1:1:2:1/1:0/1:0.125:0:0:.:.
chr3_ref_v2	41830	.	CAAAAAA	C,CA	.	PASS	IntersectsRepeat=1;RepeatCorrectionApplied=1	SAC:ACF:DF:PD:GT:SGT:SF:SV:SIG:MT:PAC	30,17,20,1,32,3:1:1:2:0/2:0/1:0.25:0	15,4,7,0,14,5:1:1:2:0/2:1/2:0.125:0:0:.:.	32,18,33,8,52,12:1:1:2:0/2:1/2:0.25:0:0:.:.	35,17,40,4,55,18:1:1:2:0/2:1/2:0.25:0:0:.:.	24,11,23,7,31,21:1:1:2:0/2:1/2:0.25:0:0:.:.
chr3_ref_v2	44368	.	G	GA	.	PASS	IntersectsRepeat=1;RepeatCorrectionApplied=1	SAC:ACF:DF:PD:GT:SGT:SF:SV:SIG:MT:PAC	24,21,40,52:1:1:2:0/1:1/1:0.5:0	6,10,6,10:1:1:2:0/1:1/1:0.25:0:0:.:.	49,44,52,74:1:1:2:1/1:0/1:0.5:1:0:.:.	48,40,41,68:1:1:2:0/1:1/1:0.25:0:0:.:.	28,32,44,60:1:1:2:1/1:0/1:0.5:0:0:.:.
chr3_ref_v2	48532	.	G	GTCAGCTTCGGCTTCGGCGTCAGCT	.	PASS	IntersectsRepeat=0;RepeatCorrectionApplied=0	SAC:ACF:DF:PD:GT:SGT:SF:SV:SIG:MT:PAC	0,0,92,66:1:1:2:1/1:./.:.:0	0,0,15,11:1:1:2:1/1:./.:.:0:0:.:.	1,0,161,81:1:1:2:1/1:./.:.:0:0:.:.	0,1,158,69:1:1:2:1/1:./.:.:0:0:.:.	0,0,91,61:1:1:2:1/1:./.:.:0:0:.:.
chr3_ref_v2	50148	.	A	AAT,AATAT	.	PASS	IntersectsRepeat=1;RepeatCorrectionApplied=1	SAC:ACF:DF:PD:GT:SGT:SF:SV:SIG:MT:PAC	3,0,6,9,16,34:1:1:2:2/2:0/2:0.125:0	1,2,6,2,13,19:1:1:2:2/2:0/2:0.125:0:0:.:.	5,3,13,11,30,55:1:1:2:2/2:0/2:0.125:0:0:.:.	5,1,12,18,33,45:1:1:2:2/2:1/2:0.5:0:0:.:.	2,4,6,13,22,38:1:1:2:2/2:0/2:0.125:0:0:.:.
chr3_ref_v2	56899	.	C	A	.	PASS	IntersectsRepeat=1;RepeatCorrectionApplied=0	SAC:ACF:DF:PD:GT:SGT:SF:SV:SIG:MT:PAC	15,41,12,10:1:1:2:0/0:0/1:0.5:0	10,16,2,1:1:1:2:0/0:0/1:0.25:0:0:.:.	56,77,5,6:1:1:2:0/0:0/1:0.125:0:0:.:.	57,79,16,6:1:1:2:0/0:0/1:0.25:0:0:.:.	41,52,6,7:1:1:2:0/0:0/1:0.25:0:0:.:.
chr3_ref_v2	57049	.	C	A	.	PASS	IntersectsRepeat=1;RepeatCorrectionApplied=0	SAC:ACF:DF:PD:GT:SGT:SF:SV:SIG:MT:PAC	53,17,0,19:1:1:2:0/0:0/1:0.5:0	21,11,0,4:1:1:2:0/0:0/1:0.25:0:0:.:.	99,46,3,16:1:1:2:0/0:0/1:0.25:0:0:.:.	93,36,1,18:1:1:2:0/0:0/1:0.25:0:0:.:.	68,22,1,17:1:1:2:0/0:0/1:0.25:0:0:.:.
chr3_ref_v2	62576	.	CAT	C	.	PASS	IntersectsRepeat=1;RepeatCorrectionApplied=1	SAC:ACF:DF:PD:GT:SGT:SF:SV:SIG:MT:PAC	84,89,14,12:1:1:2:0/0:./.:.:0	28,26,1,8:1:1:2:0/0:0/1:0.125:0:0:.:.	136,99,12,11:1:1:2:0/0:./.:.:0:0:.:.	103,105,16,15:1:1:2:0/0:./.:.:0:0:.:.	75,64,11,8:1:1:2:0/0:./.:.:0:0:.:.
chr3_ref_v2	76143	.	A	AT	.	PASS	IntersectsRepeat=1;RepeatCorrectionApplied=1	SAC:ACF:DF:PD:GT:SGT:SF:SV:SIG:MT:PAC	2,5,159,152:1:1:2:1/1:./.:.:0	1,0,33,28:1:1:2:1/1:./.:.:0:0:.:.	4,6,203,190:1:1:2:1/1:./.:.:0:0:.:.	2,2,179,177:1:1:2:1/1:./.:.:0:0:.:.	6,1,112,126:1:1:2:1/1:./.:.:0:0:.:.
chr3_ref_v2	76181	.	G	A	.	PASS	IntersectsRepeat=0;RepeatCorrectionApplied=0	SAC:ACF:DF:PD:GT:SGT:SF:SV:SIG:MT:PAC	0,0,233,163:1:1:2:1/1:./.:.:0	0,0,46,44:1:1:2:1/1:./.:.:0:0:.:.	1,0,268,200:1:1:2:1/1:./.:.:0:0:.:.	0,0,262,190:1:1:2:1/1:./.:.:0:0:.:.	1,0,188,138:1:1:2:1/1:./.:.:0:0:.:.
chr3_ref_v2	77229	.	G	A	.	PASS	IntersectsRepeat=0;RepeatCorrectionApplied=0	SAC:ACF:DF:PD:GT:SGT:SF:SV:SIG:MT:PAC	0,0,212,162:1:1:2:1/1:./.:.:0	0,0,44,39:1:1:2:1/1:./.:.:0:0:.:.	0,0,319,260:1:1:2:1/1:./.:.:0:0:.:.	0,0,306,228:1:1:2:1/1:./.:.:0:0:.:.	0,0,211,169:1:1:2:1/1:./.:.:0:0:.:.
chr3_ref_v2	82577	.	G	GCACTATTCATCT	.	PASS	IntersectsRepeat=0;RepeatCorrectionApplied=0	SAC:ACF:DF:PD:GT:SGT:SF:SV:SIG:MT:PAC	6,13,10,3:1:1:2:0/1:0/0:0.125:0	2,2,0,1:1:1:2:./.:./.:.:0:0:.:.	6,14,7,8:1:1:2:0/1:0/0:0.125:0:0:.:.	15,14,4,5:1:1:2:0/1:0/0:0.5:0:0:.:.	6,7,2,4:1:1:2:./.:./.:.:0:0:.:.
chr3_ref_v2	82580	.	CTG	C	.	PASS	IntersectsRepeat=0;RepeatCorrectionApplied=0	SAC:ACF:DF:PD:GT:SGT:SF:SV:SIG:MT:PAC	3,8,2,1:1:1:2:./.:./.:.:0	2,2,0,0:1:1:2:./.:./.:.:0:0:.:.	3,12,0,0:1:1:2:./.:./.:.:0:0:.:.	10,11,0,0:1:1:2:0/0:./.:.:0:0:.:.	3,4,0,0:1:1:2:./.:./.:.:0:0:.:.
chr3_ref_v2	82585	.	G	GA	.	PASS	IntersectsRepeat=0;RepeatCorrectionApplied=0	SAC:ACF:DF:PD:GT:SGT:SF:SV:SIG:MT:PAC	1,5,1,1:1:1:2:./.:./.:.:0	0,1,0,0:0:1:2:./.:./.:.:0:0:.:.	0,6,0,0:0:1:2:./.:./.:.:0:0:.:.	2,4,0,0:1:1:2:./.:./.:.:0:0:.:.	0,1,0,0:0:1:2:./.:./.:.:0:0:.:.
chr3_ref_v2	84302	.	G	A	.	ExcRegion	IntersectsRepeat=0;RepeatCorrectionApplied=0	SAC:ACF:DF:PD:GT:SGT:SF:SV:SIG:MT:PAC	0,0,0,9:0:1:2:./.:./.:.:0	0,1,2,6:1:1:2:./.:./.:.:0:0:.:.	2,0,7,11:1:1:2:./.:./.:.:0:0:.:.	3,1,3,7:1:1:2:./.:./.:.:0:0:.:.	1,0,1,6:1:1:2:./.:./.:.:0:0:.:.
chr3_ref_v2	84376	.	A	G	.	ExcRegion	IntersectsRepeat=1;RepeatCorrectionApplied=0	SAC:ACF:DF:PD:GT:SGT:SF:SV:SIG:MT:PAC	100,0,8,0:1:1:2:./.:./.:.:0	27,8,5,0:1:1:2:./.:./.:.:0:0:.:.	139,1,23,0:1:1:2:./.:./.:.:0:0:.:.	113,1,11,0:1:1:2:./.:./.:.:0:0:.:.	88,0,9,0:1:1:2:./.:./.:.:0:0:.:.
chr3_ref_v2	84910	.	T	C	.	ExcRegion	IntersectsRepeat=1;RepeatCorrectionApplied=0	SAC:ACF:DF:PD:GT:SGT:SF:SV:SIG:MT:PAC	0,37,0,4:1:1:2:./.:./.:.:0	0,30,0,5:1:1:2:./.:./.:.:0:0:.:.	0,75,0,9:1:1:2:./.:./.:.:0:0:.:.	0,37,0,7:1:1:2:./.:./.:.:0:0:.:.	0,23,0,8:1:1:2:./.:./.:.:0:0:.:.
chr3_ref_v2	88439	.	C	T	.	ExcRegion	IntersectsRepeat=0;RepeatCorrectionApplied=0	SAC:ACF:DF:PD:GT:SGT:SF:SV:SIG:MT:PAC	0,0,0,0:0:1:2:./.:./.:.:0	0,0,0,0:0:1:2:./.:./.:.:0:0:.:.	0,0,1,0:0:1:2:./.:./.:.:0:0:.:.	0,0,0,0:0:1:2:./.:./.:.:0:0:.:.	0,0,0,1:0:1:2:./.:./.:.:0:0:.:.
chr3_ref_v2	88440	.	C	A	.	ExcRegion	IntersectsRepeat=0;RepeatCorrectionApplied=0	SAC:ACF:DF:PD:GT:SGT:SF:SV:SIG:MT:PAC	0,0,0,0:0:1:2:./.:./.:.:0	0,0,0,0:0:1:2:./.:./.:.:0:0:.:.	0,0,1,0:0:1:2:./.:./.:.:0:0:.:.	0,0,0,0:0:1:2:./.:./.:.:0:0:.:.	0,0,0,1:0:1:2:./.:./.:.:0:0:.:.
chr3_ref_v2	88443	.	C	A	.	ExcRegion	IntersectsRepeat=0;RepeatCorrectionApplied=0	SAC:ACF:DF:PD:GT:SGT:SF:SV:SIG:MT:PAC	0,0,0,0:0:1:2:./.:./.:.:0	0,0,0,0:0:1:2:./.:./.:.:0:0:.:.	0,0,1,0:0:1:2:./.:./.:.:0:0:.:.	0,0,0,0:0:1:2:./.:./.:.:0:0:.:.	0,0,0,1:0:1:2:./.:./.:.:0:0:.:.
chr3_ref_v2	89010	.	C	T	.	ExcRegion	IntersectsRepeat=1;RepeatCorrectionApplied=0	SAC:ACF:DF:PD:GT:SGT:SF:SV:SIG:MT:PAC	0,0,0,0:0:1:2:./.:./.:.:0	0,0,0,0:0:1:2:./.:./.:.:0:0:.:.	0,0,0,1:0:1:2:./.:./.:.:0:0:.:.	0,0,0,0:0:1:2:./.:./.:.:0:0:.:.	0,0,0,0:0:1:2:./.:./.:.:0:0:.:.
chr3_ref_v2	89012	.	G	A	.	ExcRegion	IntersectsRepeat=1;RepeatCorrectionApplied=0	SAC:ACF:DF:PD:GT:SGT:SF:SV:SIG:MT:PAC	0,0,0,0:0:1:2:./.:./.:.:0	0,0,0,0:0:1:2:./.:./.:.:0:0:.:.	0,0,0,1:0:1:2:./.:./.:.:0:0:.:.	0,0,0,0:0:1:2:./.:./.:.:0:0:.:.	0,0,0,0:0:1:2:./.:./.:.:0:0:.:.
chr3_ref_v2	89018	.	G	A	.	ExcRegion	IntersectsRepeat=0;RepeatCorrectionApplied=0	SAC:ACF:DF:PD:GT:SGT:SF:SV:SIG:MT:PAC	0,0,0,0:0:1:2:./.:./.:.:0	0,0,0,0:0:1:2:./.:./.:.:0:0:.:.	0,0,0,1:0:1:2:./.:./.:.:0:0:.:.	0,0,0,0:0:1:2:./.:./.:.:0:0:.:.	0,0,0,0:0:1:2:./.:./.:.:0:0:.:.
chr3_ref_v2	89021	.	A	C	.	ExcRegion	IntersectsRepeat=0;RepeatCorrectionApplied=0	SAC:ACF:DF:PD:GT:SGT:SF:SV:SIG:MT:PAC	0,0,0,0:0:1:2:./.:./.:.:0	0,0,0,0:0:1:2:./.:./.:.:0:0:.:.	0,0,0,1:0:1:2:./.:./.:.:0:0:.:.	0,0,0,0:0:1:2:./.:./.:.:0:0:.:.	0,0,0,0:0:1:2:./.:./.:.:0:0:.:.
chr3_ref_v2	90789	.	C	CCCCACGTA	.	PASS	IntersectsRepeat=0;RepeatCorrectionApplied=0	SAC:ACF:DF:PD:GT:SGT:SF:SV:SIG:MT:PAC	0,11,0,17:1:1:2:0/1:1/1:0.125:0	0,2,0,5:1:1:2:./.:./.:.:0:0:.:.	0,8,0,8:1:1:2:./.:./.:.:0:0:.:.	0,6,0,19:1:1:2:1/1:0/1:0.5:0:0:.:.	0,6,0,10:1:1:2:./.:./.:.:0:0:.:.
chr3_ref_v2	90793	.	A	T	.	PASS	IntersectsRepeat=0;RepeatCorrectionApplied=0	SAC:ACF:DF:PD:GT:SGT:SF:SV:SIG:MT:PAC	0,4,0,5:1:1:2:./.:./.:.:0	0,2,0,0:0:1:2:./.:./.:.:0:0:.:.	0,3,0,3:1:1:2:./.:./.:.:0:0:.:.	0,3,0,6:1:1:2:./.:./.:.:0:0:.:.	0,3,0,1:1:1:2:./.:./.:.:0:0:.:.
chr3_ref_v2	100221	.	C	CT	.	PASS	IntersectsRepeat=1;RepeatCorrectionApplied=1	SAC:ACF:DF:PD:GT:SGT:SF:SV:SIG:MT:PAC	29,57,1,10:1:1:2:0/0:./.:.:0	2,15,0,2:1:0:2:./.:./.:.:0:0:.:.	48,85,4,21:1:1:2:0/0:0/1:0.125:0:0:.:.	28,71,2,19:1:1:2:0/0:0/1:0.25:0:0:.:.	20,62,2,13:1:1:2:0/0:0/1:0.125:0:0:.:.
chr3_ref_v2	130658	.	C	G	.	PASS	IntersectsRepeat=0;RepeatCorrectionApplied=0	SAC:ACF:DF:PD:GT:SGT:SF:SV:SIG:MT:PAC	260,16,0,45:1:1:2:0/0:0/1:0.25:0	58,11,0,2:1:1:2:0/0:0/1:0.125:0:0:.:.	351,47,0,11:1:1:2:0/0:0/1:0.125:0:1:.:.	300,39,1,16:1:1:2:0/0:0/1:0.125:0:0:.:.	222,26,0,6:1:1:2:0/0:0/1:0.125:0:0:.:.
chr3_ref_v2	141010	.	G	A	.	PASS	IntersectsRepeat=1;RepeatCorrectionApplied=0	SAC:ACF:DF:PD:GT:SGT:SF:SV:SIG:MT:PAC	128,66,0,53:1:1:2:0/0:0/1:0.5:0	35,21,0,15:1:1:2:0/0:0/1:0.5:0:0:.:.	161,110,0,38:1:1:2:0/0:0/1:0.25:0:0:.:.	180,101,0,48:1:1:2:0/0:0/1:0.25:0:0:.:.	117,67,0,29:1:1:2:0/0:0/1:0.25:0:0:.:.
chr3_ref_v2	147080	.	A	G	.	ExcRegion	IntersectsRepeat=1;RepeatCorrectionApplied=0	SAC:ACF:DF:PD:GT:SGT:SF:SV:SIG:MT:PAC	0,0,0,0:0:1:2:./.:./.:.:0	0,0,0,0:0:1:2:./.:./.:.:0:0:.:.	0,0,1,0:0:1:2:./.:./.:.:0:0:.:.	0,0,0,0:0:1:2:./.:./.:.:0:0:.:.	0,0,0,0:0:1:2:./.:./.:.:0:0:.:.
chr3_ref_v2	147081	.	A	T	.	ExcRegion	IntersectsRepeat=1;RepeatCorrectionApplied=0	SAC:ACF:DF:PD:GT:SGT:SF:SV:SIG:MT:PAC	0,0,0,0:0:1:2:./.:./.:.:0	0,0,0,0:0:1:2:./.:./.:.:0:0:.:.	0,0,1,0:0:1:2:./.:./.:.:0:0:.:.	0,0,0,0:0:1:2:./.:./.:.:0:0:.:.	0,0,0,0:0:1:2:./.:./.:.:0:0:.:.
chr3_ref_v2	147089	.	T	G	.	ExcRegion	IntersectsRepeat=1;RepeatCorrectionApplied=0	SAC:ACF:DF:PD:GT:SGT:SF:SV:SIG:MT:PAC	0,0,0,0:0:1:2:./.:./.:.:0	0,0,0,0:0:1:2:./.:./.:.:0:0:.:.	0,0,2,0:0:1:2:./.:./.:.:0:0:.:.	0,0,1,0:0:1:2:./.:./.:.:0:0:.:.	0,0,0,0:0:1:2:./.:./.:.:0:0:.:.
chr3_ref_v2	147102	.	C	T	.	ExcRegion	IntersectsRepeat=0;RepeatCorrectionApplied=0	SAC:ACF:DF:PD:GT:SGT:SF:SV:SIG:MT:PAC	0,0,0,0:0:1:2:./.:./.:.:0	0,0,0,0:0:1:2:./.:./.:.:0:0:.:.	0,0,1,0:0:1:2:./.:./.:.:0:0:.:.	0,0,1,0:0:1:2:./.:./.:.:0:0:.:.	0,0,0,0:0:1:2:./.:./.:.:0:0:.:.
chr3_ref_v2	147103	.	C	A	.	ExcRegion	IntersectsRepeat=0;RepeatCorrectionApplied=0	SAC:ACF:DF:PD:GT:SGT:SF:SV:SIG:MT:PAC	0,0,0,0:0:1:2:./.:./.:.:0	0,0,0,0:0:1:2:./.:./.:.:0:0:.:.	0,0,1,0:0:1:2:./.:./.:.:0:0:.:.	0,0,1,0:0:1:2:./.:./.:.:0:0:.:.	0,0,0,0:0:1:2:./.:./.:.:0:0:.:.
chr3_ref_v2	147116	.	A	AGGATTCCTATATCCTCGAG	.	ExcRegion	IntersectsRepeat=1;RepeatCorrectionApplied=0	SAC:ACF:DF:PD:GT:SGT:SF:SV:SIG:MT:PAC	0,0,0,0:0:1:2:./.:./.:.:0	0,0,0,0:0:1:2:./.:./.:.:0:0:.:.	0,0,1,0:0:1:2:./.:./.:.:0:0:.:.	0,0,1,0:0:1:2:./.:./.:.:0:0:.:.	0,0,0,0:0:1:2:./.:./.:.:0:0:.:.
chr3_ref_v2	147163	.	A	AATAATGGAATCCCAACAACTATCTGAAAATTCACGTGATTCTCATGTGAGTACATCAGAAAACAACCACAGAT	.	ExcRegion	IntersectsRepeat=0;RepeatCorrectionApplied=0	SAC:ACF:DF:PD:GT:SGT:SF:SV:SIG:MT:PAC	0,0,0,0:0:1:2:./.:./.:.:0	0,0,0,0:0:1:2:./.:./.:.:0:0:.:.	0,0,1,0:0:1:2:./.:./.:.:0:0:.:.	0,0,0,0:0:1:2:./.:./.:.:0:0:.:.	0,0,0,0:0:1:2:./.:./.:.:0:0:.:.
chr3_ref_v2	147499	.	T	TC	.	ExcRegion	IntersectsRepeat=0;RepeatCorrectionApplied=0	SAC:ACF:DF:PD:GT:SGT:SF:SV:SIG:MT:PAC	7,0,0,0:0:1:2:./.:./.:.:0	0,0,0,1:0:1:2:./.:./.:.:0:0:.:.	4,2,0,0:1:1:2:./.:./.:.:0:0:.:.	5,1,0,1:1:1:2:./.:./.:.:0:0:.:.	4,0,0,1:1:1:2:./.:./.:.:0:0:.:.
chr3_ref_v2	147504	.	A	AATATT	.	ExcRegion	IntersectsRepeat=0;RepeatCorrectionApplied=0	SAC:ACF:DF:PD:GT:SGT:SF:SV:SIG:MT:PAC	18,0,0,0:0:1:2:./.:./.:.:0	1,0,0,2:1:1:2:./.:./.:.:0:0:.:.	20,2,0,1:1:1:2:./.:./.:.:0:0:.:.	14,1,0,1:1:1:2:./.:./.:.:0:0:.:.	10,0,0,1:1:1:2:./.:./.:.:0:0:.:.
chr3_ref_v2	147517	.	GGA	G	.	ExcRegion	IntersectsRepeat=0;RepeatCorrectionApplied=0	SAC:ACF:DF:PD:GT:SGT:SF:SV:SIG:MT:PAC	43,1,0,0:1:1:2:./.:./.:.:0	5,0,0,3:1:1:2:./.:./.:.:0:0:.:.	58,3,0,1:1:1:2:./.:./.:.:0:0:.:.	52,5,0,2:1:1:2:./.:./.:.:0:0:.:.	43,2,0,2:1:1:2:./.:./.:.:0:0:.:.
chr3_ref_v2	147522	.	GAGGA	G	.	ExcRegion	IntersectsRepeat=0;RepeatCorrectionApplied=0	SAC:ACF:DF:PD:GT:SGT:SF:SV:SIG:MT:PAC	59,3,0,0:1:1:2:./.:./.:.:0	10,0,0,3:1:1:2:./.:./.:.:0:0:.:.	78,4,0,1:1:1:2:./.:./.:.:0:0:.:.	76,6,0,2:1:1:2:./.:./.:.:0:0:.:.	54,4,0,2:1:1:2:./.:./.:.:0:0:.:.
chr3_ref_v2	147530	.	ATCG	A	.	ExcRegion	IntersectsRepeat=1;RepeatCorrectionApplied=0	SAC:ACF:DF:PD:GT:SGT:SF:SV:SIG:MT:PAC	72,4,0,0:1:1:2:./.:./.:.:0	15,0,0,3:1:1:2:./.:./.:.:0:0:.:.	92,5,0,1:1:1:2:./.:./.:.:0:0:.:.	85,8,0,2:1:1:2:./.:./.:.:0:0:.:.	63,7,0,2:1:1:2:./.:./.:.:0:0:.:.
chr3_ref_v2	147539	.	T	TTTA	.	ExcRegion	IntersectsRepeat=1;RepeatCorrectionApplied=0	SAC:ACF:DF:PD:GT:SGT:SF:SV:SIG:MT:PAC	85,5,0,0:1:1:2:./.:./.:.:0	18,0,0,3:1:1:2:./.:./.:.:0:0:.:.	105,7,0,1:1:1:2:./.:./.:.:0:0:.:.	99,9,0,2:1:1:2:./.:./.:.:0:0:.:.	72,8,0,2:1:1:2:./.:./.:.:0:0:.:.
chr3_ref_v2	147542	.	G	GAAT	.	ExcRegion	IntersectsRepeat=0;RepeatCorrectionApplied=0	SAC:ACF:DF:PD:GT:SGT:SF:SV:SIG:MT:PAC	97,6,0,0:1:1:2:./.:./.:.:0	19,0,0,3:1:1:2:./.:./.:.:0:0:.:.	116,7,0,1:1:1:2:./.:./.:.:0:0:.:.	101,10,0,2:1:1:2:./.:./.:.:0:0:.:.	74,8,0,2:1:1:2:./.:./.:.:0:0:.:.
chr3_ref_v2	147544	.	A	G	.	ExcRegion	IntersectsRepeat=0;RepeatCorrectionApplied=0	SAC:ACF:DF:PD:GT:SGT:SF:SV:SIG:MT:PAC	103,8,0,0:1:1:2:./.:./.:.:0	19,0,0,3:1:1:2:./.:./.:.:0:0:.:.	120,7,0,1:1:1:2:./.:./.:.:0:0:.:.	107,9,0,2:1:1:2:./.:./.:.:0:0:.:.	76,8,0,2:1:1:2:./.:./.:.:0:0:.:.
chr3_ref_v2	147552	.	A	T	.	ExcRegion	IntersectsRepeat=1;RepeatCorrectionApplied=0	SAC:ACF:DF:PD:GT:SGT:SF:SV:SIG:MT:PAC	112,9,0,0:1:1:2:./.:./.:.:0	24,0,0,3:1:1:2:./.:./.:.:0:0:.:.	130,8,0,1:1:1:2:./.:./.:.:0:0:.:.	123,11,0,2:1:1:2:./.:./.:.:0:0:.:.	85,8,0,2:1:1:2:./.:./.:.:0:0:.:.
chr3_ref_v2	147554	.	A	G	.	ExcRegion	IntersectsRepeat=1;RepeatCorrectionApplied=0	SAC:ACF:DF:PD:GT:SGT:SF:SV:SIG:MT:PAC	118,9,0,0:1:1:2:./.:./.:.:0	24,1,0,3:1:1:2:./.:./.:.:0:0:.:.	134,8,0,1:1:1:2:./.:./.:.:0:0:.:.	125,11,0,2:1:1:2:./.:./.:.:0:0:.:.	85,8,0,2:1:1:2:./.:./.:.:0:0:.:.
chr3_ref_v2	147555	.	T	C	.	ExcRegion	IntersectsRepeat=1;RepeatCorrectionApplied=0	SAC:ACF:DF:PD:GT:SGT:SF:SV:SIG:MT:PAC	120,9,0,0:1:1:2:./.:./.:.:0	24,1,0,3:1:1:2:./.:./.:.:0:0:.:.	137,8,0,1:1:1:2:./.:./.:.:0:0:.:.	127,11,0,2:1:1:2:./.:./.:.:0:0:.:.	88,8,0,2:1:1:2:./.:./.:.:0:0:.:.
chr3_ref_v2	147563	.	A	C	.	ExcRegion	IntersectsRepeat=1;RepeatCorrectionApplied=0	SAC:ACF:DF:PD:GT:SGT:SF:SV:SIG:MT:PAC	128,10,0,0:1:1:2:./.:./.:.:0	25,3,0,3:1:1:2:./.:./.:.:0:0:.:.	152,9,0,1:1:1:2:./.:./.:.:0:0:.:.	143,16,0,2:1:1:2:./.:./.:.:0:0:.:.	99,9,0,2:1:1:2:./.:./.:.:0:0:.:.
chr3_ref_v2	194973	.	T	A	.	PASS	IntersectsRepeat=0;RepeatCorrectionApplied=0	SAC:ACF:DF:PD:GT:SGT:SF:SV:SIG:MT:PAC	0,0,0,0:0:1:2:./.:./.:.:0	0,0,0,0:0:1:2:./.:./.:.:0:0:.:.	0,0,0,0:0:1:2:./.:./.:.:0:0:.:.	0,0,0,0:0:1:2:./.:./.:.:0:0:.:.	0,0,0,1:0:1:2:./.:./.:.:0:0:.:.
chr3_ref_v2	205618	.	CA	C	.	PASS	IntersectsRepeat=1;RepeatCorrectionApplied=1	SAC:ACF:DF:PD:GT:SGT:SF:SV:SIG:MT:PAC	91,113,15,18:1:1:2:0/0:0/1:0.125:0	24,25,3,2:1:1:2:0/0:./.:.:0:0:.:.	127,143,21,31:1:1:2:0/0:0/1:0.125:0:0:.:.	127,139,17,21:1:1:2:0/0:./.:.:0:0:.:.	88,95,19,13:1:1:2:0/0:0/1:0.125:0:0:.:.
chr3_ref_v2	207552	.	GA	G	.	PASS	IntersectsRepeat=1;RepeatCorrectionApplied=1	SAC:ACF:DF:PD:GT:SGT:SF:SV:SIG:MT:PAC	102,125,15,10:1:1:2:0/0:./.:.:0	24,19,5,1:1:1:2:0/0:./.:.:0:0:.:.	175,153,27,17:1:1:2:0/0:./.:.:0:0:.:.	138,151,26,33:1:1:2:0/0:./.:.:0:0:.:.	105,102,20,12:1:1:2:0/0:./.:.:0:0:.:.
chr3_ref_v2	217274	.	A	C	.	PASS	IntersectsRepeat=1;RepeatCorrectionApplied=0	SAC:ACF:DF:PD:GT:SGT:SF:SV:SIG:MT:PAC	229,45,0,97:1:1:2:0/0:0/1:0.5:0	59,18,0,15:1:1:2:0/0:0/1:0.25:0:0:.:.	290,179,0,23:1:1:2:0/0:0/1:0.125:0:0:.:.	284,190,0,19:1:1:2:0/0:0/1:0.125:0:0:.:.	183,117,0,13:1:1:2:0/0:0/1:0.125:0:0:.:.
chr3_ref_v2	220603	.	TTA	T	.	PASS	IntersectsRepeat=1;RepeatCorrectionApplied=1	SAC:ACF:DF:PD:GT:SGT:SF:SV:SIG:MT:PAC	60,64,2,9:1:1:2:0/0:./.:.:0	18,33,4,3:1:1:2:0/0:./.:.:0:0:.:.	97,79,8,4:1:1:2:0/0:./.:.:0:0:.:.	81,107,9,6:1:1:2:0/0:./.:.:0:0:.:.	59,57,4,6:1:1:2:0/0:./.:.:0:0:.:.
chr3_ref_v2	224794	.	GT	G	.	PASS	IntersectsRepeat=1;RepeatCorrectionApplied=1	SAC:ACF:DF:PD:GT:SGT:SF:SV:SIG:MT:PAC	100,105,9,17:1:1:2:0/0:./.:.:0	23,27,3,2:1:1:2:0/0:./.:.:0:0:.:.	161,136,20,19:1:1:2:0/0:./.:.:0:0:.:.	136,116,7,17:1:1:2:0/0:./.:.:0:0:.:.	108,77,15,11:1:1:2:0/0:./.:.:0:0:.:.
chr3_ref_v2	225102	.	C	CA	.	PASS	IntersectsRepeat=1;RepeatCorrectionApplied=1	SAC:ACF:DF:PD:GT:SGT:SF:SV:SIG:MT:PAC	130,29,11,13:1:1:2:0/0:0/1:0.125:0	24,16,5,0:1:1:2:0/0:0/1:0.125:0:0:.:.	170,120,13,11:1:1:2:0/0:./.:.:0:0:.:.	164,121,8,13:1:1:2:0/0:./.:.:0:0:.:.	124,70,8,5:1:1:2:0/0:./.:.:0:0:.:.
chr3_ref_v2	226835	.	CT	C	.	PASS	IntersectsRepeat=1;RepeatCorrectionApplied=1	SAC:ACF:DF:PD:GT:SGT:SF:SV:SIG:MT:PAC	65,44,30,10:1:1:2:0/0:0/1:0.25:0	11,5,4,3:1:1:2:0/0:0/1:0.25:0:0:.:.	99,51,48,35:1:1:2:0/0:0/1:0.5:0:0:.:.	90,53,50,24:1:1:2:0/0:0/1:0.25:0:0:.:.	62,36,31,17:1:1:2:0/0:0/1:0.25:0:0:.:.
chr3_ref_v2	226861	.	C	T	.	PASS	IntersectsRepeat=1;RepeatCorrectionApplied=0	SAC:ACF:DF:PD:GT:SGT:SF:SV:SIG:MT:PAC	62,152,61,0:1:1:2:0/0:0/1:0.5:0	9,29,6,1:1:1:2:0/0:0/1:0.25:0:0:.:.	107,198,64,0:1:1:2:0/0:0/1:0.25:0:0:.:.	90,235,73,0:1:1:2:0/0:0/1:0.5:0:0:.:.	76,149,50,0:1:1:2:0/0:0/1:0.5:0:0:.:.
chr3_ref_v2	238277	.	ATT	A,AT	.	PASS	IntersectsRepeat=1;RepeatCorrectionApplied=1	SAC:ACF:DF:PD:GT:SGT:SF:SV:SIG:MT:PAC	47,3,21,11,55,24:1:1:2:0/2:1/2:0.25:0	5,2,4,1,17,7:1:1:2:2/2:0/2:0.25:0:0:.:.	38,7,29,32,112,57:1:1:2:2/2:0/2:0.25:0:0:.:.	26,10,37,15,107,51:1:1:2:2/2:0/2:0.125:0:0:.:.	13,8,20,16,60,46:1:1:2:2/2:1/2:0.125:0:0:.:.
chr3_ref_v2	239555	.	G	C	.	PASS	IntersectsRepeat=0;RepeatCorrectionApplied=0	SAC:ACF:DF:PD:GT:SGT:SF:SV:SIG:MT:PAC	25,298,68,0:1:1:2:0/0:0/1:0.25:0	11,61,4,0:1:1:2:0/0:0/1:0.125:0:0:.:.	146,381,24,1:1:1:2:0/0:0/1:0.125:0:0:.:.	130,349,34,0:1:1:2:0/0:0/1:0.125:0:0:.:.	83,254,26,0:1:1:2:0/0:0/1:0.125:0:0:.:.
chr3_ref_v2	243811	.	GTA	G	.	PASS	IntersectsRepeat=1;RepeatCorrectionApplied=1	SAC:ACF:DF:PD:GT:SGT:SF:SV:SIG:MT:PAC	57,55,16,11:1:1:2:0/0:0/1:0.125:0	35,27,16,10:1:1:2:0/0:0/1:0.5:0:0:.:.	97,69,24,23:1:1:2:0/0:0/1:0.25:0:0:.:.	108,90,20,12:1:1:2:0/0:./.:.:0:0:.:.	50,39,17,13:1:1:2:0/0:0/1:0.25:0:0:.:.
chr3_ref_v2	255816	.	G	GT	.	PASS	IntersectsRepeat=1;RepeatCorrectionApplied=1	SAC:ACF:DF:PD:GT:SGT:SF:SV:SIG:MT:PAC	6,4,75,86:1:1:2:1/1:./.:.:0	4,0,24,40:1:1:2:1/1:./.:.:0:0:.:.	4,4,66,134:1:1:2:1/1:./.:.:0:0:.:.	5,8,74,94:1:1:2:1/1:./.:.:0:0:.:.	4,6,58,94:1:1:2:1/1:./.:.:0:0:.:.
chr3_ref_v2	255855	.	GTA	G	.	PASS	IntersectsRepeat=1;RepeatCorrectionApplied=1	SAC:ACF:DF:PD:GT:SGT:SF:SV:SIG:MT:PAC	68,78,8,9:1:1:2:0/0:./.:.:0	26,60,3,7:1:1:2:0/0:./.:.:0:0:.:.	82,93,12,17:1:1:2:0/0:0/1:0.125:0:0:.:.	77,66,6,11:1:1:2:0/0:./.:.:0:0:.:.	56,69,7,9:1:1:2:0/0:./.:.:0:0:.:.
chr3_ref_v2	259005	.	G	C	.	PASS	IntersectsRepeat=0;RepeatCorrectionApplied=0	SAC:ACF:DF:PD:GT:SGT:SF:SV:SIG:MT:PAC	28,269,69,0:1:1:2:0/0:0/1:0.5:0	10,59,1,0:1:1:2:0/0:./.:.:0:0:.:.	102,354,15,0:1:1:2:0/0:0/1:0.125:0:0:.:.	84,315,15,0:1:1:2:0/0:0/1:0.125:0:0:.:.	72,245,8,0:1:1:2:0/0:0/1:0.125:0:0:.:.
chr3_ref_v2	268855	.	GA	G	.	PASS	IntersectsRepeat=1;RepeatCorrectionApplied=1	SAC:ACF:DF:PD:GT:SGT:SF:SV:SIG:MT:PAC	58,73,35,25:1:1:2:0/0:0/1:0.25:0	24,13,5,9:1:1:2:0/0:0/1:0.125:0:0:.:.	97,97,54,67:1:1:2:0/0:0/1:0.5:1:0:.:.	95,119,55,51:1:1:2:0/0:0/1:0.25:0:0:.:.	65,65,37,24:1:1:2:0/0:0/1:0.25:0:0:.:.
chr3_ref_v2	273394	.	G	T	.	PASS	IntersectsRepeat=1;RepeatCorrectionApplied=0	SAC:ACF:DF:PD:GT:SGT:SF:SV:SIG:MT:PAC	42,273,155,0:1:1:2:0/1:0/0:0.25:0	10,59,14,0:1:1:2:0/0:0/1:0.25:0:0:.:.	116,348,96,0:1:1:2:0/0:0/1:0.25:0:1:.:.	109,352,101,0:1:1:2:0/1:0/0:0.5:1:1:.:.	63,230,78,0:1:1:2:0/1:0/0:0.5:1:0:.:.
chr3_ref_v2	288402	.	AAT	A	.	PASS	IntersectsRepeat=1;RepeatCorrectionApplied=1	SAC:ACF:DF:PD:GT:SGT:SF:SV:SIG:MT:PAC	59,64,3,14:1:1:2:0/0:./.:.:0	47,44,4,9:1:1:2:0/0:./.:.:0:0:.:.	61,102,6,11:1:1:2:0/0:./.:.:0:0:.:.	64,76,9,9:1:1:2:0/0:./.:.:0:0:.:.	48,48,3,3:1:1:2:0/0:./.:.:0:0:.:.
chr3_ref_v2	288956	.	AAT	A	.	PASS	IntersectsRepeat=1;RepeatCorrectionApplied=1	SAC:ACF:DF:PD:GT:SGT:SF:SV:SIG:MT:PAC	0,91,0,11:1:1:2:0/0:0/1:0.125:0	0,16,0,5:1:1:2:0/0:0/1:0.5:0:0:.:.	0,151,0,11:1:1:2:0/0:./.:.:0:0:.:.	0,120,0,9:1:1:2:0/0:./.:.:0:0:.:.	0,83,0,7:1:1:2:0/0:./.:.:0:0:.:.
chr3_ref_v2	311601	.	G	T	.	PASS	IntersectsRepeat=1;RepeatCorrectionApplied=0	SAC:ACF:DF:PD:GT:SGT:SF:SV:SIG:MT:PAC	0,0,9,38:1:1:2:1/1:./.:.:0	0,0,1,8:1:1:2:./.:./.:.:0:0:.:.	0,2,14,56:1:1:2:1/1:./.:.:0:0:.:.	0,1,12,64:1:1:2:1/1:./.:.:0:0:.:.	0,0,8,38:1:1:2:1/1:./.:.:0:0:.:.
chr3_ref_v2	311603	.	A	G	.	PASS	IntersectsRepeat=0;RepeatCorrectionApplied=0	SAC:ACF:DF:PD:GT:SGT:SF:SV:SIG:MT:PAC	0,0,9,38:1:1:2:1/1:./.:.:0	0,0,1,8:1:1:2:./.:./.:.:0:0:.:.	0,2,14,58:1:1:2:1/1:./.:.:0:0:.:.	0,1,11,63:1:1:2:1/1:./.:.:0:0:.:.	0,0,8,38:1:1:2:1/1:./.:.:0:0:.:.
chr3_ref_v2	311626	.	T	G	.	ExcRegion	IntersectsRepeat=1;RepeatCorrectionApplied=0	SAC:ACF:DF:PD:GT:SGT:SF:SV:SIG:MT:PAC	0,0,2,35:1:1:2:./.:./.:.:0	0,0,1,6:1:1:2:./.:./.:.:0:0:.:.	0,2,4,43:1:1:2:./.:./.:.:0:0:.:.	0,1,7,37:1:1:2:./.:./.:.:0:0:.:.	0,0,3,31:1:1:2:./.:./.:.:0:0:.:.
chr3_ref_v2	311631	.	A	ATGG	.	ExcRegion	IntersectsRepeat=1;RepeatCorrectionApplied=0	SAC:ACF:DF:PD:GT:SGT:SF:SV:SIG:MT:PAC	0,0,2,32:1:1:2:./.:./.:.:0	0,0,1,6:1:1:2:./.:./.:.:0:0:.:.	0,2,3,39:1:1:2:./.:./.:.:0:0:.:.	0,1,6,38:1:1:2:./.:./.:.:0:0:.:.	0,0,1,22:1:1:2:./.:./.:.:0:0:.:.
chr3_ref_v2	311636	.	G	A	.	ExcRegion	IntersectsRepeat=0;RepeatCorrectionApplied=0	SAC:ACF:DF:PD:GT:SGT:SF:SV:SIG:MT:PAC	0,0,0,24:0:1:2:./.:./.:.:0	0,0,1,4:1:1:2:./.:./.:.:0:0:.:.	0,2,1,36:1:1:2:./.:./.:.:0:0:.:.	0,1,5,34:1:1:2:./.:./.:.:0:0:.:.	0,0,1,17:1:1:2:./.:./.:.:0:0:.:.
chr3_ref_v2	311673	.	C	T	.	ExcRegion	IntersectsRepeat=0;RepeatCorrectionApplied=0	SAC:ACF:DF:PD:GT:SGT:SF:SV:SIG:MT:PAC	0,1,3,38:1:1:2:./.:./.:.:0	0,0,0,4:0:1:2:./.:./.:.:0:0:.:.	0,0,2,67:1:1:2:./.:./.:.:0:0:.:.	0,0,2,54:1:1:2:./.:./.:.:0:0:.:.	0,0,0,0:0:1:2:./.:./.:.:0:0:.:.
chr3_ref_v2	311674	.	A	G	.	ExcRegion	IntersectsRepeat=0;RepeatCorrectionApplied=0	SAC:ACF:DF:PD:GT:SGT:SF:SV:SIG:MT:PAC	0,1,4,38:1:1:2:./.:./.:.:0	0,0,1,3:1:1:2:./.:./.:.:0:0:.:.	0,0,2,67:1:1:2:./.:./.:.:0:0:.:.	0,0,3,53:1:1:2:./.:./.:.:0:0:.:.	1,2,1,26:1:1:2:./.:./.:.:0:0:.:.
chr3_ref_v2	311711	.	G	A	.	ExcRegion	IntersectsRepeat=0;RepeatCorrectionApplied=0	SAC:ACF:DF:PD:GT:SGT:SF:SV:SIG:MT:PAC	0,1,18,30:1:1:2:./.:./.:.:0	0,0,8,9:1:1:2:./.:./.:.:0:0:.:.	1,1,38,67:1:1:2:./.:./.:.:0:0:.:.	1,1,20,50:1:1:2:./.:./.:.:0:0:.:.	1,1,12,26:1:1:2:./.:./.:.:0:0:.:.
chr3_ref_v2	311736	.	T	A	.	ExcRegion	IntersectsRepeat=0;RepeatCorrectionApplied=0	SAC:ACF:DF:PD:GT:SGT:SF:SV:SIG:MT:PAC	0,1,57,24:1:1:2:./.:./.:.:0	0,0,13,11:1:1:2:./.:./.:.:0:0:.:.	1,2,106,57:1:1:2:./.:./.:.:0:0:.:.	1,2,72,36:1:1:2:./.:./.:.:0:0:.:.	1,1,41,23:1:1:2:./.:./.:.:0:0:.:.
chr4_ref_v2	631	.	T	C	.	ExcRegion	IntersectsRepeat=1;RepeatCorrectionApplied=0	SAC:ACF:DF:PD:GT:SGT:SF:SV:SIG:MT:PAC	0,0,0,0:0:1:2:./.:./.:.:0	0,0,0,0:0:1:2:./.:./.:.:0:0:.:.	0,0,1,1:1:1:2:./.:./.:.:0:0:.:.	0,0,0,0:0:1:2:./.:./.:.:0:0:.:.	0,0,0,0:0:1:2:./.:./.:.:0:0:.:.
chr4_ref_v2	685	.	G	C	.	ExcRegion	IntersectsRepeat=0;RepeatCorrectionApplied=0	SAC:ACF:DF:PD:GT:SGT:SF:SV:SIG:MT:PAC	0,0,0,0:0:1:2:./.:./.:.:0	0,0,0,0:0:1:2:./.:./.:.:0:0:.:.	0,0,1,1:1:1:2:./.:./.:.:0:0:.:.	0,0,0,0:0:1:2:./.:./.:.:0:0:.:.	0,0,0,0:0:1:2:./.:./.:.:0:0:.:.
chr4_ref_v2	691	.	C	A	.	ExcRegion	IntersectsRepeat=0;RepeatCorrectionApplied=0	SAC:ACF:DF:PD:GT:SGT:SF:SV:SIG:MT:PAC	0,0,0,0:0:1:2:./.:./.:.:0	0,0,0,0:0:1:2:./.:./.:.:0:0:.:.	0,0,1,1:1:1:2:./.:./.:.:0:0:.:.	0,0,0,0:0:1:2:./.:./.:.:0:0:.:.	0,0,0,0:0:1:2:./.:./.:.:0:0:.:.
chr4_ref_v2	692	.	T	G	.	ExcRegion	IntersectsRepeat=0;RepeatCorrectionApplied=0	SAC:ACF:DF:PD:GT:SGT:SF:SV:SIG:MT:PAC	0,0,0,0:0:1:2:./.:./.:.:0	0,0,0,0:0:1:2:./.:./.:.:0:0:.:.	0,0,1,1:1:1:2:./.:./.:.:0:0:.:.	0,0,0,0:0:1:2:./.:./.:.:0:0:.:.	0,0,0,0:0:1:2:./.:./.:.:0:0:.:.
chr4_ref_v2	697	.	C	T	.	ExcRegion	IntersectsRepeat=0;RepeatCorrectionApplied=0	SAC:ACF:DF:PD:GT:SGT:SF:SV:SIG:MT:PAC	0,0,0,0:0:1:2:./.:./.:.:0	0,0,0,0:0:1:2:./.:./.:.:0:0:.:.	0,0,1,1:1:1:2:./.:./.:.:0:0:.:.	0,0,0,0:0:1:2:./.:./.:.:0:0:.:.	0,0,0,0:0:1:2:./.:./.:.:0:0:.:.
chr4_ref_v2	698	.	G	C	.	ExcRegion	IntersectsRepeat=0;RepeatCorrectionApplied=0	SAC:ACF:DF:PD:GT:SGT:SF:SV:SIG:MT:PAC	0,0,0,0:0:1:2:./.:./.:.:0	0,0,0,0:0:1:2:./.:./.:.:0:0:.:.	0,0,1,1:1:1:2:./.:./.:.:0:0:.:.	0,0,0,0:0:1:2:./.:./.:.:0:0:.:.	0,0,0,0:0:1:2:./.:./.:.:0:0:.:.
chr4_ref_v2	714	.	T	A	.	ExcRegion	IntersectsRepeat=1;RepeatCorrectionApplied=0	SAC:ACF:DF:PD:GT:SGT:SF:SV:SIG:MT:PAC	0,0,0,0:0:1:2:./.:./.:.:0	0,0,0,0:0:1:2:./.:./.:.:0:0:.:.	0,0,0,1:0:1:2:./.:./.:.:0:0:.:.	0,0,0,0:0:1:2:./.:./.:.:0:0:.:.	0,0,0,0:0:1:2:./.:./.:.:0:0:.:.
chr4_ref_v2	717	.	C	T	.	ExcRegion	IntersectsRepeat=0;RepeatCorrectionApplied=0	SAC:ACF:DF:PD:GT:SGT:SF:SV:SIG:MT:PAC	0,0,1,0:0:1:2:./.:./.:.:0	0,0,0,0:0:1:2:./.:./.:.:0:0:.:.	0,0,0,1:0:1:2:./.:./.:.:0:0:.:.	0,0,0,0:0:1:2:./.:./.:.:0:0:.:.	0,0,0,0:0:1:2:./.:./.:.:0:0:.:.
chr4_ref_v2	718	.	C	T	.	ExcRegion	IntersectsRepeat=1;RepeatCorrectionApplied=0	SAC:ACF:DF:PD:GT:SGT:SF:SV:SIG:MT:PAC	0,0,1,0:0:1:2:./.:./.:.:0	0,0,0,0:0:1:2:./.:./.:.:0:0:.:.	0,0,0,1:0:1:2:./.:./.:.:0:0:.:.	0,0,0,0:0:1:2:./.:./.:.:0:0:.:.	0,0,0,0:0:1:2:./.:./.:.:0:0:.:.
chr4_ref_v2	726	.	C	T	.	ExcRegion	IntersectsRepeat=1;RepeatCorrectionApplied=0	SAC:ACF:DF:PD:GT:SGT:SF:SV:SIG:MT:PAC	0,0,1,1:1:1:2:./.:./.:.:0	0,0,0,0:0:1:2:./.:./.:.:0:0:.:.	0,0,0,0:0:1:2:./.:./.:.:0:0:.:.	0,0,0,0:0:1:2:./.:./.:.:0:0:.:.	0,0,0,0:0:1:2:./.:./.:.:0:0:.:.
chr4_ref_v2	764	.	A	G	.	ExcRegion	IntersectsRepeat=1;RepeatCorrectionApplied=0	SAC:ACF:DF:PD:GT:SGT:SF:SV:SIG:MT:PAC	0,0,1,1:1:1:2:./.:./.:.:0	0,0,0,0:0:1:2:./.:./.:.:0:0:.:.	0,1,0,0:0:1:2:./.:./.:.:0:0:.:.	0,0,0,0:0:1:2:./.:./.:.:0:0:.:.	0,0,0,0:0:1:2:./.:./.:.:0:0:.:.
chr4_ref_v2	786	.	A	G	.	ExcRegion	IntersectsRepeat=1;RepeatCorrectionApplied=0	SAC:ACF:DF:PD:GT:SGT:SF:SV:SIG:MT:PAC	0,0,1,1:1:1:2:./.:./.:.:0	0,0,0,0:0:1:2:./.:./.:.:0:0:.:.	0,1,0,0:0:1:2:./.:./.:.:0:0:.:.	0,0,0,0:0:1:2:./.:./.:.:0:0:.:.	0,0,0,0:0:1:2:./.:./.:.:0:0:.:.
chr4_ref_v2	789	.	G	A	.	ExcRegion	IntersectsRepeat=1;RepeatCorrectionApplied=0	SAC:ACF:DF:PD:GT:SGT:SF:SV:SIG:MT:PAC	0,0,1,1:1:1:2:./.:./.:.:0	0,0,0,0:0:1:2:./.:./.:.:0:0:.:.	0,1,0,0:0:1:2:./.:./.:.:0:0:.:.	0,0,0,0:0:1:2:./.:./.:.:0:0:.:.	0,0,0,0:0:1:2:./.:./.:.:0:0:.:.
chr4_ref_v2	796	.	A	T	.	ExcRegion	IntersectsRepeat=0;RepeatCorrectionApplied=0	SAC:ACF:DF:PD:GT:SGT:SF:SV:SIG:MT:PAC	0,0,0,1:0:1:2:./.:./.:.:0	0,0,0,0:0:1:2:./.:./.:.:0:0:.:.	0,1,0,0:0:1:2:./.:./.:.:0:0:.:.	0,0,0,0:0:1:2:./.:./.:.:0:0:.:.	0,0,0,0:0:1:2:./.:./.:.:0:0:.:.
chr4_ref_v2	1576	.	G	T	.	PASS	IntersectsRepeat=1;RepeatCorrectionApplied=0	SAC:ACF:DF:PD:GT:SGT:SF:SV:SIG:MT:PAC	1,0,0,0:0:1:2:./.:./.:.:0	0,0,0,0:0:1:2:./.:./.:.:0:0:.:.	1,1,0,2:1:1:2:./.:./.:.:0:0:.:.	0,0,0,0:0:1:2:./.:./.:.:0:0:.:.	1,0,0,0:0:1:2:./.:./.:.:0:0:.:.
chr4_ref_v2	1577	.	A	G	.	PASS	IntersectsRepeat=1;RepeatCorrectionApplied=0	SAC:ACF:DF:PD:GT:SGT:SF:SV:SIG:MT:PAC	1,0,0,0:0:1:2:./.:./.:.:0	0,0,0,0:0:1:2:./.:./.:.:0:0:.:.	1,1,0,2:1:1:2:./.:./.:.:0:0:.:.	0,0,0,0:0:1:2:./.:./.:.:0:0:.:.	1,0,0,0:0:1:2:./.:./.:.:0:0:.:.
chr4_ref_v2	1579	.	T	C	.	PASS	IntersectsRepeat=1;RepeatCorrectionApplied=0	SAC:ACF:DF:PD:GT:SGT:SF:SV:SIG:MT:PAC	1,0,0,0:0:1:2:./.:./.:.:0	0,0,0,0:0:1:2:./.:./.:.:0:0:.:.	1,1,0,2:1:1:2:./.:./.:.:0:0:.:.	0,0,0,0:0:1:2:./.:./.:.:0:0:.:.	1,0,0,0:0:1:2:./.:./.:.:0:0:.:.
chr4_ref_v2	2006	.	T	G	.	PASS	IntersectsRepeat=0;RepeatCorrectionApplied=0	SAC:ACF:DF:PD:GT:SGT:SF:SV:SIG:MT:PAC	0,0,2,0:0:1:2:./.:./.:.:0	0,0,2,0:0:1:2:./.:./.:.:0:0:.:.	0,1,6,0:1:1:2:./.:./.:.:0:0:.:.	0,0,3,0:0:1:2:./.:./.:.:0:0:.:.	0,0,2,0:0:1:2:./.:./.:.:0:0:.:.
chr4_ref_v2	2007	.	A	G	.	PASS	IntersectsRepeat=0;RepeatCorrectionApplied=0	SAC:ACF:DF:PD:GT:SGT:SF:SV:SIG:MT:PAC	0,0,2,0:0:1:2:./.:./.:.:0	0,0,2,0:0:1:2:./.:./.:.:0:0:.:.	0,1,6,0:1:1:2:./.:./.:.:0:0:.:.	0,0,3,0:0:1:2:./.:./.:.:0:0:.:.	0,0,2,0:0:1:2:./.:./.:.:0:0:.:.
chr4_ref_v2	2033	.	G	T	.	PASS	IntersectsRepeat=0;RepeatCorrectionApplied=0	SAC:ACF:DF:PD:GT:SGT:SF:SV:SIG:MT:PAC	0,0,8,0:0:1:2:./.:./.:.:0	0,0,2,0:0:1:2:./.:./.:.:0:0:.:.	0,1,19,0:1:1:2:1/1:./.:.:0:0:.:.	0,0,8,0:0:1:2:./.:./.:.:0:0:.:.	0,0,4,0:0:1:2:./.:./.:.:0:0:.:.
chr4_ref_v2	2043	.	C	T	.	PASS	IntersectsRepeat=0;RepeatCorrectionApplied=0	SAC:ACF:DF:PD:GT:SGT:SF:SV:SIG:MT:PAC	0,0,15,0:0:1:2:./.:./.:.:0	0,0,3,0:0:1:2:./.:./.:.:0:0:.:.	0,0,23,0:0:1:2:1/1:./.:.:0:0:.:.	0,0,15,0:0:1:2:./.:./.:.:0:0:.:.	0,0,7,0:0:1:2:./.:./.:.:0:0:.:.
chr4_ref_v2	2044	.	T	G	.	PASS	IntersectsRepeat=0;RepeatCorrectionApplied=0	SAC:ACF:DF:PD:GT:SGT:SF:SV:SIG:MT:PAC	0,0,15,0:0:1:2:./.:./.:.:0	0,0,3,0:0:1:2:./.:./.:.:0:0:.:.	0,0,24,0:0:1:2:1/1:./.:.:0:0:.:.	0,0,15,0:0:1:2:./.:./.:.:0:0:.:.	1,0,7,0:1:1:2:./.:./.:.:0:0:.:.
chr4_ref_v2	2058	.	G	C	.	PASS	IntersectsRepeat=0;RepeatCorrectionApplied=0	SAC:ACF:DF:PD:GT:SGT:SF:SV:SIG:MT:PAC	0,0,23,0:0:1:2:1/1:./.:.:0	0,0,3,0:0:1:2:./.:./.:.:0:0:.:.	0,0,38,0:0:1:2:1/1:./.:.:0:0:.:.	0,0,27,0:0:1:2:1/1:./.:.:0:0:.:.	0,0,15,0:0:1:2:./.:./.:.:0:0:.:.
chr4_ref_v2	2060	.	C	T	.	PASS	IntersectsRepeat=0;RepeatCorrectionApplied=0	SAC:ACF:DF:PD:GT:SGT:SF:SV:SIG:MT:PAC	0,0,23,0:0:1:2:1/1:./.:.:0	0,0,3,0:0:1:2:./.:./.:.:0:0:.:.	0,0,38,0:0:1:2:1/1:./.:.:0:0:.:.	0,0,28,0:0:1:2:1/1:./.:.:0:0:.:.	0,0,16,0:0:1:2:./.:./.:.:0:0:.:.
chr4_ref_v2	2064	.	G	T	.	PASS	IntersectsRepeat=0;RepeatCorrectionApplied=0	SAC:ACF:DF:PD:GT:SGT:SF:SV:SIG:MT:PAC	0,0,32,0:0:1:2:1/1:./.:.:0	0,0,3,0:0:1:2:./.:./.:.:0:0:.:.	0,0,41,0:0:1:2:1/1:./.:.:0:0:.:.	0,0,32,0:0:1:2:1/1:./.:.:0:0:.:.	0,0,20,0:0:1:2:1/1:./.:.:0:0:.:.
chr4_ref_v2	2070	.	T	C	.	PASS	IntersectsRepeat=1;RepeatCorrectionApplied=0	SAC:ACF:DF:PD:GT:SGT:SF:SV:SIG:MT:PAC	0,0,41,0:0:1:2:1/1:./.:.:0	0,0,4,0:0:1:2:./.:./.:.:0:0:.:.	0,0,45,0:0:1:2:1/1:./.:.:0:0:.:.	0,0,40,0:0:1:2:1/1:./.:.:0:0:.:.	0,0,27,0:0:1:2:1/1:./.:.:0:0:.:.
chr4_ref_v2	2074	.	G	A	.	PASS	IntersectsRepeat=0;RepeatCorrectionApplied=0	SAC:ACF:DF:PD:GT:SGT:SF:SV:SIG:MT:PAC	0,0,49,0:0:1:2:1/1:./.:.:0	0,0,5,0:0:1:2:./.:./.:.:0:0:.:.	0,0,44,0:0:1:2:1/1:./.:.:0:0:.:.	0,0,46,0:0:1:2:1/1:./.:.:0:0:.:.	0,0,37,0:0:1:2:1/1:./.:.:0:0:.:.
chr4_ref_v2	2085	.	A	G	.	PASS	IntersectsRepeat=0;RepeatCorrectionApplied=0	SAC:ACF:DF:PD:GT:SGT:SF:SV:SIG:MT:PAC	0,0,58,0:0:1:2:1/1:./.:.:0	0,0,7,0:0:1:2:./.:./.:.:0:0:.:.	0,0,49,0:0:1:2:1/1:./.:.:0:0:.:.	0,0,68,0:0:1:2:1/1:./.:.:0:0:.:.	0,0,54,0:0:1:2:1/1:./.:.:0:0:.:.
chr4_ref_v2	2110	.	T	C	.	PASS	IntersectsRepeat=0;RepeatCorrectionApplied=0	SAC:ACF:DF:PD:GT:SGT:SF:SV:SIG:MT:PAC	0,0,71,0:0:1:2:1/1:./.:.:0	0,0,10,0:0:1:2:./.:./.:.:0:0:.:.	0,0,64,0:0:1:2:1/1:./.:.:0:0:.:.	0,0,85,0:0:1:2:1/1:./.:.:0:0:.:.	0,0,74,0:0:1:2:1/1:./.:.:0:0:.:.
chr4_ref_v2	2133	.	G	A	.	PASS	IntersectsRepeat=1;RepeatCorrectionApplied=0	SAC:ACF:DF:PD:GT:SGT:SF:SV:SIG:MT:PAC	0,0,82,0:0:1:2:1/1:./.:.:0	0,0,14,0:0:1:2:./.:./.:.:0:0:.:.	0,0,94,0:0:1:2:1/1:./.:.:0:0:.:.	0,0,109,0:0:1:2:1/1:./.:.:0:0:.:.	0,0,87,0:0:1:2:1/1:./.:.:0:0:.:.
chr4_ref_v2	2149	.	C	T	.	PASS	IntersectsRepeat=0;RepeatCorrectionApplied=0	SAC:ACF:DF:PD:GT:SGT:SF:SV:SIG:MT:PAC	0,0,114,0:0:1:2:1/1:./.:.:0	0,0,17,0:0:1:2:./.:./.:.:0:0:.:.	0,0,126,0:0:1:2:1/1:./.:.:0:0:.:.	0,0,140,0:0:1:2:1/1:./.:.:0:0:.:.	0,0,110,0:0:1:2:1/1:./.:.:0:0:.:.
chr4_ref_v2	2150	.	T	G	.	PASS	IntersectsRepeat=0;RepeatCorrectionApplied=0	SAC:ACF:DF:PD:GT:SGT:SF:SV:SIG:MT:PAC	0,0,115,0:0:1:2:1/1:./.:.:0	0,0,19,0:0:1:2:./.:./.:.:0:0:.:.	0,0,128,0:0:1:2:1/1:./.:.:0:0:.:.	0,0,142,0:0:1:2:1/1:./.:.:0:0:.:.	1,0,111,0:1:1:2:1/1:./.:.:0:0:.:.
chr4_ref_v2	2581	.	T	TA	.	PASS	IntersectsRepeat=0;RepeatCorrectionApplied=0	SAC:ACF:DF:PD:GT:SGT:SF:SV:SIG:MT:PAC	0,0,0,0:0:1:2:./.:./.:.:0	0,0,0,1:0:1:2:./.:./.:.:0:0:.:.	0,0,0,2:0:1:2:./.:./.:.:0:0:.:.	0,0,0,1:0:1:2:./.:./.:.:0:0:.:.	0,0,0,1:0:1:2:./.:./.:.:0:0:.:.
chr4_ref_v2	2917	.	G	A	.	PASS	IntersectsRepeat=0;RepeatCorrectionApplied=0	SAC:ACF:DF:PD:GT:SGT:SF:SV:SIG:MT:PAC	0,0,0,0:0:1:2:./.:./.:.:0	0,0,0,0:0:1:2:./.:./.:.:0:0:.:.	0,0,0,0:0:1:2:./.:./.:.:0:0:.:.	0,1,0,0:0:1:2:./.:./.:.:0:0:.:.	0,0,0,1:0:1:2:./.:./.:.:0:0:.:.
chr4_ref_v2	2921	.	C	T	.	PASS	IntersectsRepeat=0;RepeatCorrectionApplied=0	SAC:ACF:DF:PD:GT:SGT:SF:SV:SIG:MT:PAC	0,0,0,0:0:1:2:./.:./.:.:0	0,0,0,0:0:1:2:./.:./.:.:0:0:.:.	0,0,0,0:0:1:2:./.:./.:.:0:0:.:.	0,1,0,0:0:1:2:./.:./.:.:0:0:.:.	0,0,0,1:0:1:2:./.:./.:.:0:0:.:.
chr4_ref_v2	2925	.	A	G	.	PASS	IntersectsRepeat=0;RepeatCorrectionApplied=0	SAC:ACF:DF:PD:GT:SGT:SF:SV:SIG:MT:PAC	0,0,0,0:0:1:2:./.:./.:.:0	0,0,0,0:0:1:2:./.:./.:.:0:0:.:.	0,0,0,0:0:1:2:./.:./.:.:0:0:.:.	0,0,0,0:0:1:2:./.:./.:.:0:0:.:.	0,0,0,1:0:1:2:./.:./.:.:0:0:.:.
chr4_ref_v2	2929	.	A	G	.	PASS	IntersectsRepeat=1;RepeatCorrectionApplied=0	SAC:ACF:DF:PD:GT:SGT:SF:SV:SIG:MT:PAC	0,0,0,0:0:1:2:./.:./.:.:0	0,0,0,0:0:1:2:./.:./.:.:0:0:.:.	0,0,0,0:0:1:2:./.:./.:.:0:0:.:.	0,0,0,0:0:1:2:./.:./.:.:0:0:.:.	0,0,0,1:0:1:2:./.:./.:.:0:0:.:.
chr4_ref_v2	2934	.	C	CCTTAGCGTAAAGATAAATACAACT	.	PASS	IntersectsRepeat=0;RepeatCorrectionApplied=0	SAC:ACF:DF:PD:GT:SGT:SF:SV:SIG:MT:PAC	0,0,0,0:0:1:2:./.:./.:.:0	0,0,0,0:0:1:2:./.:./.:.:0:0:.:.	0,0,0,0:0:1:2:./.:./.:.:0:0:.:.	0,0,0,0:0:1:2:./.:./.:.:0:0:.:.	0,0,0,1:0:1:2:./.:./.:.:0:0:.:.
chr4_ref_v2	7806	.	C	T	.	PASS	IntersectsRepeat=0;RepeatCorrectionApplied=0	SAC:ACF:DF:PD:GT:SGT:SF:SV:SIG:MT:PAC	0,0,0,0:0:1:2:./.:./.:.:0	0,0,0,0:0:1:2:./.:./.:.:0:0:.:.	0,0,1,0:0:1:2:./.:./.:.:0:0:.:.	0,0,0,0:0:1:2:./.:./.:.:0:0:.:.	0,0,0,0:0:1:2:./.:./.:.:0:0:.:.
chr4_ref_v2	12511	.	G	A	.	PASS	IntersectsRepeat=0;RepeatCorrectionApplied=0	SAC:ACF:DF:PD:GT:SGT:SF:SV:SIG:MT:PAC	0,0,0,0:0:1:2:./.:./.:.:0	0,0,0,0:0:1:2:./.:./.:.:0:0:.:.	0,0,0,0:0:1:2:./.:./.:.:0:0:.:.	0,0,0,0:0:1:2:./.:./.:.:0:0:.:.	0,0,0,1:0:1:2:./.:./.:.:0:0:.:.
chr4_ref_v2	12513	.	T	G	.	PASS	IntersectsRepeat=0;RepeatCorrectionApplied=0	SAC:ACF:DF:PD:GT:SGT:SF:SV:SIG:MT:PAC	0,0,0,0:0:1:2:./.:./.:.:0	0,0,0,0:0:1:2:./.:./.:.:0:0:.:.	0,0,0,0:0:1:2:./.:./.:.:0:0:.:.	0,0,0,0:0:1:2:./.:./.:.:0:0:.:.	0,0,0,1:0:1:2:./.:./.:.:0:0:.:.
chr4_ref_v2	16067	.	T	C	.	PASS	IntersectsRepeat=1;RepeatCorrectionApplied=0	SAC:ACF:DF:PD:GT:SGT:SF:SV:SIG:MT:PAC	0,0,0,0:0:1:2:./.:./.:.:0	0,0,0,0:0:1:2:./.:./.:.:0:0:.:.	0,0,0,0:0:1:2:./.:./.:.:0:0:.:.	0,0,1,1:1:1:2:./.:./.:.:0:0:.:.	0,0,0,0:0:1:2:./.:./.:.:0:0:.:.
chr4_ref_v2	18316	.	T	C	.	PASS	IntersectsRepeat=0;RepeatCorrectionApplied=0	SAC:ACF:DF:PD:GT:SGT:SF:SV:SIG:MT:PAC	0,19,0,0:0:1:2:./.:./.:.:0	1,0,0,0:0:1:2:./.:./.:.:0:0:.:.	2,20,0,0:1:1:2:0/0:./.:.:0:0:.:.	1,14,2,2:1:1:2:./.:./.:.:0:0:.:.	3,13,0,0:1:1:2:./.:./.:.:0:0:.:.
chr4_ref_v2	18321	.	T	TGCGCTTGTG	.	PASS	IntersectsRepeat=0;RepeatCorrectionApplied=0	SAC:ACF:DF:PD:GT:SGT:SF:SV:SIG:MT:PAC	0,8,0,0:0:1:2:./.:./.:.:0	0,0,0,0:0:1:2:./.:./.:.:0:0:.:.	1,7,0,0:1:1:2:./.:./.:.:0:0:.:.	1,5,1,2:1:1:2:./.:./.:.:0:0:.:.	3,5,0,0:1:1:2:./.:./.:.:0:0:.:.
chr4_ref_v2	18323	.	T	C	.	PASS	IntersectsRepeat=0;RepeatCorrectionApplied=0	SAC:ACF:DF:PD:GT:SGT:SF:SV:SIG:MT:PAC	0,0,0,0:0:1:2:./.:./.:.:0	0,0,0,0:0:1:2:./.:./.:.:0:0:.:.	0,1,0,0:0:1:2:./.:./.:.:0:0:.:.	0,0,1,0:0:1:2:./.:./.:.:0:0:.:.	1,1,0,1:1:1:2:./.:./.:.:0:0:.:.
chr4_ref_v2	18325	.	C	CTTGTGATT	.	PASS	IntersectsRepeat=0;RepeatCorrectionApplied=0	SAC:ACF:DF:PD:GT:SGT:SF:SV:SIG:MT:PAC	0,0,0,0:0:1:2:./.:./.:.:0	0,0,0,0:0:1:2:./.:./.:.:0:0:.:.	0,1,0,0:0:1:2:./.:./.:.:0:0:.:.	0,1,1,0:1:1:2:./.:./.:.:0:0:.:.	1,1,0,1:1:1:2:./.:./.:.:0:0:.:.
chr4_ref_v2	20463	.	CTATATATATATA	C,CTA	.	PASS	IntersectsRepeat=1;RepeatCorrectionApplied=1	SAC:ACF:DF:PD:GT:SGT:SF:SV:SIG:MT:PAC	0,1,7,11,27,25:1:1:2:2/2:1/2:0.25:0	1,1,4,7,15,13:1:1:2:2/2:1/2:0.25:0:0:.:.	4,2,7,11,38,45:1:1:2:2/2:0/2:0.125:0:0:.:.	1,4,11,12,36,42:1:1:2:2/2:0/2:0.125:0:0:.:.	0,2,7,7,30,20:1:1:2:2/2:1/2:0.125:0:0:.:.
chr4_ref_v2	43795	.	CT	C	.	PASS	IntersectsRepeat=1;RepeatCorrectionApplied=1	SAC:ACF:DF:PD:GT:SGT:SF:SV:SIG:MT:PAC	46,82,15,3:1:1:2:0/0:./.:.:0	16,7,1,0:1:1:2:0/0:./.:.:0:0:.:.	89,76,19,8:1:1:2:0/0:./.:.:0:0:.:.	86,76,20,3:1:1:2:0/0:./.:.:0:0:.:.	57,53,18,3:1:1:2:0/0:./.:.:0:0:.:.
chr4_ref_v2	43826	.	GA	G	.	PASS	IntersectsRepeat=1;RepeatCorrectionApplied=1	SAC:ACF:DF:PD:GT:SGT:SF:SV:SIG:MT:PAC	71,123,12,23:1:1:2:0/0:0/1:0.125:0	11,22,0,6:1:1:2:0/0:0/1:0.25:0:0:.:.	120,135,16,30:1:1:2:0/0:0/1:0.125:0:0:.:.	103,152,17,27:1:1:2:0/0:0/1:0.125:0:0:.:.	70,102,14,8:1:1:2:0/0:0/1:0.125:0:0:.:.
chr4_ref_v2	57012	.	GA	G	.	PASS	IntersectsRepeat=1;RepeatCorrectionApplied=1	SAC:ACF:DF:PD:GT:SGT:SF:SV:SIG:MT:PAC	139,58,19,5:1:1:2:0/0:0/1:0.125:0	45,50,4,4:1:1:2:0/0:./.:.:0:0:.:.	180,75,26,6:1:1:2:0/0:./.:.:0:0:.:.	190,75,11,4:1:1:2:0/0:./.:.:0:0:.:.	137,60,11,2:1:1:2:0/0:./.:.:0:0:.:.
chr4_ref_v2	92621	.	GA	G	.	PASS	IntersectsRepeat=1;RepeatCorrectionApplied=1	SAC:ACF:DF:PD:GT:SGT:SF:SV:SIG:MT:PAC	17,11,1,0:1:1:2:0/0:./.:.:0	6,3,0,0:1:0:2:./.:./.:.:0:0:.:.	21,15,9,0:1:1:2:0/0:./.:.:0:0:.:.	23,23,12,0:1:1:2:0/0:./.:.:0:0:.:.	15,14,5,0:1:1:2:0/0:./.:.:0:0:.:.
chr4_ref_v2	123731	.	TA	T	.	PASS	IntersectsRepeat=1;RepeatCorrectionApplied=1	SAC:ACF:DF:PD:GT:SGT:SF:SV:SIG:MT:PAC	56,69,8,9:1:1:2:0/0:./.:.:0	31,26,5,11:1:1:2:0/0:0/1:0.125:0:0:.:.	111,95,12,12:1:1:2:0/0:./.:.:0:0:.:.	95,92,9,10:1:1:2:0/0:./.:.:0:0:.:.	72,68,7,9:1:1:2:0/0:./.:.:0:0:.:.
chr4_ref_v2	135395	.	CT	C,CTT	.	PASS	IntersectsRepeat=1;RepeatCorrectionApplied=1	SAC:ACF:DF:PD:GT:SGT:SF:SV:SIG:MT:PAC	7,9,5,5,4,9:1:1:2:0/2:0/1:0.25:0	5,4,2,2,0,2:1:0:2:./.:./.:.:0:0:.:.	29,25,15,20,7,6:1:1:2:0/1:0/2:0.25:0:0:.:.	39,37,22,16,5,5:1:1:2:0/0:0/1:0.25:0:0:.:.	15,21,10,7,4,8:1:1:2:0/0:0/2:0.25:0:0:.:.
chr4_ref_v2	169772	.	GTA	G	.	PASS	IntersectsRepeat=1;RepeatCorrectionApplied=1	SAC:ACF:DF:PD:GT:SGT:SF:SV:SIG:MT:PAC	48,42,8,5:1:1:2:0/0:./.:.:0	40,22,8,7:1:1:2:0/0:0/1:0.25:0:0:.:.	70,43,6,2:1:1:2:0/0:./.:.:0:0:.:.	70,42,7,7:1:1:2:0/0:./.:.:0:0:.:.	38,38,5,4:1:1:2:0/0:./.:.:0:0:.:.
chr4_ref_v2	169830	.	TA	T	.	PASS	IntersectsRepeat=1;RepeatCorrectionApplied=1	SAC:ACF:DF:PD:GT:SGT:SF:SV:SIG:MT:PAC	45,22,15,0:1:1:2:0/0:./.:.:0	28,10,9,0:1:1:2:0/0:./.:.:0:0:.:.	89,22,21,0:1:1:2:0/0:./.:.:0:0:.:.	65,20,23,2:1:1:2:0/0:./.:.:0:0:.:.	43,19,14,0:1:1:2:0/0:./.:.:0:0:.:.
chr4_ref_v2	204886	.	C	A	.	PASS	IntersectsRepeat=0;RepeatCorrectionApplied=0	SAC:ACF:DF:PD:GT:SGT:SF:SV:SIG:MT:PAC	198,20,0,40:1:1:2:0/0:0/1:0.25:0	49,12,0,4:1:1:2:0/0:0/1:0.125:0:0:.:.	258,108,0,26:1:1:2:0/0:0/1:0.125:0:0:.:.	242,98,0,20:1:1:2:0/0:0/1:0.125:0:0:.:.	181,67,0,17:1:1:2:0/0:0/1:0.125:0:0:.:.
chr4_ref_v2	211254	.	CAT	C	.	PASS	IntersectsRepeat=1;RepeatCorrectionApplied=1	SAC:ACF:DF:PD:GT:SGT:SF:SV:SIG:MT:PAC	102,75,7,5:1:1:2:0/0:./.:.:0	31,24,3,2:1:1:2:0/0:0/1:0.125:0:0:.:.	161,142,15,12:1:1:2:0/0:./.:.:0:0:.:.	136,110,19,13:1:1:2:0/0:0/1:0.125:0:0:.:.	90,89,7,4:1:1:2:0/0:./.:.:0:0:.:.
chr4_ref_v2	220471	.	G	C	.	PASS	IntersectsRepeat=0;RepeatCorrectionApplied=0	SAC:ACF:DF:PD:GT:SGT:SF:SV:SIG:MT:PAC	37,63,30,0:1:1:2:0/0:0/1:0.5:0	18,5,5,0:1:1:2:0/0:0/1:0.5:0:0:.:.	177,112,7,0:1:1:2:0/0:0/1:0.125:0:0:.:.	157,84,8,0:1:1:2:0/0:0/1:0.125:0:0:.:.	104,69,3,0:1:1:2:0/0:./.:.:0:0:.:.
chr4_ref_v2	226755	.	CAT	C	.	PASS	IntersectsRepeat=1;RepeatCorrectionApplied=1	SAC:ACF:DF:PD:GT:SGT:SF:SV:SIG:MT:PAC	12,13,2,3:1:1:2:0/0:./.:.:0	12,17,1,1:1:1:2:0/0:./.:.:0:0:.:.	27,25,6,6:1:1:2:0/0:./.:.:0:0:.:.	21,30,5,7:1:1:2:0/0:./.:.:0:0:.:.	20,26,2,3:1:1:2:0/0:./.:.:0:0:.:.
chr4_ref_v2	239688	.	A	C	.	PASS	IntersectsRepeat=0;RepeatCorrectionApplied=0	SAC:ACF:DF:PD:GT:SGT:SF:SV:SIG:MT:PAC	197,16,1,28:1:1:2:0/0:0/1:0.25:0	20,2,0,1:1:1:2:0/0:0/1:0.125:0:0:.:.	263,29,0,3:1:1:2:0/0:./.:.:0:0:.:.	231,25,0,7:1:1:2:0/0:0/1:0.125:0:0:.:.	179,22,0,1:1:1:2:0/0:./.:.:0:0:.:.
chr4_ref_v2	240077	.	CAT	C	.	PASS	IntersectsRepeat=1;RepeatCorrectionApplied=1	SAC:ACF:DF:PD:GT:SGT:SF:SV:SIG:MT:PAC	75,68,16,12:1:1:2:0/0:0/1:0.125:0	21,14,6,5:1:1:2:0/0:0/1:0.25:0:0:.:.	104,93,23,13:1:1:2:0/0:0/1:0.125:0:0:.:.	103,95,13,20:1:1:2:0/0:0/1:0.125:0:0:.:.	79,59,10,13:1:1:2:0/0:0/1:0.125:0:0:.:.
chr4_ref_v2	241220	.	A	C	.	PASS	IntersectsRepeat=0;RepeatCorrectionApplied=0	SAC:ACF:DF:PD:GT:SGT:SF:SV:SIG:MT:PAC	176,15,0,13:1:1:2:0/0:0/1:0.125:0	35,3,0,3:1:1:2:0/0:0/1:0.25:0:0:.:.	226,27,0,48:1:1:2:0/0:0/1:0.25:0:0:.:.	205,25,0,58:1:1:2:0/0:0/1:0.5:0:0:.:.	133,24,0,34:1:1:2:0/0:0/1:0.5:0:0:.:.
chr4_ref_v2	273568	.	GT	G	.	PASS	IntersectsRepeat=1;RepeatCorrectionApplied=1	SAC:ACF:DF:PD:GT:SGT:SF:SV:SIG:MT:PAC	11,9,0,0:1:1:2:0/0:./.:.:0	4,5,0,0:1:0:2:./.:./.:.:0:0:.:.	13,5,2,6:1:1:2:0/0:0/1:0.25:0:0:.:.	8,9,2,9:1:1:2:0/0:0/1:0.5:0:0:.:.	10,7,2,2:1:1:2:0/0:./.:.:0:0:.:.
chr4_ref_v2	278644	.	A	T	.	PASS	IntersectsRepeat=0;RepeatCorrectionApplied=0	SAC:ACF:DF:PD:GT:SGT:SF:SV:SIG:MT:PAC	0,0,189,208:1:1:2:1/1:./.:.:0	0,0,40,38:1:1:2:1/1:./.:.:0:0:.:.	0,0,250,234:1:1:2:1/1:./.:.:0:0:.:.	0,0,251,265:1:1:2:1/1:./.:.:0:0:.:.	0,0,180,173:1:1:2:1/1:./.:.:0:0:.:.
chr4_ref_v2	278646	.	G	A	.	PASS	IntersectsRepeat=0;RepeatCorrectionApplied=0	SAC:ACF:DF:PD:GT:SGT:SF:SV:SIG:MT:PAC	0,0,184,206:1:1:2:1/1:./.:.:0	0,0,40,38:1:1:2:1/1:./.:.:0:0:.:.	0,0,254,232:1:1:2:1/1:./.:.:0:0:.:.	1,0,250,268:1:1:2:1/1:./.:.:0:0:.:.	0,0,177,176:1:1:2:1/1:./.:.:0:0:.:.
chr4_ref_v2	286821	.	CT	C	.	PASS	IntersectsRepeat=1;RepeatCorrectionApplied=1	SAC:ACF:DF:PD:GT:SGT:SF:SV:SIG:MT:PAC	113,70,14,14:1:1:2:0/0:./.:.:0	13,11,4,0:1:1:2:0/0:0/1:0.125:0:0:.:.	144,126,28,22:1:1:2:0/0:0/1:0.125:0:0:.:.	124,89,28,14:1:1:2:0/0:0/1:0.125:0:0:.:.	81,70,14,16:1:1:2:0/0:0/1:0.125:0:0:.:.
chr4_ref_v2	323616	.	GAT	G	.	PASS	IntersectsRepeat=1;RepeatCorrectionApplied=1	SAC:ACF:DF:PD:GT:SGT:SF:SV:SIG:MT:PAC	26,29,4,10:1:1:2:0/0:./.:.:0	17,19,9,6:1:1:2:0/0:0/1:0.25:0:0:.:.	38,48,2,14:1:1:2:0/0:./.:.:0:0:.:.	50,47,8,7:1:1:2:0/0:./.:.:0:0:.:.	18,27,11,6:1:1:2:0/0:0/1:0.25:0:0:.:.
chr4_ref_v2	328654	.	G	C	.	PASS	IntersectsRepeat=0;RepeatCorrectionApplied=0	SAC:ACF:DF:PD:GT:SGT:SF:SV:SIG:MT:PAC	31,171,84,0:1:1:2:0/0:0/1:0.5:0	20,39,1,1:1:1:2:0/0:./.:.:0:0:.:.	177,235,13,0:1:1:2:0/0:0/1:0.125:0:0:.:.	157,216,25,0:1:1:2:0/0:0/1:0.125:0:0:.:.	108,167,13,0:1:1:2:0/0:0/1:0.125:0:0:.:.
chr4_ref_v2	329580	.	TTA	T	.	PASS	IntersectsRepeat=1;RepeatCorrectionApplied=1	SAC:ACF:DF:PD:GT:SGT:SF:SV:SIG:MT:PAC	37,37,3,5:1:1:2:0/0:./.:.:0	24,22,4,2:1:1:2:0/0:./.:.:0:0:.:.	43,49,6,6:1:1:2:0/0:./.:.:0:0:.:.	31,57,1,5:1:1:2:0/0:./.:.:0:0:.:.	33,40,1,4:1:1:2:0/0:./.:.:0:0:.:.
chr4_ref_v2	336145	.	CT	C	.	PASS	IntersectsRepeat=1;RepeatCorrectionApplied=1	SAC:ACF:DF:PD:GT:SGT:SF:SV:SIG:MT:PAC	51,36,7,5:1:1:2:0/0:./.:.:0	20,8,1,1:1:1:2:0/0:./.:.:0:0:.:.	82,70,15,8:1:1:2:0/0:./.:.:0:0:.:.	62,70,11,13:1:1:2:0/0:./.:.:0:0:.:.	56,41,9,10:1:1:2:0/0:./.:.:0:0:.:.
chr4_ref_v2	343943	.	G	GTA	.	PASS	IntersectsRepeat=1;RepeatCorrectionApplied=1	SAC:ACF:DF:PD:GT:SGT:SF:SV:SIG:MT:PAC	10,7,30,45:1:1:2:1/1:./.:.:0	7,10,13,23:1:1:2:1/1:0/1:0.25:0:0:.:.	20,36,53,37:1:1:2:1/1:0/1:0.5:0:0:.:.	19,21,42,47:1:1:2:1/1:0/1:0.25:0:0:.:.	16,12,25,35:1:1:2:1/1:0/1:0.25:0:0:.:.
chr4_ref_v2	369231	.	G	A	.	PASS	IntersectsRepeat=1;RepeatCorrectionApplied=0	SAC:ACF:DF:PD:GT:SGT:SF:SV:SIG:MT:PAC	68,33,9,0:1:1:2:0/0:0/1:0.25:0	14,8,4,0:1:1:2:0/0:0/1:0.5:0:0:.:.	94,71,30,0:1:1:2:0/0:0/1:0.25:0:0:.:.	66,61,20,0:1:1:2:0/0:0/1:0.25:0:0:.:.	53,34,10,0:1:1:2:0/0:0/1:0.25:0:0:.:.
chr4_ref_v2	386091	.	CA	C	.	PASS	IntersectsRepeat=1;RepeatCorrectionApplied=1	SAC:ACF:DF:PD:GT:SGT:SF:SV:SIG:MT:PAC	111,101,1,3:1:1:2:0/0:./.:.:0	27,34,3,0:1:1:2:0/0:0/1:0.125:0:0:.:.	134,141,5,7:1:1:2:0/0:0/1:0.125:0:0:.:.	155,134,7,12:1:1:2:0/0:0/1:0.125:0:0:.:.	83,91,10,10:1:1:2:0/0:0/1:0.25:1:0:.:.
chr4_ref_v2	387638	.	A	C	.	PASS	IntersectsRepeat=0;RepeatCorrectionApplied=0	SAC:ACF:DF:PD:GT:SGT:SF:SV:SIG:MT:PAC	168,13,0,21:1:1:2:0/0:0/1:0.25:0	32,2,0,0:1:1:2:0/0:./.:.:0:0:.:.	269,31,0,14:1:1:2:0/0:0/1:0.125:0:0:.:.	204,34,0,10:1:1:2:0/0:0/1:0.125:0:0:.:.	154,26,0,11:1:1:2:0/0:0/1:0.125:0:0:.:.
chr4_ref_v2	392047	.	GT	G	.	PASS	IntersectsRepeat=1;RepeatCorrectionApplied=1	SAC:ACF:DF:PD:GT:SGT:SF:SV:SIG:MT:PAC	91,81,2,7:1:1:2:0/0:./.:.:0	13,10,1,1:1:1:2:0/0:./.:.:0:0:.:.	116,130,8,15:1:1:2:0/0:0/1:0.125:0:0:.:.	121,130,16,16:1:1:2:0/0:0/1:0.125:0:0:.:.	87,86,7,6:1:1:2:0/0:./.:.:0:0:.:.
chr4_ref_v2	392083	.	GAC	G	.	PASS	IntersectsRepeat=1;RepeatCorrectionApplied=1	SAC:ACF:DF:PD:GT:SGT:SF:SV:SIG:MT:PAC	39,114,8,14:1:1:2:0/0:./.:.:0	6,15,3,1:1:1:2:0/0:./.:.:0:0:.:.	76,145,8,13:1:1:2:0/0:./.:.:0:0:.:.	71,163,6,15:1:1:2:0/0:./.:.:0:0:.:.	45,105,3,17:1:1:2:0/0:./.:.:0:0:.:.
chr4_ref_v2	402669	.	T	G	.	PASS	IntersectsRepeat=0;RepeatCorrectionApplied=0	SAC:ACF:DF:PD:GT:SGT:SF:SV:SIG:MT:PAC	80,152,67,1:1:1:2:0/0:0/1:0.5:0	30,33,5,0:1:1:2:0/0:0/1:0.125:0:0:.:.	219,238,20,0:1:1:2:0/0:0/1:0.125:0:0:.:.	188,241,17,0:1:1:2:0/0:0/1:0.125:0:1:.:.	111,154,20,0:1:1:2:0/0:0/1:0.125:0:0:.:.
chr4_ref_v2	410825	.	AT	A	.	PASS	IntersectsRepeat=1;RepeatCorrectionApplied=1	SAC:ACF:DF:PD:GT:SGT:SF:SV:SIG:MT:PAC	64,65,5,3:1:1:2:0/0:./.:.:0	13,13,0,1:1:1:2:0/0:./.:.:0:0:.:.	88,99,11,17:1:1:2:0/0:./.:.:0:0:.:.	94,102,3,7:1:1:2:0/0:./.:.:0:0:.:.	53,73,2,14:1:1:2:0/0:./.:.:0:0:.:.
chr4_ref_v2	436136	.	CT	C	.	PASS	IntersectsRepeat=1;RepeatCorrectionApplied=1	SAC:ACF:DF:PD:GT:SGT:SF:SV:SIG:MT:PAC	48,36,8,8:1:1:2:0/0:./.:.:0	6,8,1,1:1:0:2:./.:./.:.:0:0:.:.	61,63,18,20:1:1:2:0/0:0/1:0.125:0:0:.:.	78,66,9,11:1:1:2:0/0:./.:.:0:0:.:.	44,42,9,12:1:1:2:0/0:./.:.:0:0:.:.
chr4_ref_v2	450126	.	GTA	G	.	PASS	IntersectsRepeat=1;RepeatCorrectionApplied=1	SAC:ACF:DF:PD:GT:SGT:SF:SV:SIG:MT:PAC	45,44,15,14:1:1:2:0/0:0/1:0.25:0	19,21,6,3:1:1:2:0/0:0/1:0.125:0:0:.:.	69,76,20,13:1:1:2:0/0:0/1:0.125:0:0:.:.	60,82,14,17:1:1:2:0/0:0/1:0.125:0:0:.:.	39,38,13,12:1:1:2:0/0:0/1:0.25:0:0:.:.
chr4_ref_v2	452440	.	CT	C	.	PASS	IntersectsRepeat=1;RepeatCorrectionApplied=1	SAC:ACF:DF:PD:GT:SGT:SF:SV:SIG:MT:PAC	0,0,110,150:1:1:2:1/1:./.:.:0	0,0,34,32:1:1:2:1/1:./.:.:0:0:.:.	1,0,162,177:1:1:2:1/1:./.:.:0:0:.:.	1,1,164,186:1:1:2:1/1:./.:.:0:0:.:.	0,0,113,102:1:1:2:1/1:./.:.:0:0:.:.
chr4_ref_v2	471646	.	AT	A	.	PASS	IntersectsRepeat=1;RepeatCorrectionApplied=1	SAC:ACF:DF:PD:GT:SGT:SF:SV:SIG:MT:PAC	96,110,7,7:1:1:2:0/0:./.:.:0	24,27,1,3:1:1:2:0/0:./.:.:0:0:.:.	150,138,8,23:1:1:2:0/0:0/1:0.125:0:0:.:.	158,132,7,14:1:1:2:0/0:./.:.:0:0:.:.	115,107,10,13:1:1:2:0/0:0/1:0.125:0:0:.:.
chr4_ref_v2	482411	.	GA	G,GAA	.	PASS	IntersectsRepeat=1;RepeatCorrectionApplied=1	SAC:ACF:DF:PD:GT:SGT:SF:SV:SIG:MT:PAC	13,15,4,9,4,8:1:1:2:0/2:0/1:0.5:0	6,4,1,1,2,2:1:0:2:./.:./.:.:0:0:.:.	36,50,11,12,5,9:1:1:2:0/0:0/2:0.125:0:0:.:.	26,41,10,30,7,9:1:1:2:0/1:0/2:0.25:0:0:.:.	29,31,10,16,8,6:1:1:2:0/0:0/2:0.125:0:0:.:.
chr4_ref_v2	489380	.	AAT	A	.	PASS	IntersectsRepeat=1;RepeatCorrectionApplied=1	SAC:ACF:DF:PD:GT:SGT:SF:SV:SIG:MT:PAC	44,38,5,6:1:1:2:0/0:./.:.:0	24,19,4,2:1:1:2:0/0:./.:.:0:0:.:.	77,30,7,11:1:1:2:0/0:./.:.:0:0:.:.	56,41,8,9:1:1:2:0/0:./.:.:0:0:.:.	50,33,3,5:1:1:2:0/0:./.:.:0:0:.:.
chr4_ref_v2	515380	.	A	G	.	ExcRegion	IntersectsRepeat=0;RepeatCorrectionApplied=0	SAC:ACF:DF:PD:GT:SGT:SF:SV:SIG:MT:PAC	0,0,0,0:0:1:2:./.:./.:.:0	0,0,0,0:0:1:2:./.:./.:.:0:0:.:.	0,0,1,0:0:1:2:./.:./.:.:0:0:.:.	0,0,0,0:0:1:2:./.:./.:.:0:0:.:.	0,0,0,0:0:1:2:./.:./.:.:0:0:.:.
chr4_ref_v2	515382	.	A	G	.	ExcRegion	IntersectsRepeat=1;RepeatCorrectionApplied=0	SAC:ACF:DF:PD:GT:SGT:SF:SV:SIG:MT:PAC	0,0,0,0:0:1:2:./.:./.:.:0	0,0,0,0:0:1:2:./.:./.:.:0:0:.:.	0,0,1,0:0:1:2:./.:./.:.:0:0:.:.	0,0,0,0:0:1:2:./.:./.:.:0:0:.:.	0,0,0,0:0:1:2:./.:./.:.:0:0:.:.
chr4_ref_v2	515499	.	T	C	.	ExcRegion	IntersectsRepeat=1;RepeatCorrectionApplied=0	SAC:ACF:DF:PD:GT:SGT:SF:SV:SIG:MT:PAC	0,0,0,0:0:1:2:./.:./.:.:0	0,0,1,1:1:1:2:./.:./.:.:0:0:.:.	0,0,0,0:0:1:2:./.:./.:.:0:0:.:.	0,0,0,0:0:1:2:./.:./.:.:0:0:.:.	0,0,0,0:0:1:2:./.:./.:.:0:0:.:.
chr4_ref_v2	515526	.	C	T	.	ExcRegion	IntersectsRepeat=0;RepeatCorrectionApplied=0	SAC:ACF:DF:PD:GT:SGT:SF:SV:SIG:MT:PAC	0,0,0,0:0:1:2:./.:./.:.:0	0,1,1,1:1:1:2:./.:./.:.:0:0:.:.	0,1,0,0:0:1:2:./.:./.:.:0:0:.:.	0,0,0,0:0:1:2:./.:./.:.:0:0:.:.	0,0,0,0:0:1:2:./.:./.:.:0:0:.:.
chr4_ref_v2	515682	.	C	T	.	ExcRegion	IntersectsRepeat=0;RepeatCorrectionApplied=0	SAC:ACF:DF:PD:GT:SGT:SF:SV:SIG:MT:PAC	0,1,0,0:0:1:2:./.:./.:.:0	0,0,0,0:0:1:2:./.:./.:.:0:0:.:.	0,0,1,1:1:1:2:./.:./.:.:0:0:.:.	0,3,0,0:0:1:2:./.:./.:.:0:0:.:.	0,1,0,0:0:1:2:./.:./.:.:0:0:.:.
chr4_ref_v2	515722	.	T	G	.	ExcRegion	IntersectsRepeat=1;RepeatCorrectionApplied=0	SAC:ACF:DF:PD:GT:SGT:SF:SV:SIG:MT:PAC	0,4,0,0:0:1:2:./.:./.:.:0	0,0,0,0:0:1:2:./.:./.:.:0:0:.:.	0,2,1,1:1:1:2:./.:./.:.:0:0:.:.	0,8,0,0:0:1:2:./.:./.:.:0:0:.:.	0,3,0,0:0:1:2:./.:./.:.:0:0:.:.
chr4_ref_v2	515726	.	G	A	.	ExcRegion	IntersectsRepeat=1;RepeatCorrectionApplied=0	SAC:ACF:DF:PD:GT:SGT:SF:SV:SIG:MT:PAC	0,5,0,0:0:1:2:./.:./.:.:0	0,0,0,0:0:1:2:./.:./.:.:0:0:.:.	0,2,1,1:1:1:2:./.:./.:.:0:0:.:.	0,9,0,0:0:1:2:./.:./.:.:0:0:.:.	0,4,0,0:0:1:2:./.:./.:.:0:0:.:.
chr4_ref_v2	515733	.	TCAGA	T	.	ExcRegion	IntersectsRepeat=1;RepeatCorrectionApplied=0	SAC:ACF:DF:PD:GT:SGT:SF:SV:SIG:MT:PAC	0,5,0,0:0:1:2:./.:./.:.:0	0,0,0,0:0:1:2:./.:./.:.:0:0:.:.	0,3,1,1:1:1:2:./.:./.:.:0:0:.:.	0,10,0,0:0:1:2:./.:./.:.:0:0:.:.	0,8,0,0:0:1:2:./.:./.:.:0:0:.:.
chr4_ref_v2	515738	.	A	ATAGG	.	ExcRegion	IntersectsRepeat=0;RepeatCorrectionApplied=0	SAC:ACF:DF:PD:GT:SGT:SF:SV:SIG:MT:PAC	0,5,0,0:0:1:2:./.:./.:.:0	0,0,0,0:0:1:2:./.:./.:.:0:0:.:.	0,3,1,1:1:1:2:./.:./.:.:0:0:.:.	0,10,0,0:0:1:2:./.:./.:.:0:0:.:.	0,8,0,0:0:1:2:./.:./.:.:0:0:.:.
chr4_ref_v2	515746	.	A	G	.	ExcRegion	IntersectsRepeat=1;RepeatCorrectionApplied=0	SAC:ACF:DF:PD:GT:SGT:SF:SV:SIG:MT:PAC	0,5,0,0:0:1:2:./.:./.:.:0	0,0,0,0:0:1:2:./.:./.:.:0:0:.:.	0,3,1,1:1:1:2:./.:./.:.:0:0:.:.	0,11,0,0:0:1:2:./.:./.:.:0:0:.:.	0,9,0,0:0:1:2:./.:./.:.:0:0:.:.
chr4_ref_v2	515750	.	T	C	.	ExcRegion	IntersectsRepeat=1;RepeatCorrectionApplied=0	SAC:ACF:DF:PD:GT:SGT:SF:SV:SIG:MT:PAC	0,5,0,0:0:1:2:./.:./.:.:0	0,0,0,0:0:1:2:./.:./.:.:0:0:.:.	0,3,1,1:1:1:2:./.:./.:.:0:0:.:.	0,11,0,0:0:1:2:./.:./.:.:0:0:.:.	0,10,0,0:0:1:2:./.:./.:.:0:0:.:.
chr4_ref_v2	515752	.	C	A	.	ExcRegion	IntersectsRepeat=0;RepeatCorrectionApplied=0	SAC:ACF:DF:PD:GT:SGT:SF:SV:SIG:MT:PAC	0,5,0,0:0:1:2:./.:./.:.:0	0,0,0,0:0:1:2:./.:./.:.:0:0:.:.	0,3,1,1:1:1:2:./.:./.:.:0:0:.:.	0,11,0,0:0:1:2:./.:./.:.:0:0:.:.	0,10,0,0:0:1:2:./.:./.:.:0:0:.:.
chr4_ref_v2	519838	.	GT	G,GTT	.	PASS	IntersectsRepeat=1;RepeatCorrectionApplied=1	SAC:ACF:DF:PD:GT:SGT:SF:SV:SIG:MT:PAC	0,5,0,2,10,13:1:1:2:2/2:1/2:0.25:0	0,0,0,4,3,3:1:0:2:./.:./.:.:0:0:.:.	2,3,3,19,4,12:1:1:2:1/2:1/1:0.125:0:0:.:.	1,3,1,8,14,12:1:1:2:2/2:1/2:0.5:0:0:.:.	1,6,3,11,12,4:1:1:2:1/2:2/2:0.125:0:0:.:.
chr4_ref_v2	527681	.	TTA	T	.	PASS	IntersectsRepeat=0;RepeatCorrectionApplied=0	SAC:ACF:DF:PD:GT:SGT:SF:SV:SIG:MT:PAC	0,0,0,1:0:1:2:./.:./.:.:0	0,0,0,3:0:1:2:./.:./.:.:0:0:.:.	0,0,0,5:0:1:2:./.:./.:.:0:0:.:.	0,0,0,9:0:1:2:./.:./.:.:0:0:.:.	0,0,0,4:0:1:2:./.:./.:.:0:0:.:.
chr4_ref_v2	527968	.	A	ACG	.	PASS	IntersectsRepeat=0;RepeatCorrectionApplied=0	SAC:ACF:DF:PD:GT:SGT:SF:SV:SIG:MT:PAC	0,0,0,0:0:1:2:./.:./.:.:0	0,0,0,0:0:1:2:./.:./.:.:0:0:.:.	0,0,1,0:0:1:2:./.:./.:.:0:0:.:.	0,0,0,0:0:1:2:./.:./.:.:0:0:.:.	0,0,1,0:0:1:2:./.:./.:.:0:0:.:.
chr4_ref_v2	527969	.	T	TGAAAATACCAACCTCTGAATCATG	.	PASS	IntersectsRepeat=1;RepeatCorrectionApplied=0	SAC:ACF:DF:PD:GT:SGT:SF:SV:SIG:MT:PAC	0,0,0,0:0:1:2:./.:./.:.:0	0,0,0,0:0:1:2:./.:./.:.:0:0:.:.	0,0,1,0:0:1:2:./.:./.:.:0:0:.:.	0,0,0,0:0:1:2:./.:./.:.:0:0:.:.	0,0,2,0:0:1:2:./.:./.:.:0:0:.:.
chr4_ref_v2	531553	.	A	G	.	PASS	IntersectsRepeat=1;RepeatCorrectionApplied=0	SAC:ACF:DF:PD:GT:SGT:SF:SV:SIG:MT:PAC	0,0,0,0:0:1:2:./.:./.:.:0	0,0,0,0:0:1:2:./.:./.:.:0:0:.:.	0,0,0,1:0:1:2:./.:./.:.:0:0:.:.	0,0,0,0:0:1:2:./.:./.:.:0:0:.:.	0,0,0,0:0:1:2:./.:./.:.:0:0:.:.
chr4_ref_v2	531555	.	T	G	.	PASS	IntersectsRepeat=0;RepeatCorrectionApplied=0	SAC:ACF:DF:PD:GT:SGT:SF:SV:SIG:MT:PAC	0,0,0,0:0:1:2:./.:./.:.:0	0,0,0,0:0:1:2:./.:./.:.:0:0:.:.	0,0,0,1:0:1:2:./.:./.:.:0:0:.:.	0,0,0,0:0:1:2:./.:./.:.:0:0:.:.	0,0,0,0:0:1:2:./.:./.:.:0:0:.:.
chr4_ref_v2	538648	.	GTA	G	.	PASS	IntersectsRepeat=1;RepeatCorrectionApplied=1	SAC:ACF:DF:PD:GT:SGT:SF:SV:SIG:MT:PAC	25,26,11,14:1:1:2:0/0:0/1:0.5:0	9,9,5,6:1:1:2:0/0:0/1:0.5:0:0:.:.	38,33,19,18:1:1:2:0/0:0/1:0.5:0:0:.:.	22,32,8,9:1:1:2:0/0:0/1:0.125:0:0:.:.	16,23,9,11:1:1:2:0/0:0/1:0.5:0:0:.:.
chr4_ref_v2	542473	.	CA	C	.	PASS	IntersectsRepeat=1;RepeatCorrectionApplied=1	SAC:ACF:DF:PD:GT:SGT:SF:SV:SIG:MT:PAC	75,68,10,2:1:1:2:0/0:./.:.:0	19,9,0,2:1:1:2:0/0:./.:.:0:0:.:.	124,102,13,13:1:1:2:0/0:./.:.:0:0:.:.	130,96,20,19:1:1:2:0/0:./.:.:0:0:.:.	65,65,17,6:1:1:2:0/0:./.:.:0:0:.:.
chr4_ref_v2	548461	.	G	GT,GTT	.	PASS	IntersectsRepeat=1;RepeatCorrectionApplied=1	SAC:ACF:DF:PD:GT:SGT:SF:SV:SIG:MT:PAC	2,7,2,8,8,11:1:1:2:0/2:1/2:0.5:0	1,0,1,3,1,3:1:0:2:./.:./.:.:0:0:.:.	24,13,12,28,13,10:1:1:2:1/2:0/1:0.5:1:0:.:.	10,18,7,20,9,16:1:1:2:1/2:0/1:0.5:0:0:.:.	12,14,7,15,8,7:1:1:2:1/2:0/1:0.5:0:0:.:.
chr4_ref_v2	552392	.	T	G	.	PASS	IntersectsRepeat=0;RepeatCorrectionApplied=0	SAC:ACF:DF:PD:GT:SGT:SF:SV:SIG:MT:PAC	12,123,37,0:1:1:2:0/0:0/1:0.5:0	3,20,2,0:1:1:2:0/0:0/1:0.25:0:0:.:.	25,166,31,0:1:1:2:0/0:0/1:0.25:0:0:.:.	27,144,15,0:1:1:2:0/0:0/1:0.125:0:0:.:.	23,94,15,0:1:1:2:0/0:0/1:0.25:0:0:.:.
chr4_ref_v2	587754	.	C	CTT	.	PASS	IntersectsRepeat=1;RepeatCorrectionApplied=1	SAC:ACF:DF:PD:GT:SGT:SF:SV:SIG:MT:PAC	3,12,13,0:1:1:2:0/1:./.:.:0	2,3,2,0:1:0:2:./.:./.:.:0:0:.:.	4,18,12,1:1:1:2:0/1:0/0:0.25:0:0:.:.	5,13,12,1:1:1:2:0/1:0/0:0.125:0:0:.:.	13,15,6,0:1:1:2:0/1:0/0:0.5:0:0:.:.
chr4_ref_v2	606957	.	G	GAAAAAAAAA	.	PASS	IntersectsRepeat=1;RepeatCorrectionApplied=1	SAC:ACF:DF:PD:GT:SGT:SF:SV:SIG:MT:PAC	18,6,54,19:1:1:2:0/1:1/1:0.5:0	6,6,12,3:1:1:2:0/1:1/1:0.125:0:0:.:.	51,37,46,16:1:1:2:0/1:0/0:0.125:0:1:.:	52,28,51,16:1:1:2:0/1:0/0:0.125:0:1:.:	29,18,34,9:1:1:2:0/1:./.:.:0:0:.:.
chr4_ref_v2	621794	.	G	GAAAAA	.	PASS	IntersectsRepeat=1;RepeatCorrectionApplied=1	SAC:ACF:DF:PD:GT:SGT:SF:SV:SIG:MT:PAC	10,9,29,31:1:1:2:0/1:1/1:0.5:0	3,2,5,6:1:0:2:./.:./.:.:0:0:.:.	40,38,27,25:1:1:2:0/1:0/0:0.25:0:1:.:	33,30,32,41:1:1:2:0/1:1/1:0.125:0:0:.:.	17,28,19,23:1:1:2:0/1:./.:.:0:0:.:.
chr4_ref_v2	628569	.	AT	A	.	PASS	IntersectsRepeat=1;RepeatCorrectionApplied=1	SAC:ACF:DF:PD:GT:SGT:SF:SV:SIG:MT:PAC	94,109,2,13:1:1:2:0/0:./.:.:0	18,17,0,1:1:1:2:0/0:./.:.:0:0:.:.	108,138,7,12:1:1:2:0/0:./.:.:0:0:.:.	125,128,11,21:1:1:2:0/0:0/1:0.125:0:0:.:.	74,91,5,8:1:1:2:0/0:./.:.:0:0:.:.
chr4_ref_v2	630748	.	GT	G	.	PASS	IntersectsRepeat=1;RepeatCorrectionApplied=1	SAC:ACF:DF:PD:GT:SGT:SF:SV:SIG:MT:PAC	69,33,13,17:1:1:2:0/0:0/1:0.25:0	13,5,8,0:1:1:2:0/0:0/1:0.5:0:0:.:.	93,59,25,20:1:1:2:0/0:0/1:0.125:0:0:.:.	96,76,22,12:1:1:2:0/0:./.:.:0:0:.:.	67,48,10,4:1:1:2:0/0:./.:.:0:0:.:.
chr4_ref_v2	645017	.	GA	G	.	PASS	IntersectsRepeat=1;RepeatCorrectionApplied=1	SAC:ACF:DF:PD:GT:SGT:SF:SV:SIG:MT:PAC	93,71,16,5:1:1:2:0/0:0/1:0.125:0	13,21,5,2:1:1:2:0/0:0/1:0.25:0:0:.:.	141,112,13,10:1:1:2:0/0:./.:.:0:0:.:.	125,111,13,11:1:1:2:0/0:./.:.:0:0:.:.	102,67,12,8:1:1:2:0/0:./.:.:0:0:.:.
chr4_ref_v2	645348	.	A	G	.	PASS	IntersectsRepeat=0;RepeatCorrectionApplied=0	SAC:ACF:DF:PD:GT:SGT:SF:SV:SIG:MT:PAC	157,38,75,0:1:1:2:0/0:0/1:0.5:0	36,13,18,0:1:1:2:0/0:0/1:0.5:0:0:.:.	233,86,111,0:1:1:2:0/0:0/1:0.5:0:0:.:.	215,69,103,0:1:1:2:0/0:0/1:0.5:0:0:.:.	118,45,69,0:1:1:2:0/0:0/1:0.5:0:0:.:.
chr4_ref_v2	645358	.	CG	C	.	PASS	IntersectsRepeat=0;RepeatCorrectionApplied=0	SAC:ACF:DF:PD:GT:SGT:SF:SV:SIG:MT:PAC	208,38,22,0:1:1:2:0/0:0/1:0.125:0	42,11,10,0:1:1:2:0/0:0/1:0.25:0:0:.:.	293,85,51,0:1:1:2:0/0:0/1:0.25:0:0:.:.	289,74,36,0:1:1:2:0/0:0/1:0.25:0:0:.:.	167,42,24,0:1:1:2:0/0:0/1:0.25:0:0:.:.
chr4_ref_v2	645380	.	A	G	.	PASS	IntersectsRepeat=0;RepeatCorrectionApplied=0	SAC:ACF:DF:PD:GT:SGT:SF:SV:SIG:MT:PAC	161,56,51,0:1:1:2:0/0:0/1:0.5:0	42,16,7,0:1:1:2:0/0:0/1:0.25:0:0:.:.	261,124,60,0:1:1:2:0/0:0/1:0.25:0:0:.:.	244,87,70,0:1:1:2:0/0:0/1:0.25:0:0:.:.	124,50,45,0:1:1:2:0/0:0/1:0.5:0:0:.:.
chr4_ref_v2	645384	.	C	T	.	PASS	IntersectsRepeat=0;RepeatCorrectionApplied=0	SAC:ACF:DF:PD:GT:SGT:SF:SV:SIG:MT:PAC	186,61,15,0:1:1:2:0/0:0/1:0.125:0	42,17,7,0:1:1:2:0/0:0/1:0.25:0:0:.:.	275,129,36,0:1:1:2:0/0:0/1:0.125:0:0:.:.	288,87,23,0:1:1:2:0/0:0/1:0.125:0:0:.:.	152,55,15,0:1:1:2:0/0:0/1:0.125:0:0:.:.
chr4_ref_v2	645387	.	T	G	.	PASS	IntersectsRepeat=1;RepeatCorrectionApplied=0	SAC:ACF:DF:PD:GT:SGT:SF:SV:SIG:MT:PAC	135,67,63,0:1:1:2:0/0:0/1:0.5:0	35,17,14,0:1:1:2:0/0:0/1:0.5:0:0:.:.	213,138,93,1:1:1:2:0/0:0/1:0.5:0:0:.:.	213,96,88,2:1:1:2:0/0:0/1:0.5:0:0:.:.	109,56,57,0:1:1:2:0/0:0/1:0.5:0:0:.:.
chr4_ref_v2	645393	.	A	G	.	PASS	IntersectsRepeat=1;RepeatCorrectionApplied=0	SAC:ACF:DF:PD:GT:SGT:SF:SV:SIG:MT:PAC	174,74,12,0:1:1:2:0/0:0/1:0.125:0	38,18,7,0:1:1:2:0/0:0/1:0.25:0:0:.:.	264,145,31,0:1:1:2:0/0:0/1:0.125:0:0:.:.	271,108,18,0:1:1:2:0/0:0/1:0.125:0:0:.:.	143,71,11,0:1:1:2:0/0:0/1:0.125:0:0:.:.
chr4_ref_v2	645399	.	T	G	.	PASS	IntersectsRepeat=1;RepeatCorrectionApplied=0	SAC:ACF:DF:PD:GT:SGT:SF:SV:SIG:MT:PAC	131,83,36,2:1:1:2:0/0:0/1:0.25:0	36,20,5,0:1:1:2:0/0:0/1:0.25:0:0:.:.	222,160,41,6:1:1:2:0/0:0/1:0.25:0:0:.:.	221,122,55,5:1:1:2:0/0:0/1:0.25:0:0:.:.	108,72,34,6:1:1:2:0/0:0/1:0.5:0:0:.:.
chr4_ref_v2	645406	.	CGTTTTGTTAT	C	.	PASS	IntersectsRepeat=0;RepeatCorrectionApplied=0	SAC:ACF:DF:PD:GT:SGT:SF:SV:SIG:MT:PAC	116,117,29,4:1:1:2:0/0:0/1:0.25:0	32,26,5,0:1:1:2:0/0:0/1:0.25:0:0:.:.	203,194,30,7:1:1:2:0/0:0/1:0.125:0:0:.:.	204,164,40,5:1:1:2:0/0:0/1:0.25:0:0:.:.	98,96,24,7:1:1:2:0/0:0/1:0.25:1:0:.:.
chr4_ref_v2	645422	.	T	A	.	ExcRegion	IntersectsRepeat=1;RepeatCorrectionApplied=0	SAC:ACF:DF:PD:GT:SGT:SF:SV:SIG:MT:PAC	95,125,23,10:1:1:2:./.:./.:.:0	24,27,3,0:1:1:2:./.:./.:.:0:0:.:.	156,185,17,20:1:1:2:./.:./.:.:0:0:.:.	163,155,31,27:1:1:2:./.:./.:.:0:0:.:.	83,94,16,22:1:1:2:./.:./.:.:0:0:.:.
chr4_ref_v2	645423	.	ATATG	A	.	ExcRegion	IntersectsRepeat=1;RepeatCorrectionApplied=0	SAC:ACF:DF:PD:GT:SGT:SF:SV:SIG:MT:PAC	95,134,22,11:1:1:2:./.:./.:.:0	24,27,3,1:1:1:2:./.:./.:.:0:0:.:.	155,194,16,20:1:1:2:./.:./.:.:0:0:.:.	161,159,30,28:1:1:2:./.:./.:.:0:0:.:.	80,96,16,22:1:1:2:./.:./.:.:0:0:.:.
chr4_ref_v2	645432	.	T	TG	.	ExcRegion	IntersectsRepeat=0;RepeatCorrectionApplied=0	SAC:ACF:DF:PD:GT:SGT:SF:SV:SIG:MT:PAC	77,127,13,13:1:1:2:./.:./.:.:0	21,29,2,1:1:1:2:./.:./.:.:0:0:.:.	130,193,10,21:1:1:2:./.:./.:.:0:0:.:.	132,162,20,31:1:1:2:./.:./.:.:0:0:.:.	71,96,12,22:1:1:2:./.:./.:.:0:0:.:.
chr4_ref_v2	645435	.	T	TG	.	ExcRegion	IntersectsRepeat=0;RepeatCorrectionApplied=0	SAC:ACF:DF:PD:GT:SGT:SF:SV:SIG:MT:PAC	74,127,9,16:1:1:2:./.:./.:.:0	21,29,2,1:1:1:2:./.:./.:.:0:0:.:.	123,193,5,22:1:1:2:./.:./.:.:0:0:.:.	122,162,11,33:1:1:2:./.:./.:.:0:0:.:.	68,100,9,23:1:1:2:./.:./.:.:0:0:.:.
chr4_ref_v2	645436	.	T	TTG	.	ExcRegion	IntersectsRepeat=0;RepeatCorrectionApplied=0	SAC:ACF:DF:PD:GT:SGT:SF:SV:SIG:MT:PAC	73,129,7,18:1:1:2:./.:./.:.:0	21,30,2,1:1:1:2:./.:./.:.:0:0:.:.	119,194,4,22:1:1:2:./.:./.:.:0:0:.:.	121,162,7,36:1:1:2:./.:./.:.:0:0:.:.	66,101,8,25:1:1:2:./.:./.:.:0:0:.:.
chr4_ref_v2	645511	.	G	A	.	ExcRegion	IntersectsRepeat=0;RepeatCorrectionApplied=0	SAC:ACF:DF:PD:GT:SGT:SF:SV:SIG:MT:PAC	1,147,0,67:1:1:2:./.:./.:.:0	0,36,0,9:1:1:2:./.:./.:.:0:0:.:.	0,260,0,77:1:1:2:./.:./.:.:0:0:.:.	0,218,0,91:1:1:2:./.:./.:.:0:0:.:.	0,126,0,54:1:1:2:./.:./.:.:0:0:.:.
chr4_ref_v2	645517	.	T	A	.	ExcRegion	IntersectsRepeat=0;RepeatCorrectionApplied=0	SAC:ACF:DF:PD:GT:SGT:SF:SV:SIG:MT:PAC	0,135,0,85:1:1:2:./.:./.:.:0	0,31,0,16:1:1:2:./.:./.:.:0:0:.:.	0,212,0,121:1:1:2:./.:./.:.:0:0:.:.	0,200,0,114:1:1:2:./.:./.:.:0:0:.:.	0,103,0,69:1:1:2:./.:./.:.:0:0:.:.
chr4_ref_v2	645527	.	A	T	.	ExcRegion	IntersectsRepeat=0;RepeatCorrectionApplied=0	SAC:ACF:DF:PD:GT:SGT:SF:SV:SIG:MT:PAC	0,137,0,85:1:1:2:./.:./.:.:0	0,31,0,17:1:1:2:./.:./.:.:0:0:.:.	0,207,0,124:1:1:2:./.:./.:.:0:0:.:.	0,210,0,109:1:1:2:./.:./.:.:0:0:.:.	0,99,0,67:1:1:2:./.:./.:.:0:0:.:.
chr4_ref_v2	645528	.	T	C	.	ExcRegion	IntersectsRepeat=1;RepeatCorrectionApplied=0	SAC:ACF:DF:PD:GT:SGT:SF:SV:SIG:MT:PAC	0,136,0,86:1:1:2:./.:./.:.:0	0,31,0,17:1:1:2:./.:./.:.:0:0:.:.	0,209,0,125:1:1:2:./.:./.:.:0:0:.:.	0,209,0,108:1:1:2:./.:./.:.:0:0:.:.	0,99,0,67:1:1:2:./.:./.:.:0:0:.:.
chr4_ref_v2	645533	.	G	T	.	ExcRegion	IntersectsRepeat=0;RepeatCorrectionApplied=0	SAC:ACF:DF:PD:GT:SGT:SF:SV:SIG:MT:PAC	0,138,0,83:1:1:2:./.:./.:.:0	0,31,0,17:1:1:2:./.:./.:.:0:0:.:.	0,209,0,126:1:1:2:./.:./.:.:0:0:.:.	0,200,0,105:1:1:2:./.:./.:.:0:0:.:.	0,100,0,63:1:1:2:./.:./.:.:0:0:.:.
chr4_ref_v2	645541	.	G	A	.	ExcRegion	IntersectsRepeat=0;RepeatCorrectionApplied=0	SAC:ACF:DF:PD:GT:SGT:SF:SV:SIG:MT:PAC	0,126,0,73:1:1:2:./.:./.:.:0	0,31,0,16:1:1:2:./.:./.:.:0:0:.:.	0,205,0,112:1:1:2:./.:./.:.:0:0:.:.	0,200,0,79:1:1:2:./.:./.:.:0:0:.:.	0,94,0,47:1:1:2:./.:./.:.:0:0:.:.
chr4_ref_v2	645542	.	C	T	.	ExcRegion	IntersectsRepeat=0;RepeatCorrectionApplied=0	SAC:ACF:DF:PD:GT:SGT:SF:SV:SIG:MT:PAC	0,125,0,73:1:1:2:./.:./.:.:0	0,31,0,16:1:1:2:./.:./.:.:0:0:.:.	0,205,0,111:1:1:2:./.:./.:.:0:0:.:.	0,197,0,79:1:1:2:./.:./.:.:0:0:.:.	0,93,0,47:1:1:2:./.:./.:.:0:0:.:.
chr4_ref_v2	645544	.	A	T	.	ExcRegion	IntersectsRepeat=0;RepeatCorrectionApplied=0	SAC:ACF:DF:PD:GT:SGT:SF:SV:SIG:MT:PAC	0,128,0,72:1:1:2:./.:./.:.:0	0,32,0,17:1:1:2:./.:./.:.:0:0:.:.	0,202,0,110:1:1:2:./.:./.:.:0:0:.:.	0,196,0,77:1:1:2:./.:./.:.:0:0:.:.	0,92,0,46:1:1:2:./.:./.:.:0:0:.:.
chr4_ref_v2	645550	.	CACA	C	.	ExcRegion	IntersectsRepeat=1;RepeatCorrectionApplied=0	SAC:ACF:DF:PD:GT:SGT:SF:SV:SIG:MT:PAC	0,125,0,61:1:1:2:./.:./.:.:0	0,30,0,16:1:1:2:./.:./.:.:0:0:.:.	0,193,0,93:1:1:2:./.:./.:.:0:0:.:.	0,191,0,61:1:1:2:./.:./.:.:0:0:.:.	0,92,0,36:1:1:2:./.:./.:.:0:0:.:.
chr4_ref_v2	645556	.	T	A	.	ExcRegion	IntersectsRepeat=0;RepeatCorrectionApplied=0	SAC:ACF:DF:PD:GT:SGT:SF:SV:SIG:MT:PAC	0,118,0,61:1:1:2:./.:./.:.:0	0,31,0,15:1:1:2:./.:./.:.:0:0:.:.	0,187,0,90:1:1:2:./.:./.:.:0:0:.:.	0,171,0,59:1:1:2:./.:./.:.:0:0:.:.	0,85,0,36:1:1:2:./.:./.:.:0:0:.:.
chr4_ref_v2	645558	.	TATA	T	.	ExcRegion	IntersectsRepeat=1;RepeatCorrectionApplied=0	SAC:ACF:DF:PD:GT:SGT:SF:SV:SIG:MT:PAC	0,114,0,58:1:1:2:./.:./.:.:0	0,31,0,15:1:1:2:./.:./.:.:0:0:.:.	0,182,0,88:1:1:2:./.:./.:.:0:0:.:.	0,161,0,58:1:1:2:./.:./.:.:0:0:.:.	0,83,0,34:1:1:2:./.:./.:.:0:0:.:.
chr4_ref_v2	645567	.	T	TACG	.	ExcRegion	IntersectsRepeat=1;RepeatCorrectionApplied=0	SAC:ACF:DF:PD:GT:SGT:SF:SV:SIG:MT:PAC	0,103,0,56:1:1:2:./.:./.:.:0	0,29,0,15:1:1:2:./.:./.:.:0:0:.:.	0,159,0,83:1:1:2:./.:./.:.:0:0:.:.	0,142,0,54:1:1:2:./.:./.:.:0:0:.:.	0,78,0,32:1:1:2:./.:./.:.:0:0:.:.
chr4_ref_v2	645571	.	A	ATTCC	.	ExcRegion	IntersectsRepeat=1;RepeatCorrectionApplied=0	SAC:ACF:DF:PD:GT:SGT:SF:SV:SIG:MT:PAC	0,99,0,43:1:1:2:./.:./.:.:0	0,28,0,15:1:1:2:./.:./.:.:0:0:.:.	0,158,0,66:1:1:2:./.:./.:.:0:0:.:.	0,134,0,39:1:1:2:./.:./.:.:0:0:.:.	0,76,0,28:1:1:2:./.:./.:.:0:0:.:.
chr4_ref_v2	645575	.	T	TTC	.	ExcRegion	IntersectsRepeat=1;RepeatCorrectionApplied=0	SAC:ACF:DF:PD:GT:SGT:SF:SV:SIG:MT:PAC	0,96,0,36:1:1:2:./.:./.:.:0	0,27,0,11:1:1:2:./.:./.:.:0:0:.:.	0,149,0,47:1:1:2:./.:./.:.:0:0:.:.	0,124,0,32:1:1:2:./.:./.:.:0:0:.:.	0,73,0,23:1:1:2:./.:./.:.:0:0:.:.
chr4_ref_v2	645587	.	TTAATA	T	.	ExcRegion	IntersectsRepeat=0;RepeatCorrectionApplied=0	SAC:ACF:DF:PD:GT:SGT:SF:SV:SIG:MT:PAC	0,82,0,10:1:1:2:./.:./.:.:0	0,26,0,6:1:1:2:./.:./.:.:0:0:.:.	0,138,0,19:1:1:2:./.:./.:.:0:0:.:.	0,101,0,6:1:1:2:./.:./.:.:0:0:.:.	0,63,0,6:1:1:2:./.:./.:.:0:0:.:.
chr4_ref_v2	645589	.	A	T	.	ExcRegion	IntersectsRepeat=1;RepeatCorrectionApplied=0	SAC:ACF:DF:PD:GT:SGT:SF:SV:SIG:MT:PAC	0,84,0,4:1:1:2:./.:./.:.:0	0,25,0,5:1:1:2:./.:./.:.:0:0:.:.	0,143,0,7:1:1:2:./.:./.:.:0:0:.:.	0,101,0,2:1:1:2:./.:./.:.:0:0:.:.	0,64,0,2:1:1:2:./.:./.:.:0:0:.:.
chr4_ref_v2	645598	.	TG	T	.	ExcRegion	IntersectsRepeat=0;RepeatCorrectionApplied=0	SAC:ACF:DF:PD:GT:SGT:SF:SV:SIG:MT:PAC	0,65,0,6:1:1:2:./.:./.:.:0	0,24,0,7:1:1:2:./.:./.:.:0:0:.:.	0,110,0,15:1:1:2:./.:./.:.:0:0:.:.	0,87,0,5:1:1:2:./.:./.:.:0:0:.:.	0,50,0,5:1:1:2:./.:./.:.:0:0:.:.
chr4_ref_v2	645625	.	G	A	.	ExcRegion	IntersectsRepeat=0;RepeatCorrectionApplied=0	SAC:ACF:DF:PD:GT:SGT:SF:SV:SIG:MT:PAC	0,28,0,3:1:1:2:./.:./.:.:0	0,20,0,5:1:1:2:./.:./.:.:0:0:.:.	0,72,0,7:1:1:2:./.:./.:.:0:0:.:.	0,39,0,1:1:1:2:./.:./.:.:0:0:.:.	0,30,0,1:1:1:2:./.:./.:.:0:0:.:.
chr4_ref_v2	645626	.	T	C	.	ExcRegion	IntersectsRepeat=0;RepeatCorrectionApplied=0	SAC:ACF:DF:PD:GT:SGT:SF:SV:SIG:MT:PAC	0,27,0,3:1:1:2:./.:./.:.:0	0,21,0,5:1:1:2:./.:./.:.:0:0:.:.	0,70,0,7:1:1:2:./.:./.:.:0:0:.:.	0,38,0,1:1:1:2:./.:./.:.:0:0:.:.	0,30,0,1:1:1:2:./.:./.:.:0:0:.:.
chr4_ref_v2	645637	.	A	T	.	ExcRegion	IntersectsRepeat=0;RepeatCorrectionApplied=0	SAC:ACF:DF:PD:GT:SGT:SF:SV:SIG:MT:PAC	0,20,0,0:0:1:2:./.:./.:.:0	0,21,0,5:1:1:2:./.:./.:.:0:0:.:.	0,54,0,1:1:1:2:./.:./.:.:0:0:.:.	0,29,0,0:0:1:2:./.:./.:.:0:0:.:.	0,19,0,0:0:1:2:./.:./.:.:0:0:.:.
chr4_ref_v2	645642	.	T	C	.	ExcRegion	IntersectsRepeat=0;RepeatCorrectionApplied=0	SAC:ACF:DF:PD:GT:SGT:SF:SV:SIG:MT:PAC	0,16,0,0:0:1:2:./.:./.:.:0	0,19,0,3:1:1:2:./.:./.:.:0:0:.:.	0,49,0,0:0:1:2:./.:./.:.:0:0:.:.	0,24,0,0:0:1:2:./.:./.:.:0:0:.:.	0,16,0,0:0:1:2:./.:./.:.:0:0:.:.
chr4_ref_v2	645645	.	A	C	.	ExcRegion	IntersectsRepeat=0;RepeatCorrectionApplied=0	SAC:ACF:DF:PD:GT:SGT:SF:SV:SIG:MT:PAC	0,11,0,0:0:1:2:./.:./.:.:0	0,18,0,3:1:1:2:./.:./.:.:0:0:.:.	0,44,0,0:0:1:2:./.:./.:.:0:0:.:.	0,17,0,0:0:1:2:./.:./.:.:0:0:.:.	0,15,0,0:0:1:2:./.:./.:.:0:0:.:.
chr4_ref_v2	645652	.	T	A	.	ExcRegion	IntersectsRepeat=0;RepeatCorrectionApplied=0	SAC:ACF:DF:PD:GT:SGT:SF:SV:SIG:MT:PAC	0,9,0,0:0:1:2:./.:./.:.:0	0,19,0,3:1:1:2:./.:./.:.:0:0:.:.	0,42,0,0:0:1:2:./.:./.:.:0:0:.:.	0,12,0,0:0:1:2:./.:./.:.:0:0:.:.	0,13,0,0:0:1:2:./.:./.:.:0:0:.:.
chr4_ref_v2	645653	.	A	G	.	ExcRegion	IntersectsRepeat=0;RepeatCorrectionApplied=0	SAC:ACF:DF:PD:GT:SGT:SF:SV:SIG:MT:PAC	0,9,0,0:0:1:2:./.:./.:.:0	0,19,0,3:1:1:2:./.:./.:.:0:0:.:.	0,42,0,0:0:1:2:./.:./.:.:0:0:.:.	0,12,0,0:0:1:2:./.:./.:.:0:0:.:.	0,13,0,0:0:1:2:./.:./.:.:0:0:.:.
chr4_ref_v2	645654	.	T	C	.	ExcRegion	IntersectsRepeat=0;RepeatCorrectionApplied=0	SAC:ACF:DF:PD:GT:SGT:SF:SV:SIG:MT:PAC	0,9,0,0:0:1:2:./.:./.:.:0	0,19,0,3:1:1:2:./.:./.:.:0:0:.:.	0,41,0,0:0:1:2:./.:./.:.:0:0:.:.	0,12,0,0:0:1:2:./.:./.:.:0:0:.:.	0,13,0,0:0:1:2:./.:./.:.:0:0:.:.
chr4_ref_v2	645662	.	C	A	.	ExcRegion	IntersectsRepeat=1;RepeatCorrectionApplied=0	SAC:ACF:DF:PD:GT:SGT:SF:SV:SIG:MT:PAC	0,7,0,0:0:1:2:./.:./.:.:0	0,18,0,3:1:1:2:./.:./.:.:0:0:.:.	0,35,0,0:0:1:2:./.:./.:.:0:0:.:.	0,9,0,0:0:1:2:./.:./.:.:0:0:.:.	0,8,0,0:0:1:2:./.:./.:.:0:0:.:.
chr4_ref_v2	645664	.	T	C	.	ExcRegion	IntersectsRepeat=1;RepeatCorrectionApplied=0	SAC:ACF:DF:PD:GT:SGT:SF:SV:SIG:MT:PAC	0,5,0,0:0:1:2:./.:./.:.:0	0,18,0,3:1:1:2:./.:./.:.:0:0:.:.	0,33,0,0:0:1:2:./.:./.:.:0:0:.:.	0,9,0,0:0:1:2:./.:./.:.:0:0:.:.	0,8,0,0:0:1:2:./.:./.:.:0:0:.:.
chr4_ref_v2	645667	.	G	A	.	ExcRegion	IntersectsRepeat=0;RepeatCorrectionApplied=0	SAC:ACF:DF:PD:GT:SGT:SF:SV:SIG:MT:PAC	0,4,0,0:0:1:2:./.:./.:.:0	0,17,0,3:1:1:2:./.:./.:.:0:0:.:.	0,29,0,0:0:1:2:./.:./.:.:0:0:.:.	0,6,0,0:0:1:2:./.:./.:.:0:0:.:.	0,7,0,0:0:1:2:./.:./.:.:0:0:.:.
chr4_ref_v2	645668	.	C	T	.	ExcRegion	IntersectsRepeat=0;RepeatCorrectionApplied=0	SAC:ACF:DF:PD:GT:SGT:SF:SV:SIG:MT:PAC	0,4,0,0:0:1:2:./.:./.:.:0	0,17,0,3:1:1:2:./.:./.:.:0:0:.:.	0,27,0,0:0:1:2:./.:./.:.:0:0:.:.	0,5,0,0:0:1:2:./.:./.:.:0:0:.:.	0,7,0,0:0:1:2:./.:./.:.:0:0:.:.
chr4_ref_v2	645675	.	T	A	.	ExcRegion	IntersectsRepeat=1;RepeatCorrectionApplied=0	SAC:ACF:DF:PD:GT:SGT:SF:SV:SIG:MT:PAC	0,4,0,0:0:1:2:./.:./.:.:0	0,17,0,2:1:1:2:./.:./.:.:0:0:.:.	0,22,0,0:0:1:2:./.:./.:.:0:0:.:.	0,5,0,0:0:1:2:./.:./.:.:0:0:.:.	0,4,0,0:0:1:2:./.:./.:.:0:0:.:.
chr4_ref_v2	646497	.	T	A	.	ExcRegion	IntersectsRepeat=0;RepeatCorrectionApplied=0	SAC:ACF:DF:PD:GT:SGT:SF:SV:SIG:MT:PAC	0,0,0,0:0:1:2:./.:./.:.:0	0,0,0,0:0:1:2:./.:./.:.:0:0:.:.	0,0,0,0:0:1:2:./.:./.:.:0:0:.:.	0,0,1,1:1:1:2:./.:./.:.:0:0:.:.	0,0,0,0:0:1:2:./.:./.:.:0:0:.:.
chr4_ref_v2	651116	.	A	G	.	ExcRegion	IntersectsRepeat=1;RepeatCorrectionApplied=0	SAC:ACF:DF:PD:GT:SGT:SF:SV:SIG:MT:PAC	26,0,13,0:1:1:2:./.:./.:.:0	21,0,3,0:1:1:2:./.:./.:.:0:0:.:.	62,0,14,0:1:1:2:./.:./.:.:0:0:.:.	42,0,17,0:1:1:2:./.:./.:.:0:0:.:.	14,0,15,0:1:1:2:./.:./.:.:0:0:.:.
chr4_ref_v2	668864	.	TA	T	.	PASS	IntersectsRepeat=1;RepeatCorrectionApplied=1	SAC:ACF:DF:PD:GT:SGT:SF:SV:SIG:MT:PAC	58,77,12,12:1:1:2:0/0:./.:.:0	20,24,5,4:1:1:2:0/0:./.:.:0:0:.:.	103,91,13,20:1:1:2:0/0:./.:.:0:0:.:.	98,94,12,22:1:1:2:0/0:./.:.:0:0:.:.	70,55,12,10:1:1:2:0/0:./.:.:0:0:.:.
chr4_ref_v2	677964	.	A	T	.	PASS	IntersectsRepeat=0;RepeatCorrectionApplied=0	SAC:ACF:DF:PD:GT:SGT:SF:SV:SIG:MT:PAC	33,41,8,3:1:1:2:0/0:0/1:0.25:0	15,12,3,2:1:1:2:0/0:0/1:0.25:0:0:.:.	46,40,10,6:1:1:2:0/0:0/1:0.25:0:0:.:.	55,33,14,8:1:1:2:0/0:0/1:0.5:0:0:.:.	28,37,6,8:1:1:2:0/0:0/1:0.25:0:0:.:.
chr4_ref_v2	677965	.	A	T	.	PASS	IntersectsRepeat=0;RepeatCorrectionApplied=0	SAC:ACF:DF:PD:GT:SGT:SF:SV:SIG:MT:PAC	35,41,4,3:1:1:2:0/0:0/1:0.125:0	16,12,1,2:1:1:2:0/0:0/1:0.25:0:0:.:.	49,43,5,6:1:1:2:0/0:0/1:0.25:0:0:.:.	62,35,2,8:1:1:2:0/0:0/1:0.25:0:0:.:.	31,39,2,8:1:1:2:0/0:0/1:0.25:0:0:.:.
chr4_ref_v2	687977	.	C	CT,CTT,CTTT	.	PASS	IntersectsRepeat=1;RepeatCorrectionApplied=1	SAC:ACF:DF:PD:GT:SGT:SF:SV:SIG:MT:PAC	1,3,3,4,12,18,5,4:1:1:2:2/2:2/3:0.25:0	0,1,2,5,4,5,2,1:1:1:2:1/2:2/3:0.25:0:0:.:.	3,4,13,14,48,53,9,5:1:1:2:2/2:0/2:0.125:0:0:.:.	1,1,7,7,34,45,10,9:1:1:2:2/2:2/3:0.25:0:0:.:.	3,0,3,10,22,30,6,3:1:1:2:2/2:0/2:0.125:0:0:.:.
chr4_ref_v2	691302	.	A	AATAT,AATATAT	.	PASS	IntersectsRepeat=1;RepeatCorrectionApplied=1	SAC:ACF:DF:PD:GT:SGT:SF:SV:SIG:MT:PAC	1,2,5,4,27,42:1:1:2:2/2:./.:.:0	1,1,3,3,14,11:1:1:2:2/2:1/2:0.125:0:0:.:.	1,0,15,4,47,44:1:1:2:2/2:./.:.:0:0:.:.	1,3,7,4,35,51:1:1:2:2/2:0/2:0.125:0:0:.:.	0,0,2,6,30,35:1:1:2:2/2:./.:.:0:0:.:.
chr4_ref_v2	732291	.	G	A	.	PASS	IntersectsRepeat=0;RepeatCorrectionApplied=0	SAC:ACF:DF:PD:GT:SGT:SF:SV:SIG:MT:PAC	0,0,213,154:1:1:2:1/1:./.:.:0	0,0,28,21:1:1:2:1/1:./.:.:0:0:.:.	0,0,261,181:1:1:2:1/1:./.:.:0:0:.:.	0,0,235,196:1:1:2:1/1:./.:.:0:0:.:.	0,0,158,137:1:1:2:1/1:./.:.:0:0:.:.
chr4_ref_v2	736323	.	T	G	.	PASS	IntersectsRepeat=0;RepeatCorrectionApplied=0	SAC:ACF:DF:PD:GT:SGT:SF:SV:SIG:MT:PAC	25,166,38,0:1:1:2:0/0:0/1:0.25:0	2,27,5,0:1:1:2:0/0:0/1:0.25:0:0:.:.	31,222,35,0:1:1:2:0/0:0/1:0.25:0:0:.:.	29,198,24,0:1:1:2:0/0:0/1:0.25:0:0:.:.	25,134,9,0:1:1:2:0/0:0/1:0.125:0:0:.:.
chr4_ref_v2	794535	.	C	A	.	PASS	IntersectsRepeat=1;RepeatCorrectionApplied=0	SAC:ACF:DF:PD:GT:SGT:SF:SV:SIG:MT:PAC	181,22,0,32:1:1:2:0/0:0/1:0.25:0	41,11,0,1:1:1:2:0/0:./.:.:0:0:.:.	210,139,0,9:1:1:2:0/0:0/1:0.125:0:0:.:.	206,126,0,17:1:1:2:0/0:0/1:0.125:0:0:.:.	143,92,0,15:1:1:2:0/0:0/1:0.125:0:0:.:.
chr4_ref_v2	810373	.	TTA	T	.	PASS	IntersectsRepeat=1;RepeatCorrectionApplied=1	SAC:ACF:DF:PD:GT:SGT:SF:SV:SIG:MT:PAC	53,52,6,6:1:1:2:0/0:./.:.:0	23,26,3,5:1:1:2:0/0:./.:.:0:0:.:.	71,69,5,5:1:1:2:0/0:./.:.:0:0:.:.	62,61,5,6:1:1:2:0/0:./.:.:0:0:.:.	45,33,2,2:1:1:2:0/0:./.:.:0:0:.:.
chr4_ref_v2	812863	.	CAT	C	.	PASS	IntersectsRepeat=1;RepeatCorrectionApplied=1	SAC:ACF:DF:PD:GT:SGT:SF:SV:SIG:MT:PAC	97,67,11,4:1:1:2:0/0:./.:.:0	38,23,1,1:1:1:2:0/0:./.:.:0:0:.:.	158,101,5,7:1:1:2:0/0:./.:.:0:0:.:.	111,92,7,5:1:1:2:0/0:./.:.:0:0:.:.	87,57,8,6:1:1:2:0/0:./.:.:0:0:.:.
chr4_ref_v2	837968	.	A	AAATAATAATAAT	.	PASS	IntersectsRepeat=1;RepeatCorrectionApplied=1	SAC:ACF:DF:PD:GT:SGT:SF:SV:SIG:MT:PAC	0,1,23,40:1:1:2:1/1:./.:.:0	2,0,13,13:1:1:2:1/1:0/1:0.25:0:0:.:.	0,0,31,38:1:1:2:1/1:./.:.:0:0:.:.	0,1,34,38:1:1:2:1/1:./.:.:0:0:.:.	0,0,21,24:1:1:2:1/1:./.:.:0:0:.:.
chr4_ref_v2	840324	.	AATAT	A,AAT	.	PASS	IntersectsRepeat=1;RepeatCorrectionApplied=1	SAC:ACF:DF:PD:GT:SGT:SF:SV:SIG:MT:PAC	4,3,4,8,39,55:1:1:2:2/2:0/2:0.125:0	0,1,4,2,24,30:1:1:2:2/2:./.:.:0:0:.:.	0,6,12,7,65,66:1:1:2:2/2:./.:.:0:0:.:.	3,1,6,9,49,72:1:1:2:2/2:./.:.:0:0:.:.	2,0,4,8,32,32:1:1:2:2/2:1/2:0.125:0:0:.:.
chr4_ref_v2	859215	.	T	G	.	PASS	IntersectsRepeat=1;RepeatCorrectionApplied=0	SAC:ACF:DF:PD:GT:SGT:SF:SV:SIG:MT:PAC	50,130,71,0:1:1:2:0/0:0/1:0.5:0	12,29,8,0:1:1:2:0/0:0/1:0.5:0:0:.:.	150,188,29,0:1:1:2:0/0:0/1:0.125:0:0:.:.	156,196,37,0:1:1:2:0/0:0/1:0.25:0:0:.:.	99,116,21,0:1:1:2:0/0:0/1:0.25:0:0:.:.
chr4_ref_v2	864769	.	CAT	C	.	PASS	IntersectsRepeat=1;RepeatCorrectionApplied=1	SAC:ACF:DF:PD:GT:SGT:SF:SV:SIG:MT:PAC	39,80,4,6:1:1:2:0/0:./.:.:0	26,25,2,4:1:1:2:0/0:./.:.:0:0:.:.	41,63,8,8:1:1:2:0/0:./.:.:0:0:.:.	41,80,6,16:1:1:2:0/0:./.:.:0:0:.:.	40,59,2,6:1:1:2:0/0:./.:.:0:0:.:.
chr4_ref_v2	866509	.	A	C	.	PASS	IntersectsRepeat=0;RepeatCorrectionApplied=0	SAC:ACF:DF:PD:GT:SGT:SF:SV:SIG:MT:PAC	144,44,0,48:1:1:2:0/0:0/1:0.5:0	19,7,0,6:1:1:2:0/0:0/1:0.5:0:0:.:.	202,111,0,52:1:1:2:0/0:0/1:0.25:0:0:.:.	196,84,0,53:1:1:2:0/0:0/1:0.25:0:0:.:.	168,61,0,32:1:1:2:0/0:0/1:0.25:0:0:.:.
chr4_ref_v2	875583	.	C	T	.	ExcRegion	IntersectsRepeat=1;RepeatCorrectionApplied=0	SAC:ACF:DF:PD:GT:SGT:SF:SV:SIG:MT:PAC	0,0,0,0:0:1:2:./.:./.:.:0	0,0,0,0:0:1:2:./.:./.:.:0:0:.:.	0,0,0,0:0:1:2:./.:./.:.:0:0:.:.	0,0,0,1:0:1:2:./.:./.:.:0:0:.:.	0,0,0,0:0:1:2:./.:./.:.:0:0:.:.
chr4_ref_v2	875587	.	A	C	.	ExcRegion	IntersectsRepeat=1;RepeatCorrectionApplied=0	SAC:ACF:DF:PD:GT:SGT:SF:SV:SIG:MT:PAC	0,0,0,0:0:1:2:./.:./.:.:0	0,0,0,0:0:1:2:./.:./.:.:0:0:.:.	0,0,0,0:0:1:2:./.:./.:.:0:0:.:.	0,0,0,1:0:1:2:./.:./.:.:0:0:.:.	0,0,0,0:0:1:2:./.:./.:.:0:0:.:.
chr4_ref_v2	875627	.	G	A	.	ExcRegion	IntersectsRepeat=0;RepeatCorrectionApplied=0	SAC:ACF:DF:PD:GT:SGT:SF:SV:SIG:MT:PAC	0,0,0,0:0:1:2:./.:./.:.:0	0,0,0,0:0:1:2:./.:./.:.:0:0:.:.	0,0,0,0:0:1:2:./.:./.:.:0:0:.:.	0,0,0,1:0:1:2:./.:./.:.:0:0:.:.	0,0,0,0:0:1:2:./.:./.:.:0:0:.:.
chr4_ref_v2	875635	.	C	A	.	ExcRegion	IntersectsRepeat=0;RepeatCorrectionApplied=0	SAC:ACF:DF:PD:GT:SGT:SF:SV:SIG:MT:PAC	0,0,0,0:0:1:2:./.:./.:.:0	0,0,0,0:0:1:2:./.:./.:.:0:0:.:.	0,0,0,0:0:1:2:./.:./.:.:0:0:.:.	0,0,0,1:0:1:2:./.:./.:.:0:0:.:.	0,0,0,0:0:1:2:./.:./.:.:0:0:.:.
chr4_ref_v2	875663	.	A	C	.	ExcRegion	IntersectsRepeat=1;RepeatCorrectionApplied=0	SAC:ACF:DF:PD:GT:SGT:SF:SV:SIG:MT:PAC	0,0,0,0:0:1:2:./.:./.:.:0	0,0,0,0:0:1:2:./.:./.:.:0:0:.:.	0,0,0,0:0:1:2:./.:./.:.:0:0:.:.	0,0,0,1:0:1:2:./.:./.:.:0:0:.:.	0,0,0,0:0:1:2:./.:./.:.:0:0:.:.
chr4_ref_v2	875665	.	A	T	.	ExcRegion	IntersectsRepeat=1;RepeatCorrectionApplied=0	SAC:ACF:DF:PD:GT:SGT:SF:SV:SIG:MT:PAC	0,0,0,0:0:1:2:./.:./.:.:0	0,0,0,0:0:1:2:./.:./.:.:0:0:.:.	0,0,0,0:0:1:2:./.:./.:.:0:0:.:.	0,0,0,1:0:1:2:./.:./.:.:0:0:.:.	0,0,0,0:0:1:2:./.:./.:.:0:0:.:.
chr4_ref_v2	876355	.	T	C	.	ExcRegion	IntersectsRepeat=1;RepeatCorrectionApplied=0	SAC:ACF:DF:PD:GT:SGT:SF:SV:SIG:MT:PAC	0,0,0,0:0:1:2:./.:./.:.:0	0,0,0,0:0:1:2:./.:./.:.:0:0:.:.	0,0,0,0:0:1:2:./.:./.:.:0:0:.:.	0,0,1,0:0:1:2:./.:./.:.:0:0:.:.	0,0,0,0:0:1:2:./.:./.:.:0:0:.:.
chr4_ref_v2	876437	.	G	A	.	ExcRegion	IntersectsRepeat=0;RepeatCorrectionApplied=0	SAC:ACF:DF:PD:GT:SGT:SF:SV:SIG:MT:PAC	0,0,0,0:0:1:2:./.:./.:.:0	0,0,0,0:0:1:2:./.:./.:.:0:0:.:.	0,0,0,0:0:1:2:./.:./.:.:0:0:.:.	0,0,1,1:1:1:2:./.:./.:.:0:0:.:.	0,0,0,0:0:1:2:./.:./.:.:0:0:.:.
chr4_ref_v2	879031	.	T	C	.	ExcRegion	IntersectsRepeat=0;RepeatCorrectionApplied=0	SAC:ACF:DF:PD:GT:SGT:SF:SV:SIG:MT:PAC	1,0,1,0:1:1:2:./.:./.:.:0	0,0,0,0:0:1:2:./.:./.:.:0:0:.:.	0,0,0,0:0:1:2:./.:./.:.:0:0:.:.	0,0,0,0:0:1:2:./.:./.:.:0:0:.:.	0,0,0,0:0:1:2:./.:./.:.:0:0:.:.
chr4_ref_v2	879368	.	T	G	.	ExcRegion	IntersectsRepeat=1;RepeatCorrectionApplied=0	SAC:ACF:DF:PD:GT:SGT:SF:SV:SIG:MT:PAC	0,0,0,0:0:1:2:./.:./.:.:0	0,0,0,0:0:1:2:./.:./.:.:0:0:.:.	0,0,1,0:0:1:2:./.:./.:.:0:0:.:.	0,0,0,0:0:1:2:./.:./.:.:0:0:.:.	0,0,0,0:0:1:2:./.:./.:.:0:0:.:.
chr4_ref_v2	882610	.	A	T	.	ExcRegion	IntersectsRepeat=0;RepeatCorrectionApplied=0	SAC:ACF:DF:PD:GT:SGT:SF:SV:SIG:MT:PAC	0,0,2,0:0:1:2:./.:./.:.:0	0,0,0,0:0:1:2:./.:./.:.:0:0:.:.	0,1,0,0:0:1:2:./.:./.:.:0:0:.:.	0,0,0,0:0:1:2:./.:./.:.:0:0:.:.	0,0,0,0:0:1:2:./.:./.:.:0:0:.:.
chr4_ref_v2	884474	.	C	CTT	.	PASS	IntersectsRepeat=1;RepeatCorrectionApplied=1	SAC:ACF:DF:PD:GT:SGT:SF:SV:SIG:MT:PAC	0,11,16,15:1:1:2:0/1:1/1:0.5:0	0,0,4,8:1:0:2:./.:./.:.:0:0:.:.	1,36,20,23:1:1:2:0/1:1/1:0.125:0:0:.:.	2,32,21,17:1:1:2:0/1:./.:.:0:0:.:.	0,16,16,19:1:1:2:0/1:1/1:0.25:0:0:.:.
chr4_ref_v2	892434	.	CA	C	.	PASS	IntersectsRepeat=1;RepeatCorrectionApplied=1	SAC:ACF:DF:PD:GT:SGT:SF:SV:SIG:MT:PAC	56,80,2,5:1:1:2:0/0:./.:.:0	19,15,5,1:1:1:2:0/0:0/1:0.125:0:0:.:.	58,115,7,16:1:1:2:0/0:0/1:0.125:0:0:.:.	67,100,6,5:1:1:2:0/0:./.:.:0:0:.:.	52,57,2,4:1:1:2:0/0:./.:.:0:0:.:.
chr4_ref_v2	896497	.	C	A	.	PASS	IntersectsRepeat=0;RepeatCorrectionApplied=0	SAC:ACF:DF:PD:GT:SGT:SF:SV:SIG:MT:PAC	168,21,0,37:1:1:2:0/0:0/1:0.25:0	32,11,0,1:1:1:2:0/0:./.:.:0:0:.:.	253,88,1,21:1:1:2:0/0:0/1:0.125:0:0:.:.	220,65,0,20:1:1:2:0/0:0/1:0.125:0:0:.:.	153,46,0,11:1:1:2:0/0:0/1:0.125:0:0:.:.
chr4_ref_v2	909629	.	A	AT,T	.	PASS	IntersectsRepeat=1;RepeatCorrectionApplied=1	SAC:ACF:DF:PD:GT:SGT:SF:SV:SIG:MT:PAC	3,18,14,3,1,74:1:1:2:0/2:1/2:0.25:0	0,2,1,0,0,8:1:0:2:./.:./.:.:0:0:.:.	20,52,22,6,8,66:1:1:2:0/2:0/1:0.25:0:1:.:.	17,31,21,11,3,54:1:1:2:0/2:1/2:0.5:1:0:.:.	16,16,13,7,1,39:1:1:2:0/2:1/2:0.5:0:0:.:.
chr4_ref_v2	914561	.	T	G	.	PASS	IntersectsRepeat=0;RepeatCorrectionApplied=0	SAC:ACF:DF:PD:GT:SGT:SF:SV:SIG:MT:PAC	44,205,46,0:1:1:2:0/0:0/1:0.25:0	13,29,10,0:1:1:2:0/0:0/1:0.5:0:0:.:.	107,236,45,0:1:1:2:0/0:0/1:0.25:0:0:.:.	83,241,47,0:1:1:2:0/0:0/1:0.25:0:0:.:.	57,172,35,0:1:1:2:0/0:0/1:0.25:0:0:.:.
chr4_ref_v2	918641	.	A	C	.	PASS	IntersectsRepeat=1;RepeatCorrectionApplied=0	SAC:ACF:DF:PD:GT:SGT:SF:SV:SIG:MT:PAC	0,0,168,206:1:1:2:1/1:./.:.:0	0,0,25,35:1:1:2:1/1:./.:.:0:0:.:.	2,0,194,230:1:1:2:1/1:./.:.:0:0:.:.	0,0,212,250:1:1:2:1/1:./.:.:0:0:.:.	0,0,139,147:1:1:2:1/1:./.:.:0:0:.:.
chr4_ref_v2	921715	.	C	CA,CAAAA	.	PASS	IntersectsRepeat=1;RepeatCorrectionApplied=1	SAC:ACF:DF:PD:GT:SGT:SF:SV:SIG:MT:PAC	4,4,0,9,42,4:1:1:2:2/2:1/2:0.5:0	2,1,0,3,12,1:1:0:2:./.:./.:.:0:0:.:.	14,4,1,14,36,2:1:1:2:1/2:0/2:0.5:0:0:.:.	14,3,0,12,29,4:1:1:2:1/2:0/2:0.5:0:0:.:.	10,4,1,13,23,3:1:1:2:1/2:0/2:0.5:0:0:.:.
chr4_ref_v2	921736	.	T	A	.	PASS	IntersectsRepeat=0;RepeatCorrectionApplied=0	SAC:ACF:DF:PD:GT:SGT:SF:SV:SIG:MT:PAC	24,104,25,5:1:1:2:0/0:0/1:0.5:0	7,39,9,1:1:1:2:0/0:0/1:0.25:0:0:.:.	33,162,32,7:1:1:2:0/0:0/1:0.25:0:0:.:.	42,167,19,2:1:1:2:0/0:0/1:0.25:0:0:.:.	22,102,18,6:1:1:2:0/0:0/1:0.25:1:0:.:.
chr4_ref_v2	930866	.	CAT	C	.	PASS	IntersectsRepeat=1;RepeatCorrectionApplied=1	SAC:ACF:DF:PD:GT:SGT:SF:SV:SIG:MT:PAC	47,55,24,13:1:1:2:0/0:0/1:0.25:0	11,25,4,10:1:1:2:0/0:0/1:0.25:0:0:.:.	73,58,23,27:1:1:2:0/0:0/1:0.25:0:0:.:.	59,73,22,23:1:1:2:0/0:0/1:0.25:0:0:.:.	39,53,11,18:1:1:2:0/0:0/1:0.25:0:0:.:.
chr4_ref_v2	938178	.	T	G	.	PASS	IntersectsRepeat=0;RepeatCorrectionApplied=0	SAC:ACF:DF:PD:GT:SGT:SF:SV:SIG:MT:PAC	55,210,57,0:1:1:2:0/0:0/1:0.5:0	15,31,5,0:1:1:2:0/0:0/1:0.25:0:0:.:.	198,276,34,0:1:1:2:0/0:0/1:0.125:0:0:.:.	195,254,27,0:1:1:2:0/0:0/1:0.125:0:0:.:.	104,183,21,0:1:1:2:0/0:0/1:0.125:0:0:.:.
chr4_ref_v2	955888	.	GA	G,GAA	.	PASS	IntersectsRepeat=1;RepeatCorrectionApplied=1	SAC:ACF:DF:PD:GT:SGT:SF:SV:SIG:MT:PAC	94,32,10,5,8,3:1:1:2:0/0:./.:.:0	20,13,3,0,1,3:1:1:2:0/0:./.:.:0:0:.:.	113,73,14,17,14,8:1:1:2:0/0:./.:.:0:0:.:.	108,53,17,12,18,8:1:1:2:0/0:0/2:0.125:0:0:.:.	52,37,12,5,15,7:1:1:2:0/0:0/2:0.25:0:0:.:.
chr4_ref_v2	957530	.	CT	C	.	PASS	IntersectsRepeat=1;RepeatCorrectionApplied=1	SAC:ACF:DF:PD:GT:SGT:SF:SV:SIG:MT:PAC	123,142,7,13:1:1:2:0/0:./.:.:0	22,27,4,3:1:1:2:0/0:0/1:0.125:0:0:.:.	145,166,8,15:1:1:2:0/0:./.:.:0:0:.:.	155,174,8,19:1:1:2:0/0:./.:.:0:0:.:.	93,103,7,11:1:1:2:0/0:0/1:0.125:0:0:.:.
chr4_ref_v2	966422	.	TA	T	.	PASS	IntersectsRepeat=1;RepeatCorrectionApplied=1	SAC:ACF:DF:PD:GT:SGT:SF:SV:SIG:MT:PAC	43,50,10,12:1:1:2:0/0:./.:.:0	9,19,2,3:1:1:2:0/0:./.:.:0:0:.:.	65,70,18,14:1:1:2:0/0:./.:.:0:0:.:.	70,81,20,17:1:1:2:0/0:./.:.:0:0:.:.	53,47,13,16:1:1:2:0/0:./.:.:0:0:.:.
chr4_ref_v2	970055	.	C	G	.	PASS	IntersectsRepeat=0;RepeatCorrectionApplied=0	SAC:ACF:DF:PD:GT:SGT:SF:SV:SIG:MT:PAC	178,10,0,39:1:1:2:0/0:0/1:0.25:0	42,8,1,1:1:1:2:0/0:./.:.:0:0:.:.	259,40,0,13:1:1:2:0/0:0/1:0.125:0:1:.:.	227,43,0,15:1:1:2:0/0:0/1:0.125:0:0:.:.	145,23,0,5:1:1:2:0/0:0/1:0.125:0:0:.:.
chr4_ref_v2	986601	.	T	A	.	ExcRegion	IntersectsRepeat=0;RepeatCorrectionApplied=0	SAC:ACF:DF:PD:GT:SGT:SF:SV:SIG:MT:PAC	0,0,0,0:0:1:2:./.:./.:.:0	1,2,0,0:1:1:2:./.:./.:.:0:0:.:.	0,0,1,0:0:1:2:./.:./.:.:0:0:.:.	0,2,0,0:0:1:2:./.:./.:.:0:0:.:.	0,1,0,0:0:1:2:./.:./.:.:0:0:.:.
chr4_ref_v2	987146	.	G	A	.	ExcRegion	IntersectsRepeat=0;RepeatCorrectionApplied=0	SAC:ACF:DF:PD:GT:SGT:SF:SV:SIG:MT:PAC	0,0,0,73:0:1:2:./.:./.:.:0	0,0,0,3:0:1:2:./.:./.:.:0:0:.:.	0,1,0,55:1:1:2:./.:./.:.:0:0:.:.	0,0,0,65:0:1:2:./.:./.:.:0:0:.:.	0,0,0,49:0:1:2:./.:./.:.:0:0:.:.
chr4_ref_v2	987853	.	A	G	.	ExcRegion	IntersectsRepeat=1;RepeatCorrectionApplied=0	SAC:ACF:DF:PD:GT:SGT:SF:SV:SIG:MT:PAC	0,0,0,1:0:1:2:./.:./.:.:0	0,0,0,0:0:1:2:./.:./.:.:0:0:.:.	0,0,0,0:0:1:2:./.:./.:.:0:0:.:.	0,0,0,0:0:1:2:./.:./.:.:0:0:.:.	0,1,0,0:0:1:2:./.:./.:.:0:0:.:.
chr4_ref_v2	987856	.	T	C	.	ExcRegion	IntersectsRepeat=1;RepeatCorrectionApplied=0	SAC:ACF:DF:PD:GT:SGT:SF:SV:SIG:MT:PAC	0,0,0,1:0:1:2:./.:./.:.:0	0,0,0,0:0:1:2:./.:./.:.:0:0:.:.	0,0,0,0:0:1:2:./.:./.:.:0:0:.:.	0,0,0,0:0:1:2:./.:./.:.:0:0:.:.	0,1,0,0:0:1:2:./.:./.:.:0:0:.:.
chr4_ref_v2	987865	.	C	G	.	ExcRegion	IntersectsRepeat=1;RepeatCorrectionApplied=0	SAC:ACF:DF:PD:GT:SGT:SF:SV:SIG:MT:PAC	0,0,0,1:0:1:2:./.:./.:.:0	0,0,0,0:0:1:2:./.:./.:.:0:0:.:.	0,0,0,0:0:1:2:./.:./.:.:0:0:.:.	0,0,0,0:0:1:2:./.:./.:.:0:0:.:.	0,1,0,0:0:1:2:./.:./.:.:0:0:.:.
chr4_ref_v2	987867	.	C	T	.	ExcRegion	IntersectsRepeat=1;RepeatCorrectionApplied=0	SAC:ACF:DF:PD:GT:SGT:SF:SV:SIG:MT:PAC	0,0,0,1:0:1:2:./.:./.:.:0	0,0,0,0:0:1:2:./.:./.:.:0:0:.:.	0,0,0,0:0:1:2:./.:./.:.:0:0:.:.	0,0,0,0:0:1:2:./.:./.:.:0:0:.:.	0,1,0,0:0:1:2:./.:./.:.:0:0:.:.
chr4_ref_v2	987877	.	G	A	.	ExcRegion	IntersectsRepeat=0;RepeatCorrectionApplied=0	SAC:ACF:DF:PD:GT:SGT:SF:SV:SIG:MT:PAC	0,0,0,1:0:1:2:./.:./.:.:0	0,0,0,0:0:1:2:./.:./.:.:0:0:.:.	0,0,0,0:0:1:2:./.:./.:.:0:0:.:.	0,0,0,0:0:1:2:./.:./.:.:0:0:.:.	0,1,0,0:0:1:2:./.:./.:.:0:0:.:.
chr4_ref_v2	1006338	.	GA	G	.	PASS	IntersectsRepeat=1;RepeatCorrectionApplied=1	SAC:ACF:DF:PD:GT:SGT:SF:SV:SIG:MT:PAC	0,1,159,152:1:1:2:1/1:./.:.:0	0,0,28,32:1:1:2:1/1:./.:.:0:0:.:.	0,1,207,221:1:1:2:1/1:./.:.:0:0:.:.	0,1,203,193:1:1:2:1/1:./.:.:0:0:.:.	0,0,133,132:1:1:2:1/1:./.:.:0:0:.:.
chr4_ref_v2	1012843	.	G	T	.	PASS	IntersectsRepeat=1;RepeatCorrectionApplied=0	SAC:ACF:DF:PD:GT:SGT:SF:SV:SIG:MT:PAC	21,190,26,0:1:1:2:0/0:0/1:0.25:0	10,38,2,0:1:1:2:0/0:0/1:0.125:0:0:.:.	129,279,5,0:1:1:2:0/0:./.:.:0:0:.:.	107,244,6,0:1:1:2:0/0:0/1:0.125:0:0:.:.	68,206,6,0:1:1:2:0/0:0/1:0.125:0:0:.:.
chr4_ref_v2	1015892	.	GA	G	.	PASS	IntersectsRepeat=1;RepeatCorrectionApplied=1	SAC:ACF:DF:PD:GT:SGT:SF:SV:SIG:MT:PAC	67,48,11,6:1:1:2:0/0:./.:.:0	14,17,1,4:1:1:2:0/0:./.:.:0:0:.:.	87,85,23,14:1:1:2:0/0:0/1:0.125:0:0:.:.	97,92,12,12:1:1:2:0/0:./.:.:0:0:.:.	58,51,10,9:1:1:2:0/0:./.:.:0:0:.:.
chr4_ref_v2	1025564	.	G	T	.	PASS	IntersectsRepeat=0;RepeatCorrectionApplied=0	SAC:ACF:DF:PD:GT:SGT:SF:SV:SIG:MT:PAC	40,159,45,0:1:1:2:0/0:0/1:0.5:0	22,39,3,0:1:1:2:0/0:0/1:0.125:0:0:.:.	212,227,17,0:1:1:2:0/0:0/1:0.125:0:0:.:.	174,239,14,0:1:1:2:0/0:0/1:0.125:0:0:.:.	113,146,9,0:1:1:2:0/0:0/1:0.125:0:0:.:.
chr4_ref_v2	1033069	.	C	G	.	PASS	IntersectsRepeat=0;RepeatCorrectionApplied=0	SAC:ACF:DF:PD:GT:SGT:SF:SV:SIG:MT:PAC	194,22,0,48:1:1:2:0/0:0/1:0.5:0	54,11,0,3:1:1:2:0/0:0/1:0.125:0:0:.:.	236,46,0,17:1:1:2:0/0:0/1:0.125:0:0:.:.	229,50,0,19:1:1:2:0/0:0/1:0.125:0:0:.:.	163,15,0,21:1:1:2:0/0:0/1:0.25:0:0:.:.
chr4_ref_v2	1078913	.	AT	A	.	PASS	IntersectsRepeat=1;RepeatCorrectionApplied=1	SAC:ACF:DF:PD:GT:SGT:SF:SV:SIG:MT:PAC	50,39,27,26:1:1:2:0/0:0/1:0.5:0	9,10,2,9:1:1:2:0/0:0/1:0.5:0:0:.:.	54,52,39,49:1:1:2:0/1:0/0:0.25:0:0:.:.	62,78,39,33:1:1:2:0/0:0/1:0.25:0:0:.:.	35,46,23,28:1:1:2:0/0:0/1:0.5:0:0:.:.
chr4_ref_v2	1084424	.	GA	G	.	PASS	IntersectsRepeat=1;RepeatCorrectionApplied=1	SAC:ACF:DF:PD:GT:SGT:SF:SV:SIG:MT:PAC	104,77,15,8:1:1:2:0/0:./.:.:0	16,20,4,2:1:1:2:0/0:./.:.:0:0:.:.	131,127,27,27:1:1:2:0/0:./.:.:0:0:.:.	129,112,35,24:1:1:2:0/0:0/1:0.125:0:0:.:.	91,75,14,15:1:1:2:0/0:./.:.:0:0:.:.
chr4_ref_v2	1084588	.	GA	G	.	PASS	IntersectsRepeat=1;RepeatCorrectionApplied=1	SAC:ACF:DF:PD:GT:SGT:SF:SV:SIG:MT:PAC	107,126,8,19:1:1:2:0/0:./.:.:0	24,23,1,1:1:1:2:0/0:./.:.:0:0:.:.	160,152,9,13:1:1:2:0/0:./.:.:0:0:.:.	157,158,13,13:1:1:2:0/0:./.:.:0:0:.:.	103,108,10,8:1:1:2:0/0:./.:.:0:0:.:.
chr4_ref_v2	1090016	.	G	GA	.	PASS	IntersectsRepeat=1;RepeatCorrectionApplied=1	SAC:ACF:DF:PD:GT:SGT:SF:SV:SIG:MT:PAC	21,20,17,16:1:1:2:0/1:./.:.:0	6,4,1,6:1:0:2:./.:./.:.:0:0:.:.	47,67,21,22:1:1:2:0/1:0/0:0.5:0:0:.:.	56,58,19,14:1:1:2:0/1:0/0:0.5:0:0:.:.	24,39,14,14:1:1:2:0/1:0/0:0.5:0:0:.:.
chr4_ref_v2	1101886	.	CT	C	.	PASS	IntersectsRepeat=1;RepeatCorrectionApplied=1	SAC:ACF:DF:PD:GT:SGT:SF:SV:SIG:MT:PAC	97,123,15,19:1:1:2:0/0:0/1:0.125:0	30,24,6,3:1:1:2:0/0:0/1:0.25:0:0:.:.	153,157,16,20:1:1:2:0/0:0/1:0.125:0:0:.:.	137,152,13,22:1:1:2:0/0:0/1:0.125:0:0:.:.	91,98,16,14:1:1:2:0/0:0/1:0.125:0:0:.:.
chr4_ref_v2	1105812	.	AT	A,ATT	.	PASS	IntersectsRepeat=1;RepeatCorrectionApplied=1	SAC:ACF:DF:PD:GT:SGT:SF:SV:SIG:MT:PAC	31,71,8,18,12,10:1:1:2:0/0:0/2:0.125:0	15,14,3,5,2,4:1:1:2:0/0:0/2:0.125:0:0:.:.	78,118,19,27,18,10:1:1:2:0/0:./.:.:0:0:.:.	64,120,12,21,7,14:1:1:2:0/0:./.:.:0:0:.:.	46,75,7,13,14,9:1:1:2:0/0:0/2:0.125:0:0:.:.
chr4_ref_v2	1108503	.	GA	G,GAA	.	PASS	IntersectsRepeat=1;RepeatCorrectionApplied=1	SAC:ACF:DF:PD:GT:SGT:SF:SV:SIG:MT:PAC	24,41,4,14,7,3:1:1:2:0/0:0/1:0.125:0	5,7,1,2,1,3:1:0:2:./.:./.:.:0:0:.:.	54,102,14,29,13,9:1:1:2:0/0:./.:.:0:0:.:.	60,82,16,12,11,13:1:1:2:0/0:0/2:0.125:0:0:.:.	34,59,12,14,4,7:1:1:2:0/0:0/1:0.125:0:0:.:.
chr4_ref_v2	1109779	.	GAT	G	.	PASS	IntersectsRepeat=1;RepeatCorrectionApplied=1	SAC:ACF:DF:PD:GT:SGT:SF:SV:SIG:MT:PAC	117,129,12,14:1:1:2:0/0:0/1:0.125:0	30,39,4,0:1:1:2:0/0:0/1:0.125:0:0:.:.	152,172,19,5:1:1:2:0/0:0/1:0.125:0:0:.:.	147,159,13,18:1:1:2:0/0:0/1:0.125:0:0:.:.	93,90,5,9:1:1:2:0/0:0/1:0.125:0:0:.:.
chr4_ref_v2	1146381	.	C	A	.	PASS	IntersectsRepeat=0;RepeatCorrectionApplied=0	SAC:ACF:DF:PD:GT:SGT:SF:SV:SIG:MT:PAC	195,23,0,75:1:1:2:0/0:0/1:0.5:0	31,4,0,6:1:1:2:0/0:0/1:0.25:0:0:.:.	254,57,0,74:1:1:2:0/0:0/1:0.5:0:0:.:.	234,56,0,95:1:1:2:0/0:0/1:0.5:0:0:.:.	168,37,1,66:1:1:2:0/0:0/1:0.5:0:0:.:.
chr4_ref_v2	1151968	.	T	G	.	PASS	IntersectsRepeat=0;RepeatCorrectionApplied=0	SAC:ACF:DF:PD:GT:SGT:SF:SV:SIG:MT:PAC	97,153,81,0:1:1:2:0/0:0/1:0.5:0	22,36,4,0:1:1:2:0/0:0/1:0.125:0:0:.:.	231,234,30,0:1:1:2:0/0:0/1:0.125:0:0:.:.	243,215,34,0:1:1:2:0/0:0/1:0.125:0:0:.:.	134,124,33,0:1:1:2:0/0:0/1:0.25:0:0:.:.
chr4_ref_v2	1159848	.	T	A	.	PASS	IntersectsRepeat=1;RepeatCorrectionApplied=0	SAC:ACF:DF:PD:GT:SGT:SF:SV:SIG:MT:PAC	0,0,0,0:0:1:2:./.:./.:.:0	0,0,0,0:0:1:2:./.:./.:.:0:0:.:.	0,0,0,1:0:1:2:./.:./.:.:0:0:.:.	0,0,0,0:0:1:2:./.:./.:.:0:0:.:.	0,0,0,0:0:1:2:./.:./.:.:0:0:.:.
chr4_ref_v2	1178234	.	CT	C,CTT	.	PASS	IntersectsRepeat=1;RepeatCorrectionApplied=1	SAC:ACF:DF:PD:GT:SGT:SF:SV:SIG:MT:PAC	22,18,12,7,12,3:1:1:2:0/2:0/1:0.5:0	7,6,3,2,3,1:1:1:2:0/0:0/2:0.25:0:0:.:.	81,46,25,15,18,7:1:1:2:0/0:0/2:0.125:0:0:.:.	88,36,29,24,12,9:1:1:2:0/0:0/1:0.25:0:0:.:.	50,23,15,13,12,5:1:1:2:0/0:0/2:0.125:0:0:.:.
chr4_ref_v2	1202768	.	A	C	.	PASS	IntersectsRepeat=0;RepeatCorrectionApplied=0	SAC:ACF:DF:PD:GT:SGT:SF:SV:SIG:MT:PAC	189,50,0,63:1:1:2:0/0:0/1:0.5:0	55,18,0,8:1:1:2:0/0:0/1:0.25:0:0:.:.	287,164,0,29:1:1:2:0/0:0/1:0.125:0:0:.:.	241,138,0,29:1:1:2:0/0:0/1:0.125:0:0:.:.	169,92,0,8:1:1:2:0/0:0/1:0.125:0:0:.:.
chr4_ref_v2	1206602	.	G	C	.	PASS	IntersectsRepeat=1;RepeatCorrectionApplied=0	SAC:ACF:DF:PD:GT:SGT:SF:SV:SIG:MT:PAC	4,18,7,25:1:1:2:0/1:1/1:0.125:0	7,3,3,3:1:0:2:./.:./.:.:0:0:.:.	12,23,8,30:1:1:2:0/1:./.:.:0:0:.:.	11,20,10,25:1:1:2:0/1:./.:.:0:0:.:.	4,20,4,24:1:1:2:0/1:1/1:0.125:0:0:.:.
chr4_ref_v2	1206609	.	G	A	.	ExcRegion	IntersectsRepeat=0;RepeatCorrectionApplied=0	SAC:ACF:DF:PD:GT:SGT:SF:SV:SIG:MT:PAC	0,4,7,25:1:1:2:./.:./.:.:0	0,0,3,3:1:0:2:./.:./.:.:0:0:.:.	2,1,8,30:1:1:2:./.:./.:.:0:0:.:.	1,4,10,25:1:1:2:./.:./.:.:0:0:.:.	1,4,4,24:1:1:2:./.:./.:.:0:0:.:.
chr4_ref_v2	1206610	.	T	TA	.	ExcRegion	IntersectsRepeat=0;RepeatCorrectionApplied=0	SAC:ACF:DF:PD:GT:SGT:SF:SV:SIG:MT:PAC	0,4,6,25:1:1:2:./.:./.:.:0	0,0,2,3:1:0:2:./.:./.:.:0:0:.:.	2,1,8,30:1:1:2:./.:./.:.:0:0:.:.	1,4,10,25:1:1:2:./.:./.:.:0:0:.:.	1,4,4,24:1:1:2:./.:./.:.:0:0:.:.
chr4_ref_v2	1206613	.	G	T	.	ExcRegion	IntersectsRepeat=0;RepeatCorrectionApplied=0	SAC:ACF:DF:PD:GT:SGT:SF:SV:SIG:MT:PAC	0,4,4,16:1:1:2:./.:./.:.:0	0,0,2,1:1:1:2:./.:./.:.:0:0:.:.	2,1,4,21:1:1:2:./.:./.:.:0:0:.:.	1,4,5,16:1:1:2:./.:./.:.:0:0:.:.	1,4,2,19:1:1:2:./.:./.:.:0:0:.:.
chr4_ref_v2	1206615	.	A	G	.	ExcRegion	IntersectsRepeat=0;RepeatCorrectionApplied=0	SAC:ACF:DF:PD:GT:SGT:SF:SV:SIG:MT:PAC	0,2,3,9:1:1:2:./.:./.:.:0	0,0,2,0:0:1:2:./.:./.:.:0:0:.:.	0,1,4,12:1:1:2:./.:./.:.:0:0:.:.	0,1,5,10:1:1:2:./.:./.:.:0:0:.:.	0,3,2,11:1:1:2:./.:./.:.:0:0:.:.
chr4_ref_v2	1209281	.	T	C	.	ExcRegion	IntersectsRepeat=0;RepeatCorrectionApplied=0	SAC:ACF:DF:PD:GT:SGT:SF:SV:SIG:MT:PAC	0,0,0,0:0:1:2:./.:./.:.:0	0,0,0,0:0:1:2:./.:./.:.:0:0:.:.	0,0,0,0:0:1:2:./.:./.:.:0:0:.:.	0,0,0,0:0:1:2:./.:./.:.:0:0:.:.	0,0,0,1:0:1:2:./.:./.:.:0:0:.:.
chr4_ref_v2	1211483	.	G	T	.	ExcRegion	IntersectsRepeat=0;RepeatCorrectionApplied=0	SAC:ACF:DF:PD:GT:SGT:SF:SV:SIG:MT:PAC	0,0,0,0:0:1:2:./.:./.:.:0	0,0,0,0:0:1:2:./.:./.:.:0:0:.:.	0,0,0,1:0:1:2:./.:./.:.:0:0:.:.	0,0,0,0:0:1:2:./.:./.:.:0:0:.:.	0,0,0,0:0:1:2:./.:./.:.:0:0:.:.
chr4_ref_v2	1238935	.	AAT	A	.	PASS	IntersectsRepeat=1;RepeatCorrectionApplied=1	SAC:ACF:DF:PD:GT:SGT:SF:SV:SIG:MT:PAC	20,35,3,9:1:1:2:0/0:./.:.:0	9,23,3,4:1:1:2:0/0:./.:.:0:0:.:.	39,54,9,12:1:1:2:0/0:./.:.:0:0:.:.	40,48,10,17:1:1:2:0/0:0/1:0.125:0:0:.:.	18,23,7,6:1:1:2:0/0:0/1:0.125:0:0:.:.
chr4_ref_v2	1289556	.	C	A	.	PASS	IntersectsRepeat=0;RepeatCorrectionApplied=0	SAC:ACF:DF:PD:GT:SGT:SF:SV:SIG:MT:PAC	195,34,0,37:1:1:2:0/0:0/1:0.25:0	40,25,0,1:1:1:2:0/0:./.:.:0:0:.:.	243,180,0,2:1:1:2:0/0:./.:.:0:0:.:.	244,163,1,9:1:1:2:0/0:0/1:0.125:0:0:.:.	178,128,0,5:1:1:2:0/0:./.:.:0:0:.:.
chr4_ref_v2	1295492	.	G	T	.	PASS	IntersectsRepeat=0;RepeatCorrectionApplied=0	SAC:ACF:DF:PD:GT:SGT:SF:SV:SIG:MT:PAC	70,131,50,0:1:1:2:0/0:0/1:0.5:0	26,33,4,0:1:1:2:0/0:0/1:0.125:0:0:.:.	217,202,11,0:1:1:2:0/0:0/1:0.125:0:0:.:.	204,206,8,1:1:1:2:0/0:0/1:0.125:0:0:.:.	164,130,13,0:1:1:2:0/0:0/1:0.125:0:0:.:.
chr4_ref_v2	1321885	.	CAT	C	.	PASS	IntersectsRepeat=1;RepeatCorrectionApplied=1	SAC:ACF:DF:PD:GT:SGT:SF:SV:SIG:MT:PAC	65,80,6,8:1:1:2:0/0:./.:.:0	30,31,6,10:1:1:2:0/0:0/1:0.25:0:0:.:.	76,93,13,21:1:1:2:0/0:0/1:0.125:0:0:.:.	83,84,14,16:1:1:2:0/0:0/1:0.125:0:0:.:.	42,70,10,14:1:1:2:0/0:0/1:0.125:0:0:.:.
chr4_ref_v2	1341544	.	TC	T	.	PASS	IntersectsRepeat=1;RepeatCorrectionApplied=1	SAC:ACF:DF:PD:GT:SGT:SF:SV:SIG:MT:PAC	51,62,12,8:1:1:2:0/0:0/1:0.25:0	7,7,2,3:1:0:2:./.:./.:.:0:0:.:.	107,93,13,7:1:1:2:0/0:0/1:0.125:0:0:.:.	101,90,17,18:1:1:2:0/0:0/1:0.25:1:0:.:.	53,68,9,15:1:1:2:0/0:0/1:0.25:1:0:.:.
chr4_ref_v2	1357413	.	G	T	.	PASS	IntersectsRepeat=0;RepeatCorrectionApplied=0	SAC:ACF:DF:PD:GT:SGT:SF:SV:SIG:MT:PAC	33,45,5,5:1:1:2:0/0:0/1:0.25:0	8,25,3,1:1:1:2:0/0:0/1:0.25:0:0:.:.	58,81,12,7:1:1:2:0/0:0/1:0.25:0:0:.:.	54,54,19,6:1:1:2:0/0:0/1:0.5:0:0:.:.	37,37,12,3:1:1:2:0/0:0/1:0.25:0:0:.:.
chr4_ref_v2	1357414	.	G	T	.	PASS	IntersectsRepeat=0;RepeatCorrectionApplied=0	SAC:ACF:DF:PD:GT:SGT:SF:SV:SIG:MT:PAC	36,47,1,5:1:1:2:0/0:0/1:0.125:0	9,25,1,1:1:1:2:0/0:./.:.:0:0:.:.	60,82,6,7:1:1:2:0/0:0/1:0.125:0:0:.:.	56,56,8,6:1:1:2:0/0:0/1:0.25:0:0:.:.	40,38,3,3:1:1:2:0/0:0/1:0.125:0:0:.:.
chr4_ref_v2	1361248	.	T	G	.	PASS	IntersectsRepeat=0;RepeatCorrectionApplied=0	SAC:ACF:DF:PD:GT:SGT:SF:SV:SIG:MT:PAC	29,226,92,0:1:1:2:0/0:0/1:0.5:0	2,39,8,0:1:1:2:0/0:0/1:0.5:0:0:.:.	66,292,75,0:1:1:2:0/0:0/1:0.25:0:0:.:.	58,276,84,0:1:1:2:0/0:0/1:0.5:0:0:.:.	28,174,57,0:1:1:2:0/0:0/1:0.5:0:0:.:.
chr4_ref_v2	1385374	.	CAT	C	.	PASS	IntersectsRepeat=1;RepeatCorrectionApplied=1	SAC:ACF:DF:PD:GT:SGT:SF:SV:SIG:MT:PAC	55,47,10,9:1:1:2:0/0:./.:.:0	29,19,12,4:1:1:2:0/0:0/1:0.25:0:0:.:.	84,65,8,14:1:1:2:0/0:./.:.:0:0:.:.	65,69,13,5:1:1:2:0/0:./.:.:0:0:.:.	51,41,16,6:1:1:2:0/0:./.:.:0:0:.:.
chr4_ref_v2	1412128	.	GA	G,GAA	.	PASS	IntersectsRepeat=1;RepeatCorrectionApplied=1	SAC:ACF:DF:PD:GT:SGT:SF:SV:SIG:MT:PAC	43,39,7,10,9,11:1:1:2:0/0:0/2:0.25:0	10,9,3,0,0,2:1:1:2:0/0:0/2:0.125:0:0:.:.	124,83,19,12,15,11:1:1:2:0/0:./.:.:0:0:.:.	95,80,16,20,9,7:1:1:2:0/0:./.:.:0:0:.:.	74,52,7,11,9,9:1:1:2:0/0:0/2:0.125:0:0:.:.
chr4_ref_v2	1418372	.	CAT	C	.	PASS	IntersectsRepeat=1;RepeatCorrectionApplied=1	SAC:ACF:DF:PD:GT:SGT:SF:SV:SIG:MT:PAC	70,69,8,13:1:1:2:0/0:./.:.:0	33,43,1,3:1:1:2:0/0:./.:.:0:0:.:.	82,116,14,11:1:1:2:0/0:./.:.:0:0:.:.	78,94,7,12:1:1:2:0/0:./.:.:0:0:.:.	59,53,8,7:1:1:2:0/0:./.:.:0:0:.:.
chr4_ref_v2	1436799	.	C	G	.	PASS	IntersectsRepeat=0;RepeatCorrectionApplied=0	SAC:ACF:DF:PD:GT:SGT:SF:SV:SIG:MT:PAC	272,24,0,86:1:1:2:0/0:0/1:0.5:0	0,0,0,0:0:0:2:./.:./.:.:0:0:.:.	342,37,0,68:1:1:2:0/0:0/1:0.25:0:0:.:.	328,36,0,66:1:1:2:0/0:0/1:0.25:0:0:.:.	224,27,0,44:1:1:2:0/0:0/1:0.25:0:0:.:.
chr4_ref_v2	1466321	.	G	GT	.	PASS	IntersectsRepeat=1;RepeatCorrectionApplied=1	SAC:ACF:DF:PD:GT:SGT:SF:SV:SIG:MT:PAC	8,49,25,16:1:1:2:0/1:0/0:0.125:0	4,9,2,4:1:0:2:./.:./.:.:0:0:.:.	44,111,18,20:1:1:2:0/0:0/1:0.25:0:1:.:.	28,109,29,16:1:1:2:0/1:0/0:0.5:0:0:.:.	25,58,23,11:1:1:2:0/1:0/0:0.5:0:0:.:.
chr4_ref_v2	1474687	.	AT	A	.	PASS	IntersectsRepeat=1;RepeatCorrectionApplied=1	SAC:ACF:DF:PD:GT:SGT:SF:SV:SIG:MT:PAC	68,48,8,9:1:1:2:0/0:./.:.:0	22,17,6,6:1:1:2:0/0:0/1:0.125:0:0:.:.	94,100,12,24:1:1:2:0/0:./.:.:0:0:.:.	89,78,10,14:1:1:2:0/0:./.:.:0:0:.:.	70,51,9,11:1:1:2:0/0:./.:.:0:0:.:.
chr4_ref_v2	1495302	.	A	C	.	PASS	IntersectsRepeat=1;RepeatCorrectionApplied=0	SAC:ACF:DF:PD:GT:SGT:SF:SV:SIG:MT:PAC	273,42,0,67:1:1:2:0/0:0/1:0.25:0	67,21,0,13:1:1:2:0/0:0/1:0.25:0:0:.:.	355,178,1,93:1:1:2:0/0:0/1:0.25:0:0:.:.	358,166,0,90:1:1:2:0/0:0/1:0.25:0:0:.:.	226,113,2,66:1:1:2:0/0:0/1:0.25:0:0:.:.
chr4_ref_v2	1503835	.	AGAAGTCTCAACAGCAGAGGAAGTCTCAACAGCAGAG	A	.	PASS	IntersectsRepeat=1;RepeatCorrectionApplied=0	SAC:ACF:DF:PD:GT:SGT:SF:SV:SIG:MT:PAC	0,0,0,8:0:1:2:./.:./.:.:0	0,0,0,0:0:1:2:./.:./.:.:0:0:.:.	0,2,0,13:1:1:2:./.:./.:.:0:0:.:.	0,1,1,9:1:1:2:./.:./.:.:0:0:.:.	1,0,0,3:1:1:2:./.:./.:.:0:0:.:.
chr4_ref_v2	1504098	.	T	TGATTATACTCGAACC	.	PASS	IntersectsRepeat=1;RepeatCorrectionApplied=0	SAC:ACF:DF:PD:GT:SGT:SF:SV:SIG:MT:PAC	0,0,47,0:0:1:2:1/1:./.:.:0	0,0,0,0:0:1:2:./.:./.:.:0:0:.:.	0,0,51,0:0:1:2:1/1:./.:.:0:0:.:.	0,0,72,0:0:1:2:1/1:./.:.:0:0:.:.	0,0,41,0:0:1:2:1/1:./.:.:0:0:.:.
chr4_ref_v2	1504100	.	G	GACCCTTCATCAGCAGAGGTGCCCTGAGC	.	PASS	IntersectsRepeat=1;RepeatCorrectionApplied=0	SAC:ACF:DF:PD:GT:SGT:SF:SV:SIG:MT:PAC	0,0,34,0:0:1:2:1/1:./.:.:0	0,0,0,0:0:1:2:./.:./.:.:0:0:.:.	0,0,31,0:0:1:2:1/1:./.:.:0:0:.:.	0,0,48,0:0:1:2:1/1:./.:.:0:0:.:.	0,0,31,0:0:1:2:1/1:./.:.:0:0:.:.
chr4_ref_v2	1504209	.	GTCCTGGGTGACGGTCTTTGTGTAGACATGTCCATTTTTGGTGGCTGTAATAGTGGTGATTATACTCGAACCAGACCCTTCATCAGCAGAGGTGCCCTGAGCAGAGGCAGAAGGTTCAGCAACAGATGTTTCAGCGGCAACAGCTGTTTCGACAGTAGCAACGGTTGAGGCAGGAGTACGCTCACCCTCACCAGTCCATACCA	G	.	PASS	IntersectsRepeat=0;RepeatCorrectionApplied=0	SAC:ACF:DF:PD:GT:SGT:SF:SV:SIG:MT:PAC	12,9,18,73:1:1:2:0/1:1/1:0.5:0	3,0,3,3:1:1:2:./.:./.:.:0:0:.:.	21,3,127,144:1:1:2:1/1:0/1:0.125:0:0:.:.	20,4,93,120:1:1:2:1/1:0/1:0.25:0:0:.:.	10,2,74,65:1:1:2:1/1:0/1:0.125:0:0:.:.
chr4_ref_v2	1504248	.	G	A	.	PASS	IntersectsRepeat=1;RepeatCorrectionApplied=0	SAC:ACF:DF:PD:GT:SGT:SF:SV:SIG:MT:PAC	18,68,10,9:1:1:2:0/0:0/1:0.5:0	3,3,3,0:1:1:2:./.:./.:.:0:0:.:.	125,142,16,3:1:1:2:0/0:0/1:0.125:0:0:.:.	91,119,13,4:1:1:2:0/0:0/1:0.125:0:0:.:.	75,64,4,2:1:1:2:0/0:0/1:0.125:0:0:.:.
chr4_ref_v2	1504339	.	T	A	.	PASS	IntersectsRepeat=0;RepeatCorrectionApplied=0	SAC:ACF:DF:PD:GT:SGT:SF:SV:SIG:MT:PAC	0,0,0,0:0:1:2:./.:./.:.:0	3,3,0,0:1:1:2:./.:./.:.:0:0:.:.	125,142,8,0:1:1:2:0/0:0/1:0.125:0:0:.:.	91,119,12,0:1:1:2:0/0:0/1:0.125:0:0:.:.	74,64,6,1:1:1:2:0/0:0/1:0.125:0:0:.:.
chr4_ref_v2	1504340	.	C	CTGG	.	PASS	IntersectsRepeat=0;RepeatCorrectionApplied=0	SAC:ACF:DF:PD:GT:SGT:SF:SV:SIG:MT:PAC	0,0,0,0:0:1:2:./.:./.:.:0	3,3,0,0:1:1:2:./.:./.:.:0:0:.:.	125,142,7,0:1:1:2:0/0:0/1:0.125:0:0:.:.	91,119,11,0:1:1:2:0/0:0/1:0.125:0:0:.:.	74,64,6,0:1:1:2:0/0:0/1:0.125:0:0:.:.
chr4_ref_v2	1504342	.	GCGGC	G	.	PASS	IntersectsRepeat=0;RepeatCorrectionApplied=0	SAC:ACF:DF:PD:GT:SGT:SF:SV:SIG:MT:PAC	0,0,0,0:0:1:2:./.:./.:.:0	3,3,0,0:1:1:2:./.:./.:.:0:0:.:.	125,142,6,0:1:1:2:0/0:0/1:0.125:0:0:.:.	91,119,8,0:1:1:2:0/0:0/1:0.125:0:0:.:.	74,64,5,0:1:1:2:0/0:0/1:0.125:0:0:.:.
chr4_ref_v2	1516834	.	GAGAGTTTTGTATTATAT	G	.	PASS	IntersectsRepeat=1;RepeatCorrectionApplied=0	SAC:ACF:DF:PD:GT:SGT:SF:SV:SIG:MT:PAC	0,0,129,263:1:1:2:1/1:./.:.:0	0,0,50,77:1:1:2:1/1:./.:.:0:0:.:.	0,0,193,366:1:1:2:1/1:./.:.:0:0:.:.	0,0,183,370:1:1:2:1/1:./.:.:0:0:.:.	0,0,106,238:1:1:2:1/1:./.:.:0:0:.:.
chr4_ref_v2	1518811	.	G	GTTTT,GTTTTT,GTTTTTT	.	PASS	IntersectsRepeat=1;RepeatCorrectionApplied=1	SAC:ACF:DF:PD:GT:SGT:SF:SV:SIG:MT:PAC	1,0,19,7,35,8,25,3:1:1:2:2/3:1/2:0.5:0	1,0,8,2,5,3,5,0:1:1:2:2/3:1/2:0.5:0:0:.:.	1,1,56,32,81,42,26,1:1:1:2:2/2:1/2:0.5:0:0:.:.	0,0,60,28,68,28,22,4:1:1:2:1/2:2/3:0.25:0:0:.:.	0,1,27,18,59,23,11,2:1:1:2:2/2:1/2:0.25:0:0:.:.
chr4_ref_v2	1523215	.	T	G	.	PASS	IntersectsRepeat=0;RepeatCorrectionApplied=0	SAC:ACF:DF:PD:GT:SGT:SF:SV:SIG:MT:PAC	0,0,0,130:0:1:2:1/1:./.:.:0	0,0,0,33:0:1:2:1/1:./.:.:0:0:.:.	0,0,0,226:0:1:2:1/1:./.:.:0:0:.:.	0,0,0,160:0:1:2:1/1:./.:.:0:0:.:.	0,0,0,100:0:1:2:1/1:./.:.:0:0:.:.
chr4_ref_v2	1523290	.	G	T	.	PASS	IntersectsRepeat=0;RepeatCorrectionApplied=0	SAC:ACF:DF:PD:GT:SGT:SF:SV:SIG:MT:PAC	0,0,0,11:0:1:2:./.:./.:.:0	0,0,0,14:0:1:2:./.:./.:.:0:0:.:.	0,0,0,45:0:1:2:1/1:./.:.:0:0:.:.	0,0,0,17:0:1:2:./.:./.:.:0:0:.:.	0,0,0,6:0:1:2:./.:./.:.:0:0:.:.
chr4_ref_v2	1523305	.	T	C	.	PASS	IntersectsRepeat=0;RepeatCorrectionApplied=0	SAC:ACF:DF:PD:GT:SGT:SF:SV:SIG:MT:PAC	0,0,0,5:0:1:2:./.:./.:.:0	0,0,0,9:0:1:2:./.:./.:.:0:0:.:.	0,0,0,21:0:1:2:1/1:./.:.:0:0:.:.	0,0,0,11:0:1:2:./.:./.:.:0:0:.:.	0,0,0,3:0:1:2:./.:./.:.:0:0:.:.
chr4_ref_v2	1523451	.	T	A	.	PASS	IntersectsRepeat=0;RepeatCorrectionApplied=0	SAC:ACF:DF:PD:GT:SGT:SF:SV:SIG:MT:PAC	0,0,0,0:0:1:2:./.:./.:.:0	0,0,0,0:0:1:2:./.:./.:.:0:0:.:.	0,0,1,1:1:1:2:./.:./.:.:0:0:.:.	0,0,0,0:0:1:2:./.:./.:.:0:0:.:.	0,0,0,0:0:1:2:./.:./.:.:0:0:.:.
chr4_ref_v2	1523523	.	G	T	.	PASS	IntersectsRepeat=1;RepeatCorrectionApplied=0	SAC:ACF:DF:PD:GT:SGT:SF:SV:SIG:MT:PAC	0,0,0,0:0:1:2:./.:./.:.:0	0,0,0,0:0:1:2:./.:./.:.:0:0:.:.	0,0,3,2:1:1:2:./.:./.:.:0:0:.:.	0,0,0,0:0:1:2:./.:./.:.:0:0:.:.	0,0,0,1:0:1:2:./.:./.:.:0:0:.:.
chr4_ref_v2	1523803	.	T	TATGGAAGGACAAAGTG	.	PASS	IntersectsRepeat=1;RepeatCorrectionApplied=0	SAC:ACF:DF:PD:GT:SGT:SF:SV:SIG:MT:PAC	0,0,0,0:0:1:2:./.:./.:.:0	0,0,0,0:0:1:2:./.:./.:.:0:0:.:.	0,0,0,1:0:1:2:./.:./.:.:0:0:.:.	0,0,0,0:0:1:2:./.:./.:.:0:0:.:.	0,0,0,0:0:1:2:./.:./.:.:0:0:.:.
chr4_ref_v2	1523904	.	T	C	.	PASS	IntersectsRepeat=1;RepeatCorrectionApplied=0	SAC:ACF:DF:PD:GT:SGT:SF:SV:SIG:MT:PAC	1,1,0,0:1:1:2:./.:./.:.:0	1,4,0,0:1:1:2:./.:./.:.:0:0:.:.	3,7,1,1:1:1:2:./.:./.:.:0:0:.:.	3,7,0,0:1:1:2:./.:./.:.:0:0:.:.	1,1,0,0:1:1:2:./.:./.:.:0:0:.:.
chr4_ref_v2	1523917	.	G	A	.	PASS	IntersectsRepeat=0;RepeatCorrectionApplied=0	SAC:ACF:DF:PD:GT:SGT:SF:SV:SIG:MT:PAC	0,1,0,0:0:1:2:./.:./.:.:0	1,1,0,0:1:1:2:./.:./.:.:0:0:.:.	0,4,1,1:1:1:2:./.:./.:.:0:0:.:.	3,6,0,0:1:1:2:./.:./.:.:0:0:.:.	0,1,0,0:0:1:2:./.:./.:.:0:0:.:.
chr4_ref_v2	1523923	.	AT	A	.	PASS	IntersectsRepeat=1;RepeatCorrectionApplied=1	SAC:ACF:DF:PD:GT:SGT:SF:SV:SIG:MT:PAC	0,1,0,0:0:1:2:./.:./.:.:0	0,0,0,0:0:1:2:./.:./.:.:0:0:.:.	0,2,1,1:1:1:2:./.:./.:.:0:0:.:.	2,3,0,0:1:1:2:./.:./.:.:0:0:.:.	0,1,0,0:0:1:2:./.:./.:.:0:0:.:.
chr4_ref_v2	1523929	.	T	C	.	PASS	IntersectsRepeat=1;RepeatCorrectionApplied=0	SAC:ACF:DF:PD:GT:SGT:SF:SV:SIG:MT:PAC	0,0,0,1:0:1:2:./.:./.:.:0	0,0,0,0:0:1:2:./.:./.:.:0:0:.:.	1,1,0,2:1:1:2:./.:./.:.:0:0:.:.	0,0,1,2:1:1:2:./.:./.:.:0:0:.:.	0,0,0,1:0:1:2:./.:./.:.:0:0:.:.
chr4_ref_v2	1523935	.	C	T,G	.	PASS	IntersectsRepeat=0;RepeatCorrectionApplied=0	SAC:ACF:DF:PD:GT:SGT:SF:SV:SIG:MT:PAC	0,0,0,0,0,1:0:1:2:./.:./.:.:0	0,0,0,0,0,0:0:1:2:./.:./.:.:0:0:.:.	0,0,1,1,0,1:1:1:2:./.:./.:.:0:0:.:.	0,0,0,0,0,1:0:1:2:./.:./.:.:0:0:.:.	0,0,0,0,0,1:0:1:2:./.:./.:.:0:0:.:.
chr4_ref_v2	1523944	.	T	C	.	PASS	IntersectsRepeat=0;RepeatCorrectionApplied=0	SAC:ACF:DF:PD:GT:SGT:SF:SV:SIG:MT:PAC	0,0,0,1:0:1:2:./.:./.:.:0	1,0,0,0:0:1:2:./.:./.:.:0:0:.:.	0,0,0,1:0:1:2:./.:./.:.:0:0:.:.	0,0,0,0:0:1:2:./.:./.:.:0:0:.:.	0,0,0,0:0:1:2:./.:./.:.:0:0:.:.
chr4_ref_v2	1523969	.	T	G	.	PASS	IntersectsRepeat=1;RepeatCorrectionApplied=0	SAC:ACF:DF:PD:GT:SGT:SF:SV:SIG:MT:PAC	0,0,0,0:0:1:2:./.:./.:.:0	0,0,1,0:0:1:2:./.:./.:.:0:0:.:.	1,0,1,0:1:1:2:./.:./.:.:0:0:.:.	0,0,0,0:0:1:2:./.:./.:.:0:0:.:.	0,0,0,0:0:1:2:./.:./.:.:0:0:.:.
chr4_ref_v2	1523970	.	TG	T	.	PASS	IntersectsRepeat=1;RepeatCorrectionApplied=0	SAC:ACF:DF:PD:GT:SGT:SF:SV:SIG:MT:PAC	0,0,0,0:0:1:2:./.:./.:.:0	0,0,1,0:0:1:2:./.:./.:.:0:0:.:.	1,0,1,0:1:1:2:./.:./.:.:0:0:.:.	0,0,0,0:0:1:2:./.:./.:.:0:0:.:.	0,0,0,0:0:1:2:./.:./.:.:0:0:.:.
chr4_ref_v2	1524414	.	A	G	.	ExcRegion	IntersectsRepeat=1;RepeatCorrectionApplied=0	SAC:ACF:DF:PD:GT:SGT:SF:SV:SIG:MT:PAC	0,0,21,123:1:1:2:./.:./.:.:0	0,0,2,11:1:1:2:./.:./.:.:0:0:.:.	2,0,23,131:1:1:2:./.:./.:.:0:0:.:.	2,1,25,130:1:1:2:./.:./.:.:0:0:.:.	0,1,18,91:1:1:2:./.:./.:.:0:0:.:.
chr4_ref_v2	1524415	.	T	C	.	ExcRegion	IntersectsRepeat=1;RepeatCorrectionApplied=0	SAC:ACF:DF:PD:GT:SGT:SF:SV:SIG:MT:PAC	0,0,20,120:1:1:2:./.:./.:.:0	0,0,2,10:1:1:2:./.:./.:.:0:0:.:.	2,0,23,127:1:1:2:./.:./.:.:0:0:.:.	2,0,24,126:1:1:2:./.:./.:.:0:0:.:.	0,1,18,90:1:1:2:./.:./.:.:0:0:.:.
chr4_ref_v2	1524419	.	G	A	.	ExcRegion	IntersectsRepeat=0;RepeatCorrectionApplied=0	SAC:ACF:DF:PD:GT:SGT:SF:SV:SIG:MT:PAC	0,0,19,107:1:1:2:./.:./.:.:0	0,0,2,10:1:1:2:./.:./.:.:0:0:.:.	3,1,17,116:1:1:2:./.:./.:.:0:0:.:.	4,0,17,109:1:1:2:./.:./.:.:0:0:.:.	0,1,16,79:1:1:2:./.:./.:.:0:0:.:.
chr4_ref_v2	1524443	.	T	G	.	ExcRegion	IntersectsRepeat=0;RepeatCorrectionApplied=0	SAC:ACF:DF:PD:GT:SGT:SF:SV:SIG:MT:PAC	1,0,2,52:1:1:2:./.:./.:.:0	0,0,0,5:0:1:2:./.:./.:.:0:0:.:.	3,2,1,64:1:1:2:./.:./.:.:0:0:.:.	4,3,1,63:1:1:2:./.:./.:.:0:0:.:.	0,2,4,38:1:1:2:./.:./.:.:0:0:.:.
chr4_ref_v2	1524451	.	G	A	.	ExcRegion	IntersectsRepeat=1;RepeatCorrectionApplied=0	SAC:ACF:DF:PD:GT:SGT:SF:SV:SIG:MT:PAC	1,1,0,57:1:1:2:./.:./.:.:0	0,0,0,3:0:1:2:./.:./.:.:0:0:.:.	3,3,0,59:1:1:2:./.:./.:.:0:0:.:.	4,5,0,54:1:1:2:./.:./.:.:0:0:.:.	0,1,0,37:1:1:2:./.:./.:.:0:0:.:.
chr4_ref_v2	1524456	.	T	C	.	ExcRegion	IntersectsRepeat=1;RepeatCorrectionApplied=0	SAC:ACF:DF:PD:GT:SGT:SF:SV:SIG:MT:PAC	1,1,0,59:1:1:2:./.:./.:.:0	0,0,0,2:0:1:2:./.:./.:.:0:0:.:.	3,3,0,64:1:1:2:./.:./.:.:0:0:.:.	4,4,0,55:1:1:2:./.:./.:.:0:0:.:.	0,1,0,37:1:1:2:./.:./.:.:0:0:.:.
chr4_ref_v2	1524457	.	G	A	.	ExcRegion	IntersectsRepeat=1;RepeatCorrectionApplied=0	SAC:ACF:DF:PD:GT:SGT:SF:SV:SIG:MT:PAC	1,1,0,60:1:1:2:./.:./.:.:0	0,0,0,2:0:1:2:./.:./.:.:0:0:.:.	3,3,0,65:1:1:2:./.:./.:.:0:0:.:.	4,4,0,55:1:1:2:./.:./.:.:0:0:.:.	0,1,0,36:1:1:2:./.:./.:.:0:0:.:.
chr4_ref_v2	1524474	.	A	G	.	ExcRegion	IntersectsRepeat=0;RepeatCorrectionApplied=0	SAC:ACF:DF:PD:GT:SGT:SF:SV:SIG:MT:PAC	1,1,0,57:1:1:2:./.:./.:.:0	0,0,0,6:0:1:2:./.:./.:.:0:0:.:.	3,3,0,72:1:1:2:./.:./.:.:0:0:.:.	4,5,0,54:1:1:2:./.:./.:.:0:0:.:.	0,1,0,38:1:1:2:./.:./.:.:0:0:.:.
chr4_ref_v2	1524513	.	T	A	.	ExcRegion	IntersectsRepeat=1;RepeatCorrectionApplied=0	SAC:ACF:DF:PD:GT:SGT:SF:SV:SIG:MT:PAC	1,1,0,52:1:1:2:./.:./.:.:0	0,0,0,15:0:1:2:./.:./.:.:0:0:.:.	1,3,1,86:1:1:2:./.:./.:.:0:0:.:.	2,4,0,55:1:1:2:./.:./.:.:0:0:.:.	0,1,0,38:1:1:2:./.:./.:.:0:0:.:.
chr4_ref_v2	1524547	.	T	A	.	ExcRegion	IntersectsRepeat=1;RepeatCorrectionApplied=0	SAC:ACF:DF:PD:GT:SGT:SF:SV:SIG:MT:PAC	0,0,0,45:0:1:2:./.:./.:.:0	0,0,0,15:0:1:2:./.:./.:.:0:0:.:.	0,0,0,81:0:1:2:./.:./.:.:0:0:.:.	0,0,0,49:0:1:2:./.:./.:.:0:0:.:.	0,0,0,33:0:1:2:./.:./.:.:0:0:.:.
chr4_ref_v2	1524588	.	A	T	.	ExcRegion	IntersectsRepeat=1;RepeatCorrectionApplied=0	SAC:ACF:DF:PD:GT:SGT:SF:SV:SIG:MT:PAC	0,0,0,2:0:1:2:./.:./.:.:0	0,0,0,5:0:1:2:./.:./.:.:0:0:.:.	0,0,0,16:0:1:2:./.:./.:.:0:0:.:.	0,0,0,5:0:1:2:./.:./.:.:0:0:.:.	0,0,0,2:0:1:2:./.:./.:.:0:0:.:.
chr4_ref_v2	1524600	.	A	G	.	ExcRegion	IntersectsRepeat=0;RepeatCorrectionApplied=0	SAC:ACF:DF:PD:GT:SGT:SF:SV:SIG:MT:PAC	0,0,0,1:0:1:2:./.:./.:.:0	0,0,0,3:0:1:2:./.:./.:.:0:0:.:.	0,0,0,9:0:1:2:./.:./.:.:0:0:.:.	0,0,0,2:0:1:2:./.:./.:.:0:0:.:.	0,0,0,0:0:1:2:./.:./.:.:0:0:.:.
chr4_ref_v2	1524606	.	G	T	.	ExcRegion	IntersectsRepeat=0;RepeatCorrectionApplied=0	SAC:ACF:DF:PD:GT:SGT:SF:SV:SIG:MT:PAC	0,0,0,1:0:1:2:./.:./.:.:0	0,0,0,1:0:1:2:./.:./.:.:0:0:.:.	0,0,0,9:0:1:2:./.:./.:.:0:0:.:.	0,0,0,2:0:1:2:./.:./.:.:0:0:.:.	0,0,0,0:0:1:2:./.:./.:.:0:0:.:.
chr4_ref_v2	1524833	.	T	C	.	ExcRegion	IntersectsRepeat=0;RepeatCorrectionApplied=0	SAC:ACF:DF:PD:GT:SGT:SF:SV:SIG:MT:PAC	0,0,0,0:0:1:2:./.:./.:.:0	0,0,0,0:0:1:2:./.:./.:.:0:0:.:.	0,0,0,1:0:1:2:./.:./.:.:0:0:.:.	0,0,0,3:0:1:2:./.:./.:.:0:0:.:.	0,0,0,0:0:1:2:./.:./.:.:0:0:.:.
chr4_ref_v2	1524863	.	G	A	.	ExcRegion	IntersectsRepeat=0;RepeatCorrectionApplied=0	SAC:ACF:DF:PD:GT:SGT:SF:SV:SIG:MT:PAC	0,0,0,0:0:1:2:./.:./.:.:0	0,0,0,0:0:1:2:./.:./.:.:0:0:.:.	0,0,0,0:0:1:2:./.:./.:.:0:0:.:.	0,0,1,1:1:1:2:./.:./.:.:0:0:.:.	0,0,0,0:0:1:2:./.:./.:.:0:0:.:.
chr4_ref_v2	1524872	.	T	C	.	ExcRegion	IntersectsRepeat=1;RepeatCorrectionApplied=0	SAC:ACF:DF:PD:GT:SGT:SF:SV:SIG:MT:PAC	0,0,0,0:0:1:2:./.:./.:.:0	0,0,0,0:0:1:2:./.:./.:.:0:0:.:.	0,0,0,0:0:1:2:./.:./.:.:0:0:.:.	0,0,1,1:1:1:2:./.:./.:.:0:0:.:.	0,0,0,0:0:1:2:./.:./.:.:0:0:.:.
chr4_ref_v2	1524903	.	G	GCGGA	.	ExcRegion	IntersectsRepeat=1;RepeatCorrectionApplied=0	SAC:ACF:DF:PD:GT:SGT:SF:SV:SIG:MT:PAC	0,0,0,0:0:1:2:./.:./.:.:0	0,0,0,0:0:1:2:./.:./.:.:0:0:.:.	0,0,0,0:0:1:2:./.:./.:.:0:0:.:.	0,0,0,1:0:1:2:./.:./.:.:0:0:.:.	0,0,0,0:0:1:2:./.:./.:.:0:0:.:.
chr4_ref_v2	1524904	.	TA	T	.	ExcRegion	IntersectsRepeat=1;RepeatCorrectionApplied=0	SAC:ACF:DF:PD:GT:SGT:SF:SV:SIG:MT:PAC	0,0,0,0:0:1:2:./.:./.:.:0	0,0,0,0:0:1:2:./.:./.:.:0:0:.:.	0,0,0,0:0:1:2:./.:./.:.:0:0:.:.	0,0,0,1:0:1:2:./.:./.:.:0:0:.:.	0,0,0,0:0:1:2:./.:./.:.:0:0:.:.
chr4_ref_v2	1524909	.	GGGA	G	.	ExcRegion	IntersectsRepeat=0;RepeatCorrectionApplied=0	SAC:ACF:DF:PD:GT:SGT:SF:SV:SIG:MT:PAC	0,0,0,0:0:1:2:./.:./.:.:0	0,0,0,0:0:1:2:./.:./.:.:0:0:.:.	0,0,0,0:0:1:2:./.:./.:.:0:0:.:.	0,0,0,1:0:1:2:./.:./.:.:0:0:.:.	0,0,0,0:0:1:2:./.:./.:.:0:0:.:.
chr4_ref_v2	1524979	.	TG	T	.	ExcRegion	IntersectsRepeat=0;RepeatCorrectionApplied=0	SAC:ACF:DF:PD:GT:SGT:SF:SV:SIG:MT:PAC	0,0,0,0:0:1:2:./.:./.:.:0	0,0,0,1:0:1:2:./.:./.:.:0:0:.:.	0,0,0,0:0:1:2:./.:./.:.:0:0:.:.	0,0,0,0:0:1:2:./.:./.:.:0:0:.:.	0,0,0,0:0:1:2:./.:./.:.:0:0:.:.
chr4_ref_v2	1524983	.	T	A	.	ExcRegion	IntersectsRepeat=1;RepeatCorrectionApplied=0	SAC:ACF:DF:PD:GT:SGT:SF:SV:SIG:MT:PAC	0,0,0,0:0:1:2:./.:./.:.:0	0,0,0,1:0:1:2:./.:./.:.:0:0:.:.	0,0,0,0:0:1:2:./.:./.:.:0:0:.:.	0,0,0,0:0:1:2:./.:./.:.:0:0:.:.	0,0,0,0:0:1:2:./.:./.:.:0:0:.:.
chr4_ref_v2	1524988	.	G	A	.	ExcRegion	IntersectsRepeat=1;RepeatCorrectionApplied=0	SAC:ACF:DF:PD:GT:SGT:SF:SV:SIG:MT:PAC	0,0,0,0:0:1:2:./.:./.:.:0	0,0,0,1:0:1:2:./.:./.:.:0:0:.:.	0,0,0,0:0:1:2:./.:./.:.:0:0:.:.	0,0,0,0:0:1:2:./.:./.:.:0:0:.:.	0,0,0,0:0:1:2:./.:./.:.:0:0:.:.
chr4_ref_v2	1525052	.	G	T	.	ExcRegion	IntersectsRepeat=1;RepeatCorrectionApplied=0	SAC:ACF:DF:PD:GT:SGT:SF:SV:SIG:MT:PAC	0,0,0,1:0:1:2:./.:./.:.:0	0,0,0,0:0:1:2:./.:./.:.:0:0:.:.	0,0,0,1:0:1:2:./.:./.:.:0:0:.:.	0,0,1,0:0:1:2:./.:./.:.:0:0:.:.	0,0,0,0:0:1:2:./.:./.:.:0:0:.:.
chr4_ref_v2	1531591	.	G	C	.	ExcRegion	IntersectsRepeat=0;RepeatCorrectionApplied=0	SAC:ACF:DF:PD:GT:SGT:SF:SV:SIG:MT:PAC	0,0,0,0:0:1:2:./.:./.:.:0	0,0,0,0:0:1:2:./.:./.:.:0:0:.:.	1,1,0,0:1:1:2:./.:./.:.:0:0:.:.	3,3,1,1:1:1:2:./.:./.:.:0:0:.:.	1,1,0,0:1:1:2:./.:./.:.:0:0:.:.
chr4_ref_v2	1531595	.	A	G	.	ExcRegion	IntersectsRepeat=1;RepeatCorrectionApplied=0	SAC:ACF:DF:PD:GT:SGT:SF:SV:SIG:MT:PAC	0,0,0,0:0:1:2:./.:./.:.:0	0,0,0,0:0:1:2:./.:./.:.:0:0:.:.	1,1,0,0:1:1:2:./.:./.:.:0:0:.:.	3,3,1,1:1:1:2:./.:./.:.:0:0:.:.	1,1,0,0:1:1:2:./.:./.:.:0:0:.:.
chr4_ref_v2	1531596	.	G	A	.	ExcRegion	IntersectsRepeat=1;RepeatCorrectionApplied=0	SAC:ACF:DF:PD:GT:SGT:SF:SV:SIG:MT:PAC	0,0,0,0:0:1:2:./.:./.:.:0	0,0,0,0:0:1:2:./.:./.:.:0:0:.:.	1,1,0,0:1:1:2:./.:./.:.:0:0:.:.	3,3,1,1:1:1:2:./.:./.:.:0:0:.:.	1,1,0,0:1:1:2:./.:./.:.:0:0:.:.
chr4_ref_v2	1531600	.	A	G	.	ExcRegion	IntersectsRepeat=0;RepeatCorrectionApplied=0	SAC:ACF:DF:PD:GT:SGT:SF:SV:SIG:MT:PAC	0,0,0,0:0:1:2:./.:./.:.:0	0,0,0,0:0:1:2:./.:./.:.:0:0:.:.	1,1,0,0:1:1:2:./.:./.:.:0:0:.:.	3,3,1,1:1:1:2:./.:./.:.:0:0:.:.	1,1,0,0:1:1:2:./.:./.:.:0:0:.:.
chr5_ref_v2	542	.	C	G	.	ExcRegion	IntersectsRepeat=0;RepeatCorrectionApplied=0	SAC:ACF:DF:PD:GT:SGT:SF:SV:SIG:MT:PAC	0,0,0,1:0:1:2:./.:./.:.:0	0,0,0,0:0:1:2:./.:./.:.:0:0:.:.	0,0,1,1:1:1:2:./.:./.:.:0:0:.:.	0,0,0,0:0:1:2:./.:./.:.:0:0:.:.	0,0,0,0:0:1:2:./.:./.:.:0:0:.:.
chr5_ref_v2	1111	.	A	G	.	ExcRegion	IntersectsRepeat=0;RepeatCorrectionApplied=0	SAC:ACF:DF:PD:GT:SGT:SF:SV:SIG:MT:PAC	0,0,0,0:0:1:2:./.:./.:.:0	0,0,0,0:0:1:2:./.:./.:.:0:0:.:.	0,0,0,0:0:1:2:./.:./.:.:0:0:.:.	0,0,0,1:0:1:2:./.:./.:.:0:0:.:.	0,0,0,0:0:1:2:./.:./.:.:0:0:.:.
chr5_ref_v2	1121	.	A	G	.	ExcRegion	IntersectsRepeat=0;RepeatCorrectionApplied=0	SAC:ACF:DF:PD:GT:SGT:SF:SV:SIG:MT:PAC	1,0,0,0:0:1:2:./.:./.:.:0	0,0,0,0:0:1:2:./.:./.:.:0:0:.:.	0,0,0,0:0:1:2:./.:./.:.:0:0:.:.	0,0,0,1:0:1:2:./.:./.:.:0:0:.:.	0,0,0,0:0:1:2:./.:./.:.:0:0:.:.
chr5_ref_v2	1218	.	G	T	.	ExcRegion	IntersectsRepeat=0;RepeatCorrectionApplied=0	SAC:ACF:DF:PD:GT:SGT:SF:SV:SIG:MT:PAC	0,0,0,0:0:1:2:./.:./.:.:0	1,0,0,0:0:1:2:./.:./.:.:0:0:.:.	0,0,0,0:0:1:2:./.:./.:.:0:0:.:.	0,0,1,3:1:1:2:./.:./.:.:0:0:.:.	0,0,0,0:0:1:2:./.:./.:.:0:0:.:.
chr5_ref_v2	5109	.	T	TTGGTA	.	ExcRegion	IntersectsRepeat=1;RepeatCorrectionApplied=0	SAC:ACF:DF:PD:GT:SGT:SF:SV:SIG:MT:PAC	3,0,0,0:0:1:2:./.:./.:.:0	4,0,0,0:0:1:2:./.:./.:.:0:0:.:.	10,0,0,0:0:1:2:./.:./.:.:0:0:.:.	2,0,0,1:1:1:2:./.:./.:.:0:0:.:.	0,0,0,0:0:1:2:./.:./.:.:0:0:.:.
chr5_ref_v2	5112	.	C	CAGAAAAAATCG	.	ExcRegion	IntersectsRepeat=1;RepeatCorrectionApplied=0	SAC:ACF:DF:PD:GT:SGT:SF:SV:SIG:MT:PAC	3,0,0,0:0:1:2:./.:./.:.:0	4,0,0,0:0:1:2:./.:./.:.:0:0:.:.	10,0,0,0:0:1:2:./.:./.:.:0:0:.:.	2,0,0,1:1:1:2:./.:./.:.:0:0:.:.	0,0,1,0:0:1:2:./.:./.:.:0:0:.:.
chr5_ref_v2	14724	.	CA	C	.	PASS	IntersectsRepeat=1;RepeatCorrectionApplied=1	SAC:ACF:DF:PD:GT:SGT:SF:SV:SIG:MT:PAC	81,86,18,2:1:1:2:0/0:./.:.:0	16,19,9,4:1:1:2:0/0:0/1:0.25:0:0:.:.	139,116,51,11:1:1:2:0/0:./.:.:0:0:.:.	115,121,35,19:1:1:2:0/0:./.:.:0:1:.:	86,69,25,9:1:1:2:0/0:./.:.:0:0:.:.
chr5_ref_v2	25306	.	A	G	.	PASS	IntersectsRepeat=1;RepeatCorrectionApplied=0	SAC:ACF:DF:PD:GT:SGT:SF:SV:SIG:MT:PAC	0,0,188,217:1:1:2:1/1:./.:.:0	0,0,41,45:1:1:2:1/1:./.:.:0:0:.:.	0,0,265,263:1:1:2:1/1:./.:.:0:0:.:.	0,0,244,283:1:1:2:1/1:./.:.:0:0:.:.	0,0,139,173:1:1:2:1/1:./.:.:0:0:.:.
chr5_ref_v2	29708	.	T	C	.	PASS	IntersectsRepeat=0;RepeatCorrectionApplied=0	SAC:ACF:DF:PD:GT:SGT:SF:SV:SIG:MT:PAC	0,0,225,266:1:1:2:1/1:./.:.:0	0,0,56,63:1:1:2:1/1:./.:.:0:0:.:.	1,0,271,344:1:1:2:1/1:./.:.:0:0:.:.	1,0,283,310:1:1:2:1/1:./.:.:0:0:.:.	2,0,201,226:1:1:2:1/1:./.:.:0:0:.:.
chr5_ref_v2	31460	.	CAT	C	.	PASS	IntersectsRepeat=1;RepeatCorrectionApplied=1	SAC:ACF:DF:PD:GT:SGT:SF:SV:SIG:MT:PAC	71,72,21,21:1:1:2:0/0:0/1:0.25:0	33,27,8,12:1:1:2:0/0:0/1:0.25:0:0:.:.	106,93,26,36:1:1:2:0/0:0/1:0.25:0:0:.:.	106,80,22,17:1:1:2:0/0:0/1:0.125:0:0:.:.	59,57,21,6:1:1:2:0/0:0/1:0.125:0:0:.:.
chr5_ref_v2	33475	.	C	CT	.	PASS	IntersectsRepeat=1;RepeatCorrectionApplied=1	SAC:ACF:DF:PD:GT:SGT:SF:SV:SIG:MT:PAC	21,17,106,97:1:1:2:1/1:0/1:0.125:0	6,4,28,21:1:1:2:1/1:0/1:0.125:0:0:.:.	22,26,167,174:1:1:2:1/1:./.:.:0:0:.:.	19,23,135,158:1:1:2:1/1:./.:.:0:0:.:.	16,18,101,104:1:1:2:1/1:./.:.:0:0:.:.
chr5_ref_v2	36290	.	GTT	G	.	PASS	IntersectsRepeat=1;RepeatCorrectionApplied=1	SAC:ACF:DF:PD:GT:SGT:SF:SV:SIG:MT:PAC	5,17,136,135:1:1:2:1/1:0/1:0.125:1	0,4,38,39:1:1:2:1/1:0/1:0.125:0:0:.:.	3,13,224,198:1:1:2:1/1:0/1:0.125:0:0:.:.	5,21,212,186:1:1:2:1/1:0/1:0.125:0:0:.:.	1,16,127,127:1:1:2:1/1:0/1:0.125:0:0:.:.
chr5_ref_v2	52435	.	CA	C	.	PASS	IntersectsRepeat=1;RepeatCorrectionApplied=1	SAC:ACF:DF:PD:GT:SGT:SF:SV:SIG:MT:PAC	177,105,17,21:1:1:2:0/0:0/1:0.125:0	43,37,5,4:1:1:2:0/0:./.:.:0:0:.:.	224,203,31,29:1:1:2:0/0:0/1:0.125:0:0:.:.	205,183,29,14:1:1:2:0/0:./.:.:0:0:.:.	146,137,13,19:1:1:2:0/0:./.:.:0:0:.:.
chr5_ref_v2	65293	.	GAA	G,GA	.	PASS	IntersectsRepeat=1;RepeatCorrectionApplied=1	SAC:ACF:DF:PD:GT:SGT:SF:SV:SIG:MT:PAC	18,37,0,6,0,2:1:1:2:0/0:0/1:0.25:0	7,19,1,3,0,4:1:1:2:0/0:0/1:0.25:0:0:.:.	25,55,6,10,4,14:1:1:2:0/0:0/1:0.25:1:0:.:.	21,42,4,8,4,13:1:1:2:0/0:0/1:0.25:0:0:.:.	13,31,4,11,0,7:1:1:2:0/0:0/1:0.5:0:0:.:.
chr5_ref_v2	83511	.	C	A	.	PASS	IntersectsRepeat=0;RepeatCorrectionApplied=0	SAC:ACF:DF:PD:GT:SGT:SF:SV:SIG:MT:PAC	279,48,1,68:1:1:2:0/0:0/1:0.25:0	25,12,0,4:1:1:2:0/0:0/1:0.25:0:0:.:.	336,154,0,41:1:1:2:0/0:0/1:0.125:0:0:.:.	361,179,2,24:1:1:2:0/0:0/1:0.125:0:0:.:.	242,103,1,22:1:1:2:0/0:0/1:0.125:0:0:.:.
chr5_ref_v2	86487	.	C	CA	.	PASS	IntersectsRepeat=1;RepeatCorrectionApplied=1	SAC:ACF:DF:PD:GT:SGT:SF:SV:SIG:MT:PAC	1,5,3,18:1:1:2:1/1:0/1:0.125:0	0,2,0,1:1:0:2:./.:./.:.:0:0:.:.	9,11,4,24:1:1:2:1/1:0/1:0.5:0:0:.:.	9,9,3,30:1:1:2:1/1:0/1:0.25:0:0:.:.	4,9,5,20:1:1:2:1/1:0/1:0.25:0:0:.:.
chr5_ref_v2	100572	.	TA	T,TAAA	.	PASS	IntersectsRepeat=1;RepeatCorrectionApplied=1	SAC:ACF:DF:PD:GT:SGT:SF:SV:SIG:MT:PAC	53,12,9,8,4,11:1:1:2:0/0:0/2:0.25:0	4,2,2,1,2,9:1:1:2:0/2:1/2:0.125:0:0:.:.	62,19,14,16,4,20:1:1:2:0/0:0/2:0.25:0:0:.:.	63,9,11,16,5,17:1:1:2:0/0:0/2:0.25:1:0:.:.	33,10,10,8,3,17:1:1:2:0/0:0/2:0.5:0:0:.:.
chr5_ref_v2	117479	.	CAT	C	.	PASS	IntersectsRepeat=1;RepeatCorrectionApplied=1	SAC:ACF:DF:PD:GT:SGT:SF:SV:SIG:MT:PAC	46,49,13,22:1:1:2:0/0:0/1:0.25:0	28,26,5,11:1:1:2:0/0:0/1:0.125:0:0:.:.	54,80,16,35:1:1:2:0/0:0/1:0.25:0:0:.:.	55,57,21,26:1:1:2:0/0:0/1:0.25:0:0:.:.	35,44,12,16:1:1:2:0/0:0/1:0.25:0:0:.:.
chr5_ref_v2	121630	.	GA	G,GAA	.	PASS	IntersectsRepeat=1;RepeatCorrectionApplied=1	SAC:ACF:DF:PD:GT:SGT:SF:SV:SIG:MT:PAC	32,27,7,14,9,8:1:1:2:0/0:0/2:0.25:0	9,11,1,5,1,4:1:1:2:0/0:0/2:0.25:0:0:.:.	73,65,29,23,13,7:1:1:2:0/0:0/1:0.125:0:0:.:.	85,67,25,28,10,5:1:1:2:0/0:0/1:0.25:0:0:.:.	45,41,15,15,3,7:1:1:2:0/0:0/1:0.125:0:0:.:.
chr5_ref_v2	127332	.	G	A	.	PASS	IntersectsRepeat=1;RepeatCorrectionApplied=0	SAC:ACF:DF:PD:GT:SGT:SF:SV:SIG:MT:PAC	177,164,0,0:1:1:2:0/0:./.:.:0	42,54,0,0:1:1:2:0/0:./.:.:0:0:.:.	191,221,0,0:1:1:2:0/0:./.:.:0:0:.:.	98,111,95,94:1:1:2:0/1:./.:.:0:1:g.127332G>A:0	125,168,0,0:1:1:2:0/0:./.:.:0:0:.:.
chr5_ref_v2	131467	.	CATAT	C,CAT	.	PASS	IntersectsRepeat=1;RepeatCorrectionApplied=1	SAC:ACF:DF:PD:GT:SGT:SF:SV:SIG:MT:PAC	5,4,20,13,62,91:1:1:2:2/2:1/2:0.125:0	4,4,6,1,15,31:1:1:2:2/2:0/2:0.25:0:0:.:.	4,8,16,19,67,119:1:1:2:2/2:1/2:0.125:0:0:.:.	1,13,11,21,71,117:1:1:2:2/2:1/2:0.125:0:0:.:.	2,5,11,18,48,76:1:1:2:2/2:1/2:0.125:0:0:.:.
chr5_ref_v2	146993	.	GA	G	.	PASS	IntersectsRepeat=1;RepeatCorrectionApplied=1	SAC:ACF:DF:PD:GT:SGT:SF:SV:SIG:MT:PAC	95,77,15,11:1:1:2:0/0:./.:.:0	17,21,3,3:1:1:2:0/0:./.:.:0:0:.:.	112,120,24,32:1:1:2:0/0:./.:.:0:0:.:.	120,109,29,23:1:1:2:0/0:./.:.:0:0:.:.	82,78,18,21:1:1:2:0/0:./.:.:0:0:.:.
chr5_ref_v2	168951	.	T	G	.	PASS	IntersectsRepeat=0;RepeatCorrectionApplied=0	SAC:ACF:DF:PD:GT:SGT:SF:SV:SIG:MT:PAC	81,164,75,0:1:1:2:0/0:0/1:0.5:0	18,33,4,0:1:1:2:0/0:0/1:0.25:0:0:.:.	246,247,16,0:1:1:2:0/0:0/1:0.125:0:0:.:.	205,234,21,0:1:1:2:0/0:0/1:0.125:0:0:.:.	135,137,15,0:1:1:2:0/0:0/1:0.125:0:0:.:.
chr5_ref_v2	172058	.	T	G	.	PASS	IntersectsRepeat=0;RepeatCorrectionApplied=0	SAC:ACF:DF:PD:GT:SGT:SF:SV:SIG:MT:PAC	60,197,63,0:1:1:2:0/0:0/1:0.5:0	16,30,7,0:1:1:2:0/0:0/1:0.25:0:0:.:.	160,269,23,0:1:1:2:0/0:0/1:0.125:0:0:.:.	181,261,42,0:1:1:2:0/0:0/1:0.125:0:0:.:.	118,167,24,0:1:1:2:0/0:0/1:0.125:0:0:.:.
chr5_ref_v2	175773	.	T	G	.	PASS	IntersectsRepeat=1;RepeatCorrectionApplied=0	SAC:ACF:DF:PD:GT:SGT:SF:SV:SIG:MT:PAC	33,215,78,0:1:1:2:0/0:0/1:0.5:0	15,53,7,0:1:1:2:0/0:0/1:0.25:0:0:.:.	128,286,48,0:1:1:2:0/0:0/1:0.25:0:0:.:.	82,270,49,0:1:1:2:0/0:0/1:0.25:0:0:.:.	71,175,52,0:1:1:2:0/0:0/1:0.25:0:0:.:.
chr5_ref_v2	195463	.	CCTTTAAAAAAGATAAAAAAAAAAA	C	.	PASS	IntersectsRepeat=1;RepeatCorrectionApplied=0	SAC:ACF:DF:PD:GT:SGT:SF:SV:SIG:MT:PAC	6,17,25,19:1:1:2:0/1:1/1:0.25:0	4,7,3,6:1:1:2:0/1:0/0:0.125:0:0:.:.	10,27,40,48:1:1:2:1/1:0/1:0.5:1:0:.:.	11,23,40,44:1:1:2:1/1:0/1:0.5:1:0:.:.	3,18,18,33:1:1:2:1/1:0/1:0.5:0:0:.:.
chr5_ref_v2	197483	.	GTA	G	.	PASS	IntersectsRepeat=1;RepeatCorrectionApplied=1	SAC:ACF:DF:PD:GT:SGT:SF:SV:SIG:MT:PAC	55,66,15,16:1:1:2:0/0:0/1:0.125:0	30,20,4,3:1:1:2:0/0:./.:.:0:0:.:.	75,76,23,23:1:1:2:0/0:0/1:0.25:0:0:.:.	88,85,21,15:1:1:2:0/0:0/1:0.125:0:0:.:.	42,51,16,9:1:1:2:0/0:0/1:0.125:0:0:.:.
chr5_ref_v2	216584	.	TA	T	.	PASS	IntersectsRepeat=1;RepeatCorrectionApplied=1	SAC:ACF:DF:PD:GT:SGT:SF:SV:SIG:MT:PAC	102,116,6,9:1:1:2:0/0:./.:.:0	24,23,2,5:1:1:2:0/0:./.:.:0:0:.:.	133,150,10,17:1:1:2:0/0:./.:.:0:0:.:.	141,164,9,13:1:1:2:0/0:./.:.:0:0:.:.	73,114,14,13:1:1:2:0/0:./.:.:0:0:.:.
chr5_ref_v2	220287	.	TA	T	.	PASS	IntersectsRepeat=1;RepeatCorrectionApplied=1	SAC:ACF:DF:PD:GT:SGT:SF:SV:SIG:MT:PAC	124,91,16,4:1:1:2:0/0:./.:.:0	15,20,3,6:1:1:2:0/0:0/1:0.25:0:0:.:.	173,151,20,13:1:1:2:0/0:./.:.:0:0:.:.	164,140,15,11:1:1:2:0/0:./.:.:0:0:.:.	99,84,15,6:1:1:2:0/0:./.:.:0:0:.:.
chr5_ref_v2	224675	.	TTA	T	.	PASS	IntersectsRepeat=1;RepeatCorrectionApplied=1	SAC:ACF:DF:PD:GT:SGT:SF:SV:SIG:MT:PAC	70,50,3,3:1:1:2:0/0:./.:.:0	30,29,7,3:1:1:2:0/0:./.:.:0:0:.:.	93,70,6,6:1:1:2:0/0:./.:.:0:0:.:.	84,53,8,5:1:1:2:0/0:./.:.:0:0:.:.	59,36,3,3:1:1:2:0/0:./.:.:0:0:.:.
chr5_ref_v2	242558	.	G	GAAAAA	.	PASS	IntersectsRepeat=1;RepeatCorrectionApplied=1	SAC:ACF:DF:PD:GT:SGT:SF:SV:SIG:MT:PAC	1,36,53,21:1:1:2:0/1:1/1:0.25:0	3,13,19,10:1:1:2:0/1:1/1:0.25:0:0:.:.	20,88,64,31:1:1:2:0/1:0/0:0.125:0:1:.:	9,65,58,38:1:1:2:0/1:1/1:0.125:0:0:.:.	11,49,36,19:1:1:2:0/1:./.:.:0:0:.:.
chr5_ref_v2	254964	.	C	A	.	PASS	IntersectsRepeat=0;RepeatCorrectionApplied=0	SAC:ACF:DF:PD:GT:SGT:SF:SV:SIG:MT:PAC	201,27,0,44:1:1:2:0/0:0/1:0.25:0	57,15,0,2:1:1:2:0/0:./.:.:0:0:.:.	274,148,0,8:1:1:2:0/0:0/1:0.125:0:0:.:.	290,112,0,18:1:1:2:0/0:0/1:0.125:0:0:.:.	199,86,0,10:1:1:2:0/0:0/1:0.125:0:0:.:.
chr5_ref_v2	255196	.	GTA	G	.	PASS	IntersectsRepeat=1;RepeatCorrectionApplied=1	SAC:ACF:DF:PD:GT:SGT:SF:SV:SIG:MT:PAC	57,56,14,15:1:1:2:0/0:0/1:0.125:0	31,24,9,11:1:1:2:0/0:0/1:0.25:0:0:.:.	68,69,26,20:1:1:2:0/0:0/1:0.25:0:0:.:.	56,73,22,25:1:1:2:0/0:0/1:0.25:0:0:.:.	38,38,21,17:1:1:2:0/0:0/1:0.5:0:0:.:.
chr5_ref_v2	257070	.	GA	G	.	PASS	IntersectsRepeat=1;RepeatCorrectionApplied=1	SAC:ACF:DF:PD:GT:SGT:SF:SV:SIG:MT:PAC	107,105,8,6:1:1:2:0/0:./.:.:0	19,20,1,5:1:1:2:0/0:0/1:0.125:0:0:.:.	143,126,22,25:1:1:2:0/0:0/1:0.125:0:0:.:.	151,134,30,22:1:1:2:0/0:0/1:0.125:0:0:.:.	106,80,9,10:1:1:2:0/0:./.:.:0:0:.:.
chr5_ref_v2	260357	.	C	CA	.	PASS	IntersectsRepeat=1;RepeatCorrectionApplied=1	SAC:ACF:DF:PD:GT:SGT:SF:SV:SIG:MT:PAC	0,0,28,38:1:1:2:1/1:./.:.:0	1,1,8,10:1:1:2:1/1:./.:.:0:0:.:.	5,2,29,52:1:1:2:1/1:./.:.:0:0:.:.	2,2,21,65:1:1:2:1/1:./.:.:0:0:.:.	4,2,17,31:1:1:2:1/1:./.:.:0:0:.:.
chr5_ref_v2	267228	.	G	GA	.	PASS	IntersectsRepeat=1;RepeatCorrectionApplied=1	SAC:ACF:DF:PD:GT:SGT:SF:SV:SIG:MT:PAC	45,13,3,9:1:1:2:0/0:0/1:0.25:0	9,10,1,1:1:1:2:0/0:./.:.:0:0:.:.	97,51,9,27:1:1:2:0/0:0/1:0.25:0:0:.:.	92,65,5,18:1:1:2:0/0:0/1:0.125:0:0:.:.	65,37,10,18:1:1:2:0/0:0/1:0.25:0:0:.:.
chr5_ref_v2	283276	.	AAT	A,AATAT	.	PASS	IntersectsRepeat=1;RepeatCorrectionApplied=1	SAC:ACF:DF:PD:GT:SGT:SF:SV:SIG:MT:PAC	8,4,4,0,2,0:1:1:2:./.:./.:.:0	4,5,0,3,4,2:1:0:2:./.:./.:.:0:0:.:.	31,17,4,3,5,2:1:1:2:0/0:0/2:0.125:0:0:.:.	29,10,9,6,5,0:1:1:2:0/0:0/2:0.125:0:0:.:.	14,9,4,2,2,1:1:1:2:0/0:0/2:0.125:0:0:.:.
chr5_ref_v2	283320	.	CGT	C	.	PASS	IntersectsRepeat=1;RepeatCorrectionApplied=1	SAC:ACF:DF:PD:GT:SGT:SF:SV:SIG:MT:PAC	53,21,4,2:1:1:2:0/0:./.:.:0	13,11,1,1:1:1:2:0/0:./.:.:0:0:.:.	91,38,10,3:1:1:2:0/0:./.:.:0:0:.:.	87,32,8,3:1:1:2:0/0:./.:.:0:0:.:.	65,27,10,1:1:1:2:0/0:./.:.:0:0:.:.
chr5_ref_v2	288136	.	AT	A	.	PASS	IntersectsRepeat=1;RepeatCorrectionApplied=1	SAC:ACF:DF:PD:GT:SGT:SF:SV:SIG:MT:PAC	107,87,7,13:1:1:2:0/0:./.:.:0	25,16,4,3:1:1:2:0/0:./.:.:0:0:.:.	145,117,15,20:1:1:2:0/0:./.:.:0:0:.:.	137,129,11,18:1:1:2:0/0:./.:.:0:0:.:.	90,70,16,18:1:1:2:0/0:0/1:0.125:0:0:.:.
chr5_ref_v2	290524	.	CT	C	.	PASS	IntersectsRepeat=1;RepeatCorrectionApplied=1	SAC:ACF:DF:PD:GT:SGT:SF:SV:SIG:MT:PAC	117,108,6,9:1:1:2:0/0:./.:.:0	18,11,0,1:1:1:2:0/0:./.:.:0:0:.:.	169,146,17,21:1:1:2:0/0:./.:.:0:0:.:.	157,152,15,14:1:1:2:0/0:./.:.:0:0:.:.	90,114,3,9:1:1:2:0/0:./.:.:0:0:.:.
chr5_ref_v2	304593	.	C	CA	.	PASS	IntersectsRepeat=1;RepeatCorrectionApplied=1	SAC:ACF:DF:PD:GT:SGT:SF:SV:SIG:MT:PAC	120,17,5,10:1:1:2:0/0:0/1:0.125:0	27,13,1,6:1:1:2:0/0:0/1:0.25:0:0:.:.	150,92,9,16:1:1:2:0/0:0/1:0.125:0:0:.:.	145,62,12,8:1:1:2:0/0:0/1:0.125:0:0:.:.	105,67,9,4:1:1:2:0/0:./.:.:0:0:.:.
chr5_ref_v2	381190	.	A	ATT	.	PASS	IntersectsRepeat=1;RepeatCorrectionApplied=1	SAC:ACF:DF:PD:GT:SGT:SF:SV:SIG:MT:PAC	0,1,30,39:1:1:2:1/1:./.:.:0	0,0,13,5:1:0:2:./.:./.:.:0:0:.:.	4,0,32,52:1:1:2:1/1:0/1:0.125:0:0:.:.	0,2,29,68:1:1:2:1/1:./.:.:0:0:.:.	3,0,24,31:1:1:2:1/1:0/1:0.125:0:0:.:.
chr5_ref_v2	381415	.	CA	C	.	PASS	IntersectsRepeat=1;RepeatCorrectionApplied=1	SAC:ACF:DF:PD:GT:SGT:SF:SV:SIG:MT:PAC	57,49,31,7:1:1:2:0/0:0/1:0.25:0	15,13,8,3:1:1:2:0/0:0/1:0.25:0:0:.:.	90,96,33,20:1:1:2:0/0:./.:.:0:0:.:.	98,97,29,17:1:1:2:0/0:./.:.:0:0:.:.	52,59,18,13:1:1:2:0/0:./.:.:0:0:.:.
chr5_ref_v2	394094	.	CA	C	.	PASS	IntersectsRepeat=1;RepeatCorrectionApplied=1	SAC:ACF:DF:PD:GT:SGT:SF:SV:SIG:MT:PAC	103,126,22,22:1:1:2:0/0:0/1:0.25:1	20,23,6,3:1:1:2:0/0:0/1:0.25:0:0:.:.	148,180,28,18:1:1:2:0/0:0/1:0.125:0:0:.:.	143,172,19,16:1:1:2:0/0:0/1:0.125:0:0:.:.	92,101,15,13:1:1:2:0/0:0/1:0.125:0:0:.:.
chr5_ref_v2	399880	.	CT	C	.	PASS	IntersectsRepeat=1;RepeatCorrectionApplied=1	SAC:ACF:DF:PD:GT:SGT:SF:SV:SIG:MT:PAC	1,2,265,164:1:1:2:1/1:./.:.:0	0,0,27,32:1:1:2:1/1:./.:.:0:0:.:.	9,5,300,228:1:1:2:1/1:./.:.:0:0:.:.	7,3,305,220:1:1:2:1/1:./.:.:0:0:.:.	2,2,194,159:1:1:2:1/1:./.:.:0:0:.:.
chr5_ref_v2	403375	.	G	GTT	.	PASS	IntersectsRepeat=1;RepeatCorrectionApplied=1	SAC:ACF:DF:PD:GT:SGT:SF:SV:SIG:MT:PAC	165,76,0,1:1:1:2:0/0:./.:.:0	34,8,1,0:1:1:2:0/0:./.:.:0:0:.:.	219,116,0,10:1:1:2:0/0:0/1:0.125:0:0:.:.	228,111,0,8:1:1:2:0/0:0/1:0.125:0:0:.:.	155,71,1,10:1:1:2:0/0:0/1:0.125:0:0:.:.
chr5_ref_v2	403380	.	C	CT,T	.	PASS	IntersectsRepeat=1;RepeatCorrectionApplied=1	SAC:ACF:DF:PD:GT:SGT:SF:SV:SIG:MT:PAC	12,14,65,9,2,109:1:1:2:1/2:0/2:0.125:0	1,3,11,2,2,17:1:1:2:1/2:./.:.:0:0:.:.	27,27,93,31,3,124:1:1:2:1/2:0/1:0.125:0:0:.:.	25,17,87,25,4,123:1:1:2:1/2:0/1:0.125:0:0:.:.	17,22,67,12,4,80:1:1:2:1/2:0/1:0.125:0:0:.:.
chr5_ref_v2	405310	.	C	CTT,CTTT	.	PASS	IntersectsRepeat=1;RepeatCorrectionApplied=1	SAC:ACF:DF:PD:GT:SGT:SF:SV:SIG:MT:PAC	0,0,3,14,104,121:1:1:2:2/2:./.:.:0	0,0,0,4,24,16:1:1:2:2/2:./.:.:0:0:.:.	1,0,8,22,148,151:1:1:2:2/2:./.:.:0:0:.:.	0,1,7,29,139,184:1:1:2:2/2:./.:.:0:0:.:.	1,2,13,11,91,103:1:1:2:2/2:./.:.:0:0:.:.
chr5_ref_v2	412254	.	TAA	T	.	PASS	IntersectsRepeat=1;RepeatCorrectionApplied=1	SAC:ACF:DF:PD:GT:SGT:SF:SV:SIG:MT:PAC	0,0,112,71:1:1:2:1/1:./.:.:0	0,0,29,14:1:1:2:1/1:./.:.:0:0:.:.	0,1,209,103:1:1:2:1/1:./.:.:0:0:.:.	0,1,188,97:1:1:2:1/1:./.:.:0:0:.:.	1,0,116,64:1:1:2:1/1:./.:.:0:0:.:.
chr5_ref_v2	417486	.	A	C	.	PASS	IntersectsRepeat=1;RepeatCorrectionApplied=0	SAC:ACF:DF:PD:GT:SGT:SF:SV:SIG:MT:PAC	205,24,0,45:1:1:2:0/0:0/1:0.25:0	46,10,0,9:1:1:2:0/0:0/1:0.25:0:0:.:.	250,47,0,72:1:1:2:0/0:0/1:0.5:0:0:.:.	236,57,0,61:1:1:2:0/0:0/1:0.25:0:0:.:.	154,28,0,37:1:1:2:0/0:0/1:0.25:0:0:.:.
chr5_ref_v2	418494	.	A	C	.	PASS	IntersectsRepeat=1;RepeatCorrectionApplied=0	SAC:ACF:DF:PD:GT:SGT:SF:SV:SIG:MT:PAC	215,16,0,42:1:1:2:0/0:0/1:0.25:0	44,4,0,6:1:1:2:0/0:0/1:0.25:0:0:.:.	261,32,0,24:1:1:2:0/0:0/1:0.125:0:0:.:.	249,26,0,31:1:1:2:0/0:0/1:0.25:0:0:.:.	166,20,0,15:1:1:2:0/0:0/1:0.125:0:0:.:.
chr5_ref_v2	429405	.	CA	C	.	PASS	IntersectsRepeat=1;RepeatCorrectionApplied=1	SAC:ACF:DF:PD:GT:SGT:SF:SV:SIG:MT:PAC	106,104,16,7:1:1:2:0/0:./.:.:0	21,23,3,3:1:1:2:0/0:./.:.:0:0:.:.	157,115,21,20:1:1:2:0/0:./.:.:0:0:.:.	165,133,34,22:1:1:2:0/0:./.:.:0:0:.:.	112,77,24,15:1:1:2:0/0:./.:.:0:0:.:.
chr5_ref_v2	431857	.	C	CT	.	PASS	IntersectsRepeat=1;RepeatCorrectionApplied=1	SAC:ACF:DF:PD:GT:SGT:SF:SV:SIG:MT:PAC	5,5,63,92:1:1:2:1/1:./.:.:0	0,1,11,20:1:1:2:1/1:./.:.:0:0:.:.	2,3,148,177:1:1:2:1/1:./.:.:0:0:.:.	4,5,139,132:1:1:2:1/1:./.:.:0:0:.:.	4,4,103,87:1:1:2:1/1:./.:.:0:0:.:.
chr5_ref_v2	439584	.	A	T	.	PASS	IntersectsRepeat=0;RepeatCorrectionApplied=0	SAC:ACF:DF:PD:GT:SGT:SF:SV:SIG:MT:PAC	0,0,183,163:1:1:2:1/1:./.:.:0	0,0,44,27:1:1:2:1/1:./.:.:0:0:.:.	0,0,240,251:1:1:2:1/1:./.:.:0:0:.:.	1,0,216,257:1:1:2:1/1:./.:.:0:0:.:.	0,0,147,125:1:1:2:1/1:./.:.:0:0:.:.
chr5_ref_v2	454739	.	C	A	.	PASS	IntersectsRepeat=0;RepeatCorrectionApplied=0	SAC:ACF:DF:PD:GT:SGT:SF:SV:SIG:MT:PAC	197,20,0,92:1:1:2:0/0:0/1:0.5:0	64,10,0,13:1:1:2:0/0:0/1:0.25:0:0:.:.	267,29,1,153:1:1:2:0/1:0/0:0.25:0:0:.:.	248,29,0,134:1:1:2:0/1:0/0:0.25:0:0:.:.	185,18,1,77:1:1:2:0/0:0/1:0.5:0:0:.:.
chr5_ref_v2	461796	.	CT	C	.	PASS	IntersectsRepeat=1;RepeatCorrectionApplied=1	SAC:ACF:DF:PD:GT:SGT:SF:SV:SIG:MT:PAC	120,73,11,7:1:1:2:0/0:./.:.:0	16,13,4,5:1:1:2:0/0:0/1:0.25:0:0:.:.	187,104,13,16:1:1:2:0/0:./.:.:0:0:.:.	187,96,15,8:1:1:2:0/0:./.:.:0:0:.:.	109,59,14,8:1:1:2:0/0:0/1:0.125:0:0:.:.
chr5_ref_v2	491026	.	C	CA	.	PASS	IntersectsRepeat=1;RepeatCorrectionApplied=1	SAC:ACF:DF:PD:GT:SGT:SF:SV:SIG:MT:PAC	90,16,2,18:1:1:2:0/0:0/1:0.25:0	23,9,1,2:1:1:2:0/0:./.:.:0:0:.:.	131,88,5,5:1:1:2:0/0:./.:.:0:0:.:.	121,65,4,10:1:1:2:0/0:./.:.:0:0:.:.	70,65,6,9:1:1:2:0/0:./.:.:0:0:.:.
chr5_ref_v2	493099	.	A	G	.	ExcRegion	IntersectsRepeat=0;RepeatCorrectionApplied=0	SAC:ACF:DF:PD:GT:SGT:SF:SV:SIG:MT:PAC	0,0,1,1:1:1:2:./.:./.:.:0	0,0,0,0:0:1:2:./.:./.:.:0:0:.:.	0,0,0,0:0:1:2:./.:./.:.:0:0:.:.	0,0,0,0:0:1:2:./.:./.:.:0:0:.:.	0,0,0,0:0:1:2:./.:./.:.:0:0:.:.
chr5_ref_v2	493114	.	A	G	.	ExcRegion	IntersectsRepeat=0;RepeatCorrectionApplied=0	SAC:ACF:DF:PD:GT:SGT:SF:SV:SIG:MT:PAC	0,0,1,1:1:1:2:./.:./.:.:0	0,0,0,0:0:1:2:./.:./.:.:0:0:.:.	0,0,0,0:0:1:2:./.:./.:.:0:0:.:.	0,0,0,0:0:1:2:./.:./.:.:0:0:.:.	0,0,0,0:0:1:2:./.:./.:.:0:0:.:.
chr5_ref_v2	493129	.	G	A	.	ExcRegion	IntersectsRepeat=1;RepeatCorrectionApplied=0	SAC:ACF:DF:PD:GT:SGT:SF:SV:SIG:MT:PAC	0,0,1,1:1:1:2:./.:./.:.:0	0,0,0,0:0:1:2:./.:./.:.:0:0:.:.	0,0,0,0:0:1:2:./.:./.:.:0:0:.:.	0,0,0,0:0:1:2:./.:./.:.:0:0:.:.	0,0,0,0:0:1:2:./.:./.:.:0:0:.:.
chr5_ref_v2	493157	.	C	T	.	ExcRegion	IntersectsRepeat=0;RepeatCorrectionApplied=0	SAC:ACF:DF:PD:GT:SGT:SF:SV:SIG:MT:PAC	0,0,1,1:1:1:2:./.:./.:.:0	0,0,0,0:0:1:2:./.:./.:.:0:0:.:.	0,0,0,0:0:1:2:./.:./.:.:0:0:.:.	0,0,0,0:0:1:2:./.:./.:.:0:0:.:.	0,0,0,0:0:1:2:./.:./.:.:0:0:.:.
chr5_ref_v2	493158	.	T	C	.	ExcRegion	IntersectsRepeat=0;RepeatCorrectionApplied=0	SAC:ACF:DF:PD:GT:SGT:SF:SV:SIG:MT:PAC	0,0,1,1:1:1:2:./.:./.:.:0	0,0,0,0:0:1:2:./.:./.:.:0:0:.:.	0,0,0,0:0:1:2:./.:./.:.:0:0:.:.	0,0,0,0:0:1:2:./.:./.:.:0:0:.:.	0,0,0,0:0:1:2:./.:./.:.:0:0:.:.
chr5_ref_v2	501360	.	G	T	.	PASS	IntersectsRepeat=0;RepeatCorrectionApplied=0	SAC:ACF:DF:PD:GT:SGT:SF:SV:SIG:MT:PAC	57,266,56,0:1:1:2:0/0:0/1:0.25:0	25,64,3,0:1:1:2:0/0:0/1:0.125:0:0:.:.	251,339,10,0:1:1:2:0/0:0/1:0.125:0:0:.:.	222,280,19,0:1:1:2:0/0:0/1:0.125:0:0:.:.	165,208,9,1:1:1:2:0/0:0/1:0.125:0:0:.:.
chr5_ref_v2	502775	.	CA	C	.	PASS	IntersectsRepeat=1;RepeatCorrectionApplied=1	SAC:ACF:DF:PD:GT:SGT:SF:SV:SIG:MT:PAC	152,98,21,8:1:1:2:0/0:./.:.:0	29,17,3,1:1:1:2:0/0:./.:.:0:0:.:.	213,154,33,18:1:1:2:0/0:./.:.:0:0:.:.	169,144,29,16:1:1:2:0/0:./.:.:0:0:.:.	121,104,22,12:1:1:2:0/0:./.:.:0:0:.:.
chr5_ref_v2	519626	.	GA	G	.	PASS	IntersectsRepeat=1;RepeatCorrectionApplied=1	SAC:ACF:DF:PD:GT:SGT:SF:SV:SIG:MT:PAC	111,112,28,24:1:1:2:0/0:0/1:0.125:0	32,28,9,4:1:1:2:0/0:./.:.:0:0:.:.	156,188,30,18:1:1:2:0/0:./.:.:0:0:.:.	131,163,32,27:1:1:2:0/0:./.:.:0:0:.:.	102,100,23,30:1:1:2:0/0:0/1:0.125:0:0:.:.
chr5_ref_v2	521815	.	AT	A	.	PASS	IntersectsRepeat=1;RepeatCorrectionApplied=1	SAC:ACF:DF:PD:GT:SGT:SF:SV:SIG:MT:PAC	78,93,16,32:1:1:2:0/0:0/1:0.125:0	20,18,9,5:1:1:2:0/0:0/1:0.25:0:0:.:.	136,160,19,23:1:1:2:0/0:./.:.:0:0:.:.	127,112,19,36:1:1:2:0/0:./.:.:0:0:.:.	63,75,18,18:1:1:2:0/0:0/1:0.125:0:0:.:.
chr5_ref_v2	554189	.	CA	C	.	PASS	IntersectsRepeat=1;RepeatCorrectionApplied=1	SAC:ACF:DF:PD:GT:SGT:SF:SV:SIG:MT:PAC	123,134,17,5:1:1:2:0/0:./.:.:0	23,21,7,2:1:1:2:0/0:0/1:0.125:0:0:.:.	199,195,20,19:1:1:2:0/0:./.:.:0:0:.:.	168,186,17,16:1:1:2:0/0:./.:.:0:0:.:.	100,120,13,10:1:1:2:0/0:./.:.:0:0:.:.
chr5_ref_v2	570313	.	A	AGTATCTTATTCC	.	ExcRegion	IntersectsRepeat=1;RepeatCorrectionApplied=0	SAC:ACF:DF:PD:GT:SGT:SF:SV:SIG:MT:PAC	6,3,0,0:1:1:2:./.:./.:.:0	7,0,0,0:0:1:2:./.:./.:.:0:0:.:.	13,2,0,3:1:1:2:./.:./.:.:0:0:.:.	11,12,0,3:1:1:2:./.:./.:.:0:0:.:.	6,2,0,0:1:1:2:./.:./.:.:0:0:.:.
chr5_ref_v2	570316	.	A	AG	.	ExcRegion	IntersectsRepeat=1;RepeatCorrectionApplied=0	SAC:ACF:DF:PD:GT:SGT:SF:SV:SIG:MT:PAC	6,3,0,0:1:1:2:./.:./.:.:0	7,0,0,0:0:1:2:./.:./.:.:0:0:.:.	15,2,2,3:1:1:2:./.:./.:.:0:0:.:.	11,12,0,3:1:1:2:./.:./.:.:0:0:.:.	6,2,0,0:1:1:2:./.:./.:.:0:0:.:.
chr5_ref_v2	570317	.	A	AAAAT	.	ExcRegion	IntersectsRepeat=1;RepeatCorrectionApplied=0	SAC:ACF:DF:PD:GT:SGT:SF:SV:SIG:MT:PAC	6,3,0,0:1:1:2:./.:./.:.:0	7,0,0,0:0:1:2:./.:./.:.:0:0:.:.	17,2,2,3:1:1:2:./.:./.:.:0:0:.:.	11,12,0,3:1:1:2:./.:./.:.:0:0:.:.	6,2,1,0:1:1:2:./.:./.:.:0:0:.:.
chr5_ref_v2	570319	.	C	A	.	ExcRegion	IntersectsRepeat=0;RepeatCorrectionApplied=0	SAC:ACF:DF:PD:GT:SGT:SF:SV:SIG:MT:PAC	6,3,0,0:1:1:2:./.:./.:.:0	7,0,0,0:0:1:2:./.:./.:.:0:0:.:.	17,2,2,2:1:1:2:./.:./.:.:0:0:.:.	11,12,0,2:1:1:2:./.:./.:.:0:0:.:.	6,2,1,0:1:1:2:./.:./.:.:0:0:.:.
chr5_ref_v2	570322	.	G	T	.	ExcRegion	IntersectsRepeat=0;RepeatCorrectionApplied=0	SAC:ACF:DF:PD:GT:SGT:SF:SV:SIG:MT:PAC	6,3,0,0:1:1:2:./.:./.:.:0	7,0,0,0:0:1:2:./.:./.:.:0:0:.:.	19,2,2,1:1:1:2:./.:./.:.:0:0:.:.	11,12,0,2:1:1:2:./.:./.:.:0:0:.:.	7,2,1,0:1:1:2:./.:./.:.:0:0:.:.
chr6_ref_v2	3056	.	C	T	.	ExcRegion	IntersectsRepeat=0;RepeatCorrectionApplied=0	SAC:ACF:DF:PD:GT:SGT:SF:SV:SIG:MT:PAC	0,0,0,0:0:1:2:./.:./.:.:0	0,0,0,0:0:1:2:./.:./.:.:0:0:.:.	0,1,1,1:1:1:2:./.:./.:.:0:0:.:.	0,0,0,0:0:1:2:./.:./.:.:0:0:.:.	0,0,0,0:0:1:2:./.:./.:.:0:0:.:.
chr6_ref_v2	3072	.	C	T	.	ExcRegion	IntersectsRepeat=1;RepeatCorrectionApplied=0	SAC:ACF:DF:PD:GT:SGT:SF:SV:SIG:MT:PAC	0,0,0,0:0:1:2:./.:./.:.:0	0,0,0,0:0:1:2:./.:./.:.:0:0:.:.	0,1,1,1:1:1:2:./.:./.:.:0:0:.:.	0,0,0,0:0:1:2:./.:./.:.:0:0:.:.	0,0,0,0:0:1:2:./.:./.:.:0:0:.:.
chr6_ref_v2	3074	.	T	A	.	ExcRegion	IntersectsRepeat=1;RepeatCorrectionApplied=0	SAC:ACF:DF:PD:GT:SGT:SF:SV:SIG:MT:PAC	0,0,0,0:0:1:2:./.:./.:.:0	0,0,0,0:0:1:2:./.:./.:.:0:0:.:.	1,1,0,1:1:1:2:./.:./.:.:0:0:.:.	0,0,0,0:0:1:2:./.:./.:.:0:0:.:.	0,0,0,0:0:1:2:./.:./.:.:0:0:.:.
chr6_ref_v2	3078	.	G	T	.	ExcRegion	IntersectsRepeat=0;RepeatCorrectionApplied=0	SAC:ACF:DF:PD:GT:SGT:SF:SV:SIG:MT:PAC	0,0,0,0:0:1:2:./.:./.:.:0	0,0,0,0:0:1:2:./.:./.:.:0:0:.:.	1,1,0,1:1:1:2:./.:./.:.:0:0:.:.	0,0,0,0:0:1:2:./.:./.:.:0:0:.:.	0,0,0,0:0:1:2:./.:./.:.:0:0:.:.
chr6_ref_v2	3088	.	T	G	.	ExcRegion	IntersectsRepeat=1;RepeatCorrectionApplied=0	SAC:ACF:DF:PD:GT:SGT:SF:SV:SIG:MT:PAC	0,0,0,0:0:1:2:./.:./.:.:0	0,0,0,0:0:1:2:./.:./.:.:0:0:.:.	1,1,0,1:1:1:2:./.:./.:.:0:0:.:.	0,0,0,0:0:1:2:./.:./.:.:0:0:.:.	0,0,0,0:0:1:2:./.:./.:.:0:0:.:.
chr6_ref_v2	3580	.	T	C	.	ExcRegion	IntersectsRepeat=0;RepeatCorrectionApplied=0	SAC:ACF:DF:PD:GT:SGT:SF:SV:SIG:MT:PAC	0,0,0,0:0:1:2:./.:./.:.:0	0,0,0,0:0:1:2:./.:./.:.:0:0:.:.	0,0,0,0:0:1:2:./.:./.:.:0:0:.:.	0,0,0,0:0:1:2:./.:./.:.:0:0:.:.	0,0,1,1:1:1:2:./.:./.:.:0:0:.:.
chr6_ref_v2	3621	.	T	C	.	ExcRegion	IntersectsRepeat=0;RepeatCorrectionApplied=0	SAC:ACF:DF:PD:GT:SGT:SF:SV:SIG:MT:PAC	0,0,0,0:0:1:2:./.:./.:.:0	0,0,0,0:0:1:2:./.:./.:.:0:0:.:.	0,0,0,0:0:1:2:./.:./.:.:0:0:.:.	1,0,0,0:0:1:2:./.:./.:.:0:0:.:.	0,0,1,1:1:1:2:./.:./.:.:0:0:.:.
chr6_ref_v2	3651	.	T	C	.	ExcRegion	IntersectsRepeat=0;RepeatCorrectionApplied=0	SAC:ACF:DF:PD:GT:SGT:SF:SV:SIG:MT:PAC	0,0,0,0:0:1:2:./.:./.:.:0	0,0,0,0:0:1:2:./.:./.:.:0:0:.:.	0,0,0,0:0:1:2:./.:./.:.:0:0:.:.	1,0,0,0:0:1:2:./.:./.:.:0:0:.:.	0,0,0,1:0:1:2:./.:./.:.:0:0:.:.
chr6_ref_v2	5093	.	A	C	.	ExcRegion	IntersectsRepeat=0;RepeatCorrectionApplied=0	SAC:ACF:DF:PD:GT:SGT:SF:SV:SIG:MT:PAC	365,78,1,126:1:1:2:./.:./.:.:0	52,6,0,7:1:1:2:./.:./.:.:0:0:.:.	460,274,1,135:1:1:2:./.:./.:.:0:0:.:.	455,243,0,147:1:1:2:./.:./.:.:0:0:.:.	248,159,0,73:1:1:2:./.:./.:.:0:0:.:.
chr6_ref_v2	9125	.	T	C	.	PASS	IntersectsRepeat=1;RepeatCorrectionApplied=0	SAC:ACF:DF:PD:GT:SGT:SF:SV:SIG:MT:PAC	0,0,0,0:0:1:2:./.:./.:.:0	0,0,0,0:0:1:2:./.:./.:.:0:0:.:.	0,0,0,1:0:1:2:./.:./.:.:0:0:.:.	0,0,0,0:0:1:2:./.:./.:.:0:0:.:.	0,0,0,0:0:1:2:./.:./.:.:0:0:.:.
chr6_ref_v2	9157	.	T	C	.	PASS	IntersectsRepeat=1;RepeatCorrectionApplied=0	SAC:ACF:DF:PD:GT:SGT:SF:SV:SIG:MT:PAC	0,0,0,0:0:1:2:./.:./.:.:0	0,0,0,0:0:1:2:./.:./.:.:0:0:.:.	0,0,0,1:0:1:2:./.:./.:.:0:0:.:.	0,0,0,0:0:1:2:./.:./.:.:0:0:.:.	0,0,0,0:0:1:2:./.:./.:.:0:0:.:.
chr6_ref_v2	9175	.	A	C	.	PASS	IntersectsRepeat=1;RepeatCorrectionApplied=0	SAC:ACF:DF:PD:GT:SGT:SF:SV:SIG:MT:PAC	0,0,0,0:0:1:2:./.:./.:.:0	0,0,0,0:0:1:2:./.:./.:.:0:0:.:.	0,0,0,1:0:1:2:./.:./.:.:0:0:.:.	0,0,0,0:0:1:2:./.:./.:.:0:0:.:.	0,0,0,0:0:1:2:./.:./.:.:0:0:.:.
chr6_ref_v2	9190	.	G	C	.	PASS	IntersectsRepeat=0;RepeatCorrectionApplied=0	SAC:ACF:DF:PD:GT:SGT:SF:SV:SIG:MT:PAC	0,0,0,0:0:1:2:./.:./.:.:0	0,0,0,0:0:1:2:./.:./.:.:0:0:.:.	0,0,0,1:0:1:2:./.:./.:.:0:0:.:.	0,0,0,0:0:1:2:./.:./.:.:0:0:.:.	0,0,0,0:0:1:2:./.:./.:.:0:0:.:.
chr6_ref_v2	9191	.	A	G	.	PASS	IntersectsRepeat=0;RepeatCorrectionApplied=0	SAC:ACF:DF:PD:GT:SGT:SF:SV:SIG:MT:PAC	0,0,0,0:0:1:2:./.:./.:.:0	0,0,0,0:0:1:2:./.:./.:.:0:0:.:.	0,0,0,1:0:1:2:./.:./.:.:0:0:.:.	0,0,0,0:0:1:2:./.:./.:.:0:0:.:.	0,0,0,0:0:1:2:./.:./.:.:0:0:.:.
chr6_ref_v2	10672	.	G	A	.	PASS	IntersectsRepeat=1;RepeatCorrectionApplied=0	SAC:ACF:DF:PD:GT:SGT:SF:SV:SIG:MT:PAC	0,0,0,0:0:1:2:./.:./.:.:0	0,0,0,0:0:1:2:./.:./.:.:0:0:.:.	0,0,0,0:0:1:2:./.:./.:.:0:0:.:.	0,1,0,0:0:1:2:./.:./.:.:0:0:.:.	0,0,1,0:0:1:2:./.:./.:.:0:0:.:.
chr6_ref_v2	10680	.	A	C	.	PASS	IntersectsRepeat=1;RepeatCorrectionApplied=0	SAC:ACF:DF:PD:GT:SGT:SF:SV:SIG:MT:PAC	0,0,0,0:0:1:2:./.:./.:.:0	0,0,0,0:0:1:2:./.:./.:.:0:0:.:.	0,0,0,0:0:1:2:./.:./.:.:0:0:.:.	0,0,0,0:0:1:2:./.:./.:.:0:0:.:.	0,0,1,0:0:1:2:./.:./.:.:0:0:.:.
chr6_ref_v2	10685	.	A	G	.	PASS	IntersectsRepeat=0;RepeatCorrectionApplied=0	SAC:ACF:DF:PD:GT:SGT:SF:SV:SIG:MT:PAC	0,0,0,0:0:1:2:./.:./.:.:0	0,0,0,0:0:1:2:./.:./.:.:0:0:.:.	0,0,0,0:0:1:2:./.:./.:.:0:0:.:.	0,0,0,0:0:1:2:./.:./.:.:0:0:.:.	0,0,1,0:0:1:2:./.:./.:.:0:0:.:.
chr6_ref_v2	12742	.	T	C	.	PASS	IntersectsRepeat=0;RepeatCorrectionApplied=0	SAC:ACF:DF:PD:GT:SGT:SF:SV:SIG:MT:PAC	0,0,0,0:0:1:2:./.:./.:.:0	0,0,0,0:0:1:2:./.:./.:.:0:0:.:.	0,0,0,0:0:1:2:./.:./.:.:0:0:.:.	0,0,1,0:0:1:2:./.:./.:.:0:0:.:.	0,0,0,0:0:1:2:./.:./.:.:0:0:.:.
chr6_ref_v2	12746	.	A	G	.	PASS	IntersectsRepeat=0;RepeatCorrectionApplied=0	SAC:ACF:DF:PD:GT:SGT:SF:SV:SIG:MT:PAC	0,0,0,0:0:1:2:./.:./.:.:0	0,0,0,0:0:1:2:./.:./.:.:0:0:.:.	0,0,0,0:0:1:2:./.:./.:.:0:0:.:.	0,0,1,0:0:1:2:./.:./.:.:0:0:.:.	0,0,0,0:0:1:2:./.:./.:.:0:0:.:.
chr6_ref_v2	12751	.	G	GT	.	PASS	IntersectsRepeat=1;RepeatCorrectionApplied=0	SAC:ACF:DF:PD:GT:SGT:SF:SV:SIG:MT:PAC	0,0,0,0:0:1:2:./.:./.:.:0	0,0,0,0:0:1:2:./.:./.:.:0:0:.:.	0,0,0,0:0:1:2:./.:./.:.:0:0:.:.	0,0,1,0:0:1:2:./.:./.:.:0:0:.:.	0,0,0,0:0:1:2:./.:./.:.:0:0:.:.
chr6_ref_v2	57967	.	TA	T	.	PASS	IntersectsRepeat=1;RepeatCorrectionApplied=1	SAC:ACF:DF:PD:GT:SGT:SF:SV:SIG:MT:PAC	38,49,3,5:1:1:2:0/0:./.:.:0	29,19,3,1:1:1:2:0/0:./.:.:0:0:.:.	64,88,13,6:1:1:2:0/0:./.:.:0:0:.:.	54,88,4,3:1:1:2:0/0:./.:.:0:0:.:.	32,44,2,2:1:1:2:0/0:./.:.:0:0:.:.
chr6_ref_v2	58005	.	GAT	G	.	PASS	IntersectsRepeat=1;RepeatCorrectionApplied=1	SAC:ACF:DF:PD:GT:SGT:SF:SV:SIG:MT:PAC	25,36,4,4:1:1:2:0/0:./.:.:0	8,36,4,4:1:1:2:0/0:./.:.:0:0:.:.	46,64,10,10:1:1:2:0/0:./.:.:0:0:.:.	37,66,5,12:1:1:2:0/0:./.:.:0:0:.:.	26,38,2,7:1:1:2:0/0:./.:.:0:0:.:.
chr6_ref_v2	65366	.	T	G	.	PASS	IntersectsRepeat=0;RepeatCorrectionApplied=0	SAC:ACF:DF:PD:GT:SGT:SF:SV:SIG:MT:PAC	37,285,60,0:1:1:2:0/0:0/1:0.25:0	15,65,15,0:1:1:2:0/0:0/1:0.25:0:0:.:.	152,338,64,0:1:1:2:0/0:0/1:0.25:0:0:.:.	108,404,68,0:1:1:2:0/0:0/1:0.25:0:0:.:.	88,270,61,0:1:1:2:0/0:0/1:0.25:0:0:.:.
chr6_ref_v2	68948	.	CAT	C	.	PASS	IntersectsRepeat=1;RepeatCorrectionApplied=1	SAC:ACF:DF:PD:GT:SGT:SF:SV:SIG:MT:PAC	62,63,4,5:1:1:2:0/0:./.:.:0	26,43,5,4:1:1:2:0/0:0/1:0.125:0:0:.:.	81,90,6,1:1:1:2:0/0:./.:.:0:0:.:.	74,80,4,4:1:1:2:0/0:./.:.:0:0:.:.	62,43,3,3:1:1:2:0/0:./.:.:0:0:.:.
chr6_ref_v2	75912	.	CT	C	.	PASS	IntersectsRepeat=1;RepeatCorrectionApplied=1	SAC:ACF:DF:PD:GT:SGT:SF:SV:SIG:MT:PAC	47,122,6,22:1:1:2:0/0:./.:.:0	15,15,1,3:1:1:2:0/0:./.:.:0:0:.:.	114,135,13,25:1:1:2:0/0:./.:.:0:0:.:.	86,143,8,23:1:1:2:0/0:./.:.:0:0:.:.	63,121,5,20:1:1:2:0/0:./.:.:0:0:.:.
chr6_ref_v2	78010	.	CAT	C	.	PASS	IntersectsRepeat=1;RepeatCorrectionApplied=1	SAC:ACF:DF:PD:GT:SGT:SF:SV:SIG:MT:PAC	70,81,15,11:1:1:2:0/0:./.:.:0	15,29,6,8:1:1:2:0/0:0/1:0.25:0:0:.:.	83,106,12,13:1:1:2:0/0:./.:.:0:0:.:.	74,72,13,14:1:1:2:0/0:./.:.:0:0:.:.	59,46,10,13:1:1:2:0/0:./.:.:0:0:.:.
chr6_ref_v2	87977	.	C	CTTGCTGCTGTTGTTGCTGCTGTTGTTGTTG	.	PASS	IntersectsRepeat=1;RepeatCorrectionApplied=0	SAC:ACF:DF:PD:GT:SGT:SF:SV:SIG:MT:PAC	0,1,25,32:1:1:2:1/1:./.:.:0	0,2,1,3:1:0:2:./.:./.:.:0:0:.:.	1,0,45,29:1:1:2:1/1:./.:.:0:0:.:.	0,1,34,37:1:1:2:1/1:./.:.:0:0:.:.	0,1,21,20:1:1:2:1/1:./.:.:0:0:.:.
chr6_ref_v2	97507	.	C	CA	.	PASS	IntersectsRepeat=1;RepeatCorrectionApplied=1	SAC:ACF:DF:PD:GT:SGT:SF:SV:SIG:MT:PAC	4,7,70,136:1:1:2:1/1:./.:.:0	4,3,19,34:1:1:2:1/1:0/1:0.125:0:0:.:.	4,16,98,196:1:1:2:1/1:./.:.:0:0:.:.	6,9,129,216:1:1:2:1/1:./.:.:0:0:.:.	4,4,51,132:1:1:2:1/1:./.:.:0:0:.:.
chr6_ref_v2	97618	.	TA	T	.	PASS	IntersectsRepeat=1;RepeatCorrectionApplied=1	SAC:ACF:DF:PD:GT:SGT:SF:SV:SIG:MT:PAC	92,79,12,6:1:1:2:0/0:./.:.:0	29,20,4,4:1:1:2:0/0:./.:.:0:0:.:.	148,135,25,9:1:1:2:0/0:./.:.:0:0:.:.	139,128,17,14:1:1:2:0/0:./.:.:0:0:.:.	69,59,12,10:1:1:2:0/0:./.:.:0:0:.:.
chr6_ref_v2	97865	.	C	CT	.	PASS	IntersectsRepeat=1;RepeatCorrectionApplied=1	SAC:ACF:DF:PD:GT:SGT:SF:SV:SIG:MT:PAC	7,9,143,123:1:1:2:1/1:./.:.:0	3,2,33,23:1:1:2:1/1:0/1:0.125:0:0:.:.	13,11,197,178:1:1:2:1/1:./.:.:0:0:.:.	6,20,203,173:1:1:2:1/1:./.:.:0:0:.:.	6,11,110,124:1:1:2:1/1:./.:.:0:0:.:.
chr6_ref_v2	99155	.	C	CA	.	PASS	IntersectsRepeat=1;RepeatCorrectionApplied=1	SAC:ACF:DF:PD:GT:SGT:SF:SV:SIG:MT:PAC	26,6,53,64:1:1:2:1/1:0/1:0.125:0	5,1,13,8:1:1:2:1/1:./.:.:0:0:.:.	37,8,81,87:1:1:2:1/1:./.:.:0:0:.:.	30,7,70,83:1:1:2:1/1:./.:.:0:0:.:.	19,12,47,70:1:1:2:1/1:./.:.:0:0:.:.
chr6_ref_v2	104579	.	T	A	.	PASS	IntersectsRepeat=1;RepeatCorrectionApplied=0	SAC:ACF:DF:PD:GT:SGT:SF:SV:SIG:MT:PAC	44,35,2,24:1:1:2:0/0:0/1:0.5:0	15,9,1,8:1:1:2:0/0:0/1:0.5:0:0:.:.	79,51,2,41:1:1:2:0/0:0/1:0.5:0:0:.:.	82,56,4,24:1:1:2:0/0:0/1:0.25:0:0:.:.	74,36,4,31:1:1:2:0/0:0/1:0.5:0:0:.:.
chr6_ref_v2	106279	.	C	CT,CTT	.	PASS	IntersectsRepeat=1;RepeatCorrectionApplied=1	SAC:ACF:DF:PD:GT:SGT:SF:SV:SIG:MT:PAC	3,11,3,25,38,7:1:1:2:1/2:0/2:0.25:0	1,4,0,7,4,0:1:0:2:./.:./.:.:0:0:.:.	6,6,5,82,23,15:1:1:2:1/2:1/1:0.5:0:0:.:.	7,11,6,50,26,7:1:1:2:1/2:0/1:0.25:0:0:.:.	1,11,3,53,24,5:1:1:2:1/2:1/1:0.5:0:0:.:.
chr6_ref_v2	119286	.	GA	G	.	PASS	IntersectsRepeat=1;RepeatCorrectionApplied=1	SAC:ACF:DF:PD:GT:SGT:SF:SV:SIG:MT:PAC	128,172,18,27:1:1:2:0/0:0/1:0.125:0	23,40,1,8:1:1:2:0/0:0/1:0.125:0:0:.:.	176,196,24,37:1:1:2:0/0:0/1:0.125:0:0:.:.	159,216,29,38:1:1:2:0/0:0/1:0.125:0:0:.:.	103,138,14,20:1:1:2:0/0:0/1:0.125:0:0:.:.
chr6_ref_v2	121068	.	G	T	.	PASS	IntersectsRepeat=0;RepeatCorrectionApplied=0	SAC:ACF:DF:PD:GT:SGT:SF:SV:SIG:MT:PAC	34,222,43,0:1:1:2:0/0:0/1:0.25:0	8,31,5,0:1:1:2:0/0:0/1:0.25:0:0:.:.	93,279,23,1:1:1:2:0/0:0/1:0.125:0:0:.:.	66,262,23,1:1:1:2:0/0:0/1:0.125:0:0:.:.	52,179,16,1:1:1:2:0/0:0/1:0.125:0:0:.:.
chr6_ref_v2	155987	.	G	GT	.	PASS	IntersectsRepeat=1;RepeatCorrectionApplied=1	SAC:ACF:DF:PD:GT:SGT:SF:SV:SIG:MT:PAC	5,14,22,94:1:1:2:1/1:./.:.:0	4,3,9,18:1:1:2:1/1:0/1:0.125:0:0:.:.	15,23,57,136:1:1:2:1/1:./.:.:0:0:.:.	14,33,63,143:1:1:2:1/1:./.:.:0:0:.:.	7,13,40,93:1:1:2:1/1:./.:.:0:0:.:.
chr6_ref_v2	171117	.	C	T	.	PASS	IntersectsRepeat=1;RepeatCorrectionApplied=0	SAC:ACF:DF:PD:GT:SGT:SF:SV:SIG:MT:PAC	1,0,180,197:1:1:2:1/1:./.:.:0	0,0,38,38:1:1:2:1/1:./.:.:0:0:.:.	1,0,256,302:1:1:2:1/1:./.:.:0:0:.:.	1,0,232,257:1:1:2:1/1:./.:.:0:0:.:.	1,0,177,167:1:1:2:1/1:./.:.:0:0:.:.
chr6_ref_v2	174047	.	CT	C	.	PASS	IntersectsRepeat=1;RepeatCorrectionApplied=1	SAC:ACF:DF:PD:GT:SGT:SF:SV:SIG:MT:PAC	99,85,14,18:1:1:2:0/0:./.:.:0	26,27,2,5:1:1:2:0/0:./.:.:0:0:.:.	156,134,25,21:1:1:2:0/0:./.:.:0:0:.:.	134,128,10,19:1:1:2:0/0:./.:.:0:0:.:.	124,83,10,14:1:1:2:0/0:./.:.:0:0:.:.
chr6_ref_v2	177373	.	G	T	.	PASS	IntersectsRepeat=0;RepeatCorrectionApplied=0	SAC:ACF:DF:PD:GT:SGT:SF:SV:SIG:MT:PAC	55,262,69,0:1:1:2:0/0:0/1:0.5:0	30,53,5,0:1:1:2:0/0:0/1:0.125:0:0:.:.	252,337,23,2:1:1:2:0/0:0/1:0.125:0:0:.:.	258,326,27,4:1:1:2:0/0:0/1:0.125:0:0:.:.	151,202,19,0:1:1:2:0/0:0/1:0.125:0:0:.:.
chr6_ref_v2	193175	.	T	G	.	PASS	IntersectsRepeat=0;RepeatCorrectionApplied=0	SAC:ACF:DF:PD:GT:SGT:SF:SV:SIG:MT:PAC	80,222,76,0:1:1:2:0/0:0/1:0.5:0	40,52,15,0:1:1:2:0/0:0/1:0.25:0:0:.:.	260,297,19,0:1:1:2:0/0:0/1:0.125:0:0:.:.	217,292,25,0:1:1:2:0/0:0/1:0.125:0:0:.:.	146,206,15,0:1:1:2:0/0:0/1:0.125:0:0:.:.
chr6_ref_v2	193343	.	T	G	.	PASS	IntersectsRepeat=0;RepeatCorrectionApplied=0	SAC:ACF:DF:PD:GT:SGT:SF:SV:SIG:MT:PAC	51,185,84,0:1:1:2:0/0:0/1:0.5:0	15,45,18,0:1:1:2:0/0:0/1:0.5:0:0:.:.	195,246,42,0:1:1:2:0/0:0/1:0.125:0:0:.:.	173,247,62,0:1:1:2:0/0:0/1:0.25:0:0:.:.	125,160,45,0:1:1:2:0/0:0/1:0.25:0:0:.:.
chr6_ref_v2	208456	.	A	G	.	PASS	IntersectsRepeat=1;RepeatCorrectionApplied=0	SAC:ACF:DF:PD:GT:SGT:SF:SV:SIG:MT:PAC	0,0,208,65:1:1:2:1/1:./.:.:0	0,0,52,18:1:1:2:1/1:./.:.:0:0:.:.	0,0,254,74:1:1:2:1/1:./.:.:0:0:.:.	0,0,278,83:1:1:2:1/1:./.:.:0:0:.:.	1,0,171,58:1:1:2:1/1:./.:.:0:0:.:.
chr6_ref_v2	210068	.	AT	A	.	PASS	IntersectsRepeat=1;RepeatCorrectionApplied=1	SAC:ACF:DF:PD:GT:SGT:SF:SV:SIG:MT:PAC	78,15,14,2:1:1:2:0/0:./.:.:0	10,6,2,0:1:0:2:./.:./.:.:0:0:.:.	128,21,23,6:1:1:2:0/0:./.:.:0:0:.:.	126,23,32,4:1:1:2:0/0:./.:.:0:0:.:.	60,17,17,2:1:1:2:0/0:./.:.:0:0:.:.
chr6_ref_v2	226132	.	CAAA	C	.	PASS	IntersectsRepeat=1;RepeatCorrectionApplied=1	SAC:ACF:DF:PD:GT:SGT:SF:SV:SIG:MT:PAC	5,8,171,76:1:1:2:1/1:0/1:0.125:0	0,2,27,16:1:1:2:1/1:0/1:0.125:0:0:.:.	5,8,242,156:1:1:2:1/1:0/1:0.125:0:0:.:.	3,5,222,127:1:1:2:1/1:0/1:0.125:0:0:.:.	2,11,145,101:1:1:2:1/1:0/1:0.125:0:0:.:.
chr6_ref_v2	226616	.	A	AAAAATATAGG	.	PASS	IntersectsRepeat=1;RepeatCorrectionApplied=0	SAC:ACF:DF:PD:GT:SGT:SF:SV:SIG:MT:PAC	1,1,105,124:1:1:2:1/1:./.:.:0	0,1,32,23:1:1:2:1/1:./.:.:0:0:.:.	1,4,122,153:1:1:2:1/1:./.:.:0:0:.:.	0,3,108,116:1:1:2:1/1:./.:.:0:0:.:.	0,1,87,80:1:1:2:1/1:./.:.:0:0:.:.
chr6_ref_v2	227352	.	TACGCAC	T	.	PASS	IntersectsRepeat=0;RepeatCorrectionApplied=0	SAC:ACF:DF:PD:GT:SGT:SF:SV:SIG:MT:PAC	0,0,101,248:1:1:2:1/1:./.:.:0	0,0,11,23:1:1:2:1/1:./.:.:0:0:.:.	0,0,114,309:1:1:2:1/1:./.:.:0:0:.:.	0,0,130,303:1:1:2:1/1:./.:.:0:0:.:.	0,0,95,208:1:1:2:1/1:./.:.:0:0:.:.
chr6_ref_v2	227479	.	C	CT,CTT	.	PASS	IntersectsRepeat=1;RepeatCorrectionApplied=1	SAC:ACF:DF:PD:GT:SGT:SF:SV:SIG:MT:PAC	5,0,4,0,0,4:1:0:2:./.:./.:.:0	1,0,4,0,0,1:1:0:2:./.:./.:.:0:0:.:.	17,9,20,6,1,11:1:1:2:0/1:1/2:0.25:0:0:.:.	7,5,16,2,1,9:1:1:2:1/2:0/1:0.5:0:0:.:.	10,4,7,3,3,10:1:1:2:0/2:1/2:0.25:0:0:.:.
chr6_ref_v2	257950	.	A	G	.	PASS	IntersectsRepeat=0;RepeatCorrectionApplied=0	SAC:ACF:DF:PD:GT:SGT:SF:SV:SIG:MT:PAC	0,0,252,287:1:1:2:1/1:./.:.:0	0,0,43,60:1:1:2:1/1:./.:.:0:0:.:.	1,0,350,400:1:1:2:1/1:./.:.:0:0:.:.	1,0,312,415:1:1:2:1/1:./.:.:0:0:.:.	0,0,256,275:1:1:2:1/1:./.:.:0:0:.:.
chr6_ref_v2	265223	.	C	CTACGACTCCTTGATTACCCCTGTAAATCCTTGTAATAA	.	PASS	IntersectsRepeat=0;RepeatCorrectionApplied=0	SAC:ACF:DF:PD:GT:SGT:SF:SV:SIG:MT:PAC	0,0,181,216:1:1:2:1/1:./.:.:0	0,0,34,43:1:1:2:1/1:./.:.:0:0:.:.	0,0,200,216:1:1:2:1/1:./.:.:0:0:.:.	0,0,210,250:1:1:2:1/1:./.:.:0:0:.:.	0,0,157,182:1:1:2:1/1:./.:.:0:0:.:.
chr7_ref_v2	214	.	A	AC	.	ExcRegion	IntersectsRepeat=0;RepeatCorrectionApplied=0	SAC:ACF:DF:PD:GT:SGT:SF:SV:SIG:MT:PAC	0,0,76,172:1:1:2:./.:./.:.:0	0,0,5,3:1:1:2:./.:./.:.:0:0:.:.	0,1,125,126:1:1:2:./.:./.:.:0:0:.:.	0,0,117,204:1:1:2:./.:./.:.:0:0:.:.	0,0,61,114:1:1:2:./.:./.:.:0:0:.:.
chr7_ref_v2	641	.	G	A	.	ExcRegion	IntersectsRepeat=0;RepeatCorrectionApplied=0	SAC:ACF:DF:PD:GT:SGT:SF:SV:SIG:MT:PAC	234,224,23,0:1:1:2:./.:./.:.:0	68,38,20,0:1:1:2:./.:./.:.:0:0:.:.	314,317,57,0:1:1:2:./.:./.:.:0:0:.:.	263,287,46,0:1:1:2:./.:./.:.:0:0:.:.	188,158,19,0:1:1:2:./.:./.:.:0:0:.:.
chr7_ref_v2	662	.	C	T	.	ExcRegion	IntersectsRepeat=0;RepeatCorrectionApplied=0	SAC:ACF:DF:PD:GT:SGT:SF:SV:SIG:MT:PAC	247,222,57,0:1:1:2:./.:./.:.:0	69,39,31,0:1:1:2:./.:./.:.:0:0:.:.	333,310,118,0:1:1:2:./.:./.:.:0:0:.:.	292,276,83,0:1:1:2:./.:./.:.:0:0:.:.	204,168,39,0:1:1:2:./.:./.:.:0:0:.:.
chr7_ref_v2	673	.	T	G	.	ExcRegion	IntersectsRepeat=0;RepeatCorrectionApplied=0	SAC:ACF:DF:PD:GT:SGT:SF:SV:SIG:MT:PAC	256,215,81,0:1:1:2:./.:./.:.:0	74,41,35,0:1:1:2:./.:./.:.:0:0:.:.	345,309,156,0:1:1:2:./.:./.:.:0:0:.:.	309,274,116,0:1:1:2:./.:./.:.:0:0:.:.	216,169,72,0:1:1:2:./.:./.:.:0:0:.:.
chr7_ref_v2	680	.	T	C	.	ExcRegion	IntersectsRepeat=0;RepeatCorrectionApplied=0	SAC:ACF:DF:PD:GT:SGT:SF:SV:SIG:MT:PAC	251,217,93,0:1:1:2:./.:./.:.:0	76,42,36,0:1:1:2:./.:./.:.:0:0:.:.	345,312,170,0:1:1:2:./.:./.:.:0:0:.:.	315,263,131,0:1:1:2:./.:./.:.:0:0:.:.	220,168,82,0:1:1:2:./.:./.:.:0:0:.:.
chr7_ref_v2	686	.	A	T	.	ExcRegion	IntersectsRepeat=1;RepeatCorrectionApplied=0	SAC:ACF:DF:PD:GT:SGT:SF:SV:SIG:MT:PAC	261,210,112,0:1:1:2:./.:./.:.:0	79,42,42,0:1:1:2:./.:./.:.:0:0:.:.	363,301,196,0:1:1:2:./.:./.:.:0:0:.:.	321,257,141,0:1:1:2:./.:./.:.:0:0:.:.	223,166,96,0:1:1:2:./.:./.:.:0:0:.:.
chr7_ref_v2	784	.	T	A	.	PASS	IntersectsRepeat=0;RepeatCorrectionApplied=0	SAC:ACF:DF:PD:GT:SGT:SF:SV:SIG:MT:PAC	286,207,297,10:1:1:2:0/1:0/0:0.25:1	79,29,50,1:1:1:2:0/1:0/0:0.25:0:0:.:.	395,273,362,17:1:1:2:0/1:0/0:0.25:0:0:.:.	378,251,375,27:1:1:2:0/1:0/0:0.25:0:0:.:.	268,173,243,14:1:1:2:0/1:0/0:0.25:0:0:.:.
chr7_ref_v2	927	.	T	C	.	ExcRegion	IntersectsRepeat=1;RepeatCorrectionApplied=0	SAC:ACF:DF:PD:GT:SGT:SF:SV:SIG:MT:PAC	270,268,12,284:1:1:2:./.:./.:.:0	67,72,3,48:1:1:2:./.:./.:.:0:0:.:.	393,388,11,348:1:1:2:./.:./.:.:0:0:.:.	388,365,31,353:1:1:2:./.:./.:.:0:0:.:.	277,234,18,244:1:1:2:./.:./.:.:0:0:.:.
chr7_ref_v2	932	.	G	C	.	ExcRegion	IntersectsRepeat=0;RepeatCorrectionApplied=0	SAC:ACF:DF:PD:GT:SGT:SF:SV:SIG:MT:PAC	269,278,5,282:1:1:2:./.:./.:.:0	66,68,1,51:1:1:2:./.:./.:.:0:0:.:.	395,390,5,352:1:1:2:./.:./.:.:0:0:.:.	391,351,14,352:1:1:2:./.:./.:.:0:0:.:.	282,239,7,243:1:1:2:./.:./.:.:0:0:.:.
chr7_ref_v2	934	.	T	C	.	ExcRegion	IntersectsRepeat=0;RepeatCorrectionApplied=0	SAC:ACF:DF:PD:GT:SGT:SF:SV:SIG:MT:PAC	269,284,2,276:1:1:2:./.:./.:.:0	66,70,1,50:1:1:2:./.:./.:.:0:0:.:.	397,393,3,345:1:1:2:./.:./.:.:0:0:.:.	391,355,11,349:1:1:2:./.:./.:.:0:0:.:.	286,237,6,243:1:1:2:./.:./.:.:0:0:.:.
chr7_ref_v2	937	.	A	T	.	ExcRegion	IntersectsRepeat=0;RepeatCorrectionApplied=0	SAC:ACF:DF:PD:GT:SGT:SF:SV:SIG:MT:PAC	279,280,1,276:1:1:2:./.:./.:.:0	69,70,1,52:1:1:2:./.:./.:.:0:0:.:.	400,392,3,346:1:1:2:./.:./.:.:0:0:.:.	389,351,5,358:1:1:2:./.:./.:.:0:0:.:.	283,241,3,241:1:1:2:./.:./.:.:0:0:.:.
chr7_ref_v2	954	.	A	G	.	ExcRegion	IntersectsRepeat=0;RepeatCorrectionApplied=0	SAC:ACF:DF:PD:GT:SGT:SF:SV:SIG:MT:PAC	301,298,0,287:1:1:2:./.:./.:.:0	63,68,0,52:1:1:2:./.:./.:.:0:0:.:.	390,402,3,335:1:1:2:./.:./.:.:0:0:.:.	401,366,2,359:1:1:2:./.:./.:.:0:0:.:.	262,248,0,238:1:1:2:./.:./.:.:0:0:.:.
chr7_ref_v2	978	.	A	G	.	ExcRegion	IntersectsRepeat=1;RepeatCorrectionApplied=0	SAC:ACF:DF:PD:GT:SGT:SF:SV:SIG:MT:PAC	305,302,0,230:1:1:2:./.:./.:.:0	72,73,0,44:1:1:2:./.:./.:.:0:0:.:.	391,397,1,287:1:1:2:./.:./.:.:0:0:.:.	410,378,0,289:1:1:2:./.:./.:.:0:0:.:.	270,247,0,205:1:1:2:./.:./.:.:0:0:.:.
chr7_ref_v2	981	.	G	T	.	ExcRegion	IntersectsRepeat=0;RepeatCorrectionApplied=0	SAC:ACF:DF:PD:GT:SGT:SF:SV:SIG:MT:PAC	307,295,0,215:1:1:2:./.:./.:.:0	68,70,0,41:1:1:2:./.:./.:.:0:0:.:.	384,389,1,266:1:1:2:./.:./.:.:0:0:.:.	406,368,0,272:1:1:2:./.:./.:.:0:0:.:.	268,250,0,192:1:1:2:./.:./.:.:0:0:.:.
chr7_ref_v2	988	.	G	T	.	ExcRegion	IntersectsRepeat=0;RepeatCorrectionApplied=0	SAC:ACF:DF:PD:GT:SGT:SF:SV:SIG:MT:PAC	306,289,0,198:1:1:2:./.:./.:.:0	71,66,0,37:1:1:2:./.:./.:.:0:0:.:.	387,386,0,250:1:1:2:./.:./.:.:0:0:.:.	403,356,0,246:1:1:2:./.:./.:.:0:0:.:.	263,242,0,178:1:1:2:./.:./.:.:0:0:.:.
chr7_ref_v2	995	.	A	C	.	ExcRegion	IntersectsRepeat=1;RepeatCorrectionApplied=0	SAC:ACF:DF:PD:GT:SGT:SF:SV:SIG:MT:PAC	307,284,0,177:1:1:2:./.:./.:.:0	70,64,0,34:1:1:2:./.:./.:.:0:0:.:.	395,378,0,219:1:1:2:./.:./.:.:0:0:.:.	399,360,0,208:1:1:2:./.:./.:.:0:0:.:.	257,249,0,154:1:1:2:./.:./.:.:0:0:.:.
chr7_ref_v2	1011	.	A	G	.	ExcRegion	IntersectsRepeat=1;RepeatCorrectionApplied=0	SAC:ACF:DF:PD:GT:SGT:SF:SV:SIG:MT:PAC	310,277,0,131:1:1:2:./.:./.:.:0	72,60,0,27:1:1:2:./.:./.:.:0:0:.:.	412,394,0,157:1:1:2:./.:./.:.:0:0:.:.	396,368,0,140:1:1:2:./.:./.:.:0:0:.:.	253,244,0,96:1:1:2:./.:./.:.:0:0:.:.
chr7_ref_v2	1016	.	GA	G	.	ExcRegion	IntersectsRepeat=0;RepeatCorrectionApplied=0	SAC:ACF:DF:PD:GT:SGT:SF:SV:SIG:MT:PAC	298,274,0,113:1:1:2:./.:./.:.:0	74,62,0,21:1:1:2:./.:./.:.:0:0:.:.	417,394,0,124:1:1:2:./.:./.:.:0:0:.:.	406,375,0,117:1:1:2:./.:./.:.:0:0:.:.	258,257,0,81:1:1:2:./.:./.:.:0:0:.:.
chr7_ref_v2	1021	.	G	T	.	ExcRegion	IntersectsRepeat=0;RepeatCorrectionApplied=0	SAC:ACF:DF:PD:GT:SGT:SF:SV:SIG:MT:PAC	285,277,0,106:1:1:2:./.:./.:.:0	69,62,1,21:1:1:2:./.:./.:.:0:0:.:.	401,387,0,118:1:1:2:./.:./.:.:0:0:.:.	400,380,1,117:1:1:2:./.:./.:.:0:0:.:.	253,253,0,80:1:1:2:./.:./.:.:0:0:.:.
chr7_ref_v2	24059	.	C	A	.	PASS	IntersectsRepeat=0;RepeatCorrectionApplied=0	SAC:ACF:DF:PD:GT:SGT:SF:SV:SIG:MT:PAC	321,21,0,72:1:1:2:0/0:0/1:0.25:0	50,11,0,6:1:1:2:0/0:0/1:0.25:0:0:.:.	391,45,0,27:1:1:2:0/0:0/1:0.125:0:0:.:.	347,49,1,39:1:1:2:0/0:0/1:0.25:0:0:.:.	219,36,0,19:1:1:2:0/0:0/1:0.125:0:0:.:.
chr7_ref_v2	31761	.	A	C	.	PASS	IntersectsRepeat=0;RepeatCorrectionApplied=0	SAC:ACF:DF:PD:GT:SGT:SF:SV:SIG:MT:PAC	224,32,0,47:1:1:2:0/0:0/1:0.25:0	43,5,0,12:1:1:2:0/0:0/1:0.5:0:0:.:.	256,77,0,103:1:1:2:0/0:0/1:0.5:0:0:.:.	237,61,0,92:1:1:2:0/0:0/1:0.5:0:0:.:.	139,60,0,66:1:1:2:0/0:0/1:0.5:0:0:.:.
chr7_ref_v2	43267	.	CA	C	.	PASS	IntersectsRepeat=1;RepeatCorrectionApplied=1	SAC:ACF:DF:PD:GT:SGT:SF:SV:SIG:MT:PAC	100,49,16,3:1:1:2:0/0:./.:.:0	33,18,6,6:1:1:2:0/0:0/1:0.125:0:0:.:.	182,68,33,8:1:1:2:0/0:./.:.:0:0:.:.	155,72,23,10:1:1:2:0/0:./.:.:0:0:.:.	113,38,18,7:1:1:2:0/0:./.:.:0:0:.:.
chr7_ref_v2	49695	.	A	C	.	PASS	IntersectsRepeat=0;RepeatCorrectionApplied=0	SAC:ACF:DF:PD:GT:SGT:SF:SV:SIG:MT:PAC	299,41,0,75:1:1:2:0/0:0/1:0.5:0	36,14,0,10:1:1:2:0/0:0/1:0.5:0:0:.:.	344,121,0,84:1:1:2:0/0:0/1:0.25:0:0:.:.	364,121,0,70:1:1:2:0/0:0/1:0.25:0:0:.:.	252,81,0,46:1:1:2:0/0:0/1:0.25:0:0:.:.
chr7_ref_v2	69353	.	T	TAC	.	PASS	IntersectsRepeat=1;RepeatCorrectionApplied=1	SAC:ACF:DF:PD:GT:SGT:SF:SV:SIG:MT:PAC	4,16,52,77:1:1:2:1/1:./.:.:0	4,1,15,10:1:1:2:1/1:./.:.:0:0:.:.	13,25,93,152:1:1:2:1/1:./.:.:0:0:.:.	14,32,83,154:1:1:2:1/1:./.:.:0:0:.:.	13,14,48,80:1:1:2:1/1:./.:.:0:0:.:.
chr7_ref_v2	74005	.	A	C	.	PASS	IntersectsRepeat=0;RepeatCorrectionApplied=0	SAC:ACF:DF:PD:GT:SGT:SF:SV:SIG:MT:PAC	239,47,0,135:1:1:2:0/1:0/0:0.25:0	45,26,0,22:1:1:2:0/1:0/0:0.5:0:0:.:.	265,192,0,65:1:1:2:0/0:0/1:0.25:0:0:.:.	269,168,0,76:1:1:2:0/0:0/1:0.25:0:0:.:.	163,117,0,61:1:1:2:0/1:0/0:0.5:1:0:.:.
chr7_ref_v2	76710	.	GA	G	.	PASS	IntersectsRepeat=1;RepeatCorrectionApplied=1	SAC:ACF:DF:PD:GT:SGT:SF:SV:SIG:MT:PAC	139,120,20,4:1:1:2:0/0:./.:.:0	36,32,5,5:1:1:2:0/0:0/1:0.125:0:0:.:.	202,192,20,19:1:1:2:0/0:./.:.:0:0:.:.	194,196,19,14:1:1:2:0/0:./.:.:0:0:.:.	140,118,24,12:1:1:2:0/0:0/1:0.125:0:0:.:.
chr7_ref_v2	79003	.	GTA	G	.	PASS	IntersectsRepeat=1;RepeatCorrectionApplied=1	SAC:ACF:DF:PD:GT:SGT:SF:SV:SIG:MT:PAC	22,27,3,6:1:1:2:0/0:./.:.:0	15,17,3,4:1:1:2:0/0:./.:.:0:0:.:.	27,44,10,7:1:1:2:0/0:./.:.:0:0:.:.	38,35,8,9:1:1:2:0/0:./.:.:0:0:.:.	18,12,6,4:1:1:2:0/0:0/1:0.125:0:0:.:.
chr7_ref_v2	138549	.	C	A	.	PASS	IntersectsRepeat=1;RepeatCorrectionApplied=0	SAC:ACF:DF:PD:GT:SGT:SF:SV:SIG:MT:PAC	208,25,1,31:1:1:2:0/0:0/1:0.25:0	27,21,0,2:1:1:2:0/0:0/1:0.125:0:0:.:.	271,188,0,14:1:1:2:0/0:0/1:0.125:0:0:.:.	275,179,0,12:1:1:2:0/0:0/1:0.125:0:0:.:.	181,109,0,8:1:1:2:0/0:0/1:0.125:0:0:.:.
chr7_ref_v2	140314	.	TA	T	.	PASS	IntersectsRepeat=1;RepeatCorrectionApplied=1	SAC:ACF:DF:PD:GT:SGT:SF:SV:SIG:MT:PAC	24,17,4,6:1:1:2:0/0:./.:.:0	7,9,0,1:1:0:2:./.:./.:.:0:0:.:.	29,24,9,13:1:1:2:0/0:0/1:0.125:0:0:.:.	43,18,5,14:1:1:2:0/0:./.:.:0:0:.:.	28,15,4,10:1:1:2:0/0:./.:.:0:0:.:.
chr7_ref_v2	154580	.	TA	T	.	PASS	IntersectsRepeat=1;RepeatCorrectionApplied=1	SAC:ACF:DF:PD:GT:SGT:SF:SV:SIG:MT:PAC	70,62,14,16:1:1:2:0/0:0/1:0.125:0	23,14,4,3:1:1:2:0/0:./.:.:0:0:.:.	85,113,28,19:1:1:2:0/0:./.:.:0:0:.:.	111,97,25,20:1:1:2:0/0:./.:.:0:0:.:.	84,71,20,8:1:1:2:0/0:./.:.:0:0:.:.
chr7_ref_v2	156116	.	GTA	G	.	PASS	IntersectsRepeat=1;RepeatCorrectionApplied=1	SAC:ACF:DF:PD:GT:SGT:SF:SV:SIG:MT:PAC	19,40,2,3:1:1:2:0/0:./.:.:0	17,19,7,7:1:1:2:0/0:0/1:0.25:0:0:.:.	38,61,7,14:1:1:2:0/0:./.:.:0:0:.:.	34,55,5,11:1:1:2:0/0:./.:.:0:0:.:.	23,37,6,11:1:1:2:0/0:0/1:0.125:0:0:.:.
chr7_ref_v2	159066	.	A	C	.	PASS	IntersectsRepeat=0;RepeatCorrectionApplied=0	SAC:ACF:DF:PD:GT:SGT:SF:SV:SIG:MT:PAC	193,46,0,50:1:1:2:0/0:0/1:0.25:0	27,10,0,4:1:1:2:0/0:0/1:0.25:0:0:.:.	257,193,1,52:1:1:2:0/0:0/1:0.25:0:0:.:.	234,143,0,38:1:1:2:0/0:0/1:0.25:0:0:.:.	154,107,0,26:1:1:2:0/0:0/1:0.25:0:0:.:.
chr7_ref_v2	167251	.	CAA	C,CA	.	PASS	IntersectsRepeat=1;RepeatCorrectionApplied=1	SAC:ACF:DF:PD:GT:SGT:SF:SV:SIG:MT:PAC	29,72,5,13,6,11:1:1:2:0/0:0/1:0.25:1	10,14,2,5,1,2:1:1:2:0/0:0/1:0.5:0:0:.:.	56,105,6,12,8,26:1:1:2:0/0:0/1:0.25:1:0:.:.	41,95,11,13,12,19:1:1:2:0/0:0/1:0.25:1:0:.:.	25,61,11,10,2,14:1:1:2:0/0:0/1:0.5:1:0:.:.
chr7_ref_v2	167623	.	C	CAA	.	PASS	IntersectsRepeat=1;RepeatCorrectionApplied=1	SAC:ACF:DF:PD:GT:SGT:SF:SV:SIG:MT:PAC	53,14,24,24:1:1:2:0/1:0/0:0.125:0	13,3,3,11:1:1:2:0/1:0/0:0.125:0:0:.:.	73,43,25,24:1:1:2:0/1:0/0:0.5:0:0:.:.	76,26,24,18:1:1:2:0/1:0/0:0.5:0:0:.:.	50,21,21,13:1:1:2:0/1:0/0:0.25:0:0:.:.
chr7_ref_v2	190779	.	GA	G	.	PASS	IntersectsRepeat=1;RepeatCorrectionApplied=1	SAC:ACF:DF:PD:GT:SGT:SF:SV:SIG:MT:PAC	103,145,5,8:1:1:2:0/0:./.:.:0	27,28,2,8:1:1:2:0/0:0/1:0.125:0:0:.:.	172,183,19,21:1:1:2:0/0:./.:.:0:0:.:.	160,211,22,19:1:1:2:0/0:./.:.:0:0:.:.	122,125,13,13:1:1:2:0/0:./.:.:0:0:.:.
chr7_ref_v2	213939	.	A	C	.	PASS	IntersectsRepeat=1;RepeatCorrectionApplied=0	SAC:ACF:DF:PD:GT:SGT:SF:SV:SIG:MT:PAC	122,36,0,47:1:1:2:0/0:0/1:0.5:0	32,11,0,13:1:1:2:0/0:0/1:0.5:0:0:.:.	214,111,0,31:1:1:2:0/0:0/1:0.25:0:0:.:.	169,109,0,38:1:1:2:0/0:0/1:0.25:0:0:.:.	103,87,0,26:1:1:2:0/0:0/1:0.25:0:0:.:.
chr7_ref_v2	270312	.	A	ATG	.	PASS	IntersectsRepeat=1;RepeatCorrectionApplied=1	SAC:ACF:DF:PD:GT:SGT:SF:SV:SIG:MT:PAC	4,3,103,100:1:1:2:1/1:0/1:0.125:0	3,1,35,37:1:1:2:1/1:0/1:0.125:0:0:.:.	3,0,182,142:1:1:2:1/1:./.:.:0:0:.:.	5,6,158,125:1:1:2:1/1:0/1:0.125:0:0:.:.	2,7,121,82:1:1:2:1/1:0/1:0.125:0:0:.:.
chr7_ref_v2	272292	.	G	GAT	.	PASS	IntersectsRepeat=1;RepeatCorrectionApplied=1	SAC:ACF:DF:PD:GT:SGT:SF:SV:SIG:MT:PAC	7,6,45,42:1:1:2:1/1:./.:.:0	5,9,16,29:1:1:2:1/1:0/1:0.25:0:0:.:.	13,14,60,65:1:1:2:1/1:./.:.:0:0:.:.	15,14,52,59:1:1:2:1/1:0/1:0.125:0:0:.:.	11,6,41,43:1:1:2:1/1:./.:.:0:0:.:.
chr7_ref_v2	274695	.	C	CTATATATA,CTATATATATA	.	PASS	IntersectsRepeat=1;RepeatCorrectionApplied=1	SAC:ACF:DF:PD:GT:SGT:SF:SV:SIG:MT:PAC	0,0,9,9,20,16:1:1:2:2/2:1/2:0.5:0	0,2,4,8,9,20:1:1:2:2/2:1/2:0.25:0:0:.:.	0,1,12,15,26,33:1:1:2:2/2:1/2:0.25:0:0:.:.	0,3,7,17,39,21:1:1:2:2/2:1/2:0.25:0:0:.:.	0,0,3,9,17,28:1:1:2:2/2:./.:.:0:0:.:.
chr7_ref_v2	278777	.	C	CT	.	PASS	IntersectsRepeat=1;RepeatCorrectionApplied=1	SAC:ACF:DF:PD:GT:SGT:SF:SV:SIG:MT:PAC	0,9,6,24:1:1:2:1/1:0/1:0.125:0	1,4,1,2:1:0:2:./.:./.:.:0:0:.:.	2,30,6,23:1:1:2:0/1:1/1:0.125:0:0:.:.	6,29,3,30:1:1:2:0/1:1/1:0.125:0:0:.:.	2,21,1,16:1:1:2:0/1:./.:.:0:0:.:.
chr7_ref_v2	281600	.	AT	A	.	PASS	IntersectsRepeat=1;RepeatCorrectionApplied=1	SAC:ACF:DF:PD:GT:SGT:SF:SV:SIG:MT:PAC	84,54,14,10:1:1:2:0/0:./.:.:0	13,19,3,3:1:1:2:0/0:./.:.:0:0:.:.	115,77,28,15:1:1:2:0/0:0/1:0.125:0:0:.:.	110,73,15,9:1:1:2:0/0:./.:.:0:0:.:.	75,36,12,12:1:1:2:0/0:0/1:0.125:0:0:.:.
chr7_ref_v2	307198	.	TATATGTAC	T	.	PASS	IntersectsRepeat=1;RepeatCorrectionApplied=0	SAC:ACF:DF:PD:GT:SGT:SF:SV:SIG:MT:PAC	14,14,1,5:1:1:2:0/0:0/1:0.25:0	11,11,1,2:1:1:2:0/0:0/1:0.25:0:0:.:.	20,26,8,4:1:1:2:0/0:0/1:0.5:0:0:.:.	34,19,4,5:1:1:2:0/0:0/1:0.25:0:0:.:.	22,21,4,3:1:1:2:0/0:0/1:0.25:0:0:.:.
chr7_ref_v2	307200	.	TATGTAC	T	.	PASS	IntersectsRepeat=1;RepeatCorrectionApplied=0	SAC:ACF:DF:PD:GT:SGT:SF:SV:SIG:MT:PAC	9,7,0,7:1:1:2:0/1:0/0:0.25:0	4,5,5,6:1:1:2:0/1:1/1:0.125:0:0:.:.	20,11,5,12:1:1:2:0/1:0/0:0.25:0:0:.:.	15,9,15,11:1:1:2:0/1:./.:.:0:0:.:.	11,5,10,9:1:1:2:0/1:1/1:0.125:0:0:.:.
chr7_ref_v2	307201	.	ATG	A	.	PASS	IntersectsRepeat=1;RepeatCorrectionApplied=0	SAC:ACF:DF:PD:GT:SGT:SF:SV:SIG:MT:PAC	4,17,4,0:1:1:2:0/0:0/1:0.5:0	9,12,1,1:1:1:2:0/0:0/1:0.125:0:0:.:.	17,26,9,2:1:1:2:0/0:0/1:0.5:0:0:.:.	28,23,6,0:1:1:2:0/0:0/1:0.25:0:0:.:.	21,24,3,0:1:1:2:0/0:0/1:0.125:0:0:.:.
chr7_ref_v2	307206	.	C	T	.	PASS	IntersectsRepeat=1;RepeatCorrectionApplied=0	SAC:ACF:DF:PD:GT:SGT:SF:SV:SIG:MT:PAC	4,17,4,0:1:1:2:0/0:0/1:0.5:0	9,12,1,1:1:1:2:0/0:0/1:0.125:0:0:.:.	17,26,9,2:1:1:2:0/0:0/1:0.5:0:0:.:.	28,23,6,0:1:1:2:0/0:0/1:0.25:0:0:.:.	21,24,3,0:1:1:2:0/0:0/1:0.125:0:0:.:.
chr7_ref_v2	321482	.	CAT	C	.	PASS	IntersectsRepeat=1;RepeatCorrectionApplied=1	SAC:ACF:DF:PD:GT:SGT:SF:SV:SIG:MT:PAC	66,56,3,14:1:1:2:0/0:./.:.:0	26,18,2,2:1:1:2:0/0:./.:.:0:0:.:.	85,92,7,11:1:1:2:0/0:./.:.:0:0:.:.	105,88,9,12:1:1:2:0/0:./.:.:0:0:.:.	73,53,3,5:1:1:2:0/0:./.:.:0:0:.:.
chr7_ref_v2	323385	.	A	T	.	PASS	IntersectsRepeat=1;RepeatCorrectionApplied=0	SAC:ACF:DF:PD:GT:SGT:SF:SV:SIG:MT:PAC	35,53,25,0:1:1:2:0/0:0/1:0.5:0	12,5,5,0:1:1:2:0/0:0/1:0.5:0:0:.:.	53,92,47,0:1:1:2:0/0:0/1:0.5:0:0:.:.	60,85,43,2:1:1:2:0/0:0/1:0.5:0:0:.:.	29,52,37,1:1:1:2:0/1:0/0:0.25:0:0:.:.
chr7_ref_v2	323391	.	C	T	.	PASS	IntersectsRepeat=0;RepeatCorrectionApplied=0	SAC:ACF:DF:PD:GT:SGT:SF:SV:SIG:MT:PAC	46,48,13,0:1:1:2:0/0:0/1:0.25:0	15,6,3,0:1:1:2:0/0:0/1:0.25:0:0:.:.	73,88,17,0:1:1:2:0/0:0/1:0.25:0:0:.:.	71,87,25,1:1:1:2:0/0:0/1:0.25:0:0:.:.	47,52,19,0:1:1:2:0/0:0/1:0.25:0:0:.:.
chr7_ref_v2	326264	.	CA	C	.	PASS	IntersectsRepeat=1;RepeatCorrectionApplied=1	SAC:ACF:DF:PD:GT:SGT:SF:SV:SIG:MT:PAC	54,65,16,11:1:1:2:0/0:./.:.:0	28,17,1,5:1:1:2:0/0:./.:.:0:0:.:.	94,98,25,27:1:1:2:0/0:./.:.:0:0:.:.	84,66,26,17:1:1:2:0/0:./.:.:0:0:.:.	64,60,20,9:1:1:2:0/0:./.:.:0:0:.:.
chr7_ref_v2	364141	.	AT	A	.	PASS	IntersectsRepeat=1;RepeatCorrectionApplied=1	SAC:ACF:DF:PD:GT:SGT:SF:SV:SIG:MT:PAC	81,118,13,11:1:1:2:0/0:0/1:0.125:0	25,26,2,2:1:1:2:0/0:./.:.:0:0:.:.	142,150,14,19:1:1:2:0/0:./.:.:0:0:.:.	124,137,14,17:1:1:2:0/0:./.:.:0:0:.:.	88,88,7,11:1:1:2:0/0:./.:.:0:0:.:.
chr7_ref_v2	366773	.	TA	T	.	PASS	IntersectsRepeat=1;RepeatCorrectionApplied=1	SAC:ACF:DF:PD:GT:SGT:SF:SV:SIG:MT:PAC	78,50,8,4:1:1:2:0/0:./.:.:0	10,11,0,3:1:1:2:0/0:./.:.:0:0:.:.	86,85,17,16:1:1:2:0/0:./.:.:0:0:.:.	74,67,10,11:1:1:2:0/0:./.:.:0:0:.:.	60,48,8,12:1:1:2:0/0:./.:.:0:0:.:.
chr7_ref_v2	367118	.	A	C	.	PASS	IntersectsRepeat=1;RepeatCorrectionApplied=0	SAC:ACF:DF:PD:GT:SGT:SF:SV:SIG:MT:PAC	200,33,0,68:1:1:2:0/0:0/1:0.5:0	36,17,0,15:1:1:2:0/0:0/1:0.5:0:0:.:.	236,199,0,32:1:1:2:0/0:0/1:0.125:0:0:.:.	239,181,0,32:1:1:2:0/0:0/1:0.125:0:0:.:.	186,121,0,24:1:1:2:0/0:0/1:0.125:0:0:.:.
chr7_ref_v2	386204	.	T	G	.	PASS	IntersectsRepeat=0;RepeatCorrectionApplied=0	SAC:ACF:DF:PD:GT:SGT:SF:SV:SIG:MT:PAC	35,147,48,0:1:1:2:0/0:0/1:0.5:0	7,28,4,0:1:1:2:0/0:0/1:0.25:0:0:.:.	90,197,38,0:1:1:2:0/0:0/1:0.25:0:0:.:.	91,200,27,0:1:1:2:0/0:0/1:0.125:0:0:.:.	63,137,24,0:1:1:2:0/0:0/1:0.25:0:0:.:.
chr7_ref_v2	387404	.	T	G	.	PASS	IntersectsRepeat=0;RepeatCorrectionApplied=0	SAC:ACF:DF:PD:GT:SGT:SF:SV:SIG:MT:PAC	29,180,54,1:1:1:2:0/0:0/1:0.5:0	13,32,7,0:1:1:2:0/0:0/1:0.25:0:0:.:.	118,274,64,0:1:1:2:0/0:0/1:0.25:0:0:.:.	95,244,66,0:1:1:2:0/0:0/1:0.25:0:0:.:.	61,155,41,0:1:1:2:0/0:0/1:0.25:0:0:.:.
chr7_ref_v2	397829	.	GA	G	.	PASS	IntersectsRepeat=1;RepeatCorrectionApplied=1	SAC:ACF:DF:PD:GT:SGT:SF:SV:SIG:MT:PAC	27,17,7,14:1:1:2:0/0:0/1:0.5:0	3,1,3,4:1:0:2:./.:./.:.:0:0:.:.	36,29,13,54:1:1:2:0/1:0/0:0.125:0:0:.:.	39,28,15,46:1:1:2:0/1:0/0:0.25:0:0:.:.	30,16,6,31:1:1:2:0/1:0/0:0.25:0:0:.:.
chr7_ref_v2	400545	.	G	GT	.	PASS	IntersectsRepeat=1;RepeatCorrectionApplied=1	SAC:ACF:DF:PD:GT:SGT:SF:SV:SIG:MT:PAC	34,16,14,37:1:1:2:0/1:1/1:0.125:0	10,3,2,4:1:0:2:./.:./.:.:0:0:.:.	46,17,30,66:1:1:2:1/1:0/1:0.5:0:0:.:.	61,22,21,56:1:1:2:0/1:1/1:0.125:0:0:.:.	34,16,9,42:1:1:2:0/1:1/1:0.25:0:0:.:.
chr7_ref_v2	401681	.	A	AACAACCT	.	ExcRegion	IntersectsRepeat=1;RepeatCorrectionApplied=0	SAC:ACF:DF:PD:GT:SGT:SF:SV:SIG:MT:PAC	0,0,2,141:1:1:2:./.:./.:.:0	0,0,6,34:1:1:2:./.:./.:.:0:0:.:.	0,0,2,186:1:1:2:./.:./.:.:0:0:.:.	0,0,1,155:1:1:2:./.:./.:.:0:0:.:.	0,0,0,113:0:1:2:./.:./.:.:0:0:.:.
chr7_ref_v2	401686	.	T	A	.	ExcRegion	IntersectsRepeat=1;RepeatCorrectionApplied=0	SAC:ACF:DF:PD:GT:SGT:SF:SV:SIG:MT:PAC	0,0,4,143:1:1:2:./.:./.:.:0	0,0,6,33:1:1:2:./.:./.:.:0:0:.:.	0,0,4,192:1:1:2:./.:./.:.:0:0:.:.	0,0,3,161:1:1:2:./.:./.:.:0:0:.:.	0,0,2,108:1:1:2:./.:./.:.:0:0:.:.
chr7_ref_v2	423353	.	A	G	.	PASS	IntersectsRepeat=0;RepeatCorrectionApplied=0	SAC:ACF:DF:PD:GT:SGT:SF:SV:SIG:MT:PAC	0,0,166,174:1:1:2:1/1:./.:.:0	0,0,51,39:1:1:2:1/1:./.:.:0:0:.:.	0,0,267,202:1:1:2:1/1:./.:.:0:0:.:.	1,0,231,196:1:1:2:1/1:./.:.:0:0:.:.	0,0,149,136:1:1:2:1/1:./.:.:0:0:.:.
chr7_ref_v2	440430	.	C	CA	.	PASS	IntersectsRepeat=1;RepeatCorrectionApplied=1	SAC:ACF:DF:PD:GT:SGT:SF:SV:SIG:MT:PAC	70,19,5,15:1:1:2:0/0:0/1:0.25:0	9,14,1,1:1:1:2:0/0:./.:.:0:0:.:.	100,90,8,13:1:1:2:0/0:./.:.:0:0:.:.	103,86,9,18:1:1:2:0/0:0/1:0.125:0:0:.:.	44,49,3,7:1:1:2:0/0:./.:.:0:0:.:.
chr7_ref_v2	496718	.	T	TA	.	PASS	IntersectsRepeat=1;RepeatCorrectionApplied=1	SAC:ACF:DF:PD:GT:SGT:SF:SV:SIG:MT:PAC	5,8,60,67:1:1:2:1/1:./.:.:0	1,0,12,19:1:1:2:1/1:./.:.:0:0:.:.	14,10,97,120:1:1:2:1/1:./.:.:0:0:.:.	17,13,90,104:1:1:2:1/1:./.:.:0:0:.:.	6,8,55,63:1:1:2:1/1:./.:.:0:0:.:.
chr7_ref_v2	530023	.	C	A	.	PASS	IntersectsRepeat=1;RepeatCorrectionApplied=0	SAC:ACF:DF:PD:GT:SGT:SF:SV:SIG:MT:PAC	58,69,6,8:1:1:2:0/0:0/1:0.25:0	5,4,0,3:1:0:2:./.:./.:.:0:0:.:.	68,102,17,10:1:1:2:0/0:0/1:0.25:1:0:.:.	69,57,16,20:1:1:2:0/0:0/1:0.5:1:0:.:.	42,48,7,6:1:1:2:0/0:0/1:0.25:0:0:.:.
chr7_ref_v2	531833	.	CAT	C	.	PASS	IntersectsRepeat=1;RepeatCorrectionApplied=1	SAC:ACF:DF:PD:GT:SGT:SF:SV:SIG:MT:PAC	25,27,6,4:1:1:2:0/0:./.:.:0	15,15,2,4:1:1:2:0/0:./.:.:0:0:.:.	45,23,2,6:1:1:2:0/0:./.:.:0:0:.:.	28,50,5,3:1:1:2:0/0:./.:.:0:0:.:.	23,31,2,3:1:1:2:0/0:./.:.:0:0:.:.
chr7_ref_v2	535437	.	T	C	.	ExcRegion	IntersectsRepeat=1;RepeatCorrectionApplied=0	SAC:ACF:DF:PD:GT:SGT:SF:SV:SIG:MT:PAC	214,5,20,0:1:1:2:./.:./.:.:0	44,4,2,0:1:1:2:./.:./.:.:0:0:.:.	287,11,14,0:1:1:2:./.:./.:.:0:0:.:.	240,7,18,0:1:1:2:./.:./.:.:0:0:.:.	161,1,18,0:1:1:2:./.:./.:.:0:0:.:.
chr7_ref_v2	535874	.	A	G	.	ExcRegion	IntersectsRepeat=0;RepeatCorrectionApplied=0	SAC:ACF:DF:PD:GT:SGT:SF:SV:SIG:MT:PAC	0,1,0,1:1:1:2:./.:./.:.:0	0,0,0,4:0:1:2:./.:./.:.:0:0:.:.	0,0,0,1:0:1:2:./.:./.:.:0:0:.:.	0,0,0,1:0:1:2:./.:./.:.:0:0:.:.	0,1,0,2:1:1:2:./.:./.:.:0:0:.:.
chr7_ref_v2	535875	.	C	T	.	ExcRegion	IntersectsRepeat=0;RepeatCorrectionApplied=0	SAC:ACF:DF:PD:GT:SGT:SF:SV:SIG:MT:PAC	0,1,0,1:1:1:2:./.:./.:.:0	0,0,0,4:0:1:2:./.:./.:.:0:0:.:.	0,0,0,1:0:1:2:./.:./.:.:0:0:.:.	0,0,0,1:0:1:2:./.:./.:.:0:0:.:.	0,1,0,2:1:1:2:./.:./.:.:0:0:.:.
chr7_ref_v2	535900	.	TC	T	.	ExcRegion	IntersectsRepeat=0;RepeatCorrectionApplied=0	SAC:ACF:DF:PD:GT:SGT:SF:SV:SIG:MT:PAC	0,1,0,2:1:1:2:./.:./.:.:0	0,0,0,4:0:1:2:./.:./.:.:0:0:.:.	0,0,0,2:0:1:2:./.:./.:.:0:0:.:.	0,0,0,2:0:1:2:./.:./.:.:0:0:.:.	0,1,0,3:1:1:2:./.:./.:.:0:0:.:.
chr7_ref_v2	535905	.	GAATAT	G	.	ExcRegion	IntersectsRepeat=0;RepeatCorrectionApplied=0	SAC:ACF:DF:PD:GT:SGT:SF:SV:SIG:MT:PAC	0,0,0,2:0:1:2:./.:./.:.:0	0,0,0,4:0:1:2:./.:./.:.:0:0:.:.	0,0,0,2:0:1:2:./.:./.:.:0:0:.:.	0,0,0,3:0:1:2:./.:./.:.:0:0:.:.	0,1,0,4:1:1:2:./.:./.:.:0:0:.:.
chr7_ref_v2	535915	.	A	G	.	ExcRegion	IntersectsRepeat=1;RepeatCorrectionApplied=0	SAC:ACF:DF:PD:GT:SGT:SF:SV:SIG:MT:PAC	0,5,0,1:1:1:2:./.:./.:.:0	0,0,0,3:0:1:2:./.:./.:.:0:0:.:.	0,1,0,1:1:1:2:./.:./.:.:0:0:.:.	0,10,0,0:0:1:2:./.:./.:.:0:0:.:.	0,7,0,1:1:1:2:./.:./.:.:0:0:.:.
chr7_ref_v2	535953	.	G	A	.	ExcRegion	IntersectsRepeat=0;RepeatCorrectionApplied=0	SAC:ACF:DF:PD:GT:SGT:SF:SV:SIG:MT:PAC	0,8,0,8:1:1:2:./.:./.:.:0	0,1,0,2:1:1:2:./.:./.:.:0:0:.:.	0,5,0,7:1:1:2:./.:./.:.:0:0:.:.	0,13,0,0:0:1:2:./.:./.:.:0:0:.:.	0,11,0,2:1:1:2:./.:./.:.:0:0:.:.
chr7_ref_v2	535958	.	A	G	.	ExcRegion	IntersectsRepeat=1;RepeatCorrectionApplied=0	SAC:ACF:DF:PD:GT:SGT:SF:SV:SIG:MT:PAC	0,19,0,5:1:1:2:./.:./.:.:0	0,4,0,0:0:1:2:./.:./.:.:0:0:.:.	0,14,0,4:1:1:2:./.:./.:.:0:0:.:.	0,21,0,1:1:1:2:./.:./.:.:0:0:.:.	0,19,0,4:1:1:2:./.:./.:.:0:0:.:.
chr7_ref_v2	535990	.	C	T	.	ExcRegion	IntersectsRepeat=0;RepeatCorrectionApplied=0	SAC:ACF:DF:PD:GT:SGT:SF:SV:SIG:MT:PAC	0,16,0,4:1:1:2:./.:./.:.:0	0,1,0,0:0:1:2:./.:./.:.:0:0:.:.	0,9,0,4:1:1:2:./.:./.:.:0:0:.:.	0,17,0,1:1:1:2:./.:./.:.:0:0:.:.	0,16,0,3:1:1:2:./.:./.:.:0:0:.:.
chr7_ref_v2	536022	.	C	A	.	ExcRegion	IntersectsRepeat=0;RepeatCorrectionApplied=0	SAC:ACF:DF:PD:GT:SGT:SF:SV:SIG:MT:PAC	0,3,0,0:0:1:2:./.:./.:.:0	0,0,0,0:0:1:2:./.:./.:.:0:0:.:.	0,2,0,1:1:1:2:./.:./.:.:0:0:.:.	0,4,0,0:0:1:2:./.:./.:.:0:0:.:.	0,0,0,1:0:1:2:./.:./.:.:0:0:.:.
chr7_ref_v2	536031	.	T	C	.	ExcRegion	IntersectsRepeat=1;RepeatCorrectionApplied=0	SAC:ACF:DF:PD:GT:SGT:SF:SV:SIG:MT:PAC	0,2,0,0:0:1:2:./.:./.:.:0	0,0,0,0:0:1:2:./.:./.:.:0:0:.:.	0,2,0,0:0:1:2:./.:./.:.:0:0:.:.	0,1,0,0:0:1:2:./.:./.:.:0:0:.:.	0,0,0,1:0:1:2:./.:./.:.:0:0:.:.
chr7_ref_v2	536032	.	A	T	.	ExcRegion	IntersectsRepeat=1;RepeatCorrectionApplied=0	SAC:ACF:DF:PD:GT:SGT:SF:SV:SIG:MT:PAC	0,2,0,0:0:1:2:./.:./.:.:0	0,0,0,0:0:1:2:./.:./.:.:0:0:.:.	0,2,0,0:0:1:2:./.:./.:.:0:0:.:.	0,1,0,0:0:1:2:./.:./.:.:0:0:.:.	0,0,0,1:0:1:2:./.:./.:.:0:0:.:.
chr7_ref_v2	536044	.	C	T	.	ExcRegion	IntersectsRepeat=1;RepeatCorrectionApplied=0	SAC:ACF:DF:PD:GT:SGT:SF:SV:SIG:MT:PAC	0,1,0,0:0:1:2:./.:./.:.:0	0,0,0,0:0:1:2:./.:./.:.:0:0:.:.	0,0,0,0:0:1:2:./.:./.:.:0:0:.:.	0,1,0,0:0:1:2:./.:./.:.:0:0:.:.	0,0,0,1:0:1:2:./.:./.:.:0:0:.:.
chr7_ref_v2	536046	.	A	T	.	ExcRegion	IntersectsRepeat=1;RepeatCorrectionApplied=0	SAC:ACF:DF:PD:GT:SGT:SF:SV:SIG:MT:PAC	0,1,0,0:0:1:2:./.:./.:.:0	0,0,0,0:0:1:2:./.:./.:.:0:0:.:.	0,0,0,0:0:1:2:./.:./.:.:0:0:.:.	0,1,0,0:0:1:2:./.:./.:.:0:0:.:.	0,0,0,1:0:1:2:./.:./.:.:0:0:.:.
chr7_ref_v2	536050	.	A	C	.	ExcRegion	IntersectsRepeat=0;RepeatCorrectionApplied=0	SAC:ACF:DF:PD:GT:SGT:SF:SV:SIG:MT:PAC	0,1,0,0:0:1:2:./.:./.:.:0	0,0,0,0:0:1:2:./.:./.:.:0:0:.:.	0,0,0,0:0:1:2:./.:./.:.:0:0:.:.	0,1,0,0:0:1:2:./.:./.:.:0:0:.:.	0,0,0,1:0:1:2:./.:./.:.:0:0:.:.
chr7_ref_v2	536075	.	A	C	.	ExcRegion	IntersectsRepeat=1;RepeatCorrectionApplied=0	SAC:ACF:DF:PD:GT:SGT:SF:SV:SIG:MT:PAC	0,0,0,1:0:1:2:./.:./.:.:0	0,0,0,0:0:1:2:./.:./.:.:0:0:.:.	0,0,0,0:0:1:2:./.:./.:.:0:0:.:.	0,1,0,0:0:1:2:./.:./.:.:0:0:.:.	0,0,0,0:0:1:2:./.:./.:.:0:0:.:.
chr7_ref_v2	536077	.	A	C	.	ExcRegion	IntersectsRepeat=1;RepeatCorrectionApplied=0	SAC:ACF:DF:PD:GT:SGT:SF:SV:SIG:MT:PAC	0,0,0,1:0:1:2:./.:./.:.:0	0,0,0,0:0:1:2:./.:./.:.:0:0:.:.	0,0,0,0:0:1:2:./.:./.:.:0:0:.:.	0,1,0,0:0:1:2:./.:./.:.:0:0:.:.	0,0,0,0:0:1:2:./.:./.:.:0:0:.:.
chr7_ref_v2	536088	.	G	C	.	ExcRegion	IntersectsRepeat=0;RepeatCorrectionApplied=0	SAC:ACF:DF:PD:GT:SGT:SF:SV:SIG:MT:PAC	0,0,0,1:0:1:2:./.:./.:.:0	0,0,0,0:0:1:2:./.:./.:.:0:0:.:.	0,1,0,0:0:1:2:./.:./.:.:0:0:.:.	0,1,0,0:0:1:2:./.:./.:.:0:0:.:.	0,0,0,0:0:1:2:./.:./.:.:0:0:.:.
chr7_ref_v2	536089	.	G	A	.	ExcRegion	IntersectsRepeat=0;RepeatCorrectionApplied=0	SAC:ACF:DF:PD:GT:SGT:SF:SV:SIG:MT:PAC	0,0,0,1:0:1:2:./.:./.:.:0	0,0,0,0:0:1:2:./.:./.:.:0:0:.:.	0,1,0,0:0:1:2:./.:./.:.:0:0:.:.	0,1,0,0:0:1:2:./.:./.:.:0:0:.:.	0,0,0,0:0:1:2:./.:./.:.:0:0:.:.
chr7_ref_v2	540447	.	C	T	.	ExcRegion	IntersectsRepeat=0;RepeatCorrectionApplied=0	SAC:ACF:DF:PD:GT:SGT:SF:SV:SIG:MT:PAC	0,0,0,1:0:1:2:./.:./.:.:0	0,0,0,0:0:1:2:./.:./.:.:0:0:.:.	0,0,0,0:0:1:2:./.:./.:.:0:0:.:.	0,0,0,0:0:1:2:./.:./.:.:0:0:.:.	0,0,0,0:0:1:2:./.:./.:.:0:0:.:.
chr7_ref_v2	551822	.	T	G	.	PASS	IntersectsRepeat=0;RepeatCorrectionApplied=0	SAC:ACF:DF:PD:GT:SGT:SF:SV:SIG:MT:PAC	40,169,52,0:1:1:2:0/0:0/1:0.5:0	13,30,8,0:1:1:2:0/0:0/1:0.25:0:0:.:.	160,209,37,0:1:1:2:0/0:0/1:0.25:0:0:.:.	134,176,41,0:1:1:2:0/0:0/1:0.25:0:0:.:.	84,131,22,0:1:1:2:0/0:0/1:0.25:0:0:.:.
chr7_ref_v2	561821	.	G	C	.	PASS	IntersectsRepeat=0;RepeatCorrectionApplied=0	SAC:ACF:DF:PD:GT:SGT:SF:SV:SIG:MT:PAC	10,35,9,11:1:1:2:0/0:0/1:0.5:0	4,2,1,6:1:0:2:./.:./.:.:0:0:.:.	20,38,5,23:1:1:2:0/1:0/0:0.25:0:0:.:.	16,38,9,19:1:1:2:0/1:0/0:0.25:0:0:.:.	14,19,3,12:1:1:2:0/1:0/0:0.25:0:0:.:.
chr7_ref_v2	561830	.	GGT	G	.	PASS	IntersectsRepeat=0;RepeatCorrectionApplied=0	SAC:ACF:DF:PD:GT:SGT:SF:SV:SIG:MT:PAC	4,15,9,11:1:1:2:0/1:./.:.:0	3,2,1,6:1:0:2:./.:./.:.:0:0:.:.	9,14,5,23:1:1:2:0/1:1/1:0.125:0:0:.:.	6,14,9,19:1:1:2:0/1:1/1:0.125:0:0:.:.	7,8,3,12:1:1:2:0/1:./.:.:0:0:.:.
chr7_ref_v2	561837	.	T	TAA	.	ExcRegion	IntersectsRepeat=1;RepeatCorrectionApplied=0	SAC:ACF:DF:PD:GT:SGT:SF:SV:SIG:MT:PAC	0,0,8,11:1:1:2:./.:./.:.:0	0,0,1,6:1:1:2:./.:./.:.:0:0:.:.	0,0,5,22:1:1:2:./.:./.:.:0:0:.:.	0,0,9,19:1:1:2:./.:./.:.:0:0:.:.	0,0,3,12:1:1:2:./.:./.:.:0:0:.:.
chr7_ref_v2	561839	.	T	A	.	ExcRegion	IntersectsRepeat=1;RepeatCorrectionApplied=0	SAC:ACF:DF:PD:GT:SGT:SF:SV:SIG:MT:PAC	0,0,3,3:1:1:2:./.:./.:.:0	0,0,1,2:1:1:2:./.:./.:.:0:0:.:.	0,0,2,8:1:1:2:./.:./.:.:0:0:.:.	0,0,3,10:1:1:2:./.:./.:.:0:0:.:.	0,0,2,6:1:1:2:./.:./.:.:0:0:.:.
chr7_ref_v2	573120	.	C	T	.	ExcRegion	IntersectsRepeat=1;RepeatCorrectionApplied=0	SAC:ACF:DF:PD:GT:SGT:SF:SV:SIG:MT:PAC	0,0,0,0:0:1:2:./.:./.:.:0	0,0,0,0:0:1:2:./.:./.:.:0:0:.:.	1,0,0,0:0:1:2:./.:./.:.:0:0:.:.	0,0,0,1:0:1:2:./.:./.:.:0:0:.:.	0,0,1,0:0:1:2:./.:./.:.:0:0:.:.
chr7_ref_v2	573313	.	T	C	.	ExcRegion	IntersectsRepeat=0;RepeatCorrectionApplied=0	SAC:ACF:DF:PD:GT:SGT:SF:SV:SIG:MT:PAC	0,0,0,0:0:1:2:./.:./.:.:0	0,0,0,0:0:1:2:./.:./.:.:0:0:.:.	0,0,0,1:0:1:2:./.:./.:.:0:0:.:.	0,0,0,0:0:1:2:./.:./.:.:0:0:.:.	0,0,0,0:0:1:2:./.:./.:.:0:0:.:.
chr7_ref_v2	582519	.	TA	T	.	PASS	IntersectsRepeat=1;RepeatCorrectionApplied=1	SAC:ACF:DF:PD:GT:SGT:SF:SV:SIG:MT:PAC	51,52,1,5:1:1:2:0/0:./.:.:0	8,14,1,0:1:1:2:0/0:./.:.:0:0:.:.	74,63,14,14:1:1:2:0/0:./.:.:0:1:.:	78,66,18,8:1:1:2:0/0:./.:.:0:0:.:.	48,30,8,6:1:1:2:0/0:./.:.:0:0:.:.
chr7_ref_v2	611733	.	CAT	C	.	PASS	IntersectsRepeat=1;RepeatCorrectionApplied=1	SAC:ACF:DF:PD:GT:SGT:SF:SV:SIG:MT:PAC	66,58,6,7:1:1:2:0/0:./.:.:0	25,26,7,10:1:1:2:0/0:0/1:0.25:0:0:.:.	75,90,14,12:1:1:2:0/0:0/1:0.125:0:0:.:.	80,92,11,12:1:1:2:0/0:./.:.:0:0:.:.	47,51,3,10:1:1:2:0/0:./.:.:0:0:.:.
chr7_ref_v2	616160	.	AT	A	.	PASS	IntersectsRepeat=1;RepeatCorrectionApplied=1	SAC:ACF:DF:PD:GT:SGT:SF:SV:SIG:MT:PAC	83,84,23,16:1:1:2:0/0:./.:.:0	17,10,6,3:1:1:2:0/0:0/1:0.125:0:0:.:.	126,94,29,19:1:1:2:0/0:./.:.:0:0:.:.	123,104,32,26:1:1:2:0/0:./.:.:0:0:.:.	83,74,25,17:1:1:2:0/0:./.:.:0:0:.:.
chr7_ref_v2	617457	.	T	A	.	PASS	IntersectsRepeat=1;RepeatCorrectionApplied=0	SAC:ACF:DF:PD:GT:SGT:SF:SV:SIG:MT:PAC	78,120,92,0:1:1:2:0/1:0/0:0.25:1	6,25,12,0:1:1:2:0/1:0/0:0.5:0:0:.:.	116,155,72,0:1:1:2:0/1:0/0:0.5:1:0:.:.	104,145,73,0:1:1:2:0/1:0/0:0.5:1:0:.:.	60,110,53,0:1:1:2:0/1:0/0:0.5:1:0:.:.
chr7_ref_v2	639662	.	G	GAAAAAAAAAAAAAAAA	.	PASS	IntersectsRepeat=1;RepeatCorrectionApplied=1	SAC:ACF:DF:PD:GT:SGT:SF:SV:SIG:MT:PAC	0,0,7,23:1:1:2:1/1:./.:.:0	0,0,4,6:1:0:2:./.:./.:.:0:0:.:.	1,4,10,37:1:1:2:1/1:0/1:0.25:0:0:.:.	0,8,11,30:1:1:2:1/1:0/1:0.5:0:0:.:.	0,6,5,25:1:1:2:1/1:0/1:0.5:0:0:.:.
chr7_ref_v2	640606	.	C	CTTTTT	.	PASS	IntersectsRepeat=1;RepeatCorrectionApplied=1	SAC:ACF:DF:PD:GT:SGT:SF:SV:SIG:MT:PAC	29,0,2,42:1:1:2:0/1:1/1:0.25:0	1,0,3,4:1:0:2:./.:./.:.:0:0:.:.	57,2,6,63:1:1:2:0/1:1/1:0.125:0:0:.:.	27,2,3,66:1:1:2:1/1:0/1:0.5:0:0:.:.	26,1,4,38:1:1:2:0/1:1/1:0.25:0:0:.:.
chr7_ref_v2	640637	.	C	A	.	PASS	IntersectsRepeat=0;RepeatCorrectionApplied=0	SAC:ACF:DF:PD:GT:SGT:SF:SV:SIG:MT:PAC	52,118,23,0:1:1:2:0/0:0/1:0.25:0	14,23,1,0:1:1:2:0/0:./.:.:0:0:.:.	91,180,39,0:1:1:2:0/0:0/1:0.25:0:0:.:.	81,137,16,0:1:1:2:0/0:0/1:0.125:0:0:.:.	47,99,24,0:1:1:2:0/0:0/1:0.25:0:0:.:.
chr7_ref_v2	644776	.	GTA	G	.	PASS	IntersectsRepeat=1;RepeatCorrectionApplied=1	SAC:ACF:DF:PD:GT:SGT:SF:SV:SIG:MT:PAC	71,52,6,2:1:1:2:0/0:./.:.:0	20,25,1,3:1:1:2:0/0:./.:.:0:0:.:.	67,77,2,3:1:1:2:0/0:./.:.:0:0:.:.	77,66,6,7:1:1:2:0/0:./.:.:0:0:.:.	56,39,7,3:1:1:2:0/0:./.:.:0:0:.:.
chr7_ref_v2	653217	.	C	CT	.	PASS	IntersectsRepeat=1;RepeatCorrectionApplied=1	SAC:ACF:DF:PD:GT:SGT:SF:SV:SIG:MT:PAC	7,53,7,16:1:1:2:0/0:0/1:0.5:0	0,16,1,1:1:0:2:./.:./.:.:0:0:.:.	9,72,1,14:1:1:2:0/0:0/1:0.125:0:0:.:.	5,83,5,16:1:1:2:0/0:0/1:0.25:0:0:.:.	3,58,3,10:1:1:2:0/0:0/1:0.25:0:0:.:.
chr7_ref_v2	663324	.	A	C	.	PASS	IntersectsRepeat=0;RepeatCorrectionApplied=0	SAC:ACF:DF:PD:GT:SGT:SF:SV:SIG:MT:PAC	209,33,0,49:1:1:2:0/0:0/1:0.25:0	47,12,0,13:1:1:2:0/0:0/1:0.5:0:0:.:.	262,157,0,50:1:1:2:0/0:0/1:0.25:0:0:.:.	218,139,0,51:1:1:2:0/0:0/1:0.25:0:0:.:.	177,75,0,28:1:1:2:0/0:0/1:0.25:0:0:.:.
chr7_ref_v2	675515	.	AAT	A	.	PASS	IntersectsRepeat=1;RepeatCorrectionApplied=1	SAC:ACF:DF:PD:GT:SGT:SF:SV:SIG:MT:PAC	53,100,6,6:1:1:2:0/0:./.:.:0	14,33,2,6:1:1:2:0/0:0/1:0.25:0:0:.:.	61,119,5,6:1:1:2:0/0:./.:.:0:0:.:.	77,98,6,9:1:1:2:0/0:./.:.:0:0:.:.	36,77,5,7:1:1:2:0/0:0/1:0.125:0:0:.:.
chr7_ref_v2	676330	.	A	AT	.	PASS	IntersectsRepeat=1;RepeatCorrectionApplied=1	SAC:ACF:DF:PD:GT:SGT:SF:SV:SIG:MT:PAC	30,44,11,1:1:1:2:0/0:0/1:0.125:0	11,6,1,0:1:0:2:./.:./.:.:0:0:.:.	87,107,9,11:1:1:2:0/0:./.:.:0:0:.:.	92,124,10,13:1:1:2:0/0:./.:.:0:0:.:.	61,61,8,7:1:1:2:0/0:./.:.:0:0:.:.
chr7_ref_v2	678059	.	C	T	.	PASS	IntersectsRepeat=1;RepeatCorrectionApplied=0	SAC:ACF:DF:PD:GT:SGT:SF:SV:SIG:MT:PAC	99,40,7,111:1:1:2:0/1:0/0:0.125:0	28,5,2,16:1:1:2:0/1:0/0:0.25:0:0:.:.	135,79,14,134:1:1:2:0/1:0/0:0.125:0:0:.:.	110,75,15,120:1:1:2:0/1:0/0:0.125:0:0:.:.	81,32,6,79:1:1:2:0/1:0/0:0.125:0:0:.:.
chr7_ref_v2	699989	.	A	AT	.	PASS	IntersectsRepeat=1;RepeatCorrectionApplied=1	SAC:ACF:DF:PD:GT:SGT:SF:SV:SIG:MT:PAC	11,38,0,17:1:1:2:0/0:0/1:0.5:0	4,7,0,3:1:0:2:./.:./.:.:0:0:.:.	18,52,0,35:1:1:2:0/1:0/0:0.25:0:0:.:.	14,37,2,24:1:1:2:0/1:0/0:0.25:0:0:.:.	11,32,0,18:1:1:2:0/0:0/1:0.5:0:0:.:.
chr7_ref_v2	707177	.	C	T	.	PASS	IntersectsRepeat=0;RepeatCorrectionApplied=0	SAC:ACF:DF:PD:GT:SGT:SF:SV:SIG:MT:PAC	8,11,0,5:1:1:2:0/0:0/1:0.5:0	6,0,0,1:1:1:2:./.:./.:.:0:0:.:.	19,11,0,9:1:1:2:0/0:0/1:0.5:0:0:.:.	15,16,0,4:1:1:2:0/0:0/1:0.25:0:0:.:.	12,17,0,7:1:1:2:0/0:0/1:0.5:0:0:.:.
chr7_ref_v2	707183	.	G	GTTCCA	.	PASS	IntersectsRepeat=1;RepeatCorrectionApplied=0	SAC:ACF:DF:PD:GT:SGT:SF:SV:SIG:MT:PAC	2,4,0,5:1:1:2:./.:./.:.:0	1,0,0,1:1:1:2:./.:./.:.:0:0:.:.	8,7,0,9:1:1:2:0/1:0/0:0.25:0:0:.:.	5,4,0,4:1:1:2:./.:./.:.:0:0:.:.	4,7,0,7:1:1:2:./.:./.:.:0:0:.:.
chr7_ref_v2	707185	.	G	T	.	ExcRegion	IntersectsRepeat=1;RepeatCorrectionApplied=0	SAC:ACF:DF:PD:GT:SGT:SF:SV:SIG:MT:PAC	0,2,0,4:1:1:2:./.:./.:.:0	0,0,0,1:0:1:2:./.:./.:.:0:0:.:.	0,1,0,17:1:1:2:./.:./.:.:0:0:.:.	0,2,0,9:1:1:2:./.:./.:.:0:0:.:.	0,2,0,8:1:1:2:./.:./.:.:0:0:.:.
chr7_ref_v2	709474	.	A	C	.	ExcRegion	IntersectsRepeat=0;RepeatCorrectionApplied=0	SAC:ACF:DF:PD:GT:SGT:SF:SV:SIG:MT:PAC	0,0,0,0:0:1:2:./.:./.:.:0	0,0,0,0:0:1:2:./.:./.:.:0:0:.:.	0,0,0,0:0:1:2:./.:./.:.:0:0:.:.	0,0,1,0:0:1:2:./.:./.:.:0:0:.:.	0,0,0,0:0:1:2:./.:./.:.:0:0:.:.
chr7_ref_v2	710879	.	C	G	.	ExcRegion	IntersectsRepeat=1;RepeatCorrectionApplied=0	SAC:ACF:DF:PD:GT:SGT:SF:SV:SIG:MT:PAC	0,0,0,0:0:1:2:./.:./.:.:0	0,0,0,0:0:1:2:./.:./.:.:0:0:.:.	0,0,0,0:0:1:2:./.:./.:.:0:0:.:.	0,0,1,1:1:1:2:./.:./.:.:0:0:.:.	0,0,0,0:0:1:2:./.:./.:.:0:0:.:.
chr7_ref_v2	711008	.	G	GTCC	.	ExcRegion	IntersectsRepeat=0;RepeatCorrectionApplied=0	SAC:ACF:DF:PD:GT:SGT:SF:SV:SIG:MT:PAC	0,0,0,0:0:1:2:./.:./.:.:0	0,0,0,0:0:1:2:./.:./.:.:0:0:.:.	0,0,0,1:0:1:2:./.:./.:.:0:0:.:.	0,0,0,1:0:1:2:./.:./.:.:0:0:.:.	0,0,0,0:0:1:2:./.:./.:.:0:0:.:.
chr7_ref_v2	711009	.	A	ACGCTT	.	ExcRegion	IntersectsRepeat=0;RepeatCorrectionApplied=0	SAC:ACF:DF:PD:GT:SGT:SF:SV:SIG:MT:PAC	0,0,0,0:0:1:2:./.:./.:.:0	0,0,0,0:0:1:2:./.:./.:.:0:0:.:.	0,0,0,1:0:1:2:./.:./.:.:0:0:.:.	0,0,0,1:0:1:2:./.:./.:.:0:0:.:.	0,0,0,0:0:1:2:./.:./.:.:0:0:.:.
chr7_ref_v2	711011	.	C	CATG	.	ExcRegion	IntersectsRepeat=0;RepeatCorrectionApplied=0	SAC:ACF:DF:PD:GT:SGT:SF:SV:SIG:MT:PAC	0,0,0,0:0:1:2:./.:./.:.:0	0,0,0,0:0:1:2:./.:./.:.:0:0:.:.	0,0,1,1:1:1:2:./.:./.:.:0:0:.:.	0,0,0,1:0:1:2:./.:./.:.:0:0:.:.	0,0,0,0:0:1:2:./.:./.:.:0:0:.:.
chr7_ref_v2	711016	.	C	A	.	ExcRegion	IntersectsRepeat=1;RepeatCorrectionApplied=0	SAC:ACF:DF:PD:GT:SGT:SF:SV:SIG:MT:PAC	0,0,0,0:0:1:2:./.:./.:.:0	0,0,0,0:0:1:2:./.:./.:.:0:0:.:.	0,0,1,1:1:1:2:./.:./.:.:0:0:.:.	0,0,0,1:0:1:2:./.:./.:.:0:0:.:.	0,0,0,0:0:1:2:./.:./.:.:0:0:.:.
chr7_ref_v2	711018	.	T	TGCAACCAC	.	ExcRegion	IntersectsRepeat=0;RepeatCorrectionApplied=0	SAC:ACF:DF:PD:GT:SGT:SF:SV:SIG:MT:PAC	0,0,0,0:0:1:2:./.:./.:.:0	0,0,0,0:0:1:2:./.:./.:.:0:0:.:.	0,0,1,1:1:1:2:./.:./.:.:0:0:.:.	0,0,0,1:0:1:2:./.:./.:.:0:0:.:.	0,0,0,0:0:1:2:./.:./.:.:0:0:.:.
chr7_ref_v2	711019	.	T	TCCCC	.	ExcRegion	IntersectsRepeat=0;RepeatCorrectionApplied=0	SAC:ACF:DF:PD:GT:SGT:SF:SV:SIG:MT:PAC	0,0,0,0:0:1:2:./.:./.:.:0	0,0,0,0:0:1:2:./.:./.:.:0:0:.:.	0,0,1,0:0:1:2:./.:./.:.:0:0:.:.	0,0,0,1:0:1:2:./.:./.:.:0:0:.:.	0,0,0,0:0:1:2:./.:./.:.:0:0:.:.
chr7_ref_v2	711021	.	C	T	.	ExcRegion	IntersectsRepeat=1;RepeatCorrectionApplied=0	SAC:ACF:DF:PD:GT:SGT:SF:SV:SIG:MT:PAC	0,0,0,0:0:1:2:./.:./.:.:0	0,0,0,0:0:1:2:./.:./.:.:0:0:.:.	0,0,1,0:0:1:2:./.:./.:.:0:0:.:.	0,0,0,1:0:1:2:./.:./.:.:0:0:.:.	0,0,0,0:0:1:2:./.:./.:.:0:0:.:.
chr7_ref_v2	715630	.	GA	G	.	PASS	IntersectsRepeat=1;RepeatCorrectionApplied=1	SAC:ACF:DF:PD:GT:SGT:SF:SV:SIG:MT:PAC	130,116,15,20:1:1:2:0/0:./.:.:0	19,19,0,4:1:1:2:0/0:./.:.:0:0:.:.	206,163,23,13:1:1:2:0/0:./.:.:0:0:.:.	186,168,16,21:1:1:2:0/0:./.:.:0:0:.:.	103,99,14,13:1:1:2:0/0:./.:.:0:0:.:.
chr7_ref_v2	717966	.	T	G	.	PASS	IntersectsRepeat=0;RepeatCorrectionApplied=0	SAC:ACF:DF:PD:GT:SGT:SF:SV:SIG:MT:PAC	22,260,87,0:1:1:2:0/0:0/1:0.5:0	7,37,6,0:1:1:2:0/0:0/1:0.25:0:0:.:.	82,303,47,0:1:1:2:0/0:0/1:0.25:0:0:.:.	85,294,56,3:1:1:2:0/0:0/1:0.25:0:0:.:.	60,189,26,0:1:1:2:0/0:0/1:0.25:0:0:.:.
chr7_ref_v2	733023	.	AT	A	.	PASS	IntersectsRepeat=1;RepeatCorrectionApplied=1	SAC:ACF:DF:PD:GT:SGT:SF:SV:SIG:MT:PAC	62,35,18,19:1:1:2:0/0:0/1:0.25:0	10,13,8,2:1:1:2:0/0:0/1:0.25:0:0:.:.	60,63,39,30:1:1:2:0/0:0/1:0.5:0:0:.:.	72,63,49,34:1:1:2:0/0:0/1:0.5:0:0:.:.	46,36,26,18:1:1:2:0/0:0/1:0.25:0:0:.:.
chr7_ref_v2	736467	.	T	TA	.	PASS	IntersectsRepeat=1;RepeatCorrectionApplied=1	SAC:ACF:DF:PD:GT:SGT:SF:SV:SIG:MT:PAC	43,54,5,8:1:1:2:0/0:0/1:0.125:0	18,24,4,3:1:1:2:0/0:0/1:0.125:0:0:.:.	99,87,20,20:1:1:2:0/0:0/1:0.25:0:0:.:.	88,64,13,14:1:1:2:0/0:0/1:0.125:0:0:.:.	49,45,11,7:1:1:2:0/0:0/1:0.25:0:0:.:.
chr7_ref_v2	742071	.	CT	C,CTTTTTTTTTTTT	.	PASS	IntersectsRepeat=1;RepeatCorrectionApplied=1	SAC:ACF:DF:PD:GT:SGT:SF:SV:SIG:MT:PAC	12,18,10,5,6,72:1:1:2:0/2:1/2:0.125:0	4,3,2,1,1,13:1:1:2:0/2:2/2:0.125:0:0:.:.	33,33,28,25,3,58:1:1:2:0/2:0/1:0.25:1:0:.:.	24,33,20,23,2,62:1:1:2:0/2:0/1:0.25:0:0:.:.	17,20,9,10,5,34:1:1:2:0/2:0/1:0.125:0:0:.:.
chr7_ref_v2	765688	.	GA	G	.	PASS	IntersectsRepeat=1;RepeatCorrectionApplied=1	SAC:ACF:DF:PD:GT:SGT:SF:SV:SIG:MT:PAC	83,112,15,13:1:1:2:0/0:./.:.:0	30,32,4,7:1:1:2:0/0:0/1:0.125:0:0:.:.	135,148,25,18:1:1:2:0/0:./.:.:0:0:.:.	147,122,18,16:1:1:2:0/0:./.:.:0:0:.:.	86,95,14,10:1:1:2:0/0:./.:.:0:0:.:.
chr7_ref_v2	767572	.	A	C	.	PASS	IntersectsRepeat=0;RepeatCorrectionApplied=0	SAC:ACF:DF:PD:GT:SGT:SF:SV:SIG:MT:PAC	176,50,0,86:1:1:2:0/0:0/1:0.5:0	41,18,0,9:1:1:2:0/0:0/1:0.25:0:0:.:.	243,159,0,60:1:1:2:0/0:0/1:0.25:0:0:.:.	225,148,0,62:1:1:2:0/0:0/1:0.25:0:0:.:.	173,107,0,34:1:1:2:0/0:0/1:0.25:0:0:.:.
chr7_ref_v2	776015	.	T	G	.	PASS	IntersectsRepeat=1;RepeatCorrectionApplied=0	SAC:ACF:DF:PD:GT:SGT:SF:SV:SIG:MT:PAC	50,155,64,0:1:1:2:0/0:0/1:0.5:0	15,40,5,0:1:1:2:0/0:0/1:0.25:0:0:.:.	115,227,52,0:1:1:2:0/0:0/1:0.25:0:0:.:.	106,204,56,0:1:1:2:0/0:0/1:0.25:0:0:.:.	62,106,34,0:1:1:2:0/0:0/1:0.25:0:0:.:.
chr7_ref_v2	802540	.	C	G	.	PASS	IntersectsRepeat=1;RepeatCorrectionApplied=0	SAC:ACF:DF:PD:GT:SGT:SF:SV:SIG:MT:PAC	165,192,0,0:1:1:2:0/0:./.:.:0	37,41,0,0:1:1:2:0/0:./.:.:0:0:.:.	221,242,0,0:1:1:2:0/0:./.:.:0:0:.:.	78,93,100,114:1:1:2:0/1:1/1:0.125:0:1:g.802540C>G:0	128,164,0,0:1:1:2:0/0:./.:.:0:0:.:.
chr7_ref_v2	805360	.	A	C	.	PASS	IntersectsRepeat=0;RepeatCorrectionApplied=0	SAC:ACF:DF:PD:GT:SGT:SF:SV:SIG:MT:PAC	218,18,0,80:1:1:2:0/0:0/1:0.5:0	31,4,0,14:1:1:2:0/0:0/1:0.5:0:0:.:.	279,42,0,44:1:1:2:0/0:0/1:0.25:0:0:.:.	254,38,1,46:1:1:2:0/0:0/1:0.25:0:0:.:.	167,31,0,30:1:1:2:0/0:0/1:0.25:0:0:.:.
chr7_ref_v2	807779	.	CA	C,CAAA	.	PASS	IntersectsRepeat=1;RepeatCorrectionApplied=1	SAC:ACF:DF:PD:GT:SGT:SF:SV:SIG:MT:PAC	9,10,13,5,19,14:1:1:2:0/2:1/2:0.5:0	6,0,7,1,4,6:1:1:2:0/2:1/2:0.5:0:0:.:.	24,19,15,24,14,17:1:1:2:0/2:0/1:0.5:1:0:.:.	18,16,22,16,15,12:1:1:2:0/2:0/1:0.5:1:0:.:.	17,17,18,11,11,11:1:1:2:0/2:0/1:0.5:0:0:.:.
chr7_ref_v2	808300	.	CTA	C,CTATA	.	PASS	IntersectsRepeat=1;RepeatCorrectionApplied=1	SAC:ACF:DF:PD:GT:SGT:SF:SV:SIG:MT:PAC	34,46,7,7,3,9:1:1:2:0/0:0/2:0.125:0	16,22,3,4,3,2:1:1:2:0/0:0/2:0.125:0:0:.:.	48,50,5,4,3,11:1:1:2:0/0:0/2:0.125:0:0:.:.	52,62,3,3,2,4:1:1:2:0/0:./.:.:0:0:.:.	40,36,9,3,3,1:1:1:2:0/0:./.:.:0:0:.:.
chr7_ref_v2	811827	.	G	C	.	ExcRegion	IntersectsRepeat=0;RepeatCorrectionApplied=0	SAC:ACF:DF:PD:GT:SGT:SF:SV:SIG:MT:PAC	0,0,0,0:0:1:2:./.:./.:.:0	0,0,0,0:0:1:2:./.:./.:.:0:0:.:.	0,0,0,0:0:1:2:./.:./.:.:0:0:.:.	0,0,0,1:0:1:2:./.:./.:.:0:0:.:.	0,0,0,0:0:1:2:./.:./.:.:0:0:.:.
chr7_ref_v2	811828	.	G	T	.	ExcRegion	IntersectsRepeat=0;RepeatCorrectionApplied=0	SAC:ACF:DF:PD:GT:SGT:SF:SV:SIG:MT:PAC	0,0,0,0:0:1:2:./.:./.:.:0	0,0,0,0:0:1:2:./.:./.:.:0:0:.:.	0,0,0,0:0:1:2:./.:./.:.:0:0:.:.	0,0,0,1:0:1:2:./.:./.:.:0:0:.:.	0,0,0,0:0:1:2:./.:./.:.:0:0:.:.
chr7_ref_v2	811829	.	A	T	.	ExcRegion	IntersectsRepeat=0;RepeatCorrectionApplied=0	SAC:ACF:DF:PD:GT:SGT:SF:SV:SIG:MT:PAC	0,0,0,0:0:1:2:./.:./.:.:0	0,0,0,0:0:1:2:./.:./.:.:0:0:.:.	0,0,0,0:0:1:2:./.:./.:.:0:0:.:.	0,0,0,1:0:1:2:./.:./.:.:0:0:.:.	0,0,0,0:0:1:2:./.:./.:.:0:0:.:.
chr7_ref_v2	811851	.	A	C	.	ExcRegion	IntersectsRepeat=1;RepeatCorrectionApplied=0	SAC:ACF:DF:PD:GT:SGT:SF:SV:SIG:MT:PAC	0,0,0,0:0:1:2:./.:./.:.:0	0,0,0,0:0:1:2:./.:./.:.:0:0:.:.	0,0,0,0:0:1:2:./.:./.:.:0:0:.:.	0,0,0,1:0:1:2:./.:./.:.:0:0:.:.	0,0,0,0:0:1:2:./.:./.:.:0:0:.:.
chr7_ref_v2	811852	.	T	C	.	ExcRegion	IntersectsRepeat=1;RepeatCorrectionApplied=0	SAC:ACF:DF:PD:GT:SGT:SF:SV:SIG:MT:PAC	0,0,0,0:0:1:2:./.:./.:.:0	0,0,0,0:0:1:2:./.:./.:.:0:0:.:.	0,0,0,0:0:1:2:./.:./.:.:0:0:.:.	0,0,0,1:0:1:2:./.:./.:.:0:0:.:.	0,0,0,0:0:1:2:./.:./.:.:0:0:.:.
chr7_ref_v2	811860	.	T	C	.	ExcRegion	IntersectsRepeat=1;RepeatCorrectionApplied=0	SAC:ACF:DF:PD:GT:SGT:SF:SV:SIG:MT:PAC	0,0,0,0:0:1:2:./.:./.:.:0	0,0,0,0:0:1:2:./.:./.:.:0:0:.:.	0,0,0,0:0:1:2:./.:./.:.:0:0:.:.	0,0,0,1:0:1:2:./.:./.:.:0:0:.:.	0,0,0,0:0:1:2:./.:./.:.:0:0:.:.
chr7_ref_v2	815221	.	C	T	.	ExcRegion	IntersectsRepeat=1;RepeatCorrectionApplied=0	SAC:ACF:DF:PD:GT:SGT:SF:SV:SIG:MT:PAC	0,0,0,0:0:1:2:./.:./.:.:0	0,0,0,0:0:1:2:./.:./.:.:0:0:.:.	0,0,0,0:0:1:2:./.:./.:.:0:0:.:.	0,0,1,1:1:1:2:./.:./.:.:0:0:.:.	0,0,0,0:0:1:2:./.:./.:.:0:0:.:.
chr7_ref_v2	815225	.	A	C	.	ExcRegion	IntersectsRepeat=1;RepeatCorrectionApplied=0	SAC:ACF:DF:PD:GT:SGT:SF:SV:SIG:MT:PAC	0,0,0,0:0:1:2:./.:./.:.:0	0,0,0,0:0:1:2:./.:./.:.:0:0:.:.	0,0,0,0:0:1:2:./.:./.:.:0:0:.:.	0,0,1,1:1:1:2:./.:./.:.:0:0:.:.	0,0,0,0:0:1:2:./.:./.:.:0:0:.:.
chr7_ref_v2	815265	.	G	A	.	ExcRegion	IntersectsRepeat=0;RepeatCorrectionApplied=0	SAC:ACF:DF:PD:GT:SGT:SF:SV:SIG:MT:PAC	0,0,0,0:0:1:2:./.:./.:.:0	0,0,0,0:0:1:2:./.:./.:.:0:0:.:.	0,0,0,0:0:1:2:./.:./.:.:0:0:.:.	0,0,1,1:1:1:2:./.:./.:.:0:0:.:.	0,0,0,0:0:1:2:./.:./.:.:0:0:.:.
chr7_ref_v2	815273	.	C	A	.	ExcRegion	IntersectsRepeat=0;RepeatCorrectionApplied=0	SAC:ACF:DF:PD:GT:SGT:SF:SV:SIG:MT:PAC	0,0,0,0:0:1:2:./.:./.:.:0	0,0,0,0:0:1:2:./.:./.:.:0:0:.:.	0,0,0,0:0:1:2:./.:./.:.:0:0:.:.	0,0,1,1:1:1:2:./.:./.:.:0:0:.:.	0,0,0,0:0:1:2:./.:./.:.:0:0:.:.
chr7_ref_v2	815290	.	A	C	.	ExcRegion	IntersectsRepeat=1;RepeatCorrectionApplied=0	SAC:ACF:DF:PD:GT:SGT:SF:SV:SIG:MT:PAC	0,0,0,0:0:1:2:./.:./.:.:0	0,0,0,0:0:1:2:./.:./.:.:0:0:.:.	0,0,0,0:0:1:2:./.:./.:.:0:0:.:.	0,0,1,1:1:1:2:./.:./.:.:0:0:.:.	0,0,0,0:0:1:2:./.:./.:.:0:0:.:.
chr7_ref_v2	815301	.	A	C	.	ExcRegion	IntersectsRepeat=1;RepeatCorrectionApplied=0	SAC:ACF:DF:PD:GT:SGT:SF:SV:SIG:MT:PAC	0,0,0,0:0:1:2:./.:./.:.:0	0,0,0,0:0:1:2:./.:./.:.:0:0:.:.	0,0,0,0:0:1:2:./.:./.:.:0:0:.:.	0,0,0,1:0:1:2:./.:./.:.:0:0:.:.	0,0,0,0:0:1:2:./.:./.:.:0:0:.:.
chr7_ref_v2	815303	.	A	T	.	ExcRegion	IntersectsRepeat=1;RepeatCorrectionApplied=0	SAC:ACF:DF:PD:GT:SGT:SF:SV:SIG:MT:PAC	0,0,0,0:0:1:2:./.:./.:.:0	0,0,0,0:0:1:2:./.:./.:.:0:0:.:.	0,0,0,0:0:1:2:./.:./.:.:0:0:.:.	0,0,0,1:0:1:2:./.:./.:.:0:0:.:.	0,0,0,0:0:1:2:./.:./.:.:0:0:.:.
chr7_ref_v2	815307	.	C	T	.	ExcRegion	IntersectsRepeat=0;RepeatCorrectionApplied=0	SAC:ACF:DF:PD:GT:SGT:SF:SV:SIG:MT:PAC	0,0,0,0:0:1:2:./.:./.:.:0	0,0,0,0:0:1:2:./.:./.:.:0:0:.:.	0,0,0,0:0:1:2:./.:./.:.:0:0:.:.	0,0,0,1:0:1:2:./.:./.:.:0:0:.:.	0,0,0,0:0:1:2:./.:./.:.:0:0:.:.
chr7_ref_v2	815309	.	G	A	.	ExcRegion	IntersectsRepeat=0;RepeatCorrectionApplied=0	SAC:ACF:DF:PD:GT:SGT:SF:SV:SIG:MT:PAC	0,0,0,0:0:1:2:./.:./.:.:0	0,0,0,0:0:1:2:./.:./.:.:0:0:.:.	0,0,0,0:0:1:2:./.:./.:.:0:0:.:.	0,0,0,1:0:1:2:./.:./.:.:0:0:.:.	0,0,0,0:0:1:2:./.:./.:.:0:0:.:.
chr7_ref_v2	817772	.	T	A	.	ExcRegion	IntersectsRepeat=0;RepeatCorrectionApplied=0	SAC:ACF:DF:PD:GT:SGT:SF:SV:SIG:MT:PAC	0,0,0,0:0:1:2:./.:./.:.:0	0,0,0,0:0:1:2:./.:./.:.:0:0:.:.	0,0,1,1:1:1:2:./.:./.:.:0:0:.:.	0,0,0,0:0:1:2:./.:./.:.:0:0:.:.	0,0,0,0:0:1:2:./.:./.:.:0:0:.:.
chr7_ref_v2	817790	.	C	A	.	ExcRegion	IntersectsRepeat=1;RepeatCorrectionApplied=0	SAC:ACF:DF:PD:GT:SGT:SF:SV:SIG:MT:PAC	0,0,0,0:0:1:2:./.:./.:.:0	0,0,0,0:0:1:2:./.:./.:.:0:0:.:.	0,0,1,1:1:1:2:./.:./.:.:0:0:.:.	0,0,0,0:0:1:2:./.:./.:.:0:0:.:.	0,0,0,0:0:1:2:./.:./.:.:0:0:.:.
chr7_ref_v2	817802	.	T	C	.	ExcRegion	IntersectsRepeat=0;RepeatCorrectionApplied=0	SAC:ACF:DF:PD:GT:SGT:SF:SV:SIG:MT:PAC	0,0,0,0:0:1:2:./.:./.:.:0	0,0,0,0:0:1:2:./.:./.:.:0:0:.:.	0,0,1,1:1:1:2:./.:./.:.:0:0:.:.	0,0,0,0:0:1:2:./.:./.:.:0:0:.:.	0,0,0,0:0:1:2:./.:./.:.:0:0:.:.
chr7_ref_v2	817805	.	A	C	.	ExcRegion	IntersectsRepeat=0;RepeatCorrectionApplied=0	SAC:ACF:DF:PD:GT:SGT:SF:SV:SIG:MT:PAC	0,0,0,0:0:1:2:./.:./.:.:0	0,0,0,0:0:1:2:./.:./.:.:0:0:.:.	0,0,1,1:1:1:2:./.:./.:.:0:0:.:.	0,0,0,0:0:1:2:./.:./.:.:0:0:.:.	0,0,0,0:0:1:2:./.:./.:.:0:0:.:.
chr7_ref_v2	817808	.	A	G	.	ExcRegion	IntersectsRepeat=0;RepeatCorrectionApplied=0	SAC:ACF:DF:PD:GT:SGT:SF:SV:SIG:MT:PAC	0,0,0,0:0:1:2:./.:./.:.:0	0,0,0,0:0:1:2:./.:./.:.:0:0:.:.	0,0,1,1:1:1:2:./.:./.:.:0:0:.:.	0,0,0,0:0:1:2:./.:./.:.:0:0:.:.	0,0,0,0:0:1:2:./.:./.:.:0:0:.:.
chr7_ref_v2	817839	.	TTA	T	.	ExcRegion	IntersectsRepeat=1;RepeatCorrectionApplied=0	SAC:ACF:DF:PD:GT:SGT:SF:SV:SIG:MT:PAC	0,0,0,0:0:1:2:./.:./.:.:0	0,0,0,0:0:1:2:./.:./.:.:0:0:.:.	0,0,0,1:0:1:2:./.:./.:.:0:0:.:.	0,0,0,0:0:1:2:./.:./.:.:0:0:.:.	0,0,0,0:0:1:2:./.:./.:.:0:0:.:.
chr7_ref_v2	817845	.	G	T	.	ExcRegion	IntersectsRepeat=1;RepeatCorrectionApplied=0	SAC:ACF:DF:PD:GT:SGT:SF:SV:SIG:MT:PAC	0,0,0,0:0:1:2:./.:./.:.:0	0,0,0,0:0:1:2:./.:./.:.:0:0:.:.	0,0,0,1:0:1:2:./.:./.:.:0:0:.:.	0,0,0,0:0:1:2:./.:./.:.:0:0:.:.	0,0,0,0:0:1:2:./.:./.:.:0:0:.:.
chr7_ref_v2	818266	.	A	G	.	ExcRegion	IntersectsRepeat=1;RepeatCorrectionApplied=0	SAC:ACF:DF:PD:GT:SGT:SF:SV:SIG:MT:PAC	0,0,0,0:0:1:2:./.:./.:.:0	0,0,0,0:0:1:2:./.:./.:.:0:0:.:.	0,0,1,1:1:1:2:./.:./.:.:0:0:.:.	0,0,0,0:0:1:2:./.:./.:.:0:0:.:.	0,0,0,0:0:1:2:./.:./.:.:0:0:.:.
chr7_ref_v2	818269	.	G	A	.	ExcRegion	IntersectsRepeat=0;RepeatCorrectionApplied=0	SAC:ACF:DF:PD:GT:SGT:SF:SV:SIG:MT:PAC	0,0,0,0:0:1:2:./.:./.:.:0	0,0,0,0:0:1:2:./.:./.:.:0:0:.:.	0,0,1,1:1:1:2:./.:./.:.:0:0:.:.	0,0,0,0:0:1:2:./.:./.:.:0:0:.:.	0,0,0,0:0:1:2:./.:./.:.:0:0:.:.
chr7_ref_v2	818300	.	T	A	.	ExcRegion	IntersectsRepeat=1;RepeatCorrectionApplied=0	SAC:ACF:DF:PD:GT:SGT:SF:SV:SIG:MT:PAC	0,0,0,0:0:1:2:./.:./.:.:0	0,0,0,0:0:1:2:./.:./.:.:0:0:.:.	0,0,1,1:1:1:2:./.:./.:.:0:0:.:.	0,0,0,0:0:1:2:./.:./.:.:0:0:.:.	0,0,0,0:0:1:2:./.:./.:.:0:0:.:.
chr7_ref_v2	818309	.	T	A	.	ExcRegion	IntersectsRepeat=0;RepeatCorrectionApplied=0	SAC:ACF:DF:PD:GT:SGT:SF:SV:SIG:MT:PAC	0,0,0,0:0:1:2:./.:./.:.:0	0,0,0,0:0:1:2:./.:./.:.:0:0:.:.	0,0,1,1:1:1:2:./.:./.:.:0:0:.:.	0,0,0,0:0:1:2:./.:./.:.:0:0:.:.	0,0,0,0:0:1:2:./.:./.:.:0:0:.:.
chr7_ref_v2	818314	.	G	A	.	ExcRegion	IntersectsRepeat=0;RepeatCorrectionApplied=0	SAC:ACF:DF:PD:GT:SGT:SF:SV:SIG:MT:PAC	0,0,0,0:0:1:2:./.:./.:.:0	0,0,0,0:0:1:2:./.:./.:.:0:0:.:.	0,0,0,1:0:1:2:./.:./.:.:0:0:.:.	0,0,0,0:0:1:2:./.:./.:.:0:0:.:.	0,0,0,0:0:1:2:./.:./.:.:0:0:.:.
chr7_ref_v2	840514	.	GA	G	.	PASS	IntersectsRepeat=1;RepeatCorrectionApplied=1	SAC:ACF:DF:PD:GT:SGT:SF:SV:SIG:MT:PAC	93,120,6,16:1:1:2:0/0:./.:.:0	24,25,2,1:1:1:2:0/0:./.:.:0:0:.:.	141,202,12,16:1:1:2:0/0:./.:.:0:0:.:.	147,182,24,18:1:1:2:0/0:./.:.:0:0:.:.	109,95,9,16:1:1:2:0/0:./.:.:0:0:.:.
chr7_ref_v2	848454	.	GA	G,GAA	.	PASS	IntersectsRepeat=1;RepeatCorrectionApplied=1	SAC:ACF:DF:PD:GT:SGT:SF:SV:SIG:MT:PAC	17,17,7,6,9,4:1:1:2:0/2:0/1:0.5:0	11,19,3,7,5,1:1:1:2:0/0:0/2:0.125:0:0:.:.	56,42,14,12,13,1:1:1:2:0/0:./.:.:0:0:.:.	52,41,6,11,17,3:1:1:2:0/0:0/2:0.125:0:0:.:.	38,19,10,8,11,2:1:1:2:0/0:0/2:0.125:0:0:.:.
chr7_ref_v2	856344	.	CA	C	.	PASS	IntersectsRepeat=1;RepeatCorrectionApplied=1	SAC:ACF:DF:PD:GT:SGT:SF:SV:SIG:MT:PAC	112,78,11,8:1:1:2:0/0:./.:.:0	26,14,2,1:1:1:2:0/0:./.:.:0:0:.:.	139,125,16,24:1:1:2:0/0:0/1:0.125:0:0:.:.	151,142,17,14:1:1:2:0/0:./.:.:0:0:.:.	98,77,12,11:1:1:2:0/0:0/1:0.125:0:0:.:.
chr7_ref_v2	910022	.	A	T	.	PASS	IntersectsRepeat=0;RepeatCorrectionApplied=0	SAC:ACF:DF:PD:GT:SGT:SF:SV:SIG:MT:PAC	98,60,0,57:1:1:2:0/0:0/1:0.5:0	48,9,2,6:1:1:2:0/0:0/1:0.25:0:0:.:.	147,81,5,85:1:1:2:0/0:0/1:0.5:0:0:.:.	148,73,0,81:1:1:2:0/0:0/1:0.5:0:0:.:.	98,56,2,57:1:1:2:0/0:0/1:0.5:0:0:.:.
chr7_ref_v2	910026	.	C	CTT	.	PASS	IntersectsRepeat=1;RepeatCorrectionApplied=1	SAC:ACF:DF:PD:GT:SGT:SF:SV:SIG:MT:PAC	2,24,2,28:1:1:2:0/1:1/1:0.125:0	4,5,1,5:1:0:2:./.:./.:.:0:0:.:.	13,31,0,50:1:1:2:0/1:1/1:0.125:0:0:.:.	12,37,1,49:1:1:2:0/1:./.:.:0:0:.:.	6,20,1,34:1:1:2:0/1:1/1:0.125:0:0:.:.
chr7_ref_v2	914842	.	GA	G	.	PASS	IntersectsRepeat=1;RepeatCorrectionApplied=1	SAC:ACF:DF:PD:GT:SGT:SF:SV:SIG:MT:PAC	107,144,12,12:1:1:2:0/0:./.:.:0	38,23,7,0:1:1:2:0/0:0/1:0.125:0:0:.:.	164,165,19,12:1:1:2:0/0:./.:.:0:0:.:.	142,190,20,13:1:1:2:0/0:./.:.:0:0:.:.	90,130,16,13:1:1:2:0/0:0/1:0.125:0:0:.:.
chr7_ref_v2	949165	.	CTA	C	.	PASS	IntersectsRepeat=1;RepeatCorrectionApplied=1	SAC:ACF:DF:PD:GT:SGT:SF:SV:SIG:MT:PAC	52,67,9,10:1:1:2:0/0:./.:.:0	32,28,3,5:1:1:2:0/0:./.:.:0:0:.:.	78,85,10,17:1:1:2:0/0:./.:.:0:0:.:.	79,103,7,14:1:1:2:0/0:./.:.:0:0:.:.	57,66,9,7:1:1:2:0/0:./.:.:0:0:.:.
chr7_ref_v2	959693	.	AAT	A	.	PASS	IntersectsRepeat=1;RepeatCorrectionApplied=1	SAC:ACF:DF:PD:GT:SGT:SF:SV:SIG:MT:PAC	46,65,10,10:1:1:2:0/0:./.:.:0	21,33,0,9:1:1:2:0/0:0/1:0.125:0:0:.:.	84,105,15,11:1:1:2:0/0:./.:.:0:0:.:.	75,86,13,14:1:1:2:0/0:./.:.:0:0:.:.	47,68,7,5:1:1:2:0/0:./.:.:0:0:.:.
chr7_ref_v2	982179	.	G	GAAAAAA,GAAAAAAAAAAAAAAAAA	.	PASS	IntersectsRepeat=1;RepeatCorrectionApplied=1	SAC:ACF:DF:PD:GT:SGT:SF:SV:SIG:MT:PAC	0,0,42,4,21,10:1:1:2:1/2:1/1:0.25:0	1,0,8,8,3,1:1:1:2:1/2:1/1:0.5:0:0:.:.	3,0,91,46,7,5:1:1:2:1/1:1/2:0.125:0:0:.:.	0,0,66,35,15,4:1:1:2:1/1:1/2:0.25:0:0:.:.	1,0,59,21,10,7:1:1:2:1/1:1/2:0.25:1:0:.:.
chr7_ref_v2	985642	.	A	ATTT,ATTTTT	.	PASS	IntersectsRepeat=1;RepeatCorrectionApplied=1	SAC:ACF:DF:PD:GT:SGT:SF:SV:SIG:MT:PAC	0,1,1,5,3,5:1:0:2:./.:./.:.:0	1,0,0,3,1,5:1:0:2:./.:./.:.:0:0:.:.	2,5,2,7,14,3:1:1:2:1/2:0/2:0.5:0:0:.:.	0,7,1,16,15,7:1:1:2:1/2:0/2:0.25:0:0:.:.	0,5,2,11,11,7:1:1:2:1/2:0/2:0.25:0:0:.:.
chr7_ref_v2	987025	.	G	GTT,GTTT	.	PASS	IntersectsRepeat=1;RepeatCorrectionApplied=1	SAC:ACF:DF:PD:GT:SGT:SF:SV:SIG:MT:PAC	2,2,5,106,2,16:1:1:2:1/1:1/2:0.125:0	0,0,0,18,0,1:1:0:2:./.:./.:.:0:0:.:.	4,1,41,129,0,12:1:1:2:1/1:./.:.:0:0:.:.	1,3,38,146,2,14:1:1:2:1/1:./.:.:0:0:.:.	1,3,25,108,0,12:1:1:2:1/1:./.:.:0:0:.:.
chr7_ref_v2	987278	.	GT	G,GTT	.	PASS	IntersectsRepeat=1;RepeatCorrectionApplied=1	SAC:ACF:DF:PD:GT:SGT:SF:SV:SIG:MT:PAC	20,33,10,7,7,10:1:1:2:0/0:0/2:0.25:0	6,5,0,0,0,0:1:0:2:./.:./.:.:0:0:.:.	66,78,14,26,21,10:1:1:2:0/0:0/2:0.125:0:0:.:.	49,56,12,31,15,8:1:1:2:0/0:0/2:0.125:0:0:.:.	27,47,16,21,11,7:1:1:2:0/0:0/1:0.25:0:0:.:.
chr7_ref_v2	987610	.	GA	G	.	PASS	IntersectsRepeat=1;RepeatCorrectionApplied=1	SAC:ACF:DF:PD:GT:SGT:SF:SV:SIG:MT:PAC	0,0,191,178:1:1:2:1/1:./.:.:0	0,0,24,29:1:1:2:1/1:./.:.:0:0:.:.	0,2,253,193:1:1:2:1/1:./.:.:0:0:.:.	0,0,270,198:1:1:2:1/1:./.:.:0:0:.:.	0,1,202,144:1:1:2:1/1:./.:.:0:0:.:.
chr7_ref_v2	987831	.	A	AATATATATATGTATGCATATATAT,AATATATATATGTATGCATATATATAT	.	PASS	IntersectsRepeat=1;RepeatCorrectionApplied=1	SAC:ACF:DF:PD:GT:SGT:SF:SV:SIG:MT:PAC	0,0,8,9,19,40:1:1:2:2/2:1/2:0.5:1	0,0,0,2,11,10:1:1:2:2/2:1/2:0.25:0:0:.:.	0,1,12,12,31,55:1:1:2:2/2:1/2:0.5:1:0:.:.	0,0,10,11,34,51:1:1:2:2/2:1/2:0.5:1:0:.:.	0,0,9,9,20,33:1:1:2:2/2:1/2:0.5:1:0:.:.
chr7_ref_v2	988815	.	CCAG	C	.	PASS	IntersectsRepeat=1;RepeatCorrectionApplied=1	SAC:ACF:DF:PD:GT:SGT:SF:SV:SIG:MT:PAC	2,3,140,130:1:1:2:1/1:./.:.:0	0,1,30,27:1:1:2:1/1:./.:.:0:0:.:.	4,2,235,219:1:1:2:1/1:./.:.:0:0:.:.	1,3,205,214:1:1:2:1/1:./.:.:0:0:.:.	1,7,158,140:1:1:2:1/1:0/1:0.125:0:0:.:.
chr7_ref_v2	989596	.	A	AT	.	PASS	IntersectsRepeat=1;RepeatCorrectionApplied=1	SAC:ACF:DF:PD:GT:SGT:SF:SV:SIG:MT:PAC	44,71,5,11:1:1:2:0/0:0/1:0.125:0	17,27,0,2:1:1:2:0/0:./.:.:0:0:.:.	103,94,12,18:1:1:2:0/0:0/1:0.125:0:0:.:.	85,92,7,10:1:1:2:0/0:./.:.:0:0:.:.	71,74,6,14:1:1:2:0/0:0/1:0.125:0:0:.:.
chr7_ref_v2	996387	.	A	C	.	PASS	IntersectsRepeat=0;RepeatCorrectionApplied=0	SAC:ACF:DF:PD:GT:SGT:SF:SV:SIG:MT:PAC	219,67,0,148:1:1:2:0/1:0/0:0.25:1	56,19,0,16:1:1:2:0/1:0/0:0.5:1:0:.:.	269,187,0,106:1:1:2:0/1:0/0:0.5:1:0:.:.	252,182,0,91:1:1:2:0/0:0/1:0.25:0:0:.:.	163,127,0,64:1:1:2:0/1:0/0:0.5:1:0:.:.
chr7_ref_v2	1004428	.	AAT	A	.	PASS	IntersectsRepeat=1;RepeatCorrectionApplied=1	SAC:ACF:DF:PD:GT:SGT:SF:SV:SIG:MT:PAC	82,61,12,10:1:1:2:0/0:./.:.:0	34,28,9,3:1:1:2:0/0:0/1:0.125:0:0:.:.	106,94,20,22:1:1:2:0/0:0/1:0.125:0:0:.:.	104,92,19,20:1:1:2:0/0:0/1:0.125:0:0:.:.	54,36,13,18:1:1:2:0/0:0/1:0.25:0:0:.:.
chr7_ref_v2	1010818	.	CT	C	.	PASS	IntersectsRepeat=1;RepeatCorrectionApplied=1	SAC:ACF:DF:PD:GT:SGT:SF:SV:SIG:MT:PAC	103,154,6,22:1:1:2:0/0:./.:.:0	21,31,4,4:1:1:2:0/0:0/1:0.125:0:0:.:.	146,191,17,32:1:1:2:0/0:0/1:0.125:0:0:.:.	135,192,13,17:1:1:2:0/0:./.:.:0:0:.:.	72,124,12,22:1:1:2:0/0:0/1:0.125:0:0:.:.
chr7_ref_v2	1011724	.	GT	G	.	PASS	IntersectsRepeat=1;RepeatCorrectionApplied=1	SAC:ACF:DF:PD:GT:SGT:SF:SV:SIG:MT:PAC	84,92,13,8:1:1:2:0/0:./.:.:0	23,16,2,2:1:1:2:0/0:./.:.:0:0:.:.	115,127,23,21:1:1:2:0/0:./.:.:0:0:.:.	113,152,19,18:1:1:2:0/0:./.:.:0:0:.:.	95,93,12,14:1:1:2:0/0:./.:.:0:0:.:.
chr7_ref_v2	1021883	.	CT	C	.	PASS	IntersectsRepeat=1;RepeatCorrectionApplied=1	SAC:ACF:DF:PD:GT:SGT:SF:SV:SIG:MT:PAC	161,158,12,21:1:1:2:0/0:./.:.:0	46,35,1,4:1:1:2:0/0:./.:.:0:0:.:.	190,210,27,25:1:1:2:0/0:0/1:0.125:0:0:.:.	182,230,22,28:1:1:2:0/0:./.:.:0:0:.:.	143,132,8,10:1:1:2:0/0:./.:.:0:0:.:.
chr7_ref_v2	1043687	.	CAT	C,CATAT	.	PASS	IntersectsRepeat=1;RepeatCorrectionApplied=1	SAC:ACF:DF:PD:GT:SGT:SF:SV:SIG:MT:PAC	42,37,12,5,1,1:1:1:2:0/0:./.:.:0	16,20,6,7,3,5:1:1:2:0/0:0/2:0.125:0:0:.:.	46,43,8,9,16,35:1:1:2:0/2:0/0:0.25:0:1:.:.	30,30,6,5,0,1:1:1:2:0/0:./.:.:0:0:.:.	35,35,10,11,4,2:1:1:2:0/0:0/1:0.125:0:0:.:.
chr7_ref_v2	1073858	.	CA	C	.	PASS	IntersectsRepeat=1;RepeatCorrectionApplied=1	SAC:ACF:DF:PD:GT:SGT:SF:SV:SIG:MT:PAC	162,113,17,7:1:1:2:0/0:./.:.:0	25,23,0,0:1:1:2:0/0:./.:.:0:0:.:.	198,142,16,8:1:1:2:0/0:./.:.:0:0:.:.	215,145,27,12:1:1:2:0/0:./.:.:0:0:.:.	160,100,16,3:1:1:2:0/0:./.:.:0:0:.:.
chr7_ref_v2	1077374	.	A	C	.	PASS	IntersectsRepeat=1;RepeatCorrectionApplied=0	SAC:ACF:DF:PD:GT:SGT:SF:SV:SIG:MT:PAC	0,0,0,0:0:1:2:./.:./.:.:0	0,0,0,0:0:1:2:./.:./.:.:0:0:.:.	0,0,1,0:0:1:2:./.:./.:.:0:0:.:.	0,0,0,0:0:1:2:./.:./.:.:0:0:.:.	0,0,0,0:0:1:2:./.:./.:.:0:0:.:.
chr7_ref_v2	1077376	.	A	G	.	PASS	IntersectsRepeat=1;RepeatCorrectionApplied=0	SAC:ACF:DF:PD:GT:SGT:SF:SV:SIG:MT:PAC	0,0,0,0:0:1:2:./.:./.:.:0	0,0,0,0:0:1:2:./.:./.:.:0:0:.:.	0,0,1,0:0:1:2:./.:./.:.:0:0:.:.	0,0,0,0:0:1:2:./.:./.:.:0:0:.:.	0,0,0,0:0:1:2:./.:./.:.:0:0:.:.
chr7_ref_v2	1083988	.	T	G	.	ExcRegion	IntersectsRepeat=0;RepeatCorrectionApplied=0	SAC:ACF:DF:PD:GT:SGT:SF:SV:SIG:MT:PAC	51,288,107,0:1:1:2:./.:./.:.:0	8,35,4,0:1:1:2:./.:./.:.:0:0:.:.	79,411,105,1:1:1:2:./.:./.:.:0:0:.:.	52,379,109,0:1:1:2:./.:./.:.:0:0:.:.	44,260,59,0:1:1:2:./.:./.:.:0:0:.:.
chr7_ref_v2	1084094	.	T	G	.	ExcRegion	IntersectsRepeat=0;RepeatCorrectionApplied=0	SAC:ACF:DF:PD:GT:SGT:SF:SV:SIG:MT:PAC	68,324,87,0:1:1:2:./.:./.:.:0	10,37,7,1:1:1:2:./.:./.:.:0:0:.:.	326,439,58,0:1:1:2:./.:./.:.:0:0:.:.	296,406,59,0:1:1:2:./.:./.:.:0:0:.:.	222,226,37,0:1:1:2:./.:./.:.:0:0:.:.
chr7_ref_v2	1085709	.	A	G	.	ExcRegion	IntersectsRepeat=0;RepeatCorrectionApplied=0	SAC:ACF:DF:PD:GT:SGT:SF:SV:SIG:MT:PAC	0,0,0,0:0:1:2:./.:./.:.:0	0,0,0,0:0:1:2:./.:./.:.:0:0:.:.	0,0,1,1:1:1:2:./.:./.:.:0:0:.:.	0,0,0,0:0:1:2:./.:./.:.:0:0:.:.	0,0,0,0:0:1:2:./.:./.:.:0:0:.:.
chr7_ref_v2	1085725	.	T	C	.	ExcRegion	IntersectsRepeat=0;RepeatCorrectionApplied=0	SAC:ACF:DF:PD:GT:SGT:SF:SV:SIG:MT:PAC	0,0,0,0:0:1:2:./.:./.:.:0	0,0,0,0:0:1:2:./.:./.:.:0:0:.:.	0,0,1,1:1:1:2:./.:./.:.:0:0:.:.	0,0,0,0:0:1:2:./.:./.:.:0:0:.:.	0,0,0,0:0:1:2:./.:./.:.:0:0:.:.
chr8_ref_v2	951	.	T	C	.	ExcRegion	IntersectsRepeat=0;RepeatCorrectionApplied=0	SAC:ACF:DF:PD:GT:SGT:SF:SV:SIG:MT:PAC	0,0,0,0:0:1:2:./.:./.:.:0	0,0,0,0:0:1:2:./.:./.:.:0:0:.:.	0,0,1,0:0:1:2:./.:./.:.:0:0:.:.	0,0,0,0:0:1:2:./.:./.:.:0:0:.:.	0,0,0,0:0:1:2:./.:./.:.:0:0:.:.
chr8_ref_v2	14583	.	G	T	.	PASS	IntersectsRepeat=1;RepeatCorrectionApplied=0	SAC:ACF:DF:PD:GT:SGT:SF:SV:SIG:MT:PAC	44,213,91,1:1:1:2:0/0:0/1:0.5:0	26,49,9,0:1:1:2:0/0:0/1:0.25:0:0:.:.	221,266,18,0:1:1:2:0/0:0/1:0.125:0:0:.:.	206,251,19,0:1:1:2:0/0:0/1:0.125:0:0:.:.	125,173,8,0:1:1:2:0/0:0/1:0.125:0:0:.:.
chr8_ref_v2	36728	.	G	T	.	PASS	IntersectsRepeat=0;RepeatCorrectionApplied=0	SAC:ACF:DF:PD:GT:SGT:SF:SV:SIG:MT:PAC	65,144,45,0:1:1:2:0/0:0/1:0.5:0	14,37,3,0:1:1:2:0/0:0/1:0.125:0:0:.:.	187,216,8,0:1:1:2:0/0:0/1:0.125:0:0:.:.	198,215,10,2:1:1:2:0/0:0/1:0.125:0:0:.:.	122,147,9,1:1:1:2:0/0:0/1:0.125:0:0:.:.
chr8_ref_v2	42836	.	T	G	.	PASS	IntersectsRepeat=0;RepeatCorrectionApplied=0	SAC:ACF:DF:PD:GT:SGT:SF:SV:SIG:MT:PAC	76,296,119,0:1:1:2:0/0:0/1:0.5:0	28,76,9,1:1:1:2:0/0:0/1:0.125:0:0:.:.	273,370,32,0:1:1:2:0/0:0/1:0.125:0:0:.:.	246,358,38,0:1:1:2:0/0:0/1:0.125:0:0:.:.	149,250,44,0:1:1:2:0/0:0/1:0.25:0:0:.:.
chr8_ref_v2	48101	.	GA	G	.	PASS	IntersectsRepeat=1;RepeatCorrectionApplied=1	SAC:ACF:DF:PD:GT:SGT:SF:SV:SIG:MT:PAC	179,158,14,8:1:1:2:0/0:./.:.:0	20,29,2,5:1:1:2:0/0:./.:.:0:0:.:.	267,202,20,24:1:1:2:0/0:./.:.:0:0:.:.	258,219,16,20:1:1:2:0/0:./.:.:0:0:.:.	151,127,15,15:1:1:2:0/0:./.:.:0:0:.:.
chr8_ref_v2	71908	.	CT	C	.	PASS	IntersectsRepeat=1;RepeatCorrectionApplied=1	SAC:ACF:DF:PD:GT:SGT:SF:SV:SIG:MT:PAC	87,83,25,17:1:1:2:0/0:0/1:0.125:0	27,21,1,4:1:1:2:0/0:./.:.:0:0:.:.	163,111,41,29:1:1:2:0/0:0/1:0.125:0:0:.:.	141,124,32,19:1:1:2:0/0:./.:.:0:0:.:.	77,82,28,17:1:1:2:0/0:0/1:0.125:0:0:.:.
chr8_ref_v2	75978	.	AAT	A	.	PASS	IntersectsRepeat=1;RepeatCorrectionApplied=1	SAC:ACF:DF:PD:GT:SGT:SF:SV:SIG:MT:PAC	45,41,9,11:1:1:2:0/0:./.:.:0	26,27,10,7:1:1:2:0/0:0/1:0.125:0:0:.:.	48,60,8,18:1:1:2:0/0:./.:.:0:0:.:.	41,59,10,10:1:1:2:0/0:./.:.:0:0:.:.	33,47,9,5:1:1:2:0/0:./.:.:0:0:.:.
chr8_ref_v2	81860	.	C	CAAAA	.	PASS	IntersectsRepeat=1;RepeatCorrectionApplied=1	SAC:ACF:DF:PD:GT:SGT:SF:SV:SIG:MT:PAC	13,1,35,31:1:1:2:1/1:0/1:0.25:0	4,1,13,17:1:1:2:1/1:0/1:0.25:0:0:.:.	37,7,31,30:1:1:2:0/1:1/1:0.125:0:0:.:.	26,5,36,31:1:1:2:0/1:1/1:0.25:0:0:.:.	20,2,39,15:1:1:2:1/1:0/1:0.5:0:0:.:.
chr8_ref_v2	83097	.	T	G	.	PASS	IntersectsRepeat=0;RepeatCorrectionApplied=0	SAC:ACF:DF:PD:GT:SGT:SF:SV:SIG:MT:PAC	38,217,47,0:1:1:2:0/0:0/1:0.25:0	13,42,10,0:1:1:2:0/0:0/1:0.25:0:0:.:.	120,282,41,0:1:1:2:0/0:0/1:0.25:0:0:.:.	116,311,47,0:1:1:2:0/0:0/1:0.25:0:0:.:.	77,201,25,0:1:1:2:0/0:0/1:0.125:0:0:.:.
chr8_ref_v2	111530	.	CTA	C	.	PASS	IntersectsRepeat=1;RepeatCorrectionApplied=1	SAC:ACF:DF:PD:GT:SGT:SF:SV:SIG:MT:PAC	51,54,16,13:1:1:2:0/0:0/1:0.125:0	25,22,15,10:1:1:2:0/0:0/1:0.5:0:0:.:.	64,76,15,17:1:1:2:0/0:./.:.:0:0:.:.	58,70,21,9:1:1:2:0/0:0/1:0.125:0:0:.:.	40,46,11,14:1:1:2:0/0:0/1:0.125:0:0:.:.
chr8_ref_v2	125832	.	G	GAA	.	PASS	IntersectsRepeat=1;RepeatCorrectionApplied=1	SAC:ACF:DF:PD:GT:SGT:SF:SV:SIG:MT:PAC	18,12,7,17:1:1:2:0/1:0/0:0.125:0	5,4,1,7:1:0:2:./.:./.:.:0:0:.:.	32,41,8,15:1:1:2:0/1:0/0:0.5:0:0:.:.	41,45,6,21:1:1:2:0/1:0/0:0.5:0:0:.:.	28,25,10,21:1:1:2:0/1:0/0:0.25:0:0:.:.
chr8_ref_v2	126150	.	GT	G	.	PASS	IntersectsRepeat=1;RepeatCorrectionApplied=1	SAC:ACF:DF:PD:GT:SGT:SF:SV:SIG:MT:PAC	135,96,17,10:1:1:2:0/0:./.:.:0	26,18,2,2:1:1:2:0/0:./.:.:0:0:.:.	212,189,31,30:1:1:2:0/0:0/1:0.125:0:0:.:.	200,147,24,27:1:1:2:0/0:0/1:0.125:0:0:.:.	135,118,14,18:1:1:2:0/0:0/1:0.125:0:0:.:.
chr8_ref_v2	141525	.	CT	C	.	PASS	IntersectsRepeat=1;RepeatCorrectionApplied=1	SAC:ACF:DF:PD:GT:SGT:SF:SV:SIG:MT:PAC	92,105,4,7:1:1:2:0/0:./.:.:0	15,17,3,2:1:1:2:0/0:./.:.:0:0:.:.	145,124,16,21:1:1:2:0/0:./.:.:0:0:.:.	153,146,16,24:1:1:2:0/0:./.:.:0:0:.:.	96,98,13,10:1:1:2:0/0:./.:.:0:0:.:.
chr8_ref_v2	161791	.	G	T	.	PASS	IntersectsRepeat=1;RepeatCorrectionApplied=0	SAC:ACF:DF:PD:GT:SGT:SF:SV:SIG:MT:PAC	24,115,80,0:1:1:2:0/1:0/0:0.25:0	10,45,6,0:1:1:2:0/0:0/1:0.25:0:0:.:.	74,136,37,0:1:1:2:0/0:0/1:0.25:0:0:.:.	68,139,40,0:1:1:2:0/0:0/1:0.25:0:0:.:.	60,111,31,2:1:1:2:0/0:0/1:0.25:0:0:.:.
chr8_ref_v2	168995	.	T	G	.	PASS	IntersectsRepeat=1;RepeatCorrectionApplied=0	SAC:ACF:DF:PD:GT:SGT:SF:SV:SIG:MT:PAC	43,157,43,0:1:1:2:0/0:0/1:0.5:0	3,27,2,0:1:1:2:0/0:0/1:0.25:0:0:.:.	108,216,43,0:1:1:2:0/0:0/1:0.25:0:0:.:.	107,216,47,0:1:1:2:0/0:0/1:0.25:0:0:.:.	75,138,26,0:1:1:2:0/0:0/1:0.25:0:0:.:.
chr8_ref_v2	176845	.	TA	T	.	PASS	IntersectsRepeat=1;RepeatCorrectionApplied=1	SAC:ACF:DF:PD:GT:SGT:SF:SV:SIG:MT:PAC	39,82,6,23:1:1:2:0/0:0/1:0.125:0	3,14,2,4:1:1:2:0/0:0/1:0.125:0:0:.:.	74,123,25,27:1:1:2:0/0:./.:.:0:0:.:.	92,104,26,23:1:1:2:0/0:./.:.:0:0:.:.	49,78,10,23:1:1:2:0/0:./.:.:0:0:.:.
chr8_ref_v2	187029	.	G	GA	.	PASS	IntersectsRepeat=1;RepeatCorrectionApplied=1	SAC:ACF:DF:PD:GT:SGT:SF:SV:SIG:MT:PAC	3,1,3,10:1:0:2:./.:./.:.:0	1,0,4,5:1:0:2:./.:./.:.:0:0:.:.	12,5,3,19:1:1:2:1/1:0/1:0.5:0:0:.:.	16,2,5,14:1:1:2:0/1:1/1:0.25:0:0:.:.	2,4,2,15:1:1:2:1/1:0/1:0.125:0:0:.:.
chr8_ref_v2	212265	.	CTTTTTTT	C	.	PASS	IntersectsRepeat=1;RepeatCorrectionApplied=1	SAC:ACF:DF:PD:GT:SGT:SF:SV:SIG:MT:PAC	0,0,24,139:1:1:2:1/1:./.:.:0	0,0,5,33:1:1:2:1/1:./.:.:0:0:.:.	0,4,30,201:1:1:2:1/1:./.:.:0:0:.:.	1,3,24,167:1:1:2:1/1:./.:.:0:0:.:.	0,1,20,130:1:1:2:1/1:./.:.:0:0:.:.
chr8_ref_v2	214224	.	T	G	.	PASS	IntersectsRepeat=0;RepeatCorrectionApplied=0	SAC:ACF:DF:PD:GT:SGT:SF:SV:SIG:MT:PAC	599,19,230,0:1:1:2:0/0:0/1:0.5:0	190,1,27,0:1:1:2:0/0:0/1:0.25:0:0:.:.	1426,149,35,0:1:1:2:0/0:0/1:0.125:0:1:.:.	1334,111,47,0:1:1:2:0/0:0/1:0.125:0:1:.:.	925,72,29,0:1:1:2:0/0:0/1:0.125:0:1:.:.
chr8_ref_v2	214251	.	T	G	.	PASS	IntersectsRepeat=0;RepeatCorrectionApplied=0	SAC:ACF:DF:PD:GT:SGT:SF:SV:SIG:MT:PAC	203,74,163,0:1:1:2:0/1:0/0:0.25:0	77,10,32,0:1:1:2:0/1:0/0:0.5:0:0:.:.	833,357,71,2:1:1:2:0/0:0/1:0.125:0:1:.:.	775,285,56,1:1:1:2:0/0:0/1:0.125:0:1:.:.	538,184,41,0:1:1:2:0/0:0/1:0.125:0:1:.:.
chr8_ref_v2	214263	.	C	CT	.	PASS	IntersectsRepeat=1;RepeatCorrectionApplied=1	SAC:ACF:DF:PD:GT:SGT:SF:SV:SIG:MT:PAC	88,95,43,24:1:1:2:0/0:0/1:0.5:0	28,21,10,3:1:1:2:0/0:0/1:0.25:0:0:.:.	215,390,49,39:1:1:2:0/0:0/1:0.125:0:0:.:.	179,332,43,38:1:1:2:0/0:0/1:0.125:0:0:.:.	125,215,42,23:1:1:2:0/0:0/1:0.125:0:0:.:.
chr8_ref_v2	216130	.	C	T	.	PASS	IntersectsRepeat=1;RepeatCorrectionApplied=0	SAC:ACF:DF:PD:GT:SGT:SF:SV:SIG:MT:PAC	0,0,93,0:0:1:2:1/1:./.:.:0	0,0,27,0:0:1:2:1/1:./.:.:0:0:.:.	0,0,126,0:0:1:2:1/1:./.:.:0:0:.:.	0,0,97,0:0:1:2:1/1:./.:.:0:0:.:.	0,0,72,0:0:1:2:1/1:./.:.:0:0:.:.
chr8_ref_v2	229207	.	GA	GAA,G	.	PASS	IntersectsRepeat=1;RepeatCorrectionApplied=1	SAC:ACF:DF:PD:GT:SGT:SF:SV:SIG:MT:PAC	5,15,0,15,0,13:1:1:2:0/2:0/1:0.5:0	2,6,0,0,0,5:1:0:2:./.:./.:.:0:0:.:.	10,41,0,11,6,29:1:1:2:0/2:0/0:0.5:0:0:.:.	7,27,1,10,6,28:1:1:2:0/2:0/1:0.25:0:0:.:.	10,24,0,10,2,15:1:1:2:0/0:0/1:0.25:0:0:.:.
chr8_ref_v2	233322	.	GA	G	.	PASS	IntersectsRepeat=1;RepeatCorrectionApplied=1	SAC:ACF:DF:PD:GT:SGT:SF:SV:SIG:MT:PAC	80,137,20,14:1:1:2:0/0:0/1:0.125:0	14,27,2,3:1:1:2:0/0:./.:.:0:0:.:.	97,175,13,15:1:1:2:0/0:./.:.:0:0:.:.	117,186,12,18:1:1:2:0/0:./.:.:0:0:.:.	81,126,12,7:1:1:2:0/0:./.:.:0:0:.:.
chr8_ref_v2	234761	.	AT	A	.	PASS	IntersectsRepeat=1;RepeatCorrectionApplied=1	SAC:ACF:DF:PD:GT:SGT:SF:SV:SIG:MT:PAC	86,111,13,21:1:1:2:0/0:./.:.:0	25,14,3,2:1:1:2:0/0:./.:.:0:0:.:.	112,159,20,36:1:1:2:0/0:./.:.:0:0:.:.	127,164,25,27:1:1:2:0/0:./.:.:0:0:.:.	65,86,13,24:1:1:2:0/0:0/1:0.125:0:0:.:.
chr8_ref_v2	236965	.	T	TAA	.	PASS	IntersectsRepeat=1;RepeatCorrectionApplied=1	SAC:ACF:DF:PD:GT:SGT:SF:SV:SIG:MT:PAC	6,6,10,2:1:1:2:0/1:./.:.:0	4,5,5,2:1:0:2:./.:./.:.:0:0:.:.	26,19,10,4:1:1:2:0/1:0/0:0.5:0:0:.:.	19,17,12,2:1:1:2:0/1:0/0:0.5:0:0:.:.	10,14,9,4:1:1:2:0/1:0/0:0.25:0:0:.:.
chr8_ref_v2	237743	.	CT	C	.	PASS	IntersectsRepeat=1;RepeatCorrectionApplied=1	SAC:ACF:DF:PD:GT:SGT:SF:SV:SIG:MT:PAC	61,71,9,7:1:1:2:0/0:./.:.:0	15,23,5,2:1:1:2:0/0:./.:.:0:0:.:.	91,113,17,21:1:1:2:0/0:./.:.:0:0:.:.	77,102,15,11:1:1:2:0/0:./.:.:0:0:.:.	58,73,7,7:1:1:2:0/0:./.:.:0:0:.:.
chr8_ref_v2	282577	.	CT	C	.	PASS	IntersectsRepeat=1;RepeatCorrectionApplied=1	SAC:ACF:DF:PD:GT:SGT:SF:SV:SIG:MT:PAC	57,89,5,14:1:1:2:0/0:0/1:0.125:0	10,26,3,4:1:1:2:0/0:0/1:0.125:0:0:.:.	94,135,13,21:1:1:2:0/0:0/1:0.125:0:0:.:.	100,114,14,14:1:1:2:0/0:0/1:0.125:0:0:.:.	69,79,1,13:1:1:2:0/0:./.:.:0:0:.:.
chr8_ref_v2	289322	.	T	G	.	PASS	IntersectsRepeat=0;RepeatCorrectionApplied=0	SAC:ACF:DF:PD:GT:SGT:SF:SV:SIG:MT:PAC	51,71,26,3:1:1:2:0/0:0/1:0.5:0	4,16,6,1:1:1:2:0/0:0/1:0.5:0:0:.:.	77,98,10,3:1:1:2:0/0:0/1:0.125:0:0:.:.	79,96,17,4:1:1:2:0/0:0/1:0.25:0:0:.:.	54,81,11,2:1:1:2:0/0:0/1:0.125:0:0:.:.
chr8_ref_v2	293083	.	GA	G	.	PASS	IntersectsRepeat=1;RepeatCorrectionApplied=1	SAC:ACF:DF:PD:GT:SGT:SF:SV:SIG:MT:PAC	140,109,4,6:1:1:2:0/0:./.:.:0	22,14,2,3:1:1:2:0/0:0/1:0.25:0:0:.:.	178,125,15,15:1:1:2:0/0:0/1:0.125:0:0:.:.	177,139,18,8:1:1:2:0/0:0/1:0.125:0:0:.:.	145,88,8,6:1:1:2:0/0:0/1:0.125:0:0:.:.
chr8_ref_v2	296649	.	G	C	.	PASS	IntersectsRepeat=0;RepeatCorrectionApplied=0	SAC:ACF:DF:PD:GT:SGT:SF:SV:SIG:MT:PAC	188,117,0,0:1:1:2:0/0:./.:.:0	44,35,0,0:1:1:2:0/0:./.:.:0:0:.:.	251,139,0,0:1:1:2:0/0:./.:.:0:0:.:.	120,60,115,58:1:1:2:0/1:./.:.:0:1:g.296649G>C:0	165,83,0,0:1:1:2:0/0:./.:.:0:0:.:.
chr8_ref_v2	298822	.	CT	C	.	PASS	IntersectsRepeat=1;RepeatCorrectionApplied=1	SAC:ACF:DF:PD:GT:SGT:SF:SV:SIG:MT:PAC	82,67,2,4:1:1:2:0/0:./.:.:0	14,5,1,2:1:1:2:0/0:./.:.:0:0:.:.	114,80,12,15:1:1:2:0/0:./.:.:0:0:.:.	122,99,8,13:1:1:2:0/0:./.:.:0:0:.:.	87,47,6,11:1:1:2:0/0:./.:.:0:0:.:.
chr8_ref_v2	317572	.	T	G	.	PASS	IntersectsRepeat=1;RepeatCorrectionApplied=0	SAC:ACF:DF:PD:GT:SGT:SF:SV:SIG:MT:PAC	31,175,54,0:1:1:2:0/0:0/1:0.5:0	10,38,7,0:1:1:2:0/0:0/1:0.25:0:0:.:.	106,226,78,0:1:1:2:0/0:0/1:0.5:0:0:.:.	91,215,72,0:1:1:2:0/0:0/1:0.5:0:0:.:.	57,150,44,0:1:1:2:0/0:0/1:0.25:0:0:.:.
chr8_ref_v2	340066	.	TTA	T	.	PASS	IntersectsRepeat=1;RepeatCorrectionApplied=1	SAC:ACF:DF:PD:GT:SGT:SF:SV:SIG:MT:PAC	27,36,9,3:1:1:2:0/0:./.:.:0	15,13,7,3:1:1:2:0/0:0/1:0.25:0:0:.:.	38,40,8,6:1:1:2:0/0:./.:.:0:0:.:.	42,50,7,11:1:1:2:0/0:./.:.:0:0:.:.	27,25,7,12:1:1:2:0/0:0/1:0.25:0:0:.:.
chr8_ref_v2	340356	.	G	T	.	PASS	IntersectsRepeat=0;RepeatCorrectionApplied=0	SAC:ACF:DF:PD:GT:SGT:SF:SV:SIG:MT:PAC	25,242,32,0:1:1:2:0/0:0/1:0.25:0	11,49,8,0:1:1:2:0/0:0/1:0.25:0:0:.:.	52,248,33,0:1:1:2:0/0:0/1:0.25:0:0:.:.	51,297,37,0:1:1:2:0/0:0/1:0.25:0:0:.:.	38,179,25,0:1:1:2:0/0:0/1:0.25:0:0:.:.
chr8_ref_v2	361693	.	T	C	.	PASS	IntersectsRepeat=1;RepeatCorrectionApplied=0	SAC:ACF:DF:PD:GT:SGT:SF:SV:SIG:MT:PAC	155,33,0,49:1:1:2:0/0:0/1:0.5:0	26,8,0,10:1:1:2:0/0:0/1:0.5:0:0:.:.	214,85,0,54:1:1:2:0/0:0/1:0.25:0:0:.:.	216,80,0,53:1:1:2:0/0:0/1:0.25:0:0:.:.	151,55,0,36:1:1:2:0/0:0/1:0.25:0:0:.:.
chr8_ref_v2	370551	.	AAT	A	.	PASS	IntersectsRepeat=1;RepeatCorrectionApplied=1	SAC:ACF:DF:PD:GT:SGT:SF:SV:SIG:MT:PAC	60,46,6,2:1:1:2:0/0:./.:.:0	32,22,3,2:1:1:2:0/0:./.:.:0:0:.:.	77,77,8,9:1:1:2:0/0:./.:.:0:0:.:.	84,76,9,13:1:1:2:0/0:./.:.:0:0:.:.	50,44,8,8:1:1:2:0/0:./.:.:0:0:.:.
chr8_ref_v2	384617	.	G	T	.	PASS	IntersectsRepeat=1;RepeatCorrectionApplied=0	SAC:ACF:DF:PD:GT:SGT:SF:SV:SIG:MT:PAC	21,178,92,1:1:1:2:0/1:0/0:0.25:0	7,32,8,1:1:1:2:0/1:0/0:0.5:0:0:.:.	56,204,31,0:1:1:2:0/0:0/1:0.25:0:1:.:.	56,231,44,0:1:1:2:0/0:0/1:0.25:0:1:.:.	38,149,31,0:1:1:2:0/0:0/1:0.25:0:0:.:.
chr8_ref_v2	387098	.	AT	A	.	PASS	IntersectsRepeat=1;RepeatCorrectionApplied=1	SAC:ACF:DF:PD:GT:SGT:SF:SV:SIG:MT:PAC	55,75,16,42:1:1:2:0/0:0/1:0.25:0	14,12,5,12:1:1:2:0/0:0/1:0.5:0:0:.:.	96,95,35,43:1:1:2:0/0:0/1:0.25:0:0:.:.	83,75,48,56:1:1:2:0/0:0/1:0.5:1:0:.:.	61,56,16,31:1:1:2:0/0:0/1:0.25:0:0:.:.
chr8_ref_v2	396953	.	GAA	G,GA	.	PASS	IntersectsRepeat=1;RepeatCorrectionApplied=1	SAC:ACF:DF:PD:GT:SGT:SF:SV:SIG:MT:PAC	44,53,11,6,16,11:1:1:2:0/0:0/1:0.25:1	11,9,6,8,7,1:1:1:2:0/1:0/0:0.25:0:0:.:.	54,50,16,18,26,38:1:1:2:0/2:0/1:0.25:0:0:.:.	53,60,17,20,16,18:1:1:2:0/0:0/1:0.5:1:0:.:.	41,39,15,12,14,12:1:1:2:0/0:0/1:0.5:1:0:.:.
chr8_ref_v2	457429	.	A	C	.	PASS	IntersectsRepeat=1;RepeatCorrectionApplied=0	SAC:ACF:DF:PD:GT:SGT:SF:SV:SIG:MT:PAC	286,28,0,96:1:1:2:0/0:0/1:0.5:0	38,8,0,6:1:1:2:0/0:0/1:0.25:0:0:.:.	345,97,0,49:1:1:2:0/0:0/1:0.25:0:0:.:.	313,99,0,56:1:1:2:0/0:0/1:0.25:0:0:.:.	210,60,0,38:1:1:2:0/0:0/1:0.25:0:0:.:.
chr8_ref_v2	465811	.	C	CTA	.	PASS	IntersectsRepeat=1;RepeatCorrectionApplied=1	SAC:ACF:DF:PD:GT:SGT:SF:SV:SIG:MT:PAC	11,24,0,0:1:1:2:0/0:./.:.:0	8,14,0,0:1:1:2:0/0:./.:.:0:0:.:.	20,33,0,6:1:1:2:0/0:0/1:0.125:0:0:.:.	17,28,4,2:1:1:2:0/0:0/1:0.125:0:0:.:.	14,27,4,3:1:1:2:0/0:0/1:0.25:0:0:.:.
chr8_ref_v2	475558	.	CA	C,CAA	.	PASS	IntersectsRepeat=1;RepeatCorrectionApplied=1	SAC:ACF:DF:PD:GT:SGT:SF:SV:SIG:MT:PAC	36,15,5,5,5,8:1:1:2:0/0:0/2:0.25:0	9,7,5,0,0,3:1:1:2:0/0:0/2:0.25:0:0:.:.	97,72,21,13,6,11:1:1:2:0/0:./.:.:0:0:.:.	74,57,30,13,10,11:1:1:2:0/0:0/1:0.125:0:0:.:.	52,33,7,7,9,6:1:1:2:0/0:0/2:0.125:0:0:.:.
chr8_ref_v2	475940	.	TTATA	T,TTA	.	PASS	IntersectsRepeat=1;RepeatCorrectionApplied=1	SAC:ACF:DF:PD:GT:SGT:SF:SV:SIG:MT:PAC	4,4,13,8,61,47:1:1:2:2/2:1/2:0.125:0	1,0,4,4,20,19:1:1:2:2/2:1/2:0.125:0:0:.:.	4,2,10,17,67,92:1:1:2:2/2:1/2:0.125:0:0:.:.	0,3,13,15,72,58:1:1:2:2/2:1/2:0.125:0:0:.:.	1,2,6,11,48,48:1:1:2:2/2:1/2:0.125:0:0:.:.
chr8_ref_v2	512220	.	GA	G	.	PASS	IntersectsRepeat=1;RepeatCorrectionApplied=1	SAC:ACF:DF:PD:GT:SGT:SF:SV:SIG:MT:PAC	65,95,25,20:1:1:2:0/0:0/1:0.125:0	16,35,4,6:1:1:2:0/0:./.:.:0:0:.:.	116,137,41,31:1:1:2:0/0:0/1:0.125:0:0:.:.	100,138,34,31:1:1:2:0/0:0/1:0.125:0:0:.:.	67,94,26,17:1:1:2:0/0:./.:.:0:0:.:.
chr8_ref_v2	514838	.	CTA	C	.	PASS	IntersectsRepeat=1;RepeatCorrectionApplied=1	SAC:ACF:DF:PD:GT:SGT:SF:SV:SIG:MT:PAC	47,30,7,15:1:1:2:0/0:0/1:0.125:0	20,28,9,8:1:1:2:0/0:0/1:0.25:0:0:.:.	76,62,17,16:1:1:2:0/0:./.:.:0:0:.:.	47,46,9,14:1:1:2:0/0:0/1:0.125:0:0:.:.	42,30,11,12:1:1:2:0/0:0/1:0.125:0:0:.:.
chr8_ref_v2	526396	.	A	C	.	ExcRegion	IntersectsRepeat=1;RepeatCorrectionApplied=0	SAC:ACF:DF:PD:GT:SGT:SF:SV:SIG:MT:PAC	0,0,0,17:0:1:2:./.:./.:.:0	0,0,0,1:0:1:2:./.:./.:.:0:0:.:.	0,0,1,16:1:1:2:./.:./.:.:0:0:.:.	0,0,2,29:1:1:2:./.:./.:.:0:0:.:.	0,0,1,17:1:1:2:./.:./.:.:0:0:.:.
chr8_ref_v2	526456	.	C	T	.	ExcRegion	IntersectsRepeat=0;RepeatCorrectionApplied=0	SAC:ACF:DF:PD:GT:SGT:SF:SV:SIG:MT:PAC	0,0,1,0:0:1:2:./.:./.:.:0	0,0,0,0:0:1:2:./.:./.:.:0:0:.:.	0,0,0,0:0:1:2:./.:./.:.:0:0:.:.	0,0,1,0:0:1:2:./.:./.:.:0:0:.:.	0,0,0,0:0:1:2:./.:./.:.:0:0:.:.
chr8_ref_v2	526801	.	C	T	.	ExcRegion	IntersectsRepeat=1;RepeatCorrectionApplied=0	SAC:ACF:DF:PD:GT:SGT:SF:SV:SIG:MT:PAC	0,0,1,0:0:1:2:./.:./.:.:0	0,0,0,0:0:1:2:./.:./.:.:0:0:.:.	0,0,0,0:0:1:2:./.:./.:.:0:0:.:.	0,0,0,0:0:1:2:./.:./.:.:0:0:.:.	0,0,0,0:0:1:2:./.:./.:.:0:0:.:.
chr8_ref_v2	528061	.	G	A	.	ExcRegion	IntersectsRepeat=0;RepeatCorrectionApplied=0	SAC:ACF:DF:PD:GT:SGT:SF:SV:SIG:MT:PAC	0,0,2,19:1:1:2:./.:./.:.:0	2,1,2,0:1:1:2:./.:./.:.:0:0:.:.	1,0,3,11:1:1:2:./.:./.:.:0:0:.:.	3,2,1,23:1:1:2:./.:./.:.:0:0:.:.	1,1,0,6:1:1:2:./.:./.:.:0:0:.:.
chr8_ref_v2	531278	.	A	G	.	PASS	IntersectsRepeat=1;RepeatCorrectionApplied=0	SAC:ACF:DF:PD:GT:SGT:SF:SV:SIG:MT:PAC	2,2,45,129:1:1:2:1/1:./.:.:0	0,0,4,19:1:1:2:1/1:./.:.:0:0:.:.	0,0,49,171:1:1:2:1/1:./.:.:0:0:.:.	1,2,66,144:1:1:2:1/1:./.:.:0:0:.:.	0,4,53,108:1:1:2:1/1:0/1:0.125:0:0:.:.
chr8_ref_v2	534228	.	T	G	.	PASS	IntersectsRepeat=0;RepeatCorrectionApplied=0	SAC:ACF:DF:PD:GT:SGT:SF:SV:SIG:MT:PAC	0,0,0,0:0:1:2:./.:./.:.:0	0,0,0,0:0:1:2:./.:./.:.:0:0:.:.	0,0,1,0:0:1:2:./.:./.:.:0:0:.:.	1,0,0,0:0:1:2:./.:./.:.:0:0:.:.	0,0,0,0:0:1:2:./.:./.:.:0:0:.:.
chr8_ref_v2	535611	.	G	C	.	PASS	IntersectsRepeat=0;RepeatCorrectionApplied=0	SAC:ACF:DF:PD:GT:SGT:SF:SV:SIG:MT:PAC	0,1,0,0:0:1:2:./.:./.:.:0	1,1,0,0:1:1:2:./.:./.:.:0:0:.:.	0,0,1,0:0:1:2:./.:./.:.:0:0:.:.	0,0,0,0:0:1:2:./.:./.:.:0:0:.:.	0,0,0,0:0:1:2:./.:./.:.:0:0:.:.
chr8_ref_v2	535628	.	A	C	.	PASS	IntersectsRepeat=0;RepeatCorrectionApplied=0	SAC:ACF:DF:PD:GT:SGT:SF:SV:SIG:MT:PAC	0,1,0,0:0:1:2:./.:./.:.:0	1,1,0,0:1:1:2:./.:./.:.:0:0:.:.	0,0,1,0:0:1:2:./.:./.:.:0:0:.:.	0,1,0,0:0:1:2:./.:./.:.:0:0:.:.	0,0,0,0:0:1:2:./.:./.:.:0:0:.:.
chr8_ref_v2	535634	.	A	G	.	PASS	IntersectsRepeat=1;RepeatCorrectionApplied=0	SAC:ACF:DF:PD:GT:SGT:SF:SV:SIG:MT:PAC	0,1,0,0:0:1:2:./.:./.:.:0	1,1,0,0:1:1:2:./.:./.:.:0:0:.:.	0,0,1,0:0:1:2:./.:./.:.:0:0:.:.	0,1,0,0:0:1:2:./.:./.:.:0:0:.:.	0,0,0,0:0:1:2:./.:./.:.:0:0:.:.
chr8_ref_v2	535659	.	T	A	.	PASS	IntersectsRepeat=1;RepeatCorrectionApplied=0	SAC:ACF:DF:PD:GT:SGT:SF:SV:SIG:MT:PAC	0,1,0,0:0:1:2:./.:./.:.:0	1,1,0,0:1:1:2:./.:./.:.:0:0:.:.	0,0,1,0:0:1:2:./.:./.:.:0:0:.:.	0,1,0,0:0:1:2:./.:./.:.:0:0:.:.	0,0,0,0:0:1:2:./.:./.:.:0:0:.:.
chr8_ref_v2	535665	.	T	G	.	PASS	IntersectsRepeat=0;RepeatCorrectionApplied=0	SAC:ACF:DF:PD:GT:SGT:SF:SV:SIG:MT:PAC	0,1,0,0:0:1:2:./.:./.:.:0	1,1,0,0:1:1:2:./.:./.:.:0:0:.:.	0,0,1,0:0:1:2:./.:./.:.:0:0:.:.	0,1,0,0:0:1:2:./.:./.:.:0:0:.:.	0,0,0,0:0:1:2:./.:./.:.:0:0:.:.
chr8_ref_v2	535666	.	T	C	.	PASS	IntersectsRepeat=0;RepeatCorrectionApplied=0	SAC:ACF:DF:PD:GT:SGT:SF:SV:SIG:MT:PAC	0,1,0,0:0:1:2:./.:./.:.:0	1,1,0,0:1:1:2:./.:./.:.:0:0:.:.	0,0,1,0:0:1:2:./.:./.:.:0:0:.:.	0,1,0,0:0:1:2:./.:./.:.:0:0:.:.	0,0,0,0:0:1:2:./.:./.:.:0:0:.:.
chr8_ref_v2	535667	.	T	C	.	PASS	IntersectsRepeat=0;RepeatCorrectionApplied=0	SAC:ACF:DF:PD:GT:SGT:SF:SV:SIG:MT:PAC	0,1,0,0:0:1:2:./.:./.:.:0	1,1,0,0:1:1:2:./.:./.:.:0:0:.:.	0,0,1,0:0:1:2:./.:./.:.:0:0:.:.	0,1,0,0:0:1:2:./.:./.:.:0:0:.:.	0,0,0,0:0:1:2:./.:./.:.:0:0:.:.
chr8_ref_v2	543528	.	T	G	.	PASS	IntersectsRepeat=0;RepeatCorrectionApplied=0	SAC:ACF:DF:PD:GT:SGT:SF:SV:SIG:MT:PAC	120,0,37,0:1:1:2:0/0:0/1:0.5:0	35,0,5,0:1:1:2:0/0:0/1:0.25:0:0:.:.	227,0,13,0:1:1:2:0/0:0/1:0.125:0:0:.:.	201,0,13,0:1:1:2:0/0:0/1:0.125:0:0:.:.	141,0,11,0:1:1:2:0/0:0/1:0.125:0:0:.:.
chr8_ref_v2	544171	.	T	C	.	ExcRegion	IntersectsRepeat=0;RepeatCorrectionApplied=0	SAC:ACF:DF:PD:GT:SGT:SF:SV:SIG:MT:PAC	0,0,0,0:0:1:2:./.:./.:.:0	0,0,0,0:0:1:2:./.:./.:.:0:0:.:.	0,0,0,0:0:1:2:./.:./.:.:0:0:.:.	0,0,0,0:0:1:2:./.:./.:.:0:0:.:.	0,0,0,1:0:1:2:./.:./.:.:0:0:.:.
chr8_ref_v2	544174	.	A	T	.	ExcRegion	IntersectsRepeat=0;RepeatCorrectionApplied=0	SAC:ACF:DF:PD:GT:SGT:SF:SV:SIG:MT:PAC	0,0,0,0:0:1:2:./.:./.:.:0	0,0,0,0:0:1:2:./.:./.:.:0:0:.:.	0,0,0,0:0:1:2:./.:./.:.:0:0:.:.	0,0,0,0:0:1:2:./.:./.:.:0:0:.:.	0,0,0,1:0:1:2:./.:./.:.:0:0:.:.
chr8_ref_v2	544178	.	T	C	.	ExcRegion	IntersectsRepeat=0;RepeatCorrectionApplied=0	SAC:ACF:DF:PD:GT:SGT:SF:SV:SIG:MT:PAC	0,0,0,0:0:1:2:./.:./.:.:0	0,0,0,0:0:1:2:./.:./.:.:0:0:.:.	0,0,0,0:0:1:2:./.:./.:.:0:0:.:.	0,0,0,0:0:1:2:./.:./.:.:0:0:.:.	0,0,0,1:0:1:2:./.:./.:.:0:0:.:.
chr8_ref_v2	544183	.	G	A	.	ExcRegion	IntersectsRepeat=0;RepeatCorrectionApplied=0	SAC:ACF:DF:PD:GT:SGT:SF:SV:SIG:MT:PAC	0,0,0,1:0:1:2:./.:./.:.:0	0,0,0,0:0:1:2:./.:./.:.:0:0:.:.	0,0,0,0:0:1:2:./.:./.:.:0:0:.:.	0,0,0,0:0:1:2:./.:./.:.:0:0:.:.	0,0,0,1:0:1:2:./.:./.:.:0:0:.:.
chr8_ref_v2	544186	.	G	A	.	ExcRegion	IntersectsRepeat=0;RepeatCorrectionApplied=0	SAC:ACF:DF:PD:GT:SGT:SF:SV:SIG:MT:PAC	0,0,0,1:0:1:2:./.:./.:.:0	0,0,0,0:0:1:2:./.:./.:.:0:0:.:.	0,0,0,0:0:1:2:./.:./.:.:0:0:.:.	0,0,0,0:0:1:2:./.:./.:.:0:0:.:.	0,0,0,1:0:1:2:./.:./.:.:0:0:.:.
chr8_ref_v2	544189	.	T	A	.	ExcRegion	IntersectsRepeat=0;RepeatCorrectionApplied=0	SAC:ACF:DF:PD:GT:SGT:SF:SV:SIG:MT:PAC	0,0,0,1:0:1:2:./.:./.:.:0	0,0,0,0:0:1:2:./.:./.:.:0:0:.:.	0,0,0,0:0:1:2:./.:./.:.:0:0:.:.	0,0,0,0:0:1:2:./.:./.:.:0:0:.:.	0,0,0,1:0:1:2:./.:./.:.:0:0:.:.
chr8_ref_v2	544195	.	T	G	.	ExcRegion	IntersectsRepeat=0;RepeatCorrectionApplied=0	SAC:ACF:DF:PD:GT:SGT:SF:SV:SIG:MT:PAC	0,0,0,1:0:1:2:./.:./.:.:0	0,0,0,0:0:1:2:./.:./.:.:0:0:.:.	0,0,0,0:0:1:2:./.:./.:.:0:0:.:.	0,0,0,0:0:1:2:./.:./.:.:0:0:.:.	0,0,0,1:0:1:2:./.:./.:.:0:0:.:.
chr8_ref_v2	544202	.	G	A	.	ExcRegion	IntersectsRepeat=0;RepeatCorrectionApplied=0	SAC:ACF:DF:PD:GT:SGT:SF:SV:SIG:MT:PAC	0,0,0,1:0:1:2:./.:./.:.:0	0,0,0,0:0:1:2:./.:./.:.:0:0:.:.	0,0,0,0:0:1:2:./.:./.:.:0:0:.:.	0,0,0,0:0:1:2:./.:./.:.:0:0:.:.	0,0,0,1:0:1:2:./.:./.:.:0:0:.:.
chr8_ref_v2	544411	.	A	G	.	ExcRegion	IntersectsRepeat=0;RepeatCorrectionApplied=0	SAC:ACF:DF:PD:GT:SGT:SF:SV:SIG:MT:PAC	0,0,0,0:0:1:2:./.:./.:.:0	0,0,0,0:0:1:2:./.:./.:.:0:0:.:.	0,0,1,1:1:1:2:./.:./.:.:0:0:.:.	0,0,0,0:0:1:2:./.:./.:.:0:0:.:.	0,0,0,0:0:1:2:./.:./.:.:0:0:.:.
chr8_ref_v2	552880	.	T	A	.	PASS	IntersectsRepeat=1;RepeatCorrectionApplied=0	SAC:ACF:DF:PD:GT:SGT:SF:SV:SIG:MT:PAC	0,0,0,0:0:1:2:./.:./.:.:0	0,0,0,0:0:1:2:./.:./.:.:0:0:.:.	0,0,0,1:0:1:2:./.:./.:.:0:0:.:.	0,0,0,0:0:1:2:./.:./.:.:0:0:.:.	0,0,0,0:0:1:2:./.:./.:.:0:0:.:.
chr8_ref_v2	552884	.	T	C	.	PASS	IntersectsRepeat=1;RepeatCorrectionApplied=0	SAC:ACF:DF:PD:GT:SGT:SF:SV:SIG:MT:PAC	0,0,0,0:0:1:2:./.:./.:.:0	0,0,0,0:0:1:2:./.:./.:.:0:0:.:.	0,0,0,1:0:1:2:./.:./.:.:0:0:.:.	0,0,0,0:0:1:2:./.:./.:.:0:0:.:.	0,0,0,0:0:1:2:./.:./.:.:0:0:.:.
chr8_ref_v2	553372	.	G	A	.	PASS	IntersectsRepeat=0;RepeatCorrectionApplied=0	SAC:ACF:DF:PD:GT:SGT:SF:SV:SIG:MT:PAC	165,0,29,0:1:1:2:0/0:0/1:0.25:0	52,0,34,0:1:1:2:0/1:0/0:0.25:0:0:.:.	258,0,66,0:1:1:2:0/0:0/1:0.5:0:0:.:.	183,0,33,0:1:1:2:0/0:0/1:0.25:0:0:.:.	153,0,31,0:1:1:2:0/0:0/1:0.25:0:0:.:.
chr8_ref_v2	553549	.	T	A	.	PASS	IntersectsRepeat=1;RepeatCorrectionApplied=0	SAC:ACF:DF:PD:GT:SGT:SF:SV:SIG:MT:PAC	256,208,262,65:1:1:2:0/1:0/0:0.125:0	60,37,63,23:1:1:2:0/1:./.:.:0:0:.:.	345,302,318,85:1:1:2:0/1:0/0:0.25:0:0:.:.	301,248,308,82:1:1:2:0/1:0/0:0.125:0:0:.:.	207,213,219,68:1:1:2:0/1:0/0:0.125:0:0:.:.
chr8_ref_v2	553569	.	A	T	.	PASS	IntersectsRepeat=1;RepeatCorrectionApplied=0	SAC:ACF:DF:PD:GT:SGT:SF:SV:SIG:MT:PAC	282,216,290,109:1:1:2:0/1:0/0:0.125:0	74,46,72,32:1:1:2:0/1:0/0:0.125:0:0:.:.	378,299,368,142:1:1:2:0/1:0/0:0.125:0:0:.:.	331,265,344,145:1:1:2:0/1:0/0:0.125:0:0:.:.	240,190,256,115:1:1:2:0/1:0/0:0.125:0:0:.:.
chr8_ref_v2	553587	.	G	A	.	PASS	IntersectsRepeat=1;RepeatCorrectionApplied=0	SAC:ACF:DF:PD:GT:SGT:SF:SV:SIG:MT:PAC	324,224,320,156:1:1:2:0/1:0/0:0.125:0	86,61,90,48:1:1:2:0/1:./.:.:0:0:.:.	418,307,442,195:1:1:2:0/1:0/0:0.125:0:0:.:.	366,266,422,202:1:1:2:0/1:./.:.:0:0:.:.	274,185,309,153:1:1:2:0/1:./.:.:0:0:.:.
chr8_ref_v2	553599	.	G	A	.	PASS	IntersectsRepeat=0;RepeatCorrectionApplied=0	SAC:ACF:DF:PD:GT:SGT:SF:SV:SIG:MT:PAC	328,231,328,182:1:1:2:0/1:./.:.:0	84,65,82,55:1:1:2:0/1:./.:.:0:0:.:.	418,324,457,230:1:1:2:0/1:./.:.:0:0:.:.	381,279,430,231:1:1:2:0/1:./.:.:0:0:.:.	293,195,318,180:1:1:2:0/1:./.:.:0:0:.:.
chr8_ref_v2	553612	.	A	T	.	PASS	IntersectsRepeat=1;RepeatCorrectionApplied=0	SAC:ACF:DF:PD:GT:SGT:SF:SV:SIG:MT:PAC	335,241,317,209:1:1:2:0/1:./.:.:0	81,73,83,62:1:1:2:0/1:./.:.:0:0:.:.	410,347,455,268:1:1:2:0/1:./.:.:0:0:.:.	386,298,418,263:1:1:2:0/1:./.:.:0:0:.:.	287,199,310,199:1:1:2:0/1:./.:.:0:0:.:.
chr8_ref_v2	553650	.	G	A	.	PASS	IntersectsRepeat=1;RepeatCorrectionApplied=0	SAC:ACF:DF:PD:GT:SGT:SF:SV:SIG:MT:PAC	317,236,330,249:1:1:2:0/1:./.:.:0	77,60,69,66:1:1:2:0/1:./.:.:0:0:.:.	415,271,404,327:1:1:2:0/1:./.:.:0:0:.:.	412,304,373,292:1:1:2:0/1:./.:.:0:0:.:.	293,196,297,193:1:1:2:0/1:./.:.:0:0:.:.
chr8_ref_v2	553677	.	A	G	.	PASS	IntersectsRepeat=0;RepeatCorrectionApplied=0	SAC:ACF:DF:PD:GT:SGT:SF:SV:SIG:MT:PAC	320,252,317,249:1:1:2:0/1:./.:.:0	70,63,48,55:1:1:2:0/1:0/0:0.125:0:0:.:.	391,278,392,308:1:1:2:0/1:./.:.:0:0:.:.	380,308,355,288:1:1:2:0/1:./.:.:0:0:.:.	251,205,282,228:1:1:2:0/1:./.:.:0:0:.:.
chr8_ref_v2	553710	.	G	C	.	PASS	IntersectsRepeat=0;RepeatCorrectionApplied=0	SAC:ACF:DF:PD:GT:SGT:SF:SV:SIG:MT:PAC	331,272,318,266:1:1:2:0/1:./.:.:0	68,59,61,50:1:1:2:0/1:0/0:0.125:0:0:.:.	379,317,391,318:1:1:2:0/1:./.:.:0:0:.:.	377,374,379,328:1:1:2:0/1:./.:.:0:0:.:.	245,247,266,255:1:1:2:0/1:./.:.:0:0:.:.
chr8_ref_v2	553745	.	T	G	.	PASS	IntersectsRepeat=0;RepeatCorrectionApplied=0	SAC:ACF:DF:PD:GT:SGT:SF:SV:SIG:MT:PAC	314,328,311,320:1:1:2:0/1:./.:.:0	69,70,59,61:1:1:2:0/1:0/0:0.125:0:0:.:.	365,404,362,363:1:1:2:0/1:./.:.:0:0:.:.	376,411,373,373:1:1:2:0/1:./.:.:0:0:.:.	263,307,256,282:1:1:2:0/1:./.:.:0:0:.:.
chr8_ref_v2	553822	.	A	G	.	PASS	IntersectsRepeat=1;RepeatCorrectionApplied=0	SAC:ACF:DF:PD:GT:SGT:SF:SV:SIG:MT:PAC	219,332,239,344:1:1:2:0/1:./.:.:0	52,76,52,82:1:1:2:0/1:./.:.:0:0:.:.	300,420,319,449:1:1:2:0/1:./.:.:0:0:.:.	290,371,313,382:1:1:2:0/1:./.:.:0:0:.:.	210,298,208,285:1:1:2:0/1:./.:.:0:0:.:.
chr8_ref_v2	553893	.	T	A	.	PASS	IntersectsRepeat=0;RepeatCorrectionApplied=0	SAC:ACF:DF:PD:GT:SGT:SF:SV:SIG:MT:PAC	192,295,201,312:1:1:2:0/1:./.:.:0	40,77,27,59:1:1:2:0/1:0/0:0.125:0:0:.:.	211,359,254,359:1:1:2:0/1:./.:.:0:0:.:.	245,350,267,344:1:1:2:0/1:./.:.:0:0:.:.	150,231,198,251:1:1:2:0/1:1/1:0.125:0:0:.:.
chr8_ref_v2	553918	.	C	G	.	PASS	IntersectsRepeat=1;RepeatCorrectionApplied=0	SAC:ACF:DF:PD:GT:SGT:SF:SV:SIG:MT:PAC	170,265,171,288:1:1:2:0/1:./.:.:0	49,63,39,48:1:1:2:0/1:0/0:0.125:0:0:.:.	185,347,223,331:1:1:2:0/1:./.:.:0:0:.:.	215,353,242,319:1:1:2:0/1:./.:.:0:0:.:.	150,227,185,225:1:1:2:0/1:./.:.:0:0:.:.
chr8_ref_v2	553934	.	T	G	.	PASS	IntersectsRepeat=1;RepeatCorrectionApplied=0	SAC:ACF:DF:PD:GT:SGT:SF:SV:SIG:MT:PAC	161,251,148,275:1:1:2:0/1:./.:.:0	50,59,45,40:1:1:2:0/1:0/0:0.125:0:0:.:.	173,308,197,312:1:1:2:0/1:./.:.:0:0:.:.	199,309,212,317:1:1:2:0/1:./.:.:0:0:.:.	140,207,165,212:1:1:2:0/1:./.:.:0:0:.:.
chr8_ref_v2	553974	.	C	T	.	PASS	IntersectsRepeat=1;RepeatCorrectionApplied=0	SAC:ACF:DF:PD:GT:SGT:SF:SV:SIG:MT:PAC	139,207,117,249:1:1:2:0/1:./.:.:0	53,64,50,47:1:1:2:0/1:0/0:0.125:0:0:.:.	187,288,148,326:1:1:2:0/1:./.:.:0:0:.:.	171,271,156,326:1:1:2:0/1:./.:.:0:0:.:.	137,188,106,222:1:1:2:0/1:./.:.:0:0:.:.
chr8_ref_v2	553988	.	C	T	.	PASS	IntersectsRepeat=1;RepeatCorrectionApplied=0	SAC:ACF:DF:PD:GT:SGT:SF:SV:SIG:MT:PAC	131,199,101,231:1:1:2:0/1:./.:.:0	48,64,49,53:1:1:2:0/1:./.:.:0:0:.:.	176,267,130,303:1:1:2:0/1:./.:.:0:0:.:.	165,255,140,311:1:1:2:0/1:./.:.:0:0:.:.	131,185,101,214:1:1:2:0/1:./.:.:0:0:.:.
chr8_ref_v2	554028	.	C	G	.	PASS	IntersectsRepeat=1;RepeatCorrectionApplied=0	SAC:ACF:DF:PD:GT:SGT:SF:SV:SIG:MT:PAC	78,188,56,152:1:1:2:0/1:0/0:0.125:0	25,64,21,48:1:1:2:0/1:0/0:0.125:0:0:.:.	112,227,69,245:1:1:2:0/1:./.:.:0:0:.:.	99,234,76,229:1:1:2:0/1:./.:.:0:0:.:.	75,166,54,178:1:1:2:0/1:./.:.:0:0:.:.
chr8_ref_v2	554034	.	T	C	.	PASS	IntersectsRepeat=1;RepeatCorrectionApplied=0	SAC:ACF:DF:PD:GT:SGT:SF:SV:SIG:MT:PAC	65,189,61,153:1:1:2:0/1:0/0:0.125:0	20,66,17,48:1:1:2:0/1:0/0:0.125:0:0:.:.	102,229,69,242:1:1:2:0/1:./.:.:0:0:.:.	94,226,80,221:1:1:2:0/1:./.:.:0:0:.:.	68,166,54,176:1:1:2:0/1:./.:.:0:0:.:.
chr8_ref_v2	554037	.	A	C	.	PASS	IntersectsRepeat=1;RepeatCorrectionApplied=0	SAC:ACF:DF:PD:GT:SGT:SF:SV:SIG:MT:PAC	66,189,61,151:1:1:2:0/1:0/0:0.125:0	20,65,15,50:1:1:2:0/1:0/0:0.125:0:0:.:.	100,229,68,245:1:1:2:0/1:./.:.:0:0:.:.	90,226,78,218:1:1:2:0/1:./.:.:0:0:.:.	66,167,55,176:1:1:2:0/1:./.:.:0:0:.:.
chr8_ref_v2	554044	.	G	T	.	PASS	IntersectsRepeat=0;RepeatCorrectionApplied=0	SAC:ACF:DF:PD:GT:SGT:SF:SV:SIG:MT:PAC	59,184,55,159:1:1:2:0/1:0/0:0.125:0	17,56,16,50:1:1:2:0/1:./.:.:0:0:.:.	89,231,68,248:1:1:2:0/1:./.:.:0:0:.:.	80,216,74,230:1:1:2:0/1:./.:.:0:0:.:.	56,161,58,182:1:1:2:0/1:./.:.:0:0:.:.
chr8_ref_v2	554069	.	G	A	.	PASS	IntersectsRepeat=0;RepeatCorrectionApplied=0	SAC:ACF:DF:PD:GT:SGT:SF:SV:SIG:MT:PAC	76,164,74,128:1:1:2:0/1:0/0:0.125:0	11,44,13,39:1:1:2:0/1:./.:.:0:0:.:.	82,191,107,203:1:1:2:0/1:1/1:0.125:0:0:.:.	84,198,121,181:1:1:2:0/1:./.:.:0:0:.:.	57,127,95,142:1:1:2:0/1:1/1:0.125:0:0:.:.
chr8_ref_v2	554070	.	CGAAAAAATAAA	C	.	PASS	IntersectsRepeat=0;RepeatCorrectionApplied=0	SAC:ACF:DF:PD:GT:SGT:SF:SV:SIG:MT:PAC	102,140,80,161:1:1:2:0/1:./.:.:0	18,44,10,43:1:1:2:0/1:0/0:0.125:0:0:.:.	136,221,81,184:1:1:2:0/1:0/0:0.125:0:0:.:.	148,204,87,191:1:1:2:0/1:0/0:0.125:0:0:.:.	117,145,57,123:1:1:2:0/1:0/0:0.125:0:0:.:.
chr8_ref_v2	554110	.	C	T	.	PASS	IntersectsRepeat=1;RepeatCorrectionApplied=0	SAC:ACF:DF:PD:GT:SGT:SF:SV:SIG:MT:PAC	151,129,89,97:1:1:2:0/1:0/0:0.25:0	31,31,18,26:1:1:2:0/1:0/0:0.125:0:0:.:.	152,164,153,157:1:1:2:0/1:./.:.:0:0:.:.	149,165,138,149:1:1:2:0/1:./.:.:0:0:.:.	92,125,113,96:1:1:2:0/1:./.:.:0:0:.:.
chr8_ref_v2	554141	.	A	G	.	PASS	IntersectsRepeat=0;RepeatCorrectionApplied=0	SAC:ACF:DF:PD:GT:SGT:SF:SV:SIG:MT:PAC	190,117,71,89:1:1:2:0/1:0/0:0.25:1	38,34,15,36:1:1:2:0/1:0/0:0.125:0:0:.:.	200,173,132,138:1:1:2:0/1:0/0:0.125:0:0:.:.	219,151,115,127:1:1:2:0/1:0/0:0.25:0:0:.:.	134,118,86,83:1:1:2:0/1:0/0:0.25:0:0:.:.
chr8_ref_v2	554148	.	A	G	.	PASS	IntersectsRepeat=1;RepeatCorrectionApplied=0	SAC:ACF:DF:PD:GT:SGT:SF:SV:SIG:MT:PAC	194,114,68,87:1:1:2:0/1:0/0:0.25:1	40,35,14,33:1:1:2:0/1:0/0:0.25:0:0:.:.	210,165,126,134:1:1:2:0/1:0/0:0.125:0:0:.:.	224,149,108,114:1:1:2:0/1:0/0:0.25:1:0:.:.	139,114,79,78:1:1:2:0/1:0/0:0.25:0:0:.:.
chr8_ref_v2	554149	.	A	T	.	PASS	IntersectsRepeat=1;RepeatCorrectionApplied=0	SAC:ACF:DF:PD:GT:SGT:SF:SV:SIG:MT:PAC	194,113,68,86:1:1:2:0/1:0/0:0.25:1	41,34,14,34:1:1:2:0/1:0/0:0.25:0:0:.:.	211,165,126,132:1:1:2:0/1:0/0:0.125:0:0:.:.	225,152,108,113:1:1:2:0/1:0/0:0.25:1:0:.:.	141,114,77,76:1:1:2:0/1:0/0:0.25:0:0:.:.
chr8_ref_v2	554156	.	C	CT	.	PASS	IntersectsRepeat=0;RepeatCorrectionApplied=0	SAC:ACF:DF:PD:GT:SGT:SF:SV:SIG:MT:PAC	185,115,49,86:1:1:2:0/1:0/0:0.25:1	41,37,12,37:1:1:2:0/1:0/0:0.25:0:0:.:.	206,169,101,130:1:1:2:0/1:0/0:0.25:0:0:.:.	223,155,79,108:1:1:2:0/1:0/0:0.25:1:0:.:.	138,110,60,73:1:1:2:0/1:0/0:0.25:0:0:.:.
chr8_ref_v2	554159	.	AG	A	.	PASS	IntersectsRepeat=0;RepeatCorrectionApplied=0	SAC:ACF:DF:PD:GT:SGT:SF:SV:SIG:MT:PAC	181,117,47,86:1:1:2:0/0:0/1:0.5:1	42,37,11,36:1:1:2:0/1:0/0:0.25:0:0:.:.	207,173,95,128:1:1:2:0/1:0/0:0.25:1:0:.:.	220,156,75,106:1:1:2:0/1:0/0:0.25:1:0:.:.	138,112,56,76:1:1:2:0/1:0/0:0.25:1:0:.:.
chr8_ref_v2	554163	.	C	T	.	PASS	IntersectsRepeat=0;RepeatCorrectionApplied=0	SAC:ACF:DF:PD:GT:SGT:SF:SV:SIG:MT:PAC	176,117,47,85:1:1:2:0/1:0/0:0.25:1	39,36,11,35:1:1:2:0/1:0/0:0.25:0:0:.:.	203,175,90,126:1:1:2:0/1:0/0:0.25:1:0:.:.	216,155,70,104:1:1:2:0/1:0/0:0.25:1:0:.:.	134,109,55,75:1:1:2:0/1:0/0:0.25:0:0:.:.
chr8_ref_v2	554168	.	T	C	.	PASS	IntersectsRepeat=0;RepeatCorrectionApplied=0	SAC:ACF:DF:PD:GT:SGT:SF:SV:SIG:MT:PAC	161,112,40,80:1:1:2:0/0:0/1:0.5:1	37,36,10,35:1:1:2:0/1:0/0:0.25:0:0:.:.	195,176,80,121:1:1:2:0/1:0/0:0.25:1:0:.:.	207,151,61,103:1:1:2:0/1:0/0:0.25:1:0:.:.	129,104,43,73:1:1:2:0/1:0/0:0.25:1:0:.:.
chr8_ref_v2	554176	.	C	T	.	PASS	IntersectsRepeat=0;RepeatCorrectionApplied=0	SAC:ACF:DF:PD:GT:SGT:SF:SV:SIG:MT:PAC	147,104,30,80:1:1:2:0/0:0/1:0.5:1	34,39,7,36:1:1:2:0/1:0/0:0.25:0:0:.:.	168,163,63,115:1:1:2:0/1:0/0:0.25:1:0:.:.	186,138,50,105:1:1:2:0/1:0/0:0.25:1:0:.:.	113,98,34,78:1:1:2:0/1:0/0:0.25:0:0:.:.
chr8_ref_v2	554177	.	T	C	.	PASS	IntersectsRepeat=0;RepeatCorrectionApplied=0	SAC:ACF:DF:PD:GT:SGT:SF:SV:SIG:MT:PAC	146,104,30,83:1:1:2:0/1:0/0:0.25:1	34,39,7,35:1:1:2:0/1:0/0:0.25:0:0:.:.	167,162,62,114:1:1:2:0/1:0/0:0.25:1:0:.:.	184,135,49,105:1:1:2:0/1:0/0:0.25:1:0:.:.	111,98,34,81:1:1:2:0/1:0/0:0.25:0:0:.:.
chr8_ref_v2	554208	.	G	A	.	PASS	IntersectsRepeat=0;RepeatCorrectionApplied=0	SAC:ACF:DF:PD:GT:SGT:SF:SV:SIG:MT:PAC	63,100,1,79:1:1:2:0/1:0/0:0.25:0	14,36,0,30:1:1:2:0/1:0/0:0.25:0:0:.:.	93,134,0,97:1:1:2:0/1:0/0:0.5:1:0:.:.	102,118,1,109:1:1:2:0/1:0/0:0.25:1:0:.:.	65,75,0,96:1:1:2:0/1:0/0:0.125:0:0:.:.
chr8_ref_v2	554286	.	T	C	.	PASS	IntersectsRepeat=1;RepeatCorrectionApplied=0	SAC:ACF:DF:PD:GT:SGT:SF:SV:SIG:MT:PAC	87,168,2,103:1:1:2:0/0:0/1:0.5:0	11,34,0,20:1:1:2:0/1:0/0:0.25:0:0:.:.	122,163,2,181:1:1:2:0/1:0/0:0.25:0:0:.:.	117,176,3,136:1:1:2:0/1:0/0:0.25:1:0:.:.	52,119,2,91:1:1:2:0/1:0/0:0.25:0:0:.:.
chr8_ref_v2	554304	.	A	T	.	PASS	IntersectsRepeat=1;RepeatCorrectionApplied=0	SAC:ACF:DF:PD:GT:SGT:SF:SV:SIG:MT:PAC	110,167,12,88:1:1:2:0/0:0/1:0.5:0	12,33,0,22:1:1:2:0/1:0/0:0.25:0:0:.:.	150,171,8,163:1:1:2:0/1:0/0:0.25:1:0:.:.	138,172,9,112:1:1:2:0/0:0/1:0.5:0:0:.:.	72,114,16,66:1:1:2:0/0:0/1:0.5:0:0:.:.
chr8_ref_v2	554366	.	C	T	.	PASS	IntersectsRepeat=0;RepeatCorrectionApplied=0	SAC:ACF:DF:PD:GT:SGT:SF:SV:SIG:MT:PAC	165,57,40,11:1:1:2:0/0:0/1:0.5:1	7,26,0,12:1:1:2:0/0:0/1:0.5:0:0:.:.	199,103,23,33:1:1:2:0/0:0/1:0.25:1:0:.:.	191,64,42,7:1:1:2:0/0:0/1:0.25:0:0:.:.	114,42,34,9:1:1:2:0/0:0/1:0.5:0:0:.:.
chr8_ref_v2	554368	.	T	A	.	PASS	IntersectsRepeat=1;RepeatCorrectionApplied=0	SAC:ACF:DF:PD:GT:SGT:SF:SV:SIG:MT:PAC	164,51,40,10:1:1:2:0/0:0/1:0.5:1	7,27,0,12:1:1:2:0/0:0/1:0.5:0:0:.:.	195,101,24,28:1:1:2:0/0:0/1:0.25:1:0:.:.	192,64,42,7:1:1:2:0/0:0/1:0.25:0:0:.:.	111,41,35,9:1:1:2:0/0:0/1:0.5:0:0:.:.
chr8_ref_v2	554440	.	C	T	.	PASS	IntersectsRepeat=0;RepeatCorrectionApplied=0	SAC:ACF:DF:PD:GT:SGT:SF:SV:SIG:MT:PAC	125,98,12,9:1:1:2:0/0:0/1:0.125:1	12,13,1,2:1:1:2:0/0:0/1:0.25:0:0:.:.	205,136,22,7:1:1:2:0/0:0/1:0.125:0:0:.:.	178,151,27,10:1:1:2:0/0:0/1:0.25:1:0:.:.	114,71,15,11:1:1:2:0/0:0/1:0.25:0:0:.:.
chr8_ref_v2	554449	.	T	C	.	PASS	IntersectsRepeat=0;RepeatCorrectionApplied=0	SAC:ACF:DF:PD:GT:SGT:SF:SV:SIG:MT:PAC	123,116,15,16:1:1:2:0/0:0/1:0.25:1	13,15,1,2:1:1:2:0/0:0/1:0.25:0:0:.:.	208,147,20,10:1:1:2:0/0:0/1:0.125:0:0:.:.	179,168,28,21:1:1:2:0/0:0/1:0.25:1:0:.:.	113,82,17,19:1:1:2:0/0:0/1:0.25:0:0:.:.
chr8_ref_v2	554460	.	A	C	.	PASS	IntersectsRepeat=0;RepeatCorrectionApplied=0	SAC:ACF:DF:PD:GT:SGT:SF:SV:SIG:MT:PAC	120,130,23,25:1:1:2:0/0:0/1:0.25:1	13,16,2,2:1:1:2:0/0:0/1:0.25:0:0:.:.	202,157,25,14:1:1:2:0/0:0/1:0.25:0:0:.:.	175,169,36,26:1:1:2:0/0:0/1:0.25:1:0:.:.	117,90,16,26:1:1:2:0/0:0/1:0.25:0:0:.:.
chr8_ref_v2	554608	.	C	T	.	PASS	IntersectsRepeat=0;RepeatCorrectionApplied=0	SAC:ACF:DF:PD:GT:SGT:SF:SV:SIG:MT:PAC	0,105,0,17:1:1:2:0/0:0/1:0.25:0	0,2,0,2:1:1:2:./.:./.:.:0:0:.:.	0,157,0,10:1:1:2:0/0:0/1:0.125:0:0:.:.	0,131,0,29:1:1:2:0/0:0/1:0.5:0:0:.:.	0,93,0,18:1:1:2:0/0:0/1:0.25:0:0:.:.
chr8_ref_v2	554638	.	C	G	.	PASS	IntersectsRepeat=0;RepeatCorrectionApplied=0	SAC:ACF:DF:PD:GT:SGT:SF:SV:SIG:MT:PAC	0,98,0,21:1:1:2:0/0:0/1:0.5:0	0,2,0,2:1:1:2:./.:./.:.:0:0:.:.	0,162,0,17:1:1:2:0/0:0/1:0.25:0:0:.:.	0,143,0,39:1:1:2:0/0:0/1:0.5:0:0:.:.	0,90,1,23:1:1:2:0/0:0/1:0.5:0:0:.:.
chr8_ref_v2	554746	.	A	G	.	PASS	IntersectsRepeat=1;RepeatCorrectionApplied=0	SAC:ACF:DF:PD:GT:SGT:SF:SV:SIG:MT:PAC	0,14,0,3:1:1:2:./.:./.:.:0	0,9,0,2:1:1:2:./.:./.:.:0:0:.:.	0,50,0,19:1:1:2:0/1:0/0:0.5:0:0:.:.	0,19,0,5:1:1:2:0/1:0/0:0.5:0:0:.:.	0,11,0,4:1:1:2:./.:./.:.:0:0:.:.
chr8_ref_v2	555214	.	C	G	.	PASS	IntersectsRepeat=0;RepeatCorrectionApplied=0	SAC:ACF:DF:PD:GT:SGT:SF:SV:SIG:MT:PAC	165,118,46,4:1:1:2:0/0:0/1:0.25:0	13,12,4,1:1:1:2:0/0:0/1:0.25:0:0:.:.	205,146,50,1:1:1:2:0/0:0/1:0.25:0:0:.:.	259,173,48,10:1:1:2:0/0:0/1:0.25:0:0:.:.	141,118,34,3:1:1:2:0/0:0/1:0.25:0:0:.:.
chr8_ref_v2	555260	.	C	G	.	PASS	IntersectsRepeat=0;RepeatCorrectionApplied=0	SAC:ACF:DF:PD:GT:SGT:SF:SV:SIG:MT:PAC	189,209,115,23:1:1:2:0/0:0/1:0.5:0	24,21,13,7:1:1:2:0/0:0/1:0.5:0:0:.:.	262,274,129,36:1:1:2:0/0:0/1:0.5:0:0:.:.	277,314,118,49:1:1:2:0/0:0/1:0.5:0:0:.:.	155,186,89,15:1:1:2:0/0:0/1:0.5:0:0:.:.
chr8_ref_v2	555331	.	T	C	.	PASS	IntersectsRepeat=0;RepeatCorrectionApplied=0	SAC:ACF:DF:PD:GT:SGT:SF:SV:SIG:MT:PAC	201,186,78,37:1:1:2:0/0:0/1:0.5:0	23,14,5,3:1:1:2:0/0:0/1:0.25:0:0:.:.	267,261,91,58:1:1:2:0/0:0/1:0.5:0:0:.:.	281,311,74,59:1:1:2:0/0:0/1:0.5:0:0:.:.	178,153,54,30:1:1:2:0/0:0/1:0.5:0:0:.:.
chr8_ref_v2	555343	.	G	T	.	PASS	IntersectsRepeat=0;RepeatCorrectionApplied=0	SAC:ACF:DF:PD:GT:SGT:SF:SV:SIG:MT:PAC	175,172,51,33:1:1:2:0/0:0/1:0.5:0	18,14,1,2:1:1:2:0/0:0/1:0.125:0:0:.:.	226,227,69,42:1:1:2:0/0:0/1:0.5:0:0:.:.	255,288,51,45:1:1:2:0/0:0/1:0.25:0:0:.:.	157,144,40,25:1:1:2:0/0:0/1:0.25:0:0:.:.
chr8_ref_v2	555427	.	C	T	.	PASS	IntersectsRepeat=1;RepeatCorrectionApplied=0	SAC:ACF:DF:PD:GT:SGT:SF:SV:SIG:MT:PAC	2,169,1,79:1:1:2:0/1:0/0:0.25:0	0,8,0,3:1:1:2:./.:./.:.:0:0:.:.	2,214,0,75:1:1:2:0/1:0/0:0.5:0:0:.:.	3,222,0,66:1:1:2:0/1:0/0:0.5:0:0:.:.	4,140,0,63:1:1:2:0/1:0/0:0.5:0:0:.:.
chr8_ref_v2	555451	.	G	C	.	PASS	IntersectsRepeat=0;RepeatCorrectionApplied=0	SAC:ACF:DF:PD:GT:SGT:SF:SV:SIG:MT:PAC	2,192,1,89:1:1:2:0/1:0/0:0.25:0	0,12,0,6:1:1:2:./.:./.:.:0:0:.:.	6,258,0,101:1:1:2:0/1:0/0:0.5:0:0:.:.	5,248,0,73:1:1:2:0/1:0/0:0.5:0:0:.:.	2,162,0,70:1:1:2:0/1:0/0:0.5:0:0:.:.
chr8_ref_v2	555460	.	C	T	.	PASS	IntersectsRepeat=1;RepeatCorrectionApplied=0	SAC:ACF:DF:PD:GT:SGT:SF:SV:SIG:MT:PAC	12,181,0,91:1:1:2:0/1:0/0:0.25:0	0,14,0,7:1:1:2:0/1:0/0:0.25:0:0:.:.	11,258,0,106:1:1:2:0/1:0/0:0.5:0:0:.:.	14,251,0,76:1:1:2:0/1:0/0:0.5:0:0:.:.	11,161,0,65:1:1:2:0/1:0/0:0.5:0:0:.:.
chr8_ref_v2	555754	.	T	C	.	PASS	IntersectsRepeat=0;RepeatCorrectionApplied=0	SAC:ACF:DF:PD:GT:SGT:SF:SV:SIG:MT:PAC	219,89,36,0:1:1:2:0/0:0/1:0.25:0	36,4,12,0:1:1:2:0/0:0/1:0.5:0:0:.:.	282,119,55,0:1:1:2:0/0:0/1:0.25:0:0:.:.	256,102,59,0:1:1:2:0/0:0/1:0.25:0:0:.:.	187,72,44,0:1:1:2:0/0:0/1:0.25:0:0:.:.
chr8_ref_v2	555757	.	T	C	.	PASS	IntersectsRepeat=0;RepeatCorrectionApplied=0	SAC:ACF:DF:PD:GT:SGT:SF:SV:SIG:MT:PAC	228,96,39,0:1:1:2:0/0:0/1:0.25:0	36,5,12,0:1:1:2:0/0:0/1:0.5:0:0:.:.	285,128,60,0:1:1:2:0/0:0/1:0.25:0:0:.:.	259,108,54,0:1:1:2:0/0:0/1:0.25:0:0:.:.	185,77,44,0:1:1:2:0/0:0/1:0.25:0:0:.:.
chr8_ref_v2	555760	.	A	T	.	PASS	IntersectsRepeat=0;RepeatCorrectionApplied=0	SAC:ACF:DF:PD:GT:SGT:SF:SV:SIG:MT:PAC	223,97,41,0:1:1:2:0/0:0/1:0.25:0	38,5,13,0:1:1:2:0/0:0/1:0.5:0:0:.:.	286,136,64,0:1:1:2:0/0:0/1:0.25:0:0:.:.	259,115,55,0:1:1:2:0/0:0/1:0.25:0:0:.:.	187,82,50,1:1:1:2:0/0:0/1:0.25:0:0:.:.
chr8_ref_v2	555835	.	T	C	.	PASS	IntersectsRepeat=1;RepeatCorrectionApplied=0	SAC:ACF:DF:PD:GT:SGT:SF:SV:SIG:MT:PAC	238,244,201,39:1:1:2:0/1:0/0:0.25:1	61,32,43,9:1:1:2:0/1:0/0:0.25:0:0:.:.	302,318,270,41:1:1:2:0/1:0/0:0.25:1:0:.:.	297,285,247,41:1:1:2:0/1:0/0:0.25:1:0:.:.	206,207,156,19:1:1:2:0/1:0/0:0.5:1:0:.:.
chr8_ref_v2	555841	.	T	C	.	PASS	IntersectsRepeat=0;RepeatCorrectionApplied=0	SAC:ACF:DF:PD:GT:SGT:SF:SV:SIG:MT:PAC	238,238,213,43:1:1:2:0/1:0/0:0.25:1	63,36,45,9:1:1:2:0/1:0/0:0.25:0:0:.:.	303,317,282,43:1:1:2:0/1:0/0:0.25:1:0:.:.	299,289,262,47:1:1:2:0/1:0/0:0.25:1:0:.:.	211,204,161,22:1:1:2:0/1:0/0:0.5:1:0:.:.
chr8_ref_v2	555846	.	A	G	.	PASS	IntersectsRepeat=0;RepeatCorrectionApplied=0	SAC:ACF:DF:PD:GT:SGT:SF:SV:SIG:MT:PAC	229,235,221,44:1:1:2:0/1:0/0:0.25:1	60,38,48,10:1:1:2:0/1:0/0:0.25:0:0:.:.	308,318,294,46:1:1:2:0/1:0/0:0.25:1:0:.:.	304,290,271,49:1:1:2:0/1:0/0:0.25:1:0:.:.	208,202,169,24:1:1:2:0/1:0/0:0.25:1:0:.:.
chr8_ref_v2	555855	.	G	C	.	PASS	IntersectsRepeat=0;RepeatCorrectionApplied=0	SAC:ACF:DF:PD:GT:SGT:SF:SV:SIG:MT:PAC	232,254,242,45:1:1:2:0/1:0/0:0.25:1	59,42,49,11:1:1:2:0/1:0/0:0.25:0:0:.:.	316,328,322,52:1:1:2:0/1:0/0:0.25:1:0:.:.	312,297,289,54:1:1:2:0/1:0/0:0.25:1:0:.:.	211,213,178,27:1:1:2:0/1:0/0:0.25:1:0:.:.
chr8_ref_v2	555866	.	G	A	.	PASS	IntersectsRepeat=1;RepeatCorrectionApplied=0	SAC:ACF:DF:PD:GT:SGT:SF:SV:SIG:MT:PAC	230,253,268,48:1:1:2:0/1:0/0:0.25:0	53,43,50,14:1:1:2:0/1:0/0:0.25:0:0:.:.	331,323,347,57:1:1:2:0/1:0/0:0.25:1:0:.:.	308,301,315,60:1:1:2:0/1:0/0:0.25:1:0:.:.	212,212,188,38:1:1:2:0/1:0/0:0.25:1:0:.:.
chr8_ref_v2	555868	.	G	T	.	PASS	IntersectsRepeat=1;RepeatCorrectionApplied=0	SAC:ACF:DF:PD:GT:SGT:SF:SV:SIG:MT:PAC	236,254,273,51:1:1:2:0/1:0/0:0.25:0	55,41,50,14:1:1:2:0/1:0/0:0.25:0:0:.:.	326,317,343,58:1:1:2:0/1:0/0:0.25:0:0:.:.	305,299,318,63:1:1:2:0/1:0/0:0.25:1:0:.:.	209,210,191,42:1:1:2:0/1:0/0:0.25:1:0:.:.
chr8_ref_v2	555976	.	GT	G	.	PASS	IntersectsRepeat=0;RepeatCorrectionApplied=0	SAC:ACF:DF:PD:GT:SGT:SF:SV:SIG:MT:PAC	200,225,247,147:1:1:2:0/1:./.:.:0	57,45,51,17:1:1:2:0/1:0/0:0.25:0:0:.:.	280,270,297,180:1:1:2:0/1:0/0:0.125:0:0:.:.	265,278,304,200:1:1:2:0/1:./.:.:0:0:.:.	194,196,214,134:1:1:2:0/1:./.:.:0:0:.:.
chr8_ref_v2	555998	.	A	C	.	PASS	IntersectsRepeat=1;RepeatCorrectionApplied=0	SAC:ACF:DF:PD:GT:SGT:SF:SV:SIG:MT:PAC	209,228,253,185:1:1:2:0/1:./.:.:0	68,45,65,23:1:1:2:0/1:0/0:0.125:0:0:.:.	290,294,332,231:1:1:2:0/1:./.:.:0:0:.:.	257,299,306,243:1:1:2:0/1:./.:.:0:0:.:.	193,206,196,173:1:1:2:0/1:./.:.:0:0:.:.
chr8_ref_v2	556000	.	A	G	.	PASS	IntersectsRepeat=1;RepeatCorrectionApplied=0	SAC:ACF:DF:PD:GT:SGT:SF:SV:SIG:MT:PAC	206,226,250,185:1:1:2:0/1:./.:.:0	67,45,63,21:1:1:2:0/1:0/0:0.125:0:0:.:.	290,289,335,236:1:1:2:0/1:./.:.:0:0:.:.	262,297,312,250:1:1:2:0/1:./.:.:0:0:.:.	194,209,202,176:1:1:2:0/1:./.:.:0:0:.:.
chr8_ref_v2	556012	.	A	T	.	PASS	IntersectsRepeat=1;RepeatCorrectionApplied=0	SAC:ACF:DF:PD:GT:SGT:SF:SV:SIG:MT:PAC	217,237,256,236:1:1:2:0/1:./.:.:0	70,49,61,31:1:1:2:0/1:0/0:0.125:0:0:.:.	290,298,344,280:1:1:2:0/1:./.:.:0:0:.:.	271,313,319,299:1:1:2:0/1:./.:.:0:0:.:.	199,212,207,203:1:1:2:0/1:./.:.:0:0:.:.
chr8_ref_v2	556032	.	T	C	.	PASS	IntersectsRepeat=1;RepeatCorrectionApplied=0	SAC:ACF:DF:PD:GT:SGT:SF:SV:SIG:MT:PAC	214,230,254,259:1:1:2:0/1:1/1:0.125:0	80,52,57,42:1:1:2:0/1:0/0:0.125:0:0:.:.	291,315,338,330:1:1:2:0/1:./.:.:0:0:.:.	280,303,320,335:1:1:2:0/1:./.:.:0:0:.:.	199,212,212,223:1:1:2:0/1:./.:.:0:0:.:.
chr8_ref_v2	556083	.	A	T	.	PASS	IntersectsRepeat=0;RepeatCorrectionApplied=0	SAC:ACF:DF:PD:GT:SGT:SF:SV:SIG:MT:PAC	179,245,190,299:1:1:2:0/1:1/1:0.125:0	45,61,28,46:1:1:2:0/1:0/0:0.125:0:0:.:.	194,318,262,349:1:1:2:0/1:1/1:0.125:0:0:.:.	236,284,243,339:1:1:2:0/1:./.:.:0:0:.:.	165,217,161,238:1:1:2:0/1:./.:.:0:0:.:.
chr8_ref_v2	556155	.	T	C	.	ExcRegion	IntersectsRepeat=1;RepeatCorrectionApplied=0	SAC:ACF:DF:PD:GT:SGT:SF:SV:SIG:MT:PAC	59,203,79,246:1:1:2:./.:./.:.:0	8,48,26,40:1:1:2:./.:./.:.:0:0:.:.	43,308,129,288:1:1:2:./.:./.:.:0:0:.:.	78,259,115,258:1:1:2:./.:./.:.:0:0:.:.	55,185,79,193:1:1:2:./.:./.:.:0:0:.:.
chr8_ref_v2	556156	.	A	G	.	ExcRegion	IntersectsRepeat=1;RepeatCorrectionApplied=0	SAC:ACF:DF:PD:GT:SGT:SF:SV:SIG:MT:PAC	58,205,78,249:1:1:2:./.:./.:.:0	7,50,26,41:1:1:2:./.:./.:.:0:0:.:.	43,306,126,290:1:1:2:./.:./.:.:0:0:.:.	76,261,114,258:1:1:2:./.:./.:.:0:0:.:.	55,187,78,192:1:1:2:./.:./.:.:0:0:.:.
chr8_ref_v2	556170	.	T	G	.	ExcRegion	IntersectsRepeat=1;RepeatCorrectionApplied=0	SAC:ACF:DF:PD:GT:SGT:SF:SV:SIG:MT:PAC	36,215,57,246:1:1:2:./.:./.:.:0	4,48,23,49:1:1:2:./.:./.:.:0:0:.:.	27,305,106,288:1:1:2:./.:./.:.:0:0:.:.	51,271,93,263:1:1:2:./.:./.:.:0:0:.:.	36,189,65,193:1:1:2:./.:./.:.:0:0:.:.
chr8_ref_v2	556185	.	T	A	.	ExcRegion	IntersectsRepeat=0;RepeatCorrectionApplied=0	SAC:ACF:DF:PD:GT:SGT:SF:SV:SIG:MT:PAC	24,211,40,237:1:1:2:./.:./.:.:0	4,59,20,53:1:1:2:./.:./.:.:0:0:.:.	17,306,69,311:1:1:2:./.:./.:.:0:0:.:.	32,279,72,279:1:1:2:./.:./.:.:0:0:.:.	21,197,43,192:1:1:2:./.:./.:.:0:0:.:.
chr8_ref_v2	556228	.	A	G	.	ExcRegion	IntersectsRepeat=1;RepeatCorrectionApplied=0	SAC:ACF:DF:PD:GT:SGT:SF:SV:SIG:MT:PAC	0,201,4,210:1:1:2:./.:./.:.:0	0,80,9,54:1:1:2:./.:./.:.:0:0:.:.	0,234,22,301:1:1:2:./.:./.:.:0:0:.:.	2,233,4,257:1:1:2:./.:./.:.:0:0:.:.	1,174,7,172:1:1:2:./.:./.:.:0:0:.:.
chr8_ref_v2	556232	.	T	A	.	ExcRegion	IntersectsRepeat=1;RepeatCorrectionApplied=0	SAC:ACF:DF:PD:GT:SGT:SF:SV:SIG:MT:PAC	0,196,8,207:1:1:2:./.:./.:.:0	0,80,9,55:1:1:2:./.:./.:.:0:0:.:.	0,221,19,288:1:1:2:./.:./.:.:0:0:.:.	2,225,6,253:1:1:2:./.:./.:.:0:0:.:.	0,159,7,171:1:1:2:./.:./.:.:0:0:.:.
chr8_ref_v2	556241	.	C	T	.	ExcRegion	IntersectsRepeat=0;RepeatCorrectionApplied=0	SAC:ACF:DF:PD:GT:SGT:SF:SV:SIG:MT:PAC	0,178,11,203:1:1:2:./.:./.:.:0	0,81,13,57:1:1:2:./.:./.:.:0:0:.:.	0,202,24,295:1:1:2:./.:./.:.:0:0:.:.	1,206,11,256:1:1:2:./.:./.:.:0:0:.:.	0,147,12,169:1:1:2:./.:./.:.:0:0:.:.
chr8_ref_v2	556263	.	T	G	.	ExcRegion	IntersectsRepeat=0;RepeatCorrectionApplied=0	SAC:ACF:DF:PD:GT:SGT:SF:SV:SIG:MT:PAC	72,156,0,123:1:1:2:./.:./.:.:0	23,46,0,61:1:1:2:./.:./.:.:0:0:.:.	122,264,0,143:1:1:2:./.:./.:.:0:0:.:.	101,222,0,145:1:1:2:./.:./.:.:0:0:.:.	44,145,0,112:1:1:2:./.:./.:.:0:0:.:.
chr8_ref_v2	556270	.	G	A	.	ExcRegion	IntersectsRepeat=0;RepeatCorrectionApplied=0	SAC:ACF:DF:PD:GT:SGT:SF:SV:SIG:MT:PAC	84,137,0,107:1:1:2:./.:./.:.:0	25,42,0,59:1:1:2:./.:./.:.:0:0:.:.	150,242,0,122:1:1:2:./.:./.:.:0:0:.:.	117,201,0,123:1:1:2:./.:./.:.:0:0:.:.	66,127,0,94:1:1:2:./.:./.:.:0:0:.:.
chr8_ref_v2	556271	.	G	A	.	ExcRegion	IntersectsRepeat=0;RepeatCorrectionApplied=0	SAC:ACF:DF:PD:GT:SGT:SF:SV:SIG:MT:PAC	87,133,0,106:1:1:2:./.:./.:.:0	25,42,0,58:1:1:2:./.:./.:.:0:0:.:.	152,234,0,120:1:1:2:./.:./.:.:0:0:.:.	118,197,0,118:1:1:2:./.:./.:.:0:0:.:.	70,123,0,92:1:1:2:./.:./.:.:0:0:.:.
chr8_ref_v2	556280	.	C	G	.	ExcRegion	IntersectsRepeat=1;RepeatCorrectionApplied=0	SAC:ACF:DF:PD:GT:SGT:SF:SV:SIG:MT:PAC	109,119,0,89:1:1:2:./.:./.:.:0	29,35,0,47:1:1:2:./.:./.:.:0:0:.:.	180,208,0,97:1:1:2:./.:./.:.:0:0:.:.	154,178,0,94:1:1:2:./.:./.:.:0:0:.:.	91,111,0,70:1:1:2:./.:./.:.:0:0:.:.
chr8_ref_v2	556318	.	G	C	.	ExcRegion	IntersectsRepeat=1;RepeatCorrectionApplied=0	SAC:ACF:DF:PD:GT:SGT:SF:SV:SIG:MT:PAC	270,49,0,12:1:1:2:./.:./.:.:0	31,22,0,14:1:1:2:./.:./.:.:0:0:.:.	379,116,1,13:1:1:2:./.:./.:.:0:0:.:.	325,91,0,11:1:1:2:./.:./.:.:0:0:.:.	200,46,0,11:1:1:2:./.:./.:.:0:0:.:.
chr8_ref_v2	556319	.	A	G	.	ExcRegion	IntersectsRepeat=1;RepeatCorrectionApplied=0	SAC:ACF:DF:PD:GT:SGT:SF:SV:SIG:MT:PAC	273,49,0,12:1:1:2:./.:./.:.:0	31,21,0,13:1:1:2:./.:./.:.:0:0:.:.	384,112,1,12:1:1:2:./.:./.:.:0:0:.:.	340,91,0,10:1:1:2:./.:./.:.:0:0:.:.	205,46,0,9:1:1:2:./.:./.:.:0:0:.:.
chr8_ref_v2	556865	.	G	GGT	.	ExcRegion	IntersectsRepeat=1;RepeatCorrectionApplied=1	SAC:ACF:DF:PD:GT:SGT:SF:SV:SIG:MT:PAC	7,142,0,0:1:1:2:./.:./.:.:0	0,4,0,3:1:1:2:./.:./.:.:0:0:.:.	32,194,0,0:1:1:2:./.:./.:.:0:0:.:.	16,230,0,0:1:1:2:./.:./.:.:0:0:.:.	13,138,0,0:1:1:2:./.:./.:.:0:0:.:.
chr8_ref_v2	556875	.	TGG	T	.	ExcRegion	IntersectsRepeat=1;RepeatCorrectionApplied=0	SAC:ACF:DF:PD:GT:SGT:SF:SV:SIG:MT:PAC	7,130,0,0:1:1:2:./.:./.:.:0	0,3,0,3:1:1:2:./.:./.:.:0:0:.:.	28,179,0,0:1:1:2:./.:./.:.:0:0:.:.	14,215,0,0:1:1:2:./.:./.:.:0:0:.:.	7,139,0,0:1:1:2:./.:./.:.:0:0:.:.
chr8_ref_v2	558553	.	C	T	.	ExcRegion	IntersectsRepeat=0;RepeatCorrectionApplied=0	SAC:ACF:DF:PD:GT:SGT:SF:SV:SIG:MT:PAC	0,0,0,0:0:1:2:./.:./.:.:0	0,0,0,0:0:1:2:./.:./.:.:0:0:.:.	0,0,1,0:0:1:2:./.:./.:.:0:0:.:.	0,0,0,0:0:1:2:./.:./.:.:0:0:.:.	0,0,0,0:0:1:2:./.:./.:.:0:0:.:.
chr8_ref_v2	559885	.	T	C	.	ExcRegion	IntersectsRepeat=0;RepeatCorrectionApplied=0	SAC:ACF:DF:PD:GT:SGT:SF:SV:SIG:MT:PAC	0,0,0,0:0:1:2:./.:./.:.:0	0,0,0,0:0:1:2:./.:./.:.:0:0:.:.	0,0,1,0:0:1:2:./.:./.:.:0:0:.:.	0,0,0,0:0:1:2:./.:./.:.:0:0:.:.	0,0,0,0:0:1:2:./.:./.:.:0:0:.:.
chr8_ref_v2	559943	.	A	G	.	ExcRegion	IntersectsRepeat=0;RepeatCorrectionApplied=0	SAC:ACF:DF:PD:GT:SGT:SF:SV:SIG:MT:PAC	0,0,0,0:0:1:2:./.:./.:.:0	0,0,0,0:0:1:2:./.:./.:.:0:0:.:.	0,0,1,1:1:1:2:./.:./.:.:0:0:.:.	0,0,0,0:0:1:2:./.:./.:.:0:0:.:.	0,0,0,0:0:1:2:./.:./.:.:0:0:.:.
chr8_ref_v2	562392	.	ATT	A	.	ExcRegion	IntersectsRepeat=1;RepeatCorrectionApplied=1	SAC:ACF:DF:PD:GT:SGT:SF:SV:SIG:MT:PAC	0,2,0,0:0:1:2:./.:./.:.:0	0,0,0,0:0:1:2:./.:./.:.:0:0:.:.	1,3,0,0:1:1:2:./.:./.:.:0:0:.:.	1,3,1,1:1:1:2:./.:./.:.:0:0:.:.	0,2,1,0:1:1:2:./.:./.:.:0:0:.:.
chr9_ref_v2	392	.	A	T	.	ExcRegion	IntersectsRepeat=0;RepeatCorrectionApplied=0	SAC:ACF:DF:PD:GT:SGT:SF:SV:SIG:MT:PAC	0,0,0,0:0:1:2:./.:./.:.:0	0,0,0,0:0:1:2:./.:./.:.:0:0:.:.	0,0,0,1:0:1:2:./.:./.:.:0:0:.:.	0,0,0,0:0:1:2:./.:./.:.:0:0:.:.	0,0,0,0:0:1:2:./.:./.:.:0:0:.:.
chr9_ref_v2	393	.	T	A	.	ExcRegion	IntersectsRepeat=0;RepeatCorrectionApplied=0	SAC:ACF:DF:PD:GT:SGT:SF:SV:SIG:MT:PAC	0,0,0,0:0:1:2:./.:./.:.:0	0,0,0,0:0:1:2:./.:./.:.:0:0:.:.	0,0,0,1:0:1:2:./.:./.:.:0:0:.:.	0,0,0,0:0:1:2:./.:./.:.:0:0:.:.	0,0,0,0:0:1:2:./.:./.:.:0:0:.:.
chr9_ref_v2	791	.	T	G	.	ExcRegion	IntersectsRepeat=0;RepeatCorrectionApplied=0	SAC:ACF:DF:PD:GT:SGT:SF:SV:SIG:MT:PAC	0,0,0,0:0:1:2:./.:./.:.:0	0,0,0,0:0:1:2:./.:./.:.:0:0:.:.	0,0,1,1:1:1:2:./.:./.:.:0:0:.:.	0,0,0,0:0:1:2:./.:./.:.:0:0:.:.	0,0,0,0:0:1:2:./.:./.:.:0:0:.:.
chr9_ref_v2	1341	.	T	C	.	ExcRegion	IntersectsRepeat=0;RepeatCorrectionApplied=0	SAC:ACF:DF:PD:GT:SGT:SF:SV:SIG:MT:PAC	0,0,0,0:0:1:2:./.:./.:.:0	0,0,0,0:0:1:2:./.:./.:.:0:0:.:.	0,0,0,0:0:1:2:./.:./.:.:0:0:.:.	0,0,0,0:0:1:2:./.:./.:.:0:0:.:.	0,0,1,1:1:1:2:./.:./.:.:0:0:.:.
chr9_ref_v2	3949	.	G	A	.	ExcRegion	IntersectsRepeat=1;RepeatCorrectionApplied=0	SAC:ACF:DF:PD:GT:SGT:SF:SV:SIG:MT:PAC	0,0,0,0:0:1:2:./.:./.:.:0	0,0,1,0:0:1:2:./.:./.:.:0:0:.:.	0,0,0,0:0:1:2:./.:./.:.:0:0:.:.	0,0,1,0:0:1:2:./.:./.:.:0:0:.:.	0,0,0,0:0:1:2:./.:./.:.:0:0:.:.
chr9_ref_v2	3988	.	C	T	.	ExcRegion	IntersectsRepeat=0;RepeatCorrectionApplied=0	SAC:ACF:DF:PD:GT:SGT:SF:SV:SIG:MT:PAC	0,0,0,0:0:1:2:./.:./.:.:0	0,0,1,1:1:1:2:./.:./.:.:0:0:.:.	0,0,0,0:0:1:2:./.:./.:.:0:0:.:.	0,0,0,0:0:1:2:./.:./.:.:0:0:.:.	0,0,0,0:0:1:2:./.:./.:.:0:0:.:.
chr9_ref_v2	22274	.	T	C	.	PASS	IntersectsRepeat=1;RepeatCorrectionApplied=0	SAC:ACF:DF:PD:GT:SGT:SF:SV:SIG:MT:PAC	0,1,0,0:0:1:2:./.:./.:.:0	0,0,0,0:0:1:2:./.:./.:.:0:0:.:.	0,0,0,0:0:1:2:./.:./.:.:0:0:.:.	0,0,1,0:0:1:2:./.:./.:.:0:0:.:.	0,0,0,0:0:1:2:./.:./.:.:0:0:.:.
chr9_ref_v2	23251	.	C	CATTGAGTAA	.	PASS	IntersectsRepeat=0;RepeatCorrectionApplied=0	SAC:ACF:DF:PD:GT:SGT:SF:SV:SIG:MT:PAC	0,0,0,0:0:1:2:./.:./.:.:0	0,0,0,0:0:1:2:./.:./.:.:0:0:.:.	0,0,0,0:0:1:2:./.:./.:.:0:0:.:.	0,0,1,2:1:1:2:./.:./.:.:0:0:.:.	0,0,0,0:0:1:2:./.:./.:.:0:0:.:.
chr9_ref_v2	23252	.	C	CAGTGGCAGTAGTG	.	PASS	IntersectsRepeat=0;RepeatCorrectionApplied=0	SAC:ACF:DF:PD:GT:SGT:SF:SV:SIG:MT:PAC	0,0,0,0:0:1:2:./.:./.:.:0	0,0,0,0:0:1:2:./.:./.:.:0:0:.:.	0,0,0,0:0:1:2:./.:./.:.:0:0:.:.	0,0,1,2:1:1:2:./.:./.:.:0:0:.:.	0,0,0,0:0:1:2:./.:./.:.:0:0:.:.
chr9_ref_v2	23256	.	T	G	.	PASS	IntersectsRepeat=0;RepeatCorrectionApplied=0	SAC:ACF:DF:PD:GT:SGT:SF:SV:SIG:MT:PAC	0,0,0,0:0:1:2:./.:./.:.:0	0,0,0,0:0:1:2:./.:./.:.:0:0:.:.	0,0,0,0:0:1:2:./.:./.:.:0:0:.:.	0,0,1,2:1:1:2:./.:./.:.:0:0:.:.	0,0,0,0:0:1:2:./.:./.:.:0:0:.:.
chr9_ref_v2	23257	.	TC	T	.	PASS	IntersectsRepeat=0;RepeatCorrectionApplied=0	SAC:ACF:DF:PD:GT:SGT:SF:SV:SIG:MT:PAC	0,0,0,0:0:1:2:./.:./.:.:0	0,0,1,0:0:1:2:./.:./.:.:0:0:.:.	0,0,0,0:0:1:2:./.:./.:.:0:0:.:.	0,0,1,2:1:1:2:./.:./.:.:0:0:.:.	0,0,0,0:0:1:2:./.:./.:.:0:0:.:.
chr9_ref_v2	40575	.	A	C	.	PASS	IntersectsRepeat=1;RepeatCorrectionApplied=0	SAC:ACF:DF:PD:GT:SGT:SF:SV:SIG:MT:PAC	212,41,0,61:1:1:2:0/0:0/1:0.5:0	46,9,0,10:1:1:2:0/0:0/1:0.25:0:0:.:.	281,177,0,45:1:1:2:0/0:0/1:0.25:0:0:.:.	309,169,0,50:1:1:2:0/0:0/1:0.25:0:0:.:.	171,101,0,30:1:1:2:0/0:0/1:0.25:0:0:.:.
chr9_ref_v2	41997	.	A	T	.	PASS	IntersectsRepeat=1;RepeatCorrectionApplied=0	SAC:ACF:DF:PD:GT:SGT:SF:SV:SIG:MT:PAC	209,255,0,0:1:1:2:0/0:./.:.:0	45,39,0,0:1:1:2:0/0:./.:.:0:0:.:.	148,191,139,168:1:1:2:0/1:./.:.:0:1:g.41997A>T:0	279,343,0,0:1:1:2:0/0:./.:.:0:0:.:.	182,209,0,0:1:1:2:0/0:./.:.:0:0:.:.
chr9_ref_v2	57253	.	C	CA,CAA	.	PASS	IntersectsRepeat=1;RepeatCorrectionApplied=1	SAC:ACF:DF:PD:GT:SGT:SF:SV:SIG:MT:PAC	5,1,14,4,1,25:1:1:2:1/2:0/2:0.125:0	3,0,7,6,0,3:1:0:2:./.:./.:.:0:0:.:.	13,11,44,16,3,20:1:1:2:1/1:1/2:0.25:0:0:.:.	15,10,35,19,7,18:1:1:2:1/2:0/1:0.5:0:0:.:.	12,8,13,15,6,12:1:1:2:1/2:0/1:0.5:0:0:.:.
chr9_ref_v2	57274	.	T	C	.	PASS	IntersectsRepeat=0;RepeatCorrectionApplied=0	SAC:ACF:DF:PD:GT:SGT:SF:SV:SIG:MT:PAC	0,0,56,223:1:1:2:1/1:./.:.:0	0,0,9,65:1:1:2:1/1:./.:.:0:0:.:.	0,1,97,276:1:1:2:1/1:./.:.:0:0:.:.	0,0,93,275:1:1:2:1/1:./.:.:0:0:.:.	0,0,52,174:1:1:2:1/1:./.:.:0:0:.:.
chr9_ref_v2	105408	.	A	AAAT	.	PASS	IntersectsRepeat=1;RepeatCorrectionApplied=1	SAC:ACF:DF:PD:GT:SGT:SF:SV:SIG:MT:PAC	1,0,149,30:1:1:2:1/1:./.:.:0	2,0,41,19:1:1:2:1/1:0/1:0.125:0:0:.:.	0,0,201,42:1:1:2:1/1:./.:.:0:0:.:.	0,0,180,37:1:1:2:1/1:./.:.:0:0:.:.	0,0,131,27:1:1:2:1/1:./.:.:0:0:.:.
chr9_ref_v2	137881	.	GA	G	.	PASS	IntersectsRepeat=1;RepeatCorrectionApplied=1	SAC:ACF:DF:PD:GT:SGT:SF:SV:SIG:MT:PAC	150,101,23,10:1:1:2:0/0:0/1:0.125:0	42,28,3,2:1:1:2:0/0:./.:.:0:0:.:.	200,132,18,9:1:1:2:0/0:./.:.:0:0:.:.	198,149,18,12:1:1:2:0/0:./.:.:0:0:.:.	136,83,4,6:1:1:2:0/0:./.:.:0:0:.:.
chr9_ref_v2	138404	.	AC	A	.	PASS	IntersectsRepeat=1;RepeatCorrectionApplied=1	SAC:ACF:DF:PD:GT:SGT:SF:SV:SIG:MT:PAC	5,3,0,2:1:1:2:./.:./.:.:0	0,2,0,0:0:1:2:./.:./.:.:0:0:.:.	6,11,1,9:1:1:2:0/1:0/0:0.5:0:0:.:.	8,7,0,2:1:1:2:./.:./.:.:0:0:.:.	8,4,0,2:1:1:2:./.:./.:.:0:0:.:.
chr9_ref_v2	141426	.	A	AAAGAAGATG	.	PASS	IntersectsRepeat=1;RepeatCorrectionApplied=1	SAC:ACF:DF:PD:GT:SGT:SF:SV:SIG:MT:PAC	0,0,179,173:1:1:2:1/1:./.:.:0	0,1,33,20:1:1:2:1/1:./.:.:0:0:.:.	0,0,206,216:1:1:2:1/1:./.:.:0:0:.:.	0,0,220,199:1:1:2:1/1:./.:.:0:0:.:.	1,1,136,136:1:1:2:1/1:./.:.:0:0:.:.
chr9_ref_v2	142058	.	A	C	.	PASS	IntersectsRepeat=0;RepeatCorrectionApplied=0	SAC:ACF:DF:PD:GT:SGT:SF:SV:SIG:MT:PAC	173,62,0,59:1:1:2:0/0:0/1:0.5:0	39,17,0,6:1:1:2:0/0:0/1:0.25:0:0:.:.	229,174,0,37:1:1:2:0/0:0/1:0.125:0:0:.:.	211,151,0,31:1:1:2:0/0:0/1:0.125:0:0:.:.	162,110,0,26:1:1:2:0/0:0/1:0.25:0:0:.:.
chr9_ref_v2	142348	.	A	ATT,ATTT,ATTTT	.	PASS	IntersectsRepeat=1;RepeatCorrectionApplied=1	SAC:ACF:DF:PD:GT:SGT:SF:SV:SIG:MT:PAC	0,1,7,14,61,90,13,11:1:1:2:2/2:2/3:0.125:0	0,0,2,5,19,28,5,3:1:1:2:2/2:2/3:0.125:0:0:.:.	1,1,21,16,105,138,13,14:1:1:2:2/2:./.:.:0:0:.:.	1,3,19,16,113,120,17,9:1:1:2:2/2:./.:.:0:0:.:.	1,0,15,17,71,86,15,14:1:1:2:2/2:2/3:0.125:0:0:.:.
chr9_ref_v2	144091	.	TTATATATATATA	T	.	PASS	IntersectsRepeat=1;RepeatCorrectionApplied=1	SAC:ACF:DF:PD:GT:SGT:SF:SV:SIG:MT:PAC	0,0,107,110:1:1:2:1/1:./.:.:0	0,0,31,37:1:1:2:1/1:./.:.:0:0:.:.	0,2,126,143:1:1:2:1/1:./.:.:0:0:.:.	2,0,109,105:1:1:2:1/1:./.:.:0:0:.:.	0,0,79,83:1:1:2:1/1:./.:.:0:0:.:.
chr9_ref_v2	146979	.	G	A	.	PASS	IntersectsRepeat=0;RepeatCorrectionApplied=0	SAC:ACF:DF:PD:GT:SGT:SF:SV:SIG:MT:PAC	0,0,0,0:0:1:2:./.:./.:.:0	0,0,0,0:0:1:2:./.:./.:.:0:0:.:.	0,0,0,0:0:1:2:./.:./.:.:0:0:.:.	0,0,0,0:0:1:2:./.:./.:.:0:0:.:.	0,0,0,0:0:1:2:./.:./.:.:0:0:.:.
chr9_ref_v2	147066	.	A	G	.	PASS	IntersectsRepeat=0;RepeatCorrectionApplied=0	SAC:ACF:DF:PD:GT:SGT:SF:SV:SIG:MT:PAC	0,0,4,16:1:1:2:1/1:./.:.:0	0,0,4,0:0:1:2:./.:./.:.:0:0:.:.	0,0,11,5:1:1:2:./.:./.:.:0:0:.:.	0,0,9,12:1:1:2:1/1:./.:.:0:0:.:.	0,0,10,4:1:1:2:./.:./.:.:0:0:.:.
chr9_ref_v2	153413	.	T	G	.	PASS	IntersectsRepeat=0;RepeatCorrectionApplied=0	SAC:ACF:DF:PD:GT:SGT:SF:SV:SIG:MT:PAC	51,194,53,0:1:1:2:0/0:0/1:0.5:0	16,54,7,0:1:1:2:0/0:0/1:0.25:0:0:.:.	159,275,33,0:1:1:2:0/0:0/1:0.125:0:0:.:.	174,276,26,0:1:1:2:0/0:0/1:0.125:0:0:.:.	96,153,20,0:1:1:2:0/0:0/1:0.125:0:0:.:.
chr9_ref_v2	159189	.	G	C	.	PASS	IntersectsRepeat=0;RepeatCorrectionApplied=0	SAC:ACF:DF:PD:GT:SGT:SF:SV:SIG:MT:PAC	1,1,285,272:1:1:2:1/1:./.:.:0	0,0,41,40:1:1:2:1/1:./.:.:0:0:.:.	0,0,330,302:1:1:2:1/1:./.:.:0:0:.:.	0,0,317,302:1:1:2:1/1:./.:.:0:0:.:.	0,0,235,192:1:1:2:1/1:./.:.:0:0:.:.
chr9_ref_v2	160810	.	T	TA	.	PASS	IntersectsRepeat=1;RepeatCorrectionApplied=1	SAC:ACF:DF:PD:GT:SGT:SF:SV:SIG:MT:PAC	10,8,103,82:1:1:2:1/1:./.:.:0	3,4,17,20:1:1:2:1/1:0/1:0.125:0:0:.:.	26,7,169,106:1:1:2:1/1:./.:.:0:0:.:.	19,16,180,108:1:1:2:1/1:./.:.:0:0:.:.	23,5,103,65:1:1:2:1/1:./.:.:0:0:.:.
chr9_ref_v2	163215	.	A	ATTTTT,ATTTTTTTTT	.	PASS	IntersectsRepeat=1;RepeatCorrectionApplied=1	SAC:ACF:DF:PD:GT:SGT:SF:SV:SIG:MT:PAC	1,1,4,1,7,1:1:0:2:./.:./.:.:0	0,0,5,2,1,0:1:0:2:./.:./.:.:0:0:.:.	1,0,12,6,4,0:1:1:2:1/2:1/1:0.5:0:0:.:.	2,1,17,5,3,1:1:1:2:1/1:1/2:0.25:0:0:.:.	0,0,6,1,4,1:1:0:2:./.:./.:.:0:0:.:.
chr9_ref_v2	169441	.	CTGTTGTTGT	C	.	PASS	IntersectsRepeat=1;RepeatCorrectionApplied=1	SAC:ACF:DF:PD:GT:SGT:SF:SV:SIG:MT:PAC	3,1,155,109:1:1:2:1/1:./.:.:0	1,0,22,6:1:1:2:1/1:0/1:0.125:0:0:.:.	1,2,200,134:1:1:2:1/1:./.:.:0:0:.:.	2,0,199,147:1:1:2:1/1:./.:.:0:0:.:.	4,0,131,82:1:1:2:1/1:./.:.:0:0:.:.
chr9_ref_v2	177431	.	CAT	C	.	PASS	IntersectsRepeat=1;RepeatCorrectionApplied=1	SAC:ACF:DF:PD:GT:SGT:SF:SV:SIG:MT:PAC	74,93,4,4:1:1:2:0/0:./.:.:0	24,30,5,5:1:1:2:0/0:0/1:0.125:0:0:.:.	112,107,5,12:1:1:2:0/0:./.:.:0:0:.:.	100,116,9,10:1:1:2:0/0:./.:.:0:0:.:.	75,74,9,4:1:1:2:0/0:./.:.:0:0:.:.
chr9_ref_v2	183216	.	C	CT	.	PASS	IntersectsRepeat=1;RepeatCorrectionApplied=1	SAC:ACF:DF:PD:GT:SGT:SF:SV:SIG:MT:PAC	31,60,12,21:1:1:2:0/0:0/1:0.5:0	13,15,1,11:1:1:2:0/0:0/1:0.5:0:0:.:.	74,99,17,17:1:1:2:0/0:0/1:0.25:0:0:.:.	57,112,11,26:1:1:2:0/0:0/1:0.25:0:0:.:.	40,64,10,21:1:1:2:0/0:0/1:0.5:0:0:.:.
chr9_ref_v2	196949	.	A	T	.	ExcRegion	IntersectsRepeat=0;RepeatCorrectionApplied=0	SAC:ACF:DF:PD:GT:SGT:SF:SV:SIG:MT:PAC	228,88,26,0:1:1:2:./.:./.:.:0	55,14,2,0:1:1:2:./.:./.:.:0:0:.:.	265,135,43,0:1:1:2:./.:./.:.:0:0:.:.	257,127,25,0:1:1:2:./.:./.:.:0:0:.:.	192,86,14,0:1:1:2:./.:./.:.:0:0:.:.
chr9_ref_v2	204746	.	TA	T	.	PASS	IntersectsRepeat=1;RepeatCorrectionApplied=1	SAC:ACF:DF:PD:GT:SGT:SF:SV:SIG:MT:PAC	72,84,21,26:1:1:2:0/0:0/1:0.25:0	13,18,3,3:1:1:2:0/0:./.:.:0:0:.:.	126,148,32,36:1:1:2:0/0:./.:.:0:0:.:.	123,121,24,28:1:1:2:0/0:./.:.:0:0:.:.	85,88,21,28:1:1:2:0/0:0/1:0.125:0:0:.:.
chr9_ref_v2	205855	.	C	A	.	ExcRegion	IntersectsRepeat=0;RepeatCorrectionApplied=0	SAC:ACF:DF:PD:GT:SGT:SF:SV:SIG:MT:PAC	0,0,0,0:0:1:2:./.:./.:.:0	0,0,0,0:0:1:2:./.:./.:.:0:0:.:.	0,0,1,0:0:1:2:./.:./.:.:0:0:.:.	1,0,0,0:0:1:2:./.:./.:.:0:0:.:.	0,0,0,0:0:1:2:./.:./.:.:0:0:.:.
chr9_ref_v2	205861	.	A	G	.	ExcRegion	IntersectsRepeat=1;RepeatCorrectionApplied=0	SAC:ACF:DF:PD:GT:SGT:SF:SV:SIG:MT:PAC	0,0,0,0:0:1:2:./.:./.:.:0	0,0,0,0:0:1:2:./.:./.:.:0:0:.:.	0,0,1,0:0:1:2:./.:./.:.:0:0:.:.	1,0,0,0:0:1:2:./.:./.:.:0:0:.:.	0,0,0,0:0:1:2:./.:./.:.:0:0:.:.
chr9_ref_v2	205863	.	A	T	.	ExcRegion	IntersectsRepeat=1;RepeatCorrectionApplied=0	SAC:ACF:DF:PD:GT:SGT:SF:SV:SIG:MT:PAC	0,0,0,0:0:1:2:./.:./.:.:0	0,0,0,0:0:1:2:./.:./.:.:0:0:.:.	0,0,1,0:0:1:2:./.:./.:.:0:0:.:.	1,0,0,0:0:1:2:./.:./.:.:0:0:.:.	0,0,0,0:0:1:2:./.:./.:.:0:0:.:.
chr9_ref_v2	205864	.	C	T	.	ExcRegion	IntersectsRepeat=0;RepeatCorrectionApplied=0	SAC:ACF:DF:PD:GT:SGT:SF:SV:SIG:MT:PAC	0,0,0,0:0:1:2:./.:./.:.:0	0,0,0,0:0:1:2:./.:./.:.:0:0:.:.	0,0,1,0:0:1:2:./.:./.:.:0:0:.:.	1,0,0,0:0:1:2:./.:./.:.:0:0:.:.	0,0,0,0:0:1:2:./.:./.:.:0:0:.:.
chr9_ref_v2	208669	.	A	G	.	ExcRegion	IntersectsRepeat=0;RepeatCorrectionApplied=0	SAC:ACF:DF:PD:GT:SGT:SF:SV:SIG:MT:PAC	0,0,0,0:0:1:2:./.:./.:.:0	0,0,0,0:0:1:2:./.:./.:.:0:0:.:.	0,0,1,0:0:1:2:./.:./.:.:0:0:.:.	0,0,0,0:0:1:2:./.:./.:.:0:0:.:.	0,0,0,0:0:1:2:./.:./.:.:0:0:.:.
chr9_ref_v2	208685	.	G	C	.	ExcRegion	IntersectsRepeat=0;RepeatCorrectionApplied=0	SAC:ACF:DF:PD:GT:SGT:SF:SV:SIG:MT:PAC	0,0,0,0:0:1:2:./.:./.:.:0	0,0,0,0:0:1:2:./.:./.:.:0:0:.:.	1,0,1,0:1:1:2:./.:./.:.:0:0:.:.	0,0,0,0:0:1:2:./.:./.:.:0:0:.:.	0,0,0,0:0:1:2:./.:./.:.:0:0:.:.
chr9_ref_v2	235792	.	C	G	.	PASS	IntersectsRepeat=0;RepeatCorrectionApplied=0	SAC:ACF:DF:PD:GT:SGT:SF:SV:SIG:MT:PAC	234,19,0,79:1:1:2:0/0:0/1:0.5:0	39,4,0,1:1:1:2:0/0:./.:.:0:0:.:.	254,23,0,22:1:1:2:0/0:0/1:0.125:0:1:.:.	268,37,0,30:1:1:2:0/0:0/1:0.25:0:0:.:.	207,18,0,23:1:1:2:0/0:0/1:0.25:0:0:.:.
chr9_ref_v2	240997	.	G	GA,GAAAA	.	PASS	IntersectsRepeat=1;RepeatCorrectionApplied=1	SAC:ACF:DF:PD:GT:SGT:SF:SV:SIG:MT:PAC	1,2,22,3,0,4:1:1:2:1/1:1/2:0.25:0	0,0,5,3,0,0:1:0:2:./.:./.:.:0:0:.:.	15,8,48,8,1,9:1:1:2:1/1:1/2:0.25:0:0:.:.	8,4,42,3,0,11:1:1:2:1/1:1/2:0.25:0:0:.:.	8,1,20,3,1,10:1:1:2:1/1:1/2:0.5:0:0:.:.
chr9_ref_v2	241019	.	C	A	.	PASS	IntersectsRepeat=1;RepeatCorrectionApplied=0	SAC:ACF:DF:PD:GT:SGT:SF:SV:SIG:MT:PAC	43,140,27,0:1:1:2:0/0:0/1:0.25:0	6,27,4,0:1:1:2:0/0:0/1:0.25:0:0:.:.	69,203,56,0:1:1:2:0/0:0/1:0.25:0:0:.:.	49,209,44,0:1:1:2:0/0:0/1:0.25:0:0:.:.	29,134,24,0:1:1:2:0/0:0/1:0.25:0:0:.:.
chr9_ref_v2	245927	.	CTT	C,CT	.	PASS	IntersectsRepeat=1;RepeatCorrectionApplied=1	SAC:ACF:DF:PD:GT:SGT:SF:SV:SIG:MT:PAC	0,6,0,9,0,7:1:1:2:0/1:1/2:0.25:0	1,1,0,0,3,2:1:0:2:./.:./.:.:0:0:.:.	2,4,5,14,5,14:1:1:2:1/2:0/2:0.25:0:0:.:.	2,4,4,10,3,7:1:1:2:0/1:1/2:0.5:0:0:.:.	2,12,3,11,4,9:1:1:2:0/1:0/2:0.5:0:0:.:.
chr9_ref_v2	249590	.	CT	C	.	PASS	IntersectsRepeat=1;RepeatCorrectionApplied=1	SAC:ACF:DF:PD:GT:SGT:SF:SV:SIG:MT:PAC	9,3,67,55:1:1:2:1/1:./.:.:0	1,0,13,6:1:1:2:1/1:./.:.:0:0:.:.	14,11,118,110:1:1:2:1/1:./.:.:0:0:.:.	11,7,94,102:1:1:2:1/1:./.:.:0:0:.:.	8,9,88,69:1:1:2:1/1:./.:.:0:0:.:.
chr9_ref_v2	253969	.	TA	T	.	PASS	IntersectsRepeat=1;RepeatCorrectionApplied=1	SAC:ACF:DF:PD:GT:SGT:SF:SV:SIG:MT:PAC	13,9,86,69:1:1:2:1/1:0/1:0.125:0	1,1,11,14:1:1:2:1/1:./.:.:0:0:.:.	6,8,136,141:1:1:2:1/1:./.:.:0:0:.:.	10,4,140,135:1:1:2:1/1:./.:.:0:0:.:.	4,6,86,94:1:1:2:1/1:./.:.:0:0:.:.
chr9_ref_v2	263468	.	G	C	.	PASS	IntersectsRepeat=0;RepeatCorrectionApplied=0	SAC:ACF:DF:PD:GT:SGT:SF:SV:SIG:MT:PAC	21,181,91,0:1:1:2:0/1:0/0:0.25:0	4,45,1,0:1:1:2:0/0:./.:.:0:0:.:.	49,231,23,0:1:1:2:0/0:0/1:0.125:0:1:.:.	40,246,28,0:1:1:2:0/0:0/1:0.25:0:1:.:.	31,159,16,0:1:1:2:0/0:0/1:0.125:0:1:.:.
chr9_ref_v2	267836	.	TA	T	.	PASS	IntersectsRepeat=1;RepeatCorrectionApplied=1	SAC:ACF:DF:PD:GT:SGT:SF:SV:SIG:MT:PAC	59,72,12,12:1:1:2:0/0:./.:.:0	10,16,4,7:1:1:2:0/0:0/1:0.25:0:0:.:.	109,124,33,30:1:1:2:0/0:0/1:0.125:0:0:.:.	94,111,23,23:1:1:2:0/0:./.:.:0:0:.:.	75,77,13,30:1:1:2:0/0:0/1:0.125:0:0:.:.
chr9_ref_v2	285856	.	T	G	.	PASS	IntersectsRepeat=1;RepeatCorrectionApplied=0	SAC:ACF:DF:PD:GT:SGT:SF:SV:SIG:MT:PAC	17,246,89,0:1:1:2:0/0:0/1:0.5:0	18,40,13,0:1:1:2:0/0:0/1:0.5:0:0:.:.	69,302,88,0:1:1:2:0/0:0/1:0.5:0:0:.:.	60,307,84,0:1:1:2:0/0:0/1:0.5:0:0:.:.	42,193,56,0:1:1:2:0/0:0/1:0.5:0:0:.:.
chr9_ref_v2	286561	.	C	A	.	PASS	IntersectsRepeat=0;RepeatCorrectionApplied=0	SAC:ACF:DF:PD:GT:SGT:SF:SV:SIG:MT:PAC	138,41,0,52:1:1:2:0/0:0/1:0.5:0	28,8,0,1:1:1:2:0/0:./.:.:0:0:.:.	190,166,0,6:1:1:2:0/0:0/1:0.125:0:0:.:.	196,136,0,12:1:1:2:0/0:0/1:0.125:0:0:.:.	109,89,1,6:1:1:2:0/0:0/1:0.125:0:0:.:.
chr9_ref_v2	287275	.	C	G	.	PASS	IntersectsRepeat=0;RepeatCorrectionApplied=0	SAC:ACF:DF:PD:GT:SGT:SF:SV:SIG:MT:PAC	223,20,0,39:1:1:2:0/0:0/1:0.25:0	39,9,0,2:1:1:2:0/0:0/1:0.125:0:0:.:.	281,114,0,10:1:1:2:0/0:0/1:0.125:0:0:.:.	319,97,0,9:1:1:2:0/0:0/1:0.125:0:0:.:.	197,56,0,12:1:1:2:0/0:0/1:0.125:0:0:.:.
chr9_ref_v2	290159	.	GA	G	.	PASS	IntersectsRepeat=1;RepeatCorrectionApplied=1	SAC:ACF:DF:PD:GT:SGT:SF:SV:SIG:MT:PAC	59,92,10,11:1:1:2:0/0:./.:.:0	20,15,1,2:1:1:2:0/0:./.:.:0:0:.:.	78,105,23,41:1:1:2:0/0:0/1:0.125:0:0:.:.	78,126,28,29:1:1:2:0/0:0/1:0.125:0:0:.:.	49,79,17,22:1:1:2:0/0:0/1:0.125:0:0:.:.
chr9_ref_v2	292014	.	T	G	.	PASS	IntersectsRepeat=1;RepeatCorrectionApplied=0	SAC:ACF:DF:PD:GT:SGT:SF:SV:SIG:MT:PAC	16,183,31,0:1:1:2:0/0:0/1:0.25:0	4,32,1,0:1:1:2:0/0:./.:.:0:0:.:.	10,230,7,1:1:1:2:0/0:0/1:0.125:0:0:.:.	16,214,6,0:1:1:2:0/0:0/1:0.125:0:0:.:.	9,147,7,0:1:1:2:0/0:0/1:0.125:0:0:.:.
chr9_ref_v2	316182	.	T	G	.	PASS	IntersectsRepeat=0;RepeatCorrectionApplied=0	SAC:ACF:DF:PD:GT:SGT:SF:SV:SIG:MT:PAC	0,0,221,221:1:1:2:1/1:./.:.:0	0,0,42,46:1:1:2:1/1:./.:.:0:0:.:.	0,0,235,320:1:1:2:1/1:./.:.:0:0:.:.	0,1,256,262:1:1:2:1/1:./.:.:0:0:.:.	0,0,201,197:1:1:2:1/1:./.:.:0:0:.:.
chr9_ref_v2	318475	.	A	C	.	PASS	IntersectsRepeat=1;RepeatCorrectionApplied=0	SAC:ACF:DF:PD:GT:SGT:SF:SV:SIG:MT:PAC	259,68,0,98:1:1:2:0/0:0/1:0.5:0	52,18,0,8:1:1:2:0/0:0/1:0.25:0:0:.:.	347,261,0,40:1:1:2:0/0:0/1:0.125:0:0:.:.	330,262,0,51:1:1:2:0/0:0/1:0.125:0:0:.:.	228,158,0,30:1:1:2:0/0:0/1:0.125:0:0:.:.
chr9_ref_v2	324363	.	A	C	.	ExcRegion	IntersectsRepeat=0;RepeatCorrectionApplied=0	SAC:ACF:DF:PD:GT:SGT:SF:SV:SIG:MT:PAC	1,5,0,4:1:1:2:./.:./.:.:0	0,0,0,1:0:1:2:./.:./.:.:0:0:.:.	3,6,0,12:1:1:2:./.:./.:.:0:0:.:.	2,8,0,7:1:1:2:./.:./.:.:0:0:.:.	0,6,0,5:1:1:2:./.:./.:.:0:0:.:.
chr9_ref_v2	324364	.	T	TTA	.	ExcRegion	IntersectsRepeat=0;RepeatCorrectionApplied=0	SAC:ACF:DF:PD:GT:SGT:SF:SV:SIG:MT:PAC	1,2,0,7:1:1:2:./.:./.:.:0	0,0,0,3:0:1:2:./.:./.:.:0:0:.:.	2,4,0,12:1:1:2:./.:./.:.:0:0:.:.	2,5,0,9:1:1:2:./.:./.:.:0:0:.:.	0,5,0,5:1:1:2:./.:./.:.:0:0:.:.
chr9_ref_v2	324611	.	C	CT	.	ExcRegion	IntersectsRepeat=1;RepeatCorrectionApplied=0	SAC:ACF:DF:PD:GT:SGT:SF:SV:SIG:MT:PAC	0,0,0,1:0:1:2:./.:./.:.:0	0,0,1,0:0:1:2:./.:./.:.:0:0:.:.	0,0,2,0:0:1:2:./.:./.:.:0:0:.:.	0,0,9,1:1:1:2:./.:./.:.:0:0:.:.	0,1,2,1:1:1:2:./.:./.:.:0:0:.:.
chr9_ref_v2	338418	.	C	CTTT	.	PASS	IntersectsRepeat=1;RepeatCorrectionApplied=1	SAC:ACF:DF:PD:GT:SGT:SF:SV:SIG:MT:PAC	3,2,28,28:1:1:2:1/1:0/1:0.125:0	0,2,3,0:1:0:2:./.:./.:.:0:0:.:.	8,0,35,23:1:1:2:1/1:0/1:0.25:0:0:.:.	15,4,31,35:1:1:2:1/1:0/1:0.5:0:0:.:.	5,4,22,19:1:1:2:1/1:0/1:0.5:0:0:.:.
chr9_ref_v2	346893	.	T	C	.	PASS	IntersectsRepeat=1;RepeatCorrectionApplied=0	SAC:ACF:DF:PD:GT:SGT:SF:SV:SIG:MT:PAC	0,1,207,199:1:1:2:1/1:./.:.:0	0,0,57,65:1:1:2:1/1:./.:.:0:0:.:.	0,0,252,260:1:1:2:1/1:./.:.:0:0:.:.	0,0,258,259:1:1:2:1/1:./.:.:0:0:.:.	1,0,189,192:1:1:2:1/1:./.:.:0:0:.:.
chr9_ref_v2	369388	.	AT	A	.	PASS	IntersectsRepeat=1;RepeatCorrectionApplied=1	SAC:ACF:DF:PD:GT:SGT:SF:SV:SIG:MT:PAC	77,55,12,8:1:1:2:0/0:./.:.:0	11,21,2,4:1:1:2:0/0:./.:.:0:0:.:.	90,74,32,33:1:1:2:0/0:0/1:0.25:0:0:.:.	108,56,23,20:1:1:2:0/0:./.:.:0:0:.:.	68,47,9,20:1:1:2:0/0:./.:.:0:0:.:.
chr9_ref_v2	380128	.	G	GA	.	PASS	IntersectsRepeat=1;RepeatCorrectionApplied=1	SAC:ACF:DF:PD:GT:SGT:SF:SV:SIG:MT:PAC	138,50,17,15:1:1:2:0/0:0/1:0.125:0	24,14,4,5:1:1:2:0/0:0/1:0.25:0:0:.:.	195,115,32,27:1:1:2:0/0:0/1:0.25:0:0:.:.	204,116,24,23:1:1:2:0/0:0/1:0.125:0:0:.:.	132,61,19,19:1:1:2:0/0:0/1:0.25:0:0:.:.
chr9_ref_v2	384833	.	A	AT,ATT	.	PASS	IntersectsRepeat=1;RepeatCorrectionApplied=1	SAC:ACF:DF:PD:GT:SGT:SF:SV:SIG:MT:PAC	1,36,0,8,25,4:1:1:2:0/2:0/0:0.125:0	2,8,0,4,4,0:1:0:2:./.:./.:.:0:0:.:.	6,95,0,19,16,2:1:1:2:0/2:0/0:0.5:0:0:.:.	6,91,1,13,20,2:1:1:2:0/2:0/0:0.5:0:0:.:.	1,52,0,11,12,3:1:1:2:0/2:0/0:0.5:0:0:.:.
chr9_ref_v2	427426	.	A	G	.	PASS	IntersectsRepeat=0;RepeatCorrectionApplied=0	SAC:ACF:DF:PD:GT:SGT:SF:SV:SIG:MT:PAC	0,0,252,270:1:1:2:1/1:./.:.:0	0,0,48,44:1:1:2:1/1:./.:.:0:0:.:.	0,0,342,339:1:1:2:1/1:./.:.:0:0:.:.	0,0,277,348:1:1:2:1/1:./.:.:0:0:.:.	0,0,230,209:1:1:2:1/1:./.:.:0:0:.:.
chr9_ref_v2	438049	.	A	G	.	PASS	IntersectsRepeat=1;RepeatCorrectionApplied=0	SAC:ACF:DF:PD:GT:SGT:SF:SV:SIG:MT:PAC	0,0,12,123:1:1:2:1/1:./.:.:0	0,0,8,10:1:1:2:./.:./.:.:0:0:.:.	1,1,15,142:1:1:2:1/1:./.:.:0:0:.:.	0,0,21,140:1:1:2:1/1:./.:.:0:0:.:.	0,0,16,114:1:1:2:1/1:./.:.:0:0:.:.
chr9_ref_v2	438071	.	A	T	.	PASS	IntersectsRepeat=1;RepeatCorrectionApplied=0	SAC:ACF:DF:PD:GT:SGT:SF:SV:SIG:MT:PAC	0,0,28,160:1:1:2:1/1:./.:.:0	0,0,19,27:1:1:2:1/1:./.:.:0:0:.:.	0,0,42,206:1:1:2:1/1:./.:.:0:0:.:.	0,0,37,193:1:1:2:1/1:./.:.:0:0:.:.	0,0,25,158:1:1:2:1/1:./.:.:0:0:.:.
chr9_ref_v2	438077	.	A	G	.	PASS	IntersectsRepeat=1;RepeatCorrectionApplied=0	SAC:ACF:DF:PD:GT:SGT:SF:SV:SIG:MT:PAC	0,0,29,164:1:1:2:1/1:./.:.:0	0,0,23,31:1:1:2:1/1:./.:.:0:0:.:.	0,0,44,223:1:1:2:1/1:./.:.:0:0:.:.	0,0,38,189:1:1:2:1/1:./.:.:0:0:.:.	0,0,25,154:1:1:2:1/1:./.:.:0:0:.:.
chr9_ref_v2	438186	.	G	A	.	PASS	IntersectsRepeat=0;RepeatCorrectionApplied=0	SAC:ACF:DF:PD:GT:SGT:SF:SV:SIG:MT:PAC	2,28,121,18:1:1:2:1/1:0/1:0.25:0	1,3,36,24:1:1:2:1/1:0/1:0.125:0:0:.:.	6,36,159,43:1:1:2:1/1:0/1:0.25:0:0:.:.	3,19,136,27:1:1:2:1/1:0/1:0.25:0:0:.:.	6,18,69,19:1:1:2:1/1:0/1:0.5:0:0:.:.
chr9_ref_v2	438193	.	T	G	.	PASS	IntersectsRepeat=0;RepeatCorrectionApplied=0	SAC:ACF:DF:PD:GT:SGT:SF:SV:SIG:MT:PAC	2,28,130,16:1:1:2:1/1:0/1:0.25:0	1,3,33,21:1:1:2:1/1:0/1:0.125:0:0:.:.	6,36,154,30:1:1:2:1/1:0/1:0.5:0:0:.:.	3,19,145,23:1:1:2:1/1:0/1:0.25:0:0:.:.	6,18,83,17:1:1:2:1/1:0/1:0.5:0:0:.:.
chr9_ref_v2	438198	.	A	G	.	PASS	IntersectsRepeat=0;RepeatCorrectionApplied=0	SAC:ACF:DF:PD:GT:SGT:SF:SV:SIG:MT:PAC	2,28,136,15:1:1:2:1/1:0/1:0.25:0	1,3,34,17:1:1:2:1/1:0/1:0.125:0:0:.:.	6,36,159,24:1:1:2:1/1:0/1:0.5:0:0:.:.	3,19,155,24:1:1:2:1/1:0/1:0.25:0:0:.:.	6,18,84,18:1:1:2:1/1:0/1:0.5:0:0:.:.
chr9_ref_v2	438204	.	T	C	.	PASS	IntersectsRepeat=0;RepeatCorrectionApplied=0	SAC:ACF:DF:PD:GT:SGT:SF:SV:SIG:MT:PAC	2,28,135,15:1:1:2:1/1:0/1:0.25:0	1,3,35,14:1:1:2:1/1:0/1:0.125:0:0:.:.	6,36,164,22:1:1:2:1/1:0/1:0.5:0:0:.:.	3,19,166,23:1:1:2:1/1:0/1:0.25:0:0:.:.	6,18,85,19:1:1:2:1/1:0/1:0.5:0:0:.:.
chr9_ref_v2	438249	.	G	T	.	PASS	IntersectsRepeat=1;RepeatCorrectionApplied=0	SAC:ACF:DF:PD:GT:SGT:SF:SV:SIG:MT:PAC	1,28,99,18:1:1:2:0/1:1/1:0.5:0	2,3,21,5:1:1:2:1/1:0/1:0.25:0:0:.:.	4,35,109,31:1:1:2:1/1:0/1:0.5:0:0:.:.	2,18,125,25:1:1:2:1/1:0/1:0.25:0:0:.:.	5,18,75,23:1:1:2:1/1:0/1:0.5:0:0:.:.
chr9_ref_v2	438801	.	C	T	.	ExcRegion	IntersectsRepeat=0;RepeatCorrectionApplied=0	SAC:ACF:DF:PD:GT:SGT:SF:SV:SIG:MT:PAC	1,1,268,102:1:1:2:./.:./.:.:0	0,0,11,3:1:1:2:./.:./.:.:0:0:.:.	2,0,338,93:1:1:2:./.:./.:.:0:0:.:.	0,0,350,118:1:1:2:./.:./.:.:0:0:.:.	0,0,217,72:1:1:2:./.:./.:.:0:0:.:.
chr10_ref_v2	441	.	G	C	.	ExcRegion	IntersectsRepeat=0;RepeatCorrectionApplied=0	SAC:ACF:DF:PD:GT:SGT:SF:SV:SIG:MT:PAC	0,0,0,0:0:1:2:./.:./.:.:0	0,0,0,0:0:1:2:./.:./.:.:0:0:.:.	0,0,1,1:1:1:2:./.:./.:.:0:0:.:.	0,0,0,0:0:1:2:./.:./.:.:0:0:.:.	0,0,0,1:0:1:2:./.:./.:.:0:0:.:.
chr10_ref_v2	1414	.	C	T	.	ExcRegion	IntersectsRepeat=1;RepeatCorrectionApplied=0	SAC:ACF:DF:PD:GT:SGT:SF:SV:SIG:MT:PAC	0,0,0,0:0:1:2:./.:./.:.:0	0,0,0,0:0:1:2:./.:./.:.:0:0:.:.	0,0,1,1:1:1:2:./.:./.:.:0:0:.:.	0,0,0,0:0:1:2:./.:./.:.:0:0:.:.	0,0,0,0:0:1:2:./.:./.:.:0:0:.:.
chr10_ref_v2	1437	.	T	C	.	ExcRegion	IntersectsRepeat=1;RepeatCorrectionApplied=0	SAC:ACF:DF:PD:GT:SGT:SF:SV:SIG:MT:PAC	0,0,0,0:0:1:2:./.:./.:.:0	0,0,0,0:0:1:2:./.:./.:.:0:0:.:.	0,0,1,1:1:1:2:./.:./.:.:0:0:.:.	0,0,0,0:0:1:2:./.:./.:.:0:0:.:.	0,0,0,0:0:1:2:./.:./.:.:0:0:.:.
chr10_ref_v2	1440	.	CA	C	.	ExcRegion	IntersectsRepeat=0;RepeatCorrectionApplied=0	SAC:ACF:DF:PD:GT:SGT:SF:SV:SIG:MT:PAC	0,0,0,0:0:1:2:./.:./.:.:0	0,0,0,0:0:1:2:./.:./.:.:0:0:.:.	0,0,1,1:1:1:2:./.:./.:.:0:0:.:.	0,0,0,0:0:1:2:./.:./.:.:0:0:.:.	0,0,0,0:0:1:2:./.:./.:.:0:0:.:.
chr10_ref_v2	6932	.	T	TACGGCC	.	ExcRegion	IntersectsRepeat=0;RepeatCorrectionApplied=0	SAC:ACF:DF:PD:GT:SGT:SF:SV:SIG:MT:PAC	0,0,0,0:0:1:2:./.:./.:.:0	0,0,0,0:0:1:2:./.:./.:.:0:0:.:.	0,0,0,1:0:1:2:./.:./.:.:0:0:.:.	0,0,0,0:0:1:2:./.:./.:.:0:0:.:.	0,0,0,0:0:1:2:./.:./.:.:0:0:.:.
chr10_ref_v2	6934	.	T	TGTCTAACACCATCCAGCATGCAATACAGTG	.	ExcRegion	IntersectsRepeat=0;RepeatCorrectionApplied=0	SAC:ACF:DF:PD:GT:SGT:SF:SV:SIG:MT:PAC	0,0,0,0:0:1:2:./.:./.:.:0	0,0,0,0:0:1:2:./.:./.:.:0:0:.:.	0,0,0,1:0:1:2:./.:./.:.:0:0:.:.	0,0,0,0:0:1:2:./.:./.:.:0:0:.:.	0,0,0,0:0:1:2:./.:./.:.:0:0:.:.
chr10_ref_v2	8404	.	G	A	.	PASS	IntersectsRepeat=1;RepeatCorrectionApplied=0	SAC:ACF:DF:PD:GT:SGT:SF:SV:SIG:MT:PAC	0,0,0,0:0:1:2:./.:./.:.:0	0,0,0,0:0:1:2:./.:./.:.:0:0:.:.	0,0,0,0:0:1:2:./.:./.:.:0:0:.:.	0,0,1,0:0:1:2:./.:./.:.:0:0:.:.	0,0,0,0:0:1:2:./.:./.:.:0:0:.:.
chr10_ref_v2	8476	.	G	A	.	PASS	IntersectsRepeat=0;RepeatCorrectionApplied=0	SAC:ACF:DF:PD:GT:SGT:SF:SV:SIG:MT:PAC	0,0,0,0:0:1:2:./.:./.:.:0	0,0,0,0:0:1:2:./.:./.:.:0:0:.:.	0,0,0,0:0:1:2:./.:./.:.:0:0:.:.	0,0,1,1:1:1:2:./.:./.:.:0:0:.:.	0,0,0,0:0:1:2:./.:./.:.:0:0:.:.
chr10_ref_v2	8489	.	C	A	.	PASS	IntersectsRepeat=1;RepeatCorrectionApplied=0	SAC:ACF:DF:PD:GT:SGT:SF:SV:SIG:MT:PAC	0,0,0,0:0:1:2:./.:./.:.:0	0,0,0,0:0:1:2:./.:./.:.:0:0:.:.	0,0,0,0:0:1:2:./.:./.:.:0:0:.:.	0,0,1,1:1:1:2:./.:./.:.:0:0:.:.	0,0,0,0:0:1:2:./.:./.:.:0:0:.:.
chr10_ref_v2	8498	.	A	G	.	PASS	IntersectsRepeat=0;RepeatCorrectionApplied=0	SAC:ACF:DF:PD:GT:SGT:SF:SV:SIG:MT:PAC	0,0,0,0:0:1:2:./.:./.:.:0	0,0,0,0:0:1:2:./.:./.:.:0:0:.:.	0,0,0,0:0:1:2:./.:./.:.:0:0:.:.	0,0,1,1:1:1:2:./.:./.:.:0:0:.:.	0,0,0,0:0:1:2:./.:./.:.:0:0:.:.
chr10_ref_v2	59055	.	GA	G	.	PASS	IntersectsRepeat=1;RepeatCorrectionApplied=1	SAC:ACF:DF:PD:GT:SGT:SF:SV:SIG:MT:PAC	30,52,21,9:1:1:2:0/0:0/1:0.25:0	8,12,6,1:1:1:2:0/0:./.:.:0:0:.:.	49,71,38,20:1:1:2:0/0:0/1:0.25:0:0:.:.	54,74,24,22:1:1:2:0/0:0/1:0.125:0:0:.:.	21,44,20,6:1:1:2:0/0:0/1:0.125:0:0:.:.
chr10_ref_v2	60698	.	G	T	.	PASS	IntersectsRepeat=1;RepeatCorrectionApplied=0	SAC:ACF:DF:PD:GT:SGT:SF:SV:SIG:MT:PAC	69,200,114,1:1:1:2:0/0:0/1:0.5:0	19,39,28,0:1:1:2:0/1:0/0:0.25:0:0:.:.	134,299,95,3:1:1:2:0/0:0/1:0.5:0:0:.:.	147,249,87,2:1:1:2:0/0:0/1:0.5:0:0:.:.	98,170,81,4:1:1:2:0/0:0/1:0.5:0:0:.:.
chr10_ref_v2	75589	.	CT	C	.	PASS	IntersectsRepeat=1;RepeatCorrectionApplied=1	SAC:ACF:DF:PD:GT:SGT:SF:SV:SIG:MT:PAC	130,144,11,21:1:1:2:0/0:./.:.:0	17,23,3,2:1:1:2:0/0:./.:.:0:0:.:.	189,186,25,26:1:1:2:0/0:0/1:0.125:0:0:.:.	183,169,19,11:1:1:2:0/0:./.:.:0:0:.:.	119,106,14,16:1:1:2:0/0:0/1:0.125:0:0:.:.
chr10_ref_v2	76563	.	GAT	G	.	PASS	IntersectsRepeat=1;RepeatCorrectionApplied=1	SAC:ACF:DF:PD:GT:SGT:SF:SV:SIG:MT:PAC	49,61,10,8:1:1:2:0/0:./.:.:0	26,29,6,4:1:1:2:0/0:0/1:0.125:0:0:.:.	82,88,12,12:1:1:2:0/0:./.:.:0:0:.:.	71,102,16,14:1:1:2:0/0:./.:.:0:0:.:.	54,63,12,12:1:1:2:0/0:0/1:0.125:0:0:.:.
chr10_ref_v2	80003	.	A	G	.	PASS	IntersectsRepeat=1;RepeatCorrectionApplied=0	SAC:ACF:DF:PD:GT:SGT:SF:SV:SIG:MT:PAC	39,244,106,0:1:1:2:0/0:0/1:0.5:0	12,51,23,0:1:1:2:0/0:0/1:0.5:0:0:.:.	88,294,144,1:1:1:2:0/0:0/1:0.5:0:0:.:.	77,286,114,0:1:1:2:0/0:0/1:0.5:0:0:.:.	59,209,93,0:1:1:2:0/0:0/1:0.5:0:0:.:.
chr10_ref_v2	91071	.	A	G	.	PASS	IntersectsRepeat=0;RepeatCorrectionApplied=0	SAC:ACF:DF:PD:GT:SGT:SF:SV:SIG:MT:PAC	0,0,188,87:1:1:2:1/1:./.:.:0	0,0,39,20:1:1:2:1/1:./.:.:0:0:.:.	0,0,219,115:1:1:2:1/1:./.:.:0:0:.:.	1,0,235,92:1:1:2:1/1:./.:.:0:0:.:.	0,0,152,63:1:1:2:1/1:./.:.:0:0:.:.
chr10_ref_v2	99520	.	A	AT,ATT	.	PASS	IntersectsRepeat=1;RepeatCorrectionApplied=1	SAC:ACF:DF:PD:GT:SGT:SF:SV:SIG:MT:PAC	0,0,0,11,26,47:1:1:2:2/2:1/2:0.125:0	1,0,0,3,9,30:1:1:2:2/2:./.:.:0:0:.:.	2,2,6,10,60,92:1:1:2:2/2:./.:.:0:0:.:.	1,1,3,10,48,90:1:1:2:2/2:./.:.:0:0:.:.	0,0,3,7,38,62:1:1:2:2/2:./.:.:0:0:.:.
chr10_ref_v2	104610	.	TA	T	.	PASS	IntersectsRepeat=1;RepeatCorrectionApplied=1	SAC:ACF:DF:PD:GT:SGT:SF:SV:SIG:MT:PAC	121,125,10,15:1:1:2:0/0:./.:.:0	35,31,3,8:1:1:2:0/0:0/1:0.125:0:0:.:.	142,176,22,31:1:1:2:0/0:0/1:0.125:0:0:.:.	151,164,15,19:1:1:2:0/0:./.:.:0:0:.:.	109,113,9,10:1:1:2:0/0:./.:.:0:0:.:.
chr10_ref_v2	123778	.	GA	G	.	PASS	IntersectsRepeat=1;RepeatCorrectionApplied=1	SAC:ACF:DF:PD:GT:SGT:SF:SV:SIG:MT:PAC	122,130,13,13:1:1:2:0/0:0/1:0.125:0	26,16,0,2:1:1:2:0/0:./.:.:0:0:.:.	154,171,19,21:1:1:2:0/0:0/1:0.125:0:0:.:.	154,172,22,19:1:1:2:0/0:0/1:0.125:0:0:.:.	107,99,15,11:1:1:2:0/0:0/1:0.125:0:0:.:.
chr10_ref_v2	134111	.	GA	G	.	PASS	IntersectsRepeat=1;RepeatCorrectionApplied=1	SAC:ACF:DF:PD:GT:SGT:SF:SV:SIG:MT:PAC	65,63,17,1:1:1:2:0/0:./.:.:0	15,21,6,0:1:1:2:0/0:./.:.:0:0:.:.	74,84,29,16:1:1:2:0/0:0/1:0.125:0:0:.:.	86,88,33,16:1:1:2:0/0:0/1:0.125:0:1:.:	61,44,16,7:1:1:2:0/0:./.:.:0:0:.:.
chr10_ref_v2	136910	.	GA	G,GAA	.	PASS	IntersectsRepeat=1;RepeatCorrectionApplied=1	SAC:ACF:DF:PD:GT:SGT:SF:SV:SIG:MT:PAC	31,25,18,12,10,22:1:1:2:0/2:0/1:0.5:0	4,6,4,3,8,1:1:1:2:0/2:0/1:0.25:0:0:.:.	36,54,28,32,14,19:1:1:2:0/2:0/1:0.5:1:0:.:.	38,51,36,31,22,18:1:1:2:0/2:0/1:0.5:1:0:.:.	21,26,17,19,13,9:1:1:2:0/2:0/1:0.5:1:0:.:.
chr10_ref_v2	159426	.	C	CAAA,CAAAA	.	PASS	IntersectsRepeat=1;RepeatCorrectionApplied=1	SAC:ACF:DF:PD:GT:SGT:SF:SV:SIG:MT:PAC	0,0,12,3,43,25:1:1:2:2/2:./.:.:0	0,0,1,2,11,6:1:1:2:2/2:./.:.:0:0:.:.	0,1,18,24,86,86:1:1:2:2/2:./.:.:0:0:.:.	0,0,11,19,59,79:1:1:2:2/2:./.:.:0:0:.:.	0,0,9,8,61,59:1:1:2:2/2:./.:.:0:0:.:.
chr10_ref_v2	196077	.	CT	C	.	PASS	IntersectsRepeat=1;RepeatCorrectionApplied=1	SAC:ACF:DF:PD:GT:SGT:SF:SV:SIG:MT:PAC	6,6,87,173:1:1:2:1/1:./.:.:0	1,0,19,23:1:1:2:1/1:./.:.:0:0:.:.	12,8,155,238:1:1:2:1/1:./.:.:0:0:.:.	14,4,148,236:1:1:2:1/1:./.:.:0:0:.:.	6,2,106,166:1:1:2:1/1:./.:.:0:0:.:.
chr10_ref_v2	197534	.	T	G	.	PASS	IntersectsRepeat=1;RepeatCorrectionApplied=0	SAC:ACF:DF:PD:GT:SGT:SF:SV:SIG:MT:PAC	0,12,0,16:1:1:2:0/1:1/1:0.125:0	0,5,0,1:1:1:2:./.:./.:.:0:0:.:.	0,13,0,19:1:1:2:0/1:1/1:0.125:0:0:.:.	0,20,0,20:1:1:2:0/1:./.:.:0:0:.:.	0,11,0,6:1:1:2:./.:./.:.:0:0:.:.
chr10_ref_v2	197537	.	C	CAATATATTGTCAT	.	PASS	IntersectsRepeat=0;RepeatCorrectionApplied=0	SAC:ACF:DF:PD:GT:SGT:SF:SV:SIG:MT:PAC	0,5,0,16:1:1:2:0/1:1/1:0.5:0	0,1,0,1:1:1:2:./.:./.:.:0:0:.:.	0,4,0,19:1:1:2:1/1:0/1:0.5:0:0:.:.	0,10,0,20:1:1:2:0/1:1/1:0.25:0:0:.:.	0,7,0,6:1:1:2:./.:./.:.:0:0:.:.
chr10_ref_v2	200036	.	A	ATGGAAGAGCAGAAAGATACATCAGAAC	.	ExcRegion	IntersectsRepeat=1;RepeatCorrectionApplied=0	SAC:ACF:DF:PD:GT:SGT:SF:SV:SIG:MT:PAC	0,0,0,0:0:1:2:./.:./.:.:0	0,0,0,0:0:1:2:./.:./.:.:0:0:.:.	0,0,0,0:0:1:2:./.:./.:.:0:0:.:.	0,0,0,2:0:1:2:./.:./.:.:0:0:.:.	0,0,0,0:0:1:2:./.:./.:.:0:0:.:.
chr10_ref_v2	200040	.	T	A	.	ExcRegion	IntersectsRepeat=1;RepeatCorrectionApplied=0	SAC:ACF:DF:PD:GT:SGT:SF:SV:SIG:MT:PAC	0,0,0,0:0:1:2:./.:./.:.:0	0,0,0,0:0:1:2:./.:./.:.:0:0:.:.	0,0,0,0:0:1:2:./.:./.:.:0:0:.:.	0,0,0,1:0:1:2:./.:./.:.:0:0:.:.	0,0,0,0:0:1:2:./.:./.:.:0:0:.:.
chr10_ref_v2	200041	.	A	G	.	ExcRegion	IntersectsRepeat=1;RepeatCorrectionApplied=0	SAC:ACF:DF:PD:GT:SGT:SF:SV:SIG:MT:PAC	0,0,0,0:0:1:2:./.:./.:.:0	0,0,0,0:0:1:2:./.:./.:.:0:0:.:.	0,0,0,0:0:1:2:./.:./.:.:0:0:.:.	0,0,0,1:0:1:2:./.:./.:.:0:0:.:.	0,0,0,0:0:1:2:./.:./.:.:0:0:.:.
chr10_ref_v2	200381	.	C	CGATGGACGGTAGAGTAAGAAATACT	.	ExcRegion	IntersectsRepeat=0;RepeatCorrectionApplied=0	SAC:ACF:DF:PD:GT:SGT:SF:SV:SIG:MT:PAC	0,0,0,0:0:1:2:./.:./.:.:0	0,0,0,0:0:1:2:./.:./.:.:0:0:.:.	0,0,0,0:0:1:2:./.:./.:.:0:0:.:.	0,0,0,1:0:1:2:./.:./.:.:0:0:.:.	0,0,0,1:0:1:2:./.:./.:.:0:0:.:.
chr10_ref_v2	200384	.	G	GA	.	ExcRegion	IntersectsRepeat=1;RepeatCorrectionApplied=0	SAC:ACF:DF:PD:GT:SGT:SF:SV:SIG:MT:PAC	0,0,0,0:0:1:2:./.:./.:.:0	0,0,0,0:0:1:2:./.:./.:.:0:0:.:.	0,0,0,0:0:1:2:./.:./.:.:0:0:.:.	0,0,0,0:0:1:2:./.:./.:.:0:0:.:.	0,0,0,1:0:1:2:./.:./.:.:0:0:.:.
chr10_ref_v2	200386	.	T	TATTTACAAGAGTCATCAATTCAGTTCACATA	.	ExcRegion	IntersectsRepeat=1;RepeatCorrectionApplied=0	SAC:ACF:DF:PD:GT:SGT:SF:SV:SIG:MT:PAC	0,0,0,0:0:1:2:./.:./.:.:0	0,0,0,0:0:1:2:./.:./.:.:0:0:.:.	0,0,0,0:0:1:2:./.:./.:.:0:0:.:.	0,0,0,0:0:1:2:./.:./.:.:0:0:.:.	0,0,0,1:0:1:2:./.:./.:.:0:0:.:.
chr10_ref_v2	200392	.	G	A	.	ExcRegion	IntersectsRepeat=1;RepeatCorrectionApplied=0	SAC:ACF:DF:PD:GT:SGT:SF:SV:SIG:MT:PAC	0,0,0,0:0:1:2:./.:./.:.:0	0,0,0,0:0:1:2:./.:./.:.:0:0:.:.	0,0,0,1:0:1:2:./.:./.:.:0:0:.:.	0,0,0,0:0:1:2:./.:./.:.:0:0:.:.	0,0,1,1:1:1:2:./.:./.:.:0:0:.:.
chr10_ref_v2	201474	.	A	G	.	ExcRegion	IntersectsRepeat=1;RepeatCorrectionApplied=0	SAC:ACF:DF:PD:GT:SGT:SF:SV:SIG:MT:PAC	0,0,0,0:0:1:2:./.:./.:.:0	0,0,0,0:0:1:2:./.:./.:.:0:0:.:.	0,0,1,1:1:1:2:./.:./.:.:0:0:.:.	0,0,0,0:0:1:2:./.:./.:.:0:0:.:.	0,0,0,0:0:1:2:./.:./.:.:0:0:.:.
chr10_ref_v2	201522	.	G	A	.	ExcRegion	IntersectsRepeat=0;RepeatCorrectionApplied=0	SAC:ACF:DF:PD:GT:SGT:SF:SV:SIG:MT:PAC	0,0,0,0:0:1:2:./.:./.:.:0	0,0,0,0:0:1:2:./.:./.:.:0:0:.:.	0,0,1,1:1:1:2:./.:./.:.:0:0:.:.	0,0,0,0:0:1:2:./.:./.:.:0:0:.:.	0,0,0,0:0:1:2:./.:./.:.:0:0:.:.
chr10_ref_v2	201524	.	A	AAAATT	.	ExcRegion	IntersectsRepeat=1;RepeatCorrectionApplied=0	SAC:ACF:DF:PD:GT:SGT:SF:SV:SIG:MT:PAC	0,0,0,0:0:1:2:./.:./.:.:0	0,0,0,0:0:1:2:./.:./.:.:0:0:.:.	0,0,1,1:1:1:2:./.:./.:.:0:0:.:.	0,0,0,0:0:1:2:./.:./.:.:0:0:.:.	0,0,0,0:0:1:2:./.:./.:.:0:0:.:.
chr10_ref_v2	203284	.	A	C	.	ExcRegion	IntersectsRepeat=0;RepeatCorrectionApplied=0	SAC:ACF:DF:PD:GT:SGT:SF:SV:SIG:MT:PAC	0,0,0,0:0:1:2:./.:./.:.:0	0,0,0,0:0:1:2:./.:./.:.:0:0:.:.	0,0,2,0:0:1:2:./.:./.:.:0:0:.:.	0,0,0,0:0:1:2:./.:./.:.:0:0:.:.	0,0,0,0:0:1:2:./.:./.:.:0:0:.:.
chr10_ref_v2	203310	.	G	A	.	ExcRegion	IntersectsRepeat=1;RepeatCorrectionApplied=0	SAC:ACF:DF:PD:GT:SGT:SF:SV:SIG:MT:PAC	0,0,0,0:0:1:2:./.:./.:.:0	0,0,1,0:0:1:2:./.:./.:.:0:0:.:.	0,0,3,0:0:1:2:./.:./.:.:0:0:.:.	0,0,0,0:0:1:2:./.:./.:.:0:0:.:.	0,0,0,0:0:1:2:./.:./.:.:0:0:.:.
chr10_ref_v2	203370	.	C	T	.	ExcRegion	IntersectsRepeat=0;RepeatCorrectionApplied=0	SAC:ACF:DF:PD:GT:SGT:SF:SV:SIG:MT:PAC	0,0,3,0:0:1:2:./.:./.:.:0	0,0,4,0:0:1:2:./.:./.:.:0:0:.:.	0,0,14,0:0:1:2:./.:./.:.:0:0:.:.	0,0,7,0:0:1:2:./.:./.:.:0:0:.:.	0,0,2,0:0:1:2:./.:./.:.:0:0:.:.
chr10_ref_v2	203382	.	A	T	.	ExcRegion	IntersectsRepeat=0;RepeatCorrectionApplied=0	SAC:ACF:DF:PD:GT:SGT:SF:SV:SIG:MT:PAC	0,0,7,0:0:1:2:./.:./.:.:0	0,0,4,0:0:1:2:./.:./.:.:0:0:.:.	0,0,19,0:0:1:2:./.:./.:.:0:0:.:.	0,0,9,0:0:1:2:./.:./.:.:0:0:.:.	0,0,4,0:0:1:2:./.:./.:.:0:0:.:.
chr10_ref_v2	203387	.	T	A	.	ExcRegion	IntersectsRepeat=0;RepeatCorrectionApplied=0	SAC:ACF:DF:PD:GT:SGT:SF:SV:SIG:MT:PAC	0,0,8,0:0:1:2:./.:./.:.:0	0,0,4,0:0:1:2:./.:./.:.:0:0:.:.	0,0,24,0:0:1:2:./.:./.:.:0:0:.:.	0,0,10,0:0:1:2:./.:./.:.:0:0:.:.	0,0,4,0:0:1:2:./.:./.:.:0:0:.:.
chr10_ref_v2	203450	.	C	CTGTTGGAATAAAAATCTGTTGAAATAAAAATCA	.	ExcRegion	IntersectsRepeat=0;RepeatCorrectionApplied=0	SAC:ACF:DF:PD:GT:SGT:SF:SV:SIG:MT:PAC	1,0,7,0:1:1:2:./.:./.:.:0	0,0,0,0:0:1:2:./.:./.:.:0:0:.:.	0,0,14,0:0:1:2:./.:./.:.:0:0:.:.	0,0,3,0:0:1:2:./.:./.:.:0:0:.:.	0,0,2,0:0:1:2:./.:./.:.:0:0:.:.
chr10_ref_v2	203676	.	C	G	.	ExcRegion	IntersectsRepeat=1;RepeatCorrectionApplied=0	SAC:ACF:DF:PD:GT:SGT:SF:SV:SIG:MT:PAC	0,0,1,0:0:1:2:./.:./.:.:0	0,0,2,0:0:1:2:./.:./.:.:0:0:.:.	0,0,1,0:0:1:2:./.:./.:.:0:0:.:.	0,0,0,0:0:1:2:./.:./.:.:0:0:.:.	0,0,0,0:0:1:2:./.:./.:.:0:0:.:.
chr10_ref_v2	203700	.	A	G	.	ExcRegion	IntersectsRepeat=0;RepeatCorrectionApplied=0	SAC:ACF:DF:PD:GT:SGT:SF:SV:SIG:MT:PAC	0,0,1,0:0:1:2:./.:./.:.:0	0,0,6,0:0:1:2:./.:./.:.:0:0:.:.	0,0,2,0:0:1:2:./.:./.:.:0:0:.:.	0,0,3,0:0:1:2:./.:./.:.:0:0:.:.	0,0,0,0:0:1:2:./.:./.:.:0:0:.:.
chr10_ref_v2	203715	.	C	T	.	ExcRegion	IntersectsRepeat=1;RepeatCorrectionApplied=0	SAC:ACF:DF:PD:GT:SGT:SF:SV:SIG:MT:PAC	0,0,1,0:0:1:2:./.:./.:.:0	0,0,9,0:0:1:2:./.:./.:.:0:0:.:.	0,0,5,0:0:1:2:./.:./.:.:0:0:.:.	1,1,2,0:1:1:2:./.:./.:.:0:0:.:.	0,0,0,0:0:1:2:./.:./.:.:0:0:.:.
chr10_ref_v2	203872	.	C	T	.	ExcRegion	IntersectsRepeat=0;RepeatCorrectionApplied=0	SAC:ACF:DF:PD:GT:SGT:SF:SV:SIG:MT:PAC	10,0,1,0:1:1:2:./.:./.:.:0	0,0,1,0:0:1:2:./.:./.:.:0:0:.:.	4,0,0,0:0:1:2:./.:./.:.:0:0:.:.	9,0,0,0:0:1:2:./.:./.:.:0:0:.:.	6,0,0,0:0:1:2:./.:./.:.:0:0:.:.
chr10_ref_v2	203942	.	A	C	.	PASS	IntersectsRepeat=1;RepeatCorrectionApplied=0	SAC:ACF:DF:PD:GT:SGT:SF:SV:SIG:MT:PAC	5,7,32,0:1:1:2:0/1:1/1:0.5:0	1,3,16,0:1:1:2:1/1:0/1:0.5:0:0:.:.	1,10,60,0:1:1:2:1/1:0/1:0.25:0:0:.:.	5,10,40,0:1:1:2:1/1:0/1:0.5:0:0:.:.	2,2,31,0:1:1:2:1/1:0/1:0.25:0:0:.:.
chr10_ref_v2	203944	.	A	G	.	PASS	IntersectsRepeat=0;RepeatCorrectionApplied=0	SAC:ACF:DF:PD:GT:SGT:SF:SV:SIG:MT:PAC	5,7,37,0:1:1:2:0/1:1/1:0.5:0	1,3,17,0:1:1:2:1/1:0/1:0.5:0:0:.:.	1,10,65,0:1:1:2:1/1:0/1:0.25:0:0:.:.	5,10,47,0:1:1:2:1/1:0/1:0.5:0:0:.:.	2,2,32,0:1:1:2:1/1:0/1:0.25:0:0:.:.
chr10_ref_v2	204059	.	GTAGAAA	G	.	PASS	IntersectsRepeat=0;RepeatCorrectionApplied=0	SAC:ACF:DF:PD:GT:SGT:SF:SV:SIG:MT:PAC	5,7,180,1:1:1:2:1/1:0/1:0.125:0	1,3,47,0:1:1:2:1/1:0/1:0.125:0:0:.:.	1,10,209,3:1:1:2:1/1:0/1:0.125:0:0:.:.	5,10,193,5:1:1:2:1/1:0/1:0.125:0:0:.:.	1,2,129,2:1:1:2:1/1:./.:.:0:0:.:.
chr10_ref_v2	204079	.	T	A	.	PASS	IntersectsRepeat=1;RepeatCorrectionApplied=0	SAC:ACF:DF:PD:GT:SGT:SF:SV:SIG:MT:PAC	0,0,194,15:1:1:2:1/1:./.:.:0	1,0,48,4:1:1:2:1/1:./.:.:0:0:.:.	0,0,211,17:1:1:2:1/1:./.:.:0:0:.:.	0,0,209,20:1:1:2:1/1:./.:.:0:0:.:.	0,0,138,8:1:1:2:1/1:./.:.:0:0:.:.
chr10_ref_v2	204109	.	A	T	.	PASS	IntersectsRepeat=1;RepeatCorrectionApplied=0	SAC:ACF:DF:PD:GT:SGT:SF:SV:SIG:MT:PAC	180,41,0,11:1:1:2:0/0:0/1:0.125:0	50,5,0,7:1:1:2:0/0:0/1:0.25:0:0:.:.	213,63,0,13:1:1:2:0/0:0/1:0.125:0:0:.:.	218,73,0,14:1:1:2:0/0:0/1:0.125:0:0:.:.	141,46,0,8:1:1:2:0/0:0/1:0.125:0:0:.:.
chr10_ref_v2	223444	.	C	CTTCTTCTT	.	PASS	IntersectsRepeat=0;RepeatCorrectionApplied=0	SAC:ACF:DF:PD:GT:SGT:SF:SV:SIG:MT:PAC	0,0,164,161:1:1:2:1/1:./.:.:0	0,0,42,31:1:1:2:1/1:./.:.:0:0:.:.	1,0,213,200:1:1:2:1/1:./.:.:0:0:.:.	0,2,217,173:1:1:2:1/1:./.:.:0:0:.:.	1,0,147,117:1:1:2:1/1:./.:.:0:0:.:.
chr10_ref_v2	264865	.	A	C	.	PASS	IntersectsRepeat=0;RepeatCorrectionApplied=0	SAC:ACF:DF:PD:GT:SGT:SF:SV:SIG:MT:PAC	186,49,1,63:1:1:2:0/0:0/1:0.5:0	39,29,0,12:1:1:2:0/0:0/1:0.25:0:0:.:.	261,161,0,26:1:1:2:0/0:0/1:0.125:0:0:.:.	264,158,0,32:1:1:2:0/0:0/1:0.125:0:0:.:.	190,77,0,32:1:1:2:0/0:0/1:0.25:0:0:.:.
chr10_ref_v2	265659	.	GT	G	.	PASS	IntersectsRepeat=1;RepeatCorrectionApplied=1	SAC:ACF:DF:PD:GT:SGT:SF:SV:SIG:MT:PAC	51,46,16,8:1:1:2:0/0:./.:.:0	9,6,3,1:1:0:2:./.:./.:.:0:0:.:.	73,65,16,23:1:1:2:0/0:./.:.:0:0:.:.	67,73,15,15:1:1:2:0/0:./.:.:0:0:.:.	53,44,15,9:1:1:2:0/0:./.:.:0:0:.:.
chr10_ref_v2	268534	.	AT	A	.	PASS	IntersectsRepeat=1;RepeatCorrectionApplied=1	SAC:ACF:DF:PD:GT:SGT:SF:SV:SIG:MT:PAC	70,43,12,11:1:1:2:0/0:./.:.:0	18,10,2,4:1:1:2:0/0:./.:.:0:0:.:.	86,68,26,23:1:1:2:0/0:0/1:0.125:0:0:.:.	116,65,17,18:1:1:2:0/0:./.:.:0:0:.:.	61,44,12,20:1:1:2:0/0:0/1:0.125:0:0:.:.
chr10_ref_v2	285142	.	TTCTTCTCGCTGTTTCG	T	.	PASS	IntersectsRepeat=1;RepeatCorrectionApplied=0	SAC:ACF:DF:PD:GT:SGT:SF:SV:SIG:MT:PAC	1,0,114,104:1:1:2:1/1:./.:.:0	0,0,31,23:1:1:2:1/1:./.:.:0:0:.:.	2,0,130,149:1:1:2:1/1:./.:.:0:0:.:.	2,2,122,160:1:1:2:1/1:./.:.:0:0:.:.	0,1,92,98:1:1:2:1/1:./.:.:0:0:.:.
chr10_ref_v2	289373	.	TA	T	.	PASS	IntersectsRepeat=1;RepeatCorrectionApplied=1	SAC:ACF:DF:PD:GT:SGT:SF:SV:SIG:MT:PAC	42,50,19,8:1:1:2:0/0:0/1:0.125:0	15,10,5,6:1:1:2:0/0:0/1:0.25:0:0:.:.	74,82,26,23:1:1:2:0/0:0/1:0.125:0:0:.:.	71,78,20,14:1:1:2:0/0:./.:.:0:0:.:.	43,50,15,12:1:1:2:0/0:0/1:0.125:0:0:.:.
chr10_ref_v2	292879	.	A	AGAAGTAGTGCTCGAGGTAGGGTCGGAAGAAGTTGTACTG	.	PASS	IntersectsRepeat=1;RepeatCorrectionApplied=0	SAC:ACF:DF:PD:GT:SGT:SF:SV:SIG:MT:PAC	0,0,70,56:1:1:2:1/1:./.:.:0	0,1,5,7:1:0:2:./.:./.:.:0:0:.:.	1,2,84,96:1:1:2:1/1:./.:.:0:0:.:.	0,0,109,103:1:1:2:1/1:./.:.:0:0:.:.	0,0,72,64:1:1:2:1/1:./.:.:0:0:.:.
chr10_ref_v2	292993	.	CGAGGAAGTA	C	.	PASS	IntersectsRepeat=0;RepeatCorrectionApplied=0	SAC:ACF:DF:PD:GT:SGT:SF:SV:SIG:MT:PAC	0,0,214,200:1:1:2:1/1:./.:.:0	0,0,26,29:1:1:2:1/1:./.:.:0:0:.:.	0,3,270,280:1:1:2:1/1:./.:.:0:0:.:.	0,0,278,257:1:1:2:1/1:./.:.:0:0:.:.	0,0,156,152:1:1:2:1/1:./.:.:0:0:.:.
chr10_ref_v2	293257	.	G	GGAC	.	PASS	IntersectsRepeat=1;RepeatCorrectionApplied=0	SAC:ACF:DF:PD:GT:SGT:SF:SV:SIG:MT:PAC	0,1,162,257:1:1:2:1/1:./.:.:0	0,0,21,29:1:1:2:1/1:./.:.:0:0:.:.	0,2,212,292:1:1:2:1/1:./.:.:0:0:.:.	0,0,231,276:1:1:2:1/1:./.:.:0:0:.:.	0,0,152,191:1:1:2:1/1:./.:.:0:0:.:.
chr10_ref_v2	294266	.	A	ACAGGAAGAGCCGCCAAATGTCGCAGAGGAAACC	.	PASS	IntersectsRepeat=1;RepeatCorrectionApplied=0	SAC:ACF:DF:PD:GT:SGT:SF:SV:SIG:MT:PAC	0,0,133,141:1:1:2:1/1:./.:.:0	0,0,14,21:1:1:2:1/1:./.:.:0:0:.:.	0,0,187,184:1:1:2:1/1:./.:.:0:0:.:.	0,0,151,155:1:1:2:1/1:./.:.:0:0:.:.	0,0,101,106:1:1:2:1/1:./.:.:0:0:.:.
chr10_ref_v2	313773	.	T	TTGTG	.	PASS	IntersectsRepeat=1;RepeatCorrectionApplied=1	SAC:ACF:DF:PD:GT:SGT:SF:SV:SIG:MT:PAC	8,2,140,113:1:1:2:1/1:0/1:0.125:0	1,0,18,19:1:1:2:1/1:./.:.:0:0:.:.	7,2,164,146:1:1:2:1/1:0/1:0.125:0:0:.:.	7,0,152,164:1:1:2:1/1:0/1:0.125:0:0:.:.	2,1,88,97:1:1:2:1/1:./.:.:0:0:.:.
chr10_ref_v2	315444	.	GA	G	.	PASS	IntersectsRepeat=1;RepeatCorrectionApplied=1	SAC:ACF:DF:PD:GT:SGT:SF:SV:SIG:MT:PAC	94,123,8,13:1:1:2:0/0:./.:.:0	27,28,0,3:1:1:2:0/0:./.:.:0:0:.:.	161,198,15,27:1:1:2:0/0:./.:.:0:0:.:.	131,191,13,16:1:1:2:0/0:./.:.:0:0:.:.	101,118,6,13:1:1:2:0/0:./.:.:0:0:.:.
chr10_ref_v2	316867	.	GTA	G	.	PASS	IntersectsRepeat=1;RepeatCorrectionApplied=1	SAC:ACF:DF:PD:GT:SGT:SF:SV:SIG:MT:PAC	93,97,9,11:1:1:2:0/0:0/1:0.125:0	29,25,7,2:1:1:2:0/0:0/1:0.25:0:0:.:.	105,168,9,6:1:1:2:0/0:./.:.:0:0:.:.	122,111,7,9:1:1:2:0/0:./.:.:0:0:.:.	89,78,4,4:1:1:2:0/0:./.:.:0:0:.:.
chr10_ref_v2	330004	.	T	TCC	.	PASS	IntersectsRepeat=1;RepeatCorrectionApplied=1	SAC:ACF:DF:PD:GT:SGT:SF:SV:SIG:MT:PAC	1,1,67,119:1:1:2:1/1:./.:.:0	1,0,15,28:1:1:2:1/1:./.:.:0:0:.:.	2,0,135,186:1:1:2:1/1:./.:.:0:0:.:.	0,0,145,170:1:1:2:1/1:./.:.:0:0:.:.	0,0,82,107:1:1:2:1/1:./.:.:0:0:.:.
chr10_ref_v2	342126	.	AT	A,ATT	.	PASS	IntersectsRepeat=1;RepeatCorrectionApplied=1	SAC:ACF:DF:PD:GT:SGT:SF:SV:SIG:MT:PAC	3,5,4,10,7,6:1:1:2:1/2:0/2:0.25:0	5,4,0,3,3,1:1:0:2:./.:./.:.:0:0:.:.	8,22,11,36,8,6:1:1:2:0/1:1/2:0.25:0:0:.:.	10,17,8,25,8,3:1:1:2:0/1:0/2:0.25:0:0:.:.	3,16,6,22,11,1:1:1:2:1/2:0/1:0.5:0:0:.:.
chr10_ref_v2	342827	.	T	G	.	PASS	IntersectsRepeat=1;RepeatCorrectionApplied=0	SAC:ACF:DF:PD:GT:SGT:SF:SV:SIG:MT:PAC	49,211,57,0:1:1:2:0/0:0/1:0.5:0	16,44,3,0:1:1:2:0/0:0/1:0.125:0:0:.:.	127,292,35,0:1:1:2:0/0:0/1:0.125:0:0:.:.	105,275,39,0:1:1:2:0/0:0/1:0.25:0:0:.:.	88,188,25,0:1:1:2:0/0:0/1:0.125:0:0:.:.
chr10_ref_v2	354434	.	C	T	.	ExcRegion	IntersectsRepeat=0;RepeatCorrectionApplied=0	SAC:ACF:DF:PD:GT:SGT:SF:SV:SIG:MT:PAC	0,5,0,0:0:1:2:./.:./.:.:0	0,1,1,0:1:1:2:./.:./.:.:0:0:.:.	0,7,2,0:1:1:2:./.:./.:.:0:0:.:.	0,5,0,0:0:1:2:./.:./.:.:0:0:.:.	0,6,1,0:1:1:2:./.:./.:.:0:0:.:.
chr10_ref_v2	354439	.	ATTT	A	.	ExcRegion	IntersectsRepeat=1;RepeatCorrectionApplied=0	SAC:ACF:DF:PD:GT:SGT:SF:SV:SIG:MT:PAC	0,0,0,0:0:1:2:./.:./.:.:0	0,0,1,0:0:1:2:./.:./.:.:0:0:.:.	0,0,2,0:0:1:2:./.:./.:.:0:0:.:.	0,0,0,0:0:1:2:./.:./.:.:0:0:.:.	0,0,1,0:0:1:2:./.:./.:.:0:0:.:.
chr10_ref_v2	354443	.	CTAT	C	.	ExcRegion	IntersectsRepeat=1;RepeatCorrectionApplied=1	SAC:ACF:DF:PD:GT:SGT:SF:SV:SIG:MT:PAC	0,0,0,0:0:1:2:./.:./.:.:0	0,0,1,0:0:1:2:./.:./.:.:0:0:.:.	0,0,2,0:0:1:2:./.:./.:.:0:0:.:.	0,0,0,0:0:1:2:./.:./.:.:0:0:.:.	0,0,1,0:0:1:2:./.:./.:.:0:0:.:.
chr10_ref_v2	354458	.	C	A	.	ExcRegion	IntersectsRepeat=0;RepeatCorrectionApplied=0	SAC:ACF:DF:PD:GT:SGT:SF:SV:SIG:MT:PAC	0,0,0,0:0:1:2:./.:./.:.:0	0,0,1,0:0:1:2:./.:./.:.:0:0:.:.	0,0,2,0:0:1:2:./.:./.:.:0:0:.:.	0,0,0,0:0:1:2:./.:./.:.:0:0:.:.	0,0,1,0:0:1:2:./.:./.:.:0:0:.:.
chr10_ref_v2	354460	.	GT	G	.	ExcRegion	IntersectsRepeat=1;RepeatCorrectionApplied=1	SAC:ACF:DF:PD:GT:SGT:SF:SV:SIG:MT:PAC	0,0,0,0:0:1:2:./.:./.:.:0	0,0,1,0:0:1:2:./.:./.:.:0:0:.:.	0,0,2,0:0:1:2:./.:./.:.:0:0:.:.	0,0,0,0:0:1:2:./.:./.:.:0:0:.:.	0,0,1,0:0:1:2:./.:./.:.:0:0:.:.
chr10_ref_v2	354462	.	T	A	.	ExcRegion	IntersectsRepeat=1;RepeatCorrectionApplied=0	SAC:ACF:DF:PD:GT:SGT:SF:SV:SIG:MT:PAC	0,0,0,0:0:1:2:./.:./.:.:0	0,0,1,0:0:1:2:./.:./.:.:0:0:.:.	0,0,3,0:0:1:2:./.:./.:.:0:0:.:.	0,0,0,0:0:1:2:./.:./.:.:0:0:.:.	0,0,1,0:0:1:2:./.:./.:.:0:0:.:.
chr10_ref_v2	354471	.	T	C	.	ExcRegion	IntersectsRepeat=0;RepeatCorrectionApplied=0	SAC:ACF:DF:PD:GT:SGT:SF:SV:SIG:MT:PAC	0,0,3,0:0:1:2:./.:./.:.:0	0,0,2,0:0:1:2:./.:./.:.:0:0:.:.	0,0,10,0:0:1:2:./.:./.:.:0:0:.:.	0,0,2,0:0:1:2:./.:./.:.:0:0:.:.	0,0,3,0:0:1:2:./.:./.:.:0:0:.:.
chr10_ref_v2	354485	.	T	C	.	ExcRegion	IntersectsRepeat=1;RepeatCorrectionApplied=0	SAC:ACF:DF:PD:GT:SGT:SF:SV:SIG:MT:PAC	4,0,5,0:1:1:2:./.:./.:.:0	2,0,4,0:1:1:2:./.:./.:.:0:0:.:.	14,0,4,0:1:1:2:./.:./.:.:0:0:.:.	4,0,3,0:1:1:2:./.:./.:.:0:0:.:.	6,0,2,0:1:1:2:./.:./.:.:0:0:.:.
chr10_ref_v2	354564	.	C	T	.	ExcRegion	IntersectsRepeat=1;RepeatCorrectionApplied=0	SAC:ACF:DF:PD:GT:SGT:SF:SV:SIG:MT:PAC	25,3,22,0:1:1:2:./.:./.:.:0	9,3,2,0:1:1:2:./.:./.:.:0:0:.:.	17,12,26,0:1:1:2:./.:./.:.:0:0:.:.	22,3,23,0:1:1:2:./.:./.:.:0:0:.:.	19,6,15,0:1:1:2:./.:./.:.:0:0:.:.
chr10_ref_v2	354575	.	G	A	.	ExcRegion	IntersectsRepeat=0;RepeatCorrectionApplied=0	SAC:ACF:DF:PD:GT:SGT:SF:SV:SIG:MT:PAC	22,4,21,0:1:1:2:./.:./.:.:0	10,3,1,0:1:1:2:./.:./.:.:0:0:.:.	13,12,22,0:1:1:2:./.:./.:.:0:0:.:.	21,3,23,0:1:1:2:./.:./.:.:0:0:.:.	16,6,13,0:1:1:2:./.:./.:.:0:0:.:.
chr10_ref_v2	354580	.	A	G	.	ExcRegion	IntersectsRepeat=1;RepeatCorrectionApplied=0	SAC:ACF:DF:PD:GT:SGT:SF:SV:SIG:MT:PAC	20,4,20,0:1:1:2:./.:./.:.:0	8,3,1,0:1:1:2:./.:./.:.:0:0:.:.	13,12,20,0:1:1:2:./.:./.:.:0:0:.:.	21,3,22,0:1:1:2:./.:./.:.:0:0:.:.	16,6,12,0:1:1:2:./.:./.:.:0:0:.:.
chr10_ref_v2	354598	.	G	A	.	ExcRegion	IntersectsRepeat=1;RepeatCorrectionApplied=0	SAC:ACF:DF:PD:GT:SGT:SF:SV:SIG:MT:PAC	18,3,19,0:1:1:2:./.:./.:.:0	9,2,1,0:1:1:2:./.:./.:.:0:0:.:.	14,11,18,0:1:1:2:./.:./.:.:0:0:.:.	22,3,21,0:1:1:2:./.:./.:.:0:0:.:.	12,5,12,0:1:1:2:./.:./.:.:0:0:.:.
chr10_ref_v2	354601	.	G	A	.	ExcRegion	IntersectsRepeat=1;RepeatCorrectionApplied=0	SAC:ACF:DF:PD:GT:SGT:SF:SV:SIG:MT:PAC	17,3,19,0:1:1:2:./.:./.:.:0	9,2,1,0:1:1:2:./.:./.:.:0:0:.:.	14,11,18,0:1:1:2:./.:./.:.:0:0:.:.	20,3,21,0:1:1:2:./.:./.:.:0:0:.:.	11,5,12,0:1:1:2:./.:./.:.:0:0:.:.
chr10_ref_v2	354605	.	G	A	.	ExcRegion	IntersectsRepeat=1;RepeatCorrectionApplied=0	SAC:ACF:DF:PD:GT:SGT:SF:SV:SIG:MT:PAC	15,3,19,0:1:1:2:./.:./.:.:0	9,1,1,0:1:1:2:./.:./.:.:0:0:.:.	14,10,18,0:1:1:2:./.:./.:.:0:0:.:.	17,3,21,0:1:1:2:./.:./.:.:0:0:.:.	10,5,12,0:1:1:2:./.:./.:.:0:0:.:.
chr10_ref_v2	354610	.	C	T	.	ExcRegion	IntersectsRepeat=1;RepeatCorrectionApplied=0	SAC:ACF:DF:PD:GT:SGT:SF:SV:SIG:MT:PAC	13,3,19,0:1:1:2:./.:./.:.:0	9,1,1,0:1:1:2:./.:./.:.:0:0:.:.	12,10,18,0:1:1:2:./.:./.:.:0:0:.:.	17,3,21,0:1:1:2:./.:./.:.:0:0:.:.	10,4,12,0:1:1:2:./.:./.:.:0:0:.:.
chr10_ref_v2	354622	.	C	CGATAG,CGATAGT	.	ExcRegion	IntersectsRepeat=0;RepeatCorrectionApplied=0	SAC:ACF:DF:PD:GT:SGT:SF:SV:SIG:MT:PAC	0,1,12,0,7,0:1:1:2:./.:./.:.:0	0,0,0,0,7,0:0:1:2:./.:./.:.:0:0:.:.	1,5,10,0,6,0:1:1:2:./.:./.:.:0:0:.:.	0,1,14,0,13,0:1:1:2:./.:./.:.:0:0:.:.	1,2,5,0,6,0:1:1:2:./.:./.:.:0:0:.:.
chr10_ref_v2	354624	.	G	GGATTTTTATTCC	.	ExcRegion	IntersectsRepeat=0;RepeatCorrectionApplied=0	SAC:ACF:DF:PD:GT:SGT:SF:SV:SIG:MT:PAC	7,1,12,0:1:1:2:./.:./.:.:0	6,0,0,0:0:1:2:./.:./.:.:0:0:.:.	6,6,10,0:1:1:2:./.:./.:.:0:0:.:.	11,1,14,0:1:1:2:./.:./.:.:0:0:.:.	7,2,5,0:1:1:2:./.:./.:.:0:0:.:.
chr10_ref_v2	354625	.	A	T,ATTTTT	.	ExcRegion	IntersectsRepeat=1;RepeatCorrectionApplied=0	SAC:ACF:DF:PD:GT:SGT:SF:SV:SIG:MT:PAC	0,0,0,1,1,0:1:1:2:./.:./.:.:0	0,0,0,0,2,0:0:1:2:./.:./.:.:0:0:.:.	0,2,1,4,2,0:1:1:2:./.:./.:.:0:0:.:.	0,0,0,1,4,0:1:1:2:./.:./.:.:0:0:.:.	0,0,0,2,0,0:0:1:2:./.:./.:.:0:0:.:.
chr10_ref_v2	354626	.	A	ACAGTGTT,ATTCCAACAGTGTT	.	ExcRegion	IntersectsRepeat=1;RepeatCorrectionApplied=0	SAC:ACF:DF:PD:GT:SGT:SF:SV:SIG:MT:PAC	0,1,0,0,1,0:1:1:2:./.:./.:.:0	0,0,0,0,2,0:0:1:2:./.:./.:.:0:0:.:.	1,6,0,0,2,0:1:1:2:./.:./.:.:0:0:.:.	0,1,0,0,4,0:1:1:2:./.:./.:.:0:0:.:.	0,2,0,0,0,0:0:1:2:./.:./.:.:0:0:.:.
chr10_ref_v2	354628	.	A	ACATATAAATATGT	.	ExcRegion	IntersectsRepeat=1;RepeatCorrectionApplied=0	SAC:ACF:DF:PD:GT:SGT:SF:SV:SIG:MT:PAC	0,2,1,4:1:1:2:./.:./.:.:0	0,0,2,4:1:1:2:./.:./.:.:0:0:.:.	1,6,2,4:1:1:2:./.:./.:.:0:0:.:.	0,2,4,9:1:1:2:./.:./.:.:0:0:.:.	0,4,0,3:1:1:2:./.:./.:.:0:0:.:.
chr10_ref_v2	354631	.	A	AATG	.	ExcRegion	IntersectsRepeat=1;RepeatCorrectionApplied=0	SAC:ACF:DF:PD:GT:SGT:SF:SV:SIG:MT:PAC	0,2,1,9:1:1:2:./.:./.:.:0	0,0,2,4:1:1:2:./.:./.:.:0:0:.:.	1,8,2,6:1:1:2:./.:./.:.:0:0:.:.	0,3,4,17:1:1:2:./.:./.:.:0:0:.:.	0,5,0,8:1:1:2:./.:./.:.:0:0:.:.
chr10_ref_v2	354636	.	G	GGT	.	ExcRegion	IntersectsRepeat=0;RepeatCorrectionApplied=0	SAC:ACF:DF:PD:GT:SGT:SF:SV:SIG:MT:PAC	0,2,1,9:1:1:2:./.:./.:.:0	0,0,2,4:1:1:2:./.:./.:.:0:0:.:.	0,8,2,6:1:1:2:./.:./.:.:0:0:.:.	0,4,4,17:1:1:2:./.:./.:.:0:0:.:.	0,5,0,8:1:1:2:./.:./.:.:0:0:.:.
chr10_ref_v2	354638	.	T	A	.	ExcRegion	IntersectsRepeat=1;RepeatCorrectionApplied=0	SAC:ACF:DF:PD:GT:SGT:SF:SV:SIG:MT:PAC	0,2,1,9:1:1:2:./.:./.:.:0	0,0,2,4:1:1:2:./.:./.:.:0:0:.:.	0,8,2,6:1:1:2:./.:./.:.:0:0:.:.	0,4,4,17:1:1:2:./.:./.:.:0:0:.:.	0,5,0,8:1:1:2:./.:./.:.:0:0:.:.
chr10_ref_v2	354641	.	T	A	.	ExcRegion	IntersectsRepeat=1;RepeatCorrectionApplied=0	SAC:ACF:DF:PD:GT:SGT:SF:SV:SIG:MT:PAC	0,2,0,10:1:1:2:./.:./.:.:0	0,0,1,4:1:1:2:./.:./.:.:0:0:.:.	0,9,0,7:1:1:2:./.:./.:.:0:0:.:.	0,4,4,17:1:1:2:./.:./.:.:0:0:.:.	0,6,0,8:1:1:2:./.:./.:.:0:0:.:.
chr10_ref_v2	354643	.	ATG	A	.	ExcRegion	IntersectsRepeat=0;RepeatCorrectionApplied=0	SAC:ACF:DF:PD:GT:SGT:SF:SV:SIG:MT:PAC	0,2,0,10:1:1:2:./.:./.:.:0	0,0,1,4:1:1:2:./.:./.:.:0:0:.:.	0,10,0,7:1:1:2:./.:./.:.:0:0:.:.	0,5,4,17:1:1:2:./.:./.:.:0:0:.:.	0,6,0,8:1:1:2:./.:./.:.:0:0:.:.
chr10_ref_v2	354819	.	C	T	.	ExcRegion	IntersectsRepeat=0;RepeatCorrectionApplied=0	SAC:ACF:DF:PD:GT:SGT:SF:SV:SIG:MT:PAC	1,0,0,0:0:1:2:./.:./.:.:0	0,0,0,0:0:1:2:./.:./.:.:0:0:.:.	0,0,0,1:0:1:2:./.:./.:.:0:0:.:.	0,0,0,0:0:1:2:./.:./.:.:0:0:.:.	0,0,0,0:0:1:2:./.:./.:.:0:0:.:.
chr10_ref_v2	354828	.	C	T	.	ExcRegion	IntersectsRepeat=0;RepeatCorrectionApplied=0	SAC:ACF:DF:PD:GT:SGT:SF:SV:SIG:MT:PAC	1,0,0,0:0:1:2:./.:./.:.:0	0,0,0,0:0:1:2:./.:./.:.:0:0:.:.	0,0,0,1:0:1:2:./.:./.:.:0:0:.:.	0,0,0,0:0:1:2:./.:./.:.:0:0:.:.	0,0,0,0:0:1:2:./.:./.:.:0:0:.:.
chr10_ref_v2	354908	.	C	T	.	ExcRegion	IntersectsRepeat=0;RepeatCorrectionApplied=0	SAC:ACF:DF:PD:GT:SGT:SF:SV:SIG:MT:PAC	0,0,0,0:0:1:2:./.:./.:.:0	0,0,0,0:0:1:2:./.:./.:.:0:0:.:.	0,0,0,0:0:1:2:./.:./.:.:0:0:.:.	0,0,0,0:0:1:2:./.:./.:.:0:0:.:.	0,0,1,0:0:1:2:./.:./.:.:0:0:.:.
chr10_ref_v2	357991	.	GT	G	.	PASS	IntersectsRepeat=1;RepeatCorrectionApplied=1	SAC:ACF:DF:PD:GT:SGT:SF:SV:SIG:MT:PAC	25,7,7,37:1:1:2:0/1:1/1:0.125:0	4,1,4,6:1:0:2:./.:./.:.:0:0:.:.	27,12,28,71:1:1:2:1/1:0/1:0.5:1:0:.:.	42,15,14,58:1:1:2:0/1:./.:.:0:0:.:.	17,3,20,46:1:1:2:1/1:0/1:0.5:0:0:.:.
chr10_ref_v2	359603	.	GAA	G	.	PASS	IntersectsRepeat=1;RepeatCorrectionApplied=1	SAC:ACF:DF:PD:GT:SGT:SF:SV:SIG:MT:PAC	7,4,80,139:1:1:2:1/1:0/1:0.125:0	0,0,13,24:1:1:2:1/1:./.:.:0:0:.:.	2,4,153,193:1:1:2:1/1:./.:.:0:0:.:.	2,3,114,209:1:1:2:1/1:./.:.:0:0:.:.	0,0,103,116:1:1:2:1/1:./.:.:0:0:.:.
chr10_ref_v2	374318	.	T	G	.	PASS	IntersectsRepeat=0;RepeatCorrectionApplied=0	SAC:ACF:DF:PD:GT:SGT:SF:SV:SIG:MT:PAC	49,142,44,1:1:1:2:0/0:0/1:0.5:0	19,37,10,0:1:1:2:0/0:0/1:0.25:0:0:.:.	196,215,19,0:1:1:2:0/0:0/1:0.125:0:0:.:.	170,186,25,0:1:1:2:0/0:0/1:0.125:0:0:.:.	141,122,13,0:1:1:2:0/0:0/1:0.125:0:0:.:.
chr10_ref_v2	387913	.	C	CA	.	PASS	IntersectsRepeat=1;RepeatCorrectionApplied=1	SAC:ACF:DF:PD:GT:SGT:SF:SV:SIG:MT:PAC	57,10,3,9:1:1:2:0/0:0/1:0.125:0	11,2,1,6:1:1:2:0/1:0/0:0.25:0:0:.:.	89,32,7,12:1:1:2:0/0:0/1:0.125:0:0:.:.	85,31,9,13:1:1:2:0/0:0/1:0.25:0:0:.:.	73,12,10,7:1:1:2:0/0:0/1:0.25:0:0:.:.
chr10_ref_v2	393328	.	TTA	T	.	PASS	IntersectsRepeat=1;RepeatCorrectionApplied=1	SAC:ACF:DF:PD:GT:SGT:SF:SV:SIG:MT:PAC	54,77,8,4:1:1:2:0/0:0/1:0.125:0	32,27,3,3:1:1:2:0/0:0/1:0.125:0:0:.:.	94,117,4,5:1:1:2:0/0:./.:.:0:0:.:.	80,128,6,5:1:1:2:0/0:./.:.:0:0:.:.	72,81,3,5:1:1:2:0/0:./.:.:0:0:.:.
chr10_ref_v2	393476	.	GA	G	.	PASS	IntersectsRepeat=1;RepeatCorrectionApplied=1	SAC:ACF:DF:PD:GT:SGT:SF:SV:SIG:MT:PAC	14,26,10,18:1:1:2:0/1:0/0:0.25:0	3,10,3,5:1:1:2:0/1:0/0:0.5:0:0:.:.	47,56,28,29:1:1:2:0/1:0/0:0.5:0:0:.:.	41,55,17,25:1:1:2:0/0:0/1:0.25:0:0:.:.	27,40,10,20:1:1:2:0/0:0/1:0.25:0:0:.:.
chr10_ref_v2	421974	.	C	A	.	PASS	IntersectsRepeat=0;RepeatCorrectionApplied=0	SAC:ACF:DF:PD:GT:SGT:SF:SV:SIG:MT:PAC	180,20,0,30:1:1:2:0/0:0/1:0.25:0	37,16,1,3:1:1:2:0/0:0/1:0.125:0:0:.:.	221,139,0,9:1:1:2:0/0:0/1:0.125:0:0:.:.	228,124,0,13:1:1:2:0/0:0/1:0.125:0:0:.:.	162,95,0,12:1:1:2:0/0:0/1:0.125:0:0:.:.
chr10_ref_v2	423825	.	GAT	G	.	PASS	IntersectsRepeat=1;RepeatCorrectionApplied=1	SAC:ACF:DF:PD:GT:SGT:SF:SV:SIG:MT:PAC	50,47,11,10:1:1:2:0/0:./.:.:0	17,16,6,2:1:1:2:0/0:0/1:0.125:0:0:.:.	76,76,12,10:1:1:2:0/0:./.:.:0:0:.:.	54,51,14,17:1:1:2:0/0:0/1:0.125:0:0:.:.	44,35,9,7:1:1:2:0/0:./.:.:0:0:.:.
chr10_ref_v2	424559	.	C	CTTT	.	PASS	IntersectsRepeat=1;RepeatCorrectionApplied=1	SAC:ACF:DF:PD:GT:SGT:SF:SV:SIG:MT:PAC	0,9,8,12:1:1:2:0/1:1/1:0.25:0	1,3,3,3:1:0:2:./.:./.:.:0:0:.:.	21,42,9,24:1:1:2:0/1:0/0:0.25:0:1:.:	14,49,10,13:1:1:2:0/1:0/0:0.5:0:0:.:.	3,26,2,9:1:1:2:0/1:0/0:0.5:0:0:.:.
chr10_ref_v2	424581	.	G	T	.	PASS	IntersectsRepeat=0;RepeatCorrectionApplied=0	SAC:ACF:DF:PD:GT:SGT:SF:SV:SIG:MT:PAC	36,95,26,12:1:1:2:0/0:0/1:0.5:1	10,21,2,1:1:1:2:0/0:0/1:0.125:0:0:.:.	66,159,21,6:1:1:2:0/0:0/1:0.25:0:0:.:.	52,141,20,10:1:1:2:0/0:0/1:0.25:1:0:.:.	40,90,20,5:1:1:2:0/0:0/1:0.25:0:0:.:.
chr10_ref_v2	424583	.	A	T	.	PASS	IntersectsRepeat=1;RepeatCorrectionApplied=0	SAC:ACF:DF:PD:GT:SGT:SF:SV:SIG:MT:PAC	48,98,26,12:1:1:2:0/0:0/1:0.5:1	14,23,2,1:1:1:2:0/0:0/1:0.125:0:0:.:.	78,162,21,6:1:1:2:0/0:0/1:0.25:0:0:.:.	68,143,20,10:1:1:2:0/0:0/1:0.25:1:0:.:.	46,92,20,5:1:1:2:0/0:0/1:0.25:0:0:.:.
chr10_ref_v2	450173	.	A	C	.	PASS	IntersectsRepeat=0;RepeatCorrectionApplied=0	SAC:ACF:DF:PD:GT:SGT:SF:SV:SIG:MT:PAC	180,36,0,67:1:1:2:0/0:0/1:0.5:0	28,14,0,9:1:1:2:0/0:0/1:0.5:0:0:.:.	212,102,0,79:1:1:2:0/0:0/1:0.5:0:0:.:.	241,87,1,64:1:1:2:0/0:0/1:0.25:0:0:.:.	149,57,1,46:1:1:2:0/0:0/1:0.5:0:0:.:.
chr10_ref_v2	455719	.	GAT	G	.	PASS	IntersectsRepeat=1;RepeatCorrectionApplied=1	SAC:ACF:DF:PD:GT:SGT:SF:SV:SIG:MT:PAC	7,14,3,1:1:1:2:0/0:./.:.:0	9,7,2,2:1:1:2:0/0:./.:.:0:0:.:.	20,19,8,2:1:1:2:0/0:./.:.:0:0:.:.	13,19,6,11:1:1:2:0/0:0/1:0.5:0:0:.:.	14,12,3,5:1:1:2:0/0:0/1:0.125:0:0:.:.
chr10_ref_v2	457556	.	CA	C,CAA	.	PASS	IntersectsRepeat=1;RepeatCorrectionApplied=1	SAC:ACF:DF:PD:GT:SGT:SF:SV:SIG:MT:PAC	8,2,4,2,7,8:1:1:2:0/2:1/2:0.25:0	5,7,1,1,1,2:1:0:2:./.:./.:.:0:0:.:.	27,9,17,3,4,6:1:1:2:0/0:0/2:0.125:0:0:.:.	30,7,14,7,10,3:1:1:2:0/0:0/2:0.25:0:0:.:.	29,6,7,1,4,4:1:1:2:0/0:0/2:0.125:0:0:.:.
chr10_ref_v2	469783	.	GTAA	G	.	PASS	IntersectsRepeat=1;RepeatCorrectionApplied=1	SAC:ACF:DF:PD:GT:SGT:SF:SV:SIG:MT:PAC	0,1,10,20:1:1:2:1/1:0/1:0.125:0	1,1,9,13:1:1:2:1/1:0/1:0.125:0:0:.:.	2,2,16,30:1:1:2:1/1:0/1:0.125:0:0:.:.	1,2,23,37:1:1:2:1/1:0/1:0.125:0:0:.:.	5,1,7,19:1:1:2:1/1:0/1:0.5:0:0:.:.
chr10_ref_v2	470700	.	G	GA	.	PASS	IntersectsRepeat=1;RepeatCorrectionApplied=1	SAC:ACF:DF:PD:GT:SGT:SF:SV:SIG:MT:PAC	112,75,7,13:1:1:2:0/0:./.:.:0	21,16,1,1:1:1:2:0/0:./.:.:0:0:.:.	161,127,13,22:1:1:2:0/0:0/1:0.125:0:0:.:.	155,147,8,20:1:1:2:0/0:./.:.:0:0:.:.	93,83,7,17:1:1:2:0/0:0/1:0.125:0:0:.:.
chr10_ref_v2	496752	.	A	AATATATATAT,AATATATATATAT	.	PASS	IntersectsRepeat=1;RepeatCorrectionApplied=1	SAC:ACF:DF:PD:GT:SGT:SF:SV:SIG:MT:PAC	0,0,7,13,18,11:1:1:2:2/2:1/2:0.5:0	0,1,6,4,9,10:1:1:2:2/2:1/2:0.5:0:0:.:.	0,1,12,11,31,18:1:1:2:2/2:1/2:0.5:0:0:.:.	1,0,11,12,22,19:1:1:2:2/2:1/2:0.5:0:0:.:.	1,0,8,8,20,19:1:1:2:2/2:1/2:0.25:0:0:.:.
chr10_ref_v2	496957	.	A	AATATATATATATAT,AATATATATATATATAT	.	PASS	IntersectsRepeat=1;RepeatCorrectionApplied=1	SAC:ACF:DF:PD:GT:SGT:SF:SV:SIG:MT:PAC	0,0,4,5,9,12:1:1:2:2/2:1/2:0.25:0	0,0,3,5,12,15:1:1:2:2/2:1/2:0.125:0:0:.:.	1,1,8,7,18,15:1:1:2:2/2:1/2:0.25:0:0:.:.	0,0,6,6,21,22:1:1:2:2/2:1/2:0.125:0:0:.:.	0,0,4,3,21,12:1:1:2:2/2:./.:.:0:0:.:.
chr10_ref_v2	518910	.	CGTGTGTGTGTGTGTGT	C	.	PASS	IntersectsRepeat=1;RepeatCorrectionApplied=1	SAC:ACF:DF:PD:GT:SGT:SF:SV:SIG:MT:PAC	0,0,73,92:1:1:2:1/1:./.:.:0	0,0,18,8:1:1:2:1/1:./.:.:0:0:.:.	2,0,109,115:1:1:2:1/1:./.:.:0:0:.:.	0,0,102,130:1:1:2:1/1:./.:.:0:0:.:.	0,0,72,75:1:1:2:1/1:./.:.:0:0:.:.
chr10_ref_v2	523557	.	TAAA	T	.	PASS	IntersectsRepeat=1;RepeatCorrectionApplied=1	SAC:ACF:DF:PD:GT:SGT:SF:SV:SIG:MT:PAC	26,5,105,102:1:1:2:1/1:0/1:0.25:0	4,0,29,20:1:1:2:1/1:0/1:0.25:0:0:.:.	22,3,144,201:1:1:2:1/1:0/1:0.125:0:0:.:.	24,2,167,154:1:1:2:1/1:0/1:0.125:0:0:.:.	9,4,99,101:1:1:2:1/1:0/1:0.125:0:0:.:.
chr10_ref_v2	525354	.	GA	G	.	PASS	IntersectsRepeat=1;RepeatCorrectionApplied=1	SAC:ACF:DF:PD:GT:SGT:SF:SV:SIG:MT:PAC	30,58,11,25:1:1:2:0/0:0/1:0.25:0	4,9,0,5:1:0:2:./.:./.:.:0:0:.:.	54,121,19,45:1:1:2:0/0:0/1:0.25:0:0:.:.	59,102,26,26:1:1:2:0/0:0/1:0.125:0:0:.:.	43,65,15,29:1:1:2:0/0:0/1:0.25:0:0:.:.
chr10_ref_v2	525416	.	T	G	.	PASS	IntersectsRepeat=0;RepeatCorrectionApplied=0	SAC:ACF:DF:PD:GT:SGT:SF:SV:SIG:MT:PAC	44,52,12,15:1:1:2:0/0:0/1:0.5:1	8,17,1,5:1:1:2:0/0:0/1:0.5:0:0:.:.	76,109,13,17:1:1:2:0/0:0/1:0.25:1:0:.:.	51,93,15,32:1:1:2:0/0:0/1:0.5:1:0:.:.	45,69,11,12:1:1:2:0/0:0/1:0.25:1:0:.:.
chr10_ref_v2	525434	.	T	A	.	PASS	IntersectsRepeat=1;RepeatCorrectionApplied=0	SAC:ACF:DF:PD:GT:SGT:SF:SV:SIG:MT:PAC	45,25,1,21:1:1:2:0/0:0/1:0.5:0	8,7,1,5:1:1:2:0/0:0/1:0.5:0:0:.:.	84,42,1,34:1:1:2:0/0:0/1:0.5:0:0:.:.	69,38,4,58:1:1:2:0/1:0/0:0.25:0:0:.:.	53,25,1,26:1:1:2:0/0:0/1:0.5:0:0:.:.
chr10_ref_v2	537755	.	T	C	.	PASS	IntersectsRepeat=1;RepeatCorrectionApplied=0	SAC:ACF:DF:PD:GT:SGT:SF:SV:SIG:MT:PAC	6,11,7,2:1:1:2:0/1:0/0:0.25:0	1,4,0,2:1:1:2:./.:./.:.:0:0:.:.	10,7,1,9:1:1:2:0/1:0/0:0.25:0:0:.:.	8,15,3,3:1:1:2:0/1:0/0:0.5:0:0:.:.	3,4,6,9:1:1:2:0/1:1/1:0.25:0:0:.:.
chr10_ref_v2	537759	.	T	G	.	ExcRegion	IntersectsRepeat=1;RepeatCorrectionApplied=0	SAC:ACF:DF:PD:GT:SGT:SF:SV:SIG:MT:PAC	0,2,7,2:1:1:2:./.:./.:.:0	0,2,0,2:1:1:2:./.:./.:.:0:0:.:.	4,0,1,9:1:1:2:./.:./.:.:0:0:.:.	1,2,3,3:1:1:2:./.:./.:.:0:0:.:.	0,0,6,9:1:1:2:./.:./.:.:0:0:.:.
chr10_ref_v2	537760	.	G	A	.	ExcRegion	IntersectsRepeat=1;RepeatCorrectionApplied=0	SAC:ACF:DF:PD:GT:SGT:SF:SV:SIG:MT:PAC	0,2,5,2:1:1:2:./.:./.:.:0	0,2,0,2:1:1:2:./.:./.:.:0:0:.:.	4,0,1,9:1:1:2:./.:./.:.:0:0:.:.	1,2,3,3:1:1:2:./.:./.:.:0:0:.:.	0,0,6,9:1:1:2:./.:./.:.:0:0:.:.
chr10_ref_v2	540557	.	T	G	.	ExcRegion	IntersectsRepeat=1;RepeatCorrectionApplied=0	SAC:ACF:DF:PD:GT:SGT:SF:SV:SIG:MT:PAC	6,0,0,0:0:1:2:./.:./.:.:0	0,1,0,3:1:0:2:./.:./.:.:0:0:.:.	12,1,1,4:1:1:2:./.:./.:.:0:0:.:.	8,1,0,1:1:1:2:./.:./.:.:0:0:.:.	6,0,0,2:1:1:2:./.:./.:.:0:0:.:.
chr10_ref_v2	540724	.	C	CTCAACA	.	PASS	IntersectsRepeat=0;RepeatCorrectionApplied=0	SAC:ACF:DF:PD:GT:SGT:SF:SV:SIG:MT:PAC	4,0,17,4:1:1:2:0/1:1/1:0.5:0	1,0,8,1:1:1:2:./.:./.:.:0:0:.:.	2,2,35,8:1:1:2:1/1:0/1:0.125:0:0:.:.	6,4,33,9:1:1:2:1/1:0/1:0.5:0:0:.:.	5,1,25,9:1:1:2:1/1:0/1:0.25:0:0:.:.
chr10_ref_v2	540728	.	A	ATTACTCGG	.	ExcRegion	IntersectsRepeat=1;RepeatCorrectionApplied=0	SAC:ACF:DF:PD:GT:SGT:SF:SV:SIG:MT:PAC	4,0,13,2:1:1:2:./.:./.:.:0	1,0,4,0:1:1:2:./.:./.:.:0:0:.:.	2,2,20,5:1:1:2:./.:./.:.:0:0:.:.	6,4,24,5:1:1:2:./.:./.:.:0:0:.:.	5,1,11,6:1:1:2:./.:./.:.:0:0:.:.
chr10_ref_v2	540768	.	G	T	.	ExcRegion	IntersectsRepeat=1;RepeatCorrectionApplied=0	SAC:ACF:DF:PD:GT:SGT:SF:SV:SIG:MT:PAC	0,0,0,3:0:1:2:./.:./.:.:0	0,0,0,1:0:1:2:./.:./.:.:0:0:.:.	0,0,0,6:0:1:2:./.:./.:.:0:0:.:.	0,0,0,8:0:1:2:./.:./.:.:0:0:.:.	0,0,0,8:0:1:2:./.:./.:.:0:0:.:.
chr10_ref_v2	540769	.	TGA	T	.	ExcRegion	IntersectsRepeat=1;RepeatCorrectionApplied=0	SAC:ACF:DF:PD:GT:SGT:SF:SV:SIG:MT:PAC	0,0,0,3:0:1:2:./.:./.:.:0	0,0,0,1:0:1:2:./.:./.:.:0:0:.:.	0,0,0,7:0:1:2:./.:./.:.:0:0:.:.	0,0,0,8:0:1:2:./.:./.:.:0:0:.:.	0,0,0,8:0:1:2:./.:./.:.:0:0:.:.
chr10_ref_v2	540772	.	T	TTA	.	ExcRegion	IntersectsRepeat=0;RepeatCorrectionApplied=0	SAC:ACF:DF:PD:GT:SGT:SF:SV:SIG:MT:PAC	0,0,0,3:0:1:2:./.:./.:.:0	0,0,0,1:0:1:2:./.:./.:.:0:0:.:.	0,0,0,7:0:1:2:./.:./.:.:0:0:.:.	0,0,0,8:0:1:2:./.:./.:.:0:0:.:.	0,0,0,8:0:1:2:./.:./.:.:0:0:.:.
chr10_ref_v2	540779	.	T	A	.	ExcRegion	IntersectsRepeat=1;RepeatCorrectionApplied=0	SAC:ACF:DF:PD:GT:SGT:SF:SV:SIG:MT:PAC	0,0,0,3:0:1:2:./.:./.:.:0	0,0,0,1:0:1:2:./.:./.:.:0:0:.:.	0,0,0,7:0:1:2:./.:./.:.:0:0:.:.	0,0,0,8:0:1:2:./.:./.:.:0:0:.:.	0,0,0,8:0:1:2:./.:./.:.:0:0:.:.
chr10_ref_v2	540799	.	A	T	.	ExcRegion	IntersectsRepeat=0;RepeatCorrectionApplied=0	SAC:ACF:DF:PD:GT:SGT:SF:SV:SIG:MT:PAC	0,0,0,3:0:1:2:./.:./.:.:0	0,0,0,1:0:1:2:./.:./.:.:0:0:.:.	0,0,0,7:0:1:2:./.:./.:.:0:0:.:.	0,0,0,9:0:1:2:./.:./.:.:0:0:.:.	0,0,0,9:0:1:2:./.:./.:.:0:0:.:.
chr10_ref_v2	540800	.	AG	A	.	ExcRegion	IntersectsRepeat=0;RepeatCorrectionApplied=0	SAC:ACF:DF:PD:GT:SGT:SF:SV:SIG:MT:PAC	0,0,0,3:0:1:2:./.:./.:.:0	0,0,0,1:0:1:2:./.:./.:.:0:0:.:.	0,0,0,7:0:1:2:./.:./.:.:0:0:.:.	0,0,0,9:0:1:2:./.:./.:.:0:0:.:.	0,0,0,9:0:1:2:./.:./.:.:0:0:.:.
chr10_ref_v2	540819	.	C	G	.	ExcRegion	IntersectsRepeat=1;RepeatCorrectionApplied=0	SAC:ACF:DF:PD:GT:SGT:SF:SV:SIG:MT:PAC	0,0,0,5:0:1:2:./.:./.:.:0	0,0,0,1:0:1:2:./.:./.:.:0:0:.:.	0,0,0,8:0:1:2:./.:./.:.:0:0:.:.	0,0,0,8:0:1:2:./.:./.:.:0:0:.:.	0,0,0,11:0:1:2:./.:./.:.:0:0:.:.
chr10_ref_v2	540858	.	C	T	.	ExcRegion	IntersectsRepeat=1;RepeatCorrectionApplied=0	SAC:ACF:DF:PD:GT:SGT:SF:SV:SIG:MT:PAC	0,2,0,4:1:1:2:./.:./.:.:0	0,2,0,2:1:1:2:./.:./.:.:0:0:.:.	0,0,0,3:0:1:2:./.:./.:.:0:0:.:.	0,1,0,3:1:1:2:./.:./.:.:0:0:.:.	0,1,0,3:1:1:2:./.:./.:.:0:0:.:.
chr10_ref_v2	543234	.	GAGTGACATTATTATGTTGAACTAGTAACACCCTTTTGTGGATTCCTACATACCCAGAGAGAACTCCT	G	.	ExcRegion	IntersectsRepeat=0;RepeatCorrectionApplied=0	SAC:ACF:DF:PD:GT:SGT:SF:SV:SIG:MT:PAC	0,0,73,97:1:1:2:./.:./.:.:0	0,0,29,18:1:1:2:./.:./.:.:0:0:.:.	0,0,113,122:1:1:2:./.:./.:.:0:0:.:.	0,0,88,108:1:1:2:./.:./.:.:0:0:.:.	1,0,73,100:1:1:2:./.:./.:.:0:0:.:.
chr10_ref_v2	543546	.	GTGAC	G	.	PASS	IntersectsRepeat=1;RepeatCorrectionApplied=1	SAC:ACF:DF:PD:GT:SGT:SF:SV:SIG:MT:PAC	13,0,71,158:1:1:2:1/1:0/1:0.125:0	2,0,22,36:1:1:2:1/1:0/1:0.125:0:0:.:.	6,0,216,208:1:1:2:1/1:./.:.:0:0:.:.	6,0,213,203:1:1:2:1/1:./.:.:0:0:.:.	1,1,121,132:1:1:2:1/1:./.:.:0:0:.:.
chr10_ref_v2	549750	.	CT	C	.	PASS	IntersectsRepeat=1;RepeatCorrectionApplied=1	SAC:ACF:DF:PD:GT:SGT:SF:SV:SIG:MT:PAC	5,1,83,81:1:1:2:1/1:./.:.:0	1,0,13,18:1:1:2:1/1:./.:.:0:0:.:.	10,8,126,121:1:1:2:1/1:./.:.:0:0:.:.	11,4,104,115:1:1:2:1/1:./.:.:0:0:.:.	10,6,77,64:1:1:2:1/1:0/1:0.125:0:0:.:.
chr10_ref_v2	556532	.	A	C	.	ExcRegion	IntersectsRepeat=0;RepeatCorrectionApplied=0	SAC:ACF:DF:PD:GT:SGT:SF:SV:SIG:MT:PAC	182,41,0,43:1:1:2:./.:./.:.:0	28,10,0,8:1:1:2:./.:./.:.:0:0:.:.	259,155,0,43:1:1:2:./.:./.:.:0:0:.:.	286,143,0,37:1:1:2:./.:./.:.:0:0:.:.	203,92,0,39:1:1:2:./.:./.:.:0:0:.:.
chr10_ref_v2	566511	.	G	GTAT	.	PASS	IntersectsRepeat=1;RepeatCorrectionApplied=1	SAC:ACF:DF:PD:GT:SGT:SF:SV:SIG:MT:PAC	0,4,116,108:1:1:2:1/1:./.:.:0	2,0,39,34:1:1:2:1/1:./.:.:0:0:.:.	2,7,154,148:1:1:2:1/1:./.:.:0:0:.:.	2,1,155,150:1:1:2:1/1:./.:.:0:0:.:.	0,1,104,88:1:1:2:1/1:./.:.:0:0:.:.
chr10_ref_v2	569148	.	T	G	.	PASS	IntersectsRepeat=1;RepeatCorrectionApplied=0	SAC:ACF:DF:PD:GT:SGT:SF:SV:SIG:MT:PAC	52,194,85,0:1:1:2:0/0:0/1:0.5:0	13,44,5,0:1:1:2:0/0:0/1:0.25:0:0:.:.	132,236,82,0:1:1:2:0/0:0/1:0.5:0:0:.:.	112,231,70,0:1:1:2:0/0:0/1:0.25:0:0:.:.	75,163,52,0:1:1:2:0/0:0/1:0.5:0:0:.:.
chr10_ref_v2	570197	.	G	GTT	.	PASS	IntersectsRepeat=1;RepeatCorrectionApplied=1	SAC:ACF:DF:PD:GT:SGT:SF:SV:SIG:MT:PAC	3,0,163,144:1:1:2:1/1:./.:.:0	0,0,24,22:1:1:2:1/1:./.:.:0:0:.:.	1,0,176,208:1:1:2:1/1:./.:.:0:0:.:.	2,3,193,207:1:1:2:1/1:./.:.:0:0:.:.	1,0,129,123:1:1:2:1/1:./.:.:0:0:.:.
chr10_ref_v2	570384	.	AAT	A	.	PASS	IntersectsRepeat=1;RepeatCorrectionApplied=0	SAC:ACF:DF:PD:GT:SGT:SF:SV:SIG:MT:PAC	16,4,87,80:1:1:2:1/1:0/1:0.25:1	2,0,17,18:1:1:2:1/1:0/1:0.125:0:0:.:.	9,6,93,122:1:1:2:1/1:0/1:0.125:0:0:.:.	15,11,110,132:1:1:2:1/1:0/1:0.25:1:0:.:.	5,2,69,84:1:1:2:1/1:0/1:0.125:0:0:.:.
chr10_ref_v2	574850	.	G	GAA	.	PASS	IntersectsRepeat=1;RepeatCorrectionApplied=1	SAC:ACF:DF:PD:GT:SGT:SF:SV:SIG:MT:PAC	0,1,106,105:1:1:2:1/1:./.:.:0	0,1,30,39:1:1:2:1/1:./.:.:0:0:.:.	3,0,136,149:1:1:2:1/1:./.:.:0:0:.:.	1,0,142,128:1:1:2:1/1:./.:.:0:0:.:.	0,0,90,81:1:1:2:1/1:./.:.:0:0:.:.
chr10_ref_v2	576622	.	A	AATATATATATATATATATAT,AATATATATATATATATATATAT	.	PASS	IntersectsRepeat=1;RepeatCorrectionApplied=1	SAC:ACF:DF:PD:GT:SGT:SF:SV:SIG:MT:PAC	1,0,1,1,4,2:1:1:2:./.:./.:.:0	0,1,0,3,1,1:1:0:2:./.:./.:.:0:0:.:.	1,0,4,3,5,10:1:1:2:2/2:1/2:0.25:0:0:.:.	0,1,1,1,2,4:1:1:2:./.:./.:.:0:0:.:.	0,0,0,1,5,8:1:1:2:./.:./.:.:0:0:.:.
chr10_ref_v2	579845	.	C	CT	.	PASS	IntersectsRepeat=1;RepeatCorrectionApplied=1	SAC:ACF:DF:PD:GT:SGT:SF:SV:SIG:MT:PAC	4,93,18,18:1:1:2:0/0:0/1:0.5:0	3,20,6,4:1:1:2:0/0:0/1:0.5:0:0:.:.	25,109,25,10:1:1:2:0/0:0/1:0.25:0:0:.:.	15,120,26,12:1:1:2:0/0:0/1:0.25:0:0:.:.	20,79,12,9:1:1:2:0/0:0/1:0.25:0:0:.:.
chr10_ref_v2	586013	.	CA	C	.	PASS	IntersectsRepeat=1;RepeatCorrectionApplied=1	SAC:ACF:DF:PD:GT:SGT:SF:SV:SIG:MT:PAC	95,109,9,1:1:1:2:0/0:./.:.:0	12,23,1,0:1:1:2:0/0:./.:.:0:0:.:.	121,162,8,8:1:1:2:0/0:./.:.:0:0:.:.	117,143,14,5:1:1:2:0/0:./.:.:0:0:.:.	73,84,8,13:1:1:2:0/0:0/1:0.125:0:0:.:.
chr10_ref_v2	588595	.	C	A	.	PASS	IntersectsRepeat=0;RepeatCorrectionApplied=0	SAC:ACF:DF:PD:GT:SGT:SF:SV:SIG:MT:PAC	245,31,0,83:1:1:2:0/0:0/1:0.5:0	47,12,0,6:1:1:2:0/0:0/1:0.25:0:0:.:.	293,100,0,31:1:1:2:0/0:0/1:0.125:0:0:.:.	313,103,1,38:1:1:2:0/0:0/1:0.125:0:0:.:.	203,68,1,20:1:1:2:0/0:0/1:0.125:0:0:.:.
chr10_ref_v2	593782	.	ATTGTTGTTGTTG	A	.	PASS	IntersectsRepeat=1;RepeatCorrectionApplied=1	SAC:ACF:DF:PD:GT:SGT:SF:SV:SIG:MT:PAC	3,0,152,134:1:1:2:1/1:./.:.:0	0,1,20,15:1:1:2:1/1:./.:.:0:0:.:.	0,0,195,214:1:1:2:1/1:./.:.:0:0:.:.	0,1,199,199:1:1:2:1/1:./.:.:0:0:.:.	0,0,122,120:1:1:2:1/1:./.:.:0:0:.:.
chr10_ref_v2	607477	.	T	G	.	PASS	IntersectsRepeat=0;RepeatCorrectionApplied=0	SAC:ACF:DF:PD:GT:SGT:SF:SV:SIG:MT:PAC	47,153,30,0:1:1:2:0/0:0/1:0.25:0	14,40,7,0:1:1:2:0/0:0/1:0.25:0:0:.:.	148,200,21,0:1:1:2:0/0:0/1:0.125:0:0:.:.	149,146,31,0:1:1:2:0/0:0/1:0.25:0:0:.:.	112,132,14,0:1:1:2:0/0:0/1:0.125:0:0:.:.
chr10_ref_v2	617624	.	A	ATTTT,ATTTTT	.	PASS	IntersectsRepeat=1;RepeatCorrectionApplied=1	SAC:ACF:DF:PD:GT:SGT:SF:SV:SIG:MT:PAC	1,0,25,33,71,63:1:1:2:2/2:1/2:0.5:0	0,0,5,4,14,12:1:1:2:2/2:1/2:0.25:0:0:.:.	1,2,35,45,111,103:1:1:2:2/2:1/2:0.25:0:0:.:.	0,0,25,47,117,85:1:1:2:2/2:1/2:0.25:0:0:.:.	0,2,20,19,75,70:1:1:2:2/2:1/2:0.125:0:0:.:.
chr10_ref_v2	628397	.	T	A	.	PASS	IntersectsRepeat=0;RepeatCorrectionApplied=0	SAC:ACF:DF:PD:GT:SGT:SF:SV:SIG:MT:PAC	18,42,11,0:1:1:2:0/0:0/1:0.25:0	12,3,1,0:1:0:2:./.:./.:.:0:0:.:.	24,52,11,1:1:1:2:0/0:0/1:0.25:0:0:.:.	32,50,10,0:1:1:2:0/0:0/1:0.25:0:0:.:.	24,45,11,0:1:1:2:0/0:0/1:0.25:0:0:.:.
[truncated: 247,317 more chars]
