# Supplementary material for: Muver, a computational framework for accurately calling accumulated mutations
Source: BMC Genomics. 2018 May 9;19:345. doi: 10.1186/s12864-018-4753-3 (PMC5944071; doi:10.1186/s12864-018-4753-3)
Supplement: Supplementary file 2 — Results Files. Zip file containing VCF and TXT formatted muver results for all yeast data sets analyzed. (ZIP 10697 kb) [file 12864_2018_4753_MOESM2_ESM.zip › t0TAK138_pol1LM.mutations.txt]

Chromosome	Position	Excluded Region	Alleles	Intersects Repeat	Repeat Correction Applied	TAK138 Depths	TAK138 Allele Count Flag	TAK138 Depth Flag	TAK138 Filter Flag	TAK138 Ploidy	TAK138 Genotype	TAK138 Subclonal Genotype	TAK138 Subclonal Frequency	TAK138 Genotyping Score	TAK138 Subclonal Valid Flag	TAK72 Depths	TAK72 Allele Count Flag	TAK72 Depth Flag	TAK72 Filter Flag	TAK72 Composite Score	TAK72 Read Difference Flag	TAK72 Ploidy	TAK72 Genotype	TAK72 Subclonal Genotype	TAK72 Subclonal Frequency	TAK72 Genotyping Score	TAK72 Subclonal Valid Flag	TAK72 Mutations	TAK72 PAC Flag	TAK118 Depths	TAK118 Allele Count Flag	TAK118 Depth Flag	TAK118 Filter Flag	TAK118 Composite Score	TAK118 Read Difference Flag	TAK118 Ploidy	TAK118 Genotype	TAK118 Subclonal Genotype	TAK118 Subclonal Frequency	TAK118 Genotyping Score	TAK118 Subclonal Valid Flag	TAK118 Mutations	TAK118 PAC Flag	TAK119 Depths	TAK119 Allele Count Flag	TAK119 Depth Flag	TAK119 Filter Flag	TAK119 Composite Score	TAK119 Read Difference Flag
chr1_ref_v2	3668	0	G,T	1	0	303,314,0,0	1	1	0	2	G,G	NA	NA	0	0	87,85,0,0	1	1	0	0.455472494	0	2	G,G	NA	NA	0	0	NA	NA	105,110,0,0	1	1	0	0.396109815	0	2	G,G	NA	NA	0	0	NA	NA	201,209,0,0	1	1	0	0.402528111	0
chr1_ref_v2	4321	0	C,A	0	0	306,53,1,56	1	1	0	2	C,C	C,A	0.25	0.105639028	0	85,34,0,7	1	1	0	5.681824019	0	2	C,C	C,A	0.125	0.023128464	0	NA	NA	95,59,0,4	1	1	0	17.42832719	0	2	C,C	C,A	0.125	0.719464489	0	NA	NA	183,130,0,8	1	1	0	309.611554	0
chr1_ref_v2	6736	0	C,CAA	1	1	0,2,113,68	1	1	0	2	CAA,CAA	NA	NA	0.41645423	0	1,1,45,23	1	1	0	0.61847014	0	2	CAA,CAA	NA	NA	0.028987537	0	NA	NA	4,3,35,25	1	1	0	4.218726894	0	2	CAA,CAA	C,CAA	0.25	0.202524264	0	NA	NA	3,4,67,56	1	1	0	2.173528198	0
chr1_ref_v2	12054	0	T,G	0	0	45,28,15,0	1	1	1	2	T,T	T,G	0.5	0.41925843	0	5,3,0,0	1	0	1	0.544186296	0	2	NA	NA	NA	NA	0	NA	NA	35,21,0,0	1	1	1	2.332469832	0	2	T,T	NA	NA	0	0	NA	NA	82,25,7,0	1	1	1	5.630739702	0
chr1_ref_v2	13322	0	A,AAGTGAAAGTACCGGTCCATGGTTC	0	0	480,475,73,0	1	1	1	2	A,A	A,AAGTGAAAGTACCGGTCCATGGTTC	0.125	0.150403954	0	66,57,10,0	1	1	0	0.566789908	0	2	A,A	A,AAGTGAAAGTACCGGTCCATGGTTC	0.125	0.293761119	0	NA	NA	154,137,24,0	1	1	0	0.637697068	0	2	A,A	A,AAGTGAAAGTACCGGTCCATGGTTC	0.125	0.253602759	0	NA	NA	324,296,46,1	1	1	1	0.776735101	0
chr1_ref_v2	13385	0	G,GAC	0	0	438,429,365,18	1	1	1	2	G,G	G,GAC	0.5	0.281608301	0	65,59,42,0	1	1	0	0.988324717	0	2	G,G	G,GAC	0.5	0.039530839	0	NA	NA	123,123,111,7	1	1	1	0.758213956	0	2	G,GAC	G,G	0.25	0.223821288	0	NA	NA	293,279,170,10	1	1	1	2.696890197	0
chr1_ref_v2	13413	0	G,A	0	0	430,451,378,20	1	1	1	2	G,A	G,G	0.25	0.283779997	0	62,44,41,3	1	1	0	1.58573718	0	2	G,A	G,G	0.5	0.219362828	0	NA	NA	135,133,120,5	1	1	1	0.471399641	0	2	G,A	G,G	0.25	0.251847619	0	NA	NA	273,270,204,16	1	1	1	1.030204401	0
chr1_ref_v2	13420	0	A,G	1	0	423,460,385,29	1	1	1	2	A,G	A,A	0.25	0.246633603	0	66,49,40,4	1	1	0	2.024465009	0	2	A,G	A,A	0.5	0.137869794	0	NA	NA	136,138,116,10	1	1	1	0.55887077	0	2	A,G	A,A	0.25	0.266020576	0	NA	NA	272,268,206,22	1	1	1	1.319656722	0
chr1_ref_v2	13442	0	A,C	0	0	426,489,395,64	1	1	1	2	A,C	A,A	0.25	0.179048231	0	74,60,42,14	1	1	0	2.28362494	0	2	A,C	A,A	0.5	0.226124179	0	NA	NA	118,147,124,26	1	1	1	1.21743602	0	2	A,C	A,A	0.25	0.058268908	0	NA	NA	244,290,218,39	1	1	1	0.616367367	0
chr1_ref_v2	13616	0	G,T	0	0	212,370,55,383	1	1	1	2	G,T	G,G	0.125	0.032937109	0	27,66,12,40	1	1	0	2.176898631	0	2	G,T	G,G	0.25	0.070530151	0	NA	NA	78,107,27,127	1	1	1	1.648822813	0	2	G,T	G,G	0.125	0.067911206	0	NA	NA	177,212,61,252	1	1	1	4.3603542	0
chr1_ref_v2	13654	0	G,A	0	0	200,343,40,316	1	1	0	2	G,A	G,G	0.25	0.088647035	1	22,58,3,31	1	1	0	2.579862777	0	2	G,A	G,G	0.5	0.242946179	0	NA	NA	76,99,17,106	1	1	0	1.035437291	0	2	G,A	G,G	0.125	0.10128719	0	NA	NA	156,202,36,213	1	1	0	1.746168554	0
chr1_ref_v2	13798	0	A,T	0	0	81,197,0,37	1	1	0	2	A,A	A,T	0.25	0.044124805	0	15,21,0,14	1	1	1	3.495077849	0	2	A,A	A,T	0.5	0.223143551	0	NA	NA	24,69,0,18	1	1	0	1.032233963	0	2	A,A	A,T	0.25	0.357749635	0	NA	NA	59,139,0,29	1	1	0	0.463200281	0
chr1_ref_v2	13807	0	T,G	0	0	95,191,0,36	1	1	0	2	T,T	T,G	0.25	0.099163749	0	16,23,0,10	1	1	1	1.506369725	0	2	T,T	T,G	0.5	0.167054085	0	NA	NA	29,66,0,15	1	1	0	0.612538029	0	2	T,T	T,G	0.25	0.16462198	0	NA	NA	70,131,0,26	1	1	0	0.475088104	0
chr1_ref_v2	13830	0	T,C	0	0	141,145,0,34	1	1	0	2	T,T	T,C	0.25	0.1547336	0	14,19,0,7	1	1	1	0.93827962	0	2	T,T	T,C	0.5	0.318453731	0	NA	NA	40,54,0,11	1	1	0	0.921257491	0	2	T,T	T,C	0.25	0.112477983	0	NA	NA	89,111,0,23	1	1	0	0.998701265	0
chr1_ref_v2	13848	0	A,G	0	0	164,101,0,26	1	1	0	2	A,A	A,G	0.25	0.337982811	0	12,15,0,5	1	1	1	1.178089872	0	2	A,A	A,G	0.5	0.405465108	0	NA	NA	42,35,0,6	1	1	0	1.035722412	0	2	A,A	A,G	0.125	0.310154928	0	NA	NA	89,88,0,18	1	1	1	2.925074807	0
chr1_ref_v2	16196	0	A,G	0	0	240,297,19,12	1	1	0	2	A,A	A,G	0.125	0.143960689	1	50,49,6,4	1	1	1	1.102725404	0	2	A,A	A,G	0.25	0.346624608	0	NA	NA	83,110,18,11	1	1	0	4.360818362	0	2	A,A	A,G	0.25	0.05051579	1	NA	NA	201,215,25,14	1	1	1	2.233007717	0
chr1_ref_v2	16264	0	A,T	1	0	237,265,0,54	1	1	0	2	A,A	A,T	0.25	0.265356785	0	33,43,0,4	1	1	1	0.857813935	0	2	A,A	A,T	0.125	0.013245227	0	NA	NA	89,87,1,23	1	1	0	0.910039681	0	2	A,A	A,T	0.25	0.046520016	0	NA	NA	200,183,1,29	1	1	1	2.102277269	0
chr1_ref_v2	18413	0	G,C	1	0	9,1,120,0	1	1	1	2	C,C	G,C	0.125	0.214844749	0	2,1,20,2	1	1	1	2.582872222	0	2	C,C	G,C	0.25	0.046520016	0	NA	NA	5,3,43,1	1	1	1	2.3816785	0	2	C,C	G,C	0.25	0.241162057	0	NA	NA	21,11,87,4	1	1	1	10.01957802	1
chr1_ref_v2	18425	0	C,T	0	0	9,1,103,1	1	1	1	2	T,T	C,T	0.125	0.366244395	0	2,2,19,4	1	1	1	4.915952466	0	2	T,T	C,T	0.25	0.196710294	0	NA	NA	5,3,35,2	1	1	1	2.400510833	0	2	T,T	C,T	0.25	0.414433778	0	NA	NA	22,12,81,9	1	1	1	10.35652307	1
chr1_ref_v2	18457	0	C,T	1	0	158,109,8,9	1	1	1	2	C,C	C,T	0.125	0.045985113	0	35,43,3,4	1	1	1	1.937159487	0	2	C,C	C,T	0.125	0.297251523	0	NA	NA	52,31,6,7	1	1	1	2.064668855	0	2	C,C	C,T	0.25	0.092018899	0	NA	NA	121,84,25,20	1	1	1	8.707083137	0
chr1_ref_v2	19969	0	G,C	0	0	2,0,0,0	0	0	1	2	NA	NA	NA	NA	0	1,0,0,0	0	0	1	0	0	2	NA	NA	NA	NA	0	NA	NA	0,0,0,0	0	0	1	0	0	2	NA	NA	NA	NA	0	NA	NA	0,1,1,0	1	0	1	0	0
chr1_ref_v2	19974	0	C,T	1	0	2,0,0,0	0	0	1	2	NA	NA	NA	NA	0	1,0,0,0	0	0	1	0	0	2	NA	NA	NA	NA	0	NA	NA	0,0,0,0	0	0	1	0	0	2	NA	NA	NA	NA	0	NA	NA	0,1,1,0	1	0	1	0	0
chr1_ref_v2	21543	0	A,T	0	0	0,0,0,77	0	1	1	2	T,T	NA	NA	0.012903405	0	0,0,0,7	0	0	1	0	0	2	NA	NA	NA	NA	0	NA	NA	0,0,0,20	0	1	1	0	0	2	T,T	NA	NA	0.048790164	0	NA	NA	0,0,0,36	0	1	1	0	0
chr1_ref_v2	23713	0	C,CA	1	1	0,0,0,2	0	0	1	2	NA	NA	NA	NA	0	0,1,0,7	1	0	1	0	0	2	NA	NA	NA	NA	0	NA	NA	0,0,0,2	0	0	1	0	0	2	NA	NA	NA	NA	0	NA	NA	0,0,0,1	0	0	1	0	0
chr1_ref_v2	30834	0	CAT,C	1	1	83,72,28,26	1	1	0	2	CAT,CAT	CAT,C	0.25	0.033328548	0	42,45,15,10	1	1	0	0.934915986	0	2	CAT,CAT	CAT,C	0.125	0.140451983	0	NA	NA	16,20,9,9	1	1	0	0.852919002	0	2	CAT,CAT	CAT,C	0.5	0.114927586	0	NA	NA	60,60,24,12	1	1	1	0.827544432	0
chr1_ref_v2	34825	0	G,GA	1	1	150,61,11,16	1	1	0	2	G,G	G,GA	0.125	0.200772316	0	38,25,6,5	1	1	0	1.196404291	0	2	G,G	G,GA	0.125	0.138447803	0	NA	NA	52,41,5,9	1	1	0	2.718718489	0	2	G,G	G,GA	0.125	0.066514158	0	NA	NA	111,87,5,12	1	1	0	6.112308243	0
chr1_ref_v2	45346	0	CT,C	1	1	91,115,9,28	1	1	0	2	CT,CT	NA	NA	0.004313003	0	29,32,2,4	1	1	0	0.78053282	0	2	CT,CT	NA	NA	0.800620939	0	NA	NA	33,52,7,13	1	1	0	1.094138951	0	2	CT,CT	NA	NA	0.035204761	0	NA	NA	85,76,14,37	1	1	0	2.894113802	0
chr1_ref_v2	51642	0	T,G	0	0	26,189,58,0	1	1	0	2	T,T	T,G	0.5	0.194488296	0	11,75,6,0	1	1	0	2.941601734	0	2	T,T	T,G	0.125	0.199613054	0	NA	NA	15,77,22,0	1	1	0	0.926236288	0	2	T,T	T,G	0.5	0.287682072	0	NA	NA	49,155,43,0	1	1	0	6.492742844	0
chr1_ref_v2	60477	0	C,A	0	0	293,375,0,0	1	1	0	2	C,C	NA	NA	0	0	45,67,0,0	1	1	0	0.627044744	0	2	C,C	NA	NA	0	0	NA	NA	85,109,1,0	1	1	0	0.766439585	0	2	C,C	NA	NA	0.0051414	0	NA	NA	195,218,0,0	1	1	0	1.062267811	0
chr1_ref_v2	71242	0	TA,T	1	1	125,163,11,13	1	1	0	2	TA,TA	NA	NA	0.073341388	0	48,36,4,4	1	1	0	1.983455117	0	2	TA,TA	NA	NA	0.009957044	0	NA	NA	50,61,8,9	1	1	0	1.540989267	0	2	TA,TA	TA,T	0.125	0.102104256	0	NA	NA	101,139,7,2	1	1	0	1.191571514	0
chr1_ref_v2	74711	0	AT,A	1	1	142,119,13,8	1	1	0	2	AT,AT	NA	NA	0.429491872	0	38,42,7,2	1	1	0	0.965683948	0	2	AT,AT	NA	NA	0.214818696	0	NA	NA	46,44,11,4	1	1	0	2.160823055	0	2	AT,AT	NA	NA	0.136903424	0	NA	NA	97,97,13,12	1	1	0	1.794359531	0
chr1_ref_v2	92314	0	CT,C	1	1	196,194,15,24	1	1	0	2	CT,CT	CT,C	0.125	0.223754984	0	62,63,5,9	1	1	0	0.503882096	0	2	CT,CT	CT,C	0.125	0.11744012	0	NA	NA	69,79,8,13	1	1	0	1.031227633	0	2	CT,CT	CT,C	0.125	0.090936493	0	NA	NA	168,141,12,18	1	1	0	1.0747234	0
chr1_ref_v2	99719	0	A,AT	1	1	10,105,0,5	1	1	0	2	A,A	NA	NA	0.500933954	0	12,39,0,5	1	1	0	3.04657608	0	2	A,A	A,AT	0.125	0.208727215	0	NA	NA	8,43,0,0	1	1	0	1.363423309	0	2	A,A	NA	NA	0.863361773	0	NA	NA	14,89,0,11	1	1	0	2.16955062	0
chr1_ref_v2	100993	0	C,CA,CAA	1	1	2,2,2,3,3,13	1	1	0	2	CAA,CAA	C,CAA	0.25	0.565444013	0	3,4,2,3,2,4	1	0	0	1.526915492	0	2	NA	NA	NA	NA	0	NA	NA	3,3,3,5,3,5	1	1	0	1.129863536	0	2	CA,CAA	C,CAA	0.5	0.29940473	0	NA	NA	6,5,2,10,10,17	1	1	0	1.157150972	0
chr1_ref_v2	101162	0	TA,T	1	1	121,169,10,17	1	1	0	2	TA,TA	NA	NA	0.037521205	0	53,53,4,7	1	1	0	1.173130393	0	2	TA,TA	NA	NA	0.075874392	0	NA	NA	46,58,3,10	1	1	0	1.023702979	0	2	TA,TA	NA	NA	0.214844528	0	NA	NA	113,128,8,9	1	1	0	1.44714353	0
chr1_ref_v2	124620	0	T,G	0	0	50,304,84,1	1	1	0	2	T,T	T,G	0.5	0.328033368	0	9,71,11,0	1	1	0	1.419021635	0	2	T,T	T,G	0.25	0.058187206	0	NA	NA	32,106,9,0	1	1	0	5.035573157	0	2	T,T	T,G	0.125	0.086100848	0	NA	NA	79,181,21,0	1	1	0	16.00909502	0
chr1_ref_v2	125910	0	A,C	0	0	335,86,1,109	1	1	0	2	A,A	A,C	0.5	0.243540179	0	80,48,0,24	1	1	0	6.396749583	0	2	A,A	A,C	0.25	0.31275571	0	NA	NA	99,73,0,7	1	1	0	18.4842766	0	2	A,A	A,C	0.125	0.360002734	0	NA	NA	216,143,0,20	1	1	0	28.06203131	0
chr1_ref_v2	126592	0	C,CT,CTT	1	1	1,9,8,28,67,88	1	1	0	2	CTT,CTT	C,CTT	0.125	0.26488631	0	1,4,4,7,24,23	1	1	0	0.766463319	0	2	CTT,CTT	C,CTT	0.125	0.430808221	0	NA	NA	7,4,7,11,37,32	1	1	0	6.384186307	0	2	CTT,CTT	C,CTT	0.25	0.060793079	0	NA	NA	3,11,27,26,72,102	1	1	0	5.849634741	0
chr1_ref_v2	127815	0	AT,A	1	1	100,115,3,8	1	1	0	2	AT,AT	NA	NA	0.882236658	0	35,35,4,2	1	1	0	1.784394176	0	2	AT,AT	NA	NA	0.486752412	0	NA	NA	43,36,4,2	1	1	0	1.65689771	0	2	AT,AT	NA	NA	0.64902549	0	NA	NA	114,95,11,11	1	1	0	3.718539138	0
chr1_ref_v2	140358	0	G,A	0	0	0,0,0,0	0	0	1	2	NA	NA	NA	NA	0	0,0,0,0	0	0	1	0	0	2	NA	NA	NA	NA	0	NA	NA	0,0,0,0	0	0	1	0	0	2	NA	NA	NA	NA	0	NA	NA	0,0,0,1	0	0	1	0	0
chr1_ref_v2	151817	0	CT,C,CTT,TT	1	1	79,10,11,13,10,10,1,74	1	1	0	2	CT,TT	CT,CT	0.25	0.56327662	0	25,5,9,9,16,6,0,10	1	1	0	7.240012758	0	2	CT,CTT	CT,TT	0.25	1.129748782	0	NA	NA	35,5,6,8,11,2,0,20	1	1	0	2.609453956	0	2	CT,TT	CT,CT	0.5	0.8364417	0	NA	NA	64,21,17,22,13,9,0,43	1	1	0	3.847006677	0
chr1_ref_v2	163749	1	T,A	0	0	2,4,0,0	1	0	1	2	NA	NA	NA	NA	0	0,0,0,0	0	0	1	0	0	2	NA	NA	NA	NA	0	NA	NA	1,0,0,0	0	0	1	0	0	2	NA	NA	NA	NA	0	NA	NA	1,2,2,0	1	0	1	0.810404515	0
chr1_ref_v2	191067	0	A,ATCG	1	1	0,0,199,140	1	1	0	2	ATCG,ATCG	NA	NA	0.002125895	0	0,0,30,9	1	1	0	2.140651914	0	2	ATCG,ATCG	NA	NA	0.000966065	0	NA	NA	1,0,61,36	1	1	0	0.837659451	0	2	ATCG,ATCG	NA	NA	0.008198935	0	NA	NA	0,2,129,87	1	1	0	0.970470521	0
chr1_ref_v2	193731	0	T,TATG	1	1	0,0,256,164	1	1	0	2	TATG,TATG	NA	NA	0.739291365	0	2,1,74,41	1	1	0	2.272896544	0	2	TATG,TATG	NA	NA	0.427223154	0	NA	NA	1,1,73,60	1	1	0	1.368712306	0	2	TATG,TATG	NA	NA	0.005336867	0	NA	NA	0,0,229,143	1	1	0	0.425707394	0
chr1_ref_v2	198259	0	C,A	1	0	24,5,108,179	1	1	0	2	A,A	C,A	0.25	0.346276237	0	3,1,27,54	1	1	0	0.947577272	0	2	A,A	C,A	0.125	0.300104592	0	NA	NA	5,2,43,72	1	1	0	0.608902561	0	2	A,A	C,A	0.125	0.090971778	0	NA	NA	10,13,74,161	1	1	0	3.869048587	0
chr1_ref_v2	198268	0	C,T	1	0	40,9,102,166	1	1	0	2	T,T	C,T	0.25	0.246743467	0	3,2,24,52	1	1	0	1.860353288	0	2	T,T	C,T	0.125	0.013245227	0	NA	NA	8,4,37,77	1	1	0	1.611569887	0	2	T,T	C,T	0.25	0.30538165	0	NA	NA	17,16,64,155	1	1	0	3.311397306	0
chr1_ref_v2	198273	0	G,A	0	0	44,9,90,167	1	1	0	2	A,A	G,A	0.25	0.367125978	0	3,3,21,46	1	1	0	1.364152207	0	2	A,A	G,A	0.125	0.295117051	0	NA	NA	9,5,36,73	1	1	0	1.0279576	0	2	A,A	G,A	0.25	0.106380404	0	NA	NA	18,17,60,145	1	1	0	3.610265322	0
chr1_ref_v2	198293	0	G,A	0	0	99,20,53,134	1	1	0	2	G,A	A,A	0.25	0.0588405	0	6,16,6,41	1	1	0	7.851807595	0	2	G,A	A,A	0.25	0.248279525	0	NA	NA	8,16,21,74	1	1	0	7.393667292	0	2	A,A	G,A	0.5	0.277210773	1	NA	NA	24,37,39,126	1	1	0	10.21091034	0
chr1_ref_v2	198300	0	A,G	1	0	86,24,44,180	1	1	0	2	A,G	G,G	0.25	0.200340062	0	7,20,6,56	1	1	0	7.48921735	0	2	G,G	A,G	0.5	0.26731477	1	NA	NA	9,19,18,77	1	1	0	4.785344636	0	2	G,G	A,G	0.5	0.123060093	1	NA	NA	26,42,30,127	1	1	0	9.385072417	0
chr1_ref_v2	198329	0	T,TTGAATTAAGGTTTGGAATA,TTGAATTAAAGTTTGAAATA	0	0	6,2,11,119,95,51	1	1	0	2	TTGAATTAAGGTTTGGAATA,TTGAATTAAAGTTTGAAATA	T,TTGAATTAAAGTTTGAAATA	0.125	0.869962324	0	0,3,1,36,24,9	1	1	0	1.989396869	0	2	TTGAATTAAGGTTTGGAATA,TTGAATTAAAGTTTGAAATA	T,TTGAATTAAGGTTTGGAATA	0.125	0.177908703	0	NA	NA	0,3,5,49,24,22	1	1	0	1.608741618	0	2	TTGAATTAAGGTTTGGAATA,TTGAATTAAAGTTTGAAATA	T,TTGAATTAAGGTTTGGAATA	0.125	0.543839125	0	NA	NA	0,3,12,75,76,38	1	1	0	1.131156467	0
chr1_ref_v2	198379	0	C,CG	1	0	0,0,255,161	1	1	0	2	CG,CG	NA	NA	0	0	0,0,53,27	1	1	0	0.689442137	0	2	CG,CG	NA	NA	0	0	NA	NA	0,0,77,60	1	1	0	0.925240795	0	2	CG,CG	NA	NA	0	0	NA	NA	0,0,181,118	1	1	0	0.431642143	0
chr1_ref_v2	198380	0	A,AG	1	0	0,0,259,167	1	1	0	2	AG,AG	NA	NA	0	0	0,0,55,29	1	1	0	0.671511351	0	2	AG,AG	NA	NA	0	0	NA	NA	0,0,77,61	1	1	0	0.910004646	0	2	AG,AG	NA	NA	0	0	NA	NA	0,0,181,121	1	1	0	0.441244725	0
chr1_ref_v2	198585	0	A,AAAAATGCGTAAAAAGAAAGAAGACGTC	0	0	0,0,220,180	1	1	0	2	AAAAATGCGTAAAAAGAAAGAAGACGTC,AAAAATGCGTAAAAAGAAAGAAGACGTC	NA	NA	0	0	0,0,22,46	1	1	0	4.65039838	0	2	AAAAATGCGTAAAAAGAAAGAAGACGTC,AAAAATGCGTAAAAAGAAAGAAGACGTC	NA	NA	0	0	NA	NA	0,0,58,60	1	1	0	0.966802548	0	2	AAAAATGCGTAAAAAGAAAGAAGACGTC,AAAAATGCGTAAAAAGAAAGAAGACGTC	NA	NA	0	0	NA	NA	0,0,114,139	1	1	0	3.302752552	0
chr1_ref_v2	198636	0	C,T	0	0	0,0,50,196	1	1	1	2	T,T	NA	NA	0	0	1,0,7,50	1	1	0	1.306899528	0	2	T,T	NA	NA	0.017391743	0	NA	NA	0,0,7,48	1	1	1	1.046817712	0	2	T,T	NA	NA	0	0	NA	NA	0,1,38,92	1	1	1	2.137865443	0
chr1_ref_v2	198637	0	A,ATCCTTGAATAACGAACTTT	0	0	0,0,103,328	1	1	1	2	ATCCTTGAATAACGAACTTT,ATCCTTGAATAACGAACTTT	NA	NA	0	0	0,0,14,80	1	1	0	1.818531652	0	2	ATCCTTGAATAACGAACTTT,ATCCTTGAATAACGAACTTT	NA	NA	0	0	NA	NA	0,0,21,78	1	1	1	0.52468243	0	2	ATCCTTGAATAACGAACTTT,ATCCTTGAATAACGAACTTT	NA	NA	0	0	NA	NA	0,0,71,185	1	1	1	1.092556024	0
chr1_ref_v2	198643	0	T,TCAA	1	0	0,0,52,258	1	1	1	2	TCAA,TCAA	NA	NA	0	0	1,0,9,58	1	1	0	1.043039007	0	2	TCAA,TCAA	NA	NA	0.014815086	0	NA	NA	0,0,7,59	1	1	1	0.995743302	0	2	TCAA,TCAA	NA	NA	0	0	NA	NA	0,0,43,125	1	1	1	2.855914129	0
chr1_ref_v2	198644	0	T,TGTTTTA	1	0	0,0,41,215	1	1	1	2	TGTTTTA,TGTTTTA	NA	NA	0	0	0,0,8,52	1	1	0	0.460859742	0	2	TGTTTTA,TGTTTTA	NA	NA	0	0	NA	NA	0,0,6,53	1	1	1	0.882052171	0	2	TGTTTTA,TGTTTTA	NA	NA	0	0	NA	NA	0,0,37,100	1	1	1	3.459843782	0
chr1_ref_v2	198649	0	A,C	0	0	0,0,48,234	1	1	1	2	C,C	NA	NA	0	0	0,0,31,55	1	1	0	5.654749929	0	2	C,C	NA	NA	0	0	NA	NA	0,0,19,51	1	1	1	1.833580337	0	2	C,C	NA	NA	0	0	NA	NA	0,0,53,111	1	1	1	6.604740366	0
chr1_ref_v2	198651	0	C,G	0	0	0,0,45,224	1	1	1	2	G,G	NA	NA	0	0	0,0,31,55	1	1	0	5.819976786	0	2	G,G	NA	NA	0	0	NA	NA	0,0,19,49	1	1	1	2.086925149	0	2	G,G	NA	NA	0	0	NA	NA	0,0,52,110	1	1	1	6.620185593	0
chr1_ref_v2	198707	0	T,A	0	0	62,40,1,18	1	1	1	2	T,T	T,A	0.25	0.265376315	0	33,12,0,1	1	1	1	2.6433236	0	2	T,T	NA	NA	0.021978907	0	NA	NA	35,6,0,6	1	1	1	3.231961625	0	2	T,T	T,A	0.25	0.178248231	0	NA	NA	57,24,0,14	1	1	1	1.285907463	0
chr1_ref_v2	198717	0	TGGAAAAGCATCGTGTTGAAAAGAACC,T	1	0	52,3,1,18	1	1	1	2	TGGAAAAGCATCGTGTTGAAAAGAACC,TGGAAAAGCATCGTGTTGAAAAGAACC	TGGAAAAGCATCGTGTTGAAAAGAACC,T	0.5	0.035718083	0	26,1,0,1	1	1	1	2.512217078	0	2	TGGAAAAGCATCGTGTTGAAAAGAACC,TGGAAAAGCATCGTGTTGAAAAGAACC	TGGAAAAGCATCGTGTTGAAAAGAACC,T	0.125	0.028170877	0	NA	NA	31,1,0,6	1	1	1	1.08360814	0	2	TGGAAAAGCATCGTGTTGAAAAGAACC,TGGAAAAGCATCGTGTTGAAAAGAACC	TGGAAAAGCATCGTGTTGAAAAGAACC,T	0.5	0.421213465	0	NA	NA	45,3,0,14	1	1	1	0.517626361	0
chr1_ref_v2	198917	0	C,G	0	0	0,0,2,0	0	0	1	2	NA	NA	NA	NA	0	0,0,0,0	0	0	1	0	0	2	NA	NA	NA	NA	0	NA	NA	0,0,2,0	0	0	1	0	0	2	NA	NA	NA	NA	0	NA	NA	0,0,3,0	0	0	1	0	0
chr1_ref_v2	198963	0	G,GCTTCCTCTGACGACAAGTCCGCTCCCACTTATAGTGTCCTGAGTGATTATTTATTTTTATGTGAACACCAAAAGGAATAA	0	0	0,0,62,5	1	1	1	2	GCTTCCTCTGACGACAAGTCCGCTCCCACTTATAGTGTCCTGAGTGATTATTTATTTTTATGTGAACACCAAAAGGAATAA,GCTTCCTCTGACGACAAGTCCGCTCCCACTTATAGTGTCCTGAGTGATTATTTATTTTTATGTGAACACCAAAAGGAATAA	NA	NA	0	0	0,0,4,4	1	0	1	3.839619348	0	2	NA	NA	NA	NA	0	NA	NA	0,0,19,6	1	1	1	2.294796272	0	2	GCTTCCTCTGACGACAAGTCCGCTCCCACTTATAGTGTCCTGAGTGATTATTTATTTTTATGTGAACACCAAAAGGAATAA,GCTTCCTCTGACGACAAGTCCGCTCCCACTTATAGTGTCCTGAGTGATTATTTATTTTTATGTGAACACCAAAAGGAATAA	NA	NA	0	0	NA	NA	0,0,44,36	1	1	1	19.94174692	0
chr1_ref_v2	199072	0	T,TCACTTACCATATCAACCATTATGTTCAGTTAACTCACCTTTAAAGTACTGTGCACAACACCCTATTTCCATCTGATCGGTCGCTTTATCTGG	1	0	0,0,52,183	1	1	1	2	TCACTTACCATATCAACCATTATGTTCAGTTAACTCACCTTTAAAGTACTGTGCACAACACCCTATTTCCATCTGATCGGTCGCTTTATCTGG,TCACTTACCATATCAACCATTATGTTCAGTTAACTCACCTTTAAAGTACTGTGCACAACACCCTATTTCCATCTGATCGGTCGCTTTATCTGG	NA	NA	0	0	0,0,2,41	1	1	1	3.139225873	0	2	TCACTTACCATATCAACCATTATGTTCAGTTAACTCACCTTTAAAGTACTGTGCACAACACCCTATTTCCATCTGATCGGTCGCTTTATCTGG,TCACTTACCATATCAACCATTATGTTCAGTTAACTCACCTTTAAAGTACTGTGCACAACACCCTATTTCCATCTGATCGGTCGCTTTATCTGG	NA	NA	0	0	NA	NA	0,0,18,52	1	1	1	0.57383672	0	2	TCACTTACCATATCAACCATTATGTTCAGTTAACTCACCTTTAAAGTACTGTGCACAACACCCTATTTCCATCTGATCGGTCGCTTTATCTGG,TCACTTACCATATCAACCATTATGTTCAGTTAACTCACCTTTAAAGTACTGTGCACAACACCCTATTTCCATCTGATCGGTCGCTTTATCTGG	NA	NA	0	0	NA	NA	0,0,18,154	1	1	1	4.739029589	0
chr1_ref_v2	199126	0	C,A	0	0	11,34,0,7	1	1	1	2	C,C	C,A	0.25	0.218689201	0	7,4,0,0	1	0	1	2.930685373	0	2	NA	NA	NA	NA	0	NA	NA	14,5,0,1	1	1	1	6.099250453	0	2	C,C	C,A	0.125	0.013245227	0	NA	NA	15,14,0,4	1	1	1	2.958448171	0
chr1_ref_v2	200702	1	G,A	0	0	6,32,3,49	1	1	1	2	NA	NA	NA	NA	0	5,1,0,4	1	0	1	4.609841546	0	2	NA	NA	NA	NA	0	NA	NA	7,9,0,14	1	1	1	2.677062965	0	2	NA	NA	NA	NA	0	NA	NA	19,22,0,34	1	1	1	6.761408249	0
chr1_ref_v2	200706	1	C,A	0	0	0,4,3,50	1	1	1	2	NA	NA	NA	NA	0	0,0,0,4	0	0	1	0	0	2	NA	NA	NA	NA	0	NA	NA	0,1,0,14	1	0	1	0.369894473	0	2	NA	NA	NA	NA	0	NA	NA	0,5,0,34	1	1	1	0.950661887	0
chr1_ref_v2	200708	1	G,GATTTGAC	0	0	0,8,3,49	1	1	1	2	NA	NA	NA	NA	0	0,0,0,4	0	0	1	0	0	2	NA	NA	NA	NA	0	NA	NA	0,2,0,14	1	0	1	0.388302731	0	2	NA	NA	NA	NA	0	NA	NA	0,3,0,34	1	1	1	1.19134509	0
chr1_ref_v2	200980	1	C,T	0	0	2,0,2,0	1	0	1	2	NA	NA	NA	NA	0	0,0,0,0	0	0	1	0	0	2	NA	NA	NA	NA	0	NA	NA	0,0,0,0	0	0	1	0	0	2	NA	NA	NA	NA	0	NA	NA	0,0,0,1	0	0	1	0	0
chr1_ref_v2	200982	1	A,G	1	0	2,0,2,0	1	0	1	2	NA	NA	NA	NA	0	0,0,0,0	0	0	1	0	0	2	NA	NA	NA	NA	0	NA	NA	0,0,0,0	0	0	1	0	0	2	NA	NA	NA	NA	0	NA	NA	0,1,0,1	1	0	1	0.787432708	0
chr1_ref_v2	200998	1	A,G	0	0	2,0,1,0	1	0	1	2	NA	NA	NA	NA	0	0,0,0,0	0	0	1	0	0	2	NA	NA	NA	NA	0	NA	NA	0,0,0,0	0	0	1	0	0	2	NA	NA	NA	NA	0	NA	NA	0,1,0,1	1	0	1	0.598805852	0
chr1_ref_v2	201001	1	T,C	0	0	2,0,1,0	1	0	1	2	NA	NA	NA	NA	0	0,0,0,0	0	0	1	0	0	2	NA	NA	NA	NA	0	NA	NA	0,0,0,0	0	0	1	0	0	2	NA	NA	NA	NA	0	NA	NA	0,1,0,0	0	0	1	0	0
chr1_ref_v2	201004	1	G,A	0	0	2,0,1,0	1	0	1	2	NA	NA	NA	NA	0	0,0,0,0	0	0	1	0	0	2	NA	NA	NA	NA	0	NA	NA	0,0,0,0	0	0	1	0	0	2	NA	NA	NA	NA	0	NA	NA	0,1,0,0	0	0	1	0	0
chr1_ref_v2	201013	1	T,C	0	0	2,0,1,0	1	0	1	2	NA	NA	NA	NA	0	0,0,0,0	0	0	1	0	0	2	NA	NA	NA	NA	0	NA	NA	0,0,0,0	0	0	1	0	0	2	NA	NA	NA	NA	0	NA	NA	0,0,0,0	0	0	1	0	0
chr1_ref_v2	202419	1	T,A	0	0	0,0,1,0	0	0	1	2	NA	NA	NA	NA	0	0,0,0,0	0	0	1	0	0	2	NA	NA	NA	NA	0	NA	NA	0,0,0,0	0	0	1	0	0	2	NA	NA	NA	NA	0	NA	NA	0,0,0,0	0	0	1	0	0
chr1_ref_v2	202422	1	C,T	0	0	0,0,1,0	0	0	1	2	NA	NA	NA	NA	0	0,0,0,0	0	0	1	0	0	2	NA	NA	NA	NA	0	NA	NA	0,0,0,0	0	0	1	0	0	2	NA	NA	NA	NA	0	NA	NA	0,0,0,0	0	0	1	0	0
chr1_ref_v2	202888	1	T,TTCATTTCTTCCTCTG	1	0	0,1,0,49	1	1	1	2	NA	NA	NA	NA	0	0,0,0,6	0	0	1	0	0	2	NA	NA	NA	NA	0	NA	NA	0,0,0,15	0	0	1	0	0	2	NA	NA	NA	NA	0	NA	NA	0,1,0,40	1	1	1	0.249365445	0
chr1_ref_v2	203160	1	G,A	1	0	0,0,11,0	0	0	1	2	NA	NA	NA	NA	0	0,0,0,0	0	0	1	0	0	2	NA	NA	NA	NA	0	NA	NA	0,0,2,0	0	0	1	0	0	2	NA	NA	NA	NA	0	NA	NA	0,0,1,0	0	0	1	0	0
chr1_ref_v2	203204	1	CA,C	1	0	0,0,0,2	0	0	1	2	NA	NA	NA	NA	0	0,0,1,0	0	0	1	0	0	2	NA	NA	NA	NA	0	NA	NA	0,0,1,0	0	0	1	0	0	2	NA	NA	NA	NA	0	NA	NA	0,0,2,3	1	0	1	0	0
chr1_ref_v2	203207	1	G,GCC	0	0	0,0,0,3	0	0	1	2	NA	NA	NA	NA	0	0,0,1,0	0	0	1	0	0	2	NA	NA	NA	NA	0	NA	NA	0,0,1,1	1	0	1	0	0	2	NA	NA	NA	NA	0	NA	NA	0,0,3,3	1	0	1	0	0
chr1_ref_v2	203210	1	T,C	0	0	0,0,0,12	0	0	1	2	NA	NA	NA	NA	0	0,0,1,0	0	0	1	0	0	2	NA	NA	NA	NA	0	NA	NA	0,0,1,1	1	0	1	0	0	2	NA	NA	NA	NA	0	NA	NA	0,0,5,6	1	0	1	0	0
chr1_ref_v2	203470	1	G,A	0	0	0,0,1,0	0	0	1	2	NA	NA	NA	NA	0	0,0,0,1	0	0	1	0	0	2	NA	NA	NA	NA	0	NA	NA	0,0,3,0	0	0	1	0	0	2	NA	NA	NA	NA	0	NA	NA	0,0,3,0	0	0	1	0	0
chr1_ref_v2	203480	1	A,T	1	0	0,0,1,1	1	0	1	2	NA	NA	NA	NA	0	0,0,0,1	0	0	1	0	0	2	NA	NA	NA	NA	0	NA	NA	0,0,3,0	0	0	1	0	0	2	NA	NA	NA	NA	0	NA	NA	0,0,3,1	1	0	1	0.512438279	0
chr1_ref_v2	203534	1	A,C	0	0	29,1,0,1	1	1	1	2	NA	NA	NA	NA	0	3,3,0,2	1	0	1	3.713353826	0	2	NA	NA	NA	NA	0	NA	NA	12,1,0,0	1	0	1	0.475783975	0	2	NA	NA	NA	NA	0	NA	NA	17,5,0,0	1	1	1	3.344431673	0
chr1_ref_v2	203600	1	G,A	0	0	0,0,24,0	0	1	1	2	NA	NA	NA	NA	0	0,0,1,0	0	0	1	0	0	2	NA	NA	NA	NA	0	NA	NA	0,0,8,0	0	0	1	0	0	2	NA	NA	NA	NA	0	NA	NA	0,0,13,0	0	0	1	0	0
chr1_ref_v2	203610	1	C,A	0	0	0,0,24,0	0	1	1	2	NA	NA	NA	NA	0	0,0,0,0	0	0	1	0	0	2	NA	NA	NA	NA	0	NA	NA	0,0,8,0	0	0	1	0	0	2	NA	NA	NA	NA	0	NA	NA	0,0,11,1	1	0	1	0	0
chr1_ref_v2	203924	1	C,T	1	0	0,0,0,1	0	0	1	2	NA	NA	NA	NA	0	0,0,0,0	0	0	1	0	0	2	NA	NA	NA	NA	0	NA	NA	0,0,0,0	0	0	1	0	0	2	NA	NA	NA	NA	0	NA	NA	0,0,0,1	0	0	1	0	0
chr1_ref_v2	205369	0	G,A	0	0	0,0,0,0	0	0	1	2	NA	NA	NA	NA	0	0,0,0,0	0	0	1	0	0	2	NA	NA	NA	NA	0	NA	NA	0,0,0,0	0	0	1	0	0	2	NA	NA	NA	NA	0	NA	NA	0,0,1,1	1	0	1	0	0
chr1_ref_v2	205386	0	G,T	0	0	0,0,0,0	0	0	1	2	NA	NA	NA	NA	0	0,0,0,0	0	0	1	0	0	2	NA	NA	NA	NA	0	NA	NA	0,0,0,0	0	0	1	0	0	2	NA	NA	NA	NA	0	NA	NA	0,0,1,1	1	0	1	0	0
chr1_ref_v2	205388	0	A,ATGAT	1	0	0,0,0,0	0	0	1	2	NA	NA	NA	NA	0	0,0,0,0	0	0	1	0	0	2	NA	NA	NA	NA	0	NA	NA	0,0,0,0	0	0	1	0	0	2	NA	NA	NA	NA	0	NA	NA	0,0,1,1	1	0	1	0	0
chr1_ref_v2	205391	0	A,G	1	0	0,0,0,0	0	0	1	2	NA	NA	NA	NA	0	0,0,0,0	0	0	1	0	0	2	NA	NA	NA	NA	0	NA	NA	0,0,0,0	0	0	1	0	0	2	NA	NA	NA	NA	0	NA	NA	0,0,1,1	1	0	1	0	0
chr1_ref_v2	205399	0	C,T	1	0	0,0,0,0	0	0	1	2	NA	NA	NA	NA	0	0,0,0,0	0	0	1	0	0	2	NA	NA	NA	NA	0	NA	NA	0,0,0,0	0	0	1	0	0	2	NA	NA	NA	NA	0	NA	NA	0,0,1,1	1	0	1	0	0
chr1_ref_v2	205402	0	A,G	1	0	0,0,0,0	0	0	1	2	NA	NA	NA	NA	0	0,0,0,0	0	0	1	0	0	2	NA	NA	NA	NA	0	NA	NA	0,0,0,0	0	0	1	0	0	2	NA	NA	NA	NA	0	NA	NA	0,0,1,1	1	0	1	0	0
chr1_ref_v2	205410	0	C,T	0	0	0,0,0,0	0	0	1	2	NA	NA	NA	NA	0	0,0,0,0	0	0	1	0	0	2	NA	NA	NA	NA	0	NA	NA	0,0,0,0	0	0	1	0	0	2	NA	NA	NA	NA	0	NA	NA	0,0,1,1	1	0	1	0	0
chr1_ref_v2	205415	0	G,T	0	0	0,0,0,0	0	0	1	2	NA	NA	NA	NA	0	0,0,0,0	0	0	1	0	0	2	NA	NA	NA	NA	0	NA	NA	0,0,0,0	0	0	1	0	0	2	NA	NA	NA	NA	0	NA	NA	0,0,1,1	1	0	1	0	0
chr1_ref_v2	206068	0	G,A	1	0	0,0,0,0	0	0	1	2	NA	NA	NA	NA	0	0,0,0,0	0	0	1	0	0	2	NA	NA	NA	NA	0	NA	NA	0,0,0,0	0	0	1	0	0	2	NA	NA	NA	NA	0	NA	NA	0,0,1,0	0	0	1	0	0
chr1_ref_v2	206080	0	C,CTT	1	0	0,0,0,0	0	0	1	2	NA	NA	NA	NA	0	0,0,0,0	0	0	1	0	0	2	NA	NA	NA	NA	0	NA	NA	0,0,0,0	0	0	1	0	0	2	NA	NA	NA	NA	0	NA	NA	0,0,1,1	1	0	1	0	0
chr1_ref_v2	206483	0	A,T	1	0	0,0,1,0	0	0	1	2	NA	NA	NA	NA	0	0,0,3,0	0	0	1	0	0	2	NA	NA	NA	NA	0	NA	NA	0,0,0,0	0	0	1	0	0	2	NA	NA	NA	NA	0	NA	NA	0,0,4,0	0	0	1	0	0
chr1_ref_v2	206517	0	T,C	0	0	0,0,0,0	0	0	1	2	NA	NA	NA	NA	0	0,0,1,0	0	0	1	0	0	2	NA	NA	NA	NA	0	NA	NA	0,0,0,0	0	0	1	0	0	2	NA	NA	NA	NA	0	NA	NA	0,0,1,0	0	0	1	0	0
chr1_ref_v2	206539	0	A,T	0	0	0,0,1,0	0	0	1	2	NA	NA	NA	NA	0	0,0,1,0	0	0	1	0	0	2	NA	NA	NA	NA	0	NA	NA	0,0,0,0	0	0	1	0	0	2	NA	NA	NA	NA	0	NA	NA	0,0,0,0	0	0	1	0	0
chr1_ref_v2	209714	0	C,A	1	0	0,0,0,0	0	0	1	2	NA	NA	NA	NA	0	0,0,0,0	0	0	1	0	0	2	NA	NA	NA	NA	0	NA	NA	0,0,0,0	0	0	1	0	0	2	NA	NA	NA	NA	0	NA	NA	0,0,1,0	0	0	1	0	0
chr1_ref_v2	210171	0	T,C	0	0	88,5,0,0	1	1	1	2	T,T	NA	NA	0	0	4,2,1,1	1	0	1	5.322035962	0	2	NA	NA	NA	NA	0	NA	NA	29,1,0,0	1	1	1	0.305427357	0	2	T,T	NA	NA	0	0	NA	NA	60,8,0,0	1	1	1	1.605036543	0
chr1_ref_v2	210175	0	G,A	1	0	83,5,0,0	1	1	1	2	G,G	NA	NA	0	0	4,2,1,1	1	0	1	5.000281389	0	2	NA	NA	NA	NA	0	NA	NA	30,1,0,0	1	1	1	0.344733552	0	2	G,G	NA	NA	0	0	NA	NA	58,7,0,0	1	1	1	1.160437524	0
chr1_ref_v2	211743	0	T,G	0	0	0,0,0,0	0	0	1	2	NA	NA	NA	NA	0	0,0,0,0	0	0	1	0	0	2	NA	NA	NA	NA	0	NA	NA	0,0,0,0	0	0	1	0	0	2	NA	NA	NA	NA	0	NA	NA	0,0,0,0	0	0	1	0	0
chr1_ref_v2	215056	0	C,T	0	0	0,0,1,0	0	0	1	2	NA	NA	NA	NA	0	0,0,0,0	0	0	1	0	0	2	NA	NA	NA	NA	0	NA	NA	0,0,1,0	0	0	1	0	0	2	NA	NA	NA	NA	0	NA	NA	1,0,0,0	0	0	1	0	0
chr1_ref_v2	215060	0	G,A	0	0	0,0,5,0	0	0	1	2	NA	NA	NA	NA	0	0,0,0,0	0	0	1	0	0	2	NA	NA	NA	NA	0	NA	NA	0,0,1,0	0	0	1	0	0	2	NA	NA	NA	NA	0	NA	NA	1,0,1,0	1	0	1	0	0
chr1_ref_v2	215063	0	C,T	0	0	0,0,6,0	0	0	1	2	NA	NA	NA	NA	0	0,0,0,0	0	0	1	0	0	2	NA	NA	NA	NA	0	NA	NA	0,0,2,0	0	0	1	0	0	2	NA	NA	NA	NA	0	NA	NA	1,0,2,0	1	0	1	0	0
chr1_ref_v2	216371	0	C,A	0	0	0,0,0,0	0	0	1	2	NA	NA	NA	NA	0	0,0,1,0	0	0	1	0	0	2	NA	NA	NA	NA	0	NA	NA	0,0,0,0	0	0	1	0	0	2	NA	NA	NA	NA	0	NA	NA	0,0,0,0	0	0	1	0	0
chr1_ref_v2	216377	0	C,G	0	0	0,0,0,0	0	0	1	2	NA	NA	NA	NA	0	1,0,1,0	1	0	1	0	0	2	NA	NA	NA	NA	0	NA	NA	1,0,0,0	0	0	1	0	0	2	NA	NA	NA	NA	0	NA	NA	3,0,0,0	0	0	1	0	0
chr1_ref_v2	217330	0	A,T	1	0	0,0,0,0	0	0	1	2	NA	NA	NA	NA	0	0,0,0,0	0	0	1	0	0	2	NA	NA	NA	NA	0	NA	NA	0,0,1,0	0	0	1	0	0	2	NA	NA	NA	NA	0	NA	NA	0,0,0,0	0	0	1	0	0
chr1_ref_v2	217335	0	A,G	0	0	0,0,0,0	0	0	1	2	NA	NA	NA	NA	0	0,0,0,0	0	0	1	0	0	2	NA	NA	NA	NA	0	NA	NA	0,0,1,0	0	0	1	0	0	2	NA	NA	NA	NA	0	NA	NA	0,0,0,0	0	0	1	0	0
chr1_ref_v2	217339	0	C,A	1	0	0,0,0,0	0	0	1	2	NA	NA	NA	NA	0	0,0,0,0	0	0	1	0	0	2	NA	NA	NA	NA	0	NA	NA	0,0,1,0	0	0	1	0	0	2	NA	NA	NA	NA	0	NA	NA	0,0,0,0	0	0	1	0	0
chr1_ref_v2	217342	0	C,A	1	0	0,0,0,0	0	0	1	2	NA	NA	NA	NA	0	0,0,0,0	0	0	1	0	0	2	NA	NA	NA	NA	0	NA	NA	0,0,1,0	0	0	1	0	0	2	NA	NA	NA	NA	0	NA	NA	0,0,0,0	0	0	1	0	0
chr1_ref_v2	218908	0	T,G	0	0	136,0,30,0	1	1	1	2	T,T	T,G	0.5	0.387381433	0	31,0,11,0	1	1	1	0.956817604	0	2	T,T	T,G	0.5	0.14927975	0	NA	NA	52,0,0,0	0	1	1	0	0	2	T,T	NA	NA	0.019048195	0	NA	NA	100,0,10,0	1	1	1	2.37286551	0
chr1_ref_v2	219115	0	CTTTTTTTTTTTTTTTTTT,C,CT	1	1	0,20,0,12,2,46	1	1	1	2	CTTTTTTTTTTTTTTTTTT,CT	CT,CT	0.5	0.260987452	0	1,1,0,2,1,4	1	0	1	1.730080359	0	2	NA	NA	NA	NA	0	NA	NA	0,4,0,4,0,13	1	1	1	0.412437012	0	2	CT,CT	CTTTTTTTTTTTTTTTTTT,CT	0.5	0.516898389	0	NA	NA	0,3,0,8,3,37	1	1	1	2.23029263	0
chr1_ref_v2	219137	0	T,C	1	0	0,53,2,48	1	1	1	2	T,C	NA	NA	0.076961041	0	1,7,1,5	1	0	1	1.517287732	0	2	NA	NA	NA	NA	0	NA	NA	0,12,0,13	1	1	1	0.440328424	0	2	T,C	NA	NA	0.152549398	0	NA	NA	0,15,3,41	1	1	1	4.094035205	0
chr1_ref_v2	219138	0	T,C	1	0	2,92,0,12	1	1	1	2	T,T	T,C	0.25	0.032435276	0	2,15,0,2	1	0	1	1.423977264	0	2	NA	NA	NA	NA	0	NA	NA	0,18,0,6	1	1	1	1.411883303	0	2	T,T	T,C	0.5	0.208217901	0	NA	NA	3,49,0,9	1	1	1	0.986483752	0
chr1_ref_v2	221379	0	GGAAGAA,G	1	1	0,0,0,3	0	0	1	2	NA	NA	NA	NA	0	0,0,0,1	0	0	1	0	0	2	NA	NA	NA	NA	0	NA	NA	0,0,1,1	1	0	1	0	0	2	NA	NA	NA	NA	0	NA	NA	0,0,0,1	0	0	1	0	0
chr1_ref_v2	222988	0	TG,T	0	0	0,0,0,1	0	0	1	2	NA	NA	NA	NA	0	0,0,0,0	0	0	1	0	0	2	NA	NA	NA	NA	0	NA	NA	0,0,0,0	0	0	1	0	0	2	NA	NA	NA	NA	0	NA	NA	0,0,0,0	0	0	1	0	0
chr1_ref_v2	223304	0	C,T	0	0	0,0,0,0	0	0	1	2	NA	NA	NA	NA	0	0,0,0,0	0	0	1	0	0	2	NA	NA	NA	NA	0	NA	NA	0,0,0,0	0	0	1	0	0	2	NA	NA	NA	NA	0	NA	NA	0,0,1,1	1	0	1	0	0
chr1_ref_v2	224261	0	G,GCCACCA	0	0	0,0,0,0	0	0	1	2	NA	NA	NA	NA	0	0,0,0,0	0	0	1	0	0	2	NA	NA	NA	NA	0	NA	NA	0,0,0,0	0	0	1	0	0	2	NA	NA	NA	NA	0	NA	NA	0,0,1,1	1	0	1	0	0
chr1_ref_v2	224262	0	G,GA	0	0	0,0,0,0	0	0	1	2	NA	NA	NA	NA	0	0,0,0,0	0	0	1	0	0	2	NA	NA	NA	NA	0	NA	NA	0,0,0,0	0	0	1	0	0	2	NA	NA	NA	NA	0	NA	NA	0,0,1,1	1	0	1	0	0
chr1_ref_v2	224271	0	G,T	0	0	0,0,0,0	0	0	1	2	NA	NA	NA	NA	0	0,0,0,0	0	0	1	0	0	2	NA	NA	NA	NA	0	NA	NA	0,0,0,0	0	0	1	0	0	2	NA	NA	NA	NA	0	NA	NA	0,0,1,1	1	0	1	0	0
chr1_ref_v2	224274	0	C,T	0	0	0,0,0,0	0	0	1	2	NA	NA	NA	NA	0	0,0,0,0	0	0	1	0	0	2	NA	NA	NA	NA	0	NA	NA	0,0,0,0	0	0	1	0	0	2	NA	NA	NA	NA	0	NA	NA	0,0,1,1	1	0	1	0	0
chr1_ref_v2	224277	0	T,C	0	0	0,0,0,0	0	0	1	2	NA	NA	NA	NA	0	0,0,0,0	0	0	1	0	0	2	NA	NA	NA	NA	0	NA	NA	0,0,0,0	0	0	1	0	0	2	NA	NA	NA	NA	0	NA	NA	0,0,1,1	1	0	1	0	0
chr1_ref_v2	224731	0	A,ATATTTGTACAATGGTTTAC	0	0	0,0,0,0	0	0	1	2	NA	NA	NA	NA	0	0,0,0,0	0	0	1	0	0	2	NA	NA	NA	NA	0	NA	NA	0,0,0,0	0	0	1	0	0	2	NA	NA	NA	NA	0	NA	NA	0,0,0,1	0	0	1	0	0
chr2_ref_v2	6059	1	A,C	0	0	381,84,1,103	1	1	0	2	NA	NA	NA	NA	0	36,10,0,6	1	1	1	0.746650622	0	2	NA	NA	NA	NA	0	NA	NA	121,55,0,20	1	1	0	6.848029032	0	2	NA	NA	NA	NA	0	NA	NA	242,158,0,50	1	1	0	28.53070936	0
chr2_ref_v2	7024	0	G,A	0	0	258,289,3,41	1	1	0	2	G,G	G,A	0.125	0.187791033	0	42,52,3,12	1	1	1	2.313216488	0	2	G,G	G,A	0.25	0.110665568	0	NA	NA	118,94,3,18	1	1	0	1.859441622	0	2	G,G	G,A	0.25	0.366153688	0	NA	NA	179,192,10,56	1	1	0	7.029716939	0
chr2_ref_v2	7509	0	C,CA	1	0	0,0,1,0	0	0	1	2	NA	NA	NA	NA	0	0,0,0,0	0	0	1	0	0	2	NA	NA	NA	NA	0	NA	NA	0,0,3,0	0	0	1	0	0	2	NA	NA	NA	NA	0	NA	NA	0,0,1,0	0	0	1	0	0
chr2_ref_v2	7510	0	G,A	1	0	0,0,1,0	0	0	1	2	NA	NA	NA	NA	0	0,0,0,0	0	0	1	0	0	2	NA	NA	NA	NA	0	NA	NA	0,0,3,0	0	0	1	0	0	2	NA	NA	NA	NA	0	NA	NA	0,0,1,0	0	0	1	0	0
chr2_ref_v2	9020	1	G,GA	1	1	3,7,3,39	1	1	1	2	NA	NA	NA	NA	0	5,2,8,16	1	1	0	3.836592999	0	2	NA	NA	NA	NA	0	NA	NA	4,11,2,20	1	1	0	2.317468303	0	2	NA	NA	NA	NA	0	NA	NA	9,17,4,40	1	1	0	2.677727067	0
chr2_ref_v2	14548	0	A,C	0	0	339,33,0,101	1	1	0	2	A,A	A,C	0.5	0.195308752	0	66,14,0,13	1	1	0	2.682983707	0	2	A,A	A,C	0.25	0.202940844	0	NA	NA	112,37,0,13	1	1	0	12.66789408	0	2	A,A	A,C	0.125	0.343161225	0	NA	NA	215,81,0,38	1	1	0	24.98257453	0
chr2_ref_v2	30249	1	A,G	1	0	0,0,0,0	0	0	1	2	NA	NA	NA	NA	0	1,0,0,0	0	0	1	0	0	2	NA	NA	NA	NA	0	NA	NA	1,0,0,1	1	0	1	0	0	2	NA	NA	NA	NA	0	NA	NA	2,0,0,0	0	0	1	0	0
chr2_ref_v2	33766	1	G,A	1	0	0,0,0,0	0	0	1	2	NA	NA	NA	NA	0	0,0,0,0	0	0	1	0	0	2	NA	NA	NA	NA	0	NA	NA	0,0,0,0	0	0	1	0	0	2	NA	NA	NA	NA	0	NA	NA	0,0,1,1	1	0	1	0	0
chr2_ref_v2	33821	1	G,A	0	0	0,0,0,0	0	0	1	2	NA	NA	NA	NA	0	0,0,0,0	0	0	1	0	0	2	NA	NA	NA	NA	0	NA	NA	0,0,0,0	0	0	1	0	0	2	NA	NA	NA	NA	0	NA	NA	0,0,1,1	1	0	1	0	0
chr2_ref_v2	34085	1	T,A	0	0	0,0,0,0	0	0	1	2	NA	NA	NA	NA	0	0,0,0,1	0	0	1	0	0	2	NA	NA	NA	NA	0	NA	NA	0,0,0,0	0	0	1	0	0	2	NA	NA	NA	NA	0	NA	NA	0,0,0,0	0	0	1	0	0
chr2_ref_v2	34086	1	T,A	0	0	0,0,0,0	0	0	1	2	NA	NA	NA	NA	0	0,0,0,1	0	0	1	0	0	2	NA	NA	NA	NA	0	NA	NA	0,0,0,0	0	0	1	0	0	2	NA	NA	NA	NA	0	NA	NA	0,0,0,0	0	0	1	0	0
chr2_ref_v2	34100	1	A,G	1	0	0,0,0,0	0	0	1	2	NA	NA	NA	NA	0	0,0,0,1	0	0	1	0	0	2	NA	NA	NA	NA	0	NA	NA	0,0,0,0	0	0	1	0	0	2	NA	NA	NA	NA	0	NA	NA	0,0,0,0	0	0	1	0	0
chr2_ref_v2	34101	1	C,A	1	0	0,0,0,0	0	0	1	2	NA	NA	NA	NA	0	0,0,0,1	0	0	1	0	0	2	NA	NA	NA	NA	0	NA	NA	0,0,0,0	0	0	1	0	0	2	NA	NA	NA	NA	0	NA	NA	0,0,0,0	0	0	1	0	0
chr2_ref_v2	34109	1	G,GA	1	0	0,0,0,0	0	0	1	2	NA	NA	NA	NA	0	0,0,0,1	0	0	1	0	0	2	NA	NA	NA	NA	0	NA	NA	0,0,0,0	0	0	1	0	0	2	NA	NA	NA	NA	0	NA	NA	0,0,0,0	0	0	1	0	0
chr2_ref_v2	34280	1	A,G	0	0	0,0,0,0	0	0	1	2	NA	NA	NA	NA	0	0,0,0,0	0	0	1	0	0	2	NA	NA	NA	NA	0	NA	NA	0,0,0,0	0	0	1	0	0	2	NA	NA	NA	NA	0	NA	NA	0,0,1,1	1	0	1	0	0
chr2_ref_v2	34290	1	G,T	0	0	0,0,0,0	0	0	1	2	NA	NA	NA	NA	0	0,0,0,0	0	0	1	0	0	2	NA	NA	NA	NA	0	NA	NA	0,0,0,0	0	0	1	0	0	2	NA	NA	NA	NA	0	NA	NA	0,0,0,1	0	0	1	0	0
chr2_ref_v2	34292	1	A,G	0	0	0,0,0,0	0	0	1	2	NA	NA	NA	NA	0	0,0,0,0	0	0	1	0	0	2	NA	NA	NA	NA	0	NA	NA	0,0,0,0	0	0	1	0	0	2	NA	NA	NA	NA	0	NA	NA	0,0,0,1	0	0	1	0	0
chr2_ref_v2	35483	1	C,T	1	0	0,0,229,0	0	1	1	2	NA	NA	NA	NA	0	0,0,76,0	0	1	0	0	0	2	NA	NA	NA	NA	0	NA	NA	0,0,61,0	0	1	1	0	0	2	NA	NA	NA	NA	0	NA	NA	0,0,149,0	0	1	1	0	0
chr2_ref_v2	38247	0	A,C	0	0	340,34,0,60	1	1	0	2	A,A	A,C	0.25	0.132528216	0	71,15,0,5	1	1	0	2.942120489	0	2	A,A	A,C	0.125	0.061514996	0	NA	NA	114,17,0,15	1	1	0	1.267571325	0	2	A,A	A,C	0.25	0.156698452	0	NA	NA	244,44,0,53	1	1	0	3.25595958	0
chr2_ref_v2	40588	0	CAT,C	1	1	61,73,8,7	1	1	1	2	CAT,CAT	NA	NA	0.696593812	0	48,41,11,8	1	1	0	1.809233932	0	2	CAT,CAT	NA	NA	0.061703578	0	NA	NA	14,21,1,0	1	1	1	0.816752509	0	2	CAT,CAT	NA	NA	1.305280704	0	NA	NA	40,45,2,8	1	1	1	1.129418063	0
chr2_ref_v2	45954	0	A,AT	1	1	15,110,23,8	1	1	0	2	A,A	A,AT	0.25	0.103208617	0	11,38,7,2	1	1	0	1.71267123	0	2	A,A	A,AT	0.25	0.163654132	0	NA	NA	19,49,3,4	1	1	0	4.682262532	0	2	A,A	NA	NA	0.002038832	0	NA	NA	41,87,20,8	1	1	0	9.021127055	0
chr2_ref_v2	71621	0	TAGA,T	1	1	0,0,260,210	1	1	0	2	T,T	NA	NA	2.24E-05	0	1,0,50,55	1	1	0	1.506383796	0	2	T,T	NA	NA	0.009453892	0	NA	NA	0,0,102,91	1	1	0	0.586902345	0	2	T,T	NA	NA	2.08E-05	0	NA	NA	0,0,206,175	1	1	0	0.505849525	0
chr2_ref_v2	71820	0	C,T,CTTT	1	1	4,2,1,98,182,50	1	1	0	2	CTTT,CTTT	T,CTTT	0.5	1.345607056	0	2,1,1,18,47,16	1	1	0	0.831783759	0	2	CTTT,CTTT	T,CTTT	0.5	0.529217482	0	NA	NA	4,1,0,18,71,27	1	1	0	2.352541152	0	2	CTTT,CTTT	T,CTTT	0.25	1.221672381	0	NA	NA	2,3,1,61,129,54	1	1	0	2.605260411	0
chr2_ref_v2	72363	0	A,ACAACAG	1	0	0,3,3,4	1	0	0	2	NA	NA	NA	NA	0	1,1,1,2	1	0	0	0.427454769	0	2	NA	NA	NA	NA	0	NA	NA	0,1,4,2	1	0	0	0.913452148	0	2	NA	NA	NA	NA	0	NA	NA	0,5,7,6	1	0	0	0.564846953	0
chr2_ref_v2	72366	0	A,ACAG	1	0	9,11,0,2	1	1	0	2	A,A	A,ACAG	0.25	0.12523259	0	3,3,1,1	1	0	0	0.631246648	0	2	NA	NA	NA	NA	0	NA	NA	0,0,0,0	0	0	0	0	0	2	NA	NA	NA	NA	0	NA	NA	13,20,0,3	1	1	0	0.522374007	0
chr2_ref_v2	77884	0	T,G	0	0	100,309,131,0	1	1	0	2	T,T	T,G	0.5	0.032300945	0	29,74,25,0	1	1	0	0.943545189	0	2	T,T	T,G	0.5	0.278020162	0	NA	NA	59,86,27,0	1	1	0	7.253766048	0	2	T,T	T,G	0.25	0.301380917	0	NA	NA	159,192,40,0	1	1	0	27.28523604	0
chr2_ref_v2	84395	0	C,CA,CAA,CAAA	1	1	5,2,31,4,102,38,15,46	1	1	0	2	CAA,CAAA	CA,CAA	0.5	1.199810804	0	0,0,5,5,23,9,4,6	1	1	0	2.915886279	0	2	CAA,CAA	CAA,CAAA	0.25	0.212393346	0	NA	NA	4,6,7,5,28,16,8,11	1	1	0	4.72860574	0	2	CAA,CAAA	C,CAA	0.25	0.867149595	0	NA	NA	4,2,33,7,71,51,19,11	1	1	0	4.816755893	0
chr2_ref_v2	88121	0	CT,C	1	1	12,6,64,154	1	1	0	2	C,C	CT,C	0.125	0.335253252	0	3,7,43,26	1	1	0	8.410908271	0	2	C,C	CT,C	0.125	0.206189378	0	NA	NA	2,3,45,61	1	1	0	2.987429355	0	2	C,C	NA	NA	0.183903156	0	NA	NA	13,4,73,96	1	1	0	3.838372664	0
chr2_ref_v2	98392	0	T,A	1	0	218,258,0,0	1	1	0	2	T,T	NA	NA	0	0	30,25,29,29	1	1	0	315.9433596	1	2	T,A	NA	NA	0.053109825	0	g.98392T>A	0	86,72,0,0	1	1	0	1.903949297	0	2	T,T	NA	NA	0	0	NA	NA	194,206,0,0	1	1	0	0.83611116	0
chr2_ref_v2	115429	0	G,A	1	0	196,34,3,77	1	1	0	2	G,G	G,A	0.5	0.042559614	0	68,24,2,38	1	1	0	2.193917964	0	2	G,G	G,A	0.5	0.265703166	0	NA	NA	67,15,0,22	1	1	0	0.874275271	0	2	G,G	G,A	0.5	0.172612743	0	NA	NA	151,34,2,63	1	1	0	0.957368275	0
chr2_ref_v2	122594	0	T,TTA,TTTA	1	1	26,3,41,41,1,6	1	1	0	2	T,TTA	TTA,TTTA	0.125	0.958121293	0	5,0,13,26,2,4	1	1	0	2.231268602	0	2	TTA,TTA	TTA,TTTA	0.25	1.254337229	0	NA	NA	8,0,25,27,1,0	1	1	0	1.460504646	0	2	TTA,TTA	T,TTA	0.25	0.191669029	0	NA	NA	10,0,34,53,4,12	1	1	0	3.209040045	0
chr2_ref_v2	127626	0	C,CT,CTT	1	1	2,9,7,45,10,6	1	1	0	2	CT,CT	CT,CTT	0.25	0.598108597	0	1,2,8,24,1,0	1	1	0	2.265028892	0	2	CT,CT	NA	NA	0.838480235	0	NA	NA	2,5,15,41,5,3	1	1	0	2.957537255	0	2	CT,CT	CT,CTT	0.125	0.400678245	0	NA	NA	5,5,27,52,3,5	1	1	0	7.527526674	0
chr2_ref_v2	132631	0	G,T	1	0	261,223,0,0	1	1	0	2	G,G	NA	NA	0	0	64,70,0,0	1	1	0	1.104559795	0	2	G,G	NA	NA	0	0	NA	NA	80,64,0,0	1	1	0	0.453041111	0	2	G,G	NA	NA	0	0	NA	NA	149,166,0,0	1	1	0	2.097990222	0
chr2_ref_v2	133016	0	T,TGAAGAGGATGAAGACAATGGTGATGGA	0	0	0,1,113,128	1	1	0	2	TGAAGAGGATGAAGACAATGGTGATGGA,TGAAGAGGATGAAGACAATGGTGATGGA	NA	NA	0.004140793	0	0,1,15,25	1	1	0	0.923766716	0	2	TGAAGAGGATGAAGACAATGGTGATGGA,TGAAGAGGATGAAGACAATGGTGATGGA	NA	NA	0.024692613	0	NA	NA	0,0,43,37	1	1	0	0.919897753	0	2	TGAAGAGGATGAAGACAATGGTGATGGA,TGAAGAGGATGAAGACAATGGTGATGGA	NA	NA	0	0	NA	NA	0,1,88,73	1	1	0	1.538708257	0
chr2_ref_v2	133860	0	CATATATATAT,C,CAT	1	1	0,0,5,7,61,101	1	1	0	2	CAT,CAT	C,CAT	0.125	0.281517451	0	0,0,3,1,47,44	1	1	0	2.690049312	0	2	CAT,CAT	C,CAT	0.125	0.685196525	0	NA	NA	1,0,3,1,33,31	1	1	0	1.859109655	0	2	CAT,CAT	C,CAT	0.125	0.512751493	0	NA	NA	0,0,6,7,50,71	1	1	1	0.898258094	0
chr2_ref_v2	134834	0	G,T	0	0	237,194,0,0	1	1	0	2	G,G	NA	NA	0	0	54,60,0,0	1	1	0	1.291474954	0	2	G,G	NA	NA	0	0	NA	NA	77,71,0,1	1	1	0	0.716063288	0	2	G,G	NA	NA	0.006734032	0	NA	NA	140,181,0,0	1	1	0	4.998200449	0
chr2_ref_v2	137646	0	TAAAAAAAAA,T	1	1	26,27,15,11	1	1	0	2	TAAAAAAAAA,T	TAAAAAAAAA,TAAAAAAAAA	0.25	0.201369752	0	9,15,2,5	1	1	0	1.198970628	0	2	TAAAAAAAAA,T	TAAAAAAAAA,TAAAAAAAAA	0.5	0.133531393	0	NA	NA	10,12,4,1	1	1	1	0.881428832	0	2	TAAAAAAAAA,T	TAAAAAAAAA,TAAAAAAAAA	0.5	0.382992252	0	NA	NA	24,21,11,12	1	1	0	0.645401868	0
chr2_ref_v2	138265	0	ATT,A	1	1	5,2,137,108	1	1	0	2	A,A	ATT,A	0.125	0.84729786	0	0,0,39,30	1	1	0	0.507414137	0	2	A,A	NA	NA	0	0	NA	NA	1,1,53,49	1	1	0	0.671337328	0	2	A,A	NA	NA	0.019418086	0	NA	NA	3,1,112,120	1	1	0	2.114335764	0
chr2_ref_v2	139080	0	G,A	1	0	253,228,0,0	1	1	0	2	G,G	NA	NA	0	0	68,65,0,0	1	1	0	0.436219028	0	2	G,G	NA	NA	0	0	NA	NA	66,80,0,0	1	1	0	1.456557697	0	2	G,G	NA	NA	0	0	NA	NA	184,175,0,1	1	1	0	0.512549412	0
chr2_ref_v2	143855	0	GA,G	1	1	89,136,9,21	1	1	0	2	GA,GA	GA,G	0.125	0.063927088	0	60,51,4,8	1	1	0	3.087083468	0	2	GA,GA	GA,G	0.125	0.152807264	0	NA	NA	47,46,1,7	1	1	0	2.065738263	0	2	GA,GA	NA	NA	0.336744753	0	NA	NA	81,116,7,12	1	1	0	0.712967887	0
chr2_ref_v2	145890	0	GA,G	1	1	6,27,1,14	1	1	0	2	GA,GA	GA,G	0.25	0.159575437	0	1,10,0,3	1	0	0	0.722908528	0	2	NA	NA	NA	NA	0	NA	NA	8,9,2,3	1	1	0	2.655213159	0	2	GA,GA	NA	NA	0.121364188	0	NA	NA	11,27,2,18	1	1	0	0.991588834	0
chr2_ref_v2	151839	0	G,T	0	0	305,191,0,0	1	1	0	2	G,G	NA	NA	0	0	71,60,0,0	1	1	0	1.369774374	0	2	G,G	NA	NA	0	0	NA	NA	92,66,0,1	1	1	0	0.810304166	0	2	G,G	NA	NA	0.006309169	0	NA	NA	230,160,0,0	1	1	0	0.792618853	0
chr2_ref_v2	152652	0	G,T	0	0	221,217,0,0	1	1	0	2	G,G	NA	NA	0	0	60,44,0,0	1	1	0	1.14235776	0	2	G,G	NA	NA	0	0	NA	NA	64,79,0,0	1	1	0	1.044952702	0	2	G,G	NA	NA	0	0	NA	NA	166,162,0,0	1	1	0	0.400684813	0
chr2_ref_v2	165893	0	C,CTTT	1	1	3,7,5,12	1	1	0	2	C,CTTT	CTTT,CTTT	0.25	0.019802627	0	1,1,9,1	1	0	0	4.815803604	0	2	NA	NA	NA	NA	0	NA	NA	2,14,4,6	1	1	0	2.69762126	0	2	C,CTTT	C,C	0.25	0.040821995	0	NA	NA	4,21,7,8	1	1	0	3.592945153	0
chr2_ref_v2	167969	0	C,CA	1	1	7,0,48,72	1	1	0	2	CA,CA	NA	NA	1.084695043	0	0,2,11,21	1	1	0	2.031797121	0	2	CA,CA	NA	NA	0.975733621	0	NA	NA	2,0,16,22	1	1	0	0.398520777	0	2	CA,CA	NA	NA	1.183436489	0	NA	NA	12,3,46,52	1	1	0	2.216025971	0
chr2_ref_v2	174705	0	AT,A	1	1	77,48,1,21	1	1	0	2	AT,AT	NA	NA	0.113916126	0	27,24,0,2	1	1	0	1.593412216	0	2	AT,AT	NA	NA	1.441823351	0	NA	NA	32,17,0,6	1	1	0	0.657374268	0	2	AT,AT	NA	NA	0.590372767	0	NA	NA	67,52,0,27	1	1	0	1.046624027	0
chr2_ref_v2	202294	0	A,C	0	0	177,40,0,69	1	1	0	2	A,A	A,C	0.5	0.032789823	0	39,6,0,14	1	1	0	0.530399918	0	2	A,A	A,C	0.5	0.033614237	0	NA	NA	60,25,0,26	1	1	0	2.104529331	0	2	A,A	A,C	0.5	0.048202102	0	NA	NA	167,38,0,48	1	1	0	1.136539989	0
chr2_ref_v2	221279	1	AGT,A	1	1	0,0,0,3	0	0	1	2	NA	NA	NA	NA	0	0,0,0,10	0	0	1	0	0	2	NA	NA	NA	NA	0	NA	NA	0,0,0,0	0	0	1	0	0	2	NA	NA	NA	NA	0	NA	NA	0,0,0,4	0	0	1	0	0
chr2_ref_v2	222219	1	C,T	0	0	0,0,0,0	0	0	1	2	NA	NA	NA	NA	0	0,0,1,1	1	0	1	0	0	2	NA	NA	NA	NA	0	NA	NA	0,0,0,0	0	0	1	0	0	2	NA	NA	NA	NA	0	NA	NA	0,0,0,0	0	0	1	0	0
chr2_ref_v2	222594	1	G,C	1	0	0,0,0,0	0	0	1	2	NA	NA	NA	NA	0	0,0,0,0	0	0	1	0	0	2	NA	NA	NA	NA	0	NA	NA	0,0,0,0	0	0	1	0	0	2	NA	NA	NA	NA	0	NA	NA	0,0,1,1	1	0	1	0	0
chr2_ref_v2	222599	1	C,A	1	0	0,0,0,0	0	0	1	2	NA	NA	NA	NA	0	0,0,0,0	0	0	1	0	0	2	NA	NA	NA	NA	0	NA	NA	0,0,0,0	0	0	1	0	0	2	NA	NA	NA	NA	0	NA	NA	0,0,1,1	1	0	1	0	0
chr2_ref_v2	222600	1	A,G	1	0	0,0,0,0	0	0	1	2	NA	NA	NA	NA	0	0,0,0,0	0	0	1	0	0	2	NA	NA	NA	NA	0	NA	NA	0,0,0,0	0	0	1	0	0	2	NA	NA	NA	NA	0	NA	NA	0,0,1,1	1	0	1	0	0
chr2_ref_v2	242620	0	A,AT	1	1	125,186,6,11	1	1	0	2	A,A	NA	NA	0.264069904	0	38,56,4,4	1	1	0	0.99665776	0	2	A,A	NA	NA	0.165341852	0	NA	NA	40,77,8,6	1	1	0	2.760936854	0	2	A,A	A,AT	0.125	0.149221695	0	NA	NA	86,136,7,9	1	1	0	0.916638871	0
chr2_ref_v2	243815	0	A,C	0	0	229,32,0,61	1	1	0	2	A,A	A,C	0.5	0.338773734	0	71,18,0,7	1	1	0	2.986146089	0	2	A,A	A,C	0.125	0.298855373	0	NA	NA	79,51,0,17	1	1	0	17.59152671	0	2	A,A	A,C	0.25	0.031252544	0	NA	NA	175,88,0,36	1	1	0	21.73939756	0
chr2_ref_v2	251574	0	CT,C	1	1	104,79,10,15	1	1	0	2	CT,CT	NA	NA	0.269339069	0	23,14,1,3	1	1	0	0.589305246	0	2	CT,CT	NA	NA	0.706130095	0	NA	NA	39,31,0,6	1	1	0	0.680254313	0	2	CT,CT	NA	NA	0.820461349	0	NA	NA	91,74,3,15	1	1	0	0.682836019	0
chr2_ref_v2	259745	1	C,T	0	0	0,0,0,31	0	1	1	2	NA	NA	NA	NA	0	0,0,0,36	0	1	1	0	0	2	NA	NA	NA	NA	0	NA	NA	0,0,0,9	0	0	1	0	0	2	NA	NA	NA	NA	0	NA	NA	0,0,1,28	1	1	1	0	0
chr2_ref_v2	260497	1	A,G	0	0	0,0,0,0	0	0	1	2	NA	NA	NA	NA	0	0,0,0,0	0	0	1	0	0	2	NA	NA	NA	NA	0	NA	NA	0,0,1,0	0	0	1	0	0	2	NA	NA	NA	NA	0	NA	NA	0,0,0,0	0	0	1	0	0
chr2_ref_v2	260779	1	T,C	0	0	0,0,0,0	0	0	1	2	NA	NA	NA	NA	0	0,0,0,0	0	0	1	0	0	2	NA	NA	NA	NA	0	NA	NA	0,0,0,0	0	0	1	0	0	2	NA	NA	NA	NA	0	NA	NA	0,0,0,0	0	0	1	0	0
chr2_ref_v2	263125	1	GC,G	0	0	0,0,5,0	0	0	1	2	NA	NA	NA	NA	0	0,0,0,0	0	0	1	0	0	2	NA	NA	NA	NA	0	NA	NA	0,0,1,0	0	0	1	0	0	2	NA	NA	NA	NA	0	NA	NA	0,0,4,0	0	0	1	0	0
chr2_ref_v2	264972	1	T,C	0	0	0,0,0,0	0	0	1	2	NA	NA	NA	NA	0	0,0,0,0	0	0	1	0	0	2	NA	NA	NA	NA	0	NA	NA	0,0,0,0	0	0	1	0	0	2	NA	NA	NA	NA	0	NA	NA	0,0,1,1	1	0	1	0	0
chr2_ref_v2	264975	1	T,A	0	0	0,0,0,0	0	0	1	2	NA	NA	NA	NA	0	0,0,0,0	0	0	1	0	0	2	NA	NA	NA	NA	0	NA	NA	0,0,0,0	0	0	1	0	0	2	NA	NA	NA	NA	0	NA	NA	0,0,1,1	1	0	1	0	0
chr2_ref_v2	264978	1	A,G	0	0	0,0,0,0	0	0	1	2	NA	NA	NA	NA	0	0,0,0,0	0	0	1	0	0	2	NA	NA	NA	NA	0	NA	NA	0,0,0,0	0	0	1	0	0	2	NA	NA	NA	NA	0	NA	NA	0,0,1,1	1	0	1	0	0
chr2_ref_v2	264990	1	G,T	1	0	0,0,0,0	0	0	1	2	NA	NA	NA	NA	0	0,0,0,0	0	0	1	0	0	2	NA	NA	NA	NA	0	NA	NA	0,0,0,0	0	0	1	0	0	2	NA	NA	NA	NA	0	NA	NA	0,0,1,1	1	0	1	0	0
chr2_ref_v2	265008	1	A,T	0	0	0,0,0,0	0	0	1	2	NA	NA	NA	NA	0	1,0,0,0	0	0	1	0	0	2	NA	NA	NA	NA	0	NA	NA	0,0,0,0	0	0	1	0	0	2	NA	NA	NA	NA	0	NA	NA	0,0,0,1	0	0	1	0	0
chr2_ref_v2	265012	1	C,A	1	0	0,0,0,0	0	0	1	2	NA	NA	NA	NA	0	1,0,0,0	0	0	1	0	0	2	NA	NA	NA	NA	0	NA	NA	0,0,0,0	0	0	1	0	0	2	NA	NA	NA	NA	0	NA	NA	0,0,0,1	0	0	1	0	0
chr2_ref_v2	265015	1	C,T	1	0	0,0,0,0	0	0	1	2	NA	NA	NA	NA	0	1,0,0,0	0	0	1	0	0	2	NA	NA	NA	NA	0	NA	NA	0,0,0,0	0	0	1	0	0	2	NA	NA	NA	NA	0	NA	NA	0,0,0,1	0	0	1	0	0
chr2_ref_v2	265017	1	G,A	0	0	0,0,0,0	0	0	1	2	NA	NA	NA	NA	0	1,0,0,0	0	0	1	0	0	2	NA	NA	NA	NA	0	NA	NA	0,0,0,0	0	0	1	0	0	2	NA	NA	NA	NA	0	NA	NA	0,0,0,1	0	0	1	0	0
chr2_ref_v2	265018	1	C,T	0	0	0,0,0,0	0	0	1	2	NA	NA	NA	NA	0	1,0,0,0	0	0	1	0	0	2	NA	NA	NA	NA	0	NA	NA	0,0,0,0	0	0	1	0	0	2	NA	NA	NA	NA	0	NA	NA	0,0,0,1	0	0	1	0	0
chr2_ref_v2	265361	1	G,T	1	0	0,0,158,0	0	1	1	2	NA	NA	NA	NA	0	1,0,73,0	1	1	0	0	0	2	NA	NA	NA	NA	0	NA	NA	0,0,31,0	0	1	1	0	0	2	NA	NA	NA	NA	0	NA	NA	0,0,104,0	0	1	1	0	0
chr2_ref_v2	270639	0	GA,G	1	1	105,122,6,9	1	1	0	2	GA,GA	NA	NA	0.305334554	0	28,19,4,2	1	1	0	1.56457487	0	2	GA,GA	GA,G	0.125	0.255786121	0	NA	NA	36,43,7,2	1	1	0	2.280897767	0	2	GA,GA	NA	NA	0.122062794	0	NA	NA	99,91,9,6	1	1	0	1.176658471	0
chr2_ref_v2	271966	0	A,C	0	0	120,25,0,58	1	1	0	2	A,A	A,C	0.5	0.19941599	0	67,15,0,18	1	1	0	1.456248399	0	2	A,A	A,C	0.5	0.363667979	0	NA	NA	36,22,0,26	1	1	0	3.795299415	0	2	A,C	A,A	0.25	0.253780521	0	NA	NA	95,41,0,45	1	1	0	4.276078332	0
chr2_ref_v2	276703	0	G,T	0	0	55,235,49,0	1	1	0	2	G,G	G,T	0.25	0.188052232	0	27,59,4,0	1	1	0	3.873485562	0	2	G,G	G,T	0.125	0.136859183	0	NA	NA	39,82,4,0	1	1	0	6.009914251	0	2	G,G	G,T	0.125	0.478302432	0	NA	NA	95,194,8,0	1	1	0	13.61384621	0
chr2_ref_v2	279423	0	G,A	0	0	198,160,0,0	1	1	0	2	G,G	NA	NA	0	0	32,44,0,0	1	1	0	2.080221534	0	2	G,G	NA	NA	0	0	NA	NA	65,53,0,0	1	1	0	0.383286201	0	2	G,G	NA	NA	0	0	NA	NA	153,134,0,0	1	1	0	0.587416799	0
chr2_ref_v2	296104	0	AT,A,ATT	1	1	3,17,1,6,18,5	1	1	0	2	AT,ATT	A,ATT	0.125	0.06544458	0	0,4,0,7,10,1	1	1	0	1.997426016	0	2	A,ATT	AT,ATT	0.25	0.304231615	0	NA	NA	1,6,1,7,1,6	1	1	0	2.372753375	0	2	A,ATT	AT,ATT	0.25	0.478762305	0	NA	NA	6,14,5,12,13,8	1	1	0	2.660470428	0
chr2_ref_v2	300012	0	GAA,G	1	1	43,59,2,9	1	1	0	2	GAA,GAA	GAA,G	0.25	0.281167391	0	15,21,3,5	1	1	0	1.506648748	0	2	GAA,GAA	GAA,G	0.5	0.405465108	0	NA	NA	17,19,2,8	1	1	0	1.771122804	0	2	GAA,GAA	GAA,G	0.5	0.182321557	0	NA	NA	35,49,5,5	1	1	0	1.594971888	0
chr2_ref_v2	307633	0	AT,A	1	1	140,123,9,8	1	1	0	2	AT,AT	NA	NA	0.327375426	0	23,27,4,1	1	1	0	1.036001282	0	2	AT,AT	NA	NA	0.03883312	0	NA	NA	33,57,6,6	1	1	0	2.502122798	0	2	AT,AT	AT,A	0.125	0.240690419	0	NA	NA	117,88,8,11	1	1	0	1.293943391	0
chr2_ref_v2	316928	0	C,CAAAAAA	1	1	16,4,2,24	1	1	0	2	C,CAAAAAA	CAAAAAA,CAAAAAA	0.125	0.011049836	0	7,0,9,14	1	1	0	5.726681679	0	2	CAAAAAA,CAAAAAA	C,CAAAAAA	0.5	0.086517428	0	NA	NA	11,4,2,19	1	1	0	0.433775278	0	2	C,CAAAAAA	CAAAAAA,CAAAAAA	0.125	0.085157808	0	NA	NA	23,8,6,32	1	1	0	1.103377964	0
chr2_ref_v2	352393	0	A,C	0	0	262,57,0,64	1	1	0	2	A,A	A,C	0.25	0.355106316	0	59,33,0,9	1	1	0	6.22400875	0	2	A,A	A,C	0.25	0.273293335	0	NA	NA	91,53,0,16	1	1	0	9.434447604	0	2	A,A	A,C	0.25	0.190689806	0	NA	NA	213,113,0,28	1	1	0	16.84534485	0
chr2_ref_v2	353574	0	AAT,A	1	1	9,5,2,6	1	1	1	2	AAT,AAT	AAT,A	0.5	0.099274454	0	9,7,6,4	1	1	0	1.587849855	0	2	AAT,AAT	AAT,A	0.5	0.069000529	0	NA	NA	0,1,4,1	1	0	1	3.361451203	0	2	NA	NA	NA	NA	0	NA	NA	13,14,4,0	1	1	1	2.764032597	0
chr2_ref_v2	364929	0	C,A	1	0	211,27,0,54	1	1	0	2	C,C	C,A	0.5	0.3663252	0	52,10,0,8	1	1	0	1.116845875	0	2	C,C	C,A	0.25	0.040341413	0	NA	NA	75,14,0,9	1	1	0	1.648835039	0	2	C,C	C,A	0.25	0.240141128	0	NA	NA	180,39,0,20	1	1	0	4.478921014	0
chr2_ref_v2	369767	0	CT,C	1	1	96,88,14,11	1	1	0	2	CT,CT	NA	NA	0.094446165	0	19,28,3,5	1	1	0	0.969451032	0	2	CT,CT	NA	NA	0.199277301	0	NA	NA	26,28,4,5	1	1	0	0.660864687	0	2	CT,CT	NA	NA	0.136903424	0	NA	NA	63,77,6,9	1	1	0	1.487238943	0
chr2_ref_v2	386187	0	C,CA	1	1	24,7,2,21	1	1	0	2	C,CA	C,C	0.125	0.054472237	0	5,4,10,10	1	1	0	7.747867115	0	2	CA,CA	C,CA	0.25	0.016279478	0	NA	NA	9,12,2,9	1	1	0	3.537040024	0	2	C,CA	C,C	0.25	0.033838671	0	NA	NA	23,18,8,13	1	1	0	3.461604669	0
chr2_ref_v2	392499	0	A,AT	1	0	0,2,150,140	1	1	0	2	AT,AT	NA	NA	0.412337987	0	0,0,37,34	1	1	0	0.400344971	0	2	AT,AT	NA	NA	0	0	NA	NA	0,0,58,73	1	1	0	1.402182364	0	2	AT,AT	NA	NA	0	0	NA	NA	0,0,115,126	1	1	0	1.053357966	0
chr2_ref_v2	392853	0	A,ATCTTTCCTCTGCATTTTCTTTCCTCTGCATTT	0	0	0,0,3,4	1	0	0	2	NA	NA	NA	NA	0	1,0,2,0	1	0	0	0.766987148	0	2	NA	NA	NA	NA	0	NA	NA	1,0,2,3	1	0	0	0.256775457	0	2	NA	NA	NA	NA	0	NA	NA	0,1,6,2	1	0	0	0.926152875	0
chr2_ref_v2	405704	0	A,G	0	0	17,2,0,6	1	1	0	2	A,A	A,G	0.5	0.126573912	0	9,4,0,1	1	0	0	1.76921419	0	2	NA	NA	NA	NA	0	NA	NA	7,1,1,1	1	0	0	0.554426479	0	2	NA	NA	NA	NA	0	NA	NA	14,8,1,6	1	1	0	2.849436689	0
chr2_ref_v2	406410	0	GA,G	1	1	104,150,6,11	1	1	0	2	GA,GA	NA	NA	0.292555661	0	32,58,1,5	1	1	0	0.739383574	0	2	GA,GA	NA	NA	0.366631988	0	NA	NA	37,56,4,1	1	1	0	0.804045831	0	2	GA,GA	NA	NA	0.628875511	0	NA	NA	101,129,12,15	1	1	0	2.161449557	0
chr2_ref_v2	410947	0	A,C	0	0	177,50,0,61	1	1	0	2	A,A	A,C	0.5	0.199203344	0	39,25,0,7	1	1	0	4.307643387	0	2	A,A	A,C	0.25	0.133531393	0	NA	NA	55,55,0,7	1	1	0	15.42755831	0	2	A,A	A,C	0.125	0.092701281	0	NA	NA	119,101,0,34	1	1	0	17.80173417	0
chr2_ref_v2	411113	0	A,G	0	0	0,1,242,184	1	1	0	2	G,G	NA	NA	0.002344667	0	0,0,43,38	1	1	0	0.566612047	0	2	G,G	NA	NA	0	0	NA	NA	0,0,76,67	1	1	0	0.699247064	0	2	G,G	NA	NA	0	0	NA	NA	0,0,163,133	1	1	0	0.575371142	0
chr2_ref_v2	415743	0	C,CTTTTT,CTTTTTTTTTTTT	1	1	0,0,2,25,113,14	1	1	0	2	CTTTTTTTTTTTT,CTTTTTTTTTTTT	CTTTTT,CTTTTTTTTTTTT	0.25	0.397559929	0	0,0,1,6,25,3	1	1	0	0.523382073	0	2	CTTTTTTTTTTTT,CTTTTTTTTTTTT	CTTTTT,CTTTTTTTTTTTT	0.5	0.287682072	0	NA	NA	2,0,1,10,36,4	1	1	0	1.444047045	0	2	CTTTTTTTTTTTT,CTTTTTTTTTTTT	CTTTTT,CTTTTTTTTTTTT	0.5	0.597837001	0	NA	NA	1,0,2,27,80,10	1	1	0	1.394900657	0
chr2_ref_v2	420345	0	T,TGTAGTAGTAGTA	1	1	2,0,105,128	1	1	0	2	TGTAGTAGTAGTA,TGTAGTAGTAGTA	NA	NA	0.414012169	0	1,1,14,31	1	1	0	1.602689764	0	2	TGTAGTAGTAGTA,TGTAGTAGTAGTA	NA	NA	0.043485112	0	NA	NA	1,0,40,48	1	1	0	0.367287314	0	2	TGTAGTAGTAGTA,TGTAGTAGTAGTA	NA	NA	0.011299555	0	NA	NA	0,1,66,88	1	1	0	0.585109973	0
chr2_ref_v2	423361	0	G,GAA	1	1	5,2,128,118	1	1	0	2	GAA,GAA	G,GAA	0.125	0.851371186	0	1,2,48,56	1	1	0	0.873438698	0	2	GAA,GAA	NA	NA	0.433903043	0	NA	NA	1,3,60,48	1	1	0	1.24935283	0	2	GAA,GAA	G,GAA	0.125	0.587786665	0	NA	NA	6,6,106,96	1	1	0	2.223386759	0
chr2_ref_v2	434269	0	CA,C	1	1	119,137,12,9	1	1	0	2	CA,CA	NA	NA	0.089089745	0	32,47,2,8	1	1	0	2.213456189	0	2	CA,CA	CA,C	0.125	0.264260748	0	NA	NA	39,51,4,11	1	1	0	3.378628643	0	2	CA,CA	CA,C	0.125	0.017546868	0	NA	NA	103,115,3,10	1	1	0	0.794539098	0
chr2_ref_v2	452404	0	CT,C,CTT	1	1	27,18,6,11,7,5	1	1	0	2	CT,CT	CT,CTT	0.25	0.798003617	0	4,4,1,2,2,2	1	0	0	0.68224622	0	2	NA	NA	NA	NA	0	NA	NA	21,16,6,5,4,0	1	1	0	0.941439671	0	2	CT,CT	NA	NA	0.164655165	0	NA	NA	34,25,12,6,6,10	1	1	0	1.168758488	0
chr2_ref_v2	464129	0	T,A	1	0	0,1,0,2	1	0	1	2	NA	NA	NA	NA	0	0,0,0,0	0	0	1	0	0	2	NA	NA	NA	NA	0	NA	NA	0,0,0,2	0	0	1	0	0	2	NA	NA	NA	NA	0	NA	NA	1,0,1,1	1	0	1	0.335076632	0
chr2_ref_v2	464144	0	A,T	0	0	0,0,0,0	0	0	1	2	NA	NA	NA	NA	0	0,0,0,0	0	0	1	0	0	2	NA	NA	NA	NA	0	NA	NA	0,0,0,1	0	0	1	0	0	2	NA	NA	NA	NA	0	NA	NA	0,0,0,0	0	0	1	0	0
chr2_ref_v2	464153	0	T,C	1	0	2,5,0,0	1	0	1	2	NA	NA	NA	NA	0	0,0,0,0	0	0	1	0	0	2	NA	NA	NA	NA	0	NA	NA	0,2,0,1	1	0	1	0.617019708	0	2	NA	NA	NA	NA	0	NA	NA	1,3,0,0	1	0	1	0.214251558	0
chr2_ref_v2	477056	0	GTA,G	1	1	72,67,23,13	1	1	0	2	GTA,GTA	GTA,G	0.25	0.048152538	0	37,30,11,14	1	1	0	2.149890797	0	2	GTA,GTA	GTA,G	0.5	0.188389305	0	NA	NA	28,27,7,12	1	1	0	2.149865799	0	2	GTA,GTA	GTA,G	0.25	0.197545631	0	NA	NA	44,57,14,15	1	1	0	1.264844088	0
chr2_ref_v2	479239	0	C,A,CA	1	1	122,16,0,42,6,1	1	1	0	2	C,C	C,A	0.5	0.612718971	0	26,6,0,2,3,0	1	1	0	1.453741537	0	2	C,C	C,CA	0.125	0.573202828	0	NA	NA	46,14,0,11,3,2	1	1	0	2.492014067	0	2	C,C	C,A	0.25	0.371094552	0	NA	NA	110,39,0,35,9,1	1	1	0	6.478697701	0
chr2_ref_v2	485894	0	GT,G	1	1	138,97,14,14	1	1	0	2	GT,GT	NA	NA	0.036874907	0	32,33,5,3	1	1	0	1.062392869	0	2	GT,GT	NA	NA	0.124962367	0	NA	NA	40,44,7,11	1	1	0	1.969004466	0	2	GT,GT	GT,G	0.125	0.003460065	0	NA	NA	99,85,10,12	1	1	0	0.96178252	0
chr2_ref_v2	491057	0	CT,C	1	1	118,170,10,13	1	1	0	2	CT,CT	NA	NA	0.337220976	0	27,39,2,9	1	1	0	2.451665675	0	2	CT,CT	CT,C	0.25	0.197832907	0	NA	NA	47,48,1,9	1	1	0	1.686375047	0	2	CT,CT	CT,C	0.125	0.20766547	0	NA	NA	101,137,7,19	1	1	0	1.811207708	0
chr2_ref_v2	492917	0	GA,G,GAA	1	1	28,41,21,21,26,14	1	1	0	2	GA,GAA	GA,G	0.5	0.22820125	1	6,14,6,5,9,8	1	1	0	1.195317797	0	2	GA,GAA	GA,G	0.25	0.121513852	0	NA	NA	6,11,9,11,15,4	1	1	0	1.358637247	0	2	G,GAA	GA,GAA	0.25	0.408697654	0	NA	NA	28,35,44,29,26,15	1	1	0	4.231071218	0
chr2_ref_v2	505379	0	C,A	1	0	166,54,0,65	1	1	0	2	C,C	C,A	0.5	0.105360516	0	50,29,0,10	1	1	0	3.335140321	0	2	C,C	C,A	0.25	0.025642431	0	NA	NA	67,36,1,26	1	1	0	2.154621463	0	2	C,C	C,A	0.5	0.240279834	0	NA	NA	126,74,0,34	1	1	0	6.104492969	0
chr2_ref_v2	508680	0	G,T	1	0	253,219,0,0	1	1	0	2	G,G	NA	NA	0	0	70,70,2,0	1	1	0	1.860287902	0	2	G,G	NA	NA	0.419649743	0	NA	NA	77,85,0,0	1	1	0	1.213050808	0	2	G,G	NA	NA	0	0	NA	NA	133,138,0,0	1	1	0	1.159900411	0
chr2_ref_v2	509244	0	G,A	0	0	189,191,0,0	1	1	0	2	G,G	NA	NA	0	0	61,61,0,0	1	1	0	0.384526183	0	2	G,G	NA	NA	0	0	NA	NA	77,69,0,0	1	1	0	0.599292839	0	2	G,G	NA	NA	0	0	NA	NA	154,159,0,0	1	1	0	0.415148499	0
chr2_ref_v2	528098	0	A,C	0	0	144,108,0,59	1	1	0	2	A,A	A,C	0.5	0.336472237	0	42,20,0,23	1	1	0	1.549322975	0	2	A,A	A,C	0.5	0.149531734	0	NA	NA	53,62,0,8	1	1	0	4.475855353	0	2	A,A	A,C	0.125	0.16034265	0	NA	NA	119,119,0,32	1	1	0	3.323897395	0
chr2_ref_v2	539193	0	GA,G	1	1	118,172,15,8	1	1	0	2	GA,GA	NA	NA	0.44388061	0	33,42,3,2	1	1	0	0.554232134	0	2	GA,GA	NA	NA	0.73806684	0	NA	NA	63,53,9,8	1	1	0	2.329307686	0	2	GA,GA	NA	NA	0.008286046	0	NA	NA	121,110,12,9	1	1	0	3.413016934	0
chr2_ref_v2	556177	0	GAT,G	1	1	129,174,13,15	1	1	0	2	GAT,GAT	GAT,G	0.125	0.189615489	1	41,56,6,7	1	1	0	0.859389942	0	2	GAT,GAT	GAT,G	0.25	0.105362138	0	NA	NA	46,58,1,4	1	1	0	0.677460516	0	2	GAT,GAT	GAT,G	0.125	0.483824765	0	NA	NA	105,118,9,8	1	1	0	1.13614701	0
chr2_ref_v2	559729	0	CAT,C	1	1	68,46,15,8	1	1	0	2	CAT,CAT	NA	NA	0.007028274	0	55,40,6,14	1	1	0	2.220975715	0	2	CAT,CAT	CAT,C	0.125	0.170660341	0	NA	NA	21,20,1,5	1	1	0	1.073632954	0	2	CAT,CAT	NA	NA	0.28730938	0	NA	NA	44,52,3,8	1	1	1	3.33583761	0
chr2_ref_v2	561189	0	GA,G	1	1	10,30,0,8	1	1	0	2	GA,GA	NA	NA	0.038294786	0	6,9,0,1	1	0	0	1.06455784	0	2	NA	NA	NA	NA	0	NA	NA	6,8,0,5	1	0	0	0.782847816	0	2	NA	NA	NA	NA	0	NA	NA	8,28,0,11	1	1	0	0.831042047	0
chr2_ref_v2	562998	0	GT,G	1	1	21,41,2,13	1	1	0	2	GT,GT	NA	NA	0.056144427	0	22,17,2,6	1	1	0	2.566600027	0	2	GT,GT	NA	NA	0.397705487	0	NA	NA	17,18,0,9	1	1	0	1.210774072	0	2	GT,GT	NA	NA	0.103429077	0	NA	NA	32,43,5,15	1	1	0	1.016338348	0
chr2_ref_v2	569884	0	G,T	1	0	167,147,0,0	1	1	0	2	G,G	NA	NA	0	0	48,56,1,0	1	1	0	1.183631797	0	2	G,G	NA	NA	0.009569451	0	NA	NA	71,49,0,1	1	1	0	1.042948624	0	2	G,G	NA	NA	0.008298803	0	NA	NA	130,124,0,0	1	1	0	0.565237807	0
chr2_ref_v2	571295	0	C,CA	1	1	10,6,1,14	1	1	0	2	C,CA	CA,CA	0.125	0.081161121	0	14,13,0,7	1	1	0	2.348940289	0	2	C,CA	C,C	0.5	0.19862031	0	NA	NA	14,16,2,9	1	1	0	2.645465573	0	2	C,CA	C,C	0.5	0.008421198	0	NA	NA	26,15,1,17	1	1	0	1.649450368	0
chr2_ref_v2	575116	0	G,T	1	0	186,274,0,0	1	1	0	2	G,G	NA	NA	0	0	45,57,1,0	1	1	0	1.026707593	0	2	G,G	NA	NA	0.009756175	0	NA	NA	74,89,1,0	1	1	0	1.072814695	0	2	G,G	NA	NA	0.006116227	0	NA	NA	133,220,0,0	1	1	0	0.814817279	0
chr2_ref_v2	575997	0	TA,T	1	1	74,83,8,6	1	1	0	2	TA,TA	NA	NA	0.695917217	0	26,20,3,6	1	1	0	2.047056797	0	2	TA,TA	NA	NA	0.112923363	0	NA	NA	27,38,4,4	1	1	0	0.692494051	0	2	TA,TA	NA	NA	0.612821984	0	NA	NA	54,78,14,9	1	1	0	2.159969486	0
chr2_ref_v2	593745	0	G,T	0	0	22,211,55,0	1	1	0	2	G,G	G,T	0.5	0.327074474	0	9,39,2,0	1	1	0	2.746496985	0	2	G,G	G,T	0.125	0.064538521	0	NA	NA	25,80,5,1	1	1	0	7.94907733	0	2	G,G	G,T	0.125	0.15415068	0	NA	NA	50,177,19,1	1	1	0	10.95349892	0
chr2_ref_v2	604733	0	G,A	0	0	219,222,0,0	1	1	0	2	G,G	NA	NA	0	0	62,73,0,0	1	1	0	0.679525565	0	2	G,G	NA	NA	0	0	NA	NA	76,70,0,0	1	1	0	0.527222619	0	2	G,G	NA	NA	0	0	NA	NA	150,180,0,0	1	1	0	1.189238243	0
chr2_ref_v2	628525	0	G,GT	1	1	9,73,17,9	1	1	0	2	G,G	G,GT	0.5	0.165806682	0	1,14,1,4	1	1	0	1.161976177	0	2	G,G	G,GT	0.5	0.103302344	0	NA	NA	8,24,6,5	1	1	0	1.663828439	0	2	G,G	G,GT	0.5	0.08433725	0	NA	NA	20,65,6,9	1	1	0	3.930207438	0
chr2_ref_v2	628865	0	C,CAT,CATAT	1	1	1,1,7,6,49,54	1	1	1	2	CATAT,CATAT	NA	NA	0.071754117	0	1,0,8,4,46,29	1	1	0	1.587390575	0	2	CATAT,CATAT	CAT,CATAT	0.125	0.023220204	0	NA	NA	0,0,2,1,19,15	1	1	1	0.836950679	0	2	CATAT,CATAT	NA	NA	0.373481803	0	NA	NA	1,2,3,10,31,40	1	1	1	1.900787797	0
chr2_ref_v2	646078	0	CAT,C	1	1	35,36,5,4	1	1	1	2	CAT,CAT	NA	NA	0.572259513	0	32,27,8,9	1	1	0	2.151386185	0	2	CAT,CAT	CAT,C	0.125	0.044969403	0	NA	NA	17,16,3,4	1	1	1	0.925183443	0	2	CAT,CAT	NA	NA	0.006322764	0	NA	NA	41,37,6,5	1	1	1	0.460671304	0
chr2_ref_v2	649189	0	C,A	0	0	163,67,0,41	1	1	0	2	C,C	C,A	0.25	0.245500458	0	32,48,0,7	1	1	0	10.43171047	0	2	C,C	C,A	0.25	0.356674944	0	NA	NA	76,57,0,3	1	1	0	6.725931986	0	2	C,C	NA	NA	0.715452938	0	NA	NA	128,113,0,4	1	1	0	15.45816011	0
chr2_ref_v2	660000	0	A,C	0	0	199,57,0,72	1	1	0	2	A,A	A,C	0.5	0.156105715	0	54,25,0,13	1	1	0	2.107944484	0	2	A,A	A,C	0.25	0.215519626	0	NA	NA	74,42,0,19	1	1	0	4.672398541	0	2	A,A	A,C	0.25	0.188052232	0	NA	NA	160,108,0,57	1	1	0	12.14882071	0
chr2_ref_v2	687254	0	T,G	0	0	72,227,69,0	1	1	0	2	T,T	T,G	0.5	0.353336043	0	3,40,11,0	1	1	0	1.745014172	0	2	T,T	T,G	0.5	0.177681177	0	NA	NA	43,80,17,0	1	1	0	3.288171923	0	2	T,T	T,G	0.25	0.032244202	0	NA	NA	85,165,44,0	1	1	0	4.344356637	0
chr2_ref_v2	692329	0	G,A	0	0	282,304,0,0	1	1	0	2	G,G	NA	NA	0	0	63,83,0,0	1	1	0	0.917950605	0	2	G,G	NA	NA	0	0	NA	NA	86,85,0,0	1	1	0	0.525986562	0	2	G,G	NA	NA	0	0	NA	NA	213,197,0,2	1	1	0	1.263806471	0
chr2_ref_v2	692881	0	A,G	0	0	249,233,1,0	1	1	0	2	A,A	NA	NA	0.00207254	0	42,21,31,39	1	1	0	320.1437283	1	2	A,G	NA	NA	0.105360516	0	g.692881A>G	0	94,89,0,0	1	1	0	0.407382137	0	2	A,A	NA	NA	0	0	NA	NA	181,158,0,0	1	1	0	0.594896333	0
chr2_ref_v2	694578	0	T,TAA,TAAA	1	1	0,1,46,71,9,9	1	1	0	2	TAA,TAA	TAA,TAAA	0.125	0.026867455	0	0,1,33,28,2,6	1	1	0	1.890045815	0	2	TAA,TAA	TAA,TAAA	0.125	0.147745066	0	NA	NA	0,0,26,29,2,3	1	1	0	1.111687574	0	2	TAA,TAA	NA	NA	0.126336548	0	NA	NA	1,1,41,61,4,7	1	1	0	0.545405575	0
chr2_ref_v2	697608	0	G,T	1	0	254,200,0,0	1	1	0	2	G,G	NA	NA	0	0	53,57,0,0	1	1	0	1.297193577	0	2	G,G	NA	NA	0	0	NA	NA	83,53,0,0	1	1	0	0.90685781	0	2	G,G	NA	NA	0	0	NA	NA	185,147,0,0	1	1	0	0.40256316	0
chr2_ref_v2	698042	0	GA,G	1	1	21,23,114,39	1	1	0	2	G,G	GA,G	0.25	0.232012816	0	3,2,23,9	1	1	0	0.689705036	0	2	G,G	GA,G	0.125	0.000878766	0	NA	NA	12,2,39,23	1	1	0	2.112988845	0	2	G,G	GA,G	0.25	0.009180553	0	NA	NA	23,15,87,59	1	1	0	4.415195012	0
chr2_ref_v2	700135	0	AT,A	1	1	59,108,8,17	1	1	0	2	AT,AT	NA	NA	0.029461063	0	35,30,3,5	1	1	0	2.94835485	0	2	AT,AT	NA	NA	0.390781262	0	NA	NA	28,46,2,7	1	1	0	0.549389368	0	2	AT,AT	NA	NA	0.440647628	0	NA	NA	58,83,4,7	1	1	0	1.579376282	0
chr2_ref_v2	700301	0	C,CATATATATATATAT,CATATATATATATATAT	1	1	0,0,4,8,5,21	1	1	1	2	CATATATATATATATAT,CATATATATATATATAT	CATATATATATATAT,CATATATATATATATAT	0.25	0.094775266	0	0,3,7,7,12,19	1	1	0	1.780310188	0	2	CATATATATATATATAT,CATATATATATATATAT	CATATATATATATAT,CATATATATATATATAT	0.25	0.841483274	0	NA	NA	0,0,1,2,4,3	1	0	1	1.539898918	0	2	NA	NA	NA	NA	0	NA	NA	0,0,1,2,6,8	1	0	1	1.796319737	0
chr2_ref_v2	701972	0	CAT,C	1	1	13,26,4,2	1	1	1	2	CAT,CAT	NA	NA	0.516073074	0	7,21,4,3	1	1	0	0.814225401	0	2	CAT,CAT	NA	NA	0.055230204	0	NA	NA	7,7,1,3	1	0	1	1.415335335	0	2	NA	NA	NA	NA	0	NA	NA	14,21,8,4	1	1	1	1.518644649	0
chr2_ref_v2	704404	0	T,TA	1	1	108,111,7,5	1	1	0	2	T,T	NA	NA	0.451926375	0	35,34,4,6	1	1	0	2.334942524	0	2	T,T	T,TA	0.125	0.000182463	0	NA	NA	37,27,3,7	1	1	0	3.251693702	0	2	T,T	T,TA	0.125	0.024267215	0	NA	NA	90,92,12,11	1	1	0	2.85534399	0
chr2_ref_v2	721228	0	GA,G	1	1	181,187,27,21	1	1	0	2	GA,GA	GA,G	0.125	0.192848883	0	42,60,0,2	1	1	0	2.788275885	0	2	GA,GA	NA	NA	1.184942311	0	NA	NA	86,76,12,10	1	1	0	0.683730205	0	2	GA,GA	GA,G	0.125	0.22234128	0	NA	NA	164,150,19,15	1	1	0	1.026273719	0
chr2_ref_v2	723626	0	C,CA	1	1	4,17,47,144	1	1	0	2	CA,CA	NA	NA	0.486479731	0	0,5,23,26	1	1	0	3.527783007	0	2	CA,CA	NA	NA	0.581567373	0	NA	NA	4,18,28,50	1	1	0	3.58561846	0	2	CA,CA	C,CA	0.125	0.058447735	0	NA	NA	11,22,42,95	1	1	0	4.025989534	0
chr2_ref_v2	740806	0	G,T	0	0	269,274,0,0	1	1	0	2	G,G	NA	NA	0	0	59,41,0,0	1	1	0	1.582339626	0	2	G,G	NA	NA	0	0	NA	NA	96,96,0,0	1	1	0	0.398899248	0	2	G,G	NA	NA	0	0	NA	NA	198,178,1,1	1	1	0	0.908513994	0
chr2_ref_v2	746325	0	CATCTGCA,C	1	0	0,0,293,276	1	1	0	2	C,C	NA	NA	0	0	0,0,85,80	1	1	0	0.388756745	0	2	C,C	NA	NA	0	0	NA	NA	0,0,90,99	1	1	0	0.818379349	0	2	C,C	NA	NA	0	0	NA	NA	0,0,208,234	1	1	0	1.522149377	0
chr2_ref_v2	751179	0	C,CA	1	1	110,26,12,32	1	1	0	2	C,C	C,CA	0.5	0.173387197	1	44,19,2,10	1	1	0	2.152956616	0	2	C,C	C,CA	0.25	0.127286488	0	NA	NA	43,31,6,11	1	1	0	6.071540354	0	2	C,C	C,CA	0.25	0.020763579	0	NA	NA	105,73,7,15	1	1	0	14.92660969	0
chr2_ref_v2	752275	0	G,T	0	0	74,230,115,0	1	1	0	2	G,G	G,T	0.5	0.135174778	0	24,60,8,0	1	1	0	3.544049717	0	2	G,G	G,T	0.25	0.287682072	0	NA	NA	71,56,8,0	1	1	0	24.44989657	0	2	G,G	G,T	0.125	0.06798935	0	NA	NA	121,157,13,0	1	1	0	308.3570328	0
chr2_ref_v2	756325	0	G,T	0	0	262,294,0,0	1	1	0	2	G,G	NA	NA	0	0	76,100,0,0	1	1	0	0.803994753	0	2	G,G	NA	NA	0	0	NA	NA	79,79,0,0	1	1	0	0.601763648	0	2	G,G	NA	NA	0	0	NA	NA	183,201,0,0	1	1	0	0.421574582	0
chr2_ref_v2	757125	0	AAT,A	1	1	167,144,10,16	1	1	0	2	AAT,AAT	AAT,A	0.125	0.16052414	0	49,45,7,9	1	1	0	1.806461335	0	2	AAT,AAT	AAT,A	0.25	0.033223685	1	NA	NA	44,48,6,3	1	1	0	1.139071691	0	2	AAT,AAT	AAT,A	0.125	0.06472677	0	NA	NA	132,114,9,8	1	1	0	0.50329177	0
chr2_ref_v2	762441	0	G,GAACAAGATGAAGAAAATA	0	0	0,4,62,72	1	1	0	2	GAACAAGATGAAGAAAATA,GAACAAGATGAAGAAAATA	G,GAACAAGATGAAGAAAATA	0.125	0.580351686	0	0,1,15,12	1	1	0	0.640571755	0	2	GAACAAGATGAAGAAAATA,GAACAAGATGAAGAAAATA	G,GAACAAGATGAAGAAAATA	0.125	0.028170877	0	NA	NA	0,2,24,21	1	1	0	0.624481316	0	2	GAACAAGATGAAGAAAATA,GAACAAGATGAAGAAAATA	G,GAACAAGATGAAGAAAATA	0.125	0.042106818	0	NA	NA	2,1,39,51	1	1	0	0.922783483	0
chr2_ref_v2	769357	0	C,T	0	0	388,402,0,0	1	1	0	2	C,C	NA	NA	0	0	90,84,0,0	1	1	0	0.585236023	0	2	C,C	NA	NA	0	0	NA	NA	134,110,0,0	1	1	0	1.500048655	0	2	C,C	NA	NA	0	0	NA	NA	266,264,0,0	1	1	0	0.511216781	0
chr2_ref_v2	773560	0	G,T	0	0	295,287,1,0	1	1	0	2	G,G	NA	NA	0.001716739	0	60,60,0,0	1	1	0	0.401844454	0	2	G,G	NA	NA	0	0	NA	NA	102,98,0,0	1	1	0	0.407648345	0	2	G,G	NA	NA	0	0	NA	NA	228,223,0,2	1	1	0	0.796725261	0
chr2_ref_v2	774634	0	C,CA	1	1	62,17,14,11	1	1	0	2	C,C	C,CA	0.5	0.198585621	0	18,11,3,3	1	1	0	1.734881659	0	2	C,C	C,CA	0.25	0.055240136	0	NA	NA	36,7,6,6	1	1	0	0.645713489	0	2	C,C	C,CA	0.25	0.202603037	0	NA	NA	61,29,9,12	1	1	0	2.268703054	0
chr2_ref_v2	777871	0	AT,A	1	1	146,70,16,10	1	1	0	2	AT,AT	NA	NA	0.247524946	0	38,21,1,4	1	1	0	0.638642024	0	2	AT,AT	NA	NA	0.763935065	0	NA	NA	46,31,7,7	1	1	0	1.194841543	0	2	AT,AT	NA	NA	0.038555204	0	NA	NA	129,76,12,7	1	1	0	1.237107826	0
chr2_ref_v2	784678	0	CT,C	1	1	103,132,10,14	1	1	0	2	CT,CT	NA	NA	0.191025587	0	56,37,6,7	1	1	0	2.568347483	0	2	CT,CT	NA	NA	0.002333226	0	NA	NA	51,74,3,7	1	1	0	0.696411766	0	2	CT,CT	NA	NA	0.597065751	0	NA	NA	82,116,16,15	1	1	0	1.880015414	0
chr2_ref_v2	784880	0	G,T	1	0	239,212,0,0	1	1	0	2	G,G	NA	NA	0	0	79,92,0,1	1	1	0	1.486177797	0	2	G,G	NA	NA	0.00583092	0	NA	NA	97,82,0,0	1	1	0	0.435688323	0	2	G,G	NA	NA	0	0	NA	NA	181,188,0,0	1	1	0	1.177874932	0
chr2_ref_v2	800963	0	G,A	0	0	424,391,0,0	1	1	0	2	G,G	NA	NA	0	0	83,74,0,0	1	1	0	0.407885313	0	2	G,G	NA	NA	0	0	NA	NA	134,108,0,0	1	1	0	0.80828997	0	2	G,G	NA	NA	0	0	NA	NA	307,267,1,0	1	1	0	0.611613687	0
chr3_ref_v2	441	1	T,C	1	0	0,0,0,0	0	0	1	2	NA	NA	NA	NA	0	0,0,0,0	0	0	1	0	0	2	NA	NA	NA	NA	0	NA	NA	0,0,1,0	0	0	1	0	0	2	NA	NA	NA	NA	0	NA	NA	1,0,0,0	0	0	1	0	0
chr3_ref_v2	445	1	C,G	0	0	0,0,0,0	0	0	1	2	NA	NA	NA	NA	0	0,0,0,0	0	0	1	0	0	2	NA	NA	NA	NA	0	NA	NA	0,0,1,0	0	0	1	0	0	2	NA	NA	NA	NA	0	NA	NA	1,0,0,0	0	0	1	0	0
chr3_ref_v2	464	1	C,T	0	0	2,2,0,0	1	0	1	2	NA	NA	NA	NA	0	0,0,0,1	0	0	1	0	0	2	NA	NA	NA	NA	0	NA	NA	1,1,0,0	1	0	1	0.176690056	0	2	NA	NA	NA	NA	0	NA	NA	1,0,1,0	1	0	1	0.542817742	0
chr3_ref_v2	465	1	A,C	0	0	2,2,0,0	1	0	1	2	NA	NA	NA	NA	0	0,0,0,1	0	0	1	0	0	2	NA	NA	NA	NA	0	NA	NA	1,1,0,0	1	0	1	0.176690056	0	2	NA	NA	NA	NA	0	NA	NA	1,0,1,0	1	0	1	0.542817742	0
chr3_ref_v2	467	1	C,T	1	0	2,2,0,0	1	0	1	2	NA	NA	NA	NA	0	0,0,0,1	0	0	1	0	0	2	NA	NA	NA	NA	0	NA	NA	1,1,0,0	1	0	1	0.176690056	0	2	NA	NA	NA	NA	0	NA	NA	1,0,1,0	1	0	1	0.542817742	0
chr3_ref_v2	483	1	C,T	1	0	2,2,0,0	1	0	1	2	NA	NA	NA	NA	0	0,0,0,1	0	0	1	0	0	2	NA	NA	NA	NA	0	NA	NA	1,1,0,0	1	0	1	0.176690056	0	2	NA	NA	NA	NA	0	NA	NA	1,0,1,0	1	0	1	0.542817742	0
chr3_ref_v2	510	1	CA,C	1	0	2,2,0,0	1	0	1	2	NA	NA	NA	NA	0	0,0,0,1	0	0	1	0	0	2	NA	NA	NA	NA	0	NA	NA	0,1,0,0	0	0	1	0	0	2	NA	NA	NA	NA	0	NA	NA	1,0,1,0	1	0	1	0.542817742	0
chr3_ref_v2	513	1	A,AAGTT	1	0	0,0,2,2	1	0	1	2	NA	NA	NA	NA	0	0,1,0,0	0	0	1	0	0	2	NA	NA	NA	NA	0	NA	NA	0,0,0,1	0	0	1	0	0	2	NA	NA	NA	NA	0	NA	NA	1,0,1,0	1	0	1	0.542817742	0
chr3_ref_v2	515	1	CCCAT,C	0	0	0,0,2,2	1	0	1	2	NA	NA	NA	NA	0	0,1,0,0	0	0	1	0	0	2	NA	NA	NA	NA	0	NA	NA	0,0,0,1	0	0	1	0	0	2	NA	NA	NA	NA	0	NA	NA	1,0,1,0	1	0	1	0.542817742	0
chr3_ref_v2	634	1	C,T	0	0	0,0,0,0	0	0	1	2	NA	NA	NA	NA	0	0,0,0,0	0	0	1	0	0	2	NA	NA	NA	NA	0	NA	NA	0,0,0,0	0	0	1	0	0	2	NA	NA	NA	NA	0	NA	NA	1,1,0,1	1	0	1	0	0
chr3_ref_v2	635	1	T,A	0	0	0,0,0,0	0	0	1	2	NA	NA	NA	NA	0	0,0,0,0	0	0	1	0	0	2	NA	NA	NA	NA	0	NA	NA	0,0,0,0	0	0	1	0	0	2	NA	NA	NA	NA	0	NA	NA	1,1,0,1	1	0	1	0	0
chr3_ref_v2	658	1	C,T	1	0	0,0,0,0	0	0	1	2	NA	NA	NA	NA	0	0,0,0,0	0	0	1	0	0	2	NA	NA	NA	NA	0	NA	NA	0,0,0,0	0	0	1	0	0	2	NA	NA	NA	NA	0	NA	NA	1,1,0,1	1	0	1	0	0
chr3_ref_v2	660	1	T,C	1	0	0,0,0,0	0	0	1	2	NA	NA	NA	NA	0	0,0,0,0	0	0	1	0	0	2	NA	NA	NA	NA	0	NA	NA	0,0,0,0	0	0	1	0	0	2	NA	NA	NA	NA	0	NA	NA	1,1,0,1	1	0	1	0	0
chr3_ref_v2	668	1	T,C	0	0	0,0,1,1	1	0	1	2	NA	NA	NA	NA	0	0,0,0,0	0	0	1	0	0	2	NA	NA	NA	NA	0	NA	NA	0,0,0,0	0	0	1	0	0	2	NA	NA	NA	NA	0	NA	NA	1,1,0,1	1	0	1	0.256187468	0
chr3_ref_v2	683	1	C,A	1	0	1,2,0,0	1	0	1	2	NA	NA	NA	NA	0	0,1,0,0	0	0	1	0	0	2	NA	NA	NA	NA	0	NA	NA	0,0,0,0	0	0	1	0	0	2	NA	NA	NA	NA	0	NA	NA	1,1,1,1	1	0	1	0.209162585	0
chr3_ref_v2	708	1	T,A	0	0	1,1,0,1	1	0	1	2	NA	NA	NA	NA	0	0,0,0,1	0	0	1	0	0	2	NA	NA	NA	NA	0	NA	NA	0,0,0,0	0	0	1	0	0	2	NA	NA	NA	NA	0	NA	NA	2,2,0,0	1	0	1	0.578373381	0
chr3_ref_v2	719	1	T,A	0	0	0,0,1,2	1	0	1	2	NA	NA	NA	NA	0	0,0,0,1	0	0	1	0	0	2	NA	NA	NA	NA	0	NA	NA	0,0,0,0	0	0	1	0	0	2	NA	NA	NA	NA	0	NA	NA	1,1,0,0	1	0	1	0.650947386	0
chr3_ref_v2	720	1	C,T	0	0	0,0,1,2	1	0	1	2	NA	NA	NA	NA	0	0,0,0,1	0	0	1	0	0	2	NA	NA	NA	NA	0	NA	NA	0,0,0,0	0	0	1	0	0	2	NA	NA	NA	NA	0	NA	NA	1,1,0,0	1	0	1	0.650947386	0
chr3_ref_v2	723	1	ATC,A	0	0	1,1,0,1	1	0	1	2	NA	NA	NA	NA	0	0,0,0,1	0	0	1	0	0	2	NA	NA	NA	NA	0	NA	NA	0,0,0,0	0	0	1	0	0	2	NA	NA	NA	NA	0	NA	NA	1,1,0,0	1	0	1	0.368709427	0
chr3_ref_v2	725	1	C,A	0	0	0,1,1,1	1	0	1	2	NA	NA	NA	NA	0	0,1,0,0	0	0	1	0	0	2	NA	NA	NA	NA	0	NA	NA	0,0,0,0	0	0	1	0	0	2	NA	NA	NA	NA	0	NA	NA	1,1,0,0	1	0	1	0.435010334	0
chr3_ref_v2	726	1	G,T	0	0	0,0,1,1	1	0	1	2	NA	NA	NA	NA	0	0,0,0,0	0	0	1	0	0	2	NA	NA	NA	NA	0	NA	NA	0,0,0,0	0	0	1	0	0	2	NA	NA	NA	NA	0	NA	NA	1,1,0,0	1	0	1	0.429495452	0
chr3_ref_v2	728	1	T,C,A	0	0	0,0,1,1,0,1	1	0	1	2	NA	NA	NA	NA	0	0,0,0,0,0,1	0	0	1	0	0	2	NA	NA	NA	NA	0	NA	NA	0,0,0,0,0,0	0	0	1	0	0	2	NA	NA	NA	NA	0	NA	NA	1,1,0,0,0,0	1	0	1	0.524893621	0
chr3_ref_v2	736	1	A,C	1	0	0,1,1,1	1	0	1	2	NA	NA	NA	NA	0	0,1,0,0	0	0	1	0	0	2	NA	NA	NA	NA	0	NA	NA	0,0,0,0	0	0	1	0	0	2	NA	NA	NA	NA	0	NA	NA	1,1,0,0	1	0	1	0.435010334	0
chr3_ref_v2	740	1	G,A	0	0	1,1,0,0	1	0	1	2	NA	NA	NA	NA	0	0,0,0,1	0	0	1	0	0	2	NA	NA	NA	NA	0	NA	NA	0,0,0,0	0	0	1	0	0	2	NA	NA	NA	NA	0	NA	NA	1,1,0,0	1	0	1	0.176690056	0
chr3_ref_v2	748	1	C,T	0	0	0,0,1,1	1	0	1	2	NA	NA	NA	NA	0	0,1,0,0	0	0	1	0	0	2	NA	NA	NA	NA	0	NA	NA	0,0,0,0	0	0	1	0	0	2	NA	NA	NA	NA	0	NA	NA	1,1,0,0	1	0	1	0.429495452	0
chr3_ref_v2	759	1	AC,A	1	0	0,0,1,1	1	0	1	2	NA	NA	NA	NA	0	0,0,0,0	0	0	1	0	0	2	NA	NA	NA	NA	0	NA	NA	0,0,0,0	0	0	1	0	0	2	NA	NA	NA	NA	0	NA	NA	1,1,0,0	1	0	1	0.429495452	0
chr3_ref_v2	890	1	C,G	0	0	0,0,0,0	0	0	1	2	NA	NA	NA	NA	0	0,0,0,0	0	0	1	0	0	2	NA	NA	NA	NA	0	NA	NA	0,0,0,0	0	0	1	0	0	2	NA	NA	NA	NA	0	NA	NA	0,0,1,0	0	0	1	0	0
chr3_ref_v2	927	1	A,G	1	0	0,0,0,0	0	0	1	2	NA	NA	NA	NA	0	0,0,0,0	0	0	1	0	0	2	NA	NA	NA	NA	0	NA	NA	0,0,0,0	0	0	1	0	0	2	NA	NA	NA	NA	0	NA	NA	0,0,2,2	1	0	1	0	0
chr3_ref_v2	929	1	A,C	1	0	0,0,0,0	0	0	1	2	NA	NA	NA	NA	0	0,0,0,0	0	0	1	0	0	2	NA	NA	NA	NA	0	NA	NA	0,0,0,0	0	0	1	0	0	2	NA	NA	NA	NA	0	NA	NA	0,0,2,2	1	0	1	0	0
chr3_ref_v2	934	1	A,G	1	0	0,0,0,0	0	0	1	2	NA	NA	NA	NA	0	0,0,0,0	0	0	1	0	0	2	NA	NA	NA	NA	0	NA	NA	0,0,0,0	0	0	1	0	0	2	NA	NA	NA	NA	0	NA	NA	1,1,1,1	1	0	1	0	0
chr3_ref_v2	946	1	T,A	0	0	0,0,0,0	0	0	1	2	NA	NA	NA	NA	0	1,0,0,0	0	0	1	0	0	2	NA	NA	NA	NA	0	NA	NA	0,0,0,0	0	0	1	0	0	2	NA	NA	NA	NA	0	NA	NA	1,1,1,1	1	0	1	0	0
chr3_ref_v2	949	1	C,T	0	0	0,0,0,0	0	0	1	2	NA	NA	NA	NA	0	0,0,1,0	0	0	1	0	0	2	NA	NA	NA	NA	0	NA	NA	0,0,0,0	0	0	1	0	0	2	NA	NA	NA	NA	0	NA	NA	0,0,2,2	1	0	1	0	0
chr3_ref_v2	967	1	A,G	1	0	0,0,0,0	0	0	1	2	NA	NA	NA	NA	0	0,0,1,0	0	0	1	0	0	2	NA	NA	NA	NA	0	NA	NA	0,0,0,0	0	0	1	0	0	2	NA	NA	NA	NA	0	NA	NA	2,2,0,0	1	0	1	0	0
chr3_ref_v2	973	1	T,G	1	0	0,0,0,0	0	0	1	2	NA	NA	NA	NA	0	0,0,1,0	0	0	1	0	0	2	NA	NA	NA	NA	0	NA	NA	0,0,0,0	0	0	1	0	0	2	NA	NA	NA	NA	0	NA	NA	2,2,0,0	1	0	1	0	0
chr3_ref_v2	977	1	C,T	1	0	0,0,0,0	0	0	1	2	NA	NA	NA	NA	0	0,0,2,0	0	0	1	0	0	2	NA	NA	NA	NA	0	NA	NA	0,0,0,0	0	0	1	0	0	2	NA	NA	NA	NA	0	NA	NA	2,2,0,0	1	0	1	0	0
chr3_ref_v2	978	1	A,G	1	0	0,0,0,0	0	0	1	2	NA	NA	NA	NA	0	0,0,2,0	0	0	1	0	0	2	NA	NA	NA	NA	0	NA	NA	0,0,0,0	0	0	1	0	0	2	NA	NA	NA	NA	0	NA	NA	2,2,0,0	1	0	1	0	0
chr3_ref_v2	980	1	T,C	1	0	0,0,0,0	0	0	1	2	NA	NA	NA	NA	0	0,0,2,0	0	0	1	0	0	2	NA	NA	NA	NA	0	NA	NA	0,0,0,0	0	0	1	0	0	2	NA	NA	NA	NA	0	NA	NA	0,0,1,2	1	0	1	0	0
chr3_ref_v2	981	1	A,G	1	0	0,0,0,0	0	0	1	2	NA	NA	NA	NA	0	2,0,0,0	0	0	1	0	0	2	NA	NA	NA	NA	0	NA	NA	0,0,0,0	0	0	1	0	0	2	NA	NA	NA	NA	0	NA	NA	0,0,1,2	1	0	1	0	0
chr3_ref_v2	1001	1	A,T	1	0	0,0,0,0	0	0	1	2	NA	NA	NA	NA	0	0,0,2,0	0	0	1	0	0	2	NA	NA	NA	NA	0	NA	NA	0,0,0,0	0	0	1	0	0	2	NA	NA	NA	NA	0	NA	NA	1,0,0,1	1	0	1	0	0
chr3_ref_v2	1004	1	C,T	1	0	0,0,0,0	0	0	1	2	NA	NA	NA	NA	0	0,0,2,0	0	0	1	0	0	2	NA	NA	NA	NA	0	NA	NA	0,0,0,0	0	0	1	0	0	2	NA	NA	NA	NA	0	NA	NA	0,0,0,1	0	0	1	0	0
chr3_ref_v2	1021	1	A,T	1	0	0,0,0,0	0	0	1	2	NA	NA	NA	NA	0	0,0,1,0	0	0	1	0	0	2	NA	NA	NA	NA	0	NA	NA	0,0,0,0	0	0	1	0	0	2	NA	NA	NA	NA	0	NA	NA	0,0,0,0	0	0	1	0	0
chr3_ref_v2	1024	1	C,A	1	0	0,0,0,0	0	0	1	2	NA	NA	NA	NA	0	0,0,1,0	0	0	1	0	0	2	NA	NA	NA	NA	0	NA	NA	0,0,1,0	0	0	1	0	0	2	NA	NA	NA	NA	0	NA	NA	0,0,0,0	0	0	1	0	0
chr3_ref_v2	1025	1	A,G	1	0	0,0,0,0	0	0	1	2	NA	NA	NA	NA	0	0,0,1,0	0	0	1	0	0	2	NA	NA	NA	NA	0	NA	NA	0,0,1,0	0	0	1	0	0	2	NA	NA	NA	NA	0	NA	NA	0,0,0,0	0	0	1	0	0
chr3_ref_v2	1026	1	C,A	1	0	0,0,0,0	0	0	1	2	NA	NA	NA	NA	0	0,0,1,0	0	0	1	0	0	2	NA	NA	NA	NA	0	NA	NA	0,0,1,0	0	0	1	0	0	2	NA	NA	NA	NA	0	NA	NA	0,0,0,0	0	0	1	0	0
chr3_ref_v2	1064	1	C,T	0	0	0,0,0,0	0	0	1	2	NA	NA	NA	NA	0	0,0,2,0	0	0	1	0	0	2	NA	NA	NA	NA	0	NA	NA	0,0,2,0	0	0	1	0	0	2	NA	NA	NA	NA	0	NA	NA	0,0,0,0	0	0	1	0	0
chr3_ref_v2	1068	1	T,C	1	0	0,0,0,0	0	0	1	2	NA	NA	NA	NA	0	0,0,2,0	0	0	1	0	0	2	NA	NA	NA	NA	0	NA	NA	0,0,2,0	0	0	1	0	0	2	NA	NA	NA	NA	0	NA	NA	0,0,0,0	0	0	1	0	0
chr3_ref_v2	1069	1	C,T	1	0	0,0,0,0	0	0	1	2	NA	NA	NA	NA	0	0,0,2,0	0	0	1	0	0	2	NA	NA	NA	NA	0	NA	NA	0,0,2,0	0	0	1	0	0	2	NA	NA	NA	NA	0	NA	NA	0,0,0,0	0	0	1	0	0
chr3_ref_v2	1076	1	A,T	1	0	0,0,0,0	0	0	1	2	NA	NA	NA	NA	0	0,0,2,0	0	0	1	0	0	2	NA	NA	NA	NA	0	NA	NA	0,0,2,0	0	0	1	0	0	2	NA	NA	NA	NA	0	NA	NA	0,0,0,0	0	0	1	0	0
chr3_ref_v2	1077	1	A,T	1	0	0,0,0,0	0	0	1	2	NA	NA	NA	NA	0	0,0,2,0	0	0	1	0	0	2	NA	NA	NA	NA	0	NA	NA	0,0,2,0	0	0	1	0	0	2	NA	NA	NA	NA	0	NA	NA	0,0,0,0	0	0	1	0	0
chr3_ref_v2	1080	1	A,C	1	0	0,0,0,0	0	0	1	2	NA	NA	NA	NA	0	0,0,2,0	0	0	1	0	0	2	NA	NA	NA	NA	0	NA	NA	0,0,2,0	0	0	1	0	0	2	NA	NA	NA	NA	0	NA	NA	0,0,0,0	0	0	1	0	0
chr3_ref_v2	1081	1	T,G	1	0	0,0,0,0	0	0	1	2	NA	NA	NA	NA	0	0,0,2,0	0	0	1	0	0	2	NA	NA	NA	NA	0	NA	NA	0,0,2,0	0	0	1	0	0	2	NA	NA	NA	NA	0	NA	NA	0,0,0,0	0	0	1	0	0
chr3_ref_v2	1083	1	C,A	0	0	0,0,0,0	0	0	1	2	NA	NA	NA	NA	0	0,0,2,0	0	0	1	0	0	2	NA	NA	NA	NA	0	NA	NA	0,0,2,0	0	0	1	0	0	2	NA	NA	NA	NA	0	NA	NA	0,0,0,0	0	0	1	0	0
chr3_ref_v2	1091	1	C,CTTTG	1	0	0,0,0,0	0	0	1	2	NA	NA	NA	NA	0	0,0,2,0	0	0	1	0	0	2	NA	NA	NA	NA	0	NA	NA	0,0,2,0	0	0	1	0	0	2	NA	NA	NA	NA	0	NA	NA	0,0,1,0	0	0	1	0	0
chr3_ref_v2	1094	1	T,TA	0	0	0,0,1,0	0	0	1	2	NA	NA	NA	NA	0	0,0,3,0	0	0	1	0	0	2	NA	NA	NA	NA	0	NA	NA	0,0,2,0	0	0	1	0	0	2	NA	NA	NA	NA	0	NA	NA	0,0,1,0	0	0	1	0	0
chr3_ref_v2	1095	1	C,G	0	0	0,0,1,0	0	0	1	2	NA	NA	NA	NA	0	0,0,4,0	0	0	1	0	0	2	NA	NA	NA	NA	0	NA	NA	0,0,2,0	0	0	1	0	0	2	NA	NA	NA	NA	0	NA	NA	0,0,1,0	0	0	1	0	0
chr3_ref_v2	1097	0	ATTGC,A	0	0	0,0,1,0	0	0	1	2	NA	NA	NA	NA	0	0,0,4,0	0	0	1	0	0	2	NA	NA	NA	NA	0	NA	NA	0,0,2,0	0	0	1	0	0	2	NA	NA	NA	NA	0	NA	NA	0,0,1,0	0	0	1	0	0
chr3_ref_v2	1105	0	T,TGAG	0	0	0,0,1,0	0	0	1	2	NA	NA	NA	NA	0	0,0,4,0	0	0	1	0	0	2	NA	NA	NA	NA	0	NA	NA	0,0,2,0	0	0	1	0	0	2	NA	NA	NA	NA	0	NA	NA	0,0,1,0	0	0	1	0	0
chr3_ref_v2	1106	0	CTAT,C	1	1	0,0,1,0	0	0	1	2	NA	NA	NA	NA	0	0,0,4,0	0	0	1	0	0	2	NA	NA	NA	NA	0	NA	NA	0,0,2,0	0	0	1	0	0	2	NA	NA	NA	NA	0	NA	NA	0,0,2,0	0	0	1	0	0
chr3_ref_v2	1112	0	C,T	1	0	0,0,1,0	0	0	1	2	NA	NA	NA	NA	0	0,0,5,0	0	0	1	0	0	2	NA	NA	NA	NA	0	NA	NA	0,0,2,0	0	0	1	0	0	2	NA	NA	NA	NA	0	NA	NA	0,0,2,0	0	0	1	0	0
chr3_ref_v2	1129	0	C,T	0	0	0,0,1,0	0	0	1	2	NA	NA	NA	NA	0	0,0,9,0	0	0	1	0	0	2	NA	NA	NA	NA	0	NA	NA	0,0,2,0	0	0	1	0	0	2	NA	NA	NA	NA	0	NA	NA	0,0,6,0	0	0	1	0	0
chr3_ref_v2	1151	0	A,T	0	0	0,0,2,0	0	0	1	2	NA	NA	NA	NA	0	0,0,14,0	0	0	1	0	0	2	NA	NA	NA	NA	0	NA	NA	0,0,2,0	0	0	1	0	0	2	NA	NA	NA	NA	0	NA	NA	0,0,10,0	0	0	1	0	0
chr3_ref_v2	1154	0	T,TTTCTTGAACGGA	0	0	0,0,2,0	0	0	1	2	NA	NA	NA	NA	0	0,0,15,0	0	0	1	0	0	2	NA	NA	NA	NA	0	NA	NA	0,0,2,0	0	0	1	0	0	2	NA	NA	NA	NA	0	NA	NA	0,0,12,0	0	0	1	0	0
chr3_ref_v2	1157	0	C,A	0	0	0,0,9,0	0	0	1	2	NA	NA	NA	NA	0	0,0,23,0	0	1	1	0	0	2	A,A	NA	NA	0.042559614	0	NA	NA	0,0,4,0	0	0	1	0	0	2	NA	NA	NA	NA	0	NA	NA	0,0,24,0	0	1	1	0	0
chr3_ref_v2	1203	1	G,GTTTAGACAAAGAAAAC	1	0	0,0,42,0	0	1	1	2	NA	NA	NA	NA	0	0,0,40,0	0	1	1	0	0	2	NA	NA	NA	NA	0	NA	NA	0,0,12,0	0	0	1	0	0	2	NA	NA	NA	NA	0	NA	NA	0,0,53,0	0	1	1	0	0
chr3_ref_v2	1223	1	A,T	0	0	0,0,120,0	0	1	1	2	NA	NA	NA	NA	0	1,0,50,0	1	1	1	0	0	2	NA	NA	NA	NA	0	NA	NA	0,0,37,0	0	1	1	0	0	2	NA	NA	NA	NA	0	NA	NA	0,3,102,1	1	1	1	0	0
chr3_ref_v2	1240	1	A,G	0	0	0,0,132,0	0	1	1	2	NA	NA	NA	NA	0	0,0,31,0	0	1	1	0	0	2	NA	NA	NA	NA	0	NA	NA	0,0,38,0	0	1	1	0	0	2	NA	NA	NA	NA	0	NA	NA	1,3,72,1	1	1	1	0	0
chr3_ref_v2	1243	1	C,CCATAGTTTCTATGTGCAAAAGCATTACCTATGTAATTCTTACA	0	0	0,0,137,0	0	1	1	2	NA	NA	NA	NA	0	0,0,34,0	0	1	0	0	0	2	NA	NA	NA	NA	0	NA	NA	0,0,40,0	0	1	1	0	0	2	NA	NA	NA	NA	0	NA	NA	1,0,77,1	1	1	1	0	0
chr3_ref_v2	4025	1	G,A	0	0	0,0,326,333	1	1	0	2	NA	NA	NA	NA	0	0,0,102,114	1	1	0	0.573929189	0	2	NA	NA	NA	NA	0	NA	NA	0,0,117,95	1	1	0	1.33927624	0	2	NA	NA	NA	NA	0	NA	NA	0,0,233,245	1	1	0	0.449002616	0
chr3_ref_v2	4521	0	G,A	0	0	0,0,0,0	0	0	1	2	NA	NA	NA	NA	0	0,0,0,2	0	0	1	0	0	2	NA	NA	NA	NA	0	NA	NA	0,0,0,2	0	0	1	0	0	2	NA	NA	NA	NA	0	NA	NA	0,0,0,4	0	0	1	0	0
chr3_ref_v2	4937	0	T,G	0	0	0,0,0,0	0	0	1	2	NA	NA	NA	NA	0	0,0,0,0	0	0	1	0	0	2	NA	NA	NA	NA	0	NA	NA	0,0,0,0	0	0	1	0	0	2	NA	NA	NA	NA	0	NA	NA	0,0,1,0	0	0	1	0	0
chr3_ref_v2	4993	0	T,A	0	0	0,0,0,0	0	0	1	2	NA	NA	NA	NA	0	0,0,0,0	0	0	1	0	0	2	NA	NA	NA	NA	0	NA	NA	0,0,0,0	0	0	1	0	0	2	NA	NA	NA	NA	0	NA	NA	0,0,1,0	0	0	1	0	0
chr3_ref_v2	5856	0	C,T	0	0	0,0,0,0	0	0	1	2	NA	NA	NA	NA	0	0,0,1,0	0	0	1	0	0	2	NA	NA	NA	NA	0	NA	NA	0,0,0,0	0	0	1	0	0	2	NA	NA	NA	NA	0	NA	NA	0,0,0,0	0	0	1	0	0
chr3_ref_v2	6097	0	GTGACGTTGAGTTTTTAC,G	0	0	0,0,9,19	1	1	1	2	G,G	NA	NA	0	0	0,0,2,2	1	0	1	0.429358739	0	2	NA	NA	NA	NA	0	NA	NA	0,0,0,4	0	0	1	0	0	2	NA	NA	NA	NA	0	NA	NA	0,0,6,8	1	0	1	0.570652668	0
chr3_ref_v2	6291	0	C,CTTT	1	1	0,0,3,2	1	0	1	2	NA	NA	NA	NA	0	0,0,0,0	0	0	1	0	0	2	NA	NA	NA	NA	0	NA	NA	0,0,1,0	0	0	1	0	0	2	NA	NA	NA	NA	0	NA	NA	0,0,2,1	1	0	1	0.216177436	0
chr3_ref_v2	6389	0	A,G	1	0	0,0,0,2	0	0	1	2	NA	NA	NA	NA	0	0,0,0,1	0	0	1	0	0	2	NA	NA	NA	NA	0	NA	NA	0,0,0,1	0	0	1	0	0	2	NA	NA	NA	NA	0	NA	NA	0,0,0,2	0	0	1	0	0
chr3_ref_v2	7271	0	C,T	1	0	0,0,0,0	0	0	1	2	NA	NA	NA	NA	0	0,0,0,0	0	0	1	0	0	2	NA	NA	NA	NA	0	NA	NA	0,0,0,0	0	0	1	0	0	2	NA	NA	NA	NA	0	NA	NA	0,0,4,4	1	0	1	0	0
chr3_ref_v2	7287	0	G,GCCAACGTCAAAGGAACAAGA	0	0	0,0,0,0	0	0	1	2	NA	NA	NA	NA	0	0,0,0,0	0	0	1	0	0	2	NA	NA	NA	NA	0	NA	NA	0,0,0,0	0	0	1	0	0	2	NA	NA	NA	NA	0	NA	NA	0,0,4,4	1	0	1	0	0
chr3_ref_v2	9010	0	T,TTTA	1	0	0,1,1,0	1	0	1	2	NA	NA	NA	NA	0	0,0,1,0	0	0	1	0	0	2	NA	NA	NA	NA	0	NA	NA	1,1,0,0	1	0	1	0.299877279	0	2	NA	NA	NA	NA	0	NA	NA	0,0,6,2	1	0	1	1.093059897	0
chr3_ref_v2	9287	0	G,T	0	0	0,0,0,1	0	0	1	2	NA	NA	NA	NA	0	0,0,0,0	0	0	1	0	0	2	NA	NA	NA	NA	0	NA	NA	0,0,0,0	0	0	1	0	0	2	NA	NA	NA	NA	0	NA	NA	0,0,0,1	0	0	1	0	0
chr3_ref_v2	18559	0	T,G	0	0	101,186,79,0	1	1	0	2	T,T	T,G	0.5	0.178843292	0	47,103,25,1	1	1	0	1.828874192	0	2	T,T	T,G	0.25	0.193371393	0	NA	NA	93,62,8,0	1	1	0	17.64382624	0	2	T,T	T,G	0.125	0.138150338	0	NA	NA	180,142,10,0	1	1	0	308.5662396	0
chr3_ref_v2	27477	0	TAAA,T,TAAAA	1	1	7,30,2,21,9,4	1	1	0	2	TAAA,T	TAAA,TAAAA	0.25	0.405180479	0	0,12,1,7,13,5	1	1	0	3.87643684	0	2	T,TAAAA	TAAA,TAAAA	0.5	0.341008104	0	NA	NA	4,16,6,7,2,3	1	1	0	3.33231751	0	2	TAAA,T	TAAA,TAAAA	0.25	0.2951801	0	NA	NA	5,31,9,21,4,6	1	1	0	3.666835639	0
chr3_ref_v2	29265	0	TTTTGTTTATTTA,T	1	0	0,0,158,201	1	1	0	2	T,T	NA	NA	0	0	1,0,56,51	1	1	0	1.496549881	0	2	T,T	NA	NA	0.009302393	0	NA	NA	0,1,59,62	1	1	0	0.902922636	0	2	T,T	NA	NA	0.008230499	0	NA	NA	2,1,94,154	1	1	0	1.531033568	0
chr3_ref_v2	40708	0	C,CAAAAAAAAAAAAAA,CAAAAAAAAAAAAAAA	1	1	14,1,21,10,22,33	1	1	0	2	CAAAAAAAAAAAAAA,CAAAAAAAAAAAAAAA	C,CAAAAAAAAAAAAAAA	0.25	0.718613785	0	4,0,5,5,0,5	1	0	0	1.698641804	0	2	NA	NA	NA	NA	0	NA	NA	4,0,10,3,12,13	1	1	0	0.7516946	0	2	CAAAAAAAAAAAAAAA,CAAAAAAAAAAAAAAA	C,CAAAAAAAAAAAAAAA	0.25	0.527715697	0	NA	NA	14,2,20,17,15,27	1	1	0	1.961614562	0
chr3_ref_v2	41396	0	T,TCCAAATGCTACGCAG	1	0	0,1,123,139	1	1	0	2	TCCAAATGCTACGCAG,TCCAAATGCTACGCAG	NA	NA	0.003809528	0	0,0,34,28	1	1	0	0.915801024	0	2	TCCAAATGCTACGCAG,TCCAAATGCTACGCAG	NA	NA	0	0	NA	NA	1,0,33,48	1	1	0	0.880262172	0	2	TCCAAATGCTACGCAG,TCCAAATGCTACGCAG	NA	NA	0.012270093	0	NA	NA	0,1,66,84	1	1	0	0.571975296	0
chr3_ref_v2	41830	0	CAAAAA,C	1	1	45,15,42,1	1	1	0	2	CAAAAA,C	CAAAAA,CAAAAA	0.125	0.081830018	0	16,8,15,0	1	1	0	0.721112008	0	2	CAAAAA,C	CAAAAA,CAAAAA	0.25	0.105360516	0	NA	NA	20,7,23,2	1	1	0	1.140242047	0	2	CAAAAA,C	NA	NA	0.076961041	0	NA	NA	22,16,50,5	1	1	0	3.726763718	0
chr3_ref_v2	44368	0	G,GA,GAAAA	1	1	48,9,12,13,8,14	1	1	0	2	G,GAAAA	G,GA	0.5	0.316423344	1	7,10,3,2,5,11	1	1	0	3.721103429	0	2	G,GAAAA	G,GA	0.25	0.278164867	0	NA	NA	9,13,12,8,2,4	1	1	0	4.556375106	0	2	G,GA	GA,GAAAA	0.25	0.009976939	0	NA	NA	35,32,10,21,9,18	1	1	0	7.952656263	0
chr3_ref_v2	48532	0	G,GTCAGCTTCGGCTTCGGCGTCAGCT	0	0	0,0,197,103	1	1	0	2	GTCAGCTTCGGCTTCGGCGTCAGCT,GTCAGCTTCGGCTTCGGCGTCAGCT	NA	NA	0	0	0,0,55,30	1	1	0	0.390095978	0	2	GTCAGCTTCGGCTTCGGCGTCAGCT,GTCAGCTTCGGCTTCGGCGTCAGCT	NA	NA	0	0	NA	NA	0,0,64,51	1	1	0	1.945065542	0	2	GTCAGCTTCGGCTTCGGCGTCAGCT,GTCAGCTTCGGCTTCGGCGTCAGCT	NA	NA	0	0	NA	NA	0,0,148,87	1	1	0	0.686006188	0
chr3_ref_v2	50148	0	A,AAT,AATAT	1	1	0,1,7,13,32,39	1	1	1	2	AATAT,AATAT	AAT,AATAT	0.125	0.090679824	0	5,2,7,9,20,26	1	1	0	3.184055562	0	2	AATAT,AATAT	A,AATAT	0.25	0.521403251	0	NA	NA	0,1,5,4,14,15	1	1	1	0.77001382	0	2	AATAT,AATAT	AAT,AATAT	0.125	0.088737954	0	NA	NA	2,0,6,8,23,37	1	1	1	0.823849473	0
chr3_ref_v2	56899	0	C,A	1	0	36,30,32,42	1	1	1	2	C,A	NA	NA	0.114410351	0	20,22,8,20	1	1	0	1.659206026	0	2	C,A	C,C	0.25	0.105360516	0	NA	NA	24,25,10,11	1	1	1	3.009440516	0	2	C,A	C,C	0.5	0.251314428	0	NA	NA	48,57,24,22	1	1	1	6.215848421	0
chr3_ref_v2	57049	0	C,CAAAAAAAAAAA	1	1	29,8,1,35	1	1	1	2	C,CAAAAAAAAAAA	NA	NA	0.027398974	0	17,3,1,5	1	1	0	2.336476508	0	2	C,CAAAAAAAAAAA	C,C	0.5	0.105360516	0	NA	NA	13,6,0,11	1	1	1	1.07298494	0	2	C,CAAAAAAAAAAA	C,C	0.25	0.077783748	0	NA	NA	38,12,0,27	1	1	1	1.581701148	0
chr3_ref_v2	62576	0	CAT,C	1	1	98,104,23,8	1	1	0	2	CAT,CAT	CAT,C	0.125	0.211651349	0	39,51,3,6	1	1	0	1.234506872	0	2	CAT,CAT	NA	NA	0.071641957	0	NA	NA	36,24,6,5	1	1	0	1.135603682	0	2	CAT,CAT	CAT,C	0.125	0.091277945	0	NA	NA	66,72,10,8	1	1	0	0.782483939	0
chr3_ref_v2	76181	0	G,A	0	0	2,1,237,179	1	1	0	2	A,A	NA	NA	0.412650768	0	0,0,68,53	1	1	0	0.433976522	0	2	A,A	NA	NA	0	0	NA	NA	0,0,87,76	1	1	0	0.766729246	0	2	A,A	NA	NA	0	0	NA	NA	0,0,185,139	1	1	0	0.495289928	0
chr3_ref_v2	82576	0	A,T	0	0	21,21,32,30	1	1	1	2	A,T	T,T	0.25	0.121360857	0	4,12,4,9	1	1	1	2.298299431	0	2	A,T	A,A	0.125	0.043675064	0	NA	NA	9,6,9,7	1	1	1	0.831811939	0	2	A,T	NA	NA	0.064538521	0	NA	NA	9,13,15,21	1	1	1	0.867901873	0
chr3_ref_v2	82580	0	C,CTATTCA	0	0	8,11,32,30	1	1	1	2	C,CTATTCA	CTATTCA,CTATTCA	0.5	0.084083117	0	2,4,4,8	1	0	1	0.722939373	0	2	NA	NA	NA	NA	0	NA	NA	3,3,9,7	1	1	1	0.486442869	0	2	CTATTCA,CTATTCA	C,CTATTCA	0.5	0.117783036	0	NA	NA	0,7,15,21	1	1	1	1.284537214	0
chr3_ref_v2	82583	0	T,TTAC	0	0	3,6,20,18	1	1	1	2	T,TTAC	TTAC,TTAC	0.5	0.341749294	0	0,2,3,7	1	0	1	0.908049629	0	2	NA	NA	NA	NA	0	NA	NA	2,2,6,3	1	0	1	0.766244094	0	2	NA	NA	NA	NA	0	NA	NA	0,3,13,13	1	1	1	0.641334164	0
chr3_ref_v2	82585	0	G,T	0	0	3,4,7,4	1	0	1	2	NA	NA	NA	NA	0	0,2,1,4	1	0	1	1.383381145	0	2	NA	NA	NA	NA	0	NA	NA	2,0,2,0	1	0	1	0.935138109	0	2	NA	NA	NA	NA	0	NA	NA	0,3,5,3	1	0	1	0.51480022	0
chr3_ref_v2	84302	1	G,A	0	0	1,1,2,3	1	0	1	2	NA	NA	NA	NA	0	0,0,0,4	0	0	1	0	0	2	NA	NA	NA	NA	0	NA	NA	0,1,0,1	1	0	1	0.58643771	0	2	NA	NA	NA	NA	0	NA	NA	1,2,0,7	1	0	1	1.147636082	0
chr3_ref_v2	84376	1	A,G	1	0	122,0,5,0	1	1	1	2	NA	NA	NA	NA	0	0,0,0,0	0	0	1	0	0	2	NA	NA	NA	NA	0	NA	NA	35,0,3,0	1	1	1	0.758174638	0	2	NA	NA	NA	NA	0	NA	NA	69,2,19,0	1	1	1	9.416095566	0
chr3_ref_v2	84865	1	T,C	1	0	0,121,0,6	1	1	1	2	NA	NA	NA	NA	0	0,62,0,5	1	1	1	0.69162311	0	2	NA	NA	NA	NA	0	NA	NA	0,26,0,2	1	1	1	0.419937998	0	2	NA	NA	NA	NA	0	NA	NA	0,93,0,12	1	1	1	2.516053113	0
chr3_ref_v2	84910	1	T,C	1	0	0,28,0,3	1	1	1	2	NA	NA	NA	NA	0	0,42,0,5	1	1	1	0.316707123	0	2	NA	NA	NA	NA	0	NA	NA	0,9,0,2	1	0	1	0.552791015	0	2	NA	NA	NA	NA	0	NA	NA	0,39,0,7	1	1	1	0.823773272	0
chr3_ref_v2	90278	1	T,A	1	0	0,0,0,0	0	0	1	2	NA	NA	NA	NA	0	3,0,2,0	1	0	1	0	0	2	NA	NA	NA	NA	0	NA	NA	1,0,0,0	0	0	1	0	0	2	NA	NA	NA	NA	0	NA	NA	2,0,0,0	0	0	1	0	0
chr3_ref_v2	90790	0	C,CGCACGTACGCT	0	0	2,10,0,3	1	0	1	2	NA	NA	NA	NA	0	0,2,0,1	1	0	1	0.315177398	0	2	NA	NA	NA	NA	0	NA	NA	0,2,0,1	1	0	1	0.315177398	0	2	NA	NA	NA	NA	0	NA	NA	0,8,0,3	1	0	1	0.457539282	0
chr3_ref_v2	90823	0	A,C	0	0	0,0,0,1	0	0	1	2	NA	NA	NA	NA	0	0,0,0,0	0	0	1	0	0	2	NA	NA	NA	NA	0	NA	NA	0,0,0,0	0	0	1	0	0	2	NA	NA	NA	NA	0	NA	NA	0,0,0,2	0	0	1	0	0
chr3_ref_v2	100221	0	CT,C	1	1	88,65,5,21	1	1	0	2	CT,CT	NA	NA	0.253892442	0	27,9,1,3	1	1	0	1.887515507	0	2	CT,CT	NA	NA	0.948485039	0	NA	NA	37,19,4,8	1	1	0	0.968356385	0	2	CT,CT	NA	NA	0.327967341	0	NA	NA	81,62,7,28	1	1	0	1.344937843	0
chr3_ref_v2	106244	0	G,GA	1	1	135,110,25,5	1	1	0	2	G,G	G,GA	0.125	0.087808314	0	37,34,4,2	1	1	0	0.622407432	0	2	G,G	NA	NA	0.158274684	0	NA	NA	38,45,11,7	1	1	0	2.891959907	0	2	G,G	G,GA	0.25	0.042723378	0	NA	NA	103,87,16,4	1	1	0	0.520542282	0
chr3_ref_v2	141010	0	G,A	1	0	138,89,0,54	1	1	0	2	G,G	G,A	0.5	0.319004544	0	68,47,0,9	1	1	0	2.160841072	0	2	G,G	G,A	0.125	0.265703166	0	NA	NA	46,38,0,5	1	1	0	2.533880746	0	2	G,G	G,A	0.125	0.082430772	0	NA	NA	111,66,0,28	1	1	0	1.180806911	0
chr3_ref_v2	144444	0	A,G	1	0	135,341,0,0	1	1	0	2	A,A	NA	NA	0	0	35,67,0,0	1	1	0	1.001918038	0	2	A,A	NA	NA	0	0	NA	NA	32,44,30,65	1	1	0	335.7772325	1	2	A,G	G,G	0.125	0.028170877	0	g.144444A>G	0	142,193,0,0	1	1	0	8.420900577	0
chr3_ref_v2	146963	0	TCA,T	0	0	0,0,13,134	1	1	1	2	T,T	NA	NA	0	0	0,0,6,27	1	1	1	1.294323393	0	2	T,T	NA	NA	0	0	NA	NA	0,0,8,44	1	1	1	1.134482784	0	2	T,T	NA	NA	0	0	NA	NA	0,0,10,72	1	1	1	0.743716189	0
chr3_ref_v2	146968	0	AAGACCTCGCCGCGTAACGCAGTATTCGTGTTACTAGTATATGGAAGCTGAAGTGCAAAGATTGATAATGTAATAGGATAATGAAACGT,A	0	0	0,3,0,12	1	0	1	2	NA	NA	NA	NA	0	0,2,1,4	1	0	1	0.542048699	0	2	NA	NA	NA	NA	0	NA	NA	0,1,0,6	1	0	1	0.240117436	0	2	NA	NA	NA	NA	0	NA	NA	0,0,1,9	1	0	1	0.727006976	0
chr3_ref_v2	146992	1	T,A	0	0	0,12,0,3	1	0	1	2	NA	NA	NA	NA	0	1,4,0,2	1	0	1	0.542048699	0	2	NA	NA	NA	NA	0	NA	NA	0,6,0,1	1	0	1	0.240117436	0	2	NA	NA	NA	NA	0	NA	NA	1,9,0,0	1	0	1	0.727006976	0
chr3_ref_v2	147061	1	AACGGAATGAGGAAT,A	1	0	0,3,0,12	1	0	1	2	NA	NA	NA	NA	0	0,1,1,3	1	0	1	0.694134343	0	2	NA	NA	NA	NA	0	NA	NA	0,0,0,6	0	0	1	0	0	2	NA	NA	NA	NA	0	NA	NA	0,0,1,9	1	0	1	0.727006976	0
chr3_ref_v2	147076	1	A,AG	1	0	0,0,1,0	0	0	1	2	NA	NA	NA	NA	0	0,0,0,0	0	0	1	0	0	2	NA	NA	NA	NA	0	NA	NA	0,0,0,0	0	0	1	0	0	2	NA	NA	NA	NA	0	NA	NA	0,0,0,0	0	0	1	0	0
chr3_ref_v2	147456	1	A,T	0	0	0,0,0,0	0	0	1	2	NA	NA	NA	NA	0	0,0,0,0	0	0	1	0	0	2	NA	NA	NA	NA	0	NA	NA	0,0,0,0	0	0	1	0	0	2	NA	NA	NA	NA	0	NA	NA	0,0,1,0	0	0	1	0	0
chr3_ref_v2	147473	1	G,A	0	0	0,0,0,0	0	0	1	2	NA	NA	NA	NA	0	0,0,0,0	0	0	1	0	0	2	NA	NA	NA	NA	0	NA	NA	0,0,0,0	0	0	1	0	0	2	NA	NA	NA	NA	0	NA	NA	0,0,1,0	0	0	1	0	0
chr3_ref_v2	147474	1	T,C	0	0	0,0,0,0	0	0	1	2	NA	NA	NA	NA	0	0,0,0,0	0	0	1	0	0	2	NA	NA	NA	NA	0	NA	NA	0,0,0,0	0	0	1	0	0	2	NA	NA	NA	NA	0	NA	NA	0,0,1,0	0	0	1	0	0
chr3_ref_v2	147499	1	T,TC	0	0	5,0,0,0	0	0	1	2	NA	NA	NA	NA	0	1,0,0,0	0	0	1	0	0	2	NA	NA	NA	NA	0	NA	NA	2,0,0,0	0	0	1	0	0	2	NA	NA	NA	NA	0	NA	NA	2,0,0,0	0	0	1	0	0
chr3_ref_v2	147504	1	A,AATATT	0	0	16,0,0,0	0	0	1	2	NA	NA	NA	NA	0	4,0,0,0	0	0	1	0	0	2	NA	NA	NA	NA	0	NA	NA	4,0,0,0	0	0	1	0	0	2	NA	NA	NA	NA	0	NA	NA	11,0,0,0	0	0	1	0	0
chr3_ref_v2	147517	1	GGA,G	0	0	46,1,0,0	1	1	1	2	NA	NA	NA	NA	0	11,0,0,3	1	0	1	3.159716134	0	2	NA	NA	NA	NA	0	NA	NA	16,0,0,0	0	0	1	0	0	2	NA	NA	NA	NA	0	NA	NA	36,0,0,1	1	1	1	0.362179597	0
chr3_ref_v2	147522	1	GAGGA,G	0	0	57,1,0,0	1	1	1	2	NA	NA	NA	NA	0	13,0,0,3	1	0	1	3.315649901	0	2	NA	NA	NA	NA	0	NA	NA	18,0,0,0	0	0	1	0	0	2	NA	NA	NA	NA	0	NA	NA	50,1,0,1	1	1	1	0.254059044	0
chr3_ref_v2	147530	1	ATCG,A	1	0	73,6,0,0	1	1	1	2	NA	NA	NA	NA	0	16,1,0,3	1	1	1	3.479467883	0	2	NA	NA	NA	NA	0	NA	NA	25,0,0,0	0	1	1	0	0	2	NA	NA	NA	NA	0	NA	NA	61,2,0,1	1	1	1	0.650760724	0
chr3_ref_v2	147539	1	T,TTTA	1	0	81,7,0,0	1	1	1	2	NA	NA	NA	NA	0	22,1,0,3	1	1	1	3.132342984	0	2	NA	NA	NA	NA	0	NA	NA	35,0,0,0	0	1	1	0	0	2	NA	NA	NA	NA	0	NA	NA	70,3,0,1	1	1	1	0.605052855	0
chr3_ref_v2	147542	1	G,GAAT	0	0	93,8,0,0	1	1	1	2	NA	NA	NA	NA	0	22,1,0,3	1	1	1	3.451844578	0	2	NA	NA	NA	NA	0	NA	NA	36,0,0,0	0	1	1	0	0	2	NA	NA	NA	NA	0	NA	NA	74,3,0,1	1	1	1	0.684270078	0
chr3_ref_v2	147544	1	A,G	0	0	96,8,0,0	1	1	1	2	NA	NA	NA	NA	0	22,1,0,3	1	1	1	3.520032775	0	2	NA	NA	NA	NA	0	NA	NA	39,0,0,0	0	1	1	0	0	2	NA	NA	NA	NA	0	NA	NA	79,3,0,1	1	1	1	0.730270083	0
chr3_ref_v2	189687	0	G,T	0	0	248,280,1,0	1	1	0	2	G,G	NA	NA	0.001892148	0	63,74,0,0	1	1	0	0.419964337	0	2	G,G	NA	NA	0	0	NA	NA	87,86,0,0	1	1	0	0.697674349	0	2	G,G	NA	NA	0	0	NA	NA	213,217,0,1	1	1	0	0.834322711	0
chr3_ref_v2	203884	0	G,T	0	0	301,268,0,0	1	1	0	2	G,G	NA	NA	0	0	81,88,1,0	1	1	0	1.136846715	0	2	G,G	NA	NA	0.005899722	0	NA	NA	87,99,0,0	1	1	0	1.340940879	0	2	G,G	NA	NA	0	0	NA	NA	199,215,0,0	1	1	0	1.634767778	0
chr3_ref_v2	205618	0	CA,C	1	1	114,123,28,13	1	1	0	2	CA,CA	CA,C	0.125	0.107329229	0	16,45,2,4	1	1	0	4.37548552	0	2	CA,CA	NA	NA	0.349131034	0	NA	NA	30,55,9,6	1	1	0	1.765267349	0	2	CA,CA	NA	NA	0.194061838	0	NA	NA	92,107,23,16	1	1	0	1.047585145	0
chr3_ref_v2	207552	0	GA,G	1	1	113,145,16,17	1	1	0	2	GA,GA	NA	NA	0.186795099	0	30,21,11,7	1	1	0	3.773967994	0	2	GA,GA	GA,G	0.25	0.057946847	0	NA	NA	48,52,9,2	1	1	0	0.904974337	0	2	GA,GA	NA	NA	0.541082025	0	NA	NA	94,77,6,16	1	1	0	2.661201956	0
chr3_ref_v2	217274	0	A,C	1	0	259,60,0,103	1	1	0	2	A,A	A,C	0.5	0.022187915	0	84,35,0,21	1	1	0	3.86666472	0	2	A,A	A,C	0.25	0.257829109	0	NA	NA	93,65,1,7	1	1	0	19.13383647	0	2	A,A	A,C	0.125	0.27510329	0	NA	NA	185,127,0,18	1	1	0	308.8194154	0
chr3_ref_v2	220603	0	TTA,T	1	1	76,68,7,7	1	1	0	2	TTA,TTA	NA	NA	0.524140021	0	38,47,7,2	1	1	0	1.022069758	0	2	TTA,TTA	NA	NA	0.266057552	0	NA	NA	27,18,2,0	1	1	1	0.930981086	0	2	TTA,TTA	NA	NA	0.926080796	0	NA	NA	63,49,5,8	1	1	1	0.742883456	0
chr3_ref_v2	224794	0	GT,G	1	1	118,101,4,20	1	1	0	2	GT,GT	NA	NA	0.120511802	0	29,18,1,2	1	1	0	0.949114475	0	2	GT,GT	NA	NA	0.781551952	0	NA	NA	49,39,7,7	1	1	0	2.91996311	0	2	GT,GT	NA	NA	0.090383408	0	NA	NA	104,69,12,8	1	1	0	4.26354069	0
chr3_ref_v2	225102	0	C,CA	1	1	153,42,10,19	1	1	0	2	C,C	C,CA	0.125	0.00883806	0	43,17,1,6	1	1	0	0.975971429	0	2	C,C	C,CA	0.125	0.217095465	0	NA	NA	62,42,5,2	1	1	0	6.38251311	0	2	C,C	NA	NA	0.323164071	0	NA	NA	126,67,4,8	1	1	0	6.27030277	0
chr3_ref_v2	226835	0	CT,C,CTT	1	1	31,15,37,8,53,14	1	1	0	2	CT,CTT	C,CTT	0.5	0.090798613	0	6,5,9,4,11,3	1	1	0	0.943527456	0	2	C,CTT	CT,CTT	0.25	0.352581356	0	NA	NA	10,7,16,9,10,4	1	1	0	2.978353839	0	2	C,CTT	CT,C	0.5	0.357372108	0	NA	NA	34,20,36,14,41,13	1	1	0	1.542514633	0
chr3_ref_v2	226861	0	C,T	1	0	77,187,95,0	1	1	0	2	C,C	C,T	0.5	0.087011377	0	30,59,13,0	1	1	0	2.270579677	0	2	C,C	C,T	0.25	0.096331109	0	NA	NA	34,64,22,0	1	1	0	1.530658028	0	2	C,C	C,T	0.5	0.350860974	0	NA	NA	72,165,77,0	1	1	0	0.647725208	0
chr3_ref_v2	238277	0	ATT,A,AT	1	1	35,10,25,18,83,32	1	1	0	2	ATT,AT	A,AT	0.5	0.752959639	1	13,5,13,4,37,9	1	1	0	0.722108416	0	2	AT,AT	ATT,AT	0.25	0.658183076	0	NA	NA	8,4,8,6,35,22	1	1	0	2.149174796	0	2	AT,AT	ATT,AT	0.125	0.049399064	0	NA	NA	26,7,30,19,78,34	1	1	0	1.04936102	0
chr3_ref_v2	243811	0	GTA,G	1	1	79,55,20,17	1	1	0	2	GTA,GTA	GTA,G	0.125	0.148304016	0	46,28,10,10	1	1	0	0.49732023	0	2	GTA,GTA	GTA,G	0.25	0.089965616	0	NA	NA	27,25,8,6	1	1	0	0.718675798	0	2	GTA,GTA	GTA,G	0.125	0.105987277	0	NA	NA	52,55,8,14	1	1	1	2.172222937	0
chr3_ref_v2	255816	0	G,GT,GTT	1	1	2,5,70,58,2,4	1	1	0	2	GT,GT	NA	NA	1.531076938	0	5,1,47,27,5,4	1	1	0	2.311118547	0	2	GT,GT	GT,GTT	0.125	0.848144846	0	NA	NA	4,3,17,22,3,5	1	1	0	2.686949996	0	2	GT,GT	GT,GTT	0.125	0.23480763	0	NA	NA	6,7,54,77,3,7	1	1	0	1.877825774	0
chr3_ref_v2	255855	0	GTA,G	1	1	68,84,9,10	1	1	0	2	GTA,GTA	NA	NA	0.062092206	0	43,56,7,11	1	1	0	1.155451889	0	2	GTA,GTA	GTA,G	0.125	0.098028146	0	NA	NA	14,30,4,2	1	1	1	1.122713486	0	2	GTA,GTA	NA	NA	0.061836268	0	NA	NA	61,57,8,11	1	1	1	0.842927331	0
chr3_ref_v2	256490	0	C,A	1	0	345,350,0,0	1	1	0	2	C,C	NA	NA	0	0	75,72,1,3	1	1	0	4.211915109	0	2	C,C	NA	NA	0.719994431	0	NA	NA	123,115,0,0	1	1	0	0.560488071	0	2	C,C	NA	NA	0	0	NA	NA	223,268,0,1	1	1	0	1.506860221	0
chr3_ref_v2	259276	0	G,T	0	0	335,301,0,0	1	1	0	2	G,G	NA	NA	0	0	61,57,1,0	1	1	0	1.136016343	0	2	G,G	NA	NA	0.008438869	0	NA	NA	86,84,0,1	1	1	0	0.850808598	0	2	G,G	NA	NA	0.005865119	0	NA	NA	221,195,0,0	1	1	0	0.417734522	0
chr3_ref_v2	268855	0	GA,G	1	1	89,112,45,24	1	1	0	2	GA,GA	GA,G	0.25	0.074676618	0	20,33,15,17	1	1	0	3.179832961	0	2	GA,GA	GA,G	0.5	0.071758858	0	NA	NA	31,33,24,14	1	1	0	1.867330317	0	2	GA,GA	GA,G	0.5	0.099940718	0	NA	NA	68,74,28,33	1	1	0	3.364991726	0
chr3_ref_v2	288402	0	AAT,A	1	1	67,80,7,8	1	1	1	2	AAT,AAT	NA	NA	0.475766437	0	59,54,7,9	1	1	0	0.882979369	0	2	AAT,AAT	NA	NA	0.02457003	0	NA	NA	17,25,2,1	1	1	1	0.620074129	0	2	AAT,AAT	NA	NA	0.857087925	0	NA	NA	43,52,6,5	1	1	1	0.554568734	0
chr3_ref_v2	288956	0	AAT,A	1	1	0,115,0,12	1	1	1	2	AAT,AAT	AAT,A	0.125	0.2116182	0	0,47,0,4	1	1	0	0.333083225	0	2	AAT,AAT	AAT,A	0.125	0.134375645	0	NA	NA	0,43,0,3	1	1	1	0.454343189	0	2	AAT,AAT	NA	NA	0.200810187	0	NA	NA	0,87,0,11	1	1	1	0.495827201	0
chr3_ref_v2	290219	0	A,T	1	0	207,264,16,103	1	1	0	2	A,A	A,T	0.5	0.277122312	0	43,61,3,30	1	1	0	0.988460757	0	2	A,A	A,T	0.5	0.049271049	0	NA	NA	61,93,14,34	1	1	0	3.067953305	0	2	A,A	A,T	0.5	0.067139303	1	NA	NA	139,179,22,76	1	1	0	2.667363593	0
chr3_ref_v2	311601	0	G,T	1	0	0,0,10,64	1	1	1	2	T,T	NA	NA	0	0	0,0,1,3	1	0	1	0.369504784	0	2	NA	NA	NA	NA	0	NA	NA	0,0,4,16	1	1	1	0.565521688	0	2	T,T	NA	NA	0	0	NA	NA	0,0,1,41	1	1	1	1.958783167	0
chr3_ref_v2	311603	0	A,G	0	0	0,0,10,63	1	1	1	2	G,G	NA	NA	0	0	0,0,1,3	1	0	1	0.364189421	0	2	NA	NA	NA	NA	0	NA	NA	0,0,4,16	1	1	1	0.551396654	0	2	G,G	NA	NA	0	0	NA	NA	0,0,1,39	1	1	1	1.872909835	0
chr3_ref_v2	311626	1	T,G	1	0	0,1,7,43	1	1	1	2	NA	NA	NA	NA	0	0,0,1,3	1	0	1	0.356277915	0	2	NA	NA	NA	NA	0	NA	NA	0,0,3,10	1	0	1	0.59391732	0	2	NA	NA	NA	NA	0	NA	NA	0,0,0,29	0	1	1	0	0
chr3_ref_v2	311631	1	A,ATGG	1	0	0,0,6,40	1	1	1	2	NA	NA	NA	NA	0	0,0,1,3	1	0	1	0.382292275	0	2	NA	NA	NA	NA	0	NA	NA	0,0,3,8	1	0	1	0.837456475	0	2	NA	NA	NA	NA	0	NA	NA	0,0,0,25	0	1	1	0	0
chr3_ref_v2	311636	1	G,A	0	0	0,0,6,31	1	1	1	2	NA	NA	NA	NA	0	0,0,0,3	0	0	1	0	0	2	NA	NA	NA	NA	0	NA	NA	0,0,3,5	1	0	1	0.984806245	0	2	NA	NA	NA	NA	0	NA	NA	0,0,0,21	0	1	1	0	0
chr3_ref_v2	311673	1	C,T	0	0	0,0,0,33	0	1	1	2	NA	NA	NA	NA	0	0,0,4,13	1	0	1	0	0	2	NA	NA	NA	NA	0	NA	NA	0,0,1,12	1	0	1	0	0	2	NA	NA	NA	NA	0	NA	NA	0,0,3,28	1	1	1	0	0
chr3_ref_v2	311674	1	A,G	0	0	0,0,0,33	0	1	1	2	NA	NA	NA	NA	0	0,0,6,13	1	0	1	0	0	2	NA	NA	NA	NA	0	NA	NA	0,0,1,12	1	0	1	0	0	2	NA	NA	NA	NA	0	NA	NA	0,0,3,28	1	1	1	0	0
chr3_ref_v2	311711	1	G,A	0	0	0,0,23,32	1	1	1	2	NA	NA	NA	NA	0	0,0,19,18	1	1	1	0.825495414	0	2	NA	NA	NA	NA	0	NA	NA	0,0,6,12	1	0	1	0.514103168	0	2	NA	NA	NA	NA	0	NA	NA	0,0,15,30	1	1	1	0.819238379	0
chr3_ref_v2	311736	1	T,A	0	0	0,0,67,25	1	1	1	2	NA	NA	NA	NA	0	0,0,30,19	1	1	1	1.360077325	0	2	NA	NA	NA	NA	0	NA	NA	0,0,25,11	1	1	1	0.43595201	0	2	NA	NA	NA	NA	0	NA	NA	0,0,49,28	1	1	1	1.358042359	0
chr3_ref_v2	312394	1	G,A	1	0	0,62,0,0	0	1	1	2	NA	NA	NA	NA	0	0,3,0,4	1	0	1	0	0	2	NA	NA	NA	NA	0	NA	NA	0,16,0,0	0	0	1	0	0	2	NA	NA	NA	NA	0	NA	NA	2,34,0,0	1	1	1	0	0
chr3_ref_v2	312444	1	T,G	1	0	0,0,0,2	0	0	1	2	NA	NA	NA	NA	0	0,0,0,0	0	0	1	0	0	2	NA	NA	NA	NA	0	NA	NA	0,0,0,0	0	0	1	0	0	2	NA	NA	NA	NA	0	NA	NA	0,0,0,0	0	0	1	0	0
chr4_ref_v2	303	1	T,C	1	0	0,0,0,0	0	0	1	2	NA	NA	NA	NA	0	0,0,0,0	0	0	1	0	0	2	NA	NA	NA	NA	0	NA	NA	0,0,0,1	0	0	1	0	0	2	NA	NA	NA	NA	0	NA	NA	0,0,1,0	0	0	1	0	0
chr4_ref_v2	717	1	C,T	0	0	0,0,0,0	0	0	1	2	NA	NA	NA	NA	0	0,0,1,0	0	0	1	0	0	2	NA	NA	NA	NA	0	NA	NA	0,0,0,0	0	0	1	0	0	2	NA	NA	NA	NA	0	NA	NA	0,0,0,0	0	0	1	0	0
chr4_ref_v2	736	1	C,G	1	0	0,0,0,0	0	0	1	2	NA	NA	NA	NA	0	0,0,1,1	1	0	1	0	0	2	NA	NA	NA	NA	0	NA	NA	0,0,0,0	0	0	1	0	0	2	NA	NA	NA	NA	0	NA	NA	0,0,0,0	0	0	1	0	0
chr4_ref_v2	745	1	T,C	1	0	0,0,0,0	0	0	1	2	NA	NA	NA	NA	0	0,0,1,1	1	0	1	0	0	2	NA	NA	NA	NA	0	NA	NA	0,0,0,0	0	0	1	0	0	2	NA	NA	NA	NA	0	NA	NA	0,0,0,0	0	0	1	0	0
chr4_ref_v2	746	1	T,C	0	0	0,0,0,0	0	0	1	2	NA	NA	NA	NA	0	0,0,1,1	1	0	1	0	0	2	NA	NA	NA	NA	0	NA	NA	0,0,0,0	0	0	1	0	0	2	NA	NA	NA	NA	0	NA	NA	0,0,0,0	0	0	1	0	0
chr4_ref_v2	753	1	C,A	0	0	0,0,0,0	0	0	1	2	NA	NA	NA	NA	0	0,0,1,1	1	0	1	0	0	2	NA	NA	NA	NA	0	NA	NA	0,0,0,0	0	0	1	0	0	2	NA	NA	NA	NA	0	NA	NA	0,0,0,0	0	0	1	0	0
chr4_ref_v2	757	1	T,C	1	0	0,0,0,0	0	0	1	2	NA	NA	NA	NA	0	1,1,0,0	1	0	1	0	0	2	NA	NA	NA	NA	0	NA	NA	0,0,0,0	0	0	1	0	0	2	NA	NA	NA	NA	0	NA	NA	0,0,0,0	0	0	1	0	0
chr4_ref_v2	784	1	A,T	1	0	0,0,0,0	0	0	1	2	NA	NA	NA	NA	0	0,0,1,1	1	0	1	0	0	2	NA	NA	NA	NA	0	NA	NA	0,0,0,0	0	0	1	0	0	2	NA	NA	NA	NA	0	NA	NA	0,0,0,0	0	0	1	0	0
chr4_ref_v2	789	1	G,A	1	0	0,0,0,0	0	0	1	2	NA	NA	NA	NA	0	0,0,1,1	1	0	1	0	0	2	NA	NA	NA	NA	0	NA	NA	0,0,0,0	0	0	1	0	0	2	NA	NA	NA	NA	0	NA	NA	0,0,0,0	0	0	1	0	0
chr4_ref_v2	1555	0	T,G	0	0	0,0,1,2	1	0	1	2	NA	NA	NA	NA	0	0,0,0,2	0	0	1	0	0	2	NA	NA	NA	NA	0	NA	NA	0,0,0,0	0	0	1	0	0	2	NA	NA	NA	NA	0	NA	NA	0,0,1,1	1	0	1	0.262088188	0
chr4_ref_v2	1565	0	G,A	0	0	0,0,1,2	1	0	1	2	NA	NA	NA	NA	0	0,0,0,2	0	0	1	0	0	2	NA	NA	NA	NA	0	NA	NA	0,0,0,0	0	0	1	0	0	2	NA	NA	NA	NA	0	NA	NA	0,0,1,1	1	0	1	0.262088188	0
chr4_ref_v2	1567	0	T,C	0	0	0,0,1,2	1	0	1	2	NA	NA	NA	NA	0	0,0,0,2	0	0	1	0	0	2	NA	NA	NA	NA	0	NA	NA	0,0,0,0	0	0	1	0	0	2	NA	NA	NA	NA	0	NA	NA	0,0,1,1	1	0	1	0.262088188	0
chr4_ref_v2	1631	0	C,T	0	0	0,0,0,1	0	0	1	2	NA	NA	NA	NA	0	0,0,0,1	0	0	1	0	0	2	NA	NA	NA	NA	0	NA	NA	0,0,0,0	0	0	1	0	0	2	NA	NA	NA	NA	0	NA	NA	0,0,1,0	0	0	1	0	0
chr4_ref_v2	1633	0	T,C	0	0	0,0,0,1	0	0	1	2	NA	NA	NA	NA	0	0,0,0,1	0	0	1	0	0	2	NA	NA	NA	NA	0	NA	NA	0,0,0,0	0	0	1	0	0	2	NA	NA	NA	NA	0	NA	NA	0,0,1,0	0	0	1	0	0
chr4_ref_v2	2006	0	T,G	0	0	0,0,5,0	0	0	1	2	NA	NA	NA	NA	0	0,0,5,0	0	0	1	0	0	2	NA	NA	NA	NA	0	NA	NA	0,0,0,0	0	0	1	0	0	2	NA	NA	NA	NA	0	NA	NA	0,0,7,0	0	0	1	0	0
chr4_ref_v2	2007	0	A,G	0	0	0,0,6,0	0	0	1	2	NA	NA	NA	NA	0	0,0,5,0	0	0	1	0	0	2	NA	NA	NA	NA	0	NA	NA	0,0,0,0	0	0	1	0	0	2	NA	NA	NA	NA	0	NA	NA	0,0,8,0	0	0	1	0	0
chr4_ref_v2	2033	0	G,T	0	0	0,0,13,0	0	0	1	2	NA	NA	NA	NA	0	0,0,5,0	0	0	1	0	0	2	NA	NA	NA	NA	0	NA	NA	0,0,2,0	0	0	1	0	0	2	NA	NA	NA	NA	0	NA	NA	0,0,14,0	0	0	1	0	0
chr4_ref_v2	2043	0	C,T	0	0	0,0,21,0	0	1	1	2	T,T	NA	NA	0.046520016	0	0,0,5,0	0	0	1	0	0	2	NA	NA	NA	NA	0	NA	NA	0,0,2,0	0	0	1	0	0	2	NA	NA	NA	NA	0	NA	NA	1,0,15,0	1	0	1	0	0
chr4_ref_v2	2044	0	T,G	0	0	0,0,23,0	0	1	1	2	G,G	NA	NA	0.042559614	0	0,0,5,0	0	0	1	0	0	2	NA	NA	NA	NA	0	NA	NA	0,0,2,0	0	0	1	0	0	2	NA	NA	NA	NA	0	NA	NA	1,0,15,0	1	0	1	0	0
chr4_ref_v2	2058	0	G,C	0	0	0,0,40,0	0	1	1	2	C,C	NA	NA	0.024692613	0	0,0,6,0	0	0	1	0	0	2	NA	NA	NA	NA	0	NA	NA	0,0,4,0	0	0	1	0	0	2	NA	NA	NA	NA	0	NA	NA	0,0,18,0	0	0	1	0	0
chr4_ref_v2	2060	0	C,T	0	0	0,0,41,0	0	1	1	2	T,T	NA	NA	0.024097552	0	0,0,6,0	0	0	1	0	0	2	NA	NA	NA	NA	0	NA	NA	0,0,5,0	0	0	1	0	0	2	NA	NA	NA	NA	0	NA	NA	0,0,18,0	0	0	1	0	0
chr4_ref_v2	2064	0	G,T	0	0	0,0,42,0	0	1	1	2	T,T	NA	NA	0.023530497	0	0,0,7,0	0	0	1	0	0	2	NA	NA	NA	NA	0	NA	NA	0,0,8,0	0	0	1	0	0	2	NA	NA	NA	NA	0	NA	NA	0,0,18,0	0	0	1	0	0
chr4_ref_v2	2070	0	T,C	1	0	0,0,52,0	0	1	1	2	C,C	NA	NA	0.019048195	0	0,0,7,0	0	0	1	0	0	2	NA	NA	NA	NA	0	NA	NA	0,0,12,0	0	0	1	0	0	2	NA	NA	NA	NA	0	NA	NA	0,0,18,0	0	0	1	0	0
chr4_ref_v2	2074	0	G,A	0	0	0,0,58,0	0	1	1	2	A,A	NA	NA	0.017094433	0	0,0,9,0	0	0	1	0	0	2	NA	NA	NA	NA	0	NA	NA	0,0,13,0	0	0	1	0	0	2	NA	NA	NA	NA	0	NA	NA	0,0,21,0	0	1	1	0	0
chr4_ref_v2	2085	0	A,G	0	0	0,0,77,0	0	1	1	2	G,G	NA	NA	0.012903405	0	0,0,7,0	0	0	1	0	0	2	NA	NA	NA	NA	0	NA	NA	0,0,18,0	0	0	1	0	0	2	NA	NA	NA	NA	0	NA	NA	0,0,25,0	0	1	1	0	0
chr4_ref_v2	2110	0	T,C	0	0	0,0,87,0	0	1	1	2	C,C	NA	NA	0.011428696	0	0,0,13,0	0	0	1	0	0	2	NA	NA	NA	NA	0	NA	NA	0,0,26,0	0	1	1	0	0	2	C,C	NA	NA	0.037740328	0	NA	NA	0,0,28,0	0	1	1	0	0
chr4_ref_v2	2133	0	G,A	1	0	0,0,111,0	0	1	1	2	A,A	NA	NA	0.00896867	0	0,0,22,0	0	1	1	0	0	2	A,A	NA	NA	0.044451763	0	NA	NA	0,0,36,0	0	1	1	0	0	2	A,A	NA	NA	0.027398974	0	NA	NA	0,0,47,0	0	1	1	0	0
chr4_ref_v2	2149	0	C,T	0	0	0,0,138,0	0	1	1	2	T,T	NA	NA	0.007220248	0	0,0,27,0	0	1	1	0	0	2	T,T	NA	NA	0.036367644	0	NA	NA	0,0,47,0	0	1	1	0	0	2	T,T	NA	NA	0.021053409	0	NA	NA	0,0,66,0	0	1	1	0	0
chr4_ref_v2	2150	0	T,G	0	0	0,0,140,0	0	1	1	2	G,G	NA	NA	0.007117468	0	0,0,27,0	0	1	1	0	0	2	G,G	NA	NA	0.036367644	0	NA	NA	0,0,50,0	0	1	1	0	0	2	G,G	NA	NA	0.019802627	0	NA	NA	0,0,68,0	0	1	1	0	0
chr4_ref_v2	2581	0	T,TA	0	0	0,0,0,0	0	0	1	2	NA	NA	NA	NA	0	0,0,0,0	0	0	1	0	0	2	NA	NA	NA	NA	0	NA	NA	0,0,0,0	0	0	1	0	0	2	NA	NA	NA	NA	0	NA	NA	0,0,0,0	0	0	1	0	0
chr4_ref_v2	4141	0	T,A	0	0	0,0,0,0	0	0	1	2	NA	NA	NA	NA	0	0,0,0,0	0	0	1	0	0	2	NA	NA	NA	NA	0	NA	NA	0,0,0,0	0	0	1	0	0	2	NA	NA	NA	NA	0	NA	NA	0,0,1,0	0	0	1	0	0
chr4_ref_v2	4152	0	A,C	0	0	0,0,0,0	0	0	1	2	NA	NA	NA	NA	0	0,0,0,0	0	0	1	0	0	2	NA	NA	NA	NA	0	NA	NA	0,0,0,0	0	0	1	0	0	2	NA	NA	NA	NA	0	NA	NA	0,0,1,0	0	0	1	0	0
chr4_ref_v2	4159	0	T,A	1	0	0,0,0,0	0	0	1	2	NA	NA	NA	NA	0	0,0,0,0	0	0	1	0	0	2	NA	NA	NA	NA	0	NA	NA	0,0,0,0	0	0	1	0	0	2	NA	NA	NA	NA	0	NA	NA	0,0,1,0	0	0	1	0	0
chr4_ref_v2	4176	0	G,C	0	0	0,0,0,0	0	0	1	2	NA	NA	NA	NA	0	0,0,0,0	0	0	1	0	0	2	NA	NA	NA	NA	0	NA	NA	0,0,0,0	0	0	1	0	0	2	NA	NA	NA	NA	0	NA	NA	0,0,1,0	0	0	1	0	0
chr4_ref_v2	5342	0	A,G	0	0	0,0,0,0	0	0	1	2	NA	NA	NA	NA	0	1,0,0,0	0	0	1	0	0	2	NA	NA	NA	NA	0	NA	NA	0,0,0,0	0	0	1	0	0	2	NA	NA	NA	NA	0	NA	NA	0,0,1,0	0	0	1	0	0
chr4_ref_v2	5349	0	C,G	0	0	0,0,0,0	0	0	1	2	NA	NA	NA	NA	0	1,0,0,0	0	0	1	0	0	2	NA	NA	NA	NA	0	NA	NA	0,0,0,0	0	0	1	0	0	2	NA	NA	NA	NA	0	NA	NA	0,0,1,0	0	0	1	0	0
chr4_ref_v2	5359	0	G,C	0	0	0,0,0,0	0	0	1	2	NA	NA	NA	NA	0	1,0,0,0	0	0	1	0	0	2	NA	NA	NA	NA	0	NA	NA	0,0,0,0	0	0	1	0	0	2	NA	NA	NA	NA	0	NA	NA	0,0,1,0	0	0	1	0	0
chr4_ref_v2	5380	0	G,C	1	0	0,0,0,0	0	0	1	2	NA	NA	NA	NA	0	1,0,0,0	0	0	1	0	0	2	NA	NA	NA	NA	0	NA	NA	0,0,0,0	0	0	1	0	0	2	NA	NA	NA	NA	0	NA	NA	0,0,1,0	0	0	1	0	0
chr4_ref_v2	5410	0	T,G	1	0	0,0,0,0	0	0	1	2	NA	NA	NA	NA	0	0,0,0,0	0	0	1	0	0	2	NA	NA	NA	NA	0	NA	NA	0,0,0,0	0	0	1	0	0	2	NA	NA	NA	NA	0	NA	NA	0,0,1,0	0	0	1	0	0
chr4_ref_v2	20463	0	CTATATATATATA,C,CTA	1	1	1,2,6,10,21,29	1	1	1	2	CTA,CTA	C,CTA	0.125	0.469362312	0	0,1,3,12,26,24	1	1	0	1.128072552	0	2	CTA,CTA	C,CTA	0.125	0.085320698	0	NA	NA	0,2,3,3,16,8	1	1	1	1.825991544	0	2	CTA,CTA	CTATATATATATA,CTA	0.25	0.53254311	0	NA	NA	0,1,8,8,13,19	1	1	1	1.285348641	0
chr4_ref_v2	43795	0	CT,C,CTT	1	1	47,24,17,6,9,9	1	1	0	2	CT,CT	CT,CTT	0.125	0.516480674	0	25,4,4,3,1,2	1	1	0	2.418671092	0	2	CT,CT	NA	NA	0.347524394	0	NA	NA	22,7,5,0,6,6	1	1	0	1.164916408	0	2	CT,CT	CT,CTT	0.5	0.295225934	0	NA	NA	55,19,14,4,8,5	1	1	0	1.701501463	0
chr4_ref_v2	43826	0	GA,G	1	1	97,139,8,24	1	1	0	2	GA,GA	GA,G	0.125	0.154062858	0	30,38,4,12	1	1	0	1.326183569	0	2	GA,GA	GA,G	0.25	0.031106652	0	NA	NA	40,43,3,8	1	1	0	0.922338379	0	2	GA,GA	GA,G	0.125	0.246732733	0	NA	NA	78,86,11,12	1	1	0	1.668892232	0
chr4_ref_v2	43840	0	G,A	1	0	77,203,64,0	1	1	0	2	G,G	G,A	0.5	0.361790045	0	15,68,21,2	1	1	0	1.972384334	0	2	G,G	G,A	0.5	0.184734103	0	NA	NA	28,68,20,0	1	1	0	0.505774567	0	2	G,G	G,A	0.5	0.421213465	0	NA	NA	60,122,44,0	1	1	0	1.116185055	0
chr4_ref_v2	47330	0	C,A	0	0	381,48,1,74	1	1	0	2	C,C	C,A	0.25	0.201941344	0	88,20,1,8	1	1	0	2.63057287	0	2	C,C	C,A	0.125	0.223143551	0	NA	NA	113,44,0,6	1	1	0	12.3674682	0	2	C,C	C,A	0.125	0.402285455	0	NA	NA	252,66,0,27	1	1	0	8.374503456	0
chr4_ref_v2	57012	0	GA,G	1	1	157,74,17,7	1	1	0	2	GA,GA	NA	NA	0.147201382	0	60,60,4,17	1	1	0	7.872313666	0	2	GA,GA	GA,G	0.125	0.059632707	0	NA	NA	59,20,8,1	1	1	0	0.788557587	0	2	GA,GA	NA	NA	0.122062794	0	NA	NA	155,81,7,12	1	1	0	1.457015505	0
chr4_ref_v2	64241	0	T,G	0	0	244,324,0,0	1	1	0	2	T,T	NA	NA	0	0	87,80,1,0	1	1	0	2.278945824	0	2	T,T	NA	NA	0.005970167	0	NA	NA	102,99,0,0	1	1	0	1.968162471	0	2	T,T	NA	NA	0	0	NA	NA	79,113,103,114	1	1	0	416.1521515	1
chr4_ref_v2	95730	0	GT,G,GTT	1	1	130,132,4,8,5,14	1	1	0	2	GT,GT	NA	NA	0.771500286	0	37,27,5,0,3,0	1	1	0	3.090638266	0	2	GT,GT	NA	NA	0.293845143	0	NA	NA	38,45,6,9,6,2	1	1	0	4.322475848	0	2	GT,GT	GT,G	0.125	0.143384531	0	NA	NA	124,104,5,9,20,10	1	1	0	7.263569079	0
chr4_ref_v2	99346	0	GA,G	1	1	125,146,14,16	1	1	0	2	GA,GA	NA	NA	0.110415342	0	53,51,6,1	1	1	0	1.094658937	0	2	GA,GA	NA	NA	0.728497389	0	NA	NA	48,51,6,8	1	1	0	0.70072867	0	2	GA,GA	NA	NA	0.027399627	0	NA	NA	119,126,14,11	1	1	0	0.679769289	0
chr4_ref_v2	106846	0	AT,A	1	1	171,139,10,12	1	1	0	2	AT,AT	NA	NA	0.233964582	0	32,30,2,2	1	1	0	0.514767787	0	2	AT,AT	NA	NA	0.39942181	0	NA	NA	58,49,2,5	1	1	0	0.424216455	0	2	AT,AT	NA	NA	0.432632616	0	NA	NA	136,87,14,13	1	1	0	2.003543871	0
chr4_ref_v2	123731	0	TA,T	1	1	75,85,9,8	1	1	0	2	TA,TA	NA	NA	0.520689212	0	44,30,4,8	1	1	0	1.531770598	0	2	TA,TA	NA	NA	0.300664987	0	NA	NA	34,35,2,10	1	1	0	2.550453966	0	2	TA,TA	NA	NA	0.267076111	0	NA	NA	83,74,17,10	1	1	0	1.97424861	0
chr4_ref_v2	135395	0	CT,C	1	1	38,42,4,4	1	1	0	2	CT,CT	NA	NA	0.742994632	0	15,9,2,2	1	1	0	0.764539178	0	2	CT,CT	NA	NA	0.486006392	0	NA	NA	22,11,3,4	1	1	0	1.265976532	0	2	CT,CT	NA	NA	0.280768576	0	NA	NA	43,39,11,9	1	1	0	2.609235794	0
chr4_ref_v2	169772	0	GTA,G	1	1	63,42,9,9	1	1	1	2	GTA,GTA	GTA,G	0.125	0.100959448	0	59,50,8,8	1	1	0	1.002547842	0	2	GTA,GTA	GTA,G	0.125	0.115982922	0	NA	NA	16,15,3,0	1	1	1	0.892936243	0	2	GTA,GTA	NA	NA	0.063050495	0	NA	NA	47,30,10,2	1	1	1	0.989695507	0
chr4_ref_v2	169830	0	TA,T	1	1	58,21,20,0	1	1	1	2	TA,TA	TA,T	0.125	0.055485381	0	39,23,23,0	1	1	0	1.176567716	0	2	TA,TA	TA,T	0.25	0.101208578	0	NA	NA	12,9,8,2	1	1	1	1.949555135	0	2	TA,TA	TA,T	0.25	0.085441225	0	NA	NA	45,22,26,0	1	1	1	1.372429846	0
chr4_ref_v2	204886	0	C,A	0	0	195,27,0,44	1	1	0	2	C,C	C,A	0.25	0.349895257	0	60,15,0,5	1	1	0	2.358397423	0	2	C,C	C,A	0.125	0.182321557	0	NA	NA	87,31,0,8	1	1	0	6.632056884	0	2	C,C	C,A	0.125	0.134590154	0	NA	NA	191,65,0,15	1	1	0	11.91103831	0
chr4_ref_v2	211153	0	GA,G	1	1	100,147,9,11	1	1	0	2	GA,GA	NA	NA	0.351031177	0	32,48,3,4	1	1	0	0.400868197	0	2	GA,GA	GA,G	0.125	0.364300198	0	NA	NA	34,51,6,4	1	1	0	1.027332254	0	2	GA,GA	GA,G	0.125	0.096439835	0	NA	NA	72,132,13,6	1	1	0	1.43448923	0
chr4_ref_v2	211254	0	CAT,C	1	1	118,119,11,9	1	1	0	2	CAT,CAT	NA	NA	0.210059182	0	41,45,3,2	1	1	0	0.555034877	0	2	CAT,CAT	NA	NA	0.157764264	0	NA	NA	39,34,6,3	1	1	0	0.898199591	0	2	CAT,CAT	CAT,C	0.125	0.196054544	0	NA	NA	73,89,9,4	1	1	0	0.895800749	0
chr4_ref_v2	212379	0	G,GT,GTT	1	1	6,63,0,8,18,0	1	1	0	2	G,G	G,GTT	0.5	0.303800034	0	5,31,0,4,7,0	1	1	0	0.795667619	0	2	G,G	G,GTT	0.5	0.418462833	0	NA	NA	4,20,0,6,2,1	1	1	0	1.566197042	0	2	G,G	G,GT	0.5	0.553572497	0	NA	NA	7,52,0,15,5,2	1	1	0	2.886784352	0
chr4_ref_v2	220471	0	G,C	0	0	49,74,28,0	1	1	0	2	G,G	G,C	0.5	0.346276237	0	31,13,0,0	1	1	0	7.900899226	0	2	G,G	NA	NA	0	0	NA	NA	47,25,2,0	1	1	0	8.600396863	0	2	G,G	NA	NA	0.432864082	0	NA	NA	103,55,3,0	1	1	0	17.68426577	0
chr4_ref_v2	226206	0	C,T	0	0	239,215,0,0	1	1	0	2	C,C	NA	NA	0	0	73,46,0,0	1	1	0	1.588006211	0	2	C,C	NA	NA	0	0	NA	NA	72,61,0,0	1	1	0	0.436793636	0	2	C,C	NA	NA	0	0	NA	NA	166,146,0,0	1	1	0	0.416543756	0
chr4_ref_v2	226755	0	CAT,C	1	1	10,6,1,2	1	0	1	2	NA	NA	NA	NA	0	11,19,4,7	1	1	0	1.516024168	0	2	CAT,CAT	CAT,C	0.25	0.058268235	0	NA	NA	6,9,2,1	1	0	1	1.108990248	0	2	NA	NA	NA	NA	0	NA	NA	17,35,5,5	1	1	1	4.376611295	0
chr4_ref_v2	240077	0	CAT,C	1	1	102,79,15,11	1	1	0	2	CAT,CAT	NA	NA	0.201133254	0	45,32,12,12	1	1	0	2.581436797	0	2	CAT,CAT	CAT,C	0.25	0.233923603	0	NA	NA	35,32,8,7	1	1	0	1.04714505	0	2	CAT,CAT	CAT,C	0.125	0.108528926	0	NA	NA	62,49,11,12	1	1	0	1.341918246	0
chr4_ref_v2	248901	0	G,T	0	0	201,187,0,0	1	1	0	2	G,G	NA	NA	0	0	60,61,0,0	1	1	0	0.485058977	0	2	G,G	NA	NA	0	0	NA	NA	58,62,0,0	1	1	0	0.614593437	0	2	G,G	NA	NA	0	0	NA	NA	167,161,0,0	1	1	0	0.446128326	0
chr4_ref_v2	251324	0	G,T	0	0	258,159,0,1	1	1	0	2	G,G	NA	NA	0.002395211	0	87,47,0,0	1	1	0	0.61170482	0	2	G,G	NA	NA	0	0	NA	NA	103,69,0,0	1	1	0	0.526824721	0	2	G,G	NA	NA	0	0	NA	NA	179,124,0,0	1	1	0	0.798994397	0
chr4_ref_v2	270133	0	C,CA	1	1	144,72,7,6	1	1	0	2	C,C	NA	NA	0.167819386	0	36,44,3,7	1	1	0	4.176325437	0	2	C,C	C,CA	0.125	0.067245437	0	NA	NA	47,33,8,2	1	1	0	2.333634393	0	2	C,C	C,CA	0.125	0.105546632	0	NA	NA	126,96,5,10	1	1	0	2.785279278	0
chr4_ref_v2	276188	0	G,C	1	0	181,28,0,46	1	1	0	2	G,G	G,C	0.5	0.393574362	0	49,13,0,4	1	1	0	2.132293737	0	2	G,G	G,C	0.125	0.194390057	0	NA	NA	63,20,0,15	1	1	0	2.487504177	0	2	G,G	G,C	0.25	0.299658263	0	NA	NA	160,67,0,12	1	1	0	14.44092262	0
chr4_ref_v2	278644	0	A,T	0	0	0,0,224,234	1	1	0	2	T,T	NA	NA	0	0	0,0,63,61	1	1	0	0.461247446	0	2	T,T	NA	NA	0	0	NA	NA	0,0,66,72	1	1	0	0.414404763	0	2	T,T	NA	NA	0	0	NA	NA	0,0,157,155	1	1	0	0.506044756	0
chr4_ref_v2	278646	0	G,A	0	0	0,0,225,233	1	1	0	2	A,A	NA	NA	0	0	0,0,66,61	1	1	0	0.553501018	0	2	A,A	NA	NA	0	0	NA	NA	0,0,67,72	1	1	0	0.407025242	0	2	A,A	NA	NA	0	0	NA	NA	0,0,158,155	1	1	0	0.498011392	0
chr4_ref_v2	286821	0	CT,C	1	1	103,86,18,11	1	1	0	2	CT,CT	NA	NA	0.216054912	0	25,19,2,3	1	1	0	0.513206556	0	2	CT,CT	NA	NA	0.20476836	0	NA	NA	44,31,5,6	1	1	0	0.586613549	0	2	CT,CT	NA	NA	0.009070053	0	NA	NA	87,78,16,12	1	1	0	0.631332688	0
chr4_ref_v2	315002	0	A,C	1	0	137,57,1,59	1	1	0	2	A,A	A,C	0.5	0.074901308	0	27,14,0,19	1	1	0	1.086711261	0	2	A,C	A,A	0.25	0.207014169	0	NA	NA	57,27,0,22	1	1	0	0.640441869	0	2	A,A	A,C	0.5	0.196710294	0	NA	NA	100,55,0,38	1	1	0	1.562724485	0
chr4_ref_v2	323616	0	GAT,G	1	1	27,31,7,6	1	1	1	2	GAT,GAT	NA	NA	0.102906314	0	21,24,5,10	1	1	0	1.565282504	0	2	GAT,GAT	GAT,G	0.125	0.105342915	0	NA	NA	12,18,2,3	1	1	1	0.664214549	0	2	GAT,GAT	NA	NA	0.295522918	0	NA	NA	32,31,4,9	1	1	1	0.726232297	0
chr4_ref_v2	329580	0	TTA,T	1	1	51,44,3,8	1	1	1	2	TTA,TTA	NA	NA	0.662785832	0	40,30,3,2	1	1	0	0.714878588	0	2	TTA,TTA	NA	NA	1.033156361	0	NA	NA	16,14,1,2	1	1	1	0.381765052	0	2	TTA,TTA	NA	NA	0.745664916	0	NA	NA	29,26,4,2	1	1	1	1.04246405	0
chr4_ref_v2	335799	0	T,A	0	0	230,254,0,0	1	1	0	2	T,T	NA	NA	0	0	22,28,26,28	1	1	0	314.9937873	1	2	T,A	NA	NA	0.076961041	0	g.335799T>A	0	62,70,0,0	1	1	0	0.391681152	0	2	T,T	NA	NA	0	0	NA	NA	166,192,0,0	1	1	0	0.483572113	0
chr4_ref_v2	336145	0	CT,C	1	1	37,41,9,7	1	1	0	2	CT,CT	NA	NA	0.024529644	0	26,14,2,1	1	1	0	2.483858789	0	2	CT,CT	NA	NA	1.284514088	0	NA	NA	22,15,5,1	1	1	0	1.136749865	0	2	CT,CT	NA	NA	0.549329607	0	NA	NA	73,39,14,9	1	1	0	3.493798567	0
chr4_ref_v2	343943	0	G,GTA	1	1	21,15,35,45	1	1	0	2	GTA,GTA	G,GTA	0.25	0.114711859	0	17,10,20,27	1	1	0	0.821941097	0	2	GTA,GTA	G,GTA	0.5	0.010652933	0	NA	NA	9,6,11,11	1	1	0	0.816136237	0	2	GTA,GTA	G,GTA	0.5	0.15311374	0	NA	NA	9,17,23,32	1	1	1	1.575710348	0
chr4_ref_v2	356525	0	T,A	0	0	231,268,0,0	1	1	0	2	T,T	NA	NA	0	0	69,52,0,0	1	1	0	2.170889736	0	2	T,T	NA	NA	0	0	NA	NA	75,91,0,0	1	1	0	0.425368322	0	2	T,T	NA	NA	0	0	NA	NA	80,103,93,95	1	1	0	385.2855593	1
chr4_ref_v2	369196	0	C,CAAAAAAAAAAAAAAAA	1	1	2,0,47,5	1	1	1	2	CAAAAAAAAAAAAAAAA,CAAAAAAAAAAAAAAAA	C,CAAAAAAAAAAAAAAAA	0.125	0.144581229	0	0,1,13,0	1	0	0	0.913965088	0	2	NA	NA	NA	NA	0	NA	NA	3,0,14,0	1	0	0	1.815338905	0	2	NA	NA	NA	NA	0	NA	NA	5,0,28,4	1	1	1	1.993811444	0
chr4_ref_v2	374024	0	C,G	0	0	214,175,0,0	1	1	0	2	C,C	NA	NA	0	0	73,56,0,0	1	1	0	0.440109691	0	2	C,C	NA	NA	0	0	NA	NA	41,38,39,27	1	1	0	317.2083467	1	2	C,G	C,C	0.125	0.071521318	0	g.374024C>G	0	180,126,1,0	1	1	0	0.995503625	0
chr4_ref_v2	410825	0	AT,A	1	1	68,69,6,10	1	1	0	2	AT,AT	NA	NA	0.056886106	0	10,16,1,3	1	1	0	0.63719313	0	2	AT,AT	NA	NA	0.098181184	0	NA	NA	24,29,4,5	1	1	0	0.772120065	0	2	AT,AT	NA	NA	0.155595557	0	NA	NA	53,69,6,6	1	1	0	1.097066877	0
chr4_ref_v2	428743	0	A,AT	1	1	96,34,10,9	1	1	0	2	A,A	A,AT	0.125	0.089157043	0	29,17,3,2	1	1	0	1.259449522	0	2	A,A	A,AT	0.125	0.207007379	0	NA	NA	38,16,4,1	1	1	0	0.652736881	0	2	A,A	NA	NA	0.178379976	0	NA	NA	87,61,8,9	1	1	0	4.639118158	0
chr4_ref_v2	436136	0	CT,C,CTT	1	1	18,20,9,8,10,7	1	1	0	2	CT,CTT	CT,C	0.5	0.534984388	0	10,10,1,2,1,1	1	1	0	1.504519917	0	2	CT,CT	NA	NA	0.784037984	0	NA	NA	4,18,5,4,1,2	1	1	0	2.880454018	0	2	CT,CT	CT,C	0.25	0.14780306	0	NA	NA	21,33,11,11,6,7	1	1	0	1.466093524	0
chr4_ref_v2	444699	0	G,T	1	0	51,232,45,0	1	1	0	2	G,G	G,T	0.25	0.129104648	0	28,51,1,0	1	1	0	6.365536342	0	2	G,G	NA	NA	0.012578782	0	NA	NA	61,86,3,0	1	1	0	15.674273	0	2	G,G	NA	NA	0.713349888	0	NA	NA	102,191,5,0	1	1	0	18.11950976	0
chr4_ref_v2	450126	0	GTA,G	1	1	53,69,9,18	1	1	0	2	GTA,GTA	GTA,G	0.125	0.072958276	0	24,29,7,10	1	1	0	1.009710807	0	2	GTA,GTA	GTA,G	0.25	0.081288634	0	NA	NA	13,19,6,8	1	1	0	1.483940402	0	2	GTA,GTA	GTA,G	0.5	0.197125353	0	NA	NA	38,50,15,11	1	1	0	2.469783212	0
chr4_ref_v2	452440	0	CT,C	1	1	0,0,121,148	1	1	0	2	C,C	NA	NA	0.000399816	0	0,0,47,40	1	1	0	1.332595177	0	2	C,C	NA	NA	0.000599992	0	NA	NA	0,0,53,57	1	1	0	0.566551383	0	2	C,C	NA	NA	0.000372385	0	NA	NA	0,0,88,120	1	1	0	0.630406898	0
chr4_ref_v2	453372	0	A,T	0	0	246,211,0,0	1	1	0	2	A,A	NA	NA	0	0	29,16,31,19	1	1	0	314.5105861	1	2	A,T	NA	NA	0.105360516	0	g.453372A>T	0	87,70,0,0	1	1	0	0.456727109	0	2	A,A	NA	NA	0	0	NA	NA	166,193,0,0	1	1	0	2.8147314	0
chr4_ref_v2	476641	0	T,G	1	0	57,110,49,0	1	1	0	2	T,T	T,G	0.5	0.107358518	0	20,40,20,0	1	1	0	0.454381371	0	2	T,T	T,G	0.5	0.048790164	0	NA	NA	39,39,10,0	1	1	0	4.150874037	0	2	T,T	T,G	0.25	0.012903405	0	NA	NA	82,101,21,0	1	1	0	5.701866675	0
chr4_ref_v2	482411	0	GA,G,GAA	1	1	20,23,9,12,2,7	1	1	0	2	GA,GA	GA,G	0.25	0.701579253	0	5,6,3,2,0,2	1	0	0	0.422196204	0	2	NA	NA	NA	NA	0	NA	NA	8,8,5,12,0,3	1	1	0	2.048239083	0	2	GA,G	GA,GAA	0.125	0.227115009	0	NA	NA	21,40,8,12,2,4	1	1	0	2.492711325	0
chr4_ref_v2	489380	0	AAT,A	1	1	53,38,10,6	1	1	0	2	AAT,AAT	NA	NA	0.130538278	0	30,23,9,3	1	1	0	0.836582445	0	2	AAT,AAT	AAT,A	0.125	0.097900987	0	NA	NA	20,15,2,1	1	1	1	0.588628848	0	2	AAT,AAT	NA	NA	0.822232555	0	NA	NA	45,36,10,4	1	1	1	0.482045411	0
chr4_ref_v2	502827	0	C,G	1	0	211,191,0,0	1	1	0	2	C,C	NA	NA	0	0	61,58,0,0	1	1	0	0.414940921	0	2	C,C	NA	NA	0	0	NA	NA	54,71,0,0	1	1	0	1.78155423	0	2	C,C	NA	NA	0	0	NA	NA	182,170,0,0	1	1	0	0.43949433	0
chr4_ref_v2	505172	0	CAT,C	1	1	60,68,6,5	1	1	0	2	CAT,CAT	NA	NA	0.312601244	0	48,41,6,3	1	1	0	0.844008629	0	2	CAT,CAT	NA	NA	0.082815257	0	NA	NA	13,32,1,3	1	1	0	1.915251794	0	2	CAT,CAT	NA	NA	0.366101696	0	NA	NA	33,62,4,1	1	1	1	2.299194521	0
chr4_ref_v2	506876	0	T,TA	1	1	62,64,1,4	1	1	0	2	T,T	NA	NA	0.774605289	0	13,10,3,2	1	1	0	3.364717139	0	2	T,T	T,TA	0.25	0.027539842	0	NA	NA	22,30,1,3	1	1	0	0.770694491	0	2	T,T	NA	NA	0.189632678	0	NA	NA	48,78,3,2	1	1	0	2.107199707	0
chr4_ref_v2	515127	1	G,T	1	0	0,0,0,0	0	0	1	2	NA	NA	NA	NA	0	0,0,0,0	0	0	1	0	0	2	NA	NA	NA	NA	0	NA	NA	0,0,0,0	0	0	1	0	0	2	NA	NA	NA	NA	0	NA	NA	0,0,1,1	1	0	1	0	0
chr4_ref_v2	515128	1	T,C	1	0	0,0,0,0	0	0	1	2	NA	NA	NA	NA	0	0,0,0,0	0	0	1	0	0	2	NA	NA	NA	NA	0	NA	NA	0,0,0,0	0	0	1	0	0	2	NA	NA	NA	NA	0	NA	NA	0,0,1,1	1	0	1	0	0
chr4_ref_v2	515142	1	A,T	0	0	0,0,0,0	0	0	1	2	NA	NA	NA	NA	0	0,0,0,0	0	0	1	0	0	2	NA	NA	NA	NA	0	NA	NA	0,0,0,0	0	0	1	0	0	2	NA	NA	NA	NA	0	NA	NA	1,0,1,1	1	0	1	0	0
chr4_ref_v2	515143	1	A,T	0	0	0,0,0,0	0	0	1	2	NA	NA	NA	NA	0	0,0,0,0	0	0	1	0	0	2	NA	NA	NA	NA	0	NA	NA	0,0,0,0	0	0	1	0	0	2	NA	NA	NA	NA	0	NA	NA	1,0,1,1	1	0	1	0	0
chr4_ref_v2	515185	1	A,G	1	0	0,0,0,0	0	0	1	2	NA	NA	NA	NA	0	0,0,0,0	0	0	1	0	0	2	NA	NA	NA	NA	0	NA	NA	0,0,0,0	0	0	1	0	0	2	NA	NA	NA	NA	0	NA	NA	0,0,1,1	1	0	1	0	0
chr4_ref_v2	515188	1	A,T	0	0	0,0,0,0	0	0	1	2	NA	NA	NA	NA	0	0,0,0,0	0	0	1	0	0	2	NA	NA	NA	NA	0	NA	NA	0,0,0,0	0	0	1	0	0	2	NA	NA	NA	NA	0	NA	NA	0,0,1,1	1	0	1	0	0
chr4_ref_v2	515194	1	T,C	1	0	0,0,0,0	0	0	1	2	NA	NA	NA	NA	0	0,0,0,0	0	0	1	0	0	2	NA	NA	NA	NA	0	NA	NA	0,0,0,0	0	0	1	0	0	2	NA	NA	NA	NA	0	NA	NA	0,0,1,1	1	0	1	0	0
chr4_ref_v2	515197	1	G,A	1	0	0,0,0,0	0	0	1	2	NA	NA	NA	NA	0	0,0,0,0	0	0	1	0	0	2	NA	NA	NA	NA	0	NA	NA	0,0,0,0	0	0	1	0	0	2	NA	NA	NA	NA	0	NA	NA	0,0,1,1	1	0	1	0	0
chr4_ref_v2	515200	1	A,T	1	0	0,0,0,0	0	0	1	2	NA	NA	NA	NA	0	0,0,0,0	0	0	1	0	0	2	NA	NA	NA	NA	0	NA	NA	0,0,0,0	0	0	1	0	0	2	NA	NA	NA	NA	0	NA	NA	0,0,1,1	1	0	1	0	0
chr4_ref_v2	515203	1	A,C	1	0	0,0,0,0	0	0	1	2	NA	NA	NA	NA	0	0,0,0,0	0	0	1	0	0	2	NA	NA	NA	NA	0	NA	NA	0,0,0,0	0	0	1	0	0	2	NA	NA	NA	NA	0	NA	NA	0,0,1,1	1	0	1	0	0
chr4_ref_v2	515206	1	G,A	1	0	0,0,0,0	0	0	1	2	NA	NA	NA	NA	0	0,0,0,0	0	0	1	0	0	2	NA	NA	NA	NA	0	NA	NA	0,0,0,0	0	0	1	0	0	2	NA	NA	NA	NA	0	NA	NA	0,0,1,1	1	0	1	0	0
chr4_ref_v2	515578	1	T,C	1	0	1,1,0,0	1	0	1	2	NA	NA	NA	NA	0	0,2,0,0	0	0	1	0	0	2	NA	NA	NA	NA	0	NA	NA	0,0,0,0	0	0	1	0	0	2	NA	NA	NA	NA	0	NA	NA	3,2,1,1	1	0	1	0.118355523	0
chr4_ref_v2	515584	1	T,C	1	0	10,1,0,0	1	0	1	2	NA	NA	NA	NA	0	0,2,0,0	0	0	1	0	0	2	NA	NA	NA	NA	0	NA	NA	2,0,0,0	0	0	1	0	0	2	NA	NA	NA	NA	0	NA	NA	7,2,1,1	1	0	1	0.624666548	0
chr4_ref_v2	515599	1	A,T	1	0	10,1,0,0	1	0	1	2	NA	NA	NA	NA	0	0,2,0,0	0	0	1	0	0	2	NA	NA	NA	NA	0	NA	NA	2,0,0,0	0	0	1	0	0	2	NA	NA	NA	NA	0	NA	NA	7,2,1,1	1	0	1	0.624666548	0
chr4_ref_v2	515607	1	G,A	0	0	10,0,0,0	0	0	1	2	NA	NA	NA	NA	0	0,2,0,0	0	0	1	0	0	2	NA	NA	NA	NA	0	NA	NA	2,0,0,0	0	0	1	0	0	2	NA	NA	NA	NA	0	NA	NA	7,0,1,1	1	0	1	0	0
chr4_ref_v2	515614	1	A,G	1	0	10,0,0,0	0	0	1	2	NA	NA	NA	NA	0	0,1,0,0	0	0	1	0	0	2	NA	NA	NA	NA	0	NA	NA	2,0,0,0	0	0	1	0	0	2	NA	NA	NA	NA	0	NA	NA	6,0,1,1	1	0	1	0	0
chr4_ref_v2	519541	1	A,AATGTAAAT	0	0	140,67,18,0	1	1	0	2	NA	NA	NA	NA	0	54,19,2,0	1	1	0	1.403798027	0	2	NA	NA	NA	NA	0	NA	NA	51,19,6,0	1	1	0	0.653869477	0	2	NA	NA	NA	NA	0	NA	NA	122,51,5,0	1	1	0	1.57570298	0
chr4_ref_v2	519543	1	C,CTA	0	0	146,71,20,0	1	1	0	2	NA	NA	NA	NA	0	55,19,2,0	1	1	0	1.61361674	0	2	NA	NA	NA	NA	0	NA	NA	52,20,7,0	1	1	0	0.595077489	0	2	NA	NA	NA	NA	0	NA	NA	126,53,5,0	1	1	0	1.840635565	0
chr4_ref_v2	519838	0	G,GT	1	1	1,4,2,8	1	0	0	2	NA	NA	NA	NA	0	0,4,7,12	1	1	0	1.615532291	0	2	GT,GT	NA	NA	0.182078552	0	NA	NA	0,5,3,10	1	0	0	0.46143186	0	2	NA	NA	NA	NA	0	NA	NA	4,10,5,8	1	1	0	1.287936369	0
chr4_ref_v2	527681	0	TTA,T	0	0	0,0,0,2	0	0	1	2	NA	NA	NA	NA	0	0,0,0,6	0	0	1	0	0	2	NA	NA	NA	NA	0	NA	NA	0,0,0,0	0	0	1	0	0	2	NA	NA	NA	NA	0	NA	NA	0,0,0,5	0	0	1	0	0
chr4_ref_v2	527968	0	A,ACG	0	0	0,0,0,0	0	0	1	2	NA	NA	NA	NA	0	1,1,0,0	1	0	1	0	0	2	NA	NA	NA	NA	0	NA	NA	0,0,0,0	0	0	1	0	0	2	NA	NA	NA	NA	0	NA	NA	0,0,1,2	1	0	1	0	0
chr4_ref_v2	527969	0	T,TGAAAATACCAACCTCTGAATCATG	1	0	0,0,0,0	0	0	1	2	NA	NA	NA	NA	0	1,1,0,0	1	0	1	0	0	2	NA	NA	NA	NA	0	NA	NA	0,0,0,0	0	0	1	0	0	2	NA	NA	NA	NA	0	NA	NA	0,0,1,1	1	0	1	0	0
chr4_ref_v2	531597	0	G,A	0	0	0,0,0,0	0	0	1	2	NA	NA	NA	NA	0	0,0,0,0	0	0	1	0	0	2	NA	NA	NA	NA	0	NA	NA	0,0,0,0	0	0	1	0	0	2	NA	NA	NA	NA	0	NA	NA	0,0,0,0	0	0	1	0	0
chr4_ref_v2	538648	0	GTA,G	1	1	27,24,13,8	1	1	1	2	GTA,GTA	GTA,G	0.25	0.003609175	0	21,20,10,9	1	1	0	0.684462878	0	2	GTA,GTA	GTA,G	0.25	0.190541689	0	NA	NA	7,12,4,1	1	1	1	1.189767327	0	2	GTA,GTA	GTA,G	0.125	0.126336774	0	NA	NA	25,26,6,9	1	1	1	0.820893517	0
chr4_ref_v2	542473	0	CA,C	1	1	88,79,19,9	1	1	0	2	CA,CA	NA	NA	0.083867622	0	22,22,5,4	1	1	0	0.680164956	0	2	CA,CA	NA	NA	0.117199409	0	NA	NA	43,35,6,5	1	1	0	0.549914433	0	2	CA,CA	NA	NA	0.292620666	0	NA	NA	84,67,17,8	1	1	0	0.582974908	0
chr4_ref_v2	548461	0	G,GT,GTT	1	1	3,7,2,4,14,14	1	1	0	2	G,GTT	GTT,GTT	0.5	0.236452719	0	0,3,0,1,7,5	1	0	0	0.692254422	0	2	NA	NA	NA	NA	0	NA	NA	6,3,0,2,2,5	1	0	0	3.153211399	0	2	NA	NA	NA	NA	0	NA	NA	9,18,6,4,11,20	1	1	0	2.273842962	0
chr4_ref_v2	606957	0	G,GAAAAAAAAAAAAAAA	1	1	12,5,0,6	1	1	0	2	G,G	G,GAAAAAAAAAAAAAAA	0.5	0.211309094	0	11,1,5,3	1	1	0	3.073390214	0	2	G,GAAAAAAAAAAAAAAA	G,G	0.25	0.105360516	0	NA	NA	15,14,2,3	1	1	0	2.176602767	0	2	G,G	G,GAAAAAAAAAAAAAAA	0.25	0.188052232	0	NA	NA	0,0,0,0	0	0	0	0	0
chr4_ref_v2	621794	0	G,GAA,GAAAAA	1	1	11,6,2,1,0,6	1	1	0	2	G,G	G,GAAAAA	0.5	0.616774202	0	1,2,6,5,0,1	1	0	0	5.467644024	0	2	NA	NA	NA	NA	0	NA	NA	5,13,1,1,0,1	1	1	0	3.897328184	0	2	G,G	G,GAA	0.125	0.089612159	0	NA	NA	17,20,4,1,0,9	1	1	0	2.143759944	0
chr4_ref_v2	630748	0	GT,G	1	1	87,48,14,7	1	1	0	2	GT,GT	NA	NA	0.139481082	0	23,15,5,1	1	1	0	0.453613921	0	2	GT,GT	NA	NA	0.327333234	0	NA	NA	20,15,15,2	1	1	0	4.895859263	0	2	GT,GT	GT,G	0.5	0.170363795	0	NA	NA	65,41,19,6	1	1	0	1.629940809	0
chr4_ref_v2	636722	0	A,C	1	0	165,44,0,59	1	1	0	2	A,A	A,C	0.5	0.149377401	0	48,17,0,8	1	1	0	1.472146706	0	2	A,A	A,C	0.25	0.031252544	0	NA	NA	55,26,0,9	1	1	0	3.240067823	0	2	A,A	A,C	0.25	0.145953913	0	NA	NA	140,70,0,40	1	1	0	5.855805811	0
chr4_ref_v2	636725	0	T,C	1	0	170,45,0,51	1	1	0	2	T,T	T,C	0.5	0.320782021	0	47,15,0,7	1	1	0	1.048925092	0	2	T,T	T,C	0.25	0.101782694	0	NA	NA	56,34,0,2	1	1	0	7.414586551	0	2	T,T	NA	NA	0.427444015	0	NA	NA	138,100,0,18	1	1	0	18.27959174	0
chr4_ref_v2	645017	0	GA,G	1	1	109,96,4,13	1	1	0	2	GA,GA	NA	NA	0.078231373	0	36,20,2,1	1	1	0	1.429643941	0	2	GA,GA	NA	NA	0.585321189	0	NA	NA	43,27,7,5	1	1	0	3.394452755	0	2	GA,GA	GA,G	0.125	0.010624009	0	NA	NA	101,86,11,5	1	1	0	3.015572906	0
chr4_ref_v2	645348	0	A,G	0	0	168,49,73,0	1	1	0	2	A,A	A,G	0.5	0.022780028	0	50,19,9,0	1	1	0	1.902906142	0	2	A,A	A,G	0.25	0.036246879	0	NA	NA	53,22,18,0	1	1	0	1.29837728	0	2	A,A	A,G	0.5	0.274436846	0	NA	NA	118,54,44,0	1	1	0	2.922858192	0
chr4_ref_v2	645380	0	A,G	0	0	164,69,59,0	1	1	0	2	A,A	A,G	0.5	0.258081603	0	39,19,6,0	1	1	0	1.180562931	0	2	A,A	A,G	0.25	0.168622712	0	NA	NA	61,19,14,0	1	1	0	1.30860376	0	2	A,A	A,G	0.25	0.271933715	0	NA	NA	127,86,34,0	1	1	0	4.623072706	0
chr4_ref_v2	645387	0	T,G	1	0	166,81,58,1	1	1	0	2	T,T	T,G	0.5	0.333238604	0	37,23,6,0	1	1	0	1.242725886	0	2	T,T	T,G	0.25	0.202524264	0	NA	NA	58,21,14,0	1	1	0	1.164541517	0	2	T,T	T,G	0.25	0.284512498	0	NA	NA	124,99,34,0	1	1	0	5.036257135	0
chr4_ref_v2	645399	0	T,G	1	0	151,95,42,7	1	1	0	2	T,T	T,G	0.25	0.332398911	0	39,33,5,0	1	1	0	1.72039379	0	2	T,T	T,G	0.125	0.223143551	0	NA	NA	57,24,11,2	1	1	0	1.397986704	0	2	T,T	T,G	0.25	0.116410352	0	NA	NA	122,106,28,3	1	1	0	2.792179061	0
chr4_ref_v2	645406	0	CGTTTTGTTAT,C	0	0	141,115,35,14	1	1	0	2	CGTTTTGTTAT,CGTTTTGTTAT	CGTTTTGTTAT,C	0.25	0.292553003	1	33,44,3,0	1	1	0	3.442518529	0	2	CGTTTTGTTAT,CGTTTTGTTAT	CGTTTTGTTAT,C	0.125	0.24946086	0	NA	NA	57,31,8,4	1	1	0	1.736720908	0	2	CGTTTTGTTAT,CGTTTTGTTAT	CGTTTTGTTAT,C	0.25	0.046520016	0	NA	NA	116,111,23,5	1	1	0	1.586661041	0
chr4_ref_v2	645422	1	T,A	1	0	119,121,26,18	1	1	0	2	NA	NA	NA	NA	0	27,47,2,0	1	1	0	3.830748719	0	2	NA	NA	NA	NA	0	NA	NA	49,31,6,4	1	1	0	2.009706727	0	2	NA	NA	NA	NA	0	NA	NA	95,107,21,5	1	1	0	1.175161714	0
chr4_ref_v2	645423	1	ATATG,A	1	0	119,128,25,20	1	1	0	2	NA	NA	NA	NA	0	27,49,2,0	1	1	0	3.844285817	0	2	NA	NA	NA	NA	0	NA	NA	49,33,5,4	1	1	0	2.178236254	0	2	NA	NA	NA	NA	0	NA	NA	93,110,20,5	1	1	0	1.279526629	0
chr4_ref_v2	645432	1	T,TG	0	0	102,128,16,22	1	1	0	2	NA	NA	NA	NA	0	26,50,1,0	1	1	0	3.336240066	0	2	NA	NA	NA	NA	0	NA	NA	40,34,3,4	1	1	0	1.650910489	0	2	NA	NA	NA	NA	0	NA	NA	71,107,13,6	1	1	0	1.59868674	0
chr4_ref_v2	645435	1	T,TG	0	0	98,125,12,27	1	1	0	2	NA	NA	NA	NA	0	24,49,1,1	1	1	0	3.235075322	0	2	NA	NA	NA	NA	0	NA	NA	38,36,1,5	1	1	0	1.467662808	0	2	NA	NA	NA	NA	0	NA	NA	70,106,6,8	1	1	0	2.0382204	0
chr4_ref_v2	645436	1	T,TTG	0	0	94,125,9,29	1	1	0	2	NA	NA	NA	NA	0	24,49,1,1	1	1	0	2.99660214	0	2	NA	NA	NA	NA	0	NA	NA	37,36,1,6	1	1	0	1.363054074	0	2	NA	NA	NA	NA	0	NA	NA	70,106,4,10	1	1	0	1.745272236	0
chr4_ref_v2	645511	1	G,A	0	0	0,154,0,85	1	1	0	2	NA	NA	NA	NA	0	0,49,0,11	1	1	0	2.920340922	0	2	NA	NA	NA	NA	0	NA	NA	0,60,0,18	1	1	0	2.109954349	0	2	NA	NA	NA	NA	0	NA	NA	1,124,0,41	1	1	0	2.753392271	0
chr4_ref_v2	645517	1	T,A	0	0	0,139,0,102	1	1	0	2	NA	NA	NA	NA	0	0,39,0,18	1	1	0	1.285207921	0	2	NA	NA	NA	NA	0	NA	NA	0,55,0,22	1	1	0	2.281595482	0	2	NA	NA	NA	NA	0	NA	NA	0,101,0,65	1	1	0	0.648093558	0
chr4_ref_v2	645527	1	A,T	0	0	0,152,0,97	1	1	0	2	NA	NA	NA	NA	0	0,34,0,21	1	1	0	0.290508074	0	2	NA	NA	NA	NA	0	NA	NA	0,54,0,22	1	1	0	1.449933158	0	2	NA	NA	NA	NA	0	NA	NA	0,101,0,66	1	1	0	0.328261386	0
chr4_ref_v2	645528	1	T,C	1	0	0,150,0,96	1	1	0	2	NA	NA	NA	NA	0	0,34,0,21	1	1	0	0.29406898	0	2	NA	NA	NA	NA	0	NA	NA	0,55,0,22	1	1	0	1.552817905	0	2	NA	NA	NA	NA	0	NA	NA	0,100,0,66	1	1	0	0.344733372	0
chr4_ref_v2	645533	1	G,T	0	0	0,157,0,91	1	1	0	2	NA	NA	NA	NA	0	0,33,0,20	1	1	0	0.310754183	0	2	NA	NA	NA	NA	0	NA	NA	0,56,0,22	1	1	0	1.206624068	0	2	NA	NA	NA	NA	0	NA	NA	0,100,0,64	1	1	0	0.53472299	0
chr4_ref_v2	645541	1	G,A	0	0	0,155,0,81	1	1	0	2	NA	NA	NA	NA	0	0,33,0,21	1	1	0	0.55475378	0	2	NA	NA	NA	NA	0	NA	NA	0,52,0,21	1	1	0	0.737934392	0	2	NA	NA	NA	NA	0	NA	NA	0,91,0,60	1	1	1	1.052365362	0
chr4_ref_v2	645542	1	C,T	0	0	0,154,0,82	1	1	0	2	NA	NA	NA	NA	0	0,32,0,20	1	1	0	0.479500912	0	2	NA	NA	NA	NA	0	NA	NA	0,52,0,21	1	1	0	0.790361373	0	2	NA	NA	NA	NA	0	NA	NA	0,91,0,61	1	1	1	1.047473871	0
chr4_ref_v2	645544	1	A,T	0	0	0,153,0,76	1	1	0	2	NA	NA	NA	NA	0	0,33,0,20	1	1	0	0.551916938	0	2	NA	NA	NA	NA	0	NA	NA	0,52,0,19	1	1	0	0.846633534	0	2	NA	NA	NA	NA	0	NA	NA	0,91,0,61	1	1	1	1.426875938	0
chr4_ref_v2	645550	1	CACA,C	1	0	0,153,0,57	1	1	0	2	NA	NA	NA	NA	0	0,35,0,20	1	1	0	1.137132778	0	2	NA	NA	NA	NA	0	NA	NA	0,49,0,17	1	1	0	0.334812628	0	2	NA	NA	NA	NA	0	NA	NA	0,88,0,56	1	1	1	3.074863148	0
chr4_ref_v2	645556	1	T,A	0	0	0,146,0,55	1	1	0	2	NA	NA	NA	NA	0	0,34,0,20	1	1	0	1.186133686	0	2	NA	NA	NA	NA	0	NA	NA	0,46,0,17	1	1	0	0.269321256	0	2	NA	NA	NA	NA	0	NA	NA	0,81,0,54	1	1	1	3.26203416	0
chr4_ref_v2	645558	1	TATA,T	1	0	0,143,0,55	1	1	0	2	NA	NA	NA	NA	0	0,34,0,20	1	1	0	1.119847227	0	2	NA	NA	NA	NA	0	NA	NA	0,45,0,17	1	1	1	0.267847597	0	2	NA	NA	NA	NA	0	NA	NA	0,81,0,52	1	1	1	2.705969714	0
chr4_ref_v2	645567	1	T,TACG	1	0	0,127,0,46	1	1	1	2	NA	NA	NA	NA	0	0,33,0,21	1	1	0	1.62182995	0	2	NA	NA	NA	NA	0	NA	NA	0,40,0,16	1	1	1	0.379307821	0	2	NA	NA	NA	NA	0	NA	NA	0,69,0,43	1	1	1	2.562005862	0
chr4_ref_v2	645571	1	A,ATTCC	1	0	0,124,0,36	1	1	1	2	NA	NA	NA	NA	0	0,29,0,21	1	1	0	3.209349099	0	2	NA	NA	NA	NA	0	NA	NA	0,39,0,11	1	1	1	0.262780299	0	2	NA	NA	NA	NA	0	NA	NA	0,66,0,36	1	1	1	2.874369662	0
chr4_ref_v2	645575	1	T,TTC	1	0	0,119,0,30	1	1	1	2	NA	NA	NA	NA	0	0,27,0,20	1	1	0	3.975494771	0	2	NA	NA	NA	NA	0	NA	NA	0,40,0,11	1	1	1	0.343126204	0	2	NA	NA	NA	NA	0	NA	NA	0,64,0,27	1	1	1	1.816128495	0
chr4_ref_v2	645587	1	TTAATA,T	0	0	0,97,0,7	1	1	1	2	NA	NA	NA	NA	0	0,38,0,6	1	1	0	1.204457886	0	2	NA	NA	NA	NA	0	NA	NA	0,35,0,2	1	1	1	0.266643046	0	2	NA	NA	NA	NA	0	NA	NA	0,60,0,10	1	1	1	1.830588058	0
chr4_ref_v2	645589	1	A,T	1	0	0,101,0,1	1	1	1	2	NA	NA	NA	NA	0	0,34,0,8	1	1	0	8.887131857	0	2	NA	NA	NA	NA	0	NA	NA	0,34,0,2	1	1	1	1.431197195	0	2	NA	NA	NA	NA	0	NA	NA	0,66,0,3	1	1	1	1.57816796	0
chr4_ref_v2	645598	1	TG,T	0	0	0,80,0,6	1	1	1	2	NA	NA	NA	NA	0	0,34,0,7	1	1	0	1.784369509	0	2	NA	NA	NA	NA	0	NA	NA	0,0,0,0	0	0	1	0	0	2	NA	NA	NA	NA	0	NA	NA	0,43,0,9	1	1	1	2.174820174	0
chr4_ref_v2	645625	1	G,A	0	0	0,32,0,5	1	1	1	2	NA	NA	NA	NA	0	0,28,0,3	1	1	1	0.421968218	0	2	NA	NA	NA	NA	0	NA	NA	0,12,0,2	1	0	1	0.234756355	0	2	NA	NA	NA	NA	0	NA	NA	0,30,0,4	1	1	1	0.295895639	0
chr4_ref_v2	645626	1	T,C	0	0	0,31,0,4	1	1	1	2	NA	NA	NA	NA	0	0,28,0,3	1	1	1	0.283911958	0	2	NA	NA	NA	NA	0	NA	NA	0,13,0,2	1	0	1	0.280304092	0	2	NA	NA	NA	NA	0	NA	NA	0,30,0,4	1	1	1	0.255917792	0
chr4_ref_v2	645637	1	A,T	0	0	0,13,0,2	1	0	1	2	NA	NA	NA	NA	0	0,29,0,3	1	1	1	0.437306589	0	2	NA	NA	NA	NA	0	NA	NA	0,7,0,1	1	0	1	0.166398864	0	2	NA	NA	NA	NA	0	NA	NA	0,24,0,3	1	1	1	0.295916876	0
chr4_ref_v2	645642	1	T,C	0	0	0,12,0,1	1	0	1	2	NA	NA	NA	NA	0	0,28,0,2	1	1	1	0.228582379	0	2	NA	NA	NA	NA	0	NA	NA	0,5,0,0	0	0	1	0	0	2	NA	NA	NA	NA	0	NA	NA	0,23,0,2	1	1	1	0.234211278	0
chr4_ref_v2	645803	1	A,G	0	0	0,0,0,0	0	0	1	2	NA	NA	NA	NA	0	0,0,0,1	0	0	1	0	0	2	NA	NA	NA	NA	0	NA	NA	0,0,0,0	0	0	1	0	0	2	NA	NA	NA	NA	0	NA	NA	0,0,0,0	0	0	1	0	0
chr4_ref_v2	649593	1	C,T	0	0	0,0,0,0	0	0	1	2	NA	NA	NA	NA	0	0,0,0,0	0	0	1	0	0	2	NA	NA	NA	NA	0	NA	NA	0,0,0,0	0	0	1	0	0	2	NA	NA	NA	NA	0	NA	NA	0,0,0,0	0	0	1	0	0
chr4_ref_v2	649622	1	G,A	1	0	0,0,0,0	0	0	1	2	NA	NA	NA	NA	0	0,0,0,0	0	0	1	0	0	2	NA	NA	NA	NA	0	NA	NA	0,0,0,0	0	0	1	0	0	2	NA	NA	NA	NA	0	NA	NA	0,0,0,0	0	0	1	0	0
chr4_ref_v2	651116	1	A,G	1	0	30,0,21,0	1	1	1	2	NA	NA	NA	NA	0	26,0,4,0	1	1	1	3.349048641	0	2	NA	NA	NA	NA	0	NA	NA	10,0,5,0	1	0	1	0.439746658	0	2	NA	NA	NA	NA	0	NA	NA	27,0,8,0	1	1	1	1.856734476	0
chr4_ref_v2	668864	0	TA,T	1	1	72,106,17,17	1	1	0	2	TA,TA	NA	NA	0.032067868	0	27,30,3,5	1	1	0	0.919680417	0	2	TA,TA	NA	NA	0.572219733	0	NA	NA	33,35,6,6	1	1	0	0.981656608	0	2	TA,TA	NA	NA	0.379063673	0	NA	NA	65,93,4,13	1	1	0	1.203293098	0
chr4_ref_v2	677964	0	A,T	0	0	39,32,13,3	1	1	1	2	A,A	A,T	0.5	0.391478866	0	17,19,4,1	1	1	0	0.885453494	0	2	A,A	A,T	0.25	0.028170877	0	NA	NA	12,16,6,2	1	1	1	0.671605981	0	2	A,A	A,T	0.5	0.15415068	0	NA	NA	35,36,7,13	1	1	1	4.949082921	0
chr4_ref_v2	677965	0	A,T	0	0	42,34,3,3	1	1	1	2	A,A	A,T	0.125	0.16907633	0	19,19,3,1	1	1	0	0.712193445	0	2	A,A	A,T	0.25	0.30538165	0	NA	NA	14,16,2,2	1	1	1	0.639145882	0	2	A,A	A,T	0.25	0.068992871	0	NA	NA	35,36,3,13	1	1	1	4.846227182	0
chr4_ref_v2	687977	0	C,CT,CTT,CTTT	1	1	2,3,8,4,14,26,12,4	1	1	0	2	CTT,CTT	C,CTT	0.125	1.464188738	0	1,0,0,2,4,8,6,1	1	1	0	0.874475207	0	2	CTT,CTT	CTT,CTTT	0.5	0.273121265	0	NA	NA	1,0,2,3,6,13,2,0	1	1	0	0.997486664	0	2	CTT,CTT	NA	NA	0.138406403	0	NA	NA	2,3,8,10,20,27,7,5	1	1	0	1.859294395	0
chr4_ref_v2	691302	0	A,AATAT,AATATAT	1	1	1,1,1,4,30,34	1	1	1	2	AATATAT,AATATAT	NA	NA	0.941712665	0	1,2,2,6,26,35	1	1	0	0.871089411	0	2	AATATAT,AATATAT	A,AATATAT	0.125	0.694104199	0	NA	NA	0,0,1,4,7,13	1	1	1	1.427605705	0	2	AATATAT,AATATAT	AATAT,AATATAT	0.125	0.074856822	0	NA	NA	0,0,4,7,25,19	1	1	1	2.635082267	0
chr4_ref_v2	723832	0	A,C	0	0	287,22,0,54	1	1	0	2	A,A	A,C	0.25	0.219902057	0	77,17,0,8	1	1	0	4.601778035	0	2	A,A	A,C	0.125	0.361979996	0	NA	NA	83,33,0,19	1	1	0	13.20487086	0	2	A,A	A,C	0.25	0.188052232	0	NA	NA	191,56,0,31	1	1	0	15.74702213	0
chr4_ref_v2	732291	0	G,A	0	0	0,1,228,183	1	1	0	2	A,A	NA	NA	0.002430135	0	0,0,37,45	1	1	0	1.499171905	0	2	A,A	NA	NA	0	0	NA	NA	0,0,86,73	1	1	0	0.458481976	0	2	A,A	NA	NA	0	0	NA	NA	0,0,158,112	1	1	0	0.806782432	0
chr4_ref_v2	736323	0	T,G	0	0	31,148,28,0	1	1	0	2	T,T	T,G	0.25	0.125820173	0	5,43,8,0	1	1	0	0.643942424	0	2	T,T	T,G	0.25	0.271933715	0	NA	NA	14,46,10,0	1	1	0	0.816410694	0	2	T,T	T,G	0.25	0.24946086	0	NA	NA	17,119,21,0	1	1	0	0.886285011	0
chr4_ref_v2	784538	0	G,T	0	0	142,206,0,0	1	1	0	2	G,G	NA	NA	0	0	45,56,0,0	1	1	0	0.613957925	0	2	G,G	NA	NA	0	0	NA	NA	56,75,0,0	1	1	0	0.473819988	0	2	G,G	NA	NA	0	0	NA	NA	137,178,0,0	1	1	0	0.754681568	0
chr4_ref_v2	793757	0	G,T	1	0	14,184,26,0	1	1	0	2	G,G	G,T	0.25	0.046520016	0	12,46,2,0	1	1	0	4.258312425	0	2	G,G	G,T	0.125	0.253780521	0	NA	NA	15,71,2,0	1	1	0	4.297207044	0	2	G,G	NA	NA	0.428454626	0	NA	NA	28,120,12,0	1	1	0	6.549755603	0
chr4_ref_v2	793960	0	G,T	0	0	191,126,0,0	1	1	0	2	G,G	NA	NA	0	0	49,34,0,0	1	1	0	0.397758242	0	2	G,G	NA	NA	0	0	NA	NA	62,52,0,1	1	1	0	1.041596777	0	2	G,G	NA	NA	0.00873368	0	NA	NA	160,114,0,0	1	1	0	0.561194194	0
chr4_ref_v2	794535	0	C,A	1	0	196,39,0,41	1	1	0	2	C,C	C,A	0.25	0.223994253	0	49,20,0,3	1	1	0	3.402710557	0	2	C,C	C,A	0.125	0.139761942	0	NA	NA	68,32,0,4	1	1	0	6.14394119	0	2	C,C	C,A	0.125	0.287682072	0	NA	NA	159,70,0,10	1	1	0	10.57427074	0
chr4_ref_v2	835540	0	GA,G	1	1	108,102,7,6	1	1	0	2	GA,GA	NA	NA	0.370592911	0	22,23,0,0	1	1	0	0.656460515	0	2	GA,GA	NA	NA	0.772097096	0	NA	NA	56,38,3,1	1	1	0	1.300640813	0	2	GA,GA	NA	NA	0.862714352	0	NA	NA	73,82,11,7	1	1	0	1.853515041	0
chr4_ref_v2	837968	0	A,AAATAATAATAAT	1	1	0,0,34,39	1	1	0	2	AAATAATAATAAT,AAATAATAATAAT	NA	NA	0	0	0,2,27,22	1	1	0	0.973628304	0	2	AAATAATAATAAT,AAATAATAATAAT	A,AAATAATAATAAT	0.125	0.085157808	0	NA	NA	0,0,11,19	1	1	0	0.761401986	0	2	AAATAATAATAAT,AAATAATAATAAT	NA	NA	0	0	NA	NA	1,3,25,30	1	1	1	1.460089892	0
chr4_ref_v2	840324	0	AATAT,A,AAT	1	1	3,2,8,9,41,58	1	1	0	2	AAT,AAT	A,AAT	0.125	0.262646166	0	3,1,7,2,30,35	1	1	0	0.659348317	0	2	AAT,AAT	AATAT,AAT	0.125	0.79036646	0	NA	NA	0,1,2,2,21,16	1	1	0	1.660428889	0	2	AAT,AAT	NA	NA	0.218584153	0	NA	NA	3,2,8,5,37,36	1	1	1	0.976871358	0
chr4_ref_v2	847212	0	A,C	0	0	183,29,0,2	1	1	0	2	A,A	NA	NA	0.414854848	0	61,10,0,0	1	1	0	0.404315598	0	2	A,A	NA	NA	0	0	NA	NA	67,29,0,3	1	1	0	5.094366413	0	2	A,A	A,C	0.125	0.470003629	0	NA	NA	133,54,0,3	1	1	0	7.657333083	0
chr4_ref_v2	847219	0	C,A	0	0	194,32,0,50	1	1	0	2	C,C	C,A	0.5	0.390097078	0	65,17,0,5	1	1	0	2.490779611	0	2	C,C	C,A	0.125	0.103789723	0	NA	NA	69,41,0,11	1	1	0	11.52577322	0	2	C,C	C,A	0.25	0.269663567	0	NA	NA	133,71,0,19	1	1	0	16.5788662	0
chr4_ref_v2	859215	0	T,G	1	0	43,168,57,0	1	1	0	2	T,T	T,G	0.5	0.192802834	0	10,45,10,0	1	1	0	0.814629338	0	2	T,T	T,G	0.25	0.336472237	0	NA	NA	42,60,9,0	1	1	0	9.036105085	0	2	T,T	T,G	0.25	0.376477571	0	NA	NA	114,136,24,0	1	1	0	25.13709103	0
chr4_ref_v2	864769	0	CAT,C	1	1	46,51,3,12	1	1	0	2	CAT,CAT	NA	NA	0.060044829	0	27,59,6,3	1	1	0	3.417411266	0	2	CAT,CAT	NA	NA	0.277753592	0	NA	NA	12,26,0,3	1	1	0	1.850059352	0	2	CAT,CAT	NA	NA	0.469322394	0	NA	NA	46,61,4,7	1	1	0	0.999608167	0
chr4_ref_v2	864892	0	CT,C	1	1	131,49,12,4	1	1	0	2	CT,CT	CT,C	0.125	0.101897511	0	57,34,5,2	1	1	0	1.71004982	0	2	CT,CT	CT,C	0.125	0.23543016	0	NA	NA	46,18,6,1	1	1	0	0.583990654	0	2	CT,CT	CT,C	0.125	0.092548964	0	NA	NA	124,64,8,3	1	1	0	1.879761998	0
chr4_ref_v2	875501	1	G,T	0	0	0,0,0,0	0	0	1	2	NA	NA	NA	NA	0	0,0,0,0	0	0	1	0	0	2	NA	NA	NA	NA	0	NA	NA	0,0,0,0	0	0	1	0	0	2	NA	NA	NA	NA	0	NA	NA	0,0,1,0	0	0	1	0	0
chr4_ref_v2	876857	1	A,G	0	0	0,0,0,0	0	0	1	2	NA	NA	NA	NA	0	0,0,0,0	0	0	1	0	0	2	NA	NA	NA	NA	0	NA	NA	0,0,0,0	0	0	1	0	0	2	NA	NA	NA	NA	0	NA	NA	0,0,0,0	0	0	1	0	0
chr4_ref_v2	884474	0	CT,C,CTTT	1	1	1,9,0,6,4,20	1	1	0	2	CT,CTTT	C,CTTT	0.25	0.46441144	0	1,2,0,6,3,16	1	1	0	0.647416158	0	2	CTTT,CTTT	C,CTTT	0.5	0.607157007	0	NA	NA	1,3,2,3,0,6	1	0	0	1.464596595	0	2	NA	NA	NA	NA	0	NA	NA	3,13,0,7,4,15	1	1	0	1.382203746	0
chr4_ref_v2	892434	0	CA,C	1	1	60,95,6,4	1	1	0	2	CA,CA	NA	NA	0.329274762	0	25,21,3,1	1	1	0	1.530554846	0	2	CA,CA	NA	NA	0.100928822	0	NA	NA	32,39,5,7	1	1	0	2.613529094	0	2	CA,CA	CA,C	0.125	0.003560626	0	NA	NA	53,65,9,9	1	1	0	2.611126985	0
chr4_ref_v2	892634	0	A,T	1	0	56,42,26,9	1	1	1	2	A,A	A,T	0.5	0.068992871	0	17,19,15,1	1	1	0	1.23219523	0	2	A,A	A,T	0.5	0.287682072	0	NA	NA	16,29,11,3	1	1	0	2.539337264	0	2	A,A	A,T	0.5	0.068992871	0	NA	NA	31,36,21,6	1	1	1	1.012026705	0
chr4_ref_v2	892636	0	G,T	1	0	65,44,7,9	1	1	1	2	G,G	G,T	0.25	0.027150989	0	17,19,6,1	1	1	0	1.646116435	0	2	G,G	G,T	0.25	0.30830136	0	NA	NA	17,28,4,3	1	1	0	2.472261395	0	2	G,G	G,T	0.25	0.085157808	0	NA	NA	33,39,9,6	1	1	1	1.494887513	0
chr4_ref_v2	892638	0	G,T	1	0	75,45,1,9	1	1	1	2	G,G	G,T	0.125	0.223143551	0	22,19,1,1	1	1	0	0.940487912	0	2	G,G	NA	NA	0.047628049	0	NA	NA	19,30,0,3	1	1	0	3.443473679	0	2	G,G	G,T	0.125	0.212754465	0	NA	NA	40,37,0,6	1	1	1	1.435702704	0
chr4_ref_v2	896497	0	C,A	0	0	188,24,0,48	1	1	0	2	C,C	C,A	0.5	0.366153688	0	56,15,1,7	1	1	0	2.849353944	0	2	C,C	C,A	0.25	0.237328186	0	NA	NA	61,17,0,4	1	1	0	3.957850241	0	2	C,C	C,A	0.125	0.039220713	0	NA	NA	123,51,0,12	1	1	0	13.74764256	0
chr4_ref_v2	909629	0	A,AT	1	1	4,53,29,16	1	1	0	2	A,AT	NA	NA	0.06606588	0	1,8,5,10	1	1	0	2.883353017	0	2	AT,AT	A,AT	0.5	0.09774814	0	NA	NA	7,36,5,8	1	1	0	3.064462396	0	2	A,AT	A,A	0.5	0.196137505	0	NA	NA	15,48,20,14	1	1	0	5.34686422	0
chr4_ref_v2	914561	0	T,G	0	0	21,187,63,0	1	1	0	2	T,T	T,G	0.5	0.080042708	0	26,44,15,0	1	1	0	10.81031046	0	2	T,T	T,G	0.5	0.377294231	0	NA	NA	36,69,15,0	1	1	0	13.91284535	0	2	T,T	T,G	0.25	0.064538521	0	NA	NA	58,182,48,0	1	1	0	11.28589798	0
chr4_ref_v2	918641	0	A,C	1	0	1,0,216,206	1	1	0	2	C,C	NA	NA	0.002366865	0	0,0,43,50	1	1	0	0.727697346	0	2	C,C	NA	NA	0	0	NA	NA	0,0,60,65	1	1	0	0.600554688	0	2	C,C	NA	NA	0	0	NA	NA	1,0,141,139	1	1	0	0.422418481	0
chr4_ref_v2	930866	0	CAT,C	1	1	61,63,19,16	1	1	0	2	CAT,CAT	CAT,C	0.25	0.131477387	0	20,33,6,6	1	1	0	1.361902944	0	2	CAT,CAT	CAT,C	0.125	0.066563303	0	NA	NA	27,27,5,6	1	1	0	0.599178965	0	2	CAT,CAT	CAT,C	0.125	0.172915107	0	NA	NA	42,50,9,14	1	1	0	0.67351031	0
chr4_ref_v2	938178	0	T,G	0	0	74,269,68,0	1	1	0	2	T,T	T,G	0.25	0.342286206	0	19,52,3,1	1	1	0	2.526864947	0	2	T,T	T,G	0.125	0.168335315	0	NA	NA	47,75,11,0	1	1	0	6.89449235	0	2	T,T	T,G	0.25	0.373204246	0	NA	NA	95,166,22,0	1	1	0	10.99646863	0
chr4_ref_v2	947059	0	A,C	0	0	227,61,0,60	1	1	0	2	A,A	A,C	0.25	0.393823533	0	58,16,0,8	1	1	0	0.949693574	0	2	A,A	A,C	0.25	0.160930367	0	NA	NA	95,46,0,5	1	1	0	6.502787473	0	2	A,A	A,C	0.125	0.44895022	0	NA	NA	177,108,0,20	1	1	0	15.04620816	0
chr4_ref_v2	955888	0	G,GAAAAAAAA	1	1	66,36,94,7	1	1	0	2	G,GAAAAAAAA	NA	NA	0.009852296	0	16,21,15,3	1	1	0	4.01943455	0	2	G,GAAAAAAAA	G,G	0.25	0.209720531	0	NA	NA	33,27,18,4	1	1	0	4.221885509	0	2	G,GAAAAAAAA	G,G	0.5	0.09531018	0	NA	NA	69,54,42,6	1	1	0	6.420192969	0
chr4_ref_v2	958188	0	A,C	0	0	178,60,0,55	1	1	0	2	A,A	A,C	0.5	0.348306694	0	72,18,0,4	1	1	0	3.815424383	0	2	A,A	A,C	0.125	0.182321557	0	NA	NA	68,31,0,5	1	1	0	3.052055365	0	2	A,A	A,C	0.125	0.09531018	0	NA	NA	151,94,0,12	1	1	0	11.13295385	0
chr4_ref_v2	966422	0	TA,T,TAA	1	1	28,19,17,5,5,12	1	1	0	2	TA,TAA	TA,T	0.5	0.684024769	0	5,7,2,3,0,6	1	1	0	1.140916821	0	2	TA,TAA	TA,T	0.25	0.286704721	0	NA	NA	11,12,14,3,3,3	1	1	0	1.292083137	0	2	TA,T	TA,TAA	0.25	0.524114094	0	NA	NA	43,16,6,9,11,9	1	1	0	2.595648842	0
chr4_ref_v2	987146	1	G,A	0	0	0,0,0,80	0	1	1	2	NA	NA	NA	NA	0	0,1,1,9	1	0	1	0	0	2	NA	NA	NA	NA	0	NA	NA	0,0,1,24	1	1	1	0	0	2	NA	NA	NA	NA	0	NA	NA	0,3,0,34	1	1	1	0	0
chr4_ref_v2	1006338	0	GA,G	1	1	0,0,172,161	1	1	0	2	G,G	NA	NA	0.001450348	0	0,0,46,52	1	1	0	0.712283442	0	2	G,G	NA	NA	0.002121361	0	NA	NA	0,0,42,63	1	1	0	2.177793012	0	2	G,G	NA	NA	0.001425196	0	NA	NA	0,1,133,135	1	1	0	0.566528484	0
chr4_ref_v2	1015892	0	GA,G	1	1	74,78,9,3	1	1	0	2	GA,GA	NA	NA	0.669316947	0	21,20,3,2	1	1	0	0.764502812	0	2	GA,GA	NA	NA	0.399969688	0	NA	NA	30,33,1,7	1	1	0	3.723708508	0	2	GA,GA	NA	NA	0.397500297	0	NA	NA	71,66,9,9	1	1	0	2.671174293	0
chr4_ref_v2	1025564	0	G,T	0	0	47,189,67,0	1	1	0	2	G,G	G,T	0.5	0.145711811	0	28,71,12,0	1	1	0	2.843876455	0	2	G,G	G,T	0.25	0.084260344	0	NA	NA	43,59,5,0	1	1	0	11.6379193	0	2	G,G	G,T	0.125	0.125163143	0	NA	NA	119,169,9,0	1	1	0	28.39214496	0
chr4_ref_v2	1031342	0	T,C	0	0	243,249,0,1	1	1	0	2	T,T	NA	NA	0.002030458	0	71,51,0,0	1	1	0	1.588477285	0	2	T,T	NA	NA	0	0	NA	NA	41,51,36,34	1	1	0	318.6958516	1	2	T,C	T,T	0.125	0.021978907	0	g.1031342T>C	0	169,172,0,1	1	1	0	0.393943345	0
chr4_ref_v2	1041764	0	G,A	1	0	201,201,0,0	1	1	0	2	G,G	NA	NA	0	0	53,37,0,0	1	1	0	1.345206913	0	2	G,G	NA	NA	0	0	NA	NA	65,72,0,0	1	1	0	0.534512416	0	2	G,G	NA	NA	0	0	NA	NA	82,73,75,61	1	1	0	345.4146612	1
chr4_ref_v2	1042375	0	T,G	1	0	13,175,29,0	1	1	0	2	T,T	T,G	0.25	0.110665568	0	3,61,5,1	1	1	0	1.146924262	0	2	T,T	T,G	0.125	0.340926587	0	NA	NA	2,73,4,0	1	1	0	2.661243742	0	2	T,T	T,G	0.125	0.025157564	0	NA	NA	12,140,3,0	1	1	0	4.212222863	0
chr4_ref_v2	1047096	0	T,G	1	0	79,200,52,0	1	1	0	2	T,T	T,G	0.25	0.284990281	0	34,44,4,0	1	1	0	4.273388372	0	2	T,T	T,G	0.125	0.039220713	0	NA	NA	49,76,6,0	1	1	0	4.466028698	0	2	T,T	T,G	0.125	0.174353387	0	NA	NA	112,138,17,0	1	1	0	11.62829302	0
chr4_ref_v2	1063359	0	T,C	1	0	234,253,0,0	1	1	0	2	T,T	NA	NA	0	0	59,53,0,0	1	1	0	0.748825259	0	2	T,T	NA	NA	0	0	NA	NA	93,91,0,0	1	1	0	0.579291385	0	2	T,T	NA	NA	0	0	NA	NA	169,189,0,1	1	1	0	0.447183659	0
chr4_ref_v2	1066072	0	G,A	1	0	231,190,1,0	1	1	0	2	G,G	NA	NA	0.00237248	0	55,54,0,0	1	1	0	0.715084526	0	2	G,G	NA	NA	0	0	NA	NA	78,79,0,0	1	1	0	0.995447058	0	2	G,G	NA	NA	0	0	NA	NA	184,147,0,0	1	1	0	0.458490141	0
chr4_ref_v2	1078913	0	AT,A	1	1	60,58,23,23	1	1	0	2	AT,AT	AT,A	0.25	0.03576011	0	18,13,6,8	1	1	0	0.575319942	0	2	AT,AT	AT,A	0.25	0.012701657	0	NA	NA	27,14,20,10	1	1	0	3.135453661	0	2	AT,AT	AT,A	0.5	0.088659068	0	NA	NA	41,58,34,28	1	1	0	2.340227337	0
chr4_ref_v2	1084424	0	GA,G	1	1	123,104,19,11	1	1	0	2	GA,GA	NA	NA	0.154095712	0	24,30,12,5	1	1	0	2.632712968	0	2	GA,GA	GA,G	0.25	0.056369981	0	NA	NA	39,43,8,4	1	1	0	0.762328322	0	2	GA,GA	NA	NA	0.255619709	0	NA	NA	119,68,24,13	1	1	0	1.723594409	0
chr4_ref_v2	1084588	0	GA,G	1	1	123,154,15,8	1	1	0	2	GA,GA	NA	NA	0.398017193	0	31,33,4,6	1	1	0	1.958720974	0	2	GA,GA	NA	NA	0.113685371	0	NA	NA	41,48,4,5	1	1	0	0.929039422	0	2	GA,GA	NA	NA	0.362748899	0	NA	NA	123,120,11,14	1	1	0	1.927531579	0
chr4_ref_v2	1090016	0	G,GA	1	1	20,18,2,21	1	1	0	2	G,GA	G,G	0.25	0.030907671	0	14,8,1,5	1	1	0	1.403927048	0	2	G,G	G,GA	0.25	0.216833434	0	NA	NA	15,13,0,9	1	1	0	0.912240043	0	2	G,GA	G,G	0.5	0.041253255	0	NA	NA	37,46,6,12	1	1	0	3.874757597	0
chr4_ref_v2	1091022	0	G,T	1	0	73,279,130,0	1	1	0	2	G,G	G,T	0.5	0.110178436	0	37,74,9,0	1	1	0	7.531597328	0	2	G,G	G,T	0.125	0.301105093	0	NA	NA	65,91,7,1	1	1	0	18.82887179	0	2	G,G	G,T	0.125	0.262364264	0	NA	NA	122,191,11,1	1	1	0	308.4579229	0
chr4_ref_v2	1101886	0	CT,C	1	1	135,133,16,20	1	1	0	2	CT,CT	CT,C	0.125	0.071362067	0	48,35,8,6	1	1	0	0.903734343	0	2	CT,CT	CT,C	0.25	0.185856716	0	NA	NA	57,67,8,5	1	1	0	0.908925054	0	2	CT,CT	CT,C	0.125	0.211705879	0	NA	NA	94,112,9,19	1	1	0	0.951119859	0
chr4_ref_v2	1105812	0	A,AT	1	1	42,97,12,14	1	1	0	2	A,A	A,AT	0.125	0.144800774	0	26,23,4,1	1	1	0	3.922827425	0	2	A,A	NA	NA	0.023377837	0	NA	NA	32,47,6,4	1	1	0	1.781569296	0	2	A,A	NA	NA	0.146787199	0	NA	NA	59,113,18,15	1	1	0	0.811397794	0
chr4_ref_v2	1108503	0	GA,G,GAA	1	1	24,50,5,12,10,9	1	1	0	2	GA,GA	GA,GAA	0.25	0.237483957	0	9,12,5,4,1,2	1	1	0	1.869564482	0	2	GA,GA	GA,G	0.25	0.161064646	0	NA	NA	16,23,6,6,5,2	1	1	0	1.3507551	0	2	GA,GA	GA,GAA	0.125	0.356538781	0	NA	NA	42,57,11,17,9,5	1	1	0	1.81613191	0
chr4_ref_v2	1109779	0	GAT,G	1	1	127,140,15,11	1	1	0	2	GAT,GAT	GAT,G	0.125	0.007979886	0	45,46,5,4	1	1	0	0.426683357	0	2	GAT,GAT	GAT,G	0.125	0.125733691	0	NA	NA	47,57,8,5	1	1	0	0.694401077	0	2	GAT,GAT	GAT,G	0.125	0.180395688	0	NA	NA	105,119,11,6	1	1	0	0.566956634	0
chr4_ref_v2	1117974	0	G,C	1	0	156,251,0,0	1	1	0	2	G,G	NA	NA	0	0	72,64,0,0	1	1	0	3.933066316	0	2	G,G	NA	NA	0	0	NA	NA	68,86,0,0	1	1	0	1.145028415	0	2	G,G	NA	NA	0	0	NA	NA	146,168,0,0	1	1	0	2.914788453	0
chr4_ref_v2	1146381	0	C,A	0	0	240,28,0,67	1	1	0	2	C,C	C,A	0.5	0.272866987	0	49,7,0,13	1	1	0	0.500485155	0	2	C,C	C,A	0.5	0.287682072	0	NA	NA	64,13,0,25	1	1	0	1.16985476	0	2	C,C	C,A	0.5	0.025932767	0	NA	NA	154,21,1,52	1	1	0	0.861687737	0
chr4_ref_v2	1160289	0	A,T	1	0	0,0,0,0	0	0	1	2	NA	NA	NA	NA	0	0,0,0,0	0	0	1	0	0	2	NA	NA	NA	NA	0	NA	NA	0,0,0,0	0	0	1	0	0	2	NA	NA	NA	NA	0	NA	NA	0,0,1,0	0	0	1	0	0
chr4_ref_v2	1160296	0	G,A	0	0	0,0,0,0	0	0	1	2	NA	NA	NA	NA	0	0,0,0,0	0	0	1	0	0	2	NA	NA	NA	NA	0	NA	NA	0,0,0,0	0	0	1	0	0	2	NA	NA	NA	NA	0	NA	NA	0,0,1,0	0	0	1	0	0
chr4_ref_v2	1178234	0	CT,C,CTT	1	1	33,10,10,2,9,11	1	1	0	2	CT,CT	CT,CTT	0.5	0.442538025	0	14,7,6,6,5,1	1	1	0	3.417260802	0	2	CT,C	CT,CTT	0.25	0.640602735	0	NA	NA	26,11,2,3,4,5	1	1	0	1.414501172	0	2	CT,CT	CT,CTT	0.25	0.65857484	0	NA	NA	53,25,25,7,11,8	1	1	0	1.98598202	0
chr4_ref_v2	1179226	0	T,A	0	0	272,295,0,0	1	1	0	2	T,T	NA	NA	0	0	61,51,0,0	1	1	0	1.056805867	0	2	T,T	NA	NA	0	0	NA	NA	44,38,47,59	1	1	0	338.5263106	1	2	T,A	A,A	0.125	0.005405419	0	g.1179226T>A	0	189,205,0,0	1	1	0	0.401511221	0
chr4_ref_v2	1238935	0	AAT,A	1	1	23,35,11,6	1	1	1	2	AAT,AAT	AAT,A	0.125	0.101544696	0	30,38,5,9	1	1	0	0.925741141	0	2	AAT,AAT	NA	NA	0.094972179	0	NA	NA	11,15,1,1	1	1	1	0.909995316	0	2	AAT,AAT	NA	NA	1.068712806	0	NA	NA	25,41,8,5	1	1	1	0.762524754	0
chr4_ref_v2	1243962	0	A,T	0	0	0,0,0,0	0	0	1	2	NA	NA	NA	NA	0	0,0,1,0	0	0	1	0	0	2	NA	NA	NA	NA	0	NA	NA	0,0,0,0	0	0	1	0	0	2	NA	NA	NA	NA	0	NA	NA	0,0,0,0	0	0	1	0	0
chr4_ref_v2	1290232	0	G,T	0	0	288,188,0,0	1	1	0	2	G,G	NA	NA	0	0	53,61,0,0	1	1	0	3.204176019	0	2	G,G	NA	NA	0	0	NA	NA	93,62,1,0	1	1	0	0.693982901	0	2	G,G	NA	NA	0.00643089	0	NA	NA	109,93,103,77	1	1	0	377.8401208	1
chr4_ref_v2	1295492	0	G,T	0	0	95,156,49,0	1	1	0	2	G,G	G,T	0.25	0.332480215	0	39,46,7,0	1	1	0	1.978071225	0	2	G,G	G,T	0.125	0.344840486	0	NA	NA	70,53,3,1	1	1	0	9.258029144	0	2	G,G	G,T	0.125	0.717839793	0	NA	NA	143,136,8,0	1	1	0	12.74217685	0
chr4_ref_v2	1321885	0	CAT,C	1	1	76,62,6,18	1	1	0	2	CAT,CAT	CAT,C	0.125	0.086570711	0	27,54,9,9	1	1	0	3.68955105	0	2	CAT,CAT	CAT,C	0.25	0.104402203	0	NA	NA	22,29,4,9	1	1	0	0.917544752	0	2	CAT,CAT	CAT,C	0.25	0.106436438	0	NA	NA	44,62,10,9	1	1	1	2.415032676	0
chr4_ref_v2	1330140	0	G,T	1	0	179,180,1,0	1	1	0	2	G,G	NA	NA	0.002781643	0	71,62,0,0	1	1	0	0.660293523	0	2	G,G	NA	NA	0	0	NA	NA	80,74,0,0	1	1	0	0.520342084	0	2	G,G	NA	NA	0	0	NA	NA	188,124,0,0	1	1	0	4.15718482	0
chr4_ref_v2	1341544	0	TC,T	1	1	66,70,12,11	1	1	0	2	TC,TC	TC,T	0.25	0.037424476	1	12,13,2,5	1	1	0	1.202194646	0	2	TC,TC	TC,T	0.5	0.265585644	0	NA	NA	24,24,5,3	1	1	0	0.399341553	0	2	TC,TC	TC,T	0.25	0.059233654	0	NA	NA	59,57,12,6	1	1	0	0.545861567	0
chr4_ref_v2	1357413	0	G,T	0	0	37,49,10,1	1	1	1	2	G,G	G,T	0.25	0.110541874	0	15,32,7,1	1	1	0	0.811313637	0	2	G,G	G,T	0.25	0.175204089	0	NA	NA	17,16,3,0	1	1	1	0.774828786	0	2	G,G	G,T	0.25	0.164303051	0	NA	NA	30,46,8,1	1	1	1	0.553987382	0
chr4_ref_v2	1361248	0	T,G	0	0	35,204,98,0	1	1	0	2	T,T	T,G	0.5	0.217268587	0	10,61,11,0	1	1	0	2.675905955	0	2	T,T	T,G	0.25	0.168136922	0	NA	NA	17,69,24,0	1	1	0	1.378235673	0	2	T,T	T,G	0.5	0.136859183	0	NA	NA	28,171,49,0	1	1	0	2.700022717	0
chr4_ref_v2	1383786	0	G,T	0	0	299,217,0,0	1	1	0	2	G,G	NA	NA	0	0	70,51,0,0	1	1	0	0.382583881	0	2	G,G	NA	NA	0	0	NA	NA	100,75,1,0	1	1	0	0.672251533	0	2	G,G	NA	NA	0.005698021	0	NA	NA	230,174,0,0	1	1	0	0.477704253	0
chr4_ref_v2	1385374	0	CAT,C	1	1	74,52,11,12	1	1	0	2	CAT,CAT	NA	NA	0.207591904	0	51,31,19,8	1	1	0	3.504058602	0	2	CAT,CAT	CAT,C	0.25	0.089644496	0	NA	NA	29,24,1,6	1	1	0	0.693147018	0	2	CAT,CAT	NA	NA	0.467461588	0	NA	NA	45,40,10,10	1	1	1	0.770697168	0
chr4_ref_v2	1393877	0	G,T	0	0	270,314,0,0	1	1	0	2	G,G	NA	NA	0	0	52,46,0,0	1	1	0	1.037061269	0	2	G,G	NA	NA	0	0	NA	NA	89,115,0,0	1	1	0	0.617334188	0	2	G,G	NA	NA	0	0	NA	NA	198,227,0,1	1	1	0	0.41794887	0
chr4_ref_v2	1402714	0	G,T	1	0	195,188,0,3	1	1	0	2	G,G	NA	NA	0.700949561	0	60,63,1,0	1	1	0	0.704957166	0	2	G,G	NA	NA	0.00809721	0	NA	NA	64,72,0,0	1	1	0	0.76611441	0	2	G,G	NA	NA	0	0	NA	NA	182,163,0,1	1	1	0	0.649553453	0
chr4_ref_v2	1412128	0	G,GA	1	1	59,67,11,16	1	1	0	2	G,G	G,GA	0.25	0.042909891	0	24,17,3,4	1	1	0	1.158234473	0	2	G,G	G,GA	0.125	0.116025339	0	NA	NA	35,33,4,3	1	1	0	1.115035665	0	2	G,G	NA	NA	0.002038832	0	NA	NA	88,60,5,8	1	1	0	4.849284274	0
chr4_ref_v2	1418372	0	CAT,C	1	1	71,96,11,14	1	1	0	2	CAT,CAT	NA	NA	0.092502039	0	48,53,6,7	1	1	0	0.830001872	0	2	CAT,CAT	NA	NA	0.070802033	0	NA	NA	16,23,3,8	1	1	0	1.623291807	0	2	CAT,CAT	CAT,C	0.25	0.144721098	0	NA	NA	47,60,6,7	1	1	1	0.539479797	0
chr4_ref_v2	1443441	0	GA,G	1	1	131,151,12,13	1	1	0	2	GA,GA	GA,G	0.125	0.344201137	0	48,56,5,1	1	1	0	0.576562814	0	2	GA,GA	NA	NA	0.006868371	0	NA	NA	52,65,4,9	1	1	0	1.006154028	0	2	GA,GA	GA,G	0.125	0.153598249	0	NA	NA	100,136,13,13	1	1	0	0.814218526	0
chr4_ref_v2	1451162	0	GT,G	1	1	193,134,5,10	1	1	0	2	GT,GT	NA	NA	0.398905789	0	49,36,2,8	1	1	0	2.309906467	0	2	GT,GT	GT,G	0.125	0.189453034	0	NA	NA	71,40,3,3	1	1	0	0.700398983	0	2	GT,GT	NA	NA	0.522226853	0	NA	NA	152,115,9,8	1	1	0	1.622596226	0
chr4_ref_v2	1466321	0	GT,G	1	1	162,96,1,24	1	1	0	2	GT,GT	NA	NA	0.710728602	0	37,30,1,7	1	1	0	0.812524142	0	2	GT,GT	NA	NA	0.733861085	0	NA	NA	37,44,6,22	1	1	0	8.659668535	0	2	GT,GT	GT,G	0.125	0.044394803	0	NA	NA	121,62,6,30	1	1	0	4.605692097	0
chr4_ref_v2	1468409	0	C,CA	1	1	131,111,10,14	1	1	0	2	C,C	C,CA	0.125	0.298631381	0	38,43,3,4	1	1	0	0.977347538	0	2	C,C	NA	NA	0.180656087	0	NA	NA	59,48,0,6	1	1	0	0.767297346	0	2	C,C	NA	NA	0.168992576	0	NA	NA	122,111,7,4	1	1	0	1.138285546	0
chr4_ref_v2	1474687	0	AT,A	1	1	71,62,6,19	1	1	0	2	AT,AT	NA	NA	0.048118146	0	19,25,6,11	1	1	0	1.96356123	0	2	AT,AT	AT,A	0.25	0.045648292	0	NA	NA	28,34,8,6	1	1	0	2.194219731	0	2	AT,AT	NA	NA	0.132539673	0	NA	NA	76,53,10,13	1	1	0	1.209055788	0
chr4_ref_v2	1494316	0	C,CA	1	1	63,21,5,15	1	1	0	2	C,C	C,CA	0.25	0.062450625	0	30,21,1,6	1	1	0	2.546155485	0	2	C,C	C,CA	0.125	0.102228227	0	NA	NA	28,20,9,6	1	1	0	2.786568399	0	2	C,C	C,CA	0.5	0.187988754	0	NA	NA	91,42,2,9	1	1	0	2.52907827	0
chr4_ref_v2	1495302	0	A,C	1	0	294,87,0,76	1	1	0	2	A,A	A,C	0.25	0.346916196	0	77,22,0,23	1	1	0	0.539742237	0	2	A,A	A,C	0.5	0.318453731	0	NA	NA	104,49,0,19	1	1	0	3.073250674	0	2	A,A	A,C	0.25	0.088795499	0	NA	NA	218,105,0,51	1	1	0	5.122500061	0
chr4_ref_v2	1503799	0	AGAAGTCTCAACAGCAGAGGAAGTCTCAACAGCAGAAGAAGTCTCAACAGCAGAGGAAGTCTCAACAGCAGAG,A	1	0	0,0,0,0	0	0	1	2	NA	NA	NA	NA	0	0,0,0,0	0	0	1	0	0	2	NA	NA	NA	NA	0	NA	NA	0,0,0,0	0	0	1	0	0	2	NA	NA	NA	NA	0	NA	NA	0,0,0,0	0	0	1	0	0
chr4_ref_v2	1504098	0	T,TGATTATACTCGAACC	1	0	0,0,54,0	0	1	1	2	TGATTATACTCGAACC,TGATTATACTCGAACC	NA	NA	0.018349139	0	0,0,1,0	0	0	1	0	0	2	NA	NA	NA	NA	0	NA	NA	0,0,17,1	1	0	1	0	0	2	NA	NA	NA	NA	0	NA	NA	0,0,27,0	0	1	1	0	0
chr4_ref_v2	1504100	0	G,GACCCTTCATCAGCAGAGGTGCCCTGAGC	1	0	0,0,40,0	0	1	1	2	GACCCTTCATCAGCAGAGGTGCCCTGAGC,GACCCTTCATCAGCAGAGGTGCCCTGAGC	NA	NA	0.024692613	0	0,0,1,0	0	0	1	0	0	2	NA	NA	NA	NA	0	NA	NA	0,0,11,0	0	0	1	0	0	2	NA	NA	NA	NA	0	NA	NA	0,0,17,0	0	0	1	0	0
chr4_ref_v2	1504209	0	GTCCTGGGTGACGGTCTTTGTGTAGACATGTCCATTTTTGGTGGCTGTAATAGTGGTGATTATACTCGAACCAGACCCTTCATCAGCAGAGGTGCCCTGAGCAGAGGCAGAAGGTTCAGCAACAGATGTTTCAGCGGCAACAGCTGTTTCGACAGTAGCAACGGTTGAGGCAGGAGTACGCTCACCCTCACCAGTCCATACCA,G	0	0	19,15,34,86	1	1	1	2	GTCCTGGGTGACGGTCTTTGTGTAGACATGTCCATTTTTGGTGGCTGTAATAGTGGTGATTATACTCGAACCAGACCCTTCATCAGCAGAGGTGCCCTGAGCAGAGGCAGAAGGTTCAGCAACAGATGTTTCAGCGGCAACAGCTGTTTCGACAGTAGCAACGGTTGAGGCAGGAGTACGCTCACCCTCACCAGTCCATACCA,G	G,G	0.5	0.162518929	0	3,0,3,4	1	0	1	1.006142446	0	2	NA	NA	NA	NA	0	NA	NA	8,1,15,33	1	1	1	0.783829914	0	2	G,G	GTCCTGGGTGACGGTCTTTGTGTAGACATGTCCATTTTTGGTGGCTGTAATAGTGGTGATTATACTCGAACCAGACCCTTCATCAGCAGAGGTGCCCTGAGCAGAGGCAGAAGGTTCAGCAACAGATGTTTCAGCGGCAACAGCTGTTTCGACAGTAGCAACGGTTGAGGCAGGAGTACGCTCACCCTCACCAGTCCATACCA,G	0.25	0.271933715	0	NA	NA	8,5,44,65	1	1	1	3.794208752	0
chr4_ref_v2	1504248	0	G,A	1	0	33,86,9,13	1	1	1	2	G,G	G,A	0.25	0.257829109	0	3,4,3,0	1	0	1	1.984104987	0	2	NA	NA	NA	NA	0	NA	NA	15,31,5,1	1	1	1	0.77734392	0	2	G,G	G,A	0.25	0.090971778	0	NA	NA	42,65,8,5	1	1	1	2.658707674	0
chr4_ref_v2	1504339	0	T,A	0	0	33,86,13,3	1	1	1	2	T,T	T,A	0.25	0.060624622	0	3,4,1,0	1	0	1	0.516521694	0	2	NA	NA	NA	NA	0	NA	NA	15,31,5,0	1	1	1	0.626268098	0	2	T,T	T,A	0.25	0.090971778	0	NA	NA	42,65,0,2	1	1	1	3.841358005	0
chr4_ref_v2	1504340	0	C,CTGG	0	0	33,86,13,2	1	1	1	2	C,C	C,CTGG	0.25	0.125163143	0	3,4,1,0	1	0	1	0.509605278	0	2	NA	NA	NA	NA	0	NA	NA	15,31,5,0	1	1	1	0.602981628	0	2	C,C	C,CTGG	0.25	0.090971778	0	NA	NA	42,65,0,1	1	1	1	3.874782802	0
chr4_ref_v2	1504342	0	GCGGC,G	0	0	33,86,12,2	1	1	1	2	GCGGC,GCGGC	GCGGC,G	0.25	0.194156014	0	3,4,0,0	1	0	1	0.635586499	0	2	NA	NA	NA	NA	0	NA	NA	15,31,4,0	1	1	1	0.636575047	0	2	GCGGC,GCGGC	GCGGC,G	0.25	0.273293335	0	NA	NA	42,65,0,0	1	1	1	3.970330235	0
chr4_ref_v2	1504348	0	A,AG	0	0	33,86,9,2	1	1	1	2	A,A	A,AG	0.125	0.326821981	0	3,4,0,0	1	0	1	0.610487788	0	2	NA	NA	NA	NA	0	NA	NA	15,31,4,0	1	1	1	0.57715059	0	2	A,A	A,AG	0.25	0.273293335	0	NA	NA	42,65,0,0	1	1	1	3.525010426	0
chr4_ref_v2	1516680	0	G,T	0	0	408,374,0,0	1	1	0	2	G,G	NA	NA	0	0	118,121,0,1	1	1	0	0.848097875	0	2	G,G	NA	NA	0.004175371	0	NA	NA	121,118,0,1	1	1	0	0.752800709	0	2	G,G	NA	NA	0.004175371	0	NA	NA	270,261,0,0	1	1	0	0.562558247	0
chr4_ref_v2	1516834	0	GAGAGTTTTGTATTATAT,G	1	0	0,1,168,351	1	1	0	2	G,G	NA	NA	0.001924928	0	1,1,61,114	1	1	0	0.854462229	0	2	G,G	NA	NA	0.011363759	0	NA	NA	0,0,57,98	1	1	0	0.881663301	0	2	G,G	NA	NA	0	0	NA	NA	0,1,145,233	1	1	0	2.137816658	0
chr4_ref_v2	1518811	0	G,GTTTT,GTTTTT,GTTTTTT	1	1	1,1,37,14,43,14,39,2	1	1	0	2	GTTTTT,GTTTTTT	GTTTT,GTTTTT	0.5	0.281280926	1	0,1,15,6,9,3,6,0	1	1	0	1.571060995	0	2	GTTTT,GTTTTTT	GTTTT,GTTTTT	0.5	0.340986744	0	NA	NA	1,0,23,5,21,16,8,2	1	1	0	3.018605374	0	2	GTTTT,GTTTTT	GTTTTT,GTTTTTT	0.25	0.491812944	0	NA	NA	0,0,50,15,49,13,12,2	1	1	0	3.183532663	0
chr4_ref_v2	1523215	0	T,G	0	0	0,0,0,147	0	1	1	2	G,G	NA	NA	0.006779687	0	0,0,0,30	0	1	1	0	0	2	G,G	NA	NA	0.032789823	0	NA	NA	0,0,0,48	0	1	1	0	0	2	G,G	NA	NA	0.020619287	0	NA	NA	0,2,0,78	1	1	1	0	0
chr4_ref_v2	1523290	0	G,T	0	0	0,0,0,8	0	0	1	2	NA	NA	NA	NA	0	0,0,0,11	0	0	1	0	0	2	NA	NA	NA	NA	0	NA	NA	0,0,0,3	0	0	1	0	0	2	NA	NA	NA	NA	0	NA	NA	0,0,0,19	0	0	1	0	0
chr4_ref_v2	1523305	0	T,C	0	0	0,0,0,4	0	0	1	2	NA	NA	NA	NA	0	0,0,0,10	0	0	1	0	0	2	NA	NA	NA	NA	0	NA	NA	0,0,0,1	0	0	1	0	0	2	NA	NA	NA	NA	0	NA	NA	0,0,0,7	0	0	1	0	0
chr4_ref_v2	1523811	0	T,C	1	0	0,0,0,0	0	0	1	2	NA	NA	NA	NA	0	0,1,1,0	1	0	1	0	0	2	NA	NA	NA	NA	0	NA	NA	0,0,0,0	0	0	1	0	0	2	NA	NA	NA	NA	0	NA	NA	0,0,1,0	0	0	1	0	0
chr4_ref_v2	1523929	0	T,C	1	0	0,0,0,0	0	0	1	2	NA	NA	NA	NA	0	0,0,0,0	0	0	1	0	0	2	NA	NA	NA	NA	0	NA	NA	0,0,0,1	0	0	1	0	0	2	NA	NA	NA	NA	0	NA	NA	0,0,1,4	1	0	1	0	0
chr4_ref_v2	1523935	0	C,G	0	0	0,0,0,0	0	0	1	2	NA	NA	NA	NA	0	0,0,0,0	0	0	1	0	0	2	NA	NA	NA	NA	0	NA	NA	0,0,0,1	0	0	1	0	0	2	NA	NA	NA	NA	0	NA	NA	0,0,1,3	1	0	1	0	0
chr4_ref_v2	1523944	0	T,C	0	0	0,0,0,0	0	0	1	2	NA	NA	NA	NA	0	0,0,0,0	0	0	1	0	0	2	NA	NA	NA	NA	0	NA	NA	0,0,0,0	0	0	1	0	0	2	NA	NA	NA	NA	0	NA	NA	0,0,1,0	0	0	1	0	0
chr4_ref_v2	1523947	0	G,A	0	0	0,0,0,0	0	0	1	2	NA	NA	NA	NA	0	0,0,0,0	0	0	1	0	0	2	NA	NA	NA	NA	0	NA	NA	0,0,0,0	0	0	1	0	0	2	NA	NA	NA	NA	0	NA	NA	0,0,1,0	0	0	1	0	0
chr4_ref_v2	1523952	0	A,C	0	0	0,0,0,0	0	0	1	2	NA	NA	NA	NA	0	0,0,0,0	0	0	1	0	0	2	NA	NA	NA	NA	0	NA	NA	0,0,0,0	0	0	1	0	0	2	NA	NA	NA	NA	0	NA	NA	0,0,1,0	0	0	1	0	0
chr4_ref_v2	1524049	0	A,T	1	0	0,0,0,0	0	0	1	2	NA	NA	NA	NA	0	0,1,0,0	0	0	1	0	0	2	NA	NA	NA	NA	0	NA	NA	0,0,0,0	0	0	1	0	0	2	NA	NA	NA	NA	0	NA	NA	1,3,0,6	1	0	1	0	0
chr4_ref_v2	1524052	0	T,C	1	0	0,0,0,0	0	0	1	2	NA	NA	NA	NA	0	0,1,0,0	0	0	1	0	0	2	NA	NA	NA	NA	0	NA	NA	0,0,0,0	0	0	1	0	0	2	NA	NA	NA	NA	0	NA	NA	1,3,0,6	1	0	1	0	0
chr4_ref_v2	1524053	0	A,C	1	0	0,0,0,0	0	0	1	2	NA	NA	NA	NA	0	0,1,0,0	0	0	1	0	0	2	NA	NA	NA	NA	0	NA	NA	0,0,0,0	0	0	1	0	0	2	NA	NA	NA	NA	0	NA	NA	1,3,0,6	1	0	1	0	0
chr4_ref_v2	1524057	0	G,A	1	0	0,0,0,0	0	0	1	2	NA	NA	NA	NA	0	0,1,0,0	0	0	1	0	0	2	NA	NA	NA	NA	0	NA	NA	0,0,0,0	0	0	1	0	0	2	NA	NA	NA	NA	0	NA	NA	1,3,0,4	1	0	1	0	0
chr4_ref_v2	1524058	0	G,A	0	0	0,0,0,0	0	0	1	2	NA	NA	NA	NA	0	0,1,0,0	0	0	1	0	0	2	NA	NA	NA	NA	0	NA	NA	0,0,0,0	0	0	1	0	0	2	NA	NA	NA	NA	0	NA	NA	1,3,0,4	1	0	1	0	0
chr4_ref_v2	1524059	0	G,A	0	0	0,0,0,0	0	0	1	2	NA	NA	NA	NA	0	0,1,0,0	0	0	1	0	0	2	NA	NA	NA	NA	0	NA	NA	0,0,0,0	0	0	1	0	0	2	NA	NA	NA	NA	0	NA	NA	1,3,0,4	1	0	1	0	0
chr4_ref_v2	1524064	0	T,TTGACATTTCGTTATAGATCCTATTAAATAA,TTGACGTTTCATTATAATTCTACAAAAACAACGTACATATCA	0	0	0,0,0,0,0,0	0	0	1	2	NA	NA	NA	NA	0	0,0,0,0,0,1	0	0	1	0	0	2	NA	NA	NA	NA	0	NA	NA	0,0,0,0,0,0	0	0	1	0	0	2	NA	NA	NA	NA	0	NA	NA	0,0,0,4,0,3	1	0	1	0	0
chr4_ref_v2	1524066	0	C,T	0	0	0,0,15,0	0	0	1	2	NA	NA	NA	NA	0	0,0,1,0	0	0	1	0	0	2	NA	NA	NA	NA	0	NA	NA	0,0,2,0	0	0	1	0	0	2	NA	NA	NA	NA	0	NA	NA	0,0,7,1	1	0	1	0	0
chr4_ref_v2	1524077	0	G,C	0	0	0,0,29,0	0	1	1	2	C,C	NA	NA	0.033901552	0	0,0,1,0	0	0	1	0	0	2	NA	NA	NA	NA	0	NA	NA	0,0,5,0	0	0	1	0	0	2	NA	NA	NA	NA	0	NA	NA	0,0,12,1	1	0	1	0	0
chr4_ref_v2	1524080	0	C,T	0	0	0,0,34,0	0	1	1	2	T,T	NA	NA	0.028987537	0	0,0,2,0	0	0	1	0	0	2	NA	NA	NA	NA	0	NA	NA	0,0,6,0	0	0	1	0	0	2	NA	NA	NA	NA	0	NA	NA	0,0,15,1	1	0	1	0	0
chr4_ref_v2	1524414	1	A,G	1	0	0,0,16,103	1	1	1	2	NA	NA	NA	NA	0	0,0,2,16	1	0	1	0.292780619	0	2	NA	NA	NA	NA	0	NA	NA	0,0,5,43	1	1	1	0.459140219	0	2	NA	NA	NA	NA	0	NA	NA	3,0,9,77	1	1	1	1.554771824	0
chr4_ref_v2	1524415	1	T,C	1	0	0,0,16,103	1	1	1	2	NA	NA	NA	NA	0	0,0,2,16	1	0	1	0.292780619	0	2	NA	NA	NA	NA	0	NA	NA	0,0,5,43	1	1	1	0.459140219	0	2	NA	NA	NA	NA	0	NA	NA	3,1,10,77	1	1	1	1.536542456	0
chr4_ref_v2	1524419	1	G,A	0	0	1,0,16,106	1	1	1	2	NA	NA	NA	NA	0	0,0,2,15	1	0	1	0.296532072	0	2	NA	NA	NA	NA	0	NA	NA	0,0,5,44	1	1	1	0.519195853	0	2	NA	NA	NA	NA	0	NA	NA	3,1,10,79	1	1	1	1.445731183	0
chr4_ref_v2	1524443	1	T,G	0	0	1,1,0,61	1	1	1	2	NA	NA	NA	NA	0	0,1,0,8	1	0	1	0.946728398	0	2	NA	NA	NA	NA	0	NA	NA	0,0,0,30	0	1	1	0	0	2	NA	NA	NA	NA	0	NA	NA	3,4,0,39	1	1	1	2.754608767	0
chr4_ref_v2	1524451	1	G,A	1	0	1,1,0,56	1	1	1	2	NA	NA	NA	NA	0	0,0,0,10	0	0	1	0	0	2	NA	NA	NA	NA	0	NA	NA	0,0,0,25	0	1	1	0	0	2	NA	NA	NA	NA	0	NA	NA	3,5,0,34	1	1	1	3.602262668	0
chr4_ref_v2	1524456	1	T,C	1	0	1,1,0,50	1	1	1	2	NA	NA	NA	NA	0	0,0,0,12	0	0	1	0	0	2	NA	NA	NA	NA	0	NA	NA	0,0,0,24	0	1	1	0	0	2	NA	NA	NA	NA	0	NA	NA	3,6,0,30	1	1	1	4.457195008	0
chr4_ref_v2	1524457	1	G,A	1	0	1,1,0,58	1	1	1	2	NA	NA	NA	NA	0	0,0,0,11	0	0	1	0	0	2	NA	NA	NA	NA	0	NA	NA	0,0,0,24	0	1	1	0	0	2	NA	NA	NA	NA	0	NA	NA	3,5,0,35	1	1	1	3.626871517	0
chr4_ref_v2	1524474	1	A,G	0	0	1,1,0,62	1	1	1	2	NA	NA	NA	NA	0	0,0,0,17	0	0	1	0	0	2	NA	NA	NA	NA	0	NA	NA	0,0,0,11	0	0	1	0	0	2	NA	NA	NA	NA	0	NA	NA	3,5,0,35	1	1	1	3.800239258	0
chr4_ref_v2	1524513	1	T,A	1	0	1,1,0,67	1	1	1	2	NA	NA	NA	NA	0	0,0,0,25	0	1	1	0	0	2	NA	NA	NA	NA	0	NA	NA	0,0,0,7	0	0	1	0	0	2	NA	NA	NA	NA	0	NA	NA	2,5,0,48	1	1	1	3.081720522	0
chr4_ref_v2	1524547	1	T,A	1	0	0,0,0,56	0	1	1	2	NA	NA	NA	NA	0	0,0,0,24	0	1	1	0	0	2	NA	NA	NA	NA	0	NA	NA	0,0,0,8	0	0	1	0	0	2	NA	NA	NA	NA	0	NA	NA	0,0,0,41	0	1	1	0	0
chr4_ref_v2	1524588	1	A,T	1	0	0,0,0,7	0	0	1	2	NA	NA	NA	NA	0	0,0,0,3	0	0	1	0	0	2	NA	NA	NA	NA	0	NA	NA	0,0,0,1	0	0	1	0	0	2	NA	NA	NA	NA	0	NA	NA	0,0,0,9	0	0	1	0	0
chr4_ref_v2	1524600	1	A,G	0	0	0,0,0,6	0	0	1	2	NA	NA	NA	NA	0	0,0,0,3	0	0	1	0	0	2	NA	NA	NA	NA	0	NA	NA	0,0,0,1	0	0	1	0	0	2	NA	NA	NA	NA	0	NA	NA	0,0,0,3	0	0	1	0	0
chr4_ref_v2	1524606	1	G,T	0	0	0,0,0,5	0	0	1	2	NA	NA	NA	NA	0	0,0,0,2	0	0	1	0	0	2	NA	NA	NA	NA	0	NA	NA	0,0,0,1	0	0	1	0	0	2	NA	NA	NA	NA	0	NA	NA	0,0,0,3	0	0	1	0	0
chr4_ref_v2	1524648	1	G,T	0	0	0,0,0,1	0	0	1	2	NA	NA	NA	NA	0	0,0,0,1	0	0	1	0	0	2	NA	NA	NA	NA	0	NA	NA	0,0,0,0	0	0	1	0	0	2	NA	NA	NA	NA	0	NA	NA	0,0,0,0	0	0	1	0	0
chr4_ref_v2	1524654	1	T,C	1	0	0,0,0,1	0	0	1	2	NA	NA	NA	NA	0	0,0,0,1	0	0	1	0	0	2	NA	NA	NA	NA	0	NA	NA	0,0,0,0	0	0	1	0	0	2	NA	NA	NA	NA	0	NA	NA	0,0,0,0	0	0	1	0	0
chr4_ref_v2	1524674	1	T,TG	0	0	0,0,0,0	0	0	1	2	NA	NA	NA	NA	0	0,0,0,0	0	0	1	0	0	2	NA	NA	NA	NA	0	NA	NA	0,0,0,0	0	0	1	0	0	2	NA	NA	NA	NA	0	NA	NA	0,0,1,0	0	0	1	0	0
chr4_ref_v2	1524676	1	T,C	0	0	0,0,0,0	0	0	1	2	NA	NA	NA	NA	0	0,0,0,0	0	0	1	0	0	2	NA	NA	NA	NA	0	NA	NA	0,0,0,0	0	0	1	0	0	2	NA	NA	NA	NA	0	NA	NA	0,0,1,0	0	0	1	0	0
chr4_ref_v2	1524833	1	T,C	0	0	0,0,0,2	0	0	1	2	NA	NA	NA	NA	0	0,0,0,0	0	0	1	0	0	2	NA	NA	NA	NA	0	NA	NA	0,0,0,3	0	0	1	0	0	2	NA	NA	NA	NA	0	NA	NA	0,0,0,5	0	0	1	0	0
chr4_ref_v2	1525052	1	G,T	1	0	0,0,0,1	0	0	1	2	NA	NA	NA	NA	0	0,0,0,0	0	0	1	0	0	2	NA	NA	NA	NA	0	NA	NA	0,0,0,1	0	0	1	0	0	2	NA	NA	NA	NA	0	NA	NA	0,0,0,0	0	0	1	0	0
chr4_ref_v2	1525098	1	G,A	1	0	0,0,0,1	0	0	1	2	NA	NA	NA	NA	0	0,0,0,0	0	0	1	0	0	2	NA	NA	NA	NA	0	NA	NA	0,1,0,0	0	0	1	0	0	2	NA	NA	NA	NA	0	NA	NA	0,0,0,0	0	0	1	0	0
chr5_ref_v2	14724	0	CA,C,CAA	1	1	59,8,25,1,3,17	1	1	0	2	CA,CA	CA,CAA	0.25	0.643992262	0	16,14,9,3,4,5	1	1	0	5.776858567	0	2	CA,CA	CA,CAA	0.25	0.413295197	0	NA	NA	26,9,20,3,6,4	1	1	0	2.452340506	0	2	CA,C	CA,CAA	0.25	0.497189837	0	NA	NA	56,16,24,15,6,5	1	1	0	12.74279001	0
chr5_ref_v2	25306	0	A,G	1	0	0,0,233,254	1	1	0	2	G,G	NA	NA	0	0	0,0,82,81	1	1	0	0.553466169	0	2	G,G	NA	NA	0	0	NA	NA	0,0,63,88	1	1	0	1.176712432	0	2	G,G	NA	NA	0	0	NA	NA	0,1,193,178	1	1	0	1.237444648	0
chr5_ref_v2	29708	0	T,C	0	0	0,0,281,294	1	1	0	2	C,C	NA	NA	0	0	0,1,82,116	1	1	0	1.875273607	0	2	C,C	NA	NA	0.005037794	0	NA	NA	0,0,91,99	1	1	0	0.423707025	0	2	C,C	NA	NA	0	0	NA	NA	2,0,188,160	1	1	0	1.656753311	0
chr5_ref_v2	31460	0	CAT,C	1	1	79,76,24,27	1	1	0	2	CAT,CAT	CAT,C	0.25	0.021856633	0	62,45,25,14	1	1	0	1.552653359	0	2	CAT,CAT	CAT,C	0.25	0.209100015	0	NA	NA	33,31,5,4	1	1	0	1.245657268	0	2	CAT,CAT	NA	NA	0.179689101	0	NA	NA	68,58,18,17	1	1	0	0.785321587	0
chr5_ref_v2	33475	0	C,CT	1	1	12,20,114,120	1	1	0	2	CT,CT	NA	NA	0.100920885	0	8,4,38,21	1	1	0	2.227817026	0	2	CT,CT	C,CT	0.125	0.028369805	0	NA	NA	4,4,41,47	1	1	0	0.650824916	0	2	CT,CT	NA	NA	0.469232379	0	NA	NA	28,30,100,95	1	1	0	5.55632223	0
chr5_ref_v2	36290	0	GTT,G	1	1	2,8,144,138	1	1	0	2	G,G	GTT,G	0.125	0.631271777	0	1,7,46,33	1	1	0	2.16843564	0	2	G,G	GTT,G	0.25	0.344096162	0	NA	NA	0,4,84,62	1	1	0	1.241660255	0	2	G,G	GTT,G	0.125	0.666118508	0	NA	NA	0,9,163,125	1	1	0	1.548430081	0
chr5_ref_v2	52435	0	CA,C	1	1	234,147,26,14	1	1	0	2	CA,CA	NA	NA	0.157645341	0	71,51,9,8	1	1	0	1.083907717	0	2	CA,CA	CA,C	0.125	0.168205689	0	NA	NA	54,67,6,9	1	1	0	3.987073417	0	2	CA,CA	NA	NA	0.206545725	0	NA	NA	168,136,13,12	1	1	0	2.094506182	0
chr5_ref_v2	61686	0	C,CT	1	1	10,62,16,9	1	1	0	2	C,C	C,CT	0.5	0.102712239	0	16,13,2,2	1	1	0	8.40448354	0	2	C,C	C,CT	0.125	0.097314213	0	NA	NA	19,32,5,4	1	1	0	5.548125557	0	2	C,C	C,CT	0.125	0.09242695	0	NA	NA	42,74,8,12	1	1	0	10.77288232	0
chr5_ref_v2	65293	0	GA,G,GAA	1	1	1,5,2,10,1,4	1	1	1	2	GA,G	G,GAA	0.5	0.149298719	0	5,6,0,4,0,1	1	0	0	3.562018643	0	2	NA	NA	NA	NA	0	NA	NA	1,2,0,8,0,5	1	0	1	0.893510004	0	2	NA	NA	NA	NA	0	NA	NA	5,13,4,23,0,6	1	1	0	1.268413634	0
chr5_ref_v2	83511	0	C,A	0	0	278,48,1,74	1	1	0	2	C,C	C,A	0.5	0.370796979	0	53,24,0,7	1	1	0	5.310715921	0	2	C,C	C,A	0.25	0.318453731	0	NA	NA	132,54,0,20	1	1	0	8.77028674	0	2	C,C	C,A	0.25	0.235314087	0	NA	NA	273,111,2,37	1	1	0	16.4768894	0
chr5_ref_v2	86487	0	C,CA	1	1	8,8,0,20	1	1	0	2	C,CA	CA,CA	0.25	0.097129467	0	5,4,0,5	1	0	0	0.872069369	0	2	NA	NA	NA	NA	0	NA	NA	3,12,1,6	1	1	0	3.235118503	0	2	C,CA	C,C	0.25	0.131944057	0	NA	NA	7,16,0,22	1	1	1	1.557166014	0
chr5_ref_v2	100572	0	T,TAA	1	1	41,14,21,16	1	1	0	2	T,TAA	T,T	0.25	0.114410351	0	6,16,9,8	1	1	0	4.624475721	0	2	T,TAA	T,T	0.125	0.006514681	0	NA	NA	14,14,4,11	1	1	0	2.753302228	0	2	T,TAA	T,T	0.25	0.113328685	0	NA	NA	45,20,16,17	1	1	0	1.063647624	0
chr5_ref_v2	100950	0	T,G	0	0	47,330,98,0	1	1	0	2	T,T	T,G	0.5	0.238513049	0	30,81,12,0	1	1	0	7.026726447	0	2	T,T	T,G	0.25	0.198670695	0	NA	NA	53,102,25,0	1	1	0	14.86605948	0	2	T,T	T,G	0.25	0.16058157	0	NA	NA	114,233,60,0	1	1	0	26.09669344	0
chr5_ref_v2	108309	0	C,T	0	0	215,184,0,0	1	1	0	2	C,C	NA	NA	0	0	97,63,0,0	1	1	0	1.371483119	0	2	C,C	NA	NA	0	0	NA	NA	36,35,43,28	1	1	0	319.6865507	1	2	C,T	NA	NA	0	0	g.108309C>T	0	165,134,0,0	1	1	0	0.485986687	0
chr5_ref_v2	117479	0	CAT,C	1	1	58,61,12,12	1	1	0	2	CAT,CAT	NA	NA	0.107873876	0	37,40,5,14	1	1	0	1.550205326	0	2	CAT,CAT	CAT,C	0.125	0.11007294	0	NA	NA	13,19,7,4	1	1	0	1.250316121	0	2	CAT,CAT	CAT,C	0.25	0.072827207	0	NA	NA	37,31,8,11	1	1	1	1.019416018	0
chr5_ref_v2	121630	0	GA,G	1	1	99,75,12,11	1	1	0	2	GA,GA	NA	NA	0.302289824	0	30,24,2,4	1	1	0	0.445303012	0	2	GA,GA	NA	NA	0.678731121	0	NA	NA	38,33,6,5	1	1	0	0.521529085	0	2	GA,GA	NA	NA	0.38266086	0	NA	NA	103,81,21,8	1	1	0	1.693335121	0
chr5_ref_v2	131467	0	CATAT,C,CAT	1	1	4,5,11,21,90,113	1	1	0	2	CAT,CAT	C,CAT	0.125	0.234618722	0	3,4,3,12,14,50	1	1	0	2.419437265	0	2	CAT,CAT	CATAT,CAT	0.125	0.957183891	0	NA	NA	2,2,3,7,19,29	1	1	0	0.718829752	0	2	CAT,CAT	C,CAT	0.125	0.561283322	0	NA	NA	5,8,8,15,51,74	1	1	0	1.960576529	0
chr5_ref_v2	146993	0	GA,G	1	1	111,81,30,22	1	1	0	2	GA,GA	GA,G	0.125	0.084779826	0	25,31,5,5	1	1	0	1.917779112	0	2	GA,GA	NA	NA	0.204273142	0	NA	NA	48,31,7,11	1	1	0	0.661997773	0	2	GA,GA	NA	NA	0.003047649	0	NA	NA	83,59,16,19	1	1	0	0.613668312	0
chr5_ref_v2	157929	0	CA,C	1	1	26,71,3,0	1	1	0	2	CA,CA	NA	NA	1.628826156	0	12,14,2,1	1	1	0	1.643663476	0	2	CA,CA	NA	NA	0.853731172	0	NA	NA	6,19,2,6	1	1	0	6.931082264	0	2	CA,CA	CA,C	0.125	0.102505896	0	NA	NA	26,41,3,8	1	1	0	6.256733514	0
chr5_ref_v2	171500	0	GAT,G	1	1	118,141,10,7	1	1	0	2	GAT,GAT	NA	NA	0.041227668	0	67,56,1,4	1	1	0	1.844863609	0	2	GAT,GAT	NA	NA	0.200072795	0	NA	NA	54,43,6,4	1	1	0	1.249170972	0	2	GAT,GAT	NA	NA	0.262938064	0	NA	NA	90,101,3,8	1	1	0	0.873224844	0
chr5_ref_v2	175773	0	T,G	1	0	38,254,95,0	1	1	0	2	T,T	T,G	0.5	0.013793322	0	19,87,14,0	1	1	0	2.721977161	0	2	T,T	T,G	0.25	0.009478744	0	NA	NA	37,67,19,0	1	1	0	11.290782	0	2	T,T	T,G	0.25	0.297251523	0	NA	NA	63,191,50,0	1	1	0	8.764414306	0
chr5_ref_v2	195463	0	CCTTTAAAAAAGATAAAAAAAAAAA,C	1	0	12,24,26,16	1	1	0	2	CCTTTAAAAAAGATAAAAAAAAAAA,C	C,C	0.125	0.097163748	0	5,8,9,8	1	1	0	0.599529524	0	2	CCTTTAAAAAAGATAAAAAAAAAAA,C	C,C	0.125	0.016949558	0	NA	NA	2,8,11,14	1	1	0	2.286882138	0	2	C,C	CCTTTAAAAAAGATAAAAAAAAAAA,C	0.5	0.182321557	0	NA	NA	7,15,29,27	1	1	0	2.742444048	0
chr5_ref_v2	197483	0	GTA,G	1	1	79,88,16,14	1	1	0	2	GTA,GTA	NA	NA	0.089819518	0	39,38,12,16	1	1	0	2.774902274	0	2	GTA,GTA	GTA,G	0.25	0.206766292	0	NA	NA	21,21,5,7	1	1	0	1.127012606	0	2	GTA,GTA	GTA,G	0.25	0.131817693	0	NA	NA	45,55,9,14	1	1	0	1.27967456	0
chr5_ref_v2	203470	0	T,G	1	0	21,176,57,0	1	1	0	2	T,T	T,G	0.5	0.12414843	0	8,45,6,0	1	1	0	1.503770047	0	2	T,T	T,G	0.25	0.078471615	0	NA	NA	7,61,20,0	1	1	0	0.342488249	0	2	T,T	T,G	0.5	0.076372979	0	NA	NA	14,156,57,0	1	1	0	0.73541085	0
chr5_ref_v2	220287	0	TA,T	1	1	116,106,19,9	1	1	0	2	TA,TA	TA,T	0.125	0.226439827	0	34,37,1,2	1	1	0	1.076920654	0	2	TA,TA	NA	NA	0.822649375	0	NA	NA	53,42,7,3	1	1	0	0.654680505	0	2	TA,TA	NA	NA	0.042994271	0	NA	NA	100,103,16,6	1	1	0	0.783164353	0
chr5_ref_v2	224675	0	TTA,T	1	1	72,60,9,7	1	1	0	2	TTA,TTA	NA	NA	0.303597252	0	56,53,10,6	1	1	0	0.691052204	0	2	TTA,TTA	NA	NA	0.060609967	0	NA	NA	29,16,1,1	1	1	1	1.335649085	0	2	TTA,TTA	NA	NA	1.331545904	0	NA	NA	48,53,4,0	1	1	1	1.830620581	0
chr5_ref_v2	242558	0	G,GAAAAAA	1	1	5,49,3,33	1	1	0	2	G,GAAAAAA	G,G	0.25	0.105360516	0	8,19,7,9	1	1	0	3.969133306	0	2	G,GAAAAAA	G,G	0.25	0.01242252	0	NA	NA	10,22,0,9	1	1	0	4.555367855	0	2	G,GAAAAAA	G,G	0.5	0.064538521	0	NA	NA	13,62,2,28	1	1	0	2.41019657	0
chr5_ref_v2	254964	0	C,A	0	0	226,38,1,58	1	1	0	2	C,C	C,A	0.5	0.399799371	0	76,20,0,7	1	1	0	2.374300916	0	2	C,C	C,A	0.125	0.223143551	0	NA	NA	78,51,0,7	1	1	0	16.48294254	0	2	C,C	C,A	0.125	0.072320662	0	NA	NA	189,71,0,17	1	1	0	11.46607373	0
chr5_ref_v2	255196	0	GTA,G	1	1	63,45,21,19	1	1	0	2	GTA,GTA	GTA,G	0.25	0.027860749	0	40,30,16,15	1	1	0	0.672531743	0	2	GTA,GTA	GTA,G	0.5	0.205840703	0	NA	NA	19,16,10,9	1	1	0	0.87867352	0	2	GTA,GTA	GTA,G	0.5	0.032689488	0	NA	NA	42,53,15,18	1	1	0	2.315536003	0
chr5_ref_v2	257070	0	GA,G	1	1	114,90,12,14	1	1	0	2	GA,GA	GA,G	0.125	0.215990412	0	31,31,3,3	1	1	0	0.786775248	0	2	GA,GA	NA	NA	0.006043298	0	NA	NA	54,47,8,5	1	1	0	0.61757078	0	2	GA,GA	NA	NA	0.24411491	0	NA	NA	111,96,9,14	1	1	0	0.664059765	0
chr5_ref_v2	260357	0	C,CA	1	1	3,0,4,33	1	1	0	2	CA,CA	NA	NA	0.766935605	0	0,1,7,11	1	0	0	3.065815761	0	2	NA	NA	NA	NA	0	NA	NA	1,1,3,13	1	0	0	0.624768279	0	2	NA	NA	NA	NA	0	NA	NA	3,2,3,25	1	1	0	0.805474396	0
chr5_ref_v2	267228	0	GA,G,GAA	1	1	37,16,13,3,8,16	1	1	0	2	GA,GA	GA,GAA	0.5	0.553918122	0	18,10,6,2,5,3	1	1	0	0.74120631	0	2	GA,GA	GA,GAA	0.25	0.200177464	0	NA	NA	30,11,7,2,7,6	1	1	0	0.939240477	0	2	GA,GA	GA,GAA	0.25	0.234086814	0	NA	NA	54,36,18,7,10,8	1	1	0	2.67774383	0
chr5_ref_v2	283276	0	AAT,A	1	1	16,21,4,2	1	1	1	2	AAT,AAT	NA	NA	0.46342934	0	15,11,4,0	1	1	0	1.009539861	0	2	AAT,AAT	NA	NA	0.20713406	0	NA	NA	8,7,2,0	1	0	1	0.574044721	0	2	NA	NA	NA	NA	0	NA	NA	19,13,1,2	1	1	1	1.555418871	0
chr5_ref_v2	283320	0	CGT,C	1	1	68,29,7,1	1	1	1	2	CGT,CGT	NA	NA	0.688653488	0	17,12,3,1	1	1	0	0.775041811	0	2	CGT,CGT	NA	NA	0.001632342	0	NA	NA	21,17,2,0	1	1	1	1.543074046	0	2	CGT,CGT	NA	NA	0.757004466	0	NA	NA	71,20,7,2	1	1	1	0.952268973	0
chr5_ref_v2	288136	0	AT,A	1	1	113,113,10,11	1	1	0	2	AT,AT	NA	NA	0.506355637	0	31,22,3,4	1	1	0	0.679725896	0	2	AT,AT	NA	NA	0.320217298	0	NA	NA	0,0,0,0	0	0	0	0	0	2	NA	NA	NA	NA	0	NA	NA	102,60,13,13	1	1	0	2.330292041	0
chr5_ref_v2	290524	0	CT,C	1	1	130,120,7,12	1	1	0	2	CT,CT	NA	NA	0.165456677	0	37,24,2,1	1	1	0	1.109820098	0	2	CT,CT	NA	NA	0.670843362	0	NA	NA	48,46,4,1	1	1	0	0.641091646	0	2	CT,CT	NA	NA	0.639570801	0	NA	NA	94,95,11,16	1	1	0	2.1968825	0
chr5_ref_v2	296189	0	G,A	1	0	183,165,1,0	1	1	0	2	G,G	NA	NA	0.002869442	0	57,54,0,0	1	1	0	0.426193586	0	2	G,G	NA	NA	0	0	NA	NA	31,35,33,35	1	1	0	317.2518041	1	2	G,A	NA	NA	0.029852963	0	g.296189G>A	0	157,147,0,0	1	1	0	0.478998092	0
chr5_ref_v2	304593	0	C,CA	1	1	126,12,7,14	1	1	0	2	C,C	C,CA	0.125	0.129521267	0	52,15,6,5	1	1	0	3.388085948	0	2	C,C	C,CA	0.125	0.205398758	0	NA	NA	50,29,2,5	1	1	0	12.5488085	0	2	C,C	NA	NA	0.134388406	0	NA	NA	131,69,6,11	1	1	0	25.37360288	0
chr5_ref_v2	304691	0	C,CT	1	1	7,45,12,11	1	1	0	2	C,C	C,CT	0.5	0.136236904	0	3,11,2,3	1	0	0	0.613491271	0	2	NA	NA	NA	NA	0	NA	NA	7,17,3,2	1	1	0	1.900614464	0	2	C,C	C,CT	0.25	0.089719415	0	NA	NA	19,43,9,10	1	1	0	3.924342308	0
chr5_ref_v2	370682	0	T,C	0	0	238,226,1,0	1	1	0	2	T,T	NA	NA	0.002152853	0	48,52,0,0	1	1	0	0.564794685	0	2	T,T	NA	NA	0	0	NA	NA	83,87,0,0	1	1	0	0.575035752	0	2	T,T	NA	NA	0	0	NA	NA	168,190,0,0	1	1	0	1.328783612	0
chr5_ref_v2	373708	0	C,CA	1	1	119,55,1,8	1	1	0	2	C,C	NA	NA	0.000960745	0	30,14,3,5	1	1	0	3.019151094	0	2	C,C	C,CA	0.25	0.041074662	0	NA	NA	38,42,2,3	1	1	0	4.223369324	0	2	C,C	NA	NA	0.097509303	0	NA	NA	119,87,3,7	1	1	0	3.120633706	0
chr5_ref_v2	381415	0	CA,C	1	1	93,69,37,5	1	1	0	2	CA,CA	CA,C	0.125	0.080486683	0	41,26,12,6	1	1	0	1.788653255	0	2	CA,CA	NA	NA	0.008567784	0	NA	NA	35,38,9,8	1	1	0	3.130212705	0	2	CA,CA	NA	NA	0.187417261	0	NA	NA	63,60,34,14	1	1	0	4.189122686	0
chr5_ref_v2	394094	0	CA,C	1	1	121,144,19,20	1	1	0	2	CA,CA	CA,C	0.125	0.162661929	0	38,40,4,3	1	1	0	0.733743323	0	2	CA,CA	CA,C	0.125	0.33898239	0	NA	NA	46,62,8,9	1	1	0	0.480164136	0	2	CA,CA	CA,C	0.125	0.194708446	0	NA	NA	92,117,17,11	1	1	0	0.572276462	0
chr5_ref_v2	399880	0	CT,C	1	1	6,2,286,212	1	1	0	2	C,C	NA	NA	0.104086361	0	0,0,38,36	1	1	0	0.855815207	0	2	C,C	NA	NA	0.017518165	0	NA	NA	1,1,72,66	1	1	0	0.924354119	0	2	C,C	NA	NA	0.073703907	0	NA	NA	2,2,180,162	1	1	0	1.459897904	0
chr5_ref_v2	403380	0	C,CT,CTT	1	1	26,30,16,48,18,28	1	1	0	2	C,CT	CT,CTT	0.5	0.268334566	1	4,10,5,11,15,6	1	1	0	3.827528841	0	2	CT,CTT	C,CTT	0.5	0.048990073	0	NA	NA	10,11,9,16,6,9	1	1	0	0.898220196	0	2	C,CT	CT,CTT	0.5	0.048038575	0	NA	NA	10,35,18,34,16,21	1	1	0	1.97511751	0
chr5_ref_v2	405310	0	C,CTTT,CTT	1	1	0,0,108,141,4,21	1	1	0	2	CTTT,CTTT	NA	NA	0.208070974	0	0,0,46,37,2,5	1	1	0	1.847215704	0	2	CTTT,CTTT	NA	NA	0.502947098	0	NA	NA	0,1,45,48,3,7	1	1	0	0.783289566	0	2	CTTT,CTTT	NA	NA	0.301351507	0	NA	NA	3,2,115,127,10,24	1	1	0	2.219120695	0
chr5_ref_v2	406019	0	GA,G	1	1	109,99,7,5	1	1	0	2	GA,GA	NA	NA	0.441066168	0	38,43,4,4	1	1	0	0.989289793	0	2	GA,GA	NA	NA	0.0264106	0	NA	NA	57,25,0,3	1	1	0	3.396817017	0	2	GA,GA	NA	NA	0.726138817	0	NA	NA	98,80,3,6	1	1	0	0.640700501	0
chr5_ref_v2	408435	0	C,A	0	0	154,217,0,0	1	1	0	2	C,C	NA	NA	0	0	28,29,20,27	1	1	0	312.3556916	1	2	C,A	C,C	0.125	0.058410762	0	g.408435C>A	0	72,74,0,0	1	1	0	1.569836331	0	2	C,C	NA	NA	0	0	NA	NA	130,159,0,0	1	1	0	0.912061054	0
chr5_ref_v2	412254	0	TAA,T	1	1	0,0,148,119	1	1	0	2	T,T	NA	NA	0	0	1,1,37,35	1	1	0	1.305900928	0	2	T,T	NA	NA	0.027398974	0	NA	NA	0,3,57,33	1	1	0	2.905246334	0	2	T,T	TAA,T	0.125	0.405465108	0	NA	NA	0,3,131,86	1	1	0	1.491561248	0
chr5_ref_v2	429405	0	CA,C	1	1	133,111,28,12	1	1	0	2	CA,CA	NA	NA	0.061368153	0	32,24,4,2	1	1	0	0.627345887	0	2	CA,CA	NA	NA	0.529427755	0	NA	NA	48,42,13,9	1	1	0	1.429469817	0	2	CA,CA	CA,C	0.125	0.060672274	0	NA	NA	110,94,18,12	1	1	0	0.544517399	0
chr5_ref_v2	431857	0	C,CT	1	1	3,10,150,124	1	1	0	2	CT,CT	NA	NA	0.183491508	0	2,1,36,26	1	1	0	0.849882454	0	2	CT,CT	NA	NA	0.182759037	0	NA	NA	3,1,59,52	1	1	0	0.97429777	0	2	CT,CT	NA	NA	0.533333135	0	NA	NA	9,5,108,87	1	1	0	3.461573494	0
chr5_ref_v2	439256	0	G,C	0	0	181,250,0,0	1	1	0	2	G,G	NA	NA	0	0	65,60,0,0	1	1	0	2.00711573	0	2	G,G	NA	NA	0	0	NA	NA	34,45,32,36	1	1	0	317.8438548	1	2	G,C	G,G	0.125	0.101374281	0	g.439256G>C	0	164,183,0,0	1	1	0	1.63738186	0
chr5_ref_v2	439584	0	A,T	0	0	0,0,187,203	1	1	0	2	T,T	NA	NA	0	0	0,0,63,48	1	1	0	1.524700611	0	2	T,T	NA	NA	0	0	NA	NA	0,1,61,64	1	1	0	0.704362478	0	2	T,T	NA	NA	0.00796817	0	NA	NA	0,0,134,141	1	1	0	0.42738492	0
chr5_ref_v2	447489	1	T,A	1	0	0,0,1,0	0	0	1	2	NA	NA	NA	NA	0	0,0,0,0	0	0	1	0	0	2	NA	NA	NA	NA	0	NA	NA	0,0,0,0	0	0	1	0	0	2	NA	NA	NA	NA	0	NA	NA	0,0,0,0	0	0	1	0	0
chr5_ref_v2	447553	1	T,C	1	0	0,0,1,0	0	0	1	2	NA	NA	NA	NA	0	0,0,0,0	0	0	1	0	0	2	NA	NA	NA	NA	0	NA	NA	0,0,0,0	0	0	1	0	0	2	NA	NA	NA	NA	0	NA	NA	0,0,0,0	0	0	1	0	0
chr5_ref_v2	447571	1	C,T	1	0	0,0,1,0	0	0	1	2	NA	NA	NA	NA	0	0,0,0,0	0	0	1	0	0	2	NA	NA	NA	NA	0	NA	NA	0,0,0,0	0	0	1	0	0	2	NA	NA	NA	NA	0	NA	NA	0,0,0,0	0	0	1	0	0
chr5_ref_v2	447867	1	C,T	0	0	0,0,0,0	0	0	1	2	NA	NA	NA	NA	0	4,0,1,0	1	0	1	0	0	2	NA	NA	NA	NA	0	NA	NA	0,0,0,0	0	0	1	0	0	2	NA	NA	NA	NA	0	NA	NA	4,0,1,0	1	0	1	0	0
chr5_ref_v2	447875	1	A,G	0	0	0,0,0,0	0	0	1	2	NA	NA	NA	NA	0	6,0,1,0	1	0	1	0	0	2	NA	NA	NA	NA	0	NA	NA	0,0,0,0	0	0	1	0	0	2	NA	NA	NA	NA	0	NA	NA	6,0,1,0	1	0	1	0	0
chr5_ref_v2	454739	0	C,A	0	0	265,26,0,136	1	1	0	2	C,A	C,C	0.25	0.242516718	0	67,6,0,21	1	1	0	1.507455614	0	2	C,A	C,C	0.5	0.100804699	0	NA	NA	99,5,0,44	1	1	0	0.922945594	0	2	C,A	C,C	0.5	0.260883879	0	NA	NA	170,9,0,100	1	1	0	1.180671944	0
chr5_ref_v2	461796	0	CT,C	1	1	154,71,20,7	1	1	0	2	CT,CT	CT,C	0.125	0.276230492	0	42,24,3,1	1	1	0	0.840732817	0	2	CT,CT	NA	NA	0.461942167	0	NA	NA	42,38,7,4	1	1	0	2.582873015	0	2	CT,CT	CT,C	0.125	0.20991876	0	NA	NA	114,62,16,7	1	1	0	0.712375164	0
chr5_ref_v2	491026	0	C,CA	1	1	98,25,4,16	1	1	0	2	C,C	C,CA	0.125	0.098089707	0	34,25,3,3	1	1	0	4.683051495	0	2	C,C	NA	NA	0.175227915	0	NA	NA	41,29,1,8	1	1	0	4.677638058	0	2	C,C	C,CA	0.125	0.170705459	0	NA	NA	61,55,3,14	1	1	0	10.52033003	0
chr5_ref_v2	493528	1	G,T	0	0	0,0,0,0	0	0	1	2	NA	NA	NA	NA	0	0,0,0,0	0	0	1	0	0	2	NA	NA	NA	NA	0	NA	NA	0,0,0,0	0	0	1	0	0	2	NA	NA	NA	NA	0	NA	NA	0,0,0,1	0	0	1	0	0
chr5_ref_v2	493530	1	A,G	0	0	0,0,0,0	0	0	1	2	NA	NA	NA	NA	0	0,0,0,0	0	0	1	0	0	2	NA	NA	NA	NA	0	NA	NA	0,0,0,0	0	0	1	0	0	2	NA	NA	NA	NA	0	NA	NA	0,0,0,1	0	0	1	0	0
chr5_ref_v2	493534	1	T,A	0	0	0,0,0,0	0	0	1	2	NA	NA	NA	NA	0	0,0,0,0	0	0	1	0	0	2	NA	NA	NA	NA	0	NA	NA	0,0,0,0	0	0	1	0	0	2	NA	NA	NA	NA	0	NA	NA	0,0,0,1	0	0	1	0	0
chr5_ref_v2	493536	1	A,G	0	0	0,0,0,0	0	0	1	2	NA	NA	NA	NA	0	0,0,0,0	0	0	1	0	0	2	NA	NA	NA	NA	0	NA	NA	0,0,0,0	0	0	1	0	0	2	NA	NA	NA	NA	0	NA	NA	0,0,0,1	0	0	1	0	0
chr5_ref_v2	493537	1	T,G	0	0	0,0,0,0	0	0	1	2	NA	NA	NA	NA	0	0,0,0,0	0	0	1	0	0	2	NA	NA	NA	NA	0	NA	NA	0,0,0,0	0	0	1	0	0	2	NA	NA	NA	NA	0	NA	NA	0,0,0,1	0	0	1	0	0
chr5_ref_v2	501360	0	G,T	0	0	64,270,68,1	1	1	0	2	G,G	G,T	0.25	0.368875661	0	29,92,4,0	1	1	0	3.383363281	0	2	G,G	G,T	0.125	0.478302432	0	NA	NA	66,89,2,0	1	1	0	18.01451419	0	2	G,G	NA	NA	0.418285797	0	NA	NA	153,216,16,0	1	1	0	32.17158327	0
chr5_ref_v2	502775	0	CA,C	1	1	173,135,25,11	1	1	0	2	CA,CA	NA	NA	0.056074747	0	0,0,0,0	0	0	0	0	0	2	NA	NA	NA	NA	0	NA	NA	53,47,10,5	1	1	0	0.708195314	0	2	CA,CA	NA	NA	0.031542908	0	NA	NA	102,104,28,14	1	1	0	2.581732242	0
chr5_ref_v2	507699	0	C,A	0	0	267,261,0,0	1	1	0	2	C,C	NA	NA	0	0	35,48,39,38	1	1	0	322.2144536	1	2	C,A	NA	NA	0.075035186	0	g.507699C>A	0	105,69,0,0	1	1	0	2.474348514	0	2	C,C	NA	NA	0	0	NA	NA	215,209,0,0	1	1	0	0.403912701	0
chr5_ref_v2	516684	0	C,T	0	0	233,203,0,0	1	1	0	2	C,C	NA	NA	0	0	81,80,0,0	1	1	0	0.640906342	0	2	C,C	NA	NA	0	0	NA	NA	92,91,0,0	1	1	0	0.679927096	0	2	C,C	NA	NA	0	0	NA	NA	168,183,0,0	1	1	0	1.763508036	0
chr5_ref_v2	519626	0	GA,G	1	1	151,131,31,26	1	1	0	2	GA,GA	NA	NA	0.122415456	0	59,35,7,8	1	1	0	1.581320601	0	2	GA,GA	NA	NA	0.316751125	0	NA	NA	52,46,11,8	1	1	0	0.417296703	0	2	GA,GA	NA	NA	0.158404756	0	NA	NA	94,109,14,27	1	1	0	1.685494095	0
chr5_ref_v2	521815	0	AT,A	1	1	94,117,11,22	1	1	0	2	AT,AT	NA	NA	0.134079313	0	31,10,10,4	1	1	0	5.724562302	0	2	AT,AT	AT,A	0.25	0.087304973	0	NA	NA	30,57,10,10	1	1	0	1.787423074	0	2	AT,AT	NA	NA	0.011947899	0	NA	NA	76,76,12,19	1	1	0	1.057341931	0
chr5_ref_v2	554189	0	CA,C	1	1	183,179,26,6	1	1	0	2	CA,CA	NA	NA	0.335402212	0	47,32,2,3	1	1	0	1.455160535	0	2	CA,CA	NA	NA	0.790026579	0	NA	NA	56,75,11,4	1	1	0	1.10037847	0	2	CA,CA	NA	NA	0.238484229	0	NA	NA	117,118,21,14	1	1	0	4.238728761	0
chr5_ref_v2	566719	0	G,T	0	0	274,260,0,0	1	1	0	2	G,G	NA	NA	0	0	59,59,0,0	1	1	0	0.418728657	0	2	G,G	NA	NA	0	0	NA	NA	104,87,0,0	1	1	0	0.686936782	0	2	G,G	NA	NA	0	0	NA	NA	211,226,0,0	1	1	0	0.972337039	0
chr5_ref_v2	570313	1	A,AGTATCTTATTCC	1	0	2,6,0,0	1	0	1	2	NA	NA	NA	NA	0	5,0,0,0	0	0	1	0	0	2	NA	NA	NA	NA	0	NA	NA	3,0,0,1	1	0	1	1.677093124	0	2	NA	NA	NA	NA	0	NA	NA	12,10,0,2	1	1	1	2.176616452	0
chr5_ref_v2	570316	1	A,AG	1	0	3,6,0,0	1	0	1	2	NA	NA	NA	NA	0	6,0,0,0	0	0	1	0	0	2	NA	NA	NA	NA	0	NA	NA	3,0,0,1	1	0	1	1.342568848	0	2	NA	NA	NA	NA	0	NA	NA	13,10,0,2	1	1	1	1.40905225	0
chr5_ref_v2	570317	1	A,AAAAT	1	0	3,6,0,0	1	0	1	2	NA	NA	NA	NA	0	6,0,0,0	0	0	1	0	0	2	NA	NA	NA	NA	0	NA	NA	3,0,0,1	1	0	1	1.342568848	0	2	NA	NA	NA	NA	0	NA	NA	13,10,0,2	1	1	1	1.40905225	0
chr5_ref_v2	570319	1	C,A	0	0	4,6,0,0	1	0	1	2	NA	NA	NA	NA	0	6,0,0,0	0	0	1	0	0	2	NA	NA	NA	NA	0	NA	NA	3,0,0,1	1	0	1	1.151698692	0	2	NA	NA	NA	NA	0	NA	NA	13,10,0,2	1	1	1	0.834237765	0
chr6_ref_v2	3688	1	G,A	0	0	0,0,0,0	0	0	1	2	NA	NA	NA	NA	0	0,0,0,0	0	0	1	0	0	2	NA	NA	NA	NA	0	NA	NA	0,0,0,0	0	0	1	0	0	2	NA	NA	NA	NA	0	NA	NA	1,0,0,0	0	0	1	0	0
chr6_ref_v2	5093	1	A,C	0	0	421,77,0,130	1	1	1	2	NA	NA	NA	NA	0	84,14,0,9	1	1	1	2.715604434	0	2	NA	NA	NA	NA	0	NA	NA	108,67,0,30	1	1	1	16.46775392	0	2	NA	NA	NA	NA	0	NA	NA	323,129,0,74	1	1	1	15.43169359	0
chr6_ref_v2	9207	0	A,T	1	0	0,0,0,0	0	0	1	2	NA	NA	NA	NA	0	0,0,0,0	0	0	1	0	0	2	NA	NA	NA	NA	0	NA	NA	0,0,1,0	0	0	1	0	0	2	NA	NA	NA	NA	0	NA	NA	0,0,0,0	0	0	1	0	0
chr6_ref_v2	9217	0	A,C	1	0	0,0,0,0	0	0	1	2	NA	NA	NA	NA	0	0,0,0,0	0	0	1	0	0	2	NA	NA	NA	NA	0	NA	NA	0,0,1,0	0	0	1	0	0	2	NA	NA	NA	NA	0	NA	NA	0,0,0,0	0	0	1	0	0
chr6_ref_v2	9601	0	G,T	1	0	0,0,0,0	0	0	1	2	NA	NA	NA	NA	0	0,0,0,0	0	0	1	0	0	2	NA	NA	NA	NA	0	NA	NA	0,0,0,0	0	0	1	0	0	2	NA	NA	NA	NA	0	NA	NA	0,0,0,1	0	0	1	0	0
chr6_ref_v2	11314	0	G,A	0	0	0,0,0,1	0	0	1	2	NA	NA	NA	NA	0	0,0,0,1	0	0	1	0	0	2	NA	NA	NA	NA	0	NA	NA	0,0,0,0	0	0	1	0	0	2	NA	NA	NA	NA	0	NA	NA	0,1,0,1	1	0	1	0	0
chr6_ref_v2	11337	0	A,T	1	0	0,1,0,0	0	0	1	2	NA	NA	NA	NA	0	0,1,0,0	0	0	1	0	0	2	NA	NA	NA	NA	0	NA	NA	0,0,0,0	0	0	1	0	0	2	NA	NA	NA	NA	0	NA	NA	0,1,0,1	1	0	1	0	0
chr6_ref_v2	11345	0	A,C	1	0	0,0,0,0	0	0	1	2	NA	NA	NA	NA	0	0,0,0,0	0	0	1	0	0	2	NA	NA	NA	NA	0	NA	NA	0,0,0,0	0	0	1	0	0	2	NA	NA	NA	NA	0	NA	NA	0,1,0,1	1	0	1	0	0
chr6_ref_v2	19697	0	T,C	0	0	207,209,0,0	1	1	0	2	T,T	NA	NA	0	0	65,73,0,1	1	1	0	0.712246593	0	2	T,T	NA	NA	0.007220248	0	NA	NA	35,43,26,36	1	1	0	316.1645313	1	2	T,C	T,T	0.125	0.021739987	0	g.19697T>C	0	173,181,0,1	1	1	0	0.443394807	0
chr6_ref_v2	31713	0	T,G	0	0	287,449,1,2	1	1	0	2	T,T	NA	NA	0.40953291	0	67,91,0,1	1	1	0	0.6673423	0	2	T,T	NA	NA	0.006309169	0	NA	NA	103,123,1,1	1	1	0	1.57768741	0	2	T,T	NA	NA	0.00881063	0	NA	NA	192,265,24,29	1	1	0	41.9496431	1
chr6_ref_v2	54494	0	G,GT	1	1	154,124,22,17	1	1	0	2	G,G	G,GT	0.125	0.049517679	0	67,36,12,2	1	1	0	1.648136075	0	2	G,G	G,GT	0.125	0.06433271	0	NA	NA	50,53,7,3	1	1	0	1.279075641	0	2	G,G	NA	NA	0.043172784	0	NA	NA	117,128,11,13	1	1	0	2.609493597	0
chr6_ref_v2	57967	0	TA,T	1	1	36,54,1,6	1	1	1	2	TA,TA	NA	NA	0.463393424	0	37,31,3,8	1	1	0	1.743891944	0	2	TA,TA	NA	NA	0.148370929	0	NA	NA	21,23,1,5	1	1	1	0.816712444	0	2	TA,TA	NA	NA	0.063767271	0	NA	NA	36,47,4,6	1	1	1	1.825933656	0
chr6_ref_v2	58005	0	GAT,G	1	1	40,62,13,10	1	1	1	2	GAT,GAT	NA	NA	0.00371719	0	18,50,2,5	1	1	0	2.830414389	0	2	GAT,GAT	NA	NA	0.667696587	0	NA	NA	12,20,1,4	1	1	1	0.552776269	0	2	GAT,GAT	NA	NA	0.299377814	0	NA	NA	21,46,8,5	1	1	1	1.019257726	0
chr6_ref_v2	65366	0	T,G	0	0	35,354,65,0	1	1	0	2	T,T	T,G	0.25	0.171985547	0	26,87,10,0	1	1	0	6.811775216	0	2	T,T	T,G	0.125	0.378557655	0	NA	NA	37,105,19,0	1	1	0	10.21852385	0	2	T,T	T,G	0.25	0.014184635	0	NA	NA	85,239,40,0	1	1	0	21.11259498	0
chr6_ref_v2	75912	0	CT,C	1	1	62,138,4,20	1	1	0	2	CT,CT	NA	NA	0.250606612	0	22,34,2,4	1	1	0	0.970101481	0	2	CT,CT	NA	NA	0.529427755	0	NA	NA	27,60,5,9	1	1	0	1.489466642	0	2	CT,CT	NA	NA	0.160657901	0	NA	NA	66,104,3,20	1	1	0	1.572087386	0
chr6_ref_v2	78010	0	CAT,C	1	1	83,77,7,11	1	1	0	2	CAT,CAT	NA	NA	0.577069551	0	39,35,13,7	1	1	0	4.299233706	0	2	CAT,CAT	CAT,C	0.125	0.079151457	0	NA	NA	19,39,6,3	1	1	0	2.326754919	0	2	CAT,CAT	NA	NA	0.228715216	0	NA	NA	50,55,9,8	1	1	1	1.33115683	0
chr6_ref_v2	84105	0	G,A	0	0	241,213,0,0	1	1	0	2	G,G	NA	NA	0	0	81,74,0,0	1	1	0	0.407155178	0	2	G,G	NA	NA	0	0	NA	NA	77,76,0,0	1	1	0	0.578966672	0	2	G,G	NA	NA	0	0	NA	NA	155,164,0,0	1	1	0	1.262679619	0
chr6_ref_v2	87977	0	C,CTTGCTGCTGTTGTTGCTGCTGTTGTTGTTG	1	0	0,0,45,42	1	1	0	2	CTTGCTGCTGTTGTTGCTGCTGTTGTTGTTG,CTTGCTGCTGTTGTTGCTGCTGTTGTTGTTG	NA	NA	0	0	0,1,10,7	1	0	0	1.076015414	0	2	NA	NA	NA	NA	0	NA	NA	0,0,15,11	1	1	0	0.482431118	0	2	CTTGCTGCTGTTGTTGCTGCTGTTGTTGTTG,CTTGCTGCTGTTGTTGCTGCTGTTGTTGTTG	NA	NA	0	0	NA	NA	0,0,30,43	1	1	0	1.40757601	0
chr6_ref_v2	97408	0	G,T	1	0	213,314,0,0	1	1	0	2	G,G	NA	NA	0	0	60,57,0,0	1	1	0	2.193099112	0	2	G,G	NA	NA	0	0	NA	NA	100,89,0,0	1	1	0	3.954692628	0	2	G,G	NA	NA	0	0	NA	NA	209,224,0,0	1	1	0	3.495225883	0
chr6_ref_v2	97507	0	C,CA	1	1	1,7,68,140	1	1	0	2	CA,CA	NA	NA	0.393409297	0	3,3,25,34	1	1	0	2.726215404	0	2	CA,CA	C,CA	0.125	0.213961687	0	NA	NA	3,6,29,76	1	1	0	2.010055955	0	2	CA,CA	NA	NA	0.333166932	0	NA	NA	6,1,71,117	1	1	0	3.695461238	0
chr6_ref_v2	97618	0	TA,T	1	1	121,105,23,11	1	1	0	2	TA,TA	NA	NA	0.172903216	0	33,40,7,6	1	1	0	0.855482901	0	2	TA,TA	NA	NA	0.207016628	0	NA	NA	49,33,6,5	1	1	0	0.864834542	0	2	TA,TA	NA	NA	0.526700231	0	NA	NA	107,78,18,11	1	1	0	0.76745029	0
chr6_ref_v2	97865	0	C,CT	1	1	9,11,177,148	1	1	0	2	CT,CT	NA	NA	0.076594332	0	4,2,46,37	1	1	0	0.701942525	0	2	CT,CT	NA	NA	0.218681921	0	NA	NA	5,3,62,61	1	1	0	0.65887151	0	2	CT,CT	NA	NA	0.057159891	0	NA	NA	5,9,130,106	1	1	0	0.426720766	0
chr6_ref_v2	99155	0	C,CA,CAA	1	1	26,2,55,2,6,14	1	1	0	2	C,CA	CA,CAA	0.5	0.672860503	0	10,3,28,3,0,2	1	1	0	1.713130564	0	2	CA,CA	C,CA	0.25	0.389230041	0	NA	NA	11,5,12,4,2,4	1	1	0	3.597718252	0	2	C,CA	CA,CAA	0.25	0.162211443	0	NA	NA	26,5,40,16,10,13	1	1	0	9.580190117	0
chr6_ref_v2	103937	0	TTA,T	1	1	90,100,6,4	1	1	0	2	TTA,TTA	NA	NA	0.26205193	0	51,64,1,3	1	1	0	0.664579859	0	2	TTA,TTA	NA	NA	0.35596412	0	NA	NA	25,29,3,5	1	1	0	2.267927187	0	2	TTA,TTA	TTA,T	0.125	0.012362185	0	NA	NA	62,98,5,7	1	1	0	1.456156365	0
chr6_ref_v2	104579	0	T,A	1	0	57,29,0,28	1	1	0	2	T,T	T,A	0.5	0.023222663	0	17,11,0,11	1	1	0	0.4503026	0	2	T,T	T,A	0.5	0.251314428	0	NA	NA	22,11,0,7	1	1	0	0.616094354	0	2	T,T	T,A	0.5	0.318453731	0	NA	NA	40,33,0,25	1	1	1	1.399432081	0
chr6_ref_v2	106279	0	C,CT,CTT	1	1	0,5,4,24,51,14	1	1	0	2	CT,CTT	CTT,CTT	0.25	0.848780885	0	1,0,0,8,13,7	1	1	0	1.124392285	0	2	CTT,CTT	CT,CTT	0.5	0.068225897	0	NA	NA	0,2,2,17,11,3	1	1	0	2.905867643	0	2	CT,CTT	CT,CT	0.25	0.176376193	0	NA	NA	0,12,4,49,26,15	1	1	0	6.641048046	0
chr6_ref_v2	119286	0	GA,G	1	1	138,191,8,34	1	1	0	2	GA,GA	GA,G	0.125	0.214355088	0	41,52,3,6	1	1	0	0.581673664	0	2	GA,GA	NA	NA	0.006043298	0	NA	NA	53,73,9,15	1	1	0	2.362703285	0	2	GA,GA	GA,G	0.125	0.115984525	0	NA	NA	119,154,22,17	1	1	0	6.068010291	0
chr6_ref_v2	121068	0	G,T	0	0	36,217,48,0	1	1	0	2	G,G	G,T	0.25	0.304340958	0	16,63,2,0	1	1	0	2.746411835	0	2	G,G	NA	NA	0.43046641	0	NA	NA	20,79,6,0	1	1	0	2.316048469	0	2	G,G	G,T	0.125	0.070236542	0	NA	NA	50,187,14,0	1	1	0	5.137070193	0
chr6_ref_v2	155987	0	G,GT,GTT	1	1	10,32,14,87,18,18	1	1	0	2	G,GT	GT,GTT	0.5	0.744001903	1	3,4,6,25,4,6	1	1	0	0.893651981	0	2	GT,GT	GT,GTT	0.25	0.251397569	0	NA	NA	3,9,16,32,7,7	1	1	0	3.896639852	0	2	GT,GT	GT,GTT	0.25	0.026204091	0	NA	NA	10,16,27,84,7,10	1	1	0	4.643263058	0
chr6_ref_v2	171117	0	C,T	1	0	0,0,240,217	1	1	0	2	T,T	NA	NA	0	0	0,0,65,59	1	1	0	0.383497759	0	2	T,T	NA	NA	0	0	NA	NA	1,0,78,92	1	1	0	1.443905659	0	2	T,T	NA	NA	0.005865119	0	NA	NA	0,0,140,158	1	1	0	1.572603598	0
chr6_ref_v2	174047	0	C,CT	1	1	85,106,17,18	1	1	0	2	C,C	C,CT	0.125	0.158323585	0	21,37,9,2	1	1	0	1.263291339	0	2	C,C	C,CT	0.25	0.131606149	0	NA	NA	40,41,4,4	1	1	0	1.073560851	0	2	C,C	NA	NA	0.043448889	0	NA	NA	77,75,6,7	1	1	0	2.120967838	0
chr6_ref_v2	176385	0	C,G	0	0	220,41,0,53	1	1	0	2	C,C	C,G	0.25	0.370373788	0	61,20,0,5	1	1	0	2.833153577	0	2	C,C	C,G	0.125	0.114641275	0	NA	NA	74,58,0,4	1	1	0	20.26423484	0	2	C,C	C,G	0.125	0.565313809	0	NA	NA	168,134,0,1	1	1	0	310.1983152	0
chr6_ref_v2	177373	0	G,T	0	0	57,317,109,1	1	1	0	2	G,G	G,T	0.5	0.125163143	0	30,59,5,0	1	1	0	8.988250599	0	2	G,G	G,T	0.125	0.030933518	0	NA	NA	82,98,13,0	1	1	0	308.7678128	0	2	G,G	G,T	0.125	0.15415068	0	NA	NA	162,244,25,1	1	1	0	310.5552562	0
chr6_ref_v2	193343	0	T,G	0	0	64,221,89,0	1	1	0	2	T,T	T,G	0.5	0.054067221	0	19,69,24,0	1	1	0	0.545506638	0	2	T,T	T,G	0.5	0.159848701	0	NA	NA	40,76,13,0	1	1	0	5.290910926	0	2	T,T	T,G	0.25	0.168622712	0	NA	NA	126,188,33,0	1	1	0	19.55718999	0
chr6_ref_v2	208456	0	A,G	1	0	0,0,282,76	1	1	0	2	G,G	NA	NA	0	0	0,0,79,41	1	1	0	3.603342636	0	2	G,G	NA	NA	0	0	NA	NA	0,0,85,25	1	1	0	0.442084947	0	2	G,G	NA	NA	0	0	NA	NA	0,0,197,61	1	1	0	0.731838194	0
chr6_ref_v2	210068	0	AT,A	1	1	101,32,9,1	1	1	0	2	AT,AT	NA	NA	0.866492776	0	21,7,2,0	1	1	0	0.35195208	0	2	AT,AT	NA	NA	0.715098765	0	NA	NA	38,7,12,1	1	1	0	4.004001268	0	2	AT,AT	AT,A	0.125	0.034494494	0	NA	NA	78,24,20,5	1	1	0	4.903176594	0
chr6_ref_v2	226132	0	CAAA,C	1	1	1,8,200,101	1	1	0	2	C,C	CAAA,C	0.125	0.801835486	0	0,0,44,26	1	1	0	0.663259483	0	2	C,C	NA	NA	0	0	NA	NA	0,2,69,39	1	1	0	0.559805167	0	2	C,C	NA	NA	0.423814247	0	NA	NA	2,7,140,90	1	1	0	1.270182022	0
chr6_ref_v2	226616	0	A,AAAAATATAGG	1	0	0,1,106,135	1	1	0	2	AAAAATATAGG,AAAAATATAGG	NA	NA	0.004140793	0	0,1,44,44	1	1	0	0.794969287	0	2	AAAAATATAGG,AAAAATATAGG	NA	NA	0.011299555	0	NA	NA	0,0,35,50	1	1	0	0.508478278	0	2	AAAAATATAGG,AAAAATATAGG	NA	NA	0	0	NA	NA	2,3,63,87	1	1	0	1.898558101	0
chr6_ref_v2	227352	0	TACGCAC,T	0	0	0,4,114,290	1	1	0	2	T,T	NA	NA	0.926143028	0	0,6,31,54	1	1	0	4.369845779	0	2	T,T	TACGCAC,T	0.125	0.211309094	0	NA	NA	0,0,49,67	1	1	0	3.568378346	0	2	T,T	NA	NA	0	0	NA	NA	0,1,101,177	1	1	0	2.939022048	0
chr6_ref_v2	227479	0	C,CT	1	1	31,0,8,55	1	1	0	2	C,CT	CT,CT	0.5	0.127792371	0	6,0,5,12	1	1	0	1.464545929	0	2	CT,CT	C,CT	0.125	0.112970726	0	NA	NA	9,0,1,22	1	1	0	0.816206831	0	2	CT,CT	C,CT	0.125	0.098686612	0	NA	NA	28,2,10,42	1	1	0	0.854385236	0
chr6_ref_v2	245168	0	A,AT	1	1	81,162,12,10	1	1	0	2	A,A	A,AT	0.125	0.243148937	0	21,27,3,7	1	1	0	2.503235777	0	2	A,A	A,AT	0.25	0.095057513	0	NA	NA	65,59,2,4	1	1	0	6.015751872	0	2	A,A	NA	NA	0.158424071	0	NA	NA	110,155,4,13	1	1	0	3.018828723	0
chr6_ref_v2	257950	0	A,G	0	0	0,1,320,397	1	1	0	2	G,G	NA	NA	0.001393728	0	0,0,85,76	1	1	0	1.744141517	0	2	G,G	NA	NA	0	0	NA	NA	0,0,109,107	1	1	0	1.366806571	0	2	G,G	NA	NA	0	0	NA	NA	1,0,229,268	1	1	0	0.596677259	0
chr6_ref_v2	265223	0	C,CTACGACTCCTTGATTACCCCTGTAAATCCTTGTAATAA	0	0	0,0,90,73	1	1	0	2	CTACGACTCCTTGATTACCCCTGTAAATCCTTGTAATAA,CTACGACTCCTTGATTACCCCTGTAAATCCTTGTAATAA	NA	NA	0	0	0,0,28,21	1	1	0	0.390333143	0	2	CTACGACTCCTTGATTACCCCTGTAAATCCTTGTAATAA,CTACGACTCCTTGATTACCCCTGTAAATCCTTGTAATAA	NA	NA	0	0	NA	NA	0,0,36,28	1	1	0	0.378949495	0	2	CTACGACTCCTTGATTACCCCTGTAAATCCTTGTAATAA,CTACGACTCCTTGATTACCCCTGTAAATCCTTGTAATAA	NA	NA	0	0	NA	NA	0,0,72,70	1	1	0	0.810505729	0
chr7_ref_v2	214	1	A,AC	0	0	0,0,87,200	1	1	0	2	NA	NA	NA	NA	0	0,0,4,5	1	0	1	0.586237001	0	2	NA	NA	NA	NA	0	NA	NA	0,0,30,53	1	1	0	0.853579266	0	2	NA	NA	NA	NA	0	NA	NA	0,0,50,100	1	1	1	0.641024694	0
chr7_ref_v2	641	1	G,A	0	0	307,250,37,0	1	1	0	2	NA	NA	NA	NA	0	90,31,22,1	1	1	0	6.936082123	0	2	NA	NA	NA	NA	0	NA	NA	85,80,6,0	1	1	0	0.980808817	0	2	NA	NA	NA	NA	0	NA	NA	192,196,32,0	1	1	0	1.577337923	0
chr7_ref_v2	662	1	C,T	0	0	346,255,73,0	1	1	0	2	NA	NA	NA	NA	0	98,33,34,1	1	1	0	6.149814747	0	2	NA	NA	NA	NA	0	NA	NA	99,81,19,0	1	1	0	0.673257694	0	2	NA	NA	NA	NA	0	NA	NA	208,213,71,0	1	1	0	2.743259067	0
chr7_ref_v2	673	1	T,G	0	0	355,245,106,0	1	1	0	2	NA	NA	NA	NA	0	100,30,45,0	1	1	0	6.04304231	0	2	NA	NA	NA	NA	0	NA	NA	107,76,29,0	1	1	0	0.507211873	0	2	NA	NA	NA	NA	0	NA	NA	220,222,88,0	1	1	0	3.828224386	0
chr7_ref_v2	680	1	T,C	0	0	359,241,126,0	1	1	0	2	NA	NA	NA	NA	0	103,32,48,0	1	1	0	4.571341677	0	2	NA	NA	NA	NA	0	NA	NA	104,77,34,0	1	1	0	0.671149065	0	2	NA	NA	NA	NA	0	NA	NA	213,218,101,0	1	1	0	4.471446842	0
chr7_ref_v2	686	1	A,T	1	0	365,235,136,0	1	1	0	2	NA	NA	NA	NA	0	111,34,55,0	1	1	0	4.71084726	0	2	NA	NA	NA	NA	0	NA	NA	107,77,44,0	1	1	0	0.53594883	0	2	NA	NA	NA	NA	0	NA	NA	217,214,106,0	1	1	0	4.650952593	0
chr7_ref_v2	784	0	T,A	0	0	362,286,377,15	1	1	1	2	T,A	T,T	0.25	0.008196767	0	118,43,78,2	1	1	0	6.190376908	0	2	T,A	T,T	0.25	0.188552107	0	NA	NA	134,81,119,5	1	1	1	1.424677955	0	2	T,A	T,T	0.25	0.039530839	0	NA	NA	240,165,223,14	1	1	1	1.091217353	0
chr7_ref_v2	927	1	T,C	1	0	388,366,27,346	1	1	1	2	NA	NA	NA	NA	0	104,112,10,92	1	1	1	0.80412194	0	2	NA	NA	NA	NA	0	NA	NA	114,120,5,113	1	1	1	0.579712233	0	2	NA	NA	NA	NA	0	NA	NA	231,217,12,206	1	1	1	0.458518718	0
chr7_ref_v2	932	1	G,C	0	0	402,355,13,345	1	1	1	2	NA	NA	NA	NA	0	105,119,7,95	1	1	1	1.472139175	0	2	NA	NA	NA	NA	0	NA	NA	111,117,2,109	1	1	1	0.818106434	0	2	NA	NA	NA	NA	0	NA	NA	232,217,8,205	1	1	1	0.521873698	0
chr7_ref_v2	934	1	T,C	0	0	404,355,10,348	1	1	1	2	NA	NA	NA	NA	0	109,115,7,95	1	1	1	1.642931278	0	2	NA	NA	NA	NA	0	NA	NA	109,115,2,105	1	1	1	0.872902369	0	2	NA	NA	NA	NA	0	NA	NA	231,217,6,206	1	1	1	0.55925914	0
chr7_ref_v2	937	1	A,T	0	0	403,348,8,349	1	1	1	2	NA	NA	NA	NA	0	110,117,5,96	1	1	1	1.325114008	0	2	NA	NA	NA	NA	0	NA	NA	106,114,2,105	1	1	1	1.01132576	0	2	NA	NA	NA	NA	0	NA	NA	233,216,6,203	1	1	1	0.658841502	0
chr7_ref_v2	954	1	A,G	0	0	393,357,3,337	1	1	1	2	NA	NA	NA	NA	0	102,119,0,105	1	1	1	1.131179487	0	2	NA	NA	NA	NA	0	NA	NA	108,122,0,107	1	1	1	1.038545361	0	2	NA	NA	NA	NA	0	NA	NA	224,225,1,197	1	1	1	0.843543766	0
chr7_ref_v2	978	1	A,G	1	0	375,351,1,274	1	1	1	2	NA	NA	NA	NA	0	93,109,0,82	1	1	1	0.893365727	0	2	NA	NA	NA	NA	0	NA	NA	110,123,0,89	1	1	1	0.88796323	0	2	NA	NA	NA	NA	0	NA	NA	235,226,0,148	1	1	0	0.986038337	0
chr7_ref_v2	981	1	G,T	0	0	369,350,1,273	1	1	1	2	NA	NA	NA	NA	0	92,110,1,82	1	1	1	0.923996623	0	2	NA	NA	NA	NA	0	NA	NA	113,123,0,89	1	1	1	0.756392481	0	2	NA	NA	NA	NA	0	NA	NA	236,225,0,145	1	1	0	1.072606691	0
chr7_ref_v2	988	1	G,T	0	0	354,348,1,241	1	1	1	2	NA	NA	NA	NA	0	91,113,0,70	1	1	1	1.135360371	0	2	NA	NA	NA	NA	0	NA	NA	113,120,0,76	1	1	0	0.62369978	0	2	NA	NA	NA	NA	0	NA	NA	238,223,0,128	1	1	0	1.255864174	0
chr7_ref_v2	995	1	A,C	1	0	351,344,0,206	1	1	0	2	NA	NA	NA	NA	0	98,108,0,58	1	1	1	0.717531121	0	2	NA	NA	NA	NA	0	NA	NA	110,120,0,67	1	1	0	0.645281764	0	2	NA	NA	NA	NA	0	NA	NA	230,226,0,111	1	1	0	0.962782961	0
chr7_ref_v2	1011	1	A,G	1	0	358,356,0,145	1	1	0	2	NA	NA	NA	NA	0	101,106,0,48	1	1	1	0.648548223	0	2	NA	NA	NA	NA	0	NA	NA	112,126,0,52	1	1	0	0.588891604	0	2	NA	NA	NA	NA	0	NA	NA	230,237,0,80	1	1	0	0.800520129	0
chr7_ref_v2	1016	1	GA,G	0	0	356,356,0,129	1	1	0	2	NA	NA	NA	NA	0	106,108,0,40	1	1	1	0.374158076	0	2	NA	NA	NA	NA	0	NA	NA	114,124,0,48	1	1	0	0.568507727	0	2	NA	NA	NA	NA	0	NA	NA	242,240,0,74	1	1	0	0.696121689	0
chr7_ref_v2	1021	1	G,T	0	0	336,362,0,113	1	1	0	2	NA	NA	NA	NA	0	101,100,1,31	1	1	0	0.730676078	0	2	NA	NA	NA	NA	0	NA	NA	108,125,1,44	1	1	0	0.947678082	0	2	NA	NA	NA	NA	0	NA	NA	234,240,0,64	1	1	0	0.817186177	0
chr7_ref_v2	16968	0	A,G	1	0	180,303,0,0	1	1	0	2	A,A	NA	NA	0	0	46,42,41,38	1	1	0	322.2005804	1	2	A,G	NA	NA	0.107888962	0	g.16968A>G	0	77,100,0,0	1	1	0	1.366351762	0	2	A,A	NA	NA	0	0	NA	NA	113,181,0,0	1	1	0	0.473928261	0
chr7_ref_v2	24059	0	C,A	0	0	352,30,0,134	1	1	0	2	C,C	C,A	0.5	0.058466459	0	75,14,0,10	1	1	0	4.449135114	0	2	C,C	C,A	0.25	0.144830948	0	NA	NA	113,18,0,9	1	1	0	7.120912487	0	2	C,C	C,A	0.125	0.135437971	0	NA	NA	231,32,0,20	1	1	0	11.79948542	1
chr7_ref_v2	31761	0	A,C	0	0	222,32,0,52	1	1	0	2	A,A	A,C	0.25	0.378867796	0	63,15,0,14	1	1	0	1.298896622	0	2	A,A	A,C	0.25	0.297251523	0	NA	NA	89,16,0,34	1	1	0	1.885073799	0	2	A,A	A,C	0.5	0.014336979	0	NA	NA	187,42,0,76	1	1	0	3.845787886	0
chr7_ref_v2	33839	0	C,T	0	0	215,315,0,0	1	1	0	2	C,C	NA	NA	0	0	76,78,0,0	1	1	0	1.953450801	0	2	C,C	NA	NA	0	0	NA	NA	83,121,0,0	1	1	0	0.392513167	0	2	C,C	NA	NA	0	0	NA	NA	149,224,0,0	1	1	0	0.426861006	0
chr7_ref_v2	35742	0	C,A	1	0	327,235,0,0	1	1	0	2	C,C	NA	NA	0	0	71,78,0,0	1	1	0	2.497350046	0	2	C,C	NA	NA	0	0	NA	NA	114,83,0,1	1	1	0	0.650473945	0	2	C,C	NA	NA	0.005063302	0	NA	NA	240,175,0,0	1	1	0	0.41210073	0
chr7_ref_v2	43267	0	CA,C	1	1	125,52,26,3	1	1	0	2	CA,CA	NA	NA	0.060803022	0	43,35,11,4	1	1	0	2.48377555	0	2	CA,CA	NA	NA	0.05550584	0	NA	NA	62,14,8,0	1	1	0	2.167690822	0	2	CA,CA	NA	NA	0.467315875	0	NA	NA	112,47,20,6	1	1	0	1.267539479	0
chr7_ref_v2	49695	0	A,C	0	0	321,48,0,71	1	1	0	2	A,A	A,C	0.25	0.311779624	0	97,23,0,7	1	1	0	3.033453481	0	2	A,A	A,C	0.125	0.015686355	0	NA	NA	115,32,0,23	1	1	0	3.030730817	0	2	A,A	A,C	0.25	0.133531393	0	NA	NA	202,80,0,51	1	1	0	11.93956743	0
chr7_ref_v2	68881	0	A,G	1	0	407,290,0,0	1	1	0	2	A,A	NA	NA	0	0	71,71,0,0	1	1	0	1.739393618	0	2	A,A	NA	NA	0	0	NA	NA	131,113,1,0	1	1	0	1.258814018	0	2	A,A	NA	NA	0.004089985	0	NA	NA	263,211,0,0	1	1	0	0.989867868	0
chr7_ref_v2	69353	0	T,TAC	1	1	14,26,50,100	1	1	0	2	TAC,TAC	NA	NA	0.033973263	0	5,3,16,20	1	1	0	1.092752412	0	2	TAC,TAC	NA	NA	0.062552831	0	NA	NA	2,7,23,49	1	1	0	1.184080947	0	2	TAC,TAC	NA	NA	0.601719546	0	NA	NA	9,13,61,95	1	1	0	2.105942474	0
chr7_ref_v2	74005	0	A,C	0	0	261,68,0,133	1	1	0	2	A,A	A,C	0.5	0.200394338	0	87,25,0,18	1	1	0	3.112373726	0	2	A,A	A,C	0.25	0.171850257	0	NA	NA	77,59,0,21	1	1	0	14.49196363	0	2	A,A	A,C	0.25	0.124297717	0	NA	NA	179,130,0,52	1	1	0	25.82657697	0
chr7_ref_v2	76710	0	GA,G	1	1	168,179,20,17	1	1	0	2	GA,GA	NA	NA	0.173158395	0	41,38,1,3	1	1	0	0.825111223	0	2	GA,GA	NA	NA	0.641735278	0	NA	NA	69,61,10,8	1	1	0	0.781873977	0	2	GA,GA	GA,G	0.125	0.202950091	0	NA	NA	115,124,20,22	1	1	0	2.39925133	0
chr7_ref_v2	79003	0	GTA,G	1	1	13,28,3,2	1	1	1	2	GTA,GTA	NA	NA	0.742392517	0	18,26,3,3	1	1	0	0.839155978	0	2	GTA,GTA	NA	NA	0.543763124	0	NA	NA	8,8,1,5	1	1	1	2.79743502	0	2	GTA,GTA	GTA,G	0.25	0.029963682	0	NA	NA	15,31,8,3	1	1	1	1.550940827	0
chr7_ref_v2	89202	0	A,C	0	0	284,76,0,79	1	1	0	2	A,A	A,C	0.5	0.405465108	0	71,15,0,7	1	1	0	2.266406022	0	2	A,A	A,C	0.125	0.333144447	0	NA	NA	87,57,0,12	1	1	0	9.817731774	0	2	A,A	A,C	0.125	0.303186259	0	NA	NA	246,112,0,26	1	1	0	10.39502776	0
chr7_ref_v2	90344	0	G,T	0	0	292,395,0,0	1	1	0	2	G,G	NA	NA	0	0	70,82,0,0	1	1	0	0.695174048	0	2	G,G	NA	NA	0	0	NA	NA	97,108,0,0	1	1	0	1.080478494	0	2	G,G	NA	NA	0	0	NA	NA	230,242,0,1	1	1	0	2.549175462	0
chr7_ref_v2	138549	0	C,A	1	0	261,46,0,46	1	1	0	2	C,C	C,A	0.25	0.069210003	0	42,22,0,1	1	1	0	6.372591156	0	2	C,C	NA	NA	0.015504187	0	NA	NA	81,43,0,4	1	1	0	10.71699324	0	2	C,C	C,A	0.125	0.502793452	0	NA	NA	160,97,0,8	1	1	0	24.60145602	0
chr7_ref_v2	154580	0	TA,T	1	1	76,72,21,11	1	1	0	2	TA,TA	TA,T	0.125	0.140444892	0	28,30,7,5	1	1	0	0.478434916	0	2	TA,TA	NA	NA	0.057042905	0	NA	NA	37,27,6,6	1	1	0	0.827378258	0	2	TA,TA	NA	NA	0.19185269	0	NA	NA	78,74,17,15	1	1	0	0.805976505	0
chr7_ref_v2	156116	0	GTA,G	1	1	33,46,4,7	1	1	1	2	GTA,GTA	NA	NA	0.542974336	0	29,24,1,5	1	1	0	1.497906155	0	2	GTA,GTA	NA	NA	0.64998803	0	NA	NA	11,20,3,1	1	1	1	0.708558675	0	2	GTA,GTA	NA	NA	0.530898311	0	NA	NA	26,43,1,7	1	1	1	0.64752785	0
chr7_ref_v2	157782	0	G,C	1	0	194,229,0,1	1	1	0	2	G,G	NA	NA	0.002361276	0	50,74,0,0	1	1	0	0.938142239	0	2	G,G	NA	NA	0	0	NA	NA	66,93,0,0	1	1	0	0.848451963	0	2	G,G	NA	NA	0	0	NA	NA	165,153,0,0	1	1	0	1.847623425	0
chr7_ref_v2	159066	0	A,C	0	0	206,55,0,54	1	1	0	2	A,A	A,C	0.25	0.388722927	0	49,20,0,11	1	1	0	1.294509495	0	2	A,A	A,C	0.25	0.196710294	0	NA	NA	76,49,0,10	1	1	0	8.035662007	0	2	A,A	A,C	0.125	0.277631737	0	NA	NA	158,122,0,23	1	1	0	21.87550915	0
chr7_ref_v2	167251	0	CA,C	1	1	29,68,5,24	1	1	0	2	CA,CA	CA,C	0.125	0.030179496	0	11,18,2,3	1	1	0	0.912723431	0	2	CA,CA	NA	NA	0.509118379	0	NA	NA	14,26,8,13	1	1	0	2.690402088	0	2	CA,CA	CA,C	0.25	0.143041152	0	NA	NA	37,72,21,25	1	1	0	6.080828713	0
chr7_ref_v2	167623	0	C,A	1	0	120,42,2,42	1	1	0	2	C,C	C,A	0.5	0.204794413	0	46,14,0,6	1	1	0	1.577675027	0	2	C,C	C,A	0.25	0.202524264	0	NA	NA	62,11,0,14	1	1	0	2.151748636	0	2	C,C	C,A	0.25	0.363500909	0	NA	NA	119,23,3,38	1	1	0	1.518115615	0
chr7_ref_v2	190779	0	GA,G	1	1	134,153,15,17	1	1	0	2	GA,GA	NA	NA	0.103240216	0	29,46,3,4	1	1	0	1.070296162	0	2	GA,GA	NA	NA	0.401594603	0	NA	NA	49,49,3,9	1	1	0	0.890750549	0	2	GA,GA	NA	NA	0.171397936	0	NA	NA	123,141,18,14	1	1	0	0.804758212	0
chr7_ref_v2	193271	0	G,T	1	0	20,260,56,0	1	1	0	2	G,G	G,T	0.25	0.354171814	0	15,72,6,0	1	1	0	4.320705012	0	2	G,G	G,T	0.125	0.188052232	0	NA	NA	30,111,7,0	1	1	0	10.511666	0	2	G,G	G,T	0.125	0.161268148	0	NA	NA	85,203,9,1	1	1	0	37.26310778	0
chr7_ref_v2	213939	0	A,C	1	0	120,43,0,50	1	1	0	2	A,A	A,C	0.5	0.063312279	0	47,18,0,14	1	1	0	0.699359696	0	2	A,A	A,C	0.5	0.36772478	0	NA	NA	54,40,0,11	1	1	0	5.490677683	0	2	A,A	A,C	0.25	0.112477983	0	NA	NA	136,80,0,41	1	1	0	4.889139227	0
chr7_ref_v2	221824	0	C,A	0	0	335,279,0,0	1	1	0	2	C,C	NA	NA	0	0	73,66,0,0	1	1	0	0.486899691	0	2	C,C	NA	NA	0	0	NA	NA	93,90,0,0	1	1	0	0.783760003	0	2	C,C	NA	NA	0	0	NA	NA	209,200,0,1	1	1	0	1.080020774	0
chr7_ref_v2	270312	0	A,ATG	1	1	1,0,171,130	1	1	0	2	ATG,ATG	NA	NA	0.334668524	0	1,0,45,44	1	1	0	0.840693537	0	2	ATG,ATG	NA	NA	0.005762373	0	NA	NA	0,0,57,39	1	1	0	0.502639203	0	2	ATG,ATG	NA	NA	0.010661988	0	NA	NA	0,1,128,104	1	1	0	0.519792356	0
chr7_ref_v2	272292	0	G,GAT	1	1	10,7,47,48	1	1	1	2	GAT,GAT	NA	NA	0.112931041	0	15,13,24,47	1	1	0	2.8744428	0	2	GAT,GAT	G,GAT	0.25	0.164615364	0	NA	NA	5,2,18,19	1	1	1	0.462245643	0	2	GAT,GAT	NA	NA	0.030504546	0	NA	NA	8,7,27,33	1	1	1	0.856471277	0
chr7_ref_v2	274695	0	C,CTATATATA,CTATATATATA	1	1	0,1,10,6,15,26	1	1	1	2	CTATATATATA,CTATATATATA	CTATATATA,CTATATATATA	0.25	0.056234552	0	0,2,10,14,17,26	1	1	0	1.996247384	0	2	CTATATATATA,CTATATATATA	CTATATATA,CTATATATATA	0.5	0.477336676	0	NA	NA	0,0,1,2,6,9	1	0	1	0.635964548	0	2	NA	NA	NA	NA	0	NA	NA	1,0,10,13,16,26	1	1	1	1.793768012	0
chr7_ref_v2	278777	0	C,CT	1	1	1,22,17,29	1	1	0	2	C,CT	CT,CT	0.5	0.151768797	0	1,3,12,12	1	1	0	1.755819648	0	2	CT,CT	NA	NA	0.64925524	0	NA	NA	0,8,10,8	1	1	0	1.090307201	0	2	CT,CT	C,CT	0.25	0.080972273	0	NA	NA	1,18,15,26	1	1	0	0.433397122	0
chr7_ref_v2	279781	0	A,C	0	0	214,37,0,48	1	1	0	2	A,A	A,C	0.25	0.312277508	0	26,8,0,10	1	1	0	0.88813599	0	2	A,A	A,C	0.5	0.029852963	0	NA	NA	61,23,0,10	1	1	0	3.368619712	0	2	A,A	A,C	0.25	0.087011377	0	NA	NA	156,58,0,30	1	1	0	6.549676542	0
chr7_ref_v2	280042	0	TGGTTGAAGTTGAGGTTGCTGTTGAGGTTGCTGTTGCGCGTTGTCTGGTTGCTGTTGCTGTTGCTGTTGAGGTTGCTGTTGA,T	0	0	2,0,20,51	1	1	1	2	T,T	NA	NA	0.433244672	0	0,1,3,7	1	0	1	1.214033228	0	2	NA	NA	NA	NA	0	NA	NA	0,2,17,23	1	1	0	1.594651628	0	2	T,T	TGGTTGAAGTTGAGGTTGCTGTTGAGGTTGCTGTTGCGCGTTGTCTGGTTGCTGTTGCTGTTGCTGTTGAGGTTGCTGTTGA,T	0.125	0.14927975	0	NA	NA	0,2,27,37	1	1	1	2.09808193	0
chr7_ref_v2	281600	0	AT,A	1	1	91,73,19,8	1	1	0	2	AT,AT	NA	NA	0.065627362	0	35,16,3,3	1	1	0	1.642377136	0	2	AT,AT	NA	NA	0.435901697	0	NA	NA	38,25,5,4	1	1	0	0.65990186	0	2	AT,AT	NA	NA	0.279717261	0	NA	NA	96,54,15,11	1	1	0	1.434552501	0
chr7_ref_v2	307198	0	TATATGTAC,T	1	0	15,19,1,1	1	1	1	2	TATATGTAC,TATATGTAC	NA	NA	0.057158414	0	21,26,1,7	1	1	0	3.104128025	0	2	TATATGTAC,TATATGTAC	TATATGTAC,T	0.25	0.175204089	0	NA	NA	4,11,1,3	1	0	1	1.931363623	0	2	NA	NA	NA	NA	0	NA	NA	12,16,1,1	1	1	1	0.344709927	0
chr7_ref_v2	307200	0	TATGTAC,T	1	0	4,9,5,10	1	1	1	2	TATGTAC,T	T,T	0.125	0.108213585	0	4,12,10,15	1	1	0	0.790074929	0	2	TATGTAC,T	T,T	0.25	0.064538521	0	NA	NA	2,5,3,6	1	0	1	0.368829822	0	2	NA	NA	NA	NA	0	NA	NA	1,9,10,7	1	1	1	1.883489959	0
chr7_ref_v2	307202	0	TGTAC,T	1	0	11,13,1,4	1	1	1	2	TGTAC,TGTAC	TGTAC,T	0.25	0.377294231	0	16,27,2,2	1	1	0	1.276513009	0	2	TGTAC,TGTAC	TGTAC,T	0.125	0.333144447	0	NA	NA	4,12,1,1	1	0	1	1.300757435	0	2	NA	NA	NA	NA	0	NA	NA	13,17,0,1	1	1	1	0.92000515	0
chr7_ref_v2	310399	0	C,A	0	0	196,213,0,0	1	1	0	2	C,C	NA	NA	0	0	59,54,0,0	1	1	0	0.703744943	0	2	C,C	NA	NA	0	0	NA	NA	65,76,0,0	1	1	0	0.466955172	0	2	C,C	NA	NA	0	0	NA	NA	166,191,1,0	1	1	0	0.512645244	0
chr7_ref_v2	321482	0	CAT,C	1	1	71,95,5,8	1	1	0	2	CAT,CAT	NA	NA	0.405504684	0	31,42,4,6	1	1	0	1.046244438	0	2	CAT,CAT	CAT,C	0.125	0.18509811	0	NA	NA	36,44,3,4	1	1	0	0.441988859	0	2	CAT,CAT	NA	NA	0.381850053	0	NA	NA	64,86,5,8	1	1	0	0.475250622	0
chr7_ref_v2	323385	0	A,T	1	0	50,61,23,0	1	1	0	2	A,A	A,T	0.25	0.414433778	0	8,26,9,0	1	1	0	1.663407575	0	2	A,A	A,T	0.5	0.125163143	0	NA	NA	21,20,16,0	1	1	0	1.629543672	0	2	A,A	A,T	0.5	0.218253566	0	NA	NA	31,46,25,0	1	1	1	1.456557531	0
chr7_ref_v2	326264	0	CA,C	1	1	68,71,16,19	1	1	0	2	CA,CA	CA,C	0.125	0.109685838	0	25,35,5,4	1	1	0	1.24375238	0	2	CA,CA	NA	NA	0.591366908	0	NA	NA	29,29,14,6	1	1	0	1.99827567	0	2	CA,CA	CA,C	0.125	0.02778235	0	NA	NA	86,73,24,11	1	1	0	1.223137533	0
chr7_ref_v2	364141	0	AT,A	1	1	102,118,9,14	1	1	0	2	AT,AT	NA	NA	0.153431932	0	45,40,2,2	1	1	0	1.24060126	0	2	AT,AT	NA	NA	0.714938682	0	NA	NA	39,48,3,10	1	1	0	1.219543234	0	2	AT,AT	AT,A	0.125	0.12674616	0	NA	NA	74,81,10,13	1	1	0	1.106049895	0
chr7_ref_v2	365127	0	G,A	0	0	208,199,2,0	1	1	0	2	G,G	NA	NA	0.410367079	0	50,61,0,0	1	1	0	0.988198139	0	2	G,G	NA	NA	0	0	NA	NA	78,74,0,0	1	1	0	0.421936939	0	2	G,G	NA	NA	0	0	NA	NA	162,123,0,0	1	1	0	1.687419484	0
chr7_ref_v2	366773	0	TA,T	1	1	58,58,21,9	1	1	0	2	TA,TA	TA,T	0.125	0.082952776	0	10,29,4,3	1	1	0	3.124563328	0	2	TA,TA	NA	NA	0.41189842	0	NA	NA	22,20,9,6	1	1	0	0.935344015	0	2	TA,TA	TA,T	0.125	0.00730897	0	NA	NA	44,50,8,17	1	1	0	3.167403273	0
chr7_ref_v2	367118	0	A,C	1	0	216,43,0,64	1	1	0	2	A,A	A,C	0.5	0.283828503	0	51,18,0,14	1	1	0	1.708023367	0	2	A,A	A,C	0.25	0.419853846	0	NA	NA	70,43,0,12	1	1	0	10.34128318	0	2	A,A	A,C	0.25	0.216528312	0	NA	NA	161,110,0,35	1	1	0	24.6355174	0
chr7_ref_v2	386204	0	T,G	0	0	43,186,40,0	1	1	0	2	T,T	T,G	0.25	0.225760212	0	7,46,7,0	1	1	1	0.900613335	0	2	T,T	T,G	0.25	0.074017265	0	NA	NA	37,60,10,0	1	1	0	6.437326109	0	2	T,T	T,G	0.25	0.230905557	0	NA	NA	52,130,24,0	1	1	0	3.529922971	0
chr7_ref_v2	387404	0	T,G	0	0	25,201,58,0	1	1	0	2	T,T	T,G	0.5	0.244385267	0	19,43,12,0	1	1	0	5.572884544	0	2	T,T	T,G	0.25	0.383725121	0	NA	NA	41,84,18,0	1	1	0	12.56866082	0	2	T,T	T,G	0.25	0.062035391	0	NA	NA	73,160,52,0	1	1	0	17.14966864	0
chr7_ref_v2	397829	0	GAA,G,GAAAAAAAAAAAAAA	1	1	2,39,4,17,3,24	1	1	0	2	GAA,GAAAAAAAAAAAAAA	GAA,G	0.5	0.333231551	0	0,10,1,5,0,4	1	1	0	0.528928675	0	2	GAA,GAAAAAAAAAAAAAA	GAA,G	0.5	0.277631737	0	NA	NA	3,14,1,11,0,12	1	1	0	1.222071037	0	2	GAA,GAAAAAAAAAAAAAA	GAA,G	0.5	0.582512138	0	NA	NA	5,23,3,26,3,8	1	1	0	3.967904694	0
chr7_ref_v2	400545	0	G,GT,GTTT	1	1	14,14,24,15,17,8	1	1	0	2	G,GT	GT,GTTT	0.5	0.146990107	1	3,6,7,6,7,4	1	1	0	0.626036316	0	2	GT,GTTT	G,GT	0.25	0.283102726	0	NA	NA	3,4,11,10,2,2	1	1	0	1.778053339	0	2	GT,GT	GT,GTTT	0.25	0.034239712	0	NA	NA	12,14,27,17,12,5	1	1	0	0.971636363	0
chr7_ref_v2	401681	1	A,AACAACCT	1	0	0,0,1,164	1	1	0	2	NA	NA	NA	NA	0	0,0,3,45	1	1	0	2.865814342	0	2	NA	NA	NA	NA	0	NA	NA	0,0,0,45	0	1	1	0	0	2	NA	NA	NA	NA	0	NA	NA	0,0,1,105	1	1	1	0.330158879	0
chr7_ref_v2	401686	1	T,A	1	0	0,0,6,161	1	1	0	2	NA	NA	NA	NA	0	0,1,4,41	1	1	0	1.421176254	0	2	NA	NA	NA	NA	0	NA	NA	0,0,3,43	1	1	1	0.663077188	0	2	NA	NA	NA	NA	0	NA	NA	0,0,4,91	1	1	1	0.373589601	0
chr7_ref_v2	423353	0	A,G	0	0	0,0,223,195	1	1	0	2	G,G	NA	NA	0	0	0,0,66,47	1	1	0	0.815237555	0	2	G,G	NA	NA	0	0	NA	NA	0,0,77,55	1	1	0	0.869837619	0	2	G,G	NA	NA	0	0	NA	NA	0,0,166,136	1	1	0	0.532081656	0
chr7_ref_v2	440430	0	C,CA	1	1	68,24,6,17	1	1	0	2	C,C	C,CA	0.25	0.111240789	0	24,13,2,1	1	1	0	1.412764281	0	2	C,C	NA	NA	0.149787322	0	NA	NA	31,28,3,3	1	1	0	4.690079373	0	2	C,C	NA	NA	0.01421925	0	NA	NA	71,57,4,7	1	1	0	7.650512834	0
chr7_ref_v2	483120	0	TA,T	1	1	120,93,21,9	1	1	0	2	TA,TA	NA	NA	0.130411313	0	30,38,2,1	1	1	0	2.363705072	0	2	TA,TA	NA	NA	1.150912055	0	NA	NA	46,30,8,5	1	1	0	0.696900547	0	2	TA,TA	NA	NA	0.162878911	0	NA	NA	111,72,8,7	1	1	0	1.534795049	0
chr7_ref_v2	484084	0	CT,C	1	1	101,120,12,21	1	1	0	2	CT,CT	CT,C	0.125	0.057622096	0	23,32,5,4	1	1	0	0.745214385	0	2	CT,CT	CT,C	0.125	0.007506596	0	NA	NA	49,62,6,7	1	1	0	0.583198471	0	2	CT,CT	NA	NA	0.149705225	0	NA	NA	86,98,8,13	1	1	0	0.641885101	0
chr7_ref_v2	496718	0	T,TA	1	1	10,5,67,41	1	1	0	2	TA,TA	NA	NA	0.116425071	0	2,1,19,11	1	1	0	0.442929399	0	2	TA,TA	NA	NA	0.332601732	0	NA	NA	4,2,24,25	1	1	0	1.398067992	0	2	TA,TA	NA	NA	0.171397936	0	NA	NA	9,6,69,54	1	1	0	1.053464991	0
chr7_ref_v2	530023	0	C,A	1	0	71,61,19,27	1	1	0	2	C,C	C,A	0.5	0.044451763	1	15,10,2,2	1	1	1	0.927753479	0	2	C,C	C,A	0.25	0.113328685	0	NA	NA	18,14,5,6	1	1	0	0.392112346	0	2	C,C	C,A	0.5	0.030771659	0	NA	NA	60,50,9,17	1	1	0	0.928918606	0
chr7_ref_v2	531833	0	CAT,C	1	1	32,32,3,4	1	1	1	2	CAT,CAT	NA	NA	0.820385596	0	16,27,7,4	1	1	0	2.244622711	0	2	CAT,CAT	NA	NA	0.122173353	0	NA	NA	17,9,1,1	1	1	1	1.159230672	0	2	CAT,CAT	NA	NA	1.068712806	0	NA	NA	20,21,4,3	1	1	1	0.890802341	0
chr7_ref_v2	535874	1	A,G	0	0	0,0,0,0	0	0	1	2	NA	NA	NA	NA	0	0,1,0,3	1	0	1	0	0	2	NA	NA	NA	NA	0	NA	NA	0,0,0,1	0	0	1	0	0	2	NA	NA	NA	NA	0	NA	NA	0,0,0,1	0	0	1	0	0
chr7_ref_v2	535875	1	C,T	0	0	0,0,0,0	0	0	1	2	NA	NA	NA	NA	0	0,1,0,3	1	0	1	0	0	2	NA	NA	NA	NA	0	NA	NA	0,0,0,1	0	0	1	0	0	2	NA	NA	NA	NA	0	NA	NA	0,0,0,1	0	0	1	0	0
chr7_ref_v2	535900	1	TC,T	0	0	0,0,0,1	0	0	1	2	NA	NA	NA	NA	0	0,0,0,3	0	0	1	0	0	2	NA	NA	NA	NA	0	NA	NA	0,0,0,1	0	0	1	0	0	2	NA	NA	NA	NA	0	NA	NA	0,0,0,1	0	0	1	0	0
chr7_ref_v2	535905	1	GAATAT,G	0	0	0,0,0,1	0	0	1	2	NA	NA	NA	NA	0	0,0,0,3	0	0	1	0	0	2	NA	NA	NA	NA	0	NA	NA	0,0,0,1	0	0	1	0	0	2	NA	NA	NA	NA	0	NA	NA	0,1,0,1	1	0	1	0	0
chr7_ref_v2	535915	1	A,G	1	0	0,2,0,1	1	0	1	2	NA	NA	NA	NA	0	0,0,0,3	0	0	1	0	0	2	NA	NA	NA	NA	0	NA	NA	0,0,0,1	0	0	1	0	0	2	NA	NA	NA	NA	0	NA	NA	0,1,0,1	1	0	1	0.257047929	0
chr7_ref_v2	535953	1	G,A	0	0	0,16,0,3	1	0	1	2	NA	NA	NA	NA	0	0,5,0,2	1	0	1	0.528019042	0	2	NA	NA	NA	NA	0	NA	NA	0,4,0,1	1	0	1	0.239436399	0	2	NA	NA	NA	NA	0	NA	NA	0,16,0,3	1	0	1	0.224637309	0
chr7_ref_v2	535958	1	A,G	1	0	0,16,0,3	1	0	1	2	NA	NA	NA	NA	0	0,5,0,0	0	0	1	0	0	2	NA	NA	NA	NA	0	NA	NA	0,4,0,0	0	0	1	0	0	2	NA	NA	NA	NA	0	NA	NA	0,15,0,2	1	0	1	0.317139338	0
chr7_ref_v2	535992	1	C,T	1	0	0,14,0,0	0	0	1	2	NA	NA	NA	NA	0	0,3,0,0	0	0	1	0	0	2	NA	NA	NA	NA	0	NA	NA	0,2,0,1	1	0	1	0	0	2	NA	NA	NA	NA	0	NA	NA	0,10,0,4	1	0	1	0	0
chr7_ref_v2	536022	1	C,A	0	0	0,1,0,1	1	0	1	2	NA	NA	NA	NA	0	0,0,0,1	0	0	1	0	0	2	NA	NA	NA	NA	0	NA	NA	0,1,0,0	0	0	1	0	0	2	NA	NA	NA	NA	0	NA	NA	0,4,0,2	1	0	1	0.465361249	0
chr7_ref_v2	536024	1	A,G	1	0	0,0,0,1	0	0	1	2	NA	NA	NA	NA	0	0,0,0,0	0	0	1	0	0	2	NA	NA	NA	NA	0	NA	NA	0,1,0,0	0	0	1	0	0	2	NA	NA	NA	NA	0	NA	NA	0,6,0,0	0	0	1	0	0
chr7_ref_v2	536031	1	T,C	1	0	0,1,0,0	0	0	1	2	NA	NA	NA	NA	0	0,0,0,0	0	0	1	0	0	2	NA	NA	NA	NA	0	NA	NA	0,1,0,0	0	0	1	0	0	2	NA	NA	NA	NA	0	NA	NA	0,4,0,0	0	0	1	0	0
chr7_ref_v2	536032	1	A,T	1	0	0,1,0,0	0	0	1	2	NA	NA	NA	NA	0	0,0,0,0	0	0	1	0	0	2	NA	NA	NA	NA	0	NA	NA	0,1,0,0	0	0	1	0	0	2	NA	NA	NA	NA	0	NA	NA	0,4,0,0	0	0	1	0	0
chr7_ref_v2	536035	1	C,A	0	0	0,1,0,0	0	0	1	2	NA	NA	NA	NA	0	0,0,0,0	0	0	1	0	0	2	NA	NA	NA	NA	0	NA	NA	0,1,0,0	0	0	1	0	0	2	NA	NA	NA	NA	0	NA	NA	0,4,0,0	0	0	1	0	0
chr7_ref_v2	536040	1	T,C	1	0	0,0,0,1	0	0	1	2	NA	NA	NA	NA	0	0,0,0,0	0	0	1	0	0	2	NA	NA	NA	NA	0	NA	NA	0,1,0,0	0	0	1	0	0	2	NA	NA	NA	NA	0	NA	NA	0,3,0,0	0	0	1	0	0
chr7_ref_v2	536044	1	C,T	1	0	0,1,0,0	0	0	1	2	NA	NA	NA	NA	0	0,0,0,0	0	0	1	0	0	2	NA	NA	NA	NA	0	NA	NA	0,1,0,0	0	0	1	0	0	2	NA	NA	NA	NA	0	NA	NA	0,3,0,0	0	0	1	0	0
chr7_ref_v2	536066	1	TC,T	1	0	0,0,0,0	0	0	1	2	NA	NA	NA	NA	0	0,0,0,0	0	0	1	0	0	2	NA	NA	NA	NA	0	NA	NA	0,0,0,1	0	0	1	0	0	2	NA	NA	NA	NA	0	NA	NA	0,0,0,1	0	0	1	0	0
chr7_ref_v2	536068	1	AAC,A	0	0	0,0,0,0	0	0	1	2	NA	NA	NA	NA	0	0,0,0,0	0	0	1	0	0	2	NA	NA	NA	NA	0	NA	NA	0,0,0,1	0	0	1	0	0	2	NA	NA	NA	NA	0	NA	NA	0,0,0,1	0	0	1	0	0
chr7_ref_v2	536073	1	T,TACC	1	0	0,0,0,0	0	0	1	2	NA	NA	NA	NA	0	0,0,0,0	0	0	1	0	0	2	NA	NA	NA	NA	0	NA	NA	0,0,0,1	0	0	1	0	0	2	NA	NA	NA	NA	0	NA	NA	0,0,0,1	0	0	1	0	0
chr7_ref_v2	536081	1	T,A	1	0	0,0,0,0	0	0	1	2	NA	NA	NA	NA	0	0,0,0,0	0	0	1	0	0	2	NA	NA	NA	NA	0	NA	NA	0,0,0,1	0	0	1	0	0	2	NA	NA	NA	NA	0	NA	NA	0,1,0,0	0	0	1	0	0
chr7_ref_v2	536265	1	A,C	0	0	0,0,0,0	0	0	1	2	NA	NA	NA	NA	0	0,0,0,0	0	0	1	0	0	2	NA	NA	NA	NA	0	NA	NA	0,0,0,0	0	0	1	0	0	2	NA	NA	NA	NA	0	NA	NA	0,0,1,1	1	0	1	0	0
chr7_ref_v2	536269	1	C,CT	0	0	0,0,0,0	0	0	1	2	NA	NA	NA	NA	0	0,0,0,0	0	0	1	0	0	2	NA	NA	NA	NA	0	NA	NA	0,0,0,0	0	0	1	0	0	2	NA	NA	NA	NA	0	NA	NA	0,0,1,1	1	0	1	0	0
chr7_ref_v2	536274	1	T,TAC	1	0	0,0,0,0	0	0	1	2	NA	NA	NA	NA	0	0,0,0,0	0	0	1	0	0	2	NA	NA	NA	NA	0	NA	NA	0,0,0,0	0	0	1	0	0	2	NA	NA	NA	NA	0	NA	NA	0,0,2,1	1	0	1	0	0
chr7_ref_v2	536277	1	CATT,C	1	0	0,0,0,0	0	0	1	2	NA	NA	NA	NA	0	0,0,0,0	0	0	1	0	0	2	NA	NA	NA	NA	0	NA	NA	0,0,0,0	0	0	1	0	0	2	NA	NA	NA	NA	0	NA	NA	0,0,1,1	1	0	1	0	0
chr7_ref_v2	536282	1	A,T	1	0	0,0,0,0	0	0	1	2	NA	NA	NA	NA	0	0,0,0,0	0	0	1	0	0	2	NA	NA	NA	NA	0	NA	NA	0,0,0,0	0	0	1	0	0	2	NA	NA	NA	NA	0	NA	NA	0,0,1,1	1	0	1	0	0
chr7_ref_v2	540447	1	C,T	0	0	0,0,1,0	0	0	1	2	NA	NA	NA	NA	0	0,0,0,0	0	0	1	0	0	2	NA	NA	NA	NA	0	NA	NA	0,0,0,0	0	0	1	0	0	2	NA	NA	NA	NA	0	NA	NA	0,0,0,0	0	0	1	0	0
chr7_ref_v2	541580	1	C,T	1	0	0,0,0,0	0	0	1	2	NA	NA	NA	NA	0	0,0,3,0	0	0	1	0	0	2	NA	NA	NA	NA	0	NA	NA	0,0,0,0	0	0	1	0	0	2	NA	NA	NA	NA	0	NA	NA	0,0,1,0	0	0	1	0	0
chr7_ref_v2	551822	0	T,G	0	0	52,181,58,0	1	1	0	2	T,T	T,G	0.5	0.274888721	0	14,51,13,0	1	1	0	0.558633157	0	2	T,T	T,G	0.25	0.410580209	0	NA	NA	46,67,15,0	1	1	0	6.844190407	0	2	T,T	T,G	0.25	0.008888947	0	NA	NA	85,142,22,0	1	1	0	10.47101613	0
chr7_ref_v2	561830	0	GGT,G	0	0	8,16,2,10	1	1	1	2	GGT,G	GGT,GGT	0.25	0.182321557	0	3,5,0,5	1	0	1	0.554427536	0	2	NA	NA	NA	NA	0	NA	NA	4,7,0,2	1	0	1	0.686277297	0	2	NA	NA	NA	NA	0	NA	NA	4,10,3,2	1	0	1	1.108419004	0
chr7_ref_v2	567248	1	G,A	0	0	0,0,0,0	0	0	1	2	NA	NA	NA	NA	0	0,0,0,0	0	0	1	0	0	2	NA	NA	NA	NA	0	NA	NA	0,0,0,0	0	0	1	0	0	2	NA	NA	NA	NA	0	NA	NA	0,0,1,1	1	0	1	0	0
chr7_ref_v2	567256	1	G,A	1	0	0,0,0,0	0	0	1	2	NA	NA	NA	NA	0	0,0,0,0	0	0	1	0	0	2	NA	NA	NA	NA	0	NA	NA	0,0,0,0	0	0	1	0	0	2	NA	NA	NA	NA	0	NA	NA	0,0,1,1	1	0	1	0	0
chr7_ref_v2	567257	1	G,T	1	0	0,0,0,0	0	0	1	2	NA	NA	NA	NA	0	0,0,0,0	0	0	1	0	0	2	NA	NA	NA	NA	0	NA	NA	0,0,0,0	0	0	1	0	0	2	NA	NA	NA	NA	0	NA	NA	0,0,1,1	1	0	1	0	0
chr7_ref_v2	567279	1	A,T	1	0	0,0,0,0	0	0	1	2	NA	NA	NA	NA	0	0,0,0,0	0	0	1	0	0	2	NA	NA	NA	NA	0	NA	NA	0,0,0,0	0	0	1	0	0	2	NA	NA	NA	NA	0	NA	NA	0,0,1,1	1	0	1	0	0
chr7_ref_v2	567280	1	A,C	0	0	0,0,0,0	0	0	1	2	NA	NA	NA	NA	0	0,0,0,0	0	0	1	0	0	2	NA	NA	NA	NA	0	NA	NA	0,0,0,0	0	0	1	0	0	2	NA	NA	NA	NA	0	NA	NA	0,0,1,1	1	0	1	0	0
chr7_ref_v2	567281	1	G,C	0	0	0,0,0,0	0	0	1	2	NA	NA	NA	NA	0	0,0,0,0	0	0	1	0	0	2	NA	NA	NA	NA	0	NA	NA	0,0,0,0	0	0	1	0	0	2	NA	NA	NA	NA	0	NA	NA	0,0,1,1	1	0	1	0	0
chr7_ref_v2	567290	1	GT,G	1	0	0,0,0,0	0	0	1	2	NA	NA	NA	NA	0	0,0,0,0	0	0	1	0	0	2	NA	NA	NA	NA	0	NA	NA	0,0,0,0	0	0	1	0	0	2	NA	NA	NA	NA	0	NA	NA	0,0,0,1	0	0	1	0	0
chr7_ref_v2	567293	1	G,C	1	0	0,0,0,0	0	0	1	2	NA	NA	NA	NA	0	0,0,0,0	0	0	1	0	0	2	NA	NA	NA	NA	0	NA	NA	0,0,0,0	0	0	1	0	0	2	NA	NA	NA	NA	0	NA	NA	0,0,0,1	0	0	1	0	0
chr7_ref_v2	574190	1	A,G	1	0	15,0,0,0	0	0	1	2	NA	NA	NA	NA	0	0,0,0,0	0	0	1	0	0	2	NA	NA	NA	NA	0	NA	NA	1,0,1,1	1	0	1	0	0	2	NA	NA	NA	NA	0	NA	NA	6,0,0,0	0	0	1	0	0
chr7_ref_v2	574198	1	A,G	1	0	15,0,0,0	0	0	1	2	NA	NA	NA	NA	0	0,0,0,0	0	0	1	0	0	2	NA	NA	NA	NA	0	NA	NA	1,0,1,1	1	0	1	0	0	2	NA	NA	NA	NA	0	NA	NA	6,0,0,0	0	0	1	0	0
chr7_ref_v2	574199	1	T,A	1	0	15,0,0,0	0	0	1	2	NA	NA	NA	NA	0	0,0,0,0	0	0	1	0	0	2	NA	NA	NA	NA	0	NA	NA	1,0,1,1	1	0	1	0	0	2	NA	NA	NA	NA	0	NA	NA	6,0,0,0	0	0	1	0	0
chr7_ref_v2	574221	1	T,A	0	0	15,0,0,0	0	0	1	2	NA	NA	NA	NA	0	0,0,0,0	0	0	1	0	0	2	NA	NA	NA	NA	0	NA	NA	1,0,1,1	1	0	1	0	0	2	NA	NA	NA	NA	0	NA	NA	6,0,0,0	0	0	1	0	0
chr7_ref_v2	574222	1	C,A	0	0	15,0,0,0	0	0	1	2	NA	NA	NA	NA	0	0,0,0,0	0	0	1	0	0	2	NA	NA	NA	NA	0	NA	NA	1,0,1,1	1	0	1	0	0	2	NA	NA	NA	NA	0	NA	NA	5,0,0,0	0	0	1	0	0
chr7_ref_v2	574223	1	C,G	0	0	15,0,0,0	0	0	1	2	NA	NA	NA	NA	0	0,0,0,0	0	0	1	0	0	2	NA	NA	NA	NA	0	NA	NA	1,0,1,1	1	0	1	0	0	2	NA	NA	NA	NA	0	NA	NA	5,0,0,0	0	0	1	0	0
chr7_ref_v2	580401	0	G,A	0	0	152,98,0,0	1	1	0	2	G,G	NA	NA	0	0	35,22,33,21	1	1	0	313.1199031	1	2	G,A	NA	NA	0.054067221	0	g.580401G>A	0	56,41,0,0	1	1	0	0.536745596	0	2	G,G	NA	NA	0	0	NA	NA	133,86,0,1	1	1	0	0.38025945	0
chr7_ref_v2	582519	0	TA,T	1	1	62,37,10,9	1	1	0	2	TA,TA	NA	NA	0.027325713	0	19,19,4,5	1	1	0	0.935028583	0	2	TA,TA	NA	NA	0.04897159	0	NA	NA	29,20,6,5	1	1	0	0.50665915	0	2	TA,TA	NA	NA	0.138387643	0	NA	NA	55,46,19,10	1	1	0	1.913705288	0
chr7_ref_v2	605238	0	A,T	0	0	92,108,79,79	1	1	0	2	A,T	A,A	0.125	0.015592095	0	39,37,35,36	1	1	0	0.746866338	0	2	A,T	NA	NA	0.068053463	0	NA	NA	67,68,0,0	1	1	0	307.8355033	1	2	A,A	NA	NA	0	0	g.605237_605239T>A	1	136,142,0,0	1	1	0	308.3261012	1
chr7_ref_v2	609098	0	T,TA	1	1	64,83,5,8	1	1	0	2	T,T	NA	NA	0.026755476	0	16,27,4,2	1	1	0	1.209606227	0	2	T,T	T,TA	0.125	0.038101698	0	NA	NA	30,36,2,2	1	1	0	0.509686463	0	2	T,T	NA	NA	0.428043702	0	NA	NA	51,77,6,10	1	1	0	0.904869644	0
chr7_ref_v2	611733	0	CAT,C	1	1	55,71,7,10	1	1	0	2	CAT,CAT	NA	NA	0.138465184	0	28,53,9,17	1	1	0	3.307361715	0	2	CAT,CAT	CAT,C	0.25	0.263322578	0	NA	NA	27,19,3,5	1	1	0	1.288278155	0	2	CAT,CAT	CAT,C	0.125	0.144028511	0	NA	NA	56,48,14,12	1	1	0	2.542763305	0
chr7_ref_v2	616160	0	AT,A	1	1	122,85,31,12	1	1	0	2	AT,AT	NA	NA	0.05183648	0	36,20,11,7	1	1	0	1.326238458	0	2	AT,AT	AT,A	0.125	0.001781826	0	NA	NA	37,27,8,13	1	1	0	3.962578542	0	2	AT,AT	AT,A	0.125	0.007721198	0	NA	NA	76,52,24,30	1	1	0	8.842108689	0
chr7_ref_v2	639662	0	G,GAAAAAAAAAAAAAAAA	1	1	0,1,2,23	1	1	0	2	GAAAAAAAAAAAAAAAA,GAAAAAAAAAAAAAAAA	G,GAAAAAAAAAAAAAAAA	0.125	0.025317808	0	0,1,0,11	1	0	0	0.444826092	0	2	NA	NA	NA	NA	0	NA	NA	0,2,1,12	1	0	0	0.961537525	0	2	NA	NA	NA	NA	0	NA	NA	4,7,3,20	1	1	0	3.971517159	0
chr7_ref_v2	640631	0	A,T	1	0	36,123,47,24	1	1	0	2	A,A	A,T	0.5	0.292387963	1	13,31,16,4	1	1	0	0.737834084	0	2	A,T	A,A	0.25	0.277631737	0	NA	NA	10,54,18,11	1	1	0	0.669220975	0	2	A,T	A,A	0.25	0.28076163	0	NA	NA	34,98,35,18	1	1	0	0.785517133	0
chr7_ref_v2	644776	0	GTA,G	1	1	66,50,9,6	1	1	0	2	GTA,GTA	NA	NA	0.095993757	0	42,45,6,5	1	1	0	1.15172821	0	2	GTA,GTA	GTA,G	0.125	0.265236608	0	NA	NA	26,9,3,4	1	1	1	1.161517247	0	2	GTA,GTA	GTA,G	0.125	0.004266568	0	NA	NA	40,42,6,6	1	1	1	0.937414945	0
chr7_ref_v2	649544	0	GT,G,GTT	1	1	68,93,15,7,18,10	1	1	0	2	GT,GT	GT,GTT	0.125	0.472690404	0	23,29,2,4,5,3	1	1	0	0.757460342	0	2	GT,GT	GT,GTT	0.125	0.14239251	0	NA	NA	36,37,7,6,8,2	1	1	0	1.045251998	0	2	GT,GT	GT,G	0.125	0.53891919	0	NA	NA	102,87,19,10,14,9	1	1	0	3.223276974	0
chr7_ref_v2	653217	0	C,CT	1	1	0,51,52,19	1	1	0	2	C,CT	CT,CT	0.25	0.08296176	0	0,19,21,3	1	1	0	0.653490388	0	2	C,CT	CT,CT	0.25	0.044096223	0	NA	NA	0,36,28,12	1	1	0	0.718173835	0	2	C,CT	CT,CT	0.25	0.057626516	0	NA	NA	1,63,33,25	1	1	0	1.985276622	0
chr7_ref_v2	663324	0	A,C	0	0	205,35,0,59	1	1	0	2	A,A	A,C	0.5	0.287682072	0	65,19,0,25	1	1	0	1.38776906	0	2	A,A	A,C	0.5	0.074107972	0	NA	NA	74,42,0,15	1	1	0	10.59170008	0	2	A,A	A,C	0.25	0.03509132	0	NA	NA	163,96,1,20	1	1	0	24.52832745	0
chr7_ref_v2	675515	0	AAT,A	1	1	49,119,6,7	1	1	0	2	AAT,AAT	NA	NA	0.123372427	0	31,44,3,6	1	1	0	1.590023702	0	2	AAT,AAT	AAT,A	0.125	0.007123917	0	NA	NA	18,32,0,1	1	1	0	0.956336297	0	2	AAT,AAT	NA	NA	0.683811875	0	NA	NA	60,73,7,9	1	1	0	3.715878216	0
chr7_ref_v2	676330	0	A,AT	1	1	41,42,13,8	1	1	0	2	A,A	A,AT	0.25	0.12321698	0	17,14,0,1	1	1	0	1.344561326	0	2	A,A	NA	NA	0.378321722	0	NA	NA	42,37,2,6	1	1	0	1.588267809	0	2	A,A	NA	NA	0.018447586	0	NA	NA	68,71,7,8	1	1	0	1.584424964	0
chr7_ref_v2	678058	0	TC,T	1	0	84,59,6,85	1	1	0	2	TC,T	TC,TC	0.25	0.0588405	0	35,14,3,16	1	1	0	2.37123306	0	2	TC,T	TC,TC	0.5	0.15123097	0	NA	NA	34,26,0,25	1	1	0	1.084922073	0	2	TC,T	TC,TC	0.5	0.262364264	0	NA	NA	94,63,0,78	1	1	0	1.395158837	0
chr7_ref_v2	699989	0	A,AT	1	1	1,16,2,29	1	1	0	2	A,AT	AT,AT	0.5	0.056388705	0	0,10,7,6	1	1	0	4.937305932	0	2	A,AT	AT,AT	0.25	0.121627669	0	NA	NA	2,11,5,9	1	1	0	2.535102312	0	2	A,AT	AT,AT	0.25	0.03411211	0	NA	NA	2,21,4,24	1	1	0	0.997123603	0
chr7_ref_v2	707030	0	C,CA	1	1	106,56,12,8	1	1	0	2	C,C	C,CA	0.125	0.079611547	0	30,14,1,0	1	1	0	0.905500934	0	2	C,C	NA	NA	0.461847361	0	NA	NA	49,19,2,1	1	1	0	1.437436364	0	2	C,C	NA	NA	0.562969307	0	NA	NA	93,36,11,4	1	1	0	1.156261337	0
chr7_ref_v2	715630	0	G,GA	1	1	155,133,14,15	1	1	0	2	G,G	NA	NA	0.156574055	0	45,30,6,4	1	1	0	0.806819196	0	2	G,G	G,GA	0.125	0.083564072	0	NA	NA	66,44,9,8	1	1	0	1.157534739	0	2	G,G	G,GA	0.125	0.013298184	0	NA	NA	151,123,8,11	1	1	0	0.764576253	0
chr7_ref_v2	717966	0	T,G	0	0	31,283,107,0	1	1	0	2	T,T	T,G	0.5	0.03135053	0	11,42,13,0	1	1	0	2.332553936	0	2	T,T	T,G	0.5	0.232622295	0	NA	NA	21,103,15,0	1	1	0	4.570201885	0	2	T,T	T,G	0.25	0.101782694	0	NA	NA	48,181,40,0	1	1	0	9.21167932	0
chr7_ref_v2	726654	0	T,G	0	0	42,124,54,1	1	1	0	2	T,T	T,G	0.5	0.006042314	0	20,37,9,0	1	1	0	1.888948547	0	2	T,T	T,G	0.25	0.205443974	0	NA	NA	39,47,8,0	1	1	0	7.400784245	0	2	T,T	T,G	0.25	0.31121257	0	NA	NA	75,77,13,0	1	1	0	15.74614074	0
chr7_ref_v2	733023	0	AT,A	1	1	72,55,23,15	1	1	0	2	AT,AT	AT,A	0.125	0.010372571	0	22,19,3,7	1	1	0	0.795982179	0	2	AT,AT	NA	NA	0.199880192	0	NA	NA	31,20,6,11	1	1	0	1.409062915	0	2	AT,AT	NA	NA	0.075815519	0	NA	NA	68,61,19,16	1	1	0	0.789515945	0
chr7_ref_v2	736467	0	T,TA	1	1	49,50,6,11	1	1	0	2	T,T	T,TA	0.125	0.093342445	0	34,31,1,2	1	1	0	1.127920283	0	2	T,T	NA	NA	0.71325668	0	NA	NA	27,24,2,7	1	1	0	0.474750083	0	2	T,T	T,TA	0.125	0.09242695	0	NA	NA	63,58,7,8	1	1	0	0.763019774	0
chr7_ref_v2	742071	0	CT,C,CTTTTTTT	1	1	8,30,5,2,4,7	1	1	0	2	CT,CT	CT,CTTTTTTT	0.5	0.440767352	0	14,9,3,5,1,4	1	1	0	3.895491893	0	2	CT,CT	CT,CTTTTTTT	0.25	0.260414623	0	NA	NA	9,12,14,6,2,3	1	1	0	5.339628959	0	2	CT,C	CT,CTTTTTTT	0.25	0.264296923	0	NA	NA	26,31,14,12,2,8	1	1	0	4.404502078	0
chr7_ref_v2	765688	0	GA,G	1	1	114,124,24,26	1	1	0	2	GA,GA	GA,G	0.125	0.086911177	0	33,60,6,8	1	1	0	2.419060093	0	2	GA,GA	NA	NA	0.076441198	0	NA	NA	40,41,8,9	1	1	0	0.408720128	0	2	GA,GA	GA,G	0.125	0.024250834	0	NA	NA	102,102,16,9	1	1	0	1.418068758	0
chr7_ref_v2	767572	0	A,C	0	0	237,48,0,85	1	1	0	2	A,A	A,C	0.5	0.099529595	0	54,19,0,14	1	1	0	2.01291349	0	2	A,A	A,C	0.25	0.363500909	0	NA	NA	64,45,0,16	1	1	0	12.22344468	0	2	A,A	A,C	0.25	0.087775611	0	NA	NA	173,98,0,37	1	1	0	18.90547639	0
chr7_ref_v2	776015	0	T,G	1	0	47,165,70,0	1	1	0	2	T,T	T,G	0.5	0.009428443	0	20,62,14,0	1	1	0	1.348179347	0	2	T,T	T,G	0.25	0.247241103	0	NA	NA	35,53,18,0	1	1	0	5.080686484	0	2	T,T	T,G	0.25	0.413012314	0	NA	NA	75,154,51,1	1	1	0	5.0521435	0
chr7_ref_v2	807779	0	CA,C	1	1	26,29,10,9	1	1	0	2	CA,CA	CA,C	0.25	0.068372421	0	12,12,3,3	1	1	0	0.530680971	0	2	CA,CA	NA	NA	0.137554823	0	NA	NA	14,16,6,7	1	1	0	0.639608216	0	2	CA,CA	CA,C	0.25	0.048849856	0	NA	NA	29,31,18,16	1	1	0	1.488794101	0
chr7_ref_v2	808300	0	CTA,C	1	1	49,56,8,5	1	1	0	2	CTA,CTA	NA	NA	0.595815206	0	37,44,4,8	1	1	0	1.367184575	0	2	CTA,CTA	NA	NA	0.303641536	0	NA	NA	18,20,1,5	1	1	0	1.471141146	0	2	CTA,CTA	NA	NA	0.288906514	0	NA	NA	33,38,5,6	1	1	1	0.889857837	0
chr7_ref_v2	817478	1	T,C	1	0	0,108,0,7	1	1	1	2	NA	NA	NA	NA	0	0,29,0,1	1	1	1	0.357214001	0	2	NA	NA	NA	NA	0	NA	NA	0,30,0,8	1	1	1	3.168591681	0	2	NA	NA	NA	NA	0	NA	NA	0,70,0,7	1	1	1	0.738260645	0
chr7_ref_v2	840514	0	GA,G	1	1	124,170,9,25	1	1	0	2	GA,GA	NA	NA	0.066713145	0	31,39,3,3	1	1	0	0.538832036	0	2	GA,GA	NA	NA	0.486752412	0	NA	NA	33,59,2,9	1	1	0	0.810570504	0	2	GA,GA	NA	NA	0.195230411	0	NA	NA	99,129,7,14	1	1	0	0.615571046	0
chr7_ref_v2	848425	0	GAT,G	1	1	87,39,4,3	1	1	0	2	GAT,GAT	NA	NA	0.207984709	0	44,27,4,0	1	1	0	0.946485463	0	2	GAT,GAT	NA	NA	0.349431683	0	NA	NA	29,20,3,2	1	1	0	0.884458259	0	2	GAT,GAT	NA	NA	0.252681564	0	NA	NA	69,34,8,3	1	1	1	1.693877903	0
chr7_ref_v2	848454	0	GA,G	1	1	67,37,8,3	1	1	0	2	GA,GA	NA	NA	0.525224367	0	30,34,5,10	1	1	0	4.766409705	0	2	GA,GA	NA	NA	0.067660574	0	NA	NA	24,21,3,5	1	1	0	2.006882494	0	2	GA,GA	NA	NA	0.245097204	0	NA	NA	61,44,7,5	1	1	1	0.910759821	0
chr7_ref_v2	850714	0	G,A	1	0	134,49,1,46	1	1	0	2	G,G	G,A	0.5	0.260726262	0	58,19,0,11	1	1	0	1.12277967	0	2	G,G	G,A	0.25	0.087011377	0	NA	NA	51,22,0,13	1	1	0	0.781241848	0	2	G,G	G,A	0.25	0.294508038	0	NA	NA	138,63,0,38	1	1	0	1.492749148	0
chr7_ref_v2	856344	0	CA,C	1	1	117,100,20,5	1	1	0	2	CA,CA	NA	NA	0.250543733	0	41,32,6,4	1	1	0	1.049337459	0	2	CA,CA	CA,C	0.125	0.185272336	0	NA	NA	43,41,6,2	1	1	0	0.55593202	0	2	CA,CA	NA	NA	0.057089188	0	NA	NA	84,88,16,12	1	1	0	3.058989451	0
chr7_ref_v2	910026	0	C,CT,CTT	1	1	5,19,2,22,1,12	1	1	0	2	C,CT	CT,CTT	0.5	0.459063342	0	3,5,0,4,1,3	1	0	0	0.897061795	0	2	NA	NA	NA	NA	0	NA	NA	7,15,2,7,2,8	1	1	0	1.486355322	0	2	C,CTT	C,CT	0.25	0.336089788	0	NA	NA	7,17,0,15,2,22	1	1	0	2.588415041	0
chr7_ref_v2	914842	0	GA,G	1	1	110,134,15,14	1	1	0	2	GA,GA	NA	NA	0.281692867	0	53,24,8,2	1	1	0	4.774383257	0	2	GA,GA	GA,G	0.125	0.238618317	0	NA	NA	59,54,5,7	1	1	0	1.164639683	0	2	GA,GA	NA	NA	0.0518049	0	NA	NA	98,132,17,11	1	1	0	0.604561668	0
chr7_ref_v2	949165	0	CTA,C	1	1	76,80,14,11	1	1	0	2	CTA,CTA	NA	NA	0.024364234	0	34,57,4,9	1	1	0	1.81348482	0	2	CTA,CTA	NA	NA	0.033458978	0	NA	NA	18,22,3,7	1	1	0	1.555821495	0	2	CTA,CTA	CTA,C	0.125	0.031879305	0	NA	NA	55,48,9,12	1	1	1	1.150177191	0
chr7_ref_v2	959693	0	AAT,A	1	1	74,69,12,13	1	1	0	2	AAT,AAT	NA	NA	0.062647143	0	25,49,4,5	1	1	0	3.267723049	0	2	AAT,AAT	NA	NA	0.127471389	0	NA	NA	25,32,2,3	1	1	0	1.249180333	0	2	AAT,AAT	NA	NA	0.65164395	0	NA	NA	52,58,7,13	1	1	0	0.692969442	0
chr7_ref_v2	982179	0	G,A,GAAAAAA,GAAAAAAAAAAAAAAAAAA	1	1	1,0,4,25,48,6,18,0	1	1	0	2	GAAAAAA,GAAAAAAAAAAAAAAAAAA	A,GAAAAAA	0.5	0.480015265	0	0,0,0,8,11,3,0,0	1	1	0	1.075658077	0	2	A,GAAAAAA	GAAAAAA,GAAAAAA	0.25	0.105029882	0	NA	NA	0,0,5,20,22,2,3,0	1	1	0	2.282720523	0	2	A,GAAAAAA	A,GAAAAAAAAAAAAAAAAAA	0.125	0.300348763	0	NA	NA	0,0,6,51,43,4,13,0	1	1	0	5.427995295	0
chr7_ref_v2	985412	0	C,A	1	0	282,283,1,1	1	1	0	2	C,C	NA	NA	0.003533573	0	50,48,0,0	1	1	0	0.4162356	0	2	C,C	NA	NA	0	0	NA	NA	88,100,0,0	1	1	0	0.698157204	0	2	C,C	NA	NA	0	0	NA	NA	200,195,0,1	1	1	0	0.449401672	0
chr7_ref_v2	985642	0	A,ATTT,ATTTTT	1	1	0,3,0,3,16,5	1	1	0	2	ATTTTT,ATTTTT	A,ATTTTT	0.25	0.980829253	0	1,0,0,3,9,6	1	0	0	0.976885684	0	2	NA	NA	NA	NA	0	NA	NA	0,3,0,7,4,5	1	0	0	2.688200019	0	2	NA	NA	NA	NA	0	NA	NA	2,7,0,10,10,6	1	1	0	2.547397284	0
chr7_ref_v2	986407	0	C,A	0	0	268,249,0,0	1	1	0	2	C,C	NA	NA	0	0	49,56,1,0	1	1	0	1.173051189	0	2	C,C	NA	NA	0.009478744	0	NA	NA	85,61,0,0	1	1	0	1.213495299	0	2	C,C	NA	NA	0	0	NA	NA	185,181,0,0	1	1	0	0.506446447	0
chr7_ref_v2	987025	0	G,GTT,GTTT	1	1	0,1,11,122,14,18	1	1	0	2	GTT,GTT	GTT,GTTT	0.25	0.165323654	0	1,1,5,23,2,4	1	1	0	1.279971817	0	2	GTT,GTT	GTT,GTTT	0.25	0.078079247	0	NA	NA	0,4,11,51,0,4	1	1	0	3.936070326	0	2	GTT,GTT	G,GTT	0.125	0.209338902	0	NA	NA	2,4,30,85,9,12	1	1	0	8.250581439	0
chr7_ref_v2	987278	0	GT,G,GTT	1	1	19,43,9,4,12,7	1	1	0	2	GT,GT	GT,GTT	0.25	0.158604519	0	11,3,2,4,2,0	1	1	0	3.489983564	0	2	GT,GT	GT,G	0.25	0.430111463	0	NA	NA	9,21,7,4,4,3	1	1	0	1.132559271	0	2	GT,GT	GT,GTT	0.125	0.395040417	0	NA	NA	43,45,8,11,10,2	1	1	0	4.581463869	0
chr7_ref_v2	987610	0	GA,G	1	1	0,0,257,182	1	1	0	2	G,G	NA	NA	0.000399816	0	1,0,66,35	1	1	0	1.304434726	0	2	G,G	NA	NA	0.009252304	0	NA	NA	0,0,89,63	1	1	0	0.386714269	0	2	G,G	NA	NA	0.000372385	0	NA	NA	0,2,156,119	1	1	0	1.000491329	0
chr7_ref_v2	987831	0	A,AATATATATATGTATGCATATATAT,AATATATATATGTATGCATATATATAT	1	1	0,1,10,11,27,39	1	1	0	2	AATATATATATGTATGCATATATATAT,AATATATATATGTATGCATATATATAT	AATATATATATGTATGCATATATAT,AATATATATATGTATGCATATATATAT	0.5	0.04702021	1	1,2,7,8,18,18	1	1	0	0.975897078	0	2	AATATATATATGTATGCATATATAT,AATATATATATGTATGCATATATATAT	AATATATATATGTATGCATATATATAT,AATATATATATGTATGCATATATATAT	0.25	0.619248403	0	NA	NA	0,0,4,5,8,12	1	1	0	0.651407885	0	2	AATATATATATGTATGCATATATAT,AATATATATATGTATGCATATATATAT	AATATATATATGTATGCATATATATAT,AATATATATATGTATGCATATATATAT	0.25	0.177511707	0	NA	NA	0,0,7,8,18,36	1	1	1	0.93725403	0
chr7_ref_v2	988815	0	CCAG,C	1	1	3,3,151,177	1	1	0	2	C,C	NA	NA	1.114806938	0	2,3,49,26	1	1	0	3.319447073	0	2	C,C	CCAG,C	0.125	0.007112023	0	NA	NA	3,0,48,59	1	1	0	1.143108894	0	2	C,C	CCAG,C	0.125	0.584862205	0	NA	NA	1,0,123,143	1	1	0	0.578438048	0
chr7_ref_v2	989125	0	C,T	0	0	354,276,0,0	1	1	0	2	C,C	NA	NA	0	0	76,64,0,0	1	1	0	0.475947374	0	2	C,C	NA	NA	0	0	NA	NA	100,87,0,1	1	1	0	0.801146355	0	2	C,C	NA	NA	0.005333346	0	NA	NA	219,208,2,0	1	1	0	1.754957334	0
chr7_ref_v2	989596	0	A,AT	1	1	71,87,14,5	1	1	0	2	A,A	NA	NA	0.160633389	0	25,43,7,2	1	1	0	0.844086529	0	2	A,A	A,AT	0.125	0.165106372	0	NA	NA	22,29,8,4	1	1	0	1.370718933	0	2	A,A	A,AT	0.25	0.03197752	0	NA	NA	54,72,23,10	1	1	0	3.144734193	0
chr7_ref_v2	994781	0	G,T	1	0	190,306,1,0	1	1	0	2	G,G	NA	NA	0.002014099	0	68,82,0,0	1	1	0	1.39265874	0	2	G,G	NA	NA	0	0	NA	NA	43,39,38,57	1	1	0	331.8042862	1	2	G,T	T,T	0.125	0.104156784	0	g.994781G>T	0	163,222,0,0	1	1	0	1.292842317	0
chr7_ref_v2	996387	0	A,C	0	0	243,55,0,124	1	1	0	2	A,A	A,C	0.5	0.229832539	0	83,18,0,18	1	1	0	2.96013797	0	2	A,A	A,C	0.25	0.275228611	0	NA	NA	109,59,1,40	1	1	0	9.471691516	0	2	A,A	A,C	0.5	0.311779624	0	NA	NA	217,93,0,88	1	1	0	8.447360665	0
chr7_ref_v2	999480	0	TA,T	1	1	118,94,13,7	1	1	0	2	TA,TA	NA	NA	0.491197077	0	45,65,3,9	1	1	0	3.020512964	0	2	TA,TA	NA	NA	0.51140925	0	NA	NA	45,38,5,6	1	1	0	1.211699555	0	2	TA,TA	NA	NA	0.354752447	0	NA	NA	72,82,5,12	1	1	0	2.433033305	0
chr7_ref_v2	1004428	0	AAT,A	1	1	94,77,21,12	1	1	0	2	AAT,AAT	NA	NA	0.161459954	0	45,43,7,6	1	1	0	0.759926586	0	2	AAT,AAT	NA	NA	0.06698167	0	NA	NA	39,25,7,3	1	1	0	0.824803355	0	2	AAT,AAT	NA	NA	0.074328585	0	NA	NA	67,47,11,9	1	1	1	0.69919292	0
chr7_ref_v2	1006049	0	C,A	0	0	215,277,0,0	1	1	0	2	C,C	NA	NA	0	0	69,66,0,0	1	1	0	1.397623574	0	2	C,C	NA	NA	0	0	NA	NA	62,95,0,0	1	1	0	0.812103137	0	2	C,C	NA	NA	0	0	NA	NA	172,216,0,0	1	1	0	0.430279154	0
chr7_ref_v2	1010818	0	CT,C	1	1	107,185,13,22	1	1	0	2	CT,CT	CT,C	0.125	0.277372697	0	33,45,1,6	1	1	0	0.881216975	0	2	CT,CT	NA	NA	0.069380464	0	NA	NA	48,72,3,8	1	1	0	0.736066594	0	2	CT,CT	NA	NA	0.095310401	0	NA	NA	96,130,8,20	1	1	0	1.312228614	0
chr7_ref_v2	1011724	0	G,GT	1	1	109,165,14,4	1	1	0	2	G,G	NA	NA	0.380986039	0	23,25,6,3	1	1	0	2.114109652	0	2	G,G	G,GT	0.25	0.143034845	0	NA	NA	46,48,2,3	1	1	0	1.50557642	0	2	G,G	NA	NA	0.662298145	0	NA	NA	81,108,4,11	1	1	0	4.07615198	0
chr7_ref_v2	1021883	0	CT,C	1	1	181,195,21,24	1	1	0	2	CT,CT	CT,C	0.125	0.278893609	0	52,34,5,3	1	1	0	2.053245558	0	2	CT,CT	NA	NA	0.033487541	0	NA	NA	75,77,3,6	1	1	0	0.907144488	0	2	CT,CT	NA	NA	0.532369874	0	NA	NA	148,157,21,24	1	1	0	0.951571766	0
chr7_ref_v2	1043687	0	CAT,C	1	1	35,47,7,13	1	1	1	2	CAT,CAT	NA	NA	0.018399635	0	27,33,9,9	1	1	0	1.080328789	0	2	CAT,CAT	CAT,C	0.125	1.76E-05	0	NA	NA	13,17,2,2	1	1	1	0.597160353	0	2	CAT,CAT	NA	NA	0.518666469	0	NA	NA	34,45,9,14	1	1	1	0.683582167	0
chr7_ref_v2	1048560	0	GA,G	1	1	130,167,11,14	1	1	0	2	GA,GA	NA	NA	0.60519939	0	41,53,3,5	1	1	0	0.37852362	0	2	GA,GA	NA	NA	0.759688775	0	NA	NA	46,62,3,11	1	1	0	1.794844523	0	2	GA,GA	NA	NA	0.376881009	0	NA	NA	82,135,11,20	1	1	0	2.382588452	0
chr7_ref_v2	1060357	0	A,T	0	0	346,281,0,0	1	1	0	2	A,A	NA	NA	0	0	92,87,0,0	1	1	0	0.785277937	0	2	A,A	NA	NA	0	0	NA	NA	102,93,0,0	1	1	0	0.652378754	0	2	A,A	NA	NA	0	0	NA	NA	226,190,0,0	1	1	0	0.457820409	0
chr7_ref_v2	1076768	0	T,C	1	0	37,21,0,0	1	1	1	2	T,T	NA	NA	0	0	2,4,1,1	1	0	1	2.926677225	0	2	NA	NA	NA	NA	0	NA	NA	8,7,0,0	1	0	1	0.572282649	0	2	NA	NA	NA	NA	0	NA	NA	29,30,1,1	1	1	1	1.656763177	0
chr7_ref_v2	1076777	0	T,C	0	0	33,20,0,0	1	1	1	2	T,T	NA	NA	0	0	1,4,1,1	1	0	1	3.219495419	0	2	NA	NA	NA	NA	0	NA	NA	7,7,0,0	1	0	1	0.626466255	0	2	NA	NA	NA	NA	0	NA	NA	28,29,1,1	1	1	1	1.361965717	0
chr7_ref_v2	1083351	0	G,A	0	0	240,286,0,0	1	1	0	2	G,G	NA	NA	0	0	45,47,0,0	1	1	0	0.542844725	0	2	G,G	NA	NA	0	0	NA	NA	86,100,0,0	1	1	0	0.40380371	0	2	G,G	NA	NA	0	0	NA	NA	96,97,10,50	1	1	0	318.7558746	1
chr7_ref_v2	1083988	1	T,G	0	0	59,335,129,0	1	1	0	2	NA	NA	NA	NA	0	6,49,10,0	1	1	0	1.536857108	0	2	NA	NA	NA	NA	0	NA	NA	14,111,26,0	1	1	0	2.193001634	0	2	NA	NA	NA	NA	0	NA	NA	45,239,53,0	1	1	0	3.028252454	0
chr7_ref_v2	1084094	1	T,G	0	0	74,373,83,0	1	1	0	2	NA	NA	NA	NA	0	20,66,3,0	1	1	0	2.80303849	0	2	NA	NA	NA	NA	0	NA	NA	76,108,14,0	1	1	0	20.18838204	0	2	NA	NA	NA	NA	0	NA	NA	211,252,49,0	1	1	0	311.8073786	0
chr7_ref_v2	1085725	1	T,C	0	0	0,0,0,0	0	0	1	2	NA	NA	NA	NA	0	0,0,0,0	0	0	1	0	0	2	NA	NA	NA	NA	0	NA	NA	0,0,0,0	0	0	1	0	0	2	NA	NA	NA	NA	0	NA	NA	0,0,1,1	1	0	1	0	0
chr8_ref_v2	67	1	C,T	0	0	0,0,0,0	0	0	1	2	NA	NA	NA	NA	0	0,0,1,1	1	0	1	0	0	2	NA	NA	NA	NA	0	NA	NA	2,1,0,0	1	0	1	0	0	2	NA	NA	NA	NA	0	NA	NA	1,0,0,0	0	0	1	0	0
chr8_ref_v2	68	1	T,A	0	0	0,0,0,0	0	0	1	2	NA	NA	NA	NA	0	0,0,1,1	1	0	1	0	0	2	NA	NA	NA	NA	0	NA	NA	2,1,0,0	1	0	1	0	0	2	NA	NA	NA	NA	0	NA	NA	1,0,0,0	0	0	1	0	0
chr8_ref_v2	42836	0	T,G	0	0	102,355,117,0	1	1	0	2	T,T	T,G	0.5	0.255386478	0	52,106,19,0	1	1	0	4.941220036	0	2	T,T	T,G	0.25	0.12095261	0	NA	NA	88,108,12,0	1	1	0	19.98891581	0	2	T,T	T,G	0.125	0.005115101	0	NA	NA	153,241,31,0	1	1	0	22.30338463	0
chr8_ref_v2	58902	0	CT,C	1	1	156,128,11,19	1	1	0	2	CT,CT	NA	NA	0.157270759	0	44,42,3,6	1	1	0	0.563915562	0	2	CT,CT	NA	NA	0.287139358	0	NA	NA	61,61,5,1	1	1	0	1.433545773	0	2	CT,CT	NA	NA	1.083598682	0	NA	NA	148,132,18,23	1	1	0	1.590031708	0
chr8_ref_v2	71908	0	CT,C	1	1	139,92,26,28	1	1	0	2	CT,CT	CT,C	0.125	0.062402185	0	37,33,9,2	1	1	0	1.359751198	0	2	CT,CT	NA	NA	0.332106513	0	NA	NA	61,37,6,7	1	1	0	1.044870188	0	2	CT,CT	NA	NA	0.537894377	0	NA	NA	99,92,21,20	1	1	0	1.989913845	0
chr8_ref_v2	75978	0	AAT,A,AATAT	1	1	41,43,10,14,3,3	1	1	1	2	AAT,AAT	NA	NA	0.311152099	0	36,40,12,10,4,2	1	1	0	0.702784284	0	2	AAT,AAT	AAT,A	0.125	0.322880826	0	NA	NA	18,9,8,4,1,0	1	1	1	1.753004232	0	2	AAT,AAT	AAT,A	0.25	0.240616586	0	NA	NA	30,32,4,6,2,2	1	1	1	0.79904825	0
chr8_ref_v2	81860	0	C,CAAAA	1	1	3,4,5,20	1	1	0	2	C,CAAAA	CAAAA,CAAAA	0.5	0.174353387	0	0,2,4,9	1	0	0	0.737949261	0	2	NA	NA	NA	NA	0	NA	NA	3,3,6,8	1	1	0	1.123162576	0	2	CAAAA,CAAAA	C,CAAAA	0.5	0.251314428	0	NA	NA	5,6,9,15	1	1	0	1.09123643	0
chr8_ref_v2	81883	0	G,A	1	0	51,190,73,6	1	1	0	2	G,G	G,A	0.5	0.016736792	0	8,62,14,1	1	1	0	2.271082331	0	2	G,G	G,A	0.25	0.405465108	0	NA	NA	20,69,36,1	1	1	0	1.118651111	0	2	G,G	G,A	0.5	0.220893832	0	NA	NA	53,171,57,4	1	1	0	0.96720231	0
chr8_ref_v2	81888	0	G,A	1	0	68,220,42,2	1	1	0	2	G,G	G,A	0.25	0.067139303	0	13,68,4,1	1	1	0	2.338184319	0	2	G,G	G,A	0.125	0.076961041	0	NA	NA	24,76,21,1	1	1	0	1.098426637	0	2	G,G	G,A	0.5	0.415515444	0	NA	NA	72,187,33,2	1	1	0	1.274635823	0
chr8_ref_v2	83097	0	T,G	0	0	74,279,63,0	1	1	0	2	T,T	T,G	0.25	0.238325175	0	28,44,10,0	1	1	0	4.061352077	0	2	T,T	T,G	0.25	0.074095832	0	NA	NA	37,87,8,0	1	1	0	3.323792457	0	2	T,T	T,G	0.125	0.089029541	0	NA	NA	77,176,25,0	1	1	0	5.077518532	0
chr8_ref_v2	100505	0	AT,A	1	1	144,62,10,6	1	1	0	2	AT,AT	NA	NA	0.685630522	0	40,26,3,2	1	1	0	1.166203138	0	2	AT,AT	NA	NA	0.876052364	0	NA	NA	57,36,4,3	1	1	0	1.326178879	0	2	AT,AT	NA	NA	0.920496456	0	NA	NA	119,61,6,14	1	1	0	2.983900566	0
chr8_ref_v2	111530	0	CTA,C	1	1	64,57,14,9	1	1	0	2	CTA,CTA	NA	NA	0.167100543	0	36,49,11,17	1	1	0	3.33295233	0	2	CTA,CTA	CTA,C	0.25	0.089208861	0	NA	NA	21,14,2,3	1	1	1	0.727936849	0	2	CTA,CTA	NA	NA	0.388989972	0	NA	NA	32,26,12,12	1	1	1	2.62782168	0
chr8_ref_v2	125832	0	G,GA	1	1	13,10,5,20	1	1	0	2	G,GA	GA,GA	0.125	0.07860532	0	1,1,5,3	1	0	0	2.990181203	0	2	NA	NA	NA	NA	0	NA	NA	7,7,2,4	1	1	0	1.164615003	0	2	G,GA	G,G	0.5	0.156744319	0	NA	NA	24,15,2,9	1	1	0	3.3705027	0
chr8_ref_v2	126150	0	GT,G	1	1	149,126,16,22	1	1	0	2	GT,GT	GT,G	0.125	0.135151894	0	38,34,7,5	1	1	0	0.875361143	0	2	GT,GT	GT,G	0.125	0.010842542	0	NA	NA	62,47,10,7	1	1	0	0.962525078	0	2	GT,GT	GT,G	0.125	0.083921937	0	NA	NA	117,114,14,14	1	1	0	0.923778984	0
chr8_ref_v2	137563	0	G,T	1	0	65,321,52,0	1	1	0	2	G,G	G,T	0.25	0.039635307	0	23,64,5,0	1	1	0	2.503193969	0	2	G,G	G,T	0.125	0.051217677	0	NA	NA	74,90,4,0	1	1	0	22.99814836	0	2	G,G	G,T	0.125	0.782378314	0	NA	NA	150,238,10,0	1	1	0	32.01637565	0
chr8_ref_v2	167627	0	CAT,C	1	1	86,57,8,8	1	1	0	2	CAT,CAT	CAT,C	0.125	0.213233274	0	43,41,5,4	1	1	0	1.211722452	0	2	CAT,CAT	CAT,C	0.125	0.106204768	0	NA	NA	20,15,5,0	1	1	1	1.408695707	0	2	CAT,CAT	CAT,C	0.125	0.146037088	0	NA	NA	60,30,4,5	1	1	1	0.943322401	0
chr8_ref_v2	168995	0	T,G	1	0	29,208,49,0	1	1	0	2	T,T	T,G	0.25	0.389873013	0	7,60,2,0	1	1	0	2.914883698	0	2	T,T	T,G	0.125	0.39803013	0	NA	NA	28,60,15,0	1	1	0	6.881140498	0	2	T,T	T,G	0.25	0.241162057	0	NA	NA	70,150,21,1	1	1	0	16.71812419	0
chr8_ref_v2	173119	0	GA,G	1	1	110,93,11,7	1	1	0	2	GA,GA	NA	NA	0.011268959	0	33,33,0,3	1	1	0	0.828089513	0	2	GA,GA	NA	NA	0.461942167	0	NA	NA	44,46,3,2	1	1	0	0.910609873	0	2	GA,GA	NA	NA	0.596085689	0	NA	NA	106,83,15,10	1	1	0	1.261105494	0
chr8_ref_v2	176845	0	TA,T	1	1	44,70,7,19	1	1	0	2	TA,TA	NA	NA	0.145253247	0	15,25,0,5	1	1	0	0.692390261	0	2	TA,TA	NA	NA	0.505729992	0	NA	NA	22,36,0,13	1	1	0	0.90472472	0	2	TA,TA	NA	NA	0.065848298	0	NA	NA	69,77,9,19	1	1	0	1.889504297	0
chr8_ref_v2	187029	0	G,A	1	0	141,26,0,15	1	1	0	2	G,G	G,A	0.125	0.362645111	0	49,18,0,2	1	1	0	2.378198382	0	2	G,G	G,A	0.125	0.39803013	0	NA	NA	53,11,0,6	1	1	0	0.411331647	0	2	G,G	G,A	0.25	0.267062785	0	NA	NA	125,22,1,17	1	1	0	0.735840271	0
chr8_ref_v2	211912	0	G,A	1	0	172,252,0,0	1	1	0	2	G,G	NA	NA	0	0	62,53,0,0	1	1	0	2.950338238	0	2	G,G	NA	NA	0	0	NA	NA	74,83,0,0	1	1	0	1.326047088	0	2	G,G	NA	NA	0	0	NA	NA	135,166,0,0	1	1	0	1.170932975	0
chr8_ref_v2	212265	0	CTTTTTTT,C	1	1	0,1,21,168	1	1	0	2	C,C	NA	NA	0.005277057	0	0,0,9,47	1	1	0	0.80628071	0	2	C,C	NA	NA	0	0	NA	NA	0,1,11,78	1	1	0	0.42319251	0	2	C,C	NA	NA	0.011173301	0	NA	NA	0,2,24,123	1	1	0	1.456457882	0
chr8_ref_v2	214224	0	T,G	0	0	701,28,228,0	1	1	1	2	T,T	T,G	0.5	0.05933944	0	295,6,48,0	1	1	1	7.263426122	0	2	T,T	T,G	0.25	0.130620182	0	NA	NA	497,34,9,0	1	1	1	308.9324465	1	2	T,T	T,G	0.125	1.264126727	0	NA	NA	943,78,44,1	1	1	1	309.7255397	1
chr8_ref_v2	214237	0	T,G	1	0	525,64,219,1	1	1	1	2	T,T	T,G	0.5	0.113813651	0	219,13,49,0	1	1	1	6.410751634	0	2	T,T	T,G	0.25	0.411195783	0	NA	NA	421,54,16,0	1	1	1	308.6470991	1	2	T,T	T,G	0.125	0.622051259	0	NA	NA	799,153,42,0	1	1	1	309.1069255	1
chr8_ref_v2	214251	0	T,G	0	0	225,103,243,0	1	1	1	2	T,G	T,T	0.125	0.044530955	0	114,29,56,0	1	1	1	7.54971865	0	2	T,G	T,T	0.5	0.178818926	0	NA	NA	276,87,40,2	1	1	1	309.1983168	1	2	T,T	T,G	0.25	0.210823067	0	NA	NA	605,221,53,4	1	1	1	315.084843	1
chr8_ref_v2	214263	0	C,CTT	1	1	53,137,73,28	1	1	1	2	C,CTT	C,C	0.25	0.121077932	0	25,49,22,8	1	1	1	1.127793522	0	2	C,CTT	C,C	0.5	0.195744577	0	NA	NA	49,100,18,6	1	1	1	5.888492317	0	2	C,C	C,CTT	0.25	0.120017673	0	NA	NA	152,261,65,17	1	1	1	13.25381837	1
chr8_ref_v2	214814	0	A,C	1	0	0,0,0,0	0	0	1	2	NA	NA	NA	NA	0	0,1,0,1	1	0	1	0	0	2	NA	NA	NA	NA	0	NA	NA	0,0,0,0	0	0	1	0	0	2	NA	NA	NA	NA	0	NA	NA	0,1,0,0	0	0	1	0	0
chr8_ref_v2	214818	0	A,C	1	0	0,0,0,0	0	0	1	2	NA	NA	NA	NA	0	0,1,0,1	1	0	1	0	0	2	NA	NA	NA	NA	0	NA	NA	0,0,0,0	0	0	1	0	0	2	NA	NA	NA	NA	0	NA	NA	0,1,0,0	0	0	1	0	0
chr8_ref_v2	216130	0	C,T	1	0	0,0,114,0	0	1	1	2	T,T	NA	NA	0.00873368	0	0,0,41,0	0	1	0	0	0	2	T,T	NA	NA	0.024097552	0	NA	NA	0,0,27,0	0	1	1	0	0	2	T,T	NA	NA	0.036367644	0	NA	NA	0,0,66,0	0	1	1	0	0
chr8_ref_v2	229207	0	G,GA	1	1	5,48,10,18	1	1	0	2	G,GA	G,G	0.25	0.093832437	0	4,16,3,5	1	1	0	1.062195914	0	2	G,GA	G,G	0.5	0.110169862	0	NA	NA	4,18,5,4	1	1	0	0.956527859	0	2	G,GA	G,G	0.5	0.110224303	0	NA	NA	11,48,9,12	1	1	0	2.047535894	0
chr8_ref_v2	233322	0	GA,G	1	1	99,140,8,7	1	1	0	2	GA,GA	NA	NA	0.356848089	0	28,53,3,3	1	1	0	0.789901775	0	2	GA,GA	NA	NA	0.261271472	0	NA	NA	32,54,7,7	1	1	0	2.34138402	0	2	GA,GA	GA,G	0.125	0.041077365	0	NA	NA	76,125,8,13	1	1	0	2.09880956	0
chr8_ref_v2	234761	0	AT,A	1	1	104,112,29,23	1	1	0	2	AT,AT	AT,A	0.125	0.073604474	0	35,37,5,8	1	1	0	0.593367348	0	2	AT,AT	NA	NA	0.007552295	0	NA	NA	36,61,5,9	1	1	0	2.623679049	0	2	AT,AT	NA	NA	0.269460761	0	NA	NA	86,86,16,24	1	1	0	1.016387073	0
chr8_ref_v2	236965	0	T,TAA	1	1	0,8,3,0	1	0	1	2	NA	NA	NA	NA	0	0,10,3,2	1	0	0	0.446912372	0	2	NA	NA	NA	NA	0	NA	NA	1,6,3,0	1	0	1	0.296018712	0	2	NA	NA	NA	NA	0	NA	NA	0,12,3,0	1	0	1	0.419644017	0
chr8_ref_v2	236995	0	G,A	1	0	22,51,40,2	1	1	1	2	G,A	G,G	0.25	0.041964199	0	5,27,11,0	1	1	0	2.005865328	0	2	G,A	G,G	0.5	0.117783036	0	NA	NA	15,20,15,2	1	1	1	1.251448101	0	2	G,A	G,G	0.25	0.211309094	0	NA	NA	24,30,28,3	1	1	1	1.600244381	0
chr8_ref_v2	237001	0	T,A	1	0	40,49,31,2	1	1	1	2	T,T	T,A	0.5	0.10648348	0	10,29,8,0	1	1	0	2.759105542	0	2	T,T	T,A	0.5	0.36772478	0	NA	NA	22,20,12,2	1	1	0	0.74527748	0	2	T,T	T,A	0.5	0	0	NA	NA	36,28,19,3	1	1	1	1.334258014	0
chr8_ref_v2	237007	0	T,A	1	0	66,55,8,2	1	1	1	2	T,T	T,A	0.125	0.214844749	0	23,28,2,0	1	1	0	1.155995646	0	2	T,T	T,A	0.125	0.125163143	0	NA	NA	32,18,1,2	1	1	0	1.081972485	0	2	T,T	T,A	0.125	0.105360516	0	NA	NA	53,27,3,3	1	1	1	1.684701644	0
chr8_ref_v2	237743	0	CT,C	1	1	79,75,14,6	1	1	0	2	CT,CT	NA	NA	0.31994907	0	27,25,7,3	1	1	0	0.777629328	0	2	CT,CT	NA	NA	0.13016517	0	NA	NA	30,21,4,5	1	1	0	1.294636169	0	2	CT,CT	NA	NA	0.252477312	0	NA	NA	54,70,19,11	1	1	0	2.324255499	0
chr8_ref_v2	282577	0	CT,C	1	1	63,116,8,8	1	1	0	2	CT,CT	NA	NA	0.003231822	0	17,53,1,6	1	1	0	1.380972943	0	2	CT,CT	NA	NA	0.03883312	0	NA	NA	26,23,7,5	1	1	0	2.699321091	0	2	CT,CT	CT,C	0.25	0.010847976	0	NA	NA	72,86,14,21	1	1	0	4.916726469	0
chr8_ref_v2	298822	0	CT,C	1	1	96,69,2,8	1	1	0	2	CT,CT	NA	NA	0.712854284	0	19,16,1,1	1	1	0	0.469644708	0	2	CT,CT	NA	NA	0.89221752	0	NA	NA	23,30,2,6	1	1	0	1.705409645	0	2	CT,CT	NA	NA	0.037812521	0	NA	NA	63,46,2,4	1	1	0	0.435742345	0
chr8_ref_v2	317572	0	T,G	1	0	43,222,75,0	1	1	0	2	T,T	T,G	0.5	0.150384197	0	8,53,14,0	1	1	0	0.720312563	0	2	T,T	T,G	0.5	0.304211374	0	NA	NA	29,77,27,0	1	1	0	2.829971849	0	2	T,T	T,G	0.5	0.232622295	0	NA	NA	57,147,40,0	1	1	0	5.945256836	0
chr8_ref_v2	340066	0	TTA,T	1	1	24,40,11,9	1	1	1	2	TTA,TTA	TTA,T	0.125	0.052954734	0	27,23,8,7	1	1	0	1.789457888	0	2	TTA,TTA	TTA,T	0.125	0.015822098	0	NA	NA	16,14,6,4	1	1	0	1.107469953	0	2	TTA,TTA	TTA,T	0.125	0.102211623	0	NA	NA	27,28,5,5	1	1	1	1.796215465	0
chr8_ref_v2	361693	0	T,C	1	0	193,34,0,50	1	1	0	2	T,T	T,C	0.5	0.394512096	0	48,15,0,9	1	1	0	1.683547713	0	2	T,T	T,C	0.25	0.105360516	0	NA	NA	57,32,0,20	1	1	0	6.588721471	0	2	T,T	T,C	0.5	0.345501643	0	NA	NA	137,68,0,36	1	1	0	11.27508876	0
chr8_ref_v2	370551	0	AAT,A	1	1	59,65,10,11	1	1	0	2	AAT,AAT	NA	NA	0.168026621	0	41,34,7,4	1	1	0	0.952321393	0	2	AAT,AAT	NA	NA	0.176799609	0	NA	NA	20,25,4,6	1	1	0	0.683648828	0	2	AAT,AAT	NA	NA	0.130425821	0	NA	NA	46,58,14,7	1	1	0	1.312231737	0
chr8_ref_v2	383962	0	T,G	0	0	22,198,34,0	1	1	0	2	T,T	T,G	0.25	0.107630664	0	1,54,9,1	1	1	0	1.218453415	0	2	T,T	T,G	0.25	0.241162057	0	NA	NA	8,62,3,1	1	1	0	1.48527943	0	2	T,T	T,G	0.125	0.15415068	0	NA	NA	29,152,4,0	1	1	0	4.903240466	0
chr8_ref_v2	387098	0	AT,A	1	1	98,69,10,45	1	1	0	2	AT,AT	AT,A	0.25	0.116138842	0	23,28,4,13	1	1	0	1.328695887	0	2	AT,AT	AT,A	0.125	0.081311226	0	NA	NA	34,28,6,25	1	1	0	1.296045399	0	2	AT,AT	AT,A	0.25	0.094250988	0	NA	NA	63,70,16,26	1	1	0	2.504165481	0
chr8_ref_v2	396953	0	GA,G	1	1	34,43,30,19	1	1	0	2	GA,GA	GA,G	0.5	0.121861557	0	13,19,15,10	1	1	0	0.618353664	0	2	GA,G	GA,GA	0.25	0.16172345	0	NA	NA	20,24,8,10	1	1	0	0.929814127	0	2	GA,GA	GA,G	0.125	0.095760952	0	NA	NA	29,48,34,28	1	1	0	1.243942597	0
chr8_ref_v2	457429	0	A,C	1	0	319,21,0,122	1	1	0	2	A,A	A,C	0.5	0.081851026	0	56,12,0,11	1	1	0	4.803971407	0	2	A,A	A,C	0.25	0.211309094	0	NA	NA	100,29,0,21	1	1	0	12.81893095	0	2	A,A	A,C	0.25	0.177140198	0	NA	NA	219,55,0,44	1	1	0	18.99761793	0
chr8_ref_v2	465811	0	C,CTA	1	1	7,21,2,2	1	1	1	2	C,C	C,CTA	0.125	0.096750373	0	9,10,2,1	1	1	0	1.474496491	0	2	C,C	C,CTA	0.125	0.070535864	0	NA	NA	4,2,1,0	1	0	1	1.437532314	0	2	NA	NA	NA	NA	0	NA	NA	8,12,3,2	1	1	1	0.800284913	0
chr8_ref_v2	475558	0	CA,C,CAA	1	1	38,7,16,8,6,14	1	1	0	2	CA,CAA	CA,C	0.5	0.349547081	0	22,10,3,4,2,2	1	1	0	3.121120698	0	2	CA,CA	NA	NA	0.154668639	0	NA	NA	28,19,9,4,3,7	1	1	0	6.000150146	0	2	CA,CA	CA,CAA	0.125	0.309817839	0	NA	NA	69,31,22,10,10,10	1	1	0	6.20067006	0
chr8_ref_v2	475940	0	TTATA,T,TTA	1	1	2,1,2,6,48,70	1	1	1	2	TTA,TTA	NA	NA	1.115089463	0	1,1,9,7,40,41	1	1	0	4.724753589	0	2	TTA,TTA	T,TTA	0.125	0.258489958	0	NA	NA	1,0,4,8,23,22	1	1	0	3.134844964	0	2	TTA,TTA	T,TTA	0.25	0.166620283	0	NA	NA	1,0,8,5,38,36	1	1	1	4.254847102	0
chr8_ref_v2	512220	0	GA,G	1	1	93,130,24,24	1	1	0	2	GA,GA	NA	NA	0.087384397	0	23,39,15,5	1	1	0	2.40345582	0	2	GA,GA	GA,G	0.125	0.001795996	0	NA	NA	40,40,11,3	1	1	0	1.364809429	0	2	GA,GA	NA	NA	0.387431923	0	NA	NA	74,116,29,23	1	1	0	1.29560788	0
chr8_ref_v2	514838	0	CTA,C,CTATA	1	1	37,41,8,12,8,9	1	1	1	2	CTA,CTA	CTA,CTATA	0.25	0.088860468	0	36,21,12,9,6,6	1	1	0	1.702627748	0	2	CTA,CTA	CTA,CTATA	0.125	0.410479265	0	NA	NA	16,13,3,6,1,2	1	1	1	0.675927261	0	2	CTA,CTA	CTA,C	0.125	0.197318039	0	NA	NA	30,22,11,5,5,5	1	1	1	1.738611177	0
chr8_ref_v2	518751	0	C,CA	1	1	73,130,6,14	1	1	0	2	C,C	C,CA	0.125	0.158603653	0	23,37,0,9	1	1	0	1.647029905	0	2	C,C	C,CA	0.25	0.128086039	0	NA	NA	40,62,0,7	1	1	0	0.748956243	0	2	C,C	NA	NA	0.324566754	0	NA	NA	86,129,7,20	1	1	0	0.950459159	0
chr8_ref_v2	526396	1	A,C	1	0	0,0,0,22	0	1	1	2	NA	NA	NA	NA	0	0,0,0,2	0	0	1	0	0	2	NA	NA	NA	NA	0	NA	NA	0,0,0,9	0	0	1	0	0	2	NA	NA	NA	NA	0	NA	NA	0,1,0,17	1	0	1	0	0
chr8_ref_v2	526456	1	C,T	0	0	1,0,2,0	1	0	1	2	NA	NA	NA	NA	0	0,0,0,0	0	0	1	0	0	2	NA	NA	NA	NA	0	NA	NA	0,0,0,0	0	0	1	0	0	2	NA	NA	NA	NA	0	NA	NA	0,0,2,0	0	0	1	0	0
chr8_ref_v2	528061	1	G,A	0	0	2,2,1,16	1	1	1	2	NA	NA	NA	NA	0	0,0,1,0	0	0	1	0	0	2	NA	NA	NA	NA	0	NA	NA	0,0,0,5	0	0	1	0	0	2	NA	NA	NA	NA	0	NA	NA	7,8,1,8	1	1	1	3.864386575	0
chr8_ref_v2	531278	0	A,G	1	0	1,0,62,138	1	1	1	2	G,G	NA	NA	0.004987542	0	1,2,11,30	1	1	1	2.409747108	0	2	G,G	A,G	0.125	0.093090423	0	NA	NA	0,1,23,56	1	1	1	0.545815956	0	2	G,G	NA	NA	0.012578782	0	NA	NA	0,1,47,72	1	1	1	1.569325887	0
chr8_ref_v2	543528	0	T,G	0	0	148,0,47,0	1	1	1	2	T,T	T,G	0.5	0.034133006	0	55,0,6,0	1	1	1	2.695746035	0	2	T,T	T,G	0.25	0.133531393	0	NA	NA	74,0,9,0	1	1	1	3.048653299	0	2	T,T	T,G	0.25	0.068992871	0	NA	NA	130,0,11,0	1	1	1	7.179426536	0
chr8_ref_v2	552405	0	C,G	0	0	0,0,0,0	0	0	1	2	NA	NA	NA	NA	0	0,0,1,0	0	0	1	0	0	2	NA	NA	NA	NA	0	NA	NA	0,0,0,0	0	0	1	0	0	2	NA	NA	NA	NA	0	NA	NA	0,1,0,0	0	0	1	0	0
chr8_ref_v2	553372	0	G,A	0	0	199,0,31,0	1	1	1	2	G,G	G,A	0.25	0.113328685	0	49,0,51,0	1	1	0	21.6556943	0	2	G,A	NA	NA	0.039220713	0	NA	NA	59,0,10,0	1	1	1	0.342342396	0	2	G,G	G,A	0.25	0.24946086	0	NA	NA	133,0,34,0	1	1	1	2.180204916	0
chr8_ref_v2	553549	0	T,A	1	0	327,250,326,96	1	1	1	2	T,A	T,T	0.125	0.061522524	0	81,59,93,37	1	1	1	1.902148702	0	2	T,A	NA	NA	0.074107972	0	NA	NA	104,87,104,30	1	1	1	0.630961222	0	2	T,A	T,T	0.125	0.1031192	0	NA	NA	239,192,210,68	1	1	1	1.092107485	0
chr8_ref_v2	553569	0	A,T	1	0	371,255,390,158	1	1	1	2	A,T	A,A	0.125	0.118239344	0	87,67,100,58	1	1	1	2.278271089	0	2	A,T	NA	NA	0.025642431	0	NA	NA	107,93,115,50	1	1	1	1.328544122	0	2	A,T	A,A	0.125	0.058942536	0	NA	NA	261,200,236,104	1	1	1	1.947919616	0
chr8_ref_v2	553587	0	G,A	1	0	407,264,461,208	1	1	1	2	G,A	NA	NA	0.002985077	0	100,77,107,81	1	1	1	3.655390277	0	2	G,A	NA	NA	0.06029223	0	NA	NA	125,92,126,67	1	1	1	1.09301379	0	2	G,A	NA	NA	0.117207165	0	NA	NA	288,208,270,150	1	1	1	2.140615211	0
chr8_ref_v2	553599	0	G,A	0	0	396,273,470,244	1	1	1	2	G,A	NA	NA	0.065098902	0	100,82,98,89	1	1	1	3.514468102	0	2	G,A	NA	NA	0.02710193	0	NA	NA	122,100,128,73	1	1	1	1.636873285	0	2	G,A	NA	NA	0.099372474	0	NA	NA	302,212,275,176	1	1	1	2.233892198	0
chr8_ref_v2	553612	0	A,T	1	0	395,279,480,262	1	1	1	2	A,T	NA	NA	0.096119132	0	99,85,91,96	1	1	1	4.553480398	0	2	A,T	NA	NA	0.016172859	0	NA	NA	124,108,122,84	1	1	1	2.436459663	0	2	A,T	NA	NA	0.118861203	0	NA	NA	292,216,268,202	1	1	1	2.453228986	0
chr8_ref_v2	553650	0	G,A	1	0	445,284,390,302	1	1	1	2	G,A	NA	NA	0.052087776	0	75,85,79,77	1	1	1	3.306313771	0	2	G,A	NA	NA	0.025317808	0	NA	NA	106,98,136,100	1	1	1	1.782817733	0	2	G,A	A,A	0.125	0.105602617	0	NA	NA	278,205,272,230	1	1	1	1.301436554	0
chr8_ref_v2	553677	0	A,G	0	0	408,290,362,321	1	1	1	2	A,G	NA	NA	0.021724243	0	69,79,58,84	1	1	1	3.037188492	0	2	A,G	NA	NA	0.041385216	0	NA	NA	102,102,139,102	1	1	1	2.343159027	0	2	A,G	G,G	0.125	0.084637489	0	NA	NA	279,208,294,212	1	1	1	2.082705236	0
chr8_ref_v2	553710	0	G,C	0	0	377,358,353,376	1	1	1	2	G,C	NA	NA	0.008196767	0	77,81,77,65	1	1	1	0.841545704	0	2	G,C	NA	NA	0.106767975	0	NA	NA	110,107,132,90	1	1	1	2.824879921	0	2	G,C	NA	NA	0.022780028	0	NA	NA	282,205,295,243	1	1	1	3.885102975	0
chr8_ref_v2	553745	0	T,G	0	0	341,457,376,406	1	1	1	2	T,G	NA	NA	0.020253857	0	84,88,100,76	1	1	1	1.896808561	0	2	T,G	NA	NA	0.022989518	0	NA	NA	118,121,119,121	1	1	1	1.262392474	0	2	T,G	NA	NA	0.004175371	0	NA	NA	246,248,310,259	1	1	1	5.098929254	0
chr8_ref_v2	553822	0	A,G	1	0	298,428,305,415	1	1	1	2	A,G	NA	NA	0.008298803	0	75,90,94,96	1	1	1	2.159974067	0	2	A,G	G,G	0.125	0.11023583	0	NA	NA	93,117,77,137	1	1	1	1.286219286	0	2	A,G	NA	NA	0.018868484	0	NA	NA	179,266,223,303	1	1	1	1.780060519	0
chr8_ref_v2	553893	0	T,A	0	0	237,340,249,345	1	1	1	2	T,A	NA	NA	0.029037053	0	51,77,66,69	1	1	1	1.12982904	0	2	T,A	NA	NA	0.053244515	0	NA	NA	69,113,84,107	1	1	1	0.563359398	0	2	T,A	NA	NA	0.048266741	0	NA	NA	161,248,191,277	1	1	1	1.13641947	0
chr8_ref_v2	553918	0	C,G	1	0	209,315,227,325	1	1	1	2	C,G	NA	NA	0.052056362	0	48,64,56,68	1	1	1	0.761433357	0	2	C,G	NA	NA	0.101782694	0	NA	NA	59,107,80,115	1	1	1	0.760610529	0	2	C,G	G,G	0.125	0.090302658	0	NA	NA	148,228,174,258	1	1	1	0.915002591	0
chr8_ref_v2	553934	0	T,G	1	0	184,289,220,314	1	1	1	2	T,G	NA	NA	0.12130045	0	42,61,65,65	1	1	1	1.804506777	0	2	T,G	G,G	0.125	0.018508966	0	NA	NA	62,95,71,100	1	1	1	0.505719392	0	2	T,G	NA	NA	0.085417751	0	NA	NA	162,203,159,228	1	1	1	1.91424163	0
chr8_ref_v2	553974	0	C,T	1	0	176,274,172,307	1	1	0	2	C,T	NA	NA	0.062453015	0	55,68,54,78	1	1	1	0.832267575	0	2	C,T	NA	NA	0.070617567	0	NA	NA	59,89,46,85	1	1	0	0.99678074	0	2	C,T	NA	NA	0.122014951	0	NA	NA	165,179,131,205	1	1	1	3.600873167	0
chr8_ref_v2	553988	0	C,T	1	0	165,253,151,296	1	1	0	2	C,T	NA	NA	0.067077162	0	52,63,45,91	1	1	0	0.677148331	0	2	C,T	T,T	0.125	0.083591671	0	NA	NA	60,86,39,82	1	1	0	1.34396647	0	2	C,T	C,C	0.125	0.063498352	0	NA	NA	147,170,118,207	1	1	0	2.093171903	0
chr8_ref_v2	554028	0	C,G	1	0	94,217,84,195	1	1	0	2	C,G	NA	NA	0.10858113	0	32,64,20,75	1	1	0	1.423558638	0	2	C,G	NA	NA	0.0104713	0	NA	NA	34,69,26,60	1	1	0	0.65896546	0	2	C,G	C,C	0.125	0.070932736	0	NA	NA	87,171,62,149	1	1	0	1.177503873	0
chr8_ref_v2	554034	0	T,C	1	0	85,222,82,188	1	1	0	2	T,C	T,T	0.125	0.12288864	0	26,64,19,73	1	1	0	1.757508542	0	2	T,C	NA	NA	0.021978907	0	NA	NA	25,67,27,64	1	1	0	0.668635014	0	2	T,C	NA	NA	0.010929071	0	NA	NA	74,166,67,145	1	1	0	0.755092676	0
chr8_ref_v2	554037	0	A,C	1	0	84,219,86,189	1	1	0	2	A,C	NA	NA	0.096961708	0	26,66,20,72	1	1	0	1.445525203	0	2	A,C	NA	NA	0	0	NA	NA	24,65,27,64	1	1	0	0.702374762	0	2	A,C	NA	NA	0.022223137	0	NA	NA	67,161,67,146	1	1	0	0.495821319	0
chr8_ref_v2	554044	0	G,T	0	0	73,216,80,204	1	1	0	2	G,T	NA	NA	0.01745245	0	18,66,21,74	1	1	0	1.208237816	0	2	G,T	NA	NA	0.123060093	0	NA	NA	19,66,25,65	1	1	0	0.542619056	0	2	G,T	NA	NA	0.057158414	0	NA	NA	55,161,58,154	1	1	0	0.410893488	0
chr8_ref_v2	554069	0	G,A	0	0	71,182,108,166	1	1	0	2	G,A	NA	NA	0.079738618	0	15,44,32,57	1	1	0	1.473160069	0	2	G,A	A,A	0.25	0.099726698	0	NA	NA	30,51,32,63	1	1	0	1.037746392	0	2	G,A	A,A	0.125	0.091886691	0	NA	NA	63,146,77,134	1	1	0	0.77435247	0
chr8_ref_v2	554070	0	CGAAAAAATAAA,C	0	0	134,200,70,176	1	1	0	2	CGAAAAAATAAA,C	CGAAAAAATAAA,CGAAAAAATAAA	0.125	0.054495029	0	37,64,13,38	1	1	0	1.637265561	0	2	CGAAAAAATAAA,C	CGAAAAAATAAA,CGAAAAAATAAA	0.25	0.17246926	0	NA	NA	44,69,29,48	1	1	0	0.979685972	0	2	CGAAAAAATAAA,C	CGAAAAAATAAA,CGAAAAAATAAA	0.25	0.127243227	0	NA	NA	96,156,59,143	1	1	0	0.735535453	0
chr8_ref_v2	554110	0	C,T	1	0	162,155,131,152	1	1	0	2	C,T	NA	NA	0.113454876	0	34,36,19,43	1	1	0	1.537184631	0	2	C,T	NA	NA	0.121360857	0	NA	NA	44,48,43,40	1	1	0	0.677989695	0	2	C,T	NA	NA	0.102947969	0	NA	NA	119,137,94,115	1	1	0	1.378033651	0
chr8_ref_v2	554141	0	A,G	0	0	207,143,104,130	1	1	0	2	A,G	A,A	0.25	0.108213585	0	45,35,17,44	1	1	0	2.197282298	0	2	A,G	A,A	0.125	0.019838342	0	NA	NA	59,52,36,41	1	1	0	0.758727673	0	2	A,G	A,A	0.125	0.114410351	0	NA	NA	162,129,73,111	1	1	0	1.026182269	0
chr8_ref_v2	554148	0	A,G	1	0	211,140,93,131	1	1	0	2	A,G	A,A	0.25	0.061685452	0	46,33,14,47	1	1	0	2.872108969	0	2	A,G	A,A	0.125	0.00725956	0	NA	NA	61,51,34,38	1	1	0	0.797709434	0	2	A,G	A,A	0.25	0.068992871	0	NA	NA	166,125,69,107	1	1	0	0.923527232	0
chr8_ref_v2	554149	0	A,T	1	0	213,138,93,130	1	1	0	2	A,T	A,A	0.25	0.057211172	0	46,34,14,48	1	1	0	3.086928076	0	2	A,T	A,A	0.125	0.003577821	0	NA	NA	60,51,33,38	1	1	0	0.925202365	0	2	A,T	A,A	0.25	0.063975299	0	NA	NA	167,127,68,108	1	1	0	1.140905729	0
chr8_ref_v2	554156	0	C,CT	0	0	208,136,61,124	1	1	0	2	C,CT	C,C	0.25	0.109460209	1	47,33,12,46	1	1	0	2.378925038	0	2	C,CT	C,C	0.125	0.070269196	0	NA	NA	59,51,26,36	1	1	0	1.084035777	0	2	C,CT	C,C	0.25	0.062520357	0	NA	NA	163,123,53,107	1	1	0	0.707515696	0
chr8_ref_v2	554159	0	AG,A	0	0	204,139,60,124	1	1	0	2	AG,A	AG,AG	0.25	0.111969066	1	47,35,12,45	1	1	0	2.030663798	0	2	AG,A	AG,AG	0.125	0.112353551	0	NA	NA	57,50,26,38	1	1	0	1.15260974	0	2	AG,A	AG,AG	0.25	0.003120127	0	NA	NA	159,126,50,110	1	1	0	0.722868451	0
chr8_ref_v2	554163	0	C,T	0	0	202,135,58,122	1	1	0	2	C,T	C,C	0.25	0.116300456	1	46,34,12,45	1	1	0	2.13581024	0	2	C,T	C,C	0.125	0.087660939	0	NA	NA	57,49,26,35	1	1	0	1.319817068	0	2	C,T	C,C	0.25	0.041739606	0	NA	NA	155,130,48,108	1	1	0	1.220661425	0
chr8_ref_v2	554168	0	T,C	0	0	197,130,52,121	1	1	0	2	T,C	T,T	0.25	0.125842953	1	44,38,12,45	1	1	0	1.829090187	0	2	T,C	T,T	0.125	0.112353551	0	NA	NA	54,45,24,35	1	1	0	1.469119604	0	2	T,C	T,T	0.25	0.006756782	0	NA	NA	153,123,43,105	1	1	0	1.056957812	0
chr8_ref_v2	554176	0	C,T	0	0	177,130,41,109	1	1	0	2	C,T	C,C	0.25	0.20538683	1	40,40,10,43	1	1	0	1.886105541	0	2	C,T	C,C	0.25	0.099090903	0	NA	NA	43,41,16,33	1	1	0	0.944544284	0	2	C,T	C,C	0.25	0.028170877	0	NA	NA	132,122,33,95	1	1	0	1.138489092	0
chr8_ref_v2	554177	0	T,C	0	0	177,131,41,109	1	1	0	2	T,C	T,T	0.25	0.208638865	1	39,42,10,45	1	1	0	2.220536791	0	2	T,C	T,T	0.25	0.123709654	0	NA	NA	43,40,15,31	1	1	0	0.809277235	0	2	T,C	T,T	0.25	0.079373588	0	NA	NA	133,123,33,94	1	1	0	1.14419466	0
chr8_ref_v2	554208	0	G,A	0	0	68,116,0,99	1	1	0	2	G,A	G,G	0.25	0.098939948	0	17,43,0,39	1	1	0	0.729227129	0	2	G,A	G,G	0.25	0.105360516	0	NA	NA	24,33,0,40	1	1	0	0.9455992	0	2	G,A	G,G	0.125	0.078164773	0	NA	NA	67,103,1,78	1	1	0	0.868009137	0
chr8_ref_v2	554286	0	T,C	1	0	69,179,6,152	1	1	0	2	T,C	T,T	0.25	0.059991911	0	16,36,0,27	1	1	0	0.694181816	0	2	T,C	T,T	0.25	0.108213585	0	NA	NA	37,54,2,37	1	1	0	3.331912242	0	2	T,C	T,T	0.5	0.251314428	0	NA	NA	51,115,1,77	1	1	0	1.480414375	0
chr8_ref_v2	554304	0	A,T	1	0	113,170,18,126	1	1	0	2	A,T	A,A	0.25	0.164807974	1	19,35,2,31	1	1	0	0.903974534	0	2	A,T	A,A	0.25	0.018349139	0	NA	NA	55,47,7,26	1	1	0	4.051871192	0	2	A,T	A,A	0.5	0.029852963	0	NA	NA	72,111,4,73	1	1	0	0.952537856	0
chr8_ref_v2	554366	0	C,T	0	0	181,74,34,18	1	1	0	2	C,C	C,T	0.25	0.355890322	1	26,32,4,22	1	1	0	11.91631522	0	2	C,T	C,C	0.25	0.291520849	0	NA	NA	62,20,21,2	1	1	0	2.511348684	0	2	C,C	C,T	0.5	0.172612743	0	NA	NA	111,64,18,15	1	1	1	1.808231622	0
chr8_ref_v2	554368	0	T,A	1	0	179,70,34,17	1	1	0	2	T,T	T,A	0.25	0.360282885	1	26,31,4,21	1	1	0	11.56786071	0	2	T,T	T,A	0.5	0.274436846	0	NA	NA	62,20,21,2	1	1	0	2.353802918	0	2	T,T	T,A	0.5	0.172612743	0	NA	NA	111,65,18,13	1	1	1	2.3669664	0
chr8_ref_v2	554440	0	C,T	0	0	129,89,14,6	1	1	1	2	C,C	C,T	0.125	0.319287412	0	24,20,4,4	1	1	1	1.49898194	0	2	C,C	C,T	0.25	0.241162057	0	NA	NA	42,60,10,11	1	1	0	4.521334522	0	2	C,C	C,T	0.25	0.365459773	1	NA	NA	127,104,28,7	1	1	1	2.702061623	0
chr8_ref_v2	554449	0	T,C	0	0	118,114,17,13	1	1	1	2	T,T	T,C	0.25	0.099629841	0	27,22,4,5	1	1	1	0.848093489	0	2	T,T	T,C	0.25	0.251314428	0	NA	NA	40,71,8,15	1	1	0	3.081232519	0	2	T,T	T,C	0.25	0.371874164	1	NA	NA	135,117,30,13	1	1	1	2.001540205	0
chr8_ref_v2	554460	0	A,C	0	0	116,120,21,21	1	1	1	2	A,A	A,C	0.25	0.219747962	0	24,20,6,6	1	1	1	0.866787141	0	2	A,A	A,C	0.5	0.200670695	0	NA	NA	47,70,12,16	1	1	0	1.220874944	0	2	A,A	A,C	0.5	0.331357136	1	NA	NA	136,127,34,24	1	1	1	1.552819472	0
chr8_ref_v2	554608	0	C,T	0	0	0,95,0,22	1	1	1	2	C,C	C,T	0.5	0.330241687	0	0,13,0,3	1	0	1	0.220161766	0	2	NA	NA	NA	NA	0	NA	NA	0,39,0,9	1	1	1	0.25028669	0	2	C,C	C,T	0.5	0.287682072	0	NA	NA	0,68,0,11	1	1	1	0.795771698	0
chr8_ref_v2	554638	0	C,G	0	0	0,104,0,30	1	1	1	2	C,C	C,G	0.5	0.121360857	0	0,14,0,2	1	0	1	0.596091078	0	2	NA	NA	NA	NA	0	NA	NA	0,41,0,10	1	1	1	0.410529275	0	2	C,C	C,G	0.5	0.241162057	0	NA	NA	0,65,0,14	1	1	1	0.720701215	0
chr8_ref_v2	554746	0	A,G	1	0	0,17,0,8	1	1	1	2	A,G	A,A	0.25	0.182321557	0	0,10,0,3	1	0	1	0.449207362	0	2	NA	NA	NA	NA	0	NA	NA	0,8,0,5	1	0	1	0.392244545	0	2	NA	NA	NA	NA	0	NA	NA	0,31,1,11	1	1	1	0.466642023	0
chr8_ref_v2	554833	0	C,T	0	0	0,0,0,0	0	0	1	2	NA	NA	NA	NA	0	1,0,0,0	0	0	1	0	0	2	NA	NA	NA	NA	0	NA	NA	0,0,0,0	0	0	1	0	0	2	NA	NA	NA	NA	0	NA	NA	1,0,1,1	1	0	1	0	0
chr8_ref_v2	554858	0	G,A	1	0	0,0,0,0	0	0	1	2	NA	NA	NA	NA	0	0,0,0,0	0	0	1	0	0	2	NA	NA	NA	NA	0	NA	NA	0,0,0,0	0	0	1	0	0	2	NA	NA	NA	NA	0	NA	NA	0,0,0,1	0	0	1	0	0
chr8_ref_v2	554859	0	A,C	1	0	0,0,0,0	0	0	1	2	NA	NA	NA	NA	0	0,0,0,0	0	0	1	0	0	2	NA	NA	NA	NA	0	NA	NA	0,0,0,0	0	0	1	0	0	2	NA	NA	NA	NA	0	NA	NA	0,0,0,1	0	0	1	0	0
chr8_ref_v2	554860	0	T,A	1	0	0,0,0,0	0	0	1	2	NA	NA	NA	NA	0	0,0,0,0	0	0	1	0	0	2	NA	NA	NA	NA	0	NA	NA	0,0,0,0	0	0	1	0	0	2	NA	NA	NA	NA	0	NA	NA	0,0,0,1	0	0	1	0	0
chr8_ref_v2	555214	0	C,G	0	0	174,152,43,3	1	1	1	2	C,C	C,G	0.25	0.012345836	0	25,15,12,1	1	1	1	2.030309293	0	2	C,C	C,G	0.5	0.025317808	0	NA	NA	80,45,16,2	1	1	1	1.822309092	0	2	C,C	C,G	0.25	0.00796817	0	NA	NA	156,102,48,1	1	1	1	1.853628594	0
chr8_ref_v2	555260	0	C,G	0	0	187,266,119,24	1	1	1	2	C,C	C,G	0.5	0.054435207	0	44,31,23,10	1	1	1	2.790886271	0	2	C,C	C,G	0.5	0.277631737	0	NA	NA	98,75,43,16	1	1	1	4.190427994	0	2	C,C	C,G	0.5	0.022858138	0	NA	NA	201,188,126,40	1	1	1	4.513074104	0
chr8_ref_v2	555331	0	T,C	0	0	206,234,63,39	1	1	1	2	T,T	T,C	0.5	0.363189625	0	26,35,9,11	1	1	1	1.591474363	0	2	T,T	T,C	0.5	0.016529302	0	NA	NA	83,84,29,22	1	1	1	1.329684993	0	2	T,T	T,C	0.5	0.087555891	0	NA	NA	171,195,67,74	1	1	1	8.606154251	0
chr8_ref_v2	555343	0	G,T	0	0	179,206,45,34	1	1	1	2	G,G	G,T	0.25	0.362114667	0	22,27,5,9	1	1	1	1.451643596	0	2	G,G	G,T	0.5	0.15415068	0	NA	NA	68,80,22,16	1	1	1	0.895986416	0	2	G,G	G,T	0.5	0.261013825	0	NA	NA	146,173,48,66	1	1	1	8.197482596	0
chr8_ref_v2	555427	0	C,T	1	0	1,171,0,85	1	1	1	2	C,T	C,C	0.25	0.182321557	0	0,13,0,9	1	1	1	0.549058514	0	2	C,T	C,C	0.125	0.161600234	0	NA	NA	3,86,0,22	1	1	1	3.367477496	0	2	C,T	C,C	0.5	0.254529865	0	NA	NA	3,119,0,46	1	1	1	1.837848176	0
chr8_ref_v2	555451	0	G,C	0	0	5,193,0,87	1	1	1	2	G,G	G,C	0.5	0.287682072	0	0,13,0,12	1	1	1	1.389743367	0	2	G,C	NA	NA	0.152549398	0	NA	NA	2,76,0,26	1	1	1	0.890947574	0	2	G,G	G,C	0.5	0.037740328	0	NA	NA	6,125,0,53	1	1	1	1.021740901	0
chr8_ref_v2	555460	0	C,T	1	0	11,194,0,81	1	1	1	2	C,C	C,T	0.5	0.182321557	0	0,16,0,11	1	1	1	1.004253659	0	2	C,T	C,C	0.125	0.12848898	0	NA	NA	10,72,0,26	1	1	1	2.186431886	0	2	C,C	C,T	0.5	0.012270093	0	NA	NA	14,128,1,60	1	1	1	1.631058928	0
chr8_ref_v2	555592	0	C,T	1	0	69,20,1,2	1	1	1	2	C,C	NA	NA	0.438617315	0	27,14,10,1	1	1	1	10.01553992	0	2	C,C	C,T	0.5	0.217064505	0	NA	NA	22,17,2,0	1	1	1	2.701577896	0	2	C,C	C,T	0.125	0.172157045	0	NA	NA	73,41,6,2	1	1	1	2.897166997	0
chr8_ref_v2	555754	0	T,C	0	0	260,88,50,0	1	1	0	2	T,T	T,C	0.25	0.025533302	0	65,12,12,0	1	1	0	1.20991161	0	2	T,T	T,C	0.25	0.167054085	0	NA	NA	79,32,13,0	1	1	0	0.751263989	0	2	T,T	T,C	0.25	0.124562723	0	NA	NA	177,81,28,1	1	1	0	2.136592028	0
chr8_ref_v2	555757	0	T,C	0	0	265,94,54,0	1	1	0	2	T,T	T,C	0.25	0.069920946	0	67,14,12,0	1	1	0	1.227325754	0	2	T,T	T,C	0.25	0.116410352	0	NA	NA	83,35,13,0	1	1	0	0.828551872	0	2	T,T	T,C	0.25	0.185717146	0	NA	NA	175,87,30,2	1	1	0	2.596917876	0
chr8_ref_v2	555760	0	A,T	0	0	264,99,59,0	1	1	0	2	A,A	A,T	0.25	0.145851877	0	68,15,14,0	1	1	0	1.198277565	0	2	A,A	A,T	0.25	0.235119742	0	NA	NA	85,35,18,0	1	1	0	0.522730112	0	2	A,A	A,T	0.25	0.102857385	0	NA	NA	175,93,31,2	1	1	0	2.977589785	0
chr8_ref_v2	555835	0	T,C	1	0	268,297,246,35	1	1	0	2	T,C	T,T	0.25	0.187645438	1	78,50,79,10	1	1	0	2.613740447	0	2	T,C	T,T	0.125	0.112079466	0	NA	NA	99,83,68,12	1	1	0	1.716982964	0	2	T,C	T,T	0.5	0.276632236	1	NA	NA	206,198,165,41	1	1	0	2.815800356	0
chr8_ref_v2	555841	0	T,C	0	0	272,295,257,38	1	1	0	2	T,C	T,T	0.25	0.142558324	1	80,55,82,10	1	1	0	2.005436659	0	2	T,C	T,T	0.25	0.127339422	0	NA	NA	97,90,69,12	1	1	0	1.258695139	0	2	T,C	T,T	0.5	0.261952826	1	NA	NA	208,196,174,45	1	1	0	3.110859986	0
chr8_ref_v2	555846	0	A,G	0	0	271,298,266,39	1	1	0	2	A,G	A,A	0.25	0.112743034	1	72,55,83,11	1	1	0	2.134530547	0	2	A,G	A,A	0.125	0.049577876	0	NA	NA	93,87,70,12	1	1	0	1.197536605	0	2	A,G	A,A	0.25	0.27541198	1	NA	NA	197,198,183,46	1	1	0	3.212837619	0
chr8_ref_v2	555855	0	G,C	0	0	281,299,287,48	1	1	0	2	G,C	G,G	0.25	0.038071948	1	75,63,88,12	1	1	0	1.501163686	0	2	G,C	G,G	0.125	0.070769071	0	NA	NA	96,87,73,15	1	1	0	1.305433888	0	2	G,C	G,G	0.25	0.221323715	0	NA	NA	208,206,197,54	1	1	0	2.995970008	0
chr8_ref_v2	555866	0	G,A	1	0	283,294,305,58	1	1	0	2	G,A	G,G	0.25	0.047386192	1	76,51,90,16	1	1	0	1.952391443	0	2	G,A	G,G	0.125	0.070566436	0	NA	NA	98,81,75,16	1	1	0	1.826521497	0	2	G,A	G,G	0.25	0.165700676	0	NA	NA	212,199,201,58	1	1	0	2.239368992	0
chr8_ref_v2	555868	0	G,T	1	0	285,287,301,62	1	1	0	2	G,T	G,G	0.25	0.056089467	1	79,51,88,18	1	1	0	1.676469146	0	2	G,T	G,G	0.125	0.047219072	0	NA	NA	100,79,73,17	1	1	0	2.024658123	0	2	G,T	G,G	0.25	0.176750512	0	NA	NA	215,199,199,58	1	1	0	1.628452884	0
chr8_ref_v2	555976	0	GT,G	0	0	289,265,300,201	1	1	1	2	GT,G	NA	NA	0.100558586	0	78,66,81,39	1	1	1	0.720787749	0	2	GT,G	GT,GT	0.125	0.068992871	0	NA	NA	88,87,99,66	1	1	1	0.516585534	0	2	GT,G	NA	NA	0.0588405	0	NA	NA	193,172,240,136	1	1	1	2.020683189	0
chr8_ref_v2	555998	0	A,C	1	0	300,292,308,253	1	1	1	2	A,C	NA	NA	0.053785729	0	96,65,85,56	1	1	1	1.957115594	0	2	A,C	A,A	0.125	0.118669954	0	NA	NA	99,92,95,73	1	1	1	0.660168906	0	2	A,C	A,A	0.125	0.12300498	0	NA	NA	209,196,280,160	1	1	1	4.886039458	0
chr8_ref_v2	556000	0	A,G	1	0	299,297,310,257	1	1	1	2	A,G	NA	NA	0.049881363	0	97,67,87,55	1	1	1	2.125256673	0	2	A,G	A,A	0.125	0.107275058	0	NA	NA	98,92,95,72	1	1	1	0.693070517	0	2	A,G	A,A	0.125	0.122284169	0	NA	NA	212,194,278,161	1	1	1	4.686190265	0
chr8_ref_v2	556012	0	A,T	1	0	299,307,311,294	1	1	1	2	A,T	NA	NA	0.001651528	0	100,67,91,70	1	1	1	2.199612704	0	2	A,T	NA	NA	0.036589447	0	NA	NA	106,94,96,88	1	1	1	1.000746086	0	2	A,T	NA	NA	0.083381609	0	NA	NA	225,195,277,187	1	1	1	4.285530812	0
chr8_ref_v2	556032	0	T,C	1	0	307,305,312,327	1	1	1	2	T,C	NA	NA	0.043172172	0	103,63,86,81	1	1	1	2.536105409	0	2	T,C	NA	NA	0.006006024	0	NA	NA	111,94,99,99	1	1	1	1.056244817	0	2	T,C	NA	NA	0.034742948	0	NA	NA	237,194,270,217	1	1	1	3.112738309	0
chr8_ref_v2	556083	0	A,T	0	0	228,326,226,330	1	1	1	2	A,T	NA	NA	0.003603608	0	69,94,52,84	1	1	1	1.039778598	0	2	A,T	A,A	0.125	0.070219113	0	NA	NA	97,93,82,103	1	1	1	2.263914552	0	2	A,T	NA	NA	0.026668247	0	NA	NA	180,213,181,226	1	1	1	1.251454103	0
chr8_ref_v2	556155	1	T,C	1	0	72,283,125,281	1	1	1	2	NA	NA	NA	NA	0	19,94,28,60	1	1	0	2.606220315	0	2	NA	NA	NA	NA	0	NA	NA	33,96,35,84	1	1	0	1.648979838	0	2	NA	NA	NA	NA	0	NA	NA	59,215,83,188	1	1	0	1.166267572	0
chr8_ref_v2	556156	1	A,G	1	0	69,285,125,280	1	1	1	2	NA	NA	NA	NA	0	19,91,27,58	1	1	0	2.392560821	0	2	NA	NA	NA	NA	0	NA	NA	33,98,34,85	1	1	0	1.844768225	0	2	NA	NA	NA	NA	0	NA	NA	56,215,83,188	1	1	0	1.092035147	0
chr8_ref_v2	556170	1	T,G	1	0	43,284,96,284	1	1	1	2	NA	NA	NA	NA	0	16,91,26,58	1	1	0	2.088055544	0	2	NA	NA	NA	NA	0	NA	NA	22,110,28,86	1	1	0	1.802166301	0	2	NA	NA	NA	NA	0	NA	NA	43,211,64,189	1	1	0	1.847062182	0
chr8_ref_v2	556185	1	T,A	0	0	26,300,65,286	1	1	1	2	NA	NA	NA	NA	0	11,99,24,58	1	1	0	2.263219981	0	2	NA	NA	NA	NA	0	NA	NA	13,117,19,91	1	1	0	1.371088922	0	2	NA	NA	NA	NA	0	NA	NA	29,216,38,191	1	1	0	2.091324942	0
chr8_ref_v2	556228	1	A,G	1	0	0,261,8,237	1	1	1	2	NA	NA	NA	NA	0	1,100,15,70	1	1	0	7.494577459	0	2	NA	NA	NA	NA	0	NA	NA	1,94,2,84	1	1	0	0.657112485	0	2	NA	NA	NA	NA	0	NA	NA	7,173,9,171	1	1	0	5.284094878	0
chr8_ref_v2	556232	1	T,A	1	0	0,255,10,241	1	1	1	2	NA	NA	NA	NA	0	1,96,16,68	1	1	0	7.191330302	0	2	NA	NA	NA	NA	0	NA	NA	1,91,2,84	1	1	0	0.701191457	0	2	NA	NA	NA	NA	0	NA	NA	4,169,11,170	1	1	0	2.415239714	0
chr8_ref_v2	556241	1	C,T	0	0	0,229,19,248	1	1	1	2	NA	NA	NA	NA	0	0,87,19,66	1	1	0	5.296899331	0	2	NA	NA	NA	NA	0	NA	NA	1,81,4,82	1	1	0	0.818678325	0	2	NA	NA	NA	NA	0	NA	NA	2,155,15,168	1	1	0	0.891721164	0
chr8_ref_v2	556263	1	T,G	0	0	84,209,0,152	1	1	1	2	NA	NA	NA	NA	0	30,64,0,60	1	1	0	0.931575928	0	2	NA	NA	NA	NA	0	NA	NA	31,69,0,56	1	1	0	0.454656416	0	2	NA	NA	NA	NA	0	NA	NA	68,148,0,104	1	1	0	0.836470361	0
chr8_ref_v2	556270	1	G,A	0	0	102,192,0,137	1	1	1	2	NA	NA	NA	NA	0	36,63,0,56	1	1	0	0.855538131	0	2	NA	NA	NA	NA	0	NA	NA	37,62,0,44	1	1	0	0.56222444	0	2	NA	NA	NA	NA	0	NA	NA	85,140,0,91	1	1	0	1.039114143	0
chr8_ref_v2	556271	1	G,A	0	0	104,185,0,134	1	1	1	2	NA	NA	NA	NA	0	36,62,0,55	1	1	0	0.836123652	0	2	NA	NA	NA	NA	0	NA	NA	38,60,0,44	1	1	0	0.547620012	0	2	NA	NA	NA	NA	0	NA	NA	92,136,0,90	1	1	0	1.397835719	0
chr8_ref_v2	556280	1	C,G	1	0	131,173,0,106	1	1	1	2	NA	NA	NA	NA	0	42,59,0,46	1	1	0	1.108769614	0	2	NA	NA	NA	NA	0	NA	NA	43,56,0,37	1	1	0	0.407871821	0	2	NA	NA	NA	NA	0	NA	NA	114,119,1,76	1	1	0	1.424478483	0
chr8_ref_v2	556318	1	G,C	1	0	341,88,0,11	1	1	1	2	NA	NA	NA	NA	0	48,45,0,11	1	1	0	11.35551041	0	2	NA	NA	NA	NA	0	NA	NA	99,29,0,4	1	1	0	0.509164069	0	2	NA	NA	NA	NA	0	NA	NA	219,75,2,11	1	1	0	1.647108471	0
chr8_ref_v2	556319	1	A,G	1	0	348,86,0,10	1	1	1	2	NA	NA	NA	NA	0	51,42,0,11	1	1	0	10.28446579	0	2	NA	NA	NA	NA	0	NA	NA	103,27,0,3	1	1	0	0.414293384	0	2	NA	NA	NA	NA	0	NA	NA	226,77,2,11	1	1	0	1.987840216	0
chr8_ref_v2	557786	1	G,A	0	0	0,0,1,0	0	0	1	2	NA	NA	NA	NA	0	0,0,0,0	0	0	1	0	0	2	NA	NA	NA	NA	0	NA	NA	0,0,0,0	0	0	1	0	0	2	NA	NA	NA	NA	0	NA	NA	0,0,2,1	1	0	1	0	0
chr8_ref_v2	559230	1	C,T	1	0	0,0,0,0	0	0	1	2	NA	NA	NA	NA	0	0,0,0,0	0	0	1	0	0	2	NA	NA	NA	NA	0	NA	NA	0,0,0,0	0	0	1	0	0	2	NA	NA	NA	NA	0	NA	NA	0,0,1,0	0	0	1	0	0
chr8_ref_v2	559279	1	G,A	0	0	0,0,0,0	0	0	1	2	NA	NA	NA	NA	0	0,0,0,0	0	0	1	0	0	2	NA	NA	NA	NA	0	NA	NA	0,0,0,0	0	0	1	0	0	2	NA	NA	NA	NA	0	NA	NA	0,0,1,1	1	0	1	0	0
chr8_ref_v2	559529	1	C,A	1	0	0,0,0,0	0	0	1	2	NA	NA	NA	NA	0	0,0,0,0	0	0	1	0	0	2	NA	NA	NA	NA	0	NA	NA	0,0,0,0	0	0	1	0	0	2	NA	NA	NA	NA	0	NA	NA	0,0,1,1	1	0	1	0	0
chr9_ref_v2	1341	1	T,C	0	0	0,0,0,0	0	0	1	2	NA	NA	NA	NA	0	0,0,0,0	0	0	1	0	0	2	NA	NA	NA	NA	0	NA	NA	0,0,0,0	0	0	1	0	0	2	NA	NA	NA	NA	0	NA	NA	0,0,1,1	1	0	1	0	0
chr9_ref_v2	1708	1	A,G	1	0	0,0,0,0	0	0	1	2	NA	NA	NA	NA	0	0,0,0,0	0	0	1	0	0	2	NA	NA	NA	NA	0	NA	NA	0,0,0,1	0	0	1	0	0	2	NA	NA	NA	NA	0	NA	NA	0,0,0,0	0	0	1	0	0
chr9_ref_v2	1712	1	C,T	0	0	0,0,0,0	0	0	1	2	NA	NA	NA	NA	0	0,0,0,0	0	0	1	0	0	2	NA	NA	NA	NA	0	NA	NA	0,0,0,1	0	0	1	0	0	2	NA	NA	NA	NA	0	NA	NA	0,0,0,0	0	0	1	0	0
chr9_ref_v2	2754	1	T,A	1	0	0,0,0,0	0	0	1	2	NA	NA	NA	NA	0	0,0,0,0	0	0	1	0	0	2	NA	NA	NA	NA	0	NA	NA	0,0,0,0	0	0	1	0	0	2	NA	NA	NA	NA	0	NA	NA	0,0,1,1	1	0	1	0	0
chr9_ref_v2	2761	1	A,G	1	0	0,0,0,0	0	0	1	2	NA	NA	NA	NA	0	0,0,0,0	0	0	1	0	0	2	NA	NA	NA	NA	0	NA	NA	0,0,0,0	0	0	1	0	0	2	NA	NA	NA	NA	0	NA	NA	0,0,0,1	0	0	1	0	0
chr9_ref_v2	3988	1	C,T	0	0	0,0,0,0	0	0	1	2	NA	NA	NA	NA	0	0,0,1,1	1	0	1	0	0	2	NA	NA	NA	NA	0	NA	NA	0,0,0,0	0	0	1	0	0	2	NA	NA	NA	NA	0	NA	NA	0,0,0,0	0	0	1	0	0
chr9_ref_v2	27300	0	G,T	0	0	69,299,108,0	1	1	0	2	G,G	G,T	0.5	0.118122767	0	32,94,19,0	1	1	0	2.589103068	0	2	G,G	G,T	0.25	0.105360516	0	NA	NA	60,99,9,0	1	1	0	14.87042295	0	2	G,G	G,T	0.125	0.058268908	0	NA	NA	139,223,18,0	1	1	0	308.734968	0
chr9_ref_v2	40575	0	A,C	1	0	244,45,0,70	1	1	0	2	A,A	A,C	0.5	0.305134522	0	43,16,0,4	1	1	0	3.13925089	0	2	A,A	A,C	0.125	0.23995067	0	NA	NA	80,48,0,13	1	1	0	12.36226227	0	2	A,A	A,C	0.25	0.267062785	0	NA	NA	181,103,0,33	1	1	0	21.49726986	0
chr9_ref_v2	57253	0	C,CA,CAA	1	1	6,1,18,2,8,20	1	1	0	2	CA,CAA	C,CAA	0.125	0.258563629	0	3,1,9,1,0,8	1	1	0	0.644506109	0	2	CA,CAA	C,CA	0.125	0.200028268	0	NA	NA	5,4,9,6,1,4	1	1	0	3.816391504	0	2	CA,CAA	C,CA	0.5	0.603274912	0	NA	NA	15,6,18,19,6,27	1	1	0	9.324751939	0
chr9_ref_v2	57274	0	T,C	0	0	0,0,79,267	1	1	0	2	C,C	NA	NA	0	0	0,0,16,87	1	1	0	1.451632408	0	2	C,C	NA	NA	0	0	NA	NA	0,0,28,76	1	1	0	0.744088673	0	2	C,C	NA	NA	0	0	NA	NA	0,0,60,207	1	1	0	0.398385688	0
chr9_ref_v2	58012	0	A,C	0	0	288,44,0,39	1	1	0	2	A,A	A,C	0.25	0.170345366	0	61,4,0,1	1	1	0	3.190698409	0	2	A,A	NA	NA	0.015267472	0	NA	NA	88,13,0,3	1	1	0	1.62383473	0	2	A,A	A,C	0.125	0.520775955	0	NA	NA	201,27,0,5	1	1	0	4.247499894	0
chr9_ref_v2	65918	0	G,T	0	0	340,290,1,1	1	1	0	2	G,G	NA	NA	0.003169575	0	78,83,1,0	1	1	0	1.032533503	0	2	G,G	NA	NA	0.00619197	0	NA	NA	108,93,0,0	1	1	0	0.415725515	0	2	G,G	NA	NA	0	0	NA	NA	206,204,1,0	1	1	0	1.163502175	0
chr9_ref_v2	75988	0	C,CT	1	1	59,76,17,7	1	1	0	2	C,C	C,CT	0.125	0.18732084	0	29,32,3,1	1	1	0	1.006267868	0	2	C,C	NA	NA	0.263573614	0	NA	NA	44,31,4,1	1	1	0	3.269508807	0	2	C,C	NA	NA	0.332733522	0	NA	NA	95,81,14,5	1	1	0	3.278780236	0
chr9_ref_v2	105408	0	A,AAAT	1	1	2,0,158,36	1	1	0	2	AAAT,AAAT	NA	NA	0.415385744	0	0,0,69,19	1	1	0	0.621349266	0	2	AAAT,AAAT	NA	NA	0.000215702	0	NA	NA	0,0,57,12	1	1	0	0.444219896	0	2	AAAT,AAAT	NA	NA	0.000333422	0	NA	NA	2,0,143,26	1	1	0	0.736965866	0
chr9_ref_v2	141426	0	A,AAAGAAGATG	1	1	0,1,188,188	1	1	0	2	AAAGAAGATG,AAAGAAGATG	NA	NA	0.002656044	0	0,3,50,33	1	1	0	3.42682799	0	2	AAAGAAGATG,AAAGAAGATG	A,AAAGAAGATG	0.125	0.324496046	0	NA	NA	0,0,66,64	1	1	0	0.413087487	0	2	AAAGAAGATG,AAAGAAGATG	NA	NA	0	0	NA	NA	1,4,142,133	1	1	0	2.222223346	0
chr9_ref_v2	142348	0	A,ATT,ATTT,ATTTT	1	1	1,1,8,18,51,119,7,10	1	1	0	2	ATTT,ATTT	NA	NA	0.218635535	0	0,0,1,5,32,26,3,2	1	1	0	4.638989188	0	2	ATTT,ATTT	NA	NA	0.843951986	0	NA	NA	0,0,6,6,33,50,6,8	1	1	0	1.228729247	0	2	ATTT,ATTT	ATTT,ATTTT	0.125	0.445298279	0	NA	NA	1,0,8,25,89,95,8,11	1	1	0	5.970692361	0
chr9_ref_v2	144091	0	TTATATATATATA,T	1	1	0,1,111,95	1	1	0	2	T,T	NA	NA	0.004842624	0	0,0,41,47	1	1	0	1.039695384	0	2	T,T	NA	NA	0	0	NA	NA	0,0,41,30	1	1	0	0.56340026	0	2	T,T	NA	NA	0	0	NA	NA	2,1,96,51	1	1	0	2.381298228	0
chr9_ref_v2	146893	0	A,G	0	0	0,0,0,11	0	0	1	2	NA	NA	NA	NA	0	0,0,0,3	0	0	1	0	0	2	NA	NA	NA	NA	0	NA	NA	0,0,0,4	0	0	1	0	0	2	NA	NA	NA	NA	0	NA	NA	0,0,0,3	0	0	1	0	0
chr9_ref_v2	146902	0	C,T	1	0	0,0,0,1	0	0	1	2	NA	NA	NA	NA	0	0,0,0,0	0	0	1	0	0	2	NA	NA	NA	NA	0	NA	NA	0,0,0,0	0	0	1	0	0	2	NA	NA	NA	NA	0	NA	NA	0,0,0,0	0	0	1	0	0
chr9_ref_v2	147066	0	A,ATGACTTTCCAGAGCCAAAGGACGGAGTACCAAAAGATGGCTTGCCAAAGGCAGATCCGGAGGCAGGCGATTCAACAGG	0	0	1,0,8,3	1	0	1	2	NA	NA	NA	NA	0	0,0,4,1	1	0	1	0.358750642	0	2	NA	NA	NA	NA	0	NA	NA	0,0,3,3	1	0	1	0.78797493	0	2	NA	NA	NA	NA	0	NA	NA	0,0,15,7	1	1	1	0.632174763	0
chr9_ref_v2	153413	0	T,G	0	0	53,247,56,0	1	1	0	2	T,T	T,G	0.25	0.285178942	0	28,48,8,0	1	1	0	5.55321431	0	2	T,T	T,G	0.25	0.187598614	0	NA	NA	62,91,10,0	1	1	0	14.53569927	0	2	T,T	T,G	0.125	0.077960036	0	NA	NA	124,199,18,0	1	1	0	24.35921174	0
chr9_ref_v2	160810	0	T,TA	1	1	13,10,128,89	1	1	0	2	TA,TA	NA	NA	0.15389704	0	4,2,22,25	1	1	0	1.089405724	0	2	TA,TA	NA	NA	0.088404771	0	NA	NA	4,1,49,40	1	1	0	0.846041739	0	2	TA,TA	NA	NA	0.950535564	0	NA	NA	14,7,142,89	1	1	0	0.745393198	0
chr9_ref_v2	162957	0	G,GT	1	1	101,120,9,7	1	1	0	2	G,G	NA	NA	0.016935685	0	34,32,8,1	1	1	0	2.251904259	0	2	G,G	G,GT	0.125	0.01976594	0	NA	NA	44,60,3,4	1	1	0	0.587255557	0	2	G,G	NA	NA	0.14055464	0	NA	NA	89,126,5,11	1	1	0	1.105056011	0
chr9_ref_v2	163215	0	A,ATTTTTT	1	1	0,0,81,4	1	1	0	2	ATTTTTT,ATTTTTT	NA	NA	0	0	0,0,23,5	1	1	0	2.30641988	0	2	ATTTTTT,ATTTTTT	NA	NA	0	0	NA	NA	1,0,21,0	1	1	0	0.982976668	0	2	ATTTTTT,ATTTTTT	NA	NA	0	0	NA	NA	1,0,57,2	1	1	0	0.343231711	0
chr9_ref_v2	169441	0	CTGTTGTTGT,C	1	1	1,2,169,119	1	1	0	2	C,C	NA	NA	0.415827895	0	0,0,31,18	1	1	0	0.566948334	0	2	C,C	NA	NA	0	0	NA	NA	0,0,67,34	1	1	0	1.277365678	0	2	C,C	NA	NA	0	0	NA	NA	1,1,115,104	1	1	0	1.440435909	0
chr9_ref_v2	177431	0	CAT,C	1	1	77,103,10,7	1	1	0	2	CAT,CAT	NA	NA	0.218209759	0	38,33,4,3	1	1	0	1.288062027	0	2	CAT,CAT	NA	NA	0.057457322	0	NA	NA	30,30,1,4	1	1	0	0.874882787	0	2	CAT,CAT	NA	NA	0.430640217	0	NA	NA	72,78,5,6	1	1	0	1.084214526	0
chr9_ref_v2	183216	0	CT,C,TT	1	1	93,21,4,11,1,94	1	1	0	2	CT,TT	CT,CT	0.125	0.435883677	0	26,7,4,1,1,27	1	1	0	1.554715252	0	2	CT,TT	CT,CT	0.125	0.526451315	0	NA	NA	31,16,3,2,0,33	1	1	0	2.340967246	0	2	CT,TT	CT,CT	0.25	0.949710828	0	NA	NA	57,34,11,14,5,53	1	1	0	5.523080194	0
chr9_ref_v2	187961	0	G,C	0	0	249,194,0,0	1	1	0	2	G,G	NA	NA	0	0	42,59,0,1	1	1	0	3.223946439	0	2	G,G	NA	NA	0.009852296	0	NA	NA	49,25,35,40	1	1	0	320.7868959	1	2	G,C	NA	NA	0.01342302	0	g.187961G>C	0	167,120,0,0	1	1	0	0.584352261	0
chr9_ref_v2	204746	0	TA,T	1	1	84,126,17,23	1	1	0	2	TA,TA	NA	NA	0.063043182	0	25,28,3,5	1	1	0	0.864033296	0	2	TA,TA	NA	NA	0.372356916	0	NA	NA	44,36,5,18	1	1	0	2.648852448	0	2	TA,TA	TA,T	0.125	0.03931378	0	NA	NA	81,89,18,36	1	1	0	3.348218475	0
chr9_ref_v2	240997	0	G,GA	1	1	16,0,44,41	1	1	0	2	GA,GA	NA	NA	0.14493344	0	7,1,6,9	1	1	0	1.744136741	0	2	GA,GA	G,GA	0.25	0.12458001	0	NA	NA	9,0,21,15	1	1	0	0.562010036	0	2	GA,GA	NA	NA	0.148081845	0	NA	NA	12,2,22,40	1	1	0	1.825737229	0
chr9_ref_v2	245927	0	CTT,C,CT	1	1	4,9,0,9,1,10	1	1	1	2	CTT,CT	CTT,C	0.5	0.324389809	0	8,8,2,4,0,6	1	1	0	1.899600509	0	2	CTT,CTT	CTT,C	0.5	0.309694103	0	NA	NA	2,1,0,2,3,6	1	0	1	2.294699248	0	2	NA	NA	NA	NA	0	NA	NA	12,14,2,8,1,2	1	1	1	3.143681826	0
chr9_ref_v2	249590	0	CT,C	1	1	5,19,83,55	1	1	0	2	C,C	CT,C	0.125	0.165341934	0	2,6,22,11	1	1	0	0.637624554	0	2	C,C	CT,C	0.25	0.136530126	0	NA	NA	6,4,50,27	1	1	0	1.423325661	0	2	C,C	CT,C	0.125	0.160655123	0	NA	NA	10,5,92,72	1	1	0	2.19094414	0
chr9_ref_v2	253969	0	TA,T	1	1	3,2,109,111	1	1	0	2	T,T	NA	NA	1.331950929	0	0,4,19,27	1	1	0	3.399162609	0	2	T,T	NA	NA	0.241802405	0	NA	NA	1,0,34,43	1	1	0	0.74904584	0	2	T,T	NA	NA	1.275341562	0	NA	NA	3,5,79,101	1	1	0	1.627477758	0
chr9_ref_v2	267836	0	TA,T	1	1	73,94,23,19	1	1	0	2	TA,TA	TA,T	0.125	0.010707285	0	20,34,2,3	1	1	0	1.591221795	0	2	TA,TA	NA	NA	0.861052678	0	NA	NA	31,49,6,10	1	1	0	0.888241397	0	2	TA,TA	NA	NA	0.127314169	0	NA	NA	59,81,15,19	1	1	0	0.634490427	0
chr9_ref_v2	285856	0	T,G	1	0	26,257,122,0	1	1	0	2	T,T	T,G	0.5	0.265349746	0	12,60,19,0	1	1	0	2.21104346	0	2	T,T	T,G	0.5	0.182321557	0	NA	NA	14,73,19,0	1	1	0	2.829030108	0	2	T,T	T,G	0.5	0.371563556	0	NA	NA	45,207,54,0	1	1	0	8.118076001	0
chr9_ref_v2	287275	0	C,G	0	0	252,44,0,44	1	1	0	2	C,C	C,G	0.25	0.062213185	0	65,14,0,3	1	1	0	1.461750568	0	2	C,C	C,G	0.125	0.27510329	0	NA	NA	91,25,0,3	1	1	0	3.164429724	0	2	C,C	C,G	0.125	0.659245629	0	NA	NA	206,59,0,5	1	1	0	7.420477492	0
chr9_ref_v2	290159	0	GA,G	1	1	69,106,12,32	1	1	0	2	GA,GA	GA,G	0.125	0.062530838	0	21,27,4,9	1	1	0	0.460613109	0	2	GA,GA	NA	NA	0.085138339	0	NA	NA	23,42,5,12	1	1	0	0.474950659	0	2	GA,GA	NA	NA	0.014363457	0	NA	NA	46,84,22,31	1	1	0	3.492116395	0
chr9_ref_v2	299864	0	T,G	0	0	32,221,121,0	1	1	0	2	T,G	T,T	0.25	0.21854282	0	4,65,19,0	1	1	0	2.777888429	0	2	T,G	T,T	0.5	0.139761942	0	NA	NA	9,94,38,0	1	1	0	1.443520711	0	2	T,G	T,T	0.5	0.127444947	0	NA	NA	17,166,68,0	1	1	0	1.935325514	0
chr9_ref_v2	316182	0	T,G	0	0	0,1,237,235	1	1	0	2	G,G	NA	NA	0.002116403	0	1,0,59,77	1	1	0	1.303086573	0	2	G,G	NA	NA	0.00732604	0	NA	NA	0,0,92,92	1	1	0	0.406452955	0	2	G,G	NA	NA	0	0	NA	NA	0,0,185,199	1	1	0	0.684751846	0
chr9_ref_v2	318475	0	A,C	1	0	289,83,0,108	1	1	0	2	A,A	A,C	0.5	0.128933683	0	68,27,0,13	1	1	0	2.070796206	0	2	A,A	A,C	0.25	0.041644701	0	NA	NA	100,74,1,9	1	1	0	16.64265882	0	2	A,A	A,C	0.125	0.148420005	0	NA	NA	228,159,0,28	1	1	0	28.0185063	0
chr9_ref_v2	324479	1	A,G	0	0	0,0,0,1	0	0	1	2	NA	NA	NA	NA	0	0,0,0,1	0	0	1	0	0	2	NA	NA	NA	NA	0	NA	NA	0,0,0,1	0	0	1	0	0	2	NA	NA	NA	NA	0	NA	NA	0,0,0,0	0	0	1	0	0
chr9_ref_v2	324506	1	T,TGATTCA	1	0	0,0,0,1	0	0	1	2	NA	NA	NA	NA	0	0,0,0,1	0	0	1	0	0	2	NA	NA	NA	NA	0	NA	NA	0,0,0,1	0	0	1	0	0	2	NA	NA	NA	NA	0	NA	NA	1,0,0,0	0	0	1	0	0
chr9_ref_v2	324509	1	T,TTGTTGGAACGAGAGTAATTAATAGTGACATGAGTTGCTAAGGTA	1	0	0,0,0,1	0	0	1	2	NA	NA	NA	NA	0	0,0,0,1	0	0	1	0	0	2	NA	NA	NA	NA	0	NA	NA	0,0,0,1	0	0	1	0	0	2	NA	NA	NA	NA	0	NA	NA	1,0,0,0	0	0	1	0	0
chr9_ref_v2	324515	1	A,C	1	0	3,5,0,1	1	0	1	2	NA	NA	NA	NA	0	2,6,0,0	1	0	1	0.658248755	0	2	NA	NA	NA	NA	0	NA	NA	0,1,0,1	1	0	1	0.72201543	0	2	NA	NA	NA	NA	0	NA	NA	4,13,0,0	1	0	1	1.22937697	0
chr9_ref_v2	324756	1	A,G	0	0	0,0,0,0	0	0	1	2	NA	NA	NA	NA	0	0,0,0,0	0	0	1	0	0	2	NA	NA	NA	NA	0	NA	NA	0,0,0,0	0	0	1	0	0	2	NA	NA	NA	NA	0	NA	NA	0,0,1,1	1	0	1	0	0
chr9_ref_v2	324758	1	A,G	0	0	0,0,0,0	0	0	1	2	NA	NA	NA	NA	0	0,0,0,0	0	0	1	0	0	2	NA	NA	NA	NA	0	NA	NA	0,0,0,0	0	0	1	0	0	2	NA	NA	NA	NA	0	NA	NA	0,0,1,1	1	0	1	0	0
chr9_ref_v2	324762	1	A,G	1	0	0,0,0,0	0	0	1	2	NA	NA	NA	NA	0	0,0,0,0	0	0	1	0	0	2	NA	NA	NA	NA	0	NA	NA	0,0,0,0	0	0	1	0	0	2	NA	NA	NA	NA	0	NA	NA	0,0,1,1	1	0	1	0	0
chr9_ref_v2	324763	1	A,G	1	0	0,0,0,0	0	0	1	2	NA	NA	NA	NA	0	0,0,0,0	0	0	1	0	0	2	NA	NA	NA	NA	0	NA	NA	0,0,0,0	0	0	1	0	0	2	NA	NA	NA	NA	0	NA	NA	0,0,1,1	1	0	1	0	0
chr9_ref_v2	324776	1	A,G	0	0	0,0,0,0	0	0	1	2	NA	NA	NA	NA	0	0,0,0,0	0	0	1	0	0	2	NA	NA	NA	NA	0	NA	NA	0,0,0,0	0	0	1	0	0	2	NA	NA	NA	NA	0	NA	NA	0,0,0,1	0	0	1	0	0
chr9_ref_v2	324779	1	G,A	0	0	0,0,0,0	0	0	1	2	NA	NA	NA	NA	0	0,0,0,0	0	0	1	0	0	2	NA	NA	NA	NA	0	NA	NA	0,0,0,0	0	0	1	0	0	2	NA	NA	NA	NA	0	NA	NA	0,0,0,1	0	0	1	0	0
chr9_ref_v2	338418	0	C,T	1	0	146,54,0,28	1	1	0	2	C,C	C,T	0.25	0.019894873	0	35,11,0,4	1	1	0	0.660485263	0	2	C,C	C,T	0.25	0.273293335	0	NA	NA	50,18,0,8	1	1	0	0.455692174	0	2	C,C	C,T	0.25	0.076372979	0	NA	NA	113,47,0,25	1	1	0	0.506894524	0
chr9_ref_v2	346893	0	T,C	1	0	0,0,225,238	1	1	0	2	C,C	NA	NA	0	0	0,0,91,85	1	1	0	0.659351499	0	2	C,C	NA	NA	0	0	NA	NA	0,0,74,83	1	1	0	0.447006482	0	2	C,C	NA	NA	0	0	NA	NA	0,0,173,175	1	1	0	0.476627031	0
chr9_ref_v2	362236	0	CTA,C	1	1	107,25,6,4	1	1	1	2	CTA,CTA	NA	NA	0.10217022	0	59,15,5,1	1	1	0	0.606086691	0	2	CTA,CTA	CTA,C	0.125	0.38491817	0	NA	NA	39,18,3,1	1	1	0	1.849866638	0	2	CTA,CTA	NA	NA	0.121692957	0	NA	NA	69,40,10,3	1	1	1	4.724493696	0
chr9_ref_v2	369388	0	AT,A,ATT	1	1	11,11,12,16,14,10	1	1	0	2	A,ATT	AT,A	0.25	0.603533557	0	2,6,1,5,7,4	1	1	0	0.853303158	0	2	A,ATT	AT,ATT	0.5	0.258082246	0	NA	NA	9,6,6,7,6,2	1	1	0	1.172216352	0	2	AT,ATT	AT,A	0.5	0.183027506	0	NA	NA	20,22,23,22,13,11	1	1	0	1.237579284	0
chr9_ref_v2	380128	0	G,GA	1	1	173,69,26,24	1	1	0	2	G,G	G,GA	0.25	0.079379571	0	33,17,7,8	1	1	0	0.915272716	0	2	G,G	G,GA	0.5	0.207502882	0	NA	NA	74,35,5,7	1	1	0	1.15404668	0	2	G,G	NA	NA	0.065117492	0	NA	NA	167,85,14,22	1	1	0	1.998731497	0
chr9_ref_v2	384833	0	A,AT	1	1	4,53,79,20	1	1	0	2	A,AT	AT,AT	0.5	0.010105339	0	1,7,12,11	1	1	0	3.260665744	0	2	AT,AT	A,AT	0.125	0.06989949	0	NA	NA	0,25,25,0	1	1	0	2.348131373	0	2	A,AT	AT,AT	0.25	0.079522025	0	NA	NA	4,47,30,19	1	1	0	2.836707304	0
chr9_ref_v2	388450	0	G,A	1	0	223,109,2,50	1	1	0	2	G,G	G,A	0.25	0.092018899	0	49,29,2,21	1	1	0	2.146963749	0	2	G,G	G,A	0.5	0.122602322	0	NA	NA	53,46,1,9	1	1	0	3.061828228	0	2	G,G	G,A	0.25	0.346624608	0	NA	NA	157,93,1,38	1	1	0	1.062242211	0
chr9_ref_v2	422295	0	C,T	0	0	323,368,0,0	1	1	0	2	C,C	NA	NA	0	0	65,87,0,0	1	1	0	0.759185785	0	2	C,C	NA	NA	0	0	NA	NA	112,117,0,0	1	1	0	0.573440632	0	2	C,C	NA	NA	0	0	NA	NA	236,261,0,1	1	1	0	0.460841823	0
chr9_ref_v2	427426	0	A,G	0	0	0,0,290,292	1	1	0	2	G,G	NA	NA	0	0	0,0,76,64	1	1	0	0.806155449	0	2	G,G	NA	NA	0	0	NA	NA	0,0,82,115	1	1	0	2.083542132	0	2	G,G	NA	NA	0	0	NA	NA	0,0,198,202	1	1	0	0.409707465	0
chr9_ref_v2	438049	0	A,G	1	0	42,0,22,143	1	1	1	2	A,G	G,G	0.5	0.24613307	0	1,0,22,15	1	1	1	15.54287229	0	2	G,G	NA	NA	0.026668247	0	NA	NA	15,0,11,45	1	1	1	0.900621832	0	2	G,G	A,G	0.5	0.15415068	0	NA	NA	14,0,28,99	1	1	1	3.601463205	0
chr9_ref_v2	438071	0	A,T	1	0	42,0,41,197	1	1	1	2	T,T	A,T	0.25	0.234839591	0	1,0,33,27	1	1	1	15.52783329	0	2	T,T	NA	NA	0.016529302	0	NA	NA	15,0,16,63	1	1	1	0.536591081	0	2	T,T	A,T	0.25	0.349051019	0	NA	NA	14,0,42,154	1	1	1	2.442326955	0
chr9_ref_v2	438077	0	A,G	1	0	42,0,42,203	1	1	1	2	G,G	A,G	0.25	0.205852054	0	1,0,35,33	1	1	1	14.91894725	0	2	G,G	NA	NA	0.014598799	0	NA	NA	15,0,17,66	1	1	1	0.590822884	0	2	G,G	A,G	0.25	0.299658263	0	NA	NA	14,0,44,164	1	1	1	2.533406037	0
chr9_ref_v2	438084	0	T,TC	0	0	46,214,42,0	1	1	1	2	T,T	T,TC	0.25	0.146428634	0	40,38,1,0	1	1	1	16.01562943	0	2	T,T	NA	NA	0.012739026	0	NA	NA	17,69,15,0	1	1	1	0.451952884	0	2	T,T	T,TC	0.25	0.264151575	0	NA	NA	49,170,14,0	1	1	1	2.729363241	0
chr9_ref_v2	438108	0	C,T	0	0	54,192,41,0	1	1	1	2	C,C	C,T	0.25	0.178248231	0	49,51,1,0	1	1	1	13.49716892	0	2	C,C	NA	NA	0.009950331	0	NA	NA	25,70,14,0	1	1	1	0.799590825	0	2	C,C	C,T	0.25	0.100083459	0	NA	NA	63,166,15,0	1	1	1	3.111441291	0
chr9_ref_v2	438120	0	A,G	0	0	56,179,29,0	1	1	1	2	A,A	A,G	0.25	0.112477983	0	50,59,1,0	1	1	1	9.65591223	0	2	A,A	NA	NA	0.009132484	0	NA	NA	28,63,14,0	1	1	1	0.998013035	0	2	A,A	A,G	0.25	0.143100844	0	NA	NA	63,158,10,0	1	1	1	2.34516893	0
chr9_ref_v2	438186	0	G,A	0	0	8,35,149,34	1	1	1	2	G,A	A,A	0.5	0.349673748	0	0,3,41,26	1	1	1	6.363879761	0	2	A,A	G,A	0.125	0.110348057	0	NA	NA	0,12,64,10	1	1	1	1.310292386	0	2	A,A	G,A	0.25	0.206794413	0	NA	NA	2,15,99,29	1	1	1	1.384559064	0
chr9_ref_v2	438193	0	T,G	0	0	8,35,161,32	1	1	1	2	T,G	G,G	0.5	0.402877785	0	0,3,37,22	1	1	1	5.898590904	0	2	G,G	T,G	0.125	0.046690278	0	NA	NA	0,12,65,8	1	1	1	1.28891804	0	2	G,G	T,G	0.25	0.220400065	0	NA	NA	2,15,102,23	1	1	1	1.005919723	0
chr9_ref_v2	438198	0	A,G	0	0	8,36,166,28	1	1	1	2	A,G	G,G	0.5	0.385056236	0	0,3,34,23	1	1	1	8.339366081	0	2	G,G	A,G	0.125	0.077783748	0	NA	NA	0,12,61,8	1	1	1	0.83561439	0	2	G,G	A,G	0.25	0.276753002	0	NA	NA	2,15,103,22	1	1	1	1.175608717	0
chr9_ref_v2	438204	0	T,C	0	0	8,36,171,29	1	1	1	2	T,C	C,C	0.5	0.415515444	0	0,3,38,20	1	1	1	5.783016764	0	2	C,C	T,C	0.125	0.062116887	0	NA	NA	0,12,63,7	1	1	1	1.019400739	0	2	C,C	T,C	0.25	0.262364264	0	NA	NA	2,15,99,20	1	1	1	0.94032478	0
chr9_ref_v2	438249	0	G,T	1	0	7,36,114,27	1	1	1	2	G,T	T,T	0.5	0.088947486	0	0,3,24,12	1	1	1	2.413762657	0	2	T,T	G,T	0.25	0.251314428	0	NA	NA	0,11,40,11	1	1	1	0.703175555	0	2	T,T	G,T	0.5	0.348306694	0	NA	NA	2,15,65,20	1	1	1	1.075544463	0
chr9_ref_v2	438801	1	C,T	0	0	1,1,292,82	1	1	1	2	NA	NA	NA	NA	0	0,0,20,11	1	1	1	1.270655465	0	2	NA	NA	NA	NA	0	NA	NA	0,0,103,26	1	1	1	0.52146211	0	2	NA	NA	NA	NA	0	NA	NA	1,0,197,40	1	1	1	1.518990801	0
chr10_ref_v2	167	1	T,C	1	0	0,0,0,0	0	0	1	2	NA	NA	NA	NA	0	0,0,0,0	0	0	1	0	0	2	NA	NA	NA	NA	0	NA	NA	0,0,0,0	0	0	1	0	0	2	NA	NA	NA	NA	0	NA	NA	0,0,1,1	1	0	1	0	0
chr10_ref_v2	202	1	T,G	0	0	0,0,0,0	0	0	1	2	NA	NA	NA	NA	0	0,0,0,0	0	0	1	0	0	2	NA	NA	NA	NA	0	NA	NA	0,0,0,0	0	0	1	0	0	2	NA	NA	NA	NA	0	NA	NA	0,0,1,1	1	0	1	0	0
chr10_ref_v2	222	1	A,G	0	0	0,0,0,0	0	0	1	2	NA	NA	NA	NA	0	0,0,0,0	0	0	1	0	0	2	NA	NA	NA	NA	0	NA	NA	0,0,0,0	0	0	1	0	0	2	NA	NA	NA	NA	0	NA	NA	0,0,1,1	1	0	1	0	0
chr10_ref_v2	226	1	A,T	1	0	0,0,0,0	0	0	1	2	NA	NA	NA	NA	0	0,0,0,0	0	0	1	0	0	2	NA	NA	NA	NA	0	NA	NA	0,0,0,0	0	0	1	0	0	2	NA	NA	NA	NA	0	NA	NA	0,0,1,1	1	0	1	0	0
chr10_ref_v2	239	1	G,T	0	0	0,0,0,0	0	0	1	2	NA	NA	NA	NA	0	0,0,0,0	0	0	1	0	0	2	NA	NA	NA	NA	0	NA	NA	0,0,0,0	0	0	1	0	0	2	NA	NA	NA	NA	0	NA	NA	0,0,0,1	0	0	1	0	0
chr10_ref_v2	240	1	T,G	0	0	0,0,0,0	0	0	1	2	NA	NA	NA	NA	0	0,0,0,0	0	0	1	0	0	2	NA	NA	NA	NA	0	NA	NA	0,0,0,0	0	0	1	0	0	2	NA	NA	NA	NA	0	NA	NA	0,0,0,1	0	0	1	0	0
chr10_ref_v2	936	1	C,A	1	0	0,0,0,0	0	0	1	2	NA	NA	NA	NA	0	0,0,0,0	0	0	1	0	0	2	NA	NA	NA	NA	0	NA	NA	0,0,0,0	0	0	1	0	0	2	NA	NA	NA	NA	0	NA	NA	0,0,0,1	0	0	1	0	0
chr10_ref_v2	937	1	A,G	1	0	0,0,0,0	0	0	1	2	NA	NA	NA	NA	0	0,0,0,0	0	0	1	0	0	2	NA	NA	NA	NA	0	NA	NA	0,0,0,0	0	0	1	0	0	2	NA	NA	NA	NA	0	NA	NA	0,0,0,1	0	0	1	0	0
chr10_ref_v2	8404	0	G,A	1	0	0,0,0,0	0	0	1	2	NA	NA	NA	NA	0	0,0,0,0	0	0	1	0	0	2	NA	NA	NA	NA	0	NA	NA	1,0,0,0	0	0	1	0	0	2	NA	NA	NA	NA	0	NA	NA	0,0,1,0	0	0	1	0	0
chr10_ref_v2	21368	0	T,C	0	0	262,200,0,0	1	1	0	2	T,T	NA	NA	0	0	76,85,0,0	1	1	0	2.230127856	0	2	T,T	NA	NA	0	0	NA	NA	108,67,0,0	1	1	0	1.025924629	0	2	T,T	NA	NA	0	0	NA	NA	176,131,0,0	1	1	0	0.41958029	0
chr10_ref_v2	43511	0	A,G	0	0	300,301,0,0	1	1	0	2	A,A	NA	NA	0	0	35,32,40,31	1	1	0	321.7680218	1	2	A,G	NA	NA	0.057987258	0	g.43511A>G	0	83,73,0,0	1	1	0	0.65606346	0	2	A,A	NA	NA	0	0	NA	NA	224,176,0,0	1	1	0	2.209038063	0
chr10_ref_v2	49568	0	G,T	0	0	296,338,0,0	1	1	0	2	G,G	NA	NA	0	0	56,90,1,0	1	1	0	1.954714082	0	2	G,G	NA	NA	0.006825965	0	NA	NA	91,119,0,0	1	1	0	0.757438711	0	2	G,G	NA	NA	0	0	NA	NA	227,245,0,0	1	1	0	0.561132542	0
chr10_ref_v2	52868	0	G,T	0	0	245,244,0,0	1	1	0	2	G,G	NA	NA	0	0	67,85,0,0	1	1	0	1.156333437	0	2	G,G	NA	NA	0	0	NA	NA	85,80,0,0	1	1	0	0.447052945	0	2	G,G	NA	NA	0	0	NA	NA	154,167,0,0	1	1	0	0.632518525	0
chr10_ref_v2	59055	0	GA,G,GAA	1	1	13,5,17,6,3,6	1	1	0	2	GA,G	GA,GAA	0.25	0.38820695	0	5,6,9,2,4,1	1	1	0	1.364625115	0	2	GA,G	GA,GAA	0.25	0.383062336	0	NA	NA	13,9,8,5,1,5	1	1	0	1.857082031	0	2	GA,GA	GA,GAA	0.125	0.505901708	0	NA	NA	21,20,30,8,4,10	1	1	0	3.113529249	0
chr10_ref_v2	60683	0	G,GT	1	1	35,64,162,4	1	1	0	2	G,GT	GT,GT	0.5	0.189656257	0	10,11,29,1	1	1	0	0.907086483	0	2	G,GT	GT,GT	0.25	0.12245931	0	NA	NA	24,30,35,2	1	1	0	4.293760583	0	2	G,GT	G,G	0.125	0.038115256	0	NA	NA	40,55,52,9	1	1	0	8.142014089	0
chr10_ref_v2	60698	0	G,T	1	0	69,216,162,5	1	1	0	2	G,T	G,G	0.25	0.023669744	0	24,49,22,4	1	1	0	2.704574374	0	2	G,T	G,G	0.5	0.066249386	0	NA	NA	37,75,34,0	1	1	0	3.669342715	0	2	G,T	G,G	0.5	0.064538521	1	NA	NA	69,146,46,3	1	1	0	8.095583859	0
chr10_ref_v2	76563	0	GAT,G	1	1	80,68,15,8	1	1	0	2	GAT,GAT	NA	NA	0.055102109	0	45,48,11,10	1	1	0	1.450621284	0	2	GAT,GAT	GAT,G	0.125	0.063871511	0	NA	NA	23,22,6,3	1	1	0	0.578560717	0	2	GAT,GAT	NA	NA	0.172531493	0	NA	NA	41,49,7,11	1	1	1	1.983079589	0
chr10_ref_v2	91071	0	A,G	0	0	0,0,245,93	1	1	0	2	G,G	NA	NA	0	0	0,0,53,38	1	1	0	3.017177509	0	2	G,G	NA	NA	0	0	NA	NA	0,0,57,25	1	1	0	0.523753893	0	2	G,G	NA	NA	0	0	NA	NA	0,0,156,72	1	1	0	1.036735824	0
chr10_ref_v2	99520	0	A,ATT	1	1	0,0,47,75	1	1	1	2	ATT,ATT	NA	NA	0	0	0,0,41,25	1	1	0	4.554668689	0	2	ATT,ATT	NA	NA	0	0	NA	NA	1,0,26,30	1	1	0	0.888253504	0	2	ATT,ATT	NA	NA	0.017699577	0	NA	NA	0,1,43,69	1	1	1	0.3548543	0
chr10_ref_v2	104610	0	TA,T	1	1	103,150,17,21	1	1	0	2	TA,TA	TA,T	0.125	0.051770285	0	44,39,5,5	1	1	0	1.973583085	0	2	TA,TA	NA	NA	0.225162699	0	NA	NA	60,57,9,2	1	1	0	2.632636023	0	2	TA,TA	NA	NA	0.069992593	0	NA	NA	116,121,16,11	1	1	0	2.677600618	0
chr10_ref_v2	123778	0	GA,G	1	1	129,144,13,11	1	1	0	2	GA,GA	GA,G	0.125	0.352587856	0	41,44,4,7	1	1	0	1.209571852	0	2	GA,GA	GA,G	0.125	0.027060304	0	NA	NA	50,49,8,6	1	1	0	1.109064862	0	2	GA,GA	GA,G	0.125	0.087563808	0	NA	NA	108,95,25,10	1	1	0	4.462146826	0
chr10_ref_v2	134111	0	GA,G,GAA	1	1	37,11,16,10,2,8	1	1	0	2	GA,GA	GA,G	0.5	0.638369698	0	17,7,13,4,3,2	1	1	0	1.093131009	0	2	GA,GA	GA,G	0.5	0.517696773	0	NA	NA	20,6,7,4,4,3	1	1	0	1.695760225	0	2	GA,GA	GA,GAA	0.125	0.480338838	0	NA	NA	44,19,24,4,3,5	1	1	0	1.368940731	0
chr10_ref_v2	134129	0	T,A	1	0	88,144,48,7	1	1	0	2	T,T	T,A	0.5	0.340791898	0	29,57,19,9	1	1	0	2.842166952	0	2	T,T	T,A	0.5	0.023530497	1	NA	NA	32,54,11,2	1	1	0	0.778956045	0	2	T,T	T,A	0.25	0.05651221	0	NA	NA	93,120,34,4	1	1	0	1.771586146	0
chr10_ref_v2	136910	0	G,A	1	0	149,54,14,48	1	1	0	2	G,G	G,A	0.5	0.087459305	1	59,23,1,12	1	1	0	1.216493279	0	2	G,G	G,A	0.25	0.104140259	0	NA	NA	59,21,3,24	1	1	0	0.830042261	0	2	G,G	G,A	0.5	0.01242252	0	NA	NA	130,52,11,53	1	1	0	1.025788868	0
chr10_ref_v2	153817	0	A,G	0	0	0,0,0,0	0	0	1	2	NA	NA	NA	NA	0	0,0,0,1	0	0	1	0	0	2	NA	NA	NA	NA	0	NA	NA	0,0,0,0	0	0	1	0	0	2	NA	NA	NA	NA	0	NA	NA	0,0,0,3	0	0	1	0	0
chr10_ref_v2	153822	0	T,A	0	0	0,0,0,0	0	0	1	2	NA	NA	NA	NA	0	0,0,0,1	0	0	1	0	0	2	NA	NA	NA	NA	0	NA	NA	0,0,0,0	0	0	1	0	0	2	NA	NA	NA	NA	0	NA	NA	0,2,0,0	0	0	1	0	0
chr10_ref_v2	153823	0	G,T	0	0	0,0,0,0	0	0	1	2	NA	NA	NA	NA	0	0,0,0,1	0	0	1	0	0	2	NA	NA	NA	NA	0	NA	NA	0,0,0,0	0	0	1	0	0	2	NA	NA	NA	NA	0	NA	NA	0,3,0,0	0	0	1	0	0
chr10_ref_v2	153824	0	G,A	0	0	0,0,0,0	0	0	1	2	NA	NA	NA	NA	0	0,0,0,1	0	0	1	0	0	2	NA	NA	NA	NA	0	NA	NA	0,0,0,0	0	0	1	0	0	2	NA	NA	NA	NA	0	NA	NA	0,3,0,0	0	0	1	0	0
chr10_ref_v2	159426	0	C,CAAAA,CAAAAA	1	1	0,0,26,21,13,7	1	1	0	2	CAAAA,CAAAAA	CAAAA,CAAAA	0.5	0.097388803	0	1,0,16,3,2,0	1	1	0	3.257053028	0	2	CAAAA,CAAAA	CAAAA,CAAAAA	0.125	0.002798707	0	NA	NA	1,0,20,15,6,6	1	1	0	0.486595729	0	2	CAAAA,CAAAAA	CAAAA,CAAAA	0.5	0.08207525	0	NA	NA	1,0,49,54,10,9	1	1	0	2.756464805	0
chr10_ref_v2	196077	0	CTT,C,CT	1	1	11,8,12,25,102,170	1	1	0	2	CT,CT	C,CT	0.125	0.257940704	0	1,2,5,3,32,39	1	1	0	1.141521915	0	2	CT,CT	C,CT	0.125	0.448830791	0	NA	NA	1,2,8,8,49,61	1	1	0	1.299407918	0	2	CT,CT	C,CT	0.125	0.870635334	0	NA	NA	1,4,17,15,82,121	1	1	0	2.302882096	0
chr10_ref_v2	198129	1	G,GA	0	0	0,0,0,0	0	0	1	2	NA	NA	NA	NA	0	0,0,0,0	0	0	1	0	0	2	NA	NA	NA	NA	0	NA	NA	0,0,0,0	0	0	1	0	0	2	NA	NA	NA	NA	0	NA	NA	0,0,0,1	0	0	1	0	0
chr10_ref_v2	199010	1	C,A	0	0	0,0,0,0	0	0	1	2	NA	NA	NA	NA	0	0,0,0,0	0	0	1	0	0	2	NA	NA	NA	NA	0	NA	NA	0,0,0,0	0	0	1	0	0	2	NA	NA	NA	NA	0	NA	NA	0,0,1,1	1	0	1	0	0
chr10_ref_v2	201474	1	A,G	1	0	0,0,0,0	0	0	1	2	NA	NA	NA	NA	0	0,0,0,0	0	0	1	0	0	2	NA	NA	NA	NA	0	NA	NA	0,0,0,0	0	0	1	0	0	2	NA	NA	NA	NA	0	NA	NA	0,0,0,0	0	0	1	0	0
chr10_ref_v2	203310	1	G,A	1	0	0,0,1,0	0	0	1	2	NA	NA	NA	NA	0	0,0,1,0	0	0	1	0	0	2	NA	NA	NA	NA	0	NA	NA	0,0,0,0	0	0	1	0	0	2	NA	NA	NA	NA	0	NA	NA	0,0,0,0	0	0	1	0	0
chr10_ref_v2	203370	1	C,T	0	0	0,0,3,0	0	0	1	2	NA	NA	NA	NA	0	0,0,4,0	0	0	1	0	0	2	NA	NA	NA	NA	0	NA	NA	0,0,3,0	0	0	1	0	0	2	NA	NA	NA	NA	0	NA	NA	0,0,7,0	0	0	1	0	0
chr10_ref_v2	203382	1	A,T	0	0	0,0,4,0	0	0	1	2	NA	NA	NA	NA	0	0,0,4,0	0	0	1	0	0	2	NA	NA	NA	NA	0	NA	NA	0,0,3,0	0	0	1	0	0	2	NA	NA	NA	NA	0	NA	NA	0,0,8,0	0	0	1	0	0
chr10_ref_v2	203387	1	T,A	0	0	0,0,7,0	0	0	1	2	NA	NA	NA	NA	0	0,0,5,0	0	0	1	0	0	2	NA	NA	NA	NA	0	NA	NA	0,0,3,0	0	0	1	0	0	2	NA	NA	NA	NA	0	NA	NA	0,0,8,0	0	0	1	0	0
chr10_ref_v2	203450	1	C,CTGTTGGAATAAAAATCTGTTGAAATAAAAATCA	0	0	0,0,7,0	0	0	1	2	NA	NA	NA	NA	0	0,0,6,0	0	0	1	0	0	2	NA	NA	NA	NA	0	NA	NA	0,0,2,0	0	0	1	0	0	2	NA	NA	NA	NA	0	NA	NA	0,0,4,0	0	0	1	0	0
chr10_ref_v2	203456	1	T,C	1	0	0,0,3,0	0	0	1	2	NA	NA	NA	NA	0	0,0,0,0	0	0	1	0	0	2	NA	NA	NA	NA	0	NA	NA	0,0,1,0	0	0	1	0	0	2	NA	NA	NA	NA	0	NA	NA	0,0,2,0	0	0	1	0	0
chr10_ref_v2	203676	1	C,G	1	0	0,0,0,0	0	0	1	2	NA	NA	NA	NA	0	0,0,4,0	0	0	1	0	0	2	NA	NA	NA	NA	0	NA	NA	0,0,0,0	0	0	1	0	0	2	NA	NA	NA	NA	0	NA	NA	0,0,0,0	0	0	1	0	0
chr10_ref_v2	203700	1	A,G	0	0	0,0,0,0	0	0	1	2	NA	NA	NA	NA	0	0,0,7,0	0	0	1	0	0	2	NA	NA	NA	NA	0	NA	NA	0,0,1,0	0	0	1	0	0	2	NA	NA	NA	NA	0	NA	NA	0,0,0,0	0	0	1	0	0
chr10_ref_v2	203715	1	C,T	1	0	0,0,0,0	0	0	1	2	NA	NA	NA	NA	0	0,0,7,0	0	0	1	0	0	2	NA	NA	NA	NA	0	NA	NA	0,0,2,0	0	0	1	0	0	2	NA	NA	NA	NA	0	NA	NA	0,0,2,0	0	0	1	0	0
chr10_ref_v2	203872	1	C,T	0	0	5,0,2,0	1	0	1	2	NA	NA	NA	NA	0	1,0,0,0	0	0	1	0	0	2	NA	NA	NA	NA	0	NA	NA	1,0,0,0	0	0	1	0	0	2	NA	NA	NA	NA	0	NA	NA	1,0,0,0	0	0	1	0	0
chr10_ref_v2	203915	1	AATTATCATATAC,A	1	0	12,0,2,5	1	0	1	2	NA	NA	NA	NA	0	9,1,0,5	1	0	1	0.513457359	0	2	NA	NA	NA	NA	0	NA	NA	9,0,0,3	1	0	1	0.547134374	0	2	NA	NA	NA	NA	0	NA	NA	15,0,0,3	1	0	1	1.294463269	0
chr10_ref_v2	203942	0	A,C	1	0	0,5,37,0	1	1	1	2	C,C	A,C	0.25	0.166979327	0	1,6,14,0	1	1	1	1.731728271	0	2	A,C	C,C	0.25	0.251314428	0	NA	NA	0,3,15,0	1	0	1	0.442043248	0	2	NA	NA	NA	NA	0	NA	NA	0,3,34,0	1	1	1	0.469523094	0
chr10_ref_v2	203944	0	A,G	0	0	0,5,43,0	1	1	1	2	G,G	A,G	0.25	0.046520016	0	0,6,17,0	1	1	1	1.690233799	0	2	G,G	A,G	0.5	0.239269909	0	NA	NA	0,3,15,0	1	0	1	0.551547474	0	2	NA	NA	NA	NA	0	NA	NA	1,3,38,0	1	1	1	0.300271963	0
chr10_ref_v2	204059	0	GTAGAAA,G	0	0	0,0,194,3	1	1	0	2	G,G	NA	NA	0	0	1,0,64,0	1	1	0	0.804091431	0	2	G,G	NA	NA	0	0	NA	NA	0,0,69,1	1	1	0	0.234147509	0	2	G,G	NA	NA	0	0	NA	NA	0,0,148,1	1	1	1	0.490381123	0
chr10_ref_v2	204079	0	T,A	1	0	0,0,208,12	1	1	0	2	A,A	NA	NA	0	0	0,0,73,0	0	1	0	0	0	2	A,A	NA	NA	0.013605652	0	NA	NA	0,0,79,3	1	1	0	0.483700792	0	2	A,A	NA	NA	0	0	NA	NA	0,0,164,4	1	1	0	1.431353185	0
chr10_ref_v2	223444	0	C,CTTCTTCTT	0	0	0,0,208,147	1	1	0	2	CTTCTTCTT,CTTCTTCTT	NA	NA	0	0	0,2,42,68	1	1	0	5.931610214	0	2	CTTCTTCTT,CTTCTTCTT	NA	NA	0.423483614	0	NA	NA	0,1,57,53	1	1	0	1.218835273	0	2	CTTCTTCTT,CTTCTTCTT	NA	NA	0.009049836	0	NA	NA	0,0,152,128	1	1	0	1.122305921	0
chr10_ref_v2	264865	0	A,C	0	0	211,62,0,86	1	1	0	2	A,A	A,C	0.5	0.044951388	0	73,35,0,16	1	1	0	3.375351982	0	2	A,A	A,C	0.25	0.096992266	0	NA	NA	86,45,0,11	1	1	0	6.555039423	0	2	A,A	A,C	0.125	0.317759528	0	NA	NA	157,108,0,22	1	1	0	18.77325881	0
chr10_ref_v2	265659	0	G,GT	1	1	36,20,25,13	1	1	0	2	G,GT	G,G	0.125	0.039593308	0	14,4,11,8	1	1	0	0.997630111	0	2	G,GT	GT,GT	0.25	0.031069406	0	NA	NA	19,20,9,6	1	1	0	2.298696218	0	2	G,GT	G,G	0.5	0.039369466	0	NA	NA	39,41,17,14	1	1	0	4.051870827	0
chr10_ref_v2	268534	0	AT,A	1	1	80,50,7,10	1	1	0	2	AT,AT	NA	NA	0.410965949	0	18,21,10,1	1	1	0	4.584188101	0	2	AT,AT	NA	NA	0.125723619	0	NA	NA	29,28,12,4	1	1	0	4.046375569	0	2	AT,AT	NA	NA	0.085074837	0	NA	NA	71,44,17,7	1	1	0	3.50499801	0
chr10_ref_v2	280557	0	C,CT	1	1	76,66,8,8	1	1	0	2	C,C	NA	NA	0.158531974	0	15,17,2,1	1	1	0	0.598024371	0	2	C,C	NA	NA	0.004605313	0	NA	NA	26,20,6,1	1	1	0	1.332976486	0	2	C,C	C,CT	0.125	0.055703242	0	NA	NA	91,68,19,5	1	1	0	2.645411964	0
chr10_ref_v2	285142	0	TTCTTCTCGCTGTTTCG,T	1	0	0,0,127,151	1	1	0	2	T,T	NA	NA	0	0	2,0,45,42	1	1	0	1.825616925	0	2	T,T	NA	NA	0.428193359	0	NA	NA	0,0,43,51	1	1	0	0.377203217	0	2	T,T	NA	NA	0	0	NA	NA	0,3,93,123	1	1	0	1.476599484	0
chr10_ref_v2	289373	0	TA,TAA,T	1	1	37,23,16,11,20,10	1	1	0	2	TA,T	TA,TAA	0.5	0.446643047	1	13,11,7,9,5,4	1	1	0	1.46674171	0	2	TA,TAA	TA,T	0.25	0.290741489	0	NA	NA	10,11,4,7,6,3	1	1	0	1.076238412	0	2	TA,TAA	TA,T	0.25	0.415862828	0	NA	NA	45,39,10,13,18,17	1	1	0	1.876770026	0
chr10_ref_v2	292879	0	A,AGAAGTAGTGCTCGAGGTAGGGTCGGAAGAAGTTGTACTG	1	0	0,1,89,76	1	1	0	2	AGAAGTAGTGCTCGAGGTAGGGTCGGAAGAAGTTGTACTG,AGAAGTAGTGCTCGAGGTAGGGTCGGAAGAAGTTGTACTG	NA	NA	0.006042314	0	0,0,4,16	1	1	0	3.061877026	0	2	AGAAGTAGTGCTCGAGGTAGGGTCGGAAGAAGTTGTACTG,AGAAGTAGTGCTCGAGGTAGGGTCGGAAGAAGTTGTACTG	NA	NA	0	0	NA	NA	1,1,47,30	1	1	0	0.821388542	0	2	AGAAGTAGTGCTCGAGGTAGGGTCGGAAGAAGTTGTACTG,AGAAGTAGTGCTCGAGGTAGGGTCGGAAGAAGTTGTACTG	NA	NA	0.025642431	0	NA	NA	0,1,78,73	1	1	0	0.515112372	0
chr10_ref_v2	292993	0	CGAGGAAGTA,C	0	0	1,0,217,193	1	1	0	2	C,C	NA	NA	0.002436055	0	0,0,34,33	1	1	0	0.433752231	0	2	C,C	NA	NA	0	0	NA	NA	1,0,78,86	1	1	0	0.999192189	0	2	C,C	NA	NA	0.006079046	0	NA	NA	1,0,161,166	1	1	0	0.996126708	0
chr10_ref_v2	293257	0	G,GGAC	1	0	0,0,193,267	1	1	0	2	GGAC,GGAC	NA	NA	0	0	0,0,37,35	1	1	0	1.270855141	0	2	GGAC,GGAC	NA	NA	0	0	NA	NA	0,0,60,80	1	1	0	0.407235926	0	2	GGAC,GGAC	NA	NA	0	0	NA	NA	0,1,144,161	1	1	0	1.48150171	0
chr10_ref_v2	294266	0	A,ACAGGAAGAGCCGCCAAATGTCGCAGAGGAAACC	1	0	0,0,93,116	1	1	0	2	ACAGGAAGAGCCGCCAAATGTCGCAGAGGAAACC,ACAGGAAGAGCCGCCAAATGTCGCAGAGGAAACC	NA	NA	0	0	0,0,12,16	1	1	0	0.351722323	0	2	ACAGGAAGAGCCGCCAAATGTCGCAGAGGAAACC,ACAGGAAGAGCCGCCAAATGTCGCAGAGGAAACC	NA	NA	0	0	NA	NA	1,0,32,32	1	1	0	0.806162941	0	2	ACAGGAAGAGCCGCCAAATGTCGCAGAGGAAACC,ACAGGAAGAGCCGCCAAATGTCGCAGAGGAAACC	NA	NA	0.015504187	0	NA	NA	0,0,72,72	1	1	0	0.997681497	0
chr10_ref_v2	302931	0	G,A	1	0	242,237,0,0	1	1	0	2	G,G	NA	NA	0	0	75,71,0,0	1	1	0	0.405525871	0	2	G,G	NA	NA	0	0	NA	NA	80,87,0,0	1	1	0	0.577009978	0	2	G,G	NA	NA	0	0	NA	NA	168,201,0,0	1	1	0	1.575631883	0
chr10_ref_v2	313773	0	T,TTGTG	1	1	1,0,114,121	1	1	0	2	TTGTG,TTGTG	NA	NA	0.004246291	0	3,0,29,22	1	1	0	3.249964744	0	2	TTGTG,TTGTG	T,TTGTG	0.125	0.177279144	0	NA	NA	1,1,54,58	1	1	0	0.613572082	0	2	TTGTG,TTGTG	NA	NA	0.017699577	0	NA	NA	0,2,91,88	1	1	0	0.818156767	0
chr10_ref_v2	315444	0	GA,G	1	1	118,155,7,15	1	1	0	2	GA,GA	NA	NA	0.10686408	0	34,34,4,3	1	1	0	1.024780979	0	2	GA,GA	NA	NA	0.067820657	0	NA	NA	52,41,1,6	1	1	0	2.085345053	0	2	GA,GA	NA	NA	0.292403275	0	NA	NA	93,153,7,8	1	1	0	1.572408027	0
chr10_ref_v2	316867	0	GTA,G	1	1	96,97,6,13	1	1	0	2	GTA,GTA	GTA,G	0.125	0.341228576	0	43,45,6,4	1	1	0	1.236271153	0	2	GTA,GTA	GTA,G	0.125	0.047364268	0	NA	NA	37,39,0,3	1	1	0	0.688534881	0	2	GTA,GTA	NA	NA	0.409375029	0	NA	NA	74,93,9,7	1	1	0	1.146439183	0
chr10_ref_v2	330004	0	T,TCC	1	1	0,0,95,148	1	1	0	2	TCC,TCC	NA	NA	0	0	0,1,25,39	1	1	0	0.827528305	0	2	TCC,TCC	NA	NA	0.015504187	0	NA	NA	0,0,46,56	1	1	0	0.925831316	0	2	TCC,TCC	NA	NA	0	0	NA	NA	0,0,78,96	1	1	0	1.185488198	0
chr10_ref_v2	333292	0	G,T	0	0	247,213,0,0	1	1	0	2	G,G	NA	NA	0	0	50,45,0,0	1	1	0	0.397347455	0	2	G,G	NA	NA	0	0	NA	NA	89,68,0,1	1	1	0	0.727864353	0	2	G,G	NA	NA	0.006349228	0	NA	NA	189,142,0,0	1	1	0	0.951391357	0
chr10_ref_v2	342126	0	ATT,A,AT	1	1	35,24,3,12,5,7	1	1	0	2	ATT,ATT	ATT,A	0.5	0.551968582	0	7,13,0,7,0,4	1	1	0	1.336908502	0	2	ATT,ATT	ATT,A	0.5	0.486445985	0	NA	NA	16,6,1,5,2,9	1	1	0	2.501171036	0	2	ATT,ATT	ATT,A	0.5	0.671039967	0	NA	NA	35,28,5,8,10,16	1	1	0	2.391063603	0
chr10_ref_v2	354413	1	C,A	0	0	3,42,1,0	1	1	1	2	NA	NA	NA	NA	0	1,13,2,0	1	0	1	1.383089864	0	2	NA	NA	NA	NA	0	NA	NA	0,11,0,0	0	0	1	0	0	2	NA	NA	NA	NA	0	NA	NA	2,31,2,0	1	1	1	0.756241569	0
chr10_ref_v2	354426	1	T,A	0	0	1,29,2,0	1	1	1	2	NA	NA	NA	NA	0	0,8,1,0	1	0	1	0.357983573	0	2	NA	NA	NA	NA	0	NA	NA	0,7,0,0	0	0	1	0	0	2	NA	NA	NA	NA	0	NA	NA	1,18,2,0	1	1	1	0.419331921	0
chr10_ref_v2	354434	1	C,T	0	0	0,7,3,0	1	0	1	2	NA	NA	NA	NA	0	1,3,1,0	1	0	1	0.478830662	0	2	NA	NA	NA	NA	0	NA	NA	0,2,0,0	0	0	1	0	0	2	NA	NA	NA	NA	0	NA	NA	0,6,3,0	1	0	1	0.269941021	0
chr10_ref_v2	354439	1	ATTT,A	1	0	3,0,1,0	1	0	1	2	NA	NA	NA	NA	0	2,0,0,0	0	0	1	0	0	2	NA	NA	NA	NA	0	NA	NA	0,0,0,0	0	0	1	0	0	2	NA	NA	NA	NA	0	NA	NA	3,1,1,0	1	0	1	0.151775607	0
chr10_ref_v2	354441	1	T,C	0	0	3,0,1,0	1	0	1	2	NA	NA	NA	NA	0	2,0,0,0	0	0	1	0	0	2	NA	NA	NA	NA	0	NA	NA	0,0,0,0	0	0	1	0	0	2	NA	NA	NA	NA	0	NA	NA	2,1,2,0	1	0	1	0.462663928	0
chr10_ref_v2	354443	1	CTAT,C	1	1	3,0,1,0	1	0	1	2	NA	NA	NA	NA	0	2,0,0,0	0	0	1	0	0	2	NA	NA	NA	NA	0	NA	NA	0,0,0,0	0	0	1	0	0	2	NA	NA	NA	NA	0	NA	NA	3,1,1,0	1	0	1	0.151775607	0
chr10_ref_v2	354446	1	T,C	1	0	3,0,1,0	1	0	1	2	NA	NA	NA	NA	0	1,0,1,0	1	0	1	0.368140782	0	2	NA	NA	NA	NA	0	NA	NA	0,0,0,0	0	0	1	0	0	2	NA	NA	NA	NA	0	NA	NA	4,1,0,0	1	0	1	0.34131487	0
chr10_ref_v2	354458	1	C,A	0	0	0,0,4,0	0	0	1	2	NA	NA	NA	NA	0	0,0,2,0	0	0	1	0	0	2	NA	NA	NA	NA	0	NA	NA	0,0,0,0	0	0	1	0	0	2	NA	NA	NA	NA	0	NA	NA	0,0,4,1	1	0	1	0	0
chr10_ref_v2	354460	1	GT,G	1	1	0,0,4,0	0	0	1	2	NA	NA	NA	NA	0	0,0,2,0	0	0	1	0	0	2	NA	NA	NA	NA	0	NA	NA	0,0,0,0	0	0	1	0	0	2	NA	NA	NA	NA	0	NA	NA	0,0,4,1	1	0	1	0	0
chr10_ref_v2	354462	1	T,A	1	0	0,0,4,0	0	0	1	2	NA	NA	NA	NA	0	0,0,2,0	0	0	1	0	0	2	NA	NA	NA	NA	0	NA	NA	0,0,0,0	0	0	1	0	0	2	NA	NA	NA	NA	0	NA	NA	0,0,4,1	1	0	1	0	0
chr10_ref_v2	354471	1	T,C	0	0	0,0,8,0	0	0	1	2	NA	NA	NA	NA	0	0,0,2,0	0	0	1	0	0	2	NA	NA	NA	NA	0	NA	NA	0,0,1,0	0	0	1	0	0	2	NA	NA	NA	NA	0	NA	NA	0,0,5,1	1	0	1	0	0
chr10_ref_v2	354485	1	T,C	1	0	7,0,2,0	1	0	1	2	NA	NA	NA	NA	0	2,0,2,0	1	0	1	0.700625639	0	2	NA	NA	NA	NA	0	NA	NA	3,0,0,0	0	0	1	0	0	2	NA	NA	NA	NA	0	NA	NA	4,0,4,2	1	0	1	1.056701599	0
chr10_ref_v2	354622	1	C,CGATAGT	0	0	0,0,10,2	1	0	1	2	NA	NA	NA	NA	0	0,0,10,0	0	0	1	0	0	2	NA	NA	NA	NA	0	NA	NA	0,0,7,0	0	0	1	0	0	2	NA	NA	NA	NA	0	NA	NA	0,0,4,2	1	0	1	0.596898988	0
chr10_ref_v2	354625	1	A,ATTTTT	1	0	0,0,8,0	0	0	1	2	NA	NA	NA	NA	0	0,0,10,0	0	0	1	0	0	2	NA	NA	NA	NA	0	NA	NA	0,0,4,0	0	0	1	0	0	2	NA	NA	NA	NA	0	NA	NA	0,0,3,1	1	0	1	0	0
chr10_ref_v2	354626	1	A,ATTCCAACAGTGTT	1	0	0,0,6,0	0	0	1	2	NA	NA	NA	NA	0	0,1,10,0	1	0	1	0	0	2	NA	NA	NA	NA	0	NA	NA	0,0,3,0	0	0	1	0	0	2	NA	NA	NA	NA	0	NA	NA	0,0,2,1	1	0	1	0	0
chr10_ref_v2	354628	1	A,ACATATAAATATGT	1	0	0,1,3,0	1	0	1	2	NA	NA	NA	NA	0	0,2,6,0	1	0	1	0.198651653	0	2	NA	NA	NA	NA	0	NA	NA	0,0,3,0	0	0	1	0	0	2	NA	NA	NA	NA	0	NA	NA	0,0,2,0	0	0	1	0	0
chr10_ref_v2	354631	1	A,AATG	1	0	0,2,1,0	1	0	1	2	NA	NA	NA	NA	0	0,2,4,0	1	0	1	1.018333717	0	2	NA	NA	NA	NA	0	NA	NA	0,0,1,0	0	0	1	0	0	2	NA	NA	NA	NA	0	NA	NA	0,0,1,0	0	0	1	0	0
chr10_ref_v2	354636	1	G,GGT	0	0	0,2,1,0	1	0	1	2	NA	NA	NA	NA	0	0,2,3,0	1	0	1	0.687855608	0	2	NA	NA	NA	NA	0	NA	NA	0,0,0,0	0	0	1	0	0	2	NA	NA	NA	NA	0	NA	NA	0,1,1,0	1	0	1	0.257047929	0
chr10_ref_v2	354638	1	T,A	1	0	0,2,1,0	1	0	1	2	NA	NA	NA	NA	0	0,2,3,0	1	0	1	0.687855608	0	2	NA	NA	NA	NA	0	NA	NA	0,0,0,0	0	0	1	0	0	2	NA	NA	NA	NA	0	NA	NA	0,2,0,0	0	0	1	0	0
chr10_ref_v2	354641	1	T,A	1	0	0,2,1,0	1	0	1	2	NA	NA	NA	NA	0	0,2,2,0	1	0	1	0.392250214	0	2	NA	NA	NA	NA	0	NA	NA	0,0,0,0	0	0	1	0	0	2	NA	NA	NA	NA	0	NA	NA	0,2,0,0	0	0	1	0	0
chr10_ref_v2	354643	1	ATG,A	0	0	0,2,0,0	0	0	1	2	NA	NA	NA	NA	0	0,2,2,0	1	0	1	0	0	2	NA	NA	NA	NA	0	NA	NA	0,0,0,0	0	0	1	0	0	2	NA	NA	NA	NA	0	NA	NA	0,2,0,0	0	0	1	0	0
chr10_ref_v2	354665	1	T,G	1	0	0,0,0,3	0	0	1	2	NA	NA	NA	NA	0	0,0,0,6	0	0	1	0	0	2	NA	NA	NA	NA	0	NA	NA	0,0,0,0	0	0	1	0	0	2	NA	NA	NA	NA	0	NA	NA	0,0,0,4	0	0	1	0	0
chr10_ref_v2	354667	1	T,G	1	0	0,0,0,3	0	0	1	2	NA	NA	NA	NA	0	0,0,0,6	0	0	1	0	0	2	NA	NA	NA	NA	0	NA	NA	0,0,0,0	0	0	1	0	0	2	NA	NA	NA	NA	0	NA	NA	0,0,0,5	0	0	1	0	0
chr10_ref_v2	354669	1	A,T	1	0	0,0,0,3	0	0	1	2	NA	NA	NA	NA	0	0,0,0,6	0	0	1	0	0	2	NA	NA	NA	NA	0	NA	NA	0,0,0,0	0	0	1	0	0	2	NA	NA	NA	NA	0	NA	NA	0,0,0,5	0	0	1	0	0
chr10_ref_v2	354676	1	A,T	1	0	0,0,0,3	0	0	1	2	NA	NA	NA	NA	0	0,0,0,6	0	0	1	0	0	2	NA	NA	NA	NA	0	NA	NA	0,0,0,0	0	0	1	0	0	2	NA	NA	NA	NA	0	NA	NA	0,0,0,5	0	0	1	0	0
chr10_ref_v2	354754	1	T,C	1	0	0,1,0,1	1	0	1	2	NA	NA	NA	NA	0	0,0,0,6	0	0	1	0	0	2	NA	NA	NA	NA	0	NA	NA	0,0,0,0	0	0	1	0	0	2	NA	NA	NA	NA	0	NA	NA	0,1,0,2	1	0	1	0.302537013	0
chr10_ref_v2	357991	0	GT,G	1	1	27,11,22,19	1	1	0	2	GT,G	NA	NA	0.088420862	0	6,9,10,15	1	1	0	1.604247805	0	2	GT,G	G,G	0.125	0.077641163	0	NA	NA	8,4,15,16	1	1	0	1.685613536	0	2	G,G	GT,G	0.5	0.045800356	0	NA	NA	19,11,27,25	1	1	0	1.22783863	0
chr10_ref_v2	359603	0	GAAA,G,GA	1	1	3,6,11,20,111,133	1	1	0	2	GA,GA	GAAA,GA	0.125	1.02754518	0	0,1,2,3,28,21	1	1	0	1.306615851	0	2	GA,GA	NA	NA	0.059035828	0	NA	NA	0,0,5,6,38,52	1	1	0	0.738934163	0	2	GA,GA	NA	NA	0.192371672	0	NA	NA	1,4,8,12,90,121	1	1	0	1.034251728	0
chr10_ref_v2	371068	0	T,A	1	0	145,173,0,0	1	1	0	2	T,T	NA	NA	0	0	30,13,27,42	1	1	0	319.2144121	1	2	T,A	A,A	0.25	0.037919235	0	g.371068T>A	0	64,63,0,0	1	1	0	0.819419509	0	2	T,T	NA	NA	0	0	NA	NA	132,128,0,0	1	1	0	1.313067861	0
chr10_ref_v2	374318	0	T,G	0	0	57,155,82,0	1	1	0	2	T,T	T,G	0.5	0.160866622	0	30,51,15,0	1	1	0	2.874770538	0	2	T,T	T,G	0.25	0.324049717	0	NA	NA	52,57,4,0	1	1	0	13.33364803	0	2	T,T	T,G	0.125	0.373859769	0	NA	NA	111,132,11,1	1	1	0	22.74292859	0
chr10_ref_v2	387913	0	CA,C,CAA	1	1	61,5,12,4,9,18	1	1	0	2	CA,CA	CA,CAA	0.5	0.523653415	0	17,9,3,1,3,7	1	1	0	4.324052827	0	2	CA,CA	CA,CAA	0.5	0.274683165	0	NA	NA	26,5,10,4,2,4	1	1	0	1.704841452	0	2	CA,CA	CA,C	0.25	0.532583132	0	NA	NA	53,15,14,1,3,8	1	1	0	4.827115537	0
chr10_ref_v2	393476	0	GA,G	1	1	21,31,10,17	1	1	1	2	GA,GA	GA,G	0.5	0.081560172	0	13,27,5,19	1	1	0	1.118241462	0	2	GA,GA	GA,G	0.5	0.078028471	0	NA	NA	14,12,5,9	1	1	1	0.820263477	0	2	GA,GA	GA,G	0.25	0.16835896	0	NA	NA	31,36,7,20	1	1	1	1.024987268	0
chr10_ref_v2	421974	0	C,A	0	0	209,21,0,32	1	1	0	2	C,C	C,A	0.25	0.010870797	0	73,23,0,2	1	1	0	7.015310995	0	2	C,C	NA	NA	0.426084395	0	NA	NA	80,33,0,3	1	1	0	11.96725944	0	2	C,C	C,A	0.125	0.633043256	0	NA	NA	160,93,0,7	1	1	0	38.21347776	0
chr10_ref_v2	423825	0	GAT,G	1	1	68,47,14,9	1	1	0	2	GAT,GAT	NA	NA	0.001705406	0	25,29,16,14	1	1	0	4.090146967	0	2	GAT,GAT	GAT,G	0.5	0.02088067	0	NA	NA	18,14,6,6	1	1	0	1.330998021	0	2	GAT,GAT	GAT,G	0.25	0.058505452	0	NA	NA	40,39,14,8	1	1	1	0.984885119	0
chr10_ref_v2	424559	0	C,CTTTTTTT	1	1	1,12,3,7	1	1	0	2	C,CTTTTTTT	C,C	0.125	0.011049836	0	1,5,2,2	1	0	0	0.477718033	0	2	NA	NA	NA	NA	0	NA	NA	9,5,6,4	1	1	0	6.593245646	0	2	C,CTTTTTTT	C,C	0.125	0.085157808	0	NA	NA	12,15,6,10	1	1	0	6.734730183	0
chr10_ref_v2	450173	0	A,C	0	0	208,35,0,81	1	1	0	2	A,A	A,C	0.5	0.012270093	0	51,18,0,8	1	1	0	3.815255171	0	2	A,A	A,C	0.25	0.090971778	0	NA	NA	74,37,0,30	1	1	0	7.418956294	0	2	A,A	A,C	0.5	0.176930708	0	NA	NA	149,58,1,60	1	1	0	7.032022484	0
chr10_ref_v2	455719	0	GAT,G	1	1	9,9,1,1	1	1	1	2	GAT,GAT	NA	NA	0.844792335	0	14,5,5,4	1	1	0	2.415070211	0	2	GAT,GAT	GAT,G	0.25	0.195557398	0	NA	NA	4,7,1,3	1	0	1	1.478910945	0	2	NA	NA	NA	NA	0	NA	NA	16,5,3,4	1	1	1	1.606707718	0
chr10_ref_v2	457556	0	C,CA	1	1	23,11,5,3	1	1	0	2	C,C	C,CA	0.25	0.012191961	0	20,10,2,4	1	1	0	0.598412653	0	2	C,C	C,CA	0.25	0.092677896	0	NA	NA	12,4,3,0	1	0	1	0.533543636	0	2	NA	NA	NA	NA	0	NA	NA	34,16,9,4	1	1	1	0.50846865	0
chr10_ref_v2	469783	0	GTAATAA,G,GTAA	1	1	0,1,0,0,15,31	1	1	1	2	GTAA,GTAA	NA	NA	0.78240854	0	0,0,2,2,10,14	1	1	0	1.546404627	0	2	GTAA,GTAA	G,GTAA	0.25	0.174205741	0	NA	NA	0,1,2,0,3,6	1	0	1	2.048047463	0	2	NA	NA	NA	NA	0	NA	NA	0,1,1,1,14,22	1	1	1	0.475671398	0
chr10_ref_v2	470700	0	G,GA	1	1	122,74,9,16	1	1	0	2	G,G	G,GA	0.125	0.144697046	0	30,11,2,1	1	1	0	1.289985696	0	2	G,G	NA	NA	0.153953889	0	NA	NA	48,37,3,4	1	1	0	0.992871876	0	2	G,G	NA	NA	0.121424428	0	NA	NA	101,91,5,19	1	1	0	2.373425242	0
chr10_ref_v2	471733	0	AT,A	1	1	84,82,12,8	1	1	0	2	AT,AT	NA	NA	0.025749418	0	42,21,3,4	1	1	0	2.138174189	0	2	AT,AT	NA	NA	0.227241216	0	NA	NA	30,30,3,7	1	1	0	1.542363934	0	2	AT,AT	NA	NA	0.136903424	0	NA	NA	75,66,4,12	1	1	0	1.485701818	0
chr10_ref_v2	472540	1	G,A	1	0	0,0,0,0	0	0	1	2	NA	NA	NA	NA	0	0,1,0,0	0	0	1	0	0	2	NA	NA	NA	NA	0	NA	NA	0,0,0,1	0	0	1	0	0	2	NA	NA	NA	NA	0	NA	NA	0,0,0,0	0	0	1	0	0
chr10_ref_v2	472544	1	G,T	1	0	0,0,0,0	0	0	1	2	NA	NA	NA	NA	0	0,1,0,0	0	0	1	0	0	2	NA	NA	NA	NA	0	NA	NA	0,0,0,1	0	0	1	0	0	2	NA	NA	NA	NA	0	NA	NA	0,0,0,0	0	0	1	0	0
chr10_ref_v2	474119	1	G,A	0	0	0,0,0,0	0	0	1	2	NA	NA	NA	NA	0	0,0,0,0	0	0	1	0	0	2	NA	NA	NA	NA	0	NA	NA	0,0,0,0	0	0	1	0	0	2	NA	NA	NA	NA	0	NA	NA	0,0,0,0	0	0	1	0	0
chr10_ref_v2	477645	1	A,C	1	0	0,1,0,0	0	0	1	2	NA	NA	NA	NA	0	1,2,0,0	1	0	1	0	0	2	NA	NA	NA	NA	0	NA	NA	0,0,0,0	0	0	1	0	0	2	NA	NA	NA	NA	0	NA	NA	1,0,1,0	1	0	1	0	0
chr10_ref_v2	478013	1	T,C	0	0	0,0,0,0	0	0	1	2	NA	NA	NA	NA	0	0,1,0,0	0	0	1	0	0	2	NA	NA	NA	NA	0	NA	NA	0,0,0,0	0	0	1	0	0	2	NA	NA	NA	NA	0	NA	NA	0,0,0,1	0	0	1	0	0
chr10_ref_v2	478018	1	C,G	1	0	0,0,0,0	0	0	1	2	NA	NA	NA	NA	0	0,1,0,0	0	0	1	0	0	2	NA	NA	NA	NA	0	NA	NA	0,0,0,0	0	0	1	0	0	2	NA	NA	NA	NA	0	NA	NA	0,0,0,1	0	0	1	0	0
chr10_ref_v2	478019	1	A,C	0	0	0,0,0,0	0	0	1	2	NA	NA	NA	NA	0	0,1,0,0	0	0	1	0	0	2	NA	NA	NA	NA	0	NA	NA	0,0,0,0	0	0	1	0	0	2	NA	NA	NA	NA	0	NA	NA	0,0,0,1	0	0	1	0	0
chr10_ref_v2	478021	1	C,T	0	0	0,0,0,0	0	0	1	2	NA	NA	NA	NA	0	0,1,0,0	0	0	1	0	0	2	NA	NA	NA	NA	0	NA	NA	0,0,0,0	0	0	1	0	0	2	NA	NA	NA	NA	0	NA	NA	0,0,0,1	0	0	1	0	0
chr10_ref_v2	482617	1	A,T	0	0	0,0,0,0	0	0	1	2	NA	NA	NA	NA	0	0,0,0,0	0	0	1	0	0	2	NA	NA	NA	NA	0	NA	NA	0,0,0,0	0	0	1	0	0	2	NA	NA	NA	NA	0	NA	NA	0,0,1,0	0	0	1	0	0
chr10_ref_v2	482626	1	A,T	1	0	0,0,0,0	0	0	1	2	NA	NA	NA	NA	0	0,0,0,0	0	0	1	0	0	2	NA	NA	NA	NA	0	NA	NA	0,0,0,0	0	0	1	0	0	2	NA	NA	NA	NA	0	NA	NA	0,0,1,1	1	0	1	0	0
chr10_ref_v2	482657	1	C,T	1	0	0,0,0,0	0	0	1	2	NA	NA	NA	NA	0	0,0,0,0	0	0	1	0	0	2	NA	NA	NA	NA	0	NA	NA	0,0,0,0	0	0	1	0	0	2	NA	NA	NA	NA	0	NA	NA	0,0,1,1	1	0	1	0	0
chr10_ref_v2	482660	1	T,C	1	0	0,0,0,0	0	0	1	2	NA	NA	NA	NA	0	0,0,0,0	0	0	1	0	0	2	NA	NA	NA	NA	0	NA	NA	0,0,0,0	0	0	1	0	0	2	NA	NA	NA	NA	0	NA	NA	0,0,1,1	1	0	1	0	0
chr10_ref_v2	482683	1	A,T	1	0	0,0,0,0	0	0	1	2	NA	NA	NA	NA	0	0,0,0,0	0	0	1	0	0	2	NA	NA	NA	NA	0	NA	NA	0,0,0,0	0	0	1	0	0	2	NA	NA	NA	NA	0	NA	NA	0,0,1,1	1	0	1	0	0
chr10_ref_v2	482698	1	T,C	0	0	0,0,0,0	0	0	1	2	NA	NA	NA	NA	0	0,0,0,0	0	0	1	0	0	2	NA	NA	NA	NA	0	NA	NA	0,0,0,0	0	0	1	0	0	2	NA	NA	NA	NA	0	NA	NA	0,0,0,1	0	0	1	0	0
chr10_ref_v2	482701	1	G,C	0	0	0,0,0,0	0	0	1	2	NA	NA	NA	NA	0	0,0,0,0	0	0	1	0	0	2	NA	NA	NA	NA	0	NA	NA	0,0,0,0	0	0	1	0	0	2	NA	NA	NA	NA	0	NA	NA	0,0,0,1	0	0	1	0	0
chr10_ref_v2	496752	0	A,AATATATATAT,AATATATATATAT	1	1	0,0,9,8,28,29	1	1	1	2	AATATATATATAT,AATATATATATAT	AATATATATAT,AATATATATATAT	0.125	0.084152954	0	1,0,9,14,22,13	1	1	0	2.630865483	0	2	AATATATATATAT,AATATATATATAT	AATATATATAT,AATATATATATAT	0.5	0.115430543	0	NA	NA	0,0,4,9,10,11	1	1	1	2.129014679	0	2	AATATATATATAT,AATATATATATAT	AATATATATAT,AATATATATATAT	0.5	0.049267274	0	NA	NA	0,0,6,6,10,18	1	1	1	0.747123516	0
chr10_ref_v2	496957	0	A,AATATATATATATAT,AATATATATATATATAT	1	1	0,0,3,1,16,15	1	1	1	2	AATATATATATATATAT,AATATATATATATATAT	NA	NA	0.675000796	0	0,0,4,11,12,18	1	1	0	7.451176838	0	2	AATATATATATATATAT,AATATATATATATATAT	AATATATATATATAT,AATATATATATATATAT	0.5	0.159829339	0	NA	NA	0,0,1,3,9,4	1	0	1	1.993899766	0	2	NA	NA	NA	NA	0	NA	NA	0,0,3,2,12,6	1	1	1	1.007733989	0
chr10_ref_v2	518910	0	CGTGTGTGTGTGTGTGT,C	1	1	6,6,81,91	1	1	0	2	C,C	CGTGTGTGTGTGTGTGT,C	0.125	0.045462374	0	2,0,26,14	1	1	0	1.945305439	0	2	C,C	CGTGTGTGTGTGTGTGT,C	0.125	0.14927975	0	NA	NA	2,3,36,37	1	1	0	0.437804248	0	2	C,C	CGTGTGTGTGTGTGTGT,C	0.125	0.027028672	0	NA	NA	2,3,62,77	1	1	0	0.760349543	0
chr10_ref_v2	523557	0	TAAAA,T,TA	1	1	30,1,16,13,114,121	1	1	0	2	TA,TA	TAAAA,TA	0.25	0.492822188	0	0,2,2,5,33,38	1	1	0	2.165048437	0	2	TA,TA	NA	NA	0.435827029	0	NA	NA	11,2,7,11,55,36	1	1	0	1.915852303	0	2	TA,TA	TAAAA,TA	0.25	0.833428466	0	NA	NA	10,3,10,13,112,96	1	1	0	2.152102341	0
chr10_ref_v2	525354	0	GA,G	1	1	31,76,13,30	1	1	0	2	GA,GA	GA,G	0.25	0.147175823	0	9,29,4,10	1	1	0	0.570805399	0	2	GA,GA	GA,G	0.25	0.093200832	0	NA	NA	13,38,9,12	1	1	0	0.779147144	0	2	GA,GA	GA,G	0.25	0.001754666	0	NA	NA	37,89,15,33	1	1	0	0.469477717	0
chr10_ref_v2	525434	0	TA,T	1	1	11,69,1,9	1	1	0	2	TA,TA	NA	NA	0.5609926	0	5,22,1,4	1	1	0	0.658546489	0	2	TA,TA	NA	NA	0.437659415	0	NA	NA	8,31,4,4	1	1	0	2.812065342	0	2	TA,TA	NA	NA	0.371642404	0	NA	NA	14,60,6,6	1	1	0	3.428298624	0
chr10_ref_v2	529076	0	C,T	0	0	225,279,0,0	1	1	0	2	C,C	NA	NA	0	0	65,65,0,0	1	1	0	0.93336817	0	2	C,C	NA	NA	0	0	NA	NA	85,95,0,0	1	1	0	0.589030796	0	2	C,C	NA	NA	0	0	NA	NA	91,89,81,94	1	1	0	375.8980791	1
chr10_ref_v2	536326	0	G,A	0	0	179,211,0,0	1	1	0	2	G,G	NA	NA	0	0	61,43,0,0	1	1	0	2.503264954	0	2	G,G	NA	NA	0	0	NA	NA	62,68,0,0	1	1	0	0.458387455	0	2	G,G	NA	NA	0	0	NA	NA	165,169,0,0	1	1	0	0.980731563	0
chr10_ref_v2	537752	0	G,GGA	0	0	2,9,25,33	1	1	1	2	GGA,GGA	G,GGA	0.25	0.283362411	0	4,9,9,11	1	1	1	2.637822386	0	2	G,GGA	GGA,GGA	0.25	0.080042708	0	NA	NA	3,5,5,8	1	1	1	2.010892983	0	2	G,GGA	GGA,GGA	0.25	0.025317808	0	NA	NA	9,12,18,18	1	1	1	4.771157347	0
chr10_ref_v2	537755	0	T,TTG	1	0	2,9,25,33	1	1	1	2	TTG,TTG	T,TTG	0.25	0.283362411	0	3,9,9,11	1	1	1	2.218277324	0	2	T,TTG	TTG,TTG	0.25	0	0	NA	NA	3,5,5,8	1	1	1	2.010892983	0	2	T,TTG	TTG,TTG	0.25	0.025317808	0	NA	NA	8,12,18,18	1	1	1	4.049671799	0
chr10_ref_v2	537759	1	T,TCCATCGTGTAA	1	0	0,0,27,38	1	1	1	2	NA	NA	NA	NA	0	0,2,8,11	1	1	1	1.720328349	0	2	NA	NA	NA	NA	0	NA	NA	0,1,5,10	1	0	1	0.933848977	0	2	NA	NA	NA	NA	0	NA	NA	1,0,19,18	1	1	1	0.810242687	0
chr10_ref_v2	540550	1	T,TGAAACTGTTGGAATAAAAATCAACTATCATCTACTAACTAGTATTTACTAGTATTTACATTACTAGTATATTATCATATACGGTGTTAGAAGATGACGCAAATGATGAGAAATAGTCATCTAAATTAGTGGAAGCTGAAACGCAAGGATTGATAATGTAATAGGATCAATGAATATAAACATATAAAACGGAATGAGGAATAATCGTAATATTAGTATGTAGAAATATAGATTCCATTTTGAGGATTCCTATATCCTCGAGGAGAACTTCTAGTATATCTACATACCTAATATTATAGCCTTAATCACAATGGAATCCCAACAATTACATCAAAATCCACATTCCCATCA	0	0	0,27,0,0	0	1	1	2	NA	NA	NA	NA	0	3,9,0,0	1	0	0	0	0	2	NA	NA	NA	NA	0	NA	NA	0,6,0,0	0	0	1	0	0	2	NA	NA	NA	NA	0	NA	NA	1,24,0,0	1	1	1	0	0
chr10_ref_v2	540551	1	G,GAAACTGTTGGAATAAAAATCAACTATCATCTACTAACTAGTATTTACTAGTATTTACATTACTAGTATATTATCATATACGGTGTTAGAAGATGACGCAAATGATGAGAAATAGTCATCTAAATTAGTGGAAGCTGAAACGCAAGGATTGATAATGTAATAGGATCAATGAATAT	0	0	22,20,0,2	1	1	1	2	NA	NA	NA	NA	0	23,4,0,2	1	1	0	3.221793342	0	2	NA	NA	NA	NA	0	NA	NA	6,4,0,0	1	0	1	0.446231356	0	2	NA	NA	NA	NA	0	NA	NA	27,14,0,5	1	1	1	1.300557449	0
chr10_ref_v2	540616	1	GAGGATTCCTATATCTTCGAGGAGAACTTCTAGTATA,G	0	0	132,15,5,5	1	1	1	2	NA	NA	NA	NA	0	61,5,1,3	1	1	1	0.526064934	0	2	NA	NA	NA	NA	0	NA	NA	53,8,1,2	1	1	1	0.599972646	0	2	NA	NA	NA	NA	0	NA	NA	128,25,2,6	1	1	1	2.008820057	0
chr10_ref_v2	540657	1	GTATACCTGATATTATAGCCTTTACCAACAATAGAATCCCAACAATTATCTCAAAATTCACCAGTATCTTA,G	1	0	121,15,5,5	1	1	1	2	NA	NA	NA	NA	0	52,5,1,4	1	1	1	0.79594117	0	2	NA	NA	NA	NA	0	NA	NA	47,8,1,3	1	1	1	0.600281919	0	2	NA	NA	NA	NA	0	NA	NA	104,21,2,6	1	1	1	1.532486417	0
chr10_ref_v2	540724	0	C,CTCAACA	0	0	5,6,35,4	1	1	1	2	C,CTCAACA	CTCAACA,CTCAACA	0.5	0.167054085	0	1,4,9,3	1	0	1	0.901768588	0	2	NA	NA	NA	NA	0	NA	NA	1,3,10,5	1	0	1	1.897713648	0	2	NA	NA	NA	NA	0	NA	NA	2,6,15,12	1	1	1	5.24453621	0
chr10_ref_v2	540728	1	A,ATTACTCGG	1	0	5,5,19,1	1	1	1	2	NA	NA	NA	NA	0	1,4,6,3	1	0	1	2.081745498	0	2	NA	NA	NA	NA	0	NA	NA	1,3,7,3	1	0	1	2.043580992	0	2	NA	NA	NA	NA	0	NA	NA	2,7,10,7	1	1	1	4.903050504	0
chr10_ref_v2	540768	1	G,T	1	0	0,0,0,10	0	0	1	2	NA	NA	NA	NA	0	0,0,0,5	0	0	1	0	0	2	NA	NA	NA	NA	0	NA	NA	0,0,0,3	0	0	1	0	0	2	NA	NA	NA	NA	0	NA	NA	0,0,0,8	0	0	1	0	0
chr10_ref_v2	540769	1	TGA,T	1	0	0,0,0,10	0	0	1	2	NA	NA	NA	NA	0	0,0,0,6	0	0	1	0	0	2	NA	NA	NA	NA	0	NA	NA	0,0,0,3	0	0	1	0	0	2	NA	NA	NA	NA	0	NA	NA	0,0,0,8	0	0	1	0	0
chr10_ref_v2	540772	1	T,TTA	0	0	0,0,0,10	0	0	1	2	NA	NA	NA	NA	0	0,0,0,6	0	0	1	0	0	2	NA	NA	NA	NA	0	NA	NA	0,0,0,3	0	0	1	0	0	2	NA	NA	NA	NA	0	NA	NA	0,0,0,8	0	0	1	0	0
chr10_ref_v2	540779	1	T,A	1	0	0,0,0,10	0	0	1	2	NA	NA	NA	NA	0	0,0,0,6	0	0	1	0	0	2	NA	NA	NA	NA	0	NA	NA	0,0,0,3	0	0	1	0	0	2	NA	NA	NA	NA	0	NA	NA	0,0,0,8	0	0	1	0	0
chr10_ref_v2	540799	1	A,T	0	0	0,0,0,12	0	0	1	2	NA	NA	NA	NA	0	0,0,0,6	0	0	1	0	0	2	NA	NA	NA	NA	0	NA	NA	0,0,0,3	0	0	1	0	0	2	NA	NA	NA	NA	0	NA	NA	0,0,0,8	0	0	1	0	0
chr10_ref_v2	540800	1	AG,A	0	0	0,0,0,12	0	0	1	2	NA	NA	NA	NA	0	0,0,0,6	0	0	1	0	0	2	NA	NA	NA	NA	0	NA	NA	0,0,0,3	0	0	1	0	0	2	NA	NA	NA	NA	0	NA	NA	0,0,0,8	0	0	1	0	0
chr10_ref_v2	540819	1	C,G	1	0	0,0,0,9	0	0	1	2	NA	NA	NA	NA	0	0,0,0,4	0	0	1	0	0	2	NA	NA	NA	NA	0	NA	NA	0,0,0,1	0	0	1	0	0	2	NA	NA	NA	NA	0	NA	NA	0,0,0,4	0	0	1	0	0
chr10_ref_v2	540858	1	C,T	1	0	0,0,0,4	0	0	1	2	NA	NA	NA	NA	0	0,2,0,1	1	0	1	0	0	2	NA	NA	NA	NA	0	NA	NA	0,0,0,1	0	0	1	0	0	2	NA	NA	NA	NA	0	NA	NA	0,0,0,1	0	0	1	0	0
chr10_ref_v2	541015	1	C,T	0	0	0,0,0,0	0	0	1	2	NA	NA	NA	NA	0	0,0,0,0	0	0	1	0	0	2	NA	NA	NA	NA	0	NA	NA	0,0,0,0	0	0	1	0	0	2	NA	NA	NA	NA	0	NA	NA	0,0,2,0	0	0	1	0	0
chr10_ref_v2	541048	1	T,C	1	0	0,0,0,0	0	0	1	2	NA	NA	NA	NA	0	0,0,0,0	0	0	1	0	0	2	NA	NA	NA	NA	0	NA	NA	0,0,0,0	0	0	1	0	0	2	NA	NA	NA	NA	0	NA	NA	0,0,1,0	0	0	1	0	0
chr10_ref_v2	543234	1	GAGTGACATTATTATGTTGAACTAGTAACACCCTTTTGTGGATTCCTACATACCCAGAGAGAACTCCT,G	0	0	0,0,112,104	1	1	1	2	NA	NA	NA	NA	0	0,0,24,37	1	1	1	1.608181114	0	2	NA	NA	NA	NA	0	NA	NA	0,0,28,45	1	1	1	2.042679285	0	2	NA	NA	NA	NA	0	NA	NA	0,1,64,74	1	1	1	0.940575197	0
chr10_ref_v2	543546	0	GTGAC,G	1	1	14,0,96,183	1	1	0	2	G,G	GTGAC,G	0.125	0.215404463	0	0,0,22,42	1	1	0	0.72699721	0	2	G,G	NA	NA	3.35E-05	0	NA	NA	2,0,43,66	1	1	0	1.037404906	0	2	G,G	NA	NA	0.423632787	0	NA	NA	1,1,125,138	1	1	0	7.036407518	0
chr10_ref_v2	549750	0	CT,C	1	1	7,6,105,91	1	1	0	2	C,C	NA	NA	0.247704675	0	2,0,24,28	1	1	0	0.887710326	0	2	C,C	NA	NA	0.087253298	0	NA	NA	3,1,36,31	1	1	0	0.39430627	0	2	C,C	NA	NA	0.051699767	0	NA	NA	10,4,80,63	1	1	0	1.422496634	0
chr10_ref_v2	556532	1	A,C	0	0	231,41,0,73	1	1	0	2	NA	NA	NA	NA	0	53,24,0,10	1	1	0	5.076897163	0	2	NA	NA	NA	NA	0	NA	NA	72,38,0,3	1	1	0	12.10231887	0	2	NA	NA	NA	NA	0	NA	NA	160,104,0,33	1	1	0	26.64661618	0
chr10_ref_v2	566511	0	G,GTAT	1	1	1,6,176,156	1	1	0	2	GTAT,GTAT	NA	NA	0.288159705	0	0,3,61,56	1	1	0	0.447542018	0	2	GTAT,GTAT	NA	NA	0.706906997	0	NA	NA	0,1,45,48	1	1	0	0.729085246	0	2	GTAT,GTAT	NA	NA	0.242248108	0	NA	NA	1,1,107,106	1	1	0	0.762161005	0
chr10_ref_v2	569148	0	T,G	1	0	52,202,81,0	1	1	0	2	T,T	T,G	0.5	0.032002731	0	27,70,16,0	1	1	0	2.26895899	0	2	T,T	T,G	0.25	0.204412515	0	NA	NA	31,86,36,0	1	1	0	1.176137377	0	2	T,T	T,G	0.5	0.052643733	0	NA	NA	81,170,43,0	1	1	0	7.758807487	0
chr10_ref_v2	570197	0	G,GT,GTT	1	1	1,1,21,12,143,134	1	1	0	2	GTT,GTT	GT,GTT	0.125	0.258488969	0	0,0,2,1,33,31	1	1	0	0.683314042	0	2	GTT,GTT	NA	NA	0.718852581	0	NA	NA	2,1,10,6,59,55	1	1	0	1.253475765	0	2	GTT,GTT	GT,GTT	0.125	0.569604288	0	NA	NA	1,0,9,12,110,117	1	1	0	0.984570442	0
chr10_ref_v2	570384	0	AAT,A	1	0	1,6,92,81	1	1	0	2	A,A	AAT,A	0.125	0.499331244	0	1,2,28,30	1	1	0	0.583959491	0	2	A,A	AAT,A	0.125	0.253780521	0	NA	NA	3,1,33,37	1	1	0	2.174964998	0	2	A,A	AAT,A	0.125	0.15415068	0	NA	NA	7,5,84,73	1	1	0	4.327593786	0
chr10_ref_v2	574850	0	G,GAA,GAAA	1	1	2,1,50,87,11,6	1	1	0	2	GAA,GAA	GAA,GAAA	0.125	0.577690901	0	0,0,22,32,3,1	1	1	0	0.752156682	0	2	GAA,GAA	NA	NA	0.141683796	0	NA	NA	0,0,31,31,2,1	1	1	0	2.307729791	0	2	GAA,GAA	NA	NA	0.653205417	0	NA	NA	2,0,64,76,5,7	1	1	0	2.180143596	0
chr10_ref_v2	576622	0	A,AATATATATATATATATATATAT	1	1	0,0,11,17	1	1	1	2	AATATATATATATATATATATAT,AATATATATATATATATATATAT	NA	NA	0	0	0,0,13,20	1	1	0	0.344975826	0	2	AATATATATATATATATATATAT,AATATATATATATATATATATAT	NA	NA	0	0	NA	NA	0,0,1,4	1	0	1	0.481521761	0	2	NA	NA	NA	NA	0	NA	NA	1,1,15,13	1	1	1	0.851399806	0
chr10_ref_v2	579845	0	C,CT	1	1	12,90,28,10	1	1	0	2	C,C	C,CT	0.5	0.035400247	0	5,18,9,6	1	1	0	1.46183539	0	2	C,CT	C,C	0.125	0.027580366	0	NA	NA	9,34,8,4	1	1	0	1.394207113	0	2	C,C	C,CT	0.25	0.202603037	0	NA	NA	16,108,17,12	1	1	0	1.448873873	0
chr10_ref_v2	586013	0	C,CA	1	1	78,69,6,6	1	1	0	2	C,C	NA	NA	0.136983728	0	27,34,1,2	1	1	0	1.13676043	0	2	C,C	NA	NA	0.383066483	0	NA	NA	32,38,2,2	1	1	0	0.989254217	0	2	C,C	NA	NA	0.304274771	0	NA	NA	86,85,4,7	1	1	0	0.706390745	0
chr10_ref_v2	593782	0	ATTGTTGTTGTTG,A	1	1	1,2,173,149	1	1	0	2	A,A	NA	NA	0.414738745	0	3,0,39,20	1	1	0	3.676766994	0	2	A,A	ATTGTTGTTGTTG,A	0.125	0.046690278	0	NA	NA	1,0,46,47	1	1	0	0.638657014	0	2	A,A	NA	NA	0.010695289	0	NA	NA	0,1,143,124	1	1	0	0.44333156	0
chr10_ref_v2	607477	0	T,G	0	0	42,165,42,0	1	1	0	2	T,T	T,G	0.25	0.374391471	0	22,38,8,0	1	1	0	3.182879724	0	2	T,T	T,G	0.25	0.065526664	0	NA	NA	49,63,13,0	1	1	0	9.643629781	0	2	T,T	T,G	0.25	0.133531393	0	NA	NA	106,139,23,0	1	1	0	19.22837066	0
chr10_ref_v2	617624	0	A,ATTTT,ATTTTT	1	1	0,0,23,38,100,62	1	1	0	2	ATTTTT,ATTTTT	ATTTT,ATTTTT	0.25	0.139144157	0	0,0,9,10,26,16	1	1	0	0.792102635	0	2	ATTTTT,ATTTTT	ATTTT,ATTTTT	0.25	0.193979125	0	NA	NA	0,1,14,14,36,22	1	1	0	1.271214443	0	2	ATTTTT,ATTTTT	ATTTT,ATTTTT	0.5	0.176467578	0	NA	NA	1,0,29,37,80,41	1	1	0	1.922058155	0
chr10_ref_v2	629167	0	C,T	1	0	90,142,50,1	1	1	0	2	C,C	C,T	0.5	0.41629945	0	21,68,18,0	1	1	0	2.59069956	0	2	C,C	C,T	0.25	0.401712758	0	NA	NA	42,48,13,0	1	1	0	1.506135174	0	2	C,C	C,T	0.25	0.085157808	0	NA	NA	60,102,38,0	1	1	0	0.472595986	0
chr10_ref_v2	638791	0	CTT,C,CTTTTTTTT	1	1	1,0,6,3,72,43	1	1	0	2	CTTTTTTTT,CTTTTTTTT	C,CTTTTTTTT	0.125	0.16034265	0	0,0,7,1,12,6	1	1	0	4.186700416	0	2	CTTTTTTTT,CTTTTTTTT	C,CTTTTTTTT	0.5	0.287682072	0	NA	NA	1,0,6,4,24,9	1	1	0	2.654762875	0	2	CTTTTTTTT,CTTTTTTTT	C,CTTTTTTTT	0.5	0.09531018	0	NA	NA	0,2,19,10,53,31	1	1	0	6.876323853	0
chr10_ref_v2	639590	0	A,ACC	1	0	13,16,72,57	1	1	0	2	A,ACC	ACC,ACC	0.5	0.393904286	1	4,0,7,9	1	1	1	1.270659127	0	2	ACC,ACC	A,ACC	0.5	0.064538521	0	NA	NA	9,9,28,25	1	1	0	1.048476577	0	2	ACC,ACC	A,ACC	0.5	0.018692133	1	NA	NA	10,10,71,60	1	1	0	0.822306777	0
chr10_ref_v2	639592	0	A,C	1	0	79,67,12,16	1	1	0	2	A,A	A,C	0.25	0.294508038	1	7,9,4,1	1	1	1	1.362146454	0	2	A,A	A,C	0.5	0.064538521	0	NA	NA	32,30,6,7	1	1	0	0.465514841	0	2	A,A	A,C	0.25	0.383725121	0	NA	NA	78,69,9,8	1	1	0	0.899290068	0
chr10_ref_v2	641485	0	T,TA	1	1	4,13,139,173	1	1	0	2	TA,TA	NA	NA	0.045102603	0	1,0,29,49	1	1	0	1.3315604	0	2	TA,TA	NA	NA	0.817798587	0	NA	NA	3,4,50,58	1	1	0	0.80315973	0	2	TA,TA	NA	NA	0.053681627	0	NA	NA	9,2,113,121	1	1	0	2.816022928	0
chr10_ref_v2	658249	0	T,TTC	1	1	5,14,200,247	1	1	0	2	TTC,TTC	NA	NA	1.351503667	0	2,6,46,58	1	1	0	1.035494296	0	2	TTC,TTC	NA	NA	0.585580231	0	NA	NA	2,5,70,91	1	1	0	0.426537306	0	2	TTC,TTC	NA	NA	1.353524811	0	NA	NA	9,12,127,160	1	1	0	2.31083839	0
chr10_ref_v2	666816	0	G,GTATATATATATATA,GTATATATATATATATA	1	1	3,2,10,13,8,10	1	1	1	2	GTATATATATATATA,GTATATATATATATATA	G,GTATATATATATATATA	0.25	0.32182367	0	1,1,3,5,12,16	1	1	0	3.055482806	0	2	GTATATATATATATATA,GTATATATATATATATA	GTATATATATATATA,GTATATATATATATATA	0.125	0.147611826	0	NA	NA	0,0,7,5,6,7	1	1	1	0.812074366	0	2	GTATATATATATATA,GTATATATATATATATA	GTATATATATATATATA,GTATATATATATATATA	0.25	0.058551832	0	NA	NA	2,1,4,11,7,16	1	1	1	2.063600482	0
chr10_ref_v2	694152	0	A,G	0	0	1,0,401,322	1	1	0	2	G,G	NA	NA	0.00138217	0	0,0,63,73	1	1	0	1.811529159	0	2	G,G	NA	NA	0	0	NA	NA	0,0,111,108	1	1	0	1.092748107	0	2	G,G	NA	NA	0	0	NA	NA	0,0,269,206	1	1	0	0.537454506	0
chr10_ref_v2	701335	0	TCA,T	1	1	144,123,15,11	1	1	0	2	TCA,TCA	NA	NA	0.967410483	0	0,0,0,0	0	0	0	0	0	2	NA	NA	NA	NA	0	NA	NA	53,38,6,3	1	1	0	0.606795148	0	2	TCA,TCA	NA	NA	0.833207137	0	NA	NA	109,100,11,10	1	1	0	0.481900279	0
chr10_ref_v2	714346	0	A,G	0	0	0,0,302,139	1	1	1	2	G,G	NA	NA	0	0	0,0,44,29	1	1	1	1.148441953	0	2	G,G	NA	NA	0	0	NA	NA	0,0,139,53	1	1	1	0.888715447	0	2	G,G	NA	NA	0	0	NA	NA	0,0,267,111	1	1	1	0.711743978	0
chr10_ref_v2	726958	0	T,C	1	0	336,262,39,4	1	1	0	2	T,T	T,C	0.125	0.075659563	0	73,71,6,1	1	1	0	1.149524637	0	2	T,T	T,C	0.125	0.315852949	0	NA	NA	105,88,19,7	1	1	0	3.797088912	0	2	T,T	T,C	0.25	0.058683502	1	NA	NA	221,210,48,26	1	1	0	16.375046	1
chr10_ref_v2	727021	0	A,G	0	0	400,318,48,47	1	1	0	2	A,A	A,G	0.25	0.076682528	1	72,56,10,10	1	1	0	0.620149311	0	2	A,A	A,G	0.25	0.089612159	1	NA	NA	128,99,11,40	1	1	0	7.824590204	0	2	A,A	A,G	0.5	0.394512096	1	NA	NA	260,193,62,75	1	1	0	12.45884704	1
chr10_ref_v2	727074	0	G,A	1	0	438,314,28,90	1	1	0	2	G,G	G,A	0.25	0.09385845	1	66,57,6,17	1	1	0	0.675219777	0	2	G,G	G,A	0.25	0.26922001	1	NA	NA	133,92,2,48	1	1	0	4.247419367	0	2	G,G	G,A	0.5	0.405465108	0	NA	NA	293,231,26,75	1	1	0	1.393911259	0
chr10_ref_v2	727080	0	G,A	1	0	438,317,26,90	1	1	0	2	G,G	G,A	0.25	0.072782591	1	61,57,5,15	1	1	0	0.881986656	0	2	G,G	G,A	0.25	0.170957798	1	NA	NA	131,99,2,44	1	1	0	2.97414072	0	2	G,G	G,A	0.25	0.336472237	0	NA	NA	306,235,25,71	1	1	0	1.140935534	0
chr10_ref_v2	727083	0	T,C	0	0	435,317,26,91	1	1	0	2	T,T	T,C	0.25	0.08534776	1	63,59,4,14	1	1	0	1.019982518	0	2	T,T	T,C	0.25	0.032260862	1	NA	NA	136,100,2,43	1	1	0	2.440789115	0	2	T,T	T,C	0.25	0.288740834	0	NA	NA	303,238,24,69	1	1	0	0.934592132	0
chr10_ref_v2	727091	0	T,A	0	0	437,334,25,87	1	1	0	2	T,T	T,A	0.25	0.016720647	1	64,64,4,15	1	1	0	1.052680868	0	2	T,T	T,A	0.25	0.038318864	1	NA	NA	137,101,2,39	1	1	0	2.018324986	0	2	T,T	T,A	0.25	0.187211542	0	NA	NA	301,242,23,62	1	1	0	0.934298999	0
chr10_ref_v2	727098	0	G,T	0	0	447,334,25,85	1	1	0	2	G,G	G,T	0.25	0.014184635	1	61,68,3,15	1	1	0	1.812176765	0	2	G,G	G,T	0.25	0.023530497	0	NA	NA	139,102,2,37	1	1	0	1.778649919	0	2	G,G	G,T	0.25	0.124674862	0	NA	NA	305,250,21,59	1	1	0	0.764218189	0
chr10_ref_v2	727101	0	T,C	1	0	440,340,25,82	1	1	0	2	T,T	T,C	0.25	0.040554936	1	60,70,3,15	1	1	0	1.877140991	0	2	T,T	T,C	0.25	0.031252544	0	NA	NA	139,106,2,36	1	1	0	1.709875616	0	2	T,T	T,C	0.25	0.082238098	0	NA	NA	299,257,20,57	1	1	0	0.892933674	0
chr10_ref_v2	727110	0	C,T	1	0	428,351,8,74	1	1	0	2	C,C	C,T	0.25	0.30538165	0	60,73,2,14	1	1	0	1.66648258	0	2	C,C	C,T	0.25	0.171850257	0	NA	NA	139,109,1,32	1	1	0	1.222705881	0	2	C,C	C,T	0.25	0.071011036	0	NA	NA	295,263,11,44	1	1	0	1.549597733	0
chr10_ref_v2	727116	0	G,A	0	0	427,356,2,69	1	1	0	2	G,G	G,A	0.125	0.307597382	0	51,77,2,14	1	1	0	3.312181237	0	2	G,G	G,A	0.25	0.133531393	0	NA	NA	137,111,0,26	1	1	0	0.652522566	0	2	G,G	G,A	0.25	0.271681731	0	NA	NA	300,274,3,40	1	1	0	1.064045106	0
chr10_ref_v2	730962	0	T,G	1	0	0,0,0,0	0	0	1	2	NA	NA	NA	NA	0	0,0,0,0	0	0	1	0	0	2	NA	NA	NA	NA	0	NA	NA	0,0,0,0	0	0	1	0	0	2	NA	NA	NA	NA	0	NA	NA	0,0,1,0	0	0	1	0	0
chr10_ref_v2	732691	0	A,T	0	0	0,0,0,0	0	0	1	2	NA	NA	NA	NA	0	0,0,0,0	0	0	1	0	0	2	NA	NA	NA	NA	0	NA	NA	0,0,0,0	0	0	1	0	0	2	NA	NA	NA	NA	0	NA	NA	0,0,1,1	1	0	1	0	0
chr10_ref_v2	732694	0	A,G	0	0	0,0,0,0	0	0	1	2	NA	NA	NA	NA	0	0,0,0,0	0	0	1	0	0	2	NA	NA	NA	NA	0	NA	NA	0,0,0,0	0	0	1	0	0	2	NA	NA	NA	NA	0	NA	NA	0,0,1,1	1	0	1	0	0
chr10_ref_v2	732697	0	G,A	0	0	0,0,0,0	0	0	1	2	NA	NA	NA	NA	0	0,0,0,0	0	0	1	0	0	2	NA	NA	NA	NA	0	NA	NA	0,0,0,0	0	0	1	0	0	2	NA	NA	NA	NA	0	NA	NA	0,0,1,1	1	0	1	0	0
chr10_ref_v2	732699	0	AGT,A	0	0	0,0,0,0	0	0	1	2	NA	NA	NA	NA	0	0,0,0,0	0	0	1	0	0	2	NA	NA	NA	NA	0	NA	NA	0,0,0,0	0	0	1	0	0	2	NA	NA	NA	NA	0	NA	NA	0,0,1,1	1	0	1	0	0
chr10_ref_v2	732704	0	A,AC	1	0	0,0,0,0	0	0	1	2	NA	NA	NA	NA	0	0,0,0,0	0	0	1	0	0	2	NA	NA	NA	NA	0	NA	NA	0,0,0,0	0	0	1	0	0	2	NA	NA	NA	NA	0	NA	NA	0,0,1,1	1	0	1	0	0
chr10_ref_v2	732705	0	G,GA	0	0	0,0,0,0	0	0	1	2	NA	NA	NA	NA	0	0,0,0,0	0	0	1	0	0	2	NA	NA	NA	NA	0	NA	NA	0,0,0,0	0	0	1	0	0	2	NA	NA	NA	NA	0	NA	NA	0,0,1,1	1	0	1	0	0
chr10_ref_v2	732709	0	T,C	0	0	0,0,0,0	0	0	1	2	NA	NA	NA	NA	0	0,0,0,0	0	0	1	0	0	2	NA	NA	NA	NA	0	NA	NA	0,0,0,0	0	0	1	0	0	2	NA	NA	NA	NA	0	NA	NA	0,0,1,1	1	0	1	0	0
chr10_ref_v2	732715	0	G,A	1	0	0,0,0,0	0	0	1	2	NA	NA	NA	NA	0	0,0,0,0	0	0	1	0	0	2	NA	NA	NA	NA	0	NA	NA	0,0,0,0	0	0	1	0	0	2	NA	NA	NA	NA	0	NA	NA	0,0,1,1	1	0	1	0	0
chr10_ref_v2	732722	0	AG,A	1	0	0,0,0,0	0	0	1	2	NA	NA	NA	NA	0	0,0,0,0	0	0	1	0	0	2	NA	NA	NA	NA	0	NA	NA	0,0,0,0	0	0	1	0	0	2	NA	NA	NA	NA	0	NA	NA	0,0,1,1	1	0	1	0	0
chr10_ref_v2	732726	0	T,G	0	0	0,0,0,0	0	0	1	2	NA	NA	NA	NA	0	0,0,0,0	0	0	1	0	0	2	NA	NA	NA	NA	0	NA	NA	0,0,0,0	0	0	1	0	0	2	NA	NA	NA	NA	0	NA	NA	0,0,0,1	0	0	1	0	0
chr10_ref_v2	732728	0	C,CCCA	0	0	0,0,0,0	0	0	1	2	NA	NA	NA	NA	0	0,0,0,0	0	0	1	0	0	2	NA	NA	NA	NA	0	NA	NA	0,0,0,0	0	0	1	0	0	2	NA	NA	NA	NA	0	NA	NA	0,0,0,1	0	0	1	0	0
chr10_ref_v2	732730	0	TG,T	1	0	0,0,0,0	0	0	1	2	NA	NA	NA	NA	0	0,0,0,0	0	0	1	0	0	2	NA	NA	NA	NA	0	NA	NA	0,0,0,0	0	0	1	0	0	2	NA	NA	NA	NA	0	NA	NA	0,0,0,1	0	0	1	0	0
chr10_ref_v2	732735	0	GA,G	0	0	0,0,0,0	0	0	1	2	NA	NA	NA	NA	0	0,0,0,0	0	0	1	0	0	2	NA	NA	NA	NA	0	NA	NA	0,0,0,0	0	0	1	0	0	2	NA	NA	NA	NA	0	NA	NA	0,0,0,1	0	0	1	0	0
chr10_ref_v2	732739	0	A,T	0	0	0,0,0,0	0	0	1	2	NA	NA	NA	NA	0	0,0,0,0	0	0	1	0	0	2	NA	NA	NA	NA	0	NA	NA	0,0,0,0	0	0	1	0	0	2	NA	NA	NA	NA	0	NA	NA	0,0,0,1	0	0	1	0	0
chr10_ref_v2	732746	0	C,T	1	0	0,0,0,0	0	0	1	2	NA	NA	NA	NA	0	0,0,0,0	0	0	1	0	0	2	NA	NA	NA	NA	0	NA	NA	0,0,0,0	0	0	1	0	0	2	NA	NA	NA	NA	0	NA	NA	0,0,0,1	0	0	1	0	0
chr10_ref_v2	732748	0	G,A	1	0	0,0,0,0	0	0	1	2	NA	NA	NA	NA	0	0,0,0,0	0	0	1	0	0	2	NA	NA	NA	NA	0	NA	NA	0,0,0,0	0	0	1	0	0	2	NA	NA	NA	NA	0	NA	NA	0,0,0,1	0	0	1	0	0
chr10_ref_v2	732752	0	G,A	1	0	0,0,0,0	0	0	1	2	NA	NA	NA	NA	0	0,0,0,0	0	0	1	0	0	2	NA	NA	NA	NA	0	NA	NA	0,0,0,0	0	0	1	0	0	2	NA	NA	NA	NA	0	NA	NA	0,0,0,1	0	0	1	0	0
chr10_ref_v2	732755	0	C,T	1	0	0,0,0,0	0	0	1	2	NA	NA	NA	NA	0	0,0,0,0	0	0	1	0	0	2	NA	NA	NA	NA	0	NA	NA	0,0,0,0	0	0	1	0	0	2	NA	NA	NA	NA	0	NA	NA	0,0,0,1	0	0	1	0	0
chr10_ref_v2	732757	0	A,G	0	0	0,0,0,0	0	0	1	2	NA	NA	NA	NA	0	0,0,0,0	0	0	1	0	0	2	NA	NA	NA	NA	0	NA	NA	0,0,0,0	0	0	1	0	0	2	NA	NA	NA	NA	0	NA	NA	0,0,0,1	0	0	1	0	0
chr10_ref_v2	732761	0	A,G	1	0	0,0,0,0	0	0	1	2	NA	NA	NA	NA	0	0,0,0,0	0	0	1	0	0	2	NA	NA	NA	NA	0	NA	NA	0,0,0,0	0	0	1	0	0	2	NA	NA	NA	NA	0	NA	NA	0,0,0,1	0	0	1	0	0
chr10_ref_v2	733453	0	T,C	0	0	0,0,0,0	0	0	1	2	NA	NA	NA	NA	0	0,0,0,0	0	0	1	0	0	2	NA	NA	NA	NA	0	NA	NA	0,0,0,0	0	0	1	0	0	2	NA	NA	NA	NA	0	NA	NA	0,0,1,0	0	0	1	0	0
chr10_ref_v2	734372	0	G,A	1	0	0,0,0,0	0	0	1	2	NA	NA	NA	NA	0	0,0,0,1	0	0	1	0	0	2	NA	NA	NA	NA	0	NA	NA	0,0,0,0	0	0	1	0	0	2	NA	NA	NA	NA	0	NA	NA	0,0,0,0	0	0	1	0	0
chr10_ref_v2	735635	0	GTC,G	1	1	0,0,0,0	0	0	1	2	NA	NA	NA	NA	0	0,0,0,1	0	0	1	0	0	2	NA	NA	NA	NA	0	NA	NA	0,0,0,0	0	0	1	0	0	2	NA	NA	NA	NA	0	NA	NA	0,0,0,0	0	0	1	0	0
chr10_ref_v2	745291	1	G,A	1	0	0,79,0,5	1	1	1	2	NA	NA	NA	NA	0	0,4,0,0	0	0	1	0	0	2	NA	NA	NA	NA	0	NA	NA	1,12,0,13	1	1	1	11.19941262	0	2	NA	NA	NA	NA	0	NA	NA	1,50,0,8	1	1	1	1.733983642	0
chr10_ref_v2	745312	1	GGTGTGTGGGTGT,G	1	0	0,10,0,5	1	0	1	2	NA	NA	NA	NA	0	0,1,0,0	0	0	1	0	0	2	NA	NA	NA	NA	0	NA	NA	0,0,0,5	0	0	1	0	0	2	NA	NA	NA	NA	0	NA	NA	0,4,0,8	1	0	1	1.843081877	0
chr11_ref_v2	51	1	C,A	1	0	0,0,102,1	1	1	1	2	NA	NA	NA	NA	0	0,0,8,0	0	0	1	0	0	2	NA	NA	NA	NA	0	NA	NA	0,0,27,2	1	1	1	1.682543359	0	2	NA	NA	NA	NA	0	NA	NA	0,0,69,1	1	1	1	0.313793166	0
chr11_ref_v2	469	1	C,A	1	0	0,0,53,144	1	1	1	2	NA	NA	NA	NA	0	0,1,19,25	1	1	1	2.292856929	0	2	NA	NA	NA	NA	0	NA	NA	0,0,27,48	1	1	1	1.360923288	0	2	NA	NA	NA	NA	0	NA	NA	0,0,42,98	1	1	1	0.648696286	0
chr11_ref_v2	489	1	T,C	1	0	0,0,36,134	1	1	1	2	NA	NA	NA	NA	0	0,0,25,21	1	1	1	7.427675785	0	2	NA	NA	NA	NA	0	NA	NA	0,0,14,55	1	1	1	0.367554856	0	2	NA	NA	NA	NA	0	NA	NA	0,0,50,78	1	1	1	6.025260733	0
chr11_ref_v2	508	1	T,G	1	0	0,0,56,154	1	1	1	2	NA	NA	NA	NA	0	0,0,30,19	1	1	1	7.90662135	0	2	NA	NA	NA	NA	0	NA	NA	0,0,19,63	1	1	1	0.564835104	0	2	NA	NA	NA	NA	0	NA	NA	0,0,61,80	1	1	1	5.316312723	0
chr11_ref_v2	9818	0	A,G	1	0	275,349,0,0	1	1	0	2	A,A	NA	NA	0	0	73,68,1,0	1	1	0	1.768517979	0	2	A,A	NA	NA	0.007067167	0	NA	NA	46,60,41,60	1	1	0	336.0250691	1	2	A,G	NA	NA	0.048318577	0	g.9818A>G	0	185,237,0,0	1	1	0	0.406273269	0
chr11_ref_v2	26590	0	CAT,C	1	1	52,51,14,13	1	1	1	2	CAT,CAT	NA	NA	0.033799925	0	21,50,8,10	1	1	0	3.210526964	0	2	CAT,CAT	NA	NA	0.089405779	0	NA	NA	13,13,7,6	1	1	0	1.186155718	0	2	CAT,CAT	CAT,C	0.5	0.167943222	0	NA	NA	38,34,10,13	1	1	1	0.851685302	0
chr11_ref_v2	36587	0	CAT,C	1	1	35,39,16,9	1	1	1	2	CAT,CAT	CAT,C	0.125	0.040495702	0	41,21,20,10	1	1	0	1.548873747	0	2	CAT,CAT	CAT,C	0.5	0.190652615	0	NA	NA	23,20,11,5	1	1	0	0.495772259	0	2	CAT,CAT	CAT,C	0.25	0.028657612	0	NA	NA	36,32,21,9	1	1	1	1.024863963	0
chr11_ref_v2	67765	0	C,T	1	0	92,87,0,43	1	1	0	2	C,C	C,T	0.5	0.304583883	0	22,11,0,8	1	1	0	1.163004744	0	2	C,C	C,T	0.5	0.200670695	0	NA	NA	40,32,0,13	1	1	0	0.790390268	0	2	C,C	C,T	0.25	0.30830136	0	NA	NA	74,79,0,32	1	1	0	0.758054797	0
chr11_ref_v2	67797	0	G,T	0	0	41,110,13,43	1	1	0	2	G,G	G,T	0.5	0.106684143	1	24,23,1,2	1	1	0	6.220454376	0	2	G,G	G,T	0.125	0.043485112	0	NA	NA	18,36,11,13	1	1	0	2.117579162	0	2	G,G	G,T	0.5	0.287682072	1	NA	NA	44,80,25,25	1	1	1	4.280982151	0
chr11_ref_v2	67799	0	TAG,T	0	0	62,119,5,42	1	1	1	2	TAG,TAG	TAG,T	0.5	0.249737141	0	38,23,0,2	1	1	0	8.818071669	0	2	TAG,TAG	TAG,T	0.125	0.304211374	0	NA	NA	25,39,4,12	1	1	0	1.023784974	0	2	TAG,TAG	TAG,T	0.5	0.287682072	1	NA	NA	54,84,14,24	1	1	1	4.576520049	0
chr11_ref_v2	67897	0	A,C	1	0	0,0,179,144	1	1	0	2	C,C	NA	NA	0	0	0,0,55,48	1	1	0	0.453948588	0	2	C,C	NA	NA	0	0	NA	NA	0,0,59,57	1	1	0	0.750595977	0	2	C,C	NA	NA	0	0	NA	NA	1,0,138,105	1	1	1	0.467174734	0
chr11_ref_v2	68755	0	T,G	1	0	72,106,37,1	1	1	0	2	T,T	T,G	0.25	0.401712758	0	8,6,1,0	1	0	1	1.083338044	0	2	NA	NA	NA	NA	0	NA	NA	21,28,5,0	1	1	0	0.773383111	0	2	T,T	T,G	0.25	0.15415068	0	NA	NA	59,72,17,0	1	1	1	1.315361196	0
chr11_ref_v2	78801	0	TTA,T	1	1	77,61,10,6	1	1	0	2	TTA,TTA	NA	NA	0.348049014	0	48,39,12,4	1	1	0	1.480461922	0	2	TTA,TTA	TTA,T	0.125	0.141370829	0	NA	NA	20,25,3,2	1	1	1	1.060044185	0	2	TTA,TTA	NA	NA	0.415255172	0	NA	NA	47,41,9,11	1	1	1	2.589760728	0
chr11_ref_v2	112034	0	C,A	0	0	245,248,0,0	1	1	0	2	C,C	NA	NA	0	0	74,93,0,1	1	1	0	1.163566362	0	2	C,C	NA	NA	0.005970167	0	NA	NA	97,80,0,0	1	1	0	1.044920162	0	2	C,C	NA	NA	0	0	NA	NA	156,155,0,0	1	1	0	0.410998868	0
chr11_ref_v2	114778	0	C,CAT	1	1	11,11,78,67	1	1	0	2	CAT,CAT	C,CAT	0.125	0.223062145	0	12,9,56,26	1	1	0	1.784920659	0	2	CAT,CAT	C,CAT	0.25	0.037478385	0	NA	NA	5,8,33,21	1	1	0	1.21031634	0	2	CAT,CAT	C,CAT	0.25	0.163594852	0	NA	NA	12,9,72,52	1	1	0	0.640561909	0
chr11_ref_v2	134471	0	AT,A	1	1	146,145,16,18	1	1	0	2	AT,AT	NA	NA	0.056456645	0	63,42,5,4	1	1	0	1.807067811	0	2	AT,AT	NA	NA	0.486752412	0	NA	NA	63,33,5,14	1	1	0	2.957600109	0	2	AT,AT	AT,A	0.125	0.082924236	0	NA	NA	132,121,11,15	1	1	0	0.661693129	0
chr11_ref_v2	136107	0	CAT,C	1	1	66,60,7,8	1	1	0	2	CAT,CAT	NA	NA	0.520499199	0	43,53,7,12	1	1	0	1.616884471	0	2	CAT,CAT	NA	NA	0.122884019	0	NA	NA	23,18,4,5	1	1	1	1.038281759	0	2	CAT,CAT	NA	NA	0.118155728	0	NA	NA	49,52,8,3	1	1	1	0.728980129	0
chr11_ref_v2	164848	0	CTATATATATATATATATATA,C	1	1	1,1,104,82	1	1	0	2	C,C	NA	NA	0.010695289	0	0,1,29,20	1	1	0	0.635468035	0	2	C,C	NA	NA	0.020202707	0	NA	NA	0,0,35,28	1	1	0	0.407625073	0	2	C,C	NA	NA	0	0	NA	NA	0,0,88,58	1	1	0	0.899331707	0
chr11_ref_v2	168999	0	T,TAATAAATA	1	1	0,1,51,34	1	1	0	2	TAATAAATA,TAATAAATA	NA	NA	0.01169604	0	1,3,24,41	1	1	0	3.520837132	0	2	TAATAAATA,TAATAAATA	T,TAATAAATA	0.125	0.080042708	0	NA	NA	0,0,19,27	1	1	0	2.293658587	0	2	TAATAAATA,TAATAAATA	NA	NA	0	0	NA	NA	1,2,24,37	1	1	1	2.834413273	0
chr11_ref_v2	169721	0	C,T	0	0	248,264,0,0	1	1	0	2	C,C	NA	NA	0	0	61,60,0,0	1	1	0	0.465117432	0	2	C,C	NA	NA	0	0	NA	NA	76,87,0,0	1	1	0	0.480986239	0	2	C,C	NA	NA	0	0	NA	NA	205,179,0,0	1	1	0	1.600322518	0
chr11_ref_v2	179252	0	T,TTATATATATA,TTATATATATATA	1	1	0,0,9,12,21,40	1	1	1	2	TTATATATATATA,TTATATATATATA	TTATATATATA,TTATATATATATA	0.125	0.087255457	0	0,1,9,3,22,13	1	1	0	3.091838332	0	2	TTATATATATATA,TTATATATATATA	TTATATATATA,TTATATATATATA	0.25	0.08983727	0	NA	NA	0,0,3,3,11,14	1	1	1	0.849286793	0	2	TTATATATATATA,TTATATATATATA	NA	NA	0.089678176	0	NA	NA	1,0,4,9,17,23	1	1	1	0.713379809	0
chr11_ref_v2	179921	0	A,C	0	0	258,72,0,72	1	1	0	2	A,A	A,C	0.5	0.410020925	0	58,20,0,9	1	1	0	1.090092181	0	2	A,A	A,C	0.25	0.108213585	0	NA	NA	110,55,0,7	1	1	0	7.476575113	0	2	A,A	A,C	0.125	0.318453731	0	NA	NA	197,123,0,19	1	1	1	17.84753238	0
chr11_ref_v2	184506	0	G,GTAATAATAATAATAATTATAATAA	1	1	0,1,53,34	1	1	0	2	GTAATAATAATAATAATTATAATAA,GTAATAATAATAATAATTATAATAA	NA	NA	0.011428696	0	0,0,26,35	1	1	0	2.77425732	0	2	GTAATAATAATAATAATTATAATAA,GTAATAATAATAATAATTATAATAA	NA	NA	0	0	NA	NA	0,0,13,13	1	1	1	0.805278318	0	2	GTAATAATAATAATAATTATAATAA,GTAATAATAATAATAATTATAATAA	NA	NA	0	0	NA	NA	1,1,25,24	1	1	1	0.903042517	0
chr11_ref_v2	188683	0	C,CA,CAA	1	1	101,5,3,0,1,4	1	1	0	2	C,C	C,CAA	0.125	0.692784231	0	26,4,2,0,0,0	1	1	0	1.362361343	0	2	C,C	C,CA	0.125	0.12419276	0	NA	NA	41,11,1,0,0,0	1	1	0	5.071985312	0	2	C,C	NA	NA	0.387998513	0	NA	NA	98,21,6,0,0,2	1	1	0	6.91488387	0
chr11_ref_v2	190297	0	C,T	0	0	213,212,0,0	1	1	0	2	C,C	NA	NA	0	0	66,75,0,0	1	1	0	0.632077332	0	2	C,C	NA	NA	0	0	NA	NA	74,82,0,0	1	1	0	0.571965823	0	2	C,C	NA	NA	0	0	NA	NA	166,174,0,0	1	1	0	0.498440453	0
chr11_ref_v2	194181	0	C,G	0	0	23,166,54,0	1	1	0	2	C,C	C,G	0.5	0.135801541	0	3,48,8,0	1	1	0	1.821985328	0	2	C,C	C,G	0.25	0.211309094	0	NA	NA	10,73,14,0	1	1	0	1.182172152	0	2	C,C	C,G	0.25	0.235119742	0	NA	NA	20,131,29,0	1	1	0	1.163084678	0
chr11_ref_v2	194183	0	A,G	0	0	25,165,6,0	1	1	0	2	A,A	A,G	0.125	0.593063722	0	3,48,0,0	1	1	0	1.61605524	0	2	A,A	NA	NA	0	0	NA	NA	0,0,0,0	0	0	0	0	0	2	NA	NA	NA	NA	0	NA	NA	19,136,3,0	1	1	0	0.558474771	0
chr11_ref_v2	196217	0	GA,G	1	1	68,91,15,24	1	1	0	2	GA,GA	GA,G	0.125	0.087277054	0	13,25,6,8	1	1	0	0.897040116	0	2	GA,GA	GA,G	0.25	0.093200832	0	NA	NA	36,37,14,8	1	1	0	1.990296811	0	2	GA,GA	GA,G	0.125	0.09277754	0	NA	NA	67,73,20,14	1	1	0	1.431400454	0
chr11_ref_v2	200389	0	A,G	0	0	34,27,0,13	1	1	1	2	A,A	A,G	0.5	0.373204246	0	18,17,0,4	1	1	0	0.712169586	0	2	A,A	A,G	0.25	0.050635616	0	NA	NA	19,26,0,7	1	1	1	1.526748927	0	2	A,A	A,G	0.25	0.218689201	0	NA	NA	29,40,0,15	1	1	1	1.654827779	0
chr11_ref_v2	200392	0	A,AGTTT	0	0	34,28,0,13	1	1	1	2	A,A	A,AGTTT	0.5	0.389464767	0	17,20,0,4	1	1	0	1.083678874	0	2	A,A	A,AGTTT	0.25	0.055569851	0	NA	NA	19,26,0,7	1	1	1	1.397980511	0	2	A,A	A,AGTTT	0.25	0.218689201	0	NA	NA	27,37,0,15	1	1	1	1.301710565	0
chr11_ref_v2	200393	0	A,ACCTTT	0	0	6,28,0,7	1	1	1	2	A,A	A,ACCTTT	0.5	0.348306694	0	5,21,0,3	1	1	0	0.549098249	0	2	A,A	A,ACCTTT	0.25	0.122772173	0	NA	NA	1,26,0,4	1	1	1	1.444637036	0	2	A,A	A,ACCTTT	0.25	0.259511195	0	NA	NA	5,33,0,13	1	1	1	1.084668284	0
chr11_ref_v2	200396	0	T,G	0	0	10,28,0,0	1	1	1	2	T,T	NA	NA	0	0	4,19,0,0	1	1	0	0.642601901	0	2	T,T	NA	NA	0	0	NA	NA	2,26,0,0	1	1	1	2.125121811	0	2	T,T	NA	NA	0	0	NA	NA	7,34,0,0	1	1	1	0.949821642	0
chr11_ref_v2	207676	0	TA,T	1	1	99,108,8,10	1	1	0	2	TA,TA	NA	NA	0.030781773	0	28,41,2,4	1	1	0	0.830275592	0	2	TA,TA	NA	NA	0.100928822	0	NA	NA	37,43,8,5	1	1	0	1.827171317	0	2	TA,TA	TA,T	0.125	0.042864676	0	NA	NA	80,119,12,10	1	1	0	1.357780282	0
chr11_ref_v2	216761	0	GA,G,GAA	1	1	52,24,11,6,32,11	1	1	0	2	GA,GA	GA,GAA	0.5	0.304879347	1	10,9,1,0,2,2	1	1	0	1.897371948	0	2	GA,GA	GA,GAA	0.25	0.885362743	0	NA	NA	18,20,4,5,11,4	1	1	0	2.466908971	0	2	GA,GA	GA,GAA	0.5	0.204745588	0	NA	NA	57,53,17,11,10,10	1	1	0	6.792280006	0
chr11_ref_v2	217084	0	T,G	1	0	30,213,108,0	1	1	0	2	T,G	T,T	0.25	0.290887937	0	15,52,20,0	1	1	0	2.428037642	0	2	T,G	T,T	0.5	0.061557893	0	NA	NA	37,72,23,0	1	1	0	12.10842519	0	2	T,G	T,T	0.5	0.414681763	1	NA	NA	66,178,50,0	1	1	0	14.05044154	0
chr11_ref_v2	221594	0	C,A	0	0	150,153,0,0	1	1	0	2	C,C	NA	NA	0	0	58,46,0,0	1	1	0	0.962109489	0	2	C,C	NA	NA	0	0	NA	NA	44,53,1,0	1	1	0	0.76688398	0	2	C,C	NA	NA	0.0102565	0	NA	NA	155,122,0,0	1	1	0	1.813831728	0
chr11_ref_v2	223624	0	A,C	0	0	230,29,0,51	1	1	0	2	A,A	A,C	0.25	0.340325806	0	73,18,1,9	1	1	0	2.730249925	0	2	A,A	A,C	0.25	0.262364264	0	NA	NA	68,16,0,15	1	1	0	1.743157613	0	2	A,A	A,C	0.25	0.287682072	0	NA	NA	184,50,0,21	1	1	0	7.190368897	0
chr11_ref_v2	223719	0	C,A	1	0	254,226,0,0	1	1	0	2	C,C	NA	NA	0	0	62,43,0,0	1	1	0	0.955115288	0	2	C,C	NA	NA	0	0	NA	NA	85,87,0,0	1	1	0	0.716689534	0	2	C,C	NA	NA	0	0	NA	NA	174,170,1,0	1	1	0	0.690936631	0
chr11_ref_v2	226738	0	C,T	0	0	271,307,0,0	1	1	0	2	C,C	NA	NA	0	0	42,67,0,0	1	1	0	1.427011834	0	2	C,C	NA	NA	0	0	NA	NA	74,98,0,0	1	1	0	0.781515943	0	2	C,C	NA	NA	0	0	NA	NA	187,193,0,0	1	1	0	0.720958323	0
chr11_ref_v2	233916	0	AT,A	1	1	126,119,18,8	1	1	0	2	AT,AT	NA	NA	0.152655575	0	35,34,7,3	1	1	0	0.685029381	0	2	AT,AT	NA	NA	0.03846195	0	NA	NA	45,39,2,4	1	1	0	0.64331975	0	2	AT,AT	NA	NA	0.710394436	0	NA	NA	97,90,13,8	1	1	0	0.597565176	0
chr11_ref_v2	242441	0	CT,C	1	1	115,158,8,17	1	1	0	2	CT,CT	CT,C	0.125	0.311765861	0	39,26,0,5	1	1	0	2.831447532	0	2	CT,CT	CT,C	0.125	0.310811513	0	NA	NA	41,59,6,6	1	1	0	1.112305612	0	2	CT,CT	CT,C	0.125	0.076637208	0	NA	NA	105,116,9,16	1	1	0	0.98607432	0
chr11_ref_v2	263776	0	C,A	1	0	273,205,0,0	1	1	0	2	C,C	NA	NA	0	0	62,48,1,0	1	1	0	0.938062995	0	2	C,C	NA	NA	0.009049836	0	NA	NA	94,83,0,0	1	1	0	0.822738148	0	2	C,C	NA	NA	0	0	NA	NA	210,162,0,0	1	1	0	0.431432618	0
chr11_ref_v2	267440	0	C,A	0	0	261,221,0,0	1	1	0	2	C,C	NA	NA	0	0	56,72,0,0	1	1	0	2.155159926	0	2	C,C	NA	NA	0	0	NA	NA	84,77,0,0	1	1	0	0.497337325	0	2	C,C	NA	NA	0	0	NA	NA	170,213,0,0	1	1	0	4.46223847	0
chr11_ref_v2	273433	0	G,GCAATGA	0	0	1,0,222,254	1	1	0	2	GCAATGA,GCAATGA	NA	NA	0.002098637	0	0,0,57,69	1	1	0	0.439119214	0	2	GCAATGA,GCAATGA	NA	NA	0	0	NA	NA	0,0,83,88	1	1	0	0.509813861	0	2	GCAATGA,GCAATGA	NA	NA	0	0	NA	NA	0,0,145,182	1	1	0	0.699225076	0
chr11_ref_v2	274065	0	CA,C	1	1	178,173,6,9	1	1	0	2	CA,CA	NA	NA	0.328079736	0	31,28,5,3	1	1	0	2.671266738	0	2	CA,CA	CA,C	0.25	0.250119757	0	NA	NA	63,63,3,3	1	1	0	0.477535208	0	2	CA,CA	NA	NA	0.395475147	0	NA	NA	141,136,9,7	1	1	0	1.287999658	0
chr11_ref_v2	276176	0	C,A	0	0	253,261,0,0	1	1	0	2	C,C	NA	NA	0	0	52,60,0,0	1	1	0	0.527127034	0	2	C,C	NA	NA	0	0	NA	NA	75,84,0,0	1	1	0	0.502373256	0	2	C,C	NA	NA	0	0	NA	NA	168,184,0,2	1	1	0	0.921948819	0
chr11_ref_v2	276709	0	G,T	0	0	65,209,56,1	1	1	0	2	G,G	G,T	0.25	0.375833311	0	24,46,10,0	1	1	0	1.818340793	0	2	G,G	G,T	0.25	0.09531018	0	NA	NA	26,89,18,0	1	1	0	0.731959325	0	2	G,G	G,T	0.25	0.145417	0	NA	NA	63,199,50,1	1	1	0	0.492653433	0
chr11_ref_v2	279816	0	GA,G	1	1	110,158,17,11	1	1	0	2	GA,GA	NA	NA	0.389125546	0	32,50,11,4	1	1	0	1.693064284	0	2	GA,GA	NA	NA	0.00549542	0	NA	NA	25,54,6,9	1	1	0	2.298513407	0	2	GA,GA	NA	NA	0.004795237	0	NA	NA	87,132,19,16	1	1	0	1.762543523	0
chr11_ref_v2	286102	0	TA,T	1	1	123,139,10,10	1	1	0	2	TA,TA	NA	NA	0.702955306	0	31,45,3,8	1	1	0	2.021494176	0	2	TA,TA	NA	NA	0.228673601	0	NA	NA	39,40,6,1	1	1	0	1.104675915	0	2	TA,TA	NA	NA	0.757344815	0	NA	NA	97,92,10,15	1	1	0	2.148941342	0
chr11_ref_v2	320477	0	GT,G	1	1	46,37,4,7	1	1	0	2	GT,GT	NA	NA	0.52887462	0	16,5,1,6	1	1	0	2.026517723	0	2	GT,GT	GT,G	0.125	0.112459105	0	NA	NA	22,16,11,8	1	1	0	5.06504699	0	2	GT,GT	GT,G	0.25	0.067251187	0	NA	NA	36,38,16,21	1	1	0	6.648776734	0
chr11_ref_v2	334757	0	GA,G	1	1	113,83,17,23	1	1	0	2	GA,GA	NA	NA	0.132036054	0	25,28,9,11	1	1	0	1.635503111	0	2	GA,GA	GA,G	0.25	0.012650124	0	NA	NA	37,48,13,19	1	1	0	2.45946338	0	2	GA,GA	GA,G	0.25	0.00891998	0	NA	NA	84,68,21,17	1	1	0	1.487450652	0
chr11_ref_v2	334786	0	T,A	1	0	106,144,43,0	1	1	0	2	T,T	T,A	0.25	0.208638865	0	28,54,4,0	1	1	0	2.512360172	0	2	T,T	T,A	0.125	0.089231134	0	NA	NA	52,71,5,0	1	1	0	2.201755731	0	2	T,T	T,A	0.125	0.312374685	0	NA	NA	104,105,16,0	1	1	0	3.354474368	0
chr11_ref_v2	344195	0	C,A	0	0	211,206,0,0	1	1	0	2	C,C	NA	NA	0	0	51,43,0,0	1	1	0	0.580521557	0	2	C,C	NA	NA	0	0	NA	NA	69,67,0,0	1	1	0	0.385594565	0	2	C,C	NA	NA	0	0	NA	NA	168,160,0,0	1	1	0	0.42230582	0
chr11_ref_v2	350269	0	C,A	0	0	179,218,0,0	1	1	0	2	C,C	NA	NA	0	0	56,65,1,1	1	1	0	1.131666565	0	2	C,C	NA	NA	0.01639381	0	NA	NA	65,81,0,0	1	1	0	0.394662837	0	2	C,C	NA	NA	0	0	NA	NA	137,180,0,0	1	1	0	0.582241756	0
chr11_ref_v2	351221	0	C,A	0	0	281,209,0,0	1	1	0	2	C,C	NA	NA	0	0	57,39,0,0	1	1	0	0.445872988	0	2	C,C	NA	NA	0	0	NA	NA	89,79,0,0	1	1	0	0.872142559	0	2	C,C	NA	NA	0	0	NA	NA	199,177,0,0	1	1	0	1.379814999	0
chr11_ref_v2	354836	0	G,GA	1	1	52,79,2,12	1	1	0	2	G,G	NA	NA	0.105630316	0	20,19,2,3	1	1	0	0.967695974	0	2	G,G	G,GA	0.125	0.170436477	0	NA	NA	30,37,2,9	1	1	0	0.892599442	0	2	G,G	G,GA	0.125	0.020230659	0	NA	NA	74,86,4,13	1	1	0	1.232038081	0
chr11_ref_v2	358109	0	CT,C	1	1	179,108,9,3	1	1	0	2	CT,CT	NA	NA	0.309888325	0	26,23,2,0	1	1	0	0.940510733	0	2	CT,CT	NA	NA	0.085475029	0	NA	NA	69,40,7,1	1	1	0	1.212310128	0	2	CT,CT	NA	NA	0.177996364	0	NA	NA	119,95,9,3	1	1	0	1.434484591	0
chr11_ref_v2	361643	0	T,G	0	0	216,159,0,0	1	1	0	2	T,T	NA	NA	0	0	79,57,0,0	1	1	0	0.390278486	0	2	T,T	NA	NA	0	0	NA	NA	76,51,1,0	1	1	0	0.688740362	0	2	T,T	NA	NA	0.007843177	0	NA	NA	155,141,0,0	1	1	0	1.460732374	0
chr11_ref_v2	364145	0	GT,G	1	1	139,77,5,5	1	1	0	2	GT,GT	NA	NA	0.208006074	0	39,26,3,1	1	1	0	0.718639418	0	2	GT,GT	NA	NA	0.057670151	0	NA	NA	55,37,2,1	1	1	0	0.741179567	0	2	GT,GT	NA	NA	0.633273584	0	NA	NA	98,83,15,5	1	1	0	4.590982985	0
chr11_ref_v2	384757	0	C,CTT	1	1	0,2,53,63	1	1	0	2	CTT,CTT	NA	NA	0.422559541	0	1,0,16,15	1	1	0	0.784300941	0	2	CTT,CTT	NA	NA	0.031748698	0	NA	NA	1,1,18,24	1	1	0	0.622699394	0	2	CTT,CTT	NA	NA	0.046520016	0	NA	NA	3,1,46,62	1	1	0	1.205220881	0
chr11_ref_v2	384783	0	A,T	0	0	49,152,44,0	1	1	0	2	A,A	A,T	0.5	0.39803013	0	18,39,11,0	1	1	0	0.934252179	0	2	A,A	A,T	0.25	0.387765531	0	NA	NA	14,64,14,0	1	1	0	1.102621581	0	2	A,A	A,T	0.25	0.297251523	0	NA	NA	40,140,38,1	1	1	0	0.529534694	0
chr11_ref_v2	384787	0	C,T	1	0	71,144,43,0	1	1	0	2	C,C	C,T	0.25	0.359461755	0	28,41,10,0	1	1	0	1.153097469	0	2	C,C	C,T	0.25	0.109698917	0	NA	NA	27,51,14,0	1	1	0	0.480129277	0	2	C,C	C,T	0.25	0.297251523	0	NA	NA	53,129,37,0	1	1	0	0.709919357	0
chr11_ref_v2	384792	0	C,T	1	0	99,126,18,0	1	1	0	2	C,C	C,T	0.125	0.236388778	0	36,38,4,1	1	1	0	0.771334774	0	2	C,C	C,T	0.125	0.01342302	0	NA	NA	35,48,5,0	1	1	0	0.50882441	0	2	C,C	C,T	0.125	0.093053691	0	NA	NA	71,113,15,0	1	1	0	1.039693897	0
chr11_ref_v2	384793	0	A,T	1	0	102,127,7,0	1	1	0	2	A,A	A,T	0.125	0.646230261	0	39,38,2,0	1	1	0	0.799279646	0	2	A,A	NA	NA	0.431107539	0	NA	NA	37,45,2,0	1	1	0	0.404540932	0	2	A,A	NA	NA	0.42956266	0	NA	NA	72,112,4,0	1	1	0	1.199854882	0
chr11_ref_v2	403056	0	T,C	1	0	0,1,182,250	1	1	0	2	C,C	NA	NA	0.00231214	0	0,0,44,39	1	1	0	1.626113648	0	2	C,C	NA	NA	0	0	NA	NA	0,0,70,84	1	1	0	0.67319191	0	2	C,C	NA	NA	0	0	NA	NA	0,0,151,156	1	1	0	2.26190523	0
chr11_ref_v2	415323	0	T,G	0	0	39,228,123,0	1	1	0	2	T,G	T,T	0.25	0.256141469	0	10,86,13,1	1	1	0	6.109415562	0	2	T,T	T,G	0.25	0.020619287	0	NA	NA	33,86,22,0	1	1	0	7.150316481	0	2	T,T	T,G	0.25	0.302280872	0	NA	NA	63,172,48,0	1	1	0	10.7244467	0
chr11_ref_v2	451222	0	GGAACAC,G	0	0	0,0,196,272	1	1	0	2	G,G	NA	NA	0	0	0,0,35,42	1	1	0	0.539775851	0	2	G,G	NA	NA	0	0	NA	NA	1,0,80,80	1	1	0	1.838146362	0	2	G,G	NA	NA	0.00623055	0	NA	NA	1,0,143,176	1	1	0	0.81977298	0
chr11_ref_v2	462915	0	C,CT	1	1	2,6,13,23	1	1	0	2	CT,CT	NA	NA	0.04638945	0	0,1,7,7	1	0	0	0.931826932	0	2	NA	NA	NA	NA	0	NA	NA	4,7,4,7	1	1	0	2.610181329	0	2	C,CT	CT,CT	0.25	0.043153026	0	NA	NA	8,13,7,21	1	1	0	3.544907155	0
chr11_ref_v2	464826	0	G,GTA,GTATA	1	1	1,6,4,5,12,24	1	1	1	2	GTATA,GTATA	G,GTATA	0.25	0.302521209	0	2,6,8,2,13,25	1	1	0	1.198855064	0	2	GTATA,GTATA	G,GTATA	0.25	0.542852472	0	NA	NA	0,2,1,1,6,17	1	1	1	1.246862692	0	2	GTATA,GTATA	G,GTATA	0.25	0.918874466	0	NA	NA	1,5,1,3,12,30	1	1	1	1.230193119	0
chr11_ref_v2	512960	0	A,C	1	0	192,208,0,0	1	1	0	2	A,A	NA	NA	0	0	64,48,0,0	1	1	0	1.615548022	0	2	A,A	NA	NA	0	0	NA	NA	31,31,31,43	1	1	0	320.9097332	1	2	A,C	C,C	0.125	0.07438372	0	g.512960A>C	0	148,157,0,0	1	1	0	0.413889156	0
chr11_ref_v2	517796	0	C,T	1	0	62,67,31,4	1	1	0	2	C,C	C,T	0.5	0.205852054	0	23,21,10,1	1	1	0	0.525109347	0	2	C,C	C,T	0.5	0.287682072	0	NA	NA	17,30,11,0	1	1	0	1.251426204	0	2	C,C	C,T	0.5	0.266628663	0	NA	NA	57,57,17,4	1	1	0	0.889265164	0
chr11_ref_v2	517798	0	TCACTAC,T	1	0	107,76,7,4	1	1	0	2	TCACTAC,TCACTAC	TCACTAC,T	0.125	0.103540679	0	34,22,5,1	1	1	0	1.156154486	0	2	TCACTAC,TCACTAC	TCACTAC,T	0.25	0.287682072	0	NA	NA	38,34,3,0	1	1	0	0.804762033	0	2	TCACTAC,TCACTAC	TCACTAC,T	0.125	0.182321557	0	NA	NA	85,63,6,4	1	1	0	0.485845641	0
chr11_ref_v2	518951	0	G,T	0	0	187,163,0,0	1	1	0	2	G,G	NA	NA	0	0	50,36,0,1	1	1	0	0.959692593	0	2	G,G	NA	NA	0.011560822	0	NA	NA	73,38,0,0	1	1	0	2.516762084	0	2	G,G	NA	NA	0	0	NA	NA	82,60,68,63	1	1	0	340.3731177	1
chr11_ref_v2	523304	0	G,A	1	0	323,289,0,0	1	1	0	2	G,G	NA	NA	0	0	34,19,29,26	1	1	0	316.0838298	1	2	G,A	NA	NA	0.037041272	0	g.523304G>A	0	116,95,0,0	1	1	0	0.562725158	0	2	G,G	NA	NA	0	0	NA	NA	258,195,0,0	1	1	0	1.4399772	0
chr11_ref_v2	523691	0	AT,A	1	1	29,29,12,39	1	1	0	2	AT,A	AT,AT	0.25	0.049328181	0	17,10,8,2	1	1	0	3.06210868	0	2	AT,AT	AT,A	0.125	0.049991084	0	NA	NA	12,20,4,20	1	1	0	1.082292	0	2	AT,A	AT,AT	0.5	0.084478876	0	NA	NA	49,34,24,47	1	1	0	1.309037622	0
chr11_ref_v2	532265	0	T,G	1	0	74,216,72,0	1	1	0	2	T,T	T,G	0.5	0.280809193	0	36,66,13,0	1	1	0	2.763288228	0	2	T,T	T,G	0.25	0.040005335	0	NA	NA	87,81,8,0	1	1	0	20.40523838	0	2	T,T	T,G	0.125	0.218689201	0	NA	NA	151,173,15,0	1	1	0	26.70452969	0
chr11_ref_v2	541754	0	A,G	0	0	237,276,0,0	1	1	0	2	A,A	NA	NA	0	0	57,78,0,0	1	1	0	0.717070949	0	2	A,A	NA	NA	0	0	NA	NA	41,50,46,45	1	1	0	327.8699189	1	2	A,G	NA	NA	0	0	g.541754A>G	0	173,202,0,0	1	1	0	0.401138345	0
chr11_ref_v2	545752	0	C,T	0	0	241,266,0,0	1	1	0	2	C,C	NA	NA	0	0	75,71,0,0	1	1	0	0.719864571	0	2	C,C	NA	NA	0	0	NA	NA	77,96,0,0	1	1	0	0.642611884	0	2	C,C	NA	NA	0	0	NA	NA	185,198,1,0	1	1	0	0.443671262	0
chr11_ref_v2	566747	0	A,T	1	0	0,0,231,296	1	1	0	2	T,T	NA	NA	0	0	0,0,41,44	1	1	0	0.640184993	0	2	T,T	NA	NA	0	0	NA	NA	0,0,76,90	1	1	0	0.49952254	0	2	T,T	NA	NA	0	0	NA	NA	0,1,134,191	1	1	0	0.742975603	0
chr11_ref_v2	580728	0	GA,G	1	1	91,124,6,12	1	1	0	2	GA,GA	NA	NA	0.068701008	0	16,51,1,5	1	1	0	2.75731781	0	2	GA,GA	NA	NA	0.071514937	0	NA	NA	38,45,4,4	1	1	0	0.702065091	0	2	GA,GA	NA	NA	0.045112997	0	NA	NA	73,77,9,13	1	1	0	1.807982943	0
chr11_ref_v2	595779	0	T,G	0	0	65,327,105,0	1	1	0	2	T,T	T,G	0.5	0.209210457	0	39,78,14,0	1	1	0	7.847177904	0	2	T,T	T,G	0.25	0.108213585	0	NA	NA	48,98,19,0	1	1	0	8.798484493	0	2	T,T	T,G	0.25	0.041964199	0	NA	NA	110,221,38,0	1	1	0	18.8378317	0
chr11_ref_v2	598109	0	G,T	0	0	370,326,0,0	1	1	0	2	G,G	NA	NA	0	0	35,32,33,27	1	1	0	317.960452	1	2	G,T	NA	NA	0.110348057	0	g.598109G>T	0	106,111,0,0	1	1	0	0.980698689	0	2	G,G	NA	NA	0	0	NA	NA	220,234,0,1	1	1	0	1.658203273	0
chr11_ref_v2	612775	0	ACGAGCTTGAGAGAC,A	0	0	1,0,207,215	1	1	0	2	A,A	NA	NA	0.002366865	0	0,0,41,43	1	1	0	0.385442153	0	2	A,A	NA	NA	0	0	NA	NA	0,0,63,75	1	1	0	0.650840591	0	2	A,A	NA	NA	0	0	NA	NA	2,0,164,140	1	1	0	1.277074768	0
chr11_ref_v2	613266	0	T,TAGAAGA	1	1	1,0,169,292	1	1	0	2	TAGAAGA,TAGAAGA	NA	NA	0.002166848	0	1,1,29,44	1	1	0	1.633540975	0	2	TAGAAGA,TAGAAGA	NA	NA	0.027028672	0	NA	NA	0,0,55,76	1	1	0	0.94825107	0	2	TAGAAGA,TAGAAGA	NA	NA	0	0	NA	NA	2,4,116,184	1	1	0	2.642860446	0
chr11_ref_v2	613312	0	ACTGCTGCTGCTGCTGCTGCTGCTG,A	1	1	1,0,130,132	1	1	0	2	A,A	NA	NA	0.003809528	0	0,0,21,10	1	1	1	1.607085009	0	2	A,A	NA	NA	0	0	NA	NA	0,0,45,43	1	1	0	0.42917044	0	2	A,A	NA	NA	0	0	NA	NA	1,0,93,89	1	1	0	0.448902963	0
chr11_ref_v2	613399	0	AGAGGAG,A	1	1	0,2,175,156	1	1	0	2	A,A	NA	NA	0.411489223	0	0,0,18,24	1	1	0	0.949027518	0	2	A,A	NA	NA	0	0	NA	NA	0,1,60,62	1	1	0	0.624251278	0	2	A,A	NA	NA	0.008163311	0	NA	NA	2,0,107,112	1	1	0	1.024768606	0
chr11_ref_v2	617188	0	CT,C	1	1	9,10,18,13	1	1	0	2	CT,C	C,C	0.25	0.052095997	0	4,0,10,7	1	1	0	1.051452959	0	2	C,C	CT,C	0.5	0.201000702	0	NA	NA	9,2,16,13	1	1	0	0.9141686	0	2	C,C	CT,C	0.5	0.030712696	0	NA	NA	11,10,27,25	1	1	0	1.183939153	0
chr11_ref_v2	632463	0	CA,C	1	1	87,162,11,8	1	1	0	2	CA,CA	NA	NA	0.48250782	0	38,37,3,3	1	1	0	2.436046699	0	2	CA,CA	NA	NA	0.555745283	0	NA	NA	45,44,8,6	1	1	0	2.440000472	0	2	CA,CA	NA	NA	0.079083853	0	NA	NA	93,114,14,13	1	1	0	2.191147424	0
chr11_ref_v2	635091	0	C,T	1	0	147,151,5,72	1	1	0	2	C,C	C,T	0.5	0.254675776	0	54,33,2,22	1	1	0	1.636669406	0	2	C,C	C,T	0.5	0.189242	0	NA	NA	64,48,0,25	1	1	0	1.409313228	0	2	C,C	C,T	0.5	0.361790045	0	NA	NA	115,124,4,49	1	1	0	0.691790636	0
chr11_ref_v2	635099	0	C,T	1	0	107,107,12,96	1	1	0	2	C,T	C,C	0.25	0.173019164	0	37,34,4,23	1	1	0	0.80412438	0	2	C,T	C,C	0.5	0.131769278	0	NA	NA	55,38,2,35	1	1	0	1.776298417	0	2	C,T	C,C	0.5	0.176930708	0	NA	NA	81,91,9,67	1	1	0	0.889113077	0
chr11_ref_v2	638053	0	A,AT	1	1	126,72,6,5	1	1	0	2	A,A	NA	NA	0.548601448	0	32,20,4,6	1	1	0	2.866382605	0	2	A,A	A,AT	0.25	0.117717037	0	NA	NA	53,25,3,6	1	1	0	1.815172159	0	2	A,A	NA	NA	0.112074475	0	NA	NA	105,73,6,6	1	1	0	0.851870276	0
chr11_ref_v2	638069	0	C,T	1	0	79,265,84,4	1	1	0	2	C,C	C,T	0.5	0.264692554	0	43,90,7,0	1	1	0	5.323030085	0	2	C,C	C,T	0.125	0.102857385	0	NA	NA	48,68,22,4	1	1	0	5.952240602	0	2	C,C	C,T	0.5	0.396881364	0	NA	NA	91,182,48,3	1	1	0	5.229374659	0
chr11_ref_v2	638925	0	C,A	0	0	290,298,0,0	1	1	0	2	C,C	NA	NA	0	0	67,79,0,0	1	1	0	0.658965517	0	2	C,C	NA	NA	0	0	NA	NA	119,110,0,0	1	1	0	0.650401086	0	2	C,C	NA	NA	0	0	NA	NA	231,242,0,0	1	1	0	0.423860696	0
chr11_ref_v2	644836	0	CA,C,CAA	1	1	113,58,24,14,14,27	1	1	0	2	CA,CA	CA,CAA	0.25	0.263236209	0	25,13,6,2,3,6	1	1	0	0.390869614	0	2	CA,CA	CA,CAA	0.25	0.210564701	0	NA	NA	43,40,6,9,7,7	1	1	0	2.849185575	0	2	CA,CA	CA,CAA	0.125	0.46659856	0	NA	NA	89,77,24,14,16,15	1	1	0	3.355576259	0
chr11_ref_v2	659455	0	T,G	1	0	0,0,0,0	0	0	1	2	NA	NA	NA	NA	0	0,0,0,1	0	0	1	0	0	2	NA	NA	NA	NA	0	NA	NA	0,0,0,0	0	0	1	0	0	2	NA	NA	NA	NA	0	NA	NA	0,0,0,0	0	0	1	0	0
chr11_ref_v2	663894	0	C,T	0	0	98,50,6,1	1	1	1	2	C,C	C,T	0.125	0.343251924	0	5,4,5,0	1	0	1	5.33005718	0	2	NA	NA	NA	NA	0	NA	NA	34,23,3,1	1	1	1	0.666826725	0	2	C,C	C,T	0.125	0.051293294	0	NA	NA	62,25,11,1	1	1	1	2.894684531	0
chr11_ref_v2	663910	0	G,A	0	0	80,112,8,6	1	1	1	2	G,G	G,A	0.125	0.089612159	0	5,9,6,2	1	1	1	5.383120252	0	2	G,A	G,G	0.25	0.048790164	0	NA	NA	28,38,4,4	1	1	1	0.915773234	0	2	G,G	G,A	0.25	0.164303051	0	NA	NA	61,62,21,8	1	1	1	6.805803902	0
chr11_ref_v2	663931	0	G,A	1	0	53,195,7,7	1	1	1	2	G,G	G,A	0.125	0.166321215	0	4,15,6,2	1	1	1	5.922679304	0	2	G,G	G,A	0.5	0.233614851	0	NA	NA	23,57,6,5	1	1	1	1.935871241	0	2	G,G	G,A	0.25	0.038221213	0	NA	NA	65,106,29,12	1	1	1	13.98486711	1
chr11_ref_v2	663942	0	G,A	1	0	50,230,7,9	1	1	1	2	G,G	G,A	0.125	0.15415068	0	5,17,6,3	1	1	1	6.162416951	0	2	G,G	G,A	0.5	0.204794413	0	NA	NA	20,69,8,5	1	1	1	2.825386528	0	2	G,G	G,A	0.25	0.022223137	0	NA	NA	63,127,29,18	1	1	1	14.73934411	1
chr11_ref_v2	664729	0	G,T	1	0	15,80,51,26	1	1	1	2	G,T	G,G	0.125	0.041242959	0	5,18,26,11	1	1	1	1.96250266	0	2	G,T	T,T	0.25	0.035401927	0	NA	NA	5,23,22,10	1	1	1	0.915025034	0	2	G,T	T,T	0.125	0.117783036	0	NA	NA	26,79,53,38	1	1	1	1.708985695	0
chr11_ref_v2	664748	0	T,C	0	0	9,111,9,10	1	1	1	2	T,T	T,C	0.25	0.102857385	0	1,17,12,6	1	1	1	7.336798102	0	2	T,C	NA	NA	0	0	NA	NA	2,34,6,9	1	1	1	2.364370605	0	2	T,T	T,C	0.5	0.223143551	0	NA	NA	18,84,22,21	1	1	1	5.305285058	0
chr11_ref_v2	664757	0	T,C	0	0	8,114,1,15	1	1	1	2	T,T	T,C	0.25	0.085522173	0	1,17,8,6	1	1	1	11.8498948	0	2	T,C	T,T	0.125	0	0	NA	NA	2,38,3,9	1	1	1	2.521372867	0	2	T,T	T,C	0.5	0.105360516	0	NA	NA	16,76,15,21	1	1	1	13.95431423	1
chr11_ref_v2	664802	0	C,T	0	0	0,75,2,86	1	1	1	2	C,T	T,T	0.125	0.104710954	0	0,4,12,9	1	1	1	21.65264281	0	2	T,T	C,T	0.5	0.336472237	0	NA	NA	0,25,2,29	1	1	1	0.859925274	0	2	C,T	T,T	0.125	0.075423762	0	NA	NA	0,45,9,44	1	1	1	5.696993563	0
chr12_ref_v2	591	1	T,TGTACAGC	0	0	0,0,0,0	0	0	1	2	NA	NA	NA	NA	0	0,0,0,0	0	0	1	0	0	2	NA	NA	NA	NA	0	NA	NA	0,0,0,0	0	0	1	0	0	2	NA	NA	NA	NA	0	NA	NA	0,0,2,1	1	0	1	0	0
chr12_ref_v2	5735	1	T,C	0	0	0,0,138,59	1	1	1	2	NA	NA	NA	NA	0	0,1,14,13	1	1	1	2.2660573	0	2	NA	NA	NA	NA	0	NA	NA	0,0,56,30	1	1	1	0.74289531	0	2	NA	NA	NA	NA	0	NA	NA	0,0,101,79	1	1	1	4.60569247	0
chr12_ref_v2	11284	1	AC,A	1	0	6,17,3,0	1	1	1	2	NA	NA	NA	NA	0	0,0,0,0	0	0	1	0	0	2	NA	NA	NA	NA	0	NA	NA	3,6,1,0	1	0	1	0.399171519	0	2	NA	NA	NA	NA	0	NA	NA	9,21,1,0	1	1	1	0.673117061	0
chr12_ref_v2	11335	1	C,T	1	0	193,23,0,0	1	1	1	2	NA	NA	NA	NA	0	5,0,8,1	1	0	1	308.0306931	1	2	NA	NA	NA	NA	0	NA	NA	41,11,0,0	1	1	1	1.937699028	0	2	NA	NA	NA	NA	0	NA	NA	129,32,0,0	1	1	1	3.674152095	0
chr12_ref_v2	19914	0	CT,C	1	1	83,56,13,5	1	1	0	2	CT,CT	NA	NA	0.322830916	0	27,20,2,0	1	1	0	0.710248072	0	2	CT,CT	NA	NA	1.233041857	0	NA	NA	46,26,7,3	1	1	0	0.506536472	0	2	CT,CT	NA	NA	0.491957282	0	NA	NA	77,46,13,15	1	1	0	4.047290906	0
chr12_ref_v2	41223	0	CAT,C	1	1	13,18,3,5	1	1	1	2	CAT,CAT	NA	NA	0.00211342	0	12,13,2,6	1	1	0	0.629950211	0	2	CAT,CAT	CAT,C	0.125	0.034595042	0	NA	NA	3,5,3,2	1	0	1	1.190877146	0	2	NA	NA	NA	NA	0	NA	NA	14,13,6,3	1	1	1	1.272353945	0
chr12_ref_v2	42306	0	A,C	1	0	312,61,0,109	1	1	0	2	A,A	A,C	0.5	0.122485765	0	80,16,0,11	1	1	0	2.306038337	0	2	A,A	A,C	0.25	0.133531393	0	NA	NA	86,37,0,21	1	1	0	5.593779753	0	2	A,A	A,C	0.25	0.224768247	0	NA	NA	208,83,0,83	1	1	0	7.13029571	0
chr12_ref_v2	48855	0	C,CAAAAAAAAAAAA	1	1	23,1,4,10	1	1	0	2	C,CAAAAAAAAAAAA	C,C	0.25	0.028170877	0	7,2,1,2	1	0	0	1.45868003	0	2	NA	NA	NA	NA	0	NA	NA	13,2,1,1	1	0	0	1.530866811	0	2	NA	NA	NA	NA	0	NA	NA	30,3,2,4	1	1	0	2.029236683	0
chr12_ref_v2	52019	0	AAT,A	1	1	106,113,14,13	1	1	0	2	AAT,AAT	NA	NA	0.048298884	0	57,63,7,2	1	1	0	0.711321891	0	2	AAT,AAT	NA	NA	0.216040116	0	NA	NA	33,40,2,8	1	1	0	1.184884627	0	2	AAT,AAT	NA	NA	0.066392084	0	NA	NA	98,90,10,8	1	1	0	0.96854712	0
chr12_ref_v2	52618	0	CT,C	1	1	116,187,7,35	1	1	0	2	CT,CT	NA	NA	0.106406263	0	36,33,5,5	1	1	0	2.192134976	0	2	CT,CT	NA	NA	0.227356946	0	NA	NA	39,66,2,15	1	1	0	0.612694258	0	2	CT,CT	NA	NA	0.154554118	0	NA	NA	99,123,9,20	1	1	0	1.567237586	0
chr12_ref_v2	55426	0	A,C	0	0	260,38,0,61	1	1	0	2	A,A	A,C	0.25	0.375951048	0	86,6,0,16	1	1	0	1.324601492	0	2	A,A	A,C	0.25	0.257334916	0	NA	NA	88,31,0,31	1	1	0	4.216483163	0	2	A,A	A,C	0.5	0.214775302	0	NA	NA	211,50,0,49	1	1	0	2.826904335	0
chr12_ref_v2	60370	0	A,C	0	0	205,41,0,74	1	1	0	2	A,A	A,C	0.5	0.089231134	0	71,17,0,16	1	1	0	1.098859019	0	2	A,A	A,C	0.25	0.301786679	0	NA	NA	96,23,1,10	1	1	0	3.556492805	0	2	A,A	A,C	0.125	0.326821981	0	NA	NA	172,63,0,45	1	1	0	5.674567935	0
chr12_ref_v2	67172	0	G,T	0	0	296,328,0,0	1	1	0	2	G,G	NA	NA	0	0	78,60,0,0	1	1	0	1.88036646	0	2	G,G	NA	NA	0	0	NA	NA	101,102,0,0	1	1	0	0.573630662	0	2	G,G	NA	NA	0	0	NA	NA	202,239,0,0	1	1	0	0.596121988	0
chr12_ref_v2	86724	0	TA,T	1	1	62,84,20,28	1	1	0	2	TA,TA	TA,T	0.25	0.053601069	0	19,26,7,11	1	1	0	0.618866877	0	2	TA,TA	TA,T	0.25	0.010962734	0	NA	NA	28,26,11,6	1	1	0	1.035762291	0	2	TA,TA	TA,T	0.125	0.049131255	0	NA	NA	63,62,25,24	1	1	0	1.296861076	0
chr12_ref_v2	91485	0	A,T	0	0	225,109,0,0	1	1	0	2	A,A	NA	NA	0	0	110,81,0,0	1	1	0	2.755820447	0	2	A,A	NA	NA	0	0	NA	NA	74,41,0,0	1	1	0	0.575440434	0	2	A,A	NA	NA	0	0	NA	NA	83,50,79,50	1	1	0	342.1746431	1
chr12_ref_v2	103650	0	C,A	0	0	1,1,19,61	1	1	1	2	A,A	NA	NA	0.024692613	0	0,0,8,16	1	1	1	0.770743282	0	2	A,A	NA	NA	0	0	NA	NA	1,2,5,21	1	1	1	1.450147792	0	2	A,A	C,A	0.25	0.2135741	0	NA	NA	0,0,20,40	1	1	1	1.349802469	0
chr12_ref_v2	103655	0	A,G	0	0	0,0,19,50	1	1	1	2	G,G	NA	NA	0	0	0,0,9,15	1	1	1	0.742508003	0	2	G,G	NA	NA	0	0	NA	NA	1,1,7,18	1	1	1	0.898129455	0	2	G,G	A,G	0.125	0.01242252	0	NA	NA	0,0,19,32	1	1	1	1.111619237	0
chr12_ref_v2	103660	0	A,C	1	0	0,0,19,39	1	1	1	2	C,C	NA	NA	0	0	0,0,9,13	1	1	1	0.57692271	0	2	C,C	NA	NA	0	0	NA	NA	0,1,7,14	1	1	1	0.609363244	0	2	C,C	A,C	0.125	0.018018506	0	NA	NA	0,0,20,30	1	1	1	0.77510881	0
chr12_ref_v2	103664	0	T,C	1	0	0,0,20,28	1	1	1	2	C,C	NA	NA	0	0	0,0,9,9	1	0	1	0.516804293	0	2	NA	NA	NA	NA	0	NA	NA	0,1,7,9	1	0	1	0.650176183	0	2	NA	NA	NA	NA	0	NA	NA	0,0,19,20	1	1	1	0.646222968	0
chr12_ref_v2	103682	0	C,T	0	0	0,0,24,21	1	1	1	2	T,T	NA	NA	0	0	0,0,10,9	1	0	1	0.325450443	0	2	NA	NA	NA	NA	0	NA	NA	0,0,7,3	1	0	1	0.666532697	0	2	NA	NA	NA	NA	0	NA	NA	0,0,23,13	1	1	1	0.89316402	0
chr12_ref_v2	103729	0	A,ACCCAGAATCAGATAGTAGGGTTGAATCTCCGGGCATGAAAGAGCAGATCAAGTCTTTGGGTATGACAGGAAAGGCTGTAGG	0	0	0,1,0,0	0	0	1	2	NA	NA	NA	NA	0	0,0,0,0	0	0	1	0	0	2	NA	NA	NA	NA	0	NA	NA	1,0,0,0	0	0	1	0	0	2	NA	NA	NA	NA	0	NA	NA	0,0,0,0	0	0	1	0	0
chr12_ref_v2	105616	0	T,TA	1	1	13,4,110,72	1	1	0	2	TA,TA	NA	NA	0.501136419	0	6,2,25,47	1	1	0	4.942717038	0	2	TA,TA	NA	NA	0.493060111	0	NA	NA	9,3,55,40	1	1	0	0.724811244	0	2	TA,TA	NA	NA	0.402777354	0	NA	NA	14,11,109,66	1	1	0	2.626385686	0
chr12_ref_v2	106705	0	A,C	0	0	238,70,0,73	1	1	0	2	A,A	A,C	0.5	0.327422401	0	61,21,0,6	1	1	0	1.900854215	0	2	A,A	A,C	0.125	0.247241103	0	NA	NA	86,50,0,8	1	1	0	7.388827384	0	2	A,A	A,C	0.125	0.007380107	0	NA	NA	182,130,0,22	1	1	0	20.50725317	0
chr12_ref_v2	108046	0	C,CT	1	1	16,26,164,190	1	1	0	2	CT,CT	NA	NA	0.279937967	0	10,3,35,42	1	1	0	2.688808748	0	2	CT,CT	C,CT	0.125	0.023745947	0	NA	NA	6,11,69,59	1	1	0	1.122505409	0	2	CT,CT	C,CT	0.125	0.244604318	0	NA	NA	12,21,99,149	1	1	0	1.307275923	0
chr12_ref_v2	109265	0	GCGATAAGA,G	0	0	0,1,152,158	1	1	0	2	G,G	NA	NA	0.003220615	0	0,0,46,58	1	1	0	0.754619057	0	2	G,G	NA	NA	0	0	NA	NA	0,0,52,56	1	1	0	0.411952551	0	2	G,G	NA	NA	0	0	NA	NA	0,0,133,138	1	1	0	0.429531833	0
chr12_ref_v2	121934	0	GAAA,G	1	1	44,9,32,3	1	1	0	2	GAAA,G	GAAA,GAAA	0.25	0.095881772	0	12,10,7,1	1	1	0	3.485541296	0	2	GAAA,G	GAAA,GAAA	0.5	0.087011377	0	NA	NA	13,7,16,5	1	1	0	2.107937536	0	2	GAAA,G	NA	NA	0.048790164	0	NA	NA	31,12,29,17	1	1	0	8.300393334	0
chr12_ref_v2	125324	0	TTA,T	1	1	4,3,60,65	1	1	0	2	T,T	TTA,T	0.125	0.448309351	0	4,3,45,54	1	1	0	0.537687623	0	2	T,T	TTA,T	0.125	0.055241845	0	NA	NA	0,1,15,30	1	1	1	1.731102134	0	2	T,T	NA	NA	0.006593887	0	NA	NA	1,0,52,51	1	1	1	0.823120605	0
chr12_ref_v2	129138	0	CA,C,CAAA	1	1	21,0,23,1,16,9	1	1	0	2	CA,CAAA	CA,C	0.5	0.748570877	0	7,4,8,1,7,11	1	1	0	3.061766076	0	2	CA,CAAA	C,CAAA	0.25	0.253266535	0	NA	NA	4,0,7,1,2,7	1	1	0	1.988038023	0	2	CA,CAAA	C,CAAA	0.5	0.545301585	0	NA	NA	19,1,24,3,8,6	1	1	0	1.480136523	0
chr12_ref_v2	130001	0	C,CGACTGTGACTGT	0	0	0,0,79,87	1	1	0	2	CGACTGTGACTGT,CGACTGTGACTGT	NA	NA	0	0	0,1,10,9	1	1	0	1.719362924	0	2	CGACTGTGACTGT,CGACTGTGACTGT	C,CGACTGTGACTGT	0.125	0.013245227	0	NA	NA	0,2,27,23	1	1	0	1.818197869	0	2	CGACTGTGACTGT,CGACTGTGACTGT	C,CGACTGTGACTGT	0.125	0.105360516	0	NA	NA	1,0,49,35	1	1	0	1.551325096	0
chr12_ref_v2	130046	0	T,TTGTGAC	1	1	2,1,105,110	1	1	0	2	TTGTGAC,TTGTGAC	NA	NA	0.419322143	0	1,0,13,15	1	1	1	0.635817107	0	2	TTGTGAC,TTGTGAC	T,TTGTGAC	0.125	0.029447201	0	NA	NA	0,0,36,48	1	1	0	0.892171002	0	2	TTGTGAC,TTGTGAC	NA	NA	0	0	NA	NA	1,0,83,87	1	1	0	0.440757858	0
chr12_ref_v2	130827	0	C,CTT,CTTT	1	1	0,0,18,7,131,79	1	1	0	2	CTTT,CTTT	NA	NA	0.258574782	0	2,0,6,5,44,23	1	1	0	1.561255464	0	2	CTTT,CTTT	NA	NA	0.528478228	0	NA	NA	0,0,6,5,50,39	1	1	0	0.835175813	0	2	CTTT,CTTT	NA	NA	0.424548209	0	NA	NA	1,0,18,14,99,86	1	1	0	2.355773235	0
chr12_ref_v2	161571	0	TA,T	1	1	64,76,9,7	1	1	0	2	TA,TA	NA	NA	0.447782441	0	26,34,8,6	1	1	0	1.555777817	0	2	TA,TA	NA	NA	0.063206223	0	NA	NA	28,30,7,10	1	1	0	2.996936678	0	2	TA,TA	TA,T	0.125	0.020011028	0	NA	NA	57,86,12,14	1	1	0	1.800926378	0
chr12_ref_v2	170602	0	CAT,C	1	1	62,65,6,8	1	1	0	2	CAT,CAT	NA	NA	0.398513808	0	64,52,8,7	1	1	0	0.829081036	0	2	CAT,CAT	NA	NA	0.066170863	0	NA	NA	23,23,4,2	1	1	0	0.753338451	0	2	CAT,CAT	NA	NA	0.254912522	0	NA	NA	48,33,8,5	1	1	1	1.395912267	0
chr12_ref_v2	171938	0	AAT,A	1	1	36,33,6,5	1	1	1	2	AAT,AAT	NA	NA	0.463519184	0	22,28,7,11	1	1	0	2.634320061	0	2	AAT,AAT	AAT,A	0.25	0.072096417	0	NA	NA	7,11,1,3	1	1	1	0.83327175	0	2	AAT,AAT	NA	NA	0.018320925	0	NA	NA	34,33,8,3	1	1	1	0.642675359	0
chr12_ref_v2	179672	0	AT,A	1	1	130,92,12,7	1	1	0	2	AT,AT	NA	NA	0.367732305	0	67,45,6,2	1	1	0	0.483591084	0	2	AT,AT	NA	NA	0.669073968	0	NA	NA	58,48,5,5	1	1	0	0.627127411	0	2	AT,AT	NA	NA	0.432191108	0	NA	NA	108,87,13,10	1	1	0	1.117018321	0
chr12_ref_v2	193319	0	C,CTT	1	1	0,1,137,93	1	1	0	2	CTT,CTT	NA	NA	0.004338402	0	0,1,40,40	1	1	0	1.276747595	0	2	CTT,CTT	NA	NA	0.01242252	0	NA	NA	0,0,43,33	1	1	0	0.507563815	0	2	CTT,CTT	NA	NA	0	0	NA	NA	2,0,98,73	1	1	0	0.8343738	0
chr12_ref_v2	196508	0	ATTT,A	1	1	1,1,126,148	1	1	0	2	A,A	NA	NA	0.007272759	0	3,0,39,38	1	1	0	2.655724079	0	2	A,A	ATTT,A	0.125	0.24946086	0	NA	NA	0,0,52,57	1	1	0	0.474621841	0	2	A,A	NA	NA	0	0	NA	NA	3,1,92,111	1	1	0	1.427132715	0
chr12_ref_v2	196669	0	T,TA	1	0	10,41,83,102	1	1	0	2	T,TA	TA,TA	0.5	0.189917904	1	10,17,30,40	1	1	0	2.16245008	0	2	TA,TA	T,TA	0.5	0.145953913	1	NA	NA	6,13,41,43	1	1	0	0.757594608	0	2	TA,TA	T,TA	0.5	0.387765531	1	NA	NA	12,18,73,101	1	1	0	1.716659537	0
chr12_ref_v2	210611	0	T,G	0	0	58,231,73,0	1	1	0	2	T,T	T,G	0.5	0.263749306	0	22,59,22,0	1	1	0	1.057701249	0	2	T,T	T,G	0.5	0.16034265	0	NA	NA	39,74,8,0	1	1	0	6.588124391	0	2	T,T	T,G	0.125	0.17788696	0	NA	NA	117,156,18,0	1	1	0	25.4701445	0
chr12_ref_v2	220529	0	C,T	0	0	0,0,0,0	0	0	1	2	NA	NA	NA	NA	0	0,0,0,0	0	0	1	0	0	2	NA	NA	NA	NA	0	NA	NA	0,0,0,0	0	0	1	0	0	2	NA	NA	NA	NA	0	NA	NA	0,0,1,0	0	0	1	0	0
chr12_ref_v2	220633	1	G,A	1	0	0,0,0,0	0	0	1	2	NA	NA	NA	NA	0	0,0,5,0	0	0	1	0	0	2	NA	NA	NA	NA	0	NA	NA	0,0,0,0	0	0	1	0	0	2	NA	NA	NA	NA	0	NA	NA	0,0,3,0	0	0	1	0	0
chr12_ref_v2	243743	0	CAT,C	1	1	125,76,14,7	1	1	0	2	CAT,CAT	CAT,C	0.125	0.281759837	0	61,48,7,5	1	1	0	0.914503426	0	2	CAT,CAT	CAT,C	0.125	0.079053779	0	NA	NA	31,23,5,6	1	1	0	1.902089284	0	2	CAT,CAT	CAT,C	0.25	0.12422351	0	NA	NA	74,66,17,11	1	1	0	2.453608103	0
chr12_ref_v2	245172	0	AAT,A	1	1	97,99,17,22	1	1	0	2	AAT,AAT	AAT,A	0.125	0.048076131	0	25,38,8,4	1	1	0	1.133216606	0	2	AAT,AAT	AAT,A	0.125	0.144548162	0	NA	NA	33,23,11,9	1	1	0	1.89780909	0	2	AAT,AAT	AAT,A	0.25	0.23082042	0	NA	NA	85,60,10,12	1	1	0	2.151650045	0
chr12_ref_v2	251110	0	GA,G	1	1	45,50,18,12	1	1	0	2	GA,GA	GA,G	0.125	0.116760524	0	17,15,3,7	1	1	0	1.018473396	0	2	GA,GA	GA,G	0.125	0.099114741	0	NA	NA	12,22,7,12	1	1	0	2.562954095	0	2	GA,GA	GA,G	0.5	0.130878208	0	NA	NA	49,54,20,27	1	1	0	3.00305251	0
chr12_ref_v2	255080	0	G,GAAA	1	1	3,4,162,78	1	1	0	2	GAAA,GAAA	G,GAAA	0.125	0.826678573	0	1,0,32,32	1	1	0	2.834398414	0	2	GAAA,GAAA	NA	NA	0.015504187	0	NA	NA	0,1,48,35	1	1	0	1.524739941	0	2	GAAA,GAAA	NA	NA	0.011976191	0	NA	NA	1,3,112,79	1	1	0	2.321352196	0
chr12_ref_v2	280910	0	GA,G,GAA	1	1	17,28,10,12,6,10	1	1	0	2	GA,GAA	GA,G	0.5	0.64903072	0	7,9,2,1,1,0	1	1	0	1.279733405	0	2	GA,GA	NA	NA	0.406532687	0	NA	NA	9,15,7,8,1,5	1	1	0	0.723527515	0	2	GA,G	GA,GAA	0.25	0.645320029	0	NA	NA	26,36,14,15,4,8	1	1	0	0.924669945	0
chr12_ref_v2	291936	0	GAA,G,GA	1	1	7,7,26,22,61,66	1	1	0	2	GA,GA	G,GA	0.25	0.159190784	0	4,7,9,6,19,35	1	1	0	1.671076648	0	2	GA,GA	GAA,GA	0.125	0.01228342	0	NA	NA	4,7,12,12,31,29	1	1	0	1.245207448	0	2	GA,GA	G,GA	0.125	0.252245879	0	NA	NA	7,10,13,21,54,55	1	1	0	1.210911566	0
chr12_ref_v2	322012	0	AT,A	1	1	6,12,57,132	1	1	0	2	A,A	NA	NA	0.291134407	0	4,2,16,27	1	1	0	1.330390813	0	2	A,A	AT,A	0.125	0.042755458	0	NA	NA	2,5,34,53	1	1	0	1.387920021	0	2	A,A	NA	NA	0.03792814	0	NA	NA	11,12,56,105	1	1	0	1.790946147	0
chr12_ref_v2	327625	0	T,G	1	0	0,6,7,0	1	0	1	2	NA	NA	NA	NA	0	0,0,2,0	0	0	1	0	0	2	NA	NA	NA	NA	0	NA	NA	1,1,0,0	1	0	1	1.512664482	0	2	NA	NA	NA	NA	0	NA	NA	0,3,5,0	1	0	1	0.348221096	0
chr12_ref_v2	329635	0	G,GGTTGCT	0	0	5,1,126,83	1	1	0	2	GGTTGCT,GGTTGCT	G,GGTTGCT	0.125	0.842524582	0	0,0,19,17	1	1	0	0.74440329	0	2	GGTTGCT,GGTTGCT	NA	NA	0	0	NA	NA	1,1,52,27	1	1	0	0.748573107	0	2	GGTTGCT,GGTTGCT	NA	NA	0.025001302	0	NA	NA	3,0,109,80	1	1	0	0.692978196	0
chr12_ref_v2	332605	0	A,C	0	0	199,18,0,91	1	1	0	2	A,A	A,C	0.5	0.240503512	0	56,4,0,15	1	1	0	1.445427794	0	2	A,A	A,C	0.5	0.223143551	0	NA	NA	81,6,0,19	1	1	0	2.393139573	0	2	A,A	A,C	0.5	0.371563556	0	NA	NA	155,26,0,54	1	1	0	3.071374896	0
chr12_ref_v2	339581	0	TTATATATATA,T	1	1	0,0,134,160	1	1	0	2	T,T	NA	NA	0	0	0,0,42,42	1	1	0	0.63498785	0	2	T,T	NA	NA	0	0	NA	NA	0,0,46,40	1	1	0	1.123721775	0	2	T,T	NA	NA	0	0	NA	NA	0,1,102,118	1	1	0	0.415315135	0
chr12_ref_v2	348644	0	C,CA	1	1	55,20,6,9	1	1	0	2	C,C	C,CA	0.25	0.111902763	0	24,17,5,1	1	1	0	1.822657102	0	2	C,C	C,CA	0.125	0.038125341	0	NA	NA	34,28,4,3	1	1	0	3.437916921	0	2	C,C	NA	NA	0.090334488	0	NA	NA	66,33,5,4	1	1	0	1.652024402	0
chr12_ref_v2	348828	0	GT,G	1	1	86,66,21,26	1	1	0	2	GT,GT	GT,G	0.25	0.114928377	0	30,23,4,11	1	1	0	0.574809745	0	2	GT,GT	GT,G	0.125	0.129043605	0	NA	NA	41,31,12,11	1	1	0	0.544061405	0	2	GT,GT	GT,G	0.125	0.034532455	0	NA	NA	79,63,28,26	1	1	0	1.253327175	0
chr12_ref_v2	349492	0	T,A	0	0	0,0,301,187	1	1	0	2	A,A	NA	NA	0	0	0,0,68,62	1	1	0	1.917593157	0	2	A,A	NA	NA	0	0	NA	NA	1,1,98,65	1	1	0	1.044860053	0	2	A,A	NA	NA	0.012195273	0	NA	NA	0,0,214,134	1	1	0	0.40198194	0
chr12_ref_v2	351297	0	A,C	0	0	340,46,0,83	1	1	0	2	A,A	A,C	0.25	0.420889578	0	60,9,0,9	1	1	0	0.812417487	0	2	A,A	A,C	0.25	0.036246879	0	NA	NA	99,54,0,17	1	1	0	17.35923828	0	2	A,A	A,C	0.25	0.194156014	0	NA	NA	192,80,0,39	1	1	0	16.71232275	0
chr12_ref_v2	402646	0	AT,A	1	1	114,114,1,4	1	1	0	2	AT,AT	NA	NA	1.408342454	0	23,29,0,2	1	1	0	0.632092927	0	2	AT,AT	NA	NA	0.511213216	0	NA	NA	35,46,7,3	1	1	0	7.306963501	0	2	AT,AT	NA	NA	0.202422008	0	NA	NA	90,74,4,1	1	1	0	2.258187981	0
chr12_ref_v2	421405	0	AG,A	1	1	15,7,2,1	1	1	1	2	AG,AG	AG,A	0.25	0.252693971	0	1,0,0,0	0	0	1	0	0	2	NA	NA	NA	NA	0	NA	NA	5,2,0,0	1	0	1	0.429709319	0	2	NA	NA	NA	NA	0	NA	NA	7,4,4,0	1	0	1	1.585899139	0
chr12_ref_v2	423463	0	CT,C	1	1	73,54,4,8	1	1	0	2	CT,CT	NA	NA	0.489623513	0	19,14,4,5	1	1	0	1.920249699	0	2	CT,CT	CT,C	0.125	0.075258011	0	NA	NA	20,17,6,3	1	1	0	2.867271175	0	2	CT,CT	CT,C	0.125	0.065598392	0	NA	NA	62,41,14,7	1	1	0	4.925240868	0
chr12_ref_v2	426571	0	CA,C	1	1	61,113,2,21	1	1	0	2	CA,CA	NA	NA	0.066945014	0	25,46,1,8	1	1	0	0.391787156	0	2	CA,CA	NA	NA	0.095471938	0	NA	NA	16,41,2,6	1	1	0	0.881401173	0	2	CA,CA	NA	NA	0.034946833	0	NA	NA	51,101,4,14	1	1	0	1.023491684	0
chr12_ref_v2	441432	0	CT,C	1	1	112,81,16,15	1	1	0	2	CT,CT	CT,C	0.125	0.01533006	0	30,19,4,4	1	1	0	0.42785874	0	2	CT,CT	CT,C	0.125	0.009776745	0	NA	NA	29,28,11,2	1	1	0	2.135949914	0	2	CT,CT	CT,C	0.25	0.082036238	0	NA	NA	72,54,14,14	1	1	0	1.062708433	0
chr12_ref_v2	451448	0	GA,G	1	1	0,24,0,2	1	1	1	2	GA,GA	NA	NA	0.398992277	0	0,15,0,8	1	1	1	3.869155917	0	2	GA,GA	GA,G	0.5	0.162874537	0	NA	NA	0,18,0,4	1	1	1	1.10634368	0	2	GA,GA	GA,G	0.125	0.127782428	0	NA	NA	0,28,0,9	1	1	1	2.864571859	0
chr12_ref_v2	459911	0	C,CA	1	1	223,38,41,158	1	1	1	2	C,CA	C,C	0.125	0.070201669	0	203,87,64,51	1	1	1	21.80333193	0	2	C,CA	C,C	0.5	0.08640404	0	NA	NA	349,37,67,89	1	1	1	15.85767077	0	2	C,CA	C,C	0.5	0.0823848	0	NA	NA	365,63,50,183	1	1	1	3.745189215	0
chr12_ref_v2	460292	0	TA,T,TAA	1	1	133,37,51,43,10,26	1	1	1	2	TA,TA	TA,T	0.25	0.557996338	0	78,53,55,39,9,18	1	1	1	4.487626688	0	2	TA,TA	TA,T	0.5	0.47573886	0	NA	NA	95,64,62,87,11,36	1	1	1	7.582917335	0	2	TA,T	TA,TAA	0.25	0.312778189	0	NA	NA	141,51,63,45,12,23	1	1	1	1.180858373	0
chr12_ref_v2	460585	0	GA,G	1	1	0,898,0,155	1	1	1	2	GA,GA	NA	NA	0.030155768	0	0,1180,0,313	1	1	1	10.8242067	0	2	GA,GA	GA,G	0.125	0.091247198	0	NA	NA	0,1267,0,310	1	1	1	7.561198824	0	2	GA,GA	NA	NA	0.076720521	0	NA	NA	0,529,0,193	1	1	1	18.41901251	0
chr12_ref_v2	468610	1	T,C	0	0	0,0,3,0	0	0	1	2	NA	NA	NA	NA	0	1,0,6,0	1	0	1	0	0	2	NA	NA	NA	NA	0	NA	NA	0,0,2,0	0	0	1	0	0	2	NA	NA	NA	NA	0	NA	NA	0,0,13,0	0	0	1	0	0
chr12_ref_v2	479687	1	G,T	0	0	0,0,0,0	0	0	1	2	NA	NA	NA	NA	0	0,0,0,0	0	0	1	0	0	2	NA	NA	NA	NA	0	NA	NA	0,0,0,0	0	0	1	0	0	2	NA	NA	NA	NA	0	NA	NA	0,0,0,1	0	0	1	0	0
chr12_ref_v2	490396	0	T,C	1	0	165,31,2,1	1	1	0	2	T,T	NA	NA	0.420655274	0	40,4,1,0	1	1	0	0.72026645	0	2	T,T	NA	NA	0.022472856	0	NA	NA	52,8,1,0	1	1	0	0.427273721	0	2	T,T	NA	NA	0.016529302	0	NA	NA	100,21,10,12	1	1	1	12.91954391	1
chr12_ref_v2	490451	0	C,CCCCACCTGACAATGTCTTCAACCCGGATCAGCCCCGAATGGGACCTTGAATGCTAGAACGTGGAAAATGAAT	1	0	144,97,0,1	1	1	0	2	C,C	NA	NA	0.004140793	0	32,24,1,1	1	1	0	1.13737282	0	2	C,C	NA	NA	0.03509132	0	NA	NA	46,37,0,1	1	1	0	0.595017736	0	2	C,C	NA	NA	0.011976191	0	NA	NA	111,82,0,21	1	1	0	22.00593126	0
chr12_ref_v2	492331	0	G,T	0	0	149,231,0,0	1	1	0	2	G,G	NA	NA	0	0	20,24,21,19	1	1	0	311.1119868	1	2	G,T	NA	NA	0.09531018	0	g.492331G>T	0	48,78,0,0	1	1	0	0.410663972	0	2	G,G	NA	NA	0	0	NA	NA	129,133,0,0	1	1	0	3.489018934	0
chr12_ref_v2	492528	0	A,C	0	0	160,28,0,47	1	1	0	2	A,A	A,C	0.5	0.266628663	0	42,17,0,9	1	1	0	2.955439687	0	2	A,A	A,C	0.25	0.170957798	0	NA	NA	73,37,0,10	1	1	0	8.696943772	0	2	A,A	A,C	0.25	0.356674944	0	NA	NA	141,72,0,13	1	1	0	16.67549659	0
chr12_ref_v2	513906	0	C,CA	1	1	80,15,1,3	1	1	0	2	C,C	NA	NA	0.715343825	0	14,6,1,1	1	1	0	1.043391207	0	2	C,C	NA	NA	0.013408534	0	NA	NA	31,3,2,3	1	1	0	1.630099919	0	2	C,C	C,CA	0.125	0.036357406	0	NA	NA	82,11,3,2	1	1	0	1.120782564	0
chr12_ref_v2	514469	0	G,T	0	0	14,173,38,0	1	1	0	2	G,G	G,T	0.25	0.378363178	0	7,29,2,0	1	1	0	2.589079068	0	2	G,G	G,T	0.125	0.244086151	0	NA	NA	8,55,6,0	1	1	0	1.440468879	0	2	G,G	G,T	0.25	0.251314428	0	NA	NA	15,121,9,0	1	1	0	2.7213414	0
chr12_ref_v2	527876	0	CT,C	1	1	82,112,10,12	1	1	0	2	CT,CT	NA	NA	0.086309608	0	34,34,10,3	1	1	0	2.532059897	0	2	CT,CT	CT,C	0.125	0.090297358	0	NA	NA	36,48,3,4	1	1	0	0.500834586	0	2	CT,CT	NA	NA	0.556243756	0	NA	NA	95,97,8,13	1	1	0	1.563194858	0
chr12_ref_v2	539118	0	T,G	0	0	96,253,71,0	1	1	0	2	T,T	T,G	0.25	0.367504346	0	11,34,16,0	1	1	0	1.43488588	0	2	T,T	T,G	0.5	0.125163143	0	NA	NA	42,90,13,0	1	1	0	1.690010882	0	2	T,T	T,G	0.25	0.297834444	0	NA	NA	109,168,14,0	1	1	0	10.29487319	0
chr12_ref_v2	545842	0	CT,C	1	1	101,103,12,14	1	1	0	2	CT,CT	NA	NA	0.190366532	0	19,33,5,10	1	1	0	2.514966259	0	2	CT,CT	CT,C	0.125	0.131347477	0	NA	NA	40,37,4,4	1	1	0	0.538219526	0	2	CT,CT	NA	NA	0.598170992	0	NA	NA	102,86,13,8	1	1	0	1.068763826	0
chr12_ref_v2	550269	0	CA,C	1	1	125,91,14,11	1	1	0	2	CA,CA	NA	NA	0.255162679	0	47,29,4,3	1	1	0	0.662275298	0	2	CA,CA	NA	NA	0.043404978	0	NA	NA	54,35,3,8	1	1	0	1.085145802	0	2	CA,CA	NA	NA	0.203544972	0	NA	NA	93,90,11,9	1	1	0	1.496950726	0
chr12_ref_v2	556377	0	CAT,C	1	1	33,58,9,18	1	1	0	2	CAT,CAT	CAT,C	0.125	0.011691153	0	23,30,8,7	1	1	0	0.855527092	0	2	CAT,CAT	CAT,C	0.125	0.02705179	0	NA	NA	17,27,6,7	1	1	0	0.583713701	0	2	CAT,CAT	CAT,C	0.125	0.034774137	0	NA	NA	45,55,18,14	1	1	0	1.9916595	0
chr12_ref_v2	567926	0	CT,C	1	1	113,71,15,6	1	1	0	2	CT,CT	NA	NA	0.079907223	0	30,22,3,2	1	1	0	0.534488635	0	2	CT,CT	NA	NA	0.371822445	0	NA	NA	42,46,5,5	1	1	0	2.209759418	0	2	CT,CT	NA	NA	0.246088828	0	NA	NA	89,75,5,11	1	1	0	2.023989742	0
chr12_ref_v2	593371	1	C,A	0	0	0,0,0,1	0	0	1	2	NA	NA	NA	NA	0	0,4,0,0	0	0	1	0	0	2	NA	NA	NA	NA	0	NA	NA	0,0,0,1	0	0	1	0	0	2	NA	NA	NA	NA	0	NA	NA	0,4,0,1	1	0	1	0	0
chr12_ref_v2	593378	1	A,C	1	0	0,0,0,1	0	0	1	2	NA	NA	NA	NA	0	0,4,0,0	0	0	1	0	0	2	NA	NA	NA	NA	0	NA	NA	0,0,0,1	0	0	1	0	0	2	NA	NA	NA	NA	0	NA	NA	0,4,0,1	1	0	1	0	0
chr12_ref_v2	593379	1	T,C	1	0	0,0,0,1	0	0	1	2	NA	NA	NA	NA	0	0,4,0,0	0	0	1	0	0	2	NA	NA	NA	NA	0	NA	NA	0,0,0,1	0	0	1	0	0	2	NA	NA	NA	NA	0	NA	NA	0,4,0,1	1	0	1	0	0
chr12_ref_v2	593386	1	C,CAGATACTATACCAGTAACACGAATAGTACTAAACAGATGATATTTTAGAGTTCCATTTCAACATT	1	0	0,0,0,1	0	0	1	2	NA	NA	NA	NA	0	0,3,0,0	0	0	1	0	0	2	NA	NA	NA	NA	0	NA	NA	0,0,0,1	0	0	1	0	0	2	NA	NA	NA	NA	0	NA	NA	0,3,0,1	1	0	1	0	0
chr12_ref_v2	596269	1	A,G	1	0	0,0,0,0	0	0	1	2	NA	NA	NA	NA	0	0,0,0,0	0	0	1	0	0	2	NA	NA	NA	NA	0	NA	NA	0,0,0,0	0	0	1	0	0	2	NA	NA	NA	NA	0	NA	NA	0,0,0,1	0	0	1	0	0
chr12_ref_v2	596274	1	C,G	1	0	0,0,0,0	0	0	1	2	NA	NA	NA	NA	0	0,0,0,0	0	0	1	0	0	2	NA	NA	NA	NA	0	NA	NA	0,0,0,0	0	0	1	0	0	2	NA	NA	NA	NA	0	NA	NA	0,0,0,1	0	0	1	0	0
chr12_ref_v2	596276	1	A,G	1	0	0,0,0,0	0	0	1	2	NA	NA	NA	NA	0	0,0,0,0	0	0	1	0	0	2	NA	NA	NA	NA	0	NA	NA	0,0,0,0	0	0	1	0	0	2	NA	NA	NA	NA	0	NA	NA	0,0,0,1	0	0	1	0	0
chr12_ref_v2	596278	1	A,T	1	0	0,0,0,0	0	0	1	2	NA	NA	NA	NA	0	0,0,0,0	0	0	1	0	0	2	NA	NA	NA	NA	0	NA	NA	0,0,0,0	0	0	1	0	0	2	NA	NA	NA	NA	0	NA	NA	0,0,0,1	0	0	1	0	0
chr12_ref_v2	596282	1	G,A	0	0	0,0,0,0	0	0	1	2	NA	NA	NA	NA	0	0,0,0,0	0	0	1	0	0	2	NA	NA	NA	NA	0	NA	NA	0,0,0,0	0	0	1	0	0	2	NA	NA	NA	NA	0	NA	NA	0,0,0,1	0	0	1	0	0
chr12_ref_v2	596590	1	C,T	0	0	0,0,0,0	0	0	1	2	NA	NA	NA	NA	0	0,0,0,0	0	0	1	0	0	2	NA	NA	NA	NA	0	NA	NA	0,0,0,0	0	0	1	0	0	2	NA	NA	NA	NA	0	NA	NA	0,0,1,1	1	0	1	0	0
chr12_ref_v2	596800	1	T,C	0	0	0,0,0,0	0	0	1	2	NA	NA	NA	NA	0	1,0,1,1	1	0	1	0	0	2	NA	NA	NA	NA	0	NA	NA	0,0,0,0	0	0	1	0	0	2	NA	NA	NA	NA	0	NA	NA	1,0,0,0	0	0	1	0	0
chr12_ref_v2	596809	1	C,A	0	0	0,0,0,0	0	0	1	2	NA	NA	NA	NA	0	0,0,1,1	1	0	1	0	0	2	NA	NA	NA	NA	0	NA	NA	0,0,0,0	0	0	1	0	0	2	NA	NA	NA	NA	0	NA	NA	0,0,0,0	0	0	1	0	0
chr12_ref_v2	596817	1	G,A	0	0	1,0,0,0	0	0	1	2	NA	NA	NA	NA	0	0,0,1,1	1	0	1	0	0	2	NA	NA	NA	NA	0	NA	NA	0,0,0,0	0	0	1	0	0	2	NA	NA	NA	NA	0	NA	NA	0,0,0,0	0	0	1	0	0
chr12_ref_v2	611275	0	C,A	0	0	184,25,0,47	1	1	0	2	C,C	C,A	0.5	0.372520952	0	43,3,0,7	1	1	0	1.095852996	0	2	C,C	C,A	0.25	0.196710294	0	NA	NA	64,8,0,21	1	1	0	0.752899971	0	2	C,C	C,A	0.5	0.087011377	0	NA	NA	124,26,0,29	1	1	0	1.609282665	0
chr12_ref_v2	611745	0	A,C	0	0	186,54,0,37	1	1	0	2	A,A	A,C	0.25	0.102857385	0	55,14,0,6	1	1	0	0.862206493	0	2	A,A	A,C	0.25	0.342286206	0	NA	NA	66,56,0,5	1	1	0	11.2478555	0	2	A,A	A,C	0.125	0.304211374	0	NA	NA	135,86,0,14	1	1	0	10.06821553	0
chr12_ref_v2	612067	0	GA,G	1	1	81,109,5,8	1	1	0	2	GA,GA	NA	NA	0.270509453	0	23,35,2,0	1	1	0	0.626019426	0	2	GA,GA	NA	NA	0.620412508	0	NA	NA	41,46,7,6	1	1	0	2.107273887	0	2	GA,GA	GA,G	0.125	0.12674616	0	NA	NA	81,96,8,13	1	1	0	1.603361027	0
chr12_ref_v2	618965	0	C,A	0	0	209,29,0,89	1	1	0	2	C,C	C,A	0.5	0.126151285	0	67,11,0,11	1	1	0	2.469228464	0	2	C,C	C,A	0.25	0.077315671	0	NA	NA	65,15,0,16	1	1	0	2.075416278	0	2	C,C	C,A	0.25	0.397096858	0	NA	NA	158,42,0,26	1	1	0	7.593872701	0
chr12_ref_v2	626343	0	GA,G	1	1	84,96,15,10	1	1	0	2	GA,GA	NA	NA	0.116425071	0	21,35,7,5	1	1	0	0.921102809	0	2	GA,GA	GA,G	0.125	0.023815948	0	NA	NA	37,22,2,3	1	1	0	2.427240848	0	2	GA,GA	NA	NA	0.539436638	0	NA	NA	84,75,6,9	1	1	0	1.564489444	0
chr12_ref_v2	636460	0	GT,G,GTT	1	1	80,42,6,4,1,6	1	1	0	2	GT,GT	NA	NA	1.508423349	0	31,13,3,6,3,3	1	1	0	2.338888532	0	2	GT,GT	NA	NA	0.300574375	0	NA	NA	34,17,1,3,3,1	1	1	0	2.083770187	0	2	GT,GT	NA	NA	1.566142308	0	NA	NA	67,46,11,9,7,14	1	1	0	4.558439668	0
chr12_ref_v2	636477	0	C,T	1	0	58,98,49,0	1	1	0	2	C,C	C,T	0.5	0.039220713	0	29,37,17,0	1	1	0	0.967741395	0	2	C,C	C,T	0.5	0.200670695	0	NA	NA	28,38,15,0	1	1	0	0.928020549	0	2	C,C	C,T	0.5	0.318453731	0	NA	NA	61,109,29,0	1	1	0	1.877907808	0
chr12_ref_v2	641220	0	G,GA	1	1	94,88,6,5	1	1	0	2	G,G	NA	NA	0.464341104	0	27,30,1,3	1	1	0	0.685754974	0	2	G,G	NA	NA	0.294238605	0	NA	NA	44,42,3,5	1	1	0	1.043268146	0	2	G,G	NA	NA	0.10334703	0	NA	NA	83,83,6,4	1	1	0	0.466198304	0
chr12_ref_v2	645140	0	TA,T	1	1	73,55,16,10	1	1	0	2	TA,TA	NA	NA	0.127337533	0	27,29,5,1	1	1	0	1.376298192	0	2	TA,TA	NA	NA	0.715098765	0	NA	NA	34,28,4,5	1	1	0	0.608815539	0	2	TA,TA	NA	NA	0.447786064	0	NA	NA	65,62,15,7	1	1	0	1.105259655	0
chr12_ref_v2	646294	0	G,A	1	0	254,84,1,54	1	1	0	2	G,G	G,A	0.25	0.130197439	0	32,28,0,11	1	1	0	3.821623951	0	2	G,G	G,A	0.25	0.336472237	0	NA	NA	68,36,0,17	1	1	0	1.769594624	0	2	G,G	G,A	0.25	0.191891008	0	NA	NA	189,96,0,44	1	1	0	3.375046305	0
chr12_ref_v2	653219	1	A,G	0	0	0,0,0,0	0	0	1	2	NA	NA	NA	NA	0	0,0,0,0	0	0	1	0	0	2	NA	NA	NA	NA	0	NA	NA	0,0,0,0	0	0	1	0	0	2	NA	NA	NA	NA	0	NA	NA	2,0,0,0	0	0	1	0	0
chr12_ref_v2	653277	1	GAA,G	1	1	0,0,0,0	0	0	1	2	NA	NA	NA	NA	0	0,0,0,0	0	0	1	0	0	2	NA	NA	NA	NA	0	NA	NA	0,0,0,0	0	0	1	0	0	2	NA	NA	NA	NA	0	NA	NA	2,2,0,1	1	0	1	0	0
chr12_ref_v2	686751	0	T,C	0	0	0,0,279,219	1	1	0	2	C,C	NA	NA	0	0	0,0,55,49	1	1	0	0.551957069	0	2	C,C	NA	NA	0	0	NA	NA	0,0,83,77	1	1	0	0.808174959	0	2	C,C	NA	NA	0	0	NA	NA	0,1,170,154	1	1	0	0.982793202	0
chr12_ref_v2	687381	0	GA,G	1	1	55,116,8,16	1	1	0	2	GA,GA	NA	NA	0.126896371	0	36,36,8,6	1	1	0	2.71004653	0	2	GA,GA	GA,G	0.125	0.0733478	0	NA	NA	29,34,4,8	1	1	0	1.556353389	0	2	GA,GA	GA,G	0.125	0.1212431	0	NA	NA	54,78,13,8	1	1	0	2.110055444	0
chr12_ref_v2	687496	0	GTA,G	1	1	80,66,13,10	1	1	0	2	GTA,GTA	GTA,G	0.125	0.185483262	0	39,44,7,8	1	1	0	0.862225861	0	2	GTA,GTA	GTA,G	0.125	0.091985831	0	NA	NA	26,23,5,4	1	1	0	0.480052166	0	2	GTA,GTA	GTA,G	0.125	0.089424377	0	NA	NA	68,49,9,9	1	1	0	0.583791237	0
chr12_ref_v2	699848	0	G,A	1	0	155,45,4,45	1	1	0	2	G,G	G,A	0.5	0.30788478	0	51,29,3,21	1	1	0	2.178209678	0	2	G,G	G,A	0.5	0.105360516	0	NA	NA	53,23,7,19	1	1	0	3.094654963	0	2	G,G	G,A	0.5	0.025975486	1	NA	NA	131,43,2,37	1	1	0	0.663172641	0
chr12_ref_v2	704047	0	TA,T	1	1	34,54,5,10	1	1	0	2	TA,TA	NA	NA	0.250837672	0	12,22,3,1	1	1	0	0.580924926	0	2	TA,TA	NA	NA	0.891326625	0	NA	NA	18,23,2,11	1	1	0	1.909055228	0	2	TA,TA	NA	NA	0.063854991	0	NA	NA	42,46,8,16	1	1	0	1.378368074	0
chr12_ref_v2	722390	0	GT,G	1	1	150,165,13,7	1	1	0	2	GT,GT	NA	NA	0.345275103	0	34,37,8,3	1	1	0	2.042713108	0	2	GT,GT	GT,G	0.125	0.062182593	0	NA	NA	49,69,1,2	1	1	0	1.348373318	0	2	GT,GT	NA	NA	1.377786267	0	NA	NA	102,127,11,7	1	1	0	0.731754674	0
chr12_ref_v2	723077	0	C,A	1	0	130,70,1,59	1	1	0	2	C,C	C,A	0.5	0.105360516	0	29,27,1,9	1	1	0	2.199955994	0	2	C,C	C,A	0.25	0.223143551	0	NA	NA	41,28,1,15	1	1	0	0.917540889	0	2	C,C	C,A	0.5	0.362905494	0	NA	NA	110,74,0,38	1	1	0	1.761817191	0
chr12_ref_v2	731749	1	A,T	1	0	2,105,23,0	1	1	1	2	NA	NA	NA	NA	0	11,42,3,1	1	1	0	9.929529001	0	2	NA	NA	NA	NA	0	NA	NA	2,28,10,0	1	1	1	0.977538154	0	2	NA	NA	NA	NA	0	NA	NA	6,86,8,0	1	1	1	2.797763964	0
chr12_ref_v2	733521	0	A,AG	0	0	265,331,221,267	1	1	1	2	A,AG	A,A	0.125	0.051389167	0	66,61,49,56	1	1	1	1.055891419	0	2	A,AG	A,A	0.125	0.061087692	0	NA	NA	92,117,71,111	1	1	1	1.319471589	0	2	A,AG	A,A	0.125	0.112986863	0	NA	NA	183,181,221,191	1	1	1	8.121170328	0
chr12_ref_v2	734067	0	A,T	1	0	194,282,163,279	1	1	1	2	A,T	NA	NA	0.074107972	0	60,82,55,73	1	1	1	0.836180464	0	2	A,T	NA	NA	0.103796794	0	NA	NA	77,102,79,97	1	1	1	1.789264556	0	2	A,T	NA	NA	0.016901811	0	NA	NA	163,179,130,187	1	1	1	1.92574523	0
chr12_ref_v2	734833	0	AT,A	1	1	82,99,12,6	1	1	0	2	AT,AT	NA	NA	0.438468349	0	27,49,4,7	1	1	0	1.909714654	0	2	AT,AT	NA	NA	0.228673601	0	NA	NA	28,47,1,3	1	1	0	1.356461344	0	2	AT,AT	NA	NA	1.265000864	0	NA	NA	81,100,9,13	1	1	0	2.054160108	0
chr12_ref_v2	740771	0	A,C	0	0	204,31,0,104	1	1	0	2	A,A	A,C	0.5	0.292987125	0	43,13,0,14	1	1	0	2.326200863	0	2	A,A	A,C	0.5	0.218689201	0	NA	NA	66,17,0,28	1	1	0	1.723744635	0	2	A,A	A,C	0.5	0.047067511	0	NA	NA	126,37,0,62	1	1	0	3.622913399	0
chr12_ref_v2	750211	0	T,A	1	0	223,257,0,0	1	1	0	2	T,T	NA	NA	0	0	35,24,27,24	1	1	0	313.8181099	1	2	T,A	T,T	0.125	0.105602617	0	g.750211T>A	0	81,75,0,0	1	1	0	1.050618222	0	2	T,T	NA	NA	0	0	NA	NA	187,198,0,0	1	1	0	0.673865093	0
chr12_ref_v2	766413	0	T,TA	1	1	1,15,16,6	1	1	0	2	T,TA	TA,TA	0.25	0.143649483	0	0,5,6,2	1	0	0	0.369935961	0	2	NA	NA	NA	NA	0	NA	NA	0,15,4,1	1	1	0	2.983133452	0	2	T,TA	T,T	0.5	0.151368486	0	NA	NA	2,31,15,7	1	1	0	2.129744286	0
chr12_ref_v2	769072	0	CAT,C	1	1	84,85,19,19	1	1	0	2	CAT,CAT	CAT,C	0.25	0.02910767	0	42,50,5,10	1	1	0	0.901591617	0	2	CAT,CAT	CAT,C	0.25	0.196754834	0	NA	NA	24,31,5,9	1	1	0	0.759966804	0	2	CAT,CAT	CAT,C	0.25	0.098589409	0	NA	NA	64,71,15,13	1	1	0	0.575360238	0
chr12_ref_v2	796303	0	C,A	0	0	175,55,0,34	1	1	0	2	C,C	C,A	0.25	0.063178902	0	56,47,0,8	1	1	0	7.471092459	0	2	C,C	C,A	0.125	0.27054579	0	NA	NA	48,59,0,2	1	1	0	16.24557355	0	2	C,C	NA	NA	0.423984156	0	NA	NA	147,99,0,7	1	1	0	12.37493371	0
chr12_ref_v2	805009	0	A,C	0	0	105,62,0,54	1	1	0	2	A,A	A,C	0.5	0.012048339	0	35,24,0,8	1	1	0	1.383927547	0	2	A,A	A,C	0.25	0.078349717	0	NA	NA	57,51,0,4	1	1	0	6.494884523	0	2	A,A	A,C	0.125	0.364643114	0	NA	NA	102,111,0,7	1	1	0	15.47524931	0
chr12_ref_v2	811489	0	C,A	1	0	240,281,0,1	1	1	0	2	C,C	NA	NA	0.001917546	0	30,68,0,0	1	1	0	3.222922871	0	2	C,C	NA	NA	0	0	NA	NA	75,98,0,0	1	1	0	0.609928115	0	2	C,C	NA	NA	0	0	NA	NA	155,180,0,0	1	1	0	0.422038544	0
chr12_ref_v2	829316	0	GTA,G	1	1	82,114,10,16	1	1	0	2	GTA,GTA	NA	NA	0.121515626	0	36,50,9,12	1	1	0	1.708270789	0	2	GTA,GTA	GTA,G	0.25	0.010149664	0	NA	NA	35,32,7,4	1	1	0	1.30352221	0	2	GTA,GTA	GTA,G	0.125	0.201626003	0	NA	NA	55,80,11,11	1	1	0	1.033647793	0
chr12_ref_v2	833344	0	C,A	1	0	202,212,0,0	1	1	0	2	C,C	NA	NA	0	0	49,73,0,0	1	1	0	1.587012235	0	2	C,C	NA	NA	0	0	NA	NA	64,75,0,1	1	1	0	0.707358052	0	2	C,C	NA	NA	0.007168489	0	NA	NA	178,186,0,1	1	1	0	0.394373696	0
chr12_ref_v2	833655	0	AT,A	1	1	127,155,0,6	1	1	0	2	AT,AT	NA	NA	1.28443166	0	35,54,1,5	1	1	0	1.627410562	0	2	AT,AT	NA	NA	0.355458687	0	NA	NA	39,55,9,6	1	1	0	10.95855335	1	2	AT,AT	AT,A	0.125	0.06103198	0	NA	NA	101,119,2,9	1	1	0	1.507268699	0
chr12_ref_v2	837427	0	CAT,C	1	1	65,93,11,8	1	1	0	2	CAT,CAT	NA	NA	0.023377694	0	34,44,3,5	1	1	0	0.519639925	0	2	CAT,CAT	NA	NA	0.096959765	0	NA	NA	30,36,2,8	1	1	0	1.743597597	0	2	CAT,CAT	NA	NA	0.167196784	0	NA	NA	52,66,10,9	1	1	0	0.900812178	0
chr12_ref_v2	881858	0	C,CAT	1	1	6,6,56,54	1	1	0	2	CAT,CAT	NA	NA	0.60784121	0	6,3,43,60	1	1	0	1.538308954	0	2	CAT,CAT	NA	NA	0.694711179	0	NA	NA	1,3,19,26	1	1	0	0.873431558	0	2	CAT,CAT	NA	NA	0.785864911	0	NA	NA	9,11,43,47	1	1	1	2.020845694	0
chr12_ref_v2	892041	0	C,A	1	0	318,209,0,0	1	1	0	2	C,C	NA	NA	0	0	74,80,0,0	1	1	0	3.289357596	0	2	C,C	NA	NA	0	0	NA	NA	106,89,1,0	1	1	0	1.429893418	0	2	C,C	NA	NA	0.005115101	0	NA	NA	214,160,1,0	1	1	0	0.939891728	0
chr12_ref_v2	921377	0	T,G	1	0	55,265,109,0	1	1	0	2	T,T	T,G	0.5	0.030771659	0	6,45,9,0	1	1	0	1.772222921	0	2	T,T	T,G	0.25	0.316669609	0	NA	NA	23,84,42,1	1	1	0	0.900394795	0	2	T,T	T,G	0.5	0.18698357	0	NA	NA	57,195,93,0	1	1	0	1.613605744	0
chr12_ref_v2	935239	0	G,T	1	0	240,321,2,0	1	1	0	2	G,G	NA	NA	0.409023831	0	64,72,0,0	1	1	0	0.787409228	0	2	G,G	NA	NA	0	0	NA	NA	68,106,0,0	1	1	0	0.792534456	0	2	G,G	NA	NA	0	0	NA	NA	177,170,0,0	1	1	0	3.21034906	0
chr12_ref_v2	967947	0	C,A	1	0	262,258,0,1	1	1	0	2	C,C	NA	NA	0.00192123	0	77,78,0,0	1	1	0	0.413459956	0	2	C,C	NA	NA	0	0	NA	NA	79,98,0,0	1	1	0	1.187777609	0	2	C,C	NA	NA	0	0	NA	NA	183,195,1,0	1	1	0	0.650861195	0
chr12_ref_v2	977048	1	G,A	1	0	0,0,0,1	0	0	1	2	NA	NA	NA	NA	0	0,1,0,0	0	0	1	0	0	2	NA	NA	NA	NA	0	NA	NA	0,0,0,0	0	0	1	0	0	2	NA	NA	NA	NA	0	NA	NA	0,2,0,0	0	0	1	0	0
chr12_ref_v2	977059	1	G,C	0	0	0,0,0,1	0	0	1	2	NA	NA	NA	NA	0	0,2,0,0	0	0	1	0	0	2	NA	NA	NA	NA	0	NA	NA	0,0,0,0	0	0	1	0	0	2	NA	NA	NA	NA	0	NA	NA	0,2,0,0	0	0	1	0	0
chr12_ref_v2	977152	1	G,T	1	0	0,0,0,0	0	0	1	2	NA	NA	NA	NA	0	0,0,0,0	0	0	1	0	0	2	NA	NA	NA	NA	0	NA	NA	0,0,0,0	0	0	1	0	0	2	NA	NA	NA	NA	0	NA	NA	0,1,1,1	1	0	1	0	0
chr12_ref_v2	977153	1	T,C	1	0	0,0,0,0	0	0	1	2	NA	NA	NA	NA	0	0,0,0,0	0	0	1	0	0	2	NA	NA	NA	NA	0	NA	NA	0,0,0,0	0	0	1	0	0	2	NA	NA	NA	NA	0	NA	NA	0,1,1,1	1	0	1	0	0
chr12_ref_v2	977156	1	C,T	0	0	0,0,0,0	0	0	1	2	NA	NA	NA	NA	0	0,0,0,0	0	0	1	0	0	2	NA	NA	NA	NA	0	NA	NA	0,0,0,0	0	0	1	0	0	2	NA	NA	NA	NA	0	NA	NA	1,1,0,1	1	0	1	0	0
chr12_ref_v2	977167	1	A,T	0	0	0,0,0,0	0	0	1	2	NA	NA	NA	NA	0	0,0,0,0	0	0	1	0	0	2	NA	NA	NA	NA	0	NA	NA	0,0,0,0	0	0	1	0	0	2	NA	NA	NA	NA	0	NA	NA	0,1,1,1	1	0	1	0	0
chr12_ref_v2	977168	1	A,T	0	0	0,0,0,0	0	0	1	2	NA	NA	NA	NA	0	0,0,0,0	0	0	1	0	0	2	NA	NA	NA	NA	0	NA	NA	0,0,0,0	0	0	1	0	0	2	NA	NA	NA	NA	0	NA	NA	0,1,1,1	1	0	1	0	0
chr12_ref_v2	977210	1	A,G	1	0	0,0,0,0	0	0	1	2	NA	NA	NA	NA	0	0,0,0,0	0	0	1	0	0	2	NA	NA	NA	NA	0	NA	NA	0,0,0,0	0	0	1	0	0	2	NA	NA	NA	NA	0	NA	NA	0,0,1,1	1	0	1	0	0
chr12_ref_v2	977213	1	A,T	0	0	0,0,0,0	0	0	1	2	NA	NA	NA	NA	0	0,0,0,0	0	0	1	0	0	2	NA	NA	NA	NA	0	NA	NA	0,0,0,0	0	0	1	0	0	2	NA	NA	NA	NA	0	NA	NA	0,0,1,1	1	0	1	0	0
chr12_ref_v2	977219	1	T,C	1	0	0,0,0,0	0	0	1	2	NA	NA	NA	NA	0	0,0,0,0	0	0	1	0	0	2	NA	NA	NA	NA	0	NA	NA	0,0,0,0	0	0	1	0	0	2	NA	NA	NA	NA	0	NA	NA	0,0,0,1	0	0	1	0	0
chr12_ref_v2	977222	1	G,A	1	0	0,0,0,0	0	0	1	2	NA	NA	NA	NA	0	0,1,0,0	0	0	1	0	0	2	NA	NA	NA	NA	0	NA	NA	0,0,0,0	0	0	1	0	0	2	NA	NA	NA	NA	0	NA	NA	0,0,0,1	0	0	1	0	0
chr12_ref_v2	977261	1	A,G	0	0	0,0,0,0	0	0	1	2	NA	NA	NA	NA	0	0,0,0,1	0	0	1	0	0	2	NA	NA	NA	NA	0	NA	NA	0,0,0,0	0	0	1	0	0	2	NA	NA	NA	NA	0	NA	NA	0,0,0,0	0	0	1	0	0
chr12_ref_v2	977281	1	A,G	0	0	0,0,0,0	0	0	1	2	NA	NA	NA	NA	0	0,0,0,1	0	0	1	0	0	2	NA	NA	NA	NA	0	NA	NA	0,0,0,0	0	0	1	0	0	2	NA	NA	NA	NA	0	NA	NA	0,0,0,0	0	0	1	0	0
chr12_ref_v2	977299	1	A,C	0	0	0,0,0,0	0	0	1	2	NA	NA	NA	NA	0	0,0,0,1	0	0	1	0	0	2	NA	NA	NA	NA	0	NA	NA	0,0,0,0	0	0	1	0	0	2	NA	NA	NA	NA	0	NA	NA	0,0,0,0	0	0	1	0	0
chr12_ref_v2	977309	1	G,T	0	0	0,0,0,0	0	0	1	2	NA	NA	NA	NA	0	0,0,0,1	0	0	1	0	0	2	NA	NA	NA	NA	0	NA	NA	0,0,0,0	0	0	1	0	0	2	NA	NA	NA	NA	0	NA	NA	0,0,0,0	0	0	1	0	0
chr12_ref_v2	980829	1	A,G	1	0	0,0,0,0	0	0	1	2	NA	NA	NA	NA	0	0,0,0,1	0	0	1	0	0	2	NA	NA	NA	NA	0	NA	NA	0,0,0,0	0	0	1	0	0	2	NA	NA	NA	NA	0	NA	NA	0,0,0,0	0	0	1	0	0
chr12_ref_v2	980837	1	T,C	1	0	0,0,0,0	0	0	1	2	NA	NA	NA	NA	0	0,0,0,1	0	0	1	0	0	2	NA	NA	NA	NA	0	NA	NA	0,0,0,0	0	0	1	0	0	2	NA	NA	NA	NA	0	NA	NA	0,0,0,0	0	0	1	0	0
chr12_ref_v2	981112	1	A,G	1	0	2,0,0,0	0	0	1	2	NA	NA	NA	NA	0	2,0,0,0	0	0	1	0	0	2	NA	NA	NA	NA	0	NA	NA	1,0,0,0	0	0	1	0	0	2	NA	NA	NA	NA	0	NA	NA	2,0,1,1	1	0	1	0	0
chr12_ref_v2	981120	1	A,G	1	0	2,0,0,0	0	0	1	2	NA	NA	NA	NA	0	2,0,0,0	0	0	1	0	0	2	NA	NA	NA	NA	0	NA	NA	1,0,0,0	0	0	1	0	0	2	NA	NA	NA	NA	0	NA	NA	2,0,1,1	1	0	1	0	0
chr12_ref_v2	981121	1	T,G	1	0	2,0,0,0	0	0	1	2	NA	NA	NA	NA	0	2,0,0,0	0	0	1	0	0	2	NA	NA	NA	NA	0	NA	NA	1,0,0,0	0	0	1	0	0	2	NA	NA	NA	NA	0	NA	NA	2,0,1,1	1	0	1	0	0
chr12_ref_v2	983629	0	G,T	0	0	276,240,1,0	1	1	0	2	G,G	NA	NA	0.001936109	0	88,56,1,0	1	1	0	1.429725404	0	2	G,G	NA	NA	0.006920443	0	NA	NA	107,81,0,1	1	1	0	0.773902703	0	2	G,G	NA	NA	0.005305052	0	NA	NA	212,189,0,0	1	1	0	0.454464168	0
chr12_ref_v2	989599	0	G,T	1	0	216,274,0,0	1	1	0	2	G,G	NA	NA	0	0	72,79,0,0	1	1	0	0.696997403	0	2	G,G	NA	NA	0	0	NA	NA	70,107,1,1	1	1	0	1.11212381	0	2	G,G	NA	NA	0.011236073	0	NA	NA	154,204,0,0	1	1	0	0.472291997	0
chr12_ref_v2	1002125	0	GA,G,GAA	1	1	7,41,11,27,14,20	1	1	0	2	GA,GAA	GA,G	0.5	0.190466281	1	6,11,5,11,7,8	1	1	0	1.234842022	0	2	GA,GAA	GA,G	0.5	0.449466334	0	NA	NA	2,14,5,15,3,7	1	1	0	1.187341386	0	2	G,GAA	GA,G	0.5	0.380129095	0	NA	NA	11,32,16,28,5,14	1	1	0	1.738952759	0
chr12_ref_v2	1006238	0	A,T	0	0	263,222,0,0	1	1	0	2	A,A	NA	NA	0	0	75,84,0,0	1	1	0	1.450797287	0	2	A,A	NA	NA	0	0	NA	NA	84,74,0,0	1	1	0	0.420722911	0	2	A,A	NA	NA	0	0	NA	NA	102,82,80,67	1	1	0	353.9380661	1
chr12_ref_v2	1011283	0	CTT,C,CT	1	1	17,9,3,20,88,81	1	1	0	2	CT,CT	CTT,CT	0.125	0.105825477	0	1,6,4,2,25,14	1	1	0	2.923422543	0	2	CT,CT	CTT,CT	0.125	0.078436824	0	NA	NA	3,0,8,9,39,42	1	1	0	4.469677988	0	2	CT,CT	C,CT	0.125	0.826239363	0	NA	NA	7,11,14,7,62,62	1	1	0	7.404498599	0
chr12_ref_v2	1012240	0	A,AGCC	0	0	0,2,143,177	1	1	0	2	AGCC,AGCC	NA	NA	0.411695658	0	0,0,10,46	1	1	0	5.440341866	0	2	AGCC,AGCC	NA	NA	0	0	NA	NA	0,0,43,75	1	1	0	1.501100063	0	2	AGCC,AGCC	NA	NA	0	0	NA	NA	0,1,110,122	1	1	0	0.678513397	0
chr12_ref_v2	1015394	0	A,AAT	1	1	18,44,91,100	1	1	0	2	AAT,AAT	A,AAT	0.25	0.008317074	0	12,11,15,43	1	1	0	2.832985191	0	2	AAT,AAT	A,AAT	0.5	0.23956939	0	NA	NA	11,10,31,35	1	1	0	1.397614641	0	2	AAT,AAT	A,AAT	0.25	0.024187029	0	NA	NA	18,21,59,84	1	1	0	1.489275735	0
chr12_ref_v2	1019028	0	GA,G	1	1	87,137,34,38	1	1	0	2	GA,GA	GA,G	0.25	0.062216268	0	29,40,6,11	1	1	0	0.720531122	0	2	GA,GA	GA,G	0.125	0.026352166	0	NA	NA	37,42,9,14	1	1	0	1.107915733	0	2	GA,GA	GA,G	0.125	0.114141306	0	NA	NA	73,92,24,34	1	1	0	0.822193756	0
chr12_ref_v2	1024892	0	A,ATTT	1	1	38,24,19,16	1	1	0	2	A,ATTT	A,A	0.25	0.0609607	0	20,9,10,7	1	1	0	0.495011483	0	2	A,ATTT	A,A	0.25	0.023256862	0	NA	NA	15,15,4,7	1	1	0	1.251549497	0	2	A,ATTT	A,A	0.5	0.09531018	0	NA	NA	40,26,12,14	1	1	0	0.884057269	0
chr12_ref_v2	1024921	0	GT,G	1	1	64,109,1,9	1	1	0	2	GT,GT	NA	NA	0.760200404	0	24,29,1,2	1	1	0	0.877585327	0	2	GT,GT	NA	NA	0.901696264	0	NA	NA	22,35,2,6	1	1	0	1.701494207	0	2	GT,GT	NA	NA	0.034946833	0	NA	NA	54,89,1,14	1	1	0	1.633426614	0
chr12_ref_v2	1026598	0	CT,C,CTT	1	1	49,44,13,12,6,7	1	1	0	2	CT,CT	CT,C	0.125	0.215117755	0	17,17,2,5,3,2	1	1	0	0.497207063	0	2	CT,CT	NA	NA	0.465170043	0	NA	NA	25,18,9,14,3,7	1	1	0	2.156659418	0	2	CT,CT	CT,C	0.25	0.519908905	0	NA	NA	43,56,16,22,5,10	1	1	0	1.714389328	0
chr12_ref_v2	1031507	0	A,C	0	0	376,107,0,133	1	1	0	2	A,A	A,C	0.5	0.183564565	0	56,42,0,22	1	1	0	6.659524899	0	2	A,A	A,C	0.5	0.350860974	0	NA	NA	142,91,0,25	1	1	0	14.01281041	0	2	A,A	A,C	0.25	0.247031766	0	NA	NA	335,159,0,46	1	1	0	15.26398809	0
chr12_ref_v2	1053205	0	AT,A,ATT	1	1	52,34,6,15,18,5	1	1	0	2	AT,AT	AT,ATT	0.25	0.181148175	0	23,23,12,18,7,3	1	1	0	4.041380964	0	2	AT,AT	AT,A	0.5	0.61797825	0	NA	NA	17,7,4,1,6,3	1	1	0	1.086863148	0	2	AT,AT	AT,ATT	0.5	0.384932326	0	NA	NA	38,45,18,18,10,7	1	1	0	4.448604457	0
chr12_ref_v2	1064930	1	C,T	0	0	0,0,24,264	1	1	0	2	NA	NA	NA	NA	0	0,0,0,27	0	1	1	0	0	2	NA	NA	NA	NA	0	NA	NA	0,0,15,83	1	1	0	1.994264053	0	2	NA	NA	NA	NA	0	NA	NA	0,0,34,191	1	1	0	3.494574269	0
chr12_ref_v2	1064941	1	GGT,G	1	1	0,0,19,203	1	1	1	2	NA	NA	NA	NA	0	0,0,0,19	0	0	1	0	0	2	NA	NA	NA	NA	0	NA	NA	0,0,10,59	1	1	1	1.247682673	0	2	NA	NA	NA	NA	0	NA	NA	0,1,29,146	1	1	1	3.50689132	0
chr12_ref_v2	1066087	1	G,A	0	0	0,0,0,0	0	0	1	2	NA	NA	NA	NA	0	0,0,0,0	0	0	1	0	0	2	NA	NA	NA	NA	0	NA	NA	0,0,0,0	0	0	1	0	0	2	NA	NA	NA	NA	0	NA	NA	0,0,0,0	0	0	1	0	0
chr12_ref_v2	1066093	1	A,G	0	0	0,0,0,0	0	0	1	2	NA	NA	NA	NA	0	0,0,0,0	0	0	1	0	0	2	NA	NA	NA	NA	0	NA	NA	0,0,0,0	0	0	1	0	0	2	NA	NA	NA	NA	0	NA	NA	0,0,0,0	0	0	1	0	0
chr12_ref_v2	1066120	1	A,C	1	0	0,0,0,0	0	0	1	2	NA	NA	NA	NA	0	0,0,0,0	0	0	1	0	0	2	NA	NA	NA	NA	0	NA	NA	0,0,0,0	0	0	1	0	0	2	NA	NA	NA	NA	0	NA	NA	0,0,0,0	0	0	1	0	0
chr12_ref_v2	1066141	1	G,A	1	0	1,0,0,0	0	0	1	2	NA	NA	NA	NA	0	1,0,0,0	0	0	1	0	0	2	NA	NA	NA	NA	0	NA	NA	0,0,0,0	0	0	1	0	0	2	NA	NA	NA	NA	0	NA	NA	1,0,1,0	1	0	1	0	0
chr12_ref_v2	1066143	1	A,T	0	0	1,0,0,0	0	0	1	2	NA	NA	NA	NA	0	1,0,0,0	0	0	1	0	0	2	NA	NA	NA	NA	0	NA	NA	0,0,0,0	0	0	1	0	0	2	NA	NA	NA	NA	0	NA	NA	1,0,1,0	1	0	1	0	0
chr12_ref_v2	1066148	1	A,T	0	0	2,0,0,0	0	0	1	2	NA	NA	NA	NA	0	1,0,0,0	0	0	1	0	0	2	NA	NA	NA	NA	0	NA	NA	0,0,0,0	0	0	1	0	0	2	NA	NA	NA	NA	0	NA	NA	1,0,1,0	1	0	1	0	0
chr13_ref_v2	2602	1	T,A	1	0	0,0,0,0	0	0	1	2	NA	NA	NA	NA	0	0,0,0,0	0	0	1	0	0	2	NA	NA	NA	NA	0	NA	NA	0,0,0,0	0	0	1	0	0	2	NA	NA	NA	NA	0	NA	NA	0,0,0,1	0	0	1	0	0
chr13_ref_v2	2610	1	A,T	1	0	0,0,0,0	0	0	1	2	NA	NA	NA	NA	0	0,0,0,0	0	0	1	0	0	2	NA	NA	NA	NA	0	NA	NA	0,0,0,0	0	0	1	0	0	2	NA	NA	NA	NA	0	NA	NA	0,0,0,1	0	0	1	0	0
chr13_ref_v2	5545	1	ACC,A	1	0	106,100,0,0	1	1	1	2	NA	NA	NA	NA	0	7,4,0,0	1	0	1	0.532279412	0	2	NA	NA	NA	NA	0	NA	NA	57,31,0,0	1	1	1	2.306607976	0	2	NA	NA	NA	NA	0	NA	NA	134,97,0,0	1	1	1	1.624838109	0
chr13_ref_v2	17117	0	A,C	0	0	322,37,0,100	1	1	0	2	A,A	A,C	0.5	0.169589583	0	51,3,0,4	1	1	0	3.231817127	0	2	A,A	A,C	0.125	0.328504067	0	NA	NA	107,11,0,11	1	1	0	3.823545137	0	2	A,A	A,C	0.25	0.339867826	0	NA	NA	226,16,0,30	1	1	0	6.84966146	0
chr13_ref_v2	21958	0	GTA,G	1	1	72,77,17,10	1	1	1	2	GTA,GTA	NA	NA	0.098506509	0	42,50,22,20	1	1	0	4.933723164	0	2	GTA,GTA	GTA,G	0.5	0.098739554	0	NA	NA	19,19,6,7	1	1	1	1.71529183	0	2	GTA,GTA	GTA,G	0.25	0.048308473	0	NA	NA	45,55,16,13	1	1	1	1.687920568	0
chr13_ref_v2	25935	0	C,G	0	0	319,27,0,89	1	1	0	2	C,C	C,G	0.5	0.248016816	0	60,12,0,7	1	1	0	3.291095199	0	2	C,C	C,G	0.25	0.251314428	0	NA	NA	92,18,0,7	1	1	0	5.367869883	0	2	C,C	C,G	0.125	0.092701281	0	NA	NA	227,39,0,12	1	1	0	10.96113292	1
chr13_ref_v2	26538	0	CTT,C	1	1	4,30,124,109	1	1	0	2	C,C	CTT,C	0.25	0.02123222	0	0,5,32,26	1	1	0	0.622850029	0	2	C,C	CTT,C	0.25	0.322773392	0	NA	NA	1,4,38,51	1	1	0	2.402087293	0	2	C,C	CTT,C	0.125	0.171148256	0	NA	NA	1,11,88,93	1	1	0	1.811349427	0
chr13_ref_v2	26551	0	A,ATT,AT,ATTT	1	1	1,1,16,93,4,22,11,12	1	1	0	2	ATT,ATT	ATT,ATTT	0.125	0.217972302	0	0,1,9,21,1,6,1,2	1	1	0	1.760778447	0	2	ATT,ATT	NA	NA	0.268069962	0	NA	NA	2,1,11,39,3,6,1,8	1	1	0	1.29749001	0	2	ATT,ATT	ATT,ATTT	0.125	0.862085448	0	NA	NA	3,3,22,85,5,14,2,5	1	1	0	2.014113831	0
chr13_ref_v2	26718	0	A,AT	1	1	14,25,63,64	1	1	0	2	AT,AT	A,AT	0.125	0.088814593	0	7,10,20,19	1	1	0	0.866751898	0	2	AT,AT	A,AT	0.25	0.017523675	0	NA	NA	13,6,35,24	1	1	0	2.072022599	0	2	AT,AT	A,AT	0.125	0.096170078	0	NA	NA	24,37,57,64	1	1	0	2.30651929	0
chr13_ref_v2	34016	0	TA,T	1	1	153,149,4,7	1	1	0	2	TA,TA	NA	NA	0.900966483	0	35,38,1,2	1	1	0	0.441953782	0	2	TA,TA	NA	NA	0.850428939	0	NA	NA	55,44,6,7	1	1	0	3.499501206	0	2	TA,TA	TA,T	0.125	0.255957891	0	NA	NA	130,114,7,10	1	1	0	1.744511507	0
chr13_ref_v2	35900	0	C,T	1	0	0,1,350,303	1	1	0	2	T,T	NA	NA	0.001530222	0	0,0,95,87	1	1	0	0.46425762	0	2	T,T	NA	NA	0	0	NA	NA	0,0,93,94	1	1	0	0.814684915	0	2	T,T	NA	NA	0	0	NA	NA	0,0,242,243	1	1	0	1.310007073	0
chr13_ref_v2	41949	0	GAA,G,GA	1	1	2,8,25,16,16,5	1	1	0	2	G,GA	GAA,G	0.25	0.255136631	0	2,2,7,4,3,6	1	1	0	2.374222903	0	2	G,GA	GAA,GA	0.25	0.237832552	0	NA	NA	4,8,16,12,11,11	1	1	0	2.495856312	0	2	G,GA	GAA,GA	0.25	0.397084265	0	NA	NA	6,17,25,20,31,25	1	1	0	6.01025374	0
chr13_ref_v2	43037	0	A,G	0	0	0,0,279,263	1	1	0	2	G,G	NA	NA	0	0	0,0,72,52	1	1	0	1.142536001	0	2	G,G	NA	NA	0	0	NA	NA	0,0,107,97	1	1	0	0.427230409	0	2	G,G	NA	NA	0	0	NA	NA	0,0,204,202	1	1	0	0.5083107	0
chr13_ref_v2	43287	0	C,T	0	0	271,297,0,0	1	1	0	2	C,C	NA	NA	0	0	59,54,0,0	1	1	0	0.734954549	0	2	C,C	NA	NA	0	0	NA	NA	80,102,0,0	1	1	0	0.781696324	0	2	C,C	NA	NA	0	0	NA	NA	74,85,80,83	1	1	0	371.2180722	1
chr13_ref_v2	43906	0	A,ATT,ATTT	1	1	0,2,64,73,15,7	1	1	0	2	ATT,ATT	ATT,ATTT	0.125	0.491068424	0	0,1,27,18,3,1	1	1	0	1.556957972	0	2	ATT,ATT	NA	NA	0.040637761	0	NA	NA	1,0,41,44,1,7	1	1	0	1.366856844	0	2	ATT,ATT	NA	NA	0.012106964	0	NA	NA	1,0,67,105,4,7	1	1	0	3.376515666	0
chr13_ref_v2	44388	0	ACAGCAG,A	1	1	3,3,238,248	1	1	0	2	A,A	NA	NA	1.110882381	0	0,2,42,32	1	1	0	1.23420574	0	2	A,A	NA	NA	0.432133355	0	NA	NA	2,0,76,78	1	1	0	0.616343048	0	2	A,A	NA	NA	0.418368513	0	NA	NA	2,2,194,189	1	1	0	0.59688376	0
chr13_ref_v2	45999	0	T,TTATATATA,TTATATATATA	1	1	0,0,6,9,82,101	1	1	0	2	TTATATATATA,TTATATATATA	NA	NA	0.180951098	0	0,2,5,6,57,52	1	1	0	0.980124057	0	2	TTATATATATA,TTATATATATA	TTATATATA,TTATATATATA	0.125	0.571740926	0	NA	NA	0,0,2,2,25,30	1	1	0	0.398265598	0	2	TTATATATATA,TTATATATATA	NA	NA	0.085974874	0	NA	NA	1,1,6,9,70,83	1	1	0	0.584374511	0
chr13_ref_v2	49836	0	C,CTTT,CTTTTTTTTTTTTTTT	1	1	2,1,30,30,96,47	1	1	0	2	CTTTTTTTTTTTTTTT,CTTTTTTTTTTTTTTT	CTTT,CTTTTTTTTTTTTTTT	0.5	0.635577329	1	0,0,22,16,32,16	1	1	0	2.479061179	0	2	CTTT,CTTTTTTTTTTTTTTT	CTTTTTTTTTTTTTTT,CTTTTTTTTTTTTTTT	0.125	0.017699577	0	NA	NA	0,1,34,28,20,11	1	1	0	9.810710904	1	2	CTTT,CTTTTTTTTTTTTTTT	CTTT,CTTT	0.25	0.182321557	0	g.49836_49838TTTTTTTTTTTTTTT>TTT	0	1,0,65,39,54,26	1	1	0	12.67893829	1
chr13_ref_v2	65930	0	CTGTTGTTGT,C	1	1	1,0,228,249	1	1	0	2	C,C	NA	NA	0.002094242	0	0,0,45,63	1	1	0	0.958192742	0	2	C,C	NA	NA	0	0	NA	NA	0,0,72,72	1	1	0	0.517426283	0	2	C,C	NA	NA	0	0	NA	NA	0,0,172,176	1	1	0	0.580410005	0
chr13_ref_v2	95731	0	CTA,C	1	1	82,86,7,9	1	1	0	2	CTA,CTA	NA	NA	0.20984151	0	54,45,8,11	1	1	0	1.93179264	0	2	CTA,CTA	CTA,C	0.125	0.152095367	0	NA	NA	33,23,5,4	1	1	0	1.119225387	0	2	CTA,CTA	CTA,C	0.125	0.222955769	0	NA	NA	64,51,8,11	1	1	0	1.502401117	0
chr13_ref_v2	103898	0	A,G	1	0	0,0,266,254	1	1	0	2	G,G	NA	NA	0	0	0,0,93,67	1	1	0	1.436528064	0	2	G,G	NA	NA	0	0	NA	NA	0,0,83,86	1	1	0	0.509472704	0	2	G,G	NA	NA	0	0	NA	NA	1,0,206,189	1	1	0	0.470782755	0
chr13_ref_v2	157768	0	T,G	0	0	18,211,46,0	1	1	0	2	T,T	T,G	0.25	0.362335747	0	3,37,6,2	1	1	0	2.562496282	0	2	T,T	T,G	0.25	0.336472237	0	NA	NA	15,76,15,0	1	1	0	2.574745491	0	2	T,T	T,G	0.25	0.207639365	0	NA	NA	21,151,21,0	1	1	0	2.034111845	0
chr13_ref_v2	158400	0	T,TAAA	1	1	9,2,17,14	1	1	0	2	T,TAAA	TAAA,TAAA	0.5	0.062520357	0	6,0,12,7	1	1	0	0.564391322	0	2	TAAA,TAAA	T,TAAA	0.5	0.126573912	0	NA	NA	10,1,6,4	1	1	0	2.230195351	0	2	T,TAAA	NA	NA	0.09531018	0	NA	NA	12,8,14,10	1	1	0	3.115762094	0
chr13_ref_v2	159856	0	CAT,C	1	1	56,91,7,15	1	1	0	2	CAT,CAT	NA	NA	0.291657627	0	37,42,5,6	1	1	0	1.171733886	0	2	CAT,CAT	NA	NA	0.228759348	0	NA	NA	18,28,1,3	1	1	0	0.551498049	0	2	CAT,CAT	NA	NA	0.807843818	0	NA	NA	40,61,7,17	1	1	0	1.426376132	0
chr13_ref_v2	164397	0	G,GTT	1	1	0,17,15,30	1	1	0	2	G,GTT	GTT,GTT	0.5	0.182321557	0	1,6,3,7	1	0	0	0.91034679	0	2	NA	NA	NA	NA	0	NA	NA	1,12,3,12	1	1	0	1.459050746	0	2	G,GTT	GTT,GTT	0.125	0.108213585	0	NA	NA	9,18,7,29	1	1	0	6.35388077	0
chr13_ref_v2	165423	0	C,CTT	1	1	71,6,0,17	1	1	0	2	C,C	C,CTT	0.5	0.354821375	0	35,7,0,8	1	1	0	1.445052682	0	2	C,C	C,CTT	0.25	0.405465108	0	NA	NA	36,3,0,7	1	1	0	0.45917499	0	2	C,C	C,CTT	0.25	0.361790045	0	NA	NA	76,10,0,13	1	1	0	1.073919705	0
chr13_ref_v2	165445	0	TGAA,T	1	0	68,73,74,24	1	1	0	2	TGAA,T	TGAA,TGAA	0.125	0.112477983	0	24,35,34,3	1	1	0	1.09817374	0	2	TGAA,T	TGAA,TGAA	0.25	0.044206093	0	NA	NA	23,25,35,8	1	1	0	1.124684024	0	2	TGAA,T	NA	NA	0.110000895	0	NA	NA	42,68,77,20	1	1	0	1.572437865	0
chr13_ref_v2	165453	0	A,T	1	0	72,75,40,25	1	1	0	2	A,A	A,T	0.5	0.282566972	1	27,36,16,3	1	1	0	1.319948282	0	2	A,A	A,T	0.5	0.100083459	0	NA	NA	24,24,23,8	1	1	0	1.779176074	0	2	A,T	A,A	0.25	0.073611817	0	NA	NA	52,69,41,20	1	1	0	0.934279361	0
chr13_ref_v2	168342	0	A,AATACTTAT	0	0	23,24,9,1	1	1	1	2	A,A	A,AATACTTAT	0.25	0.39834764	0	2,7,4,3	1	0	1	3.01106676	0	2	NA	NA	NA	NA	0	NA	NA	4,5,2,4	1	0	1	4.294023739	0	2	NA	NA	NA	NA	0	NA	NA	18,16,4,8	1	1	1	5.99550804	0
chr13_ref_v2	168347	0	T,TATA	0	0	12,6,18,23	1	1	1	2	T,TATA	TATA,TATA	0.5	0.27541198	0	2,4,5,9	1	1	1	0.873959696	0	2	TATA,TATA	T,TATA	0.5	0.251314428	0	NA	NA	4,2,3,12	1	1	1	1.171451072	0	2	TATA,TATA	T,TATA	0.5	0.182321557	0	NA	NA	12,3,10,26	1	1	1	1.284968178	0
chr13_ref_v2	168638	1	TACTAGTTAGTAGATGATAGTTGATTTTTATTCCAAC,T	0	0	0,0,14,18	1	1	1	2	NA	NA	NA	NA	0	0,0,6,2	1	0	1	1.237426258	0	2	NA	NA	NA	NA	0	NA	NA	0,0,9,3	1	0	1	1.704963863	0	2	NA	NA	NA	NA	0	NA	NA	0,0,12,4	1	0	1	2.142655644	0
chr13_ref_v2	169051	0	C,CT	1	1	21,22,97,145	1	1	0	2	CT,CT	C,CT	0.125	0.116295434	0	6,6,27,30	1	1	0	0.661007029	0	2	CT,CT	C,CT	0.25	0.142332287	0	NA	NA	7,12,58,44	1	1	0	3.196655028	0	2	CT,CT	C,CT	0.125	0.093678767	0	NA	NA	15,20,125,109	1	1	0	4.943818368	0
chr13_ref_v2	169471	0	ATTGTTGTTGTTG,A	1	1	0,0,196,144	1	1	0	2	A,A	NA	NA	0	0	0,0,38,35	1	1	0	0.726342554	0	2	A,A	NA	NA	0	0	NA	NA	0,0,57,46	1	1	0	0.476506504	0	2	A,A	NA	NA	0	0	NA	NA	0,0,166,139	1	1	0	0.867889231	0
chr13_ref_v2	175875	0	TTTTTTCTTCTTCTTC,T	1	0	0,1,95,105	1	1	0	2	T,T	NA	NA	0.004987542	0	1,0,14,15	1	1	0	1.204274033	0	2	T,T	TTTTTTCTTCTTCTTC,T	0.125	0.030636969	0	NA	NA	0,0,30,35	1	1	0	0.407949092	0	2	T,T	NA	NA	0	0	NA	NA	0,1,72,73	1	1	0	0.48849068	0
chr13_ref_v2	179688	0	AACTACTACTACTACT,A	1	1	0,0,152,104	1	1	0	2	A,A	NA	NA	0	0	0,0,30,29	1	1	0	0.988405809	0	2	A,A	NA	NA	0	0	NA	NA	0,0,40,37	1	1	0	0.989329915	0	2	A,A	NA	NA	0	0	NA	NA	0,0,125,74	1	1	0	0.757166947	0
chr13_ref_v2	183880	0	T,TA	1	1	0,0,144,105	1	1	1	2	TA,TA	NA	NA	0.005243681	0	0,0,56,39	1	1	0	0.397606686	0	2	TA,TA	NA	NA	0.004917689	0	NA	NA	1,0,60,47	1	1	1	0.54744462	0	2	TA,TA	NA	NA	0.003949257	0	NA	NA	2,1,136,83	1	1	1	0.889528383	0
chr13_ref_v2	192001	0	T,TTTTTTTTTTCA,TTTTTTTTTTTCA	1	0	0,0,10,1,5,0	1	0	1	2	NA	NA	NA	NA	0	1,0,4,3,5,0	1	0	0	1.429525895	0	2	NA	NA	NA	NA	0	NA	NA	1,1,7,2,6,1	1	0	0	0.530262722	0	2	NA	NA	NA	NA	0	NA	NA	0,0,10,3,12,1	1	1	1	1.122502813	0
chr13_ref_v2	192739	0	GTA,G	1	1	125,123,17,13	1	1	0	2	GTA,GTA	GTA,G	0.125	0.20894087	0	35,41,8,3	1	1	0	0.801816883	0	2	GTA,GTA	GTA,G	0.25	0.128908323	0	NA	NA	32,39,4,7	1	1	0	1.075159785	0	2	GTA,GTA	GTA,G	0.25	0.165092469	0	NA	NA	81,94,14,14	1	1	0	1.116271712	0
chr13_ref_v2	201002	1	A,G	0	0	0,0,0,0	0	0	1	2	NA	NA	NA	NA	0	0,0,0,0	0	0	1	0	0	2	NA	NA	NA	NA	0	NA	NA	0,0,0,0	0	0	1	0	0	2	NA	NA	NA	NA	0	NA	NA	0,0,0,0	0	0	1	0	0
chr13_ref_v2	201034	1	C,A	0	0	0,0,0,0	0	0	1	2	NA	NA	NA	NA	0	0,0,0,0	0	0	1	0	0	2	NA	NA	NA	NA	0	NA	NA	0,0,0,0	0	0	1	0	0	2	NA	NA	NA	NA	0	NA	NA	0,0,0,0	0	0	1	0	0
chr13_ref_v2	201040	1	A,G	0	0	0,0,0,0	0	0	1	2	NA	NA	NA	NA	0	0,0,0,0	0	0	1	0	0	2	NA	NA	NA	NA	0	NA	NA	0,0,0,0	0	0	1	0	0	2	NA	NA	NA	NA	0	NA	NA	0,0,0,0	0	0	1	0	0
chr13_ref_v2	201056	1	G,A	1	0	0,0,0,0	0	0	1	2	NA	NA	NA	NA	0	0,0,0,0	0	0	1	0	0	2	NA	NA	NA	NA	0	NA	NA	0,0,0,0	0	0	1	0	0	2	NA	NA	NA	NA	0	NA	NA	0,0,0,0	0	0	1	0	0
chr13_ref_v2	201058	1	T,C	0	0	0,0,0,0	0	0	1	2	NA	NA	NA	NA	0	0,0,0,0	0	0	1	0	0	2	NA	NA	NA	NA	0	NA	NA	0,0,0,0	0	0	1	0	0	2	NA	NA	NA	NA	0	NA	NA	0,0,0,0	0	0	1	0	0
chr13_ref_v2	201061	1	A,G	0	0	0,0,0,0	0	0	1	2	NA	NA	NA	NA	0	0,0,0,0	0	0	1	0	0	2	NA	NA	NA	NA	0	NA	NA	0,0,0,0	0	0	1	0	0	2	NA	NA	NA	NA	0	NA	NA	0,0,0,0	0	0	1	0	0
chr13_ref_v2	201862	1	T,C	0	0	0,0,0,0	0	0	1	2	NA	NA	NA	NA	0	0,0,0,0	0	0	1	0	0	2	NA	NA	NA	NA	0	NA	NA	0,0,0,0	0	0	1	0	0	2	NA	NA	NA	NA	0	NA	NA	0,0,1,1	1	0	1	0	0
chr13_ref_v2	201874	1	T,A	1	0	0,0,0,0	0	0	1	2	NA	NA	NA	NA	0	0,0,0,0	0	0	1	0	0	2	NA	NA	NA	NA	0	NA	NA	0,0,0,0	0	0	1	0	0	2	NA	NA	NA	NA	0	NA	NA	0,0,1,1	1	0	1	0	0
chr13_ref_v2	209065	0	C,CT	1	1	88,64,5,5	1	1	0	2	C,C	NA	NA	0.269056723	0	27,21,2,2	1	1	0	0.451155687	0	2	C,C	NA	NA	0.02390076	0	NA	NA	29,23,2,1	1	1	0	0.429028895	0	2	C,C	NA	NA	0.477314751	0	NA	NA	69,57,10,7	1	1	0	2.057909049	0
chr13_ref_v2	209866	0	AATGATGATG,A	1	1	3,2,212,179	1	1	0	2	A,A	NA	NA	0.928997383	0	2,1,29,33	1	1	0	1.305680768	0	2	A,A	AATGATGATG,A	0.125	0.320471895	0	NA	NA	2,1,65,34	1	1	0	1.742241428	0	2	A,A	NA	NA	0.435318071	0	NA	NA	4,4,163,103	1	1	0	1.691296983	0
chr13_ref_v2	232655	0	C,A	0	0	244,259,0,0	1	1	0	2	C,C	NA	NA	0	0	54,59,0,1	1	1	0	0.957974649	0	2	C,C	NA	NA	0.00881063	0	NA	NA	45,47,50,47	1	1	0	330.6432184	1	2	C,A	NA	NA	0.052922401	0	g.232655C>A	0	201,196,0,0	1	1	0	0.682632677	0
chr13_ref_v2	236646	0	CT,C	1	1	152,150,9,19	1	1	0	2	CT,CT	CT,C	0.125	0.299392398	0	41,37,6,4	1	1	0	1.517482327	0	2	CT,CT	CT,C	0.125	0.017692554	0	NA	NA	57,50,6,7	1	1	0	0.996358578	0	2	CT,CT	CT,C	0.125	0.064253148	0	NA	NA	101,134,8,13	1	1	0	1.817376607	0
chr13_ref_v2	238757	0	CT,C	1	1	14,27,15,6	1	1	0	2	CT,CT	CT,C	0.5	0.124664473	0	6,2,8,0	1	0	0	2.029728837	0	2	NA	NA	NA	NA	0	NA	NA	12,6,13,8	1	1	0	2.153024749	0	2	CT,C	CT,CT	0.125	0.031947962	0	NA	NA	25,23,21,14	1	1	0	1.668076536	0
chr13_ref_v2	239347	0	CAT,C	1	1	38,35,6,6	1	1	1	2	CAT,CAT	NA	NA	0.432860744	0	23,28,7,13	1	1	0	3.035412594	0	2	CAT,CAT	CAT,C	0.25	0.013461471	0	NA	NA	12,17,6,4	1	1	1	1.411871416	0	2	CAT,CAT	CAT,C	0.25	0.110794148	0	NA	NA	44,33,9,4	1	1	1	0.739849852	0
chr13_ref_v2	241848	0	CT,C	1	1	95,126,6,24	1	1	0	2	CT,CT	CT,C	0.125	0.152932276	0	35,54,3,9	1	1	0	0.550401787	0	2	CT,CT	CT,C	0.125	0.201127708	0	NA	NA	31,58,6,3	1	1	0	1.891691367	0	2	CT,CT	NA	NA	0.002874277	0	NA	NA	86,107,11,10	1	1	0	1.980952241	0
chr13_ref_v2	251655	0	G,GA	1	1	123,102,5,9	1	1	0	2	G,G	NA	NA	0.183826904	0	33,23,2,1	1	1	0	0.555203394	0	2	G,G	NA	NA	0.017544661	0	NA	NA	48,37,3,7	1	1	0	1.282803707	0	2	G,G	G,GA	0.125	0.019078602	0	NA	NA	89,67,4,8	1	1	0	0.618262542	0
chr13_ref_v2	308886	0	T,G	1	0	61,177,91,0	1	1	0	2	T,T	T,G	0.5	0.148130192	0	37,55,18,0	1	1	0	4.557077135	0	2	T,T	T,G	0.25	0.368560551	0	NA	NA	52,94,18,0	1	1	0	6.184612188	0	2	T,T	T,G	0.25	0.093257493	0	NA	NA	109,166,40,0	1	1	0	12.80450257	0
chr13_ref_v2	318754	0	T,G	0	0	27,195,79,0	1	1	0	2	T,T	T,G	0.5	0.077961541	0	12,45,11,0	1	1	0	2.059498892	0	2	T,T	T,G	0.25	0.387765531	0	NA	NA	23,63,17,0	1	1	0	5.156285263	0	2	T,T	T,G	0.25	0.381934611	0	NA	NA	60,147,33,0	1	1	0	14.08867016	0
chr13_ref_v2	320019	0	A,C	1	0	363,52,0,100	1	1	0	2	A,A	A,C	0.5	0.314545715	0	82,40,1,23	1	1	0	10.26456085	0	2	A,A	A,C	0.25	0.319942935	0	NA	NA	104,69,0,21	1	1	0	24.75659404	0	2	A,A	A,C	0.25	0.116338992	0	NA	NA	215,129,0,37	1	1	0	309.6886701	0
chr13_ref_v2	321322	0	CAT,C	1	1	64,74,7,9	1	1	0	2	CAT,CAT	NA	NA	0.348049014	0	40,33,11,13	1	1	0	3.63834331	0	2	CAT,CAT	CAT,C	0.25	0.105961593	0	NA	NA	28,17,6,2	1	1	0	1.691637691	0	2	CAT,CAT	NA	NA	0.054748457	0	NA	NA	48,45,19,9	1	1	1	5.856546791	0
chr13_ref_v2	348560	0	C,CT	1	1	40,57,15,5	1	1	0	2	C,C	C,CT	0.25	0.081443555	0	21,26,0,3	1	1	0	1.295352351	0	2	C,C	NA	NA	0.101334939	0	NA	NA	24,33,0,1	1	1	0	1.731840544	0	2	C,C	NA	NA	1.078345363	0	NA	NA	50,39,13,10	1	1	0	1.995379889	0
chr13_ref_v2	358144	1	T,A	1	0	0,0,0,0	0	0	1	2	NA	NA	NA	NA	0	0,0,0,0	0	0	1	0	0	2	NA	NA	NA	NA	0	NA	NA	0,0,0,0	0	0	1	0	0	2	NA	NA	NA	NA	0	NA	NA	0,0,1,1	1	0	1	0	0
chr13_ref_v2	358151	1	A,T	0	0	0,0,0,0	0	0	1	2	NA	NA	NA	NA	0	0,0,0,0	0	0	1	0	0	2	NA	NA	NA	NA	0	NA	NA	0,0,0,0	0	0	1	0	0	2	NA	NA	NA	NA	0	NA	NA	0,0,1,1	1	0	1	0	0
chr13_ref_v2	358154	1	T,C	0	0	0,0,0,0	0	0	1	2	NA	NA	NA	NA	0	0,0,0,0	0	0	1	0	0	2	NA	NA	NA	NA	0	NA	NA	0,0,0,0	0	0	1	0	0	2	NA	NA	NA	NA	0	NA	NA	0,0,1,1	1	0	1	0	0
chr13_ref_v2	358157	1	T,G	0	0	0,0,0,0	0	0	1	2	NA	NA	NA	NA	0	0,0,0,0	0	0	1	0	0	2	NA	NA	NA	NA	0	NA	NA	0,0,0,0	0	0	1	0	0	2	NA	NA	NA	NA	0	NA	NA	0,0,1,1	1	0	1	0	0
chr13_ref_v2	358160	1	G,T	1	0	0,0,0,0	0	0	1	2	NA	NA	NA	NA	0	0,0,0,0	0	0	1	0	0	2	NA	NA	NA	NA	0	NA	NA	0,0,0,0	0	0	1	0	0	2	NA	NA	NA	NA	0	NA	NA	0,0,1,1	1	0	1	0	0
chr13_ref_v2	358172	1	C,T	0	0	0,0,0,0	0	0	1	2	NA	NA	NA	NA	0	0,0,0,0	0	0	1	0	0	2	NA	NA	NA	NA	0	NA	NA	0,0,0,0	0	0	1	0	0	2	NA	NA	NA	NA	0	NA	NA	0,0,1,1	1	0	1	0	0
chr13_ref_v2	358184	1	T,C	0	0	0,0,0,0	0	0	1	2	NA	NA	NA	NA	0	0,0,0,0	0	0	1	0	0	2	NA	NA	NA	NA	0	NA	NA	0,0,0,0	0	0	1	0	0	2	NA	NA	NA	NA	0	NA	NA	0,0,1,1	1	0	1	0	0
chr13_ref_v2	358187	1	A,G	0	0	0,0,0,0	0	0	1	2	NA	NA	NA	NA	0	0,0,0,0	0	0	1	0	0	2	NA	NA	NA	NA	0	NA	NA	0,0,0,0	0	0	1	0	0	2	NA	NA	NA	NA	0	NA	NA	0,0,1,1	1	0	1	0	0
chr13_ref_v2	358189	1	C,T	1	0	0,0,0,0	0	0	1	2	NA	NA	NA	NA	0	0,0,0,0	0	0	1	0	0	2	NA	NA	NA	NA	0	NA	NA	0,0,0,0	0	0	1	0	0	2	NA	NA	NA	NA	0	NA	NA	0,0,1,1	1	0	1	0	0
chr13_ref_v2	358196	1	G,A	0	0	0,0,0,0	0	0	1	2	NA	NA	NA	NA	0	0,0,0,0	0	0	1	0	0	2	NA	NA	NA	NA	0	NA	NA	0,0,0,0	0	0	1	0	0	2	NA	NA	NA	NA	0	NA	NA	0,0,1,1	1	0	1	0	0
chr13_ref_v2	365941	0	T,G	0	0	19,219,69,1	1	1	0	2	T,T	T,G	0.5	0.125163143	0	15,43,12,0	1	1	0	5.380235412	0	2	T,T	T,G	0.5	0.396881364	0	NA	NA	29,79,24,0	1	1	0	9.638636419	0	2	T,T	T,G	0.5	0.364643114	0	NA	NA	61,162,43,0	1	1	0	19.43417586	0
chr13_ref_v2	374373	1	G,A	0	0	0,0,0,0	0	0	1	2	NA	NA	NA	NA	0	0,0,0,0	0	0	1	0	0	2	NA	NA	NA	NA	0	NA	NA	0,0,0,0	0	0	1	0	0	2	NA	NA	NA	NA	0	NA	NA	0,0,1,1	1	0	1	0	0
chr13_ref_v2	374392	1	T,C	0	0	0,0,0,0	0	0	1	2	NA	NA	NA	NA	0	0,0,0,0	0	0	1	0	0	2	NA	NA	NA	NA	0	NA	NA	0,0,0,0	0	0	1	0	0	2	NA	NA	NA	NA	0	NA	NA	0,0,1,1	1	0	1	0	0
chr13_ref_v2	374565	1	G,C	0	0	0,0,0,0	0	0	1	2	NA	NA	NA	NA	0	0,0,0,0	0	0	1	0	0	2	NA	NA	NA	NA	0	NA	NA	1,0,0,0	0	0	1	0	0	2	NA	NA	NA	NA	0	NA	NA	2,0,1,1	1	0	1	0	0
chr13_ref_v2	380305	0	G,GA	1	1	136,120,3,9	1	1	0	2	G,G	NA	NA	0.60803209	0	48,37,1,1	1	1	0	0.649969741	0	2	G,G	NA	NA	1.288498186	0	NA	NA	43,32,4,7	1	1	0	2.629335539	0	2	G,G	G,GA	0.125	0.039027635	0	NA	NA	119,89,7,14	1	1	0	2.506780563	0
chr13_ref_v2	387089	0	AT,A,ATT	1	1	14,5,24,1,5,6	1	1	0	2	AT,A	A,ATT	0.5	0.449350056	0	11,2,4,0,2,0	1	0	0	2.688900843	0	2	NA	NA	NA	NA	0	NA	NA	9,7,14,0,8,0	1	1	0	1.875856636	0	2	AT,A	AT,ATT	0.5	0.184851463	0	NA	NA	37,9,21,6,5,4	1	1	0	4.205220558	0
chr13_ref_v2	388678	0	TTA,T	1	1	38,35,4,4	1	1	1	2	TTA,TTA	NA	NA	0.782439656	0	16,15,6,5	1	1	0	2.277913011	0	2	TTA,TTA	TTA,T	0.25	0.05548779	0	NA	NA	14,11,2,0	1	1	1	0.472721553	0	2	TTA,TTA	NA	NA	0.603469004	0	NA	NA	42,27,6,1	1	1	1	1.087357519	0
chr13_ref_v2	390759	0	GT,G	1	1	139,163,10,20	1	1	0	2	GT,GT	GT,G	0.125	0.230399527	0	34,43,5,7	1	1	0	1.041375112	0	2	GT,GT	GT,G	0.125	0.212917515	0	NA	NA	52,58,6,10	1	1	0	0.983933775	0	2	GT,GT	GT,G	0.125	0.115734685	0	NA	NA	108,114,10,15	1	1	0	0.726299175	0
chr13_ref_v2	403853	0	A,C	0	0	202,30,0,53	1	1	0	2	A,A	A,C	0.5	0.359141036	0	71,13,0,16	1	1	0	0.658545537	0	2	A,A	A,C	0.25	0.348306694	0	NA	NA	60,26,0,7	1	1	0	6.786951824	0	2	A,A	A,C	0.125	0.333144447	0	NA	NA	147,71,0,53	1	1	0	13.37272053	0
chr13_ref_v2	406251	0	TA,T	1	1	155,101,6,9	1	1	0	2	TA,TA	NA	NA	0.027559997	0	43,43,3,5	1	1	0	1.303176658	0	2	TA,TA	TA,T	0.125	0.303089467	0	NA	NA	41,46,6,3	1	1	0	2.029562702	0	2	TA,TA	TA,T	0.125	0.225057213	0	NA	NA	110,113,6,13	1	1	0	2.926975585	0
chr13_ref_v2	411455	0	G,GT	1	1	33,152,11,11	1	1	0	2	G,G	G,GT	0.125	0.029556681	0	14,49,7,5	1	1	0	1.08993343	0	2	G,G	G,GT	0.25	0.005445354	0	NA	NA	21,53,4,7	1	1	0	1.678033505	0	2	G,G	G,GT	0.125	0.214817741	0	NA	NA	51,102,9,12	1	1	0	5.406928522	0
chr13_ref_v2	435273	0	C,T	1	0	197,208,0,0	1	1	0	2	C,C	NA	NA	0	0	53,49,0,0	1	1	0	0.563162271	0	2	C,C	NA	NA	0	0	NA	NA	69,56,0,1	1	1	0	1.245661045	0	2	C,C	NA	NA	0.00796817	0	NA	NA	160,168,0,0	1	1	0	0.400450395	0
chr13_ref_v2	462687	0	CT,C	1	1	136,108,13,12	1	1	0	2	CT,CT	NA	NA	0.133272862	0	44,25,4,1	1	1	0	1.136667384	0	2	CT,CT	NA	NA	0.283250379	0	NA	NA	52,47,7,5	1	1	0	0.595262152	0	2	CT,CT	NA	NA	0.184072869	0	NA	NA	111,99,16,15	1	1	0	1.286750846	0
chr13_ref_v2	472631	0	GA,G	1	1	103,155,9,7	1	1	0	2	GA,GA	NA	NA	0.368805601	0	31,44,6,3	1	1	0	1.327564517	0	2	GA,GA	NA	NA	0.221154677	0	NA	NA	39,55,6,6	1	1	0	1.562990583	0	2	GA,GA	NA	NA	0.235897937	0	NA	NA	109,138,9,11	1	1	0	1.12283279	0
chr13_ref_v2	475720	0	G,GA	1	1	52,10,9,15	1	1	0	2	G,G	G,GA	0.5	0.002905852	0	20,9,2,1	1	1	0	2.313572798	0	2	G,G	NA	NA	0.037076682	0	NA	NA	33,7,7,1	1	1	0	1.296894351	0	2	G,G	G,GA	0.25	0.13054141	0	NA	NA	67,22,5,10	1	1	0	2.636464334	0
chr13_ref_v2	483737	0	GAA,G,GA	1	1	44,27,4,2,15,0	1	1	0	2	GAA,GAA	GAA,G	0.125	0.214317185	0	16,10,5,1,9,0	1	1	0	1.534890245	0	2	GAA,GAA	GAA,G	0.25	0.407278343	0	NA	NA	15,21,7,2,12,0	1	1	0	2.170532153	0	2	GAA,GAA	GAA,G	0.25	0.388568847	0	NA	NA	39,20,10,6,6,1	1	1	0	3.384581	0
chr13_ref_v2	538601	0	GCA,G	1	1	170,122,24,20	1	1	0	2	GCA,GCA	NA	NA	0.284831662	0	22,20,1,3	1	1	0	0.743424416	0	2	GCA,GCA	NA	NA	0.608582026	0	NA	NA	40,40,10,9	1	1	0	1.224591878	0	2	GCA,GCA	GCA,G	0.125	0.126150117	0	NA	NA	122,81,22,14	1	1	0	0.907962358	0
chr13_ref_v2	558676	0	C,A	1	0	132,69,0,59	1	1	0	2	C,C	C,A	0.5	0.110348057	0	37,16,0,12	1	1	0	0.738486487	0	2	C,C	C,A	0.5	0.306730267	0	NA	NA	62,45,0,13	1	1	0	2.792959756	0	2	C,C	C,A	0.25	0.087861356	0	NA	NA	105,87,0,27	1	1	0	5.423795731	0
chr13_ref_v2	561300	0	A,G	0	0	1,0,224,283	1	1	0	2	G,G	NA	NA	0.001970444	0	0,0,57,67	1	1	0	0.464042293	0	2	G,G	NA	NA	0	0	NA	NA	0,0,68,84	1	1	0	0.40764661	0	2	G,G	NA	NA	0	0	NA	NA	0,0,145,192	1	1	0	0.50292705	0
chr13_ref_v2	561871	0	AAT,A	1	1	24,27,4,11	1	1	1	2	AAT,AAT	AAT,A	0.125	0.113579356	0	10,22,6,9	1	1	0	1.319724299	0	2	AAT,AAT	AAT,A	0.25	0.191869128	0	NA	NA	16,13,3,4	1	1	0	0.708502979	0	2	AAT,AAT	NA	NA	0.064370791	0	NA	NA	17,21,3,1	1	1	1	1.120907995	0
chr13_ref_v2	571244	0	C,CA	1	1	143,21,8,13	1	1	0	2	C,C	NA	NA	0.223445453	0	35,9,5,8	1	1	0	1.835389577	0	2	C,C	C,CA	0.5	0.215408837	0	NA	NA	53,16,5,6	1	1	0	1.826619037	0	2	C,C	C,CA	0.125	0.037949343	0	NA	NA	101,39,10,11	1	1	0	5.695721434	0
chr13_ref_v2	571261	0	G,A	1	0	96,210,105,2	1	1	0	2	G,G	G,A	0.5	0.047856021	0	35,43,15,0	1	1	0	3.177749749	0	2	G,G	G,A	0.25	0.361790045	0	NA	NA	36,66,34,1	1	1	0	0.654291238	0	2	G,G	G,A	0.5	0.028987537	0	NA	NA	86,143,53,2	1	1	0	2.563718378	0
chr13_ref_v2	591364	0	C,T	0	0	274,191,0,0	1	1	0	2	C,C	NA	NA	0	0	60,35,0,0	1	1	0	0.651845247	0	2	C,C	NA	NA	0	0	NA	NA	93,62,0,0	1	1	0	0.41916145	0	2	C,C	NA	NA	0	0	NA	NA	191,162,0,0	1	1	0	1.483538467	0
chr13_ref_v2	622162	0	GTA,G	1	1	46,86,20,27	1	1	0	2	GTA,GTA	GTA,G	0.25	0.011541798	0	41,44,13,15	1	1	0	2.118772029	0	2	GTA,GTA	GTA,G	0.25	0.015356015	0	NA	NA	23,32,7,3	1	1	0	1.478070348	0	2	GTA,GTA	NA	NA	0.070244875	0	NA	NA	53,57,13,19	1	1	0	2.878993305	0
chr13_ref_v2	625702	0	CT,C	1	1	57,43,22,9	1	1	0	2	CT,CT	CT,C	0.125	0.045790516	0	19,19,6,4	1	1	0	0.715348953	0	2	CT,CT	NA	NA	0.123894285	0	NA	NA	28,16,13,5	1	1	0	0.736184172	0	2	CT,CT	CT,C	0.125	0.064038066	0	NA	NA	49,43,12,13	1	1	0	1.271430787	0
chr13_ref_v2	632357	0	T,G	0	0	29,156,83,0	1	1	0	2	T,G	T,T	0.25	0.278713402	0	11,61,20,0	1	1	0	1.277925923	0	2	T,G	T,T	0.5	0.133531393	0	NA	NA	18,49,31,0	1	1	0	1.85764965	0	2	T,G	T,T	0.25	0.228131093	0	NA	NA	48,135,48,0	1	1	0	5.63013526	0
chr13_ref_v2	639536	0	T,G	0	0	43,234,61,0	1	1	0	2	T,T	T,G	0.5	0.398270832	0	10,66,5,0	1	1	0	2.363033289	0	2	T,T	T,G	0.125	0.170721744	0	NA	NA	28,86,19,0	1	1	0	2.469072068	0	2	T,T	T,G	0.25	0.205443974	0	NA	NA	51,195,45,0	1	1	0	2.002089948	0
chr13_ref_v2	644902	0	C,T	1	0	0,1,324,229	1	1	0	2	T,T	NA	NA	0.001806685	0	0,0,38,52	1	1	0	3.259795863	0	2	T,T	NA	NA	0	0	NA	NA	0,0,101,67	1	1	0	0.471547432	0	2	T,T	NA	NA	0	0	NA	NA	0,0,192,148	1	1	0	0.669759785	0
chr13_ref_v2	646849	0	CAT,C	1	1	42,61,13,6	1	1	0	2	CAT,CAT	NA	NA	0.29770267	0	39,23,7,4	1	1	0	3.326051678	0	2	CAT,CAT	NA	NA	0.243760916	0	NA	NA	8,12,5,4	1	1	0	1.535520035	0	2	CAT,CAT	CAT,C	0.25	0.161446085	0	NA	NA	31,34,7,13	1	1	1	3.702873721	0
chr13_ref_v2	652527	0	CT,C	1	1	148,97,13,15	1	1	0	2	CT,CT	NA	NA	0.242511562	0	43,25,4,5	1	1	0	0.483165282	0	2	CT,CT	CT,C	0.125	0.219681116	0	NA	NA	57,30,6,6	1	1	0	0.584840121	0	2	CT,CT	CT,C	0.125	0.206788867	0	NA	NA	117,96,15,10	1	1	0	1.167331764	0
chr13_ref_v2	654910	0	AAT,A	1	1	101,121,6,9	1	1	0	2	AAT,AAT	NA	NA	0.012240131	0	35,34,4,2	1	1	0	0.930455651	0	2	AAT,AAT	AAT,A	0.125	0.314959582	0	NA	NA	37,35,5,1	1	1	0	1.395727565	0	2	AAT,AAT	NA	NA	0.0501573	0	NA	NA	84,70,4,5	1	1	0	1.890324365	0
chr13_ref_v2	667196	0	C,A	1	0	192,28,3,110	1	1	0	2	C,A	C,C	0.25	0.155414104	0	48,13,0,26	1	1	0	1.584692157	0	2	C,A	C,C	0.5	0.28357529	0	NA	NA	74,19,1,36	1	1	0	1.961837087	0	2	C,A	C,C	0.5	0.176930708	0	NA	NA	163,37,3,65	1	1	0	3.004372231	0
chr13_ref_v2	674857	0	GA,G,GAA	1	1	64,38,12,16,11,13	1	1	0	2	GA,GA	GA,GAA	0.125	0.320126373	0	25,21,9,3,0,3	1	1	0	1.635963121	0	2	GA,GA	NA	NA	0.429503605	0	NA	NA	26,29,11,7,3,5	1	1	0	1.842858521	0	2	GA,GA	NA	NA	0.128534381	0	NA	NA	63,46,26,15,14,16	1	1	0	2.772969288	0
chr13_ref_v2	689723	0	T,G	1	0	48,199,69,0	1	1	0	2	T,T	T,G	0.5	0.162280806	0	16,65,8,0	1	1	0	2.040513561	0	2	T,T	T,G	0.25	0.251314428	0	NA	NA	48,58,20,0	1	1	0	10.92242184	0	2	T,T	T,G	0.25	0.326993493	0	NA	NA	76,155,35,0	1	1	0	8.464314496	0
chr13_ref_v2	694757	0	C,T	0	0	222,218,0,0	1	1	0	2	C,C	NA	NA	0	0	47,43,0,1	1	1	0	1.047686915	0	2	C,C	NA	NA	0.011049836	0	NA	NA	82,94,0,0	1	1	0	0.786405214	0	2	C,C	NA	NA	0	0	NA	NA	161,165,1,0	1	1	0	0.464868527	0
chr13_ref_v2	698671	0	TA,T	1	1	103,110,36,21	1	1	0	2	TA,TA	TA,T	0.125	0.000175396	0	29,48,10,18	1	1	0	3.240444707	0	2	TA,TA	TA,T	0.25	0.106272914	0	NA	NA	37,45,18,15	1	1	0	1.615146447	0	2	TA,TA	TA,T	0.25	0.024663157	0	NA	NA	90,82,28,25	1	1	0	1.355995476	0
chr13_ref_v2	703382	0	C,CTA	1	1	4,3,87,70	1	1	0	2	CTA,CTA	NA	NA	0.968801909	0	2,2,42,48	1	1	0	1.209048543	0	2	CTA,CTA	NA	NA	0.73928826	0	NA	NA	3,0,30,25	1	1	0	0.787176798	0	2	CTA,CTA	NA	NA	0.566772392	0	NA	NA	4,3,61,66	1	1	0	1.135467688	0
chr13_ref_v2	703549	0	CTTTAAATACG,C	0	0	0,0,184,113	1	1	0	2	C,C	NA	NA	0	0	0,0,63,54	1	1	0	1.439000509	0	2	C,C	NA	NA	0	0	NA	NA	0,0,69,42	1	1	0	0.380319496	0	2	C,C	NA	NA	0	0	NA	NA	0,0,133,101	1	1	0	1.24644966	0
chr13_ref_v2	706398	0	C,A	1	0	181,206,0,0	1	1	0	2	C,C	NA	NA	0	0	58,41,0,0	1	1	0	2.142948132	0	2	C,C	NA	NA	0	0	NA	NA	78,84,0,0	1	1	0	0.443587166	0	2	C,C	NA	NA	0	0	NA	NA	140,160,0,1	1	1	0	0.39604346	0
[truncated: 505 more rows]
[truncated: 8 more columns]
