# Supplementary material for: Muver, a computational framework for accurately calling accumulated mutations
Source: BMC Genomics. 2018 May 9;19:345. doi: 10.1186/s12864-018-4753-3 (PMC5944071; doi:10.1186/s12864-018-4753-3)
Supplement: Supplementary file 2 — Results Files. Zip file containing VCF and TXT formatted muver results for all yeast data sets analyzed. (ZIP 10697 kb) [file 12864_2018_4753_MOESM2_ESM.zip › t0TAK138_pol1LM.mutations.vcf]

##INFO=<ID=IntersectsRepeat,Number=0,Type=Flag,Description="Intersects with repeat">
##INFO=<ID=RepeatCorrectionApplied,Number=0,Type=Flag,Description="Repeat correction applied">
##FILTER=<ID=ExcRegion,Description="Intersects with excluded region">
##FORMAT=<ID=SAC,Number=.,Type=Integer,Description="Strand allele counts">
##FORMAT=<ID=ACF,Number=0,Type=Flag,Description="Allele count flag">
##FORMAT=<ID=DF,Number=0,Type=Flag,Description="Depth flag">
##FORMAT=<ID=PD,Number=1,Type=Integer,Description="Ploidy, specified by user">
##FORMAT=<ID=GT,Number=1,Type=String,Description="Genotype">
##FORMAT=<ID=SGT,Number=1,Type=String,Description="Subclonal genotype">
##FORMAT=<ID=SF,Number=1,Type=Float,Description="Subclonal frequency">
##FORMAT=<ID=SV,Number=0,Type=Flag,Description="Subclonal valid flag">
##FORMAT=<ID=RD,Number=0,Type=Flag,Description="Read difference flag">
##FORMAT=<ID=MT,Number=.,Type=String,Description="Called mutations">
##FORMAT=<ID=PAC,Number=.,Type=String,Description="Called PAC flags">
#CHROM	POS	ID	REF	ALT	QUAL	FILTER	INFO	FORMAT	TAK138	TAK72	TAK118	TAK119
chr1_ref_v2	3668	.	G	T	.	PASS	IntersectsRepeat=1;RepeatCorrectionApplied=0	SAC:ACF:DF:PD:GT:SGT:SF:SV:SIG:MT:PAC	303,314,0,0:1:1:2:0/0:./.:.:0	87,85,0,0:1:1:2:0/0:./.:.:0:0:.:.	105,110,0,0:1:1:2:0/0:./.:.:0:0:.:.	201,209,0,0:1:1:2:0/0:./.:.:0:0:.:.
chr1_ref_v2	4321	.	C	A	.	PASS	IntersectsRepeat=0;RepeatCorrectionApplied=0	SAC:ACF:DF:PD:GT:SGT:SF:SV:SIG:MT:PAC	306,53,1,56:1:1:2:0/0:0/1:0.25:0	85,34,0,7:1:1:2:0/0:0/1:0.125:0:0:.:.	95,59,0,4:1:1:2:0/0:0/1:0.125:0:0:.:.	183,130,0,8:1:1:2:0/0:0/1:0.125:0:0:.:.
chr1_ref_v2	6736	.	C	CAA	.	PASS	IntersectsRepeat=1;RepeatCorrectionApplied=1	SAC:ACF:DF:PD:GT:SGT:SF:SV:SIG:MT:PAC	0,2,113,68:1:1:2:1/1:./.:.:0	1,1,45,23:1:1:2:1/1:./.:.:0:0:.:.	4,3,35,25:1:1:2:1/1:0/1:0.25:0:0:.:.	3,4,67,56:1:1:2:1/1:0/1:0.125:0:0:.:.
chr1_ref_v2	12054	.	T	G	.	PASS	IntersectsRepeat=0;RepeatCorrectionApplied=0	SAC:ACF:DF:PD:GT:SGT:SF:SV:SIG:MT:PAC	45,28,15,0:1:1:2:0/0:0/1:0.5:0	5,3,0,0:1:1:2:./.:./.:.:0:0:.:.	35,21,0,0:1:1:2:0/0:./.:.:0:0:.:.	82,25,7,0:1:1:2:0/0:0/1:0.125:0:0:.:.
chr1_ref_v2	13322	.	A	AAGTGAAAGTACCGGTCCATGGTTC	.	PASS	IntersectsRepeat=0;RepeatCorrectionApplied=0	SAC:ACF:DF:PD:GT:SGT:SF:SV:SIG:MT:PAC	480,475,73,0:1:1:2:0/0:0/1:0.125:0	66,57,10,0:1:1:2:0/0:0/1:0.125:0:0:.:.	154,137,24,0:1:1:2:0/0:0/1:0.125:0:0:.:.	324,296,46,1:1:1:2:0/0:0/1:0.125:0:0:.:.
chr1_ref_v2	13385	.	G	GAC	.	PASS	IntersectsRepeat=0;RepeatCorrectionApplied=0	SAC:ACF:DF:PD:GT:SGT:SF:SV:SIG:MT:PAC	438,429,365,18:1:1:2:0/0:0/1:0.5:0	65,59,42,0:1:1:2:0/0:0/1:0.5:0:0:.:.	123,123,111,7:1:1:2:0/1:0/0:0.25:0:0:.:.	293,279,170,10:1:1:2:0/0:0/1:0.5:0:0:.:.
chr1_ref_v2	13413	.	G	A	.	PASS	IntersectsRepeat=0;RepeatCorrectionApplied=0	SAC:ACF:DF:PD:GT:SGT:SF:SV:SIG:MT:PAC	430,451,378,20:1:1:2:0/1:0/0:0.25:0	62,44,41,3:1:1:2:0/1:0/0:0.5:0:0:.:.	135,133,120,5:1:1:2:0/1:0/0:0.25:0:0:.:.	273,270,204,16:1:1:2:0/1:0/0:0.5:0:0:.:.
chr1_ref_v2	13420	.	A	G	.	PASS	IntersectsRepeat=1;RepeatCorrectionApplied=0	SAC:ACF:DF:PD:GT:SGT:SF:SV:SIG:MT:PAC	423,460,385,29:1:1:2:0/1:0/0:0.25:0	66,49,40,4:1:1:2:0/1:0/0:0.5:0:0:.:.	136,138,116,10:1:1:2:0/1:0/0:0.25:0:0:.:.	272,268,206,22:1:1:2:0/1:0/0:0.5:0:0:.:.
chr1_ref_v2	13442	.	A	C	.	PASS	IntersectsRepeat=0;RepeatCorrectionApplied=0	SAC:ACF:DF:PD:GT:SGT:SF:SV:SIG:MT:PAC	426,489,395,64:1:1:2:0/1:0/0:0.25:0	74,60,42,14:1:1:2:0/1:0/0:0.5:0:0:.:.	118,147,124,26:1:1:2:0/1:0/0:0.25:0:0:.:.	244,290,218,39:1:1:2:0/1:0/0:0.25:0:0:.:.
chr1_ref_v2	13616	.	G	T	.	PASS	IntersectsRepeat=0;RepeatCorrectionApplied=0	SAC:ACF:DF:PD:GT:SGT:SF:SV:SIG:MT:PAC	212,370,55,383:1:1:2:0/1:0/0:0.125:0	27,66,12,40:1:1:2:0/1:0/0:0.25:0:0:.:.	78,107,27,127:1:1:2:0/1:0/0:0.125:0:0:.:.	177,212,61,252:1:1:2:0/1:0/0:0.125:0:0:.:.
chr1_ref_v2	13654	.	G	A	.	PASS	IntersectsRepeat=0;RepeatCorrectionApplied=0	SAC:ACF:DF:PD:GT:SGT:SF:SV:SIG:MT:PAC	200,343,40,316:1:1:2:0/1:0/0:0.25:1	22,58,3,31:1:1:2:0/1:0/0:0.5:0:0:.:.	76,99,17,106:1:1:2:0/1:0/0:0.125:0:0:.:.	156,202,36,213:1:1:2:0/1:0/0:0.125:0:0:.:.
chr1_ref_v2	13798	.	A	T	.	PASS	IntersectsRepeat=0;RepeatCorrectionApplied=0	SAC:ACF:DF:PD:GT:SGT:SF:SV:SIG:MT:PAC	81,197,0,37:1:1:2:0/0:0/1:0.25:0	15,21,0,14:1:1:2:0/0:0/1:0.5:0:0:.:.	24,69,0,18:1:1:2:0/0:0/1:0.25:0:0:.:.	59,139,0,29:1:1:2:0/0:0/1:0.25:0:0:.:.
chr1_ref_v2	13807	.	T	G	.	PASS	IntersectsRepeat=0;RepeatCorrectionApplied=0	SAC:ACF:DF:PD:GT:SGT:SF:SV:SIG:MT:PAC	95,191,0,36:1:1:2:0/0:0/1:0.25:0	16,23,0,10:1:1:2:0/0:0/1:0.5:0:0:.:.	29,66,0,15:1:1:2:0/0:0/1:0.25:0:0:.:.	70,131,0,26:1:1:2:0/0:0/1:0.25:0:0:.:.
chr1_ref_v2	13830	.	T	C	.	PASS	IntersectsRepeat=0;RepeatCorrectionApplied=0	SAC:ACF:DF:PD:GT:SGT:SF:SV:SIG:MT:PAC	141,145,0,34:1:1:2:0/0:0/1:0.25:0	14,19,0,7:1:1:2:0/0:0/1:0.5:0:0:.:.	40,54,0,11:1:1:2:0/0:0/1:0.25:0:0:.:.	89,111,0,23:1:1:2:0/0:0/1:0.25:0:0:.:.
chr1_ref_v2	13848	.	A	G	.	PASS	IntersectsRepeat=0;RepeatCorrectionApplied=0	SAC:ACF:DF:PD:GT:SGT:SF:SV:SIG:MT:PAC	164,101,0,26:1:1:2:0/0:0/1:0.25:0	12,15,0,5:1:1:2:0/0:0/1:0.5:0:0:.:.	42,35,0,6:1:1:2:0/0:0/1:0.125:0:0:.:.	89,88,0,18:1:1:2:0/0:0/1:0.25:0:0:.:.
chr1_ref_v2	16196	.	A	G	.	PASS	IntersectsRepeat=0;RepeatCorrectionApplied=0	SAC:ACF:DF:PD:GT:SGT:SF:SV:SIG:MT:PAC	240,297,19,12:1:1:2:0/0:0/1:0.125:1	50,49,6,4:1:1:2:0/0:0/1:0.25:0:0:.:.	83,110,18,11:1:1:2:0/0:0/1:0.25:1:0:.:.	201,215,25,14:1:1:2:0/0:0/1:0.125:0:0:.:.
chr1_ref_v2	16264	.	A	T	.	PASS	IntersectsRepeat=1;RepeatCorrectionApplied=0	SAC:ACF:DF:PD:GT:SGT:SF:SV:SIG:MT:PAC	237,265,0,54:1:1:2:0/0:0/1:0.25:0	33,43,0,4:1:1:2:0/0:0/1:0.125:0:0:.:.	89,87,1,23:1:1:2:0/0:0/1:0.25:0:0:.:.	200,183,1,29:1:1:2:0/0:0/1:0.125:0:0:.:.
chr1_ref_v2	18413	.	G	C	.	PASS	IntersectsRepeat=1;RepeatCorrectionApplied=0	SAC:ACF:DF:PD:GT:SGT:SF:SV:SIG:MT:PAC	9,1,120,0:1:1:2:1/1:0/1:0.125:0	2,1,20,2:1:1:2:1/1:0/1:0.25:0:0:.:.	5,3,43,1:1:1:2:1/1:0/1:0.25:0:0:.:.	21,11,87,4:1:1:2:1/1:0/1:0.5:0:1:.:.
chr1_ref_v2	18425	.	C	T	.	PASS	IntersectsRepeat=0;RepeatCorrectionApplied=0	SAC:ACF:DF:PD:GT:SGT:SF:SV:SIG:MT:PAC	9,1,103,1:1:1:2:1/1:0/1:0.125:0	2,2,19,4:1:1:2:1/1:0/1:0.25:0:0:.:.	5,3,35,2:1:1:2:1/1:0/1:0.25:0:0:.:.	22,12,81,9:1:1:2:1/1:0/1:0.5:0:1:.:.
chr1_ref_v2	18457	.	C	T	.	PASS	IntersectsRepeat=1;RepeatCorrectionApplied=0	SAC:ACF:DF:PD:GT:SGT:SF:SV:SIG:MT:PAC	158,109,8,9:1:1:2:0/0:0/1:0.125:0	35,43,3,4:1:1:2:0/0:0/1:0.125:0:0:.:.	52,31,6,7:1:1:2:0/0:0/1:0.25:0:0:.:.	121,84,25,20:1:1:2:0/0:0/1:0.5:0:0:.:.
chr1_ref_v2	19969	.	G	C	.	PASS	IntersectsRepeat=0;RepeatCorrectionApplied=0	SAC:ACF:DF:PD:GT:SGT:SF:SV:SIG:MT:PAC	2,0,0,0:0:1:2:./.:./.:.:0	1,0,0,0:0:1:2:./.:./.:.:0:0:.:.	0,0,0,0:0:1:2:./.:./.:.:0:0:.:.	0,1,1,0:1:1:2:./.:./.:.:0:0:.:.
chr1_ref_v2	19974	.	C	T	.	PASS	IntersectsRepeat=1;RepeatCorrectionApplied=0	SAC:ACF:DF:PD:GT:SGT:SF:SV:SIG:MT:PAC	2,0,0,0:0:1:2:./.:./.:.:0	1,0,0,0:0:1:2:./.:./.:.:0:0:.:.	0,0,0,0:0:1:2:./.:./.:.:0:0:.:.	0,1,1,0:1:1:2:./.:./.:.:0:0:.:.
chr1_ref_v2	21543	.	A	T	.	PASS	IntersectsRepeat=0;RepeatCorrectionApplied=0	SAC:ACF:DF:PD:GT:SGT:SF:SV:SIG:MT:PAC	0,0,0,77:0:1:2:1/1:./.:.:0	0,0,0,7:0:1:2:./.:./.:.:0:0:.:.	0,0,0,20:0:1:2:1/1:./.:.:0:0:.:.	0,0,0,36:0:1:2:1/1:./.:.:0:0:.:.
chr1_ref_v2	23713	.	C	CA	.	PASS	IntersectsRepeat=1;RepeatCorrectionApplied=1	SAC:ACF:DF:PD:GT:SGT:SF:SV:SIG:MT:PAC	0,0,0,2:0:1:2:./.:./.:.:0	0,1,0,7:1:1:2:./.:./.:.:0:0:.:.	0,0,0,2:0:1:2:./.:./.:.:0:0:.:.	0,0,0,1:0:1:2:./.:./.:.:0:0:.:.
chr1_ref_v2	30834	.	CAT	C	.	PASS	IntersectsRepeat=1;RepeatCorrectionApplied=1	SAC:ACF:DF:PD:GT:SGT:SF:SV:SIG:MT:PAC	83,72,28,26:1:1:2:0/0:0/1:0.25:0	42,45,15,10:1:1:2:0/0:0/1:0.125:0:0:.:.	16,20,9,9:1:1:2:0/0:0/1:0.5:0:0:.:.	60,60,24,12:1:1:2:0/0:0/1:0.125:0:0:.:.
chr1_ref_v2	34825	.	G	GA	.	PASS	IntersectsRepeat=1;RepeatCorrectionApplied=1	SAC:ACF:DF:PD:GT:SGT:SF:SV:SIG:MT:PAC	150,61,11,16:1:1:2:0/0:0/1:0.125:0	38,25,6,5:1:1:2:0/0:0/1:0.125:0:0:.:.	52,41,5,9:1:1:2:0/0:0/1:0.125:0:0:.:.	111,87,5,12:1:1:2:0/0:./.:.:0:0:.:.
chr1_ref_v2	45346	.	CT	C	.	PASS	IntersectsRepeat=1;RepeatCorrectionApplied=1	SAC:ACF:DF:PD:GT:SGT:SF:SV:SIG:MT:PAC	91,115,9,28:1:1:2:0/0:./.:.:0	29,32,2,4:1:1:2:0/0:./.:.:0:0:.:.	33,52,7,13:1:1:2:0/0:./.:.:0:0:.:.	85,76,14,37:1:1:2:0/0:0/1:0.125:0:0:.:.
chr1_ref_v2	51642	.	T	G	.	PASS	IntersectsRepeat=0;RepeatCorrectionApplied=0	SAC:ACF:DF:PD:GT:SGT:SF:SV:SIG:MT:PAC	26,189,58,0:1:1:2:0/0:0/1:0.5:0	11,75,6,0:1:1:2:0/0:0/1:0.125:0:0:.:.	15,77,22,0:1:1:2:0/0:0/1:0.5:0:0:.:.	49,155,43,0:1:1:2:0/0:0/1:0.25:0:0:.:.
chr1_ref_v2	60477	.	C	A	.	PASS	IntersectsRepeat=0;RepeatCorrectionApplied=0	SAC:ACF:DF:PD:GT:SGT:SF:SV:SIG:MT:PAC	293,375,0,0:1:1:2:0/0:./.:.:0	45,67,0,0:1:1:2:0/0:./.:.:0:0:.:.	85,109,1,0:1:1:2:0/0:./.:.:0:0:.:.	195,218,0,0:1:1:2:0/0:./.:.:0:0:.:.
chr1_ref_v2	71242	.	TA	T	.	PASS	IntersectsRepeat=1;RepeatCorrectionApplied=1	SAC:ACF:DF:PD:GT:SGT:SF:SV:SIG:MT:PAC	125,163,11,13:1:1:2:0/0:./.:.:0	48,36,4,4:1:1:2:0/0:./.:.:0:0:.:.	50,61,8,9:1:1:2:0/0:0/1:0.125:0:0:.:.	101,139,7,2:1:1:2:0/0:./.:.:0:0:.:.
chr1_ref_v2	74711	.	AT	A	.	PASS	IntersectsRepeat=1;RepeatCorrectionApplied=1	SAC:ACF:DF:PD:GT:SGT:SF:SV:SIG:MT:PAC	142,119,13,8:1:1:2:0/0:./.:.:0	38,42,7,2:1:1:2:0/0:./.:.:0:0:.:.	46,44,11,4:1:1:2:0/0:./.:.:0:0:.:.	97,97,13,12:1:1:2:0/0:./.:.:0:0:.:.
chr1_ref_v2	92314	.	CT	C	.	PASS	IntersectsRepeat=1;RepeatCorrectionApplied=1	SAC:ACF:DF:PD:GT:SGT:SF:SV:SIG:MT:PAC	196,194,15,24:1:1:2:0/0:0/1:0.125:0	62,63,5,9:1:1:2:0/0:0/1:0.125:0:0:.:.	69,79,8,13:1:1:2:0/0:0/1:0.125:0:0:.:.	168,141,12,18:1:1:2:0/0:0/1:0.125:0:0:.:.
chr1_ref_v2	99719	.	A	AT	.	PASS	IntersectsRepeat=1;RepeatCorrectionApplied=1	SAC:ACF:DF:PD:GT:SGT:SF:SV:SIG:MT:PAC	10,105,0,5:1:1:2:0/0:./.:.:0	12,39,0,5:1:1:2:0/0:0/1:0.125:0:0:.:.	8,43,0,0:1:1:2:0/0:./.:.:0:0:.:.	14,89,0,11:1:1:2:0/0:./.:.:0:0:.:.
chr1_ref_v2	100993	.	C	CA,CAA	.	PASS	IntersectsRepeat=1;RepeatCorrectionApplied=1	SAC:ACF:DF:PD:GT:SGT:SF:SV:SIG:MT:PAC	2,2,2,3,3,13:1:1:2:2/2:0/2:0.25:0	3,4,2,3,2,4:1:0:2:./.:./.:.:0:0:.:.	3,3,3,5,3,5:1:1:2:1/2:0/2:0.5:0:0:.:.	6,5,2,10,10,17:1:1:2:2/2:0/2:0.5:0:0:.:.
chr1_ref_v2	101162	.	TA	T	.	PASS	IntersectsRepeat=1;RepeatCorrectionApplied=1	SAC:ACF:DF:PD:GT:SGT:SF:SV:SIG:MT:PAC	121,169,10,17:1:1:2:0/0:./.:.:0	53,53,4,7:1:1:2:0/0:./.:.:0:0:.:.	46,58,3,10:1:1:2:0/0:./.:.:0:0:.:.	113,128,8,9:1:1:2:0/0:./.:.:0:0:.:.
chr1_ref_v2	124620	.	T	G	.	PASS	IntersectsRepeat=0;RepeatCorrectionApplied=0	SAC:ACF:DF:PD:GT:SGT:SF:SV:SIG:MT:PAC	50,304,84,1:1:1:2:0/0:0/1:0.5:0	9,71,11,0:1:1:2:0/0:0/1:0.25:0:0:.:.	32,106,9,0:1:1:2:0/0:0/1:0.125:0:0:.:.	79,181,21,0:1:1:2:0/0:0/1:0.125:0:0:.:.
chr1_ref_v2	125910	.	A	C	.	PASS	IntersectsRepeat=0;RepeatCorrectionApplied=0	SAC:ACF:DF:PD:GT:SGT:SF:SV:SIG:MT:PAC	335,86,1,109:1:1:2:0/0:0/1:0.5:0	80,48,0,24:1:1:2:0/0:0/1:0.25:0:0:.:.	99,73,0,7:1:1:2:0/0:0/1:0.125:0:0:.:.	216,143,0,20:1:1:2:0/0:0/1:0.125:0:0:.:.
chr1_ref_v2	126592	.	C	CT,CTT	.	PASS	IntersectsRepeat=1;RepeatCorrectionApplied=1	SAC:ACF:DF:PD:GT:SGT:SF:SV:SIG:MT:PAC	1,9,8,28,67,88:1:1:2:2/2:0/2:0.125:0	1,4,4,7,24,23:1:1:2:2/2:0/2:0.125:0:0:.:.	7,4,7,11,37,32:1:1:2:2/2:0/2:0.25:0:0:.:.	3,11,27,26,72,102:1:1:2:2/2:0/2:0.125:0:0:.:.
chr1_ref_v2	127815	.	AT	A	.	PASS	IntersectsRepeat=1;RepeatCorrectionApplied=1	SAC:ACF:DF:PD:GT:SGT:SF:SV:SIG:MT:PAC	100,115,3,8:1:1:2:0/0:./.:.:0	35,35,4,2:1:1:2:0/0:./.:.:0:0:.:.	43,36,4,2:1:1:2:0/0:./.:.:0:0:.:.	114,95,11,11:1:1:2:0/0:./.:.:0:0:.:.
chr1_ref_v2	140358	.	G	A	.	PASS	IntersectsRepeat=0;RepeatCorrectionApplied=0	SAC:ACF:DF:PD:GT:SGT:SF:SV:SIG:MT:PAC	0,0,0,0:0:1:2:./.:./.:.:0	0,0,0,0:0:1:2:./.:./.:.:0:0:.:.	0,0,0,0:0:1:2:./.:./.:.:0:0:.:.	0,0,0,1:0:1:2:./.:./.:.:0:0:.:.
chr1_ref_v2	151817	.	CT	C,CTT,TT	.	PASS	IntersectsRepeat=1;RepeatCorrectionApplied=1	SAC:ACF:DF:PD:GT:SGT:SF:SV:SIG:MT:PAC	79,10,11,13,10,10,1,74:1:1:2:0/3:0/0:0.25:0	25,5,9,9,16,6,0,10:1:1:2:0/2:0/3:0.25:0:0:.:.	35,5,6,8,11,2,0,20:1:1:2:0/3:0/0:0.5:0:0:.:.	64,21,17,22,13,9,0,43:1:1:2:0/3:0/0:0.5:0:0:.:.
chr1_ref_v2	163749	.	T	A	.	ExcRegion	IntersectsRepeat=0;RepeatCorrectionApplied=0	SAC:ACF:DF:PD:GT:SGT:SF:SV:SIG:MT:PAC	2,4,0,0:1:1:2:./.:./.:.:0	0,0,0,0:0:1:2:./.:./.:.:0:0:.:.	1,0,0,0:0:1:2:./.:./.:.:0:0:.:.	1,2,2,0:1:1:2:./.:./.:.:0:0:.:.
chr1_ref_v2	191067	.	A	ATCG	.	PASS	IntersectsRepeat=1;RepeatCorrectionApplied=1	SAC:ACF:DF:PD:GT:SGT:SF:SV:SIG:MT:PAC	0,0,199,140:1:1:2:1/1:./.:.:0	0,0,30,9:1:1:2:1/1:./.:.:0:0:.:.	1,0,61,36:1:1:2:1/1:./.:.:0:0:.:.	0,2,129,87:1:1:2:1/1:./.:.:0:0:.:.
chr1_ref_v2	193731	.	T	TATG	.	PASS	IntersectsRepeat=1;RepeatCorrectionApplied=1	SAC:ACF:DF:PD:GT:SGT:SF:SV:SIG:MT:PAC	0,0,256,164:1:1:2:1/1:./.:.:0	2,1,74,41:1:1:2:1/1:./.:.:0:0:.:.	1,1,73,60:1:1:2:1/1:./.:.:0:0:.:.	0,0,229,143:1:1:2:1/1:./.:.:0:0:.:.
chr1_ref_v2	198259	.	C	A	.	PASS	IntersectsRepeat=1;RepeatCorrectionApplied=0	SAC:ACF:DF:PD:GT:SGT:SF:SV:SIG:MT:PAC	24,5,108,179:1:1:2:1/1:0/1:0.25:0	3,1,27,54:1:1:2:1/1:0/1:0.125:0:0:.:.	5,2,43,72:1:1:2:1/1:0/1:0.125:0:0:.:.	10,13,74,161:1:1:2:1/1:0/1:0.25:1:0:.:.
chr1_ref_v2	198268	.	C	T	.	PASS	IntersectsRepeat=1;RepeatCorrectionApplied=0	SAC:ACF:DF:PD:GT:SGT:SF:SV:SIG:MT:PAC	40,9,102,166:1:1:2:1/1:0/1:0.25:0	3,2,24,52:1:1:2:1/1:0/1:0.125:0:0:.:.	8,4,37,77:1:1:2:1/1:0/1:0.25:0:0:.:.	17,16,64,155:1:1:2:1/1:0/1:0.25:1:0:.:.
chr1_ref_v2	198273	.	G	A	.	PASS	IntersectsRepeat=0;RepeatCorrectionApplied=0	SAC:ACF:DF:PD:GT:SGT:SF:SV:SIG:MT:PAC	44,9,90,167:1:1:2:1/1:0/1:0.25:0	3,3,21,46:1:1:2:1/1:0/1:0.125:0:0:.:.	9,5,36,73:1:1:2:1/1:0/1:0.25:0:0:.:.	18,17,60,145:1:1:2:1/1:0/1:0.25:1:0:.:.
chr1_ref_v2	198293	.	G	A	.	PASS	IntersectsRepeat=0;RepeatCorrectionApplied=0	SAC:ACF:DF:PD:GT:SGT:SF:SV:SIG:MT:PAC	99,20,53,134:1:1:2:0/1:1/1:0.25:0	6,16,6,41:1:1:2:0/1:1/1:0.25:0:0:.:.	8,16,21,74:1:1:2:1/1:0/1:0.5:1:0:.:.	24,37,39,126:1:1:2:1/1:0/1:0.5:1:0:.:.
chr1_ref_v2	198300	.	A	G	.	PASS	IntersectsRepeat=1;RepeatCorrectionApplied=0	SAC:ACF:DF:PD:GT:SGT:SF:SV:SIG:MT:PAC	86,24,44,180:1:1:2:0/1:1/1:0.25:0	7,20,6,56:1:1:2:1/1:0/1:0.5:1:0:.:.	9,19,18,77:1:1:2:1/1:0/1:0.5:1:0:.:.	26,42,30,127:1:1:2:1/1:0/1:0.5:1:0:.:.
chr1_ref_v2	198329	.	T	TTGAATTAAGGTTTGGAATA,TTGAATTAAAGTTTGAAATA	.	PASS	IntersectsRepeat=0;RepeatCorrectionApplied=0	SAC:ACF:DF:PD:GT:SGT:SF:SV:SIG:MT:PAC	6,2,11,119,95,51:1:1:2:1/2:0/2:0.125:0	0,3,1,36,24,9:1:1:2:1/2:0/1:0.125:0:0:.:.	0,3,5,49,24,22:1:1:2:1/2:0/1:0.125:0:0:.:.	0,3,12,75,76,38:1:1:2:1/2:2/2:0.125:0:0:.:.
chr1_ref_v2	198379	.	C	CG	.	PASS	IntersectsRepeat=1;RepeatCorrectionApplied=0	SAC:ACF:DF:PD:GT:SGT:SF:SV:SIG:MT:PAC	0,0,255,161:1:1:2:1/1:./.:.:0	0,0,53,27:1:1:2:1/1:./.:.:0:0:.:.	0,0,77,60:1:1:2:1/1:./.:.:0:0:.:.	0,0,181,118:1:1:2:1/1:./.:.:0:0:.:.
chr1_ref_v2	198380	.	A	AG	.	PASS	IntersectsRepeat=1;RepeatCorrectionApplied=0	SAC:ACF:DF:PD:GT:SGT:SF:SV:SIG:MT:PAC	0,0,259,167:1:1:2:1/1:./.:.:0	0,0,55,29:1:1:2:1/1:./.:.:0:0:.:.	0,0,77,61:1:1:2:1/1:./.:.:0:0:.:.	0,0,181,121:1:1:2:1/1:./.:.:0:0:.:.
chr1_ref_v2	198585	.	A	AAAAATGCGTAAAAAGAAAGAAGACGTC	.	PASS	IntersectsRepeat=0;RepeatCorrectionApplied=0	SAC:ACF:DF:PD:GT:SGT:SF:SV:SIG:MT:PAC	0,0,220,180:1:1:2:1/1:./.:.:0	0,0,22,46:1:1:2:1/1:./.:.:0:0:.:.	0,0,58,60:1:1:2:1/1:./.:.:0:0:.:.	0,0,114,139:1:1:2:1/1:./.:.:0:0:.:.
chr1_ref_v2	198636	.	C	T	.	PASS	IntersectsRepeat=0;RepeatCorrectionApplied=0	SAC:ACF:DF:PD:GT:SGT:SF:SV:SIG:MT:PAC	0,0,50,196:1:1:2:1/1:./.:.:0	1,0,7,50:1:1:2:1/1:./.:.:0:0:.:.	0,0,7,48:1:1:2:1/1:./.:.:0:0:.:.	0,1,38,92:1:1:2:1/1:./.:.:0:0:.:.
chr1_ref_v2	198637	.	A	ATCCTTGAATAACGAACTTT	.	PASS	IntersectsRepeat=0;RepeatCorrectionApplied=0	SAC:ACF:DF:PD:GT:SGT:SF:SV:SIG:MT:PAC	0,0,103,328:1:1:2:1/1:./.:.:0	0,0,14,80:1:1:2:1/1:./.:.:0:0:.:.	0,0,21,78:1:1:2:1/1:./.:.:0:0:.:.	0,0,71,185:1:1:2:1/1:./.:.:0:0:.:.
chr1_ref_v2	198643	.	T	TCAA	.	PASS	IntersectsRepeat=1;RepeatCorrectionApplied=0	SAC:ACF:DF:PD:GT:SGT:SF:SV:SIG:MT:PAC	0,0,52,258:1:1:2:1/1:./.:.:0	1,0,9,58:1:1:2:1/1:./.:.:0:0:.:.	0,0,7,59:1:1:2:1/1:./.:.:0:0:.:.	0,0,43,125:1:1:2:1/1:./.:.:0:0:.:.
chr1_ref_v2	198644	.	T	TGTTTTA	.	PASS	IntersectsRepeat=1;RepeatCorrectionApplied=0	SAC:ACF:DF:PD:GT:SGT:SF:SV:SIG:MT:PAC	0,0,41,215:1:1:2:1/1:./.:.:0	0,0,8,52:1:1:2:1/1:./.:.:0:0:.:.	0,0,6,53:1:1:2:1/1:./.:.:0:0:.:.	0,0,37,100:1:1:2:1/1:./.:.:0:0:.:.
chr1_ref_v2	198649	.	A	C	.	PASS	IntersectsRepeat=0;RepeatCorrectionApplied=0	SAC:ACF:DF:PD:GT:SGT:SF:SV:SIG:MT:PAC	0,0,48,234:1:1:2:1/1:./.:.:0	0,0,31,55:1:1:2:1/1:./.:.:0:0:.:.	0,0,19,51:1:1:2:1/1:./.:.:0:0:.:.	0,0,53,111:1:1:2:1/1:./.:.:0:0:.:.
chr1_ref_v2	198651	.	C	G	.	PASS	IntersectsRepeat=0;RepeatCorrectionApplied=0	SAC:ACF:DF:PD:GT:SGT:SF:SV:SIG:MT:PAC	0,0,45,224:1:1:2:1/1:./.:.:0	0,0,31,55:1:1:2:1/1:./.:.:0:0:.:.	0,0,19,49:1:1:2:1/1:./.:.:0:0:.:.	0,0,52,110:1:1:2:1/1:./.:.:0:0:.:.
chr1_ref_v2	198707	.	T	A	.	PASS	IntersectsRepeat=0;RepeatCorrectionApplied=0	SAC:ACF:DF:PD:GT:SGT:SF:SV:SIG:MT:PAC	62,40,1,18:1:1:2:0/0:0/1:0.25:0	33,12,0,1:1:1:2:0/0:./.:.:0:0:.:.	35,6,0,6:1:1:2:0/0:0/1:0.25:0:0:.:.	57,24,0,14:1:1:2:0/0:0/1:0.25:0:0:.:.
chr1_ref_v2	198717	.	TGGAAAAGCATCGTGTTGAAAAGAACC	T	.	PASS	IntersectsRepeat=1;RepeatCorrectionApplied=0	SAC:ACF:DF:PD:GT:SGT:SF:SV:SIG:MT:PAC	52,3,1,18:1:1:2:0/0:0/1:0.5:0	26,1,0,1:1:1:2:0/0:0/1:0.125:0:0:.:.	31,1,0,6:1:1:2:0/0:0/1:0.5:0:0:.:.	45,3,0,14:1:1:2:0/0:0/1:0.5:0:0:.:.
chr1_ref_v2	198917	.	C	G	.	PASS	IntersectsRepeat=0;RepeatCorrectionApplied=0	SAC:ACF:DF:PD:GT:SGT:SF:SV:SIG:MT:PAC	0,0,2,0:0:1:2:./.:./.:.:0	0,0,0,0:0:1:2:./.:./.:.:0:0:.:.	0,0,2,0:0:1:2:./.:./.:.:0:0:.:.	0,0,3,0:0:1:2:./.:./.:.:0:0:.:.
chr1_ref_v2	198963	.	G	GCTTCCTCTGACGACAAGTCCGCTCCCACTTATAGTGTCCTGAGTGATTATTTATTTTTATGTGAACACCAAAAGGAATAA	.	PASS	IntersectsRepeat=0;RepeatCorrectionApplied=0	SAC:ACF:DF:PD:GT:SGT:SF:SV:SIG:MT:PAC	0,0,62,5:1:1:2:1/1:./.:.:0	0,0,4,4:1:1:2:./.:./.:.:0:0:.:.	0,0,19,6:1:1:2:1/1:./.:.:0:0:.:.	0,0,44,36:1:1:2:1/1:./.:.:0:0:.:.
chr1_ref_v2	199072	.	T	TCACTTACCATATCAACCATTATGTTCAGTTAACTCACCTTTAAAGTACTGTGCACAACACCCTATTTCCATCTGATCGGTCGCTTTATCTGG	.	PASS	IntersectsRepeat=1;RepeatCorrectionApplied=0	SAC:ACF:DF:PD:GT:SGT:SF:SV:SIG:MT:PAC	0,0,52,183:1:1:2:1/1:./.:.:0	0,0,2,41:1:1:2:1/1:./.:.:0:0:.:.	0,0,18,52:1:1:2:1/1:./.:.:0:0:.:.	0,0,18,154:1:1:2:1/1:./.:.:0:0:.:.
chr1_ref_v2	199126	.	C	A	.	PASS	IntersectsRepeat=0;RepeatCorrectionApplied=0	SAC:ACF:DF:PD:GT:SGT:SF:SV:SIG:MT:PAC	11,34,0,7:1:1:2:0/0:0/1:0.25:0	7,4,0,0:1:1:2:./.:./.:.:0:0:.:.	14,5,0,1:1:1:2:0/0:0/1:0.125:0:0:.:.	15,14,0,4:1:1:2:0/0:0/1:0.25:0:0:.:.
chr1_ref_v2	200702	.	G	A	.	ExcRegion	IntersectsRepeat=0;RepeatCorrectionApplied=0	SAC:ACF:DF:PD:GT:SGT:SF:SV:SIG:MT:PAC	6,32,3,49:1:1:2:./.:./.:.:0	5,1,0,4:1:1:2:./.:./.:.:0:0:.:.	7,9,0,14:1:1:2:./.:./.:.:0:0:.:.	19,22,0,34:1:1:2:./.:./.:.:0:0:.:.
chr1_ref_v2	200706	.	C	A	.	ExcRegion	IntersectsRepeat=0;RepeatCorrectionApplied=0	SAC:ACF:DF:PD:GT:SGT:SF:SV:SIG:MT:PAC	0,4,3,50:1:1:2:./.:./.:.:0	0,0,0,4:0:1:2:./.:./.:.:0:0:.:.	0,1,0,14:1:1:2:./.:./.:.:0:0:.:.	0,5,0,34:1:1:2:./.:./.:.:0:0:.:.
chr1_ref_v2	200708	.	G	GATTTGAC	.	ExcRegion	IntersectsRepeat=0;RepeatCorrectionApplied=0	SAC:ACF:DF:PD:GT:SGT:SF:SV:SIG:MT:PAC	0,8,3,49:1:1:2:./.:./.:.:0	0,0,0,4:0:1:2:./.:./.:.:0:0:.:.	0,2,0,14:1:1:2:./.:./.:.:0:0:.:.	0,3,0,34:1:1:2:./.:./.:.:0:0:.:.
chr1_ref_v2	200980	.	C	T	.	ExcRegion	IntersectsRepeat=0;RepeatCorrectionApplied=0	SAC:ACF:DF:PD:GT:SGT:SF:SV:SIG:MT:PAC	2,0,2,0:1:1:2:./.:./.:.:0	0,0,0,0:0:1:2:./.:./.:.:0:0:.:.	0,0,0,0:0:1:2:./.:./.:.:0:0:.:.	0,0,0,1:0:1:2:./.:./.:.:0:0:.:.
chr1_ref_v2	200982	.	A	G	.	ExcRegion	IntersectsRepeat=1;RepeatCorrectionApplied=0	SAC:ACF:DF:PD:GT:SGT:SF:SV:SIG:MT:PAC	2,0,2,0:1:1:2:./.:./.:.:0	0,0,0,0:0:1:2:./.:./.:.:0:0:.:.	0,0,0,0:0:1:2:./.:./.:.:0:0:.:.	0,1,0,1:1:1:2:./.:./.:.:0:0:.:.
chr1_ref_v2	200998	.	A	G	.	ExcRegion	IntersectsRepeat=0;RepeatCorrectionApplied=0	SAC:ACF:DF:PD:GT:SGT:SF:SV:SIG:MT:PAC	2,0,1,0:1:1:2:./.:./.:.:0	0,0,0,0:0:1:2:./.:./.:.:0:0:.:.	0,0,0,0:0:1:2:./.:./.:.:0:0:.:.	0,1,0,1:1:1:2:./.:./.:.:0:0:.:.
chr1_ref_v2	201001	.	T	C	.	ExcRegion	IntersectsRepeat=0;RepeatCorrectionApplied=0	SAC:ACF:DF:PD:GT:SGT:SF:SV:SIG:MT:PAC	2,0,1,0:1:1:2:./.:./.:.:0	0,0,0,0:0:1:2:./.:./.:.:0:0:.:.	0,0,0,0:0:1:2:./.:./.:.:0:0:.:.	0,1,0,0:0:1:2:./.:./.:.:0:0:.:.
chr1_ref_v2	201004	.	G	A	.	ExcRegion	IntersectsRepeat=0;RepeatCorrectionApplied=0	SAC:ACF:DF:PD:GT:SGT:SF:SV:SIG:MT:PAC	2,0,1,0:1:1:2:./.:./.:.:0	0,0,0,0:0:1:2:./.:./.:.:0:0:.:.	0,0,0,0:0:1:2:./.:./.:.:0:0:.:.	0,1,0,0:0:1:2:./.:./.:.:0:0:.:.
chr1_ref_v2	201013	.	T	C	.	ExcRegion	IntersectsRepeat=0;RepeatCorrectionApplied=0	SAC:ACF:DF:PD:GT:SGT:SF:SV:SIG:MT:PAC	2,0,1,0:1:1:2:./.:./.:.:0	0,0,0,0:0:1:2:./.:./.:.:0:0:.:.	0,0,0,0:0:1:2:./.:./.:.:0:0:.:.	0,0,0,0:0:1:2:./.:./.:.:0:0:.:.
chr1_ref_v2	202419	.	T	A	.	ExcRegion	IntersectsRepeat=0;RepeatCorrectionApplied=0	SAC:ACF:DF:PD:GT:SGT:SF:SV:SIG:MT:PAC	0,0,1,0:0:1:2:./.:./.:.:0	0,0,0,0:0:1:2:./.:./.:.:0:0:.:.	0,0,0,0:0:1:2:./.:./.:.:0:0:.:.	0,0,0,0:0:1:2:./.:./.:.:0:0:.:.
chr1_ref_v2	202422	.	C	T	.	ExcRegion	IntersectsRepeat=0;RepeatCorrectionApplied=0	SAC:ACF:DF:PD:GT:SGT:SF:SV:SIG:MT:PAC	0,0,1,0:0:1:2:./.:./.:.:0	0,0,0,0:0:1:2:./.:./.:.:0:0:.:.	0,0,0,0:0:1:2:./.:./.:.:0:0:.:.	0,0,0,0:0:1:2:./.:./.:.:0:0:.:.
chr1_ref_v2	202888	.	T	TTCATTTCTTCCTCTG	.	ExcRegion	IntersectsRepeat=1;RepeatCorrectionApplied=0	SAC:ACF:DF:PD:GT:SGT:SF:SV:SIG:MT:PAC	0,1,0,49:1:1:2:./.:./.:.:0	0,0,0,6:0:1:2:./.:./.:.:0:0:.:.	0,0,0,15:0:1:2:./.:./.:.:0:0:.:.	0,1,0,40:1:1:2:./.:./.:.:0:0:.:.
chr1_ref_v2	203160	.	G	A	.	ExcRegion	IntersectsRepeat=1;RepeatCorrectionApplied=0	SAC:ACF:DF:PD:GT:SGT:SF:SV:SIG:MT:PAC	0,0,11,0:0:1:2:./.:./.:.:0	0,0,0,0:0:1:2:./.:./.:.:0:0:.:.	0,0,2,0:0:1:2:./.:./.:.:0:0:.:.	0,0,1,0:0:1:2:./.:./.:.:0:0:.:.
chr1_ref_v2	203204	.	CA	C	.	ExcRegion	IntersectsRepeat=1;RepeatCorrectionApplied=0	SAC:ACF:DF:PD:GT:SGT:SF:SV:SIG:MT:PAC	0,0,0,2:0:1:2:./.:./.:.:0	0,0,1,0:0:1:2:./.:./.:.:0:0:.:.	0,0,1,0:0:1:2:./.:./.:.:0:0:.:.	0,0,2,3:1:1:2:./.:./.:.:0:0:.:.
chr1_ref_v2	203207	.	G	GCC	.	ExcRegion	IntersectsRepeat=0;RepeatCorrectionApplied=0	SAC:ACF:DF:PD:GT:SGT:SF:SV:SIG:MT:PAC	0,0,0,3:0:1:2:./.:./.:.:0	0,0,1,0:0:1:2:./.:./.:.:0:0:.:.	0,0,1,1:1:1:2:./.:./.:.:0:0:.:.	0,0,3,3:1:1:2:./.:./.:.:0:0:.:.
chr1_ref_v2	203210	.	T	C	.	ExcRegion	IntersectsRepeat=0;RepeatCorrectionApplied=0	SAC:ACF:DF:PD:GT:SGT:SF:SV:SIG:MT:PAC	0,0,0,12:0:1:2:./.:./.:.:0	0,0,1,0:0:1:2:./.:./.:.:0:0:.:.	0,0,1,1:1:1:2:./.:./.:.:0:0:.:.	0,0,5,6:1:1:2:./.:./.:.:0:0:.:.
chr1_ref_v2	203470	.	G	A	.	ExcRegion	IntersectsRepeat=0;RepeatCorrectionApplied=0	SAC:ACF:DF:PD:GT:SGT:SF:SV:SIG:MT:PAC	0,0,1,0:0:1:2:./.:./.:.:0	0,0,0,1:0:1:2:./.:./.:.:0:0:.:.	0,0,3,0:0:1:2:./.:./.:.:0:0:.:.	0,0,3,0:0:1:2:./.:./.:.:0:0:.:.
chr1_ref_v2	203480	.	A	T	.	ExcRegion	IntersectsRepeat=1;RepeatCorrectionApplied=0	SAC:ACF:DF:PD:GT:SGT:SF:SV:SIG:MT:PAC	0,0,1,1:1:1:2:./.:./.:.:0	0,0,0,1:0:1:2:./.:./.:.:0:0:.:.	0,0,3,0:0:1:2:./.:./.:.:0:0:.:.	0,0,3,1:1:1:2:./.:./.:.:0:0:.:.
chr1_ref_v2	203534	.	A	C	.	ExcRegion	IntersectsRepeat=0;RepeatCorrectionApplied=0	SAC:ACF:DF:PD:GT:SGT:SF:SV:SIG:MT:PAC	29,1,0,1:1:1:2:./.:./.:.:0	3,3,0,2:1:1:2:./.:./.:.:0:0:.:.	12,1,0,0:1:1:2:./.:./.:.:0:0:.:.	17,5,0,0:1:1:2:./.:./.:.:0:0:.:.
chr1_ref_v2	203600	.	G	A	.	ExcRegion	IntersectsRepeat=0;RepeatCorrectionApplied=0	SAC:ACF:DF:PD:GT:SGT:SF:SV:SIG:MT:PAC	0,0,24,0:0:1:2:./.:./.:.:0	0,0,1,0:0:1:2:./.:./.:.:0:0:.:.	0,0,8,0:0:1:2:./.:./.:.:0:0:.:.	0,0,13,0:0:1:2:./.:./.:.:0:0:.:.
chr1_ref_v2	203610	.	C	A	.	ExcRegion	IntersectsRepeat=0;RepeatCorrectionApplied=0	SAC:ACF:DF:PD:GT:SGT:SF:SV:SIG:MT:PAC	0,0,24,0:0:1:2:./.:./.:.:0	0,0,0,0:0:1:2:./.:./.:.:0:0:.:.	0,0,8,0:0:1:2:./.:./.:.:0:0:.:.	0,0,11,1:1:1:2:./.:./.:.:0:0:.:.
chr1_ref_v2	203924	.	C	T	.	ExcRegion	IntersectsRepeat=1;RepeatCorrectionApplied=0	SAC:ACF:DF:PD:GT:SGT:SF:SV:SIG:MT:PAC	0,0,0,1:0:1:2:./.:./.:.:0	0,0,0,0:0:1:2:./.:./.:.:0:0:.:.	0,0,0,0:0:1:2:./.:./.:.:0:0:.:.	0,0,0,1:0:1:2:./.:./.:.:0:0:.:.
chr1_ref_v2	205369	.	G	A	.	PASS	IntersectsRepeat=0;RepeatCorrectionApplied=0	SAC:ACF:DF:PD:GT:SGT:SF:SV:SIG:MT:PAC	0,0,0,0:0:1:2:./.:./.:.:0	0,0,0,0:0:1:2:./.:./.:.:0:0:.:.	0,0,0,0:0:1:2:./.:./.:.:0:0:.:.	0,0,1,1:1:1:2:./.:./.:.:0:0:.:.
chr1_ref_v2	205386	.	G	T	.	PASS	IntersectsRepeat=0;RepeatCorrectionApplied=0	SAC:ACF:DF:PD:GT:SGT:SF:SV:SIG:MT:PAC	0,0,0,0:0:1:2:./.:./.:.:0	0,0,0,0:0:1:2:./.:./.:.:0:0:.:.	0,0,0,0:0:1:2:./.:./.:.:0:0:.:.	0,0,1,1:1:1:2:./.:./.:.:0:0:.:.
chr1_ref_v2	205388	.	A	ATGAT	.	PASS	IntersectsRepeat=1;RepeatCorrectionApplied=0	SAC:ACF:DF:PD:GT:SGT:SF:SV:SIG:MT:PAC	0,0,0,0:0:1:2:./.:./.:.:0	0,0,0,0:0:1:2:./.:./.:.:0:0:.:.	0,0,0,0:0:1:2:./.:./.:.:0:0:.:.	0,0,1,1:1:1:2:./.:./.:.:0:0:.:.
chr1_ref_v2	205391	.	A	G	.	PASS	IntersectsRepeat=1;RepeatCorrectionApplied=0	SAC:ACF:DF:PD:GT:SGT:SF:SV:SIG:MT:PAC	0,0,0,0:0:1:2:./.:./.:.:0	0,0,0,0:0:1:2:./.:./.:.:0:0:.:.	0,0,0,0:0:1:2:./.:./.:.:0:0:.:.	0,0,1,1:1:1:2:./.:./.:.:0:0:.:.
chr1_ref_v2	205399	.	C	T	.	PASS	IntersectsRepeat=1;RepeatCorrectionApplied=0	SAC:ACF:DF:PD:GT:SGT:SF:SV:SIG:MT:PAC	0,0,0,0:0:1:2:./.:./.:.:0	0,0,0,0:0:1:2:./.:./.:.:0:0:.:.	0,0,0,0:0:1:2:./.:./.:.:0:0:.:.	0,0,1,1:1:1:2:./.:./.:.:0:0:.:.
chr1_ref_v2	205402	.	A	G	.	PASS	IntersectsRepeat=1;RepeatCorrectionApplied=0	SAC:ACF:DF:PD:GT:SGT:SF:SV:SIG:MT:PAC	0,0,0,0:0:1:2:./.:./.:.:0	0,0,0,0:0:1:2:./.:./.:.:0:0:.:.	0,0,0,0:0:1:2:./.:./.:.:0:0:.:.	0,0,1,1:1:1:2:./.:./.:.:0:0:.:.
chr1_ref_v2	205410	.	C	T	.	PASS	IntersectsRepeat=0;RepeatCorrectionApplied=0	SAC:ACF:DF:PD:GT:SGT:SF:SV:SIG:MT:PAC	0,0,0,0:0:1:2:./.:./.:.:0	0,0,0,0:0:1:2:./.:./.:.:0:0:.:.	0,0,0,0:0:1:2:./.:./.:.:0:0:.:.	0,0,1,1:1:1:2:./.:./.:.:0:0:.:.
chr1_ref_v2	205415	.	G	T	.	PASS	IntersectsRepeat=0;RepeatCorrectionApplied=0	SAC:ACF:DF:PD:GT:SGT:SF:SV:SIG:MT:PAC	0,0,0,0:0:1:2:./.:./.:.:0	0,0,0,0:0:1:2:./.:./.:.:0:0:.:.	0,0,0,0:0:1:2:./.:./.:.:0:0:.:.	0,0,1,1:1:1:2:./.:./.:.:0:0:.:.
chr1_ref_v2	206068	.	G	A	.	PASS	IntersectsRepeat=1;RepeatCorrectionApplied=0	SAC:ACF:DF:PD:GT:SGT:SF:SV:SIG:MT:PAC	0,0,0,0:0:1:2:./.:./.:.:0	0,0,0,0:0:1:2:./.:./.:.:0:0:.:.	0,0,0,0:0:1:2:./.:./.:.:0:0:.:.	0,0,1,0:0:1:2:./.:./.:.:0:0:.:.
chr1_ref_v2	206080	.	C	CTT	.	PASS	IntersectsRepeat=1;RepeatCorrectionApplied=0	SAC:ACF:DF:PD:GT:SGT:SF:SV:SIG:MT:PAC	0,0,0,0:0:1:2:./.:./.:.:0	0,0,0,0:0:1:2:./.:./.:.:0:0:.:.	0,0,0,0:0:1:2:./.:./.:.:0:0:.:.	0,0,1,1:1:1:2:./.:./.:.:0:0:.:.
chr1_ref_v2	206483	.	A	T	.	PASS	IntersectsRepeat=1;RepeatCorrectionApplied=0	SAC:ACF:DF:PD:GT:SGT:SF:SV:SIG:MT:PAC	0,0,1,0:0:1:2:./.:./.:.:0	0,0,3,0:0:1:2:./.:./.:.:0:0:.:.	0,0,0,0:0:1:2:./.:./.:.:0:0:.:.	0,0,4,0:0:1:2:./.:./.:.:0:0:.:.
chr1_ref_v2	206517	.	T	C	.	PASS	IntersectsRepeat=0;RepeatCorrectionApplied=0	SAC:ACF:DF:PD:GT:SGT:SF:SV:SIG:MT:PAC	0,0,0,0:0:1:2:./.:./.:.:0	0,0,1,0:0:1:2:./.:./.:.:0:0:.:.	0,0,0,0:0:1:2:./.:./.:.:0:0:.:.	0,0,1,0:0:1:2:./.:./.:.:0:0:.:.
chr1_ref_v2	206539	.	A	T	.	PASS	IntersectsRepeat=0;RepeatCorrectionApplied=0	SAC:ACF:DF:PD:GT:SGT:SF:SV:SIG:MT:PAC	0,0,1,0:0:1:2:./.:./.:.:0	0,0,1,0:0:1:2:./.:./.:.:0:0:.:.	0,0,0,0:0:1:2:./.:./.:.:0:0:.:.	0,0,0,0:0:1:2:./.:./.:.:0:0:.:.
chr1_ref_v2	209714	.	C	A	.	PASS	IntersectsRepeat=1;RepeatCorrectionApplied=0	SAC:ACF:DF:PD:GT:SGT:SF:SV:SIG:MT:PAC	0,0,0,0:0:1:2:./.:./.:.:0	0,0,0,0:0:1:2:./.:./.:.:0:0:.:.	0,0,0,0:0:1:2:./.:./.:.:0:0:.:.	0,0,1,0:0:1:2:./.:./.:.:0:0:.:.
chr1_ref_v2	210171	.	T	C	.	PASS	IntersectsRepeat=0;RepeatCorrectionApplied=0	SAC:ACF:DF:PD:GT:SGT:SF:SV:SIG:MT:PAC	88,5,0,0:1:1:2:0/0:./.:.:0	4,2,1,1:1:1:2:./.:./.:.:0:0:.:.	29,1,0,0:1:1:2:0/0:./.:.:0:0:.:.	60,8,0,0:1:1:2:0/0:./.:.:0:0:.:.
chr1_ref_v2	210175	.	G	A	.	PASS	IntersectsRepeat=1;RepeatCorrectionApplied=0	SAC:ACF:DF:PD:GT:SGT:SF:SV:SIG:MT:PAC	83,5,0,0:1:1:2:0/0:./.:.:0	4,2,1,1:1:1:2:./.:./.:.:0:0:.:.	30,1,0,0:1:1:2:0/0:./.:.:0:0:.:.	58,7,0,0:1:1:2:0/0:./.:.:0:0:.:.
chr1_ref_v2	211743	.	T	G	.	PASS	IntersectsRepeat=0;RepeatCorrectionApplied=0	SAC:ACF:DF:PD:GT:SGT:SF:SV:SIG:MT:PAC	0,0,0,0:0:1:2:./.:./.:.:0	0,0,0,0:0:1:2:./.:./.:.:0:0:.:.	0,0,0,0:0:1:2:./.:./.:.:0:0:.:.	0,0,0,0:0:1:2:./.:./.:.:0:0:.:.
chr1_ref_v2	215056	.	C	T	.	PASS	IntersectsRepeat=0;RepeatCorrectionApplied=0	SAC:ACF:DF:PD:GT:SGT:SF:SV:SIG:MT:PAC	0,0,1,0:0:1:2:./.:./.:.:0	0,0,0,0:0:1:2:./.:./.:.:0:0:.:.	0,0,1,0:0:1:2:./.:./.:.:0:0:.:.	1,0,0,0:0:1:2:./.:./.:.:0:0:.:.
chr1_ref_v2	215060	.	G	A	.	PASS	IntersectsRepeat=0;RepeatCorrectionApplied=0	SAC:ACF:DF:PD:GT:SGT:SF:SV:SIG:MT:PAC	0,0,5,0:0:1:2:./.:./.:.:0	0,0,0,0:0:1:2:./.:./.:.:0:0:.:.	0,0,1,0:0:1:2:./.:./.:.:0:0:.:.	1,0,1,0:1:1:2:./.:./.:.:0:0:.:.
chr1_ref_v2	215063	.	C	T	.	PASS	IntersectsRepeat=0;RepeatCorrectionApplied=0	SAC:ACF:DF:PD:GT:SGT:SF:SV:SIG:MT:PAC	0,0,6,0:0:1:2:./.:./.:.:0	0,0,0,0:0:1:2:./.:./.:.:0:0:.:.	0,0,2,0:0:1:2:./.:./.:.:0:0:.:.	1,0,2,0:1:1:2:./.:./.:.:0:0:.:.
chr1_ref_v2	216371	.	C	A	.	PASS	IntersectsRepeat=0;RepeatCorrectionApplied=0	SAC:ACF:DF:PD:GT:SGT:SF:SV:SIG:MT:PAC	0,0,0,0:0:1:2:./.:./.:.:0	0,0,1,0:0:1:2:./.:./.:.:0:0:.:.	0,0,0,0:0:1:2:./.:./.:.:0:0:.:.	0,0,0,0:0:1:2:./.:./.:.:0:0:.:.
chr1_ref_v2	216377	.	C	G	.	PASS	IntersectsRepeat=0;RepeatCorrectionApplied=0	SAC:ACF:DF:PD:GT:SGT:SF:SV:SIG:MT:PAC	0,0,0,0:0:1:2:./.:./.:.:0	1,0,1,0:1:1:2:./.:./.:.:0:0:.:.	1,0,0,0:0:1:2:./.:./.:.:0:0:.:.	3,0,0,0:0:1:2:./.:./.:.:0:0:.:.
chr1_ref_v2	217330	.	A	T	.	PASS	IntersectsRepeat=1;RepeatCorrectionApplied=0	SAC:ACF:DF:PD:GT:SGT:SF:SV:SIG:MT:PAC	0,0,0,0:0:1:2:./.:./.:.:0	0,0,0,0:0:1:2:./.:./.:.:0:0:.:.	0,0,1,0:0:1:2:./.:./.:.:0:0:.:.	0,0,0,0:0:1:2:./.:./.:.:0:0:.:.
chr1_ref_v2	217335	.	A	G	.	PASS	IntersectsRepeat=0;RepeatCorrectionApplied=0	SAC:ACF:DF:PD:GT:SGT:SF:SV:SIG:MT:PAC	0,0,0,0:0:1:2:./.:./.:.:0	0,0,0,0:0:1:2:./.:./.:.:0:0:.:.	0,0,1,0:0:1:2:./.:./.:.:0:0:.:.	0,0,0,0:0:1:2:./.:./.:.:0:0:.:.
chr1_ref_v2	217339	.	C	A	.	PASS	IntersectsRepeat=1;RepeatCorrectionApplied=0	SAC:ACF:DF:PD:GT:SGT:SF:SV:SIG:MT:PAC	0,0,0,0:0:1:2:./.:./.:.:0	0,0,0,0:0:1:2:./.:./.:.:0:0:.:.	0,0,1,0:0:1:2:./.:./.:.:0:0:.:.	0,0,0,0:0:1:2:./.:./.:.:0:0:.:.
chr1_ref_v2	217342	.	C	A	.	PASS	IntersectsRepeat=1;RepeatCorrectionApplied=0	SAC:ACF:DF:PD:GT:SGT:SF:SV:SIG:MT:PAC	0,0,0,0:0:1:2:./.:./.:.:0	0,0,0,0:0:1:2:./.:./.:.:0:0:.:.	0,0,1,0:0:1:2:./.:./.:.:0:0:.:.	0,0,0,0:0:1:2:./.:./.:.:0:0:.:.
chr1_ref_v2	218908	.	T	G	.	PASS	IntersectsRepeat=0;RepeatCorrectionApplied=0	SAC:ACF:DF:PD:GT:SGT:SF:SV:SIG:MT:PAC	136,0,30,0:1:1:2:0/0:0/1:0.5:0	31,0,11,0:1:1:2:0/0:0/1:0.5:0:0:.:.	52,0,0,0:0:1:2:0/0:./.:.:0:0:.:.	100,0,10,0:1:1:2:0/0:0/1:0.25:0:0:.:.
chr1_ref_v2	219115	.	CTTTTTTTTTTTTTTTTTT	C,CT	.	PASS	IntersectsRepeat=1;RepeatCorrectionApplied=1	SAC:ACF:DF:PD:GT:SGT:SF:SV:SIG:MT:PAC	0,20,0,12,2,46:1:1:2:0/2:2/2:0.5:0	1,1,0,2,1,4:1:1:2:./.:./.:.:0:0:.:.	0,4,0,4,0,13:1:1:2:2/2:0/2:0.5:0:0:.:.	0,3,0,8,3,37:1:1:2:2/2:0/2:0.125:0:0:.:.
chr1_ref_v2	219137	.	T	C	.	PASS	IntersectsRepeat=1;RepeatCorrectionApplied=0	SAC:ACF:DF:PD:GT:SGT:SF:SV:SIG:MT:PAC	0,53,2,48:1:1:2:0/1:./.:.:0	1,7,1,5:1:1:2:./.:./.:.:0:0:.:.	0,12,0,13:1:1:2:0/1:./.:.:0:0:.:.	0,15,3,41:1:1:2:1/1:0/1:0.5:0:0:.:.
chr1_ref_v2	219138	.	T	C	.	PASS	IntersectsRepeat=1;RepeatCorrectionApplied=0	SAC:ACF:DF:PD:GT:SGT:SF:SV:SIG:MT:PAC	2,92,0,12:1:1:2:0/0:0/1:0.25:0	2,15,0,2:1:1:2:./.:./.:.:0:0:.:.	0,18,0,6:1:1:2:0/0:0/1:0.5:0:0:.:.	3,49,0,9:1:1:2:0/0:0/1:0.25:0:0:.:.
chr1_ref_v2	221379	.	GGAAGAA	G	.	PASS	IntersectsRepeat=1;RepeatCorrectionApplied=1	SAC:ACF:DF:PD:GT:SGT:SF:SV:SIG:MT:PAC	0,0,0,3:0:1:2:./.:./.:.:0	0,0,0,1:0:1:2:./.:./.:.:0:0:.:.	0,0,1,1:1:1:2:./.:./.:.:0:0:.:.	0,0,0,1:0:1:2:./.:./.:.:0:0:.:.
chr1_ref_v2	222988	.	TG	T	.	PASS	IntersectsRepeat=0;RepeatCorrectionApplied=0	SAC:ACF:DF:PD:GT:SGT:SF:SV:SIG:MT:PAC	0,0,0,1:0:1:2:./.:./.:.:0	0,0,0,0:0:1:2:./.:./.:.:0:0:.:.	0,0,0,0:0:1:2:./.:./.:.:0:0:.:.	0,0,0,0:0:1:2:./.:./.:.:0:0:.:.
chr1_ref_v2	223304	.	C	T	.	PASS	IntersectsRepeat=0;RepeatCorrectionApplied=0	SAC:ACF:DF:PD:GT:SGT:SF:SV:SIG:MT:PAC	0,0,0,0:0:1:2:./.:./.:.:0	0,0,0,0:0:1:2:./.:./.:.:0:0:.:.	0,0,0,0:0:1:2:./.:./.:.:0:0:.:.	0,0,1,1:1:1:2:./.:./.:.:0:0:.:.
chr1_ref_v2	224261	.	G	GCCACCA	.	PASS	IntersectsRepeat=0;RepeatCorrectionApplied=0	SAC:ACF:DF:PD:GT:SGT:SF:SV:SIG:MT:PAC	0,0,0,0:0:1:2:./.:./.:.:0	0,0,0,0:0:1:2:./.:./.:.:0:0:.:.	0,0,0,0:0:1:2:./.:./.:.:0:0:.:.	0,0,1,1:1:1:2:./.:./.:.:0:0:.:.
chr1_ref_v2	224262	.	G	GA	.	PASS	IntersectsRepeat=0;RepeatCorrectionApplied=0	SAC:ACF:DF:PD:GT:SGT:SF:SV:SIG:MT:PAC	0,0,0,0:0:1:2:./.:./.:.:0	0,0,0,0:0:1:2:./.:./.:.:0:0:.:.	0,0,0,0:0:1:2:./.:./.:.:0:0:.:.	0,0,1,1:1:1:2:./.:./.:.:0:0:.:.
chr1_ref_v2	224271	.	G	T	.	PASS	IntersectsRepeat=0;RepeatCorrectionApplied=0	SAC:ACF:DF:PD:GT:SGT:SF:SV:SIG:MT:PAC	0,0,0,0:0:1:2:./.:./.:.:0	0,0,0,0:0:1:2:./.:./.:.:0:0:.:.	0,0,0,0:0:1:2:./.:./.:.:0:0:.:.	0,0,1,1:1:1:2:./.:./.:.:0:0:.:.
chr1_ref_v2	224274	.	C	T	.	PASS	IntersectsRepeat=0;RepeatCorrectionApplied=0	SAC:ACF:DF:PD:GT:SGT:SF:SV:SIG:MT:PAC	0,0,0,0:0:1:2:./.:./.:.:0	0,0,0,0:0:1:2:./.:./.:.:0:0:.:.	0,0,0,0:0:1:2:./.:./.:.:0:0:.:.	0,0,1,1:1:1:2:./.:./.:.:0:0:.:.
chr1_ref_v2	224277	.	T	C	.	PASS	IntersectsRepeat=0;RepeatCorrectionApplied=0	SAC:ACF:DF:PD:GT:SGT:SF:SV:SIG:MT:PAC	0,0,0,0:0:1:2:./.:./.:.:0	0,0,0,0:0:1:2:./.:./.:.:0:0:.:.	0,0,0,0:0:1:2:./.:./.:.:0:0:.:.	0,0,1,1:1:1:2:./.:./.:.:0:0:.:.
chr1_ref_v2	224731	.	A	ATATTTGTACAATGGTTTAC	.	PASS	IntersectsRepeat=0;RepeatCorrectionApplied=0	SAC:ACF:DF:PD:GT:SGT:SF:SV:SIG:MT:PAC	0,0,0,0:0:1:2:./.:./.:.:0	0,0,0,0:0:1:2:./.:./.:.:0:0:.:.	0,0,0,0:0:1:2:./.:./.:.:0:0:.:.	0,0,0,1:0:1:2:./.:./.:.:0:0:.:.
chr2_ref_v2	6059	.	A	C	.	ExcRegion	IntersectsRepeat=0;RepeatCorrectionApplied=0	SAC:ACF:DF:PD:GT:SGT:SF:SV:SIG:MT:PAC	381,84,1,103:1:1:2:./.:./.:.:0	36,10,0,6:1:1:2:./.:./.:.:0:0:.:.	121,55,0,20:1:1:2:./.:./.:.:0:0:.:.	242,158,0,50:1:1:2:./.:./.:.:0:0:.:.
chr2_ref_v2	7024	.	G	A	.	PASS	IntersectsRepeat=0;RepeatCorrectionApplied=0	SAC:ACF:DF:PD:GT:SGT:SF:SV:SIG:MT:PAC	258,289,3,41:1:1:2:0/0:0/1:0.125:0	42,52,3,12:1:1:2:0/0:0/1:0.25:0:0:.:.	118,94,3,18:1:1:2:0/0:0/1:0.25:0:0:.:.	179,192,10,56:1:1:2:0/0:0/1:0.25:0:0:.:.
chr2_ref_v2	7509	.	C	CA	.	PASS	IntersectsRepeat=1;RepeatCorrectionApplied=0	SAC:ACF:DF:PD:GT:SGT:SF:SV:SIG:MT:PAC	0,0,1,0:0:1:2:./.:./.:.:0	0,0,0,0:0:1:2:./.:./.:.:0:0:.:.	0,0,3,0:0:1:2:./.:./.:.:0:0:.:.	0,0,1,0:0:1:2:./.:./.:.:0:0:.:.
chr2_ref_v2	7510	.	G	A	.	PASS	IntersectsRepeat=1;RepeatCorrectionApplied=0	SAC:ACF:DF:PD:GT:SGT:SF:SV:SIG:MT:PAC	0,0,1,0:0:1:2:./.:./.:.:0	0,0,0,0:0:1:2:./.:./.:.:0:0:.:.	0,0,3,0:0:1:2:./.:./.:.:0:0:.:.	0,0,1,0:0:1:2:./.:./.:.:0:0:.:.
chr2_ref_v2	9020	.	G	GA	.	ExcRegion	IntersectsRepeat=1;RepeatCorrectionApplied=1	SAC:ACF:DF:PD:GT:SGT:SF:SV:SIG:MT:PAC	3,7,3,39:1:1:2:./.:./.:.:0	5,2,8,16:1:1:2:./.:./.:.:0:0:.:.	4,11,2,20:1:1:2:./.:./.:.:0:0:.:.	9,17,4,40:1:1:2:./.:./.:.:0:0:.:.
chr2_ref_v2	14548	.	A	C	.	PASS	IntersectsRepeat=0;RepeatCorrectionApplied=0	SAC:ACF:DF:PD:GT:SGT:SF:SV:SIG:MT:PAC	339,33,0,101:1:1:2:0/0:0/1:0.5:0	66,14,0,13:1:1:2:0/0:0/1:0.25:0:0:.:.	112,37,0,13:1:1:2:0/0:0/1:0.125:0:0:.:.	215,81,0,38:1:1:2:0/0:0/1:0.25:0:0:.:.
chr2_ref_v2	30249	.	A	G	.	ExcRegion	IntersectsRepeat=1;RepeatCorrectionApplied=0	SAC:ACF:DF:PD:GT:SGT:SF:SV:SIG:MT:PAC	0,0,0,0:0:1:2:./.:./.:.:0	1,0,0,0:0:1:2:./.:./.:.:0:0:.:.	1,0,0,1:1:1:2:./.:./.:.:0:0:.:.	2,0,0,0:0:1:2:./.:./.:.:0:0:.:.
chr2_ref_v2	33766	.	G	A	.	ExcRegion	IntersectsRepeat=1;RepeatCorrectionApplied=0	SAC:ACF:DF:PD:GT:SGT:SF:SV:SIG:MT:PAC	0,0,0,0:0:1:2:./.:./.:.:0	0,0,0,0:0:1:2:./.:./.:.:0:0:.:.	0,0,0,0:0:1:2:./.:./.:.:0:0:.:.	0,0,1,1:1:1:2:./.:./.:.:0:0:.:.
chr2_ref_v2	33821	.	G	A	.	ExcRegion	IntersectsRepeat=0;RepeatCorrectionApplied=0	SAC:ACF:DF:PD:GT:SGT:SF:SV:SIG:MT:PAC	0,0,0,0:0:1:2:./.:./.:.:0	0,0,0,0:0:1:2:./.:./.:.:0:0:.:.	0,0,0,0:0:1:2:./.:./.:.:0:0:.:.	0,0,1,1:1:1:2:./.:./.:.:0:0:.:.
chr2_ref_v2	34085	.	T	A	.	ExcRegion	IntersectsRepeat=0;RepeatCorrectionApplied=0	SAC:ACF:DF:PD:GT:SGT:SF:SV:SIG:MT:PAC	0,0,0,0:0:1:2:./.:./.:.:0	0,0,0,1:0:1:2:./.:./.:.:0:0:.:.	0,0,0,0:0:1:2:./.:./.:.:0:0:.:.	0,0,0,0:0:1:2:./.:./.:.:0:0:.:.
chr2_ref_v2	34086	.	T	A	.	ExcRegion	IntersectsRepeat=0;RepeatCorrectionApplied=0	SAC:ACF:DF:PD:GT:SGT:SF:SV:SIG:MT:PAC	0,0,0,0:0:1:2:./.:./.:.:0	0,0,0,1:0:1:2:./.:./.:.:0:0:.:.	0,0,0,0:0:1:2:./.:./.:.:0:0:.:.	0,0,0,0:0:1:2:./.:./.:.:0:0:.:.
chr2_ref_v2	34100	.	A	G	.	ExcRegion	IntersectsRepeat=1;RepeatCorrectionApplied=0	SAC:ACF:DF:PD:GT:SGT:SF:SV:SIG:MT:PAC	0,0,0,0:0:1:2:./.:./.:.:0	0,0,0,1:0:1:2:./.:./.:.:0:0:.:.	0,0,0,0:0:1:2:./.:./.:.:0:0:.:.	0,0,0,0:0:1:2:./.:./.:.:0:0:.:.
chr2_ref_v2	34101	.	C	A	.	ExcRegion	IntersectsRepeat=1;RepeatCorrectionApplied=0	SAC:ACF:DF:PD:GT:SGT:SF:SV:SIG:MT:PAC	0,0,0,0:0:1:2:./.:./.:.:0	0,0,0,1:0:1:2:./.:./.:.:0:0:.:.	0,0,0,0:0:1:2:./.:./.:.:0:0:.:.	0,0,0,0:0:1:2:./.:./.:.:0:0:.:.
chr2_ref_v2	34109	.	G	GA	.	ExcRegion	IntersectsRepeat=1;RepeatCorrectionApplied=0	SAC:ACF:DF:PD:GT:SGT:SF:SV:SIG:MT:PAC	0,0,0,0:0:1:2:./.:./.:.:0	0,0,0,1:0:1:2:./.:./.:.:0:0:.:.	0,0,0,0:0:1:2:./.:./.:.:0:0:.:.	0,0,0,0:0:1:2:./.:./.:.:0:0:.:.
chr2_ref_v2	34280	.	A	G	.	ExcRegion	IntersectsRepeat=0;RepeatCorrectionApplied=0	SAC:ACF:DF:PD:GT:SGT:SF:SV:SIG:MT:PAC	0,0,0,0:0:1:2:./.:./.:.:0	0,0,0,0:0:1:2:./.:./.:.:0:0:.:.	0,0,0,0:0:1:2:./.:./.:.:0:0:.:.	0,0,1,1:1:1:2:./.:./.:.:0:0:.:.
chr2_ref_v2	34290	.	G	T	.	ExcRegion	IntersectsRepeat=0;RepeatCorrectionApplied=0	SAC:ACF:DF:PD:GT:SGT:SF:SV:SIG:MT:PAC	0,0,0,0:0:1:2:./.:./.:.:0	0,0,0,0:0:1:2:./.:./.:.:0:0:.:.	0,0,0,0:0:1:2:./.:./.:.:0:0:.:.	0,0,0,1:0:1:2:./.:./.:.:0:0:.:.
chr2_ref_v2	34292	.	A	G	.	ExcRegion	IntersectsRepeat=0;RepeatCorrectionApplied=0	SAC:ACF:DF:PD:GT:SGT:SF:SV:SIG:MT:PAC	0,0,0,0:0:1:2:./.:./.:.:0	0,0,0,0:0:1:2:./.:./.:.:0:0:.:.	0,0,0,0:0:1:2:./.:./.:.:0:0:.:.	0,0,0,1:0:1:2:./.:./.:.:0:0:.:.
chr2_ref_v2	35483	.	C	T	.	ExcRegion	IntersectsRepeat=1;RepeatCorrectionApplied=0	SAC:ACF:DF:PD:GT:SGT:SF:SV:SIG:MT:PAC	0,0,229,0:0:1:2:./.:./.:.:0	0,0,76,0:0:1:2:./.:./.:.:0:0:.:.	0,0,61,0:0:1:2:./.:./.:.:0:0:.:.	0,0,149,0:0:1:2:./.:./.:.:0:0:.:.
chr2_ref_v2	38247	.	A	C	.	PASS	IntersectsRepeat=0;RepeatCorrectionApplied=0	SAC:ACF:DF:PD:GT:SGT:SF:SV:SIG:MT:PAC	340,34,0,60:1:1:2:0/0:0/1:0.25:0	71,15,0,5:1:1:2:0/0:0/1:0.125:0:0:.:.	114,17,0,15:1:1:2:0/0:0/1:0.25:0:0:.:.	244,44,0,53:1:1:2:0/0:0/1:0.25:0:0:.:.
chr2_ref_v2	40588	.	CAT	C	.	PASS	IntersectsRepeat=1;RepeatCorrectionApplied=1	SAC:ACF:DF:PD:GT:SGT:SF:SV:SIG:MT:PAC	61,73,8,7:1:1:2:0/0:./.:.:0	48,41,11,8:1:1:2:0/0:./.:.:0:0:.:.	14,21,1,0:1:1:2:0/0:./.:.:0:0:.:.	40,45,2,8:1:1:2:0/0:./.:.:0:0:.:.
chr2_ref_v2	45954	.	A	AT	.	PASS	IntersectsRepeat=1;RepeatCorrectionApplied=1	SAC:ACF:DF:PD:GT:SGT:SF:SV:SIG:MT:PAC	15,110,23,8:1:1:2:0/0:0/1:0.25:0	11,38,7,2:1:1:2:0/0:0/1:0.25:0:0:.:.	19,49,3,4:1:1:2:0/0:./.:.:0:0:.:.	41,87,20,8:1:1:2:0/0:0/1:0.25:0:0:.:.
chr2_ref_v2	71621	.	TAGA	T	.	PASS	IntersectsRepeat=1;RepeatCorrectionApplied=1	SAC:ACF:DF:PD:GT:SGT:SF:SV:SIG:MT:PAC	0,0,260,210:1:1:2:1/1:./.:.:0	1,0,50,55:1:1:2:1/1:./.:.:0:0:.:.	0,0,102,91:1:1:2:1/1:./.:.:0:0:.:.	0,0,206,175:1:1:2:1/1:./.:.:0:0:.:.
chr2_ref_v2	71820	.	C	T,CTTT	.	PASS	IntersectsRepeat=1;RepeatCorrectionApplied=1	SAC:ACF:DF:PD:GT:SGT:SF:SV:SIG:MT:PAC	4,2,1,98,182,50:1:1:2:2/2:1/2:0.5:0	2,1,1,18,47,16:1:1:2:2/2:1/2:0.5:0:0:.:.	4,1,0,18,71,27:1:1:2:2/2:1/2:0.25:0:0:.:.	2,3,1,61,129,54:1:1:2:2/2:1/2:0.5:0:0:.:.
chr2_ref_v2	72363	.	A	ACAACAG	.	PASS	IntersectsRepeat=1;RepeatCorrectionApplied=0	SAC:ACF:DF:PD:GT:SGT:SF:SV:SIG:MT:PAC	0,3,3,4:1:0:2:./.:./.:.:0	1,1,1,2:1:0:2:./.:./.:.:0:0:.:.	0,1,4,2:1:0:2:./.:./.:.:0:0:.:.	0,5,7,6:1:0:2:./.:./.:.:0:0:.:.
chr2_ref_v2	72366	.	A	ACAG	.	PASS	IntersectsRepeat=1;RepeatCorrectionApplied=0	SAC:ACF:DF:PD:GT:SGT:SF:SV:SIG:MT:PAC	9,11,0,2:1:1:2:0/0:0/1:0.25:0	3,3,1,1:1:0:2:./.:./.:.:0:0:.:.	0,0,0,0:0:0:2:./.:./.:.:0:0:.:.	13,20,0,3:1:1:2:0/0:0/1:0.25:0:0:.:.
chr2_ref_v2	77884	.	T	G	.	PASS	IntersectsRepeat=0;RepeatCorrectionApplied=0	SAC:ACF:DF:PD:GT:SGT:SF:SV:SIG:MT:PAC	100,309,131,0:1:1:2:0/0:0/1:0.5:0	29,74,25,0:1:1:2:0/0:0/1:0.5:0:0:.:.	59,86,27,0:1:1:2:0/0:0/1:0.25:0:0:.:.	159,192,40,0:1:1:2:0/0:0/1:0.25:0:0:.:.
chr2_ref_v2	84395	.	C	CA,CAA,CAAA	.	PASS	IntersectsRepeat=1;RepeatCorrectionApplied=1	SAC:ACF:DF:PD:GT:SGT:SF:SV:SIG:MT:PAC	5,2,31,4,102,38,15,46:1:1:2:2/3:1/2:0.5:0	0,0,5,5,23,9,4,6:1:1:2:2/2:2/3:0.25:0:0:.:.	4,6,7,5,28,16,8,11:1:1:2:2/3:0/2:0.25:0:0:.:.	4,2,33,7,71,51,19,11:1:1:2:2/2:1/2:0.25:0:0:.:.
chr2_ref_v2	88121	.	CT	C	.	PASS	IntersectsRepeat=1;RepeatCorrectionApplied=1	SAC:ACF:DF:PD:GT:SGT:SF:SV:SIG:MT:PAC	12,6,64,154:1:1:2:1/1:0/1:0.125:0	3,7,43,26:1:1:2:1/1:0/1:0.125:0:0:.:.	2,3,45,61:1:1:2:1/1:./.:.:0:0:.:.	13,4,73,96:1:1:2:1/1:0/1:0.125:0:0:.:.
chr2_ref_v2	98392	.	T	A	.	PASS	IntersectsRepeat=1;RepeatCorrectionApplied=0	SAC:ACF:DF:PD:GT:SGT:SF:SV:SIG:MT:PAC	218,258,0,0:1:1:2:0/0:./.:.:0	30,25,29,29:1:1:2:0/1:./.:.:0:1:g.98392T>A:0	86,72,0,0:1:1:2:0/0:./.:.:0:0:.:.	194,206,0,0:1:1:2:0/0:./.:.:0:0:.:.
chr2_ref_v2	115429	.	G	A	.	PASS	IntersectsRepeat=1;RepeatCorrectionApplied=0	SAC:ACF:DF:PD:GT:SGT:SF:SV:SIG:MT:PAC	196,34,3,77:1:1:2:0/0:0/1:0.5:0	68,24,2,38:1:1:2:0/0:0/1:0.5:0:0:.:.	67,15,0,22:1:1:2:0/0:0/1:0.5:0:0:.:.	151,34,2,63:1:1:2:0/0:0/1:0.5:0:0:.:.
chr2_ref_v2	122594	.	T	TTA,TTTA	.	PASS	IntersectsRepeat=1;RepeatCorrectionApplied=1	SAC:ACF:DF:PD:GT:SGT:SF:SV:SIG:MT:PAC	26,3,41,41,1,6:1:1:2:0/1:1/2:0.125:0	5,0,13,26,2,4:1:1:2:1/1:1/2:0.25:0:0:.:.	8,0,25,27,1,0:1:1:2:1/1:0/1:0.25:0:0:.:.	10,0,34,53,4,12:1:1:2:1/2:0/1:0.25:0:0:.:.
chr2_ref_v2	127626	.	C	CT,CTT	.	PASS	IntersectsRepeat=1;RepeatCorrectionApplied=1	SAC:ACF:DF:PD:GT:SGT:SF:SV:SIG:MT:PAC	2,9,7,45,10,6:1:1:2:1/1:1/2:0.25:0	1,2,8,24,1,0:1:1:2:1/1:./.:.:0:0:.:.	2,5,15,41,5,3:1:1:2:1/1:1/2:0.125:0:0:.:.	5,5,27,52,3,5:1:1:2:1/1:./.:.:0:0:.:.
chr2_ref_v2	132631	.	G	T	.	PASS	IntersectsRepeat=1;RepeatCorrectionApplied=0	SAC:ACF:DF:PD:GT:SGT:SF:SV:SIG:MT:PAC	261,223,0,0:1:1:2:0/0:./.:.:0	64,70,0,0:1:1:2:0/0:./.:.:0:0:.:.	80,64,0,0:1:1:2:0/0:./.:.:0:0:.:.	149,166,0,0:1:1:2:0/0:./.:.:0:0:.:.
chr2_ref_v2	133016	.	T	TGAAGAGGATGAAGACAATGGTGATGGA	.	PASS	IntersectsRepeat=0;RepeatCorrectionApplied=0	SAC:ACF:DF:PD:GT:SGT:SF:SV:SIG:MT:PAC	0,1,113,128:1:1:2:1/1:./.:.:0	0,1,15,25:1:1:2:1/1:./.:.:0:0:.:.	0,0,43,37:1:1:2:1/1:./.:.:0:0:.:.	0,1,88,73:1:1:2:1/1:./.:.:0:0:.:.
chr2_ref_v2	133860	.	CATATATATAT	C,CAT	.	PASS	IntersectsRepeat=1;RepeatCorrectionApplied=1	SAC:ACF:DF:PD:GT:SGT:SF:SV:SIG:MT:PAC	0,0,5,7,61,101:1:1:2:2/2:1/2:0.125:0	0,0,3,1,47,44:1:1:2:2/2:1/2:0.125:0:0:.:.	1,0,3,1,33,31:1:1:2:2/2:1/2:0.125:0:0:.:.	0,0,6,7,50,71:1:1:2:2/2:1/2:0.125:0:0:.:.
chr2_ref_v2	134834	.	G	T	.	PASS	IntersectsRepeat=0;RepeatCorrectionApplied=0	SAC:ACF:DF:PD:GT:SGT:SF:SV:SIG:MT:PAC	237,194,0,0:1:1:2:0/0:./.:.:0	54,60,0,0:1:1:2:0/0:./.:.:0:0:.:.	77,71,0,1:1:1:2:0/0:./.:.:0:0:.:.	140,181,0,0:1:1:2:0/0:./.:.:0:0:.:.
chr2_ref_v2	137646	.	TAAAAAAAAA	T	.	PASS	IntersectsRepeat=1;RepeatCorrectionApplied=1	SAC:ACF:DF:PD:GT:SGT:SF:SV:SIG:MT:PAC	26,27,15,11:1:1:2:0/1:0/0:0.25:0	9,15,2,5:1:1:2:0/1:0/0:0.5:0:0:.:.	10,12,4,1:1:1:2:0/1:0/0:0.5:0:0:.:.	24,21,11,12:1:1:2:0/1:0/0:0.25:0:0:.:.
chr2_ref_v2	138265	.	ATT	A	.	PASS	IntersectsRepeat=1;RepeatCorrectionApplied=1	SAC:ACF:DF:PD:GT:SGT:SF:SV:SIG:MT:PAC	5,2,137,108:1:1:2:1/1:0/1:0.125:0	0,0,39,30:1:1:2:1/1:./.:.:0:0:.:.	1,1,53,49:1:1:2:1/1:./.:.:0:0:.:.	3,1,112,120:1:1:2:1/1:./.:.:0:0:.:.
chr2_ref_v2	139080	.	G	A	.	PASS	IntersectsRepeat=1;RepeatCorrectionApplied=0	SAC:ACF:DF:PD:GT:SGT:SF:SV:SIG:MT:PAC	253,228,0,0:1:1:2:0/0:./.:.:0	68,65,0,0:1:1:2:0/0:./.:.:0:0:.:.	66,80,0,0:1:1:2:0/0:./.:.:0:0:.:.	184,175,0,1:1:1:2:0/0:./.:.:0:0:.:.
chr2_ref_v2	143855	.	GA	G	.	PASS	IntersectsRepeat=1;RepeatCorrectionApplied=1	SAC:ACF:DF:PD:GT:SGT:SF:SV:SIG:MT:PAC	89,136,9,21:1:1:2:0/0:0/1:0.125:0	60,51,4,8:1:1:2:0/0:0/1:0.125:0:0:.:.	47,46,1,7:1:1:2:0/0:./.:.:0:0:.:.	81,116,7,12:1:1:2:0/0:0/1:0.125:0:0:.:.
chr2_ref_v2	145890	.	GA	G	.	PASS	IntersectsRepeat=1;RepeatCorrectionApplied=1	SAC:ACF:DF:PD:GT:SGT:SF:SV:SIG:MT:PAC	6,27,1,14:1:1:2:0/0:0/1:0.25:0	1,10,0,3:1:0:2:./.:./.:.:0:0:.:.	8,9,2,3:1:1:2:0/0:./.:.:0:0:.:.	11,27,2,18:1:1:2:0/0:0/1:0.25:0:0:.:.
chr2_ref_v2	151839	.	G	T	.	PASS	IntersectsRepeat=0;RepeatCorrectionApplied=0	SAC:ACF:DF:PD:GT:SGT:SF:SV:SIG:MT:PAC	305,191,0,0:1:1:2:0/0:./.:.:0	71,60,0,0:1:1:2:0/0:./.:.:0:0:.:.	92,66,0,1:1:1:2:0/0:./.:.:0:0:.:.	230,160,0,0:1:1:2:0/0:./.:.:0:0:.:.
chr2_ref_v2	152652	.	G	T	.	PASS	IntersectsRepeat=0;RepeatCorrectionApplied=0	SAC:ACF:DF:PD:GT:SGT:SF:SV:SIG:MT:PAC	221,217,0,0:1:1:2:0/0:./.:.:0	60,44,0,0:1:1:2:0/0:./.:.:0:0:.:.	64,79,0,0:1:1:2:0/0:./.:.:0:0:.:.	166,162,0,0:1:1:2:0/0:./.:.:0:0:.:.
chr2_ref_v2	165893	.	C	CTTT	.	PASS	IntersectsRepeat=1;RepeatCorrectionApplied=1	SAC:ACF:DF:PD:GT:SGT:SF:SV:SIG:MT:PAC	3,7,5,12:1:1:2:0/1:1/1:0.25:0	1,1,9,1:1:0:2:./.:./.:.:0:0:.:.	2,14,4,6:1:1:2:0/1:0/0:0.25:0:0:.:.	4,21,7,8:1:1:2:0/1:0/0:0.25:0:0:.:.
chr2_ref_v2	167969	.	C	CA	.	PASS	IntersectsRepeat=1;RepeatCorrectionApplied=1	SAC:ACF:DF:PD:GT:SGT:SF:SV:SIG:MT:PAC	7,0,48,72:1:1:2:1/1:./.:.:0	0,2,11,21:1:1:2:1/1:./.:.:0:0:.:.	2,0,16,22:1:1:2:1/1:./.:.:0:0:.:.	12,3,46,52:1:1:2:1/1:./.:.:0:0:.:.
chr2_ref_v2	174705	.	AT	A	.	PASS	IntersectsRepeat=1;RepeatCorrectionApplied=1	SAC:ACF:DF:PD:GT:SGT:SF:SV:SIG:MT:PAC	77,48,1,21:1:1:2:0/0:./.:.:0	27,24,0,2:1:1:2:0/0:./.:.:0:0:.:.	32,17,0,6:1:1:2:0/0:./.:.:0:0:.:.	67,52,0,27:1:1:2:0/0:./.:.:0:0:.:.
chr2_ref_v2	202294	.	A	C	.	PASS	IntersectsRepeat=0;RepeatCorrectionApplied=0	SAC:ACF:DF:PD:GT:SGT:SF:SV:SIG:MT:PAC	177,40,0,69:1:1:2:0/0:0/1:0.5:0	39,6,0,14:1:1:2:0/0:0/1:0.5:0:0:.:.	60,25,0,26:1:1:2:0/0:0/1:0.5:0:0:.:.	167,38,0,48:1:1:2:0/0:0/1:0.5:0:0:.:.
chr2_ref_v2	221279	.	AGT	A	.	ExcRegion	IntersectsRepeat=1;RepeatCorrectionApplied=1	SAC:ACF:DF:PD:GT:SGT:SF:SV:SIG:MT:PAC	0,0,0,3:0:1:2:./.:./.:.:0	0,0,0,10:0:1:2:./.:./.:.:0:0:.:.	0,0,0,0:0:1:2:./.:./.:.:0:0:.:.	0,0,0,4:0:1:2:./.:./.:.:0:0:.:.
chr2_ref_v2	222219	.	C	T	.	ExcRegion	IntersectsRepeat=0;RepeatCorrectionApplied=0	SAC:ACF:DF:PD:GT:SGT:SF:SV:SIG:MT:PAC	0,0,0,0:0:1:2:./.:./.:.:0	0,0,1,1:1:1:2:./.:./.:.:0:0:.:.	0,0,0,0:0:1:2:./.:./.:.:0:0:.:.	0,0,0,0:0:1:2:./.:./.:.:0:0:.:.
chr2_ref_v2	222594	.	G	C	.	ExcRegion	IntersectsRepeat=1;RepeatCorrectionApplied=0	SAC:ACF:DF:PD:GT:SGT:SF:SV:SIG:MT:PAC	0,0,0,0:0:1:2:./.:./.:.:0	0,0,0,0:0:1:2:./.:./.:.:0:0:.:.	0,0,0,0:0:1:2:./.:./.:.:0:0:.:.	0,0,1,1:1:1:2:./.:./.:.:0:0:.:.
chr2_ref_v2	222599	.	C	A	.	ExcRegion	IntersectsRepeat=1;RepeatCorrectionApplied=0	SAC:ACF:DF:PD:GT:SGT:SF:SV:SIG:MT:PAC	0,0,0,0:0:1:2:./.:./.:.:0	0,0,0,0:0:1:2:./.:./.:.:0:0:.:.	0,0,0,0:0:1:2:./.:./.:.:0:0:.:.	0,0,1,1:1:1:2:./.:./.:.:0:0:.:.
chr2_ref_v2	222600	.	A	G	.	ExcRegion	IntersectsRepeat=1;RepeatCorrectionApplied=0	SAC:ACF:DF:PD:GT:SGT:SF:SV:SIG:MT:PAC	0,0,0,0:0:1:2:./.:./.:.:0	0,0,0,0:0:1:2:./.:./.:.:0:0:.:.	0,0,0,0:0:1:2:./.:./.:.:0:0:.:.	0,0,1,1:1:1:2:./.:./.:.:0:0:.:.
chr2_ref_v2	242620	.	A	AT	.	PASS	IntersectsRepeat=1;RepeatCorrectionApplied=1	SAC:ACF:DF:PD:GT:SGT:SF:SV:SIG:MT:PAC	125,186,6,11:1:1:2:0/0:./.:.:0	38,56,4,4:1:1:2:0/0:./.:.:0:0:.:.	40,77,8,6:1:1:2:0/0:0/1:0.125:0:0:.:.	86,136,7,9:1:1:2:0/0:./.:.:0:0:.:.
chr2_ref_v2	243815	.	A	C	.	PASS	IntersectsRepeat=0;RepeatCorrectionApplied=0	SAC:ACF:DF:PD:GT:SGT:SF:SV:SIG:MT:PAC	229,32,0,61:1:1:2:0/0:0/1:0.5:0	71,18,0,7:1:1:2:0/0:0/1:0.125:0:0:.:.	79,51,0,17:1:1:2:0/0:0/1:0.25:0:0:.:.	175,88,0,36:1:1:2:0/0:0/1:0.25:0:0:.:.
chr2_ref_v2	251574	.	CT	C	.	PASS	IntersectsRepeat=1;RepeatCorrectionApplied=1	SAC:ACF:DF:PD:GT:SGT:SF:SV:SIG:MT:PAC	104,79,10,15:1:1:2:0/0:./.:.:0	23,14,1,3:1:1:2:0/0:./.:.:0:0:.:.	39,31,0,6:1:1:2:0/0:./.:.:0:0:.:.	91,74,3,15:1:1:2:0/0:./.:.:0:0:.:.
chr2_ref_v2	259745	.	C	T	.	ExcRegion	IntersectsRepeat=0;RepeatCorrectionApplied=0	SAC:ACF:DF:PD:GT:SGT:SF:SV:SIG:MT:PAC	0,0,0,31:0:1:2:./.:./.:.:0	0,0,0,36:0:1:2:./.:./.:.:0:0:.:.	0,0,0,9:0:1:2:./.:./.:.:0:0:.:.	0,0,1,28:1:1:2:./.:./.:.:0:0:.:.
chr2_ref_v2	260497	.	A	G	.	ExcRegion	IntersectsRepeat=0;RepeatCorrectionApplied=0	SAC:ACF:DF:PD:GT:SGT:SF:SV:SIG:MT:PAC	0,0,0,0:0:1:2:./.:./.:.:0	0,0,0,0:0:1:2:./.:./.:.:0:0:.:.	0,0,1,0:0:1:2:./.:./.:.:0:0:.:.	0,0,0,0:0:1:2:./.:./.:.:0:0:.:.
chr2_ref_v2	260779	.	T	C	.	ExcRegion	IntersectsRepeat=0;RepeatCorrectionApplied=0	SAC:ACF:DF:PD:GT:SGT:SF:SV:SIG:MT:PAC	0,0,0,0:0:1:2:./.:./.:.:0	0,0,0,0:0:1:2:./.:./.:.:0:0:.:.	0,0,0,0:0:1:2:./.:./.:.:0:0:.:.	0,0,0,0:0:1:2:./.:./.:.:0:0:.:.
chr2_ref_v2	263125	.	GC	G	.	ExcRegion	IntersectsRepeat=0;RepeatCorrectionApplied=0	SAC:ACF:DF:PD:GT:SGT:SF:SV:SIG:MT:PAC	0,0,5,0:0:1:2:./.:./.:.:0	0,0,0,0:0:1:2:./.:./.:.:0:0:.:.	0,0,1,0:0:1:2:./.:./.:.:0:0:.:.	0,0,4,0:0:1:2:./.:./.:.:0:0:.:.
chr2_ref_v2	264972	.	T	C	.	ExcRegion	IntersectsRepeat=0;RepeatCorrectionApplied=0	SAC:ACF:DF:PD:GT:SGT:SF:SV:SIG:MT:PAC	0,0,0,0:0:1:2:./.:./.:.:0	0,0,0,0:0:1:2:./.:./.:.:0:0:.:.	0,0,0,0:0:1:2:./.:./.:.:0:0:.:.	0,0,1,1:1:1:2:./.:./.:.:0:0:.:.
chr2_ref_v2	264975	.	T	A	.	ExcRegion	IntersectsRepeat=0;RepeatCorrectionApplied=0	SAC:ACF:DF:PD:GT:SGT:SF:SV:SIG:MT:PAC	0,0,0,0:0:1:2:./.:./.:.:0	0,0,0,0:0:1:2:./.:./.:.:0:0:.:.	0,0,0,0:0:1:2:./.:./.:.:0:0:.:.	0,0,1,1:1:1:2:./.:./.:.:0:0:.:.
chr2_ref_v2	264978	.	A	G	.	ExcRegion	IntersectsRepeat=0;RepeatCorrectionApplied=0	SAC:ACF:DF:PD:GT:SGT:SF:SV:SIG:MT:PAC	0,0,0,0:0:1:2:./.:./.:.:0	0,0,0,0:0:1:2:./.:./.:.:0:0:.:.	0,0,0,0:0:1:2:./.:./.:.:0:0:.:.	0,0,1,1:1:1:2:./.:./.:.:0:0:.:.
chr2_ref_v2	264990	.	G	T	.	ExcRegion	IntersectsRepeat=1;RepeatCorrectionApplied=0	SAC:ACF:DF:PD:GT:SGT:SF:SV:SIG:MT:PAC	0,0,0,0:0:1:2:./.:./.:.:0	0,0,0,0:0:1:2:./.:./.:.:0:0:.:.	0,0,0,0:0:1:2:./.:./.:.:0:0:.:.	0,0,1,1:1:1:2:./.:./.:.:0:0:.:.
chr2_ref_v2	265008	.	A	T	.	ExcRegion	IntersectsRepeat=0;RepeatCorrectionApplied=0	SAC:ACF:DF:PD:GT:SGT:SF:SV:SIG:MT:PAC	0,0,0,0:0:1:2:./.:./.:.:0	1,0,0,0:0:1:2:./.:./.:.:0:0:.:.	0,0,0,0:0:1:2:./.:./.:.:0:0:.:.	0,0,0,1:0:1:2:./.:./.:.:0:0:.:.
chr2_ref_v2	265012	.	C	A	.	ExcRegion	IntersectsRepeat=1;RepeatCorrectionApplied=0	SAC:ACF:DF:PD:GT:SGT:SF:SV:SIG:MT:PAC	0,0,0,0:0:1:2:./.:./.:.:0	1,0,0,0:0:1:2:./.:./.:.:0:0:.:.	0,0,0,0:0:1:2:./.:./.:.:0:0:.:.	0,0,0,1:0:1:2:./.:./.:.:0:0:.:.
chr2_ref_v2	265015	.	C	T	.	ExcRegion	IntersectsRepeat=1;RepeatCorrectionApplied=0	SAC:ACF:DF:PD:GT:SGT:SF:SV:SIG:MT:PAC	0,0,0,0:0:1:2:./.:./.:.:0	1,0,0,0:0:1:2:./.:./.:.:0:0:.:.	0,0,0,0:0:1:2:./.:./.:.:0:0:.:.	0,0,0,1:0:1:2:./.:./.:.:0:0:.:.
chr2_ref_v2	265017	.	G	A	.	ExcRegion	IntersectsRepeat=0;RepeatCorrectionApplied=0	SAC:ACF:DF:PD:GT:SGT:SF:SV:SIG:MT:PAC	0,0,0,0:0:1:2:./.:./.:.:0	1,0,0,0:0:1:2:./.:./.:.:0:0:.:.	0,0,0,0:0:1:2:./.:./.:.:0:0:.:.	0,0,0,1:0:1:2:./.:./.:.:0:0:.:.
chr2_ref_v2	265018	.	C	T	.	ExcRegion	IntersectsRepeat=0;RepeatCorrectionApplied=0	SAC:ACF:DF:PD:GT:SGT:SF:SV:SIG:MT:PAC	0,0,0,0:0:1:2:./.:./.:.:0	1,0,0,0:0:1:2:./.:./.:.:0:0:.:.	0,0,0,0:0:1:2:./.:./.:.:0:0:.:.	0,0,0,1:0:1:2:./.:./.:.:0:0:.:.
chr2_ref_v2	265361	.	G	T	.	ExcRegion	IntersectsRepeat=1;RepeatCorrectionApplied=0	SAC:ACF:DF:PD:GT:SGT:SF:SV:SIG:MT:PAC	0,0,158,0:0:1:2:./.:./.:.:0	1,0,73,0:1:1:2:./.:./.:.:0:0:.:.	0,0,31,0:0:1:2:./.:./.:.:0:0:.:.	0,0,104,0:0:1:2:./.:./.:.:0:0:.:.
chr2_ref_v2	270639	.	GA	G	.	PASS	IntersectsRepeat=1;RepeatCorrectionApplied=1	SAC:ACF:DF:PD:GT:SGT:SF:SV:SIG:MT:PAC	105,122,6,9:1:1:2:0/0:./.:.:0	28,19,4,2:1:1:2:0/0:0/1:0.125:0:0:.:.	36,43,7,2:1:1:2:0/0:./.:.:0:0:.:.	99,91,9,6:1:1:2:0/0:./.:.:0:0:.:.
chr2_ref_v2	271966	.	A	C	.	PASS	IntersectsRepeat=0;RepeatCorrectionApplied=0	SAC:ACF:DF:PD:GT:SGT:SF:SV:SIG:MT:PAC	120,25,0,58:1:1:2:0/0:0/1:0.5:0	67,15,0,18:1:1:2:0/0:0/1:0.5:0:0:.:.	36,22,0,26:1:1:2:0/1:0/0:0.25:0:0:.:.	95,41,0,45:1:1:2:0/0:0/1:0.5:0:0:.:.
chr2_ref_v2	276703	.	G	T	.	PASS	IntersectsRepeat=0;RepeatCorrectionApplied=0	SAC:ACF:DF:PD:GT:SGT:SF:SV:SIG:MT:PAC	55,235,49,0:1:1:2:0/0:0/1:0.25:0	27,59,4,0:1:1:2:0/0:0/1:0.125:0:0:.:.	39,82,4,0:1:1:2:0/0:0/1:0.125:0:0:.:.	95,194,8,0:1:1:2:0/0:0/1:0.125:0:0:.:.
chr2_ref_v2	279423	.	G	A	.	PASS	IntersectsRepeat=0;RepeatCorrectionApplied=0	SAC:ACF:DF:PD:GT:SGT:SF:SV:SIG:MT:PAC	198,160,0,0:1:1:2:0/0:./.:.:0	32,44,0,0:1:1:2:0/0:./.:.:0:0:.:.	65,53,0,0:1:1:2:0/0:./.:.:0:0:.:.	153,134,0,0:1:1:2:0/0:./.:.:0:0:.:.
chr2_ref_v2	296104	.	AT	A,ATT	.	PASS	IntersectsRepeat=1;RepeatCorrectionApplied=1	SAC:ACF:DF:PD:GT:SGT:SF:SV:SIG:MT:PAC	3,17,1,6,18,5:1:1:2:0/2:1/2:0.125:0	0,4,0,7,10,1:1:1:2:1/2:0/2:0.25:0:0:.:.	1,6,1,7,1,6:1:1:2:1/2:0/2:0.25:0:0:.:.	6,14,5,12,13,8:1:1:2:0/2:1/2:0.5:0:0:.:.
chr2_ref_v2	300012	.	GAA	G	.	PASS	IntersectsRepeat=1;RepeatCorrectionApplied=1	SAC:ACF:DF:PD:GT:SGT:SF:SV:SIG:MT:PAC	43,59,2,9:1:1:2:0/0:0/1:0.25:0	15,21,3,5:1:1:2:0/0:0/1:0.5:0:0:.:.	17,19,2,8:1:1:2:0/0:0/1:0.5:0:0:.:.	35,49,5,5:1:1:2:0/0:0/1:0.25:0:0:.:.
chr2_ref_v2	307633	.	AT	A	.	PASS	IntersectsRepeat=1;RepeatCorrectionApplied=1	SAC:ACF:DF:PD:GT:SGT:SF:SV:SIG:MT:PAC	140,123,9,8:1:1:2:0/0:./.:.:0	23,27,4,1:1:1:2:0/0:./.:.:0:0:.:.	33,57,6,6:1:1:2:0/0:0/1:0.125:0:0:.:.	117,88,8,11:1:1:2:0/0:./.:.:0:0:.:.
chr2_ref_v2	316928	.	C	CAAAAAA	.	PASS	IntersectsRepeat=1;RepeatCorrectionApplied=1	SAC:ACF:DF:PD:GT:SGT:SF:SV:SIG:MT:PAC	16,4,2,24:1:1:2:0/1:1/1:0.125:0	7,0,9,14:1:1:2:1/1:0/1:0.5:0:0:.:.	11,4,2,19:1:1:2:0/1:1/1:0.125:0:0:.:.	23,8,6,32:1:1:2:0/1:1/1:0.125:0:0:.:.
chr2_ref_v2	352393	.	A	C	.	PASS	IntersectsRepeat=0;RepeatCorrectionApplied=0	SAC:ACF:DF:PD:GT:SGT:SF:SV:SIG:MT:PAC	262,57,0,64:1:1:2:0/0:0/1:0.25:0	59,33,0,9:1:1:2:0/0:0/1:0.25:0:0:.:.	91,53,0,16:1:1:2:0/0:0/1:0.25:0:0:.:.	213,113,0,28:1:1:2:0/0:0/1:0.125:0:0:.:.
chr2_ref_v2	353574	.	AAT	A	.	PASS	IntersectsRepeat=1;RepeatCorrectionApplied=1	SAC:ACF:DF:PD:GT:SGT:SF:SV:SIG:MT:PAC	9,5,2,6:1:1:2:0/0:0/1:0.5:0	9,7,6,4:1:1:2:0/0:0/1:0.5:0:0:.:.	0,1,4,1:1:1:2:./.:./.:.:0:0:.:.	13,14,4,0:1:1:2:0/0:./.:.:0:0:.:.
chr2_ref_v2	364929	.	C	A	.	PASS	IntersectsRepeat=1;RepeatCorrectionApplied=0	SAC:ACF:DF:PD:GT:SGT:SF:SV:SIG:MT:PAC	211,27,0,54:1:1:2:0/0:0/1:0.5:0	52,10,0,8:1:1:2:0/0:0/1:0.25:0:0:.:.	75,14,0,9:1:1:2:0/0:0/1:0.25:0:0:.:.	180,39,0,20:1:1:2:0/0:0/1:0.125:0:0:.:.
chr2_ref_v2	369767	.	CT	C	.	PASS	IntersectsRepeat=1;RepeatCorrectionApplied=1	SAC:ACF:DF:PD:GT:SGT:SF:SV:SIG:MT:PAC	96,88,14,11:1:1:2:0/0:./.:.:0	19,28,3,5:1:1:2:0/0:./.:.:0:0:.:.	26,28,4,5:1:1:2:0/0:./.:.:0:0:.:.	63,77,6,9:1:1:2:0/0:./.:.:0:0:.:.
chr2_ref_v2	386187	.	C	CA	.	PASS	IntersectsRepeat=1;RepeatCorrectionApplied=1	SAC:ACF:DF:PD:GT:SGT:SF:SV:SIG:MT:PAC	24,7,2,21:1:1:2:0/1:0/0:0.125:0	5,4,10,10:1:1:2:1/1:0/1:0.25:0:0:.:.	9,12,2,9:1:1:2:0/1:0/0:0.25:0:0:.:.	23,18,8,13:1:1:2:0/1:0/0:0.25:0:0:.:.
chr2_ref_v2	392499	.	A	AT	.	PASS	IntersectsRepeat=1;RepeatCorrectionApplied=0	SAC:ACF:DF:PD:GT:SGT:SF:SV:SIG:MT:PAC	0,2,150,140:1:1:2:1/1:./.:.:0	0,0,37,34:1:1:2:1/1:./.:.:0:0:.:.	0,0,58,73:1:1:2:1/1:./.:.:0:0:.:.	0,0,115,126:1:1:2:1/1:./.:.:0:0:.:.
chr2_ref_v2	392853	.	A	ATCTTTCCTCTGCATTTTCTTTCCTCTGCATTT	.	PASS	IntersectsRepeat=0;RepeatCorrectionApplied=0	SAC:ACF:DF:PD:GT:SGT:SF:SV:SIG:MT:PAC	0,0,3,4:1:0:2:./.:./.:.:0	1,0,2,0:1:0:2:./.:./.:.:0:0:.:.	1,0,2,3:1:0:2:./.:./.:.:0:0:.:.	0,1,6,2:1:0:2:./.:./.:.:0:0:.:.
chr2_ref_v2	405704	.	A	G	.	PASS	IntersectsRepeat=0;RepeatCorrectionApplied=0	SAC:ACF:DF:PD:GT:SGT:SF:SV:SIG:MT:PAC	17,2,0,6:1:1:2:0/0:0/1:0.5:0	9,4,0,1:1:0:2:./.:./.:.:0:0:.:.	7,1,1,1:1:0:2:./.:./.:.:0:0:.:.	14,8,1,6:1:1:2:0/0:0/1:0.5:0:0:.:.
chr2_ref_v2	406410	.	GA	G	.	PASS	IntersectsRepeat=1;RepeatCorrectionApplied=1	SAC:ACF:DF:PD:GT:SGT:SF:SV:SIG:MT:PAC	104,150,6,11:1:1:2:0/0:./.:.:0	32,58,1,5:1:1:2:0/0:./.:.:0:0:.:.	37,56,4,1:1:1:2:0/0:./.:.:0:0:.:.	101,129,12,15:1:1:2:0/0:./.:.:0:0:.:.
chr2_ref_v2	410947	.	A	C	.	PASS	IntersectsRepeat=0;RepeatCorrectionApplied=0	SAC:ACF:DF:PD:GT:SGT:SF:SV:SIG:MT:PAC	177,50,0,61:1:1:2:0/0:0/1:0.5:0	39,25,0,7:1:1:2:0/0:0/1:0.25:0:0:.:.	55,55,0,7:1:1:2:0/0:0/1:0.125:0:0:.:.	119,101,0,34:1:1:2:0/0:0/1:0.25:0:0:.:.
chr2_ref_v2	411113	.	A	G	.	PASS	IntersectsRepeat=0;RepeatCorrectionApplied=0	SAC:ACF:DF:PD:GT:SGT:SF:SV:SIG:MT:PAC	0,1,242,184:1:1:2:1/1:./.:.:0	0,0,43,38:1:1:2:1/1:./.:.:0:0:.:.	0,0,76,67:1:1:2:1/1:./.:.:0:0:.:.	0,0,163,133:1:1:2:1/1:./.:.:0:0:.:.
chr2_ref_v2	415743	.	C	CTTTTT,CTTTTTTTTTTTT	.	PASS	IntersectsRepeat=1;RepeatCorrectionApplied=1	SAC:ACF:DF:PD:GT:SGT:SF:SV:SIG:MT:PAC	0,0,2,25,113,14:1:1:2:2/2:1/2:0.25:0	0,0,1,6,25,3:1:1:2:2/2:1/2:0.5:0:0:.:.	2,0,1,10,36,4:1:1:2:2/2:1/2:0.5:0:0:.:.	1,0,2,27,80,10:1:1:2:2/2:1/2:0.5:0:0:.:.
chr2_ref_v2	420345	.	T	TGTAGTAGTAGTA	.	PASS	IntersectsRepeat=1;RepeatCorrectionApplied=1	SAC:ACF:DF:PD:GT:SGT:SF:SV:SIG:MT:PAC	2,0,105,128:1:1:2:1/1:./.:.:0	1,1,14,31:1:1:2:1/1:./.:.:0:0:.:.	1,0,40,48:1:1:2:1/1:./.:.:0:0:.:.	0,1,66,88:1:1:2:1/1:./.:.:0:0:.:.
chr2_ref_v2	423361	.	G	GAA	.	PASS	IntersectsRepeat=1;RepeatCorrectionApplied=1	SAC:ACF:DF:PD:GT:SGT:SF:SV:SIG:MT:PAC	5,2,128,118:1:1:2:1/1:0/1:0.125:0	1,2,48,56:1:1:2:1/1:./.:.:0:0:.:.	1,3,60,48:1:1:2:1/1:0/1:0.125:0:0:.:.	6,6,106,96:1:1:2:1/1:0/1:0.125:0:0:.:.
chr2_ref_v2	434269	.	CA	C	.	PASS	IntersectsRepeat=1;RepeatCorrectionApplied=1	SAC:ACF:DF:PD:GT:SGT:SF:SV:SIG:MT:PAC	119,137,12,9:1:1:2:0/0:./.:.:0	32,47,2,8:1:1:2:0/0:0/1:0.125:0:0:.:.	39,51,4,11:1:1:2:0/0:0/1:0.125:0:0:.:.	103,115,3,10:1:1:2:0/0:./.:.:0:0:.:.
chr2_ref_v2	452404	.	CT	C,CTT	.	PASS	IntersectsRepeat=1;RepeatCorrectionApplied=1	SAC:ACF:DF:PD:GT:SGT:SF:SV:SIG:MT:PAC	27,18,6,11,7,5:1:1:2:0/0:0/2:0.25:0	4,4,1,2,2,2:1:0:2:./.:./.:.:0:0:.:.	21,16,6,5,4,0:1:1:2:0/0:./.:.:0:0:.:.	34,25,12,6,6,10:1:1:2:0/0:0/2:0.25:0:0:.:.
chr2_ref_v2	464129	.	T	A	.	PASS	IntersectsRepeat=1;RepeatCorrectionApplied=0	SAC:ACF:DF:PD:GT:SGT:SF:SV:SIG:MT:PAC	0,1,0,2:1:1:2:./.:./.:.:0	0,0,0,0:0:1:2:./.:./.:.:0:0:.:.	0,0,0,2:0:1:2:./.:./.:.:0:0:.:.	1,0,1,1:1:1:2:./.:./.:.:0:0:.:.
chr2_ref_v2	464144	.	A	T	.	PASS	IntersectsRepeat=0;RepeatCorrectionApplied=0	SAC:ACF:DF:PD:GT:SGT:SF:SV:SIG:MT:PAC	0,0,0,0:0:1:2:./.:./.:.:0	0,0,0,0:0:1:2:./.:./.:.:0:0:.:.	0,0,0,1:0:1:2:./.:./.:.:0:0:.:.	0,0,0,0:0:1:2:./.:./.:.:0:0:.:.
chr2_ref_v2	464153	.	T	C	.	PASS	IntersectsRepeat=1;RepeatCorrectionApplied=0	SAC:ACF:DF:PD:GT:SGT:SF:SV:SIG:MT:PAC	2,5,0,0:1:1:2:./.:./.:.:0	0,0,0,0:0:1:2:./.:./.:.:0:0:.:.	0,2,0,1:1:1:2:./.:./.:.:0:0:.:.	1,3,0,0:1:1:2:./.:./.:.:0:0:.:.
chr2_ref_v2	477056	.	GTA	G	.	PASS	IntersectsRepeat=1;RepeatCorrectionApplied=1	SAC:ACF:DF:PD:GT:SGT:SF:SV:SIG:MT:PAC	72,67,23,13:1:1:2:0/0:0/1:0.25:0	37,30,11,14:1:1:2:0/0:0/1:0.5:0:0:.:.	28,27,7,12:1:1:2:0/0:0/1:0.25:0:0:.:.	44,57,14,15:1:1:2:0/0:0/1:0.25:0:0:.:.
chr2_ref_v2	479239	.	C	A,CA	.	PASS	IntersectsRepeat=1;RepeatCorrectionApplied=1	SAC:ACF:DF:PD:GT:SGT:SF:SV:SIG:MT:PAC	122,16,0,42,6,1:1:1:2:0/0:0/1:0.5:0	26,6,0,2,3,0:1:1:2:0/0:0/2:0.125:0:0:.:.	46,14,0,11,3,2:1:1:2:0/0:0/1:0.25:0:0:.:.	110,39,0,35,9,1:1:1:2:0/0:0/1:0.5:0:0:.:.
chr2_ref_v2	485894	.	GT	G	.	PASS	IntersectsRepeat=1;RepeatCorrectionApplied=1	SAC:ACF:DF:PD:GT:SGT:SF:SV:SIG:MT:PAC	138,97,14,14:1:1:2:0/0:./.:.:0	32,33,5,3:1:1:2:0/0:./.:.:0:0:.:.	40,44,7,11:1:1:2:0/0:0/1:0.125:0:0:.:.	99,85,10,12:1:1:2:0/0:./.:.:0:0:.:.
chr2_ref_v2	491057	.	CT	C	.	PASS	IntersectsRepeat=1;RepeatCorrectionApplied=1	SAC:ACF:DF:PD:GT:SGT:SF:SV:SIG:MT:PAC	118,170,10,13:1:1:2:0/0:./.:.:0	27,39,2,9:1:1:2:0/0:0/1:0.25:0:0:.:.	47,48,1,9:1:1:2:0/0:0/1:0.125:0:0:.:.	101,137,7,19:1:1:2:0/0:0/1:0.125:0:0:.:.
chr2_ref_v2	492917	.	GA	G,GAA	.	PASS	IntersectsRepeat=1;RepeatCorrectionApplied=1	SAC:ACF:DF:PD:GT:SGT:SF:SV:SIG:MT:PAC	28,41,21,21,26,14:1:1:2:0/2:0/1:0.5:1	6,14,6,5,9,8:1:1:2:0/2:0/1:0.25:0:0:.:.	6,11,9,11,15,4:1:1:2:1/2:0/2:0.25:0:0:.:.	28,35,44,29,26,15:1:1:2:0/2:0/1:0.5:1:0:.:.
chr2_ref_v2	505379	.	C	A	.	PASS	IntersectsRepeat=1;RepeatCorrectionApplied=0	SAC:ACF:DF:PD:GT:SGT:SF:SV:SIG:MT:PAC	166,54,0,65:1:1:2:0/0:0/1:0.5:0	50,29,0,10:1:1:2:0/0:0/1:0.25:0:0:.:.	67,36,1,26:1:1:2:0/0:0/1:0.5:0:0:.:.	126,74,0,34:1:1:2:0/0:0/1:0.25:0:0:.:.
chr2_ref_v2	508680	.	G	T	.	PASS	IntersectsRepeat=1;RepeatCorrectionApplied=0	SAC:ACF:DF:PD:GT:SGT:SF:SV:SIG:MT:PAC	253,219,0,0:1:1:2:0/0:./.:.:0	70,70,2,0:1:1:2:0/0:./.:.:0:0:.:.	77,85,0,0:1:1:2:0/0:./.:.:0:0:.:.	133,138,0,0:1:1:2:0/0:./.:.:0:0:.:.
chr2_ref_v2	509244	.	G	A	.	PASS	IntersectsRepeat=0;RepeatCorrectionApplied=0	SAC:ACF:DF:PD:GT:SGT:SF:SV:SIG:MT:PAC	189,191,0,0:1:1:2:0/0:./.:.:0	61,61,0,0:1:1:2:0/0:./.:.:0:0:.:.	77,69,0,0:1:1:2:0/0:./.:.:0:0:.:.	154,159,0,0:1:1:2:0/0:./.:.:0:0:.:.
chr2_ref_v2	528098	.	A	C	.	PASS	IntersectsRepeat=0;RepeatCorrectionApplied=0	SAC:ACF:DF:PD:GT:SGT:SF:SV:SIG:MT:PAC	144,108,0,59:1:1:2:0/0:0/1:0.5:0	42,20,0,23:1:1:2:0/0:0/1:0.5:0:0:.:.	53,62,0,8:1:1:2:0/0:0/1:0.125:0:0:.:.	119,119,0,32:1:1:2:0/0:0/1:0.25:0:0:.:.
chr2_ref_v2	539193	.	GA	G	.	PASS	IntersectsRepeat=1;RepeatCorrectionApplied=1	SAC:ACF:DF:PD:GT:SGT:SF:SV:SIG:MT:PAC	118,172,15,8:1:1:2:0/0:./.:.:0	33,42,3,2:1:1:2:0/0:./.:.:0:0:.:.	63,53,9,8:1:1:2:0/0:./.:.:0:0:.:.	121,110,12,9:1:1:2:0/0:./.:.:0:0:.:.
chr2_ref_v2	556177	.	GAT	G	.	PASS	IntersectsRepeat=1;RepeatCorrectionApplied=1	SAC:ACF:DF:PD:GT:SGT:SF:SV:SIG:MT:PAC	129,174,13,15:1:1:2:0/0:0/1:0.125:1	41,56,6,7:1:1:2:0/0:0/1:0.25:0:0:.:.	46,58,1,4:1:1:2:0/0:0/1:0.125:0:0:.:.	105,118,9,8:1:1:2:0/0:0/1:0.125:1:0:.:.
chr2_ref_v2	559729	.	CAT	C	.	PASS	IntersectsRepeat=1;RepeatCorrectionApplied=1	SAC:ACF:DF:PD:GT:SGT:SF:SV:SIG:MT:PAC	68,46,15,8:1:1:2:0/0:./.:.:0	55,40,6,14:1:1:2:0/0:0/1:0.125:0:0:.:.	21,20,1,5:1:1:2:0/0:./.:.:0:0:.:.	44,52,3,8:1:1:2:0/0:./.:.:0:0:.:.
chr2_ref_v2	561189	.	GA	G	.	PASS	IntersectsRepeat=1;RepeatCorrectionApplied=1	SAC:ACF:DF:PD:GT:SGT:SF:SV:SIG:MT:PAC	10,30,0,8:1:1:2:0/0:./.:.:0	6,9,0,1:1:0:2:./.:./.:.:0:0:.:.	6,8,0,5:1:0:2:./.:./.:.:0:0:.:.	8,28,0,11:1:1:2:0/0:./.:.:0:0:.:.
chr2_ref_v2	562998	.	GT	G	.	PASS	IntersectsRepeat=1;RepeatCorrectionApplied=1	SAC:ACF:DF:PD:GT:SGT:SF:SV:SIG:MT:PAC	21,41,2,13:1:1:2:0/0:./.:.:0	22,17,2,6:1:1:2:0/0:./.:.:0:0:.:.	17,18,0,9:1:1:2:0/0:./.:.:0:0:.:.	32,43,5,15:1:1:2:0/0:./.:.:0:0:.:.
chr2_ref_v2	569884	.	G	T	.	PASS	IntersectsRepeat=1;RepeatCorrectionApplied=0	SAC:ACF:DF:PD:GT:SGT:SF:SV:SIG:MT:PAC	167,147,0,0:1:1:2:0/0:./.:.:0	48,56,1,0:1:1:2:0/0:./.:.:0:0:.:.	71,49,0,1:1:1:2:0/0:./.:.:0:0:.:.	130,124,0,0:1:1:2:0/0:./.:.:0:0:.:.
chr2_ref_v2	571295	.	C	CA	.	PASS	IntersectsRepeat=1;RepeatCorrectionApplied=1	SAC:ACF:DF:PD:GT:SGT:SF:SV:SIG:MT:PAC	10,6,1,14:1:1:2:0/1:1/1:0.125:0	14,13,0,7:1:1:2:0/1:0/0:0.5:0:0:.:.	14,16,2,9:1:1:2:0/1:0/0:0.5:0:0:.:.	26,15,1,17:1:1:2:0/1:0/0:0.5:0:0:.:.
chr2_ref_v2	575116	.	G	T	.	PASS	IntersectsRepeat=1;RepeatCorrectionApplied=0	SAC:ACF:DF:PD:GT:SGT:SF:SV:SIG:MT:PAC	186,274,0,0:1:1:2:0/0:./.:.:0	45,57,1,0:1:1:2:0/0:./.:.:0:0:.:.	74,89,1,0:1:1:2:0/0:./.:.:0:0:.:.	133,220,0,0:1:1:2:0/0:./.:.:0:0:.:.
chr2_ref_v2	575997	.	TA	T	.	PASS	IntersectsRepeat=1;RepeatCorrectionApplied=1	SAC:ACF:DF:PD:GT:SGT:SF:SV:SIG:MT:PAC	74,83,8,6:1:1:2:0/0:./.:.:0	26,20,3,6:1:1:2:0/0:./.:.:0:0:.:.	27,38,4,4:1:1:2:0/0:./.:.:0:0:.:.	54,78,14,9:1:1:2:0/0:./.:.:0:0:.:.
chr2_ref_v2	593745	.	G	T	.	PASS	IntersectsRepeat=0;RepeatCorrectionApplied=0	SAC:ACF:DF:PD:GT:SGT:SF:SV:SIG:MT:PAC	22,211,55,0:1:1:2:0/0:0/1:0.5:0	9,39,2,0:1:1:2:0/0:0/1:0.125:0:0:.:.	25,80,5,1:1:1:2:0/0:0/1:0.125:0:0:.:.	50,177,19,1:1:1:2:0/0:0/1:0.125:0:0:.:.
chr2_ref_v2	604733	.	G	A	.	PASS	IntersectsRepeat=0;RepeatCorrectionApplied=0	SAC:ACF:DF:PD:GT:SGT:SF:SV:SIG:MT:PAC	219,222,0,0:1:1:2:0/0:./.:.:0	62,73,0,0:1:1:2:0/0:./.:.:0:0:.:.	76,70,0,0:1:1:2:0/0:./.:.:0:0:.:.	150,180,0,0:1:1:2:0/0:./.:.:0:0:.:.
chr2_ref_v2	628525	.	G	GT	.	PASS	IntersectsRepeat=1;RepeatCorrectionApplied=1	SAC:ACF:DF:PD:GT:SGT:SF:SV:SIG:MT:PAC	9,73,17,9:1:1:2:0/0:0/1:0.5:0	1,14,1,4:1:1:2:0/0:0/1:0.5:0:0:.:.	8,24,6,5:1:1:2:0/0:0/1:0.5:0:0:.:.	20,65,6,9:1:1:2:0/0:0/1:0.25:0:0:.:.
chr2_ref_v2	628865	.	C	CAT,CATAT	.	PASS	IntersectsRepeat=1;RepeatCorrectionApplied=1	SAC:ACF:DF:PD:GT:SGT:SF:SV:SIG:MT:PAC	1,1,7,6,49,54:1:1:2:2/2:./.:.:0	1,0,8,4,46,29:1:1:2:2/2:1/2:0.125:0:0:.:.	0,0,2,1,19,15:1:1:2:2/2:./.:.:0:0:.:.	1,2,3,10,31,40:1:1:2:2/2:1/2:0.125:0:0:.:.
chr2_ref_v2	646078	.	CAT	C	.	PASS	IntersectsRepeat=1;RepeatCorrectionApplied=1	SAC:ACF:DF:PD:GT:SGT:SF:SV:SIG:MT:PAC	35,36,5,4:1:1:2:0/0:./.:.:0	32,27,8,9:1:1:2:0/0:0/1:0.125:0:0:.:.	17,16,3,4:1:1:2:0/0:./.:.:0:0:.:.	41,37,6,5:1:1:2:0/0:./.:.:0:0:.:.
chr2_ref_v2	649189	.	C	A	.	PASS	IntersectsRepeat=0;RepeatCorrectionApplied=0	SAC:ACF:DF:PD:GT:SGT:SF:SV:SIG:MT:PAC	163,67,0,41:1:1:2:0/0:0/1:0.25:0	32,48,0,7:1:1:2:0/0:0/1:0.25:0:0:.:.	76,57,0,3:1:1:2:0/0:./.:.:0:0:.:.	128,113,0,4:1:1:2:0/0:./.:.:0:0:.:.
chr2_ref_v2	660000	.	A	C	.	PASS	IntersectsRepeat=0;RepeatCorrectionApplied=0	SAC:ACF:DF:PD:GT:SGT:SF:SV:SIG:MT:PAC	199,57,0,72:1:1:2:0/0:0/1:0.5:0	54,25,0,13:1:1:2:0/0:0/1:0.25:0:0:.:.	74,42,0,19:1:1:2:0/0:0/1:0.25:0:0:.:.	160,108,0,57:1:1:2:0/0:0/1:0.25:0:0:.:.
chr2_ref_v2	687254	.	T	G	.	PASS	IntersectsRepeat=0;RepeatCorrectionApplied=0	SAC:ACF:DF:PD:GT:SGT:SF:SV:SIG:MT:PAC	72,227,69,0:1:1:2:0/0:0/1:0.5:0	3,40,11,0:1:1:2:0/0:0/1:0.5:0:0:.:.	43,80,17,0:1:1:2:0/0:0/1:0.25:0:0:.:.	85,165,44,0:1:1:2:0/0:0/1:0.25:0:0:.:.
chr2_ref_v2	692329	.	G	A	.	PASS	IntersectsRepeat=0;RepeatCorrectionApplied=0	SAC:ACF:DF:PD:GT:SGT:SF:SV:SIG:MT:PAC	282,304,0,0:1:1:2:0/0:./.:.:0	63,83,0,0:1:1:2:0/0:./.:.:0:0:.:.	86,85,0,0:1:1:2:0/0:./.:.:0:0:.:.	213,197,0,2:1:1:2:0/0:./.:.:0:0:.:.
chr2_ref_v2	692881	.	A	G	.	PASS	IntersectsRepeat=0;RepeatCorrectionApplied=0	SAC:ACF:DF:PD:GT:SGT:SF:SV:SIG:MT:PAC	249,233,1,0:1:1:2:0/0:./.:.:0	42,21,31,39:1:1:2:0/1:./.:.:0:1:g.692881A>G:0	94,89,0,0:1:1:2:0/0:./.:.:0:0:.:.	181,158,0,0:1:1:2:0/0:./.:.:0:0:.:.
chr2_ref_v2	694578	.	T	TAA,TAAA	.	PASS	IntersectsRepeat=1;RepeatCorrectionApplied=1	SAC:ACF:DF:PD:GT:SGT:SF:SV:SIG:MT:PAC	0,1,46,71,9,9:1:1:2:1/1:1/2:0.125:0	0,1,33,28,2,6:1:1:2:1/1:1/2:0.125:0:0:.:.	0,0,26,29,2,3:1:1:2:1/1:./.:.:0:0:.:.	1,1,41,61,4,7:1:1:2:1/1:./.:.:0:0:.:.
chr2_ref_v2	697608	.	G	T	.	PASS	IntersectsRepeat=1;RepeatCorrectionApplied=0	SAC:ACF:DF:PD:GT:SGT:SF:SV:SIG:MT:PAC	254,200,0,0:1:1:2:0/0:./.:.:0	53,57,0,0:1:1:2:0/0:./.:.:0:0:.:.	83,53,0,0:1:1:2:0/0:./.:.:0:0:.:.	185,147,0,0:1:1:2:0/0:./.:.:0:0:.:.
chr2_ref_v2	698042	.	GA	G	.	PASS	IntersectsRepeat=1;RepeatCorrectionApplied=1	SAC:ACF:DF:PD:GT:SGT:SF:SV:SIG:MT:PAC	21,23,114,39:1:1:2:1/1:0/1:0.25:0	3,2,23,9:1:1:2:1/1:0/1:0.125:0:0:.:.	12,2,39,23:1:1:2:1/1:0/1:0.25:0:0:.:.	23,15,87,59:1:1:2:1/1:0/1:0.25:0:0:.:.
chr2_ref_v2	700135	.	AT	A	.	PASS	IntersectsRepeat=1;RepeatCorrectionApplied=1	SAC:ACF:DF:PD:GT:SGT:SF:SV:SIG:MT:PAC	59,108,8,17:1:1:2:0/0:./.:.:0	35,30,3,5:1:1:2:0/0:./.:.:0:0:.:.	28,46,2,7:1:1:2:0/0:./.:.:0:0:.:.	58,83,4,7:1:1:2:0/0:./.:.:0:0:.:.
chr2_ref_v2	700301	.	C	CATATATATATATAT,CATATATATATATATAT	.	PASS	IntersectsRepeat=1;RepeatCorrectionApplied=1	SAC:ACF:DF:PD:GT:SGT:SF:SV:SIG:MT:PAC	0,0,4,8,5,21:1:1:2:2/2:1/2:0.25:0	0,3,7,7,12,19:1:1:2:2/2:1/2:0.25:0:0:.:.	0,0,1,2,4,3:1:1:2:./.:./.:.:0:0:.:.	0,0,1,2,6,8:1:1:2:./.:./.:.:0:0:.:.
chr2_ref_v2	701972	.	CAT	C	.	PASS	IntersectsRepeat=1;RepeatCorrectionApplied=1	SAC:ACF:DF:PD:GT:SGT:SF:SV:SIG:MT:PAC	13,26,4,2:1:1:2:0/0:./.:.:0	7,21,4,3:1:1:2:0/0:./.:.:0:0:.:.	7,7,1,3:1:1:2:./.:./.:.:0:0:.:.	14,21,8,4:1:1:2:0/0:0/1:0.125:0:0:.:.
chr2_ref_v2	704404	.	T	TA	.	PASS	IntersectsRepeat=1;RepeatCorrectionApplied=1	SAC:ACF:DF:PD:GT:SGT:SF:SV:SIG:MT:PAC	108,111,7,5:1:1:2:0/0:./.:.:0	35,34,4,6:1:1:2:0/0:0/1:0.125:0:0:.:.	37,27,3,7:1:1:2:0/0:0/1:0.125:0:0:.:.	90,92,12,11:1:1:2:0/0:0/1:0.125:0:0:.:.
chr2_ref_v2	721228	.	GA	G	.	PASS	IntersectsRepeat=1;RepeatCorrectionApplied=1	SAC:ACF:DF:PD:GT:SGT:SF:SV:SIG:MT:PAC	181,187,27,21:1:1:2:0/0:0/1:0.125:0	42,60,0,2:1:1:2:0/0:./.:.:0:0:.:.	86,76,12,10:1:1:2:0/0:0/1:0.125:0:0:.:.	164,150,19,15:1:1:2:0/0:./.:.:0:0:.:.
chr2_ref_v2	723626	.	C	CA	.	PASS	IntersectsRepeat=1;RepeatCorrectionApplied=1	SAC:ACF:DF:PD:GT:SGT:SF:SV:SIG:MT:PAC	4,17,47,144:1:1:2:1/1:./.:.:0	0,5,23,26:1:1:2:1/1:./.:.:0:0:.:.	4,18,28,50:1:1:2:1/1:0/1:0.125:0:0:.:.	11,22,42,95:1:1:2:1/1:./.:.:0:0:.:.
chr2_ref_v2	740806	.	G	T	.	PASS	IntersectsRepeat=0;RepeatCorrectionApplied=0	SAC:ACF:DF:PD:GT:SGT:SF:SV:SIG:MT:PAC	269,274,0,0:1:1:2:0/0:./.:.:0	59,41,0,0:1:1:2:0/0:./.:.:0:0:.:.	96,96,0,0:1:1:2:0/0:./.:.:0:0:.:.	198,178,1,1:1:1:2:0/0:./.:.:0:0:.:.
chr2_ref_v2	746325	.	CATCTGCA	C	.	PASS	IntersectsRepeat=1;RepeatCorrectionApplied=0	SAC:ACF:DF:PD:GT:SGT:SF:SV:SIG:MT:PAC	0,0,293,276:1:1:2:1/1:./.:.:0	0,0,85,80:1:1:2:1/1:./.:.:0:0:.:.	0,0,90,99:1:1:2:1/1:./.:.:0:0:.:.	0,0,208,234:1:1:2:1/1:./.:.:0:0:.:.
chr2_ref_v2	751179	.	C	CA	.	PASS	IntersectsRepeat=1;RepeatCorrectionApplied=1	SAC:ACF:DF:PD:GT:SGT:SF:SV:SIG:MT:PAC	110,26,12,32:1:1:2:0/0:0/1:0.5:1	44,19,2,10:1:1:2:0/0:0/1:0.25:0:0:.:.	43,31,6,11:1:1:2:0/0:0/1:0.25:0:0:.:.	105,73,7,15:1:1:2:0/0:./.:.:0:0:.:.
chr2_ref_v2	752275	.	G	T	.	PASS	IntersectsRepeat=0;RepeatCorrectionApplied=0	SAC:ACF:DF:PD:GT:SGT:SF:SV:SIG:MT:PAC	74,230,115,0:1:1:2:0/0:0/1:0.5:0	24,60,8,0:1:1:2:0/0:0/1:0.25:0:0:.:.	71,56,8,0:1:1:2:0/0:0/1:0.125:0:0:.:.	121,157,13,0:1:1:2:0/0:0/1:0.125:0:0:.:.
chr2_ref_v2	756325	.	G	T	.	PASS	IntersectsRepeat=0;RepeatCorrectionApplied=0	SAC:ACF:DF:PD:GT:SGT:SF:SV:SIG:MT:PAC	262,294,0,0:1:1:2:0/0:./.:.:0	76,100,0,0:1:1:2:0/0:./.:.:0:0:.:.	79,79,0,0:1:1:2:0/0:./.:.:0:0:.:.	183,201,0,0:1:1:2:0/0:./.:.:0:0:.:.
chr2_ref_v2	757125	.	AAT	A	.	PASS	IntersectsRepeat=1;RepeatCorrectionApplied=1	SAC:ACF:DF:PD:GT:SGT:SF:SV:SIG:MT:PAC	167,144,10,16:1:1:2:0/0:0/1:0.125:0	49,45,7,9:1:1:2:0/0:0/1:0.25:1:0:.:.	44,48,6,3:1:1:2:0/0:0/1:0.125:0:0:.:.	132,114,9,8:1:1:2:0/0:0/1:0.125:0:0:.:.
chr2_ref_v2	762441	.	G	GAACAAGATGAAGAAAATA	.	PASS	IntersectsRepeat=0;RepeatCorrectionApplied=0	SAC:ACF:DF:PD:GT:SGT:SF:SV:SIG:MT:PAC	0,4,62,72:1:1:2:1/1:0/1:0.125:0	0,1,15,12:1:1:2:1/1:0/1:0.125:0:0:.:.	0,2,24,21:1:1:2:1/1:0/1:0.125:0:0:.:.	2,1,39,51:1:1:2:1/1:./.:.:0:0:.:.
chr2_ref_v2	769357	.	C	T	.	PASS	IntersectsRepeat=0;RepeatCorrectionApplied=0	SAC:ACF:DF:PD:GT:SGT:SF:SV:SIG:MT:PAC	388,402,0,0:1:1:2:0/0:./.:.:0	90,84,0,0:1:1:2:0/0:./.:.:0:0:.:.	134,110,0,0:1:1:2:0/0:./.:.:0:0:.:.	266,264,0,0:1:1:2:0/0:./.:.:0:0:.:.
chr2_ref_v2	773560	.	G	T	.	PASS	IntersectsRepeat=0;RepeatCorrectionApplied=0	SAC:ACF:DF:PD:GT:SGT:SF:SV:SIG:MT:PAC	295,287,1,0:1:1:2:0/0:./.:.:0	60,60,0,0:1:1:2:0/0:./.:.:0:0:.:.	102,98,0,0:1:1:2:0/0:./.:.:0:0:.:.	228,223,0,2:1:1:2:0/0:./.:.:0:0:.:.
chr2_ref_v2	774634	.	C	CA	.	PASS	IntersectsRepeat=1;RepeatCorrectionApplied=1	SAC:ACF:DF:PD:GT:SGT:SF:SV:SIG:MT:PAC	62,17,14,11:1:1:2:0/0:0/1:0.5:0	18,11,3,3:1:1:2:0/0:0/1:0.25:0:0:.:.	36,7,6,6:1:1:2:0/0:0/1:0.25:0:0:.:.	61,29,9,12:1:1:2:0/0:0/1:0.25:0:0:.:.
chr2_ref_v2	777871	.	AT	A	.	PASS	IntersectsRepeat=1;RepeatCorrectionApplied=1	SAC:ACF:DF:PD:GT:SGT:SF:SV:SIG:MT:PAC	146,70,16,10:1:1:2:0/0:./.:.:0	38,21,1,4:1:1:2:0/0:./.:.:0:0:.:.	46,31,7,7:1:1:2:0/0:./.:.:0:0:.:.	129,76,12,7:1:1:2:0/0:./.:.:0:0:.:.
chr2_ref_v2	784678	.	CT	C	.	PASS	IntersectsRepeat=1;RepeatCorrectionApplied=1	SAC:ACF:DF:PD:GT:SGT:SF:SV:SIG:MT:PAC	103,132,10,14:1:1:2:0/0:./.:.:0	56,37,6,7:1:1:2:0/0:./.:.:0:0:.:.	51,74,3,7:1:1:2:0/0:./.:.:0:0:.:.	82,116,16,15:1:1:2:0/0:./.:.:0:0:.:.
chr2_ref_v2	784880	.	G	T	.	PASS	IntersectsRepeat=1;RepeatCorrectionApplied=0	SAC:ACF:DF:PD:GT:SGT:SF:SV:SIG:MT:PAC	239,212,0,0:1:1:2:0/0:./.:.:0	79,92,0,1:1:1:2:0/0:./.:.:0:0:.:.	97,82,0,0:1:1:2:0/0:./.:.:0:0:.:.	181,188,0,0:1:1:2:0/0:./.:.:0:0:.:.
chr2_ref_v2	800963	.	G	A	.	PASS	IntersectsRepeat=0;RepeatCorrectionApplied=0	SAC:ACF:DF:PD:GT:SGT:SF:SV:SIG:MT:PAC	424,391,0,0:1:1:2:0/0:./.:.:0	83,74,0,0:1:1:2:0/0:./.:.:0:0:.:.	134,108,0,0:1:1:2:0/0:./.:.:0:0:.:.	307,267,1,0:1:1:2:0/0:./.:.:0:0:.:.
chr3_ref_v2	441	.	T	C	.	ExcRegion	IntersectsRepeat=1;RepeatCorrectionApplied=0	SAC:ACF:DF:PD:GT:SGT:SF:SV:SIG:MT:PAC	0,0,0,0:0:1:2:./.:./.:.:0	0,0,0,0:0:1:2:./.:./.:.:0:0:.:.	0,0,1,0:0:1:2:./.:./.:.:0:0:.:.	1,0,0,0:0:1:2:./.:./.:.:0:0:.:.
chr3_ref_v2	445	.	C	G	.	ExcRegion	IntersectsRepeat=0;RepeatCorrectionApplied=0	SAC:ACF:DF:PD:GT:SGT:SF:SV:SIG:MT:PAC	0,0,0,0:0:1:2:./.:./.:.:0	0,0,0,0:0:1:2:./.:./.:.:0:0:.:.	0,0,1,0:0:1:2:./.:./.:.:0:0:.:.	1,0,0,0:0:1:2:./.:./.:.:0:0:.:.
chr3_ref_v2	464	.	C	T	.	ExcRegion	IntersectsRepeat=0;RepeatCorrectionApplied=0	SAC:ACF:DF:PD:GT:SGT:SF:SV:SIG:MT:PAC	2,2,0,0:1:1:2:./.:./.:.:0	0,0,0,1:0:1:2:./.:./.:.:0:0:.:.	1,1,0,0:1:1:2:./.:./.:.:0:0:.:.	1,0,1,0:1:1:2:./.:./.:.:0:0:.:.
chr3_ref_v2	465	.	A	C	.	ExcRegion	IntersectsRepeat=0;RepeatCorrectionApplied=0	SAC:ACF:DF:PD:GT:SGT:SF:SV:SIG:MT:PAC	2,2,0,0:1:1:2:./.:./.:.:0	0,0,0,1:0:1:2:./.:./.:.:0:0:.:.	1,1,0,0:1:1:2:./.:./.:.:0:0:.:.	1,0,1,0:1:1:2:./.:./.:.:0:0:.:.
chr3_ref_v2	467	.	C	T	.	ExcRegion	IntersectsRepeat=1;RepeatCorrectionApplied=0	SAC:ACF:DF:PD:GT:SGT:SF:SV:SIG:MT:PAC	2,2,0,0:1:1:2:./.:./.:.:0	0,0,0,1:0:1:2:./.:./.:.:0:0:.:.	1,1,0,0:1:1:2:./.:./.:.:0:0:.:.	1,0,1,0:1:1:2:./.:./.:.:0:0:.:.
chr3_ref_v2	483	.	C	T	.	ExcRegion	IntersectsRepeat=1;RepeatCorrectionApplied=0	SAC:ACF:DF:PD:GT:SGT:SF:SV:SIG:MT:PAC	2,2,0,0:1:1:2:./.:./.:.:0	0,0,0,1:0:1:2:./.:./.:.:0:0:.:.	1,1,0,0:1:1:2:./.:./.:.:0:0:.:.	1,0,1,0:1:1:2:./.:./.:.:0:0:.:.
chr3_ref_v2	510	.	CA	C	.	ExcRegion	IntersectsRepeat=1;RepeatCorrectionApplied=0	SAC:ACF:DF:PD:GT:SGT:SF:SV:SIG:MT:PAC	2,2,0,0:1:1:2:./.:./.:.:0	0,0,0,1:0:1:2:./.:./.:.:0:0:.:.	0,1,0,0:0:1:2:./.:./.:.:0:0:.:.	1,0,1,0:1:1:2:./.:./.:.:0:0:.:.
chr3_ref_v2	513	.	A	AAGTT	.	ExcRegion	IntersectsRepeat=1;RepeatCorrectionApplied=0	SAC:ACF:DF:PD:GT:SGT:SF:SV:SIG:MT:PAC	0,0,2,2:1:1:2:./.:./.:.:0	0,1,0,0:0:1:2:./.:./.:.:0:0:.:.	0,0,0,1:0:1:2:./.:./.:.:0:0:.:.	1,0,1,0:1:1:2:./.:./.:.:0:0:.:.
chr3_ref_v2	515	.	CCCAT	C	.	ExcRegion	IntersectsRepeat=0;RepeatCorrectionApplied=0	SAC:ACF:DF:PD:GT:SGT:SF:SV:SIG:MT:PAC	0,0,2,2:1:1:2:./.:./.:.:0	0,1,0,0:0:1:2:./.:./.:.:0:0:.:.	0,0,0,1:0:1:2:./.:./.:.:0:0:.:.	1,0,1,0:1:1:2:./.:./.:.:0:0:.:.
chr3_ref_v2	634	.	C	T	.	ExcRegion	IntersectsRepeat=0;RepeatCorrectionApplied=0	SAC:ACF:DF:PD:GT:SGT:SF:SV:SIG:MT:PAC	0,0,0,0:0:1:2:./.:./.:.:0	0,0,0,0:0:1:2:./.:./.:.:0:0:.:.	0,0,0,0:0:1:2:./.:./.:.:0:0:.:.	1,1,0,1:1:1:2:./.:./.:.:0:0:.:.
chr3_ref_v2	635	.	T	A	.	ExcRegion	IntersectsRepeat=0;RepeatCorrectionApplied=0	SAC:ACF:DF:PD:GT:SGT:SF:SV:SIG:MT:PAC	0,0,0,0:0:1:2:./.:./.:.:0	0,0,0,0:0:1:2:./.:./.:.:0:0:.:.	0,0,0,0:0:1:2:./.:./.:.:0:0:.:.	1,1,0,1:1:1:2:./.:./.:.:0:0:.:.
chr3_ref_v2	658	.	C	T	.	ExcRegion	IntersectsRepeat=1;RepeatCorrectionApplied=0	SAC:ACF:DF:PD:GT:SGT:SF:SV:SIG:MT:PAC	0,0,0,0:0:1:2:./.:./.:.:0	0,0,0,0:0:1:2:./.:./.:.:0:0:.:.	0,0,0,0:0:1:2:./.:./.:.:0:0:.:.	1,1,0,1:1:1:2:./.:./.:.:0:0:.:.
chr3_ref_v2	660	.	T	C	.	ExcRegion	IntersectsRepeat=1;RepeatCorrectionApplied=0	SAC:ACF:DF:PD:GT:SGT:SF:SV:SIG:MT:PAC	0,0,0,0:0:1:2:./.:./.:.:0	0,0,0,0:0:1:2:./.:./.:.:0:0:.:.	0,0,0,0:0:1:2:./.:./.:.:0:0:.:.	1,1,0,1:1:1:2:./.:./.:.:0:0:.:.
chr3_ref_v2	668	.	T	C	.	ExcRegion	IntersectsRepeat=0;RepeatCorrectionApplied=0	SAC:ACF:DF:PD:GT:SGT:SF:SV:SIG:MT:PAC	0,0,1,1:1:1:2:./.:./.:.:0	0,0,0,0:0:1:2:./.:./.:.:0:0:.:.	0,0,0,0:0:1:2:./.:./.:.:0:0:.:.	1,1,0,1:1:1:2:./.:./.:.:0:0:.:.
chr3_ref_v2	683	.	C	A	.	ExcRegion	IntersectsRepeat=1;RepeatCorrectionApplied=0	SAC:ACF:DF:PD:GT:SGT:SF:SV:SIG:MT:PAC	1,2,0,0:1:1:2:./.:./.:.:0	0,1,0,0:0:1:2:./.:./.:.:0:0:.:.	0,0,0,0:0:1:2:./.:./.:.:0:0:.:.	1,1,1,1:1:1:2:./.:./.:.:0:0:.:.
chr3_ref_v2	708	.	T	A	.	ExcRegion	IntersectsRepeat=0;RepeatCorrectionApplied=0	SAC:ACF:DF:PD:GT:SGT:SF:SV:SIG:MT:PAC	1,1,0,1:1:1:2:./.:./.:.:0	0,0,0,1:0:1:2:./.:./.:.:0:0:.:.	0,0,0,0:0:1:2:./.:./.:.:0:0:.:.	2,2,0,0:1:1:2:./.:./.:.:0:0:.:.
chr3_ref_v2	719	.	T	A	.	ExcRegion	IntersectsRepeat=0;RepeatCorrectionApplied=0	SAC:ACF:DF:PD:GT:SGT:SF:SV:SIG:MT:PAC	0,0,1,2:1:1:2:./.:./.:.:0	0,0,0,1:0:1:2:./.:./.:.:0:0:.:.	0,0,0,0:0:1:2:./.:./.:.:0:0:.:.	1,1,0,0:1:1:2:./.:./.:.:0:0:.:.
chr3_ref_v2	720	.	C	T	.	ExcRegion	IntersectsRepeat=0;RepeatCorrectionApplied=0	SAC:ACF:DF:PD:GT:SGT:SF:SV:SIG:MT:PAC	0,0,1,2:1:1:2:./.:./.:.:0	0,0,0,1:0:1:2:./.:./.:.:0:0:.:.	0,0,0,0:0:1:2:./.:./.:.:0:0:.:.	1,1,0,0:1:1:2:./.:./.:.:0:0:.:.
chr3_ref_v2	723	.	ATC	A	.	ExcRegion	IntersectsRepeat=0;RepeatCorrectionApplied=0	SAC:ACF:DF:PD:GT:SGT:SF:SV:SIG:MT:PAC	1,1,0,1:1:1:2:./.:./.:.:0	0,0,0,1:0:1:2:./.:./.:.:0:0:.:.	0,0,0,0:0:1:2:./.:./.:.:0:0:.:.	1,1,0,0:1:1:2:./.:./.:.:0:0:.:.
chr3_ref_v2	725	.	C	A	.	ExcRegion	IntersectsRepeat=0;RepeatCorrectionApplied=0	SAC:ACF:DF:PD:GT:SGT:SF:SV:SIG:MT:PAC	0,1,1,1:1:1:2:./.:./.:.:0	0,1,0,0:0:1:2:./.:./.:.:0:0:.:.	0,0,0,0:0:1:2:./.:./.:.:0:0:.:.	1,1,0,0:1:1:2:./.:./.:.:0:0:.:.
chr3_ref_v2	726	.	G	T	.	ExcRegion	IntersectsRepeat=0;RepeatCorrectionApplied=0	SAC:ACF:DF:PD:GT:SGT:SF:SV:SIG:MT:PAC	0,0,1,1:1:1:2:./.:./.:.:0	0,0,0,0:0:1:2:./.:./.:.:0:0:.:.	0,0,0,0:0:1:2:./.:./.:.:0:0:.:.	1,1,0,0:1:1:2:./.:./.:.:0:0:.:.
chr3_ref_v2	728	.	T	C,A	.	ExcRegion	IntersectsRepeat=0;RepeatCorrectionApplied=0	SAC:ACF:DF:PD:GT:SGT:SF:SV:SIG:MT:PAC	0,0,1,1,0,1:1:1:2:./.:./.:.:0	0,0,0,0,0,1:0:1:2:./.:./.:.:0:0:.:.	0,0,0,0,0,0:0:1:2:./.:./.:.:0:0:.:.	1,1,0,0,0,0:1:1:2:./.:./.:.:0:0:.:.
chr3_ref_v2	736	.	A	C	.	ExcRegion	IntersectsRepeat=1;RepeatCorrectionApplied=0	SAC:ACF:DF:PD:GT:SGT:SF:SV:SIG:MT:PAC	0,1,1,1:1:1:2:./.:./.:.:0	0,1,0,0:0:1:2:./.:./.:.:0:0:.:.	0,0,0,0:0:1:2:./.:./.:.:0:0:.:.	1,1,0,0:1:1:2:./.:./.:.:0:0:.:.
chr3_ref_v2	740	.	G	A	.	ExcRegion	IntersectsRepeat=0;RepeatCorrectionApplied=0	SAC:ACF:DF:PD:GT:SGT:SF:SV:SIG:MT:PAC	1,1,0,0:1:1:2:./.:./.:.:0	0,0,0,1:0:1:2:./.:./.:.:0:0:.:.	0,0,0,0:0:1:2:./.:./.:.:0:0:.:.	1,1,0,0:1:1:2:./.:./.:.:0:0:.:.
chr3_ref_v2	748	.	C	T	.	ExcRegion	IntersectsRepeat=0;RepeatCorrectionApplied=0	SAC:ACF:DF:PD:GT:SGT:SF:SV:SIG:MT:PAC	0,0,1,1:1:1:2:./.:./.:.:0	0,1,0,0:0:1:2:./.:./.:.:0:0:.:.	0,0,0,0:0:1:2:./.:./.:.:0:0:.:.	1,1,0,0:1:1:2:./.:./.:.:0:0:.:.
chr3_ref_v2	759	.	AC	A	.	ExcRegion	IntersectsRepeat=1;RepeatCorrectionApplied=0	SAC:ACF:DF:PD:GT:SGT:SF:SV:SIG:MT:PAC	0,0,1,1:1:1:2:./.:./.:.:0	0,0,0,0:0:1:2:./.:./.:.:0:0:.:.	0,0,0,0:0:1:2:./.:./.:.:0:0:.:.	1,1,0,0:1:1:2:./.:./.:.:0:0:.:.
chr3_ref_v2	890	.	C	G	.	ExcRegion	IntersectsRepeat=0;RepeatCorrectionApplied=0	SAC:ACF:DF:PD:GT:SGT:SF:SV:SIG:MT:PAC	0,0,0,0:0:1:2:./.:./.:.:0	0,0,0,0:0:1:2:./.:./.:.:0:0:.:.	0,0,0,0:0:1:2:./.:./.:.:0:0:.:.	0,0,1,0:0:1:2:./.:./.:.:0:0:.:.
chr3_ref_v2	927	.	A	G	.	ExcRegion	IntersectsRepeat=1;RepeatCorrectionApplied=0	SAC:ACF:DF:PD:GT:SGT:SF:SV:SIG:MT:PAC	0,0,0,0:0:1:2:./.:./.:.:0	0,0,0,0:0:1:2:./.:./.:.:0:0:.:.	0,0,0,0:0:1:2:./.:./.:.:0:0:.:.	0,0,2,2:1:1:2:./.:./.:.:0:0:.:.
chr3_ref_v2	929	.	A	C	.	ExcRegion	IntersectsRepeat=1;RepeatCorrectionApplied=0	SAC:ACF:DF:PD:GT:SGT:SF:SV:SIG:MT:PAC	0,0,0,0:0:1:2:./.:./.:.:0	0,0,0,0:0:1:2:./.:./.:.:0:0:.:.	0,0,0,0:0:1:2:./.:./.:.:0:0:.:.	0,0,2,2:1:1:2:./.:./.:.:0:0:.:.
chr3_ref_v2	934	.	A	G	.	ExcRegion	IntersectsRepeat=1;RepeatCorrectionApplied=0	SAC:ACF:DF:PD:GT:SGT:SF:SV:SIG:MT:PAC	0,0,0,0:0:1:2:./.:./.:.:0	0,0,0,0:0:1:2:./.:./.:.:0:0:.:.	0,0,0,0:0:1:2:./.:./.:.:0:0:.:.	1,1,1,1:1:1:2:./.:./.:.:0:0:.:.
chr3_ref_v2	946	.	T	A	.	ExcRegion	IntersectsRepeat=0;RepeatCorrectionApplied=0	SAC:ACF:DF:PD:GT:SGT:SF:SV:SIG:MT:PAC	0,0,0,0:0:1:2:./.:./.:.:0	1,0,0,0:0:1:2:./.:./.:.:0:0:.:.	0,0,0,0:0:1:2:./.:./.:.:0:0:.:.	1,1,1,1:1:1:2:./.:./.:.:0:0:.:.
chr3_ref_v2	949	.	C	T	.	ExcRegion	IntersectsRepeat=0;RepeatCorrectionApplied=0	SAC:ACF:DF:PD:GT:SGT:SF:SV:SIG:MT:PAC	0,0,0,0:0:1:2:./.:./.:.:0	0,0,1,0:0:1:2:./.:./.:.:0:0:.:.	0,0,0,0:0:1:2:./.:./.:.:0:0:.:.	0,0,2,2:1:1:2:./.:./.:.:0:0:.:.
chr3_ref_v2	967	.	A	G	.	ExcRegion	IntersectsRepeat=1;RepeatCorrectionApplied=0	SAC:ACF:DF:PD:GT:SGT:SF:SV:SIG:MT:PAC	0,0,0,0:0:1:2:./.:./.:.:0	0,0,1,0:0:1:2:./.:./.:.:0:0:.:.	0,0,0,0:0:1:2:./.:./.:.:0:0:.:.	2,2,0,0:1:1:2:./.:./.:.:0:0:.:.
chr3_ref_v2	973	.	T	G	.	ExcRegion	IntersectsRepeat=1;RepeatCorrectionApplied=0	SAC:ACF:DF:PD:GT:SGT:SF:SV:SIG:MT:PAC	0,0,0,0:0:1:2:./.:./.:.:0	0,0,1,0:0:1:2:./.:./.:.:0:0:.:.	0,0,0,0:0:1:2:./.:./.:.:0:0:.:.	2,2,0,0:1:1:2:./.:./.:.:0:0:.:.
chr3_ref_v2	977	.	C	T	.	ExcRegion	IntersectsRepeat=1;RepeatCorrectionApplied=0	SAC:ACF:DF:PD:GT:SGT:SF:SV:SIG:MT:PAC	0,0,0,0:0:1:2:./.:./.:.:0	0,0,2,0:0:1:2:./.:./.:.:0:0:.:.	0,0,0,0:0:1:2:./.:./.:.:0:0:.:.	2,2,0,0:1:1:2:./.:./.:.:0:0:.:.
chr3_ref_v2	978	.	A	G	.	ExcRegion	IntersectsRepeat=1;RepeatCorrectionApplied=0	SAC:ACF:DF:PD:GT:SGT:SF:SV:SIG:MT:PAC	0,0,0,0:0:1:2:./.:./.:.:0	0,0,2,0:0:1:2:./.:./.:.:0:0:.:.	0,0,0,0:0:1:2:./.:./.:.:0:0:.:.	2,2,0,0:1:1:2:./.:./.:.:0:0:.:.
chr3_ref_v2	980	.	T	C	.	ExcRegion	IntersectsRepeat=1;RepeatCorrectionApplied=0	SAC:ACF:DF:PD:GT:SGT:SF:SV:SIG:MT:PAC	0,0,0,0:0:1:2:./.:./.:.:0	0,0,2,0:0:1:2:./.:./.:.:0:0:.:.	0,0,0,0:0:1:2:./.:./.:.:0:0:.:.	0,0,1,2:1:1:2:./.:./.:.:0:0:.:.
chr3_ref_v2	981	.	A	G	.	ExcRegion	IntersectsRepeat=1;RepeatCorrectionApplied=0	SAC:ACF:DF:PD:GT:SGT:SF:SV:SIG:MT:PAC	0,0,0,0:0:1:2:./.:./.:.:0	2,0,0,0:0:1:2:./.:./.:.:0:0:.:.	0,0,0,0:0:1:2:./.:./.:.:0:0:.:.	0,0,1,2:1:1:2:./.:./.:.:0:0:.:.
chr3_ref_v2	1001	.	A	T	.	ExcRegion	IntersectsRepeat=1;RepeatCorrectionApplied=0	SAC:ACF:DF:PD:GT:SGT:SF:SV:SIG:MT:PAC	0,0,0,0:0:1:2:./.:./.:.:0	0,0,2,0:0:1:2:./.:./.:.:0:0:.:.	0,0,0,0:0:1:2:./.:./.:.:0:0:.:.	1,0,0,1:1:1:2:./.:./.:.:0:0:.:.
chr3_ref_v2	1004	.	C	T	.	ExcRegion	IntersectsRepeat=1;RepeatCorrectionApplied=0	SAC:ACF:DF:PD:GT:SGT:SF:SV:SIG:MT:PAC	0,0,0,0:0:1:2:./.:./.:.:0	0,0,2,0:0:1:2:./.:./.:.:0:0:.:.	0,0,0,0:0:1:2:./.:./.:.:0:0:.:.	0,0,0,1:0:1:2:./.:./.:.:0:0:.:.
chr3_ref_v2	1021	.	A	T	.	ExcRegion	IntersectsRepeat=1;RepeatCorrectionApplied=0	SAC:ACF:DF:PD:GT:SGT:SF:SV:SIG:MT:PAC	0,0,0,0:0:1:2:./.:./.:.:0	0,0,1,0:0:1:2:./.:./.:.:0:0:.:.	0,0,0,0:0:1:2:./.:./.:.:0:0:.:.	0,0,0,0:0:1:2:./.:./.:.:0:0:.:.
chr3_ref_v2	1024	.	C	A	.	ExcRegion	IntersectsRepeat=1;RepeatCorrectionApplied=0	SAC:ACF:DF:PD:GT:SGT:SF:SV:SIG:MT:PAC	0,0,0,0:0:1:2:./.:./.:.:0	0,0,1,0:0:1:2:./.:./.:.:0:0:.:.	0,0,1,0:0:1:2:./.:./.:.:0:0:.:.	0,0,0,0:0:1:2:./.:./.:.:0:0:.:.
chr3_ref_v2	1025	.	A	G	.	ExcRegion	IntersectsRepeat=1;RepeatCorrectionApplied=0	SAC:ACF:DF:PD:GT:SGT:SF:SV:SIG:MT:PAC	0,0,0,0:0:1:2:./.:./.:.:0	0,0,1,0:0:1:2:./.:./.:.:0:0:.:.	0,0,1,0:0:1:2:./.:./.:.:0:0:.:.	0,0,0,0:0:1:2:./.:./.:.:0:0:.:.
chr3_ref_v2	1026	.	C	A	.	ExcRegion	IntersectsRepeat=1;RepeatCorrectionApplied=0	SAC:ACF:DF:PD:GT:SGT:SF:SV:SIG:MT:PAC	0,0,0,0:0:1:2:./.:./.:.:0	0,0,1,0:0:1:2:./.:./.:.:0:0:.:.	0,0,1,0:0:1:2:./.:./.:.:0:0:.:.	0,0,0,0:0:1:2:./.:./.:.:0:0:.:.
chr3_ref_v2	1064	.	C	T	.	ExcRegion	IntersectsRepeat=0;RepeatCorrectionApplied=0	SAC:ACF:DF:PD:GT:SGT:SF:SV:SIG:MT:PAC	0,0,0,0:0:1:2:./.:./.:.:0	0,0,2,0:0:1:2:./.:./.:.:0:0:.:.	0,0,2,0:0:1:2:./.:./.:.:0:0:.:.	0,0,0,0:0:1:2:./.:./.:.:0:0:.:.
chr3_ref_v2	1068	.	T	C	.	ExcRegion	IntersectsRepeat=1;RepeatCorrectionApplied=0	SAC:ACF:DF:PD:GT:SGT:SF:SV:SIG:MT:PAC	0,0,0,0:0:1:2:./.:./.:.:0	0,0,2,0:0:1:2:./.:./.:.:0:0:.:.	0,0,2,0:0:1:2:./.:./.:.:0:0:.:.	0,0,0,0:0:1:2:./.:./.:.:0:0:.:.
chr3_ref_v2	1069	.	C	T	.	ExcRegion	IntersectsRepeat=1;RepeatCorrectionApplied=0	SAC:ACF:DF:PD:GT:SGT:SF:SV:SIG:MT:PAC	0,0,0,0:0:1:2:./.:./.:.:0	0,0,2,0:0:1:2:./.:./.:.:0:0:.:.	0,0,2,0:0:1:2:./.:./.:.:0:0:.:.	0,0,0,0:0:1:2:./.:./.:.:0:0:.:.
chr3_ref_v2	1076	.	A	T	.	ExcRegion	IntersectsRepeat=1;RepeatCorrectionApplied=0	SAC:ACF:DF:PD:GT:SGT:SF:SV:SIG:MT:PAC	0,0,0,0:0:1:2:./.:./.:.:0	0,0,2,0:0:1:2:./.:./.:.:0:0:.:.	0,0,2,0:0:1:2:./.:./.:.:0:0:.:.	0,0,0,0:0:1:2:./.:./.:.:0:0:.:.
chr3_ref_v2	1077	.	A	T	.	ExcRegion	IntersectsRepeat=1;RepeatCorrectionApplied=0	SAC:ACF:DF:PD:GT:SGT:SF:SV:SIG:MT:PAC	0,0,0,0:0:1:2:./.:./.:.:0	0,0,2,0:0:1:2:./.:./.:.:0:0:.:.	0,0,2,0:0:1:2:./.:./.:.:0:0:.:.	0,0,0,0:0:1:2:./.:./.:.:0:0:.:.
chr3_ref_v2	1080	.	A	C	.	ExcRegion	IntersectsRepeat=1;RepeatCorrectionApplied=0	SAC:ACF:DF:PD:GT:SGT:SF:SV:SIG:MT:PAC	0,0,0,0:0:1:2:./.:./.:.:0	0,0,2,0:0:1:2:./.:./.:.:0:0:.:.	0,0,2,0:0:1:2:./.:./.:.:0:0:.:.	0,0,0,0:0:1:2:./.:./.:.:0:0:.:.
chr3_ref_v2	1081	.	T	G	.	ExcRegion	IntersectsRepeat=1;RepeatCorrectionApplied=0	SAC:ACF:DF:PD:GT:SGT:SF:SV:SIG:MT:PAC	0,0,0,0:0:1:2:./.:./.:.:0	0,0,2,0:0:1:2:./.:./.:.:0:0:.:.	0,0,2,0:0:1:2:./.:./.:.:0:0:.:.	0,0,0,0:0:1:2:./.:./.:.:0:0:.:.
chr3_ref_v2	1083	.	C	A	.	ExcRegion	IntersectsRepeat=0;RepeatCorrectionApplied=0	SAC:ACF:DF:PD:GT:SGT:SF:SV:SIG:MT:PAC	0,0,0,0:0:1:2:./.:./.:.:0	0,0,2,0:0:1:2:./.:./.:.:0:0:.:.	0,0,2,0:0:1:2:./.:./.:.:0:0:.:.	0,0,0,0:0:1:2:./.:./.:.:0:0:.:.
chr3_ref_v2	1091	.	C	CTTTG	.	ExcRegion	IntersectsRepeat=1;RepeatCorrectionApplied=0	SAC:ACF:DF:PD:GT:SGT:SF:SV:SIG:MT:PAC	0,0,0,0:0:1:2:./.:./.:.:0	0,0,2,0:0:1:2:./.:./.:.:0:0:.:.	0,0,2,0:0:1:2:./.:./.:.:0:0:.:.	0,0,1,0:0:1:2:./.:./.:.:0:0:.:.
chr3_ref_v2	1094	.	T	TA	.	ExcRegion	IntersectsRepeat=0;RepeatCorrectionApplied=0	SAC:ACF:DF:PD:GT:SGT:SF:SV:SIG:MT:PAC	0,0,1,0:0:1:2:./.:./.:.:0	0,0,3,0:0:1:2:./.:./.:.:0:0:.:.	0,0,2,0:0:1:2:./.:./.:.:0:0:.:.	0,0,1,0:0:1:2:./.:./.:.:0:0:.:.
chr3_ref_v2	1095	.	C	G	.	ExcRegion	IntersectsRepeat=0;RepeatCorrectionApplied=0	SAC:ACF:DF:PD:GT:SGT:SF:SV:SIG:MT:PAC	0,0,1,0:0:1:2:./.:./.:.:0	0,0,4,0:0:1:2:./.:./.:.:0:0:.:.	0,0,2,0:0:1:2:./.:./.:.:0:0:.:.	0,0,1,0:0:1:2:./.:./.:.:0:0:.:.
chr3_ref_v2	1097	.	ATTGC	A	.	PASS	IntersectsRepeat=0;RepeatCorrectionApplied=0	SAC:ACF:DF:PD:GT:SGT:SF:SV:SIG:MT:PAC	0,0,1,0:0:1:2:./.:./.:.:0	0,0,4,0:0:1:2:./.:./.:.:0:0:.:.	0,0,2,0:0:1:2:./.:./.:.:0:0:.:.	0,0,1,0:0:1:2:./.:./.:.:0:0:.:.
chr3_ref_v2	1105	.	T	TGAG	.	PASS	IntersectsRepeat=0;RepeatCorrectionApplied=0	SAC:ACF:DF:PD:GT:SGT:SF:SV:SIG:MT:PAC	0,0,1,0:0:1:2:./.:./.:.:0	0,0,4,0:0:1:2:./.:./.:.:0:0:.:.	0,0,2,0:0:1:2:./.:./.:.:0:0:.:.	0,0,1,0:0:1:2:./.:./.:.:0:0:.:.
chr3_ref_v2	1106	.	CTAT	C	.	PASS	IntersectsRepeat=1;RepeatCorrectionApplied=1	SAC:ACF:DF:PD:GT:SGT:SF:SV:SIG:MT:PAC	0,0,1,0:0:1:2:./.:./.:.:0	0,0,4,0:0:1:2:./.:./.:.:0:0:.:.	0,0,2,0:0:1:2:./.:./.:.:0:0:.:.	0,0,2,0:0:1:2:./.:./.:.:0:0:.:.
chr3_ref_v2	1112	.	C	T	.	PASS	IntersectsRepeat=1;RepeatCorrectionApplied=0	SAC:ACF:DF:PD:GT:SGT:SF:SV:SIG:MT:PAC	0,0,1,0:0:1:2:./.:./.:.:0	0,0,5,0:0:1:2:./.:./.:.:0:0:.:.	0,0,2,0:0:1:2:./.:./.:.:0:0:.:.	0,0,2,0:0:1:2:./.:./.:.:0:0:.:.
chr3_ref_v2	1129	.	C	T	.	PASS	IntersectsRepeat=0;RepeatCorrectionApplied=0	SAC:ACF:DF:PD:GT:SGT:SF:SV:SIG:MT:PAC	0,0,1,0:0:1:2:./.:./.:.:0	0,0,9,0:0:1:2:./.:./.:.:0:0:.:.	0,0,2,0:0:1:2:./.:./.:.:0:0:.:.	0,0,6,0:0:1:2:./.:./.:.:0:0:.:.
chr3_ref_v2	1151	.	A	T	.	PASS	IntersectsRepeat=0;RepeatCorrectionApplied=0	SAC:ACF:DF:PD:GT:SGT:SF:SV:SIG:MT:PAC	0,0,2,0:0:1:2:./.:./.:.:0	0,0,14,0:0:1:2:./.:./.:.:0:0:.:.	0,0,2,0:0:1:2:./.:./.:.:0:0:.:.	0,0,10,0:0:1:2:./.:./.:.:0:0:.:.
chr3_ref_v2	1154	.	T	TTTCTTGAACGGA	.	PASS	IntersectsRepeat=0;RepeatCorrectionApplied=0	SAC:ACF:DF:PD:GT:SGT:SF:SV:SIG:MT:PAC	0,0,2,0:0:1:2:./.:./.:.:0	0,0,15,0:0:1:2:./.:./.:.:0:0:.:.	0,0,2,0:0:1:2:./.:./.:.:0:0:.:.	0,0,12,0:0:1:2:./.:./.:.:0:0:.:.
chr3_ref_v2	1157	.	C	A	.	PASS	IntersectsRepeat=0;RepeatCorrectionApplied=0	SAC:ACF:DF:PD:GT:SGT:SF:SV:SIG:MT:PAC	0,0,9,0:0:1:2:./.:./.:.:0	0,0,23,0:0:1:2:1/1:./.:.:0:0:.:.	0,0,4,0:0:1:2:./.:./.:.:0:0:.:.	0,0,24,0:0:1:2:1/1:./.:.:0:0:.:.
chr3_ref_v2	1203	.	G	GTTTAGACAAAGAAAAC	.	ExcRegion	IntersectsRepeat=1;RepeatCorrectionApplied=0	SAC:ACF:DF:PD:GT:SGT:SF:SV:SIG:MT:PAC	0,0,42,0:0:1:2:./.:./.:.:0	0,0,40,0:0:1:2:./.:./.:.:0:0:.:.	0,0,12,0:0:1:2:./.:./.:.:0:0:.:.	0,0,53,0:0:1:2:./.:./.:.:0:0:.:.
chr3_ref_v2	1223	.	A	T	.	ExcRegion	IntersectsRepeat=0;RepeatCorrectionApplied=0	SAC:ACF:DF:PD:GT:SGT:SF:SV:SIG:MT:PAC	0,0,120,0:0:1:2:./.:./.:.:0	1,0,50,0:1:1:2:./.:./.:.:0:0:.:.	0,0,37,0:0:1:2:./.:./.:.:0:0:.:.	0,3,102,1:1:1:2:./.:./.:.:0:0:.:.
chr3_ref_v2	1240	.	A	G	.	ExcRegion	IntersectsRepeat=0;RepeatCorrectionApplied=0	SAC:ACF:DF:PD:GT:SGT:SF:SV:SIG:MT:PAC	0,0,132,0:0:1:2:./.:./.:.:0	0,0,31,0:0:1:2:./.:./.:.:0:0:.:.	0,0,38,0:0:1:2:./.:./.:.:0:0:.:.	1,3,72,1:1:1:2:./.:./.:.:0:0:.:.
chr3_ref_v2	1243	.	C	CCATAGTTTCTATGTGCAAAAGCATTACCTATGTAATTCTTACA	.	ExcRegion	IntersectsRepeat=0;RepeatCorrectionApplied=0	SAC:ACF:DF:PD:GT:SGT:SF:SV:SIG:MT:PAC	0,0,137,0:0:1:2:./.:./.:.:0	0,0,34,0:0:1:2:./.:./.:.:0:0:.:.	0,0,40,0:0:1:2:./.:./.:.:0:0:.:.	1,0,77,1:1:1:2:./.:./.:.:0:0:.:.
chr3_ref_v2	4025	.	G	A	.	ExcRegion	IntersectsRepeat=0;RepeatCorrectionApplied=0	SAC:ACF:DF:PD:GT:SGT:SF:SV:SIG:MT:PAC	0,0,326,333:1:1:2:./.:./.:.:0	0,0,102,114:1:1:2:./.:./.:.:0:0:.:.	0,0,117,95:1:1:2:./.:./.:.:0:0:.:.	0,0,233,245:1:1:2:./.:./.:.:0:0:.:.
chr3_ref_v2	4521	.	G	A	.	PASS	IntersectsRepeat=0;RepeatCorrectionApplied=0	SAC:ACF:DF:PD:GT:SGT:SF:SV:SIG:MT:PAC	0,0,0,0:0:1:2:./.:./.:.:0	0,0,0,2:0:1:2:./.:./.:.:0:0:.:.	0,0,0,2:0:1:2:./.:./.:.:0:0:.:.	0,0,0,4:0:1:2:./.:./.:.:0:0:.:.
chr3_ref_v2	4937	.	T	G	.	PASS	IntersectsRepeat=0;RepeatCorrectionApplied=0	SAC:ACF:DF:PD:GT:SGT:SF:SV:SIG:MT:PAC	0,0,0,0:0:1:2:./.:./.:.:0	0,0,0,0:0:1:2:./.:./.:.:0:0:.:.	0,0,0,0:0:1:2:./.:./.:.:0:0:.:.	0,0,1,0:0:1:2:./.:./.:.:0:0:.:.
chr3_ref_v2	4993	.	T	A	.	PASS	IntersectsRepeat=0;RepeatCorrectionApplied=0	SAC:ACF:DF:PD:GT:SGT:SF:SV:SIG:MT:PAC	0,0,0,0:0:1:2:./.:./.:.:0	0,0,0,0:0:1:2:./.:./.:.:0:0:.:.	0,0,0,0:0:1:2:./.:./.:.:0:0:.:.	0,0,1,0:0:1:2:./.:./.:.:0:0:.:.
chr3_ref_v2	5856	.	C	T	.	PASS	IntersectsRepeat=0;RepeatCorrectionApplied=0	SAC:ACF:DF:PD:GT:SGT:SF:SV:SIG:MT:PAC	0,0,0,0:0:1:2:./.:./.:.:0	0,0,1,0:0:1:2:./.:./.:.:0:0:.:.	0,0,0,0:0:1:2:./.:./.:.:0:0:.:.	0,0,0,0:0:1:2:./.:./.:.:0:0:.:.
chr3_ref_v2	6097	.	GTGACGTTGAGTTTTTAC	G	.	PASS	IntersectsRepeat=0;RepeatCorrectionApplied=0	SAC:ACF:DF:PD:GT:SGT:SF:SV:SIG:MT:PAC	0,0,9,19:1:1:2:1/1:./.:.:0	0,0,2,2:1:1:2:./.:./.:.:0:0:.:.	0,0,0,4:0:1:2:./.:./.:.:0:0:.:.	0,0,6,8:1:1:2:./.:./.:.:0:0:.:.
chr3_ref_v2	6291	.	C	CTTT	.	PASS	IntersectsRepeat=1;RepeatCorrectionApplied=1	SAC:ACF:DF:PD:GT:SGT:SF:SV:SIG:MT:PAC	0,0,3,2:1:1:2:./.:./.:.:0	0,0,0,0:0:1:2:./.:./.:.:0:0:.:.	0,0,1,0:0:1:2:./.:./.:.:0:0:.:.	0,0,2,1:1:1:2:./.:./.:.:0:0:.:.
chr3_ref_v2	6389	.	A	G	.	PASS	IntersectsRepeat=1;RepeatCorrectionApplied=0	SAC:ACF:DF:PD:GT:SGT:SF:SV:SIG:MT:PAC	0,0,0,2:0:1:2:./.:./.:.:0	0,0,0,1:0:1:2:./.:./.:.:0:0:.:.	0,0,0,1:0:1:2:./.:./.:.:0:0:.:.	0,0,0,2:0:1:2:./.:./.:.:0:0:.:.
chr3_ref_v2	7271	.	C	T	.	PASS	IntersectsRepeat=1;RepeatCorrectionApplied=0	SAC:ACF:DF:PD:GT:SGT:SF:SV:SIG:MT:PAC	0,0,0,0:0:1:2:./.:./.:.:0	0,0,0,0:0:1:2:./.:./.:.:0:0:.:.	0,0,0,0:0:1:2:./.:./.:.:0:0:.:.	0,0,4,4:1:1:2:./.:./.:.:0:0:.:.
chr3_ref_v2	7287	.	G	GCCAACGTCAAAGGAACAAGA	.	PASS	IntersectsRepeat=0;RepeatCorrectionApplied=0	SAC:ACF:DF:PD:GT:SGT:SF:SV:SIG:MT:PAC	0,0,0,0:0:1:2:./.:./.:.:0	0,0,0,0:0:1:2:./.:./.:.:0:0:.:.	0,0,0,0:0:1:2:./.:./.:.:0:0:.:.	0,0,4,4:1:1:2:./.:./.:.:0:0:.:.
chr3_ref_v2	9010	.	T	TTTA	.	PASS	IntersectsRepeat=1;RepeatCorrectionApplied=0	SAC:ACF:DF:PD:GT:SGT:SF:SV:SIG:MT:PAC	0,1,1,0:1:1:2:./.:./.:.:0	0,0,1,0:0:1:2:./.:./.:.:0:0:.:.	1,1,0,0:1:1:2:./.:./.:.:0:0:.:.	0,0,6,2:1:1:2:./.:./.:.:0:0:.:.
chr3_ref_v2	9287	.	G	T	.	PASS	IntersectsRepeat=0;RepeatCorrectionApplied=0	SAC:ACF:DF:PD:GT:SGT:SF:SV:SIG:MT:PAC	0,0,0,1:0:1:2:./.:./.:.:0	0,0,0,0:0:1:2:./.:./.:.:0:0:.:.	0,0,0,0:0:1:2:./.:./.:.:0:0:.:.	0,0,0,1:0:1:2:./.:./.:.:0:0:.:.
chr3_ref_v2	18559	.	T	G	.	PASS	IntersectsRepeat=0;RepeatCorrectionApplied=0	SAC:ACF:DF:PD:GT:SGT:SF:SV:SIG:MT:PAC	101,186,79,0:1:1:2:0/0:0/1:0.5:0	47,103,25,1:1:1:2:0/0:0/1:0.25:0:0:.:.	93,62,8,0:1:1:2:0/0:0/1:0.125:0:0:.:.	180,142,10,0:1:1:2:0/0:0/1:0.125:0:0:.:.
chr3_ref_v2	27477	.	TAAA	T,TAAAA	.	PASS	IntersectsRepeat=1;RepeatCorrectionApplied=1	SAC:ACF:DF:PD:GT:SGT:SF:SV:SIG:MT:PAC	7,30,2,21,9,4:1:1:2:0/1:0/2:0.25:0	0,12,1,7,13,5:1:1:2:1/2:0/2:0.5:0:0:.:.	4,16,6,7,2,3:1:1:2:0/1:0/2:0.25:0:0:.:.	5,31,9,21,4,6:1:1:2:0/1:0/2:0.25:0:0:.:.
chr3_ref_v2	29265	.	TTTTGTTTATTTA	T	.	PASS	IntersectsRepeat=1;RepeatCorrectionApplied=0	SAC:ACF:DF:PD:GT:SGT:SF:SV:SIG:MT:PAC	0,0,158,201:1:1:2:1/1:./.:.:0	1,0,56,51:1:1:2:1/1:./.:.:0:0:.:.	0,1,59,62:1:1:2:1/1:./.:.:0:0:.:.	2,1,94,154:1:1:2:1/1:./.:.:0:0:.:.
chr3_ref_v2	40708	.	C	CAAAAAAAAAAAAAA,CAAAAAAAAAAAAAAA	.	PASS	IntersectsRepeat=1;RepeatCorrectionApplied=1	SAC:ACF:DF:PD:GT:SGT:SF:SV:SIG:MT:PAC	14,1,21,10,22,33:1:1:2:1/2:0/2:0.25:0	4,0,5,5,0,5:1:0:2:./.:./.:.:0:0:.:.	4,0,10,3,12,13:1:1:2:2/2:0/2:0.25:0:0:.:.	14,2,20,17,15,27:1:1:2:1/2:0/2:0.25:0:0:.:.
chr3_ref_v2	41396	.	T	TCCAAATGCTACGCAG	.	PASS	IntersectsRepeat=1;RepeatCorrectionApplied=0	SAC:ACF:DF:PD:GT:SGT:SF:SV:SIG:MT:PAC	0,1,123,139:1:1:2:1/1:./.:.:0	0,0,34,28:1:1:2:1/1:./.:.:0:0:.:.	1,0,33,48:1:1:2:1/1:./.:.:0:0:.:.	0,1,66,84:1:1:2:1/1:./.:.:0:0:.:.
chr3_ref_v2	41830	.	CAAAAA	C	.	PASS	IntersectsRepeat=1;RepeatCorrectionApplied=1	SAC:ACF:DF:PD:GT:SGT:SF:SV:SIG:MT:PAC	45,15,42,1:1:1:2:0/1:0/0:0.125:0	16,8,15,0:1:1:2:0/1:0/0:0.25:0:0:.:.	20,7,23,2:1:1:2:0/1:./.:.:0:0:.:.	22,16,50,5:1:1:2:0/1:1/1:0.125:0:0:.:.
chr3_ref_v2	44368	.	G	GA,GAAAA	.	PASS	IntersectsRepeat=1;RepeatCorrectionApplied=1	SAC:ACF:DF:PD:GT:SGT:SF:SV:SIG:MT:PAC	48,9,12,13,8,14:1:1:2:0/2:0/1:0.5:1	7,10,3,2,5,11:1:1:2:0/2:0/1:0.25:0:0:.:.	9,13,12,8,2,4:1:1:2:0/1:1/2:0.25:0:0:.:.	35,32,10,21,9,18:1:1:2:0/2:0/1:0.5:1:0:.:.
chr3_ref_v2	48532	.	G	GTCAGCTTCGGCTTCGGCGTCAGCT	.	PASS	IntersectsRepeat=0;RepeatCorrectionApplied=0	SAC:ACF:DF:PD:GT:SGT:SF:SV:SIG:MT:PAC	0,0,197,103:1:1:2:1/1:./.:.:0	0,0,55,30:1:1:2:1/1:./.:.:0:0:.:.	0,0,64,51:1:1:2:1/1:./.:.:0:0:.:.	0,0,148,87:1:1:2:1/1:./.:.:0:0:.:.
chr3_ref_v2	50148	.	A	AAT,AATAT	.	PASS	IntersectsRepeat=1;RepeatCorrectionApplied=1	SAC:ACF:DF:PD:GT:SGT:SF:SV:SIG:MT:PAC	0,1,7,13,32,39:1:1:2:2/2:1/2:0.125:0	5,2,7,9,20,26:1:1:2:2/2:0/2:0.25:0:0:.:.	0,1,5,4,14,15:1:1:2:2/2:1/2:0.125:0:0:.:.	2,0,6,8,23,37:1:1:2:2/2:./.:.:0:0:.:.
chr3_ref_v2	56899	.	C	A	.	PASS	IntersectsRepeat=1;RepeatCorrectionApplied=0	SAC:ACF:DF:PD:GT:SGT:SF:SV:SIG:MT:PAC	36,30,32,42:1:1:2:0/1:./.:.:0	20,22,8,20:1:1:2:0/1:0/0:0.25:0:0:.:.	24,25,10,11:1:1:2:0/1:0/0:0.5:0:0:.:.	48,57,24,22:1:1:2:0/1:0/0:0.5:0:0:.:.
chr3_ref_v2	57049	.	C	CAAAAAAAAAAA	.	PASS	IntersectsRepeat=1;RepeatCorrectionApplied=1	SAC:ACF:DF:PD:GT:SGT:SF:SV:SIG:MT:PAC	29,8,1,35:1:1:2:0/1:./.:.:0	17,3,1,5:1:1:2:0/1:0/0:0.5:0:0:.:.	13,6,0,11:1:1:2:0/1:0/0:0.25:0:0:.:.	38,12,0,27:1:1:2:0/1:0/0:0.25:0:0:.:.
chr3_ref_v2	62576	.	CAT	C	.	PASS	IntersectsRepeat=1;RepeatCorrectionApplied=1	SAC:ACF:DF:PD:GT:SGT:SF:SV:SIG:MT:PAC	98,104,23,8:1:1:2:0/0:0/1:0.125:0	39,51,3,6:1:1:2:0/0:./.:.:0:0:.:.	36,24,6,5:1:1:2:0/0:0/1:0.125:0:0:.:.	66,72,10,8:1:1:2:0/0:./.:.:0:0:.:.
chr3_ref_v2	76181	.	G	A	.	PASS	IntersectsRepeat=0;RepeatCorrectionApplied=0	SAC:ACF:DF:PD:GT:SGT:SF:SV:SIG:MT:PAC	2,1,237,179:1:1:2:1/1:./.:.:0	0,0,68,53:1:1:2:1/1:./.:.:0:0:.:.	0,0,87,76:1:1:2:1/1:./.:.:0:0:.:.	0,0,185,139:1:1:2:1/1:./.:.:0:0:.:.
chr3_ref_v2	82576	.	A	T	.	PASS	IntersectsRepeat=0;RepeatCorrectionApplied=0	SAC:ACF:DF:PD:GT:SGT:SF:SV:SIG:MT:PAC	21,21,32,30:1:1:2:0/1:1/1:0.25:0	4,12,4,9:1:1:2:0/1:0/0:0.125:0:0:.:.	9,6,9,7:1:1:2:0/1:./.:.:0:0:.:.	9,13,15,21:1:1:2:0/1:1/1:0.25:0:0:.:.
chr3_ref_v2	82580	.	C	CTATTCA	.	PASS	IntersectsRepeat=0;RepeatCorrectionApplied=0	SAC:ACF:DF:PD:GT:SGT:SF:SV:SIG:MT:PAC	8,11,32,30:1:1:2:0/1:1/1:0.5:0	2,4,4,8:1:1:2:./.:./.:.:0:0:.:.	3,3,9,7:1:1:2:1/1:0/1:0.5:0:0:.:.	0,7,15,21:1:1:2:1/1:0/1:0.5:0:0:.:.
chr3_ref_v2	82583	.	T	TTAC	.	PASS	IntersectsRepeat=0;RepeatCorrectionApplied=0	SAC:ACF:DF:PD:GT:SGT:SF:SV:SIG:MT:PAC	3,6,20,18:1:1:2:0/1:1/1:0.5:0	0,2,3,7:1:1:2:./.:./.:.:0:0:.:.	2,2,6,3:1:1:2:./.:./.:.:0:0:.:.	0,3,13,13:1:1:2:1/1:0/1:0.25:0:0:.:.
chr3_ref_v2	82585	.	G	T	.	PASS	IntersectsRepeat=0;RepeatCorrectionApplied=0	SAC:ACF:DF:PD:GT:SGT:SF:SV:SIG:MT:PAC	3,4,7,4:1:1:2:./.:./.:.:0	0,2,1,4:1:1:2:./.:./.:.:0:0:.:.	2,0,2,0:1:1:2:./.:./.:.:0:0:.:.	0,3,5,3:1:1:2:./.:./.:.:0:0:.:.
chr3_ref_v2	84302	.	G	A	.	ExcRegion	IntersectsRepeat=0;RepeatCorrectionApplied=0	SAC:ACF:DF:PD:GT:SGT:SF:SV:SIG:MT:PAC	1,1,2,3:1:1:2:./.:./.:.:0	0,0,0,4:0:1:2:./.:./.:.:0:0:.:.	0,1,0,1:1:1:2:./.:./.:.:0:0:.:.	1,2,0,7:1:1:2:./.:./.:.:0:0:.:.
chr3_ref_v2	84376	.	A	G	.	ExcRegion	IntersectsRepeat=1;RepeatCorrectionApplied=0	SAC:ACF:DF:PD:GT:SGT:SF:SV:SIG:MT:PAC	122,0,5,0:1:1:2:./.:./.:.:0	0,0,0,0:0:1:2:./.:./.:.:0:0:.:.	35,0,3,0:1:1:2:./.:./.:.:0:0:.:.	69,2,19,0:1:1:2:./.:./.:.:0:0:.:.
chr3_ref_v2	84865	.	T	C	.	ExcRegion	IntersectsRepeat=1;RepeatCorrectionApplied=0	SAC:ACF:DF:PD:GT:SGT:SF:SV:SIG:MT:PAC	0,121,0,6:1:1:2:./.:./.:.:0	0,62,0,5:1:1:2:./.:./.:.:0:0:.:.	0,26,0,2:1:1:2:./.:./.:.:0:0:.:.	0,93,0,12:1:1:2:./.:./.:.:0:0:.:.
chr3_ref_v2	84910	.	T	C	.	ExcRegion	IntersectsRepeat=1;RepeatCorrectionApplied=0	SAC:ACF:DF:PD:GT:SGT:SF:SV:SIG:MT:PAC	0,28,0,3:1:1:2:./.:./.:.:0	0,42,0,5:1:1:2:./.:./.:.:0:0:.:.	0,9,0,2:1:1:2:./.:./.:.:0:0:.:.	0,39,0,7:1:1:2:./.:./.:.:0:0:.:.
chr3_ref_v2	90278	.	T	A	.	ExcRegion	IntersectsRepeat=1;RepeatCorrectionApplied=0	SAC:ACF:DF:PD:GT:SGT:SF:SV:SIG:MT:PAC	0,0,0,0:0:1:2:./.:./.:.:0	3,0,2,0:1:1:2:./.:./.:.:0:0:.:.	1,0,0,0:0:1:2:./.:./.:.:0:0:.:.	2,0,0,0:0:1:2:./.:./.:.:0:0:.:.
chr3_ref_v2	90790	.	C	CGCACGTACGCT	.	PASS	IntersectsRepeat=0;RepeatCorrectionApplied=0	SAC:ACF:DF:PD:GT:SGT:SF:SV:SIG:MT:PAC	2,10,0,3:1:1:2:./.:./.:.:0	0,2,0,1:1:1:2:./.:./.:.:0:0:.:.	0,2,0,1:1:1:2:./.:./.:.:0:0:.:.	0,8,0,3:1:1:2:./.:./.:.:0:0:.:.
chr3_ref_v2	90823	.	A	C	.	PASS	IntersectsRepeat=0;RepeatCorrectionApplied=0	SAC:ACF:DF:PD:GT:SGT:SF:SV:SIG:MT:PAC	0,0,0,1:0:1:2:./.:./.:.:0	0,0,0,0:0:1:2:./.:./.:.:0:0:.:.	0,0,0,0:0:1:2:./.:./.:.:0:0:.:.	0,0,0,2:0:1:2:./.:./.:.:0:0:.:.
chr3_ref_v2	100221	.	CT	C	.	PASS	IntersectsRepeat=1;RepeatCorrectionApplied=1	SAC:ACF:DF:PD:GT:SGT:SF:SV:SIG:MT:PAC	88,65,5,21:1:1:2:0/0:./.:.:0	27,9,1,3:1:1:2:0/0:./.:.:0:0:.:.	37,19,4,8:1:1:2:0/0:./.:.:0:0:.:.	81,62,7,28:1:1:2:0/0:./.:.:0:0:.:.
chr3_ref_v2	106244	.	G	GA	.	PASS	IntersectsRepeat=1;RepeatCorrectionApplied=1	SAC:ACF:DF:PD:GT:SGT:SF:SV:SIG:MT:PAC	135,110,25,5:1:1:2:0/0:0/1:0.125:0	37,34,4,2:1:1:2:0/0:./.:.:0:0:.:.	38,45,11,7:1:1:2:0/0:0/1:0.25:0:0:.:.	103,87,16,4:1:1:2:0/0:0/1:0.125:0:0:.:.
chr3_ref_v2	141010	.	G	A	.	PASS	IntersectsRepeat=1;RepeatCorrectionApplied=0	SAC:ACF:DF:PD:GT:SGT:SF:SV:SIG:MT:PAC	138,89,0,54:1:1:2:0/0:0/1:0.5:0	68,47,0,9:1:1:2:0/0:0/1:0.125:0:0:.:.	46,38,0,5:1:1:2:0/0:0/1:0.125:0:0:.:.	111,66,0,28:1:1:2:0/0:0/1:0.25:0:0:.:.
chr3_ref_v2	144444	.	A	G	.	PASS	IntersectsRepeat=1;RepeatCorrectionApplied=0	SAC:ACF:DF:PD:GT:SGT:SF:SV:SIG:MT:PAC	135,341,0,0:1:1:2:0/0:./.:.:0	35,67,0,0:1:1:2:0/0:./.:.:0:0:.:.	32,44,30,65:1:1:2:0/1:1/1:0.125:0:1:g.144444A>G:0	142,193,0,0:1:1:2:0/0:./.:.:0:0:.:.
chr3_ref_v2	146963	.	TCA	T	.	PASS	IntersectsRepeat=0;RepeatCorrectionApplied=0	SAC:ACF:DF:PD:GT:SGT:SF:SV:SIG:MT:PAC	0,0,13,134:1:1:2:1/1:./.:.:0	0,0,6,27:1:1:2:1/1:./.:.:0:0:.:.	0,0,8,44:1:1:2:1/1:./.:.:0:0:.:.	0,0,10,72:1:1:2:1/1:./.:.:0:0:.:.
chr3_ref_v2	146968	.	AAGACCTCGCCGCGTAACGCAGTATTCGTGTTACTAGTATATGGAAGCTGAAGTGCAAAGATTGATAATGTAATAGGATAATGAAACGT	A	.	PASS	IntersectsRepeat=0;RepeatCorrectionApplied=0	SAC:ACF:DF:PD:GT:SGT:SF:SV:SIG:MT:PAC	0,3,0,12:1:1:2:./.:./.:.:0	0,2,1,4:1:1:2:./.:./.:.:0:0:.:.	0,1,0,6:1:1:2:./.:./.:.:0:0:.:.	0,0,1,9:1:1:2:./.:./.:.:0:0:.:.
chr3_ref_v2	146992	.	T	A	.	ExcRegion	IntersectsRepeat=0;RepeatCorrectionApplied=0	SAC:ACF:DF:PD:GT:SGT:SF:SV:SIG:MT:PAC	0,12,0,3:1:1:2:./.:./.:.:0	1,4,0,2:1:1:2:./.:./.:.:0:0:.:.	0,6,0,1:1:1:2:./.:./.:.:0:0:.:.	1,9,0,0:1:1:2:./.:./.:.:0:0:.:.
chr3_ref_v2	147061	.	AACGGAATGAGGAAT	A	.	ExcRegion	IntersectsRepeat=1;RepeatCorrectionApplied=0	SAC:ACF:DF:PD:GT:SGT:SF:SV:SIG:MT:PAC	0,3,0,12:1:1:2:./.:./.:.:0	0,1,1,3:1:1:2:./.:./.:.:0:0:.:.	0,0,0,6:0:1:2:./.:./.:.:0:0:.:.	0,0,1,9:1:1:2:./.:./.:.:0:0:.:.
chr3_ref_v2	147076	.	A	AG	.	ExcRegion	IntersectsRepeat=1;RepeatCorrectionApplied=0	SAC:ACF:DF:PD:GT:SGT:SF:SV:SIG:MT:PAC	0,0,1,0:0:1:2:./.:./.:.:0	0,0,0,0:0:1:2:./.:./.:.:0:0:.:.	0,0,0,0:0:1:2:./.:./.:.:0:0:.:.	0,0,0,0:0:1:2:./.:./.:.:0:0:.:.
chr3_ref_v2	147456	.	A	T	.	ExcRegion	IntersectsRepeat=0;RepeatCorrectionApplied=0	SAC:ACF:DF:PD:GT:SGT:SF:SV:SIG:MT:PAC	0,0,0,0:0:1:2:./.:./.:.:0	0,0,0,0:0:1:2:./.:./.:.:0:0:.:.	0,0,0,0:0:1:2:./.:./.:.:0:0:.:.	0,0,1,0:0:1:2:./.:./.:.:0:0:.:.
chr3_ref_v2	147473	.	G	A	.	ExcRegion	IntersectsRepeat=0;RepeatCorrectionApplied=0	SAC:ACF:DF:PD:GT:SGT:SF:SV:SIG:MT:PAC	0,0,0,0:0:1:2:./.:./.:.:0	0,0,0,0:0:1:2:./.:./.:.:0:0:.:.	0,0,0,0:0:1:2:./.:./.:.:0:0:.:.	0,0,1,0:0:1:2:./.:./.:.:0:0:.:.
chr3_ref_v2	147474	.	T	C	.	ExcRegion	IntersectsRepeat=0;RepeatCorrectionApplied=0	SAC:ACF:DF:PD:GT:SGT:SF:SV:SIG:MT:PAC	0,0,0,0:0:1:2:./.:./.:.:0	0,0,0,0:0:1:2:./.:./.:.:0:0:.:.	0,0,0,0:0:1:2:./.:./.:.:0:0:.:.	0,0,1,0:0:1:2:./.:./.:.:0:0:.:.
chr3_ref_v2	147499	.	T	TC	.	ExcRegion	IntersectsRepeat=0;RepeatCorrectionApplied=0	SAC:ACF:DF:PD:GT:SGT:SF:SV:SIG:MT:PAC	5,0,0,0:0:1:2:./.:./.:.:0	1,0,0,0:0:1:2:./.:./.:.:0:0:.:.	2,0,0,0:0:1:2:./.:./.:.:0:0:.:.	2,0,0,0:0:1:2:./.:./.:.:0:0:.:.
chr3_ref_v2	147504	.	A	AATATT	.	ExcRegion	IntersectsRepeat=0;RepeatCorrectionApplied=0	SAC:ACF:DF:PD:GT:SGT:SF:SV:SIG:MT:PAC	16,0,0,0:0:1:2:./.:./.:.:0	4,0,0,0:0:1:2:./.:./.:.:0:0:.:.	4,0,0,0:0:1:2:./.:./.:.:0:0:.:.	11,0,0,0:0:1:2:./.:./.:.:0:0:.:.
chr3_ref_v2	147517	.	GGA	G	.	ExcRegion	IntersectsRepeat=0;RepeatCorrectionApplied=0	SAC:ACF:DF:PD:GT:SGT:SF:SV:SIG:MT:PAC	46,1,0,0:1:1:2:./.:./.:.:0	11,0,0,3:1:1:2:./.:./.:.:0:0:.:.	16,0,0,0:0:1:2:./.:./.:.:0:0:.:.	36,0,0,1:1:1:2:./.:./.:.:0:0:.:.
chr3_ref_v2	147522	.	GAGGA	G	.	ExcRegion	IntersectsRepeat=0;RepeatCorrectionApplied=0	SAC:ACF:DF:PD:GT:SGT:SF:SV:SIG:MT:PAC	57,1,0,0:1:1:2:./.:./.:.:0	13,0,0,3:1:1:2:./.:./.:.:0:0:.:.	18,0,0,0:0:1:2:./.:./.:.:0:0:.:.	50,1,0,1:1:1:2:./.:./.:.:0:0:.:.
chr3_ref_v2	147530	.	ATCG	A	.	ExcRegion	IntersectsRepeat=1;RepeatCorrectionApplied=0	SAC:ACF:DF:PD:GT:SGT:SF:SV:SIG:MT:PAC	73,6,0,0:1:1:2:./.:./.:.:0	16,1,0,3:1:1:2:./.:./.:.:0:0:.:.	25,0,0,0:0:1:2:./.:./.:.:0:0:.:.	61,2,0,1:1:1:2:./.:./.:.:0:0:.:.
chr3_ref_v2	147539	.	T	TTTA	.	ExcRegion	IntersectsRepeat=1;RepeatCorrectionApplied=0	SAC:ACF:DF:PD:GT:SGT:SF:SV:SIG:MT:PAC	81,7,0,0:1:1:2:./.:./.:.:0	22,1,0,3:1:1:2:./.:./.:.:0:0:.:.	35,0,0,0:0:1:2:./.:./.:.:0:0:.:.	70,3,0,1:1:1:2:./.:./.:.:0:0:.:.
chr3_ref_v2	147542	.	G	GAAT	.	ExcRegion	IntersectsRepeat=0;RepeatCorrectionApplied=0	SAC:ACF:DF:PD:GT:SGT:SF:SV:SIG:MT:PAC	93,8,0,0:1:1:2:./.:./.:.:0	22,1,0,3:1:1:2:./.:./.:.:0:0:.:.	36,0,0,0:0:1:2:./.:./.:.:0:0:.:.	74,3,0,1:1:1:2:./.:./.:.:0:0:.:.
chr3_ref_v2	147544	.	A	G	.	ExcRegion	IntersectsRepeat=0;RepeatCorrectionApplied=0	SAC:ACF:DF:PD:GT:SGT:SF:SV:SIG:MT:PAC	96,8,0,0:1:1:2:./.:./.:.:0	22,1,0,3:1:1:2:./.:./.:.:0:0:.:.	39,0,0,0:0:1:2:./.:./.:.:0:0:.:.	79,3,0,1:1:1:2:./.:./.:.:0:0:.:.
chr3_ref_v2	189687	.	G	T	.	PASS	IntersectsRepeat=0;RepeatCorrectionApplied=0	SAC:ACF:DF:PD:GT:SGT:SF:SV:SIG:MT:PAC	248,280,1,0:1:1:2:0/0:./.:.:0	63,74,0,0:1:1:2:0/0:./.:.:0:0:.:.	87,86,0,0:1:1:2:0/0:./.:.:0:0:.:.	213,217,0,1:1:1:2:0/0:./.:.:0:0:.:.
chr3_ref_v2	203884	.	G	T	.	PASS	IntersectsRepeat=0;RepeatCorrectionApplied=0	SAC:ACF:DF:PD:GT:SGT:SF:SV:SIG:MT:PAC	301,268,0,0:1:1:2:0/0:./.:.:0	81,88,1,0:1:1:2:0/0:./.:.:0:0:.:.	87,99,0,0:1:1:2:0/0:./.:.:0:0:.:.	199,215,0,0:1:1:2:0/0:./.:.:0:0:.:.
chr3_ref_v2	205618	.	CA	C	.	PASS	IntersectsRepeat=1;RepeatCorrectionApplied=1	SAC:ACF:DF:PD:GT:SGT:SF:SV:SIG:MT:PAC	114,123,28,13:1:1:2:0/0:0/1:0.125:0	16,45,2,4:1:1:2:0/0:./.:.:0:0:.:.	30,55,9,6:1:1:2:0/0:./.:.:0:0:.:.	92,107,23,16:1:1:2:0/0:0/1:0.125:0:0:.:.
chr3_ref_v2	207552	.	GA	G	.	PASS	IntersectsRepeat=1;RepeatCorrectionApplied=1	SAC:ACF:DF:PD:GT:SGT:SF:SV:SIG:MT:PAC	113,145,16,17:1:1:2:0/0:./.:.:0	30,21,11,7:1:1:2:0/0:0/1:0.25:0:0:.:.	48,52,9,2:1:1:2:0/0:./.:.:0:0:.:.	94,77,6,16:1:1:2:0/0:./.:.:0:0:.:.
chr3_ref_v2	217274	.	A	C	.	PASS	IntersectsRepeat=1;RepeatCorrectionApplied=0	SAC:ACF:DF:PD:GT:SGT:SF:SV:SIG:MT:PAC	259,60,0,103:1:1:2:0/0:0/1:0.5:0	84,35,0,21:1:1:2:0/0:0/1:0.25:0:0:.:.	93,65,1,7:1:1:2:0/0:0/1:0.125:0:0:.:.	185,127,0,18:1:1:2:0/0:0/1:0.125:0:0:.:.
chr3_ref_v2	220603	.	TTA	T	.	PASS	IntersectsRepeat=1;RepeatCorrectionApplied=1	SAC:ACF:DF:PD:GT:SGT:SF:SV:SIG:MT:PAC	76,68,7,7:1:1:2:0/0:./.:.:0	38,47,7,2:1:1:2:0/0:./.:.:0:0:.:.	27,18,2,0:1:1:2:0/0:./.:.:0:0:.:.	63,49,5,8:1:1:2:0/0:./.:.:0:0:.:.
chr3_ref_v2	224794	.	GT	G	.	PASS	IntersectsRepeat=1;RepeatCorrectionApplied=1	SAC:ACF:DF:PD:GT:SGT:SF:SV:SIG:MT:PAC	118,101,4,20:1:1:2:0/0:./.:.:0	29,18,1,2:1:1:2:0/0:./.:.:0:0:.:.	49,39,7,7:1:1:2:0/0:./.:.:0:0:.:.	104,69,12,8:1:1:2:0/0:./.:.:0:0:.:.
chr3_ref_v2	225102	.	C	CA	.	PASS	IntersectsRepeat=1;RepeatCorrectionApplied=1	SAC:ACF:DF:PD:GT:SGT:SF:SV:SIG:MT:PAC	153,42,10,19:1:1:2:0/0:0/1:0.125:0	43,17,1,6:1:1:2:0/0:0/1:0.125:0:0:.:.	62,42,5,2:1:1:2:0/0:./.:.:0:0:.:.	126,67,4,8:1:1:2:0/0:./.:.:0:0:.:.
chr3_ref_v2	226835	.	CT	C,CTT	.	PASS	IntersectsRepeat=1;RepeatCorrectionApplied=1	SAC:ACF:DF:PD:GT:SGT:SF:SV:SIG:MT:PAC	31,15,37,8,53,14:1:1:2:0/2:1/2:0.5:0	6,5,9,4,11,3:1:1:2:1/2:0/2:0.25:0:0:.:.	10,7,16,9,10,4:1:1:2:1/2:0/1:0.5:0:0:.:.	34,20,36,14,41,13:1:1:2:0/2:1/2:0.5:1:0:.:.
chr3_ref_v2	226861	.	C	T	.	PASS	IntersectsRepeat=1;RepeatCorrectionApplied=0	SAC:ACF:DF:PD:GT:SGT:SF:SV:SIG:MT:PAC	77,187,95,0:1:1:2:0/0:0/1:0.5:0	30,59,13,0:1:1:2:0/0:0/1:0.25:0:0:.:.	34,64,22,0:1:1:2:0/0:0/1:0.5:0:0:.:.	72,165,77,0:1:1:2:0/0:0/1:0.5:0:0:.:.
chr3_ref_v2	238277	.	ATT	A,AT	.	PASS	IntersectsRepeat=1;RepeatCorrectionApplied=1	SAC:ACF:DF:PD:GT:SGT:SF:SV:SIG:MT:PAC	35,10,25,18,83,32:1:1:2:0/2:1/2:0.5:1	13,5,13,4,37,9:1:1:2:2/2:0/2:0.25:0:0:.:.	8,4,8,6,35,22:1:1:2:2/2:0/2:0.125:0:0:.:.	26,7,30,19,78,34:1:1:2:2/2:0/2:0.25:0:0:.:.
chr3_ref_v2	243811	.	GTA	G	.	PASS	IntersectsRepeat=1;RepeatCorrectionApplied=1	SAC:ACF:DF:PD:GT:SGT:SF:SV:SIG:MT:PAC	79,55,20,17:1:1:2:0/0:0/1:0.125:0	46,28,10,10:1:1:2:0/0:0/1:0.25:0:0:.:.	27,25,8,6:1:1:2:0/0:0/1:0.125:0:0:.:.	52,55,8,14:1:1:2:0/0:0/1:0.125:0:0:.:.
chr3_ref_v2	255816	.	G	GT,GTT	.	PASS	IntersectsRepeat=1;RepeatCorrectionApplied=1	SAC:ACF:DF:PD:GT:SGT:SF:SV:SIG:MT:PAC	2,5,70,58,2,4:1:1:2:1/1:./.:.:0	5,1,47,27,5,4:1:1:2:1/1:1/2:0.125:0:0:.:.	4,3,17,22,3,5:1:1:2:1/1:1/2:0.125:0:0:.:.	6,7,54,77,3,7:1:1:2:1/1:./.:.:0:0:.:.
chr3_ref_v2	255855	.	GTA	G	.	PASS	IntersectsRepeat=1;RepeatCorrectionApplied=1	SAC:ACF:DF:PD:GT:SGT:SF:SV:SIG:MT:PAC	68,84,9,10:1:1:2:0/0:./.:.:0	43,56,7,11:1:1:2:0/0:0/1:0.125:0:0:.:.	14,30,4,2:1:1:2:0/0:./.:.:0:0:.:.	61,57,8,11:1:1:2:0/0:./.:.:0:0:.:.
chr3_ref_v2	256490	.	C	A	.	PASS	IntersectsRepeat=1;RepeatCorrectionApplied=0	SAC:ACF:DF:PD:GT:SGT:SF:SV:SIG:MT:PAC	345,350,0,0:1:1:2:0/0:./.:.:0	75,72,1,3:1:1:2:0/0:./.:.:0:0:.:.	123,115,0,0:1:1:2:0/0:./.:.:0:0:.:.	223,268,0,1:1:1:2:0/0:./.:.:0:0:.:.
chr3_ref_v2	259276	.	G	T	.	PASS	IntersectsRepeat=0;RepeatCorrectionApplied=0	SAC:ACF:DF:PD:GT:SGT:SF:SV:SIG:MT:PAC	335,301,0,0:1:1:2:0/0:./.:.:0	61,57,1,0:1:1:2:0/0:./.:.:0:0:.:.	86,84,0,1:1:1:2:0/0:./.:.:0:0:.:.	221,195,0,0:1:1:2:0/0:./.:.:0:0:.:.
chr3_ref_v2	268855	.	GA	G	.	PASS	IntersectsRepeat=1;RepeatCorrectionApplied=1	SAC:ACF:DF:PD:GT:SGT:SF:SV:SIG:MT:PAC	89,112,45,24:1:1:2:0/0:0/1:0.25:0	20,33,15,17:1:1:2:0/0:0/1:0.5:0:0:.:.	31,33,24,14:1:1:2:0/0:0/1:0.5:0:0:.:.	68,74,28,33:1:1:2:0/0:0/1:0.25:0:0:.:.
chr3_ref_v2	288402	.	AAT	A	.	PASS	IntersectsRepeat=1;RepeatCorrectionApplied=1	SAC:ACF:DF:PD:GT:SGT:SF:SV:SIG:MT:PAC	67,80,7,8:1:1:2:0/0:./.:.:0	59,54,7,9:1:1:2:0/0:./.:.:0:0:.:.	17,25,2,1:1:1:2:0/0:./.:.:0:0:.:.	43,52,6,5:1:1:2:0/0:./.:.:0:0:.:.
chr3_ref_v2	288956	.	AAT	A	.	PASS	IntersectsRepeat=1;RepeatCorrectionApplied=1	SAC:ACF:DF:PD:GT:SGT:SF:SV:SIG:MT:PAC	0,115,0,12:1:1:2:0/0:0/1:0.125:0	0,47,0,4:1:1:2:0/0:0/1:0.125:0:0:.:.	0,43,0,3:1:1:2:0/0:./.:.:0:0:.:.	0,87,0,11:1:1:2:0/0:0/1:0.125:0:0:.:.
chr3_ref_v2	290219	.	A	T	.	PASS	IntersectsRepeat=1;RepeatCorrectionApplied=0	SAC:ACF:DF:PD:GT:SGT:SF:SV:SIG:MT:PAC	207,264,16,103:1:1:2:0/0:0/1:0.5:0	43,61,3,30:1:1:2:0/0:0/1:0.5:0:0:.:.	61,93,14,34:1:1:2:0/0:0/1:0.5:1:0:.:.	139,179,22,76:1:1:2:0/0:0/1:0.5:0:0:.:.
chr3_ref_v2	311601	.	G	T	.	PASS	IntersectsRepeat=1;RepeatCorrectionApplied=0	SAC:ACF:DF:PD:GT:SGT:SF:SV:SIG:MT:PAC	0,0,10,64:1:1:2:1/1:./.:.:0	0,0,1,3:1:1:2:./.:./.:.:0:0:.:.	0,0,4,16:1:1:2:1/1:./.:.:0:0:.:.	0,0,1,41:1:1:2:1/1:./.:.:0:0:.:.
chr3_ref_v2	311603	.	A	G	.	PASS	IntersectsRepeat=0;RepeatCorrectionApplied=0	SAC:ACF:DF:PD:GT:SGT:SF:SV:SIG:MT:PAC	0,0,10,63:1:1:2:1/1:./.:.:0	0,0,1,3:1:1:2:./.:./.:.:0:0:.:.	0,0,4,16:1:1:2:1/1:./.:.:0:0:.:.	0,0,1,39:1:1:2:1/1:./.:.:0:0:.:.
chr3_ref_v2	311626	.	T	G	.	ExcRegion	IntersectsRepeat=1;RepeatCorrectionApplied=0	SAC:ACF:DF:PD:GT:SGT:SF:SV:SIG:MT:PAC	0,1,7,43:1:1:2:./.:./.:.:0	0,0,1,3:1:1:2:./.:./.:.:0:0:.:.	0,0,3,10:1:1:2:./.:./.:.:0:0:.:.	0,0,0,29:0:1:2:./.:./.:.:0:0:.:.
chr3_ref_v2	311631	.	A	ATGG	.	ExcRegion	IntersectsRepeat=1;RepeatCorrectionApplied=0	SAC:ACF:DF:PD:GT:SGT:SF:SV:SIG:MT:PAC	0,0,6,40:1:1:2:./.:./.:.:0	0,0,1,3:1:1:2:./.:./.:.:0:0:.:.	0,0,3,8:1:1:2:./.:./.:.:0:0:.:.	0,0,0,25:0:1:2:./.:./.:.:0:0:.:.
chr3_ref_v2	311636	.	G	A	.	ExcRegion	IntersectsRepeat=0;RepeatCorrectionApplied=0	SAC:ACF:DF:PD:GT:SGT:SF:SV:SIG:MT:PAC	0,0,6,31:1:1:2:./.:./.:.:0	0,0,0,3:0:1:2:./.:./.:.:0:0:.:.	0,0,3,5:1:1:2:./.:./.:.:0:0:.:.	0,0,0,21:0:1:2:./.:./.:.:0:0:.:.
chr3_ref_v2	311673	.	C	T	.	ExcRegion	IntersectsRepeat=0;RepeatCorrectionApplied=0	SAC:ACF:DF:PD:GT:SGT:SF:SV:SIG:MT:PAC	0,0,0,33:0:1:2:./.:./.:.:0	0,0,4,13:1:1:2:./.:./.:.:0:0:.:.	0,0,1,12:1:1:2:./.:./.:.:0:0:.:.	0,0,3,28:1:1:2:./.:./.:.:0:0:.:.
chr3_ref_v2	311674	.	A	G	.	ExcRegion	IntersectsRepeat=0;RepeatCorrectionApplied=0	SAC:ACF:DF:PD:GT:SGT:SF:SV:SIG:MT:PAC	0,0,0,33:0:1:2:./.:./.:.:0	0,0,6,13:1:1:2:./.:./.:.:0:0:.:.	0,0,1,12:1:1:2:./.:./.:.:0:0:.:.	0,0,3,28:1:1:2:./.:./.:.:0:0:.:.
chr3_ref_v2	311711	.	G	A	.	ExcRegion	IntersectsRepeat=0;RepeatCorrectionApplied=0	SAC:ACF:DF:PD:GT:SGT:SF:SV:SIG:MT:PAC	0,0,23,32:1:1:2:./.:./.:.:0	0,0,19,18:1:1:2:./.:./.:.:0:0:.:.	0,0,6,12:1:1:2:./.:./.:.:0:0:.:.	0,0,15,30:1:1:2:./.:./.:.:0:0:.:.
chr3_ref_v2	311736	.	T	A	.	ExcRegion	IntersectsRepeat=0;RepeatCorrectionApplied=0	SAC:ACF:DF:PD:GT:SGT:SF:SV:SIG:MT:PAC	0,0,67,25:1:1:2:./.:./.:.:0	0,0,30,19:1:1:2:./.:./.:.:0:0:.:.	0,0,25,11:1:1:2:./.:./.:.:0:0:.:.	0,0,49,28:1:1:2:./.:./.:.:0:0:.:.
chr3_ref_v2	312394	.	G	A	.	ExcRegion	IntersectsRepeat=1;RepeatCorrectionApplied=0	SAC:ACF:DF:PD:GT:SGT:SF:SV:SIG:MT:PAC	0,62,0,0:0:1:2:./.:./.:.:0	0,3,0,4:1:1:2:./.:./.:.:0:0:.:.	0,16,0,0:0:1:2:./.:./.:.:0:0:.:.	2,34,0,0:1:1:2:./.:./.:.:0:0:.:.
chr3_ref_v2	312444	.	T	G	.	ExcRegion	IntersectsRepeat=1;RepeatCorrectionApplied=0	SAC:ACF:DF:PD:GT:SGT:SF:SV:SIG:MT:PAC	0,0,0,2:0:1:2:./.:./.:.:0	0,0,0,0:0:1:2:./.:./.:.:0:0:.:.	0,0,0,0:0:1:2:./.:./.:.:0:0:.:.	0,0,0,0:0:1:2:./.:./.:.:0:0:.:.
chr4_ref_v2	303	.	T	C	.	ExcRegion	IntersectsRepeat=1;RepeatCorrectionApplied=0	SAC:ACF:DF:PD:GT:SGT:SF:SV:SIG:MT:PAC	0,0,0,0:0:1:2:./.:./.:.:0	0,0,0,0:0:1:2:./.:./.:.:0:0:.:.	0,0,0,1:0:1:2:./.:./.:.:0:0:.:.	0,0,1,0:0:1:2:./.:./.:.:0:0:.:.
chr4_ref_v2	717	.	C	T	.	ExcRegion	IntersectsRepeat=0;RepeatCorrectionApplied=0	SAC:ACF:DF:PD:GT:SGT:SF:SV:SIG:MT:PAC	0,0,0,0:0:1:2:./.:./.:.:0	0,0,1,0:0:1:2:./.:./.:.:0:0:.:.	0,0,0,0:0:1:2:./.:./.:.:0:0:.:.	0,0,0,0:0:1:2:./.:./.:.:0:0:.:.
chr4_ref_v2	736	.	C	G	.	ExcRegion	IntersectsRepeat=1;RepeatCorrectionApplied=0	SAC:ACF:DF:PD:GT:SGT:SF:SV:SIG:MT:PAC	0,0,0,0:0:1:2:./.:./.:.:0	0,0,1,1:1:1:2:./.:./.:.:0:0:.:.	0,0,0,0:0:1:2:./.:./.:.:0:0:.:.	0,0,0,0:0:1:2:./.:./.:.:0:0:.:.
chr4_ref_v2	745	.	T	C	.	ExcRegion	IntersectsRepeat=1;RepeatCorrectionApplied=0	SAC:ACF:DF:PD:GT:SGT:SF:SV:SIG:MT:PAC	0,0,0,0:0:1:2:./.:./.:.:0	0,0,1,1:1:1:2:./.:./.:.:0:0:.:.	0,0,0,0:0:1:2:./.:./.:.:0:0:.:.	0,0,0,0:0:1:2:./.:./.:.:0:0:.:.
chr4_ref_v2	746	.	T	C	.	ExcRegion	IntersectsRepeat=0;RepeatCorrectionApplied=0	SAC:ACF:DF:PD:GT:SGT:SF:SV:SIG:MT:PAC	0,0,0,0:0:1:2:./.:./.:.:0	0,0,1,1:1:1:2:./.:./.:.:0:0:.:.	0,0,0,0:0:1:2:./.:./.:.:0:0:.:.	0,0,0,0:0:1:2:./.:./.:.:0:0:.:.
chr4_ref_v2	753	.	C	A	.	ExcRegion	IntersectsRepeat=0;RepeatCorrectionApplied=0	SAC:ACF:DF:PD:GT:SGT:SF:SV:SIG:MT:PAC	0,0,0,0:0:1:2:./.:./.:.:0	0,0,1,1:1:1:2:./.:./.:.:0:0:.:.	0,0,0,0:0:1:2:./.:./.:.:0:0:.:.	0,0,0,0:0:1:2:./.:./.:.:0:0:.:.
chr4_ref_v2	757	.	T	C	.	ExcRegion	IntersectsRepeat=1;RepeatCorrectionApplied=0	SAC:ACF:DF:PD:GT:SGT:SF:SV:SIG:MT:PAC	0,0,0,0:0:1:2:./.:./.:.:0	1,1,0,0:1:1:2:./.:./.:.:0:0:.:.	0,0,0,0:0:1:2:./.:./.:.:0:0:.:.	0,0,0,0:0:1:2:./.:./.:.:0:0:.:.
chr4_ref_v2	784	.	A	T	.	ExcRegion	IntersectsRepeat=1;RepeatCorrectionApplied=0	SAC:ACF:DF:PD:GT:SGT:SF:SV:SIG:MT:PAC	0,0,0,0:0:1:2:./.:./.:.:0	0,0,1,1:1:1:2:./.:./.:.:0:0:.:.	0,0,0,0:0:1:2:./.:./.:.:0:0:.:.	0,0,0,0:0:1:2:./.:./.:.:0:0:.:.
chr4_ref_v2	789	.	G	A	.	ExcRegion	IntersectsRepeat=1;RepeatCorrectionApplied=0	SAC:ACF:DF:PD:GT:SGT:SF:SV:SIG:MT:PAC	0,0,0,0:0:1:2:./.:./.:.:0	0,0,1,1:1:1:2:./.:./.:.:0:0:.:.	0,0,0,0:0:1:2:./.:./.:.:0:0:.:.	0,0,0,0:0:1:2:./.:./.:.:0:0:.:.
chr4_ref_v2	1555	.	T	G	.	PASS	IntersectsRepeat=0;RepeatCorrectionApplied=0	SAC:ACF:DF:PD:GT:SGT:SF:SV:SIG:MT:PAC	0,0,1,2:1:1:2:./.:./.:.:0	0,0,0,2:0:1:2:./.:./.:.:0:0:.:.	0,0,0,0:0:1:2:./.:./.:.:0:0:.:.	0,0,1,1:1:1:2:./.:./.:.:0:0:.:.
chr4_ref_v2	1565	.	G	A	.	PASS	IntersectsRepeat=0;RepeatCorrectionApplied=0	SAC:ACF:DF:PD:GT:SGT:SF:SV:SIG:MT:PAC	0,0,1,2:1:1:2:./.:./.:.:0	0,0,0,2:0:1:2:./.:./.:.:0:0:.:.	0,0,0,0:0:1:2:./.:./.:.:0:0:.:.	0,0,1,1:1:1:2:./.:./.:.:0:0:.:.
chr4_ref_v2	1567	.	T	C	.	PASS	IntersectsRepeat=0;RepeatCorrectionApplied=0	SAC:ACF:DF:PD:GT:SGT:SF:SV:SIG:MT:PAC	0,0,1,2:1:1:2:./.:./.:.:0	0,0,0,2:0:1:2:./.:./.:.:0:0:.:.	0,0,0,0:0:1:2:./.:./.:.:0:0:.:.	0,0,1,1:1:1:2:./.:./.:.:0:0:.:.
chr4_ref_v2	1631	.	C	T	.	PASS	IntersectsRepeat=0;RepeatCorrectionApplied=0	SAC:ACF:DF:PD:GT:SGT:SF:SV:SIG:MT:PAC	0,0,0,1:0:1:2:./.:./.:.:0	0,0,0,1:0:1:2:./.:./.:.:0:0:.:.	0,0,0,0:0:1:2:./.:./.:.:0:0:.:.	0,0,1,0:0:1:2:./.:./.:.:0:0:.:.
chr4_ref_v2	1633	.	T	C	.	PASS	IntersectsRepeat=0;RepeatCorrectionApplied=0	SAC:ACF:DF:PD:GT:SGT:SF:SV:SIG:MT:PAC	0,0,0,1:0:1:2:./.:./.:.:0	0,0,0,1:0:1:2:./.:./.:.:0:0:.:.	0,0,0,0:0:1:2:./.:./.:.:0:0:.:.	0,0,1,0:0:1:2:./.:./.:.:0:0:.:.
chr4_ref_v2	2006	.	T	G	.	PASS	IntersectsRepeat=0;RepeatCorrectionApplied=0	SAC:ACF:DF:PD:GT:SGT:SF:SV:SIG:MT:PAC	0,0,5,0:0:1:2:./.:./.:.:0	0,0,5,0:0:1:2:./.:./.:.:0:0:.:.	0,0,0,0:0:1:2:./.:./.:.:0:0:.:.	0,0,7,0:0:1:2:./.:./.:.:0:0:.:.
chr4_ref_v2	2007	.	A	G	.	PASS	IntersectsRepeat=0;RepeatCorrectionApplied=0	SAC:ACF:DF:PD:GT:SGT:SF:SV:SIG:MT:PAC	0,0,6,0:0:1:2:./.:./.:.:0	0,0,5,0:0:1:2:./.:./.:.:0:0:.:.	0,0,0,0:0:1:2:./.:./.:.:0:0:.:.	0,0,8,0:0:1:2:./.:./.:.:0:0:.:.
chr4_ref_v2	2033	.	G	T	.	PASS	IntersectsRepeat=0;RepeatCorrectionApplied=0	SAC:ACF:DF:PD:GT:SGT:SF:SV:SIG:MT:PAC	0,0,13,0:0:1:2:./.:./.:.:0	0,0,5,0:0:1:2:./.:./.:.:0:0:.:.	0,0,2,0:0:1:2:./.:./.:.:0:0:.:.	0,0,14,0:0:1:2:./.:./.:.:0:0:.:.
chr4_ref_v2	2043	.	C	T	.	PASS	IntersectsRepeat=0;RepeatCorrectionApplied=0	SAC:ACF:DF:PD:GT:SGT:SF:SV:SIG:MT:PAC	0,0,21,0:0:1:2:1/1:./.:.:0	0,0,5,0:0:1:2:./.:./.:.:0:0:.:.	0,0,2,0:0:1:2:./.:./.:.:0:0:.:.	1,0,15,0:1:1:2:./.:./.:.:0:0:.:.
chr4_ref_v2	2044	.	T	G	.	PASS	IntersectsRepeat=0;RepeatCorrectionApplied=0	SAC:ACF:DF:PD:GT:SGT:SF:SV:SIG:MT:PAC	0,0,23,0:0:1:2:1/1:./.:.:0	0,0,5,0:0:1:2:./.:./.:.:0:0:.:.	0,0,2,0:0:1:2:./.:./.:.:0:0:.:.	1,0,15,0:1:1:2:./.:./.:.:0:0:.:.
chr4_ref_v2	2058	.	G	C	.	PASS	IntersectsRepeat=0;RepeatCorrectionApplied=0	SAC:ACF:DF:PD:GT:SGT:SF:SV:SIG:MT:PAC	0,0,40,0:0:1:2:1/1:./.:.:0	0,0,6,0:0:1:2:./.:./.:.:0:0:.:.	0,0,4,0:0:1:2:./.:./.:.:0:0:.:.	0,0,18,0:0:1:2:./.:./.:.:0:0:.:.
chr4_ref_v2	2060	.	C	T	.	PASS	IntersectsRepeat=0;RepeatCorrectionApplied=0	SAC:ACF:DF:PD:GT:SGT:SF:SV:SIG:MT:PAC	0,0,41,0:0:1:2:1/1:./.:.:0	0,0,6,0:0:1:2:./.:./.:.:0:0:.:.	0,0,5,0:0:1:2:./.:./.:.:0:0:.:.	0,0,18,0:0:1:2:./.:./.:.:0:0:.:.
chr4_ref_v2	2064	.	G	T	.	PASS	IntersectsRepeat=0;RepeatCorrectionApplied=0	SAC:ACF:DF:PD:GT:SGT:SF:SV:SIG:MT:PAC	0,0,42,0:0:1:2:1/1:./.:.:0	0,0,7,0:0:1:2:./.:./.:.:0:0:.:.	0,0,8,0:0:1:2:./.:./.:.:0:0:.:.	0,0,18,0:0:1:2:./.:./.:.:0:0:.:.
chr4_ref_v2	2070	.	T	C	.	PASS	IntersectsRepeat=1;RepeatCorrectionApplied=0	SAC:ACF:DF:PD:GT:SGT:SF:SV:SIG:MT:PAC	0,0,52,0:0:1:2:1/1:./.:.:0	0,0,7,0:0:1:2:./.:./.:.:0:0:.:.	0,0,12,0:0:1:2:./.:./.:.:0:0:.:.	0,0,18,0:0:1:2:./.:./.:.:0:0:.:.
chr4_ref_v2	2074	.	G	A	.	PASS	IntersectsRepeat=0;RepeatCorrectionApplied=0	SAC:ACF:DF:PD:GT:SGT:SF:SV:SIG:MT:PAC	0,0,58,0:0:1:2:1/1:./.:.:0	0,0,9,0:0:1:2:./.:./.:.:0:0:.:.	0,0,13,0:0:1:2:./.:./.:.:0:0:.:.	0,0,21,0:0:1:2:1/1:./.:.:0:0:.:.
chr4_ref_v2	2085	.	A	G	.	PASS	IntersectsRepeat=0;RepeatCorrectionApplied=0	SAC:ACF:DF:PD:GT:SGT:SF:SV:SIG:MT:PAC	0,0,77,0:0:1:2:1/1:./.:.:0	0,0,7,0:0:1:2:./.:./.:.:0:0:.:.	0,0,18,0:0:1:2:./.:./.:.:0:0:.:.	0,0,25,0:0:1:2:1/1:./.:.:0:0:.:.
chr4_ref_v2	2110	.	T	C	.	PASS	IntersectsRepeat=0;RepeatCorrectionApplied=0	SAC:ACF:DF:PD:GT:SGT:SF:SV:SIG:MT:PAC	0,0,87,0:0:1:2:1/1:./.:.:0	0,0,13,0:0:1:2:./.:./.:.:0:0:.:.	0,0,26,0:0:1:2:1/1:./.:.:0:0:.:.	0,0,28,0:0:1:2:1/1:./.:.:0:0:.:.
chr4_ref_v2	2133	.	G	A	.	PASS	IntersectsRepeat=1;RepeatCorrectionApplied=0	SAC:ACF:DF:PD:GT:SGT:SF:SV:SIG:MT:PAC	0,0,111,0:0:1:2:1/1:./.:.:0	0,0,22,0:0:1:2:1/1:./.:.:0:0:.:.	0,0,36,0:0:1:2:1/1:./.:.:0:0:.:.	0,0,47,0:0:1:2:1/1:./.:.:0:0:.:.
chr4_ref_v2	2149	.	C	T	.	PASS	IntersectsRepeat=0;RepeatCorrectionApplied=0	SAC:ACF:DF:PD:GT:SGT:SF:SV:SIG:MT:PAC	0,0,138,0:0:1:2:1/1:./.:.:0	0,0,27,0:0:1:2:1/1:./.:.:0:0:.:.	0,0,47,0:0:1:2:1/1:./.:.:0:0:.:.	0,0,66,0:0:1:2:1/1:./.:.:0:0:.:.
chr4_ref_v2	2150	.	T	G	.	PASS	IntersectsRepeat=0;RepeatCorrectionApplied=0	SAC:ACF:DF:PD:GT:SGT:SF:SV:SIG:MT:PAC	0,0,140,0:0:1:2:1/1:./.:.:0	0,0,27,0:0:1:2:1/1:./.:.:0:0:.:.	0,0,50,0:0:1:2:1/1:./.:.:0:0:.:.	0,0,68,0:0:1:2:1/1:./.:.:0:0:.:.
chr4_ref_v2	2581	.	T	TA	.	PASS	IntersectsRepeat=0;RepeatCorrectionApplied=0	SAC:ACF:DF:PD:GT:SGT:SF:SV:SIG:MT:PAC	0,0,0,0:0:1:2:./.:./.:.:0	0,0,0,0:0:1:2:./.:./.:.:0:0:.:.	0,0,0,0:0:1:2:./.:./.:.:0:0:.:.	0,0,0,0:0:1:2:./.:./.:.:0:0:.:.
chr4_ref_v2	4141	.	T	A	.	PASS	IntersectsRepeat=0;RepeatCorrectionApplied=0	SAC:ACF:DF:PD:GT:SGT:SF:SV:SIG:MT:PAC	0,0,0,0:0:1:2:./.:./.:.:0	0,0,0,0:0:1:2:./.:./.:.:0:0:.:.	0,0,0,0:0:1:2:./.:./.:.:0:0:.:.	0,0,1,0:0:1:2:./.:./.:.:0:0:.:.
chr4_ref_v2	4152	.	A	C	.	PASS	IntersectsRepeat=0;RepeatCorrectionApplied=0	SAC:ACF:DF:PD:GT:SGT:SF:SV:SIG:MT:PAC	0,0,0,0:0:1:2:./.:./.:.:0	0,0,0,0:0:1:2:./.:./.:.:0:0:.:.	0,0,0,0:0:1:2:./.:./.:.:0:0:.:.	0,0,1,0:0:1:2:./.:./.:.:0:0:.:.
chr4_ref_v2	4159	.	T	A	.	PASS	IntersectsRepeat=1;RepeatCorrectionApplied=0	SAC:ACF:DF:PD:GT:SGT:SF:SV:SIG:MT:PAC	0,0,0,0:0:1:2:./.:./.:.:0	0,0,0,0:0:1:2:./.:./.:.:0:0:.:.	0,0,0,0:0:1:2:./.:./.:.:0:0:.:.	0,0,1,0:0:1:2:./.:./.:.:0:0:.:.
chr4_ref_v2	4176	.	G	C	.	PASS	IntersectsRepeat=0;RepeatCorrectionApplied=0	SAC:ACF:DF:PD:GT:SGT:SF:SV:SIG:MT:PAC	0,0,0,0:0:1:2:./.:./.:.:0	0,0,0,0:0:1:2:./.:./.:.:0:0:.:.	0,0,0,0:0:1:2:./.:./.:.:0:0:.:.	0,0,1,0:0:1:2:./.:./.:.:0:0:.:.
chr4_ref_v2	5342	.	A	G	.	PASS	IntersectsRepeat=0;RepeatCorrectionApplied=0	SAC:ACF:DF:PD:GT:SGT:SF:SV:SIG:MT:PAC	0,0,0,0:0:1:2:./.:./.:.:0	1,0,0,0:0:1:2:./.:./.:.:0:0:.:.	0,0,0,0:0:1:2:./.:./.:.:0:0:.:.	0,0,1,0:0:1:2:./.:./.:.:0:0:.:.
chr4_ref_v2	5349	.	C	G	.	PASS	IntersectsRepeat=0;RepeatCorrectionApplied=0	SAC:ACF:DF:PD:GT:SGT:SF:SV:SIG:MT:PAC	0,0,0,0:0:1:2:./.:./.:.:0	1,0,0,0:0:1:2:./.:./.:.:0:0:.:.	0,0,0,0:0:1:2:./.:./.:.:0:0:.:.	0,0,1,0:0:1:2:./.:./.:.:0:0:.:.
chr4_ref_v2	5359	.	G	C	.	PASS	IntersectsRepeat=0;RepeatCorrectionApplied=0	SAC:ACF:DF:PD:GT:SGT:SF:SV:SIG:MT:PAC	0,0,0,0:0:1:2:./.:./.:.:0	1,0,0,0:0:1:2:./.:./.:.:0:0:.:.	0,0,0,0:0:1:2:./.:./.:.:0:0:.:.	0,0,1,0:0:1:2:./.:./.:.:0:0:.:.
chr4_ref_v2	5380	.	G	C	.	PASS	IntersectsRepeat=1;RepeatCorrectionApplied=0	SAC:ACF:DF:PD:GT:SGT:SF:SV:SIG:MT:PAC	0,0,0,0:0:1:2:./.:./.:.:0	1,0,0,0:0:1:2:./.:./.:.:0:0:.:.	0,0,0,0:0:1:2:./.:./.:.:0:0:.:.	0,0,1,0:0:1:2:./.:./.:.:0:0:.:.
chr4_ref_v2	5410	.	T	G	.	PASS	IntersectsRepeat=1;RepeatCorrectionApplied=0	SAC:ACF:DF:PD:GT:SGT:SF:SV:SIG:MT:PAC	0,0,0,0:0:1:2:./.:./.:.:0	0,0,0,0:0:1:2:./.:./.:.:0:0:.:.	0,0,0,0:0:1:2:./.:./.:.:0:0:.:.	0,0,1,0:0:1:2:./.:./.:.:0:0:.:.
chr4_ref_v2	20463	.	CTATATATATATA	C,CTA	.	PASS	IntersectsRepeat=1;RepeatCorrectionApplied=1	SAC:ACF:DF:PD:GT:SGT:SF:SV:SIG:MT:PAC	1,2,6,10,21,29:1:1:2:2/2:1/2:0.125:0	0,1,3,12,26,24:1:1:2:2/2:1/2:0.125:0:0:.:.	0,2,3,3,16,8:1:1:2:2/2:0/2:0.25:0:0:.:.	0,1,8,8,13,19:1:1:2:2/2:1/2:0.5:0:0:.:.
chr4_ref_v2	43795	.	CT	C,CTT	.	PASS	IntersectsRepeat=1;RepeatCorrectionApplied=1	SAC:ACF:DF:PD:GT:SGT:SF:SV:SIG:MT:PAC	47,24,17,6,9,9:1:1:2:0/0:0/2:0.125:0	25,4,4,3,1,2:1:1:2:0/0:./.:.:0:0:.:.	22,7,5,0,6,6:1:1:2:0/0:0/2:0.5:0:0:.:.	55,19,14,4,8,5:1:1:2:0/0:0/2:0.125:0:0:.:.
chr4_ref_v2	43826	.	GA	G	.	PASS	IntersectsRepeat=1;RepeatCorrectionApplied=1	SAC:ACF:DF:PD:GT:SGT:SF:SV:SIG:MT:PAC	97,139,8,24:1:1:2:0/0:0/1:0.125:0	30,38,4,12:1:1:2:0/0:0/1:0.25:0:0:.:.	40,43,3,8:1:1:2:0/0:0/1:0.125:0:0:.:.	78,86,11,12:1:1:2:0/0:0/1:0.125:0:0:.:.
chr4_ref_v2	43840	.	G	A	.	PASS	IntersectsRepeat=1;RepeatCorrectionApplied=0	SAC:ACF:DF:PD:GT:SGT:SF:SV:SIG:MT:PAC	77,203,64,0:1:1:2:0/0:0/1:0.5:0	15,68,21,2:1:1:2:0/0:0/1:0.5:0:0:.:.	28,68,20,0:1:1:2:0/0:0/1:0.5:0:0:.:.	60,122,44,0:1:1:2:0/0:0/1:0.5:0:0:.:.
chr4_ref_v2	47330	.	C	A	.	PASS	IntersectsRepeat=0;RepeatCorrectionApplied=0	SAC:ACF:DF:PD:GT:SGT:SF:SV:SIG:MT:PAC	381,48,1,74:1:1:2:0/0:0/1:0.25:0	88,20,1,8:1:1:2:0/0:0/1:0.125:0:0:.:.	113,44,0,6:1:1:2:0/0:0/1:0.125:0:0:.:.	252,66,0,27:1:1:2:0/0:0/1:0.125:0:0:.:.
chr4_ref_v2	57012	.	GA	G	.	PASS	IntersectsRepeat=1;RepeatCorrectionApplied=1	SAC:ACF:DF:PD:GT:SGT:SF:SV:SIG:MT:PAC	157,74,17,7:1:1:2:0/0:./.:.:0	60,60,4,17:1:1:2:0/0:0/1:0.125:0:0:.:.	59,20,8,1:1:1:2:0/0:./.:.:0:0:.:.	155,81,7,12:1:1:2:0/0:./.:.:0:0:.:.
chr4_ref_v2	64241	.	T	G	.	PASS	IntersectsRepeat=0;RepeatCorrectionApplied=0	SAC:ACF:DF:PD:GT:SGT:SF:SV:SIG:MT:PAC	244,324,0,0:1:1:2:0/0:./.:.:0	87,80,1,0:1:1:2:0/0:./.:.:0:0:.:.	102,99,0,0:1:1:2:0/0:./.:.:0:0:.:.	79,113,103,114:1:1:2:0/1:./.:.:0:1:g.64241T>G:0
chr4_ref_v2	95730	.	GT	G,GTT	.	PASS	IntersectsRepeat=1;RepeatCorrectionApplied=1	SAC:ACF:DF:PD:GT:SGT:SF:SV:SIG:MT:PAC	130,132,4,8,5,14:1:1:2:0/0:./.:.:0	37,27,5,0,3,0:1:1:2:0/0:./.:.:0:0:.:.	38,45,6,9,6,2:1:1:2:0/0:0/1:0.125:0:0:.:.	124,104,5,9,20,10:1:1:2:0/0:0/2:0.125:0:0:.:.
chr4_ref_v2	99346	.	GA	G	.	PASS	IntersectsRepeat=1;RepeatCorrectionApplied=1	SAC:ACF:DF:PD:GT:SGT:SF:SV:SIG:MT:PAC	125,146,14,16:1:1:2:0/0:./.:.:0	53,51,6,1:1:1:2:0/0:./.:.:0:0:.:.	48,51,6,8:1:1:2:0/0:./.:.:0:0:.:.	119,126,14,11:1:1:2:0/0:./.:.:0:0:.:.
chr4_ref_v2	106846	.	AT	A	.	PASS	IntersectsRepeat=1;RepeatCorrectionApplied=1	SAC:ACF:DF:PD:GT:SGT:SF:SV:SIG:MT:PAC	171,139,10,12:1:1:2:0/0:./.:.:0	32,30,2,2:1:1:2:0/0:./.:.:0:0:.:.	58,49,2,5:1:1:2:0/0:./.:.:0:0:.:.	136,87,14,13:1:1:2:0/0:./.:.:0:0:.:.
chr4_ref_v2	123731	.	TA	T	.	PASS	IntersectsRepeat=1;RepeatCorrectionApplied=1	SAC:ACF:DF:PD:GT:SGT:SF:SV:SIG:MT:PAC	75,85,9,8:1:1:2:0/0:./.:.:0	44,30,4,8:1:1:2:0/0:./.:.:0:0:.:.	34,35,2,10:1:1:2:0/0:./.:.:0:0:.:.	83,74,17,10:1:1:2:0/0:./.:.:0:0:.:.
chr4_ref_v2	135395	.	CT	C	.	PASS	IntersectsRepeat=1;RepeatCorrectionApplied=1	SAC:ACF:DF:PD:GT:SGT:SF:SV:SIG:MT:PAC	38,42,4,4:1:1:2:0/0:./.:.:0	15,9,2,2:1:1:2:0/0:./.:.:0:0:.:.	22,11,3,4:1:1:2:0/0:./.:.:0:0:.:.	43,39,11,9:1:1:2:0/0:./.:.:0:0:.:.
chr4_ref_v2	169772	.	GTA	G	.	PASS	IntersectsRepeat=1;RepeatCorrectionApplied=1	SAC:ACF:DF:PD:GT:SGT:SF:SV:SIG:MT:PAC	63,42,9,9:1:1:2:0/0:0/1:0.125:0	59,50,8,8:1:1:2:0/0:0/1:0.125:0:0:.:.	16,15,3,0:1:1:2:0/0:./.:.:0:0:.:.	47,30,10,2:1:1:2:0/0:./.:.:0:0:.:.
chr4_ref_v2	169830	.	TA	T	.	PASS	IntersectsRepeat=1;RepeatCorrectionApplied=1	SAC:ACF:DF:PD:GT:SGT:SF:SV:SIG:MT:PAC	58,21,20,0:1:1:2:0/0:0/1:0.125:0	39,23,23,0:1:1:2:0/0:0/1:0.25:0:0:.:.	12,9,8,2:1:1:2:0/0:0/1:0.25:0:0:.:.	45,22,26,0:1:1:2:0/0:0/1:0.25:0:0:.:.
chr4_ref_v2	204886	.	C	A	.	PASS	IntersectsRepeat=0;RepeatCorrectionApplied=0	SAC:ACF:DF:PD:GT:SGT:SF:SV:SIG:MT:PAC	195,27,0,44:1:1:2:0/0:0/1:0.25:0	60,15,0,5:1:1:2:0/0:0/1:0.125:0:0:.:.	87,31,0,8:1:1:2:0/0:0/1:0.125:0:0:.:.	191,65,0,15:1:1:2:0/0:0/1:0.125:0:0:.:.
chr4_ref_v2	211153	.	GA	G	.	PASS	IntersectsRepeat=1;RepeatCorrectionApplied=1	SAC:ACF:DF:PD:GT:SGT:SF:SV:SIG:MT:PAC	100,147,9,11:1:1:2:0/0:./.:.:0	32,48,3,4:1:1:2:0/0:0/1:0.125:0:0:.:.	34,51,6,4:1:1:2:0/0:0/1:0.125:0:0:.:.	72,132,13,6:1:1:2:0/0:0/1:0.125:0:0:.:.
chr4_ref_v2	211254	.	CAT	C	.	PASS	IntersectsRepeat=1;RepeatCorrectionApplied=1	SAC:ACF:DF:PD:GT:SGT:SF:SV:SIG:MT:PAC	118,119,11,9:1:1:2:0/0:./.:.:0	41,45,3,2:1:1:2:0/0:./.:.:0:0:.:.	39,34,6,3:1:1:2:0/0:0/1:0.125:0:0:.:.	73,89,9,4:1:1:2:0/0:./.:.:0:0:.:.
chr4_ref_v2	212379	.	G	GT,GTT	.	PASS	IntersectsRepeat=1;RepeatCorrectionApplied=1	SAC:ACF:DF:PD:GT:SGT:SF:SV:SIG:MT:PAC	6,63,0,8,18,0:1:1:2:0/0:0/2:0.5:0	5,31,0,4,7,0:1:1:2:0/0:0/2:0.5:0:0:.:.	4,20,0,6,2,1:1:1:2:0/0:0/1:0.5:0:0:.:.	7,52,0,15,5,2:1:1:2:0/0:0/2:0.25:0:0:.:.
chr4_ref_v2	220471	.	G	C	.	PASS	IntersectsRepeat=0;RepeatCorrectionApplied=0	SAC:ACF:DF:PD:GT:SGT:SF:SV:SIG:MT:PAC	49,74,28,0:1:1:2:0/0:0/1:0.5:0	31,13,0,0:1:1:2:0/0:./.:.:0:0:.:.	47,25,2,0:1:1:2:0/0:./.:.:0:0:.:.	103,55,3,0:1:1:2:0/0:./.:.:0:0:.:.
chr4_ref_v2	226206	.	C	T	.	PASS	IntersectsRepeat=0;RepeatCorrectionApplied=0	SAC:ACF:DF:PD:GT:SGT:SF:SV:SIG:MT:PAC	239,215,0,0:1:1:2:0/0:./.:.:0	73,46,0,0:1:1:2:0/0:./.:.:0:0:.:.	72,61,0,0:1:1:2:0/0:./.:.:0:0:.:.	166,146,0,0:1:1:2:0/0:./.:.:0:0:.:.
chr4_ref_v2	226755	.	CAT	C	.	PASS	IntersectsRepeat=1;RepeatCorrectionApplied=1	SAC:ACF:DF:PD:GT:SGT:SF:SV:SIG:MT:PAC	10,6,1,2:1:1:2:./.:./.:.:0	11,19,4,7:1:1:2:0/0:0/1:0.25:0:0:.:.	6,9,2,1:1:1:2:./.:./.:.:0:0:.:.	17,35,5,5:1:1:2:0/0:./.:.:0:0:.:.
chr4_ref_v2	240077	.	CAT	C	.	PASS	IntersectsRepeat=1;RepeatCorrectionApplied=1	SAC:ACF:DF:PD:GT:SGT:SF:SV:SIG:MT:PAC	102,79,15,11:1:1:2:0/0:./.:.:0	45,32,12,12:1:1:2:0/0:0/1:0.25:0:0:.:.	35,32,8,7:1:1:2:0/0:0/1:0.125:0:0:.:.	62,49,11,12:1:1:2:0/0:0/1:0.125:0:0:.:.
chr4_ref_v2	248901	.	G	T	.	PASS	IntersectsRepeat=0;RepeatCorrectionApplied=0	SAC:ACF:DF:PD:GT:SGT:SF:SV:SIG:MT:PAC	201,187,0,0:1:1:2:0/0:./.:.:0	60,61,0,0:1:1:2:0/0:./.:.:0:0:.:.	58,62,0,0:1:1:2:0/0:./.:.:0:0:.:.	167,161,0,0:1:1:2:0/0:./.:.:0:0:.:.
chr4_ref_v2	251324	.	G	T	.	PASS	IntersectsRepeat=0;RepeatCorrectionApplied=0	SAC:ACF:DF:PD:GT:SGT:SF:SV:SIG:MT:PAC	258,159,0,1:1:1:2:0/0:./.:.:0	87,47,0,0:1:1:2:0/0:./.:.:0:0:.:.	103,69,0,0:1:1:2:0/0:./.:.:0:0:.:.	179,124,0,0:1:1:2:0/0:./.:.:0:0:.:.
chr4_ref_v2	270133	.	C	CA	.	PASS	IntersectsRepeat=1;RepeatCorrectionApplied=1	SAC:ACF:DF:PD:GT:SGT:SF:SV:SIG:MT:PAC	144,72,7,6:1:1:2:0/0:./.:.:0	36,44,3,7:1:1:2:0/0:0/1:0.125:0:0:.:.	47,33,8,2:1:1:2:0/0:0/1:0.125:0:0:.:.	126,96,5,10:1:1:2:0/0:./.:.:0:0:.:.
chr4_ref_v2	276188	.	G	C	.	PASS	IntersectsRepeat=1;RepeatCorrectionApplied=0	SAC:ACF:DF:PD:GT:SGT:SF:SV:SIG:MT:PAC	181,28,0,46:1:1:2:0/0:0/1:0.5:0	49,13,0,4:1:1:2:0/0:0/1:0.125:0:0:.:.	63,20,0,15:1:1:2:0/0:0/1:0.25:0:0:.:.	160,67,0,12:1:1:2:0/0:0/1:0.125:0:0:.:.
chr4_ref_v2	278644	.	A	T	.	PASS	IntersectsRepeat=0;RepeatCorrectionApplied=0	SAC:ACF:DF:PD:GT:SGT:SF:SV:SIG:MT:PAC	0,0,224,234:1:1:2:1/1:./.:.:0	0,0,63,61:1:1:2:1/1:./.:.:0:0:.:.	0,0,66,72:1:1:2:1/1:./.:.:0:0:.:.	0,0,157,155:1:1:2:1/1:./.:.:0:0:.:.
chr4_ref_v2	278646	.	G	A	.	PASS	IntersectsRepeat=0;RepeatCorrectionApplied=0	SAC:ACF:DF:PD:GT:SGT:SF:SV:SIG:MT:PAC	0,0,225,233:1:1:2:1/1:./.:.:0	0,0,66,61:1:1:2:1/1:./.:.:0:0:.:.	0,0,67,72:1:1:2:1/1:./.:.:0:0:.:.	0,0,158,155:1:1:2:1/1:./.:.:0:0:.:.
chr4_ref_v2	286821	.	CT	C	.	PASS	IntersectsRepeat=1;RepeatCorrectionApplied=1	SAC:ACF:DF:PD:GT:SGT:SF:SV:SIG:MT:PAC	103,86,18,11:1:1:2:0/0:./.:.:0	25,19,2,3:1:1:2:0/0:./.:.:0:0:.:.	44,31,5,6:1:1:2:0/0:./.:.:0:0:.:.	87,78,16,12:1:1:2:0/0:./.:.:0:0:.:.
chr4_ref_v2	315002	.	A	C	.	PASS	IntersectsRepeat=1;RepeatCorrectionApplied=0	SAC:ACF:DF:PD:GT:SGT:SF:SV:SIG:MT:PAC	137,57,1,59:1:1:2:0/0:0/1:0.5:0	27,14,0,19:1:1:2:0/1:0/0:0.25:0:0:.:.	57,27,0,22:1:1:2:0/0:0/1:0.5:0:0:.:.	100,55,0,38:1:1:2:0/0:0/1:0.5:0:0:.:.
chr4_ref_v2	323616	.	GAT	G	.	PASS	IntersectsRepeat=1;RepeatCorrectionApplied=1	SAC:ACF:DF:PD:GT:SGT:SF:SV:SIG:MT:PAC	27,31,7,6:1:1:2:0/0:./.:.:0	21,24,5,10:1:1:2:0/0:0/1:0.125:0:0:.:.	12,18,2,3:1:1:2:0/0:./.:.:0:0:.:.	32,31,4,9:1:1:2:0/0:./.:.:0:0:.:.
chr4_ref_v2	329580	.	TTA	T	.	PASS	IntersectsRepeat=1;RepeatCorrectionApplied=1	SAC:ACF:DF:PD:GT:SGT:SF:SV:SIG:MT:PAC	51,44,3,8:1:1:2:0/0:./.:.:0	40,30,3,2:1:1:2:0/0:./.:.:0:0:.:.	16,14,1,2:1:1:2:0/0:./.:.:0:0:.:.	29,26,4,2:1:1:2:0/0:./.:.:0:0:.:.
chr4_ref_v2	335799	.	T	A	.	PASS	IntersectsRepeat=0;RepeatCorrectionApplied=0	SAC:ACF:DF:PD:GT:SGT:SF:SV:SIG:MT:PAC	230,254,0,0:1:1:2:0/0:./.:.:0	22,28,26,28:1:1:2:0/1:./.:.:0:1:g.335799T>A:0	62,70,0,0:1:1:2:0/0:./.:.:0:0:.:.	166,192,0,0:1:1:2:0/0:./.:.:0:0:.:.
chr4_ref_v2	336145	.	CT	C	.	PASS	IntersectsRepeat=1;RepeatCorrectionApplied=1	SAC:ACF:DF:PD:GT:SGT:SF:SV:SIG:MT:PAC	37,41,9,7:1:1:2:0/0:./.:.:0	26,14,2,1:1:1:2:0/0:./.:.:0:0:.:.	22,15,5,1:1:1:2:0/0:./.:.:0:0:.:.	73,39,14,9:1:1:2:0/0:./.:.:0:0:.:.
chr4_ref_v2	343943	.	G	GTA	.	PASS	IntersectsRepeat=1;RepeatCorrectionApplied=1	SAC:ACF:DF:PD:GT:SGT:SF:SV:SIG:MT:PAC	21,15,35,45:1:1:2:1/1:0/1:0.25:0	17,10,20,27:1:1:2:1/1:0/1:0.5:0:0:.:.	9,6,11,11:1:1:2:1/1:0/1:0.5:0:0:.:.	9,17,23,32:1:1:2:1/1:0/1:0.25:0:0:.:.
chr4_ref_v2	356525	.	T	A	.	PASS	IntersectsRepeat=0;RepeatCorrectionApplied=0	SAC:ACF:DF:PD:GT:SGT:SF:SV:SIG:MT:PAC	231,268,0,0:1:1:2:0/0:./.:.:0	69,52,0,0:1:1:2:0/0:./.:.:0:0:.:.	75,91,0,0:1:1:2:0/0:./.:.:0:0:.:.	80,103,93,95:1:1:2:0/1:./.:.:0:1:g.356525T>A:0
chr4_ref_v2	369196	.	C	CAAAAAAAAAAAAAAAA	.	PASS	IntersectsRepeat=1;RepeatCorrectionApplied=1	SAC:ACF:DF:PD:GT:SGT:SF:SV:SIG:MT:PAC	2,0,47,5:1:1:2:1/1:0/1:0.125:0	0,1,13,0:1:0:2:./.:./.:.:0:0:.:.	3,0,14,0:1:0:2:./.:./.:.:0:0:.:.	5,0,28,4:1:1:2:1/1:0/1:0.25:0:0:.:.
chr4_ref_v2	374024	.	C	G	.	PASS	IntersectsRepeat=0;RepeatCorrectionApplied=0	SAC:ACF:DF:PD:GT:SGT:SF:SV:SIG:MT:PAC	214,175,0,0:1:1:2:0/0:./.:.:0	73,56,0,0:1:1:2:0/0:./.:.:0:0:.:.	41,38,39,27:1:1:2:0/1:0/0:0.125:0:1:g.374024C>G:0	180,126,1,0:1:1:2:0/0:./.:.:0:0:.:.
chr4_ref_v2	410825	.	AT	A	.	PASS	IntersectsRepeat=1;RepeatCorrectionApplied=1	SAC:ACF:DF:PD:GT:SGT:SF:SV:SIG:MT:PAC	68,69,6,10:1:1:2:0/0:./.:.:0	10,16,1,3:1:1:2:0/0:./.:.:0:0:.:.	24,29,4,5:1:1:2:0/0:./.:.:0:0:.:.	53,69,6,6:1:1:2:0/0:./.:.:0:0:.:.
chr4_ref_v2	428743	.	A	AT	.	PASS	IntersectsRepeat=1;RepeatCorrectionApplied=1	SAC:ACF:DF:PD:GT:SGT:SF:SV:SIG:MT:PAC	96,34,10,9:1:1:2:0/0:0/1:0.125:0	29,17,3,2:1:1:2:0/0:0/1:0.125:0:0:.:.	38,16,4,1:1:1:2:0/0:./.:.:0:0:.:.	87,61,8,9:1:1:2:0/0:0/1:0.125:0:0:.:.
chr4_ref_v2	436136	.	CT	C,CTT	.	PASS	IntersectsRepeat=1;RepeatCorrectionApplied=1	SAC:ACF:DF:PD:GT:SGT:SF:SV:SIG:MT:PAC	18,20,9,8,10,7:1:1:2:0/2:0/1:0.5:0	10,10,1,2,1,1:1:1:2:0/0:./.:.:0:0:.:.	4,18,5,4,1,2:1:1:2:0/0:0/1:0.25:0:0:.:.	21,33,11,11,6,7:1:1:2:0/0:0/2:0.125:0:0:.:.
chr4_ref_v2	444699	.	G	T	.	PASS	IntersectsRepeat=1;RepeatCorrectionApplied=0	SAC:ACF:DF:PD:GT:SGT:SF:SV:SIG:MT:PAC	51,232,45,0:1:1:2:0/0:0/1:0.25:0	28,51,1,0:1:1:2:0/0:./.:.:0:0:.:.	61,86,3,0:1:1:2:0/0:./.:.:0:0:.:.	102,191,5,0:1:1:2:0/0:./.:.:0:0:.:.
chr4_ref_v2	450126	.	GTA	G	.	PASS	IntersectsRepeat=1;RepeatCorrectionApplied=1	SAC:ACF:DF:PD:GT:SGT:SF:SV:SIG:MT:PAC	53,69,9,18:1:1:2:0/0:0/1:0.125:0	24,29,7,10:1:1:2:0/0:0/1:0.25:0:0:.:.	13,19,6,8:1:1:2:0/0:0/1:0.5:0:0:.:.	38,50,15,11:1:1:2:0/0:0/1:0.25:0:0:.:.
chr4_ref_v2	452440	.	CT	C	.	PASS	IntersectsRepeat=1;RepeatCorrectionApplied=1	SAC:ACF:DF:PD:GT:SGT:SF:SV:SIG:MT:PAC	0,0,121,148:1:1:2:1/1:./.:.:0	0,0,47,40:1:1:2:1/1:./.:.:0:0:.:.	0,0,53,57:1:1:2:1/1:./.:.:0:0:.:.	0,0,88,120:1:1:2:1/1:./.:.:0:0:.:.
chr4_ref_v2	453372	.	A	T	.	PASS	IntersectsRepeat=0;RepeatCorrectionApplied=0	SAC:ACF:DF:PD:GT:SGT:SF:SV:SIG:MT:PAC	246,211,0,0:1:1:2:0/0:./.:.:0	29,16,31,19:1:1:2:0/1:./.:.:0:1:g.453372A>T:0	87,70,0,0:1:1:2:0/0:./.:.:0:0:.:.	166,193,0,0:1:1:2:0/0:./.:.:0:0:.:.
chr4_ref_v2	476641	.	T	G	.	PASS	IntersectsRepeat=1;RepeatCorrectionApplied=0	SAC:ACF:DF:PD:GT:SGT:SF:SV:SIG:MT:PAC	57,110,49,0:1:1:2:0/0:0/1:0.5:0	20,40,20,0:1:1:2:0/0:0/1:0.5:0:0:.:.	39,39,10,0:1:1:2:0/0:0/1:0.25:0:0:.:.	82,101,21,0:1:1:2:0/0:0/1:0.25:0:0:.:.
chr4_ref_v2	482411	.	GA	G,GAA	.	PASS	IntersectsRepeat=1;RepeatCorrectionApplied=1	SAC:ACF:DF:PD:GT:SGT:SF:SV:SIG:MT:PAC	20,23,9,12,2,7:1:1:2:0/0:0/1:0.25:0	5,6,3,2,0,2:1:0:2:./.:./.:.:0:0:.:.	8,8,5,12,0,3:1:1:2:0/1:0/2:0.125:0:0:.:.	21,40,8,12,2,4:1:1:2:0/0:0/1:0.125:0:0:.:.
chr4_ref_v2	489380	.	AAT	A	.	PASS	IntersectsRepeat=1;RepeatCorrectionApplied=1	SAC:ACF:DF:PD:GT:SGT:SF:SV:SIG:MT:PAC	53,38,10,6:1:1:2:0/0:./.:.:0	30,23,9,3:1:1:2:0/0:0/1:0.125:0:0:.:.	20,15,2,1:1:1:2:0/0:./.:.:0:0:.:.	45,36,10,4:1:1:2:0/0:./.:.:0:0:.:.
chr4_ref_v2	502827	.	C	G	.	PASS	IntersectsRepeat=1;RepeatCorrectionApplied=0	SAC:ACF:DF:PD:GT:SGT:SF:SV:SIG:MT:PAC	211,191,0,0:1:1:2:0/0:./.:.:0	61,58,0,0:1:1:2:0/0:./.:.:0:0:.:.	54,71,0,0:1:1:2:0/0:./.:.:0:0:.:.	182,170,0,0:1:1:2:0/0:./.:.:0:0:.:.
chr4_ref_v2	505172	.	CAT	C	.	PASS	IntersectsRepeat=1;RepeatCorrectionApplied=1	SAC:ACF:DF:PD:GT:SGT:SF:SV:SIG:MT:PAC	60,68,6,5:1:1:2:0/0:./.:.:0	48,41,6,3:1:1:2:0/0:./.:.:0:0:.:.	13,32,1,3:1:1:2:0/0:./.:.:0:0:.:.	33,62,4,1:1:1:2:0/0:./.:.:0:0:.:.
chr4_ref_v2	506876	.	T	TA	.	PASS	IntersectsRepeat=1;RepeatCorrectionApplied=1	SAC:ACF:DF:PD:GT:SGT:SF:SV:SIG:MT:PAC	62,64,1,4:1:1:2:0/0:./.:.:0	13,10,3,2:1:1:2:0/0:0/1:0.25:0:0:.:.	22,30,1,3:1:1:2:0/0:./.:.:0:0:.:.	48,78,3,2:1:1:2:0/0:./.:.:0:0:.:.
chr4_ref_v2	515127	.	G	T	.	ExcRegion	IntersectsRepeat=1;RepeatCorrectionApplied=0	SAC:ACF:DF:PD:GT:SGT:SF:SV:SIG:MT:PAC	0,0,0,0:0:1:2:./.:./.:.:0	0,0,0,0:0:1:2:./.:./.:.:0:0:.:.	0,0,0,0:0:1:2:./.:./.:.:0:0:.:.	0,0,1,1:1:1:2:./.:./.:.:0:0:.:.
chr4_ref_v2	515128	.	T	C	.	ExcRegion	IntersectsRepeat=1;RepeatCorrectionApplied=0	SAC:ACF:DF:PD:GT:SGT:SF:SV:SIG:MT:PAC	0,0,0,0:0:1:2:./.:./.:.:0	0,0,0,0:0:1:2:./.:./.:.:0:0:.:.	0,0,0,0:0:1:2:./.:./.:.:0:0:.:.	0,0,1,1:1:1:2:./.:./.:.:0:0:.:.
chr4_ref_v2	515142	.	A	T	.	ExcRegion	IntersectsRepeat=0;RepeatCorrectionApplied=0	SAC:ACF:DF:PD:GT:SGT:SF:SV:SIG:MT:PAC	0,0,0,0:0:1:2:./.:./.:.:0	0,0,0,0:0:1:2:./.:./.:.:0:0:.:.	0,0,0,0:0:1:2:./.:./.:.:0:0:.:.	1,0,1,1:1:1:2:./.:./.:.:0:0:.:.
chr4_ref_v2	515143	.	A	T	.	ExcRegion	IntersectsRepeat=0;RepeatCorrectionApplied=0	SAC:ACF:DF:PD:GT:SGT:SF:SV:SIG:MT:PAC	0,0,0,0:0:1:2:./.:./.:.:0	0,0,0,0:0:1:2:./.:./.:.:0:0:.:.	0,0,0,0:0:1:2:./.:./.:.:0:0:.:.	1,0,1,1:1:1:2:./.:./.:.:0:0:.:.
chr4_ref_v2	515185	.	A	G	.	ExcRegion	IntersectsRepeat=1;RepeatCorrectionApplied=0	SAC:ACF:DF:PD:GT:SGT:SF:SV:SIG:MT:PAC	0,0,0,0:0:1:2:./.:./.:.:0	0,0,0,0:0:1:2:./.:./.:.:0:0:.:.	0,0,0,0:0:1:2:./.:./.:.:0:0:.:.	0,0,1,1:1:1:2:./.:./.:.:0:0:.:.
chr4_ref_v2	515188	.	A	T	.	ExcRegion	IntersectsRepeat=0;RepeatCorrectionApplied=0	SAC:ACF:DF:PD:GT:SGT:SF:SV:SIG:MT:PAC	0,0,0,0:0:1:2:./.:./.:.:0	0,0,0,0:0:1:2:./.:./.:.:0:0:.:.	0,0,0,0:0:1:2:./.:./.:.:0:0:.:.	0,0,1,1:1:1:2:./.:./.:.:0:0:.:.
chr4_ref_v2	515194	.	T	C	.	ExcRegion	IntersectsRepeat=1;RepeatCorrectionApplied=0	SAC:ACF:DF:PD:GT:SGT:SF:SV:SIG:MT:PAC	0,0,0,0:0:1:2:./.:./.:.:0	0,0,0,0:0:1:2:./.:./.:.:0:0:.:.	0,0,0,0:0:1:2:./.:./.:.:0:0:.:.	0,0,1,1:1:1:2:./.:./.:.:0:0:.:.
chr4_ref_v2	515197	.	G	A	.	ExcRegion	IntersectsRepeat=1;RepeatCorrectionApplied=0	SAC:ACF:DF:PD:GT:SGT:SF:SV:SIG:MT:PAC	0,0,0,0:0:1:2:./.:./.:.:0	0,0,0,0:0:1:2:./.:./.:.:0:0:.:.	0,0,0,0:0:1:2:./.:./.:.:0:0:.:.	0,0,1,1:1:1:2:./.:./.:.:0:0:.:.
chr4_ref_v2	515200	.	A	T	.	ExcRegion	IntersectsRepeat=1;RepeatCorrectionApplied=0	SAC:ACF:DF:PD:GT:SGT:SF:SV:SIG:MT:PAC	0,0,0,0:0:1:2:./.:./.:.:0	0,0,0,0:0:1:2:./.:./.:.:0:0:.:.	0,0,0,0:0:1:2:./.:./.:.:0:0:.:.	0,0,1,1:1:1:2:./.:./.:.:0:0:.:.
chr4_ref_v2	515203	.	A	C	.	ExcRegion	IntersectsRepeat=1;RepeatCorrectionApplied=0	SAC:ACF:DF:PD:GT:SGT:SF:SV:SIG:MT:PAC	0,0,0,0:0:1:2:./.:./.:.:0	0,0,0,0:0:1:2:./.:./.:.:0:0:.:.	0,0,0,0:0:1:2:./.:./.:.:0:0:.:.	0,0,1,1:1:1:2:./.:./.:.:0:0:.:.
chr4_ref_v2	515206	.	G	A	.	ExcRegion	IntersectsRepeat=1;RepeatCorrectionApplied=0	SAC:ACF:DF:PD:GT:SGT:SF:SV:SIG:MT:PAC	0,0,0,0:0:1:2:./.:./.:.:0	0,0,0,0:0:1:2:./.:./.:.:0:0:.:.	0,0,0,0:0:1:2:./.:./.:.:0:0:.:.	0,0,1,1:1:1:2:./.:./.:.:0:0:.:.
chr4_ref_v2	515578	.	T	C	.	ExcRegion	IntersectsRepeat=1;RepeatCorrectionApplied=0	SAC:ACF:DF:PD:GT:SGT:SF:SV:SIG:MT:PAC	1,1,0,0:1:1:2:./.:./.:.:0	0,2,0,0:0:1:2:./.:./.:.:0:0:.:.	0,0,0,0:0:1:2:./.:./.:.:0:0:.:.	3,2,1,1:1:1:2:./.:./.:.:0:0:.:.
chr4_ref_v2	515584	.	T	C	.	ExcRegion	IntersectsRepeat=1;RepeatCorrectionApplied=0	SAC:ACF:DF:PD:GT:SGT:SF:SV:SIG:MT:PAC	10,1,0,0:1:1:2:./.:./.:.:0	0,2,0,0:0:1:2:./.:./.:.:0:0:.:.	2,0,0,0:0:1:2:./.:./.:.:0:0:.:.	7,2,1,1:1:1:2:./.:./.:.:0:0:.:.
chr4_ref_v2	515599	.	A	T	.	ExcRegion	IntersectsRepeat=1;RepeatCorrectionApplied=0	SAC:ACF:DF:PD:GT:SGT:SF:SV:SIG:MT:PAC	10,1,0,0:1:1:2:./.:./.:.:0	0,2,0,0:0:1:2:./.:./.:.:0:0:.:.	2,0,0,0:0:1:2:./.:./.:.:0:0:.:.	7,2,1,1:1:1:2:./.:./.:.:0:0:.:.
chr4_ref_v2	515607	.	G	A	.	ExcRegion	IntersectsRepeat=0;RepeatCorrectionApplied=0	SAC:ACF:DF:PD:GT:SGT:SF:SV:SIG:MT:PAC	10,0,0,0:0:1:2:./.:./.:.:0	0,2,0,0:0:1:2:./.:./.:.:0:0:.:.	2,0,0,0:0:1:2:./.:./.:.:0:0:.:.	7,0,1,1:1:1:2:./.:./.:.:0:0:.:.
chr4_ref_v2	515614	.	A	G	.	ExcRegion	IntersectsRepeat=1;RepeatCorrectionApplied=0	SAC:ACF:DF:PD:GT:SGT:SF:SV:SIG:MT:PAC	10,0,0,0:0:1:2:./.:./.:.:0	0,1,0,0:0:1:2:./.:./.:.:0:0:.:.	2,0,0,0:0:1:2:./.:./.:.:0:0:.:.	6,0,1,1:1:1:2:./.:./.:.:0:0:.:.
chr4_ref_v2	519541	.	A	AATGTAAAT	.	ExcRegion	IntersectsRepeat=0;RepeatCorrectionApplied=0	SAC:ACF:DF:PD:GT:SGT:SF:SV:SIG:MT:PAC	140,67,18,0:1:1:2:./.:./.:.:0	54,19,2,0:1:1:2:./.:./.:.:0:0:.:.	51,19,6,0:1:1:2:./.:./.:.:0:0:.:.	122,51,5,0:1:1:2:./.:./.:.:0:0:.:.
chr4_ref_v2	519543	.	C	CTA	.	ExcRegion	IntersectsRepeat=0;RepeatCorrectionApplied=0	SAC:ACF:DF:PD:GT:SGT:SF:SV:SIG:MT:PAC	146,71,20,0:1:1:2:./.:./.:.:0	55,19,2,0:1:1:2:./.:./.:.:0:0:.:.	52,20,7,0:1:1:2:./.:./.:.:0:0:.:.	126,53,5,0:1:1:2:./.:./.:.:0:0:.:.
chr4_ref_v2	519838	.	G	GT	.	PASS	IntersectsRepeat=1;RepeatCorrectionApplied=1	SAC:ACF:DF:PD:GT:SGT:SF:SV:SIG:MT:PAC	1,4,2,8:1:0:2:./.:./.:.:0	0,4,7,12:1:1:2:1/1:./.:.:0:0:.:.	0,5,3,10:1:0:2:./.:./.:.:0:0:.:.	4,10,5,8:1:1:2:0/1:1/1:0.125:0:0:.:.
chr4_ref_v2	527681	.	TTA	T	.	PASS	IntersectsRepeat=0;RepeatCorrectionApplied=0	SAC:ACF:DF:PD:GT:SGT:SF:SV:SIG:MT:PAC	0,0,0,2:0:1:2:./.:./.:.:0	0,0,0,6:0:1:2:./.:./.:.:0:0:.:.	0,0,0,0:0:1:2:./.:./.:.:0:0:.:.	0,0,0,5:0:1:2:./.:./.:.:0:0:.:.
chr4_ref_v2	527968	.	A	ACG	.	PASS	IntersectsRepeat=0;RepeatCorrectionApplied=0	SAC:ACF:DF:PD:GT:SGT:SF:SV:SIG:MT:PAC	0,0,0,0:0:1:2:./.:./.:.:0	1,1,0,0:1:1:2:./.:./.:.:0:0:.:.	0,0,0,0:0:1:2:./.:./.:.:0:0:.:.	0,0,1,2:1:1:2:./.:./.:.:0:0:.:.
chr4_ref_v2	527969	.	T	TGAAAATACCAACCTCTGAATCATG	.	PASS	IntersectsRepeat=1;RepeatCorrectionApplied=0	SAC:ACF:DF:PD:GT:SGT:SF:SV:SIG:MT:PAC	0,0,0,0:0:1:2:./.:./.:.:0	1,1,0,0:1:1:2:./.:./.:.:0:0:.:.	0,0,0,0:0:1:2:./.:./.:.:0:0:.:.	0,0,1,1:1:1:2:./.:./.:.:0:0:.:.
chr4_ref_v2	531597	.	G	A	.	PASS	IntersectsRepeat=0;RepeatCorrectionApplied=0	SAC:ACF:DF:PD:GT:SGT:SF:SV:SIG:MT:PAC	0,0,0,0:0:1:2:./.:./.:.:0	0,0,0,0:0:1:2:./.:./.:.:0:0:.:.	0,0,0,0:0:1:2:./.:./.:.:0:0:.:.	0,0,0,0:0:1:2:./.:./.:.:0:0:.:.
chr4_ref_v2	538648	.	GTA	G	.	PASS	IntersectsRepeat=1;RepeatCorrectionApplied=1	SAC:ACF:DF:PD:GT:SGT:SF:SV:SIG:MT:PAC	27,24,13,8:1:1:2:0/0:0/1:0.25:0	21,20,10,9:1:1:2:0/0:0/1:0.25:0:0:.:.	7,12,4,1:1:1:2:0/0:0/1:0.125:0:0:.:.	25,26,6,9:1:1:2:0/0:0/1:0.125:0:0:.:.
chr4_ref_v2	542473	.	CA	C	.	PASS	IntersectsRepeat=1;RepeatCorrectionApplied=1	SAC:ACF:DF:PD:GT:SGT:SF:SV:SIG:MT:PAC	88,79,19,9:1:1:2:0/0:./.:.:0	22,22,5,4:1:1:2:0/0:./.:.:0:0:.:.	43,35,6,5:1:1:2:0/0:./.:.:0:0:.:.	84,67,17,8:1:1:2:0/0:./.:.:0:0:.:.
chr4_ref_v2	548461	.	G	GT,GTT	.	PASS	IntersectsRepeat=1;RepeatCorrectionApplied=1	SAC:ACF:DF:PD:GT:SGT:SF:SV:SIG:MT:PAC	3,7,2,4,14,14:1:1:2:0/2:2/2:0.5:0	0,3,0,1,7,5:1:0:2:./.:./.:.:0:0:.:.	6,3,0,2,2,5:1:0:2:./.:./.:.:0:0:.:.	9,18,6,4,11,20:1:1:2:0/2:2/2:0.125:0:0:.:.
chr4_ref_v2	606957	.	G	GAAAAAAAAAAAAAAA	.	PASS	IntersectsRepeat=1;RepeatCorrectionApplied=1	SAC:ACF:DF:PD:GT:SGT:SF:SV:SIG:MT:PAC	12,5,0,6:1:1:2:0/0:0/1:0.5:0	11,1,5,3:1:1:2:0/1:0/0:0.25:0:0:.:.	15,14,2,3:1:1:2:0/0:0/1:0.25:0:0:.:.	0,0,0,0:0:0:2:./.:./.:.:0:0:.:.
chr4_ref_v2	621794	.	G	GAA,GAAAAA	.	PASS	IntersectsRepeat=1;RepeatCorrectionApplied=1	SAC:ACF:DF:PD:GT:SGT:SF:SV:SIG:MT:PAC	11,6,2,1,0,6:1:1:2:0/0:0/2:0.5:0	1,2,6,5,0,1:1:0:2:./.:./.:.:0:0:.:.	5,13,1,1,0,1:1:1:2:0/0:0/1:0.125:0:0:.:.	17,20,4,1,0,9:1:1:2:0/0:0/2:0.5:0:0:.:.
chr4_ref_v2	630748	.	GT	G	.	PASS	IntersectsRepeat=1;RepeatCorrectionApplied=1	SAC:ACF:DF:PD:GT:SGT:SF:SV:SIG:MT:PAC	87,48,14,7:1:1:2:0/0:./.:.:0	23,15,5,1:1:1:2:0/0:./.:.:0:0:.:.	20,15,15,2:1:1:2:0/0:0/1:0.5:0:0:.:.	65,41,19,6:1:1:2:0/0:./.:.:0:0:.:.
chr4_ref_v2	636722	.	A	C	.	PASS	IntersectsRepeat=1;RepeatCorrectionApplied=0	SAC:ACF:DF:PD:GT:SGT:SF:SV:SIG:MT:PAC	165,44,0,59:1:1:2:0/0:0/1:0.5:0	48,17,0,8:1:1:2:0/0:0/1:0.25:0:0:.:.	55,26,0,9:1:1:2:0/0:0/1:0.25:0:0:.:.	140,70,0,40:1:1:2:0/0:0/1:0.25:0:0:.:.
chr4_ref_v2	636725	.	T	C	.	PASS	IntersectsRepeat=1;RepeatCorrectionApplied=0	SAC:ACF:DF:PD:GT:SGT:SF:SV:SIG:MT:PAC	170,45,0,51:1:1:2:0/0:0/1:0.5:0	47,15,0,7:1:1:2:0/0:0/1:0.25:0:0:.:.	56,34,0,2:1:1:2:0/0:./.:.:0:0:.:.	138,100,0,18:1:1:2:0/0:0/1:0.125:0:0:.:.
chr4_ref_v2	645017	.	GA	G	.	PASS	IntersectsRepeat=1;RepeatCorrectionApplied=1	SAC:ACF:DF:PD:GT:SGT:SF:SV:SIG:MT:PAC	109,96,4,13:1:1:2:0/0:./.:.:0	36,20,2,1:1:1:2:0/0:./.:.:0:0:.:.	43,27,7,5:1:1:2:0/0:0/1:0.125:0:0:.:.	101,86,11,5:1:1:2:0/0:./.:.:0:0:.:.
chr4_ref_v2	645348	.	A	G	.	PASS	IntersectsRepeat=0;RepeatCorrectionApplied=0	SAC:ACF:DF:PD:GT:SGT:SF:SV:SIG:MT:PAC	168,49,73,0:1:1:2:0/0:0/1:0.5:0	50,19,9,0:1:1:2:0/0:0/1:0.25:0:0:.:.	53,22,18,0:1:1:2:0/0:0/1:0.5:0:0:.:.	118,54,44,0:1:1:2:0/0:0/1:0.5:0:0:.:.
chr4_ref_v2	645380	.	A	G	.	PASS	IntersectsRepeat=0;RepeatCorrectionApplied=0	SAC:ACF:DF:PD:GT:SGT:SF:SV:SIG:MT:PAC	164,69,59,0:1:1:2:0/0:0/1:0.5:0	39,19,6,0:1:1:2:0/0:0/1:0.25:0:0:.:.	61,19,14,0:1:1:2:0/0:0/1:0.25:0:0:.:.	127,86,34,0:1:1:2:0/0:0/1:0.25:0:0:.:.
chr4_ref_v2	645387	.	T	G	.	PASS	IntersectsRepeat=1;RepeatCorrectionApplied=0	SAC:ACF:DF:PD:GT:SGT:SF:SV:SIG:MT:PAC	166,81,58,1:1:1:2:0/0:0/1:0.5:0	37,23,6,0:1:1:2:0/0:0/1:0.25:0:0:.:.	58,21,14,0:1:1:2:0/0:0/1:0.25:0:0:.:.	124,99,34,0:1:1:2:0/0:0/1:0.25:0:0:.:.
chr4_ref_v2	645399	.	T	G	.	PASS	IntersectsRepeat=1;RepeatCorrectionApplied=0	SAC:ACF:DF:PD:GT:SGT:SF:SV:SIG:MT:PAC	151,95,42,7:1:1:2:0/0:0/1:0.25:0	39,33,5,0:1:1:2:0/0:0/1:0.125:0:0:.:.	57,24,11,2:1:1:2:0/0:0/1:0.25:0:0:.:.	122,106,28,3:1:1:2:0/0:0/1:0.25:0:0:.:.
chr4_ref_v2	645406	.	CGTTTTGTTAT	C	.	PASS	IntersectsRepeat=0;RepeatCorrectionApplied=0	SAC:ACF:DF:PD:GT:SGT:SF:SV:SIG:MT:PAC	141,115,35,14:1:1:2:0/0:0/1:0.25:1	33,44,3,0:1:1:2:0/0:0/1:0.125:0:0:.:.	57,31,8,4:1:1:2:0/0:0/1:0.25:0:0:.:.	116,111,23,5:1:1:2:0/0:0/1:0.25:0:0:.:.
chr4_ref_v2	645422	.	T	A	.	ExcRegion	IntersectsRepeat=1;RepeatCorrectionApplied=0	SAC:ACF:DF:PD:GT:SGT:SF:SV:SIG:MT:PAC	119,121,26,18:1:1:2:./.:./.:.:0	27,47,2,0:1:1:2:./.:./.:.:0:0:.:.	49,31,6,4:1:1:2:./.:./.:.:0:0:.:.	95,107,21,5:1:1:2:./.:./.:.:0:0:.:.
chr4_ref_v2	645423	.	ATATG	A	.	ExcRegion	IntersectsRepeat=1;RepeatCorrectionApplied=0	SAC:ACF:DF:PD:GT:SGT:SF:SV:SIG:MT:PAC	119,128,25,20:1:1:2:./.:./.:.:0	27,49,2,0:1:1:2:./.:./.:.:0:0:.:.	49,33,5,4:1:1:2:./.:./.:.:0:0:.:.	93,110,20,5:1:1:2:./.:./.:.:0:0:.:.
chr4_ref_v2	645432	.	T	TG	.	ExcRegion	IntersectsRepeat=0;RepeatCorrectionApplied=0	SAC:ACF:DF:PD:GT:SGT:SF:SV:SIG:MT:PAC	102,128,16,22:1:1:2:./.:./.:.:0	26,50,1,0:1:1:2:./.:./.:.:0:0:.:.	40,34,3,4:1:1:2:./.:./.:.:0:0:.:.	71,107,13,6:1:1:2:./.:./.:.:0:0:.:.
chr4_ref_v2	645435	.	T	TG	.	ExcRegion	IntersectsRepeat=0;RepeatCorrectionApplied=0	SAC:ACF:DF:PD:GT:SGT:SF:SV:SIG:MT:PAC	98,125,12,27:1:1:2:./.:./.:.:0	24,49,1,1:1:1:2:./.:./.:.:0:0:.:.	38,36,1,5:1:1:2:./.:./.:.:0:0:.:.	70,106,6,8:1:1:2:./.:./.:.:0:0:.:.
chr4_ref_v2	645436	.	T	TTG	.	ExcRegion	IntersectsRepeat=0;RepeatCorrectionApplied=0	SAC:ACF:DF:PD:GT:SGT:SF:SV:SIG:MT:PAC	94,125,9,29:1:1:2:./.:./.:.:0	24,49,1,1:1:1:2:./.:./.:.:0:0:.:.	37,36,1,6:1:1:2:./.:./.:.:0:0:.:.	70,106,4,10:1:1:2:./.:./.:.:0:0:.:.
chr4_ref_v2	645511	.	G	A	.	ExcRegion	IntersectsRepeat=0;RepeatCorrectionApplied=0	SAC:ACF:DF:PD:GT:SGT:SF:SV:SIG:MT:PAC	0,154,0,85:1:1:2:./.:./.:.:0	0,49,0,11:1:1:2:./.:./.:.:0:0:.:.	0,60,0,18:1:1:2:./.:./.:.:0:0:.:.	1,124,0,41:1:1:2:./.:./.:.:0:0:.:.
chr4_ref_v2	645517	.	T	A	.	ExcRegion	IntersectsRepeat=0;RepeatCorrectionApplied=0	SAC:ACF:DF:PD:GT:SGT:SF:SV:SIG:MT:PAC	0,139,0,102:1:1:2:./.:./.:.:0	0,39,0,18:1:1:2:./.:./.:.:0:0:.:.	0,55,0,22:1:1:2:./.:./.:.:0:0:.:.	0,101,0,65:1:1:2:./.:./.:.:0:0:.:.
chr4_ref_v2	645527	.	A	T	.	ExcRegion	IntersectsRepeat=0;RepeatCorrectionApplied=0	SAC:ACF:DF:PD:GT:SGT:SF:SV:SIG:MT:PAC	0,152,0,97:1:1:2:./.:./.:.:0	0,34,0,21:1:1:2:./.:./.:.:0:0:.:.	0,54,0,22:1:1:2:./.:./.:.:0:0:.:.	0,101,0,66:1:1:2:./.:./.:.:0:0:.:.
chr4_ref_v2	645528	.	T	C	.	ExcRegion	IntersectsRepeat=1;RepeatCorrectionApplied=0	SAC:ACF:DF:PD:GT:SGT:SF:SV:SIG:MT:PAC	0,150,0,96:1:1:2:./.:./.:.:0	0,34,0,21:1:1:2:./.:./.:.:0:0:.:.	0,55,0,22:1:1:2:./.:./.:.:0:0:.:.	0,100,0,66:1:1:2:./.:./.:.:0:0:.:.
chr4_ref_v2	645533	.	G	T	.	ExcRegion	IntersectsRepeat=0;RepeatCorrectionApplied=0	SAC:ACF:DF:PD:GT:SGT:SF:SV:SIG:MT:PAC	0,157,0,91:1:1:2:./.:./.:.:0	0,33,0,20:1:1:2:./.:./.:.:0:0:.:.	0,56,0,22:1:1:2:./.:./.:.:0:0:.:.	0,100,0,64:1:1:2:./.:./.:.:0:0:.:.
chr4_ref_v2	645541	.	G	A	.	ExcRegion	IntersectsRepeat=0;RepeatCorrectionApplied=0	SAC:ACF:DF:PD:GT:SGT:SF:SV:SIG:MT:PAC	0,155,0,81:1:1:2:./.:./.:.:0	0,33,0,21:1:1:2:./.:./.:.:0:0:.:.	0,52,0,21:1:1:2:./.:./.:.:0:0:.:.	0,91,0,60:1:1:2:./.:./.:.:0:0:.:.
chr4_ref_v2	645542	.	C	T	.	ExcRegion	IntersectsRepeat=0;RepeatCorrectionApplied=0	SAC:ACF:DF:PD:GT:SGT:SF:SV:SIG:MT:PAC	0,154,0,82:1:1:2:./.:./.:.:0	0,32,0,20:1:1:2:./.:./.:.:0:0:.:.	0,52,0,21:1:1:2:./.:./.:.:0:0:.:.	0,91,0,61:1:1:2:./.:./.:.:0:0:.:.
chr4_ref_v2	645544	.	A	T	.	ExcRegion	IntersectsRepeat=0;RepeatCorrectionApplied=0	SAC:ACF:DF:PD:GT:SGT:SF:SV:SIG:MT:PAC	0,153,0,76:1:1:2:./.:./.:.:0	0,33,0,20:1:1:2:./.:./.:.:0:0:.:.	0,52,0,19:1:1:2:./.:./.:.:0:0:.:.	0,91,0,61:1:1:2:./.:./.:.:0:0:.:.
chr4_ref_v2	645550	.	CACA	C	.	ExcRegion	IntersectsRepeat=1;RepeatCorrectionApplied=0	SAC:ACF:DF:PD:GT:SGT:SF:SV:SIG:MT:PAC	0,153,0,57:1:1:2:./.:./.:.:0	0,35,0,20:1:1:2:./.:./.:.:0:0:.:.	0,49,0,17:1:1:2:./.:./.:.:0:0:.:.	0,88,0,56:1:1:2:./.:./.:.:0:0:.:.
chr4_ref_v2	645556	.	T	A	.	ExcRegion	IntersectsRepeat=0;RepeatCorrectionApplied=0	SAC:ACF:DF:PD:GT:SGT:SF:SV:SIG:MT:PAC	0,146,0,55:1:1:2:./.:./.:.:0	0,34,0,20:1:1:2:./.:./.:.:0:0:.:.	0,46,0,17:1:1:2:./.:./.:.:0:0:.:.	0,81,0,54:1:1:2:./.:./.:.:0:0:.:.
chr4_ref_v2	645558	.	TATA	T	.	ExcRegion	IntersectsRepeat=1;RepeatCorrectionApplied=0	SAC:ACF:DF:PD:GT:SGT:SF:SV:SIG:MT:PAC	0,143,0,55:1:1:2:./.:./.:.:0	0,34,0,20:1:1:2:./.:./.:.:0:0:.:.	0,45,0,17:1:1:2:./.:./.:.:0:0:.:.	0,81,0,52:1:1:2:./.:./.:.:0:0:.:.
chr4_ref_v2	645567	.	T	TACG	.	ExcRegion	IntersectsRepeat=1;RepeatCorrectionApplied=0	SAC:ACF:DF:PD:GT:SGT:SF:SV:SIG:MT:PAC	0,127,0,46:1:1:2:./.:./.:.:0	0,33,0,21:1:1:2:./.:./.:.:0:0:.:.	0,40,0,16:1:1:2:./.:./.:.:0:0:.:.	0,69,0,43:1:1:2:./.:./.:.:0:0:.:.
chr4_ref_v2	645571	.	A	ATTCC	.	ExcRegion	IntersectsRepeat=1;RepeatCorrectionApplied=0	SAC:ACF:DF:PD:GT:SGT:SF:SV:SIG:MT:PAC	0,124,0,36:1:1:2:./.:./.:.:0	0,29,0,21:1:1:2:./.:./.:.:0:0:.:.	0,39,0,11:1:1:2:./.:./.:.:0:0:.:.	0,66,0,36:1:1:2:./.:./.:.:0:0:.:.
chr4_ref_v2	645575	.	T	TTC	.	ExcRegion	IntersectsRepeat=1;RepeatCorrectionApplied=0	SAC:ACF:DF:PD:GT:SGT:SF:SV:SIG:MT:PAC	0,119,0,30:1:1:2:./.:./.:.:0	0,27,0,20:1:1:2:./.:./.:.:0:0:.:.	0,40,0,11:1:1:2:./.:./.:.:0:0:.:.	0,64,0,27:1:1:2:./.:./.:.:0:0:.:.
chr4_ref_v2	645587	.	TTAATA	T	.	ExcRegion	IntersectsRepeat=0;RepeatCorrectionApplied=0	SAC:ACF:DF:PD:GT:SGT:SF:SV:SIG:MT:PAC	0,97,0,7:1:1:2:./.:./.:.:0	0,38,0,6:1:1:2:./.:./.:.:0:0:.:.	0,35,0,2:1:1:2:./.:./.:.:0:0:.:.	0,60,0,10:1:1:2:./.:./.:.:0:0:.:.
chr4_ref_v2	645589	.	A	T	.	ExcRegion	IntersectsRepeat=1;RepeatCorrectionApplied=0	SAC:ACF:DF:PD:GT:SGT:SF:SV:SIG:MT:PAC	0,101,0,1:1:1:2:./.:./.:.:0	0,34,0,8:1:1:2:./.:./.:.:0:0:.:.	0,34,0,2:1:1:2:./.:./.:.:0:0:.:.	0,66,0,3:1:1:2:./.:./.:.:0:0:.:.
chr4_ref_v2	645598	.	TG	T	.	ExcRegion	IntersectsRepeat=0;RepeatCorrectionApplied=0	SAC:ACF:DF:PD:GT:SGT:SF:SV:SIG:MT:PAC	0,80,0,6:1:1:2:./.:./.:.:0	0,34,0,7:1:1:2:./.:./.:.:0:0:.:.	0,0,0,0:0:1:2:./.:./.:.:0:0:.:.	0,43,0,9:1:1:2:./.:./.:.:0:0:.:.
chr4_ref_v2	645625	.	G	A	.	ExcRegion	IntersectsRepeat=0;RepeatCorrectionApplied=0	SAC:ACF:DF:PD:GT:SGT:SF:SV:SIG:MT:PAC	0,32,0,5:1:1:2:./.:./.:.:0	0,28,0,3:1:1:2:./.:./.:.:0:0:.:.	0,12,0,2:1:1:2:./.:./.:.:0:0:.:.	0,30,0,4:1:1:2:./.:./.:.:0:0:.:.
chr4_ref_v2	645626	.	T	C	.	ExcRegion	IntersectsRepeat=0;RepeatCorrectionApplied=0	SAC:ACF:DF:PD:GT:SGT:SF:SV:SIG:MT:PAC	0,31,0,4:1:1:2:./.:./.:.:0	0,28,0,3:1:1:2:./.:./.:.:0:0:.:.	0,13,0,2:1:1:2:./.:./.:.:0:0:.:.	0,30,0,4:1:1:2:./.:./.:.:0:0:.:.
chr4_ref_v2	645637	.	A	T	.	ExcRegion	IntersectsRepeat=0;RepeatCorrectionApplied=0	SAC:ACF:DF:PD:GT:SGT:SF:SV:SIG:MT:PAC	0,13,0,2:1:1:2:./.:./.:.:0	0,29,0,3:1:1:2:./.:./.:.:0:0:.:.	0,7,0,1:1:1:2:./.:./.:.:0:0:.:.	0,24,0,3:1:1:2:./.:./.:.:0:0:.:.
chr4_ref_v2	645642	.	T	C	.	ExcRegion	IntersectsRepeat=0;RepeatCorrectionApplied=0	SAC:ACF:DF:PD:GT:SGT:SF:SV:SIG:MT:PAC	0,12,0,1:1:1:2:./.:./.:.:0	0,28,0,2:1:1:2:./.:./.:.:0:0:.:.	0,5,0,0:0:1:2:./.:./.:.:0:0:.:.	0,23,0,2:1:1:2:./.:./.:.:0:0:.:.
chr4_ref_v2	645803	.	A	G	.	ExcRegion	IntersectsRepeat=0;RepeatCorrectionApplied=0	SAC:ACF:DF:PD:GT:SGT:SF:SV:SIG:MT:PAC	0,0,0,0:0:1:2:./.:./.:.:0	0,0,0,1:0:1:2:./.:./.:.:0:0:.:.	0,0,0,0:0:1:2:./.:./.:.:0:0:.:.	0,0,0,0:0:1:2:./.:./.:.:0:0:.:.
chr4_ref_v2	649593	.	C	T	.	ExcRegion	IntersectsRepeat=0;RepeatCorrectionApplied=0	SAC:ACF:DF:PD:GT:SGT:SF:SV:SIG:MT:PAC	0,0,0,0:0:1:2:./.:./.:.:0	0,0,0,0:0:1:2:./.:./.:.:0:0:.:.	0,0,0,0:0:1:2:./.:./.:.:0:0:.:.	0,0,0,0:0:1:2:./.:./.:.:0:0:.:.
chr4_ref_v2	649622	.	G	A	.	ExcRegion	IntersectsRepeat=1;RepeatCorrectionApplied=0	SAC:ACF:DF:PD:GT:SGT:SF:SV:SIG:MT:PAC	0,0,0,0:0:1:2:./.:./.:.:0	0,0,0,0:0:1:2:./.:./.:.:0:0:.:.	0,0,0,0:0:1:2:./.:./.:.:0:0:.:.	0,0,0,0:0:1:2:./.:./.:.:0:0:.:.
chr4_ref_v2	651116	.	A	G	.	ExcRegion	IntersectsRepeat=1;RepeatCorrectionApplied=0	SAC:ACF:DF:PD:GT:SGT:SF:SV:SIG:MT:PAC	30,0,21,0:1:1:2:./.:./.:.:0	26,0,4,0:1:1:2:./.:./.:.:0:0:.:.	10,0,5,0:1:1:2:./.:./.:.:0:0:.:.	27,0,8,0:1:1:2:./.:./.:.:0:0:.:.
chr4_ref_v2	668864	.	TA	T	.	PASS	IntersectsRepeat=1;RepeatCorrectionApplied=1	SAC:ACF:DF:PD:GT:SGT:SF:SV:SIG:MT:PAC	72,106,17,17:1:1:2:0/0:./.:.:0	27,30,3,5:1:1:2:0/0:./.:.:0:0:.:.	33,35,6,6:1:1:2:0/0:./.:.:0:0:.:.	65,93,4,13:1:1:2:0/0:./.:.:0:0:.:.
chr4_ref_v2	677964	.	A	T	.	PASS	IntersectsRepeat=0;RepeatCorrectionApplied=0	SAC:ACF:DF:PD:GT:SGT:SF:SV:SIG:MT:PAC	39,32,13,3:1:1:2:0/0:0/1:0.5:0	17,19,4,1:1:1:2:0/0:0/1:0.25:0:0:.:.	12,16,6,2:1:1:2:0/0:0/1:0.5:0:0:.:.	35,36,7,13:1:1:2:0/0:0/1:0.5:0:0:.:.
chr4_ref_v2	677965	.	A	T	.	PASS	IntersectsRepeat=0;RepeatCorrectionApplied=0	SAC:ACF:DF:PD:GT:SGT:SF:SV:SIG:MT:PAC	42,34,3,3:1:1:2:0/0:0/1:0.125:0	19,19,3,1:1:1:2:0/0:0/1:0.25:0:0:.:.	14,16,2,2:1:1:2:0/0:0/1:0.25:0:0:.:.	35,36,3,13:1:1:2:0/0:0/1:0.5:0:0:.:.
chr4_ref_v2	687977	.	C	CT,CTT,CTTT	.	PASS	IntersectsRepeat=1;RepeatCorrectionApplied=1	SAC:ACF:DF:PD:GT:SGT:SF:SV:SIG:MT:PAC	2,3,8,4,14,26,12,4:1:1:2:2/2:0/2:0.125:0	1,0,0,2,4,8,6,1:1:1:2:2/2:2/3:0.5:0:0:.:.	1,0,2,3,6,13,2,0:1:1:2:2/2:./.:.:0:0:.:.	2,3,8,10,20,27,7,5:1:1:2:1/2:2/3:0.25:0:0:.:.
chr4_ref_v2	691302	.	A	AATAT,AATATAT	.	PASS	IntersectsRepeat=1;RepeatCorrectionApplied=1	SAC:ACF:DF:PD:GT:SGT:SF:SV:SIG:MT:PAC	1,1,1,4,30,34:1:1:2:2/2:./.:.:0	1,2,2,6,26,35:1:1:2:2/2:0/2:0.125:0:0:.:.	0,0,1,4,7,13:1:1:2:2/2:1/2:0.125:0:0:.:.	0,0,4,7,25,19:1:1:2:2/2:1/2:0.125:0:0:.:.
chr4_ref_v2	723832	.	A	C	.	PASS	IntersectsRepeat=0;RepeatCorrectionApplied=0	SAC:ACF:DF:PD:GT:SGT:SF:SV:SIG:MT:PAC	287,22,0,54:1:1:2:0/0:0/1:0.25:0	77,17,0,8:1:1:2:0/0:0/1:0.125:0:0:.:.	83,33,0,19:1:1:2:0/0:0/1:0.25:0:0:.:.	191,56,0,31:1:1:2:0/0:0/1:0.25:0:0:.:.
chr4_ref_v2	732291	.	G	A	.	PASS	IntersectsRepeat=0;RepeatCorrectionApplied=0	SAC:ACF:DF:PD:GT:SGT:SF:SV:SIG:MT:PAC	0,1,228,183:1:1:2:1/1:./.:.:0	0,0,37,45:1:1:2:1/1:./.:.:0:0:.:.	0,0,86,73:1:1:2:1/1:./.:.:0:0:.:.	0,0,158,112:1:1:2:1/1:./.:.:0:0:.:.
chr4_ref_v2	736323	.	T	G	.	PASS	IntersectsRepeat=0;RepeatCorrectionApplied=0	SAC:ACF:DF:PD:GT:SGT:SF:SV:SIG:MT:PAC	31,148,28,0:1:1:2:0/0:0/1:0.25:0	5,43,8,0:1:1:2:0/0:0/1:0.25:0:0:.:.	14,46,10,0:1:1:2:0/0:0/1:0.25:0:0:.:.	17,119,21,0:1:1:2:0/0:0/1:0.25:0:0:.:.
chr4_ref_v2	784538	.	G	T	.	PASS	IntersectsRepeat=0;RepeatCorrectionApplied=0	SAC:ACF:DF:PD:GT:SGT:SF:SV:SIG:MT:PAC	142,206,0,0:1:1:2:0/0:./.:.:0	45,56,0,0:1:1:2:0/0:./.:.:0:0:.:.	56,75,0,0:1:1:2:0/0:./.:.:0:0:.:.	137,178,0,0:1:1:2:0/0:./.:.:0:0:.:.
chr4_ref_v2	793757	.	G	T	.	PASS	IntersectsRepeat=1;RepeatCorrectionApplied=0	SAC:ACF:DF:PD:GT:SGT:SF:SV:SIG:MT:PAC	14,184,26,0:1:1:2:0/0:0/1:0.25:0	12,46,2,0:1:1:2:0/0:0/1:0.125:0:0:.:.	15,71,2,0:1:1:2:0/0:./.:.:0:0:.:.	28,120,12,0:1:1:2:0/0:0/1:0.125:0:0:.:.
chr4_ref_v2	793960	.	G	T	.	PASS	IntersectsRepeat=0;RepeatCorrectionApplied=0	SAC:ACF:DF:PD:GT:SGT:SF:SV:SIG:MT:PAC	191,126,0,0:1:1:2:0/0:./.:.:0	49,34,0,0:1:1:2:0/0:./.:.:0:0:.:.	62,52,0,1:1:1:2:0/0:./.:.:0:0:.:.	160,114,0,0:1:1:2:0/0:./.:.:0:0:.:.
chr4_ref_v2	794535	.	C	A	.	PASS	IntersectsRepeat=1;RepeatCorrectionApplied=0	SAC:ACF:DF:PD:GT:SGT:SF:SV:SIG:MT:PAC	196,39,0,41:1:1:2:0/0:0/1:0.25:0	49,20,0,3:1:1:2:0/0:0/1:0.125:0:0:.:.	68,32,0,4:1:1:2:0/0:0/1:0.125:0:0:.:.	159,70,0,10:1:1:2:0/0:0/1:0.125:0:0:.:.
chr4_ref_v2	835540	.	GA	G	.	PASS	IntersectsRepeat=1;RepeatCorrectionApplied=1	SAC:ACF:DF:PD:GT:SGT:SF:SV:SIG:MT:PAC	108,102,7,6:1:1:2:0/0:./.:.:0	22,23,0,0:1:1:2:0/0:./.:.:0:0:.:.	56,38,3,1:1:1:2:0/0:./.:.:0:0:.:.	73,82,11,7:1:1:2:0/0:./.:.:0:0:.:.
chr4_ref_v2	837968	.	A	AAATAATAATAAT	.	PASS	IntersectsRepeat=1;RepeatCorrectionApplied=1	SAC:ACF:DF:PD:GT:SGT:SF:SV:SIG:MT:PAC	0,0,34,39:1:1:2:1/1:./.:.:0	0,2,27,22:1:1:2:1/1:0/1:0.125:0:0:.:.	0,0,11,19:1:1:2:1/1:./.:.:0:0:.:.	1,3,25,30:1:1:2:1/1:0/1:0.125:0:0:.:.
chr4_ref_v2	840324	.	AATAT	A,AAT	.	PASS	IntersectsRepeat=1;RepeatCorrectionApplied=1	SAC:ACF:DF:PD:GT:SGT:SF:SV:SIG:MT:PAC	3,2,8,9,41,58:1:1:2:2/2:1/2:0.125:0	3,1,7,2,30,35:1:1:2:2/2:0/2:0.125:0:0:.:.	0,1,2,2,21,16:1:1:2:2/2:./.:.:0:0:.:.	3,2,8,5,37,36:1:1:2:2/2:1/2:0.125:0:0:.:.
chr4_ref_v2	847212	.	A	C	.	PASS	IntersectsRepeat=0;RepeatCorrectionApplied=0	SAC:ACF:DF:PD:GT:SGT:SF:SV:SIG:MT:PAC	183,29,0,2:1:1:2:0/0:./.:.:0	61,10,0,0:1:1:2:0/0:./.:.:0:0:.:.	67,29,0,3:1:1:2:0/0:0/1:0.125:0:0:.:.	133,54,0,3:1:1:2:0/0:./.:.:0:0:.:.
chr4_ref_v2	847219	.	C	A	.	PASS	IntersectsRepeat=0;RepeatCorrectionApplied=0	SAC:ACF:DF:PD:GT:SGT:SF:SV:SIG:MT:PAC	194,32,0,50:1:1:2:0/0:0/1:0.5:0	65,17,0,5:1:1:2:0/0:0/1:0.125:0:0:.:.	69,41,0,11:1:1:2:0/0:0/1:0.25:0:0:.:.	133,71,0,19:1:1:2:0/0:0/1:0.25:0:0:.:.
chr4_ref_v2	859215	.	T	G	.	PASS	IntersectsRepeat=1;RepeatCorrectionApplied=0	SAC:ACF:DF:PD:GT:SGT:SF:SV:SIG:MT:PAC	43,168,57,0:1:1:2:0/0:0/1:0.5:0	10,45,10,0:1:1:2:0/0:0/1:0.25:0:0:.:.	42,60,9,0:1:1:2:0/0:0/1:0.25:0:0:.:.	114,136,24,0:1:1:2:0/0:0/1:0.25:0:0:.:.
chr4_ref_v2	864769	.	CAT	C	.	PASS	IntersectsRepeat=1;RepeatCorrectionApplied=1	SAC:ACF:DF:PD:GT:SGT:SF:SV:SIG:MT:PAC	46,51,3,12:1:1:2:0/0:./.:.:0	27,59,6,3:1:1:2:0/0:./.:.:0:0:.:.	12,26,0,3:1:1:2:0/0:./.:.:0:0:.:.	46,61,4,7:1:1:2:0/0:./.:.:0:0:.:.
chr4_ref_v2	864892	.	CT	C	.	PASS	IntersectsRepeat=1;RepeatCorrectionApplied=1	SAC:ACF:DF:PD:GT:SGT:SF:SV:SIG:MT:PAC	131,49,12,4:1:1:2:0/0:0/1:0.125:0	57,34,5,2:1:1:2:0/0:0/1:0.125:0:0:.:.	46,18,6,1:1:1:2:0/0:0/1:0.125:0:0:.:.	124,64,8,3:1:1:2:0/0:0/1:0.125:0:0:.:.
chr4_ref_v2	875501	.	G	T	.	ExcRegion	IntersectsRepeat=0;RepeatCorrectionApplied=0	SAC:ACF:DF:PD:GT:SGT:SF:SV:SIG:MT:PAC	0,0,0,0:0:1:2:./.:./.:.:0	0,0,0,0:0:1:2:./.:./.:.:0:0:.:.	0,0,0,0:0:1:2:./.:./.:.:0:0:.:.	0,0,1,0:0:1:2:./.:./.:.:0:0:.:.
chr4_ref_v2	876857	.	A	G	.	ExcRegion	IntersectsRepeat=0;RepeatCorrectionApplied=0	SAC:ACF:DF:PD:GT:SGT:SF:SV:SIG:MT:PAC	0,0,0,0:0:1:2:./.:./.:.:0	0,0,0,0:0:1:2:./.:./.:.:0:0:.:.	0,0,0,0:0:1:2:./.:./.:.:0:0:.:.	0,0,0,0:0:1:2:./.:./.:.:0:0:.:.
chr4_ref_v2	884474	.	CT	C,CTTT	.	PASS	IntersectsRepeat=1;RepeatCorrectionApplied=1	SAC:ACF:DF:PD:GT:SGT:SF:SV:SIG:MT:PAC	1,9,0,6,4,20:1:1:2:0/2:1/2:0.25:0	1,2,0,6,3,16:1:1:2:2/2:1/2:0.5:0:0:.:.	1,3,2,3,0,6:1:0:2:./.:./.:.:0:0:.:.	3,13,0,7,4,15:1:1:2:0/2:0/1:0.125:0:0:.:.
chr4_ref_v2	892434	.	CA	C	.	PASS	IntersectsRepeat=1;RepeatCorrectionApplied=1	SAC:ACF:DF:PD:GT:SGT:SF:SV:SIG:MT:PAC	60,95,6,4:1:1:2:0/0:./.:.:0	25,21,3,1:1:1:2:0/0:./.:.:0:0:.:.	32,39,5,7:1:1:2:0/0:0/1:0.125:0:0:.:.	53,65,9,9:1:1:2:0/0:0/1:0.125:0:0:.:.
chr4_ref_v2	892634	.	A	T	.	PASS	IntersectsRepeat=1;RepeatCorrectionApplied=0	SAC:ACF:DF:PD:GT:SGT:SF:SV:SIG:MT:PAC	56,42,26,9:1:1:2:0/0:0/1:0.5:0	17,19,15,1:1:1:2:0/0:0/1:0.5:0:0:.:.	16,29,11,3:1:1:2:0/0:0/1:0.5:0:0:.:.	31,36,21,6:1:1:2:0/0:0/1:0.5:0:0:.:.
chr4_ref_v2	892636	.	G	T	.	PASS	IntersectsRepeat=1;RepeatCorrectionApplied=0	SAC:ACF:DF:PD:GT:SGT:SF:SV:SIG:MT:PAC	65,44,7,9:1:1:2:0/0:0/1:0.25:0	17,19,6,1:1:1:2:0/0:0/1:0.25:0:0:.:.	17,28,4,3:1:1:2:0/0:0/1:0.25:0:0:.:.	33,39,9,6:1:1:2:0/0:0/1:0.25:0:0:.:.
chr4_ref_v2	892638	.	G	T	.	PASS	IntersectsRepeat=1;RepeatCorrectionApplied=0	SAC:ACF:DF:PD:GT:SGT:SF:SV:SIG:MT:PAC	75,45,1,9:1:1:2:0/0:0/1:0.125:0	22,19,1,1:1:1:2:0/0:./.:.:0:0:.:.	19,30,0,3:1:1:2:0/0:0/1:0.125:0:0:.:.	40,37,0,6:1:1:2:0/0:0/1:0.125:0:0:.:.
chr4_ref_v2	896497	.	C	A	.	PASS	IntersectsRepeat=0;RepeatCorrectionApplied=0	SAC:ACF:DF:PD:GT:SGT:SF:SV:SIG:MT:PAC	188,24,0,48:1:1:2:0/0:0/1:0.5:0	56,15,1,7:1:1:2:0/0:0/1:0.25:0:0:.:.	61,17,0,4:1:1:2:0/0:0/1:0.125:0:0:.:.	123,51,0,12:1:1:2:0/0:0/1:0.125:0:0:.:.
chr4_ref_v2	909629	.	A	AT	.	PASS	IntersectsRepeat=1;RepeatCorrectionApplied=1	SAC:ACF:DF:PD:GT:SGT:SF:SV:SIG:MT:PAC	4,53,29,16:1:1:2:0/1:./.:.:0	1,8,5,10:1:1:2:1/1:0/1:0.5:0:0:.:.	7,36,5,8:1:1:2:0/1:0/0:0.5:0:0:.:.	15,48,20,14:1:1:2:0/1:0/0:0.25:0:0:.:.
chr4_ref_v2	914561	.	T	G	.	PASS	IntersectsRepeat=0;RepeatCorrectionApplied=0	SAC:ACF:DF:PD:GT:SGT:SF:SV:SIG:MT:PAC	21,187,63,0:1:1:2:0/0:0/1:0.5:0	26,44,15,0:1:1:2:0/0:0/1:0.5:0:0:.:.	36,69,15,0:1:1:2:0/0:0/1:0.25:0:0:.:.	58,182,48,0:1:1:2:0/0:0/1:0.25:0:0:.:.
chr4_ref_v2	918641	.	A	C	.	PASS	IntersectsRepeat=1;RepeatCorrectionApplied=0	SAC:ACF:DF:PD:GT:SGT:SF:SV:SIG:MT:PAC	1,0,216,206:1:1:2:1/1:./.:.:0	0,0,43,50:1:1:2:1/1:./.:.:0:0:.:.	0,0,60,65:1:1:2:1/1:./.:.:0:0:.:.	1,0,141,139:1:1:2:1/1:./.:.:0:0:.:.
chr4_ref_v2	930866	.	CAT	C	.	PASS	IntersectsRepeat=1;RepeatCorrectionApplied=1	SAC:ACF:DF:PD:GT:SGT:SF:SV:SIG:MT:PAC	61,63,19,16:1:1:2:0/0:0/1:0.25:0	20,33,6,6:1:1:2:0/0:0/1:0.125:0:0:.:.	27,27,5,6:1:1:2:0/0:0/1:0.125:0:0:.:.	42,50,9,14:1:1:2:0/0:0/1:0.125:0:0:.:.
chr4_ref_v2	938178	.	T	G	.	PASS	IntersectsRepeat=0;RepeatCorrectionApplied=0	SAC:ACF:DF:PD:GT:SGT:SF:SV:SIG:MT:PAC	74,269,68,0:1:1:2:0/0:0/1:0.25:0	19,52,3,1:1:1:2:0/0:0/1:0.125:0:0:.:.	47,75,11,0:1:1:2:0/0:0/1:0.25:0:0:.:.	95,166,22,0:1:1:2:0/0:0/1:0.125:0:0:.:.
chr4_ref_v2	947059	.	A	C	.	PASS	IntersectsRepeat=0;RepeatCorrectionApplied=0	SAC:ACF:DF:PD:GT:SGT:SF:SV:SIG:MT:PAC	227,61,0,60:1:1:2:0/0:0/1:0.25:0	58,16,0,8:1:1:2:0/0:0/1:0.25:0:0:.:.	95,46,0,5:1:1:2:0/0:0/1:0.125:0:0:.:.	177,108,0,20:1:1:2:0/0:0/1:0.125:0:0:.:.
chr4_ref_v2	955888	.	G	GAAAAAAAA	.	PASS	IntersectsRepeat=1;RepeatCorrectionApplied=1	SAC:ACF:DF:PD:GT:SGT:SF:SV:SIG:MT:PAC	66,36,94,7:1:1:2:0/1:./.:.:0	16,21,15,3:1:1:2:0/1:0/0:0.25:0:0:.:.	33,27,18,4:1:1:2:0/1:0/0:0.5:0:0:.:.	69,54,42,6:1:1:2:0/1:0/0:0.5:0:0:.:.
chr4_ref_v2	958188	.	A	C	.	PASS	IntersectsRepeat=0;RepeatCorrectionApplied=0	SAC:ACF:DF:PD:GT:SGT:SF:SV:SIG:MT:PAC	178,60,0,55:1:1:2:0/0:0/1:0.5:0	72,18,0,4:1:1:2:0/0:0/1:0.125:0:0:.:.	68,31,0,5:1:1:2:0/0:0/1:0.125:0:0:.:.	151,94,0,12:1:1:2:0/0:0/1:0.125:0:0:.:.
chr4_ref_v2	966422	.	TA	T,TAA	.	PASS	IntersectsRepeat=1;RepeatCorrectionApplied=1	SAC:ACF:DF:PD:GT:SGT:SF:SV:SIG:MT:PAC	28,19,17,5,5,12:1:1:2:0/2:0/1:0.5:0	5,7,2,3,0,6:1:1:2:0/2:0/1:0.25:0:0:.:.	11,12,14,3,3,3:1:1:2:0/1:0/2:0.25:0:0:.:.	43,16,6,9,11,9:1:1:2:0/0:0/2:0.25:0:0:.:.
chr4_ref_v2	987146	.	G	A	.	ExcRegion	IntersectsRepeat=0;RepeatCorrectionApplied=0	SAC:ACF:DF:PD:GT:SGT:SF:SV:SIG:MT:PAC	0,0,0,80:0:1:2:./.:./.:.:0	0,1,1,9:1:1:2:./.:./.:.:0:0:.:.	0,0,1,24:1:1:2:./.:./.:.:0:0:.:.	0,3,0,34:1:1:2:./.:./.:.:0:0:.:.
chr4_ref_v2	1006338	.	GA	G	.	PASS	IntersectsRepeat=1;RepeatCorrectionApplied=1	SAC:ACF:DF:PD:GT:SGT:SF:SV:SIG:MT:PAC	0,0,172,161:1:1:2:1/1:./.:.:0	0,0,46,52:1:1:2:1/1:./.:.:0:0:.:.	0,0,42,63:1:1:2:1/1:./.:.:0:0:.:.	0,1,133,135:1:1:2:1/1:./.:.:0:0:.:.
chr4_ref_v2	1015892	.	GA	G	.	PASS	IntersectsRepeat=1;RepeatCorrectionApplied=1	SAC:ACF:DF:PD:GT:SGT:SF:SV:SIG:MT:PAC	74,78,9,3:1:1:2:0/0:./.:.:0	21,20,3,2:1:1:2:0/0:./.:.:0:0:.:.	30,33,1,7:1:1:2:0/0:./.:.:0:0:.:.	71,66,9,9:1:1:2:0/0:./.:.:0:0:.:.
chr4_ref_v2	1025564	.	G	T	.	PASS	IntersectsRepeat=0;RepeatCorrectionApplied=0	SAC:ACF:DF:PD:GT:SGT:SF:SV:SIG:MT:PAC	47,189,67,0:1:1:2:0/0:0/1:0.5:0	28,71,12,0:1:1:2:0/0:0/1:0.25:0:0:.:.	43,59,5,0:1:1:2:0/0:0/1:0.125:0:0:.:.	119,169,9,0:1:1:2:0/0:0/1:0.125:0:0:.:.
chr4_ref_v2	1031342	.	T	C	.	PASS	IntersectsRepeat=0;RepeatCorrectionApplied=0	SAC:ACF:DF:PD:GT:SGT:SF:SV:SIG:MT:PAC	243,249,0,1:1:1:2:0/0:./.:.:0	71,51,0,0:1:1:2:0/0:./.:.:0:0:.:.	41,51,36,34:1:1:2:0/1:0/0:0.125:0:1:g.1031342T>C:0	169,172,0,1:1:1:2:0/0:./.:.:0:0:.:.
chr4_ref_v2	1041764	.	G	A	.	PASS	IntersectsRepeat=1;RepeatCorrectionApplied=0	SAC:ACF:DF:PD:GT:SGT:SF:SV:SIG:MT:PAC	201,201,0,0:1:1:2:0/0:./.:.:0	53,37,0,0:1:1:2:0/0:./.:.:0:0:.:.	65,72,0,0:1:1:2:0/0:./.:.:0:0:.:.	82,73,75,61:1:1:2:0/1:0/0:0.125:0:1:g.1041764G>A:0
chr4_ref_v2	1042375	.	T	G	.	PASS	IntersectsRepeat=1;RepeatCorrectionApplied=0	SAC:ACF:DF:PD:GT:SGT:SF:SV:SIG:MT:PAC	13,175,29,0:1:1:2:0/0:0/1:0.25:0	3,61,5,1:1:1:2:0/0:0/1:0.125:0:0:.:.	2,73,4,0:1:1:2:0/0:0/1:0.125:0:0:.:.	12,140,3,0:1:1:2:0/0:./.:.:0:0:.:.
chr4_ref_v2	1047096	.	T	G	.	PASS	IntersectsRepeat=1;RepeatCorrectionApplied=0	SAC:ACF:DF:PD:GT:SGT:SF:SV:SIG:MT:PAC	79,200,52,0:1:1:2:0/0:0/1:0.25:0	34,44,4,0:1:1:2:0/0:0/1:0.125:0:0:.:.	49,76,6,0:1:1:2:0/0:0/1:0.125:0:0:.:.	112,138,17,0:1:1:2:0/0:0/1:0.125:0:0:.:.
chr4_ref_v2	1063359	.	T	C	.	PASS	IntersectsRepeat=1;RepeatCorrectionApplied=0	SAC:ACF:DF:PD:GT:SGT:SF:SV:SIG:MT:PAC	234,253,0,0:1:1:2:0/0:./.:.:0	59,53,0,0:1:1:2:0/0:./.:.:0:0:.:.	93,91,0,0:1:1:2:0/0:./.:.:0:0:.:.	169,189,0,1:1:1:2:0/0:./.:.:0:0:.:.
chr4_ref_v2	1066072	.	G	A	.	PASS	IntersectsRepeat=1;RepeatCorrectionApplied=0	SAC:ACF:DF:PD:GT:SGT:SF:SV:SIG:MT:PAC	231,190,1,0:1:1:2:0/0:./.:.:0	55,54,0,0:1:1:2:0/0:./.:.:0:0:.:.	78,79,0,0:1:1:2:0/0:./.:.:0:0:.:.	184,147,0,0:1:1:2:0/0:./.:.:0:0:.:.
chr4_ref_v2	1078913	.	AT	A	.	PASS	IntersectsRepeat=1;RepeatCorrectionApplied=1	SAC:ACF:DF:PD:GT:SGT:SF:SV:SIG:MT:PAC	60,58,23,23:1:1:2:0/0:0/1:0.25:0	18,13,6,8:1:1:2:0/0:0/1:0.25:0:0:.:.	27,14,20,10:1:1:2:0/0:0/1:0.5:0:0:.:.	41,58,34,28:1:1:2:0/0:0/1:0.5:0:0:.:.
chr4_ref_v2	1084424	.	GA	G	.	PASS	IntersectsRepeat=1;RepeatCorrectionApplied=1	SAC:ACF:DF:PD:GT:SGT:SF:SV:SIG:MT:PAC	123,104,19,11:1:1:2:0/0:./.:.:0	24,30,12,5:1:1:2:0/0:0/1:0.25:0:0:.:.	39,43,8,4:1:1:2:0/0:./.:.:0:0:.:.	119,68,24,13:1:1:2:0/0:./.:.:0:0:.:.
chr4_ref_v2	1084588	.	GA	G	.	PASS	IntersectsRepeat=1;RepeatCorrectionApplied=1	SAC:ACF:DF:PD:GT:SGT:SF:SV:SIG:MT:PAC	123,154,15,8:1:1:2:0/0:./.:.:0	31,33,4,6:1:1:2:0/0:./.:.:0:0:.:.	41,48,4,5:1:1:2:0/0:./.:.:0:0:.:.	123,120,11,14:1:1:2:0/0:./.:.:0:0:.:.
chr4_ref_v2	1090016	.	G	GA	.	PASS	IntersectsRepeat=1;RepeatCorrectionApplied=1	SAC:ACF:DF:PD:GT:SGT:SF:SV:SIG:MT:PAC	20,18,2,21:1:1:2:0/1:0/0:0.25:0	14,8,1,5:1:1:2:0/0:0/1:0.25:0:0:.:.	15,13,0,9:1:1:2:0/1:0/0:0.5:0:0:.:.	37,46,6,12:1:1:2:0/0:0/1:0.25:0:0:.:.
chr4_ref_v2	1091022	.	G	T	.	PASS	IntersectsRepeat=1;RepeatCorrectionApplied=0	SAC:ACF:DF:PD:GT:SGT:SF:SV:SIG:MT:PAC	73,279,130,0:1:1:2:0/0:0/1:0.5:0	37,74,9,0:1:1:2:0/0:0/1:0.125:0:0:.:.	65,91,7,1:1:1:2:0/0:0/1:0.125:0:0:.:.	122,191,11,1:1:1:2:0/0:0/1:0.125:0:0:.:.
chr4_ref_v2	1101886	.	CT	C	.	PASS	IntersectsRepeat=1;RepeatCorrectionApplied=1	SAC:ACF:DF:PD:GT:SGT:SF:SV:SIG:MT:PAC	135,133,16,20:1:1:2:0/0:0/1:0.125:0	48,35,8,6:1:1:2:0/0:0/1:0.25:0:0:.:.	57,67,8,5:1:1:2:0/0:0/1:0.125:0:0:.:.	94,112,9,19:1:1:2:0/0:0/1:0.125:0:0:.:.
chr4_ref_v2	1105812	.	A	AT	.	PASS	IntersectsRepeat=1;RepeatCorrectionApplied=1	SAC:ACF:DF:PD:GT:SGT:SF:SV:SIG:MT:PAC	42,97,12,14:1:1:2:0/0:0/1:0.125:0	26,23,4,1:1:1:2:0/0:./.:.:0:0:.:.	32,47,6,4:1:1:2:0/0:./.:.:0:0:.:.	59,113,18,15:1:1:2:0/0:0/1:0.25:0:0:.:.
chr4_ref_v2	1108503	.	GA	G,GAA	.	PASS	IntersectsRepeat=1;RepeatCorrectionApplied=1	SAC:ACF:DF:PD:GT:SGT:SF:SV:SIG:MT:PAC	24,50,5,12,10,9:1:1:2:0/0:0/2:0.25:0	9,12,5,4,1,2:1:1:2:0/0:0/1:0.25:0:0:.:.	16,23,6,6,5,2:1:1:2:0/0:0/2:0.125:0:0:.:.	42,57,11,17,9,5:1:1:2:0/0:./.:.:0:0:.:.
chr4_ref_v2	1109779	.	GAT	G	.	PASS	IntersectsRepeat=1;RepeatCorrectionApplied=1	SAC:ACF:DF:PD:GT:SGT:SF:SV:SIG:MT:PAC	127,140,15,11:1:1:2:0/0:0/1:0.125:0	45,46,5,4:1:1:2:0/0:0/1:0.125:0:0:.:.	47,57,8,5:1:1:2:0/0:0/1:0.125:0:0:.:.	105,119,11,6:1:1:2:0/0:0/1:0.125:0:0:.:.
chr4_ref_v2	1117974	.	G	C	.	PASS	IntersectsRepeat=1;RepeatCorrectionApplied=0	SAC:ACF:DF:PD:GT:SGT:SF:SV:SIG:MT:PAC	156,251,0,0:1:1:2:0/0:./.:.:0	72,64,0,0:1:1:2:0/0:./.:.:0:0:.:.	68,86,0,0:1:1:2:0/0:./.:.:0:0:.:.	146,168,0,0:1:1:2:0/0:./.:.:0:0:.:.
chr4_ref_v2	1146381	.	C	A	.	PASS	IntersectsRepeat=0;RepeatCorrectionApplied=0	SAC:ACF:DF:PD:GT:SGT:SF:SV:SIG:MT:PAC	240,28,0,67:1:1:2:0/0:0/1:0.5:0	49,7,0,13:1:1:2:0/0:0/1:0.5:0:0:.:.	64,13,0,25:1:1:2:0/0:0/1:0.5:0:0:.:.	154,21,1,52:1:1:2:0/0:0/1:0.5:0:0:.:.
chr4_ref_v2	1160289	.	A	T	.	PASS	IntersectsRepeat=1;RepeatCorrectionApplied=0	SAC:ACF:DF:PD:GT:SGT:SF:SV:SIG:MT:PAC	0,0,0,0:0:1:2:./.:./.:.:0	0,0,0,0:0:1:2:./.:./.:.:0:0:.:.	0,0,0,0:0:1:2:./.:./.:.:0:0:.:.	0,0,1,0:0:1:2:./.:./.:.:0:0:.:.
chr4_ref_v2	1160296	.	G	A	.	PASS	IntersectsRepeat=0;RepeatCorrectionApplied=0	SAC:ACF:DF:PD:GT:SGT:SF:SV:SIG:MT:PAC	0,0,0,0:0:1:2:./.:./.:.:0	0,0,0,0:0:1:2:./.:./.:.:0:0:.:.	0,0,0,0:0:1:2:./.:./.:.:0:0:.:.	0,0,1,0:0:1:2:./.:./.:.:0:0:.:.
chr4_ref_v2	1178234	.	CT	C,CTT	.	PASS	IntersectsRepeat=1;RepeatCorrectionApplied=1	SAC:ACF:DF:PD:GT:SGT:SF:SV:SIG:MT:PAC	33,10,10,2,9,11:1:1:2:0/0:0/2:0.5:0	14,7,6,6,5,1:1:1:2:0/1:0/2:0.25:0:0:.:.	26,11,2,3,4,5:1:1:2:0/0:0/2:0.25:0:0:.:.	53,25,25,7,11,8:1:1:2:0/0:0/2:0.125:0:0:.:.
chr4_ref_v2	1179226	.	T	A	.	PASS	IntersectsRepeat=0;RepeatCorrectionApplied=0	SAC:ACF:DF:PD:GT:SGT:SF:SV:SIG:MT:PAC	272,295,0,0:1:1:2:0/0:./.:.:0	61,51,0,0:1:1:2:0/0:./.:.:0:0:.:.	44,38,47,59:1:1:2:0/1:1/1:0.125:0:1:g.1179226T>A:0	189,205,0,0:1:1:2:0/0:./.:.:0:0:.:.
chr4_ref_v2	1238935	.	AAT	A	.	PASS	IntersectsRepeat=1;RepeatCorrectionApplied=1	SAC:ACF:DF:PD:GT:SGT:SF:SV:SIG:MT:PAC	23,35,11,6:1:1:2:0/0:0/1:0.125:0	30,38,5,9:1:1:2:0/0:./.:.:0:0:.:.	11,15,1,1:1:1:2:0/0:./.:.:0:0:.:.	25,41,8,5:1:1:2:0/0:./.:.:0:0:.:.
chr4_ref_v2	1243962	.	A	T	.	PASS	IntersectsRepeat=0;RepeatCorrectionApplied=0	SAC:ACF:DF:PD:GT:SGT:SF:SV:SIG:MT:PAC	0,0,0,0:0:1:2:./.:./.:.:0	0,0,1,0:0:1:2:./.:./.:.:0:0:.:.	0,0,0,0:0:1:2:./.:./.:.:0:0:.:.	0,0,0,0:0:1:2:./.:./.:.:0:0:.:.
chr4_ref_v2	1290232	.	G	T	.	PASS	IntersectsRepeat=0;RepeatCorrectionApplied=0	SAC:ACF:DF:PD:GT:SGT:SF:SV:SIG:MT:PAC	288,188,0,0:1:1:2:0/0:./.:.:0	53,61,0,0:1:1:2:0/0:./.:.:0:0:.:.	93,62,1,0:1:1:2:0/0:./.:.:0:0:.:.	109,93,103,77:1:1:2:0/1:./.:.:0:1:g.1290232G>T:0
chr4_ref_v2	1295492	.	G	T	.	PASS	IntersectsRepeat=0;RepeatCorrectionApplied=0	SAC:ACF:DF:PD:GT:SGT:SF:SV:SIG:MT:PAC	95,156,49,0:1:1:2:0/0:0/1:0.25:0	39,46,7,0:1:1:2:0/0:0/1:0.125:0:0:.:.	70,53,3,1:1:1:2:0/0:0/1:0.125:0:0:.:.	143,136,8,0:1:1:2:0/0:0/1:0.125:0:0:.:.
chr4_ref_v2	1321885	.	CAT	C	.	PASS	IntersectsRepeat=1;RepeatCorrectionApplied=1	SAC:ACF:DF:PD:GT:SGT:SF:SV:SIG:MT:PAC	76,62,6,18:1:1:2:0/0:0/1:0.125:0	27,54,9,9:1:1:2:0/0:0/1:0.25:0:0:.:.	22,29,4,9:1:1:2:0/0:0/1:0.25:0:0:.:.	44,62,10,9:1:1:2:0/0:0/1:0.125:0:0:.:.
chr4_ref_v2	1330140	.	G	T	.	PASS	IntersectsRepeat=1;RepeatCorrectionApplied=0	SAC:ACF:DF:PD:GT:SGT:SF:SV:SIG:MT:PAC	179,180,1,0:1:1:2:0/0:./.:.:0	71,62,0,0:1:1:2:0/0:./.:.:0:0:.:.	80,74,0,0:1:1:2:0/0:./.:.:0:0:.:.	188,124,0,0:1:1:2:0/0:./.:.:0:0:.:.
chr4_ref_v2	1341544	.	TC	T	.	PASS	IntersectsRepeat=1;RepeatCorrectionApplied=1	SAC:ACF:DF:PD:GT:SGT:SF:SV:SIG:MT:PAC	66,70,12,11:1:1:2:0/0:0/1:0.25:1	12,13,2,5:1:1:2:0/0:0/1:0.5:0:0:.:.	24,24,5,3:1:1:2:0/0:0/1:0.25:0:0:.:.	59,57,12,6:1:1:2:0/0:0/1:0.25:0:0:.:.
chr4_ref_v2	1357413	.	G	T	.	PASS	IntersectsRepeat=0;RepeatCorrectionApplied=0	SAC:ACF:DF:PD:GT:SGT:SF:SV:SIG:MT:PAC	37,49,10,1:1:1:2:0/0:0/1:0.25:0	15,32,7,1:1:1:2:0/0:0/1:0.25:0:0:.:.	17,16,3,0:1:1:2:0/0:0/1:0.25:0:0:.:.	30,46,8,1:1:1:2:0/0:0/1:0.25:0:0:.:.
chr4_ref_v2	1361248	.	T	G	.	PASS	IntersectsRepeat=0;RepeatCorrectionApplied=0	SAC:ACF:DF:PD:GT:SGT:SF:SV:SIG:MT:PAC	35,204,98,0:1:1:2:0/0:0/1:0.5:0	10,61,11,0:1:1:2:0/0:0/1:0.25:0:0:.:.	17,69,24,0:1:1:2:0/0:0/1:0.5:0:0:.:.	28,171,49,0:1:1:2:0/0:0/1:0.5:0:0:.:.
chr4_ref_v2	1383786	.	G	T	.	PASS	IntersectsRepeat=0;RepeatCorrectionApplied=0	SAC:ACF:DF:PD:GT:SGT:SF:SV:SIG:MT:PAC	299,217,0,0:1:1:2:0/0:./.:.:0	70,51,0,0:1:1:2:0/0:./.:.:0:0:.:.	100,75,1,0:1:1:2:0/0:./.:.:0:0:.:.	230,174,0,0:1:1:2:0/0:./.:.:0:0:.:.
chr4_ref_v2	1385374	.	CAT	C	.	PASS	IntersectsRepeat=1;RepeatCorrectionApplied=1	SAC:ACF:DF:PD:GT:SGT:SF:SV:SIG:MT:PAC	74,52,11,12:1:1:2:0/0:./.:.:0	51,31,19,8:1:1:2:0/0:0/1:0.25:0:0:.:.	29,24,1,6:1:1:2:0/0:./.:.:0:0:.:.	45,40,10,10:1:1:2:0/0:./.:.:0:0:.:.
chr4_ref_v2	1393877	.	G	T	.	PASS	IntersectsRepeat=0;RepeatCorrectionApplied=0	SAC:ACF:DF:PD:GT:SGT:SF:SV:SIG:MT:PAC	270,314,0,0:1:1:2:0/0:./.:.:0	52,46,0,0:1:1:2:0/0:./.:.:0:0:.:.	89,115,0,0:1:1:2:0/0:./.:.:0:0:.:.	198,227,0,1:1:1:2:0/0:./.:.:0:0:.:.
chr4_ref_v2	1402714	.	G	T	.	PASS	IntersectsRepeat=1;RepeatCorrectionApplied=0	SAC:ACF:DF:PD:GT:SGT:SF:SV:SIG:MT:PAC	195,188,0,3:1:1:2:0/0:./.:.:0	60,63,1,0:1:1:2:0/0:./.:.:0:0:.:.	64,72,0,0:1:1:2:0/0:./.:.:0:0:.:.	182,163,0,1:1:1:2:0/0:./.:.:0:0:.:.
chr4_ref_v2	1412128	.	G	GA	.	PASS	IntersectsRepeat=1;RepeatCorrectionApplied=1	SAC:ACF:DF:PD:GT:SGT:SF:SV:SIG:MT:PAC	59,67,11,16:1:1:2:0/0:0/1:0.25:0	24,17,3,4:1:1:2:0/0:0/1:0.125:0:0:.:.	35,33,4,3:1:1:2:0/0:./.:.:0:0:.:.	88,60,5,8:1:1:2:0/0:./.:.:0:0:.:.
chr4_ref_v2	1418372	.	CAT	C	.	PASS	IntersectsRepeat=1;RepeatCorrectionApplied=1	SAC:ACF:DF:PD:GT:SGT:SF:SV:SIG:MT:PAC	71,96,11,14:1:1:2:0/0:./.:.:0	48,53,6,7:1:1:2:0/0:./.:.:0:0:.:.	16,23,3,8:1:1:2:0/0:0/1:0.25:0:0:.:.	47,60,6,7:1:1:2:0/0:./.:.:0:0:.:.
chr4_ref_v2	1443441	.	GA	G	.	PASS	IntersectsRepeat=1;RepeatCorrectionApplied=1	SAC:ACF:DF:PD:GT:SGT:SF:SV:SIG:MT:PAC	131,151,12,13:1:1:2:0/0:0/1:0.125:0	48,56,5,1:1:1:2:0/0:./.:.:0:0:.:.	52,65,4,9:1:1:2:0/0:0/1:0.125:0:0:.:.	100,136,13,13:1:1:2:0/0:0/1:0.125:0:0:.:.
chr4_ref_v2	1451162	.	GT	G	.	PASS	IntersectsRepeat=1;RepeatCorrectionApplied=1	SAC:ACF:DF:PD:GT:SGT:SF:SV:SIG:MT:PAC	193,134,5,10:1:1:2:0/0:./.:.:0	49,36,2,8:1:1:2:0/0:0/1:0.125:0:0:.:.	71,40,3,3:1:1:2:0/0:./.:.:0:0:.:.	152,115,9,8:1:1:2:0/0:0/1:0.125:0:0:.:.
chr4_ref_v2	1466321	.	GT	G	.	PASS	IntersectsRepeat=1;RepeatCorrectionApplied=1	SAC:ACF:DF:PD:GT:SGT:SF:SV:SIG:MT:PAC	162,96,1,24:1:1:2:0/0:./.:.:0	37,30,1,7:1:1:2:0/0:./.:.:0:0:.:.	37,44,6,22:1:1:2:0/0:0/1:0.125:0:0:.:.	121,62,6,30:1:1:2:0/0:./.:.:0:0:.:.
chr4_ref_v2	1468409	.	C	CA	.	PASS	IntersectsRepeat=1;RepeatCorrectionApplied=1	SAC:ACF:DF:PD:GT:SGT:SF:SV:SIG:MT:PAC	131,111,10,14:1:1:2:0/0:0/1:0.125:0	38,43,3,4:1:1:2:0/0:./.:.:0:0:.:.	59,48,0,6:1:1:2:0/0:./.:.:0:0:.:.	122,111,7,4:1:1:2:0/0:./.:.:0:0:.:.
chr4_ref_v2	1474687	.	AT	A	.	PASS	IntersectsRepeat=1;RepeatCorrectionApplied=1	SAC:ACF:DF:PD:GT:SGT:SF:SV:SIG:MT:PAC	71,62,6,19:1:1:2:0/0:./.:.:0	19,25,6,11:1:1:2:0/0:0/1:0.25:0:0:.:.	28,34,8,6:1:1:2:0/0:./.:.:0:0:.:.	76,53,10,13:1:1:2:0/0:./.:.:0:0:.:.
chr4_ref_v2	1494316	.	C	CA	.	PASS	IntersectsRepeat=1;RepeatCorrectionApplied=1	SAC:ACF:DF:PD:GT:SGT:SF:SV:SIG:MT:PAC	63,21,5,15:1:1:2:0/0:0/1:0.25:0	30,21,1,6:1:1:2:0/0:0/1:0.125:0:0:.:.	28,20,9,6:1:1:2:0/0:0/1:0.5:0:0:.:.	91,42,2,9:1:1:2:0/0:./.:.:0:0:.:.
chr4_ref_v2	1495302	.	A	C	.	PASS	IntersectsRepeat=1;RepeatCorrectionApplied=0	SAC:ACF:DF:PD:GT:SGT:SF:SV:SIG:MT:PAC	294,87,0,76:1:1:2:0/0:0/1:0.25:0	77,22,0,23:1:1:2:0/0:0/1:0.5:0:0:.:.	104,49,0,19:1:1:2:0/0:0/1:0.25:0:0:.:.	218,105,0,51:1:1:2:0/0:0/1:0.25:0:0:.:.
chr4_ref_v2	1503799	.	AGAAGTCTCAACAGCAGAGGAAGTCTCAACAGCAGAAGAAGTCTCAACAGCAGAGGAAGTCTCAACAGCAGAG	A	.	PASS	IntersectsRepeat=1;RepeatCorrectionApplied=0	SAC:ACF:DF:PD:GT:SGT:SF:SV:SIG:MT:PAC	0,0,0,0:0:1:2:./.:./.:.:0	0,0,0,0:0:1:2:./.:./.:.:0:0:.:.	0,0,0,0:0:1:2:./.:./.:.:0:0:.:.	0,0,0,0:0:1:2:./.:./.:.:0:0:.:.
chr4_ref_v2	1504098	.	T	TGATTATACTCGAACC	.	PASS	IntersectsRepeat=1;RepeatCorrectionApplied=0	SAC:ACF:DF:PD:GT:SGT:SF:SV:SIG:MT:PAC	0,0,54,0:0:1:2:1/1:./.:.:0	0,0,1,0:0:1:2:./.:./.:.:0:0:.:.	0,0,17,1:1:1:2:./.:./.:.:0:0:.:.	0,0,27,0:0:1:2:1/1:./.:.:0:0:.:.
chr4_ref_v2	1504100	.	G	GACCCTTCATCAGCAGAGGTGCCCTGAGC	.	PASS	IntersectsRepeat=1;RepeatCorrectionApplied=0	SAC:ACF:DF:PD:GT:SGT:SF:SV:SIG:MT:PAC	0,0,40,0:0:1:2:1/1:./.:.:0	0,0,1,0:0:1:2:./.:./.:.:0:0:.:.	0,0,11,0:0:1:2:./.:./.:.:0:0:.:.	0,0,17,0:0:1:2:./.:./.:.:0:0:.:.
chr4_ref_v2	1504209	.	GTCCTGGGTGACGGTCTTTGTGTAGACATGTCCATTTTTGGTGGCTGTAATAGTGGTGATTATACTCGAACCAGACCCTTCATCAGCAGAGGTGCCCTGAGCAGAGGCAGAAGGTTCAGCAACAGATGTTTCAGCGGCAACAGCTGTTTCGACAGTAGCAACGGTTGAGGCAGGAGTACGCTCACCCTCACCAGTCCATACCA	G	.	PASS	IntersectsRepeat=0;RepeatCorrectionApplied=0	SAC:ACF:DF:PD:GT:SGT:SF:SV:SIG:MT:PAC	19,15,34,86:1:1:2:0/1:1/1:0.5:0	3,0,3,4:1:1:2:./.:./.:.:0:0:.:.	8,1,15,33:1:1:2:1/1:0/1:0.25:0:0:.:.	8,5,44,65:1:1:2:1/1:0/1:0.25:0:0:.:.
chr4_ref_v2	1504248	.	G	A	.	PASS	IntersectsRepeat=1;RepeatCorrectionApplied=0	SAC:ACF:DF:PD:GT:SGT:SF:SV:SIG:MT:PAC	33,86,9,13:1:1:2:0/0:0/1:0.25:0	3,4,3,0:1:1:2:./.:./.:.:0:0:.:.	15,31,5,1:1:1:2:0/0:0/1:0.25:0:0:.:.	42,65,8,5:1:1:2:0/0:0/1:0.25:0:0:.:.
chr4_ref_v2	1504339	.	T	A	.	PASS	IntersectsRepeat=0;RepeatCorrectionApplied=0	SAC:ACF:DF:PD:GT:SGT:SF:SV:SIG:MT:PAC	33,86,13,3:1:1:2:0/0:0/1:0.25:0	3,4,1,0:1:1:2:./.:./.:.:0:0:.:.	15,31,5,0:1:1:2:0/0:0/1:0.25:0:0:.:.	42,65,0,2:1:1:2:0/0:./.:.:0:0:.:.
chr4_ref_v2	1504340	.	C	CTGG	.	PASS	IntersectsRepeat=0;RepeatCorrectionApplied=0	SAC:ACF:DF:PD:GT:SGT:SF:SV:SIG:MT:PAC	33,86,13,2:1:1:2:0/0:0/1:0.25:0	3,4,1,0:1:1:2:./.:./.:.:0:0:.:.	15,31,5,0:1:1:2:0/0:0/1:0.25:0:0:.:.	42,65,0,1:1:1:2:0/0:./.:.:0:0:.:.
chr4_ref_v2	1504342	.	GCGGC	G	.	PASS	IntersectsRepeat=0;RepeatCorrectionApplied=0	SAC:ACF:DF:PD:GT:SGT:SF:SV:SIG:MT:PAC	33,86,12,2:1:1:2:0/0:0/1:0.25:0	3,4,0,0:1:1:2:./.:./.:.:0:0:.:.	15,31,4,0:1:1:2:0/0:0/1:0.25:0:0:.:.	42,65,0,0:1:1:2:0/0:./.:.:0:0:.:.
chr4_ref_v2	1504348	.	A	AG	.	PASS	IntersectsRepeat=0;RepeatCorrectionApplied=0	SAC:ACF:DF:PD:GT:SGT:SF:SV:SIG:MT:PAC	33,86,9,2:1:1:2:0/0:0/1:0.125:0	3,4,0,0:1:1:2:./.:./.:.:0:0:.:.	15,31,4,0:1:1:2:0/0:0/1:0.25:0:0:.:.	42,65,0,0:1:1:2:0/0:./.:.:0:0:.:.
chr4_ref_v2	1516680	.	G	T	.	PASS	IntersectsRepeat=0;RepeatCorrectionApplied=0	SAC:ACF:DF:PD:GT:SGT:SF:SV:SIG:MT:PAC	408,374,0,0:1:1:2:0/0:./.:.:0	118,121,0,1:1:1:2:0/0:./.:.:0:0:.:.	121,118,0,1:1:1:2:0/0:./.:.:0:0:.:.	270,261,0,0:1:1:2:0/0:./.:.:0:0:.:.
chr4_ref_v2	1516834	.	GAGAGTTTTGTATTATAT	G	.	PASS	IntersectsRepeat=1;RepeatCorrectionApplied=0	SAC:ACF:DF:PD:GT:SGT:SF:SV:SIG:MT:PAC	0,1,168,351:1:1:2:1/1:./.:.:0	1,1,61,114:1:1:2:1/1:./.:.:0:0:.:.	0,0,57,98:1:1:2:1/1:./.:.:0:0:.:.	0,1,145,233:1:1:2:1/1:./.:.:0:0:.:.
chr4_ref_v2	1518811	.	G	GTTTT,GTTTTT,GTTTTTT	.	PASS	IntersectsRepeat=1;RepeatCorrectionApplied=1	SAC:ACF:DF:PD:GT:SGT:SF:SV:SIG:MT:PAC	1,1,37,14,43,14,39,2:1:1:2:2/3:1/2:0.5:1	0,1,15,6,9,3,6,0:1:1:2:1/3:1/2:0.5:0:0:.:.	1,0,23,5,21,16,8,2:1:1:2:1/2:2/3:0.25:0:0:.:.	0,0,50,15,49,13,12,2:1:1:2:1/2:2/3:0.125:0:0:.:.
chr4_ref_v2	1523215	.	T	G	.	PASS	IntersectsRepeat=0;RepeatCorrectionApplied=0	SAC:ACF:DF:PD:GT:SGT:SF:SV:SIG:MT:PAC	0,0,0,147:0:1:2:1/1:./.:.:0	0,0,0,30:0:1:2:1/1:./.:.:0:0:.:.	0,0,0,48:0:1:2:1/1:./.:.:0:0:.:.	0,2,0,78:1:1:2:1/1:./.:.:0:0:.:.
chr4_ref_v2	1523290	.	G	T	.	PASS	IntersectsRepeat=0;RepeatCorrectionApplied=0	SAC:ACF:DF:PD:GT:SGT:SF:SV:SIG:MT:PAC	0,0,0,8:0:1:2:./.:./.:.:0	0,0,0,11:0:1:2:./.:./.:.:0:0:.:.	0,0,0,3:0:1:2:./.:./.:.:0:0:.:.	0,0,0,19:0:1:2:./.:./.:.:0:0:.:.
chr4_ref_v2	1523305	.	T	C	.	PASS	IntersectsRepeat=0;RepeatCorrectionApplied=0	SAC:ACF:DF:PD:GT:SGT:SF:SV:SIG:MT:PAC	0,0,0,4:0:1:2:./.:./.:.:0	0,0,0,10:0:1:2:./.:./.:.:0:0:.:.	0,0,0,1:0:1:2:./.:./.:.:0:0:.:.	0,0,0,7:0:1:2:./.:./.:.:0:0:.:.
chr4_ref_v2	1523811	.	T	C	.	PASS	IntersectsRepeat=1;RepeatCorrectionApplied=0	SAC:ACF:DF:PD:GT:SGT:SF:SV:SIG:MT:PAC	0,0,0,0:0:1:2:./.:./.:.:0	0,1,1,0:1:1:2:./.:./.:.:0:0:.:.	0,0,0,0:0:1:2:./.:./.:.:0:0:.:.	0,0,1,0:0:1:2:./.:./.:.:0:0:.:.
chr4_ref_v2	1523929	.	T	C	.	PASS	IntersectsRepeat=1;RepeatCorrectionApplied=0	SAC:ACF:DF:PD:GT:SGT:SF:SV:SIG:MT:PAC	0,0,0,0:0:1:2:./.:./.:.:0	0,0,0,0:0:1:2:./.:./.:.:0:0:.:.	0,0,0,1:0:1:2:./.:./.:.:0:0:.:.	0,0,1,4:1:1:2:./.:./.:.:0:0:.:.
chr4_ref_v2	1523935	.	C	G	.	PASS	IntersectsRepeat=0;RepeatCorrectionApplied=0	SAC:ACF:DF:PD:GT:SGT:SF:SV:SIG:MT:PAC	0,0,0,0:0:1:2:./.:./.:.:0	0,0,0,0:0:1:2:./.:./.:.:0:0:.:.	0,0,0,1:0:1:2:./.:./.:.:0:0:.:.	0,0,1,3:1:1:2:./.:./.:.:0:0:.:.
chr4_ref_v2	1523944	.	T	C	.	PASS	IntersectsRepeat=0;RepeatCorrectionApplied=0	SAC:ACF:DF:PD:GT:SGT:SF:SV:SIG:MT:PAC	0,0,0,0:0:1:2:./.:./.:.:0	0,0,0,0:0:1:2:./.:./.:.:0:0:.:.	0,0,0,0:0:1:2:./.:./.:.:0:0:.:.	0,0,1,0:0:1:2:./.:./.:.:0:0:.:.
chr4_ref_v2	1523947	.	G	A	.	PASS	IntersectsRepeat=0;RepeatCorrectionApplied=0	SAC:ACF:DF:PD:GT:SGT:SF:SV:SIG:MT:PAC	0,0,0,0:0:1:2:./.:./.:.:0	0,0,0,0:0:1:2:./.:./.:.:0:0:.:.	0,0,0,0:0:1:2:./.:./.:.:0:0:.:.	0,0,1,0:0:1:2:./.:./.:.:0:0:.:.
chr4_ref_v2	1523952	.	A	C	.	PASS	IntersectsRepeat=0;RepeatCorrectionApplied=0	SAC:ACF:DF:PD:GT:SGT:SF:SV:SIG:MT:PAC	0,0,0,0:0:1:2:./.:./.:.:0	0,0,0,0:0:1:2:./.:./.:.:0:0:.:.	0,0,0,0:0:1:2:./.:./.:.:0:0:.:.	0,0,1,0:0:1:2:./.:./.:.:0:0:.:.
chr4_ref_v2	1524049	.	A	T	.	PASS	IntersectsRepeat=1;RepeatCorrectionApplied=0	SAC:ACF:DF:PD:GT:SGT:SF:SV:SIG:MT:PAC	0,0,0,0:0:1:2:./.:./.:.:0	0,1,0,0:0:1:2:./.:./.:.:0:0:.:.	0,0,0,0:0:1:2:./.:./.:.:0:0:.:.	1,3,0,6:1:1:2:./.:./.:.:0:0:.:.
chr4_ref_v2	1524052	.	T	C	.	PASS	IntersectsRepeat=1;RepeatCorrectionApplied=0	SAC:ACF:DF:PD:GT:SGT:SF:SV:SIG:MT:PAC	0,0,0,0:0:1:2:./.:./.:.:0	0,1,0,0:0:1:2:./.:./.:.:0:0:.:.	0,0,0,0:0:1:2:./.:./.:.:0:0:.:.	1,3,0,6:1:1:2:./.:./.:.:0:0:.:.
chr4_ref_v2	1524053	.	A	C	.	PASS	IntersectsRepeat=1;RepeatCorrectionApplied=0	SAC:ACF:DF:PD:GT:SGT:SF:SV:SIG:MT:PAC	0,0,0,0:0:1:2:./.:./.:.:0	0,1,0,0:0:1:2:./.:./.:.:0:0:.:.	0,0,0,0:0:1:2:./.:./.:.:0:0:.:.	1,3,0,6:1:1:2:./.:./.:.:0:0:.:.
chr4_ref_v2	1524057	.	G	A	.	PASS	IntersectsRepeat=1;RepeatCorrectionApplied=0	SAC:ACF:DF:PD:GT:SGT:SF:SV:SIG:MT:PAC	0,0,0,0:0:1:2:./.:./.:.:0	0,1,0,0:0:1:2:./.:./.:.:0:0:.:.	0,0,0,0:0:1:2:./.:./.:.:0:0:.:.	1,3,0,4:1:1:2:./.:./.:.:0:0:.:.
chr4_ref_v2	1524058	.	G	A	.	PASS	IntersectsRepeat=0;RepeatCorrectionApplied=0	SAC:ACF:DF:PD:GT:SGT:SF:SV:SIG:MT:PAC	0,0,0,0:0:1:2:./.:./.:.:0	0,1,0,0:0:1:2:./.:./.:.:0:0:.:.	0,0,0,0:0:1:2:./.:./.:.:0:0:.:.	1,3,0,4:1:1:2:./.:./.:.:0:0:.:.
chr4_ref_v2	1524059	.	G	A	.	PASS	IntersectsRepeat=0;RepeatCorrectionApplied=0	SAC:ACF:DF:PD:GT:SGT:SF:SV:SIG:MT:PAC	0,0,0,0:0:1:2:./.:./.:.:0	0,1,0,0:0:1:2:./.:./.:.:0:0:.:.	0,0,0,0:0:1:2:./.:./.:.:0:0:.:.	1,3,0,4:1:1:2:./.:./.:.:0:0:.:.
chr4_ref_v2	1524064	.	T	TTGACATTTCGTTATAGATCCTATTAAATAA,TTGACGTTTCATTATAATTCTACAAAAACAACGTACATATCA	.	PASS	IntersectsRepeat=0;RepeatCorrectionApplied=0	SAC:ACF:DF:PD:GT:SGT:SF:SV:SIG:MT:PAC	0,0,0,0,0,0:0:1:2:./.:./.:.:0	0,0,0,0,0,1:0:1:2:./.:./.:.:0:0:.:.	0,0,0,0,0,0:0:1:2:./.:./.:.:0:0:.:.	0,0,0,4,0,3:1:1:2:./.:./.:.:0:0:.:.
chr4_ref_v2	1524066	.	C	T	.	PASS	IntersectsRepeat=0;RepeatCorrectionApplied=0	SAC:ACF:DF:PD:GT:SGT:SF:SV:SIG:MT:PAC	0,0,15,0:0:1:2:./.:./.:.:0	0,0,1,0:0:1:2:./.:./.:.:0:0:.:.	0,0,2,0:0:1:2:./.:./.:.:0:0:.:.	0,0,7,1:1:1:2:./.:./.:.:0:0:.:.
chr4_ref_v2	1524077	.	G	C	.	PASS	IntersectsRepeat=0;RepeatCorrectionApplied=0	SAC:ACF:DF:PD:GT:SGT:SF:SV:SIG:MT:PAC	0,0,29,0:0:1:2:1/1:./.:.:0	0,0,1,0:0:1:2:./.:./.:.:0:0:.:.	0,0,5,0:0:1:2:./.:./.:.:0:0:.:.	0,0,12,1:1:1:2:./.:./.:.:0:0:.:.
chr4_ref_v2	1524080	.	C	T	.	PASS	IntersectsRepeat=0;RepeatCorrectionApplied=0	SAC:ACF:DF:PD:GT:SGT:SF:SV:SIG:MT:PAC	0,0,34,0:0:1:2:1/1:./.:.:0	0,0,2,0:0:1:2:./.:./.:.:0:0:.:.	0,0,6,0:0:1:2:./.:./.:.:0:0:.:.	0,0,15,1:1:1:2:./.:./.:.:0:0:.:.
chr4_ref_v2	1524414	.	A	G	.	ExcRegion	IntersectsRepeat=1;RepeatCorrectionApplied=0	SAC:ACF:DF:PD:GT:SGT:SF:SV:SIG:MT:PAC	0,0,16,103:1:1:2:./.:./.:.:0	0,0,2,16:1:1:2:./.:./.:.:0:0:.:.	0,0,5,43:1:1:2:./.:./.:.:0:0:.:.	3,0,9,77:1:1:2:./.:./.:.:0:0:.:.
chr4_ref_v2	1524415	.	T	C	.	ExcRegion	IntersectsRepeat=1;RepeatCorrectionApplied=0	SAC:ACF:DF:PD:GT:SGT:SF:SV:SIG:MT:PAC	0,0,16,103:1:1:2:./.:./.:.:0	0,0,2,16:1:1:2:./.:./.:.:0:0:.:.	0,0,5,43:1:1:2:./.:./.:.:0:0:.:.	3,1,10,77:1:1:2:./.:./.:.:0:0:.:.
chr4_ref_v2	1524419	.	G	A	.	ExcRegion	IntersectsRepeat=0;RepeatCorrectionApplied=0	SAC:ACF:DF:PD:GT:SGT:SF:SV:SIG:MT:PAC	1,0,16,106:1:1:2:./.:./.:.:0	0,0,2,15:1:1:2:./.:./.:.:0:0:.:.	0,0,5,44:1:1:2:./.:./.:.:0:0:.:.	3,1,10,79:1:1:2:./.:./.:.:0:0:.:.
chr4_ref_v2	1524443	.	T	G	.	ExcRegion	IntersectsRepeat=0;RepeatCorrectionApplied=0	SAC:ACF:DF:PD:GT:SGT:SF:SV:SIG:MT:PAC	1,1,0,61:1:1:2:./.:./.:.:0	0,1,0,8:1:1:2:./.:./.:.:0:0:.:.	0,0,0,30:0:1:2:./.:./.:.:0:0:.:.	3,4,0,39:1:1:2:./.:./.:.:0:0:.:.
chr4_ref_v2	1524451	.	G	A	.	ExcRegion	IntersectsRepeat=1;RepeatCorrectionApplied=0	SAC:ACF:DF:PD:GT:SGT:SF:SV:SIG:MT:PAC	1,1,0,56:1:1:2:./.:./.:.:0	0,0,0,10:0:1:2:./.:./.:.:0:0:.:.	0,0,0,25:0:1:2:./.:./.:.:0:0:.:.	3,5,0,34:1:1:2:./.:./.:.:0:0:.:.
chr4_ref_v2	1524456	.	T	C	.	ExcRegion	IntersectsRepeat=1;RepeatCorrectionApplied=0	SAC:ACF:DF:PD:GT:SGT:SF:SV:SIG:MT:PAC	1,1,0,50:1:1:2:./.:./.:.:0	0,0,0,12:0:1:2:./.:./.:.:0:0:.:.	0,0,0,24:0:1:2:./.:./.:.:0:0:.:.	3,6,0,30:1:1:2:./.:./.:.:0:0:.:.
chr4_ref_v2	1524457	.	G	A	.	ExcRegion	IntersectsRepeat=1;RepeatCorrectionApplied=0	SAC:ACF:DF:PD:GT:SGT:SF:SV:SIG:MT:PAC	1,1,0,58:1:1:2:./.:./.:.:0	0,0,0,11:0:1:2:./.:./.:.:0:0:.:.	0,0,0,24:0:1:2:./.:./.:.:0:0:.:.	3,5,0,35:1:1:2:./.:./.:.:0:0:.:.
chr4_ref_v2	1524474	.	A	G	.	ExcRegion	IntersectsRepeat=0;RepeatCorrectionApplied=0	SAC:ACF:DF:PD:GT:SGT:SF:SV:SIG:MT:PAC	1,1,0,62:1:1:2:./.:./.:.:0	0,0,0,17:0:1:2:./.:./.:.:0:0:.:.	0,0,0,11:0:1:2:./.:./.:.:0:0:.:.	3,5,0,35:1:1:2:./.:./.:.:0:0:.:.
chr4_ref_v2	1524513	.	T	A	.	ExcRegion	IntersectsRepeat=1;RepeatCorrectionApplied=0	SAC:ACF:DF:PD:GT:SGT:SF:SV:SIG:MT:PAC	1,1,0,67:1:1:2:./.:./.:.:0	0,0,0,25:0:1:2:./.:./.:.:0:0:.:.	0,0,0,7:0:1:2:./.:./.:.:0:0:.:.	2,5,0,48:1:1:2:./.:./.:.:0:0:.:.
chr4_ref_v2	1524547	.	T	A	.	ExcRegion	IntersectsRepeat=1;RepeatCorrectionApplied=0	SAC:ACF:DF:PD:GT:SGT:SF:SV:SIG:MT:PAC	0,0,0,56:0:1:2:./.:./.:.:0	0,0,0,24:0:1:2:./.:./.:.:0:0:.:.	0,0,0,8:0:1:2:./.:./.:.:0:0:.:.	0,0,0,41:0:1:2:./.:./.:.:0:0:.:.
chr4_ref_v2	1524588	.	A	T	.	ExcRegion	IntersectsRepeat=1;RepeatCorrectionApplied=0	SAC:ACF:DF:PD:GT:SGT:SF:SV:SIG:MT:PAC	0,0,0,7:0:1:2:./.:./.:.:0	0,0,0,3:0:1:2:./.:./.:.:0:0:.:.	0,0,0,1:0:1:2:./.:./.:.:0:0:.:.	0,0,0,9:0:1:2:./.:./.:.:0:0:.:.
chr4_ref_v2	1524600	.	A	G	.	ExcRegion	IntersectsRepeat=0;RepeatCorrectionApplied=0	SAC:ACF:DF:PD:GT:SGT:SF:SV:SIG:MT:PAC	0,0,0,6:0:1:2:./.:./.:.:0	0,0,0,3:0:1:2:./.:./.:.:0:0:.:.	0,0,0,1:0:1:2:./.:./.:.:0:0:.:.	0,0,0,3:0:1:2:./.:./.:.:0:0:.:.
chr4_ref_v2	1524606	.	G	T	.	ExcRegion	IntersectsRepeat=0;RepeatCorrectionApplied=0	SAC:ACF:DF:PD:GT:SGT:SF:SV:SIG:MT:PAC	0,0,0,5:0:1:2:./.:./.:.:0	0,0,0,2:0:1:2:./.:./.:.:0:0:.:.	0,0,0,1:0:1:2:./.:./.:.:0:0:.:.	0,0,0,3:0:1:2:./.:./.:.:0:0:.:.
chr4_ref_v2	1524648	.	G	T	.	ExcRegion	IntersectsRepeat=0;RepeatCorrectionApplied=0	SAC:ACF:DF:PD:GT:SGT:SF:SV:SIG:MT:PAC	0,0,0,1:0:1:2:./.:./.:.:0	0,0,0,1:0:1:2:./.:./.:.:0:0:.:.	0,0,0,0:0:1:2:./.:./.:.:0:0:.:.	0,0,0,0:0:1:2:./.:./.:.:0:0:.:.
chr4_ref_v2	1524654	.	T	C	.	ExcRegion	IntersectsRepeat=1;RepeatCorrectionApplied=0	SAC:ACF:DF:PD:GT:SGT:SF:SV:SIG:MT:PAC	0,0,0,1:0:1:2:./.:./.:.:0	0,0,0,1:0:1:2:./.:./.:.:0:0:.:.	0,0,0,0:0:1:2:./.:./.:.:0:0:.:.	0,0,0,0:0:1:2:./.:./.:.:0:0:.:.
chr4_ref_v2	1524674	.	T	TG	.	ExcRegion	IntersectsRepeat=0;RepeatCorrectionApplied=0	SAC:ACF:DF:PD:GT:SGT:SF:SV:SIG:MT:PAC	0,0,0,0:0:1:2:./.:./.:.:0	0,0,0,0:0:1:2:./.:./.:.:0:0:.:.	0,0,0,0:0:1:2:./.:./.:.:0:0:.:.	0,0,1,0:0:1:2:./.:./.:.:0:0:.:.
chr4_ref_v2	1524676	.	T	C	.	ExcRegion	IntersectsRepeat=0;RepeatCorrectionApplied=0	SAC:ACF:DF:PD:GT:SGT:SF:SV:SIG:MT:PAC	0,0,0,0:0:1:2:./.:./.:.:0	0,0,0,0:0:1:2:./.:./.:.:0:0:.:.	0,0,0,0:0:1:2:./.:./.:.:0:0:.:.	0,0,1,0:0:1:2:./.:./.:.:0:0:.:.
chr4_ref_v2	1524833	.	T	C	.	ExcRegion	IntersectsRepeat=0;RepeatCorrectionApplied=0	SAC:ACF:DF:PD:GT:SGT:SF:SV:SIG:MT:PAC	0,0,0,2:0:1:2:./.:./.:.:0	0,0,0,0:0:1:2:./.:./.:.:0:0:.:.	0,0,0,3:0:1:2:./.:./.:.:0:0:.:.	0,0,0,5:0:1:2:./.:./.:.:0:0:.:.
chr4_ref_v2	1525052	.	G	T	.	ExcRegion	IntersectsRepeat=1;RepeatCorrectionApplied=0	SAC:ACF:DF:PD:GT:SGT:SF:SV:SIG:MT:PAC	0,0,0,1:0:1:2:./.:./.:.:0	0,0,0,0:0:1:2:./.:./.:.:0:0:.:.	0,0,0,1:0:1:2:./.:./.:.:0:0:.:.	0,0,0,0:0:1:2:./.:./.:.:0:0:.:.
chr4_ref_v2	1525098	.	G	A	.	ExcRegion	IntersectsRepeat=1;RepeatCorrectionApplied=0	SAC:ACF:DF:PD:GT:SGT:SF:SV:SIG:MT:PAC	0,0,0,1:0:1:2:./.:./.:.:0	0,0,0,0:0:1:2:./.:./.:.:0:0:.:.	0,1,0,0:0:1:2:./.:./.:.:0:0:.:.	0,0,0,0:0:1:2:./.:./.:.:0:0:.:.
chr5_ref_v2	14724	.	CA	C,CAA	.	PASS	IntersectsRepeat=1;RepeatCorrectionApplied=1	SAC:ACF:DF:PD:GT:SGT:SF:SV:SIG:MT:PAC	59,8,25,1,3,17:1:1:2:0/0:0/2:0.25:0	16,14,9,3,4,5:1:1:2:0/0:0/2:0.25:0:0:.:.	26,9,20,3,6,4:1:1:2:0/1:0/2:0.25:0:0:.:.	56,16,24,15,6,5:1:1:2:0/0:0/1:0.25:0:0:.:.
chr5_ref_v2	25306	.	A	G	.	PASS	IntersectsRepeat=1;RepeatCorrectionApplied=0	SAC:ACF:DF:PD:GT:SGT:SF:SV:SIG:MT:PAC	0,0,233,254:1:1:2:1/1:./.:.:0	0,0,82,81:1:1:2:1/1:./.:.:0:0:.:.	0,0,63,88:1:1:2:1/1:./.:.:0:0:.:.	0,1,193,178:1:1:2:1/1:./.:.:0:0:.:.
chr5_ref_v2	29708	.	T	C	.	PASS	IntersectsRepeat=0;RepeatCorrectionApplied=0	SAC:ACF:DF:PD:GT:SGT:SF:SV:SIG:MT:PAC	0,0,281,294:1:1:2:1/1:./.:.:0	0,1,82,116:1:1:2:1/1:./.:.:0:0:.:.	0,0,91,99:1:1:2:1/1:./.:.:0:0:.:.	2,0,188,160:1:1:2:1/1:./.:.:0:0:.:.
chr5_ref_v2	31460	.	CAT	C	.	PASS	IntersectsRepeat=1;RepeatCorrectionApplied=1	SAC:ACF:DF:PD:GT:SGT:SF:SV:SIG:MT:PAC	79,76,24,27:1:1:2:0/0:0/1:0.25:0	62,45,25,14:1:1:2:0/0:0/1:0.25:0:0:.:.	33,31,5,4:1:1:2:0/0:./.:.:0:0:.:.	68,58,18,17:1:1:2:0/0:0/1:0.125:0:0:.:.
chr5_ref_v2	33475	.	C	CT	.	PASS	IntersectsRepeat=1;RepeatCorrectionApplied=1	SAC:ACF:DF:PD:GT:SGT:SF:SV:SIG:MT:PAC	12,20,114,120:1:1:2:1/1:./.:.:0	8,4,38,21:1:1:2:1/1:0/1:0.125:0:0:.:.	4,4,41,47:1:1:2:1/1:./.:.:0:0:.:.	28,30,100,95:1:1:2:1/1:0/1:0.25:0:0:.:.
chr5_ref_v2	36290	.	GTT	G	.	PASS	IntersectsRepeat=1;RepeatCorrectionApplied=1	SAC:ACF:DF:PD:GT:SGT:SF:SV:SIG:MT:PAC	2,8,144,138:1:1:2:1/1:0/1:0.125:0	1,7,46,33:1:1:2:1/1:0/1:0.25:0:0:.:.	0,4,84,62:1:1:2:1/1:0/1:0.125:0:0:.:.	0,9,163,125:1:1:2:1/1:0/1:0.125:0:0:.:.
chr5_ref_v2	52435	.	CA	C	.	PASS	IntersectsRepeat=1;RepeatCorrectionApplied=1	SAC:ACF:DF:PD:GT:SGT:SF:SV:SIG:MT:PAC	234,147,26,14:1:1:2:0/0:./.:.:0	71,51,9,8:1:1:2:0/0:0/1:0.125:0:0:.:.	54,67,6,9:1:1:2:0/0:./.:.:0:0:.:.	168,136,13,12:1:1:2:0/0:./.:.:0:0:.:.
chr5_ref_v2	61686	.	C	CT	.	PASS	IntersectsRepeat=1;RepeatCorrectionApplied=1	SAC:ACF:DF:PD:GT:SGT:SF:SV:SIG:MT:PAC	10,62,16,9:1:1:2:0/0:0/1:0.5:0	16,13,2,2:1:1:2:0/0:0/1:0.125:0:0:.:.	19,32,5,4:1:1:2:0/0:0/1:0.125:0:0:.:.	42,74,8,12:1:1:2:0/0:0/1:0.125:0:0:.:.
chr5_ref_v2	65293	.	GA	G,GAA	.	PASS	IntersectsRepeat=1;RepeatCorrectionApplied=1	SAC:ACF:DF:PD:GT:SGT:SF:SV:SIG:MT:PAC	1,5,2,10,1,4:1:1:2:0/1:1/2:0.5:0	5,6,0,4,0,1:1:0:2:./.:./.:.:0:0:.:.	1,2,0,8,0,5:1:1:2:./.:./.:.:0:0:.:.	5,13,4,23,0,6:1:1:2:0/1:1/2:0.25:0:0:.:.
chr5_ref_v2	83511	.	C	A	.	PASS	IntersectsRepeat=0;RepeatCorrectionApplied=0	SAC:ACF:DF:PD:GT:SGT:SF:SV:SIG:MT:PAC	278,48,1,74:1:1:2:0/0:0/1:0.5:0	53,24,0,7:1:1:2:0/0:0/1:0.25:0:0:.:.	132,54,0,20:1:1:2:0/0:0/1:0.25:0:0:.:.	273,111,2,37:1:1:2:0/0:0/1:0.25:0:0:.:.
chr5_ref_v2	86487	.	C	CA	.	PASS	IntersectsRepeat=1;RepeatCorrectionApplied=1	SAC:ACF:DF:PD:GT:SGT:SF:SV:SIG:MT:PAC	8,8,0,20:1:1:2:0/1:1/1:0.25:0	5,4,0,5:1:0:2:./.:./.:.:0:0:.:.	3,12,1,6:1:1:2:0/1:0/0:0.25:0:0:.:.	7,16,0,22:1:1:2:0/1:1/1:0.25:0:0:.:.
chr5_ref_v2	100572	.	T	TAA	.	PASS	IntersectsRepeat=1;RepeatCorrectionApplied=1	SAC:ACF:DF:PD:GT:SGT:SF:SV:SIG:MT:PAC	41,14,21,16:1:1:2:0/1:0/0:0.25:0	6,16,9,8:1:1:2:0/1:0/0:0.125:0:0:.:.	14,14,4,11:1:1:2:0/1:0/0:0.25:0:0:.:.	45,20,16,17:1:1:2:0/1:0/0:0.25:0:0:.:.
chr5_ref_v2	100950	.	T	G	.	PASS	IntersectsRepeat=0;RepeatCorrectionApplied=0	SAC:ACF:DF:PD:GT:SGT:SF:SV:SIG:MT:PAC	47,330,98,0:1:1:2:0/0:0/1:0.5:0	30,81,12,0:1:1:2:0/0:0/1:0.25:0:0:.:.	53,102,25,0:1:1:2:0/0:0/1:0.25:0:0:.:.	114,233,60,0:1:1:2:0/0:0/1:0.25:0:0:.:.
chr5_ref_v2	108309	.	C	T	.	PASS	IntersectsRepeat=0;RepeatCorrectionApplied=0	SAC:ACF:DF:PD:GT:SGT:SF:SV:SIG:MT:PAC	215,184,0,0:1:1:2:0/0:./.:.:0	97,63,0,0:1:1:2:0/0:./.:.:0:0:.:.	36,35,43,28:1:1:2:0/1:./.:.:0:1:g.108309C>T:0	165,134,0,0:1:1:2:0/0:./.:.:0:0:.:.
chr5_ref_v2	117479	.	CAT	C	.	PASS	IntersectsRepeat=1;RepeatCorrectionApplied=1	SAC:ACF:DF:PD:GT:SGT:SF:SV:SIG:MT:PAC	58,61,12,12:1:1:2:0/0:./.:.:0	37,40,5,14:1:1:2:0/0:0/1:0.125:0:0:.:.	13,19,7,4:1:1:2:0/0:0/1:0.25:0:0:.:.	37,31,8,11:1:1:2:0/0:0/1:0.125:0:0:.:.
chr5_ref_v2	121630	.	GA	G	.	PASS	IntersectsRepeat=1;RepeatCorrectionApplied=1	SAC:ACF:DF:PD:GT:SGT:SF:SV:SIG:MT:PAC	99,75,12,11:1:1:2:0/0:./.:.:0	30,24,2,4:1:1:2:0/0:./.:.:0:0:.:.	38,33,6,5:1:1:2:0/0:./.:.:0:0:.:.	103,81,21,8:1:1:2:0/0:./.:.:0:0:.:.
chr5_ref_v2	131467	.	CATAT	C,CAT	.	PASS	IntersectsRepeat=1;RepeatCorrectionApplied=1	SAC:ACF:DF:PD:GT:SGT:SF:SV:SIG:MT:PAC	4,5,11,21,90,113:1:1:2:2/2:1/2:0.125:0	3,4,3,12,14,50:1:1:2:2/2:0/2:0.125:0:0:.:.	2,2,3,7,19,29:1:1:2:2/2:1/2:0.125:0:0:.:.	5,8,8,15,51,74:1:1:2:2/2:0/2:0.125:0:0:.:.
chr5_ref_v2	146993	.	GA	G	.	PASS	IntersectsRepeat=1;RepeatCorrectionApplied=1	SAC:ACF:DF:PD:GT:SGT:SF:SV:SIG:MT:PAC	111,81,30,22:1:1:2:0/0:0/1:0.125:0	25,31,5,5:1:1:2:0/0:./.:.:0:0:.:.	48,31,7,11:1:1:2:0/0:./.:.:0:0:.:.	83,59,16,19:1:1:2:0/0:./.:.:0:0:.:.
chr5_ref_v2	157929	.	CA	C	.	PASS	IntersectsRepeat=1;RepeatCorrectionApplied=1	SAC:ACF:DF:PD:GT:SGT:SF:SV:SIG:MT:PAC	26,71,3,0:1:1:2:0/0:./.:.:0	12,14,2,1:1:1:2:0/0:./.:.:0:0:.:.	6,19,2,6:1:1:2:0/0:0/1:0.125:0:0:.:.	26,41,3,8:1:1:2:0/0:./.:.:0:0:.:.
chr5_ref_v2	171500	.	GAT	G	.	PASS	IntersectsRepeat=1;RepeatCorrectionApplied=1	SAC:ACF:DF:PD:GT:SGT:SF:SV:SIG:MT:PAC	118,141,10,7:1:1:2:0/0:./.:.:0	67,56,1,4:1:1:2:0/0:./.:.:0:0:.:.	54,43,6,4:1:1:2:0/0:./.:.:0:0:.:.	90,101,3,8:1:1:2:0/0:./.:.:0:0:.:.
chr5_ref_v2	175773	.	T	G	.	PASS	IntersectsRepeat=1;RepeatCorrectionApplied=0	SAC:ACF:DF:PD:GT:SGT:SF:SV:SIG:MT:PAC	38,254,95,0:1:1:2:0/0:0/1:0.5:0	19,87,14,0:1:1:2:0/0:0/1:0.25:0:0:.:.	37,67,19,0:1:1:2:0/0:0/1:0.25:0:0:.:.	63,191,50,0:1:1:2:0/0:0/1:0.25:0:0:.:.
chr5_ref_v2	195463	.	CCTTTAAAAAAGATAAAAAAAAAAA	C	.	PASS	IntersectsRepeat=1;RepeatCorrectionApplied=0	SAC:ACF:DF:PD:GT:SGT:SF:SV:SIG:MT:PAC	12,24,26,16:1:1:2:0/1:1/1:0.125:0	5,8,9,8:1:1:2:0/1:1/1:0.125:0:0:.:.	2,8,11,14:1:1:2:1/1:0/1:0.5:0:0:.:.	7,15,29,27:1:1:2:1/1:0/1:0.5:1:0:.:.
chr5_ref_v2	197483	.	GTA	G	.	PASS	IntersectsRepeat=1;RepeatCorrectionApplied=1	SAC:ACF:DF:PD:GT:SGT:SF:SV:SIG:MT:PAC	79,88,16,14:1:1:2:0/0:./.:.:0	39,38,12,16:1:1:2:0/0:0/1:0.25:0:0:.:.	21,21,5,7:1:1:2:0/0:0/1:0.25:0:0:.:.	45,55,9,14:1:1:2:0/0:0/1:0.125:0:0:.:.
chr5_ref_v2	203470	.	T	G	.	PASS	IntersectsRepeat=1;RepeatCorrectionApplied=0	SAC:ACF:DF:PD:GT:SGT:SF:SV:SIG:MT:PAC	21,176,57,0:1:1:2:0/0:0/1:0.5:0	8,45,6,0:1:1:2:0/0:0/1:0.25:0:0:.:.	7,61,20,0:1:1:2:0/0:0/1:0.5:0:0:.:.	14,156,57,0:1:1:2:0/0:0/1:0.5:0:0:.:.
chr5_ref_v2	220287	.	TA	T	.	PASS	IntersectsRepeat=1;RepeatCorrectionApplied=1	SAC:ACF:DF:PD:GT:SGT:SF:SV:SIG:MT:PAC	116,106,19,9:1:1:2:0/0:0/1:0.125:0	34,37,1,2:1:1:2:0/0:./.:.:0:0:.:.	53,42,7,3:1:1:2:0/0:./.:.:0:0:.:.	100,103,16,6:1:1:2:0/0:./.:.:0:0:.:.
chr5_ref_v2	224675	.	TTA	T	.	PASS	IntersectsRepeat=1;RepeatCorrectionApplied=1	SAC:ACF:DF:PD:GT:SGT:SF:SV:SIG:MT:PAC	72,60,9,7:1:1:2:0/0:./.:.:0	56,53,10,6:1:1:2:0/0:./.:.:0:0:.:.	29,16,1,1:1:1:2:0/0:./.:.:0:0:.:.	48,53,4,0:1:1:2:0/0:./.:.:0:0:.:.
chr5_ref_v2	242558	.	G	GAAAAAA	.	PASS	IntersectsRepeat=1;RepeatCorrectionApplied=1	SAC:ACF:DF:PD:GT:SGT:SF:SV:SIG:MT:PAC	5,49,3,33:1:1:2:0/1:0/0:0.25:0	8,19,7,9:1:1:2:0/1:0/0:0.25:0:0:.:.	10,22,0,9:1:1:2:0/1:0/0:0.5:0:0:.:.	13,62,2,28:1:1:2:0/1:0/0:0.5:0:0:.:.
chr5_ref_v2	254964	.	C	A	.	PASS	IntersectsRepeat=0;RepeatCorrectionApplied=0	SAC:ACF:DF:PD:GT:SGT:SF:SV:SIG:MT:PAC	226,38,1,58:1:1:2:0/0:0/1:0.5:0	76,20,0,7:1:1:2:0/0:0/1:0.125:0:0:.:.	78,51,0,7:1:1:2:0/0:0/1:0.125:0:0:.:.	189,71,0,17:1:1:2:0/0:0/1:0.125:0:0:.:.
chr5_ref_v2	255196	.	GTA	G	.	PASS	IntersectsRepeat=1;RepeatCorrectionApplied=1	SAC:ACF:DF:PD:GT:SGT:SF:SV:SIG:MT:PAC	63,45,21,19:1:1:2:0/0:0/1:0.25:0	40,30,16,15:1:1:2:0/0:0/1:0.5:0:0:.:.	19,16,10,9:1:1:2:0/0:0/1:0.5:0:0:.:.	42,53,15,18:1:1:2:0/0:0/1:0.25:0:0:.:.
chr5_ref_v2	257070	.	GA	G	.	PASS	IntersectsRepeat=1;RepeatCorrectionApplied=1	SAC:ACF:DF:PD:GT:SGT:SF:SV:SIG:MT:PAC	114,90,12,14:1:1:2:0/0:0/1:0.125:0	31,31,3,3:1:1:2:0/0:./.:.:0:0:.:.	54,47,8,5:1:1:2:0/0:./.:.:0:0:.:.	111,96,9,14:1:1:2:0/0:./.:.:0:0:.:.
chr5_ref_v2	260357	.	C	CA	.	PASS	IntersectsRepeat=1;RepeatCorrectionApplied=1	SAC:ACF:DF:PD:GT:SGT:SF:SV:SIG:MT:PAC	3,0,4,33:1:1:2:1/1:./.:.:0	0,1,7,11:1:0:2:./.:./.:.:0:0:.:.	1,1,3,13:1:0:2:./.:./.:.:0:0:.:.	3,2,3,25:1:1:2:1/1:./.:.:0:0:.:.
chr5_ref_v2	267228	.	GA	G,GAA	.	PASS	IntersectsRepeat=1;RepeatCorrectionApplied=1	SAC:ACF:DF:PD:GT:SGT:SF:SV:SIG:MT:PAC	37,16,13,3,8,16:1:1:2:0/0:0/2:0.5:0	18,10,6,2,5,3:1:1:2:0/0:0/2:0.25:0:0:.:.	30,11,7,2,7,6:1:1:2:0/0:0/2:0.25:0:0:.:.	54,36,18,7,10,8:1:1:2:0/0:0/2:0.125:0:0:.:.
chr5_ref_v2	283276	.	AAT	A	.	PASS	IntersectsRepeat=1;RepeatCorrectionApplied=1	SAC:ACF:DF:PD:GT:SGT:SF:SV:SIG:MT:PAC	16,21,4,2:1:1:2:0/0:./.:.:0	15,11,4,0:1:1:2:0/0:./.:.:0:0:.:.	8,7,2,0:1:1:2:./.:./.:.:0:0:.:.	19,13,1,2:1:1:2:0/0:./.:.:0:0:.:.
chr5_ref_v2	283320	.	CGT	C	.	PASS	IntersectsRepeat=1;RepeatCorrectionApplied=1	SAC:ACF:DF:PD:GT:SGT:SF:SV:SIG:MT:PAC	68,29,7,1:1:1:2:0/0:./.:.:0	17,12,3,1:1:1:2:0/0:./.:.:0:0:.:.	21,17,2,0:1:1:2:0/0:./.:.:0:0:.:.	71,20,7,2:1:1:2:0/0:./.:.:0:0:.:.
chr5_ref_v2	288136	.	AT	A	.	PASS	IntersectsRepeat=1;RepeatCorrectionApplied=1	SAC:ACF:DF:PD:GT:SGT:SF:SV:SIG:MT:PAC	113,113,10,11:1:1:2:0/0:./.:.:0	31,22,3,4:1:1:2:0/0:./.:.:0:0:.:.	0,0,0,0:0:0:2:./.:./.:.:0:0:.:.	102,60,13,13:1:1:2:0/0:./.:.:0:0:.:.
chr5_ref_v2	290524	.	CT	C	.	PASS	IntersectsRepeat=1;RepeatCorrectionApplied=1	SAC:ACF:DF:PD:GT:SGT:SF:SV:SIG:MT:PAC	130,120,7,12:1:1:2:0/0:./.:.:0	37,24,2,1:1:1:2:0/0:./.:.:0:0:.:.	48,46,4,1:1:1:2:0/0:./.:.:0:0:.:.	94,95,11,16:1:1:2:0/0:0/1:0.125:0:0:.:.
chr5_ref_v2	296189	.	G	A	.	PASS	IntersectsRepeat=1;RepeatCorrectionApplied=0	SAC:ACF:DF:PD:GT:SGT:SF:SV:SIG:MT:PAC	183,165,1,0:1:1:2:0/0:./.:.:0	57,54,0,0:1:1:2:0/0:./.:.:0:0:.:.	31,35,33,35:1:1:2:0/1:./.:.:0:1:g.296189G>A:0	157,147,0,0:1:1:2:0/0:./.:.:0:0:.:.
chr5_ref_v2	304593	.	C	CA	.	PASS	IntersectsRepeat=1;RepeatCorrectionApplied=1	SAC:ACF:DF:PD:GT:SGT:SF:SV:SIG:MT:PAC	126,12,7,14:1:1:2:0/0:0/1:0.125:0	52,15,6,5:1:1:2:0/0:0/1:0.125:0:0:.:.	50,29,2,5:1:1:2:0/0:./.:.:0:0:.:.	131,69,6,11:1:1:2:0/0:./.:.:0:0:.:.
chr5_ref_v2	304691	.	C	CT	.	PASS	IntersectsRepeat=1;RepeatCorrectionApplied=1	SAC:ACF:DF:PD:GT:SGT:SF:SV:SIG:MT:PAC	7,45,12,11:1:1:2:0/0:0/1:0.5:0	3,11,2,3:1:0:2:./.:./.:.:0:0:.:.	7,17,3,2:1:1:2:0/0:0/1:0.25:0:0:.:.	19,43,9,10:1:1:2:0/0:0/1:0.5:0:0:.:.
chr5_ref_v2	370682	.	T	C	.	PASS	IntersectsRepeat=0;RepeatCorrectionApplied=0	SAC:ACF:DF:PD:GT:SGT:SF:SV:SIG:MT:PAC	238,226,1,0:1:1:2:0/0:./.:.:0	48,52,0,0:1:1:2:0/0:./.:.:0:0:.:.	83,87,0,0:1:1:2:0/0:./.:.:0:0:.:.	168,190,0,0:1:1:2:0/0:./.:.:0:0:.:.
chr5_ref_v2	373708	.	C	CA	.	PASS	IntersectsRepeat=1;RepeatCorrectionApplied=1	SAC:ACF:DF:PD:GT:SGT:SF:SV:SIG:MT:PAC	119,55,1,8:1:1:2:0/0:./.:.:0	30,14,3,5:1:1:2:0/0:0/1:0.25:0:0:.:.	38,42,2,3:1:1:2:0/0:./.:.:0:0:.:.	119,87,3,7:1:1:2:0/0:./.:.:0:0:.:.
chr5_ref_v2	381415	.	CA	C	.	PASS	IntersectsRepeat=1;RepeatCorrectionApplied=1	SAC:ACF:DF:PD:GT:SGT:SF:SV:SIG:MT:PAC	93,69,37,5:1:1:2:0/0:0/1:0.125:0	41,26,12,6:1:1:2:0/0:./.:.:0:0:.:.	35,38,9,8:1:1:2:0/0:./.:.:0:0:.:.	63,60,34,14:1:1:2:0/0:0/1:0.125:0:0:.:.
chr5_ref_v2	394094	.	CA	C	.	PASS	IntersectsRepeat=1;RepeatCorrectionApplied=1	SAC:ACF:DF:PD:GT:SGT:SF:SV:SIG:MT:PAC	121,144,19,20:1:1:2:0/0:0/1:0.125:0	38,40,4,3:1:1:2:0/0:0/1:0.125:0:0:.:.	46,62,8,9:1:1:2:0/0:0/1:0.125:0:0:.:.	92,117,17,11:1:1:2:0/0:0/1:0.125:0:0:.:.
chr5_ref_v2	399880	.	CT	C	.	PASS	IntersectsRepeat=1;RepeatCorrectionApplied=1	SAC:ACF:DF:PD:GT:SGT:SF:SV:SIG:MT:PAC	6,2,286,212:1:1:2:1/1:./.:.:0	0,0,38,36:1:1:2:1/1:./.:.:0:0:.:.	1,1,72,66:1:1:2:1/1:./.:.:0:0:.:.	2,2,180,162:1:1:2:1/1:./.:.:0:0:.:.
chr5_ref_v2	403380	.	C	CT,CTT	.	PASS	IntersectsRepeat=1;RepeatCorrectionApplied=1	SAC:ACF:DF:PD:GT:SGT:SF:SV:SIG:MT:PAC	26,30,16,48,18,28:1:1:2:0/1:1/2:0.5:1	4,10,5,11,15,6:1:1:2:1/2:0/2:0.5:0:0:.:.	10,11,9,16,6,9:1:1:2:0/1:1/2:0.5:0:0:.:.	10,35,18,34,16,21:1:1:2:0/1:1/2:0.5:1:0:.:.
chr5_ref_v2	405310	.	C	CTTT,CTT	.	PASS	IntersectsRepeat=1;RepeatCorrectionApplied=1	SAC:ACF:DF:PD:GT:SGT:SF:SV:SIG:MT:PAC	0,0,108,141,4,21:1:1:2:1/1:./.:.:0	0,0,46,37,2,5:1:1:2:1/1:./.:.:0:0:.:.	0,1,45,48,3,7:1:1:2:1/1:./.:.:0:0:.:.	3,2,115,127,10,24:1:1:2:1/1:./.:.:0:0:.:.
chr5_ref_v2	406019	.	GA	G	.	PASS	IntersectsRepeat=1;RepeatCorrectionApplied=1	SAC:ACF:DF:PD:GT:SGT:SF:SV:SIG:MT:PAC	109,99,7,5:1:1:2:0/0:./.:.:0	38,43,4,4:1:1:2:0/0:./.:.:0:0:.:.	57,25,0,3:1:1:2:0/0:./.:.:0:0:.:.	98,80,3,6:1:1:2:0/0:./.:.:0:0:.:.
chr5_ref_v2	408435	.	C	A	.	PASS	IntersectsRepeat=0;RepeatCorrectionApplied=0	SAC:ACF:DF:PD:GT:SGT:SF:SV:SIG:MT:PAC	154,217,0,0:1:1:2:0/0:./.:.:0	28,29,20,27:1:1:2:0/1:0/0:0.125:0:1:g.408435C>A:0	72,74,0,0:1:1:2:0/0:./.:.:0:0:.:.	130,159,0,0:1:1:2:0/0:./.:.:0:0:.:.
chr5_ref_v2	412254	.	TAA	T	.	PASS	IntersectsRepeat=1;RepeatCorrectionApplied=1	SAC:ACF:DF:PD:GT:SGT:SF:SV:SIG:MT:PAC	0,0,148,119:1:1:2:1/1:./.:.:0	1,1,37,35:1:1:2:1/1:./.:.:0:0:.:.	0,3,57,33:1:1:2:1/1:0/1:0.125:0:0:.:.	0,3,131,86:1:1:2:1/1:./.:.:0:0:.:.
chr5_ref_v2	429405	.	CA	C	.	PASS	IntersectsRepeat=1;RepeatCorrectionApplied=1	SAC:ACF:DF:PD:GT:SGT:SF:SV:SIG:MT:PAC	133,111,28,12:1:1:2:0/0:./.:.:0	32,24,4,2:1:1:2:0/0:./.:.:0:0:.:.	48,42,13,9:1:1:2:0/0:0/1:0.125:0:0:.:.	110,94,18,12:1:1:2:0/0:./.:.:0:0:.:.
chr5_ref_v2	431857	.	C	CT	.	PASS	IntersectsRepeat=1;RepeatCorrectionApplied=1	SAC:ACF:DF:PD:GT:SGT:SF:SV:SIG:MT:PAC	3,10,150,124:1:1:2:1/1:./.:.:0	2,1,36,26:1:1:2:1/1:./.:.:0:0:.:.	3,1,59,52:1:1:2:1/1:./.:.:0:0:.:.	9,5,108,87:1:1:2:1/1:./.:.:0:0:.:.
chr5_ref_v2	439256	.	G	C	.	PASS	IntersectsRepeat=0;RepeatCorrectionApplied=0	SAC:ACF:DF:PD:GT:SGT:SF:SV:SIG:MT:PAC	181,250,0,0:1:1:2:0/0:./.:.:0	65,60,0,0:1:1:2:0/0:./.:.:0:0:.:.	34,45,32,36:1:1:2:0/1:0/0:0.125:0:1:g.439256G>C:0	164,183,0,0:1:1:2:0/0:./.:.:0:0:.:.
chr5_ref_v2	439584	.	A	T	.	PASS	IntersectsRepeat=0;RepeatCorrectionApplied=0	SAC:ACF:DF:PD:GT:SGT:SF:SV:SIG:MT:PAC	0,0,187,203:1:1:2:1/1:./.:.:0	0,0,63,48:1:1:2:1/1:./.:.:0:0:.:.	0,1,61,64:1:1:2:1/1:./.:.:0:0:.:.	0,0,134,141:1:1:2:1/1:./.:.:0:0:.:.
chr5_ref_v2	447489	.	T	A	.	ExcRegion	IntersectsRepeat=1;RepeatCorrectionApplied=0	SAC:ACF:DF:PD:GT:SGT:SF:SV:SIG:MT:PAC	0,0,1,0:0:1:2:./.:./.:.:0	0,0,0,0:0:1:2:./.:./.:.:0:0:.:.	0,0,0,0:0:1:2:./.:./.:.:0:0:.:.	0,0,0,0:0:1:2:./.:./.:.:0:0:.:.
chr5_ref_v2	447553	.	T	C	.	ExcRegion	IntersectsRepeat=1;RepeatCorrectionApplied=0	SAC:ACF:DF:PD:GT:SGT:SF:SV:SIG:MT:PAC	0,0,1,0:0:1:2:./.:./.:.:0	0,0,0,0:0:1:2:./.:./.:.:0:0:.:.	0,0,0,0:0:1:2:./.:./.:.:0:0:.:.	0,0,0,0:0:1:2:./.:./.:.:0:0:.:.
chr5_ref_v2	447571	.	C	T	.	ExcRegion	IntersectsRepeat=1;RepeatCorrectionApplied=0	SAC:ACF:DF:PD:GT:SGT:SF:SV:SIG:MT:PAC	0,0,1,0:0:1:2:./.:./.:.:0	0,0,0,0:0:1:2:./.:./.:.:0:0:.:.	0,0,0,0:0:1:2:./.:./.:.:0:0:.:.	0,0,0,0:0:1:2:./.:./.:.:0:0:.:.
chr5_ref_v2	447867	.	C	T	.	ExcRegion	IntersectsRepeat=0;RepeatCorrectionApplied=0	SAC:ACF:DF:PD:GT:SGT:SF:SV:SIG:MT:PAC	0,0,0,0:0:1:2:./.:./.:.:0	4,0,1,0:1:1:2:./.:./.:.:0:0:.:.	0,0,0,0:0:1:2:./.:./.:.:0:0:.:.	4,0,1,0:1:1:2:./.:./.:.:0:0:.:.
chr5_ref_v2	447875	.	A	G	.	ExcRegion	IntersectsRepeat=0;RepeatCorrectionApplied=0	SAC:ACF:DF:PD:GT:SGT:SF:SV:SIG:MT:PAC	0,0,0,0:0:1:2:./.:./.:.:0	6,0,1,0:1:1:2:./.:./.:.:0:0:.:.	0,0,0,0:0:1:2:./.:./.:.:0:0:.:.	6,0,1,0:1:1:2:./.:./.:.:0:0:.:.
chr5_ref_v2	454739	.	C	A	.	PASS	IntersectsRepeat=0;RepeatCorrectionApplied=0	SAC:ACF:DF:PD:GT:SGT:SF:SV:SIG:MT:PAC	265,26,0,136:1:1:2:0/1:0/0:0.25:0	67,6,0,21:1:1:2:0/1:0/0:0.5:0:0:.:.	99,5,0,44:1:1:2:0/1:0/0:0.5:0:0:.:.	170,9,0,100:1:1:2:0/1:0/0:0.25:0:0:.:.
chr5_ref_v2	461796	.	CT	C	.	PASS	IntersectsRepeat=1;RepeatCorrectionApplied=1	SAC:ACF:DF:PD:GT:SGT:SF:SV:SIG:MT:PAC	154,71,20,7:1:1:2:0/0:0/1:0.125:0	42,24,3,1:1:1:2:0/0:./.:.:0:0:.:.	42,38,7,4:1:1:2:0/0:0/1:0.125:0:0:.:.	114,62,16,7:1:1:2:0/0:0/1:0.125:0:0:.:.
chr5_ref_v2	491026	.	C	CA	.	PASS	IntersectsRepeat=1;RepeatCorrectionApplied=1	SAC:ACF:DF:PD:GT:SGT:SF:SV:SIG:MT:PAC	98,25,4,16:1:1:2:0/0:0/1:0.125:0	34,25,3,3:1:1:2:0/0:./.:.:0:0:.:.	41,29,1,8:1:1:2:0/0:0/1:0.125:0:0:.:.	61,55,3,14:1:1:2:0/0:0/1:0.125:0:0:.:.
chr5_ref_v2	493528	.	G	T	.	ExcRegion	IntersectsRepeat=0;RepeatCorrectionApplied=0	SAC:ACF:DF:PD:GT:SGT:SF:SV:SIG:MT:PAC	0,0,0,0:0:1:2:./.:./.:.:0	0,0,0,0:0:1:2:./.:./.:.:0:0:.:.	0,0,0,0:0:1:2:./.:./.:.:0:0:.:.	0,0,0,1:0:1:2:./.:./.:.:0:0:.:.
chr5_ref_v2	493530	.	A	G	.	ExcRegion	IntersectsRepeat=0;RepeatCorrectionApplied=0	SAC:ACF:DF:PD:GT:SGT:SF:SV:SIG:MT:PAC	0,0,0,0:0:1:2:./.:./.:.:0	0,0,0,0:0:1:2:./.:./.:.:0:0:.:.	0,0,0,0:0:1:2:./.:./.:.:0:0:.:.	0,0,0,1:0:1:2:./.:./.:.:0:0:.:.
chr5_ref_v2	493534	.	T	A	.	ExcRegion	IntersectsRepeat=0;RepeatCorrectionApplied=0	SAC:ACF:DF:PD:GT:SGT:SF:SV:SIG:MT:PAC	0,0,0,0:0:1:2:./.:./.:.:0	0,0,0,0:0:1:2:./.:./.:.:0:0:.:.	0,0,0,0:0:1:2:./.:./.:.:0:0:.:.	0,0,0,1:0:1:2:./.:./.:.:0:0:.:.
chr5_ref_v2	493536	.	A	G	.	ExcRegion	IntersectsRepeat=0;RepeatCorrectionApplied=0	SAC:ACF:DF:PD:GT:SGT:SF:SV:SIG:MT:PAC	0,0,0,0:0:1:2:./.:./.:.:0	0,0,0,0:0:1:2:./.:./.:.:0:0:.:.	0,0,0,0:0:1:2:./.:./.:.:0:0:.:.	0,0,0,1:0:1:2:./.:./.:.:0:0:.:.
chr5_ref_v2	493537	.	T	G	.	ExcRegion	IntersectsRepeat=0;RepeatCorrectionApplied=0	SAC:ACF:DF:PD:GT:SGT:SF:SV:SIG:MT:PAC	0,0,0,0:0:1:2:./.:./.:.:0	0,0,0,0:0:1:2:./.:./.:.:0:0:.:.	0,0,0,0:0:1:2:./.:./.:.:0:0:.:.	0,0,0,1:0:1:2:./.:./.:.:0:0:.:.
chr5_ref_v2	501360	.	G	T	.	PASS	IntersectsRepeat=0;RepeatCorrectionApplied=0	SAC:ACF:DF:PD:GT:SGT:SF:SV:SIG:MT:PAC	64,270,68,1:1:1:2:0/0:0/1:0.25:0	29,92,4,0:1:1:2:0/0:0/1:0.125:0:0:.:.	66,89,2,0:1:1:2:0/0:./.:.:0:0:.:.	153,216,16,0:1:1:2:0/0:0/1:0.125:0:0:.:.
chr5_ref_v2	502775	.	CA	C	.	PASS	IntersectsRepeat=1;RepeatCorrectionApplied=1	SAC:ACF:DF:PD:GT:SGT:SF:SV:SIG:MT:PAC	173,135,25,11:1:1:2:0/0:./.:.:0	0,0,0,0:0:0:2:./.:./.:.:0:0:.:.	53,47,10,5:1:1:2:0/0:./.:.:0:0:.:.	102,104,28,14:1:1:2:0/0:0/1:0.125:0:0:.:.
chr5_ref_v2	507699	.	C	A	.	PASS	IntersectsRepeat=0;RepeatCorrectionApplied=0	SAC:ACF:DF:PD:GT:SGT:SF:SV:SIG:MT:PAC	267,261,0,0:1:1:2:0/0:./.:.:0	35,48,39,38:1:1:2:0/1:./.:.:0:1:g.507699C>A:0	105,69,0,0:1:1:2:0/0:./.:.:0:0:.:.	215,209,0,0:1:1:2:0/0:./.:.:0:0:.:.
chr5_ref_v2	516684	.	C	T	.	PASS	IntersectsRepeat=0;RepeatCorrectionApplied=0	SAC:ACF:DF:PD:GT:SGT:SF:SV:SIG:MT:PAC	233,203,0,0:1:1:2:0/0:./.:.:0	81,80,0,0:1:1:2:0/0:./.:.:0:0:.:.	92,91,0,0:1:1:2:0/0:./.:.:0:0:.:.	168,183,0,0:1:1:2:0/0:./.:.:0:0:.:.
chr5_ref_v2	519626	.	GA	G	.	PASS	IntersectsRepeat=1;RepeatCorrectionApplied=1	SAC:ACF:DF:PD:GT:SGT:SF:SV:SIG:MT:PAC	151,131,31,26:1:1:2:0/0:./.:.:0	59,35,7,8:1:1:2:0/0:./.:.:0:0:.:.	52,46,11,8:1:1:2:0/0:./.:.:0:0:.:.	94,109,14,27:1:1:2:0/0:./.:.:0:0:.:.
chr5_ref_v2	521815	.	AT	A	.	PASS	IntersectsRepeat=1;RepeatCorrectionApplied=1	SAC:ACF:DF:PD:GT:SGT:SF:SV:SIG:MT:PAC	94,117,11,22:1:1:2:0/0:./.:.:0	31,10,10,4:1:1:2:0/0:0/1:0.25:0:0:.:.	30,57,10,10:1:1:2:0/0:./.:.:0:0:.:.	76,76,12,19:1:1:2:0/0:./.:.:0:0:.:.
chr5_ref_v2	554189	.	CA	C	.	PASS	IntersectsRepeat=1;RepeatCorrectionApplied=1	SAC:ACF:DF:PD:GT:SGT:SF:SV:SIG:MT:PAC	183,179,26,6:1:1:2:0/0:./.:.:0	47,32,2,3:1:1:2:0/0:./.:.:0:0:.:.	56,75,11,4:1:1:2:0/0:./.:.:0:0:.:.	117,118,21,14:1:1:2:0/0:./.:.:0:0:.:.
chr5_ref_v2	566719	.	G	T	.	PASS	IntersectsRepeat=0;RepeatCorrectionApplied=0	SAC:ACF:DF:PD:GT:SGT:SF:SV:SIG:MT:PAC	274,260,0,0:1:1:2:0/0:./.:.:0	59,59,0,0:1:1:2:0/0:./.:.:0:0:.:.	104,87,0,0:1:1:2:0/0:./.:.:0:0:.:.	211,226,0,0:1:1:2:0/0:./.:.:0:0:.:.
chr5_ref_v2	570313	.	A	AGTATCTTATTCC	.	ExcRegion	IntersectsRepeat=1;RepeatCorrectionApplied=0	SAC:ACF:DF:PD:GT:SGT:SF:SV:SIG:MT:PAC	2,6,0,0:1:1:2:./.:./.:.:0	5,0,0,0:0:1:2:./.:./.:.:0:0:.:.	3,0,0,1:1:1:2:./.:./.:.:0:0:.:.	12,10,0,2:1:1:2:./.:./.:.:0:0:.:.
chr5_ref_v2	570316	.	A	AG	.	ExcRegion	IntersectsRepeat=1;RepeatCorrectionApplied=0	SAC:ACF:DF:PD:GT:SGT:SF:SV:SIG:MT:PAC	3,6,0,0:1:1:2:./.:./.:.:0	6,0,0,0:0:1:2:./.:./.:.:0:0:.:.	3,0,0,1:1:1:2:./.:./.:.:0:0:.:.	13,10,0,2:1:1:2:./.:./.:.:0:0:.:.
chr5_ref_v2	570317	.	A	AAAAT	.	ExcRegion	IntersectsRepeat=1;RepeatCorrectionApplied=0	SAC:ACF:DF:PD:GT:SGT:SF:SV:SIG:MT:PAC	3,6,0,0:1:1:2:./.:./.:.:0	6,0,0,0:0:1:2:./.:./.:.:0:0:.:.	3,0,0,1:1:1:2:./.:./.:.:0:0:.:.	13,10,0,2:1:1:2:./.:./.:.:0:0:.:.
chr5_ref_v2	570319	.	C	A	.	ExcRegion	IntersectsRepeat=0;RepeatCorrectionApplied=0	SAC:ACF:DF:PD:GT:SGT:SF:SV:SIG:MT:PAC	4,6,0,0:1:1:2:./.:./.:.:0	6,0,0,0:0:1:2:./.:./.:.:0:0:.:.	3,0,0,1:1:1:2:./.:./.:.:0:0:.:.	13,10,0,2:1:1:2:./.:./.:.:0:0:.:.
chr6_ref_v2	3688	.	G	A	.	ExcRegion	IntersectsRepeat=0;RepeatCorrectionApplied=0	SAC:ACF:DF:PD:GT:SGT:SF:SV:SIG:MT:PAC	0,0,0,0:0:1:2:./.:./.:.:0	0,0,0,0:0:1:2:./.:./.:.:0:0:.:.	0,0,0,0:0:1:2:./.:./.:.:0:0:.:.	1,0,0,0:0:1:2:./.:./.:.:0:0:.:.
chr6_ref_v2	5093	.	A	C	.	ExcRegion	IntersectsRepeat=0;RepeatCorrectionApplied=0	SAC:ACF:DF:PD:GT:SGT:SF:SV:SIG:MT:PAC	421,77,0,130:1:1:2:./.:./.:.:0	84,14,0,9:1:1:2:./.:./.:.:0:0:.:.	108,67,0,30:1:1:2:./.:./.:.:0:0:.:.	323,129,0,74:1:1:2:./.:./.:.:0:0:.:.
chr6_ref_v2	9207	.	A	T	.	PASS	IntersectsRepeat=1;RepeatCorrectionApplied=0	SAC:ACF:DF:PD:GT:SGT:SF:SV:SIG:MT:PAC	0,0,0,0:0:1:2:./.:./.:.:0	0,0,0,0:0:1:2:./.:./.:.:0:0:.:.	0,0,1,0:0:1:2:./.:./.:.:0:0:.:.	0,0,0,0:0:1:2:./.:./.:.:0:0:.:.
chr6_ref_v2	9217	.	A	C	.	PASS	IntersectsRepeat=1;RepeatCorrectionApplied=0	SAC:ACF:DF:PD:GT:SGT:SF:SV:SIG:MT:PAC	0,0,0,0:0:1:2:./.:./.:.:0	0,0,0,0:0:1:2:./.:./.:.:0:0:.:.	0,0,1,0:0:1:2:./.:./.:.:0:0:.:.	0,0,0,0:0:1:2:./.:./.:.:0:0:.:.
chr6_ref_v2	9601	.	G	T	.	PASS	IntersectsRepeat=1;RepeatCorrectionApplied=0	SAC:ACF:DF:PD:GT:SGT:SF:SV:SIG:MT:PAC	0,0,0,0:0:1:2:./.:./.:.:0	0,0,0,0:0:1:2:./.:./.:.:0:0:.:.	0,0,0,0:0:1:2:./.:./.:.:0:0:.:.	0,0,0,1:0:1:2:./.:./.:.:0:0:.:.
chr6_ref_v2	11314	.	G	A	.	PASS	IntersectsRepeat=0;RepeatCorrectionApplied=0	SAC:ACF:DF:PD:GT:SGT:SF:SV:SIG:MT:PAC	0,0,0,1:0:1:2:./.:./.:.:0	0,0,0,1:0:1:2:./.:./.:.:0:0:.:.	0,0,0,0:0:1:2:./.:./.:.:0:0:.:.	0,1,0,1:1:1:2:./.:./.:.:0:0:.:.
chr6_ref_v2	11337	.	A	T	.	PASS	IntersectsRepeat=1;RepeatCorrectionApplied=0	SAC:ACF:DF:PD:GT:SGT:SF:SV:SIG:MT:PAC	0,1,0,0:0:1:2:./.:./.:.:0	0,1,0,0:0:1:2:./.:./.:.:0:0:.:.	0,0,0,0:0:1:2:./.:./.:.:0:0:.:.	0,1,0,1:1:1:2:./.:./.:.:0:0:.:.
chr6_ref_v2	11345	.	A	C	.	PASS	IntersectsRepeat=1;RepeatCorrectionApplied=0	SAC:ACF:DF:PD:GT:SGT:SF:SV:SIG:MT:PAC	0,0,0,0:0:1:2:./.:./.:.:0	0,0,0,0:0:1:2:./.:./.:.:0:0:.:.	0,0,0,0:0:1:2:./.:./.:.:0:0:.:.	0,1,0,1:1:1:2:./.:./.:.:0:0:.:.
chr6_ref_v2	19697	.	T	C	.	PASS	IntersectsRepeat=0;RepeatCorrectionApplied=0	SAC:ACF:DF:PD:GT:SGT:SF:SV:SIG:MT:PAC	207,209,0,0:1:1:2:0/0:./.:.:0	65,73,0,1:1:1:2:0/0:./.:.:0:0:.:.	35,43,26,36:1:1:2:0/1:0/0:0.125:0:1:g.19697T>C:0	173,181,0,1:1:1:2:0/0:./.:.:0:0:.:.
chr6_ref_v2	31713	.	T	G	.	PASS	IntersectsRepeat=0;RepeatCorrectionApplied=0	SAC:ACF:DF:PD:GT:SGT:SF:SV:SIG:MT:PAC	287,449,1,2:1:1:2:0/0:./.:.:0	67,91,0,1:1:1:2:0/0:./.:.:0:0:.:.	103,123,1,1:1:1:2:0/0:./.:.:0:0:.:.	192,265,24,29:1:1:2:0/0:0/1:0.25:1:1:.:
chr6_ref_v2	54494	.	G	GT	.	PASS	IntersectsRepeat=1;RepeatCorrectionApplied=1	SAC:ACF:DF:PD:GT:SGT:SF:SV:SIG:MT:PAC	154,124,22,17:1:1:2:0/0:0/1:0.125:0	67,36,12,2:1:1:2:0/0:0/1:0.125:0:0:.:.	50,53,7,3:1:1:2:0/0:./.:.:0:0:.:.	117,128,11,13:1:1:2:0/0:./.:.:0:0:.:.
chr6_ref_v2	57967	.	TA	T	.	PASS	IntersectsRepeat=1;RepeatCorrectionApplied=1	SAC:ACF:DF:PD:GT:SGT:SF:SV:SIG:MT:PAC	36,54,1,6:1:1:2:0/0:./.:.:0	37,31,3,8:1:1:2:0/0:./.:.:0:0:.:.	21,23,1,5:1:1:2:0/0:./.:.:0:0:.:.	36,47,4,6:1:1:2:0/0:./.:.:0:0:.:.
chr6_ref_v2	58005	.	GAT	G	.	PASS	IntersectsRepeat=1;RepeatCorrectionApplied=1	SAC:ACF:DF:PD:GT:SGT:SF:SV:SIG:MT:PAC	40,62,13,10:1:1:2:0/0:./.:.:0	18,50,2,5:1:1:2:0/0:./.:.:0:0:.:.	12,20,1,4:1:1:2:0/0:./.:.:0:0:.:.	21,46,8,5:1:1:2:0/0:./.:.:0:0:.:.
chr6_ref_v2	65366	.	T	G	.	PASS	IntersectsRepeat=0;RepeatCorrectionApplied=0	SAC:ACF:DF:PD:GT:SGT:SF:SV:SIG:MT:PAC	35,354,65,0:1:1:2:0/0:0/1:0.25:0	26,87,10,0:1:1:2:0/0:0/1:0.125:0:0:.:.	37,105,19,0:1:1:2:0/0:0/1:0.25:0:0:.:.	85,239,40,0:1:1:2:0/0:0/1:0.25:0:0:.:.
chr6_ref_v2	75912	.	CT	C	.	PASS	IntersectsRepeat=1;RepeatCorrectionApplied=1	SAC:ACF:DF:PD:GT:SGT:SF:SV:SIG:MT:PAC	62,138,4,20:1:1:2:0/0:./.:.:0	22,34,2,4:1:1:2:0/0:./.:.:0:0:.:.	27,60,5,9:1:1:2:0/0:./.:.:0:0:.:.	66,104,3,20:1:1:2:0/0:./.:.:0:0:.:.
chr6_ref_v2	78010	.	CAT	C	.	PASS	IntersectsRepeat=1;RepeatCorrectionApplied=1	SAC:ACF:DF:PD:GT:SGT:SF:SV:SIG:MT:PAC	83,77,7,11:1:1:2:0/0:./.:.:0	39,35,13,7:1:1:2:0/0:0/1:0.125:0:0:.:.	19,39,6,3:1:1:2:0/0:./.:.:0:0:.:.	50,55,9,8:1:1:2:0/0:./.:.:0:0:.:.
chr6_ref_v2	84105	.	G	A	.	PASS	IntersectsRepeat=0;RepeatCorrectionApplied=0	SAC:ACF:DF:PD:GT:SGT:SF:SV:SIG:MT:PAC	241,213,0,0:1:1:2:0/0:./.:.:0	81,74,0,0:1:1:2:0/0:./.:.:0:0:.:.	77,76,0,0:1:1:2:0/0:./.:.:0:0:.:.	155,164,0,0:1:1:2:0/0:./.:.:0:0:.:.
chr6_ref_v2	87977	.	C	CTTGCTGCTGTTGTTGCTGCTGTTGTTGTTG	.	PASS	IntersectsRepeat=1;RepeatCorrectionApplied=0	SAC:ACF:DF:PD:GT:SGT:SF:SV:SIG:MT:PAC	0,0,45,42:1:1:2:1/1:./.:.:0	0,1,10,7:1:0:2:./.:./.:.:0:0:.:.	0,0,15,11:1:1:2:1/1:./.:.:0:0:.:.	0,0,30,43:1:1:2:1/1:./.:.:0:0:.:.
chr6_ref_v2	97408	.	G	T	.	PASS	IntersectsRepeat=1;RepeatCorrectionApplied=0	SAC:ACF:DF:PD:GT:SGT:SF:SV:SIG:MT:PAC	213,314,0,0:1:1:2:0/0:./.:.:0	60,57,0,0:1:1:2:0/0:./.:.:0:0:.:.	100,89,0,0:1:1:2:0/0:./.:.:0:0:.:.	209,224,0,0:1:1:2:0/0:./.:.:0:0:.:.
chr6_ref_v2	97507	.	C	CA	.	PASS	IntersectsRepeat=1;RepeatCorrectionApplied=1	SAC:ACF:DF:PD:GT:SGT:SF:SV:SIG:MT:PAC	1,7,68,140:1:1:2:1/1:./.:.:0	3,3,25,34:1:1:2:1/1:0/1:0.125:0:0:.:.	3,6,29,76:1:1:2:1/1:./.:.:0:0:.:.	6,1,71,117:1:1:2:1/1:./.:.:0:0:.:.
chr6_ref_v2	97618	.	TA	T	.	PASS	IntersectsRepeat=1;RepeatCorrectionApplied=1	SAC:ACF:DF:PD:GT:SGT:SF:SV:SIG:MT:PAC	121,105,23,11:1:1:2:0/0:./.:.:0	33,40,7,6:1:1:2:0/0:./.:.:0:0:.:.	49,33,6,5:1:1:2:0/0:./.:.:0:0:.:.	107,78,18,11:1:1:2:0/0:./.:.:0:0:.:.
chr6_ref_v2	97865	.	C	CT	.	PASS	IntersectsRepeat=1;RepeatCorrectionApplied=1	SAC:ACF:DF:PD:GT:SGT:SF:SV:SIG:MT:PAC	9,11,177,148:1:1:2:1/1:./.:.:0	4,2,46,37:1:1:2:1/1:./.:.:0:0:.:.	5,3,62,61:1:1:2:1/1:./.:.:0:0:.:.	5,9,130,106:1:1:2:1/1:./.:.:0:0:.:.
chr6_ref_v2	99155	.	C	CA,CAA	.	PASS	IntersectsRepeat=1;RepeatCorrectionApplied=1	SAC:ACF:DF:PD:GT:SGT:SF:SV:SIG:MT:PAC	26,2,55,2,6,14:1:1:2:0/1:1/2:0.5:0	10,3,28,3,0,2:1:1:2:1/1:0/1:0.25:0:0:.:.	11,5,12,4,2,4:1:1:2:0/1:1/2:0.25:0:0:.:.	26,5,40,16,10,13:1:1:2:0/1:1/2:0.5:0:0:.:.
chr6_ref_v2	103937	.	TTA	T	.	PASS	IntersectsRepeat=1;RepeatCorrectionApplied=1	SAC:ACF:DF:PD:GT:SGT:SF:SV:SIG:MT:PAC	90,100,6,4:1:1:2:0/0:./.:.:0	51,64,1,3:1:1:2:0/0:./.:.:0:0:.:.	25,29,3,5:1:1:2:0/0:0/1:0.125:0:0:.:.	62,98,5,7:1:1:2:0/0:./.:.:0:0:.:.
chr6_ref_v2	104579	.	T	A	.	PASS	IntersectsRepeat=1;RepeatCorrectionApplied=0	SAC:ACF:DF:PD:GT:SGT:SF:SV:SIG:MT:PAC	57,29,0,28:1:1:2:0/0:0/1:0.5:0	17,11,0,11:1:1:2:0/0:0/1:0.5:0:0:.:.	22,11,0,7:1:1:2:0/0:0/1:0.5:0:0:.:.	40,33,0,25:1:1:2:0/0:0/1:0.5:0:0:.:.
chr6_ref_v2	106279	.	C	CT,CTT	.	PASS	IntersectsRepeat=1;RepeatCorrectionApplied=1	SAC:ACF:DF:PD:GT:SGT:SF:SV:SIG:MT:PAC	0,5,4,24,51,14:1:1:2:1/2:2/2:0.25:0	1,0,0,8,13,7:1:1:2:2/2:1/2:0.5:0:0:.:.	0,2,2,17,11,3:1:1:2:1/2:1/1:0.25:0:0:.:.	0,12,4,49,26,15:1:1:2:1/2:0/1:0.125:0:0:.:.
chr6_ref_v2	119286	.	GA	G	.	PASS	IntersectsRepeat=1;RepeatCorrectionApplied=1	SAC:ACF:DF:PD:GT:SGT:SF:SV:SIG:MT:PAC	138,191,8,34:1:1:2:0/0:0/1:0.125:0	41,52,3,6:1:1:2:0/0:./.:.:0:0:.:.	53,73,9,15:1:1:2:0/0:0/1:0.125:0:0:.:.	119,154,22,17:1:1:2:0/0:0/1:0.125:0:0:.:.
chr6_ref_v2	121068	.	G	T	.	PASS	IntersectsRepeat=0;RepeatCorrectionApplied=0	SAC:ACF:DF:PD:GT:SGT:SF:SV:SIG:MT:PAC	36,217,48,0:1:1:2:0/0:0/1:0.25:0	16,63,2,0:1:1:2:0/0:./.:.:0:0:.:.	20,79,6,0:1:1:2:0/0:0/1:0.125:0:0:.:.	50,187,14,0:1:1:2:0/0:0/1:0.125:0:0:.:.
chr6_ref_v2	155987	.	G	GT,GTT	.	PASS	IntersectsRepeat=1;RepeatCorrectionApplied=1	SAC:ACF:DF:PD:GT:SGT:SF:SV:SIG:MT:PAC	10,32,14,87,18,18:1:1:2:0/1:1/2:0.5:1	3,4,6,25,4,6:1:1:2:1/1:1/2:0.25:0:0:.:.	3,9,16,32,7,7:1:1:2:1/1:1/2:0.25:0:0:.:.	10,16,27,84,7,10:1:1:2:1/1:./.:.:0:0:.:.
chr6_ref_v2	171117	.	C	T	.	PASS	IntersectsRepeat=1;RepeatCorrectionApplied=0	SAC:ACF:DF:PD:GT:SGT:SF:SV:SIG:MT:PAC	0,0,240,217:1:1:2:1/1:./.:.:0	0,0,65,59:1:1:2:1/1:./.:.:0:0:.:.	1,0,78,92:1:1:2:1/1:./.:.:0:0:.:.	0,0,140,158:1:1:2:1/1:./.:.:0:0:.:.
chr6_ref_v2	174047	.	C	CT	.	PASS	IntersectsRepeat=1;RepeatCorrectionApplied=1	SAC:ACF:DF:PD:GT:SGT:SF:SV:SIG:MT:PAC	85,106,17,18:1:1:2:0/0:0/1:0.125:0	21,37,9,2:1:1:2:0/0:0/1:0.25:0:0:.:.	40,41,4,4:1:1:2:0/0:./.:.:0:0:.:.	77,75,6,7:1:1:2:0/0:./.:.:0:0:.:.
chr6_ref_v2	176385	.	C	G	.	PASS	IntersectsRepeat=0;RepeatCorrectionApplied=0	SAC:ACF:DF:PD:GT:SGT:SF:SV:SIG:MT:PAC	220,41,0,53:1:1:2:0/0:0/1:0.25:0	61,20,0,5:1:1:2:0/0:0/1:0.125:0:0:.:.	74,58,0,4:1:1:2:0/0:0/1:0.125:0:0:.:.	168,134,0,1:1:1:2:0/0:./.:.:0:0:.:.
chr6_ref_v2	177373	.	G	T	.	PASS	IntersectsRepeat=0;RepeatCorrectionApplied=0	SAC:ACF:DF:PD:GT:SGT:SF:SV:SIG:MT:PAC	57,317,109,1:1:1:2:0/0:0/1:0.5:0	30,59,5,0:1:1:2:0/0:0/1:0.125:0:0:.:.	82,98,13,0:1:1:2:0/0:0/1:0.125:0:0:.:.	162,244,25,1:1:1:2:0/0:0/1:0.125:0:0:.:.
chr6_ref_v2	193343	.	T	G	.	PASS	IntersectsRepeat=0;RepeatCorrectionApplied=0	SAC:ACF:DF:PD:GT:SGT:SF:SV:SIG:MT:PAC	64,221,89,0:1:1:2:0/0:0/1:0.5:0	19,69,24,0:1:1:2:0/0:0/1:0.5:0:0:.:.	40,76,13,0:1:1:2:0/0:0/1:0.25:0:0:.:.	126,188,33,0:1:1:2:0/0:0/1:0.25:0:0:.:.
chr6_ref_v2	208456	.	A	G	.	PASS	IntersectsRepeat=1;RepeatCorrectionApplied=0	SAC:ACF:DF:PD:GT:SGT:SF:SV:SIG:MT:PAC	0,0,282,76:1:1:2:1/1:./.:.:0	0,0,79,41:1:1:2:1/1:./.:.:0:0:.:.	0,0,85,25:1:1:2:1/1:./.:.:0:0:.:.	0,0,197,61:1:1:2:1/1:./.:.:0:0:.:.
chr6_ref_v2	210068	.	AT	A	.	PASS	IntersectsRepeat=1;RepeatCorrectionApplied=1	SAC:ACF:DF:PD:GT:SGT:SF:SV:SIG:MT:PAC	101,32,9,1:1:1:2:0/0:./.:.:0	21,7,2,0:1:1:2:0/0:./.:.:0:0:.:.	38,7,12,1:1:1:2:0/0:0/1:0.125:0:0:.:.	78,24,20,5:1:1:2:0/0:./.:.:0:0:.:.
chr6_ref_v2	226132	.	CAAA	C	.	PASS	IntersectsRepeat=1;RepeatCorrectionApplied=1	SAC:ACF:DF:PD:GT:SGT:SF:SV:SIG:MT:PAC	1,8,200,101:1:1:2:1/1:0/1:0.125:0	0,0,44,26:1:1:2:1/1:./.:.:0:0:.:.	0,2,69,39:1:1:2:1/1:./.:.:0:0:.:.	2,7,140,90:1:1:2:1/1:0/1:0.125:0:0:.:.
chr6_ref_v2	226616	.	A	AAAAATATAGG	.	PASS	IntersectsRepeat=1;RepeatCorrectionApplied=0	SAC:ACF:DF:PD:GT:SGT:SF:SV:SIG:MT:PAC	0,1,106,135:1:1:2:1/1:./.:.:0	0,1,44,44:1:1:2:1/1:./.:.:0:0:.:.	0,0,35,50:1:1:2:1/1:./.:.:0:0:.:.	2,3,63,87:1:1:2:1/1:0/1:0.125:0:0:.:.
chr6_ref_v2	227352	.	TACGCAC	T	.	PASS	IntersectsRepeat=0;RepeatCorrectionApplied=0	SAC:ACF:DF:PD:GT:SGT:SF:SV:SIG:MT:PAC	0,4,114,290:1:1:2:1/1:./.:.:0	0,6,31,54:1:1:2:1/1:0/1:0.125:0:0:.:.	0,0,49,67:1:1:2:1/1:./.:.:0:0:.:.	0,1,101,177:1:1:2:1/1:./.:.:0:0:.:.
chr6_ref_v2	227479	.	C	CT	.	PASS	IntersectsRepeat=1;RepeatCorrectionApplied=1	SAC:ACF:DF:PD:GT:SGT:SF:SV:SIG:MT:PAC	31,0,8,55:1:1:2:0/1:1/1:0.5:0	6,0,5,12:1:1:2:1/1:0/1:0.125:0:0:.:.	9,0,1,22:1:1:2:1/1:0/1:0.125:0:0:.:.	28,2,10,42:1:1:2:1/1:0/1:0.25:0:0:.:.
chr6_ref_v2	245168	.	A	AT	.	PASS	IntersectsRepeat=1;RepeatCorrectionApplied=1	SAC:ACF:DF:PD:GT:SGT:SF:SV:SIG:MT:PAC	81,162,12,10:1:1:2:0/0:0/1:0.125:0	21,27,3,7:1:1:2:0/0:0/1:0.25:0:0:.:.	65,59,2,4:1:1:2:0/0:./.:.:0:0:.:.	110,155,4,13:1:1:2:0/0:./.:.:0:0:.:.
chr6_ref_v2	257950	.	A	G	.	PASS	IntersectsRepeat=0;RepeatCorrectionApplied=0	SAC:ACF:DF:PD:GT:SGT:SF:SV:SIG:MT:PAC	0,1,320,397:1:1:2:1/1:./.:.:0	0,0,85,76:1:1:2:1/1:./.:.:0:0:.:.	0,0,109,107:1:1:2:1/1:./.:.:0:0:.:.	1,0,229,268:1:1:2:1/1:./.:.:0:0:.:.
chr6_ref_v2	265223	.	C	CTACGACTCCTTGATTACCCCTGTAAATCCTTGTAATAA	.	PASS	IntersectsRepeat=0;RepeatCorrectionApplied=0	SAC:ACF:DF:PD:GT:SGT:SF:SV:SIG:MT:PAC	0,0,90,73:1:1:2:1/1:./.:.:0	0,0,28,21:1:1:2:1/1:./.:.:0:0:.:.	0,0,36,28:1:1:2:1/1:./.:.:0:0:.:.	0,0,72,70:1:1:2:1/1:./.:.:0:0:.:.
chr7_ref_v2	214	.	A	AC	.	ExcRegion	IntersectsRepeat=0;RepeatCorrectionApplied=0	SAC:ACF:DF:PD:GT:SGT:SF:SV:SIG:MT:PAC	0,0,87,200:1:1:2:./.:./.:.:0	0,0,4,5:1:1:2:./.:./.:.:0:0:.:.	0,0,30,53:1:1:2:./.:./.:.:0:0:.:.	0,0,50,100:1:1:2:./.:./.:.:0:0:.:.
chr7_ref_v2	641	.	G	A	.	ExcRegion	IntersectsRepeat=0;RepeatCorrectionApplied=0	SAC:ACF:DF:PD:GT:SGT:SF:SV:SIG:MT:PAC	307,250,37,0:1:1:2:./.:./.:.:0	90,31,22,1:1:1:2:./.:./.:.:0:0:.:.	85,80,6,0:1:1:2:./.:./.:.:0:0:.:.	192,196,32,0:1:1:2:./.:./.:.:0:0:.:.
chr7_ref_v2	662	.	C	T	.	ExcRegion	IntersectsRepeat=0;RepeatCorrectionApplied=0	SAC:ACF:DF:PD:GT:SGT:SF:SV:SIG:MT:PAC	346,255,73,0:1:1:2:./.:./.:.:0	98,33,34,1:1:1:2:./.:./.:.:0:0:.:.	99,81,19,0:1:1:2:./.:./.:.:0:0:.:.	208,213,71,0:1:1:2:./.:./.:.:0:0:.:.
chr7_ref_v2	673	.	T	G	.	ExcRegion	IntersectsRepeat=0;RepeatCorrectionApplied=0	SAC:ACF:DF:PD:GT:SGT:SF:SV:SIG:MT:PAC	355,245,106,0:1:1:2:./.:./.:.:0	100,30,45,0:1:1:2:./.:./.:.:0:0:.:.	107,76,29,0:1:1:2:./.:./.:.:0:0:.:.	220,222,88,0:1:1:2:./.:./.:.:0:0:.:.
chr7_ref_v2	680	.	T	C	.	ExcRegion	IntersectsRepeat=0;RepeatCorrectionApplied=0	SAC:ACF:DF:PD:GT:SGT:SF:SV:SIG:MT:PAC	359,241,126,0:1:1:2:./.:./.:.:0	103,32,48,0:1:1:2:./.:./.:.:0:0:.:.	104,77,34,0:1:1:2:./.:./.:.:0:0:.:.	213,218,101,0:1:1:2:./.:./.:.:0:0:.:.
chr7_ref_v2	686	.	A	T	.	ExcRegion	IntersectsRepeat=1;RepeatCorrectionApplied=0	SAC:ACF:DF:PD:GT:SGT:SF:SV:SIG:MT:PAC	365,235,136,0:1:1:2:./.:./.:.:0	111,34,55,0:1:1:2:./.:./.:.:0:0:.:.	107,77,44,0:1:1:2:./.:./.:.:0:0:.:.	217,214,106,0:1:1:2:./.:./.:.:0:0:.:.
chr7_ref_v2	784	.	T	A	.	PASS	IntersectsRepeat=0;RepeatCorrectionApplied=0	SAC:ACF:DF:PD:GT:SGT:SF:SV:SIG:MT:PAC	362,286,377,15:1:1:2:0/1:0/0:0.25:0	118,43,78,2:1:1:2:0/1:0/0:0.25:0:0:.:.	134,81,119,5:1:1:2:0/1:0/0:0.25:0:0:.:.	240,165,223,14:1:1:2:0/1:0/0:0.25:0:0:.:.
chr7_ref_v2	927	.	T	C	.	ExcRegion	IntersectsRepeat=1;RepeatCorrectionApplied=0	SAC:ACF:DF:PD:GT:SGT:SF:SV:SIG:MT:PAC	388,366,27,346:1:1:2:./.:./.:.:0	104,112,10,92:1:1:2:./.:./.:.:0:0:.:.	114,120,5,113:1:1:2:./.:./.:.:0:0:.:.	231,217,12,206:1:1:2:./.:./.:.:0:0:.:.
chr7_ref_v2	932	.	G	C	.	ExcRegion	IntersectsRepeat=0;RepeatCorrectionApplied=0	SAC:ACF:DF:PD:GT:SGT:SF:SV:SIG:MT:PAC	402,355,13,345:1:1:2:./.:./.:.:0	105,119,7,95:1:1:2:./.:./.:.:0:0:.:.	111,117,2,109:1:1:2:./.:./.:.:0:0:.:.	232,217,8,205:1:1:2:./.:./.:.:0:0:.:.
chr7_ref_v2	934	.	T	C	.	ExcRegion	IntersectsRepeat=0;RepeatCorrectionApplied=0	SAC:ACF:DF:PD:GT:SGT:SF:SV:SIG:MT:PAC	404,355,10,348:1:1:2:./.:./.:.:0	109,115,7,95:1:1:2:./.:./.:.:0:0:.:.	109,115,2,105:1:1:2:./.:./.:.:0:0:.:.	231,217,6,206:1:1:2:./.:./.:.:0:0:.:.
chr7_ref_v2	937	.	A	T	.	ExcRegion	IntersectsRepeat=0;RepeatCorrectionApplied=0	SAC:ACF:DF:PD:GT:SGT:SF:SV:SIG:MT:PAC	403,348,8,349:1:1:2:./.:./.:.:0	110,117,5,96:1:1:2:./.:./.:.:0:0:.:.	106,114,2,105:1:1:2:./.:./.:.:0:0:.:.	233,216,6,203:1:1:2:./.:./.:.:0:0:.:.
chr7_ref_v2	954	.	A	G	.	ExcRegion	IntersectsRepeat=0;RepeatCorrectionApplied=0	SAC:ACF:DF:PD:GT:SGT:SF:SV:SIG:MT:PAC	393,357,3,337:1:1:2:./.:./.:.:0	102,119,0,105:1:1:2:./.:./.:.:0:0:.:.	108,122,0,107:1:1:2:./.:./.:.:0:0:.:.	224,225,1,197:1:1:2:./.:./.:.:0:0:.:.
chr7_ref_v2	978	.	A	G	.	ExcRegion	IntersectsRepeat=1;RepeatCorrectionApplied=0	SAC:ACF:DF:PD:GT:SGT:SF:SV:SIG:MT:PAC	375,351,1,274:1:1:2:./.:./.:.:0	93,109,0,82:1:1:2:./.:./.:.:0:0:.:.	110,123,0,89:1:1:2:./.:./.:.:0:0:.:.	235,226,0,148:1:1:2:./.:./.:.:0:0:.:.
chr7_ref_v2	981	.	G	T	.	ExcRegion	IntersectsRepeat=0;RepeatCorrectionApplied=0	SAC:ACF:DF:PD:GT:SGT:SF:SV:SIG:MT:PAC	369,350,1,273:1:1:2:./.:./.:.:0	92,110,1,82:1:1:2:./.:./.:.:0:0:.:.	113,123,0,89:1:1:2:./.:./.:.:0:0:.:.	236,225,0,145:1:1:2:./.:./.:.:0:0:.:.
chr7_ref_v2	988	.	G	T	.	ExcRegion	IntersectsRepeat=0;RepeatCorrectionApplied=0	SAC:ACF:DF:PD:GT:SGT:SF:SV:SIG:MT:PAC	354,348,1,241:1:1:2:./.:./.:.:0	91,113,0,70:1:1:2:./.:./.:.:0:0:.:.	113,120,0,76:1:1:2:./.:./.:.:0:0:.:.	238,223,0,128:1:1:2:./.:./.:.:0:0:.:.
chr7_ref_v2	995	.	A	C	.	ExcRegion	IntersectsRepeat=1;RepeatCorrectionApplied=0	SAC:ACF:DF:PD:GT:SGT:SF:SV:SIG:MT:PAC	351,344,0,206:1:1:2:./.:./.:.:0	98,108,0,58:1:1:2:./.:./.:.:0:0:.:.	110,120,0,67:1:1:2:./.:./.:.:0:0:.:.	230,226,0,111:1:1:2:./.:./.:.:0:0:.:.
chr7_ref_v2	1011	.	A	G	.	ExcRegion	IntersectsRepeat=1;RepeatCorrectionApplied=0	SAC:ACF:DF:PD:GT:SGT:SF:SV:SIG:MT:PAC	358,356,0,145:1:1:2:./.:./.:.:0	101,106,0,48:1:1:2:./.:./.:.:0:0:.:.	112,126,0,52:1:1:2:./.:./.:.:0:0:.:.	230,237,0,80:1:1:2:./.:./.:.:0:0:.:.
chr7_ref_v2	1016	.	GA	G	.	ExcRegion	IntersectsRepeat=0;RepeatCorrectionApplied=0	SAC:ACF:DF:PD:GT:SGT:SF:SV:SIG:MT:PAC	356,356,0,129:1:1:2:./.:./.:.:0	106,108,0,40:1:1:2:./.:./.:.:0:0:.:.	114,124,0,48:1:1:2:./.:./.:.:0:0:.:.	242,240,0,74:1:1:2:./.:./.:.:0:0:.:.
chr7_ref_v2	1021	.	G	T	.	ExcRegion	IntersectsRepeat=0;RepeatCorrectionApplied=0	SAC:ACF:DF:PD:GT:SGT:SF:SV:SIG:MT:PAC	336,362,0,113:1:1:2:./.:./.:.:0	101,100,1,31:1:1:2:./.:./.:.:0:0:.:.	108,125,1,44:1:1:2:./.:./.:.:0:0:.:.	234,240,0,64:1:1:2:./.:./.:.:0:0:.:.
chr7_ref_v2	16968	.	A	G	.	PASS	IntersectsRepeat=1;RepeatCorrectionApplied=0	SAC:ACF:DF:PD:GT:SGT:SF:SV:SIG:MT:PAC	180,303,0,0:1:1:2:0/0:./.:.:0	46,42,41,38:1:1:2:0/1:./.:.:0:1:g.16968A>G:0	77,100,0,0:1:1:2:0/0:./.:.:0:0:.:.	113,181,0,0:1:1:2:0/0:./.:.:0:0:.:.
chr7_ref_v2	24059	.	C	A	.	PASS	IntersectsRepeat=0;RepeatCorrectionApplied=0	SAC:ACF:DF:PD:GT:SGT:SF:SV:SIG:MT:PAC	352,30,0,134:1:1:2:0/0:0/1:0.5:0	75,14,0,10:1:1:2:0/0:0/1:0.25:0:0:.:.	113,18,0,9:1:1:2:0/0:0/1:0.125:0:0:.:.	231,32,0,20:1:1:2:0/0:0/1:0.125:0:1:.:.
chr7_ref_v2	31761	.	A	C	.	PASS	IntersectsRepeat=0;RepeatCorrectionApplied=0	SAC:ACF:DF:PD:GT:SGT:SF:SV:SIG:MT:PAC	222,32,0,52:1:1:2:0/0:0/1:0.25:0	63,15,0,14:1:1:2:0/0:0/1:0.25:0:0:.:.	89,16,0,34:1:1:2:0/0:0/1:0.5:0:0:.:.	187,42,0,76:1:1:2:0/0:0/1:0.5:0:0:.:.
chr7_ref_v2	33839	.	C	T	.	PASS	IntersectsRepeat=0;RepeatCorrectionApplied=0	SAC:ACF:DF:PD:GT:SGT:SF:SV:SIG:MT:PAC	215,315,0,0:1:1:2:0/0:./.:.:0	76,78,0,0:1:1:2:0/0:./.:.:0:0:.:.	83,121,0,0:1:1:2:0/0:./.:.:0:0:.:.	149,224,0,0:1:1:2:0/0:./.:.:0:0:.:.
chr7_ref_v2	35742	.	C	A	.	PASS	IntersectsRepeat=1;RepeatCorrectionApplied=0	SAC:ACF:DF:PD:GT:SGT:SF:SV:SIG:MT:PAC	327,235,0,0:1:1:2:0/0:./.:.:0	71,78,0,0:1:1:2:0/0:./.:.:0:0:.:.	114,83,0,1:1:1:2:0/0:./.:.:0:0:.:.	240,175,0,0:1:1:2:0/0:./.:.:0:0:.:.
chr7_ref_v2	43267	.	CA	C	.	PASS	IntersectsRepeat=1;RepeatCorrectionApplied=1	SAC:ACF:DF:PD:GT:SGT:SF:SV:SIG:MT:PAC	125,52,26,3:1:1:2:0/0:./.:.:0	43,35,11,4:1:1:2:0/0:./.:.:0:0:.:.	62,14,8,0:1:1:2:0/0:./.:.:0:0:.:.	112,47,20,6:1:1:2:0/0:./.:.:0:0:.:.
chr7_ref_v2	49695	.	A	C	.	PASS	IntersectsRepeat=0;RepeatCorrectionApplied=0	SAC:ACF:DF:PD:GT:SGT:SF:SV:SIG:MT:PAC	321,48,0,71:1:1:2:0/0:0/1:0.25:0	97,23,0,7:1:1:2:0/0:0/1:0.125:0:0:.:.	115,32,0,23:1:1:2:0/0:0/1:0.25:0:0:.:.	202,80,0,51:1:1:2:0/0:0/1:0.25:0:0:.:.
chr7_ref_v2	68881	.	A	G	.	PASS	IntersectsRepeat=1;RepeatCorrectionApplied=0	SAC:ACF:DF:PD:GT:SGT:SF:SV:SIG:MT:PAC	407,290,0,0:1:1:2:0/0:./.:.:0	71,71,0,0:1:1:2:0/0:./.:.:0:0:.:.	131,113,1,0:1:1:2:0/0:./.:.:0:0:.:.	263,211,0,0:1:1:2:0/0:./.:.:0:0:.:.
chr7_ref_v2	69353	.	T	TAC	.	PASS	IntersectsRepeat=1;RepeatCorrectionApplied=1	SAC:ACF:DF:PD:GT:SGT:SF:SV:SIG:MT:PAC	14,26,50,100:1:1:2:1/1:./.:.:0	5,3,16,20:1:1:2:1/1:./.:.:0:0:.:.	2,7,23,49:1:1:2:1/1:./.:.:0:0:.:.	9,13,61,95:1:1:2:1/1:./.:.:0:0:.:.
chr7_ref_v2	74005	.	A	C	.	PASS	IntersectsRepeat=0;RepeatCorrectionApplied=0	SAC:ACF:DF:PD:GT:SGT:SF:SV:SIG:MT:PAC	261,68,0,133:1:1:2:0/0:0/1:0.5:0	87,25,0,18:1:1:2:0/0:0/1:0.25:0:0:.:.	77,59,0,21:1:1:2:0/0:0/1:0.25:0:0:.:.	179,130,0,52:1:1:2:0/0:0/1:0.25:0:0:.:.
chr7_ref_v2	76710	.	GA	G	.	PASS	IntersectsRepeat=1;RepeatCorrectionApplied=1	SAC:ACF:DF:PD:GT:SGT:SF:SV:SIG:MT:PAC	168,179,20,17:1:1:2:0/0:./.:.:0	41,38,1,3:1:1:2:0/0:./.:.:0:0:.:.	69,61,10,8:1:1:2:0/0:0/1:0.125:0:0:.:.	115,124,20,22:1:1:2:0/0:0/1:0.125:0:0:.:.
chr7_ref_v2	79003	.	GTA	G	.	PASS	IntersectsRepeat=1;RepeatCorrectionApplied=1	SAC:ACF:DF:PD:GT:SGT:SF:SV:SIG:MT:PAC	13,28,3,2:1:1:2:0/0:./.:.:0	18,26,3,3:1:1:2:0/0:./.:.:0:0:.:.	8,8,1,5:1:1:2:0/0:0/1:0.25:0:0:.:.	15,31,8,3:1:1:2:0/0:./.:.:0:0:.:.
chr7_ref_v2	89202	.	A	C	.	PASS	IntersectsRepeat=0;RepeatCorrectionApplied=0	SAC:ACF:DF:PD:GT:SGT:SF:SV:SIG:MT:PAC	284,76,0,79:1:1:2:0/0:0/1:0.5:0	71,15,0,7:1:1:2:0/0:0/1:0.125:0:0:.:.	87,57,0,12:1:1:2:0/0:0/1:0.125:0:0:.:.	246,112,0,26:1:1:2:0/0:0/1:0.125:0:0:.:.
chr7_ref_v2	90344	.	G	T	.	PASS	IntersectsRepeat=0;RepeatCorrectionApplied=0	SAC:ACF:DF:PD:GT:SGT:SF:SV:SIG:MT:PAC	292,395,0,0:1:1:2:0/0:./.:.:0	70,82,0,0:1:1:2:0/0:./.:.:0:0:.:.	97,108,0,0:1:1:2:0/0:./.:.:0:0:.:.	230,242,0,1:1:1:2:0/0:./.:.:0:0:.:.
chr7_ref_v2	138549	.	C	A	.	PASS	IntersectsRepeat=1;RepeatCorrectionApplied=0	SAC:ACF:DF:PD:GT:SGT:SF:SV:SIG:MT:PAC	261,46,0,46:1:1:2:0/0:0/1:0.25:0	42,22,0,1:1:1:2:0/0:./.:.:0:0:.:.	81,43,0,4:1:1:2:0/0:0/1:0.125:0:0:.:.	160,97,0,8:1:1:2:0/0:0/1:0.125:0:0:.:.
chr7_ref_v2	154580	.	TA	T	.	PASS	IntersectsRepeat=1;RepeatCorrectionApplied=1	SAC:ACF:DF:PD:GT:SGT:SF:SV:SIG:MT:PAC	76,72,21,11:1:1:2:0/0:0/1:0.125:0	28,30,7,5:1:1:2:0/0:./.:.:0:0:.:.	37,27,6,6:1:1:2:0/0:./.:.:0:0:.:.	78,74,17,15:1:1:2:0/0:./.:.:0:0:.:.
chr7_ref_v2	156116	.	GTA	G	.	PASS	IntersectsRepeat=1;RepeatCorrectionApplied=1	SAC:ACF:DF:PD:GT:SGT:SF:SV:SIG:MT:PAC	33,46,4,7:1:1:2:0/0:./.:.:0	29,24,1,5:1:1:2:0/0:./.:.:0:0:.:.	11,20,3,1:1:1:2:0/0:./.:.:0:0:.:.	26,43,1,7:1:1:2:0/0:./.:.:0:0:.:.
chr7_ref_v2	157782	.	G	C	.	PASS	IntersectsRepeat=1;RepeatCorrectionApplied=0	SAC:ACF:DF:PD:GT:SGT:SF:SV:SIG:MT:PAC	194,229,0,1:1:1:2:0/0:./.:.:0	50,74,0,0:1:1:2:0/0:./.:.:0:0:.:.	66,93,0,0:1:1:2:0/0:./.:.:0:0:.:.	165,153,0,0:1:1:2:0/0:./.:.:0:0:.:.
chr7_ref_v2	159066	.	A	C	.	PASS	IntersectsRepeat=0;RepeatCorrectionApplied=0	SAC:ACF:DF:PD:GT:SGT:SF:SV:SIG:MT:PAC	206,55,0,54:1:1:2:0/0:0/1:0.25:0	49,20,0,11:1:1:2:0/0:0/1:0.25:0:0:.:.	76,49,0,10:1:1:2:0/0:0/1:0.125:0:0:.:.	158,122,0,23:1:1:2:0/0:0/1:0.125:0:0:.:.
chr7_ref_v2	167251	.	CA	C	.	PASS	IntersectsRepeat=1;RepeatCorrectionApplied=1	SAC:ACF:DF:PD:GT:SGT:SF:SV:SIG:MT:PAC	29,68,5,24:1:1:2:0/0:0/1:0.125:0	11,18,2,3:1:1:2:0/0:./.:.:0:0:.:.	14,26,8,13:1:1:2:0/0:0/1:0.25:0:0:.:.	37,72,21,25:1:1:2:0/0:0/1:0.25:0:0:.:.
chr7_ref_v2	167623	.	C	A	.	PASS	IntersectsRepeat=1;RepeatCorrectionApplied=0	SAC:ACF:DF:PD:GT:SGT:SF:SV:SIG:MT:PAC	120,42,2,42:1:1:2:0/0:0/1:0.5:0	46,14,0,6:1:1:2:0/0:0/1:0.25:0:0:.:.	62,11,0,14:1:1:2:0/0:0/1:0.25:0:0:.:.	119,23,3,38:1:1:2:0/0:0/1:0.5:0:0:.:.
chr7_ref_v2	190779	.	GA	G	.	PASS	IntersectsRepeat=1;RepeatCorrectionApplied=1	SAC:ACF:DF:PD:GT:SGT:SF:SV:SIG:MT:PAC	134,153,15,17:1:1:2:0/0:./.:.:0	29,46,3,4:1:1:2:0/0:./.:.:0:0:.:.	49,49,3,9:1:1:2:0/0:./.:.:0:0:.:.	123,141,18,14:1:1:2:0/0:./.:.:0:0:.:.
chr7_ref_v2	193271	.	G	T	.	PASS	IntersectsRepeat=1;RepeatCorrectionApplied=0	SAC:ACF:DF:PD:GT:SGT:SF:SV:SIG:MT:PAC	20,260,56,0:1:1:2:0/0:0/1:0.25:0	15,72,6,0:1:1:2:0/0:0/1:0.125:0:0:.:.	30,111,7,0:1:1:2:0/0:0/1:0.125:0:0:.:.	85,203,9,1:1:1:2:0/0:0/1:0.125:0:0:.:.
chr7_ref_v2	213939	.	A	C	.	PASS	IntersectsRepeat=1;RepeatCorrectionApplied=0	SAC:ACF:DF:PD:GT:SGT:SF:SV:SIG:MT:PAC	120,43,0,50:1:1:2:0/0:0/1:0.5:0	47,18,0,14:1:1:2:0/0:0/1:0.5:0:0:.:.	54,40,0,11:1:1:2:0/0:0/1:0.25:0:0:.:.	136,80,0,41:1:1:2:0/0:0/1:0.25:0:0:.:.
chr7_ref_v2	221824	.	C	A	.	PASS	IntersectsRepeat=0;RepeatCorrectionApplied=0	SAC:ACF:DF:PD:GT:SGT:SF:SV:SIG:MT:PAC	335,279,0,0:1:1:2:0/0:./.:.:0	73,66,0,0:1:1:2:0/0:./.:.:0:0:.:.	93,90,0,0:1:1:2:0/0:./.:.:0:0:.:.	209,200,0,1:1:1:2:0/0:./.:.:0:0:.:.
chr7_ref_v2	270312	.	A	ATG	.	PASS	IntersectsRepeat=1;RepeatCorrectionApplied=1	SAC:ACF:DF:PD:GT:SGT:SF:SV:SIG:MT:PAC	1,0,171,130:1:1:2:1/1:./.:.:0	1,0,45,44:1:1:2:1/1:./.:.:0:0:.:.	0,0,57,39:1:1:2:1/1:./.:.:0:0:.:.	0,1,128,104:1:1:2:1/1:./.:.:0:0:.:.
chr7_ref_v2	272292	.	G	GAT	.	PASS	IntersectsRepeat=1;RepeatCorrectionApplied=1	SAC:ACF:DF:PD:GT:SGT:SF:SV:SIG:MT:PAC	10,7,47,48:1:1:2:1/1:./.:.:0	15,13,24,47:1:1:2:1/1:0/1:0.25:0:0:.:.	5,2,18,19:1:1:2:1/1:./.:.:0:0:.:.	8,7,27,33:1:1:2:1/1:0/1:0.125:0:0:.:.
chr7_ref_v2	274695	.	C	CTATATATA,CTATATATATA	.	PASS	IntersectsRepeat=1;RepeatCorrectionApplied=1	SAC:ACF:DF:PD:GT:SGT:SF:SV:SIG:MT:PAC	0,1,10,6,15,26:1:1:2:2/2:1/2:0.25:0	0,2,10,14,17,26:1:1:2:2/2:1/2:0.5:0:0:.:.	0,0,1,2,6,9:1:1:2:./.:./.:.:0:0:.:.	1,0,10,13,16,26:1:1:2:2/2:1/2:0.5:0:0:.:.
chr7_ref_v2	278777	.	C	CT	.	PASS	IntersectsRepeat=1;RepeatCorrectionApplied=1	SAC:ACF:DF:PD:GT:SGT:SF:SV:SIG:MT:PAC	1,22,17,29:1:1:2:0/1:1/1:0.5:0	1,3,12,12:1:1:2:1/1:./.:.:0:0:.:.	0,8,10,8:1:1:2:1/1:0/1:0.25:0:0:.:.	1,18,15,26:1:1:2:1/1:0/1:0.25:0:0:.:.
chr7_ref_v2	279781	.	A	C	.	PASS	IntersectsRepeat=0;RepeatCorrectionApplied=0	SAC:ACF:DF:PD:GT:SGT:SF:SV:SIG:MT:PAC	214,37,0,48:1:1:2:0/0:0/1:0.25:0	26,8,0,10:1:1:2:0/0:0/1:0.5:0:0:.:.	61,23,0,10:1:1:2:0/0:0/1:0.25:0:0:.:.	156,58,0,30:1:1:2:0/0:0/1:0.25:0:0:.:.
chr7_ref_v2	280042	.	TGGTTGAAGTTGAGGTTGCTGTTGAGGTTGCTGTTGCGCGTTGTCTGGTTGCTGTTGCTGTTGCTGTTGAGGTTGCTGTTGA	T	.	PASS	IntersectsRepeat=0;RepeatCorrectionApplied=0	SAC:ACF:DF:PD:GT:SGT:SF:SV:SIG:MT:PAC	2,0,20,51:1:1:2:1/1:./.:.:0	0,1,3,7:1:1:2:./.:./.:.:0:0:.:.	0,2,17,23:1:1:2:1/1:0/1:0.125:0:0:.:.	0,2,27,37:1:1:2:1/1:0/1:0.125:0:0:.:.
chr7_ref_v2	281600	.	AT	A	.	PASS	IntersectsRepeat=1;RepeatCorrectionApplied=1	SAC:ACF:DF:PD:GT:SGT:SF:SV:SIG:MT:PAC	91,73,19,8:1:1:2:0/0:./.:.:0	35,16,3,3:1:1:2:0/0:./.:.:0:0:.:.	38,25,5,4:1:1:2:0/0:./.:.:0:0:.:.	96,54,15,11:1:1:2:0/0:./.:.:0:0:.:.
chr7_ref_v2	307198	.	TATATGTAC	T	.	PASS	IntersectsRepeat=1;RepeatCorrectionApplied=0	SAC:ACF:DF:PD:GT:SGT:SF:SV:SIG:MT:PAC	15,19,1,1:1:1:2:0/0:./.:.:0	21,26,1,7:1:1:2:0/0:0/1:0.25:0:0:.:.	4,11,1,3:1:1:2:./.:./.:.:0:0:.:.	12,16,1,1:1:1:2:0/0:0/1:0.125:0:0:.:.
chr7_ref_v2	307200	.	TATGTAC	T	.	PASS	IntersectsRepeat=1;RepeatCorrectionApplied=0	SAC:ACF:DF:PD:GT:SGT:SF:SV:SIG:MT:PAC	4,9,5,10:1:1:2:0/1:1/1:0.125:0	4,12,10,15:1:1:2:0/1:1/1:0.25:0:0:.:.	2,5,3,6:1:1:2:./.:./.:.:0:0:.:.	1,9,10,7:1:1:2:0/1:1/1:0.25:0:0:.:.
chr7_ref_v2	307202	.	TGTAC	T	.	PASS	IntersectsRepeat=1;RepeatCorrectionApplied=0	SAC:ACF:DF:PD:GT:SGT:SF:SV:SIG:MT:PAC	11,13,1,4:1:1:2:0/0:0/1:0.25:0	16,27,2,2:1:1:2:0/0:0/1:0.125:0:0:.:.	4,12,1,1:1:1:2:./.:./.:.:0:0:.:.	13,17,0,1:1:1:2:0/0:0/1:0.125:0:0:.:.
chr7_ref_v2	310399	.	C	A	.	PASS	IntersectsRepeat=0;RepeatCorrectionApplied=0	SAC:ACF:DF:PD:GT:SGT:SF:SV:SIG:MT:PAC	196,213,0,0:1:1:2:0/0:./.:.:0	59,54,0,0:1:1:2:0/0:./.:.:0:0:.:.	65,76,0,0:1:1:2:0/0:./.:.:0:0:.:.	166,191,1,0:1:1:2:0/0:./.:.:0:0:.:.
chr7_ref_v2	321482	.	CAT	C	.	PASS	IntersectsRepeat=1;RepeatCorrectionApplied=1	SAC:ACF:DF:PD:GT:SGT:SF:SV:SIG:MT:PAC	71,95,5,8:1:1:2:0/0:./.:.:0	31,42,4,6:1:1:2:0/0:0/1:0.125:0:0:.:.	36,44,3,4:1:1:2:0/0:./.:.:0:0:.:.	64,86,5,8:1:1:2:0/0:./.:.:0:0:.:.
chr7_ref_v2	323385	.	A	T	.	PASS	IntersectsRepeat=1;RepeatCorrectionApplied=0	SAC:ACF:DF:PD:GT:SGT:SF:SV:SIG:MT:PAC	50,61,23,0:1:1:2:0/0:0/1:0.25:0	8,26,9,0:1:1:2:0/0:0/1:0.5:0:0:.:.	21,20,16,0:1:1:2:0/0:0/1:0.5:0:0:.:.	31,46,25,0:1:1:2:0/0:0/1:0.5:0:0:.:.
chr7_ref_v2	326264	.	CA	C	.	PASS	IntersectsRepeat=1;RepeatCorrectionApplied=1	SAC:ACF:DF:PD:GT:SGT:SF:SV:SIG:MT:PAC	68,71,16,19:1:1:2:0/0:0/1:0.125:0	25,35,5,4:1:1:2:0/0:./.:.:0:0:.:.	29,29,14,6:1:1:2:0/0:0/1:0.125:0:0:.:.	86,73,24,11:1:1:2:0/0:./.:.:0:0:.:.
chr7_ref_v2	364141	.	AT	A	.	PASS	IntersectsRepeat=1;RepeatCorrectionApplied=1	SAC:ACF:DF:PD:GT:SGT:SF:SV:SIG:MT:PAC	102,118,9,14:1:1:2:0/0:./.:.:0	45,40,2,2:1:1:2:0/0:./.:.:0:0:.:.	39,48,3,10:1:1:2:0/0:0/1:0.125:0:0:.:.	74,81,10,13:1:1:2:0/0:0/1:0.125:0:0:.:.
chr7_ref_v2	365127	.	G	A	.	PASS	IntersectsRepeat=0;RepeatCorrectionApplied=0	SAC:ACF:DF:PD:GT:SGT:SF:SV:SIG:MT:PAC	208,199,2,0:1:1:2:0/0:./.:.:0	50,61,0,0:1:1:2:0/0:./.:.:0:0:.:.	78,74,0,0:1:1:2:0/0:./.:.:0:0:.:.	162,123,0,0:1:1:2:0/0:./.:.:0:0:.:.
chr7_ref_v2	366773	.	TA	T	.	PASS	IntersectsRepeat=1;RepeatCorrectionApplied=1	SAC:ACF:DF:PD:GT:SGT:SF:SV:SIG:MT:PAC	58,58,21,9:1:1:2:0/0:0/1:0.125:0	10,29,4,3:1:1:2:0/0:./.:.:0:0:.:.	22,20,9,6:1:1:2:0/0:0/1:0.125:0:0:.:.	44,50,8,17:1:1:2:0/0:./.:.:0:0:.:.
chr7_ref_v2	367118	.	A	C	.	PASS	IntersectsRepeat=1;RepeatCorrectionApplied=0	SAC:ACF:DF:PD:GT:SGT:SF:SV:SIG:MT:PAC	216,43,0,64:1:1:2:0/0:0/1:0.5:0	51,18,0,14:1:1:2:0/0:0/1:0.25:0:0:.:.	70,43,0,12:1:1:2:0/0:0/1:0.25:0:0:.:.	161,110,0,35:1:1:2:0/0:0/1:0.25:0:0:.:.
chr7_ref_v2	386204	.	T	G	.	PASS	IntersectsRepeat=0;RepeatCorrectionApplied=0	SAC:ACF:DF:PD:GT:SGT:SF:SV:SIG:MT:PAC	43,186,40,0:1:1:2:0/0:0/1:0.25:0	7,46,7,0:1:1:2:0/0:0/1:0.25:0:0:.:.	37,60,10,0:1:1:2:0/0:0/1:0.25:0:0:.:.	52,130,24,0:1:1:2:0/0:0/1:0.25:0:0:.:.
chr7_ref_v2	387404	.	T	G	.	PASS	IntersectsRepeat=0;RepeatCorrectionApplied=0	SAC:ACF:DF:PD:GT:SGT:SF:SV:SIG:MT:PAC	25,201,58,0:1:1:2:0/0:0/1:0.5:0	19,43,12,0:1:1:2:0/0:0/1:0.25:0:0:.:.	41,84,18,0:1:1:2:0/0:0/1:0.25:0:0:.:.	73,160,52,0:1:1:2:0/0:0/1:0.5:0:0:.:.
chr7_ref_v2	397829	.	GAA	G,GAAAAAAAAAAAAAA	.	PASS	IntersectsRepeat=1;RepeatCorrectionApplied=1	SAC:ACF:DF:PD:GT:SGT:SF:SV:SIG:MT:PAC	2,39,4,17,3,24:1:1:2:0/2:0/1:0.5:0	0,10,1,5,0,4:1:1:2:0/2:0/1:0.5:0:0:.:.	3,14,1,11,0,12:1:1:2:0/2:0/1:0.5:0:0:.:.	5,23,3,26,3,8:1:1:2:0/1:1/2:0.25:0:0:.:.
chr7_ref_v2	400545	.	G	GT,GTTT	.	PASS	IntersectsRepeat=1;RepeatCorrectionApplied=1	SAC:ACF:DF:PD:GT:SGT:SF:SV:SIG:MT:PAC	14,14,24,15,17,8:1:1:2:0/1:1/2:0.5:1	3,6,7,6,7,4:1:1:2:1/2:0/1:0.25:0:0:.:.	3,4,11,10,2,2:1:1:2:1/1:1/2:0.25:0:0:.:.	12,14,27,17,12,5:1:1:2:0/1:1/2:0.5:1:0:.:.
chr7_ref_v2	401681	.	A	AACAACCT	.	ExcRegion	IntersectsRepeat=1;RepeatCorrectionApplied=0	SAC:ACF:DF:PD:GT:SGT:SF:SV:SIG:MT:PAC	0,0,1,164:1:1:2:./.:./.:.:0	0,0,3,45:1:1:2:./.:./.:.:0:0:.:.	0,0,0,45:0:1:2:./.:./.:.:0:0:.:.	0,0,1,105:1:1:2:./.:./.:.:0:0:.:.
chr7_ref_v2	401686	.	T	A	.	ExcRegion	IntersectsRepeat=1;RepeatCorrectionApplied=0	SAC:ACF:DF:PD:GT:SGT:SF:SV:SIG:MT:PAC	0,0,6,161:1:1:2:./.:./.:.:0	0,1,4,41:1:1:2:./.:./.:.:0:0:.:.	0,0,3,43:1:1:2:./.:./.:.:0:0:.:.	0,0,4,91:1:1:2:./.:./.:.:0:0:.:.
chr7_ref_v2	423353	.	A	G	.	PASS	IntersectsRepeat=0;RepeatCorrectionApplied=0	SAC:ACF:DF:PD:GT:SGT:SF:SV:SIG:MT:PAC	0,0,223,195:1:1:2:1/1:./.:.:0	0,0,66,47:1:1:2:1/1:./.:.:0:0:.:.	0,0,77,55:1:1:2:1/1:./.:.:0:0:.:.	0,0,166,136:1:1:2:1/1:./.:.:0:0:.:.
chr7_ref_v2	440430	.	C	CA	.	PASS	IntersectsRepeat=1;RepeatCorrectionApplied=1	SAC:ACF:DF:PD:GT:SGT:SF:SV:SIG:MT:PAC	68,24,6,17:1:1:2:0/0:0/1:0.25:0	24,13,2,1:1:1:2:0/0:./.:.:0:0:.:.	31,28,3,3:1:1:2:0/0:./.:.:0:0:.:.	71,57,4,7:1:1:2:0/0:./.:.:0:0:.:.
chr7_ref_v2	483120	.	TA	T	.	PASS	IntersectsRepeat=1;RepeatCorrectionApplied=1	SAC:ACF:DF:PD:GT:SGT:SF:SV:SIG:MT:PAC	120,93,21,9:1:1:2:0/0:./.:.:0	30,38,2,1:1:1:2:0/0:./.:.:0:0:.:.	46,30,8,5:1:1:2:0/0:./.:.:0:0:.:.	111,72,8,7:1:1:2:0/0:./.:.:0:0:.:.
chr7_ref_v2	484084	.	CT	C	.	PASS	IntersectsRepeat=1;RepeatCorrectionApplied=1	SAC:ACF:DF:PD:GT:SGT:SF:SV:SIG:MT:PAC	101,120,12,21:1:1:2:0/0:0/1:0.125:0	23,32,5,4:1:1:2:0/0:0/1:0.125:0:0:.:.	49,62,6,7:1:1:2:0/0:./.:.:0:0:.:.	86,98,8,13:1:1:2:0/0:./.:.:0:0:.:.
chr7_ref_v2	496718	.	T	TA	.	PASS	IntersectsRepeat=1;RepeatCorrectionApplied=1	SAC:ACF:DF:PD:GT:SGT:SF:SV:SIG:MT:PAC	10,5,67,41:1:1:2:1/1:./.:.:0	2,1,19,11:1:1:2:1/1:./.:.:0:0:.:.	4,2,24,25:1:1:2:1/1:./.:.:0:0:.:.	9,6,69,54:1:1:2:1/1:./.:.:0:0:.:.
chr7_ref_v2	530023	.	C	A	.	PASS	IntersectsRepeat=1;RepeatCorrectionApplied=0	SAC:ACF:DF:PD:GT:SGT:SF:SV:SIG:MT:PAC	71,61,19,27:1:1:2:0/0:0/1:0.5:1	15,10,2,2:1:1:2:0/0:0/1:0.25:0:0:.:.	18,14,5,6:1:1:2:0/0:0/1:0.5:0:0:.:.	60,50,9,17:1:1:2:0/0:0/1:0.5:1:0:.:.
chr7_ref_v2	531833	.	CAT	C	.	PASS	IntersectsRepeat=1;RepeatCorrectionApplied=1	SAC:ACF:DF:PD:GT:SGT:SF:SV:SIG:MT:PAC	32,32,3,4:1:1:2:0/0:./.:.:0	16,27,7,4:1:1:2:0/0:./.:.:0:0:.:.	17,9,1,1:1:1:2:0/0:./.:.:0:0:.:.	20,21,4,3:1:1:2:0/0:./.:.:0:0:.:.
chr7_ref_v2	535874	.	A	G	.	ExcRegion	IntersectsRepeat=0;RepeatCorrectionApplied=0	SAC:ACF:DF:PD:GT:SGT:SF:SV:SIG:MT:PAC	0,0,0,0:0:1:2:./.:./.:.:0	0,1,0,3:1:1:2:./.:./.:.:0:0:.:.	0,0,0,1:0:1:2:./.:./.:.:0:0:.:.	0,0,0,1:0:1:2:./.:./.:.:0:0:.:.
chr7_ref_v2	535875	.	C	T	.	ExcRegion	IntersectsRepeat=0;RepeatCorrectionApplied=0	SAC:ACF:DF:PD:GT:SGT:SF:SV:SIG:MT:PAC	0,0,0,0:0:1:2:./.:./.:.:0	0,1,0,3:1:1:2:./.:./.:.:0:0:.:.	0,0,0,1:0:1:2:./.:./.:.:0:0:.:.	0,0,0,1:0:1:2:./.:./.:.:0:0:.:.
chr7_ref_v2	535900	.	TC	T	.	ExcRegion	IntersectsRepeat=0;RepeatCorrectionApplied=0	SAC:ACF:DF:PD:GT:SGT:SF:SV:SIG:MT:PAC	0,0,0,1:0:1:2:./.:./.:.:0	0,0,0,3:0:1:2:./.:./.:.:0:0:.:.	0,0,0,1:0:1:2:./.:./.:.:0:0:.:.	0,0,0,1:0:1:2:./.:./.:.:0:0:.:.
chr7_ref_v2	535905	.	GAATAT	G	.	ExcRegion	IntersectsRepeat=0;RepeatCorrectionApplied=0	SAC:ACF:DF:PD:GT:SGT:SF:SV:SIG:MT:PAC	0,0,0,1:0:1:2:./.:./.:.:0	0,0,0,3:0:1:2:./.:./.:.:0:0:.:.	0,0,0,1:0:1:2:./.:./.:.:0:0:.:.	0,1,0,1:1:1:2:./.:./.:.:0:0:.:.
chr7_ref_v2	535915	.	A	G	.	ExcRegion	IntersectsRepeat=1;RepeatCorrectionApplied=0	SAC:ACF:DF:PD:GT:SGT:SF:SV:SIG:MT:PAC	0,2,0,1:1:1:2:./.:./.:.:0	0,0,0,3:0:1:2:./.:./.:.:0:0:.:.	0,0,0,1:0:1:2:./.:./.:.:0:0:.:.	0,1,0,1:1:1:2:./.:./.:.:0:0:.:.
chr7_ref_v2	535953	.	G	A	.	ExcRegion	IntersectsRepeat=0;RepeatCorrectionApplied=0	SAC:ACF:DF:PD:GT:SGT:SF:SV:SIG:MT:PAC	0,16,0,3:1:1:2:./.:./.:.:0	0,5,0,2:1:1:2:./.:./.:.:0:0:.:.	0,4,0,1:1:1:2:./.:./.:.:0:0:.:.	0,16,0,3:1:1:2:./.:./.:.:0:0:.:.
chr7_ref_v2	535958	.	A	G	.	ExcRegion	IntersectsRepeat=1;RepeatCorrectionApplied=0	SAC:ACF:DF:PD:GT:SGT:SF:SV:SIG:MT:PAC	0,16,0,3:1:1:2:./.:./.:.:0	0,5,0,0:0:1:2:./.:./.:.:0:0:.:.	0,4,0,0:0:1:2:./.:./.:.:0:0:.:.	0,15,0,2:1:1:2:./.:./.:.:0:0:.:.
chr7_ref_v2	535992	.	C	T	.	ExcRegion	IntersectsRepeat=1;RepeatCorrectionApplied=0	SAC:ACF:DF:PD:GT:SGT:SF:SV:SIG:MT:PAC	0,14,0,0:0:1:2:./.:./.:.:0	0,3,0,0:0:1:2:./.:./.:.:0:0:.:.	0,2,0,1:1:1:2:./.:./.:.:0:0:.:.	0,10,0,4:1:1:2:./.:./.:.:0:0:.:.
chr7_ref_v2	536022	.	C	A	.	ExcRegion	IntersectsRepeat=0;RepeatCorrectionApplied=0	SAC:ACF:DF:PD:GT:SGT:SF:SV:SIG:MT:PAC	0,1,0,1:1:1:2:./.:./.:.:0	0,0,0,1:0:1:2:./.:./.:.:0:0:.:.	0,1,0,0:0:1:2:./.:./.:.:0:0:.:.	0,4,0,2:1:1:2:./.:./.:.:0:0:.:.
chr7_ref_v2	536024	.	A	G	.	ExcRegion	IntersectsRepeat=1;RepeatCorrectionApplied=0	SAC:ACF:DF:PD:GT:SGT:SF:SV:SIG:MT:PAC	0,0,0,1:0:1:2:./.:./.:.:0	0,0,0,0:0:1:2:./.:./.:.:0:0:.:.	0,1,0,0:0:1:2:./.:./.:.:0:0:.:.	0,6,0,0:0:1:2:./.:./.:.:0:0:.:.
chr7_ref_v2	536031	.	T	C	.	ExcRegion	IntersectsRepeat=1;RepeatCorrectionApplied=0	SAC:ACF:DF:PD:GT:SGT:SF:SV:SIG:MT:PAC	0,1,0,0:0:1:2:./.:./.:.:0	0,0,0,0:0:1:2:./.:./.:.:0:0:.:.	0,1,0,0:0:1:2:./.:./.:.:0:0:.:.	0,4,0,0:0:1:2:./.:./.:.:0:0:.:.
chr7_ref_v2	536032	.	A	T	.	ExcRegion	IntersectsRepeat=1;RepeatCorrectionApplied=0	SAC:ACF:DF:PD:GT:SGT:SF:SV:SIG:MT:PAC	0,1,0,0:0:1:2:./.:./.:.:0	0,0,0,0:0:1:2:./.:./.:.:0:0:.:.	0,1,0,0:0:1:2:./.:./.:.:0:0:.:.	0,4,0,0:0:1:2:./.:./.:.:0:0:.:.
chr7_ref_v2	536035	.	C	A	.	ExcRegion	IntersectsRepeat=0;RepeatCorrectionApplied=0	SAC:ACF:DF:PD:GT:SGT:SF:SV:SIG:MT:PAC	0,1,0,0:0:1:2:./.:./.:.:0	0,0,0,0:0:1:2:./.:./.:.:0:0:.:.	0,1,0,0:0:1:2:./.:./.:.:0:0:.:.	0,4,0,0:0:1:2:./.:./.:.:0:0:.:.
chr7_ref_v2	536040	.	T	C	.	ExcRegion	IntersectsRepeat=1;RepeatCorrectionApplied=0	SAC:ACF:DF:PD:GT:SGT:SF:SV:SIG:MT:PAC	0,0,0,1:0:1:2:./.:./.:.:0	0,0,0,0:0:1:2:./.:./.:.:0:0:.:.	0,1,0,0:0:1:2:./.:./.:.:0:0:.:.	0,3,0,0:0:1:2:./.:./.:.:0:0:.:.
chr7_ref_v2	536044	.	C	T	.	ExcRegion	IntersectsRepeat=1;RepeatCorrectionApplied=0	SAC:ACF:DF:PD:GT:SGT:SF:SV:SIG:MT:PAC	0,1,0,0:0:1:2:./.:./.:.:0	0,0,0,0:0:1:2:./.:./.:.:0:0:.:.	0,1,0,0:0:1:2:./.:./.:.:0:0:.:.	0,3,0,0:0:1:2:./.:./.:.:0:0:.:.
chr7_ref_v2	536066	.	TC	T	.	ExcRegion	IntersectsRepeat=1;RepeatCorrectionApplied=0	SAC:ACF:DF:PD:GT:SGT:SF:SV:SIG:MT:PAC	0,0,0,0:0:1:2:./.:./.:.:0	0,0,0,0:0:1:2:./.:./.:.:0:0:.:.	0,0,0,1:0:1:2:./.:./.:.:0:0:.:.	0,0,0,1:0:1:2:./.:./.:.:0:0:.:.
chr7_ref_v2	536068	.	AAC	A	.	ExcRegion	IntersectsRepeat=0;RepeatCorrectionApplied=0	SAC:ACF:DF:PD:GT:SGT:SF:SV:SIG:MT:PAC	0,0,0,0:0:1:2:./.:./.:.:0	0,0,0,0:0:1:2:./.:./.:.:0:0:.:.	0,0,0,1:0:1:2:./.:./.:.:0:0:.:.	0,0,0,1:0:1:2:./.:./.:.:0:0:.:.
chr7_ref_v2	536073	.	T	TACC	.	ExcRegion	IntersectsRepeat=1;RepeatCorrectionApplied=0	SAC:ACF:DF:PD:GT:SGT:SF:SV:SIG:MT:PAC	0,0,0,0:0:1:2:./.:./.:.:0	0,0,0,0:0:1:2:./.:./.:.:0:0:.:.	0,0,0,1:0:1:2:./.:./.:.:0:0:.:.	0,0,0,1:0:1:2:./.:./.:.:0:0:.:.
chr7_ref_v2	536081	.	T	A	.	ExcRegion	IntersectsRepeat=1;RepeatCorrectionApplied=0	SAC:ACF:DF:PD:GT:SGT:SF:SV:SIG:MT:PAC	0,0,0,0:0:1:2:./.:./.:.:0	0,0,0,0:0:1:2:./.:./.:.:0:0:.:.	0,0,0,1:0:1:2:./.:./.:.:0:0:.:.	0,1,0,0:0:1:2:./.:./.:.:0:0:.:.
chr7_ref_v2	536265	.	A	C	.	ExcRegion	IntersectsRepeat=0;RepeatCorrectionApplied=0	SAC:ACF:DF:PD:GT:SGT:SF:SV:SIG:MT:PAC	0,0,0,0:0:1:2:./.:./.:.:0	0,0,0,0:0:1:2:./.:./.:.:0:0:.:.	0,0,0,0:0:1:2:./.:./.:.:0:0:.:.	0,0,1,1:1:1:2:./.:./.:.:0:0:.:.
chr7_ref_v2	536269	.	C	CT	.	ExcRegion	IntersectsRepeat=0;RepeatCorrectionApplied=0	SAC:ACF:DF:PD:GT:SGT:SF:SV:SIG:MT:PAC	0,0,0,0:0:1:2:./.:./.:.:0	0,0,0,0:0:1:2:./.:./.:.:0:0:.:.	0,0,0,0:0:1:2:./.:./.:.:0:0:.:.	0,0,1,1:1:1:2:./.:./.:.:0:0:.:.
chr7_ref_v2	536274	.	T	TAC	.	ExcRegion	IntersectsRepeat=1;RepeatCorrectionApplied=0	SAC:ACF:DF:PD:GT:SGT:SF:SV:SIG:MT:PAC	0,0,0,0:0:1:2:./.:./.:.:0	0,0,0,0:0:1:2:./.:./.:.:0:0:.:.	0,0,0,0:0:1:2:./.:./.:.:0:0:.:.	0,0,2,1:1:1:2:./.:./.:.:0:0:.:.
chr7_ref_v2	536277	.	CATT	C	.	ExcRegion	IntersectsRepeat=1;RepeatCorrectionApplied=0	SAC:ACF:DF:PD:GT:SGT:SF:SV:SIG:MT:PAC	0,0,0,0:0:1:2:./.:./.:.:0	0,0,0,0:0:1:2:./.:./.:.:0:0:.:.	0,0,0,0:0:1:2:./.:./.:.:0:0:.:.	0,0,1,1:1:1:2:./.:./.:.:0:0:.:.
chr7_ref_v2	536282	.	A	T	.	ExcRegion	IntersectsRepeat=1;RepeatCorrectionApplied=0	SAC:ACF:DF:PD:GT:SGT:SF:SV:SIG:MT:PAC	0,0,0,0:0:1:2:./.:./.:.:0	0,0,0,0:0:1:2:./.:./.:.:0:0:.:.	0,0,0,0:0:1:2:./.:./.:.:0:0:.:.	0,0,1,1:1:1:2:./.:./.:.:0:0:.:.
chr7_ref_v2	540447	.	C	T	.	ExcRegion	IntersectsRepeat=0;RepeatCorrectionApplied=0	SAC:ACF:DF:PD:GT:SGT:SF:SV:SIG:MT:PAC	0,0,1,0:0:1:2:./.:./.:.:0	0,0,0,0:0:1:2:./.:./.:.:0:0:.:.	0,0,0,0:0:1:2:./.:./.:.:0:0:.:.	0,0,0,0:0:1:2:./.:./.:.:0:0:.:.
chr7_ref_v2	541580	.	C	T	.	ExcRegion	IntersectsRepeat=1;RepeatCorrectionApplied=0	SAC:ACF:DF:PD:GT:SGT:SF:SV:SIG:MT:PAC	0,0,0,0:0:1:2:./.:./.:.:0	0,0,3,0:0:1:2:./.:./.:.:0:0:.:.	0,0,0,0:0:1:2:./.:./.:.:0:0:.:.	0,0,1,0:0:1:2:./.:./.:.:0:0:.:.
chr7_ref_v2	551822	.	T	G	.	PASS	IntersectsRepeat=0;RepeatCorrectionApplied=0	SAC:ACF:DF:PD:GT:SGT:SF:SV:SIG:MT:PAC	52,181,58,0:1:1:2:0/0:0/1:0.5:0	14,51,13,0:1:1:2:0/0:0/1:0.25:0:0:.:.	46,67,15,0:1:1:2:0/0:0/1:0.25:0:0:.:.	85,142,22,0:1:1:2:0/0:0/1:0.25:0:0:.:.
chr7_ref_v2	561830	.	GGT	G	.	PASS	IntersectsRepeat=0;RepeatCorrectionApplied=0	SAC:ACF:DF:PD:GT:SGT:SF:SV:SIG:MT:PAC	8,16,2,10:1:1:2:0/1:0/0:0.25:0	3,5,0,5:1:1:2:./.:./.:.:0:0:.:.	4,7,0,2:1:1:2:./.:./.:.:0:0:.:.	4,10,3,2:1:1:2:./.:./.:.:0:0:.:.
chr7_ref_v2	567248	.	G	A	.	ExcRegion	IntersectsRepeat=0;RepeatCorrectionApplied=0	SAC:ACF:DF:PD:GT:SGT:SF:SV:SIG:MT:PAC	0,0,0,0:0:1:2:./.:./.:.:0	0,0,0,0:0:1:2:./.:./.:.:0:0:.:.	0,0,0,0:0:1:2:./.:./.:.:0:0:.:.	0,0,1,1:1:1:2:./.:./.:.:0:0:.:.
chr7_ref_v2	567256	.	G	A	.	ExcRegion	IntersectsRepeat=1;RepeatCorrectionApplied=0	SAC:ACF:DF:PD:GT:SGT:SF:SV:SIG:MT:PAC	0,0,0,0:0:1:2:./.:./.:.:0	0,0,0,0:0:1:2:./.:./.:.:0:0:.:.	0,0,0,0:0:1:2:./.:./.:.:0:0:.:.	0,0,1,1:1:1:2:./.:./.:.:0:0:.:.
chr7_ref_v2	567257	.	G	T	.	ExcRegion	IntersectsRepeat=1;RepeatCorrectionApplied=0	SAC:ACF:DF:PD:GT:SGT:SF:SV:SIG:MT:PAC	0,0,0,0:0:1:2:./.:./.:.:0	0,0,0,0:0:1:2:./.:./.:.:0:0:.:.	0,0,0,0:0:1:2:./.:./.:.:0:0:.:.	0,0,1,1:1:1:2:./.:./.:.:0:0:.:.
chr7_ref_v2	567279	.	A	T	.	ExcRegion	IntersectsRepeat=1;RepeatCorrectionApplied=0	SAC:ACF:DF:PD:GT:SGT:SF:SV:SIG:MT:PAC	0,0,0,0:0:1:2:./.:./.:.:0	0,0,0,0:0:1:2:./.:./.:.:0:0:.:.	0,0,0,0:0:1:2:./.:./.:.:0:0:.:.	0,0,1,1:1:1:2:./.:./.:.:0:0:.:.
chr7_ref_v2	567280	.	A	C	.	ExcRegion	IntersectsRepeat=0;RepeatCorrectionApplied=0	SAC:ACF:DF:PD:GT:SGT:SF:SV:SIG:MT:PAC	0,0,0,0:0:1:2:./.:./.:.:0	0,0,0,0:0:1:2:./.:./.:.:0:0:.:.	0,0,0,0:0:1:2:./.:./.:.:0:0:.:.	0,0,1,1:1:1:2:./.:./.:.:0:0:.:.
chr7_ref_v2	567281	.	G	C	.	ExcRegion	IntersectsRepeat=0;RepeatCorrectionApplied=0	SAC:ACF:DF:PD:GT:SGT:SF:SV:SIG:MT:PAC	0,0,0,0:0:1:2:./.:./.:.:0	0,0,0,0:0:1:2:./.:./.:.:0:0:.:.	0,0,0,0:0:1:2:./.:./.:.:0:0:.:.	0,0,1,1:1:1:2:./.:./.:.:0:0:.:.
chr7_ref_v2	567290	.	GT	G	.	ExcRegion	IntersectsRepeat=1;RepeatCorrectionApplied=0	SAC:ACF:DF:PD:GT:SGT:SF:SV:SIG:MT:PAC	0,0,0,0:0:1:2:./.:./.:.:0	0,0,0,0:0:1:2:./.:./.:.:0:0:.:.	0,0,0,0:0:1:2:./.:./.:.:0:0:.:.	0,0,0,1:0:1:2:./.:./.:.:0:0:.:.
chr7_ref_v2	567293	.	G	C	.	ExcRegion	IntersectsRepeat=1;RepeatCorrectionApplied=0	SAC:ACF:DF:PD:GT:SGT:SF:SV:SIG:MT:PAC	0,0,0,0:0:1:2:./.:./.:.:0	0,0,0,0:0:1:2:./.:./.:.:0:0:.:.	0,0,0,0:0:1:2:./.:./.:.:0:0:.:.	0,0,0,1:0:1:2:./.:./.:.:0:0:.:.
chr7_ref_v2	574190	.	A	G	.	ExcRegion	IntersectsRepeat=1;RepeatCorrectionApplied=0	SAC:ACF:DF:PD:GT:SGT:SF:SV:SIG:MT:PAC	15,0,0,0:0:1:2:./.:./.:.:0	0,0,0,0:0:1:2:./.:./.:.:0:0:.:.	1,0,1,1:1:1:2:./.:./.:.:0:0:.:.	6,0,0,0:0:1:2:./.:./.:.:0:0:.:.
chr7_ref_v2	574198	.	A	G	.	ExcRegion	IntersectsRepeat=1;RepeatCorrectionApplied=0	SAC:ACF:DF:PD:GT:SGT:SF:SV:SIG:MT:PAC	15,0,0,0:0:1:2:./.:./.:.:0	0,0,0,0:0:1:2:./.:./.:.:0:0:.:.	1,0,1,1:1:1:2:./.:./.:.:0:0:.:.	6,0,0,0:0:1:2:./.:./.:.:0:0:.:.
chr7_ref_v2	574199	.	T	A	.	ExcRegion	IntersectsRepeat=1;RepeatCorrectionApplied=0	SAC:ACF:DF:PD:GT:SGT:SF:SV:SIG:MT:PAC	15,0,0,0:0:1:2:./.:./.:.:0	0,0,0,0:0:1:2:./.:./.:.:0:0:.:.	1,0,1,1:1:1:2:./.:./.:.:0:0:.:.	6,0,0,0:0:1:2:./.:./.:.:0:0:.:.
chr7_ref_v2	574221	.	T	A	.	ExcRegion	IntersectsRepeat=0;RepeatCorrectionApplied=0	SAC:ACF:DF:PD:GT:SGT:SF:SV:SIG:MT:PAC	15,0,0,0:0:1:2:./.:./.:.:0	0,0,0,0:0:1:2:./.:./.:.:0:0:.:.	1,0,1,1:1:1:2:./.:./.:.:0:0:.:.	6,0,0,0:0:1:2:./.:./.:.:0:0:.:.
chr7_ref_v2	574222	.	C	A	.	ExcRegion	IntersectsRepeat=0;RepeatCorrectionApplied=0	SAC:ACF:DF:PD:GT:SGT:SF:SV:SIG:MT:PAC	15,0,0,0:0:1:2:./.:./.:.:0	0,0,0,0:0:1:2:./.:./.:.:0:0:.:.	1,0,1,1:1:1:2:./.:./.:.:0:0:.:.	5,0,0,0:0:1:2:./.:./.:.:0:0:.:.
chr7_ref_v2	574223	.	C	G	.	ExcRegion	IntersectsRepeat=0;RepeatCorrectionApplied=0	SAC:ACF:DF:PD:GT:SGT:SF:SV:SIG:MT:PAC	15,0,0,0:0:1:2:./.:./.:.:0	0,0,0,0:0:1:2:./.:./.:.:0:0:.:.	1,0,1,1:1:1:2:./.:./.:.:0:0:.:.	5,0,0,0:0:1:2:./.:./.:.:0:0:.:.
chr7_ref_v2	580401	.	G	A	.	PASS	IntersectsRepeat=0;RepeatCorrectionApplied=0	SAC:ACF:DF:PD:GT:SGT:SF:SV:SIG:MT:PAC	152,98,0,0:1:1:2:0/0:./.:.:0	35,22,33,21:1:1:2:0/1:./.:.:0:1:g.580401G>A:0	56,41,0,0:1:1:2:0/0:./.:.:0:0:.:.	133,86,0,1:1:1:2:0/0:./.:.:0:0:.:.
chr7_ref_v2	582519	.	TA	T	.	PASS	IntersectsRepeat=1;RepeatCorrectionApplied=1	SAC:ACF:DF:PD:GT:SGT:SF:SV:SIG:MT:PAC	62,37,10,9:1:1:2:0/0:./.:.:0	19,19,4,5:1:1:2:0/0:./.:.:0:0:.:.	29,20,6,5:1:1:2:0/0:./.:.:0:0:.:.	55,46,19,10:1:1:2:0/0:./.:.:0:0:.:.
chr7_ref_v2	605238	.	A	T	.	PASS	IntersectsRepeat=0;RepeatCorrectionApplied=0	SAC:ACF:DF:PD:GT:SGT:SF:SV:SIG:MT:PAC	92,108,79,79:1:1:2:0/1:0/0:0.125:0	39,37,35,36:1:1:2:0/1:./.:.:0:0:.:.	67,68,0,0:1:1:2:0/0:./.:.:0:1:g.605237_605239T>A:1	136,142,0,0:1:1:2:0/0:./.:.:0:1:g.605237_605239T>A:1
chr7_ref_v2	609098	.	T	TA	.	PASS	IntersectsRepeat=1;RepeatCorrectionApplied=1	SAC:ACF:DF:PD:GT:SGT:SF:SV:SIG:MT:PAC	64,83,5,8:1:1:2:0/0:./.:.:0	16,27,4,2:1:1:2:0/0:0/1:0.125:0:0:.:.	30,36,2,2:1:1:2:0/0:./.:.:0:0:.:.	51,77,6,10:1:1:2:0/0:0/1:0.125:0:0:.:.
chr7_ref_v2	611733	.	CAT	C	.	PASS	IntersectsRepeat=1;RepeatCorrectionApplied=1	SAC:ACF:DF:PD:GT:SGT:SF:SV:SIG:MT:PAC	55,71,7,10:1:1:2:0/0:./.:.:0	28,53,9,17:1:1:2:0/0:0/1:0.25:0:0:.:.	27,19,3,5:1:1:2:0/0:0/1:0.125:0:0:.:.	56,48,14,12:1:1:2:0/0:0/1:0.25:0:0:.:.
chr7_ref_v2	616160	.	AT	A	.	PASS	IntersectsRepeat=1;RepeatCorrectionApplied=1	SAC:ACF:DF:PD:GT:SGT:SF:SV:SIG:MT:PAC	122,85,31,12:1:1:2:0/0:./.:.:0	36,20,11,7:1:1:2:0/0:0/1:0.125:0:0:.:.	37,27,8,13:1:1:2:0/0:0/1:0.125:0:0:.:.	76,52,24,30:1:1:2:0/0:0/1:0.25:0:0:.:.
chr7_ref_v2	639662	.	G	GAAAAAAAAAAAAAAAA	.	PASS	IntersectsRepeat=1;RepeatCorrectionApplied=1	SAC:ACF:DF:PD:GT:SGT:SF:SV:SIG:MT:PAC	0,1,2,23:1:1:2:1/1:0/1:0.125:0	0,1,0,11:1:0:2:./.:./.:.:0:0:.:.	0,2,1,12:1:0:2:./.:./.:.:0:0:.:.	4,7,3,20:1:1:2:0/1:1/1:0.25:0:0:.:.
chr7_ref_v2	640631	.	A	T	.	PASS	IntersectsRepeat=1;RepeatCorrectionApplied=0	SAC:ACF:DF:PD:GT:SGT:SF:SV:SIG:MT:PAC	36,123,47,24:1:1:2:0/0:0/1:0.5:1	13,31,16,4:1:1:2:0/1:0/0:0.25:0:0:.:.	10,54,18,11:1:1:2:0/1:0/0:0.25:0:0:.:.	34,98,35,18:1:1:2:0/0:0/1:0.5:1:0:.:.
chr7_ref_v2	644776	.	GTA	G	.	PASS	IntersectsRepeat=1;RepeatCorrectionApplied=1	SAC:ACF:DF:PD:GT:SGT:SF:SV:SIG:MT:PAC	66,50,9,6:1:1:2:0/0:./.:.:0	42,45,6,5:1:1:2:0/0:0/1:0.125:0:0:.:.	26,9,3,4:1:1:2:0/0:0/1:0.125:0:0:.:.	40,42,6,6:1:1:2:0/0:./.:.:0:0:.:.
chr7_ref_v2	649544	.	GT	G,GTT	.	PASS	IntersectsRepeat=1;RepeatCorrectionApplied=1	SAC:ACF:DF:PD:GT:SGT:SF:SV:SIG:MT:PAC	68,93,15,7,18,10:1:1:2:0/0:0/2:0.125:0	23,29,2,4,5,3:1:1:2:0/0:0/2:0.125:0:0:.:.	36,37,7,6,8,2:1:1:2:0/0:0/1:0.125:0:0:.:.	102,87,19,10,14,9:1:1:2:0/0:0/1:0.125:0:0:.:.
chr7_ref_v2	653217	.	C	CT	.	PASS	IntersectsRepeat=1;RepeatCorrectionApplied=1	SAC:ACF:DF:PD:GT:SGT:SF:SV:SIG:MT:PAC	0,51,52,19:1:1:2:0/1:1/1:0.25:0	0,19,21,3:1:1:2:0/1:1/1:0.25:0:0:.:.	0,36,28,12:1:1:2:0/1:1/1:0.25:0:0:.:.	1,63,33,25:1:1:2:0/1:1/1:0.125:0:0:.:.
chr7_ref_v2	663324	.	A	C	.	PASS	IntersectsRepeat=0;RepeatCorrectionApplied=0	SAC:ACF:DF:PD:GT:SGT:SF:SV:SIG:MT:PAC	205,35,0,59:1:1:2:0/0:0/1:0.5:0	65,19,0,25:1:1:2:0/0:0/1:0.5:0:0:.:.	74,42,0,15:1:1:2:0/0:0/1:0.25:0:0:.:.	163,96,1,20:1:1:2:0/0:0/1:0.125:0:0:.:.
chr7_ref_v2	675515	.	AAT	A	.	PASS	IntersectsRepeat=1;RepeatCorrectionApplied=1	SAC:ACF:DF:PD:GT:SGT:SF:SV:SIG:MT:PAC	49,119,6,7:1:1:2:0/0:./.:.:0	31,44,3,6:1:1:2:0/0:0/1:0.125:0:0:.:.	18,32,0,1:1:1:2:0/0:./.:.:0:0:.:.	60,73,7,9:1:1:2:0/0:0/1:0.125:0:0:.:.
chr7_ref_v2	676330	.	A	AT	.	PASS	IntersectsRepeat=1;RepeatCorrectionApplied=1	SAC:ACF:DF:PD:GT:SGT:SF:SV:SIG:MT:PAC	41,42,13,8:1:1:2:0/0:0/1:0.25:0	17,14,0,1:1:1:2:0/0:./.:.:0:0:.:.	42,37,2,6:1:1:2:0/0:./.:.:0:0:.:.	68,71,7,8:1:1:2:0/0:./.:.:0:0:.:.
chr7_ref_v2	678058	.	TC	T	.	PASS	IntersectsRepeat=1;RepeatCorrectionApplied=0	SAC:ACF:DF:PD:GT:SGT:SF:SV:SIG:MT:PAC	84,59,6,85:1:1:2:0/1:0/0:0.25:0	35,14,3,16:1:1:2:0/1:0/0:0.5:0:0:.:.	34,26,0,25:1:1:2:0/1:0/0:0.5:0:0:.:.	94,63,0,78:1:1:2:0/1:0/0:0.25:0:0:.:.
chr7_ref_v2	699989	.	A	AT	.	PASS	IntersectsRepeat=1;RepeatCorrectionApplied=1	SAC:ACF:DF:PD:GT:SGT:SF:SV:SIG:MT:PAC	1,16,2,29:1:1:2:0/1:1/1:0.5:0	0,10,7,6:1:1:2:0/1:1/1:0.25:0:0:.:.	2,11,5,9:1:1:2:0/1:1/1:0.25:0:0:.:.	2,21,4,24:1:1:2:1/1:0/1:0.5:0:0:.:.
chr7_ref_v2	707030	.	C	CA	.	PASS	IntersectsRepeat=1;RepeatCorrectionApplied=1	SAC:ACF:DF:PD:GT:SGT:SF:SV:SIG:MT:PAC	106,56,12,8:1:1:2:0/0:0/1:0.125:0	30,14,1,0:1:1:2:0/0:./.:.:0:0:.:.	49,19,2,1:1:1:2:0/0:./.:.:0:0:.:.	93,36,11,4:1:1:2:0/0:0/1:0.125:0:0:.:.
chr7_ref_v2	715630	.	G	GA	.	PASS	IntersectsRepeat=1;RepeatCorrectionApplied=1	SAC:ACF:DF:PD:GT:SGT:SF:SV:SIG:MT:PAC	155,133,14,15:1:1:2:0/0:./.:.:0	45,30,6,4:1:1:2:0/0:0/1:0.125:0:0:.:.	66,44,9,8:1:1:2:0/0:0/1:0.125:0:0:.:.	151,123,8,11:1:1:2:0/0:./.:.:0:0:.:.
chr7_ref_v2	717966	.	T	G	.	PASS	IntersectsRepeat=0;RepeatCorrectionApplied=0	SAC:ACF:DF:PD:GT:SGT:SF:SV:SIG:MT:PAC	31,283,107,0:1:1:2:0/0:0/1:0.5:0	11,42,13,0:1:1:2:0/0:0/1:0.5:0:0:.:.	21,103,15,0:1:1:2:0/0:0/1:0.25:0:0:.:.	48,181,40,0:1:1:2:0/0:0/1:0.25:0:0:.:.
chr7_ref_v2	726654	.	T	G	.	PASS	IntersectsRepeat=0;RepeatCorrectionApplied=0	SAC:ACF:DF:PD:GT:SGT:SF:SV:SIG:MT:PAC	42,124,54,1:1:1:2:0/0:0/1:0.5:0	20,37,9,0:1:1:2:0/0:0/1:0.25:0:0:.:.	39,47,8,0:1:1:2:0/0:0/1:0.25:0:0:.:.	75,77,13,0:1:1:2:0/0:0/1:0.125:0:0:.:.
chr7_ref_v2	733023	.	AT	A	.	PASS	IntersectsRepeat=1;RepeatCorrectionApplied=1	SAC:ACF:DF:PD:GT:SGT:SF:SV:SIG:MT:PAC	72,55,23,15:1:1:2:0/0:0/1:0.125:0	22,19,3,7:1:1:2:0/0:./.:.:0:0:.:.	31,20,6,11:1:1:2:0/0:./.:.:0:0:.:.	68,61,19,16:1:1:2:0/0:./.:.:0:0:.:.
chr7_ref_v2	736467	.	T	TA	.	PASS	IntersectsRepeat=1;RepeatCorrectionApplied=1	SAC:ACF:DF:PD:GT:SGT:SF:SV:SIG:MT:PAC	49,50,6,11:1:1:2:0/0:0/1:0.125:0	34,31,1,2:1:1:2:0/0:./.:.:0:0:.:.	27,24,2,7:1:1:2:0/0:0/1:0.125:0:0:.:.	63,58,7,8:1:1:2:0/0:./.:.:0:0:.:.
chr7_ref_v2	742071	.	CT	C,CTTTTTTT	.	PASS	IntersectsRepeat=1;RepeatCorrectionApplied=1	SAC:ACF:DF:PD:GT:SGT:SF:SV:SIG:MT:PAC	8,30,5,2,4,7:1:1:2:0/0:0/2:0.5:0	14,9,3,5,1,4:1:1:2:0/0:0/2:0.25:0:0:.:.	9,12,14,6,2,3:1:1:2:0/1:0/2:0.25:0:0:.:.	26,31,14,12,2,8:1:1:2:0/0:0/2:0.25:0:0:.:.
chr7_ref_v2	765688	.	GA	G	.	PASS	IntersectsRepeat=1;RepeatCorrectionApplied=1	SAC:ACF:DF:PD:GT:SGT:SF:SV:SIG:MT:PAC	114,124,24,26:1:1:2:0/0:0/1:0.125:0	33,60,6,8:1:1:2:0/0:./.:.:0:0:.:.	40,41,8,9:1:1:2:0/0:0/1:0.125:0:0:.:.	102,102,16,9:1:1:2:0/0:./.:.:0:0:.:.
chr7_ref_v2	767572	.	A	C	.	PASS	IntersectsRepeat=0;RepeatCorrectionApplied=0	SAC:ACF:DF:PD:GT:SGT:SF:SV:SIG:MT:PAC	237,48,0,85:1:1:2:0/0:0/1:0.5:0	54,19,0,14:1:1:2:0/0:0/1:0.25:0:0:.:.	64,45,0,16:1:1:2:0/0:0/1:0.25:0:0:.:.	173,98,0,37:1:1:2:0/0:0/1:0.25:0:0:.:.
chr7_ref_v2	776015	.	T	G	.	PASS	IntersectsRepeat=1;RepeatCorrectionApplied=0	SAC:ACF:DF:PD:GT:SGT:SF:SV:SIG:MT:PAC	47,165,70,0:1:1:2:0/0:0/1:0.5:0	20,62,14,0:1:1:2:0/0:0/1:0.25:0:0:.:.	35,53,18,0:1:1:2:0/0:0/1:0.25:0:0:.:.	75,154,51,1:1:1:2:0/0:0/1:0.5:0:0:.:.
chr7_ref_v2	807779	.	CA	C	.	PASS	IntersectsRepeat=1;RepeatCorrectionApplied=1	SAC:ACF:DF:PD:GT:SGT:SF:SV:SIG:MT:PAC	26,29,10,9:1:1:2:0/0:0/1:0.25:0	12,12,3,3:1:1:2:0/0:./.:.:0:0:.:.	14,16,6,7:1:1:2:0/0:0/1:0.25:0:0:.:.	29,31,18,16:1:1:2:0/0:0/1:0.5:0:0:.:.
chr7_ref_v2	808300	.	CTA	C	.	PASS	IntersectsRepeat=1;RepeatCorrectionApplied=1	SAC:ACF:DF:PD:GT:SGT:SF:SV:SIG:MT:PAC	49,56,8,5:1:1:2:0/0:./.:.:0	37,44,4,8:1:1:2:0/0:./.:.:0:0:.:.	18,20,1,5:1:1:2:0/0:./.:.:0:0:.:.	33,38,5,6:1:1:2:0/0:./.:.:0:0:.:.
chr7_ref_v2	817478	.	T	C	.	ExcRegion	IntersectsRepeat=1;RepeatCorrectionApplied=0	SAC:ACF:DF:PD:GT:SGT:SF:SV:SIG:MT:PAC	0,108,0,7:1:1:2:./.:./.:.:0	0,29,0,1:1:1:2:./.:./.:.:0:0:.:.	0,30,0,8:1:1:2:./.:./.:.:0:0:.:.	0,70,0,7:1:1:2:./.:./.:.:0:0:.:.
chr7_ref_v2	840514	.	GA	G	.	PASS	IntersectsRepeat=1;RepeatCorrectionApplied=1	SAC:ACF:DF:PD:GT:SGT:SF:SV:SIG:MT:PAC	124,170,9,25:1:1:2:0/0:./.:.:0	31,39,3,3:1:1:2:0/0:./.:.:0:0:.:.	33,59,2,9:1:1:2:0/0:./.:.:0:0:.:.	99,129,7,14:1:1:2:0/0:./.:.:0:0:.:.
chr7_ref_v2	848425	.	GAT	G	.	PASS	IntersectsRepeat=1;RepeatCorrectionApplied=1	SAC:ACF:DF:PD:GT:SGT:SF:SV:SIG:MT:PAC	87,39,4,3:1:1:2:0/0:./.:.:0	44,27,4,0:1:1:2:0/0:./.:.:0:0:.:.	29,20,3,2:1:1:2:0/0:./.:.:0:0:.:.	69,34,8,3:1:1:2:0/0:./.:.:0:0:.:.
chr7_ref_v2	848454	.	GA	G	.	PASS	IntersectsRepeat=1;RepeatCorrectionApplied=1	SAC:ACF:DF:PD:GT:SGT:SF:SV:SIG:MT:PAC	67,37,8,3:1:1:2:0/0:./.:.:0	30,34,5,10:1:1:2:0/0:./.:.:0:0:.:.	24,21,3,5:1:1:2:0/0:./.:.:0:0:.:.	61,44,7,5:1:1:2:0/0:./.:.:0:0:.:.
chr7_ref_v2	850714	.	G	A	.	PASS	IntersectsRepeat=1;RepeatCorrectionApplied=0	SAC:ACF:DF:PD:GT:SGT:SF:SV:SIG:MT:PAC	134,49,1,46:1:1:2:0/0:0/1:0.5:0	58,19,0,11:1:1:2:0/0:0/1:0.25:0:0:.:.	51,22,0,13:1:1:2:0/0:0/1:0.25:0:0:.:.	138,63,0,38:1:1:2:0/0:0/1:0.25:0:0:.:.
chr7_ref_v2	856344	.	CA	C	.	PASS	IntersectsRepeat=1;RepeatCorrectionApplied=1	SAC:ACF:DF:PD:GT:SGT:SF:SV:SIG:MT:PAC	117,100,20,5:1:1:2:0/0:./.:.:0	41,32,6,4:1:1:2:0/0:0/1:0.125:0:0:.:.	43,41,6,2:1:1:2:0/0:./.:.:0:0:.:.	84,88,16,12:1:1:2:0/0:0/1:0.125:0:0:.:.
chr7_ref_v2	910026	.	C	CT,CTT	.	PASS	IntersectsRepeat=1;RepeatCorrectionApplied=1	SAC:ACF:DF:PD:GT:SGT:SF:SV:SIG:MT:PAC	5,19,2,22,1,12:1:1:2:0/1:1/2:0.5:0	3,5,0,4,1,3:1:0:2:./.:./.:.:0:0:.:.	7,15,2,7,2,8:1:1:2:0/2:0/1:0.25:0:0:.:.	7,17,0,15,2,22:1:1:2:0/2:1/2:0.25:0:0:.:.
chr7_ref_v2	914842	.	GA	G	.	PASS	IntersectsRepeat=1;RepeatCorrectionApplied=1	SAC:ACF:DF:PD:GT:SGT:SF:SV:SIG:MT:PAC	110,134,15,14:1:1:2:0/0:./.:.:0	53,24,8,2:1:1:2:0/0:0/1:0.125:0:0:.:.	59,54,5,7:1:1:2:0/0:./.:.:0:0:.:.	98,132,17,11:1:1:2:0/0:./.:.:0:0:.:.
chr7_ref_v2	949165	.	CTA	C	.	PASS	IntersectsRepeat=1;RepeatCorrectionApplied=1	SAC:ACF:DF:PD:GT:SGT:SF:SV:SIG:MT:PAC	76,80,14,11:1:1:2:0/0:./.:.:0	34,57,4,9:1:1:2:0/0:./.:.:0:0:.:.	18,22,3,7:1:1:2:0/0:0/1:0.125:0:0:.:.	55,48,9,12:1:1:2:0/0:0/1:0.125:0:0:.:.
chr7_ref_v2	959693	.	AAT	A	.	PASS	IntersectsRepeat=1;RepeatCorrectionApplied=1	SAC:ACF:DF:PD:GT:SGT:SF:SV:SIG:MT:PAC	74,69,12,13:1:1:2:0/0:./.:.:0	25,49,4,5:1:1:2:0/0:./.:.:0:0:.:.	25,32,2,3:1:1:2:0/0:./.:.:0:0:.:.	52,58,7,13:1:1:2:0/0:./.:.:0:0:.:.
chr7_ref_v2	982179	.	G	A,GAAAAAA,GAAAAAAAAAAAAAAAAAA	.	PASS	IntersectsRepeat=1;RepeatCorrectionApplied=1	SAC:ACF:DF:PD:GT:SGT:SF:SV:SIG:MT:PAC	1,0,4,25,48,6,18,0:1:1:2:2/3:1/2:0.5:0	0,0,0,8,11,3,0,0:1:1:2:1/2:2/2:0.25:0:0:.:.	0,0,5,20,22,2,3,0:1:1:2:1/2:1/3:0.125:0:0:.:.	0,0,6,51,43,4,13,0:1:1:2:1/2:1/3:0.25:0:0:.:.
chr7_ref_v2	985412	.	C	A	.	PASS	IntersectsRepeat=1;RepeatCorrectionApplied=0	SAC:ACF:DF:PD:GT:SGT:SF:SV:SIG:MT:PAC	282,283,1,1:1:1:2:0/0:./.:.:0	50,48,0,0:1:1:2:0/0:./.:.:0:0:.:.	88,100,0,0:1:1:2:0/0:./.:.:0:0:.:.	200,195,0,1:1:1:2:0/0:./.:.:0:0:.:.
chr7_ref_v2	985642	.	A	ATTT,ATTTTT	.	PASS	IntersectsRepeat=1;RepeatCorrectionApplied=1	SAC:ACF:DF:PD:GT:SGT:SF:SV:SIG:MT:PAC	0,3,0,3,16,5:1:1:2:2/2:0/2:0.25:0	1,0,0,3,9,6:1:0:2:./.:./.:.:0:0:.:.	0,3,0,7,4,5:1:0:2:./.:./.:.:0:0:.:.	2,7,0,10,10,6:1:1:2:1/2:0/2:0.5:0:0:.:.
chr7_ref_v2	986407	.	C	A	.	PASS	IntersectsRepeat=0;RepeatCorrectionApplied=0	SAC:ACF:DF:PD:GT:SGT:SF:SV:SIG:MT:PAC	268,249,0,0:1:1:2:0/0:./.:.:0	49,56,1,0:1:1:2:0/0:./.:.:0:0:.:.	85,61,0,0:1:1:2:0/0:./.:.:0:0:.:.	185,181,0,0:1:1:2:0/0:./.:.:0:0:.:.
chr7_ref_v2	987025	.	G	GTT,GTTT	.	PASS	IntersectsRepeat=1;RepeatCorrectionApplied=1	SAC:ACF:DF:PD:GT:SGT:SF:SV:SIG:MT:PAC	0,1,11,122,14,18:1:1:2:1/1:1/2:0.25:0	1,1,5,23,2,4:1:1:2:1/1:1/2:0.25:0:0:.:.	0,4,11,51,0,4:1:1:2:1/1:0/1:0.125:0:0:.:.	2,4,30,85,9,12:1:1:2:1/1:1/2:0.25:0:0:.:.
chr7_ref_v2	987278	.	GT	G,GTT	.	PASS	IntersectsRepeat=1;RepeatCorrectionApplied=1	SAC:ACF:DF:PD:GT:SGT:SF:SV:SIG:MT:PAC	19,43,9,4,12,7:1:1:2:0/0:0/2:0.25:0	11,3,2,4,2,0:1:1:2:0/0:0/1:0.25:0:0:.:.	9,21,7,4,4,3:1:1:2:0/0:0/2:0.125:0:0:.:.	43,45,8,11,10,2:1:1:2:0/0:./.:.:0:0:.:.
chr7_ref_v2	987610	.	GA	G	.	PASS	IntersectsRepeat=1;RepeatCorrectionApplied=1	SAC:ACF:DF:PD:GT:SGT:SF:SV:SIG:MT:PAC	0,0,257,182:1:1:2:1/1:./.:.:0	1,0,66,35:1:1:2:1/1:./.:.:0:0:.:.	0,0,89,63:1:1:2:1/1:./.:.:0:0:.:.	0,2,156,119:1:1:2:1/1:./.:.:0:0:.:.
chr7_ref_v2	987831	.	A	AATATATATATGTATGCATATATAT,AATATATATATGTATGCATATATATAT	.	PASS	IntersectsRepeat=1;RepeatCorrectionApplied=1	SAC:ACF:DF:PD:GT:SGT:SF:SV:SIG:MT:PAC	0,1,10,11,27,39:1:1:2:2/2:1/2:0.5:1	1,2,7,8,18,18:1:1:2:1/2:2/2:0.25:0:0:.:.	0,0,4,5,8,12:1:1:2:1/2:2/2:0.25:0:0:.:.	0,0,7,8,18,36:1:1:2:2/2:1/2:0.5:0:0:.:.
chr7_ref_v2	988815	.	CCAG	C	.	PASS	IntersectsRepeat=1;RepeatCorrectionApplied=1	SAC:ACF:DF:PD:GT:SGT:SF:SV:SIG:MT:PAC	3,3,151,177:1:1:2:1/1:./.:.:0	2,3,49,26:1:1:2:1/1:0/1:0.125:0:0:.:.	3,0,48,59:1:1:2:1/1:0/1:0.125:0:0:.:.	1,0,123,143:1:1:2:1/1:./.:.:0:0:.:.
chr7_ref_v2	989125	.	C	T	.	PASS	IntersectsRepeat=0;RepeatCorrectionApplied=0	SAC:ACF:DF:PD:GT:SGT:SF:SV:SIG:MT:PAC	354,276,0,0:1:1:2:0/0:./.:.:0	76,64,0,0:1:1:2:0/0:./.:.:0:0:.:.	100,87,0,1:1:1:2:0/0:./.:.:0:0:.:.	219,208,2,0:1:1:2:0/0:./.:.:0:0:.:.
chr7_ref_v2	989596	.	A	AT	.	PASS	IntersectsRepeat=1;RepeatCorrectionApplied=1	SAC:ACF:DF:PD:GT:SGT:SF:SV:SIG:MT:PAC	71,87,14,5:1:1:2:0/0:./.:.:0	25,43,7,2:1:1:2:0/0:0/1:0.125:0:0:.:.	22,29,8,4:1:1:2:0/0:0/1:0.25:0:0:.:.	54,72,23,10:1:1:2:0/0:0/1:0.25:0:0:.:.
chr7_ref_v2	994781	.	G	T	.	PASS	IntersectsRepeat=1;RepeatCorrectionApplied=0	SAC:ACF:DF:PD:GT:SGT:SF:SV:SIG:MT:PAC	190,306,1,0:1:1:2:0/0:./.:.:0	68,82,0,0:1:1:2:0/0:./.:.:0:0:.:.	43,39,38,57:1:1:2:0/1:1/1:0.125:0:1:g.994781G>T:0	163,222,0,0:1:1:2:0/0:./.:.:0:0:.:.
chr7_ref_v2	996387	.	A	C	.	PASS	IntersectsRepeat=0;RepeatCorrectionApplied=0	SAC:ACF:DF:PD:GT:SGT:SF:SV:SIG:MT:PAC	243,55,0,124:1:1:2:0/0:0/1:0.5:0	83,18,0,18:1:1:2:0/0:0/1:0.25:0:0:.:.	109,59,1,40:1:1:2:0/0:0/1:0.5:0:0:.:.	217,93,0,88:1:1:2:0/0:0/1:0.5:0:0:.:.
chr7_ref_v2	999480	.	TA	T	.	PASS	IntersectsRepeat=1;RepeatCorrectionApplied=1	SAC:ACF:DF:PD:GT:SGT:SF:SV:SIG:MT:PAC	118,94,13,7:1:1:2:0/0:./.:.:0	45,65,3,9:1:1:2:0/0:./.:.:0:0:.:.	45,38,5,6:1:1:2:0/0:./.:.:0:0:.:.	72,82,5,12:1:1:2:0/0:./.:.:0:0:.:.
chr7_ref_v2	1004428	.	AAT	A	.	PASS	IntersectsRepeat=1;RepeatCorrectionApplied=1	SAC:ACF:DF:PD:GT:SGT:SF:SV:SIG:MT:PAC	94,77,21,12:1:1:2:0/0:./.:.:0	45,43,7,6:1:1:2:0/0:./.:.:0:0:.:.	39,25,7,3:1:1:2:0/0:./.:.:0:0:.:.	67,47,11,9:1:1:2:0/0:./.:.:0:0:.:.
chr7_ref_v2	1006049	.	C	A	.	PASS	IntersectsRepeat=0;RepeatCorrectionApplied=0	SAC:ACF:DF:PD:GT:SGT:SF:SV:SIG:MT:PAC	215,277,0,0:1:1:2:0/0:./.:.:0	69,66,0,0:1:1:2:0/0:./.:.:0:0:.:.	62,95,0,0:1:1:2:0/0:./.:.:0:0:.:.	172,216,0,0:1:1:2:0/0:./.:.:0:0:.:.
chr7_ref_v2	1010818	.	CT	C	.	PASS	IntersectsRepeat=1;RepeatCorrectionApplied=1	SAC:ACF:DF:PD:GT:SGT:SF:SV:SIG:MT:PAC	107,185,13,22:1:1:2:0/0:0/1:0.125:0	33,45,1,6:1:1:2:0/0:./.:.:0:0:.:.	48,72,3,8:1:1:2:0/0:./.:.:0:0:.:.	96,130,8,20:1:1:2:0/0:./.:.:0:0:.:.
chr7_ref_v2	1011724	.	G	GT	.	PASS	IntersectsRepeat=1;RepeatCorrectionApplied=1	SAC:ACF:DF:PD:GT:SGT:SF:SV:SIG:MT:PAC	109,165,14,4:1:1:2:0/0:./.:.:0	23,25,6,3:1:1:2:0/0:0/1:0.25:0:0:.:.	46,48,2,3:1:1:2:0/0:./.:.:0:0:.:.	81,108,4,11:1:1:2:0/0:./.:.:0:0:.:.
chr7_ref_v2	1021883	.	CT	C	.	PASS	IntersectsRepeat=1;RepeatCorrectionApplied=1	SAC:ACF:DF:PD:GT:SGT:SF:SV:SIG:MT:PAC	181,195,21,24:1:1:2:0/0:0/1:0.125:0	52,34,5,3:1:1:2:0/0:./.:.:0:0:.:.	75,77,3,6:1:1:2:0/0:./.:.:0:0:.:.	148,157,21,24:1:1:2:0/0:0/1:0.125:0:0:.:.
chr7_ref_v2	1043687	.	CAT	C	.	PASS	IntersectsRepeat=1;RepeatCorrectionApplied=1	SAC:ACF:DF:PD:GT:SGT:SF:SV:SIG:MT:PAC	35,47,7,13:1:1:2:0/0:./.:.:0	27,33,9,9:1:1:2:0/0:0/1:0.125:0:0:.:.	13,17,2,2:1:1:2:0/0:./.:.:0:0:.:.	34,45,9,14:1:1:2:0/0:0/1:0.125:0:0:.:.
chr7_ref_v2	1048560	.	GA	G	.	PASS	IntersectsRepeat=1;RepeatCorrectionApplied=1	SAC:ACF:DF:PD:GT:SGT:SF:SV:SIG:MT:PAC	130,167,11,14:1:1:2:0/0:./.:.:0	41,53,3,5:1:1:2:0/0:./.:.:0:0:.:.	46,62,3,11:1:1:2:0/0:./.:.:0:0:.:.	82,135,11,20:1:1:2:0/0:./.:.:0:0:.:.
chr7_ref_v2	1060357	.	A	T	.	PASS	IntersectsRepeat=0;RepeatCorrectionApplied=0	SAC:ACF:DF:PD:GT:SGT:SF:SV:SIG:MT:PAC	346,281,0,0:1:1:2:0/0:./.:.:0	92,87,0,0:1:1:2:0/0:./.:.:0:0:.:.	102,93,0,0:1:1:2:0/0:./.:.:0:0:.:.	226,190,0,0:1:1:2:0/0:./.:.:0:0:.:.
chr7_ref_v2	1076768	.	T	C	.	PASS	IntersectsRepeat=1;RepeatCorrectionApplied=0	SAC:ACF:DF:PD:GT:SGT:SF:SV:SIG:MT:PAC	37,21,0,0:1:1:2:0/0:./.:.:0	2,4,1,1:1:1:2:./.:./.:.:0:0:.:.	8,7,0,0:1:1:2:./.:./.:.:0:0:.:.	29,30,1,1:1:1:2:0/0:./.:.:0:0:.:.
chr7_ref_v2	1076777	.	T	C	.	PASS	IntersectsRepeat=0;RepeatCorrectionApplied=0	SAC:ACF:DF:PD:GT:SGT:SF:SV:SIG:MT:PAC	33,20,0,0:1:1:2:0/0:./.:.:0	1,4,1,1:1:1:2:./.:./.:.:0:0:.:.	7,7,0,0:1:1:2:./.:./.:.:0:0:.:.	28,29,1,1:1:1:2:0/0:./.:.:0:0:.:.
chr7_ref_v2	1083351	.	G	A	.	PASS	IntersectsRepeat=0;RepeatCorrectionApplied=0	SAC:ACF:DF:PD:GT:SGT:SF:SV:SIG:MT:PAC	240,286,0,0:1:1:2:0/0:./.:.:0	45,47,0,0:1:1:2:0/0:./.:.:0:0:.:.	86,100,0,0:1:1:2:0/0:./.:.:0:0:.:.	96,97,10,50:1:1:2:0/0:0/1:0.5:0:1:.:
chr7_ref_v2	1083988	.	T	G	.	ExcRegion	IntersectsRepeat=0;RepeatCorrectionApplied=0	SAC:ACF:DF:PD:GT:SGT:SF:SV:SIG:MT:PAC	59,335,129,0:1:1:2:./.:./.:.:0	6,49,10,0:1:1:2:./.:./.:.:0:0:.:.	14,111,26,0:1:1:2:./.:./.:.:0:0:.:.	45,239,53,0:1:1:2:./.:./.:.:0:0:.:.
chr7_ref_v2	1084094	.	T	G	.	ExcRegion	IntersectsRepeat=0;RepeatCorrectionApplied=0	SAC:ACF:DF:PD:GT:SGT:SF:SV:SIG:MT:PAC	74,373,83,0:1:1:2:./.:./.:.:0	20,66,3,0:1:1:2:./.:./.:.:0:0:.:.	76,108,14,0:1:1:2:./.:./.:.:0:0:.:.	211,252,49,0:1:1:2:./.:./.:.:0:0:.:.
chr7_ref_v2	1085725	.	T	C	.	ExcRegion	IntersectsRepeat=0;RepeatCorrectionApplied=0	SAC:ACF:DF:PD:GT:SGT:SF:SV:SIG:MT:PAC	0,0,0,0:0:1:2:./.:./.:.:0	0,0,0,0:0:1:2:./.:./.:.:0:0:.:.	0,0,0,0:0:1:2:./.:./.:.:0:0:.:.	0,0,1,1:1:1:2:./.:./.:.:0:0:.:.
chr8_ref_v2	67	.	C	T	.	ExcRegion	IntersectsRepeat=0;RepeatCorrectionApplied=0	SAC:ACF:DF:PD:GT:SGT:SF:SV:SIG:MT:PAC	0,0,0,0:0:1:2:./.:./.:.:0	0,0,1,1:1:1:2:./.:./.:.:0:0:.:.	2,1,0,0:1:1:2:./.:./.:.:0:0:.:.	1,0,0,0:0:1:2:./.:./.:.:0:0:.:.
chr8_ref_v2	68	.	T	A	.	ExcRegion	IntersectsRepeat=0;RepeatCorrectionApplied=0	SAC:ACF:DF:PD:GT:SGT:SF:SV:SIG:MT:PAC	0,0,0,0:0:1:2:./.:./.:.:0	0,0,1,1:1:1:2:./.:./.:.:0:0:.:.	2,1,0,0:1:1:2:./.:./.:.:0:0:.:.	1,0,0,0:0:1:2:./.:./.:.:0:0:.:.
chr8_ref_v2	42836	.	T	G	.	PASS	IntersectsRepeat=0;RepeatCorrectionApplied=0	SAC:ACF:DF:PD:GT:SGT:SF:SV:SIG:MT:PAC	102,355,117,0:1:1:2:0/0:0/1:0.5:0	52,106,19,0:1:1:2:0/0:0/1:0.25:0:0:.:.	88,108,12,0:1:1:2:0/0:0/1:0.125:0:0:.:.	153,241,31,0:1:1:2:0/0:0/1:0.125:0:0:.:.
chr8_ref_v2	58902	.	CT	C	.	PASS	IntersectsRepeat=1;RepeatCorrectionApplied=1	SAC:ACF:DF:PD:GT:SGT:SF:SV:SIG:MT:PAC	156,128,11,19:1:1:2:0/0:./.:.:0	44,42,3,6:1:1:2:0/0:./.:.:0:0:.:.	61,61,5,1:1:1:2:0/0:./.:.:0:0:.:.	148,132,18,23:1:1:2:0/0:./.:.:0:0:.:.
chr8_ref_v2	71908	.	CT	C	.	PASS	IntersectsRepeat=1;RepeatCorrectionApplied=1	SAC:ACF:DF:PD:GT:SGT:SF:SV:SIG:MT:PAC	139,92,26,28:1:1:2:0/0:0/1:0.125:0	37,33,9,2:1:1:2:0/0:./.:.:0:0:.:.	61,37,6,7:1:1:2:0/0:./.:.:0:0:.:.	99,92,21,20:1:1:2:0/0:./.:.:0:0:.:.
chr8_ref_v2	75978	.	AAT	A,AATAT	.	PASS	IntersectsRepeat=1;RepeatCorrectionApplied=1	SAC:ACF:DF:PD:GT:SGT:SF:SV:SIG:MT:PAC	41,43,10,14,3,3:1:1:2:0/0:./.:.:0	36,40,12,10,4,2:1:1:2:0/0:0/1:0.125:0:0:.:.	18,9,8,4,1,0:1:1:2:0/0:0/1:0.25:0:0:.:.	30,32,4,6,2,2:1:1:2:0/0:./.:.:0:0:.:.
chr8_ref_v2	81860	.	C	CAAAA	.	PASS	IntersectsRepeat=1;RepeatCorrectionApplied=1	SAC:ACF:DF:PD:GT:SGT:SF:SV:SIG:MT:PAC	3,4,5,20:1:1:2:0/1:1/1:0.5:0	0,2,4,9:1:0:2:./.:./.:.:0:0:.:.	3,3,6,8:1:1:2:1/1:0/1:0.5:0:0:.:.	5,6,9,15:1:1:2:0/1:1/1:0.25:0:0:.:.
chr8_ref_v2	81883	.	G	A	.	PASS	IntersectsRepeat=1;RepeatCorrectionApplied=0	SAC:ACF:DF:PD:GT:SGT:SF:SV:SIG:MT:PAC	51,190,73,6:1:1:2:0/0:0/1:0.5:0	8,62,14,1:1:1:2:0/0:0/1:0.25:0:0:.:.	20,69,36,1:1:1:2:0/0:0/1:0.5:0:0:.:.	53,171,57,4:1:1:2:0/0:0/1:0.5:0:0:.:.
chr8_ref_v2	81888	.	G	A	.	PASS	IntersectsRepeat=1;RepeatCorrectionApplied=0	SAC:ACF:DF:PD:GT:SGT:SF:SV:SIG:MT:PAC	68,220,42,2:1:1:2:0/0:0/1:0.25:0	13,68,4,1:1:1:2:0/0:0/1:0.125:0:0:.:.	24,76,21,1:1:1:2:0/0:0/1:0.5:0:0:.:.	72,187,33,2:1:1:2:0/0:0/1:0.25:0:0:.:.
chr8_ref_v2	83097	.	T	G	.	PASS	IntersectsRepeat=0;RepeatCorrectionApplied=0	SAC:ACF:DF:PD:GT:SGT:SF:SV:SIG:MT:PAC	74,279,63,0:1:1:2:0/0:0/1:0.25:0	28,44,10,0:1:1:2:0/0:0/1:0.25:0:0:.:.	37,87,8,0:1:1:2:0/0:0/1:0.125:0:0:.:.	77,176,25,0:1:1:2:0/0:0/1:0.25:0:0:.:.
chr8_ref_v2	100505	.	AT	A	.	PASS	IntersectsRepeat=1;RepeatCorrectionApplied=1	SAC:ACF:DF:PD:GT:SGT:SF:SV:SIG:MT:PAC	144,62,10,6:1:1:2:0/0:./.:.:0	40,26,3,2:1:1:2:0/0:./.:.:0:0:.:.	57,36,4,3:1:1:2:0/0:./.:.:0:0:.:.	119,61,6,14:1:1:2:0/0:./.:.:0:0:.:.
chr8_ref_v2	111530	.	CTA	C	.	PASS	IntersectsRepeat=1;RepeatCorrectionApplied=1	SAC:ACF:DF:PD:GT:SGT:SF:SV:SIG:MT:PAC	64,57,14,9:1:1:2:0/0:./.:.:0	36,49,11,17:1:1:2:0/0:0/1:0.25:0:0:.:.	21,14,2,3:1:1:2:0/0:./.:.:0:0:.:.	32,26,12,12:1:1:2:0/0:0/1:0.25:0:0:.:.
chr8_ref_v2	125832	.	G	GA	.	PASS	IntersectsRepeat=1;RepeatCorrectionApplied=1	SAC:ACF:DF:PD:GT:SGT:SF:SV:SIG:MT:PAC	13,10,5,20:1:1:2:0/1:1/1:0.125:0	1,1,5,3:1:0:2:./.:./.:.:0:0:.:.	7,7,2,4:1:1:2:0/1:0/0:0.5:0:0:.:.	24,15,2,9:1:1:2:0/0:0/1:0.25:0:0:.:.
chr8_ref_v2	126150	.	GT	G	.	PASS	IntersectsRepeat=1;RepeatCorrectionApplied=1	SAC:ACF:DF:PD:GT:SGT:SF:SV:SIG:MT:PAC	149,126,16,22:1:1:2:0/0:0/1:0.125:0	38,34,7,5:1:1:2:0/0:0/1:0.125:0:0:.:.	62,47,10,7:1:1:2:0/0:0/1:0.125:0:0:.:.	117,114,14,14:1:1:2:0/0:./.:.:0:0:.:.
chr8_ref_v2	137563	.	G	T	.	PASS	IntersectsRepeat=1;RepeatCorrectionApplied=0	SAC:ACF:DF:PD:GT:SGT:SF:SV:SIG:MT:PAC	65,321,52,0:1:1:2:0/0:0/1:0.25:0	23,64,5,0:1:1:2:0/0:0/1:0.125:0:0:.:.	74,90,4,0:1:1:2:0/0:0/1:0.125:0:0:.:.	150,238,10,0:1:1:2:0/0:0/1:0.125:0:0:.:.
chr8_ref_v2	167627	.	CAT	C	.	PASS	IntersectsRepeat=1;RepeatCorrectionApplied=1	SAC:ACF:DF:PD:GT:SGT:SF:SV:SIG:MT:PAC	86,57,8,8:1:1:2:0/0:0/1:0.125:0	43,41,5,4:1:1:2:0/0:0/1:0.125:0:0:.:.	20,15,5,0:1:1:2:0/0:0/1:0.125:0:0:.:.	60,30,4,5:1:1:2:0/0:./.:.:0:0:.:.
chr8_ref_v2	168995	.	T	G	.	PASS	IntersectsRepeat=1;RepeatCorrectionApplied=0	SAC:ACF:DF:PD:GT:SGT:SF:SV:SIG:MT:PAC	29,208,49,0:1:1:2:0/0:0/1:0.25:0	7,60,2,0:1:1:2:0/0:0/1:0.125:0:0:.:.	28,60,15,0:1:1:2:0/0:0/1:0.25:0:0:.:.	70,150,21,1:1:1:2:0/0:0/1:0.25:0:0:.:.
chr8_ref_v2	173119	.	GA	G	.	PASS	IntersectsRepeat=1;RepeatCorrectionApplied=1	SAC:ACF:DF:PD:GT:SGT:SF:SV:SIG:MT:PAC	110,93,11,7:1:1:2:0/0:./.:.:0	33,33,0,3:1:1:2:0/0:./.:.:0:0:.:.	44,46,3,2:1:1:2:0/0:./.:.:0:0:.:.	106,83,15,10:1:1:2:0/0:0/1:0.125:0:0:.:.
chr8_ref_v2	176845	.	TA	T	.	PASS	IntersectsRepeat=1;RepeatCorrectionApplied=1	SAC:ACF:DF:PD:GT:SGT:SF:SV:SIG:MT:PAC	44,70,7,19:1:1:2:0/0:./.:.:0	15,25,0,5:1:1:2:0/0:./.:.:0:0:.:.	22,36,0,13:1:1:2:0/0:./.:.:0:0:.:.	69,77,9,19:1:1:2:0/0:./.:.:0:0:.:.
chr8_ref_v2	187029	.	G	A	.	PASS	IntersectsRepeat=1;RepeatCorrectionApplied=0	SAC:ACF:DF:PD:GT:SGT:SF:SV:SIG:MT:PAC	141,26,0,15:1:1:2:0/0:0/1:0.125:0	49,18,0,2:1:1:2:0/0:0/1:0.125:0:0:.:.	53,11,0,6:1:1:2:0/0:0/1:0.25:0:0:.:.	125,22,1,17:1:1:2:0/0:0/1:0.25:0:0:.:.
chr8_ref_v2	211912	.	G	A	.	PASS	IntersectsRepeat=1;RepeatCorrectionApplied=0	SAC:ACF:DF:PD:GT:SGT:SF:SV:SIG:MT:PAC	172,252,0,0:1:1:2:0/0:./.:.:0	62,53,0,0:1:1:2:0/0:./.:.:0:0:.:.	74,83,0,0:1:1:2:0/0:./.:.:0:0:.:.	135,166,0,0:1:1:2:0/0:./.:.:0:0:.:.
chr8_ref_v2	212265	.	CTTTTTTT	C	.	PASS	IntersectsRepeat=1;RepeatCorrectionApplied=1	SAC:ACF:DF:PD:GT:SGT:SF:SV:SIG:MT:PAC	0,1,21,168:1:1:2:1/1:./.:.:0	0,0,9,47:1:1:2:1/1:./.:.:0:0:.:.	0,1,11,78:1:1:2:1/1:./.:.:0:0:.:.	0,2,24,123:1:1:2:1/1:./.:.:0:0:.:.
chr8_ref_v2	214224	.	T	G	.	PASS	IntersectsRepeat=0;RepeatCorrectionApplied=0	SAC:ACF:DF:PD:GT:SGT:SF:SV:SIG:MT:PAC	701,28,228,0:1:1:2:0/0:0/1:0.5:0	295,6,48,0:1:1:2:0/0:0/1:0.25:0:0:.:.	497,34,9,0:1:1:2:0/0:0/1:0.125:0:1:.:.	943,78,44,1:1:1:2:0/0:0/1:0.125:0:1:.:.
chr8_ref_v2	214237	.	T	G	.	PASS	IntersectsRepeat=1;RepeatCorrectionApplied=0	SAC:ACF:DF:PD:GT:SGT:SF:SV:SIG:MT:PAC	525,64,219,1:1:1:2:0/0:0/1:0.5:0	219,13,49,0:1:1:2:0/0:0/1:0.25:0:0:.:.	421,54,16,0:1:1:2:0/0:0/1:0.125:0:1:.:.	799,153,42,0:1:1:2:0/0:0/1:0.125:0:1:.:.
chr8_ref_v2	214251	.	T	G	.	PASS	IntersectsRepeat=0;RepeatCorrectionApplied=0	SAC:ACF:DF:PD:GT:SGT:SF:SV:SIG:MT:PAC	225,103,243,0:1:1:2:0/1:0/0:0.125:0	114,29,56,0:1:1:2:0/1:0/0:0.5:0:0:.:.	276,87,40,2:1:1:2:0/0:0/1:0.25:0:1:.:.	605,221,53,4:1:1:2:0/0:0/1:0.125:0:1:.:.
chr8_ref_v2	214263	.	C	CTT	.	PASS	IntersectsRepeat=1;RepeatCorrectionApplied=1	SAC:ACF:DF:PD:GT:SGT:SF:SV:SIG:MT:PAC	53,137,73,28:1:1:2:0/1:0/0:0.25:0	25,49,22,8:1:1:2:0/1:0/0:0.5:0:0:.:.	49,100,18,6:1:1:2:0/0:0/1:0.25:0:0:.:.	152,261,65,17:1:1:2:0/0:0/1:0.25:0:1:.:.
chr8_ref_v2	214814	.	A	C	.	PASS	IntersectsRepeat=1;RepeatCorrectionApplied=0	SAC:ACF:DF:PD:GT:SGT:SF:SV:SIG:MT:PAC	0,0,0,0:0:1:2:./.:./.:.:0	0,1,0,1:1:1:2:./.:./.:.:0:0:.:.	0,0,0,0:0:1:2:./.:./.:.:0:0:.:.	0,1,0,0:0:1:2:./.:./.:.:0:0:.:.
chr8_ref_v2	214818	.	A	C	.	PASS	IntersectsRepeat=1;RepeatCorrectionApplied=0	SAC:ACF:DF:PD:GT:SGT:SF:SV:SIG:MT:PAC	0,0,0,0:0:1:2:./.:./.:.:0	0,1,0,1:1:1:2:./.:./.:.:0:0:.:.	0,0,0,0:0:1:2:./.:./.:.:0:0:.:.	0,1,0,0:0:1:2:./.:./.:.:0:0:.:.
chr8_ref_v2	216130	.	C	T	.	PASS	IntersectsRepeat=1;RepeatCorrectionApplied=0	SAC:ACF:DF:PD:GT:SGT:SF:SV:SIG:MT:PAC	0,0,114,0:0:1:2:1/1:./.:.:0	0,0,41,0:0:1:2:1/1:./.:.:0:0:.:.	0,0,27,0:0:1:2:1/1:./.:.:0:0:.:.	0,0,66,0:0:1:2:1/1:./.:.:0:0:.:.
chr8_ref_v2	229207	.	G	GA	.	PASS	IntersectsRepeat=1;RepeatCorrectionApplied=1	SAC:ACF:DF:PD:GT:SGT:SF:SV:SIG:MT:PAC	5,48,10,18:1:1:2:0/1:0/0:0.25:0	4,16,3,5:1:1:2:0/1:0/0:0.5:0:0:.:.	4,18,5,4:1:1:2:0/1:0/0:0.5:0:0:.:.	11,48,9,12:1:1:2:0/1:0/0:0.5:0:0:.:.
chr8_ref_v2	233322	.	GA	G	.	PASS	IntersectsRepeat=1;RepeatCorrectionApplied=1	SAC:ACF:DF:PD:GT:SGT:SF:SV:SIG:MT:PAC	99,140,8,7:1:1:2:0/0:./.:.:0	28,53,3,3:1:1:2:0/0:./.:.:0:0:.:.	32,54,7,7:1:1:2:0/0:0/1:0.125:0:0:.:.	76,125,8,13:1:1:2:0/0:./.:.:0:0:.:.
chr8_ref_v2	234761	.	AT	A	.	PASS	IntersectsRepeat=1;RepeatCorrectionApplied=1	SAC:ACF:DF:PD:GT:SGT:SF:SV:SIG:MT:PAC	104,112,29,23:1:1:2:0/0:0/1:0.125:0	35,37,5,8:1:1:2:0/0:./.:.:0:0:.:.	36,61,5,9:1:1:2:0/0:./.:.:0:0:.:.	86,86,16,24:1:1:2:0/0:0/1:0.125:0:0:.:.
chr8_ref_v2	236965	.	T	TAA	.	PASS	IntersectsRepeat=1;RepeatCorrectionApplied=1	SAC:ACF:DF:PD:GT:SGT:SF:SV:SIG:MT:PAC	0,8,3,0:1:1:2:./.:./.:.:0	0,10,3,2:1:0:2:./.:./.:.:0:0:.:.	1,6,3,0:1:1:2:./.:./.:.:0:0:.:.	0,12,3,0:1:1:2:./.:./.:.:0:0:.:.
chr8_ref_v2	236995	.	G	A	.	PASS	IntersectsRepeat=1;RepeatCorrectionApplied=0	SAC:ACF:DF:PD:GT:SGT:SF:SV:SIG:MT:PAC	22,51,40,2:1:1:2:0/1:0/0:0.25:0	5,27,11,0:1:1:2:0/1:0/0:0.5:0:0:.:.	15,20,15,2:1:1:2:0/1:0/0:0.25:0:0:.:.	24,30,28,3:1:1:2:0/1:0/0:0.25:0:0:.:.
chr8_ref_v2	237001	.	T	A	.	PASS	IntersectsRepeat=1;RepeatCorrectionApplied=0	SAC:ACF:DF:PD:GT:SGT:SF:SV:SIG:MT:PAC	40,49,31,2:1:1:2:0/0:0/1:0.5:0	10,29,8,0:1:1:2:0/0:0/1:0.5:0:0:.:.	22,20,12,2:1:1:2:0/0:0/1:0.5:0:0:.:.	36,28,19,3:1:1:2:0/0:0/1:0.5:0:0:.:.
chr8_ref_v2	237007	.	T	A	.	PASS	IntersectsRepeat=1;RepeatCorrectionApplied=0	SAC:ACF:DF:PD:GT:SGT:SF:SV:SIG:MT:PAC	66,55,8,2:1:1:2:0/0:0/1:0.125:0	23,28,2,0:1:1:2:0/0:0/1:0.125:0:0:.:.	32,18,1,2:1:1:2:0/0:0/1:0.125:0:0:.:.	53,27,3,3:1:1:2:0/0:0/1:0.125:0:0:.:.
chr8_ref_v2	237743	.	CT	C	.	PASS	IntersectsRepeat=1;RepeatCorrectionApplied=1	SAC:ACF:DF:PD:GT:SGT:SF:SV:SIG:MT:PAC	79,75,14,6:1:1:2:0/0:./.:.:0	27,25,7,3:1:1:2:0/0:./.:.:0:0:.:.	30,21,4,5:1:1:2:0/0:./.:.:0:0:.:.	54,70,19,11:1:1:2:0/0:./.:.:0:0:.:.
chr8_ref_v2	282577	.	CT	C	.	PASS	IntersectsRepeat=1;RepeatCorrectionApplied=1	SAC:ACF:DF:PD:GT:SGT:SF:SV:SIG:MT:PAC	63,116,8,8:1:1:2:0/0:./.:.:0	17,53,1,6:1:1:2:0/0:./.:.:0:0:.:.	26,23,7,5:1:1:2:0/0:0/1:0.25:0:0:.:.	72,86,14,21:1:1:2:0/0:0/1:0.25:0:0:.:.
chr8_ref_v2	298822	.	CT	C	.	PASS	IntersectsRepeat=1;RepeatCorrectionApplied=1	SAC:ACF:DF:PD:GT:SGT:SF:SV:SIG:MT:PAC	96,69,2,8:1:1:2:0/0:./.:.:0	19,16,1,1:1:1:2:0/0:./.:.:0:0:.:.	23,30,2,6:1:1:2:0/0:./.:.:0:0:.:.	63,46,2,4:1:1:2:0/0:./.:.:0:0:.:.
chr8_ref_v2	317572	.	T	G	.	PASS	IntersectsRepeat=1;RepeatCorrectionApplied=0	SAC:ACF:DF:PD:GT:SGT:SF:SV:SIG:MT:PAC	43,222,75,0:1:1:2:0/0:0/1:0.5:0	8,53,14,0:1:1:2:0/0:0/1:0.5:0:0:.:.	29,77,27,0:1:1:2:0/0:0/1:0.5:0:0:.:.	57,147,40,0:1:1:2:0/0:0/1:0.25:0:0:.:.
chr8_ref_v2	340066	.	TTA	T	.	PASS	IntersectsRepeat=1;RepeatCorrectionApplied=1	SAC:ACF:DF:PD:GT:SGT:SF:SV:SIG:MT:PAC	24,40,11,9:1:1:2:0/0:0/1:0.125:0	27,23,8,7:1:1:2:0/0:0/1:0.125:0:0:.:.	16,14,6,4:1:1:2:0/0:0/1:0.125:0:0:.:.	27,28,5,5:1:1:2:0/0:./.:.:0:0:.:.
chr8_ref_v2	361693	.	T	C	.	PASS	IntersectsRepeat=1;RepeatCorrectionApplied=0	SAC:ACF:DF:PD:GT:SGT:SF:SV:SIG:MT:PAC	193,34,0,50:1:1:2:0/0:0/1:0.5:0	48,15,0,9:1:1:2:0/0:0/1:0.25:0:0:.:.	57,32,0,20:1:1:2:0/0:0/1:0.5:0:0:.:.	137,68,0,36:1:1:2:0/0:0/1:0.25:0:0:.:.
chr8_ref_v2	370551	.	AAT	A	.	PASS	IntersectsRepeat=1;RepeatCorrectionApplied=1	SAC:ACF:DF:PD:GT:SGT:SF:SV:SIG:MT:PAC	59,65,10,11:1:1:2:0/0:./.:.:0	41,34,7,4:1:1:2:0/0:./.:.:0:0:.:.	20,25,4,6:1:1:2:0/0:./.:.:0:0:.:.	46,58,14,7:1:1:2:0/0:./.:.:0:0:.:.
chr8_ref_v2	383962	.	T	G	.	PASS	IntersectsRepeat=0;RepeatCorrectionApplied=0	SAC:ACF:DF:PD:GT:SGT:SF:SV:SIG:MT:PAC	22,198,34,0:1:1:2:0/0:0/1:0.25:0	1,54,9,1:1:1:2:0/0:0/1:0.25:0:0:.:.	8,62,3,1:1:1:2:0/0:0/1:0.125:0:0:.:.	29,152,4,0:1:1:2:0/0:0/1:0.125:0:0:.:.
chr8_ref_v2	387098	.	AT	A	.	PASS	IntersectsRepeat=1;RepeatCorrectionApplied=1	SAC:ACF:DF:PD:GT:SGT:SF:SV:SIG:MT:PAC	98,69,10,45:1:1:2:0/0:0/1:0.25:0	23,28,4,13:1:1:2:0/0:0/1:0.125:0:0:.:.	34,28,6,25:1:1:2:0/0:0/1:0.25:0:0:.:.	63,70,16,26:1:1:2:0/0:./.:.:0:0:.:.
chr8_ref_v2	396953	.	GA	G	.	PASS	IntersectsRepeat=1;RepeatCorrectionApplied=1	SAC:ACF:DF:PD:GT:SGT:SF:SV:SIG:MT:PAC	34,43,30,19:1:1:2:0/0:0/1:0.5:0	13,19,15,10:1:1:2:0/1:0/0:0.25:0:0:.:.	20,24,8,10:1:1:2:0/0:0/1:0.125:0:0:.:.	29,48,34,28:1:1:2:0/1:0/0:0.25:0:0:.:.
chr8_ref_v2	457429	.	A	C	.	PASS	IntersectsRepeat=1;RepeatCorrectionApplied=0	SAC:ACF:DF:PD:GT:SGT:SF:SV:SIG:MT:PAC	319,21,0,122:1:1:2:0/0:0/1:0.5:0	56,12,0,11:1:1:2:0/0:0/1:0.25:0:0:.:.	100,29,0,21:1:1:2:0/0:0/1:0.25:0:0:.:.	219,55,0,44:1:1:2:0/0:0/1:0.25:0:0:.:.
chr8_ref_v2	465811	.	C	CTA	.	PASS	IntersectsRepeat=1;RepeatCorrectionApplied=1	SAC:ACF:DF:PD:GT:SGT:SF:SV:SIG:MT:PAC	7,21,2,2:1:1:2:0/0:0/1:0.125:0	9,10,2,1:1:1:2:0/0:0/1:0.125:0:0:.:.	4,2,1,0:1:1:2:./.:./.:.:0:0:.:.	8,12,3,2:1:1:2:0/0:0/1:0.25:0:0:.:.
chr8_ref_v2	475558	.	CA	C,CAA	.	PASS	IntersectsRepeat=1;RepeatCorrectionApplied=1	SAC:ACF:DF:PD:GT:SGT:SF:SV:SIG:MT:PAC	38,7,16,8,6,14:1:1:2:0/2:0/1:0.5:0	22,10,3,4,2,2:1:1:2:0/0:./.:.:0:0:.:.	28,19,9,4,3,7:1:1:2:0/0:0/2:0.125:0:0:.:.	69,31,22,10,10,10:1:1:2:0/0:0/2:0.125:0:0:.:.
chr8_ref_v2	475940	.	TTATA	T,TTA	.	PASS	IntersectsRepeat=1;RepeatCorrectionApplied=1	SAC:ACF:DF:PD:GT:SGT:SF:SV:SIG:MT:PAC	2,1,2,6,48,70:1:1:2:2/2:./.:.:0	1,1,9,7,40,41:1:1:2:2/2:1/2:0.125:0:0:.:.	1,0,4,8,23,22:1:1:2:2/2:1/2:0.25:0:0:.:.	1,0,8,5,38,36:1:1:2:2/2:1/2:0.125:0:0:.:.
chr8_ref_v2	512220	.	GA	G	.	PASS	IntersectsRepeat=1;RepeatCorrectionApplied=1	SAC:ACF:DF:PD:GT:SGT:SF:SV:SIG:MT:PAC	93,130,24,24:1:1:2:0/0:./.:.:0	23,39,15,5:1:1:2:0/0:0/1:0.125:0:0:.:.	40,40,11,3:1:1:2:0/0:./.:.:0:0:.:.	74,116,29,23:1:1:2:0/0:./.:.:0:0:.:.
chr8_ref_v2	514838	.	CTA	C,CTATA	.	PASS	IntersectsRepeat=1;RepeatCorrectionApplied=1	SAC:ACF:DF:PD:GT:SGT:SF:SV:SIG:MT:PAC	37,41,8,12,8,9:1:1:2:0/0:0/2:0.25:0	36,21,12,9,6,6:1:1:2:0/0:0/2:0.125:0:0:.:.	16,13,3,6,1,2:1:1:2:0/0:0/1:0.125:0:0:.:.	30,22,11,5,5,5:1:1:2:0/0:0/2:0.125:0:0:.:.
chr8_ref_v2	518751	.	C	CA	.	PASS	IntersectsRepeat=1;RepeatCorrectionApplied=1	SAC:ACF:DF:PD:GT:SGT:SF:SV:SIG:MT:PAC	73,130,6,14:1:1:2:0/0:0/1:0.125:0	23,37,0,9:1:1:2:0/0:0/1:0.25:0:0:.:.	40,62,0,7:1:1:2:0/0:./.:.:0:0:.:.	86,129,7,20:1:1:2:0/0:0/1:0.125:0:0:.:.
chr8_ref_v2	526396	.	A	C	.	ExcRegion	IntersectsRepeat=1;RepeatCorrectionApplied=0	SAC:ACF:DF:PD:GT:SGT:SF:SV:SIG:MT:PAC	0,0,0,22:0:1:2:./.:./.:.:0	0,0,0,2:0:1:2:./.:./.:.:0:0:.:.	0,0,0,9:0:1:2:./.:./.:.:0:0:.:.	0,1,0,17:1:1:2:./.:./.:.:0:0:.:.
chr8_ref_v2	526456	.	C	T	.	ExcRegion	IntersectsRepeat=0;RepeatCorrectionApplied=0	SAC:ACF:DF:PD:GT:SGT:SF:SV:SIG:MT:PAC	1,0,2,0:1:1:2:./.:./.:.:0	0,0,0,0:0:1:2:./.:./.:.:0:0:.:.	0,0,0,0:0:1:2:./.:./.:.:0:0:.:.	0,0,2,0:0:1:2:./.:./.:.:0:0:.:.
chr8_ref_v2	528061	.	G	A	.	ExcRegion	IntersectsRepeat=0;RepeatCorrectionApplied=0	SAC:ACF:DF:PD:GT:SGT:SF:SV:SIG:MT:PAC	2,2,1,16:1:1:2:./.:./.:.:0	0,0,1,0:0:1:2:./.:./.:.:0:0:.:.	0,0,0,5:0:1:2:./.:./.:.:0:0:.:.	7,8,1,8:1:1:2:./.:./.:.:0:0:.:.
chr8_ref_v2	531278	.	A	G	.	PASS	IntersectsRepeat=1;RepeatCorrectionApplied=0	SAC:ACF:DF:PD:GT:SGT:SF:SV:SIG:MT:PAC	1,0,62,138:1:1:2:1/1:./.:.:0	1,2,11,30:1:1:2:1/1:0/1:0.125:0:0:.:.	0,1,23,56:1:1:2:1/1:./.:.:0:0:.:.	0,1,47,72:1:1:2:1/1:./.:.:0:0:.:.
chr8_ref_v2	543528	.	T	G	.	PASS	IntersectsRepeat=0;RepeatCorrectionApplied=0	SAC:ACF:DF:PD:GT:SGT:SF:SV:SIG:MT:PAC	148,0,47,0:1:1:2:0/0:0/1:0.5:0	55,0,6,0:1:1:2:0/0:0/1:0.25:0:0:.:.	74,0,9,0:1:1:2:0/0:0/1:0.25:0:0:.:.	130,0,11,0:1:1:2:0/0:0/1:0.125:0:0:.:.
chr8_ref_v2	552405	.	C	G	.	PASS	IntersectsRepeat=0;RepeatCorrectionApplied=0	SAC:ACF:DF:PD:GT:SGT:SF:SV:SIG:MT:PAC	0,0,0,0:0:1:2:./.:./.:.:0	0,0,1,0:0:1:2:./.:./.:.:0:0:.:.	0,0,0,0:0:1:2:./.:./.:.:0:0:.:.	0,1,0,0:0:1:2:./.:./.:.:0:0:.:.
chr8_ref_v2	553372	.	G	A	.	PASS	IntersectsRepeat=0;RepeatCorrectionApplied=0	SAC:ACF:DF:PD:GT:SGT:SF:SV:SIG:MT:PAC	199,0,31,0:1:1:2:0/0:0/1:0.25:0	49,0,51,0:1:1:2:0/1:./.:.:0:0:.:.	59,0,10,0:1:1:2:0/0:0/1:0.25:0:0:.:.	133,0,34,0:1:1:2:0/0:0/1:0.5:0:0:.:.
chr8_ref_v2	553549	.	T	A	.	PASS	IntersectsRepeat=1;RepeatCorrectionApplied=0	SAC:ACF:DF:PD:GT:SGT:SF:SV:SIG:MT:PAC	327,250,326,96:1:1:2:0/1:0/0:0.125:0	81,59,93,37:1:1:2:0/1:./.:.:0:0:.:.	104,87,104,30:1:1:2:0/1:0/0:0.125:0:0:.:.	239,192,210,68:1:1:2:0/1:0/0:0.25:0:0:.:.
chr8_ref_v2	553569	.	A	T	.	PASS	IntersectsRepeat=1;RepeatCorrectionApplied=0	SAC:ACF:DF:PD:GT:SGT:SF:SV:SIG:MT:PAC	371,255,390,158:1:1:2:0/1:0/0:0.125:0	87,67,100,58:1:1:2:0/1:./.:.:0:0:.:.	107,93,115,50:1:1:2:0/1:0/0:0.125:0:0:.:.	261,200,236,104:1:1:2:0/1:0/0:0.125:0:0:.:.
chr8_ref_v2	553587	.	G	A	.	PASS	IntersectsRepeat=1;RepeatCorrectionApplied=0	SAC:ACF:DF:PD:GT:SGT:SF:SV:SIG:MT:PAC	407,264,461,208:1:1:2:0/1:./.:.:0	100,77,107,81:1:1:2:0/1:./.:.:0:0:.:.	125,92,126,67:1:1:2:0/1:./.:.:0:0:.:.	288,208,270,150:1:1:2:0/1:0/0:0.125:0:0:.:.
chr8_ref_v2	553599	.	G	A	.	PASS	IntersectsRepeat=0;RepeatCorrectionApplied=0	SAC:ACF:DF:PD:GT:SGT:SF:SV:SIG:MT:PAC	396,273,470,244:1:1:2:0/1:./.:.:0	100,82,98,89:1:1:2:0/1:./.:.:0:0:.:.	122,100,128,73:1:1:2:0/1:./.:.:0:0:.:.	302,212,275,176:1:1:2:0/1:0/0:0.125:0:0:.:.
chr8_ref_v2	553612	.	A	T	.	PASS	IntersectsRepeat=1;RepeatCorrectionApplied=0	SAC:ACF:DF:PD:GT:SGT:SF:SV:SIG:MT:PAC	395,279,480,262:1:1:2:0/1:./.:.:0	99,85,91,96:1:1:2:0/1:./.:.:0:0:.:.	124,108,122,84:1:1:2:0/1:./.:.:0:0:.:.	292,216,268,202:1:1:2:0/1:./.:.:0:0:.:.
chr8_ref_v2	553650	.	G	A	.	PASS	IntersectsRepeat=1;RepeatCorrectionApplied=0	SAC:ACF:DF:PD:GT:SGT:SF:SV:SIG:MT:PAC	445,284,390,302:1:1:2:0/1:./.:.:0	75,85,79,77:1:1:2:0/1:./.:.:0:0:.:.	106,98,136,100:1:1:2:0/1:1/1:0.125:0:0:.:.	278,205,272,230:1:1:2:0/1:./.:.:0:0:.:.
chr8_ref_v2	553677	.	A	G	.	PASS	IntersectsRepeat=0;RepeatCorrectionApplied=0	SAC:ACF:DF:PD:GT:SGT:SF:SV:SIG:MT:PAC	408,290,362,321:1:1:2:0/1:./.:.:0	69,79,58,84:1:1:2:0/1:./.:.:0:0:.:.	102,102,139,102:1:1:2:0/1:1/1:0.125:0:0:.:.	279,208,294,212:1:1:2:0/1:./.:.:0:0:.:.
chr8_ref_v2	553710	.	G	C	.	PASS	IntersectsRepeat=0;RepeatCorrectionApplied=0	SAC:ACF:DF:PD:GT:SGT:SF:SV:SIG:MT:PAC	377,358,353,376:1:1:2:0/1:./.:.:0	77,81,77,65:1:1:2:0/1:./.:.:0:0:.:.	110,107,132,90:1:1:2:0/1:./.:.:0:0:.:.	282,205,295,243:1:1:2:0/1:./.:.:0:0:.:.
chr8_ref_v2	553745	.	T	G	.	PASS	IntersectsRepeat=0;RepeatCorrectionApplied=0	SAC:ACF:DF:PD:GT:SGT:SF:SV:SIG:MT:PAC	341,457,376,406:1:1:2:0/1:./.:.:0	84,88,100,76:1:1:2:0/1:./.:.:0:0:.:.	118,121,119,121:1:1:2:0/1:./.:.:0:0:.:.	246,248,310,259:1:1:2:0/1:1/1:0.125:0:0:.:.
chr8_ref_v2	553822	.	A	G	.	PASS	IntersectsRepeat=1;RepeatCorrectionApplied=0	SAC:ACF:DF:PD:GT:SGT:SF:SV:SIG:MT:PAC	298,428,305,415:1:1:2:0/1:./.:.:0	75,90,94,96:1:1:2:0/1:1/1:0.125:0:0:.:.	93,117,77,137:1:1:2:0/1:./.:.:0:0:.:.	179,266,223,303:1:1:2:0/1:1/1:0.125:0:0:.:.
chr8_ref_v2	553893	.	T	A	.	PASS	IntersectsRepeat=0;RepeatCorrectionApplied=0	SAC:ACF:DF:PD:GT:SGT:SF:SV:SIG:MT:PAC	237,340,249,345:1:1:2:0/1:./.:.:0	51,77,66,69:1:1:2:0/1:./.:.:0:0:.:.	69,113,84,107:1:1:2:0/1:./.:.:0:0:.:.	161,248,191,277:1:1:2:0/1:1/1:0.125:0:0:.:.
chr8_ref_v2	553918	.	C	G	.	PASS	IntersectsRepeat=1;RepeatCorrectionApplied=0	SAC:ACF:DF:PD:GT:SGT:SF:SV:SIG:MT:PAC	209,315,227,325:1:1:2:0/1:./.:.:0	48,64,56,68:1:1:2:0/1:./.:.:0:0:.:.	59,107,80,115:1:1:2:0/1:1/1:0.125:0:0:.:.	148,228,174,258:1:1:2:0/1:1/1:0.125:0:0:.:.
chr8_ref_v2	553934	.	T	G	.	PASS	IntersectsRepeat=1;RepeatCorrectionApplied=0	SAC:ACF:DF:PD:GT:SGT:SF:SV:SIG:MT:PAC	184,289,220,314:1:1:2:0/1:./.:.:0	42,61,65,65:1:1:2:0/1:1/1:0.125:0:0:.:.	62,95,71,100:1:1:2:0/1:./.:.:0:0:.:.	162,203,159,228:1:1:2:0/1:./.:.:0:0:.:.
chr8_ref_v2	553974	.	C	T	.	PASS	IntersectsRepeat=1;RepeatCorrectionApplied=0	SAC:ACF:DF:PD:GT:SGT:SF:SV:SIG:MT:PAC	176,274,172,307:1:1:2:0/1:./.:.:0	55,68,54,78:1:1:2:0/1:./.:.:0:0:.:.	59,89,46,85:1:1:2:0/1:./.:.:0:0:.:.	165,179,131,205:1:1:2:0/1:./.:.:0:0:.:.
chr8_ref_v2	553988	.	C	T	.	PASS	IntersectsRepeat=1;RepeatCorrectionApplied=0	SAC:ACF:DF:PD:GT:SGT:SF:SV:SIG:MT:PAC	165,253,151,296:1:1:2:0/1:./.:.:0	52,63,45,91:1:1:2:0/1:1/1:0.125:0:0:.:.	60,86,39,82:1:1:2:0/1:0/0:0.125:0:0:.:.	147,170,118,207:1:1:2:0/1:./.:.:0:0:.:.
chr8_ref_v2	554028	.	C	G	.	PASS	IntersectsRepeat=1;RepeatCorrectionApplied=0	SAC:ACF:DF:PD:GT:SGT:SF:SV:SIG:MT:PAC	94,217,84,195:1:1:2:0/1:./.:.:0	32,64,20,75:1:1:2:0/1:./.:.:0:0:.:.	34,69,26,60:1:1:2:0/1:0/0:0.125:0:0:.:.	87,171,62,149:1:1:2:0/1:0/0:0.125:0:0:.:.
chr8_ref_v2	554034	.	T	C	.	PASS	IntersectsRepeat=1;RepeatCorrectionApplied=0	SAC:ACF:DF:PD:GT:SGT:SF:SV:SIG:MT:PAC	85,222,82,188:1:1:2:0/1:0/0:0.125:0	26,64,19,73:1:1:2:0/1:./.:.:0:0:.:.	25,67,27,64:1:1:2:0/1:./.:.:0:0:.:.	74,166,67,145:1:1:2:0/1:./.:.:0:0:.:.
chr8_ref_v2	554037	.	A	C	.	PASS	IntersectsRepeat=1;RepeatCorrectionApplied=0	SAC:ACF:DF:PD:GT:SGT:SF:SV:SIG:MT:PAC	84,219,86,189:1:1:2:0/1:./.:.:0	26,66,20,72:1:1:2:0/1:./.:.:0:0:.:.	24,65,27,64:1:1:2:0/1:./.:.:0:0:.:.	67,161,67,146:1:1:2:0/1:./.:.:0:0:.:.
chr8_ref_v2	554044	.	G	T	.	PASS	IntersectsRepeat=0;RepeatCorrectionApplied=0	SAC:ACF:DF:PD:GT:SGT:SF:SV:SIG:MT:PAC	73,216,80,204:1:1:2:0/1:./.:.:0	18,66,21,74:1:1:2:0/1:./.:.:0:0:.:.	19,66,25,65:1:1:2:0/1:./.:.:0:0:.:.	55,161,58,154:1:1:2:0/1:./.:.:0:0:.:.
chr8_ref_v2	554069	.	G	A	.	PASS	IntersectsRepeat=0;RepeatCorrectionApplied=0	SAC:ACF:DF:PD:GT:SGT:SF:SV:SIG:MT:PAC	71,182,108,166:1:1:2:0/1:./.:.:0	15,44,32,57:1:1:2:0/1:1/1:0.25:0:0:.:.	30,51,32,63:1:1:2:0/1:1/1:0.125:0:0:.:.	63,146,77,134:1:1:2:0/1:./.:.:0:0:.:.
chr8_ref_v2	554070	.	CGAAAAAATAAA	C	.	PASS	IntersectsRepeat=0;RepeatCorrectionApplied=0	SAC:ACF:DF:PD:GT:SGT:SF:SV:SIG:MT:PAC	134,200,70,176:1:1:2:0/1:0/0:0.125:0	37,64,13,38:1:1:2:0/1:0/0:0.25:0:0:.:.	44,69,29,48:1:1:2:0/1:0/0:0.25:0:0:.:.	96,156,59,143:1:1:2:0/1:0/0:0.125:0:0:.:.
chr8_ref_v2	554110	.	C	T	.	PASS	IntersectsRepeat=1;RepeatCorrectionApplied=0	SAC:ACF:DF:PD:GT:SGT:SF:SV:SIG:MT:PAC	162,155,131,152:1:1:2:0/1:./.:.:0	34,36,19,43:1:1:2:0/1:./.:.:0:0:.:.	44,48,43,40:1:1:2:0/1:./.:.:0:0:.:.	119,137,94,115:1:1:2:0/1:0/0:0.125:0:0:.:.
chr8_ref_v2	554141	.	A	G	.	PASS	IntersectsRepeat=0;RepeatCorrectionApplied=0	SAC:ACF:DF:PD:GT:SGT:SF:SV:SIG:MT:PAC	207,143,104,130:1:1:2:0/1:0/0:0.25:0	45,35,17,44:1:1:2:0/1:0/0:0.125:0:0:.:.	59,52,36,41:1:1:2:0/1:0/0:0.125:0:0:.:.	162,129,73,111:1:1:2:0/1:0/0:0.25:0:0:.:.
chr8_ref_v2	554148	.	A	G	.	PASS	IntersectsRepeat=1;RepeatCorrectionApplied=0	SAC:ACF:DF:PD:GT:SGT:SF:SV:SIG:MT:PAC	211,140,93,131:1:1:2:0/1:0/0:0.25:0	46,33,14,47:1:1:2:0/1:0/0:0.125:0:0:.:.	61,51,34,38:1:1:2:0/1:0/0:0.25:0:0:.:.	166,125,69,107:1:1:2:0/1:0/0:0.25:0:0:.:.
chr8_ref_v2	554149	.	A	T	.	PASS	IntersectsRepeat=1;RepeatCorrectionApplied=0	SAC:ACF:DF:PD:GT:SGT:SF:SV:SIG:MT:PAC	213,138,93,130:1:1:2:0/1:0/0:0.25:0	46,34,14,48:1:1:2:0/1:0/0:0.125:0:0:.:.	60,51,33,38:1:1:2:0/1:0/0:0.25:0:0:.:.	167,127,68,108:1:1:2:0/1:0/0:0.25:0:0:.:.
chr8_ref_v2	554156	.	C	CT	.	PASS	IntersectsRepeat=0;RepeatCorrectionApplied=0	SAC:ACF:DF:PD:GT:SGT:SF:SV:SIG:MT:PAC	208,136,61,124:1:1:2:0/1:0/0:0.25:1	47,33,12,46:1:1:2:0/1:0/0:0.125:0:0:.:.	59,51,26,36:1:1:2:0/1:0/0:0.25:0:0:.:.	163,123,53,107:1:1:2:0/1:0/0:0.25:0:0:.:.
chr8_ref_v2	554159	.	AG	A	.	PASS	IntersectsRepeat=0;RepeatCorrectionApplied=0	SAC:ACF:DF:PD:GT:SGT:SF:SV:SIG:MT:PAC	204,139,60,124:1:1:2:0/1:0/0:0.25:1	47,35,12,45:1:1:2:0/1:0/0:0.125:0:0:.:.	57,50,26,38:1:1:2:0/1:0/0:0.25:0:0:.:.	159,126,50,110:1:1:2:0/1:0/0:0.25:0:0:.:.
chr8_ref_v2	554163	.	C	T	.	PASS	IntersectsRepeat=0;RepeatCorrectionApplied=0	SAC:ACF:DF:PD:GT:SGT:SF:SV:SIG:MT:PAC	202,135,58,122:1:1:2:0/1:0/0:0.25:1	46,34,12,45:1:1:2:0/1:0/0:0.125:0:0:.:.	57,49,26,35:1:1:2:0/1:0/0:0.25:0:0:.:.	155,130,48,108:1:1:2:0/1:0/0:0.25:1:0:.:.
chr8_ref_v2	554168	.	T	C	.	PASS	IntersectsRepeat=0;RepeatCorrectionApplied=0	SAC:ACF:DF:PD:GT:SGT:SF:SV:SIG:MT:PAC	197,130,52,121:1:1:2:0/1:0/0:0.25:1	44,38,12,45:1:1:2:0/1:0/0:0.125:0:0:.:.	54,45,24,35:1:1:2:0/1:0/0:0.25:0:0:.:.	153,123,43,105:1:1:2:0/1:0/0:0.25:1:0:.:.
chr8_ref_v2	554176	.	C	T	.	PASS	IntersectsRepeat=0;RepeatCorrectionApplied=0	SAC:ACF:DF:PD:GT:SGT:SF:SV:SIG:MT:PAC	177,130,41,109:1:1:2:0/1:0/0:0.25:1	40,40,10,43:1:1:2:0/1:0/0:0.25:0:0:.:.	43,41,16,33:1:1:2:0/1:0/0:0.25:0:0:.:.	132,122,33,95:1:1:2:0/1:0/0:0.25:1:0:.:.
chr8_ref_v2	554177	.	T	C	.	PASS	IntersectsRepeat=0;RepeatCorrectionApplied=0	SAC:ACF:DF:PD:GT:SGT:SF:SV:SIG:MT:PAC	177,131,41,109:1:1:2:0/1:0/0:0.25:1	39,42,10,45:1:1:2:0/1:0/0:0.25:0:0:.:.	43,40,15,31:1:1:2:0/1:0/0:0.25:0:0:.:.	133,123,33,94:1:1:2:0/1:0/0:0.25:1:0:.:.
chr8_ref_v2	554208	.	G	A	.	PASS	IntersectsRepeat=0;RepeatCorrectionApplied=0	SAC:ACF:DF:PD:GT:SGT:SF:SV:SIG:MT:PAC	68,116,0,99:1:1:2:0/1:0/0:0.25:0	17,43,0,39:1:1:2:0/1:0/0:0.25:0:0:.:.	24,33,0,40:1:1:2:0/1:0/0:0.125:0:0:.:.	67,103,1,78:1:1:2:0/1:0/0:0.25:0:0:.:.
chr8_ref_v2	554286	.	T	C	.	PASS	IntersectsRepeat=1;RepeatCorrectionApplied=0	SAC:ACF:DF:PD:GT:SGT:SF:SV:SIG:MT:PAC	69,179,6,152:1:1:2:0/1:0/0:0.25:0	16,36,0,27:1:1:2:0/1:0/0:0.25:0:0:.:.	37,54,2,37:1:1:2:0/1:0/0:0.5:0:0:.:.	51,115,1,77:1:1:2:0/1:0/0:0.25:0:0:.:.
chr8_ref_v2	554304	.	A	T	.	PASS	IntersectsRepeat=1;RepeatCorrectionApplied=0	SAC:ACF:DF:PD:GT:SGT:SF:SV:SIG:MT:PAC	113,170,18,126:1:1:2:0/1:0/0:0.25:1	19,35,2,31:1:1:2:0/1:0/0:0.25:0:0:.:.	55,47,7,26:1:1:2:0/1:0/0:0.5:0:0:.:.	72,111,4,73:1:1:2:0/1:0/0:0.5:1:0:.:.
chr8_ref_v2	554366	.	C	T	.	PASS	IntersectsRepeat=0;RepeatCorrectionApplied=0	SAC:ACF:DF:PD:GT:SGT:SF:SV:SIG:MT:PAC	181,74,34,18:1:1:2:0/0:0/1:0.25:1	26,32,4,22:1:1:2:0/1:0/0:0.25:0:0:.:.	62,20,21,2:1:1:2:0/0:0/1:0.5:0:0:.:.	111,64,18,15:1:1:2:0/0:0/1:0.25:0:0:.:.
chr8_ref_v2	554368	.	T	A	.	PASS	IntersectsRepeat=1;RepeatCorrectionApplied=0	SAC:ACF:DF:PD:GT:SGT:SF:SV:SIG:MT:PAC	179,70,34,17:1:1:2:0/0:0/1:0.25:1	26,31,4,21:1:1:2:0/0:0/1:0.5:0:0:.:.	62,20,21,2:1:1:2:0/0:0/1:0.5:0:0:.:.	111,65,18,13:1:1:2:0/0:0/1:0.25:0:0:.:.
chr8_ref_v2	554440	.	C	T	.	PASS	IntersectsRepeat=0;RepeatCorrectionApplied=0	SAC:ACF:DF:PD:GT:SGT:SF:SV:SIG:MT:PAC	129,89,14,6:1:1:2:0/0:0/1:0.125:0	24,20,4,4:1:1:2:0/0:0/1:0.25:0:0:.:.	42,60,10,11:1:1:2:0/0:0/1:0.25:1:0:.:.	127,104,28,7:1:1:2:0/0:0/1:0.25:0:0:.:.
chr8_ref_v2	554449	.	T	C	.	PASS	IntersectsRepeat=0;RepeatCorrectionApplied=0	SAC:ACF:DF:PD:GT:SGT:SF:SV:SIG:MT:PAC	118,114,17,13:1:1:2:0/0:0/1:0.25:0	27,22,4,5:1:1:2:0/0:0/1:0.25:0:0:.:.	40,71,8,15:1:1:2:0/0:0/1:0.25:1:0:.:.	135,117,30,13:1:1:2:0/0:0/1:0.25:0:0:.:.
chr8_ref_v2	554460	.	A	C	.	PASS	IntersectsRepeat=0;RepeatCorrectionApplied=0	SAC:ACF:DF:PD:GT:SGT:SF:SV:SIG:MT:PAC	116,120,21,21:1:1:2:0/0:0/1:0.25:0	24,20,6,6:1:1:2:0/0:0/1:0.5:0:0:.:.	47,70,12,16:1:1:2:0/0:0/1:0.5:1:0:.:.	136,127,34,24:1:1:2:0/0:0/1:0.5:0:0:.:.
chr8_ref_v2	554608	.	C	T	.	PASS	IntersectsRepeat=0;RepeatCorrectionApplied=0	SAC:ACF:DF:PD:GT:SGT:SF:SV:SIG:MT:PAC	0,95,0,22:1:1:2:0/0:0/1:0.5:0	0,13,0,3:1:1:2:./.:./.:.:0:0:.:.	0,39,0,9:1:1:2:0/0:0/1:0.5:0:0:.:.	0,68,0,11:1:1:2:0/0:0/1:0.25:0:0:.:.
chr8_ref_v2	554638	.	C	G	.	PASS	IntersectsRepeat=0;RepeatCorrectionApplied=0	SAC:ACF:DF:PD:GT:SGT:SF:SV:SIG:MT:PAC	0,104,0,30:1:1:2:0/0:0/1:0.5:0	0,14,0,2:1:1:2:./.:./.:.:0:0:.:.	0,41,0,10:1:1:2:0/0:0/1:0.5:0:0:.:.	0,65,0,14:1:1:2:0/0:0/1:0.5:0:0:.:.
chr8_ref_v2	554746	.	A	G	.	PASS	IntersectsRepeat=1;RepeatCorrectionApplied=0	SAC:ACF:DF:PD:GT:SGT:SF:SV:SIG:MT:PAC	0,17,0,8:1:1:2:0/1:0/0:0.25:0	0,10,0,3:1:1:2:./.:./.:.:0:0:.:.	0,8,0,5:1:1:2:./.:./.:.:0:0:.:.	0,31,1,11:1:1:2:0/1:0/0:0.5:0:0:.:.
chr8_ref_v2	554833	.	C	T	.	PASS	IntersectsRepeat=0;RepeatCorrectionApplied=0	SAC:ACF:DF:PD:GT:SGT:SF:SV:SIG:MT:PAC	0,0,0,0:0:1:2:./.:./.:.:0	1,0,0,0:0:1:2:./.:./.:.:0:0:.:.	0,0,0,0:0:1:2:./.:./.:.:0:0:.:.	1,0,1,1:1:1:2:./.:./.:.:0:0:.:.
chr8_ref_v2	554858	.	G	A	.	PASS	IntersectsRepeat=1;RepeatCorrectionApplied=0	SAC:ACF:DF:PD:GT:SGT:SF:SV:SIG:MT:PAC	0,0,0,0:0:1:2:./.:./.:.:0	0,0,0,0:0:1:2:./.:./.:.:0:0:.:.	0,0,0,0:0:1:2:./.:./.:.:0:0:.:.	0,0,0,1:0:1:2:./.:./.:.:0:0:.:.
chr8_ref_v2	554859	.	A	C	.	PASS	IntersectsRepeat=1;RepeatCorrectionApplied=0	SAC:ACF:DF:PD:GT:SGT:SF:SV:SIG:MT:PAC	0,0,0,0:0:1:2:./.:./.:.:0	0,0,0,0:0:1:2:./.:./.:.:0:0:.:.	0,0,0,0:0:1:2:./.:./.:.:0:0:.:.	0,0,0,1:0:1:2:./.:./.:.:0:0:.:.
chr8_ref_v2	554860	.	T	A	.	PASS	IntersectsRepeat=1;RepeatCorrectionApplied=0	SAC:ACF:DF:PD:GT:SGT:SF:SV:SIG:MT:PAC	0,0,0,0:0:1:2:./.:./.:.:0	0,0,0,0:0:1:2:./.:./.:.:0:0:.:.	0,0,0,0:0:1:2:./.:./.:.:0:0:.:.	0,0,0,1:0:1:2:./.:./.:.:0:0:.:.
chr8_ref_v2	555214	.	C	G	.	PASS	IntersectsRepeat=0;RepeatCorrectionApplied=0	SAC:ACF:DF:PD:GT:SGT:SF:SV:SIG:MT:PAC	174,152,43,3:1:1:2:0/0:0/1:0.25:0	25,15,12,1:1:1:2:0/0:0/1:0.5:0:0:.:.	80,45,16,2:1:1:2:0/0:0/1:0.25:0:0:.:.	156,102,48,1:1:1:2:0/0:0/1:0.25:0:0:.:.
chr8_ref_v2	555260	.	C	G	.	PASS	IntersectsRepeat=0;RepeatCorrectionApplied=0	SAC:ACF:DF:PD:GT:SGT:SF:SV:SIG:MT:PAC	187,266,119,24:1:1:2:0/0:0/1:0.5:0	44,31,23,10:1:1:2:0/0:0/1:0.5:0:0:.:.	98,75,43,16:1:1:2:0/0:0/1:0.5:0:0:.:.	201,188,126,40:1:1:2:0/0:0/1:0.5:0:0:.:.
chr8_ref_v2	555331	.	T	C	.	PASS	IntersectsRepeat=0;RepeatCorrectionApplied=0	SAC:ACF:DF:PD:GT:SGT:SF:SV:SIG:MT:PAC	206,234,63,39:1:1:2:0/0:0/1:0.5:0	26,35,9,11:1:1:2:0/0:0/1:0.5:0:0:.:.	83,84,29,22:1:1:2:0/0:0/1:0.5:0:0:.:.	171,195,67,74:1:1:2:0/0:0/1:0.5:0:0:.:.
chr8_ref_v2	555343	.	G	T	.	PASS	IntersectsRepeat=0;RepeatCorrectionApplied=0	SAC:ACF:DF:PD:GT:SGT:SF:SV:SIG:MT:PAC	179,206,45,34:1:1:2:0/0:0/1:0.25:0	22,27,5,9:1:1:2:0/0:0/1:0.5:0:0:.:.	68,80,22,16:1:1:2:0/0:0/1:0.5:0:0:.:.	146,173,48,66:1:1:2:0/0:0/1:0.5:0:0:.:.
chr8_ref_v2	555427	.	C	T	.	PASS	IntersectsRepeat=1;RepeatCorrectionApplied=0	SAC:ACF:DF:PD:GT:SGT:SF:SV:SIG:MT:PAC	1,171,0,85:1:1:2:0/1:0/0:0.25:0	0,13,0,9:1:1:2:0/1:0/0:0.125:0:0:.:.	3,86,0,22:1:1:2:0/1:0/0:0.5:0:0:.:.	3,119,0,46:1:1:2:0/1:0/0:0.5:0:0:.:.
chr8_ref_v2	555451	.	G	C	.	PASS	IntersectsRepeat=0;RepeatCorrectionApplied=0	SAC:ACF:DF:PD:GT:SGT:SF:SV:SIG:MT:PAC	5,193,0,87:1:1:2:0/0:0/1:0.5:0	0,13,0,12:1:1:2:0/1:./.:.:0:0:.:.	2,76,0,26:1:1:2:0/0:0/1:0.5:0:0:.:.	6,125,0,53:1:1:2:0/0:0/1:0.5:0:0:.:.
chr8_ref_v2	555460	.	C	T	.	PASS	IntersectsRepeat=1;RepeatCorrectionApplied=0	SAC:ACF:DF:PD:GT:SGT:SF:SV:SIG:MT:PAC	11,194,0,81:1:1:2:0/0:0/1:0.5:0	0,16,0,11:1:1:2:0/1:0/0:0.125:0:0:.:.	10,72,0,26:1:1:2:0/0:0/1:0.5:0:0:.:.	14,128,1,60:1:1:2:0/0:0/1:0.5:0:0:.:.
chr8_ref_v2	555592	.	C	T	.	PASS	IntersectsRepeat=1;RepeatCorrectionApplied=0	SAC:ACF:DF:PD:GT:SGT:SF:SV:SIG:MT:PAC	69,20,1,2:1:1:2:0/0:./.:.:0	27,14,10,1:1:1:2:0/0:0/1:0.5:0:0:.:.	22,17,2,0:1:1:2:0/0:0/1:0.125:0:0:.:.	73,41,6,2:1:1:2:0/0:0/1:0.125:0:0:.:.
chr8_ref_v2	555754	.	T	C	.	PASS	IntersectsRepeat=0;RepeatCorrectionApplied=0	SAC:ACF:DF:PD:GT:SGT:SF:SV:SIG:MT:PAC	260,88,50,0:1:1:2:0/0:0/1:0.25:0	65,12,12,0:1:1:2:0/0:0/1:0.25:0:0:.:.	79,32,13,0:1:1:2:0/0:0/1:0.25:0:0:.:.	177,81,28,1:1:1:2:0/0:0/1:0.25:0:0:.:.
chr8_ref_v2	555757	.	T	C	.	PASS	IntersectsRepeat=0;RepeatCorrectionApplied=0	SAC:ACF:DF:PD:GT:SGT:SF:SV:SIG:MT:PAC	265,94,54,0:1:1:2:0/0:0/1:0.25:0	67,14,12,0:1:1:2:0/0:0/1:0.25:0:0:.:.	83,35,13,0:1:1:2:0/0:0/1:0.25:0:0:.:.	175,87,30,2:1:1:2:0/0:0/1:0.25:0:0:.:.
chr8_ref_v2	555760	.	A	T	.	PASS	IntersectsRepeat=0;RepeatCorrectionApplied=0	SAC:ACF:DF:PD:GT:SGT:SF:SV:SIG:MT:PAC	264,99,59,0:1:1:2:0/0:0/1:0.25:0	68,15,14,0:1:1:2:0/0:0/1:0.25:0:0:.:.	85,35,18,0:1:1:2:0/0:0/1:0.25:0:0:.:.	175,93,31,2:1:1:2:0/0:0/1:0.25:0:0:.:.
chr8_ref_v2	555835	.	T	C	.	PASS	IntersectsRepeat=1;RepeatCorrectionApplied=0	SAC:ACF:DF:PD:GT:SGT:SF:SV:SIG:MT:PAC	268,297,246,35:1:1:2:0/1:0/0:0.25:1	78,50,79,10:1:1:2:0/1:0/0:0.125:0:0:.:.	99,83,68,12:1:1:2:0/1:0/0:0.5:1:0:.:.	206,198,165,41:1:1:2:0/1:0/0:0.25:1:0:.:.
chr8_ref_v2	555841	.	T	C	.	PASS	IntersectsRepeat=0;RepeatCorrectionApplied=0	SAC:ACF:DF:PD:GT:SGT:SF:SV:SIG:MT:PAC	272,295,257,38:1:1:2:0/1:0/0:0.25:1	80,55,82,10:1:1:2:0/1:0/0:0.25:0:0:.:.	97,90,69,12:1:1:2:0/1:0/0:0.5:1:0:.:.	208,196,174,45:1:1:2:0/1:0/0:0.25:1:0:.:.
chr8_ref_v2	555846	.	A	G	.	PASS	IntersectsRepeat=0;RepeatCorrectionApplied=0	SAC:ACF:DF:PD:GT:SGT:SF:SV:SIG:MT:PAC	271,298,266,39:1:1:2:0/1:0/0:0.25:1	72,55,83,11:1:1:2:0/1:0/0:0.125:0:0:.:.	93,87,70,12:1:1:2:0/1:0/0:0.25:1:0:.:.	197,198,183,46:1:1:2:0/1:0/0:0.25:1:0:.:.
chr8_ref_v2	555855	.	G	C	.	PASS	IntersectsRepeat=0;RepeatCorrectionApplied=0	SAC:ACF:DF:PD:GT:SGT:SF:SV:SIG:MT:PAC	281,299,287,48:1:1:2:0/1:0/0:0.25:1	75,63,88,12:1:1:2:0/1:0/0:0.125:0:0:.:.	96,87,73,15:1:1:2:0/1:0/0:0.25:0:0:.:.	208,206,197,54:1:1:2:0/1:0/0:0.25:1:0:.:.
chr8_ref_v2	555866	.	G	A	.	PASS	IntersectsRepeat=1;RepeatCorrectionApplied=0	SAC:ACF:DF:PD:GT:SGT:SF:SV:SIG:MT:PAC	283,294,305,58:1:1:2:0/1:0/0:0.25:1	76,51,90,16:1:1:2:0/1:0/0:0.125:0:0:.:.	98,81,75,16:1:1:2:0/1:0/0:0.25:0:0:.:.	212,199,201,58:1:1:2:0/1:0/0:0.25:0:0:.:.
chr8_ref_v2	555868	.	G	T	.	PASS	IntersectsRepeat=1;RepeatCorrectionApplied=0	SAC:ACF:DF:PD:GT:SGT:SF:SV:SIG:MT:PAC	285,287,301,62:1:1:2:0/1:0/0:0.25:1	79,51,88,18:1:1:2:0/1:0/0:0.125:0:0:.:.	100,79,73,17:1:1:2:0/1:0/0:0.25:0:0:.:.	215,199,199,58:1:1:2:0/1:0/0:0.25:1:0:.:.
chr8_ref_v2	555976	.	GT	G	.	PASS	IntersectsRepeat=0;RepeatCorrectionApplied=0	SAC:ACF:DF:PD:GT:SGT:SF:SV:SIG:MT:PAC	289,265,300,201:1:1:2:0/1:./.:.:0	78,66,81,39:1:1:2:0/1:0/0:0.125:0:0:.:.	88,87,99,66:1:1:2:0/1:./.:.:0:0:.:.	193,172,240,136:1:1:2:0/1:./.:.:0:0:.:.
chr8_ref_v2	555998	.	A	C	.	PASS	IntersectsRepeat=1;RepeatCorrectionApplied=0	SAC:ACF:DF:PD:GT:SGT:SF:SV:SIG:MT:PAC	300,292,308,253:1:1:2:0/1:./.:.:0	96,65,85,56:1:1:2:0/1:0/0:0.125:0:0:.:.	99,92,95,73:1:1:2:0/1:0/0:0.125:0:0:.:.	209,196,280,160:1:1:2:0/1:./.:.:0:0:.:.
chr8_ref_v2	556000	.	A	G	.	PASS	IntersectsRepeat=1;RepeatCorrectionApplied=0	SAC:ACF:DF:PD:GT:SGT:SF:SV:SIG:MT:PAC	299,297,310,257:1:1:2:0/1:./.:.:0	97,67,87,55:1:1:2:0/1:0/0:0.125:0:0:.:.	98,92,95,72:1:1:2:0/1:0/0:0.125:0:0:.:.	212,194,278,161:1:1:2:0/1:./.:.:0:0:.:.
chr8_ref_v2	556012	.	A	T	.	PASS	IntersectsRepeat=1;RepeatCorrectionApplied=0	SAC:ACF:DF:PD:GT:SGT:SF:SV:SIG:MT:PAC	299,307,311,294:1:1:2:0/1:./.:.:0	100,67,91,70:1:1:2:0/1:./.:.:0:0:.:.	106,94,96,88:1:1:2:0/1:./.:.:0:0:.:.	225,195,277,187:1:1:2:0/1:./.:.:0:0:.:.
chr8_ref_v2	556032	.	T	C	.	PASS	IntersectsRepeat=1;RepeatCorrectionApplied=0	SAC:ACF:DF:PD:GT:SGT:SF:SV:SIG:MT:PAC	307,305,312,327:1:1:2:0/1:./.:.:0	103,63,86,81:1:1:2:0/1:./.:.:0:0:.:.	111,94,99,99:1:1:2:0/1:./.:.:0:0:.:.	237,194,270,217:1:1:2:0/1:./.:.:0:0:.:.
chr8_ref_v2	556083	.	A	T	.	PASS	IntersectsRepeat=0;RepeatCorrectionApplied=0	SAC:ACF:DF:PD:GT:SGT:SF:SV:SIG:MT:PAC	228,326,226,330:1:1:2:0/1:./.:.:0	69,94,52,84:1:1:2:0/1:0/0:0.125:0:0:.:.	97,93,82,103:1:1:2:0/1:./.:.:0:0:.:.	180,213,181,226:1:1:2:0/1:./.:.:0:0:.:.
chr8_ref_v2	556155	.	T	C	.	ExcRegion	IntersectsRepeat=1;RepeatCorrectionApplied=0	SAC:ACF:DF:PD:GT:SGT:SF:SV:SIG:MT:PAC	72,283,125,281:1:1:2:./.:./.:.:0	19,94,28,60:1:1:2:./.:./.:.:0:0:.:.	33,96,35,84:1:1:2:./.:./.:.:0:0:.:.	59,215,83,188:1:1:2:./.:./.:.:0:0:.:.
chr8_ref_v2	556156	.	A	G	.	ExcRegion	IntersectsRepeat=1;RepeatCorrectionApplied=0	SAC:ACF:DF:PD:GT:SGT:SF:SV:SIG:MT:PAC	69,285,125,280:1:1:2:./.:./.:.:0	19,91,27,58:1:1:2:./.:./.:.:0:0:.:.	33,98,34,85:1:1:2:./.:./.:.:0:0:.:.	56,215,83,188:1:1:2:./.:./.:.:0:0:.:.
chr8_ref_v2	556170	.	T	G	.	ExcRegion	IntersectsRepeat=1;RepeatCorrectionApplied=0	SAC:ACF:DF:PD:GT:SGT:SF:SV:SIG:MT:PAC	43,284,96,284:1:1:2:./.:./.:.:0	16,91,26,58:1:1:2:./.:./.:.:0:0:.:.	22,110,28,86:1:1:2:./.:./.:.:0:0:.:.	43,211,64,189:1:1:2:./.:./.:.:0:0:.:.
chr8_ref_v2	556185	.	T	A	.	ExcRegion	IntersectsRepeat=0;RepeatCorrectionApplied=0	SAC:ACF:DF:PD:GT:SGT:SF:SV:SIG:MT:PAC	26,300,65,286:1:1:2:./.:./.:.:0	11,99,24,58:1:1:2:./.:./.:.:0:0:.:.	13,117,19,91:1:1:2:./.:./.:.:0:0:.:.	29,216,38,191:1:1:2:./.:./.:.:0:0:.:.
chr8_ref_v2	556228	.	A	G	.	ExcRegion	IntersectsRepeat=1;RepeatCorrectionApplied=0	SAC:ACF:DF:PD:GT:SGT:SF:SV:SIG:MT:PAC	0,261,8,237:1:1:2:./.:./.:.:0	1,100,15,70:1:1:2:./.:./.:.:0:0:.:.	1,94,2,84:1:1:2:./.:./.:.:0:0:.:.	7,173,9,171:1:1:2:./.:./.:.:0:0:.:.
chr8_ref_v2	556232	.	T	A	.	ExcRegion	IntersectsRepeat=1;RepeatCorrectionApplied=0	SAC:ACF:DF:PD:GT:SGT:SF:SV:SIG:MT:PAC	0,255,10,241:1:1:2:./.:./.:.:0	1,96,16,68:1:1:2:./.:./.:.:0:0:.:.	1,91,2,84:1:1:2:./.:./.:.:0:0:.:.	4,169,11,170:1:1:2:./.:./.:.:0:0:.:.
chr8_ref_v2	556241	.	C	T	.	ExcRegion	IntersectsRepeat=0;RepeatCorrectionApplied=0	SAC:ACF:DF:PD:GT:SGT:SF:SV:SIG:MT:PAC	0,229,19,248:1:1:2:./.:./.:.:0	0,87,19,66:1:1:2:./.:./.:.:0:0:.:.	1,81,4,82:1:1:2:./.:./.:.:0:0:.:.	2,155,15,168:1:1:2:./.:./.:.:0:0:.:.
chr8_ref_v2	556263	.	T	G	.	ExcRegion	IntersectsRepeat=0;RepeatCorrectionApplied=0	SAC:ACF:DF:PD:GT:SGT:SF:SV:SIG:MT:PAC	84,209,0,152:1:1:2:./.:./.:.:0	30,64,0,60:1:1:2:./.:./.:.:0:0:.:.	31,69,0,56:1:1:2:./.:./.:.:0:0:.:.	68,148,0,104:1:1:2:./.:./.:.:0:0:.:.
chr8_ref_v2	556270	.	G	A	.	ExcRegion	IntersectsRepeat=0;RepeatCorrectionApplied=0	SAC:ACF:DF:PD:GT:SGT:SF:SV:SIG:MT:PAC	102,192,0,137:1:1:2:./.:./.:.:0	36,63,0,56:1:1:2:./.:./.:.:0:0:.:.	37,62,0,44:1:1:2:./.:./.:.:0:0:.:.	85,140,0,91:1:1:2:./.:./.:.:0:0:.:.
chr8_ref_v2	556271	.	G	A	.	ExcRegion	IntersectsRepeat=0;RepeatCorrectionApplied=0	SAC:ACF:DF:PD:GT:SGT:SF:SV:SIG:MT:PAC	104,185,0,134:1:1:2:./.:./.:.:0	36,62,0,55:1:1:2:./.:./.:.:0:0:.:.	38,60,0,44:1:1:2:./.:./.:.:0:0:.:.	92,136,0,90:1:1:2:./.:./.:.:0:0:.:.
chr8_ref_v2	556280	.	C	G	.	ExcRegion	IntersectsRepeat=1;RepeatCorrectionApplied=0	SAC:ACF:DF:PD:GT:SGT:SF:SV:SIG:MT:PAC	131,173,0,106:1:1:2:./.:./.:.:0	42,59,0,46:1:1:2:./.:./.:.:0:0:.:.	43,56,0,37:1:1:2:./.:./.:.:0:0:.:.	114,119,1,76:1:1:2:./.:./.:.:0:0:.:.
chr8_ref_v2	556318	.	G	C	.	ExcRegion	IntersectsRepeat=1;RepeatCorrectionApplied=0	SAC:ACF:DF:PD:GT:SGT:SF:SV:SIG:MT:PAC	341,88,0,11:1:1:2:./.:./.:.:0	48,45,0,11:1:1:2:./.:./.:.:0:0:.:.	99,29,0,4:1:1:2:./.:./.:.:0:0:.:.	219,75,2,11:1:1:2:./.:./.:.:0:0:.:.
chr8_ref_v2	556319	.	A	G	.	ExcRegion	IntersectsRepeat=1;RepeatCorrectionApplied=0	SAC:ACF:DF:PD:GT:SGT:SF:SV:SIG:MT:PAC	348,86,0,10:1:1:2:./.:./.:.:0	51,42,0,11:1:1:2:./.:./.:.:0:0:.:.	103,27,0,3:1:1:2:./.:./.:.:0:0:.:.	226,77,2,11:1:1:2:./.:./.:.:0:0:.:.
chr8_ref_v2	557786	.	G	A	.	ExcRegion	IntersectsRepeat=0;RepeatCorrectionApplied=0	SAC:ACF:DF:PD:GT:SGT:SF:SV:SIG:MT:PAC	0,0,1,0:0:1:2:./.:./.:.:0	0,0,0,0:0:1:2:./.:./.:.:0:0:.:.	0,0,0,0:0:1:2:./.:./.:.:0:0:.:.	0,0,2,1:1:1:2:./.:./.:.:0:0:.:.
chr8_ref_v2	559230	.	C	T	.	ExcRegion	IntersectsRepeat=1;RepeatCorrectionApplied=0	SAC:ACF:DF:PD:GT:SGT:SF:SV:SIG:MT:PAC	0,0,0,0:0:1:2:./.:./.:.:0	0,0,0,0:0:1:2:./.:./.:.:0:0:.:.	0,0,0,0:0:1:2:./.:./.:.:0:0:.:.	0,0,1,0:0:1:2:./.:./.:.:0:0:.:.
chr8_ref_v2	559279	.	G	A	.	ExcRegion	IntersectsRepeat=0;RepeatCorrectionApplied=0	SAC:ACF:DF:PD:GT:SGT:SF:SV:SIG:MT:PAC	0,0,0,0:0:1:2:./.:./.:.:0	0,0,0,0:0:1:2:./.:./.:.:0:0:.:.	0,0,0,0:0:1:2:./.:./.:.:0:0:.:.	0,0,1,1:1:1:2:./.:./.:.:0:0:.:.
chr8_ref_v2	559529	.	C	A	.	ExcRegion	IntersectsRepeat=1;RepeatCorrectionApplied=0	SAC:ACF:DF:PD:GT:SGT:SF:SV:SIG:MT:PAC	0,0,0,0:0:1:2:./.:./.:.:0	0,0,0,0:0:1:2:./.:./.:.:0:0:.:.	0,0,0,0:0:1:2:./.:./.:.:0:0:.:.	0,0,1,1:1:1:2:./.:./.:.:0:0:.:.
chr9_ref_v2	1341	.	T	C	.	ExcRegion	IntersectsRepeat=0;RepeatCorrectionApplied=0	SAC:ACF:DF:PD:GT:SGT:SF:SV:SIG:MT:PAC	0,0,0,0:0:1:2:./.:./.:.:0	0,0,0,0:0:1:2:./.:./.:.:0:0:.:.	0,0,0,0:0:1:2:./.:./.:.:0:0:.:.	0,0,1,1:1:1:2:./.:./.:.:0:0:.:.
chr9_ref_v2	1708	.	A	G	.	ExcRegion	IntersectsRepeat=1;RepeatCorrectionApplied=0	SAC:ACF:DF:PD:GT:SGT:SF:SV:SIG:MT:PAC	0,0,0,0:0:1:2:./.:./.:.:0	0,0,0,0:0:1:2:./.:./.:.:0:0:.:.	0,0,0,1:0:1:2:./.:./.:.:0:0:.:.	0,0,0,0:0:1:2:./.:./.:.:0:0:.:.
chr9_ref_v2	1712	.	C	T	.	ExcRegion	IntersectsRepeat=0;RepeatCorrectionApplied=0	SAC:ACF:DF:PD:GT:SGT:SF:SV:SIG:MT:PAC	0,0,0,0:0:1:2:./.:./.:.:0	0,0,0,0:0:1:2:./.:./.:.:0:0:.:.	0,0,0,1:0:1:2:./.:./.:.:0:0:.:.	0,0,0,0:0:1:2:./.:./.:.:0:0:.:.
chr9_ref_v2	2754	.	T	A	.	ExcRegion	IntersectsRepeat=1;RepeatCorrectionApplied=0	SAC:ACF:DF:PD:GT:SGT:SF:SV:SIG:MT:PAC	0,0,0,0:0:1:2:./.:./.:.:0	0,0,0,0:0:1:2:./.:./.:.:0:0:.:.	0,0,0,0:0:1:2:./.:./.:.:0:0:.:.	0,0,1,1:1:1:2:./.:./.:.:0:0:.:.
chr9_ref_v2	2761	.	A	G	.	ExcRegion	IntersectsRepeat=1;RepeatCorrectionApplied=0	SAC:ACF:DF:PD:GT:SGT:SF:SV:SIG:MT:PAC	0,0,0,0:0:1:2:./.:./.:.:0	0,0,0,0:0:1:2:./.:./.:.:0:0:.:.	0,0,0,0:0:1:2:./.:./.:.:0:0:.:.	0,0,0,1:0:1:2:./.:./.:.:0:0:.:.
chr9_ref_v2	3988	.	C	T	.	ExcRegion	IntersectsRepeat=0;RepeatCorrectionApplied=0	SAC:ACF:DF:PD:GT:SGT:SF:SV:SIG:MT:PAC	0,0,0,0:0:1:2:./.:./.:.:0	0,0,1,1:1:1:2:./.:./.:.:0:0:.:.	0,0,0,0:0:1:2:./.:./.:.:0:0:.:.	0,0,0,0:0:1:2:./.:./.:.:0:0:.:.
chr9_ref_v2	27300	.	G	T	.	PASS	IntersectsRepeat=0;RepeatCorrectionApplied=0	SAC:ACF:DF:PD:GT:SGT:SF:SV:SIG:MT:PAC	69,299,108,0:1:1:2:0/0:0/1:0.5:0	32,94,19,0:1:1:2:0/0:0/1:0.25:0:0:.:.	60,99,9,0:1:1:2:0/0:0/1:0.125:0:0:.:.	139,223,18,0:1:1:2:0/0:0/1:0.125:0:0:.:.
chr9_ref_v2	40575	.	A	C	.	PASS	IntersectsRepeat=1;RepeatCorrectionApplied=0	SAC:ACF:DF:PD:GT:SGT:SF:SV:SIG:MT:PAC	244,45,0,70:1:1:2:0/0:0/1:0.5:0	43,16,0,4:1:1:2:0/0:0/1:0.125:0:0:.:.	80,48,0,13:1:1:2:0/0:0/1:0.25:0:0:.:.	181,103,0,33:1:1:2:0/0:0/1:0.25:0:0:.:.
chr9_ref_v2	57253	.	C	CA,CAA	.	PASS	IntersectsRepeat=1;RepeatCorrectionApplied=1	SAC:ACF:DF:PD:GT:SGT:SF:SV:SIG:MT:PAC	6,1,18,2,8,20:1:1:2:1/2:0/2:0.125:0	3,1,9,1,0,8:1:1:2:1/2:0/1:0.125:0:0:.:.	5,4,9,6,1,4:1:1:2:1/2:0/1:0.5:0:0:.:.	15,6,18,19,6,27:1:1:2:1/2:0/1:0.25:0:0:.:.
chr9_ref_v2	57274	.	T	C	.	PASS	IntersectsRepeat=0;RepeatCorrectionApplied=0	SAC:ACF:DF:PD:GT:SGT:SF:SV:SIG:MT:PAC	0,0,79,267:1:1:2:1/1:./.:.:0	0,0,16,87:1:1:2:1/1:./.:.:0:0:.:.	0,0,28,76:1:1:2:1/1:./.:.:0:0:.:.	0,0,60,207:1:1:2:1/1:./.:.:0:0:.:.
chr9_ref_v2	58012	.	A	C	.	PASS	IntersectsRepeat=0;RepeatCorrectionApplied=0	SAC:ACF:DF:PD:GT:SGT:SF:SV:SIG:MT:PAC	288,44,0,39:1:1:2:0/0:0/1:0.25:0	61,4,0,1:1:1:2:0/0:./.:.:0:0:.:.	88,13,0,3:1:1:2:0/0:0/1:0.125:0:0:.:.	201,27,0,5:1:1:2:0/0:0/1:0.125:0:0:.:.
chr9_ref_v2	65918	.	G	T	.	PASS	IntersectsRepeat=0;RepeatCorrectionApplied=0	SAC:ACF:DF:PD:GT:SGT:SF:SV:SIG:MT:PAC	340,290,1,1:1:1:2:0/0:./.:.:0	78,83,1,0:1:1:2:0/0:./.:.:0:0:.:.	108,93,0,0:1:1:2:0/0:./.:.:0:0:.:.	206,204,1,0:1:1:2:0/0:./.:.:0:0:.:.
chr9_ref_v2	75988	.	C	CT	.	PASS	IntersectsRepeat=1;RepeatCorrectionApplied=1	SAC:ACF:DF:PD:GT:SGT:SF:SV:SIG:MT:PAC	59,76,17,7:1:1:2:0/0:0/1:0.125:0	29,32,3,1:1:1:2:0/0:./.:.:0:0:.:.	44,31,4,1:1:1:2:0/0:./.:.:0:0:.:.	95,81,14,5:1:1:2:0/0:./.:.:0:0:.:.
chr9_ref_v2	105408	.	A	AAAT	.	PASS	IntersectsRepeat=1;RepeatCorrectionApplied=1	SAC:ACF:DF:PD:GT:SGT:SF:SV:SIG:MT:PAC	2,0,158,36:1:1:2:1/1:./.:.:0	0,0,69,19:1:1:2:1/1:./.:.:0:0:.:.	0,0,57,12:1:1:2:1/1:./.:.:0:0:.:.	2,0,143,26:1:1:2:1/1:./.:.:0:0:.:.
chr9_ref_v2	141426	.	A	AAAGAAGATG	.	PASS	IntersectsRepeat=1;RepeatCorrectionApplied=1	SAC:ACF:DF:PD:GT:SGT:SF:SV:SIG:MT:PAC	0,1,188,188:1:1:2:1/1:./.:.:0	0,3,50,33:1:1:2:1/1:0/1:0.125:0:0:.:.	0,0,66,64:1:1:2:1/1:./.:.:0:0:.:.	1,4,142,133:1:1:2:1/1:./.:.:0:0:.:.
chr9_ref_v2	142348	.	A	ATT,ATTT,ATTTT	.	PASS	IntersectsRepeat=1;RepeatCorrectionApplied=1	SAC:ACF:DF:PD:GT:SGT:SF:SV:SIG:MT:PAC	1,1,8,18,51,119,7,10:1:1:2:2/2:./.:.:0	0,0,1,5,32,26,3,2:1:1:2:2/2:./.:.:0:0:.:.	0,0,6,6,33,50,6,8:1:1:2:2/2:2/3:0.125:0:0:.:.	1,0,8,25,89,95,8,11:1:1:2:2/2:./.:.:0:0:.:.
chr9_ref_v2	144091	.	TTATATATATATA	T	.	PASS	IntersectsRepeat=1;RepeatCorrectionApplied=1	SAC:ACF:DF:PD:GT:SGT:SF:SV:SIG:MT:PAC	0,1,111,95:1:1:2:1/1:./.:.:0	0,0,41,47:1:1:2:1/1:./.:.:0:0:.:.	0,0,41,30:1:1:2:1/1:./.:.:0:0:.:.	2,1,96,51:1:1:2:1/1:./.:.:0:0:.:.
chr9_ref_v2	146893	.	A	G	.	PASS	IntersectsRepeat=0;RepeatCorrectionApplied=0	SAC:ACF:DF:PD:GT:SGT:SF:SV:SIG:MT:PAC	0,0,0,11:0:1:2:./.:./.:.:0	0,0,0,3:0:1:2:./.:./.:.:0:0:.:.	0,0,0,4:0:1:2:./.:./.:.:0:0:.:.	0,0,0,3:0:1:2:./.:./.:.:0:0:.:.
chr9_ref_v2	146902	.	C	T	.	PASS	IntersectsRepeat=1;RepeatCorrectionApplied=0	SAC:ACF:DF:PD:GT:SGT:SF:SV:SIG:MT:PAC	0,0,0,1:0:1:2:./.:./.:.:0	0,0,0,0:0:1:2:./.:./.:.:0:0:.:.	0,0,0,0:0:1:2:./.:./.:.:0:0:.:.	0,0,0,0:0:1:2:./.:./.:.:0:0:.:.
chr9_ref_v2	147066	.	A	ATGACTTTCCAGAGCCAAAGGACGGAGTACCAAAAGATGGCTTGCCAAAGGCAGATCCGGAGGCAGGCGATTCAACAGG	.	PASS	IntersectsRepeat=0;RepeatCorrectionApplied=0	SAC:ACF:DF:PD:GT:SGT:SF:SV:SIG:MT:PAC	1,0,8,3:1:1:2:./.:./.:.:0	0,0,4,1:1:1:2:./.:./.:.:0:0:.:.	0,0,3,3:1:1:2:./.:./.:.:0:0:.:.	0,0,15,7:1:1:2:1/1:./.:.:0:0:.:.
chr9_ref_v2	153413	.	T	G	.	PASS	IntersectsRepeat=0;RepeatCorrectionApplied=0	SAC:ACF:DF:PD:GT:SGT:SF:SV:SIG:MT:PAC	53,247,56,0:1:1:2:0/0:0/1:0.25:0	28,48,8,0:1:1:2:0/0:0/1:0.25:0:0:.:.	62,91,10,0:1:1:2:0/0:0/1:0.125:0:0:.:.	124,199,18,0:1:1:2:0/0:0/1:0.125:0:0:.:.
chr9_ref_v2	160810	.	T	TA	.	PASS	IntersectsRepeat=1;RepeatCorrectionApplied=1	SAC:ACF:DF:PD:GT:SGT:SF:SV:SIG:MT:PAC	13,10,128,89:1:1:2:1/1:./.:.:0	4,2,22,25:1:1:2:1/1:./.:.:0:0:.:.	4,1,49,40:1:1:2:1/1:./.:.:0:0:.:.	14,7,142,89:1:1:2:1/1:./.:.:0:0:.:.
chr9_ref_v2	162957	.	G	GT	.	PASS	IntersectsRepeat=1;RepeatCorrectionApplied=1	SAC:ACF:DF:PD:GT:SGT:SF:SV:SIG:MT:PAC	101,120,9,7:1:1:2:0/0:./.:.:0	34,32,8,1:1:1:2:0/0:0/1:0.125:0:0:.:.	44,60,3,4:1:1:2:0/0:./.:.:0:0:.:.	89,126,5,11:1:1:2:0/0:./.:.:0:0:.:.
chr9_ref_v2	163215	.	A	ATTTTTT	.	PASS	IntersectsRepeat=1;RepeatCorrectionApplied=1	SAC:ACF:DF:PD:GT:SGT:SF:SV:SIG:MT:PAC	0,0,81,4:1:1:2:1/1:./.:.:0	0,0,23,5:1:1:2:1/1:./.:.:0:0:.:.	1,0,21,0:1:1:2:1/1:./.:.:0:0:.:.	1,0,57,2:1:1:2:1/1:./.:.:0:0:.:.
chr9_ref_v2	169441	.	CTGTTGTTGT	C	.	PASS	IntersectsRepeat=1;RepeatCorrectionApplied=1	SAC:ACF:DF:PD:GT:SGT:SF:SV:SIG:MT:PAC	1,2,169,119:1:1:2:1/1:./.:.:0	0,0,31,18:1:1:2:1/1:./.:.:0:0:.:.	0,0,67,34:1:1:2:1/1:./.:.:0:0:.:.	1,1,115,104:1:1:2:1/1:./.:.:0:0:.:.
chr9_ref_v2	177431	.	CAT	C	.	PASS	IntersectsRepeat=1;RepeatCorrectionApplied=1	SAC:ACF:DF:PD:GT:SGT:SF:SV:SIG:MT:PAC	77,103,10,7:1:1:2:0/0:./.:.:0	38,33,4,3:1:1:2:0/0:./.:.:0:0:.:.	30,30,1,4:1:1:2:0/0:./.:.:0:0:.:.	72,78,5,6:1:1:2:0/0:./.:.:0:0:.:.
chr9_ref_v2	183216	.	CT	C,TT	.	PASS	IntersectsRepeat=1;RepeatCorrectionApplied=1	SAC:ACF:DF:PD:GT:SGT:SF:SV:SIG:MT:PAC	93,21,4,11,1,94:1:1:2:0/2:0/0:0.125:0	26,7,4,1,1,27:1:1:2:0/2:0/0:0.125:0:0:.:.	31,16,3,2,0,33:1:1:2:0/2:0/0:0.25:0:0:.:.	57,34,11,14,5,53:1:1:2:0/2:0/0:0.25:0:0:.:.
chr9_ref_v2	187961	.	G	C	.	PASS	IntersectsRepeat=0;RepeatCorrectionApplied=0	SAC:ACF:DF:PD:GT:SGT:SF:SV:SIG:MT:PAC	249,194,0,0:1:1:2:0/0:./.:.:0	42,59,0,1:1:1:2:0/0:./.:.:0:0:.:.	49,25,35,40:1:1:2:0/1:./.:.:0:1:g.187961G>C:0	167,120,0,0:1:1:2:0/0:./.:.:0:0:.:.
chr9_ref_v2	204746	.	TA	T	.	PASS	IntersectsRepeat=1;RepeatCorrectionApplied=1	SAC:ACF:DF:PD:GT:SGT:SF:SV:SIG:MT:PAC	84,126,17,23:1:1:2:0/0:./.:.:0	25,28,3,5:1:1:2:0/0:./.:.:0:0:.:.	44,36,5,18:1:1:2:0/0:0/1:0.125:0:0:.:.	81,89,18,36:1:1:2:0/0:0/1:0.125:0:0:.:.
chr9_ref_v2	240997	.	G	GA	.	PASS	IntersectsRepeat=1;RepeatCorrectionApplied=1	SAC:ACF:DF:PD:GT:SGT:SF:SV:SIG:MT:PAC	16,0,44,41:1:1:2:1/1:./.:.:0	7,1,6,9:1:1:2:1/1:0/1:0.25:0:0:.:.	9,0,21,15:1:1:2:1/1:./.:.:0:0:.:.	12,2,22,40:1:1:2:1/1:./.:.:0:0:.:.
chr9_ref_v2	245927	.	CTT	C,CT	.	PASS	IntersectsRepeat=1;RepeatCorrectionApplied=1	SAC:ACF:DF:PD:GT:SGT:SF:SV:SIG:MT:PAC	4,9,0,9,1,10:1:1:2:0/2:0/1:0.5:0	8,8,2,4,0,6:1:1:2:0/0:0/1:0.5:0:0:.:.	2,1,0,2,3,6:1:1:2:./.:./.:.:0:0:.:.	12,14,2,8,1,2:1:1:2:0/0:0/1:0.5:0:0:.:.
chr9_ref_v2	249590	.	CT	C	.	PASS	IntersectsRepeat=1;RepeatCorrectionApplied=1	SAC:ACF:DF:PD:GT:SGT:SF:SV:SIG:MT:PAC	5,19,83,55:1:1:2:1/1:0/1:0.125:0	2,6,22,11:1:1:2:1/1:0/1:0.25:0:0:.:.	6,4,50,27:1:1:2:1/1:0/1:0.125:0:0:.:.	10,5,92,72:1:1:2:1/1:./.:.:0:0:.:.
chr9_ref_v2	253969	.	TA	T	.	PASS	IntersectsRepeat=1;RepeatCorrectionApplied=1	SAC:ACF:DF:PD:GT:SGT:SF:SV:SIG:MT:PAC	3,2,109,111:1:1:2:1/1:./.:.:0	0,4,19,27:1:1:2:1/1:./.:.:0:0:.:.	1,0,34,43:1:1:2:1/1:./.:.:0:0:.:.	3,5,79,101:1:1:2:1/1:./.:.:0:0:.:.
chr9_ref_v2	267836	.	TA	T	.	PASS	IntersectsRepeat=1;RepeatCorrectionApplied=1	SAC:ACF:DF:PD:GT:SGT:SF:SV:SIG:MT:PAC	73,94,23,19:1:1:2:0/0:0/1:0.125:0	20,34,2,3:1:1:2:0/0:./.:.:0:0:.:.	31,49,6,10:1:1:2:0/0:./.:.:0:0:.:.	59,81,15,19:1:1:2:0/0:./.:.:0:0:.:.
chr9_ref_v2	285856	.	T	G	.	PASS	IntersectsRepeat=1;RepeatCorrectionApplied=0	SAC:ACF:DF:PD:GT:SGT:SF:SV:SIG:MT:PAC	26,257,122,0:1:1:2:0/0:0/1:0.5:0	12,60,19,0:1:1:2:0/0:0/1:0.5:0:0:.:.	14,73,19,0:1:1:2:0/0:0/1:0.5:0:0:.:.	45,207,54,0:1:1:2:0/0:0/1:0.5:0:0:.:.
chr9_ref_v2	287275	.	C	G	.	PASS	IntersectsRepeat=0;RepeatCorrectionApplied=0	SAC:ACF:DF:PD:GT:SGT:SF:SV:SIG:MT:PAC	252,44,0,44:1:1:2:0/0:0/1:0.25:0	65,14,0,3:1:1:2:0/0:0/1:0.125:0:0:.:.	91,25,0,3:1:1:2:0/0:0/1:0.125:0:0:.:.	206,59,0,5:1:1:2:0/0:0/1:0.125:0:0:.:.
chr9_ref_v2	290159	.	GA	G	.	PASS	IntersectsRepeat=1;RepeatCorrectionApplied=1	SAC:ACF:DF:PD:GT:SGT:SF:SV:SIG:MT:PAC	69,106,12,32:1:1:2:0/0:0/1:0.125:0	21,27,4,9:1:1:2:0/0:./.:.:0:0:.:.	23,42,5,12:1:1:2:0/0:./.:.:0:0:.:.	46,84,22,31:1:1:2:0/0:0/1:0.25:0:0:.:.
chr9_ref_v2	299864	.	T	G	.	PASS	IntersectsRepeat=0;RepeatCorrectionApplied=0	SAC:ACF:DF:PD:GT:SGT:SF:SV:SIG:MT:PAC	32,221,121,0:1:1:2:0/1:0/0:0.25:0	4,65,19,0:1:1:2:0/1:0/0:0.5:0:0:.:.	9,94,38,0:1:1:2:0/1:0/0:0.5:0:0:.:.	17,166,68,0:1:1:2:0/1:0/0:0.5:0:0:.:.
chr9_ref_v2	316182	.	T	G	.	PASS	IntersectsRepeat=0;RepeatCorrectionApplied=0	SAC:ACF:DF:PD:GT:SGT:SF:SV:SIG:MT:PAC	0,1,237,235:1:1:2:1/1:./.:.:0	1,0,59,77:1:1:2:1/1:./.:.:0:0:.:.	0,0,92,92:1:1:2:1/1:./.:.:0:0:.:.	0,0,185,199:1:1:2:1/1:./.:.:0:0:.:.
chr9_ref_v2	318475	.	A	C	.	PASS	IntersectsRepeat=1;RepeatCorrectionApplied=0	SAC:ACF:DF:PD:GT:SGT:SF:SV:SIG:MT:PAC	289,83,0,108:1:1:2:0/0:0/1:0.5:0	68,27,0,13:1:1:2:0/0:0/1:0.25:0:0:.:.	100,74,1,9:1:1:2:0/0:0/1:0.125:0:0:.:.	228,159,0,28:1:1:2:0/0:0/1:0.125:0:0:.:.
chr9_ref_v2	324479	.	A	G	.	ExcRegion	IntersectsRepeat=0;RepeatCorrectionApplied=0	SAC:ACF:DF:PD:GT:SGT:SF:SV:SIG:MT:PAC	0,0,0,1:0:1:2:./.:./.:.:0	0,0,0,1:0:1:2:./.:./.:.:0:0:.:.	0,0,0,1:0:1:2:./.:./.:.:0:0:.:.	0,0,0,0:0:1:2:./.:./.:.:0:0:.:.
chr9_ref_v2	324506	.	T	TGATTCA	.	ExcRegion	IntersectsRepeat=1;RepeatCorrectionApplied=0	SAC:ACF:DF:PD:GT:SGT:SF:SV:SIG:MT:PAC	0,0,0,1:0:1:2:./.:./.:.:0	0,0,0,1:0:1:2:./.:./.:.:0:0:.:.	0,0,0,1:0:1:2:./.:./.:.:0:0:.:.	1,0,0,0:0:1:2:./.:./.:.:0:0:.:.
chr9_ref_v2	324509	.	T	TTGTTGGAACGAGAGTAATTAATAGTGACATGAGTTGCTAAGGTA	.	ExcRegion	IntersectsRepeat=1;RepeatCorrectionApplied=0	SAC:ACF:DF:PD:GT:SGT:SF:SV:SIG:MT:PAC	0,0,0,1:0:1:2:./.:./.:.:0	0,0,0,1:0:1:2:./.:./.:.:0:0:.:.	0,0,0,1:0:1:2:./.:./.:.:0:0:.:.	1,0,0,0:0:1:2:./.:./.:.:0:0:.:.
chr9_ref_v2	324515	.	A	C	.	ExcRegion	IntersectsRepeat=1;RepeatCorrectionApplied=0	SAC:ACF:DF:PD:GT:SGT:SF:SV:SIG:MT:PAC	3,5,0,1:1:1:2:./.:./.:.:0	2,6,0,0:1:1:2:./.:./.:.:0:0:.:.	0,1,0,1:1:1:2:./.:./.:.:0:0:.:.	4,13,0,0:1:1:2:./.:./.:.:0:0:.:.
chr9_ref_v2	324756	.	A	G	.	ExcRegion	IntersectsRepeat=0;RepeatCorrectionApplied=0	SAC:ACF:DF:PD:GT:SGT:SF:SV:SIG:MT:PAC	0,0,0,0:0:1:2:./.:./.:.:0	0,0,0,0:0:1:2:./.:./.:.:0:0:.:.	0,0,0,0:0:1:2:./.:./.:.:0:0:.:.	0,0,1,1:1:1:2:./.:./.:.:0:0:.:.
chr9_ref_v2	324758	.	A	G	.	ExcRegion	IntersectsRepeat=0;RepeatCorrectionApplied=0	SAC:ACF:DF:PD:GT:SGT:SF:SV:SIG:MT:PAC	0,0,0,0:0:1:2:./.:./.:.:0	0,0,0,0:0:1:2:./.:./.:.:0:0:.:.	0,0,0,0:0:1:2:./.:./.:.:0:0:.:.	0,0,1,1:1:1:2:./.:./.:.:0:0:.:.
chr9_ref_v2	324762	.	A	G	.	ExcRegion	IntersectsRepeat=1;RepeatCorrectionApplied=0	SAC:ACF:DF:PD:GT:SGT:SF:SV:SIG:MT:PAC	0,0,0,0:0:1:2:./.:./.:.:0	0,0,0,0:0:1:2:./.:./.:.:0:0:.:.	0,0,0,0:0:1:2:./.:./.:.:0:0:.:.	0,0,1,1:1:1:2:./.:./.:.:0:0:.:.
chr9_ref_v2	324763	.	A	G	.	ExcRegion	IntersectsRepeat=1;RepeatCorrectionApplied=0	SAC:ACF:DF:PD:GT:SGT:SF:SV:SIG:MT:PAC	0,0,0,0:0:1:2:./.:./.:.:0	0,0,0,0:0:1:2:./.:./.:.:0:0:.:.	0,0,0,0:0:1:2:./.:./.:.:0:0:.:.	0,0,1,1:1:1:2:./.:./.:.:0:0:.:.
chr9_ref_v2	324776	.	A	G	.	ExcRegion	IntersectsRepeat=0;RepeatCorrectionApplied=0	SAC:ACF:DF:PD:GT:SGT:SF:SV:SIG:MT:PAC	0,0,0,0:0:1:2:./.:./.:.:0	0,0,0,0:0:1:2:./.:./.:.:0:0:.:.	0,0,0,0:0:1:2:./.:./.:.:0:0:.:.	0,0,0,1:0:1:2:./.:./.:.:0:0:.:.
chr9_ref_v2	324779	.	G	A	.	ExcRegion	IntersectsRepeat=0;RepeatCorrectionApplied=0	SAC:ACF:DF:PD:GT:SGT:SF:SV:SIG:MT:PAC	0,0,0,0:0:1:2:./.:./.:.:0	0,0,0,0:0:1:2:./.:./.:.:0:0:.:.	0,0,0,0:0:1:2:./.:./.:.:0:0:.:.	0,0,0,1:0:1:2:./.:./.:.:0:0:.:.
chr9_ref_v2	338418	.	C	T	.	PASS	IntersectsRepeat=1;RepeatCorrectionApplied=0	SAC:ACF:DF:PD:GT:SGT:SF:SV:SIG:MT:PAC	146,54,0,28:1:1:2:0/0:0/1:0.25:0	35,11,0,4:1:1:2:0/0:0/1:0.25:0:0:.:.	50,18,0,8:1:1:2:0/0:0/1:0.25:0:0:.:.	113,47,0,25:1:1:2:0/0:0/1:0.25:0:0:.:.
chr9_ref_v2	346893	.	T	C	.	PASS	IntersectsRepeat=1;RepeatCorrectionApplied=0	SAC:ACF:DF:PD:GT:SGT:SF:SV:SIG:MT:PAC	0,0,225,238:1:1:2:1/1:./.:.:0	0,0,91,85:1:1:2:1/1:./.:.:0:0:.:.	0,0,74,83:1:1:2:1/1:./.:.:0:0:.:.	0,0,173,175:1:1:2:1/1:./.:.:0:0:.:.
chr9_ref_v2	362236	.	CTA	C	.	PASS	IntersectsRepeat=1;RepeatCorrectionApplied=1	SAC:ACF:DF:PD:GT:SGT:SF:SV:SIG:MT:PAC	107,25,6,4:1:1:2:0/0:./.:.:0	59,15,5,1:1:1:2:0/0:0/1:0.125:0:0:.:.	39,18,3,1:1:1:2:0/0:./.:.:0:0:.:.	69,40,10,3:1:1:2:0/0:0/1:0.125:0:0:.:.
chr9_ref_v2	369388	.	AT	A,ATT	.	PASS	IntersectsRepeat=1;RepeatCorrectionApplied=1	SAC:ACF:DF:PD:GT:SGT:SF:SV:SIG:MT:PAC	11,11,12,16,14,10:1:1:2:1/2:0/1:0.25:0	2,6,1,5,7,4:1:1:2:1/2:0/2:0.5:0:0:.:.	9,6,6,7,6,2:1:1:2:0/2:0/1:0.5:0:0:.:.	20,22,23,22,13,11:1:1:2:0/2:0/1:0.5:1:0:.:.
chr9_ref_v2	380128	.	G	GA	.	PASS	IntersectsRepeat=1;RepeatCorrectionApplied=1	SAC:ACF:DF:PD:GT:SGT:SF:SV:SIG:MT:PAC	173,69,26,24:1:1:2:0/0:0/1:0.25:0	33,17,7,8:1:1:2:0/0:0/1:0.5:0:0:.:.	74,35,5,7:1:1:2:0/0:./.:.:0:0:.:.	167,85,14,22:1:1:2:0/0:0/1:0.125:0:0:.:.
chr9_ref_v2	384833	.	A	AT	.	PASS	IntersectsRepeat=1;RepeatCorrectionApplied=1	SAC:ACF:DF:PD:GT:SGT:SF:SV:SIG:MT:PAC	4,53,79,20:1:1:2:0/1:1/1:0.5:0	1,7,12,11:1:1:2:1/1:0/1:0.125:0:0:.:.	0,25,25,0:1:1:2:0/1:1/1:0.25:0:0:.:.	4,47,30,19:1:1:2:0/1:1/1:0.125:0:0:.:.
chr9_ref_v2	388450	.	G	A	.	PASS	IntersectsRepeat=1;RepeatCorrectionApplied=0	SAC:ACF:DF:PD:GT:SGT:SF:SV:SIG:MT:PAC	223,109,2,50:1:1:2:0/0:0/1:0.25:0	49,29,2,21:1:1:2:0/0:0/1:0.5:0:0:.:.	53,46,1,9:1:1:2:0/0:0/1:0.25:0:0:.:.	157,93,1,38:1:1:2:0/0:0/1:0.25:0:0:.:.
chr9_ref_v2	422295	.	C	T	.	PASS	IntersectsRepeat=0;RepeatCorrectionApplied=0	SAC:ACF:DF:PD:GT:SGT:SF:SV:SIG:MT:PAC	323,368,0,0:1:1:2:0/0:./.:.:0	65,87,0,0:1:1:2:0/0:./.:.:0:0:.:.	112,117,0,0:1:1:2:0/0:./.:.:0:0:.:.	236,261,0,1:1:1:2:0/0:./.:.:0:0:.:.
chr9_ref_v2	427426	.	A	G	.	PASS	IntersectsRepeat=0;RepeatCorrectionApplied=0	SAC:ACF:DF:PD:GT:SGT:SF:SV:SIG:MT:PAC	0,0,290,292:1:1:2:1/1:./.:.:0	0,0,76,64:1:1:2:1/1:./.:.:0:0:.:.	0,0,82,115:1:1:2:1/1:./.:.:0:0:.:.	0,0,198,202:1:1:2:1/1:./.:.:0:0:.:.
chr9_ref_v2	438049	.	A	G	.	PASS	IntersectsRepeat=1;RepeatCorrectionApplied=0	SAC:ACF:DF:PD:GT:SGT:SF:SV:SIG:MT:PAC	42,0,22,143:1:1:2:0/1:1/1:0.5:0	1,0,22,15:1:1:2:1/1:./.:.:0:0:.:.	15,0,11,45:1:1:2:1/1:0/1:0.5:0:0:.:.	14,0,28,99:1:1:2:1/1:0/1:0.25:0:0:.:.
chr9_ref_v2	438071	.	A	T	.	PASS	IntersectsRepeat=1;RepeatCorrectionApplied=0	SAC:ACF:DF:PD:GT:SGT:SF:SV:SIG:MT:PAC	42,0,41,197:1:1:2:1/1:0/1:0.25:0	1,0,33,27:1:1:2:1/1:./.:.:0:0:.:.	15,0,16,63:1:1:2:1/1:0/1:0.25:0:0:.:.	14,0,42,154:1:1:2:1/1:0/1:0.125:0:0:.:.
chr9_ref_v2	438077	.	A	G	.	PASS	IntersectsRepeat=1;RepeatCorrectionApplied=0	SAC:ACF:DF:PD:GT:SGT:SF:SV:SIG:MT:PAC	42,0,42,203:1:1:2:1/1:0/1:0.25:0	1,0,35,33:1:1:2:1/1:./.:.:0:0:.:.	15,0,17,66:1:1:2:1/1:0/1:0.25:0:0:.:.	14,0,44,164:1:1:2:1/1:0/1:0.125:0:0:.:.
chr9_ref_v2	438084	.	T	TC	.	PASS	IntersectsRepeat=0;RepeatCorrectionApplied=0	SAC:ACF:DF:PD:GT:SGT:SF:SV:SIG:MT:PAC	46,214,42,0:1:1:2:0/0:0/1:0.25:0	40,38,1,0:1:1:2:0/0:./.:.:0:0:.:.	17,69,15,0:1:1:2:0/0:0/1:0.25:0:0:.:.	49,170,14,0:1:1:2:0/0:0/1:0.125:0:0:.:.
chr9_ref_v2	438108	.	C	T	.	PASS	IntersectsRepeat=0;RepeatCorrectionApplied=0	SAC:ACF:DF:PD:GT:SGT:SF:SV:SIG:MT:PAC	54,192,41,0:1:1:2:0/0:0/1:0.25:0	49,51,1,0:1:1:2:0/0:./.:.:0:0:.:.	25,70,14,0:1:1:2:0/0:0/1:0.25:0:0:.:.	63,166,15,0:1:1:2:0/0:0/1:0.125:0:0:.:.
chr9_ref_v2	438120	.	A	G	.	PASS	IntersectsRepeat=0;RepeatCorrectionApplied=0	SAC:ACF:DF:PD:GT:SGT:SF:SV:SIG:MT:PAC	56,179,29,0:1:1:2:0/0:0/1:0.25:0	50,59,1,0:1:1:2:0/0:./.:.:0:0:.:.	28,63,14,0:1:1:2:0/0:0/1:0.25:0:0:.:.	63,158,10,0:1:1:2:0/0:0/1:0.125:0:0:.:.
chr9_ref_v2	438186	.	G	A	.	PASS	IntersectsRepeat=0;RepeatCorrectionApplied=0	SAC:ACF:DF:PD:GT:SGT:SF:SV:SIG:MT:PAC	8,35,149,34:1:1:2:0/1:1/1:0.5:0	0,3,41,26:1:1:2:1/1:0/1:0.125:0:0:.:.	0,12,64,10:1:1:2:1/1:0/1:0.25:0:0:.:.	2,15,99,29:1:1:2:1/1:0/1:0.25:0:0:.:.
chr9_ref_v2	438193	.	T	G	.	PASS	IntersectsRepeat=0;RepeatCorrectionApplied=0	SAC:ACF:DF:PD:GT:SGT:SF:SV:SIG:MT:PAC	8,35,161,32:1:1:2:0/1:1/1:0.5:0	0,3,37,22:1:1:2:1/1:0/1:0.125:0:0:.:.	0,12,65,8:1:1:2:1/1:0/1:0.25:0:0:.:.	2,15,102,23:1:1:2:1/1:0/1:0.25:0:0:.:.
chr9_ref_v2	438198	.	A	G	.	PASS	IntersectsRepeat=0;RepeatCorrectionApplied=0	SAC:ACF:DF:PD:GT:SGT:SF:SV:SIG:MT:PAC	8,36,166,28:1:1:2:0/1:1/1:0.5:0	0,3,34,23:1:1:2:1/1:0/1:0.125:0:0:.:.	0,12,61,8:1:1:2:1/1:0/1:0.25:0:0:.:.	2,15,103,22:1:1:2:1/1:0/1:0.25:0:0:.:.
chr9_ref_v2	438204	.	T	C	.	PASS	IntersectsRepeat=0;RepeatCorrectionApplied=0	SAC:ACF:DF:PD:GT:SGT:SF:SV:SIG:MT:PAC	8,36,171,29:1:1:2:0/1:1/1:0.5:0	0,3,38,20:1:1:2:1/1:0/1:0.125:0:0:.:.	0,12,63,7:1:1:2:1/1:0/1:0.25:0:0:.:.	2,15,99,20:1:1:2:1/1:0/1:0.25:0:0:.:.
chr9_ref_v2	438249	.	G	T	.	PASS	IntersectsRepeat=1;RepeatCorrectionApplied=0	SAC:ACF:DF:PD:GT:SGT:SF:SV:SIG:MT:PAC	7,36,114,27:1:1:2:0/1:1/1:0.5:0	0,3,24,12:1:1:2:1/1:0/1:0.25:0:0:.:.	0,11,40,11:1:1:2:1/1:0/1:0.5:0:0:.:.	2,15,65,20:1:1:2:1/1:0/1:0.25:0:0:.:.
chr9_ref_v2	438801	.	C	T	.	ExcRegion	IntersectsRepeat=0;RepeatCorrectionApplied=0	SAC:ACF:DF:PD:GT:SGT:SF:SV:SIG:MT:PAC	1,1,292,82:1:1:2:./.:./.:.:0	0,0,20,11:1:1:2:./.:./.:.:0:0:.:.	0,0,103,26:1:1:2:./.:./.:.:0:0:.:.	1,0,197,40:1:1:2:./.:./.:.:0:0:.:.
chr10_ref_v2	167	.	T	C	.	ExcRegion	IntersectsRepeat=1;RepeatCorrectionApplied=0	SAC:ACF:DF:PD:GT:SGT:SF:SV:SIG:MT:PAC	0,0,0,0:0:1:2:./.:./.:.:0	0,0,0,0:0:1:2:./.:./.:.:0:0:.:.	0,0,0,0:0:1:2:./.:./.:.:0:0:.:.	0,0,1,1:1:1:2:./.:./.:.:0:0:.:.
chr10_ref_v2	202	.	T	G	.	ExcRegion	IntersectsRepeat=0;RepeatCorrectionApplied=0	SAC:ACF:DF:PD:GT:SGT:SF:SV:SIG:MT:PAC	0,0,0,0:0:1:2:./.:./.:.:0	0,0,0,0:0:1:2:./.:./.:.:0:0:.:.	0,0,0,0:0:1:2:./.:./.:.:0:0:.:.	0,0,1,1:1:1:2:./.:./.:.:0:0:.:.
chr10_ref_v2	222	.	A	G	.	ExcRegion	IntersectsRepeat=0;RepeatCorrectionApplied=0	SAC:ACF:DF:PD:GT:SGT:SF:SV:SIG:MT:PAC	0,0,0,0:0:1:2:./.:./.:.:0	0,0,0,0:0:1:2:./.:./.:.:0:0:.:.	0,0,0,0:0:1:2:./.:./.:.:0:0:.:.	0,0,1,1:1:1:2:./.:./.:.:0:0:.:.
chr10_ref_v2	226	.	A	T	.	ExcRegion	IntersectsRepeat=1;RepeatCorrectionApplied=0	SAC:ACF:DF:PD:GT:SGT:SF:SV:SIG:MT:PAC	0,0,0,0:0:1:2:./.:./.:.:0	0,0,0,0:0:1:2:./.:./.:.:0:0:.:.	0,0,0,0:0:1:2:./.:./.:.:0:0:.:.	0,0,1,1:1:1:2:./.:./.:.:0:0:.:.
chr10_ref_v2	239	.	G	T	.	ExcRegion	IntersectsRepeat=0;RepeatCorrectionApplied=0	SAC:ACF:DF:PD:GT:SGT:SF:SV:SIG:MT:PAC	0,0,0,0:0:1:2:./.:./.:.:0	0,0,0,0:0:1:2:./.:./.:.:0:0:.:.	0,0,0,0:0:1:2:./.:./.:.:0:0:.:.	0,0,0,1:0:1:2:./.:./.:.:0:0:.:.
chr10_ref_v2	240	.	T	G	.	ExcRegion	IntersectsRepeat=0;RepeatCorrectionApplied=0	SAC:ACF:DF:PD:GT:SGT:SF:SV:SIG:MT:PAC	0,0,0,0:0:1:2:./.:./.:.:0	0,0,0,0:0:1:2:./.:./.:.:0:0:.:.	0,0,0,0:0:1:2:./.:./.:.:0:0:.:.	0,0,0,1:0:1:2:./.:./.:.:0:0:.:.
chr10_ref_v2	936	.	C	A	.	ExcRegion	IntersectsRepeat=1;RepeatCorrectionApplied=0	SAC:ACF:DF:PD:GT:SGT:SF:SV:SIG:MT:PAC	0,0,0,0:0:1:2:./.:./.:.:0	0,0,0,0:0:1:2:./.:./.:.:0:0:.:.	0,0,0,0:0:1:2:./.:./.:.:0:0:.:.	0,0,0,1:0:1:2:./.:./.:.:0:0:.:.
chr10_ref_v2	937	.	A	G	.	ExcRegion	IntersectsRepeat=1;RepeatCorrectionApplied=0	SAC:ACF:DF:PD:GT:SGT:SF:SV:SIG:MT:PAC	0,0,0,0:0:1:2:./.:./.:.:0	0,0,0,0:0:1:2:./.:./.:.:0:0:.:.	0,0,0,0:0:1:2:./.:./.:.:0:0:.:.	0,0,0,1:0:1:2:./.:./.:.:0:0:.:.
chr10_ref_v2	8404	.	G	A	.	PASS	IntersectsRepeat=1;RepeatCorrectionApplied=0	SAC:ACF:DF:PD:GT:SGT:SF:SV:SIG:MT:PAC	0,0,0,0:0:1:2:./.:./.:.:0	0,0,0,0:0:1:2:./.:./.:.:0:0:.:.	1,0,0,0:0:1:2:./.:./.:.:0:0:.:.	0,0,1,0:0:1:2:./.:./.:.:0:0:.:.
chr10_ref_v2	21368	.	T	C	.	PASS	IntersectsRepeat=0;RepeatCorrectionApplied=0	SAC:ACF:DF:PD:GT:SGT:SF:SV:SIG:MT:PAC	262,200,0,0:1:1:2:0/0:./.:.:0	76,85,0,0:1:1:2:0/0:./.:.:0:0:.:.	108,67,0,0:1:1:2:0/0:./.:.:0:0:.:.	176,131,0,0:1:1:2:0/0:./.:.:0:0:.:.
chr10_ref_v2	43511	.	A	G	.	PASS	IntersectsRepeat=0;RepeatCorrectionApplied=0	SAC:ACF:DF:PD:GT:SGT:SF:SV:SIG:MT:PAC	300,301,0,0:1:1:2:0/0:./.:.:0	35,32,40,31:1:1:2:0/1:./.:.:0:1:g.43511A>G:0	83,73,0,0:1:1:2:0/0:./.:.:0:0:.:.	224,176,0,0:1:1:2:0/0:./.:.:0:0:.:.
chr10_ref_v2	49568	.	G	T	.	PASS	IntersectsRepeat=0;RepeatCorrectionApplied=0	SAC:ACF:DF:PD:GT:SGT:SF:SV:SIG:MT:PAC	296,338,0,0:1:1:2:0/0:./.:.:0	56,90,1,0:1:1:2:0/0:./.:.:0:0:.:.	91,119,0,0:1:1:2:0/0:./.:.:0:0:.:.	227,245,0,0:1:1:2:0/0:./.:.:0:0:.:.
chr10_ref_v2	52868	.	G	T	.	PASS	IntersectsRepeat=0;RepeatCorrectionApplied=0	SAC:ACF:DF:PD:GT:SGT:SF:SV:SIG:MT:PAC	245,244,0,0:1:1:2:0/0:./.:.:0	67,85,0,0:1:1:2:0/0:./.:.:0:0:.:.	85,80,0,0:1:1:2:0/0:./.:.:0:0:.:.	154,167,0,0:1:1:2:0/0:./.:.:0:0:.:.
chr10_ref_v2	59055	.	GA	G,GAA	.	PASS	IntersectsRepeat=1;RepeatCorrectionApplied=1	SAC:ACF:DF:PD:GT:SGT:SF:SV:SIG:MT:PAC	13,5,17,6,3,6:1:1:2:0/1:0/2:0.25:0	5,6,9,2,4,1:1:1:2:0/1:0/2:0.25:0:0:.:.	13,9,8,5,1,5:1:1:2:0/0:0/2:0.125:0:0:.:.	21,20,30,8,4,10:1:1:2:0/1:0/2:0.25:0:0:.:.
chr10_ref_v2	60683	.	G	GT	.	PASS	IntersectsRepeat=1;RepeatCorrectionApplied=1	SAC:ACF:DF:PD:GT:SGT:SF:SV:SIG:MT:PAC	35,64,162,4:1:1:2:0/1:1/1:0.5:0	10,11,29,1:1:1:2:0/1:1/1:0.25:0:0:.:.	24,30,35,2:1:1:2:0/1:0/0:0.125:0:0:.:.	40,55,52,9:1:1:2:0/1:0/0:0.25:0:0:.:.
chr10_ref_v2	60698	.	G	T	.	PASS	IntersectsRepeat=1;RepeatCorrectionApplied=0	SAC:ACF:DF:PD:GT:SGT:SF:SV:SIG:MT:PAC	69,216,162,5:1:1:2:0/1:0/0:0.25:0	24,49,22,4:1:1:2:0/1:0/0:0.5:0:0:.:.	37,75,34,0:1:1:2:0/1:0/0:0.5:1:0:.:.	69,146,46,3:1:1:2:0/1:0/0:0.5:1:0:.:.
chr10_ref_v2	76563	.	GAT	G	.	PASS	IntersectsRepeat=1;RepeatCorrectionApplied=1	SAC:ACF:DF:PD:GT:SGT:SF:SV:SIG:MT:PAC	80,68,15,8:1:1:2:0/0:./.:.:0	45,48,11,10:1:1:2:0/0:0/1:0.125:0:0:.:.	23,22,6,3:1:1:2:0/0:./.:.:0:0:.:.	41,49,7,11:1:1:2:0/0:./.:.:0:0:.:.
chr10_ref_v2	91071	.	A	G	.	PASS	IntersectsRepeat=0;RepeatCorrectionApplied=0	SAC:ACF:DF:PD:GT:SGT:SF:SV:SIG:MT:PAC	0,0,245,93:1:1:2:1/1:./.:.:0	0,0,53,38:1:1:2:1/1:./.:.:0:0:.:.	0,0,57,25:1:1:2:1/1:./.:.:0:0:.:.	0,0,156,72:1:1:2:1/1:./.:.:0:0:.:.
chr10_ref_v2	99520	.	A	ATT	.	PASS	IntersectsRepeat=1;RepeatCorrectionApplied=1	SAC:ACF:DF:PD:GT:SGT:SF:SV:SIG:MT:PAC	0,0,47,75:1:1:2:1/1:./.:.:0	0,0,41,25:1:1:2:1/1:./.:.:0:0:.:.	1,0,26,30:1:1:2:1/1:./.:.:0:0:.:.	0,1,43,69:1:1:2:1/1:./.:.:0:0:.:.
chr10_ref_v2	104610	.	TA	T	.	PASS	IntersectsRepeat=1;RepeatCorrectionApplied=1	SAC:ACF:DF:PD:GT:SGT:SF:SV:SIG:MT:PAC	103,150,17,21:1:1:2:0/0:0/1:0.125:0	44,39,5,5:1:1:2:0/0:./.:.:0:0:.:.	60,57,9,2:1:1:2:0/0:./.:.:0:0:.:.	116,121,16,11:1:1:2:0/0:./.:.:0:0:.:.
chr10_ref_v2	123778	.	GA	G	.	PASS	IntersectsRepeat=1;RepeatCorrectionApplied=1	SAC:ACF:DF:PD:GT:SGT:SF:SV:SIG:MT:PAC	129,144,13,11:1:1:2:0/0:0/1:0.125:0	41,44,4,7:1:1:2:0/0:0/1:0.125:0:0:.:.	50,49,8,6:1:1:2:0/0:0/1:0.125:0:0:.:.	108,95,25,10:1:1:2:0/0:0/1:0.25:0:0:.:.
chr10_ref_v2	134111	.	GA	G,GAA	.	PASS	IntersectsRepeat=1;RepeatCorrectionApplied=1	SAC:ACF:DF:PD:GT:SGT:SF:SV:SIG:MT:PAC	37,11,16,10,2,8:1:1:2:0/0:0/1:0.5:0	17,7,13,4,3,2:1:1:2:0/0:0/1:0.5:0:0:.:.	20,6,7,4,4,3:1:1:2:0/0:0/2:0.125:0:0:.:.	44,19,24,4,3,5:1:1:2:0/0:0/1:0.25:0:0:.:.
chr10_ref_v2	134129	.	T	A	.	PASS	IntersectsRepeat=1;RepeatCorrectionApplied=0	SAC:ACF:DF:PD:GT:SGT:SF:SV:SIG:MT:PAC	88,144,48,7:1:1:2:0/0:0/1:0.5:0	29,57,19,9:1:1:2:0/0:0/1:0.5:1:0:.:.	32,54,11,2:1:1:2:0/0:0/1:0.25:0:0:.:.	93,120,34,4:1:1:2:0/0:0/1:0.25:0:0:.:.
chr10_ref_v2	136910	.	G	A	.	PASS	IntersectsRepeat=1;RepeatCorrectionApplied=0	SAC:ACF:DF:PD:GT:SGT:SF:SV:SIG:MT:PAC	149,54,14,48:1:1:2:0/0:0/1:0.5:1	59,23,1,12:1:1:2:0/0:0/1:0.25:0:0:.:.	59,21,3,24:1:1:2:0/0:0/1:0.5:0:0:.:.	130,52,11,53:1:1:2:0/0:0/1:0.5:0:0:.:.
chr10_ref_v2	153817	.	A	G	.	PASS	IntersectsRepeat=0;RepeatCorrectionApplied=0	SAC:ACF:DF:PD:GT:SGT:SF:SV:SIG:MT:PAC	0,0,0,0:0:1:2:./.:./.:.:0	0,0,0,1:0:1:2:./.:./.:.:0:0:.:.	0,0,0,0:0:1:2:./.:./.:.:0:0:.:.	0,0,0,3:0:1:2:./.:./.:.:0:0:.:.
chr10_ref_v2	153822	.	T	A	.	PASS	IntersectsRepeat=0;RepeatCorrectionApplied=0	SAC:ACF:DF:PD:GT:SGT:SF:SV:SIG:MT:PAC	0,0,0,0:0:1:2:./.:./.:.:0	0,0,0,1:0:1:2:./.:./.:.:0:0:.:.	0,0,0,0:0:1:2:./.:./.:.:0:0:.:.	0,2,0,0:0:1:2:./.:./.:.:0:0:.:.
chr10_ref_v2	153823	.	G	T	.	PASS	IntersectsRepeat=0;RepeatCorrectionApplied=0	SAC:ACF:DF:PD:GT:SGT:SF:SV:SIG:MT:PAC	0,0,0,0:0:1:2:./.:./.:.:0	0,0,0,1:0:1:2:./.:./.:.:0:0:.:.	0,0,0,0:0:1:2:./.:./.:.:0:0:.:.	0,3,0,0:0:1:2:./.:./.:.:0:0:.:.
chr10_ref_v2	153824	.	G	A	.	PASS	IntersectsRepeat=0;RepeatCorrectionApplied=0	SAC:ACF:DF:PD:GT:SGT:SF:SV:SIG:MT:PAC	0,0,0,0:0:1:2:./.:./.:.:0	0,0,0,1:0:1:2:./.:./.:.:0:0:.:.	0,0,0,0:0:1:2:./.:./.:.:0:0:.:.	0,3,0,0:0:1:2:./.:./.:.:0:0:.:.
chr10_ref_v2	159426	.	C	CAAAA,CAAAAA	.	PASS	IntersectsRepeat=1;RepeatCorrectionApplied=1	SAC:ACF:DF:PD:GT:SGT:SF:SV:SIG:MT:PAC	0,0,26,21,13,7:1:1:2:1/2:1/1:0.5:0	1,0,16,3,2,0:1:1:2:1/1:1/2:0.125:0:0:.:.	1,0,20,15,6,6:1:1:2:1/2:1/1:0.5:0:0:.:.	1,0,49,54,10,9:1:1:2:1/1:1/2:0.125:0:0:.:.
chr10_ref_v2	196077	.	CTT	C,CT	.	PASS	IntersectsRepeat=1;RepeatCorrectionApplied=1	SAC:ACF:DF:PD:GT:SGT:SF:SV:SIG:MT:PAC	11,8,12,25,102,170:1:1:2:2/2:1/2:0.125:0	1,2,5,3,32,39:1:1:2:2/2:1/2:0.125:0:0:.:.	1,2,8,8,49,61:1:1:2:2/2:1/2:0.125:0:0:.:.	1,4,17,15,82,121:1:1:2:2/2:1/2:0.125:0:0:.:.
chr10_ref_v2	198129	.	G	GA	.	ExcRegion	IntersectsRepeat=0;RepeatCorrectionApplied=0	SAC:ACF:DF:PD:GT:SGT:SF:SV:SIG:MT:PAC	0,0,0,0:0:1:2:./.:./.:.:0	0,0,0,0:0:1:2:./.:./.:.:0:0:.:.	0,0,0,0:0:1:2:./.:./.:.:0:0:.:.	0,0,0,1:0:1:2:./.:./.:.:0:0:.:.
chr10_ref_v2	199010	.	C	A	.	ExcRegion	IntersectsRepeat=0;RepeatCorrectionApplied=0	SAC:ACF:DF:PD:GT:SGT:SF:SV:SIG:MT:PAC	0,0,0,0:0:1:2:./.:./.:.:0	0,0,0,0:0:1:2:./.:./.:.:0:0:.:.	0,0,0,0:0:1:2:./.:./.:.:0:0:.:.	0,0,1,1:1:1:2:./.:./.:.:0:0:.:.
chr10_ref_v2	201474	.	A	G	.	ExcRegion	IntersectsRepeat=1;RepeatCorrectionApplied=0	SAC:ACF:DF:PD:GT:SGT:SF:SV:SIG:MT:PAC	0,0,0,0:0:1:2:./.:./.:.:0	0,0,0,0:0:1:2:./.:./.:.:0:0:.:.	0,0,0,0:0:1:2:./.:./.:.:0:0:.:.	0,0,0,0:0:1:2:./.:./.:.:0:0:.:.
chr10_ref_v2	203310	.	G	A	.	ExcRegion	IntersectsRepeat=1;RepeatCorrectionApplied=0	SAC:ACF:DF:PD:GT:SGT:SF:SV:SIG:MT:PAC	0,0,1,0:0:1:2:./.:./.:.:0	0,0,1,0:0:1:2:./.:./.:.:0:0:.:.	0,0,0,0:0:1:2:./.:./.:.:0:0:.:.	0,0,0,0:0:1:2:./.:./.:.:0:0:.:.
chr10_ref_v2	203370	.	C	T	.	ExcRegion	IntersectsRepeat=0;RepeatCorrectionApplied=0	SAC:ACF:DF:PD:GT:SGT:SF:SV:SIG:MT:PAC	0,0,3,0:0:1:2:./.:./.:.:0	0,0,4,0:0:1:2:./.:./.:.:0:0:.:.	0,0,3,0:0:1:2:./.:./.:.:0:0:.:.	0,0,7,0:0:1:2:./.:./.:.:0:0:.:.
chr10_ref_v2	203382	.	A	T	.	ExcRegion	IntersectsRepeat=0;RepeatCorrectionApplied=0	SAC:ACF:DF:PD:GT:SGT:SF:SV:SIG:MT:PAC	0,0,4,0:0:1:2:./.:./.:.:0	0,0,4,0:0:1:2:./.:./.:.:0:0:.:.	0,0,3,0:0:1:2:./.:./.:.:0:0:.:.	0,0,8,0:0:1:2:./.:./.:.:0:0:.:.
chr10_ref_v2	203387	.	T	A	.	ExcRegion	IntersectsRepeat=0;RepeatCorrectionApplied=0	SAC:ACF:DF:PD:GT:SGT:SF:SV:SIG:MT:PAC	0,0,7,0:0:1:2:./.:./.:.:0	0,0,5,0:0:1:2:./.:./.:.:0:0:.:.	0,0,3,0:0:1:2:./.:./.:.:0:0:.:.	0,0,8,0:0:1:2:./.:./.:.:0:0:.:.
chr10_ref_v2	203450	.	C	CTGTTGGAATAAAAATCTGTTGAAATAAAAATCA	.	ExcRegion	IntersectsRepeat=0;RepeatCorrectionApplied=0	SAC:ACF:DF:PD:GT:SGT:SF:SV:SIG:MT:PAC	0,0,7,0:0:1:2:./.:./.:.:0	0,0,6,0:0:1:2:./.:./.:.:0:0:.:.	0,0,2,0:0:1:2:./.:./.:.:0:0:.:.	0,0,4,0:0:1:2:./.:./.:.:0:0:.:.
chr10_ref_v2	203456	.	T	C	.	ExcRegion	IntersectsRepeat=1;RepeatCorrectionApplied=0	SAC:ACF:DF:PD:GT:SGT:SF:SV:SIG:MT:PAC	0,0,3,0:0:1:2:./.:./.:.:0	0,0,0,0:0:1:2:./.:./.:.:0:0:.:.	0,0,1,0:0:1:2:./.:./.:.:0:0:.:.	0,0,2,0:0:1:2:./.:./.:.:0:0:.:.
chr10_ref_v2	203676	.	C	G	.	ExcRegion	IntersectsRepeat=1;RepeatCorrectionApplied=0	SAC:ACF:DF:PD:GT:SGT:SF:SV:SIG:MT:PAC	0,0,0,0:0:1:2:./.:./.:.:0	0,0,4,0:0:1:2:./.:./.:.:0:0:.:.	0,0,0,0:0:1:2:./.:./.:.:0:0:.:.	0,0,0,0:0:1:2:./.:./.:.:0:0:.:.
chr10_ref_v2	203700	.	A	G	.	ExcRegion	IntersectsRepeat=0;RepeatCorrectionApplied=0	SAC:ACF:DF:PD:GT:SGT:SF:SV:SIG:MT:PAC	0,0,0,0:0:1:2:./.:./.:.:0	0,0,7,0:0:1:2:./.:./.:.:0:0:.:.	0,0,1,0:0:1:2:./.:./.:.:0:0:.:.	0,0,0,0:0:1:2:./.:./.:.:0:0:.:.
chr10_ref_v2	203715	.	C	T	.	ExcRegion	IntersectsRepeat=1;RepeatCorrectionApplied=0	SAC:ACF:DF:PD:GT:SGT:SF:SV:SIG:MT:PAC	0,0,0,0:0:1:2:./.:./.:.:0	0,0,7,0:0:1:2:./.:./.:.:0:0:.:.	0,0,2,0:0:1:2:./.:./.:.:0:0:.:.	0,0,2,0:0:1:2:./.:./.:.:0:0:.:.
chr10_ref_v2	203872	.	C	T	.	ExcRegion	IntersectsRepeat=0;RepeatCorrectionApplied=0	SAC:ACF:DF:PD:GT:SGT:SF:SV:SIG:MT:PAC	5,0,2,0:1:1:2:./.:./.:.:0	1,0,0,0:0:1:2:./.:./.:.:0:0:.:.	1,0,0,0:0:1:2:./.:./.:.:0:0:.:.	1,0,0,0:0:1:2:./.:./.:.:0:0:.:.
chr10_ref_v2	203915	.	AATTATCATATAC	A	.	ExcRegion	IntersectsRepeat=1;RepeatCorrectionApplied=0	SAC:ACF:DF:PD:GT:SGT:SF:SV:SIG:MT:PAC	12,0,2,5:1:1:2:./.:./.:.:0	9,1,0,5:1:1:2:./.:./.:.:0:0:.:.	9,0,0,3:1:1:2:./.:./.:.:0:0:.:.	15,0,0,3:1:1:2:./.:./.:.:0:0:.:.
chr10_ref_v2	203942	.	A	C	.	PASS	IntersectsRepeat=1;RepeatCorrectionApplied=0	SAC:ACF:DF:PD:GT:SGT:SF:SV:SIG:MT:PAC	0,5,37,0:1:1:2:1/1:0/1:0.25:0	1,6,14,0:1:1:2:0/1:1/1:0.25:0:0:.:.	0,3,15,0:1:1:2:./.:./.:.:0:0:.:.	0,3,34,0:1:1:2:1/1:0/1:0.25:0:0:.:.
chr10_ref_v2	203944	.	A	G	.	PASS	IntersectsRepeat=0;RepeatCorrectionApplied=0	SAC:ACF:DF:PD:GT:SGT:SF:SV:SIG:MT:PAC	0,5,43,0:1:1:2:1/1:0/1:0.25:0	0,6,17,0:1:1:2:1/1:0/1:0.5:0:0:.:.	0,3,15,0:1:1:2:./.:./.:.:0:0:.:.	1,3,38,0:1:1:2:1/1:0/1:0.25:0:0:.:.
chr10_ref_v2	204059	.	GTAGAAA	G	.	PASS	IntersectsRepeat=0;RepeatCorrectionApplied=0	SAC:ACF:DF:PD:GT:SGT:SF:SV:SIG:MT:PAC	0,0,194,3:1:1:2:1/1:./.:.:0	1,0,64,0:1:1:2:1/1:./.:.:0:0:.:.	0,0,69,1:1:1:2:1/1:./.:.:0:0:.:.	0,0,148,1:1:1:2:1/1:./.:.:0:0:.:.
chr10_ref_v2	204079	.	T	A	.	PASS	IntersectsRepeat=1;RepeatCorrectionApplied=0	SAC:ACF:DF:PD:GT:SGT:SF:SV:SIG:MT:PAC	0,0,208,12:1:1:2:1/1:./.:.:0	0,0,73,0:0:1:2:1/1:./.:.:0:0:.:.	0,0,79,3:1:1:2:1/1:./.:.:0:0:.:.	0,0,164,4:1:1:2:1/1:./.:.:0:0:.:.
chr10_ref_v2	223444	.	C	CTTCTTCTT	.	PASS	IntersectsRepeat=0;RepeatCorrectionApplied=0	SAC:ACF:DF:PD:GT:SGT:SF:SV:SIG:MT:PAC	0,0,208,147:1:1:2:1/1:./.:.:0	0,2,42,68:1:1:2:1/1:./.:.:0:0:.:.	0,1,57,53:1:1:2:1/1:./.:.:0:0:.:.	0,0,152,128:1:1:2:1/1:./.:.:0:0:.:.
chr10_ref_v2	264865	.	A	C	.	PASS	IntersectsRepeat=0;RepeatCorrectionApplied=0	SAC:ACF:DF:PD:GT:SGT:SF:SV:SIG:MT:PAC	211,62,0,86:1:1:2:0/0:0/1:0.5:0	73,35,0,16:1:1:2:0/0:0/1:0.25:0:0:.:.	86,45,0,11:1:1:2:0/0:0/1:0.125:0:0:.:.	157,108,0,22:1:1:2:0/0:0/1:0.125:0:0:.:.
chr10_ref_v2	265659	.	G	GT	.	PASS	IntersectsRepeat=1;RepeatCorrectionApplied=1	SAC:ACF:DF:PD:GT:SGT:SF:SV:SIG:MT:PAC	36,20,25,13:1:1:2:0/1:0/0:0.125:0	14,4,11,8:1:1:2:0/1:1/1:0.25:0:0:.:.	19,20,9,6:1:1:2:0/1:0/0:0.5:0:0:.:.	39,41,17,14:1:1:2:0/1:0/0:0.5:0:0:.:.
chr10_ref_v2	268534	.	AT	A	.	PASS	IntersectsRepeat=1;RepeatCorrectionApplied=1	SAC:ACF:DF:PD:GT:SGT:SF:SV:SIG:MT:PAC	80,50,7,10:1:1:2:0/0:./.:.:0	18,21,10,1:1:1:2:0/0:./.:.:0:0:.:.	29,28,12,4:1:1:2:0/0:./.:.:0:0:.:.	71,44,17,7:1:1:2:0/0:./.:.:0:0:.:.
chr10_ref_v2	280557	.	C	CT	.	PASS	IntersectsRepeat=1;RepeatCorrectionApplied=1	SAC:ACF:DF:PD:GT:SGT:SF:SV:SIG:MT:PAC	76,66,8,8:1:1:2:0/0:./.:.:0	15,17,2,1:1:1:2:0/0:./.:.:0:0:.:.	26,20,6,1:1:1:2:0/0:0/1:0.125:0:0:.:.	91,68,19,5:1:1:2:0/0:0/1:0.125:0:0:.:.
chr10_ref_v2	285142	.	TTCTTCTCGCTGTTTCG	T	.	PASS	IntersectsRepeat=1;RepeatCorrectionApplied=0	SAC:ACF:DF:PD:GT:SGT:SF:SV:SIG:MT:PAC	0,0,127,151:1:1:2:1/1:./.:.:0	2,0,45,42:1:1:2:1/1:./.:.:0:0:.:.	0,0,43,51:1:1:2:1/1:./.:.:0:0:.:.	0,3,93,123:1:1:2:1/1:./.:.:0:0:.:.
chr10_ref_v2	289373	.	TA	TAA,T	.	PASS	IntersectsRepeat=1;RepeatCorrectionApplied=1	SAC:ACF:DF:PD:GT:SGT:SF:SV:SIG:MT:PAC	37,23,16,11,20,10:1:1:2:0/2:0/1:0.5:1	13,11,7,9,5,4:1:1:2:0/1:0/2:0.25:0:0:.:.	10,11,4,7,6,3:1:1:2:0/1:0/2:0.25:0:0:.:.	45,39,10,13,18,17:1:1:2:0/0:0/1:0.125:0:0:.:.
chr10_ref_v2	292879	.	A	AGAAGTAGTGCTCGAGGTAGGGTCGGAAGAAGTTGTACTG	.	PASS	IntersectsRepeat=1;RepeatCorrectionApplied=0	SAC:ACF:DF:PD:GT:SGT:SF:SV:SIG:MT:PAC	0,1,89,76:1:1:2:1/1:./.:.:0	0,0,4,16:1:1:2:1/1:./.:.:0:0:.:.	1,1,47,30:1:1:2:1/1:./.:.:0:0:.:.	0,1,78,73:1:1:2:1/1:./.:.:0:0:.:.
chr10_ref_v2	292993	.	CGAGGAAGTA	C	.	PASS	IntersectsRepeat=0;RepeatCorrectionApplied=0	SAC:ACF:DF:PD:GT:SGT:SF:SV:SIG:MT:PAC	1,0,217,193:1:1:2:1/1:./.:.:0	0,0,34,33:1:1:2:1/1:./.:.:0:0:.:.	1,0,78,86:1:1:2:1/1:./.:.:0:0:.:.	1,0,161,166:1:1:2:1/1:./.:.:0:0:.:.
chr10_ref_v2	293257	.	G	GGAC	.	PASS	IntersectsRepeat=1;RepeatCorrectionApplied=0	SAC:ACF:DF:PD:GT:SGT:SF:SV:SIG:MT:PAC	0,0,193,267:1:1:2:1/1:./.:.:0	0,0,37,35:1:1:2:1/1:./.:.:0:0:.:.	0,0,60,80:1:1:2:1/1:./.:.:0:0:.:.	0,1,144,161:1:1:2:1/1:./.:.:0:0:.:.
chr10_ref_v2	294266	.	A	ACAGGAAGAGCCGCCAAATGTCGCAGAGGAAACC	.	PASS	IntersectsRepeat=1;RepeatCorrectionApplied=0	SAC:ACF:DF:PD:GT:SGT:SF:SV:SIG:MT:PAC	0,0,93,116:1:1:2:1/1:./.:.:0	0,0,12,16:1:1:2:1/1:./.:.:0:0:.:.	1,0,32,32:1:1:2:1/1:./.:.:0:0:.:.	0,0,72,72:1:1:2:1/1:./.:.:0:0:.:.
chr10_ref_v2	302931	.	G	A	.	PASS	IntersectsRepeat=1;RepeatCorrectionApplied=0	SAC:ACF:DF:PD:GT:SGT:SF:SV:SIG:MT:PAC	242,237,0,0:1:1:2:0/0:./.:.:0	75,71,0,0:1:1:2:0/0:./.:.:0:0:.:.	80,87,0,0:1:1:2:0/0:./.:.:0:0:.:.	168,201,0,0:1:1:2:0/0:./.:.:0:0:.:.
chr10_ref_v2	313773	.	T	TTGTG	.	PASS	IntersectsRepeat=1;RepeatCorrectionApplied=1	SAC:ACF:DF:PD:GT:SGT:SF:SV:SIG:MT:PAC	1,0,114,121:1:1:2:1/1:./.:.:0	3,0,29,22:1:1:2:1/1:0/1:0.125:0:0:.:.	1,1,54,58:1:1:2:1/1:./.:.:0:0:.:.	0,2,91,88:1:1:2:1/1:./.:.:0:0:.:.
chr10_ref_v2	315444	.	GA	G	.	PASS	IntersectsRepeat=1;RepeatCorrectionApplied=1	SAC:ACF:DF:PD:GT:SGT:SF:SV:SIG:MT:PAC	118,155,7,15:1:1:2:0/0:./.:.:0	34,34,4,3:1:1:2:0/0:./.:.:0:0:.:.	52,41,1,6:1:1:2:0/0:./.:.:0:0:.:.	93,153,7,8:1:1:2:0/0:./.:.:0:0:.:.
chr10_ref_v2	316867	.	GTA	G	.	PASS	IntersectsRepeat=1;RepeatCorrectionApplied=1	SAC:ACF:DF:PD:GT:SGT:SF:SV:SIG:MT:PAC	96,97,6,13:1:1:2:0/0:0/1:0.125:0	43,45,6,4:1:1:2:0/0:0/1:0.125:0:0:.:.	37,39,0,3:1:1:2:0/0:./.:.:0:0:.:.	74,93,9,7:1:1:2:0/0:./.:.:0:0:.:.
chr10_ref_v2	330004	.	T	TCC	.	PASS	IntersectsRepeat=1;RepeatCorrectionApplied=1	SAC:ACF:DF:PD:GT:SGT:SF:SV:SIG:MT:PAC	0,0,95,148:1:1:2:1/1:./.:.:0	0,1,25,39:1:1:2:1/1:./.:.:0:0:.:.	0,0,46,56:1:1:2:1/1:./.:.:0:0:.:.	0,0,78,96:1:1:2:1/1:./.:.:0:0:.:.
chr10_ref_v2	333292	.	G	T	.	PASS	IntersectsRepeat=0;RepeatCorrectionApplied=0	SAC:ACF:DF:PD:GT:SGT:SF:SV:SIG:MT:PAC	247,213,0,0:1:1:2:0/0:./.:.:0	50,45,0,0:1:1:2:0/0:./.:.:0:0:.:.	89,68,0,1:1:1:2:0/0:./.:.:0:0:.:.	189,142,0,0:1:1:2:0/0:./.:.:0:0:.:.
chr10_ref_v2	342126	.	ATT	A,AT	.	PASS	IntersectsRepeat=1;RepeatCorrectionApplied=1	SAC:ACF:DF:PD:GT:SGT:SF:SV:SIG:MT:PAC	35,24,3,12,5,7:1:1:2:0/0:0/1:0.5:0	7,13,0,7,0,4:1:1:2:0/0:0/1:0.5:0:0:.:.	16,6,1,5,2,9:1:1:2:0/0:0/1:0.5:0:0:.:.	35,28,5,8,10,16:1:1:2:0/0:0/1:0.25:0:0:.:.
chr10_ref_v2	354413	.	C	A	.	ExcRegion	IntersectsRepeat=0;RepeatCorrectionApplied=0	SAC:ACF:DF:PD:GT:SGT:SF:SV:SIG:MT:PAC	3,42,1,0:1:1:2:./.:./.:.:0	1,13,2,0:1:1:2:./.:./.:.:0:0:.:.	0,11,0,0:0:1:2:./.:./.:.:0:0:.:.	2,31,2,0:1:1:2:./.:./.:.:0:0:.:.
chr10_ref_v2	354426	.	T	A	.	ExcRegion	IntersectsRepeat=0;RepeatCorrectionApplied=0	SAC:ACF:DF:PD:GT:SGT:SF:SV:SIG:MT:PAC	1,29,2,0:1:1:2:./.:./.:.:0	0,8,1,0:1:1:2:./.:./.:.:0:0:.:.	0,7,0,0:0:1:2:./.:./.:.:0:0:.:.	1,18,2,0:1:1:2:./.:./.:.:0:0:.:.
chr10_ref_v2	354434	.	C	T	.	ExcRegion	IntersectsRepeat=0;RepeatCorrectionApplied=0	SAC:ACF:DF:PD:GT:SGT:SF:SV:SIG:MT:PAC	0,7,3,0:1:1:2:./.:./.:.:0	1,3,1,0:1:1:2:./.:./.:.:0:0:.:.	0,2,0,0:0:1:2:./.:./.:.:0:0:.:.	0,6,3,0:1:1:2:./.:./.:.:0:0:.:.
chr10_ref_v2	354439	.	ATTT	A	.	ExcRegion	IntersectsRepeat=1;RepeatCorrectionApplied=0	SAC:ACF:DF:PD:GT:SGT:SF:SV:SIG:MT:PAC	3,0,1,0:1:1:2:./.:./.:.:0	2,0,0,0:0:1:2:./.:./.:.:0:0:.:.	0,0,0,0:0:1:2:./.:./.:.:0:0:.:.	3,1,1,0:1:1:2:./.:./.:.:0:0:.:.
chr10_ref_v2	354441	.	T	C	.	ExcRegion	IntersectsRepeat=0;RepeatCorrectionApplied=0	SAC:ACF:DF:PD:GT:SGT:SF:SV:SIG:MT:PAC	3,0,1,0:1:1:2:./.:./.:.:0	2,0,0,0:0:1:2:./.:./.:.:0:0:.:.	0,0,0,0:0:1:2:./.:./.:.:0:0:.:.	2,1,2,0:1:1:2:./.:./.:.:0:0:.:.
chr10_ref_v2	354443	.	CTAT	C	.	ExcRegion	IntersectsRepeat=1;RepeatCorrectionApplied=1	SAC:ACF:DF:PD:GT:SGT:SF:SV:SIG:MT:PAC	3,0,1,0:1:1:2:./.:./.:.:0	2,0,0,0:0:1:2:./.:./.:.:0:0:.:.	0,0,0,0:0:1:2:./.:./.:.:0:0:.:.	3,1,1,0:1:1:2:./.:./.:.:0:0:.:.
chr10_ref_v2	354446	.	T	C	.	ExcRegion	IntersectsRepeat=1;RepeatCorrectionApplied=0	SAC:ACF:DF:PD:GT:SGT:SF:SV:SIG:MT:PAC	3,0,1,0:1:1:2:./.:./.:.:0	1,0,1,0:1:1:2:./.:./.:.:0:0:.:.	0,0,0,0:0:1:2:./.:./.:.:0:0:.:.	4,1,0,0:1:1:2:./.:./.:.:0:0:.:.
chr10_ref_v2	354458	.	C	A	.	ExcRegion	IntersectsRepeat=0;RepeatCorrectionApplied=0	SAC:ACF:DF:PD:GT:SGT:SF:SV:SIG:MT:PAC	0,0,4,0:0:1:2:./.:./.:.:0	0,0,2,0:0:1:2:./.:./.:.:0:0:.:.	0,0,0,0:0:1:2:./.:./.:.:0:0:.:.	0,0,4,1:1:1:2:./.:./.:.:0:0:.:.
chr10_ref_v2	354460	.	GT	G	.	ExcRegion	IntersectsRepeat=1;RepeatCorrectionApplied=1	SAC:ACF:DF:PD:GT:SGT:SF:SV:SIG:MT:PAC	0,0,4,0:0:1:2:./.:./.:.:0	0,0,2,0:0:1:2:./.:./.:.:0:0:.:.	0,0,0,0:0:1:2:./.:./.:.:0:0:.:.	0,0,4,1:1:1:2:./.:./.:.:0:0:.:.
chr10_ref_v2	354462	.	T	A	.	ExcRegion	IntersectsRepeat=1;RepeatCorrectionApplied=0	SAC:ACF:DF:PD:GT:SGT:SF:SV:SIG:MT:PAC	0,0,4,0:0:1:2:./.:./.:.:0	0,0,2,0:0:1:2:./.:./.:.:0:0:.:.	0,0,0,0:0:1:2:./.:./.:.:0:0:.:.	0,0,4,1:1:1:2:./.:./.:.:0:0:.:.
chr10_ref_v2	354471	.	T	C	.	ExcRegion	IntersectsRepeat=0;RepeatCorrectionApplied=0	SAC:ACF:DF:PD:GT:SGT:SF:SV:SIG:MT:PAC	0,0,8,0:0:1:2:./.:./.:.:0	0,0,2,0:0:1:2:./.:./.:.:0:0:.:.	0,0,1,0:0:1:2:./.:./.:.:0:0:.:.	0,0,5,1:1:1:2:./.:./.:.:0:0:.:.
chr10_ref_v2	354485	.	T	C	.	ExcRegion	IntersectsRepeat=1;RepeatCorrectionApplied=0	SAC:ACF:DF:PD:GT:SGT:SF:SV:SIG:MT:PAC	7,0,2,0:1:1:2:./.:./.:.:0	2,0,2,0:1:1:2:./.:./.:.:0:0:.:.	3,0,0,0:0:1:2:./.:./.:.:0:0:.:.	4,0,4,2:1:1:2:./.:./.:.:0:0:.:.
chr10_ref_v2	354622	.	C	CGATAGT	.	ExcRegion	IntersectsRepeat=0;RepeatCorrectionApplied=0	SAC:ACF:DF:PD:GT:SGT:SF:SV:SIG:MT:PAC	0,0,10,2:1:1:2:./.:./.:.:0	0,0,10,0:0:1:2:./.:./.:.:0:0:.:.	0,0,7,0:0:1:2:./.:./.:.:0:0:.:.	0,0,4,2:1:1:2:./.:./.:.:0:0:.:.
chr10_ref_v2	354625	.	A	ATTTTT	.	ExcRegion	IntersectsRepeat=1;RepeatCorrectionApplied=0	SAC:ACF:DF:PD:GT:SGT:SF:SV:SIG:MT:PAC	0,0,8,0:0:1:2:./.:./.:.:0	0,0,10,0:0:1:2:./.:./.:.:0:0:.:.	0,0,4,0:0:1:2:./.:./.:.:0:0:.:.	0,0,3,1:1:1:2:./.:./.:.:0:0:.:.
chr10_ref_v2	354626	.	A	ATTCCAACAGTGTT	.	ExcRegion	IntersectsRepeat=1;RepeatCorrectionApplied=0	SAC:ACF:DF:PD:GT:SGT:SF:SV:SIG:MT:PAC	0,0,6,0:0:1:2:./.:./.:.:0	0,1,10,0:1:1:2:./.:./.:.:0:0:.:.	0,0,3,0:0:1:2:./.:./.:.:0:0:.:.	0,0,2,1:1:1:2:./.:./.:.:0:0:.:.
chr10_ref_v2	354628	.	A	ACATATAAATATGT	.	ExcRegion	IntersectsRepeat=1;RepeatCorrectionApplied=0	SAC:ACF:DF:PD:GT:SGT:SF:SV:SIG:MT:PAC	0,1,3,0:1:1:2:./.:./.:.:0	0,2,6,0:1:1:2:./.:./.:.:0:0:.:.	0,0,3,0:0:1:2:./.:./.:.:0:0:.:.	0,0,2,0:0:1:2:./.:./.:.:0:0:.:.
chr10_ref_v2	354631	.	A	AATG	.	ExcRegion	IntersectsRepeat=1;RepeatCorrectionApplied=0	SAC:ACF:DF:PD:GT:SGT:SF:SV:SIG:MT:PAC	0,2,1,0:1:1:2:./.:./.:.:0	0,2,4,0:1:1:2:./.:./.:.:0:0:.:.	0,0,1,0:0:1:2:./.:./.:.:0:0:.:.	0,0,1,0:0:1:2:./.:./.:.:0:0:.:.
chr10_ref_v2	354636	.	G	GGT	.	ExcRegion	IntersectsRepeat=0;RepeatCorrectionApplied=0	SAC:ACF:DF:PD:GT:SGT:SF:SV:SIG:MT:PAC	0,2,1,0:1:1:2:./.:./.:.:0	0,2,3,0:1:1:2:./.:./.:.:0:0:.:.	0,0,0,0:0:1:2:./.:./.:.:0:0:.:.	0,1,1,0:1:1:2:./.:./.:.:0:0:.:.
chr10_ref_v2	354638	.	T	A	.	ExcRegion	IntersectsRepeat=1;RepeatCorrectionApplied=0	SAC:ACF:DF:PD:GT:SGT:SF:SV:SIG:MT:PAC	0,2,1,0:1:1:2:./.:./.:.:0	0,2,3,0:1:1:2:./.:./.:.:0:0:.:.	0,0,0,0:0:1:2:./.:./.:.:0:0:.:.	0,2,0,0:0:1:2:./.:./.:.:0:0:.:.
chr10_ref_v2	354641	.	T	A	.	ExcRegion	IntersectsRepeat=1;RepeatCorrectionApplied=0	SAC:ACF:DF:PD:GT:SGT:SF:SV:SIG:MT:PAC	0,2,1,0:1:1:2:./.:./.:.:0	0,2,2,0:1:1:2:./.:./.:.:0:0:.:.	0,0,0,0:0:1:2:./.:./.:.:0:0:.:.	0,2,0,0:0:1:2:./.:./.:.:0:0:.:.
chr10_ref_v2	354643	.	ATG	A	.	ExcRegion	IntersectsRepeat=0;RepeatCorrectionApplied=0	SAC:ACF:DF:PD:GT:SGT:SF:SV:SIG:MT:PAC	0,2,0,0:0:1:2:./.:./.:.:0	0,2,2,0:1:1:2:./.:./.:.:0:0:.:.	0,0,0,0:0:1:2:./.:./.:.:0:0:.:.	0,2,0,0:0:1:2:./.:./.:.:0:0:.:.
chr10_ref_v2	354665	.	T	G	.	ExcRegion	IntersectsRepeat=1;RepeatCorrectionApplied=0	SAC:ACF:DF:PD:GT:SGT:SF:SV:SIG:MT:PAC	0,0,0,3:0:1:2:./.:./.:.:0	0,0,0,6:0:1:2:./.:./.:.:0:0:.:.	0,0,0,0:0:1:2:./.:./.:.:0:0:.:.	0,0,0,4:0:1:2:./.:./.:.:0:0:.:.
chr10_ref_v2	354667	.	T	G	.	ExcRegion	IntersectsRepeat=1;RepeatCorrectionApplied=0	SAC:ACF:DF:PD:GT:SGT:SF:SV:SIG:MT:PAC	0,0,0,3:0:1:2:./.:./.:.:0	0,0,0,6:0:1:2:./.:./.:.:0:0:.:.	0,0,0,0:0:1:2:./.:./.:.:0:0:.:.	0,0,0,5:0:1:2:./.:./.:.:0:0:.:.
chr10_ref_v2	354669	.	A	T	.	ExcRegion	IntersectsRepeat=1;RepeatCorrectionApplied=0	SAC:ACF:DF:PD:GT:SGT:SF:SV:SIG:MT:PAC	0,0,0,3:0:1:2:./.:./.:.:0	0,0,0,6:0:1:2:./.:./.:.:0:0:.:.	0,0,0,0:0:1:2:./.:./.:.:0:0:.:.	0,0,0,5:0:1:2:./.:./.:.:0:0:.:.
chr10_ref_v2	354676	.	A	T	.	ExcRegion	IntersectsRepeat=1;RepeatCorrectionApplied=0	SAC:ACF:DF:PD:GT:SGT:SF:SV:SIG:MT:PAC	0,0,0,3:0:1:2:./.:./.:.:0	0,0,0,6:0:1:2:./.:./.:.:0:0:.:.	0,0,0,0:0:1:2:./.:./.:.:0:0:.:.	0,0,0,5:0:1:2:./.:./.:.:0:0:.:.
chr10_ref_v2	354754	.	T	C	.	ExcRegion	IntersectsRepeat=1;RepeatCorrectionApplied=0	SAC:ACF:DF:PD:GT:SGT:SF:SV:SIG:MT:PAC	0,1,0,1:1:1:2:./.:./.:.:0	0,0,0,6:0:1:2:./.:./.:.:0:0:.:.	0,0,0,0:0:1:2:./.:./.:.:0:0:.:.	0,1,0,2:1:1:2:./.:./.:.:0:0:.:.
chr10_ref_v2	357991	.	GT	G	.	PASS	IntersectsRepeat=1;RepeatCorrectionApplied=1	SAC:ACF:DF:PD:GT:SGT:SF:SV:SIG:MT:PAC	27,11,22,19:1:1:2:0/1:./.:.:0	6,9,10,15:1:1:2:0/1:1/1:0.125:0:0:.:.	8,4,15,16:1:1:2:1/1:0/1:0.5:0:0:.:.	19,11,27,25:1:1:2:0/1:1/1:0.25:0:0:.:.
chr10_ref_v2	359603	.	GAAA	G,GA	.	PASS	IntersectsRepeat=1;RepeatCorrectionApplied=1	SAC:ACF:DF:PD:GT:SGT:SF:SV:SIG:MT:PAC	3,6,11,20,111,133:1:1:2:2/2:0/2:0.125:0	0,1,2,3,28,21:1:1:2:2/2:./.:.:0:0:.:.	0,0,5,6,38,52:1:1:2:2/2:./.:.:0:0:.:.	1,4,8,12,90,121:1:1:2:2/2:./.:.:0:0:.:.
chr10_ref_v2	371068	.	T	A	.	PASS	IntersectsRepeat=1;RepeatCorrectionApplied=0	SAC:ACF:DF:PD:GT:SGT:SF:SV:SIG:MT:PAC	145,173,0,0:1:1:2:0/0:./.:.:0	30,13,27,42:1:1:2:0/1:1/1:0.25:0:1:g.371068T>A:0	64,63,0,0:1:1:2:0/0:./.:.:0:0:.:.	132,128,0,0:1:1:2:0/0:./.:.:0:0:.:.
chr10_ref_v2	374318	.	T	G	.	PASS	IntersectsRepeat=0;RepeatCorrectionApplied=0	SAC:ACF:DF:PD:GT:SGT:SF:SV:SIG:MT:PAC	57,155,82,0:1:1:2:0/0:0/1:0.5:0	30,51,15,0:1:1:2:0/0:0/1:0.25:0:0:.:.	52,57,4,0:1:1:2:0/0:0/1:0.125:0:0:.:.	111,132,11,1:1:1:2:0/0:0/1:0.125:0:0:.:.
chr10_ref_v2	387913	.	CA	C,CAA	.	PASS	IntersectsRepeat=1;RepeatCorrectionApplied=1	SAC:ACF:DF:PD:GT:SGT:SF:SV:SIG:MT:PAC	61,5,12,4,9,18:1:1:2:0/0:0/2:0.5:0	17,9,3,1,3,7:1:1:2:0/0:0/2:0.5:0:0:.:.	26,5,10,4,2,4:1:1:2:0/0:0/1:0.25:0:0:.:.	53,15,14,1,3,8:1:1:2:0/0:0/2:0.125:0:0:.:.
chr10_ref_v2	393476	.	GA	G	.	PASS	IntersectsRepeat=1;RepeatCorrectionApplied=1	SAC:ACF:DF:PD:GT:SGT:SF:SV:SIG:MT:PAC	21,31,10,17:1:1:2:0/0:0/1:0.5:0	13,27,5,19:1:1:2:0/0:0/1:0.5:0:0:.:.	14,12,5,9:1:1:2:0/0:0/1:0.25:0:0:.:.	31,36,7,20:1:1:2:0/0:0/1:0.125:0:0:.:.
chr10_ref_v2	421974	.	C	A	.	PASS	IntersectsRepeat=0;RepeatCorrectionApplied=0	SAC:ACF:DF:PD:GT:SGT:SF:SV:SIG:MT:PAC	209,21,0,32:1:1:2:0/0:0/1:0.25:0	73,23,0,2:1:1:2:0/0:./.:.:0:0:.:.	80,33,0,3:1:1:2:0/0:0/1:0.125:0:0:.:.	160,93,0,7:1:1:2:0/0:0/1:0.125:0:0:.:.
chr10_ref_v2	423825	.	GAT	G	.	PASS	IntersectsRepeat=1;RepeatCorrectionApplied=1	SAC:ACF:DF:PD:GT:SGT:SF:SV:SIG:MT:PAC	68,47,14,9:1:1:2:0/0:./.:.:0	25,29,16,14:1:1:2:0/0:0/1:0.5:0:0:.:.	18,14,6,6:1:1:2:0/0:0/1:0.25:0:0:.:.	40,39,14,8:1:1:2:0/0:0/1:0.125:0:0:.:.
chr10_ref_v2	424559	.	C	CTTTTTTT	.	PASS	IntersectsRepeat=1;RepeatCorrectionApplied=1	SAC:ACF:DF:PD:GT:SGT:SF:SV:SIG:MT:PAC	1,12,3,7:1:1:2:0/1:0/0:0.125:0	1,5,2,2:1:0:2:./.:./.:.:0:0:.:.	9,5,6,4:1:1:2:0/1:0/0:0.125:0:0:.:.	12,15,6,10:1:1:2:0/1:0/0:0.25:0:0:.:.
chr10_ref_v2	450173	.	A	C	.	PASS	IntersectsRepeat=0;RepeatCorrectionApplied=0	SAC:ACF:DF:PD:GT:SGT:SF:SV:SIG:MT:PAC	208,35,0,81:1:1:2:0/0:0/1:0.5:0	51,18,0,8:1:1:2:0/0:0/1:0.25:0:0:.:.	74,37,0,30:1:1:2:0/0:0/1:0.5:0:0:.:.	149,58,1,60:1:1:2:0/0:0/1:0.5:0:0:.:.
chr10_ref_v2	455719	.	GAT	G	.	PASS	IntersectsRepeat=1;RepeatCorrectionApplied=1	SAC:ACF:DF:PD:GT:SGT:SF:SV:SIG:MT:PAC	9,9,1,1:1:1:2:0/0:./.:.:0	14,5,5,4:1:1:2:0/0:0/1:0.25:0:0:.:.	4,7,1,3:1:1:2:./.:./.:.:0:0:.:.	16,5,3,4:1:1:2:0/0:0/1:0.125:0:0:.:.
chr10_ref_v2	457556	.	C	CA	.	PASS	IntersectsRepeat=1;RepeatCorrectionApplied=1	SAC:ACF:DF:PD:GT:SGT:SF:SV:SIG:MT:PAC	23,11,5,3:1:1:2:0/0:0/1:0.25:0	20,10,2,4:1:1:2:0/0:0/1:0.25:0:0:.:.	12,4,3,0:1:1:2:./.:./.:.:0:0:.:.	34,16,9,4:1:1:2:0/0:0/1:0.25:0:0:.:.
chr10_ref_v2	469783	.	GTAATAA	G,GTAA	.	PASS	IntersectsRepeat=1;RepeatCorrectionApplied=1	SAC:ACF:DF:PD:GT:SGT:SF:SV:SIG:MT:PAC	0,1,0,0,15,31:1:1:2:2/2:./.:.:0	0,0,2,2,10,14:1:1:2:2/2:1/2:0.25:0:0:.:.	0,1,2,0,3,6:1:1:2:./.:./.:.:0:0:.:.	0,1,1,1,14,22:1:1:2:2/2:./.:.:0:0:.:.
chr10_ref_v2	470700	.	G	GA	.	PASS	IntersectsRepeat=1;RepeatCorrectionApplied=1	SAC:ACF:DF:PD:GT:SGT:SF:SV:SIG:MT:PAC	122,74,9,16:1:1:2:0/0:0/1:0.125:0	30,11,2,1:1:1:2:0/0:./.:.:0:0:.:.	48,37,3,4:1:1:2:0/0:./.:.:0:0:.:.	101,91,5,19:1:1:2:0/0:0/1:0.125:0:0:.:.
chr10_ref_v2	471733	.	AT	A	.	PASS	IntersectsRepeat=1;RepeatCorrectionApplied=1	SAC:ACF:DF:PD:GT:SGT:SF:SV:SIG:MT:PAC	84,82,12,8:1:1:2:0/0:./.:.:0	42,21,3,4:1:1:2:0/0:./.:.:0:0:.:.	30,30,3,7:1:1:2:0/0:./.:.:0:0:.:.	75,66,4,12:1:1:2:0/0:./.:.:0:0:.:.
chr10_ref_v2	472540	.	G	A	.	ExcRegion	IntersectsRepeat=1;RepeatCorrectionApplied=0	SAC:ACF:DF:PD:GT:SGT:SF:SV:SIG:MT:PAC	0,0,0,0:0:1:2:./.:./.:.:0	0,1,0,0:0:1:2:./.:./.:.:0:0:.:.	0,0,0,1:0:1:2:./.:./.:.:0:0:.:.	0,0,0,0:0:1:2:./.:./.:.:0:0:.:.
chr10_ref_v2	472544	.	G	T	.	ExcRegion	IntersectsRepeat=1;RepeatCorrectionApplied=0	SAC:ACF:DF:PD:GT:SGT:SF:SV:SIG:MT:PAC	0,0,0,0:0:1:2:./.:./.:.:0	0,1,0,0:0:1:2:./.:./.:.:0:0:.:.	0,0,0,1:0:1:2:./.:./.:.:0:0:.:.	0,0,0,0:0:1:2:./.:./.:.:0:0:.:.
chr10_ref_v2	474119	.	G	A	.	ExcRegion	IntersectsRepeat=0;RepeatCorrectionApplied=0	SAC:ACF:DF:PD:GT:SGT:SF:SV:SIG:MT:PAC	0,0,0,0:0:1:2:./.:./.:.:0	0,0,0,0:0:1:2:./.:./.:.:0:0:.:.	0,0,0,0:0:1:2:./.:./.:.:0:0:.:.	0,0,0,0:0:1:2:./.:./.:.:0:0:.:.
chr10_ref_v2	477645	.	A	C	.	ExcRegion	IntersectsRepeat=1;RepeatCorrectionApplied=0	SAC:ACF:DF:PD:GT:SGT:SF:SV:SIG:MT:PAC	0,1,0,0:0:1:2:./.:./.:.:0	1,2,0,0:1:1:2:./.:./.:.:0:0:.:.	0,0,0,0:0:1:2:./.:./.:.:0:0:.:.	1,0,1,0:1:1:2:./.:./.:.:0:0:.:.
chr10_ref_v2	478013	.	T	C	.	ExcRegion	IntersectsRepeat=0;RepeatCorrectionApplied=0	SAC:ACF:DF:PD:GT:SGT:SF:SV:SIG:MT:PAC	0,0,0,0:0:1:2:./.:./.:.:0	0,1,0,0:0:1:2:./.:./.:.:0:0:.:.	0,0,0,0:0:1:2:./.:./.:.:0:0:.:.	0,0,0,1:0:1:2:./.:./.:.:0:0:.:.
chr10_ref_v2	478018	.	C	G	.	ExcRegion	IntersectsRepeat=1;RepeatCorrectionApplied=0	SAC:ACF:DF:PD:GT:SGT:SF:SV:SIG:MT:PAC	0,0,0,0:0:1:2:./.:./.:.:0	0,1,0,0:0:1:2:./.:./.:.:0:0:.:.	0,0,0,0:0:1:2:./.:./.:.:0:0:.:.	0,0,0,1:0:1:2:./.:./.:.:0:0:.:.
chr10_ref_v2	478019	.	A	C	.	ExcRegion	IntersectsRepeat=0;RepeatCorrectionApplied=0	SAC:ACF:DF:PD:GT:SGT:SF:SV:SIG:MT:PAC	0,0,0,0:0:1:2:./.:./.:.:0	0,1,0,0:0:1:2:./.:./.:.:0:0:.:.	0,0,0,0:0:1:2:./.:./.:.:0:0:.:.	0,0,0,1:0:1:2:./.:./.:.:0:0:.:.
chr10_ref_v2	478021	.	C	T	.	ExcRegion	IntersectsRepeat=0;RepeatCorrectionApplied=0	SAC:ACF:DF:PD:GT:SGT:SF:SV:SIG:MT:PAC	0,0,0,0:0:1:2:./.:./.:.:0	0,1,0,0:0:1:2:./.:./.:.:0:0:.:.	0,0,0,0:0:1:2:./.:./.:.:0:0:.:.	0,0,0,1:0:1:2:./.:./.:.:0:0:.:.
chr10_ref_v2	482617	.	A	T	.	ExcRegion	IntersectsRepeat=0;RepeatCorrectionApplied=0	SAC:ACF:DF:PD:GT:SGT:SF:SV:SIG:MT:PAC	0,0,0,0:0:1:2:./.:./.:.:0	0,0,0,0:0:1:2:./.:./.:.:0:0:.:.	0,0,0,0:0:1:2:./.:./.:.:0:0:.:.	0,0,1,0:0:1:2:./.:./.:.:0:0:.:.
chr10_ref_v2	482626	.	A	T	.	ExcRegion	IntersectsRepeat=1;RepeatCorrectionApplied=0	SAC:ACF:DF:PD:GT:SGT:SF:SV:SIG:MT:PAC	0,0,0,0:0:1:2:./.:./.:.:0	0,0,0,0:0:1:2:./.:./.:.:0:0:.:.	0,0,0,0:0:1:2:./.:./.:.:0:0:.:.	0,0,1,1:1:1:2:./.:./.:.:0:0:.:.
chr10_ref_v2	482657	.	C	T	.	ExcRegion	IntersectsRepeat=1;RepeatCorrectionApplied=0	SAC:ACF:DF:PD:GT:SGT:SF:SV:SIG:MT:PAC	0,0,0,0:0:1:2:./.:./.:.:0	0,0,0,0:0:1:2:./.:./.:.:0:0:.:.	0,0,0,0:0:1:2:./.:./.:.:0:0:.:.	0,0,1,1:1:1:2:./.:./.:.:0:0:.:.
chr10_ref_v2	482660	.	T	C	.	ExcRegion	IntersectsRepeat=1;RepeatCorrectionApplied=0	SAC:ACF:DF:PD:GT:SGT:SF:SV:SIG:MT:PAC	0,0,0,0:0:1:2:./.:./.:.:0	0,0,0,0:0:1:2:./.:./.:.:0:0:.:.	0,0,0,0:0:1:2:./.:./.:.:0:0:.:.	0,0,1,1:1:1:2:./.:./.:.:0:0:.:.
chr10_ref_v2	482683	.	A	T	.	ExcRegion	IntersectsRepeat=1;RepeatCorrectionApplied=0	SAC:ACF:DF:PD:GT:SGT:SF:SV:SIG:MT:PAC	0,0,0,0:0:1:2:./.:./.:.:0	0,0,0,0:0:1:2:./.:./.:.:0:0:.:.	0,0,0,0:0:1:2:./.:./.:.:0:0:.:.	0,0,1,1:1:1:2:./.:./.:.:0:0:.:.
chr10_ref_v2	482698	.	T	C	.	ExcRegion	IntersectsRepeat=0;RepeatCorrectionApplied=0	SAC:ACF:DF:PD:GT:SGT:SF:SV:SIG:MT:PAC	0,0,0,0:0:1:2:./.:./.:.:0	0,0,0,0:0:1:2:./.:./.:.:0:0:.:.	0,0,0,0:0:1:2:./.:./.:.:0:0:.:.	0,0,0,1:0:1:2:./.:./.:.:0:0:.:.
chr10_ref_v2	482701	.	G	C	.	ExcRegion	IntersectsRepeat=0;RepeatCorrectionApplied=0	SAC:ACF:DF:PD:GT:SGT:SF:SV:SIG:MT:PAC	0,0,0,0:0:1:2:./.:./.:.:0	0,0,0,0:0:1:2:./.:./.:.:0:0:.:.	0,0,0,0:0:1:2:./.:./.:.:0:0:.:.	0,0,0,1:0:1:2:./.:./.:.:0:0:.:.
chr10_ref_v2	496752	.	A	AATATATATAT,AATATATATATAT	.	PASS	IntersectsRepeat=1;RepeatCorrectionApplied=1	SAC:ACF:DF:PD:GT:SGT:SF:SV:SIG:MT:PAC	0,0,9,8,28,29:1:1:2:2/2:1/2:0.125:0	1,0,9,14,22,13:1:1:2:2/2:1/2:0.5:0:0:.:.	0,0,4,9,10,11:1:1:2:2/2:1/2:0.5:0:0:.:.	0,0,6,6,10,18:1:1:2:2/2:1/2:0.25:0:0:.:.
chr10_ref_v2	496957	.	A	AATATATATATATAT,AATATATATATATATAT	.	PASS	IntersectsRepeat=1;RepeatCorrectionApplied=1	SAC:ACF:DF:PD:GT:SGT:SF:SV:SIG:MT:PAC	0,0,3,1,16,15:1:1:2:2/2:./.:.:0	0,0,4,11,12,18:1:1:2:2/2:1/2:0.5:0:0:.:.	0,0,1,3,9,4:1:1:2:./.:./.:.:0:0:.:.	0,0,3,2,12,6:1:1:2:2/2:1/2:0.125:0:0:.:.
chr10_ref_v2	518910	.	CGTGTGTGTGTGTGTGT	C	.	PASS	IntersectsRepeat=1;RepeatCorrectionApplied=1	SAC:ACF:DF:PD:GT:SGT:SF:SV:SIG:MT:PAC	6,6,81,91:1:1:2:1/1:0/1:0.125:0	2,0,26,14:1:1:2:1/1:0/1:0.125:0:0:.:.	2,3,36,37:1:1:2:1/1:0/1:0.125:0:0:.:.	2,3,62,77:1:1:2:1/1:0/1:0.125:0:0:.:.
chr10_ref_v2	523557	.	TAAAA	T,TA	.	PASS	IntersectsRepeat=1;RepeatCorrectionApplied=1	SAC:ACF:DF:PD:GT:SGT:SF:SV:SIG:MT:PAC	30,1,16,13,114,121:1:1:2:2/2:0/2:0.25:0	0,2,2,5,33,38:1:1:2:2/2:./.:.:0:0:.:.	11,2,7,11,55,36:1:1:2:2/2:0/2:0.25:0:0:.:.	10,3,10,13,112,96:1:1:2:2/2:0/2:0.125:0:0:.:.
chr10_ref_v2	525354	.	GA	G	.	PASS	IntersectsRepeat=1;RepeatCorrectionApplied=1	SAC:ACF:DF:PD:GT:SGT:SF:SV:SIG:MT:PAC	31,76,13,30:1:1:2:0/0:0/1:0.25:0	9,29,4,10:1:1:2:0/0:0/1:0.25:0:0:.:.	13,38,9,12:1:1:2:0/0:0/1:0.25:0:0:.:.	37,89,15,33:1:1:2:0/0:0/1:0.25:0:0:.:.
chr10_ref_v2	525434	.	TA	T	.	PASS	IntersectsRepeat=1;RepeatCorrectionApplied=1	SAC:ACF:DF:PD:GT:SGT:SF:SV:SIG:MT:PAC	11,69,1,9:1:1:2:0/0:./.:.:0	5,22,1,4:1:1:2:0/0:./.:.:0:0:.:.	8,31,4,4:1:1:2:0/0:./.:.:0:0:.:.	14,60,6,6:1:1:2:0/0:./.:.:0:0:.:.
chr10_ref_v2	529076	.	C	T	.	PASS	IntersectsRepeat=0;RepeatCorrectionApplied=0	SAC:ACF:DF:PD:GT:SGT:SF:SV:SIG:MT:PAC	225,279,0,0:1:1:2:0/0:./.:.:0	65,65,0,0:1:1:2:0/0:./.:.:0:0:.:.	85,95,0,0:1:1:2:0/0:./.:.:0:0:.:.	91,89,81,94:1:1:2:0/1:./.:.:0:1:g.529076C>T:0
chr10_ref_v2	536326	.	G	A	.	PASS	IntersectsRepeat=0;RepeatCorrectionApplied=0	SAC:ACF:DF:PD:GT:SGT:SF:SV:SIG:MT:PAC	179,211,0,0:1:1:2:0/0:./.:.:0	61,43,0,0:1:1:2:0/0:./.:.:0:0:.:.	62,68,0,0:1:1:2:0/0:./.:.:0:0:.:.	165,169,0,0:1:1:2:0/0:./.:.:0:0:.:.
chr10_ref_v2	537752	.	G	GGA	.	PASS	IntersectsRepeat=0;RepeatCorrectionApplied=0	SAC:ACF:DF:PD:GT:SGT:SF:SV:SIG:MT:PAC	2,9,25,33:1:1:2:1/1:0/1:0.25:0	4,9,9,11:1:1:2:0/1:1/1:0.25:0:0:.:.	3,5,5,8:1:1:2:0/1:1/1:0.25:0:0:.:.	9,12,18,18:1:1:2:0/1:1/1:0.25:0:0:.:.
chr10_ref_v2	537755	.	T	TTG	.	PASS	IntersectsRepeat=1;RepeatCorrectionApplied=0	SAC:ACF:DF:PD:GT:SGT:SF:SV:SIG:MT:PAC	2,9,25,33:1:1:2:1/1:0/1:0.25:0	3,9,9,11:1:1:2:0/1:1/1:0.25:0:0:.:.	3,5,5,8:1:1:2:0/1:1/1:0.25:0:0:.:.	8,12,18,18:1:1:2:0/1:1/1:0.25:0:0:.:.
chr10_ref_v2	537759	.	T	TCCATCGTGTAA	.	ExcRegion	IntersectsRepeat=1;RepeatCorrectionApplied=0	SAC:ACF:DF:PD:GT:SGT:SF:SV:SIG:MT:PAC	0,0,27,38:1:1:2:./.:./.:.:0	0,2,8,11:1:1:2:./.:./.:.:0:0:.:.	0,1,5,10:1:1:2:./.:./.:.:0:0:.:.	1,0,19,18:1:1:2:./.:./.:.:0:0:.:.
chr10_ref_v2	540550	.	T	TGAAACTGTTGGAATAAAAATCAACTATCATCTACTAACTAGTATTTACTAGTATTTACATTACTAGTATATTATCATATACGGTGTTAGAAGATGACGCAAATGATGAGAAATAGTCATCTAAATTAGTGGAAGCTGAAACGCAAGGATTGATAATGTAATAGGATCAATGAATATAAACATATAAAACGGAATGAGGAATAATCGTAATATTAGTATGTAGAAATATAGATTCCATTTTGAGGATTCCTATATCCTCGAGGAGAACTTCTAGTATATCTACATACCTAATATTATAGCCTTAATCACAATGGAATCCCAACAATTACATCAAAATCCACATTCCCATCA	.	ExcRegion	IntersectsRepeat=0;RepeatCorrectionApplied=0	SAC:ACF:DF:PD:GT:SGT:SF:SV:SIG:MT:PAC	0,27,0,0:0:1:2:./.:./.:.:0	3,9,0,0:1:0:2:./.:./.:.:0:0:.:.	0,6,0,0:0:1:2:./.:./.:.:0:0:.:.	1,24,0,0:1:1:2:./.:./.:.:0:0:.:.
chr10_ref_v2	540551	.	G	GAAACTGTTGGAATAAAAATCAACTATCATCTACTAACTAGTATTTACTAGTATTTACATTACTAGTATATTATCATATACGGTGTTAGAAGATGACGCAAATGATGAGAAATAGTCATCTAAATTAGTGGAAGCTGAAACGCAAGGATTGATAATGTAATAGGATCAATGAATAT	.	ExcRegion	IntersectsRepeat=0;RepeatCorrectionApplied=0	SAC:ACF:DF:PD:GT:SGT:SF:SV:SIG:MT:PAC	22,20,0,2:1:1:2:./.:./.:.:0	23,4,0,2:1:1:2:./.:./.:.:0:0:.:.	6,4,0,0:1:1:2:./.:./.:.:0:0:.:.	27,14,0,5:1:1:2:./.:./.:.:0:0:.:.
chr10_ref_v2	540616	.	GAGGATTCCTATATCTTCGAGGAGAACTTCTAGTATA	G	.	ExcRegion	IntersectsRepeat=0;RepeatCorrectionApplied=0	SAC:ACF:DF:PD:GT:SGT:SF:SV:SIG:MT:PAC	132,15,5,5:1:1:2:./.:./.:.:0	61,5,1,3:1:1:2:./.:./.:.:0:0:.:.	53,8,1,2:1:1:2:./.:./.:.:0:0:.:.	128,25,2,6:1:1:2:./.:./.:.:0:0:.:.
chr10_ref_v2	540657	.	GTATACCTGATATTATAGCCTTTACCAACAATAGAATCCCAACAATTATCTCAAAATTCACCAGTATCTTA	G	.	ExcRegion	IntersectsRepeat=1;RepeatCorrectionApplied=1	SAC:ACF:DF:PD:GT:SGT:SF:SV:SIG:MT:PAC	121,15,5,5:1:1:2:./.:./.:.:0	52,5,1,4:1:1:2:./.:./.:.:0:0:.:.	47,8,1,3:1:1:2:./.:./.:.:0:0:.:.	104,21,2,6:1:1:2:./.:./.:.:0:0:.:.
chr10_ref_v2	540724	.	C	CTCAACA	.	PASS	IntersectsRepeat=0;RepeatCorrectionApplied=0	SAC:ACF:DF:PD:GT:SGT:SF:SV:SIG:MT:PAC	5,6,35,4:1:1:2:0/1:1/1:0.5:0	1,4,9,3:1:1:2:./.:./.:.:0:0:.:.	1,3,10,5:1:1:2:./.:./.:.:0:0:.:.	2,6,15,12:1:1:2:1/1:0/1:0.5:0:0:.:.
chr10_ref_v2	540728	.	A	ATTACTCGG	.	ExcRegion	IntersectsRepeat=1;RepeatCorrectionApplied=0	SAC:ACF:DF:PD:GT:SGT:SF:SV:SIG:MT:PAC	5,5,19,1:1:1:2:./.:./.:.:0	1,4,6,3:1:1:2:./.:./.:.:0:0:.:.	1,3,7,3:1:1:2:./.:./.:.:0:0:.:.	2,7,10,7:1:1:2:./.:./.:.:0:0:.:.
chr10_ref_v2	540768	.	G	T	.	ExcRegion	IntersectsRepeat=1;RepeatCorrectionApplied=0	SAC:ACF:DF:PD:GT:SGT:SF:SV:SIG:MT:PAC	0,0,0,10:0:1:2:./.:./.:.:0	0,0,0,5:0:1:2:./.:./.:.:0:0:.:.	0,0,0,3:0:1:2:./.:./.:.:0:0:.:.	0,0,0,8:0:1:2:./.:./.:.:0:0:.:.
chr10_ref_v2	540769	.	TGA	T	.	ExcRegion	IntersectsRepeat=1;RepeatCorrectionApplied=0	SAC:ACF:DF:PD:GT:SGT:SF:SV:SIG:MT:PAC	0,0,0,10:0:1:2:./.:./.:.:0	0,0,0,6:0:1:2:./.:./.:.:0:0:.:.	0,0,0,3:0:1:2:./.:./.:.:0:0:.:.	0,0,0,8:0:1:2:./.:./.:.:0:0:.:.
chr10_ref_v2	540772	.	T	TTA	.	ExcRegion	IntersectsRepeat=0;RepeatCorrectionApplied=0	SAC:ACF:DF:PD:GT:SGT:SF:SV:SIG:MT:PAC	0,0,0,10:0:1:2:./.:./.:.:0	0,0,0,6:0:1:2:./.:./.:.:0:0:.:.	0,0,0,3:0:1:2:./.:./.:.:0:0:.:.	0,0,0,8:0:1:2:./.:./.:.:0:0:.:.
chr10_ref_v2	540779	.	T	A	.	ExcRegion	IntersectsRepeat=1;RepeatCorrectionApplied=0	SAC:ACF:DF:PD:GT:SGT:SF:SV:SIG:MT:PAC	0,0,0,10:0:1:2:./.:./.:.:0	0,0,0,6:0:1:2:./.:./.:.:0:0:.:.	0,0,0,3:0:1:2:./.:./.:.:0:0:.:.	0,0,0,8:0:1:2:./.:./.:.:0:0:.:.
chr10_ref_v2	540799	.	A	T	.	ExcRegion	IntersectsRepeat=0;RepeatCorrectionApplied=0	SAC:ACF:DF:PD:GT:SGT:SF:SV:SIG:MT:PAC	0,0,0,12:0:1:2:./.:./.:.:0	0,0,0,6:0:1:2:./.:./.:.:0:0:.:.	0,0,0,3:0:1:2:./.:./.:.:0:0:.:.	0,0,0,8:0:1:2:./.:./.:.:0:0:.:.
chr10_ref_v2	540800	.	AG	A	.	ExcRegion	IntersectsRepeat=0;RepeatCorrectionApplied=0	SAC:ACF:DF:PD:GT:SGT:SF:SV:SIG:MT:PAC	0,0,0,12:0:1:2:./.:./.:.:0	0,0,0,6:0:1:2:./.:./.:.:0:0:.:.	0,0,0,3:0:1:2:./.:./.:.:0:0:.:.	0,0,0,8:0:1:2:./.:./.:.:0:0:.:.
chr10_ref_v2	540819	.	C	G	.	ExcRegion	IntersectsRepeat=1;RepeatCorrectionApplied=0	SAC:ACF:DF:PD:GT:SGT:SF:SV:SIG:MT:PAC	0,0,0,9:0:1:2:./.:./.:.:0	0,0,0,4:0:1:2:./.:./.:.:0:0:.:.	0,0,0,1:0:1:2:./.:./.:.:0:0:.:.	0,0,0,4:0:1:2:./.:./.:.:0:0:.:.
chr10_ref_v2	540858	.	C	T	.	ExcRegion	IntersectsRepeat=1;RepeatCorrectionApplied=0	SAC:ACF:DF:PD:GT:SGT:SF:SV:SIG:MT:PAC	0,0,0,4:0:1:2:./.:./.:.:0	0,2,0,1:1:1:2:./.:./.:.:0:0:.:.	0,0,0,1:0:1:2:./.:./.:.:0:0:.:.	0,0,0,1:0:1:2:./.:./.:.:0:0:.:.
chr10_ref_v2	541015	.	C	T	.	ExcRegion	IntersectsRepeat=0;RepeatCorrectionApplied=0	SAC:ACF:DF:PD:GT:SGT:SF:SV:SIG:MT:PAC	0,0,0,0:0:1:2:./.:./.:.:0	0,0,0,0:0:1:2:./.:./.:.:0:0:.:.	0,0,0,0:0:1:2:./.:./.:.:0:0:.:.	0,0,2,0:0:1:2:./.:./.:.:0:0:.:.
chr10_ref_v2	541048	.	T	C	.	ExcRegion	IntersectsRepeat=1;RepeatCorrectionApplied=0	SAC:ACF:DF:PD:GT:SGT:SF:SV:SIG:MT:PAC	0,0,0,0:0:1:2:./.:./.:.:0	0,0,0,0:0:1:2:./.:./.:.:0:0:.:.	0,0,0,0:0:1:2:./.:./.:.:0:0:.:.	0,0,1,0:0:1:2:./.:./.:.:0:0:.:.
chr10_ref_v2	543234	.	GAGTGACATTATTATGTTGAACTAGTAACACCCTTTTGTGGATTCCTACATACCCAGAGAGAACTCCT	G	.	ExcRegion	IntersectsRepeat=0;RepeatCorrectionApplied=0	SAC:ACF:DF:PD:GT:SGT:SF:SV:SIG:MT:PAC	0,0,112,104:1:1:2:./.:./.:.:0	0,0,24,37:1:1:2:./.:./.:.:0:0:.:.	0,0,28,45:1:1:2:./.:./.:.:0:0:.:.	0,1,64,74:1:1:2:./.:./.:.:0:0:.:.
chr10_ref_v2	543546	.	GTGAC	G	.	PASS	IntersectsRepeat=1;RepeatCorrectionApplied=1	SAC:ACF:DF:PD:GT:SGT:SF:SV:SIG:MT:PAC	14,0,96,183:1:1:2:1/1:0/1:0.125:0	0,0,22,42:1:1:2:1/1:./.:.:0:0:.:.	2,0,43,66:1:1:2:1/1:./.:.:0:0:.:.	1,1,125,138:1:1:2:1/1:./.:.:0:0:.:.
chr10_ref_v2	549750	.	CT	C	.	PASS	IntersectsRepeat=1;RepeatCorrectionApplied=1	SAC:ACF:DF:PD:GT:SGT:SF:SV:SIG:MT:PAC	7,6,105,91:1:1:2:1/1:./.:.:0	2,0,24,28:1:1:2:1/1:./.:.:0:0:.:.	3,1,36,31:1:1:2:1/1:./.:.:0:0:.:.	10,4,80,63:1:1:2:1/1:0/1:0.125:0:0:.:.
chr10_ref_v2	556532	.	A	C	.	ExcRegion	IntersectsRepeat=0;RepeatCorrectionApplied=0	SAC:ACF:DF:PD:GT:SGT:SF:SV:SIG:MT:PAC	231,41,0,73:1:1:2:./.:./.:.:0	53,24,0,10:1:1:2:./.:./.:.:0:0:.:.	72,38,0,3:1:1:2:./.:./.:.:0:0:.:.	160,104,0,33:1:1:2:./.:./.:.:0:0:.:.
chr10_ref_v2	566511	.	G	GTAT	.	PASS	IntersectsRepeat=1;RepeatCorrectionApplied=1	SAC:ACF:DF:PD:GT:SGT:SF:SV:SIG:MT:PAC	1,6,176,156:1:1:2:1/1:./.:.:0	0,3,61,56:1:1:2:1/1:./.:.:0:0:.:.	0,1,45,48:1:1:2:1/1:./.:.:0:0:.:.	1,1,107,106:1:1:2:1/1:./.:.:0:0:.:.
chr10_ref_v2	569148	.	T	G	.	PASS	IntersectsRepeat=1;RepeatCorrectionApplied=0	SAC:ACF:DF:PD:GT:SGT:SF:SV:SIG:MT:PAC	52,202,81,0:1:1:2:0/0:0/1:0.5:0	27,70,16,0:1:1:2:0/0:0/1:0.25:0:0:.:.	31,86,36,0:1:1:2:0/0:0/1:0.5:0:0:.:.	81,170,43,0:1:1:2:0/0:0/1:0.25:0:0:.:.
chr10_ref_v2	570197	.	G	GT,GTT	.	PASS	IntersectsRepeat=1;RepeatCorrectionApplied=1	SAC:ACF:DF:PD:GT:SGT:SF:SV:SIG:MT:PAC	1,1,21,12,143,134:1:1:2:2/2:1/2:0.125:0	0,0,2,1,33,31:1:1:2:2/2:./.:.:0:0:.:.	2,1,10,6,59,55:1:1:2:2/2:1/2:0.125:0:0:.:.	1,0,9,12,110,117:1:1:2:2/2:./.:.:0:0:.:.
chr10_ref_v2	570384	.	AAT	A	.	PASS	IntersectsRepeat=1;RepeatCorrectionApplied=0	SAC:ACF:DF:PD:GT:SGT:SF:SV:SIG:MT:PAC	1,6,92,81:1:1:2:1/1:0/1:0.125:0	1,2,28,30:1:1:2:1/1:0/1:0.125:0:0:.:.	3,1,33,37:1:1:2:1/1:0/1:0.125:0:0:.:.	7,5,84,73:1:1:2:1/1:0/1:0.125:0:0:.:.
chr10_ref_v2	574850	.	G	GAA,GAAA	.	PASS	IntersectsRepeat=1;RepeatCorrectionApplied=1	SAC:ACF:DF:PD:GT:SGT:SF:SV:SIG:MT:PAC	2,1,50,87,11,6:1:1:2:1/1:1/2:0.125:0	0,0,22,32,3,1:1:1:2:1/1:./.:.:0:0:.:.	0,0,31,31,2,1:1:1:2:1/1:./.:.:0:0:.:.	2,0,64,76,5,7:1:1:2:1/1:./.:.:0:0:.:.
chr10_ref_v2	576622	.	A	AATATATATATATATATATATAT	.	PASS	IntersectsRepeat=1;RepeatCorrectionApplied=1	SAC:ACF:DF:PD:GT:SGT:SF:SV:SIG:MT:PAC	0,0,11,17:1:1:2:1/1:./.:.:0	0,0,13,20:1:1:2:1/1:./.:.:0:0:.:.	0,0,1,4:1:1:2:./.:./.:.:0:0:.:.	1,1,15,13:1:1:2:1/1:0/1:0.125:0:0:.:.
chr10_ref_v2	579845	.	C	CT	.	PASS	IntersectsRepeat=1;RepeatCorrectionApplied=1	SAC:ACF:DF:PD:GT:SGT:SF:SV:SIG:MT:PAC	12,90,28,10:1:1:2:0/0:0/1:0.5:0	5,18,9,6:1:1:2:0/1:0/0:0.125:0:0:.:.	9,34,8,4:1:1:2:0/0:0/1:0.25:0:0:.:.	16,108,17,12:1:1:2:0/0:0/1:0.25:0:0:.:.
chr10_ref_v2	586013	.	C	CA	.	PASS	IntersectsRepeat=1;RepeatCorrectionApplied=1	SAC:ACF:DF:PD:GT:SGT:SF:SV:SIG:MT:PAC	78,69,6,6:1:1:2:0/0:./.:.:0	27,34,1,2:1:1:2:0/0:./.:.:0:0:.:.	32,38,2,2:1:1:2:0/0:./.:.:0:0:.:.	86,85,4,7:1:1:2:0/0:./.:.:0:0:.:.
chr10_ref_v2	593782	.	ATTGTTGTTGTTG	A	.	PASS	IntersectsRepeat=1;RepeatCorrectionApplied=1	SAC:ACF:DF:PD:GT:SGT:SF:SV:SIG:MT:PAC	1,2,173,149:1:1:2:1/1:./.:.:0	3,0,39,20:1:1:2:1/1:0/1:0.125:0:0:.:.	1,0,46,47:1:1:2:1/1:./.:.:0:0:.:.	0,1,143,124:1:1:2:1/1:./.:.:0:0:.:.
chr10_ref_v2	607477	.	T	G	.	PASS	IntersectsRepeat=0;RepeatCorrectionApplied=0	SAC:ACF:DF:PD:GT:SGT:SF:SV:SIG:MT:PAC	42,165,42,0:1:1:2:0/0:0/1:0.25:0	22,38,8,0:1:1:2:0/0:0/1:0.25:0:0:.:.	49,63,13,0:1:1:2:0/0:0/1:0.25:0:0:.:.	106,139,23,0:1:1:2:0/0:0/1:0.25:0:0:.:.
chr10_ref_v2	617624	.	A	ATTTT,ATTTTT	.	PASS	IntersectsRepeat=1;RepeatCorrectionApplied=1	SAC:ACF:DF:PD:GT:SGT:SF:SV:SIG:MT:PAC	0,0,23,38,100,62:1:1:2:2/2:1/2:0.25:0	0,0,9,10,26,16:1:1:2:2/2:1/2:0.25:0:0:.:.	0,1,14,14,36,22:1:1:2:2/2:1/2:0.5:0:0:.:.	1,0,29,37,80,41:1:1:2:2/2:1/2:0.5:0:0:.:.
chr10_ref_v2	629167	.	C	T	.	PASS	IntersectsRepeat=1;RepeatCorrectionApplied=0	SAC:ACF:DF:PD:GT:SGT:SF:SV:SIG:MT:PAC	90,142,50,1:1:1:2:0/0:0/1:0.5:0	21,68,18,0:1:1:2:0/0:0/1:0.25:0:0:.:.	42,48,13,0:1:1:2:0/0:0/1:0.25:0:0:.:.	60,102,38,0:1:1:2:0/0:0/1:0.5:0:0:.:.
chr10_ref_v2	638791	.	CTT	C,CTTTTTTTT	.	PASS	IntersectsRepeat=1;RepeatCorrectionApplied=1	SAC:ACF:DF:PD:GT:SGT:SF:SV:SIG:MT:PAC	1,0,6,3,72,43:1:1:2:2/2:1/2:0.125:0	0,0,7,1,12,6:1:1:2:2/2:1/2:0.5:0:0:.:.	1,0,6,4,24,9:1:1:2:2/2:1/2:0.5:0:0:.:.	0,2,19,10,53,31:1:1:2:2/2:1/2:0.5:1:0:.:.
chr10_ref_v2	639590	.	A	ACC	.	PASS	IntersectsRepeat=1;RepeatCorrectionApplied=0	SAC:ACF:DF:PD:GT:SGT:SF:SV:SIG:MT:PAC	13,16,72,57:1:1:2:0/1:1/1:0.5:1	4,0,7,9:1:1:2:1/1:0/1:0.5:0:0:.:.	9,9,28,25:1:1:2:1/1:0/1:0.5:1:0:.:.	10,10,71,60:1:1:2:1/1:0/1:0.25:1:0:.:.
chr10_ref_v2	639592	.	A	C	.	PASS	IntersectsRepeat=1;RepeatCorrectionApplied=0	SAC:ACF:DF:PD:GT:SGT:SF:SV:SIG:MT:PAC	79,67,12,16:1:1:2:0/0:0/1:0.25:1	7,9,4,1:1:1:2:0/0:0/1:0.5:0:0:.:.	32,30,6,7:1:1:2:0/0:0/1:0.25:0:0:.:.	78,69,9,8:1:1:2:0/0:0/1:0.25:1:0:.:.
chr10_ref_v2	641485	.	T	TA	.	PASS	IntersectsRepeat=1;RepeatCorrectionApplied=1	SAC:ACF:DF:PD:GT:SGT:SF:SV:SIG:MT:PAC	4,13,139,173:1:1:2:1/1:./.:.:0	1,0,29,49:1:1:2:1/1:./.:.:0:0:.:.	3,4,50,58:1:1:2:1/1:./.:.:0:0:.:.	9,2,113,121:1:1:2:1/1:./.:.:0:0:.:.
chr10_ref_v2	658249	.	T	TTC	.	PASS	IntersectsRepeat=1;RepeatCorrectionApplied=1	SAC:ACF:DF:PD:GT:SGT:SF:SV:SIG:MT:PAC	5,14,200,247:1:1:2:1/1:./.:.:0	2,6,46,58:1:1:2:1/1:./.:.:0:0:.:.	2,5,70,91:1:1:2:1/1:./.:.:0:0:.:.	9,12,127,160:1:1:2:1/1:./.:.:0:0:.:.
chr10_ref_v2	666816	.	G	GTATATATATATATA,GTATATATATATATATA	.	PASS	IntersectsRepeat=1;RepeatCorrectionApplied=1	SAC:ACF:DF:PD:GT:SGT:SF:SV:SIG:MT:PAC	3,2,10,13,8,10:1:1:2:1/2:0/2:0.25:0	1,1,3,5,12,16:1:1:2:2/2:1/2:0.125:0:0:.:.	0,0,7,5,6,7:1:1:2:1/2:2/2:0.25:0:0:.:.	2,1,4,11,7,16:1:1:2:2/2:1/2:0.5:0:0:.:.
chr10_ref_v2	694152	.	A	G	.	PASS	IntersectsRepeat=0;RepeatCorrectionApplied=0	SAC:ACF:DF:PD:GT:SGT:SF:SV:SIG:MT:PAC	1,0,401,322:1:1:2:1/1:./.:.:0	0,0,63,73:1:1:2:1/1:./.:.:0:0:.:.	0,0,111,108:1:1:2:1/1:./.:.:0:0:.:.	0,0,269,206:1:1:2:1/1:./.:.:0:0:.:.
chr10_ref_v2	701335	.	TCA	T	.	PASS	IntersectsRepeat=1;RepeatCorrectionApplied=1	SAC:ACF:DF:PD:GT:SGT:SF:SV:SIG:MT:PAC	144,123,15,11:1:1:2:0/0:./.:.:0	0,0,0,0:0:0:2:./.:./.:.:0:0:.:.	53,38,6,3:1:1:2:0/0:./.:.:0:0:.:.	109,100,11,10:1:1:2:0/0:./.:.:0:0:.:.
chr10_ref_v2	714346	.	A	G	.	PASS	IntersectsRepeat=0;RepeatCorrectionApplied=0	SAC:ACF:DF:PD:GT:SGT:SF:SV:SIG:MT:PAC	0,0,302,139:1:1:2:1/1:./.:.:0	0,0,44,29:1:1:2:1/1:./.:.:0:0:.:.	0,0,139,53:1:1:2:1/1:./.:.:0:0:.:.	0,0,267,111:1:1:2:1/1:./.:.:0:0:.:.
chr10_ref_v2	726958	.	T	C	.	PASS	IntersectsRepeat=1;RepeatCorrectionApplied=0	SAC:ACF:DF:PD:GT:SGT:SF:SV:SIG:MT:PAC	336,262,39,4:1:1:2:0/0:0/1:0.125:0	73,71,6,1:1:1:2:0/0:0/1:0.125:0:0:.:.	105,88,19,7:1:1:2:0/0:0/1:0.25:1:0:.:.	221,210,48,26:1:1:2:0/0:0/1:0.25:1:1:.:.
chr10_ref_v2	727021	.	A	G	.	PASS	IntersectsRepeat=0;RepeatCorrectionApplied=0	SAC:ACF:DF:PD:GT:SGT:SF:SV:SIG:MT:PAC	400,318,48,47:1:1:2:0/0:0/1:0.25:1	72,56,10,10:1:1:2:0/0:0/1:0.25:1:0:.:.	128,99,11,40:1:1:2:0/0:0/1:0.5:1:0:.:.	260,193,62,75:1:1:2:0/0:0/1:0.5:1:1:.:
chr10_ref_v2	727074	.	G	A	.	PASS	IntersectsRepeat=1;RepeatCorrectionApplied=0	SAC:ACF:DF:PD:GT:SGT:SF:SV:SIG:MT:PAC	438,314,28,90:1:1:2:0/0:0/1:0.25:1	66,57,6,17:1:1:2:0/0:0/1:0.25:1:0:.:.	133,92,2,48:1:1:2:0/0:0/1:0.5:0:0:.:.	293,231,26,75:1:1:2:0/0:0/1:0.25:1:0:.:.
chr10_ref_v2	727080	.	G	A	.	PASS	IntersectsRepeat=1;RepeatCorrectionApplied=0	SAC:ACF:DF:PD:GT:SGT:SF:SV:SIG:MT:PAC	438,317,26,90:1:1:2:0/0:0/1:0.25:1	61,57,5,15:1:1:2:0/0:0/1:0.25:1:0:.:.	131,99,2,44:1:1:2:0/0:0/1:0.25:0:0:.:.	306,235,25,71:1:1:2:0/0:0/1:0.25:1:0:.:.
chr10_ref_v2	727083	.	T	C	.	PASS	IntersectsRepeat=0;RepeatCorrectionApplied=0	SAC:ACF:DF:PD:GT:SGT:SF:SV:SIG:MT:PAC	435,317,26,91:1:1:2:0/0:0/1:0.25:1	63,59,4,14:1:1:2:0/0:0/1:0.25:1:0:.:.	136,100,2,43:1:1:2:0/0:0/1:0.25:0:0:.:.	303,238,24,69:1:1:2:0/0:0/1:0.25:1:0:.:.
chr10_ref_v2	727091	.	T	A	.	PASS	IntersectsRepeat=0;RepeatCorrectionApplied=0	SAC:ACF:DF:PD:GT:SGT:SF:SV:SIG:MT:PAC	437,334,25,87:1:1:2:0/0:0/1:0.25:1	64,64,4,15:1:1:2:0/0:0/1:0.25:1:0:.:.	137,101,2,39:1:1:2:0/0:0/1:0.25:0:0:.:.	301,242,23,62:1:1:2:0/0:0/1:0.25:1:0:.:.
chr10_ref_v2	727098	.	G	T	.	PASS	IntersectsRepeat=0;RepeatCorrectionApplied=0	SAC:ACF:DF:PD:GT:SGT:SF:SV:SIG:MT:PAC	447,334,25,85:1:1:2:0/0:0/1:0.25:1	61,68,3,15:1:1:2:0/0:0/1:0.25:0:0:.:.	139,102,2,37:1:1:2:0/0:0/1:0.25:0:0:.:.	305,250,21,59:1:1:2:0/0:0/1:0.25:1:0:.:.
chr10_ref_v2	727101	.	T	C	.	PASS	IntersectsRepeat=1;RepeatCorrectionApplied=0	SAC:ACF:DF:PD:GT:SGT:SF:SV:SIG:MT:PAC	440,340,25,82:1:1:2:0/0:0/1:0.25:1	60,70,3,15:1:1:2:0/0:0/1:0.25:0:0:.:.	139,106,2,36:1:1:2:0/0:0/1:0.25:0:0:.:.	299,257,20,57:1:1:2:0/0:0/1:0.25:1:0:.:.
chr10_ref_v2	727110	.	C	T	.	PASS	IntersectsRepeat=1;RepeatCorrectionApplied=0	SAC:ACF:DF:PD:GT:SGT:SF:SV:SIG:MT:PAC	428,351,8,74:1:1:2:0/0:0/1:0.25:0	60,73,2,14:1:1:2:0/0:0/1:0.25:0:0:.:.	139,109,1,32:1:1:2:0/0:0/1:0.25:0:0:.:.	295,263,11,44:1:1:2:0/0:0/1:0.25:0:0:.:.
chr10_ref_v2	727116	.	G	A	.	PASS	IntersectsRepeat=0;RepeatCorrectionApplied=0	SAC:ACF:DF:PD:GT:SGT:SF:SV:SIG:MT:PAC	427,356,2,69:1:1:2:0/0:0/1:0.125:0	51,77,2,14:1:1:2:0/0:0/1:0.25:0:0:.:.	137,111,0,26:1:1:2:0/0:0/1:0.25:0:0:.:.	300,274,3,40:1:1:2:0/0:0/1:0.125:0:0:.:.
chr10_ref_v2	730962	.	T	G	.	PASS	IntersectsRepeat=1;RepeatCorrectionApplied=0	SAC:ACF:DF:PD:GT:SGT:SF:SV:SIG:MT:PAC	0,0,0,0:0:1:2:./.:./.:.:0	0,0,0,0:0:1:2:./.:./.:.:0:0:.:.	0,0,0,0:0:1:2:./.:./.:.:0:0:.:.	0,0,1,0:0:1:2:./.:./.:.:0:0:.:.
chr10_ref_v2	732691	.	A	T	.	PASS	IntersectsRepeat=0;RepeatCorrectionApplied=0	SAC:ACF:DF:PD:GT:SGT:SF:SV:SIG:MT:PAC	0,0,0,0:0:1:2:./.:./.:.:0	0,0,0,0:0:1:2:./.:./.:.:0:0:.:.	0,0,0,0:0:1:2:./.:./.:.:0:0:.:.	0,0,1,1:1:1:2:./.:./.:.:0:0:.:.
chr10_ref_v2	732694	.	A	G	.	PASS	IntersectsRepeat=0;RepeatCorrectionApplied=0	SAC:ACF:DF:PD:GT:SGT:SF:SV:SIG:MT:PAC	0,0,0,0:0:1:2:./.:./.:.:0	0,0,0,0:0:1:2:./.:./.:.:0:0:.:.	0,0,0,0:0:1:2:./.:./.:.:0:0:.:.	0,0,1,1:1:1:2:./.:./.:.:0:0:.:.
chr10_ref_v2	732697	.	G	A	.	PASS	IntersectsRepeat=0;RepeatCorrectionApplied=0	SAC:ACF:DF:PD:GT:SGT:SF:SV:SIG:MT:PAC	0,0,0,0:0:1:2:./.:./.:.:0	0,0,0,0:0:1:2:./.:./.:.:0:0:.:.	0,0,0,0:0:1:2:./.:./.:.:0:0:.:.	0,0,1,1:1:1:2:./.:./.:.:0:0:.:.
chr10_ref_v2	732699	.	AGT	A	.	PASS	IntersectsRepeat=0;RepeatCorrectionApplied=0	SAC:ACF:DF:PD:GT:SGT:SF:SV:SIG:MT:PAC	0,0,0,0:0:1:2:./.:./.:.:0	0,0,0,0:0:1:2:./.:./.:.:0:0:.:.	0,0,0,0:0:1:2:./.:./.:.:0:0:.:.	0,0,1,1:1:1:2:./.:./.:.:0:0:.:.
chr10_ref_v2	732704	.	A	AC	.	PASS	IntersectsRepeat=1;RepeatCorrectionApplied=0	SAC:ACF:DF:PD:GT:SGT:SF:SV:SIG:MT:PAC	0,0,0,0:0:1:2:./.:./.:.:0	0,0,0,0:0:1:2:./.:./.:.:0:0:.:.	0,0,0,0:0:1:2:./.:./.:.:0:0:.:.	0,0,1,1:1:1:2:./.:./.:.:0:0:.:.
chr10_ref_v2	732705	.	G	GA	.	PASS	IntersectsRepeat=0;RepeatCorrectionApplied=0	SAC:ACF:DF:PD:GT:SGT:SF:SV:SIG:MT:PAC	0,0,0,0:0:1:2:./.:./.:.:0	0,0,0,0:0:1:2:./.:./.:.:0:0:.:.	0,0,0,0:0:1:2:./.:./.:.:0:0:.:.	0,0,1,1:1:1:2:./.:./.:.:0:0:.:.
chr10_ref_v2	732709	.	T	C	.	PASS	IntersectsRepeat=0;RepeatCorrectionApplied=0	SAC:ACF:DF:PD:GT:SGT:SF:SV:SIG:MT:PAC	0,0,0,0:0:1:2:./.:./.:.:0	0,0,0,0:0:1:2:./.:./.:.:0:0:.:.	0,0,0,0:0:1:2:./.:./.:.:0:0:.:.	0,0,1,1:1:1:2:./.:./.:.:0:0:.:.
chr10_ref_v2	732715	.	G	A	.	PASS	IntersectsRepeat=1;RepeatCorrectionApplied=0	SAC:ACF:DF:PD:GT:SGT:SF:SV:SIG:MT:PAC	0,0,0,0:0:1:2:./.:./.:.:0	0,0,0,0:0:1:2:./.:./.:.:0:0:.:.	0,0,0,0:0:1:2:./.:./.:.:0:0:.:.	0,0,1,1:1:1:2:./.:./.:.:0:0:.:.
chr10_ref_v2	732722	.	AG	A	.	PASS	IntersectsRepeat=1;RepeatCorrectionApplied=0	SAC:ACF:DF:PD:GT:SGT:SF:SV:SIG:MT:PAC	0,0,0,0:0:1:2:./.:./.:.:0	0,0,0,0:0:1:2:./.:./.:.:0:0:.:.	0,0,0,0:0:1:2:./.:./.:.:0:0:.:.	0,0,1,1:1:1:2:./.:./.:.:0:0:.:.
chr10_ref_v2	732726	.	T	G	.	PASS	IntersectsRepeat=0;RepeatCorrectionApplied=0	SAC:ACF:DF:PD:GT:SGT:SF:SV:SIG:MT:PAC	0,0,0,0:0:1:2:./.:./.:.:0	0,0,0,0:0:1:2:./.:./.:.:0:0:.:.	0,0,0,0:0:1:2:./.:./.:.:0:0:.:.	0,0,0,1:0:1:2:./.:./.:.:0:0:.:.
chr10_ref_v2	732728	.	C	CCCA	.	PASS	IntersectsRepeat=0;RepeatCorrectionApplied=0	SAC:ACF:DF:PD:GT:SGT:SF:SV:SIG:MT:PAC	0,0,0,0:0:1:2:./.:./.:.:0	0,0,0,0:0:1:2:./.:./.:.:0:0:.:.	0,0,0,0:0:1:2:./.:./.:.:0:0:.:.	0,0,0,1:0:1:2:./.:./.:.:0:0:.:.
chr10_ref_v2	732730	.	TG	T	.	PASS	IntersectsRepeat=1;RepeatCorrectionApplied=0	SAC:ACF:DF:PD:GT:SGT:SF:SV:SIG:MT:PAC	0,0,0,0:0:1:2:./.:./.:.:0	0,0,0,0:0:1:2:./.:./.:.:0:0:.:.	0,0,0,0:0:1:2:./.:./.:.:0:0:.:.	0,0,0,1:0:1:2:./.:./.:.:0:0:.:.
chr10_ref_v2	732735	.	GA	G	.	PASS	IntersectsRepeat=0;RepeatCorrectionApplied=0	SAC:ACF:DF:PD:GT:SGT:SF:SV:SIG:MT:PAC	0,0,0,0:0:1:2:./.:./.:.:0	0,0,0,0:0:1:2:./.:./.:.:0:0:.:.	0,0,0,0:0:1:2:./.:./.:.:0:0:.:.	0,0,0,1:0:1:2:./.:./.:.:0:0:.:.
chr10_ref_v2	732739	.	A	T	.	PASS	IntersectsRepeat=0;RepeatCorrectionApplied=0	SAC:ACF:DF:PD:GT:SGT:SF:SV:SIG:MT:PAC	0,0,0,0:0:1:2:./.:./.:.:0	0,0,0,0:0:1:2:./.:./.:.:0:0:.:.	0,0,0,0:0:1:2:./.:./.:.:0:0:.:.	0,0,0,1:0:1:2:./.:./.:.:0:0:.:.
chr10_ref_v2	732746	.	C	T	.	PASS	IntersectsRepeat=1;RepeatCorrectionApplied=0	SAC:ACF:DF:PD:GT:SGT:SF:SV:SIG:MT:PAC	0,0,0,0:0:1:2:./.:./.:.:0	0,0,0,0:0:1:2:./.:./.:.:0:0:.:.	0,0,0,0:0:1:2:./.:./.:.:0:0:.:.	0,0,0,1:0:1:2:./.:./.:.:0:0:.:.
chr10_ref_v2	732748	.	G	A	.	PASS	IntersectsRepeat=1;RepeatCorrectionApplied=0	SAC:ACF:DF:PD:GT:SGT:SF:SV:SIG:MT:PAC	0,0,0,0:0:1:2:./.:./.:.:0	0,0,0,0:0:1:2:./.:./.:.:0:0:.:.	0,0,0,0:0:1:2:./.:./.:.:0:0:.:.	0,0,0,1:0:1:2:./.:./.:.:0:0:.:.
chr10_ref_v2	732752	.	G	A	.	PASS	IntersectsRepeat=1;RepeatCorrectionApplied=0	SAC:ACF:DF:PD:GT:SGT:SF:SV:SIG:MT:PAC	0,0,0,0:0:1:2:./.:./.:.:0	0,0,0,0:0:1:2:./.:./.:.:0:0:.:.	0,0,0,0:0:1:2:./.:./.:.:0:0:.:.	0,0,0,1:0:1:2:./.:./.:.:0:0:.:.
chr10_ref_v2	732755	.	C	T	.	PASS	IntersectsRepeat=1;RepeatCorrectionApplied=0	SAC:ACF:DF:PD:GT:SGT:SF:SV:SIG:MT:PAC	0,0,0,0:0:1:2:./.:./.:.:0	0,0,0,0:0:1:2:./.:./.:.:0:0:.:.	0,0,0,0:0:1:2:./.:./.:.:0:0:.:.	0,0,0,1:0:1:2:./.:./.:.:0:0:.:.
chr10_ref_v2	732757	.	A	G	.	PASS	IntersectsRepeat=0;RepeatCorrectionApplied=0	SAC:ACF:DF:PD:GT:SGT:SF:SV:SIG:MT:PAC	0,0,0,0:0:1:2:./.:./.:.:0	0,0,0,0:0:1:2:./.:./.:.:0:0:.:.	0,0,0,0:0:1:2:./.:./.:.:0:0:.:.	0,0,0,1:0:1:2:./.:./.:.:0:0:.:.
chr10_ref_v2	732761	.	A	G	.	PASS	IntersectsRepeat=1;RepeatCorrectionApplied=0	SAC:ACF:DF:PD:GT:SGT:SF:SV:SIG:MT:PAC	0,0,0,0:0:1:2:./.:./.:.:0	0,0,0,0:0:1:2:./.:./.:.:0:0:.:.	0,0,0,0:0:1:2:./.:./.:.:0:0:.:.	0,0,0,1:0:1:2:./.:./.:.:0:0:.:.
chr10_ref_v2	733453	.	T	C	.	PASS	IntersectsRepeat=0;RepeatCorrectionApplied=0	SAC:ACF:DF:PD:GT:SGT:SF:SV:SIG:MT:PAC	0,0,0,0:0:1:2:./.:./.:.:0	0,0,0,0:0:1:2:./.:./.:.:0:0:.:.	0,0,0,0:0:1:2:./.:./.:.:0:0:.:.	0,0,1,0:0:1:2:./.:./.:.:0:0:.:.
chr10_ref_v2	734372	.	G	A	.	PASS	IntersectsRepeat=1;RepeatCorrectionApplied=0	SAC:ACF:DF:PD:GT:SGT:SF:SV:SIG:MT:PAC	0,0,0,0:0:1:2:./.:./.:.:0	0,0,0,1:0:1:2:./.:./.:.:0:0:.:.	0,0,0,0:0:1:2:./.:./.:.:0:0:.:.	0,0,0,0:0:1:2:./.:./.:.:0:0:.:.
chr10_ref_v2	735635	.	GTC	G	.	PASS	IntersectsRepeat=1;RepeatCorrectionApplied=1	SAC:ACF:DF:PD:GT:SGT:SF:SV:SIG:MT:PAC	0,0,0,0:0:1:2:./.:./.:.:0	0,0,0,1:0:1:2:./.:./.:.:0:0:.:.	0,0,0,0:0:1:2:./.:./.:.:0:0:.:.	0,0,0,0:0:1:2:./.:./.:.:0:0:.:.
chr10_ref_v2	745291	.	G	A	.	ExcRegion	IntersectsRepeat=1;RepeatCorrectionApplied=0	SAC:ACF:DF:PD:GT:SGT:SF:SV:SIG:MT:PAC	0,79,0,5:1:1:2:./.:./.:.:0	0,4,0,0:0:1:2:./.:./.:.:0:0:.:.	1,12,0,13:1:1:2:./.:./.:.:0:0:.:.	1,50,0,8:1:1:2:./.:./.:.:0:0:.:.
chr10_ref_v2	745312	.	GGTGTGTGGGTGT	G	.	ExcRegion	IntersectsRepeat=1;RepeatCorrectionApplied=1	SAC:ACF:DF:PD:GT:SGT:SF:SV:SIG:MT:PAC	0,10,0,5:1:1:2:./.:./.:.:0	0,1,0,0:0:1:2:./.:./.:.:0:0:.:.	0,0,0,5:0:1:2:./.:./.:.:0:0:.:.	0,4,0,8:1:1:2:./.:./.:.:0:0:.:.
chr11_ref_v2	51	.	C	A	.	ExcRegion	IntersectsRepeat=1;RepeatCorrectionApplied=0	SAC:ACF:DF:PD:GT:SGT:SF:SV:SIG:MT:PAC	0,0,102,1:1:1:2:./.:./.:.:0	0,0,8,0:0:1:2:./.:./.:.:0:0:.:.	0,0,27,2:1:1:2:./.:./.:.:0:0:.:.	0,0,69,1:1:1:2:./.:./.:.:0:0:.:.
chr11_ref_v2	469	.	C	A	.	ExcRegion	IntersectsRepeat=1;RepeatCorrectionApplied=0	SAC:ACF:DF:PD:GT:SGT:SF:SV:SIG:MT:PAC	0,0,53,144:1:1:2:./.:./.:.:0	0,1,19,25:1:1:2:./.:./.:.:0:0:.:.	0,0,27,48:1:1:2:./.:./.:.:0:0:.:.	0,0,42,98:1:1:2:./.:./.:.:0:0:.:.
chr11_ref_v2	489	.	T	C	.	ExcRegion	IntersectsRepeat=1;RepeatCorrectionApplied=0	SAC:ACF:DF:PD:GT:SGT:SF:SV:SIG:MT:PAC	0,0,36,134:1:1:2:./.:./.:.:0	0,0,25,21:1:1:2:./.:./.:.:0:0:.:.	0,0,14,55:1:1:2:./.:./.:.:0:0:.:.	0,0,50,78:1:1:2:./.:./.:.:0:0:.:.
chr11_ref_v2	508	.	T	G	.	ExcRegion	IntersectsRepeat=1;RepeatCorrectionApplied=0	SAC:ACF:DF:PD:GT:SGT:SF:SV:SIG:MT:PAC	0,0,56,154:1:1:2:./.:./.:.:0	0,0,30,19:1:1:2:./.:./.:.:0:0:.:.	0,0,19,63:1:1:2:./.:./.:.:0:0:.:.	0,0,61,80:1:1:2:./.:./.:.:0:0:.:.
chr11_ref_v2	9818	.	A	G	.	PASS	IntersectsRepeat=1;RepeatCorrectionApplied=0	SAC:ACF:DF:PD:GT:SGT:SF:SV:SIG:MT:PAC	275,349,0,0:1:1:2:0/0:./.:.:0	73,68,1,0:1:1:2:0/0:./.:.:0:0:.:.	46,60,41,60:1:1:2:0/1:./.:.:0:1:g.9818A>G:0	185,237,0,0:1:1:2:0/0:./.:.:0:0:.:.
chr11_ref_v2	26590	.	CAT	C	.	PASS	IntersectsRepeat=1;RepeatCorrectionApplied=1	SAC:ACF:DF:PD:GT:SGT:SF:SV:SIG:MT:PAC	52,51,14,13:1:1:2:0/0:./.:.:0	21,50,8,10:1:1:2:0/0:./.:.:0:0:.:.	13,13,7,6:1:1:2:0/0:0/1:0.5:0:0:.:.	38,34,10,13:1:1:2:0/0:0/1:0.125:0:0:.:.
chr11_ref_v2	36587	.	CAT	C	.	PASS	IntersectsRepeat=1;RepeatCorrectionApplied=1	SAC:ACF:DF:PD:GT:SGT:SF:SV:SIG:MT:PAC	35,39,16,9:1:1:2:0/0:0/1:0.125:0	41,21,20,10:1:1:2:0/0:0/1:0.5:0:0:.:.	23,20,11,5:1:1:2:0/0:0/1:0.25:0:0:.:.	36,32,21,9:1:1:2:0/0:0/1:0.25:0:0:.:.
chr11_ref_v2	67765	.	C	T	.	PASS	IntersectsRepeat=1;RepeatCorrectionApplied=0	SAC:ACF:DF:PD:GT:SGT:SF:SV:SIG:MT:PAC	92,87,0,43:1:1:2:0/0:0/1:0.5:0	22,11,0,8:1:1:2:0/0:0/1:0.5:0:0:.:.	40,32,0,13:1:1:2:0/0:0/1:0.25:0:0:.:.	74,79,0,32:1:1:2:0/0:0/1:0.25:0:0:.:.
chr11_ref_v2	67797	.	G	T	.	PASS	IntersectsRepeat=0;RepeatCorrectionApplied=0	SAC:ACF:DF:PD:GT:SGT:SF:SV:SIG:MT:PAC	41,110,13,43:1:1:2:0/0:0/1:0.5:1	24,23,1,2:1:1:2:0/0:0/1:0.125:0:0:.:.	18,36,11,13:1:1:2:0/0:0/1:0.5:1:0:.:.	44,80,25,25:1:1:2:0/0:0/1:0.5:0:0:.:.
chr11_ref_v2	67799	.	TAG	T	.	PASS	IntersectsRepeat=0;RepeatCorrectionApplied=0	SAC:ACF:DF:PD:GT:SGT:SF:SV:SIG:MT:PAC	62,119,5,42:1:1:2:0/0:0/1:0.5:0	38,23,0,2:1:1:2:0/0:0/1:0.125:0:0:.:.	25,39,4,12:1:1:2:0/0:0/1:0.5:1:0:.:.	54,84,14,24:1:1:2:0/0:0/1:0.5:0:0:.:.
chr11_ref_v2	67897	.	A	C	.	PASS	IntersectsRepeat=1;RepeatCorrectionApplied=0	SAC:ACF:DF:PD:GT:SGT:SF:SV:SIG:MT:PAC	0,0,179,144:1:1:2:1/1:./.:.:0	0,0,55,48:1:1:2:1/1:./.:.:0:0:.:.	0,0,59,57:1:1:2:1/1:./.:.:0:0:.:.	1,0,138,105:1:1:2:1/1:./.:.:0:0:.:.
chr11_ref_v2	68755	.	T	G	.	PASS	IntersectsRepeat=1;RepeatCorrectionApplied=0	SAC:ACF:DF:PD:GT:SGT:SF:SV:SIG:MT:PAC	72,106,37,1:1:1:2:0/0:0/1:0.25:0	8,6,1,0:1:1:2:./.:./.:.:0:0:.:.	21,28,5,0:1:1:2:0/0:0/1:0.25:0:0:.:.	59,72,17,0:1:1:2:0/0:0/1:0.25:0:0:.:.
chr11_ref_v2	78801	.	TTA	T	.	PASS	IntersectsRepeat=1;RepeatCorrectionApplied=1	SAC:ACF:DF:PD:GT:SGT:SF:SV:SIG:MT:PAC	77,61,10,6:1:1:2:0/0:./.:.:0	48,39,12,4:1:1:2:0/0:0/1:0.125:0:0:.:.	20,25,3,2:1:1:2:0/0:./.:.:0:0:.:.	47,41,9,11:1:1:2:0/0:0/1:0.125:0:0:.:.
chr11_ref_v2	112034	.	C	A	.	PASS	IntersectsRepeat=0;RepeatCorrectionApplied=0	SAC:ACF:DF:PD:GT:SGT:SF:SV:SIG:MT:PAC	245,248,0,0:1:1:2:0/0:./.:.:0	74,93,0,1:1:1:2:0/0:./.:.:0:0:.:.	97,80,0,0:1:1:2:0/0:./.:.:0:0:.:.	156,155,0,0:1:1:2:0/0:./.:.:0:0:.:.
chr11_ref_v2	114778	.	C	CAT	.	PASS	IntersectsRepeat=1;RepeatCorrectionApplied=1	SAC:ACF:DF:PD:GT:SGT:SF:SV:SIG:MT:PAC	11,11,78,67:1:1:2:1/1:0/1:0.125:0	12,9,56,26:1:1:2:1/1:0/1:0.25:0:0:.:.	5,8,33,21:1:1:2:1/1:0/1:0.25:0:0:.:.	12,9,72,52:1:1:2:1/1:0/1:0.125:0:0:.:.
chr11_ref_v2	134471	.	AT	A	.	PASS	IntersectsRepeat=1;RepeatCorrectionApplied=1	SAC:ACF:DF:PD:GT:SGT:SF:SV:SIG:MT:PAC	146,145,16,18:1:1:2:0/0:./.:.:0	63,42,5,4:1:1:2:0/0:./.:.:0:0:.:.	63,33,5,14:1:1:2:0/0:0/1:0.125:0:0:.:.	132,121,11,15:1:1:2:0/0:./.:.:0:0:.:.
chr11_ref_v2	136107	.	CAT	C	.	PASS	IntersectsRepeat=1;RepeatCorrectionApplied=1	SAC:ACF:DF:PD:GT:SGT:SF:SV:SIG:MT:PAC	66,60,7,8:1:1:2:0/0:./.:.:0	43,53,7,12:1:1:2:0/0:./.:.:0:0:.:.	23,18,4,5:1:1:2:0/0:./.:.:0:0:.:.	49,52,8,3:1:1:2:0/0:./.:.:0:0:.:.
chr11_ref_v2	164848	.	CTATATATATATATATATATA	C	.	PASS	IntersectsRepeat=1;RepeatCorrectionApplied=1	SAC:ACF:DF:PD:GT:SGT:SF:SV:SIG:MT:PAC	1,1,104,82:1:1:2:1/1:./.:.:0	0,1,29,20:1:1:2:1/1:./.:.:0:0:.:.	0,0,35,28:1:1:2:1/1:./.:.:0:0:.:.	0,0,88,58:1:1:2:1/1:./.:.:0:0:.:.
chr11_ref_v2	168999	.	T	TAATAAATA	.	PASS	IntersectsRepeat=1;RepeatCorrectionApplied=1	SAC:ACF:DF:PD:GT:SGT:SF:SV:SIG:MT:PAC	0,1,51,34:1:1:2:1/1:./.:.:0	1,3,24,41:1:1:2:1/1:0/1:0.125:0:0:.:.	0,0,19,27:1:1:2:1/1:./.:.:0:0:.:.	1,2,24,37:1:1:2:1/1:0/1:0.125:0:0:.:.
chr11_ref_v2	169721	.	C	T	.	PASS	IntersectsRepeat=0;RepeatCorrectionApplied=0	SAC:ACF:DF:PD:GT:SGT:SF:SV:SIG:MT:PAC	248,264,0,0:1:1:2:0/0:./.:.:0	61,60,0,0:1:1:2:0/0:./.:.:0:0:.:.	76,87,0,0:1:1:2:0/0:./.:.:0:0:.:.	205,179,0,0:1:1:2:0/0:./.:.:0:0:.:.
chr11_ref_v2	179252	.	T	TTATATATATA,TTATATATATATA	.	PASS	IntersectsRepeat=1;RepeatCorrectionApplied=1	SAC:ACF:DF:PD:GT:SGT:SF:SV:SIG:MT:PAC	0,0,9,12,21,40:1:1:2:2/2:1/2:0.125:0	0,1,9,3,22,13:1:1:2:2/2:1/2:0.25:0:0:.:.	0,0,3,3,11,14:1:1:2:2/2:./.:.:0:0:.:.	1,0,4,9,17,23:1:1:2:2/2:1/2:0.125:0:0:.:.
chr11_ref_v2	179921	.	A	C	.	PASS	IntersectsRepeat=0;RepeatCorrectionApplied=0	SAC:ACF:DF:PD:GT:SGT:SF:SV:SIG:MT:PAC	258,72,0,72:1:1:2:0/0:0/1:0.5:0	58,20,0,9:1:1:2:0/0:0/1:0.25:0:0:.:.	110,55,0,7:1:1:2:0/0:0/1:0.125:0:0:.:.	197,123,0,19:1:1:2:0/0:0/1:0.125:0:0:.:.
chr11_ref_v2	184506	.	G	GTAATAATAATAATAATTATAATAA	.	PASS	IntersectsRepeat=1;RepeatCorrectionApplied=1	SAC:ACF:DF:PD:GT:SGT:SF:SV:SIG:MT:PAC	0,1,53,34:1:1:2:1/1:./.:.:0	0,0,26,35:1:1:2:1/1:./.:.:0:0:.:.	0,0,13,13:1:1:2:1/1:./.:.:0:0:.:.	1,1,25,24:1:1:2:1/1:./.:.:0:0:.:.
chr11_ref_v2	188683	.	C	CA,CAA	.	PASS	IntersectsRepeat=1;RepeatCorrectionApplied=1	SAC:ACF:DF:PD:GT:SGT:SF:SV:SIG:MT:PAC	101,5,3,0,1,4:1:1:2:0/0:0/2:0.125:0	26,4,2,0,0,0:1:1:2:0/0:0/1:0.125:0:0:.:.	41,11,1,0,0,0:1:1:2:0/0:./.:.:0:0:.:.	98,21,6,0,0,2:1:1:2:0/0:./.:.:0:0:.:.
chr11_ref_v2	190297	.	C	T	.	PASS	IntersectsRepeat=0;RepeatCorrectionApplied=0	SAC:ACF:DF:PD:GT:SGT:SF:SV:SIG:MT:PAC	213,212,0,0:1:1:2:0/0:./.:.:0	66,75,0,0:1:1:2:0/0:./.:.:0:0:.:.	74,82,0,0:1:1:2:0/0:./.:.:0:0:.:.	166,174,0,0:1:1:2:0/0:./.:.:0:0:.:.
chr11_ref_v2	194181	.	C	G	.	PASS	IntersectsRepeat=0;RepeatCorrectionApplied=0	SAC:ACF:DF:PD:GT:SGT:SF:SV:SIG:MT:PAC	23,166,54,0:1:1:2:0/0:0/1:0.5:0	3,48,8,0:1:1:2:0/0:0/1:0.25:0:0:.:.	10,73,14,0:1:1:2:0/0:0/1:0.25:0:0:.:.	20,131,29,0:1:1:2:0/0:0/1:0.25:0:0:.:.
chr11_ref_v2	194183	.	A	G	.	PASS	IntersectsRepeat=0;RepeatCorrectionApplied=0	SAC:ACF:DF:PD:GT:SGT:SF:SV:SIG:MT:PAC	25,165,6,0:1:1:2:0/0:0/1:0.125:0	3,48,0,0:1:1:2:0/0:./.:.:0:0:.:.	0,0,0,0:0:0:2:./.:./.:.:0:0:.:.	19,136,3,0:1:1:2:0/0:./.:.:0:0:.:.
chr11_ref_v2	196217	.	GA	G	.	PASS	IntersectsRepeat=1;RepeatCorrectionApplied=1	SAC:ACF:DF:PD:GT:SGT:SF:SV:SIG:MT:PAC	68,91,15,24:1:1:2:0/0:0/1:0.125:0	13,25,6,8:1:1:2:0/0:0/1:0.25:0:0:.:.	36,37,14,8:1:1:2:0/0:0/1:0.125:0:0:.:.	67,73,20,14:1:1:2:0/0:./.:.:0:0:.:.
chr11_ref_v2	200389	.	A	G	.	PASS	IntersectsRepeat=0;RepeatCorrectionApplied=0	SAC:ACF:DF:PD:GT:SGT:SF:SV:SIG:MT:PAC	34,27,0,13:1:1:2:0/0:0/1:0.5:0	18,17,0,4:1:1:2:0/0:0/1:0.25:0:0:.:.	19,26,0,7:1:1:2:0/0:0/1:0.25:0:0:.:.	29,40,0,15:1:1:2:0/0:0/1:0.5:0:0:.:.
chr11_ref_v2	200392	.	A	AGTTT	.	PASS	IntersectsRepeat=0;RepeatCorrectionApplied=0	SAC:ACF:DF:PD:GT:SGT:SF:SV:SIG:MT:PAC	34,28,0,13:1:1:2:0/0:0/1:0.5:0	17,20,0,4:1:1:2:0/0:0/1:0.25:0:0:.:.	19,26,0,7:1:1:2:0/0:0/1:0.25:0:0:.:.	27,37,0,15:1:1:2:0/0:0/1:0.5:0:0:.:.
chr11_ref_v2	200393	.	A	ACCTTT	.	PASS	IntersectsRepeat=0;RepeatCorrectionApplied=0	SAC:ACF:DF:PD:GT:SGT:SF:SV:SIG:MT:PAC	6,28,0,7:1:1:2:0/0:0/1:0.5:0	5,21,0,3:1:1:2:0/0:0/1:0.25:0:0:.:.	1,26,0,4:1:1:2:0/0:0/1:0.25:0:0:.:.	5,33,0,13:1:1:2:0/0:0/1:0.5:0:0:.:.
chr11_ref_v2	200396	.	T	G	.	PASS	IntersectsRepeat=0;RepeatCorrectionApplied=0	SAC:ACF:DF:PD:GT:SGT:SF:SV:SIG:MT:PAC	10,28,0,0:1:1:2:0/0:./.:.:0	4,19,0,0:1:1:2:0/0:./.:.:0:0:.:.	2,26,0,0:1:1:2:0/0:./.:.:0:0:.:.	7,34,0,0:1:1:2:0/0:./.:.:0:0:.:.
chr11_ref_v2	207676	.	TA	T	.	PASS	IntersectsRepeat=1;RepeatCorrectionApplied=1	SAC:ACF:DF:PD:GT:SGT:SF:SV:SIG:MT:PAC	99,108,8,10:1:1:2:0/0:./.:.:0	28,41,2,4:1:1:2:0/0:./.:.:0:0:.:.	37,43,8,5:1:1:2:0/0:0/1:0.125:0:0:.:.	80,119,12,10:1:1:2:0/0:./.:.:0:0:.:.
chr11_ref_v2	216761	.	GA	G,GAA	.	PASS	IntersectsRepeat=1;RepeatCorrectionApplied=1	SAC:ACF:DF:PD:GT:SGT:SF:SV:SIG:MT:PAC	52,24,11,6,32,11:1:1:2:0/0:0/2:0.5:1	10,9,1,0,2,2:1:1:2:0/0:0/2:0.25:0:0:.:.	18,20,4,5,11,4:1:1:2:0/0:0/2:0.5:0:0:.:.	57,53,17,11,10,10:1:1:2:0/0:0/2:0.125:0:0:.:.
chr11_ref_v2	217084	.	T	G	.	PASS	IntersectsRepeat=1;RepeatCorrectionApplied=0	SAC:ACF:DF:PD:GT:SGT:SF:SV:SIG:MT:PAC	30,213,108,0:1:1:2:0/1:0/0:0.25:0	15,52,20,0:1:1:2:0/1:0/0:0.5:0:0:.:.	37,72,23,0:1:1:2:0/1:0/0:0.5:1:0:.:.	66,178,50,0:1:1:2:0/0:0/1:0.25:0:0:.:.
chr11_ref_v2	221594	.	C	A	.	PASS	IntersectsRepeat=0;RepeatCorrectionApplied=0	SAC:ACF:DF:PD:GT:SGT:SF:SV:SIG:MT:PAC	150,153,0,0:1:1:2:0/0:./.:.:0	58,46,0,0:1:1:2:0/0:./.:.:0:0:.:.	44,53,1,0:1:1:2:0/0:./.:.:0:0:.:.	155,122,0,0:1:1:2:0/0:./.:.:0:0:.:.
chr11_ref_v2	223624	.	A	C	.	PASS	IntersectsRepeat=0;RepeatCorrectionApplied=0	SAC:ACF:DF:PD:GT:SGT:SF:SV:SIG:MT:PAC	230,29,0,51:1:1:2:0/0:0/1:0.25:0	73,18,1,9:1:1:2:0/0:0/1:0.25:0:0:.:.	68,16,0,15:1:1:2:0/0:0/1:0.25:0:0:.:.	184,50,0,21:1:1:2:0/0:0/1:0.125:0:0:.:.
chr11_ref_v2	223719	.	C	A	.	PASS	IntersectsRepeat=1;RepeatCorrectionApplied=0	SAC:ACF:DF:PD:GT:SGT:SF:SV:SIG:MT:PAC	254,226,0,0:1:1:2:0/0:./.:.:0	62,43,0,0:1:1:2:0/0:./.:.:0:0:.:.	85,87,0,0:1:1:2:0/0:./.:.:0:0:.:.	174,170,1,0:1:1:2:0/0:./.:.:0:0:.:.
chr11_ref_v2	226738	.	C	T	.	PASS	IntersectsRepeat=0;RepeatCorrectionApplied=0	SAC:ACF:DF:PD:GT:SGT:SF:SV:SIG:MT:PAC	271,307,0,0:1:1:2:0/0:./.:.:0	42,67,0,0:1:1:2:0/0:./.:.:0:0:.:.	74,98,0,0:1:1:2:0/0:./.:.:0:0:.:.	187,193,0,0:1:1:2:0/0:./.:.:0:0:.:.
chr11_ref_v2	233916	.	AT	A	.	PASS	IntersectsRepeat=1;RepeatCorrectionApplied=1	SAC:ACF:DF:PD:GT:SGT:SF:SV:SIG:MT:PAC	126,119,18,8:1:1:2:0/0:./.:.:0	35,34,7,3:1:1:2:0/0:./.:.:0:0:.:.	45,39,2,4:1:1:2:0/0:./.:.:0:0:.:.	97,90,13,8:1:1:2:0/0:./.:.:0:0:.:.
chr11_ref_v2	242441	.	CT	C	.	PASS	IntersectsRepeat=1;RepeatCorrectionApplied=1	SAC:ACF:DF:PD:GT:SGT:SF:SV:SIG:MT:PAC	115,158,8,17:1:1:2:0/0:0/1:0.125:0	39,26,0,5:1:1:2:0/0:0/1:0.125:0:0:.:.	41,59,6,6:1:1:2:0/0:0/1:0.125:0:0:.:.	105,116,9,16:1:1:2:0/0:0/1:0.125:0:0:.:.
chr11_ref_v2	263776	.	C	A	.	PASS	IntersectsRepeat=1;RepeatCorrectionApplied=0	SAC:ACF:DF:PD:GT:SGT:SF:SV:SIG:MT:PAC	273,205,0,0:1:1:2:0/0:./.:.:0	62,48,1,0:1:1:2:0/0:./.:.:0:0:.:.	94,83,0,0:1:1:2:0/0:./.:.:0:0:.:.	210,162,0,0:1:1:2:0/0:./.:.:0:0:.:.
chr11_ref_v2	267440	.	C	A	.	PASS	IntersectsRepeat=0;RepeatCorrectionApplied=0	SAC:ACF:DF:PD:GT:SGT:SF:SV:SIG:MT:PAC	261,221,0,0:1:1:2:0/0:./.:.:0	56,72,0,0:1:1:2:0/0:./.:.:0:0:.:.	84,77,0,0:1:1:2:0/0:./.:.:0:0:.:.	170,213,0,0:1:1:2:0/0:./.:.:0:0:.:.
chr11_ref_v2	273433	.	G	GCAATGA	.	PASS	IntersectsRepeat=0;RepeatCorrectionApplied=0	SAC:ACF:DF:PD:GT:SGT:SF:SV:SIG:MT:PAC	1,0,222,254:1:1:2:1/1:./.:.:0	0,0,57,69:1:1:2:1/1:./.:.:0:0:.:.	0,0,83,88:1:1:2:1/1:./.:.:0:0:.:.	0,0,145,182:1:1:2:1/1:./.:.:0:0:.:.
chr11_ref_v2	274065	.	CA	C	.	PASS	IntersectsRepeat=1;RepeatCorrectionApplied=1	SAC:ACF:DF:PD:GT:SGT:SF:SV:SIG:MT:PAC	178,173,6,9:1:1:2:0/0:./.:.:0	31,28,5,3:1:1:2:0/0:0/1:0.25:0:0:.:.	63,63,3,3:1:1:2:0/0:./.:.:0:0:.:.	141,136,9,7:1:1:2:0/0:0/1:0.125:0:0:.:.
chr11_ref_v2	276176	.	C	A	.	PASS	IntersectsRepeat=0;RepeatCorrectionApplied=0	SAC:ACF:DF:PD:GT:SGT:SF:SV:SIG:MT:PAC	253,261,0,0:1:1:2:0/0:./.:.:0	52,60,0,0:1:1:2:0/0:./.:.:0:0:.:.	75,84,0,0:1:1:2:0/0:./.:.:0:0:.:.	168,184,0,2:1:1:2:0/0:./.:.:0:0:.:.
chr11_ref_v2	276709	.	G	T	.	PASS	IntersectsRepeat=0;RepeatCorrectionApplied=0	SAC:ACF:DF:PD:GT:SGT:SF:SV:SIG:MT:PAC	65,209,56,1:1:1:2:0/0:0/1:0.25:0	24,46,10,0:1:1:2:0/0:0/1:0.25:0:0:.:.	26,89,18,0:1:1:2:0/0:0/1:0.25:0:0:.:.	63,199,50,1:1:1:2:0/0:0/1:0.25:0:0:.:.
chr11_ref_v2	279816	.	GA	G	.	PASS	IntersectsRepeat=1;RepeatCorrectionApplied=1	SAC:ACF:DF:PD:GT:SGT:SF:SV:SIG:MT:PAC	110,158,17,11:1:1:2:0/0:./.:.:0	32,50,11,4:1:1:2:0/0:./.:.:0:0:.:.	25,54,6,9:1:1:2:0/0:./.:.:0:0:.:.	87,132,19,16:1:1:2:0/0:./.:.:0:0:.:.
chr11_ref_v2	286102	.	TA	T	.	PASS	IntersectsRepeat=1;RepeatCorrectionApplied=1	SAC:ACF:DF:PD:GT:SGT:SF:SV:SIG:MT:PAC	123,139,10,10:1:1:2:0/0:./.:.:0	31,45,3,8:1:1:2:0/0:./.:.:0:0:.:.	39,40,6,1:1:1:2:0/0:./.:.:0:0:.:.	97,92,10,15:1:1:2:0/0:./.:.:0:0:.:.
chr11_ref_v2	320477	.	GT	G	.	PASS	IntersectsRepeat=1;RepeatCorrectionApplied=1	SAC:ACF:DF:PD:GT:SGT:SF:SV:SIG:MT:PAC	46,37,4,7:1:1:2:0/0:./.:.:0	16,5,1,6:1:1:2:0/0:0/1:0.125:0:0:.:.	22,16,11,8:1:1:2:0/0:0/1:0.25:0:0:.:.	36,38,16,21:1:1:2:0/0:0/1:0.25:0:0:.:.
chr11_ref_v2	334757	.	GA	G	.	PASS	IntersectsRepeat=1;RepeatCorrectionApplied=1	SAC:ACF:DF:PD:GT:SGT:SF:SV:SIG:MT:PAC	113,83,17,23:1:1:2:0/0:./.:.:0	25,28,9,11:1:1:2:0/0:0/1:0.25:0:0:.:.	37,48,13,19:1:1:2:0/0:0/1:0.25:0:0:.:.	84,68,21,17:1:1:2:0/0:./.:.:0:0:.:.
chr11_ref_v2	334786	.	T	A	.	PASS	IntersectsRepeat=1;RepeatCorrectionApplied=0	SAC:ACF:DF:PD:GT:SGT:SF:SV:SIG:MT:PAC	106,144,43,0:1:1:2:0/0:0/1:0.25:0	28,54,4,0:1:1:2:0/0:0/1:0.125:0:0:.:.	52,71,5,0:1:1:2:0/0:0/1:0.125:0:0:.:.	104,105,16,0:1:1:2:0/0:0/1:0.125:0:0:.:.
chr11_ref_v2	344195	.	C	A	.	PASS	IntersectsRepeat=0;RepeatCorrectionApplied=0	SAC:ACF:DF:PD:GT:SGT:SF:SV:SIG:MT:PAC	211,206,0,0:1:1:2:0/0:./.:.:0	51,43,0,0:1:1:2:0/0:./.:.:0:0:.:.	69,67,0,0:1:1:2:0/0:./.:.:0:0:.:.	168,160,0,0:1:1:2:0/0:./.:.:0:0:.:.
chr11_ref_v2	350269	.	C	A	.	PASS	IntersectsRepeat=0;RepeatCorrectionApplied=0	SAC:ACF:DF:PD:GT:SGT:SF:SV:SIG:MT:PAC	179,218,0,0:1:1:2:0/0:./.:.:0	56,65,1,1:1:1:2:0/0:./.:.:0:0:.:.	65,81,0,0:1:1:2:0/0:./.:.:0:0:.:.	137,180,0,0:1:1:2:0/0:./.:.:0:0:.:.
chr11_ref_v2	351221	.	C	A	.	PASS	IntersectsRepeat=0;RepeatCorrectionApplied=0	SAC:ACF:DF:PD:GT:SGT:SF:SV:SIG:MT:PAC	281,209,0,0:1:1:2:0/0:./.:.:0	57,39,0,0:1:1:2:0/0:./.:.:0:0:.:.	89,79,0,0:1:1:2:0/0:./.:.:0:0:.:.	199,177,0,0:1:1:2:0/0:./.:.:0:0:.:.
chr11_ref_v2	354836	.	G	GA	.	PASS	IntersectsRepeat=1;RepeatCorrectionApplied=1	SAC:ACF:DF:PD:GT:SGT:SF:SV:SIG:MT:PAC	52,79,2,12:1:1:2:0/0:./.:.:0	20,19,2,3:1:1:2:0/0:0/1:0.125:0:0:.:.	30,37,2,9:1:1:2:0/0:0/1:0.125:0:0:.:.	74,86,4,13:1:1:2:0/0:./.:.:0:0:.:.
chr11_ref_v2	358109	.	CT	C	.	PASS	IntersectsRepeat=1;RepeatCorrectionApplied=1	SAC:ACF:DF:PD:GT:SGT:SF:SV:SIG:MT:PAC	179,108,9,3:1:1:2:0/0:./.:.:0	26,23,2,0:1:1:2:0/0:./.:.:0:0:.:.	69,40,7,1:1:1:2:0/0:./.:.:0:0:.:.	119,95,9,3:1:1:2:0/0:./.:.:0:0:.:.
chr11_ref_v2	361643	.	T	G	.	PASS	IntersectsRepeat=0;RepeatCorrectionApplied=0	SAC:ACF:DF:PD:GT:SGT:SF:SV:SIG:MT:PAC	216,159,0,0:1:1:2:0/0:./.:.:0	79,57,0,0:1:1:2:0/0:./.:.:0:0:.:.	76,51,1,0:1:1:2:0/0:./.:.:0:0:.:.	155,141,0,0:1:1:2:0/0:./.:.:0:0:.:.
chr11_ref_v2	364145	.	GT	G	.	PASS	IntersectsRepeat=1;RepeatCorrectionApplied=1	SAC:ACF:DF:PD:GT:SGT:SF:SV:SIG:MT:PAC	139,77,5,5:1:1:2:0/0:./.:.:0	39,26,3,1:1:1:2:0/0:./.:.:0:0:.:.	55,37,2,1:1:1:2:0/0:./.:.:0:0:.:.	98,83,15,5:1:1:2:0/0:0/1:0.125:0:0:.:.
chr11_ref_v2	384757	.	C	CTT	.	PASS	IntersectsRepeat=1;RepeatCorrectionApplied=1	SAC:ACF:DF:PD:GT:SGT:SF:SV:SIG:MT:PAC	0,2,53,63:1:1:2:1/1:./.:.:0	1,0,16,15:1:1:2:1/1:./.:.:0:0:.:.	1,1,18,24:1:1:2:1/1:./.:.:0:0:.:.	3,1,46,62:1:1:2:1/1:0/1:0.125:0:0:.:.
chr11_ref_v2	384783	.	A	T	.	PASS	IntersectsRepeat=0;RepeatCorrectionApplied=0	SAC:ACF:DF:PD:GT:SGT:SF:SV:SIG:MT:PAC	49,152,44,0:1:1:2:0/0:0/1:0.5:0	18,39,11,0:1:1:2:0/0:0/1:0.25:0:0:.:.	14,64,14,0:1:1:2:0/0:0/1:0.25:0:0:.:.	40,140,38,1:1:1:2:0/0:0/1:0.25:0:0:.:.
chr11_ref_v2	384787	.	C	T	.	PASS	IntersectsRepeat=1;RepeatCorrectionApplied=0	SAC:ACF:DF:PD:GT:SGT:SF:SV:SIG:MT:PAC	71,144,43,0:1:1:2:0/0:0/1:0.25:0	28,41,10,0:1:1:2:0/0:0/1:0.25:0:0:.:.	27,51,14,0:1:1:2:0/0:0/1:0.25:0:0:.:.	53,129,37,0:1:1:2:0/0:0/1:0.25:0:0:.:.
chr11_ref_v2	384792	.	C	T	.	PASS	IntersectsRepeat=1;RepeatCorrectionApplied=0	SAC:ACF:DF:PD:GT:SGT:SF:SV:SIG:MT:PAC	99,126,18,0:1:1:2:0/0:0/1:0.125:0	36,38,4,1:1:1:2:0/0:0/1:0.125:0:0:.:.	35,48,5,0:1:1:2:0/0:0/1:0.125:0:0:.:.	71,113,15,0:1:1:2:0/0:0/1:0.125:0:0:.:.
chr11_ref_v2	384793	.	A	T	.	PASS	IntersectsRepeat=1;RepeatCorrectionApplied=0	SAC:ACF:DF:PD:GT:SGT:SF:SV:SIG:MT:PAC	102,127,7,0:1:1:2:0/0:0/1:0.125:0	39,38,2,0:1:1:2:0/0:./.:.:0:0:.:.	37,45,2,0:1:1:2:0/0:./.:.:0:0:.:.	72,112,4,0:1:1:2:0/0:0/1:0.125:0:0:.:.
chr11_ref_v2	403056	.	T	C	.	PASS	IntersectsRepeat=1;RepeatCorrectionApplied=0	SAC:ACF:DF:PD:GT:SGT:SF:SV:SIG:MT:PAC	0,1,182,250:1:1:2:1/1:./.:.:0	0,0,44,39:1:1:2:1/1:./.:.:0:0:.:.	0,0,70,84:1:1:2:1/1:./.:.:0:0:.:.	0,0,151,156:1:1:2:1/1:./.:.:0:0:.:.
chr11_ref_v2	415323	.	T	G	.	PASS	IntersectsRepeat=0;RepeatCorrectionApplied=0	SAC:ACF:DF:PD:GT:SGT:SF:SV:SIG:MT:PAC	39,228,123,0:1:1:2:0/1:0/0:0.25:0	10,86,13,1:1:1:2:0/0:0/1:0.25:0:0:.:.	33,86,22,0:1:1:2:0/0:0/1:0.25:0:0:.:.	63,172,48,0:1:1:2:0/0:0/1:0.25:0:0:.:.
chr11_ref_v2	451222	.	GGAACAC	G	.	PASS	IntersectsRepeat=0;RepeatCorrectionApplied=0	SAC:ACF:DF:PD:GT:SGT:SF:SV:SIG:MT:PAC	0,0,196,272:1:1:2:1/1:./.:.:0	0,0,35,42:1:1:2:1/1:./.:.:0:0:.:.	1,0,80,80:1:1:2:1/1:./.:.:0:0:.:.	1,0,143,176:1:1:2:1/1:./.:.:0:0:.:.
chr11_ref_v2	462915	.	C	CT	.	PASS	IntersectsRepeat=1;RepeatCorrectionApplied=1	SAC:ACF:DF:PD:GT:SGT:SF:SV:SIG:MT:PAC	2,6,13,23:1:1:2:1/1:./.:.:0	0,1,7,7:1:0:2:./.:./.:.:0:0:.:.	4,7,4,7:1:1:2:0/1:1/1:0.25:0:0:.:.	8,13,7,21:1:1:2:1/1:0/1:0.5:0:0:.:.
chr11_ref_v2	464826	.	G	GTA,GTATA	.	PASS	IntersectsRepeat=1;RepeatCorrectionApplied=1	SAC:ACF:DF:PD:GT:SGT:SF:SV:SIG:MT:PAC	1,6,4,5,12,24:1:1:2:2/2:0/2:0.25:0	2,6,8,2,13,25:1:1:2:2/2:0/2:0.25:0:0:.:.	0,2,1,1,6,17:1:1:2:2/2:0/2:0.25:0:0:.:.	1,5,1,3,12,30:1:1:2:2/2:0/2:0.25:0:0:.:.
chr11_ref_v2	512960	.	A	C	.	PASS	IntersectsRepeat=1;RepeatCorrectionApplied=0	SAC:ACF:DF:PD:GT:SGT:SF:SV:SIG:MT:PAC	192,208,0,0:1:1:2:0/0:./.:.:0	64,48,0,0:1:1:2:0/0:./.:.:0:0:.:.	31,31,31,43:1:1:2:0/1:1/1:0.125:0:1:g.512960A>C:0	148,157,0,0:1:1:2:0/0:./.:.:0:0:.:.
chr11_ref_v2	517796	.	C	T	.	PASS	IntersectsRepeat=1;RepeatCorrectionApplied=0	SAC:ACF:DF:PD:GT:SGT:SF:SV:SIG:MT:PAC	62,67,31,4:1:1:2:0/0:0/1:0.5:0	23,21,10,1:1:1:2:0/0:0/1:0.5:0:0:.:.	17,30,11,0:1:1:2:0/0:0/1:0.5:0:0:.:.	57,57,17,4:1:1:2:0/0:0/1:0.25:0:0:.:.
chr11_ref_v2	517798	.	TCACTAC	T	.	PASS	IntersectsRepeat=1;RepeatCorrectionApplied=0	SAC:ACF:DF:PD:GT:SGT:SF:SV:SIG:MT:PAC	107,76,7,4:1:1:2:0/0:0/1:0.125:0	34,22,5,1:1:1:2:0/0:0/1:0.25:0:0:.:.	38,34,3,0:1:1:2:0/0:0/1:0.125:0:0:.:.	85,63,6,4:1:1:2:0/0:0/1:0.125:0:0:.:.
chr11_ref_v2	518951	.	G	T	.	PASS	IntersectsRepeat=0;RepeatCorrectionApplied=0	SAC:ACF:DF:PD:GT:SGT:SF:SV:SIG:MT:PAC	187,163,0,0:1:1:2:0/0:./.:.:0	50,36,0,1:1:1:2:0/0:./.:.:0:0:.:.	73,38,0,0:1:1:2:0/0:./.:.:0:0:.:.	82,60,68,63:1:1:2:0/1:./.:.:0:1:g.518951G>T:0
chr11_ref_v2	523304	.	G	A	.	PASS	IntersectsRepeat=1;RepeatCorrectionApplied=0	SAC:ACF:DF:PD:GT:SGT:SF:SV:SIG:MT:PAC	323,289,0,0:1:1:2:0/0:./.:.:0	34,19,29,26:1:1:2:0/1:./.:.:0:1:g.523304G>A:0	116,95,0,0:1:1:2:0/0:./.:.:0:0:.:.	258,195,0,0:1:1:2:0/0:./.:.:0:0:.:.
chr11_ref_v2	523691	.	AT	A	.	PASS	IntersectsRepeat=1;RepeatCorrectionApplied=1	SAC:ACF:DF:PD:GT:SGT:SF:SV:SIG:MT:PAC	29,29,12,39:1:1:2:0/1:0/0:0.25:0	17,10,8,2:1:1:2:0/0:0/1:0.125:0:0:.:.	12,20,4,20:1:1:2:0/1:0/0:0.5:0:0:.:.	49,34,24,47:1:1:2:0/1:0/0:0.25:0:0:.:.
chr11_ref_v2	532265	.	T	G	.	PASS	IntersectsRepeat=1;RepeatCorrectionApplied=0	SAC:ACF:DF:PD:GT:SGT:SF:SV:SIG:MT:PAC	74,216,72,0:1:1:2:0/0:0/1:0.5:0	36,66,13,0:1:1:2:0/0:0/1:0.25:0:0:.:.	87,81,8,0:1:1:2:0/0:0/1:0.125:0:0:.:.	151,173,15,0:1:1:2:0/0:0/1:0.125:0:0:.:.
chr11_ref_v2	541754	.	A	G	.	PASS	IntersectsRepeat=0;RepeatCorrectionApplied=0	SAC:ACF:DF:PD:GT:SGT:SF:SV:SIG:MT:PAC	237,276,0,0:1:1:2:0/0:./.:.:0	57,78,0,0:1:1:2:0/0:./.:.:0:0:.:.	41,50,46,45:1:1:2:0/1:./.:.:0:1:g.541754A>G:0	173,202,0,0:1:1:2:0/0:./.:.:0:0:.:.
chr11_ref_v2	545752	.	C	T	.	PASS	IntersectsRepeat=0;RepeatCorrectionApplied=0	SAC:ACF:DF:PD:GT:SGT:SF:SV:SIG:MT:PAC	241,266,0,0:1:1:2:0/0:./.:.:0	75,71,0,0:1:1:2:0/0:./.:.:0:0:.:.	77,96,0,0:1:1:2:0/0:./.:.:0:0:.:.	185,198,1,0:1:1:2:0/0:./.:.:0:0:.:.
chr11_ref_v2	566747	.	A	T	.	PASS	IntersectsRepeat=1;RepeatCorrectionApplied=0	SAC:ACF:DF:PD:GT:SGT:SF:SV:SIG:MT:PAC	0,0,231,296:1:1:2:1/1:./.:.:0	0,0,41,44:1:1:2:1/1:./.:.:0:0:.:.	0,0,76,90:1:1:2:1/1:./.:.:0:0:.:.	0,1,134,191:1:1:2:1/1:./.:.:0:0:.:.
chr11_ref_v2	580728	.	GA	G	.	PASS	IntersectsRepeat=1;RepeatCorrectionApplied=1	SAC:ACF:DF:PD:GT:SGT:SF:SV:SIG:MT:PAC	91,124,6,12:1:1:2:0/0:./.:.:0	16,51,1,5:1:1:2:0/0:./.:.:0:0:.:.	38,45,4,4:1:1:2:0/0:./.:.:0:0:.:.	73,77,9,13:1:1:2:0/0:0/1:0.125:0:0:.:.
chr11_ref_v2	595779	.	T	G	.	PASS	IntersectsRepeat=0;RepeatCorrectionApplied=0	SAC:ACF:DF:PD:GT:SGT:SF:SV:SIG:MT:PAC	65,327,105,0:1:1:2:0/0:0/1:0.5:0	39,78,14,0:1:1:2:0/0:0/1:0.25:0:0:.:.	48,98,19,0:1:1:2:0/0:0/1:0.25:0:0:.:.	110,221,38,0:1:1:2:0/0:0/1:0.25:0:0:.:.
chr11_ref_v2	598109	.	G	T	.	PASS	IntersectsRepeat=0;RepeatCorrectionApplied=0	SAC:ACF:DF:PD:GT:SGT:SF:SV:SIG:MT:PAC	370,326,0,0:1:1:2:0/0:./.:.:0	35,32,33,27:1:1:2:0/1:./.:.:0:1:g.598109G>T:0	106,111,0,0:1:1:2:0/0:./.:.:0:0:.:.	220,234,0,1:1:1:2:0/0:./.:.:0:0:.:.
chr11_ref_v2	612775	.	ACGAGCTTGAGAGAC	A	.	PASS	IntersectsRepeat=0;RepeatCorrectionApplied=0	SAC:ACF:DF:PD:GT:SGT:SF:SV:SIG:MT:PAC	1,0,207,215:1:1:2:1/1:./.:.:0	0,0,41,43:1:1:2:1/1:./.:.:0:0:.:.	0,0,63,75:1:1:2:1/1:./.:.:0:0:.:.	2,0,164,140:1:1:2:1/1:./.:.:0:0:.:.
chr11_ref_v2	613266	.	T	TAGAAGA	.	PASS	IntersectsRepeat=1;RepeatCorrectionApplied=1	SAC:ACF:DF:PD:GT:SGT:SF:SV:SIG:MT:PAC	1,0,169,292:1:1:2:1/1:./.:.:0	1,1,29,44:1:1:2:1/1:./.:.:0:0:.:.	0,0,55,76:1:1:2:1/1:./.:.:0:0:.:.	2,4,116,184:1:1:2:1/1:./.:.:0:0:.:.
chr11_ref_v2	613312	.	ACTGCTGCTGCTGCTGCTGCTGCTG	A	.	PASS	IntersectsRepeat=1;RepeatCorrectionApplied=1	SAC:ACF:DF:PD:GT:SGT:SF:SV:SIG:MT:PAC	1,0,130,132:1:1:2:1/1:./.:.:0	0,0,21,10:1:1:2:1/1:./.:.:0:0:.:.	0,0,45,43:1:1:2:1/1:./.:.:0:0:.:.	1,0,93,89:1:1:2:1/1:./.:.:0:0:.:.
chr11_ref_v2	613399	.	AGAGGAG	A	.	PASS	IntersectsRepeat=1;RepeatCorrectionApplied=1	SAC:ACF:DF:PD:GT:SGT:SF:SV:SIG:MT:PAC	0,2,175,156:1:1:2:1/1:./.:.:0	0,0,18,24:1:1:2:1/1:./.:.:0:0:.:.	0,1,60,62:1:1:2:1/1:./.:.:0:0:.:.	2,0,107,112:1:1:2:1/1:./.:.:0:0:.:.
chr11_ref_v2	617188	.	CT	C	.	PASS	IntersectsRepeat=1;RepeatCorrectionApplied=1	SAC:ACF:DF:PD:GT:SGT:SF:SV:SIG:MT:PAC	9,10,18,13:1:1:2:0/1:1/1:0.25:0	4,0,10,7:1:1:2:1/1:0/1:0.5:0:0:.:.	9,2,16,13:1:1:2:1/1:0/1:0.5:0:0:.:.	11,10,27,25:1:1:2:1/1:0/1:0.5:0:0:.:.
chr11_ref_v2	632463	.	CA	C	.	PASS	IntersectsRepeat=1;RepeatCorrectionApplied=1	SAC:ACF:DF:PD:GT:SGT:SF:SV:SIG:MT:PAC	87,162,11,8:1:1:2:0/0:./.:.:0	38,37,3,3:1:1:2:0/0:./.:.:0:0:.:.	45,44,8,6:1:1:2:0/0:./.:.:0:0:.:.	93,114,14,13:1:1:2:0/0:./.:.:0:0:.:.
chr11_ref_v2	635091	.	C	T	.	PASS	IntersectsRepeat=1;RepeatCorrectionApplied=0	SAC:ACF:DF:PD:GT:SGT:SF:SV:SIG:MT:PAC	147,151,5,72:1:1:2:0/0:0/1:0.5:0	54,33,2,22:1:1:2:0/0:0/1:0.5:0:0:.:.	64,48,0,25:1:1:2:0/0:0/1:0.5:0:0:.:.	115,124,4,49:1:1:2:0/0:0/1:0.5:0:0:.:.
chr11_ref_v2	635099	.	C	T	.	PASS	IntersectsRepeat=1;RepeatCorrectionApplied=0	SAC:ACF:DF:PD:GT:SGT:SF:SV:SIG:MT:PAC	107,107,12,96:1:1:2:0/1:0/0:0.25:0	37,34,4,23:1:1:2:0/1:0/0:0.5:0:0:.:.	55,38,2,35:1:1:2:0/1:0/0:0.5:0:0:.:.	81,91,9,67:1:1:2:0/1:0/0:0.5:1:0:.:.
chr11_ref_v2	638053	.	A	AT	.	PASS	IntersectsRepeat=1;RepeatCorrectionApplied=1	SAC:ACF:DF:PD:GT:SGT:SF:SV:SIG:MT:PAC	126,72,6,5:1:1:2:0/0:./.:.:0	32,20,4,6:1:1:2:0/0:0/1:0.25:0:0:.:.	53,25,3,6:1:1:2:0/0:./.:.:0:0:.:.	105,73,6,6:1:1:2:0/0:./.:.:0:0:.:.
chr11_ref_v2	638069	.	C	T	.	PASS	IntersectsRepeat=1;RepeatCorrectionApplied=0	SAC:ACF:DF:PD:GT:SGT:SF:SV:SIG:MT:PAC	79,265,84,4:1:1:2:0/0:0/1:0.5:0	43,90,7,0:1:1:2:0/0:0/1:0.125:0:0:.:.	48,68,22,4:1:1:2:0/0:0/1:0.5:0:0:.:.	91,182,48,3:1:1:2:0/0:0/1:0.25:0:0:.:.
chr11_ref_v2	638925	.	C	A	.	PASS	IntersectsRepeat=0;RepeatCorrectionApplied=0	SAC:ACF:DF:PD:GT:SGT:SF:SV:SIG:MT:PAC	290,298,0,0:1:1:2:0/0:./.:.:0	67,79,0,0:1:1:2:0/0:./.:.:0:0:.:.	119,110,0,0:1:1:2:0/0:./.:.:0:0:.:.	231,242,0,0:1:1:2:0/0:./.:.:0:0:.:.
chr11_ref_v2	644836	.	CA	C,CAA	.	PASS	IntersectsRepeat=1;RepeatCorrectionApplied=1	SAC:ACF:DF:PD:GT:SGT:SF:SV:SIG:MT:PAC	113,58,24,14,14,27:1:1:2:0/0:0/2:0.25:0	25,13,6,2,3,6:1:1:2:0/0:0/2:0.25:0:0:.:.	43,40,6,9,7,7:1:1:2:0/0:0/2:0.125:0:0:.:.	89,77,24,14,16,15:1:1:2:0/0:0/2:0.125:0:0:.:.
chr11_ref_v2	659455	.	T	G	.	PASS	IntersectsRepeat=1;RepeatCorrectionApplied=0	SAC:ACF:DF:PD:GT:SGT:SF:SV:SIG:MT:PAC	0,0,0,0:0:1:2:./.:./.:.:0	0,0,0,1:0:1:2:./.:./.:.:0:0:.:.	0,0,0,0:0:1:2:./.:./.:.:0:0:.:.	0,0,0,0:0:1:2:./.:./.:.:0:0:.:.
chr11_ref_v2	663894	.	C	T	.	PASS	IntersectsRepeat=0;RepeatCorrectionApplied=0	SAC:ACF:DF:PD:GT:SGT:SF:SV:SIG:MT:PAC	98,50,6,1:1:1:2:0/0:0/1:0.125:0	5,4,5,0:1:1:2:./.:./.:.:0:0:.:.	34,23,3,1:1:1:2:0/0:0/1:0.125:0:0:.:.	62,25,11,1:1:1:2:0/0:0/1:0.25:0:0:.:.
chr11_ref_v2	663910	.	G	A	.	PASS	IntersectsRepeat=0;RepeatCorrectionApplied=0	SAC:ACF:DF:PD:GT:SGT:SF:SV:SIG:MT:PAC	80,112,8,6:1:1:2:0/0:0/1:0.125:0	5,9,6,2:1:1:2:0/1:0/0:0.25:0:0:.:.	28,38,4,4:1:1:2:0/0:0/1:0.25:0:0:.:.	61,62,21,8:1:1:2:0/0:0/1:0.5:0:0:.:.
chr11_ref_v2	663931	.	G	A	.	PASS	IntersectsRepeat=1;RepeatCorrectionApplied=0	SAC:ACF:DF:PD:GT:SGT:SF:SV:SIG:MT:PAC	53,195,7,7:1:1:2:0/0:0/1:0.125:0	4,15,6,2:1:1:2:0/0:0/1:0.5:0:0:.:.	23,57,6,5:1:1:2:0/0:0/1:0.25:0:0:.:.	65,106,29,12:1:1:2:0/0:0/1:0.5:0:1:.:.
chr11_ref_v2	663942	.	G	A	.	PASS	IntersectsRepeat=1;RepeatCorrectionApplied=0	SAC:ACF:DF:PD:GT:SGT:SF:SV:SIG:MT:PAC	50,230,7,9:1:1:2:0/0:0/1:0.125:0	5,17,6,3:1:1:2:0/0:0/1:0.5:0:0:.:.	20,69,8,5:1:1:2:0/0:0/1:0.25:0:0:.:.	63,127,29,18:1:1:2:0/0:0/1:0.5:0:1:.:.
chr11_ref_v2	664729	.	G	T	.	PASS	IntersectsRepeat=1;RepeatCorrectionApplied=0	SAC:ACF:DF:PD:GT:SGT:SF:SV:SIG:MT:PAC	15,80,51,26:1:1:2:0/1:0/0:0.125:0	5,18,26,11:1:1:2:0/1:1/1:0.25:0:0:.:.	5,23,22,10:1:1:2:0/1:1/1:0.125:0:0:.:.	26,79,53,38:1:1:2:0/1:0/0:0.125:0:0:.:.
[truncated: 788 more rows]
