# Supplementary material for: Muver, a computational framework for accurately calling accumulated mutations
Source: BMC Genomics. 2018 May 9;19:345. doi: 10.1186/s12864-018-4753-3 (PMC5944071; doi:10.1186/s12864-018-4753-3)
Supplement: Supplementary file 2 — Results Files. Zip file containing VCF and TXT formatted muver results for all yeast data sets analyzed. (ZIP 10697 kb) [file 12864_2018_4753_MOESM2_ESM.zip › t0TAK139_pol1LM.mutations.txt]

Chromosome	Position	Excluded Region	Alleles	Intersects Repeat	Repeat Correction Applied	TAK139 Depths	TAK139 Allele Count Flag	TAK139 Depth Flag	TAK139 Filter Flag	TAK139 Ploidy	TAK139 Genotype	TAK139 Subclonal Genotype	TAK139 Subclonal Frequency	TAK139 Genotyping Score	TAK139 Subclonal Valid Flag	TAK73 Depths	TAK73 Allele Count Flag	TAK73 Depth Flag	TAK73 Filter Flag	TAK73 Composite Score	TAK73 Read Difference Flag	TAK73 Ploidy	TAK73 Genotype	TAK73 Subclonal Genotype	TAK73 Subclonal Frequency	TAK73 Genotyping Score	TAK73 Subclonal Valid Flag	TAK73 Mutations	TAK73 PAC Flag	TAK121 Depths	TAK121 Allele Count Flag	TAK121 Depth Flag	TAK121 Filter Flag	TAK121 Composite Score	TAK121 Read Difference Flag	TAK121 Ploidy	TAK121 Genotype	TAK121 Subclonal Genotype	TAK121 Subclonal Frequency	TAK121 Genotyping Score	TAK121 Subclonal Valid Flag	TAK121 Mutations	TAK121 PAC Flag	TAK123 Depths	TAK123 Allele Count Flag	TAK123 Depth Flag	TAK123 Filter Flag	TAK123 Composite Score	TAK123 Read Difference Flag
chr1_ref_v2	4321	0	C,A	0	0	247,36,1,49	1	1	0	2	C,C	C,A	0.25	0.21248625684	0	141,73,0,13	1	1	0	19.3053168932	0	2	C,C	C,A	0.125	0.0188684843044	0	NA	NA	182,30,0,21	1	1	0	1.37930622174	0	2	C,C	C,A	0.25	0.319633672258	0	NA	NA	262,44,0,53	1	1	0	0.696096270967	0
chr1_ref_v2	6736	0	C,CAA	1	1	1,0,16,7	1	1	0	2	CAA,CAA	C,CAA	0.125	0.0219789067188	0	1,1,21,7	1	1	0	0.377786558356	0	2	CAA,CAA	C,CAA	0.125	0.00445435034938	0	NA	NA	0,0,12,7	1	0	0	0.54333549304	0	2	NA	NA	NA	NA	0	NA	NA	0,1,14,7	1	1	0	0.385623722653	0
chr1_ref_v2	12054	0	T,G	0	0	37,10,23,0	1	1	1	2	T,G	T,T	0.25	0.161268147596	0	10,7,2,0	1	0	1	2.19260413734	0	2	NA	NA	NA	NA	0	NA	NA	22,13,10,0	1	1	1	2.15776723939	0	2	T,G	T,T	0.5	0.0588405000229	0	NA	NA	35,21,13,0	1	1	1	3.51858419426	0
chr1_ref_v2	13322	0	A,AAGTGAAAGTACCGGTCCATGGTTC	0	0	387,347,60,0	1	1	1	2	A,A	A,AAGTGAAAGTACCGGTCCATGGTTC	0.125	0.220415036661	0	126,122,18,0	1	1	0	0.610648091512	0	2	A,A	A,AAGTGAAAGTACCGGTCCATGGTTC	0.125	0.139060434104	0	NA	NA	329,294,40,0	1	1	1	0.642797219591	0	2	A,A	A,AAGTGAAAGTACCGGTCCATGGTTC	0.125	0.0129242509809	0	NA	NA	458,398,49,0	1	1	1	1.03880784348	0
chr1_ref_v2	13385	0	G,GAC	0	0	331,311,318,12	1	1	1	2	G,GAC	G,G	0.25	0.154670025463	0	116,97,86,3	1	1	0	1.25426524421	0	2	G,GAC	G,G	0.5	0.225956492691	1	NA	NA	286,277,251,13	1	1	1	0.840305855645	0	2	G,GAC	G,G	0.25	0.246504901227	0	NA	NA	341,360,288,12	1	1	1	2.44747332957	0
chr1_ref_v2	13413	0	G,A	0	0	339,328,305,17	1	1	1	2	G,A	G,G	0.25	0.217412876605	0	121,100,98,5	1	1	0	0.875740310318	0	2	G,A	G,G	0.25	0.252608089522	1	NA	NA	293,296,259,13	1	1	1	0.67366539162	0	2	G,A	G,G	0.25	0.26179849359	0	NA	NA	338,369,316,20	1	1	1	1.16294557238	0
chr1_ref_v2	13420	0	A,G	1	0	327,342,294,18	1	1	1	2	A,G	A,A	0.25	0.251955248553	0	128,112,97,12	1	1	0	1.61363902879	0	2	A,G	A,A	0.25	0.278465417347	1	NA	NA	291,298,262,15	1	1	1	0.411118705765	0	2	A,G	A,A	0.25	0.243583053698	0	NA	NA	339,383,322,29	1	1	1	1.59312045904	0
chr1_ref_v2	13442	0	A,C	0	0	328,382,300,32	1	1	1	2	A,C	A,A	0.25	0.249304377353	0	138,134,105,33	1	1	0	6.88365931176	0	2	A,C	A,A	0.25	0.167722757373	1	NA	NA	283,331,258,34	1	1	1	0.889260605524	0	2	A,C	A,A	0.25	0.232415502113	0	NA	NA	360,409,353,68	1	1	1	6.0481777986	0
chr1_ref_v2	13616	0	G,T	0	0	171,297,47,300	1	1	1	2	G,T	G,G	0.125	0.0478290876899	0	55,103,21,106	1	1	0	0.886437299457	0	2	G,T	G,G	0.125	0.0329064817125	0	NA	NA	117,237,26,251	1	1	1	1.23530392585	0	2	G,T	G,G	0.125	0.00603502133447	0	NA	NA	186,330,59,326	1	1	1	0.779727333156	0
chr1_ref_v2	13654	0	G,A	0	0	160,286,37,263	1	1	0	2	G,A	G,G	0.25	0.114289146402	0	46,99,11,77	1	1	0	0.973268611527	0	2	G,A	G,G	0.25	0.0114286958236	0	NA	NA	114,198,21,207	1	1	0	1.13887734515	0	2	G,A	G,G	0.125	0.0623431305741	0	NA	NA	173,292,40,249	1	1	0	0.856962625144	0
chr1_ref_v2	13798	0	A,T	0	0	106,174,0,61	1	1	0	2	A,A	A,T	0.5	0.409042929456	0	24,45,0,21	1	1	1	0.9555540984	0	2	A,A	A,T	0.5	0.0444517625708	0	NA	NA	72,124,1,25	1	1	0	1.36260990219	0	2	A,A	A,T	0.25	0.0741079721537	0	NA	NA	74,162,0,39	1	1	0	2.35306736089	0
chr1_ref_v2	13807	0	T,G	0	0	115,161,0,55	1	1	0	2	T,T	T,G	0.25	0.350860974073	0	25,37,0,19	1	1	1	1.17946305741	0	2	T,T	T,G	0.5	0.032789822823	0	NA	NA	82,113,1,23	1	1	0	1.1287690375	0	2	T,T	T,G	0.25	0.14903557916	0	NA	NA	84,156,0,36	1	1	0	2.35204524019	0
chr1_ref_v2	13830	0	T,C	0	0	136,150,0,46	1	1	0	2	T,T	T,C	0.25	0.140065939946	0	26,30,0,16	1	1	1	1.51397820492	0	2	T,T	T,C	0.5	0.0935260580108	0	NA	NA	104,85,1,20	1	1	0	2.26073665963	0	2	T,T	T,C	0.25	0.251314428281	0	NA	NA	113,126,0,31	1	1	0	0.62084275078	0
chr1_ref_v2	13848	0	A,G	0	0	135,125,0,35	1	1	0	2	A,A	A,G	0.25	0.0312525435041	0	25,23,0,15	1	1	1	2.42839920368	0	2	A,A	A,G	0.5	0.0314967139363	0	NA	NA	113,65,1,13	1	1	0	4.03250649136	0	2	A,A	A,G	0.125	0.165323980425	0	NA	NA	122,98,0,22	1	1	0	1.10638101574	0
chr1_ref_v2	16098	0	A,T	1	0	215,187,18,6	1	1	0	2	A,A	A,T	0.125	0.110348057169	1	106,68,21,2	1	1	1	4.3712440127	0	2	A,A	A,T	0.25	0.0776509342301	0	NA	NA	146,123,22,5	1	1	0	2.15601655666	0	2	A,A	A,T	0.25	0.352964364542	0	NA	NA	204,190,35,4	1	1	0	3.69814941211	0
chr1_ref_v2	16196	0	A,G	0	0	186,251,17,7	1	1	0	2	A,A	A,G	0.125	0.193829163645	1	77,96,16,14	1	1	1	6.77349205643	0	2	A,A	A,G	0.25	0.19381593622	0	NA	NA	140,166,13,5	1	1	0	0.797597265973	0	2	A,A	A,G	0.125	0.125163142954	1	NA	NA	184,229,22,17	1	1	0	3.35804408189	0
chr1_ref_v2	16264	0	A,T	1	0	190,228,0,24	1	1	0	2	A,A	A,T	0.125	0.108555406554	0	51,77,2,25	1	1	1	7.42724769231	0	2	A,A	A,T	0.25	0.38971675114	0	NA	NA	140,151,1,33	1	1	0	3.49351766253	0	2	A,A	A,T	0.25	0.2010525935	0	NA	NA	186,201,1,37	1	1	0	2.52014780264	0
chr1_ref_v2	18413	0	G,C	1	0	8,1,53,0	1	1	1	2	C,C	G,C	0.25	0.154150679827	0	11,7,40,2	1	1	1	4.52104149998	0	2	C,C	G,C	0.5	0.251314428281	0	NA	NA	2,1,60,0	1	1	1	1.96215820011	0	2	C,C	G,C	0.125	0.304211374403	0	NA	NA	13,4,103,0	1	1	1	0.893574821602	0
chr1_ref_v2	18425	0	C,T	0	0	8,1,37,0	1	1	1	2	C,T	T,T	0.5	0.341749293722	0	10,7,44,3	1	1	1	3.37913702786	0	2	T,T	C,T	0.5	0.0816780310143	0	NA	NA	2,1,49,1	1	1	1	1.97214478786	0	2	T,T	C,T	0.125	0.105360515658	0	NA	NA	12,5,99,5	1	1	1	1.05215616916	0
chr1_ref_v2	18457	0	C,T	1	0	96,63,7,7	1	1	1	2	C,C	C,T	0.125	0.278203328497	0	68,43,7,12	1	1	1	2.27524004114	0	2	C,C	C,T	0.25	0.180818926909	0	NA	NA	90,59,3,4	1	1	1	0.656201397647	0	2	C,C	C,T	0.125	0.349985955788	0	NA	NA	140,71,12,13	1	1	1	1.00187312016	0
chr1_ref_v2	21543	0	A,T	0	0	0,0,0,31	0	1	1	2	T,T	NA	NA	0.0317486983146	0	1,1,0,15	1	0	1	0.0	0	2	NA	NA	NA	NA	0	NA	NA	0,0,0,41	0	1	1	0.0	0	2	T,T	NA	NA	0.0240975515791	0	NA	NA	0,0,0,36	0	1	1	0.0	0
chr1_ref_v2	23241	0	C,CT	1	1	9,7,1,0	1	0	1	2	NA	NA	NA	NA	0	3,3,1,0	1	0	1	0.462820825866	0	2	NA	NA	NA	NA	0	NA	NA	4,4,1,1	1	0	1	0.504124982942	0	2	NA	NA	NA	NA	0	NA	NA	3,10,2,1	1	0	1	1.26112908145	0
chr1_ref_v2	25489	1	G,C	0	0	0,0,0,0	0	0	1	2	NA	NA	NA	NA	0	0,0,0,1	0	0	1	0.0	0	2	NA	NA	NA	NA	0	NA	NA	0,0,0,1	0	0	1	0.0	0	2	NA	NA	NA	NA	0	NA	NA	0,0,1,2	1	0	1	0.0	0
chr1_ref_v2	25498	1	G,A	0	0	0,0,0,0	0	0	1	2	NA	NA	NA	NA	0	0,0,0,1	0	0	1	0.0	0	2	NA	NA	NA	NA	0	NA	NA	0,0,0,1	0	0	1	0.0	0	2	NA	NA	NA	NA	0	NA	NA	0,0,1,2	1	0	1	0.0	0
chr1_ref_v2	30834	0	CAT,C	1	1	78,74,10,20	1	1	1	2	CAT,CAT	NA	NA	0.0384240401974	0	79,67,18,33	1	1	0	2.65208042425	0	2	CAT,CAT	CAT,C	0.25	0.000339444370424	0	NA	NA	56,54,8,20	1	1	0	0.968590509371	0	2	CAT,CAT	CAT,C	0.125	0.012242957256	0	NA	NA	62,67,12,17	1	1	0	0.828992524267	0
chr1_ref_v2	34825	0	G,GA	1	1	110,52,14,19	1	1	0	2	G,G	G,GA	0.25	0.0834047461463	0	63,45,6,11	1	1	0	1.88915227012	0	2	G,G	G,GA	0.125	0.0610657336633	0	NA	NA	89,32,8,5	1	1	0	2.04378850376	0	2	G,G	NA	NA	0.134870146993	0	NA	NA	111,71,16,15	1	1	0	1.74763096695	0
chr1_ref_v2	38943	0	T,G	0	0	56,227,61,0	1	1	0	2	T,T	T,G	0.5	0.41970022393	0	39,120,14,1	1	1	0	2.50714095446	0	2	T,T	T,G	0.125	0.347196199984	0	NA	NA	42,180,69,0	1	1	0	2.27684912249	0	2	T,T	T,G	0.5	0.0555698511548	0	NA	NA	63,231,71,0	1	1	0	0.67380287127	0
chr1_ref_v2	45346	0	CT,C	1	1	98,79,10,30	1	1	0	2	CT,CT	CT,C	0.125	0.105698843358	0	47,48,11,16	1	1	0	1.63288084829	0	2	CT,CT	CT,C	0.125	0.052942814602	0	NA	NA	50,69,11,22	1	1	0	1.99513480971	0	2	CT,CT	CT,C	0.125	0.112601831847	0	NA	NA	73,96,18,29	1	1	0	2.2581075013	0
chr1_ref_v2	51642	0	T,G	0	0	38,156,34,0	1	1	0	2	T,T	T,G	0.25	0.233400051481	0	23,133,10,0	1	1	0	3.63043588995	0	2	T,T	T,G	0.125	0.0609029467122	0	NA	NA	28,106,27,0	1	1	0	0.546047264687	0	2	T,T	T,G	0.25	0.38027485928	0	NA	NA	44,168,36,0	1	1	0	0.500967839578	0
chr1_ref_v2	69540	0	C,CT	1	1	32,79,16,8	1	1	0	2	C,C	C,CT	0.25	0.0237923433448	0	39,47,3,4	1	1	0	4.44909284028	0	2	C,C	NA	NA	0.109272709949	0	NA	NA	26,51,7,4	1	1	0	0.942128795942	0	2	C,C	C,CT	0.125	0.0758228369224	0	NA	NA	46,72,6,5	1	1	0	3.00613838456	0
chr1_ref_v2	74711	0	AT,A	1	1	126,105,17,7	1	1	0	2	AT,AT	NA	NA	0.173982865016	0	61,57,5,5	1	1	0	0.638485133423	0	2	AT,AT	NA	NA	0.529038589361	0	NA	NA	68,75,10,11	1	1	0	2.32142779888	0	2	AT,AT	NA	NA	0.199351047887	0	NA	NA	103,90,11,16	1	1	0	3.42401480054	0
chr1_ref_v2	92314	0	CT,C	1	1	157,162,22,18	1	1	0	2	CT,CT	CT,C	0.125	0.00888742655025	0	100,106,14,12	1	1	0	0.405807869844	0	2	CT,CT	CT,C	0.125	0.0111524951864	0	NA	NA	119,124,11,8	1	1	0	0.807884268698	0	2	CT,CT	NA	NA	0.363467429776	0	NA	NA	177,178,10,22	1	1	0	1.01602726399	0
chr1_ref_v2	99719	0	A,AT	1	1	3,105,16,5	1	1	0	2	A,A	A,AT	0.25	0.0971812539537	0	16,59,10,8	1	1	0	9.76818709766	0	2	A,A	A,AT	0.25	0.142350468632	0	NA	NA	4,83,18,7	1	1	0	1.18154522389	0	2	A,A	A,AT	0.5	0.279096329993	0	NA	NA	7,100,10,6	1	1	0	1.63572678006	0
chr1_ref_v2	100993	0	C,CA	1	1	3,2,11,42	1	1	0	2	CA,CA	NA	NA	0.935692141856	0	5,13,14,27	1	1	0	7.31201094896	0	2	CA,CA	C,CA	0.125	0.0747586701745	0	NA	NA	2,0,13,37	1	1	0	0.802229157694	0	2	CA,CA	NA	NA	1.3831979377	0	NA	NA	4,5,15,46	1	1	0	1.07279212116	0
chr1_ref_v2	125910	0	A,C	0	0	251,76,0,96	1	1	0	2	A,A	A,C	0.5	0.116636903726	0	143,78,0,30	1	1	0	7.6715698238	0	2	A,A	A,C	0.25	0.0182653479773	0	NA	NA	200,38,0,61	1	1	0	2.48996511224	0	2	A,A	A,C	0.5	0.246523999958	0	NA	NA	252,84,0,97	1	1	0	0.646361101756	0
chr1_ref_v2	126592	0	C,CT,CTT	1	1	1,2,9,20,72,76	1	1	0	2	CTT,CTT	NA	NA	0.454041081918	0	2,5,10,7,50,56	1	1	0	2.03632335782	0	2	CTT,CTT	C,CTT	0.125	0.563688071923	0	NA	NA	1,2,11,12,54,68	1	1	0	0.909376248268	0	2	CTT,CTT	NA	NA	0.477778774844	0	NA	NA	3,2,11,15,80,91	1	1	0	1.00294101892	0
chr1_ref_v2	140742	0	T,A	0	0	0,0,0,0	0	0	1	2	NA	NA	NA	NA	0	0,0,2,0	0	0	1	0.0	0	2	NA	NA	NA	NA	0	NA	NA	0,0,0,0	0	0	1	0.0	0	2	NA	NA	NA	NA	0	NA	NA	0,0,0,0	0	0	1	0.0	0
chr1_ref_v2	151837	0	G,T	0	0	53,144,61,0	1	1	0	2	G,G	G,T	0.5	0.0574570550248	0	54,120,24,0	1	1	0	2.80269356801	0	2	G,G	G,T	0.25	0.014369996998	0	NA	NA	48,107,29,2	1	1	0	1.69532925211	0	2	G,G	G,T	0.25	0.336472236621	0	NA	NA	57,128,60,0	1	1	0	0.788919170766	0
chr1_ref_v2	161656	1	G,A	0	0	0,0,0,0	0	0	1	2	NA	NA	NA	NA	0	0,0,0,0	0	0	1	0.0	0	2	NA	NA	NA	NA	0	NA	NA	0,0,0,0	0	0	1	0.0	0	2	NA	NA	NA	NA	0	NA	NA	0,0,1,1	1	0	1	0.0	0
chr1_ref_v2	161689	1	T,A	0	0	0,0,0,0	0	0	1	2	NA	NA	NA	NA	0	0,0,0,0	0	0	1	0.0	0	2	NA	NA	NA	NA	0	NA	NA	0,0,0,0	0	0	1	0.0	0	2	NA	NA	NA	NA	0	NA	NA	0,0,1,1	1	0	1	0.0	0
chr1_ref_v2	191067	0	A,ATCG	1	1	0,0,179,92	1	1	0	2	ATCG,ATCG	NA	NA	0.00210471722376	0	1,0,41,17	1	1	1	1.05121641711	0	2	ATCG,ATCG	NA	NA	0.015986959292	0	NA	NA	2,0,145,86	1	1	0	0.827942093012	0	2	ATCG,ATCG	NA	NA	0.412182684303	0	NA	NA	1,1,185,107	1	1	0	0.711566765481	0
chr1_ref_v2	193731	0	T,TATG	1	1	1,1,230,150	1	1	0	2	TATG,TATG	NA	NA	0.659365304138	0	0,2,124,76	1	1	0	1.01397419674	0	2	TATG,TATG	NA	NA	0.410908249726	0	NA	NA	2,2,201,115	1	1	0	0.980289130671	0	2	TATG,TATG	NA	NA	0.355378663943	0	NA	NA	0,0,232,152	1	1	0	0.47221268134	0
chr1_ref_v2	198259	0	C,A	1	0	16,1,56,139	1	1	0	2	A,A	C,A	0.125	0.268263986595	0	7,4,44,79	1	1	0	2.50824994375	0	2	A,A	C,A	0.125	0.293761118528	0	NA	NA	4,2,70,90	1	1	0	5.54230937005	0	2	A,A	C,A	0.125	0.575364144904	0	NA	NA	8,9,103,158	1	1	0	5.60825246911	0
chr1_ref_v2	198268	0	C,T	1	0	30,1,38,131	1	1	0	2	T,T	C,T	0.25	0.249998638617	0	7,5,44,72	1	1	0	5.57721866829	0	2	T,T	C,T	0.25	0.322773392263	0	NA	NA	11,3,60,81	1	1	0	8.77202000064	0	2	T,T	C,T	0.25	0.363792411708	0	NA	NA	15,11,96,146	1	1	0	11.4229172308	0
chr1_ref_v2	198273	0	G,A	0	0	35,2,32,128	1	1	0	2	G,A	A,A	0.5	0.365643613921	0	7,7,40,69	1	1	0	6.6236577089	0	2	A,A	G,A	0.25	0.106380403559	0	NA	NA	14,3,60,76	1	1	0	11.9190986086	0	2	A,A	G,A	0.25	0.133531392625	0	NA	NA	21,14,85,130	1	1	0	12.516337677	0
chr1_ref_v2	198293	0	G,A	0	0	136,11,18,112	1	1	0	2	G,A	NA	NA	0.122898136323	0	9,22,13,58	1	1	0	16.3241730978	1	2	A,A	G,A	0.5	0.269919616112	1	g.198293G>A	1	73,10,31,67	1	1	0	6.50593308281	0	2	G,A	A,A	0.125	0.0851875574069	0	NA	NA	98,34,46,120	1	1	0	9.0105910206	0
chr1_ref_v2	198300	0	A,G	1	0	126,15,15,167	1	1	0	2	A,G	G,G	0.125	0.00393236841772	0	12,23,10,77	1	1	0	12.268094935	1	2	G,G	A,G	0.5	0.188052231503	1	NA	NA	66,14,26,93	1	1	0	6.05173462091	0	2	A,G	G,G	0.25	0.113728765328	0	NA	NA	93,39,35,156	1	1	0	8.25485844287	0
chr1_ref_v2	198329	0	T,TTGAATTAAAGTTTGAAATA,TTGAATTAAGGTTTGGAATA	0	0	0,0,122,23,4,113	1	1	0	2	TTGAATTAAAGTTTGAAATA,TTGAATTAAGGTTTGGAATA	TTGAATTAAAGTTTGAAATA,TTGAATTAAAGTTTGAAATA	0.125	0.0367546206581	0	0,0,46,16,3,51	1	1	0	1.35913773556	0	2	TTGAATTAAAGTTTGAAATA,TTGAATTAAGGTTTGGAATA	TTGAATTAAAGTTTGAAATA,TTGAATTAAAGTTTGAAATA	0.125	0.1131640898	0	NA	NA	0,0,70,27,6,57	1	1	0	3.35438322871	0	2	TTGAATTAAAGTTTGAAATA,TTGAATTAAGGTTTGGAATA	TTGAATTAAAGTTTGAAATA,TTGAATTAAAGTTTGAAATA	0.25	0.0792493716541	0	NA	NA	0,0,110,42,16,97	1	1	0	5.81473041155	0
chr1_ref_v2	198379	0	C,CG	1	0	0,0,206,115	1	1	0	2	CG,CG	NA	NA	0.0	0	0,0,102,45	1	1	0	1.00260823577	0	2	CG,CG	NA	NA	0.0	0	NA	NA	0,0,144,102	1	1	0	1.46963990511	0	2	CG,CG	NA	NA	0.0	0	NA	NA	0,0,212,112	1	1	0	0.492660052574	0
chr1_ref_v2	198380	0	A,AG	1	0	0,0,205,119	1	1	0	2	AG,AG	NA	NA	0.0	0	0,0,103,47	1	1	0	1.04764952092	0	2	AG,AG	NA	NA	0.0	0	NA	NA	0,0,145,105	1	1	0	1.35774660287	0	2	AG,AG	NA	NA	0.0	0	NA	NA	0,0,217,115	1	1	0	0.644393575855	0
chr1_ref_v2	198585	0	A,AAAAATGCGTAAAAAGAAAGAAGACGTC	0	0	0,0,140,161	1	1	1	2	AAAAATGCGTAAAAAGAAAGAAGACGTC,AAAAATGCGTAAAAAGAAAGAAGACGTC	NA	NA	0.0	0	0,0,44,73	1	1	0	1.60179533034	0	2	AAAAATGCGTAAAAAGAAAGAAGACGTC,AAAAATGCGTAAAAAGAAAGAAGACGTC	NA	NA	0.0	0	NA	NA	0,0,112,112	1	1	0	0.800303948097	0	2	AAAAATGCGTAAAAAGAAAGAAGACGTC,AAAAATGCGTAAAAAGAAAGAAGACGTC	NA	NA	0.0	0	NA	NA	0,0,145,160	1	1	0	0.456407982115	0
chr1_ref_v2	198636	0	C,T	0	0	0,0,35,191	1	1	1	2	T,T	NA	NA	0.0	0	0,0,24,98	1	1	1	0.925543471066	0	2	T,T	NA	NA	0.0	0	NA	NA	0,0,32,141	1	1	1	0.807138941175	0	2	T,T	NA	NA	0.0	0	NA	NA	0,0,82,195	1	1	1	9.14711057253	0
chr1_ref_v2	198637	0	A,ATCCTTGAATAACGAACTTT	0	0	0,0,32,184	1	1	1	2	ATCCTTGAATAACGAACTTT,ATCCTTGAATAACGAACTTT	NA	NA	0.0	0	0,0,24,94	1	1	1	1.24902992094	0	2	ATCCTTGAATAACGAACTTT,ATCCTTGAATAACGAACTTT	NA	NA	0.0	0	NA	NA	0,0,27,134	1	1	1	0.575978458553	0	2	ATCCTTGAATAACGAACTTT,ATCCTTGAATAACGAACTTT	NA	NA	0.0	0	NA	NA	0,1,73,185	1	1	1	7.97650661315	0
chr1_ref_v2	198643	0	T,TCAA	1	0	0,1,14,159	1	1	1	2	TCAA,TCAA	NA	NA	0.00576370471675	0	1,1,20,76	1	1	1	4.32705260996	0	2	TCAA,TCAA	NA	NA	0.0206192872027	0	NA	NA	0,0,19,119	1	1	1	1.88422832273	0	2	TCAA,TCAA	NA	NA	0.0	0	NA	NA	0,2,52,164	1	1	1	12.4417836548	0
chr1_ref_v2	198644	0	T,TGTTTTA	1	0	0,1,12,169	1	1	1	2	TGTTTTA,TGTTTTA	NA	NA	0.00550965581097	0	0,2,20,75	1	1	1	5.90386001401	0	2	TGTTTTA,TGTTTTA	NA	NA	0.426299195011	0	NA	NA	0,1,11,122	1	1	1	0.574345641559	0	2	TGTTTTA,TGTTTTA	NA	NA	0.00749067172916	0	NA	NA	1,0,36,179	1	1	1	6.74538907451	0
chr1_ref_v2	198649	0	A,C	0	0	0,0,32,167	1	1	1	2	C,C	NA	NA	0.0	0	0,0,40,78	1	1	1	6.47940625566	0	2	C,C	NA	NA	0.0	0	NA	NA	0,0,27,119	1	1	1	0.623872108045	0	2	C,C	NA	NA	0.0	0	NA	NA	0,0,57,180	1	1	1	3.14453641574	0
chr1_ref_v2	198651	0	C,G	0	0	0,0,30,161	1	1	1	2	G,G	NA	NA	0.0	0	0,0,40,75	1	1	1	7.14876526211	0	2	G,G	NA	NA	0.0	0	NA	NA	0,0,26,116	1	1	1	0.654718331242	0	2	G,G	NA	NA	0.0	0	NA	NA	0,0,56,180	1	1	1	3.19744765861	0
chr1_ref_v2	198718	0	GGAAAAGCATCGTGTTGAAAAGAACC,G	0	0	0,0,0,19	0	0	1	2	NA	NA	NA	NA	0	0,0,0,5	0	0	1	0.0	0	2	NA	NA	NA	NA	0	NA	NA	0,0,0,11	0	0	1	0.0	0	2	NA	NA	NA	NA	0	NA	NA	0,0,0,20	0	1	1	0.0	0
chr1_ref_v2	198963	0	G,GCTTCCTCTGACGACAAGTCCGCTCCCACTTATAGTGTCCTGAGTGATTATTTATTTTTATGTGAACACCAAAAGGAATAA	0	0	0,0,55,4	1	1	1	2	GCTTCCTCTGACGACAAGTCCGCTCCCACTTATAGTGTCCTGAGTGATTATTTATTTTTATGTGAACACCAAAAGGAATAA,GCTTCCTCTGACGACAAGTCCGCTCCCACTTATAGTGTCCTGAGTGATTATTTATTTTTATGTGAACACCAAAAGGAATAA	NA	NA	0.0	0	0,0,16,18	1	1	1	13.3529469557	0	2	GCTTCCTCTGACGACAAGTCCGCTCCCACTTATAGTGTCCTGAGTGATTATTTATTTTTATGTGAACACCAAAAGGAATAA,GCTTCCTCTGACGACAAGTCCGCTCCCACTTATAGTGTCCTGAGTGATTATTTATTTTTATGTGAACACCAAAAGGAATAA	NA	NA	0.0	0	NA	NA	0,0,46,3	1	1	1	0.304063233611	0	2	GCTTCCTCTGACGACAAGTCCGCTCCCACTTATAGTGTCCTGAGTGATTATTTATTTTTATGTGAACACCAAAAGGAATAA,GCTTCCTCTGACGACAAGTCCGCTCCCACTTATAGTGTCCTGAGTGATTATTTATTTTTATGTGAACACCAAAAGGAATAA	NA	NA	0.0	0	NA	NA	0,0,54,24	1	1	1	10.062820904	0
chr1_ref_v2	199072	0	T,TCACTTACCATATCAACCATTATGTTCAGTTAACTCACCTTTAAAGTACTGTGCACAACACCCTATTTCCATCTGATCGGTCGCTTTATCTGG	1	0	0,0,10,191	1	1	1	2	TCACTTACCATATCAACCATTATGTTCAGTTAACTCACCTTTAAAGTACTGTGCACAACACCCTATTTCCATCTGATCGGTCGCTTTATCTGG,TCACTTACCATATCAACCATTATGTTCAGTTAACTCACCTTTAAAGTACTGTGCACAACACCCTATTTCCATCTGATCGGTCGCTTTATCTGG	NA	NA	0.0	0	0,0,7,85	1	1	1	0.779866153906	0	2	TCACTTACCATATCAACCATTATGTTCAGTTAACTCACCTTTAAAGTACTGTGCACAACACCCTATTTCCATCTGATCGGTCGCTTTATCTGG,TCACTTACCATATCAACCATTATGTTCAGTTAACTCACCTTTAAAGTACTGTGCACAACACCCTATTTCCATCTGATCGGTCGCTTTATCTGG	NA	NA	0.0	0	NA	NA	0,0,25,121	1	1	1	7.76875639745	0	2	TCACTTACCATATCAACCATTATGTTCAGTTAACTCACCTTTAAAGTACTGTGCACAACACCCTATTTCCATCTGATCGGTCGCTTTATCTGG,TCACTTACCATATCAACCATTATGTTCAGTTAACTCACCTTTAAAGTACTGTGCACAACACCCTATTTCCATCTGATCGGTCGCTTTATCTGG	NA	NA	0.0	0	NA	NA	0,0,30,185	1	1	1	6.74162588236	0
chr1_ref_v2	199130	0	G,GAGACCC	0	0	7,56,0,32	1	1	1	2	G,GAGACCC	G,G	0.25	0.135801541159	0	2,40,1,9	1	1	1	2.47281777433	0	2	G,GAGACCC	G,G	0.5	0.336472236621	0	NA	NA	6,36,0,22	1	1	1	0.500202666353	0	2	G,GAGACCC	G,G	0.25	0.0913497785882	0	NA	NA	11,46,0,29	1	1	1	1.30503924311	0
chr1_ref_v2	199131	0	T,TGCCCGC	0	0	7,57,0,26	1	1	1	2	T,T	T,TGCCCGC	0.5	0.235566071313	0	2,42,0,5	1	1	1	3.56359818874	0	2	T,T	T,TGCCCGC	0.25	0.0465200156349	0	NA	NA	6,37,0,16	1	1	1	0.556954076522	0	2	T,T	T,TGCCCGC	0.5	0.170625517031	0	NA	NA	11,48,0,15	1	1	1	1.6536895365	0
chr1_ref_v2	201984	1	A,G	0	0	0,0,0,0	0	0	1	2	NA	NA	NA	NA	0	0,0,0,0	0	0	1	0.0	0	2	NA	NA	NA	NA	0	NA	NA	0,0,1,0	0	0	1	0.0	0	2	NA	NA	NA	NA	0	NA	NA	1,0,0,1	1	0	1	0.0	0
chr1_ref_v2	201987	1	T,C	0	0	0,0,0,0	0	0	1	2	NA	NA	NA	NA	0	0,0,0,0	0	0	1	0.0	0	2	NA	NA	NA	NA	0	NA	NA	1,0,0,0	0	0	1	0.0	0	2	NA	NA	NA	NA	0	NA	NA	0,1,1,0	1	0	1	0.0	0
chr1_ref_v2	202003	1	A,G	1	0	0,0,0,0	0	0	1	2	NA	NA	NA	NA	0	0,0,0,0	0	0	1	0.0	0	2	NA	NA	NA	NA	0	NA	NA	0,0,0,0	0	0	1	0.0	0	2	NA	NA	NA	NA	0	NA	NA	0,0,1,0	0	0	1	0.0	0
chr1_ref_v2	202008	1	T,C	0	0	0,0,0,0	0	0	1	2	NA	NA	NA	NA	0	0,0,0,0	0	0	1	0.0	0	2	NA	NA	NA	NA	0	NA	NA	0,0,0,0	0	0	1	0.0	0	2	NA	NA	NA	NA	0	NA	NA	0,0,1,0	0	0	1	0.0	0
chr1_ref_v2	202419	1	T,C	0	0	0,0,1,0	0	0	1	2	NA	NA	NA	NA	0	0,0,0,0	0	0	1	0.0	0	2	NA	NA	NA	NA	0	NA	NA	0,0,1,0	0	0	1	0.0	0	2	NA	NA	NA	NA	0	NA	NA	0,1,1,0	1	0	1	0.0	0
chr1_ref_v2	202422	1	C,T	0	0	0,0,1,0	0	0	1	2	NA	NA	NA	NA	0	0,0,0,0	0	0	1	0.0	0	2	NA	NA	NA	NA	0	NA	NA	0,0,1,0	0	0	1	0.0	0	2	NA	NA	NA	NA	0	NA	NA	0,1,1,0	1	0	1	0.0	0
chr1_ref_v2	202434	1	C,T	0	0	0,0,1,0	0	0	1	2	NA	NA	NA	NA	0	0,1,0,0	0	0	1	0.0	0	2	NA	NA	NA	NA	0	NA	NA	0,0,1,0	0	0	1	0.0	0	2	NA	NA	NA	NA	0	NA	NA	0,0,1,0	0	0	1	0.0	0
chr1_ref_v2	202888	1	T,TTCATTTCTTCCTCTG	1	0	0,1,0,44	1	1	1	2	NA	NA	NA	NA	0	0,0,0,9	0	0	1	0.0	0	2	NA	NA	NA	NA	0	NA	NA	0,0,0,20	0	1	1	0.0	0	2	NA	NA	NA	NA	0	NA	NA	0,0,0,30	0	1	1	0.0	0
chr1_ref_v2	203160	1	G,A	1	0	0,0,5,0	0	0	1	2	NA	NA	NA	NA	0	0,0,0,0	0	0	1	0.0	0	2	NA	NA	NA	NA	0	NA	NA	0,0,4,0	0	0	1	0.0	0	2	NA	NA	NA	NA	0	NA	NA	0,0,6,1	1	0	1	0.0	0
chr1_ref_v2	203208	1	A,C	0	0	0,3,0,0	0	0	1	2	NA	NA	NA	NA	0	0,0,0,0	0	0	1	0.0	0	2	NA	NA	NA	NA	0	NA	NA	0,1,0,0	0	0	1	0.0	0	2	NA	NA	NA	NA	0	NA	NA	0,1,0,1	1	0	1	0.0	0
chr1_ref_v2	203426	1	A,C	1	0	0,0,0,4	0	0	1	2	NA	NA	NA	NA	0	0,0,1,0	0	0	1	0.0	0	2	NA	NA	NA	NA	0	NA	NA	0,0,0,3	0	0	1	0.0	0	2	NA	NA	NA	NA	0	NA	NA	0,0,1,12	1	0	1	0.0	0
chr1_ref_v2	203429	1	A,G	1	0	0,0,0,4	0	0	1	2	NA	NA	NA	NA	0	0,0,0,0	0	0	1	0.0	0	2	NA	NA	NA	NA	0	NA	NA	0,0,0,3	0	0	1	0.0	0	2	NA	NA	NA	NA	0	NA	NA	0,0,1,11	1	0	1	0.0	0
chr1_ref_v2	203470	1	G,A	0	0	0,0,7,1	1	0	1	2	NA	NA	NA	NA	0	0,0,2,0	0	0	1	0.0	0	2	NA	NA	NA	NA	0	NA	NA	0,0,2,1	1	0	1	0.50119982975	0	2	NA	NA	NA	NA	0	NA	NA	0,0,4,0	0	0	1	0.0	0
chr1_ref_v2	203480	1	A,T	1	0	0,0,7,2	1	0	1	2	NA	NA	NA	NA	0	0,0,2,0	0	0	1	0.0	0	2	NA	NA	NA	NA	0	NA	NA	0,0,4,1	1	0	1	0.216527501278	0	2	NA	NA	NA	NA	0	NA	NA	0,0,5,0	0	0	1	0.0	0
chr1_ref_v2	203600	1	G,A	0	0	0,0,9,0	0	0	1	2	NA	NA	NA	NA	0	0,0,2,0	0	0	1	0.0	0	2	NA	NA	NA	NA	0	NA	NA	0,0,16,0	0	0	1	0.0	0	2	NA	NA	NA	NA	0	NA	NA	0,0,15,0	0	0	1	0.0	0
chr1_ref_v2	203610	1	C,A	0	0	0,0,5,0	0	0	1	2	NA	NA	NA	NA	0	0,0,1,0	0	0	1	0.0	0	2	NA	NA	NA	NA	0	NA	NA	0,0,15,0	0	0	1	0.0	0	2	NA	NA	NA	NA	0	NA	NA	0,0,16,0	0	0	1	0.0	0
chr1_ref_v2	203695	1	A,ATACTGGAGCTGCTGAGACAACTACCAG	0	0	0,0,0,1	0	0	1	2	NA	NA	NA	NA	0	0,0,2,1	1	0	1	0.0	0	2	NA	NA	NA	NA	0	NA	NA	0,1,1,3	1	0	1	0.0	0	2	NA	NA	NA	NA	0	NA	NA	0,0,0,3	0	0	1	0.0	0
chr1_ref_v2	203924	1	C,T	1	0	0,0,0,2	0	0	1	2	NA	NA	NA	NA	0	0,0,0,1	0	0	1	0.0	0	2	NA	NA	NA	NA	0	NA	NA	0,0,0,1	0	0	1	0.0	0	2	NA	NA	NA	NA	0	NA	NA	0,0,0,1	0	0	1	0.0	0
chr1_ref_v2	204457	0	A,AACCATCGCC	0	0	0,0,0,0	0	0	1	2	NA	NA	NA	NA	0	0,0,2,0	0	0	1	0.0	0	2	NA	NA	NA	NA	0	NA	NA	0,0,1,0	0	0	1	0.0	0	2	NA	NA	NA	NA	0	NA	NA	0,0,1,0	0	0	1	0.0	0
chr1_ref_v2	204460	0	C,T	1	0	0,0,0,0	0	0	1	2	NA	NA	NA	NA	0	0,0,2,0	0	0	1	0.0	0	2	NA	NA	NA	NA	0	NA	NA	0,0,1,0	0	0	1	0.0	0	2	NA	NA	NA	NA	0	NA	NA	0,0,1,0	0	0	1	0.0	0
chr1_ref_v2	205355	0	C,T	0	0	0,0,0,0	0	0	1	2	NA	NA	NA	NA	0	0,0,0,0	0	0	1	0.0	0	2	NA	NA	NA	NA	0	NA	NA	0,0,1,1	1	0	1	0.0	0	2	NA	NA	NA	NA	0	NA	NA	0,0,0,0	0	0	1	0.0	0
chr1_ref_v2	205369	0	G,A	0	0	0,0,0,0	0	0	1	2	NA	NA	NA	NA	0	0,0,0,0	0	0	1	0.0	0	2	NA	NA	NA	NA	0	NA	NA	0,0,1,1	1	0	1	0.0	0	2	NA	NA	NA	NA	0	NA	NA	0,0,0,0	0	0	1	0.0	0
chr1_ref_v2	205386	0	G,T	0	0	0,0,0,0	0	0	1	2	NA	NA	NA	NA	0	0,0,0,0	0	0	1	0.0	0	2	NA	NA	NA	NA	0	NA	NA	0,0,0,1	0	0	1	0.0	0	2	NA	NA	NA	NA	0	NA	NA	0,0,0,0	0	0	1	0.0	0
chr1_ref_v2	205388	0	A,ATGAT	1	0	0,0,0,0	0	0	1	2	NA	NA	NA	NA	0	0,0,0,0	0	0	1	0.0	0	2	NA	NA	NA	NA	0	NA	NA	0,0,0,1	0	0	1	0.0	0	2	NA	NA	NA	NA	0	NA	NA	0,0,0,0	0	0	1	0.0	0
chr1_ref_v2	205391	0	A,G	1	0	0,0,0,0	0	0	1	2	NA	NA	NA	NA	0	0,0,0,0	0	0	1	0.0	0	2	NA	NA	NA	NA	0	NA	NA	0,0,0,1	0	0	1	0.0	0	2	NA	NA	NA	NA	0	NA	NA	0,0,0,0	0	0	1	0.0	0
chr1_ref_v2	205399	0	C,T	1	0	0,0,0,0	0	0	1	2	NA	NA	NA	NA	0	0,0,0,0	0	0	1	0.0	0	2	NA	NA	NA	NA	0	NA	NA	0,0,0,1	0	0	1	0.0	0	2	NA	NA	NA	NA	0	NA	NA	0,0,0,0	0	0	1	0.0	0
chr1_ref_v2	205402	0	A,G	1	0	0,0,0,0	0	0	1	2	NA	NA	NA	NA	0	0,0,0,0	0	0	1	0.0	0	2	NA	NA	NA	NA	0	NA	NA	0,0,0,1	0	0	1	0.0	0	2	NA	NA	NA	NA	0	NA	NA	0,0,0,0	0	0	1	0.0	0
chr1_ref_v2	205477	1	T,C	1	0	0,0,0,0	0	0	1	2	NA	NA	NA	NA	0	0,0,0,1	0	0	1	0.0	0	2	NA	NA	NA	NA	0	NA	NA	0,0,0,0	0	0	1	0.0	0	2	NA	NA	NA	NA	0	NA	NA	0,0,0,0	0	0	1	0.0	0
chr1_ref_v2	205478	1	TTTGATAAC,T	1	0	0,0,0,0	0	0	1	2	NA	NA	NA	NA	0	0,0,0,1	0	0	1	0.0	0	2	NA	NA	NA	NA	0	NA	NA	0,0,0,0	0	0	1	0.0	0	2	NA	NA	NA	NA	0	NA	NA	0,0,0,0	0	0	1	0.0	0
chr1_ref_v2	205507	1	ATTG,A	1	1	0,0,0,0	0	0	1	2	NA	NA	NA	NA	0	0,0,0,1	0	0	1	0.0	0	2	NA	NA	NA	NA	0	NA	NA	0,0,0,0	0	0	1	0.0	0	2	NA	NA	NA	NA	0	NA	NA	0,0,0,0	0	0	1	0.0	0
chr1_ref_v2	206483	0	A,T	1	0	0,0,10,0	0	0	1	2	NA	NA	NA	NA	0	0,0,6,1	1	0	1	0.0	0	2	NA	NA	NA	NA	0	NA	NA	0,0,2,0	0	0	1	0.0	0	2	NA	NA	NA	NA	0	NA	NA	0,0,4,0	0	0	1	0.0	0
chr1_ref_v2	206517	0	T,C	0	0	0,0,5,0	0	0	1	2	NA	NA	NA	NA	0	0,0,0,1	0	0	1	0.0	0	2	NA	NA	NA	NA	0	NA	NA	0,0,1,1	1	0	1	0.0	0	2	NA	NA	NA	NA	0	NA	NA	0,0,3,0	0	0	1	0.0	0
chr1_ref_v2	206539	0	A,T	0	0	0,0,1,0	0	0	1	2	NA	NA	NA	NA	0	0,0,0,0	0	0	1	0.0	0	2	NA	NA	NA	NA	0	NA	NA	0,0,0,1	0	0	1	0.0	0	2	NA	NA	NA	NA	0	NA	NA	0,0,2,0	0	0	1	0.0	0
chr1_ref_v2	206557	0	T,G	1	0	0,0,0,0	0	0	1	2	NA	NA	NA	NA	0	0,0,0,0	0	0	1	0.0	0	2	NA	NA	NA	NA	0	NA	NA	0,0,0,1	0	0	1	0.0	0	2	NA	NA	NA	NA	0	NA	NA	0,0,1,0	0	0	1	0.0	0
chr1_ref_v2	206562	0	T,A	1	0	0,0,0,0	0	0	1	2	NA	NA	NA	NA	0	0,0,0,0	0	0	1	0.0	0	2	NA	NA	NA	NA	0	NA	NA	0,0,0,1	0	0	1	0.0	0	2	NA	NA	NA	NA	0	NA	NA	0,0,0,0	0	0	1	0.0	0
chr1_ref_v2	206564	0	T,C	1	0	0,0,0,0	0	0	1	2	NA	NA	NA	NA	0	0,0,0,0	0	0	1	0.0	0	2	NA	NA	NA	NA	0	NA	NA	0,0,0,1	0	0	1	0.0	0	2	NA	NA	NA	NA	0	NA	NA	0,0,0,0	0	0	1	0.0	0
chr1_ref_v2	206582	0	A,ACAATAAAGCC	0	0	0,0,0,1	0	0	1	2	NA	NA	NA	NA	0	0,0,0,0	0	0	1	0.0	0	2	NA	NA	NA	NA	0	NA	NA	0,0,0,1	0	0	1	0.0	0	2	NA	NA	NA	NA	0	NA	NA	0,0,1,0	0	0	1	0.0	0
chr1_ref_v2	208954	0	G,A	0	0	1,0,0,0	0	0	1	2	NA	NA	NA	NA	0	0,0,0,0	0	0	1	0.0	0	2	NA	NA	NA	NA	0	NA	NA	0,0,1,0	0	0	1	0.0	0	2	NA	NA	NA	NA	0	NA	NA	0,0,1,0	0	0	1	0.0	0
chr1_ref_v2	209581	0	G,GTGGAATTTCTCTTA	0	0	0,0,1,1	1	0	1	2	NA	NA	NA	NA	0	0,0,0,0	0	0	1	0.0	0	2	NA	NA	NA	NA	0	NA	NA	0,0,0,0	0	0	1	0.0	0	2	NA	NA	NA	NA	0	NA	NA	0,0,0,0	0	0	1	0.0	0
chr1_ref_v2	209609	0	G,A	0	0	0,0,1,1	1	0	1	2	NA	NA	NA	NA	0	0,0,0,0	0	0	1	0.0	0	2	NA	NA	NA	NA	0	NA	NA	0,0,0,0	0	0	1	0.0	0	2	NA	NA	NA	NA	0	NA	NA	0,0,0,0	0	0	1	0.0	0
chr1_ref_v2	209993	0	T,C	1	0	0,0,0,0	0	0	1	2	NA	NA	NA	NA	0	0,0,0,0	0	0	1	0.0	0	2	NA	NA	NA	NA	0	NA	NA	0,0,0,1	0	0	1	0.0	0	2	NA	NA	NA	NA	0	NA	NA	0,0,0,0	0	0	1	0.0	0
chr1_ref_v2	211007	0	A,C	0	0	0,0,0,0	0	0	1	2	NA	NA	NA	NA	0	0,0,0,0	0	0	1	0.0	0	2	NA	NA	NA	NA	0	NA	NA	0,0,0,0	0	0	1	0.0	0	2	NA	NA	NA	NA	0	NA	NA	0,0,0,1	0	0	1	0.0	0
chr1_ref_v2	211038	0	T,A	1	0	0,0,0,0	0	0	1	2	NA	NA	NA	NA	0	0,0,0,0	0	0	1	0.0	0	2	NA	NA	NA	NA	0	NA	NA	0,0,0,0	0	0	1	0.0	0	2	NA	NA	NA	NA	0	NA	NA	0,0,0,1	0	0	1	0.0	0
chr1_ref_v2	211743	0	T,G	0	0	0,0,0,1	0	0	1	2	NA	NA	NA	NA	0	0,0,0,0	0	0	1	0.0	0	2	NA	NA	NA	NA	0	NA	NA	0,0,0,0	0	0	1	0.0	0	2	NA	NA	NA	NA	0	NA	NA	0,0,0,0	0	0	1	0.0	0
chr1_ref_v2	211768	0	G,A	0	0	0,0,0,1	0	0	1	2	NA	NA	NA	NA	0	0,0,0,0	0	0	1	0.0	0	2	NA	NA	NA	NA	0	NA	NA	0,0,0,0	0	0	1	0.0	0	2	NA	NA	NA	NA	0	NA	NA	0,0,0,0	0	0	1	0.0	0
chr1_ref_v2	213955	0	A,G	0	0	0,0,1,0	0	0	1	2	NA	NA	NA	NA	0	0,0,0,0	0	0	1	0.0	0	2	NA	NA	NA	NA	0	NA	NA	0,0,0,0	0	0	1	0.0	0	2	NA	NA	NA	NA	0	NA	NA	0,0,0,0	0	0	1	0.0	0
chr1_ref_v2	213959	0	A,T	1	0	0,0,1,0	0	0	1	2	NA	NA	NA	NA	0	0,0,0,0	0	0	1	0.0	0	2	NA	NA	NA	NA	0	NA	NA	0,0,0,0	0	0	1	0.0	0	2	NA	NA	NA	NA	0	NA	NA	0,0,0,0	0	0	1	0.0	0
chr1_ref_v2	213960	0	G,A	1	0	0,0,1,0	0	0	1	2	NA	NA	NA	NA	0	0,0,0,0	0	0	1	0.0	0	2	NA	NA	NA	NA	0	NA	NA	0,0,0,0	0	0	1	0.0	0	2	NA	NA	NA	NA	0	NA	NA	0,0,0,0	0	0	1	0.0	0
chr1_ref_v2	213966	0	G,C	0	0	0,0,1,0	0	0	1	2	NA	NA	NA	NA	0	0,0,0,0	0	0	1	0.0	0	2	NA	NA	NA	NA	0	NA	NA	0,0,0,0	0	0	1	0.0	0	2	NA	NA	NA	NA	0	NA	NA	0,0,0,0	0	0	1	0.0	0
chr1_ref_v2	215056	0	C,T	0	0	0,0,1,0	0	0	1	2	NA	NA	NA	NA	0	0,0,1,0	0	0	1	0.0	0	2	NA	NA	NA	NA	0	NA	NA	0,0,1,0	0	0	1	0.0	0	2	NA	NA	NA	NA	0	NA	NA	0,0,3,0	0	0	1	0.0	0
chr1_ref_v2	215060	0	G,A	0	0	0,0,3,0	0	0	1	2	NA	NA	NA	NA	0	0,0,1,0	0	0	1	0.0	0	2	NA	NA	NA	NA	0	NA	NA	0,0,2,0	0	0	1	0.0	0	2	NA	NA	NA	NA	0	NA	NA	0,0,3,0	0	0	1	0.0	0
chr1_ref_v2	215063	0	C,T	0	0	0,0,3,0	0	0	1	2	NA	NA	NA	NA	0	0,0,1,0	0	0	1	0.0	0	2	NA	NA	NA	NA	0	NA	NA	0,0,2,0	0	0	1	0.0	0	2	NA	NA	NA	NA	0	NA	NA	0,0,2,0	0	0	1	0.0	0
chr1_ref_v2	218908	0	T,G	0	0	112,0,38,0	1	1	1	2	T,T	T,G	0.5	0.0436553102211	0	54,0,21,0	1	1	1	0.472004091366	0	2	T,T	T,G	0.5	0.182321556794	0	NA	NA	85,0,31,0	1	1	1	0.398513375328	0	2	T,T	T,G	0.5	0.110000895214	0	NA	NA	110,0,21,0	1	1	1	2.27725545313	0
chr1_ref_v2	219115	0	CTTTTTTTTTTTTTTTTT,C	1	1	0,17,3,71	1	1	1	2	CTTTTTTTTTTTTTTTTT,C	C,C	0.5	0.31508104664	0	0,6,0,27	1	1	1	0.424514260468	0	2	C,C	CTTTTTTTTTTTTTTTTT,C	0.5	0.287682072452	0	NA	NA	0,17,2,55	1	1	1	0.680643490458	0	2	C,C	CTTTTTTTTTTTTTTTTT,C	0.5	0.0540672212703	0	NA	NA	0,13,1,52	1	1	1	0.334224400171	0
chr1_ref_v2	219137	0	T,C	1	0	0,43,3,39	1	1	1	2	T,C	NA	NA	0.0465200156349	0	0,10,1,17	1	1	1	1.12219373921	0	2	T,C	C,C	0.25	0.0746908926016	0	NA	NA	2,38,0,35	1	1	1	0.884092728077	0	2	T,C	NA	NA	0.105360515658	0	NA	NA	0,22,1,31	1	1	1	1.24928842167	0
chr1_ref_v2	222737	0	T,C	0	0	1,0,0,0	0	0	1	2	NA	NA	NA	NA	0	0,0,0,0	0	0	1	0.0	0	2	NA	NA	NA	NA	0	NA	NA	0,0,0,0	0	0	1	0.0	0	2	NA	NA	NA	NA	0	NA	NA	0,0,1,0	0	0	1	0.0	0
chr1_ref_v2	224800	0	T,C	1	0	0,0,0,1	0	0	1	2	NA	NA	NA	NA	0	0,0,0,0	0	0	1	0.0	0	2	NA	NA	NA	NA	0	NA	NA	0,0,0,0	0	0	1	0.0	0	2	NA	NA	NA	NA	0	NA	NA	0,0,0,0	0	0	1	0.0	0
chr1_ref_v2	224803	0	T,TCATAATTTACATTCTTACG	0	0	0,0,0,1	0	0	1	2	NA	NA	NA	NA	0	0,0,0,0	0	0	1	0.0	0	2	NA	NA	NA	NA	0	NA	NA	0,0,0,0	0	0	1	0.0	0	2	NA	NA	NA	NA	0	NA	NA	0,0,0,0	0	0	1	0.0	0
chr2_ref_v2	1099	1	A,G	1	0	0,0,0,0	0	0	1	2	NA	NA	NA	NA	0	1,0,0,0	0	0	1	0.0	0	2	NA	NA	NA	NA	0	NA	NA	1,1,0,0	1	0	1	0.0	0	2	NA	NA	NA	NA	0	NA	NA	0,0,1,1	1	0	1	0.0	0
chr2_ref_v2	3923	1	C,G	0	0	0,0,0,0	0	0	1	2	NA	NA	NA	NA	0	0,0,0,0	0	0	1	0.0	0	2	NA	NA	NA	NA	0	NA	NA	0,0,0,1	0	0	1	0.0	0	2	NA	NA	NA	NA	0	NA	NA	0,0,0,0	0	0	1	0.0	0
chr2_ref_v2	3929	1	C,T	0	0	0,0,0,0	0	0	1	2	NA	NA	NA	NA	0	0,0,0,0	0	0	1	0.0	0	2	NA	NA	NA	NA	0	NA	NA	0,0,0,1	0	0	1	0.0	0	2	NA	NA	NA	NA	0	NA	NA	0,0,0,0	0	0	1	0.0	0
chr2_ref_v2	6059	1	A,C	0	0	297,67,0,62	1	1	0	2	NA	NA	NA	NA	0	67,18,0,10	1	1	1	0.727817185126	0	2	NA	NA	NA	NA	0	NA	NA	213,40,0,68	1	1	0	3.22930402678	0	2	NA	NA	NA	NA	0	NA	NA	271,71,1,77	1	1	0	1.77432115586	0
chr2_ref_v2	7024	0	G,A	0	0	186,216,4,8	1	1	0	2	G,G	G,A	0.125	0.803495237729	0	79,76,6,31	1	1	1	20.99936732	1	2	G,G	G,A	0.5	0.333894915607	0	NA	NA	145,166,1,17	1	1	0	3.65177784583	0	2	G,G	G,A	0.125	0.141370953181	0	NA	NA	232,238,7,41	1	1	0	13.4699506411	0
chr2_ref_v2	7509	0	C,CA	1	0	0,0,5,0	0	0	1	2	NA	NA	NA	NA	0	0,0,0,0	0	0	1	0.0	0	2	NA	NA	NA	NA	0	NA	NA	0,0,3,0	0	0	1	0.0	0	2	NA	NA	NA	NA	0	NA	NA	0,0,7,0	0	0	1	0.0	0
chr2_ref_v2	7510	0	G,A	1	0	0,0,5,0	0	0	1	2	NA	NA	NA	NA	0	0,0,0,0	0	0	1	0.0	0	2	NA	NA	NA	NA	0	NA	NA	0,0,3,0	0	0	1	0.0	0	2	NA	NA	NA	NA	0	NA	NA	0,0,7,0	0	0	1	0.0	0
chr2_ref_v2	9020	1	G,GA	1	1	3,16,23,44	1	1	0	2	NA	NA	NA	NA	0	7,11,18,27	1	1	0	2.23768876123	0	2	NA	NA	NA	NA	0	NA	NA	2,11,16,21	1	1	0	0.614917375458	0	2	NA	NA	NA	NA	0	NA	NA	1,17,36,33	1	1	0	2.73274335891	0
chr2_ref_v2	14548	0	A,C	0	0	266,43,1,74	1	1	0	2	A,A	A,C	0.5	0.317240874693	0	139,29,0,33	1	1	0	1.07475928873	0	2	A,A	A,C	0.25	0.348306694268	0	NA	NA	188,21,0,60	1	1	0	0.968024822762	0	2	A,A	A,C	0.5	0.132848099123	0	NA	NA	257,30,0,74	1	1	0	0.671652968555	0
chr2_ref_v2	19054	0	T,G	0	0	52,326,61,0	1	1	0	2	T,T	T,G	0.25	0.138150338481	0	21,141,27,1	1	1	0	0.581649856268	0	2	T,T	T,G	0.25	0.190518323998	0	NA	NA	37,235,54,0	1	1	0	1.02003700402	0	2	T,T	T,G	0.25	0.347441267992	0	NA	NA	43,318,69,0	1	1	0	0.959381097502	0
chr2_ref_v2	30208	1	T,C	0	0	0,0,0,1	0	0	1	2	NA	NA	NA	NA	0	0,0,0,0	0	0	1	0.0	0	2	NA	NA	NA	NA	0	NA	NA	0,0,0,0	0	0	1	0.0	0	2	NA	NA	NA	NA	0	NA	NA	0,0,0,0	0	0	1	0.0	0
chr2_ref_v2	31472	1	G,A	1	0	0,0,0,0	0	0	1	2	NA	NA	NA	NA	0	0,0,0,0	0	0	1	0.0	0	2	NA	NA	NA	NA	0	NA	NA	0,0,0,0	0	0	1	0.0	0	2	NA	NA	NA	NA	0	NA	NA	0,0,0,1	0	0	1	0.0	0
chr2_ref_v2	34610	1	T,A	1	0	0,0,1,0	0	0	1	2	NA	NA	NA	NA	0	0,0,0,0	0	0	1	0.0	0	2	NA	NA	NA	NA	0	NA	NA	0,0,0,0	0	0	1	0.0	0	2	NA	NA	NA	NA	0	NA	NA	0,0,0,0	0	0	1	0.0	0
chr2_ref_v2	35483	1	C,T	1	0	0,0,269,0	0	1	0	2	NA	NA	NA	NA	0	0,0,125,0	0	1	0	0.0	0	2	NA	NA	NA	NA	0	NA	NA	0,0,143,0	0	1	0	0.0	0	2	NA	NA	NA	NA	0	NA	NA	0,0,164,0	0	1	1	0.0	0
chr2_ref_v2	38247	0	A,C	0	0	289,27,0,44	1	1	0	2	A,A	A,C	0.25	0.00316957476128	0	122,16,0,10	1	1	0	1.34164663692	0	2	A,A	A,C	0.125	0.178691788743	0	NA	NA	177,24,0,36	1	1	0	1.13516682985	0	2	A,A	A,C	0.25	0.25352315364	0	NA	NA	287,38,0,60	1	1	0	1.60829226721	0
chr2_ref_v2	38962	0	A,T	1	0	181,93,0,0	1	1	0	2	A,A	NA	NA	0.0	0	74,48,68,30	1	1	0	328.14453617	1	2	A,T	A,A	0.125	0.0322608622182	0	g.38962A>T	0	134,64,0,0	1	1	0	0.486682425913	0	2	A,A	NA	NA	0.0	0	NA	NA	179,111,0,0	1	1	0	1.19272393365	0
chr2_ref_v2	43130	0	G,T	1	0	40,140,27,7	1	1	0	2	G,G	G,T	0.25	0.279313822781	0	40,66,15,5	1	1	0	3.66475833363	0	2	G,G	G,T	0.25	0.278203328497	1	NA	NA	23,115,15,0	1	1	0	2.40985029374	0	2	G,G	G,T	0.25	0.208754813862	0	NA	NA	40,129,33,3	1	1	0	1.08860120117	0
chr2_ref_v2	43132	0	G,T	1	0	47,139,2,8	1	1	0	2	G,G	G,T	0.125	0.215111379617	0	43,70,2,6	1	1	0	2.63240672976	0	2	G,G	G,T	0.125	0.0601039240697	0	NA	NA	31,116,3,0	1	1	0	1.63552247723	0	2	G,G	NA	NA	0.713349887877	0	NA	NA	55,130,10,3	1	1	0	4.50458728868	0
chr2_ref_v2	43340	0	T,G	1	0	94,156,73,0	1	1	0	2	T,T	T,G	0.5	0.11878353599	0	62,90,22,0	1	1	0	2.0387027465	0	2	T,T	T,G	0.25	0.0575238441382	0	NA	NA	64,109,57,0	1	1	0	0.62765502027	0	2	T,T	T,G	0.5	0.0115524207695	0	NA	NA	86,186,77,0	1	1	0	1.48088200321	0
chr2_ref_v2	71621	0	TAGA,T	1	1	0,0,245,187	1	1	0	2	T,T	NA	NA	2.37071276995e-05	0	0,0,95,94	1	1	0	1.44303296281	0	2	T,T	NA	NA	2.94412005433e-05	0	NA	NA	0,0,171,146	1	1	0	0.77273190314	0	2	T,T	NA	NA	2.35994206249e-05	0	NA	NA	0,0,249,216	1	1	0	1.055725998	0
chr2_ref_v2	71820	0	C,CTT,CTTT	1	1	1,1,5,13,119,90	1	1	0	2	CTTT,CTTT	NA	NA	0.588775242331	0	0,2,3,12,53,71	1	1	0	2.42366742688	0	2	CTTT,CTTT	NA	NA	0.846286883304	0	NA	NA	3,1,8,10,65,68	1	1	0	1.79356344267	0	2	CTTT,CTTT	NA	NA	0.83100396207	0	NA	NA	2,3,6,10,107,101	1	1	0	1.24423424802	0
chr2_ref_v2	72351	0	A,ACAACAACAG	1	0	3,4,1,11	1	0	0	2	NA	NA	NA	NA	0	1,1,1,7	1	0	0	0.613205943982	0	2	NA	NA	NA	NA	0	NA	NA	3,4,1,10	1	0	0	0.366601193397	0	2	NA	NA	NA	NA	0	NA	NA	9,4,0,12	1	1	0	1.97723199064	0
chr2_ref_v2	72363	0	A,ACAACAG	1	0	3,13,1,1	1	0	0	2	NA	NA	NA	NA	0	0,4,1,0	1	0	1	0.621044865808	0	2	NA	NA	NA	NA	0	NA	NA	1,8,3,1	1	0	0	1.52904360318	0	2	NA	NA	NA	NA	0	NA	NA	3,12,6,7	1	1	0	4.04906380711	0
chr2_ref_v2	77884	0	T,G	0	0	66,210,78,0	1	1	0	2	T,T	T,G	0.5	0.152340724582	0	62,138,38,0	1	1	0	2.72228997156	0	2	T,T	T,G	0.25	0.311154428637	0	NA	NA	60,157,87,0	1	1	0	2.47176059863	0	2	T,T	T,G	0.5	0.196051749606	0	NA	NA	86,234,104,0	1	1	0	0.933461239477	0
chr2_ref_v2	84395	0	C,CAA,CAAA	1	1	14,2,84,28,16,16	1	1	0	2	CAA,CAAA	C,CAA	0.25	1.09840283013	0	4,2,54,19,13,4	1	1	0	0.861423218821	0	2	CAA,CAA	C,CAA	0.125	0.863138050396	0	NA	NA	6,1,72,19,14,4	1	1	0	1.69351039532	0	2	CAA,CAA	C,CAA	0.125	0.68279546661	0	NA	NA	12,2,121,33,7,16	1	1	0	2.88078163049	0
chr2_ref_v2	88121	0	CT,C	1	1	14,7,67,131	1	1	0	2	C,C	CT,C	0.125	0.0783361294977	0	10,5,49,80	1	1	0	0.681648733916	0	2	C,C	CT,C	0.125	0.0115330146327	0	NA	NA	11,2,40,87	1	1	0	0.554028464426	0	2	C,C	CT,C	0.125	0.114572578919	0	NA	NA	8,8,54,127	1	1	0	0.996342681154	0
chr2_ref_v2	115429	0	G,GAAAAAAAAAA	1	1	9,22,29,83	1	1	0	2	G,GAAAAAAAAAA	GAAAAAAAAAA,GAAAAAAAAAA	0.5	0.185899378142	1	4,21,21,60	1	1	0	0.887851961727	0	2	GAAAAAAAAAA,GAAAAAAAAAA	G,GAAAAAAAAAA	0.5	0.0769610411361	0	NA	NA	9,13,15,48	1	1	0	1.09613712522	0	2	GAAAAAAAAAA,GAAAAAAAAAA	G,GAAAAAAAAAA	0.5	0.0465200156349	1	NA	NA	16,17,27,90	1	1	0	1.57819710779	0
chr2_ref_v2	122594	0	T,TTA	1	1	5,2,59,108	1	1	0	2	TTA,TTA	T,TTA	0.125	0.464523246933	0	7,1,52,89	1	1	0	0.862118622348	0	2	TTA,TTA	T,TTA	0.125	0.161673290883	0	NA	NA	5,0,35,89	1	1	0	1.24723438804	0	2	TTA,TTA	T,TTA	0.125	0.320985803996	0	NA	NA	9,1,50,108	1	1	0	1.2720382455	0
chr2_ref_v2	127626	0	C,CT,CTT	1	1	1,10,7,56,12,3	1	1	0	2	CT,CT	CT,CTT	0.25	0.322755458068	0	3,13,13,30,6,2	1	1	0	2.87074525941	0	2	CT,CT	C,CT	0.25	0.724175109891	0	NA	NA	1,7,7,32,4,1	1	1	0	0.973815737175	0	2	CT,CT	C,CT	0.125	0.335985631984	0	NA	NA	5,7,8,51,6,4	1	1	0	2.66315618319	0
chr2_ref_v2	133016	0	T,TGAAGAGGATGAAGACAATGGTGATGGA	0	0	0,3,108,95	1	1	0	2	TGAAGAGGATGAAGACAATGGTGATGGA,TGAAGAGGATGAAGACAATGGTGATGGA	NA	NA	0.707817370308	0	0,0,38,57	1	1	0	2.52508195862	0	2	TGAAGAGGATGAAGACAATGGTGATGGA,TGAAGAGGATGAAGACAATGGTGATGGA	NA	NA	0.0	0	NA	NA	0,0,75,66	1	1	0	0.534965675358	0	2	TGAAGAGGATGAAGACAATGGTGATGGA,TGAAGAGGATGAAGACAATGGTGATGGA	NA	NA	0.0	0	NA	NA	0,0,115,104	1	1	0	0.686826961943	0
chr2_ref_v2	133860	0	CATATATAT,C	1	1	0,1,66,87	1	1	0	2	C,C	NA	NA	0.00651468102119	0	0,1,85,85	1	1	0	1.3867622052	0	2	C,C	NA	NA	0.0058651194524	0	NA	NA	1,0,51,65	1	1	0	0.413181945166	0	2	C,C	NA	NA	0.00858374369139	0	NA	NA	1,1,64,72	1	1	0	0.654502738486	0
chr2_ref_v2	137646	0	TAAAAAAAAAA,T	1	1	43,28,1,6	1	1	1	2	TAAAAAAAAAA,TAAAAAAAAAA	TAAAAAAAAAA,T	0.25	0.370859578931	0	17,12,3,4	1	1	0	2.07040993558	0	2	TAAAAAAAAAA,TAAAAAAAAAA	TAAAAAAAAAA,T	0.5	0.322773392263	0	NA	NA	29,12,3,5	1	1	0	1.71257119872	0	2	TAAAAAAAAAA,TAAAAAAAAAA	TAAAAAAAAAA,T	0.25	0.311779624031	0	NA	NA	29,24,3,8	1	1	1	1.62469765837	0
chr2_ref_v2	138265	0	ATT,A,AT	1	1	0,0,101,109,4,4	1	1	0	2	A,A	NA	NA	0.60948050227	0	1,0,59,62,6,3	1	1	0	1.53077734882	0	2	A,A	NA	NA	0.0464441397366	0	NA	NA	1,0,72,79,5,1	1	1	0	0.79564635754	0	2	A,A	NA	NA	0.56252741115	0	NA	NA	0,0,113,95,5,4	1	1	0	1.28947604876	0
chr2_ref_v2	143855	0	GA,G	1	1	95,126,6,10	1	1	0	2	GA,GA	NA	NA	0.252898066656	0	54,87,7,10	1	1	0	1.32514328751	0	2	GA,GA	GA,G	0.125	0.0569194107403	0	NA	NA	57,81,2,11	1	1	0	1.26611288322	0	2	GA,GA	GA,G	0.125	0.260982098994	0	NA	NA	86,121,4,13	1	1	0	0.81547959629	0
chr2_ref_v2	145890	0	GAA,G	1	1	28,38,6,4	1	1	0	2	GAA,GAA	GAA,G	0.25	0.0588405000229	0	34,22,3,10	1	1	0	2.70878138017	0	2	GAA,GAA	GAA,G	0.5	0.361790044606	0	NA	NA	14,19,2,2	1	1	0	0.418619787917	0	2	GAA,GAA	GAA,G	0.25	0.164303051291	0	NA	NA	35,39,2,7	1	1	0	0.883179023032	0
chr2_ref_v2	165893	0	C,CTT	1	1	0,8,6,14	1	1	0	2	C,CTT	CTT,CTT	0.25	0.287682072452	0	0,5,6,5	1	0	0	0.992537287711	0	2	NA	NA	NA	NA	0	NA	NA	0,3,1,6	1	0	0	0.429227644499	0	2	NA	NA	NA	NA	0	NA	NA	0,9,5,16	1	1	0	0.381281797612	0
chr2_ref_v2	165918	0	C,T	1	0	36,74,12,18	1	1	1	2	C,C	C,T	0.5	0.200670695462	0	29,46,4,9	1	1	0	1.14593934923	0	2	C,C	C,T	0.25	0.193371392981	0	NA	NA	25,47,8,13	1	1	0	0.459113195259	0	2	C,C	C,T	0.5	0.133531392625	1	NA	NA	38,79,9,10	1	1	0	1.05802954541	0
chr2_ref_v2	165920	0	C,T	1	0	46,77,10,18	1	1	1	2	C,C	C,T	0.5	0.381367556529	0	40,45,3,9	1	1	0	1.84671065556	0	2	C,C	C,T	0.25	0.011834457647	0	NA	NA	31,47,5,13	1	1	0	0.462348148088	0	2	C,C	C,T	0.5	0.367724780125	1	NA	NA	45,81,5,10	1	1	0	1.25771123868	0
chr2_ref_v2	165922	0	C,T	1	0	53,76,9,18	1	1	1	2	C,C	C,T	0.25	0.381934610698	0	45,45,3,9	1	1	0	1.70389974667	0	2	C,C	C,T	0.25	0.068992871487	0	NA	NA	41,50,5,12	1	1	0	0.675534280341	0	2	C,C	C,T	0.25	0.268263986595	1	NA	NA	50,82,5,10	1	1	0	1.35648867937	0
chr2_ref_v2	167969	0	C,CA	1	1	6,0,37,9	1	1	0	2	CA,CA	NA	NA	0.275171172649	0	2,0,22,4	1	1	0	0.599236395359	0	2	CA,CA	NA	NA	0.804106837973	0	NA	NA	3,0,28,12	1	1	0	1.26462075664	0	2	CA,CA	NA	NA	0.680408998219	0	NA	NA	7,1,49,7	1	1	0	0.689420285151	0
chr2_ref_v2	174705	0	A,AT	1	1	1,40,9,13	1	1	0	2	A,AT	A,A	0.25	0.0802172353528	0	1,30,22,6	1	1	0	5.14499933315	0	2	A,AT	AT,AT	0.125	0.0143507020754	0	NA	NA	0,39,8,5	1	1	0	1.30925854021	0	2	A,AT	A,A	0.5	0.162858818119	0	NA	NA	0,58,11,8	1	1	0	1.78473072601	0
chr2_ref_v2	202294	0	A,C	0	0	155,31,0,57	1	1	0	2	A,A	A,C	0.5	0.0666913744987	0	65,11,0,16	1	1	0	1.02655816772	0	2	A,A	A,C	0.5	0.398907707562	0	NA	NA	137,32,0,47	1	1	0	0.724355249629	0	2	A,A	A,C	0.5	0.160085415347	0	NA	NA	187,37,0,55	1	1	0	0.926583614499	0
chr2_ref_v2	221279	1	AGT,A	1	1	0,0,0,1	0	0	1	2	NA	NA	NA	NA	0	0,0,0,15	0	0	1	0.0	0	2	NA	NA	NA	NA	0	NA	NA	0,0,0,1	0	0	1	0.0	0	2	NA	NA	NA	NA	0	NA	NA	0,0,0,2	0	0	1	0.0	0
chr2_ref_v2	246149	0	C,CTCAGCAACAATATACTGGGACCGT	1	0	95,148,0,0	1	1	0	2	C,C	NA	NA	0.0	0	23,45,7,11	1	1	0	18.0523564212	1	2	C,C	C,CTCAGCAACAATATACTGGGACCGT	0.5	0.230523658612	1	NA	NA	81,116,0,0	1	1	0	0.53402091495	0	2	C,C	NA	NA	0.0	0	NA	NA	87,146,0,0	1	1	0	0.519367979102	0
chr2_ref_v2	259745	1	C,T	0	0	0,0,0,67	0	1	1	2	NA	NA	NA	NA	0	0,0,0,52	0	1	1	0.0	0	2	NA	NA	NA	NA	0	NA	NA	0,0,0,28	0	1	1	0.0	0	2	NA	NA	NA	NA	0	NA	NA	0,0,0,33	0	1	1	0.0	0
chr2_ref_v2	260031	1	C,A	1	0	0,0,0,0	0	0	1	2	NA	NA	NA	NA	0	0,1,0,1	1	0	1	0.0	0	2	NA	NA	NA	NA	0	NA	NA	0,0,0,0	0	0	1	0.0	0	2	NA	NA	NA	NA	0	NA	NA	0,0,0,0	0	0	1	0.0	0
chr2_ref_v2	260481	1	C,A	0	0	0,0,0,0	0	0	1	2	NA	NA	NA	NA	0	0,0,0,0	0	0	1	0.0	0	2	NA	NA	NA	NA	0	NA	NA	0,0,0,0	0	0	1	0.0	0	2	NA	NA	NA	NA	0	NA	NA	0,0,1,1	1	0	1	0.0	0
chr2_ref_v2	263125	1	GC,G	0	0	0,0,0,0	0	0	1	2	NA	NA	NA	NA	0	0,0,3,0	0	0	1	0.0	0	2	NA	NA	NA	NA	0	NA	NA	0,0,0,0	0	0	1	0.0	0	2	NA	NA	NA	NA	0	NA	NA	0,0,3,0	0	0	1	0.0	0
chr2_ref_v2	265361	1	G,T	1	0	5,0,182,0	1	1	0	2	NA	NA	NA	NA	0	6,0,79,0	1	1	0	1.69558285051	0	2	NA	NA	NA	NA	0	NA	NA	5,0,105,0	1	1	1	0.780042777985	0	2	NA	NA	NA	NA	0	NA	NA	5,0,155,0	1	1	0	0.370795706847	0
chr2_ref_v2	270639	0	GA,G	1	1	86,80,19,11	1	1	0	2	GA,GA	GA,G	0.125	0.137029592081	0	66,39,5,9	1	1	0	2.28967889707	0	2	GA,GA	GA,G	0.125	0.230421227259	0	NA	NA	69,53,12,5	1	1	0	1.01048760661	0	2	GA,GA	GA,G	0.125	0.104294285118	0	NA	NA	96,96,13,8	1	1	0	1.04770228726	0
chr2_ref_v2	270836	0	CT,C	1	1	53,108,6,17	1	1	0	2	CT,CT	CT,C	0.125	0.139288926166	0	55,67,4,4	1	1	0	3.38984403873	0	2	CT,CT	NA	NA	0.0939967908802	0	NA	NA	46,100,1,4	1	1	0	1.97600103524	0	2	CT,CT	NA	NA	0.462078815324	0	NA	NA	71,119,7,9	1	1	0	1.43928258838	0
chr2_ref_v2	271966	0	A,C	0	0	109,27,0,61	1	1	0	2	A,C	A,A	0.25	0.274694876925	0	72,32,0,25	1	1	0	3.65134018933	0	2	A,C	A,A	0.5	0.287682072452	1	NA	NA	85,14,1,34	1	1	0	1.50308001838	0	2	A,C	A,A	0.5	0.0588405000229	0	NA	NA	108,37,0,43	1	1	0	2.02654642795	0
chr2_ref_v2	276703	0	G,T	0	0	47,232,35,0	1	1	0	2	G,G	G,T	0.25	0.10178269431	0	44,97,11,0	1	1	0	5.6300354214	0	2	G,G	G,T	0.125	0.244196960512	0	NA	NA	30,145,34,0	1	1	0	1.8408420859	0	2	G,G	G,T	0.25	0.336472236621	0	NA	NA	53,219,42,0	1	1	0	0.920982909504	0
chr2_ref_v2	277044	0	A,C	0	0	220,47,0,56	1	1	0	2	A,A	A,C	0.25	0.40171275849	0	92,36,0,17	1	1	0	3.41404301445	0	2	A,A	A,C	0.25	0.0157483569681	0	NA	NA	169,24,0,42	1	1	0	0.97313932592	0	2	A,A	A,C	0.5	0.402877784543	0	NA	NA	205,44,0,54	1	1	0	0.361232413632	0
chr2_ref_v2	283116	0	G,T	0	0	29,141,77,0	1	1	0	2	G,T	G,G	0.25	0.268263986595	0	43,78,10,0	1	1	0	12.7070603286	0	2	G,G	G,T	0.125	0.310154928304	0	NA	NA	28,131,49,0	1	1	0	1.51329974045	0	2	G,T	G,G	0.5	0.058268908124	0	NA	NA	34,151,49,1	1	1	0	2.26965947144	0
chr2_ref_v2	283124	0	C,T	1	0	40,141,53,0	1	1	0	2	C,C	C,T	0.5	0.110900696033	0	39,75,4,1	1	1	0	6.89628906288	0	2	C,C	C,T	0.125	0.418710334858	0	NA	NA	29,130,44,0	1	1	0	0.825051494558	0	2	C,C	C,T	0.5	0.163629423782	0	NA	NA	54,163,37,0	1	1	0	1.84765456307	0
chr2_ref_v2	300012	0	GAA,G	1	1	44,51,3,10	1	1	0	2	GAA,GAA	GAA,G	0.25	0.0430173850837	0	19,20,2,7	1	1	0	0.918326812358	0	2	GAA,GAA	GAA,G	0.5	0.367724780125	0	NA	NA	31,27,1,3	1	1	0	1.06947399314	0	2	GAA,GAA	GAA,G	0.125	0.0339015516757	0	NA	NA	38,43,0,7	1	1	0	0.619764775474	0
chr2_ref_v2	304454	0	G,T	1	0	151,149,23,20	1	1	0	2	G,G	G,T	0.25	0.00332779009267	1	51,51,64,48	1	1	0	308.966978876	1	2	G,T	NA	NA	0.0935260580108	0	g.304454G>T	0	156,155,0,0	1	1	0	8.13987822391	0	2	G,G	NA	NA	0.0	0	NA	NA	200,196,0,0	1	1	0	10.464016716	1
chr2_ref_v2	310732	0	C,G	0	0	132,101,50,41	1	1	0	2	C,C	C,G	0.5	0.158433341619	1	71,50,0,0	1	1	0	9.24271731603	1	2	C,C	NA	NA	0.0	0	NA	NA	145,117,0,0	1	1	0	307.757930094	1	2	C,C	NA	NA	0.0	0	NA	NA	163,158,0,0	1	1	0	307.868540148	1
chr2_ref_v2	316928	0	C,CA	1	1	9,9,3,8	1	1	0	2	C,CA	C,C	0.25	0.0600040494384	0	4,8,9,12	1	1	0	2.48882810981	0	2	CA,CA	C,CA	0.5	0.172821590162	0	NA	NA	6,3,5,10	1	1	0	1.48550992229	0	2	CA,CA	C,CA	0.5	0.0418962949532	0	NA	NA	21,6,6,9	1	1	0	2.14475383941	0
chr2_ref_v2	352393	0	A,C	0	0	204,46,0,55	1	1	0	2	A,A	A,C	0.5	0.397496938459	0	121,44,0,17	1	1	0	3.62093082699	0	2	A,A	A,C	0.25	0.269663566949	0	NA	NA	169,49,0,41	1	1	0	1.29045391519	0	2	A,A	A,C	0.25	0.29908470455	0	NA	NA	250,54,0,64	1	1	0	0.496783064204	0
chr2_ref_v2	364929	0	C,A	1	0	187,20,0,56	1	1	0	2	C,C	C,A	0.5	0.191055236763	0	72,23,0,13	1	1	0	6.03185833712	0	2	C,C	C,A	0.25	0.0416447012717	0	NA	NA	140,23,0,51	1	1	0	1.25515377679	0	2	C,C	C,A	0.5	0.0438941935572	0	NA	NA	207,20,0,49	1	1	0	1.09574084495	0
chr2_ref_v2	369767	0	CT,C	1	1	79,70,7,15	1	1	0	2	CT,CT	NA	NA	0.17747716257	0	39,57,4,4	1	1	0	2.62943518518	0	2	CT,CT	NA	NA	0.545845707677	0	NA	NA	53,65,3,2	1	1	0	2.62279168604	0	2	CT,CT	NA	NA	1.04357347161	0	NA	NA	80,106,6,16	1	1	0	2.68442297279	0
chr2_ref_v2	386187	0	C,CAA	1	1	13,3,9,9	1	1	0	2	C,CAA	NA	NA	0.117783035656	0	8,7,10,9	1	1	0	1.59007316545	0	2	C,CAA	CAA,CAA	0.125	0.0149256502167	0	NA	NA	13,3,3,10	1	1	0	0.695756412686	0	2	C,CAA	C,C	0.125	0.0436750635027	0	NA	NA	11,3,8,17	1	1	0	1.82065149071	0
chr2_ref_v2	392499	0	A,AT	1	0	1,0,118,117	1	1	0	2	AT,AT	NA	NA	0.00424629088145	0	0,0,59,60	1	1	0	0.414579443345	0	2	AT,AT	NA	NA	0.0	0	NA	NA	0,0,120,103	1	1	0	0.867563776154	0	2	AT,AT	NA	NA	0.0	0	NA	NA	0,1,144,163	1	1	0	0.905953716629	0
chr2_ref_v2	392853	0	A,ATCTTTCCTCTGCATTTTCTTTCCTCTGCATTT	0	0	1,0,3,4	1	0	0	2	NA	NA	NA	NA	0	0,1,5,8	1	0	0	0.477237082678	0	2	NA	NA	NA	NA	0	NA	NA	0,0,1,4	1	0	0	0.74334218667	0	2	NA	NA	NA	NA	0	NA	NA	0,0,2,9	1	0	0	1.52819280764	0
chr2_ref_v2	406410	0	GA,G	1	1	101,134,14,19	1	1	0	2	GA,GA	GA,G	0.125	0.115257953902	0	73,103,8,20	1	1	0	1.05687778584	0	2	GA,GA	GA,G	0.125	0.0537976915795	0	NA	NA	68,93,3,14	1	1	0	0.709115191112	0	2	GA,GA	NA	NA	0.201795266926	0	NA	NA	98,149,10,21	1	1	0	0.903003016551	0
chr2_ref_v2	410947	0	A,C	0	0	167,43,0,56	1	1	0	2	A,A	A,C	0.5	0.205443974215	0	77,54,1,16	1	1	0	9.85899499476	0	2	A,A	A,C	0.25	0.0960738300896	0	NA	NA	103,33,0,62	1	1	0	3.51406602615	0	2	A,C	A,A	0.25	0.258694535579	0	NA	NA	166,56,0,63	1	1	0	1.18323301407	0
chr2_ref_v2	411113	0	A,G	0	0	0,0,178,147	1	1	0	2	G,G	NA	NA	0.0	0	0,0,97,86	1	1	0	0.490034656111	0	2	G,G	NA	NA	0.0	0	NA	NA	2,1,144,109	1	1	0	0.874445020383	0	2	G,G	NA	NA	0.41725306386	0	NA	NA	0,0,192,165	1	1	0	0.463146492299	0
chr2_ref_v2	415743	0	C,CTTTTT,CTTTTTTTTTTTT	1	1	0,0,3,13,90,24	1	1	0	2	CTTTTTTTTTTTT,CTTTTTTTTTTTT	CTTTTT,CTTTTTTTTTTTT	0.25	0.0176995770994	0	0,1,0,13,49,10	1	1	0	1.6498826149	0	2	CTTTTTTTTTTTT,CTTTTTTTTTTTT	CTTTTT,CTTTTTTTTTTTT	0.5	0.339867825622	0	NA	NA	0,1,2,20,61,10	1	1	0	3.17780925514	0	2	CTTTTTTTTTTTT,CTTTTTTTTTTTT	CTTTTT,CTTTTTTTTTTTT	0.5	0.0730251350149	0	NA	NA	0,2,1,9,95,18	1	1	0	1.2741860647	0
chr2_ref_v2	420345	0	T,TGTAGTAGTAGTA	1	1	1,1,64,92	1	1	0	2	TGTAGTAGTAGTA,TGTAGTAGTAGTA	NA	NA	0.0127390257774	0	1,1,26,46	1	1	0	0.604585369909	0	2	TGTAGTAGTAGTA,TGTAGTAGTAGTA	NA	NA	0.0273989741881	0	NA	NA	1,2,39,68	1	1	0	0.868792914898	0	2	TGTAGTAGTAGTA,TGTAGTAGTAGTA	NA	NA	0.433116639439	0	NA	NA	1,2,73,99	1	1	0	0.545615733735	0
chr2_ref_v2	423361	0	G,GAA,GA	1	1	4,3,109,72,11,5	1	1	0	2	GAA,GAA	G,GAA	0.125	0.600814776016	0	2,2,65,57,6,6	1	1	0	1.08050383903	0	2	GAA,GAA	NA	NA	0.757547505334	0	NA	NA	0,0,66,69,11,7	1	1	0	2.35136134133	0	2	GAA,GAA	GAA,GA	0.125	0.124037625376	0	NA	NA	4,0,91,99,8,4	1	1	0	4.03595331167	0
chr2_ref_v2	434269	0	C,CA	1	1	77,106,11,13	1	1	0	2	C,C	C,CA	0.125	0.0104377924408	0	49,73,5,2	1	1	0	1.08016741063	0	2	C,C	NA	NA	0.213100787681	0	NA	NA	56,67,2,7	1	1	0	0.998520905276	0	2	C,C	NA	NA	0.0480331784011	0	NA	NA	89,97,5,8	1	1	0	1.81913460585	0
chr2_ref_v2	452404	0	CT,C	1	1	61,55,3,10	1	1	0	2	CT,CT	NA	NA	0.479084563366	0	28,19,4,6	1	1	0	1.50477410862	0	2	CT,CT	NA	NA	0.0635587332115	0	NA	NA	40,47,5,7	1	1	0	1.11297865403	0	2	CT,CT	NA	NA	0.25320368297	0	NA	NA	72,56,8,6	1	1	0	1.76406136497	0
chr2_ref_v2	459928	0	A,C	0	0	159,39,0,39	1	1	0	2	A,A	A,C	0.25	0.346522572475	0	105,48,0,10	1	1	0	5.45705231222	0	2	A,A	A,C	0.125	0.0779600359546	0	NA	NA	143,45,0,20	1	1	0	1.80738612852	0	2	A,A	A,C	0.25	0.246009376051	0	NA	NA	166,56,0,54	1	1	0	1.31722309229	0
chr2_ref_v2	464129	0	T,A	1	0	1,0,1,0	1	0	1	2	NA	NA	NA	NA	0	0,0,0,0	0	0	1	0.0	0	2	NA	NA	NA	NA	0	NA	NA	0,0,0,1	0	0	1	0.0	0	2	NA	NA	NA	NA	0	NA	NA	0,0,0,2	0	0	1	0.0	0
chr2_ref_v2	464162	0	T,C	1	0	0,0,0,5	0	0	1	2	NA	NA	NA	NA	0	0,0,1,0	0	0	1	0.0	0	2	NA	NA	NA	NA	0	NA	NA	0,1,0,7	1	0	1	0.0	0	2	NA	NA	NA	NA	0	NA	NA	0,0,2,6	1	0	1	0.0	0
chr2_ref_v2	477056	0	GTA,G	1	1	72,67,14,18	1	1	0	2	GTA,GTA	GTA,G	0.125	0.175710647697	0	51,49,14,18	1	1	0	1.08666660916	0	2	GTA,GTA	GTA,G	0.25	0.218644648486	0	NA	NA	42,55,11,10	1	1	0	1.2269927017	0	2	GTA,GTA	GTA,G	0.125	0.14732729048	0	NA	NA	67,72,15,14	1	1	0	0.745531327393	0
chr2_ref_v2	479239	0	C,CA	1	1	113,27,10,9	1	1	0	2	C,C	C,CA	0.125	0.0716622670558	0	40,26,4,4	1	1	0	4.11006070378	0	2	C,C	C,CA	0.125	0.159476385788	0	NA	NA	73,27,5,14	1	1	0	2.22166926217	0	2	C,C	C,CA	0.25	0.120226759161	0	NA	NA	102,27,6,14	1	1	0	1.36916397619	0
chr2_ref_v2	485894	0	GT,G	1	1	86,102,10,10	1	1	0	2	GT,GT	NA	NA	0.150328674119	0	59,40,5,5	1	1	0	2.38385902386	0	2	GT,GT	NA	NA	0.35347381503	0	NA	NA	72,65,7,11	1	1	0	0.959738575006	0	2	GT,GT	NA	NA	0.0880640724916	0	NA	NA	95,71,9,8	1	1	0	2.64830088416	0
chr2_ref_v2	491057	0	CT,C	1	1	103,148,11,11	1	1	0	2	CT,CT	CT,C	0.125	0.349211410552	0	68,59,8,8	1	1	0	2.12564791043	0	2	CT,CT	CT,C	0.125	0.0129712286371	0	NA	NA	75,108,9,18	1	1	0	2.69617012611	0	2	CT,CT	CT,C	0.125	0.187672941865	0	NA	NA	105,158,5,20	1	1	0	1.93137978599	0
chr2_ref_v2	492917	0	GA,G	1	1	67,48,22,16	1	1	0	2	GA,GA	GA,G	0.125	0.112860285909	0	30,19,13,9	1	1	0	0.830803822512	0	2	GA,GA	GA,G	0.25	0.021938080247	0	NA	NA	50,28,21,15	1	1	0	1.1062169667	0	2	GA,GA	GA,G	0.5	0.207184529114	0	NA	NA	73,70,30,16	1	1	0	1.25494878323	0
chr2_ref_v2	505379	0	C,CA	1	1	61,58,1,8	1	1	0	2	C,C	NA	NA	0.112294994685	0	51,43,3,8	1	1	0	1.3929117606	0	2	C,C	C,CA	0.125	0.194662694913	0	NA	NA	41,32,2,12	1	1	0	2.32218531506	0	2	C,C	C,CA	0.25	0.110897663872	0	NA	NA	64,52,8,12	1	1	0	5.00235336909	0
chr2_ref_v2	505536	0	A,C	0	0	158,62,0,55	1	1	0	2	A,A	A,C	0.5	0.269663566949	0	79,31,0,30	1	1	0	0.433558192932	0	2	A,A	A,C	0.5	0.167880872639	0	NA	NA	115,40,0,41	1	1	0	0.418351471848	0	2	A,A	A,C	0.5	0.207143209968	0	NA	NA	152,69,0,59	1	1	0	0.662770602448	0
chr2_ref_v2	539193	0	G,GA	1	1	84,86,3,8	1	1	0	2	G,G	NA	NA	0.268299243161	0	40,54,3,3	1	1	0	0.948335390417	0	2	G,G	NA	NA	0.262828313962	0	NA	NA	52,58,3,16	1	1	0	3.83978118366	0	2	G,G	G,GA	0.125	0.171284292301	0	NA	NA	67,80,8,12	1	1	0	2.49450471431	0
chr2_ref_v2	540107	0	C,A	0	0	226,36,0,94	1	1	0	2	C,C	C,A	0.5	0.0841446765076	0	89,25,0,20	1	1	0	3.41834389339	0	2	C,C	C,A	0.25	0.254234138384	0	NA	NA	182,25,0,71	1	1	0	0.585888977815	0	2	C,C	C,A	0.5	0.0425596144188	0	NA	NA	227,28,0,110	1	1	0	1.2429891824	0
chr2_ref_v2	559729	0	CAT,C	1	1	58,43,12,5	1	1	1	2	CAT,CAT	NA	NA	0.197648073798	0	56,68,16,15	1	1	0	2.71216103731	0	2	CAT,CAT	CAT,C	0.125	0.0532366123329	0	NA	NA	41,31,8,8	1	1	0	1.49359071684	0	2	CAT,CAT	CAT,C	0.125	0.148044498415	0	NA	NA	54,54,2,10	1	1	0	2.06857160184	0
chr2_ref_v2	561189	0	G,GAA	1	1	0,18,4,4	1	1	1	2	G,G	G,GAA	0.5	0.233614851182	0	2,9,0,3	1	0	0	1.23847973007	0	2	NA	NA	NA	NA	0	NA	NA	0,4,3,6	1	0	0	2.31108848855	0	2	NA	NA	NA	NA	0	NA	NA	0,13,0,6	1	0	0	1.37341955614	0
chr2_ref_v2	575997	0	TA,T	1	1	54,62,13,11	1	1	0	2	TA,TA	NA	NA	0.13401990952	0	68,44,6,5	1	1	0	4.05375077645	0	2	TA,TA	NA	NA	0.836599822992	0	NA	NA	44,53,7,9	1	1	0	0.578499838915	0	2	TA,TA	NA	NA	0.074324470367	0	NA	NA	63,83,6,7	1	1	0	1.75720004255	0
chr2_ref_v2	607816	0	T,G	0	0	21,214,37,0	1	1	0	2	T,T	T,G	0.25	0.123910794638	0	5,106,8,0	1	1	0	2.80347047017	0	2	T,T	T,G	0.125	0.195744577126	0	NA	NA	13,156,37,0	1	1	0	1.3531211762	0	2	T,T	T,G	0.5	0.393700266529	0	NA	NA	23,233,36,0	1	1	0	0.549828907907	0
chr2_ref_v2	628525	0	G,GT	1	1	5,80,10,8	1	1	0	2	G,G	G,GT	0.25	0.0436870764691	0	12,29,3,4	1	1	0	6.0027262428	0	2	G,G	G,GT	0.25	0.16271385238	0	NA	NA	2,58,6,5	1	1	0	0.595396786024	0	2	G,G	G,GT	0.25	0.101008176116	0	NA	NA	9,63,10,7	1	1	0	1.54712477535	0
chr2_ref_v2	628865	0	C,CAT,CATAT	1	1	0,0,6,4,50,44	1	1	1	2	CATAT,CATAT	NA	NA	0.12693408636	0	2,2,10,6,58,52	1	1	0	0.79567796762	0	2	CATAT,CATAT	CAT,CATAT	0.125	0.865950660488	0	NA	NA	0,0,4,3,47,44	1	1	0	0.539584970007	0	2	CATAT,CATAT	NA	NA	0.400669224165	0	NA	NA	0,0,11,10,58,56	1	1	0	1.65547083369	0
chr2_ref_v2	646078	0	CAT,C	1	1	30,39,9,13	1	1	1	2	CAT,CAT	CAT,C	0.125	0.0436765997595	0	46,53,12,7	1	1	0	1.18155708521	0	2	CAT,CAT	NA	NA	0.112759758627	0	NA	NA	34,25,0,3	1	1	1	4.05874914895	0	2	CAT,CAT	NA	NA	1.09043322674	0	NA	NA	42,26,4,4	1	1	1	4.50555401006	0
chr2_ref_v2	660000	0	A,C	0	0	179,48,0,94	1	1	0	2	A,A	A,C	0.5	0.227539162787	0	94,41,0,23	1	1	0	4.80712206865	0	2	A,A	A,C	0.25	0.218689200965	0	NA	NA	149,40,0,64	1	1	0	0.877028851812	0	2	A,A	A,C	0.5	0.0312525435041	0	NA	NA	194,40,0,86	1	1	0	1.3652130148	0
chr2_ref_v2	694578	0	T,TAA,TAAA	1	1	1,0,61,64,4,14	1	1	0	2	TAA,TAA	TAA,TAAA	0.125	0.0697133093083	0	3,3,44,43,6,9	1	1	0	2.05061826291	0	2	TAA,TAA	T,TAA	0.125	0.759089555354	0	NA	NA	0,0,35,46,2,8	1	1	0	0.850111224043	0	2	TAA,TAA	TAA,TAAA	0.125	0.221776749546	0	NA	NA	1,0,45,50,3,10	1	1	0	0.430085177927	0
chr2_ref_v2	698042	0	GA,G	1	1	10,11,97,29	1	1	0	2	G,G	GA,G	0.125	0.0439479649039	0	7,13,38,22	1	1	0	2.51797262821	0	2	G,G	GA,G	0.5	0.0740121340162	0	NA	NA	9,11,78,36	1	1	0	1.56519119194	0	2	G,G	GA,G	0.125	0.0969287928056	0	NA	NA	13,12,88,41	1	1	0	1.65168454926	0
chr2_ref_v2	700135	0	AT,A	1	1	23,89,3,7	1	1	1	2	AT,AT	NA	NA	0.552726526564	0	53,68,7,12	1	1	0	7.39641874234	0	2	AT,AT	NA	NA	0.179941977123	0	NA	NA	23,61,2,12	1	1	0	2.03098212615	0	2	AT,AT	NA	NA	0.0940148261222	0	NA	NA	54,110,1,12	1	1	0	3.98625381289	0
chr2_ref_v2	700301	0	C,CATATATATATATAT,CATATATATATATATAT	1	1	1,0,1,4,5,15	1	1	1	2	CATATATATATATATAT,CATATATATATATATAT	C,CATATATATATATATAT	0.125	0.0392750893867	0	2,2,6,11,12,23	1	1	0	1.8077655779	0	2	CATATATATATATATAT,CATATATATATATATAT	C,CATATATATATATATAT	0.125	0.79191244328	0	NA	NA	0,0,0,5,2,9	1	0	1	1.07094592077	0	2	NA	NA	NA	NA	0	NA	NA	0,0,2,2,7,25	1	1	1	1.03736895509	0
chr2_ref_v2	701972	0	CAT,C	1	1	11,15,2,8	1	1	1	2	CAT,CAT	CAT,C	0.25	0.0983127015295	0	20,47,4,7	1	1	0	3.19451316238	0	2	CAT,CAT	NA	NA	0.426281578503	0	NA	NA	15,11,4,4	1	1	1	1.21312494009	0	2	CAT,CAT	CAT,C	0.125	0.0337725680565	0	NA	NA	14,17,3,2	1	1	1	1.00196466577	0
chr2_ref_v2	723626	0	C,CA	1	1	4,20,9,100	1	1	0	2	CA,CA	C,CA	0.125	0.13172261678	0	4,14,17,48	1	1	0	4.70989930391	0	2	CA,CA	C,CA	0.125	0.0789183010052	0	NA	NA	4,12,7,65	1	1	0	0.586950844095	0	2	CA,CA	C,CA	0.125	0.108859633284	0	NA	NA	9,21,12,85	1	1	0	1.90700310938	0
chr2_ref_v2	746325	0	CATCTGCA,C	1	0	0,1,232,228	1	1	0	2	C,C	NA	NA	0.00217155351351	0	0,2,116,101	1	1	0	1.11642129603	0	2	C,C	NA	NA	0.414639484384	0	NA	NA	0,1,159,162	1	1	0	0.437615432112	0	2	C,C	NA	NA	0.00311042241439	0	NA	NA	1,0,248,237	1	1	0	0.468774290274	0
chr2_ref_v2	748535	0	G,A	0	0	342,246,0,0	1	1	0	2	G,G	NA	NA	0.0	0	154,88,0,0	1	1	0	1.40114176875	0	2	G,G	NA	NA	0.0	0	NA	NA	93,91,132,80	1	1	0	423.887422025	1	2	G,A	A,A	0.125	0.109663911218	0	g.748535G>A	0	345,246,0,0	1	1	0	0.410523036611	0
chr2_ref_v2	751179	0	C,CA	1	1	117,25,10,14	1	1	0	2	C,C	C,CA	0.125	0.0904554428445	0	64,32,6,8	1	1	0	4.01992453211	0	2	C,C	C,CA	0.125	0.0153072451213	0	NA	NA	76,20,7,17	1	1	0	1.65108262214	0	2	C,C	C,CA	0.25	0.121686560934	0	NA	NA	119,26,7,17	1	1	0	0.589211668268	0
chr2_ref_v2	752275	0	G,T	0	0	61,185,80,0	1	1	0	2	G,G	G,T	0.5	0.0122700925918	0	38,84,11,0	1	1	0	4.21230214482	0	2	G,G	G,T	0.25	0.37320424589	0	NA	NA	45,141,54,0	1	1	0	0.610718165599	0	2	G,G	G,T	0.5	0.119801199813	0	NA	NA	72,213,101,0	1	1	0	0.609996681904	0
chr2_ref_v2	757125	0	AAT,A	1	1	175,143,7,10	1	1	0	2	AAT,AAT	NA	NA	0.58172502121	0	111,85,11,12	1	1	0	2.72057206224	0	2	AAT,AAT	AAT,A	0.125	0.263697670085	1	NA	NA	99,110,5,8	1	1	0	1.65730733923	0	2	AAT,AAT	AAT,A	0.125	0.46490934228	0	NA	NA	131,148,7,5	1	1	0	2.57795328406	0
chr2_ref_v2	762441	0	G,GAACAAGATGAAGAAAATA	0	0	1,2,51,56	1	1	0	2	GAACAAGATGAAGAAAATA,GAACAAGATGAAGAAAATA	NA	NA	0.433116639439	0	1,8,15,27	1	1	0	5.8142277372	0	2	GAACAAGATGAAGAAAATA,GAACAAGATGAAGAAAATA	G,GAACAAGATGAAGAAAATA	0.25	0.405465108108	0	NA	NA	0,2,33,53	1	1	0	1.31623505492	0	2	GAACAAGATGAAGAAAATA,GAACAAGATGAAGAAAATA	NA	NA	0.428454626333	0	NA	NA	1,1,37,52	1	1	0	0.859462815118	0
chr2_ref_v2	774634	0	C,CA	1	1	52,10,17,11	1	1	0	2	C,C	C,CA	0.5	0.166148798978	0	29,11,5,8	1	1	0	1.59996227873	0	2	C,C	C,CA	0.5	0.0993299420005	0	NA	NA	38,1,14,13	1	1	0	1.54695936745	0	2	C,CA	C,C	0.125	0.0303767446669	0	NA	NA	52,6,25,9	1	1	0	1.49999977415	0
chr2_ref_v2	777871	0	AT,A	1	1	132,66,14,9	1	1	0	2	AT,AT	NA	NA	0.289585563028	0	84,57,9,3	1	1	0	1.54927825546	0	2	AT,AT	NA	NA	0.792443651283	0	NA	NA	73,47,10,11	1	1	0	1.60826738711	0	2	AT,AT	NA	NA	0.142804990292	0	NA	NA	119,61,10,5	1	1	0	0.61039659038	0
chr2_ref_v2	784678	0	CT,C	1	1	105,150,12,15	1	1	0	2	CT,CT	NA	NA	0.155045663997	0	98,90,5,15	1	1	0	2.79274768969	0	2	CT,CT	NA	NA	0.301648747165	0	NA	NA	82,92,9,12	1	1	0	1.02944166062	0	2	CT,CT	NA	NA	0.00314037893249	0	NA	NA	104,123,10,14	1	1	0	1.02181625444	0
chr3_ref_v2	441	1	T,C	1	0	1,0,0,0	0	0	1	2	NA	NA	NA	NA	0	0,0,0,0	0	0	1	0.0	0	2	NA	NA	NA	NA	0	NA	NA	0,0,0,0	0	0	1	0.0	0	2	NA	NA	NA	NA	0	NA	NA	0,0,1,1	1	0	1	0.0	0
chr3_ref_v2	445	1	C,G	0	0	1,0,0,0	0	0	1	2	NA	NA	NA	NA	0	0,0,0,0	0	0	1	0.0	0	2	NA	NA	NA	NA	0	NA	NA	0,0,0,0	0	0	1	0.0	0	2	NA	NA	NA	NA	0	NA	NA	0,0,1,1	1	0	1	0.0	0
chr3_ref_v2	464	1	C,T	0	0	0,0,1,0	0	0	1	2	NA	NA	NA	NA	0	0,0,0,0	0	0	1	0.0	0	2	NA	NA	NA	NA	0	NA	NA	0,0,0,0	0	0	1	0.0	0	2	NA	NA	NA	NA	0	NA	NA	1,2,0,0	1	0	1	0.0	0
chr3_ref_v2	465	1	A,C	0	0	0,0,1,0	0	0	1	2	NA	NA	NA	NA	0	0,0,0,0	0	0	1	0.0	0	2	NA	NA	NA	NA	0	NA	NA	0,0,0,0	0	0	1	0.0	0	2	NA	NA	NA	NA	0	NA	NA	1,2,0,0	1	0	1	0.0	0
chr3_ref_v2	467	1	C,T	1	0	0,0,1,0	0	0	1	2	NA	NA	NA	NA	0	0,0,0,0	0	0	1	0.0	0	2	NA	NA	NA	NA	0	NA	NA	0,0,0,0	0	0	1	0.0	0	2	NA	NA	NA	NA	0	NA	NA	1,2,0,0	1	0	1	0.0	0
chr3_ref_v2	483	1	C,T	1	0	0,0,1,0	0	0	1	2	NA	NA	NA	NA	0	0,0,0,0	0	0	1	0.0	0	2	NA	NA	NA	NA	0	NA	NA	0,0,0,0	0	0	1	0.0	0	2	NA	NA	NA	NA	0	NA	NA	1,2,0,0	1	0	1	0.0	0
chr3_ref_v2	513	1	A,AAGTT	1	0	1,0,0,0	0	0	1	2	NA	NA	NA	NA	0	0,0,0,0	0	0	1	0.0	0	2	NA	NA	NA	NA	0	NA	NA	0,0,0,0	0	0	1	0.0	0	2	NA	NA	NA	NA	0	NA	NA	0,0,0,2	0	0	1	0.0	0
chr3_ref_v2	515	1	CCCAT,C	0	0	1,0,0,0	0	0	1	2	NA	NA	NA	NA	0	0,0,0,0	0	0	1	0.0	0	2	NA	NA	NA	NA	0	NA	NA	0,0,0,0	0	0	1	0.0	0	2	NA	NA	NA	NA	0	NA	NA	0,0,0,2	0	0	1	0.0	0
chr3_ref_v2	922	1	C,T	0	0	0,0,0,0	0	0	1	2	NA	NA	NA	NA	0	0,0,2,0	0	0	1	0.0	0	2	NA	NA	NA	NA	0	NA	NA	0,0,0,0	0	0	1	0.0	0	2	NA	NA	NA	NA	0	NA	NA	0,1,1,1	1	0	1	0.0	0
chr3_ref_v2	924	1	G,A	0	0	0,0,0,0	0	0	1	2	NA	NA	NA	NA	0	0,0,2,0	0	0	1	0.0	0	2	NA	NA	NA	NA	0	NA	NA	0,0,0,0	0	0	1	0.0	0	2	NA	NA	NA	NA	0	NA	NA	0,2,1,0	1	0	1	0.0	0
chr3_ref_v2	927	1	A,G	1	0	0,0,0,0	0	0	1	2	NA	NA	NA	NA	0	0,0,2,0	0	0	1	0.0	0	2	NA	NA	NA	NA	0	NA	NA	0,0,0,0	0	0	1	0.0	0	2	NA	NA	NA	NA	0	NA	NA	0,0,1,2	1	0	1	0.0	0
chr3_ref_v2	929	1	A,C	1	0	0,0,0,0	0	0	1	2	NA	NA	NA	NA	0	0,0,2,0	0	0	1	0.0	0	2	NA	NA	NA	NA	0	NA	NA	0,0,0,0	0	0	1	0.0	0	2	NA	NA	NA	NA	0	NA	NA	0,0,1,2	1	0	1	0.0	0
chr3_ref_v2	949	1	C,T	0	0	0,0,0,0	0	0	1	2	NA	NA	NA	NA	0	0,0,1,0	0	0	1	0.0	0	2	NA	NA	NA	NA	0	NA	NA	0,0,0,0	0	0	1	0.0	0	2	NA	NA	NA	NA	0	NA	NA	0,1,2,1	1	0	1	0.0	0
chr3_ref_v2	977	1	C,T	1	0	0,0,0,0	0	0	1	2	NA	NA	NA	NA	0	0,0,5,0	0	0	1	0.0	0	2	NA	NA	NA	NA	0	NA	NA	0,0,0,0	0	0	1	0.0	0	2	NA	NA	NA	NA	0	NA	NA	0,1,3,0	1	0	1	0.0	0
chr3_ref_v2	978	1	A,G	1	0	0,0,0,0	0	0	1	2	NA	NA	NA	NA	0	0,0,5,0	0	0	1	0.0	0	2	NA	NA	NA	NA	0	NA	NA	0,0,0,0	0	0	1	0.0	0	2	NA	NA	NA	NA	0	NA	NA	0,1,3,0	1	0	1	0.0	0
chr3_ref_v2	980	1	T,C	1	0	0,0,0,0	0	0	1	2	NA	NA	NA	NA	0	0,0,5,0	0	0	1	0.0	0	2	NA	NA	NA	NA	0	NA	NA	0,0,0,0	0	0	1	0.0	0	2	NA	NA	NA	NA	0	NA	NA	0,0,3,1	1	0	1	0.0	0
chr3_ref_v2	988	1	A,G	0	0	0,0,0,0	0	0	1	2	NA	NA	NA	NA	0	0,0,4,0	0	0	1	0.0	0	2	NA	NA	NA	NA	0	NA	NA	0,0,0,0	0	0	1	0.0	0	2	NA	NA	NA	NA	0	NA	NA	0,0,3,0	0	0	1	0.0	0
chr3_ref_v2	1001	1	A,T	1	0	0,0,0,0	0	0	1	2	NA	NA	NA	NA	0	0,0,4,0	0	0	1	0.0	0	2	NA	NA	NA	NA	0	NA	NA	0,0,0,0	0	0	1	0.0	0	2	NA	NA	NA	NA	0	NA	NA	0,0,3,0	0	0	1	0.0	0
chr3_ref_v2	1004	1	C,T	1	0	0,0,0,0	0	0	1	2	NA	NA	NA	NA	0	0,0,3,0	0	0	1	0.0	0	2	NA	NA	NA	NA	0	NA	NA	0,0,0,0	0	0	1	0.0	0	2	NA	NA	NA	NA	0	NA	NA	0,0,3,0	0	0	1	0.0	0
chr3_ref_v2	1021	1	A,T	1	0	0,0,0,0	0	0	1	2	NA	NA	NA	NA	0	0,0,3,0	0	0	1	0.0	0	2	NA	NA	NA	NA	0	NA	NA	0,0,0,0	0	0	1	0.0	0	2	NA	NA	NA	NA	0	NA	NA	0,0,2,0	0	0	1	0.0	0
chr3_ref_v2	1024	1	C,A	1	0	0,0,0,0	0	0	1	2	NA	NA	NA	NA	0	0,0,3,0	0	0	1	0.0	0	2	NA	NA	NA	NA	0	NA	NA	0,0,0,0	0	0	1	0.0	0	2	NA	NA	NA	NA	0	NA	NA	0,0,2,0	0	0	1	0.0	0
chr3_ref_v2	1025	1	A,G	1	0	0,0,0,0	0	0	1	2	NA	NA	NA	NA	0	0,0,3,0	0	0	1	0.0	0	2	NA	NA	NA	NA	0	NA	NA	0,0,0,0	0	0	1	0.0	0	2	NA	NA	NA	NA	0	NA	NA	0,0,2,0	0	0	1	0.0	0
chr3_ref_v2	1026	1	C,A	1	0	0,0,0,0	0	0	1	2	NA	NA	NA	NA	0	0,0,3,0	0	0	1	0.0	0	2	NA	NA	NA	NA	0	NA	NA	0,0,0,0	0	0	1	0.0	0	2	NA	NA	NA	NA	0	NA	NA	0,0,2,0	0	0	1	0.0	0
chr3_ref_v2	1064	1	C,T	0	0	0,0,0,0	0	0	1	2	NA	NA	NA	NA	0	0,0,2,0	0	0	1	0.0	0	2	NA	NA	NA	NA	0	NA	NA	0,0,0,0	0	0	1	0.0	0	2	NA	NA	NA	NA	0	NA	NA	0,0,4,0	0	0	1	0.0	0
chr3_ref_v2	1068	1	T,C	1	0	0,0,0,0	0	0	1	2	NA	NA	NA	NA	0	0,0,2,0	0	0	1	0.0	0	2	NA	NA	NA	NA	0	NA	NA	0,0,0,0	0	0	1	0.0	0	2	NA	NA	NA	NA	0	NA	NA	0,0,4,0	0	0	1	0.0	0
chr3_ref_v2	1069	1	C,T	1	0	0,0,0,0	0	0	1	2	NA	NA	NA	NA	0	0,0,2,0	0	0	1	0.0	0	2	NA	NA	NA	NA	0	NA	NA	0,0,0,0	0	0	1	0.0	0	2	NA	NA	NA	NA	0	NA	NA	0,0,4,0	0	0	1	0.0	0
chr3_ref_v2	1076	1	A,T	1	0	0,0,0,0	0	0	1	2	NA	NA	NA	NA	0	0,0,2,0	0	0	1	0.0	0	2	NA	NA	NA	NA	0	NA	NA	0,0,0,0	0	0	1	0.0	0	2	NA	NA	NA	NA	0	NA	NA	0,0,4,0	0	0	1	0.0	0
chr3_ref_v2	1077	1	A,T	1	0	0,0,0,0	0	0	1	2	NA	NA	NA	NA	0	0,0,2,0	0	0	1	0.0	0	2	NA	NA	NA	NA	0	NA	NA	0,0,0,0	0	0	1	0.0	0	2	NA	NA	NA	NA	0	NA	NA	0,0,4,0	0	0	1	0.0	0
chr3_ref_v2	1080	1	A,C	1	0	0,0,0,0	0	0	1	2	NA	NA	NA	NA	0	0,0,2,0	0	0	1	0.0	0	2	NA	NA	NA	NA	0	NA	NA	0,0,0,0	0	0	1	0.0	0	2	NA	NA	NA	NA	0	NA	NA	0,0,4,0	0	0	1	0.0	0
chr3_ref_v2	1081	1	T,G	1	0	0,0,0,0	0	0	1	2	NA	NA	NA	NA	0	0,0,2,0	0	0	1	0.0	0	2	NA	NA	NA	NA	0	NA	NA	0,0,0,0	0	0	1	0.0	0	2	NA	NA	NA	NA	0	NA	NA	0,0,4,0	0	0	1	0.0	0
chr3_ref_v2	1083	1	C,A	0	0	0,0,0,0	0	0	1	2	NA	NA	NA	NA	0	0,0,2,0	0	0	1	0.0	0	2	NA	NA	NA	NA	0	NA	NA	0,0,0,0	0	0	1	0.0	0	2	NA	NA	NA	NA	0	NA	NA	0,0,4,0	0	0	1	0.0	0
chr3_ref_v2	1091	1	C,CTTTG	1	0	0,0,0,0	0	0	1	2	NA	NA	NA	NA	0	0,0,4,0	0	0	1	0.0	0	2	NA	NA	NA	NA	0	NA	NA	0,0,0,0	0	0	1	0.0	0	2	NA	NA	NA	NA	0	NA	NA	0,0,4,0	0	0	1	0.0	0
chr3_ref_v2	1094	1	T,TA	0	0	0,0,0,0	0	0	1	2	NA	NA	NA	NA	0	0,0,5,0	0	0	1	0.0	0	2	NA	NA	NA	NA	0	NA	NA	0,0,0,0	0	0	1	0.0	0	2	NA	NA	NA	NA	0	NA	NA	0,0,4,0	0	0	1	0.0	0
chr3_ref_v2	1095	1	C,G	0	0	0,0,0,0	0	0	1	2	NA	NA	NA	NA	0	0,0,5,0	0	0	1	0.0	0	2	NA	NA	NA	NA	0	NA	NA	0,0,0,0	0	0	1	0.0	0	2	NA	NA	NA	NA	0	NA	NA	0,0,5,0	0	0	1	0.0	0
chr3_ref_v2	1097	0	ATTGC,A	0	0	0,0,0,0	0	0	1	2	NA	NA	NA	NA	0	0,0,5,0	0	0	1	0.0	0	2	NA	NA	NA	NA	0	NA	NA	0,0,0,0	0	0	1	0.0	0	2	NA	NA	NA	NA	0	NA	NA	0,0,5,0	0	0	1	0.0	0
chr3_ref_v2	1105	0	T,TGAG	0	0	0,0,0,0	0	0	1	2	NA	NA	NA	NA	0	0,0,6,0	0	0	1	0.0	0	2	NA	NA	NA	NA	0	NA	NA	0,0,0,0	0	0	1	0.0	0	2	NA	NA	NA	NA	0	NA	NA	0,0,5,0	0	0	1	0.0	0
chr3_ref_v2	1106	0	CTAT,C	1	1	0,0,0,0	0	0	1	2	NA	NA	NA	NA	0	0,0,8,0	0	0	1	0.0	0	2	NA	NA	NA	NA	0	NA	NA	0,0,0,0	0	0	1	0.0	0	2	NA	NA	NA	NA	0	NA	NA	0,0,6,0	0	0	1	0.0	0
chr3_ref_v2	1112	0	C,T	1	0	0,0,0,0	0	0	1	2	NA	NA	NA	NA	0	0,0,8,0	0	0	1	0.0	0	2	NA	NA	NA	NA	0	NA	NA	0,0,0,0	0	0	1	0.0	0	2	NA	NA	NA	NA	0	NA	NA	0,0,6,0	0	0	1	0.0	0
chr3_ref_v2	1129	0	C,T	0	0	0,0,0,0	0	0	1	2	NA	NA	NA	NA	0	0,0,13,0	0	0	1	0.0	0	2	NA	NA	NA	NA	0	NA	NA	0,0,0,0	0	0	1	0.0	0	2	NA	NA	NA	NA	0	NA	NA	0,0,7,0	0	0	1	0.0	0
chr3_ref_v2	1151	0	A,T	0	0	0,0,6,0	0	0	1	2	NA	NA	NA	NA	0	0,0,26,0	0	1	1	0.0	0	2	T,T	NA	NA	0.0377403279828	0	NA	NA	0,0,3,0	0	0	1	0.0	0	2	NA	NA	NA	NA	0	NA	NA	0,0,9,0	0	0	1	0.0	0
chr3_ref_v2	1154	0	T,TTTCTTGAACGGA	0	0	0,0,10,0	0	0	1	2	NA	NA	NA	NA	0	0,0,25,0	0	1	1	0.0	0	2	TTTCTTGAACGGA,TTTCTTGAACGGA	NA	NA	0.0392207131533	0	NA	NA	0,0,3,0	0	0	1	0.0	0	2	NA	NA	NA	NA	0	NA	NA	0,0,8,0	0	0	1	0.0	0
chr3_ref_v2	1157	0	C,A	0	0	0,0,20,0	0	1	1	2	A,A	NA	NA	0.0487901641694	0	0,0,41,0	0	1	1	0.0	0	2	A,A	NA	NA	0.0240975515791	0	NA	NA	0,0,10,0	0	0	1	0.0	0	2	NA	NA	NA	NA	0	NA	NA	0,0,20,0	0	1	1	0.0	0
chr3_ref_v2	1203	1	G,GTTTAGACAAAGAAAAC	1	0	0,0,105,0	0	1	1	2	NA	NA	NA	NA	0	0,0,64,0	0	1	1	0.0	0	2	NA	NA	NA	NA	0	NA	NA	0,0,43,0	0	1	1	0.0	0	2	NA	NA	NA	NA	0	NA	NA	0,0,54,1	1	1	1	0.0	0
chr3_ref_v2	1223	1	A,T	0	0	0,0,198,0	0	1	1	2	NA	NA	NA	NA	0	0,0,86,0	0	1	1	0.0	0	2	NA	NA	NA	NA	0	NA	NA	0,0,96,0	0	1	1	0.0	0	2	NA	NA	NA	NA	0	NA	NA	0,1,118,0	1	1	1	0.0	0
chr3_ref_v2	1240	1	A,G	0	0	1,0,195,1	1	1	1	2	NA	NA	NA	NA	0	1,0,76,2	1	1	1	1.25920517123	0	2	NA	NA	NA	NA	0	NA	NA	0,0,107,1	1	1	1	0.409486089878	0	2	NA	NA	NA	NA	0	NA	NA	0,1,129,0	1	1	1	0.391560901944	0
chr3_ref_v2	1243	1	C,CCATAGTTTCTATGTGCAAAAGCATTACCTATGTAATTCTTACA	0	0	0,0,229,1	1	1	1	2	NA	NA	NA	NA	0	0,0,87,2	1	1	1	1.3324428081	0	2	NA	NA	NA	NA	0	NA	NA	0,0,121,1	1	1	1	0.390072708535	0	2	NA	NA	NA	NA	0	NA	NA	0,1,152,0	1	1	1	0.412683458612	0
chr3_ref_v2	4025	1	G,A	0	0	0,0,249,296	1	1	0	2	NA	NA	NA	NA	0	0,0,194,172	1	1	0	2.72613709871	0	2	NA	NA	NA	NA	0	NA	NA	0,0,182,164	1	1	0	2.40135436518	0	2	NA	NA	NA	NA	0	NA	NA	0,0,244,265	1	1	0	0.794003275011	0
chr3_ref_v2	4521	0	G,A	0	0	0,0,0,0	0	0	1	2	NA	NA	NA	NA	0	1,2,0,12	1	0	1	0.0	0	2	NA	NA	NA	NA	0	NA	NA	0,0,0,2	0	0	1	0.0	0	2	NA	NA	NA	NA	0	NA	NA	0,0,0,0	0	0	1	0.0	0
chr3_ref_v2	4586	0	C,CAATATTCTTATATTGAACACATTTTTCTCGCATAAATTTAAT	0	0	0,0,0,0	0	0	1	2	NA	NA	NA	NA	0	0,0,0,3	0	0	1	0.0	0	2	NA	NA	NA	NA	0	NA	NA	0,0,0,0	0	0	1	0.0	0	2	NA	NA	NA	NA	0	NA	NA	0,0,0,1	0	0	1	0.0	0
chr3_ref_v2	5456	0	A,AG	0	0	0,0,0,0	0	0	1	2	NA	NA	NA	NA	0	0,0,1,1	1	0	1	0.0	0	2	NA	NA	NA	NA	0	NA	NA	0,0,0,0	0	0	1	0.0	0	2	NA	NA	NA	NA	0	NA	NA	0,0,0,0	0	0	1	0.0	0
chr3_ref_v2	5473	0	T,C	0	0	0,0,0,0	0	0	1	2	NA	NA	NA	NA	0	0,0,1,1	1	0	1	0.0	0	2	NA	NA	NA	NA	0	NA	NA	0,0,0,0	0	0	1	0.0	0	2	NA	NA	NA	NA	0	NA	NA	0,0,0,0	0	0	1	0.0	0
chr3_ref_v2	5856	0	C,T	0	0	0,0,1,1	1	0	1	2	NA	NA	NA	NA	0	0,0,0,0	0	0	1	0.0	0	2	NA	NA	NA	NA	0	NA	NA	0,0,1,0	0	0	1	0.0	0	2	NA	NA	NA	NA	0	NA	NA	0,0,0,0	0	0	1	0.0	0
chr3_ref_v2	6097	0	GTGACGTTGAGTTTTTAC,G	0	0	0,0,15,12	1	1	1	2	G,G	NA	NA	0.0	0	0,0,5,5	1	0	1	0.341947517704	0	2	NA	NA	NA	NA	0	NA	NA	0,0,4,17	1	1	1	3.4602923532	0	2	G,G	NA	NA	0.0	0	NA	NA	0,0,11,12	1	1	1	0.540916038856	0
chr3_ref_v2	6389	0	A,G	1	0	0,0,0,5	0	0	1	2	NA	NA	NA	NA	0	0,0,1,4	1	0	1	0.0	0	2	NA	NA	NA	NA	0	NA	NA	0,0,0,2	0	0	1	0.0	0	2	NA	NA	NA	NA	0	NA	NA	0,0,0,5	0	0	1	0.0	0
chr3_ref_v2	7271	0	C,T	1	0	0,0,0,0	0	0	1	2	NA	NA	NA	NA	0	0,0,0,0	0	0	1	0.0	0	2	NA	NA	NA	NA	0	NA	NA	0,0,0,0	0	0	1	0.0	0	2	NA	NA	NA	NA	0	NA	NA	0,0,0,1	0	0	1	0.0	0
chr3_ref_v2	7273	0	G,A	1	0	0,0,0,0	0	0	1	2	NA	NA	NA	NA	0	0,0,0,0	0	0	1	0.0	0	2	NA	NA	NA	NA	0	NA	NA	0,0,0,0	0	0	1	0.0	0	2	NA	NA	NA	NA	0	NA	NA	0,0,0,1	0	0	1	0.0	0
chr3_ref_v2	9287	0	G,T	0	0	0,0,0,0	0	0	1	2	NA	NA	NA	NA	0	0,0,0,0	0	0	1	0.0	0	2	NA	NA	NA	NA	0	NA	NA	0,0,0,1	0	0	1	0.0	0	2	NA	NA	NA	NA	0	NA	NA	0,0,0,0	0	0	1	0.0	0
chr3_ref_v2	18559	0	T,G	0	0	90,193,67,0	1	1	0	2	T,T	T,G	0.5	0.327326903799	0	105,156,35,0	1	1	0	4.31904354964	0	2	T,T	T,G	0.25	0.0350913198113	0	NA	NA	55,107,43,0	1	1	0	0.557853736854	0	2	T,T	T,G	0.5	0.204794412646	0	NA	NA	73,153,68,0	1	1	0	1.3074061998	0
chr3_ref_v2	27477	0	TAA,T	1	1	11,12,6,42	1	1	0	2	TAA,T	T,T	0.25	0.224881171213	0	15,12,2,22	1	1	0	2.32323207147	0	2	TAA,T	NA	NA	0.117783035656	0	NA	NA	9,10,4,33	1	1	0	0.433921094578	0	2	TAA,T	T,T	0.25	0.155653309712	0	NA	NA	8,23,4,34	1	1	0	3.2214404207	0
chr3_ref_v2	29265	0	TTTTGTTTATTTA,T	1	0	2,0,122,140	1	1	0	2	T,T	NA	NA	0.413069707493	0	3,2,104,89	1	1	0	1.50576601817	0	2	T,T	NA	NA	0.941867573664	0	NA	NA	3,1,93,108	1	1	0	0.749146598963	0	2	T,T	NA	NA	0.712852251639	0	NA	NA	2,1,133,134	1	1	0	0.769438673036	0
chr3_ref_v2	40708	0	C,CAAAAAAAAAAAAAA,CAAAAAAAAAAAAAAA,CAAAAAAAAAAAAAAAA	1	1	0,0,23,8,14,9,9,13	1	1	0	2	CAAAAAAAAAAAAAA,CAAAAAAAAAAAAAAAA	CAAAAAAAAAAAAAA,CAAAAAAAAAAAAAAA	0.5	0.545486935354	0	0,0,14,4,1,5,4,6	1	1	0	1.02216175793	0	2	CAAAAAAAAAAAAAA,CAAAAAAAAAAAAAAAA	CAAAAAAAAAAAAAA,CAAAAAAAAAAAAAA	0.125	0.251927459142	0	NA	NA	0,0,7,2,5,7,9,13	1	1	0	2.11800011282	0	2	CAAAAAAAAAAAAAA,CAAAAAAAAAAAAAAAA	CAAAAAAAAAAAAAAA,CAAAAAAAAAAAAAAAA	0.5	0.510575203973	0	NA	NA	0,0,15,8,13,11,8,15	1	1	0	0.746398863364	0
chr3_ref_v2	41396	0	T,TCCAAATGCTACGCAG	1	0	0,1,33,64	1	1	0	2	TCCAAATGCTACGCAG,TCCAAATGCTACGCAG	NA	NA	0.0102565001672	0	0,4,15,15	1	1	0	3.85123734298	0	2	TCCAAATGCTACGCAG,TCCAAATGCTACGCAG	T,TCCAAATGCTACGCAG	0.25	0.170887179168	0	NA	NA	0,2,29,53	1	1	0	0.675788398334	0	2	TCCAAATGCTACGCAG,TCCAAATGCTACGCAG	NA	NA	0.429562659687	0	NA	NA	1,3,37,84	1	1	0	0.882270806027	0
chr3_ref_v2	41830	0	CAAAAA,C	1	1	48,9,33,5	1	1	0	2	CAAAAA,C	CAAAAA,CAAAAA	0.25	0.105360515658	0	30,12,49,27	1	1	0	10.6982509293	1	2	CAAAAA,C	C,C	0.25	0.082238098237	0	NA	NA	31,9,26,7	1	1	0	1.10416796143	0	2	CAAAAA,C	CAAAAA,CAAAAA	0.125	0.0589425356335	0	NA	NA	52,18,27,4	1	1	0	2.24081373573	0
chr3_ref_v2	44368	0	G,GA	1	1	19,13,30,48	1	1	0	2	GA,GA	G,GA	0.25	0.0590045504322	0	8,11,19,25	1	1	0	0.930888892858	0	2	GA,GA	G,GA	0.125	0.0911028079499	0	NA	NA	15,12,15,35	1	1	0	0.852893938325	0	2	GA,GA	G,GA	0.5	0.0722392690255	0	NA	NA	32,14,29,56	1	1	0	1.64090984702	0
chr3_ref_v2	48532	0	G,GTCAGCTTCGGCTTCGGCGTCAGCT	0	0	0,0,77,65	1	1	0	2	GTCAGCTTCGGCTTCGGCGTCAGCT,GTCAGCTTCGGCTTCGGCGTCAGCT	NA	NA	0.0	0	0,0,42,22	1	1	0	1.45828483952	0	2	GTCAGCTTCGGCTTCGGCGTCAGCT,GTCAGCTTCGGCTTCGGCGTCAGCT	NA	NA	0.0	0	NA	NA	0,0,69,34	1	1	0	2.40665328637	0	2	GTCAGCTTCGGCTTCGGCGTCAGCT,GTCAGCTTCGGCTTCGGCGTCAGCT	NA	NA	0.0	0	NA	NA	0,0,80,67	1	1	0	0.387449466252	0
chr3_ref_v2	50148	0	A,AAT,AATAT	1	1	0,4,13,17,28,36	1	1	1	2	AATAT,AATAT	AAT,AATAT	0.5	0.199890643815	0	6,6,12,10,43,44	1	1	0	2.96644749923	0	2	AATAT,AATAT	A,AATAT	0.25	0.19764358499	0	NA	NA	4,1,9,12,17,31	1	1	0	2.21321112651	0	2	AAT,AATAT	AATAT,AATAT	0.25	0.547684459576	0	NA	NA	2,1,8,11,19,33	1	1	1	1.03511605588	0
chr3_ref_v2	56899	0	C,A	1	0	38,58,19,39	1	1	1	2	C,A	C,C	0.25	0.00692044284457	0	34,45,22,17	1	1	0	1.66671115436	0	2	C,A	C,C	0.25	0.195060582571	0	NA	NA	21,28,17,20	1	1	1	1.50671462598	0	2	C,A	C,C	0.125	0.0295879571855	0	NA	NA	45,37,36,33	1	1	1	4.43794822359	0
chr3_ref_v2	57049	0	C,CAAAAAAAAAAAA	1	1	25,4,1,16	1	1	1	2	C,CAAAAAAAAAAAA	C,C	0.25	0.0232568621643	0	13,6,4,18	1	1	0	2.20487828911	0	2	C,CAAAAAAAAAAAA	CAAAAAAAAAAAA,CAAAAAAAAAAAA	0.125	0.104710954089	0	NA	NA	15,3,1,17	1	1	1	1.11086237402	0	2	C,CAAAAAAAAAAAA	NA	NA	0.0	0	NA	NA	11,5,1,28	1	1	1	3.9840286907	0
chr3_ref_v2	62576	0	CAT,C	1	1	104,89,17,6	1	1	0	2	CAT,CAT	NA	NA	0.0134203700601	0	54,55,4,13	1	1	0	4.59153819697	0	2	CAT,CAT	CAT,C	0.125	0.113295893879	0	NA	NA	80,60,8,7	1	1	0	0.860879850405	0	2	CAT,CAT	NA	NA	0.0693120882105	0	NA	NA	84,85,14,12	1	1	0	2.08376733813	0
chr3_ref_v2	76181	0	G,A	0	0	0,0,222,178	1	1	0	2	A,A	NA	NA	0.0	0	0,0,134,93	1	1	0	0.819893533428	0	2	A,A	NA	NA	0.0	0	NA	NA	0,1,165,145	1	1	0	0.648758915456	0	2	A,A	NA	NA	0.00322061470004	0	NA	NA	0,0,242,197	1	1	0	0.414471321733	0
chr3_ref_v2	82582	0	G,T	0	0	0,0,0,0	0	0	1	2	NA	NA	NA	NA	0	0,0,0,1	0	0	1	0.0	0	2	NA	NA	NA	NA	0	NA	NA	0,0,0,0	0	0	1	0.0	0	2	NA	NA	NA	NA	0	NA	NA	0,0,0,0	0	0	1	0.0	0
chr3_ref_v2	82611	0	A,AACTAGTATTT	1	0	0,0,1,0	0	0	1	2	NA	NA	NA	NA	0	0,0,2,0	0	0	1	0.0	0	2	NA	NA	NA	NA	0	NA	NA	0,0,0,0	0	0	1	0.0	0	2	NA	NA	NA	NA	0	NA	NA	0,0,0,0	0	0	1	0.0	0
chr3_ref_v2	84302	1	G,A	0	0	0,0,6,10	1	0	1	2	NA	NA	NA	NA	0	1,1,1,2	1	0	1	1.18452728911	0	2	NA	NA	NA	NA	0	NA	NA	0,0,2,5	1	0	1	0.338300654019	0	2	NA	NA	NA	NA	0	NA	NA	3,0,6,4	1	0	1	1.59126884145	0
chr3_ref_v2	84309	1	T,TAGATCGGAAGAGCACACGTC	0	0	6,9,0,0	1	0	1	2	NA	NA	NA	NA	0	3,3,1,0	1	0	1	0.518310126154	0	2	NA	NA	NA	NA	0	NA	NA	2,6,0,0	1	0	1	0.515907742195	0	2	NA	NA	NA	NA	0	NA	NA	7,3,2,0	1	0	1	1.08261941975	0
chr3_ref_v2	84376	1	A,G	1	0	111,1,21,0	1	1	1	2	NA	NA	NA	NA	0	65,4,6,0	1	1	1	2.8502092225	0	2	NA	NA	NA	NA	0	NA	NA	69,4,5,0	1	1	1	2.94974760547	0	2	NA	NA	NA	NA	0	NA	NA	97,0,11,0	1	1	1	1.39846317891	0
chr3_ref_v2	84910	1	T,C	1	0	0,59,0,13	1	1	1	2	NA	NA	NA	NA	0	0,50,0,5	1	1	1	1.35849235669	0	2	NA	NA	NA	NA	0	NA	NA	0,38,0,4	1	1	1	1.04372007567	0	2	NA	NA	NA	NA	0	NA	NA	0,31,0,5	1	1	1	0.464170590597	0
chr3_ref_v2	90789	0	C,A	0	0	1,16,0,8	1	1	1	2	C,A	C,C	0.25	0.125163142954	0	0,2,0,3	1	0	1	0.738643404611	0	2	NA	NA	NA	NA	0	NA	NA	1,7,0,4	1	0	1	0.428585974873	0	2	NA	NA	NA	NA	0	NA	NA	1,15,0,6	1	1	1	0.427544407574	0
chr3_ref_v2	90793	0	AGTTAACTGTGGGAATACTCAGGTAT,A	0	0	1,4,0,8	1	0	1	2	NA	NA	NA	NA	0	0,0,0,3	0	0	1	0.0	0	2	NA	NA	NA	NA	0	NA	NA	0,1,0,4	1	0	1	0.443094591178	0	2	NA	NA	NA	NA	0	NA	NA	0,4,0,6	1	0	1	0.4388322959	0
chr3_ref_v2	90825	0	A,C	0	0	0,0,0,1	0	0	1	2	NA	NA	NA	NA	0	0,0,0,0	0	0	1	0.0	0	2	NA	NA	NA	NA	0	NA	NA	0,0,0,0	0	0	1	0.0	0	2	NA	NA	NA	NA	0	NA	NA	0,0,0,1	0	0	1	0.0	0
chr3_ref_v2	90830	0	A,G	1	0	0,0,0,0	0	0	1	2	NA	NA	NA	NA	0	0,0,0,0	0	0	1	0.0	0	2	NA	NA	NA	NA	0	NA	NA	0,0,0,0	0	0	1	0.0	0	2	NA	NA	NA	NA	0	NA	NA	0,0,0,1	0	0	1	0.0	0
chr3_ref_v2	100221	0	C,CT,CTTT	1	1	6,45,3,5,3,2	1	1	0	2	C,C	C,CTTT	0.125	0.605501675335	0	6,18,0,4,8,7	1	1	0	5.02527695391	0	2	C,CTTT	C,CT	0.25	0.409175006181	0	NA	NA	9,40,1,7,5,3	1	1	0	0.872649267987	0	2	C,C	C,CTTT	0.25	0.440565598397	0	NA	NA	15,47,3,13,2,6	1	1	0	1.91969384018	0
chr3_ref_v2	146961	0	G,C	0	0	1,6,1,8	1	0	1	2	NA	NA	NA	NA	0	2,3,1,3	1	0	1	0.995798837344	0	2	NA	NA	NA	NA	0	NA	NA	1,6,2,4	1	0	1	0.717504462329	0	2	NA	NA	NA	NA	0	NA	NA	5,9,3,4	1	1	1	2.1891350247	0
chr3_ref_v2	146963	0	TCA,T	0	0	1,4,1,8	1	0	1	2	NA	NA	NA	NA	0	2,3,1,3	1	0	1	0.937838133494	0	2	NA	NA	NA	NA	0	NA	NA	0,1,2,4	1	0	1	1.10497637678	0	2	NA	NA	NA	NA	0	NA	NA	4,4,3,4	1	0	1	1.78306240068	0
chr3_ref_v2	147080	1	A,G	1	0	0,0,0,0	0	0	1	2	NA	NA	NA	NA	0	0,0,1,0	0	0	1	0.0	0	2	NA	NA	NA	NA	0	NA	NA	0,0,0,0	0	0	1	0.0	0	2	NA	NA	NA	NA	0	NA	NA	0,0,0,0	0	0	1	0.0	0
chr3_ref_v2	147081	1	A,T	1	0	0,0,0,0	0	0	1	2	NA	NA	NA	NA	0	0,0,1,0	0	0	1	0.0	0	2	NA	NA	NA	NA	0	NA	NA	0,0,0,0	0	0	1	0.0	0	2	NA	NA	NA	NA	0	NA	NA	0,0,0,0	0	0	1	0.0	0
chr3_ref_v2	147089	1	T,G	1	0	0,0,0,0	0	0	1	2	NA	NA	NA	NA	0	0,0,1,0	0	0	1	0.0	0	2	NA	NA	NA	NA	0	NA	NA	0,0,0,0	0	0	1	0.0	0	2	NA	NA	NA	NA	0	NA	NA	0,0,0,0	0	0	1	0.0	0
chr3_ref_v2	147102	1	C,T	0	0	0,0,0,0	0	0	1	2	NA	NA	NA	NA	0	0,0,1,0	0	0	1	0.0	0	2	NA	NA	NA	NA	0	NA	NA	0,0,0,0	0	0	1	0.0	0	2	NA	NA	NA	NA	0	NA	NA	0,0,0,0	0	0	1	0.0	0
chr3_ref_v2	147103	1	C,A	0	0	0,0,0,0	0	0	1	2	NA	NA	NA	NA	0	0,0,1,0	0	0	1	0.0	0	2	NA	NA	NA	NA	0	NA	NA	0,0,0,0	0	0	1	0.0	0	2	NA	NA	NA	NA	0	NA	NA	0,0,0,0	0	0	1	0.0	0
chr3_ref_v2	147118	1	A,ATTCCTATATCCTTGAGGAGATCGGAAGAGCACACGTCT	1	0	0,0,0,0	0	0	1	2	NA	NA	NA	NA	0	0,0,1,0	0	0	1	0.0	0	2	NA	NA	NA	NA	0	NA	NA	0,0,0,0	0	0	1	0.0	0	2	NA	NA	NA	NA	0	NA	NA	0,0,0,0	0	0	1	0.0	0
chr3_ref_v2	147124	1	T,C	0	0	0,0,0,0	0	0	1	2	NA	NA	NA	NA	0	0,0,1,0	0	0	1	0.0	0	2	NA	NA	NA	NA	0	NA	NA	0,0,0,0	0	0	1	0.0	0	2	NA	NA	NA	NA	0	NA	NA	0,0,0,0	0	0	1	0.0	0
chr3_ref_v2	147382	1	T,TA	1	0	0,0,0,0	0	0	1	2	NA	NA	NA	NA	0	0,0,1,0	0	0	1	0.0	0	2	NA	NA	NA	NA	0	NA	NA	0,0,1,0	0	0	1	0.0	0	2	NA	NA	NA	NA	0	NA	NA	0,0,0,0	0	0	1	0.0	0
chr3_ref_v2	147456	1	A,T	0	0	0,0,1,0	0	0	1	2	NA	NA	NA	NA	0	0,0,2,0	0	0	1	0.0	0	2	NA	NA	NA	NA	0	NA	NA	0,0,0,0	0	0	1	0.0	0	2	NA	NA	NA	NA	0	NA	NA	0,1,0,0	0	0	1	0.0	0
chr3_ref_v2	147473	1	G,A	0	0	0,0,1,0	0	0	1	2	NA	NA	NA	NA	0	0,0,1,0	0	0	1	0.0	0	2	NA	NA	NA	NA	0	NA	NA	0,0,0,0	0	0	1	0.0	0	2	NA	NA	NA	NA	0	NA	NA	0,1,0,1	1	0	1	0.0	0
chr3_ref_v2	147474	1	T,C	0	0	0,0,1,0	0	0	1	2	NA	NA	NA	NA	0	0,0,1,0	0	0	1	0.0	0	2	NA	NA	NA	NA	0	NA	NA	0,0,0,0	0	0	1	0.0	0	2	NA	NA	NA	NA	0	NA	NA	0,1,0,1	1	0	1	0.0	0
chr3_ref_v2	205618	0	CA,C	1	1	91,114,12,12	1	1	0	2	CA,CA	NA	NA	0.054575133633	0	48,76,11,10	1	1	0	1.07871152902	0	2	CA,CA	NA	NA	0.163301814229	0	NA	NA	72,84,12,8	1	1	0	0.686029330667	0	2	CA,CA	NA	NA	0.0635495067281	0	NA	NA	94,109,15,19	1	1	0	1.47465390793	0
chr3_ref_v2	207552	0	GA,G	1	1	119,88,13,13	1	1	0	2	GA,GA	NA	NA	0.211435003507	0	46,49,4,6	1	1	0	1.42783430951	0	2	GA,GA	NA	NA	0.5798822093	0	NA	NA	83,97,16,12	1	1	0	2.35354456558	0	2	GA,GA	NA	NA	0.0250219546353	0	NA	NA	89,114,10,9	1	1	0	4.71551770358	0
chr3_ref_v2	217274	0	A,C	1	0	242,59,0,71	1	1	0	2	A,A	A,C	0.5	0.331831857065	0	136,51,0,33	1	1	0	2.67502473459	0	2	A,A	A,C	0.25	0.241162056817	0	NA	NA	170,33,0,70	1	1	0	2.43960549012	0	2	A,A	A,C	0.5	0.0480861866676	0	NA	NA	224,78,0,90	1	1	0	1.8833067013	0
chr3_ref_v2	220603	0	TTA,T	1	1	75,74,7,14	1	1	0	2	TTA,TTA	NA	NA	0.180132353164	0	59,66,13,9	1	1	0	2.123303561	0	2	TTA,TTA	NA	NA	0.160244753299	0	NA	NA	36,48,7,2	1	1	0	1.36423390233	0	2	TTA,TTA	NA	NA	0.369742596374	0	NA	NA	73,69,6,6	1	1	0	0.780699533741	0
chr3_ref_v2	225102	0	C,CA	1	1	104,38,11,12	1	1	0	2	C,C	C,CA	0.125	0.105208334715	0	62,46,8,9	1	1	0	3.54502112259	0	2	C,C	C,CA	0.125	0.101818931491	0	NA	NA	95,25,5,8	1	1	0	1.59974326367	0	2	C,C	NA	NA	0.252424827039	0	NA	NA	122,42,6,11	1	1	0	0.962914688381	0
chr3_ref_v2	226835	0	CT,C	1	1	57,41,30,12	1	1	0	2	CT,CT	CT,C	0.25	0.132205264325	0	35,20,25,5	1	1	0	1.29953671212	0	2	CT,CT	CT,C	0.25	0.172703960935	0	NA	NA	41,23,14,9	1	1	0	0.886048510879	0	2	CT,CT	CT,C	0.25	0.037707547601	0	NA	NA	74,52,28,14	1	1	0	0.820571422114	0
chr3_ref_v2	238277	0	ATT,AT,A	1	1	10,6,79,32,28,7	1	1	0	2	AT,AT	AT,A	0.125	0.258573692044	0	15,3,56,16,19,6	1	1	0	2.33192743068	0	2	AT,AT	ATT,AT	0.25	0.467867741547	0	NA	NA	13,0,71,25,23,7	1	1	0	1.13351155976	0	2	AT,AT	AT,A	0.125	0.287450493249	0	NA	NA	12,4,90,31,26,8	1	1	0	0.769340688625	0
chr3_ref_v2	243811	0	GTA,G	1	1	69,69,17,22	1	1	0	2	GTA,GTA	GTA,G	0.25	0.146568326802	0	80,57,19,19	1	1	0	1.39636535468	0	2	GTA,GTA	GTA,G	0.25	0.107707641182	0	NA	NA	53,45,12,17	1	1	0	0.542323659581	0	2	GTA,GTA	GTA,G	0.25	0.0515269134893	0	NA	NA	59,69,19,18	1	1	0	0.639464855405	0
chr3_ref_v2	255816	0	G,GT	1	1	7,5,78,73	1	1	0	2	GT,GT	NA	NA	0.441992171869	0	3,6,87,61	1	1	0	1.48558346992	0	2	GT,GT	NA	NA	0.860926754317	0	NA	NA	1,1,44,43	1	1	0	0.703264756849	0	2	GT,GT	NA	NA	1.65508769767	0	NA	NA	3,1,60,39	1	1	0	1.69163828752	0
chr3_ref_v2	255855	0	GTA,G	1	1	50,84,11,8	1	1	1	2	GTA,GTA	NA	NA	0.160374782131	0	55,101,11,13	1	1	0	0.832350707036	0	2	GTA,GTA	GTA,G	0.125	0.126963532608	0	NA	NA	38,51,4,8	1	1	1	0.819740034973	0	2	GTA,GTA	NA	NA	0.160550413352	0	NA	NA	52,70,9,4	1	1	1	1.06086176835	0
chr3_ref_v2	260047	0	T,G	0	0	50,240,45,1	1	1	0	2	T,T	T,G	0.25	0.104670622564	0	28,80,9,0	1	1	0	2.34840695152	0	2	T,T	T,G	0.125	0.328504066972	0	NA	NA	50,175,40,0	1	1	0	1.37934060762	0	2	T,T	T,G	0.25	0.243381813555	0	NA	NA	82,273,66,0	1	1	0	2.28971556045	0
chr3_ref_v2	262454	0	T,A	1	0	231,143,0,0	1	1	0	2	T,T	NA	NA	0.0	0	99,64,0,0	1	1	0	0.42184792832	0	2	T,T	NA	NA	0.0	0	NA	NA	85,75,93,54	1	1	0	355.106456694	1	2	T,A	NA	NA	0.0847412284551	0	g.262454T>A	0	255,168,0,0	1	1	0	0.566209372352	0
chr3_ref_v2	268855	0	GA,G	1	1	83,73,46,22	1	1	0	2	GA,GA	GA,G	0.25	0.149154822639	0	28,52,24,18	1	1	0	2.22665043084	0	2	GA,GA	GA,G	0.25	0.134482748115	0	NA	NA	48,54,18,25	1	1	0	2.62725783774	0	2	GA,GA	GA,G	0.25	0.121908622239	0	NA	NA	60,66,46,25	1	1	0	1.2171814487	0
chr3_ref_v2	273394	0	G,T	1	0	31,254,132,0	1	1	0	2	G,T	G,G	0.25	0.251314428281	0	35,105,31,0	1	1	0	8.99015179912	0	2	G,T	G,G	0.5	0.377294231141	1	NA	NA	31,184,105,1	1	1	0	1.10731090762	0	2	G,T	G,G	0.25	0.19637331025	0	NA	NA	41,267,150,0	1	1	0	0.903697666677	0
chr3_ref_v2	288402	0	AAT,A	1	1	73,61,3,3	1	1	1	2	AAT,AAT	NA	NA	1.32678881566	0	91,87,14,13	1	1	0	5.11205210769	0	2	AAT,AAT	NA	NA	0.011569352955	0	NA	NA	34,42,3,3	1	1	1	1.02559180813	0	2	AAT,AAT	NA	NA	0.675124245925	0	NA	NA	57,59,5,6	1	1	1	1.53410102941	0
chr3_ref_v2	288956	0	AAT,A	1	1	0,145,0,16	1	1	1	2	AAT,AAT	AAT,A	0.125	0.183585081816	0	0,75,0,14	1	1	0	1.31083850091	0	2	AAT,AAT	AAT,A	0.25	0.0390513073827	0	NA	NA	0,70,0,12	1	1	1	0.986317158643	0	2	AAT,AAT	AAT,A	0.25	0.179783831124	0	NA	NA	0,108,0,13	1	1	1	0.369799616373	0
chr3_ref_v2	289672	0	A,G	1	0	293,269,97,113	1	1	0	2	A,A	A,G	0.5	0.114217969492	1	154,194,70,77	1	1	1	1.77832374639	0	2	A,A	A,G	0.5	0.236842395672	0	NA	NA	225,202,88,64	1	1	0	1.55588678261	0	2	A,A	A,G	0.5	0.0657087962858	1	NA	NA	279,241,120,114	1	1	0	2.45844840515	0
chr3_ref_v2	290219	0	A,T	1	0	218,232,27,87	1	1	0	2	A,A	A,T	0.5	0.274436845702	1	65,137,8,51	1	1	0	4.83327585722	0	2	A,A	A,T	0.5	0.132117964827	0	NA	NA	118,164,21,55	1	1	0	1.42472875237	0	2	A,A	A,T	0.5	0.212561441984	1	NA	NA	190,191,20,86	1	1	0	1.01608361853	0
chr3_ref_v2	311601	0	G,T	1	0	0,0,2,43	1	1	1	2	T,T	NA	NA	0.0	0	0,0,2,26	1	1	1	0.456227321858	0	2	T,T	NA	NA	0.0	0	NA	NA	0,0,3,32	1	1	1	0.705171245429	0	2	T,T	NA	NA	0.0	0	NA	NA	0,0,2,57	1	1	1	0.320371655089	0
chr3_ref_v2	311603	0	A,G	0	0	0,0,2,42	1	1	1	2	G,G	NA	NA	0.0	0	0,1,2,24	1	1	1	0.513933819785	0	2	G,G	A,G	0.125	0.0267981931547	0	NA	NA	0,1,3,31	1	1	1	0.7091662941	0	2	G,G	NA	NA	0.0289875368733	0	NA	NA	0,1,2,52	1	1	1	0.201352762918	0
chr3_ref_v2	311626	1	T,G	1	0	0,0,2,42	1	1	1	2	NA	NA	NA	NA	0	0,0,2,24	1	1	1	0.485682881385	0	2	NA	NA	NA	NA	0	NA	NA	0,0,2,29	1	1	1	0.391406078305	0	2	NA	NA	NA	NA	0	NA	NA	0,0,1,41	1	1	1	0.382851975586	0
chr3_ref_v2	311631	1	A,ATGG	1	0	0,0,2,41	1	1	1	2	NA	NA	NA	NA	0	0,0,3,22	1	1	1	1.00333449782	0	2	NA	NA	NA	NA	0	NA	NA	0,0,1,22	1	1	1	0.231205454896	0	2	NA	NA	NA	NA	0	NA	NA	0,0,1,35	1	1	1	0.318953820073	0
chr3_ref_v2	311636	1	G,A	0	0	0,0,2,39	1	1	1	2	NA	NA	NA	NA	0	0,0,3,22	1	1	1	0.951479609406	0	2	NA	NA	NA	NA	0	NA	NA	0,0,0,22	0	1	1	0.0	0	2	NA	NA	NA	NA	0	NA	NA	0,0,1,27	1	1	1	0.253742834558	0
chr3_ref_v2	311673	1	C,T	0	0	0,0,3,45	1	1	1	2	NA	NA	NA	NA	0	0,0,5,25	1	1	1	1.51111478097	0	2	NA	NA	NA	NA	0	NA	NA	0,0,2,30	1	1	1	0.27766275514	0	2	NA	NA	NA	NA	0	NA	NA	0,0,2,32	1	1	1	0.275160448891	0
chr3_ref_v2	311674	1	A,G	0	0	0,0,4,45	1	1	1	2	NA	NA	NA	NA	0	0,0,5,24	1	1	1	1.12641403921	0	2	NA	NA	NA	NA	0	NA	NA	0,0,3,31	1	1	1	0.314488728676	0	2	NA	NA	NA	NA	0	NA	NA	0,0,4,32	1	1	1	0.47950929035	0
chr3_ref_v2	311711	1	G,A	0	0	0,0,38,45	1	1	1	2	NA	NA	NA	NA	0	0,0,19,33	1	1	1	0.971551830976	0	2	NA	NA	NA	NA	0	NA	NA	0,0,11,35	1	1	1	3.02631911263	0	2	NA	NA	NA	NA	0	NA	NA	0,0,22,30	1	1	1	0.464655746172	0
chr3_ref_v2	311736	1	T,A	0	0	0,0,79,44	1	1	1	2	NA	NA	NA	NA	0	0,0,30,32	1	1	1	2.31062980043	0	2	NA	NA	NA	NA	0	NA	NA	0,0,43,28	1	1	1	0.538857526071	0	2	NA	NA	NA	NA	0	NA	NA	0,0,52,31	1	1	1	0.414525953486	0
chr3_ref_v2	312400	1	G,A	1	0	0,38,0,0	0	1	1	2	NA	NA	NA	NA	0	0,2,0,5	1	0	1	0.0	0	2	NA	NA	NA	NA	0	NA	NA	0,23,0,0	0	1	1	0.0	0	2	NA	NA	NA	NA	0	NA	NA	0,35,0,0	0	1	1	0.0	0
chr3_ref_v2	312444	1	T,G	1	0	0,0,0,0	0	0	1	2	NA	NA	NA	NA	0	0,0,0,0	0	0	1	0.0	0	2	NA	NA	NA	NA	0	NA	NA	0,0,0,0	0	0	1	0.0	0	2	NA	NA	NA	NA	0	NA	NA	1,1,0,5	1	0	1	0.0	0
chr4_ref_v2	1555	0	T,G	0	0	0,0,0,1	0	0	1	2	NA	NA	NA	NA	0	0,0,0,1	0	0	1	0.0	0	2	NA	NA	NA	NA	0	NA	NA	0,0,1,1	1	0	1	0.0	0	2	NA	NA	NA	NA	0	NA	NA	0,0,0,1	0	0	1	0.0	0
chr4_ref_v2	1565	0	G,A	0	0	0,0,0,1	0	0	1	2	NA	NA	NA	NA	0	0,0,0,1	0	0	1	0.0	0	2	NA	NA	NA	NA	0	NA	NA	0,0,1,1	1	0	1	0.0	0	2	NA	NA	NA	NA	0	NA	NA	0,0,0,1	0	0	1	0.0	0
chr4_ref_v2	1567	0	T,C	0	0	0,0,0,1	0	0	1	2	NA	NA	NA	NA	0	0,0,0,1	0	0	1	0.0	0	2	NA	NA	NA	NA	0	NA	NA	0,0,1,1	1	0	1	0.0	0	2	NA	NA	NA	NA	0	NA	NA	0,0,0,1	0	0	1	0.0	0
chr4_ref_v2	1631	0	C,T	0	0	0,0,0,1	0	0	1	2	NA	NA	NA	NA	0	0,0,1,3	1	0	1	0.0	0	2	NA	NA	NA	NA	0	NA	NA	0,0,0,0	0	0	1	0.0	0	2	NA	NA	NA	NA	0	NA	NA	0,0,0,1	0	0	1	0.0	0
chr4_ref_v2	1633	0	T,C	0	0	0,0,0,1	0	0	1	2	NA	NA	NA	NA	0	0,0,1,3	1	0	1	0.0	0	2	NA	NA	NA	NA	0	NA	NA	0,0,0,0	0	0	1	0.0	0	2	NA	NA	NA	NA	0	NA	NA	0,0,0,1	0	0	1	0.0	0
chr4_ref_v2	1651	0	C,T	0	0	0,0,0,0	0	0	1	2	NA	NA	NA	NA	0	0,0,0,2	0	0	1	0.0	0	2	NA	NA	NA	NA	0	NA	NA	0,0,0,0	0	0	1	0.0	0	2	NA	NA	NA	NA	0	NA	NA	0,0,0,0	0	0	1	0.0	0
chr4_ref_v2	1653	0	T,G	1	0	0,0,0,0	0	0	1	2	NA	NA	NA	NA	0	0,0,0,1	0	0	1	0.0	0	2	NA	NA	NA	NA	0	NA	NA	0,0,0,0	0	0	1	0.0	0	2	NA	NA	NA	NA	0	NA	NA	0,0,0,0	0	0	1	0.0	0
chr4_ref_v2	2006	0	T,G	0	0	0,0,6,0	0	0	1	2	NA	NA	NA	NA	0	0,0,6,0	0	0	1	0.0	0	2	NA	NA	NA	NA	0	NA	NA	0,0,4,0	0	0	1	0.0	0	2	NA	NA	NA	NA	0	NA	NA	0,0,4,0	0	0	1	0.0	0
chr4_ref_v2	2007	0	A,G	0	0	0,0,7,0	0	0	1	2	NA	NA	NA	NA	0	0,0,6,0	0	0	1	0.0	0	2	NA	NA	NA	NA	0	NA	NA	0,0,4,0	0	0	1	0.0	0	2	NA	NA	NA	NA	0	NA	NA	0,0,4,0	0	0	1	0.0	0
chr4_ref_v2	2033	0	G,T	0	0	0,0,21,0	0	1	1	2	T,T	NA	NA	0.0465200156349	0	0,0,8,0	0	0	1	0.0	0	2	NA	NA	NA	NA	0	NA	NA	0,0,10,0	0	0	1	0.0	0	2	NA	NA	NA	NA	0	NA	NA	0,0,12,0	0	0	1	0.0	0
chr4_ref_v2	2043	0	C,T	0	0	0,0,29,0	0	1	1	2	T,T	NA	NA	0.0339015516757	0	0,0,9,0	0	0	1	0.0	0	2	NA	NA	NA	NA	0	NA	NA	0,0,12,0	0	0	1	0.0	0	2	NA	NA	NA	NA	0	NA	NA	0,0,16,0	0	0	1	0.0	0
chr4_ref_v2	2044	0	T,G	0	0	0,0,29,0	0	1	1	2	G,G	NA	NA	0.0339015516757	0	0,0,9,0	0	0	1	0.0	0	2	NA	NA	NA	NA	0	NA	NA	0,0,13,0	0	0	1	0.0	0	2	NA	NA	NA	NA	0	NA	NA	0,0,17,0	0	0	1	0.0	0
chr4_ref_v2	2058	0	G,C	0	0	0,0,31,0	0	1	1	2	C,C	NA	NA	0.0317486983146	0	0,0,10,0	0	0	1	0.0	0	2	NA	NA	NA	NA	0	NA	NA	0,0,20,0	0	1	1	0.0	0	2	C,C	NA	NA	0.0487901641694	0	NA	NA	0,0,24,0	0	1	1	0.0	0
chr4_ref_v2	2060	0	C,T	0	0	0,0,31,0	0	1	1	2	T,T	NA	NA	0.0317486983146	0	0,0,10,0	0	0	1	0.0	0	2	NA	NA	NA	NA	0	NA	NA	0,0,21,0	0	1	1	0.0	0	2	T,T	NA	NA	0.0465200156349	0	NA	NA	0,0,23,0	0	1	1	0.0	0
chr4_ref_v2	2064	0	G,T	0	0	0,0,32,0	0	1	1	2	T,T	NA	NA	0.0307716586668	0	0,0,10,0	0	0	1	0.0	0	2	NA	NA	NA	NA	0	NA	NA	0,0,26,0	0	1	1	0.0	0	2	T,T	NA	NA	0.0377403279828	0	NA	NA	0,0,26,0	0	1	1	0.0	0
chr4_ref_v2	2070	0	T,C	1	0	1,0,32,0	1	1	1	2	C,C	NA	NA	0.0	0	0,0,10,0	0	0	1	0.0	0	2	NA	NA	NA	NA	0	NA	NA	0,0,30,0	0	1	1	0.0	0	2	C,C	NA	NA	0.032789822823	0	NA	NA	0,0,30,0	0	1	1	0.0	0
chr4_ref_v2	2074	0	G,A	0	0	0,0,34,0	0	1	1	2	A,A	NA	NA	0.0289875368733	0	0,0,11,0	0	0	1	0.0	0	2	NA	NA	NA	NA	0	NA	NA	0,0,31,0	0	1	1	0.0	0	2	A,A	NA	NA	0.0317486983146	0	NA	NA	0,0,36,0	0	1	1	0.0	0
chr4_ref_v2	2085	0	A,G	0	0	0,0,36,0	0	1	1	2	G,G	NA	NA	0.0273989741881	0	0,0,14,0	0	0	1	0.0	0	2	NA	NA	NA	NA	0	NA	NA	0,0,37,0	0	1	1	0.0	0	2	G,G	NA	NA	0.0266682470822	0	NA	NA	0,0,41,0	0	1	1	0.0	0
chr4_ref_v2	2110	0	T,C	0	0	0,0,46,0	0	1	1	2	C,C	NA	NA	0.021506205221	0	0,0,18,0	0	0	1	0.0	0	2	NA	NA	NA	NA	0	NA	NA	0,0,41,0	0	1	1	0.0	0	2	C,C	NA	NA	0.0240975515791	0	NA	NA	0,0,50,0	0	1	1	0.0	0
chr4_ref_v2	2133	0	G,A	1	0	0,0,67,0	0	1	1	2	A,A	NA	NA	0.0148150857851	0	0,0,30,0	0	1	1	0.0	0	2	A,A	NA	NA	0.032789822823	0	NA	NA	0,0,57,0	0	1	1	0.0	0	2	A,A	NA	NA	0.0173917427119	0	NA	NA	0,0,63,0	0	1	1	0.0	0
chr4_ref_v2	2149	0	C,T	0	0	0,0,108,0	0	1	1	2	T,T	NA	NA	0.00921665510492	0	0,0,49,0	0	1	1	0.0	0	2	T,T	NA	NA	0.0202027073175	0	NA	NA	0,0,80,0	0	1	1	0.0	0	2	T,T	NA	NA	0.0124225199986	0	NA	NA	0,0,84,0	0	1	1	0.0	0
chr4_ref_v2	2150	0	T,G	0	0	0,0,109,0	0	1	1	2	G,G	NA	NA	0.00913248356327	0	0,0,50,0	0	1	1	0.0	0	2	G,G	NA	NA	0.0198026272962	0	NA	NA	0,0,81,0	0	1	1	0.0	0	2	G,G	NA	NA	0.0122700925918	0	NA	NA	0,0,85,0	0	1	1	0.0	0
chr4_ref_v2	2581	0	T,TA	0	0	0,0,0,0	0	0	1	2	NA	NA	NA	NA	0	0,0,0,1	0	0	1	0.0	0	2	NA	NA	NA	NA	0	NA	NA	0,0,0,1	0	0	1	0.0	0	2	NA	NA	NA	NA	0	NA	NA	0,0,1,0	0	0	1	0.0	0
chr4_ref_v2	9880	0	T,C	1	0	0,0,0,0	0	0	1	2	NA	NA	NA	NA	0	0,0,0,1	0	0	1	0.0	0	2	NA	NA	NA	NA	0	NA	NA	0,0,0,0	0	0	1	0.0	0	2	NA	NA	NA	NA	0	NA	NA	0,0,0,0	0	0	1	0.0	0
chr4_ref_v2	18322	0	A,ACGCT	0	0	0,0,3,6	1	0	1	2	NA	NA	NA	NA	0	0,0,2,6	1	0	1	0.344140311551	0	2	NA	NA	NA	NA	0	NA	NA	0,0,4,2	1	0	1	1.05861344706	0	2	NA	NA	NA	NA	0	NA	NA	0,0,1,4	1	0	1	0.347295918944	0
chr4_ref_v2	18324	0	G,GTGGTTAC	0	0	0,0,2,5	1	0	1	2	NA	NA	NA	NA	0	0,0,2,5	1	0	1	0.256733975508	0	2	NA	NA	NA	NA	0	NA	NA	0,0,4,3	1	0	1	0.998214057221	0	2	NA	NA	NA	NA	0	NA	NA	0,0,0,2	0	0	1	0.0	0
chr4_ref_v2	18326	0	A,ACAGTAATTGGCGCTTTTCCCTTTG	0	0	0,0,2,5	1	0	1	2	NA	NA	NA	NA	0	0,0,2,4	1	0	1	0.284523015863	0	2	NA	NA	NA	NA	0	NA	NA	0,0,2,3	1	0	1	0.362742477217	0	2	NA	NA	NA	NA	0	NA	NA	0,0,0,2	0	0	1	0.0	0
chr4_ref_v2	18332	0	T,A	0	0	0,0,1,3	1	0	1	2	NA	NA	NA	NA	0	0,0,1,3	1	0	1	0.211322400634	0	2	NA	NA	NA	NA	0	NA	NA	0,0,0,1	0	0	1	0.0	0	2	NA	NA	NA	NA	0	NA	NA	0,0,0,0	0	0	1	0.0	0
chr4_ref_v2	18339	0	T,C	1	0	0,0,1,1	1	0	1	2	NA	NA	NA	NA	0	0,0,1,1	1	0	1	0.176690055777	0	2	NA	NA	NA	NA	0	NA	NA	0,0,0,0	0	0	1	0.0	0	2	NA	NA	NA	NA	0	NA	NA	0,0,0,0	0	0	1	0.0	0
chr4_ref_v2	18340	0	T,C	1	0	0,0,1,0	0	0	1	2	NA	NA	NA	NA	0	0,0,1,0	0	0	1	0.0	0	2	NA	NA	NA	NA	0	NA	NA	0,0,0,0	0	0	1	0.0	0	2	NA	NA	NA	NA	0	NA	NA	0,0,0,0	0	0	1	0.0	0
chr4_ref_v2	20463	0	CTATATATATATA,C,CTA	1	1	0,2,12,13,24,29	1	1	1	2	CTA,CTA	C,CTA	0.25	0.591732634643	0	0,2,11,16,31,31	1	1	0	0.65632525849	0	2	CTA,CTA	C,CTA	0.25	0.55387615948	0	NA	NA	1,1,6,3,21,16	1	1	1	1.56983377263	0	2	CTA,CTA	C,CTA	0.125	0.15910873471	0	NA	NA	1,1,7,8,24,21	1	1	1	1.06439233909	0
chr4_ref_v2	43795	0	CT,C,CTT	1	1	34,17,12,2,9,10	1	1	0	2	CT,CT	CT,CTT	0.25	0.427986409511	0	25,11,20,1,6,3	1	1	0	3.22899914374	0	2	CT,C	CT,CTT	0.25	0.655913369029	0	NA	NA	27,4,9,2,4,5	1	1	0	1.34317067952	0	2	CT,CT	CT,CTT	0.25	0.548496498695	0	NA	NA	35,18,16,8,2,10	1	1	0	3.04645419686	0
chr4_ref_v2	43826	0	GA,G	1	1	69,143,10,20	1	1	0	2	GA,GA	GA,G	0.125	0.107568894234	0	50,77,8,7	1	1	0	1.34946071533	0	2	GA,GA	NA	NA	0.17618453351	0	NA	NA	56,67,12,16	1	1	0	2.20728938365	0	2	GA,GA	GA,G	0.25	0.0198781930329	0	NA	NA	82,111,9,14	1	1	0	2.81652334199	0
chr4_ref_v2	65987	0	GA,G	1	1	187,177,17,11	1	1	0	2	GA,GA	NA	NA	0.313522688473	0	83,91,14,3	1	1	0	1.44284233641	0	2	GA,GA	GA,G	0.125	0.267214819577	0	NA	NA	105,113,10,17	1	1	0	3.30045436096	0	2	GA,GA	GA,G	0.125	0.0126640319172	0	NA	NA	163,123,19,10	1	1	0	1.13626278718	0
chr4_ref_v2	99346	0	GA,G	1	1	120,122,17,13	1	1	0	2	GA,GA	NA	NA	0.00264067066292	0	79,78,10,10	1	1	0	0.498987099845	0	2	GA,GA	NA	NA	0.121452589684	0	NA	NA	92,90,11,6	1	1	0	0.614722391526	0	2	GA,GA	NA	NA	0.253120102597	0	NA	NA	96,122,16,8	1	1	0	1.33391358437	0
chr4_ref_v2	135395	0	CT,C	1	1	33,32,2,9	1	1	0	2	CT,CT	NA	NA	0.235734133935	0	27,28,5,3	1	1	0	1.64560953685	0	2	CT,CT	NA	NA	0.659404288605	0	NA	NA	27,26,2,6	1	1	0	0.418291740523	0	2	CT,CT	NA	NA	0.338314448309	0	NA	NA	34,22,3,10	1	1	0	0.779105897793	0
chr4_ref_v2	169772	0	GTA,G	1	1	59,30,3,3	1	1	1	2	GTA,GTA	NA	NA	0.583101297588	0	81,63,13,10	1	1	0	3.00680792668	0	2	GTA,GTA	GTA,G	0.125	0.0894804393533	0	NA	NA	30,31,5,2	1	1	1	2.08233654021	0	2	GTA,GTA	NA	NA	0.000683581821432	0	NA	NA	55,38,9,8	1	1	1	2.70556754561	0
chr4_ref_v2	204886	0	C,A	0	0	190,21,0,41	1	1	0	2	C,C	C,A	0.25	0.331721633863	0	103,23,0,10	1	1	0	3.63517494027	0	2	C,C	C,A	0.125	0.269663566949	0	NA	NA	176,33,0,29	1	1	0	2.6627780472	0	2	C,C	C,A	0.25	0.0119632205884	0	NA	NA	198,17,0,47	1	1	0	0.597850923182	0
chr4_ref_v2	211254	0	CAT,C	1	1	119,100,10,10	1	1	0	2	CAT,CAT	NA	NA	0.26906747516	0	64,64,9,2	1	1	0	0.948605407325	0	2	CAT,CAT	CAT,C	0.125	0.378278825297	0	NA	NA	80,62,12,6	1	1	0	1.44718111301	0	2	CAT,CAT	CAT,C	0.125	0.0935167701632	0	NA	NA	107,100,13,8	1	1	0	0.801044129533	0
chr4_ref_v2	212379	0	G,GT	1	1	1,60,39,19	1	1	0	2	G,GT	GT,GT	0.125	0.0681406789387	0	0,33,31,14	1	1	0	1.03826803503	0	2	GT,GT	G,GT	0.5	0.157457241299	0	NA	NA	1,46,22,9	1	1	0	1.14197423448	0	2	G,GT	G,G	0.125	0.0679552790773	0	NA	NA	1,51,38,12	1	1	0	0.713968342292	0
chr4_ref_v2	220471	0	G,C	0	0	54,72,30,0	1	1	0	2	G,G	G,C	0.5	0.303682413798	0	18,14,4,0	1	1	1	1.46045272903	0	2	G,G	G,C	0.25	0.121108872626	0	NA	NA	37,59,18,0	1	1	0	0.887621835656	0	2	G,G	G,C	0.25	0.326000936754	0	NA	NA	45,56,16,0	1	1	0	0.797715726988	0
chr4_ref_v2	223799	0	T,G	0	0	18,131,38,0	1	1	0	2	T,T	T,G	0.5	0.241772371148	0	5,107,10,0	1	1	0	5.92033215692	0	2	T,T	T,G	0.25	0.374693449441	0	NA	NA	10,102,23,0	1	1	0	1.03344398503	0	2	T,T	T,G	0.25	0.405465108108	0	NA	NA	16,164,36,0	1	1	0	1.49448675113	0
chr4_ref_v2	223800	0	T,G	0	0	20,130,1,0	1	1	0	2	T,T	NA	NA	0.00664454271867	0	7,107,0,0	1	1	0	2.23960021916	0	2	T,T	NA	NA	0.0	0	NA	NA	12,102,1,0	1	1	0	0.596166679691	0	2	T,T	NA	NA	0.00873367996875	0	NA	NA	17,164,1,0	1	1	0	1.17823799048	0
chr4_ref_v2	226755	0	CAT,C,CATAT	1	1	9,15,4,5,1,1	1	1	1	2	CAT,CAT	CAT,C	0.125	0.0334647507685	0	10,29,3,13,1,0	1	1	0	1.32593605816	0	2	CAT,CAT	CAT,C	0.25	1.06141714477	0	NA	NA	7,7,1,1,0,3	1	0	1	1.81989281791	0	2	NA	NA	NA	NA	0	NA	NA	7,13,2,2,2,3	1	1	1	1.48714884675	0
chr4_ref_v2	240077	0	CAT,C	1	1	115,69,10,12	1	1	0	2	CAT,CAT	NA	NA	0.010117701335	0	70,50,15,7	1	1	0	2.45701346815	0	2	CAT,CAT	CAT,C	0.125	0.0483893548698	0	NA	NA	72,46,6,9	1	1	0	0.474950790072	0	2	CAT,CAT	NA	NA	0.101645709933	0	NA	NA	71,92,8,13	1	1	0	5.86637358825	0
chr4_ref_v2	278644	0	A,T	0	0	0,0,205,166	1	1	0	2	T,T	NA	NA	0.0	0	0,0,99,112	1	1	0	2.1948246486	0	2	T,T	NA	NA	0.0	0	NA	NA	0,0,148,136	1	1	0	0.817491841034	0	2	T,T	NA	NA	0.0	0	NA	NA	0,0,203,222	1	1	0	3.09337040865	0
chr4_ref_v2	278646	0	G,A	0	0	0,0,205,167	1	1	0	2	A,A	NA	NA	0.0	0	0,0,100,113	1	1	0	2.14044819667	0	2	A,A	NA	NA	0.0	0	NA	NA	0,0,148,138	1	1	0	0.871674568632	0	2	A,A	NA	NA	0.0	0	NA	NA	0,0,204,222	1	1	0	2.92552588597	0
chr4_ref_v2	286821	0	CT,C	1	1	72,73,14,5	1	1	0	2	CT,CT	NA	NA	0.0580862519033	0	46,34,4,4	1	1	0	1.17878781035	0	2	CT,CT	NA	NA	0.363524150884	0	NA	NA	69,63,18,3	1	1	0	0.992363531027	0	2	CT,CT	CT,C	0.125	0.173372788227	0	NA	NA	101,72,14,10	1	1	0	1.6808117005	0
chr4_ref_v2	323616	0	GAT,G	1	1	27,30,10,9	1	1	1	2	GAT,GAT	GAT,G	0.125	0.0146467535064	0	42,52,10,19	1	1	0	0.869358688702	0	2	GAT,GAT	GAT,G	0.125	0.0208080333554	0	NA	NA	18,25,5,3	1	1	1	1.01483042413	0	2	GAT,GAT	NA	NA	0.157892158355	0	NA	NA	24,36,7,9	1	1	1	1.01026472747	0
chr4_ref_v2	329580	0	TTA,T	1	1	32,34,8,4	1	1	1	2	TTA,TTA	NA	NA	0.230621946235	0	47,44,8,11	1	1	0	1.59253193562	0	2	TTA,TTA	NA	NA	0.0284994150097	0	NA	NA	26,21,1,1	1	1	1	1.33293582871	0	2	TTA,TTA	NA	NA	1.5561905651	0	NA	NA	36,46,8,5	1	1	1	0.712076822878	0
chr4_ref_v2	336145	0	CT,C	1	1	60,37,5,4	1	1	0	2	CT,CT	NA	NA	0.836728538005	0	41,16,5,0	1	1	0	1.19405548266	0	2	CT,CT	NA	NA	0.982804443659	0	NA	NA	28,27,5,4	1	1	0	1.01633470226	0	2	CT,CT	NA	NA	0.257572684333	0	NA	NA	55,40,8,7	1	1	0	1.2347945002	0
chr4_ref_v2	343943	0	G,GTA	1	1	13,15,39,39	1	1	0	2	GTA,GTA	G,GTA	0.125	0.11485457423	0	16,28,44,44	1	1	0	1.78133530201	0	2	GTA,GTA	G,GTA	0.5	0.176810228553	0	NA	NA	16,18,28,32	1	1	0	1.37038919939	0	2	GTA,GTA	G,GTA	0.5	0.0149804798541	0	NA	NA	14,16,23,35	1	1	0	1.07614019616	0
chr4_ref_v2	367993	0	T,C	0	0	185,216,0,0	1	1	0	2	T,T	NA	NA	0.0	0	77,66,0,0	1	1	0	1.51182545194	0	2	T,T	NA	NA	0.0	0	NA	NA	153,154,0,0	1	1	0	0.993947175153	0	2	T,T	NA	NA	0.0	0	NA	NA	110,98,87,114	1	1	0	388.04197407	1
chr4_ref_v2	369227	0	G,A	1	0	41,24,10,0	1	1	1	2	G,G	G,A	0.25	0.169418151958	0	20,18,3,0	1	1	1	1.16343391165	0	2	G,G	G,A	0.25	0.305381649551	0	NA	NA	32,19,8,0	1	1	1	0.360132482515	0	2	G,G	G,A	0.25	0.211309093667	0	NA	NA	48,38,14,0	1	1	1	0.924297483256	0
chr4_ref_v2	369231	0	G,A	1	0	58,24,10,0	1	1	1	2	G,G	G,A	0.25	0.0629138254106	0	28,20,3,0	1	1	1	1.61739583895	0	2	G,G	G,A	0.125	0.230971349956	0	NA	NA	43,23,8,0	1	1	1	0.710439250791	0	2	G,G	G,A	0.25	0.0465200156349	0	NA	NA	59,39,14,0	1	1	1	1.62301227862	0
chr4_ref_v2	369236	0	A,G	1	0	83,28,10,0	1	1	1	2	A,A	A,G	0.25	0.365724779459	0	45,23,3,0	1	1	1	1.37152794135	0	2	A,A	A,G	0.125	0.125163142954	0	NA	NA	60,24,8,0	1	1	1	0.551495498006	0	2	A,A	A,G	0.25	0.287682072452	0	NA	NA	79,42,13,0	1	1	1	1.77480631423	0
chr4_ref_v2	385224	0	C,A	0	0	168,149,0,0	1	1	0	2	C,C	NA	NA	0.0	0	56,28,44,17	1	1	0	316.811162346	1	2	C,A	C,C	0.125	0.0686285063891	0	g.385224C>A	0	137,125,0,1	1	1	0	0.412738511688	0	2	C,C	NA	NA	0.00380952841667	0	NA	NA	215,191,0,0	1	1	0	0.40198742968	0
chr4_ref_v2	392083	0	GAC,G	1	1	45,90,3,9	1	1	0	2	GAC,GAC	NA	NA	0.946241982647	0	29,57,1,6	1	1	0	0.40829890137	0	2	GAC,GAC	NA	NA	0.970516034857	0	NA	NA	43,83,1,7	1	1	0	0.528559261606	0	2	GAC,GAC	NA	NA	1.15603050922	0	NA	NA	45,111,5,17	1	1	0	1.43866008242	0
chr4_ref_v2	402669	0	T,G	0	0	74,146,49,0	1	1	0	2	T,T	T,G	0.5	0.382992252256	0	61,117,17,0	1	1	0	2.04803572886	0	2	T,T	T,G	0.25	0.345501643341	0	NA	NA	47,115,45,0	1	1	0	0.974553334077	0	2	T,T	T,G	0.5	0.160342650075	0	NA	NA	83,189,72,0	1	1	0	0.968279037991	0
chr4_ref_v2	410825	0	AT,A	1	1	62,51,7,12	1	1	0	2	AT,AT	AT,A	0.125	0.1363205022	0	31,32,2,4	1	1	0	0.957571677643	0	2	AT,AT	NA	NA	0.412314315053	0	NA	NA	53,41,2,9	1	1	0	0.659730104763	0	2	AT,AT	NA	NA	0.027726269048	0	NA	NA	69,65,4,6	1	1	0	1.31338480309	0
chr4_ref_v2	436136	0	CT,C	1	1	34,40,2,5	1	1	0	2	CT,CT	NA	NA	0.750594869364	0	16,25,1,7	1	1	0	1.54974170872	0	2	CT,CT	NA	NA	0.278753113644	0	NA	NA	22,24,4,4	1	1	0	1.40895208982	0	2	CT,CT	NA	NA	0.127023760034	0	NA	NA	42,39,6,7	1	1	0	1.60387302077	0
chr4_ref_v2	450126	0	GTA,G	1	1	51,53,15,20	1	1	0	2	GTA,GTA	GTA,G	0.25	0.0280808745732	0	32,68,15,12	1	1	0	3.65803635979	0	2	GTA,GTA	GTA,G	0.25	0.134646195065	0	NA	NA	36,34,12,10	1	1	0	0.545238921526	0	2	GTA,GTA	GTA,G	0.25	0.0086919465038	0	NA	NA	50,59,15,15	1	1	0	0.806140423959	0
chr4_ref_v2	452440	0	CT,C	1	1	0,0,123,140	1	1	0	2	C,C	NA	NA	0.000402465617893	0	0,0,86,60	1	1	0	2.92526288032	0	2	C,C	NA	NA	0.000567542905616	0	NA	NA	0,0,81,104	1	1	0	0.650222412144	0	2	C,C	NA	NA	0.000434684631799	0	NA	NA	0,0,111,143	1	1	0	0.756310581737	0
chr4_ref_v2	476641	0	T,G	1	0	65,113,53,0	1	1	0	2	T,T	T,G	0.5	0.0941872150597	0	53,95,16,0	1	1	0	2.92118979629	0	2	T,T	T,G	0.25	0.218088780653	0	NA	NA	44,85,30,0	1	1	0	0.883598546242	0	2	T,T	T,G	0.5	0.327212911208	0	NA	NA	60,115,36,0	1	1	0	1.30390393162	0
chr4_ref_v2	482411	0	G,GA	1	1	17,22,6,4	1	1	0	2	G,G	G,GA	0.25	0.128986553961	0	25,18,3,6	1	1	0	1.52320175056	0	2	G,G	G,GA	0.25	0.017895391699	0	NA	NA	13,12,5,5	1	1	0	0.895849667214	0	2	G,G	G,GA	0.5	0.0435666740212	0	NA	NA	14,35,7,11	1	1	0	1.76116007529	0
chr4_ref_v2	489380	0	AAT,A	1	1	40,51,9,6	1	1	1	2	AAT,AAT	NA	NA	0.218550206428	0	46,48,9,15	1	1	0	2.5830304935	0	2	AAT,AAT	AAT,A	0.125	0.0321832031351	0	NA	NA	43,32,5,2	1	1	0	2.37476577301	0	2	AAT,AAT	NA	NA	0.677572701062	0	NA	NA	44,43,14,11	1	1	1	1.66691906294	0
chr4_ref_v2	505172	0	CAT,C	1	1	46,55,6,8	1	1	0	2	CAT,CAT	NA	NA	0.13771241569	0	60,52,7,7	1	1	0	1.30579773695	0	2	CAT,CAT	NA	NA	0.199927829884	0	NA	NA	44,49,4,7	1	1	0	0.508685562718	0	2	CAT,CAT	NA	NA	0.0295759129417	0	NA	NA	63,64,3,6	1	1	0	1.1496981997	0
chr4_ref_v2	515599	1	A,T	1	0	7,3,0,0	1	0	1	2	NA	NA	NA	NA	0	0,4,0,0	0	0	1	0.0	0	2	NA	NA	NA	NA	0	NA	NA	2,0,0,0	0	0	1	0.0	0	2	NA	NA	NA	NA	0	NA	NA	5,0,1,1	1	0	1	0.667946245371	0
chr4_ref_v2	515607	1	G,A	0	0	7,2,0,0	1	0	1	2	NA	NA	NA	NA	0	0,3,0,0	0	0	1	0.0	0	2	NA	NA	NA	NA	0	NA	NA	2,0,0,0	0	0	1	0.0	0	2	NA	NA	NA	NA	0	NA	NA	5,0,1,1	1	0	1	0.544268094439	0
chr4_ref_v2	515614	1	A,G	1	0	7,1,0,0	1	0	1	2	NA	NA	NA	NA	0	1,3,0,0	1	0	1	2.37874155674	0	2	NA	NA	NA	NA	0	NA	NA	2,0,0,0	0	0	1	0.0	0	2	NA	NA	NA	NA	0	NA	NA	5,0,1,1	1	0	1	0.422368122432	0
chr4_ref_v2	516631	1	C,G	0	0	0,0,0,0	0	0	1	2	NA	NA	NA	NA	0	0,1,0,0	0	0	1	0.0	0	2	NA	NA	NA	NA	0	NA	NA	0,1,0,0	0	0	1	0.0	0	2	NA	NA	NA	NA	0	NA	NA	0,1,1,1	1	0	1	0.0	0
chr4_ref_v2	527681	0	TTA,T	0	0	0,0,0,6	0	0	1	2	NA	NA	NA	NA	0	0,0,0,17	0	0	1	0.0	0	2	NA	NA	NA	NA	0	NA	NA	0,0,0,2	0	0	1	0.0	0	2	NA	NA	NA	NA	0	NA	NA	0,0,0,3	0	0	1	0.0	0
chr4_ref_v2	538648	0	GTA,G	1	1	19,26,8,6	1	1	1	2	GTA,GTA	GTA,G	0.125	0.0543461179805	0	28,33,13,14	1	1	0	1.27622743588	0	2	GTA,GTA	GTA,G	0.25	0.105673331593	0	NA	NA	15,18,10,4	1	1	1	1.02872677456	0	2	GTA,GTA	GTA,G	0.25	0.121712932349	0	NA	NA	20,23,11,10	1	1	1	1.13395198771	0
chr4_ref_v2	542473	0	CA,C	1	1	72,59,17,4	1	1	0	2	CA,CA	NA	NA	0.0325123662595	0	33,32,10,5	1	1	0	1.29327629831	0	2	CA,CA	CA,C	0.125	0.117470340558	0	NA	NA	65,42,16,4	1	1	0	0.659790939788	0	2	CA,CA	CA,C	0.125	0.168467836998	0	NA	NA	86,66,20,9	1	1	0	1.31598653789	0
chr4_ref_v2	548461	0	G,GT,GTT	1	1	1,10,2,7,14,18	1	1	0	2	G,GTT	GTT,GTT	0.5	0.116798817506	0	0,4,1,2,12,10	1	1	0	1.21240218763	0	2	GTT,GTT	G,GTT	0.5	1.24028439463	0	NA	NA	7,4,2,2,7,6	1	1	0	6.21429517206	0	2	G,GTT	GTT,GTT	0.125	0.0610023374028	0	NA	NA	3,9,4,5,18,16	1	1	0	1.05767719067	0
chr4_ref_v2	551734	0	C,A	1	0	133,55,1,28	1	1	0	2	C,C	C,A	0.25	0.0767640162118	0	73,32,0,19	1	1	0	0.61088926301	0	2	C,C	C,A	0.25	0.287682072452	0	NA	NA	102,50,0,17	1	1	0	0.952220261835	0	2	C,C	C,A	0.25	0.187598613895	0	NA	NA	120,38,1,45	1	1	0	3.8028635703	0
chr4_ref_v2	587754	0	C,CT	1	1	1,2,15,3	1	1	0	2	CT,CT	NA	NA	0.366597609966	0	2,2,7,9	1	1	0	3.12082107384	0	2	CT,CT	NA	NA	0.278357863732	0	NA	NA	1,1,7,1	1	0	0	0.458779562976	0	2	NA	NA	NA	NA	0	NA	NA	4,1,11,7	1	1	0	1.7127090221	0
chr4_ref_v2	606957	0	G,GAAAAAAAA	1	1	19,3,50,16	1	1	0	2	G,GAAAAAAAA	GAAAAAAAA,GAAAAAAAA	0.5	0.0	0	13,8,39,10	1	1	0	2.61653800777	0	2	GAAAAAAAA,GAAAAAAAA	G,GAAAAAAAA	0.5	0.251314428281	1	NA	NA	10,3,35,14	1	1	0	0.689272560836	0	2	GAAAAAAAA,GAAAAAAAA	G,GAAAAAAAA	0.5	0.228258651981	0	NA	NA	16,1,37,15	1	1	0	0.593258817969	0
chr4_ref_v2	606975	0	G,A	1	0	51,168,40,2	1	1	0	2	G,G	G,A	0.25	0.294508037522	0	26,105,21,4	1	1	0	1.50993609409	0	2	G,G	G,A	0.25	0.289588650722	0	NA	NA	32,107,30,1	1	1	0	0.656431431629	0	2	G,G	G,A	0.5	0.401874439977	0	NA	NA	41,129,33,1	1	1	0	0.413871151039	0
chr4_ref_v2	621794	0	G,GAAAA	1	1	21,8,2,19	1	1	0	2	G,GAAAA	G,G	0.125	0.0714589639821	0	11,10,6,17	1	1	0	2.19648356704	0	2	G,GAAAA	NA	NA	0.0909717782057	0	NA	NA	21,3,2,16	1	1	0	0.741627014402	0	2	G,GAAAA	G,G	0.125	0.0363676441709	0	NA	NA	20,8,5,18	1	1	0	1.29006003339	0
chr4_ref_v2	630748	0	GT,G	1	1	53,38,22,2	1	1	0	2	GT,GT	GT,G	0.125	0.0487657589328	0	36,17,7,2	1	1	0	1.44556594836	0	2	GT,GT	NA	NA	0.289063560711	0	NA	NA	49,23,9,4	1	1	0	1.78765794472	0	2	GT,GT	NA	NA	0.016081024342	0	NA	NA	77,35,12,4	1	1	0	3.16360271648	0
chr4_ref_v2	645017	0	GA,G	1	1	107,73,14,9	1	1	0	2	GA,GA	GA,G	0.125	0.209642636185	0	62,37,3,4	1	1	0	0.911318672333	0	2	GA,GA	NA	NA	0.336888282213	0	NA	NA	84,60,9,4	1	1	0	0.622886098207	0	2	GA,GA	NA	NA	0.0451223457394	0	NA	NA	124,82,7,3	1	1	0	1.41722748953	0
chr4_ref_v2	645348	0	A,G	0	0	183,58,62,0	1	1	0	2	A,A	A,G	0.5	0.243049918431	0	75,42,33,0	1	1	0	2.42914493617	0	2	A,A	A,G	0.5	0.137201121513	0	NA	NA	99,48,48,0	1	1	0	1.60723651505	0	2	A,A	A,G	0.5	0.0102302013335	0	NA	NA	159,54,60,0	1	1	0	0.53929818868	0
chr4_ref_v2	645380	0	A,G	0	0	156,73,49,0	1	1	0	2	A,A	A,G	0.5	0.423086709458	0	75,39,19,0	1	1	0	0.693419569755	0	2	A,A	A,G	0.25	0.205443974215	0	NA	NA	108,55,35,0	1	1	0	0.49522676526	0	2	A,A	A,G	0.5	0.411618973683	0	NA	NA	175,65,40,0	1	1	0	1.78058671893	0
chr4_ref_v2	645387	0	T,G	1	0	149,80,49,1	1	1	0	2	T,T	T,G	0.5	0.423086709458	0	66,43,21,1	1	1	0	0.779044619158	0	2	T,T	T,G	0.25	0.345604720184	0	NA	NA	106,57,35,0	1	1	0	0.409905090023	0	2	T,T	T,G	0.5	0.411618973683	0	NA	NA	160,67,40,0	1	1	0	1.75072354635	0
chr4_ref_v2	645399	0	T,G	1	0	133,95,34,3	1	1	0	2	T,T	T,G	0.25	0.127482432745	0	67,43,16,2	1	1	0	0.481712296574	0	2	T,T	T,G	0.25	0.135801541159	0	NA	NA	105,64,23,1	1	1	0	0.874018264041	0	2	T,T	T,G	0.25	0.00593473551981	0	NA	NA	149,89,29,4	1	1	0	1.19546125221	0
chr4_ref_v2	645406	0	CGTTTTGTTAT,C	0	0	128,122,28,5	1	1	0	2	CGTTTTGTTAT,CGTTTTGTTAT	CGTTTTGTTAT,C	0.25	0.0790432073405	0	66,55,14,3	1	1	0	0.533762437976	0	2	CGTTTTGTTAT,CGTTTTGTTAT	CGTTTTGTTAT,C	0.25	0.0166670524852	0	NA	NA	106,79,18,2	1	1	0	1.44537483059	0	2	CGTTTTGTTAT,CGTTTTGTTAT	CGTTTTGTTAT,C	0.25	0.278713402469	0	NA	NA	135,114,21,7	1	1	0	0.88987842559	0
chr4_ref_v2	645422	1	T,A	1	0	101,121,21,7	1	1	0	2	NA	NA	NA	NA	0	54,48,9,3	1	1	0	1.10989121101	0	2	NA	NA	NA	NA	0	NA	NA	94,79,12,2	1	1	0	2.47256369271	0	2	NA	NA	NA	NA	0	NA	NA	104,119,18,7	1	1	0	0.533870582161	0
chr4_ref_v2	645423	1	ATATG,A	1	0	97,123,20,7	1	1	0	2	NA	NA	NA	NA	0	53,51,9,4	1	1	0	0.970443683827	0	2	NA	NA	NA	NA	0	NA	NA	94,81,11,2	1	1	0	2.83608379061	0	2	NA	NA	NA	NA	0	NA	NA	104,123,17,8	1	1	0	0.587056852612	0
chr4_ref_v2	645432	1	T,TG	0	0	77,124,14,7	1	1	0	2	NA	NA	NA	NA	0	44,54,6,4	1	1	0	0.954762773231	0	2	NA	NA	NA	NA	0	NA	NA	76,79,7,4	1	1	0	2.75141100035	0	2	NA	NA	NA	NA	0	NA	NA	81,126,9,9	1	1	0	0.556478484257	0
chr4_ref_v2	645435	1	T,TG	0	0	73,131,9,8	1	1	0	2	NA	NA	NA	NA	0	43,56,4,4	1	1	0	1.14595179869	0	2	NA	NA	NA	NA	0	NA	NA	75,80,4,6	1	1	0	3.31726140255	0	2	NA	NA	NA	NA	0	NA	NA	76,125,6,11	1	1	0	0.774654805579	0
chr4_ref_v2	645436	1	T,TTG	0	0	72,133,8,9	1	1	0	2	NA	NA	NA	NA	0	42,56,3,4	1	1	0	1.21311221626	0	2	NA	NA	NA	NA	0	NA	NA	75,80,4,7	1	1	0	3.49094559375	0	2	NA	NA	NA	NA	0	NA	NA	76,125,4,12	1	1	0	0.773670843544	0
chr4_ref_v2	645511	1	G,A	0	0	2,167,0,65	1	1	0	2	NA	NA	NA	NA	0	1,76,0,19	1	1	0	1.32333570197	0	2	NA	NA	NA	NA	0	NA	NA	2,115,0,49	1	1	0	0.474420847215	0	2	NA	NA	NA	NA	0	NA	NA	1,144,0,57	1	1	0	0.327125515228	0
chr4_ref_v2	645517	1	T,A	0	0	0,146,0,96	1	1	0	2	NA	NA	NA	NA	0	0,63,0,37	1	1	0	0.482516591261	0	2	NA	NA	NA	NA	0	NA	NA	0,99,0,67	1	1	0	0.340223555663	0	2	NA	NA	NA	NA	0	NA	NA	0,125,0,85	1	1	0	0.365299469111	0
chr4_ref_v2	645527	1	A,T	0	0	0,153,0,100	1	1	0	2	NA	NA	NA	NA	0	0,64,0,37	1	1	0	0.507284773085	0	2	NA	NA	NA	NA	0	NA	NA	0,96,0,66	1	1	0	0.393072434466	0	2	NA	NA	NA	NA	0	NA	NA	0,120,0,86	1	1	0	0.555833238726	0
chr4_ref_v2	645528	1	T,C	1	0	0,152,0,101	1	1	0	2	NA	NA	NA	NA	0	0,63,0,37	1	1	0	0.508226373443	0	2	NA	NA	NA	NA	0	NA	NA	0,97,0,66	1	1	0	0.327417338934	0	2	NA	NA	NA	NA	0	NA	NA	0,122,0,84	1	1	0	0.36973050571	0
chr4_ref_v2	645533	1	G,T	0	0	0,151,0,100	1	1	0	2	NA	NA	NA	NA	0	0,64,0,38	1	1	0	0.477122974088	0	2	NA	NA	NA	NA	0	NA	NA	0,99,0,64	1	1	0	0.32415156131	0	2	NA	NA	NA	NA	0	NA	NA	0,119,0,82	1	1	0	0.379836137949	0
chr4_ref_v2	645541	1	G,A	0	0	0,140,0,97	1	1	0	2	NA	NA	NA	NA	0	0,59,0,43	1	1	0	0.35923123541	0	2	NA	NA	NA	NA	0	NA	NA	0,99,0,59	1	1	0	0.703337384067	0	2	NA	NA	NA	NA	0	NA	NA	0,108,0,82	1	1	0	0.540053663705	0
chr4_ref_v2	645542	1	C,T	0	0	0,138,0,96	1	1	0	2	NA	NA	NA	NA	0	0,59,0,43	1	1	0	0.351405447931	0	2	NA	NA	NA	NA	0	NA	NA	0,96,0,58	1	1	0	0.659959339471	0	2	NA	NA	NA	NA	0	NA	NA	0,108,0,83	1	1	0	0.570767152894	0
chr4_ref_v2	645544	1	A,T	0	0	0,140,0,96	1	1	0	2	NA	NA	NA	NA	0	0,60,0,42	1	1	0	0.303814604103	0	2	NA	NA	NA	NA	0	NA	NA	0,98,0,56	1	1	0	0.820285209836	0	2	NA	NA	NA	NA	0	NA	NA	0,111,0,77	1	1	0	0.303950559177	0
chr4_ref_v2	645550	1	CACA,C	1	0	0,133,0,89	1	1	0	2	NA	NA	NA	NA	0	0,58,0,40	1	1	0	0.318873559778	0	2	NA	NA	NA	NA	0	NA	NA	0,105,0,52	1	1	0	1.42449009372	0	2	NA	NA	NA	NA	0	NA	NA	0,105,0,71	1	1	0	0.299678306811	0
chr4_ref_v2	645556	1	T,A	0	0	0,120,0,87	1	1	0	2	NA	NA	NA	NA	0	0,60,0,40	1	1	0	0.420577654033	0	2	NA	NA	NA	NA	0	NA	NA	0,101,0,50	1	1	0	1.91969477856	0	2	NA	NA	NA	NA	0	NA	NA	0,100,0,66	1	1	1	0.517718632383	0
chr4_ref_v2	645558	1	TATA,T	1	0	0,127,0,78	1	1	0	2	NA	NA	NA	NA	0	0,61,0,39	1	1	0	0.337510841994	0	2	NA	NA	NA	NA	0	NA	NA	0,102,0,39	1	1	0	2.37288109947	0	2	NA	NA	NA	NA	0	NA	NA	0,99,0,55	1	1	1	0.516900202362	0
chr4_ref_v2	645567	1	T,TACG	1	0	0,117,0,74	1	1	1	2	NA	NA	NA	NA	0	0,55,0,38	1	1	0	0.427138628068	0	2	NA	NA	NA	NA	0	NA	NA	0,92,0,38	1	1	0	1.93954250857	0	2	NA	NA	NA	NA	0	NA	NA	0,87,0,54	1	1	1	0.306492244169	0
chr4_ref_v2	645571	1	A,ATTCC	1	0	0,116,0,63	1	1	1	2	NA	NA	NA	NA	0	0,47,0,35	1	1	0	1.05342137302	0	2	NA	NA	NA	NA	0	NA	NA	0,88,0,31	1	1	0	1.7763800741	0	2	NA	NA	NA	NA	0	NA	NA	0,82,0,46	1	1	1	0.334217214635	0
chr4_ref_v2	645575	1	T,TTC	1	0	0,115,0,51	1	1	1	2	NA	NA	NA	NA	0	0,42,0,28	1	1	1	1.27262637999	0	2	NA	NA	NA	NA	0	NA	NA	0,86,0,23	1	1	1	1.90116142974	0	2	NA	NA	NA	NA	0	NA	NA	0,78,0,33	1	1	1	0.341187355333	0
chr4_ref_v2	645587	1	TTAATA,T	0	0	0,101,0,20	1	1	1	2	NA	NA	NA	NA	0	0,56,0,10	1	1	1	0.336748951393	0	2	NA	NA	NA	NA	0	NA	NA	0,81,0,5	1	1	1	2.83434979797	0	2	NA	NA	NA	NA	0	NA	NA	0,76,0,8	1	1	1	1.37611285099	0
chr4_ref_v2	645589	1	A,T	1	0	0,109,0,4	1	1	1	2	NA	NA	NA	NA	0	0,53,0,9	1	1	1	3.80792727593	0	2	NA	NA	NA	NA	0	NA	NA	0,81,0,3	1	1	1	0.240479920974	0	2	NA	NA	NA	NA	0	NA	NA	0,79,0,4	1	1	1	0.472295938047	0
chr4_ref_v2	645598	1	TG,T	0	0	0,88,0,16	1	1	1	2	NA	NA	NA	NA	0	0,50,0,8	1	1	1	0.341913901974	0	2	NA	NA	NA	NA	0	NA	NA	0,68,0,4	1	1	1	2.21005502066	0	2	NA	NA	NA	NA	0	NA	NA	0,58,0,8	1	1	1	0.534342895083	0
chr4_ref_v2	645625	1	G,A	0	0	0,50,0,5	1	1	1	2	NA	NA	NA	NA	0	0,44,0,7	1	1	1	0.759973194353	0	2	NA	NA	NA	NA	0	NA	NA	0,46,0,0	0	1	1	0.0	0	2	NA	NA	NA	NA	0	NA	NA	0,30,0,3	1	1	1	0.230980155351	0
chr4_ref_v2	645626	1	T,C	0	0	0,49,0,5	1	1	1	2	NA	NA	NA	NA	0	0,45,0,7	1	1	1	0.700073365016	0	2	NA	NA	NA	NA	0	NA	NA	0,44,0,0	0	1	1	0.0	0	2	NA	NA	NA	NA	0	NA	NA	0,29,0,3	1	1	1	0.237245547915	0
chr4_ref_v2	645637	1	A,T	0	0	0,45,0,2	1	1	1	2	NA	NA	NA	NA	0	0,38,0,5	1	1	1	1.50106824906	0	2	NA	NA	NA	NA	0	NA	NA	0,34,0,0	0	1	1	0.0	0	2	NA	NA	NA	NA	0	NA	NA	0,21,0,1	1	1	1	0.210539552899	0
chr4_ref_v2	645642	1	T,C	0	0	0,42,0,1	1	1	1	2	NA	NA	NA	NA	0	0,35,0,5	1	1	1	2.73330325983	0	2	NA	NA	NA	NA	0	NA	NA	0,29,0,0	0	1	1	0.0	0	2	NA	NA	NA	NA	0	NA	NA	0,18,0,0	0	0	1	0.0	0
chr4_ref_v2	645645	1	A,C	0	0	0,39,0,1	1	1	1	2	NA	NA	NA	NA	0	0,35,0,3	1	1	1	1.18844672082	0	2	NA	NA	NA	NA	0	NA	NA	0,27,0,0	0	1	1	0.0	0	2	NA	NA	NA	NA	0	NA	NA	0,16,0,0	0	0	1	0.0	0
chr4_ref_v2	647186	1	A,G	0	0	0,0,1,1	1	0	1	2	NA	NA	NA	NA	0	0,0,0,0	0	0	1	0.0	0	2	NA	NA	NA	NA	0	NA	NA	0,0,0,0	0	0	1	0.0	0	2	NA	NA	NA	NA	0	NA	NA	0,0,0,0	0	0	1	0.0	0
chr4_ref_v2	647230	1	T,C	0	0	0,0,1,1	1	0	1	2	NA	NA	NA	NA	0	0,0,0,0	0	0	1	0.0	0	2	NA	NA	NA	NA	0	NA	NA	0,0,0,0	0	0	1	0.0	0	2	NA	NA	NA	NA	0	NA	NA	0,0,0,0	0	0	1	0.0	0
chr4_ref_v2	647246	1	A,T	0	0	0,0,1,1	1	0	1	2	NA	NA	NA	NA	0	0,0,0,0	0	0	1	0.0	0	2	NA	NA	NA	NA	0	NA	NA	0,0,0,0	0	0	1	0.0	0	2	NA	NA	NA	NA	0	NA	NA	0,0,0,0	0	0	1	0.0	0
chr4_ref_v2	647252	1	T,C	1	0	0,0,1,1	1	0	1	2	NA	NA	NA	NA	0	0,0,0,0	0	0	1	0.0	0	2	NA	NA	NA	NA	0	NA	NA	0,0,0,0	0	0	1	0.0	0	2	NA	NA	NA	NA	0	NA	NA	0,0,0,0	0	0	1	0.0	0
chr4_ref_v2	647258	1	T,C	0	0	0,0,0,1	0	0	1	2	NA	NA	NA	NA	0	0,0,0,0	0	0	1	0.0	0	2	NA	NA	NA	NA	0	NA	NA	0,0,0,0	0	0	1	0.0	0	2	NA	NA	NA	NA	0	NA	NA	0,0,0,0	0	0	1	0.0	0
chr4_ref_v2	651062	1	TTA,T	1	0	15,0,0,0	0	0	1	2	NA	NA	NA	NA	0	10,0,1,0	1	0	1	0.0	0	2	NA	NA	NA	NA	0	NA	NA	1,0,2,0	1	0	1	0.0	0	2	NA	NA	NA	NA	0	NA	NA	9,0,3,0	1	0	1	0.0	0
chr4_ref_v2	651070	1	A,G	1	0	18,0,3,0	1	1	1	2	NA	NA	NA	NA	0	12,0,1,0	1	0	1	0.376847714703	0	2	NA	NA	NA	NA	0	NA	NA	2,0,2,0	1	0	1	1.15544929699	0	2	NA	NA	NA	NA	0	NA	NA	10,0,3,0	1	0	1	0.558939839955	0
chr4_ref_v2	651071	1	C,T	0	0	19,0,3,0	1	1	1	2	NA	NA	NA	NA	0	0,0,0,0	0	0	1	0.0	0	2	NA	NA	NA	NA	0	NA	NA	2,0,2,0	1	0	1	1.20916257777	0	2	NA	NA	NA	NA	0	NA	NA	10,0,3,0	1	0	1	0.600599318009	0
chr4_ref_v2	651073	1	GA,G	0	0	21,0,3,0	1	1	1	2	NA	NA	NA	NA	0	0,0,0,0	0	0	1	0.0	0	2	NA	NA	NA	NA	0	NA	NA	2,0,2,0	1	0	1	1.31392557679	0	2	NA	NA	NA	NA	0	NA	NA	12,0,3,0	1	0	1	0.549324593063	0
chr4_ref_v2	651116	1	A,G	1	0	68,0,10,0	1	1	1	2	NA	NA	NA	NA	0	25,0,4,0	1	1	1	0.28414316311	0	2	NA	NA	NA	NA	0	NA	NA	19,0,15,0	1	1	1	5.92449732615	0	2	NA	NA	NA	NA	0	NA	NA	50,1,18,0	1	1	1	2.78821455725	0
chr4_ref_v2	658028	0	C,CT	1	1	66,90,6,7	1	1	0	2	C,C	C,CT	0.125	0.319498186315	0	32,41,9,4	1	1	0	2.53645605127	0	2	C,C	C,CT	0.25	0.0590055767526	0	NA	NA	34,69,6,4	1	1	0	1.2597414404	0	2	C,C	C,CT	0.125	0.167478745157	0	NA	NA	55,96,6,9	1	1	0	0.874242870155	0
chr4_ref_v2	668882	0	T,A	1	0	61,134,62,0	1	1	0	2	T,T	T,A	0.5	0.0312525435041	0	41,90,22,0	1	1	0	1.66182309823	0	2	T,T	T,A	0.25	0.206207041783	0	NA	NA	35,76,30,0	1	1	0	0.579262987931	0	2	T,T	T,A	0.5	0.176930708159	0	NA	NA	65,123,56,0	1	1	0	0.806980265502	0
chr4_ref_v2	687977	0	C,CTT,CTTT	1	1	1,0,14,23,4,4	1	1	0	2	CTT,CTT	CTT,CTTT	0.25	0.0704566478638	0	1,0,9,10,3,1	1	1	0	0.541864481557	0	2	CTT,CTT	CTT,CTTT	0.25	0.0929663964872	0	NA	NA	1,1,7,19,6,3	1	1	0	1.034621699	0	2	CTT,CTT	CTT,CTTT	0.5	0.158223139177	0	NA	NA	3,3,12,25,4,3	1	1	0	1.4583552569	0
chr4_ref_v2	691302	0	A,AATAT,AATATAT	1	1	1,0,4,7,28,46	1	1	1	2	AATATAT,AATATAT	NA	NA	0.321910721419	0	2,3,10,9,25,42	1	1	0	2.11016846309	0	2	AATATAT,AATATAT	A,AATATAT	0.125	0.538086171144	0	NA	NA	0,1,5,7,14,38	1	1	0	0.951428677133	0	2	AATATAT,AATATAT	AATAT,AATATAT	0.125	0.110304170432	0	NA	NA	0,0,7,8,20,45	1	1	0	1.21627824251	0
chr4_ref_v2	732291	0	G,A	0	0	0,0,157,143	1	1	0	2	A,A	NA	NA	0.0	0	0,0,80,69	1	1	0	0.435385986967	0	2	A,A	NA	NA	0.0	0	NA	NA	0,0,133,125	1	1	0	0.424951438341	0	2	A,A	NA	NA	0.0	0	NA	NA	0,0,196,149	1	1	0	1.30412223645	0
chr4_ref_v2	736323	0	T,G	0	0	18,149,25,0	1	1	0	2	T,T	T,G	0.25	0.08601287466	0	16,77,7,0	1	1	0	1.78133162869	0	2	T,T	T,G	0.125	0.254892249629	0	NA	NA	15,99,17,0	1	1	0	0.622670249932	0	2	T,T	T,G	0.25	0.100083458557	0	NA	NA	15,134,26,0	1	1	0	0.576406271868	0
chr4_ref_v2	757532	0	G,C	0	0	0,0,0,1	0	0	1	2	NA	NA	NA	NA	0	0,0,0,1	0	0	1	0.0	0	2	NA	NA	NA	NA	0	NA	NA	0,0,0,1	0	0	1	0.0	0	2	NA	NA	NA	NA	0	NA	NA	0,0,0,0	0	0	1	0.0	0
chr4_ref_v2	767371	0	C,A	1	0	217,203,0,0	1	1	0	2	C,C	NA	NA	0.0	0	40,47,37,35	1	1	0	318.689550409	1	2	C,A	C,C	0.125	0.0620724286424	0	g.767371C>A	0	126,147,0,0	1	1	0	1.47469770304	0	2	C,C	NA	NA	0.0	0	NA	NA	200,212,0,1	1	1	0	0.943056310673	0
chr4_ref_v2	802561	0	G,A	1	0	133,154,0,0	1	1	0	2	G,G	NA	NA	0.0	0	105,102,0,0	1	1	0	0.957222175775	0	2	G,G	NA	NA	0.0	0	NA	NA	101,96,0,0	1	1	0	1.0551784033	0	2	G,G	NA	NA	0.0	0	NA	NA	74,59,64,75	1	1	0	342.196122133	1
chr4_ref_v2	810373	0	TTA,T	1	1	50,56,4,7	1	1	0	2	TTA,TTA	NA	NA	0.486252306255	0	51,77,8,2	1	1	0	1.57132013965	0	2	TTA,TTA	NA	NA	0.651929133683	0	NA	NA	29,28,5,3	1	1	0	1.15902106025	0	2	TTA,TTA	NA	NA	0.0997601010215	0	NA	NA	61,51,9,3	1	1	0	1.64313288004	0
chr4_ref_v2	828427	0	A,T	1	0	132,100,49,42	1	1	0	2	A,A	A,T	0.5	0.162734423519	1	77,86,0,1	1	1	0	13.752007727	1	2	A,A	NA	NA	0.00611622701744	0	NA	NA	121,92,0,0	1	1	0	15.7397034281	1	2	A,A	NA	NA	0.0	0	NA	NA	167,136,0,0	1	1	0	307.789974115	1
chr4_ref_v2	837968	0	A,AAATAATAATAAT	1	1	0,2,38,25	1	1	0	2	AAATAATAATAAT,AAATAATAATAAT	A,AAATAATAATAAT	0.125	0.336472236621	0	0,1,37,35	1	1	0	1.21803553884	0	2	AAATAATAATAAT,AAATAATAATAAT	NA	NA	0.0137933221323	0	NA	NA	0,1,24,21	1	1	0	0.711849427767	0	2	AAATAATAATAAT,AAATAATAATAAT	NA	NA	0.0219789067188	0	NA	NA	1,0,31,40	1	1	0	2.74888622752	0
chr4_ref_v2	840324	0	AATAT,A,AAT	1	1	2,0,17,14,43,58	1	1	0	2	AAT,AAT	A,AAT	0.25	0.478459560999	0	0,1,3,10,51,70	1	1	0	2.54964424011	0	2	AAT,AAT	NA	NA	0.561502686591	0	NA	NA	2,2,3,7,32,29	1	1	0	1.67866232208	0	2	AAT,AAT	A,AAT	0.125	0.543797129251	0	NA	NA	2,3,2,5,41,50	1	1	0	2.35698053394	0
chr4_ref_v2	859215	0	T,G	1	0	38,148,65,0	1	1	0	2	T,T	T,G	0.5	0.0625203569813	0	29,59,24,0	1	1	0	2.82751893836	0	2	T,T	T,G	0.5	0.159848700942	0	NA	NA	29,129,58,0	1	1	0	0.398794690175	0	2	T,T	T,G	0.5	0.113554699547	0	NA	NA	47,153,66,0	1	1	0	0.85716159712	0
chr4_ref_v2	864769	0	CAT,C	1	1	41,52,5,12	1	1	0	2	CAT,CAT	NA	NA	0.0799053659612	0	34,65,6,9	1	1	0	1.64405192228	0	2	CAT,CAT	NA	NA	0.0104463882103	0	NA	NA	34,41,6,7	1	1	0	0.679621730062	0	2	CAT,CAT	NA	NA	0.111310869058	0	NA	NA	36,68,2,7	1	1	0	2.46295986678	0
chr4_ref_v2	864892	0	CT,C	1	1	112,54,6,5	1	1	0	2	CT,CT	CT,C	0.125	0.38952024506	0	90,54,14,5	1	1	0	2.91798289118	0	2	CT,CT	CT,C	0.25	0.28200145613	0	NA	NA	91,34,7,3	1	1	0	0.773381916693	0	2	CT,CT	CT,C	0.125	0.190830607044	0	NA	NA	125,59,6,3	1	1	0	0.523840821516	0
chr4_ref_v2	872601	1	T,C	1	0	0,0,0,0	0	0	1	2	NA	NA	NA	NA	0	0,0,0,0	0	0	1	0.0	0	2	NA	NA	NA	NA	0	NA	NA	0,0,0,1	0	0	1	0.0	0	2	NA	NA	NA	NA	0	NA	NA	0,0,0,0	0	0	1	0.0	0
chr4_ref_v2	882759	1	T,C	0	0	0,0,0,0	0	0	1	2	NA	NA	NA	NA	0	0,0,0,1	0	0	1	0.0	0	2	NA	NA	NA	NA	0	NA	NA	0,0,0,0	0	0	1	0.0	0	2	NA	NA	NA	NA	0	NA	NA	0,0,0,0	0	0	1	0.0	0
chr4_ref_v2	882763	1	C,A	0	0	0,0,0,0	0	0	1	2	NA	NA	NA	NA	0	0,0,0,1	0	0	1	0.0	0	2	NA	NA	NA	NA	0	NA	NA	0,0,0,0	0	0	1	0.0	0	2	NA	NA	NA	NA	0	NA	NA	0,0,0,0	0	0	1	0.0	0
chr4_ref_v2	882764	1	T,G	0	0	0,0,0,0	0	0	1	2	NA	NA	NA	NA	0	0,0,0,1	0	0	1	0.0	0	2	NA	NA	NA	NA	0	NA	NA	0,0,0,0	0	0	1	0.0	0	2	NA	NA	NA	NA	0	NA	NA	0,0,0,0	0	0	1	0.0	0
chr4_ref_v2	896497	0	C,A	0	0	142,23,0,29	1	1	0	2	C,C	C,A	0.25	0.241162056817	0	82,17,0,10	1	1	0	1.00645127117	0	2	C,C	C,A	0.25	0.251314428281	0	NA	NA	121,16,0,19	1	1	0	0.911414085636	0	2	C,C	C,A	0.25	0.0289741191874	0	NA	NA	182,26,0,40	1	1	0	0.486169457756	0
chr4_ref_v2	909629	0	A,AT	1	1	6,50,12,13	1	1	0	2	A,A	A,AT	0.5	0.159162914894	0	4,23,4,5	1	1	0	0.650348009064	0	2	A,A	A,AT	0.5	0.0499219159082	0	NA	NA	2,46,8,13	1	1	0	0.63933584748	0	2	A,A	A,AT	0.5	0.138306545581	0	NA	NA	5,53,13,14	1	1	0	0.425707547738	0
chr4_ref_v2	914561	0	T,G	0	0	24,156,58,0	1	1	0	2	T,T	T,G	0.5	0.0168071183164	0	27,91,22,0	1	1	0	3.45809721429	0	2	T,T	T,G	0.25	0.310719740519	0	NA	NA	14,126,39,0	1	1	0	1.01706884744	0	2	T,T	T,G	0.5	0.154150679827	0	NA	NA	24,199,68,0	1	1	0	0.775681442952	0
chr4_ref_v2	918641	0	A,C	1	0	0,0,173,157	1	1	0	2	C,C	NA	NA	0.0	0	0,0,77,70	1	1	0	0.386662176355	0	2	C,C	NA	NA	0.0	0	NA	NA	0,0,134,131	1	1	0	0.549707962344	0	2	C,C	NA	NA	0.0	0	NA	NA	0,0,183,177	1	1	0	0.553334818572	0
chr4_ref_v2	921715	0	CA,C	1	1	17,47,16,1	1	1	0	2	CA,CA	CA,C	0.125	0.127426244013	0	15,43,8,0	1	1	0	0.936379550024	0	2	CA,CA	NA	NA	0.691099757189	0	NA	NA	8,50,10,2	1	1	0	1.89149015797	0	2	CA,CA	NA	NA	0.0979370421213	0	NA	NA	23,37,12,0	1	1	0	1.72709075865	0
chr4_ref_v2	928481	0	C,G	1	0	20,178,61,0	1	1	0	2	C,C	C,G	0.5	0.0625203569813	0	5,51,20,0	1	1	0	0.487469299198	0	2	C,C	C,G	0.5	0.117783035656	0	NA	NA	14,159,64,0	1	1	0	0.926985080543	0	2	C,C	C,G	0.5	0.119707964066	0	NA	NA	23,183,68,0	1	1	0	0.478194590801	0
chr4_ref_v2	928483	0	C,G	1	0	25,176,1,0	1	1	0	2	C,C	NA	NA	0.00496278934213	0	5,50,0,0	1	1	0	0.573748497671	0	2	C,C	NA	NA	0.0	0	NA	NA	18,162,5,0	1	1	0	2.66446221464	0	2	C,C	C,G	0.125	0.69314718056	0	NA	NA	30,183,2,0	1	1	0	0.576449747369	0
chr4_ref_v2	930866	0	CAT,C	1	1	52,52,15,10	1	1	0	2	CAT,CAT	CAT,C	0.125	0.0106504901411	0	33,38,13,17	1	1	0	2.79887204837	0	2	CAT,CAT	CAT,C	0.5	0.205433692703	0	NA	NA	38,32,18,8	1	1	0	1.60991484228	0	2	CAT,CAT	CAT,C	0.25	0.175746031167	0	NA	NA	42,54,15,14	1	1	0	1.03135990904	0
chr4_ref_v2	938178	0	T,G	0	0	58,205,62,0	1	1	0	2	T,T	T,G	0.5	0.330407017118	0	48,92,16,0	1	1	0	4.85137502909	0	2	T,T	T,G	0.25	0.162518929498	0	NA	NA	58,166,66,0	1	1	0	1.21055713074	0	2	T,T	T,G	0.5	0.108341143796	0	NA	NA	48,236,73,0	1	1	0	0.948640693378	0
chr4_ref_v2	955888	0	GA,G	1	1	92,53,17,13	1	1	0	2	GA,GA	NA	NA	0.13401990952	0	51,35,10,7	1	1	0	0.63594423892	0	2	GA,GA	NA	NA	0.137130176693	0	NA	NA	70,33,11,5	1	1	0	1.00996258502	0	2	GA,GA	NA	NA	0.134342480093	0	NA	NA	85,49,18,6	1	1	0	0.583374128069	0
chr4_ref_v2	966422	0	TA,T	1	1	32,53,17,10	1	1	0	2	TA,TA	TA,T	0.125	0.107132651437	0	23,31,8,3	1	1	0	0.904369582436	0	2	TA,TA	NA	NA	0.322601418819	0	NA	NA	25,38,11,8	1	1	0	0.460479952052	0	2	TA,TA	TA,T	0.125	0.0644182625788	0	NA	NA	40,62,16,8	1	1	0	0.753517040525	0
chr4_ref_v2	970055	0	C,G	0	0	189,12,0,24	1	1	0	2	C,C	C,G	0.25	0.138518934136	0	82,12,0,6	1	1	0	2.34365386694	0	2	C,C	C,G	0.125	0.115991802726	0	NA	NA	123,9,0,22	1	1	0	1.02468261278	0	2	C,C	C,G	0.25	0.198602442398	0	NA	NA	207,17,0,45	1	1	0	2.8519484269	0
chr4_ref_v2	987146	1	G,A	0	0	0,0,0,47	0	1	1	2	NA	NA	NA	NA	0	0,0,0,21	0	1	1	0.0	0	2	NA	NA	NA	NA	0	NA	NA	0,1,0,36	1	1	1	0.0	0	2	NA	NA	NA	NA	0	NA	NA	0,1,0,37	1	1	1	0.0	0
chr4_ref_v2	1006338	0	GA,G	1	1	0,0,153,152	1	1	0	2	G,G	NA	NA	0.00143163922477	0	0,0,80,73	1	1	0	0.504454140724	0	2	G,G	NA	NA	0.00207428934885	0	NA	NA	1,0,121,123	1	1	0	0.402904176504	0	2	G,G	NA	NA	0.00256421034627	0	NA	NA	0,0,158,153	1	1	0	0.421843548299	0
chr4_ref_v2	1015892	0	GA,G	1	1	63,51,15,11	1	1	0	2	GA,GA	GA,G	0.125	0.0143086567496	0	18,39,8,2	1	1	0	3.92490376701	0	2	GA,GA	NA	NA	0.0690565855337	0	NA	NA	33,36,7,8	1	1	0	0.879029165065	0	2	GA,GA	GA,G	0.125	0.0174275795847	0	NA	NA	62,60,7,5	1	1	0	1.72136481127	0
chr4_ref_v2	1024304	0	T,C	1	0	209,249,0,0	1	1	0	2	T,T	NA	NA	0.0	0	106,122,0,0	1	1	0	0.425118920982	0	2	T,T	NA	NA	0.0	0	NA	NA	80,117,85,103	1	1	0	382.092847025	1	2	T,C	NA	NA	0.046761765908	0	g.1024304T>C	0	230,299,0,1	1	1	0	0.753077850649	0
chr4_ref_v2	1025564	0	G,T	0	0	67,184,53,0	1	1	0	2	G,G	G,T	0.25	0.409441256488	0	33,85,13,0	1	1	0	1.16552504434	0	2	G,G	G,T	0.25	0.185717145795	0	NA	NA	41,130,41,0	1	1	0	0.592747445469	0	2	G,G	G,T	0.5	0.305381649551	0	NA	NA	60,175,55,0	1	1	0	0.573009470938	0
chr4_ref_v2	1033069	0	C,G	0	0	179,17,0,48	1	1	0	2	C,C	C,G	0.5	0.287682072452	0	98,19,0,9	1	1	0	3.99529845293	0	2	C,C	C,G	0.125	0.248461359298	0	NA	NA	129,17,0,47	1	1	0	1.22574591773	0	2	C,C	C,G	0.5	0.0137933221323	0	NA	NA	185,22,0,45	1	1	0	0.836031612545	0
chr4_ref_v2	1042375	0	T,G	1	0	7,186,27,0	1	1	0	2	T,T	T,G	0.25	0.0206125406797	0	7,80,9,0	1	1	0	1.53700140463	0	2	T,T	T,G	0.25	0.217412876605	0	NA	NA	8,126,24,0	1	1	0	0.89706512691	0	2	T,T	T,G	0.25	0.266946173973	0	NA	NA	21,163,30,0	1	1	0	5.41821374138	0
chr4_ref_v2	1042377	0	T,G	1	0	9,188,0,0	1	1	0	2	T,T	NA	NA	0.0	0	7,78,2,0	1	1	0	1.48925895553	0	2	T,T	NA	NA	0.428721970272	0	NA	NA	9,125,2,0	1	1	0	0.967035549329	0	2	T,T	NA	NA	0.420280193893	0	NA	NA	22,163,3,0	1	1	0	4.59270825862	0
chr4_ref_v2	1078913	0	ATT,A,AT	1	1	56,47,10,11,13,26	1	1	0	2	ATT,ATT	ATT,A	0.25	0.558605450367	1	25,27,5,14,8,10	1	1	0	2.63917775765	0	2	ATT,ATT	ATT,A	0.5	0.093857374832	1	NA	NA	33,25,9,7,4,12	1	1	0	1.0735311813	0	2	ATT,ATT	ATT,A	0.5	0.379902824982	1	NA	NA	53,35,11,21,8,12	1	1	0	3.47933999308	0
chr4_ref_v2	1084424	0	GA,G	1	1	90,84,16,15	1	1	0	2	GA,GA	NA	NA	0.138119157008	0	51,57,13,8	1	1	0	0.698549303149	0	2	GA,GA	NA	NA	0.033800799906	0	NA	NA	94,56,16,8	1	1	0	2.40899233641	0	2	GA,GA	NA	NA	0.053192831602	0	NA	NA	120,91,25,9	1	1	0	1.29288257197	0
chr4_ref_v2	1084588	0	GA,G	1	1	130,130,16,14	1	1	0	2	GA,GA	NA	NA	0.0691032341959	0	49,47,3,11	1	1	0	1.82936356706	0	2	GA,GA	NA	NA	0.013770080258	0	NA	NA	92,95,12,3	1	1	0	0.756465145397	0	2	GA,GA	NA	NA	0.405385175329	0	NA	NA	117,127,13,14	1	1	0	0.585770550877	0
chr4_ref_v2	1091022	0	G,T	1	0	53,203,75,0	1	1	0	2	G,G	G,T	0.5	0.115831815525	0	50,104,18,0	1	1	0	6.01848889075	0	2	G,G	G,T	0.25	0.146603474192	0	NA	NA	38,140,84,0	1	1	0	3.68194775423	0	2	G,T	G,G	0.25	0.228306670036	0	NA	NA	41,209,98,0	1	1	0	2.11069762758	0
chr4_ref_v2	1101886	0	CT,C	1	1	100,114,21,14	1	1	0	2	CT,CT	CT,C	0.25	0.209753193876	0	92,70,13,8	1	1	0	2.49061534289	0	2	CT,CT	CT,C	0.125	0.0155532380727	0	NA	NA	69,81,13,11	1	1	0	0.435149300834	0	2	CT,CT	CT,C	0.25	0.221060867443	0	NA	NA	110,141,8,16	1	1	0	1.77390528585	0
chr4_ref_v2	1105812	0	A,AT	1	1	44,101,9,12	1	1	0	2	A,A	A,AT	0.125	0.0965038705652	0	34,52,5,8	1	1	0	1.29332382469	0	2	A,A	A,AT	0.125	0.00088003425021	0	NA	NA	27,86,11,8	1	1	0	1.00781150588	0	2	A,A	A,AT	0.125	0.0544461281002	0	NA	NA	43,107,11,8	1	1	0	0.582020296209	0
chr4_ref_v2	1108503	0	G,GA	1	1	26,53,7,9	1	1	0	2	G,G	G,GA	0.25	0.106896023131	0	19,22,4,3	1	1	0	1.36342546826	0	2	G,G	G,GA	0.125	0.120855986893	0	NA	NA	24,40,5,6	1	1	0	0.677874548272	0	2	G,G	G,GA	0.125	0.0764071570848	0	NA	NA	38,56,7,5	1	1	0	1.48388342584	0
chr4_ref_v2	1109779	0	GAT,G	1	1	119,139,13,13	1	1	0	2	GAT,GAT	GAT,G	0.125	0.0270006199174	0	90,82,9,8	1	1	0	1.19201825141	0	2	GAT,GAT	GAT,G	0.125	0.0920369806292	0	NA	NA	72,83,9,5	1	1	0	0.448783900514	0	2	GAT,GAT	GAT,G	0.125	0.0918922350812	0	NA	NA	76,129,11,15	1	1	0	1.75163493438	0
chr4_ref_v2	1146381	0	C,A	0	0	167,16,1,78	1	1	0	2	C,C	C,A	0.5	0.258573988294	0	94,14,0,26	1	1	0	2.03769501346	0	2	C,C	C,A	0.5	0.287682072452	0	NA	NA	132,16,0,52	1	1	0	0.969275452087	0	2	C,C	C,A	0.5	0.0716919284561	0	NA	NA	202,20,0,78	1	1	0	1.06762427286	0
chr4_ref_v2	1151968	0	T,G	0	0	87,154,64,0	1	1	0	2	T,T	T,G	0.5	0.211797374927	0	64,90,9,0	1	1	0	4.80489783351	0	2	T,T	T,G	0.125	0.0263173083174	0	NA	NA	65,127,51,0	1	1	0	0.519931142303	0	2	T,T	T,G	0.5	0.207639364778	0	NA	NA	95,139,70,0	1	1	0	0.806626560516	0
chr4_ref_v2	1160223	0	T,C	1	0	0,0,0,0	0	0	1	2	NA	NA	NA	NA	0	0,0,0,0	0	0	1	0.0	0	2	NA	NA	NA	NA	0	NA	NA	0,0,0,0	0	0	1	0.0	0	2	NA	NA	NA	NA	0	NA	NA	0,0,0,1	0	0	1	0.0	0
chr4_ref_v2	1160225	0	G,A	1	0	0,0,0,0	0	0	1	2	NA	NA	NA	NA	0	0,0,0,0	0	0	1	0.0	0	2	NA	NA	NA	NA	0	NA	NA	0,0,0,0	0	0	1	0.0	0	2	NA	NA	NA	NA	0	NA	NA	0,0,0,1	0	0	1	0.0	0
chr4_ref_v2	1160226	0	A,T	1	0	0,0,0,0	0	0	1	2	NA	NA	NA	NA	0	0,0,0,0	0	0	1	0.0	0	2	NA	NA	NA	NA	0	NA	NA	0,0,0,0	0	0	1	0.0	0	2	NA	NA	NA	NA	0	NA	NA	0,0,0,1	0	0	1	0.0	0
chr4_ref_v2	1160258	0	G,GGA	0	0	0,0,0,0	0	0	1	2	NA	NA	NA	NA	0	0,0,0,0	0	0	1	0.0	0	2	NA	NA	NA	NA	0	NA	NA	0,0,0,0	0	0	1	0.0	0	2	NA	NA	NA	NA	0	NA	NA	0,0,0,1	0	0	1	0.0	0
chr4_ref_v2	1160260	0	AGG,A	0	0	0,0,0,0	0	0	1	2	NA	NA	NA	NA	0	0,0,0,0	0	0	1	0.0	0	2	NA	NA	NA	NA	0	NA	NA	0,0,0,0	0	0	1	0.0	0	2	NA	NA	NA	NA	0	NA	NA	0,0,0,1	0	0	1	0.0	0
chr4_ref_v2	1160268	0	T,A	0	0	0,0,0,0	0	0	1	2	NA	NA	NA	NA	0	0,0,0,0	0	0	1	0.0	0	2	NA	NA	NA	NA	0	NA	NA	0,0,0,0	0	0	1	0.0	0	2	NA	NA	NA	NA	0	NA	NA	0,0,0,1	0	0	1	0.0	0
chr4_ref_v2	1178234	0	C,CT	1	1	45,12,10,6	1	1	0	2	C,C	C,CT	0.25	0.219500561502	0	32,24,2,1	1	1	0	5.49264491405	0	2	C,C	NA	NA	0.578099748404	0	NA	NA	27,9,9,7	1	1	0	1.04368352473	0	2	C,C	C,CT	0.5	0.148927189679	0	NA	NA	42,16,13,5	1	1	0	0.761221986058	0
chr4_ref_v2	1206609	1	G,A	0	0	0,2,15,20	1	1	1	2	NA	NA	NA	NA	0	0,3,9,19	1	1	1	0.643057696424	0	2	NA	NA	NA	NA	0	NA	NA	2,0,11,11	1	1	1	0.994533996853	0	2	NA	NA	NA	NA	0	NA	NA	1,2,9,29	1	1	1	1.69959814415	0
chr4_ref_v2	1206610	1	T,TA	0	0	0,5,15,20	1	1	1	2	NA	NA	NA	NA	0	1,5,8,17	1	1	1	0.557291678976	0	2	NA	NA	NA	NA	0	NA	NA	2,2,9,11	1	1	1	0.984031087654	0	2	NA	NA	NA	NA	0	NA	NA	2,5,8,29	1	1	1	1.73419629681	0
chr4_ref_v2	1206612	1	G,GTA	0	0	0,5,15,17	1	1	1	2	NA	NA	NA	NA	0	1,2,5,16	1	1	1	1.56106513495	0	2	NA	NA	NA	NA	0	NA	NA	1,2,9,11	1	1	1	0.375551712756	0	2	NA	NA	NA	NA	0	NA	NA	1,5,6,27	1	1	1	2.69757254913	0
chr4_ref_v2	1206614	1	A,T	0	0	0,5,10,14	1	1	1	2	NA	NA	NA	NA	0	1,2,5,11	1	0	1	0.596783937682	0	2	NA	NA	NA	NA	0	NA	NA	1,2,8,9	1	1	1	0.468392192288	0	2	NA	NA	NA	NA	0	NA	NA	1,5,6,20	1	1	1	1.14729791065	0
chr4_ref_v2	1206618	1	G,T	0	0	0,0,5,6	1	0	1	2	NA	NA	NA	NA	0	0,0,1,8	1	0	1	1.56120453009	0	2	NA	NA	NA	NA	0	NA	NA	0,0,4,4	1	0	1	0.304962751689	0	2	NA	NA	NA	NA	0	NA	NA	0,0,4,11	1	0	1	0.969444158576	0
chr4_ref_v2	1206620	1	A,T	0	0	0,0,3,5	1	0	1	2	NA	NA	NA	NA	0	0,0,1,5	1	0	1	0.584452007501	0	2	NA	NA	NA	NA	0	NA	NA	0,0,1,3	1	0	1	0.29673839461	0	2	NA	NA	NA	NA	0	NA	NA	0,0,2,8	1	0	1	0.692176004743	0
chr4_ref_v2	1238935	0	AAT,A	1	1	25,30,9,6	1	1	1	2	AAT,AAT	NA	NA	0.0807051654394	0	30,32,13,14	1	1	0	1.78257151233	0	2	AAT,AAT	AAT,A	0.25	0.0894128107214	0	NA	NA	23,26,2,6	1	1	1	0.770211627905	0	2	AAT,AAT	NA	NA	0.288512340772	0	NA	NA	31,36,9,9	1	1	1	0.527848457871	0
chr4_ref_v2	1276195	0	T,C	1	0	101,91,92,87	1	1	0	2	T,C	NA	NA	0.070109566187	0	55,65,68,54	1	1	0	0.904212880631	0	2	T,C	NA	NA	0.0165293019512	0	NA	NA	50,73,82,58	1	1	0	2.1620889177	0	2	T,C	C,C	0.125	0.121856361044	0	NA	NA	0,1,173,197	1	1	0	310.133080672	1
chr4_ref_v2	1295492	0	G,T	0	0	68,151,51,0	1	1	0	2	G,G	G,T	0.5	0.339215722567	0	67,94,9,2	1	1	0	5.96950989541	0	2	G,G	G,T	0.125	0.0245411089161	0	NA	NA	43,89,48,0	1	1	0	2.25208777659	0	2	G,G	G,T	0.5	0.107630664192	0	NA	NA	67,130,47,1	1	1	0	0.633778076708	0
chr4_ref_v2	1321885	0	CAT,C	1	1	59,104,14,18	1	1	0	2	CAT,CAT	CAT,C	0.125	0.0164343800209	0	57,89,14,15	1	1	0	0.568995171928	0	2	CAT,CAT	CAT,C	0.125	0.128527852572	0	NA	NA	56,50,9,13	1	1	0	3.20178459871	0	2	CAT,CAT	CAT,C	0.125	0.105119190506	0	NA	NA	62,85,6,11	1	1	0	1.69529715567	0
chr4_ref_v2	1329747	0	C,T	0	0	134,106,0,0	1	1	0	2	C,C	NA	NA	0.0	0	24,21,35,19	1	1	0	313.833980173	1	2	C,T	T,T	0.125	0.068992871487	0	g.1329747C>T	0	102,84,0,0	1	1	0	0.424886383931	0	2	C,C	NA	NA	0.0	0	NA	NA	166,93,1,0	1	1	0	2.3738747084	0
chr4_ref_v2	1341544	0	TC,T	1	1	54,53,10,8	1	1	0	2	TC,TC	TC,T	0.25	0.0391967716724	0	24,18,6,2	1	1	0	0.691280532538	0	2	TC,TC	TC,T	0.25	0.085144787676	0	NA	NA	44,43,9,4	1	1	0	0.448945627055	0	2	TC,TC	TC,T	0.25	0.151386836535	0	NA	NA	65,58,12,7	1	1	0	0.556065380222	0
chr4_ref_v2	1357413	0	G,T	0	0	28,50,14,0	1	1	1	2	G,G	G,T	0.25	0.297251523468	0	29,41,9,0	1	1	0	0.87710242052	0	2	G,G	G,T	0.25	0.0251575644137	0	NA	NA	23,48,3,0	1	1	1	1.66343266298	0	2	G,G	G,T	0.125	0.168335314819	0	NA	NA	36,68,14,0	1	1	1	0.637896553719	0
chr4_ref_v2	1361248	0	T,G	0	0	26,206,75,0	1	1	0	2	T,T	T,G	0.5	0.0173917427119	0	14,127,31,0	1	1	0	1.52866208269	0	2	T,T	T,G	0.5	0.38441169891	0	NA	NA	20,154,70,0	1	1	0	1.14992908778	0	2	T,T	T,G	0.5	0.202236866495	0	NA	NA	36,259,97,2	1	1	0	0.546275788469	0
chr4_ref_v2	1385374	0	CAT,C	1	1	61,50,16,5	1	1	0	2	CAT,CAT	NA	NA	0.190881617586	0	66,54,24,11	1	1	0	1.72740681122	0	2	CAT,CAT	CAT,C	0.125	0.0052289389363	0	NA	NA	38,31,11,4	1	1	0	0.53837634773	0	2	CAT,CAT	NA	NA	0.0747535525518	0	NA	NA	53,41,10,9	1	1	0	1.56258993116	0
chr4_ref_v2	1412128	0	G,GA	1	1	50,49,3,6	1	1	0	2	G,G	NA	NA	0.0370978379216	0	30,21,4,6	1	1	0	1.42764201582	0	2	G,G	G,GA	0.25	0.0767645844715	0	NA	NA	36,46,3,7	1	1	0	0.686186710678	0	2	G,G	G,GA	0.125	0.234046842137	0	NA	NA	53,45,2,4	1	1	0	0.725066994646	0
chr4_ref_v2	1418372	0	CAT,C	1	1	61,90,10,8	1	1	0	2	CAT,CAT	NA	NA	0.34761656386	0	70,71,14,17	1	1	0	2.72651402523	0	2	CAT,CAT	CAT,C	0.125	0.0199524537342	0	NA	NA	51,51,8,8	1	1	0	1.20544469196	0	2	CAT,CAT	NA	NA	0.0114655340887	0	NA	NA	85,92,9,13	1	1	0	1.51518732087	0
chr4_ref_v2	1443441	0	GA,G	1	1	96,132,10,11	1	1	0	2	GA,GA	GA,G	0.125	0.29962411601	0	68,88,5,19	1	1	0	3.45662037625	0	2	GA,GA	GA,G	0.125	0.18682495868	0	NA	NA	83,101,7,3	1	1	0	0.964010576072	0	2	GA,GA	NA	NA	0.000260770664639	0	NA	NA	109,160,13,18	1	1	0	0.99524235972	0
chr4_ref_v2	1466321	0	G,GT	1	1	1,60,23,7	1	1	0	2	G,GT	G,G	0.25	0.167364104518	0	10,38,10,3	1	1	0	9.09602056721	0	2	G,G	G,GT	0.25	0.238620430807	0	NA	NA	4,40,11,10	1	1	0	2.36671359112	0	2	G,GT	G,G	0.25	0.199289599375	0	NA	NA	7,57,27,16	1	1	0	3.81984425622	0
chr4_ref_v2	1474687	0	AT,A	1	1	76,54,10,11	1	1	0	2	AT,AT	NA	NA	0.215451937948	0	62,33,11,9	1	1	0	0.924004282769	0	2	AT,AT	NA	NA	0.202767206666	0	NA	NA	39,27,3,6	1	1	0	0.459921317649	0	2	AT,AT	NA	NA	0.370254069915	0	NA	NA	63,65,9,6	1	1	0	1.99853866373	0
chr4_ref_v2	1495302	0	A,C	1	0	296,61,0,57	1	1	0	2	A,A	A,C	0.25	0.128617377822	0	131,45,0,25	1	1	0	2.75264090059	0	2	A,A	A,C	0.25	0.0349436512458	0	NA	NA	202,48,0,52	1	1	0	1.3082401988	0	2	A,A	A,C	0.25	0.394741144745	0	NA	NA	265,52,0,71	1	1	0	2.16964585221	0
chr4_ref_v2	1500002	0	G,A	0	0	183,228,0,0	1	1	0	2	G,G	NA	NA	0.0	0	115,153,0,0	1	1	0	0.516312655266	0	2	G,G	NA	NA	0.0	0	NA	NA	139,179,0,0	1	1	0	0.436829784765	0	2	G,G	NA	NA	0.0	0	NA	NA	92,122,101,117	1	1	0	400.763419029	1
chr4_ref_v2	1503799	0	AGAAGTCTCAACAGCAGAGGAAGTCTCAACAGCAGAAGAAGTCTCAACAGCAGAGGAAGTCTCAACAGCAGAG,A	1	0	0,0,0,0	0	0	1	2	NA	NA	NA	NA	0	0,0,0,0	0	0	1	0.0	0	2	NA	NA	NA	NA	0	NA	NA	0,0,0,0	0	0	1	0.0	0	2	NA	NA	NA	NA	0	NA	NA	0,1,0,0	0	0	1	0.0	0
chr4_ref_v2	1504098	0	T,TGATTATACTCGAACCAGACCCTTCATCAGCAGAGGTGCCCTGAGC	1	0	0,0,20,0	0	1	1	2	TGATTATACTCGAACCAGACCCTTCATCAGCAGAGGTGCCCTGAGC,TGATTATACTCGAACCAGACCCTTCATCAGCAGAGGTGCCCTGAGC	NA	NA	0.0487901641694	0	0,0,5,0	0	0	1	0.0	0	2	NA	NA	NA	NA	0	NA	NA	0,0,17,0	0	0	1	0.0	0	2	NA	NA	NA	NA	0	NA	NA	0,0,18,0	0	0	1	0.0	0
chr4_ref_v2	1504209	0	GTCCTGGGTGACGGTCTTTGTGTAGACATGTCCATTTTTGGTGGCTGTAATAGTGGTGATTATACTCGAACCAGACCCTTCATCAGCAGAGGTGCCCTGAGCAGAGGCAGAAGGTTCAGCAACAGATGTTTCAGCGGCAACAGCTGTTTCGACAGTAGCAACGGTTGAGGCAGGAGTACGCTCACCCTCACCAGTCCATACCA,G	0	0	33,8,7,41	1	1	1	2	GTCCTGGGTGACGGTCTTTGTGTAGACATGTCCATTTTTGGTGGCTGTAATAGTGGTGATTATACTCGAACCAGACCCTTCATCAGCAGAGGTGCCCTGAGCAGAGGCAGAAGGTTCAGCAACAGATGTTTCAGCGGCAACAGCTGTTTCGACAGTAGCAACGGTTGAGGCAGGAGTACGCTCACCCTCACCAGTCCATACCA,G	G,G	0.125	0.0936854840773	0	4,3,4,7	1	0	1	1.42821522914	0	2	NA	NA	NA	NA	0	NA	NA	11,6,5,20	1	1	1	0.782129719841	0	2	GTCCTGGGTGACGGTCTTTGTGTAGACATGTCCATTTTTGGTGGCTGTAATAGTGGTGATTATACTCGAACCAGACCCTTCATCAGCAGAGGTGCCCTGAGCAGAGGCAGAAGGTTCAGCAACAGATGTTTCAGCGGCAACAGCTGTTTCGACAGTAGCAACGGTTGAGGCAGGAGTACGCTCACCCTCACCAGTCCATACCA,G	G,G	0.25	0.125163142954	0	NA	NA	15,5,6,28	1	1	1	0.873281009817	0
chr4_ref_v2	1504248	0	G,A	1	0	7,42,28,4	1	1	1	2	G,A	G,G	0.25	0.0847412284551	0	4,7,3,3	1	0	1	1.62560792754	0	2	NA	NA	NA	NA	0	NA	NA	6,21,8,4	1	1	1	1.06463233246	0	2	G,A	G,G	0.5	0.287682072452	0	NA	NA	6,29,11,4	1	1	1	0.885226586796	0
chr4_ref_v2	1504339	0	T,A	0	0	7,42,6,2	1	1	1	2	T,T	T,A	0.25	0.133531392625	0	4,7,0,0	1	0	1	1.53335831601	0	2	NA	NA	NA	NA	0	NA	NA	5,20,2,1	1	1	1	0.613411621881	0	2	T,T	T,A	0.25	0.174353387145	0	NA	NA	6,28,4,0	1	1	1	0.552043091894	0
chr4_ref_v2	1504340	0	C,CTGG	0	0	7,42,6,2	1	1	1	2	C,C	C,CTGG	0.25	0.133531392625	0	4,7,0,0	1	0	1	1.53335831601	0	2	NA	NA	NA	NA	0	NA	NA	5,20,2,1	1	1	1	0.613411621881	0	2	C,C	C,CTGG	0.25	0.174353387145	0	NA	NA	6,28,4,0	1	1	1	0.552043091894	0
chr4_ref_v2	1504342	0	GCGGC,G	0	0	7,42,4,2	1	1	1	2	GCGGC,GCGGC	GCGGC,G	0.25	0.154150679827	0	4,7,0,0	1	0	1	1.45937601141	0	2	NA	NA	NA	NA	0	NA	NA	5,20,2,1	1	1	1	0.560450086809	0	2	GCGGC,GCGGC	GCGGC,G	0.25	0.174353387145	0	NA	NA	6,28,3,0	1	1	1	0.530770816306	0
chr4_ref_v2	1504348	0	A,AG	0	0	7,42,3,2	1	1	1	2	A,A	A,AG	0.25	0.336472236621	0	4,7,0,0	1	0	1	1.42306030731	0	2	NA	NA	NA	NA	0	NA	NA	5,20,2,1	1	1	1	0.536748900714	0	2	A,A	A,AG	0.25	0.174353387145	0	NA	NA	6,28,2,0	1	1	1	0.549517016305	0
chr4_ref_v2	1516834	0	GAGAGTTTTGTATTATAT,G	1	0	0,0,147,291	1	1	0	2	G,G	NA	NA	0.0	0	0,0,131,189	1	1	0	2.632561725	0	2	G,G	NA	NA	0.0	0	NA	NA	0,0,107,199	1	1	0	0.514899289389	0	2	G,G	NA	NA	0.0	0	NA	NA	1,0,138,278	1	1	0	0.400444629529	0
chr4_ref_v2	1518811	0	G,GTTTTT,GTTTTTT	1	1	4,1,87,17,20,5	1	1	0	2	GTTTTT,GTTTTT	GTTTTT,GTTTTTT	0.25	0.967472544019	0	3,0,51,13,27,4	1	1	0	3.08697123585	0	2	GTTTTT,GTTTTTT	G,GTTTTT	0.125	0.778355060207	0	NA	NA	3,0,52,15,16,3	1	1	0	0.816438614716	0	2	GTTTTT,GTTTTT	GTTTTT,GTTTTTT	0.25	0.90993145166	0	NA	NA	5,0,101,13,29,4	1	1	0	1.02925886086	0
chr4_ref_v2	1523215	0	T,G	0	0	0,0,0,169	0	1	1	2	G,G	NA	NA	0.00589972212719	0	0,0,0,40	0	1	1	0.0	0	2	G,G	NA	NA	0.0246926125904	0	NA	NA	0,0,0,118	0	1	1	0.0	0	2	G,G	NA	NA	0.00843886864586	0	NA	NA	0,0,0,127	0	1	1	0.0	0
chr4_ref_v2	1523290	0	G,T	0	0	0,0,0,25	0	1	1	2	T,T	NA	NA	0.0392207131533	0	0,0,0,14	0	0	1	0.0	0	2	NA	NA	NA	NA	0	NA	NA	0,0,0,18	0	0	1	0.0	0	2	NA	NA	NA	NA	0	NA	NA	0,0,0,5	0	0	1	0.0	0
chr4_ref_v2	1523305	0	T,C	0	0	0,0,0,14	0	0	1	2	NA	NA	NA	NA	0	0,0,0,11	0	0	1	0.0	0	2	NA	NA	NA	NA	0	NA	NA	0,0,0,9	0	0	1	0.0	0	2	NA	NA	NA	NA	0	NA	NA	0,0,0,1	0	0	1	0.0	0
chr4_ref_v2	1523451	0	T,A	0	0	0,0,0,0	0	0	1	2	NA	NA	NA	NA	0	0,0,0,1	0	0	1	0.0	0	2	NA	NA	NA	NA	0	NA	NA	0,0,0,0	0	0	1	0.0	0	2	NA	NA	NA	NA	0	NA	NA	0,0,0,2	0	0	1	0.0	0
chr4_ref_v2	1523503	0	T,C	0	0	0,0,0,0	0	0	1	2	NA	NA	NA	NA	0	0,0,0,3	0	0	1	0.0	0	2	NA	NA	NA	NA	0	NA	NA	0,0,0,0	0	0	1	0.0	0	2	NA	NA	NA	NA	0	NA	NA	0,0,1,1	1	0	1	0.0	0
chr4_ref_v2	1523523	0	G,T	1	0	0,0,0,0	0	0	1	2	NA	NA	NA	NA	0	0,0,0,5	0	0	1	0.0	0	2	NA	NA	NA	NA	0	NA	NA	0,0,0,0	0	0	1	0.0	0	2	NA	NA	NA	NA	0	NA	NA	0,0,1,0	0	0	1	0.0	0
chr4_ref_v2	1523772	0	T,C	0	0	0,0,0,0	0	0	1	2	NA	NA	NA	NA	0	0,0,1,1	1	0	1	0.0	0	2	NA	NA	NA	NA	0	NA	NA	0,0,0,0	0	0	1	0.0	0	2	NA	NA	NA	NA	0	NA	NA	0,0,1,1	1	0	1	0.0	0
chr4_ref_v2	1523830	0	A,G	1	0	2,8,0,0	1	0	1	2	NA	NA	NA	NA	0	1,5,0,1	1	0	1	0.331109090616	0	2	NA	NA	NA	NA	0	NA	NA	1,2,0,0	1	0	1	0.319179074429	0	2	NA	NA	NA	NA	0	NA	NA	3,11,1,1	1	0	1	0.204340973427	0
chr4_ref_v2	1523929	0	T,C	1	0	0,0,0,0	0	0	1	2	NA	NA	NA	NA	0	0,0,0,0	0	0	1	0.0	0	2	NA	NA	NA	NA	0	NA	NA	0,0,0,0	0	0	1	0.0	0	2	NA	NA	NA	NA	0	NA	NA	0,0,0,2	0	0	1	0.0	0
chr4_ref_v2	1523935	0	C,G	0	0	0,0,0,0	0	0	1	2	NA	NA	NA	NA	0	0,0,0,0	0	0	1	0.0	0	2	NA	NA	NA	NA	0	NA	NA	0,0,0,0	0	0	1	0.0	0	2	NA	NA	NA	NA	0	NA	NA	0,0,0,2	0	0	1	0.0	0
chr4_ref_v2	1524064	0	T,TTGACGTTTCATTATAATTCTACAAAAACAACGTACATATCA	0	0	0,0,0,0	0	0	1	2	NA	NA	NA	NA	0	0,0,0,0	0	0	1	0.0	0	2	NA	NA	NA	NA	0	NA	NA	0,0,1,0	0	0	1	0.0	0	2	NA	NA	NA	NA	0	NA	NA	0,0,0,0	0	0	1	0.0	0
chr4_ref_v2	1524066	0	C,T	0	0	0,0,3,0	0	0	1	2	NA	NA	NA	NA	0	0,0,2,1	1	0	1	0.0	0	2	NA	NA	NA	NA	0	NA	NA	0,0,7,0	0	0	1	0.0	0	2	NA	NA	NA	NA	0	NA	NA	0,0,8,0	0	0	1	0.0	0
chr4_ref_v2	1524077	0	G,C	0	0	0,0,8,0	0	0	1	2	NA	NA	NA	NA	0	0,1,5,1	1	0	1	0.0	0	2	NA	NA	NA	NA	0	NA	NA	0,0,15,0	0	0	1	0.0	0	2	NA	NA	NA	NA	0	NA	NA	0,2,18,0	1	1	1	0.0	0
chr4_ref_v2	1524080	0	C,T	0	0	0,0,10,0	0	0	1	2	NA	NA	NA	NA	0	0,1,6,1	1	0	1	0.0	0	2	NA	NA	NA	NA	0	NA	NA	0,0,20,0	0	1	1	0.0	0	2	T,T	NA	NA	0.0487901641694	0	NA	NA	0,2,22,0	1	1	1	0.0	0
chr4_ref_v2	1524414	1	A,G	1	0	0,0,20,88	1	1	1	2	NA	NA	NA	NA	0	0,0,8,34	1	1	1	0.344007891451	0	2	NA	NA	NA	NA	0	NA	NA	0,0,15,89	1	1	1	0.779329055641	0	2	NA	NA	NA	NA	0	NA	NA	2,0,17,116	1	1	1	1.05396668811	0
chr4_ref_v2	1524415	1	T,C	1	0	0,0,20,86	1	1	1	2	NA	NA	NA	NA	0	0,0,8,32	1	1	1	0.357199602562	0	2	NA	NA	NA	NA	0	NA	NA	0,0,14,84	1	1	1	0.839667314696	0	2	NA	NA	NA	NA	0	NA	NA	2,0,17,109	1	1	1	0.92361542979	0
chr4_ref_v2	1524419	1	G,A	0	0	0,0,12,79	1	1	1	2	NA	NA	NA	NA	0	0,0,5,31	1	1	1	0.332477659434	0	2	NA	NA	NA	NA	0	NA	NA	0,0,13,73	1	1	1	0.479951784226	0	2	NA	NA	NA	NA	0	NA	NA	2,0,15,98	1	1	1	0.478167539471	0
chr4_ref_v2	1524443	1	T,G	0	0	0,0,2,41	1	1	1	2	NA	NA	NA	NA	0	0,1,1,16	1	0	1	0.56046177135	0	2	NA	NA	NA	NA	0	NA	NA	1,0,1,37	1	1	1	0.264042275082	0	2	NA	NA	NA	NA	0	NA	NA	2,1,0,43	1	1	1	0.778740484616	0
chr4_ref_v2	1524451	1	G,A	1	0	0,0,0,37	0	1	1	2	NA	NA	NA	NA	0	0,0,0,12	0	0	1	0.0	0	2	NA	NA	NA	NA	0	NA	NA	1,0,1,43	1	1	1	0.0	0	2	NA	NA	NA	NA	0	NA	NA	2,2,0,37	1	1	1	0.0	0
chr4_ref_v2	1524456	1	T,C	1	0	0,0,0,41	0	1	1	2	NA	NA	NA	NA	0	0,0,0,11	0	0	1	0.0	0	2	NA	NA	NA	NA	0	NA	NA	1,0,1,48	1	1	1	0.0	0	2	NA	NA	NA	NA	0	NA	NA	2,2,0,46	1	1	1	0.0	0
chr4_ref_v2	1524457	1	G,A	1	0	0,0,0,42	0	1	1	2	NA	NA	NA	NA	0	0,0,0,13	0	0	1	0.0	0	2	NA	NA	NA	NA	0	NA	NA	1,0,1,50	1	1	1	0.0	0	2	NA	NA	NA	NA	0	NA	NA	2,2,0,50	1	1	1	0.0	0
chr4_ref_v2	1524474	1	A,G	0	0	0,0,0,49	0	1	1	2	NA	NA	NA	NA	0	0,0,0,16	0	0	1	0.0	0	2	NA	NA	NA	NA	0	NA	NA	1,0,0,45	1	1	1	0.0	0	2	NA	NA	NA	NA	0	NA	NA	2,2,0,51	1	1	1	0.0	0
chr4_ref_v2	1524513	1	T,A	1	0	0,0,0,74	0	1	1	2	NA	NA	NA	NA	0	0,0,0,28	0	1	1	0.0	0	2	NA	NA	NA	NA	0	NA	NA	1,0,0,56	1	1	1	0.0	0	2	NA	NA	NA	NA	0	NA	NA	0,2,1,51	1	1	1	0.0	0
chr4_ref_v2	1524547	1	T,A	1	0	0,0,0,75	0	1	1	2	NA	NA	NA	NA	0	0,0,0,31	0	1	1	0.0	0	2	NA	NA	NA	NA	0	NA	NA	0,0,0,49	0	1	1	0.0	0	2	NA	NA	NA	NA	0	NA	NA	0,0,1,50	1	1	1	0.0	0
chr4_ref_v2	1524588	1	A,T	1	0	0,0,0,18	0	0	1	2	NA	NA	NA	NA	0	0,0,0,11	0	0	1	0.0	0	2	NA	NA	NA	NA	0	NA	NA	0,0,0,8	0	0	1	0.0	0	2	NA	NA	NA	NA	0	NA	NA	0,0,0,6	0	0	1	0.0	0
chr4_ref_v2	1524600	1	A,G	0	0	0,0,0,8	0	0	1	2	NA	NA	NA	NA	0	0,0,0,7	0	0	1	0.0	0	2	NA	NA	NA	NA	0	NA	NA	0,0,0,6	0	0	1	0.0	0	2	NA	NA	NA	NA	0	NA	NA	0,0,0,5	0	0	1	0.0	0
chr4_ref_v2	1524606	1	G,T	0	0	0,0,0,7	0	0	1	2	NA	NA	NA	NA	0	0,0,0,6	0	0	1	0.0	0	2	NA	NA	NA	NA	0	NA	NA	0,0,0,3	0	0	1	0.0	0	2	NA	NA	NA	NA	0	NA	NA	0,0,0,5	0	0	1	0.0	0
chr4_ref_v2	1524648	1	G,T	0	0	0,0,0,2	0	0	1	2	NA	NA	NA	NA	0	0,0,0,1	0	0	1	0.0	0	2	NA	NA	NA	NA	0	NA	NA	0,0,0,1	0	0	1	0.0	0	2	NA	NA	NA	NA	0	NA	NA	0,0,0,0	0	0	1	0.0	0
chr4_ref_v2	1524654	1	T,C	1	0	0,0,0,1	0	0	1	2	NA	NA	NA	NA	0	0,0,0,1	0	0	1	0.0	0	2	NA	NA	NA	NA	0	NA	NA	0,0,0,1	0	0	1	0.0	0	2	NA	NA	NA	NA	0	NA	NA	0,0,0,1	0	0	1	0.0	0
chr4_ref_v2	1524674	1	T,TG	0	0	0,0,0,0	0	0	1	2	NA	NA	NA	NA	0	0,0,1,1	1	0	1	0.0	0	2	NA	NA	NA	NA	0	NA	NA	0,0,0,0	0	0	1	0.0	0	2	NA	NA	NA	NA	0	NA	NA	0,0,0,1	0	0	1	0.0	0
chr4_ref_v2	1524676	1	T,C	0	0	0,0,0,0	0	0	1	2	NA	NA	NA	NA	0	0,0,1,0	0	0	1	0.0	0	2	NA	NA	NA	NA	0	NA	NA	0,0,0,0	0	0	1	0.0	0	2	NA	NA	NA	NA	0	NA	NA	0,0,0,1	0	0	1	0.0	0
chr4_ref_v2	1524833	1	T,C	0	0	0,0,0,0	0	0	1	2	NA	NA	NA	NA	0	0,0,0,1	0	0	1	0.0	0	2	NA	NA	NA	NA	0	NA	NA	0,0,0,4	0	0	1	0.0	0	2	NA	NA	NA	NA	0	NA	NA	0,0,0,7	0	0	1	0.0	0
chr4_ref_v2	1524863	1	G,A	0	0	0,0,0,0	0	0	1	2	NA	NA	NA	NA	0	0,0,0,0	0	0	1	0.0	0	2	NA	NA	NA	NA	0	NA	NA	0,0,0,0	0	0	1	0.0	0	2	NA	NA	NA	NA	0	NA	NA	0,0,0,3	0	0	1	0.0	0
chr4_ref_v2	1524872	1	T,C	1	0	0,0,0,0	0	0	1	2	NA	NA	NA	NA	0	0,0,0,0	0	0	1	0.0	0	2	NA	NA	NA	NA	0	NA	NA	0,0,0,0	0	0	1	0.0	0	2	NA	NA	NA	NA	0	NA	NA	0,0,0,2	0	0	1	0.0	0
chr4_ref_v2	1524873	1	A,G	1	0	0,0,0,0	0	0	1	2	NA	NA	NA	NA	0	0,0,0,0	0	0	1	0.0	0	2	NA	NA	NA	NA	0	NA	NA	0,0,0,0	0	0	1	0.0	0	2	NA	NA	NA	NA	0	NA	NA	0,0,0,2	0	0	1	0.0	0
chr4_ref_v2	1531614	1	A,G	0	0	0,0,0,0	0	0	1	2	NA	NA	NA	NA	0	0,0,0,0	0	0	1	0.0	0	2	NA	NA	NA	NA	0	NA	NA	0,0,0,0	0	0	1	0.0	0	2	NA	NA	NA	NA	0	NA	NA	1,1,1,1	1	0	1	0.0	0
chr5_ref_v2	4513	1	C,T	0	0	0,1,0,0	0	0	1	2	NA	NA	NA	NA	0	0,0,1,1	1	0	1	0.0	0	2	NA	NA	NA	NA	0	NA	NA	0,0,0,0	0	0	1	0.0	0	2	NA	NA	NA	NA	0	NA	NA	0,2,0,0	0	0	1	0.0	0
chr5_ref_v2	4516	1	T,C	1	0	0,1,0,0	0	0	1	2	NA	NA	NA	NA	0	0,0,1,1	1	0	1	0.0	0	2	NA	NA	NA	NA	0	NA	NA	0,0,0,0	0	0	1	0.0	0	2	NA	NA	NA	NA	0	NA	NA	0,2,0,0	0	0	1	0.0	0
chr5_ref_v2	14724	0	C,CA	1	1	62,9,17,23	1	1	0	2	C,CA	C,C	0.25	0.0314880449342	0	40,14,4,14	1	1	0	2.96323744554	0	2	C,CA	C,C	0.5	0.0640858407085	0	NA	NA	42,8,6,10	1	1	0	1.22459832553	0	2	C,CA	C,C	0.5	0.178363004655	0	NA	NA	63,11,11,19	1	1	0	0.974721854471	0
chr5_ref_v2	20557	0	C,G	0	0	0,0,0,0	0	0	1	2	NA	NA	NA	NA	0	0,0,0,0	0	0	1	0.0	0	2	NA	NA	NA	NA	0	NA	NA	0,0,1,0	0	0	1	0.0	0	2	NA	NA	NA	NA	0	NA	NA	0,0,0,0	0	0	1	0.0	0
chr5_ref_v2	25306	0	A,G	1	0	0,1,199,229	1	1	0	2	G,G	NA	NA	0.00233372334622	0	0,0,145,131	1	1	0	1.68252762323	0	2	G,G	NA	NA	0.0	0	NA	NA	0,1,118,141	1	1	0	0.424257062994	0	2	G,G	NA	NA	0.00385356931599	0	NA	NA	0,0,173,220	1	1	0	0.806685000321	0
chr5_ref_v2	29708	0	T,C	0	0	0,0,232,274	1	1	0	2	C,C	NA	NA	0.0	0	0,1,146,164	1	1	0	0.499680820125	0	2	C,C	NA	NA	0.00322061470004	0	NA	NA	1,1,177,187	1	1	0	0.806373737769	0	2	C,C	NA	NA	0.00547946576463	0	NA	NA	0,1,241,272	1	1	0	0.508206251904	0
chr5_ref_v2	31460	0	CAT,C	1	1	85,64,35,18	1	1	0	2	CAT,CAT	CAT,C	0.25	0.0834693198318	0	73,86,28,19	1	1	0	2.87422111021	0	2	CAT,CAT	CAT,C	0.25	0.0440694755909	0	NA	NA	54,39,12,10	1	1	0	0.939885109448	0	2	CAT,CAT	CAT,C	0.125	0.0352924106037	0	NA	NA	86,77,14,18	1	1	0	2.41436134926	0
chr5_ref_v2	33475	0	C,CT	1	1	24,14,110,127	1	1	0	2	CT,CT	C,CT	0.125	0.183845644062	0	13,8,92,44	1	1	0	6.2192962468	0	2	CT,CT	NA	NA	0.0709284940979	0	NA	NA	13,20,86,82	1	1	0	2.54275712759	0	2	CT,CT	C,CT	0.125	0.0374502786989	0	NA	NA	18,18,114,104	1	1	0	1.21536852166	0
chr5_ref_v2	36290	0	GTT,G	1	1	1,2,208,148	1	1	0	2	G,G	NA	NA	0.413856765744	0	0,0,108,90	1	1	0	0.914165673151	0	2	G,G	NA	NA	0.0	0	NA	NA	2,0,127,117	1	1	0	1.65823986743	0	2	G,G	NA	NA	0.413628418747	0	NA	NA	2,1,164,162	1	1	0	2.76005928411	0
chr5_ref_v2	52435	0	CA,C	1	1	169,137,18,21	1	1	0	2	CA,CA	CA,C	0.125	0.212203457047	0	113,101,11,10	1	1	0	0.799910845605	0	2	CA,CA	NA	NA	0.00913215843197	0	NA	NA	109,84,17,9	1	1	0	1.18439570689	0	2	CA,CA	CA,C	0.125	0.138080235324	0	NA	NA	148,115,19,10	1	1	0	0.754182206249	0
chr5_ref_v2	59372	0	C,T	1	0	126,138,11,24	1	1	0	2	C,C	C,T	0.25	0.0746908926016	1	75,95,9,15	1	1	0	0.629283134379	0	2	C,C	C,T	0.25	0.011834457647	1	NA	NA	60,94,10,32	1	1	0	4.43921943246	0	2	C,C	C,T	0.5	0.200670695462	1	NA	NA	111,112,22,32	1	1	0	3.68050136443	0
chr5_ref_v2	65293	0	G,GAAA	1	1	1,19,0,4	1	1	1	2	G,G	G,GAAA	0.5	0.287682072452	0	6,17,4,7	1	1	0	2.7302041974	0	2	G,GAAA	G,G	0.25	0.226773319365	0	NA	NA	2,10,1,2	1	0	0	0.926082772847	0	2	NA	NA	NA	NA	0	NA	NA	1,10,2,2	1	0	1	0.962850538632	0
chr5_ref_v2	83511	0	C,A	0	0	228,34,0,65	1	1	0	2	C,C	C,A	0.5	0.280077473067	0	85,36,0,15	1	1	0	8.08240203739	0	2	C,C	C,A	0.25	0.0772916743016	0	NA	NA	227,34,0,50	1	1	0	1.02950907742	0	2	C,C	C,A	0.25	0.313215374457	0	NA	NA	305,43,0,82	1	1	0	0.542546754349	0
chr5_ref_v2	86487	0	C,CAA	1	1	1,5,2,14	1	1	1	2	C,CAA	CAA,CAA	0.5	0.117783035656	0	0,2,3,13	1	0	0	0.841935291173	0	2	NA	NA	NA	NA	0	NA	NA	1,1,3,12	1	0	0	0.844796129412	0	2	NA	NA	NA	NA	0	NA	NA	1,1,5,15	1	1	0	1.46002937749	0
chr5_ref_v2	100572	0	T,TAAAAAA	1	1	6,116,54,2	1	1	0	2	T,TAAAAAA	T,T	0.25	0.267843730232	0	3,75,38,12	1	1	0	7.74146201587	0	2	T,TAAAAAA	T,T	0.25	0.0661398025045	0	NA	NA	2,92,34,3	1	1	0	0.90515755347	0	2	T,TAAAAAA	T,T	0.5	0.166235419042	0	NA	NA	11,100,45,5	1	1	0	1.71909714515	0
chr5_ref_v2	100595	0	C,A	0	0	51,173,35,3	1	1	0	2	C,C	C,A	0.25	0.171850256927	0	25,149,14,8	1	1	0	3.38019444501	0	2	C,C	C,A	0.25	0.122102696801	1	NA	NA	31,145,18,3	1	1	0	1.89365044359	0	2	C,C	C,A	0.25	0.180051408259	0	NA	NA	42,150,33,5	1	1	0	1.00444365165	0
chr5_ref_v2	100950	0	T,G	0	0	45,304,79,0	1	1	0	2	T,T	T,G	0.5	0.37443299886	0	34,94,19,0	1	1	0	5.82440113043	0	2	T,T	T,G	0.25	0.0896121586897	0	NA	NA	39,192,68,0	1	1	0	1.54462192825	0	2	T,T	T,G	0.5	0.109698917256	0	NA	NA	64,284,82,0	1	1	0	2.59166413467	0
chr5_ref_v2	117479	0	CAT,C	1	1	57,51,10,19	1	1	0	2	CAT,CAT	CAT,C	0.125	0.128094746139	0	52,65,18,26	1	1	0	1.50200547602	0	2	CAT,CAT	CAT,C	0.25	0.00172426953293	0	NA	NA	41,42,12,14	1	1	0	1.01522863657	0	2	CAT,CAT	CAT,C	0.125	0.127202440259	0	NA	NA	41,69,14,13	1	1	0	3.06663499335	0
chr5_ref_v2	125583	0	T,A	0	0	224,199,0,1	1	1	0	2	T,T	NA	NA	0.00236127618568	0	56,62,35,52	1	1	0	324.158673124	1	2	T,A	T,T	0.125	0.0534620775302	0	g.125583T>A	0	178,135,0,0	1	1	0	1.09636069462	0	2	T,T	NA	NA	0.0	0	NA	NA	226,248,0,0	1	1	0	2.0371138811	0
chr5_ref_v2	131467	0	CATAT,C,CAT	1	1	6,6,12,19,57,94	1	1	0	2	CAT,CAT	C,CAT	0.125	0.584978805893	0	3,3,14,19,39,68	1	1	0	1.47801312293	0	2	CAT,CAT	C,CAT	0.25	0.798572032558	0	NA	NA	0,4,5,13,56,72	1	1	0	1.78011422264	0	2	CAT,CAT	NA	NA	0.324050152772	0	NA	NA	4,3,11,19,57,92	1	1	0	0.565462034116	0
chr5_ref_v2	146993	0	GA,G	1	1	81,68,17,20	1	1	0	2	GA,GA	GA,G	0.125	0.0114569581995	0	44,49,11,11	1	1	0	0.976390447811	0	2	GA,GA	NA	NA	0.0424467357096	0	NA	NA	60,47,14,12	1	1	0	0.49294964655	0	2	GA,GA	GA,G	0.125	0.0195145329486	0	NA	NA	89,97,15,19	1	1	0	1.90361346306	0
chr5_ref_v2	168951	0	T,G	0	0	94,190,58,0	1	1	0	2	T,T	T,G	0.25	0.3744733548	0	54,84,14,0	1	1	0	2.05343640013	0	2	T,T	T,G	0.25	0.273293335	0	NA	NA	52,128,36,0	1	1	0	0.823756867038	0	2	T,T	T,G	0.25	0.363871210809	0	NA	NA	87,168,72,0	1	1	0	2.00352627747	0
chr5_ref_v2	172058	0	T,G	0	0	54,199,46,0	1	1	0	2	T,T	T,G	0.25	0.262668262038	0	35,83,18,0	1	1	0	1.85315629212	0	2	T,T	T,G	0.25	0.119664503756	0	NA	NA	39,144,50,0	1	1	0	2.12122761835	0	2	T,T	T,G	0.5	0.179048231449	0	NA	NA	60,224,60,0	1	1	0	0.789706560017	0
chr5_ref_v2	175773	0	T,G	1	0	30,219,82,0	1	1	0	2	T,T	T,G	0.5	0.00603318707885	0	26,109,22,0	1	1	0	3.40912927472	0	2	T,T	T,G	0.25	0.176129586546	0	NA	NA	18,150,76,0	1	1	0	1.89024381732	0	2	T,G	T,T	0.25	0.269332933784	0	NA	NA	24,228,90,0	1	1	0	0.573442996858	0
chr5_ref_v2	195463	0	CCTTTAAAAAAGATAAAAAAAAAAA,C	1	0	11,26,24,14	1	1	0	2	CCTTTAAAAAAGATAAAAAAAAAAA,C	NA	NA	0.0266682470822	0	11,21,18,15	1	1	0	0.661917315688	0	2	CCTTTAAAAAAGATAAAAAAAAAAA,C	NA	NA	0.0307716586668	0	NA	NA	2,19,10,18	1	1	0	2.87639823147	0	2	CCTTTAAAAAAGATAAAAAAAAAAA,C	C,C	0.125	0.0363676441709	0	NA	NA	9,31,32,17	1	1	0	0.682900345248	0
chr5_ref_v2	197483	0	GTA,G	1	1	62,89,9,15	1	1	0	2	GTA,GTA	NA	NA	0.0599344914087	0	60,65,13,22	1	1	0	2.15382351502	0	2	GTA,GTA	GTA,G	0.25	0.0982785508936	0	NA	NA	42,59,7,8	1	1	0	0.428457218036	0	2	GTA,GTA	NA	NA	0.0432206906059	0	NA	NA	49,78,11,8	1	1	0	0.886898540239	0
chr5_ref_v2	216584	0	TA,T	1	1	104,137,11,14	1	1	0	2	TA,TA	NA	NA	0.175540093465	0	64,55,13,3	1	1	0	2.774276921	0	2	TA,TA	NA	NA	0.0674738287612	0	NA	NA	64,105,10,5	1	1	0	1.15930436998	0	2	TA,TA	NA	NA	0.304175273397	0	NA	NA	90,115,8,6	1	1	0	0.672601131597	0
chr5_ref_v2	220708	0	C,A	1	0	216,101,0,56	1	1	0	2	C,C	C,A	0.25	0.230059643013	0	89,58,0,31	1	1	0	1.28965380172	0	2	C,C	C,A	0.25	0.421213465076	0	NA	NA	147,54,1,42	1	1	0	0.853649654006	0	2	C,C	C,A	0.25	0.40380535669	0	NA	NA	208,99,0,61	1	1	0	0.658626466858	0
chr5_ref_v2	224675	0	TTA,T	1	1	80,47,8,8	1	1	0	2	TTA,TTA	NA	NA	0.292306849161	0	77,56,7,8	1	1	0	0.939202651968	0	2	TTA,TTA	NA	NA	0.284782889877	0	NA	NA	42,39,2,1	1	1	0	2.3284045187	0	2	TTA,TTA	NA	NA	1.43198724087	0	NA	NA	72,51,8,4	1	1	0	0.895956852131	0
chr5_ref_v2	242558	0	G,GAAAAA	1	1	6,45,50,20	1	1	0	2	G,GAAAAA	GAAAAA,GAAAAA	0.125	0.0653551810441	0	12,24,44,17	1	1	0	2.62412656985	0	2	G,GAAAAA	GAAAAA,GAAAAA	0.25	0.0165293019512	0	NA	NA	1,27,34,17	1	1	0	0.933153658941	0	2	G,GAAAAA	GAAAAA,GAAAAA	0.25	0.0887954987831	0	NA	NA	7,48,68,19	1	1	0	1.17714662949	0
chr5_ref_v2	254964	0	C,A	0	0	172,37,0,39	1	1	0	2	C,C	C,A	0.25	0.292455351204	0	117,40,0,8	1	1	0	4.04830160046	0	2	C,C	C,A	0.125	0.15097102691	0	NA	NA	148,23,0,41	1	1	0	1.08206568937	0	2	C,C	C,A	0.5	0.305381649551	0	NA	NA	214,36,1,51	1	1	0	0.541805991341	0
chr5_ref_v2	255196	0	GTA,G	1	1	48,62,20,14	1	1	0	2	GTA,GTA	GTA,G	0.125	0.0968121887771	0	68,75,24,25	1	1	0	1.0974023087	0	2	GTA,GTA	GTA,G	0.25	0.0189038987948	0	NA	NA	42,33,13,11	1	1	0	1.45419165255	0	2	GTA,GTA	GTA,G	0.25	0.0647948748173	0	NA	NA	46,53,21,17	1	1	0	0.879926295702	0
chr5_ref_v2	257070	0	GA,G	1	1	90,95,9,9	1	1	0	2	GA,GA	NA	NA	0.0885001604461	0	58,44,5,6	1	1	0	1.09905863542	0	2	GA,GA	NA	NA	0.0852438783806	0	NA	NA	75,60,12,9	1	1	0	1.50206088422	0	2	GA,GA	GA,G	0.125	0.00576107484409	0	NA	NA	96,111,15,14	1	1	0	1.253770616	0
chr5_ref_v2	260357	0	C,A,CA	1	1	0,0,0,30,14,2	1	1	0	2	A,CA	A,A	0.25	0.721987164301	0	1,0,0,15,12,2	1	1	0	0.905594009951	0	2	A,CA	A,A	0.125	0.879597797322	0	NA	NA	0,0,0,21,7,1	1	1	0	0.565195153499	0	2	A,CA	A,A	0.5	0.322790614817	0	NA	NA	1,0,0,34,10,1	1	1	0	0.873504014896	0
chr5_ref_v2	260380	0	T,A	1	0	32,103,39,9	1	1	0	2	T,T	T,A	0.5	0.0645385211376	0	17,63,6,2	1	1	0	3.10269253861	0	2	T,T	T,A	0.25	0.356674943939	0	NA	NA	25,76,26,6	1	1	0	0.541029191922	0	2	T,T	T,A	0.5	0.0507723253734	0	NA	NA	42,123,32,15	1	1	0	1.02993610312	0
chr5_ref_v2	267228	0	G,GA	1	1	43,14,4,15	1	1	0	2	G,G	G,GA	0.5	0.137533614821	0	43,20,3,10	1	1	0	1.2853727613	0	2	G,G	G,GA	0.25	0.0321052222717	0	NA	NA	41,12,8,8	1	1	0	1.57748845758	0	2	G,G	G,GA	0.5	0.237845785417	0	NA	NA	54,10,5,13	1	1	0	1.26184324797	0
chr5_ref_v2	283276	0	AAT,A	1	1	18,10,5,3	1	1	1	2	AAT,AAT	NA	NA	0.0942563032378	0	21,16,3,2	1	1	0	1.05573977023	0	2	AAT,AAT	NA	NA	0.620964232121	0	NA	NA	15,9,2,1	1	1	1	0.671442724773	0	2	AAT,AAT	NA	NA	0.581161988918	0	NA	NA	18,14,3,1	1	1	1	1.0457395261	0
chr5_ref_v2	283320	0	CGT,C	1	1	62,23,9,1	1	1	1	2	CGT,CGT	NA	NA	0.360774648438	0	27,19,2,3	1	1	1	1.97581571619	0	2	CGT,CGT	NA	NA	0.321687446812	0	NA	NA	49,17,3,0	1	1	1	0.794159867863	0	2	CGT,CGT	NA	NA	0.939510755773	0	NA	NA	74,28,9,2	1	1	1	0.491949583707	0
chr5_ref_v2	304593	0	C,CA	1	1	137,16,10,9	1	1	0	2	C,C	C,CA	0.125	0.0650044121733	0	98,29,1,6	1	1	0	5.28177725956	0	2	C,C	NA	NA	0.253266829406	0	NA	NA	99,12,6,10	1	1	0	0.896585312221	0	2	C,C	C,CA	0.125	0.0851178264349	0	NA	NA	110,24,7,9	1	1	0	2.23496181552	0
chr5_ref_v2	372574	0	A,C	1	0	253,101,0,79	1	1	0	2	A,A	A,C	0.5	0.388657989792	0	111,57,0,30	1	1	0	1.39996734374	0	2	A,A	A,C	0.25	0.255933374137	0	NA	NA	164,72,0,60	1	1	0	0.696079388248	0	2	A,A	A,C	0.5	0.254345652184	0	NA	NA	240,93,0,112	1	1	0	3.89133554194	0
chr5_ref_v2	373708	0	C,CA	1	1	83,35,4,12	1	1	0	2	C,C	C,CA	0.125	0.167312561248	0	68,28,1,8	1	1	0	0.598437809171	0	2	C,C	C,CA	0.125	0.226894425505	0	NA	NA	51,33,4,7	1	1	0	1.41945174533	0	2	C,C	C,CA	0.125	0.131743624033	0	NA	NA	133,55,5,8	1	1	0	1.06766602808	0
chr5_ref_v2	381190	0	A,AT	1	1	0,2,6,36	1	1	0	2	AT,AT	NA	NA	1.21579003265	0	4,1,22,20	1	1	0	7.92720270935	0	2	AT,AT	NA	NA	1.02327663734	0	NA	NA	1,0,5,26	1	1	0	0.465724435236	0	2	AT,AT	NA	NA	1.31269495714	0	NA	NA	1,2,7,32	1	1	0	0.468382190488	0
chr5_ref_v2	381415	0	CA,C	1	1	60,66,36,7	1	1	0	2	CA,CA	CA,C	0.25	0.0683000380351	0	47,34,11,5	1	1	0	2.35923505602	0	2	CA,CA	NA	NA	0.353373077485	0	NA	NA	54,45,31,3	1	1	0	0.903688872136	0	2	CA,CA	CA,C	0.25	0.054546958789	0	NA	NA	60,58,31,11	1	1	0	1.16503847817	0
chr5_ref_v2	385035	0	GA,G	1	1	102,106,4,11	1	1	0	2	GA,GA	NA	NA	0.248984167335	0	68,80,9,9	1	1	0	2.54773711141	0	2	GA,GA	GA,G	0.125	0.0482133802863	0	NA	NA	63,94,7,7	1	1	0	1.59954309057	0	2	GA,GA	GA,G	0.125	0.315866247031	0	NA	NA	75,128,13,14	1	1	0	3.90917965926	0
chr5_ref_v2	389146	0	C,A	1	0	149,57,0,46	1	1	0	2	C,C	C,A	0.5	0.379116278411	0	83,46,0,22	1	1	0	1.85988265422	0	2	C,C	C,A	0.25	0.221591960623	0	NA	NA	86,40,0,30	1	1	0	0.686876518978	0	2	C,C	C,A	0.5	0.303682413798	0	NA	NA	145,65,1,49	1	1	0	0.710224013661	0
chr5_ref_v2	394094	0	CA,C	1	1	111,102,20,16	1	1	0	2	CA,CA	CA,C	0.25	0.176898467597	0	66,68,10,10	1	1	0	0.650570077998	0	2	CA,CA	CA,C	0.125	0.156519609185	0	NA	NA	84,84,17,13	1	1	0	0.474297874509	0	2	CA,CA	CA,C	0.25	0.111246001435	0	NA	NA	146,140,17,16	1	1	0	0.937238469491	0
chr5_ref_v2	399880	0	CT,C	1	1	3,3,214,166	1	1	0	2	C,C	NA	NA	0.10430357681	0	0,2,85,60	1	1	0	0.537345041236	0	2	C,C	NA	NA	0.150542457032	0	NA	NA	1,3,192,127	1	1	0	1.09396068261	0	2	C,C	NA	NA	0.146750594041	0	NA	NA	3,1,240,186	1	1	0	0.471507769004	0
chr5_ref_v2	403380	0	C,CT,CTT	1	1	11,30,14,34,11,19	1	1	0	2	C,CT	CT,CTT	0.5	0.150042985156	1	4,24,7,14,12,9	1	1	0	1.62657151103	0	2	C,CTT	C,CT	0.25	0.511865848989	0	NA	NA	6,22,12,40,9,10	1	1	0	2.15273989107	0	2	C,CT	CT,CTT	0.5	0.581743195856	0	NA	NA	0,0,0,0,0,0	0	0	0	0.0	0
chr5_ref_v2	405310	0	C,CTTT,CTTTT	1	1	0,3,9,123,15,6	1	1	0	2	CTTT,CTTT	CTTT,CTTTT	0.125	0.780408872084	0	1,1,27,64,3,4	1	1	0	11.6320089843	0	2	CTTT,CTTT	NA	NA	0.105361946683	0	NA	NA	0,1,14,74,3,9	1	1	0	3.03755838927	0	2	CTTT,CTTT	CTTT,CTTTT	0.125	0.0689250356082	0	NA	NA	1,3,20,138,11,5	1	1	0	2.48229057407	0
chr5_ref_v2	405953	0	CAT,C	1	1	127,89,7,9	1	1	0	2	CAT,CAT	CAT,C	0.125	0.280826018627	0	93,90,6,7	1	1	0	1.7447010491	0	2	CAT,CAT	CAT,C	0.125	0.238218681993	0	NA	NA	104,68,7,3	1	1	0	0.600045966511	0	2	CAT,CAT	CAT,C	0.125	0.532433831597	0	NA	NA	123,79,13,7	1	1	0	1.75415079602	0
chr5_ref_v2	412254	0	TAA,T	1	1	0,1,146,60	1	1	0	2	T,T	NA	NA	0.00484262447579	0	1,0,89,52	1	1	0	1.59226742478	0	2	T,T	NA	NA	0.00706716722309	0	NA	NA	1,1,125,59	1	1	0	0.651455306595	0	2	T,T	NA	NA	0.0108109161042	0	NA	NA	1,1,138,90	1	1	0	3.29215809681	0
chr5_ref_v2	417486	0	A,C	1	0	172,17,0,37	1	1	0	2	A,A	A,C	0.25	0.341749293722	0	106,16,0,13	1	1	0	1.58385246155	0	2	A,A	A,C	0.25	0.219053566063	0	NA	NA	137,11,0,20	1	1	0	1.27803528056	0	2	A,A	A,C	0.25	0.00677968698538	0	NA	NA	186,14,0,36	1	1	0	0.737839870865	0
chr5_ref_v2	418494	0	A,C	1	0	196,12,0,41	1	1	0	2	A,A	A,C	0.25	0.346041687637	0	103,8,0,13	1	1	0	1.10080569959	0	2	A,A	A,C	0.25	0.124562722642	0	NA	NA	149,21,0,35	1	1	0	3.09835521224	0	2	A,A	A,C	0.25	0.393630650461	0	NA	NA	204,15,0,60	1	1	0	1.8050717063	0
chr5_ref_v2	429405	0	CA,C	1	1	108,84,20,13	1	1	0	2	CA,CA	NA	NA	0.102199441176	0	76,63,12,11	1	1	0	0.486589385633	0	2	CA,CA	NA	NA	0.127570127895	0	NA	NA	99,57,11,5	1	1	0	2.18530535524	0	2	CA,CA	NA	NA	0.391492989659	0	NA	NA	130,118,28,18	1	1	0	0.757939000882	0
chr5_ref_v2	431857	0	C,CT	1	1	4,1,120,104	1	1	0	2	CT,CT	NA	NA	0.923736093487	0	1,1,45,52	1	1	0	1.03774869463	0	2	CT,CT	NA	NA	1.06298750401	0	NA	NA	1,4,93,82	1	1	0	2.10869343752	0	2	CT,CT	NA	NA	0.643258167539	0	NA	NA	6,6,128,107	1	1	0	3.14680998077	0
chr5_ref_v2	439584	0	A,T	0	0	0,0,186,203	1	1	0	2	T,T	NA	NA	0.0	0	0,0,101,95	1	1	0	0.797714667024	0	2	T,T	NA	NA	0.0	0	NA	NA	0,1,136,144	1	1	0	0.428010615138	0	2	T,T	NA	NA	0.0035650661645	0	NA	NA	0,0,216,183	1	1	0	2.28269823019	0
chr5_ref_v2	447835	1	A,T	0	0	0,0,0,0	0	0	1	2	NA	NA	NA	NA	0	5,0,1,0	1	0	1	0.0	0	2	NA	NA	NA	NA	0	NA	NA	0,0,0,0	0	0	1	0.0	0	2	NA	NA	NA	NA	0	NA	NA	1,0,1,0	1	0	1	0.0	0
chr5_ref_v2	491026	0	C,CA	1	1	81,19,2,15	1	1	1	2	C,C	C,CA	0.125	0.153584334455	0	87,26,5,8	1	1	0	1.26336967652	0	2	C,C	C,CA	0.125	0.211701646692	0	NA	NA	48,20,5,8	1	1	0	1.99449841184	0	2	C,C	C,CA	0.25	0.114053900054	0	NA	NA	85,29,4,6	1	1	0	1.80159984179	0
chr5_ref_v2	491980	1	T,C	1	0	0,0,0,0	0	0	1	2	NA	NA	NA	NA	0	0,2,0,0	0	0	1	0.0	0	2	NA	NA	NA	NA	0	NA	NA	0,0,0,0	0	0	1	0.0	0	2	NA	NA	NA	NA	0	NA	NA	0,0,0,1	0	0	1	0.0	0
chr5_ref_v2	491985	1	A,G	1	0	0,0,0,0	0	0	1	2	NA	NA	NA	NA	0	0,1,0,0	0	0	1	0.0	0	2	NA	NA	NA	NA	0	NA	NA	0,0,0,0	0	0	1	0.0	0	2	NA	NA	NA	NA	0	NA	NA	0,0,0,1	0	0	1	0.0	0
chr5_ref_v2	491986	1	T,C	1	0	0,0,0,0	0	0	1	2	NA	NA	NA	NA	0	0,1,0,0	0	0	1	0.0	0	2	NA	NA	NA	NA	0	NA	NA	0,0,0,0	0	0	1	0.0	0	2	NA	NA	NA	NA	0	NA	NA	0,0,0,1	0	0	1	0.0	0
chr5_ref_v2	491989	1	G,A	0	0	0,0,0,0	0	0	1	2	NA	NA	NA	NA	0	0,1,0,0	0	0	1	0.0	0	2	NA	NA	NA	NA	0	NA	NA	0,0,0,0	0	0	1	0.0	0	2	NA	NA	NA	NA	0	NA	NA	0,0,0,1	0	0	1	0.0	0
chr5_ref_v2	491991	1	C,T	0	0	0,0,0,0	0	0	1	2	NA	NA	NA	NA	0	0,1,0,0	0	0	1	0.0	0	2	NA	NA	NA	NA	0	NA	NA	0,0,0,0	0	0	1	0.0	0	2	NA	NA	NA	NA	0	NA	NA	0,0,0,1	0	0	1	0.0	0
chr5_ref_v2	491994	1	A,C	0	0	0,0,0,0	0	0	1	2	NA	NA	NA	NA	0	0,1,0,0	0	0	1	0.0	0	2	NA	NA	NA	NA	0	NA	NA	0,0,0,0	0	0	1	0.0	0	2	NA	NA	NA	NA	0	NA	NA	0,0,0,1	0	0	1	0.0	0
chr5_ref_v2	492001	1	T,G	0	0	0,0,0,0	0	0	1	2	NA	NA	NA	NA	0	0,1,0,0	0	0	1	0.0	0	2	NA	NA	NA	NA	0	NA	NA	0,0,0,0	0	0	1	0.0	0	2	NA	NA	NA	NA	0	NA	NA	0,0,0,1	0	0	1	0.0	0
chr5_ref_v2	492003	1	T,C	1	0	0,0,0,0	0	0	1	2	NA	NA	NA	NA	0	0,1,0,0	0	0	1	0.0	0	2	NA	NA	NA	NA	0	NA	NA	0,0,0,0	0	0	1	0.0	0	2	NA	NA	NA	NA	0	NA	NA	0,0,0,1	0	0	1	0.0	0
chr5_ref_v2	492004	1	C,T	1	0	0,0,0,0	0	0	1	2	NA	NA	NA	NA	0	0,1,0,0	0	0	1	0.0	0	2	NA	NA	NA	NA	0	NA	NA	0,0,0,0	0	0	1	0.0	0	2	NA	NA	NA	NA	0	NA	NA	0,0,0,1	0	0	1	0.0	0
chr5_ref_v2	493899	1	C,T	0	0	0,0,0,0	0	0	1	2	NA	NA	NA	NA	0	0,0,0,0	0	0	1	0.0	0	2	NA	NA	NA	NA	0	NA	NA	0,0,0,0	0	0	1	0.0	0	2	NA	NA	NA	NA	0	NA	NA	0,0,0,1	0	0	1	0.0	0
chr5_ref_v2	501360	0	G,T	0	0	40,254,62,1	1	1	0	2	G,G	G,T	0.25	0.405465108108	0	62,150,9,1	1	1	0	13.581756395	0	2	G,G	G,T	0.125	0.345950980576	0	NA	NA	41,167,31,0	1	1	0	2.52855418786	0	2	G,G	G,T	0.25	0.0741079721537	0	NA	NA	51,257,60,0	1	1	0	1.19861110326	0
chr5_ref_v2	502775	0	CA,C	1	1	130,106,21,10	1	1	0	2	CA,CA	NA	NA	0.060536414617	0	53,43,15,6	1	1	0	1.51057777347	0	2	CA,CA	CA,C	0.125	0.0221513876504	0	NA	NA	103,73,4,7	1	1	0	1.64313008687	0	2	CA,CA	NA	NA	0.654915481816	0	NA	NA	142,110,24,7	1	1	0	0.522229429672	0
chr5_ref_v2	519626	0	GA,G	1	1	112,107,15,21	1	1	0	2	GA,GA	NA	NA	0.0959965210816	0	75,80,15,12	1	1	0	0.933040752684	0	2	GA,GA	NA	NA	0.26358447541	0	NA	NA	63,74,12,9	1	1	0	0.925347692703	0	2	GA,GA	NA	NA	0.147660702208	0	NA	NA	74,102,19,17	1	1	0	1.48158086956	0
chr5_ref_v2	521815	0	AT,A	1	1	75,115,13,26	1	1	0	2	AT,AT	NA	NA	0.126093844248	0	56,34,7,7	1	1	0	5.60736998992	0	2	AT,AT	NA	NA	0.37674856521	0	NA	NA	78,75,8,17	1	1	0	2.93530436076	0	2	AT,AT	NA	NA	0.0837643106277	0	NA	NA	71,83,15,27	1	1	0	1.15727756984	0
chr6_ref_v2	2395	1	T,C	0	0	0,0,0,0	0	0	1	2	NA	NA	NA	NA	0	0,0,0,0	0	0	1	0.0	0	2	NA	NA	NA	NA	0	NA	NA	0,0,0,0	0	0	1	0.0	0	2	NA	NA	NA	NA	0	NA	NA	0,0,1,0	0	0	1	0.0	0
chr6_ref_v2	2444	1	G,A	1	0	0,0,0,0	0	0	1	2	NA	NA	NA	NA	0	0,0,0,0	0	0	1	0.0	0	2	NA	NA	NA	NA	0	NA	NA	0,0,0,0	0	0	1	0.0	0	2	NA	NA	NA	NA	0	NA	NA	0,0,1,1	1	0	1	0.0	0
chr6_ref_v2	2450	1	C,T	0	0	0,0,0,0	0	0	1	2	NA	NA	NA	NA	0	0,0,0,0	0	0	1	0.0	0	2	NA	NA	NA	NA	0	NA	NA	0,0,0,0	0	0	1	0.0	0	2	NA	NA	NA	NA	0	NA	NA	0,0,1,1	1	0	1	0.0	0
chr6_ref_v2	5093	1	A,C	0	0	372,72,0,97	1	1	1	2	NA	NA	NA	NA	0	116,26,0,24	1	1	1	0.785410188893	0	2	NA	NA	NA	NA	0	NA	NA	252,53,1,71	1	1	1	0.562004227262	0	2	NA	NA	NA	NA	0	NA	NA	378,69,0,102	1	1	1	0.440654105036	0
chr6_ref_v2	5879	0	T,C	0	0	219,186,27,0	1	1	1	2	T,T	T,C	0.125	0.0363676441709	0	99,84,4,0	1	1	1	1.00147857205	0	2	T,T	T,C	0.125	0.891998039305	0	NA	NA	155,160,18,0	1	1	1	1.44432914612	0	2	T,T	T,C	0.125	0.100083458557	0	NA	NA	209,207,20,0	1	1	1	1.48811317555	0
chr6_ref_v2	5883	0	A,G	0	0	220,189,34,0	1	1	1	2	A,A	A,G	0.125	0.249683106549	0	99,85,10,0	1	1	1	0.597563272154	0	2	A,A	A,G	0.125	0.108990283708	0	NA	NA	150,157,25,0	1	1	1	1.31598041675	0	2	A,A	A,G	0.125	0.239298991536	0	NA	NA	204,203,25,0	1	1	1	1.44422155441	0
chr6_ref_v2	5892	0	G,T	1	0	221,181,48,0	1	1	1	2	G,G	G,T	0.25	0.158721641453	0	105,86,16,0	1	1	1	0.645830075294	0	2	G,G	G,T	0.125	0.288990117112	0	NA	NA	147,155,31,0	1	1	1	1.99930467456	0	2	G,G	G,T	0.25	0.29878096552	0	NA	NA	201,194,32,0	1	1	1	1.88212565083	0
chr6_ref_v2	5901	0	G,GTATTGAAATGA	0	0	225,192,51,0	1	1	1	2	G,G	G,GTATTGAAATGA	0.25	0.135932354162	0	102,86,18,0	1	1	1	0.565871861875	0	2	G,G	G,GTATTGAAATGA	0.25	0.346092834608	0	NA	NA	153,158,35,0	1	1	1	1.36144626603	0	2	G,G	G,GTATTGAAATGA	0.25	0.210363824668	0	NA	NA	204,206,41,0	1	1	1	1.62174653106	0
chr6_ref_v2	8981	0	G,A	1	0	0,0,1,1	1	0	1	2	NA	NA	NA	NA	0	1,4,0,0	1	0	1	1.13141107121	0	2	NA	NA	NA	NA	0	NA	NA	1,2,0,0	1	0	1	0.622403824059	0	2	NA	NA	NA	NA	0	NA	NA	3,4,0,0	1	0	1	1.25569617715	0
chr6_ref_v2	10066	0	T,G	0	0	0,0,0,0	0	0	1	2	NA	NA	NA	NA	0	0,0,0,0	0	0	1	0.0	0	2	NA	NA	NA	NA	0	NA	NA	0,0,0,1	0	0	1	0.0	0	2	NA	NA	NA	NA	0	NA	NA	0,0,0,0	0	0	1	0.0	0
chr6_ref_v2	10609	0	T,G	0	0	0,0,0,0	0	0	1	2	NA	NA	NA	NA	0	0,0,1,0	0	0	1	0.0	0	2	NA	NA	NA	NA	0	NA	NA	0,0,0,0	0	0	1	0.0	0	2	NA	NA	NA	NA	0	NA	NA	0,0,0,0	0	0	1	0.0	0
chr6_ref_v2	12867	0	T,C	1	0	1,0,1,0	1	0	1	2	NA	NA	NA	NA	0	0,0,0,0	0	0	1	0.0	0	2	NA	NA	NA	NA	0	NA	NA	0,0,0,0	0	0	1	0.0	0	2	NA	NA	NA	NA	0	NA	NA	3,0,1,0	1	0	1	0.511671164489	0
chr6_ref_v2	12888	0	T,A	1	0	1,0,1,1	1	0	1	2	NA	NA	NA	NA	0	0,0,0,0	0	0	1	0.0	0	2	NA	NA	NA	NA	0	NA	NA	0,0,0,0	0	0	1	0.0	0	2	NA	NA	NA	NA	0	NA	NA	3,0,1,1	1	0	1	0.679229055663	0
chr6_ref_v2	12913	0	A,C	1	0	1,0,1,1	1	0	1	2	NA	NA	NA	NA	0	0,0,0,0	0	0	1	0.0	0	2	NA	NA	NA	NA	0	NA	NA	0,0,0,0	0	0	1	0.0	0	2	NA	NA	NA	NA	0	NA	NA	3,0,1,1	1	0	1	0.679229055663	0
chr6_ref_v2	12917	0	C,T	1	0	1,0,1,1	1	0	1	2	NA	NA	NA	NA	0	0,0,0,0	0	0	1	0.0	0	2	NA	NA	NA	NA	0	NA	NA	0,0,0,0	0	0	1	0.0	0	2	NA	NA	NA	NA	0	NA	NA	3,0,1,1	1	0	1	0.679229055663	0
chr6_ref_v2	38305	0	A,C	0	0	232,255,0,0	1	1	0	2	A,A	NA	NA	0.0	0	65,64,49,58	1	1	0	333.438943203	1	2	A,C	A,A	0.125	0.0643308583811	0	g.38305A>C	0	154,176,0,0	1	1	0	0.454898844109	0	2	A,A	NA	NA	0.0	0	NA	NA	226,264,0,1	1	1	0	0.575262741356	0
chr6_ref_v2	54494	0	G,GT	1	1	135,110,19,17	1	1	0	2	G,G	G,GT	0.125	0.00780190429844	0	94,59,15,7	1	1	0	1.1392297875	0	2	G,G	G,GT	0.125	0.0113413465249	0	NA	NA	101,68,9,6	1	1	0	1.47313153842	0	2	G,G	NA	NA	0.0531186985386	0	NA	NA	130,87,13,19	1	1	0	0.988801311954	0
chr6_ref_v2	58005	0	GAT,G	1	1	17,58,9,6	1	1	1	2	GAT,GAT	NA	NA	0.135311766431	0	36,74,7,22	1	1	0	3.99492239025	0	2	GAT,GAT	GAT,G	0.125	0.095811915577	0	NA	NA	13,35,6,5	1	1	1	0.518339113278	0	2	GAT,GAT	NA	NA	0.127504117937	0	NA	NA	18,59,3,11	1	1	1	1.4766126085	0
chr6_ref_v2	65366	0	T,G	0	0	42,287,70,1	1	1	0	2	T,T	T,G	0.25	0.412532275331	0	43,187,32,1	1	1	0	2.78639633068	0	2	T,T	T,G	0.25	0.0043384015986	0	NA	NA	25,203,73,0	1	1	0	2.80791477712	0	2	T,T	T,G	0.5	0.0266682470822	0	NA	NA	50,309,73,0	1	1	0	0.648250951461	0
chr6_ref_v2	78010	0	CAT,C	1	1	66,94,9,8	1	1	0	2	CAT,CAT	NA	NA	0.657701372191	0	57,64,19,12	1	1	0	3.98392594144	0	2	CAT,CAT	CAT,C	0.125	0.0287455923246	0	NA	NA	49,53,5,8	1	1	0	0.866228275575	0	2	CAT,CAT	NA	NA	0.366018192404	0	NA	NA	67,92,3,6	1	1	0	0.768715783531	0
chr6_ref_v2	87977	0	C,CTTGCTGCTGTTGTTGCTGCTGTTGTTGTTG	1	0	2,0,18,12	1	1	0	2	CTTGCTGCTGTTGTTGCTGCTGTTGTTGTTG,CTTGCTGCTGTTGTTGCTGCTGTTGTTGTTG	C,CTTGCTGCTGTTGTTGCTGCTGTTGTTGTTG	0.25	0.356674943939	0	0,1,10,4	1	0	0	0.631972651084	0	2	NA	NA	NA	NA	0	NA	NA	1,0,7,10	1	0	0	1.05095911922	0	2	NA	NA	NA	NA	0	NA	NA	0,2,8,9	1	0	0	1.10052794095	0
chr6_ref_v2	96666	0	C,T	0	0	1,0,295,196	1	1	0	2	T,T	NA	NA	0.00203458869779	0	0,0,149,134	1	1	0	2.31803194002	0	2	T,T	NA	NA	0.0	0	NA	NA	1,2,199,110	1	1	0	1.14962115194	0	2	T,T	NA	NA	0.41512701902	0	NA	NA	0,0,301,221	1	1	0	0.905105977264	0
chr6_ref_v2	97507	0	C,CA	1	1	2,14,79,115	1	1	0	2	CA,CA	NA	NA	0.383202609111	0	1,4,57,67	1	1	0	1.15842947219	0	2	CA,CA	NA	NA	0.392267359237	0	NA	NA	2,4,51,103	1	1	0	2.15985131141	0	2	CA,CA	NA	NA	0.333103239235	0	NA	NA	3,8,71,115	1	1	0	0.789263043679	0
chr6_ref_v2	97618	0	T,TA	1	1	104,43,10,7	1	1	0	2	T,T	NA	NA	0.141944400325	0	57,33,9,8	1	1	0	1.29476587081	0	2	T,T	T,TA	0.25	0.120516179616	0	NA	NA	97,40,4,9	1	1	0	0.741499354491	0	2	T,T	NA	NA	0.051658462983	0	NA	NA	95,48,10,13	1	1	0	1.60932425327	0
chr6_ref_v2	97635	0	T,A	0	0	86,133,62,2	1	1	0	2	T,T	T,A	0.5	0.131576357789	0	46,84,27,0	1	1	0	1.26371848152	0	2	T,T	T,A	0.25	0.410580208775	0	NA	NA	83,103,49,2	1	1	0	1.15352861466	0	2	T,T	T,A	0.5	0.195308752321	0	NA	NA	86,133,53,0	1	1	0	0.734482876191	0
chr6_ref_v2	97865	0	C,CT	1	1	12,9,125,141	1	1	0	2	CT,CT	NA	NA	0.339498174876	0	5,3,75,59	1	1	0	1.80942260777	0	2	CT,CT	NA	NA	0.000178035662574	0	NA	NA	6,6,107,107	1	1	0	0.869494581068	0	2	CT,CT	NA	NA	0.0310205287164	0	NA	NA	3,5,141,112	1	1	0	3.61716339482	0
chr6_ref_v2	99155	0	C,CA,CAA	1	1	29,0,34,5,5,17	1	1	0	2	C,CA	CA,CAA	0.5	0.08912209271	1	15,4,24,14,5,4	1	1	0	5.4518775467	0	2	CA,CA	CA,CAA	0.125	0.497057237581	0	NA	NA	9,1,31,5,4,10	1	1	0	1.91506118765	0	2	CA,CA	CA,CAA	0.25	0.410927107897	0	NA	NA	17,2,39,4,7,15	1	1	0	1.24860177351	0
chr6_ref_v2	104575	0	T,A	1	0	103,37,4,42	1	1	1	2	T,T	T,A	0.5	0.0143887374521	0	55,24,7,45	1	1	0	3.49805494301	0	2	T,A	T,T	0.25	0.0926214898804	0	NA	NA	82,29,6,27	1	1	0	1.04361660412	0	2	T,T	T,A	0.5	0.114410351178	0	NA	NA	87,24,9,46	1	1	0	2.36497016758	0
chr6_ref_v2	104579	0	T,A	1	0	54,34,8,51	1	1	1	2	T,A	T,T	0.25	0.111026253194	0	33,17,12,48	1	1	0	2.44402661455	0	2	T,A	A,A	0.125	0.068992871487	0	NA	NA	39,19,9,35	1	1	0	1.01719995219	0	2	T,A	T,T	0.125	0.0249389483473	0	NA	NA	51,16,11,56	1	1	0	1.78569052348	0
chr6_ref_v2	106279	0	C,CT,CTT	1	1	0,4,4,20,3,6	1	1	0	2	CT,CTT	CT,CT	0.5	0.625065316848	0	1,4,1,6,15,3	1	1	0	9.00098320277	0	2	CT,CTT	C,CTT	0.25	0.810109877961	0	NA	NA	1,0,0,12,3,6	1	1	0	1.20057200192	0	2	CT,CTT	CT,CT	0.25	0.145299735323	0	NA	NA	2,4,3,22,2,6	1	1	0	0.5867208682	0
chr6_ref_v2	119286	0	GA,G	1	1	115,144,13,26	1	1	0	2	GA,GA	GA,G	0.125	0.0454464167942	0	38,82,1,15	1	1	0	2.83342818625	0	2	GA,GA	GA,G	0.125	0.230421227259	0	NA	NA	75,120,8,19	1	1	0	1.30339527765	0	2	GA,GA	GA,G	0.125	0.110649277	0	NA	NA	129,146,12,19	1	1	0	0.985647497387	0
chr6_ref_v2	142233	1	C,T	1	0	0,0,0,0	0	0	1	2	NA	NA	NA	NA	0	0,0,0,0	0	0	1	0.0	0	2	NA	NA	NA	NA	0	NA	NA	0,0,0,0	0	0	1	0.0	0	2	NA	NA	NA	NA	0	NA	NA	0,0,1,1	1	0	1	0.0	0
chr6_ref_v2	142235	1	G,A	1	0	0,0,0,0	0	0	1	2	NA	NA	NA	NA	0	0,0,0,0	0	0	1	0.0	0	2	NA	NA	NA	NA	0	NA	NA	0,0,0,0	0	0	1	0.0	0	2	NA	NA	NA	NA	0	NA	NA	0,0,1,1	1	0	1	0.0	0
chr6_ref_v2	142241	1	G,A	0	0	0,0,0,0	0	0	1	2	NA	NA	NA	NA	0	0,0,0,0	0	0	1	0.0	0	2	NA	NA	NA	NA	0	NA	NA	0,0,0,0	0	0	1	0.0	0	2	NA	NA	NA	NA	0	NA	NA	0,0,1,1	1	0	1	0.0	0
chr6_ref_v2	142244	1	A,C	0	0	0,0,0,0	0	0	1	2	NA	NA	NA	NA	0	0,0,0,0	0	0	1	0.0	0	2	NA	NA	NA	NA	0	NA	NA	0,0,0,0	0	0	1	0.0	0	2	NA	NA	NA	NA	0	NA	NA	0,0,1,1	1	0	1	0.0	0
chr6_ref_v2	142251	1	A,C	0	0	0,0,0,0	0	0	1	2	NA	NA	NA	NA	0	0,0,0,0	0	0	1	0.0	0	2	NA	NA	NA	NA	0	NA	NA	0,0,0,0	0	0	1	0.0	0	2	NA	NA	NA	NA	0	NA	NA	0,0,1,1	1	0	1	0.0	0
chr6_ref_v2	142253	1	C,T	0	0	0,0,0,0	0	0	1	2	NA	NA	NA	NA	0	0,0,0,0	0	0	1	0.0	0	2	NA	NA	NA	NA	0	NA	NA	0,0,0,0	0	0	1	0.0	0	2	NA	NA	NA	NA	0	NA	NA	0,0,1,1	1	0	1	0.0	0
chr6_ref_v2	142265	1	C,T	0	0	0,0,0,0	0	0	1	2	NA	NA	NA	NA	0	0,0,0,0	0	0	1	0.0	0	2	NA	NA	NA	NA	0	NA	NA	0,0,0,0	0	0	1	0.0	0	2	NA	NA	NA	NA	0	NA	NA	0,0,1,1	1	0	1	0.0	0
chr6_ref_v2	142266	1	G,A	0	0	0,0,0,0	0	0	1	2	NA	NA	NA	NA	0	0,0,0,0	0	0	1	0.0	0	2	NA	NA	NA	NA	0	NA	NA	0,0,0,0	0	0	1	0.0	0	2	NA	NA	NA	NA	0	NA	NA	0,0,1,1	1	0	1	0.0	0
chr6_ref_v2	142271	1	T,C	1	0	0,0,0,0	0	0	1	2	NA	NA	NA	NA	0	0,0,0,0	0	0	1	0.0	0	2	NA	NA	NA	NA	0	NA	NA	0,0,0,0	0	0	1	0.0	0	2	NA	NA	NA	NA	0	NA	NA	0,0,1,1	1	0	1	0.0	0
chr6_ref_v2	142277	1	C,T	1	0	0,0,0,0	0	0	1	2	NA	NA	NA	NA	0	0,0,0,0	0	0	1	0.0	0	2	NA	NA	NA	NA	0	NA	NA	0,0,0,0	0	0	1	0.0	0	2	NA	NA	NA	NA	0	NA	NA	0,0,1,1	1	0	1	0.0	0
chr6_ref_v2	142283	1	G,A	0	0	0,0,0,0	0	0	1	2	NA	NA	NA	NA	0	0,0,0,0	0	0	1	0.0	0	2	NA	NA	NA	NA	0	NA	NA	0,0,0,0	0	0	1	0.0	0	2	NA	NA	NA	NA	0	NA	NA	0,0,0,1	0	0	1	0.0	0
chr6_ref_v2	142284	1	C,T	0	0	0,0,0,0	0	0	1	2	NA	NA	NA	NA	0	0,0,0,0	0	0	1	0.0	0	2	NA	NA	NA	NA	0	NA	NA	0,0,0,0	0	0	1	0.0	0	2	NA	NA	NA	NA	0	NA	NA	0,0,0,1	0	0	1	0.0	0
chr6_ref_v2	142286	1	G,A	0	0	0,0,0,0	0	0	1	2	NA	NA	NA	NA	0	0,0,0,0	0	0	1	0.0	0	2	NA	NA	NA	NA	0	NA	NA	0,0,0,0	0	0	1	0.0	0	2	NA	NA	NA	NA	0	NA	NA	0,0,0,1	0	0	1	0.0	0
chr6_ref_v2	155987	0	G,GT,GTT	1	1	5,16,11,76,5,8	1	1	0	2	GT,GT	NA	NA	0.338169567615	0	6,13,23,30,4,4	1	1	0	6.75884411781	0	2	GT,GT	G,GT	0.125	0.268756490597	0	NA	NA	3,8,1,50,5,12	1	1	0	2.47187511713	0	2	GT,GT	GT,GTT	0.25	0.268572844724	0	NA	NA	2,14,16,79,13,11	1	1	0	2.47570242914	0
chr6_ref_v2	171117	0	C,T	1	0	2,0,173,202	1	1	0	2	T,T	NA	NA	0.410784269586	0	0,1,82,83	1	1	0	0.78059431178	0	2	T,T	NA	NA	0.00604231445596	0	NA	NA	1,0,131,120	1	1	0	1.54454147414	0	2	T,T	NA	NA	0.00397614837964	0	NA	NA	1,0,203,213	1	1	0	0.871992163389	0
chr6_ref_v2	174047	0	CT,C,CTT	1	1	61,78,11,10,13,6	1	1	0	2	CT,CT	NA	NA	0.347182585635	0	49,49,14,8,2,5	1	1	0	1.77069539951	0	2	CT,CT	NA	NA	0.519884739916	0	NA	NA	42,52,12,12,7,4	1	1	0	1.59498434913	0	2	CT,CT	CT,C	0.125	0.0980247560579	0	NA	NA	75,83,11,25,6,9	1	1	0	3.60566691045	0
chr6_ref_v2	176385	0	C,G	0	0	165,39,0,26	1	1	0	2	C,C	C,G	0.25	0.0763729787846	0	130,35,0,5	1	1	0	2.1703409693	0	2	C,C	C,G	0.125	0.60613580357	0	NA	NA	134,22,0,31	1	1	0	1.81404200984	0	2	C,C	C,G	0.25	0.361790044606	0	NA	NA	187,46,0,31	1	1	0	0.396240608921	0
chr6_ref_v2	193175	0	T,G	0	0	92,268,63,0	1	1	0	2	T,T	T,G	0.25	0.218689200965	0	76,151,37,0	1	1	0	2.44790758193	0	2	T,T	T,G	0.25	0.1585462913	0	NA	NA	57,174,56,0	1	1	0	1.73752896997	0	2	T,T	T,G	0.5	0.300754154019	0	NA	NA	94,250,91,0	1	1	0	3.45242520535	0
chr6_ref_v2	193343	0	T,G	0	0	50,196,69,0	1	1	0	2	T,T	T,G	0.5	0.158224005215	0	48,95,42,1	1	1	0	3.7382947841	0	2	T,T	T,G	0.5	0.103032225898	0	NA	NA	34,136,71,1	1	1	0	2.47334027302	0	2	T,T	T,G	0.5	0.239479970634	0	NA	NA	42,219,86,0	1	1	0	1.00101500005	0
chr6_ref_v2	208456	0	A,G	1	0	0,0,248,69	1	1	0	2	G,G	NA	NA	0.0	0	0,0,157,65	1	1	0	2.4298417952	0	2	G,G	NA	NA	0.0	0	NA	NA	0,0,151,42	1	1	0	0.384577756811	0	2	G,G	NA	NA	0.0	0	NA	NA	0,0,201,64	1	1	0	0.72700791132	0
chr6_ref_v2	210068	0	AT,A	1	1	85,23,15,1	1	1	0	2	AT,AT	NA	NA	0.199986234606	0	44,15,6,1	1	1	0	0.656455339655	0	2	AT,AT	NA	NA	0.647623519346	0	NA	NA	70,17,8,0	1	1	0	0.81361419092	0	2	AT,AT	NA	NA	0.540885755422	0	NA	NA	76,21,16,0	1	1	0	0.540337672392	0
chr6_ref_v2	226132	0	CAAA,C	1	1	3,5,160,72	1	1	0	2	C,C	CAAA,C	0.125	0.659245628884	0	5,2,56,46	1	1	0	2.7058620955	0	2	C,C	CAAA,C	0.125	0.0289875368733	0	NA	NA	5,4,111,64	1	1	0	1.13512943269	0	2	C,C	CAAA,C	0.125	0.259511195485	0	NA	NA	6,5,168,76	1	1	0	1.01124289683	0
chr6_ref_v2	226616	0	A,AAAAATATAGG	1	0	0,0,113,132	1	1	0	2	AAAAATATAGG,AAAAATATAGG	NA	NA	0.0	0	1,3,84,76	1	1	0	1.82936351904	0	2	AAAAATATAGG,AAAAATATAGG	NA	NA	0.71783979315	0	NA	NA	0,2,75,76	1	1	0	1.03162466446	0	2	AAAAATATAGG,AAAAATATAGG	NA	NA	0.418623192686	0	NA	NA	0,1,90,123	1	1	0	0.821930360886	0
chr6_ref_v2	227352	0	TACGCAC,T	0	0	1,0,83,248	1	1	0	2	T,T	NA	NA	0.00301659353943	0	1,0,53,73	1	1	0	5.13787122681	0	2	T,T	NA	NA	0.00790517950711	0	NA	NA	0,0,68,187	1	1	0	0.562378896793	0	2	T,T	NA	NA	0.0	0	NA	NA	0,1,106,250	1	1	0	1.64516492766	0
chr6_ref_v2	227479	0	C,CTT	1	1	5,3,28,7	1	1	0	2	C,CTT	CTT,CTT	0.5	0.377294231141	0	5,2,18,7	1	1	0	0.592030276864	0	2	CTT,CTT	C,CTT	0.5	0.174353387145	0	NA	NA	6,0,17,4	1	1	0	1.09971593876	0	2	CTT,CTT	C,CTT	0.5	0.0727352883417	0	NA	NA	5,0,30,5	1	1	0	0.955651112549	0
chr6_ref_v2	257950	0	A,G	0	0	1,0,291,330	1	1	0	2	G,G	NA	NA	0.0016090108057	0	0,0,130,121	1	1	0	1.22641446174	0	2	G,G	NA	NA	0.0	0	NA	NA	1,0,216,228	1	1	0	0.622111108515	0	2	G,G	NA	NA	0.00224971973402	0	NA	NA	0,0,305,291	1	1	0	1.80898364174	0
chr6_ref_v2	265223	0	C,CTACGACTCCTTGATTACCCCTGTAAATCCTTGTAATAA	0	0	0,0,75,104	1	1	0	2	CTACGACTCCTTGATTACCCCTGTAAATCCTTGTAATAA,CTACGACTCCTTGATTACCCCTGTAAATCCTTGTAATAA	NA	NA	0.0	0	0,2,46,42	1	1	0	1.68477927255	0	2	CTACGACTCCTTGATTACCCCTGTAAATCCTTGTAATAA,CTACGACTCCTTGATTACCCCTGTAAATCCTTGTAATAA	NA	NA	0.42793796396	0	NA	NA	1,0,66,73	1	1	0	0.961290177549	0	2	CTACGACTCCTTGATTACCCCTGTAAATCCTTGTAATAA,CTACGACTCCTTGATTACCCCTGTAAATCCTTGTAATAA	NA	NA	0.00716848947861	0	NA	NA	0,0,79,82	1	1	0	1.45461350848	0
chr7_ref_v2	214	1	A,AC	0	0	0,0,75,69	1	1	1	2	NA	NA	NA	NA	0	0,0,16,14	1	1	1	0.350617932665	0	2	NA	NA	NA	NA	0	NA	NA	0,0,39,96	1	1	0	8.13288269919	0	2	NA	NA	NA	NA	0	NA	NA	0,1,58,131	1	1	0	8.95483734259	0
chr7_ref_v2	607	1	C,T	1	0	190,222,21,0	1	1	0	2	NA	NA	NA	NA	0	103,59,15,0	1	1	0	5.11719259884	0	2	NA	NA	NA	NA	0	NA	NA	151,149,9,0	1	1	0	1.41667125657	0	2	NA	NA	NA	NA	0	NA	NA	190,201,14,0	1	1	0	0.946569882595	0
chr7_ref_v2	609	1	G,A	1	0	193,210,21,0	1	1	0	2	NA	NA	NA	NA	0	102,59,16,0	1	1	0	4.05607949341	0	2	NA	NA	NA	NA	0	NA	NA	154,145,9,0	1	1	0	1.25092891282	0	2	NA	NA	NA	NA	0	NA	NA	187,197,16,0	1	1	0	0.545395688296	0
chr7_ref_v2	641	1	G,A	0	0	238,214,74,0	1	1	0	2	NA	NA	NA	NA	0	135,72,33,1	1	1	0	3.67633269965	0	2	NA	NA	NA	NA	0	NA	NA	163,152,35,0	1	1	0	1.03310128247	0	2	NA	NA	NA	NA	0	NA	NA	239,206,47,0	1	1	0	1.45515737524	0
chr7_ref_v2	662	1	C,T	0	0	294,217,114,0	1	1	0	2	NA	NA	NA	NA	0	155,69,59,0	1	1	0	2.80690058344	0	2	NA	NA	NA	NA	0	NA	NA	181,149,70,0	1	1	0	0.815639009878	0	2	NA	NA	NA	NA	0	NA	NA	255,213,81,0	1	1	0	1.67877274142	0
chr7_ref_v2	673	1	T,G	0	0	313,220,158,0	1	1	0	2	NA	NA	NA	NA	0	171,68,68,0	1	1	0	4.31942564741	0	2	NA	NA	NA	NA	0	NA	NA	182,138,86,0	1	1	0	0.758884082103	0	2	NA	NA	NA	NA	0	NA	NA	271,209,103,0	1	1	0	1.96792258315	0
chr7_ref_v2	680	1	T,C	0	0	303,216,170,0	1	1	0	2	NA	NA	NA	NA	0	172,69,77,0	1	1	0	4.288340218	0	2	NA	NA	NA	NA	0	NA	NA	191,141,96,0	1	1	0	0.71285715555	0	2	NA	NA	NA	NA	0	NA	NA	262,196,110,0	1	1	0	1.67226225068	0
chr7_ref_v2	686	1	A,T	1	0	313,212,188,0	1	1	0	2	NA	NA	NA	NA	0	185,66,88,0	1	1	0	5.06287685365	0	2	NA	NA	NA	NA	0	NA	NA	196,141,103,0	1	1	0	0.907376413173	0	2	NA	NA	NA	NA	0	NA	NA	268,196,124,0	1	1	0	1.82637256944	0
chr7_ref_v2	784	0	T,A	0	0	301,207,305,10	1	1	1	2	T,A	T,T	0.25	0.0329168150131	0	222,66,149,13	1	1	1	9.58566701703	0	2	T,A	T,T	0.25	0.0645385211376	0	NA	NA	252,163,220,10	1	1	1	1.04740189514	0	2	T,A	T,T	0.25	0.0793735875415	0	NA	NA	308,211,304,19	1	1	1	2.08201532041	0
chr7_ref_v2	927	1	T,C	1	0	303,282,12,283	1	1	1	2	NA	NA	NA	NA	0	183,232,18,150	1	1	1	5.0920973138	0	2	NA	NA	NA	NA	0	NA	NA	245,234,8,199	1	1	1	1.07305062706	0	2	NA	NA	NA	NA	0	NA	NA	302,309,14,268	1	1	1	1.27386095767	0
chr7_ref_v2	932	1	G,C	0	0	311,287,3,278	1	1	1	2	NA	NA	NA	NA	0	183,226,9,150	1	1	1	4.46466800472	0	2	NA	NA	NA	NA	0	NA	NA	246,242,2,199	1	1	1	1.10769909407	0	2	NA	NA	NA	NA	0	NA	NA	304,309,7,244	1	1	1	1.63777336103	0
chr7_ref_v2	934	1	T,C	0	0	312,285,3,286	1	1	1	2	NA	NA	NA	NA	0	181,230,9,153	1	1	1	5.27599095474	0	2	NA	NA	NA	NA	0	NA	NA	250,242,2,201	1	1	1	1.2344274114	0	2	NA	NA	NA	NA	0	NA	NA	307,310,7,253	1	1	1	1.7021069116	0
chr7_ref_v2	937	1	A,T	0	0	310,285,2,289	1	1	1	2	NA	NA	NA	NA	0	176,233,7,155	1	1	1	5.8452699873	0	2	NA	NA	NA	NA	0	NA	NA	250,242,1,205	1	1	1	1.18125849001	0	2	NA	NA	NA	NA	0	NA	NA	309,311,7,258	1	1	1	2.4388871697	0
chr7_ref_v2	954	1	A,G	0	0	311,290,0,304	1	1	1	2	NA	NA	NA	NA	0	158,234,2,165	1	1	1	6.83594918435	0	2	NA	NA	NA	NA	0	NA	NA	250,245,0,212	1	1	1	1.284271007	0	2	NA	NA	NA	NA	0	NA	NA	305,297,3,256	1	1	1	1.49568504752	0
chr7_ref_v2	978	1	A,G	1	0	310,287,0,272	1	1	1	2	NA	NA	NA	NA	0	155,217,0,137	1	1	1	5.88002493917	0	2	NA	NA	NA	NA	0	NA	NA	255,235,0,181	1	1	1	1.35594093105	0	2	NA	NA	NA	NA	0	NA	NA	292,286,1,214	1	1	0	1.62705630822	0
chr7_ref_v2	981	1	G,T	0	0	307,294,0,268	1	1	1	2	NA	NA	NA	NA	0	152,216,0,132	1	1	1	5.49970747525	0	2	NA	NA	NA	NA	0	NA	NA	254,235,0,179	1	1	1	1.33143879402	0	2	NA	NA	NA	NA	0	NA	NA	297,281,0,205	1	1	0	1.61917552178	0
chr7_ref_v2	988	1	G,T	0	0	306,293,0,250	1	1	1	2	NA	NA	NA	NA	0	160,211,0,126	1	1	1	4.10230840986	0	2	NA	NA	NA	NA	0	NA	NA	259,230,0,166	1	1	1	1.5956179689	0	2	NA	NA	NA	NA	0	NA	NA	298,284,0,193	1	1	0	1.54996723921	0
chr7_ref_v2	995	1	A,C	1	0	305,290,0,223	1	1	1	2	NA	NA	NA	NA	0	156,201,0,103	1	1	1	4.08522439358	0	2	NA	NA	NA	NA	0	NA	NA	257,224,0,152	1	1	1	1.39562075821	0	2	NA	NA	NA	NA	0	NA	NA	298,282,0,165	1	1	0	1.77788524521	0
chr7_ref_v2	1011	1	A,G	1	0	315,303,0,161	1	1	0	2	NA	NA	NA	NA	0	167,204,0,79	1	1	1	2.62233211326	0	2	NA	NA	NA	NA	0	NA	NA	261,242,0,106	1	1	1	1.07424110824	0	2	NA	NA	NA	NA	0	NA	NA	302,282,0,117	1	1	0	1.36305620849	0
chr7_ref_v2	1016	1	GA,G	0	0	315,302,0,122	1	1	0	2	NA	NA	NA	NA	0	170,195,0,57	1	1	1	1.90466551489	0	2	NA	NA	NA	NA	0	NA	NA	256,243,0,85	1	1	0	0.692747020005	0	2	NA	NA	NA	NA	0	NA	NA	308,283,0,95	1	1	0	1.01590956139	0
chr7_ref_v2	1021	1	G,T	0	0	300,298,0,122	1	1	0	2	NA	NA	NA	NA	0	156,184,1,56	1	1	0	1.67733539238	0	2	NA	NA	NA	NA	0	NA	NA	244,236,1,85	1	1	0	0.698839468789	0	2	NA	NA	NA	NA	0	NA	NA	300,278,0,95	1	1	0	1.23985459024	0
chr7_ref_v2	31761	0	A,C	0	0	206,32,0,40	1	1	0	2	A,A	A,C	0.25	0.187211542088	0	114,12,0,29	1	1	0	1.13887629346	0	2	A,A	A,C	0.5	0.336472236621	0	NA	NA	153,23,0,29	1	1	0	0.404390132754	0	2	A,A	A,C	0.25	0.176623535679	0	NA	NA	206,30,0,38	1	1	0	0.471820136562	0
chr7_ref_v2	43267	0	CA,C	1	1	125,52,32,2	1	1	0	2	CA,CA	CA,C	0.125	0.157378640835	0	77,63,15,4	1	1	0	4.99443756692	0	2	CA,CA	NA	NA	0.325793854136	0	NA	NA	92,44,5,3	1	1	0	2.49892957516	0	2	CA,CA	NA	NA	0.947439048706	0	NA	NA	115,54,16,0	1	1	0	1.41703040131	0
chr7_ref_v2	43484	0	T,G	1	0	98,299,98,0	1	1	0	2	T,T	T,G	0.5	0.290204141884	0	58,162,28,1	1	1	0	2.14438003988	0	2	T,T	T,G	0.25	0.0804215673106	0	NA	NA	68,217,67,0	1	1	0	0.518247473104	0	2	T,T	T,G	0.5	0.334369186424	0	NA	NA	108,310,85,0	1	1	0	0.909651240725	0
chr7_ref_v2	49695	0	A,C	0	0	277,33,0,79	1	1	0	2	A,A	A,C	0.5	0.255933374137	0	123,36,0,22	1	1	0	6.7791496628	0	2	A,A	A,C	0.25	0.0203772899221	0	NA	NA	214,32,0,46	1	1	0	1.31875687819	0	2	A,A	A,C	0.25	0.290726214833	0	NA	NA	322,43,0,76	1	1	0	0.993362081396	0
chr7_ref_v2	69353	0	T,TAC	1	1	4,12,70,88	1	1	0	2	TAC,TAC	NA	NA	0.942987039054	0	2,3,24,39	1	1	0	0.804083214109	0	2	TAC,TAC	NA	NA	1.15318104587	0	NA	NA	4,10,43,68	1	1	0	0.662193081028	0	2	TAC,TAC	NA	NA	0.572193318935	0	NA	NA	4,16,59,74	1	1	0	1.24320974353	0
chr7_ref_v2	74005	0	A,C	0	0	213,49,0,129	1	1	0	2	A,C	A,A	0.25	0.18998442954	0	135,67,0,49	1	1	0	10.3436591067	0	2	A,C	A,A	0.5	0.297632403305	1	NA	NA	148,38,0,96	1	1	0	0.480322416704	0	2	A,C	A,A	0.25	0.140210071444	0	NA	NA	214,40,0,141	1	1	0	0.873358920938	0
chr7_ref_v2	76710	0	GA,G	1	1	144,129,18,10	1	1	0	2	GA,GA	NA	NA	0.141216942618	0	69,93,11,13	1	1	0	2.24567780132	0	2	GA,GA	GA,G	0.125	0.125060711601	0	NA	NA	101,107,17,3	1	1	0	0.971672799581	0	2	GA,GA	NA	NA	0.108180481707	0	NA	NA	127,129,14,14	1	1	0	1.03525905847	0
chr7_ref_v2	79003	0	GTA,G	1	1	18,27,3,5	1	1	1	2	GTA,GTA	NA	NA	0.374967514541	0	33,28,12,7	1	1	0	2.8059821707	0	2	GTA,GTA	GTA,G	0.125	0.0337068177081	0	NA	NA	5,13,4,0	1	1	1	1.60608131032	0	2	GTA,GTA	GTA,G	0.125	0.0656465881658	0	NA	NA	20,27,7,3	1	1	1	1.39198053244	0
chr7_ref_v2	89202	0	A,C	0	0	199,59,0,34	1	1	0	2	A,A	A,C	0.25	0.0517013743769	0	139,29,0,10	1	1	0	2.86992108895	0	2	A,A	A,C	0.125	0.0180185055027	0	NA	NA	168,33,0,53	1	1	0	5.15082071702	0	2	A,A	A,C	0.5	0.215708572827	0	NA	NA	272,68,0,54	1	1	0	0.943040085332	0
chr7_ref_v2	95495	0	A,C	1	0	144,47,0,69	1	1	0	2	A,A	A,C	0.5	0.0948341026708	0	91,36,1,26	1	1	0	1.68450565102	0	2	A,A	A,C	0.25	0.397559928601	0	NA	NA	138,46,0,49	1	1	0	1.0686969736	0	2	A,A	A,C	0.5	0.204300463513	0	NA	NA	140,62,0,60	1	1	0	1.90484329185	0
chr7_ref_v2	124376	0	G,GA	1	1	29,56,7,2	1	1	0	2	G,G	NA	NA	0.224177241937	0	43,18,1,1	1	1	0	9.658601409	0	2	G,G	NA	NA	0.929019684533	0	NA	NA	45,35,4,7	1	1	0	4.17134816885	0	2	G,G	G,GA	0.125	0.0568056829482	0	NA	NA	53,54,10,2	1	1	0	2.9802709465	0
chr7_ref_v2	138549	0	C,A	1	0	201,38,0,38	1	1	0	2	C,C	C,A	0.25	0.133008243253	0	78,48,0,5	1	1	0	12.1834264698	0	2	C,C	C,A	0.125	0.336472236621	0	NA	NA	168,25,0,37	1	1	0	0.779834543193	0	2	C,C	C,A	0.25	0.320806119877	0	NA	NA	233,35,1,43	1	1	0	0.665770077072	0
chr7_ref_v2	140314	0	T,A	1	0	94,28,4,10	1	1	1	2	T,T	T,A	0.25	0.219053566063	0	57,23,3,8	1	1	0	0.787076735778	0	2	T,T	T,A	0.25	0.0382212128202	0	NA	NA	75,8,3,17	1	1	0	3.26434998609	0	2	T,T	T,A	0.5	0.324496045574	0	NA	NA	92,31,8,17	1	1	0	1.78065400788	0
chr7_ref_v2	154580	0	TA,T	1	1	81,77,22,18	1	1	0	2	TA,TA	TA,T	0.125	0.00785585618866	0	48,40,13,10	1	1	0	0.481408704597	0	2	TA,TA	TA,T	0.125	0.136745387555	0	NA	NA	49,40,10,9	1	1	0	0.720982432621	0	2	TA,TA	TA,T	0.125	0.148979627074	0	NA	NA	66,64,14,8	1	1	0	0.848776532499	0
chr7_ref_v2	156116	0	GTA,G	1	1	32,54,3,5	1	1	1	2	GTA,GTA	NA	NA	0.961675000046	0	36,49,8,10	1	1	0	2.23149720094	0	2	GTA,GTA	NA	NA	0.088555757784	0	NA	NA	21,35,2,2	1	1	1	0.434933185584	0	2	GTA,GTA	NA	NA	1.08844416675	0	NA	NA	23,47,1,1	1	1	1	0.998856936711	0
chr7_ref_v2	167251	0	CA,C,CAA	1	1	12,33,4,29,2,12	1	1	0	2	CA,C	CA,CAA	0.25	0.350601121137	0	15,15,4,10,4,5	1	1	0	2.75748237903	0	2	CA,CA	CA,CAA	0.25	0.403302301945	0	NA	NA	5,21,2,9,4,6	1	1	0	1.76436608511	0	2	CA,CA	CA,CAA	0.25	0.691210358826	0	NA	NA	6,33,6,15,4,13	1	1	0	1.33384427532	0
chr7_ref_v2	167623	0	C,CA	1	1	51,11,15,19	1	1	0	2	C,CA	C,C	0.25	0.0584614824358	0	25,8,12,15	1	1	0	0.977144746858	0	2	C,CA	NA	NA	0.0609463986845	0	NA	NA	34,12,11,27	1	1	0	2.34834808824	0	2	C,CA	NA	NA	0.0288434353079	0	NA	NA	62,8,11,28	1	1	0	1.12716932079	0
chr7_ref_v2	190779	0	GA,G	1	1	109,127,21,12	1	1	0	2	GA,GA	NA	NA	0.123056771598	0	61,64,6,6	1	1	0	0.764937084976	0	2	GA,GA	NA	NA	0.404346145404	0	NA	NA	89,94,10,11	1	1	0	0.730814651306	0	2	GA,GA	NA	NA	0.0472904746944	0	NA	NA	122,141,10,10	1	1	0	1.12938182994	0
chr7_ref_v2	213939	0	A,C	1	0	119,47,1,58	1	1	0	2	A,A	A,C	0.5	0.0641619442173	0	86,32,0,28	1	1	0	1.16620692265	0	2	A,A	A,C	0.5	0.304776505811	0	NA	NA	111,19,0,37	1	1	0	3.81536055806	0	2	A,A	A,C	0.5	0.131336002061	0	NA	NA	143,39,0,44	1	1	0	3.06398853195	0
chr7_ref_v2	270312	0	A,ATG	1	1	2,0,143,128	1	1	0	2	ATG,ATG	NA	NA	0.216563262068	0	5,3,99,78	1	1	0	2.63359384411	0	2	ATG,ATG	A,ATG	0.125	0.483343502675	0	NA	NA	2,0,109,93	1	1	0	0.4250965717	0	2	ATG,ATG	NA	NA	0.405930719852	0	NA	NA	2,0,122,109	1	1	0	0.385686234781	0
chr7_ref_v2	272292	0	G,GAT	1	1	6,11,40,43	1	1	1	2	GAT,GAT	NA	NA	0.00136816475365	0	16,27,56,54	1	1	0	2.66323349003	0	2	GAT,GAT	G,GAT	0.25	0.112840183256	0	NA	NA	5,7,34,28	1	1	0	0.755784565132	0	2	GAT,GAT	NA	NA	0.0517775281615	0	NA	NA	7,13,34,48	1	1	1	0.635186445834	0
chr7_ref_v2	273127	0	A,G	0	0	207,192,0,0	1	1	0	2	A,A	NA	NA	0.0	0	80,77,0,0	1	1	0	0.412373366959	0	2	A,A	NA	NA	0.0	0	NA	NA	146,160,0,0	1	1	0	1.12512598956	0	2	A,A	NA	NA	0.0	0	NA	NA	92,105,114,79	1	1	0	384.476474461	1
chr7_ref_v2	274695	0	C,CTATATATA,CTATATATATA	1	1	0,0,9,11,27,33	1	1	1	2	CTATATATATA,CTATATATATA	CTATATATA,CTATATATATA	0.125	0.0146467535064	0	2,0,13,15,22,45	1	1	0	0.799415399162	0	2	CTATATATATA,CTATATATATA	CTATATATA,CTATATATATA	0.25	0.453687328655	0	NA	NA	0,0,4,5,13,14	1	1	1	0.392760453628	0	2	CTATATATATA,CTATATATATA	CTATATATA,CTATATATATA	0.25	0.119449124468	0	NA	NA	0,0,12,10,28,26	1	1	1	0.874340213601	0
chr7_ref_v2	278777	0	C,CT	1	1	0,10,13,21	1	1	0	2	CT,CT	C,CT	0.125	0.0611768575194	0	1,8,12,14	1	1	0	0.500000426691	0	2	CT,CT	NA	NA	0.0408841141026	0	NA	NA	0,7,9,17	1	1	0	0.436723842053	0	2	CT,CT	C,CT	0.125	0.0517695298823	0	NA	NA	0,8,11,22	1	1	0	0.584916858621	0
chr7_ref_v2	281600	0	AT,A	1	1	94,50,8,11	1	1	0	2	AT,AT	NA	NA	0.162187068672	0	50,42,7,5	1	1	0	1.68195142096	0	2	AT,AT	NA	NA	0.365472337954	0	NA	NA	60,35,6,3	1	1	0	0.620843296859	0	2	AT,AT	NA	NA	0.470878018914	0	NA	NA	93,54,11,6	1	1	0	0.749294460868	0
chr7_ref_v2	298063	0	G,A	1	0	123,159,0,0	1	1	0	2	G,G	NA	NA	0.0	0	92,107,0,0	1	1	0	0.614010722104	0	2	G,G	NA	NA	0.0	0	NA	NA	108,132,0,0	1	1	0	0.476908902089	0	2	G,G	NA	NA	0.0	0	NA	NA	67,69,79,79	1	1	0	351.950906661	1
chr7_ref_v2	299289	0	T,G	0	0	52,208,53,1	1	1	0	2	T,T	T,G	0.25	0.374212564604	0	59,79,20,0	1	1	0	10.5056490288	0	2	T,T	T,G	0.25	0.0631789016215	0	NA	NA	42,145,46,0	1	1	0	0.859668528537	0	2	T,T	T,G	0.5	0.282348726476	0	NA	NA	58,239,65,0	1	1	0	0.509200489215	0
chr7_ref_v2	307196	0	TATATATGTAC,T	1	0	15,12,1,2	1	1	1	2	TATATATGTAC,TATATATGTAC	TATATATGTAC,T	0.25	0.251314428281	0	29,23,1,5	1	1	0	0.467896411498	0	2	TATATATGTAC,TATATATGTAC	TATATATGTAC,T	0.25	0.213574100298	0	NA	NA	14,24,1,0	1	1	1	2.33361027193	0	2	TATATATGTAC,TATATATGTAC	NA	NA	0.0259754864033	0	NA	NA	20,28,1,1	1	1	1	1.80670945421	0
chr7_ref_v2	307198	0	TATATGTAC,T	1	0	13,11,1,3	1	1	1	2	TATATGTAC,TATATGTAC	TATATGTAC,T	0.25	0.154150679827	0	21,19,5,6	1	1	0	1.49261546385	0	2	TATATGTAC,TATATGTAC	TATATGTAC,T	0.5	0.192371892647	0	NA	NA	13,17,2,3	1	1	1	0.770753016024	0	2	TATATGTAC,TATATGTAC	TATATGTAC,T	0.25	0.154150679827	0	NA	NA	14,21,4,6	1	1	1	1.21562176525	0
chr7_ref_v2	307200	0	TATGTAC,T	1	0	6,6,6,5	1	1	1	2	TATGTAC,T	NA	NA	0.0870113769896	0	11,14,9,8	1	1	0	0.778857062034	0	2	TATGTAC,T	TATGTAC,TATGTAC	0.25	0.125163142954	0	NA	NA	5,8,7,6	1	1	1	0.446636224765	0	2	TATGTAC,T	NA	NA	0.0	0	NA	NA	11,10,1,11	1	1	1	1.35022399771	0
chr7_ref_v2	321482	0	CAT,C	1	1	75,74,6,9	1	1	0	2	CAT,CAT	NA	NA	0.182120501928	0	64,58,7,7	1	1	0	0.668189268387	0	2	CAT,CAT	NA	NA	0.114405656446	0	NA	NA	53,50,3,7	1	1	0	0.418700499346	0	2	CAT,CAT	NA	NA	0.167863761939	0	NA	NA	72,83,9,6	1	1	0	0.770630777996	0
chr7_ref_v2	323356	0	A,T	1	0	103,34,0,48	1	1	0	2	A,A	A,T	0.5	0.0704516609506	0	59,15,0,10	1	1	0	2.65386211934	0	2	A,A	A,T	0.25	0.0532997026203	0	NA	NA	71,27,0,27	1	1	0	0.781979645847	0	2	A,A	A,T	0.5	0.154150679827	0	NA	NA	77,35,0,31	1	1	0	1.41334501972	0
chr7_ref_v2	326264	0	CA,C,CAA	1	1	45,32,19,7,14,13	1	1	0	2	CA,CA	CA,CAA	0.25	0.477417209151	0	33,30,8,11,3,7	1	1	0	2.17190247919	0	2	CA,CA	CA,CAA	0.125	0.242300056402	0	NA	NA	21,26,12,4,0,8	1	1	0	2.04292280553	0	2	CA,CA	CA,C	0.125	0.411482970425	0	NA	NA	46,45,22,13,7,12	1	1	0	1.38900227194	0
chr7_ref_v2	364141	0	AT,A	1	1	75,114,9,9	1	1	0	2	AT,AT	NA	NA	0.0671089704648	0	60,74,6,7	1	1	0	0.848619382042	0	2	AT,AT	NA	NA	0.0205690236229	0	NA	NA	60,82,10,11	1	1	0	1.26202161411	0	2	AT,AT	AT,A	0.125	0.0447912043187	0	NA	NA	97,127,8,15	1	1	0	0.918187510709	0
chr7_ref_v2	366773	0	T,TA	1	1	14,21,28,4	1	1	0	2	T,TA	NA	NA	0.0849568818856	0	4,20,13,3	1	1	0	2.03599684745	0	2	T,TA	T,T	0.125	0.0499091678838	0	NA	NA	13,16,21,5	1	1	0	0.65011337987	0	2	T,TA	NA	NA	0.0630064084524	0	NA	NA	17,14,30,1	1	1	0	0.920930938707	0
chr7_ref_v2	367118	0	A,C	1	0	180,40,0,64	1	1	0	2	A,A	A,C	0.5	0.120627987789	0	78,43,0,20	1	1	0	7.11829772061	0	2	A,A	A,C	0.25	0.194642041182	0	NA	NA	151,46,1,43	1	1	0	1.7958500739	0	2	A,A	A,C	0.5	0.400401806152	0	NA	NA	193,51,0,76	1	1	0	0.725022982125	0
chr7_ref_v2	386204	0	T,G	0	0	36,142,56,0	1	1	1	2	T,T	T,G	0.5	0.0401199937894	0	16,62,15,0	1	1	1	1.00969286691	0	2	T,T	T,G	0.25	0.361790044606	0	NA	NA	24,114,38,0	1	1	0	0.832274536627	0	2	T,T	T,G	0.5	0.165079750359	0	NA	NA	38,150,43,0	1	1	0	1.10691011993	0
chr7_ref_v2	387404	0	T,G	0	0	34,176,51,3	1	1	0	2	T,T	T,G	0.5	0.259511195485	0	20,75,15,0	1	1	0	1.29267947851	0	2	T,T	T,G	0.25	0.164621979695	0	NA	NA	19,118,38,0	1	1	0	0.65983632302	0	2	T,T	T,G	0.5	0.15780699103	0	NA	NA	24,191,47,0	1	1	0	1.85716583307	0
chr7_ref_v2	397829	0	GAA,G,GA,GAAA	1	1	1,2,2,17,7,6,19,8	1	1	0	2	GA,GAAA	G,GAAA	0.5	1.11980749553	0	1,4,2,15,3,3,7,1	1	1	0	1.63354997434	0	2	G,GAAA	G,GA	0.25	0.827704654317	0	NA	NA	4,9,2,29,2,6,4,1	1	1	0	5.50364052975	0	2	GAA,G	G,GAAA	0.125	0.684440694153	0	NA	NA	4,10,2,23,3,3,8,4	1	1	0	5.41438788913	0
chr7_ref_v2	400545	0	G,GT	1	1	70,12,2,37	1	1	0	2	G,GT	G,G	0.25	0.1855490627	0	40,10,2,23	1	1	0	0.690263990682	0	2	G,GT	G,G	0.25	0.0343824515564	0	NA	NA	40,10,4,30	1	1	0	1.51500819098	0	2	G,GT	G,G	0.125	0.0169202981667	0	NA	NA	64,14,3,43	1	1	0	0.872723033421	0
chr7_ref_v2	400567	0	A,T	1	0	22,126,16,13	1	1	0	2	A,A	A,T	0.25	0.315993705278	1	19,82,13,4	1	1	0	0.892715025976	0	2	A,A	A,T	0.25	0.16400297627	1	NA	NA	25,98,13,6	1	1	0	1.36537788798	0	2	A,A	A,T	0.25	0.0781647728493	1	NA	NA	34,128,21,12	1	1	0	1.5937804895	0
chr7_ref_v2	401681	1	A,AACAACCT	1	0	0,0,4,126	1	1	1	2	NA	NA	NA	NA	0	0,0,5,72	1	1	0	1.0917252938	0	2	NA	NA	NA	NA	0	NA	NA	0,0,0,114	0	1	0	0.0	0	2	NA	NA	NA	NA	0	NA	NA	0,0,1,118	1	1	1	0.996856093666	0
chr7_ref_v2	401686	1	T,A	1	0	0,0,7,135	1	1	1	2	NA	NA	NA	NA	0	0,0,9,60	1	1	0	2.37201171166	0	2	NA	NA	NA	NA	0	NA	NA	0,0,3,113	1	1	0	0.793948328284	0	2	NA	NA	NA	NA	0	NA	NA	0,0,4,122	1	1	1	0.614080552863	0
chr7_ref_v2	423353	0	A,G	0	0	0,1,192,132	1	1	0	2	G,G	NA	NA	0.00308166653741	0	0,0,99,85	1	1	0	1.16879475847	0	2	G,G	NA	NA	0.0	0	NA	NA	0,1,141,111	1	1	0	0.797860524734	0	2	G,G	NA	NA	0.0039604012161	0	NA	NA	0,0,187,133	1	1	0	0.475461353462	0
chr7_ref_v2	438249	0	C,A	0	0	175,51,0,35	1	1	0	2	C,C	C,A	0.25	0.108894088239	0	94,48,0,6	1	1	0	4.71392437347	0	2	C,C	C,A	0.125	0.301866707444	0	NA	NA	136,42,0,13	1	1	0	1.36557474832	0	2	C,C	C,A	0.125	0.165323980425	0	NA	NA	197,51,0,20	1	1	0	2.0581293114	0
chr7_ref_v2	440430	0	C,CAA	1	1	60,24,5,17	1	1	0	2	C,C	C,CAA	0.5	0.241162056817	1	43,23,1,10	1	1	0	1.10784818661	0	2	C,C	C,CAA	0.25	0.154150679827	0	NA	NA	43,13,2,14	1	1	0	0.594534759443	0	2	C,C	C,CAA	0.5	0.154150679827	0	NA	NA	61,25,7,18	1	1	0	0.635598837698	0
chr7_ref_v2	483120	0	TA,T	1	1	92,72,16,9	1	1	0	2	TA,TA	NA	NA	0.209390412201	0	37,39,9,6	1	1	0	0.730785294126	0	2	TA,TA	TA,T	0.125	0.0807059977893	0	NA	NA	65,58,5,6	1	1	0	0.979225921168	0	2	TA,TA	NA	NA	0.29661584215	0	NA	NA	106,58,18,10	1	1	0	1.40224813561	0
chr7_ref_v2	484084	0	CT,C	1	1	84,85,13,8	1	1	0	2	CT,CT	CT,C	0.125	0.237556278424	0	51,61,12,15	1	1	0	3.24228280814	0	2	CT,CT	CT,C	0.25	0.0199971262184	0	NA	NA	61,88,4,8	1	1	0	2.25782109805	0	2	CT,CT	NA	NA	0.0690533683036	0	NA	NA	90,126,14,9	1	1	0	2.10939592282	0
chr7_ref_v2	496718	0	T,TA	1	1	7,11,52,71	1	1	0	2	TA,TA	NA	NA	0.168568417681	0	3,7,37,41	1	1	0	0.7400036121	0	2	TA,TA	NA	NA	0.115062791585	0	NA	NA	1,1,37,48	1	1	0	1.39713049627	0	2	TA,TA	NA	NA	1.63183083551	0	NA	NA	10,6,65,79	1	1	0	0.792292531136	0
chr7_ref_v2	527958	0	C,A	0	0	102,65,82,64	1	1	0	2	C,A	C,C	0.125	0.116927237572	0	44,29,30,23	1	1	0	0.723219009658	0	2	C,A	C,C	0.125	0.0688530993154	0	NA	NA	140,127,0,0	1	1	0	308.609635528	1	2	C,C	NA	NA	0.0	0	g.527957_527959A>C	1	174,173,0,0	1	1	0	309.556063314	1
chr7_ref_v2	530005	0	ATCATCC,A	1	0	37,33,49,60	1	1	0	2	ATCATCC,A	A,A	0.25	0.0679729835862	0	12,6,8,15	1	1	1	0.928160059267	0	2	ATCATCC,A	A,A	0.125	0.00619197024792	0	NA	NA	19,34,33,53	1	1	0	1.40985367342	0	2	ATCATCC,A	A,A	0.25	0.0267702410646	0	NA	NA	41,24,45,75	1	1	0	1.59697625523	0
chr7_ref_v2	531833	0	CAT,C	1	1	22,26,4,0	1	1	1	2	CAT,CAT	NA	NA	0.881774948904	0	41,26,7,10	1	1	0	5.45277812864	0	2	CAT,CAT	NA	NA	0.0510124650154	0	NA	NA	23,19,3,4	1	1	1	1.92674392987	0	2	CAT,CAT	NA	NA	0.267893053569	0	NA	NA	23,32,2,3	1	1	1	1.02707408915	0
chr7_ref_v2	535746	1	C,CCCAA	1	0	7,5,14,13	1	1	1	2	NA	NA	NA	NA	0	9,6,4,8	1	1	1	1.7517178498	0	2	NA	NA	NA	NA	0	NA	NA	2,8,8,16	1	1	1	1.3316187417	0	2	NA	NA	NA	NA	0	NA	NA	12,3,16,20	1	1	1	0.724773434359	0
chr7_ref_v2	535749	1	TG,T	1	0	3,1,13,13	1	1	1	2	NA	NA	NA	NA	0	1,5,3,8	1	0	1	3.88870124835	0	2	NA	NA	NA	NA	0	NA	NA	1,5,8,15	1	1	1	2.65705005766	0	2	NA	NA	NA	NA	0	NA	NA	3,2,14,18	1	1	1	0.515841420638	0
chr7_ref_v2	535751	1	T,TCA	0	0	3,1,10,11	1	1	1	2	NA	NA	NA	NA	0	0,3,3,7	1	0	1	1.96417618467	0	2	NA	NA	NA	NA	0	NA	NA	1,4,7,13	1	1	1	1.81056904466	0	2	NA	NA	NA	NA	0	NA	NA	3,2,13,14	1	1	1	0.450735505172	0
chr7_ref_v2	535755	1	A,T	0	0	3,1,2,6	1	0	1	2	NA	NA	NA	NA	0	0,3,0,2	1	0	1	2.4060534172	0	2	NA	NA	NA	NA	0	NA	NA	1,5,3,5	1	0	1	2.40133721336	0	2	NA	NA	NA	NA	0	NA	NA	3,1,4,7	1	0	1	0.654610375198	0
chr7_ref_v2	535874	1	A,G	0	0	0,0,0,0	0	0	1	2	NA	NA	NA	NA	0	0,0,0,2	0	0	1	0.0	0	2	NA	NA	NA	NA	0	NA	NA	0,0,0,1	0	0	1	0.0	0	2	NA	NA	NA	NA	0	NA	NA	0,0,0,1	0	0	1	0.0	0
chr7_ref_v2	535875	1	C,T	0	0	0,0,0,0	0	0	1	2	NA	NA	NA	NA	0	0,0,0,2	0	0	1	0.0	0	2	NA	NA	NA	NA	0	NA	NA	0,0,0,1	0	0	1	0.0	0	2	NA	NA	NA	NA	0	NA	NA	0,0,0,1	0	0	1	0.0	0
chr7_ref_v2	535900	1	TC,T	0	0	0,0,0,0	0	0	1	2	NA	NA	NA	NA	0	0,0,0,2	0	0	1	0.0	0	2	NA	NA	NA	NA	0	NA	NA	0,0,0,1	0	0	1	0.0	0	2	NA	NA	NA	NA	0	NA	NA	0,0,0,2	0	0	1	0.0	0
chr7_ref_v2	535905	1	GAATAT,G	0	0	0,0,0,1	0	0	1	2	NA	NA	NA	NA	0	0,0,0,2	0	0	1	0.0	0	2	NA	NA	NA	NA	0	NA	NA	0,0,0,2	0	0	1	0.0	0	2	NA	NA	NA	NA	0	NA	NA	0,0,0,2	0	0	1	0.0	0
chr7_ref_v2	535915	1	A,G	1	0	0,3,0,1	1	0	1	2	NA	NA	NA	NA	0	0,1,0,2	1	0	1	0.84827254342	0	2	NA	NA	NA	NA	0	NA	NA	0,0,0,2	0	0	1	0.0	0	2	NA	NA	NA	NA	0	NA	NA	0,4,0,2	1	0	1	0.332001619697	0
chr7_ref_v2	536022	1	C,A	0	0	0,2,0,2	1	0	1	2	NA	NA	NA	NA	0	0,1,0,2	1	0	1	0.303976720031	0	2	NA	NA	NA	NA	0	NA	NA	0,0,0,1	0	0	1	0.0	0	2	NA	NA	NA	NA	0	NA	NA	0,1,0,3	1	0	1	0.518255620268	0
chr7_ref_v2	536031	1	T,C	1	0	0,1,0,1	1	0	1	2	NA	NA	NA	NA	0	0,1,0,0	0	0	1	0.0	0	2	NA	NA	NA	NA	0	NA	NA	0,0,0,0	0	0	1	0.0	0	2	NA	NA	NA	NA	0	NA	NA	0,1,0,0	0	0	1	0.0	0
chr7_ref_v2	536032	1	A,T	1	0	0,1,0,1	1	0	1	2	NA	NA	NA	NA	0	0,1,0,0	0	0	1	0.0	0	2	NA	NA	NA	NA	0	NA	NA	0,0,0,0	0	0	1	0.0	0	2	NA	NA	NA	NA	0	NA	NA	0,1,0,0	0	0	1	0.0	0
chr7_ref_v2	536040	1	T,C	1	0	0,0,0,1	0	0	1	2	NA	NA	NA	NA	0	0,1,0,0	0	0	1	0.0	0	2	NA	NA	NA	NA	0	NA	NA	0,0,0,0	0	0	1	0.0	0	2	NA	NA	NA	NA	0	NA	NA	0,1,0,0	0	0	1	0.0	0
chr7_ref_v2	536048	1	G,A	0	0	0,0,0,1	0	0	1	2	NA	NA	NA	NA	0	0,1,0,0	0	0	1	0.0	0	2	NA	NA	NA	NA	0	NA	NA	0,0,0,0	0	0	1	0.0	0	2	NA	NA	NA	NA	0	NA	NA	0,1,0,0	0	0	1	0.0	0
chr7_ref_v2	536077	1	A,C	1	0	0,0,0,0	0	0	1	2	NA	NA	NA	NA	0	0,0,0,1	0	0	1	0.0	0	2	NA	NA	NA	NA	0	NA	NA	0,0,0,0	0	0	1	0.0	0	2	NA	NA	NA	NA	0	NA	NA	0,1,0,0	0	0	1	0.0	0
chr7_ref_v2	536078	1	T,A	1	0	0,0,0,0	0	0	1	2	NA	NA	NA	NA	0	0,0,0,0	0	0	1	0.0	0	2	NA	NA	NA	NA	0	NA	NA	0,0,0,0	0	0	1	0.0	0	2	NA	NA	NA	NA	0	NA	NA	0,0,0,1	0	0	1	0.0	0
chr7_ref_v2	541462	1	A,G	0	0	0,0,1,0	0	0	1	2	NA	NA	NA	NA	0	0,0,1,0	0	0	1	0.0	0	2	NA	NA	NA	NA	0	NA	NA	0,0,0,0	0	0	1	0.0	0	2	NA	NA	NA	NA	0	NA	NA	0,0,0,0	0	0	1	0.0	0
chr7_ref_v2	541463	1	C,T	0	0	0,0,1,0	0	0	1	2	NA	NA	NA	NA	0	0,0,1,0	0	0	1	0.0	0	2	NA	NA	NA	NA	0	NA	NA	0,0,0,0	0	0	1	0.0	0	2	NA	NA	NA	NA	0	NA	NA	0,0,0,0	0	0	1	0.0	0
chr7_ref_v2	541488	1	TC,T	0	0	0,0,0,0	0	0	1	2	NA	NA	NA	NA	0	0,0,1,0	0	0	1	0.0	0	2	NA	NA	NA	NA	0	NA	NA	0,0,0,0	0	0	1	0.0	0	2	NA	NA	NA	NA	0	NA	NA	0,0,0,0	0	0	1	0.0	0
chr7_ref_v2	541580	1	C,T	1	0	0,0,0,0	0	0	1	2	NA	NA	NA	NA	0	0,0,5,0	0	0	1	0.0	0	2	NA	NA	NA	NA	0	NA	NA	0,0,1,0	0	0	1	0.0	0	2	NA	NA	NA	NA	0	NA	NA	1,0,0,0	0	0	1	0.0	0
chr7_ref_v2	541661	1	T,TCC	1	0	0,0,0,0	0	0	1	2	NA	NA	NA	NA	0	0,0,3,0	0	0	1	0.0	0	2	NA	NA	NA	NA	0	NA	NA	0,0,1,0	0	0	1	0.0	0	2	NA	NA	NA	NA	0	NA	NA	0,0,0,0	0	0	1	0.0	0
chr7_ref_v2	541663	1	A,C	1	0	0,0,0,0	0	0	1	2	NA	NA	NA	NA	0	0,0,3,0	0	0	1	0.0	0	2	NA	NA	NA	NA	0	NA	NA	0,0,1,0	0	0	1	0.0	0	2	NA	NA	NA	NA	0	NA	NA	0,0,0,0	0	0	1	0.0	0
chr7_ref_v2	541667	1	A,T	1	0	0,0,0,0	0	0	1	2	NA	NA	NA	NA	0	0,0,3,0	0	0	1	0.0	0	2	NA	NA	NA	NA	0	NA	NA	0,0,0,0	0	0	1	0.0	0	2	NA	NA	NA	NA	0	NA	NA	0,0,0,0	0	0	1	0.0	0
chr7_ref_v2	541671	1	C,CAAAGGTAATTTTTGGAAT	1	0	0,0,0,0	0	0	1	2	NA	NA	NA	NA	0	1,0,2,0	1	0	1	0.0	0	2	NA	NA	NA	NA	0	NA	NA	0,0,0,0	0	0	1	0.0	0	2	NA	NA	NA	NA	0	NA	NA	0,0,0,0	0	0	1	0.0	0
chr7_ref_v2	541673	1	C,CCTTGCAA	1	0	0,0,0,0	0	0	1	2	NA	NA	NA	NA	0	1,0,0,0	0	0	1	0.0	0	2	NA	NA	NA	NA	0	NA	NA	0,0,0,0	0	0	1	0.0	0	2	NA	NA	NA	NA	0	NA	NA	0,0,0,0	0	0	1	0.0	0
chr7_ref_v2	541735	0	A,C	0	0	99,59,0,40	1	1	1	2	A,A	A,C	0.5	0.250410677655	0	78,38,0,17	1	1	0	1.65054171183	0	2	A,A	A,C	0.25	0.0826917158451	0	NA	NA	75,40,0,31	1	1	0	0.412900622393	0	2	A,A	A,C	0.5	0.180583936895	0	NA	NA	115,50,0,38	1	1	0	1.48823294805	0
chr7_ref_v2	561822	0	A,G	0	0	11,32,8,23	1	1	1	2	A,G	A,A	0.125	0.0758984829275	0	15,16,8,6	1	1	1	3.09303731724	0	2	A,G	A,A	0.25	0.284104251104	0	NA	NA	10,16,7,15	1	1	1	0.783938352963	0	2	A,G	A,A	0.125	0.0842603436177	0	NA	NA	7,27,3,17	1	1	1	0.732981966287	0
chr7_ref_v2	561830	0	GGT,G	0	0	3,12,8,23	1	1	1	2	GGT,G	G,G	0.25	0.215111379617	0	9,9,8,6	1	1	1	4.16520930845	0	2	GGT,G	GGT,GGT	0.125	0.0	0	NA	NA	3,6,7,15	1	1	1	0.57662394136	0	2	G,G	GGT,G	0.5	0.204794412646	0	NA	NA	4,11,3,17	1	1	1	0.902740706672	0
chr7_ref_v2	561837	1	T,TAA	1	0	0,0,8,23	1	1	1	2	NA	NA	NA	NA	0	0,0,7,6	1	0	1	1.6908118099	0	2	NA	NA	NA	NA	0	NA	NA	0,0,7,15	1	1	1	0.488897178042	0	2	NA	NA	NA	NA	0	NA	NA	0,0,3,17	1	1	1	0.71988042934	0
chr7_ref_v2	561839	1	T,A	1	0	0,0,5,16	1	1	1	2	NA	NA	NA	NA	0	0,0,1,3	1	0	1	0.215184566232	0	2	NA	NA	NA	NA	0	NA	NA	0,0,1,11	1	0	1	0.787339813554	0	2	NA	NA	NA	NA	0	NA	NA	0,0,2,8	1	0	1	0.286237141356	0
chr7_ref_v2	561842	1	G,T	1	0	0,0,1,5	1	0	1	2	NA	NA	NA	NA	0	0,0,1,2	1	0	1	0.38330569199	0	2	NA	NA	NA	NA	0	NA	NA	0,0,0,3	0	0	1	0.0	0	2	NA	NA	NA	NA	0	NA	NA	0,0,1,4	1	0	1	0.242577268274	0
chr7_ref_v2	573120	1	C,T	1	0	0,0,0,0	0	0	1	2	NA	NA	NA	NA	0	0,0,0,0	0	0	1	0.0	0	2	NA	NA	NA	NA	0	NA	NA	0,0,0,0	0	0	1	0.0	0	2	NA	NA	NA	NA	0	NA	NA	0,0,2,0	0	0	1	0.0	0
chr7_ref_v2	582519	0	TA,T	1	1	52,46,12,3	1	1	0	2	TA,TA	NA	NA	0.269357202784	0	51,21,7,4	1	1	0	2.58533177427	0	2	TA,TA	NA	NA	0.523393434837	0	NA	NA	44,34,6,2	1	1	0	0.733693139574	0	2	TA,TA	NA	NA	0.655091190235	0	NA	NA	41,35,8,4	1	1	0	0.699517695834	0
chr7_ref_v2	593350	0	CAT,C	1	1	79,79,2,1	1	1	0	2	CAT,CAT	NA	NA	1.30157581294	0	89,73,2,15	1	1	0	12.2363682714	0	2	CAT,CAT	CAT,C	0.125	0.178526825352	0	NA	NA	39,49,1,1	1	1	0	0.747088910642	0	2	CAT,CAT	NA	NA	1.11138950317	0	NA	NA	89,75,5,3	1	1	0	1.58878403239	0
chr7_ref_v2	611733	0	CAT,C	1	1	50,63,8,8	1	1	0	2	CAT,CAT	NA	NA	0.158976506443	0	62,72,15,12	1	1	0	1.23827671143	0	2	CAT,CAT	CAT,C	0.125	0.142835710347	0	NA	NA	46,49,6,6	1	1	0	0.684829062339	0	2	CAT,CAT	NA	NA	0.095309891484	0	NA	NA	44,68,10,4	1	1	0	0.857770435181	0
chr7_ref_v2	616160	0	AT,A	1	1	101,52,18,16	1	1	0	2	AT,AT	NA	NA	0.103482678008	0	45,23,24,6	1	1	0	5.10340896619	0	2	AT,AT	AT,A	0.25	0.0602712471903	0	NA	NA	70,36,18,5	1	1	0	1.20931203738	0	2	AT,AT	NA	NA	0.094231216592	0	NA	NA	96,49,19,14	1	1	0	0.484997632011	0
chr7_ref_v2	626633	0	G,A	0	0	176,155,1,0	1	1	0	2	G,G	NA	NA	0.00301659353943	0	66,64,0,0	1	1	0	0.528981366298	0	2	G,G	NA	NA	0.0	0	NA	NA	148,108,0,1	1	1	0	1.13953578577	0	2	G,G	NA	NA	0.00389864041566	0	NA	NA	100,89,102,79	1	1	0	368.005191558	1
chr7_ref_v2	639662	0	G,A	1	0	129,24,0,25	1	1	0	2	G,G	G,A	0.25	0.173568765684	0	53,16,0,19	1	1	0	1.57863093043	0	2	G,G	G,A	0.5	0.139761942375	0	NA	NA	71,27,1,20	1	1	0	2.53347564659	0	2	G,G	G,A	0.25	0.405465108108	0	NA	NA	105,34,0,20	1	1	0	2.4485555133	0
chr7_ref_v2	644776	0	GTA,G	1	1	45,54,4,5	1	1	1	2	GTA,GTA	NA	NA	0.284119669883	0	64,76,6,4	1	1	0	0.492040085378	0	2	GTA,GTA	NA	NA	0.359687958051	0	NA	NA	29,34,6,2	1	1	0	1.33011785784	0	2	GTA,GTA	NA	NA	0.100586948585	0	NA	NA	48,45,5,8	1	1	0	1.03283680027	0
chr7_ref_v2	649544	0	G,GT	1	1	81,80,10,5	1	1	0	2	G,G	NA	NA	0.284831322886	0	28,41,6,3	1	1	0	0.917731048297	0	2	G,G	G,GT	0.125	0.0137371730319	0	NA	NA	35,50,12,3	1	1	0	2.05163283158	0	2	G,G	G,GT	0.25	0.13915994208	0	NA	NA	72,83,14,7	1	1	0	1.09209762256	0
chr7_ref_v2	663324	0	A,C	0	0	188,33,0,63	1	1	0	2	A,A	A,C	0.5	0.14066732949	0	87,49,1,23	1	1	0	11.0499389855	0	2	A,A	A,C	0.25	0.211309093667	0	NA	NA	133,27,0,34	1	1	0	0.950547958114	0	2	A,A	A,C	0.5	0.421213465076	0	NA	NA	190,36,0,63	1	1	0	0.504634370346	0
chr7_ref_v2	675515	0	AAT,A	1	1	63,93,4,5	1	1	0	2	AAT,AAT	NA	NA	0.190224498491	0	47,78,8,4	1	1	0	1.74562283949	0	2	AAT,AAT	AAT,A	0.125	0.26755092169	0	NA	NA	29,69,3,3	1	1	0	1.63466563871	0	2	AAT,AAT	NA	NA	0.12040787869	0	NA	NA	53,98,3,6	1	1	0	0.918030367383	0
chr7_ref_v2	678059	0	C,T	1	0	102,38,11,106	1	1	0	2	C,T	C,C	0.125	0.0718459404694	0	65,10,6,32	1	1	0	4.3402893907	0	2	C,T	C,C	0.25	0.169076330044	0	NA	NA	58,30,7,78	1	1	0	0.804174181516	0	2	C,T	NA	NA	0.0346855579879	0	NA	NA	91,34,9,98	1	1	0	0.432721213085	0
chr7_ref_v2	699989	0	A,AT	1	1	12,22,1,9	1	1	0	2	A,A	A,AT	0.25	0.250227532806	0	8,11,5,7	1	1	0	3.27274008277	0	2	A,AT	A,A	0.125	0.0250622838237	0	NA	NA	6,10,1,3	1	1	0	0.443560016799	0	2	A,A	A,AT	0.25	0.0881122087383	0	NA	NA	8,16,2,11	1	1	0	1.15829242192	0
chr7_ref_v2	707030	0	C,CA	1	1	75,21,6,6	1	1	1	2	C,C	C,CA	0.125	0.0584470116271	0	59,16,4,2	1	1	0	0.601722565658	0	2	C,C	NA	NA	0.119281463689	0	NA	NA	51,22,7,4	1	1	0	1.10303133585	0	2	C,C	C,CA	0.125	0.129495137157	0	NA	NA	83,19,9,6	1	1	0	0.719546103979	0
chr7_ref_v2	707183	0	G,GTACCA	1	0	0,0,0,12	0	0	1	2	NA	NA	NA	NA	0	0,0,0,7	0	0	1	0.0	0	2	NA	NA	NA	NA	0	NA	NA	0,0,0,4	0	0	1	0.0	0	2	NA	NA	NA	NA	0	NA	NA	0,0,0,16	0	0	1	0.0	0
chr7_ref_v2	707185	1	G,T	1	0	0,0,0,8	0	0	1	2	NA	NA	NA	NA	0	0,0,0,4	0	0	1	0.0	0	2	NA	NA	NA	NA	0	NA	NA	0,0,0,1	0	0	1	0.0	0	2	NA	NA	NA	NA	0	NA	NA	0,0,0,7	0	0	1	0.0	0
chr7_ref_v2	707410	1	T,G	0	0	0,0,0,0	0	0	1	2	NA	NA	NA	NA	0	0,0,1,0	0	0	1	0.0	0	2	NA	NA	NA	NA	0	NA	NA	0,0,0,0	0	0	1	0.0	0	2	NA	NA	NA	NA	0	NA	NA	0,0,0,0	0	0	1	0.0	0
chr7_ref_v2	707472	1	T,C	1	0	0,0,0,0	0	0	1	2	NA	NA	NA	NA	0	1,0,1,1	1	0	1	0.0	0	2	NA	NA	NA	NA	0	NA	NA	0,0,0,0	0	0	1	0.0	0	2	NA	NA	NA	NA	0	NA	NA	0,0,0,0	0	0	1	0.0	0
chr7_ref_v2	707474	1	T,G	1	0	0,0,0,0	0	0	1	2	NA	NA	NA	NA	0	1,0,1,1	1	0	1	0.0	0	2	NA	NA	NA	NA	0	NA	NA	0,0,0,0	0	0	1	0.0	0	2	NA	NA	NA	NA	0	NA	NA	0,0,0,0	0	0	1	0.0	0
chr7_ref_v2	707524	1	C,CATTCAACAA	1	0	0,0,0,0	0	0	1	2	NA	NA	NA	NA	0	0,0,0,1	0	0	1	0.0	0	2	NA	NA	NA	NA	0	NA	NA	0,0,0,0	0	0	1	0.0	0	2	NA	NA	NA	NA	0	NA	NA	0,0,0,0	0	0	1	0.0	0
chr7_ref_v2	707526	1	T,TATCAG	0	0	0,0,0,0	0	0	1	2	NA	NA	NA	NA	0	0,0,0,1	0	0	1	0.0	0	2	NA	NA	NA	NA	0	NA	NA	0,0,0,0	0	0	1	0.0	0	2	NA	NA	NA	NA	0	NA	NA	0,0,0,0	0	0	1	0.0	0
chr7_ref_v2	711154	1	C,T	0	0	0,0,0,0	0	0	1	2	NA	NA	NA	NA	0	0,0,1,1	1	0	1	0.0	0	2	NA	NA	NA	NA	0	NA	NA	0,0,0,0	0	0	1	0.0	0	2	NA	NA	NA	NA	0	NA	NA	0,0,0,0	0	0	1	0.0	0
chr7_ref_v2	711156	1	G,T	1	0	0,0,0,0	0	0	1	2	NA	NA	NA	NA	0	0,0,1,1	1	0	1	0.0	0	2	NA	NA	NA	NA	0	NA	NA	0,0,0,0	0	0	1	0.0	0	2	NA	NA	NA	NA	0	NA	NA	0,0,0,0	0	0	1	0.0	0
chr7_ref_v2	711177	1	A,AT	0	0	0,0,0,0	0	0	1	2	NA	NA	NA	NA	0	0,0,2,2	1	0	1	0.0	0	2	NA	NA	NA	NA	0	NA	NA	0,0,0,0	0	0	1	0.0	0	2	NA	NA	NA	NA	0	NA	NA	0,0,0,0	0	0	1	0.0	0
chr7_ref_v2	712459	1	A,T	1	0	0,0,6,3	1	0	1	2	NA	NA	NA	NA	0	0,0,1,2	1	0	1	0.627584268684	0	2	NA	NA	NA	NA	0	NA	NA	0,0,3,5	1	0	1	1.10154130431	0	2	NA	NA	NA	NA	0	NA	NA	0,0,4,7	1	0	1	1.46721091159	0
chr7_ref_v2	715630	0	GA,G	1	1	139,124,14,6	1	1	0	2	GA,GA	NA	NA	0.486040743466	0	57,65,9,7	1	1	0	1.72636393456	0	2	GA,GA	NA	NA	0.0923713803829	0	NA	NA	100,97,11,5	1	1	0	0.496345697588	0	2	GA,GA	NA	NA	0.392941766075	0	NA	NA	149,138,13,11	1	1	0	1.16186870848	0
chr7_ref_v2	717966	0	T,G	0	0	20,219,78,0	1	1	0	2	T,T	T,G	0.5	0.00840341079638	0	21,105,21,0	1	1	0	4.08864576537	0	2	T,T	T,G	0.25	0.200670695462	0	NA	NA	22,165,59,0	1	1	0	1.20899939272	0	2	T,T	T,G	0.5	0.0381517659644	0	NA	NA	32,223,76,0	1	1	0	1.96972188161	0
chr7_ref_v2	719327	0	A,C	0	0	214,40,0,39	1	1	0	2	A,A	A,C	0.25	0.0974553361507	0	96,27,0,13	1	1	0	1.62815021624	0	2	A,A	A,C	0.25	0.227216876702	0	NA	NA	182,28,0,31	1	1	0	0.674133191819	0	2	A,A	A,C	0.25	0.0645385211376	0	NA	NA	209,35,0,44	1	1	0	0.737350920363	0
chr7_ref_v2	726654	0	T,G	0	0	31,113,36,0	1	1	0	2	T,T	T,G	0.5	0.260283098264	0	27,52,9,0	1	1	0	3.19371091612	0	2	T,T	T,G	0.25	0.120952610418	0	NA	NA	31,84,30,0	1	1	0	0.950477823954	0	2	T,T	T,G	0.5	0.21233263521	0	NA	NA	37,115,27,0	1	1	0	1.00239434991	0
chr7_ref_v2	733023	0	AT,A,ATT	1	1	14,22,20,18,12,4	1	1	0	2	AT,A	AT,ATT	0.25	0.237917506782	0	20,7,18,12,2,2	1	1	0	3.46227541888	0	2	AT,A	AT,AT	0.25	0.165211614206	0	NA	NA	11,16,6,11,1,4	1	1	0	1.44651880592	0	2	AT,A	AT,AT	0.5	0.409779471585	0	NA	NA	23,12,7,19,14,9	1	1	0	2.78976285256	0
chr7_ref_v2	736467	0	T,TA	1	1	43,44,7,10	1	1	0	2	T,T	T,TA	0.25	0.125010746979	0	30,27,9,8	1	1	0	1.28358500328	0	2	T,T	T,TA	0.5	0.195959213733	0	NA	NA	44,41,2,2	1	1	0	1.53891693504	0	2	T,T	NA	NA	0.690645560243	0	NA	NA	50,51,9,7	1	1	0	0.535996830362	0
chr7_ref_v2	742071	0	CT,C,TT	1	1	29,11,12,13,1,48	1	1	0	2	CT,TT	CT,C	0.25	0.373365769673	0	24,11,10,8,1,14	1	1	0	1.99276516583	0	2	CT,TT	CT,C	0.5	0.631789180759	0	NA	NA	34,1,7,7,1,36	1	1	0	2.69304759465	0	2	CT,TT	CT,C	0.125	0.117816426504	0	NA	NA	19,1,5,10,3,61	1	1	0	4.66168165003	0
chr7_ref_v2	765688	0	GA,G	1	1	85,99,16,13	1	1	0	2	GA,GA	GA,G	0.125	0.201011590276	0	71,94,12,23	1	1	0	2.60202237686	0	2	GA,GA	GA,G	0.125	0.00862027101634	0	NA	NA	71,73,17,9	1	1	0	0.868391498883	0	2	GA,GA	GA,G	0.125	0.0468100649189	0	NA	NA	101,101,15,17	1	1	0	0.771188840264	0
chr7_ref_v2	767572	0	A,C	0	0	179,58,0,65	1	1	0	2	A,A	A,C	0.5	0.179793110441	0	95,36,1,23	1	1	0	1.17675624789	0	2	A,A	A,C	0.25	0.248766656202	0	NA	NA	127,36,0,45	1	1	0	0.498402510045	0	2	A,A	A,C	0.5	0.16649651565	0	NA	NA	168,51,0,67	1	1	0	0.626934583257	0
chr7_ref_v2	776015	0	T,G	1	0	40,167,59,0	1	1	0	2	T,T	T,G	0.5	0.139761942375	0	36,77,32,0	1	1	0	3.03129238269	0	2	T,T	T,G	0.5	0.132267968578	0	NA	NA	28,111,38,0	1	1	0	0.464023644448	0	2	T,T	T,G	0.5	0.172299998333	0	NA	NA	43,188,77,0	1	1	0	0.882966088086	0
chr7_ref_v2	805360	0	A,C	0	0	200,24,1,77	1	1	0	2	A,A	A,C	0.5	0.0436750635027	0	103,15,0,21	1	1	0	1.95221800964	0	2	A,A	A,C	0.25	0.266267977948	0	NA	NA	173,13,0,53	1	1	0	1.63926711671	0	2	A,A	A,C	0.5	0.138150338481	0	NA	NA	223,31,0,101	1	1	0	0.958901089379	0
chr7_ref_v2	807779	0	CA,C	1	1	27,41,13,6	1	1	0	2	CA,CA	CA,C	0.125	0.0548624714634	0	17,28,6,5	1	1	0	0.475432167616	0	2	CA,CA	NA	NA	0.198274737113	0	NA	NA	22,34,8,0	1	1	0	1.00559693632	0	2	CA,CA	NA	NA	0.321052939139	0	NA	NA	23,31,10,5	1	1	0	0.44777787665	0
chr7_ref_v2	808300	0	CTA,C	1	1	48,42,3,8	1	1	1	2	CTA,CTA	NA	NA	0.627788251529	0	49,60,8,16	1	1	0	1.84222240865	0	2	CTA,CTA	NA	NA	0.0246270604595	0	NA	NA	0,0,0,0	0	0	0	0.0	0	2	NA	NA	NA	NA	0	NA	NA	46,52,6,10	1	1	0	0.984932700121	0
chr7_ref_v2	817478	1	T,C	1	0	0,122,0,6	1	1	1	2	NA	NA	NA	NA	0	0,46,0,1	1	1	1	0.477249585921	0	2	NA	NA	NA	NA	0	NA	NA	0,76,0,11	1	1	1	2.77937586003	0	2	NA	NA	NA	NA	0	NA	NA	0,91,0,18	1	1	1	5.82512322745	0
chr7_ref_v2	817557	1	T,C	1	0	0,46,0,7	1	1	1	2	NA	NA	NA	NA	0	0,30,0,2	1	1	1	0.762056461478	0	2	NA	NA	NA	NA	0	NA	NA	0,13,0,11	1	1	1	4.53034694952	0	2	NA	NA	NA	NA	0	NA	NA	0,15,0,15	1	1	1	6.52906611018	0
chr7_ref_v2	817568	1	A,G	1	0	0,32,0,6	1	1	1	2	NA	NA	NA	NA	0	0,28,0,2	1	1	1	0.944438423976	0	2	NA	NA	NA	NA	0	NA	NA	0,9,0,9	1	0	1	3.50067981881	0	2	NA	NA	NA	NA	0	NA	NA	0,10,0,11	1	1	1	4.38654621699	0
chr7_ref_v2	817573	1	G,A	1	0	0,27,0,6	1	1	1	2	NA	NA	NA	NA	0	0,25,0,2	1	1	1	1.01968039992	0	2	NA	NA	NA	NA	0	NA	NA	0,7,0,7	1	0	1	2.42237466227	0	2	NA	NA	NA	NA	0	NA	NA	0,10,0,11	1	1	1	3.7046674428	0
chr7_ref_v2	817591	1	A,G	1	0	0,7,0,4	1	0	1	2	NA	NA	NA	NA	0	0,15,0,1	1	0	1	2.29781884538	0	2	NA	NA	NA	NA	0	NA	NA	0,3,0,3	1	0	1	0.424463653274	0	2	NA	NA	NA	NA	0	NA	NA	0,7,0,5	1	0	1	0.340878565944	0
chr7_ref_v2	817594	1	A,G	1	0	0,4,0,4	1	0	1	2	NA	NA	NA	NA	0	0,0,0,0	0	0	1	0.0	0	2	NA	NA	NA	NA	0	NA	NA	0,3,0,1	1	0	1	0.526638394006	0	2	NA	NA	NA	NA	0	NA	NA	0,6,0,4	1	0	1	0.42551165223	0
chr7_ref_v2	817598	1	A,G	1	0	0,4,0,3	1	0	1	2	NA	NA	NA	NA	0	0,12,0,1	1	0	1	2.26093511565	0	2	NA	NA	NA	NA	0	NA	NA	0,3,0,1	1	0	1	0.377848859153	0	2	NA	NA	NA	NA	0	NA	NA	0,6,0,3	1	0	1	0.386415709159	0
chr7_ref_v2	817603	1	T,C	0	0	0,4,0,2	1	0	1	2	NA	NA	NA	NA	0	0,9,0,1	1	0	1	1.02494353288	0	2	NA	NA	NA	NA	0	NA	NA	0,2,0,1	1	0	1	0.152610163206	0	2	NA	NA	NA	NA	0	NA	NA	0,4,0,3	1	0	1	0.368166121805	0
chr7_ref_v2	817622	1	G,T	0	0	0,2,0,0	0	0	1	2	NA	NA	NA	NA	0	0,6,0,0	0	0	1	0.0	0	2	NA	NA	NA	NA	0	NA	NA	0,0,0,0	0	0	1	0.0	0	2	NA	NA	NA	NA	0	NA	NA	0,2,0,1	1	0	1	0.0	0
chr7_ref_v2	817790	1	C,A	1	0	0,0,1,1	1	0	1	2	NA	NA	NA	NA	0	0,2,0,0	0	0	1	0.0	0	2	NA	NA	NA	NA	0	NA	NA	0,0,0,0	0	0	1	0.0	0	2	NA	NA	NA	NA	0	NA	NA	0,0,0,0	0	0	1	0.0	0
chr7_ref_v2	817802	1	T,C	0	0	0,0,1,1	1	0	1	2	NA	NA	NA	NA	0	0,1,0,0	0	0	1	0.0	0	2	NA	NA	NA	NA	0	NA	NA	0,0,0,0	0	0	1	0.0	0	2	NA	NA	NA	NA	0	NA	NA	0,0,0,0	0	0	1	0.0	0
chr7_ref_v2	817805	1	A,T	0	0	0,0,1,1	1	0	1	2	NA	NA	NA	NA	0	0,1,0,0	0	0	1	0.0	0	2	NA	NA	NA	NA	0	NA	NA	0,0,0,0	0	0	1	0.0	0	2	NA	NA	NA	NA	0	NA	NA	0,0,0,0	0	0	1	0.0	0
chr7_ref_v2	817808	1	A,G	0	0	0,0,1,1	1	0	1	2	NA	NA	NA	NA	0	0,1,0,0	0	0	1	0.0	0	2	NA	NA	NA	NA	0	NA	NA	0,0,0,0	0	0	1	0.0	0	2	NA	NA	NA	NA	0	NA	NA	0,0,0,0	0	0	1	0.0	0
chr7_ref_v2	817839	1	TTA,T	1	0	0,0,0,1	0	0	1	2	NA	NA	NA	NA	0	0,0,0,0	0	0	1	0.0	0	2	NA	NA	NA	NA	0	NA	NA	0,0,0,0	0	0	1	0.0	0	2	NA	NA	NA	NA	0	NA	NA	0,0,0,0	0	0	1	0.0	0
chr7_ref_v2	817844	1	GGA,G	0	0	0,0,0,1	0	0	1	2	NA	NA	NA	NA	0	0,0,0,0	0	0	1	0.0	0	2	NA	NA	NA	NA	0	NA	NA	0,0,0,0	0	0	1	0.0	0	2	NA	NA	NA	NA	0	NA	NA	0,0,0,0	0	0	1	0.0	0
chr7_ref_v2	817848	1	A,AGACT	1	0	0,0,0,1	0	0	1	2	NA	NA	NA	NA	0	0,0,0,0	0	0	1	0.0	0	2	NA	NA	NA	NA	0	NA	NA	0,0,0,0	0	0	1	0.0	0	2	NA	NA	NA	NA	0	NA	NA	0,0,0,0	0	0	1	0.0	0
chr7_ref_v2	840514	0	GA,G	1	1	94,126,11,17	1	1	0	2	GA,GA	NA	NA	0.0289579789803	0	59,70,5,6	1	1	0	0.80022039044	0	2	GA,GA	NA	NA	0.522856189453	0	NA	NA	71,94,6,13	1	1	0	0.458444542997	0	2	GA,GA	NA	NA	0.0438332543105	0	NA	NA	102,147,10,14	1	1	0	0.796925913935	0
chr7_ref_v2	848425	0	GAT,G	1	1	61,43,7,4	1	1	1	2	GAT,GAT	GAT,G	0.125	0.279687430507	0	66,27,7,4	1	1	0	1.71236785773	0	2	GAT,GAT	GAT,G	0.125	0.0588480545311	0	NA	NA	51,28,2,1	1	1	0	1.25949159687	0	2	GAT,GAT	NA	NA	0.598035433047	0	NA	NA	67,28,4,1	1	1	0	2.55157306293	0
chr7_ref_v2	848454	0	GA,G,GAA	1	1	35,14,7,2,4,3	1	1	1	2	GA,GA	NA	NA	0.269904703518	0	26,25,11,16,3,9	1	1	0	8.01869416706	0	2	GA,G	GA,GAA	0.25	0.74156763596	0	NA	NA	19,8,8,2,5,6	1	1	0	1.83771477649	0	2	GA,GAA	GA,G	0.5	0.72294818334	0	NA	NA	38,17,11,6,0,4	1	1	0	1.74470232039	0
chr7_ref_v2	877251	0	A,C	0	0	240,39,0,52	1	1	0	2	A,A	A,C	0.25	0.284990280786	0	96,22,0,12	1	1	0	1.52177162826	0	2	A,A	A,C	0.25	0.259825117949	0	NA	NA	172,27,0,25	1	1	0	1.15356358597	0	2	A,A	A,C	0.25	0.0892981376477	0	NA	NA	214,36,0,37	1	1	0	0.762435560863	0
chr7_ref_v2	910026	0	C,CT,CTT	1	1	3,13,2,23,8,16	1	1	0	2	CT,CTT	C,CT	0.25	0.343336797706	0	4,4,1,6,11,12	1	1	0	2.567454563	0	2	CTT,CTT	C,CTT	0.5	0.276225116433	0	NA	NA	0,3,1,11,3,20	1	1	0	3.8361397743	0	2	CT,CTT	CTT,CTT	0.25	0.689980708666	0	NA	NA	1,11,2,18,6,14	1	1	0	0.444793515886	0
chr7_ref_v2	949165	0	CTA,C	1	1	58,68,6,9	1	1	0	2	CTA,CTA	NA	NA	0.348940190791	0	65,86,8,16	1	1	0	1.07579591419	0	2	CTA,CTA	NA	NA	0.0582900307757	0	NA	NA	38,59,7,9	1	1	0	0.872986185737	0	2	CTA,CTA	NA	NA	0.0617273688696	0	NA	NA	48,78,9,7	1	1	0	1.20208044402	0
chr7_ref_v2	953268	0	C,A	0	0	152,137,29,27	1	1	0	2	C,C	C,A	0.25	0.304835151678	1	51,30,57,35	1	1	0	25.8590733483	1	2	C,A	A,A	0.125	0.123975005904	0	g.953268C>A	0	131,117,0,0	1	1	0	8.87436203179	0	2	C,C	NA	NA	0.0	0	NA	NA	232,159,0,0	1	1	0	16.6684383895	0
chr7_ref_v2	959693	0	AAT,A	1	1	66,82,13,12	1	1	0	2	AAT,AAT	NA	NA	0.000955066162347	0	59,80,8,12	1	1	0	0.625977915033	0	2	AAT,AAT	NA	NA	0.041225622334	0	NA	NA	43,70,4,8	1	1	0	1.5223686944	0	2	AAT,AAT	NA	NA	0.378631543791	0	NA	NA	48,88,7,7	1	1	0	2.48292666027	0
chr7_ref_v2	975423	0	T,G	1	0	37,204,41,0	1	1	0	2	T,T	T,G	0.25	0.198782833848	0	28,76,10,0	1	1	0	3.51308281633	0	2	T,T	T,G	0.25	0.300585477288	0	NA	NA	31,154,30,0	1	1	0	0.541731781602	0	2	T,T	T,G	0.25	0.159541528462	0	NA	NA	39,232,45,0	1	1	0	0.472866471077	0
chr7_ref_v2	982174	0	G,GAAAAAAAAAA	1	1	140,56,0,23	1	1	0	2	G,G	G,GAAAAAAAAAA	0.25	0.154150679827	0	94,46,0,10	1	1	0	1.09066001574	0	2	G,G	G,GAAAAAAAAAA	0.125	0.164303051291	0	NA	NA	84,42,0,17	1	1	0	0.772124648432	0	2	G,G	G,GAAAAAAAAAA	0.25	0.0139373386322	0	NA	NA	111,55,0,20	1	1	0	0.916174571594	0
chr7_ref_v2	982179	0	G,GAAAAAA,A	1	1	0,0,116,10,11,77	1	1	0	2	GAAAAAA,A	GAAAAAA,GAAAAAA	0.125	0.107630664192	0	0,0,63,6,0,52	1	1	0	1.48819743509	0	2	GAAAAAA,A	GAAAAAA,GAAAAAA	0.125	0.0148600450439	0	NA	NA	0,0,62,10,2,68	1	1	0	2.89014090885	0	2	GAAAAAA,A	NA	NA	0.0281708769667	0	NA	NA	0,0,88,10,4,76	1	1	0	1.46786249659	0
chr7_ref_v2	985642	0	A,ATTT,ATTTT	1	1	0,4,1,3,12,6	1	1	0	2	A,ATTTT	ATTTT,ATTTT	0.5	0.45318378103	0	2,4,0,2,13,7	1	1	0	0.576806416103	0	2	ATTTT,ATTTT	A,ATTTT	0.5	0.9463155962	0	NA	NA	1,2,0,6,7,0	1	0	0	2.30564150379	0	2	NA	NA	NA	NA	0	NA	NA	0,3,1,9,8,5	1	1	0	2.76613480798	0
chr7_ref_v2	987025	0	G,GTT,GTTT	1	1	1,1,7,95,8,15	1	1	0	2	GTT,GTT	GTT,GTTT	0.25	0.106487977708	0	0,2,3,36,3,4	1	1	0	1.2628506285	0	2	GTT,GTT	GTT,GTTT	0.25	0.567304737542	0	NA	NA	0,0,5,69,5,6	1	1	0	1.01672291019	0	2	GTT,GTT	GTT,GTTT	0.125	0.115889485102	0	NA	NA	1,2,6,101,10,10	1	1	0	0.604203631546	0
chr7_ref_v2	987278	0	G,GT	1	1	17,30,11,3	1	1	1	2	G,G	G,GT	0.5	0.250011598247	0	9,12,2,0	1	1	1	0.879343605426	0	2	G,G	G,GT	0.125	0.0573922445136	0	NA	NA	15,37,9,3	1	1	0	0.985720181974	0	2	G,G	G,GT	0.25	0.0239718414896	0	NA	NA	26,39,14,5	1	1	0	0.539114490735	0
chr7_ref_v2	987610	0	GA,G	1	1	0,0,183,131	1	1	0	2	G,G	NA	NA	0.000402465617893	0	0,0,108,83	1	1	0	0.493751816584	0	2	G,G	NA	NA	0.000567542905616	0	NA	NA	1,1,154,99	1	1	0	0.622623088224	0	2	G,G	NA	NA	0.00743937179911	0	NA	NA	0,0,196,148	1	1	0	0.50407101591	0
chr7_ref_v2	987831	0	A,AATATATATATGTATGCATATATAT,AATATATATATGTATGCATATATATAT	1	1	0,0,8,12,31,33	1	1	0	2	AATATATATATGTATGCATATATATAT,AATATATATATGTATGCATATATATAT	AATATATATATGTATGCATATATAT,AATATATATATGTATGCATATATATAT	0.5	0.0181879691568	1	0,0,3,15,27,27	1	1	0	1.10126699085	0	2	AATATATATATGTATGCATATATATAT,AATATATATATGTATGCATATATATAT	AATATATATATGTATGCATATATAT,AATATATATATGTATGCATATATATAT	0.5	0.136721412788	0	NA	NA	0,0,4,13,16,32	1	1	0	1.23526376574	0	2	AATATATATATGTATGCATATATATAT,AATATATATATGTATGCATATATATAT	AATATATATATGTATGCATATATAT,AATATATATATGTATGCATATATATAT	0.5	0.157868990294	1	NA	NA	0,0,7,15,21,38	1	1	0	1.02541008076	0
chr7_ref_v2	988815	0	CCAG,C	1	1	0,2,166,149	1	1	0	2	C,C	NA	NA	0.40995376728	0	3,3,77,66	1	1	0	2.49838749787	0	2	C,C	CCAG,C	0.125	0.471683589687	0	NA	NA	1,1,104,117	1	1	0	1.26203724776	0	2	C,C	NA	NA	0.00674755672092	0	NA	NA	1,0,162,149	1	1	0	0.513690100903	0
chr7_ref_v2	989596	0	A,AT	1	1	54,73,15,10	1	1	0	2	A,A	A,AT	0.25	0.135348154494	0	37,44,16,9	1	1	0	1.38560865093	0	2	A,A	A,AT	0.5	0.150973175152	0	NA	NA	28,52,12,10	1	1	0	1.02832897879	0	2	A,A	A,AT	0.25	0.199324728967	0	NA	NA	37,66,21,8	1	1	0	1.74871529607	0
chr7_ref_v2	996387	0	A,C	0	0	211,62,0,112	1	1	0	2	A,A	A,C	0.5	0.216528312195	0	136,46,0,39	1	1	0	2.77794336668	0	2	A,A	A,C	0.5	0.416514944295	0	NA	NA	151,38,1,88	1	1	0	0.796183342107	0	2	A,C	A,A	0.25	0.242285021562	0	NA	NA	216,52,0,115	1	1	0	0.556695158375	0
chr7_ref_v2	1004428	0	AAT,A	1	1	85,80,22,12	1	1	0	2	AAT,AAT	AAT,A	0.125	0.164720365152	0	88,57,17,12	1	1	0	1.67195360542	0	2	AAT,AAT	AAT,A	0.125	0.114617680275	0	NA	NA	72,53,13,13	1	1	0	0.921485684517	0	2	AAT,AAT	AAT,A	0.125	0.0933677488822	0	NA	NA	62,63,22,8	1	1	0	0.888134620014	0
chr7_ref_v2	1010818	0	CT,C	1	1	118,159,6,16	1	1	0	2	CT,CT	NA	NA	0.114490825201	0	60,90,7,13	1	1	0	1.56238096829	0	2	CT,CT	CT,C	0.125	0.230421227259	0	NA	NA	78,85,3,9	1	1	0	1.01785482701	0	2	CT,CT	NA	NA	0.158857263165	0	NA	NA	98,155,17,25	1	1	0	4.47223982383	0
chr7_ref_v2	1011724	0	GT,G	1	1	100,100,10,14	1	1	0	2	GT,GT	NA	NA	0.257076284463	0	45,42,4,7	1	1	0	0.428386923948	0	2	GT,GT	NA	NA	0.396603256549	0	NA	NA	67,78,11,8	1	1	0	0.938244339345	0	2	GT,GT	NA	NA	0.146520467904	0	NA	NA	96,94,13,17	1	1	0	0.985765336816	0
chr7_ref_v2	1043687	0	CAT,C	1	1	39,62,16,8	1	1	1	2	CAT,CAT	NA	NA	0.0570785369236	0	47,63,16,12	1	1	0	0.775164842096	0	2	CAT,CAT	NA	NA	0.0542158847329	0	NA	NA	37,39,3,6	1	1	1	2.14650439563	0	2	CAT,CAT	NA	NA	0.609642347291	0	NA	NA	47,65,8,10	1	1	1	0.991679655692	0
chr7_ref_v2	1048560	0	GA,G	1	1	96,127,9,21	1	1	0	2	GA,GA	NA	NA	0.142787138061	0	85,95,3,8	1	1	0	1.57810029348	0	2	GA,GA	NA	NA	1.12365198879	0	NA	NA	65,98,9,15	1	1	0	0.689203756586	0	2	GA,GA	NA	NA	0.0299220751086	0	NA	NA	92,151,9,15	1	1	0	1.67798710889	0
chr7_ref_v2	1083988	1	T,G	0	0	47,266,96,0	1	1	0	2	NA	NA	NA	NA	0	9,79,11,0	1	1	0	3.34959130951	0	2	NA	NA	NA	NA	0	NA	NA	39,211,72,0	1	1	0	0.53602571613	0	2	NA	NA	NA	NA	0	NA	NA	58,252,90,0	1	1	0	1.42888407467	0
chr7_ref_v2	1084094	1	T,G	0	0	50,289,68,0	1	1	0	2	NA	NA	NA	NA	0	37,99,26,0	1	1	1	4.25415699818	0	2	NA	NA	NA	NA	0	NA	NA	36,224,72,0	1	1	0	2.00547877242	0	2	NA	NA	NA	NA	0	NA	NA	85,319,81,0	1	1	0	3.37963080901	0
chr8_ref_v2	2293	1	GCCCCC,G	1	1	3,7,0,0	1	0	1	2	NA	NA	NA	NA	0	5,0,0,0	0	0	1	0.0	0	2	NA	NA	NA	NA	0	NA	NA	5,3,0,0	1	0	1	1.3039095283	0	2	NA	NA	NA	NA	0	NA	NA	5,7,3,0	1	0	1	0.809995961444	0
chr8_ref_v2	2299	1	C,G	1	0	3,7,0,0	1	0	1	2	NA	NA	NA	NA	0	5,0,0,0	0	0	1	0.0	0	2	NA	NA	NA	NA	0	NA	NA	5,2,0,0	1	0	1	1.65925234324	0	2	NA	NA	NA	NA	0	NA	NA	5,5,3,0	1	0	1	1.00336585164	0
chr8_ref_v2	2594	1	C,A	0	0	0,2,0,1	1	0	1	2	NA	NA	NA	NA	0	0,2,0,0	0	0	1	0.0	0	2	NA	NA	NA	NA	0	NA	NA	0,0,0,1	0	0	1	0.0	0	2	NA	NA	NA	NA	0	NA	NA	1,2,0,0	1	0	1	0.314616845948	0
chr8_ref_v2	2944	1	C,A	0	0	0,0,0,0	0	0	1	2	NA	NA	NA	NA	0	0,0,1,0	0	0	1	0.0	0	2	NA	NA	NA	NA	0	NA	NA	0,0,0,0	0	0	1	0.0	0	2	NA	NA	NA	NA	0	NA	NA	0,0,0,0	0	0	1	0.0	0
chr8_ref_v2	5643	0	T,C	1	0	229,68,15,0	1	1	1	2	T,T	T,C	0.125	0.213093215461	0	65,18,8,0	1	1	1	1.17433444849	0	2	T,T	T,C	0.25	0.275705881405	0	NA	NA	167,60,8,0	1	1	0	1.03168522727	0	2	T,T	T,C	0.125	0.519675239043	0	NA	NA	202,63,13,0	1	1	1	0.457113290167	0
chr8_ref_v2	5646	0	T,C	0	0	239,78,15,0	1	1	1	2	T,T	T,C	0.125	0.278262850535	0	69,19,8,0	1	1	1	1.20267603918	0	2	T,T	T,C	0.25	0.334202088087	0	NA	NA	169,66,8,0	1	1	0	1.00267064289	0	2	T,T	T,C	0.125	0.554310735706	0	NA	NA	208,64,13,0	1	1	1	0.449293850311	0
chr8_ref_v2	41944	0	G,T	0	0	252,240,36,40	1	1	0	2	G,G	G,T	0.25	0.0781647728493	1	74,66,65,71	1	1	0	308.998732022	1	2	G,T	NA	NA	0.0289875368733	0	g.41944G>T	0	239,209,0,0	1	1	0	13.3599002447	1	2	G,G	NA	NA	0.0	0	NA	NA	315,275,0,0	1	1	0	307.701089882	1
chr8_ref_v2	63928	0	C,CT	1	1	95,136,7,7	1	1	0	2	C,C	NA	NA	0.172139627225	0	44,53,9,7	1	1	0	2.83593777397	0	2	C,C	C,CT	0.25	0.135617749329	0	NA	NA	79,63,11,7	1	1	0	2.94553173699	0	2	C,C	C,CT	0.125	0.0992098503732	0	NA	NA	115,105,21,3	1	1	0	5.51178891593	0
chr8_ref_v2	71908	0	CT,C	1	1	112,95,17,16	1	1	0	2	CT,CT	NA	NA	0.12665496152	0	71,71,18,7	1	1	0	1.33154032663	0	2	CT,CT	NA	NA	0.252947457229	0	NA	NA	80,88,13,13	1	1	0	1.2349559437	0	2	CT,CT	NA	NA	0.138069655485	0	NA	NA	109,113,17,17	1	1	0	1.11330311462	0
chr8_ref_v2	75978	0	AAT,A	1	1	56,36,11,5	1	1	1	2	AAT,AAT	NA	NA	0.335969100282	0	52,54,14,15	1	1	0	2.91868410999	0	2	AAT,AAT	AAT,A	0.125	0.112240144196	0	NA	NA	37,34,8,7	1	1	1	1.01390672921	0	2	AAT,AAT	NA	NA	0.00401651306931	0	NA	NA	50,44,8,7	1	1	1	1.13759457765	0
chr8_ref_v2	81860	0	C,CAAAA	1	1	59,2,0,19	1	1	0	2	C,C	C,CAAAA	0.5	0.0165293019512	0	32,1,0,12	1	1	0	0.423306307481	0	2	C,C	C,CAAAA	0.5	0.167054084663	0	NA	NA	42,0,0,8	1	1	0	1.24259058746	0	2	C,C	C,CAAAA	0.25	0.381934610698	0	NA	NA	72,2,1,21	1	1	0	0.389247781449	0
chr8_ref_v2	81883	0	G,A	1	0	42,179,64,6	1	1	0	2	G,G	G,A	0.5	0.0510551708003	0	10,131,33,3	1	1	0	3.83955774018	0	2	G,G	G,A	0.5	0.266628663254	0	NA	NA	27,131,47,10	1	1	0	1.8714000527	0	2	G,G	G,A	0.5	0.0790685234757	0	NA	NA	44,173,70,9	1	1	0	0.979678364321	0
chr8_ref_v2	81888	0	G,A	1	0	65,179,53,6	1	1	0	2	G,G	G,A	0.5	0.321018492719	0	20,123,27,3	1	1	0	3.37168531869	0	2	G,G	G,A	0.25	0.384262900458	0	NA	NA	45,126,39,10	1	1	0	1.92305241346	0	2	G,G	G,A	0.5	0.151230969724	1	NA	NA	60,176,63,9	1	1	0	1.28129689033	0
chr8_ref_v2	83097	0	T,G	0	0	35,218,64,0	1	1	0	2	T,T	T,G	0.5	0.260389930164	0	37,118,16,0	1	1	0	5.28343286203	0	2	T,T	T,G	0.25	0.264301623808	0	NA	NA	32,158,51,0	1	1	0	0.809338894052	0	2	T,T	T,G	0.5	0.197168064911	0	NA	NA	43,237,61,0	1	1	0	0.803862021706	0
chr8_ref_v2	100505	0	AT,A	1	1	118,65,10,10	1	1	0	2	AT,AT	NA	NA	0.35056662755	0	84,43,7,8	1	1	0	0.473275293491	0	2	AT,AT	NA	NA	0.46472729605	0	NA	NA	76,61,6,10	1	1	0	1.63600137198	0	2	AT,AT	NA	NA	0.261617908238	0	NA	NA	113,67,5,2	1	1	0	1.258725529	0
chr8_ref_v2	111530	0	CTA,C	1	1	38,48,17,13	1	1	1	2	CTA,CTA	CTA,C	0.25	0.115466299373	0	48,71,7,13	1	1	0	2.17529068883	0	2	CTA,CTA	NA	NA	0.245470107217	0	NA	NA	33,38,10,5	1	1	0	0.945466553971	0	2	CTA,CTA	NA	NA	0.0461801801077	0	NA	NA	62,52,11,11	1	1	0	2.98674095691	0
chr8_ref_v2	115529	0	A,G	1	0	218,211,0,0	1	1	0	2	A,A	NA	NA	0.0	0	122,138,0,0	1	1	0	0.959265228334	0	2	A,A	NA	NA	0.0	0	NA	NA	79,81,66,85	1	1	0	356.510488376	1	2	A,G	NA	NA	0.0578939784189	0	g.115529A>G	0	195,238,1,0	1	1	0	2.0578385126	0
chr8_ref_v2	125832	0	G,GA	1	1	9,10,13,25	1	1	0	2	G,GA	GA,GA	0.5	0.152430137513	0	6,9,16,16	1	1	0	1.28481732476	0	2	GA,GA	G,GA	0.25	0.0242627561879	0	NA	NA	7,3,11,15	1	1	0	0.778740590552	0	2	GA,GA	G,GA	0.25	0.000995071389977	0	NA	NA	16,9,6,21	1	1	0	2.35623973615	0
chr8_ref_v2	126150	0	GT,G	1	1	130,126,14,7	1	1	0	2	GT,GT	NA	NA	0.0821707791279	0	55,56,17,5	1	1	0	3.6128620793	0	2	GT,GT	GT,G	0.125	0.165994045329	0	NA	NA	131,89,8,7	1	1	0	2.42950724321	0	2	GT,GT	NA	NA	0.235591057396	0	NA	NA	148,120,19,13	1	1	0	1.56354826763	0
chr8_ref_v2	145792	0	T,C	1	0	265,232,0,0	1	1	0	2	T,T	NA	NA	0.0	0	126,94,0,0	1	1	0	0.899084569393	0	2	T,T	NA	NA	0.0	0	NA	NA	171,121,47,48	1	1	0	321.914960574	1	2	T,T	T,C	0.5	0.0242646219996	1	NA	NA	281,247,0,0	1	1	0	0.405762441554	0
chr8_ref_v2	159794	0	T,G	1	0	38,226,84,0	1	1	0	2	T,T	T,G	0.5	0.0346855579879	0	19,105,30,0	1	1	0	0.826474839524	0	2	T,T	T,G	0.5	0.287682072452	0	NA	NA	34,170,87,0	1	1	0	1.89089994407	0	2	T,T	T,G	0.5	0.257829109302	0	NA	NA	51,249,103,0	1	1	0	0.829252964453	0
chr8_ref_v2	167627	0	CAT,C	1	1	74,50,10,3	1	1	0	2	CAT,CAT	CAT,C	0.125	0.288524012308	0	62,72,8,10	1	1	0	2.90215121918	0	2	CAT,CAT	CAT,C	0.125	0.0683881237691	0	NA	NA	56,34,3,4	1	1	0	0.81380295557	0	2	CAT,CAT	NA	NA	0.118900609477	0	NA	NA	69,55,6,4	1	1	0	0.816315163667	0
chr8_ref_v2	176845	0	TA,T	1	1	45,65,21,12	1	1	0	2	TA,TA	TA,T	0.125	0.101203469767	0	30,37,13,9	1	1	0	0.545219156827	0	2	TA,TA	TA,T	0.125	0.0109387947183	0	NA	NA	27,55,7,16	1	1	0	2.0577492168	0	2	TA,TA	TA,T	0.125	0.0451581431065	0	NA	NA	50,68,10,20	1	1	0	1.78601925225	0
chr8_ref_v2	187029	0	G,GAA	1	1	5,1,7,17	1	1	0	2	G,GAA	GAA,GAA	0.5	0.287682072452	0	0,2,15,22	1	1	0	1.9132473956	0	2	GAA,GAA	G,GAA	0.125	0.21953415243	0	NA	NA	0,1,6,18	1	1	0	1.19722372342	0	2	GAA,GAA	G,GAA	0.125	0.0237165266173	0	NA	NA	3,1,5,18	1	1	0	0.712552959692	0
chr8_ref_v2	212265	0	CTTTTTTT,C	1	1	0,0,28,134	1	1	0	2	C,C	NA	NA	0.0	0	0,1,13,92	1	1	0	0.865349685924	0	2	C,C	NA	NA	0.00947874395454	0	NA	NA	0,0,20,106	1	1	0	0.437498014063	0	2	C,C	NA	NA	0.0	0	NA	NA	0,0,21,131	1	1	0	0.832705888218	0
chr8_ref_v2	214224	0	T,G	0	0	612,29,210,0	1	1	1	2	T,T	T,G	0.5	0.0125590347765	0	457,7,79,0	1	1	1	12.2128678454	0	2	T,T	T,G	0.25	0.188052231503	0	NA	NA	459,27,175,0	1	1	1	0.82788700386	0	2	T,T	T,G	0.5	0.0828876598058	0	NA	NA	686,17,233,0	1	1	1	0.9973925652	0
chr8_ref_v2	214237	0	T,G	1	0	474,58,175,0	1	1	1	2	T,T	T,G	0.5	0.00754720563538	0	364,24,84,0	1	1	1	6.52263339684	0	2	T,T	T,G	0.5	0.419741794465	0	NA	NA	344,43,165,0	1	1	1	2.53419150176	0	2	T,T	T,G	0.5	0.252175383995	0	NA	NA	526,57,223,0	1	1	1	1.52325497056	0
chr8_ref_v2	214251	0	T,G	0	0	196,94,219,0	1	1	1	2	T,G	T,T	0.125	0.0249389483473	0	199,44,110,0	1	1	1	12.2353390346	0	2	T,G	T,T	0.25	0.272705618262	0	NA	NA	149,61,193,0	1	1	1	1.60251480303	0	2	T,G	NA	NA	0.0792493716541	0	NA	NA	212,101,316,2	1	1	1	3.81847630526	0
chr8_ref_v2	214263	0	C,CT	1	1	68,106,9,11	1	1	1	2	C,C	NA	NA	0.135840617387	0	53,79,12,15	1	1	1	1.87218495264	0	2	C,C	C,CT	0.25	0.0408849099237	0	NA	NA	70,77,15,22	1	1	1	3.71791026172	0	2	C,C	C,CT	0.25	0.110794236148	0	NA	NA	104,138,17,19	1	1	1	1.03710175263	0
chr8_ref_v2	216130	0	C,T	1	0	0,0,112,0	0	1	1	2	T,T	NA	NA	0.00888894741725	0	0,0,58,0	0	1	1	0.0	0	2	T,T	NA	NA	0.0170944333593	0	NA	NA	0,0,80,0	0	1	1	0.0	0	2	T,T	NA	NA	0.0124225199986	0	NA	NA	0,0,85,0	0	1	1	0.0	0
chr8_ref_v2	227809	0	C,T	0	0	183,234,0,0	1	1	0	2	C,C	NA	NA	0.0	0	114,118,0,1	1	1	0	1.25765492048	0	2	C,C	NA	NA	0.00430108189939	0	NA	NA	83,102,84,87	1	1	0	366.175597174	1	2	C,T	NA	NA	0.0786922685757	0	g.227809C>T	0	240,276,0,0	1	1	0	0.920140887843	0
chr8_ref_v2	229207	0	GA,G	1	1	30,44,0,22	1	1	0	2	GA,GA	GA,G	0.125	0.0364850798119	0	25,29,1,11	1	1	0	0.865984982764	0	2	GA,GA	NA	NA	0.331958720755	0	NA	NA	25,31,0,14	1	1	0	0.637489422793	0	2	GA,GA	GA,G	0.125	0.112662588302	0	NA	NA	30,29,0,16	1	1	0	1.18177351828	0
chr8_ref_v2	233322	0	GA,G	1	1	84,124,14,17	1	1	0	2	GA,GA	GA,G	0.125	0.0557308764405	0	68,73,7,10	1	1	0	1.6293665979	0	2	GA,GA	NA	NA	0.196774872545	0	NA	NA	56,91,7,8	1	1	0	0.844889261115	0	2	GA,GA	NA	NA	0.167603902177	0	NA	NA	100,155,7,14	1	1	0	1.25586243277	0
chr8_ref_v2	234761	0	AT,A	1	1	91,104,9,24	1	1	0	2	AT,AT	NA	NA	0.0866952546399	0	49,54,9,9	1	1	0	1.31234665467	0	2	AT,AT	NA	NA	0.0729476410267	0	NA	NA	62,57,7,16	1	1	0	0.693886267504	0	2	AT,AT	AT,A	0.125	0.135000553272	0	NA	NA	91,111,10,21	1	1	0	0.575424424254	0
chr8_ref_v2	236965	0	T,TA	1	1	10,6,10,6	1	1	1	2	T,TA	TA,TA	0.125	0.0166134231012	0	11,23,10,4	1	1	0	5.45261491096	0	2	T,TA	T,T	0.5	0.175083460249	0	NA	NA	6,7,9,2	1	1	1	0.846538824202	0	2	T,TA	NA	NA	0.0259749035694	0	NA	NA	6,10,4,2	1	1	1	2.48201403781	0
chr8_ref_v2	237743	0	CT,C	1	1	74,52,11,10	1	1	0	2	CT,CT	NA	NA	0.0822031989493	0	49,29,6,4	1	1	0	0.746849726877	0	2	CT,CT	NA	NA	0.570119958191	0	NA	NA	39,54,8,5	1	1	0	3.23744013314	0	2	CT,CT	NA	NA	0.239852349795	0	NA	NA	56,65,10,12	1	1	0	2.12603413227	0
chr8_ref_v2	247175	0	C,G	1	0	228,27,0,44	1	1	0	2	C,C	C,G	0.25	0.211309093667	0	88,18,0,3	1	1	0	3.38652697007	0	2	C,C	C,G	0.125	0.56909453189	0	NA	NA	152,23,0,32	1	1	0	0.7593307005	0	2	C,C	C,G	0.25	0.277631736598	0	NA	NA	201,30,0,37	1	1	0	0.898591954667	0
chr8_ref_v2	282577	0	CT,C	1	1	55,109,6,14	1	1	0	2	CT,CT	CT,C	0.125	0.256314155495	0	40,63,5,12	1	1	0	0.831980312854	0	2	CT,CT	CT,C	0.125	0.01703385089	0	NA	NA	33,64,4,8	1	1	0	0.393043089149	0	2	CT,CT	CT,C	0.125	0.223290913156	0	NA	NA	63,92,7,6	1	1	0	1.74808067056	0
chr8_ref_v2	300691	0	G,T	0	0	24,205,60,0	1	1	0	2	G,G	G,T	0.5	0.224235850713	0	20,96,10,0	1	1	0	3.58148780552	0	2	G,G	G,T	0.125	0.352355282794	0	NA	NA	15,147,36,0	1	1	0	0.783915914008	0	2	G,G	G,T	0.5	0.37806613392	0	NA	NA	29,196,77,0	1	1	0	1.5977981846	0
chr8_ref_v2	317572	0	T,G	1	0	34,189,52,0	1	1	0	2	T,T	T,G	0.5	0.33826756924	0	16,93,27,0	1	1	0	0.373400823023	0	2	T,T	T,G	0.5	0.260531083386	0	NA	NA	32,137,38,0	1	1	0	0.973773871011	0	2	T,T	T,G	0.5	0.367724780125	0	NA	NA	24,177,59,0	1	1	0	1.17310801388	0
chr8_ref_v2	340066	0	TTA,T,TTATA	1	1	26,19,8,14,0,3	1	1	1	2	TTA,TTA	TTA,T	0.25	0.14495510059	0	25,23,20,11,4,3	1	1	0	2.91892555288	0	2	TTA,TTA	TTA,T	0.5	0.147119841011	0	NA	NA	15,22,5,5,1,2	1	1	0	2.15436814308	0	2	TTA,TTA	NA	NA	0.280901946755	0	NA	NA	17,24,3,5,16,15	1	1	1	15.4712579742	1
chr8_ref_v2	340356	0	G,T	0	0	14,214,40,1	1	1	0	2	G,G	G,T	0.25	0.230136586805	0	22,102,20,0	1	1	0	5.54230505537	0	2	G,G	G,T	0.25	0.170151021174	0	NA	NA	11,160,25,0	1	1	0	0.676362580223	0	2	G,G	G,T	0.25	0.0623431305741	0	NA	NA	25,186,40,1	1	1	0	2.81825763928	0
chr8_ref_v2	361693	0	T,C	1	0	150,37,0,39	1	1	0	2	T,T	T,C	0.25	0.403680986315	0	91,13,0,16	1	1	0	1.85631416812	0	2	T,T	T,C	0.25	0.13473259397	0	NA	NA	110,28,0,33	1	1	0	0.572283275495	0	2	T,T	T,C	0.5	0.302280871873	0	NA	NA	163,39,0,46	1	1	0	0.495395644621	0
chr8_ref_v2	370551	0	AAT,A	1	1	54,70,12,8	1	1	0	2	AAT,AAT	NA	NA	0.240290193064	0	74,62,8,16	1	1	0	1.98265118114	0	2	AAT,AAT	NA	NA	0.0650941158627	0	NA	NA	52,48,10,8	1	1	0	1.07642317996	0	2	AAT,AAT	NA	NA	0.0207931646733	0	NA	NA	61,55,6,7	1	1	0	1.86477191863	0
chr8_ref_v2	383962	0	T,G	0	0	28,145,21,0	1	1	0	2	T,T	T,G	0.25	0.116338992084	0	11,82,8,0	1	1	0	1.10535090861	0	2	T,T	T,G	0.125	0.372675285285	0	NA	NA	19,94,20,0	1	1	0	1.09661804011	0	2	T,T	T,G	0.25	0.263044768066	0	NA	NA	23,173,27,0	1	1	0	0.757845331187	0
chr8_ref_v2	384617	0	G,T	1	0	25,188,88,0	1	1	0	2	G,G	G,T	0.5	0.225956492691	0	18,94,14,0	1	1	0	4.49444409522	0	2	G,G	G,T	0.25	0.0645385211376	0	NA	NA	16,103,63,0	1	1	0	1.19309343629	0	2	G,T	G,G	0.25	0.109414785986	0	NA	NA	31,201,85,0	1	1	0	0.821845559582	0
chr8_ref_v2	387098	0	AT,A	1	1	62,63,12,39	1	1	0	2	AT,AT	AT,A	0.25	0.0830150201346	0	33,37,16,17	1	1	0	2.87620253207	0	2	AT,AT	AT,A	0.25	0.0268520839224	0	NA	NA	49,48,14,34	1	1	0	1.01190323124	0	2	AT,AT	AT,A	0.5	0.137504608476	0	NA	NA	56,66,11,32	1	1	0	0.848918710409	0
chr8_ref_v2	396953	0	GA,G	1	1	39,43,33,17	1	1	0	2	GA,GA	GA,G	0.5	0.0669318007701	0	19,15,23,9	1	1	0	1.3834835649	0	2	GA,G	GA,GA	0.25	0.00146674367941	0	NA	NA	24,30,30,17	1	1	0	1.1453272003	0	2	GA,G	GA,GA	0.25	0.0515274999264	0	NA	NA	26,42,32,20	1	1	0	0.982037131516	0
chr8_ref_v2	457429	0	A,C	1	0	257,22,0,83	1	1	0	2	A,A	A,C	0.5	0.10178269431	0	97,10,0,13	1	1	0	2.58146321791	0	2	A,A	A,C	0.25	0.0878613557913	0	NA	NA	210,23,0,79	1	1	0	0.768924072456	0	2	A,A	A,C	0.5	0.0296004697763	0	NA	NA	296,40,0,104	1	1	0	2.13548533145	0
chr8_ref_v2	465811	0	C,CTA	1	1	12,10,0,3	1	1	1	2	C,C	C,CTA	0.25	0.0841082176075	0	15,10,0,3	1	1	0	0.481623564345	0	2	C,C	C,CTA	0.125	0.110815956525	0	NA	NA	8,5,0,0	1	0	1	0.680763746816	0	2	NA	NA	NA	NA	0	NA	NA	9,14,1,0	1	1	1	1.3878838744	0
chr8_ref_v2	469169	0	T,G	0	0	229,207,0,0	1	1	0	2	T,T	NA	NA	0.0	0	157,137,0,1	1	1	0	0.444175233208	0	2	T,T	NA	NA	0.00339558900114	0	NA	NA	78,84,94,86	1	1	0	376.785076005	1	2	T,G	NA	NA	0.105360515658	0	g.469169T>G	0	261,217,0,0	1	1	0	0.722633891123	0
chr8_ref_v2	475558	0	C,CA	1	1	0,0,0,0	0	0	0	2	NA	NA	NA	NA	0	34,26,2,3	1	1	0	0.0	0	2	C,C	NA	NA	0.0857422125384	0	NA	NA	34,9,2,3	1	1	0	0.0	0	2	C,C	NA	NA	0.213949131868	0	NA	NA	49,27,2,12	1	1	0	0.0	0
chr8_ref_v2	475940	0	TTATA,T,TTA	1	1	5,3,10,7,50,52	1	1	1	2	TTA,TTA	TTATA,TTA	0.125	0.639938978755	0	1,5,13,13,65,63	1	1	0	1.04938200649	0	2	TTA,TTA	T,TTA	0.125	0.607127643652	0	NA	NA	1,1,5,3,40,48	1	1	0	1.25959169312	0	2	TTA,TTA	NA	NA	0.93542027617	0	NA	NA	0,3,8,9,44,62	1	1	1	1.50459888001	0
chr8_ref_v2	497172	0	G,C	1	0	23,263,65,0	1	1	0	2	G,G	G,C	0.5	0.367724780125	0	16,122,11,0	1	1	0	2.9422991026	0	2	G,G	G,C	0.125	0.265703165733	0	NA	NA	16,204,37,0	1	1	0	1.29265172534	0	2	G,G	G,C	0.25	0.189868762429	0	NA	NA	25,230,46,0	1	1	0	1.03507937013	0
chr8_ref_v2	512220	0	GA,G	1	1	99,111,22,15	1	1	0	2	GA,GA	NA	NA	0.128629543289	0	48,63,16,19	1	1	0	3.03567602181	0	2	GA,GA	GA,G	0.125	0.0514707685086	0	NA	NA	64,74,12,13	1	1	0	0.722629153696	0	2	GA,GA	NA	NA	0.0862017655141	0	NA	NA	65,96,40,11	1	1	0	5.57135394055	0
chr8_ref_v2	514838	0	CTA,C	1	1	46,40,12,10	1	1	1	2	CTA,CTA	NA	NA	0.0166833066745	0	55,62,22,17	1	1	0	1.01261739479	0	2	CTA,CTA	CTA,C	0.125	0.05657863026	0	NA	NA	23,34,5,8	1	1	1	1.52536310079	0	2	CTA,CTA	NA	NA	0.045764505286	0	NA	NA	46,55,10,5	1	1	0	1.89160434043	0
chr8_ref_v2	526396	1	A,C	1	0	0,0,0,9	0	0	1	2	NA	NA	NA	NA	0	0,0,0,6	0	0	1	0.0	0	2	NA	NA	NA	NA	0	NA	NA	0,0,0,9	0	0	1	0.0	0	2	NA	NA	NA	NA	0	NA	NA	0,0,0,13	0	0	1	0.0	0
chr8_ref_v2	527131	1	T,C	0	0	0,0,1,0	0	0	1	2	NA	NA	NA	NA	0	0,0,0,0	0	0	1	0.0	0	2	NA	NA	NA	NA	0	NA	NA	0,0,0,2	0	0	1	0.0	0	2	NA	NA	NA	NA	0	NA	NA	1,0,0,0	0	0	1	0.0	0
chr8_ref_v2	528061	1	G,A	0	0	0,0,3,11	1	0	1	2	NA	NA	NA	NA	0	0,0,4,3	1	0	1	1.49261218131	0	2	NA	NA	NA	NA	0	NA	NA	3,1,1,15	1	1	1	0.926602067497	0	2	NA	NA	NA	NA	0	NA	NA	6,6,1,17	1	1	1	2.81902097789	0
chr8_ref_v2	531278	0	A,G	1	0	0,2,27,118	1	1	1	2	G,G	NA	NA	0.419163952466	0	1,3,23,55	1	1	1	1.85829446907	0	2	G,G	A,G	0.125	0.262364264467	0	NA	NA	0,2,36,106	1	1	0	1.55284605994	0	2	G,G	NA	NA	0.419451350083	0	NA	NA	3,1,43,128	1	1	1	1.69854344025	0
chr8_ref_v2	538500	0	T,G	0	0	0,0,0,0	0	0	1	2	NA	NA	NA	NA	0	0,0,1,0	0	0	1	0.0	0	2	NA	NA	NA	NA	0	NA	NA	0,0,0,0	0	0	1	0.0	0	2	NA	NA	NA	NA	0	NA	NA	0,0,0,0	0	0	1	0.0	0
chr8_ref_v2	543528	0	T,G	0	0	141,0,38,0	1	1	1	2	T,T	T,G	0.5	0.193653122804	0	98,0,14,0	1	1	1	2.05889392785	0	2	T,T	T,G	0.25	0.079145242951	0	NA	NA	98,0,35,0	1	1	1	1.05341164883	0	2	T,T	T,G	0.5	0.0870113769896	0	NA	NA	97,0,37,0	1	1	1	1.37357208389	0
chr8_ref_v2	544366	1	G,A	0	0	0,0,0,0	0	0	1	2	NA	NA	NA	NA	0	0,0,0,1	0	0	1	0.0	0	2	NA	NA	NA	NA	0	NA	NA	0,0,0,0	0	0	1	0.0	0	2	NA	NA	NA	NA	0	NA	NA	0,0,1,0	0	0	1	0.0	0
chr8_ref_v2	544411	1	A,G	0	0	0,0,0,0	0	0	1	2	NA	NA	NA	NA	0	0,0,0,1	0	0	1	0.0	0	2	NA	NA	NA	NA	0	NA	NA	0,0,0,0	0	0	1	0.0	0	2	NA	NA	NA	NA	0	NA	NA	0,0,1,1	1	0	1	0.0	0
chr8_ref_v2	544440	1	C,T	0	0	0,0,0,0	0	0	1	2	NA	NA	NA	NA	0	0,0,0,1	0	0	1	0.0	0	2	NA	NA	NA	NA	0	NA	NA	0,0,0,0	0	0	1	0.0	0	2	NA	NA	NA	NA	0	NA	NA	0,0,1,1	1	0	1	0.0	0
chr8_ref_v2	545892	1	C,T	0	0	0,0,0,0	0	0	1	2	NA	NA	NA	NA	0	0,0,0,1	0	0	1	0.0	0	2	NA	NA	NA	NA	0	NA	NA	0,0,0,0	0	0	1	0.0	0	2	NA	NA	NA	NA	0	NA	NA	0,0,0,0	0	0	1	0.0	0
chr8_ref_v2	545910	1	C,A	1	0	0,0,0,0	0	0	1	2	NA	NA	NA	NA	0	0,0,0,1	0	0	1	0.0	0	2	NA	NA	NA	NA	0	NA	NA	0,0,0,0	0	0	1	0.0	0	2	NA	NA	NA	NA	0	NA	NA	0,0,0,0	0	0	1	0.0	0
chr8_ref_v2	545911	1	G,T	1	0	0,0,0,0	0	0	1	2	NA	NA	NA	NA	0	0,0,0,1	0	0	1	0.0	0	2	NA	NA	NA	NA	0	NA	NA	0,0,0,0	0	0	1	0.0	0	2	NA	NA	NA	NA	0	NA	NA	0,0,0,0	0	0	1	0.0	0
chr8_ref_v2	545916	1	G,A	1	0	0,0,0,0	0	0	1	2	NA	NA	NA	NA	0	0,0,0,1	0	0	1	0.0	0	2	NA	NA	NA	NA	0	NA	NA	0,0,0,0	0	0	1	0.0	0	2	NA	NA	NA	NA	0	NA	NA	0,0,0,0	0	0	1	0.0	0
chr8_ref_v2	545919	1	G,C	1	0	0,0,0,0	0	0	1	2	NA	NA	NA	NA	0	0,0,0,1	0	0	1	0.0	0	2	NA	NA	NA	NA	0	NA	NA	0,0,0,0	0	0	1	0.0	0	2	NA	NA	NA	NA	0	NA	NA	0,0,0,0	0	0	1	0.0	0
chr8_ref_v2	553372	0	G,A	0	0	208,0,76,0	1	1	0	2	G,G	G,A	0.5	0.100083458557	0	101,0,62,0	1	1	0	3.25072181784	0	2	G,A	G,G	0.25	0.0314400203197	0	NA	NA	136,0,32,0	1	1	0	2.03450139138	0	2	G,G	G,A	0.5	0.324861075694	0	NA	NA	166,0,51,0	1	1	0	0.818612883162	0
chr8_ref_v2	553549	0	T,A	1	0	285,230,300,78	1	1	1	2	T,A	T,T	0.125	0.0579582767632	0	143,107,170,48	1	1	1	1.28637062486	0	2	T,A	T,T	0.125	0.114348573208	0	NA	NA	221,171,194,44	1	1	1	1.50002286686	0	2	T,A	T,T	0.25	0.011834457647	0	NA	NA	248,249,260,94	1	1	1	2.10122007153	0
chr8_ref_v2	553569	0	A,T	1	0	315,236,339,122	1	1	1	2	A,T	A,A	0.125	0.0729776621246	0	175,135,175,78	1	1	1	0.973170870474	0	2	A,T	A,A	0.125	0.0481316195292	0	NA	NA	246,166,226,85	1	1	1	1.31533517628	0	2	A,T	A,A	0.125	0.0299160088894	0	NA	NA	284,249,304,139	1	1	1	1.71264478658	0
chr8_ref_v2	553587	0	G,A	1	0	337,237,376,169	1	1	1	2	G,A	NA	NA	0.0518436016563	0	189,169,210,109	1	1	1	2.0517736352	0	2	G,A	NA	NA	0.115341883616	0	NA	NA	263,165,271,112	1	1	1	1.09872471156	0	2	G,A	NA	NA	0.111088206401	0	NA	NA	320,247,350,183	1	1	1	1.07777917482	0
chr8_ref_v2	553599	0	G,A	0	0	344,254,351,205	1	1	1	2	G,A	NA	NA	0.0728224597	0	183,166,204,130	1	1	1	1.11028378391	0	2	G,A	NA	NA	0.0439309292257	0	NA	NA	259,167,262,128	1	1	1	0.943476119349	0	2	G,A	NA	NA	0.0882926071457	0	NA	NA	326,260,352,215	1	1	1	0.720245226992	0
chr8_ref_v2	553612	0	A,T	1	0	329,267,331,235	1	1	1	2	A,T	NA	NA	0.0516465888622	0	171,178,197,148	1	1	1	1.32212360758	0	2	A,T	NA	NA	0.0115275051711	0	NA	NA	252,171,266,154	1	1	1	1.633833333	0	2	A,T	NA	NA	0.00711746776886	0	NA	NA	327,260,349,238	1	1	1	0.802686298453	0
chr8_ref_v2	553650	0	G,A	1	0	298,225,330,269	1	1	1	2	G,A	A,A	0.125	0.11563429423	0	184,162,155,162	1	1	1	2.86029578797	0	2	G,A	NA	NA	0.0875370011804	0	NA	NA	239,170,219,162	1	1	1	2.2032848231	0	2	G,A	NA	NA	0.0709157809161	0	NA	NA	323,216,336,238	1	1	1	1.48865464268	0
chr8_ref_v2	553677	0	A,G	0	0	305,232,316,265	1	1	1	2	A,G	NA	NA	0.078752662343	0	160,173,139,151	1	1	1	5.22244118032	0	2	A,G	A,A	0.125	0.113052861281	0	NA	NA	215,172,205,186	1	1	1	0.819334128162	0	2	A,G	NA	NA	0.0102828669556	0	NA	NA	314,246,328,247	1	1	1	0.753970821965	0
chr8_ref_v2	553710	0	G,C	0	0	306,260,323,260	1	1	1	2	G,C	NA	NA	0.0295931081473	0	153,159,152,147	1	1	1	1.63371296946	0	2	G,C	NA	NA	0.0425596144188	0	NA	NA	214,206,213,239	1	1	1	3.43340296422	0	2	G,C	NA	NA	0.0734274685548	0	NA	NA	319,278,326,252	1	1	1	0.81672855462	0
chr8_ref_v2	553745	0	T,G	0	0	281,336,282,296	1	1	1	2	T,G	NA	NA	0.065295155233	0	147,174,170,175	1	1	1	1.14158028296	0	2	T,G	NA	NA	0.0721032939013	0	NA	NA	221,242,215,255	1	1	1	1.42910498476	0	2	T,G	NA	NA	0.0150056406179	0	NA	NA	312,341,315,311	1	1	1	0.720635648178	0
chr8_ref_v2	553822	0	A,G	1	0	227,329,254,355	1	1	1	2	A,G	NA	NA	0.0910499734593	0	120,182,157,178	1	1	1	1.34149012249	0	2	A,G	NA	NA	0.10370351445	0	NA	NA	154,215,176,239	1	1	1	0.547944312205	0	2	A,G	NA	NA	0.11748187619	0	NA	NA	257,334,275,359	1	1	1	1.00627354797	0
chr8_ref_v2	553893	0	T,A	0	0	169,279,220,297	1	1	1	2	T,A	A,A	0.125	0.108064786187	0	92,137,99,138	1	1	1	1.01214201292	0	2	T,A	NA	NA	0.0343381375809	0	NA	NA	115,210,136,193	1	1	1	1.43798872936	0	2	T,A	NA	NA	0.0122325684356	0	NA	NA	193,311,198,269	1	1	1	2.40348452847	0
chr8_ref_v2	553918	0	C,G	1	0	151,274,186,285	1	1	1	2	C,G	NA	NA	0.102768925092	0	108,130,108,127	1	1	1	3.58124800769	0	2	C,G	NA	NA	0.0126851595273	0	NA	NA	95,207,127,184	1	1	1	1.32318114254	0	2	C,G	NA	NA	0.0293658948044	0	NA	NA	175,277,172,268	1	1	1	1.83970890808	0
chr8_ref_v2	553934	0	T,G	1	0	143,248,166,264	1	1	1	2	T,G	NA	NA	0.0950776487022	0	116,129,108,112	1	1	1	5.2910104853	0	2	T,G	NA	NA	0.107630664192	0	NA	NA	105,193,108,172	1	1	0	1.3680216457	0	2	T,G	NA	NA	0.0623038833362	0	NA	NA	161,273,145,253	1	1	1	1.71157660087	0
chr8_ref_v2	553974	0	C,T	1	0	162,206,132,252	1	1	0	2	C,T	NA	NA	0.0425596144188	0	117,136,107,124	1	1	1	2.63346590304	0	2	C,T	NA	NA	0.0909717782057	0	NA	NA	101,162,83,172	1	1	0	1.56910538533	0	2	C,T	NA	NA	0.0308904870193	0	NA	NA	152,244,125,243	1	1	0	2.53650393993	0
chr8_ref_v2	553988	0	C,T	1	0	153,194,105,248	1	1	0	2	C,T	NA	NA	0.0171432769864	0	109,137,102,145	1	1	1	3.55878757925	0	2	C,T	NA	NA	0.00405680069561	0	NA	NA	101,146,72,177	1	1	0	0.686072093837	0	2	C,T	NA	NA	0.00806455983673	0	NA	NA	140,226,118,251	1	1	0	1.45010427243	0
chr8_ref_v2	554028	0	C,G	1	0	89,179,46,175	1	1	0	2	C,G	C,C	0.125	0.0584901492878	0	61,120,55,121	1	1	0	3.79265709107	0	2	C,G	NA	NA	0.0280130362277	0	NA	NA	58,111,39,119	1	1	0	1.18776413798	0	2	C,G	NA	NA	0.0673036818961	0	NA	NA	91,172,60,172	1	1	0	1.59238371531	0
chr8_ref_v2	554034	0	T,C	1	0	81,183,48,178	1	1	0	2	T,C	T,T	0.125	0.0959003244069	0	55,121,52,126	1	1	0	2.71747310564	0	2	T,C	NA	NA	0.0112995552539	0	NA	NA	49,115,47,117	1	1	0	2.3048354245	0	2	T,C	NA	NA	0.0	0	NA	NA	81,168,60,159	1	1	0	1.71746092084	0
chr8_ref_v2	554037	0	A,C	1	0	78,182,50,176	1	1	0	2	A,C	A,A	0.125	0.111167796538	0	53,121,45,130	1	1	0	1.25065415166	0	2	A,C	NA	NA	0.00573067470899	0	NA	NA	48,116,47,114	1	1	0	1.98581489942	0	2	A,C	NA	NA	0.0184620628397	0	NA	NA	78,164,59,160	1	1	0	1.32765359237	0
chr8_ref_v2	554044	0	G,T	0	0	67,189,58,189	1	1	0	2	G,T	NA	NA	0.0357891078516	0	43,116,42,140	1	1	0	1.09413208017	0	2	G,T	T,T	0.125	0.116211943424	0	NA	NA	39,112,46,116	1	1	0	1.31216590386	0	2	G,T	NA	NA	0.0703164984175	0	NA	NA	63,172,57,167	1	1	0	0.548118730151	0
chr8_ref_v2	554069	0	G,A	0	0	66,180,107,172	1	1	0	2	G,A	A,A	0.125	0.125434182392	0	48,91,50,105	1	1	0	1.51014142418	0	2	G,A	NA	NA	0.108951183789	0	NA	NA	56,102,67,102	1	1	0	2.0174655966	0	2	G,A	NA	NA	0.0673036818961	0	NA	NA	65,160,81,155	1	1	0	0.833340721494	0
chr8_ref_v2	554070	0	CGAAAAAATAAA,C	0	0	140,198,65,168	1	1	0	2	CGAAAAAATAAA,C	CGAAAAAATAAA,CGAAAAAATAAA	0.125	0.120693013636	0	62,122,48,86	1	1	0	1.7069620297	0	2	CGAAAAAATAAA,C	CGAAAAAATAAA,CGAAAAAATAAA	0.125	0.0657815293772	0	NA	NA	85,112,57,98	1	1	0	2.42791598061	0	2	CGAAAAAATAAA,C	CGAAAAAATAAA,CGAAAAAATAAA	0.125	0.0115358164622	0	NA	NA	105,166,61,153	1	1	0	1.02527681638	0
chr8_ref_v2	554110	0	C,T	1	0	144,136,146,138	1	1	0	2	C,T	NA	NA	0.014184634992	0	73,79,48,77	1	1	0	1.71605324311	0	2	C,T	C,C	0.125	0.0557476447369	0	NA	NA	88,91,60,80	1	1	0	1.721099521	0	2	C,T	C,C	0.125	0.00557104504946	0	NA	NA	117,135,87,109	1	1	0	2.89218779117	0
chr8_ref_v2	554141	0	A,G	0	0	180,139,112,123	1	1	0	2	A,G	A,A	0.125	0.0542911603598	0	77,77,41,81	1	1	0	2.71358180056	0	2	A,G	A,A	0.125	0.0183828706005	0	NA	NA	111,87,44,77	1	1	0	1.17590304099	0	2	A,G	A,A	0.25	0.0183491386682	0	NA	NA	151,134,69,90	1	1	0	2.24948848294	0
chr8_ref_v2	554148	0	A,G	1	0	186,140,103,118	1	1	0	2	A,G	A,A	0.25	0.122090943917	0	77,81,41,83	1	1	0	3.23641281763	0	2	A,G	A,A	0.125	0.00900096085898	0	NA	NA	114,92,40,77	1	1	0	1.25784457369	0	2	A,G	A,A	0.25	0.0548766102258	0	NA	NA	154,129,66,88	1	1	0	1.5762732547	0
chr8_ref_v2	554149	0	A,T	1	0	184,140,103,119	1	1	0	2	A,T	A,A	0.125	0.126751705639	0	77,83,41,81	1	1	0	2.71613390462	0	2	A,T	A,A	0.125	0.0198383422197	0	NA	NA	115,92,39,77	1	1	0	1.35906815113	0	2	A,T	A,A	0.25	0.068302978393	0	NA	NA	154,128,66,88	1	1	0	1.52253014963	0
chr8_ref_v2	554156	0	C,CT	0	0	180,140,77,118	1	1	0	2	C,CT	C,C	0.25	0.015504186536	0	74,84,33,85	1	1	0	3.12318662025	0	2	C,CT	C,C	0.125	0.0405959802804	0	NA	NA	111,90,29,70	1	1	0	1.14481737739	0	2	C,CT	C,C	0.25	0.197359434158	0	NA	NA	145,131,49,84	1	1	0	1.84435440511	0
chr8_ref_v2	554159	0	AG,A	0	0	179,148,70,116	1	1	0	2	AG,A	AG,AG	0.25	0.0533878734181	1	74,88,33,89	1	1	0	3.6913839142	0	2	AG,A	AG,AG	0.125	0.0322608622182	0	NA	NA	106,91,28,70	1	1	0	0.793158597302	0	2	AG,A	AG,AG	0.25	0.187410626301	0	NA	NA	145,136,49,84	1	1	0	1.42071438955	0
chr8_ref_v2	554163	0	C,T	0	0	174,150,69,116	1	1	0	2	C,T	C,C	0.25	0.049562066948	1	71,92,33,89	1	1	0	3.57045327283	0	2	C,T	C,C	0.125	0.0384147277926	0	NA	NA	105,89,28,68	1	1	0	0.784636738151	0	2	C,T	C,C	0.25	0.19268434383	0	NA	NA	142,134,46,86	1	1	0	1.1919697757	0
chr8_ref_v2	554168	0	T,C	0	0	165,151,63,110	1	1	0	2	T,C	T,T	0.25	0.0916249953231	1	64,89,29,82	1	1	0	3.46480365864	0	2	T,C	T,T	0.125	0.0695932917992	0	NA	NA	97,86,23,66	1	1	0	0.752492911013	0	2	T,C	T,T	0.25	0.210024159343	0	NA	NA	133,128,43,84	1	1	0	0.792798169549	0
chr8_ref_v2	554176	0	C,T	0	0	151,146,49,103	1	1	0	2	C,T	C,C	0.25	0.15902599419	1	55,89,23,79	1	1	0	3.7480747051	0	2	C,T	C,C	0.125	0.0935260580108	0	NA	NA	83,82,21,62	1	1	0	0.622212775846	0	2	C,T	C,C	0.25	0.176279242338	0	NA	NA	120,123,36,79	1	1	0	0.667845053015	0
chr8_ref_v2	554177	0	T,C	0	0	149,147,48,103	1	1	0	2	T,C	T,T	0.25	0.162253993743	1	51,89,23,79	1	1	0	4.06191659606	0	2	T,C	T,T	0.125	0.0653551810441	0	NA	NA	83,81,21,60	1	1	0	0.501139861109	0	2	T,C	T,T	0.25	0.194591649386	0	NA	NA	118,122,36,77	1	1	0	0.643479640761	0
chr8_ref_v2	554208	0	G,A	0	0	72,125,0,79	1	1	0	2	G,G	G,A	0.5	0.197435194604	0	19,77,2,66	1	1	0	4.31787577008	0	2	G,A	G,G	0.125	0.0935260580108	0	NA	NA	33,65,0,56	1	1	0	1.69362520089	0	2	G,A	G,G	0.25	0.03109058707	0	NA	NA	51,100,1,71	1	1	0	0.846409405065	0
chr8_ref_v2	554286	0	T,C	1	0	103,147,4,183	1	1	0	2	T,C	T,T	0.125	0.0390378727268	0	19,48,0,70	1	1	0	2.01799650789	0	2	T,C	NA	NA	0.0579872576503	0	NA	NA	58,107,3,87	1	1	0	2.55994553515	0	2	T,C	T,T	0.25	0.0953101798043	0	NA	NA	71,123,2,107	1	1	0	2.23683386977	0
chr8_ref_v2	554304	0	A,T	1	0	122,161,12,182	1	1	0	2	A,T	A,A	0.125	0.126274310299	0	22,55,1,70	1	1	0	2.32832688979	0	2	A,T	NA	NA	0.0811255448124	0	NA	NA	76,105,9,79	1	1	0	1.74243767235	0	2	A,T	A,A	0.25	0.210334593022	0	NA	NA	86,124,6,90	1	1	0	2.4114147528	0
chr8_ref_v2	554366	0	C,T	0	0	105,87,21,44	1	1	0	2	C,C	C,T	0.5	0.015504186536	1	27,38,12,33	1	1	0	3.77300143468	0	2	C,T	C,C	0.125	0.116410351844	0	NA	NA	117,37,20,10	1	1	0	10.8689370726	0	2	C,C	C,T	0.25	0.310154928304	1	NA	NA	131,46,21,12	1	1	0	10.8833732154	0
chr8_ref_v2	554368	0	T,A	1	0	104,84,21,39	1	1	0	2	T,T	T,A	0.5	0.0434851119397	1	28,37,12,33	1	1	0	4.48227457788	0	2	T,A	T,T	0.125	0.116410351844	0	NA	NA	115,33,20,8	1	1	0	11.0623913617	0	2	T,T	T,A	0.25	0.280902385466	1	NA	NA	131,42,21,9	1	1	0	11.5989259111	0
chr8_ref_v2	554440	0	C,T	0	0	107,86,11,2	1	1	1	2	C,C	C,T	0.125	0.0103093696589	0	39,29,7,5	1	1	1	3.25155403894	0	2	C,C	C,T	0.25	0.211309093667	0	NA	NA	97,49,8,7	1	1	1	3.17824878319	0	2	C,C	C,T	0.25	0.329646271551	0	NA	NA	128,94,22,6	1	1	1	2.33396086602	0
chr8_ref_v2	554449	0	T,C	0	0	105,95,11,6	1	1	1	2	T,T	T,C	0.125	0.24294617861	0	43,36,7,5	1	1	1	1.23408058552	0	2	T,T	T,C	0.25	0.0613689463763	0	NA	NA	87,67,8,9	1	1	1	1.33030706481	0	2	T,T	T,C	0.25	0.257829109302	0	NA	NA	129,109,21,10	1	1	1	1.61538745195	0
chr8_ref_v2	554460	0	A,C	0	0	116,110,14,8	1	1	1	2	A,A	A,C	0.125	0.378557655188	0	47,38,8,9	1	1	1	2.43590902038	0	2	A,A	A,C	0.25	0.336472236621	0	NA	NA	92,80,12,10	1	1	1	1.07524824968	0	2	A,A	A,C	0.25	0.1105418744	0	NA	NA	133,121,22,15	1	1	1	1.62604153706	0
chr8_ref_v2	554608	0	C,T	0	0	0,78,0,6	1	1	1	2	C,C	C,T	0.125	0.290851647213	0	0,13,0,2	1	0	1	0.554269748258	0	2	NA	NA	NA	NA	0	NA	NA	0,72,0,11	1	1	1	1.51502883322	0	2	C,C	C,T	0.25	0.150657809648	0	NA	NA	0,72,0,9	1	1	1	0.924219991017	0
chr8_ref_v2	554638	0	C,G	0	0	0,101,0,17	1	1	1	2	C,C	C,G	0.25	0.211309093667	0	0,16,0,3	1	0	1	0.276258002489	0	2	NA	NA	NA	NA	0	NA	NA	0,77,1,25	1	1	1	2.39036460754	0	2	C,C	C,G	0.5	0.0193238218235	0	NA	NA	1,87,0,16	1	1	1	0.386617801076	0
chr8_ref_v2	554746	0	A,G	1	0	0,48,0,13	1	1	1	2	A,A	A,G	0.5	0.154150679827	0	0,12,0,2	1	0	1	0.405054084523	0	2	NA	NA	NA	NA	0	NA	NA	0,21,1,7	1	1	1	0.628808703632	0	2	A,A	A,G	0.5	0.109868768637	0	NA	NA	0,33,0,11	1	1	1	0.484438132838	0
chr8_ref_v2	554833	0	C,T	0	0	0,0,0,0	0	0	1	2	NA	NA	NA	NA	0	0,0,0,1	0	0	1	0.0	0	2	NA	NA	NA	NA	0	NA	NA	0,0,0,0	0	0	1	0.0	0	2	NA	NA	NA	NA	0	NA	NA	0,0,0,0	0	0	1	0.0	0
chr8_ref_v2	554858	0	G,A	1	0	0,0,0,0	0	0	1	2	NA	NA	NA	NA	0	0,0,0,1	0	0	1	0.0	0	2	NA	NA	NA	NA	0	NA	NA	0,0,0,0	0	0	1	0.0	0	2	NA	NA	NA	NA	0	NA	NA	2,0,0,0	0	0	1	0.0	0
chr8_ref_v2	554859	0	A,C	1	0	0,0,0,0	0	0	1	2	NA	NA	NA	NA	0	0,0,0,1	0	0	1	0.0	0	2	NA	NA	NA	NA	0	NA	NA	0,0,0,0	0	0	1	0.0	0	2	NA	NA	NA	NA	0	NA	NA	2,0,0,0	0	0	1	0.0	0
chr8_ref_v2	554860	0	T,A	1	0	0,0,0,0	0	0	1	2	NA	NA	NA	NA	0	0,0,0,1	0	0	1	0.0	0	2	NA	NA	NA	NA	0	NA	NA	0,0,0,0	0	0	1	0.0	0	2	NA	NA	NA	NA	0	NA	NA	2,0,0,0	0	0	1	0.0	0
chr8_ref_v2	555214	0	C,G	0	0	129,129,36,3	1	1	1	2	C,C	C,G	0.25	0.0565122102633	0	39,12,22,1	1	1	1	6.05687794692	0	2	C,G	C,C	0.25	0.285505793029	0	NA	NA	105,84,25,2	1	1	1	1.14761149227	0	2	C,C	C,G	0.25	0.0	0	NA	NA	167,110,68,4	1	1	1	4.64090008606	0
chr8_ref_v2	555260	0	C,G	0	0	184,209,123,29	1	1	1	2	C,C	C,G	0.5	0.148683197645	0	75,48,51,18	1	1	1	2.84438151801	0	2	C,G	C,C	0.25	0.0672522270092	0	NA	NA	164,164,86,14	1	1	1	1.65560194053	0	2	C,C	C,G	0.5	0.0892311337279	0	NA	NA	218,202,121,46	1	1	1	2.27281402713	0
chr8_ref_v2	555331	0	T,C	0	0	180,184,74,36	1	1	1	2	T,T	T,C	0.5	0.0980612131762	0	47,67,20,25	1	1	1	3.77108288576	0	2	T,T	T,C	0.5	0.169076330044	0	NA	NA	150,116,54,13	1	1	1	2.50599581104	0	2	T,T	T,C	0.5	0.280191400723	0	NA	NA	204,196,61,64	1	1	1	4.00203976201	0
chr8_ref_v2	555343	0	G,T	0	0	147,162,49,22	1	1	1	2	G,G	G,T	0.5	0.372049111188	0	35,58,13,21	1	1	1	5.57496422362	0	2	G,G	G,T	0.5	0.092373320131	0	NA	NA	123,99,38,11	1	1	1	1.8934980923	0	2	G,G	G,T	0.5	0.412244795094	0	NA	NA	174,184,45,54	1	1	1	6.31411428913	0
chr8_ref_v2	555427	0	C,T	1	0	3,124,1,66	1	1	1	2	C,T	C,C	0.25	0.128668843302	0	1,23,0,15	1	1	1	0.477592080417	0	2	C,T	C,C	0.25	0.105360515658	0	NA	NA	3,130,0,57	1	1	1	0.992095633983	0	2	C,T	C,C	0.5	0.268706170993	0	NA	NA	3,160,0,43	1	1	1	5.04018725978	0
chr8_ref_v2	555451	0	G,C	0	0	1,168,1,91	1	1	1	2	G,C	G,G	0.25	0.097284514108	0	2,27,0,22	1	1	1	2.01597969365	0	2	G,C	G,G	0.125	0.041181498555	0	NA	NA	2,153,0,72	1	1	1	0.990887455211	0	2	G,C	G,G	0.25	0.242140052005	0	NA	NA	8,162,0,56	1	1	1	6.0935990056	0
chr8_ref_v2	555460	0	C,T	1	0	1,181,1,95	1	1	1	2	C,T	C,C	0.25	0.128832871843	0	3,29,0,20	1	1	1	3.4803733326	0	2	C,T	C,C	0.25	0.0896121586897	0	NA	NA	8,156,0,68	1	1	1	5.74391535751	0	2	C,T	C,C	0.5	0.232852365441	0	NA	NA	17,166,0,61	1	1	1	16.49569057	0
chr8_ref_v2	555592	0	C,T	1	0	111,38,6,4	1	1	1	2	C,C	C,T	0.125	0.0066889881508	0	37,21,10,4	1	1	1	3.96200029418	0	2	C,C	C,T	0.5	0.322773392263	0	NA	NA	71,15,9,1	1	1	1	2.09760924485	0	2	C,C	C,T	0.25	0.205852054204	0	NA	NA	83,40,4,0	1	1	1	1.59955502494	0
chr8_ref_v2	555754	0	T,C	0	0	214,81,48,0	1	1	0	2	T,T	T,C	0.25	0.150755090826	0	92,19,24,1	1	1	0	1.45558581017	0	2	T,T	T,C	0.5	0.392042087776	0	NA	NA	175,65,28,0	1	1	0	0.858147897168	0	2	T,T	T,C	0.25	0.1674329443	0	NA	NA	225,82,34,0	1	1	0	1.14059634584	0
chr8_ref_v2	555757	0	T,C	0	0	214,87,47,0	1	1	0	2	T,T	T,C	0.25	0.110000895214	0	97,20,26,1	1	1	0	1.87858014967	0	2	T,T	T,C	0.5	0.367724780125	0	NA	NA	177,70,27,0	1	1	0	0.90358716319	0	2	T,T	T,C	0.25	0.231273677397	0	NA	NA	231,87,34,0	1	1	0	1.2881341193	0
chr8_ref_v2	555760	0	A,T	0	0	215,91,48,0	1	1	0	2	A,A	A,T	0.25	0.114145345214	0	98,19,28,1	1	1	0	2.44414050434	0	2	A,A	A,T	0.5	0.296265816143	0	NA	NA	175,79,28,0	1	1	0	0.86483485313	0	2	A,A	A,T	0.25	0.224128287977	0	NA	NA	235,93,35,0	1	1	0	1.27512900489	0
chr8_ref_v2	555835	0	T,C	1	0	240,228,201,52	1	1	0	2	T,C	T,T	0.25	0.104253183424	1	150,89,123,13	1	1	0	3.53557777623	0	2	T,C	T,T	0.25	0.0529830424295	0	NA	NA	188,168,144,34	1	1	0	0.778052049444	0	2	T,C	T,T	0.25	0.182321556794	1	NA	NA	269,242,204,37	1	1	0	1.23357719771	0
chr8_ref_v2	555841	0	T,C	0	0	246,237,213,54	1	1	0	2	T,C	T,T	0.25	0.0819423714863	1	147,94,125,17	1	1	0	2.50201722769	0	2	T,C	T,T	0.25	0.0181442521234	0	NA	NA	183,174,157,36	1	1	0	0.475633169558	0	2	T,C	T,T	0.25	0.104219969109	1	NA	NA	267,250,209,38	1	1	0	1.17969885001	0
chr8_ref_v2	555846	0	A,G	0	0	248,238,221,55	1	1	0	2	A,G	A,A	0.25	0.0549821344174	1	148,93,128,19	1	1	0	2.449661128	0	2	A,G	A,A	0.25	0.0164612770541	0	NA	NA	184,175,165,36	1	1	0	0.449802625992	0	2	A,G	A,A	0.25	0.0691918566632	1	NA	NA	271,252,216,41	1	1	0	1.1792425755	0
chr8_ref_v2	555855	0	G,C	0	0	251,238,244,55	1	1	1	2	G,C	G,G	0.25	0.0189067076818	0	145,104,148,23	1	1	0	1.62677878702	0	2	G,C	G,G	0.125	0.124474911681	0	NA	NA	188,175,184,39	1	1	0	0.417628022935	0	2	G,C	G,G	0.25	0.0235945609613	0	NA	NA	279,251,237,49	1	1	0	1.17126611843	0
chr8_ref_v2	555866	0	G,A	1	0	267,236,275,55	1	1	1	2	G,A	G,G	0.25	0.0893281081268	0	144,101,151,30	1	1	0	0.948247089034	0	2	G,A	G,G	0.125	0.051446750998	0	NA	NA	192,163,201,45	1	1	0	0.769498854798	0	2	G,A	G,G	0.125	0.115471825262	0	NA	NA	271,258,245,59	1	1	0	1.38186447411	0
chr8_ref_v2	555868	0	G,T	1	0	267,240,280,56	1	1	1	2	G,T	G,G	0.25	0.099425780138	0	142,99,150,30	1	1	0	0.963212504679	0	2	G,T	G,G	0.125	0.0405256543195	0	NA	NA	187,162,202,44	1	1	0	0.740561662609	0	2	G,T	G,G	0.125	0.0984259579892	0	NA	NA	264,260,246,61	1	1	0	1.45766545528	0
chr8_ref_v2	555976	0	GT,G	0	0	248,201,229,115	1	1	1	2	GT,G	GT,GT	0.125	0.0150668020879	0	156,102,156,64	1	1	1	1.44820477486	0	2	GT,G	GT,GT	0.125	0.0919823897117	0	NA	NA	152,187,172,106	1	1	1	2.8914507812	0	2	GT,G	GT,GT	0.125	0.0529354345911	0	NA	NA	244,234,243,165	1	1	1	3.45956495989	0
chr8_ref_v2	555998	0	A,C	1	0	276,235,241,150	1	1	1	2	A,C	A,A	0.125	0.0163476019374	0	161,120,164,93	1	1	1	1.64955744423	0	2	A,C	NA	NA	0.0892785844385	0	NA	NA	150,184,163,130	1	1	1	2.8454700296	0	2	A,C	A,A	0.125	0.120346044321	0	NA	NA	237,262,258,210	1	1	1	5.00353509223	0
chr8_ref_v2	556000	0	A,G	1	0	272,229,246,150	1	1	1	2	A,G	A,A	0.125	0.0161225384505	0	161,120,165,91	1	1	1	1.36880726611	0	2	A,G	NA	NA	0.0931772248542	0	NA	NA	154,183,165,135	1	1	1	3.12231156786	0	2	A,G	NA	NA	0.116300455696	0	NA	NA	240,266,263,205	1	1	1	3.90500895303	0
chr8_ref_v2	556012	0	A,T	1	0	276,229,260,190	1	1	1	2	A,T	NA	NA	0.115310846511	0	152,132,170,115	1	1	1	1.1285474994	0	2	A,T	NA	NA	0.00351494210744	0	NA	NA	159,196,165,155	1	1	1	3.24692458575	0	2	A,T	NA	NA	0.103796793682	0	NA	NA	250,270,265,241	1	1	1	2.79881371751	0
chr8_ref_v2	556032	0	T,C	1	0	280,245,272,247	1	1	1	2	T,C	NA	NA	0.0114943794257	0	155,137,166,152	1	1	1	0.833827857286	0	2	T,C	NA	NA	0.0852975805119	0	NA	NA	169,178,161,182	1	1	1	1.35175027347	0	2	T,C	NA	NA	0.0115943327809	0	NA	NA	247,288,263,265	1	1	1	2.58255987147	0
chr8_ref_v2	556083	0	A,T	0	0	169,309,207,303	1	1	1	2	A,T	NA	NA	0.0647999932269	0	104,178,112,154	1	1	1	1.03221429185	0	2	A,T	NA	NA	0.0584107621564	0	NA	NA	127,202,130,205	1	1	1	1.04670733234	0	2	A,T	NA	NA	0.0180727810597	0	NA	NA	183,289,188,268	1	1	1	1.71669083246	0
chr8_ref_v2	556155	1	T,C	1	0	26,254,87,235	1	1	0	2	NA	NA	NA	NA	0	49,159,60,133	1	1	0	10.7257624923	0	2	NA	NA	NA	NA	0	NA	NA	21,162,68,157	1	1	0	0.963849962265	0	2	NA	NA	NA	NA	0	NA	NA	53,208,100,206	1	1	0	7.15104828857	0
chr8_ref_v2	556156	1	A,G	1	0	24,255,86,231	1	1	0	2	NA	NA	NA	NA	0	49,161,60,136	1	1	0	11.5913367144	0	2	NA	NA	NA	NA	0	NA	NA	20,162,66,157	1	1	0	0.852107534533	0	2	NA	NA	NA	NA	0	NA	NA	51,205,100,207	1	1	0	7.46838810079	0
chr8_ref_v2	556170	1	T,G	1	0	18,262,77,237	1	1	0	2	NA	NA	NA	NA	0	44,176,53,142	1	1	0	12.6589168659	0	2	NA	NA	NA	NA	0	NA	NA	12,164,54,151	1	1	0	0.634001721881	0	2	NA	NA	NA	NA	0	NA	NA	40,214,85,218	1	1	0	6.45010184435	0
chr8_ref_v2	556185	1	T,A	0	0	11,269,57,245	1	1	0	2	NA	NA	NA	NA	0	32,172,45,153	1	1	0	11.3734565077	0	2	NA	NA	NA	NA	0	NA	NA	5,162,35,162	1	1	0	0.762012589062	0	2	NA	NA	NA	NA	0	NA	NA	26,208,69,224	1	1	0	5.27975974401	0
chr8_ref_v2	556228	1	A,G	1	0	0,243,22,247	1	1	0	2	NA	NA	NA	NA	0	2,158,13,143	1	1	0	1.19784657153	0	2	NA	NA	NA	NA	0	NA	NA	0,146,14,148	1	1	0	0.431185206224	0	2	NA	NA	NA	NA	0	NA	NA	2,189,12,205	1	1	0	0.828227961763	0
chr8_ref_v2	556232	1	T,A	1	0	0,238,24,245	1	1	0	2	NA	NA	NA	NA	0	2,153,15,140	1	1	0	1.18571981063	0	2	NA	NA	NA	NA	0	NA	NA	0,139,12,146	1	1	0	0.407967393126	0	2	NA	NA	NA	NA	0	NA	NA	2,185,14,201	1	1	0	0.813922372317	0
chr8_ref_v2	556241	1	C,T	0	0	0,213,35,238	1	1	0	2	NA	NA	NA	NA	0	2,138,18,140	1	1	0	1.19366104667	0	2	NA	NA	NA	NA	0	NA	NA	0,125,17,150	1	1	0	0.658734796495	0	2	NA	NA	NA	NA	0	NA	NA	1,175,23,201	1	1	0	0.511980514124	0
chr8_ref_v2	556263	1	T,G	0	0	110,212,0,140	1	1	0	2	NA	NA	NA	NA	0	41,111,0,100	1	1	0	3.36652614222	0	2	NA	NA	NA	NA	0	NA	NA	62,133,0,88	1	1	0	0.437248724113	0	2	NA	NA	NA	NA	0	NA	NA	88,182,0,128	1	1	0	0.648651512959	0
chr8_ref_v2	556270	1	G,A	0	0	138,189,0,119	1	1	0	2	NA	NA	NA	NA	0	44,101,0,91	1	1	0	5.22325223742	0	2	NA	NA	NA	NA	0	NA	NA	78,123,0,76	1	1	0	0.580784582359	0	2	NA	NA	NA	NA	0	NA	NA	105,160,0,108	1	1	0	0.762238774912	0
chr8_ref_v2	556271	1	G,A	0	0	139,187,0,114	1	1	0	2	NA	NA	NA	NA	0	45,102,0,91	1	1	0	5.64394034503	0	2	NA	NA	NA	NA	0	NA	NA	80,122,0,74	1	1	0	0.524544680569	0	2	NA	NA	NA	NA	0	NA	NA	107,156,0,102	1	1	0	0.694640539895	0
chr8_ref_v2	556280	1	C,G	1	0	160,177,0,92	1	1	0	2	NA	NA	NA	NA	0	56,92,0,82	1	1	0	7.21725165287	0	2	NA	NA	NA	NA	0	NA	NA	95,111,0,61	1	1	0	0.508008006979	0	2	NA	NA	NA	NA	0	NA	NA	128,147,0,87	1	1	0	0.893252055675	0
chr8_ref_v2	556318	1	G,C	1	0	330,103,0,19	1	1	0	2	NA	NA	NA	NA	0	86,52,2,24	1	1	0	9.55929790804	1	2	NA	NA	NA	NA	0	NA	NA	215,60,0,9	1	1	0	0.783149979571	0	2	NA	NA	NA	NA	0	NA	NA	281,97,0,19	1	1	0	0.636587669266	0
chr8_ref_v2	556319	1	A,G	1	0	336,98,0,13	1	1	0	2	NA	NA	NA	NA	0	87,52,2,23	1	1	0	12.3794955586	1	2	NA	NA	NA	NA	0	NA	NA	215,59,2,8	1	1	0	0.949820467265	0	2	NA	NA	NA	NA	0	NA	NA	286,95,0,17	1	1	0	1.13340592296	0
chr8_ref_v2	558048	1	A,G	1	0	0,0,0,0	0	0	1	2	NA	NA	NA	NA	0	0,0,0,0	0	0	1	0.0	0	2	NA	NA	NA	NA	0	NA	NA	0,0,0,1	0	0	1	0.0	0	2	NA	NA	NA	NA	0	NA	NA	0,0,0,0	0	0	1	0.0	0
chr8_ref_v2	558054	1	G,A	0	0	0,0,0,0	0	0	1	2	NA	NA	NA	NA	0	0,0,0,0	0	0	1	0.0	0	2	NA	NA	NA	NA	0	NA	NA	0,0,0,1	0	0	1	0.0	0	2	NA	NA	NA	NA	0	NA	NA	0,0,0,0	0	0	1	0.0	0
chr8_ref_v2	561235	1	C,T	0	0	1,0,0,0	0	0	1	2	NA	NA	NA	NA	0	0,0,0,0	0	0	1	0.0	0	2	NA	NA	NA	NA	0	NA	NA	0,0,0,0	0	0	1	0.0	0	2	NA	NA	NA	NA	0	NA	NA	0,0,1,0	0	0	1	0.0	0
chr9_ref_v2	594	1	T,C	0	0	0,0,0,0	0	0	1	2	NA	NA	NA	NA	0	0,0,1,1	1	0	1	0.0	0	2	NA	NA	NA	NA	0	NA	NA	0,0,0,0	0	0	1	0.0	0	2	NA	NA	NA	NA	0	NA	NA	0,0,0,0	0	0	1	0.0	0
chr9_ref_v2	608	1	C,T	0	0	0,0,0,0	0	0	1	2	NA	NA	NA	NA	0	0,0,0,1	0	0	1	0.0	0	2	NA	NA	NA	NA	0	NA	NA	0,0,0,0	0	0	1	0.0	0	2	NA	NA	NA	NA	0	NA	NA	0,0,0,0	0	0	1	0.0	0
chr9_ref_v2	609	1	A,G	0	0	0,0,0,0	0	0	1	2	NA	NA	NA	NA	0	0,0,0,1	0	0	1	0.0	0	2	NA	NA	NA	NA	0	NA	NA	0,0,0,0	0	0	1	0.0	0	2	NA	NA	NA	NA	0	NA	NA	0,0,0,0	0	0	1	0.0	0
chr9_ref_v2	3949	1	G,A	1	0	0,0,0,0	0	0	1	2	NA	NA	NA	NA	0	0,0,0,0	0	0	1	0.0	0	2	NA	NA	NA	NA	0	NA	NA	0,0,0,0	0	0	1	0.0	0	2	NA	NA	NA	NA	0	NA	NA	0,0,1,1	1	0	1	0.0	0
chr9_ref_v2	40575	0	A,C	1	0	234,39,0,66	1	1	0	2	A,A	A,C	0.5	0.306166887126	0	88,24,0,16	1	1	0	2.21094818099	0	2	A,A	A,C	0.25	0.0606246218164	0	NA	NA	156,32,0,52	1	1	0	0.681023371077	0	2	A,A	A,C	0.5	0.16753776061	0	NA	NA	233,46,1,64	1	1	0	0.81828878001	0
chr9_ref_v2	44851	0	C,G	0	0	259,33,0,49	1	1	0	2	C,C	C,G	0.25	0.181179352215	0	175,32,0,7	1	1	0	4.53319216675	0	2	C,C	C,G	0.125	0.545227050483	0	NA	NA	192,14,0,35	1	1	0	1.07276394955	0	2	C,C	C,G	0.25	0.201552918722	0	NA	NA	285,26,0,66	1	1	0	1.34493812414	0
chr9_ref_v2	57253	0	C,CA	1	1	4,2,46,123	1	1	0	2	CA,CA	NA	NA	1.73057917091	0	5,2,44,61	1	1	0	2.90894447088	0	2	CA,CA	NA	NA	1.35267278972	0	NA	NA	5,4,32,84	1	1	0	1.49521559673	0	2	CA,CA	NA	NA	0.934189518995	0	NA	NA	9,3,37,108	1	1	0	2.07675513003	0
chr9_ref_v2	57274	0	T,C	0	0	0,0,61,245	1	1	0	2	C,C	NA	NA	0.0	0	0,0,28,143	1	1	0	0.873232341572	0	2	C,C	NA	NA	0.0	0	NA	NA	0,0,42,163	1	1	0	0.405549228086	0	2	C,C	NA	NA	0.0	0	NA	NA	1,0,52,228	1	1	0	0.481744253993	0
chr9_ref_v2	75988	0	C,CT	1	1	64,96,13,9	1	1	0	2	C,C	C,CT	0.125	0.0585901854885	0	56,50,12,3	1	1	0	2.2344435832	0	2	C,C	C,CT	0.125	0.00465207845083	0	NA	NA	49,61,14,2	1	1	0	1.25261012826	0	2	C,C	C,CT	0.125	0.000565964625357	0	NA	NA	58,89,12,5	1	1	0	0.5155615426	0
chr9_ref_v2	105408	0	A,AAAT	1	1	0,0,144,32	1	1	1	2	AAAT,AAAT	NA	NA	0.000327632226739	0	2,1,122,40	1	1	0	1.62489167729	0	2	AAAT,AAAT	NA	NA	0.423573079514	0	NA	NA	0,0,110,24	1	1	0	0.374652273615	0	2	AAAT,AAAT	NA	NA	0.000326691009907	0	NA	NA	0,0,160,35	1	1	0	0.383717563622	0
chr9_ref_v2	141426	0	A,AAAGAAGATG	1	1	0,2,158,158	1	1	0	2	AAAGAAGATG,AAAGAAGATG	NA	NA	0.411774277301	0	0,2,78,67	1	1	0	0.651807267243	0	2	AAAGAAGATG,AAAGAAGATG	NA	NA	0.419163952466	0	NA	NA	0,0,146,97	1	1	0	3.35476671106	0	2	AAAGAAGATG,AAAGAAGATG	NA	NA	0.0	0	NA	NA	0,0,174,168	1	1	0	0.576592022443	0
chr9_ref_v2	142058	0	A,C	0	0	189,47,0,87	1	1	0	2	A,A	A,C	0.5	0.112117298121	0	113,51,0,24	1	1	0	6.58660973885	0	2	A,A	A,C	0.25	0.0649195460993	0	NA	NA	153,51,0,59	1	1	0	1.79445018631	0	2	A,A	A,C	0.5	0.125163142954	0	NA	NA	220,61,0,82	1	1	0	1.13006006937	0
chr9_ref_v2	142348	0	A,ATTT,ATTTT	1	1	3,0,51,100,13,4	1	1	0	2	ATTT,ATTT	NA	NA	0.869878122678	0	0,1,48,58,18,9	1	1	0	3.35388231258	0	2	ATTT,ATTT	ATTT,ATTTT	0.25	0.184873727151	0	NA	NA	0,1,51,58,18,5	1	1	0	2.32813814508	0	2	ATTT,ATTT	ATTT,ATTTT	0.25	0.0478727442457	0	NA	NA	1,3,58,100,19,7	1	1	0	1.2579731775	0
chr9_ref_v2	144091	0	TTATATATATATA,T	1	1	0,0,117,118	1	1	0	2	T,T	NA	NA	0.0	0	1,2,84,85	1	1	0	0.924247619566	0	2	T,T	NA	NA	0.423060869999	0	NA	NA	1,0,94,74	1	1	0	1.19078844959	0	2	T,T	NA	NA	0.00593473551981	0	NA	NA	0,0,94,114	1	1	0	1.00236735476	0
chr9_ref_v2	147066	0	A,ATGACTTTCCAGAGCCAAAGGACGGAGTACCAAAAGATGGCTTGCCAAAGGCAGATCCGGAGGCAGGCGATTCAACAGG	0	0	1,0,10,4	1	0	1	2	NA	NA	NA	NA	0	0,0,9,2	1	0	1	0.645509557106	0	2	NA	NA	NA	NA	0	NA	NA	0,0,6,2	1	0	1	0.374608965465	0	2	NA	NA	NA	NA	0	NA	NA	0,0,19,7	1	1	1	0.591830711606	0
chr9_ref_v2	153413	0	T,G	0	0	43,213,68,0	1	1	0	2	T,T	T,G	0.5	0.212458651214	0	41,111,17,0	1	1	0	4.99735347501	0	2	T,T	T,G	0.25	0.187598613895	0	NA	NA	30,158,42,0	1	1	0	0.760779032183	0	2	T,T	T,G	0.5	0.376629558468	0	NA	NA	43,240,42,0	1	1	0	3.26327041008	0
chr9_ref_v2	160810	0	T,TA	1	1	12,7,90,80	1	1	0	2	TA,TA	NA	NA	0.100978442726	0	7,7,61,45	1	1	0	0.826064079283	0	2	TA,TA	NA	NA	0.0853208223863	0	NA	NA	5,1,76,42	1	1	0	2.95795961432	0	2	TA,TA	NA	NA	0.861251914814	0	NA	NA	9,6,113,73	1	1	0	2.06763222446	0
chr9_ref_v2	163215	0	A,ATTTTT	1	1	13,5,1,2	1	1	0	2	A,A	A,ATTTTT	0.25	0.154150679827	0	15,5,0,1	1	1	0	0.644609539657	0	2	A,A	A,ATTTTT	0.125	0.0157483569681	0	NA	NA	9,2,1,1	1	0	0	0.39636768627	0	2	NA	NA	NA	NA	0	NA	NA	13,3,0,3	1	0	0	0.577612179302	0
chr9_ref_v2	169441	0	CTGTTGTTGT,C	1	1	5,1,127,75	1	1	0	2	C,C	CTGTTGTTGT,C	0.125	0.808458027071	0	4,2,59,28	1	1	0	1.37677837682	0	2	C,C	CTGTTGTTGT,C	0.125	0.0339015516757	0	NA	NA	2,0,96,75	1	1	0	1.57492858485	0	2	C,C	NA	NA	0.417093146103	0	NA	NA	9,0,147,120	1	1	0	2.23092050897	0
chr9_ref_v2	170759	0	A,G	0	0	235,223,0,0	1	1	0	2	A,A	NA	NA	0.0	0	108,141,0,0	1	1	0	2.31357213707	0	2	A,A	NA	NA	0.0	0	NA	NA	144,198,0,0	1	1	0	3.69580660385	0	2	A,A	NA	NA	0.0	0	NA	NA	139,135,124,143	1	1	0	444.508403659	1
chr9_ref_v2	177431	0	CAT,C	1	1	79,94,12,5	1	1	0	2	CAT,CAT	NA	NA	0.206302647526	0	55,71,9,11	1	1	0	2.79987150328	0	2	CAT,CAT	CAT,C	0.125	0.0957109891039	0	NA	NA	62,75,3,13	1	1	0	3.8582202881	0	2	CAT,CAT	NA	NA	0.0168879297082	0	NA	NA	64,71,8,6	1	1	0	0.71162722189	0
chr9_ref_v2	183216	0	CT,C,CTT	1	1	23,51,4,12,7,16	1	1	0	2	CT,CT	CT,CTT	0.25	0.145908267241	0	30,35,6,16,4,7	1	1	0	2.07643697738	0	2	CT,CT	CT,CTT	0.125	0.340144405599	0	NA	NA	13,42,6,10,8,15	1	1	0	0.971262382368	0	2	CT,CT	CT,CTT	0.5	0.466775046925	0	NA	NA	17,63,4,12,5,13	1	1	0	1.72277955166	0
chr9_ref_v2	196949	1	A,T	0	0	214,73,30,0	1	1	0	2	NA	NA	NA	NA	0	163,25,6,0	1	1	0	7.59835959685	0	2	NA	NA	NA	NA	0	NA	NA	159,65,20,0	1	1	0	0.991569680963	0	2	NA	NA	NA	NA	0	NA	NA	230,119,26,0	1	1	0	4.31291705166	0
chr9_ref_v2	197032	0	G,GGCAT	0	0	45,246,2,21	1	1	0	2	G,G	G,GGCAT	0.125	0.17022114986	0	77,156,1,7	1	1	0	12.3897622314	0	2	G,G	G,GGCAT	0.125	0.663546710784	0	NA	NA	42,217,0,16	1	1	0	0.589253461349	0	2	G,G	G,GGCAT	0.125	0.0155645165411	0	NA	NA	49,291,1,19	1	1	0	0.876221463009	0
chr9_ref_v2	197034	0	TGTCA,T	0	0	54,252,1,25	1	1	0	2	TGTCA,TGTCA	TGTCA,T	0.125	0.242561637171	0	86,161,0,7	1	1	0	12.3229606986	0	2	TGTCA,TGTCA	TGTCA,T	0.125	0.721896593846	0	NA	NA	54,219,0,18	1	1	0	0.819064459812	0	2	TGTCA,TGTCA	TGTCA,T	0.125	0.0443914833858	0	NA	NA	58,296,1,22	1	1	0	0.901908870173	0
chr9_ref_v2	197040	0	TGA,T	0	0	64,250,0,25	1	1	0	2	TGA,TGA	TGA,T	0.125	0.216753753215	0	84,159,0,7	1	1	0	8.49925312521	0	2	TGA,TGA	TGA,T	0.125	0.705569700559	0	NA	NA	60,208,0,19	1	1	0	0.695026845198	0	2	TGA,TGA	TGA,T	0.125	0.112795494145	0	NA	NA	63,295,1,22	1	1	0	1.2672397753	0
chr9_ref_v2	197044	0	CA,C	0	0	69,250,0,27	1	1	0	2	CA,CA	CA,C	0.125	0.275063608493	0	83,162,0,7	1	1	0	6.88277172923	0	2	CA,CA	CA,C	0.125	0.713766467763	0	NA	NA	66,207,0,19	1	1	0	0.858282405904	0	2	CA,CA	CA,C	0.125	0.0943106794712	0	NA	NA	64,294,1,23	1	1	0	1.69620038971	0
chr9_ref_v2	197047	0	TAA,T	0	0	80,258,0,28	1	1	0	2	TAA,TAA	TAA,T	0.125	0.252300135606	0	86,164,0,7	1	1	0	5.63656015125	0	2	TAA,TAA	TAA,T	0.125	0.73396917508	0	NA	NA	76,204,0,20	1	1	0	1.08328512122	0	2	TAA,TAA	TAA,T	0.125	0.117783035656	0	NA	NA	67,292,1,24	1	1	0	2.08783059212	0
chr9_ref_v2	197052	0	GAAA,G	0	0	94,258,0,31	1	1	0	2	GAAA,GAAA	GAAA,G	0.125	0.310154928304	0	87,176,0,7	1	1	0	3.30917681376	0	2	GAAA,GAAA	GAAA,G	0.125	0.784662289396	0	NA	NA	82,213,0,20	1	1	0	0.627688198731	0	2	GAAA,GAAA	GAAA,G	0.125	0.0655972824858	0	NA	NA	74,291,1,26	1	1	0	2.80501517609	0
chr9_ref_v2	197058	0	C,T	0	0	97,245,0,31	1	1	0	2	C,C	C,T	0.125	0.338975366839	0	85,168,0,7	1	1	0	2.72515146733	0	2	C,C	C,T	0.125	0.745897745945	0	NA	NA	83,203,0,20	1	1	0	0.590574351083	0	2	C,C	C,T	0.125	0.0965808280058	0	NA	NA	79,271,0,27	1	1	0	2.27574517584	0
chr9_ref_v2	197061	0	TAATAA,T	1	0	116,257,0,32	1	1	0	2	TAATAA,TAATAA	TAATAA,T	0.125	0.282979342925	0	93,180,0,8	1	1	0	1.90666503806	0	2	TAATAA,TAATAA	TAATAA,T	0.125	0.704197016747	0	NA	NA	93,208,0,21	1	1	0	0.547363391265	0	2	TAATAA,TAATAA	TAATAA,T	0.125	0.0919823897117	0	NA	NA	89,292,0,28	1	1	0	3.50551291762	0
chr9_ref_v2	197067	0	T,TCAGC	1	0	116,238,0,32	1	1	0	2	T,T	T,TCAGC	0.125	0.335260849435	0	95,164,0,8	1	1	0	2.13818294268	0	2	T,T	T,TCAGC	0.125	0.651553283261	0	NA	NA	93,187,0,22	1	1	0	0.496921488779	0	2	T,T	T,TCAGC	0.125	0.208754813862	0	NA	NA	92,256,0,29	1	1	0	2.21905755281	0
chr9_ref_v2	197072	0	G,GGAGGCCGGGTTTT	0	0	123,228,0,32	1	1	0	2	G,G	G,GGAGGCCGGGTTTT	0.125	0.343771539103	0	98,156,0,9	1	1	0	1.81704128366	0	2	G,G	G,GGAGGCCGGGTTTT	0.125	0.526698972922	0	NA	NA	98,175,0,22	1	1	0	0.509650339637	0	2	G,G	G,GGAGGCCGGGTTTT	0.125	0.234072621846	0	NA	NA	101,253,0,32	1	1	0	2.11105767868	0
chr9_ref_v2	197074	0	TAAATA,T	0	0	140,242,0,35	1	1	0	2	TAAATA,TAAATA	TAAATA,T	0.125	0.346148530952	0	100,165,0,9	1	1	0	1.55237733098	0	2	TAAATA,TAAATA	TAAATA,T	0.125	0.56909453189	0	NA	NA	107,184,0,23	1	1	0	0.497999874692	0	2	TAAATA,TAAATA	TAAATA,T	0.125	0.212780764279	0	NA	NA	111,265,0,34	1	1	0	2.51597139097	0
chr9_ref_v2	197081	0	T,TCAG	0	0	141,222,0,35	1	1	0	2	T,T	T,TCAG	0.25	0.364973746753	0	98,156,0,9	1	1	0	1.58387939565	0	2	T,T	T,TCAG	0.125	0.526698972922	0	NA	NA	108,171,0,23	1	1	0	0.508233648949	0	2	T,T	T,TCAG	0.125	0.254892249629	0	NA	NA	114,244,0,34	1	1	0	2.3250803389	0
chr9_ref_v2	197083	0	TA,T	1	0	143,225,0,35	1	1	0	2	TA,TA	TA,T	0.25	0.378653850658	0	100,160,0,9	1	1	0	1.62139128238	0	2	TA,TA	TA,T	0.125	0.550046336919	0	NA	NA	111,177,0,23	1	1	0	0.529228538586	0	2	TA,TA	TA,T	0.125	0.223143551314	0	NA	NA	118,241,0,34	1	1	0	1.84184680697	0
chr9_ref_v2	197086	0	A,G	1	0	151,228,0,35	1	1	0	2	A,A	A,G	0.125	0.354032934476	0	98,163,0,9	1	1	0	1.84372696714	0	2	A,A	A,G	0.125	0.553885113226	0	NA	NA	112,178,0,23	1	1	0	0.589932747603	0	2	A,A	A,G	0.125	0.21622310847	0	NA	NA	120,239,0,34	1	1	0	1.96225533642	0
chr9_ref_v2	197090	0	TTATGGTATATAAGA,T	0	0	197,266,0,35	1	1	0	2	TTATGGTATATAAGA,TTATGGTATATAAGA	TTATGGTATATAAGA,T	0.125	0.153842085472	0	134,186,0,9	1	1	0	1.53931337864	0	2	TTATGGTATATAAGA,TTATGGTATATAAGA	TTATGGTATATAAGA,T	0.125	0.757685701698	0	NA	NA	136,198,0,23	1	1	0	0.643774041834	0	2	TTATGGTATATAAGA,TTATGGTATATAAGA	TTATGGTATATAAGA,T	0.125	0.0749630384735	0	NA	NA	152,267,0,34	1	1	0	2.05889772419	0
chr9_ref_v2	197120	1	T,G	1	0	202,230,0,35	1	1	0	2	NA	NA	NA	NA	0	111,156,0,9	1	1	0	2.37496347666	0	2	NA	NA	NA	NA	0	NA	NA	135,161,0,23	1	1	0	0.489974415451	0	2	NA	NA	NA	NA	0	NA	NA	143,214,0,34	1	1	0	1.85968255201	0
chr9_ref_v2	204746	0	TA,T	1	1	79,87,10,22	1	1	0	2	TA,TA	NA	NA	0.0633043847219	0	43,45,9,11	1	1	0	1.03391136742	0	2	TA,TA	NA	NA	0.0023992345803	0	NA	NA	58,64,14,12	1	1	0	1.76281648453	0	2	TA,TA	TA,T	0.125	0.15070674322	0	NA	NA	76,102,14,46	1	1	0	3.97606745254	0
chr9_ref_v2	240997	0	G,GAAAAAAA	1	1	4,1,21,56	1	1	0	2	GAAAAAAA,GAAAAAAA	G,GAAAAAAA	0.125	0.0263173083174	0	2,0,11,18	1	1	0	0.84076039428	0	2	GAAAAAAA,GAAAAAAA	G,GAAAAAAA	0.25	0.322773392263	0	NA	NA	0,0,18,27	1	1	0	1.70578206356	0	2	GAAAAAAA,GAAAAAAA	NA	NA	0.0	0	NA	NA	2,3,22,40	1	1	0	1.33461350777	0
chr9_ref_v2	241032	0	G,A	0	0	55,96,28,36	1	1	0	2	G,G	G,A	0.5	0.240215535213	1	39,58,0,0	1	1	0	7.79575654052	0	2	G,G	NA	NA	0.0	0	NA	NA	80,93,0,1	1	1	0	14.7047483885	1	2	G,G	NA	NA	0.00576370471675	0	NA	NA	83,115,0,0	1	1	0	15.738780604	1
chr9_ref_v2	245927	0	CT,C,TT	1	1	2,1,1,1,1,22	1	1	1	2	TT,TT	CT,TT	0.25	0.116075278013	0	4,1,3,3,3,6	1	1	0	2.40382048236	0	2	C,TT	CT,TT	0.5	0.308934979753	0	NA	NA	3,2,0,2,0,14	1	1	1	1.0675581446	0	2	TT,TT	CT,TT	0.5	0.61100243989	0	NA	NA	2,2,0,3,1,17	1	1	1	1.23648008823	0
chr9_ref_v2	249590	0	CT,C	1	1	9,6,85,51	1	1	0	2	C,C	NA	NA	0.264999236457	0	3,1,28,18	1	1	0	0.445811960401	0	2	C,C	NA	NA	0.0463599637109	0	NA	NA	1,2,50,57	1	1	0	4.46624989502	0	2	C,C	NA	NA	1.09924933343	0	NA	NA	6,6,78,50	1	1	0	0.518244681606	0
chr9_ref_v2	253969	0	TA,T	1	1	3,3,96,80	1	1	0	2	T,T	NA	NA	0.909120604719	0	4,3,45,41	1	1	0	1.3766273037	0	2	T,T	NA	NA	0.0197301481181	0	NA	NA	2,4,52,74	1	1	0	2.55465084803	0	2	T,T	NA	NA	0.569555225364	0	NA	NA	3,2,105,81	1	1	0	0.555744184936	0
chr9_ref_v2	267836	0	TA,T	1	1	62,81,15,23	1	1	0	2	TA,TA	TA,T	0.125	0.0563129645682	0	24,42,3,7	1	1	0	1.41179991319	0	2	TA,TA	NA	NA	0.403065873528	0	NA	NA	50,61,8,16	1	1	0	0.639455806007	0	2	TA,TA	TA,T	0.125	0.136258607473	0	NA	NA	60,89,12,9	1	1	0	1.78293531698	0
chr9_ref_v2	286561	0	C,A	0	0	130,42,0,50	1	1	0	2	C,C	C,A	0.5	0.117056555421	0	62,36,0,6	1	1	0	5.30855563675	0	2	C,C	C,A	0.125	0.0792230728205	0	NA	NA	118,35,0,34	1	1	0	0.974151549424	0	2	C,C	C,A	0.5	0.376477571235	0	NA	NA	162,45,0,57	1	1	0	0.718310202939	0
chr9_ref_v2	287275	0	C,G	0	0	240,26,0,47	1	1	0	2	C,C	C,G	0.25	0.233614851182	0	96,21,1,3	1	1	0	4.67189310263	0	2	C,C	C,G	0.125	0.667829372576	0	NA	NA	154,14,0,16	1	1	0	2.01261429819	0	2	C,C	C,G	0.25	0.344840486292	0	NA	NA	221,29,0,37	1	1	0	0.864912160391	0
chr9_ref_v2	290159	0	GA,G	1	1	51,74,15,26	1	1	0	2	GA,GA	GA,G	0.25	0.0670190203394	0	36,33,2,19	1	1	0	1.69592109334	0	2	GA,GA	GA,G	0.125	0.0868726955595	0	NA	NA	44,65,5,19	1	1	0	0.960869831435	0	2	GA,GA	NA	NA	0.108882042894	0	NA	NA	60,88,13,25	1	1	0	0.756919964766	0
chr9_ref_v2	306751	0	G,T	0	0	100,78,109,90	1	1	0	2	G,T	NA	NA	0.111521274432	0	58,56,65,66	1	1	0	0.843468294007	0	2	G,T	T,T	0.125	0.112315553474	0	NA	NA	177,150,1,0	1	1	0	309.573384435	1	2	G,G	NA	NA	0.00305343748689	0	g.306750_306752T>G	1	223,219,0,0	1	1	0	311.401655142	1
chr9_ref_v2	312294	0	T,G	0	0	85,185,61,0	1	1	0	2	T,T	T,G	0.5	0.372675285285	0	38,96,14,0	1	1	0	2.10075569376	0	2	T,T	T,G	0.25	0.243879449793	0	NA	NA	52,139,50,0	1	1	0	0.721670212324	0	2	T,T	T,G	0.5	0.221835506654	0	NA	NA	74,180,57,0	1	1	0	0.595864059934	0
chr9_ref_v2	316182	0	T,G	0	0	0,1,216,230	1	1	0	2	G,G	NA	NA	0.0022396425935	0	1,2,109,128	1	1	0	1.11472950446	0	2	G,G	NA	NA	0.418043890315	0	NA	NA	0,0,148,176	1	1	0	0.799577863444	0	2	G,G	NA	NA	0.0	0	NA	NA	0,0,195,232	1	1	0	0.917703526438	0
chr9_ref_v2	318475	0	A,C	1	0	235,68,1,83	1	1	0	2	A,A	A,C	0.5	0.184303717998	0	109,42,0,26	1	1	0	1.79924507176	0	2	A,A	A,C	0.25	0.224467178245	0	NA	NA	193,38,0,61	1	1	0	1.51707467333	0	2	A,A	A,C	0.5	0.216671036809	0	NA	NA	275,85,0,105	1	1	0	0.54011950213	0
chr9_ref_v2	324611	1	C,CT	1	0	0,0,4,1	1	0	1	2	NA	NA	NA	NA	0	0,0,5,1	1	0	1	0.226120934442	0	2	NA	NA	NA	NA	0	NA	NA	0,0,3,0	0	0	1	0.0	0	2	NA	NA	NA	NA	0	NA	NA	0,0,9,5	1	0	1	0.891507662328	0
chr9_ref_v2	346893	0	T,C	1	0	0,0,199,188	1	1	0	2	C,C	NA	NA	0.0	0	0,0,130,144	1	1	0	1.00598905749	0	2	C,C	NA	NA	0.0	0	NA	NA	1,1,135,126	1	1	0	0.499528224226	0	2	C,C	NA	NA	0.00763362485507	0	NA	NA	0,0,207,195	1	1	0	0.40212805525	0
chr9_ref_v2	362236	0	CTA,C	1	1	99,42,7,3	1	1	0	2	CTA,CTA	NA	NA	0.0162321340384	0	110,30,9,1	1	1	0	1.62899241069	0	2	CTA,CTA	NA	NA	0.250951223224	0	NA	NA	57,26,7,3	1	1	0	1.01635161131	0	2	CTA,CTA	CTA,C	0.125	0.144316985261	0	NA	NA	92,30,5,3	1	1	0	0.912566888773	0
chr9_ref_v2	362264	0	CT,C	1	1	99,56,13,2	1	1	1	2	CT,CT	NA	NA	0.0831093118112	0	99,33,7,3	1	1	0	2.57504563695	0	2	CT,CT	NA	NA	0.267895410726	0	NA	NA	73,29,9,3	1	1	0	0.931623658865	0	2	CT,CT	CT,C	0.125	0.273552747937	0	NA	NA	114,46,13,3	1	1	0	1.35144411375	0
chr9_ref_v2	369388	0	A,AT	1	1	10,17,12,15	1	1	0	2	A,AT	AT,AT	0.125	0.00623387617746	0	3,14,12,13	1	1	0	0.833530197878	0	2	AT,AT	A,AT	0.5	0.0217777240398	0	NA	NA	4,9,9,3	1	1	0	1.11779505367	0	2	A,AT	AT,AT	0.125	0.0890476425597	0	NA	NA	14,13,14,5	1	1	0	1.60557690829	0
chr9_ref_v2	380128	0	G,GA	1	1	148,67,11,18	1	1	0	2	G,G	G,GA	0.125	0.135113528043	0	68,47,10,9	1	1	0	1.56361918593	0	2	G,G	G,GA	0.125	0.109490467534	0	NA	NA	96,47,11,13	1	1	0	0.932261020796	0	2	G,G	G,GA	0.125	0.0852965122209	0	NA	NA	133,57,14,15	1	1	0	0.934815722681	0
chr9_ref_v2	384833	0	A,AT	1	1	0,42,81,13	1	1	0	2	AT,AT	A,AT	0.25	0.179509815586	0	3,21,23,11	1	1	0	2.93259840105	0	2	AT,AT	A,AT	0.5	0.0384875035053	0	NA	NA	1,22,49,11	1	1	0	0.836379400511	0	2	AT,AT	A,AT	0.25	0.00798508062826	0	NA	NA	0,34,79,12	1	1	0	0.691646158178	0
chr9_ref_v2	388450	0	GA,G	1	1	119,104,7,13	1	1	0	2	GA,GA	NA	NA	0.00704472972212	0	51,62,11,14	1	1	0	3.52667132878	0	2	GA,GA	GA,G	0.25	0.105847114772	0	NA	NA	65,83,9,6	1	1	0	1.76325965327	0	2	GA,GA	NA	NA	0.160824215192	0	NA	NA	118,126,10,12	1	1	0	1.13117117781	0
chr9_ref_v2	427426	0	A,G	0	0	0,0,258,270	1	1	0	2	G,G	NA	NA	0.0	0	1,0,102,95	1	1	0	0.746906109643	0	2	G,G	NA	NA	0.00506330195655	0	NA	NA	1,0,231,180	1	1	0	2.87891807674	0	2	G,G	NA	NA	0.00243013485329	0	NA	NA	1,0,244,275	1	1	0	0.668730758334	0
chr9_ref_v2	438049	0	A,G	1	0	2,0,14,100	1	1	1	2	G,G	NA	NA	0.42285685082	0	0,0,18,31	1	1	1	5.68250361975	0	2	G,G	NA	NA	0.0	0	NA	NA	0,0,14,93	1	1	1	0.542583351922	0	2	G,G	NA	NA	0.0	0	NA	NA	1,0,32,110	1	1	1	3.49738463542	0
chr9_ref_v2	438071	0	A,T	1	0	2,0,39,168	1	1	1	2	T,T	NA	NA	0.415080566808	0	0,0,39,53	1	1	1	7.77417558162	0	2	T,T	NA	NA	0.0	0	NA	NA	0,0,28,136	1	1	1	0.670865594678	0	2	T,T	NA	NA	0.0	0	NA	NA	1,0,46,165	1	1	1	0.837909273977	0
chr9_ref_v2	438077	0	A,G	1	0	2,0,46,181	1	1	1	2	G,G	NA	NA	0.414237094181	0	0,0,40,59	1	1	1	6.19435263595	0	2	G,G	NA	NA	0.0	0	NA	NA	0,0,29,141	1	1	1	0.952135255665	0	2	G,G	NA	NA	0.0	0	NA	NA	1,0,46,169	1	1	1	0.488215793608	0
chr9_ref_v2	438186	0	G,A	0	0	0,12,130,51	1	1	1	2	A,A	G,A	0.125	0.0751932542949	0	1,3,63,35	1	1	1	1.43081481318	0	2	A,A	G,A	0.125	0.490622916448	0	NA	NA	3,20,95,28	1	1	1	3.74790617301	0	2	A,A	G,A	0.25	0.269220009612	0	NA	NA	3,18,146,32	1	1	1	2.02319425796	0
chr9_ref_v2	438193	0	T,G	0	0	0,12,135,31	1	1	1	2	G,G	T,G	0.125	0.161011770207	0	1,4,61,26	1	1	1	2.31788920825	0	2	G,G	T,G	0.125	0.148420005118	0	NA	NA	3,20,94,23	1	1	1	3.4468495544	0	2	G,G	T,G	0.25	0.319230430187	0	NA	NA	3,18,143,26	1	1	1	1.53550295584	0
chr9_ref_v2	438198	0	A,G	0	0	0,12,139,25	1	1	1	2	G,G	A,G	0.125	0.17313313074	0	1,3,58,21	1	1	1	2.47780928827	0	2	G,G	A,G	0.125	0.275103290245	0	NA	NA	3,20,96,24	1	1	1	3.32061849975	0	2	G,G	A,G	0.25	0.293912622202	0	NA	NA	3,18,144,24	1	1	1	1.49375061427	0
chr9_ref_v2	438204	0	T,C	0	0	0,12,145,21	1	1	1	2	C,C	T,C	0.125	0.161011770207	0	1,4,58,13	1	1	1	1.03481582919	0	2	C,C	T,C	0.125	0.054808236495	0	NA	NA	3,20,101,20	1	1	1	3.32786683342	0	2	C,C	T,C	0.25	0.285613819388	0	NA	NA	3,18,146,23	1	1	1	1.51218527067	0
chr9_ref_v2	438249	0	G,T	1	0	0,12,96,22	1	1	1	2	T,T	G,T	0.25	0.259825117949	0	0,4,49,12	1	1	1	0.511894624258	0	2	T,T	G,T	0.125	0.208664480193	0	NA	NA	2,20,68,13	1	1	1	3.22293366605	0	2	T,T	G,T	0.5	0.204794412646	0	NA	NA	3,17,96,25	1	1	1	1.34395699508	0
chr9_ref_v2	438801	1	C,T	0	0	0,0,196,54	1	1	1	2	NA	NA	NA	NA	0	0,0,43,13	1	1	1	0.396770868263	0	2	NA	NA	NA	NA	0	NA	NA	0,0,191,45	1	1	1	0.722925987766	0	2	NA	NA	NA	NA	0	NA	NA	1,0,243,66	1	1	1	0.369983718567	0
chr10_ref_v2	6932	1	T,TACGGCC	0	0	0,0,0,0	0	0	1	2	NA	NA	NA	NA	0	0,0,0,0	0	0	1	0.0	0	2	NA	NA	NA	NA	0	NA	NA	0,0,0,0	0	0	1	0.0	0	2	NA	NA	NA	NA	0	NA	NA	0,0,0,1	0	0	1	0.0	0
chr10_ref_v2	6933	1	T,TTGTC	0	0	0,0,0,0	0	0	1	2	NA	NA	NA	NA	0	0,0,0,0	0	0	1	0.0	0	2	NA	NA	NA	NA	0	NA	NA	0,0,0,0	0	0	1	0.0	0	2	NA	NA	NA	NA	0	NA	NA	0,0,0,1	0	0	1	0.0	0
chr10_ref_v2	8404	0	G,A	1	0	0,0,0,0	0	0	1	2	NA	NA	NA	NA	0	0,0,0,0	0	0	1	0.0	0	2	NA	NA	NA	NA	0	NA	NA	0,0,0,0	0	0	1	0.0	0	2	NA	NA	NA	NA	0	NA	NA	0,0,1,0	0	0	1	0.0	0
chr10_ref_v2	59055	0	GA,G	1	1	34,48,22,10	1	1	0	2	GA,GA	GA,G	0.25	0.00899412985759	0	14,19,16,10	1	1	0	1.89791836038	0	2	GA,GA	GA,G	0.5	0.134536818775	0	NA	NA	16,33,11,3	1	1	0	1.20365907869	0	2	GA,GA	GA,G	0.125	0.0631670685827	0	NA	NA	18,40,16,4	1	1	0	1.2087983183	0
chr10_ref_v2	60683	0	GT,G	1	1	137,103,4,5	1	1	0	2	GT,GT	NA	NA	1.19303333085	0	55,38,6,0	1	1	0	2.42958406486	0	2	GT,GT	NA	NA	0.647628401987	0	NA	NA	76,49,10,8	1	1	0	4.78530089358	0	2	GT,GT	NA	NA	0.179731261017	0	NA	NA	113,89,9,4	1	1	0	2.09184380109	0
chr10_ref_v2	67105	0	A,G	0	0	273,260,0,1	1	1	0	2	A,A	NA	NA	0.00187441479435	0	64,62,61,60	1	1	0	342.655905126	1	2	A,G	NA	NA	0.0404913613547	0	g.67105A>G	0	219,174,0,0	1	1	0	1.46120243697	0	2	A,A	NA	NA	0.0	0	NA	NA	257,267,0,1	1	1	0	0.771084232059	0
chr10_ref_v2	75589	0	CT,C	1	1	145,164,22,16	1	1	0	2	CT,CT	CT,C	0.125	0.247935118396	0	71,56,13,5	1	1	0	1.38316941069	0	2	CT,CT	CT,C	0.125	0.169333535279	0	NA	NA	114,86,12,11	1	1	0	2.57762247047	0	2	CT,CT	NA	NA	0.287163137235	0	NA	NA	143,131,7,12	1	1	0	2.25959081319	0
chr10_ref_v2	76563	0	GAT,G	1	1	57,70,12,12	1	1	0	2	GAT,GAT	NA	NA	0.113158258948	0	74,91,12,19	1	1	0	0.670167586457	0	2	GAT,GAT	GAT,G	0.125	0.177138037257	0	NA	NA	57,58,6,8	1	1	0	1.12780475835	0	2	GAT,GAT	NA	NA	0.242025173615	0	NA	NA	61,69,7,8	1	1	0	0.891399516216	0
chr10_ref_v2	83308	0	G,A	0	0	152,180,86,90	1	1	0	2	G,A	G,G	0.25	0.123825350112	1	129,152,0,0	1	1	0	307.912845189	1	2	G,G	NA	NA	0.0	0	g.83307_83309A>G	1	169,207,0,0	1	1	0	308.116915648	1	2	G,G	NA	NA	0.0	0	g.83307_83309A>G	1	238,241,0,0	1	1	0	308.421527242	1
chr10_ref_v2	90886	0	C,A	0	0	116,44,0,24	1	1	0	2	C,C	C,A	0.25	0.0896121586897	0	68,72,0,2	1	1	0	13.0596645116	0	2	C,C	NA	NA	0.4196497431	0	NA	NA	93,43,0,23	1	1	0	0.701078127211	0	2	C,C	C,A	0.25	0.211309093667	0	NA	NA	120,46,0,24	1	1	0	0.420759598874	0
chr10_ref_v2	91071	0	A,G	0	0	0,0,236,97	1	1	0	2	G,G	NA	NA	0.0	0	1,0,88,59	1	1	0	2.80552012165	0	2	G,G	NA	NA	0.00677968698538	0	NA	NA	0,1,147,82	1	1	0	1.83084105519	0	2	G,G	NA	NA	0.00435730536896	0	NA	NA	0,2,196,61	1	1	0	1.48969604257	0
chr10_ref_v2	99520	0	A,AT,ATT	1	1	1,0,6,10,46,58	1	1	1	2	ATT,ATT	AT,ATT	0.125	0.193029170244	0	0,1,5,11,35,40	1	1	0	0.923067987007	0	2	ATT,ATT	AT,ATT	0.125	0.0295528201605	0	NA	NA	0,0,4,2,29,46	1	1	1	1.20658195878	0	2	ATT,ATT	NA	NA	0.408055403885	0	NA	NA	0,1,0,3,32,65	1	1	1	3.46711890383	0
chr10_ref_v2	104610	0	TA,T	1	1	103,123,12,9	1	1	0	2	TA,TA	NA	NA	0.0424716660794	0	61,52,10,9	1	1	0	1.70348992691	0	2	TA,TA	TA,T	0.125	0.00153295373753	0	NA	NA	67,106,6,15	1	1	0	2.38711177636	0	2	TA,TA	TA,T	0.125	0.242255741215	0	NA	NA	111,123,11,12	1	1	0	0.654972825743	0
chr10_ref_v2	123778	0	GA,G	1	1	127,94,21,13	1	1	0	2	GA,GA	GA,G	0.125	0.21339689832	0	84,46,9,9	1	1	0	1.28550894163	0	2	GA,GA	GA,G	0.125	0.0814644430222	0	NA	NA	81,76,13,4	1	1	0	1.45818226003	0	2	GA,GA	GA,G	0.125	0.12171023259	0	NA	NA	129,110,18,19	1	1	0	0.945887801479	0
chr10_ref_v2	134129	0	T,A	1	0	63,128,23,4	1	1	0	2	T,T	T,A	0.25	0.010526412987	0	51,88,18,10	1	1	0	3.01825363949	0	2	T,T	T,A	0.25	0.3436407261	1	NA	NA	54,81,23,3	1	1	0	1.13550218244	0	2	T,T	T,A	0.25	0.298731908638	0	NA	NA	66,118,29,3	1	1	0	0.986035019304	0
chr10_ref_v2	136930	0	G,A	1	0	51,126,98,3	1	1	0	2	G,A	G,G	0.25	0.0502035919666	0	23,81,28,1	1	1	0	3.94704875316	0	2	G,A	G,G	0.5	0.178482780487	1	NA	NA	36,82,76,4	1	1	0	1.05060738925	0	2	G,A	G,G	0.25	0.122167633974	0	NA	NA	56,112,73,8	1	1	0	2.29404936459	0
chr10_ref_v2	153817	0	A,G	0	0	0,0,0,0	0	0	1	2	NA	NA	NA	NA	0	0,0,0,5	0	0	1	0.0	0	2	NA	NA	NA	NA	0	NA	NA	0,0,0,1	0	0	1	0.0	0	2	NA	NA	NA	NA	0	NA	NA	0,0,0,1	0	0	1	0.0	0
chr10_ref_v2	159426	0	C,CAAAA,CAAAAA	1	1	0,0,30,26,10,6	1	1	0	2	CAAAA,CAAAA	CAAAA,CAAAAA	0.25	0.22821457841	0	0,0,19,28,3,5	1	1	0	1.81042425813	0	2	CAAAA,CAAAA	CAAAA,CAAAAA	0.125	0.107122839572	0	NA	NA	0,0,21,17,5,7	1	1	0	0.927490012667	0	2	CAAAA,CAAAA	CAAAA,CAAAAA	0.5	0.191608231405	0	NA	NA	0,0,29,28,13,12	1	1	0	1.48643603083	0
chr10_ref_v2	161458	0	T,G	1	0	58,218,64,0	1	1	0	2	T,T	T,G	0.5	0.347401307153	0	41,91,17,1	1	1	0	3.38820887432	0	2	T,T	T,G	0.25	0.0465200156349	0	NA	NA	43,186,45,0	1	1	0	0.981345194336	0	2	T,T	T,G	0.25	0.34082954199	0	NA	NA	45,221,53,0	1	1	0	1.54115299523	0
chr10_ref_v2	173176	0	GT,G	1	1	110,139,10,9	1	1	0	2	GT,GT	NA	NA	0.305458128636	0	59,79,6,10	1	1	0	1.48421878845	0	2	GT,GT	GT,G	0.125	0.0960378273358	0	NA	NA	71,103,12,10	1	1	0	1.50802347448	0	2	GT,GT	GT,G	0.125	0.0333093828457	0	NA	NA	100,130,13,17	1	1	0	2.2816734284	0
chr10_ref_v2	196077	0	CT,C	1	1	9,6,101,167	1	1	0	2	C,C	NA	NA	0.0925632287228	0	3,2,43,53	1	1	0	1.04429362857	0	2	C,C	NA	NA	0.0437543719819	0	NA	NA	8,8,62,116	1	1	0	1.37950284296	0	2	C,C	CT,C	0.125	0.244529677974	0	NA	NA	8,5,98,168	1	1	0	0.490626540907	0
chr10_ref_v2	197535	0	A,G	1	0	0,12,0,21	1	1	1	2	A,G	G,G	0.25	0.113809570144	0	0,8,0,4	1	0	1	1.6512902843	0	2	NA	NA	NA	NA	0	NA	NA	0,8,0,6	1	0	1	1.10076978303	0	2	NA	NA	NA	NA	0	NA	NA	2,13,0,15	1	1	1	0.939854746002	0
chr10_ref_v2	197537	0	C,CAATAT	0	0	0,6,0,21	1	1	1	2	C,CAATAT	CAATAT,CAATAT	0.5	0.119255303977	0	0,6,0,4	1	0	1	2.21601244633	0	2	NA	NA	NA	NA	0	NA	NA	0,3,0,6	1	0	1	0.501651382186	0	2	NA	NA	NA	NA	0	NA	NA	2,5,0,15	1	1	1	0.826426707138	0
chr10_ref_v2	200392	1	G,A	1	0	0,0,0,0	0	0	1	2	NA	NA	NA	NA	0	0,0,0,0	0	0	1	0.0	0	2	NA	NA	NA	NA	0	NA	NA	0,0,0,0	0	0	1	0.0	0	2	NA	NA	NA	NA	0	NA	NA	0,0,0,2	0	0	1	0.0	0
chr10_ref_v2	201474	1	A,G	1	0	0,0,0,0	0	0	1	2	NA	NA	NA	NA	0	0,0,0,0	0	0	1	0.0	0	2	NA	NA	NA	NA	0	NA	NA	0,0,0,0	0	0	1	0.0	0	2	NA	NA	NA	NA	0	NA	NA	0,0,1,1	1	0	1	0.0	0
chr10_ref_v2	203284	1	A,C	0	0	0,0,0,0	0	0	1	2	NA	NA	NA	NA	0	0,0,1,0	0	0	1	0.0	0	2	NA	NA	NA	NA	0	NA	NA	0,0,0,0	0	0	1	0.0	0	2	NA	NA	NA	NA	0	NA	NA	0,0,0,0	0	0	1	0.0	0
chr10_ref_v2	203310	1	G,A	1	0	0,0,1,0	0	0	1	2	NA	NA	NA	NA	0	0,0,1,0	0	0	1	0.0	0	2	NA	NA	NA	NA	0	NA	NA	0,0,0,0	0	0	1	0.0	0	2	NA	NA	NA	NA	0	NA	NA	0,0,1,0	0	0	1	0.0	0
chr10_ref_v2	203370	1	C,T	0	0	0,0,11,0	0	0	1	2	NA	NA	NA	NA	0	0,0,7,0	0	0	1	0.0	0	2	NA	NA	NA	NA	0	NA	NA	0,0,3,0	0	0	1	0.0	0	2	NA	NA	NA	NA	0	NA	NA	0,0,8,0	0	0	1	0.0	0
chr10_ref_v2	203382	1	A,T	0	0	0,0,13,0	0	0	1	2	NA	NA	NA	NA	0	0,0,9,0	0	0	1	0.0	0	2	NA	NA	NA	NA	0	NA	NA	0,0,5,0	0	0	1	0.0	0	2	NA	NA	NA	NA	0	NA	NA	0,0,9,0	0	0	1	0.0	0
chr10_ref_v2	203387	1	T,A	0	0	0,0,15,0	0	0	1	2	NA	NA	NA	NA	0	0,0,10,0	0	0	1	0.0	0	2	NA	NA	NA	NA	0	NA	NA	0,0,6,0	0	0	1	0.0	0	2	NA	NA	NA	NA	0	NA	NA	0,0,9,0	0	0	1	0.0	0
chr10_ref_v2	203450	1	C,CTGTTGGAATAAAAATCTGTTGAAATAAAAATCA	0	0	0,0,10,0	0	0	1	2	NA	NA	NA	NA	0	0,0,7,0	0	0	1	0.0	0	2	NA	NA	NA	NA	0	NA	NA	0,0,3,0	0	0	1	0.0	0	2	NA	NA	NA	NA	0	NA	NA	0,0,6,0	0	0	1	0.0	0
chr10_ref_v2	203676	1	C,G	1	0	0,0,2,0	0	0	1	2	NA	NA	NA	NA	0	0,0,2,0	0	0	1	0.0	0	2	NA	NA	NA	NA	0	NA	NA	0,0,0,0	0	0	1	0.0	0	2	NA	NA	NA	NA	0	NA	NA	0,0,2,0	0	0	1	0.0	0
chr10_ref_v2	203700	1	A,G	0	0	0,0,4,0	0	0	1	2	NA	NA	NA	NA	0	0,0,6,0	0	0	1	0.0	0	2	NA	NA	NA	NA	0	NA	NA	0,0,0,0	0	0	1	0.0	0	2	NA	NA	NA	NA	0	NA	NA	0,0,3,0	0	0	1	0.0	0
chr10_ref_v2	203715	1	C,T	1	0	1,0,8,0	1	0	1	2	NA	NA	NA	NA	0	0,0,8,0	0	0	1	0.0	0	2	NA	NA	NA	NA	0	NA	NA	0,0,1,0	0	0	1	0.0	0	2	NA	NA	NA	NA	0	NA	NA	0,0,3,0	0	0	1	0.0	0
chr10_ref_v2	203942	0	A,C	1	0	0,0,59,0	0	1	1	2	C,C	NA	NA	0.0168071183164	0	0,0,27,1	1	1	1	0.0	0	2	C,C	NA	NA	0.0	0	NA	NA	0,0,32,0	0	1	1	0.0	0	2	C,C	NA	NA	0.0307716586668	0	NA	NA	0,0,35,0	0	1	1	0.0	0
chr10_ref_v2	203944	0	A,G	0	0	0,0,61,0	0	1	1	2	G,G	NA	NA	0.0162605208718	0	0,0,28,1	1	1	1	0.0	0	2	G,G	NA	NA	0.0	0	NA	NA	0,0,36,0	0	1	1	0.0	0	2	G,G	NA	NA	0.0273989741881	0	NA	NA	0,0,39,0	0	1	1	0.0	0
chr10_ref_v2	204059	0	GTAGAAA,G	0	0	0,0,193,2	1	1	0	2	G,G	NA	NA	0.0	0	0,0,115,0	0	1	0	0.0	0	2	G,G	NA	NA	0.00865806274311	0	NA	NA	0,0,138,1	1	1	0	0.263682102656	0	2	G,G	NA	NA	0.0	0	NA	NA	0,0,185,2	1	1	0	0.287753764465	0
chr10_ref_v2	204079	0	T,A	1	0	0,0,204,2	1	1	0	2	A,A	NA	NA	0.0	0	0,0,133,0	0	1	0	0.0	0	2	A,A	NA	NA	0.00749067172916	0	NA	NA	0,0,141,8	1	1	0	4.14995202052	0	2	A,A	NA	NA	0.0	0	NA	NA	0,0,196,7	1	1	0	2.4828805471	0
chr10_ref_v2	223444	0	C,CTTCTTCTT	0	0	1,0,168,136	1	1	0	2	CTTCTTCTT,CTTCTTCTT	NA	NA	0.00328407520119	0	0,1,88,138	1	1	0	6.65612746117	0	2	CTTCTTCTT,CTTCTTCTT	NA	NA	0.00441501820912	0	NA	NA	0,0,122,111	1	1	0	0.733123209408	0	2	CTTCTTCTT,CTTCTTCTT	NA	NA	0.0	0	NA	NA	0,0,196,172	1	1	0	0.689422060459	0
chr10_ref_v2	264865	0	A,C	0	0	190,41,0,73	1	1	0	2	A,A	A,C	0.5	0.0397403286495	0	136,66,0,32	1	1	0	9.5405624814	0	2	A,A	A,C	0.25	0.134150013121	0	NA	NA	175,37,0,54	1	1	0	0.90795797103	0	2	A,A	A,C	0.5	0.250640800771	0	NA	NA	184,39,0,77	1	1	0	0.567392668891	0
chr10_ref_v2	265679	0	C,T	1	0	31,126,64,1	1	1	0	2	C,C	C,T	0.5	0.216753753215	0	23,68,30,0	1	1	0	1.16036586956	0	2	C,C	C,T	0.5	0.0272420533802	0	NA	NA	34,108,53,0	1	1	0	1.02033371742	0	2	C,C	C,T	0.5	0.131769277631	0	NA	NA	32,139,74,0	1	1	0	0.472613452454	0
chr10_ref_v2	265682	0	C,T	1	0	37,126,64,1	1	1	0	2	C,C	C,T	0.5	0.179249357757	0	31,70,30,0	1	1	0	1.80231398052	0	2	C,C	C,T	0.5	0.082521023688	0	NA	NA	41,117,53,0	1	1	0	0.966256252652	0	2	C,C	C,T	0.5	0.0250013022054	0	NA	NA	36,140,74,0	1	1	0	0.505115060429	0
chr10_ref_v2	265690	0	C,T	1	0	66,126,39,0	1	1	0	2	C,C	C,T	0.25	0.377294231141	0	45,71,12,0	1	1	0	1.41633625711	0	2	C,C	C,T	0.25	0.24273068459	0	NA	NA	63,111,29,0	1	1	0	0.685589468212	0	2	C,C	C,T	0.25	0.188052231503	0	NA	NA	53,148,45,0	1	1	0	1.4274134704	0
chr10_ref_v2	265737	0	T,G	0	0	19,161,38,0	1	1	0	2	T,T	T,G	0.25	0.416514944295	0	15,97,25,0	1	1	0	0.676684123939	0	2	T,T	T,G	0.5	0.361790044606	0	NA	NA	19,140,37,0	1	1	0	0.489512502578	0	2	T,T	T,G	0.5	0.332705753826	0	NA	NA	19,189,50,0	1	1	0	0.646416925591	0
chr10_ref_v2	268534	0	AT,A	1	1	68,31,9,8	1	1	0	2	AT,AT	NA	NA	0.154346431294	0	38,23,4,5	1	1	0	0.822071077105	0	2	AT,AT	NA	NA	0.558271875457	0	NA	NA	45,31,5,4	1	1	0	1.52118388525	0	2	AT,AT	NA	NA	0.511332668175	0	NA	NA	91,53,15,11	1	1	0	0.954498944535	0
chr10_ref_v2	285142	0	TTCTTCTCGCTGTTTCG,T	1	0	1,0,112,146	1	1	0	2	T,T	NA	NA	0.00386847677792	0	2,0,70,67	1	1	0	1.354759772	0	2	T,T	NA	NA	0.419958115411	0	NA	NA	0,0,77,93	1	1	0	0.522622423797	0	2	T,T	NA	NA	0.0	0	NA	NA	2,1,123,162	1	1	0	0.545777231814	0
chr10_ref_v2	289373	0	TA,T,TAA	1	1	35,22,24,13,9,15	1	1	0	2	TA,TAA	TA,T	0.5	0.328881640438	1	9,11,4,16,13,12	1	1	0	4.14521668237	0	2	TA,TAA	T,TAA	0.5	0.167313641889	0	NA	NA	25,17,14,5,8,11	1	1	0	0.679239936506	0	2	TA,TAA	TA,T	0.5	0.513012325984	0	NA	NA	43,16,15,6,13,11	1	1	0	2.19000883665	0
chr10_ref_v2	292879	0	A,AGAAGTAGTGCTCGAGGTAGGGTCGGAAGAAGTTGTACTG	1	0	2,0,78,65	1	1	0	2	AGAAGTAGTGCTCGAGGTAGGGTCGGAAGAAGTTGTACTG,AGAAGTAGTGCTCGAGGTAGGGTCGGAAGAAGTTGTACTG	NA	NA	0.419354220269	0	0,0,13,29	1	1	0	3.16375167623	0	2	AGAAGTAGTGCTCGAGGTAGGGTCGGAAGAAGTTGTACTG,AGAAGTAGTGCTCGAGGTAGGGTCGGAAGAAGTTGTACTG	NA	NA	0.0	0	NA	NA	0,0,59,52	1	1	0	0.521358141676	0	2	AGAAGTAGTGCTCGAGGTAGGGTCGGAAGAAGTTGTACTG,AGAAGTAGTGCTCGAGGTAGGGTCGGAAGAAGTTGTACTG	NA	NA	0.0	0	NA	NA	0,0,87,75	1	1	0	0.571785342244	0
chr10_ref_v2	292993	0	CGAGGAAGTA,C	0	0	1,0,186,181	1	1	0	2	C,C	NA	NA	0.00272109011436	0	0,1,50,58	1	1	0	0.779690155906	0	2	C,C	NA	NA	0.00921665510492	0	NA	NA	2,1,145,141	1	1	0	0.786836091362	0	2	C,C	NA	NA	0.415899985401	0	NA	NA	0,2,226,213	1	1	0	0.531353990572	0
chr10_ref_v2	293257	0	G,GGAC	1	0	0,0,167,253	1	1	0	2	GGAC,GGAC	NA	NA	0.0	0	0,0,71,78	1	1	0	1.63318905961	0	2	GGAC,GGAC	NA	NA	0.0	0	NA	NA	0,0,87,183	1	1	0	2.36817629316	0	2	GGAC,GGAC	NA	NA	0.0	0	NA	NA	0,0,156,254	1	1	0	0.60482135723	0
chr10_ref_v2	294266	0	A,ACAGGAAGAGCCGCCAAATGTCGCAGAGGAAACC	1	0	1,1,50,60	1	1	0	2	ACAGGAAGAGCCGCCAAATGTCGCAGAGGAAACC,ACAGGAAGAGCCGCCAAATGTCGCAGAGGAAACC	NA	NA	0.0180185055027	0	0,0,14,34	1	1	0	2.00985577876	0	2	ACAGGAAGAGCCGCCAAATGTCGCAGAGGAAACC,ACAGGAAGAGCCGCCAAATGTCGCAGAGGAAACC	NA	NA	0.0	0	NA	NA	0,0,47,50	1	1	0	0.625199371432	0	2	ACAGGAAGAGCCGCCAAATGTCGCAGAGGAAACC,ACAGGAAGAGCCGCCAAATGTCGCAGAGGAAACC	NA	NA	0.0	0	NA	NA	0,0,48,66	1	1	0	0.724624820162	0
chr10_ref_v2	313773	0	T,TTG,TTGTG	1	1	1,0,10,5,126,100	1	1	0	2	TTGTG,TTGTG	NA	NA	0.598709195254	0	1,0,5,6,47,34	1	1	0	1.98597003909	0	2	TTGTG,TTGTG	TTG,TTGTG	0.125	0.229337462402	0	NA	NA	0,1,2,4,92,87	1	1	0	1.2010341447	0	2	TTGTG,TTGTG	NA	NA	1.23134620332	0	NA	NA	0,0,3,5,112,113	1	1	0	1.8795499719	0
chr10_ref_v2	315444	0	GA,G	1	1	111,130,9,21	1	1	0	2	GA,GA	GA,G	0.125	0.235779553053	0	68,57,10,8	1	1	0	1.78919432636	0	2	GA,GA	GA,G	0.125	0.153460186123	0	NA	NA	61,102,7,14	1	1	0	1.61544010769	0	2	GA,GA	GA,G	0.125	0.182714347524	0	NA	NA	133,139,5,13	1	1	0	1.40819782669	0
chr10_ref_v2	316867	0	GTA,G	1	1	76,91,7,10	1	1	0	2	GTA,GTA	GTA,G	0.125	0.317972272525	0	80,52,9,9	1	1	0	2.88112647084	0	2	GTA,GTA	GTA,G	0.125	0.0834260011336	0	NA	NA	63,72,5,4	1	1	0	0.6131039245	0	2	GTA,GTA	NA	NA	0.0352500703498	0	NA	NA	98,103,6,7	1	1	0	1.00736833464	0
chr10_ref_v2	330004	0	T,TCC	1	1	1,0,71,132	1	1	0	2	TCC,TCC	NA	NA	0.00491401480243	0	0,1,34,56	1	1	0	0.538222959836	0	2	TCC,TCC	NA	NA	0.0110498361866	0	NA	NA	0,0,49,83	1	1	0	0.525903263639	0	2	TCC,TCC	NA	NA	0.0	0	NA	NA	0,0,59,134	1	1	0	1.04017901979	0
chr10_ref_v2	342126	0	AT,A	1	1	41,21,3,21	1	1	0	2	AT,AT	AT,A	0.25	0.0114286325313	0	26,12,4,9	1	1	0	1.0008593699	0	2	AT,AT	NA	NA	0.0469200639872	0	NA	NA	24,15,2,11	1	1	0	0.594398953137	0	2	AT,AT	AT,A	0.125	0.0749913603711	0	NA	NA	36,30,1,9	1	1	0	2.74177387989	0
chr10_ref_v2	342827	0	T,G	1	0	29,228,65,0	1	1	0	2	T,T	T,G	0.5	0.260809054201	0	40,109,18,0	1	1	0	9.2618324076	0	2	T,T	T,G	0.25	0.113597177724	0	NA	NA	33,166,41,0	1	1	0	2.06953785157	0	2	T,T	T,G	0.25	0.390274942614	0	NA	NA	33,216,69,0	1	1	0	0.659681760134	0
chr10_ref_v2	354409	1	G,A	0	0	0,40,2,0	1	1	1	2	NA	NA	NA	NA	0	1,21,3,0	1	1	1	1.02673662387	0	2	NA	NA	NA	NA	0	NA	NA	3,17,0,0	1	1	1	2.29656159118	0	2	NA	NA	NA	NA	0	NA	NA	2,36,0,0	1	1	1	0.879065841269	0
chr10_ref_v2	354413	1	C,A	0	0	0,36,2,0	1	1	1	2	NA	NA	NA	NA	0	0,19,3,0	1	1	1	1.01116639338	0	2	NA	NA	NA	NA	0	NA	NA	1,15,0,0	1	0	1	0.646958771752	0	2	NA	NA	NA	NA	0	NA	NA	1,32,0,0	1	1	1	0.556805032457	0
chr10_ref_v2	354421	1	CCT,C	0	0	3,26,0,0	1	1	1	2	NA	NA	NA	NA	0	4,12,2,0	1	0	1	1.23240199669	0	2	NA	NA	NA	NA	0	NA	NA	1,11,2,0	1	0	1	1.26554174274	0	2	NA	NA	NA	NA	0	NA	NA	1,24,1,0	1	1	1	0.388989706527	0
chr10_ref_v2	354426	1	T,A	0	0	1,21,2,0	1	1	1	2	NA	NA	NA	NA	0	2,10,4,0	1	0	1	1.49040437192	0	2	NA	NA	NA	NA	0	NA	NA	3,9,0,0	1	0	1	2.02267277005	0	2	NA	NA	NA	NA	0	NA	NA	2,15,0,0	1	0	1	0.872777975885	0
chr10_ref_v2	354428	1	A,AAG	0	0	3,17,0,0	1	1	1	2	NA	NA	NA	NA	0	4,7,2,0	1	0	1	1.20888917984	0	2	NA	NA	NA	NA	0	NA	NA	1,7,2,0	1	0	1	1.24180256085	0	2	NA	NA	NA	NA	0	NA	NA	1,11,1,0	1	0	1	0.384957003424	0
chr10_ref_v2	354429	1	T,G	0	0	3,17,0,0	1	1	1	2	NA	NA	NA	NA	0	4,6,2,0	1	0	1	1.37683345052	0	2	NA	NA	NA	NA	0	NA	NA	1,7,2,0	1	0	1	1.24180256085	0	2	NA	NA	NA	NA	0	NA	NA	1,8,1,0	1	0	1	0.477134984804	0
chr10_ref_v2	354434	1	C,T	0	0	1,7,3,0	1	0	1	2	NA	NA	NA	NA	0	0,0,6,0	0	0	1	0.0	0	2	NA	NA	NA	NA	0	NA	NA	0,4,3,0	1	0	1	0.542577676651	0	2	NA	NA	NA	NA	0	NA	NA	0,3,2,0	1	0	1	0.385427314093	0
chr10_ref_v2	354436	1	T,TGCA	1	0	4,4,0,0	1	0	1	2	NA	NA	NA	NA	0	4,0,2,0	1	0	1	1.20580512568	0	2	NA	NA	NA	NA	0	NA	NA	1,3,2,0	1	0	1	0.944636179514	0	2	NA	NA	NA	NA	0	NA	NA	1,1,1,0	1	0	1	0.6231781826	0
chr10_ref_v2	354438	1	T,TTCTACAC	1	0	5,1,0,0	1	0	1	2	NA	NA	NA	NA	0	4,0,2,0	1	0	1	0.719485461587	0	2	NA	NA	NA	NA	0	NA	NA	1,0,2,0	1	0	1	1.39141629642	0	2	NA	NA	NA	NA	0	NA	NA	1,0,1,0	1	0	1	0.720229315832	0
chr10_ref_v2	354439	1	ATTT,A	1	0	4,0,1,0	1	0	1	2	NA	NA	NA	NA	0	6,0,0,0	0	0	1	0.0	0	2	NA	NA	NA	NA	0	NA	NA	2,0,1,0	1	0	1	0.313962533722	0	2	NA	NA	NA	NA	0	NA	NA	1,0,1,0	1	0	1	0.464308589692	0
chr10_ref_v2	354440	1	T,A	1	0	5,0,0,0	0	0	1	2	NA	NA	NA	NA	0	4,0,2,0	1	0	1	0.0	0	2	NA	NA	NA	NA	0	NA	NA	1,0,2,0	1	0	1	0.0	0	2	NA	NA	NA	NA	0	NA	NA	1,0,1,0	1	0	1	0.0	0
chr10_ref_v2	354441	1	T,C	0	0	5,0,0,0	0	0	1	2	NA	NA	NA	NA	0	4,0,2,0	1	0	1	0.0	0	2	NA	NA	NA	NA	0	NA	NA	3,0,0,0	0	0	1	0.0	0	2	NA	NA	NA	NA	0	NA	NA	2,0,0,0	0	0	1	0.0	0
chr10_ref_v2	354443	1	CTAT,C	1	1	4,0,1,0	1	0	1	2	NA	NA	NA	NA	0	6,0,0,0	0	0	1	0.0	0	2	NA	NA	NA	NA	0	NA	NA	2,0,1,0	1	0	1	0.313962533722	0	2	NA	NA	NA	NA	0	NA	NA	2,0,1,0	1	0	1	0.313962533722	0
chr10_ref_v2	354446	1	T,C	1	0	3,0,2,0	1	0	1	2	NA	NA	NA	NA	0	4,0,2,0	1	0	1	0.264390490742	0	2	NA	NA	NA	NA	0	NA	NA	3,0,0,0	0	0	1	0.0	0	2	NA	NA	NA	NA	0	NA	NA	3,0,0,0	0	0	1	0.0	0
chr10_ref_v2	354447	1	ATACT,A	1	0	5,0,0,0	0	0	1	2	NA	NA	NA	NA	0	4,0,2,0	1	0	1	0.0	0	2	NA	NA	NA	NA	0	NA	NA	1,0,2,0	1	0	1	0.0	0	2	NA	NA	NA	NA	0	NA	NA	2,0,1,0	1	0	1	0.0	0
chr10_ref_v2	354456	1	TTCCG,T	1	0	5,0,0,0	0	0	1	2	NA	NA	NA	NA	0	4,0,2,0	1	0	1	0.0	0	2	NA	NA	NA	NA	0	NA	NA	2,0,2,0	1	0	1	0.0	0	2	NA	NA	NA	NA	0	NA	NA	2,0,1,0	1	0	1	0.0	0
chr10_ref_v2	354458	1	C,A	0	0	0,0,5,0	0	0	1	2	NA	NA	NA	NA	0	2,0,4,0	1	0	1	0.0	0	2	NA	NA	NA	NA	0	NA	NA	2,0,2,0	1	0	1	0.0	0	2	NA	NA	NA	NA	0	NA	NA	1,0,2,0	1	0	1	0.0	0
chr10_ref_v2	354460	1	GT,G	1	1	0,0,5,0	0	0	1	2	NA	NA	NA	NA	0	2,0,3,0	1	0	1	0.0	0	2	NA	NA	NA	NA	0	NA	NA	2,0,2,0	1	0	1	0.0	0	2	NA	NA	NA	NA	0	NA	NA	1,0,2,0	1	0	1	0.0	0
chr10_ref_v2	354462	1	T,A	1	0	0,0,5,0	0	0	1	2	NA	NA	NA	NA	0	0,0,5,0	0	0	1	0.0	0	2	NA	NA	NA	NA	0	NA	NA	0,0,4,0	0	0	1	0.0	0	2	NA	NA	NA	NA	0	NA	NA	0,0,3,0	0	0	1	0.0	0
chr10_ref_v2	354465	1	AT,A	0	0	5,0,0,0	0	0	1	2	NA	NA	NA	NA	0	4,0,2,0	1	0	1	0.0	0	2	NA	NA	NA	NA	0	NA	NA	3,0,2,0	1	0	1	0.0	0	2	NA	NA	NA	NA	0	NA	NA	3,0,1,0	1	0	1	0.0	0
chr10_ref_v2	354468	1	CCTT,C	0	0	6,0,0,0	0	0	1	2	NA	NA	NA	NA	0	5,0,2,0	1	0	1	0.0	0	2	NA	NA	NA	NA	0	NA	NA	3,0,2,0	1	0	1	0.0	0	2	NA	NA	NA	NA	0	NA	NA	4,0,1,0	1	0	1	0.0	0
chr10_ref_v2	354471	1	T,C	0	0	0,0,6,0	0	0	1	2	NA	NA	NA	NA	0	2,0,5,0	1	0	1	0.0	0	2	NA	NA	NA	NA	0	NA	NA	2,0,3,0	1	0	1	0.0	0	2	NA	NA	NA	NA	0	NA	NA	1,0,4,0	1	0	1	0.0	0
chr10_ref_v2	354473	1	TTC,T	0	0	10,0,0,0	0	0	1	2	NA	NA	NA	NA	0	10,0,2,0	1	0	1	0.0	0	2	NA	NA	NA	NA	0	NA	NA	4,0,2,0	1	0	1	0.0	0	2	NA	NA	NA	NA	0	NA	NA	8,0,1,0	1	0	1	0.0	0
chr10_ref_v2	354485	1	T,C	1	0	7,0,4,0	1	0	1	2	NA	NA	NA	NA	0	10,0,2,0	1	0	1	0.921829113089	0	2	NA	NA	NA	NA	0	NA	NA	6,0,1,0	1	0	1	0.711820071505	0	2	NA	NA	NA	NA	0	NA	NA	5,0,7,0	1	0	1	1.02107723695	0
chr10_ref_v2	354487	1	T,TTAATA	0	0	11,0,0,0	0	0	1	2	NA	NA	NA	NA	0	10,0,2,0	1	0	1	0.0	0	2	NA	NA	NA	NA	0	NA	NA	6,0,2,0	1	0	1	0.0	0	2	NA	NA	NA	NA	0	NA	NA	0,0,0,0	0	0	1	0.0	0
chr10_ref_v2	354493	1	T,TG	0	0	11,0,0,0	0	0	1	2	NA	NA	NA	NA	0	11,0,1,0	1	0	1	0.0	0	2	NA	NA	NA	NA	0	NA	NA	9,0,0,0	0	0	1	0.0	0	2	NA	NA	NA	NA	0	NA	NA	14,1,0,0	1	0	1	0.0	0
chr10_ref_v2	354622	1	C,CGATAGT	0	0	0,0,10,0	0	0	1	2	NA	NA	NA	NA	0	0,0,15,1	1	0	1	0.0	0	2	NA	NA	NA	NA	0	NA	NA	0,0,3,1	1	0	1	0.0	0	2	NA	NA	NA	NA	0	NA	NA	0,0,5,2	1	0	1	0.0	0
chr10_ref_v2	354625	1	A,ATTTTT	1	0	0,0,10,0	0	0	1	2	NA	NA	NA	NA	0	0,0,11,0	0	0	1	0.0	0	2	NA	NA	NA	NA	0	NA	NA	0,1,2,1	1	0	1	0.0	0	2	NA	NA	NA	NA	0	NA	NA	0,0,4,0	0	0	1	0.0	0
chr10_ref_v2	354626	1	A,ATTCCAACAGTGTT	1	0	0,0,8,0	0	0	1	2	NA	NA	NA	NA	0	0,0,10,0	0	0	1	0.0	0	2	NA	NA	NA	NA	0	NA	NA	0,1,2,1	1	0	1	0.0	0	2	NA	NA	NA	NA	0	NA	NA	0,0,3,0	0	0	1	0.0	0
chr10_ref_v2	354628	1	A,ACATATAAATATGT	1	0	0,0,6,2	1	0	1	2	NA	NA	NA	NA	0	0,0,8,6	1	0	1	0.964326601201	0	2	NA	NA	NA	NA	0	NA	NA	0,1,1,4	1	0	1	1.62210316577	0	2	NA	NA	NA	NA	0	NA	NA	0,0,3,9	1	0	1	3.56605010136	0
chr10_ref_v2	354631	1	A,AATG	1	0	0,1,4,7	1	0	1	2	NA	NA	NA	NA	0	0,0,6,8	1	0	1	0.560575838169	0	2	NA	NA	NA	NA	0	NA	NA	0,1,1,7	1	0	1	0.711602251196	0	2	NA	NA	NA	NA	0	NA	NA	0,0,1,13	1	0	1	2.33345336249	0
chr10_ref_v2	354636	1	G,GGT	0	0	0,1,4,8	1	0	1	2	NA	NA	NA	NA	0	0,0,4,9	1	0	1	0.469401430743	0	2	NA	NA	NA	NA	0	NA	NA	0,1,0,7	1	0	1	0.999176434642	0	2	NA	NA	NA	NA	0	NA	NA	0,2,1,14	1	0	1	1.30438297848	0
chr10_ref_v2	354638	1	T,A	1	0	0,1,3,9	1	0	1	2	NA	NA	NA	NA	0	0,0,3,9	1	0	1	0.429974835052	0	2	NA	NA	NA	NA	0	NA	NA	0,1,0,7	1	0	1	0.675962242888	0	2	NA	NA	NA	NA	0	NA	NA	0,2,1,14	1	0	1	0.771717744587	0
chr10_ref_v2	354641	1	T,A	1	0	0,1,2,9	1	0	1	2	NA	NA	NA	NA	0	0,0,2,9	1	0	1	0.430024410684	0	2	NA	NA	NA	NA	0	NA	NA	0,1,0,7	1	0	1	0.466383937498	0	2	NA	NA	NA	NA	0	NA	NA	0,2,0,14	1	0	1	0.806652981491	0
chr10_ref_v2	354643	1	ATG,A	0	0	0,1,1,9	1	0	1	2	NA	NA	NA	NA	0	0,0,2,9	1	0	1	0.619135346246	0	2	NA	NA	NA	NA	0	NA	NA	0,1,0,7	1	0	1	0.281802994529	0	2	NA	NA	NA	NA	0	NA	NA	0,2,0,14	1	0	1	0.412072697496	0
chr10_ref_v2	354665	1	T,G	1	0	0,0,0,11	0	0	1	2	NA	NA	NA	NA	0	0,0,0,12	0	0	1	0.0	0	2	NA	NA	NA	NA	0	NA	NA	0,0,0,9	0	0	1	0.0	0	2	NA	NA	NA	NA	0	NA	NA	0,1,0,17	1	0	1	0.0	0
chr10_ref_v2	354754	1	T,C	1	0	0,0,0,2	0	0	1	2	NA	NA	NA	NA	0	0,0,0,2	0	0	1	0.0	0	2	NA	NA	NA	NA	0	NA	NA	0,0,0,2	0	0	1	0.0	0	2	NA	NA	NA	NA	0	NA	NA	0,0,0,2	0	0	1	0.0	0
chr10_ref_v2	354828	1	C,T	0	0	1,0,0,1	1	0	1	2	NA	NA	NA	NA	0	0,1,0,0	0	0	1	0.0	0	2	NA	NA	NA	NA	0	NA	NA	1,0,0,1	1	0	1	0.124938736608	0	2	NA	NA	NA	NA	0	NA	NA	0,0,0,2	0	0	1	0.0	0
chr10_ref_v2	357991	0	GT,G	1	1	16,13,26,43	1	1	0	2	GT,G	G,G	0.5	0.0970428755652	0	18,11,16,21	1	1	0	1.91645126114	0	2	GT,G	NA	NA	0.0359373805416	0	NA	NA	10,4,21,17	1	1	0	1.73880097252	0	2	G,G	GT,G	0.5	0.0354809731799	0	NA	NA	21,11,27,27	1	1	0	1.52029671881	0
chr10_ref_v2	359603	0	GAAA,G,GA	1	1	2,1,11,15,103,118	1	1	0	2	GA,GA	NA	NA	0.68388317224	0	1,0,3,13,41,41	1	1	0	2.22812980827	0	2	GA,GA	G,GA	0.125	0.150351268259	0	NA	NA	1,4,12,9,69,78	1	1	0	2.28293186795	0	2	GA,GA	G,GA	0.125	1.03379022078	0	NA	NA	2,1,11,12,96,139	1	1	0	1.53929041857	0
chr10_ref_v2	362990	0	A,C	0	0	184,80,0,65	1	1	0	2	A,A	A,C	0.5	0.287682072452	0	82,31,0,11	1	1	0	2.32550343139	0	2	A,A	A,C	0.25	0.296571019869	0	NA	NA	174,81,0,75	1	1	0	1.00185116689	0	2	A,A	A,C	0.5	0.111917916204	0	NA	NA	229,87,0,96	1	1	0	1.38936893536	0
chr10_ref_v2	366687	0	A,T	0	0	0,0,0,0	0	0	1	2	NA	NA	NA	NA	0	0,0,0,0	0	0	1	0.0	0	2	NA	NA	NA	NA	0	NA	NA	0,0,0,0	0	0	1	0.0	0	2	NA	NA	NA	NA	0	NA	NA	0,0,1,0	0	0	1	0.0	0
chr10_ref_v2	374318	0	T,G	0	0	58,148,61,0	1	1	0	2	T,T	T,G	0.5	0.102129495076	0	48,79,27,0	1	1	0	2.51569505345	0	2	T,T	T,G	0.5	0.413370287615	0	NA	NA	35,102,47,0	1	1	0	0.670640179209	0	2	T,T	T,G	0.5	0.0498323737479	0	NA	NA	55,157,51,0	1	1	0	1.06282001336	0
chr10_ref_v2	376866	0	T,G	0	0	30,172,28,0	1	1	0	2	T,T	T,G	0.25	0.0123778438456	0	44,85,7,0	1	1	0	9.30228207798	0	2	T,T	T,G	0.125	0.0723206615796	0	NA	NA	25,137,36,0	1	1	0	2.08266289878	0	2	T,T	T,G	0.5	0.37806613392	0	NA	NA	31,196,24,0	1	1	0	0.91690398441	0
chr10_ref_v2	379517	0	G,A	0	0	188,179,0,0	1	1	0	2	G,G	NA	NA	0.0	0	102,129,0,0	1	1	0	1.83808076726	0	2	G,G	NA	NA	0.0	0	NA	NA	150,149,0,0	1	1	0	0.457821595311	0	2	G,G	NA	NA	0.0	0	NA	NA	97,107,86,88	1	1	0	363.00300955	1
chr10_ref_v2	387913	0	C,CA	1	1	55,3,5,15	1	1	0	2	C,C	C,CA	0.5	0.102087041206	0	41,11,6,5	1	1	0	4.79968904945	0	2	C,C	C,CA	0.25	0.00087249052426	0	NA	NA	55,4,3,6	1	1	0	1.58844843683	0	2	C,C	C,CA	0.125	0.0102255544366	0	NA	NA	59,5,7,14	1	1	0	0.669119781765	0
chr10_ref_v2	393476	0	GA,G	1	1	13,23,17,16	1	1	1	2	GA,G	GA,GA	0.125	0.0807775008122	0	18,23,8,17	1	1	0	1.33100249054	0	2	GA,G	GA,GA	0.5	0.0872560369843	0	NA	NA	20,20,7,7	1	1	1	3.07941809226	0	2	GA,GA	GA,G	0.25	0.0641408046691	0	NA	NA	23,36,7,16	1	1	1	2.47917812788	0
chr10_ref_v2	423825	0	GAT,G	1	1	55,49,11,17	1	1	0	2	GAT,GAT	GAT,G	0.125	0.0412543590129	0	61,53,14,14	1	1	0	0.532458100023	0	2	GAT,GAT	GAT,G	0.125	0.0709361894323	0	NA	NA	39,30,7,5	1	1	0	0.910891518503	0	2	GAT,GAT	NA	NA	0.0551945913907	0	NA	NA	54,48,10,19	1	1	0	0.519278143815	0
chr10_ref_v2	424559	0	C,CTTTTTTT	1	1	4,7,58,21	1	1	0	2	CTTTTTTT,CTTTTTTT	C,CTTTTTTT	0.25	0.0256424306133	0	2,1,31,11	1	1	0	0.588052808438	0	2	CTTTTTTT,CTTTTTTT	C,CTTTTTTT	0.125	0.068992871487	0	NA	NA	2,4,52,14	1	1	0	0.992074260319	0	2	CTTTTTTT,CTTTTTTT	C,CTTTTTTT	0.125	0.310154928304	0	NA	NA	4,8,72,28	1	1	0	0.497776323793	0
chr10_ref_v2	438196	0	G,T	0	0	17,158,38,0	1	1	0	2	G,G	G,T	0.5	0.402612039126	0	11,85,16,0	1	1	0	0.69339763126	0	2	G,G	G,T	0.25	0.214775301644	0	NA	NA	8,124,52,0	1	1	0	3.68521856339	0	2	G,G	G,T	0.5	0.186102279634	0	NA	NA	13,173,72,0	1	1	0	4.52301577452	0
chr10_ref_v2	450173	0	A,C	0	0	158,37,0,68	1	1	0	2	A,A	A,C	0.5	0.0597192347016	0	80,23,0,23	1	1	0	1.21216870262	0	2	A,A	A,C	0.5	0.358062869214	0	NA	NA	131,20,0,46	1	1	0	1.45884617529	0	2	A,A	A,C	0.5	0.0685199464368	0	NA	NA	180,30,0,52	1	1	0	2.70148278494	0
chr10_ref_v2	455719	0	GAT,G	1	1	8,9,3,4	1	1	1	2	GAT,GAT	GAT,G	0.25	0.0319185236677	0	22,18,5,4	1	1	0	1.23926006284	0	2	GAT,GAT	NA	NA	0.11485508297	0	NA	NA	10,8,1,1	1	1	1	1.10366184134	0	2	GAT,GAT	NA	NA	0.701020329885	0	NA	NA	10,8,3,1	1	1	1	0.824679756736	0
chr10_ref_v2	457556	0	CA,C	1	1	31,15,6,0	1	1	1	2	CA,CA	NA	NA	0.431147260894	0	28,14,7,4	1	1	0	1.81548500723	0	2	CA,CA	NA	NA	0.192892893744	0	NA	NA	26,5,12,0	1	1	0	2.78113756918	0	2	CA,CA	CA,C	0.25	0.0854785266139	0	NA	NA	33,12,13,1	1	1	0	1.84458974745	0
chr10_ref_v2	469783	0	GTAATAA,G,GTAA	1	1	0,1,0,5,5,21	1	1	1	2	GTAA,GTAA	G,GTAA	0.25	0.0861866562882	0	0,2,1,5,9,28	1	1	0	0.594536303147	0	2	GTAA,GTAA	G,GTAA	0.125	0.57898561461	0	NA	NA	1,1,1,2,9,16	1	1	0	1.47838330214	0	2	GTAA,GTAA	NA	NA	0.10887145563	0	NA	NA	1,3,0,1,7,29	1	1	1	0.969991904126	0
chr10_ref_v2	470700	0	G,GA	1	1	87,70,11,11	1	1	0	2	G,G	G,GA	0.125	0.0396621756029	0	56,40,5,8	1	1	0	0.521501606016	0	2	G,G	G,GA	0.125	0.0486620194473	0	NA	NA	94,51,5,12	1	1	0	2.05678713028	0	2	G,G	G,GA	0.125	0.216194719437	0	NA	NA	104,89,6,15	1	1	0	0.701131612467	0
chr10_ref_v2	471733	0	AT,A	1	1	76,71,11,16	1	1	0	2	AT,AT	AT,A	0.125	0.0479673834281	0	62,50,4,8	1	1	0	1.08306742078	0	2	AT,AT	NA	NA	0.294531279397	0	NA	NA	33,45,7,7	1	1	0	1.16007135153	0	2	AT,AT	AT,A	0.125	0.0527448004387	0	NA	NA	84,67,6,6	1	1	0	1.76530747416	0
chr10_ref_v2	477663	1	T,A	1	0	0,1,0,0	0	0	1	2	NA	NA	NA	NA	0	1,0,2,0	1	0	1	0.0	0	2	NA	NA	NA	NA	0	NA	NA	0,0,0,0	0	0	1	0.0	0	2	NA	NA	NA	NA	0	NA	NA	1,0,0,0	0	0	1	0.0	0
chr10_ref_v2	477714	1	G,A	0	0	1,0,0,0	0	0	1	2	NA	NA	NA	NA	0	2,0,0,0	0	0	1	0.0	0	2	NA	NA	NA	NA	0	NA	NA	0,0,0,0	0	0	1	0.0	0	2	NA	NA	NA	NA	0	NA	NA	0,0,1,0	0	0	1	0.0	0
chr10_ref_v2	478097	1	A,C	0	0	0,1,0,0	0	0	1	2	NA	NA	NA	NA	0	0,4,0,0	0	0	1	0.0	0	2	NA	NA	NA	NA	0	NA	NA	0,0,0,0	0	0	1	0.0	0	2	NA	NA	NA	NA	0	NA	NA	0,0,0,1	0	0	1	0.0	0
chr10_ref_v2	478113	1	A,T	1	0	0,0,0,0	0	0	1	2	NA	NA	NA	NA	0	0,4,0,0	0	0	1	0.0	0	2	NA	NA	NA	NA	0	NA	NA	0,1,0,0	0	0	1	0.0	0	2	NA	NA	NA	NA	0	NA	NA	0,0,0,1	0	0	1	0.0	0
chr10_ref_v2	478116	1	A,C	1	0	0,0,0,0	0	0	1	2	NA	NA	NA	NA	0	0,4,0,0	0	0	1	0.0	0	2	NA	NA	NA	NA	0	NA	NA	0,1,0,0	0	0	1	0.0	0	2	NA	NA	NA	NA	0	NA	NA	0,0,0,1	0	0	1	0.0	0
chr10_ref_v2	478124	1	G,T	1	0	0,0,0,0	0	0	1	2	NA	NA	NA	NA	0	0,4,0,0	0	0	1	0.0	0	2	NA	NA	NA	NA	0	NA	NA	0,1,0,0	0	0	1	0.0	0	2	NA	NA	NA	NA	0	NA	NA	0,0,0,1	0	0	1	0.0	0
chr10_ref_v2	478133	1	C,A	0	0	0,0,0,0	0	0	1	2	NA	NA	NA	NA	0	0,5,0,0	0	0	1	0.0	0	2	NA	NA	NA	NA	0	NA	NA	0,1,0,0	0	0	1	0.0	0	2	NA	NA	NA	NA	0	NA	NA	0,0,0,1	0	0	1	0.0	0
chr10_ref_v2	478145	1	C,T	0	0	0,0,0,0	0	0	1	2	NA	NA	NA	NA	0	0,4,0,0	0	0	1	0.0	0	2	NA	NA	NA	NA	0	NA	NA	0,1,0,0	0	0	1	0.0	0	2	NA	NA	NA	NA	0	NA	NA	0,0,0,1	0	0	1	0.0	0
chr10_ref_v2	478149	1	C,T	1	0	0,0,0,0	0	0	1	2	NA	NA	NA	NA	0	0,3,0,0	0	0	1	0.0	0	2	NA	NA	NA	NA	0	NA	NA	0,1,0,0	0	0	1	0.0	0	2	NA	NA	NA	NA	0	NA	NA	0,0,0,1	0	0	1	0.0	0
chr10_ref_v2	496752	0	A,AATATATATAT,AATATATATATAT	1	1	0,3,4,4,19,12	1	1	1	2	AATATATATATAT,AATATATATATAT	A,AATATATATATAT	0.25	0.405890118104	0	1,3,13,11,35,19	1	1	0	1.56387355483	0	2	AATATATATATAT,AATATATATATAT	AATATATATAT,AATATATATATAT	0.25	0.802927294106	0	NA	NA	0,0,4,10,12,8	1	1	1	3.12879948515	0	2	AATATATATATAT,AATATATATATAT	AATATATATAT,AATATATATATAT	0.5	0.18747448683	0	NA	NA	1,0,4,11,18,13	1	1	1	2.45857102162	0
chr10_ref_v2	496957	0	A,AATATATATATATAT,AATATATATATATATAT	1	1	0,1,6,7,5,6	1	1	1	2	AATATATATATATAT,AATATATATATATATAT	A,AATATATATATATATAT	0.125	0.0494816956363	0	1,2,7,12,14,17	1	1	0	1.23706126875	0	2	AATATATATATATATAT,AATATATATATATATAT	AATATATATATATAT,AATATATATATATATAT	0.5	0.517361223524	0	NA	NA	1,1,4,2,4,12	1	1	1	2.33435581205	0	2	AATATATATATATATAT,AATATATATATATATAT	AATATATATATATAT,AATATATATATATATAT	0.25	0.178341172026	0	NA	NA	0,1,3,3,9,10	1	1	1	1.71226652537	0
chr10_ref_v2	518910	0	CGTGTGTGTGTGTGTGT,C	1	1	2,0,70,78	1	1	0	2	C,C	NA	NA	0.41888812844	0	2,0,46,37	1	1	0	1.00988867306	0	2	C,C	NA	NA	0.429275756802	0	NA	NA	0,1,59,50	1	1	0	1.13795641289	0	2	C,C	NA	NA	0.00913248356327	0	NA	NA	0,0,80,100	1	1	0	0.813893260742	0
chr10_ref_v2	523557	0	TAAAA,T,TA	1	1	1,1,17,12,129,101	1	1	0	2	TA,TA	T,TA	0.125	0.222963480161	0	2,1,11,6,62,71	1	1	0	1.51928746019	0	2	TA,TA	NA	NA	0.660650742809	0	NA	NA	0,0,8,16,98,76	1	1	0	1.6926927423	0	2	TA,TA	T,TA	0.125	0.114488053307	0	NA	NA	1,1,20,11,133,114	1	1	0	0.592324448483	0
chr10_ref_v2	525354	0	GA,G	1	1	27,51,9,13	1	1	0	2	GA,GA	GA,G	0.125	0.0395099007616	0	11,30,4,16	1	1	0	2.45696720619	0	2	GA,GA	GA,G	0.25	0.160741777554	0	NA	NA	27,27,7,10	1	1	0	1.57944976306	0	2	GA,GA	GA,G	0.25	0.0990485723345	0	NA	NA	25,58,5,15	1	1	0	0.801952209307	0
chr10_ref_v2	525416	0	T,G	0	0	33,47,22,10	1	1	1	2	T,T	T,G	0.5	0.182321556794	0	17,41,13,6	1	1	0	1.53364793019	0	2	T,T	T,G	0.5	0.0173917427119	1	NA	NA	29,23,19,7	1	1	1	1.09762529177	0	2	T,G	T,T	0.25	0.182321556794	0	NA	NA	38,41,18,13	1	1	1	0.848747216851	0
chr10_ref_v2	525434	0	TA,T	1	1	9,49,3,20	1	1	1	2	TA,TA	TA,T	0.25	0.0545543300953	0	5,22,0,10	1	1	0	0.462898345704	0	2	TA,TA	TA,T	0.125	0.0910920512318	0	NA	NA	7,34,2,9	1	1	0	0.709339471344	0	2	TA,TA	TA,T	0.125	0.0878919971061	0	NA	NA	10,46,2,16	1	1	0	0.630313942044	0
chr10_ref_v2	537759	1	T,C	1	0	0,0,8,7	1	0	1	2	NA	NA	NA	NA	0	0,0,2,1	1	0	1	0.272167440482	0	2	NA	NA	NA	NA	0	NA	NA	0,0,3,2	1	0	1	0.275423297227	0	2	NA	NA	NA	NA	0	NA	NA	0,0,3,4	1	0	1	0.381287107977	0
chr10_ref_v2	537760	1	G,A	1	0	0,0,8,7	1	0	1	2	NA	NA	NA	NA	0	0,0,2,1	1	0	1	0.272167440482	0	2	NA	NA	NA	NA	0	NA	NA	0,0,3,2	1	0	1	0.275423297227	0	2	NA	NA	NA	NA	0	NA	NA	0,0,3,4	1	0	1	0.381287107977	0
chr10_ref_v2	540700	1	A,T	1	0	41,1,2,0	1	1	1	2	NA	NA	NA	NA	0	36,4,2,0	1	1	1	1.84086233056	0	2	NA	NA	NA	NA	0	NA	NA	24,2,1,0	1	1	1	0.911498329667	0	2	NA	NA	NA	NA	0	NA	NA	27,4,2,3	1	1	1	2.22761961228	0
chr10_ref_v2	540726	1	T,C	0	0	2,0,2,0	1	0	1	2	NA	NA	NA	NA	0	1,0,2,0	1	0	1	0.303976720031	0	2	NA	NA	NA	NA	0	NA	NA	1,0,1,0	1	0	1	0.124938736608	0	2	NA	NA	NA	NA	0	NA	NA	2,0,2,3	1	0	1	0.683171026016	0
chr10_ref_v2	540728	1	A,AC	1	0	0,0,2,0	0	0	1	2	NA	NA	NA	NA	0	1,0,2,0	1	0	1	0.0	0	2	NA	NA	NA	NA	0	NA	NA	0,0,0,0	0	0	1	0.0	0	2	NA	NA	NA	NA	0	NA	NA	0,0,2,3	1	0	1	0.0	0
chr10_ref_v2	541015	1	C,T	0	0	0,0,0,0	0	0	1	2	NA	NA	NA	NA	0	0,1,2,0	1	0	1	0.0	0	2	NA	NA	NA	NA	0	NA	NA	0,0,0,0	0	0	1	0.0	0	2	NA	NA	NA	NA	0	NA	NA	0,0,0,0	0	0	1	0.0	0
chr10_ref_v2	541058	1	A,ATTATCCTATTACAT	1	0	0,0,0,0	0	0	1	2	NA	NA	NA	NA	0	1,1,0,0	1	0	1	0.0	0	2	NA	NA	NA	NA	0	NA	NA	0,0,0,0	0	0	1	0.0	0	2	NA	NA	NA	NA	0	NA	NA	0,0,0,0	0	0	1	0.0	0
chr10_ref_v2	543234	1	GAGTGACATTATTATGTTGAACTAGTAACACCCTTTTGTGGATTCCTACATACCCAGAGAGAACTCCT,G	0	0	0,0,67,88	1	1	1	2	NA	NA	NA	NA	0	0,0,48,45	1	1	1	1.2474996132	0	2	NA	NA	NA	NA	0	NA	NA	0,0,65,71	1	1	1	0.805269384472	0	2	NA	NA	NA	NA	0	NA	NA	0,1,75,96	1	1	1	0.379077238515	0
chr10_ref_v2	543546	0	GTGAC,G	1	1	3,0,97,140	1	1	0	2	G,G	NA	NA	0.705702353679	0	3,1,44,83	1	1	0	0.92684759266	0	2	G,G	NA	NA	0.724136143603	0	NA	NA	6,2,61,103	1	1	0	1.95645536691	0	2	G,G	GTGAC,G	0.125	0.312638438779	0	NA	NA	5,0,109,161	1	1	0	0.581699081484	0
chr10_ref_v2	549750	0	CT,C	1	1	5,3,82,60	1	1	0	2	C,C	NA	NA	0.09911449221	0	7,5,50,50	1	1	0	1.61750388595	0	2	C,C	CT,C	0.125	0.0199656524267	0	NA	NA	7,3,61,52	1	1	0	0.994739074587	0	2	C,C	CT,C	0.125	0.26013757564	0	NA	NA	7,6,80,69	1	1	0	1.10472924584	0
chr10_ref_v2	556532	1	A,C	0	0	168,36,0,44	1	1	0	2	NA	NA	NA	NA	0	73,29,0,12	1	1	0	3.11635776457	0	2	NA	NA	NA	NA	0	NA	NA	142,25,0,35	1	1	0	0.620729321811	0	2	NA	NA	NA	NA	0	NA	NA	197,41,0,57	1	1	0	0.585477273283	0
chr10_ref_v2	566511	0	G,GTAT	1	1	0,3,164,121	1	1	0	2	GTAT,GTAT	NA	NA	0.729079846826	0	1,2,97,88	1	1	0	1.00500664452	0	2	GTAT,GTAT	NA	NA	0.210198739852	0	NA	NA	3,0,95,98	1	1	0	2.26889543587	0	2	GTAT,GTAT	NA	NA	0.238629959143	0	NA	NA	1,1,148,122	1	1	0	0.75333723906	0
chr10_ref_v2	569148	0	T,G	1	0	51,204,99,0	1	1	0	2	T,T	T,G	0.5	0.162518929498	0	33,95,21,0	1	1	0	3.34641860263	0	2	T,T	T,G	0.25	0.184922338494	0	NA	NA	26,100,59,1	1	1	0	0.95257635919	0	2	T,G	T,T	0.25	0.231111720963	0	NA	NA	48,178,78,0	1	1	0	0.70020587531	0
chr10_ref_v2	570197	0	G,GTT	1	1	3,3,143,183	1	1	0	2	GTT,GTT	NA	NA	1.11684987622	0	4,2,74,61	1	1	0	2.03795095669	0	2	GTT,GTT	G,GTT	0.125	0.405465108108	0	NA	NA	0,3,108,122	1	1	0	0.802387295356	0	2	GTT,GTT	NA	NA	0.706106325202	0	NA	NA	3,1,143,176	1	1	0	0.503384531235	0
chr10_ref_v2	570384	0	AAT,A	1	0	10,5,83,95	1	1	0	2	A,A	AAT,A	0.125	0.234316851912	0	6,2,47,51	1	1	0	0.421297092292	0	2	A,A	AAT,A	0.125	0.202524264111	0	NA	NA	8,6,58,61	1	1	0	0.971976841498	0	2	A,A	AAT,A	0.25	0.194156014441	0	NA	NA	12,7,72,80	1	1	0	1.09962407627	0
chr10_ref_v2	574850	0	G,GAA,GAAA	1	1	0,0,50,83,5,3	1	1	0	2	GAA,GAA	NA	NA	0.341303665451	0	0,1,41,73,2,4	1	1	0	0.599476349655	0	2	GAA,GAA	NA	NA	0.455731980086	0	NA	NA	0,0,33,47,5,5	1	1	0	1.53414795777	0	2	GAA,GAA	GAA,GAAA	0.125	0.152115862753	0	NA	NA	1,1,49,75,3,2	1	1	0	0.489830539358	0
chr10_ref_v2	576622	0	A,AATATATATATATATATATATAT,AATATATATATATATATATATATAT	1	1	0,2,4,6,1,2	1	0	1	2	NA	NA	NA	NA	0	1,2,2,3,3,7	1	0	0	2.43372574833	0	2	NA	NA	NA	NA	0	NA	NA	0,0,3,2,2,2	1	0	1	1.05560387923	0	2	NA	NA	NA	NA	0	NA	NA	0,0,3,4,7,2	1	0	1	4.46108299262	0
chr10_ref_v2	579845	0	C,CT	1	1	8,83,23,9	1	1	0	2	C,C	C,CT	0.5	0.0840449298696	0	4,41,13,10	1	1	0	1.63188731505	0	2	C,CT	C,C	0.25	0.0635885473246	0	NA	NA	5,61,14,9	1	1	0	0.699761380163	0	2	C,C	C,CT	0.5	0.0943031202019	0	NA	NA	6,83,28,14	1	1	0	1.17818402001	0
chr10_ref_v2	593782	0	ATTGTTGTTGTTG,A	1	1	3,1,141,153	1	1	0	2	A,A	NA	NA	0.706660899727	0	3,2,72,51	1	1	0	1.7956629978	0	2	A,A	ATTGTTGTTGTTG,A	0.125	0.494696241836	0	NA	NA	0,0,122,107	1	1	0	1.46603397031	0	2	A,A	NA	NA	0.0	0	NA	NA	0,2,165,161	1	1	0	0.911801199413	0
chr10_ref_v2	617624	0	A,ATTTT,ATTTTT	1	1	0,0,24,39,67,46	1	1	0	2	ATTTTT,ATTTTT	ATTTT,ATTTTT	0.5	0.0640895304181	1	1,0,6,22,34,28	1	1	0	0.862779982851	0	2	ATTTTT,ATTTTT	ATTTT,ATTTTT	0.25	0.167880066943	0	NA	NA	0,1,16,18,55,45	1	1	0	1.61468842393	0	2	ATTTTT,ATTTTT	ATTTT,ATTTTT	0.25	0.0397278011003	0	NA	NA	0,2,22,31,78,63	1	1	0	1.58752072519	0
chr10_ref_v2	628397	0	T,A	0	0	23,20,6,0	1	1	0	2	T,T	T,A	0.25	0.136442602832	0	15,15,4,1	1	1	0	0.365206912337	0	2	T,T	T,A	0.25	0.154150679827	0	NA	NA	20,16,11,0	1	1	0	1.63588989262	0	2	T,T	T,A	0.5	0.0421068183957	0	NA	NA	31,24,8,2	1	1	0	0.499240978847	0
chr10_ref_v2	629167	0	C,T	1	0	97,129,52,0	1	1	0	2	C,C	C,T	0.5	0.351630797052	0	27,137,25,0	1	1	0	14.1309910799	0	2	C,C	C,T	0.25	0.104140259253	0	NA	NA	75,91,30,0	1	1	0	0.804628454408	0	2	C,C	C,T	0.25	0.267909565184	0	NA	NA	71,124,44,0	1	1	0	1.30854965837	0
chr10_ref_v2	639590	0	A,ACC	1	0	12,19,87,58	1	1	0	2	ACC,ACC	A,ACC	0.25	0.40316361112	1	3,11,17,12	1	1	1	2.44375894429	0	2	A,ACC	ACC,ACC	0.25	0.217412876605	0	NA	NA	17,15,70,36	1	1	0	1.93675603257	0	2	ACC,ACC	A,ACC	0.5	0.0990909026442	1	NA	NA	20,19,76,57	1	1	0	1.89450397778	0
chr10_ref_v2	639592	0	A,C	1	0	92,71,10,15	1	1	0	2	A,A	A,C	0.25	0.0710357731168	1	20,16,1,9	1	1	1	2.1329144171	0	2	A,A	A,C	0.5	0.182321556794	0	NA	NA	77,43,15,11	1	1	0	2.0147745547	0	2	A,A	A,C	0.25	0.416514944295	1	NA	NA	81,73,19,10	1	1	0	2.41063066701	0
chr10_ref_v2	640918	0	T,G	0	0	70,296,55,0	1	1	0	2	T,T	T,G	0.25	0.0686285063891	0	41,88,24,0	1	1	0	3.39245310375	0	2	T,T	T,G	0.25	0.304973569562	0	NA	NA	68,213,64,0	1	1	0	2.83706006094	0	2	T,T	T,G	0.5	0.36535511077	0	NA	NA	85,273,67,0	1	1	0	1.5048874549	0
chr10_ref_v2	641485	0	T,TA	1	1	8,5,137,164	1	1	0	2	TA,TA	NA	NA	0.263688861353	0	1,10,65,101	1	1	0	3.53044014448	0	2	TA,TA	NA	NA	0.104483778375	0	NA	NA	5,2,89,82	1	1	0	1.29906318367	0	2	TA,TA	NA	NA	0.283663513497	0	NA	NA	1,5,138,148	1	1	0	1.12672834126	0
chr10_ref_v2	658249	0	T,TTC	1	1	6,6,162,249	1	1	0	2	TTC,TTC	NA	NA	1.75439504965	0	4,7,72,70	1	1	0	2.85297737994	0	2	TTC,TTC	NA	NA	0.66041574756	0	NA	NA	4,5,116,162	1	1	0	0.61211244113	0	2	TTC,TTC	NA	NA	1.56654691122	0	NA	NA	5,11,146,221	1	1	0	1.66560336826	0
chr10_ref_v2	666816	0	G,GTATATATATATATA,GTATATATATATATATA	1	1	0,1,9,8,18,16	1	1	1	2	GTATATATATATATATA,GTATATATATATATATA	GTATATATATATATA,GTATATATATATATATA	0.25	0.167423087546	0	3,3,13,13,15,13	1	1	0	1.4108084321	0	2	GTATATATATATATA,GTATATATATATATATA	G,GTATATATATATATATA	0.25	0.298584536245	0	NA	NA	0,0,8,9,17,10	1	1	1	0.712253482207	0	2	GTATATATATATATATA,GTATATATATATATATA	GTATATATATATATA,GTATATATATATATATA	0.5	0.0748135473336	0	NA	NA	0,0,13,9,9,13	1	1	1	1.66080665125	0
chr10_ref_v2	694152	0	A,G	0	0	1,1,307,249	1	1	0	2	G,G	NA	NA	0.00359066813073	0	1,0,149,142	1	1	0	1.03622000898	0	2	G,G	NA	NA	0.00343053509679	0	NA	NA	3,0,247,177	1	1	0	1.40368272187	0	2	G,G	NA	NA	0.700197738557	0	NA	NA	0,0,336,244	1	1	0	1.09745284047	0
chr10_ref_v2	714346	0	A,G	0	0	0,0,187,47	1	1	1	2	G,G	NA	NA	0.0	0	1,0,72,53	1	1	1	8.83882821549	0	2	G,G	NA	NA	0.00796816964918	0	NA	NA	0,0,161,47	1	1	1	0.697791675079	0	2	G,G	NA	NA	0.0	0	NA	NA	0,0,263,128	1	1	1	8.89623264106	0
chr10_ref_v2	714688	0	G,T	0	0	0,0,0,3	0	0	1	2	NA	NA	NA	NA	0	0,0,0,4	0	0	1	0.0	0	2	NA	NA	NA	NA	0	NA	NA	0,0,0,6	0	0	1	0.0	0	2	NA	NA	NA	NA	0	NA	NA	0,0,0,9	0	0	1	0.0	0
chr10_ref_v2	714697	0	A,T	1	0	0,0,0,1	0	0	1	2	NA	NA	NA	NA	0	0,0,0,1	0	0	1	0.0	0	2	NA	NA	NA	NA	0	NA	NA	0,0,0,2	0	0	1	0.0	0	2	NA	NA	NA	NA	0	NA	NA	0,0,0,0	0	0	1	0.0	0
chr10_ref_v2	714703	0	G,A	1	0	0,0,0,0	0	0	1	2	NA	NA	NA	NA	0	0,0,0,1	0	0	1	0.0	0	2	NA	NA	NA	NA	0	NA	NA	0,0,0,0	0	0	1	0.0	0	2	NA	NA	NA	NA	0	NA	NA	0,0,0,0	0	0	1	0.0	0
chr10_ref_v2	727021	0	A,G	0	0	365,297,24,27	1	1	0	2	A,A	A,G	0.125	0.14461027789	1	135,130,24,29	1	1	0	7.2086574964	0	2	A,A	A,G	0.25	0.336472236621	1	NA	NA	255,189,25,29	1	1	0	2.41266131963	0	2	A,A	A,G	0.25	0.160930366813	1	NA	NA	333,275,57,59	1	1	0	11.9920049097	1
chr10_ref_v2	727074	0	G,A	1	0	371,305,13,43	1	1	0	2	G,G	G,A	0.125	0.217208815794	1	146,116,14,43	1	1	0	8.0815123416	0	2	G,G	G,A	0.25	0.420616913129	1	NA	NA	271,200,20,50	1	1	0	4.27405922424	0	2	G,G	G,A	0.25	0.0395472970883	1	NA	NA	343,304,30,106	1	1	0	16.2630602294	1
chr10_ref_v2	727080	0	G,A	1	0	366,307,12,41	1	1	0	2	G,G	G,A	0.125	0.16659678501	1	142,119,13,41	1	1	0	7.74402744446	0	2	G,G	G,A	0.25	0.370373788297	1	NA	NA	272,210,18,48	1	1	0	3.73970095867	0	2	G,G	G,A	0.25	0.0423792229689	1	NA	NA	343,321,27,102	1	1	0	15.1043385237	1
chr10_ref_v2	727083	0	T,C	0	0	361,306,14,40	1	1	0	2	T,T	T,C	0.125	0.194244201751	1	130,117,13,42	1	1	0	8.83214143749	0	2	T,T	T,C	0.5	0.403442862727	1	NA	NA	263,209,20,48	1	1	0	3.9828541996	0	2	T,T	T,C	0.25	0.00843886864586	1	NA	NA	336,328,30,102	1	1	0	15.487286637	1
chr10_ref_v2	727091	0	T,A	0	0	353,304,11,39	1	1	0	2	T,T	T,A	0.125	0.132389188046	1	138,121,12,39	1	1	0	7.19275365955	0	2	T,T	T,A	0.25	0.32090772008	1	NA	NA	285,212,17,48	1	1	0	3.6358633315	0	2	T,T	T,A	0.25	0.0882926071457	1	NA	NA	344,329,26,98	1	1	0	13.9269777154	1
chr10_ref_v2	727098	0	G,T	0	0	345,304,11,36	1	1	0	2	G,G	G,T	0.125	0.0827650861082	1	138,125,12,37	1	1	0	6.87267260152	0	2	G,G	G,T	0.25	0.265576414988	1	NA	NA	272,226,16,44	1	1	0	3.06544316026	0	2	G,G	G,T	0.25	0.170345365747	1	NA	NA	342,336,24,91	1	1	0	12.6247405767	1
chr10_ref_v2	727101	0	T,C	1	0	339,302,11,34	1	1	0	2	T,T	T,C	0.125	0.0516832339519	1	136,127,10,36	1	1	0	6.53534508774	0	2	T,T	T,C	0.25	0.202397513367	1	NA	NA	273,228,16,42	1	1	0	2.91724618471	0	2	T,T	T,C	0.25	0.210252941483	1	NA	NA	345,339,23,88	1	1	0	12.2308420342	1
chr10_ref_v2	727110	0	C,T	1	0	339,310,4,31	1	1	0	2	C,C	C,T	0.125	0.212034454112	0	129,135,8,31	1	1	0	6.59440341353	0	2	C,C	C,T	0.25	0.0335226920386	1	NA	NA	258,227,8,32	1	1	0	2.29270650947	0	2	C,C	C,T	0.125	0.212780764279	1	NA	NA	351,322,13,76	1	1	0	10.656301544	1
chr10_ref_v2	727116	0	G,A	0	0	331,310,2,29	1	1	0	2	G,G	G,A	0.125	0.320992051333	0	124,135,5,28	1	1	0	5.61976149429	0	2	G,G	G,A	0.25	0.114410351178	0	NA	NA	254,226,3,29	1	1	0	1.28482348425	0	2	G,G	G,A	0.125	0.0	0	NA	NA	347,324,5,67	1	1	0	8.0347933754	0
chr11_ref_v2	51	1	C,A	1	0	0,0,83,0	0	1	1	2	NA	NA	NA	NA	0	1,0,17,0	1	0	1	0.0	0	2	NA	NA	NA	NA	0	NA	NA	0,0,60,1	1	1	1	0.0	0	2	NA	NA	NA	NA	0	NA	NA	0,0,83,0	0	1	1	0.0	0
chr11_ref_v2	265	1	A,C	0	0	223,20,0,41	1	1	1	2	NA	NA	NA	NA	0	65,16,0,6	1	1	1	4.05562842727	0	2	NA	NA	NA	NA	0	NA	NA	146,28,0,50	1	1	1	3.60417085453	0	2	NA	NA	NA	NA	0	NA	NA	183,33,0,65	1	1	1	4.73186176826	0
chr11_ref_v2	469	1	C,A	1	0	0,0,51,173	1	1	1	2	NA	NA	NA	NA	0	0,0,35,45	1	1	1	5.3625140108	0	2	NA	NA	NA	NA	0	NA	NA	0,1,36,98	1	1	1	0.845923803491	0	2	NA	NA	NA	NA	0	NA	NA	0,0,62,121	1	1	1	3.654651619	0
chr11_ref_v2	489	1	T,C	1	0	0,0,65,145	1	1	1	2	NA	NA	NA	NA	0	0,0,33,44	1	1	1	1.9030352892	0	2	NA	NA	NA	NA	0	NA	NA	0,0,30,74	1	1	1	0.463422848033	0	2	NA	NA	NA	NA	0	NA	NA	0,0,48,105	1	1	1	0.391430229784	0
chr11_ref_v2	508	1	T,G	1	0	0,0,95,147	1	1	1	2	NA	NA	NA	NA	0	1,0,40,51	1	1	1	0.77636585112	0	2	NA	NA	NA	NA	0	NA	NA	0,0,42,94	1	1	1	1.6758720098	0	2	NA	NA	NA	NA	0	NA	NA	0,0,67,119	1	1	1	0.701596941065	0
chr11_ref_v2	26590	0	CAT,C	1	1	36,51,8,9	1	1	1	2	CAT,CAT	NA	NA	0.270720238192	0	31,60,16,17	1	1	0	2.13813539901	0	2	CAT,CAT	CAT,C	0.25	0.102858311013	0	NA	NA	33,32,7,8	1	1	0	0.890642502092	0	2	CAT,CAT	NA	NA	0.0433628912764	0	NA	NA	48,53,9,12	1	1	0	0.803034667432	0
chr11_ref_v2	36587	0	CAT,C	1	1	46,43,22,9	1	1	1	2	CAT,CAT	CAT,C	0.125	0.0586098769275	0	67,32,37,20	1	1	0	2.56499469525	0	2	CAT,CAT	CAT,C	0.5	0.0427578043432	0	NA	NA	31,33,5,10	1	1	1	1.42304091948	0	2	CAT,CAT	NA	NA	0.0730335334016	0	NA	NA	38,25,11,8	1	1	1	1.08266606531	0
chr11_ref_v2	67797	0	G,T	0	0	39,80,13,30	1	1	1	2	G,G	G,T	0.5	0.0806889112501	0	42,48,6,7	1	1	1	4.29861036398	0	2	G,G	G,T	0.25	0.0110498361866	0	NA	NA	29,48,21,33	1	1	0	3.29227239244	0	2	G,T	G,G	0.125	0.103506947009	0	NA	NA	47,80,19,26	1	1	0	1.01882066013	0
chr11_ref_v2	67800	0	A,T	0	0	53,84,3,23	1	1	1	2	A,A	A,T	0.25	0.284025761249	0	58,42,1,5	1	1	1	6.180614495	0	2	A,A	A,T	0.125	0.105360515658	0	NA	NA	38,52,2,24	1	1	0	1.50100329052	0	2	A,A	A,T	0.5	0.143100843641	0	NA	NA	70,85,3,21	1	1	0	1.43455650517	0
chr11_ref_v2	67801	0	G,T	0	0	58,86,1,22	1	1	1	2	G,G	G,T	0.25	0.111591065408	0	60,42,0,5	1	1	1	5.73352762205	0	2	G,G	G,T	0.125	0.125163142954	0	NA	NA	40,55,2,24	1	1	0	1.79745140402	0	2	G,G	G,T	0.5	0.197168064911	0	NA	NA	74,86,1,21	1	1	0	1.2563633181	0
chr11_ref_v2	67897	0	A,C	1	0	0,0,159,143	1	1	0	2	C,C	NA	NA	0.0	0	0,1,80,64	1	1	1	0.614806327549	0	2	C,C	NA	NA	0.00692044284457	0	NA	NA	0,0,129,88	1	1	0	1.66595071709	0	2	C,C	NA	NA	0.0	0	NA	NA	0,0,161,128	1	1	0	0.800078914281	0
chr11_ref_v2	68755	0	T,G	1	0	58,81,28,0	1	1	0	2	T,T	T,G	0.25	0.378732045911	0	13,15,13,0	1	1	1	1.99888737486	0	2	T,G	T,T	0.25	0.182321556794	0	NA	NA	40,72,22,0	1	1	0	0.890426347863	0	2	T,T	T,G	0.25	0.362905493689	0	NA	NA	51,76,21,2	1	1	0	0.683529976999	0
chr11_ref_v2	78801	0	TTA,T	1	1	78,49,4,15	1	1	1	2	TTA,TTA	NA	NA	0.120456592234	0	86,79,14,7	1	1	0	3.557901547	0	2	TTA,TTA	NA	NA	0.163906998934	0	NA	NA	48,32,7,3	1	1	1	2.08203015577	0	2	TTA,TTA	NA	NA	0.215591916547	0	NA	NA	65,47,8,6	1	1	0	1.72138165025	0
chr11_ref_v2	114778	0	C,CAT	1	1	6,13,96,75	1	1	0	2	CAT,CAT	NA	NA	0.0834489744206	0	18,8,72,76	1	1	0	5.11491575126	0	2	CAT,CAT	C,CAT	0.125	0.00572290855092	0	NA	NA	3,6,62,51	1	1	0	0.563106219557	0	2	CAT,CAT	NA	NA	0.36588310808	0	NA	NA	11,9,90,73	1	1	0	1.5078527952	0
chr11_ref_v2	134471	0	AT,A	1	1	99,101,16,14	1	1	0	2	AT,AT	NA	NA	0.193261030272	0	88,60,11,6	1	1	0	2.35429404802	0	2	AT,AT	NA	NA	0.224937987597	0	NA	NA	112,97,7,10	1	1	0	1.65132312156	0	2	AT,AT	NA	NA	0.391447667485	0	NA	NA	149,111,12,10	1	1	0	3.32634481941	0
chr11_ref_v2	136107	0	CAT,C	1	1	57,34,11,8	1	1	1	2	CAT,CAT	NA	NA	0.0178385716363	0	64,63,11,26	1	1	0	3.9861746945	0	2	CAT,CAT	CAT,C	0.125	0.0997885749726	0	NA	NA	37,33,3,9	1	1	0	1.43946471787	0	2	CAT,CAT	NA	NA	0.0695833288428	0	NA	NA	63,64,11,12	1	1	0	2.8377643798	0
chr11_ref_v2	164848	0	CTATATATATATATATATATA,C	1	1	0,0,126,78	1	1	0	2	C,C	NA	NA	0.0	0	0,1,61,45	1	1	0	0.702006898686	0	2	C,C	NA	NA	0.00938974034984	0	NA	NA	0,0,70,56	1	1	0	1.07821184229	0	2	C,C	NA	NA	0.0	0	NA	NA	0,0,96,65	1	1	0	0.51982811068	0
chr11_ref_v2	168999	0	T,TAATAAATA	1	1	0,0,23,40	1	1	1	2	TAATAAATA,TAATAAATA	NA	NA	0.0	0	0,3,45,69	1	1	0	0.58517683544	0	2	TAATAAATA,TAATAAATA	T,TAATAAATA	0.125	0.641853886172	0	NA	NA	0,0,27,35	1	1	0	0.82572429796	0	2	TAATAAATA,TAATAAATA	NA	NA	0.0	0	NA	NA	0,1,37,42	1	1	0	1.36341471357	0
chr11_ref_v2	179252	0	T,TTATATATATA,TTATATATATATA	1	1	0,0,7,12,33,33	1	1	1	2	TTATATATATATA,TTATATATATATA	TTATATATATA,TTATATATATATA	0.125	0.105856872116	0	0,2,16,10,33,36	1	1	0	2.27807631074	0	2	TTATATATATATA,TTATATATATATA	TTATATATATA,TTATATATATATA	0.25	0.462963895267	0	NA	NA	0,0,9,6,24,18	1	1	1	1.39020291074	0	2	TTATATATATATA,TTATATATATATA	TTATATATATA,TTATATATATATA	0.25	0.0354168111956	0	NA	NA	0,0,5,11,37,27	1	1	1	0.975465824779	0
chr11_ref_v2	182672	0	GT,G	1	1	139,110,9,17	1	1	0	2	GT,GT	GT,G	0.125	0.174157283222	0	103,89,12,8	1	1	0	1.34953362497	0	2	GT,GT	GT,G	0.125	0.203135962892	0	NA	NA	91,109,8,13	1	1	0	2.55991803537	0	2	GT,GT	GT,G	0.125	0.152472700123	0	NA	NA	128,121,16,23	1	1	0	1.80657689838	0
chr11_ref_v2	184506	0	G,GTAATAATAATAATAATTATAATAA	1	1	0,1,21,29	1	1	1	2	GTAATAATAATAATAATTATAATAA,GTAATAATAATAATAATTATAATAA	NA	NA	0.0198026272962	0	0,3,15,37	1	1	0	1.18028899874	0	2	GTAATAATAATAATAATTATAATAA,GTAATAATAATAATAATTATAATAA	G,GTAATAATAATAATAATTATAATAA	0.125	0.159998952614	0	NA	NA	0,0,15,24	1	1	0	0.505664530672	0	2	GTAATAATAATAATAATTATAATAA,GTAATAATAATAATAATTATAATAA	NA	NA	0.0	0	NA	NA	0,2,21,23	1	1	0	0.645828572866	0
chr11_ref_v2	188683	0	C,CA	1	1	88,6,0,25	1	1	0	2	C,C	C,CA	0.5	0.27000774649	0	65,15,3,10	1	1	0	4.6873096098	0	2	C,C	C,CA	0.25	0.150572770278	0	NA	NA	69,5,1,22	1	1	0	0.493806034473	0	2	C,C	C,CA	0.5	0.156051479092	0	NA	NA	88,4,0,40	1	1	0	2.16099597401	0
chr11_ref_v2	196217	0	GA,G	1	1	54,82,28,16	1	1	0	2	GA,GA	GA,G	0.25	0.0807426015592	0	30,40,4,11	1	1	0	1.24535348427	0	2	GA,GA	NA	NA	0.185067629567	0	NA	NA	62,56,8,12	1	1	0	4.19097509483	0	2	GA,GA	NA	NA	0.152776256137	0	NA	NA	65,80,13,10	1	1	0	2.27337883794	0
chr11_ref_v2	207676	0	TA,T	1	1	79,92,18,15	1	1	0	2	TA,TA	TA,T	0.25	0.198288414296	0	45,57,4,7	1	1	0	0.960752606747	0	2	TA,TA	NA	NA	0.0852438783806	0	NA	NA	76,78,11,13	1	1	0	0.828791693816	0	2	TA,TA	TA,T	0.125	0.00761464349341	0	NA	NA	83,102,12,5	1	1	0	1.53103223893	0
chr11_ref_v2	223624	0	A,C	0	0	171,28,0,38	1	1	0	2	A,A	A,C	0.25	0.31616697046	0	111,32,0,18	1	1	0	2.81574897844	0	2	A,A	A,C	0.25	0.0724955020382	0	NA	NA	127,32,0,33	1	1	0	1.57539970412	0	2	A,A	A,C	0.25	0.403366471451	0	NA	NA	173,26,0,51	1	1	0	1.41653652735	0
chr11_ref_v2	273433	0	G,GCAATGA	0	0	0,0,214,207	1	1	0	2	GCAATGA,GCAATGA	NA	NA	0.0	0	0,0,80,114	1	1	0	2.56897392925	0	2	GCAATGA,GCAATGA	NA	NA	0.0	0	NA	NA	0,0,173,183	1	1	0	0.679602228677	0	2	GCAATGA,GCAATGA	NA	NA	0.0	0	NA	NA	0,0,216,241	1	1	0	1.18238869252	0
chr11_ref_v2	279816	0	GA,G	1	1	96,120,13,13	1	1	0	2	GA,GA	NA	NA	0.253994617925	0	65,81,1,15	1	1	0	1.90419297345	0	2	GA,GA	NA	NA	0.539608310162	0	NA	NA	58,84,9,13	1	1	0	1.02298370036	0	2	GA,GA	NA	NA	0.0209896911073	0	NA	NA	81,128,9,10	1	1	0	1.56479290507	0
chr11_ref_v2	302264	1	G,T	0	0	164,170,25,24	1	1	0	2	NA	NA	NA	NA	0	60,59,61,60	1	1	0	308.908488383	1	2	NA	NA	NA	NA	0	NA	NA	163,134,0,0	1	1	0	9.29518130545	0	2	NA	NA	NA	NA	0	NA	NA	241,194,0,0	1	1	0	13.9153488953	0
chr11_ref_v2	316741	0	A,G	0	0	208,161,0,0	1	1	0	2	A,A	NA	NA	0.0	0	81,113,1,0	1	1	0	4.94719559829	0	2	A,A	NA	NA	0.00514139950042	0	NA	NA	154,118,0,0	1	1	0	0.399475530513	0	2	A,A	NA	NA	0.0	0	NA	NA	90,86,102,76	1	1	0	370.90364113	1
chr11_ref_v2	327961	0	A,T	0	0	177,235,0,0	1	1	0	2	A,A	NA	NA	0.0	0	33,48,33,42	1	1	0	320.223865822	1	2	A,T	NA	NA	0.0769610411361	0	g.327961A>T	0	145,164,0,0	1	1	0	1.08015239045	0	2	A,A	NA	NA	0.0	0	NA	NA	190,227,0,0	1	1	0	0.82707538548	0
chr11_ref_v2	334757	0	GA,G	1	1	62,87,26,19	1	1	0	2	GA,GA	GA,G	0.25	0.0895424074033	0	49,51,17,13	1	1	0	1.01776200531	0	2	GA,GA	GA,G	0.125	0.00112440666832	0	NA	NA	73,56,20,16	1	1	0	3.28592735631	0	2	GA,GA	GA,G	0.125	0.118924297586	0	NA	NA	70,72,21,17	1	1	0	1.54020088392	0
chr11_ref_v2	339695	0	T,A	0	0	221,187,0,0	1	1	0	2	T,T	NA	NA	0.0	0	116,70,1,0	1	1	0	1.95781984941	0	2	T,T	NA	NA	0.00536194314139	0	NA	NA	188,165,0,0	1	1	0	0.453105321285	0	2	T,T	NA	NA	0.0	0	NA	NA	104,98,113,100	1	1	0	397.275873601	1
chr11_ref_v2	354836	0	G,GA	1	1	53,72,11,14	1	1	0	2	G,G	G,GA	0.25	0.101753884815	0	31,46,4,2	1	1	0	1.17762058676	0	2	G,G	NA	NA	0.152881515376	0	NA	NA	38,46,8,10	1	1	0	0.45140234106	0	2	G,G	G,GA	0.25	0.0324641188929	0	NA	NA	59,76,6,7	1	1	0	1.13851302665	0
chr11_ref_v2	384757	0	C,CT	1	1	43,4,0,7	1	1	0	2	C,C	C,CT	0.125	0.0564300047773	0	25,3,1,8	1	1	0	1.07973012079	0	2	C,C	C,CT	0.5	0.0742625341436	0	NA	NA	30,2,0,7	1	1	0	0.629234586341	0	2	C,C	C,CT	0.25	0.104795278071	0	NA	NA	44,3,0,8	1	1	0	0.375102218663	0
chr11_ref_v2	384781	0	TGA,T	1	0	42,128,43,19	1	1	0	2	TGA,TGA	TGA,T	0.5	0.0899482366629	1	29,67,23,4	1	1	0	1.22062458667	0	2	TGA,TGA	TGA,T	0.5	0.169899036795	0	NA	NA	35,106,30,14	1	1	0	0.639231956068	0	2	TGA,TGA	TGA,T	0.5	0.0659579677918	1	NA	NA	59,127,44,21	1	1	0	1.74123053167	0
chr11_ref_v2	384783	0	A,ATTTTTTTTTTT	0	0	42,127,43,0	1	1	0	2	A,A	A,ATTTTTTTTTTT	0.5	0.247096792337	0	28,65,23,0	1	1	0	0.841551443622	0	2	A,A	A,ATTTTTTTTTTT	0.5	0.255933374137	0	NA	NA	35,104,30,0	1	1	0	0.58327442413	0	2	A,A	A,ATTTTTTTTTTT	0.5	0.401874439977	0	NA	NA	59,124,42,0	1	1	0	1.95738341318	0
chr11_ref_v2	389163	0	C,A	0	0	105,147,38,55	1	1	0	2	C,C	C,A	0.5	0.10178269431	1	79,88,0,0	1	1	0	12.2944255501	1	2	C,C	NA	NA	0.0	0	NA	NA	110,128,0,0	1	1	0	16.9255647411	1	2	C,C	NA	NA	0.0	0	NA	NA	160,164,0,0	1	1	0	307.901396088	1
chr11_ref_v2	415323	0	T,G	0	0	29,203,103,0	1	1	0	2	T,G	T,T	0.25	0.291520848759	0	32,119,36,0	1	1	0	4.5558329203	0	2	T,G	T,T	0.5	0.307749635503	1	NA	NA	25,138,67,0	1	1	0	0.880281479208	0	2	T,G	T,T	0.5	0.224369793037	0	NA	NA	40,200,107,1	1	1	0	1.40151284155	0
chr11_ref_v2	436139	0	T,G	0	0	78,233,64,0	1	1	0	2	T,T	T,G	0.25	0.380504506772	0	69,121,11,0	1	1	0	6.81678699695	0	2	T,T	T,G	0.125	0.0540672212703	0	NA	NA	58,188,41,0	1	1	0	0.911142489762	0	2	T,T	T,G	0.25	0.178248231406	0	NA	NA	72,282,79,0	1	1	0	1.01022940379	0
chr11_ref_v2	451222	0	GGAACAC,G	0	0	0,0,123,207	1	1	0	2	G,G	NA	NA	0.0	0	0,0,68,64	1	1	0	3.65235025959	0	2	G,G	NA	NA	0.0	0	NA	NA	0,0,130,169	1	1	0	1.87589237538	0	2	G,G	NA	NA	0.0	0	NA	NA	1,0,181,226	1	1	0	2.79798233897	0
chr11_ref_v2	464826	0	G,GTATA	1	1	4,5,21,32	1	1	1	2	GTATA,GTATA	G,GTATA	0.25	0.172842812839	0	11,11,37,71	1	1	0	0.734093334511	0	2	GTATA,GTATA	G,GTATA	0.25	0.354821375289	1	NA	NA	5,1,13,35	1	1	1	1.5210242774	0	2	GTATA,GTATA	G,GTATA	0.25	0.133531392625	0	NA	NA	3,3,11,42	1	1	1	2.81193946373	0
chr11_ref_v2	468533	0	T,G	0	0	31,162,48,0	1	1	0	2	T,T	T,G	0.5	0.272257602126	0	18,76,14,0	1	1	0	1.06771933636	0	2	T,T	T,G	0.25	0.110665567888	0	NA	NA	24,116,33,0	1	1	0	0.493373607642	0	2	T,T	T,G	0.5	0.316669609325	0	NA	NA	34,148,54,0	1	1	0	0.844727505892	0
chr11_ref_v2	517728	0	CT,C	1	1	67,69,8,14	1	1	0	2	CT,CT	CT,C	0.125	0.0262075663979	0	27,40,3,3	1	1	0	1.4678391955	0	2	CT,CT	NA	NA	0.100611731296	0	NA	NA	53,66,5,2	1	1	0	1.84420140616	0	2	CT,CT	NA	NA	0.383227056202	0	NA	NA	68,67,4,5	1	1	0	1.16108211949	0
chr11_ref_v2	523691	0	AT,A	1	1	16,22,11,18	1	1	0	2	AT,A	AT,AT	0.25	0.105116927013	0	19,10,15,14	1	1	0	1.47675249672	0	2	AT,A	AT,AT	0.25	0.0230804678124	0	NA	NA	19,18,9,18	1	1	0	0.769640797754	0	2	AT,A	AT,AT	0.25	0.14798072479	0	NA	NA	24,26,8,27	1	1	0	0.749555555174	0
chr11_ref_v2	532265	0	T,G	1	0	67,195,78,0	1	1	0	2	T,T	T,G	0.5	0.100284362626	0	62,91,20,0	1	1	0	7.31184827325	0	2	T,T	T,G	0.25	0.0400053346137	0	NA	NA	52,115,52,0	1	1	0	1.11032425535	0	2	T,T	T,G	0.5	0.0490896101965	0	NA	NA	80,189,70,0	1	1	0	1.3785751883	0
chr11_ref_v2	557138	0	GA,G	1	1	157,137,21,15	1	1	0	2	GA,GA	GA,G	0.125	0.224511441616	1	96,84,14,10	1	1	0	0.508864313537	0	2	GA,GA	GA,G	0.25	0.271530156263	0	NA	NA	109,99,19,9	1	1	0	0.768307234769	0	2	GA,GA	GA,G	0.25	0.255761644868	1	NA	NA	141,133,6,11	1	1	0	1.48898216107	0
chr11_ref_v2	566747	0	A,T	1	0	0,0,186,222	1	1	0	2	T,T	NA	NA	0.0	0	1,0,80,88	1	1	0	0.581498367447	0	2	T,T	NA	NA	0.00593473551981	0	NA	NA	1,2,168,214	1	1	0	0.71843014981	0	2	T,T	NA	NA	0.413287833789	0	NA	NA	0,0,189,272	1	1	0	1.62960167257	0
chr11_ref_v2	579614	0	G,A	1	0	254,205,0,0	1	1	0	2	G,G	NA	NA	0.0	0	40,45,65,76	1	1	0	357.600793125	1	2	G,A	A,A	0.25	0.00471698987814	0	g.579614G>A	0	169,184,0,0	1	1	0	2.71497086264	0	2	G,G	NA	NA	0.0	0	NA	NA	248,246,0,0	1	1	0	1.984604673	0
chr11_ref_v2	580728	0	GA,G	1	1	74,99,9,5	1	1	0	2	GA,GA	NA	NA	0.0957500372543	0	37,74,4,11	1	1	0	3.41381827056	0	2	GA,GA	GA,G	0.125	0.216998206927	0	NA	NA	64,51,4,8	1	1	0	2.27365661733	0	2	GA,GA	NA	NA	0.189960809279	0	NA	NA	79,97,15,17	1	1	0	4.50545750789	0
chr11_ref_v2	591846	0	G,A	0	0	236,225,0,0	1	1	0	2	G,G	NA	NA	0.0	0	124,145,0,0	1	1	0	1.32780592684	0	2	G,G	NA	NA	0.0	0	NA	NA	210,174,0,0	1	1	0	1.0535451612	0	2	G,G	NA	NA	0.0	0	NA	NA	143,120,145,116	1	1	0	441.951198502	1
chr11_ref_v2	594825	0	A,G	1	0	240,192,0,0	1	1	0	2	A,A	NA	NA	0.0	0	55,64,71,59	1	1	0	345.757762394	1	2	A,G	NA	NA	0.0884109573441	0	g.594825A>G	0	183,146,0,0	1	1	0	0.399375330793	0	2	A,A	NA	NA	0.0	0	NA	NA	214,192,0,0	1	1	0	0.884335027837	0
chr11_ref_v2	595779	0	T,G	0	0	36,245,86,0	1	1	0	2	T,T	T,G	0.5	0.0738342620111	0	64,134,33,0	1	1	0	15.5167809915	0	2	T,T	T,G	0.25	0.184003642977	0	NA	NA	36,188,67,0	1	1	0	1.06387342554	0	2	T,T	T,G	0.5	0.0935260580108	0	NA	NA	71,259,81,0	1	1	0	5.90215071407	0
chr11_ref_v2	598275	0	C,T	1	0	222,238,46,61	1	1	0	2	C,C	C,T	0.5	0.359785366353	1	59,45,54,56	1	1	0	308.093533673	1	2	C,T	NA	NA	0.056089466651	0	g.598275C>T	0	223,205,0,0	1	1	0	307.748965263	1	2	C,C	NA	NA	0.0	0	NA	NA	333,334,0,0	1	1	0	307.79332708	1
chr11_ref_v2	608032	0	C,T	1	0	285,233,0,0	1	1	0	2	C,C	NA	NA	0.0	0	83,65,85,65	1	1	0	361.547292225	1	2	C,T	NA	NA	0.0134230203321	0	g.608032C>T	0	162,163,0,0	1	1	0	1.53218886596	0	2	C,C	NA	NA	0.0	0	NA	NA	281,217,0,0	1	1	0	0.569473640884	0
chr11_ref_v2	612775	0	ACGAGCTTGAGAGAC,A	0	0	1,3,178,160	1	1	0	2	A,A	NA	NA	0.70491202214	0	1,2,71,94	1	1	0	2.02588381768	0	2	A,A	NA	NA	0.423483613611	0	NA	NA	0,4,116,154	1	1	0	3.07858109189	0	2	A,A	NA	NA	0.930996879264	0	NA	NA	1,3,159,202	1	1	0	3.24571947153	0
chr11_ref_v2	613266	0	T,TAGAAGA	1	1	0,1,151,213	1	1	0	2	TAGAAGA,TAGAAGA	NA	NA	0.00274348594575	0	0,1,57,55	1	1	0	1.59508853435	0	2	TAGAAGA,TAGAAGA	NA	NA	0.00888894741725	0	NA	NA	1,1,119,144	1	1	0	0.88843413884	0	2	TAGAAGA,TAGAAGA	NA	NA	0.00757579380846	0	NA	NA	0,0,178,225	1	1	0	0.883854392588	0
chr11_ref_v2	613312	0	ACTGCTGCTGCTGCTGCTGCTGCTG,A	1	1	0,1,108,91	1	1	0	2	A,A	NA	NA	0.00501254182354	0	0,0,37,27	1	1	1	0.520587180286	0	2	A,A	NA	NA	0.0	0	NA	NA	0,0,68,58	1	1	0	0.415060373188	0	2	A,A	NA	NA	0.0	0	NA	NA	1,0,103,114	1	1	0	1.62989372685	0
chr11_ref_v2	613399	0	AGAGGAG,A	1	1	1,0,132,156	1	1	0	2	A,A	NA	NA	0.00346620797649	0	0,0,41,44	1	1	1	0.475147213416	0	2	A,A	NA	NA	0.0	0	NA	NA	0,0,106,111	1	1	0	0.73264609052	0	2	A,A	NA	NA	0.0	0	NA	NA	0,1,145,192	1	1	0	0.817239472241	0
chr11_ref_v2	617188	0	CT,C	1	1	9,12,23,9	1	1	0	2	CT,C	C,C	0.125	0.0574892041273	0	5,5,17,4	1	1	0	0.877010759021	0	2	CT,C	C,C	0.25	0.0941360474981	0	NA	NA	11,6,10,9	1	1	0	1.55211041762	0	2	CT,C	NA	NA	0.0679560965311	0	NA	NA	8,13,27,12	1	1	0	0.60956824973	0
chr11_ref_v2	632463	0	C,CA	1	1	81,20,5,9	1	1	0	2	C,C	C,CA	0.125	0.0505220108389	0	49,23,4,4	1	1	0	2.12128488472	0	2	C,C	C,CA	0.125	0.246487762777	0	NA	NA	53,34,2,2	1	1	0	5.64693933815	0	2	C,C	NA	NA	0.604646545175	0	NA	NA	75,35,2,8	1	1	0	3.06061940589	0
chr11_ref_v2	635099	0	C,CTTTTTTT	1	1	5,46,1,8	1	1	0	2	C,C	C,CTTTTTTT	0.25	0.211309093667	0	5,28,10,10	1	1	0	7.99490595229	0	2	C,CTTTTTTT	C,C	0.25	0.0100503358535	0	NA	NA	5,45,3,4	1	1	0	1.16787135311	0	2	C,C	C,CTTTTTTT	0.25	0.0202027073175	0	NA	NA	3,55,2,5	1	1	0	1.10105182189	0
chr11_ref_v2	638053	0	A,AT	1	1	78,81,25,7	1	1	0	2	A,A	A,AT	0.25	0.0954842718009	0	69,37,10,9	1	1	0	3.40438504579	0	2	A,A	A,AT	0.25	0.166524159687	0	NA	NA	64,41,19,4	1	1	0	1.69027278978	0	2	A,A	A,AT	0.25	0.0104852121741	0	NA	NA	96,66,21,7	1	1	0	2.3878054193	0
chr11_ref_v2	644836	0	C,CA	1	1	129,57,17,21	1	1	0	2	C,C	C,CA	0.25	0.0981974068904	0	73,37,2,10	1	1	0	1.22149117015	0	2	C,C	NA	NA	0.133065937659	0	NA	NA	75,39,9,9	1	1	0	0.819336691677	0	2	C,C	C,CA	0.125	0.00843172285221	0	NA	NA	121,75,12,24	1	1	0	1.98010841735	0
chr11_ref_v2	659455	0	T,G	1	0	0,0,0,1	0	0	1	2	NA	NA	NA	NA	0	0,0,0,0	0	0	1	0.0	0	2	NA	NA	NA	NA	0	NA	NA	0,0,0,0	0	0	1	0.0	0	2	NA	NA	NA	NA	0	NA	NA	0,0,1,0	0	0	1	0.0	0
chr11_ref_v2	663365	0	G,A	1	0	0,0,0,8	0	0	1	2	NA	NA	NA	NA	0	1,0,1,3	1	0	1	0.0	0	2	NA	NA	NA	NA	0	NA	NA	0,0,0,2	0	0	1	0.0	0	2	NA	NA	NA	NA	0	NA	NA	0,0,0,4	0	0	1	0.0	0
chr11_ref_v2	663381	0	C,T	0	0	0,0,0,3	0	0	1	2	NA	NA	NA	NA	0	2,0,0,1	1	0	1	0.0	0	2	NA	NA	NA	NA	0	NA	NA	0,0,0,1	0	0	1	0.0	0	2	NA	NA	NA	NA	0	NA	NA	0,0,0,0	0	0	1	0.0	0
chr11_ref_v2	663391	0	C,T	0	0	0,0,0,3	0	0	1	2	NA	NA	NA	NA	0	2,0,0,1	1	0	1	0.0	0	2	NA	NA	NA	NA	0	NA	NA	0,0,0,1	0	0	1	0.0	0	2	NA	NA	NA	NA	0	NA	NA	0,0,0,0	0	0	1	0.0	0
chr11_ref_v2	663894	0	C,T	0	0	39,37,1,1	1	1	1	2	C,C	NA	NA	0.0259754864033	0	23,9,8,2	1	1	1	7.84161544247	0	2	C,C	C,T	0.5	0.0645385211376	0	NA	NA	41,25,6,0	1	1	1	3.56823107632	0	2	C,C	C,T	0.25	0.297834443916	0	NA	NA	69,44,11,2	1	1	1	6.15485056396	0
chr11_ref_v2	663910	0	G,A	0	0	30,79,2,1	1	1	1	2	G,G	NA	NA	0.432616097174	0	26,20,8,5	1	1	1	7.92236623646	0	2	G,G	G,A	0.5	0.165079750359	0	NA	NA	24,56,10,2	1	1	1	5.36503471057	0	2	G,G	G,A	0.25	0.0487901641694	0	NA	NA	72,73,18,5	1	1	1	9.69958768958	1
chr11_ref_v2	663931	0	G,A	1	0	23,133,3,1	1	1	1	2	G,G	NA	NA	0.718464988544	0	32,29,11,9	1	1	1	15.7215091433	1	2	G,G	G,A	0.5	0.0165293019512	0	NA	NA	13,101,12,5	1	1	1	6.13314894822	0	2	G,G	G,A	0.25	0.042925044717	0	NA	NA	59,125,22,8	1	1	1	11.7511395457	1
chr11_ref_v2	663942	0	G,A	1	0	22,163,3,2	1	1	1	2	G,G	G,A	0.125	0.902867711542	0	31,41,13,10	1	1	1	16.1375508037	1	2	G,G	G,A	0.5	0.0425596144188	0	NA	NA	12,123,12,6	1	1	1	5.90245512469	0	2	G,G	G,A	0.25	0.068992871487	0	NA	NA	57,149,22,12	1	1	1	12.7135744451	1
chr11_ref_v2	664243	0	A,T	1	0	0,3,0,2	1	0	1	2	NA	NA	NA	NA	0	1,3,1,0	1	0	1	0.458787810933	0	2	NA	NA	NA	NA	0	NA	NA	0,0,0,1	0	0	1	0.0	0	2	NA	NA	NA	NA	0	NA	NA	1,1,1,1	1	0	1	0.372979360872	0
chr11_ref_v2	664299	0	A,C	0	0	0,3,0,0	0	0	1	2	NA	NA	NA	NA	0	4,3,1,0	1	0	1	0.0	0	2	NA	NA	NA	NA	0	NA	NA	1,0,0,1	1	0	1	0.0	0	2	NA	NA	NA	NA	0	NA	NA	1,2,1,2	1	0	1	0.0	0
chr11_ref_v2	664729	0	G,T	1	0	4,31,63,23	1	1	1	2	G,T	T,T	0.5	0.199613053904	0	14,45,29,39	1	1	1	6.21729532867	0	2	G,T	T,T	0.125	0.109344167011	0	NA	NA	0,30,36,17	1	1	1	1.76587511817	0	2	G,T	T,T	0.25	0.025479085301	0	NA	NA	21,76,44,39	1	1	1	9.87621102797	1
chr11_ref_v2	664748	0	T,C	0	0	4,47,25,10	1	1	1	2	T,C	T,T	0.125	0.125163142954	0	8,46,14,26	1	1	1	5.00938340998	0	2	T,C	T,T	0.125	0.0487901641694	0	NA	NA	0,50,8,4	1	1	1	5.07259235267	0	2	T,C	T,T	0.5	0.348306694268	0	NA	NA	10,94,21,21	1	1	1	2.33803801965	0
chr11_ref_v2	664757	0	T,C	0	0	2,48,9,9	1	1	1	2	T,T	T,C	0.5	0.0769610411361	0	6,44,6,21	1	1	1	3.21158532149	0	2	T,C	T,T	0.25	0.105360515658	0	NA	NA	0,53,4,8	1	1	1	1.55425342665	0	2	T,T	T,C	0.5	0.405465108108	0	NA	NA	10,91,12,19	1	1	1	2.24541177236	0
chr11_ref_v2	664802	0	C,T	0	0	1,37,12,66	1	1	1	2	C,T	T,T	0.25	0.208297043197	0	1,26,26,21	1	1	1	8.80387098589	0	2	C,T	T,T	0.25	0.0434851119397	0	NA	NA	0,44,8,59	1	1	1	1.30592556222	0	2	C,T	T,T	0.25	0.112795494145	0	NA	NA	0,63,14,55	1	1	1	4.09375818826	0
chr12_ref_v2	5735	1	T,C	0	0	0,0,81,45	1	1	1	2	NA	NA	NA	NA	0	0,0,27,10	1	1	1	0.783244433297	0	2	NA	NA	NA	NA	0	NA	NA	0,0,58,28	1	1	1	0.521350909773	0	2	NA	NA	NA	NA	0	NA	NA	0,0,113,66	1	1	1	0.43706024841	0
chr12_ref_v2	11284	1	AC,A	1	0	1,0,2,0	1	0	1	2	NA	NA	NA	NA	0	2,0,0,0	0	0	1	0.0	0	2	NA	NA	NA	NA	0	NA	NA	2,0,0,0	0	0	1	0.0	0	2	NA	NA	NA	NA	0	NA	NA	2,0,1,1	1	0	1	0.427127996555	0
chr12_ref_v2	28263	0	C,T	0	0	193,279,0,0	1	1	0	2	C,C	NA	NA	0.0	0	61,80,46,74	1	1	0	342.237686795	1	2	C,T	C,C	0.125	0.0900462806848	0	g.28263C>T	0	134,209,0,0	1	1	0	0.591658012225	0	2	C,C	NA	NA	0.0	0	NA	NA	206,285,0,0	1	1	0	0.504587519164	0
chr12_ref_v2	31746	0	A,C	1	0	184,193,0,0	1	1	0	2	A,A	NA	NA	0.0	0	143,137,1,1	1	1	0	0.613087741559	0	2	A,A	NA	NA	0.00711746776886	0	NA	NA	105,166,0,0	1	1	0	3.55355679686	0	2	A,A	NA	NA	0.0	0	NA	NA	76,110,84,103	1	1	0	376.043556386	1
chr12_ref_v2	41223	0	CAT,C,CATAT	1	1	2,8,0,3,0,1	1	0	1	2	NA	NA	NA	NA	0	12,17,1,7,4,3	1	1	0	1.75042054087	0	2	CAT,CAT	CAT,CATAT	0.125	0.0728204768997	0	NA	NA	1,4,1,2,0,0	1	0	1	0.452914513934	0	2	NA	NA	NA	NA	0	NA	NA	1,10,3,5,2,2	1	1	1	0.726240868605	0
chr12_ref_v2	42306	0	A,C	1	0	229,44,0,87	1	1	0	2	A,A	A,C	0.5	0.0335226920386	0	133,41,0,26	1	1	0	4.13636163504	0	2	A,A	A,C	0.25	0.0826917158451	0	NA	NA	181,34,0,69	1	1	0	0.377038376055	0	2	A,A	A,C	0.5	0.0235304974102	0	NA	NA	250,62,0,82	1	1	0	1.69565279553	0
chr12_ref_v2	48855	0	C,CAAAAAAAAAAAA,CAAAAAAAAAAAAA	1	1	1,0,7,0,8,0	1	0	0	2	NA	NA	NA	NA	0	2,2,3,0,7,6	1	1	0	3.1556475732	0	2	CAAAAAAAAAAAAA,CAAAAAAAAAAAAA	C,CAAAAAAAAAAAAA	0.5	0.432690230871	0	NA	NA	1,0,3,0,9,1	1	0	0	0.736787842537	0	2	NA	NA	NA	NA	0	NA	NA	7,0,6,0,10,2	1	1	0	3.2304323865	0
chr12_ref_v2	52019	0	AAT,A	1	1	107,115,13,23	1	1	0	2	AAT,AAT	AAT,A	0.125	0.174709765388	0	103,106,22,14	1	1	0	2.22413524505	0	2	AAT,AAT	AAT,A	0.125	0.0139766692151	0	NA	NA	62,73,6,9	1	1	0	0.802082925714	0	2	AAT,AAT	NA	NA	0.0329444440397	0	NA	NA	91,90,16,15	1	1	0	1.15437040459	0
chr12_ref_v2	52618	0	CT,C	1	1	87,148,6,36	1	1	0	2	CT,CT	NA	NA	0.141271355876	0	50,78,7,15	1	1	0	1.3613789749	0	2	CT,CT	NA	NA	0.0895782212545	0	NA	NA	84,107,6,19	1	1	0	1.97981527449	0	2	CT,CT	NA	NA	0.147623307828	0	NA	NA	106,147,9,22	1	1	0	1.8354498057	0
chr12_ref_v2	55426	0	A,C	0	0	234,38,0,38	1	1	0	2	A,A	A,C	0.25	0.00919205177162	0	126,7,0,20	1	1	0	1.93133096484	0	2	A,A	A,C	0.25	0.100083458557	0	NA	NA	159,26,0,20	1	1	0	0.660357045808	0	2	A,A	A,C	0.25	0.2299232383	0	NA	NA	214,33,0,43	1	1	0	0.967780013674	0
chr12_ref_v2	63982	0	C,CA	1	1	43,9,3,16	1	1	1	2	C,C	C,CA	0.5	0.0441810436282	0	27,14,2,15	1	1	0	1.9485510666	0	2	C,C	C,CA	0.5	0.133519987397	0	NA	NA	24,7,2,10	1	1	1	0.533206287475	0	2	C,C	C,CA	0.5	0.0120524824701	0	NA	NA	60,4,6,12	1	1	0	2.03033201737	0
chr12_ref_v2	83023	0	C,T	1	0	179,184,23,32	1	1	0	2	C,C	C,T	0.25	0.0588405000229	1	66,48,41,42	1	1	0	20.3647929605	1	2	C,T	C,C	0.125	0.066043412317	0	g.83023C>T	0	180,169,0,0	1	1	0	10.021664737	1	2	C,C	NA	NA	0.0	0	NA	NA	241,228,0,0	1	1	0	13.5137017421	1
chr12_ref_v2	86724	0	TA,T	1	1	76,68,14,24	1	1	0	2	TA,TA	TA,T	0.125	0.0270508657568	0	38,56,15,17	1	1	0	1.3687974824	0	2	TA,TA	TA,T	0.125	0.0251524918441	0	NA	NA	51,47,7,13	1	1	0	0.629307088116	0	2	TA,TA	NA	NA	0.0329408896584	0	NA	NA	56,65,20,20	1	1	0	1.67085862534	0
chr12_ref_v2	103619	0	G,T	0	0	1,77,0,22	1	1	1	2	G,G	G,T	0.5	0.122602322092	0	4,29,1,5	1	1	1	3.53503143723	0	2	G,G	G,T	0.25	0.241162056817	0	NA	NA	2,80,1,11	1	1	1	1.65576431994	0	2	G,G	G,T	0.25	0.0240975515791	0	NA	NA	7,98,0,13	1	1	1	4.09299711887	0
chr12_ref_v2	103650	0	C,A	0	0	0,5,0,22	1	1	1	2	C,A	A,A	0.5	0.245122458033	0	0,1,1,4	1	0	1	0.985745233047	0	2	NA	NA	NA	NA	0	NA	NA	1,7,1,11	1	1	1	1.36100758893	0	2	C,A	A,A	0.25	0.105360515658	0	NA	NA	0,10,0,13	1	1	1	2.4290097031	0
chr12_ref_v2	103655	0	A,G	0	0	0,0,0,22	0	1	1	2	G,G	NA	NA	0.0444517625708	0	0,1,1,4	1	0	1	0.0	0	2	NA	NA	NA	NA	0	NA	NA	1,1,1,11	1	0	1	0.0	0	2	NA	NA	NA	NA	0	NA	NA	0,2,0,12	1	0	1	0.0	0
chr12_ref_v2	105616	0	T,TA,TAA	1	1	16,8,79,43,12,8	1	1	0	2	TA,TA	TA,TAA	0.125	0.249784279478	0	6,8,39,54,3,9	1	1	0	5.84973304392	0	2	TA,TA	NA	NA	0.518106436249	0	NA	NA	9,3,52,28,12,3	1	1	0	1.06982481907	0	2	TA,TA	TA,TAA	0.125	0.151290216366	0	NA	NA	9,6,75,62,7,7	1	1	0	3.15686493422	0
chr12_ref_v2	106705	0	A,C	0	0	200,84,0,55	1	1	0	2	A,A	A,C	0.25	0.322287601629	0	86,53,0,26	1	1	0	1.74950705916	0	2	A,A	A,C	0.25	0.307273081929	0	NA	NA	143,51,0,43	1	1	0	0.636138953876	0	2	A,A	A,C	0.5	0.385056236477	0	NA	NA	214,65,0,71	1	1	0	1.7430611988	0
chr12_ref_v2	108046	0	C,CT	1	1	16,15,66,129	1	1	0	2	CT,CT	C,CT	0.125	0.00880764469706	0	10,11,54,92	1	1	0	0.693634805356	0	2	CT,CT	C,CT	0.125	0.154602390701	0	NA	NA	7,10,65,132	1	1	0	1.17441544935	0	2	CT,CT	NA	NA	4.09682792057e-06	0	NA	NA	21,17,88,198	1	1	0	1.10821554655	0
chr12_ref_v2	109265	0	GCGATAAGA,G	0	0	0,0,128,123	1	1	0	2	G,G	NA	NA	0.0	0	0,0,92,77	1	1	0	0.696917531241	0	2	G,G	NA	NA	0.0	0	NA	NA	0,0,102,99	1	1	0	0.394479957973	0	2	G,G	NA	NA	0.0	0	NA	NA	0,2,142,138	1	1	0	0.550650592919	0
chr12_ref_v2	125324	0	TTA,T	1	1	0,1,63,73	1	1	0	2	T,T	NA	NA	0.623719250551	0	2,1,78,96	1	1	0	0.463174857782	0	2	T,T	NA	NA	0.230974084604	0	NA	NA	1,1,34,44	1	1	1	0.517571916975	0	2	T,T	NA	NA	0.0508423892752	0	NA	NA	0,2,49,71	1	1	0	0.80871892818	0
chr12_ref_v2	129138	0	CA,C	1	1	35,30,26,1	1	1	0	2	CA,CA	CA,C	0.25	0.0714270704308	0	35,15,5,1	1	1	0	4.07093076957	0	2	CA,CA	NA	NA	0.973382084459	0	NA	NA	26,12,28,1	1	1	0	2.02974942289	0	2	CA,C	CA,CA	0.25	0.0961007676933	0	NA	NA	36,36,19,0	1	1	0	1.09780055761	0
chr12_ref_v2	130001	0	C,CGACTGTGACTGT	0	0	1,1,92,76	1	1	0	2	CGACTGTGACTGT,CGACTGTGACTGT	NA	NA	0.011834457647	0	0,2,29,20	1	1	0	1.48436388608	0	2	CGACTGTGACTGT,CGACTGTGACTGT	C,CGACTGTGACTGT	0.125	0.0851578083403	0	NA	NA	1,2,73,67	1	1	0	0.728928707174	0	2	CGACTGTGACTGT,CGACTGTGACTGT	NA	NA	0.426667315759	0	NA	NA	3,0,106,112	1	1	0	1.39554982583	0
chr12_ref_v2	130046	0	T,TTGTGAC	1	1	1,0,75,117	1	1	0	2	TTGTGAC,TTGTGAC	NA	NA	0.0051948168771	0	1,0,29,22	1	1	1	2.23249994445	0	2	TTGTGAC,TTGTGAC	NA	NA	0.0194180858571	0	NA	NA	1,1,74,79	1	1	0	1.8721295664	0	2	TTGTGAC,TTGTGAC	NA	NA	0.0129871955268	0	NA	NA	1,0,101,113	1	1	0	2.06227533894	0
chr12_ref_v2	130827	0	C,CTT,CTTT	1	1	1,1,22,3,138,40	1	1	0	2	CTTT,CTTT	NA	NA	0.0997204736867	0	0,0,12,3,51,13	1	1	0	1.29700927095	0	2	CTTT,CTTT	CTT,CTTT	0.125	0.101966154022	0	NA	NA	1,0,11,5,83,37	1	1	0	1.72091272753	0	2	CTTT,CTTT	NA	NA	0.129128725192	0	NA	NA	1,0,9,7,94,43	1	1	0	2.28724175821	0
chr12_ref_v2	161571	0	TA,T	1	1	59,89,9,8	1	1	0	2	TA,TA	NA	NA	0.454442659429	0	55,72,11,8	1	1	0	0.849975673891	0	2	TA,TA	NA	NA	0.415744331788	0	NA	NA	33,59,5,6	1	1	0	0.558628887124	0	2	TA,TA	NA	NA	0.396095518354	0	NA	NA	60,77,6,7	1	1	0	0.807851562207	0
chr12_ref_v2	170602	0	CAT,C	1	1	64,54,10,3	1	1	1	2	CAT,CAT	NA	NA	0.426443751946	0	67,89,15,12	1	1	0	3.06845011509	0	2	CAT,CAT	NA	NA	0.143496895998	0	NA	NA	42,48,6,5	1	1	0	1.1042872283	0	2	CAT,CAT	NA	NA	0.238064772399	0	NA	NA	62,76,3,11	1	1	0	3.43265964684	0
chr12_ref_v2	171938	0	AAT,A	1	1	30,34,3,7	1	1	1	2	AAT,AAT	NA	NA	0.494323453959	0	38,41,9,14	1	1	0	1.92822824306	0	2	AAT,AAT	AAT,A	0.125	0.0936954496953	0	NA	NA	25,21,4,3	1	1	1	0.787257739493	0	2	AAT,AAT	NA	NA	0.373031287364	0	NA	NA	25,31,5,7	1	1	1	0.9116603503	0
chr12_ref_v2	193319	0	C,CTT	1	1	1,2,112,90	1	1	0	2	CTT,CTT	NA	NA	0.420207389845	0	2,1,66,81	1	1	0	2.14172256372	0	2	CTT,CTT	NA	NA	0.425667815426	0	NA	NA	0,1,66,49	1	1	0	0.491076180574	0	2	CTT,CTT	NA	NA	0.00865806274311	0	NA	NA	0,0,101,68	1	1	0	1.02779623527	0
chr12_ref_v2	196508	0	ATTT,A	1	1	2,0,99,123	1	1	0	2	A,A	NA	NA	0.414433778091	0	1,1,58,55	1	1	0	1.02124532428	0	2	A,A	NA	NA	0.0175443096509	0	NA	NA	1,0,68,105	1	1	0	1.07497198445	0	2	A,A	NA	NA	0.00576370471675	0	NA	NA	2,0,125,137	1	1	0	0.783388116183	0
chr12_ref_v2	196669	0	T,TA	1	0	14,50,89,85	1	1	0	2	T,TA	TA,TA	0.5	0.0984400728133	1	9,37,74,50	1	1	0	1.241068949	0	2	TA,TA	T,TA	0.5	0.106972119552	0	NA	NA	10,33,63,59	1	1	0	0.448592147583	0	2	TA,TA	T,TA	0.5	0.0557913596284	1	NA	NA	8,31,71,80	1	1	0	1.44459527215	0
chr12_ref_v2	210611	0	T,G	0	0	47,199,61,0	1	1	0	2	T,T	T,G	0.5	0.279584862219	0	43,76,27,0	1	1	0	5.4520755823	0	2	T,T	T,G	0.5	0.348306694268	0	NA	NA	31,126,40,0	1	1	0	0.388813577529	0	2	T,T	T,G	0.5	0.244061449976	0	NA	NA	50,196,67,0	1	1	0	0.572362340621	0
chr12_ref_v2	216937	1	T,C	0	0	0,0,0,0	0	0	1	2	NA	NA	NA	NA	0	0,0,0,0	0	0	1	0.0	0	2	NA	NA	NA	NA	0	NA	NA	0,0,0,0	0	0	1	0.0	0	2	NA	NA	NA	NA	0	NA	NA	0,0,1,0	0	0	1	0.0	0
chr12_ref_v2	217690	1	G,A	0	0	0,0,0,0	0	0	1	2	NA	NA	NA	NA	0	0,0,0,0	0	0	1	0.0	0	2	NA	NA	NA	NA	0	NA	NA	0,0,0,0	0	0	1	0.0	0	2	NA	NA	NA	NA	0	NA	NA	0,0,1,0	0	0	1	0.0	0
chr12_ref_v2	217726	1	A,G	0	0	0,0,0,0	0	0	1	2	NA	NA	NA	NA	0	0,0,0,0	0	0	1	0.0	0	2	NA	NA	NA	NA	0	NA	NA	0,0,0,0	0	0	1	0.0	0	2	NA	NA	NA	NA	0	NA	NA	0,0,1,1	1	0	1	0.0	0
chr12_ref_v2	220589	1	T,A	1	0	0,0,0,0	0	0	1	2	NA	NA	NA	NA	0	6,0,1,0	1	0	1	0.0	0	2	NA	NA	NA	NA	0	NA	NA	0,0,0,0	0	0	1	0.0	0	2	NA	NA	NA	NA	0	NA	NA	2,0,1,1	1	0	1	0.0	0
chr12_ref_v2	220617	1	G,A	0	0	0,0,0,1	0	0	1	2	NA	NA	NA	NA	0	12,0,0,0	0	0	1	0.0	0	2	NA	NA	NA	NA	0	NA	NA	0,0,0,0	0	0	1	0.0	0	2	NA	NA	NA	NA	0	NA	NA	4,1,0,0	1	0	1	0.0	0
chr12_ref_v2	220620	1	T,C	0	0	0,0,0,1	0	0	1	2	NA	NA	NA	NA	0	13,0,0,0	0	0	1	0.0	0	2	NA	NA	NA	NA	0	NA	NA	0,0,0,0	0	0	1	0.0	0	2	NA	NA	NA	NA	0	NA	NA	4,1,0,0	1	0	1	0.0	0
chr12_ref_v2	220622	1	C,T	0	0	0,0,0,1	0	0	1	2	NA	NA	NA	NA	0	13,0,0,0	0	0	1	0.0	0	2	NA	NA	NA	NA	0	NA	NA	0,0,0,0	0	0	1	0.0	0	2	NA	NA	NA	NA	0	NA	NA	4,1,0,0	1	0	1	0.0	0
chr12_ref_v2	220623	1	A,G	1	0	0,0,0,1	0	0	1	2	NA	NA	NA	NA	0	13,0,0,0	0	0	1	0.0	0	2	NA	NA	NA	NA	0	NA	NA	0,0,0,0	0	0	1	0.0	0	2	NA	NA	NA	NA	0	NA	NA	5,1,0,0	1	0	1	0.0	0
chr12_ref_v2	220633	1	G,A	1	0	0,1,0,0	0	0	1	2	NA	NA	NA	NA	0	0,0,15,0	0	0	1	0.0	0	2	NA	NA	NA	NA	0	NA	NA	0,0,1,0	0	0	1	0.0	0	2	NA	NA	NA	NA	0	NA	NA	0,0,5,0	0	0	1	0.0	0
chr12_ref_v2	243743	0	CAT,C	1	1	88,81,14,16	1	1	0	2	CAT,CAT	CAT,C	0.25	0.21395087691	0	90,59,17,7	1	1	0	1.74083327899	0	2	CAT,CAT	CAT,C	0.25	0.242260643796	0	NA	NA	65,54,10,4	1	1	0	0.910440088568	0	2	CAT,CAT	CAT,C	0.125	0.168127633954	0	NA	NA	105,69,11,10	1	1	0	2.39887871408	0
chr12_ref_v2	245172	0	AAT,A	1	1	91,92,14,9	1	1	0	2	AAT,AAT	NA	NA	0.0397836660034	0	46,59,19,13	1	1	0	3.65626629818	0	2	AAT,AAT	AAT,A	0.25	0.169854484317	0	NA	NA	69,66,11,15	1	1	0	2.35253740517	0	2	AAT,AAT	AAT,A	0.125	0.0303375908428	0	NA	NA	87,97,16,17	1	1	0	1.86908614428	0
chr12_ref_v2	251110	0	GA,G,GAAA	1	1	8,17,9,13,13,8	1	1	0	2	GA,GAAA	GA,G	0.5	0.407952333016	0	8,14,7,13,9,3	1	1	0	0.696849372196	0	2	GA,GAAA	GA,G	0.5	0.22370405539	0	NA	NA	9,10,8,8,13,12	1	1	0	1.42607710357	0	2	GA,GAAA	G,GAAA	0.5	0.516383615175	0	NA	NA	21,22,6,10,27,9	1	1	0	2.59550774635	0
chr12_ref_v2	255080	0	G,GAAA	1	1	4,2,107,62	1	1	0	2	GAAA,GAAA	G,GAAA	0.125	0.630089044593	0	2,0,65,41	1	1	0	0.537068883835	0	2	GAAA,GAAA	NA	NA	0.42415724112	0	NA	NA	3,2,67,55	1	1	0	1.40357126221	0	2	GAAA,GAAA	G,GAAA	0.125	0.486532931197	0	NA	NA	1,1,108,53	1	1	0	1.00714817052	0
chr12_ref_v2	263993	0	A,T	1	0	87,41,1,33	1	1	0	2	A,A	A,T	0.5	0.227057450635	0	85,17,0,25	1	1	0	2.9573542397	0	2	A,A	A,T	0.5	0.268263986595	0	NA	NA	70,13,0,29	1	1	0	1.84814336099	0	2	A,A	A,T	0.5	0.0809690625337	0	NA	NA	91,22,0,37	1	1	0	1.51809361741	0
chr12_ref_v2	264022	0	C,T	1	0	43,79,10,1	1	1	1	2	C,C	C,T	0.125	0.301924429167	0	39,82,2,0	1	1	0	1.44689188227	0	2	C,C	NA	NA	0.421858917884	0	NA	NA	32,56,5,0	1	1	0	0.537872475372	0	2	C,C	C,T	0.125	0.0410245407771	0	NA	NA	37,87,5,0	1	1	0	1.46668976631	0
chr12_ref_v2	280910	0	GA,G	1	1	65,77,7,16	1	1	0	2	GA,GA	NA	NA	0.212772766888	0	22,21,5,5	1	1	0	1.17058093932	0	2	GA,GA	NA	NA	0.103237611319	0	NA	NA	36,59,5,4	1	1	0	1.67321646907	0	2	GA,GA	NA	NA	0.734476219489	0	NA	NA	64,73,5,7	1	1	0	0.889142427118	0
chr12_ref_v2	291936	0	GAA,G,GA	1	1	13,17,25,22,52,63	1	1	0	2	GA,GA	GAA,GA	0.125	0.720764284903	0	7,12,18,15,45,46	1	1	0	0.885358830485	0	2	GA,GA	GAA,GA	0.125	0.24391597151	0	NA	NA	3,10,13,17,35,26	1	1	0	1.14432087273	0	2	GA,GA	G,GA	0.25	0.650612083439	0	NA	NA	8,16,28,18,52,45	1	1	0	1.04071948004	0
chr12_ref_v2	322012	0	AT,A	1	1	3,4,62,131	1	1	0	2	A,A	NA	NA	0.658594553082	0	4,4,33,53	1	1	0	1.63418110728	0	2	A,A	NA	NA	0.270104353423	0	NA	NA	2,3,27,88	1	1	0	1.39747875663	0	2	A,A	NA	NA	0.472501259492	0	NA	NA	4,8,53,105	1	1	0	1.77745114796	0
chr12_ref_v2	327625	0	T,G	1	0	0,12,9,1	1	1	1	2	T,G	T,T	0.125	0.087492261827	0	1,1,0,0	1	0	1	2.03978500678	0	2	NA	NA	NA	NA	0	NA	NA	1,5,6,1	1	0	1	0.514846236571	0	2	NA	NA	NA	NA	0	NA	NA	2,9,6,1	1	0	1	0.749929174396	0
chr12_ref_v2	329635	0	G,GGTTGCT	0	0	0,0,123,77	1	1	0	2	GGTTGCT,GGTTGCT	NA	NA	0.0	0	2,0,40,27	1	1	0	1.62366376805	0	2	GGTTGCT,GGTTGCT	G,GGTTGCT	0.125	0.398030129621	0	NA	NA	1,0,95,62	1	1	0	0.408426451326	0	2	GGTTGCT,GGTTGCT	NA	NA	0.00634922767866	0	NA	NA	0,1,126,83	1	1	0	0.4330739292	0
chr12_ref_v2	332605	0	A,C	0	0	160,17,1,94	1	1	0	2	A,C	A,A	0.25	0.111447217207	0	62,8,0,21	1	1	0	1.60581067325	0	2	A,C	A,A	0.5	0.0588405000229	0	NA	NA	146,10,0,64	1	1	0	1.9154701313	0	2	A,C	A,A	0.5	0.223143551314	0	NA	NA	174,23,0,79	1	1	0	1.50661465404	0
chr12_ref_v2	339581	0	TTATATATATA,T	1	1	0,0,125,133	1	1	0	2	T,T	NA	NA	0.0	0	1,0,67,78	1	1	0	0.520879139432	0	2	T,T	NA	NA	0.00687287928776	0	NA	NA	0,0,96,111	1	1	0	0.540725456282	0	2	T,T	NA	NA	0.0	0	NA	NA	0,0,136,145	1	1	0	0.397298900021	0
chr12_ref_v2	348828	0	GT,G	1	1	98,57,19,17	1	1	0	2	GT,GT	NA	NA	0.147653896321	0	54,29,16,6	1	1	0	1.2692468977	0	2	GT,GT	NA	NA	0.0275792569421	0	NA	NA	80,50,21,12	1	1	0	0.885077211996	0	2	GT,GT	GT,G	0.125	0.0546437145475	0	NA	NA	80,51,15,17	1	1	0	0.57678436891	0
chr12_ref_v2	349492	0	T,A	0	0	1,0,230,156	1	1	0	2	A,A	NA	NA	0.00258732356495	0	0,0,108,108	1	1	0	2.75841932415	0	2	A,A	NA	NA	0.0	0	NA	NA	0,0,192,106	1	1	0	1.39254484388	0	2	A,A	NA	NA	0.0	0	NA	NA	1,1,235,185	1	1	0	1.12157181248	0
chr12_ref_v2	351297	0	A,C	0	0	265,48,0,78	1	1	0	2	A,A	A,C	0.5	0.278143049405	0	95,27,0,34	1	1	0	1.44576992352	0	2	A,A	A,C	0.5	0.150060694576	0	NA	NA	207,26,0,58	1	1	0	0.945745976403	0	2	A,A	A,C	0.5	0.274888720992	0	NA	NA	290,38,0,88	1	1	0	0.717516979902	0
chr12_ref_v2	370396	0	A,AT	1	1	31,96,11,4	1	1	0	2	A,A	A,AT	0.125	0.115142355304	0	17,39,4,2	1	1	0	0.751152464501	0	2	A,A	A,AT	0.125	0.210447467278	0	NA	NA	9,55,10,6	1	1	0	2.08721645873	0	2	A,A	A,AT	0.25	0.209146752188	0	NA	NA	20,110,7,2	1	1	0	2.7907886407	0
chr12_ref_v2	402646	0	A,AT	1	1	26,93,5,3	1	1	0	2	A,A	NA	NA	0.0414964646638	0	18,53,3,2	1	1	0	0.555685092422	0	2	A,A	NA	NA	0.00823185661011	0	NA	NA	13,68,9,2	1	1	0	2.03090799945	0	2	A,A	A,AT	0.125	0.0255054236334	0	NA	NA	25,69,7,6	1	1	0	1.66297897781	0
chr12_ref_v2	423463	0	CT,C	1	1	74,31,12,6	1	1	0	2	CT,CT	NA	NA	0.0995986594758	0	45,29,3,4	1	1	0	1.72145051936	0	2	CT,CT	NA	NA	0.686745354842	0	NA	NA	44,34,12,2	1	1	0	2.16713743954	0	2	CT,CT	NA	NA	0.168122798276	0	NA	NA	67,40,13,6	1	1	0	1.23501668145	0
chr12_ref_v2	426571	0	CA,C	1	1	55,109,7,7	1	1	0	2	CA,CA	NA	NA	0.370428083051	0	35,73,2,16	1	1	0	4.59315199205	0	2	CA,CA	NA	NA	0.147301472882	0	NA	NA	27,75,4,10	1	1	0	1.84483686226	0	2	CA,CA	NA	NA	0.131757756755	0	NA	NA	50,97,3,16	1	1	0	3.10220195658	0
chr12_ref_v2	441432	0	CT,C	1	1	92,85,13,10	1	1	0	2	CT,CT	CT,C	0.125	0.192835517869	0	52,65,9,10	1	1	0	0.928192226381	0	2	CT,CT	CT,C	0.125	0.0332531623479	0	NA	NA	64,51,7,11	1	1	0	1.16554308108	0	2	CT,CT	CT,C	0.125	0.011953045092	0	NA	NA	72,62,7,19	1	1	0	3.43806281387	0
chr12_ref_v2	451448	0	GA,G	1	1	0,30,0,9	1	1	1	2	GA,GA	GA,G	0.25	0.0880056014604	0	0,25,0,8	1	1	1	0.297671215967	0	2	GA,GA	GA,G	0.25	0.0980620188721	0	NA	NA	0,11,0,7	1	0	1	1.05825811037	0	2	NA	NA	NA	NA	0	NA	NA	0,13,0,4	1	0	1	0.239771558428	0
chr12_ref_v2	459911	0	C,CA	1	1	276,25,24,97	1	1	1	2	C,C	C,CA	0.5	0.0507458699678	0	229,172,18,79	1	1	1	318.322150284	0	2	C,C	C,CA	0.25	0.12562163545	0	NA	NA	341,28,33,86	1	1	1	1.76281590948	0	2	C,C	C,CA	0.5	0.170601872395	0	NA	NA	258,48,15,152	1	1	1	6.3188462574	0
chr12_ref_v2	460292	0	TA,T	1	1	114,216,71,47	1	1	1	2	TA,TA	TA,T	0.25	0.0859342344508	0	83,285,49,21	1	1	1	13.0256626326	0	2	TA,TA	NA	NA	0.529235281773	0	NA	NA	103,200,61,39	1	1	1	0.601397926417	0	2	TA,TA	TA,T	0.125	0.0713075425136	0	NA	NA	110,265,47,36	1	1	1	4.93941955294	0
chr12_ref_v2	460585	0	GA,G	1	1	0,868,0,194	1	1	1	2	GA,GA	GA,G	0.125	0.1127721316	0	0,766,0,225	1	1	1	3.84806712367	0	2	GA,GA	GA,G	0.125	0.0168545911007	0	NA	NA	0,1164,0,278	1	1	1	0.778716281696	0	2	GA,GA	GA,G	0.125	0.0340468206866	0	NA	NA	0,603,0,169	1	1	1	2.35925523927	0
chr12_ref_v2	468610	1	T,C	0	0	1,0,10,0	1	0	1	2	NA	NA	NA	NA	0	0,0,11,0	0	0	1	0.0	0	2	NA	NA	NA	NA	0	NA	NA	0,0,5,0	0	0	1	0.0	0	2	NA	NA	NA	NA	0	NA	NA	0,0,10,0	0	0	1	0.0	0
chr12_ref_v2	489774	1	T,G	0	0	79,115,0,0	1	1	1	2	NA	NA	NA	NA	0	25,41,4,3	1	1	1	5.02215714193	0	2	NA	NA	NA	NA	0	NA	NA	72,103,0,1	1	1	1	0.379524094061	0	2	NA	NA	NA	NA	0	NA	NA	86,147,0,1	1	1	1	0.841198248583	0
chr12_ref_v2	489789	1	T,A	0	0	80,106,0,0	1	1	1	2	NA	NA	NA	NA	0	24,37,2,3	1	1	1	3.44787913978	0	2	NA	NA	NA	NA	0	NA	NA	74,99,0,1	1	1	1	0.371684509058	0	2	NA	NA	NA	NA	0	NA	NA	83,137,1,0	1	1	1	1.15010405594	0
chr12_ref_v2	492528	0	A,C	0	0	135,27,0,31	1	1	0	2	A,A	A,C	0.25	0.324049716623	0	79,30,0,8	1	1	0	3.68870030792	0	2	A,A	A,C	0.125	0.213926896209	0	NA	NA	120,17,0,29	1	1	0	0.558173960324	0	2	A,A	A,C	0.5	0.420171255498	0	NA	NA	143,14,0,37	1	1	0	1.12451931889	0
chr12_ref_v2	513052	0	CAT,C	1	1	85,55,5,4	1	1	0	2	CAT,CAT	CAT,C	0.125	0.422554178456	0	49,61,9,3	1	1	0	2.90951079933	0	2	CAT,CAT	CAT,C	0.125	0.190744397382	0	NA	NA	53,43,4,2	1	1	0	0.799260916833	0	2	CAT,CAT	CAT,C	0.125	0.460113170017	0	NA	NA	78,57,3,2	1	1	0	0.727518619719	0
chr12_ref_v2	513906	0	C,CA	1	1	58,3,3,8	1	1	0	2	C,C	C,CA	0.25	0.172551055928	0	25,6,1,1	1	1	0	2.80049339218	0	2	C,C	NA	NA	0.252133024845	0	NA	NA	52,3,2,6	1	1	0	0.488809669397	0	2	C,C	C,CA	0.125	0.000565964625357	0	NA	NA	53,9,2,3	1	1	0	2.81636812508	0
chr12_ref_v2	514469	0	G,T	0	0	11,153,21,0	1	1	0	2	G,G	G,T	0.25	0.0629138254106	0	6,40,3,0	1	1	0	1.25014130207	0	2	G,G	G,T	0.125	0.268422404765	0	NA	NA	11,128,34,0	1	1	0	3.08451094858	0	2	G,G	G,T	0.5	0.280513582973	0	NA	NA	14,147,38,0	1	1	0	3.11318176099	0
chr12_ref_v2	527876	0	CT,C	1	1	89,98,15,8	1	1	0	2	CT,CT	NA	NA	0.00523338576799	0	62,41,5,7	1	1	0	2.1946540344	0	2	CT,CT	NA	NA	0.210761396331	0	NA	NA	69,96,9,8	1	1	0	1.24256461679	0	2	CT,CT	NA	NA	0.155058889421	0	NA	NA	95,103,13,18	1	1	0	2.51260324441	0
chr12_ref_v2	545842	0	CT,C	1	1	98,101,12,13	1	1	0	2	CT,CT	NA	NA	0.211241748119	0	73,47,5,5	1	1	0	2.58994619414	0	2	CT,CT	NA	NA	0.813497060481	0	NA	NA	64,66,9,10	1	1	0	0.588237330177	0	2	CT,CT	NA	NA	0.0373211759389	0	NA	NA	87,72,12,11	1	1	0	0.820982119314	0
chr12_ref_v2	550269	0	C,CA	1	1	95,66,8,6	1	1	0	2	C,C	NA	NA	0.215838451399	0	55,42,4,6	1	1	0	0.803327113228	0	2	C,C	C,CA	0.125	0.24898113128	0	NA	NA	77,38,12,7	1	1	0	1.92623651119	0	2	C,C	C,CA	0.25	0.205052035889	0	NA	NA	82,76,11,11	1	1	0	1.53207110765	0
chr12_ref_v2	556377	0	CAT,C	1	1	40,46,9,14	1	1	0	2	CAT,CAT	CAT,C	0.125	0.132112429326	0	35,44,15,12	1	1	0	1.56657522982	0	2	CAT,CAT	CAT,C	0.25	0.0939024160503	0	NA	NA	15,39,9,7	1	1	0	1.94191077677	0	2	CAT,CAT	CAT,C	0.125	0.0715511857094	0	NA	NA	36,49,8,7	1	1	0	1.03244973712	0
chr12_ref_v2	567926	0	CT,C	1	1	74,51,15,3	1	1	0	2	CT,CT	NA	NA	0.152439035751	0	60,30,2,0	1	1	0	2.53958546197	0	2	CT,CT	NA	NA	1.46213643955	0	NA	NA	68,43,13,8	1	1	0	2.17973529742	0	2	CT,CT	CT,C	0.125	0.000101066953248	0	NA	NA	88,58,7,14	1	1	0	5.05459762338	0
chr12_ref_v2	595595	1	C,A	0	0	0,0,0,0	0	0	1	2	NA	NA	NA	NA	0	0,0,1,0	0	0	1	0.0	0	2	NA	NA	NA	NA	0	NA	NA	0,0,0,0	0	0	1	0.0	0	2	NA	NA	NA	NA	0	NA	NA	0,0,0,0	0	0	1	0.0	0
chr12_ref_v2	596269	1	A,G	1	0	0,0,0,0	0	0	1	2	NA	NA	NA	NA	0	0,0,0,0	0	0	1	0.0	0	2	NA	NA	NA	NA	0	NA	NA	0,0,0,0	0	0	1	0.0	0	2	NA	NA	NA	NA	0	NA	NA	0,0,2,1	1	0	1	0.0	0
chr12_ref_v2	596274	1	C,G	1	0	0,0,0,0	0	0	1	2	NA	NA	NA	NA	0	0,0,0,0	0	0	1	0.0	0	2	NA	NA	NA	NA	0	NA	NA	0,0,0,0	0	0	1	0.0	0	2	NA	NA	NA	NA	0	NA	NA	0,0,1,1	1	0	1	0.0	0
chr12_ref_v2	596276	1	A,G	1	0	0,0,0,0	0	0	1	2	NA	NA	NA	NA	0	0,0,0,0	0	0	1	0.0	0	2	NA	NA	NA	NA	0	NA	NA	0,0,0,0	0	0	1	0.0	0	2	NA	NA	NA	NA	0	NA	NA	0,0,1,1	1	0	1	0.0	0
chr12_ref_v2	596278	1	A,T	1	0	0,0,0,0	0	0	1	2	NA	NA	NA	NA	0	0,0,0,0	0	0	1	0.0	0	2	NA	NA	NA	NA	0	NA	NA	0,0,0,0	0	0	1	0.0	0	2	NA	NA	NA	NA	0	NA	NA	0,0,1,1	1	0	1	0.0	0
chr12_ref_v2	596282	1	G,A	0	0	0,0,0,0	0	0	1	2	NA	NA	NA	NA	0	0,0,0,0	0	0	1	0.0	0	2	NA	NA	NA	NA	0	NA	NA	0,0,0,0	0	0	1	0.0	0	2	NA	NA	NA	NA	0	NA	NA	0,0,1,2	1	0	1	0.0	0
chr12_ref_v2	596286	1	T,C	1	0	0,0,0,0	0	0	1	2	NA	NA	NA	NA	0	0,0,0,0	0	0	1	0.0	0	2	NA	NA	NA	NA	0	NA	NA	0,0,0,0	0	0	1	0.0	0	2	NA	NA	NA	NA	0	NA	NA	0,0,1,2	1	0	1	0.0	0
chr12_ref_v2	596291	1	C,A	1	0	0,0,0,0	0	0	1	2	NA	NA	NA	NA	0	0,0,0,0	0	0	1	0.0	0	2	NA	NA	NA	NA	0	NA	NA	0,0,0,0	0	0	1	0.0	0	2	NA	NA	NA	NA	0	NA	NA	0,0,1,1	1	0	1	0.0	0
chr12_ref_v2	596296	1	T,C	0	0	0,0,0,0	0	0	1	2	NA	NA	NA	NA	0	0,0,0,0	0	0	1	0.0	0	2	NA	NA	NA	NA	0	NA	NA	0,0,0,0	0	0	1	0.0	0	2	NA	NA	NA	NA	0	NA	NA	0,0,1,1	1	0	1	0.0	0
chr12_ref_v2	596779	1	A,C	0	0	0,0,0,0	0	0	1	2	NA	NA	NA	NA	0	0,0,1,1	1	0	1	0.0	0	2	NA	NA	NA	NA	0	NA	NA	0,0,0,0	0	0	1	0.0	0	2	NA	NA	NA	NA	0	NA	NA	0,0,0,0	0	0	1	0.0	0
chr12_ref_v2	596780	1	T,C	0	0	0,0,0,0	0	0	1	2	NA	NA	NA	NA	0	0,0,1,1	1	0	1	0.0	0	2	NA	NA	NA	NA	0	NA	NA	0,0,0,0	0	0	1	0.0	0	2	NA	NA	NA	NA	0	NA	NA	0,0,0,0	0	0	1	0.0	0
chr12_ref_v2	596782	1	A,T	0	0	0,0,0,0	0	0	1	2	NA	NA	NA	NA	0	0,0,1,1	1	0	1	0.0	0	2	NA	NA	NA	NA	0	NA	NA	0,0,0,0	0	0	1	0.0	0	2	NA	NA	NA	NA	0	NA	NA	0,0,0,0	0	0	1	0.0	0
chr12_ref_v2	596786	1	T,C	0	0	0,0,0,0	0	0	1	2	NA	NA	NA	NA	0	0,0,1,1	1	0	1	0.0	0	2	NA	NA	NA	NA	0	NA	NA	0,0,0,0	0	0	1	0.0	0	2	NA	NA	NA	NA	0	NA	NA	0,0,0,0	0	0	1	0.0	0
chr12_ref_v2	596788	1	C,A	0	0	0,0,0,0	0	0	1	2	NA	NA	NA	NA	0	0,0,1,1	1	0	1	0.0	0	2	NA	NA	NA	NA	0	NA	NA	0,0,0,0	0	0	1	0.0	0	2	NA	NA	NA	NA	0	NA	NA	0,0,0,0	0	0	1	0.0	0
chr12_ref_v2	596800	1	T,C	0	0	0,0,0,0	0	0	1	2	NA	NA	NA	NA	0	0,0,1,1	1	0	1	0.0	0	2	NA	NA	NA	NA	0	NA	NA	0,0,0,0	0	0	1	0.0	0	2	NA	NA	NA	NA	0	NA	NA	0,0,0,0	0	0	1	0.0	0
chr12_ref_v2	597003	1	C,T	1	0	1,0,0,0	0	0	1	2	NA	NA	NA	NA	0	2,1,2,1	1	0	1	0.0	0	2	NA	NA	NA	NA	0	NA	NA	0,0,0,0	0	0	1	0.0	0	2	NA	NA	NA	NA	0	NA	NA	2,2,0,0	1	0	1	0.0	0
chr12_ref_v2	597044	1	A,C	0	0	2,1,0,0	1	0	1	2	NA	NA	NA	NA	0	3,2,2,2	1	0	1	0.167536630617	0	2	NA	NA	NA	NA	0	NA	NA	1,0,0,0	0	0	1	0.0	0	2	NA	NA	NA	NA	0	NA	NA	1,2,0,0	1	0	1	0.604096846767	0
chr12_ref_v2	611275	0	C,A	0	0	122,18,0,43	1	1	0	2	C,C	C,A	0.5	0.0588405000229	0	62,10,0,10	1	1	0	1.55398903097	0	2	C,C	C,A	0.25	0.0740958315903	0	NA	NA	99,24,0,32	1	1	0	1.79562024546	0	2	C,C	C,A	0.5	0.217064505238	0	NA	NA	163,22,0,43	1	1	0	1.19762600617	0
chr12_ref_v2	618965	0	C,A	0	0	183,17,0,68	1	1	0	2	C,C	C,A	0.5	0.0344014267173	0	96,22,0,23	1	1	0	4.57781281325	0	2	C,C	C,A	0.25	0.353279354938	0	NA	NA	142,10,0,50	1	1	0	0.534260113097	0	2	C,C	C,A	0.5	0.0131471923399	0	NA	NA	225,17,0,73	1	1	0	0.904756753569	0
chr12_ref_v2	622019	0	T,G	0	0	99,151,52,0	1	1	0	2	T,T	T,G	0.25	0.394741144745	0	76,72,17,1	1	1	0	3.83445720886	0	2	T,T	T,G	0.25	0.160930366813	0	NA	NA	48,103,48,0	1	1	0	2.28910511305	0	2	T,T	T,G	0.5	0.0268472500362	0	NA	NA	68,176,67,0	1	1	0	2.522948466	0
chr12_ref_v2	626343	0	GA,G	1	1	92,97,8,8	1	1	0	2	GA,GA	NA	NA	0.378777277662	0	61,61,7,10	1	1	0	1.43990597121	0	2	GA,GA	NA	NA	0.0317467585665	0	NA	NA	62,64,6,4	1	1	0	0.416962738552	0	2	GA,GA	NA	NA	0.416023573534	0	NA	NA	95,89,4,4	1	1	0	0.98792399525	0
chr12_ref_v2	636460	0	GT,G	1	1	84,53,6,14	1	1	0	2	GT,GT	NA	NA	0.214692381995	0	42,33,8,3	1	1	0	1.88727362143	0	2	GT,GT	NA	NA	0.435589065233	0	NA	NA	66,42,9,7	1	1	0	1.32539057231	0	2	GT,GT	NA	NA	0.181744718988	0	NA	NA	86,66,6,10	1	1	0	1.12526052704	0
chr12_ref_v2	641220	0	GA,G	1	1	86,110,15,9	1	1	0	2	GA,GA	NA	NA	0.236873577145	0	48,52,2,3	1	1	0	1.12204207793	0	2	GA,GA	NA	NA	1.32432268425	0	NA	NA	66,87,6,5	1	1	0	0.745467791177	0	2	GA,GA	NA	NA	0.746768353244	0	NA	NA	90,116,18,13	1	1	0	0.879608288627	0
chr12_ref_v2	645140	0	TA,T	1	1	62,52,12,3	1	1	0	2	TA,TA	NA	NA	0.318591977014	0	27,29,10,9	1	1	0	4.49425944402	0	2	TA,TA	TA,T	0.25	0.118102769756	0	NA	NA	52,32,11,1	1	1	0	0.872904556772	0	2	TA,TA	NA	NA	0.218112363159	0	NA	NA	73,62,17,8	1	1	0	1.54778291258	0
chr12_ref_v2	646294	0	G,A	1	0	186,67,1,70	1	1	0	2	G,G	G,A	0.5	0.172097323018	0	78,49,0,32	1	1	0	2.88004740517	0	2	G,G	G,A	0.5	0.249067236324	0	NA	NA	137,64,0,43	1	1	0	1.70754399817	0	2	G,G	G,A	0.5	0.420502985473	0	NA	NA	197,83,0,64	1	1	0	1.2216812239	0
chr12_ref_v2	686751	0	T,C	0	0	1,0,214,177	1	1	0	2	C,C	NA	NA	0.0025542798051	0	0,0,81,85	1	1	0	1.19167894638	0	2	C,C	NA	NA	0.0	0	NA	NA	0,0,185,139	1	1	0	0.72149176661	0	2	C,C	NA	NA	0.0	0	NA	NA	0,0,232,194	1	1	0	0.446913624479	0
chr12_ref_v2	687381	0	GA,G	1	1	52,109,4,14	1	1	0	2	GA,GA	NA	NA	0.100651591931	0	55,71,11,9	1	1	0	3.54827856904	0	2	GA,GA	NA	NA	0.098511308713	0	NA	NA	34,69,4,15	1	1	0	1.38253343536	0	2	GA,GA	GA,G	0.125	0.0253833124275	0	NA	NA	78,78,4,8	1	1	0	6.08680259422	0
chr12_ref_v2	687496	0	GTA,G	1	1	75,64,8,10	1	1	0	2	GTA,GTA	NA	NA	0.0696734276811	0	67,61,11,13	1	1	0	1.11650775809	0	2	GTA,GTA	GTA,G	0.125	0.0708622107219	0	NA	NA	67,44,8,9	1	1	0	0.768141121941	0	2	GTA,GTA	GTA,G	0.125	0.198801025996	0	NA	NA	72,64,12,6	1	1	0	1.02657606533	0
chr12_ref_v2	699848	0	G,GA	1	1	1,21,10,14	1	1	0	2	G,GA	GA,GA	0.25	0.0781620257372	0	2,28,8,22	1	1	0	0.747554133178	0	2	G,GA	GA,GA	0.25	0.0230804678124	0	NA	NA	4,13,10,9	1	1	0	2.14848955253	0	2	G,GA	GA,GA	0.25	0.0558746867397	0	NA	NA	2,32,11,24	1	1	0	0.597885136908	0
chr12_ref_v2	704047	0	TA,T	1	1	25,35,9,6	1	1	0	2	TA,TA	NA	NA	0.111130400876	0	24,18,4,7	1	1	0	1.37790190065	0	2	TA,TA	NA	NA	0.129281865626	0	NA	NA	17,31,5,8	1	1	0	0.957993276663	0	2	TA,TA	TA,T	0.125	0.0784668566465	0	NA	NA	45,47,10,12	1	1	0	1.00756227536	0
chr12_ref_v2	711367	0	C,A	0	0	135,42,0,36	1	1	0	2	C,C	C,A	0.25	0.380678329126	0	88,48,1,5	1	1	0	5.55472097472	0	2	C,C	C,A	0.125	0.412845215406	0	NA	NA	129,32,0,10	1	1	0	3.8910123124	0	2	C,C	C,A	0.125	0.0330997681549	0	NA	NA	145,36,0,17	1	1	0	2.91918536184	0
chr12_ref_v2	723077	0	C,A	1	0	116,70,0,54	1	1	0	2	C,C	C,A	0.5	0.119801199813	0	55,26,1,12	1	1	0	1.77240925194	0	2	C,C	C,A	0.25	0.116410351844	0	NA	NA	83,41,1,28	1	1	0	1.12056997282	0	2	C,C	C,A	0.5	0.35437344695	0	NA	NA	96,55,0,37	1	1	0	0.669142471108	0
chr12_ref_v2	731687	1	A,T	0	0	1,146,4,0	1	1	1	2	NA	NA	NA	NA	0	0,108,14,0	1	1	0	5.54266448302	0	2	NA	NA	NA	NA	0	NA	NA	0,104,3,0	1	1	1	0.286020930045	0	2	NA	NA	NA	NA	0	NA	NA	0,129,5,0	1	1	1	0.560785679378	0
chr12_ref_v2	731688	1	T,C	1	0	1,146,4,0	1	1	1	2	NA	NA	NA	NA	0	0,106,14,0	1	1	0	5.63638921799	0	2	NA	NA	NA	NA	0	NA	NA	0,105,3,0	1	1	1	0.291999128983	0	2	NA	NA	NA	NA	0	NA	NA	0,130,5,0	1	1	1	0.553041211854	0
chr12_ref_v2	731693	1	G,T	0	0	1,147,5,0	1	1	1	2	NA	NA	NA	NA	0	0,103,16,0	1	1	0	6.0107273078	0	2	NA	NA	NA	NA	0	NA	NA	0,103,3,0	1	1	1	0.403951340785	0	2	NA	NA	NA	NA	0	NA	NA	0,134,6,0	1	1	1	0.522567584456	0
chr12_ref_v2	731701	1	G,A	0	0	0,144,11,0	1	1	1	2	NA	NA	NA	NA	0	0,99,20,0	1	1	0	3.82177185	0	2	NA	NA	NA	NA	0	NA	NA	0,102,5,0	1	1	1	0.670025104685	0	2	NA	NA	NA	NA	0	NA	NA	0,126,7,0	1	1	1	0.582639954936	0
chr12_ref_v2	731702	1	C,T	0	0	0,143,12,0	1	1	1	2	NA	NA	NA	NA	0	0,101,21,0	1	1	0	3.5848203084	0	2	NA	NA	NA	NA	0	NA	NA	0,100,5,0	1	1	1	0.797450331801	0	2	NA	NA	NA	NA	0	NA	NA	0,129,7,0	1	1	1	0.800093902987	0
chr12_ref_v2	731704	1	A,T	0	0	0,145,14,0	1	1	1	2	NA	NA	NA	NA	0	0,101,21,0	1	1	0	2.82212554808	0	2	NA	NA	NA	NA	0	NA	NA	0,101,5,0	1	1	1	1.11679105738	0	2	NA	NA	NA	NA	0	NA	NA	0,128,8,0	1	1	1	0.862227012095	0
chr12_ref_v2	731710	1	CACA,C	1	0	0,156,19,0	1	1	1	2	NA	NA	NA	NA	0	0,93,24,0	1	1	0	3.01221694253	0	2	NA	NA	NA	NA	0	NA	NA	0,104,8,0	1	1	1	0.917131357551	0	2	NA	NA	NA	NA	0	NA	NA	0,127,11,0	1	1	1	0.784272258509	0
chr12_ref_v2	731716	1	T,A	0	0	0,151,23,0	1	1	1	2	NA	NA	NA	NA	0	0,87,25,0	1	1	0	2.41967525799	0	2	NA	NA	NA	NA	0	NA	NA	0,102,10,0	1	1	1	0.990782328407	0	2	NA	NA	NA	NA	0	NA	NA	0,120,11,0	1	1	1	1.27570079619	0
chr12_ref_v2	731718	1	TATA,T	1	0	0,147,26,0	1	1	1	2	NA	NA	NA	NA	0	0,86,26,0	1	1	0	1.95837841721	0	2	NA	NA	NA	NA	0	NA	NA	0,104,12,0	1	1	0	1.05921567094	0	2	NA	NA	NA	NA	0	NA	NA	0,126,14,0	1	1	1	1.31233311799	0
chr12_ref_v2	731727	1	T,TACG	1	0	1,138,33,0	1	1	1	2	NA	NA	NA	NA	0	2,72,28,0	1	1	0	1.66838295957	0	2	NA	NA	NA	NA	0	NA	NA	0,95,15,0	1	1	0	1.23091525019	0	2	NA	NA	NA	NA	0	NA	NA	0,111,16,0	1	1	1	1.68925982984	0
chr12_ref_v2	731731	1	A,ATTCC	1	0	1,134,42,0	1	1	1	2	NA	NA	NA	NA	0	2,70,31,0	1	1	0	1.13938617334	0	2	NA	NA	NA	NA	0	NA	NA	0,93,18,0	1	1	0	1.62727547023	0	2	NA	NA	NA	NA	0	NA	NA	0,107,21,0	1	1	1	1.7432578907	0
chr12_ref_v2	731735	1	T,TTC	1	0	2,132,51,0	1	1	0	2	NA	NA	NA	NA	0	3,64,32,0	1	1	0	1.07385843939	0	2	NA	NA	NA	NA	0	NA	NA	0,94,24,0	1	1	0	1.65524405361	0	2	NA	NA	NA	NA	0	NA	NA	0,107,27,0	1	1	1	1.87577926338	0
chr12_ref_v2	731749	1	A,T	1	0	9,126,64,0	1	1	0	2	NA	NA	NA	NA	0	12,53,33,0	1	1	0	2.98786877647	0	2	NA	NA	NA	NA	0	NA	NA	4,81,38,0	1	1	0	0.511532716547	0	2	NA	NA	NA	NA	0	NA	NA	7,98,47,0	1	1	0	0.465599822899	0
chr12_ref_v2	733521	0	A,AG	0	0	188,244,200,204	1	1	1	2	A,AG	NA	NA	0.067010710283	0	97,106,112,94	1	1	1	1.25931379798	0	2	A,AG	NA	NA	0.0146701897478	0	NA	NA	167,195,189,205	1	1	1	1.48251343702	0	2	A,AG	NA	NA	0.0847066974722	0	NA	NA	235,284,230,259	1	1	1	0.75407106872	0
chr12_ref_v2	734067	0	A,T	1	0	136,249,153,200	1	1	1	2	A,T	NA	NA	0.0867752773545	0	97,131,97,109	1	1	1	1.69479627734	0	2	A,T	NA	NA	0.101469460165	0	NA	NA	142,184,113,168	1	1	1	2.97948995769	0	2	A,T	A,A	0.125	0.102771716248	0	NA	NA	154,257,173,257	1	1	1	1.88474372658	0
chr12_ref_v2	740771	0	A,C	0	0	140,25,0,76	1	1	0	2	A,C	A,A	0.25	0.251314428281	0	60,27,0,27	1	1	0	4.90799730746	0	2	A,C	A,A	0.5	0.0350913198113	0	NA	NA	107,16,0,67	1	1	0	0.822480491562	0	2	A,C	A,A	0.25	0.0818510264303	0	NA	NA	176,25,0,93	1	1	0	0.543035756695	0
chr12_ref_v2	766413	0	T,TAA	1	1	4,34,6,2	1	1	0	2	T,T	T,TAA	0.25	0.387765531009	0	7,22,5,5	1	1	0	1.6544999267	0	2	T,T	T,TAA	0.5	0.0339015516757	0	NA	NA	5,11,6,4	1	1	0	2.09594375042	0	2	T,TAA	T,T	0.25	0.0408219945203	0	NA	NA	8,16,5,5	1	1	0	2.32917842813	0
chr12_ref_v2	769072	0	CAT,C	1	1	66,103,12,14	1	1	0	2	CAT,CAT	CAT,C	0.125	0.0950060189341	0	75,65,11,22	1	1	0	2.6064337574	0	2	CAT,CAT	CAT,C	0.25	0.138496970659	1	NA	NA	45,60,12,10	1	1	0	1.10314980054	0	2	CAT,CAT	CAT,C	0.25	0.0449712083435	0	NA	NA	72,83,21,13	1	1	0	2.25109293222	0
chr12_ref_v2	793675	1	A,AT	1	0	181,182,28,0	1	1	0	2	NA	NA	NA	NA	0	82,106,11,0	1	1	0	1.50651109506	0	2	NA	NA	NA	NA	0	NA	NA	138,156,14,0	1	1	0	1.14437406677	0	2	NA	NA	NA	NA	0	NA	NA	162,210,14,0	1	1	0	3.19237662988	0
chr12_ref_v2	793681	1	G,A	1	0	189,177,29,0	1	1	0	2	NA	NA	NA	NA	0	88,111,12,0	1	1	0	1.92166986286	0	2	NA	NA	NA	NA	0	NA	NA	142,152,17,0	1	1	0	1.10209878817	0	2	NA	NA	NA	NA	0	NA	NA	174,204,19,0	1	1	0	2.40501199633	0
chr12_ref_v2	793684	1	G,A	1	0	187,173,31,0	1	1	0	2	NA	NA	NA	NA	0	87,107,12,0	1	1	0	1.86348278717	0	2	NA	NA	NA	NA	0	NA	NA	142,149,17,0	1	1	0	1.13442923735	0	2	NA	NA	NA	NA	0	NA	NA	175,198,21,0	1	1	0	2.10278145922	0
chr12_ref_v2	793691	1	G,A	0	0	190,175,33,0	1	1	0	2	NA	NA	NA	NA	0	86,103,13,0	1	1	0	1.61953299655	0	2	NA	NA	NA	NA	0	NA	NA	144,137,20,0	1	1	0	0.58518311158	0	2	NA	NA	NA	NA	0	NA	NA	188,187,27,0	1	1	0	0.810251254755	0
chr12_ref_v2	793705	1	T,C	0	0	199,189,38,0	1	1	0	2	NA	NA	NA	NA	0	91,86,17,0	1	1	0	0.403113706826	0	2	NA	NA	NA	NA	0	NA	NA	148,135,28,0	1	1	0	0.438758445648	0	2	NA	NA	NA	NA	0	NA	NA	198,183,34,0	1	1	0	0.50931664209	0
chr12_ref_v2	793709	1	A,G	0	0	199,188,39,0	1	1	0	2	NA	NA	NA	NA	0	94,89,18,0	1	1	0	0.40642752947	0	2	NA	NA	NA	NA	0	NA	NA	150,129,31,0	1	1	0	0.535496011831	0	2	NA	NA	NA	NA	0	NA	NA	198,182,36,0	1	1	0	0.48461862628	0
chr12_ref_v2	793713	1	C,T	0	0	196,186,41,0	1	1	0	2	NA	NA	NA	NA	0	96,88,18,0	1	1	0	0.47156621408	0	2	NA	NA	NA	NA	0	NA	NA	157,128,31,0	1	1	0	0.898824765691	0	2	NA	NA	NA	NA	0	NA	NA	198,180,39,0	1	1	0	0.508902428757	0
chr12_ref_v2	793716	1	G,T	0	0	195,191,43,0	1	1	0	2	NA	NA	NA	NA	0	97,88,18,0	1	1	0	0.589841158045	0	2	NA	NA	NA	NA	0	NA	NA	157,132,31,0	1	1	0	0.973969898384	0	2	NA	NA	NA	NA	0	NA	NA	200,181,40,0	1	1	0	0.683857841515	0
chr12_ref_v2	793724	1	T,A	0	0	208,189,44,0	1	1	0	2	NA	NA	NA	NA	0	100,91,15,0	1	1	0	0.617280069216	0	2	NA	NA	NA	NA	0	NA	NA	163,135,35,0	1	1	0	0.568046773171	0	2	NA	NA	NA	NA	0	NA	NA	205,179,43,0	1	1	0	0.453404357174	0
chr12_ref_v2	793726	1	C,T	0	0	206,187,43,0	1	1	0	2	NA	NA	NA	NA	0	99,90,16,0	1	1	0	0.551206483228	0	2	NA	NA	NA	NA	0	NA	NA	164,134,35,0	1	1	0	0.609184289414	0	2	NA	NA	NA	NA	0	NA	NA	205,177,44,0	1	1	0	0.445754902361	0
chr12_ref_v2	793727	1	A,G	1	0	209,187,43,0	1	1	0	2	NA	NA	NA	NA	0	100,89,15,0	1	1	0	0.589736203847	0	2	NA	NA	NA	NA	0	NA	NA	166,134,35,0	1	1	0	0.598943157991	0	2	NA	NA	NA	NA	0	NA	NA	206,176,44,0	1	1	0	0.426082502743	0
chr12_ref_v2	793742	1	C,T	0	0	199,198,30,0	1	1	0	2	NA	NA	NA	NA	0	107,91,13,0	1	1	0	0.894106965017	0	2	NA	NA	NA	NA	0	NA	NA	156,134,30,0	1	1	0	1.20856557698	0	2	NA	NA	NA	NA	0	NA	NA	206,175,43,0	1	1	0	2.05210143683	0
chr12_ref_v2	793749	1	T,C	0	0	201,200,27,0	1	1	0	2	NA	NA	NA	NA	0	114,89,13,0	1	1	0	1.32160950465	0	2	NA	NA	NA	NA	0	NA	NA	165,131,30,0	1	1	0	1.71842454379	0	2	NA	NA	NA	NA	0	NA	NA	206,169,40,0	1	1	0	2.38181640626	0
chr12_ref_v2	793750	1	C,T	0	0	205,199,27,0	1	1	0	2	NA	NA	NA	NA	0	112,89,13,0	1	1	0	1.04713697836	0	2	NA	NA	NA	NA	0	NA	NA	163,131,30,0	1	1	0	1.75094625715	0	2	NA	NA	NA	NA	0	NA	NA	201,171,40,0	1	1	0	2.44080337441	0
chr12_ref_v2	793758	1	C,T	0	0	194,195,19,0	1	1	0	2	NA	NA	NA	NA	0	110,89,11,0	1	1	0	1.05620655599	0	2	NA	NA	NA	NA	0	NA	NA	159,128,27,0	1	1	0	2.93992696756	0	2	NA	NA	NA	NA	0	NA	NA	196,164,37,0	1	1	0	4.43690795603	0
chr12_ref_v2	793762	1	T,A	1	0	189,193,18,0	1	1	0	2	NA	NA	NA	NA	0	110,90,11,0	1	1	0	1.07368616211	0	2	NA	NA	NA	NA	0	NA	NA	164,123,27,0	1	1	0	3.30861135452	0	2	NA	NA	NA	NA	0	NA	NA	199,163,36,0	1	1	0	4.40606815582	0
chr12_ref_v2	793776	1	A,AG	1	0	175,189,16,0	1	1	0	2	NA	NA	NA	NA	0	106,81,9,0	1	1	0	1.90962707997	0	2	NA	NA	NA	NA	0	NA	NA	148,119,23,0	1	1	0	2.80347482179	0	2	NA	NA	NA	NA	0	NA	NA	200,158,26,0	1	1	0	2.27414798141	0
chr12_ref_v2	793778	1	C,CA	1	0	170,187,15,0	1	1	0	2	NA	NA	NA	NA	0	104,80,8,0	1	1	0	2.0229931538	0	2	NA	NA	NA	NA	0	NA	NA	147,121,20,0	1	1	0	2.08282083832	0	2	NA	NA	NA	NA	0	NA	NA	195,158,22,0	1	1	0	2.2457024236	0
chr12_ref_v2	796303	0	C,A	0	0	179,54,0,34	1	1	0	2	C,C	C,A	0.25	0.050219756979	0	95,71,0,10	1	1	0	10.1071848276	0	2	C,C	C,A	0.125	0.00604231445596	0	NA	NA	127,35,0,37	1	1	0	1.98584708816	0	2	C,C	C,A	0.5	0.351397886838	0	NA	NA	162,59,0,44	1	1	0	1.43165648763	0
chr12_ref_v2	829316	0	GTA,G	1	1	78,105,16,13	1	1	0	2	GTA,GTA	GTA,G	0.125	0.197741644827	0	59,81,12,21	1	1	0	2.68888447529	0	2	GTA,GTA	GTA,G	0.25	0.0870559294682	0	NA	NA	53,63,12,17	1	1	0	2.17301297656	0	2	GTA,GTA	GTA,G	0.25	0.0724548821984	0	NA	NA	70,94,13,7	1	1	0	0.603480161834	0
chr12_ref_v2	837427	0	CAT,C	1	1	78,79,6,7	1	1	0	2	CAT,CAT	NA	NA	0.377520844971	0	56,64,13,12	1	1	0	3.34700397842	0	2	CAT,CAT	CAT,C	0.125	0.17622272638	0	NA	NA	56,45,5,4	1	1	0	0.777586175384	0	2	CAT,CAT	NA	NA	0.253615806208	0	NA	NA	67,80,10,9	1	1	0	1.30737865396	0
chr12_ref_v2	881858	0	C,CAT	1	1	10,2,56,45	1	1	1	2	CAT,CAT	NA	NA	0.545954768067	0	10,12,67,77	1	1	0	4.4089376773	0	2	CAT,CAT	NA	NA	0.209263906692	0	NA	NA	3,6,31,34	1	1	1	2.80904332731	0	2	CAT,CAT	NA	NA	0.283157429141	0	NA	NA	10,6,48,58	1	1	0	1.71317133161	0
chr12_ref_v2	945627	1	A,G	0	0	0,0,0,0	0	0	1	2	NA	NA	NA	NA	0	0,0,0,0	0	0	1	0.0	0	2	NA	NA	NA	NA	0	NA	NA	0,0,0,0	0	0	1	0.0	0	2	NA	NA	NA	NA	0	NA	NA	0,0,1,0	0	0	1	0.0	0
chr12_ref_v2	945637	1	A,T	1	0	0,0,0,0	0	0	1	2	NA	NA	NA	NA	0	0,0,0,0	0	0	1	0.0	0	2	NA	NA	NA	NA	0	NA	NA	0,0,0,0	0	0	1	0.0	0	2	NA	NA	NA	NA	0	NA	NA	0,0,1,0	0	0	1	0.0	0
chr12_ref_v2	945643	1	T,G	1	0	0,0,0,0	0	0	1	2	NA	NA	NA	NA	0	0,0,0,0	0	0	1	0.0	0	2	NA	NA	NA	NA	0	NA	NA	0,0,0,0	0	0	1	0.0	0	2	NA	NA	NA	NA	0	NA	NA	0,0,1,0	0	0	1	0.0	0
chr12_ref_v2	945647	1	G,T	1	0	0,0,0,0	0	0	1	2	NA	NA	NA	NA	0	0,0,0,0	0	0	1	0.0	0	2	NA	NA	NA	NA	0	NA	NA	0,0,0,0	0	0	1	0.0	0	2	NA	NA	NA	NA	0	NA	NA	0,0,1,0	0	0	1	0.0	0
chr12_ref_v2	955852	0	A,G	1	0	279,247,1,0	1	1	0	2	A,A	NA	NA	0.00189933580365	0	135,115,0,0	1	1	0	0.453450195243	0	2	A,A	NA	NA	0.0	0	NA	NA	192,208,0,0	1	1	0	1.70013171774	0	2	A,A	NA	NA	0.0	0	NA	NA	155,169,156,126	1	1	0	463.870689375	1
chr12_ref_v2	976261	1	G,T	0	0	1,216,0,5	1	1	0	2	NA	NA	NA	NA	0	1,121,0,12	1	1	0	4.47867579517	0	2	NA	NA	NA	NA	0	NA	NA	2,169,0,6	1	1	0	0.729744566318	0	2	NA	NA	NA	NA	0	NA	NA	1,197,0,5	1	1	0	0.316282799226	0
chr12_ref_v2	977261	1	A,G	0	0	0,0,0,0	0	0	1	2	NA	NA	NA	NA	0	0,0,0,1	0	0	1	0.0	0	2	NA	NA	NA	NA	0	NA	NA	0,0,0,0	0	0	1	0.0	0	2	NA	NA	NA	NA	0	NA	NA	0,0,0,0	0	0	1	0.0	0
chr12_ref_v2	978554	1	T,C	1	0	0,0,0,0	0	0	1	2	NA	NA	NA	NA	0	0,0,0,0	0	0	1	0.0	0	2	NA	NA	NA	NA	0	NA	NA	0,0,0,0	0	0	1	0.0	0	2	NA	NA	NA	NA	0	NA	NA	0,0,1,1	1	0	1	0.0	0
chr12_ref_v2	1002125	0	GA,G	1	1	37,52,10,38	1	1	0	2	GA,GA	GA,G	0.5	0.055807316218	0	25,32,3,16	1	1	0	1.0209336889	0	2	GA,GA	NA	NA	0.111880191191	0	NA	NA	41,32,7,15	1	1	0	3.46587734132	0	2	GA,GA	GA,G	0.125	0.0283678090098	0	NA	NA	31,37,3,25	1	1	0	0.905468538542	0
chr12_ref_v2	1011283	0	CT,C	1	1	13,9,70,70	1	1	0	2	C,C	CT,C	0.125	0.0749412071361	0	9,4,66,36	1	1	0	2.89327120626	0	2	C,C	CT,C	0.125	0.109286641264	0	NA	NA	6,9,48,51	1	1	0	0.741006411074	0	2	C,C	CT,C	0.125	0.0402560298949	0	NA	NA	10,6,64,68	1	1	0	0.622633561441	0
chr12_ref_v2	1012240	0	A,AGCC	0	0	0,0,81,187	1	1	0	2	AGCC,AGCC	NA	NA	0.0	0	0,0,17,76	1	1	0	2.44389991446	0	2	AGCC,AGCC	NA	NA	0.0	0	NA	NA	0,1,72,147	1	1	0	0.668190387012	0	2	AGCC,AGCC	NA	NA	0.00455581653586	0	NA	NA	0,0,91,169	1	1	0	1.29320820371	0
chr12_ref_v2	1015394	0	A,AAT	1	1	16,17,71,94	1	1	0	2	AAT,AAT	NA	NA	0.169853602624	0	20,29,46,75	1	1	0	3.93750036549	0	2	AAT,AAT	A,AAT	0.5	0.24792144481	0	NA	NA	12,20,67,71	1	1	0	1.04641566277	0	2	AAT,AAT	A,AAT	0.125	0.0153316680412	0	NA	NA	18,31,66,89	1	1	0	2.92872968895	0
chr12_ref_v2	1019028	0	GA,G	1	1	83,132,27,27	1	1	0	2	GA,GA	GA,G	0.125	0.110756585559	0	50,61,17,25	1	1	0	2.11452827671	0	2	GA,GA	GA,G	0.25	0.106190096024	0	NA	NA	56,85,16,20	1	1	0	0.514076327651	0	2	GA,GA	GA,G	0.125	0.143387771988	0	NA	NA	74,98,25,30	1	1	0	1.23813352243	0
chr12_ref_v2	1024892	0	A,AT	1	1	23,12,27,8	1	1	0	2	A,AT	AT,AT	0.125	0.00687186994222	0	27,6,21,8	1	1	0	1.3085376353	0	2	A,AT	AT,AT	0.125	0.00260370029757	0	NA	NA	14,10,16,8	1	1	0	0.758926726508	0	2	A,AT	AT,AT	0.125	0.0048344890128	0	NA	NA	32,14,23,3	1	1	0	1.69531345469	0
chr12_ref_v2	1024921	0	GT,G	1	1	58,88,4,16	1	1	0	2	GT,GT	NA	NA	0.102506667003	0	43,72,1,11	1	1	0	0.673619199974	0	2	GT,GT	NA	NA	0.320964536465	0	NA	NA	28,74,0,8	1	1	0	2.92192108644	0	2	GT,GT	NA	NA	0.310074995524	0	NA	NA	59,82,1,8	1	1	0	1.00458429774	0
chr12_ref_v2	1026598	0	CT,C	1	1	67,69,18,18	1	1	0	2	CT,CT	CT,C	0.125	0.0239596731871	0	49,42,7,13	1	1	0	0.837694750674	0	2	CT,CT	NA	NA	0.159749821583	0	NA	NA	43,49,9,8	1	1	0	0.819476370658	0	2	CT,CT	NA	NA	0.0663991382179	0	NA	NA	66,68,13,10	1	1	0	0.910543437613	0
chr12_ref_v2	1031507	0	A,C	0	0	319,92,0,102	1	1	0	2	A,A	A,C	0.5	0.285251937598	0	119,79,0,20	1	1	0	11.9816183108	0	2	A,A	A,C	0.25	0.297834443916	0	NA	NA	261,61,0,71	1	1	0	1.35419120981	0	2	A,A	A,C	0.5	0.39927313786	0	NA	NA	336,77,0,111	1	1	0	0.757734217707	0
chr12_ref_v2	1047772	0	A,G	0	0	118,258,0,0	1	1	0	2	A,A	NA	NA	0.0	0	85,162,0,0	1	1	0	0.78666423135	0	2	A,A	NA	NA	0.0	0	NA	NA	107,170,0,0	1	1	0	2.34479582448	0	2	A,A	NA	NA	0.0	0	NA	NA	69,127,57,139	1	1	0	403.318361357	1
chr12_ref_v2	1053205	0	AT,A	1	1	106,52,14,16	1	1	0	2	AT,AT	NA	NA	0.0538375765802	0	68,51,12,18	1	1	0	1.39282786902	0	2	AT,AT	NA	NA	0.022548700069	0	NA	NA	62,29,5,9	1	1	0	0.554999608906	0	2	AT,AT	NA	NA	0.249626082127	0	NA	NA	96,51,9,15	1	1	0	0.596527937703	0
chr12_ref_v2	1059589	0	T,TA	1	1	68,33,6,0	1	1	0	2	T,T	NA	NA	0.370046724739	0	32,15,10,1	1	1	0	3.06869959853	0	2	T,T	T,TA	0.25	0.0938278177466	0	NA	NA	33,25,6,2	1	1	0	1.36903202736	0	2	T,T	T,TA	0.125	0.14360650122	0	NA	NA	67,44,6,1	1	1	0	1.10633175567	0
chr12_ref_v2	1064930	1	C,T	0	0	0,1,21,200	1	1	1	2	NA	NA	NA	NA	0	0,0,3,44	1	1	1	0.528112043714	0	2	NA	NA	NA	NA	0	NA	NA	0,0,8,170	1	1	0	2.29043027065	0	2	NA	NA	NA	NA	0	NA	NA	0,0,26,243	1	1	0	0.454540274935	0
chr12_ref_v2	1064941	1	GGT,G	1	1	1,2,17,149	1	1	1	2	NA	NA	NA	NA	0	0,0,3,39	1	1	1	0.608423942639	0	2	NA	NA	NA	NA	0	NA	NA	0,0,6,137	1	1	0	2.98177462426	0	2	NA	NA	NA	NA	0	NA	NA	0,0,21,198	1	1	0	0.866430098114	0
chr13_ref_v2	6125	1	G,C	0	0	0,0,0,0	0	0	1	2	NA	NA	NA	NA	0	0,1,0,0	0	0	1	0.0	0	2	NA	NA	NA	NA	0	NA	NA	0,0,0,0	0	0	1	0.0	0	2	NA	NA	NA	NA	0	NA	NA	0,0,1,1	1	0	1	0.0	0
chr13_ref_v2	6132	1	T,G	0	0	0,0,0,0	0	0	1	2	NA	NA	NA	NA	0	0,1,0,0	0	0	1	0.0	0	2	NA	NA	NA	NA	0	NA	NA	0,0,0,0	0	0	1	0.0	0	2	NA	NA	NA	NA	0	NA	NA	0,0,1,1	1	0	1	0.0	0
chr13_ref_v2	6137	1	C,T	0	0	0,0,0,0	0	0	1	2	NA	NA	NA	NA	0	0,1,0,0	0	0	1	0.0	0	2	NA	NA	NA	NA	0	NA	NA	0,0,0,0	0	0	1	0.0	0	2	NA	NA	NA	NA	0	NA	NA	0,0,1,1	1	0	1	0.0	0
chr13_ref_v2	6138	1	G,C	0	0	0,0,0,0	0	0	1	2	NA	NA	NA	NA	0	0,1,0,0	0	0	1	0.0	0	2	NA	NA	NA	NA	0	NA	NA	0,0,0,0	0	0	1	0.0	0	2	NA	NA	NA	NA	0	NA	NA	0,0,1,1	1	0	1	0.0	0
chr13_ref_v2	6153	1	A,G	1	0	0,0,0,0	0	0	1	2	NA	NA	NA	NA	0	0,0,0,0	0	0	1	0.0	0	2	NA	NA	NA	NA	0	NA	NA	0,0,0,0	0	0	1	0.0	0	2	NA	NA	NA	NA	0	NA	NA	0,0,1,1	1	0	1	0.0	0
chr13_ref_v2	6176	1	C,T	1	0	0,0,0,0	0	0	1	2	NA	NA	NA	NA	0	0,0,0,0	0	0	1	0.0	0	2	NA	NA	NA	NA	0	NA	NA	0,0,0,0	0	0	1	0.0	0	2	NA	NA	NA	NA	0	NA	NA	0,0,1,1	1	0	1	0.0	0
chr13_ref_v2	6182	1	G,A	0	0	0,0,0,0	0	0	1	2	NA	NA	NA	NA	0	0,0,0,0	0	0	1	0.0	0	2	NA	NA	NA	NA	0	NA	NA	0,0,0,0	0	0	1	0.0	0	2	NA	NA	NA	NA	0	NA	NA	0,0,0,1	0	0	1	0.0	0
chr13_ref_v2	21368	0	A,G	0	0	337,295,0,3	1	1	0	2	A,A	NA	NA	0.697882785306	0	91,52,56,53	1	1	0	330.786875873	1	2	A,G	A,A	0.125	0.0201823197499	0	g.21368A>G	0	260,236,0,0	1	1	0	0.614823044193	0	2	A,A	NA	NA	0.0	0	NA	NA	356,290,1,1	1	1	0	0.77027328016	0
chr13_ref_v2	21958	0	GTA,G	1	1	72,60,15,14	1	1	1	2	GTA,GTA	GTA,G	0.125	0.100641508468	0	73,86,25,26	1	1	0	1.69840720892	0	2	GTA,GTA	GTA,G	0.25	0.0376085554234	0	NA	NA	40,34,14,11	1	1	0	1.28825024972	0	2	GTA,GTA	GTA,G	0.25	0.0809554668589	0	NA	NA	55,55,16,15	1	1	0	0.872804949139	0
chr13_ref_v2	25935	0	C,G	0	0	301,18,0,75	1	1	0	2	C,C	C,G	0.5	0.33584547383	0	149,20,0,16	1	1	0	4.7013411753	0	2	C,C	C,G	0.25	0.350775221812	0	NA	NA	214,21,0,51	1	1	0	1.66545038219	0	2	C,C	C,G	0.5	0.409729506895	0	NA	NA	287,32,0,80	1	1	0	2.84455032343	0
chr13_ref_v2	26538	0	CTT,C	1	1	1,13,105,115	1	1	0	2	C,C	CTT,C	0.125	0.0465200156349	0	0,6,50,50	1	1	0	0.481289572428	0	2	C,C	CTT,C	0.125	0.0613293901966	0	NA	NA	0,6,80,83	1	1	0	0.618087008017	0	2	C,C	CTT,C	0.125	0.439789850649	0	NA	NA	0,11,86,96	1	1	0	0.418884592835	0
chr13_ref_v2	26551	0	A,ATT,AT	1	1	2,15,32,101,2,12	1	1	0	2	ATT,ATT	A,ATT	0.25	0.717934576921	0	2,8,24,37,5,16	1	1	0	4.1758357246	0	2	ATT,ATT	A,ATT	0.25	0.420103650053	0	NA	NA	1,10,33,61,3,11	1	1	0	1.73568956327	0	2	ATT,ATT	A,ATT	0.25	0.468348231668	0	NA	NA	1,14,39,81,1,14	1	1	0	1.50134345794	0
chr13_ref_v2	26718	0	A,AT	1	1	18,28,73,49	1	1	1	2	AT,AT	A,AT	0.25	0.0314021049786	0	8,23,46,37	1	1	0	0.736900420274	0	2	AT,AT	A,AT	0.125	0.0470978642924	0	NA	NA	7,15,58,36	1	1	0	1.15473336415	0	2	AT,AT	NA	NA	0.100283594651	0	NA	NA	10,23,60,48	1	1	0	0.951323866277	0
chr13_ref_v2	35900	0	C,T	1	0	0,0,273,269	1	1	0	2	T,T	NA	NA	0.0	0	0,2,126,145	1	1	0	1.29806257264	0	2	T,T	NA	NA	0.412818082413	0	NA	NA	2,0,187,196	1	1	0	0.898413781214	0	2	T,T	NA	NA	0.410673453215	0	NA	NA	0,0,269,268	1	1	0	0.412571233205	0
chr13_ref_v2	41949	0	GAA,G,GA	1	1	7,10,22,13,22,15	1	1	0	2	G,GA	GAA,GA	0.25	0.341570276595	0	3,8,14,6,10,4	1	1	0	0.91504165024	0	2	G,GA	GAA,G	0.5	0.401988295914	0	NA	NA	6,7,16,10,18,7	1	1	0	0.51420963384	0	2	G,GA	GAA,GA	0.25	0.432557597394	0	NA	NA	4,17,21,7,18,6	1	1	0	2.63705824574	0
chr13_ref_v2	43037	0	A,G	0	0	0,0,264,225	1	1	0	2	G,G	NA	NA	0.0	0	0,1,106,104	1	1	0	0.838619781122	0	2	G,G	NA	NA	0.0047506027586	0	NA	NA	0,0,199,169	1	1	0	0.401125164939	0	2	G,G	NA	NA	0.0	0	NA	NA	0,0,278,187	1	1	0	2.28350315271	0
chr13_ref_v2	43865	0	CT,C	1	1	130,126,16,10	1	1	0	2	CT,CT	CT,C	0.125	0.201881831237	0	114,58,14,6	1	1	0	4.10720492323	0	2	CT,CT	CT,C	0.125	0.0931350676778	0	NA	NA	110,95,6,7	1	1	0	1.00423825303	0	2	CT,CT	NA	NA	0.154029272273	0	NA	NA	117,133,21,10	1	1	0	0.955608120205	0
chr13_ref_v2	43906	0	A,ATT	1	1	1,1,63,95	1	1	0	2	ATT,ATT	NA	NA	0.0125787822069	0	2,0,55,62	1	1	0	1.1402596429	0	2	ATT,ATT	NA	NA	0.422414666422	0	NA	NA	2,0,37,67	1	1	0	0.857523238455	0	2	ATT,ATT	NA	NA	0.424513303079	0	NA	NA	2,1,66,110	1	1	0	0.539415918147	0
chr13_ref_v2	44388	0	ACAGCAG,A	1	1	3,0,193,197	1	1	0	2	A,A	NA	NA	0.700810053306	0	0,1,59,55	1	1	0	0.753330695477	0	2	A,A	NA	NA	0.00873367996875	0	NA	NA	0,0,149,128	1	1	0	1.26266849767	0	2	A,A	NA	NA	0.0	0	NA	NA	2,2,248,208	1	1	0	1.70772417694	0
chr13_ref_v2	45999	0	T,TTATATATA,TTATATATATA	1	1	1,1,5,9,89,82	1	1	0	2	TTATATATATA,TTATATATATA	NA	NA	0.159800704535	0	0,0,6,10,106,85	1	1	0	0.789460927309	0	2	TTATATATATA,TTATATATATA	TTATATATA,TTATATATATA	0.125	0.403828539983	0	NA	NA	1,0,4,2,56,57	1	1	0	0.666896773108	0	2	TTATATATATA,TTATATATATA	NA	NA	0.262828218732	0	NA	NA	0,0,5,11,75,80	1	1	0	0.764876329429	0
chr13_ref_v2	49836	0	C,CTTT,CTTTTTTTTTTTTTTT	1	1	2,1,25,42,75,32	1	1	0	2	CTTT,CTTTTTTTTTTTTTTT	CTTTTTTTTTTTTTTT,CTTTTTTTTTTTTTTT	0.25	0.448154516803	0	3,1,41,17,30,9	1	1	0	10.9558476488	0	2	CTTT,CTTTTTTTTTTTTTTT	C,CTTT	0.125	0.719587405274	0	NA	NA	5,0,28,21,57,20	1	1	0	1.91421681058	0	2	CTTT,CTTTTTTTTTTTTTTT	C,CTTTTTTTTTTTTTTT	0.125	0.629302862852	0	NA	NA	4,2,30,34,60,20	1	1	0	1.55268374994	0
chr13_ref_v2	65930	0	CTGTTGTTGT,C	1	1	1,1,166,167	1	1	0	2	C,C	NA	NA	0.00598804184462	0	2,2,73,110	1	1	0	2.25685511973	0	2	C,C	NA	NA	0.714769644573	0	NA	NA	1,0,139,140	1	1	0	0.417433235575	0	2	C,C	NA	NA	0.00357782134788	0	NA	NA	1,1,183,202	1	1	0	0.722379299152	0
chr13_ref_v2	95731	0	CTA,C	1	1	71,78,12,6	1	1	0	2	CTA,CTA	NA	NA	0.000201054866346	0	59,89,13,12	1	1	0	1.70597998376	0	2	CTA,CTA	CTA,C	0.125	0.0334978046024	0	NA	NA	45,45,5,5	1	1	0	0.541993741078	0	2	CTA,CTA	NA	NA	0.0329444440397	0	NA	NA	87,72,14,5	1	1	0	1.29766708497	0
chr13_ref_v2	103898	0	A,G	1	0	1,0,219,221	1	1	0	2	G,G	NA	NA	0.00227014853454	0	0,0,144,109	1	1	0	1.9906564407	0	2	G,G	NA	NA	0.0	0	NA	NA	2,1,145,151	1	1	0	0.902253645895	0	2	G,G	NA	NA	0.415549227175	0	NA	NA	0,0,229,188	1	1	0	1.80243038976	0
chr13_ref_v2	157768	0	T,G	0	0	23,168,37,0	1	1	0	2	T,T	T,G	0.25	0.331222880735	0	11,80,9,0	1	1	0	1.17884450001	0	2	T,T	T,G	0.25	0.262364264467	0	NA	NA	25,181,21,0	1	1	0	1.89942061882	0	2	T,T	T,G	0.25	0.290923566376	0	NA	NA	29,194,36,0	1	1	0	0.684083407076	0
chr13_ref_v2	158400	0	T,TAAA	1	1	16,2,0,5	1	1	0	2	T,T	T,TAAA	0.5	0.0851192288376	0	10,3,4,8	1	1	0	1.98668741273	0	2	T,TAAA	NA	NA	0.0800427076735	0	NA	NA	13,4,1,3	1	1	0	1.00195764371	0	2	T,T	T,TAAA	0.5	0.348306694268	0	NA	NA	11,4,0,4	1	0	0	1.12258292384	0
chr13_ref_v2	159856	0	CAT,C	1	1	53,71,13,14	1	1	0	2	CAT,CAT	NA	NA	0.059814399386	0	74,64,7,15	1	1	0	2.696569728	0	2	CAT,CAT	NA	NA	0.166704292273	0	NA	NA	41,49,8,12	1	1	0	0.510255055632	0	2	CAT,CAT	CAT,C	0.125	0.148044498415	0	NA	NA	50,54,9,16	1	1	0	0.858349619837	0
chr13_ref_v2	164397	0	G,GTT	1	1	1,17,25,18	1	1	0	2	G,GTT	GTT,GTT	0.5	0.227783930871	0	3,13,16,6	1	1	0	1.78740397076	0	2	G,GTT	GTT,GTT	0.125	0.0671393028376	0	NA	NA	0,8,22,11	1	1	0	1.18330187257	0	2	GTT,GTT	G,GTT	0.5	0.200670695462	0	NA	NA	0,10,22,13	1	1	0	0.790033166274	0
chr13_ref_v2	165423	0	C,CTTTTT	1	1	0,0,110,23	1	1	0	2	CTTTTT,CTTTTT	NA	NA	0.0	0	0,0,89,20	1	1	0	0.411235822363	0	2	CTTTTT,CTTTTT	NA	NA	0.0	0	NA	NA	0,0,69,15	1	1	0	0.372056627489	0	2	CTTTTT,CTTTTT	NA	NA	0.0	0	NA	NA	0,0,101,16	1	1	0	0.754626552738	0
chr13_ref_v2	168414	1	GA,G	0	0	0,0,0,0	0	0	1	2	NA	NA	NA	NA	0	0,0,0,0	0	0	1	0.0	0	2	NA	NA	NA	NA	0	NA	NA	0,0,0,0	0	0	1	0.0	0	2	NA	NA	NA	NA	0	NA	NA	0,0,1,1	1	0	1	0.0	0
chr13_ref_v2	168418	1	G,A	0	0	0,0,0,0	0	0	1	2	NA	NA	NA	NA	0	0,0,0,0	0	0	1	0.0	0	2	NA	NA	NA	NA	0	NA	NA	0,0,0,0	0	0	1	0.0	0	2	NA	NA	NA	NA	0	NA	NA	0,0,1,1	1	0	1	0.0	0
chr13_ref_v2	169051	0	C,CT	1	1	19,17,114,120	1	1	0	2	CT,CT	C,CT	0.125	0.0239821781259	0	12,10,74,57	1	1	0	1.14563777858	0	2	CT,CT	C,CT	0.125	0.000326923440594	0	NA	NA	11,13,86,86	1	1	0	0.516223888932	0	2	CT,CT	C,CT	0.125	0.102927230906	0	NA	NA	21,13,108,130	1	1	0	0.839971976712	0
chr13_ref_v2	169471	0	ATTGTTGTTGTTG,A	1	1	0,0,160,128	1	1	0	2	A,A	NA	NA	0.0	0	1,1,73,63	1	1	0	0.737311816957	0	2	A,A	NA	NA	0.0145987994212	0	NA	NA	0,0,128,108	1	1	0	0.468069000996	0	2	A,A	NA	NA	0.0	0	NA	NA	0,0,157,131	1	1	0	0.454295169954	0
chr13_ref_v2	171697	0	A,C	1	0	237,26,0,22	1	1	0	2	A,A	A,C	0.125	0.271390384854	0	92,13,0,9	1	1	0	0.62894981273	0	2	A,A	A,C	0.125	0.356674943939	0	NA	NA	181,31,0,30	1	1	0	2.32543538781	0	2	A,A	A,C	0.25	0.0256709611481	0	NA	NA	270,25,0,32	1	1	0	1.0055320245	0
chr13_ref_v2	175875	0	TTTTTTCTTCTTCTTC,T	1	0	0,0,136,140	1	1	0	2	T,T	NA	NA	0.0	0	0,1,58,56	1	1	0	0.566710559056	0	2	T,T	NA	NA	0.00873367996875	0	NA	NA	0,0,109,126	1	1	0	0.697699386932	0	2	T,T	NA	NA	0.0	0	NA	NA	0,0,136,175	1	1	0	1.59251434524	0
chr13_ref_v2	179688	0	AACTACTACTACTACT,A	1	1	0,1,166,128	1	1	0	2	A,A	NA	NA	0.00339558900114	0	0,4,79,65	1	1	0	2.87018980097	0	2	A,A	AACTACTACTACTACT,A	0.125	0.65232518604	0	NA	NA	0,0,108,74	1	1	0	0.664423017367	0	2	A,A	NA	NA	0.0	0	NA	NA	0,0,146,115	1	1	0	0.443216251478	0
chr13_ref_v2	183880	0	T,TA	1	1	1,3,132,97	1	1	1	2	TA,TA	NA	NA	0.705306257884	0	0,1,102,79	1	1	0	0.525993490479	0	2	TA,TA	NA	NA	0.000538966614245	0	NA	NA	1,0,114,57	1	1	1	2.29323904044	0	2	TA,TA	NA	NA	0.000664791504958	0	NA	NA	0,0,145,114	1	1	0	0.819117982715	0
chr13_ref_v2	184165	0	G,GATA	1	0	0,0,2,21	1	1	1	2	GATA,GATA	NA	NA	0.0	0	0,0,2,11	1	0	1	0.511474039812	0	2	NA	NA	NA	NA	0	NA	NA	0,0,5,8	1	0	1	2.6567509618	0	2	NA	NA	NA	NA	0	NA	NA	0,0,8,11	1	0	1	4.2245837979	0
chr13_ref_v2	192001	0	T,TTTTTTTTTTTTTTTTTTCA	1	0	2,0,13,28	1	1	1	2	TTTTTTTTTTTTTTTTTTCA,TTTTTTTTTTTTTTTTTTCA	T,TTTTTTTTTTTTTTTTTTCA	0.125	0.126911367363	0	0,0,13,22	1	1	0	0.687589319992	0	2	TTTTTTTTTTTTTTTTTTCA,TTTTTTTTTTTTTTTTTTCA	NA	NA	0.0	0	NA	NA	2,0,14,14	1	1	1	1.40669848419	0	2	TTTTTTTTTTTTTTTTTTCA,TTTTTTTTTTTTTTTTTTCA	T,TTTTTTTTTTTTTTTTTTCA	0.25	0.287682072452	0	NA	NA	2,0,17,33	1	1	1	0.437595816262	0
chr13_ref_v2	192739	0	GTA,G	1	1	91,106,18,10	1	1	0	2	GTA,GTA	GTA,G	0.25	0.213599367575	1	77,72,10,20	1	1	0	3.954086374	0	2	GTA,GTA	GTA,G	0.25	0.182321829797	1	NA	NA	66,55,8,9	1	1	0	1.36006755054	0	2	GTA,GTA	GTA,G	0.25	0.230907596118	0	NA	NA	118,89,13,13	1	1	0	3.06577897022	0
chr13_ref_v2	199378	1	A,T	0	0	0,0,0,0	0	0	1	2	NA	NA	NA	NA	0	0,0,1,1	1	0	1	0.0	0	2	NA	NA	NA	NA	0	NA	NA	0,0,0,0	0	0	1	0.0	0	2	NA	NA	NA	NA	0	NA	NA	0,0,0,0	0	0	1	0.0	0
chr13_ref_v2	199406	1	C,G	1	0	0,0,0,0	0	0	1	2	NA	NA	NA	NA	0	0,0,1,1	1	0	1	0.0	0	2	NA	NA	NA	NA	0	NA	NA	0,0,0,0	0	0	1	0.0	0	2	NA	NA	NA	NA	0	NA	NA	0,0,0,0	0	0	1	0.0	0
chr13_ref_v2	209065	0	CT,C	1	1	81,74,13,6	1	1	0	2	CT,CT	NA	NA	0.00860512259536	0	64,36,6,3	1	1	0	2.17898915955	0	2	CT,CT	NA	NA	0.468884666541	0	NA	NA	62,52,8,5	1	1	0	0.504625301096	0	2	CT,CT	NA	NA	0.0535758505094	0	NA	NA	64,61,8,10	1	1	0	1.58105096166	0
chr13_ref_v2	209866	0	AATGATGATG,A	1	1	3,2,161,121	1	1	0	2	A,A	NA	NA	0.933865876696	0	0,2,55,46	1	1	0	0.812191368238	0	2	A,A	NA	NA	0.425073579497	0	NA	NA	1,3,136,77	1	1	0	1.5655369402	0	2	A,A	NA	NA	0.711752368391	0	NA	NA	2,2,189,141	1	1	0	0.45134735915	0
chr13_ref_v2	238757	0	CT,C	1	1	15,26,3,1	1	1	0	2	CT,CT	NA	NA	0.899141405253	0	22,6,7,2	1	1	0	3.81483484309	0	2	CT,CT	NA	NA	0.0224609060807	0	NA	NA	14,15,6,2	1	1	0	1.65807752866	0	2	CT,CT	CT,C	0.125	0.118279262145	0	NA	NA	18,15,12,7	1	1	0	5.77596498236	0
chr13_ref_v2	239347	0	CAT,C	1	1	34,36,9,4	1	1	1	2	CAT,CAT	NA	NA	0.321571348182	0	43,47,12,17	1	1	0	4.25567240873	0	2	CAT,CAT	CAT,C	0.125	0.00774434649877	0	NA	NA	37,34,5,3	1	1	0	0.807096604568	0	2	CAT,CAT	NA	NA	0.673538375292	0	NA	NA	45,35,7,7	1	1	1	0.988425732099	0
chr13_ref_v2	241848	0	CT,C	1	1	74,144,12,16	1	1	0	2	CT,CT	CT,C	0.125	0.204470553838	0	51,98,9,5	1	1	0	0.61531880529	0	2	CT,CT	NA	NA	0.0525675574637	0	NA	NA	60,88,7,11	1	1	0	1.2685849733	0	2	CT,CT	CT,C	0.125	0.240327100309	0	NA	NA	68,123,9,15	1	1	0	0.504559050136	0
chr13_ref_v2	308886	0	T,G	1	0	57,141,56,0	1	1	0	2	T,T	T,G	0.5	0.146603474192	0	51,77,30,0	1	1	0	2.6519859448	0	2	T,T	T,G	0.5	0.319430770766	0	NA	NA	48,130,62,0	1	1	0	1.04103132077	0	2	T,T	T,G	0.5	0.0599634647676	0	NA	NA	52,153,71,0	1	1	0	1.09877526762	0
chr13_ref_v2	318754	0	T,G	0	0	23,187,34,2	1	1	0	2	T,T	T,G	0.25	0.182321556794	0	24,93,15,0	1	1	0	3.06304511103	0	2	T,T	T,G	0.25	0.0436750635027	0	NA	NA	21,106,34,0	1	1	0	2.31030792227	0	2	T,T	T,G	0.5	0.190226736301	0	NA	NA	30,192,35,0	1	1	0	0.950811911105	0
chr13_ref_v2	320019	0	A,C	1	0	295,46,0,81	1	1	0	2	A,A	A,C	0.5	0.326550941351	0	124,72,0,22	1	1	0	20.2884599486	0	2	A,A	A,C	0.25	0.196710294246	0	NA	NA	238,49,0,54	1	1	0	1.62917284606	0	2	A,A	A,C	0.25	0.293761118528	0	NA	NA	308,56,0,90	1	1	0	0.745813113564	0
chr13_ref_v2	321322	0	CAT,C,CATAT	1	1	43,44,11,11,0,0	1	1	0	2	CAT,CAT	CAT,C	0.125	0.963960400441	0	50,49,13,12,2,4	1	1	0	1.5888961631	0	2	CAT,CAT	CAT,C	0.125	0.308842887112	0	NA	NA	27,26,5,12,2,1	1	1	0	1.29853479922	0	2	CAT,CAT	CAT,C	0.25	0.104733675266	0	NA	NA	26,36,7,4,23,15	1	1	0	27.9668399311	1
chr13_ref_v2	340169	1	T,G	0	0	42,207,47,0	1	1	0	2	NA	NA	NA	NA	0	38,97,14,0	1	1	0	4.14076394948	0	2	NA	NA	NA	NA	0	NA	NA	48,139,38,0	1	1	0	2.74815823095	0	2	NA	NA	NA	NA	0	NA	NA	64,171,60,0	1	1	0	3.86649192898	0
chr13_ref_v2	353672	0	AT,A	1	1	98,125,3,10	1	1	0	2	AT,AT	NA	NA	0.751841398841	0	56,50,8,4	1	1	0	4.1029085442	0	2	AT,AT	NA	NA	0.239471502214	0	NA	NA	46,71,6,8	1	1	0	2.35285460838	0	2	AT,AT	NA	NA	0.0054433647589	0	NA	NA	81,111,3,12	1	1	0	0.827644568193	0
chr13_ref_v2	373915	1	T,G	0	0	0,0,0,0	0	0	1	2	NA	NA	NA	NA	0	0,0,1,1	1	0	1	0.0	0	2	NA	NA	NA	NA	0	NA	NA	0,0,0,0	0	0	1	0.0	0	2	NA	NA	NA	NA	0	NA	NA	0,0,0,0	0	0	1	0.0	0
chr13_ref_v2	387089	0	AT,A	1	1	58,14,12,6	1	1	0	2	AT,AT	NA	NA	0.111130400876	0	34,17,9,2	1	1	0	1.96164255352	0	2	AT,AT	NA	NA	0.323437880067	0	NA	NA	48,15,9,1	1	1	0	0.922918887616	0	2	AT,AT	NA	NA	0.333475459137	0	NA	NA	45,21,4,1	1	1	0	2.91288635037	0
chr13_ref_v2	388678	0	TTA,T	1	1	42,35,7,4	1	1	1	2	TTA,TTA	NA	NA	0.532679394528	0	35,26,10,9	1	1	0	2.25051683982	0	2	TTA,TTA	TTA,T	0.125	0.0174682349225	0	NA	NA	24,19,2,3	1	1	1	0.442433557229	0	2	TTA,TTA	NA	NA	0.60114904039	0	NA	NA	28,28,4,7	1	1	0	1.50544152181	0
chr13_ref_v2	390759	0	GT,G	1	1	125,161,12,14	1	1	0	2	GT,GT	GT,G	0.125	0.312696197577	0	61,67,10,9	1	1	0	1.42752219838	0	2	GT,GT	GT,G	0.125	0.151035850828	0	NA	NA	101,116,7,6	1	1	0	0.91146950643	0	2	GT,GT	NA	NA	0.0971418978714	0	NA	NA	136,176,9,8	1	1	0	0.778229696916	0
chr13_ref_v2	433592	0	G,C	0	0	23,160,29,0	1	1	0	2	G,G	G,C	0.25	0.137621377876	0	22,89,7,0	1	1	0	2.45395788554	0	2	G,G	G,C	0.125	0.0847297374382	0	NA	NA	12,123,20,0	1	1	0	0.82917088524	0	2	G,G	G,C	0.25	0.0851578083403	0	NA	NA	20,168,23,1	1	1	0	0.959108740418	0
chr13_ref_v2	462687	0	C,CT	1	1	64,73,8,5	1	1	0	2	C,C	NA	NA	0.303153918401	0	45,41,3,3	1	1	0	0.877700021333	0	2	C,C	NA	NA	0.0175777190284	0	NA	NA	40,54,0,3	1	1	0	1.21322268362	0	2	C,C	NA	NA	0.494007464713	0	NA	NA	54,90,10,8	1	1	0	1.35497742035	0
chr13_ref_v2	475720	0	G,GA	1	1	36,6,9,7	1	1	0	2	G,G	G,GA	0.5	0.0040022221961	0	26,16,9,10	1	1	0	3.53122754266	0	2	G,GA	G,G	0.25	0.1856509126	0	NA	NA	27,5,3,4	1	1	0	0.775598073187	0	2	G,G	G,GA	0.25	0.0295168434614	0	NA	NA	49,8,7,11	1	1	0	0.569318316499	0
chr13_ref_v2	508041	0	G,T	0	0	25,169,74,0	1	1	0	2	G,G	G,T	0.5	0.148242243141	0	11,109,22,0	1	1	0	3.76946889247	0	2	G,G	G,T	0.25	0.293912622202	0	NA	NA	9,158,61,0	1	1	0	1.80937973258	0	2	G,G	G,T	0.5	0.107752861296	0	NA	NA	24,211,95,0	1	1	0	0.480107979406	0
chr13_ref_v2	538601	0	GCA,G	1	1	107,122,18,16	1	1	0	2	GCA,GCA	NA	NA	0.323102379951	0	31,35,9,8	1	1	0	1.31106165022	0	2	GCA,GCA	GCA,G	0.125	0.0233836491833	0	NA	NA	81,81,19,14	1	1	0	1.23646637218	0	2	GCA,GCA	NA	NA	0.102916489653	0	NA	NA	124,129,21,16	1	1	0	0.606566671207	0
chr13_ref_v2	558676	0	C,A	1	0	135,59,2,47	1	1	0	2	C,C	C,A	0.5	0.277425572285	0	47,39,0,20	1	1	0	2.69515450808	0	2	C,C	C,A	0.5	0.311212569862	0	NA	NA	93,49,0,34	1	1	0	0.827769779569	0	2	C,C	C,A	0.5	0.301866707444	0	NA	NA	109,70,0,50	1	1	0	1.84971356663	0
chr13_ref_v2	561300	0	A,G	0	0	0,0,193,225	1	1	0	2	G,G	NA	NA	0.0	0	0,0,94,108	1	1	0	0.397227682048	0	2	G,G	NA	NA	0.0	0	NA	NA	1,0,153,165	1	1	0	0.591395167931	0	2	G,G	NA	NA	0.00313972000467	0	NA	NA	0,0,193,247	1	1	0	0.759945208067	0
chr13_ref_v2	561871	0	AAT,A	1	1	32,21,6,9	1	1	1	2	AAT,AAT	NA	NA	0.0997328239564	0	27,23,7,14	1	1	0	1.15525619296	0	2	AAT,AAT	AAT,A	0.25	0.043993066333	0	NA	NA	12,13,4,5	1	1	1	0.650243982777	0	2	AAT,AAT	AAT,A	0.25	0.050362288173	0	NA	NA	26,20,6,8	1	1	1	0.443630179369	0
chr13_ref_v2	563635	0	T,C	1	0	222,223,0,0	1	1	0	2	T,T	NA	NA	0.0	0	64,44,47,49	1	1	0	327.869039278	1	2	T,C	NA	NA	0.117783035656	0	g.563635T>C	0	162,154,0,0	1	1	0	0.502479118039	0	2	T,T	NA	NA	0.0	0	NA	NA	253,240,0,0	1	1	0	0.571874333286	0
chr13_ref_v2	572540	0	A,C	1	0	217,43,0,63	1	1	0	2	A,A	A,C	0.5	0.303186258988	0	137,33,0,17	1	1	0	2.58068656824	0	2	A,A	A,C	0.25	0.299516530099	0	NA	NA	176,32,0,47	1	1	0	0.56529502081	0	2	A,A	A,C	0.5	0.367724780125	0	NA	NA	220,38,0,54	1	1	0	0.947439804806	0
chr13_ref_v2	622162	0	GTA,G	1	1	70,92,20,21	1	1	0	2	GTA,GTA	GTA,G	0.125	0.103092238575	0	45,48,16,26	1	1	0	3.04074656466	0	2	GTA,GTA	GTA,G	0.5	0.21585862485	0	NA	NA	46,51,13,15	1	1	0	0.607765895787	0	2	GTA,GTA	GTA,G	0.125	0.113526430033	0	NA	NA	66,55,6,18	1	1	0	2.6091261053	0
chr13_ref_v2	625702	0	CT,C	1	1	45,45,22,9	1	1	0	2	CT,CT	CT,C	0.25	0.104217983683	0	28,21,9,7	1	1	0	0.71981959467	0	2	CT,CT	NA	NA	0.0528871001506	0	NA	NA	38,28,11,8	1	1	0	1.03896003462	0	2	CT,CT	CT,C	0.125	0.0405768615291	0	NA	NA	42,39,12,7	1	1	0	0.844238698508	0
chr13_ref_v2	644902	0	C,T	1	0	0,0,248,170	1	1	0	2	T,T	NA	NA	0.0	0	0,0,90,94	1	1	0	2.84076351663	0	2	T,T	NA	NA	0.0	0	NA	NA	0,0,220,141	1	1	0	0.560825726648	0	2	T,T	NA	NA	0.0	0	NA	NA	0,0,268,162	1	1	0	0.968177651105	0
chr13_ref_v2	646849	0	CAT,C	1	1	41,42,4,6	1	1	1	2	CAT,CAT	NA	NA	0.736267365233	0	52,40,19,11	1	1	0	6.07178427969	0	2	CAT,CAT	CAT,C	0.125	0.0345997235413	0	NA	NA	27,25,3,4	1	1	0	0.427519871423	0	2	CAT,CAT	NA	NA	0.481467153867	0	NA	NA	38,46,10,10	1	1	0	2.0605758527	0
chr13_ref_v2	652527	0	CT,C	1	1	134,83,24,10	1	1	0	2	CT,CT	CT,C	0.125	0.00571683014864	0	57,35,6,7	1	1	0	0.916881247282	0	2	CT,CT	CT,C	0.125	0.172357426304	0	NA	NA	109,71,8,7	1	1	0	1.09470615283	0	2	CT,CT	NA	NA	0.0349203619341	0	NA	NA	151,106,16,12	1	1	0	1.16992684002	0
chr13_ref_v2	654910	0	AAT,A	1	1	92,100,9,10	1	1	0	2	AAT,AAT	AAT,A	0.125	0.346248197026	0	56,75,8,3	1	1	0	0.974808733251	0	2	AAT,AAT	AAT,A	0.125	0.401445884579	0	NA	NA	48,71,4,3	1	1	0	1.5905934984	0	2	AAT,AAT	NA	NA	0.160413213304	0	NA	NA	80,94,6,8	1	1	0	0.616243904691	0
chr13_ref_v2	667196	0	C,A	1	0	193,27,0,82	1	1	0	2	C,C	C,A	0.5	0.123825350112	0	99,24,0,31	1	1	0	2.48957783643	0	2	C,C	C,A	0.5	0.247836163905	0	NA	NA	127,27,0,63	1	1	0	1.32596511146	0	2	C,C	C,A	0.5	0.220542769614	0	NA	NA	231,37,0,87	1	1	0	0.866741951994	0
chr13_ref_v2	674857	0	GA,G,GAA	1	1	60,30,19,7,7,9	1	1	0	2	GA,GA	GA,GAA	0.125	0.403649131543	0	26,32,16,11,7,13	1	1	0	2.09901887802	0	2	GA,GA	GA,GAA	0.25	0.59491681079	0	NA	NA	42,19,12,5,3,7	1	1	0	0.469770588457	0	2	GA,GA	GA,G	0.125	0.35739838776	0	NA	NA	69,45,11,10,10,14	1	1	0	1.27318907873	0
chr13_ref_v2	698671	0	TA,T	1	1	74,88,18,24	1	1	0	2	TA,TA	TA,T	0.125	0.0447504428562	0	48,72,24,18	1	1	0	2.12022660182	0	2	TA,TA	TA,T	0.125	0.0528892468157	0	NA	NA	64,51,19,9	1	1	0	1.85259367646	0	2	TA,TA	TA,T	0.125	0.0963444437465	0	NA	NA	95,85,23,19	1	1	0	1.59926455831	0
chr13_ref_v2	703382	0	C,CTA	1	1	1,7,65,60	1	1	0	2	CTA,CTA	NA	NA	0.635096592707	0	3,6,63,61	1	1	0	1.11051027326	0	2	CTA,CTA	NA	NA	0.343687616705	0	NA	NA	1,2,38,66	1	1	0	3.50788940965	0	2	CTA,CTA	NA	NA	1.38149847718	0	NA	NA	3,5,69,75	1	1	0	0.975989040949	0
chr13_ref_v2	703549	0	CTTTAAATACG,C	0	0	0,0,160,90	1	1	0	2	C,C	NA	NA	0.0	0	0,0,91,82	1	1	0	3.10534745073	0	2	C,C	NA	NA	0.0	0	NA	NA	0,0,114,56	1	1	0	0.65544218803	0	2	C,C	NA	NA	0.0	0	NA	NA	0,0,157,95	1	1	0	0.529120253859	0
chr13_ref_v2	772648	0	CT,C	1	1	37,45,11,20	1	1	0	2	CT,CT	CT,C	0.25	0.00677108193348	0	36,27,7,8	1	1	0	2.07718120575	0	2	CT,CT	NA	NA	0.22459204543	0	NA	NA	32,34,6,8	1	1	0	1.10934461531	0	2	CT,CT	NA	NA	0.0435232381511	0	NA	NA	45,65,10,14	1	1	0	1.6700811567	0
chr13_ref_v2	806396	0	G,C	0	0	172,212,0,0	1	1	0	2	G,G	NA	NA	0.0	0	59,68,58,45	1	1	0	329.120358301	1	2	G,C	G,G	0.125	0.041856330052	0	g.806396G>C	0	132,180,0,0	1	1	0	0.700009459323	0	2	G,G	NA	NA	0.0	0	NA	NA	189,229,0,0	1	1	0	0.416397375144	0
chr13_ref_v2	813033	0	A,C	0	0	217,79,0,119	1	1	0	2	A,A	A,C	0.5	0.195744577126	0	131,68,1,18	1	1	0	9.07734338952	0	2	A,A	A,C	0.125	0.359184355544	0	NA	NA	187,64,0,79	1	1	0	1.28518467833	0	2	A,A	A,C	0.5	0.0448140157898	0	NA	NA	286,96,0,112	1	1	0	2.28447650869	0
chr13_ref_v2	822607	0	A,T	0	0	22,42,14,13	1	1	1	2	A,A	A,T	0.5	0.235566071313	0	22,24,19,2	1	1	1	2.72876208748	0	2	A,T	A,A	0.25	0.273293335	0	NA	NA	18,33,15,10	1	1	1	0.757757872409	0	2	A,T	A,A	0.25	0.20212418409	0	NA	NA	23,45,27,6	1	1	1	2.73561357603	0
chr13_ref_v2	822611	0	C,T	0	0	32,45,13,21	1	1	1	2	C,C	C,T	0.5	0.281167391431	0	30,26,17,5	1	1	1	2.52125420367	0	2	C,C	C,T	0.5	0.164303051291	0	NA	NA	20,34,12,14	1	1	1	0.674341828093	0	2	C,T	C,C	0.25	0.220061884777	0	NA	NA	30,47,26,10	1	1	1	3.4492786542	0
chr13_ref_v2	822612	0	A,T	0	0	32,44,12,22	1	1	1	2	A,T	A,A	0.25	0.293547191904	0	31,27,15,5	1	1	1	2.18522161764	0	2	A,T	A,A	0.5	0.0339015516757	0	NA	NA	20,33,11,16	1	1	1	0.652191196922	0	2	A,T	A,A	0.25	0.163629423782	0	NA	NA	31,47,26,12	1	1	1	3.71124609752	0
chr13_ref_v2	822616	0	C,T	0	0	34,47,9,24	1	1	1	2	C,C	C,T	0.5	0.200670695462	0	34,27,11,6	1	1	1	2.57437063335	0	2	C,C	C,T	0.5	0.179048231449	0	NA	NA	22,35,9,19	1	1	1	0.742789150618	0	2	C,T	C,C	0.25	0.200021133893	0	NA	NA	34,52,23,17	1	1	1	3.97556462199	0
chr13_ref_v2	822617	0	G,T	1	0	34,48,10,26	1	1	1	2	G,G	G,T	0.5	0.27541197986	0	34,27,11,7	1	1	1	2.65701207221	0	2	G,G	G,T	0.5	0.121889817609	0	NA	NA	22,40,5,22	1	1	1	0.632303946211	0	2	G,G	G,T	0.5	0.267314769627	0	NA	NA	36,55,21,18	1	1	1	2.57446910983	0
chr13_ref_v2	851695	0	G,GAAAAAA	1	1	86,1,1,13	1	1	0	2	G,G	G,GAAAAAA	0.25	0.119059360016	0	35,0,8,12	1	1	0	7.66775768585	0	2	G,GAAAAAA	G,G	0.25	0.0769610411361	0	NA	NA	44,1,4,12	1	1	0	2.79614213865	0	2	G,G	G,GAAAAAA	0.5	0.0645385211376	1	NA	NA	73,1,2,11	1	1	0	0.713549343716	0
chr13_ref_v2	851718	0	G,A	1	0	62,136,70,1	1	1	0	2	G,G	G,A	0.5	0.0730251350149	0	28,97,26,0	1	1	0	3.47900998341	0	2	G,G	G,A	0.25	0.413433277757	0	NA	NA	35,101,38,0	1	1	0	1.56576826452	0	2	G,G	G,A	0.5	0.150480950938	0	NA	NA	51,152,66,2	1	1	0	1.41999805546	0
chr13_ref_v2	851725	0	C,A	0	0	95,143,62,0	1	1	0	2	C,C	C,A	0.5	0.230523658612	0	40,102,25,0	1	1	0	3.70082501402	0	2	C,C	C,A	0.25	0.248179629476	0	NA	NA	53,105,37,0	1	1	0	1.32942509712	0	2	C,C	C,A	0.5	0.326396584632	0	NA	NA	83,161,62,0	1	1	0	1.34524719006	0
chr13_ref_v2	851729	0	T,A	1	0	105,135,63,0	1	1	0	2	T,T	T,A	0.5	0.223143551314	0	48,95,25,4	1	1	0	3.28264963626	0	2	T,T	T,A	0.25	0.350361348782	0	NA	NA	65,101,38,0	1	1	0	1.06546780799	0	2	T,T	T,A	0.5	0.349813853559	0	NA	NA	96,155,62,0	1	1	0	1.37102394684	0
chr13_ref_v2	861187	0	C,CA	1	1	75,56,5,3	1	1	0	2	C,C	NA	NA	0.137570294753	0	29,34,3,5	1	1	0	1.84971130247	0	2	C,C	C,CA	0.125	0.0405484304826	0	NA	NA	56,43,8,6	1	1	0	1.95736419653	0	2	C,C	C,CA	0.125	0.0659967849881	0	NA	NA	73,61,7,3	1	1	0	0.621465436574	0
chr13_ref_v2	887179	0	C,T	0	0	330,308,0,0	1	1	0	2	C,C	NA	NA	0.0	0	179,160,0,0	1	1	0	0.469405803084	0	2	C,C	NA	NA	0.0	0	NA	NA	268,227,0,0	1	1	0	0.834882275727	0	2	C,C	NA	NA	0.0	0	NA	NA	216,145,197,159	1	1	0	519.041789938	1
chr13_ref_v2	894121	0	A,G	0	0	308,285,0,0	1	1	0	2	A,A	NA	NA	0.0	0	184,160,0,0	1	1	0	0.539700952748	0	2	A,A	NA	NA	0.0	0	NA	NA	115,105,116,107	1	1	0	420.378381921	1	2	A,G	NA	NA	0.0135442251078	0	g.894121A>G	0	330,275,0,0	1	1	0	0.987662532828	0
chr13_ref_v2	903742	0	T,A	0	0	254,198,0,0	1	1	0	2	T,T	NA	NA	0.0	0	58,49,68,43	1	1	0	338.395358638	1	2	T,A	NA	NA	0.0367013668504	0	g.903742T>A	0	174,171,0,0	1	1	0	1.83379801052	0	2	T,T	NA	NA	0.0	0	NA	NA	276,239,0,1	1	1	0	0.889281460864	0
chr13_ref_v2	908124	0	A,G	0	0	3,3,1,47	1	1	1	2	G,G	A,G	0.25	0.133531392625	0	1,0,1,14	1	0	1	0.624469902693	0	2	NA	NA	NA	NA	0	NA	NA	1,8,0,30	1	1	1	3.00175448328	0	2	G,G	A,G	0.5	0.138150338481	0	NA	NA	6,6,1,48	1	1	1	1.2943561853	0
chr13_ref_v2	908135	0	C,T	0	0	3,5,1,18	1	1	1	2	C,T	T,T	0.5	0.233614851182	0	1,0,1,5	1	0	1	0.703135077764	0	2	NA	NA	NA	NA	0	NA	NA	2,12,0,12	1	1	1	2.99155243752	0	2	C,T	NA	NA	0.0741079721537	0	NA	NA	7,9,1,18	1	1	1	1.29109243408	0
chr13_ref_v2	908569	0	G,T	0	0	0,0,0,0	0	0	1	2	NA	NA	NA	NA	0	0,1,0,0	0	0	1	0.0	0	2	NA	NA	NA	NA	0	NA	NA	0,0,4,1	1	0	1	0.0	0	2	NA	NA	NA	NA	0	NA	NA	0,0,5,3	1	0	1	0.0	0
chr13_ref_v2	914786	0	T,TTTTTTTTTTTTTTCGG	1	0	35,26,0,3	1	1	0	2	T,T	T,TTTTTTTTTTTTTTCGG	0.125	0.0165293019512	0	13,8,1,1	1	1	0	0.59907687482	0	2	T,T	T,TTTTTTTTTTTTTTCGG	0.125	0.0264332570682	0	NA	NA	21,11,0,3	1	1	0	0.65940344649	0	2	T,T	T,TTTTTTTTTTTTTTCGG	0.25	0.133531392625	0	NA	NA	22,22,0,2	1	1	0	0.706443437016	0
chr13_ref_v2	916546	0	GAAA,G	1	1	0,0,236,306	1	1	0	2	G,G	NA	NA	0.0	0	1,4,115,176	1	1	0	3.03577733516	0	2	G,G	NA	NA	0.933326919027	0	NA	NA	0,0,179,219	1	1	0	0.542707111053	0	2	G,G	NA	NA	0.0	0	NA	NA	0,0,254,281	1	1	0	1.47912590036	0
chr13_ref_v2	917130	0	A,ATAATATT	0	0	2,5,0,17	1	1	1	2	A,ATAATATT	ATAATATT,ATAATATT	0.5	0.154150679827	0	2,5,0,7	1	0	1	0.97807048487	0	2	NA	NA	NA	NA	0	NA	NA	2,9,0,16	1	1	1	1.05945921889	0	2	A,ATAATATT	ATAATATT,ATAATATT	0.25	0.0902677671034	0	NA	NA	9,6,0,21	1	1	1	2.66710403102	0
chr13_ref_v2	917585	0	C,T	0	0	0,0,0,0	0	0	1	2	NA	NA	NA	NA	0	0,0,0,0	0	0	1	0.0	0	2	NA	NA	NA	NA	0	NA	NA	0,0,0,0	0	0	1	0.0	0	2	NA	NA	NA	NA	0	NA	NA	0,0,0,1	0	0	1	0.0	0
chr13_ref_v2	917602	0	C,CT	0	0	0,0,0,0	0	0	1	2	NA	NA	NA	NA	0	0,0,0,0	0	0	1	0.0	0	2	NA	NA	NA	NA	0	NA	NA	0,0,0,0	0	0	1	0.0	0	2	NA	NA	NA	NA	0	NA	NA	0,0,0,1	0	0	1	0.0	0
chr13_ref_v2	917605	0	A,T	1	0	0,0,0,0	0	0	1	2	NA	NA	NA	NA	0	0,0,0,0	0	0	1	0.0	0	2	NA	NA	NA	NA	0	NA	NA	0,0,0,0	0	0	1	0.0	0	2	NA	NA	NA	NA	0	NA	NA	0,0,0,1	0	0	1	0.0	0
chr13_ref_v2	918986	0	T,C	1	0	0,0,0,0	0	0	1	2	NA	NA	NA	NA	0	0,0,0,0	0	0	1	0.0	0	2	NA	NA	NA	NA	0	NA	NA	0,0,0,0	0	0	1	0.0	0	2	NA	NA	NA	NA	0	NA	NA	0,0,1,0	0	0	1	0.0	0
chr13_ref_v2	919015	0	A,ATGT	0	0	0,0,0,0	0	0	1	2	NA	NA	NA	NA	0	0,0,0,0	0	0	1	0.0	0	2	NA	NA	NA	NA	0	NA	NA	0,0,0,0	0	0	1	0.0	0	2	NA	NA	NA	NA	0	NA	NA	0,0,1,1	1	0	1	0.0	0
chr13_ref_v2	919018	0	A,G	0	0	0,0,0,0	0	0	1	2	NA	NA	NA	NA	0	0,0,0,0	0	0	1	0.0	0	2	NA	NA	NA	NA	0	NA	NA	0,0,0,0	0	0	1	0.0	0	2	NA	NA	NA	NA	0	NA	NA	0,0,1,1	1	0	1	0.0	0
chr13_ref_v2	919416	0	A,ATCAC	1	0	0,0,0,0	0	0	1	2	NA	NA	NA	NA	0	0,0,0,1	0	0	1	0.0	0	2	NA	NA	NA	NA	0	NA	NA	0,0,0,0	0	0	1	0.0	0	2	NA	NA	NA	NA	0	NA	NA	0,0,0,0	0	0	1	0.0	0
chr13_ref_v2	919420	0	C,CAGTTTGCACTCCCACCAGG	0	0	0,0,0,0	0	0	1	2	NA	NA	NA	NA	0	0,0,0,1	0	0	1	0.0	0	2	NA	NA	NA	NA	0	NA	NA	0,0,0,0	0	0	1	0.0	0	2	NA	NA	NA	NA	0	NA	NA	0,0,0,0	0	0	1	0.0	0
chr13_ref_v2	919422	0	A,T	0	0	0,0,0,0	0	0	1	2	NA	NA	NA	NA	0	0,0,1,1	1	0	1	0.0	0	2	NA	NA	NA	NA	0	NA	NA	0,0,0,0	0	0	1	0.0	0	2	NA	NA	NA	NA	0	NA	NA	0,0,0,0	0	0	1	0.0	0
chr13_ref_v2	920400	0	C,T	0	0	0,0,0,0	0	0	1	2	NA	NA	NA	NA	0	0,0,0,0	0	0	1	0.0	0	2	NA	NA	NA	NA	0	NA	NA	0,0,1,0	0	0	1	0.0	0	2	NA	NA	NA	NA	0	NA	NA	0,0,0,0	0	0	1	0.0	0
chr13_ref_v2	920402	0	A,C	0	0	0,0,0,0	0	0	1	2	NA	NA	NA	NA	0	0,0,0,0	0	0	1	0.0	0	2	NA	NA	NA	NA	0	NA	NA	0,0,1,0	0	0	1	0.0	0	2	NA	NA	NA	NA	0	NA	NA	0,0,0,0	0	0	1	0.0	0
chr13_ref_v2	921368	0	A,ACT	0	0	0,0,0,0	0	0	1	2	NA	NA	NA	NA	0	0,0,0,0	0	0	1	0.0	0	2	NA	NA	NA	NA	0	NA	NA	0,0,0,0	0	0	1	0.0	0	2	NA	NA	NA	NA	0	NA	NA	0,0,1,0	0	0	1	0.0	0
chr13_ref_v2	921369	0	G,GAGGATAAGTTTTCGCAACAATGATTTTGGTA	0	0	0,0,0,0	0	0	1	2	NA	NA	NA	NA	0	0,0,0,0	0	0	1	0.0	0	2	NA	NA	NA	NA	0	NA	NA	0,0,0,0	0	0	1	0.0	0	2	NA	NA	NA	NA	0	NA	NA	0,0,1,0	0	0	1	0.0	0
chr13_ref_v2	921636	0	A,ATACC	1	0	0,0,0,0	0	0	1	2	NA	NA	NA	NA	0	0,0,0,1	0	0	1	0.0	0	2	NA	NA	NA	NA	0	NA	NA	0,0,0,0	0	0	1	0.0	0	2	NA	NA	NA	NA	0	NA	NA	0,0,0,0	0	0	1	0.0	0
chr13_ref_v2	921642	0	T,A	0	0	0,0,0,0	0	0	1	2	NA	NA	NA	NA	0	0,0,0,1	0	0	1	0.0	0	2	NA	NA	NA	NA	0	NA	NA	0,0,0,0	0	0	1	0.0	0	2	NA	NA	NA	NA	0	NA	NA	0,0,0,0	0	0	1	0.0	0
chr13_ref_v2	921643	0	A,G	0	0	0,0,0,0	0	0	1	2	NA	NA	NA	NA	0	0,0,0,1	0	0	1	0.0	0	2	NA	NA	NA	NA	0	NA	NA	0,0,0,0	0	0	1	0.0	0	2	NA	NA	NA	NA	0	NA	NA	0,0,0,0	0	0	1	0.0	0
chr13_ref_v2	921647	0	T,G	0	0	0,0,0,0	0	0	1	2	NA	NA	NA	NA	0	0,0,0,1	0	0	1	0.0	0	2	NA	NA	NA	NA	0	NA	NA	0,0,0,0	0	0	1	0.0	0	2	NA	NA	NA	NA	0	NA	NA	0,0,0,0	0	0	1	0.0	0
chr13_ref_v2	922692	1	T,C	0	0	0,0,1,1	1	0	1	2	NA	NA	NA	NA	0	0,0,0,0	0	0	1	0.0	0	2	NA	NA	NA	NA	0	NA	NA	1,0,0,0	0	0	1	0.0	0	2	NA	NA	NA	NA	0	NA	NA	0,0,0,0	0	0	1	0.0	0
chr13_ref_v2	922700	1	A,G	1	0	0,0,1,1	1	0	1	2	NA	NA	NA	NA	0	0,0,0,0	0	0	1	0.0	0	2	NA	NA	NA	NA	0	NA	NA	0,0,1,0	0	0	1	0.0	0	2	NA	NA	NA	NA	0	NA	NA	0,0,0,0	0	0	1	0.0	0
chr13_ref_v2	922702	1	T,C	1	0	0,0,1,1	1	0	1	2	NA	NA	NA	NA	0	0,0,0,0	0	0	1	0.0	0	2	NA	NA	NA	NA	0	NA	NA	0,0,1,0	0	0	1	0.0	0	2	NA	NA	NA	NA	0	NA	NA	0,0,0,0	0	0	1	0.0	0
chr13_ref_v2	922703	1	G,A	1	0	0,0,1,1	1	0	1	2	NA	NA	NA	NA	0	0,0,0,0	0	0	1	0.0	0	2	NA	NA	NA	NA	0	NA	NA	1,0,0,0	0	0	1	0.0	0	2	NA	NA	NA	NA	0	NA	NA	0,0,0,0	0	0	1	0.0	0
chr13_ref_v2	922711	1	G,A	0	0	1,1,0,0	1	0	1	2	NA	NA	NA	NA	0	0,0,0,0	0	0	1	0.0	0	2	NA	NA	NA	NA	0	NA	NA	0,0,1,0	0	0	1	0.0	0	2	NA	NA	NA	NA	0	NA	NA	0,0,0,0	0	0	1	0.0	0
chr13_ref_v2	922713	1	C,T	0	0	0,0,1,1	1	0	1	2	NA	NA	NA	NA	0	0,0,0,0	0	0	1	0.0	0	2	NA	NA	NA	NA	0	NA	NA	0,0,1,0	0	0	1	0.0	0	2	NA	NA	NA	NA	0	NA	NA	0,0,0,0	0	0	1	0.0	0
chr13_ref_v2	922718	1	C,T	1	0	1,1,0,0	1	0	1	2	NA	NA	NA	NA	0	0,0,0,0	0	0	1	0.0	0	2	NA	NA	NA	NA	0	NA	NA	0,0,1,0	0	0	1	0.0	0	2	NA	NA	NA	NA	0	NA	NA	0,0,0,0	0	0	1	0.0	0
chr13_ref_v2	922724	1	T,C	1	0	1,1,0,0	1	0	1	2	NA	NA	NA	NA	0	0,0,0,0	0	0	1	0.0	0	2	NA	NA	NA	NA	0	NA	NA	0,0,1,0	0	0	1	0.0	0	2	NA	NA	NA	NA	0	NA	NA	0,0,0,0	0	0	1	0.0	0
chr13_ref_v2	922812	1	A,C	0	0	0,0,2,0	0	0	1	2	NA	NA	NA	NA	0	0,0,0,0	0	0	1	0.0	0	2	NA	NA	NA	NA	0	NA	NA	0,0,2,0	0	0	1	0.0	0	2	NA	NA	NA	NA	0	NA	NA	0,0,4,0	0	0	1	0.0	0
chr13_ref_v2	922827	1	A,G	0	0	0,0,4,0	0	0	1	2	NA	NA	NA	NA	0	0,0,2,0	0	0	1	0.0	0	2	NA	NA	NA	NA	0	NA	NA	0,0,2,0	0	0	1	0.0	0	2	NA	NA	NA	NA	0	NA	NA	0,0,9,0	0	0	1	0.0	0
chr13_ref_v2	923013	1	G,A	0	0	0,0,0,5	0	0	1	2	NA	NA	NA	NA	0	0,0,0,2	0	0	1	0.0	0	2	NA	NA	NA	NA	0	NA	NA	0,0,0,3	0	0	1	0.0	0	2	NA	NA	NA	NA	0	NA	NA	0,0,0,8	0	0	1	0.0	0
chr13_ref_v2	923054	1	A,G	0	0	0,0,0,1	0	0	1	2	NA	NA	NA	NA	0	0,0,0,0	0	0	1	0.0	0	2	NA	NA	NA	NA	0	NA	NA	0,0,0,0	0	0	1	0.0	0	2	NA	NA	NA	NA	0	NA	NA	1,0,0,2	1	0	1	0.0	0
chr13_ref_v2	923069	1	A,G	1	0	0,0,0,0	0	0	1	2	NA	NA	NA	NA	0	0,0,0,0	0	0	1	0.0	0	2	NA	NA	NA	NA	0	NA	NA	0,0,0,0	0	0	1	0.0	0	2	NA	NA	NA	NA	0	NA	NA	0,0,1,0	0	0	1	0.0	0
chr13_ref_v2	923077	1	G,C	1	0	0,0,0,1	0	0	1	2	NA	NA	NA	NA	0	0,0,0,0	0	0	1	0.0	0	2	NA	NA	NA	NA	0	NA	NA	0,0,0,0	0	0	1	0.0	0	2	NA	NA	NA	NA	0	NA	NA	0,0,1,0	0	0	1	0.0	0
chr14_ref_v2	6671	1	C,T	1	0	74,2,0,0	1	1	1	2	NA	NA	NA	NA	0	20,0,0,0	0	1	1	0.0	0	2	NA	NA	NA	NA	0	NA	NA	81,2,0,0	1	1	1	0.278304891406	0	2	NA	NA	NA	NA	0	NA	NA	46,3,43,0	1	1	1	55.4948388415	0
chr14_ref_v2	7090	1	A,C	0	0	236,31,0,76	1	1	1	2	NA	NA	NA	NA	0	78,15,0,14	1	1	1	1.65189767545	0	2	NA	NA	NA	NA	0	NA	NA	186,22,0,46	1	1	1	1.17879003247	0	2	NA	NA	NA	NA	0	NA	NA	283,41,0,94	1	1	1	0.524251625876	0
chr14_ref_v2	17115	0	C,G	0	0	297,197,0,52	1	1	0	2	C,C	C,G	0.25	0.28633345458	0	131,105,0,17	1	1	0	1.43798884192	0	2	C,C	C,G	0.125	0.134590153973	0	NA	NA	187,173,1,35	1	1	0	3.09518176409	0	2	C,C	C,G	0.25	0.356674943939	0	NA	NA	254,229,0,49	1	1	0	3.38029591825	0
chr14_ref_v2	17126	0	G,A	0	0	273,195,0,52	1	1	0	2	G,G	G,A	0.25	0.23226623331	0	135,92,0,17	1	1	0	0.785256158897	0	2	G,G	G,A	0.125	0.173471941517	0	NA	NA	190,165,0,35	1	1	0	1.56423757878	0	2	G,G	G,A	0.25	0.342688701964	0	NA	NA	241,208,0,49	1	1	0	1.57262032788	0
chr14_ref_v2	17132	0	G,A	0	0	271,194,0,52	1	1	0	2	G,G	G,A	0.25	0.22583534298	0	137,95,0,17	1	1	0	0.787685378637	0	2	G,G	G,A	0.125	0.151684587332	0	NA	NA	191,170,0,35	1	1	0	1.84523158057	0	2	G,G	G,A	0.25	0.359448870821	0	NA	NA	244,216,0,49	1	1	0	1.92062848223	0
chr14_ref_v2	17134	0	T,G	0	0	271,200,0,52	1	1	0	2	T,T	T,G	0.25	0.238656031409	0	133,93,0,17	1	1	0	0.78816519788	0	2	T,T	T,G	0.125	0.177886959726	0	NA	NA	186,181,0,35	1	1	0	2.57455299002	0	2	T,T	T,G	0.25	0.375932760543	0	NA	NA	238,220,0,49	1	1	0	2.0396842151	0
chr14_ref_v2	17147	0	C,T	0	0	255,207,0,52	1	1	0	2	C,C	C,T	0.25	0.219362828474	0	121,91,0,17	1	1	0	0.796291817178	0	2	C,C	C,T	0.125	0.241835684326	0	NA	NA	176,178,0,35	1	1	0	1.83183202107	0	2	C,C	C,T	0.25	0.339867825622	0	NA	NA	232,216,0,49	1	1	0	1.09955351124	0
chr14_ref_v2	17149	0	G,A	0	0	258,204,0,52	1	1	0	2	G,G	G,A	0.25	0.219362828474	0	124,96,0,17	1	1	0	0.698468653011	0	2	G,G	G,A	0.125	0.204794412646	0	NA	NA	175,181,0,35	1	1	0	2.40125896027	0	2	G,G	G,A	0.25	0.345501643341	0	NA	NA	235,219,0,49	1	1	0	1.37539686876	0
chr14_ref_v2	17150	0	A,G	0	0	255,207,0,52	1	1	0	2	A,A	A,G	0.25	0.219362828474	0	125,97,0,17	1	1	0	0.758093713527	0	2	A,A	A,G	0.125	0.195744577126	0	NA	NA	174,178,0,35	1	1	0	1.93448406039	0	2	A,A	A,G	0.25	0.334202088087	0	NA	NA	232,222,0,49	1	1	0	1.37731946569	0
chr14_ref_v2	17156	0	C,T	0	0	251,208,0,52	1	1	0	2	C,C	C,T	0.25	0.212848147453	0	119,103,0,17	1	1	0	0.740607333533	0	2	C,C	C,T	0.125	0.195744577126	0	NA	NA	174,171,0,34	1	1	0	1.36036701309	0	2	C,C	C,T	0.25	0.342286206487	0	NA	NA	225,233,0,49	1	1	0	2.06626827155	0
chr14_ref_v2	17159	0	T,A	0	0	252,214,0,52	1	1	0	2	T,T	T,A	0.25	0.227983571518	0	118,105,0,17	1	1	0	0.734958639682	0	2	T,T	T,A	0.125	0.191250187538	0	NA	NA	172,181,0,34	1	1	0	1.80541464554	0	2	T,T	T,A	0.25	0.365209846389	0	NA	NA	227,240,0,49	1	1	0	2.05692001465	0
chr14_ref_v2	17165	0	C,T	0	0	256,220,0,41	1	1	0	2	C,C	C,T	0.125	0.280301965154	0	116,111,0,17	1	1	0	0.725636735948	0	2	C,C	C,T	0.125	0.173471941517	0	NA	NA	170,177,0,30	1	1	0	1.34204739842	0	2	C,C	C,T	0.125	0.29271262564	0	NA	NA	229,238,0,45	1	1	0	1.42999824638	0
chr14_ref_v2	17168	0	T,G	0	0	252,216,0,37	1	1	0	2	T,T	T,G	0.125	0.197168064911	0	116,110,0,15	1	1	0	0.711592154472	0	2	T,T	T,G	0.125	0.0606570979081	0	NA	NA	171,177,0,25	1	1	0	1.43467693259	0	2	T,T	T,G	0.125	0.113944259349	0	NA	NA	237,238,0,45	1	1	0	1.07273449731	0
[truncated: 345 more rows]
[truncated: 8 more columns]
