# Supplementary material for: Muver, a computational framework for accurately calling accumulated mutations
Source: BMC Genomics. 2018 May 9;19:345. doi: 10.1186/s12864-018-4753-3 (PMC5944071; doi:10.1186/s12864-018-4753-3)
Supplement: Supplementary file 2 — Results Files. Zip file containing VCF and TXT formatted muver results for all yeast data sets analyzed. (ZIP 10697 kb) [file 12864_2018_4753_MOESM2_ESM.zip › t0TAK139_pol1LM.mutations.vcf]

##INFO=<ID=IntersectsRepeat,Number=0,Type=Flag,Description="Intersects with repeat">
##INFO=<ID=RepeatCorrectionApplied,Number=0,Type=Flag,Description="Repeat correction applied">
##FILTER=<ID=ExcRegion,Description="Intersects with excluded region">
##FORMAT=<ID=SAC,Number=.,Type=Integer,Description="Strand allele counts">
##FORMAT=<ID=ACF,Number=0,Type=Flag,Description="Allele count flag">
##FORMAT=<ID=DF,Number=0,Type=Flag,Description="Depth flag">
##FORMAT=<ID=PD,Number=1,Type=Integer,Description="Ploidy, specified by user">
##FORMAT=<ID=GT,Number=1,Type=String,Description="Genotype">
##FORMAT=<ID=SGT,Number=1,Type=String,Description="Subclonal genotype">
##FORMAT=<ID=SF,Number=1,Type=Float,Description="Subclonal frequency">
##FORMAT=<ID=SV,Number=0,Type=Flag,Description="Subclonal valid flag">
##FORMAT=<ID=RD,Number=0,Type=Flag,Description="Read difference flag">
##FORMAT=<ID=MT,Number=.,Type=String,Description="Called mutations">
##FORMAT=<ID=PAC,Number=.,Type=String,Description="Called PAC flags">
#CHROM	POS	ID	REF	ALT	QUAL	FILTER	INFO	FORMAT	TAK139	TAK73	TAK121	TAK123
chr1_ref_v2	4321	.	C	A	.	PASS	IntersectsRepeat=0;RepeatCorrectionApplied=0	SAC:ACF:DF:PD:GT:SGT:SF:SV:SIG:MT:PAC	247,36,1,49:1:1:2:0/0:0/1:0.25:0	141,73,0,13:1:1:2:0/0:0/1:0.125:0:0:.:.	182,30,0,21:1:1:2:0/0:0/1:0.25:0:0:.:.	262,44,0,53:1:1:2:0/0:0/1:0.25:0:0:.:.
chr1_ref_v2	6736	.	C	CAA	.	PASS	IntersectsRepeat=1;RepeatCorrectionApplied=1	SAC:ACF:DF:PD:GT:SGT:SF:SV:SIG:MT:PAC	1,0,16,7:1:1:2:1/1:0/1:0.125:0	1,1,21,7:1:1:2:1/1:0/1:0.125:0:0:.:.	0,0,12,7:1:0:2:./.:./.:.:0:0:.:.	0,1,14,7:1:1:2:1/1:0/1:0.125:0:0:.:.
chr1_ref_v2	12054	.	T	G	.	PASS	IntersectsRepeat=0;RepeatCorrectionApplied=0	SAC:ACF:DF:PD:GT:SGT:SF:SV:SIG:MT:PAC	37,10,23,0:1:1:2:0/1:0/0:0.25:0	10,7,2,0:1:1:2:./.:./.:.:0:0:.:.	22,13,10,0:1:1:2:0/1:0/0:0.5:0:0:.:.	35,21,13,0:1:1:2:0/1:0/0:0.5:0:0:.:.
chr1_ref_v2	13322	.	A	AAGTGAAAGTACCGGTCCATGGTTC	.	PASS	IntersectsRepeat=0;RepeatCorrectionApplied=0	SAC:ACF:DF:PD:GT:SGT:SF:SV:SIG:MT:PAC	387,347,60,0:1:1:2:0/0:0/1:0.125:0	126,122,18,0:1:1:2:0/0:0/1:0.125:0:0:.:.	329,294,40,0:1:1:2:0/0:0/1:0.125:0:0:.:.	458,398,49,0:1:1:2:0/0:0/1:0.125:0:0:.:.
chr1_ref_v2	13385	.	G	GAC	.	PASS	IntersectsRepeat=0;RepeatCorrectionApplied=0	SAC:ACF:DF:PD:GT:SGT:SF:SV:SIG:MT:PAC	331,311,318,12:1:1:2:0/1:0/0:0.25:0	116,97,86,3:1:1:2:0/1:0/0:0.5:1:0:.:.	286,277,251,13:1:1:2:0/1:0/0:0.25:0:0:.:.	341,360,288,12:1:1:2:0/1:0/0:0.5:0:0:.:.
chr1_ref_v2	13413	.	G	A	.	PASS	IntersectsRepeat=0;RepeatCorrectionApplied=0	SAC:ACF:DF:PD:GT:SGT:SF:SV:SIG:MT:PAC	339,328,305,17:1:1:2:0/1:0/0:0.25:0	121,100,98,5:1:1:2:0/1:0/0:0.25:1:0:.:.	293,296,259,13:1:1:2:0/1:0/0:0.25:0:0:.:.	338,369,316,20:1:1:2:0/1:0/0:0.25:0:0:.:.
chr1_ref_v2	13420	.	A	G	.	PASS	IntersectsRepeat=1;RepeatCorrectionApplied=0	SAC:ACF:DF:PD:GT:SGT:SF:SV:SIG:MT:PAC	327,342,294,18:1:1:2:0/1:0/0:0.25:0	128,112,97,12:1:1:2:0/1:0/0:0.25:1:0:.:.	291,298,262,15:1:1:2:0/1:0/0:0.25:0:0:.:.	339,383,322,29:1:1:2:0/1:0/0:0.25:0:0:.:.
chr1_ref_v2	13442	.	A	C	.	PASS	IntersectsRepeat=0;RepeatCorrectionApplied=0	SAC:ACF:DF:PD:GT:SGT:SF:SV:SIG:MT:PAC	328,382,300,32:1:1:2:0/1:0/0:0.25:0	138,134,105,33:1:1:2:0/1:0/0:0.25:1:0:.:.	283,331,258,34:1:1:2:0/1:0/0:0.25:0:0:.:.	360,409,353,68:1:1:2:0/1:0/0:0.25:0:0:.:.
chr1_ref_v2	13616	.	G	T	.	PASS	IntersectsRepeat=0;RepeatCorrectionApplied=0	SAC:ACF:DF:PD:GT:SGT:SF:SV:SIG:MT:PAC	171,297,47,300:1:1:2:0/1:0/0:0.125:0	55,103,21,106:1:1:2:0/1:0/0:0.125:0:0:.:.	117,237,26,251:1:1:2:0/1:0/0:0.125:0:0:.:.	186,330,59,326:1:1:2:0/1:0/0:0.125:0:0:.:.
chr1_ref_v2	13654	.	G	A	.	PASS	IntersectsRepeat=0;RepeatCorrectionApplied=0	SAC:ACF:DF:PD:GT:SGT:SF:SV:SIG:MT:PAC	160,286,37,263:1:1:2:0/1:0/0:0.25:0	46,99,11,77:1:1:2:0/1:0/0:0.25:0:0:.:.	114,198,21,207:1:1:2:0/1:0/0:0.125:0:0:.:.	173,292,40,249:1:1:2:0/1:0/0:0.25:1:0:.:.
chr1_ref_v2	13798	.	A	T	.	PASS	IntersectsRepeat=0;RepeatCorrectionApplied=0	SAC:ACF:DF:PD:GT:SGT:SF:SV:SIG:MT:PAC	106,174,0,61:1:1:2:0/0:0/1:0.5:0	24,45,0,21:1:1:2:0/0:0/1:0.5:0:0:.:.	72,124,1,25:1:1:2:0/0:0/1:0.25:0:0:.:.	74,162,0,39:1:1:2:0/0:0/1:0.25:0:0:.:.
chr1_ref_v2	13807	.	T	G	.	PASS	IntersectsRepeat=0;RepeatCorrectionApplied=0	SAC:ACF:DF:PD:GT:SGT:SF:SV:SIG:MT:PAC	115,161,0,55:1:1:2:0/0:0/1:0.25:0	25,37,0,19:1:1:2:0/0:0/1:0.5:0:0:.:.	82,113,1,23:1:1:2:0/0:0/1:0.25:0:0:.:.	84,156,0,36:1:1:2:0/0:0/1:0.25:0:0:.:.
chr1_ref_v2	13830	.	T	C	.	PASS	IntersectsRepeat=0;RepeatCorrectionApplied=0	SAC:ACF:DF:PD:GT:SGT:SF:SV:SIG:MT:PAC	136,150,0,46:1:1:2:0/0:0/1:0.25:0	26,30,0,16:1:1:2:0/0:0/1:0.5:0:0:.:.	104,85,1,20:1:1:2:0/0:0/1:0.25:0:0:.:.	113,126,0,31:1:1:2:0/0:0/1:0.25:0:0:.:.
chr1_ref_v2	13848	.	A	G	.	PASS	IntersectsRepeat=0;RepeatCorrectionApplied=0	SAC:ACF:DF:PD:GT:SGT:SF:SV:SIG:MT:PAC	135,125,0,35:1:1:2:0/0:0/1:0.25:0	25,23,0,15:1:1:2:0/0:0/1:0.5:0:0:.:.	113,65,1,13:1:1:2:0/0:0/1:0.125:0:0:.:.	122,98,0,22:1:1:2:0/0:0/1:0.25:0:0:.:.
chr1_ref_v2	16098	.	A	T	.	PASS	IntersectsRepeat=1;RepeatCorrectionApplied=0	SAC:ACF:DF:PD:GT:SGT:SF:SV:SIG:MT:PAC	215,187,18,6:1:1:2:0/0:0/1:0.125:1	106,68,21,2:1:1:2:0/0:0/1:0.25:0:0:.:.	146,123,22,5:1:1:2:0/0:0/1:0.25:0:0:.:.	204,190,35,4:1:1:2:0/0:0/1:0.25:0:0:.:.
chr1_ref_v2	16196	.	A	G	.	PASS	IntersectsRepeat=0;RepeatCorrectionApplied=0	SAC:ACF:DF:PD:GT:SGT:SF:SV:SIG:MT:PAC	186,251,17,7:1:1:2:0/0:0/1:0.125:1	77,96,16,14:1:1:2:0/0:0/1:0.25:0:0:.:.	140,166,13,5:1:1:2:0/0:0/1:0.125:1:0:.:.	184,229,22,17:1:1:2:0/0:0/1:0.125:1:0:.:.
chr1_ref_v2	16264	.	A	T	.	PASS	IntersectsRepeat=1;RepeatCorrectionApplied=0	SAC:ACF:DF:PD:GT:SGT:SF:SV:SIG:MT:PAC	190,228,0,24:1:1:2:0/0:0/1:0.125:0	51,77,2,25:1:1:2:0/0:0/1:0.25:0:0:.:.	140,151,1,33:1:1:2:0/0:0/1:0.25:0:0:.:.	186,201,1,37:1:1:2:0/0:0/1:0.25:0:0:.:.
chr1_ref_v2	18413	.	G	C	.	PASS	IntersectsRepeat=1;RepeatCorrectionApplied=0	SAC:ACF:DF:PD:GT:SGT:SF:SV:SIG:MT:PAC	8,1,53,0:1:1:2:1/1:0/1:0.25:0	11,7,40,2:1:1:2:1/1:0/1:0.5:0:0:.:.	2,1,60,0:1:1:2:1/1:0/1:0.125:0:0:.:.	13,4,103,0:1:1:2:1/1:0/1:0.25:0:0:.:.
chr1_ref_v2	18425	.	C	T	.	PASS	IntersectsRepeat=0;RepeatCorrectionApplied=0	SAC:ACF:DF:PD:GT:SGT:SF:SV:SIG:MT:PAC	8,1,37,0:1:1:2:0/1:1/1:0.5:0	10,7,44,3:1:1:2:1/1:0/1:0.5:0:0:.:.	2,1,49,1:1:1:2:1/1:0/1:0.125:0:0:.:.	12,5,99,5:1:1:2:1/1:0/1:0.25:0:0:.:.
chr1_ref_v2	18457	.	C	T	.	PASS	IntersectsRepeat=1;RepeatCorrectionApplied=0	SAC:ACF:DF:PD:GT:SGT:SF:SV:SIG:MT:PAC	96,63,7,7:1:1:2:0/0:0/1:0.125:0	68,43,7,12:1:1:2:0/0:0/1:0.25:0:0:.:.	90,59,3,4:1:1:2:0/0:0/1:0.125:0:0:.:.	140,71,12,13:1:1:2:0/0:0/1:0.25:0:0:.:.
chr1_ref_v2	21543	.	A	T	.	PASS	IntersectsRepeat=0;RepeatCorrectionApplied=0	SAC:ACF:DF:PD:GT:SGT:SF:SV:SIG:MT:PAC	0,0,0,31:0:1:2:1/1:./.:.:0	1,1,0,15:1:1:2:./.:./.:.:0:0:.:.	0,0,0,41:0:1:2:1/1:./.:.:0:0:.:.	0,0,0,36:0:1:2:1/1:./.:.:0:0:.:.
chr1_ref_v2	23241	.	C	CT	.	PASS	IntersectsRepeat=1;RepeatCorrectionApplied=1	SAC:ACF:DF:PD:GT:SGT:SF:SV:SIG:MT:PAC	9,7,1,0:1:1:2:./.:./.:.:0	3,3,1,0:1:1:2:./.:./.:.:0:0:.:.	4,4,1,1:1:1:2:./.:./.:.:0:0:.:.	3,10,2,1:1:1:2:./.:./.:.:0:0:.:.
chr1_ref_v2	25489	.	G	C	.	ExcRegion	IntersectsRepeat=0;RepeatCorrectionApplied=0	SAC:ACF:DF:PD:GT:SGT:SF:SV:SIG:MT:PAC	0,0,0,0:0:1:2:./.:./.:.:0	0,0,0,1:0:1:2:./.:./.:.:0:0:.:.	0,0,0,1:0:1:2:./.:./.:.:0:0:.:.	0,0,1,2:1:1:2:./.:./.:.:0:0:.:.
chr1_ref_v2	25498	.	G	A	.	ExcRegion	IntersectsRepeat=0;RepeatCorrectionApplied=0	SAC:ACF:DF:PD:GT:SGT:SF:SV:SIG:MT:PAC	0,0,0,0:0:1:2:./.:./.:.:0	0,0,0,1:0:1:2:./.:./.:.:0:0:.:.	0,0,0,1:0:1:2:./.:./.:.:0:0:.:.	0,0,1,2:1:1:2:./.:./.:.:0:0:.:.
chr1_ref_v2	30834	.	CAT	C	.	PASS	IntersectsRepeat=1;RepeatCorrectionApplied=1	SAC:ACF:DF:PD:GT:SGT:SF:SV:SIG:MT:PAC	78,74,10,20:1:1:2:0/0:./.:.:0	79,67,18,33:1:1:2:0/0:0/1:0.25:0:0:.:.	56,54,8,20:1:1:2:0/0:0/1:0.125:0:0:.:.	62,67,12,17:1:1:2:0/0:0/1:0.125:0:0:.:.
chr1_ref_v2	34825	.	G	GA	.	PASS	IntersectsRepeat=1;RepeatCorrectionApplied=1	SAC:ACF:DF:PD:GT:SGT:SF:SV:SIG:MT:PAC	110,52,14,19:1:1:2:0/0:0/1:0.25:0	63,45,6,11:1:1:2:0/0:0/1:0.125:0:0:.:.	89,32,8,5:1:1:2:0/0:./.:.:0:0:.:.	111,71,16,15:1:1:2:0/0:0/1:0.125:0:0:.:.
chr1_ref_v2	38943	.	T	G	.	PASS	IntersectsRepeat=0;RepeatCorrectionApplied=0	SAC:ACF:DF:PD:GT:SGT:SF:SV:SIG:MT:PAC	56,227,61,0:1:1:2:0/0:0/1:0.5:0	39,120,14,1:1:1:2:0/0:0/1:0.125:0:0:.:.	42,180,69,0:1:1:2:0/0:0/1:0.5:0:0:.:.	63,231,71,0:1:1:2:0/0:0/1:0.5:0:0:.:.
chr1_ref_v2	45346	.	CT	C	.	PASS	IntersectsRepeat=1;RepeatCorrectionApplied=1	SAC:ACF:DF:PD:GT:SGT:SF:SV:SIG:MT:PAC	98,79,10,30:1:1:2:0/0:0/1:0.125:0	47,48,11,16:1:1:2:0/0:0/1:0.125:0:0:.:.	50,69,11,22:1:1:2:0/0:0/1:0.125:0:0:.:.	73,96,18,29:1:1:2:0/0:0/1:0.125:0:0:.:.
chr1_ref_v2	51642	.	T	G	.	PASS	IntersectsRepeat=0;RepeatCorrectionApplied=0	SAC:ACF:DF:PD:GT:SGT:SF:SV:SIG:MT:PAC	38,156,34,0:1:1:2:0/0:0/1:0.25:0	23,133,10,0:1:1:2:0/0:0/1:0.125:0:0:.:.	28,106,27,0:1:1:2:0/0:0/1:0.25:0:0:.:.	44,168,36,0:1:1:2:0/0:0/1:0.25:0:0:.:.
chr1_ref_v2	69540	.	C	CT	.	PASS	IntersectsRepeat=1;RepeatCorrectionApplied=1	SAC:ACF:DF:PD:GT:SGT:SF:SV:SIG:MT:PAC	32,79,16,8:1:1:2:0/0:0/1:0.25:0	39,47,3,4:1:1:2:0/0:./.:.:0:0:.:.	26,51,7,4:1:1:2:0/0:0/1:0.125:0:0:.:.	46,72,6,5:1:1:2:0/0:./.:.:0:0:.:.
chr1_ref_v2	74711	.	AT	A	.	PASS	IntersectsRepeat=1;RepeatCorrectionApplied=1	SAC:ACF:DF:PD:GT:SGT:SF:SV:SIG:MT:PAC	126,105,17,7:1:1:2:0/0:./.:.:0	61,57,5,5:1:1:2:0/0:./.:.:0:0:.:.	68,75,10,11:1:1:2:0/0:./.:.:0:0:.:.	103,90,11,16:1:1:2:0/0:./.:.:0:0:.:.
chr1_ref_v2	92314	.	CT	C	.	PASS	IntersectsRepeat=1;RepeatCorrectionApplied=1	SAC:ACF:DF:PD:GT:SGT:SF:SV:SIG:MT:PAC	157,162,22,18:1:1:2:0/0:0/1:0.125:0	100,106,14,12:1:1:2:0/0:0/1:0.125:0:0:.:.	119,124,11,8:1:1:2:0/0:./.:.:0:0:.:.	177,178,10,22:1:1:2:0/0:0/1:0.125:0:0:.:.
chr1_ref_v2	99719	.	A	AT	.	PASS	IntersectsRepeat=1;RepeatCorrectionApplied=1	SAC:ACF:DF:PD:GT:SGT:SF:SV:SIG:MT:PAC	3,105,16,5:1:1:2:0/0:0/1:0.25:0	16,59,10,8:1:1:2:0/0:0/1:0.25:0:0:.:.	4,83,18,7:1:1:2:0/0:0/1:0.5:0:0:.:.	7,100,10,6:1:1:2:0/0:0/1:0.125:0:0:.:.
chr1_ref_v2	100993	.	C	CA	.	PASS	IntersectsRepeat=1;RepeatCorrectionApplied=1	SAC:ACF:DF:PD:GT:SGT:SF:SV:SIG:MT:PAC	3,2,11,42:1:1:2:1/1:./.:.:0	5,13,14,27:1:1:2:1/1:0/1:0.125:0:0:.:.	2,0,13,37:1:1:2:1/1:./.:.:0:0:.:.	4,5,15,46:1:1:2:1/1:./.:.:0:0:.:.
chr1_ref_v2	125910	.	A	C	.	PASS	IntersectsRepeat=0;RepeatCorrectionApplied=0	SAC:ACF:DF:PD:GT:SGT:SF:SV:SIG:MT:PAC	251,76,0,96:1:1:2:0/0:0/1:0.5:0	143,78,0,30:1:1:2:0/0:0/1:0.25:0:0:.:.	200,38,0,61:1:1:2:0/0:0/1:0.5:0:0:.:.	252,84,0,97:1:1:2:0/0:0/1:0.5:0:0:.:.
chr1_ref_v2	126592	.	C	CT,CTT	.	PASS	IntersectsRepeat=1;RepeatCorrectionApplied=1	SAC:ACF:DF:PD:GT:SGT:SF:SV:SIG:MT:PAC	1,2,9,20,72,76:1:1:2:2/2:./.:.:0	2,5,10,7,50,56:1:1:2:2/2:0/2:0.125:0:0:.:.	1,2,11,12,54,68:1:1:2:2/2:./.:.:0:0:.:.	3,2,11,15,80,91:1:1:2:2/2:1/2:0.25:0:0:.:.
chr1_ref_v2	140742	.	T	A	.	PASS	IntersectsRepeat=0;RepeatCorrectionApplied=0	SAC:ACF:DF:PD:GT:SGT:SF:SV:SIG:MT:PAC	0,0,0,0:0:1:2:./.:./.:.:0	0,0,2,0:0:1:2:./.:./.:.:0:0:.:.	0,0,0,0:0:1:2:./.:./.:.:0:0:.:.	0,0,0,0:0:1:2:./.:./.:.:0:0:.:.
chr1_ref_v2	151837	.	G	T	.	PASS	IntersectsRepeat=0;RepeatCorrectionApplied=0	SAC:ACF:DF:PD:GT:SGT:SF:SV:SIG:MT:PAC	53,144,61,0:1:1:2:0/0:0/1:0.5:0	54,120,24,0:1:1:2:0/0:0/1:0.25:0:0:.:.	48,107,29,2:1:1:2:0/0:0/1:0.25:0:0:.:.	57,128,60,0:1:1:2:0/0:0/1:0.5:0:0:.:.
chr1_ref_v2	161656	.	G	A	.	ExcRegion	IntersectsRepeat=0;RepeatCorrectionApplied=0	SAC:ACF:DF:PD:GT:SGT:SF:SV:SIG:MT:PAC	0,0,0,0:0:1:2:./.:./.:.:0	0,0,0,0:0:1:2:./.:./.:.:0:0:.:.	0,0,0,0:0:1:2:./.:./.:.:0:0:.:.	0,0,1,1:1:1:2:./.:./.:.:0:0:.:.
chr1_ref_v2	161689	.	T	A	.	ExcRegion	IntersectsRepeat=0;RepeatCorrectionApplied=0	SAC:ACF:DF:PD:GT:SGT:SF:SV:SIG:MT:PAC	0,0,0,0:0:1:2:./.:./.:.:0	0,0,0,0:0:1:2:./.:./.:.:0:0:.:.	0,0,0,0:0:1:2:./.:./.:.:0:0:.:.	0,0,1,1:1:1:2:./.:./.:.:0:0:.:.
chr1_ref_v2	191067	.	A	ATCG	.	PASS	IntersectsRepeat=1;RepeatCorrectionApplied=1	SAC:ACF:DF:PD:GT:SGT:SF:SV:SIG:MT:PAC	0,0,179,92:1:1:2:1/1:./.:.:0	1,0,41,17:1:1:2:1/1:./.:.:0:0:.:.	2,0,145,86:1:1:2:1/1:./.:.:0:0:.:.	1,1,185,107:1:1:2:1/1:./.:.:0:0:.:.
chr1_ref_v2	193731	.	T	TATG	.	PASS	IntersectsRepeat=1;RepeatCorrectionApplied=1	SAC:ACF:DF:PD:GT:SGT:SF:SV:SIG:MT:PAC	1,1,230,150:1:1:2:1/1:./.:.:0	0,2,124,76:1:1:2:1/1:./.:.:0:0:.:.	2,2,201,115:1:1:2:1/1:./.:.:0:0:.:.	0,0,232,152:1:1:2:1/1:./.:.:0:0:.:.
chr1_ref_v2	198259	.	C	A	.	PASS	IntersectsRepeat=1;RepeatCorrectionApplied=0	SAC:ACF:DF:PD:GT:SGT:SF:SV:SIG:MT:PAC	16,1,56,139:1:1:2:1/1:0/1:0.125:0	7,4,44,79:1:1:2:1/1:0/1:0.125:0:0:.:.	4,2,70,90:1:1:2:1/1:0/1:0.125:0:0:.:.	8,9,103,158:1:1:2:1/1:0/1:0.125:1:0:.:.
chr1_ref_v2	198268	.	C	T	.	PASS	IntersectsRepeat=1;RepeatCorrectionApplied=0	SAC:ACF:DF:PD:GT:SGT:SF:SV:SIG:MT:PAC	30,1,38,131:1:1:2:1/1:0/1:0.25:0	7,5,44,72:1:1:2:1/1:0/1:0.25:0:0:.:.	11,3,60,81:1:1:2:1/1:0/1:0.25:0:0:.:.	15,11,96,146:1:1:2:1/1:0/1:0.25:1:0:.:.
chr1_ref_v2	198273	.	G	A	.	PASS	IntersectsRepeat=0;RepeatCorrectionApplied=0	SAC:ACF:DF:PD:GT:SGT:SF:SV:SIG:MT:PAC	35,2,32,128:1:1:2:0/1:1/1:0.5:0	7,7,40,69:1:1:2:1/1:0/1:0.25:0:0:.:.	14,3,60,76:1:1:2:1/1:0/1:0.25:0:0:.:.	21,14,85,130:1:1:2:1/1:0/1:0.25:1:0:.:.
chr1_ref_v2	198293	.	G	A	.	PASS	IntersectsRepeat=0;RepeatCorrectionApplied=0	SAC:ACF:DF:PD:GT:SGT:SF:SV:SIG:MT:PAC	136,11,18,112:1:1:2:0/1:./.:.:0	9,22,13,58:1:1:2:1/1:0/1:0.5:1:1:g.198293G>A:1	73,10,31,67:1:1:2:0/1:1/1:0.125:0:0:.:.	98,34,46,120:1:1:2:0/1:1/1:0.125:0:0:.:.
chr1_ref_v2	198300	.	A	G	.	PASS	IntersectsRepeat=1;RepeatCorrectionApplied=0	SAC:ACF:DF:PD:GT:SGT:SF:SV:SIG:MT:PAC	126,15,15,167:1:1:2:0/1:1/1:0.125:0	12,23,10,77:1:1:2:1/1:0/1:0.5:1:1:.:.	66,14,26,93:1:1:2:0/1:1/1:0.25:0:0:.:.	93,39,35,156:1:1:2:0/1:1/1:0.125:0:0:.:.
chr1_ref_v2	198329	.	T	TTGAATTAAAGTTTGAAATA,TTGAATTAAGGTTTGGAATA	.	PASS	IntersectsRepeat=0;RepeatCorrectionApplied=0	SAC:ACF:DF:PD:GT:SGT:SF:SV:SIG:MT:PAC	0,0,122,23,4,113:1:1:2:1/2:1/1:0.125:0	0,0,46,16,3,51:1:1:2:1/2:1/1:0.125:0:0:.:.	0,0,70,27,6,57:1:1:2:1/2:1/1:0.25:0:0:.:.	0,0,110,42,16,97:1:1:2:1/2:1/1:0.125:0:0:.:.
chr1_ref_v2	198379	.	C	CG	.	PASS	IntersectsRepeat=1;RepeatCorrectionApplied=0	SAC:ACF:DF:PD:GT:SGT:SF:SV:SIG:MT:PAC	0,0,206,115:1:1:2:1/1:./.:.:0	0,0,102,45:1:1:2:1/1:./.:.:0:0:.:.	0,0,144,102:1:1:2:1/1:./.:.:0:0:.:.	0,0,212,112:1:1:2:1/1:./.:.:0:0:.:.
chr1_ref_v2	198380	.	A	AG	.	PASS	IntersectsRepeat=1;RepeatCorrectionApplied=0	SAC:ACF:DF:PD:GT:SGT:SF:SV:SIG:MT:PAC	0,0,205,119:1:1:2:1/1:./.:.:0	0,0,103,47:1:1:2:1/1:./.:.:0:0:.:.	0,0,145,105:1:1:2:1/1:./.:.:0:0:.:.	0,0,217,115:1:1:2:1/1:./.:.:0:0:.:.
chr1_ref_v2	198585	.	A	AAAAATGCGTAAAAAGAAAGAAGACGTC	.	PASS	IntersectsRepeat=0;RepeatCorrectionApplied=0	SAC:ACF:DF:PD:GT:SGT:SF:SV:SIG:MT:PAC	0,0,140,161:1:1:2:1/1:./.:.:0	0,0,44,73:1:1:2:1/1:./.:.:0:0:.:.	0,0,112,112:1:1:2:1/1:./.:.:0:0:.:.	0,0,145,160:1:1:2:1/1:./.:.:0:0:.:.
chr1_ref_v2	198636	.	C	T	.	PASS	IntersectsRepeat=0;RepeatCorrectionApplied=0	SAC:ACF:DF:PD:GT:SGT:SF:SV:SIG:MT:PAC	0,0,35,191:1:1:2:1/1:./.:.:0	0,0,24,98:1:1:2:1/1:./.:.:0:0:.:.	0,0,32,141:1:1:2:1/1:./.:.:0:0:.:.	0,0,82,195:1:1:2:1/1:./.:.:0:0:.:.
chr1_ref_v2	198637	.	A	ATCCTTGAATAACGAACTTT	.	PASS	IntersectsRepeat=0;RepeatCorrectionApplied=0	SAC:ACF:DF:PD:GT:SGT:SF:SV:SIG:MT:PAC	0,0,32,184:1:1:2:1/1:./.:.:0	0,0,24,94:1:1:2:1/1:./.:.:0:0:.:.	0,0,27,134:1:1:2:1/1:./.:.:0:0:.:.	0,1,73,185:1:1:2:1/1:./.:.:0:0:.:.
chr1_ref_v2	198643	.	T	TCAA	.	PASS	IntersectsRepeat=1;RepeatCorrectionApplied=0	SAC:ACF:DF:PD:GT:SGT:SF:SV:SIG:MT:PAC	0,1,14,159:1:1:2:1/1:./.:.:0	1,1,20,76:1:1:2:1/1:./.:.:0:0:.:.	0,0,19,119:1:1:2:1/1:./.:.:0:0:.:.	0,2,52,164:1:1:2:1/1:./.:.:0:0:.:.
chr1_ref_v2	198644	.	T	TGTTTTA	.	PASS	IntersectsRepeat=1;RepeatCorrectionApplied=0	SAC:ACF:DF:PD:GT:SGT:SF:SV:SIG:MT:PAC	0,1,12,169:1:1:2:1/1:./.:.:0	0,2,20,75:1:1:2:1/1:./.:.:0:0:.:.	0,1,11,122:1:1:2:1/1:./.:.:0:0:.:.	1,0,36,179:1:1:2:1/1:./.:.:0:0:.:.
chr1_ref_v2	198649	.	A	C	.	PASS	IntersectsRepeat=0;RepeatCorrectionApplied=0	SAC:ACF:DF:PD:GT:SGT:SF:SV:SIG:MT:PAC	0,0,32,167:1:1:2:1/1:./.:.:0	0,0,40,78:1:1:2:1/1:./.:.:0:0:.:.	0,0,27,119:1:1:2:1/1:./.:.:0:0:.:.	0,0,57,180:1:1:2:1/1:./.:.:0:0:.:.
chr1_ref_v2	198651	.	C	G	.	PASS	IntersectsRepeat=0;RepeatCorrectionApplied=0	SAC:ACF:DF:PD:GT:SGT:SF:SV:SIG:MT:PAC	0,0,30,161:1:1:2:1/1:./.:.:0	0,0,40,75:1:1:2:1/1:./.:.:0:0:.:.	0,0,26,116:1:1:2:1/1:./.:.:0:0:.:.	0,0,56,180:1:1:2:1/1:./.:.:0:0:.:.
chr1_ref_v2	198718	.	GGAAAAGCATCGTGTTGAAAAGAACC	G	.	PASS	IntersectsRepeat=0;RepeatCorrectionApplied=0	SAC:ACF:DF:PD:GT:SGT:SF:SV:SIG:MT:PAC	0,0,0,19:0:1:2:./.:./.:.:0	0,0,0,5:0:1:2:./.:./.:.:0:0:.:.	0,0,0,11:0:1:2:./.:./.:.:0:0:.:.	0,0,0,20:0:1:2:1/1:./.:.:0:0:.:.
chr1_ref_v2	198963	.	G	GCTTCCTCTGACGACAAGTCCGCTCCCACTTATAGTGTCCTGAGTGATTATTTATTTTTATGTGAACACCAAAAGGAATAA	.	PASS	IntersectsRepeat=0;RepeatCorrectionApplied=0	SAC:ACF:DF:PD:GT:SGT:SF:SV:SIG:MT:PAC	0,0,55,4:1:1:2:1/1:./.:.:0	0,0,16,18:1:1:2:1/1:./.:.:0:0:.:.	0,0,46,3:1:1:2:1/1:./.:.:0:0:.:.	0,0,54,24:1:1:2:1/1:./.:.:0:0:.:.
chr1_ref_v2	199072	.	T	TCACTTACCATATCAACCATTATGTTCAGTTAACTCACCTTTAAAGTACTGTGCACAACACCCTATTTCCATCTGATCGGTCGCTTTATCTGG	.	PASS	IntersectsRepeat=1;RepeatCorrectionApplied=0	SAC:ACF:DF:PD:GT:SGT:SF:SV:SIG:MT:PAC	0,0,10,191:1:1:2:1/1:./.:.:0	0,0,7,85:1:1:2:1/1:./.:.:0:0:.:.	0,0,25,121:1:1:2:1/1:./.:.:0:0:.:.	0,0,30,185:1:1:2:1/1:./.:.:0:0:.:.
chr1_ref_v2	199130	.	G	GAGACCC	.	PASS	IntersectsRepeat=0;RepeatCorrectionApplied=0	SAC:ACF:DF:PD:GT:SGT:SF:SV:SIG:MT:PAC	7,56,0,32:1:1:2:0/1:0/0:0.25:0	2,40,1,9:1:1:2:0/1:0/0:0.5:0:0:.:.	6,36,0,22:1:1:2:0/1:0/0:0.25:0:0:.:.	11,46,0,29:1:1:2:0/1:0/0:0.25:0:0:.:.
chr1_ref_v2	199131	.	T	TGCCCGC	.	PASS	IntersectsRepeat=0;RepeatCorrectionApplied=0	SAC:ACF:DF:PD:GT:SGT:SF:SV:SIG:MT:PAC	7,57,0,26:1:1:2:0/0:0/1:0.5:0	2,42,0,5:1:1:2:0/0:0/1:0.25:0:0:.:.	6,37,0,16:1:1:2:0/0:0/1:0.5:0:0:.:.	11,48,0,15:1:1:2:0/0:0/1:0.5:0:0:.:.
chr1_ref_v2	201984	.	A	G	.	ExcRegion	IntersectsRepeat=0;RepeatCorrectionApplied=0	SAC:ACF:DF:PD:GT:SGT:SF:SV:SIG:MT:PAC	0,0,0,0:0:1:2:./.:./.:.:0	0,0,0,0:0:1:2:./.:./.:.:0:0:.:.	0,0,1,0:0:1:2:./.:./.:.:0:0:.:.	1,0,0,1:1:1:2:./.:./.:.:0:0:.:.
chr1_ref_v2	201987	.	T	C	.	ExcRegion	IntersectsRepeat=0;RepeatCorrectionApplied=0	SAC:ACF:DF:PD:GT:SGT:SF:SV:SIG:MT:PAC	0,0,0,0:0:1:2:./.:./.:.:0	0,0,0,0:0:1:2:./.:./.:.:0:0:.:.	1,0,0,0:0:1:2:./.:./.:.:0:0:.:.	0,1,1,0:1:1:2:./.:./.:.:0:0:.:.
chr1_ref_v2	202003	.	A	G	.	ExcRegion	IntersectsRepeat=1;RepeatCorrectionApplied=0	SAC:ACF:DF:PD:GT:SGT:SF:SV:SIG:MT:PAC	0,0,0,0:0:1:2:./.:./.:.:0	0,0,0,0:0:1:2:./.:./.:.:0:0:.:.	0,0,0,0:0:1:2:./.:./.:.:0:0:.:.	0,0,1,0:0:1:2:./.:./.:.:0:0:.:.
chr1_ref_v2	202008	.	T	C	.	ExcRegion	IntersectsRepeat=0;RepeatCorrectionApplied=0	SAC:ACF:DF:PD:GT:SGT:SF:SV:SIG:MT:PAC	0,0,0,0:0:1:2:./.:./.:.:0	0,0,0,0:0:1:2:./.:./.:.:0:0:.:.	0,0,0,0:0:1:2:./.:./.:.:0:0:.:.	0,0,1,0:0:1:2:./.:./.:.:0:0:.:.
chr1_ref_v2	202419	.	T	C	.	ExcRegion	IntersectsRepeat=0;RepeatCorrectionApplied=0	SAC:ACF:DF:PD:GT:SGT:SF:SV:SIG:MT:PAC	0,0,1,0:0:1:2:./.:./.:.:0	0,0,0,0:0:1:2:./.:./.:.:0:0:.:.	0,0,1,0:0:1:2:./.:./.:.:0:0:.:.	0,1,1,0:1:1:2:./.:./.:.:0:0:.:.
chr1_ref_v2	202422	.	C	T	.	ExcRegion	IntersectsRepeat=0;RepeatCorrectionApplied=0	SAC:ACF:DF:PD:GT:SGT:SF:SV:SIG:MT:PAC	0,0,1,0:0:1:2:./.:./.:.:0	0,0,0,0:0:1:2:./.:./.:.:0:0:.:.	0,0,1,0:0:1:2:./.:./.:.:0:0:.:.	0,1,1,0:1:1:2:./.:./.:.:0:0:.:.
chr1_ref_v2	202434	.	C	T	.	ExcRegion	IntersectsRepeat=0;RepeatCorrectionApplied=0	SAC:ACF:DF:PD:GT:SGT:SF:SV:SIG:MT:PAC	0,0,1,0:0:1:2:./.:./.:.:0	0,1,0,0:0:1:2:./.:./.:.:0:0:.:.	0,0,1,0:0:1:2:./.:./.:.:0:0:.:.	0,0,1,0:0:1:2:./.:./.:.:0:0:.:.
chr1_ref_v2	202888	.	T	TTCATTTCTTCCTCTG	.	ExcRegion	IntersectsRepeat=1;RepeatCorrectionApplied=0	SAC:ACF:DF:PD:GT:SGT:SF:SV:SIG:MT:PAC	0,1,0,44:1:1:2:./.:./.:.:0	0,0,0,9:0:1:2:./.:./.:.:0:0:.:.	0,0,0,20:0:1:2:./.:./.:.:0:0:.:.	0,0,0,30:0:1:2:./.:./.:.:0:0:.:.
chr1_ref_v2	203160	.	G	A	.	ExcRegion	IntersectsRepeat=1;RepeatCorrectionApplied=0	SAC:ACF:DF:PD:GT:SGT:SF:SV:SIG:MT:PAC	0,0,5,0:0:1:2:./.:./.:.:0	0,0,0,0:0:1:2:./.:./.:.:0:0:.:.	0,0,4,0:0:1:2:./.:./.:.:0:0:.:.	0,0,6,1:1:1:2:./.:./.:.:0:0:.:.
chr1_ref_v2	203208	.	A	C	.	ExcRegion	IntersectsRepeat=0;RepeatCorrectionApplied=0	SAC:ACF:DF:PD:GT:SGT:SF:SV:SIG:MT:PAC	0,3,0,0:0:1:2:./.:./.:.:0	0,0,0,0:0:1:2:./.:./.:.:0:0:.:.	0,1,0,0:0:1:2:./.:./.:.:0:0:.:.	0,1,0,1:1:1:2:./.:./.:.:0:0:.:.
chr1_ref_v2	203426	.	A	C	.	ExcRegion	IntersectsRepeat=1;RepeatCorrectionApplied=0	SAC:ACF:DF:PD:GT:SGT:SF:SV:SIG:MT:PAC	0,0,0,4:0:1:2:./.:./.:.:0	0,0,1,0:0:1:2:./.:./.:.:0:0:.:.	0,0,0,3:0:1:2:./.:./.:.:0:0:.:.	0,0,1,12:1:1:2:./.:./.:.:0:0:.:.
chr1_ref_v2	203429	.	A	G	.	ExcRegion	IntersectsRepeat=1;RepeatCorrectionApplied=0	SAC:ACF:DF:PD:GT:SGT:SF:SV:SIG:MT:PAC	0,0,0,4:0:1:2:./.:./.:.:0	0,0,0,0:0:1:2:./.:./.:.:0:0:.:.	0,0,0,3:0:1:2:./.:./.:.:0:0:.:.	0,0,1,11:1:1:2:./.:./.:.:0:0:.:.
chr1_ref_v2	203470	.	G	A	.	ExcRegion	IntersectsRepeat=0;RepeatCorrectionApplied=0	SAC:ACF:DF:PD:GT:SGT:SF:SV:SIG:MT:PAC	0,0,7,1:1:1:2:./.:./.:.:0	0,0,2,0:0:1:2:./.:./.:.:0:0:.:.	0,0,2,1:1:1:2:./.:./.:.:0:0:.:.	0,0,4,0:0:1:2:./.:./.:.:0:0:.:.
chr1_ref_v2	203480	.	A	T	.	ExcRegion	IntersectsRepeat=1;RepeatCorrectionApplied=0	SAC:ACF:DF:PD:GT:SGT:SF:SV:SIG:MT:PAC	0,0,7,2:1:1:2:./.:./.:.:0	0,0,2,0:0:1:2:./.:./.:.:0:0:.:.	0,0,4,1:1:1:2:./.:./.:.:0:0:.:.	0,0,5,0:0:1:2:./.:./.:.:0:0:.:.
chr1_ref_v2	203600	.	G	A	.	ExcRegion	IntersectsRepeat=0;RepeatCorrectionApplied=0	SAC:ACF:DF:PD:GT:SGT:SF:SV:SIG:MT:PAC	0,0,9,0:0:1:2:./.:./.:.:0	0,0,2,0:0:1:2:./.:./.:.:0:0:.:.	0,0,16,0:0:1:2:./.:./.:.:0:0:.:.	0,0,15,0:0:1:2:./.:./.:.:0:0:.:.
chr1_ref_v2	203610	.	C	A	.	ExcRegion	IntersectsRepeat=0;RepeatCorrectionApplied=0	SAC:ACF:DF:PD:GT:SGT:SF:SV:SIG:MT:PAC	0,0,5,0:0:1:2:./.:./.:.:0	0,0,1,0:0:1:2:./.:./.:.:0:0:.:.	0,0,15,0:0:1:2:./.:./.:.:0:0:.:.	0,0,16,0:0:1:2:./.:./.:.:0:0:.:.
chr1_ref_v2	203695	.	A	ATACTGGAGCTGCTGAGACAACTACCAG	.	ExcRegion	IntersectsRepeat=0;RepeatCorrectionApplied=0	SAC:ACF:DF:PD:GT:SGT:SF:SV:SIG:MT:PAC	0,0,0,1:0:1:2:./.:./.:.:0	0,0,2,1:1:1:2:./.:./.:.:0:0:.:.	0,1,1,3:1:1:2:./.:./.:.:0:0:.:.	0,0,0,3:0:1:2:./.:./.:.:0:0:.:.
chr1_ref_v2	203924	.	C	T	.	ExcRegion	IntersectsRepeat=1;RepeatCorrectionApplied=0	SAC:ACF:DF:PD:GT:SGT:SF:SV:SIG:MT:PAC	0,0,0,2:0:1:2:./.:./.:.:0	0,0,0,1:0:1:2:./.:./.:.:0:0:.:.	0,0,0,1:0:1:2:./.:./.:.:0:0:.:.	0,0,0,1:0:1:2:./.:./.:.:0:0:.:.
chr1_ref_v2	204457	.	A	AACCATCGCC	.	PASS	IntersectsRepeat=0;RepeatCorrectionApplied=0	SAC:ACF:DF:PD:GT:SGT:SF:SV:SIG:MT:PAC	0,0,0,0:0:1:2:./.:./.:.:0	0,0,2,0:0:1:2:./.:./.:.:0:0:.:.	0,0,1,0:0:1:2:./.:./.:.:0:0:.:.	0,0,1,0:0:1:2:./.:./.:.:0:0:.:.
chr1_ref_v2	204460	.	C	T	.	PASS	IntersectsRepeat=1;RepeatCorrectionApplied=0	SAC:ACF:DF:PD:GT:SGT:SF:SV:SIG:MT:PAC	0,0,0,0:0:1:2:./.:./.:.:0	0,0,2,0:0:1:2:./.:./.:.:0:0:.:.	0,0,1,0:0:1:2:./.:./.:.:0:0:.:.	0,0,1,0:0:1:2:./.:./.:.:0:0:.:.
chr1_ref_v2	205355	.	C	T	.	PASS	IntersectsRepeat=0;RepeatCorrectionApplied=0	SAC:ACF:DF:PD:GT:SGT:SF:SV:SIG:MT:PAC	0,0,0,0:0:1:2:./.:./.:.:0	0,0,0,0:0:1:2:./.:./.:.:0:0:.:.	0,0,1,1:1:1:2:./.:./.:.:0:0:.:.	0,0,0,0:0:1:2:./.:./.:.:0:0:.:.
chr1_ref_v2	205369	.	G	A	.	PASS	IntersectsRepeat=0;RepeatCorrectionApplied=0	SAC:ACF:DF:PD:GT:SGT:SF:SV:SIG:MT:PAC	0,0,0,0:0:1:2:./.:./.:.:0	0,0,0,0:0:1:2:./.:./.:.:0:0:.:.	0,0,1,1:1:1:2:./.:./.:.:0:0:.:.	0,0,0,0:0:1:2:./.:./.:.:0:0:.:.
chr1_ref_v2	205386	.	G	T	.	PASS	IntersectsRepeat=0;RepeatCorrectionApplied=0	SAC:ACF:DF:PD:GT:SGT:SF:SV:SIG:MT:PAC	0,0,0,0:0:1:2:./.:./.:.:0	0,0,0,0:0:1:2:./.:./.:.:0:0:.:.	0,0,0,1:0:1:2:./.:./.:.:0:0:.:.	0,0,0,0:0:1:2:./.:./.:.:0:0:.:.
chr1_ref_v2	205388	.	A	ATGAT	.	PASS	IntersectsRepeat=1;RepeatCorrectionApplied=0	SAC:ACF:DF:PD:GT:SGT:SF:SV:SIG:MT:PAC	0,0,0,0:0:1:2:./.:./.:.:0	0,0,0,0:0:1:2:./.:./.:.:0:0:.:.	0,0,0,1:0:1:2:./.:./.:.:0:0:.:.	0,0,0,0:0:1:2:./.:./.:.:0:0:.:.
chr1_ref_v2	205391	.	A	G	.	PASS	IntersectsRepeat=1;RepeatCorrectionApplied=0	SAC:ACF:DF:PD:GT:SGT:SF:SV:SIG:MT:PAC	0,0,0,0:0:1:2:./.:./.:.:0	0,0,0,0:0:1:2:./.:./.:.:0:0:.:.	0,0,0,1:0:1:2:./.:./.:.:0:0:.:.	0,0,0,0:0:1:2:./.:./.:.:0:0:.:.
chr1_ref_v2	205399	.	C	T	.	PASS	IntersectsRepeat=1;RepeatCorrectionApplied=0	SAC:ACF:DF:PD:GT:SGT:SF:SV:SIG:MT:PAC	0,0,0,0:0:1:2:./.:./.:.:0	0,0,0,0:0:1:2:./.:./.:.:0:0:.:.	0,0,0,1:0:1:2:./.:./.:.:0:0:.:.	0,0,0,0:0:1:2:./.:./.:.:0:0:.:.
chr1_ref_v2	205402	.	A	G	.	PASS	IntersectsRepeat=1;RepeatCorrectionApplied=0	SAC:ACF:DF:PD:GT:SGT:SF:SV:SIG:MT:PAC	0,0,0,0:0:1:2:./.:./.:.:0	0,0,0,0:0:1:2:./.:./.:.:0:0:.:.	0,0,0,1:0:1:2:./.:./.:.:0:0:.:.	0,0,0,0:0:1:2:./.:./.:.:0:0:.:.
chr1_ref_v2	205477	.	T	C	.	ExcRegion	IntersectsRepeat=1;RepeatCorrectionApplied=0	SAC:ACF:DF:PD:GT:SGT:SF:SV:SIG:MT:PAC	0,0,0,0:0:1:2:./.:./.:.:0	0,0,0,1:0:1:2:./.:./.:.:0:0:.:.	0,0,0,0:0:1:2:./.:./.:.:0:0:.:.	0,0,0,0:0:1:2:./.:./.:.:0:0:.:.
chr1_ref_v2	205478	.	TTTGATAAC	T	.	ExcRegion	IntersectsRepeat=1;RepeatCorrectionApplied=0	SAC:ACF:DF:PD:GT:SGT:SF:SV:SIG:MT:PAC	0,0,0,0:0:1:2:./.:./.:.:0	0,0,0,1:0:1:2:./.:./.:.:0:0:.:.	0,0,0,0:0:1:2:./.:./.:.:0:0:.:.	0,0,0,0:0:1:2:./.:./.:.:0:0:.:.
chr1_ref_v2	205507	.	ATTG	A	.	ExcRegion	IntersectsRepeat=1;RepeatCorrectionApplied=1	SAC:ACF:DF:PD:GT:SGT:SF:SV:SIG:MT:PAC	0,0,0,0:0:1:2:./.:./.:.:0	0,0,0,1:0:1:2:./.:./.:.:0:0:.:.	0,0,0,0:0:1:2:./.:./.:.:0:0:.:.	0,0,0,0:0:1:2:./.:./.:.:0:0:.:.
chr1_ref_v2	206483	.	A	T	.	PASS	IntersectsRepeat=1;RepeatCorrectionApplied=0	SAC:ACF:DF:PD:GT:SGT:SF:SV:SIG:MT:PAC	0,0,10,0:0:1:2:./.:./.:.:0	0,0,6,1:1:1:2:./.:./.:.:0:0:.:.	0,0,2,0:0:1:2:./.:./.:.:0:0:.:.	0,0,4,0:0:1:2:./.:./.:.:0:0:.:.
chr1_ref_v2	206517	.	T	C	.	PASS	IntersectsRepeat=0;RepeatCorrectionApplied=0	SAC:ACF:DF:PD:GT:SGT:SF:SV:SIG:MT:PAC	0,0,5,0:0:1:2:./.:./.:.:0	0,0,0,1:0:1:2:./.:./.:.:0:0:.:.	0,0,1,1:1:1:2:./.:./.:.:0:0:.:.	0,0,3,0:0:1:2:./.:./.:.:0:0:.:.
chr1_ref_v2	206539	.	A	T	.	PASS	IntersectsRepeat=0;RepeatCorrectionApplied=0	SAC:ACF:DF:PD:GT:SGT:SF:SV:SIG:MT:PAC	0,0,1,0:0:1:2:./.:./.:.:0	0,0,0,0:0:1:2:./.:./.:.:0:0:.:.	0,0,0,1:0:1:2:./.:./.:.:0:0:.:.	0,0,2,0:0:1:2:./.:./.:.:0:0:.:.
chr1_ref_v2	206557	.	T	G	.	PASS	IntersectsRepeat=1;RepeatCorrectionApplied=0	SAC:ACF:DF:PD:GT:SGT:SF:SV:SIG:MT:PAC	0,0,0,0:0:1:2:./.:./.:.:0	0,0,0,0:0:1:2:./.:./.:.:0:0:.:.	0,0,0,1:0:1:2:./.:./.:.:0:0:.:.	0,0,1,0:0:1:2:./.:./.:.:0:0:.:.
chr1_ref_v2	206562	.	T	A	.	PASS	IntersectsRepeat=1;RepeatCorrectionApplied=0	SAC:ACF:DF:PD:GT:SGT:SF:SV:SIG:MT:PAC	0,0,0,0:0:1:2:./.:./.:.:0	0,0,0,0:0:1:2:./.:./.:.:0:0:.:.	0,0,0,1:0:1:2:./.:./.:.:0:0:.:.	0,0,0,0:0:1:2:./.:./.:.:0:0:.:.
chr1_ref_v2	206564	.	T	C	.	PASS	IntersectsRepeat=1;RepeatCorrectionApplied=0	SAC:ACF:DF:PD:GT:SGT:SF:SV:SIG:MT:PAC	0,0,0,0:0:1:2:./.:./.:.:0	0,0,0,0:0:1:2:./.:./.:.:0:0:.:.	0,0,0,1:0:1:2:./.:./.:.:0:0:.:.	0,0,0,0:0:1:2:./.:./.:.:0:0:.:.
chr1_ref_v2	206582	.	A	ACAATAAAGCC	.	PASS	IntersectsRepeat=0;RepeatCorrectionApplied=0	SAC:ACF:DF:PD:GT:SGT:SF:SV:SIG:MT:PAC	0,0,0,1:0:1:2:./.:./.:.:0	0,0,0,0:0:1:2:./.:./.:.:0:0:.:.	0,0,0,1:0:1:2:./.:./.:.:0:0:.:.	0,0,1,0:0:1:2:./.:./.:.:0:0:.:.
chr1_ref_v2	208954	.	G	A	.	PASS	IntersectsRepeat=0;RepeatCorrectionApplied=0	SAC:ACF:DF:PD:GT:SGT:SF:SV:SIG:MT:PAC	1,0,0,0:0:1:2:./.:./.:.:0	0,0,0,0:0:1:2:./.:./.:.:0:0:.:.	0,0,1,0:0:1:2:./.:./.:.:0:0:.:.	0,0,1,0:0:1:2:./.:./.:.:0:0:.:.
chr1_ref_v2	209581	.	G	GTGGAATTTCTCTTA	.	PASS	IntersectsRepeat=0;RepeatCorrectionApplied=0	SAC:ACF:DF:PD:GT:SGT:SF:SV:SIG:MT:PAC	0,0,1,1:1:1:2:./.:./.:.:0	0,0,0,0:0:1:2:./.:./.:.:0:0:.:.	0,0,0,0:0:1:2:./.:./.:.:0:0:.:.	0,0,0,0:0:1:2:./.:./.:.:0:0:.:.
chr1_ref_v2	209609	.	G	A	.	PASS	IntersectsRepeat=0;RepeatCorrectionApplied=0	SAC:ACF:DF:PD:GT:SGT:SF:SV:SIG:MT:PAC	0,0,1,1:1:1:2:./.:./.:.:0	0,0,0,0:0:1:2:./.:./.:.:0:0:.:.	0,0,0,0:0:1:2:./.:./.:.:0:0:.:.	0,0,0,0:0:1:2:./.:./.:.:0:0:.:.
chr1_ref_v2	209993	.	T	C	.	PASS	IntersectsRepeat=1;RepeatCorrectionApplied=0	SAC:ACF:DF:PD:GT:SGT:SF:SV:SIG:MT:PAC	0,0,0,0:0:1:2:./.:./.:.:0	0,0,0,0:0:1:2:./.:./.:.:0:0:.:.	0,0,0,1:0:1:2:./.:./.:.:0:0:.:.	0,0,0,0:0:1:2:./.:./.:.:0:0:.:.
chr1_ref_v2	211007	.	A	C	.	PASS	IntersectsRepeat=0;RepeatCorrectionApplied=0	SAC:ACF:DF:PD:GT:SGT:SF:SV:SIG:MT:PAC	0,0,0,0:0:1:2:./.:./.:.:0	0,0,0,0:0:1:2:./.:./.:.:0:0:.:.	0,0,0,0:0:1:2:./.:./.:.:0:0:.:.	0,0,0,1:0:1:2:./.:./.:.:0:0:.:.
chr1_ref_v2	211038	.	T	A	.	PASS	IntersectsRepeat=1;RepeatCorrectionApplied=0	SAC:ACF:DF:PD:GT:SGT:SF:SV:SIG:MT:PAC	0,0,0,0:0:1:2:./.:./.:.:0	0,0,0,0:0:1:2:./.:./.:.:0:0:.:.	0,0,0,0:0:1:2:./.:./.:.:0:0:.:.	0,0,0,1:0:1:2:./.:./.:.:0:0:.:.
chr1_ref_v2	211743	.	T	G	.	PASS	IntersectsRepeat=0;RepeatCorrectionApplied=0	SAC:ACF:DF:PD:GT:SGT:SF:SV:SIG:MT:PAC	0,0,0,1:0:1:2:./.:./.:.:0	0,0,0,0:0:1:2:./.:./.:.:0:0:.:.	0,0,0,0:0:1:2:./.:./.:.:0:0:.:.	0,0,0,0:0:1:2:./.:./.:.:0:0:.:.
chr1_ref_v2	211768	.	G	A	.	PASS	IntersectsRepeat=0;RepeatCorrectionApplied=0	SAC:ACF:DF:PD:GT:SGT:SF:SV:SIG:MT:PAC	0,0,0,1:0:1:2:./.:./.:.:0	0,0,0,0:0:1:2:./.:./.:.:0:0:.:.	0,0,0,0:0:1:2:./.:./.:.:0:0:.:.	0,0,0,0:0:1:2:./.:./.:.:0:0:.:.
chr1_ref_v2	213955	.	A	G	.	PASS	IntersectsRepeat=0;RepeatCorrectionApplied=0	SAC:ACF:DF:PD:GT:SGT:SF:SV:SIG:MT:PAC	0,0,1,0:0:1:2:./.:./.:.:0	0,0,0,0:0:1:2:./.:./.:.:0:0:.:.	0,0,0,0:0:1:2:./.:./.:.:0:0:.:.	0,0,0,0:0:1:2:./.:./.:.:0:0:.:.
chr1_ref_v2	213959	.	A	T	.	PASS	IntersectsRepeat=1;RepeatCorrectionApplied=0	SAC:ACF:DF:PD:GT:SGT:SF:SV:SIG:MT:PAC	0,0,1,0:0:1:2:./.:./.:.:0	0,0,0,0:0:1:2:./.:./.:.:0:0:.:.	0,0,0,0:0:1:2:./.:./.:.:0:0:.:.	0,0,0,0:0:1:2:./.:./.:.:0:0:.:.
chr1_ref_v2	213960	.	G	A	.	PASS	IntersectsRepeat=1;RepeatCorrectionApplied=0	SAC:ACF:DF:PD:GT:SGT:SF:SV:SIG:MT:PAC	0,0,1,0:0:1:2:./.:./.:.:0	0,0,0,0:0:1:2:./.:./.:.:0:0:.:.	0,0,0,0:0:1:2:./.:./.:.:0:0:.:.	0,0,0,0:0:1:2:./.:./.:.:0:0:.:.
chr1_ref_v2	213966	.	G	C	.	PASS	IntersectsRepeat=0;RepeatCorrectionApplied=0	SAC:ACF:DF:PD:GT:SGT:SF:SV:SIG:MT:PAC	0,0,1,0:0:1:2:./.:./.:.:0	0,0,0,0:0:1:2:./.:./.:.:0:0:.:.	0,0,0,0:0:1:2:./.:./.:.:0:0:.:.	0,0,0,0:0:1:2:./.:./.:.:0:0:.:.
chr1_ref_v2	215056	.	C	T	.	PASS	IntersectsRepeat=0;RepeatCorrectionApplied=0	SAC:ACF:DF:PD:GT:SGT:SF:SV:SIG:MT:PAC	0,0,1,0:0:1:2:./.:./.:.:0	0,0,1,0:0:1:2:./.:./.:.:0:0:.:.	0,0,1,0:0:1:2:./.:./.:.:0:0:.:.	0,0,3,0:0:1:2:./.:./.:.:0:0:.:.
chr1_ref_v2	215060	.	G	A	.	PASS	IntersectsRepeat=0;RepeatCorrectionApplied=0	SAC:ACF:DF:PD:GT:SGT:SF:SV:SIG:MT:PAC	0,0,3,0:0:1:2:./.:./.:.:0	0,0,1,0:0:1:2:./.:./.:.:0:0:.:.	0,0,2,0:0:1:2:./.:./.:.:0:0:.:.	0,0,3,0:0:1:2:./.:./.:.:0:0:.:.
chr1_ref_v2	215063	.	C	T	.	PASS	IntersectsRepeat=0;RepeatCorrectionApplied=0	SAC:ACF:DF:PD:GT:SGT:SF:SV:SIG:MT:PAC	0,0,3,0:0:1:2:./.:./.:.:0	0,0,1,0:0:1:2:./.:./.:.:0:0:.:.	0,0,2,0:0:1:2:./.:./.:.:0:0:.:.	0,0,2,0:0:1:2:./.:./.:.:0:0:.:.
chr1_ref_v2	218908	.	T	G	.	PASS	IntersectsRepeat=0;RepeatCorrectionApplied=0	SAC:ACF:DF:PD:GT:SGT:SF:SV:SIG:MT:PAC	112,0,38,0:1:1:2:0/0:0/1:0.5:0	54,0,21,0:1:1:2:0/0:0/1:0.5:0:0:.:.	85,0,31,0:1:1:2:0/0:0/1:0.5:0:0:.:.	110,0,21,0:1:1:2:0/0:0/1:0.25:0:0:.:.
chr1_ref_v2	219115	.	CTTTTTTTTTTTTTTTTT	C	.	PASS	IntersectsRepeat=1;RepeatCorrectionApplied=1	SAC:ACF:DF:PD:GT:SGT:SF:SV:SIG:MT:PAC	0,17,3,71:1:1:2:0/1:1/1:0.5:0	0,6,0,27:1:1:2:1/1:0/1:0.5:0:0:.:.	0,17,2,55:1:1:2:1/1:0/1:0.5:0:0:.:.	0,13,1,52:1:1:2:1/1:0/1:0.5:0:0:.:.
chr1_ref_v2	219137	.	T	C	.	PASS	IntersectsRepeat=1;RepeatCorrectionApplied=0	SAC:ACF:DF:PD:GT:SGT:SF:SV:SIG:MT:PAC	0,43,3,39:1:1:2:0/1:./.:.:0	0,10,1,17:1:1:2:0/1:1/1:0.25:0:0:.:.	2,38,0,35:1:1:2:0/1:./.:.:0:0:.:.	0,22,1,31:1:1:2:0/1:1/1:0.125:0:0:.:.
chr1_ref_v2	222737	.	T	C	.	PASS	IntersectsRepeat=0;RepeatCorrectionApplied=0	SAC:ACF:DF:PD:GT:SGT:SF:SV:SIG:MT:PAC	1,0,0,0:0:1:2:./.:./.:.:0	0,0,0,0:0:1:2:./.:./.:.:0:0:.:.	0,0,0,0:0:1:2:./.:./.:.:0:0:.:.	0,0,1,0:0:1:2:./.:./.:.:0:0:.:.
chr1_ref_v2	224800	.	T	C	.	PASS	IntersectsRepeat=1;RepeatCorrectionApplied=0	SAC:ACF:DF:PD:GT:SGT:SF:SV:SIG:MT:PAC	0,0,0,1:0:1:2:./.:./.:.:0	0,0,0,0:0:1:2:./.:./.:.:0:0:.:.	0,0,0,0:0:1:2:./.:./.:.:0:0:.:.	0,0,0,0:0:1:2:./.:./.:.:0:0:.:.
chr1_ref_v2	224803	.	T	TCATAATTTACATTCTTACG	.	PASS	IntersectsRepeat=0;RepeatCorrectionApplied=0	SAC:ACF:DF:PD:GT:SGT:SF:SV:SIG:MT:PAC	0,0,0,1:0:1:2:./.:./.:.:0	0,0,0,0:0:1:2:./.:./.:.:0:0:.:.	0,0,0,0:0:1:2:./.:./.:.:0:0:.:.	0,0,0,0:0:1:2:./.:./.:.:0:0:.:.
chr2_ref_v2	1099	.	A	G	.	ExcRegion	IntersectsRepeat=1;RepeatCorrectionApplied=0	SAC:ACF:DF:PD:GT:SGT:SF:SV:SIG:MT:PAC	0,0,0,0:0:1:2:./.:./.:.:0	1,0,0,0:0:1:2:./.:./.:.:0:0:.:.	1,1,0,0:1:1:2:./.:./.:.:0:0:.:.	0,0,1,1:1:1:2:./.:./.:.:0:0:.:.
chr2_ref_v2	3923	.	C	G	.	ExcRegion	IntersectsRepeat=0;RepeatCorrectionApplied=0	SAC:ACF:DF:PD:GT:SGT:SF:SV:SIG:MT:PAC	0,0,0,0:0:1:2:./.:./.:.:0	0,0,0,0:0:1:2:./.:./.:.:0:0:.:.	0,0,0,1:0:1:2:./.:./.:.:0:0:.:.	0,0,0,0:0:1:2:./.:./.:.:0:0:.:.
chr2_ref_v2	3929	.	C	T	.	ExcRegion	IntersectsRepeat=0;RepeatCorrectionApplied=0	SAC:ACF:DF:PD:GT:SGT:SF:SV:SIG:MT:PAC	0,0,0,0:0:1:2:./.:./.:.:0	0,0,0,0:0:1:2:./.:./.:.:0:0:.:.	0,0,0,1:0:1:2:./.:./.:.:0:0:.:.	0,0,0,0:0:1:2:./.:./.:.:0:0:.:.
chr2_ref_v2	6059	.	A	C	.	ExcRegion	IntersectsRepeat=0;RepeatCorrectionApplied=0	SAC:ACF:DF:PD:GT:SGT:SF:SV:SIG:MT:PAC	297,67,0,62:1:1:2:./.:./.:.:0	67,18,0,10:1:1:2:./.:./.:.:0:0:.:.	213,40,0,68:1:1:2:./.:./.:.:0:0:.:.	271,71,1,77:1:1:2:./.:./.:.:0:0:.:.
chr2_ref_v2	7024	.	G	A	.	PASS	IntersectsRepeat=0;RepeatCorrectionApplied=0	SAC:ACF:DF:PD:GT:SGT:SF:SV:SIG:MT:PAC	186,216,4,8:1:1:2:0/0:0/1:0.125:0	79,76,6,31:1:1:2:0/0:0/1:0.5:0:1:.:.	145,166,1,17:1:1:2:0/0:0/1:0.125:0:0:.:.	232,238,7,41:1:1:2:0/0:0/1:0.25:0:0:.:.
chr2_ref_v2	7509	.	C	CA	.	PASS	IntersectsRepeat=1;RepeatCorrectionApplied=0	SAC:ACF:DF:PD:GT:SGT:SF:SV:SIG:MT:PAC	0,0,5,0:0:1:2:./.:./.:.:0	0,0,0,0:0:1:2:./.:./.:.:0:0:.:.	0,0,3,0:0:1:2:./.:./.:.:0:0:.:.	0,0,7,0:0:1:2:./.:./.:.:0:0:.:.
chr2_ref_v2	7510	.	G	A	.	PASS	IntersectsRepeat=1;RepeatCorrectionApplied=0	SAC:ACF:DF:PD:GT:SGT:SF:SV:SIG:MT:PAC	0,0,5,0:0:1:2:./.:./.:.:0	0,0,0,0:0:1:2:./.:./.:.:0:0:.:.	0,0,3,0:0:1:2:./.:./.:.:0:0:.:.	0,0,7,0:0:1:2:./.:./.:.:0:0:.:.
chr2_ref_v2	9020	.	G	GA	.	ExcRegion	IntersectsRepeat=1;RepeatCorrectionApplied=1	SAC:ACF:DF:PD:GT:SGT:SF:SV:SIG:MT:PAC	3,16,23,44:1:1:2:./.:./.:.:0	7,11,18,27:1:1:2:./.:./.:.:0:0:.:.	2,11,16,21:1:1:2:./.:./.:.:0:0:.:.	1,17,36,33:1:1:2:./.:./.:.:0:0:.:.
chr2_ref_v2	14548	.	A	C	.	PASS	IntersectsRepeat=0;RepeatCorrectionApplied=0	SAC:ACF:DF:PD:GT:SGT:SF:SV:SIG:MT:PAC	266,43,1,74:1:1:2:0/0:0/1:0.5:0	139,29,0,33:1:1:2:0/0:0/1:0.25:0:0:.:.	188,21,0,60:1:1:2:0/0:0/1:0.5:0:0:.:.	257,30,0,74:1:1:2:0/0:0/1:0.5:0:0:.:.
chr2_ref_v2	19054	.	T	G	.	PASS	IntersectsRepeat=0;RepeatCorrectionApplied=0	SAC:ACF:DF:PD:GT:SGT:SF:SV:SIG:MT:PAC	52,326,61,0:1:1:2:0/0:0/1:0.25:0	21,141,27,1:1:1:2:0/0:0/1:0.25:0:0:.:.	37,235,54,0:1:1:2:0/0:0/1:0.25:0:0:.:.	43,318,69,0:1:1:2:0/0:0/1:0.25:0:0:.:.
chr2_ref_v2	30208	.	T	C	.	ExcRegion	IntersectsRepeat=0;RepeatCorrectionApplied=0	SAC:ACF:DF:PD:GT:SGT:SF:SV:SIG:MT:PAC	0,0,0,1:0:1:2:./.:./.:.:0	0,0,0,0:0:1:2:./.:./.:.:0:0:.:.	0,0,0,0:0:1:2:./.:./.:.:0:0:.:.	0,0,0,0:0:1:2:./.:./.:.:0:0:.:.
chr2_ref_v2	31472	.	G	A	.	ExcRegion	IntersectsRepeat=1;RepeatCorrectionApplied=0	SAC:ACF:DF:PD:GT:SGT:SF:SV:SIG:MT:PAC	0,0,0,0:0:1:2:./.:./.:.:0	0,0,0,0:0:1:2:./.:./.:.:0:0:.:.	0,0,0,0:0:1:2:./.:./.:.:0:0:.:.	0,0,0,1:0:1:2:./.:./.:.:0:0:.:.
chr2_ref_v2	34610	.	T	A	.	ExcRegion	IntersectsRepeat=1;RepeatCorrectionApplied=0	SAC:ACF:DF:PD:GT:SGT:SF:SV:SIG:MT:PAC	0,0,1,0:0:1:2:./.:./.:.:0	0,0,0,0:0:1:2:./.:./.:.:0:0:.:.	0,0,0,0:0:1:2:./.:./.:.:0:0:.:.	0,0,0,0:0:1:2:./.:./.:.:0:0:.:.
chr2_ref_v2	35483	.	C	T	.	ExcRegion	IntersectsRepeat=1;RepeatCorrectionApplied=0	SAC:ACF:DF:PD:GT:SGT:SF:SV:SIG:MT:PAC	0,0,269,0:0:1:2:./.:./.:.:0	0,0,125,0:0:1:2:./.:./.:.:0:0:.:.	0,0,143,0:0:1:2:./.:./.:.:0:0:.:.	0,0,164,0:0:1:2:./.:./.:.:0:0:.:.
chr2_ref_v2	38247	.	A	C	.	PASS	IntersectsRepeat=0;RepeatCorrectionApplied=0	SAC:ACF:DF:PD:GT:SGT:SF:SV:SIG:MT:PAC	289,27,0,44:1:1:2:0/0:0/1:0.25:0	122,16,0,10:1:1:2:0/0:0/1:0.125:0:0:.:.	177,24,0,36:1:1:2:0/0:0/1:0.25:0:0:.:.	287,38,0,60:1:1:2:0/0:0/1:0.25:0:0:.:.
chr2_ref_v2	38962	.	A	T	.	PASS	IntersectsRepeat=1;RepeatCorrectionApplied=0	SAC:ACF:DF:PD:GT:SGT:SF:SV:SIG:MT:PAC	181,93,0,0:1:1:2:0/0:./.:.:0	74,48,68,30:1:1:2:0/1:0/0:0.125:0:1:g.38962A>T:0	134,64,0,0:1:1:2:0/0:./.:.:0:0:.:.	179,111,0,0:1:1:2:0/0:./.:.:0:0:.:.
chr2_ref_v2	43130	.	G	T	.	PASS	IntersectsRepeat=1;RepeatCorrectionApplied=0	SAC:ACF:DF:PD:GT:SGT:SF:SV:SIG:MT:PAC	40,140,27,7:1:1:2:0/0:0/1:0.25:0	40,66,15,5:1:1:2:0/0:0/1:0.25:1:0:.:.	23,115,15,0:1:1:2:0/0:0/1:0.25:0:0:.:.	40,129,33,3:1:1:2:0/0:0/1:0.25:0:0:.:.
chr2_ref_v2	43132	.	G	T	.	PASS	IntersectsRepeat=1;RepeatCorrectionApplied=0	SAC:ACF:DF:PD:GT:SGT:SF:SV:SIG:MT:PAC	47,139,2,8:1:1:2:0/0:0/1:0.125:0	43,70,2,6:1:1:2:0/0:0/1:0.125:0:0:.:.	31,116,3,0:1:1:2:0/0:./.:.:0:0:.:.	55,130,10,3:1:1:2:0/0:0/1:0.125:0:0:.:.
chr2_ref_v2	43340	.	T	G	.	PASS	IntersectsRepeat=1;RepeatCorrectionApplied=0	SAC:ACF:DF:PD:GT:SGT:SF:SV:SIG:MT:PAC	94,156,73,0:1:1:2:0/0:0/1:0.5:0	62,90,22,0:1:1:2:0/0:0/1:0.25:0:0:.:.	64,109,57,0:1:1:2:0/0:0/1:0.5:0:0:.:.	86,186,77,0:1:1:2:0/0:0/1:0.5:0:0:.:.
chr2_ref_v2	71621	.	TAGA	T	.	PASS	IntersectsRepeat=1;RepeatCorrectionApplied=1	SAC:ACF:DF:PD:GT:SGT:SF:SV:SIG:MT:PAC	0,0,245,187:1:1:2:1/1:./.:.:0	0,0,95,94:1:1:2:1/1:./.:.:0:0:.:.	0,0,171,146:1:1:2:1/1:./.:.:0:0:.:.	0,0,249,216:1:1:2:1/1:./.:.:0:0:.:.
chr2_ref_v2	71820	.	C	CTT,CTTT	.	PASS	IntersectsRepeat=1;RepeatCorrectionApplied=1	SAC:ACF:DF:PD:GT:SGT:SF:SV:SIG:MT:PAC	1,1,5,13,119,90:1:1:2:2/2:./.:.:0	0,2,3,12,53,71:1:1:2:2/2:./.:.:0:0:.:.	3,1,8,10,65,68:1:1:2:2/2:./.:.:0:0:.:.	2,3,6,10,107,101:1:1:2:2/2:./.:.:0:0:.:.
chr2_ref_v2	72351	.	A	ACAACAACAG	.	PASS	IntersectsRepeat=1;RepeatCorrectionApplied=0	SAC:ACF:DF:PD:GT:SGT:SF:SV:SIG:MT:PAC	3,4,1,11:1:0:2:./.:./.:.:0	1,1,1,7:1:0:2:./.:./.:.:0:0:.:.	3,4,1,10:1:0:2:./.:./.:.:0:0:.:.	9,4,0,12:1:1:2:0/1:./.:.:0:0:.:.
chr2_ref_v2	72363	.	A	ACAACAG	.	PASS	IntersectsRepeat=1;RepeatCorrectionApplied=0	SAC:ACF:DF:PD:GT:SGT:SF:SV:SIG:MT:PAC	3,13,1,1:1:0:2:./.:./.:.:0	0,4,1,0:1:1:2:./.:./.:.:0:0:.:.	1,8,3,1:1:0:2:./.:./.:.:0:0:.:.	3,12,6,7:1:1:2:0/1:0/0:0.125:0:0:.:.
chr2_ref_v2	77884	.	T	G	.	PASS	IntersectsRepeat=0;RepeatCorrectionApplied=0	SAC:ACF:DF:PD:GT:SGT:SF:SV:SIG:MT:PAC	66,210,78,0:1:1:2:0/0:0/1:0.5:0	62,138,38,0:1:1:2:0/0:0/1:0.25:0:0:.:.	60,157,87,0:1:1:2:0/0:0/1:0.5:0:0:.:.	86,234,104,0:1:1:2:0/0:0/1:0.5:0:0:.:.
chr2_ref_v2	84395	.	C	CAA,CAAA	.	PASS	IntersectsRepeat=1;RepeatCorrectionApplied=1	SAC:ACF:DF:PD:GT:SGT:SF:SV:SIG:MT:PAC	14,2,84,28,16,16:1:1:2:1/2:0/1:0.25:0	4,2,54,19,13,4:1:1:2:1/1:0/1:0.125:0:0:.:.	6,1,72,19,14,4:1:1:2:1/1:0/1:0.125:0:0:.:.	12,2,121,33,7,16:1:1:2:1/1:0/1:0.125:0:0:.:.
chr2_ref_v2	88121	.	CT	C	.	PASS	IntersectsRepeat=1;RepeatCorrectionApplied=1	SAC:ACF:DF:PD:GT:SGT:SF:SV:SIG:MT:PAC	14,7,67,131:1:1:2:1/1:0/1:0.125:0	10,5,49,80:1:1:2:1/1:0/1:0.125:0:0:.:.	11,2,40,87:1:1:2:1/1:0/1:0.125:0:0:.:.	8,8,54,127:1:1:2:1/1:0/1:0.125:0:0:.:.
chr2_ref_v2	115429	.	G	GAAAAAAAAAA	.	PASS	IntersectsRepeat=1;RepeatCorrectionApplied=1	SAC:ACF:DF:PD:GT:SGT:SF:SV:SIG:MT:PAC	9,22,29,83:1:1:2:0/1:1/1:0.5:1	4,21,21,60:1:1:2:1/1:0/1:0.5:0:0:.:.	9,13,15,48:1:1:2:1/1:0/1:0.5:1:0:.:.	16,17,27,90:1:1:2:1/1:0/1:0.5:1:0:.:.
chr2_ref_v2	122594	.	T	TTA	.	PASS	IntersectsRepeat=1;RepeatCorrectionApplied=1	SAC:ACF:DF:PD:GT:SGT:SF:SV:SIG:MT:PAC	5,2,59,108:1:1:2:1/1:0/1:0.125:0	7,1,52,89:1:1:2:1/1:0/1:0.125:0:0:.:.	5,0,35,89:1:1:2:1/1:0/1:0.125:0:0:.:.	9,1,50,108:1:1:2:1/1:0/1:0.125:0:0:.:.
chr2_ref_v2	127626	.	C	CT,CTT	.	PASS	IntersectsRepeat=1;RepeatCorrectionApplied=1	SAC:ACF:DF:PD:GT:SGT:SF:SV:SIG:MT:PAC	1,10,7,56,12,3:1:1:2:1/1:1/2:0.25:0	3,13,13,30,6,2:1:1:2:1/1:0/1:0.25:0:0:.:.	1,7,7,32,4,1:1:1:2:1/1:0/1:0.125:0:0:.:.	5,7,8,51,6,4:1:1:2:1/1:1/2:0.125:0:0:.:.
chr2_ref_v2	133016	.	T	TGAAGAGGATGAAGACAATGGTGATGGA	.	PASS	IntersectsRepeat=0;RepeatCorrectionApplied=0	SAC:ACF:DF:PD:GT:SGT:SF:SV:SIG:MT:PAC	0,3,108,95:1:1:2:1/1:./.:.:0	0,0,38,57:1:1:2:1/1:./.:.:0:0:.:.	0,0,75,66:1:1:2:1/1:./.:.:0:0:.:.	0,0,115,104:1:1:2:1/1:./.:.:0:0:.:.
chr2_ref_v2	133860	.	CATATATAT	C	.	PASS	IntersectsRepeat=1;RepeatCorrectionApplied=1	SAC:ACF:DF:PD:GT:SGT:SF:SV:SIG:MT:PAC	0,1,66,87:1:1:2:1/1:./.:.:0	0,1,85,85:1:1:2:1/1:./.:.:0:0:.:.	1,0,51,65:1:1:2:1/1:./.:.:0:0:.:.	1,1,64,72:1:1:2:1/1:./.:.:0:0:.:.
chr2_ref_v2	137646	.	TAAAAAAAAAA	T	.	PASS	IntersectsRepeat=1;RepeatCorrectionApplied=1	SAC:ACF:DF:PD:GT:SGT:SF:SV:SIG:MT:PAC	43,28,1,6:1:1:2:0/0:0/1:0.25:0	17,12,3,4:1:1:2:0/0:0/1:0.5:0:0:.:.	29,12,3,5:1:1:2:0/0:0/1:0.25:0:0:.:.	29,24,3,8:1:1:2:0/0:0/1:0.25:0:0:.:.
chr2_ref_v2	138265	.	ATT	A,AT	.	PASS	IntersectsRepeat=1;RepeatCorrectionApplied=1	SAC:ACF:DF:PD:GT:SGT:SF:SV:SIG:MT:PAC	0,0,101,109,4,4:1:1:2:1/1:./.:.:0	1,0,59,62,6,3:1:1:2:1/1:./.:.:0:0:.:.	1,0,72,79,5,1:1:1:2:1/1:./.:.:0:0:.:.	0,0,113,95,5,4:1:1:2:1/1:./.:.:0:0:.:.
chr2_ref_v2	143855	.	GA	G	.	PASS	IntersectsRepeat=1;RepeatCorrectionApplied=1	SAC:ACF:DF:PD:GT:SGT:SF:SV:SIG:MT:PAC	95,126,6,10:1:1:2:0/0:./.:.:0	54,87,7,10:1:1:2:0/0:0/1:0.125:0:0:.:.	57,81,2,11:1:1:2:0/0:0/1:0.125:0:0:.:.	86,121,4,13:1:1:2:0/0:0/1:0.125:0:0:.:.
chr2_ref_v2	145890	.	GAA	G	.	PASS	IntersectsRepeat=1;RepeatCorrectionApplied=1	SAC:ACF:DF:PD:GT:SGT:SF:SV:SIG:MT:PAC	28,38,6,4:1:1:2:0/0:0/1:0.25:0	34,22,3,10:1:1:2:0/0:0/1:0.5:0:0:.:.	14,19,2,2:1:1:2:0/0:0/1:0.25:0:0:.:.	35,39,2,7:1:1:2:0/0:0/1:0.25:0:0:.:.
chr2_ref_v2	165893	.	C	CTT	.	PASS	IntersectsRepeat=1;RepeatCorrectionApplied=1	SAC:ACF:DF:PD:GT:SGT:SF:SV:SIG:MT:PAC	0,8,6,14:1:1:2:0/1:1/1:0.25:0	0,5,6,5:1:0:2:./.:./.:.:0:0:.:.	0,3,1,6:1:0:2:./.:./.:.:0:0:.:.	0,9,5,16:1:1:2:0/1:1/1:0.25:0:0:.:.
chr2_ref_v2	165918	.	C	T	.	PASS	IntersectsRepeat=1;RepeatCorrectionApplied=0	SAC:ACF:DF:PD:GT:SGT:SF:SV:SIG:MT:PAC	36,74,12,18:1:1:2:0/0:0/1:0.5:0	29,46,4,9:1:1:2:0/0:0/1:0.25:0:0:.:.	25,47,8,13:1:1:2:0/0:0/1:0.5:1:0:.:.	38,79,9,10:1:1:2:0/0:0/1:0.25:1:0:.:.
chr2_ref_v2	165920	.	C	T	.	PASS	IntersectsRepeat=1;RepeatCorrectionApplied=0	SAC:ACF:DF:PD:GT:SGT:SF:SV:SIG:MT:PAC	46,77,10,18:1:1:2:0/0:0/1:0.5:0	40,45,3,9:1:1:2:0/0:0/1:0.25:0:0:.:.	31,47,5,13:1:1:2:0/0:0/1:0.5:1:0:.:.	45,81,5,10:1:1:2:0/0:0/1:0.25:0:0:.:.
chr2_ref_v2	165922	.	C	T	.	PASS	IntersectsRepeat=1;RepeatCorrectionApplied=0	SAC:ACF:DF:PD:GT:SGT:SF:SV:SIG:MT:PAC	53,76,9,18:1:1:2:0/0:0/1:0.25:0	45,45,3,9:1:1:2:0/0:0/1:0.25:0:0:.:.	41,50,5,12:1:1:2:0/0:0/1:0.25:1:0:.:.	50,82,5,10:1:1:2:0/0:0/1:0.25:0:0:.:.
chr2_ref_v2	167969	.	C	CA	.	PASS	IntersectsRepeat=1;RepeatCorrectionApplied=1	SAC:ACF:DF:PD:GT:SGT:SF:SV:SIG:MT:PAC	6,0,37,9:1:1:2:1/1:./.:.:0	2,0,22,4:1:1:2:1/1:./.:.:0:0:.:.	3,0,28,12:1:1:2:1/1:./.:.:0:0:.:.	7,1,49,7:1:1:2:1/1:./.:.:0:0:.:.
chr2_ref_v2	174705	.	A	AT	.	PASS	IntersectsRepeat=1;RepeatCorrectionApplied=1	SAC:ACF:DF:PD:GT:SGT:SF:SV:SIG:MT:PAC	1,40,9,13:1:1:2:0/1:0/0:0.25:0	1,30,22,6:1:1:2:0/1:1/1:0.125:0:0:.:.	0,39,8,5:1:1:2:0/1:0/0:0.5:0:0:.:.	0,58,11,8:1:1:2:0/1:0/0:0.5:0:0:.:.
chr2_ref_v2	202294	.	A	C	.	PASS	IntersectsRepeat=0;RepeatCorrectionApplied=0	SAC:ACF:DF:PD:GT:SGT:SF:SV:SIG:MT:PAC	155,31,0,57:1:1:2:0/0:0/1:0.5:0	65,11,0,16:1:1:2:0/0:0/1:0.5:0:0:.:.	137,32,0,47:1:1:2:0/0:0/1:0.5:0:0:.:.	187,37,0,55:1:1:2:0/0:0/1:0.5:0:0:.:.
chr2_ref_v2	221279	.	AGT	A	.	ExcRegion	IntersectsRepeat=1;RepeatCorrectionApplied=1	SAC:ACF:DF:PD:GT:SGT:SF:SV:SIG:MT:PAC	0,0,0,1:0:1:2:./.:./.:.:0	0,0,0,15:0:1:2:./.:./.:.:0:0:.:.	0,0,0,1:0:1:2:./.:./.:.:0:0:.:.	0,0,0,2:0:1:2:./.:./.:.:0:0:.:.
chr2_ref_v2	246149	.	C	CTCAGCAACAATATACTGGGACCGT	.	PASS	IntersectsRepeat=1;RepeatCorrectionApplied=0	SAC:ACF:DF:PD:GT:SGT:SF:SV:SIG:MT:PAC	95,148,0,0:1:1:2:0/0:./.:.:0	23,45,7,11:1:1:2:0/0:0/1:0.5:1:1:.:	81,116,0,0:1:1:2:0/0:./.:.:0:0:.:.	87,146,0,0:1:1:2:0/0:./.:.:0:0:.:.
chr2_ref_v2	259745	.	C	T	.	ExcRegion	IntersectsRepeat=0;RepeatCorrectionApplied=0	SAC:ACF:DF:PD:GT:SGT:SF:SV:SIG:MT:PAC	0,0,0,67:0:1:2:./.:./.:.:0	0,0,0,52:0:1:2:./.:./.:.:0:0:.:.	0,0,0,28:0:1:2:./.:./.:.:0:0:.:.	0,0,0,33:0:1:2:./.:./.:.:0:0:.:.
chr2_ref_v2	260031	.	C	A	.	ExcRegion	IntersectsRepeat=1;RepeatCorrectionApplied=0	SAC:ACF:DF:PD:GT:SGT:SF:SV:SIG:MT:PAC	0,0,0,0:0:1:2:./.:./.:.:0	0,1,0,1:1:1:2:./.:./.:.:0:0:.:.	0,0,0,0:0:1:2:./.:./.:.:0:0:.:.	0,0,0,0:0:1:2:./.:./.:.:0:0:.:.
chr2_ref_v2	260481	.	C	A	.	ExcRegion	IntersectsRepeat=0;RepeatCorrectionApplied=0	SAC:ACF:DF:PD:GT:SGT:SF:SV:SIG:MT:PAC	0,0,0,0:0:1:2:./.:./.:.:0	0,0,0,0:0:1:2:./.:./.:.:0:0:.:.	0,0,0,0:0:1:2:./.:./.:.:0:0:.:.	0,0,1,1:1:1:2:./.:./.:.:0:0:.:.
chr2_ref_v2	263125	.	GC	G	.	ExcRegion	IntersectsRepeat=0;RepeatCorrectionApplied=0	SAC:ACF:DF:PD:GT:SGT:SF:SV:SIG:MT:PAC	0,0,0,0:0:1:2:./.:./.:.:0	0,0,3,0:0:1:2:./.:./.:.:0:0:.:.	0,0,0,0:0:1:2:./.:./.:.:0:0:.:.	0,0,3,0:0:1:2:./.:./.:.:0:0:.:.
chr2_ref_v2	265361	.	G	T	.	ExcRegion	IntersectsRepeat=1;RepeatCorrectionApplied=0	SAC:ACF:DF:PD:GT:SGT:SF:SV:SIG:MT:PAC	5,0,182,0:1:1:2:./.:./.:.:0	6,0,79,0:1:1:2:./.:./.:.:0:0:.:.	5,0,105,0:1:1:2:./.:./.:.:0:0:.:.	5,0,155,0:1:1:2:./.:./.:.:0:0:.:.
chr2_ref_v2	270639	.	GA	G	.	PASS	IntersectsRepeat=1;RepeatCorrectionApplied=1	SAC:ACF:DF:PD:GT:SGT:SF:SV:SIG:MT:PAC	86,80,19,11:1:1:2:0/0:0/1:0.125:0	66,39,5,9:1:1:2:0/0:0/1:0.125:0:0:.:.	69,53,12,5:1:1:2:0/0:0/1:0.125:0:0:.:.	96,96,13,8:1:1:2:0/0:./.:.:0:0:.:.
chr2_ref_v2	270836	.	CT	C	.	PASS	IntersectsRepeat=1;RepeatCorrectionApplied=1	SAC:ACF:DF:PD:GT:SGT:SF:SV:SIG:MT:PAC	53,108,6,17:1:1:2:0/0:0/1:0.125:0	55,67,4,4:1:1:2:0/0:./.:.:0:0:.:.	46,100,1,4:1:1:2:0/0:./.:.:0:0:.:.	71,119,7,9:1:1:2:0/0:0/1:0.125:0:0:.:.
chr2_ref_v2	271966	.	A	C	.	PASS	IntersectsRepeat=0;RepeatCorrectionApplied=0	SAC:ACF:DF:PD:GT:SGT:SF:SV:SIG:MT:PAC	109,27,0,61:1:1:2:0/1:0/0:0.25:0	72,32,0,25:1:1:2:0/1:0/0:0.5:1:0:.:.	85,14,1,34:1:1:2:0/1:0/0:0.5:0:0:.:.	108,37,0,43:1:1:2:0/1:0/0:0.5:1:0:.:.
chr2_ref_v2	276703	.	G	T	.	PASS	IntersectsRepeat=0;RepeatCorrectionApplied=0	SAC:ACF:DF:PD:GT:SGT:SF:SV:SIG:MT:PAC	47,232,35,0:1:1:2:0/0:0/1:0.25:0	44,97,11,0:1:1:2:0/0:0/1:0.125:0:0:.:.	30,145,34,0:1:1:2:0/0:0/1:0.25:0:0:.:.	53,219,42,0:1:1:2:0/0:0/1:0.25:0:0:.:.
chr2_ref_v2	277044	.	A	C	.	PASS	IntersectsRepeat=0;RepeatCorrectionApplied=0	SAC:ACF:DF:PD:GT:SGT:SF:SV:SIG:MT:PAC	220,47,0,56:1:1:2:0/0:0/1:0.25:0	92,36,0,17:1:1:2:0/0:0/1:0.25:0:0:.:.	169,24,0,42:1:1:2:0/0:0/1:0.5:0:0:.:.	205,44,0,54:1:1:2:0/0:0/1:0.5:0:0:.:.
chr2_ref_v2	283116	.	G	T	.	PASS	IntersectsRepeat=0;RepeatCorrectionApplied=0	SAC:ACF:DF:PD:GT:SGT:SF:SV:SIG:MT:PAC	29,141,77,0:1:1:2:0/1:0/0:0.25:0	43,78,10,0:1:1:2:0/0:0/1:0.125:0:0:.:.	28,131,49,0:1:1:2:0/1:0/0:0.5:0:0:.:.	34,151,49,1:1:1:2:0/1:0/0:0.5:0:0:.:.
chr2_ref_v2	283124	.	C	T	.	PASS	IntersectsRepeat=1;RepeatCorrectionApplied=0	SAC:ACF:DF:PD:GT:SGT:SF:SV:SIG:MT:PAC	40,141,53,0:1:1:2:0/0:0/1:0.5:0	39,75,4,1:1:1:2:0/0:0/1:0.125:0:0:.:.	29,130,44,0:1:1:2:0/0:0/1:0.5:0:0:.:.	54,163,37,0:1:1:2:0/0:0/1:0.25:0:0:.:.
chr2_ref_v2	300012	.	GAA	G	.	PASS	IntersectsRepeat=1;RepeatCorrectionApplied=1	SAC:ACF:DF:PD:GT:SGT:SF:SV:SIG:MT:PAC	44,51,3,10:1:1:2:0/0:0/1:0.25:0	19,20,2,7:1:1:2:0/0:0/1:0.5:0:0:.:.	31,27,1,3:1:1:2:0/0:0/1:0.125:0:0:.:.	38,43,0,7:1:1:2:0/0:0/1:0.25:0:0:.:.
chr2_ref_v2	304454	.	G	T	.	PASS	IntersectsRepeat=1;RepeatCorrectionApplied=0	SAC:ACF:DF:PD:GT:SGT:SF:SV:SIG:MT:PAC	151,149,23,20:1:1:2:0/0:0/1:0.25:1	51,51,64,48:1:1:2:0/1:./.:.:0:1:g.304454G>T:0	156,155,0,0:1:1:2:0/0:./.:.:0:0:.:.	200,196,0,0:1:1:2:0/0:./.:.:0:1:.:
chr2_ref_v2	310732	.	C	G	.	PASS	IntersectsRepeat=0;RepeatCorrectionApplied=0	SAC:ACF:DF:PD:GT:SGT:SF:SV:SIG:MT:PAC	132,101,50,41:1:1:2:0/0:0/1:0.5:1	71,50,0,0:1:1:2:0/0:./.:.:0:1:.:	145,117,0,0:1:1:2:0/0:./.:.:0:1:.:	163,158,0,0:1:1:2:0/0:./.:.:0:1:.:
chr2_ref_v2	316928	.	C	CA	.	PASS	IntersectsRepeat=1;RepeatCorrectionApplied=1	SAC:ACF:DF:PD:GT:SGT:SF:SV:SIG:MT:PAC	9,9,3,8:1:1:2:0/1:0/0:0.25:0	4,8,9,12:1:1:2:1/1:0/1:0.5:0:0:.:.	6,3,5,10:1:1:2:1/1:0/1:0.5:0:0:.:.	21,6,6,9:1:1:2:0/1:0/0:0.25:0:0:.:.
chr2_ref_v2	352393	.	A	C	.	PASS	IntersectsRepeat=0;RepeatCorrectionApplied=0	SAC:ACF:DF:PD:GT:SGT:SF:SV:SIG:MT:PAC	204,46,0,55:1:1:2:0/0:0/1:0.5:0	121,44,0,17:1:1:2:0/0:0/1:0.25:0:0:.:.	169,49,0,41:1:1:2:0/0:0/1:0.25:0:0:.:.	250,54,0,64:1:1:2:0/0:0/1:0.25:0:0:.:.
chr2_ref_v2	364929	.	C	A	.	PASS	IntersectsRepeat=1;RepeatCorrectionApplied=0	SAC:ACF:DF:PD:GT:SGT:SF:SV:SIG:MT:PAC	187,20,0,56:1:1:2:0/0:0/1:0.5:0	72,23,0,13:1:1:2:0/0:0/1:0.25:0:0:.:.	140,23,0,51:1:1:2:0/0:0/1:0.5:0:0:.:.	207,20,0,49:1:1:2:0/0:0/1:0.5:0:0:.:.
chr2_ref_v2	369767	.	CT	C	.	PASS	IntersectsRepeat=1;RepeatCorrectionApplied=1	SAC:ACF:DF:PD:GT:SGT:SF:SV:SIG:MT:PAC	79,70,7,15:1:1:2:0/0:./.:.:0	39,57,4,4:1:1:2:0/0:./.:.:0:0:.:.	53,65,3,2:1:1:2:0/0:./.:.:0:0:.:.	80,106,6,16:1:1:2:0/0:./.:.:0:0:.:.
chr2_ref_v2	386187	.	C	CAA	.	PASS	IntersectsRepeat=1;RepeatCorrectionApplied=1	SAC:ACF:DF:PD:GT:SGT:SF:SV:SIG:MT:PAC	13,3,9,9:1:1:2:0/1:./.:.:0	8,7,10,9:1:1:2:0/1:1/1:0.125:0:0:.:.	13,3,3,10:1:1:2:0/1:0/0:0.125:0:0:.:.	11,3,8,17:1:1:2:0/1:1/1:0.25:0:0:.:.
chr2_ref_v2	392499	.	A	AT	.	PASS	IntersectsRepeat=1;RepeatCorrectionApplied=0	SAC:ACF:DF:PD:GT:SGT:SF:SV:SIG:MT:PAC	1,0,118,117:1:1:2:1/1:./.:.:0	0,0,59,60:1:1:2:1/1:./.:.:0:0:.:.	0,0,120,103:1:1:2:1/1:./.:.:0:0:.:.	0,1,144,163:1:1:2:1/1:./.:.:0:0:.:.
chr2_ref_v2	392853	.	A	ATCTTTCCTCTGCATTTTCTTTCCTCTGCATTT	.	PASS	IntersectsRepeat=0;RepeatCorrectionApplied=0	SAC:ACF:DF:PD:GT:SGT:SF:SV:SIG:MT:PAC	1,0,3,4:1:0:2:./.:./.:.:0	0,1,5,8:1:0:2:./.:./.:.:0:0:.:.	0,0,1,4:1:0:2:./.:./.:.:0:0:.:.	0,0,2,9:1:0:2:./.:./.:.:0:0:.:.
chr2_ref_v2	406410	.	GA	G	.	PASS	IntersectsRepeat=1;RepeatCorrectionApplied=1	SAC:ACF:DF:PD:GT:SGT:SF:SV:SIG:MT:PAC	101,134,14,19:1:1:2:0/0:0/1:0.125:0	73,103,8,20:1:1:2:0/0:0/1:0.125:0:0:.:.	68,93,3,14:1:1:2:0/0:./.:.:0:0:.:.	98,149,10,21:1:1:2:0/0:0/1:0.125:0:0:.:.
chr2_ref_v2	410947	.	A	C	.	PASS	IntersectsRepeat=0;RepeatCorrectionApplied=0	SAC:ACF:DF:PD:GT:SGT:SF:SV:SIG:MT:PAC	167,43,0,56:1:1:2:0/0:0/1:0.5:0	77,54,1,16:1:1:2:0/0:0/1:0.25:0:0:.:.	103,33,0,62:1:1:2:0/1:0/0:0.25:0:0:.:.	166,56,0,63:1:1:2:0/0:0/1:0.5:0:0:.:.
chr2_ref_v2	411113	.	A	G	.	PASS	IntersectsRepeat=0;RepeatCorrectionApplied=0	SAC:ACF:DF:PD:GT:SGT:SF:SV:SIG:MT:PAC	0,0,178,147:1:1:2:1/1:./.:.:0	0,0,97,86:1:1:2:1/1:./.:.:0:0:.:.	2,1,144,109:1:1:2:1/1:./.:.:0:0:.:.	0,0,192,165:1:1:2:1/1:./.:.:0:0:.:.
chr2_ref_v2	415743	.	C	CTTTTT,CTTTTTTTTTTTT	.	PASS	IntersectsRepeat=1;RepeatCorrectionApplied=1	SAC:ACF:DF:PD:GT:SGT:SF:SV:SIG:MT:PAC	0,0,3,13,90,24:1:1:2:2/2:1/2:0.25:0	0,1,0,13,49,10:1:1:2:2/2:1/2:0.5:0:0:.:.	0,1,2,20,61,10:1:1:2:2/2:1/2:0.5:0:0:.:.	0,2,1,9,95,18:1:1:2:2/2:1/2:0.125:0:0:.:.
chr2_ref_v2	420345	.	T	TGTAGTAGTAGTA	.	PASS	IntersectsRepeat=1;RepeatCorrectionApplied=1	SAC:ACF:DF:PD:GT:SGT:SF:SV:SIG:MT:PAC	1,1,64,92:1:1:2:1/1:./.:.:0	1,1,26,46:1:1:2:1/1:./.:.:0:0:.:.	1,2,39,68:1:1:2:1/1:./.:.:0:0:.:.	1,2,73,99:1:1:2:1/1:./.:.:0:0:.:.
chr2_ref_v2	423361	.	G	GAA,GA	.	PASS	IntersectsRepeat=1;RepeatCorrectionApplied=1	SAC:ACF:DF:PD:GT:SGT:SF:SV:SIG:MT:PAC	4,3,109,72,11,5:1:1:2:1/1:0/1:0.125:0	2,2,65,57,6,6:1:1:2:1/1:./.:.:0:0:.:.	0,0,66,69,11,7:1:1:2:1/1:1/2:0.125:0:0:.:.	4,0,91,99,8,4:1:1:2:1/1:./.:.:0:0:.:.
chr2_ref_v2	434269	.	C	CA	.	PASS	IntersectsRepeat=1;RepeatCorrectionApplied=1	SAC:ACF:DF:PD:GT:SGT:SF:SV:SIG:MT:PAC	77,106,11,13:1:1:2:0/0:0/1:0.125:0	49,73,5,2:1:1:2:0/0:./.:.:0:0:.:.	56,67,2,7:1:1:2:0/0:./.:.:0:0:.:.	89,97,5,8:1:1:2:0/0:./.:.:0:0:.:.
chr2_ref_v2	452404	.	CT	C	.	PASS	IntersectsRepeat=1;RepeatCorrectionApplied=1	SAC:ACF:DF:PD:GT:SGT:SF:SV:SIG:MT:PAC	61,55,3,10:1:1:2:0/0:./.:.:0	28,19,4,6:1:1:2:0/0:./.:.:0:0:.:.	40,47,5,7:1:1:2:0/0:./.:.:0:0:.:.	72,56,8,6:1:1:2:0/0:./.:.:0:0:.:.
chr2_ref_v2	459928	.	A	C	.	PASS	IntersectsRepeat=0;RepeatCorrectionApplied=0	SAC:ACF:DF:PD:GT:SGT:SF:SV:SIG:MT:PAC	159,39,0,39:1:1:2:0/0:0/1:0.25:0	105,48,0,10:1:1:2:0/0:0/1:0.125:0:0:.:.	143,45,0,20:1:1:2:0/0:0/1:0.25:0:0:.:.	166,56,0,54:1:1:2:0/0:0/1:0.5:0:0:.:.
chr2_ref_v2	464129	.	T	A	.	PASS	IntersectsRepeat=1;RepeatCorrectionApplied=0	SAC:ACF:DF:PD:GT:SGT:SF:SV:SIG:MT:PAC	1,0,1,0:1:1:2:./.:./.:.:0	0,0,0,0:0:1:2:./.:./.:.:0:0:.:.	0,0,0,1:0:1:2:./.:./.:.:0:0:.:.	0,0,0,2:0:1:2:./.:./.:.:0:0:.:.
chr2_ref_v2	464162	.	T	C	.	PASS	IntersectsRepeat=1;RepeatCorrectionApplied=0	SAC:ACF:DF:PD:GT:SGT:SF:SV:SIG:MT:PAC	0,0,0,5:0:1:2:./.:./.:.:0	0,0,1,0:0:1:2:./.:./.:.:0:0:.:.	0,1,0,7:1:1:2:./.:./.:.:0:0:.:.	0,0,2,6:1:1:2:./.:./.:.:0:0:.:.
chr2_ref_v2	477056	.	GTA	G	.	PASS	IntersectsRepeat=1;RepeatCorrectionApplied=1	SAC:ACF:DF:PD:GT:SGT:SF:SV:SIG:MT:PAC	72,67,14,18:1:1:2:0/0:0/1:0.125:0	51,49,14,18:1:1:2:0/0:0/1:0.25:0:0:.:.	42,55,11,10:1:1:2:0/0:0/1:0.125:0:0:.:.	67,72,15,14:1:1:2:0/0:0/1:0.125:0:0:.:.
chr2_ref_v2	479239	.	C	CA	.	PASS	IntersectsRepeat=1;RepeatCorrectionApplied=1	SAC:ACF:DF:PD:GT:SGT:SF:SV:SIG:MT:PAC	113,27,10,9:1:1:2:0/0:0/1:0.125:0	40,26,4,4:1:1:2:0/0:0/1:0.125:0:0:.:.	73,27,5,14:1:1:2:0/0:0/1:0.25:0:0:.:.	102,27,6,14:1:1:2:0/0:0/1:0.125:0:0:.:.
chr2_ref_v2	485894	.	GT	G	.	PASS	IntersectsRepeat=1;RepeatCorrectionApplied=1	SAC:ACF:DF:PD:GT:SGT:SF:SV:SIG:MT:PAC	86,102,10,10:1:1:2:0/0:./.:.:0	59,40,5,5:1:1:2:0/0:./.:.:0:0:.:.	72,65,7,11:1:1:2:0/0:./.:.:0:0:.:.	95,71,9,8:1:1:2:0/0:./.:.:0:0:.:.
chr2_ref_v2	491057	.	CT	C	.	PASS	IntersectsRepeat=1;RepeatCorrectionApplied=1	SAC:ACF:DF:PD:GT:SGT:SF:SV:SIG:MT:PAC	103,148,11,11:1:1:2:0/0:0/1:0.125:0	68,59,8,8:1:1:2:0/0:0/1:0.125:0:0:.:.	75,108,9,18:1:1:2:0/0:0/1:0.125:0:0:.:.	105,158,5,20:1:1:2:0/0:0/1:0.125:0:0:.:.
chr2_ref_v2	492917	.	GA	G	.	PASS	IntersectsRepeat=1;RepeatCorrectionApplied=1	SAC:ACF:DF:PD:GT:SGT:SF:SV:SIG:MT:PAC	67,48,22,16:1:1:2:0/0:0/1:0.125:0	30,19,13,9:1:1:2:0/0:0/1:0.25:0:0:.:.	50,28,21,15:1:1:2:0/0:0/1:0.5:0:0:.:.	73,70,30,16:1:1:2:0/0:0/1:0.125:0:0:.:.
chr2_ref_v2	505379	.	C	CA	.	PASS	IntersectsRepeat=1;RepeatCorrectionApplied=1	SAC:ACF:DF:PD:GT:SGT:SF:SV:SIG:MT:PAC	61,58,1,8:1:1:2:0/0:./.:.:0	51,43,3,8:1:1:2:0/0:0/1:0.125:0:0:.:.	41,32,2,12:1:1:2:0/0:0/1:0.25:0:0:.:.	64,52,8,12:1:1:2:0/0:0/1:0.125:0:0:.:.
chr2_ref_v2	505536	.	A	C	.	PASS	IntersectsRepeat=0;RepeatCorrectionApplied=0	SAC:ACF:DF:PD:GT:SGT:SF:SV:SIG:MT:PAC	158,62,0,55:1:1:2:0/0:0/1:0.5:0	79,31,0,30:1:1:2:0/0:0/1:0.5:0:0:.:.	115,40,0,41:1:1:2:0/0:0/1:0.5:0:0:.:.	152,69,0,59:1:1:2:0/0:0/1:0.5:0:0:.:.
chr2_ref_v2	539193	.	G	GA	.	PASS	IntersectsRepeat=1;RepeatCorrectionApplied=1	SAC:ACF:DF:PD:GT:SGT:SF:SV:SIG:MT:PAC	84,86,3,8:1:1:2:0/0:./.:.:0	40,54,3,3:1:1:2:0/0:./.:.:0:0:.:.	52,58,3,16:1:1:2:0/0:0/1:0.125:0:0:.:.	67,80,8,12:1:1:2:0/0:0/1:0.125:0:0:.:.
chr2_ref_v2	540107	.	C	A	.	PASS	IntersectsRepeat=0;RepeatCorrectionApplied=0	SAC:ACF:DF:PD:GT:SGT:SF:SV:SIG:MT:PAC	226,36,0,94:1:1:2:0/0:0/1:0.5:0	89,25,0,20:1:1:2:0/0:0/1:0.25:0:0:.:.	182,25,0,71:1:1:2:0/0:0/1:0.5:0:0:.:.	227,28,0,110:1:1:2:0/0:0/1:0.5:0:0:.:.
chr2_ref_v2	559729	.	CAT	C	.	PASS	IntersectsRepeat=1;RepeatCorrectionApplied=1	SAC:ACF:DF:PD:GT:SGT:SF:SV:SIG:MT:PAC	58,43,12,5:1:1:2:0/0:./.:.:0	56,68,16,15:1:1:2:0/0:0/1:0.125:0:0:.:.	41,31,8,8:1:1:2:0/0:0/1:0.125:0:0:.:.	54,54,2,10:1:1:2:0/0:./.:.:0:0:.:.
chr2_ref_v2	561189	.	G	GAA	.	PASS	IntersectsRepeat=1;RepeatCorrectionApplied=1	SAC:ACF:DF:PD:GT:SGT:SF:SV:SIG:MT:PAC	0,18,4,4:1:1:2:0/0:0/1:0.5:0	2,9,0,3:1:0:2:./.:./.:.:0:0:.:.	0,4,3,6:1:0:2:./.:./.:.:0:0:.:.	0,13,0,6:1:0:2:./.:./.:.:0:0:.:.
chr2_ref_v2	575997	.	TA	T	.	PASS	IntersectsRepeat=1;RepeatCorrectionApplied=1	SAC:ACF:DF:PD:GT:SGT:SF:SV:SIG:MT:PAC	54,62,13,11:1:1:2:0/0:./.:.:0	68,44,6,5:1:1:2:0/0:./.:.:0:0:.:.	44,53,7,9:1:1:2:0/0:./.:.:0:0:.:.	63,83,6,7:1:1:2:0/0:./.:.:0:0:.:.
chr2_ref_v2	607816	.	T	G	.	PASS	IntersectsRepeat=0;RepeatCorrectionApplied=0	SAC:ACF:DF:PD:GT:SGT:SF:SV:SIG:MT:PAC	21,214,37,0:1:1:2:0/0:0/1:0.25:0	5,106,8,0:1:1:2:0/0:0/1:0.125:0:0:.:.	13,156,37,0:1:1:2:0/0:0/1:0.5:0:0:.:.	23,233,36,0:1:1:2:0/0:0/1:0.25:0:0:.:.
chr2_ref_v2	628525	.	G	GT	.	PASS	IntersectsRepeat=1;RepeatCorrectionApplied=1	SAC:ACF:DF:PD:GT:SGT:SF:SV:SIG:MT:PAC	5,80,10,8:1:1:2:0/0:0/1:0.25:0	12,29,3,4:1:1:2:0/0:0/1:0.25:0:0:.:.	2,58,6,5:1:1:2:0/0:0/1:0.25:0:0:.:.	9,63,10,7:1:1:2:0/0:0/1:0.25:0:0:.:.
chr2_ref_v2	628865	.	C	CAT,CATAT	.	PASS	IntersectsRepeat=1;RepeatCorrectionApplied=1	SAC:ACF:DF:PD:GT:SGT:SF:SV:SIG:MT:PAC	0,0,6,4,50,44:1:1:2:2/2:./.:.:0	2,2,10,6,58,52:1:1:2:2/2:1/2:0.125:0:0:.:.	0,0,4,3,47,44:1:1:2:2/2:./.:.:0:0:.:.	0,0,11,10,58,56:1:1:2:2/2:1/2:0.125:0:0:.:.
chr2_ref_v2	646078	.	CAT	C	.	PASS	IntersectsRepeat=1;RepeatCorrectionApplied=1	SAC:ACF:DF:PD:GT:SGT:SF:SV:SIG:MT:PAC	30,39,9,13:1:1:2:0/0:0/1:0.125:0	46,53,12,7:1:1:2:0/0:./.:.:0:0:.:.	34,25,0,3:1:1:2:0/0:./.:.:0:0:.:.	42,26,4,4:1:1:2:0/0:./.:.:0:0:.:.
chr2_ref_v2	660000	.	A	C	.	PASS	IntersectsRepeat=0;RepeatCorrectionApplied=0	SAC:ACF:DF:PD:GT:SGT:SF:SV:SIG:MT:PAC	179,48,0,94:1:1:2:0/0:0/1:0.5:0	94,41,0,23:1:1:2:0/0:0/1:0.25:0:0:.:.	149,40,0,64:1:1:2:0/0:0/1:0.5:0:0:.:.	194,40,0,86:1:1:2:0/0:0/1:0.5:0:0:.:.
chr2_ref_v2	694578	.	T	TAA,TAAA	.	PASS	IntersectsRepeat=1;RepeatCorrectionApplied=1	SAC:ACF:DF:PD:GT:SGT:SF:SV:SIG:MT:PAC	1,0,61,64,4,14:1:1:2:1/1:1/2:0.125:0	3,3,44,43,6,9:1:1:2:1/1:0/1:0.125:0:0:.:.	0,0,35,46,2,8:1:1:2:1/1:1/2:0.125:0:0:.:.	1,0,45,50,3,10:1:1:2:1/1:1/2:0.125:0:0:.:.
chr2_ref_v2	698042	.	GA	G	.	PASS	IntersectsRepeat=1;RepeatCorrectionApplied=1	SAC:ACF:DF:PD:GT:SGT:SF:SV:SIG:MT:PAC	10,11,97,29:1:1:2:1/1:0/1:0.125:0	7,13,38,22:1:1:2:1/1:0/1:0.5:0:0:.:.	9,11,78,36:1:1:2:1/1:0/1:0.125:0:0:.:.	13,12,88,41:1:1:2:1/1:0/1:0.25:0:0:.:.
chr2_ref_v2	700135	.	AT	A	.	PASS	IntersectsRepeat=1;RepeatCorrectionApplied=1	SAC:ACF:DF:PD:GT:SGT:SF:SV:SIG:MT:PAC	23,89,3,7:1:1:2:0/0:./.:.:0	53,68,7,12:1:1:2:0/0:./.:.:0:0:.:.	23,61,2,12:1:1:2:0/0:./.:.:0:0:.:.	54,110,1,12:1:1:2:0/0:./.:.:0:0:.:.
chr2_ref_v2	700301	.	C	CATATATATATATAT,CATATATATATATATAT	.	PASS	IntersectsRepeat=1;RepeatCorrectionApplied=1	SAC:ACF:DF:PD:GT:SGT:SF:SV:SIG:MT:PAC	1,0,1,4,5,15:1:1:2:2/2:0/2:0.125:0	2,2,6,11,12,23:1:1:2:2/2:0/2:0.125:0:0:.:.	0,0,0,5,2,9:1:1:2:./.:./.:.:0:0:.:.	0,0,2,2,7,25:1:1:2:2/2:./.:.:0:0:.:.
chr2_ref_v2	701972	.	CAT	C	.	PASS	IntersectsRepeat=1;RepeatCorrectionApplied=1	SAC:ACF:DF:PD:GT:SGT:SF:SV:SIG:MT:PAC	11,15,2,8:1:1:2:0/0:0/1:0.25:0	20,47,4,7:1:1:2:0/0:./.:.:0:0:.:.	15,11,4,4:1:1:2:0/0:0/1:0.125:0:0:.:.	14,17,3,2:1:1:2:0/0:./.:.:0:0:.:.
chr2_ref_v2	723626	.	C	CA	.	PASS	IntersectsRepeat=1;RepeatCorrectionApplied=1	SAC:ACF:DF:PD:GT:SGT:SF:SV:SIG:MT:PAC	4,20,9,100:1:1:2:1/1:0/1:0.125:0	4,14,17,48:1:1:2:1/1:0/1:0.125:0:0:.:.	4,12,7,65:1:1:2:1/1:0/1:0.125:0:0:.:.	9,21,12,85:1:1:2:1/1:0/1:0.25:0:0:.:.
chr2_ref_v2	746325	.	CATCTGCA	C	.	PASS	IntersectsRepeat=1;RepeatCorrectionApplied=0	SAC:ACF:DF:PD:GT:SGT:SF:SV:SIG:MT:PAC	0,1,232,228:1:1:2:1/1:./.:.:0	0,2,116,101:1:1:2:1/1:./.:.:0:0:.:.	0,1,159,162:1:1:2:1/1:./.:.:0:0:.:.	1,0,248,237:1:1:2:1/1:./.:.:0:0:.:.
chr2_ref_v2	748535	.	G	A	.	PASS	IntersectsRepeat=0;RepeatCorrectionApplied=0	SAC:ACF:DF:PD:GT:SGT:SF:SV:SIG:MT:PAC	342,246,0,0:1:1:2:0/0:./.:.:0	154,88,0,0:1:1:2:0/0:./.:.:0:0:.:.	93,91,132,80:1:1:2:0/1:1/1:0.125:0:1:g.748535G>A:0	345,246,0,0:1:1:2:0/0:./.:.:0:0:.:.
chr2_ref_v2	751179	.	C	CA	.	PASS	IntersectsRepeat=1;RepeatCorrectionApplied=1	SAC:ACF:DF:PD:GT:SGT:SF:SV:SIG:MT:PAC	117,25,10,14:1:1:2:0/0:0/1:0.125:0	64,32,6,8:1:1:2:0/0:0/1:0.125:0:0:.:.	76,20,7,17:1:1:2:0/0:0/1:0.25:0:0:.:.	119,26,7,17:1:1:2:0/0:0/1:0.125:0:0:.:.
chr2_ref_v2	752275	.	G	T	.	PASS	IntersectsRepeat=0;RepeatCorrectionApplied=0	SAC:ACF:DF:PD:GT:SGT:SF:SV:SIG:MT:PAC	61,185,80,0:1:1:2:0/0:0/1:0.5:0	38,84,11,0:1:1:2:0/0:0/1:0.25:0:0:.:.	45,141,54,0:1:1:2:0/0:0/1:0.5:0:0:.:.	72,213,101,0:1:1:2:0/0:0/1:0.5:0:0:.:.
chr2_ref_v2	757125	.	AAT	A	.	PASS	IntersectsRepeat=1;RepeatCorrectionApplied=1	SAC:ACF:DF:PD:GT:SGT:SF:SV:SIG:MT:PAC	175,143,7,10:1:1:2:0/0:./.:.:0	111,85,11,12:1:1:2:0/0:0/1:0.125:1:0:.:.	99,110,5,8:1:1:2:0/0:0/1:0.125:0:0:.:.	131,148,7,5:1:1:2:0/0:./.:.:0:0:.:.
chr2_ref_v2	762441	.	G	GAACAAGATGAAGAAAATA	.	PASS	IntersectsRepeat=0;RepeatCorrectionApplied=0	SAC:ACF:DF:PD:GT:SGT:SF:SV:SIG:MT:PAC	1,2,51,56:1:1:2:1/1:./.:.:0	1,8,15,27:1:1:2:1/1:0/1:0.25:0:0:.:.	0,2,33,53:1:1:2:1/1:./.:.:0:0:.:.	1,1,37,52:1:1:2:1/1:./.:.:0:0:.:.
chr2_ref_v2	774634	.	C	CA	.	PASS	IntersectsRepeat=1;RepeatCorrectionApplied=1	SAC:ACF:DF:PD:GT:SGT:SF:SV:SIG:MT:PAC	52,10,17,11:1:1:2:0/0:0/1:0.5:0	29,11,5,8:1:1:2:0/0:0/1:0.5:0:0:.:.	38,1,14,13:1:1:2:0/1:0/0:0.125:0:0:.:.	52,6,25,9:1:1:2:0/1:0/0:0.25:0:0:.:.
chr2_ref_v2	777871	.	AT	A	.	PASS	IntersectsRepeat=1;RepeatCorrectionApplied=1	SAC:ACF:DF:PD:GT:SGT:SF:SV:SIG:MT:PAC	132,66,14,9:1:1:2:0/0:./.:.:0	84,57,9,3:1:1:2:0/0:./.:.:0:0:.:.	73,47,10,11:1:1:2:0/0:./.:.:0:0:.:.	119,61,10,5:1:1:2:0/0:./.:.:0:0:.:.
chr2_ref_v2	784678	.	CT	C	.	PASS	IntersectsRepeat=1;RepeatCorrectionApplied=1	SAC:ACF:DF:PD:GT:SGT:SF:SV:SIG:MT:PAC	105,150,12,15:1:1:2:0/0:./.:.:0	98,90,5,15:1:1:2:0/0:./.:.:0:0:.:.	82,92,9,12:1:1:2:0/0:./.:.:0:0:.:.	104,123,10,14:1:1:2:0/0:./.:.:0:0:.:.
chr3_ref_v2	441	.	T	C	.	ExcRegion	IntersectsRepeat=1;RepeatCorrectionApplied=0	SAC:ACF:DF:PD:GT:SGT:SF:SV:SIG:MT:PAC	1,0,0,0:0:1:2:./.:./.:.:0	0,0,0,0:0:1:2:./.:./.:.:0:0:.:.	0,0,0,0:0:1:2:./.:./.:.:0:0:.:.	0,0,1,1:1:1:2:./.:./.:.:0:0:.:.
chr3_ref_v2	445	.	C	G	.	ExcRegion	IntersectsRepeat=0;RepeatCorrectionApplied=0	SAC:ACF:DF:PD:GT:SGT:SF:SV:SIG:MT:PAC	1,0,0,0:0:1:2:./.:./.:.:0	0,0,0,0:0:1:2:./.:./.:.:0:0:.:.	0,0,0,0:0:1:2:./.:./.:.:0:0:.:.	0,0,1,1:1:1:2:./.:./.:.:0:0:.:.
chr3_ref_v2	464	.	C	T	.	ExcRegion	IntersectsRepeat=0;RepeatCorrectionApplied=0	SAC:ACF:DF:PD:GT:SGT:SF:SV:SIG:MT:PAC	0,0,1,0:0:1:2:./.:./.:.:0	0,0,0,0:0:1:2:./.:./.:.:0:0:.:.	0,0,0,0:0:1:2:./.:./.:.:0:0:.:.	1,2,0,0:1:1:2:./.:./.:.:0:0:.:.
chr3_ref_v2	465	.	A	C	.	ExcRegion	IntersectsRepeat=0;RepeatCorrectionApplied=0	SAC:ACF:DF:PD:GT:SGT:SF:SV:SIG:MT:PAC	0,0,1,0:0:1:2:./.:./.:.:0	0,0,0,0:0:1:2:./.:./.:.:0:0:.:.	0,0,0,0:0:1:2:./.:./.:.:0:0:.:.	1,2,0,0:1:1:2:./.:./.:.:0:0:.:.
chr3_ref_v2	467	.	C	T	.	ExcRegion	IntersectsRepeat=1;RepeatCorrectionApplied=0	SAC:ACF:DF:PD:GT:SGT:SF:SV:SIG:MT:PAC	0,0,1,0:0:1:2:./.:./.:.:0	0,0,0,0:0:1:2:./.:./.:.:0:0:.:.	0,0,0,0:0:1:2:./.:./.:.:0:0:.:.	1,2,0,0:1:1:2:./.:./.:.:0:0:.:.
chr3_ref_v2	483	.	C	T	.	ExcRegion	IntersectsRepeat=1;RepeatCorrectionApplied=0	SAC:ACF:DF:PD:GT:SGT:SF:SV:SIG:MT:PAC	0,0,1,0:0:1:2:./.:./.:.:0	0,0,0,0:0:1:2:./.:./.:.:0:0:.:.	0,0,0,0:0:1:2:./.:./.:.:0:0:.:.	1,2,0,0:1:1:2:./.:./.:.:0:0:.:.
chr3_ref_v2	513	.	A	AAGTT	.	ExcRegion	IntersectsRepeat=1;RepeatCorrectionApplied=0	SAC:ACF:DF:PD:GT:SGT:SF:SV:SIG:MT:PAC	1,0,0,0:0:1:2:./.:./.:.:0	0,0,0,0:0:1:2:./.:./.:.:0:0:.:.	0,0,0,0:0:1:2:./.:./.:.:0:0:.:.	0,0,0,2:0:1:2:./.:./.:.:0:0:.:.
chr3_ref_v2	515	.	CCCAT	C	.	ExcRegion	IntersectsRepeat=0;RepeatCorrectionApplied=0	SAC:ACF:DF:PD:GT:SGT:SF:SV:SIG:MT:PAC	1,0,0,0:0:1:2:./.:./.:.:0	0,0,0,0:0:1:2:./.:./.:.:0:0:.:.	0,0,0,0:0:1:2:./.:./.:.:0:0:.:.	0,0,0,2:0:1:2:./.:./.:.:0:0:.:.
chr3_ref_v2	922	.	C	T	.	ExcRegion	IntersectsRepeat=0;RepeatCorrectionApplied=0	SAC:ACF:DF:PD:GT:SGT:SF:SV:SIG:MT:PAC	0,0,0,0:0:1:2:./.:./.:.:0	0,0,2,0:0:1:2:./.:./.:.:0:0:.:.	0,0,0,0:0:1:2:./.:./.:.:0:0:.:.	0,1,1,1:1:1:2:./.:./.:.:0:0:.:.
chr3_ref_v2	924	.	G	A	.	ExcRegion	IntersectsRepeat=0;RepeatCorrectionApplied=0	SAC:ACF:DF:PD:GT:SGT:SF:SV:SIG:MT:PAC	0,0,0,0:0:1:2:./.:./.:.:0	0,0,2,0:0:1:2:./.:./.:.:0:0:.:.	0,0,0,0:0:1:2:./.:./.:.:0:0:.:.	0,2,1,0:1:1:2:./.:./.:.:0:0:.:.
chr3_ref_v2	927	.	A	G	.	ExcRegion	IntersectsRepeat=1;RepeatCorrectionApplied=0	SAC:ACF:DF:PD:GT:SGT:SF:SV:SIG:MT:PAC	0,0,0,0:0:1:2:./.:./.:.:0	0,0,2,0:0:1:2:./.:./.:.:0:0:.:.	0,0,0,0:0:1:2:./.:./.:.:0:0:.:.	0,0,1,2:1:1:2:./.:./.:.:0:0:.:.
chr3_ref_v2	929	.	A	C	.	ExcRegion	IntersectsRepeat=1;RepeatCorrectionApplied=0	SAC:ACF:DF:PD:GT:SGT:SF:SV:SIG:MT:PAC	0,0,0,0:0:1:2:./.:./.:.:0	0,0,2,0:0:1:2:./.:./.:.:0:0:.:.	0,0,0,0:0:1:2:./.:./.:.:0:0:.:.	0,0,1,2:1:1:2:./.:./.:.:0:0:.:.
chr3_ref_v2	949	.	C	T	.	ExcRegion	IntersectsRepeat=0;RepeatCorrectionApplied=0	SAC:ACF:DF:PD:GT:SGT:SF:SV:SIG:MT:PAC	0,0,0,0:0:1:2:./.:./.:.:0	0,0,1,0:0:1:2:./.:./.:.:0:0:.:.	0,0,0,0:0:1:2:./.:./.:.:0:0:.:.	0,1,2,1:1:1:2:./.:./.:.:0:0:.:.
chr3_ref_v2	977	.	C	T	.	ExcRegion	IntersectsRepeat=1;RepeatCorrectionApplied=0	SAC:ACF:DF:PD:GT:SGT:SF:SV:SIG:MT:PAC	0,0,0,0:0:1:2:./.:./.:.:0	0,0,5,0:0:1:2:./.:./.:.:0:0:.:.	0,0,0,0:0:1:2:./.:./.:.:0:0:.:.	0,1,3,0:1:1:2:./.:./.:.:0:0:.:.
chr3_ref_v2	978	.	A	G	.	ExcRegion	IntersectsRepeat=1;RepeatCorrectionApplied=0	SAC:ACF:DF:PD:GT:SGT:SF:SV:SIG:MT:PAC	0,0,0,0:0:1:2:./.:./.:.:0	0,0,5,0:0:1:2:./.:./.:.:0:0:.:.	0,0,0,0:0:1:2:./.:./.:.:0:0:.:.	0,1,3,0:1:1:2:./.:./.:.:0:0:.:.
chr3_ref_v2	980	.	T	C	.	ExcRegion	IntersectsRepeat=1;RepeatCorrectionApplied=0	SAC:ACF:DF:PD:GT:SGT:SF:SV:SIG:MT:PAC	0,0,0,0:0:1:2:./.:./.:.:0	0,0,5,0:0:1:2:./.:./.:.:0:0:.:.	0,0,0,0:0:1:2:./.:./.:.:0:0:.:.	0,0,3,1:1:1:2:./.:./.:.:0:0:.:.
chr3_ref_v2	988	.	A	G	.	ExcRegion	IntersectsRepeat=0;RepeatCorrectionApplied=0	SAC:ACF:DF:PD:GT:SGT:SF:SV:SIG:MT:PAC	0,0,0,0:0:1:2:./.:./.:.:0	0,0,4,0:0:1:2:./.:./.:.:0:0:.:.	0,0,0,0:0:1:2:./.:./.:.:0:0:.:.	0,0,3,0:0:1:2:./.:./.:.:0:0:.:.
chr3_ref_v2	1001	.	A	T	.	ExcRegion	IntersectsRepeat=1;RepeatCorrectionApplied=0	SAC:ACF:DF:PD:GT:SGT:SF:SV:SIG:MT:PAC	0,0,0,0:0:1:2:./.:./.:.:0	0,0,4,0:0:1:2:./.:./.:.:0:0:.:.	0,0,0,0:0:1:2:./.:./.:.:0:0:.:.	0,0,3,0:0:1:2:./.:./.:.:0:0:.:.
chr3_ref_v2	1004	.	C	T	.	ExcRegion	IntersectsRepeat=1;RepeatCorrectionApplied=0	SAC:ACF:DF:PD:GT:SGT:SF:SV:SIG:MT:PAC	0,0,0,0:0:1:2:./.:./.:.:0	0,0,3,0:0:1:2:./.:./.:.:0:0:.:.	0,0,0,0:0:1:2:./.:./.:.:0:0:.:.	0,0,3,0:0:1:2:./.:./.:.:0:0:.:.
chr3_ref_v2	1021	.	A	T	.	ExcRegion	IntersectsRepeat=1;RepeatCorrectionApplied=0	SAC:ACF:DF:PD:GT:SGT:SF:SV:SIG:MT:PAC	0,0,0,0:0:1:2:./.:./.:.:0	0,0,3,0:0:1:2:./.:./.:.:0:0:.:.	0,0,0,0:0:1:2:./.:./.:.:0:0:.:.	0,0,2,0:0:1:2:./.:./.:.:0:0:.:.
chr3_ref_v2	1024	.	C	A	.	ExcRegion	IntersectsRepeat=1;RepeatCorrectionApplied=0	SAC:ACF:DF:PD:GT:SGT:SF:SV:SIG:MT:PAC	0,0,0,0:0:1:2:./.:./.:.:0	0,0,3,0:0:1:2:./.:./.:.:0:0:.:.	0,0,0,0:0:1:2:./.:./.:.:0:0:.:.	0,0,2,0:0:1:2:./.:./.:.:0:0:.:.
chr3_ref_v2	1025	.	A	G	.	ExcRegion	IntersectsRepeat=1;RepeatCorrectionApplied=0	SAC:ACF:DF:PD:GT:SGT:SF:SV:SIG:MT:PAC	0,0,0,0:0:1:2:./.:./.:.:0	0,0,3,0:0:1:2:./.:./.:.:0:0:.:.	0,0,0,0:0:1:2:./.:./.:.:0:0:.:.	0,0,2,0:0:1:2:./.:./.:.:0:0:.:.
chr3_ref_v2	1026	.	C	A	.	ExcRegion	IntersectsRepeat=1;RepeatCorrectionApplied=0	SAC:ACF:DF:PD:GT:SGT:SF:SV:SIG:MT:PAC	0,0,0,0:0:1:2:./.:./.:.:0	0,0,3,0:0:1:2:./.:./.:.:0:0:.:.	0,0,0,0:0:1:2:./.:./.:.:0:0:.:.	0,0,2,0:0:1:2:./.:./.:.:0:0:.:.
chr3_ref_v2	1064	.	C	T	.	ExcRegion	IntersectsRepeat=0;RepeatCorrectionApplied=0	SAC:ACF:DF:PD:GT:SGT:SF:SV:SIG:MT:PAC	0,0,0,0:0:1:2:./.:./.:.:0	0,0,2,0:0:1:2:./.:./.:.:0:0:.:.	0,0,0,0:0:1:2:./.:./.:.:0:0:.:.	0,0,4,0:0:1:2:./.:./.:.:0:0:.:.
chr3_ref_v2	1068	.	T	C	.	ExcRegion	IntersectsRepeat=1;RepeatCorrectionApplied=0	SAC:ACF:DF:PD:GT:SGT:SF:SV:SIG:MT:PAC	0,0,0,0:0:1:2:./.:./.:.:0	0,0,2,0:0:1:2:./.:./.:.:0:0:.:.	0,0,0,0:0:1:2:./.:./.:.:0:0:.:.	0,0,4,0:0:1:2:./.:./.:.:0:0:.:.
chr3_ref_v2	1069	.	C	T	.	ExcRegion	IntersectsRepeat=1;RepeatCorrectionApplied=0	SAC:ACF:DF:PD:GT:SGT:SF:SV:SIG:MT:PAC	0,0,0,0:0:1:2:./.:./.:.:0	0,0,2,0:0:1:2:./.:./.:.:0:0:.:.	0,0,0,0:0:1:2:./.:./.:.:0:0:.:.	0,0,4,0:0:1:2:./.:./.:.:0:0:.:.
chr3_ref_v2	1076	.	A	T	.	ExcRegion	IntersectsRepeat=1;RepeatCorrectionApplied=0	SAC:ACF:DF:PD:GT:SGT:SF:SV:SIG:MT:PAC	0,0,0,0:0:1:2:./.:./.:.:0	0,0,2,0:0:1:2:./.:./.:.:0:0:.:.	0,0,0,0:0:1:2:./.:./.:.:0:0:.:.	0,0,4,0:0:1:2:./.:./.:.:0:0:.:.
chr3_ref_v2	1077	.	A	T	.	ExcRegion	IntersectsRepeat=1;RepeatCorrectionApplied=0	SAC:ACF:DF:PD:GT:SGT:SF:SV:SIG:MT:PAC	0,0,0,0:0:1:2:./.:./.:.:0	0,0,2,0:0:1:2:./.:./.:.:0:0:.:.	0,0,0,0:0:1:2:./.:./.:.:0:0:.:.	0,0,4,0:0:1:2:./.:./.:.:0:0:.:.
chr3_ref_v2	1080	.	A	C	.	ExcRegion	IntersectsRepeat=1;RepeatCorrectionApplied=0	SAC:ACF:DF:PD:GT:SGT:SF:SV:SIG:MT:PAC	0,0,0,0:0:1:2:./.:./.:.:0	0,0,2,0:0:1:2:./.:./.:.:0:0:.:.	0,0,0,0:0:1:2:./.:./.:.:0:0:.:.	0,0,4,0:0:1:2:./.:./.:.:0:0:.:.
chr3_ref_v2	1081	.	T	G	.	ExcRegion	IntersectsRepeat=1;RepeatCorrectionApplied=0	SAC:ACF:DF:PD:GT:SGT:SF:SV:SIG:MT:PAC	0,0,0,0:0:1:2:./.:./.:.:0	0,0,2,0:0:1:2:./.:./.:.:0:0:.:.	0,0,0,0:0:1:2:./.:./.:.:0:0:.:.	0,0,4,0:0:1:2:./.:./.:.:0:0:.:.
chr3_ref_v2	1083	.	C	A	.	ExcRegion	IntersectsRepeat=0;RepeatCorrectionApplied=0	SAC:ACF:DF:PD:GT:SGT:SF:SV:SIG:MT:PAC	0,0,0,0:0:1:2:./.:./.:.:0	0,0,2,0:0:1:2:./.:./.:.:0:0:.:.	0,0,0,0:0:1:2:./.:./.:.:0:0:.:.	0,0,4,0:0:1:2:./.:./.:.:0:0:.:.
chr3_ref_v2	1091	.	C	CTTTG	.	ExcRegion	IntersectsRepeat=1;RepeatCorrectionApplied=0	SAC:ACF:DF:PD:GT:SGT:SF:SV:SIG:MT:PAC	0,0,0,0:0:1:2:./.:./.:.:0	0,0,4,0:0:1:2:./.:./.:.:0:0:.:.	0,0,0,0:0:1:2:./.:./.:.:0:0:.:.	0,0,4,0:0:1:2:./.:./.:.:0:0:.:.
chr3_ref_v2	1094	.	T	TA	.	ExcRegion	IntersectsRepeat=0;RepeatCorrectionApplied=0	SAC:ACF:DF:PD:GT:SGT:SF:SV:SIG:MT:PAC	0,0,0,0:0:1:2:./.:./.:.:0	0,0,5,0:0:1:2:./.:./.:.:0:0:.:.	0,0,0,0:0:1:2:./.:./.:.:0:0:.:.	0,0,4,0:0:1:2:./.:./.:.:0:0:.:.
chr3_ref_v2	1095	.	C	G	.	ExcRegion	IntersectsRepeat=0;RepeatCorrectionApplied=0	SAC:ACF:DF:PD:GT:SGT:SF:SV:SIG:MT:PAC	0,0,0,0:0:1:2:./.:./.:.:0	0,0,5,0:0:1:2:./.:./.:.:0:0:.:.	0,0,0,0:0:1:2:./.:./.:.:0:0:.:.	0,0,5,0:0:1:2:./.:./.:.:0:0:.:.
chr3_ref_v2	1097	.	ATTGC	A	.	PASS	IntersectsRepeat=0;RepeatCorrectionApplied=0	SAC:ACF:DF:PD:GT:SGT:SF:SV:SIG:MT:PAC	0,0,0,0:0:1:2:./.:./.:.:0	0,0,5,0:0:1:2:./.:./.:.:0:0:.:.	0,0,0,0:0:1:2:./.:./.:.:0:0:.:.	0,0,5,0:0:1:2:./.:./.:.:0:0:.:.
chr3_ref_v2	1105	.	T	TGAG	.	PASS	IntersectsRepeat=0;RepeatCorrectionApplied=0	SAC:ACF:DF:PD:GT:SGT:SF:SV:SIG:MT:PAC	0,0,0,0:0:1:2:./.:./.:.:0	0,0,6,0:0:1:2:./.:./.:.:0:0:.:.	0,0,0,0:0:1:2:./.:./.:.:0:0:.:.	0,0,5,0:0:1:2:./.:./.:.:0:0:.:.
chr3_ref_v2	1106	.	CTAT	C	.	PASS	IntersectsRepeat=1;RepeatCorrectionApplied=1	SAC:ACF:DF:PD:GT:SGT:SF:SV:SIG:MT:PAC	0,0,0,0:0:1:2:./.:./.:.:0	0,0,8,0:0:1:2:./.:./.:.:0:0:.:.	0,0,0,0:0:1:2:./.:./.:.:0:0:.:.	0,0,6,0:0:1:2:./.:./.:.:0:0:.:.
chr3_ref_v2	1112	.	C	T	.	PASS	IntersectsRepeat=1;RepeatCorrectionApplied=0	SAC:ACF:DF:PD:GT:SGT:SF:SV:SIG:MT:PAC	0,0,0,0:0:1:2:./.:./.:.:0	0,0,8,0:0:1:2:./.:./.:.:0:0:.:.	0,0,0,0:0:1:2:./.:./.:.:0:0:.:.	0,0,6,0:0:1:2:./.:./.:.:0:0:.:.
chr3_ref_v2	1129	.	C	T	.	PASS	IntersectsRepeat=0;RepeatCorrectionApplied=0	SAC:ACF:DF:PD:GT:SGT:SF:SV:SIG:MT:PAC	0,0,0,0:0:1:2:./.:./.:.:0	0,0,13,0:0:1:2:./.:./.:.:0:0:.:.	0,0,0,0:0:1:2:./.:./.:.:0:0:.:.	0,0,7,0:0:1:2:./.:./.:.:0:0:.:.
chr3_ref_v2	1151	.	A	T	.	PASS	IntersectsRepeat=0;RepeatCorrectionApplied=0	SAC:ACF:DF:PD:GT:SGT:SF:SV:SIG:MT:PAC	0,0,6,0:0:1:2:./.:./.:.:0	0,0,26,0:0:1:2:1/1:./.:.:0:0:.:.	0,0,3,0:0:1:2:./.:./.:.:0:0:.:.	0,0,9,0:0:1:2:./.:./.:.:0:0:.:.
chr3_ref_v2	1154	.	T	TTTCTTGAACGGA	.	PASS	IntersectsRepeat=0;RepeatCorrectionApplied=0	SAC:ACF:DF:PD:GT:SGT:SF:SV:SIG:MT:PAC	0,0,10,0:0:1:2:./.:./.:.:0	0,0,25,0:0:1:2:1/1:./.:.:0:0:.:.	0,0,3,0:0:1:2:./.:./.:.:0:0:.:.	0,0,8,0:0:1:2:./.:./.:.:0:0:.:.
chr3_ref_v2	1157	.	C	A	.	PASS	IntersectsRepeat=0;RepeatCorrectionApplied=0	SAC:ACF:DF:PD:GT:SGT:SF:SV:SIG:MT:PAC	0,0,20,0:0:1:2:1/1:./.:.:0	0,0,41,0:0:1:2:1/1:./.:.:0:0:.:.	0,0,10,0:0:1:2:./.:./.:.:0:0:.:.	0,0,20,0:0:1:2:1/1:./.:.:0:0:.:.
chr3_ref_v2	1203	.	G	GTTTAGACAAAGAAAAC	.	ExcRegion	IntersectsRepeat=1;RepeatCorrectionApplied=0	SAC:ACF:DF:PD:GT:SGT:SF:SV:SIG:MT:PAC	0,0,105,0:0:1:2:./.:./.:.:0	0,0,64,0:0:1:2:./.:./.:.:0:0:.:.	0,0,43,0:0:1:2:./.:./.:.:0:0:.:.	0,0,54,1:1:1:2:./.:./.:.:0:0:.:.
chr3_ref_v2	1223	.	A	T	.	ExcRegion	IntersectsRepeat=0;RepeatCorrectionApplied=0	SAC:ACF:DF:PD:GT:SGT:SF:SV:SIG:MT:PAC	0,0,198,0:0:1:2:./.:./.:.:0	0,0,86,0:0:1:2:./.:./.:.:0:0:.:.	0,0,96,0:0:1:2:./.:./.:.:0:0:.:.	0,1,118,0:1:1:2:./.:./.:.:0:0:.:.
chr3_ref_v2	1240	.	A	G	.	ExcRegion	IntersectsRepeat=0;RepeatCorrectionApplied=0	SAC:ACF:DF:PD:GT:SGT:SF:SV:SIG:MT:PAC	1,0,195,1:1:1:2:./.:./.:.:0	1,0,76,2:1:1:2:./.:./.:.:0:0:.:.	0,0,107,1:1:1:2:./.:./.:.:0:0:.:.	0,1,129,0:1:1:2:./.:./.:.:0:0:.:.
chr3_ref_v2	1243	.	C	CCATAGTTTCTATGTGCAAAAGCATTACCTATGTAATTCTTACA	.	ExcRegion	IntersectsRepeat=0;RepeatCorrectionApplied=0	SAC:ACF:DF:PD:GT:SGT:SF:SV:SIG:MT:PAC	0,0,229,1:1:1:2:./.:./.:.:0	0,0,87,2:1:1:2:./.:./.:.:0:0:.:.	0,0,121,1:1:1:2:./.:./.:.:0:0:.:.	0,1,152,0:1:1:2:./.:./.:.:0:0:.:.
chr3_ref_v2	4025	.	G	A	.	ExcRegion	IntersectsRepeat=0;RepeatCorrectionApplied=0	SAC:ACF:DF:PD:GT:SGT:SF:SV:SIG:MT:PAC	0,0,249,296:1:1:2:./.:./.:.:0	0,0,194,172:1:1:2:./.:./.:.:0:0:.:.	0,0,182,164:1:1:2:./.:./.:.:0:0:.:.	0,0,244,265:1:1:2:./.:./.:.:0:0:.:.
chr3_ref_v2	4521	.	G	A	.	PASS	IntersectsRepeat=0;RepeatCorrectionApplied=0	SAC:ACF:DF:PD:GT:SGT:SF:SV:SIG:MT:PAC	0,0,0,0:0:1:2:./.:./.:.:0	1,2,0,12:1:1:2:./.:./.:.:0:0:.:.	0,0,0,2:0:1:2:./.:./.:.:0:0:.:.	0,0,0,0:0:1:2:./.:./.:.:0:0:.:.
chr3_ref_v2	4586	.	C	CAATATTCTTATATTGAACACATTTTTCTCGCATAAATTTAAT	.	PASS	IntersectsRepeat=0;RepeatCorrectionApplied=0	SAC:ACF:DF:PD:GT:SGT:SF:SV:SIG:MT:PAC	0,0,0,0:0:1:2:./.:./.:.:0	0,0,0,3:0:1:2:./.:./.:.:0:0:.:.	0,0,0,0:0:1:2:./.:./.:.:0:0:.:.	0,0,0,1:0:1:2:./.:./.:.:0:0:.:.
chr3_ref_v2	5456	.	A	AG	.	PASS	IntersectsRepeat=0;RepeatCorrectionApplied=0	SAC:ACF:DF:PD:GT:SGT:SF:SV:SIG:MT:PAC	0,0,0,0:0:1:2:./.:./.:.:0	0,0,1,1:1:1:2:./.:./.:.:0:0:.:.	0,0,0,0:0:1:2:./.:./.:.:0:0:.:.	0,0,0,0:0:1:2:./.:./.:.:0:0:.:.
chr3_ref_v2	5473	.	T	C	.	PASS	IntersectsRepeat=0;RepeatCorrectionApplied=0	SAC:ACF:DF:PD:GT:SGT:SF:SV:SIG:MT:PAC	0,0,0,0:0:1:2:./.:./.:.:0	0,0,1,1:1:1:2:./.:./.:.:0:0:.:.	0,0,0,0:0:1:2:./.:./.:.:0:0:.:.	0,0,0,0:0:1:2:./.:./.:.:0:0:.:.
chr3_ref_v2	5856	.	C	T	.	PASS	IntersectsRepeat=0;RepeatCorrectionApplied=0	SAC:ACF:DF:PD:GT:SGT:SF:SV:SIG:MT:PAC	0,0,1,1:1:1:2:./.:./.:.:0	0,0,0,0:0:1:2:./.:./.:.:0:0:.:.	0,0,1,0:0:1:2:./.:./.:.:0:0:.:.	0,0,0,0:0:1:2:./.:./.:.:0:0:.:.
chr3_ref_v2	6097	.	GTGACGTTGAGTTTTTAC	G	.	PASS	IntersectsRepeat=0;RepeatCorrectionApplied=0	SAC:ACF:DF:PD:GT:SGT:SF:SV:SIG:MT:PAC	0,0,15,12:1:1:2:1/1:./.:.:0	0,0,5,5:1:1:2:./.:./.:.:0:0:.:.	0,0,4,17:1:1:2:1/1:./.:.:0:0:.:.	0,0,11,12:1:1:2:1/1:./.:.:0:0:.:.
chr3_ref_v2	6389	.	A	G	.	PASS	IntersectsRepeat=1;RepeatCorrectionApplied=0	SAC:ACF:DF:PD:GT:SGT:SF:SV:SIG:MT:PAC	0,0,0,5:0:1:2:./.:./.:.:0	0,0,1,4:1:1:2:./.:./.:.:0:0:.:.	0,0,0,2:0:1:2:./.:./.:.:0:0:.:.	0,0,0,5:0:1:2:./.:./.:.:0:0:.:.
chr3_ref_v2	7271	.	C	T	.	PASS	IntersectsRepeat=1;RepeatCorrectionApplied=0	SAC:ACF:DF:PD:GT:SGT:SF:SV:SIG:MT:PAC	0,0,0,0:0:1:2:./.:./.:.:0	0,0,0,0:0:1:2:./.:./.:.:0:0:.:.	0,0,0,0:0:1:2:./.:./.:.:0:0:.:.	0,0,0,1:0:1:2:./.:./.:.:0:0:.:.
chr3_ref_v2	7273	.	G	A	.	PASS	IntersectsRepeat=1;RepeatCorrectionApplied=0	SAC:ACF:DF:PD:GT:SGT:SF:SV:SIG:MT:PAC	0,0,0,0:0:1:2:./.:./.:.:0	0,0,0,0:0:1:2:./.:./.:.:0:0:.:.	0,0,0,0:0:1:2:./.:./.:.:0:0:.:.	0,0,0,1:0:1:2:./.:./.:.:0:0:.:.
chr3_ref_v2	9287	.	G	T	.	PASS	IntersectsRepeat=0;RepeatCorrectionApplied=0	SAC:ACF:DF:PD:GT:SGT:SF:SV:SIG:MT:PAC	0,0,0,0:0:1:2:./.:./.:.:0	0,0,0,0:0:1:2:./.:./.:.:0:0:.:.	0,0,0,1:0:1:2:./.:./.:.:0:0:.:.	0,0,0,0:0:1:2:./.:./.:.:0:0:.:.
chr3_ref_v2	18559	.	T	G	.	PASS	IntersectsRepeat=0;RepeatCorrectionApplied=0	SAC:ACF:DF:PD:GT:SGT:SF:SV:SIG:MT:PAC	90,193,67,0:1:1:2:0/0:0/1:0.5:0	105,156,35,0:1:1:2:0/0:0/1:0.25:0:0:.:.	55,107,43,0:1:1:2:0/0:0/1:0.5:0:0:.:.	73,153,68,0:1:1:2:0/0:0/1:0.5:0:0:.:.
chr3_ref_v2	27477	.	TAA	T	.	PASS	IntersectsRepeat=1;RepeatCorrectionApplied=1	SAC:ACF:DF:PD:GT:SGT:SF:SV:SIG:MT:PAC	11,12,6,42:1:1:2:0/1:1/1:0.25:0	15,12,2,22:1:1:2:0/1:./.:.:0:0:.:.	9,10,4,33:1:1:2:0/1:1/1:0.25:0:0:.:.	8,23,4,34:1:1:2:0/1:1/1:0.125:0:0:.:.
chr3_ref_v2	29265	.	TTTTGTTTATTTA	T	.	PASS	IntersectsRepeat=1;RepeatCorrectionApplied=0	SAC:ACF:DF:PD:GT:SGT:SF:SV:SIG:MT:PAC	2,0,122,140:1:1:2:1/1:./.:.:0	3,2,104,89:1:1:2:1/1:./.:.:0:0:.:.	3,1,93,108:1:1:2:1/1:./.:.:0:0:.:.	2,1,133,134:1:1:2:1/1:./.:.:0:0:.:.
chr3_ref_v2	40708	.	C	CAAAAAAAAAAAAAA,CAAAAAAAAAAAAAAA,CAAAAAAAAAAAAAAAA	.	PASS	IntersectsRepeat=1;RepeatCorrectionApplied=1	SAC:ACF:DF:PD:GT:SGT:SF:SV:SIG:MT:PAC	0,0,23,8,14,9,9,13:1:1:2:1/3:1/2:0.5:0	0,0,14,4,1,5,4,6:1:1:2:1/3:1/1:0.125:0:0:.:.	0,0,7,2,5,7,9,13:1:1:2:1/3:2/3:0.5:0:0:.:.	0,0,15,8,13,11,8,15:1:1:2:2/3:1/2:0.5:0:0:.:.
chr3_ref_v2	41396	.	T	TCCAAATGCTACGCAG	.	PASS	IntersectsRepeat=1;RepeatCorrectionApplied=0	SAC:ACF:DF:PD:GT:SGT:SF:SV:SIG:MT:PAC	0,1,33,64:1:1:2:1/1:./.:.:0	0,4,15,15:1:1:2:1/1:0/1:0.25:0:0:.:.	0,2,29,53:1:1:2:1/1:./.:.:0:0:.:.	1,3,37,84:1:1:2:1/1:0/1:0.125:0:0:.:.
chr3_ref_v2	41830	.	CAAAAA	C	.	PASS	IntersectsRepeat=1;RepeatCorrectionApplied=1	SAC:ACF:DF:PD:GT:SGT:SF:SV:SIG:MT:PAC	48,9,33,5:1:1:2:0/1:0/0:0.25:0	30,12,49,27:1:1:2:0/1:1/1:0.25:0:1:.:.	31,9,26,7:1:1:2:0/1:0/0:0.125:0:0:.:.	52,18,27,4:1:1:2:0/1:0/0:0.5:0:0:.:.
chr3_ref_v2	44368	.	G	GA	.	PASS	IntersectsRepeat=1;RepeatCorrectionApplied=1	SAC:ACF:DF:PD:GT:SGT:SF:SV:SIG:MT:PAC	19,13,30,48:1:1:2:1/1:0/1:0.25:0	8,11,19,25:1:1:2:1/1:0/1:0.125:0:0:.:.	15,12,15,35:1:1:2:1/1:0/1:0.5:0:0:.:.	32,14,29,56:1:1:2:1/1:0/1:0.5:0:0:.:.
chr3_ref_v2	48532	.	G	GTCAGCTTCGGCTTCGGCGTCAGCT	.	PASS	IntersectsRepeat=0;RepeatCorrectionApplied=0	SAC:ACF:DF:PD:GT:SGT:SF:SV:SIG:MT:PAC	0,0,77,65:1:1:2:1/1:./.:.:0	0,0,42,22:1:1:2:1/1:./.:.:0:0:.:.	0,0,69,34:1:1:2:1/1:./.:.:0:0:.:.	0,0,80,67:1:1:2:1/1:./.:.:0:0:.:.
chr3_ref_v2	50148	.	A	AAT,AATAT	.	PASS	IntersectsRepeat=1;RepeatCorrectionApplied=1	SAC:ACF:DF:PD:GT:SGT:SF:SV:SIG:MT:PAC	0,4,13,17,28,36:1:1:2:2/2:1/2:0.5:0	6,6,12,10,43,44:1:1:2:2/2:0/2:0.25:0:0:.:.	4,1,9,12,17,31:1:1:2:1/2:2/2:0.25:0:0:.:.	2,1,8,11,19,33:1:1:2:2/2:1/2:0.25:0:0:.:.
chr3_ref_v2	56899	.	C	A	.	PASS	IntersectsRepeat=1;RepeatCorrectionApplied=0	SAC:ACF:DF:PD:GT:SGT:SF:SV:SIG:MT:PAC	38,58,19,39:1:1:2:0/1:0/0:0.25:0	34,45,22,17:1:1:2:0/1:0/0:0.25:0:0:.:.	21,28,17,20:1:1:2:0/1:0/0:0.125:0:0:.:.	45,37,36,33:1:1:2:0/1:0/0:0.125:0:0:.:.
chr3_ref_v2	57049	.	C	CAAAAAAAAAAAA	.	PASS	IntersectsRepeat=1;RepeatCorrectionApplied=1	SAC:ACF:DF:PD:GT:SGT:SF:SV:SIG:MT:PAC	25,4,1,16:1:1:2:0/1:0/0:0.25:0	13,6,4,18:1:1:2:0/1:1/1:0.125:0:0:.:.	15,3,1,17:1:1:2:0/1:./.:.:0:0:.:.	11,5,1,28:1:1:2:0/1:1/1:0.25:0:0:.:.
chr3_ref_v2	62576	.	CAT	C	.	PASS	IntersectsRepeat=1;RepeatCorrectionApplied=1	SAC:ACF:DF:PD:GT:SGT:SF:SV:SIG:MT:PAC	104,89,17,6:1:1:2:0/0:./.:.:0	54,55,4,13:1:1:2:0/0:0/1:0.125:0:0:.:.	80,60,8,7:1:1:2:0/0:./.:.:0:0:.:.	84,85,14,12:1:1:2:0/0:0/1:0.125:0:0:.:.
chr3_ref_v2	76181	.	G	A	.	PASS	IntersectsRepeat=0;RepeatCorrectionApplied=0	SAC:ACF:DF:PD:GT:SGT:SF:SV:SIG:MT:PAC	0,0,222,178:1:1:2:1/1:./.:.:0	0,0,134,93:1:1:2:1/1:./.:.:0:0:.:.	0,1,165,145:1:1:2:1/1:./.:.:0:0:.:.	0,0,242,197:1:1:2:1/1:./.:.:0:0:.:.
chr3_ref_v2	82582	.	G	T	.	PASS	IntersectsRepeat=0;RepeatCorrectionApplied=0	SAC:ACF:DF:PD:GT:SGT:SF:SV:SIG:MT:PAC	0,0,0,0:0:1:2:./.:./.:.:0	0,0,0,1:0:1:2:./.:./.:.:0:0:.:.	0,0,0,0:0:1:2:./.:./.:.:0:0:.:.	0,0,0,0:0:1:2:./.:./.:.:0:0:.:.
chr3_ref_v2	82611	.	A	AACTAGTATTT	.	PASS	IntersectsRepeat=1;RepeatCorrectionApplied=0	SAC:ACF:DF:PD:GT:SGT:SF:SV:SIG:MT:PAC	0,0,1,0:0:1:2:./.:./.:.:0	0,0,2,0:0:1:2:./.:./.:.:0:0:.:.	0,0,0,0:0:1:2:./.:./.:.:0:0:.:.	0,0,0,0:0:1:2:./.:./.:.:0:0:.:.
chr3_ref_v2	84302	.	G	A	.	ExcRegion	IntersectsRepeat=0;RepeatCorrectionApplied=0	SAC:ACF:DF:PD:GT:SGT:SF:SV:SIG:MT:PAC	0,0,6,10:1:1:2:./.:./.:.:0	1,1,1,2:1:1:2:./.:./.:.:0:0:.:.	0,0,2,5:1:1:2:./.:./.:.:0:0:.:.	3,0,6,4:1:1:2:./.:./.:.:0:0:.:.
chr3_ref_v2	84309	.	T	TAGATCGGAAGAGCACACGTC	.	ExcRegion	IntersectsRepeat=0;RepeatCorrectionApplied=0	SAC:ACF:DF:PD:GT:SGT:SF:SV:SIG:MT:PAC	6,9,0,0:1:1:2:./.:./.:.:0	3,3,1,0:1:1:2:./.:./.:.:0:0:.:.	2,6,0,0:1:1:2:./.:./.:.:0:0:.:.	7,3,2,0:1:1:2:./.:./.:.:0:0:.:.
chr3_ref_v2	84376	.	A	G	.	ExcRegion	IntersectsRepeat=1;RepeatCorrectionApplied=0	SAC:ACF:DF:PD:GT:SGT:SF:SV:SIG:MT:PAC	111,1,21,0:1:1:2:./.:./.:.:0	65,4,6,0:1:1:2:./.:./.:.:0:0:.:.	69,4,5,0:1:1:2:./.:./.:.:0:0:.:.	97,0,11,0:1:1:2:./.:./.:.:0:0:.:.
chr3_ref_v2	84910	.	T	C	.	ExcRegion	IntersectsRepeat=1;RepeatCorrectionApplied=0	SAC:ACF:DF:PD:GT:SGT:SF:SV:SIG:MT:PAC	0,59,0,13:1:1:2:./.:./.:.:0	0,50,0,5:1:1:2:./.:./.:.:0:0:.:.	0,38,0,4:1:1:2:./.:./.:.:0:0:.:.	0,31,0,5:1:1:2:./.:./.:.:0:0:.:.
chr3_ref_v2	90789	.	C	A	.	PASS	IntersectsRepeat=0;RepeatCorrectionApplied=0	SAC:ACF:DF:PD:GT:SGT:SF:SV:SIG:MT:PAC	1,16,0,8:1:1:2:0/1:0/0:0.25:0	0,2,0,3:1:1:2:./.:./.:.:0:0:.:.	1,7,0,4:1:1:2:./.:./.:.:0:0:.:.	1,15,0,6:1:1:2:0/1:0/0:0.5:0:0:.:.
chr3_ref_v2	90793	.	AGTTAACTGTGGGAATACTCAGGTAT	A	.	PASS	IntersectsRepeat=0;RepeatCorrectionApplied=0	SAC:ACF:DF:PD:GT:SGT:SF:SV:SIG:MT:PAC	1,4,0,8:1:1:2:./.:./.:.:0	0,0,0,3:0:1:2:./.:./.:.:0:0:.:.	0,1,0,4:1:1:2:./.:./.:.:0:0:.:.	0,4,0,6:1:1:2:./.:./.:.:0:0:.:.
chr3_ref_v2	90825	.	A	C	.	PASS	IntersectsRepeat=0;RepeatCorrectionApplied=0	SAC:ACF:DF:PD:GT:SGT:SF:SV:SIG:MT:PAC	0,0,0,1:0:1:2:./.:./.:.:0	0,0,0,0:0:1:2:./.:./.:.:0:0:.:.	0,0,0,0:0:1:2:./.:./.:.:0:0:.:.	0,0,0,1:0:1:2:./.:./.:.:0:0:.:.
chr3_ref_v2	90830	.	A	G	.	PASS	IntersectsRepeat=1;RepeatCorrectionApplied=0	SAC:ACF:DF:PD:GT:SGT:SF:SV:SIG:MT:PAC	0,0,0,0:0:1:2:./.:./.:.:0	0,0,0,0:0:1:2:./.:./.:.:0:0:.:.	0,0,0,0:0:1:2:./.:./.:.:0:0:.:.	0,0,0,1:0:1:2:./.:./.:.:0:0:.:.
chr3_ref_v2	100221	.	C	CT,CTTT	.	PASS	IntersectsRepeat=1;RepeatCorrectionApplied=1	SAC:ACF:DF:PD:GT:SGT:SF:SV:SIG:MT:PAC	6,45,3,5,3,2:1:1:2:0/0:0/2:0.125:0	6,18,0,4,8,7:1:1:2:0/2:0/1:0.25:0:0:.:.	9,40,1,7,5,3:1:1:2:0/0:0/2:0.25:0:0:.:.	15,47,3,13,2,6:1:1:2:0/0:0/2:0.25:0:0:.:.
chr3_ref_v2	146961	.	G	C	.	PASS	IntersectsRepeat=0;RepeatCorrectionApplied=0	SAC:ACF:DF:PD:GT:SGT:SF:SV:SIG:MT:PAC	1,6,1,8:1:1:2:./.:./.:.:0	2,3,1,3:1:1:2:./.:./.:.:0:0:.:.	1,6,2,4:1:1:2:./.:./.:.:0:0:.:.	5,9,3,4:1:1:2:0/1:0/0:0.25:0:0:.:.
chr3_ref_v2	146963	.	TCA	T	.	PASS	IntersectsRepeat=0;RepeatCorrectionApplied=0	SAC:ACF:DF:PD:GT:SGT:SF:SV:SIG:MT:PAC	1,4,1,8:1:1:2:./.:./.:.:0	2,3,1,3:1:1:2:./.:./.:.:0:0:.:.	0,1,2,4:1:1:2:./.:./.:.:0:0:.:.	4,4,3,4:1:1:2:./.:./.:.:0:0:.:.
chr3_ref_v2	147080	.	A	G	.	ExcRegion	IntersectsRepeat=1;RepeatCorrectionApplied=0	SAC:ACF:DF:PD:GT:SGT:SF:SV:SIG:MT:PAC	0,0,0,0:0:1:2:./.:./.:.:0	0,0,1,0:0:1:2:./.:./.:.:0:0:.:.	0,0,0,0:0:1:2:./.:./.:.:0:0:.:.	0,0,0,0:0:1:2:./.:./.:.:0:0:.:.
chr3_ref_v2	147081	.	A	T	.	ExcRegion	IntersectsRepeat=1;RepeatCorrectionApplied=0	SAC:ACF:DF:PD:GT:SGT:SF:SV:SIG:MT:PAC	0,0,0,0:0:1:2:./.:./.:.:0	0,0,1,0:0:1:2:./.:./.:.:0:0:.:.	0,0,0,0:0:1:2:./.:./.:.:0:0:.:.	0,0,0,0:0:1:2:./.:./.:.:0:0:.:.
chr3_ref_v2	147089	.	T	G	.	ExcRegion	IntersectsRepeat=1;RepeatCorrectionApplied=0	SAC:ACF:DF:PD:GT:SGT:SF:SV:SIG:MT:PAC	0,0,0,0:0:1:2:./.:./.:.:0	0,0,1,0:0:1:2:./.:./.:.:0:0:.:.	0,0,0,0:0:1:2:./.:./.:.:0:0:.:.	0,0,0,0:0:1:2:./.:./.:.:0:0:.:.
chr3_ref_v2	147102	.	C	T	.	ExcRegion	IntersectsRepeat=0;RepeatCorrectionApplied=0	SAC:ACF:DF:PD:GT:SGT:SF:SV:SIG:MT:PAC	0,0,0,0:0:1:2:./.:./.:.:0	0,0,1,0:0:1:2:./.:./.:.:0:0:.:.	0,0,0,0:0:1:2:./.:./.:.:0:0:.:.	0,0,0,0:0:1:2:./.:./.:.:0:0:.:.
chr3_ref_v2	147103	.	C	A	.	ExcRegion	IntersectsRepeat=0;RepeatCorrectionApplied=0	SAC:ACF:DF:PD:GT:SGT:SF:SV:SIG:MT:PAC	0,0,0,0:0:1:2:./.:./.:.:0	0,0,1,0:0:1:2:./.:./.:.:0:0:.:.	0,0,0,0:0:1:2:./.:./.:.:0:0:.:.	0,0,0,0:0:1:2:./.:./.:.:0:0:.:.
chr3_ref_v2	147118	.	A	ATTCCTATATCCTTGAGGAGATCGGAAGAGCACACGTCT	.	ExcRegion	IntersectsRepeat=1;RepeatCorrectionApplied=0	SAC:ACF:DF:PD:GT:SGT:SF:SV:SIG:MT:PAC	0,0,0,0:0:1:2:./.:./.:.:0	0,0,1,0:0:1:2:./.:./.:.:0:0:.:.	0,0,0,0:0:1:2:./.:./.:.:0:0:.:.	0,0,0,0:0:1:2:./.:./.:.:0:0:.:.
chr3_ref_v2	147124	.	T	C	.	ExcRegion	IntersectsRepeat=0;RepeatCorrectionApplied=0	SAC:ACF:DF:PD:GT:SGT:SF:SV:SIG:MT:PAC	0,0,0,0:0:1:2:./.:./.:.:0	0,0,1,0:0:1:2:./.:./.:.:0:0:.:.	0,0,0,0:0:1:2:./.:./.:.:0:0:.:.	0,0,0,0:0:1:2:./.:./.:.:0:0:.:.
chr3_ref_v2	147382	.	T	TA	.	ExcRegion	IntersectsRepeat=1;RepeatCorrectionApplied=0	SAC:ACF:DF:PD:GT:SGT:SF:SV:SIG:MT:PAC	0,0,0,0:0:1:2:./.:./.:.:0	0,0,1,0:0:1:2:./.:./.:.:0:0:.:.	0,0,1,0:0:1:2:./.:./.:.:0:0:.:.	0,0,0,0:0:1:2:./.:./.:.:0:0:.:.
chr3_ref_v2	147456	.	A	T	.	ExcRegion	IntersectsRepeat=0;RepeatCorrectionApplied=0	SAC:ACF:DF:PD:GT:SGT:SF:SV:SIG:MT:PAC	0,0,1,0:0:1:2:./.:./.:.:0	0,0,2,0:0:1:2:./.:./.:.:0:0:.:.	0,0,0,0:0:1:2:./.:./.:.:0:0:.:.	0,1,0,0:0:1:2:./.:./.:.:0:0:.:.
chr3_ref_v2	147473	.	G	A	.	ExcRegion	IntersectsRepeat=0;RepeatCorrectionApplied=0	SAC:ACF:DF:PD:GT:SGT:SF:SV:SIG:MT:PAC	0,0,1,0:0:1:2:./.:./.:.:0	0,0,1,0:0:1:2:./.:./.:.:0:0:.:.	0,0,0,0:0:1:2:./.:./.:.:0:0:.:.	0,1,0,1:1:1:2:./.:./.:.:0:0:.:.
chr3_ref_v2	147474	.	T	C	.	ExcRegion	IntersectsRepeat=0;RepeatCorrectionApplied=0	SAC:ACF:DF:PD:GT:SGT:SF:SV:SIG:MT:PAC	0,0,1,0:0:1:2:./.:./.:.:0	0,0,1,0:0:1:2:./.:./.:.:0:0:.:.	0,0,0,0:0:1:2:./.:./.:.:0:0:.:.	0,1,0,1:1:1:2:./.:./.:.:0:0:.:.
chr3_ref_v2	205618	.	CA	C	.	PASS	IntersectsRepeat=1;RepeatCorrectionApplied=1	SAC:ACF:DF:PD:GT:SGT:SF:SV:SIG:MT:PAC	91,114,12,12:1:1:2:0/0:./.:.:0	48,76,11,10:1:1:2:0/0:./.:.:0:0:.:.	72,84,12,8:1:1:2:0/0:./.:.:0:0:.:.	94,109,15,19:1:1:2:0/0:0/1:0.125:0:0:.:.
chr3_ref_v2	207552	.	GA	G	.	PASS	IntersectsRepeat=1;RepeatCorrectionApplied=1	SAC:ACF:DF:PD:GT:SGT:SF:SV:SIG:MT:PAC	119,88,13,13:1:1:2:0/0:./.:.:0	46,49,4,6:1:1:2:0/0:./.:.:0:0:.:.	83,97,16,12:1:1:2:0/0:./.:.:0:0:.:.	89,114,10,9:1:1:2:0/0:./.:.:0:0:.:.
chr3_ref_v2	217274	.	A	C	.	PASS	IntersectsRepeat=1;RepeatCorrectionApplied=0	SAC:ACF:DF:PD:GT:SGT:SF:SV:SIG:MT:PAC	242,59,0,71:1:1:2:0/0:0/1:0.5:0	136,51,0,33:1:1:2:0/0:0/1:0.25:0:0:.:.	170,33,0,70:1:1:2:0/0:0/1:0.5:0:0:.:.	224,78,0,90:1:1:2:0/0:0/1:0.5:0:0:.:.
chr3_ref_v2	220603	.	TTA	T	.	PASS	IntersectsRepeat=1;RepeatCorrectionApplied=1	SAC:ACF:DF:PD:GT:SGT:SF:SV:SIG:MT:PAC	75,74,7,14:1:1:2:0/0:./.:.:0	59,66,13,9:1:1:2:0/0:./.:.:0:0:.:.	36,48,7,2:1:1:2:0/0:./.:.:0:0:.:.	73,69,6,6:1:1:2:0/0:./.:.:0:0:.:.
chr3_ref_v2	225102	.	C	CA	.	PASS	IntersectsRepeat=1;RepeatCorrectionApplied=1	SAC:ACF:DF:PD:GT:SGT:SF:SV:SIG:MT:PAC	104,38,11,12:1:1:2:0/0:0/1:0.125:0	62,46,8,9:1:1:2:0/0:0/1:0.125:0:0:.:.	95,25,5,8:1:1:2:0/0:./.:.:0:0:.:.	122,42,6,11:1:1:2:0/0:./.:.:0:0:.:.
chr3_ref_v2	226835	.	CT	C	.	PASS	IntersectsRepeat=1;RepeatCorrectionApplied=1	SAC:ACF:DF:PD:GT:SGT:SF:SV:SIG:MT:PAC	57,41,30,12:1:1:2:0/0:0/1:0.25:0	35,20,25,5:1:1:2:0/0:0/1:0.25:0:0:.:.	41,23,14,9:1:1:2:0/0:0/1:0.25:0:0:.:.	74,52,28,14:1:1:2:0/0:0/1:0.25:0:0:.:.
chr3_ref_v2	238277	.	ATT	AT,A	.	PASS	IntersectsRepeat=1;RepeatCorrectionApplied=1	SAC:ACF:DF:PD:GT:SGT:SF:SV:SIG:MT:PAC	10,6,79,32,28,7:1:1:2:1/1:1/2:0.125:0	15,3,56,16,19,6:1:1:2:1/1:0/1:0.25:0:0:.:.	13,0,71,25,23,7:1:1:2:1/1:1/2:0.125:0:0:.:.	12,4,90,31,26,8:1:1:2:1/1:1/2:0.125:0:0:.:.
chr3_ref_v2	243811	.	GTA	G	.	PASS	IntersectsRepeat=1;RepeatCorrectionApplied=1	SAC:ACF:DF:PD:GT:SGT:SF:SV:SIG:MT:PAC	69,69,17,22:1:1:2:0/0:0/1:0.25:0	80,57,19,19:1:1:2:0/0:0/1:0.25:0:0:.:.	53,45,12,17:1:1:2:0/0:0/1:0.25:0:0:.:.	59,69,19,18:1:1:2:0/0:0/1:0.25:0:0:.:.
chr3_ref_v2	255816	.	G	GT	.	PASS	IntersectsRepeat=1;RepeatCorrectionApplied=1	SAC:ACF:DF:PD:GT:SGT:SF:SV:SIG:MT:PAC	7,5,78,73:1:1:2:1/1:./.:.:0	3,6,87,61:1:1:2:1/1:./.:.:0:0:.:.	1,1,44,43:1:1:2:1/1:./.:.:0:0:.:.	3,1,60,39:1:1:2:1/1:./.:.:0:0:.:.
chr3_ref_v2	255855	.	GTA	G	.	PASS	IntersectsRepeat=1;RepeatCorrectionApplied=1	SAC:ACF:DF:PD:GT:SGT:SF:SV:SIG:MT:PAC	50,84,11,8:1:1:2:0/0:./.:.:0	55,101,11,13:1:1:2:0/0:0/1:0.125:0:0:.:.	38,51,4,8:1:1:2:0/0:./.:.:0:0:.:.	52,70,9,4:1:1:2:0/0:./.:.:0:0:.:.
chr3_ref_v2	260047	.	T	G	.	PASS	IntersectsRepeat=0;RepeatCorrectionApplied=0	SAC:ACF:DF:PD:GT:SGT:SF:SV:SIG:MT:PAC	50,240,45,1:1:1:2:0/0:0/1:0.25:0	28,80,9,0:1:1:2:0/0:0/1:0.125:0:0:.:.	50,175,40,0:1:1:2:0/0:0/1:0.25:0:0:.:.	82,273,66,0:1:1:2:0/0:0/1:0.25:0:0:.:.
chr3_ref_v2	262454	.	T	A	.	PASS	IntersectsRepeat=1;RepeatCorrectionApplied=0	SAC:ACF:DF:PD:GT:SGT:SF:SV:SIG:MT:PAC	231,143,0,0:1:1:2:0/0:./.:.:0	99,64,0,0:1:1:2:0/0:./.:.:0:0:.:.	85,75,93,54:1:1:2:0/1:./.:.:0:1:g.262454T>A:0	255,168,0,0:1:1:2:0/0:./.:.:0:0:.:.
chr3_ref_v2	268855	.	GA	G	.	PASS	IntersectsRepeat=1;RepeatCorrectionApplied=1	SAC:ACF:DF:PD:GT:SGT:SF:SV:SIG:MT:PAC	83,73,46,22:1:1:2:0/0:0/1:0.25:0	28,52,24,18:1:1:2:0/0:0/1:0.25:0:0:.:.	48,54,18,25:1:1:2:0/0:0/1:0.25:0:0:.:.	60,66,46,25:1:1:2:0/0:0/1:0.5:1:0:.:.
chr3_ref_v2	273394	.	G	T	.	PASS	IntersectsRepeat=1;RepeatCorrectionApplied=0	SAC:ACF:DF:PD:GT:SGT:SF:SV:SIG:MT:PAC	31,254,132,0:1:1:2:0/1:0/0:0.25:0	35,105,31,0:1:1:2:0/1:0/0:0.5:1:0:.:.	31,184,105,1:1:1:2:0/1:0/0:0.25:0:0:.:.	41,267,150,0:1:1:2:0/1:0/0:0.25:0:0:.:.
chr3_ref_v2	288402	.	AAT	A	.	PASS	IntersectsRepeat=1;RepeatCorrectionApplied=1	SAC:ACF:DF:PD:GT:SGT:SF:SV:SIG:MT:PAC	73,61,3,3:1:1:2:0/0:./.:.:0	91,87,14,13:1:1:2:0/0:./.:.:0:0:.:.	34,42,3,3:1:1:2:0/0:./.:.:0:0:.:.	57,59,5,6:1:1:2:0/0:./.:.:0:0:.:.
chr3_ref_v2	288956	.	AAT	A	.	PASS	IntersectsRepeat=1;RepeatCorrectionApplied=1	SAC:ACF:DF:PD:GT:SGT:SF:SV:SIG:MT:PAC	0,145,0,16:1:1:2:0/0:0/1:0.125:0	0,75,0,14:1:1:2:0/0:0/1:0.25:0:0:.:.	0,70,0,12:1:1:2:0/0:0/1:0.25:0:0:.:.	0,108,0,13:1:1:2:0/0:0/1:0.125:0:0:.:.
chr3_ref_v2	289672	.	A	G	.	PASS	IntersectsRepeat=1;RepeatCorrectionApplied=0	SAC:ACF:DF:PD:GT:SGT:SF:SV:SIG:MT:PAC	293,269,97,113:1:1:2:0/0:0/1:0.5:1	154,194,70,77:1:1:2:0/0:0/1:0.5:0:0:.:.	225,202,88,64:1:1:2:0/0:0/1:0.5:1:0:.:.	279,241,120,114:1:1:2:0/1:0/0:0.25:1:0:.:.
chr3_ref_v2	290219	.	A	T	.	PASS	IntersectsRepeat=1;RepeatCorrectionApplied=0	SAC:ACF:DF:PD:GT:SGT:SF:SV:SIG:MT:PAC	218,232,27,87:1:1:2:0/0:0/1:0.5:1	65,137,8,51:1:1:2:0/0:0/1:0.5:0:0:.:.	118,164,21,55:1:1:2:0/0:0/1:0.5:1:0:.:.	190,191,20,86:1:1:2:0/0:0/1:0.5:0:0:.:.
chr3_ref_v2	311601	.	G	T	.	PASS	IntersectsRepeat=1;RepeatCorrectionApplied=0	SAC:ACF:DF:PD:GT:SGT:SF:SV:SIG:MT:PAC	0,0,2,43:1:1:2:1/1:./.:.:0	0,0,2,26:1:1:2:1/1:./.:.:0:0:.:.	0,0,3,32:1:1:2:1/1:./.:.:0:0:.:.	0,0,2,57:1:1:2:1/1:./.:.:0:0:.:.
chr3_ref_v2	311603	.	A	G	.	PASS	IntersectsRepeat=0;RepeatCorrectionApplied=0	SAC:ACF:DF:PD:GT:SGT:SF:SV:SIG:MT:PAC	0,0,2,42:1:1:2:1/1:./.:.:0	0,1,2,24:1:1:2:1/1:0/1:0.125:0:0:.:.	0,1,3,31:1:1:2:1/1:./.:.:0:0:.:.	0,1,2,52:1:1:2:1/1:./.:.:0:0:.:.
chr3_ref_v2	311626	.	T	G	.	ExcRegion	IntersectsRepeat=1;RepeatCorrectionApplied=0	SAC:ACF:DF:PD:GT:SGT:SF:SV:SIG:MT:PAC	0,0,2,42:1:1:2:./.:./.:.:0	0,0,2,24:1:1:2:./.:./.:.:0:0:.:.	0,0,2,29:1:1:2:./.:./.:.:0:0:.:.	0,0,1,41:1:1:2:./.:./.:.:0:0:.:.
chr3_ref_v2	311631	.	A	ATGG	.	ExcRegion	IntersectsRepeat=1;RepeatCorrectionApplied=0	SAC:ACF:DF:PD:GT:SGT:SF:SV:SIG:MT:PAC	0,0,2,41:1:1:2:./.:./.:.:0	0,0,3,22:1:1:2:./.:./.:.:0:0:.:.	0,0,1,22:1:1:2:./.:./.:.:0:0:.:.	0,0,1,35:1:1:2:./.:./.:.:0:0:.:.
chr3_ref_v2	311636	.	G	A	.	ExcRegion	IntersectsRepeat=0;RepeatCorrectionApplied=0	SAC:ACF:DF:PD:GT:SGT:SF:SV:SIG:MT:PAC	0,0,2,39:1:1:2:./.:./.:.:0	0,0,3,22:1:1:2:./.:./.:.:0:0:.:.	0,0,0,22:0:1:2:./.:./.:.:0:0:.:.	0,0,1,27:1:1:2:./.:./.:.:0:0:.:.
chr3_ref_v2	311673	.	C	T	.	ExcRegion	IntersectsRepeat=0;RepeatCorrectionApplied=0	SAC:ACF:DF:PD:GT:SGT:SF:SV:SIG:MT:PAC	0,0,3,45:1:1:2:./.:./.:.:0	0,0,5,25:1:1:2:./.:./.:.:0:0:.:.	0,0,2,30:1:1:2:./.:./.:.:0:0:.:.	0,0,2,32:1:1:2:./.:./.:.:0:0:.:.
chr3_ref_v2	311674	.	A	G	.	ExcRegion	IntersectsRepeat=0;RepeatCorrectionApplied=0	SAC:ACF:DF:PD:GT:SGT:SF:SV:SIG:MT:PAC	0,0,4,45:1:1:2:./.:./.:.:0	0,0,5,24:1:1:2:./.:./.:.:0:0:.:.	0,0,3,31:1:1:2:./.:./.:.:0:0:.:.	0,0,4,32:1:1:2:./.:./.:.:0:0:.:.
chr3_ref_v2	311711	.	G	A	.	ExcRegion	IntersectsRepeat=0;RepeatCorrectionApplied=0	SAC:ACF:DF:PD:GT:SGT:SF:SV:SIG:MT:PAC	0,0,38,45:1:1:2:./.:./.:.:0	0,0,19,33:1:1:2:./.:./.:.:0:0:.:.	0,0,11,35:1:1:2:./.:./.:.:0:0:.:.	0,0,22,30:1:1:2:./.:./.:.:0:0:.:.
chr3_ref_v2	311736	.	T	A	.	ExcRegion	IntersectsRepeat=0;RepeatCorrectionApplied=0	SAC:ACF:DF:PD:GT:SGT:SF:SV:SIG:MT:PAC	0,0,79,44:1:1:2:./.:./.:.:0	0,0,30,32:1:1:2:./.:./.:.:0:0:.:.	0,0,43,28:1:1:2:./.:./.:.:0:0:.:.	0,0,52,31:1:1:2:./.:./.:.:0:0:.:.
chr3_ref_v2	312400	.	G	A	.	ExcRegion	IntersectsRepeat=1;RepeatCorrectionApplied=0	SAC:ACF:DF:PD:GT:SGT:SF:SV:SIG:MT:PAC	0,38,0,0:0:1:2:./.:./.:.:0	0,2,0,5:1:1:2:./.:./.:.:0:0:.:.	0,23,0,0:0:1:2:./.:./.:.:0:0:.:.	0,35,0,0:0:1:2:./.:./.:.:0:0:.:.
chr3_ref_v2	312444	.	T	G	.	ExcRegion	IntersectsRepeat=1;RepeatCorrectionApplied=0	SAC:ACF:DF:PD:GT:SGT:SF:SV:SIG:MT:PAC	0,0,0,0:0:1:2:./.:./.:.:0	0,0,0,0:0:1:2:./.:./.:.:0:0:.:.	0,0,0,0:0:1:2:./.:./.:.:0:0:.:.	1,1,0,5:1:1:2:./.:./.:.:0:0:.:.
chr4_ref_v2	1555	.	T	G	.	PASS	IntersectsRepeat=0;RepeatCorrectionApplied=0	SAC:ACF:DF:PD:GT:SGT:SF:SV:SIG:MT:PAC	0,0,0,1:0:1:2:./.:./.:.:0	0,0,0,1:0:1:2:./.:./.:.:0:0:.:.	0,0,1,1:1:1:2:./.:./.:.:0:0:.:.	0,0,0,1:0:1:2:./.:./.:.:0:0:.:.
chr4_ref_v2	1565	.	G	A	.	PASS	IntersectsRepeat=0;RepeatCorrectionApplied=0	SAC:ACF:DF:PD:GT:SGT:SF:SV:SIG:MT:PAC	0,0,0,1:0:1:2:./.:./.:.:0	0,0,0,1:0:1:2:./.:./.:.:0:0:.:.	0,0,1,1:1:1:2:./.:./.:.:0:0:.:.	0,0,0,1:0:1:2:./.:./.:.:0:0:.:.
chr4_ref_v2	1567	.	T	C	.	PASS	IntersectsRepeat=0;RepeatCorrectionApplied=0	SAC:ACF:DF:PD:GT:SGT:SF:SV:SIG:MT:PAC	0,0,0,1:0:1:2:./.:./.:.:0	0,0,0,1:0:1:2:./.:./.:.:0:0:.:.	0,0,1,1:1:1:2:./.:./.:.:0:0:.:.	0,0,0,1:0:1:2:./.:./.:.:0:0:.:.
chr4_ref_v2	1631	.	C	T	.	PASS	IntersectsRepeat=0;RepeatCorrectionApplied=0	SAC:ACF:DF:PD:GT:SGT:SF:SV:SIG:MT:PAC	0,0,0,1:0:1:2:./.:./.:.:0	0,0,1,3:1:1:2:./.:./.:.:0:0:.:.	0,0,0,0:0:1:2:./.:./.:.:0:0:.:.	0,0,0,1:0:1:2:./.:./.:.:0:0:.:.
chr4_ref_v2	1633	.	T	C	.	PASS	IntersectsRepeat=0;RepeatCorrectionApplied=0	SAC:ACF:DF:PD:GT:SGT:SF:SV:SIG:MT:PAC	0,0,0,1:0:1:2:./.:./.:.:0	0,0,1,3:1:1:2:./.:./.:.:0:0:.:.	0,0,0,0:0:1:2:./.:./.:.:0:0:.:.	0,0,0,1:0:1:2:./.:./.:.:0:0:.:.
chr4_ref_v2	1651	.	C	T	.	PASS	IntersectsRepeat=0;RepeatCorrectionApplied=0	SAC:ACF:DF:PD:GT:SGT:SF:SV:SIG:MT:PAC	0,0,0,0:0:1:2:./.:./.:.:0	0,0,0,2:0:1:2:./.:./.:.:0:0:.:.	0,0,0,0:0:1:2:./.:./.:.:0:0:.:.	0,0,0,0:0:1:2:./.:./.:.:0:0:.:.
chr4_ref_v2	1653	.	T	G	.	PASS	IntersectsRepeat=1;RepeatCorrectionApplied=0	SAC:ACF:DF:PD:GT:SGT:SF:SV:SIG:MT:PAC	0,0,0,0:0:1:2:./.:./.:.:0	0,0,0,1:0:1:2:./.:./.:.:0:0:.:.	0,0,0,0:0:1:2:./.:./.:.:0:0:.:.	0,0,0,0:0:1:2:./.:./.:.:0:0:.:.
chr4_ref_v2	2006	.	T	G	.	PASS	IntersectsRepeat=0;RepeatCorrectionApplied=0	SAC:ACF:DF:PD:GT:SGT:SF:SV:SIG:MT:PAC	0,0,6,0:0:1:2:./.:./.:.:0	0,0,6,0:0:1:2:./.:./.:.:0:0:.:.	0,0,4,0:0:1:2:./.:./.:.:0:0:.:.	0,0,4,0:0:1:2:./.:./.:.:0:0:.:.
chr4_ref_v2	2007	.	A	G	.	PASS	IntersectsRepeat=0;RepeatCorrectionApplied=0	SAC:ACF:DF:PD:GT:SGT:SF:SV:SIG:MT:PAC	0,0,7,0:0:1:2:./.:./.:.:0	0,0,6,0:0:1:2:./.:./.:.:0:0:.:.	0,0,4,0:0:1:2:./.:./.:.:0:0:.:.	0,0,4,0:0:1:2:./.:./.:.:0:0:.:.
chr4_ref_v2	2033	.	G	T	.	PASS	IntersectsRepeat=0;RepeatCorrectionApplied=0	SAC:ACF:DF:PD:GT:SGT:SF:SV:SIG:MT:PAC	0,0,21,0:0:1:2:1/1:./.:.:0	0,0,8,0:0:1:2:./.:./.:.:0:0:.:.	0,0,10,0:0:1:2:./.:./.:.:0:0:.:.	0,0,12,0:0:1:2:./.:./.:.:0:0:.:.
chr4_ref_v2	2043	.	C	T	.	PASS	IntersectsRepeat=0;RepeatCorrectionApplied=0	SAC:ACF:DF:PD:GT:SGT:SF:SV:SIG:MT:PAC	0,0,29,0:0:1:2:1/1:./.:.:0	0,0,9,0:0:1:2:./.:./.:.:0:0:.:.	0,0,12,0:0:1:2:./.:./.:.:0:0:.:.	0,0,16,0:0:1:2:./.:./.:.:0:0:.:.
chr4_ref_v2	2044	.	T	G	.	PASS	IntersectsRepeat=0;RepeatCorrectionApplied=0	SAC:ACF:DF:PD:GT:SGT:SF:SV:SIG:MT:PAC	0,0,29,0:0:1:2:1/1:./.:.:0	0,0,9,0:0:1:2:./.:./.:.:0:0:.:.	0,0,13,0:0:1:2:./.:./.:.:0:0:.:.	0,0,17,0:0:1:2:./.:./.:.:0:0:.:.
chr4_ref_v2	2058	.	G	C	.	PASS	IntersectsRepeat=0;RepeatCorrectionApplied=0	SAC:ACF:DF:PD:GT:SGT:SF:SV:SIG:MT:PAC	0,0,31,0:0:1:2:1/1:./.:.:0	0,0,10,0:0:1:2:./.:./.:.:0:0:.:.	0,0,20,0:0:1:2:1/1:./.:.:0:0:.:.	0,0,24,0:0:1:2:1/1:./.:.:0:0:.:.
chr4_ref_v2	2060	.	C	T	.	PASS	IntersectsRepeat=0;RepeatCorrectionApplied=0	SAC:ACF:DF:PD:GT:SGT:SF:SV:SIG:MT:PAC	0,0,31,0:0:1:2:1/1:./.:.:0	0,0,10,0:0:1:2:./.:./.:.:0:0:.:.	0,0,21,0:0:1:2:1/1:./.:.:0:0:.:.	0,0,23,0:0:1:2:1/1:./.:.:0:0:.:.
chr4_ref_v2	2064	.	G	T	.	PASS	IntersectsRepeat=0;RepeatCorrectionApplied=0	SAC:ACF:DF:PD:GT:SGT:SF:SV:SIG:MT:PAC	0,0,32,0:0:1:2:1/1:./.:.:0	0,0,10,0:0:1:2:./.:./.:.:0:0:.:.	0,0,26,0:0:1:2:1/1:./.:.:0:0:.:.	0,0,26,0:0:1:2:1/1:./.:.:0:0:.:.
chr4_ref_v2	2070	.	T	C	.	PASS	IntersectsRepeat=1;RepeatCorrectionApplied=0	SAC:ACF:DF:PD:GT:SGT:SF:SV:SIG:MT:PAC	1,0,32,0:1:1:2:1/1:./.:.:0	0,0,10,0:0:1:2:./.:./.:.:0:0:.:.	0,0,30,0:0:1:2:1/1:./.:.:0:0:.:.	0,0,30,0:0:1:2:1/1:./.:.:0:0:.:.
chr4_ref_v2	2074	.	G	A	.	PASS	IntersectsRepeat=0;RepeatCorrectionApplied=0	SAC:ACF:DF:PD:GT:SGT:SF:SV:SIG:MT:PAC	0,0,34,0:0:1:2:1/1:./.:.:0	0,0,11,0:0:1:2:./.:./.:.:0:0:.:.	0,0,31,0:0:1:2:1/1:./.:.:0:0:.:.	0,0,36,0:0:1:2:1/1:./.:.:0:0:.:.
chr4_ref_v2	2085	.	A	G	.	PASS	IntersectsRepeat=0;RepeatCorrectionApplied=0	SAC:ACF:DF:PD:GT:SGT:SF:SV:SIG:MT:PAC	0,0,36,0:0:1:2:1/1:./.:.:0	0,0,14,0:0:1:2:./.:./.:.:0:0:.:.	0,0,37,0:0:1:2:1/1:./.:.:0:0:.:.	0,0,41,0:0:1:2:1/1:./.:.:0:0:.:.
chr4_ref_v2	2110	.	T	C	.	PASS	IntersectsRepeat=0;RepeatCorrectionApplied=0	SAC:ACF:DF:PD:GT:SGT:SF:SV:SIG:MT:PAC	0,0,46,0:0:1:2:1/1:./.:.:0	0,0,18,0:0:1:2:./.:./.:.:0:0:.:.	0,0,41,0:0:1:2:1/1:./.:.:0:0:.:.	0,0,50,0:0:1:2:1/1:./.:.:0:0:.:.
chr4_ref_v2	2133	.	G	A	.	PASS	IntersectsRepeat=1;RepeatCorrectionApplied=0	SAC:ACF:DF:PD:GT:SGT:SF:SV:SIG:MT:PAC	0,0,67,0:0:1:2:1/1:./.:.:0	0,0,30,0:0:1:2:1/1:./.:.:0:0:.:.	0,0,57,0:0:1:2:1/1:./.:.:0:0:.:.	0,0,63,0:0:1:2:1/1:./.:.:0:0:.:.
chr4_ref_v2	2149	.	C	T	.	PASS	IntersectsRepeat=0;RepeatCorrectionApplied=0	SAC:ACF:DF:PD:GT:SGT:SF:SV:SIG:MT:PAC	0,0,108,0:0:1:2:1/1:./.:.:0	0,0,49,0:0:1:2:1/1:./.:.:0:0:.:.	0,0,80,0:0:1:2:1/1:./.:.:0:0:.:.	0,0,84,0:0:1:2:1/1:./.:.:0:0:.:.
chr4_ref_v2	2150	.	T	G	.	PASS	IntersectsRepeat=0;RepeatCorrectionApplied=0	SAC:ACF:DF:PD:GT:SGT:SF:SV:SIG:MT:PAC	0,0,109,0:0:1:2:1/1:./.:.:0	0,0,50,0:0:1:2:1/1:./.:.:0:0:.:.	0,0,81,0:0:1:2:1/1:./.:.:0:0:.:.	0,0,85,0:0:1:2:1/1:./.:.:0:0:.:.
chr4_ref_v2	2581	.	T	TA	.	PASS	IntersectsRepeat=0;RepeatCorrectionApplied=0	SAC:ACF:DF:PD:GT:SGT:SF:SV:SIG:MT:PAC	0,0,0,0:0:1:2:./.:./.:.:0	0,0,0,1:0:1:2:./.:./.:.:0:0:.:.	0,0,0,1:0:1:2:./.:./.:.:0:0:.:.	0,0,1,0:0:1:2:./.:./.:.:0:0:.:.
chr4_ref_v2	9880	.	T	C	.	PASS	IntersectsRepeat=1;RepeatCorrectionApplied=0	SAC:ACF:DF:PD:GT:SGT:SF:SV:SIG:MT:PAC	0,0,0,0:0:1:2:./.:./.:.:0	0,0,0,1:0:1:2:./.:./.:.:0:0:.:.	0,0,0,0:0:1:2:./.:./.:.:0:0:.:.	0,0,0,0:0:1:2:./.:./.:.:0:0:.:.
chr4_ref_v2	18322	.	A	ACGCT	.	PASS	IntersectsRepeat=0;RepeatCorrectionApplied=0	SAC:ACF:DF:PD:GT:SGT:SF:SV:SIG:MT:PAC	0,0,3,6:1:1:2:./.:./.:.:0	0,0,2,6:1:1:2:./.:./.:.:0:0:.:.	0,0,4,2:1:1:2:./.:./.:.:0:0:.:.	0,0,1,4:1:1:2:./.:./.:.:0:0:.:.
chr4_ref_v2	18324	.	G	GTGGTTAC	.	PASS	IntersectsRepeat=0;RepeatCorrectionApplied=0	SAC:ACF:DF:PD:GT:SGT:SF:SV:SIG:MT:PAC	0,0,2,5:1:1:2:./.:./.:.:0	0,0,2,5:1:1:2:./.:./.:.:0:0:.:.	0,0,4,3:1:1:2:./.:./.:.:0:0:.:.	0,0,0,2:0:1:2:./.:./.:.:0:0:.:.
chr4_ref_v2	18326	.	A	ACAGTAATTGGCGCTTTTCCCTTTG	.	PASS	IntersectsRepeat=0;RepeatCorrectionApplied=0	SAC:ACF:DF:PD:GT:SGT:SF:SV:SIG:MT:PAC	0,0,2,5:1:1:2:./.:./.:.:0	0,0,2,4:1:1:2:./.:./.:.:0:0:.:.	0,0,2,3:1:1:2:./.:./.:.:0:0:.:.	0,0,0,2:0:1:2:./.:./.:.:0:0:.:.
chr4_ref_v2	18332	.	T	A	.	PASS	IntersectsRepeat=0;RepeatCorrectionApplied=0	SAC:ACF:DF:PD:GT:SGT:SF:SV:SIG:MT:PAC	0,0,1,3:1:1:2:./.:./.:.:0	0,0,1,3:1:1:2:./.:./.:.:0:0:.:.	0,0,0,1:0:1:2:./.:./.:.:0:0:.:.	0,0,0,0:0:1:2:./.:./.:.:0:0:.:.
chr4_ref_v2	18339	.	T	C	.	PASS	IntersectsRepeat=1;RepeatCorrectionApplied=0	SAC:ACF:DF:PD:GT:SGT:SF:SV:SIG:MT:PAC	0,0,1,1:1:1:2:./.:./.:.:0	0,0,1,1:1:1:2:./.:./.:.:0:0:.:.	0,0,0,0:0:1:2:./.:./.:.:0:0:.:.	0,0,0,0:0:1:2:./.:./.:.:0:0:.:.
chr4_ref_v2	18340	.	T	C	.	PASS	IntersectsRepeat=1;RepeatCorrectionApplied=0	SAC:ACF:DF:PD:GT:SGT:SF:SV:SIG:MT:PAC	0,0,1,0:0:1:2:./.:./.:.:0	0,0,1,0:0:1:2:./.:./.:.:0:0:.:.	0,0,0,0:0:1:2:./.:./.:.:0:0:.:.	0,0,0,0:0:1:2:./.:./.:.:0:0:.:.
chr4_ref_v2	20463	.	CTATATATATATA	C,CTA	.	PASS	IntersectsRepeat=1;RepeatCorrectionApplied=1	SAC:ACF:DF:PD:GT:SGT:SF:SV:SIG:MT:PAC	0,2,12,13,24,29:1:1:2:2/2:1/2:0.25:0	0,2,11,16,31,31:1:1:2:2/2:1/2:0.25:0:0:.:.	1,1,6,3,21,16:1:1:2:2/2:1/2:0.125:0:0:.:.	1,1,7,8,24,21:1:1:2:2/2:1/2:0.25:0:0:.:.
chr4_ref_v2	43795	.	CT	C,CTT	.	PASS	IntersectsRepeat=1;RepeatCorrectionApplied=1	SAC:ACF:DF:PD:GT:SGT:SF:SV:SIG:MT:PAC	34,17,12,2,9,10:1:1:2:0/0:0/2:0.25:0	25,11,20,1,6,3:1:1:2:0/1:0/2:0.25:0:0:.:.	27,4,9,2,4,5:1:1:2:0/0:0/2:0.25:0:0:.:.	35,18,16,8,2,10:1:1:2:0/0:0/1:0.25:0:0:.:.
chr4_ref_v2	43826	.	GA	G	.	PASS	IntersectsRepeat=1;RepeatCorrectionApplied=1	SAC:ACF:DF:PD:GT:SGT:SF:SV:SIG:MT:PAC	69,143,10,20:1:1:2:0/0:0/1:0.125:0	50,77,8,7:1:1:2:0/0:./.:.:0:0:.:.	56,67,12,16:1:1:2:0/0:0/1:0.25:0:0:.:.	82,111,9,14:1:1:2:0/0:0/1:0.125:0:0:.:.
chr4_ref_v2	65987	.	GA	G	.	PASS	IntersectsRepeat=1;RepeatCorrectionApplied=1	SAC:ACF:DF:PD:GT:SGT:SF:SV:SIG:MT:PAC	187,177,17,11:1:1:2:0/0:./.:.:0	83,91,14,3:1:1:2:0/0:0/1:0.125:0:0:.:.	105,113,10,17:1:1:2:0/0:0/1:0.125:0:0:.:.	163,123,19,10:1:1:2:0/0:0/1:0.125:0:0:.:.
chr4_ref_v2	99346	.	GA	G	.	PASS	IntersectsRepeat=1;RepeatCorrectionApplied=1	SAC:ACF:DF:PD:GT:SGT:SF:SV:SIG:MT:PAC	120,122,17,13:1:1:2:0/0:./.:.:0	79,78,10,10:1:1:2:0/0:./.:.:0:0:.:.	92,90,11,6:1:1:2:0/0:./.:.:0:0:.:.	96,122,16,8:1:1:2:0/0:./.:.:0:0:.:.
chr4_ref_v2	135395	.	CT	C	.	PASS	IntersectsRepeat=1;RepeatCorrectionApplied=1	SAC:ACF:DF:PD:GT:SGT:SF:SV:SIG:MT:PAC	33,32,2,9:1:1:2:0/0:./.:.:0	27,28,5,3:1:1:2:0/0:./.:.:0:0:.:.	27,26,2,6:1:1:2:0/0:./.:.:0:0:.:.	34,22,3,10:1:1:2:0/0:./.:.:0:0:.:.
chr4_ref_v2	169772	.	GTA	G	.	PASS	IntersectsRepeat=1;RepeatCorrectionApplied=1	SAC:ACF:DF:PD:GT:SGT:SF:SV:SIG:MT:PAC	59,30,3,3:1:1:2:0/0:./.:.:0	81,63,13,10:1:1:2:0/0:0/1:0.125:0:0:.:.	30,31,5,2:1:1:2:0/0:./.:.:0:0:.:.	55,38,9,8:1:1:2:0/0:0/1:0.125:0:0:.:.
chr4_ref_v2	204886	.	C	A	.	PASS	IntersectsRepeat=0;RepeatCorrectionApplied=0	SAC:ACF:DF:PD:GT:SGT:SF:SV:SIG:MT:PAC	190,21,0,41:1:1:2:0/0:0/1:0.25:0	103,23,0,10:1:1:2:0/0:0/1:0.125:0:0:.:.	176,33,0,29:1:1:2:0/0:0/1:0.25:0:0:.:.	198,17,0,47:1:1:2:0/0:0/1:0.5:0:0:.:.
chr4_ref_v2	211254	.	CAT	C	.	PASS	IntersectsRepeat=1;RepeatCorrectionApplied=1	SAC:ACF:DF:PD:GT:SGT:SF:SV:SIG:MT:PAC	119,100,10,10:1:1:2:0/0:./.:.:0	64,64,9,2:1:1:2:0/0:0/1:0.125:0:0:.:.	80,62,12,6:1:1:2:0/0:0/1:0.125:0:0:.:.	107,100,13,8:1:1:2:0/0:0/1:0.125:0:0:.:.
chr4_ref_v2	212379	.	G	GT	.	PASS	IntersectsRepeat=1;RepeatCorrectionApplied=1	SAC:ACF:DF:PD:GT:SGT:SF:SV:SIG:MT:PAC	1,60,39,19:1:1:2:0/1:1/1:0.125:0	0,33,31,14:1:1:2:1/1:0/1:0.5:0:0:.:.	1,46,22,9:1:1:2:0/1:0/0:0.125:0:0:.:.	1,51,38,12:1:1:2:0/1:1/1:0.125:0:0:.:.
chr4_ref_v2	220471	.	G	C	.	PASS	IntersectsRepeat=0;RepeatCorrectionApplied=0	SAC:ACF:DF:PD:GT:SGT:SF:SV:SIG:MT:PAC	54,72,30,0:1:1:2:0/0:0/1:0.5:0	18,14,4,0:1:1:2:0/0:0/1:0.25:0:0:.:.	37,59,18,0:1:1:2:0/0:0/1:0.25:0:0:.:.	45,56,16,0:1:1:2:0/0:0/1:0.25:0:0:.:.
chr4_ref_v2	223799	.	T	G	.	PASS	IntersectsRepeat=0;RepeatCorrectionApplied=0	SAC:ACF:DF:PD:GT:SGT:SF:SV:SIG:MT:PAC	18,131,38,0:1:1:2:0/0:0/1:0.5:0	5,107,10,0:1:1:2:0/0:0/1:0.25:0:0:.:.	10,102,23,0:1:1:2:0/0:0/1:0.25:0:0:.:.	16,164,36,0:1:1:2:0/0:0/1:0.25:0:0:.:.
chr4_ref_v2	223800	.	T	G	.	PASS	IntersectsRepeat=0;RepeatCorrectionApplied=0	SAC:ACF:DF:PD:GT:SGT:SF:SV:SIG:MT:PAC	20,130,1,0:1:1:2:0/0:./.:.:0	7,107,0,0:1:1:2:0/0:./.:.:0:0:.:.	12,102,1,0:1:1:2:0/0:./.:.:0:0:.:.	17,164,1,0:1:1:2:0/0:./.:.:0:0:.:.
chr4_ref_v2	226755	.	CAT	C,CATAT	.	PASS	IntersectsRepeat=1;RepeatCorrectionApplied=1	SAC:ACF:DF:PD:GT:SGT:SF:SV:SIG:MT:PAC	9,15,4,5,1,1:1:1:2:0/0:0/1:0.125:0	10,29,3,13,1,0:1:1:2:0/0:0/1:0.25:0:0:.:.	7,7,1,1,0,3:1:1:2:./.:./.:.:0:0:.:.	7,13,2,2,2,3:1:1:2:0/0:0/2:0.25:0:0:.:.
chr4_ref_v2	240077	.	CAT	C	.	PASS	IntersectsRepeat=1;RepeatCorrectionApplied=1	SAC:ACF:DF:PD:GT:SGT:SF:SV:SIG:MT:PAC	115,69,10,12:1:1:2:0/0:./.:.:0	70,50,15,7:1:1:2:0/0:0/1:0.125:0:0:.:.	72,46,6,9:1:1:2:0/0:./.:.:0:0:.:.	71,92,8,13:1:1:2:0/0:./.:.:0:0:.:.
chr4_ref_v2	278644	.	A	T	.	PASS	IntersectsRepeat=0;RepeatCorrectionApplied=0	SAC:ACF:DF:PD:GT:SGT:SF:SV:SIG:MT:PAC	0,0,205,166:1:1:2:1/1:./.:.:0	0,0,99,112:1:1:2:1/1:./.:.:0:0:.:.	0,0,148,136:1:1:2:1/1:./.:.:0:0:.:.	0,0,203,222:1:1:2:1/1:./.:.:0:0:.:.
chr4_ref_v2	278646	.	G	A	.	PASS	IntersectsRepeat=0;RepeatCorrectionApplied=0	SAC:ACF:DF:PD:GT:SGT:SF:SV:SIG:MT:PAC	0,0,205,167:1:1:2:1/1:./.:.:0	0,0,100,113:1:1:2:1/1:./.:.:0:0:.:.	0,0,148,138:1:1:2:1/1:./.:.:0:0:.:.	0,0,204,222:1:1:2:1/1:./.:.:0:0:.:.
chr4_ref_v2	286821	.	CT	C	.	PASS	IntersectsRepeat=1;RepeatCorrectionApplied=1	SAC:ACF:DF:PD:GT:SGT:SF:SV:SIG:MT:PAC	72,73,14,5:1:1:2:0/0:./.:.:0	46,34,4,4:1:1:2:0/0:./.:.:0:0:.:.	69,63,18,3:1:1:2:0/0:0/1:0.125:0:0:.:.	101,72,14,10:1:1:2:0/0:./.:.:0:0:.:.
chr4_ref_v2	323616	.	GAT	G	.	PASS	IntersectsRepeat=1;RepeatCorrectionApplied=1	SAC:ACF:DF:PD:GT:SGT:SF:SV:SIG:MT:PAC	27,30,10,9:1:1:2:0/0:0/1:0.125:0	42,52,10,19:1:1:2:0/0:0/1:0.125:0:0:.:.	18,25,5,3:1:1:2:0/0:./.:.:0:0:.:.	24,36,7,9:1:1:2:0/0:0/1:0.125:0:0:.:.
chr4_ref_v2	329580	.	TTA	T	.	PASS	IntersectsRepeat=1;RepeatCorrectionApplied=1	SAC:ACF:DF:PD:GT:SGT:SF:SV:SIG:MT:PAC	32,34,8,4:1:1:2:0/0:./.:.:0	47,44,8,11:1:1:2:0/0:./.:.:0:0:.:.	26,21,1,1:1:1:2:0/0:./.:.:0:0:.:.	36,46,8,5:1:1:2:0/0:./.:.:0:0:.:.
chr4_ref_v2	336145	.	CT	C	.	PASS	IntersectsRepeat=1;RepeatCorrectionApplied=1	SAC:ACF:DF:PD:GT:SGT:SF:SV:SIG:MT:PAC	60,37,5,4:1:1:2:0/0:./.:.:0	41,16,5,0:1:1:2:0/0:./.:.:0:0:.:.	28,27,5,4:1:1:2:0/0:./.:.:0:0:.:.	55,40,8,7:1:1:2:0/0:./.:.:0:0:.:.
chr4_ref_v2	343943	.	G	GTA	.	PASS	IntersectsRepeat=1;RepeatCorrectionApplied=1	SAC:ACF:DF:PD:GT:SGT:SF:SV:SIG:MT:PAC	13,15,39,39:1:1:2:1/1:0/1:0.125:0	16,28,44,44:1:1:2:1/1:0/1:0.5:0:0:.:.	16,18,28,32:1:1:2:1/1:0/1:0.5:0:0:.:.	14,16,23,35:1:1:2:1/1:0/1:0.5:0:0:.:.
chr4_ref_v2	367993	.	T	C	.	PASS	IntersectsRepeat=0;RepeatCorrectionApplied=0	SAC:ACF:DF:PD:GT:SGT:SF:SV:SIG:MT:PAC	185,216,0,0:1:1:2:0/0:./.:.:0	77,66,0,0:1:1:2:0/0:./.:.:0:0:.:.	153,154,0,0:1:1:2:0/0:./.:.:0:0:.:.	110,98,87,114:1:1:2:0/1:./.:.:0:1:g.367993T>C:0
chr4_ref_v2	369227	.	G	A	.	PASS	IntersectsRepeat=1;RepeatCorrectionApplied=0	SAC:ACF:DF:PD:GT:SGT:SF:SV:SIG:MT:PAC	41,24,10,0:1:1:2:0/0:0/1:0.25:0	20,18,3,0:1:1:2:0/0:0/1:0.25:0:0:.:.	32,19,8,0:1:1:2:0/0:0/1:0.25:0:0:.:.	48,38,14,0:1:1:2:0/0:0/1:0.25:0:0:.:.
chr4_ref_v2	369231	.	G	A	.	PASS	IntersectsRepeat=1;RepeatCorrectionApplied=0	SAC:ACF:DF:PD:GT:SGT:SF:SV:SIG:MT:PAC	58,24,10,0:1:1:2:0/0:0/1:0.25:0	28,20,3,0:1:1:2:0/0:0/1:0.125:0:0:.:.	43,23,8,0:1:1:2:0/0:0/1:0.25:0:0:.:.	59,39,14,0:1:1:2:0/0:0/1:0.25:0:0:.:.
chr4_ref_v2	369236	.	A	G	.	PASS	IntersectsRepeat=1;RepeatCorrectionApplied=0	SAC:ACF:DF:PD:GT:SGT:SF:SV:SIG:MT:PAC	83,28,10,0:1:1:2:0/0:0/1:0.25:0	45,23,3,0:1:1:2:0/0:0/1:0.125:0:0:.:.	60,24,8,0:1:1:2:0/0:0/1:0.25:0:0:.:.	79,42,13,0:1:1:2:0/0:0/1:0.25:0:0:.:.
chr4_ref_v2	385224	.	C	A	.	PASS	IntersectsRepeat=0;RepeatCorrectionApplied=0	SAC:ACF:DF:PD:GT:SGT:SF:SV:SIG:MT:PAC	168,149,0,0:1:1:2:0/0:./.:.:0	56,28,44,17:1:1:2:0/1:0/0:0.125:0:1:g.385224C>A:0	137,125,0,1:1:1:2:0/0:./.:.:0:0:.:.	215,191,0,0:1:1:2:0/0:./.:.:0:0:.:.
chr4_ref_v2	392083	.	GAC	G	.	PASS	IntersectsRepeat=1;RepeatCorrectionApplied=1	SAC:ACF:DF:PD:GT:SGT:SF:SV:SIG:MT:PAC	45,90,3,9:1:1:2:0/0:./.:.:0	29,57,1,6:1:1:2:0/0:./.:.:0:0:.:.	43,83,1,7:1:1:2:0/0:./.:.:0:0:.:.	45,111,5,17:1:1:2:0/0:./.:.:0:0:.:.
chr4_ref_v2	402669	.	T	G	.	PASS	IntersectsRepeat=0;RepeatCorrectionApplied=0	SAC:ACF:DF:PD:GT:SGT:SF:SV:SIG:MT:PAC	74,146,49,0:1:1:2:0/0:0/1:0.5:0	61,117,17,0:1:1:2:0/0:0/1:0.25:0:0:.:.	47,115,45,0:1:1:2:0/0:0/1:0.5:0:0:.:.	83,189,72,0:1:1:2:0/0:0/1:0.5:0:0:.:.
chr4_ref_v2	410825	.	AT	A	.	PASS	IntersectsRepeat=1;RepeatCorrectionApplied=1	SAC:ACF:DF:PD:GT:SGT:SF:SV:SIG:MT:PAC	62,51,7,12:1:1:2:0/0:0/1:0.125:0	31,32,2,4:1:1:2:0/0:./.:.:0:0:.:.	53,41,2,9:1:1:2:0/0:./.:.:0:0:.:.	69,65,4,6:1:1:2:0/0:./.:.:0:0:.:.
chr4_ref_v2	436136	.	CT	C	.	PASS	IntersectsRepeat=1;RepeatCorrectionApplied=1	SAC:ACF:DF:PD:GT:SGT:SF:SV:SIG:MT:PAC	34,40,2,5:1:1:2:0/0:./.:.:0	16,25,1,7:1:1:2:0/0:./.:.:0:0:.:.	22,24,4,4:1:1:2:0/0:./.:.:0:0:.:.	42,39,6,7:1:1:2:0/0:./.:.:0:0:.:.
chr4_ref_v2	450126	.	GTA	G	.	PASS	IntersectsRepeat=1;RepeatCorrectionApplied=1	SAC:ACF:DF:PD:GT:SGT:SF:SV:SIG:MT:PAC	51,53,15,20:1:1:2:0/0:0/1:0.25:0	32,68,15,12:1:1:2:0/0:0/1:0.25:0:0:.:.	36,34,12,10:1:1:2:0/0:0/1:0.25:0:0:.:.	50,59,15,15:1:1:2:0/0:0/1:0.25:0:0:.:.
chr4_ref_v2	452440	.	CT	C	.	PASS	IntersectsRepeat=1;RepeatCorrectionApplied=1	SAC:ACF:DF:PD:GT:SGT:SF:SV:SIG:MT:PAC	0,0,123,140:1:1:2:1/1:./.:.:0	0,0,86,60:1:1:2:1/1:./.:.:0:0:.:.	0,0,81,104:1:1:2:1/1:./.:.:0:0:.:.	0,0,111,143:1:1:2:1/1:./.:.:0:0:.:.
chr4_ref_v2	476641	.	T	G	.	PASS	IntersectsRepeat=1;RepeatCorrectionApplied=0	SAC:ACF:DF:PD:GT:SGT:SF:SV:SIG:MT:PAC	65,113,53,0:1:1:2:0/0:0/1:0.5:0	53,95,16,0:1:1:2:0/0:0/1:0.25:0:0:.:.	44,85,30,0:1:1:2:0/0:0/1:0.5:0:0:.:.	60,115,36,0:1:1:2:0/0:0/1:0.25:0:0:.:.
chr4_ref_v2	482411	.	G	GA	.	PASS	IntersectsRepeat=1;RepeatCorrectionApplied=1	SAC:ACF:DF:PD:GT:SGT:SF:SV:SIG:MT:PAC	17,22,6,4:1:1:2:0/0:0/1:0.25:0	25,18,3,6:1:1:2:0/0:0/1:0.25:0:0:.:.	13,12,5,5:1:1:2:0/0:0/1:0.5:0:0:.:.	14,35,7,11:1:1:2:0/0:0/1:0.5:0:0:.:.
chr4_ref_v2	489380	.	AAT	A	.	PASS	IntersectsRepeat=1;RepeatCorrectionApplied=1	SAC:ACF:DF:PD:GT:SGT:SF:SV:SIG:MT:PAC	40,51,9,6:1:1:2:0/0:./.:.:0	46,48,9,15:1:1:2:0/0:0/1:0.125:0:0:.:.	43,32,5,2:1:1:2:0/0:./.:.:0:0:.:.	44,43,14,11:1:1:2:0/0:0/1:0.125:0:0:.:.
chr4_ref_v2	505172	.	CAT	C	.	PASS	IntersectsRepeat=1;RepeatCorrectionApplied=1	SAC:ACF:DF:PD:GT:SGT:SF:SV:SIG:MT:PAC	46,55,6,8:1:1:2:0/0:./.:.:0	60,52,7,7:1:1:2:0/0:./.:.:0:0:.:.	44,49,4,7:1:1:2:0/0:./.:.:0:0:.:.	63,64,3,6:1:1:2:0/0:./.:.:0:0:.:.
chr4_ref_v2	515599	.	A	T	.	ExcRegion	IntersectsRepeat=1;RepeatCorrectionApplied=0	SAC:ACF:DF:PD:GT:SGT:SF:SV:SIG:MT:PAC	7,3,0,0:1:1:2:./.:./.:.:0	0,4,0,0:0:1:2:./.:./.:.:0:0:.:.	2,0,0,0:0:1:2:./.:./.:.:0:0:.:.	5,0,1,1:1:1:2:./.:./.:.:0:0:.:.
chr4_ref_v2	515607	.	G	A	.	ExcRegion	IntersectsRepeat=0;RepeatCorrectionApplied=0	SAC:ACF:DF:PD:GT:SGT:SF:SV:SIG:MT:PAC	7,2,0,0:1:1:2:./.:./.:.:0	0,3,0,0:0:1:2:./.:./.:.:0:0:.:.	2,0,0,0:0:1:2:./.:./.:.:0:0:.:.	5,0,1,1:1:1:2:./.:./.:.:0:0:.:.
chr4_ref_v2	515614	.	A	G	.	ExcRegion	IntersectsRepeat=1;RepeatCorrectionApplied=0	SAC:ACF:DF:PD:GT:SGT:SF:SV:SIG:MT:PAC	7,1,0,0:1:1:2:./.:./.:.:0	1,3,0,0:1:1:2:./.:./.:.:0:0:.:.	2,0,0,0:0:1:2:./.:./.:.:0:0:.:.	5,0,1,1:1:1:2:./.:./.:.:0:0:.:.
chr4_ref_v2	516631	.	C	G	.	ExcRegion	IntersectsRepeat=0;RepeatCorrectionApplied=0	SAC:ACF:DF:PD:GT:SGT:SF:SV:SIG:MT:PAC	0,0,0,0:0:1:2:./.:./.:.:0	0,1,0,0:0:1:2:./.:./.:.:0:0:.:.	0,1,0,0:0:1:2:./.:./.:.:0:0:.:.	0,1,1,1:1:1:2:./.:./.:.:0:0:.:.
chr4_ref_v2	527681	.	TTA	T	.	PASS	IntersectsRepeat=0;RepeatCorrectionApplied=0	SAC:ACF:DF:PD:GT:SGT:SF:SV:SIG:MT:PAC	0,0,0,6:0:1:2:./.:./.:.:0	0,0,0,17:0:1:2:./.:./.:.:0:0:.:.	0,0,0,2:0:1:2:./.:./.:.:0:0:.:.	0,0,0,3:0:1:2:./.:./.:.:0:0:.:.
chr4_ref_v2	538648	.	GTA	G	.	PASS	IntersectsRepeat=1;RepeatCorrectionApplied=1	SAC:ACF:DF:PD:GT:SGT:SF:SV:SIG:MT:PAC	19,26,8,6:1:1:2:0/0:0/1:0.125:0	28,33,13,14:1:1:2:0/0:0/1:0.25:0:0:.:.	15,18,10,4:1:1:2:0/0:0/1:0.25:0:0:.:.	20,23,11,10:1:1:2:0/0:0/1:0.5:0:0:.:.
chr4_ref_v2	542473	.	CA	C	.	PASS	IntersectsRepeat=1;RepeatCorrectionApplied=1	SAC:ACF:DF:PD:GT:SGT:SF:SV:SIG:MT:PAC	72,59,17,4:1:1:2:0/0:./.:.:0	33,32,10,5:1:1:2:0/0:0/1:0.125:0:0:.:.	65,42,16,4:1:1:2:0/0:0/1:0.125:0:0:.:.	86,66,20,9:1:1:2:0/0:0/1:0.125:0:0:.:.
chr4_ref_v2	548461	.	G	GT,GTT	.	PASS	IntersectsRepeat=1;RepeatCorrectionApplied=1	SAC:ACF:DF:PD:GT:SGT:SF:SV:SIG:MT:PAC	1,10,2,7,14,18:1:1:2:0/2:2/2:0.5:0	0,4,1,2,12,10:1:1:2:2/2:0/2:0.5:0:0:.:.	7,4,2,2,7,6:1:1:2:0/2:2/2:0.125:0:0:.:.	3,9,4,5,18,16:1:1:2:2/2:0/2:0.5:0:0:.:.
chr4_ref_v2	551734	.	C	A	.	PASS	IntersectsRepeat=1;RepeatCorrectionApplied=0	SAC:ACF:DF:PD:GT:SGT:SF:SV:SIG:MT:PAC	133,55,1,28:1:1:2:0/0:0/1:0.25:0	73,32,0,19:1:1:2:0/0:0/1:0.25:0:0:.:.	102,50,0,17:1:1:2:0/0:0/1:0.25:0:0:.:.	120,38,1,45:1:1:2:0/0:0/1:0.5:0:0:.:.
chr4_ref_v2	587754	.	C	CT	.	PASS	IntersectsRepeat=1;RepeatCorrectionApplied=1	SAC:ACF:DF:PD:GT:SGT:SF:SV:SIG:MT:PAC	1,2,15,3:1:1:2:1/1:./.:.:0	2,2,7,9:1:1:2:1/1:./.:.:0:0:.:.	1,1,7,1:1:0:2:./.:./.:.:0:0:.:.	4,1,11,7:1:1:2:1/1:0/1:0.125:0:0:.:.
chr4_ref_v2	606957	.	G	GAAAAAAAA	.	PASS	IntersectsRepeat=1;RepeatCorrectionApplied=1	SAC:ACF:DF:PD:GT:SGT:SF:SV:SIG:MT:PAC	19,3,50,16:1:1:2:0/1:1/1:0.5:0	13,8,39,10:1:1:2:1/1:0/1:0.5:1:0:.:.	10,3,35,14:1:1:2:1/1:0/1:0.5:0:0:.:.	16,1,37,15:1:1:2:1/1:0/1:0.5:0:0:.:.
chr4_ref_v2	606975	.	G	A	.	PASS	IntersectsRepeat=1;RepeatCorrectionApplied=0	SAC:ACF:DF:PD:GT:SGT:SF:SV:SIG:MT:PAC	51,168,40,2:1:1:2:0/0:0/1:0.25:0	26,105,21,4:1:1:2:0/0:0/1:0.25:0:0:.:.	32,107,30,1:1:1:2:0/0:0/1:0.5:0:0:.:.	41,129,33,1:1:1:2:0/0:0/1:0.25:0:0:.:.
chr4_ref_v2	621794	.	G	GAAAA	.	PASS	IntersectsRepeat=1;RepeatCorrectionApplied=1	SAC:ACF:DF:PD:GT:SGT:SF:SV:SIG:MT:PAC	21,8,2,19:1:1:2:0/1:0/0:0.125:0	11,10,6,17:1:1:2:0/1:./.:.:0:0:.:.	21,3,2,16:1:1:2:0/1:0/0:0.125:0:0:.:.	20,8,5,18:1:1:2:0/1:0/0:0.125:0:0:.:.
chr4_ref_v2	630748	.	GT	G	.	PASS	IntersectsRepeat=1;RepeatCorrectionApplied=1	SAC:ACF:DF:PD:GT:SGT:SF:SV:SIG:MT:PAC	53,38,22,2:1:1:2:0/0:0/1:0.125:0	36,17,7,2:1:1:2:0/0:./.:.:0:0:.:.	49,23,9,4:1:1:2:0/0:./.:.:0:0:.:.	77,35,12,4:1:1:2:0/0:./.:.:0:0:.:.
chr4_ref_v2	645017	.	GA	G	.	PASS	IntersectsRepeat=1;RepeatCorrectionApplied=1	SAC:ACF:DF:PD:GT:SGT:SF:SV:SIG:MT:PAC	107,73,14,9:1:1:2:0/0:0/1:0.125:0	62,37,3,4:1:1:2:0/0:./.:.:0:0:.:.	84,60,9,4:1:1:2:0/0:./.:.:0:0:.:.	124,82,7,3:1:1:2:0/0:./.:.:0:0:.:.
chr4_ref_v2	645348	.	A	G	.	PASS	IntersectsRepeat=0;RepeatCorrectionApplied=0	SAC:ACF:DF:PD:GT:SGT:SF:SV:SIG:MT:PAC	183,58,62,0:1:1:2:0/0:0/1:0.5:0	75,42,33,0:1:1:2:0/0:0/1:0.5:0:0:.:.	99,48,48,0:1:1:2:0/0:0/1:0.5:0:0:.:.	159,54,60,0:1:1:2:0/0:0/1:0.5:0:0:.:.
chr4_ref_v2	645380	.	A	G	.	PASS	IntersectsRepeat=0;RepeatCorrectionApplied=0	SAC:ACF:DF:PD:GT:SGT:SF:SV:SIG:MT:PAC	156,73,49,0:1:1:2:0/0:0/1:0.5:0	75,39,19,0:1:1:2:0/0:0/1:0.25:0:0:.:.	108,55,35,0:1:1:2:0/0:0/1:0.5:0:0:.:.	175,65,40,0:1:1:2:0/0:0/1:0.25:0:0:.:.
chr4_ref_v2	645387	.	T	G	.	PASS	IntersectsRepeat=1;RepeatCorrectionApplied=0	SAC:ACF:DF:PD:GT:SGT:SF:SV:SIG:MT:PAC	149,80,49,1:1:1:2:0/0:0/1:0.5:0	66,43,21,1:1:1:2:0/0:0/1:0.25:0:0:.:.	106,57,35,0:1:1:2:0/0:0/1:0.5:0:0:.:.	160,67,40,0:1:1:2:0/0:0/1:0.25:0:0:.:.
chr4_ref_v2	645399	.	T	G	.	PASS	IntersectsRepeat=1;RepeatCorrectionApplied=0	SAC:ACF:DF:PD:GT:SGT:SF:SV:SIG:MT:PAC	133,95,34,3:1:1:2:0/0:0/1:0.25:0	67,43,16,2:1:1:2:0/0:0/1:0.25:0:0:.:.	105,64,23,1:1:1:2:0/0:0/1:0.25:0:0:.:.	149,89,29,4:1:1:2:0/0:0/1:0.25:0:0:.:.
chr4_ref_v2	645406	.	CGTTTTGTTAT	C	.	PASS	IntersectsRepeat=0;RepeatCorrectionApplied=0	SAC:ACF:DF:PD:GT:SGT:SF:SV:SIG:MT:PAC	128,122,28,5:1:1:2:0/0:0/1:0.25:0	66,55,14,3:1:1:2:0/0:0/1:0.25:0:0:.:.	106,79,18,2:1:1:2:0/0:0/1:0.25:0:0:.:.	135,114,21,7:1:1:2:0/0:0/1:0.25:1:0:.:.
chr4_ref_v2	645422	.	T	A	.	ExcRegion	IntersectsRepeat=1;RepeatCorrectionApplied=0	SAC:ACF:DF:PD:GT:SGT:SF:SV:SIG:MT:PAC	101,121,21,7:1:1:2:./.:./.:.:0	54,48,9,3:1:1:2:./.:./.:.:0:0:.:.	94,79,12,2:1:1:2:./.:./.:.:0:0:.:.	104,119,18,7:1:1:2:./.:./.:.:0:0:.:.
chr4_ref_v2	645423	.	ATATG	A	.	ExcRegion	IntersectsRepeat=1;RepeatCorrectionApplied=0	SAC:ACF:DF:PD:GT:SGT:SF:SV:SIG:MT:PAC	97,123,20,7:1:1:2:./.:./.:.:0	53,51,9,4:1:1:2:./.:./.:.:0:0:.:.	94,81,11,2:1:1:2:./.:./.:.:0:0:.:.	104,123,17,8:1:1:2:./.:./.:.:0:0:.:.
chr4_ref_v2	645432	.	T	TG	.	ExcRegion	IntersectsRepeat=0;RepeatCorrectionApplied=0	SAC:ACF:DF:PD:GT:SGT:SF:SV:SIG:MT:PAC	77,124,14,7:1:1:2:./.:./.:.:0	44,54,6,4:1:1:2:./.:./.:.:0:0:.:.	76,79,7,4:1:1:2:./.:./.:.:0:0:.:.	81,126,9,9:1:1:2:./.:./.:.:0:0:.:.
chr4_ref_v2	645435	.	T	TG	.	ExcRegion	IntersectsRepeat=0;RepeatCorrectionApplied=0	SAC:ACF:DF:PD:GT:SGT:SF:SV:SIG:MT:PAC	73,131,9,8:1:1:2:./.:./.:.:0	43,56,4,4:1:1:2:./.:./.:.:0:0:.:.	75,80,4,6:1:1:2:./.:./.:.:0:0:.:.	76,125,6,11:1:1:2:./.:./.:.:0:0:.:.
chr4_ref_v2	645436	.	T	TTG	.	ExcRegion	IntersectsRepeat=0;RepeatCorrectionApplied=0	SAC:ACF:DF:PD:GT:SGT:SF:SV:SIG:MT:PAC	72,133,8,9:1:1:2:./.:./.:.:0	42,56,3,4:1:1:2:./.:./.:.:0:0:.:.	75,80,4,7:1:1:2:./.:./.:.:0:0:.:.	76,125,4,12:1:1:2:./.:./.:.:0:0:.:.
chr4_ref_v2	645511	.	G	A	.	ExcRegion	IntersectsRepeat=0;RepeatCorrectionApplied=0	SAC:ACF:DF:PD:GT:SGT:SF:SV:SIG:MT:PAC	2,167,0,65:1:1:2:./.:./.:.:0	1,76,0,19:1:1:2:./.:./.:.:0:0:.:.	2,115,0,49:1:1:2:./.:./.:.:0:0:.:.	1,144,0,57:1:1:2:./.:./.:.:0:0:.:.
chr4_ref_v2	645517	.	T	A	.	ExcRegion	IntersectsRepeat=0;RepeatCorrectionApplied=0	SAC:ACF:DF:PD:GT:SGT:SF:SV:SIG:MT:PAC	0,146,0,96:1:1:2:./.:./.:.:0	0,63,0,37:1:1:2:./.:./.:.:0:0:.:.	0,99,0,67:1:1:2:./.:./.:.:0:0:.:.	0,125,0,85:1:1:2:./.:./.:.:0:0:.:.
chr4_ref_v2	645527	.	A	T	.	ExcRegion	IntersectsRepeat=0;RepeatCorrectionApplied=0	SAC:ACF:DF:PD:GT:SGT:SF:SV:SIG:MT:PAC	0,153,0,100:1:1:2:./.:./.:.:0	0,64,0,37:1:1:2:./.:./.:.:0:0:.:.	0,96,0,66:1:1:2:./.:./.:.:0:0:.:.	0,120,0,86:1:1:2:./.:./.:.:0:0:.:.
chr4_ref_v2	645528	.	T	C	.	ExcRegion	IntersectsRepeat=1;RepeatCorrectionApplied=0	SAC:ACF:DF:PD:GT:SGT:SF:SV:SIG:MT:PAC	0,152,0,101:1:1:2:./.:./.:.:0	0,63,0,37:1:1:2:./.:./.:.:0:0:.:.	0,97,0,66:1:1:2:./.:./.:.:0:0:.:.	0,122,0,84:1:1:2:./.:./.:.:0:0:.:.
chr4_ref_v2	645533	.	G	T	.	ExcRegion	IntersectsRepeat=0;RepeatCorrectionApplied=0	SAC:ACF:DF:PD:GT:SGT:SF:SV:SIG:MT:PAC	0,151,0,100:1:1:2:./.:./.:.:0	0,64,0,38:1:1:2:./.:./.:.:0:0:.:.	0,99,0,64:1:1:2:./.:./.:.:0:0:.:.	0,119,0,82:1:1:2:./.:./.:.:0:0:.:.
chr4_ref_v2	645541	.	G	A	.	ExcRegion	IntersectsRepeat=0;RepeatCorrectionApplied=0	SAC:ACF:DF:PD:GT:SGT:SF:SV:SIG:MT:PAC	0,140,0,97:1:1:2:./.:./.:.:0	0,59,0,43:1:1:2:./.:./.:.:0:0:.:.	0,99,0,59:1:1:2:./.:./.:.:0:0:.:.	0,108,0,82:1:1:2:./.:./.:.:0:0:.:.
chr4_ref_v2	645542	.	C	T	.	ExcRegion	IntersectsRepeat=0;RepeatCorrectionApplied=0	SAC:ACF:DF:PD:GT:SGT:SF:SV:SIG:MT:PAC	0,138,0,96:1:1:2:./.:./.:.:0	0,59,0,43:1:1:2:./.:./.:.:0:0:.:.	0,96,0,58:1:1:2:./.:./.:.:0:0:.:.	0,108,0,83:1:1:2:./.:./.:.:0:0:.:.
chr4_ref_v2	645544	.	A	T	.	ExcRegion	IntersectsRepeat=0;RepeatCorrectionApplied=0	SAC:ACF:DF:PD:GT:SGT:SF:SV:SIG:MT:PAC	0,140,0,96:1:1:2:./.:./.:.:0	0,60,0,42:1:1:2:./.:./.:.:0:0:.:.	0,98,0,56:1:1:2:./.:./.:.:0:0:.:.	0,111,0,77:1:1:2:./.:./.:.:0:0:.:.
chr4_ref_v2	645550	.	CACA	C	.	ExcRegion	IntersectsRepeat=1;RepeatCorrectionApplied=0	SAC:ACF:DF:PD:GT:SGT:SF:SV:SIG:MT:PAC	0,133,0,89:1:1:2:./.:./.:.:0	0,58,0,40:1:1:2:./.:./.:.:0:0:.:.	0,105,0,52:1:1:2:./.:./.:.:0:0:.:.	0,105,0,71:1:1:2:./.:./.:.:0:0:.:.
chr4_ref_v2	645556	.	T	A	.	ExcRegion	IntersectsRepeat=0;RepeatCorrectionApplied=0	SAC:ACF:DF:PD:GT:SGT:SF:SV:SIG:MT:PAC	0,120,0,87:1:1:2:./.:./.:.:0	0,60,0,40:1:1:2:./.:./.:.:0:0:.:.	0,101,0,50:1:1:2:./.:./.:.:0:0:.:.	0,100,0,66:1:1:2:./.:./.:.:0:0:.:.
chr4_ref_v2	645558	.	TATA	T	.	ExcRegion	IntersectsRepeat=1;RepeatCorrectionApplied=0	SAC:ACF:DF:PD:GT:SGT:SF:SV:SIG:MT:PAC	0,127,0,78:1:1:2:./.:./.:.:0	0,61,0,39:1:1:2:./.:./.:.:0:0:.:.	0,102,0,39:1:1:2:./.:./.:.:0:0:.:.	0,99,0,55:1:1:2:./.:./.:.:0:0:.:.
chr4_ref_v2	645567	.	T	TACG	.	ExcRegion	IntersectsRepeat=1;RepeatCorrectionApplied=0	SAC:ACF:DF:PD:GT:SGT:SF:SV:SIG:MT:PAC	0,117,0,74:1:1:2:./.:./.:.:0	0,55,0,38:1:1:2:./.:./.:.:0:0:.:.	0,92,0,38:1:1:2:./.:./.:.:0:0:.:.	0,87,0,54:1:1:2:./.:./.:.:0:0:.:.
chr4_ref_v2	645571	.	A	ATTCC	.	ExcRegion	IntersectsRepeat=1;RepeatCorrectionApplied=0	SAC:ACF:DF:PD:GT:SGT:SF:SV:SIG:MT:PAC	0,116,0,63:1:1:2:./.:./.:.:0	0,47,0,35:1:1:2:./.:./.:.:0:0:.:.	0,88,0,31:1:1:2:./.:./.:.:0:0:.:.	0,82,0,46:1:1:2:./.:./.:.:0:0:.:.
chr4_ref_v2	645575	.	T	TTC	.	ExcRegion	IntersectsRepeat=1;RepeatCorrectionApplied=0	SAC:ACF:DF:PD:GT:SGT:SF:SV:SIG:MT:PAC	0,115,0,51:1:1:2:./.:./.:.:0	0,42,0,28:1:1:2:./.:./.:.:0:0:.:.	0,86,0,23:1:1:2:./.:./.:.:0:0:.:.	0,78,0,33:1:1:2:./.:./.:.:0:0:.:.
chr4_ref_v2	645587	.	TTAATA	T	.	ExcRegion	IntersectsRepeat=0;RepeatCorrectionApplied=0	SAC:ACF:DF:PD:GT:SGT:SF:SV:SIG:MT:PAC	0,101,0,20:1:1:2:./.:./.:.:0	0,56,0,10:1:1:2:./.:./.:.:0:0:.:.	0,81,0,5:1:1:2:./.:./.:.:0:0:.:.	0,76,0,8:1:1:2:./.:./.:.:0:0:.:.
chr4_ref_v2	645589	.	A	T	.	ExcRegion	IntersectsRepeat=1;RepeatCorrectionApplied=0	SAC:ACF:DF:PD:GT:SGT:SF:SV:SIG:MT:PAC	0,109,0,4:1:1:2:./.:./.:.:0	0,53,0,9:1:1:2:./.:./.:.:0:0:.:.	0,81,0,3:1:1:2:./.:./.:.:0:0:.:.	0,79,0,4:1:1:2:./.:./.:.:0:0:.:.
chr4_ref_v2	645598	.	TG	T	.	ExcRegion	IntersectsRepeat=0;RepeatCorrectionApplied=0	SAC:ACF:DF:PD:GT:SGT:SF:SV:SIG:MT:PAC	0,88,0,16:1:1:2:./.:./.:.:0	0,50,0,8:1:1:2:./.:./.:.:0:0:.:.	0,68,0,4:1:1:2:./.:./.:.:0:0:.:.	0,58,0,8:1:1:2:./.:./.:.:0:0:.:.
chr4_ref_v2	645625	.	G	A	.	ExcRegion	IntersectsRepeat=0;RepeatCorrectionApplied=0	SAC:ACF:DF:PD:GT:SGT:SF:SV:SIG:MT:PAC	0,50,0,5:1:1:2:./.:./.:.:0	0,44,0,7:1:1:2:./.:./.:.:0:0:.:.	0,46,0,0:0:1:2:./.:./.:.:0:0:.:.	0,30,0,3:1:1:2:./.:./.:.:0:0:.:.
chr4_ref_v2	645626	.	T	C	.	ExcRegion	IntersectsRepeat=0;RepeatCorrectionApplied=0	SAC:ACF:DF:PD:GT:SGT:SF:SV:SIG:MT:PAC	0,49,0,5:1:1:2:./.:./.:.:0	0,45,0,7:1:1:2:./.:./.:.:0:0:.:.	0,44,0,0:0:1:2:./.:./.:.:0:0:.:.	0,29,0,3:1:1:2:./.:./.:.:0:0:.:.
chr4_ref_v2	645637	.	A	T	.	ExcRegion	IntersectsRepeat=0;RepeatCorrectionApplied=0	SAC:ACF:DF:PD:GT:SGT:SF:SV:SIG:MT:PAC	0,45,0,2:1:1:2:./.:./.:.:0	0,38,0,5:1:1:2:./.:./.:.:0:0:.:.	0,34,0,0:0:1:2:./.:./.:.:0:0:.:.	0,21,0,1:1:1:2:./.:./.:.:0:0:.:.
chr4_ref_v2	645642	.	T	C	.	ExcRegion	IntersectsRepeat=0;RepeatCorrectionApplied=0	SAC:ACF:DF:PD:GT:SGT:SF:SV:SIG:MT:PAC	0,42,0,1:1:1:2:./.:./.:.:0	0,35,0,5:1:1:2:./.:./.:.:0:0:.:.	0,29,0,0:0:1:2:./.:./.:.:0:0:.:.	0,18,0,0:0:1:2:./.:./.:.:0:0:.:.
chr4_ref_v2	645645	.	A	C	.	ExcRegion	IntersectsRepeat=0;RepeatCorrectionApplied=0	SAC:ACF:DF:PD:GT:SGT:SF:SV:SIG:MT:PAC	0,39,0,1:1:1:2:./.:./.:.:0	0,35,0,3:1:1:2:./.:./.:.:0:0:.:.	0,27,0,0:0:1:2:./.:./.:.:0:0:.:.	0,16,0,0:0:1:2:./.:./.:.:0:0:.:.
chr4_ref_v2	647186	.	A	G	.	ExcRegion	IntersectsRepeat=0;RepeatCorrectionApplied=0	SAC:ACF:DF:PD:GT:SGT:SF:SV:SIG:MT:PAC	0,0,1,1:1:1:2:./.:./.:.:0	0,0,0,0:0:1:2:./.:./.:.:0:0:.:.	0,0,0,0:0:1:2:./.:./.:.:0:0:.:.	0,0,0,0:0:1:2:./.:./.:.:0:0:.:.
chr4_ref_v2	647230	.	T	C	.	ExcRegion	IntersectsRepeat=0;RepeatCorrectionApplied=0	SAC:ACF:DF:PD:GT:SGT:SF:SV:SIG:MT:PAC	0,0,1,1:1:1:2:./.:./.:.:0	0,0,0,0:0:1:2:./.:./.:.:0:0:.:.	0,0,0,0:0:1:2:./.:./.:.:0:0:.:.	0,0,0,0:0:1:2:./.:./.:.:0:0:.:.
chr4_ref_v2	647246	.	A	T	.	ExcRegion	IntersectsRepeat=0;RepeatCorrectionApplied=0	SAC:ACF:DF:PD:GT:SGT:SF:SV:SIG:MT:PAC	0,0,1,1:1:1:2:./.:./.:.:0	0,0,0,0:0:1:2:./.:./.:.:0:0:.:.	0,0,0,0:0:1:2:./.:./.:.:0:0:.:.	0,0,0,0:0:1:2:./.:./.:.:0:0:.:.
chr4_ref_v2	647252	.	T	C	.	ExcRegion	IntersectsRepeat=1;RepeatCorrectionApplied=0	SAC:ACF:DF:PD:GT:SGT:SF:SV:SIG:MT:PAC	0,0,1,1:1:1:2:./.:./.:.:0	0,0,0,0:0:1:2:./.:./.:.:0:0:.:.	0,0,0,0:0:1:2:./.:./.:.:0:0:.:.	0,0,0,0:0:1:2:./.:./.:.:0:0:.:.
chr4_ref_v2	647258	.	T	C	.	ExcRegion	IntersectsRepeat=0;RepeatCorrectionApplied=0	SAC:ACF:DF:PD:GT:SGT:SF:SV:SIG:MT:PAC	0,0,0,1:0:1:2:./.:./.:.:0	0,0,0,0:0:1:2:./.:./.:.:0:0:.:.	0,0,0,0:0:1:2:./.:./.:.:0:0:.:.	0,0,0,0:0:1:2:./.:./.:.:0:0:.:.
chr4_ref_v2	651062	.	TTA	T	.	ExcRegion	IntersectsRepeat=1;RepeatCorrectionApplied=0	SAC:ACF:DF:PD:GT:SGT:SF:SV:SIG:MT:PAC	15,0,0,0:0:1:2:./.:./.:.:0	10,0,1,0:1:1:2:./.:./.:.:0:0:.:.	1,0,2,0:1:1:2:./.:./.:.:0:0:.:.	9,0,3,0:1:1:2:./.:./.:.:0:0:.:.
chr4_ref_v2	651070	.	A	G	.	ExcRegion	IntersectsRepeat=1;RepeatCorrectionApplied=0	SAC:ACF:DF:PD:GT:SGT:SF:SV:SIG:MT:PAC	18,0,3,0:1:1:2:./.:./.:.:0	12,0,1,0:1:1:2:./.:./.:.:0:0:.:.	2,0,2,0:1:1:2:./.:./.:.:0:0:.:.	10,0,3,0:1:1:2:./.:./.:.:0:0:.:.
chr4_ref_v2	651071	.	C	T	.	ExcRegion	IntersectsRepeat=0;RepeatCorrectionApplied=0	SAC:ACF:DF:PD:GT:SGT:SF:SV:SIG:MT:PAC	19,0,3,0:1:1:2:./.:./.:.:0	0,0,0,0:0:1:2:./.:./.:.:0:0:.:.	2,0,2,0:1:1:2:./.:./.:.:0:0:.:.	10,0,3,0:1:1:2:./.:./.:.:0:0:.:.
chr4_ref_v2	651073	.	GA	G	.	ExcRegion	IntersectsRepeat=0;RepeatCorrectionApplied=0	SAC:ACF:DF:PD:GT:SGT:SF:SV:SIG:MT:PAC	21,0,3,0:1:1:2:./.:./.:.:0	0,0,0,0:0:1:2:./.:./.:.:0:0:.:.	2,0,2,0:1:1:2:./.:./.:.:0:0:.:.	12,0,3,0:1:1:2:./.:./.:.:0:0:.:.
chr4_ref_v2	651116	.	A	G	.	ExcRegion	IntersectsRepeat=1;RepeatCorrectionApplied=0	SAC:ACF:DF:PD:GT:SGT:SF:SV:SIG:MT:PAC	68,0,10,0:1:1:2:./.:./.:.:0	25,0,4,0:1:1:2:./.:./.:.:0:0:.:.	19,0,15,0:1:1:2:./.:./.:.:0:0:.:.	50,1,18,0:1:1:2:./.:./.:.:0:0:.:.
chr4_ref_v2	658028	.	C	CT	.	PASS	IntersectsRepeat=1;RepeatCorrectionApplied=1	SAC:ACF:DF:PD:GT:SGT:SF:SV:SIG:MT:PAC	66,90,6,7:1:1:2:0/0:0/1:0.125:0	32,41,9,4:1:1:2:0/0:0/1:0.25:0:0:.:.	34,69,6,4:1:1:2:0/0:0/1:0.125:0:0:.:.	55,96,6,9:1:1:2:0/0:0/1:0.125:0:0:.:.
chr4_ref_v2	668882	.	T	A	.	PASS	IntersectsRepeat=1;RepeatCorrectionApplied=0	SAC:ACF:DF:PD:GT:SGT:SF:SV:SIG:MT:PAC	61,134,62,0:1:1:2:0/0:0/1:0.5:0	41,90,22,0:1:1:2:0/0:0/1:0.25:0:0:.:.	35,76,30,0:1:1:2:0/0:0/1:0.5:0:0:.:.	65,123,56,0:1:1:2:0/0:0/1:0.5:0:0:.:.
chr4_ref_v2	687977	.	C	CTT,CTTT	.	PASS	IntersectsRepeat=1;RepeatCorrectionApplied=1	SAC:ACF:DF:PD:GT:SGT:SF:SV:SIG:MT:PAC	1,0,14,23,4,4:1:1:2:1/1:1/2:0.25:0	1,0,9,10,3,1:1:1:2:1/1:1/2:0.25:0:0:.:.	1,1,7,19,6,3:1:1:2:1/1:1/2:0.5:0:0:.:.	3,3,12,25,4,3:1:1:2:1/1:0/1:0.25:0:0:.:.
chr4_ref_v2	691302	.	A	AATAT,AATATAT	.	PASS	IntersectsRepeat=1;RepeatCorrectionApplied=1	SAC:ACF:DF:PD:GT:SGT:SF:SV:SIG:MT:PAC	1,0,4,7,28,46:1:1:2:2/2:./.:.:0	2,3,10,9,25,42:1:1:2:2/2:0/2:0.125:0:0:.:.	0,1,5,7,14,38:1:1:2:2/2:1/2:0.125:0:0:.:.	0,0,7,8,20,45:1:1:2:2/2:1/2:0.125:0:0:.:.
chr4_ref_v2	732291	.	G	A	.	PASS	IntersectsRepeat=0;RepeatCorrectionApplied=0	SAC:ACF:DF:PD:GT:SGT:SF:SV:SIG:MT:PAC	0,0,157,143:1:1:2:1/1:./.:.:0	0,0,80,69:1:1:2:1/1:./.:.:0:0:.:.	0,0,133,125:1:1:2:1/1:./.:.:0:0:.:.	0,0,196,149:1:1:2:1/1:./.:.:0:0:.:.
chr4_ref_v2	736323	.	T	G	.	PASS	IntersectsRepeat=0;RepeatCorrectionApplied=0	SAC:ACF:DF:PD:GT:SGT:SF:SV:SIG:MT:PAC	18,149,25,0:1:1:2:0/0:0/1:0.25:0	16,77,7,0:1:1:2:0/0:0/1:0.125:0:0:.:.	15,99,17,0:1:1:2:0/0:0/1:0.25:0:0:.:.	15,134,26,0:1:1:2:0/0:0/1:0.25:0:0:.:.
chr4_ref_v2	757532	.	G	C	.	PASS	IntersectsRepeat=0;RepeatCorrectionApplied=0	SAC:ACF:DF:PD:GT:SGT:SF:SV:SIG:MT:PAC	0,0,0,1:0:1:2:./.:./.:.:0	0,0,0,1:0:1:2:./.:./.:.:0:0:.:.	0,0,0,1:0:1:2:./.:./.:.:0:0:.:.	0,0,0,0:0:1:2:./.:./.:.:0:0:.:.
chr4_ref_v2	767371	.	C	A	.	PASS	IntersectsRepeat=1;RepeatCorrectionApplied=0	SAC:ACF:DF:PD:GT:SGT:SF:SV:SIG:MT:PAC	217,203,0,0:1:1:2:0/0:./.:.:0	40,47,37,35:1:1:2:0/1:0/0:0.125:0:1:g.767371C>A:0	126,147,0,0:1:1:2:0/0:./.:.:0:0:.:.	200,212,0,1:1:1:2:0/0:./.:.:0:0:.:.
chr4_ref_v2	802561	.	G	A	.	PASS	IntersectsRepeat=1;RepeatCorrectionApplied=0	SAC:ACF:DF:PD:GT:SGT:SF:SV:SIG:MT:PAC	133,154,0,0:1:1:2:0/0:./.:.:0	105,102,0,0:1:1:2:0/0:./.:.:0:0:.:.	101,96,0,0:1:1:2:0/0:./.:.:0:0:.:.	74,59,64,75:1:1:2:0/1:./.:.:0:1:g.802561G>A:0
chr4_ref_v2	810373	.	TTA	T	.	PASS	IntersectsRepeat=1;RepeatCorrectionApplied=1	SAC:ACF:DF:PD:GT:SGT:SF:SV:SIG:MT:PAC	50,56,4,7:1:1:2:0/0:./.:.:0	51,77,8,2:1:1:2:0/0:./.:.:0:0:.:.	29,28,5,3:1:1:2:0/0:./.:.:0:0:.:.	61,51,9,3:1:1:2:0/0:./.:.:0:0:.:.
chr4_ref_v2	828427	.	A	T	.	PASS	IntersectsRepeat=1;RepeatCorrectionApplied=0	SAC:ACF:DF:PD:GT:SGT:SF:SV:SIG:MT:PAC	132,100,49,42:1:1:2:0/0:0/1:0.5:1	77,86,0,1:1:1:2:0/0:./.:.:0:1:.:	121,92,0,0:1:1:2:0/0:./.:.:0:1:.:	167,136,0,0:1:1:2:0/0:./.:.:0:1:.:
chr4_ref_v2	837968	.	A	AAATAATAATAAT	.	PASS	IntersectsRepeat=1;RepeatCorrectionApplied=1	SAC:ACF:DF:PD:GT:SGT:SF:SV:SIG:MT:PAC	0,2,38,25:1:1:2:1/1:0/1:0.125:0	0,1,37,35:1:1:2:1/1:./.:.:0:0:.:.	0,1,24,21:1:1:2:1/1:./.:.:0:0:.:.	1,0,31,40:1:1:2:1/1:./.:.:0:0:.:.
chr4_ref_v2	840324	.	AATAT	A,AAT	.	PASS	IntersectsRepeat=1;RepeatCorrectionApplied=1	SAC:ACF:DF:PD:GT:SGT:SF:SV:SIG:MT:PAC	2,0,17,14,43,58:1:1:2:2/2:1/2:0.25:0	0,1,3,10,51,70:1:1:2:2/2:./.:.:0:0:.:.	2,2,3,7,32,29:1:1:2:2/2:1/2:0.125:0:0:.:.	2,3,2,5,41,50:1:1:2:2/2:./.:.:0:0:.:.
chr4_ref_v2	859215	.	T	G	.	PASS	IntersectsRepeat=1;RepeatCorrectionApplied=0	SAC:ACF:DF:PD:GT:SGT:SF:SV:SIG:MT:PAC	38,148,65,0:1:1:2:0/0:0/1:0.5:0	29,59,24,0:1:1:2:0/0:0/1:0.5:0:0:.:.	29,129,58,0:1:1:2:0/0:0/1:0.5:0:0:.:.	47,153,66,0:1:1:2:0/0:0/1:0.5:0:0:.:.
chr4_ref_v2	864769	.	CAT	C	.	PASS	IntersectsRepeat=1;RepeatCorrectionApplied=1	SAC:ACF:DF:PD:GT:SGT:SF:SV:SIG:MT:PAC	41,52,5,12:1:1:2:0/0:./.:.:0	34,65,6,9:1:1:2:0/0:./.:.:0:0:.:.	34,41,6,7:1:1:2:0/0:./.:.:0:0:.:.	36,68,2,7:1:1:2:0/0:./.:.:0:0:.:.
chr4_ref_v2	864892	.	CT	C	.	PASS	IntersectsRepeat=1;RepeatCorrectionApplied=1	SAC:ACF:DF:PD:GT:SGT:SF:SV:SIG:MT:PAC	112,54,6,5:1:1:2:0/0:0/1:0.125:0	90,54,14,5:1:1:2:0/0:0/1:0.25:0:0:.:.	91,34,7,3:1:1:2:0/0:0/1:0.125:0:0:.:.	125,59,6,3:1:1:2:0/0:./.:.:0:0:.:.
chr4_ref_v2	872601	.	T	C	.	ExcRegion	IntersectsRepeat=1;RepeatCorrectionApplied=0	SAC:ACF:DF:PD:GT:SGT:SF:SV:SIG:MT:PAC	0,0,0,0:0:1:2:./.:./.:.:0	0,0,0,0:0:1:2:./.:./.:.:0:0:.:.	0,0,0,1:0:1:2:./.:./.:.:0:0:.:.	0,0,0,0:0:1:2:./.:./.:.:0:0:.:.
chr4_ref_v2	882759	.	T	C	.	ExcRegion	IntersectsRepeat=0;RepeatCorrectionApplied=0	SAC:ACF:DF:PD:GT:SGT:SF:SV:SIG:MT:PAC	0,0,0,0:0:1:2:./.:./.:.:0	0,0,0,1:0:1:2:./.:./.:.:0:0:.:.	0,0,0,0:0:1:2:./.:./.:.:0:0:.:.	0,0,0,0:0:1:2:./.:./.:.:0:0:.:.
chr4_ref_v2	882763	.	C	A	.	ExcRegion	IntersectsRepeat=0;RepeatCorrectionApplied=0	SAC:ACF:DF:PD:GT:SGT:SF:SV:SIG:MT:PAC	0,0,0,0:0:1:2:./.:./.:.:0	0,0,0,1:0:1:2:./.:./.:.:0:0:.:.	0,0,0,0:0:1:2:./.:./.:.:0:0:.:.	0,0,0,0:0:1:2:./.:./.:.:0:0:.:.
chr4_ref_v2	882764	.	T	G	.	ExcRegion	IntersectsRepeat=0;RepeatCorrectionApplied=0	SAC:ACF:DF:PD:GT:SGT:SF:SV:SIG:MT:PAC	0,0,0,0:0:1:2:./.:./.:.:0	0,0,0,1:0:1:2:./.:./.:.:0:0:.:.	0,0,0,0:0:1:2:./.:./.:.:0:0:.:.	0,0,0,0:0:1:2:./.:./.:.:0:0:.:.
chr4_ref_v2	896497	.	C	A	.	PASS	IntersectsRepeat=0;RepeatCorrectionApplied=0	SAC:ACF:DF:PD:GT:SGT:SF:SV:SIG:MT:PAC	142,23,0,29:1:1:2:0/0:0/1:0.25:0	82,17,0,10:1:1:2:0/0:0/1:0.25:0:0:.:.	121,16,0,19:1:1:2:0/0:0/1:0.25:0:0:.:.	182,26,0,40:1:1:2:0/0:0/1:0.25:0:0:.:.
chr4_ref_v2	909629	.	A	AT	.	PASS	IntersectsRepeat=1;RepeatCorrectionApplied=1	SAC:ACF:DF:PD:GT:SGT:SF:SV:SIG:MT:PAC	6,50,12,13:1:1:2:0/0:0/1:0.5:0	4,23,4,5:1:1:2:0/0:0/1:0.5:0:0:.:.	2,46,8,13:1:1:2:0/0:0/1:0.5:0:0:.:.	5,53,13,14:1:1:2:0/0:0/1:0.5:0:0:.:.
chr4_ref_v2	914561	.	T	G	.	PASS	IntersectsRepeat=0;RepeatCorrectionApplied=0	SAC:ACF:DF:PD:GT:SGT:SF:SV:SIG:MT:PAC	24,156,58,0:1:1:2:0/0:0/1:0.5:0	27,91,22,0:1:1:2:0/0:0/1:0.25:0:0:.:.	14,126,39,0:1:1:2:0/0:0/1:0.5:0:0:.:.	24,199,68,0:1:1:2:0/0:0/1:0.5:0:0:.:.
chr4_ref_v2	918641	.	A	C	.	PASS	IntersectsRepeat=1;RepeatCorrectionApplied=0	SAC:ACF:DF:PD:GT:SGT:SF:SV:SIG:MT:PAC	0,0,173,157:1:1:2:1/1:./.:.:0	0,0,77,70:1:1:2:1/1:./.:.:0:0:.:.	0,0,134,131:1:1:2:1/1:./.:.:0:0:.:.	0,0,183,177:1:1:2:1/1:./.:.:0:0:.:.
chr4_ref_v2	921715	.	CA	C	.	PASS	IntersectsRepeat=1;RepeatCorrectionApplied=1	SAC:ACF:DF:PD:GT:SGT:SF:SV:SIG:MT:PAC	17,47,16,1:1:1:2:0/0:0/1:0.125:0	15,43,8,0:1:1:2:0/0:./.:.:0:0:.:.	8,50,10,2:1:1:2:0/0:./.:.:0:0:.:.	23,37,12,0:1:1:2:0/0:./.:.:0:0:.:.
chr4_ref_v2	928481	.	C	G	.	PASS	IntersectsRepeat=1;RepeatCorrectionApplied=0	SAC:ACF:DF:PD:GT:SGT:SF:SV:SIG:MT:PAC	20,178,61,0:1:1:2:0/0:0/1:0.5:0	5,51,20,0:1:1:2:0/0:0/1:0.5:0:0:.:.	14,159,64,0:1:1:2:0/0:0/1:0.5:0:0:.:.	23,183,68,0:1:1:2:0/0:0/1:0.5:0:0:.:.
chr4_ref_v2	928483	.	C	G	.	PASS	IntersectsRepeat=1;RepeatCorrectionApplied=0	SAC:ACF:DF:PD:GT:SGT:SF:SV:SIG:MT:PAC	25,176,1,0:1:1:2:0/0:./.:.:0	5,50,0,0:1:1:2:0/0:./.:.:0:0:.:.	18,162,5,0:1:1:2:0/0:0/1:0.125:0:0:.:.	30,183,2,0:1:1:2:0/0:./.:.:0:0:.:.
chr4_ref_v2	930866	.	CAT	C	.	PASS	IntersectsRepeat=1;RepeatCorrectionApplied=1	SAC:ACF:DF:PD:GT:SGT:SF:SV:SIG:MT:PAC	52,52,15,10:1:1:2:0/0:0/1:0.125:0	33,38,13,17:1:1:2:0/0:0/1:0.5:0:0:.:.	38,32,18,8:1:1:2:0/0:0/1:0.25:0:0:.:.	42,54,15,14:1:1:2:0/0:0/1:0.25:0:0:.:.
chr4_ref_v2	938178	.	T	G	.	PASS	IntersectsRepeat=0;RepeatCorrectionApplied=0	SAC:ACF:DF:PD:GT:SGT:SF:SV:SIG:MT:PAC	58,205,62,0:1:1:2:0/0:0/1:0.5:0	48,92,16,0:1:1:2:0/0:0/1:0.25:0:0:.:.	58,166,66,0:1:1:2:0/0:0/1:0.5:0:0:.:.	48,236,73,0:1:1:2:0/0:0/1:0.5:0:0:.:.
chr4_ref_v2	955888	.	GA	G	.	PASS	IntersectsRepeat=1;RepeatCorrectionApplied=1	SAC:ACF:DF:PD:GT:SGT:SF:SV:SIG:MT:PAC	92,53,17,13:1:1:2:0/0:./.:.:0	51,35,10,7:1:1:2:0/0:./.:.:0:0:.:.	70,33,11,5:1:1:2:0/0:./.:.:0:0:.:.	85,49,18,6:1:1:2:0/0:./.:.:0:0:.:.
chr4_ref_v2	966422	.	TA	T	.	PASS	IntersectsRepeat=1;RepeatCorrectionApplied=1	SAC:ACF:DF:PD:GT:SGT:SF:SV:SIG:MT:PAC	32,53,17,10:1:1:2:0/0:0/1:0.125:0	23,31,8,3:1:1:2:0/0:./.:.:0:0:.:.	25,38,11,8:1:1:2:0/0:0/1:0.125:0:0:.:.	40,62,16,8:1:1:2:0/0:./.:.:0:0:.:.
chr4_ref_v2	970055	.	C	G	.	PASS	IntersectsRepeat=0;RepeatCorrectionApplied=0	SAC:ACF:DF:PD:GT:SGT:SF:SV:SIG:MT:PAC	189,12,0,24:1:1:2:0/0:0/1:0.25:0	82,12,0,6:1:1:2:0/0:0/1:0.125:0:0:.:.	123,9,0,22:1:1:2:0/0:0/1:0.25:0:0:.:.	207,17,0,45:1:1:2:0/0:0/1:0.25:0:0:.:.
chr4_ref_v2	987146	.	G	A	.	ExcRegion	IntersectsRepeat=0;RepeatCorrectionApplied=0	SAC:ACF:DF:PD:GT:SGT:SF:SV:SIG:MT:PAC	0,0,0,47:0:1:2:./.:./.:.:0	0,0,0,21:0:1:2:./.:./.:.:0:0:.:.	0,1,0,36:1:1:2:./.:./.:.:0:0:.:.	0,1,0,37:1:1:2:./.:./.:.:0:0:.:.
chr4_ref_v2	1006338	.	GA	G	.	PASS	IntersectsRepeat=1;RepeatCorrectionApplied=1	SAC:ACF:DF:PD:GT:SGT:SF:SV:SIG:MT:PAC	0,0,153,152:1:1:2:1/1:./.:.:0	0,0,80,73:1:1:2:1/1:./.:.:0:0:.:.	1,0,121,123:1:1:2:1/1:./.:.:0:0:.:.	0,0,158,153:1:1:2:1/1:./.:.:0:0:.:.
chr4_ref_v2	1015892	.	GA	G	.	PASS	IntersectsRepeat=1;RepeatCorrectionApplied=1	SAC:ACF:DF:PD:GT:SGT:SF:SV:SIG:MT:PAC	63,51,15,11:1:1:2:0/0:0/1:0.125:0	18,39,8,2:1:1:2:0/0:./.:.:0:0:.:.	33,36,7,8:1:1:2:0/0:0/1:0.125:0:0:.:.	62,60,7,5:1:1:2:0/0:./.:.:0:0:.:.
chr4_ref_v2	1024304	.	T	C	.	PASS	IntersectsRepeat=1;RepeatCorrectionApplied=0	SAC:ACF:DF:PD:GT:SGT:SF:SV:SIG:MT:PAC	209,249,0,0:1:1:2:0/0:./.:.:0	106,122,0,0:1:1:2:0/0:./.:.:0:0:.:.	80,117,85,103:1:1:2:0/1:./.:.:0:1:g.1024304T>C:0	230,299,0,1:1:1:2:0/0:./.:.:0:0:.:.
chr4_ref_v2	1025564	.	G	T	.	PASS	IntersectsRepeat=0;RepeatCorrectionApplied=0	SAC:ACF:DF:PD:GT:SGT:SF:SV:SIG:MT:PAC	67,184,53,0:1:1:2:0/0:0/1:0.25:0	33,85,13,0:1:1:2:0/0:0/1:0.25:0:0:.:.	41,130,41,0:1:1:2:0/0:0/1:0.5:0:0:.:.	60,175,55,0:1:1:2:0/0:0/1:0.5:0:0:.:.
chr4_ref_v2	1033069	.	C	G	.	PASS	IntersectsRepeat=0;RepeatCorrectionApplied=0	SAC:ACF:DF:PD:GT:SGT:SF:SV:SIG:MT:PAC	179,17,0,48:1:1:2:0/0:0/1:0.5:0	98,19,0,9:1:1:2:0/0:0/1:0.125:0:0:.:.	129,17,0,47:1:1:2:0/0:0/1:0.5:0:0:.:.	185,22,0,45:1:1:2:0/0:0/1:0.5:0:0:.:.
chr4_ref_v2	1042375	.	T	G	.	PASS	IntersectsRepeat=1;RepeatCorrectionApplied=0	SAC:ACF:DF:PD:GT:SGT:SF:SV:SIG:MT:PAC	7,186,27,0:1:1:2:0/0:0/1:0.25:0	7,80,9,0:1:1:2:0/0:0/1:0.25:0:0:.:.	8,126,24,0:1:1:2:0/0:0/1:0.25:0:0:.:.	21,163,30,0:1:1:2:0/0:0/1:0.25:0:0:.:.
chr4_ref_v2	1042377	.	T	G	.	PASS	IntersectsRepeat=1;RepeatCorrectionApplied=0	SAC:ACF:DF:PD:GT:SGT:SF:SV:SIG:MT:PAC	9,188,0,0:1:1:2:0/0:./.:.:0	7,78,2,0:1:1:2:0/0:./.:.:0:0:.:.	9,125,2,0:1:1:2:0/0:./.:.:0:0:.:.	22,163,3,0:1:1:2:0/0:./.:.:0:0:.:.
chr4_ref_v2	1078913	.	ATT	A,AT	.	PASS	IntersectsRepeat=1;RepeatCorrectionApplied=1	SAC:ACF:DF:PD:GT:SGT:SF:SV:SIG:MT:PAC	56,47,10,11,13,26:1:1:2:0/0:0/1:0.25:1	25,27,5,14,8,10:1:1:2:0/0:0/1:0.5:1:0:.:.	33,25,9,7,4,12:1:1:2:0/0:0/1:0.5:1:0:.:.	53,35,11,21,8,12:1:1:2:0/0:0/1:0.5:1:0:.:.
chr4_ref_v2	1084424	.	GA	G	.	PASS	IntersectsRepeat=1;RepeatCorrectionApplied=1	SAC:ACF:DF:PD:GT:SGT:SF:SV:SIG:MT:PAC	90,84,16,15:1:1:2:0/0:./.:.:0	51,57,13,8:1:1:2:0/0:./.:.:0:0:.:.	94,56,16,8:1:1:2:0/0:./.:.:0:0:.:.	120,91,25,9:1:1:2:0/0:./.:.:0:0:.:.
chr4_ref_v2	1084588	.	GA	G	.	PASS	IntersectsRepeat=1;RepeatCorrectionApplied=1	SAC:ACF:DF:PD:GT:SGT:SF:SV:SIG:MT:PAC	130,130,16,14:1:1:2:0/0:./.:.:0	49,47,3,11:1:1:2:0/0:./.:.:0:0:.:.	92,95,12,3:1:1:2:0/0:./.:.:0:0:.:.	117,127,13,14:1:1:2:0/0:./.:.:0:0:.:.
chr4_ref_v2	1091022	.	G	T	.	PASS	IntersectsRepeat=1;RepeatCorrectionApplied=0	SAC:ACF:DF:PD:GT:SGT:SF:SV:SIG:MT:PAC	53,203,75,0:1:1:2:0/0:0/1:0.5:0	50,104,18,0:1:1:2:0/0:0/1:0.25:0:0:.:.	38,140,84,0:1:1:2:0/1:0/0:0.25:0:0:.:.	41,209,98,0:1:1:2:0/0:0/1:0.5:0:0:.:.
chr4_ref_v2	1101886	.	CT	C	.	PASS	IntersectsRepeat=1;RepeatCorrectionApplied=1	SAC:ACF:DF:PD:GT:SGT:SF:SV:SIG:MT:PAC	100,114,21,14:1:1:2:0/0:0/1:0.25:0	92,70,13,8:1:1:2:0/0:0/1:0.125:0:0:.:.	69,81,13,11:1:1:2:0/0:0/1:0.25:0:0:.:.	110,141,8,16:1:1:2:0/0:0/1:0.125:0:0:.:.
chr4_ref_v2	1105812	.	A	AT	.	PASS	IntersectsRepeat=1;RepeatCorrectionApplied=1	SAC:ACF:DF:PD:GT:SGT:SF:SV:SIG:MT:PAC	44,101,9,12:1:1:2:0/0:0/1:0.125:0	34,52,5,8:1:1:2:0/0:0/1:0.125:0:0:.:.	27,86,11,8:1:1:2:0/0:0/1:0.125:0:0:.:.	43,107,11,8:1:1:2:0/0:./.:.:0:0:.:.
chr4_ref_v2	1108503	.	G	GA	.	PASS	IntersectsRepeat=1;RepeatCorrectionApplied=1	SAC:ACF:DF:PD:GT:SGT:SF:SV:SIG:MT:PAC	26,53,7,9:1:1:2:0/0:0/1:0.25:0	19,22,4,3:1:1:2:0/0:0/1:0.125:0:0:.:.	24,40,5,6:1:1:2:0/0:0/1:0.125:0:0:.:.	38,56,7,5:1:1:2:0/0:0/1:0.125:0:0:.:.
chr4_ref_v2	1109779	.	GAT	G	.	PASS	IntersectsRepeat=1;RepeatCorrectionApplied=1	SAC:ACF:DF:PD:GT:SGT:SF:SV:SIG:MT:PAC	119,139,13,13:1:1:2:0/0:0/1:0.125:0	90,82,9,8:1:1:2:0/0:0/1:0.125:0:0:.:.	72,83,9,5:1:1:2:0/0:0/1:0.125:0:0:.:.	76,129,11,15:1:1:2:0/0:0/1:0.125:0:0:.:.
chr4_ref_v2	1146381	.	C	A	.	PASS	IntersectsRepeat=0;RepeatCorrectionApplied=0	SAC:ACF:DF:PD:GT:SGT:SF:SV:SIG:MT:PAC	167,16,1,78:1:1:2:0/0:0/1:0.5:0	94,14,0,26:1:1:2:0/0:0/1:0.5:0:0:.:.	132,16,0,52:1:1:2:0/0:0/1:0.5:0:0:.:.	202,20,0,78:1:1:2:0/0:0/1:0.5:0:0:.:.
chr4_ref_v2	1151968	.	T	G	.	PASS	IntersectsRepeat=0;RepeatCorrectionApplied=0	SAC:ACF:DF:PD:GT:SGT:SF:SV:SIG:MT:PAC	87,154,64,0:1:1:2:0/0:0/1:0.5:0	64,90,9,0:1:1:2:0/0:0/1:0.125:0:0:.:.	65,127,51,0:1:1:2:0/0:0/1:0.5:0:0:.:.	95,139,70,0:1:1:2:0/0:0/1:0.5:0:0:.:.
chr4_ref_v2	1160223	.	T	C	.	PASS	IntersectsRepeat=1;RepeatCorrectionApplied=0	SAC:ACF:DF:PD:GT:SGT:SF:SV:SIG:MT:PAC	0,0,0,0:0:1:2:./.:./.:.:0	0,0,0,0:0:1:2:./.:./.:.:0:0:.:.	0,0,0,0:0:1:2:./.:./.:.:0:0:.:.	0,0,0,1:0:1:2:./.:./.:.:0:0:.:.
chr4_ref_v2	1160225	.	G	A	.	PASS	IntersectsRepeat=1;RepeatCorrectionApplied=0	SAC:ACF:DF:PD:GT:SGT:SF:SV:SIG:MT:PAC	0,0,0,0:0:1:2:./.:./.:.:0	0,0,0,0:0:1:2:./.:./.:.:0:0:.:.	0,0,0,0:0:1:2:./.:./.:.:0:0:.:.	0,0,0,1:0:1:2:./.:./.:.:0:0:.:.
chr4_ref_v2	1160226	.	A	T	.	PASS	IntersectsRepeat=1;RepeatCorrectionApplied=0	SAC:ACF:DF:PD:GT:SGT:SF:SV:SIG:MT:PAC	0,0,0,0:0:1:2:./.:./.:.:0	0,0,0,0:0:1:2:./.:./.:.:0:0:.:.	0,0,0,0:0:1:2:./.:./.:.:0:0:.:.	0,0,0,1:0:1:2:./.:./.:.:0:0:.:.
chr4_ref_v2	1160258	.	G	GGA	.	PASS	IntersectsRepeat=0;RepeatCorrectionApplied=0	SAC:ACF:DF:PD:GT:SGT:SF:SV:SIG:MT:PAC	0,0,0,0:0:1:2:./.:./.:.:0	0,0,0,0:0:1:2:./.:./.:.:0:0:.:.	0,0,0,0:0:1:2:./.:./.:.:0:0:.:.	0,0,0,1:0:1:2:./.:./.:.:0:0:.:.
chr4_ref_v2	1160260	.	AGG	A	.	PASS	IntersectsRepeat=0;RepeatCorrectionApplied=0	SAC:ACF:DF:PD:GT:SGT:SF:SV:SIG:MT:PAC	0,0,0,0:0:1:2:./.:./.:.:0	0,0,0,0:0:1:2:./.:./.:.:0:0:.:.	0,0,0,0:0:1:2:./.:./.:.:0:0:.:.	0,0,0,1:0:1:2:./.:./.:.:0:0:.:.
chr4_ref_v2	1160268	.	T	A	.	PASS	IntersectsRepeat=0;RepeatCorrectionApplied=0	SAC:ACF:DF:PD:GT:SGT:SF:SV:SIG:MT:PAC	0,0,0,0:0:1:2:./.:./.:.:0	0,0,0,0:0:1:2:./.:./.:.:0:0:.:.	0,0,0,0:0:1:2:./.:./.:.:0:0:.:.	0,0,0,1:0:1:2:./.:./.:.:0:0:.:.
chr4_ref_v2	1178234	.	C	CT	.	PASS	IntersectsRepeat=1;RepeatCorrectionApplied=1	SAC:ACF:DF:PD:GT:SGT:SF:SV:SIG:MT:PAC	45,12,10,6:1:1:2:0/0:0/1:0.25:0	32,24,2,1:1:1:2:0/0:./.:.:0:0:.:.	27,9,9,7:1:1:2:0/0:0/1:0.5:0:0:.:.	42,16,13,5:1:1:2:0/0:0/1:0.5:0:0:.:.
chr4_ref_v2	1206609	.	G	A	.	ExcRegion	IntersectsRepeat=0;RepeatCorrectionApplied=0	SAC:ACF:DF:PD:GT:SGT:SF:SV:SIG:MT:PAC	0,2,15,20:1:1:2:./.:./.:.:0	0,3,9,19:1:1:2:./.:./.:.:0:0:.:.	2,0,11,11:1:1:2:./.:./.:.:0:0:.:.	1,2,9,29:1:1:2:./.:./.:.:0:0:.:.
chr4_ref_v2	1206610	.	T	TA	.	ExcRegion	IntersectsRepeat=0;RepeatCorrectionApplied=0	SAC:ACF:DF:PD:GT:SGT:SF:SV:SIG:MT:PAC	0,5,15,20:1:1:2:./.:./.:.:0	1,5,8,17:1:1:2:./.:./.:.:0:0:.:.	2,2,9,11:1:1:2:./.:./.:.:0:0:.:.	2,5,8,29:1:1:2:./.:./.:.:0:0:.:.
chr4_ref_v2	1206612	.	G	GTA	.	ExcRegion	IntersectsRepeat=0;RepeatCorrectionApplied=0	SAC:ACF:DF:PD:GT:SGT:SF:SV:SIG:MT:PAC	0,5,15,17:1:1:2:./.:./.:.:0	1,2,5,16:1:1:2:./.:./.:.:0:0:.:.	1,2,9,11:1:1:2:./.:./.:.:0:0:.:.	1,5,6,27:1:1:2:./.:./.:.:0:0:.:.
chr4_ref_v2	1206614	.	A	T	.	ExcRegion	IntersectsRepeat=0;RepeatCorrectionApplied=0	SAC:ACF:DF:PD:GT:SGT:SF:SV:SIG:MT:PAC	0,5,10,14:1:1:2:./.:./.:.:0	1,2,5,11:1:1:2:./.:./.:.:0:0:.:.	1,2,8,9:1:1:2:./.:./.:.:0:0:.:.	1,5,6,20:1:1:2:./.:./.:.:0:0:.:.
chr4_ref_v2	1206618	.	G	T	.	ExcRegion	IntersectsRepeat=0;RepeatCorrectionApplied=0	SAC:ACF:DF:PD:GT:SGT:SF:SV:SIG:MT:PAC	0,0,5,6:1:1:2:./.:./.:.:0	0,0,1,8:1:1:2:./.:./.:.:0:0:.:.	0,0,4,4:1:1:2:./.:./.:.:0:0:.:.	0,0,4,11:1:1:2:./.:./.:.:0:0:.:.
chr4_ref_v2	1206620	.	A	T	.	ExcRegion	IntersectsRepeat=0;RepeatCorrectionApplied=0	SAC:ACF:DF:PD:GT:SGT:SF:SV:SIG:MT:PAC	0,0,3,5:1:1:2:./.:./.:.:0	0,0,1,5:1:1:2:./.:./.:.:0:0:.:.	0,0,1,3:1:1:2:./.:./.:.:0:0:.:.	0,0,2,8:1:1:2:./.:./.:.:0:0:.:.
chr4_ref_v2	1238935	.	AAT	A	.	PASS	IntersectsRepeat=1;RepeatCorrectionApplied=1	SAC:ACF:DF:PD:GT:SGT:SF:SV:SIG:MT:PAC	25,30,9,6:1:1:2:0/0:./.:.:0	30,32,13,14:1:1:2:0/0:0/1:0.25:0:0:.:.	23,26,2,6:1:1:2:0/0:./.:.:0:0:.:.	31,36,9,9:1:1:2:0/0:0/1:0.125:0:0:.:.
chr4_ref_v2	1276195	.	T	C	.	PASS	IntersectsRepeat=1;RepeatCorrectionApplied=0	SAC:ACF:DF:PD:GT:SGT:SF:SV:SIG:MT:PAC	101,91,92,87:1:1:2:0/1:./.:.:0	55,65,68,54:1:1:2:0/1:./.:.:0:0:.:.	50,73,82,58:1:1:2:0/1:1/1:0.125:0:0:.:.	0,1,173,197:1:1:2:1/1:./.:.:0:1:g.1276195T>C:1
chr4_ref_v2	1295492	.	G	T	.	PASS	IntersectsRepeat=0;RepeatCorrectionApplied=0	SAC:ACF:DF:PD:GT:SGT:SF:SV:SIG:MT:PAC	68,151,51,0:1:1:2:0/0:0/1:0.5:0	67,94,9,2:1:1:2:0/0:0/1:0.125:0:0:.:.	43,89,48,0:1:1:2:0/0:0/1:0.5:0:0:.:.	67,130,47,1:1:1:2:0/0:0/1:0.5:0:0:.:.
chr4_ref_v2	1321885	.	CAT	C	.	PASS	IntersectsRepeat=1;RepeatCorrectionApplied=1	SAC:ACF:DF:PD:GT:SGT:SF:SV:SIG:MT:PAC	59,104,14,18:1:1:2:0/0:0/1:0.125:0	57,89,14,15:1:1:2:0/0:0/1:0.125:0:0:.:.	56,50,9,13:1:1:2:0/0:0/1:0.125:0:0:.:.	62,85,6,11:1:1:2:0/0:./.:.:0:0:.:.
chr4_ref_v2	1329747	.	C	T	.	PASS	IntersectsRepeat=0;RepeatCorrectionApplied=0	SAC:ACF:DF:PD:GT:SGT:SF:SV:SIG:MT:PAC	134,106,0,0:1:1:2:0/0:./.:.:0	24,21,35,19:1:1:2:0/1:1/1:0.125:0:1:g.1329747C>T:0	102,84,0,0:1:1:2:0/0:./.:.:0:0:.:.	166,93,1,0:1:1:2:0/0:./.:.:0:0:.:.
chr4_ref_v2	1341544	.	TC	T	.	PASS	IntersectsRepeat=1;RepeatCorrectionApplied=1	SAC:ACF:DF:PD:GT:SGT:SF:SV:SIG:MT:PAC	54,53,10,8:1:1:2:0/0:0/1:0.25:0	24,18,6,2:1:1:2:0/0:0/1:0.25:0:0:.:.	44,43,9,4:1:1:2:0/0:0/1:0.25:0:0:.:.	65,58,12,7:1:1:2:0/0:0/1:0.25:0:0:.:.
chr4_ref_v2	1357413	.	G	T	.	PASS	IntersectsRepeat=0;RepeatCorrectionApplied=0	SAC:ACF:DF:PD:GT:SGT:SF:SV:SIG:MT:PAC	28,50,14,0:1:1:2:0/0:0/1:0.25:0	29,41,9,0:1:1:2:0/0:0/1:0.25:0:0:.:.	23,48,3,0:1:1:2:0/0:0/1:0.125:0:0:.:.	36,68,14,0:1:1:2:0/0:0/1:0.25:0:0:.:.
chr4_ref_v2	1361248	.	T	G	.	PASS	IntersectsRepeat=0;RepeatCorrectionApplied=0	SAC:ACF:DF:PD:GT:SGT:SF:SV:SIG:MT:PAC	26,206,75,0:1:1:2:0/0:0/1:0.5:0	14,127,31,0:1:1:2:0/0:0/1:0.5:0:0:.:.	20,154,70,0:1:1:2:0/0:0/1:0.5:0:0:.:.	36,259,97,2:1:1:2:0/0:0/1:0.5:0:0:.:.
chr4_ref_v2	1385374	.	CAT	C	.	PASS	IntersectsRepeat=1;RepeatCorrectionApplied=1	SAC:ACF:DF:PD:GT:SGT:SF:SV:SIG:MT:PAC	61,50,16,5:1:1:2:0/0:./.:.:0	66,54,24,11:1:1:2:0/0:0/1:0.125:0:0:.:.	38,31,11,4:1:1:2:0/0:./.:.:0:0:.:.	53,41,10,9:1:1:2:0/0:./.:.:0:0:.:.
chr4_ref_v2	1412128	.	G	GA	.	PASS	IntersectsRepeat=1;RepeatCorrectionApplied=1	SAC:ACF:DF:PD:GT:SGT:SF:SV:SIG:MT:PAC	50,49,3,6:1:1:2:0/0:./.:.:0	30,21,4,6:1:1:2:0/0:0/1:0.25:0:0:.:.	36,46,3,7:1:1:2:0/0:0/1:0.125:0:0:.:.	53,45,2,4:1:1:2:0/0:./.:.:0:0:.:.
chr4_ref_v2	1418372	.	CAT	C	.	PASS	IntersectsRepeat=1;RepeatCorrectionApplied=1	SAC:ACF:DF:PD:GT:SGT:SF:SV:SIG:MT:PAC	61,90,10,8:1:1:2:0/0:./.:.:0	70,71,14,17:1:1:2:0/0:0/1:0.125:0:0:.:.	51,51,8,8:1:1:2:0/0:./.:.:0:0:.:.	85,92,9,13:1:1:2:0/0:./.:.:0:0:.:.
chr4_ref_v2	1443441	.	GA	G	.	PASS	IntersectsRepeat=1;RepeatCorrectionApplied=1	SAC:ACF:DF:PD:GT:SGT:SF:SV:SIG:MT:PAC	96,132,10,11:1:1:2:0/0:0/1:0.125:0	68,88,5,19:1:1:2:0/0:0/1:0.125:0:0:.:.	83,101,7,3:1:1:2:0/0:./.:.:0:0:.:.	109,160,13,18:1:1:2:0/0:0/1:0.125:0:0:.:.
chr4_ref_v2	1466321	.	G	GT	.	PASS	IntersectsRepeat=1;RepeatCorrectionApplied=1	SAC:ACF:DF:PD:GT:SGT:SF:SV:SIG:MT:PAC	1,60,23,7:1:1:2:0/1:0/0:0.25:0	10,38,10,3:1:1:2:0/0:0/1:0.25:0:0:.:.	4,40,11,10:1:1:2:0/1:0/0:0.25:0:0:.:.	7,57,27,16:1:1:2:0/1:0/0:0.125:0:0:.:.
chr4_ref_v2	1474687	.	AT	A	.	PASS	IntersectsRepeat=1;RepeatCorrectionApplied=1	SAC:ACF:DF:PD:GT:SGT:SF:SV:SIG:MT:PAC	76,54,10,11:1:1:2:0/0:./.:.:0	62,33,11,9:1:1:2:0/0:./.:.:0:0:.:.	39,27,3,6:1:1:2:0/0:./.:.:0:0:.:.	63,65,9,6:1:1:2:0/0:./.:.:0:0:.:.
chr4_ref_v2	1495302	.	A	C	.	PASS	IntersectsRepeat=1;RepeatCorrectionApplied=0	SAC:ACF:DF:PD:GT:SGT:SF:SV:SIG:MT:PAC	296,61,0,57:1:1:2:0/0:0/1:0.25:0	131,45,0,25:1:1:2:0/0:0/1:0.25:0:0:.:.	202,48,0,52:1:1:2:0/0:0/1:0.25:0:0:.:.	265,52,0,71:1:1:2:0/0:0/1:0.5:0:0:.:.
chr4_ref_v2	1500002	.	G	A	.	PASS	IntersectsRepeat=0;RepeatCorrectionApplied=0	SAC:ACF:DF:PD:GT:SGT:SF:SV:SIG:MT:PAC	183,228,0,0:1:1:2:0/0:./.:.:0	115,153,0,0:1:1:2:0/0:./.:.:0:0:.:.	139,179,0,0:1:1:2:0/0:./.:.:0:0:.:.	92,122,101,117:1:1:2:0/1:./.:.:0:1:g.1500002G>A:0
chr4_ref_v2	1503799	.	AGAAGTCTCAACAGCAGAGGAAGTCTCAACAGCAGAAGAAGTCTCAACAGCAGAGGAAGTCTCAACAGCAGAG	A	.	PASS	IntersectsRepeat=1;RepeatCorrectionApplied=0	SAC:ACF:DF:PD:GT:SGT:SF:SV:SIG:MT:PAC	0,0,0,0:0:1:2:./.:./.:.:0	0,0,0,0:0:1:2:./.:./.:.:0:0:.:.	0,0,0,0:0:1:2:./.:./.:.:0:0:.:.	0,1,0,0:0:1:2:./.:./.:.:0:0:.:.
chr4_ref_v2	1504098	.	T	TGATTATACTCGAACCAGACCCTTCATCAGCAGAGGTGCCCTGAGC	.	PASS	IntersectsRepeat=1;RepeatCorrectionApplied=0	SAC:ACF:DF:PD:GT:SGT:SF:SV:SIG:MT:PAC	0,0,20,0:0:1:2:1/1:./.:.:0	0,0,5,0:0:1:2:./.:./.:.:0:0:.:.	0,0,17,0:0:1:2:./.:./.:.:0:0:.:.	0,0,18,0:0:1:2:./.:./.:.:0:0:.:.
chr4_ref_v2	1504209	.	GTCCTGGGTGACGGTCTTTGTGTAGACATGTCCATTTTTGGTGGCTGTAATAGTGGTGATTATACTCGAACCAGACCCTTCATCAGCAGAGGTGCCCTGAGCAGAGGCAGAAGGTTCAGCAACAGATGTTTCAGCGGCAACAGCTGTTTCGACAGTAGCAACGGTTGAGGCAGGAGTACGCTCACCCTCACCAGTCCATACCA	G	.	PASS	IntersectsRepeat=0;RepeatCorrectionApplied=0	SAC:ACF:DF:PD:GT:SGT:SF:SV:SIG:MT:PAC	33,8,7,41:1:1:2:0/1:1/1:0.125:0	4,3,4,7:1:1:2:./.:./.:.:0:0:.:.	11,6,5,20:1:1:2:0/1:1/1:0.25:0:0:.:.	15,5,6,28:1:1:2:0/1:1/1:0.25:0:0:.:.
chr4_ref_v2	1504248	.	G	A	.	PASS	IntersectsRepeat=1;RepeatCorrectionApplied=0	SAC:ACF:DF:PD:GT:SGT:SF:SV:SIG:MT:PAC	7,42,28,4:1:1:2:0/1:0/0:0.25:0	4,7,3,3:1:1:2:./.:./.:.:0:0:.:.	6,21,8,4:1:1:2:0/1:0/0:0.5:0:0:.:.	6,29,11,4:1:1:2:0/1:0/0:0.5:0:0:.:.
chr4_ref_v2	1504339	.	T	A	.	PASS	IntersectsRepeat=0;RepeatCorrectionApplied=0	SAC:ACF:DF:PD:GT:SGT:SF:SV:SIG:MT:PAC	7,42,6,2:1:1:2:0/0:0/1:0.25:0	4,7,0,0:1:1:2:./.:./.:.:0:0:.:.	5,20,2,1:1:1:2:0/0:0/1:0.25:0:0:.:.	6,28,4,0:1:1:2:0/0:0/1:0.25:0:0:.:.
chr4_ref_v2	1504340	.	C	CTGG	.	PASS	IntersectsRepeat=0;RepeatCorrectionApplied=0	SAC:ACF:DF:PD:GT:SGT:SF:SV:SIG:MT:PAC	7,42,6,2:1:1:2:0/0:0/1:0.25:0	4,7,0,0:1:1:2:./.:./.:.:0:0:.:.	5,20,2,1:1:1:2:0/0:0/1:0.25:0:0:.:.	6,28,4,0:1:1:2:0/0:0/1:0.25:0:0:.:.
chr4_ref_v2	1504342	.	GCGGC	G	.	PASS	IntersectsRepeat=0;RepeatCorrectionApplied=0	SAC:ACF:DF:PD:GT:SGT:SF:SV:SIG:MT:PAC	7,42,4,2:1:1:2:0/0:0/1:0.25:0	4,7,0,0:1:1:2:./.:./.:.:0:0:.:.	5,20,2,1:1:1:2:0/0:0/1:0.25:0:0:.:.	6,28,3,0:1:1:2:0/0:0/1:0.25:0:0:.:.
chr4_ref_v2	1504348	.	A	AG	.	PASS	IntersectsRepeat=0;RepeatCorrectionApplied=0	SAC:ACF:DF:PD:GT:SGT:SF:SV:SIG:MT:PAC	7,42,3,2:1:1:2:0/0:0/1:0.25:0	4,7,0,0:1:1:2:./.:./.:.:0:0:.:.	5,20,2,1:1:1:2:0/0:0/1:0.25:0:0:.:.	6,28,2,0:1:1:2:0/0:0/1:0.125:0:0:.:.
chr4_ref_v2	1516834	.	GAGAGTTTTGTATTATAT	G	.	PASS	IntersectsRepeat=1;RepeatCorrectionApplied=0	SAC:ACF:DF:PD:GT:SGT:SF:SV:SIG:MT:PAC	0,0,147,291:1:1:2:1/1:./.:.:0	0,0,131,189:1:1:2:1/1:./.:.:0:0:.:.	0,0,107,199:1:1:2:1/1:./.:.:0:0:.:.	1,0,138,278:1:1:2:1/1:./.:.:0:0:.:.
chr4_ref_v2	1518811	.	G	GTTTTT,GTTTTTT	.	PASS	IntersectsRepeat=1;RepeatCorrectionApplied=1	SAC:ACF:DF:PD:GT:SGT:SF:SV:SIG:MT:PAC	4,1,87,17,20,5:1:1:2:1/1:1/2:0.25:0	3,0,51,13,27,4:1:1:2:1/2:0/1:0.125:0:0:.:.	3,0,52,15,16,3:1:1:2:1/1:1/2:0.25:0:0:.:.	5,0,101,13,29,4:1:1:2:1/1:1/2:0.25:0:0:.:.
chr4_ref_v2	1523215	.	T	G	.	PASS	IntersectsRepeat=0;RepeatCorrectionApplied=0	SAC:ACF:DF:PD:GT:SGT:SF:SV:SIG:MT:PAC	0,0,0,169:0:1:2:1/1:./.:.:0	0,0,0,40:0:1:2:1/1:./.:.:0:0:.:.	0,0,0,118:0:1:2:1/1:./.:.:0:0:.:.	0,0,0,127:0:1:2:1/1:./.:.:0:0:.:.
chr4_ref_v2	1523290	.	G	T	.	PASS	IntersectsRepeat=0;RepeatCorrectionApplied=0	SAC:ACF:DF:PD:GT:SGT:SF:SV:SIG:MT:PAC	0,0,0,25:0:1:2:1/1:./.:.:0	0,0,0,14:0:1:2:./.:./.:.:0:0:.:.	0,0,0,18:0:1:2:./.:./.:.:0:0:.:.	0,0,0,5:0:1:2:./.:./.:.:0:0:.:.
chr4_ref_v2	1523305	.	T	C	.	PASS	IntersectsRepeat=0;RepeatCorrectionApplied=0	SAC:ACF:DF:PD:GT:SGT:SF:SV:SIG:MT:PAC	0,0,0,14:0:1:2:./.:./.:.:0	0,0,0,11:0:1:2:./.:./.:.:0:0:.:.	0,0,0,9:0:1:2:./.:./.:.:0:0:.:.	0,0,0,1:0:1:2:./.:./.:.:0:0:.:.
chr4_ref_v2	1523451	.	T	A	.	PASS	IntersectsRepeat=0;RepeatCorrectionApplied=0	SAC:ACF:DF:PD:GT:SGT:SF:SV:SIG:MT:PAC	0,0,0,0:0:1:2:./.:./.:.:0	0,0,0,1:0:1:2:./.:./.:.:0:0:.:.	0,0,0,0:0:1:2:./.:./.:.:0:0:.:.	0,0,0,2:0:1:2:./.:./.:.:0:0:.:.
chr4_ref_v2	1523503	.	T	C	.	PASS	IntersectsRepeat=0;RepeatCorrectionApplied=0	SAC:ACF:DF:PD:GT:SGT:SF:SV:SIG:MT:PAC	0,0,0,0:0:1:2:./.:./.:.:0	0,0,0,3:0:1:2:./.:./.:.:0:0:.:.	0,0,0,0:0:1:2:./.:./.:.:0:0:.:.	0,0,1,1:1:1:2:./.:./.:.:0:0:.:.
chr4_ref_v2	1523523	.	G	T	.	PASS	IntersectsRepeat=1;RepeatCorrectionApplied=0	SAC:ACF:DF:PD:GT:SGT:SF:SV:SIG:MT:PAC	0,0,0,0:0:1:2:./.:./.:.:0	0,0,0,5:0:1:2:./.:./.:.:0:0:.:.	0,0,0,0:0:1:2:./.:./.:.:0:0:.:.	0,0,1,0:0:1:2:./.:./.:.:0:0:.:.
chr4_ref_v2	1523772	.	T	C	.	PASS	IntersectsRepeat=0;RepeatCorrectionApplied=0	SAC:ACF:DF:PD:GT:SGT:SF:SV:SIG:MT:PAC	0,0,0,0:0:1:2:./.:./.:.:0	0,0,1,1:1:1:2:./.:./.:.:0:0:.:.	0,0,0,0:0:1:2:./.:./.:.:0:0:.:.	0,0,1,1:1:1:2:./.:./.:.:0:0:.:.
chr4_ref_v2	1523830	.	A	G	.	PASS	IntersectsRepeat=1;RepeatCorrectionApplied=0	SAC:ACF:DF:PD:GT:SGT:SF:SV:SIG:MT:PAC	2,8,0,0:1:1:2:./.:./.:.:0	1,5,0,1:1:1:2:./.:./.:.:0:0:.:.	1,2,0,0:1:1:2:./.:./.:.:0:0:.:.	3,11,1,1:1:1:2:./.:./.:.:0:0:.:.
chr4_ref_v2	1523929	.	T	C	.	PASS	IntersectsRepeat=1;RepeatCorrectionApplied=0	SAC:ACF:DF:PD:GT:SGT:SF:SV:SIG:MT:PAC	0,0,0,0:0:1:2:./.:./.:.:0	0,0,0,0:0:1:2:./.:./.:.:0:0:.:.	0,0,0,0:0:1:2:./.:./.:.:0:0:.:.	0,0,0,2:0:1:2:./.:./.:.:0:0:.:.
chr4_ref_v2	1523935	.	C	G	.	PASS	IntersectsRepeat=0;RepeatCorrectionApplied=0	SAC:ACF:DF:PD:GT:SGT:SF:SV:SIG:MT:PAC	0,0,0,0:0:1:2:./.:./.:.:0	0,0,0,0:0:1:2:./.:./.:.:0:0:.:.	0,0,0,0:0:1:2:./.:./.:.:0:0:.:.	0,0,0,2:0:1:2:./.:./.:.:0:0:.:.
chr4_ref_v2	1524064	.	T	TTGACGTTTCATTATAATTCTACAAAAACAACGTACATATCA	.	PASS	IntersectsRepeat=0;RepeatCorrectionApplied=0	SAC:ACF:DF:PD:GT:SGT:SF:SV:SIG:MT:PAC	0,0,0,0:0:1:2:./.:./.:.:0	0,0,0,0:0:1:2:./.:./.:.:0:0:.:.	0,0,1,0:0:1:2:./.:./.:.:0:0:.:.	0,0,0,0:0:1:2:./.:./.:.:0:0:.:.
chr4_ref_v2	1524066	.	C	T	.	PASS	IntersectsRepeat=0;RepeatCorrectionApplied=0	SAC:ACF:DF:PD:GT:SGT:SF:SV:SIG:MT:PAC	0,0,3,0:0:1:2:./.:./.:.:0	0,0,2,1:1:1:2:./.:./.:.:0:0:.:.	0,0,7,0:0:1:2:./.:./.:.:0:0:.:.	0,0,8,0:0:1:2:./.:./.:.:0:0:.:.
chr4_ref_v2	1524077	.	G	C	.	PASS	IntersectsRepeat=0;RepeatCorrectionApplied=0	SAC:ACF:DF:PD:GT:SGT:SF:SV:SIG:MT:PAC	0,0,8,0:0:1:2:./.:./.:.:0	0,1,5,1:1:1:2:./.:./.:.:0:0:.:.	0,0,15,0:0:1:2:./.:./.:.:0:0:.:.	0,2,18,0:1:1:2:1/1:0/1:0.25:0:0:.:.
chr4_ref_v2	1524080	.	C	T	.	PASS	IntersectsRepeat=0;RepeatCorrectionApplied=0	SAC:ACF:DF:PD:GT:SGT:SF:SV:SIG:MT:PAC	0,0,10,0:0:1:2:./.:./.:.:0	0,1,6,1:1:1:2:./.:./.:.:0:0:.:.	0,0,20,0:0:1:2:1/1:./.:.:0:0:.:.	0,2,22,0:1:1:2:1/1:0/1:0.25:0:0:.:.
chr4_ref_v2	1524414	.	A	G	.	ExcRegion	IntersectsRepeat=1;RepeatCorrectionApplied=0	SAC:ACF:DF:PD:GT:SGT:SF:SV:SIG:MT:PAC	0,0,20,88:1:1:2:./.:./.:.:0	0,0,8,34:1:1:2:./.:./.:.:0:0:.:.	0,0,15,89:1:1:2:./.:./.:.:0:0:.:.	2,0,17,116:1:1:2:./.:./.:.:0:0:.:.
chr4_ref_v2	1524415	.	T	C	.	ExcRegion	IntersectsRepeat=1;RepeatCorrectionApplied=0	SAC:ACF:DF:PD:GT:SGT:SF:SV:SIG:MT:PAC	0,0,20,86:1:1:2:./.:./.:.:0	0,0,8,32:1:1:2:./.:./.:.:0:0:.:.	0,0,14,84:1:1:2:./.:./.:.:0:0:.:.	2,0,17,109:1:1:2:./.:./.:.:0:0:.:.
chr4_ref_v2	1524419	.	G	A	.	ExcRegion	IntersectsRepeat=0;RepeatCorrectionApplied=0	SAC:ACF:DF:PD:GT:SGT:SF:SV:SIG:MT:PAC	0,0,12,79:1:1:2:./.:./.:.:0	0,0,5,31:1:1:2:./.:./.:.:0:0:.:.	0,0,13,73:1:1:2:./.:./.:.:0:0:.:.	2,0,15,98:1:1:2:./.:./.:.:0:0:.:.
chr4_ref_v2	1524443	.	T	G	.	ExcRegion	IntersectsRepeat=0;RepeatCorrectionApplied=0	SAC:ACF:DF:PD:GT:SGT:SF:SV:SIG:MT:PAC	0,0,2,41:1:1:2:./.:./.:.:0	0,1,1,16:1:1:2:./.:./.:.:0:0:.:.	1,0,1,37:1:1:2:./.:./.:.:0:0:.:.	2,1,0,43:1:1:2:./.:./.:.:0:0:.:.
chr4_ref_v2	1524451	.	G	A	.	ExcRegion	IntersectsRepeat=1;RepeatCorrectionApplied=0	SAC:ACF:DF:PD:GT:SGT:SF:SV:SIG:MT:PAC	0,0,0,37:0:1:2:./.:./.:.:0	0,0,0,12:0:1:2:./.:./.:.:0:0:.:.	1,0,1,43:1:1:2:./.:./.:.:0:0:.:.	2,2,0,37:1:1:2:./.:./.:.:0:0:.:.
chr4_ref_v2	1524456	.	T	C	.	ExcRegion	IntersectsRepeat=1;RepeatCorrectionApplied=0	SAC:ACF:DF:PD:GT:SGT:SF:SV:SIG:MT:PAC	0,0,0,41:0:1:2:./.:./.:.:0	0,0,0,11:0:1:2:./.:./.:.:0:0:.:.	1,0,1,48:1:1:2:./.:./.:.:0:0:.:.	2,2,0,46:1:1:2:./.:./.:.:0:0:.:.
chr4_ref_v2	1524457	.	G	A	.	ExcRegion	IntersectsRepeat=1;RepeatCorrectionApplied=0	SAC:ACF:DF:PD:GT:SGT:SF:SV:SIG:MT:PAC	0,0,0,42:0:1:2:./.:./.:.:0	0,0,0,13:0:1:2:./.:./.:.:0:0:.:.	1,0,1,50:1:1:2:./.:./.:.:0:0:.:.	2,2,0,50:1:1:2:./.:./.:.:0:0:.:.
chr4_ref_v2	1524474	.	A	G	.	ExcRegion	IntersectsRepeat=0;RepeatCorrectionApplied=0	SAC:ACF:DF:PD:GT:SGT:SF:SV:SIG:MT:PAC	0,0,0,49:0:1:2:./.:./.:.:0	0,0,0,16:0:1:2:./.:./.:.:0:0:.:.	1,0,0,45:1:1:2:./.:./.:.:0:0:.:.	2,2,0,51:1:1:2:./.:./.:.:0:0:.:.
chr4_ref_v2	1524513	.	T	A	.	ExcRegion	IntersectsRepeat=1;RepeatCorrectionApplied=0	SAC:ACF:DF:PD:GT:SGT:SF:SV:SIG:MT:PAC	0,0,0,74:0:1:2:./.:./.:.:0	0,0,0,28:0:1:2:./.:./.:.:0:0:.:.	1,0,0,56:1:1:2:./.:./.:.:0:0:.:.	0,2,1,51:1:1:2:./.:./.:.:0:0:.:.
chr4_ref_v2	1524547	.	T	A	.	ExcRegion	IntersectsRepeat=1;RepeatCorrectionApplied=0	SAC:ACF:DF:PD:GT:SGT:SF:SV:SIG:MT:PAC	0,0,0,75:0:1:2:./.:./.:.:0	0,0,0,31:0:1:2:./.:./.:.:0:0:.:.	0,0,0,49:0:1:2:./.:./.:.:0:0:.:.	0,0,1,50:1:1:2:./.:./.:.:0:0:.:.
chr4_ref_v2	1524588	.	A	T	.	ExcRegion	IntersectsRepeat=1;RepeatCorrectionApplied=0	SAC:ACF:DF:PD:GT:SGT:SF:SV:SIG:MT:PAC	0,0,0,18:0:1:2:./.:./.:.:0	0,0,0,11:0:1:2:./.:./.:.:0:0:.:.	0,0,0,8:0:1:2:./.:./.:.:0:0:.:.	0,0,0,6:0:1:2:./.:./.:.:0:0:.:.
chr4_ref_v2	1524600	.	A	G	.	ExcRegion	IntersectsRepeat=0;RepeatCorrectionApplied=0	SAC:ACF:DF:PD:GT:SGT:SF:SV:SIG:MT:PAC	0,0,0,8:0:1:2:./.:./.:.:0	0,0,0,7:0:1:2:./.:./.:.:0:0:.:.	0,0,0,6:0:1:2:./.:./.:.:0:0:.:.	0,0,0,5:0:1:2:./.:./.:.:0:0:.:.
chr4_ref_v2	1524606	.	G	T	.	ExcRegion	IntersectsRepeat=0;RepeatCorrectionApplied=0	SAC:ACF:DF:PD:GT:SGT:SF:SV:SIG:MT:PAC	0,0,0,7:0:1:2:./.:./.:.:0	0,0,0,6:0:1:2:./.:./.:.:0:0:.:.	0,0,0,3:0:1:2:./.:./.:.:0:0:.:.	0,0,0,5:0:1:2:./.:./.:.:0:0:.:.
chr4_ref_v2	1524648	.	G	T	.	ExcRegion	IntersectsRepeat=0;RepeatCorrectionApplied=0	SAC:ACF:DF:PD:GT:SGT:SF:SV:SIG:MT:PAC	0,0,0,2:0:1:2:./.:./.:.:0	0,0,0,1:0:1:2:./.:./.:.:0:0:.:.	0,0,0,1:0:1:2:./.:./.:.:0:0:.:.	0,0,0,0:0:1:2:./.:./.:.:0:0:.:.
chr4_ref_v2	1524654	.	T	C	.	ExcRegion	IntersectsRepeat=1;RepeatCorrectionApplied=0	SAC:ACF:DF:PD:GT:SGT:SF:SV:SIG:MT:PAC	0,0,0,1:0:1:2:./.:./.:.:0	0,0,0,1:0:1:2:./.:./.:.:0:0:.:.	0,0,0,1:0:1:2:./.:./.:.:0:0:.:.	0,0,0,1:0:1:2:./.:./.:.:0:0:.:.
chr4_ref_v2	1524674	.	T	TG	.	ExcRegion	IntersectsRepeat=0;RepeatCorrectionApplied=0	SAC:ACF:DF:PD:GT:SGT:SF:SV:SIG:MT:PAC	0,0,0,0:0:1:2:./.:./.:.:0	0,0,1,1:1:1:2:./.:./.:.:0:0:.:.	0,0,0,0:0:1:2:./.:./.:.:0:0:.:.	0,0,0,1:0:1:2:./.:./.:.:0:0:.:.
chr4_ref_v2	1524676	.	T	C	.	ExcRegion	IntersectsRepeat=0;RepeatCorrectionApplied=0	SAC:ACF:DF:PD:GT:SGT:SF:SV:SIG:MT:PAC	0,0,0,0:0:1:2:./.:./.:.:0	0,0,1,0:0:1:2:./.:./.:.:0:0:.:.	0,0,0,0:0:1:2:./.:./.:.:0:0:.:.	0,0,0,1:0:1:2:./.:./.:.:0:0:.:.
chr4_ref_v2	1524833	.	T	C	.	ExcRegion	IntersectsRepeat=0;RepeatCorrectionApplied=0	SAC:ACF:DF:PD:GT:SGT:SF:SV:SIG:MT:PAC	0,0,0,0:0:1:2:./.:./.:.:0	0,0,0,1:0:1:2:./.:./.:.:0:0:.:.	0,0,0,4:0:1:2:./.:./.:.:0:0:.:.	0,0,0,7:0:1:2:./.:./.:.:0:0:.:.
chr4_ref_v2	1524863	.	G	A	.	ExcRegion	IntersectsRepeat=0;RepeatCorrectionApplied=0	SAC:ACF:DF:PD:GT:SGT:SF:SV:SIG:MT:PAC	0,0,0,0:0:1:2:./.:./.:.:0	0,0,0,0:0:1:2:./.:./.:.:0:0:.:.	0,0,0,0:0:1:2:./.:./.:.:0:0:.:.	0,0,0,3:0:1:2:./.:./.:.:0:0:.:.
chr4_ref_v2	1524872	.	T	C	.	ExcRegion	IntersectsRepeat=1;RepeatCorrectionApplied=0	SAC:ACF:DF:PD:GT:SGT:SF:SV:SIG:MT:PAC	0,0,0,0:0:1:2:./.:./.:.:0	0,0,0,0:0:1:2:./.:./.:.:0:0:.:.	0,0,0,0:0:1:2:./.:./.:.:0:0:.:.	0,0,0,2:0:1:2:./.:./.:.:0:0:.:.
chr4_ref_v2	1524873	.	A	G	.	ExcRegion	IntersectsRepeat=1;RepeatCorrectionApplied=0	SAC:ACF:DF:PD:GT:SGT:SF:SV:SIG:MT:PAC	0,0,0,0:0:1:2:./.:./.:.:0	0,0,0,0:0:1:2:./.:./.:.:0:0:.:.	0,0,0,0:0:1:2:./.:./.:.:0:0:.:.	0,0,0,2:0:1:2:./.:./.:.:0:0:.:.
chr4_ref_v2	1531614	.	A	G	.	ExcRegion	IntersectsRepeat=0;RepeatCorrectionApplied=0	SAC:ACF:DF:PD:GT:SGT:SF:SV:SIG:MT:PAC	0,0,0,0:0:1:2:./.:./.:.:0	0,0,0,0:0:1:2:./.:./.:.:0:0:.:.	0,0,0,0:0:1:2:./.:./.:.:0:0:.:.	1,1,1,1:1:1:2:./.:./.:.:0:0:.:.
chr5_ref_v2	4513	.	C	T	.	ExcRegion	IntersectsRepeat=0;RepeatCorrectionApplied=0	SAC:ACF:DF:PD:GT:SGT:SF:SV:SIG:MT:PAC	0,1,0,0:0:1:2:./.:./.:.:0	0,0,1,1:1:1:2:./.:./.:.:0:0:.:.	0,0,0,0:0:1:2:./.:./.:.:0:0:.:.	0,2,0,0:0:1:2:./.:./.:.:0:0:.:.
chr5_ref_v2	4516	.	T	C	.	ExcRegion	IntersectsRepeat=1;RepeatCorrectionApplied=0	SAC:ACF:DF:PD:GT:SGT:SF:SV:SIG:MT:PAC	0,1,0,0:0:1:2:./.:./.:.:0	0,0,1,1:1:1:2:./.:./.:.:0:0:.:.	0,0,0,0:0:1:2:./.:./.:.:0:0:.:.	0,2,0,0:0:1:2:./.:./.:.:0:0:.:.
chr5_ref_v2	14724	.	C	CA	.	PASS	IntersectsRepeat=1;RepeatCorrectionApplied=1	SAC:ACF:DF:PD:GT:SGT:SF:SV:SIG:MT:PAC	62,9,17,23:1:1:2:0/1:0/0:0.25:0	40,14,4,14:1:1:2:0/1:0/0:0.5:0:0:.:.	42,8,6,10:1:1:2:0/1:0/0:0.5:0:0:.:.	63,11,11,19:1:1:2:0/1:0/0:0.5:0:0:.:.
chr5_ref_v2	20557	.	C	G	.	PASS	IntersectsRepeat=0;RepeatCorrectionApplied=0	SAC:ACF:DF:PD:GT:SGT:SF:SV:SIG:MT:PAC	0,0,0,0:0:1:2:./.:./.:.:0	0,0,0,0:0:1:2:./.:./.:.:0:0:.:.	0,0,1,0:0:1:2:./.:./.:.:0:0:.:.	0,0,0,0:0:1:2:./.:./.:.:0:0:.:.
chr5_ref_v2	25306	.	A	G	.	PASS	IntersectsRepeat=1;RepeatCorrectionApplied=0	SAC:ACF:DF:PD:GT:SGT:SF:SV:SIG:MT:PAC	0,1,199,229:1:1:2:1/1:./.:.:0	0,0,145,131:1:1:2:1/1:./.:.:0:0:.:.	0,1,118,141:1:1:2:1/1:./.:.:0:0:.:.	0,0,173,220:1:1:2:1/1:./.:.:0:0:.:.
chr5_ref_v2	29708	.	T	C	.	PASS	IntersectsRepeat=0;RepeatCorrectionApplied=0	SAC:ACF:DF:PD:GT:SGT:SF:SV:SIG:MT:PAC	0,0,232,274:1:1:2:1/1:./.:.:0	0,1,146,164:1:1:2:1/1:./.:.:0:0:.:.	1,1,177,187:1:1:2:1/1:./.:.:0:0:.:.	0,1,241,272:1:1:2:1/1:./.:.:0:0:.:.
chr5_ref_v2	31460	.	CAT	C	.	PASS	IntersectsRepeat=1;RepeatCorrectionApplied=1	SAC:ACF:DF:PD:GT:SGT:SF:SV:SIG:MT:PAC	85,64,35,18:1:1:2:0/0:0/1:0.25:0	73,86,28,19:1:1:2:0/0:0/1:0.25:0:0:.:.	54,39,12,10:1:1:2:0/0:0/1:0.125:0:0:.:.	86,77,14,18:1:1:2:0/0:0/1:0.125:0:0:.:.
chr5_ref_v2	33475	.	C	CT	.	PASS	IntersectsRepeat=1;RepeatCorrectionApplied=1	SAC:ACF:DF:PD:GT:SGT:SF:SV:SIG:MT:PAC	24,14,110,127:1:1:2:1/1:0/1:0.125:0	13,8,92,44:1:1:2:1/1:./.:.:0:0:.:.	13,20,86,82:1:1:2:1/1:0/1:0.125:0:0:.:.	18,18,114,104:1:1:2:1/1:0/1:0.125:0:0:.:.
chr5_ref_v2	36290	.	GTT	G	.	PASS	IntersectsRepeat=1;RepeatCorrectionApplied=1	SAC:ACF:DF:PD:GT:SGT:SF:SV:SIG:MT:PAC	1,2,208,148:1:1:2:1/1:./.:.:0	0,0,108,90:1:1:2:1/1:./.:.:0:0:.:.	2,0,127,117:1:1:2:1/1:./.:.:0:0:.:.	2,1,164,162:1:1:2:1/1:./.:.:0:0:.:.
chr5_ref_v2	52435	.	CA	C	.	PASS	IntersectsRepeat=1;RepeatCorrectionApplied=1	SAC:ACF:DF:PD:GT:SGT:SF:SV:SIG:MT:PAC	169,137,18,21:1:1:2:0/0:0/1:0.125:0	113,101,11,10:1:1:2:0/0:./.:.:0:0:.:.	109,84,17,9:1:1:2:0/0:0/1:0.125:0:0:.:.	148,115,19,10:1:1:2:0/0:./.:.:0:0:.:.
chr5_ref_v2	59372	.	C	T	.	PASS	IntersectsRepeat=1;RepeatCorrectionApplied=0	SAC:ACF:DF:PD:GT:SGT:SF:SV:SIG:MT:PAC	126,138,11,24:1:1:2:0/0:0/1:0.25:1	75,95,9,15:1:1:2:0/0:0/1:0.25:1:0:.:.	60,94,10,32:1:1:2:0/0:0/1:0.5:1:0:.:.	111,112,22,32:1:1:2:0/0:0/1:0.5:1:0:.:.
chr5_ref_v2	65293	.	G	GAAA	.	PASS	IntersectsRepeat=1;RepeatCorrectionApplied=1	SAC:ACF:DF:PD:GT:SGT:SF:SV:SIG:MT:PAC	1,19,0,4:1:1:2:0/0:0/1:0.5:0	6,17,4,7:1:1:2:0/1:0/0:0.25:0:0:.:.	2,10,1,2:1:0:2:./.:./.:.:0:0:.:.	1,10,2,2:1:1:2:./.:./.:.:0:0:.:.
chr5_ref_v2	83511	.	C	A	.	PASS	IntersectsRepeat=0;RepeatCorrectionApplied=0	SAC:ACF:DF:PD:GT:SGT:SF:SV:SIG:MT:PAC	228,34,0,65:1:1:2:0/0:0/1:0.5:0	85,36,0,15:1:1:2:0/0:0/1:0.25:0:0:.:.	227,34,0,50:1:1:2:0/0:0/1:0.25:0:0:.:.	305,43,0,82:1:1:2:0/0:0/1:0.5:0:0:.:.
chr5_ref_v2	86487	.	C	CAA	.	PASS	IntersectsRepeat=1;RepeatCorrectionApplied=1	SAC:ACF:DF:PD:GT:SGT:SF:SV:SIG:MT:PAC	1,5,2,14:1:1:2:0/1:1/1:0.5:0	0,2,3,13:1:0:2:./.:./.:.:0:0:.:.	1,1,3,12:1:0:2:./.:./.:.:0:0:.:.	1,1,5,15:1:1:2:1/1:0/1:0.125:0:0:.:.
chr5_ref_v2	100572	.	T	TAAAAAA	.	PASS	IntersectsRepeat=1;RepeatCorrectionApplied=1	SAC:ACF:DF:PD:GT:SGT:SF:SV:SIG:MT:PAC	6,116,54,2:1:1:2:0/1:0/0:0.25:0	3,75,38,12:1:1:2:0/1:0/0:0.25:0:0:.:.	2,92,34,3:1:1:2:0/1:0/0:0.5:0:0:.:.	11,100,45,5:1:1:2:0/1:0/0:0.25:0:0:.:.
chr5_ref_v2	100595	.	C	A	.	PASS	IntersectsRepeat=0;RepeatCorrectionApplied=0	SAC:ACF:DF:PD:GT:SGT:SF:SV:SIG:MT:PAC	51,173,35,3:1:1:2:0/0:0/1:0.25:0	25,149,14,8:1:1:2:0/0:0/1:0.25:1:0:.:.	31,145,18,3:1:1:2:0/0:0/1:0.25:0:0:.:.	42,150,33,5:1:1:2:0/0:0/1:0.25:0:0:.:.
chr5_ref_v2	100950	.	T	G	.	PASS	IntersectsRepeat=0;RepeatCorrectionApplied=0	SAC:ACF:DF:PD:GT:SGT:SF:SV:SIG:MT:PAC	45,304,79,0:1:1:2:0/0:0/1:0.5:0	34,94,19,0:1:1:2:0/0:0/1:0.25:0:0:.:.	39,192,68,0:1:1:2:0/0:0/1:0.5:0:0:.:.	64,284,82,0:1:1:2:0/0:0/1:0.5:0:0:.:.
chr5_ref_v2	117479	.	CAT	C	.	PASS	IntersectsRepeat=1;RepeatCorrectionApplied=1	SAC:ACF:DF:PD:GT:SGT:SF:SV:SIG:MT:PAC	57,51,10,19:1:1:2:0/0:0/1:0.125:0	52,65,18,26:1:1:2:0/0:0/1:0.25:0:0:.:.	41,42,12,14:1:1:2:0/0:0/1:0.125:0:0:.:.	41,69,14,13:1:1:2:0/0:0/1:0.125:0:0:.:.
chr5_ref_v2	125583	.	T	A	.	PASS	IntersectsRepeat=0;RepeatCorrectionApplied=0	SAC:ACF:DF:PD:GT:SGT:SF:SV:SIG:MT:PAC	224,199,0,1:1:1:2:0/0:./.:.:0	56,62,35,52:1:1:2:0/1:0/0:0.125:0:1:g.125583T>A:0	178,135,0,0:1:1:2:0/0:./.:.:0:0:.:.	226,248,0,0:1:1:2:0/0:./.:.:0:0:.:.
chr5_ref_v2	131467	.	CATAT	C,CAT	.	PASS	IntersectsRepeat=1;RepeatCorrectionApplied=1	SAC:ACF:DF:PD:GT:SGT:SF:SV:SIG:MT:PAC	6,6,12,19,57,94:1:1:2:2/2:1/2:0.125:0	3,3,14,19,39,68:1:1:2:2/2:1/2:0.25:0:0:.:.	0,4,5,13,56,72:1:1:2:2/2:./.:.:0:0:.:.	4,3,11,19,57,92:1:1:2:2/2:1/2:0.125:0:0:.:.
chr5_ref_v2	146993	.	GA	G	.	PASS	IntersectsRepeat=1;RepeatCorrectionApplied=1	SAC:ACF:DF:PD:GT:SGT:SF:SV:SIG:MT:PAC	81,68,17,20:1:1:2:0/0:0/1:0.125:0	44,49,11,11:1:1:2:0/0:./.:.:0:0:.:.	60,47,14,12:1:1:2:0/0:0/1:0.125:0:0:.:.	89,97,15,19:1:1:2:0/0:./.:.:0:0:.:.
chr5_ref_v2	168951	.	T	G	.	PASS	IntersectsRepeat=0;RepeatCorrectionApplied=0	SAC:ACF:DF:PD:GT:SGT:SF:SV:SIG:MT:PAC	94,190,58,0:1:1:2:0/0:0/1:0.25:0	54,84,14,0:1:1:2:0/0:0/1:0.25:0:0:.:.	52,128,36,0:1:1:2:0/0:0/1:0.25:0:0:.:.	87,168,72,0:1:1:2:0/0:0/1:0.5:0:0:.:.
chr5_ref_v2	172058	.	T	G	.	PASS	IntersectsRepeat=0;RepeatCorrectionApplied=0	SAC:ACF:DF:PD:GT:SGT:SF:SV:SIG:MT:PAC	54,199,46,0:1:1:2:0/0:0/1:0.25:0	35,83,18,0:1:1:2:0/0:0/1:0.25:0:0:.:.	39,144,50,0:1:1:2:0/0:0/1:0.5:0:0:.:.	60,224,60,0:1:1:2:0/0:0/1:0.25:0:0:.:.
chr5_ref_v2	175773	.	T	G	.	PASS	IntersectsRepeat=1;RepeatCorrectionApplied=0	SAC:ACF:DF:PD:GT:SGT:SF:SV:SIG:MT:PAC	30,219,82,0:1:1:2:0/0:0/1:0.5:0	26,109,22,0:1:1:2:0/0:0/1:0.25:0:0:.:.	18,150,76,0:1:1:2:0/1:0/0:0.25:0:0:.:.	24,228,90,0:1:1:2:0/0:0/1:0.5:0:0:.:.
chr5_ref_v2	195463	.	CCTTTAAAAAAGATAAAAAAAAAAA	C	.	PASS	IntersectsRepeat=1;RepeatCorrectionApplied=0	SAC:ACF:DF:PD:GT:SGT:SF:SV:SIG:MT:PAC	11,26,24,14:1:1:2:0/1:./.:.:0	11,21,18,15:1:1:2:0/1:./.:.:0:0:.:.	2,19,10,18:1:1:2:0/1:1/1:0.125:0:0:.:.	9,31,32,17:1:1:2:0/1:1/1:0.125:0:0:.:.
chr5_ref_v2	197483	.	GTA	G	.	PASS	IntersectsRepeat=1;RepeatCorrectionApplied=1	SAC:ACF:DF:PD:GT:SGT:SF:SV:SIG:MT:PAC	62,89,9,15:1:1:2:0/0:./.:.:0	60,65,13,22:1:1:2:0/0:0/1:0.25:0:0:.:.	42,59,7,8:1:1:2:0/0:./.:.:0:0:.:.	49,78,11,8:1:1:2:0/0:./.:.:0:0:.:.
chr5_ref_v2	216584	.	TA	T	.	PASS	IntersectsRepeat=1;RepeatCorrectionApplied=1	SAC:ACF:DF:PD:GT:SGT:SF:SV:SIG:MT:PAC	104,137,11,14:1:1:2:0/0:./.:.:0	64,55,13,3:1:1:2:0/0:./.:.:0:0:.:.	64,105,10,5:1:1:2:0/0:./.:.:0:0:.:.	90,115,8,6:1:1:2:0/0:./.:.:0:0:.:.
chr5_ref_v2	220708	.	C	A	.	PASS	IntersectsRepeat=1;RepeatCorrectionApplied=0	SAC:ACF:DF:PD:GT:SGT:SF:SV:SIG:MT:PAC	216,101,0,56:1:1:2:0/0:0/1:0.25:0	89,58,0,31:1:1:2:0/0:0/1:0.25:0:0:.:.	147,54,1,42:1:1:2:0/0:0/1:0.25:0:0:.:.	208,99,0,61:1:1:2:0/0:0/1:0.25:0:0:.:.
chr5_ref_v2	224675	.	TTA	T	.	PASS	IntersectsRepeat=1;RepeatCorrectionApplied=1	SAC:ACF:DF:PD:GT:SGT:SF:SV:SIG:MT:PAC	80,47,8,8:1:1:2:0/0:./.:.:0	77,56,7,8:1:1:2:0/0:./.:.:0:0:.:.	42,39,2,1:1:1:2:0/0:./.:.:0:0:.:.	72,51,8,4:1:1:2:0/0:./.:.:0:0:.:.
chr5_ref_v2	242558	.	G	GAAAAA	.	PASS	IntersectsRepeat=1;RepeatCorrectionApplied=1	SAC:ACF:DF:PD:GT:SGT:SF:SV:SIG:MT:PAC	6,45,50,20:1:1:2:0/1:1/1:0.125:0	12,24,44,17:1:1:2:0/1:1/1:0.25:0:0:.:.	1,27,34,17:1:1:2:0/1:1/1:0.25:0:0:.:.	7,48,68,19:1:1:2:0/1:1/1:0.25:0:0:.:.
chr5_ref_v2	254964	.	C	A	.	PASS	IntersectsRepeat=0;RepeatCorrectionApplied=0	SAC:ACF:DF:PD:GT:SGT:SF:SV:SIG:MT:PAC	172,37,0,39:1:1:2:0/0:0/1:0.25:0	117,40,0,8:1:1:2:0/0:0/1:0.125:0:0:.:.	148,23,0,41:1:1:2:0/0:0/1:0.5:0:0:.:.	214,36,1,51:1:1:2:0/0:0/1:0.25:0:0:.:.
chr5_ref_v2	255196	.	GTA	G	.	PASS	IntersectsRepeat=1;RepeatCorrectionApplied=1	SAC:ACF:DF:PD:GT:SGT:SF:SV:SIG:MT:PAC	48,62,20,14:1:1:2:0/0:0/1:0.125:0	68,75,24,25:1:1:2:0/0:0/1:0.25:0:0:.:.	42,33,13,11:1:1:2:0/0:0/1:0.25:0:0:.:.	46,53,21,17:1:1:2:0/0:0/1:0.25:0:0:.:.
chr5_ref_v2	257070	.	GA	G	.	PASS	IntersectsRepeat=1;RepeatCorrectionApplied=1	SAC:ACF:DF:PD:GT:SGT:SF:SV:SIG:MT:PAC	90,95,9,9:1:1:2:0/0:./.:.:0	58,44,5,6:1:1:2:0/0:./.:.:0:0:.:.	75,60,12,9:1:1:2:0/0:0/1:0.125:0:0:.:.	96,111,15,14:1:1:2:0/0:0/1:0.125:0:0:.:.
chr5_ref_v2	260357	.	C	A,CA	.	PASS	IntersectsRepeat=1;RepeatCorrectionApplied=1	SAC:ACF:DF:PD:GT:SGT:SF:SV:SIG:MT:PAC	0,0,0,30,14,2:1:1:2:1/2:1/1:0.25:0	1,0,0,15,12,2:1:1:2:1/2:1/1:0.125:0:0:.:.	0,0,0,21,7,1:1:1:2:1/2:1/1:0.5:0:0:.:.	1,0,0,34,10,1:1:1:2:1/2:1/1:0.5:0:0:.:.
chr5_ref_v2	260380	.	T	A	.	PASS	IntersectsRepeat=1;RepeatCorrectionApplied=0	SAC:ACF:DF:PD:GT:SGT:SF:SV:SIG:MT:PAC	32,103,39,9:1:1:2:0/0:0/1:0.5:0	17,63,6,2:1:1:2:0/0:0/1:0.25:0:0:.:.	25,76,26,6:1:1:2:0/0:0/1:0.5:0:0:.:.	42,123,32,15:1:1:2:0/0:0/1:0.5:1:0:.:.
chr5_ref_v2	267228	.	G	GA	.	PASS	IntersectsRepeat=1;RepeatCorrectionApplied=1	SAC:ACF:DF:PD:GT:SGT:SF:SV:SIG:MT:PAC	43,14,4,15:1:1:2:0/0:0/1:0.5:0	43,20,3,10:1:1:2:0/0:0/1:0.25:0:0:.:.	41,12,8,8:1:1:2:0/0:0/1:0.5:0:0:.:.	54,10,5,13:1:1:2:0/0:0/1:0.25:0:0:.:.
chr5_ref_v2	283276	.	AAT	A	.	PASS	IntersectsRepeat=1;RepeatCorrectionApplied=1	SAC:ACF:DF:PD:GT:SGT:SF:SV:SIG:MT:PAC	18,10,5,3:1:1:2:0/0:./.:.:0	21,16,3,2:1:1:2:0/0:./.:.:0:0:.:.	15,9,2,1:1:1:2:0/0:./.:.:0:0:.:.	18,14,3,1:1:1:2:0/0:./.:.:0:0:.:.
chr5_ref_v2	283320	.	CGT	C	.	PASS	IntersectsRepeat=1;RepeatCorrectionApplied=1	SAC:ACF:DF:PD:GT:SGT:SF:SV:SIG:MT:PAC	62,23,9,1:1:1:2:0/0:./.:.:0	27,19,2,3:1:1:2:0/0:./.:.:0:0:.:.	49,17,3,0:1:1:2:0/0:./.:.:0:0:.:.	74,28,9,2:1:1:2:0/0:./.:.:0:0:.:.
chr5_ref_v2	304593	.	C	CA	.	PASS	IntersectsRepeat=1;RepeatCorrectionApplied=1	SAC:ACF:DF:PD:GT:SGT:SF:SV:SIG:MT:PAC	137,16,10,9:1:1:2:0/0:0/1:0.125:0	98,29,1,6:1:1:2:0/0:./.:.:0:0:.:.	99,12,6,10:1:1:2:0/0:0/1:0.125:0:0:.:.	110,24,7,9:1:1:2:0/0:0/1:0.125:0:0:.:.
chr5_ref_v2	372574	.	A	C	.	PASS	IntersectsRepeat=1;RepeatCorrectionApplied=0	SAC:ACF:DF:PD:GT:SGT:SF:SV:SIG:MT:PAC	253,101,0,79:1:1:2:0/0:0/1:0.5:0	111,57,0,30:1:1:2:0/0:0/1:0.25:0:0:.:.	164,72,0,60:1:1:2:0/0:0/1:0.5:0:0:.:.	240,93,0,112:1:1:2:0/0:0/1:0.5:0:0:.:.
chr5_ref_v2	373708	.	C	CA	.	PASS	IntersectsRepeat=1;RepeatCorrectionApplied=1	SAC:ACF:DF:PD:GT:SGT:SF:SV:SIG:MT:PAC	83,35,4,12:1:1:2:0/0:0/1:0.125:0	68,28,1,8:1:1:2:0/0:0/1:0.125:0:0:.:.	51,33,4,7:1:1:2:0/0:0/1:0.125:0:0:.:.	133,55,5,8:1:1:2:0/0:./.:.:0:0:.:.
chr5_ref_v2	381190	.	A	AT	.	PASS	IntersectsRepeat=1;RepeatCorrectionApplied=1	SAC:ACF:DF:PD:GT:SGT:SF:SV:SIG:MT:PAC	0,2,6,36:1:1:2:1/1:./.:.:0	4,1,22,20:1:1:2:1/1:./.:.:0:0:.:.	1,0,5,26:1:1:2:1/1:./.:.:0:0:.:.	1,2,7,32:1:1:2:1/1:./.:.:0:0:.:.
chr5_ref_v2	381415	.	CA	C	.	PASS	IntersectsRepeat=1;RepeatCorrectionApplied=1	SAC:ACF:DF:PD:GT:SGT:SF:SV:SIG:MT:PAC	60,66,36,7:1:1:2:0/0:0/1:0.25:0	47,34,11,5:1:1:2:0/0:./.:.:0:0:.:.	54,45,31,3:1:1:2:0/0:0/1:0.25:0:0:.:.	60,58,31,11:1:1:2:0/0:0/1:0.25:0:0:.:.
chr5_ref_v2	385035	.	GA	G	.	PASS	IntersectsRepeat=1;RepeatCorrectionApplied=1	SAC:ACF:DF:PD:GT:SGT:SF:SV:SIG:MT:PAC	102,106,4,11:1:1:2:0/0:./.:.:0	68,80,9,9:1:1:2:0/0:0/1:0.125:0:0:.:.	63,94,7,7:1:1:2:0/0:0/1:0.125:0:0:.:.	75,128,13,14:1:1:2:0/0:0/1:0.125:0:0:.:.
chr5_ref_v2	389146	.	C	A	.	PASS	IntersectsRepeat=1;RepeatCorrectionApplied=0	SAC:ACF:DF:PD:GT:SGT:SF:SV:SIG:MT:PAC	149,57,0,46:1:1:2:0/0:0/1:0.5:0	83,46,0,22:1:1:2:0/0:0/1:0.25:0:0:.:.	86,40,0,30:1:1:2:0/0:0/1:0.5:0:0:.:.	145,65,1,49:1:1:2:0/0:0/1:0.5:0:0:.:.
chr5_ref_v2	394094	.	CA	C	.	PASS	IntersectsRepeat=1;RepeatCorrectionApplied=1	SAC:ACF:DF:PD:GT:SGT:SF:SV:SIG:MT:PAC	111,102,20,16:1:1:2:0/0:0/1:0.25:0	66,68,10,10:1:1:2:0/0:0/1:0.125:0:0:.:.	84,84,17,13:1:1:2:0/0:0/1:0.25:0:0:.:.	146,140,17,16:1:1:2:0/0:0/1:0.125:0:0:.:.
chr5_ref_v2	399880	.	CT	C	.	PASS	IntersectsRepeat=1;RepeatCorrectionApplied=1	SAC:ACF:DF:PD:GT:SGT:SF:SV:SIG:MT:PAC	3,3,214,166:1:1:2:1/1:./.:.:0	0,2,85,60:1:1:2:1/1:./.:.:0:0:.:.	1,3,192,127:1:1:2:1/1:./.:.:0:0:.:.	3,1,240,186:1:1:2:1/1:./.:.:0:0:.:.
chr5_ref_v2	403380	.	C	CT,CTT	.	PASS	IntersectsRepeat=1;RepeatCorrectionApplied=1	SAC:ACF:DF:PD:GT:SGT:SF:SV:SIG:MT:PAC	11,30,14,34,11,19:1:1:2:0/1:1/2:0.5:1	4,24,7,14,12,9:1:1:2:0/2:0/1:0.25:0:0:.:.	6,22,12,40,9,10:1:1:2:0/1:1/2:0.5:0:0:.:.	0,0,0,0,0,0:0:0:2:./.:./.:.:0:0:.:.
chr5_ref_v2	405310	.	C	CTTT,CTTTT	.	PASS	IntersectsRepeat=1;RepeatCorrectionApplied=1	SAC:ACF:DF:PD:GT:SGT:SF:SV:SIG:MT:PAC	0,3,9,123,15,6:1:1:2:1/1:1/2:0.125:0	1,1,27,64,3,4:1:1:2:1/1:./.:.:0:0:.:.	0,1,14,74,3,9:1:1:2:1/1:1/2:0.125:0:0:.:.	1,3,20,138,11,5:1:1:2:1/1:./.:.:0:0:.:.
chr5_ref_v2	405953	.	CAT	C	.	PASS	IntersectsRepeat=1;RepeatCorrectionApplied=1	SAC:ACF:DF:PD:GT:SGT:SF:SV:SIG:MT:PAC	127,89,7,9:1:1:2:0/0:0/1:0.125:0	93,90,6,7:1:1:2:0/0:0/1:0.125:0:0:.:.	104,68,7,3:1:1:2:0/0:0/1:0.125:0:0:.:.	123,79,13,7:1:1:2:0/0:0/1:0.125:0:0:.:.
chr5_ref_v2	412254	.	TAA	T	.	PASS	IntersectsRepeat=1;RepeatCorrectionApplied=1	SAC:ACF:DF:PD:GT:SGT:SF:SV:SIG:MT:PAC	0,1,146,60:1:1:2:1/1:./.:.:0	1,0,89,52:1:1:2:1/1:./.:.:0:0:.:.	1,1,125,59:1:1:2:1/1:./.:.:0:0:.:.	1,1,138,90:1:1:2:1/1:./.:.:0:0:.:.
chr5_ref_v2	417486	.	A	C	.	PASS	IntersectsRepeat=1;RepeatCorrectionApplied=0	SAC:ACF:DF:PD:GT:SGT:SF:SV:SIG:MT:PAC	172,17,0,37:1:1:2:0/0:0/1:0.25:0	106,16,0,13:1:1:2:0/0:0/1:0.25:0:0:.:.	137,11,0,20:1:1:2:0/0:0/1:0.25:0:0:.:.	186,14,0,36:1:1:2:0/0:0/1:0.25:0:0:.:.
chr5_ref_v2	418494	.	A	C	.	PASS	IntersectsRepeat=1;RepeatCorrectionApplied=0	SAC:ACF:DF:PD:GT:SGT:SF:SV:SIG:MT:PAC	196,12,0,41:1:1:2:0/0:0/1:0.25:0	103,8,0,13:1:1:2:0/0:0/1:0.25:0:0:.:.	149,21,0,35:1:1:2:0/0:0/1:0.25:0:0:.:.	204,15,0,60:1:1:2:0/0:0/1:0.5:0:0:.:.
chr5_ref_v2	429405	.	CA	C	.	PASS	IntersectsRepeat=1;RepeatCorrectionApplied=1	SAC:ACF:DF:PD:GT:SGT:SF:SV:SIG:MT:PAC	108,84,20,13:1:1:2:0/0:./.:.:0	76,63,12,11:1:1:2:0/0:./.:.:0:0:.:.	99,57,11,5:1:1:2:0/0:./.:.:0:0:.:.	130,118,28,18:1:1:2:0/0:0/1:0.125:0:0:.:.
chr5_ref_v2	431857	.	C	CT	.	PASS	IntersectsRepeat=1;RepeatCorrectionApplied=1	SAC:ACF:DF:PD:GT:SGT:SF:SV:SIG:MT:PAC	4,1,120,104:1:1:2:1/1:./.:.:0	1,1,45,52:1:1:2:1/1:./.:.:0:0:.:.	1,4,93,82:1:1:2:1/1:./.:.:0:0:.:.	6,6,128,107:1:1:2:1/1:./.:.:0:0:.:.
chr5_ref_v2	439584	.	A	T	.	PASS	IntersectsRepeat=0;RepeatCorrectionApplied=0	SAC:ACF:DF:PD:GT:SGT:SF:SV:SIG:MT:PAC	0,0,186,203:1:1:2:1/1:./.:.:0	0,0,101,95:1:1:2:1/1:./.:.:0:0:.:.	0,1,136,144:1:1:2:1/1:./.:.:0:0:.:.	0,0,216,183:1:1:2:1/1:./.:.:0:0:.:.
chr5_ref_v2	447835	.	A	T	.	ExcRegion	IntersectsRepeat=0;RepeatCorrectionApplied=0	SAC:ACF:DF:PD:GT:SGT:SF:SV:SIG:MT:PAC	0,0,0,0:0:1:2:./.:./.:.:0	5,0,1,0:1:1:2:./.:./.:.:0:0:.:.	0,0,0,0:0:1:2:./.:./.:.:0:0:.:.	1,0,1,0:1:1:2:./.:./.:.:0:0:.:.
chr5_ref_v2	491026	.	C	CA	.	PASS	IntersectsRepeat=1;RepeatCorrectionApplied=1	SAC:ACF:DF:PD:GT:SGT:SF:SV:SIG:MT:PAC	81,19,2,15:1:1:2:0/0:0/1:0.125:0	87,26,5,8:1:1:2:0/0:0/1:0.125:0:0:.:.	48,20,5,8:1:1:2:0/0:0/1:0.25:0:0:.:.	85,29,4,6:1:1:2:0/0:./.:.:0:0:.:.
chr5_ref_v2	491980	.	T	C	.	ExcRegion	IntersectsRepeat=1;RepeatCorrectionApplied=0	SAC:ACF:DF:PD:GT:SGT:SF:SV:SIG:MT:PAC	0,0,0,0:0:1:2:./.:./.:.:0	0,2,0,0:0:1:2:./.:./.:.:0:0:.:.	0,0,0,0:0:1:2:./.:./.:.:0:0:.:.	0,0,0,1:0:1:2:./.:./.:.:0:0:.:.
chr5_ref_v2	491985	.	A	G	.	ExcRegion	IntersectsRepeat=1;RepeatCorrectionApplied=0	SAC:ACF:DF:PD:GT:SGT:SF:SV:SIG:MT:PAC	0,0,0,0:0:1:2:./.:./.:.:0	0,1,0,0:0:1:2:./.:./.:.:0:0:.:.	0,0,0,0:0:1:2:./.:./.:.:0:0:.:.	0,0,0,1:0:1:2:./.:./.:.:0:0:.:.
chr5_ref_v2	491986	.	T	C	.	ExcRegion	IntersectsRepeat=1;RepeatCorrectionApplied=0	SAC:ACF:DF:PD:GT:SGT:SF:SV:SIG:MT:PAC	0,0,0,0:0:1:2:./.:./.:.:0	0,1,0,0:0:1:2:./.:./.:.:0:0:.:.	0,0,0,0:0:1:2:./.:./.:.:0:0:.:.	0,0,0,1:0:1:2:./.:./.:.:0:0:.:.
chr5_ref_v2	491989	.	G	A	.	ExcRegion	IntersectsRepeat=0;RepeatCorrectionApplied=0	SAC:ACF:DF:PD:GT:SGT:SF:SV:SIG:MT:PAC	0,0,0,0:0:1:2:./.:./.:.:0	0,1,0,0:0:1:2:./.:./.:.:0:0:.:.	0,0,0,0:0:1:2:./.:./.:.:0:0:.:.	0,0,0,1:0:1:2:./.:./.:.:0:0:.:.
chr5_ref_v2	491991	.	C	T	.	ExcRegion	IntersectsRepeat=0;RepeatCorrectionApplied=0	SAC:ACF:DF:PD:GT:SGT:SF:SV:SIG:MT:PAC	0,0,0,0:0:1:2:./.:./.:.:0	0,1,0,0:0:1:2:./.:./.:.:0:0:.:.	0,0,0,0:0:1:2:./.:./.:.:0:0:.:.	0,0,0,1:0:1:2:./.:./.:.:0:0:.:.
chr5_ref_v2	491994	.	A	C	.	ExcRegion	IntersectsRepeat=0;RepeatCorrectionApplied=0	SAC:ACF:DF:PD:GT:SGT:SF:SV:SIG:MT:PAC	0,0,0,0:0:1:2:./.:./.:.:0	0,1,0,0:0:1:2:./.:./.:.:0:0:.:.	0,0,0,0:0:1:2:./.:./.:.:0:0:.:.	0,0,0,1:0:1:2:./.:./.:.:0:0:.:.
chr5_ref_v2	492001	.	T	G	.	ExcRegion	IntersectsRepeat=0;RepeatCorrectionApplied=0	SAC:ACF:DF:PD:GT:SGT:SF:SV:SIG:MT:PAC	0,0,0,0:0:1:2:./.:./.:.:0	0,1,0,0:0:1:2:./.:./.:.:0:0:.:.	0,0,0,0:0:1:2:./.:./.:.:0:0:.:.	0,0,0,1:0:1:2:./.:./.:.:0:0:.:.
chr5_ref_v2	492003	.	T	C	.	ExcRegion	IntersectsRepeat=1;RepeatCorrectionApplied=0	SAC:ACF:DF:PD:GT:SGT:SF:SV:SIG:MT:PAC	0,0,0,0:0:1:2:./.:./.:.:0	0,1,0,0:0:1:2:./.:./.:.:0:0:.:.	0,0,0,0:0:1:2:./.:./.:.:0:0:.:.	0,0,0,1:0:1:2:./.:./.:.:0:0:.:.
chr5_ref_v2	492004	.	C	T	.	ExcRegion	IntersectsRepeat=1;RepeatCorrectionApplied=0	SAC:ACF:DF:PD:GT:SGT:SF:SV:SIG:MT:PAC	0,0,0,0:0:1:2:./.:./.:.:0	0,1,0,0:0:1:2:./.:./.:.:0:0:.:.	0,0,0,0:0:1:2:./.:./.:.:0:0:.:.	0,0,0,1:0:1:2:./.:./.:.:0:0:.:.
chr5_ref_v2	493899	.	C	T	.	ExcRegion	IntersectsRepeat=0;RepeatCorrectionApplied=0	SAC:ACF:DF:PD:GT:SGT:SF:SV:SIG:MT:PAC	0,0,0,0:0:1:2:./.:./.:.:0	0,0,0,0:0:1:2:./.:./.:.:0:0:.:.	0,0,0,0:0:1:2:./.:./.:.:0:0:.:.	0,0,0,1:0:1:2:./.:./.:.:0:0:.:.
chr5_ref_v2	501360	.	G	T	.	PASS	IntersectsRepeat=0;RepeatCorrectionApplied=0	SAC:ACF:DF:PD:GT:SGT:SF:SV:SIG:MT:PAC	40,254,62,1:1:1:2:0/0:0/1:0.25:0	62,150,9,1:1:1:2:0/0:0/1:0.125:0:0:.:.	41,167,31,0:1:1:2:0/0:0/1:0.25:0:0:.:.	51,257,60,0:1:1:2:0/0:0/1:0.25:0:0:.:.
chr5_ref_v2	502775	.	CA	C	.	PASS	IntersectsRepeat=1;RepeatCorrectionApplied=1	SAC:ACF:DF:PD:GT:SGT:SF:SV:SIG:MT:PAC	130,106,21,10:1:1:2:0/0:./.:.:0	53,43,15,6:1:1:2:0/0:0/1:0.125:0:0:.:.	103,73,4,7:1:1:2:0/0:./.:.:0:0:.:.	142,110,24,7:1:1:2:0/0:./.:.:0:0:.:.
chr5_ref_v2	519626	.	GA	G	.	PASS	IntersectsRepeat=1;RepeatCorrectionApplied=1	SAC:ACF:DF:PD:GT:SGT:SF:SV:SIG:MT:PAC	112,107,15,21:1:1:2:0/0:./.:.:0	75,80,15,12:1:1:2:0/0:./.:.:0:0:.:.	63,74,12,9:1:1:2:0/0:./.:.:0:0:.:.	74,102,19,17:1:1:2:0/0:./.:.:0:0:.:.
chr5_ref_v2	521815	.	AT	A	.	PASS	IntersectsRepeat=1;RepeatCorrectionApplied=1	SAC:ACF:DF:PD:GT:SGT:SF:SV:SIG:MT:PAC	75,115,13,26:1:1:2:0/0:./.:.:0	56,34,7,7:1:1:2:0/0:./.:.:0:0:.:.	78,75,8,17:1:1:2:0/0:./.:.:0:0:.:.	71,83,15,27:1:1:2:0/0:0/1:0.125:0:0:.:.
chr6_ref_v2	2395	.	T	C	.	ExcRegion	IntersectsRepeat=0;RepeatCorrectionApplied=0	SAC:ACF:DF:PD:GT:SGT:SF:SV:SIG:MT:PAC	0,0,0,0:0:1:2:./.:./.:.:0	0,0,0,0:0:1:2:./.:./.:.:0:0:.:.	0,0,0,0:0:1:2:./.:./.:.:0:0:.:.	0,0,1,0:0:1:2:./.:./.:.:0:0:.:.
chr6_ref_v2	2444	.	G	A	.	ExcRegion	IntersectsRepeat=1;RepeatCorrectionApplied=0	SAC:ACF:DF:PD:GT:SGT:SF:SV:SIG:MT:PAC	0,0,0,0:0:1:2:./.:./.:.:0	0,0,0,0:0:1:2:./.:./.:.:0:0:.:.	0,0,0,0:0:1:2:./.:./.:.:0:0:.:.	0,0,1,1:1:1:2:./.:./.:.:0:0:.:.
chr6_ref_v2	2450	.	C	T	.	ExcRegion	IntersectsRepeat=0;RepeatCorrectionApplied=0	SAC:ACF:DF:PD:GT:SGT:SF:SV:SIG:MT:PAC	0,0,0,0:0:1:2:./.:./.:.:0	0,0,0,0:0:1:2:./.:./.:.:0:0:.:.	0,0,0,0:0:1:2:./.:./.:.:0:0:.:.	0,0,1,1:1:1:2:./.:./.:.:0:0:.:.
chr6_ref_v2	5093	.	A	C	.	ExcRegion	IntersectsRepeat=0;RepeatCorrectionApplied=0	SAC:ACF:DF:PD:GT:SGT:SF:SV:SIG:MT:PAC	372,72,0,97:1:1:2:./.:./.:.:0	116,26,0,24:1:1:2:./.:./.:.:0:0:.:.	252,53,1,71:1:1:2:./.:./.:.:0:0:.:.	378,69,0,102:1:1:2:./.:./.:.:0:0:.:.
chr6_ref_v2	5879	.	T	C	.	PASS	IntersectsRepeat=0;RepeatCorrectionApplied=0	SAC:ACF:DF:PD:GT:SGT:SF:SV:SIG:MT:PAC	219,186,27,0:1:1:2:0/0:0/1:0.125:0	99,84,4,0:1:1:2:0/0:0/1:0.125:0:0:.:.	155,160,18,0:1:1:2:0/0:0/1:0.125:0:0:.:.	209,207,20,0:1:1:2:0/0:0/1:0.125:0:0:.:.
chr6_ref_v2	5883	.	A	G	.	PASS	IntersectsRepeat=0;RepeatCorrectionApplied=0	SAC:ACF:DF:PD:GT:SGT:SF:SV:SIG:MT:PAC	220,189,34,0:1:1:2:0/0:0/1:0.125:0	99,85,10,0:1:1:2:0/0:0/1:0.125:0:0:.:.	150,157,25,0:1:1:2:0/0:0/1:0.125:0:0:.:.	204,203,25,0:1:1:2:0/0:0/1:0.125:0:0:.:.
chr6_ref_v2	5892	.	G	T	.	PASS	IntersectsRepeat=1;RepeatCorrectionApplied=0	SAC:ACF:DF:PD:GT:SGT:SF:SV:SIG:MT:PAC	221,181,48,0:1:1:2:0/0:0/1:0.25:0	105,86,16,0:1:1:2:0/0:0/1:0.125:0:0:.:.	147,155,31,0:1:1:2:0/0:0/1:0.25:0:0:.:.	201,194,32,0:1:1:2:0/0:0/1:0.125:0:0:.:.
chr6_ref_v2	5901	.	G	GTATTGAAATGA	.	PASS	IntersectsRepeat=0;RepeatCorrectionApplied=0	SAC:ACF:DF:PD:GT:SGT:SF:SV:SIG:MT:PAC	225,192,51,0:1:1:2:0/0:0/1:0.25:0	102,86,18,0:1:1:2:0/0:0/1:0.25:0:0:.:.	153,158,35,0:1:1:2:0/0:0/1:0.25:0:0:.:.	204,206,41,0:1:1:2:0/0:0/1:0.25:0:0:.:.
chr6_ref_v2	8981	.	G	A	.	PASS	IntersectsRepeat=1;RepeatCorrectionApplied=0	SAC:ACF:DF:PD:GT:SGT:SF:SV:SIG:MT:PAC	0,0,1,1:1:1:2:./.:./.:.:0	1,4,0,0:1:1:2:./.:./.:.:0:0:.:.	1,2,0,0:1:1:2:./.:./.:.:0:0:.:.	3,4,0,0:1:1:2:./.:./.:.:0:0:.:.
chr6_ref_v2	10066	.	T	G	.	PASS	IntersectsRepeat=0;RepeatCorrectionApplied=0	SAC:ACF:DF:PD:GT:SGT:SF:SV:SIG:MT:PAC	0,0,0,0:0:1:2:./.:./.:.:0	0,0,0,0:0:1:2:./.:./.:.:0:0:.:.	0,0,0,1:0:1:2:./.:./.:.:0:0:.:.	0,0,0,0:0:1:2:./.:./.:.:0:0:.:.
chr6_ref_v2	10609	.	T	G	.	PASS	IntersectsRepeat=0;RepeatCorrectionApplied=0	SAC:ACF:DF:PD:GT:SGT:SF:SV:SIG:MT:PAC	0,0,0,0:0:1:2:./.:./.:.:0	0,0,1,0:0:1:2:./.:./.:.:0:0:.:.	0,0,0,0:0:1:2:./.:./.:.:0:0:.:.	0,0,0,0:0:1:2:./.:./.:.:0:0:.:.
chr6_ref_v2	12867	.	T	C	.	PASS	IntersectsRepeat=1;RepeatCorrectionApplied=0	SAC:ACF:DF:PD:GT:SGT:SF:SV:SIG:MT:PAC	1,0,1,0:1:1:2:./.:./.:.:0	0,0,0,0:0:1:2:./.:./.:.:0:0:.:.	0,0,0,0:0:1:2:./.:./.:.:0:0:.:.	3,0,1,0:1:1:2:./.:./.:.:0:0:.:.
chr6_ref_v2	12888	.	T	A	.	PASS	IntersectsRepeat=1;RepeatCorrectionApplied=0	SAC:ACF:DF:PD:GT:SGT:SF:SV:SIG:MT:PAC	1,0,1,1:1:1:2:./.:./.:.:0	0,0,0,0:0:1:2:./.:./.:.:0:0:.:.	0,0,0,0:0:1:2:./.:./.:.:0:0:.:.	3,0,1,1:1:1:2:./.:./.:.:0:0:.:.
chr6_ref_v2	12913	.	A	C	.	PASS	IntersectsRepeat=1;RepeatCorrectionApplied=0	SAC:ACF:DF:PD:GT:SGT:SF:SV:SIG:MT:PAC	1,0,1,1:1:1:2:./.:./.:.:0	0,0,0,0:0:1:2:./.:./.:.:0:0:.:.	0,0,0,0:0:1:2:./.:./.:.:0:0:.:.	3,0,1,1:1:1:2:./.:./.:.:0:0:.:.
chr6_ref_v2	12917	.	C	T	.	PASS	IntersectsRepeat=1;RepeatCorrectionApplied=0	SAC:ACF:DF:PD:GT:SGT:SF:SV:SIG:MT:PAC	1,0,1,1:1:1:2:./.:./.:.:0	0,0,0,0:0:1:2:./.:./.:.:0:0:.:.	0,0,0,0:0:1:2:./.:./.:.:0:0:.:.	3,0,1,1:1:1:2:./.:./.:.:0:0:.:.
chr6_ref_v2	38305	.	A	C	.	PASS	IntersectsRepeat=0;RepeatCorrectionApplied=0	SAC:ACF:DF:PD:GT:SGT:SF:SV:SIG:MT:PAC	232,255,0,0:1:1:2:0/0:./.:.:0	65,64,49,58:1:1:2:0/1:0/0:0.125:0:1:g.38305A>C:0	154,176,0,0:1:1:2:0/0:./.:.:0:0:.:.	226,264,0,1:1:1:2:0/0:./.:.:0:0:.:.
chr6_ref_v2	54494	.	G	GT	.	PASS	IntersectsRepeat=1;RepeatCorrectionApplied=1	SAC:ACF:DF:PD:GT:SGT:SF:SV:SIG:MT:PAC	135,110,19,17:1:1:2:0/0:0/1:0.125:0	94,59,15,7:1:1:2:0/0:0/1:0.125:0:0:.:.	101,68,9,6:1:1:2:0/0:./.:.:0:0:.:.	130,87,13,19:1:1:2:0/0:0/1:0.125:0:0:.:.
chr6_ref_v2	58005	.	GAT	G	.	PASS	IntersectsRepeat=1;RepeatCorrectionApplied=1	SAC:ACF:DF:PD:GT:SGT:SF:SV:SIG:MT:PAC	17,58,9,6:1:1:2:0/0:./.:.:0	36,74,7,22:1:1:2:0/0:0/1:0.125:0:0:.:.	13,35,6,5:1:1:2:0/0:./.:.:0:0:.:.	18,59,3,11:1:1:2:0/0:./.:.:0:0:.:.
chr6_ref_v2	65366	.	T	G	.	PASS	IntersectsRepeat=0;RepeatCorrectionApplied=0	SAC:ACF:DF:PD:GT:SGT:SF:SV:SIG:MT:PAC	42,287,70,1:1:1:2:0/0:0/1:0.25:0	43,187,32,1:1:1:2:0/0:0/1:0.25:0:0:.:.	25,203,73,0:1:1:2:0/0:0/1:0.5:0:0:.:.	50,309,73,0:1:1:2:0/0:0/1:0.25:0:0:.:.
chr6_ref_v2	78010	.	CAT	C	.	PASS	IntersectsRepeat=1;RepeatCorrectionApplied=1	SAC:ACF:DF:PD:GT:SGT:SF:SV:SIG:MT:PAC	66,94,9,8:1:1:2:0/0:./.:.:0	57,64,19,12:1:1:2:0/0:0/1:0.125:0:0:.:.	49,53,5,8:1:1:2:0/0:./.:.:0:0:.:.	67,92,3,6:1:1:2:0/0:./.:.:0:0:.:.
chr6_ref_v2	87977	.	C	CTTGCTGCTGTTGTTGCTGCTGTTGTTGTTG	.	PASS	IntersectsRepeat=1;RepeatCorrectionApplied=0	SAC:ACF:DF:PD:GT:SGT:SF:SV:SIG:MT:PAC	2,0,18,12:1:1:2:1/1:0/1:0.25:0	0,1,10,4:1:0:2:./.:./.:.:0:0:.:.	1,0,7,10:1:0:2:./.:./.:.:0:0:.:.	0,2,8,9:1:0:2:./.:./.:.:0:0:.:.
chr6_ref_v2	96666	.	C	T	.	PASS	IntersectsRepeat=0;RepeatCorrectionApplied=0	SAC:ACF:DF:PD:GT:SGT:SF:SV:SIG:MT:PAC	1,0,295,196:1:1:2:1/1:./.:.:0	0,0,149,134:1:1:2:1/1:./.:.:0:0:.:.	1,2,199,110:1:1:2:1/1:./.:.:0:0:.:.	0,0,301,221:1:1:2:1/1:./.:.:0:0:.:.
chr6_ref_v2	97507	.	C	CA	.	PASS	IntersectsRepeat=1;RepeatCorrectionApplied=1	SAC:ACF:DF:PD:GT:SGT:SF:SV:SIG:MT:PAC	2,14,79,115:1:1:2:1/1:./.:.:0	1,4,57,67:1:1:2:1/1:./.:.:0:0:.:.	2,4,51,103:1:1:2:1/1:./.:.:0:0:.:.	3,8,71,115:1:1:2:1/1:./.:.:0:0:.:.
chr6_ref_v2	97618	.	T	TA	.	PASS	IntersectsRepeat=1;RepeatCorrectionApplied=1	SAC:ACF:DF:PD:GT:SGT:SF:SV:SIG:MT:PAC	104,43,10,7:1:1:2:0/0:./.:.:0	57,33,9,8:1:1:2:0/0:0/1:0.25:0:0:.:.	97,40,4,9:1:1:2:0/0:./.:.:0:0:.:.	95,48,10,13:1:1:2:0/0:0/1:0.125:0:0:.:.
chr6_ref_v2	97635	.	T	A	.	PASS	IntersectsRepeat=0;RepeatCorrectionApplied=0	SAC:ACF:DF:PD:GT:SGT:SF:SV:SIG:MT:PAC	86,133,62,2:1:1:2:0/0:0/1:0.5:0	46,84,27,0:1:1:2:0/0:0/1:0.25:0:0:.:.	83,103,49,2:1:1:2:0/0:0/1:0.5:0:0:.:.	86,133,53,0:1:1:2:0/0:0/1:0.5:0:0:.:.
chr6_ref_v2	97865	.	C	CT	.	PASS	IntersectsRepeat=1;RepeatCorrectionApplied=1	SAC:ACF:DF:PD:GT:SGT:SF:SV:SIG:MT:PAC	12,9,125,141:1:1:2:1/1:./.:.:0	5,3,75,59:1:1:2:1/1:./.:.:0:0:.:.	6,6,107,107:1:1:2:1/1:./.:.:0:0:.:.	3,5,141,112:1:1:2:1/1:./.:.:0:0:.:.
chr6_ref_v2	99155	.	C	CA,CAA	.	PASS	IntersectsRepeat=1;RepeatCorrectionApplied=1	SAC:ACF:DF:PD:GT:SGT:SF:SV:SIG:MT:PAC	29,0,34,5,5,17:1:1:2:0/1:1/2:0.5:1	15,4,24,14,5,4:1:1:2:1/1:1/2:0.125:0:0:.:.	9,1,31,5,4,10:1:1:2:1/1:1/2:0.25:0:0:.:.	17,2,39,4,7,15:1:1:2:0/1:1/2:0.5:1:0:.:.
chr6_ref_v2	104575	.	T	A	.	PASS	IntersectsRepeat=1;RepeatCorrectionApplied=0	SAC:ACF:DF:PD:GT:SGT:SF:SV:SIG:MT:PAC	103,37,4,42:1:1:2:0/0:0/1:0.5:0	55,24,7,45:1:1:2:0/1:0/0:0.25:0:0:.:.	82,29,6,27:1:1:2:0/0:0/1:0.5:0:0:.:.	87,24,9,46:1:1:2:0/1:0/0:0.25:0:0:.:.
chr6_ref_v2	104579	.	T	A	.	PASS	IntersectsRepeat=1;RepeatCorrectionApplied=0	SAC:ACF:DF:PD:GT:SGT:SF:SV:SIG:MT:PAC	54,34,8,51:1:1:2:0/1:0/0:0.25:0	33,17,12,48:1:1:2:0/1:1/1:0.125:0:0:.:.	39,19,9,35:1:1:2:0/1:0/0:0.125:0:0:.:.	51,16,11,56:1:1:2:0/1:./.:.:0:0:.:.
chr6_ref_v2	106279	.	C	CT,CTT	.	PASS	IntersectsRepeat=1;RepeatCorrectionApplied=1	SAC:ACF:DF:PD:GT:SGT:SF:SV:SIG:MT:PAC	0,4,4,20,3,6:1:1:2:1/2:1/1:0.5:0	1,4,1,6,15,3:1:1:2:1/2:0/2:0.25:0:0:.:.	1,0,0,12,3,6:1:1:2:1/2:1/1:0.25:0:0:.:.	2,4,3,22,2,6:1:1:2:1/1:1/2:0.25:0:0:.:.
chr6_ref_v2	119286	.	GA	G	.	PASS	IntersectsRepeat=1;RepeatCorrectionApplied=1	SAC:ACF:DF:PD:GT:SGT:SF:SV:SIG:MT:PAC	115,144,13,26:1:1:2:0/0:0/1:0.125:0	38,82,1,15:1:1:2:0/0:0/1:0.125:0:0:.:.	75,120,8,19:1:1:2:0/0:0/1:0.125:0:0:.:.	129,146,12,19:1:1:2:0/0:./.:.:0:0:.:.
chr6_ref_v2	142233	.	C	T	.	ExcRegion	IntersectsRepeat=1;RepeatCorrectionApplied=0	SAC:ACF:DF:PD:GT:SGT:SF:SV:SIG:MT:PAC	0,0,0,0:0:1:2:./.:./.:.:0	0,0,0,0:0:1:2:./.:./.:.:0:0:.:.	0,0,0,0:0:1:2:./.:./.:.:0:0:.:.	0,0,1,1:1:1:2:./.:./.:.:0:0:.:.
chr6_ref_v2	142235	.	G	A	.	ExcRegion	IntersectsRepeat=1;RepeatCorrectionApplied=0	SAC:ACF:DF:PD:GT:SGT:SF:SV:SIG:MT:PAC	0,0,0,0:0:1:2:./.:./.:.:0	0,0,0,0:0:1:2:./.:./.:.:0:0:.:.	0,0,0,0:0:1:2:./.:./.:.:0:0:.:.	0,0,1,1:1:1:2:./.:./.:.:0:0:.:.
chr6_ref_v2	142241	.	G	A	.	ExcRegion	IntersectsRepeat=0;RepeatCorrectionApplied=0	SAC:ACF:DF:PD:GT:SGT:SF:SV:SIG:MT:PAC	0,0,0,0:0:1:2:./.:./.:.:0	0,0,0,0:0:1:2:./.:./.:.:0:0:.:.	0,0,0,0:0:1:2:./.:./.:.:0:0:.:.	0,0,1,1:1:1:2:./.:./.:.:0:0:.:.
chr6_ref_v2	142244	.	A	C	.	ExcRegion	IntersectsRepeat=0;RepeatCorrectionApplied=0	SAC:ACF:DF:PD:GT:SGT:SF:SV:SIG:MT:PAC	0,0,0,0:0:1:2:./.:./.:.:0	0,0,0,0:0:1:2:./.:./.:.:0:0:.:.	0,0,0,0:0:1:2:./.:./.:.:0:0:.:.	0,0,1,1:1:1:2:./.:./.:.:0:0:.:.
chr6_ref_v2	142251	.	A	C	.	ExcRegion	IntersectsRepeat=0;RepeatCorrectionApplied=0	SAC:ACF:DF:PD:GT:SGT:SF:SV:SIG:MT:PAC	0,0,0,0:0:1:2:./.:./.:.:0	0,0,0,0:0:1:2:./.:./.:.:0:0:.:.	0,0,0,0:0:1:2:./.:./.:.:0:0:.:.	0,0,1,1:1:1:2:./.:./.:.:0:0:.:.
chr6_ref_v2	142253	.	C	T	.	ExcRegion	IntersectsRepeat=0;RepeatCorrectionApplied=0	SAC:ACF:DF:PD:GT:SGT:SF:SV:SIG:MT:PAC	0,0,0,0:0:1:2:./.:./.:.:0	0,0,0,0:0:1:2:./.:./.:.:0:0:.:.	0,0,0,0:0:1:2:./.:./.:.:0:0:.:.	0,0,1,1:1:1:2:./.:./.:.:0:0:.:.
chr6_ref_v2	142265	.	C	T	.	ExcRegion	IntersectsRepeat=0;RepeatCorrectionApplied=0	SAC:ACF:DF:PD:GT:SGT:SF:SV:SIG:MT:PAC	0,0,0,0:0:1:2:./.:./.:.:0	0,0,0,0:0:1:2:./.:./.:.:0:0:.:.	0,0,0,0:0:1:2:./.:./.:.:0:0:.:.	0,0,1,1:1:1:2:./.:./.:.:0:0:.:.
chr6_ref_v2	142266	.	G	A	.	ExcRegion	IntersectsRepeat=0;RepeatCorrectionApplied=0	SAC:ACF:DF:PD:GT:SGT:SF:SV:SIG:MT:PAC	0,0,0,0:0:1:2:./.:./.:.:0	0,0,0,0:0:1:2:./.:./.:.:0:0:.:.	0,0,0,0:0:1:2:./.:./.:.:0:0:.:.	0,0,1,1:1:1:2:./.:./.:.:0:0:.:.
chr6_ref_v2	142271	.	T	C	.	ExcRegion	IntersectsRepeat=1;RepeatCorrectionApplied=0	SAC:ACF:DF:PD:GT:SGT:SF:SV:SIG:MT:PAC	0,0,0,0:0:1:2:./.:./.:.:0	0,0,0,0:0:1:2:./.:./.:.:0:0:.:.	0,0,0,0:0:1:2:./.:./.:.:0:0:.:.	0,0,1,1:1:1:2:./.:./.:.:0:0:.:.
chr6_ref_v2	142277	.	C	T	.	ExcRegion	IntersectsRepeat=1;RepeatCorrectionApplied=0	SAC:ACF:DF:PD:GT:SGT:SF:SV:SIG:MT:PAC	0,0,0,0:0:1:2:./.:./.:.:0	0,0,0,0:0:1:2:./.:./.:.:0:0:.:.	0,0,0,0:0:1:2:./.:./.:.:0:0:.:.	0,0,1,1:1:1:2:./.:./.:.:0:0:.:.
chr6_ref_v2	142283	.	G	A	.	ExcRegion	IntersectsRepeat=0;RepeatCorrectionApplied=0	SAC:ACF:DF:PD:GT:SGT:SF:SV:SIG:MT:PAC	0,0,0,0:0:1:2:./.:./.:.:0	0,0,0,0:0:1:2:./.:./.:.:0:0:.:.	0,0,0,0:0:1:2:./.:./.:.:0:0:.:.	0,0,0,1:0:1:2:./.:./.:.:0:0:.:.
chr6_ref_v2	142284	.	C	T	.	ExcRegion	IntersectsRepeat=0;RepeatCorrectionApplied=0	SAC:ACF:DF:PD:GT:SGT:SF:SV:SIG:MT:PAC	0,0,0,0:0:1:2:./.:./.:.:0	0,0,0,0:0:1:2:./.:./.:.:0:0:.:.	0,0,0,0:0:1:2:./.:./.:.:0:0:.:.	0,0,0,1:0:1:2:./.:./.:.:0:0:.:.
chr6_ref_v2	142286	.	G	A	.	ExcRegion	IntersectsRepeat=0;RepeatCorrectionApplied=0	SAC:ACF:DF:PD:GT:SGT:SF:SV:SIG:MT:PAC	0,0,0,0:0:1:2:./.:./.:.:0	0,0,0,0:0:1:2:./.:./.:.:0:0:.:.	0,0,0,0:0:1:2:./.:./.:.:0:0:.:.	0,0,0,1:0:1:2:./.:./.:.:0:0:.:.
chr6_ref_v2	155987	.	G	GT,GTT	.	PASS	IntersectsRepeat=1;RepeatCorrectionApplied=1	SAC:ACF:DF:PD:GT:SGT:SF:SV:SIG:MT:PAC	5,16,11,76,5,8:1:1:2:1/1:./.:.:0	6,13,23,30,4,4:1:1:2:1/1:0/1:0.125:0:0:.:.	3,8,1,50,5,12:1:1:2:1/1:1/2:0.25:0:0:.:.	2,14,16,79,13,11:1:1:2:1/1:1/2:0.25:0:0:.:.
chr6_ref_v2	171117	.	C	T	.	PASS	IntersectsRepeat=1;RepeatCorrectionApplied=0	SAC:ACF:DF:PD:GT:SGT:SF:SV:SIG:MT:PAC	2,0,173,202:1:1:2:1/1:./.:.:0	0,1,82,83:1:1:2:1/1:./.:.:0:0:.:.	1,0,131,120:1:1:2:1/1:./.:.:0:0:.:.	1,0,203,213:1:1:2:1/1:./.:.:0:0:.:.
chr6_ref_v2	174047	.	CT	C,CTT	.	PASS	IntersectsRepeat=1;RepeatCorrectionApplied=1	SAC:ACF:DF:PD:GT:SGT:SF:SV:SIG:MT:PAC	61,78,11,10,13,6:1:1:2:0/0:./.:.:0	49,49,14,8,2,5:1:1:2:0/0:./.:.:0:0:.:.	42,52,12,12,7,4:1:1:2:0/0:0/1:0.125:0:0:.:.	75,83,11,25,6,9:1:1:2:0/0:0/1:0.125:0:0:.:.
chr6_ref_v2	176385	.	C	G	.	PASS	IntersectsRepeat=0;RepeatCorrectionApplied=0	SAC:ACF:DF:PD:GT:SGT:SF:SV:SIG:MT:PAC	165,39,0,26:1:1:2:0/0:0/1:0.25:0	130,35,0,5:1:1:2:0/0:0/1:0.125:0:0:.:.	134,22,0,31:1:1:2:0/0:0/1:0.25:0:0:.:.	187,46,0,31:1:1:2:0/0:0/1:0.25:0:0:.:.
chr6_ref_v2	193175	.	T	G	.	PASS	IntersectsRepeat=0;RepeatCorrectionApplied=0	SAC:ACF:DF:PD:GT:SGT:SF:SV:SIG:MT:PAC	92,268,63,0:1:1:2:0/0:0/1:0.25:0	76,151,37,0:1:1:2:0/0:0/1:0.25:0:0:.:.	57,174,56,0:1:1:2:0/0:0/1:0.5:0:0:.:.	94,250,91,0:1:1:2:0/0:0/1:0.5:0:0:.:.
chr6_ref_v2	193343	.	T	G	.	PASS	IntersectsRepeat=0;RepeatCorrectionApplied=0	SAC:ACF:DF:PD:GT:SGT:SF:SV:SIG:MT:PAC	50,196,69,0:1:1:2:0/0:0/1:0.5:0	48,95,42,1:1:1:2:0/0:0/1:0.5:0:0:.:.	34,136,71,1:1:1:2:0/0:0/1:0.5:0:0:.:.	42,219,86,0:1:1:2:0/0:0/1:0.5:0:0:.:.
chr6_ref_v2	208456	.	A	G	.	PASS	IntersectsRepeat=1;RepeatCorrectionApplied=0	SAC:ACF:DF:PD:GT:SGT:SF:SV:SIG:MT:PAC	0,0,248,69:1:1:2:1/1:./.:.:0	0,0,157,65:1:1:2:1/1:./.:.:0:0:.:.	0,0,151,42:1:1:2:1/1:./.:.:0:0:.:.	0,0,201,64:1:1:2:1/1:./.:.:0:0:.:.
chr6_ref_v2	210068	.	AT	A	.	PASS	IntersectsRepeat=1;RepeatCorrectionApplied=1	SAC:ACF:DF:PD:GT:SGT:SF:SV:SIG:MT:PAC	85,23,15,1:1:1:2:0/0:./.:.:0	44,15,6,1:1:1:2:0/0:./.:.:0:0:.:.	70,17,8,0:1:1:2:0/0:./.:.:0:0:.:.	76,21,16,0:1:1:2:0/0:./.:.:0:0:.:.
chr6_ref_v2	226132	.	CAAA	C	.	PASS	IntersectsRepeat=1;RepeatCorrectionApplied=1	SAC:ACF:DF:PD:GT:SGT:SF:SV:SIG:MT:PAC	3,5,160,72:1:1:2:1/1:0/1:0.125:0	5,2,56,46:1:1:2:1/1:0/1:0.125:0:0:.:.	5,4,111,64:1:1:2:1/1:0/1:0.125:0:0:.:.	6,5,168,76:1:1:2:1/1:0/1:0.125:0:0:.:.
chr6_ref_v2	226616	.	A	AAAAATATAGG	.	PASS	IntersectsRepeat=1;RepeatCorrectionApplied=0	SAC:ACF:DF:PD:GT:SGT:SF:SV:SIG:MT:PAC	0,0,113,132:1:1:2:1/1:./.:.:0	1,3,84,76:1:1:2:1/1:./.:.:0:0:.:.	0,2,75,76:1:1:2:1/1:./.:.:0:0:.:.	0,1,90,123:1:1:2:1/1:./.:.:0:0:.:.
chr6_ref_v2	227352	.	TACGCAC	T	.	PASS	IntersectsRepeat=0;RepeatCorrectionApplied=0	SAC:ACF:DF:PD:GT:SGT:SF:SV:SIG:MT:PAC	1,0,83,248:1:1:2:1/1:./.:.:0	1,0,53,73:1:1:2:1/1:./.:.:0:0:.:.	0,0,68,187:1:1:2:1/1:./.:.:0:0:.:.	0,1,106,250:1:1:2:1/1:./.:.:0:0:.:.
chr6_ref_v2	227479	.	C	CTT	.	PASS	IntersectsRepeat=1;RepeatCorrectionApplied=1	SAC:ACF:DF:PD:GT:SGT:SF:SV:SIG:MT:PAC	5,3,28,7:1:1:2:0/1:1/1:0.5:0	5,2,18,7:1:1:2:1/1:0/1:0.5:0:0:.:.	6,0,17,4:1:1:2:1/1:0/1:0.5:0:0:.:.	5,0,30,5:1:1:2:1/1:0/1:0.25:0:0:.:.
chr6_ref_v2	257950	.	A	G	.	PASS	IntersectsRepeat=0;RepeatCorrectionApplied=0	SAC:ACF:DF:PD:GT:SGT:SF:SV:SIG:MT:PAC	1,0,291,330:1:1:2:1/1:./.:.:0	0,0,130,121:1:1:2:1/1:./.:.:0:0:.:.	1,0,216,228:1:1:2:1/1:./.:.:0:0:.:.	0,0,305,291:1:1:2:1/1:./.:.:0:0:.:.
chr6_ref_v2	265223	.	C	CTACGACTCCTTGATTACCCCTGTAAATCCTTGTAATAA	.	PASS	IntersectsRepeat=0;RepeatCorrectionApplied=0	SAC:ACF:DF:PD:GT:SGT:SF:SV:SIG:MT:PAC	0,0,75,104:1:1:2:1/1:./.:.:0	0,2,46,42:1:1:2:1/1:./.:.:0:0:.:.	1,0,66,73:1:1:2:1/1:./.:.:0:0:.:.	0,0,79,82:1:1:2:1/1:./.:.:0:0:.:.
chr7_ref_v2	214	.	A	AC	.	ExcRegion	IntersectsRepeat=0;RepeatCorrectionApplied=0	SAC:ACF:DF:PD:GT:SGT:SF:SV:SIG:MT:PAC	0,0,75,69:1:1:2:./.:./.:.:0	0,0,16,14:1:1:2:./.:./.:.:0:0:.:.	0,0,39,96:1:1:2:./.:./.:.:0:0:.:.	0,1,58,131:1:1:2:./.:./.:.:0:0:.:.
chr7_ref_v2	607	.	C	T	.	ExcRegion	IntersectsRepeat=1;RepeatCorrectionApplied=0	SAC:ACF:DF:PD:GT:SGT:SF:SV:SIG:MT:PAC	190,222,21,0:1:1:2:./.:./.:.:0	103,59,15,0:1:1:2:./.:./.:.:0:0:.:.	151,149,9,0:1:1:2:./.:./.:.:0:0:.:.	190,201,14,0:1:1:2:./.:./.:.:0:0:.:.
chr7_ref_v2	609	.	G	A	.	ExcRegion	IntersectsRepeat=1;RepeatCorrectionApplied=0	SAC:ACF:DF:PD:GT:SGT:SF:SV:SIG:MT:PAC	193,210,21,0:1:1:2:./.:./.:.:0	102,59,16,0:1:1:2:./.:./.:.:0:0:.:.	154,145,9,0:1:1:2:./.:./.:.:0:0:.:.	187,197,16,0:1:1:2:./.:./.:.:0:0:.:.
chr7_ref_v2	641	.	G	A	.	ExcRegion	IntersectsRepeat=0;RepeatCorrectionApplied=0	SAC:ACF:DF:PD:GT:SGT:SF:SV:SIG:MT:PAC	238,214,74,0:1:1:2:./.:./.:.:0	135,72,33,1:1:1:2:./.:./.:.:0:0:.:.	163,152,35,0:1:1:2:./.:./.:.:0:0:.:.	239,206,47,0:1:1:2:./.:./.:.:0:0:.:.
chr7_ref_v2	662	.	C	T	.	ExcRegion	IntersectsRepeat=0;RepeatCorrectionApplied=0	SAC:ACF:DF:PD:GT:SGT:SF:SV:SIG:MT:PAC	294,217,114,0:1:1:2:./.:./.:.:0	155,69,59,0:1:1:2:./.:./.:.:0:0:.:.	181,149,70,0:1:1:2:./.:./.:.:0:0:.:.	255,213,81,0:1:1:2:./.:./.:.:0:0:.:.
chr7_ref_v2	673	.	T	G	.	ExcRegion	IntersectsRepeat=0;RepeatCorrectionApplied=0	SAC:ACF:DF:PD:GT:SGT:SF:SV:SIG:MT:PAC	313,220,158,0:1:1:2:./.:./.:.:0	171,68,68,0:1:1:2:./.:./.:.:0:0:.:.	182,138,86,0:1:1:2:./.:./.:.:0:0:.:.	271,209,103,0:1:1:2:./.:./.:.:0:0:.:.
chr7_ref_v2	680	.	T	C	.	ExcRegion	IntersectsRepeat=0;RepeatCorrectionApplied=0	SAC:ACF:DF:PD:GT:SGT:SF:SV:SIG:MT:PAC	303,216,170,0:1:1:2:./.:./.:.:0	172,69,77,0:1:1:2:./.:./.:.:0:0:.:.	191,141,96,0:1:1:2:./.:./.:.:0:0:.:.	262,196,110,0:1:1:2:./.:./.:.:0:0:.:.
chr7_ref_v2	686	.	A	T	.	ExcRegion	IntersectsRepeat=1;RepeatCorrectionApplied=0	SAC:ACF:DF:PD:GT:SGT:SF:SV:SIG:MT:PAC	313,212,188,0:1:1:2:./.:./.:.:0	185,66,88,0:1:1:2:./.:./.:.:0:0:.:.	196,141,103,0:1:1:2:./.:./.:.:0:0:.:.	268,196,124,0:1:1:2:./.:./.:.:0:0:.:.
chr7_ref_v2	784	.	T	A	.	PASS	IntersectsRepeat=0;RepeatCorrectionApplied=0	SAC:ACF:DF:PD:GT:SGT:SF:SV:SIG:MT:PAC	301,207,305,10:1:1:2:0/1:0/0:0.25:0	222,66,149,13:1:1:2:0/1:0/0:0.25:0:0:.:.	252,163,220,10:1:1:2:0/1:0/0:0.25:0:0:.:.	308,211,304,19:1:1:2:0/1:0/0:0.25:0:0:.:.
chr7_ref_v2	927	.	T	C	.	ExcRegion	IntersectsRepeat=1;RepeatCorrectionApplied=0	SAC:ACF:DF:PD:GT:SGT:SF:SV:SIG:MT:PAC	303,282,12,283:1:1:2:./.:./.:.:0	183,232,18,150:1:1:2:./.:./.:.:0:0:.:.	245,234,8,199:1:1:2:./.:./.:.:0:0:.:.	302,309,14,268:1:1:2:./.:./.:.:0:0:.:.
chr7_ref_v2	932	.	G	C	.	ExcRegion	IntersectsRepeat=0;RepeatCorrectionApplied=0	SAC:ACF:DF:PD:GT:SGT:SF:SV:SIG:MT:PAC	311,287,3,278:1:1:2:./.:./.:.:0	183,226,9,150:1:1:2:./.:./.:.:0:0:.:.	246,242,2,199:1:1:2:./.:./.:.:0:0:.:.	304,309,7,244:1:1:2:./.:./.:.:0:0:.:.
chr7_ref_v2	934	.	T	C	.	ExcRegion	IntersectsRepeat=0;RepeatCorrectionApplied=0	SAC:ACF:DF:PD:GT:SGT:SF:SV:SIG:MT:PAC	312,285,3,286:1:1:2:./.:./.:.:0	181,230,9,153:1:1:2:./.:./.:.:0:0:.:.	250,242,2,201:1:1:2:./.:./.:.:0:0:.:.	307,310,7,253:1:1:2:./.:./.:.:0:0:.:.
chr7_ref_v2	937	.	A	T	.	ExcRegion	IntersectsRepeat=0;RepeatCorrectionApplied=0	SAC:ACF:DF:PD:GT:SGT:SF:SV:SIG:MT:PAC	310,285,2,289:1:1:2:./.:./.:.:0	176,233,7,155:1:1:2:./.:./.:.:0:0:.:.	250,242,1,205:1:1:2:./.:./.:.:0:0:.:.	309,311,7,258:1:1:2:./.:./.:.:0:0:.:.
chr7_ref_v2	954	.	A	G	.	ExcRegion	IntersectsRepeat=0;RepeatCorrectionApplied=0	SAC:ACF:DF:PD:GT:SGT:SF:SV:SIG:MT:PAC	311,290,0,304:1:1:2:./.:./.:.:0	158,234,2,165:1:1:2:./.:./.:.:0:0:.:.	250,245,0,212:1:1:2:./.:./.:.:0:0:.:.	305,297,3,256:1:1:2:./.:./.:.:0:0:.:.
chr7_ref_v2	978	.	A	G	.	ExcRegion	IntersectsRepeat=1;RepeatCorrectionApplied=0	SAC:ACF:DF:PD:GT:SGT:SF:SV:SIG:MT:PAC	310,287,0,272:1:1:2:./.:./.:.:0	155,217,0,137:1:1:2:./.:./.:.:0:0:.:.	255,235,0,181:1:1:2:./.:./.:.:0:0:.:.	292,286,1,214:1:1:2:./.:./.:.:0:0:.:.
chr7_ref_v2	981	.	G	T	.	ExcRegion	IntersectsRepeat=0;RepeatCorrectionApplied=0	SAC:ACF:DF:PD:GT:SGT:SF:SV:SIG:MT:PAC	307,294,0,268:1:1:2:./.:./.:.:0	152,216,0,132:1:1:2:./.:./.:.:0:0:.:.	254,235,0,179:1:1:2:./.:./.:.:0:0:.:.	297,281,0,205:1:1:2:./.:./.:.:0:0:.:.
chr7_ref_v2	988	.	G	T	.	ExcRegion	IntersectsRepeat=0;RepeatCorrectionApplied=0	SAC:ACF:DF:PD:GT:SGT:SF:SV:SIG:MT:PAC	306,293,0,250:1:1:2:./.:./.:.:0	160,211,0,126:1:1:2:./.:./.:.:0:0:.:.	259,230,0,166:1:1:2:./.:./.:.:0:0:.:.	298,284,0,193:1:1:2:./.:./.:.:0:0:.:.
chr7_ref_v2	995	.	A	C	.	ExcRegion	IntersectsRepeat=1;RepeatCorrectionApplied=0	SAC:ACF:DF:PD:GT:SGT:SF:SV:SIG:MT:PAC	305,290,0,223:1:1:2:./.:./.:.:0	156,201,0,103:1:1:2:./.:./.:.:0:0:.:.	257,224,0,152:1:1:2:./.:./.:.:0:0:.:.	298,282,0,165:1:1:2:./.:./.:.:0:0:.:.
chr7_ref_v2	1011	.	A	G	.	ExcRegion	IntersectsRepeat=1;RepeatCorrectionApplied=0	SAC:ACF:DF:PD:GT:SGT:SF:SV:SIG:MT:PAC	315,303,0,161:1:1:2:./.:./.:.:0	167,204,0,79:1:1:2:./.:./.:.:0:0:.:.	261,242,0,106:1:1:2:./.:./.:.:0:0:.:.	302,282,0,117:1:1:2:./.:./.:.:0:0:.:.
chr7_ref_v2	1016	.	GA	G	.	ExcRegion	IntersectsRepeat=0;RepeatCorrectionApplied=0	SAC:ACF:DF:PD:GT:SGT:SF:SV:SIG:MT:PAC	315,302,0,122:1:1:2:./.:./.:.:0	170,195,0,57:1:1:2:./.:./.:.:0:0:.:.	256,243,0,85:1:1:2:./.:./.:.:0:0:.:.	308,283,0,95:1:1:2:./.:./.:.:0:0:.:.
chr7_ref_v2	1021	.	G	T	.	ExcRegion	IntersectsRepeat=0;RepeatCorrectionApplied=0	SAC:ACF:DF:PD:GT:SGT:SF:SV:SIG:MT:PAC	300,298,0,122:1:1:2:./.:./.:.:0	156,184,1,56:1:1:2:./.:./.:.:0:0:.:.	244,236,1,85:1:1:2:./.:./.:.:0:0:.:.	300,278,0,95:1:1:2:./.:./.:.:0:0:.:.
chr7_ref_v2	31761	.	A	C	.	PASS	IntersectsRepeat=0;RepeatCorrectionApplied=0	SAC:ACF:DF:PD:GT:SGT:SF:SV:SIG:MT:PAC	206,32,0,40:1:1:2:0/0:0/1:0.25:0	114,12,0,29:1:1:2:0/0:0/1:0.5:0:0:.:.	153,23,0,29:1:1:2:0/0:0/1:0.25:0:0:.:.	206,30,0,38:1:1:2:0/0:0/1:0.25:0:0:.:.
chr7_ref_v2	43267	.	CA	C	.	PASS	IntersectsRepeat=1;RepeatCorrectionApplied=1	SAC:ACF:DF:PD:GT:SGT:SF:SV:SIG:MT:PAC	125,52,32,2:1:1:2:0/0:0/1:0.125:0	77,63,15,4:1:1:2:0/0:./.:.:0:0:.:.	92,44,5,3:1:1:2:0/0:./.:.:0:0:.:.	115,54,16,0:1:1:2:0/0:./.:.:0:0:.:.
chr7_ref_v2	43484	.	T	G	.	PASS	IntersectsRepeat=1;RepeatCorrectionApplied=0	SAC:ACF:DF:PD:GT:SGT:SF:SV:SIG:MT:PAC	98,299,98,0:1:1:2:0/0:0/1:0.5:0	58,162,28,1:1:1:2:0/0:0/1:0.25:0:0:.:.	68,217,67,0:1:1:2:0/0:0/1:0.5:0:0:.:.	108,310,85,0:1:1:2:0/0:0/1:0.25:0:0:.:.
chr7_ref_v2	49695	.	A	C	.	PASS	IntersectsRepeat=0;RepeatCorrectionApplied=0	SAC:ACF:DF:PD:GT:SGT:SF:SV:SIG:MT:PAC	277,33,0,79:1:1:2:0/0:0/1:0.5:0	123,36,0,22:1:1:2:0/0:0/1:0.25:0:0:.:.	214,32,0,46:1:1:2:0/0:0/1:0.25:0:0:.:.	322,43,0,76:1:1:2:0/0:0/1:0.25:0:0:.:.
chr7_ref_v2	69353	.	T	TAC	.	PASS	IntersectsRepeat=1;RepeatCorrectionApplied=1	SAC:ACF:DF:PD:GT:SGT:SF:SV:SIG:MT:PAC	4,12,70,88:1:1:2:1/1:./.:.:0	2,3,24,39:1:1:2:1/1:./.:.:0:0:.:.	4,10,43,68:1:1:2:1/1:./.:.:0:0:.:.	4,16,59,74:1:1:2:1/1:./.:.:0:0:.:.
chr7_ref_v2	74005	.	A	C	.	PASS	IntersectsRepeat=0;RepeatCorrectionApplied=0	SAC:ACF:DF:PD:GT:SGT:SF:SV:SIG:MT:PAC	213,49,0,129:1:1:2:0/1:0/0:0.25:0	135,67,0,49:1:1:2:0/1:0/0:0.5:1:0:.:.	148,38,0,96:1:1:2:0/1:0/0:0.25:0:0:.:.	214,40,0,141:1:1:2:0/1:0/0:0.25:0:0:.:.
chr7_ref_v2	76710	.	GA	G	.	PASS	IntersectsRepeat=1;RepeatCorrectionApplied=1	SAC:ACF:DF:PD:GT:SGT:SF:SV:SIG:MT:PAC	144,129,18,10:1:1:2:0/0:./.:.:0	69,93,11,13:1:1:2:0/0:0/1:0.125:0:0:.:.	101,107,17,3:1:1:2:0/0:./.:.:0:0:.:.	127,129,14,14:1:1:2:0/0:./.:.:0:0:.:.
chr7_ref_v2	79003	.	GTA	G	.	PASS	IntersectsRepeat=1;RepeatCorrectionApplied=1	SAC:ACF:DF:PD:GT:SGT:SF:SV:SIG:MT:PAC	18,27,3,5:1:1:2:0/0:./.:.:0	33,28,12,7:1:1:2:0/0:0/1:0.125:0:0:.:.	5,13,4,0:1:1:2:0/0:0/1:0.125:0:0:.:.	20,27,7,3:1:1:2:0/0:./.:.:0:0:.:.
chr7_ref_v2	89202	.	A	C	.	PASS	IntersectsRepeat=0;RepeatCorrectionApplied=0	SAC:ACF:DF:PD:GT:SGT:SF:SV:SIG:MT:PAC	199,59,0,34:1:1:2:0/0:0/1:0.25:0	139,29,0,10:1:1:2:0/0:0/1:0.125:0:0:.:.	168,33,0,53:1:1:2:0/0:0/1:0.5:0:0:.:.	272,68,0,54:1:1:2:0/0:0/1:0.25:0:0:.:.
chr7_ref_v2	95495	.	A	C	.	PASS	IntersectsRepeat=1;RepeatCorrectionApplied=0	SAC:ACF:DF:PD:GT:SGT:SF:SV:SIG:MT:PAC	144,47,0,69:1:1:2:0/0:0/1:0.5:0	91,36,1,26:1:1:2:0/0:0/1:0.25:0:0:.:.	138,46,0,49:1:1:2:0/0:0/1:0.5:0:0:.:.	140,62,0,60:1:1:2:0/0:0/1:0.5:0:0:.:.
chr7_ref_v2	124376	.	G	GA	.	PASS	IntersectsRepeat=1;RepeatCorrectionApplied=1	SAC:ACF:DF:PD:GT:SGT:SF:SV:SIG:MT:PAC	29,56,7,2:1:1:2:0/0:./.:.:0	43,18,1,1:1:1:2:0/0:./.:.:0:0:.:.	45,35,4,7:1:1:2:0/0:0/1:0.125:0:0:.:.	53,54,10,2:1:1:2:0/0:0/1:0.125:0:0:.:.
chr7_ref_v2	138549	.	C	A	.	PASS	IntersectsRepeat=1;RepeatCorrectionApplied=0	SAC:ACF:DF:PD:GT:SGT:SF:SV:SIG:MT:PAC	201,38,0,38:1:1:2:0/0:0/1:0.25:0	78,48,0,5:1:1:2:0/0:0/1:0.125:0:0:.:.	168,25,0,37:1:1:2:0/0:0/1:0.25:0:0:.:.	233,35,1,43:1:1:2:0/0:0/1:0.25:0:0:.:.
chr7_ref_v2	140314	.	T	A	.	PASS	IntersectsRepeat=1;RepeatCorrectionApplied=0	SAC:ACF:DF:PD:GT:SGT:SF:SV:SIG:MT:PAC	94,28,4,10:1:1:2:0/0:0/1:0.25:0	57,23,3,8:1:1:2:0/0:0/1:0.25:0:0:.:.	75,8,3,17:1:1:2:0/0:0/1:0.5:0:0:.:.	92,31,8,17:1:1:2:0/0:0/1:0.25:1:0:.:.
chr7_ref_v2	154580	.	TA	T	.	PASS	IntersectsRepeat=1;RepeatCorrectionApplied=1	SAC:ACF:DF:PD:GT:SGT:SF:SV:SIG:MT:PAC	81,77,22,18:1:1:2:0/0:0/1:0.125:0	48,40,13,10:1:1:2:0/0:0/1:0.125:0:0:.:.	49,40,10,9:1:1:2:0/0:0/1:0.125:0:0:.:.	66,64,14,8:1:1:2:0/0:./.:.:0:0:.:.
chr7_ref_v2	156116	.	GTA	G	.	PASS	IntersectsRepeat=1;RepeatCorrectionApplied=1	SAC:ACF:DF:PD:GT:SGT:SF:SV:SIG:MT:PAC	32,54,3,5:1:1:2:0/0:./.:.:0	36,49,8,10:1:1:2:0/0:./.:.:0:0:.:.	21,35,2,2:1:1:2:0/0:./.:.:0:0:.:.	23,47,1,1:1:1:2:0/0:./.:.:0:0:.:.
chr7_ref_v2	167251	.	CA	C,CAA	.	PASS	IntersectsRepeat=1;RepeatCorrectionApplied=1	SAC:ACF:DF:PD:GT:SGT:SF:SV:SIG:MT:PAC	12,33,4,29,2,12:1:1:2:0/1:0/2:0.25:0	15,15,4,10,4,5:1:1:2:0/0:0/2:0.25:0:0:.:.	5,21,2,9,4,6:1:1:2:0/0:0/2:0.25:0:0:.:.	6,33,6,15,4,13:1:1:2:0/1:0/2:0.5:0:0:.:.
chr7_ref_v2	167623	.	C	CA	.	PASS	IntersectsRepeat=1;RepeatCorrectionApplied=1	SAC:ACF:DF:PD:GT:SGT:SF:SV:SIG:MT:PAC	51,11,15,19:1:1:2:0/1:0/0:0.25:0	25,8,12,15:1:1:2:0/1:./.:.:0:0:.:.	34,12,11,27:1:1:2:0/1:./.:.:0:0:.:.	62,8,11,28:1:1:2:0/1:0/0:0.25:0:0:.:.
chr7_ref_v2	190779	.	GA	G	.	PASS	IntersectsRepeat=1;RepeatCorrectionApplied=1	SAC:ACF:DF:PD:GT:SGT:SF:SV:SIG:MT:PAC	109,127,21,12:1:1:2:0/0:./.:.:0	61,64,6,6:1:1:2:0/0:./.:.:0:0:.:.	89,94,10,11:1:1:2:0/0:./.:.:0:0:.:.	122,141,10,10:1:1:2:0/0:./.:.:0:0:.:.
chr7_ref_v2	213939	.	A	C	.	PASS	IntersectsRepeat=1;RepeatCorrectionApplied=0	SAC:ACF:DF:PD:GT:SGT:SF:SV:SIG:MT:PAC	119,47,1,58:1:1:2:0/0:0/1:0.5:0	86,32,0,28:1:1:2:0/0:0/1:0.5:0:0:.:.	111,19,0,37:1:1:2:0/0:0/1:0.5:0:0:.:.	143,39,0,44:1:1:2:0/0:0/1:0.5:0:0:.:.
chr7_ref_v2	270312	.	A	ATG	.	PASS	IntersectsRepeat=1;RepeatCorrectionApplied=1	SAC:ACF:DF:PD:GT:SGT:SF:SV:SIG:MT:PAC	2,0,143,128:1:1:2:1/1:./.:.:0	5,3,99,78:1:1:2:1/1:0/1:0.125:0:0:.:.	2,0,109,93:1:1:2:1/1:./.:.:0:0:.:.	2,0,122,109:1:1:2:1/1:./.:.:0:0:.:.
chr7_ref_v2	272292	.	G	GAT	.	PASS	IntersectsRepeat=1;RepeatCorrectionApplied=1	SAC:ACF:DF:PD:GT:SGT:SF:SV:SIG:MT:PAC	6,11,40,43:1:1:2:1/1:./.:.:0	16,27,56,54:1:1:2:1/1:0/1:0.25:0:0:.:.	5,7,34,28:1:1:2:1/1:./.:.:0:0:.:.	7,13,34,48:1:1:2:1/1:0/1:0.125:0:0:.:.
chr7_ref_v2	273127	.	A	G	.	PASS	IntersectsRepeat=0;RepeatCorrectionApplied=0	SAC:ACF:DF:PD:GT:SGT:SF:SV:SIG:MT:PAC	207,192,0,0:1:1:2:0/0:./.:.:0	80,77,0,0:1:1:2:0/0:./.:.:0:0:.:.	146,160,0,0:1:1:2:0/0:./.:.:0:0:.:.	92,105,114,79:1:1:2:0/1:./.:.:0:1:g.273127A>G:0
chr7_ref_v2	274695	.	C	CTATATATA,CTATATATATA	.	PASS	IntersectsRepeat=1;RepeatCorrectionApplied=1	SAC:ACF:DF:PD:GT:SGT:SF:SV:SIG:MT:PAC	0,0,9,11,27,33:1:1:2:2/2:1/2:0.125:0	2,0,13,15,22,45:1:1:2:2/2:1/2:0.25:0:0:.:.	0,0,4,5,13,14:1:1:2:2/2:1/2:0.25:0:0:.:.	0,0,12,10,28,26:1:1:2:2/2:1/2:0.25:0:0:.:.
chr7_ref_v2	278777	.	C	CT	.	PASS	IntersectsRepeat=1;RepeatCorrectionApplied=1	SAC:ACF:DF:PD:GT:SGT:SF:SV:SIG:MT:PAC	0,10,13,21:1:1:2:1/1:0/1:0.125:0	1,8,12,14:1:1:2:1/1:./.:.:0:0:.:.	0,7,9,17:1:1:2:1/1:0/1:0.125:0:0:.:.	0,8,11,22:1:1:2:1/1:0/1:0.125:0:0:.:.
chr7_ref_v2	281600	.	AT	A	.	PASS	IntersectsRepeat=1;RepeatCorrectionApplied=1	SAC:ACF:DF:PD:GT:SGT:SF:SV:SIG:MT:PAC	94,50,8,11:1:1:2:0/0:./.:.:0	50,42,7,5:1:1:2:0/0:./.:.:0:0:.:.	60,35,6,3:1:1:2:0/0:./.:.:0:0:.:.	93,54,11,6:1:1:2:0/0:./.:.:0:0:.:.
chr7_ref_v2	298063	.	G	A	.	PASS	IntersectsRepeat=1;RepeatCorrectionApplied=0	SAC:ACF:DF:PD:GT:SGT:SF:SV:SIG:MT:PAC	123,159,0,0:1:1:2:0/0:./.:.:0	92,107,0,0:1:1:2:0/0:./.:.:0:0:.:.	108,132,0,0:1:1:2:0/0:./.:.:0:0:.:.	67,69,79,79:1:1:2:0/1:1/1:0.125:0:1:g.298063G>A:0
chr7_ref_v2	299289	.	T	G	.	PASS	IntersectsRepeat=0;RepeatCorrectionApplied=0	SAC:ACF:DF:PD:GT:SGT:SF:SV:SIG:MT:PAC	52,208,53,1:1:1:2:0/0:0/1:0.25:0	59,79,20,0:1:1:2:0/0:0/1:0.25:0:0:.:.	42,145,46,0:1:1:2:0/0:0/1:0.5:0:0:.:.	58,239,65,0:1:1:2:0/0:0/1:0.5:0:0:.:.
chr7_ref_v2	307196	.	TATATATGTAC	T	.	PASS	IntersectsRepeat=1;RepeatCorrectionApplied=0	SAC:ACF:DF:PD:GT:SGT:SF:SV:SIG:MT:PAC	15,12,1,2:1:1:2:0/0:0/1:0.25:0	29,23,1,5:1:1:2:0/0:0/1:0.25:0:0:.:.	14,24,1,0:1:1:2:0/0:./.:.:0:0:.:.	20,28,1,1:1:1:2:0/0:./.:.:0:0:.:.
chr7_ref_v2	307198	.	TATATGTAC	T	.	PASS	IntersectsRepeat=1;RepeatCorrectionApplied=0	SAC:ACF:DF:PD:GT:SGT:SF:SV:SIG:MT:PAC	13,11,1,3:1:1:2:0/0:0/1:0.25:0	21,19,5,6:1:1:2:0/0:0/1:0.5:0:0:.:.	13,17,2,3:1:1:2:0/0:0/1:0.25:0:0:.:.	14,21,4,6:1:1:2:0/0:0/1:0.5:0:0:.:.
chr7_ref_v2	307200	.	TATGTAC	T	.	PASS	IntersectsRepeat=1;RepeatCorrectionApplied=0	SAC:ACF:DF:PD:GT:SGT:SF:SV:SIG:MT:PAC	6,6,6,5:1:1:2:0/1:./.:.:0	11,14,9,8:1:1:2:0/1:0/0:0.25:0:0:.:.	5,8,7,6:1:1:2:0/1:./.:.:0:0:.:.	11,10,1,11:1:1:2:0/1:0/0:0.25:0:0:.:.
chr7_ref_v2	321482	.	CAT	C	.	PASS	IntersectsRepeat=1;RepeatCorrectionApplied=1	SAC:ACF:DF:PD:GT:SGT:SF:SV:SIG:MT:PAC	75,74,6,9:1:1:2:0/0:./.:.:0	64,58,7,7:1:1:2:0/0:./.:.:0:0:.:.	53,50,3,7:1:1:2:0/0:./.:.:0:0:.:.	72,83,9,6:1:1:2:0/0:./.:.:0:0:.:.
chr7_ref_v2	323356	.	A	T	.	PASS	IntersectsRepeat=1;RepeatCorrectionApplied=0	SAC:ACF:DF:PD:GT:SGT:SF:SV:SIG:MT:PAC	103,34,0,48:1:1:2:0/0:0/1:0.5:0	59,15,0,10:1:1:2:0/0:0/1:0.25:0:0:.:.	71,27,0,27:1:1:2:0/0:0/1:0.5:0:0:.:.	77,35,0,31:1:1:2:0/0:0/1:0.5:0:0:.:.
chr7_ref_v2	326264	.	CA	C,CAA	.	PASS	IntersectsRepeat=1;RepeatCorrectionApplied=1	SAC:ACF:DF:PD:GT:SGT:SF:SV:SIG:MT:PAC	45,32,19,7,14,13:1:1:2:0/0:0/2:0.25:0	33,30,8,11,3,7:1:1:2:0/0:0/2:0.125:0:0:.:.	21,26,12,4,0,8:1:1:2:0/0:0/1:0.125:0:0:.:.	46,45,22,13,7,12:1:1:2:0/0:0/1:0.25:0:0:.:.
chr7_ref_v2	364141	.	AT	A	.	PASS	IntersectsRepeat=1;RepeatCorrectionApplied=1	SAC:ACF:DF:PD:GT:SGT:SF:SV:SIG:MT:PAC	75,114,9,9:1:1:2:0/0:./.:.:0	60,74,6,7:1:1:2:0/0:./.:.:0:0:.:.	60,82,10,11:1:1:2:0/0:0/1:0.125:0:0:.:.	97,127,8,15:1:1:2:0/0:./.:.:0:0:.:.
chr7_ref_v2	366773	.	T	TA	.	PASS	IntersectsRepeat=1;RepeatCorrectionApplied=1	SAC:ACF:DF:PD:GT:SGT:SF:SV:SIG:MT:PAC	14,21,28,4:1:1:2:0/1:./.:.:0	4,20,13,3:1:1:2:0/1:0/0:0.125:0:0:.:.	13,16,21,5:1:1:2:0/1:./.:.:0:0:.:.	17,14,30,1:1:1:2:0/1:1/1:0.125:0:0:.:.
chr7_ref_v2	367118	.	A	C	.	PASS	IntersectsRepeat=1;RepeatCorrectionApplied=0	SAC:ACF:DF:PD:GT:SGT:SF:SV:SIG:MT:PAC	180,40,0,64:1:1:2:0/0:0/1:0.5:0	78,43,0,20:1:1:2:0/0:0/1:0.25:0:0:.:.	151,46,1,43:1:1:2:0/0:0/1:0.5:0:0:.:.	193,51,0,76:1:1:2:0/0:0/1:0.5:0:0:.:.
chr7_ref_v2	386204	.	T	G	.	PASS	IntersectsRepeat=0;RepeatCorrectionApplied=0	SAC:ACF:DF:PD:GT:SGT:SF:SV:SIG:MT:PAC	36,142,56,0:1:1:2:0/0:0/1:0.5:0	16,62,15,0:1:1:2:0/0:0/1:0.25:0:0:.:.	24,114,38,0:1:1:2:0/0:0/1:0.5:0:0:.:.	38,150,43,0:1:1:2:0/0:0/1:0.5:0:0:.:.
chr7_ref_v2	387404	.	T	G	.	PASS	IntersectsRepeat=0;RepeatCorrectionApplied=0	SAC:ACF:DF:PD:GT:SGT:SF:SV:SIG:MT:PAC	34,176,51,3:1:1:2:0/0:0/1:0.5:0	20,75,15,0:1:1:2:0/0:0/1:0.25:0:0:.:.	19,118,38,0:1:1:2:0/0:0/1:0.5:0:0:.:.	24,191,47,0:1:1:2:0/0:0/1:0.5:0:0:.:.
chr7_ref_v2	397829	.	GAA	G,GA,GAAA	.	PASS	IntersectsRepeat=1;RepeatCorrectionApplied=1	SAC:ACF:DF:PD:GT:SGT:SF:SV:SIG:MT:PAC	1,2,2,17,7,6,19,8:1:1:2:2/3:1/3:0.5:0	1,4,2,15,3,3,7,1:1:1:2:1/3:1/2:0.25:0:0:.:.	4,9,2,29,2,6,4,1:1:1:2:0/1:1/3:0.125:0:0:.:.	4,10,2,23,3,3,8,4:1:1:2:1/3:0/1:0.5:0:0:.:.
chr7_ref_v2	400545	.	G	GT	.	PASS	IntersectsRepeat=1;RepeatCorrectionApplied=1	SAC:ACF:DF:PD:GT:SGT:SF:SV:SIG:MT:PAC	70,12,2,37:1:1:2:0/1:0/0:0.25:0	40,10,2,23:1:1:2:0/1:0/0:0.25:0:0:.:.	40,10,4,30:1:1:2:0/1:0/0:0.125:0:0:.:.	64,14,3,43:1:1:2:0/1:0/0:0.25:0:0:.:.
chr7_ref_v2	400567	.	A	T	.	PASS	IntersectsRepeat=1;RepeatCorrectionApplied=0	SAC:ACF:DF:PD:GT:SGT:SF:SV:SIG:MT:PAC	22,126,16,13:1:1:2:0/0:0/1:0.25:1	19,82,13,4:1:1:2:0/0:0/1:0.25:1:0:.:.	25,98,13,6:1:1:2:0/0:0/1:0.25:1:0:.:.	34,128,21,12:1:1:2:0/0:0/1:0.25:1:0:.:.
chr7_ref_v2	401681	.	A	AACAACCT	.	ExcRegion	IntersectsRepeat=1;RepeatCorrectionApplied=0	SAC:ACF:DF:PD:GT:SGT:SF:SV:SIG:MT:PAC	0,0,4,126:1:1:2:./.:./.:.:0	0,0,5,72:1:1:2:./.:./.:.:0:0:.:.	0,0,0,114:0:1:2:./.:./.:.:0:0:.:.	0,0,1,118:1:1:2:./.:./.:.:0:0:.:.
chr7_ref_v2	401686	.	T	A	.	ExcRegion	IntersectsRepeat=1;RepeatCorrectionApplied=0	SAC:ACF:DF:PD:GT:SGT:SF:SV:SIG:MT:PAC	0,0,7,135:1:1:2:./.:./.:.:0	0,0,9,60:1:1:2:./.:./.:.:0:0:.:.	0,0,3,113:1:1:2:./.:./.:.:0:0:.:.	0,0,4,122:1:1:2:./.:./.:.:0:0:.:.
chr7_ref_v2	423353	.	A	G	.	PASS	IntersectsRepeat=0;RepeatCorrectionApplied=0	SAC:ACF:DF:PD:GT:SGT:SF:SV:SIG:MT:PAC	0,1,192,132:1:1:2:1/1:./.:.:0	0,0,99,85:1:1:2:1/1:./.:.:0:0:.:.	0,1,141,111:1:1:2:1/1:./.:.:0:0:.:.	0,0,187,133:1:1:2:1/1:./.:.:0:0:.:.
chr7_ref_v2	438249	.	C	A	.	PASS	IntersectsRepeat=0;RepeatCorrectionApplied=0	SAC:ACF:DF:PD:GT:SGT:SF:SV:SIG:MT:PAC	175,51,0,35:1:1:2:0/0:0/1:0.25:0	94,48,0,6:1:1:2:0/0:0/1:0.125:0:0:.:.	136,42,0,13:1:1:2:0/0:0/1:0.125:0:0:.:.	197,51,0,20:1:1:2:0/0:0/1:0.125:0:0:.:.
chr7_ref_v2	440430	.	C	CAA	.	PASS	IntersectsRepeat=1;RepeatCorrectionApplied=1	SAC:ACF:DF:PD:GT:SGT:SF:SV:SIG:MT:PAC	60,24,5,17:1:1:2:0/0:0/1:0.5:1	43,23,1,10:1:1:2:0/0:0/1:0.25:0:0:.:.	43,13,2,14:1:1:2:0/0:0/1:0.5:0:0:.:.	61,25,7,18:1:1:2:0/0:0/1:0.5:1:0:.:.
chr7_ref_v2	483120	.	TA	T	.	PASS	IntersectsRepeat=1;RepeatCorrectionApplied=1	SAC:ACF:DF:PD:GT:SGT:SF:SV:SIG:MT:PAC	92,72,16,9:1:1:2:0/0:./.:.:0	37,39,9,6:1:1:2:0/0:0/1:0.125:0:0:.:.	65,58,5,6:1:1:2:0/0:./.:.:0:0:.:.	106,58,18,10:1:1:2:0/0:0/1:0.125:0:0:.:.
chr7_ref_v2	484084	.	CT	C	.	PASS	IntersectsRepeat=1;RepeatCorrectionApplied=1	SAC:ACF:DF:PD:GT:SGT:SF:SV:SIG:MT:PAC	84,85,13,8:1:1:2:0/0:0/1:0.125:0	51,61,12,15:1:1:2:0/0:0/1:0.25:0:0:.:.	61,88,4,8:1:1:2:0/0:./.:.:0:0:.:.	90,126,14,9:1:1:2:0/0:./.:.:0:0:.:.
chr7_ref_v2	496718	.	T	TA	.	PASS	IntersectsRepeat=1;RepeatCorrectionApplied=1	SAC:ACF:DF:PD:GT:SGT:SF:SV:SIG:MT:PAC	7,11,52,71:1:1:2:1/1:./.:.:0	3,7,37,41:1:1:2:1/1:./.:.:0:0:.:.	1,1,37,48:1:1:2:1/1:./.:.:0:0:.:.	10,6,65,79:1:1:2:1/1:./.:.:0:0:.:.
chr7_ref_v2	527958	.	C	A	.	PASS	IntersectsRepeat=0;RepeatCorrectionApplied=0	SAC:ACF:DF:PD:GT:SGT:SF:SV:SIG:MT:PAC	102,65,82,64:1:1:2:0/1:0/0:0.125:0	44,29,30,23:1:1:2:0/1:0/0:0.125:0:0:.:.	140,127,0,0:1:1:2:0/0:./.:.:0:1:g.527957_527959A>C:1	174,173,0,0:1:1:2:0/0:./.:.:0:1:g.527957_527959A>C:1
chr7_ref_v2	530005	.	ATCATCC	A	.	PASS	IntersectsRepeat=1;RepeatCorrectionApplied=0	SAC:ACF:DF:PD:GT:SGT:SF:SV:SIG:MT:PAC	37,33,49,60:1:1:2:0/1:1/1:0.25:0	12,6,8,15:1:1:2:0/1:1/1:0.125:0:0:.:.	19,34,33,53:1:1:2:0/1:1/1:0.25:0:0:.:.	41,24,45,75:1:1:2:0/1:1/1:0.25:0:0:.:.
chr7_ref_v2	531833	.	CAT	C	.	PASS	IntersectsRepeat=1;RepeatCorrectionApplied=1	SAC:ACF:DF:PD:GT:SGT:SF:SV:SIG:MT:PAC	22,26,4,0:1:1:2:0/0:./.:.:0	41,26,7,10:1:1:2:0/0:./.:.:0:0:.:.	23,19,3,4:1:1:2:0/0:./.:.:0:0:.:.	23,32,2,3:1:1:2:0/0:./.:.:0:0:.:.
chr7_ref_v2	535746	.	C	CCCAA	.	ExcRegion	IntersectsRepeat=1;RepeatCorrectionApplied=0	SAC:ACF:DF:PD:GT:SGT:SF:SV:SIG:MT:PAC	7,5,14,13:1:1:2:./.:./.:.:0	9,6,4,8:1:1:2:./.:./.:.:0:0:.:.	2,8,8,16:1:1:2:./.:./.:.:0:0:.:.	12,3,16,20:1:1:2:./.:./.:.:0:0:.:.
chr7_ref_v2	535749	.	TG	T	.	ExcRegion	IntersectsRepeat=1;RepeatCorrectionApplied=0	SAC:ACF:DF:PD:GT:SGT:SF:SV:SIG:MT:PAC	3,1,13,13:1:1:2:./.:./.:.:0	1,5,3,8:1:1:2:./.:./.:.:0:0:.:.	1,5,8,15:1:1:2:./.:./.:.:0:0:.:.	3,2,14,18:1:1:2:./.:./.:.:0:0:.:.
chr7_ref_v2	535751	.	T	TCA	.	ExcRegion	IntersectsRepeat=0;RepeatCorrectionApplied=0	SAC:ACF:DF:PD:GT:SGT:SF:SV:SIG:MT:PAC	3,1,10,11:1:1:2:./.:./.:.:0	0,3,3,7:1:1:2:./.:./.:.:0:0:.:.	1,4,7,13:1:1:2:./.:./.:.:0:0:.:.	3,2,13,14:1:1:2:./.:./.:.:0:0:.:.
chr7_ref_v2	535755	.	A	T	.	ExcRegion	IntersectsRepeat=0;RepeatCorrectionApplied=0	SAC:ACF:DF:PD:GT:SGT:SF:SV:SIG:MT:PAC	3,1,2,6:1:1:2:./.:./.:.:0	0,3,0,2:1:1:2:./.:./.:.:0:0:.:.	1,5,3,5:1:1:2:./.:./.:.:0:0:.:.	3,1,4,7:1:1:2:./.:./.:.:0:0:.:.
chr7_ref_v2	535874	.	A	G	.	ExcRegion	IntersectsRepeat=0;RepeatCorrectionApplied=0	SAC:ACF:DF:PD:GT:SGT:SF:SV:SIG:MT:PAC	0,0,0,0:0:1:2:./.:./.:.:0	0,0,0,2:0:1:2:./.:./.:.:0:0:.:.	0,0,0,1:0:1:2:./.:./.:.:0:0:.:.	0,0,0,1:0:1:2:./.:./.:.:0:0:.:.
chr7_ref_v2	535875	.	C	T	.	ExcRegion	IntersectsRepeat=0;RepeatCorrectionApplied=0	SAC:ACF:DF:PD:GT:SGT:SF:SV:SIG:MT:PAC	0,0,0,0:0:1:2:./.:./.:.:0	0,0,0,2:0:1:2:./.:./.:.:0:0:.:.	0,0,0,1:0:1:2:./.:./.:.:0:0:.:.	0,0,0,1:0:1:2:./.:./.:.:0:0:.:.
chr7_ref_v2	535900	.	TC	T	.	ExcRegion	IntersectsRepeat=0;RepeatCorrectionApplied=0	SAC:ACF:DF:PD:GT:SGT:SF:SV:SIG:MT:PAC	0,0,0,0:0:1:2:./.:./.:.:0	0,0,0,2:0:1:2:./.:./.:.:0:0:.:.	0,0,0,1:0:1:2:./.:./.:.:0:0:.:.	0,0,0,2:0:1:2:./.:./.:.:0:0:.:.
chr7_ref_v2	535905	.	GAATAT	G	.	ExcRegion	IntersectsRepeat=0;RepeatCorrectionApplied=0	SAC:ACF:DF:PD:GT:SGT:SF:SV:SIG:MT:PAC	0,0,0,1:0:1:2:./.:./.:.:0	0,0,0,2:0:1:2:./.:./.:.:0:0:.:.	0,0,0,2:0:1:2:./.:./.:.:0:0:.:.	0,0,0,2:0:1:2:./.:./.:.:0:0:.:.
chr7_ref_v2	535915	.	A	G	.	ExcRegion	IntersectsRepeat=1;RepeatCorrectionApplied=0	SAC:ACF:DF:PD:GT:SGT:SF:SV:SIG:MT:PAC	0,3,0,1:1:1:2:./.:./.:.:0	0,1,0,2:1:1:2:./.:./.:.:0:0:.:.	0,0,0,2:0:1:2:./.:./.:.:0:0:.:.	0,4,0,2:1:1:2:./.:./.:.:0:0:.:.
chr7_ref_v2	536022	.	C	A	.	ExcRegion	IntersectsRepeat=0;RepeatCorrectionApplied=0	SAC:ACF:DF:PD:GT:SGT:SF:SV:SIG:MT:PAC	0,2,0,2:1:1:2:./.:./.:.:0	0,1,0,2:1:1:2:./.:./.:.:0:0:.:.	0,0,0,1:0:1:2:./.:./.:.:0:0:.:.	0,1,0,3:1:1:2:./.:./.:.:0:0:.:.
chr7_ref_v2	536031	.	T	C	.	ExcRegion	IntersectsRepeat=1;RepeatCorrectionApplied=0	SAC:ACF:DF:PD:GT:SGT:SF:SV:SIG:MT:PAC	0,1,0,1:1:1:2:./.:./.:.:0	0,1,0,0:0:1:2:./.:./.:.:0:0:.:.	0,0,0,0:0:1:2:./.:./.:.:0:0:.:.	0,1,0,0:0:1:2:./.:./.:.:0:0:.:.
chr7_ref_v2	536032	.	A	T	.	ExcRegion	IntersectsRepeat=1;RepeatCorrectionApplied=0	SAC:ACF:DF:PD:GT:SGT:SF:SV:SIG:MT:PAC	0,1,0,1:1:1:2:./.:./.:.:0	0,1,0,0:0:1:2:./.:./.:.:0:0:.:.	0,0,0,0:0:1:2:./.:./.:.:0:0:.:.	0,1,0,0:0:1:2:./.:./.:.:0:0:.:.
chr7_ref_v2	536040	.	T	C	.	ExcRegion	IntersectsRepeat=1;RepeatCorrectionApplied=0	SAC:ACF:DF:PD:GT:SGT:SF:SV:SIG:MT:PAC	0,0,0,1:0:1:2:./.:./.:.:0	0,1,0,0:0:1:2:./.:./.:.:0:0:.:.	0,0,0,0:0:1:2:./.:./.:.:0:0:.:.	0,1,0,0:0:1:2:./.:./.:.:0:0:.:.
chr7_ref_v2	536048	.	G	A	.	ExcRegion	IntersectsRepeat=0;RepeatCorrectionApplied=0	SAC:ACF:DF:PD:GT:SGT:SF:SV:SIG:MT:PAC	0,0,0,1:0:1:2:./.:./.:.:0	0,1,0,0:0:1:2:./.:./.:.:0:0:.:.	0,0,0,0:0:1:2:./.:./.:.:0:0:.:.	0,1,0,0:0:1:2:./.:./.:.:0:0:.:.
chr7_ref_v2	536077	.	A	C	.	ExcRegion	IntersectsRepeat=1;RepeatCorrectionApplied=0	SAC:ACF:DF:PD:GT:SGT:SF:SV:SIG:MT:PAC	0,0,0,0:0:1:2:./.:./.:.:0	0,0,0,1:0:1:2:./.:./.:.:0:0:.:.	0,0,0,0:0:1:2:./.:./.:.:0:0:.:.	0,1,0,0:0:1:2:./.:./.:.:0:0:.:.
chr7_ref_v2	536078	.	T	A	.	ExcRegion	IntersectsRepeat=1;RepeatCorrectionApplied=0	SAC:ACF:DF:PD:GT:SGT:SF:SV:SIG:MT:PAC	0,0,0,0:0:1:2:./.:./.:.:0	0,0,0,0:0:1:2:./.:./.:.:0:0:.:.	0,0,0,0:0:1:2:./.:./.:.:0:0:.:.	0,0,0,1:0:1:2:./.:./.:.:0:0:.:.
chr7_ref_v2	541462	.	A	G	.	ExcRegion	IntersectsRepeat=0;RepeatCorrectionApplied=0	SAC:ACF:DF:PD:GT:SGT:SF:SV:SIG:MT:PAC	0,0,1,0:0:1:2:./.:./.:.:0	0,0,1,0:0:1:2:./.:./.:.:0:0:.:.	0,0,0,0:0:1:2:./.:./.:.:0:0:.:.	0,0,0,0:0:1:2:./.:./.:.:0:0:.:.
chr7_ref_v2	541463	.	C	T	.	ExcRegion	IntersectsRepeat=0;RepeatCorrectionApplied=0	SAC:ACF:DF:PD:GT:SGT:SF:SV:SIG:MT:PAC	0,0,1,0:0:1:2:./.:./.:.:0	0,0,1,0:0:1:2:./.:./.:.:0:0:.:.	0,0,0,0:0:1:2:./.:./.:.:0:0:.:.	0,0,0,0:0:1:2:./.:./.:.:0:0:.:.
chr7_ref_v2	541488	.	TC	T	.	ExcRegion	IntersectsRepeat=0;RepeatCorrectionApplied=0	SAC:ACF:DF:PD:GT:SGT:SF:SV:SIG:MT:PAC	0,0,0,0:0:1:2:./.:./.:.:0	0,0,1,0:0:1:2:./.:./.:.:0:0:.:.	0,0,0,0:0:1:2:./.:./.:.:0:0:.:.	0,0,0,0:0:1:2:./.:./.:.:0:0:.:.
chr7_ref_v2	541580	.	C	T	.	ExcRegion	IntersectsRepeat=1;RepeatCorrectionApplied=0	SAC:ACF:DF:PD:GT:SGT:SF:SV:SIG:MT:PAC	0,0,0,0:0:1:2:./.:./.:.:0	0,0,5,0:0:1:2:./.:./.:.:0:0:.:.	0,0,1,0:0:1:2:./.:./.:.:0:0:.:.	1,0,0,0:0:1:2:./.:./.:.:0:0:.:.
chr7_ref_v2	541661	.	T	TCC	.	ExcRegion	IntersectsRepeat=1;RepeatCorrectionApplied=0	SAC:ACF:DF:PD:GT:SGT:SF:SV:SIG:MT:PAC	0,0,0,0:0:1:2:./.:./.:.:0	0,0,3,0:0:1:2:./.:./.:.:0:0:.:.	0,0,1,0:0:1:2:./.:./.:.:0:0:.:.	0,0,0,0:0:1:2:./.:./.:.:0:0:.:.
chr7_ref_v2	541663	.	A	C	.	ExcRegion	IntersectsRepeat=1;RepeatCorrectionApplied=0	SAC:ACF:DF:PD:GT:SGT:SF:SV:SIG:MT:PAC	0,0,0,0:0:1:2:./.:./.:.:0	0,0,3,0:0:1:2:./.:./.:.:0:0:.:.	0,0,1,0:0:1:2:./.:./.:.:0:0:.:.	0,0,0,0:0:1:2:./.:./.:.:0:0:.:.
chr7_ref_v2	541667	.	A	T	.	ExcRegion	IntersectsRepeat=1;RepeatCorrectionApplied=0	SAC:ACF:DF:PD:GT:SGT:SF:SV:SIG:MT:PAC	0,0,0,0:0:1:2:./.:./.:.:0	0,0,3,0:0:1:2:./.:./.:.:0:0:.:.	0,0,0,0:0:1:2:./.:./.:.:0:0:.:.	0,0,0,0:0:1:2:./.:./.:.:0:0:.:.
chr7_ref_v2	541671	.	C	CAAAGGTAATTTTTGGAAT	.	ExcRegion	IntersectsRepeat=1;RepeatCorrectionApplied=0	SAC:ACF:DF:PD:GT:SGT:SF:SV:SIG:MT:PAC	0,0,0,0:0:1:2:./.:./.:.:0	1,0,2,0:1:1:2:./.:./.:.:0:0:.:.	0,0,0,0:0:1:2:./.:./.:.:0:0:.:.	0,0,0,0:0:1:2:./.:./.:.:0:0:.:.
chr7_ref_v2	541673	.	C	CCTTGCAA	.	ExcRegion	IntersectsRepeat=1;RepeatCorrectionApplied=0	SAC:ACF:DF:PD:GT:SGT:SF:SV:SIG:MT:PAC	0,0,0,0:0:1:2:./.:./.:.:0	1,0,0,0:0:1:2:./.:./.:.:0:0:.:.	0,0,0,0:0:1:2:./.:./.:.:0:0:.:.	0,0,0,0:0:1:2:./.:./.:.:0:0:.:.
chr7_ref_v2	541735	.	A	C	.	PASS	IntersectsRepeat=0;RepeatCorrectionApplied=0	SAC:ACF:DF:PD:GT:SGT:SF:SV:SIG:MT:PAC	99,59,0,40:1:1:2:0/0:0/1:0.5:0	78,38,0,17:1:1:2:0/0:0/1:0.25:0:0:.:.	75,40,0,31:1:1:2:0/0:0/1:0.5:0:0:.:.	115,50,0,38:1:1:2:0/0:0/1:0.5:0:0:.:.
chr7_ref_v2	561822	.	A	G	.	PASS	IntersectsRepeat=0;RepeatCorrectionApplied=0	SAC:ACF:DF:PD:GT:SGT:SF:SV:SIG:MT:PAC	11,32,8,23:1:1:2:0/1:0/0:0.125:0	15,16,8,6:1:1:2:0/1:0/0:0.25:0:0:.:.	10,16,7,15:1:1:2:0/1:0/0:0.125:0:0:.:.	7,27,3,17:1:1:2:0/1:0/0:0.25:0:0:.:.
chr7_ref_v2	561830	.	GGT	G	.	PASS	IntersectsRepeat=0;RepeatCorrectionApplied=0	SAC:ACF:DF:PD:GT:SGT:SF:SV:SIG:MT:PAC	3,12,8,23:1:1:2:0/1:1/1:0.25:0	9,9,8,6:1:1:2:0/1:0/0:0.125:0:0:.:.	3,6,7,15:1:1:2:1/1:0/1:0.5:0:0:.:.	4,11,3,17:1:1:2:0/1:1/1:0.125:0:0:.:.
chr7_ref_v2	561837	.	T	TAA	.	ExcRegion	IntersectsRepeat=1;RepeatCorrectionApplied=0	SAC:ACF:DF:PD:GT:SGT:SF:SV:SIG:MT:PAC	0,0,8,23:1:1:2:./.:./.:.:0	0,0,7,6:1:1:2:./.:./.:.:0:0:.:.	0,0,7,15:1:1:2:./.:./.:.:0:0:.:.	0,0,3,17:1:1:2:./.:./.:.:0:0:.:.
chr7_ref_v2	561839	.	T	A	.	ExcRegion	IntersectsRepeat=1;RepeatCorrectionApplied=0	SAC:ACF:DF:PD:GT:SGT:SF:SV:SIG:MT:PAC	0,0,5,16:1:1:2:./.:./.:.:0	0,0,1,3:1:1:2:./.:./.:.:0:0:.:.	0,0,1,11:1:1:2:./.:./.:.:0:0:.:.	0,0,2,8:1:1:2:./.:./.:.:0:0:.:.
chr7_ref_v2	561842	.	G	T	.	ExcRegion	IntersectsRepeat=1;RepeatCorrectionApplied=0	SAC:ACF:DF:PD:GT:SGT:SF:SV:SIG:MT:PAC	0,0,1,5:1:1:2:./.:./.:.:0	0,0,1,2:1:1:2:./.:./.:.:0:0:.:.	0,0,0,3:0:1:2:./.:./.:.:0:0:.:.	0,0,1,4:1:1:2:./.:./.:.:0:0:.:.
chr7_ref_v2	573120	.	C	T	.	ExcRegion	IntersectsRepeat=1;RepeatCorrectionApplied=0	SAC:ACF:DF:PD:GT:SGT:SF:SV:SIG:MT:PAC	0,0,0,0:0:1:2:./.:./.:.:0	0,0,0,0:0:1:2:./.:./.:.:0:0:.:.	0,0,0,0:0:1:2:./.:./.:.:0:0:.:.	0,0,2,0:0:1:2:./.:./.:.:0:0:.:.
chr7_ref_v2	582519	.	TA	T	.	PASS	IntersectsRepeat=1;RepeatCorrectionApplied=1	SAC:ACF:DF:PD:GT:SGT:SF:SV:SIG:MT:PAC	52,46,12,3:1:1:2:0/0:./.:.:0	51,21,7,4:1:1:2:0/0:./.:.:0:0:.:.	44,34,6,2:1:1:2:0/0:./.:.:0:0:.:.	41,35,8,4:1:1:2:0/0:./.:.:0:0:.:.
chr7_ref_v2	593350	.	CAT	C	.	PASS	IntersectsRepeat=1;RepeatCorrectionApplied=1	SAC:ACF:DF:PD:GT:SGT:SF:SV:SIG:MT:PAC	79,79,2,1:1:1:2:0/0:./.:.:0	89,73,2,15:1:1:2:0/0:0/1:0.125:0:0:.:.	39,49,1,1:1:1:2:0/0:./.:.:0:0:.:.	89,75,5,3:1:1:2:0/0:./.:.:0:0:.:.
chr7_ref_v2	611733	.	CAT	C	.	PASS	IntersectsRepeat=1;RepeatCorrectionApplied=1	SAC:ACF:DF:PD:GT:SGT:SF:SV:SIG:MT:PAC	50,63,8,8:1:1:2:0/0:./.:.:0	62,72,15,12:1:1:2:0/0:0/1:0.125:0:0:.:.	46,49,6,6:1:1:2:0/0:./.:.:0:0:.:.	44,68,10,4:1:1:2:0/0:./.:.:0:0:.:.
chr7_ref_v2	616160	.	AT	A	.	PASS	IntersectsRepeat=1;RepeatCorrectionApplied=1	SAC:ACF:DF:PD:GT:SGT:SF:SV:SIG:MT:PAC	101,52,18,16:1:1:2:0/0:./.:.:0	45,23,24,6:1:1:2:0/0:0/1:0.25:0:0:.:.	70,36,18,5:1:1:2:0/0:./.:.:0:0:.:.	96,49,19,14:1:1:2:0/0:0/1:0.125:0:0:.:.
chr7_ref_v2	626633	.	G	A	.	PASS	IntersectsRepeat=0;RepeatCorrectionApplied=0	SAC:ACF:DF:PD:GT:SGT:SF:SV:SIG:MT:PAC	176,155,1,0:1:1:2:0/0:./.:.:0	66,64,0,0:1:1:2:0/0:./.:.:0:0:.:.	148,108,0,1:1:1:2:0/0:./.:.:0:0:.:.	100,89,102,79:1:1:2:0/1:./.:.:0:1:g.626633G>A:0
chr7_ref_v2	639662	.	G	A	.	PASS	IntersectsRepeat=1;RepeatCorrectionApplied=0	SAC:ACF:DF:PD:GT:SGT:SF:SV:SIG:MT:PAC	129,24,0,25:1:1:2:0/0:0/1:0.25:0	53,16,0,19:1:1:2:0/0:0/1:0.5:0:0:.:.	71,27,1,20:1:1:2:0/0:0/1:0.25:0:0:.:.	105,34,0,20:1:1:2:0/0:0/1:0.25:0:0:.:.
chr7_ref_v2	644776	.	GTA	G	.	PASS	IntersectsRepeat=1;RepeatCorrectionApplied=1	SAC:ACF:DF:PD:GT:SGT:SF:SV:SIG:MT:PAC	45,54,4,5:1:1:2:0/0:./.:.:0	64,76,6,4:1:1:2:0/0:./.:.:0:0:.:.	29,34,6,2:1:1:2:0/0:./.:.:0:0:.:.	48,45,5,8:1:1:2:0/0:./.:.:0:0:.:.
chr7_ref_v2	649544	.	G	GT	.	PASS	IntersectsRepeat=1;RepeatCorrectionApplied=1	SAC:ACF:DF:PD:GT:SGT:SF:SV:SIG:MT:PAC	81,80,10,5:1:1:2:0/0:./.:.:0	28,41,6,3:1:1:2:0/0:0/1:0.125:0:0:.:.	35,50,12,3:1:1:2:0/0:0/1:0.25:0:0:.:.	72,83,14,7:1:1:2:0/0:0/1:0.125:0:0:.:.
chr7_ref_v2	663324	.	A	C	.	PASS	IntersectsRepeat=0;RepeatCorrectionApplied=0	SAC:ACF:DF:PD:GT:SGT:SF:SV:SIG:MT:PAC	188,33,0,63:1:1:2:0/0:0/1:0.5:0	87,49,1,23:1:1:2:0/0:0/1:0.25:0:0:.:.	133,27,0,34:1:1:2:0/0:0/1:0.5:0:0:.:.	190,36,0,63:1:1:2:0/0:0/1:0.5:0:0:.:.
chr7_ref_v2	675515	.	AAT	A	.	PASS	IntersectsRepeat=1;RepeatCorrectionApplied=1	SAC:ACF:DF:PD:GT:SGT:SF:SV:SIG:MT:PAC	63,93,4,5:1:1:2:0/0:./.:.:0	47,78,8,4:1:1:2:0/0:0/1:0.125:0:0:.:.	29,69,3,3:1:1:2:0/0:./.:.:0:0:.:.	53,98,3,6:1:1:2:0/0:./.:.:0:0:.:.
chr7_ref_v2	678059	.	C	T	.	PASS	IntersectsRepeat=1;RepeatCorrectionApplied=0	SAC:ACF:DF:PD:GT:SGT:SF:SV:SIG:MT:PAC	102,38,11,106:1:1:2:0/1:0/0:0.125:0	65,10,6,32:1:1:2:0/1:0/0:0.25:0:0:.:.	58,30,7,78:1:1:2:0/1:./.:.:0:0:.:.	91,34,9,98:1:1:2:0/1:0/0:0.125:0:0:.:.
chr7_ref_v2	699989	.	A	AT	.	PASS	IntersectsRepeat=1;RepeatCorrectionApplied=1	SAC:ACF:DF:PD:GT:SGT:SF:SV:SIG:MT:PAC	12,22,1,9:1:1:2:0/0:0/1:0.25:0	8,11,5,7:1:1:2:0/1:0/0:0.125:0:0:.:.	6,10,1,3:1:1:2:0/0:0/1:0.25:0:0:.:.	8,16,2,11:1:1:2:0/1:0/0:0.25:0:0:.:.
chr7_ref_v2	707030	.	C	CA	.	PASS	IntersectsRepeat=1;RepeatCorrectionApplied=1	SAC:ACF:DF:PD:GT:SGT:SF:SV:SIG:MT:PAC	75,21,6,6:1:1:2:0/0:0/1:0.125:0	59,16,4,2:1:1:2:0/0:./.:.:0:0:.:.	51,22,7,4:1:1:2:0/0:0/1:0.125:0:0:.:.	83,19,9,6:1:1:2:0/0:0/1:0.125:0:0:.:.
chr7_ref_v2	707183	.	G	GTACCA	.	PASS	IntersectsRepeat=1;RepeatCorrectionApplied=0	SAC:ACF:DF:PD:GT:SGT:SF:SV:SIG:MT:PAC	0,0,0,12:0:1:2:./.:./.:.:0	0,0,0,7:0:1:2:./.:./.:.:0:0:.:.	0,0,0,4:0:1:2:./.:./.:.:0:0:.:.	0,0,0,16:0:1:2:./.:./.:.:0:0:.:.
chr7_ref_v2	707185	.	G	T	.	ExcRegion	IntersectsRepeat=1;RepeatCorrectionApplied=0	SAC:ACF:DF:PD:GT:SGT:SF:SV:SIG:MT:PAC	0,0,0,8:0:1:2:./.:./.:.:0	0,0,0,4:0:1:2:./.:./.:.:0:0:.:.	0,0,0,1:0:1:2:./.:./.:.:0:0:.:.	0,0,0,7:0:1:2:./.:./.:.:0:0:.:.
chr7_ref_v2	707410	.	T	G	.	ExcRegion	IntersectsRepeat=0;RepeatCorrectionApplied=0	SAC:ACF:DF:PD:GT:SGT:SF:SV:SIG:MT:PAC	0,0,0,0:0:1:2:./.:./.:.:0	0,0,1,0:0:1:2:./.:./.:.:0:0:.:.	0,0,0,0:0:1:2:./.:./.:.:0:0:.:.	0,0,0,0:0:1:2:./.:./.:.:0:0:.:.
chr7_ref_v2	707472	.	T	C	.	ExcRegion	IntersectsRepeat=1;RepeatCorrectionApplied=0	SAC:ACF:DF:PD:GT:SGT:SF:SV:SIG:MT:PAC	0,0,0,0:0:1:2:./.:./.:.:0	1,0,1,1:1:1:2:./.:./.:.:0:0:.:.	0,0,0,0:0:1:2:./.:./.:.:0:0:.:.	0,0,0,0:0:1:2:./.:./.:.:0:0:.:.
chr7_ref_v2	707474	.	T	G	.	ExcRegion	IntersectsRepeat=1;RepeatCorrectionApplied=0	SAC:ACF:DF:PD:GT:SGT:SF:SV:SIG:MT:PAC	0,0,0,0:0:1:2:./.:./.:.:0	1,0,1,1:1:1:2:./.:./.:.:0:0:.:.	0,0,0,0:0:1:2:./.:./.:.:0:0:.:.	0,0,0,0:0:1:2:./.:./.:.:0:0:.:.
chr7_ref_v2	707524	.	C	CATTCAACAA	.	ExcRegion	IntersectsRepeat=1;RepeatCorrectionApplied=0	SAC:ACF:DF:PD:GT:SGT:SF:SV:SIG:MT:PAC	0,0,0,0:0:1:2:./.:./.:.:0	0,0,0,1:0:1:2:./.:./.:.:0:0:.:.	0,0,0,0:0:1:2:./.:./.:.:0:0:.:.	0,0,0,0:0:1:2:./.:./.:.:0:0:.:.
chr7_ref_v2	707526	.	T	TATCAG	.	ExcRegion	IntersectsRepeat=0;RepeatCorrectionApplied=0	SAC:ACF:DF:PD:GT:SGT:SF:SV:SIG:MT:PAC	0,0,0,0:0:1:2:./.:./.:.:0	0,0,0,1:0:1:2:./.:./.:.:0:0:.:.	0,0,0,0:0:1:2:./.:./.:.:0:0:.:.	0,0,0,0:0:1:2:./.:./.:.:0:0:.:.
chr7_ref_v2	711154	.	C	T	.	ExcRegion	IntersectsRepeat=0;RepeatCorrectionApplied=0	SAC:ACF:DF:PD:GT:SGT:SF:SV:SIG:MT:PAC	0,0,0,0:0:1:2:./.:./.:.:0	0,0,1,1:1:1:2:./.:./.:.:0:0:.:.	0,0,0,0:0:1:2:./.:./.:.:0:0:.:.	0,0,0,0:0:1:2:./.:./.:.:0:0:.:.
chr7_ref_v2	711156	.	G	T	.	ExcRegion	IntersectsRepeat=1;RepeatCorrectionApplied=0	SAC:ACF:DF:PD:GT:SGT:SF:SV:SIG:MT:PAC	0,0,0,0:0:1:2:./.:./.:.:0	0,0,1,1:1:1:2:./.:./.:.:0:0:.:.	0,0,0,0:0:1:2:./.:./.:.:0:0:.:.	0,0,0,0:0:1:2:./.:./.:.:0:0:.:.
chr7_ref_v2	711177	.	A	AT	.	ExcRegion	IntersectsRepeat=0;RepeatCorrectionApplied=0	SAC:ACF:DF:PD:GT:SGT:SF:SV:SIG:MT:PAC	0,0,0,0:0:1:2:./.:./.:.:0	0,0,2,2:1:1:2:./.:./.:.:0:0:.:.	0,0,0,0:0:1:2:./.:./.:.:0:0:.:.	0,0,0,0:0:1:2:./.:./.:.:0:0:.:.
chr7_ref_v2	712459	.	A	T	.	ExcRegion	IntersectsRepeat=1;RepeatCorrectionApplied=0	SAC:ACF:DF:PD:GT:SGT:SF:SV:SIG:MT:PAC	0,0,6,3:1:1:2:./.:./.:.:0	0,0,1,2:1:1:2:./.:./.:.:0:0:.:.	0,0,3,5:1:1:2:./.:./.:.:0:0:.:.	0,0,4,7:1:1:2:./.:./.:.:0:0:.:.
chr7_ref_v2	715630	.	GA	G	.	PASS	IntersectsRepeat=1;RepeatCorrectionApplied=1	SAC:ACF:DF:PD:GT:SGT:SF:SV:SIG:MT:PAC	139,124,14,6:1:1:2:0/0:./.:.:0	57,65,9,7:1:1:2:0/0:./.:.:0:0:.:.	100,97,11,5:1:1:2:0/0:./.:.:0:0:.:.	149,138,13,11:1:1:2:0/0:./.:.:0:0:.:.
chr7_ref_v2	717966	.	T	G	.	PASS	IntersectsRepeat=0;RepeatCorrectionApplied=0	SAC:ACF:DF:PD:GT:SGT:SF:SV:SIG:MT:PAC	20,219,78,0:1:1:2:0/0:0/1:0.5:0	21,105,21,0:1:1:2:0/0:0/1:0.25:0:0:.:.	22,165,59,0:1:1:2:0/0:0/1:0.5:0:0:.:.	32,223,76,0:1:1:2:0/0:0/1:0.5:0:0:.:.
chr7_ref_v2	719327	.	A	C	.	PASS	IntersectsRepeat=0;RepeatCorrectionApplied=0	SAC:ACF:DF:PD:GT:SGT:SF:SV:SIG:MT:PAC	214,40,0,39:1:1:2:0/0:0/1:0.25:0	96,27,0,13:1:1:2:0/0:0/1:0.25:0:0:.:.	182,28,0,31:1:1:2:0/0:0/1:0.25:0:0:.:.	209,35,0,44:1:1:2:0/0:0/1:0.25:0:0:.:.
chr7_ref_v2	726654	.	T	G	.	PASS	IntersectsRepeat=0;RepeatCorrectionApplied=0	SAC:ACF:DF:PD:GT:SGT:SF:SV:SIG:MT:PAC	31,113,36,0:1:1:2:0/0:0/1:0.5:0	27,52,9,0:1:1:2:0/0:0/1:0.25:0:0:.:.	31,84,30,0:1:1:2:0/0:0/1:0.5:0:0:.:.	37,115,27,0:1:1:2:0/0:0/1:0.25:0:0:.:.
chr7_ref_v2	733023	.	AT	A,ATT	.	PASS	IntersectsRepeat=1;RepeatCorrectionApplied=1	SAC:ACF:DF:PD:GT:SGT:SF:SV:SIG:MT:PAC	14,22,20,18,12,4:1:1:2:0/1:0/2:0.25:0	20,7,18,12,2,2:1:1:2:0/1:0/0:0.25:0:0:.:.	11,16,6,11,1,4:1:1:2:0/1:0/0:0.5:0:0:.:.	23,12,7,19,14,9:1:1:2:0/1:0/2:0.5:1:0:.:.
chr7_ref_v2	736467	.	T	TA	.	PASS	IntersectsRepeat=1;RepeatCorrectionApplied=1	SAC:ACF:DF:PD:GT:SGT:SF:SV:SIG:MT:PAC	43,44,7,10:1:1:2:0/0:0/1:0.25:0	30,27,9,8:1:1:2:0/0:0/1:0.5:0:0:.:.	44,41,2,2:1:1:2:0/0:./.:.:0:0:.:.	50,51,9,7:1:1:2:0/0:0/1:0.125:0:0:.:.
chr7_ref_v2	742071	.	CT	C,TT	.	PASS	IntersectsRepeat=1;RepeatCorrectionApplied=1	SAC:ACF:DF:PD:GT:SGT:SF:SV:SIG:MT:PAC	29,11,12,13,1,48:1:1:2:0/2:0/1:0.25:0	24,11,10,8,1,14:1:1:2:0/2:0/1:0.5:0:0:.:.	34,1,7,7,1,36:1:1:2:0/2:0/1:0.125:0:0:.:.	19,1,5,10,3,61:1:1:2:0/2:1/2:0.25:0:0:.:.
chr7_ref_v2	765688	.	GA	G	.	PASS	IntersectsRepeat=1;RepeatCorrectionApplied=1	SAC:ACF:DF:PD:GT:SGT:SF:SV:SIG:MT:PAC	85,99,16,13:1:1:2:0/0:0/1:0.125:0	71,94,12,23:1:1:2:0/0:0/1:0.125:0:0:.:.	71,73,17,9:1:1:2:0/0:0/1:0.125:0:0:.:.	101,101,15,17:1:1:2:0/0:0/1:0.125:0:0:.:.
chr7_ref_v2	767572	.	A	C	.	PASS	IntersectsRepeat=0;RepeatCorrectionApplied=0	SAC:ACF:DF:PD:GT:SGT:SF:SV:SIG:MT:PAC	179,58,0,65:1:1:2:0/0:0/1:0.5:0	95,36,1,23:1:1:2:0/0:0/1:0.25:0:0:.:.	127,36,0,45:1:1:2:0/0:0/1:0.5:0:0:.:.	168,51,0,67:1:1:2:0/0:0/1:0.5:0:0:.:.
chr7_ref_v2	776015	.	T	G	.	PASS	IntersectsRepeat=1;RepeatCorrectionApplied=0	SAC:ACF:DF:PD:GT:SGT:SF:SV:SIG:MT:PAC	40,167,59,0:1:1:2:0/0:0/1:0.5:0	36,77,32,0:1:1:2:0/0:0/1:0.5:0:0:.:.	28,111,38,0:1:1:2:0/0:0/1:0.5:0:0:.:.	43,188,77,0:1:1:2:0/0:0/1:0.5:0:0:.:.
chr7_ref_v2	805360	.	A	C	.	PASS	IntersectsRepeat=0;RepeatCorrectionApplied=0	SAC:ACF:DF:PD:GT:SGT:SF:SV:SIG:MT:PAC	200,24,1,77:1:1:2:0/0:0/1:0.5:0	103,15,0,21:1:1:2:0/0:0/1:0.25:0:0:.:.	173,13,0,53:1:1:2:0/0:0/1:0.5:0:0:.:.	223,31,0,101:1:1:2:0/0:0/1:0.5:0:0:.:.
chr7_ref_v2	807779	.	CA	C	.	PASS	IntersectsRepeat=1;RepeatCorrectionApplied=1	SAC:ACF:DF:PD:GT:SGT:SF:SV:SIG:MT:PAC	27,41,13,6:1:1:2:0/0:0/1:0.125:0	17,28,6,5:1:1:2:0/0:./.:.:0:0:.:.	22,34,8,0:1:1:2:0/0:./.:.:0:0:.:.	23,31,10,5:1:1:2:0/0:0/1:0.125:0:0:.:.
chr7_ref_v2	808300	.	CTA	C	.	PASS	IntersectsRepeat=1;RepeatCorrectionApplied=1	SAC:ACF:DF:PD:GT:SGT:SF:SV:SIG:MT:PAC	48,42,3,8:1:1:2:0/0:./.:.:0	49,60,8,16:1:1:2:0/0:./.:.:0:0:.:.	0,0,0,0:0:0:2:./.:./.:.:0:0:.:.	46,52,6,10:1:1:2:0/0:./.:.:0:0:.:.
chr7_ref_v2	817478	.	T	C	.	ExcRegion	IntersectsRepeat=1;RepeatCorrectionApplied=0	SAC:ACF:DF:PD:GT:SGT:SF:SV:SIG:MT:PAC	0,122,0,6:1:1:2:./.:./.:.:0	0,46,0,1:1:1:2:./.:./.:.:0:0:.:.	0,76,0,11:1:1:2:./.:./.:.:0:0:.:.	0,91,0,18:1:1:2:./.:./.:.:0:0:.:.
chr7_ref_v2	817557	.	T	C	.	ExcRegion	IntersectsRepeat=1;RepeatCorrectionApplied=0	SAC:ACF:DF:PD:GT:SGT:SF:SV:SIG:MT:PAC	0,46,0,7:1:1:2:./.:./.:.:0	0,30,0,2:1:1:2:./.:./.:.:0:0:.:.	0,13,0,11:1:1:2:./.:./.:.:0:0:.:.	0,15,0,15:1:1:2:./.:./.:.:0:0:.:.
chr7_ref_v2	817568	.	A	G	.	ExcRegion	IntersectsRepeat=1;RepeatCorrectionApplied=0	SAC:ACF:DF:PD:GT:SGT:SF:SV:SIG:MT:PAC	0,32,0,6:1:1:2:./.:./.:.:0	0,28,0,2:1:1:2:./.:./.:.:0:0:.:.	0,9,0,9:1:1:2:./.:./.:.:0:0:.:.	0,10,0,11:1:1:2:./.:./.:.:0:0:.:.
chr7_ref_v2	817573	.	G	A	.	ExcRegion	IntersectsRepeat=1;RepeatCorrectionApplied=0	SAC:ACF:DF:PD:GT:SGT:SF:SV:SIG:MT:PAC	0,27,0,6:1:1:2:./.:./.:.:0	0,25,0,2:1:1:2:./.:./.:.:0:0:.:.	0,7,0,7:1:1:2:./.:./.:.:0:0:.:.	0,10,0,11:1:1:2:./.:./.:.:0:0:.:.
chr7_ref_v2	817591	.	A	G	.	ExcRegion	IntersectsRepeat=1;RepeatCorrectionApplied=0	SAC:ACF:DF:PD:GT:SGT:SF:SV:SIG:MT:PAC	0,7,0,4:1:1:2:./.:./.:.:0	0,15,0,1:1:1:2:./.:./.:.:0:0:.:.	0,3,0,3:1:1:2:./.:./.:.:0:0:.:.	0,7,0,5:1:1:2:./.:./.:.:0:0:.:.
chr7_ref_v2	817594	.	A	G	.	ExcRegion	IntersectsRepeat=1;RepeatCorrectionApplied=0	SAC:ACF:DF:PD:GT:SGT:SF:SV:SIG:MT:PAC	0,4,0,4:1:1:2:./.:./.:.:0	0,0,0,0:0:1:2:./.:./.:.:0:0:.:.	0,3,0,1:1:1:2:./.:./.:.:0:0:.:.	0,6,0,4:1:1:2:./.:./.:.:0:0:.:.
chr7_ref_v2	817598	.	A	G	.	ExcRegion	IntersectsRepeat=1;RepeatCorrectionApplied=0	SAC:ACF:DF:PD:GT:SGT:SF:SV:SIG:MT:PAC	0,4,0,3:1:1:2:./.:./.:.:0	0,12,0,1:1:1:2:./.:./.:.:0:0:.:.	0,3,0,1:1:1:2:./.:./.:.:0:0:.:.	0,6,0,3:1:1:2:./.:./.:.:0:0:.:.
chr7_ref_v2	817603	.	T	C	.	ExcRegion	IntersectsRepeat=0;RepeatCorrectionApplied=0	SAC:ACF:DF:PD:GT:SGT:SF:SV:SIG:MT:PAC	0,4,0,2:1:1:2:./.:./.:.:0	0,9,0,1:1:1:2:./.:./.:.:0:0:.:.	0,2,0,1:1:1:2:./.:./.:.:0:0:.:.	0,4,0,3:1:1:2:./.:./.:.:0:0:.:.
chr7_ref_v2	817622	.	G	T	.	ExcRegion	IntersectsRepeat=0;RepeatCorrectionApplied=0	SAC:ACF:DF:PD:GT:SGT:SF:SV:SIG:MT:PAC	0,2,0,0:0:1:2:./.:./.:.:0	0,6,0,0:0:1:2:./.:./.:.:0:0:.:.	0,0,0,0:0:1:2:./.:./.:.:0:0:.:.	0,2,0,1:1:1:2:./.:./.:.:0:0:.:.
chr7_ref_v2	817790	.	C	A	.	ExcRegion	IntersectsRepeat=1;RepeatCorrectionApplied=0	SAC:ACF:DF:PD:GT:SGT:SF:SV:SIG:MT:PAC	0,0,1,1:1:1:2:./.:./.:.:0	0,2,0,0:0:1:2:./.:./.:.:0:0:.:.	0,0,0,0:0:1:2:./.:./.:.:0:0:.:.	0,0,0,0:0:1:2:./.:./.:.:0:0:.:.
chr7_ref_v2	817802	.	T	C	.	ExcRegion	IntersectsRepeat=0;RepeatCorrectionApplied=0	SAC:ACF:DF:PD:GT:SGT:SF:SV:SIG:MT:PAC	0,0,1,1:1:1:2:./.:./.:.:0	0,1,0,0:0:1:2:./.:./.:.:0:0:.:.	0,0,0,0:0:1:2:./.:./.:.:0:0:.:.	0,0,0,0:0:1:2:./.:./.:.:0:0:.:.
chr7_ref_v2	817805	.	A	T	.	ExcRegion	IntersectsRepeat=0;RepeatCorrectionApplied=0	SAC:ACF:DF:PD:GT:SGT:SF:SV:SIG:MT:PAC	0,0,1,1:1:1:2:./.:./.:.:0	0,1,0,0:0:1:2:./.:./.:.:0:0:.:.	0,0,0,0:0:1:2:./.:./.:.:0:0:.:.	0,0,0,0:0:1:2:./.:./.:.:0:0:.:.
chr7_ref_v2	817808	.	A	G	.	ExcRegion	IntersectsRepeat=0;RepeatCorrectionApplied=0	SAC:ACF:DF:PD:GT:SGT:SF:SV:SIG:MT:PAC	0,0,1,1:1:1:2:./.:./.:.:0	0,1,0,0:0:1:2:./.:./.:.:0:0:.:.	0,0,0,0:0:1:2:./.:./.:.:0:0:.:.	0,0,0,0:0:1:2:./.:./.:.:0:0:.:.
chr7_ref_v2	817839	.	TTA	T	.	ExcRegion	IntersectsRepeat=1;RepeatCorrectionApplied=0	SAC:ACF:DF:PD:GT:SGT:SF:SV:SIG:MT:PAC	0,0,0,1:0:1:2:./.:./.:.:0	0,0,0,0:0:1:2:./.:./.:.:0:0:.:.	0,0,0,0:0:1:2:./.:./.:.:0:0:.:.	0,0,0,0:0:1:2:./.:./.:.:0:0:.:.
chr7_ref_v2	817844	.	GGA	G	.	ExcRegion	IntersectsRepeat=0;RepeatCorrectionApplied=0	SAC:ACF:DF:PD:GT:SGT:SF:SV:SIG:MT:PAC	0,0,0,1:0:1:2:./.:./.:.:0	0,0,0,0:0:1:2:./.:./.:.:0:0:.:.	0,0,0,0:0:1:2:./.:./.:.:0:0:.:.	0,0,0,0:0:1:2:./.:./.:.:0:0:.:.
chr7_ref_v2	817848	.	A	AGACT	.	ExcRegion	IntersectsRepeat=1;RepeatCorrectionApplied=0	SAC:ACF:DF:PD:GT:SGT:SF:SV:SIG:MT:PAC	0,0,0,1:0:1:2:./.:./.:.:0	0,0,0,0:0:1:2:./.:./.:.:0:0:.:.	0,0,0,0:0:1:2:./.:./.:.:0:0:.:.	0,0,0,0:0:1:2:./.:./.:.:0:0:.:.
chr7_ref_v2	840514	.	GA	G	.	PASS	IntersectsRepeat=1;RepeatCorrectionApplied=1	SAC:ACF:DF:PD:GT:SGT:SF:SV:SIG:MT:PAC	94,126,11,17:1:1:2:0/0:./.:.:0	59,70,5,6:1:1:2:0/0:./.:.:0:0:.:.	71,94,6,13:1:1:2:0/0:./.:.:0:0:.:.	102,147,10,14:1:1:2:0/0:./.:.:0:0:.:.
chr7_ref_v2	848425	.	GAT	G	.	PASS	IntersectsRepeat=1;RepeatCorrectionApplied=1	SAC:ACF:DF:PD:GT:SGT:SF:SV:SIG:MT:PAC	61,43,7,4:1:1:2:0/0:0/1:0.125:0	66,27,7,4:1:1:2:0/0:0/1:0.125:0:0:.:.	51,28,2,1:1:1:2:0/0:./.:.:0:0:.:.	67,28,4,1:1:1:2:0/0:./.:.:0:0:.:.
chr7_ref_v2	848454	.	GA	G,GAA	.	PASS	IntersectsRepeat=1;RepeatCorrectionApplied=1	SAC:ACF:DF:PD:GT:SGT:SF:SV:SIG:MT:PAC	35,14,7,2,4,3:1:1:2:0/0:./.:.:0	26,25,11,16,3,9:1:1:2:0/1:0/2:0.25:0:0:.:.	19,8,8,2,5,6:1:1:2:0/2:0/1:0.5:0:0:.:.	38,17,11,6,0,4:1:1:2:0/0:0/1:0.25:0:0:.:.
chr7_ref_v2	877251	.	A	C	.	PASS	IntersectsRepeat=0;RepeatCorrectionApplied=0	SAC:ACF:DF:PD:GT:SGT:SF:SV:SIG:MT:PAC	240,39,0,52:1:1:2:0/0:0/1:0.25:0	96,22,0,12:1:1:2:0/0:0/1:0.25:0:0:.:.	172,27,0,25:1:1:2:0/0:0/1:0.25:0:0:.:.	214,36,0,37:1:1:2:0/0:0/1:0.25:0:0:.:.
chr7_ref_v2	910026	.	C	CT,CTT	.	PASS	IntersectsRepeat=1;RepeatCorrectionApplied=1	SAC:ACF:DF:PD:GT:SGT:SF:SV:SIG:MT:PAC	3,13,2,23,8,16:1:1:2:1/2:0/1:0.25:0	4,4,1,6,11,12:1:1:2:2/2:0/2:0.5:0:0:.:.	0,3,1,11,3,20:1:1:2:1/2:2/2:0.25:0:0:.:.	1,11,2,18,6,14:1:1:2:1/2:0/1:0.25:0:0:.:.
chr7_ref_v2	949165	.	CTA	C	.	PASS	IntersectsRepeat=1;RepeatCorrectionApplied=1	SAC:ACF:DF:PD:GT:SGT:SF:SV:SIG:MT:PAC	58,68,6,9:1:1:2:0/0:./.:.:0	65,86,8,16:1:1:2:0/0:./.:.:0:0:.:.	38,59,7,9:1:1:2:0/0:./.:.:0:0:.:.	48,78,9,7:1:1:2:0/0:./.:.:0:0:.:.
chr7_ref_v2	953268	.	C	A	.	PASS	IntersectsRepeat=0;RepeatCorrectionApplied=0	SAC:ACF:DF:PD:GT:SGT:SF:SV:SIG:MT:PAC	152,137,29,27:1:1:2:0/0:0/1:0.25:1	51,30,57,35:1:1:2:0/1:1/1:0.125:0:1:g.953268C>A:0	131,117,0,0:1:1:2:0/0:./.:.:0:0:.:.	232,159,0,0:1:1:2:0/0:./.:.:0:0:.:.
chr7_ref_v2	959693	.	AAT	A	.	PASS	IntersectsRepeat=1;RepeatCorrectionApplied=1	SAC:ACF:DF:PD:GT:SGT:SF:SV:SIG:MT:PAC	66,82,13,12:1:1:2:0/0:./.:.:0	59,80,8,12:1:1:2:0/0:./.:.:0:0:.:.	43,70,4,8:1:1:2:0/0:./.:.:0:0:.:.	48,88,7,7:1:1:2:0/0:./.:.:0:0:.:.
chr7_ref_v2	975423	.	T	G	.	PASS	IntersectsRepeat=1;RepeatCorrectionApplied=0	SAC:ACF:DF:PD:GT:SGT:SF:SV:SIG:MT:PAC	37,204,41,0:1:1:2:0/0:0/1:0.25:0	28,76,10,0:1:1:2:0/0:0/1:0.25:0:0:.:.	31,154,30,0:1:1:2:0/0:0/1:0.25:0:0:.:.	39,232,45,0:1:1:2:0/0:0/1:0.25:0:0:.:.
chr7_ref_v2	982174	.	G	GAAAAAAAAAA	.	PASS	IntersectsRepeat=1;RepeatCorrectionApplied=1	SAC:ACF:DF:PD:GT:SGT:SF:SV:SIG:MT:PAC	140,56,0,23:1:1:2:0/0:0/1:0.25:0	94,46,0,10:1:1:2:0/0:0/1:0.125:0:0:.:.	84,42,0,17:1:1:2:0/0:0/1:0.25:0:0:.:.	111,55,0,20:1:1:2:0/0:0/1:0.25:0:0:.:.
chr7_ref_v2	982179	.	G	GAAAAAA,A	.	PASS	IntersectsRepeat=1;RepeatCorrectionApplied=1	SAC:ACF:DF:PD:GT:SGT:SF:SV:SIG:MT:PAC	0,0,116,10,11,77:1:1:2:1/2:1/1:0.125:0	0,0,63,6,0,52:1:1:2:1/2:1/1:0.125:0:0:.:.	0,0,62,10,2,68:1:1:2:1/2:./.:.:0:0:.:.	0,0,88,10,4,76:1:1:2:1/2:1/1:0.125:0:0:.:.
chr7_ref_v2	985642	.	A	ATTT,ATTTT	.	PASS	IntersectsRepeat=1;RepeatCorrectionApplied=1	SAC:ACF:DF:PD:GT:SGT:SF:SV:SIG:MT:PAC	0,4,1,3,12,6:1:1:2:0/2:2/2:0.5:0	2,4,0,2,13,7:1:1:2:2/2:0/2:0.5:0:0:.:.	1,2,0,6,7,0:1:0:2:./.:./.:.:0:0:.:.	0,3,1,9,8,5:1:1:2:1/2:0/2:0.25:0:0:.:.
chr7_ref_v2	987025	.	G	GTT,GTTT	.	PASS	IntersectsRepeat=1;RepeatCorrectionApplied=1	SAC:ACF:DF:PD:GT:SGT:SF:SV:SIG:MT:PAC	1,1,7,95,8,15:1:1:2:1/1:1/2:0.25:0	0,2,3,36,3,4:1:1:2:1/1:1/2:0.25:0:0:.:.	0,0,5,69,5,6:1:1:2:1/1:1/2:0.125:0:0:.:.	1,2,6,101,10,10:1:1:2:1/1:1/2:0.25:0:0:.:.
chr7_ref_v2	987278	.	G	GT	.	PASS	IntersectsRepeat=1;RepeatCorrectionApplied=1	SAC:ACF:DF:PD:GT:SGT:SF:SV:SIG:MT:PAC	17,30,11,3:1:1:2:0/0:0/1:0.5:0	9,12,2,0:1:1:2:0/0:0/1:0.125:0:0:.:.	15,37,9,3:1:1:2:0/0:0/1:0.25:0:0:.:.	26,39,14,5:1:1:2:0/0:0/1:0.25:0:0:.:.
chr7_ref_v2	987610	.	GA	G	.	PASS	IntersectsRepeat=1;RepeatCorrectionApplied=1	SAC:ACF:DF:PD:GT:SGT:SF:SV:SIG:MT:PAC	0,0,183,131:1:1:2:1/1:./.:.:0	0,0,108,83:1:1:2:1/1:./.:.:0:0:.:.	1,1,154,99:1:1:2:1/1:./.:.:0:0:.:.	0,0,196,148:1:1:2:1/1:./.:.:0:0:.:.
chr7_ref_v2	987831	.	A	AATATATATATGTATGCATATATAT,AATATATATATGTATGCATATATATAT	.	PASS	IntersectsRepeat=1;RepeatCorrectionApplied=1	SAC:ACF:DF:PD:GT:SGT:SF:SV:SIG:MT:PAC	0,0,8,12,31,33:1:1:2:2/2:1/2:0.5:1	0,0,3,15,27,27:1:1:2:2/2:1/2:0.5:0:0:.:.	0,0,4,13,16,32:1:1:2:2/2:1/2:0.5:1:0:.:.	0,0,7,15,21,38:1:1:2:2/2:1/2:0.5:1:0:.:.
chr7_ref_v2	988815	.	CCAG	C	.	PASS	IntersectsRepeat=1;RepeatCorrectionApplied=1	SAC:ACF:DF:PD:GT:SGT:SF:SV:SIG:MT:PAC	0,2,166,149:1:1:2:1/1:./.:.:0	3,3,77,66:1:1:2:1/1:0/1:0.125:0:0:.:.	1,1,104,117:1:1:2:1/1:./.:.:0:0:.:.	1,0,162,149:1:1:2:1/1:./.:.:0:0:.:.
chr7_ref_v2	989596	.	A	AT	.	PASS	IntersectsRepeat=1;RepeatCorrectionApplied=1	SAC:ACF:DF:PD:GT:SGT:SF:SV:SIG:MT:PAC	54,73,15,10:1:1:2:0/0:0/1:0.25:0	37,44,16,9:1:1:2:0/0:0/1:0.5:0:0:.:.	28,52,12,10:1:1:2:0/0:0/1:0.25:0:0:.:.	37,66,21,8:1:1:2:0/0:0/1:0.25:0:0:.:.
chr7_ref_v2	996387	.	A	C	.	PASS	IntersectsRepeat=0;RepeatCorrectionApplied=0	SAC:ACF:DF:PD:GT:SGT:SF:SV:SIG:MT:PAC	211,62,0,112:1:1:2:0/0:0/1:0.5:0	136,46,0,39:1:1:2:0/0:0/1:0.5:0:0:.:.	151,38,1,88:1:1:2:0/1:0/0:0.25:0:0:.:.	216,52,0,115:1:1:2:0/0:0/1:0.5:0:0:.:.
chr7_ref_v2	1004428	.	AAT	A	.	PASS	IntersectsRepeat=1;RepeatCorrectionApplied=1	SAC:ACF:DF:PD:GT:SGT:SF:SV:SIG:MT:PAC	85,80,22,12:1:1:2:0/0:0/1:0.125:0	88,57,17,12:1:1:2:0/0:0/1:0.125:0:0:.:.	72,53,13,13:1:1:2:0/0:0/1:0.125:0:0:.:.	62,63,22,8:1:1:2:0/0:0/1:0.125:0:0:.:.
chr7_ref_v2	1010818	.	CT	C	.	PASS	IntersectsRepeat=1;RepeatCorrectionApplied=1	SAC:ACF:DF:PD:GT:SGT:SF:SV:SIG:MT:PAC	118,159,6,16:1:1:2:0/0:./.:.:0	60,90,7,13:1:1:2:0/0:0/1:0.125:0:0:.:.	78,85,3,9:1:1:2:0/0:./.:.:0:0:.:.	98,155,17,25:1:1:2:0/0:0/1:0.125:0:0:.:.
chr7_ref_v2	1011724	.	GT	G	.	PASS	IntersectsRepeat=1;RepeatCorrectionApplied=1	SAC:ACF:DF:PD:GT:SGT:SF:SV:SIG:MT:PAC	100,100,10,14:1:1:2:0/0:./.:.:0	45,42,4,7:1:1:2:0/0:./.:.:0:0:.:.	67,78,11,8:1:1:2:0/0:./.:.:0:0:.:.	96,94,13,17:1:1:2:0/0:./.:.:0:0:.:.
chr7_ref_v2	1043687	.	CAT	C	.	PASS	IntersectsRepeat=1;RepeatCorrectionApplied=1	SAC:ACF:DF:PD:GT:SGT:SF:SV:SIG:MT:PAC	39,62,16,8:1:1:2:0/0:./.:.:0	47,63,16,12:1:1:2:0/0:./.:.:0:0:.:.	37,39,3,6:1:1:2:0/0:./.:.:0:0:.:.	47,65,8,10:1:1:2:0/0:./.:.:0:0:.:.
chr7_ref_v2	1048560	.	GA	G	.	PASS	IntersectsRepeat=1;RepeatCorrectionApplied=1	SAC:ACF:DF:PD:GT:SGT:SF:SV:SIG:MT:PAC	96,127,9,21:1:1:2:0/0:./.:.:0	85,95,3,8:1:1:2:0/0:./.:.:0:0:.:.	65,98,9,15:1:1:2:0/0:./.:.:0:0:.:.	92,151,9,15:1:1:2:0/0:./.:.:0:0:.:.
chr7_ref_v2	1083988	.	T	G	.	ExcRegion	IntersectsRepeat=0;RepeatCorrectionApplied=0	SAC:ACF:DF:PD:GT:SGT:SF:SV:SIG:MT:PAC	47,266,96,0:1:1:2:./.:./.:.:0	9,79,11,0:1:1:2:./.:./.:.:0:0:.:.	39,211,72,0:1:1:2:./.:./.:.:0:0:.:.	58,252,90,0:1:1:2:./.:./.:.:0:0:.:.
chr7_ref_v2	1084094	.	T	G	.	ExcRegion	IntersectsRepeat=0;RepeatCorrectionApplied=0	SAC:ACF:DF:PD:GT:SGT:SF:SV:SIG:MT:PAC	50,289,68,0:1:1:2:./.:./.:.:0	37,99,26,0:1:1:2:./.:./.:.:0:0:.:.	36,224,72,0:1:1:2:./.:./.:.:0:0:.:.	85,319,81,0:1:1:2:./.:./.:.:0:0:.:.
chr8_ref_v2	2293	.	GCCCCC	G	.	ExcRegion	IntersectsRepeat=1;RepeatCorrectionApplied=1	SAC:ACF:DF:PD:GT:SGT:SF:SV:SIG:MT:PAC	3,7,0,0:1:1:2:./.:./.:.:0	5,0,0,0:0:1:2:./.:./.:.:0:0:.:.	5,3,0,0:1:1:2:./.:./.:.:0:0:.:.	5,7,3,0:1:1:2:./.:./.:.:0:0:.:.
chr8_ref_v2	2299	.	C	G	.	ExcRegion	IntersectsRepeat=1;RepeatCorrectionApplied=0	SAC:ACF:DF:PD:GT:SGT:SF:SV:SIG:MT:PAC	3,7,0,0:1:1:2:./.:./.:.:0	5,0,0,0:0:1:2:./.:./.:.:0:0:.:.	5,2,0,0:1:1:2:./.:./.:.:0:0:.:.	5,5,3,0:1:1:2:./.:./.:.:0:0:.:.
chr8_ref_v2	2594	.	C	A	.	ExcRegion	IntersectsRepeat=0;RepeatCorrectionApplied=0	SAC:ACF:DF:PD:GT:SGT:SF:SV:SIG:MT:PAC	0,2,0,1:1:1:2:./.:./.:.:0	0,2,0,0:0:1:2:./.:./.:.:0:0:.:.	0,0,0,1:0:1:2:./.:./.:.:0:0:.:.	1,2,0,0:1:1:2:./.:./.:.:0:0:.:.
chr8_ref_v2	2944	.	C	A	.	ExcRegion	IntersectsRepeat=0;RepeatCorrectionApplied=0	SAC:ACF:DF:PD:GT:SGT:SF:SV:SIG:MT:PAC	0,0,0,0:0:1:2:./.:./.:.:0	0,0,1,0:0:1:2:./.:./.:.:0:0:.:.	0,0,0,0:0:1:2:./.:./.:.:0:0:.:.	0,0,0,0:0:1:2:./.:./.:.:0:0:.:.
chr8_ref_v2	5643	.	T	C	.	PASS	IntersectsRepeat=1;RepeatCorrectionApplied=0	SAC:ACF:DF:PD:GT:SGT:SF:SV:SIG:MT:PAC	229,68,15,0:1:1:2:0/0:0/1:0.125:0	65,18,8,0:1:1:2:0/0:0/1:0.25:0:0:.:.	167,60,8,0:1:1:2:0/0:0/1:0.125:0:0:.:.	202,63,13,0:1:1:2:0/0:0/1:0.125:0:0:.:.
chr8_ref_v2	5646	.	T	C	.	PASS	IntersectsRepeat=0;RepeatCorrectionApplied=0	SAC:ACF:DF:PD:GT:SGT:SF:SV:SIG:MT:PAC	239,78,15,0:1:1:2:0/0:0/1:0.125:0	69,19,8,0:1:1:2:0/0:0/1:0.25:0:0:.:.	169,66,8,0:1:1:2:0/0:0/1:0.125:0:0:.:.	208,64,13,0:1:1:2:0/0:0/1:0.125:0:0:.:.
chr8_ref_v2	41944	.	G	T	.	PASS	IntersectsRepeat=0;RepeatCorrectionApplied=0	SAC:ACF:DF:PD:GT:SGT:SF:SV:SIG:MT:PAC	252,240,36,40:1:1:2:0/0:0/1:0.25:1	74,66,65,71:1:1:2:0/1:./.:.:0:1:g.41944G>T:0	239,209,0,0:1:1:2:0/0:./.:.:0:1:.:	315,275,0,0:1:1:2:0/0:./.:.:0:1:.:
chr8_ref_v2	63928	.	C	CT	.	PASS	IntersectsRepeat=1;RepeatCorrectionApplied=1	SAC:ACF:DF:PD:GT:SGT:SF:SV:SIG:MT:PAC	95,136,7,7:1:1:2:0/0:./.:.:0	44,53,9,7:1:1:2:0/0:0/1:0.25:0:0:.:.	79,63,11,7:1:1:2:0/0:0/1:0.125:0:0:.:.	115,105,21,3:1:1:2:0/0:0/1:0.125:0:0:.:.
chr8_ref_v2	71908	.	CT	C	.	PASS	IntersectsRepeat=1;RepeatCorrectionApplied=1	SAC:ACF:DF:PD:GT:SGT:SF:SV:SIG:MT:PAC	112,95,17,16:1:1:2:0/0:./.:.:0	71,71,18,7:1:1:2:0/0:./.:.:0:0:.:.	80,88,13,13:1:1:2:0/0:./.:.:0:0:.:.	109,113,17,17:1:1:2:0/0:./.:.:0:0:.:.
chr8_ref_v2	75978	.	AAT	A	.	PASS	IntersectsRepeat=1;RepeatCorrectionApplied=1	SAC:ACF:DF:PD:GT:SGT:SF:SV:SIG:MT:PAC	56,36,11,5:1:1:2:0/0:./.:.:0	52,54,14,15:1:1:2:0/0:0/1:0.125:0:0:.:.	37,34,8,7:1:1:2:0/0:./.:.:0:0:.:.	50,44,8,7:1:1:2:0/0:./.:.:0:0:.:.
chr8_ref_v2	81860	.	C	CAAAA	.	PASS	IntersectsRepeat=1;RepeatCorrectionApplied=1	SAC:ACF:DF:PD:GT:SGT:SF:SV:SIG:MT:PAC	59,2,0,19:1:1:2:0/0:0/1:0.5:0	32,1,0,12:1:1:2:0/0:0/1:0.5:0:0:.:.	42,0,0,8:1:1:2:0/0:0/1:0.25:0:0:.:.	72,2,1,21:1:1:2:0/0:0/1:0.5:0:0:.:.
chr8_ref_v2	81883	.	G	A	.	PASS	IntersectsRepeat=1;RepeatCorrectionApplied=0	SAC:ACF:DF:PD:GT:SGT:SF:SV:SIG:MT:PAC	42,179,64,6:1:1:2:0/0:0/1:0.5:0	10,131,33,3:1:1:2:0/0:0/1:0.5:0:0:.:.	27,131,47,10:1:1:2:0/0:0/1:0.5:0:0:.:.	44,173,70,9:1:1:2:0/0:0/1:0.5:0:0:.:.
chr8_ref_v2	81888	.	G	A	.	PASS	IntersectsRepeat=1;RepeatCorrectionApplied=0	SAC:ACF:DF:PD:GT:SGT:SF:SV:SIG:MT:PAC	65,179,53,6:1:1:2:0/0:0/1:0.5:0	20,123,27,3:1:1:2:0/0:0/1:0.25:0:0:.:.	45,126,39,10:1:1:2:0/0:0/1:0.5:1:0:.:.	60,176,63,9:1:1:2:0/0:0/1:0.5:0:0:.:.
chr8_ref_v2	83097	.	T	G	.	PASS	IntersectsRepeat=0;RepeatCorrectionApplied=0	SAC:ACF:DF:PD:GT:SGT:SF:SV:SIG:MT:PAC	35,218,64,0:1:1:2:0/0:0/1:0.5:0	37,118,16,0:1:1:2:0/0:0/1:0.25:0:0:.:.	32,158,51,0:1:1:2:0/0:0/1:0.5:0:0:.:.	43,237,61,0:1:1:2:0/0:0/1:0.5:0:0:.:.
chr8_ref_v2	100505	.	AT	A	.	PASS	IntersectsRepeat=1;RepeatCorrectionApplied=1	SAC:ACF:DF:PD:GT:SGT:SF:SV:SIG:MT:PAC	118,65,10,10:1:1:2:0/0:./.:.:0	84,43,7,8:1:1:2:0/0:./.:.:0:0:.:.	76,61,6,10:1:1:2:0/0:./.:.:0:0:.:.	113,67,5,2:1:1:2:0/0:./.:.:0:0:.:.
chr8_ref_v2	111530	.	CTA	C	.	PASS	IntersectsRepeat=1;RepeatCorrectionApplied=1	SAC:ACF:DF:PD:GT:SGT:SF:SV:SIG:MT:PAC	38,48,17,13:1:1:2:0/0:0/1:0.25:0	48,71,7,13:1:1:2:0/0:./.:.:0:0:.:.	33,38,10,5:1:1:2:0/0:./.:.:0:0:.:.	62,52,11,11:1:1:2:0/0:./.:.:0:0:.:.
chr8_ref_v2	115529	.	A	G	.	PASS	IntersectsRepeat=1;RepeatCorrectionApplied=0	SAC:ACF:DF:PD:GT:SGT:SF:SV:SIG:MT:PAC	218,211,0,0:1:1:2:0/0:./.:.:0	122,138,0,0:1:1:2:0/0:./.:.:0:0:.:.	79,81,66,85:1:1:2:0/1:./.:.:0:1:g.115529A>G:0	195,238,1,0:1:1:2:0/0:./.:.:0:0:.:.
chr8_ref_v2	125832	.	G	GA	.	PASS	IntersectsRepeat=1;RepeatCorrectionApplied=1	SAC:ACF:DF:PD:GT:SGT:SF:SV:SIG:MT:PAC	9,10,13,25:1:1:2:0/1:1/1:0.5:0	6,9,16,16:1:1:2:1/1:0/1:0.25:0:0:.:.	7,3,11,15:1:1:2:1/1:0/1:0.25:0:0:.:.	16,9,6,21:1:1:2:0/1:1/1:0.125:0:0:.:.
chr8_ref_v2	126150	.	GT	G	.	PASS	IntersectsRepeat=1;RepeatCorrectionApplied=1	SAC:ACF:DF:PD:GT:SGT:SF:SV:SIG:MT:PAC	130,126,14,7:1:1:2:0/0:./.:.:0	55,56,17,5:1:1:2:0/0:0/1:0.125:0:0:.:.	131,89,8,7:1:1:2:0/0:./.:.:0:0:.:.	148,120,19,13:1:1:2:0/0:0/1:0.125:0:0:.:.
chr8_ref_v2	145792	.	T	C	.	PASS	IntersectsRepeat=1;RepeatCorrectionApplied=0	SAC:ACF:DF:PD:GT:SGT:SF:SV:SIG:MT:PAC	265,232,0,0:1:1:2:0/0:./.:.:0	126,94,0,0:1:1:2:0/0:./.:.:0:0:.:.	171,121,47,48:1:1:2:0/0:0/1:0.5:1:1:.:	281,247,0,0:1:1:2:0/0:./.:.:0:0:.:.
chr8_ref_v2	159794	.	T	G	.	PASS	IntersectsRepeat=1;RepeatCorrectionApplied=0	SAC:ACF:DF:PD:GT:SGT:SF:SV:SIG:MT:PAC	38,226,84,0:1:1:2:0/0:0/1:0.5:0	19,105,30,0:1:1:2:0/0:0/1:0.5:0:0:.:.	34,170,87,0:1:1:2:0/0:0/1:0.5:0:0:.:.	51,249,103,0:1:1:2:0/0:0/1:0.5:0:0:.:.
chr8_ref_v2	167627	.	CAT	C	.	PASS	IntersectsRepeat=1;RepeatCorrectionApplied=1	SAC:ACF:DF:PD:GT:SGT:SF:SV:SIG:MT:PAC	74,50,10,3:1:1:2:0/0:0/1:0.125:0	62,72,8,10:1:1:2:0/0:0/1:0.125:0:0:.:.	56,34,3,4:1:1:2:0/0:./.:.:0:0:.:.	69,55,6,4:1:1:2:0/0:./.:.:0:0:.:.
chr8_ref_v2	176845	.	TA	T	.	PASS	IntersectsRepeat=1;RepeatCorrectionApplied=1	SAC:ACF:DF:PD:GT:SGT:SF:SV:SIG:MT:PAC	45,65,21,12:1:1:2:0/0:0/1:0.125:0	30,37,13,9:1:1:2:0/0:0/1:0.125:0:0:.:.	27,55,7,16:1:1:2:0/0:0/1:0.125:0:0:.:.	50,68,10,20:1:1:2:0/0:0/1:0.125:0:0:.:.
chr8_ref_v2	187029	.	G	GAA	.	PASS	IntersectsRepeat=1;RepeatCorrectionApplied=1	SAC:ACF:DF:PD:GT:SGT:SF:SV:SIG:MT:PAC	5,1,7,17:1:1:2:0/1:1/1:0.5:0	0,2,15,22:1:1:2:1/1:0/1:0.125:0:0:.:.	0,1,6,18:1:1:2:1/1:0/1:0.125:0:0:.:.	3,1,5,18:1:1:2:1/1:0/1:0.25:0:0:.:.
chr8_ref_v2	212265	.	CTTTTTTT	C	.	PASS	IntersectsRepeat=1;RepeatCorrectionApplied=1	SAC:ACF:DF:PD:GT:SGT:SF:SV:SIG:MT:PAC	0,0,28,134:1:1:2:1/1:./.:.:0	0,1,13,92:1:1:2:1/1:./.:.:0:0:.:.	0,0,20,106:1:1:2:1/1:./.:.:0:0:.:.	0,0,21,131:1:1:2:1/1:./.:.:0:0:.:.
chr8_ref_v2	214224	.	T	G	.	PASS	IntersectsRepeat=0;RepeatCorrectionApplied=0	SAC:ACF:DF:PD:GT:SGT:SF:SV:SIG:MT:PAC	612,29,210,0:1:1:2:0/0:0/1:0.5:0	457,7,79,0:1:1:2:0/0:0/1:0.25:0:0:.:.	459,27,175,0:1:1:2:0/0:0/1:0.5:0:0:.:.	686,17,233,0:1:1:2:0/0:0/1:0.5:0:0:.:.
chr8_ref_v2	214237	.	T	G	.	PASS	IntersectsRepeat=1;RepeatCorrectionApplied=0	SAC:ACF:DF:PD:GT:SGT:SF:SV:SIG:MT:PAC	474,58,175,0:1:1:2:0/0:0/1:0.5:0	364,24,84,0:1:1:2:0/0:0/1:0.5:0:0:.:.	344,43,165,0:1:1:2:0/0:0/1:0.5:0:0:.:.	526,57,223,0:1:1:2:0/0:0/1:0.5:0:0:.:.
chr8_ref_v2	214251	.	T	G	.	PASS	IntersectsRepeat=0;RepeatCorrectionApplied=0	SAC:ACF:DF:PD:GT:SGT:SF:SV:SIG:MT:PAC	196,94,219,0:1:1:2:0/1:0/0:0.125:0	199,44,110,0:1:1:2:0/1:0/0:0.25:0:0:.:.	149,61,193,0:1:1:2:0/1:./.:.:0:0:.:.	212,101,316,2:1:1:2:0/1:./.:.:0:0:.:.
chr8_ref_v2	214263	.	C	CT	.	PASS	IntersectsRepeat=1;RepeatCorrectionApplied=1	SAC:ACF:DF:PD:GT:SGT:SF:SV:SIG:MT:PAC	68,106,9,11:1:1:2:0/0:./.:.:0	53,79,12,15:1:1:2:0/0:0/1:0.25:0:0:.:.	70,77,15,22:1:1:2:0/0:0/1:0.25:0:0:.:.	104,138,17,19:1:1:2:0/0:0/1:0.125:0:0:.:.
chr8_ref_v2	216130	.	C	T	.	PASS	IntersectsRepeat=1;RepeatCorrectionApplied=0	SAC:ACF:DF:PD:GT:SGT:SF:SV:SIG:MT:PAC	0,0,112,0:0:1:2:1/1:./.:.:0	0,0,58,0:0:1:2:1/1:./.:.:0:0:.:.	0,0,80,0:0:1:2:1/1:./.:.:0:0:.:.	0,0,85,0:0:1:2:1/1:./.:.:0:0:.:.
chr8_ref_v2	227809	.	C	T	.	PASS	IntersectsRepeat=0;RepeatCorrectionApplied=0	SAC:ACF:DF:PD:GT:SGT:SF:SV:SIG:MT:PAC	183,234,0,0:1:1:2:0/0:./.:.:0	114,118,0,1:1:1:2:0/0:./.:.:0:0:.:.	83,102,84,87:1:1:2:0/1:./.:.:0:1:g.227809C>T:0	240,276,0,0:1:1:2:0/0:./.:.:0:0:.:.
chr8_ref_v2	229207	.	GA	G	.	PASS	IntersectsRepeat=1;RepeatCorrectionApplied=1	SAC:ACF:DF:PD:GT:SGT:SF:SV:SIG:MT:PAC	30,44,0,22:1:1:2:0/0:0/1:0.125:0	25,29,1,11:1:1:2:0/0:./.:.:0:0:.:.	25,31,0,14:1:1:2:0/0:0/1:0.125:0:0:.:.	30,29,0,16:1:1:2:0/0:0/1:0.125:0:0:.:.
chr8_ref_v2	233322	.	GA	G	.	PASS	IntersectsRepeat=1;RepeatCorrectionApplied=1	SAC:ACF:DF:PD:GT:SGT:SF:SV:SIG:MT:PAC	84,124,14,17:1:1:2:0/0:0/1:0.125:0	68,73,7,10:1:1:2:0/0:./.:.:0:0:.:.	56,91,7,8:1:1:2:0/0:./.:.:0:0:.:.	100,155,7,14:1:1:2:0/0:./.:.:0:0:.:.
chr8_ref_v2	234761	.	AT	A	.	PASS	IntersectsRepeat=1;RepeatCorrectionApplied=1	SAC:ACF:DF:PD:GT:SGT:SF:SV:SIG:MT:PAC	91,104,9,24:1:1:2:0/0:./.:.:0	49,54,9,9:1:1:2:0/0:./.:.:0:0:.:.	62,57,7,16:1:1:2:0/0:0/1:0.125:0:0:.:.	91,111,10,21:1:1:2:0/0:./.:.:0:0:.:.
chr8_ref_v2	236965	.	T	TA	.	PASS	IntersectsRepeat=1;RepeatCorrectionApplied=1	SAC:ACF:DF:PD:GT:SGT:SF:SV:SIG:MT:PAC	10,6,10,6:1:1:2:0/1:1/1:0.125:0	11,23,10,4:1:1:2:0/1:0/0:0.5:0:0:.:.	6,7,9,2:1:1:2:0/1:./.:.:0:0:.:.	6,10,4,2:1:1:2:0/1:0/0:0.5:0:0:.:.
chr8_ref_v2	237743	.	CT	C	.	PASS	IntersectsRepeat=1;RepeatCorrectionApplied=1	SAC:ACF:DF:PD:GT:SGT:SF:SV:SIG:MT:PAC	74,52,11,10:1:1:2:0/0:./.:.:0	49,29,6,4:1:1:2:0/0:./.:.:0:0:.:.	39,54,8,5:1:1:2:0/0:./.:.:0:0:.:.	56,65,10,12:1:1:2:0/0:./.:.:0:0:.:.
chr8_ref_v2	247175	.	C	G	.	PASS	IntersectsRepeat=1;RepeatCorrectionApplied=0	SAC:ACF:DF:PD:GT:SGT:SF:SV:SIG:MT:PAC	228,27,0,44:1:1:2:0/0:0/1:0.25:0	88,18,0,3:1:1:2:0/0:0/1:0.125:0:0:.:.	152,23,0,32:1:1:2:0/0:0/1:0.25:0:0:.:.	201,30,0,37:1:1:2:0/0:0/1:0.25:0:0:.:.
chr8_ref_v2	282577	.	CT	C	.	PASS	IntersectsRepeat=1;RepeatCorrectionApplied=1	SAC:ACF:DF:PD:GT:SGT:SF:SV:SIG:MT:PAC	55,109,6,14:1:1:2:0/0:0/1:0.125:0	40,63,5,12:1:1:2:0/0:0/1:0.125:0:0:.:.	33,64,4,8:1:1:2:0/0:0/1:0.125:0:0:.:.	63,92,7,6:1:1:2:0/0:./.:.:0:0:.:.
chr8_ref_v2	300691	.	G	T	.	PASS	IntersectsRepeat=0;RepeatCorrectionApplied=0	SAC:ACF:DF:PD:GT:SGT:SF:SV:SIG:MT:PAC	24,205,60,0:1:1:2:0/0:0/1:0.5:0	20,96,10,0:1:1:2:0/0:0/1:0.125:0:0:.:.	15,147,36,0:1:1:2:0/0:0/1:0.5:0:0:.:.	29,196,77,0:1:1:2:0/0:0/1:0.5:0:0:.:.
chr8_ref_v2	317572	.	T	G	.	PASS	IntersectsRepeat=1;RepeatCorrectionApplied=0	SAC:ACF:DF:PD:GT:SGT:SF:SV:SIG:MT:PAC	34,189,52,0:1:1:2:0/0:0/1:0.5:0	16,93,27,0:1:1:2:0/0:0/1:0.5:0:0:.:.	32,137,38,0:1:1:2:0/0:0/1:0.5:0:0:.:.	24,177,59,0:1:1:2:0/0:0/1:0.5:0:0:.:.
chr8_ref_v2	340066	.	TTA	T,TTATA	.	PASS	IntersectsRepeat=1;RepeatCorrectionApplied=1	SAC:ACF:DF:PD:GT:SGT:SF:SV:SIG:MT:PAC	26,19,8,14,0,3:1:1:2:0/0:0/1:0.25:0	25,23,20,11,4,3:1:1:2:0/0:0/1:0.5:0:0:.:.	15,22,5,5,1,2:1:1:2:0/0:./.:.:0:0:.:.	17,24,3,5,16,15:1:1:2:0/2:0/0:0.125:0:1:.:.
chr8_ref_v2	340356	.	G	T	.	PASS	IntersectsRepeat=0;RepeatCorrectionApplied=0	SAC:ACF:DF:PD:GT:SGT:SF:SV:SIG:MT:PAC	14,214,40,1:1:1:2:0/0:0/1:0.25:0	22,102,20,0:1:1:2:0/0:0/1:0.25:0:0:.:.	11,160,25,0:1:1:2:0/0:0/1:0.25:0:0:.:.	25,186,40,1:1:1:2:0/0:0/1:0.25:0:0:.:.
chr8_ref_v2	361693	.	T	C	.	PASS	IntersectsRepeat=1;RepeatCorrectionApplied=0	SAC:ACF:DF:PD:GT:SGT:SF:SV:SIG:MT:PAC	150,37,0,39:1:1:2:0/0:0/1:0.25:0	91,13,0,16:1:1:2:0/0:0/1:0.25:0:0:.:.	110,28,0,33:1:1:2:0/0:0/1:0.5:0:0:.:.	163,39,0,46:1:1:2:0/0:0/1:0.5:0:0:.:.
chr8_ref_v2	370551	.	AAT	A	.	PASS	IntersectsRepeat=1;RepeatCorrectionApplied=1	SAC:ACF:DF:PD:GT:SGT:SF:SV:SIG:MT:PAC	54,70,12,8:1:1:2:0/0:./.:.:0	74,62,8,16:1:1:2:0/0:./.:.:0:0:.:.	52,48,10,8:1:1:2:0/0:./.:.:0:0:.:.	61,55,6,7:1:1:2:0/0:./.:.:0:0:.:.
chr8_ref_v2	383962	.	T	G	.	PASS	IntersectsRepeat=0;RepeatCorrectionApplied=0	SAC:ACF:DF:PD:GT:SGT:SF:SV:SIG:MT:PAC	28,145,21,0:1:1:2:0/0:0/1:0.25:0	11,82,8,0:1:1:2:0/0:0/1:0.125:0:0:.:.	19,94,20,0:1:1:2:0/0:0/1:0.25:0:0:.:.	23,173,27,0:1:1:2:0/0:0/1:0.25:0:0:.:.
chr8_ref_v2	384617	.	G	T	.	PASS	IntersectsRepeat=1;RepeatCorrectionApplied=0	SAC:ACF:DF:PD:GT:SGT:SF:SV:SIG:MT:PAC	25,188,88,0:1:1:2:0/0:0/1:0.5:0	18,94,14,0:1:1:2:0/0:0/1:0.25:0:0:.:.	16,103,63,0:1:1:2:0/1:0/0:0.25:0:0:.:.	31,201,85,0:1:1:2:0/0:0/1:0.5:0:0:.:.
chr8_ref_v2	387098	.	AT	A	.	PASS	IntersectsRepeat=1;RepeatCorrectionApplied=1	SAC:ACF:DF:PD:GT:SGT:SF:SV:SIG:MT:PAC	62,63,12,39:1:1:2:0/0:0/1:0.25:0	33,37,16,17:1:1:2:0/0:0/1:0.25:0:0:.:.	49,48,14,34:1:1:2:0/0:0/1:0.5:0:0:.:.	56,66,11,32:1:1:2:0/0:0/1:0.25:0:0:.:.
chr8_ref_v2	396953	.	GA	G	.	PASS	IntersectsRepeat=1;RepeatCorrectionApplied=1	SAC:ACF:DF:PD:GT:SGT:SF:SV:SIG:MT:PAC	39,43,33,17:1:1:2:0/0:0/1:0.5:0	19,15,23,9:1:1:2:0/1:0/0:0.25:0:0:.:.	24,30,30,17:1:1:2:0/1:0/0:0.25:0:0:.:.	26,42,32,20:1:1:2:0/1:0/0:0.25:0:0:.:.
chr8_ref_v2	457429	.	A	C	.	PASS	IntersectsRepeat=1;RepeatCorrectionApplied=0	SAC:ACF:DF:PD:GT:SGT:SF:SV:SIG:MT:PAC	257,22,0,83:1:1:2:0/0:0/1:0.5:0	97,10,0,13:1:1:2:0/0:0/1:0.25:0:0:.:.	210,23,0,79:1:1:2:0/0:0/1:0.5:0:0:.:.	296,40,0,104:1:1:2:0/0:0/1:0.5:0:0:.:.
chr8_ref_v2	465811	.	C	CTA	.	PASS	IntersectsRepeat=1;RepeatCorrectionApplied=1	SAC:ACF:DF:PD:GT:SGT:SF:SV:SIG:MT:PAC	12,10,0,3:1:1:2:0/0:0/1:0.25:0	15,10,0,3:1:1:2:0/0:0/1:0.125:0:0:.:.	8,5,0,0:1:1:2:./.:./.:.:0:0:.:.	9,14,1,0:1:1:2:0/0:./.:.:0:0:.:.
chr8_ref_v2	469169	.	T	G	.	PASS	IntersectsRepeat=0;RepeatCorrectionApplied=0	SAC:ACF:DF:PD:GT:SGT:SF:SV:SIG:MT:PAC	229,207,0,0:1:1:2:0/0:./.:.:0	157,137,0,1:1:1:2:0/0:./.:.:0:0:.:.	78,84,94,86:1:1:2:0/1:./.:.:0:1:g.469169T>G:0	261,217,0,0:1:1:2:0/0:./.:.:0:0:.:.
chr8_ref_v2	475558	.	C	CA	.	PASS	IntersectsRepeat=1;RepeatCorrectionApplied=1	SAC:ACF:DF:PD:GT:SGT:SF:SV:SIG:MT:PAC	0,0,0,0:0:0:2:./.:./.:.:0	34,26,2,3:1:1:2:0/0:./.:.:0:0:.:.	34,9,2,3:1:1:2:0/0:./.:.:0:0:.:.	49,27,2,12:1:1:2:0/0:0/1:0.125:0:0:.:.
chr8_ref_v2	475940	.	TTATA	T,TTA	.	PASS	IntersectsRepeat=1;RepeatCorrectionApplied=1	SAC:ACF:DF:PD:GT:SGT:SF:SV:SIG:MT:PAC	5,3,10,7,50,52:1:1:2:2/2:0/2:0.125:0	1,5,13,13,65,63:1:1:2:2/2:1/2:0.125:0:0:.:.	1,1,5,3,40,48:1:1:2:2/2:./.:.:0:0:.:.	0,3,8,9,44,62:1:1:2:2/2:1/2:0.125:0:0:.:.
chr8_ref_v2	497172	.	G	C	.	PASS	IntersectsRepeat=1;RepeatCorrectionApplied=0	SAC:ACF:DF:PD:GT:SGT:SF:SV:SIG:MT:PAC	23,263,65,0:1:1:2:0/0:0/1:0.5:0	16,122,11,0:1:1:2:0/0:0/1:0.125:0:0:.:.	16,204,37,0:1:1:2:0/0:0/1:0.25:0:0:.:.	25,230,46,0:1:1:2:0/0:0/1:0.25:0:0:.:.
chr8_ref_v2	512220	.	GA	G	.	PASS	IntersectsRepeat=1;RepeatCorrectionApplied=1	SAC:ACF:DF:PD:GT:SGT:SF:SV:SIG:MT:PAC	99,111,22,15:1:1:2:0/0:./.:.:0	48,63,16,19:1:1:2:0/0:0/1:0.125:0:0:.:.	64,74,12,13:1:1:2:0/0:./.:.:0:0:.:.	65,96,40,11:1:1:2:0/0:0/1:0.25:0:0:.:.
chr8_ref_v2	514838	.	CTA	C	.	PASS	IntersectsRepeat=1;RepeatCorrectionApplied=1	SAC:ACF:DF:PD:GT:SGT:SF:SV:SIG:MT:PAC	46,40,12,10:1:1:2:0/0:./.:.:0	55,62,22,17:1:1:2:0/0:0/1:0.125:0:0:.:.	23,34,5,8:1:1:2:0/0:./.:.:0:0:.:.	46,55,10,5:1:1:2:0/0:./.:.:0:0:.:.
chr8_ref_v2	526396	.	A	C	.	ExcRegion	IntersectsRepeat=1;RepeatCorrectionApplied=0	SAC:ACF:DF:PD:GT:SGT:SF:SV:SIG:MT:PAC	0,0,0,9:0:1:2:./.:./.:.:0	0,0,0,6:0:1:2:./.:./.:.:0:0:.:.	0,0,0,9:0:1:2:./.:./.:.:0:0:.:.	0,0,0,13:0:1:2:./.:./.:.:0:0:.:.
chr8_ref_v2	527131	.	T	C	.	ExcRegion	IntersectsRepeat=0;RepeatCorrectionApplied=0	SAC:ACF:DF:PD:GT:SGT:SF:SV:SIG:MT:PAC	0,0,1,0:0:1:2:./.:./.:.:0	0,0,0,0:0:1:2:./.:./.:.:0:0:.:.	0,0,0,2:0:1:2:./.:./.:.:0:0:.:.	1,0,0,0:0:1:2:./.:./.:.:0:0:.:.
chr8_ref_v2	528061	.	G	A	.	ExcRegion	IntersectsRepeat=0;RepeatCorrectionApplied=0	SAC:ACF:DF:PD:GT:SGT:SF:SV:SIG:MT:PAC	0,0,3,11:1:1:2:./.:./.:.:0	0,0,4,3:1:1:2:./.:./.:.:0:0:.:.	3,1,1,15:1:1:2:./.:./.:.:0:0:.:.	6,6,1,17:1:1:2:./.:./.:.:0:0:.:.
chr8_ref_v2	531278	.	A	G	.	PASS	IntersectsRepeat=1;RepeatCorrectionApplied=0	SAC:ACF:DF:PD:GT:SGT:SF:SV:SIG:MT:PAC	0,2,27,118:1:1:2:1/1:./.:.:0	1,3,23,55:1:1:2:1/1:0/1:0.125:0:0:.:.	0,2,36,106:1:1:2:1/1:./.:.:0:0:.:.	3,1,43,128:1:1:2:1/1:./.:.:0:0:.:.
chr8_ref_v2	538500	.	T	G	.	PASS	IntersectsRepeat=0;RepeatCorrectionApplied=0	SAC:ACF:DF:PD:GT:SGT:SF:SV:SIG:MT:PAC	0,0,0,0:0:1:2:./.:./.:.:0	0,0,1,0:0:1:2:./.:./.:.:0:0:.:.	0,0,0,0:0:1:2:./.:./.:.:0:0:.:.	0,0,0,0:0:1:2:./.:./.:.:0:0:.:.
chr8_ref_v2	543528	.	T	G	.	PASS	IntersectsRepeat=0;RepeatCorrectionApplied=0	SAC:ACF:DF:PD:GT:SGT:SF:SV:SIG:MT:PAC	141,0,38,0:1:1:2:0/0:0/1:0.5:0	98,0,14,0:1:1:2:0/0:0/1:0.25:0:0:.:.	98,0,35,0:1:1:2:0/0:0/1:0.5:0:0:.:.	97,0,37,0:1:1:2:0/0:0/1:0.5:0:0:.:.
chr8_ref_v2	544366	.	G	A	.	ExcRegion	IntersectsRepeat=0;RepeatCorrectionApplied=0	SAC:ACF:DF:PD:GT:SGT:SF:SV:SIG:MT:PAC	0,0,0,0:0:1:2:./.:./.:.:0	0,0,0,1:0:1:2:./.:./.:.:0:0:.:.	0,0,0,0:0:1:2:./.:./.:.:0:0:.:.	0,0,1,0:0:1:2:./.:./.:.:0:0:.:.
chr8_ref_v2	544411	.	A	G	.	ExcRegion	IntersectsRepeat=0;RepeatCorrectionApplied=0	SAC:ACF:DF:PD:GT:SGT:SF:SV:SIG:MT:PAC	0,0,0,0:0:1:2:./.:./.:.:0	0,0,0,1:0:1:2:./.:./.:.:0:0:.:.	0,0,0,0:0:1:2:./.:./.:.:0:0:.:.	0,0,1,1:1:1:2:./.:./.:.:0:0:.:.
chr8_ref_v2	544440	.	C	T	.	ExcRegion	IntersectsRepeat=0;RepeatCorrectionApplied=0	SAC:ACF:DF:PD:GT:SGT:SF:SV:SIG:MT:PAC	0,0,0,0:0:1:2:./.:./.:.:0	0,0,0,1:0:1:2:./.:./.:.:0:0:.:.	0,0,0,0:0:1:2:./.:./.:.:0:0:.:.	0,0,1,1:1:1:2:./.:./.:.:0:0:.:.
chr8_ref_v2	545892	.	C	T	.	ExcRegion	IntersectsRepeat=0;RepeatCorrectionApplied=0	SAC:ACF:DF:PD:GT:SGT:SF:SV:SIG:MT:PAC	0,0,0,0:0:1:2:./.:./.:.:0	0,0,0,1:0:1:2:./.:./.:.:0:0:.:.	0,0,0,0:0:1:2:./.:./.:.:0:0:.:.	0,0,0,0:0:1:2:./.:./.:.:0:0:.:.
chr8_ref_v2	545910	.	C	A	.	ExcRegion	IntersectsRepeat=1;RepeatCorrectionApplied=0	SAC:ACF:DF:PD:GT:SGT:SF:SV:SIG:MT:PAC	0,0,0,0:0:1:2:./.:./.:.:0	0,0,0,1:0:1:2:./.:./.:.:0:0:.:.	0,0,0,0:0:1:2:./.:./.:.:0:0:.:.	0,0,0,0:0:1:2:./.:./.:.:0:0:.:.
chr8_ref_v2	545911	.	G	T	.	ExcRegion	IntersectsRepeat=1;RepeatCorrectionApplied=0	SAC:ACF:DF:PD:GT:SGT:SF:SV:SIG:MT:PAC	0,0,0,0:0:1:2:./.:./.:.:0	0,0,0,1:0:1:2:./.:./.:.:0:0:.:.	0,0,0,0:0:1:2:./.:./.:.:0:0:.:.	0,0,0,0:0:1:2:./.:./.:.:0:0:.:.
chr8_ref_v2	545916	.	G	A	.	ExcRegion	IntersectsRepeat=1;RepeatCorrectionApplied=0	SAC:ACF:DF:PD:GT:SGT:SF:SV:SIG:MT:PAC	0,0,0,0:0:1:2:./.:./.:.:0	0,0,0,1:0:1:2:./.:./.:.:0:0:.:.	0,0,0,0:0:1:2:./.:./.:.:0:0:.:.	0,0,0,0:0:1:2:./.:./.:.:0:0:.:.
chr8_ref_v2	545919	.	G	C	.	ExcRegion	IntersectsRepeat=1;RepeatCorrectionApplied=0	SAC:ACF:DF:PD:GT:SGT:SF:SV:SIG:MT:PAC	0,0,0,0:0:1:2:./.:./.:.:0	0,0,0,1:0:1:2:./.:./.:.:0:0:.:.	0,0,0,0:0:1:2:./.:./.:.:0:0:.:.	0,0,0,0:0:1:2:./.:./.:.:0:0:.:.
chr8_ref_v2	553372	.	G	A	.	PASS	IntersectsRepeat=0;RepeatCorrectionApplied=0	SAC:ACF:DF:PD:GT:SGT:SF:SV:SIG:MT:PAC	208,0,76,0:1:1:2:0/0:0/1:0.5:0	101,0,62,0:1:1:2:0/1:0/0:0.25:0:0:.:.	136,0,32,0:1:1:2:0/0:0/1:0.5:0:0:.:.	166,0,51,0:1:1:2:0/0:0/1:0.5:0:0:.:.
chr8_ref_v2	553549	.	T	A	.	PASS	IntersectsRepeat=1;RepeatCorrectionApplied=0	SAC:ACF:DF:PD:GT:SGT:SF:SV:SIG:MT:PAC	285,230,300,78:1:1:2:0/1:0/0:0.125:0	143,107,170,48:1:1:2:0/1:0/0:0.125:0:0:.:.	221,171,194,44:1:1:2:0/1:0/0:0.25:0:0:.:.	248,249,260,94:1:1:2:0/1:0/0:0.125:0:0:.:.
chr8_ref_v2	553569	.	A	T	.	PASS	IntersectsRepeat=1;RepeatCorrectionApplied=0	SAC:ACF:DF:PD:GT:SGT:SF:SV:SIG:MT:PAC	315,236,339,122:1:1:2:0/1:0/0:0.125:0	175,135,175,78:1:1:2:0/1:0/0:0.125:0:0:.:.	246,166,226,85:1:1:2:0/1:0/0:0.125:0:0:.:.	284,249,304,139:1:1:2:0/1:0/0:0.125:0:0:.:.
chr8_ref_v2	553587	.	G	A	.	PASS	IntersectsRepeat=1;RepeatCorrectionApplied=0	SAC:ACF:DF:PD:GT:SGT:SF:SV:SIG:MT:PAC	337,237,376,169:1:1:2:0/1:./.:.:0	189,169,210,109:1:1:2:0/1:./.:.:0:0:.:.	263,165,271,112:1:1:2:0/1:./.:.:0:0:.:.	320,247,350,183:1:1:2:0/1:./.:.:0:0:.:.
chr8_ref_v2	553599	.	G	A	.	PASS	IntersectsRepeat=0;RepeatCorrectionApplied=0	SAC:ACF:DF:PD:GT:SGT:SF:SV:SIG:MT:PAC	344,254,351,205:1:1:2:0/1:./.:.:0	183,166,204,130:1:1:2:0/1:./.:.:0:0:.:.	259,167,262,128:1:1:2:0/1:./.:.:0:0:.:.	326,260,352,215:1:1:2:0/1:./.:.:0:0:.:.
chr8_ref_v2	553612	.	A	T	.	PASS	IntersectsRepeat=1;RepeatCorrectionApplied=0	SAC:ACF:DF:PD:GT:SGT:SF:SV:SIG:MT:PAC	329,267,331,235:1:1:2:0/1:./.:.:0	171,178,197,148:1:1:2:0/1:./.:.:0:0:.:.	252,171,266,154:1:1:2:0/1:./.:.:0:0:.:.	327,260,349,238:1:1:2:0/1:./.:.:0:0:.:.
chr8_ref_v2	553650	.	G	A	.	PASS	IntersectsRepeat=1;RepeatCorrectionApplied=0	SAC:ACF:DF:PD:GT:SGT:SF:SV:SIG:MT:PAC	298,225,330,269:1:1:2:0/1:1/1:0.125:0	184,162,155,162:1:1:2:0/1:./.:.:0:0:.:.	239,170,219,162:1:1:2:0/1:./.:.:0:0:.:.	323,216,336,238:1:1:2:0/1:./.:.:0:0:.:.
chr8_ref_v2	553677	.	A	G	.	PASS	IntersectsRepeat=0;RepeatCorrectionApplied=0	SAC:ACF:DF:PD:GT:SGT:SF:SV:SIG:MT:PAC	305,232,316,265:1:1:2:0/1:./.:.:0	160,173,139,151:1:1:2:0/1:0/0:0.125:0:0:.:.	215,172,205,186:1:1:2:0/1:./.:.:0:0:.:.	314,246,328,247:1:1:2:0/1:./.:.:0:0:.:.
chr8_ref_v2	553710	.	G	C	.	PASS	IntersectsRepeat=0;RepeatCorrectionApplied=0	SAC:ACF:DF:PD:GT:SGT:SF:SV:SIG:MT:PAC	306,260,323,260:1:1:2:0/1:./.:.:0	153,159,152,147:1:1:2:0/1:./.:.:0:0:.:.	214,206,213,239:1:1:2:0/1:./.:.:0:0:.:.	319,278,326,252:1:1:2:0/1:./.:.:0:0:.:.
chr8_ref_v2	553745	.	T	G	.	PASS	IntersectsRepeat=0;RepeatCorrectionApplied=0	SAC:ACF:DF:PD:GT:SGT:SF:SV:SIG:MT:PAC	281,336,282,296:1:1:2:0/1:./.:.:0	147,174,170,175:1:1:2:0/1:./.:.:0:0:.:.	221,242,215,255:1:1:2:0/1:./.:.:0:0:.:.	312,341,315,311:1:1:2:0/1:./.:.:0:0:.:.
chr8_ref_v2	553822	.	A	G	.	PASS	IntersectsRepeat=1;RepeatCorrectionApplied=0	SAC:ACF:DF:PD:GT:SGT:SF:SV:SIG:MT:PAC	227,329,254,355:1:1:2:0/1:./.:.:0	120,182,157,178:1:1:2:0/1:./.:.:0:0:.:.	154,215,176,239:1:1:2:0/1:./.:.:0:0:.:.	257,334,275,359:1:1:2:0/1:./.:.:0:0:.:.
chr8_ref_v2	553893	.	T	A	.	PASS	IntersectsRepeat=0;RepeatCorrectionApplied=0	SAC:ACF:DF:PD:GT:SGT:SF:SV:SIG:MT:PAC	169,279,220,297:1:1:2:0/1:1/1:0.125:0	92,137,99,138:1:1:2:0/1:./.:.:0:0:.:.	115,210,136,193:1:1:2:0/1:./.:.:0:0:.:.	193,311,198,269:1:1:2:0/1:./.:.:0:0:.:.
chr8_ref_v2	553918	.	C	G	.	PASS	IntersectsRepeat=1;RepeatCorrectionApplied=0	SAC:ACF:DF:PD:GT:SGT:SF:SV:SIG:MT:PAC	151,274,186,285:1:1:2:0/1:./.:.:0	108,130,108,127:1:1:2:0/1:./.:.:0:0:.:.	95,207,127,184:1:1:2:0/1:./.:.:0:0:.:.	175,277,172,268:1:1:2:0/1:./.:.:0:0:.:.
chr8_ref_v2	553934	.	T	G	.	PASS	IntersectsRepeat=1;RepeatCorrectionApplied=0	SAC:ACF:DF:PD:GT:SGT:SF:SV:SIG:MT:PAC	143,248,166,264:1:1:2:0/1:./.:.:0	116,129,108,112:1:1:2:0/1:./.:.:0:0:.:.	105,193,108,172:1:1:2:0/1:./.:.:0:0:.:.	161,273,145,253:1:1:2:0/1:./.:.:0:0:.:.
chr8_ref_v2	553974	.	C	T	.	PASS	IntersectsRepeat=1;RepeatCorrectionApplied=0	SAC:ACF:DF:PD:GT:SGT:SF:SV:SIG:MT:PAC	162,206,132,252:1:1:2:0/1:./.:.:0	117,136,107,124:1:1:2:0/1:./.:.:0:0:.:.	101,162,83,172:1:1:2:0/1:./.:.:0:0:.:.	152,244,125,243:1:1:2:0/1:./.:.:0:0:.:.
chr8_ref_v2	553988	.	C	T	.	PASS	IntersectsRepeat=1;RepeatCorrectionApplied=0	SAC:ACF:DF:PD:GT:SGT:SF:SV:SIG:MT:PAC	153,194,105,248:1:1:2:0/1:./.:.:0	109,137,102,145:1:1:2:0/1:./.:.:0:0:.:.	101,146,72,177:1:1:2:0/1:./.:.:0:0:.:.	140,226,118,251:1:1:2:0/1:./.:.:0:0:.:.
chr8_ref_v2	554028	.	C	G	.	PASS	IntersectsRepeat=1;RepeatCorrectionApplied=0	SAC:ACF:DF:PD:GT:SGT:SF:SV:SIG:MT:PAC	89,179,46,175:1:1:2:0/1:0/0:0.125:0	61,120,55,121:1:1:2:0/1:./.:.:0:0:.:.	58,111,39,119:1:1:2:0/1:./.:.:0:0:.:.	91,172,60,172:1:1:2:0/1:./.:.:0:0:.:.
chr8_ref_v2	554034	.	T	C	.	PASS	IntersectsRepeat=1;RepeatCorrectionApplied=0	SAC:ACF:DF:PD:GT:SGT:SF:SV:SIG:MT:PAC	81,183,48,178:1:1:2:0/1:0/0:0.125:0	55,121,52,126:1:1:2:0/1:./.:.:0:0:.:.	49,115,47,117:1:1:2:0/1:./.:.:0:0:.:.	81,168,60,159:1:1:2:0/1:0/0:0.125:0:0:.:.
chr8_ref_v2	554037	.	A	C	.	PASS	IntersectsRepeat=1;RepeatCorrectionApplied=0	SAC:ACF:DF:PD:GT:SGT:SF:SV:SIG:MT:PAC	78,182,50,176:1:1:2:0/1:0/0:0.125:0	53,121,45,130:1:1:2:0/1:./.:.:0:0:.:.	48,116,47,114:1:1:2:0/1:./.:.:0:0:.:.	78,164,59,160:1:1:2:0/1:./.:.:0:0:.:.
chr8_ref_v2	554044	.	G	T	.	PASS	IntersectsRepeat=0;RepeatCorrectionApplied=0	SAC:ACF:DF:PD:GT:SGT:SF:SV:SIG:MT:PAC	67,189,58,189:1:1:2:0/1:./.:.:0	43,116,42,140:1:1:2:0/1:1/1:0.125:0:0:.:.	39,112,46,116:1:1:2:0/1:./.:.:0:0:.:.	63,172,57,167:1:1:2:0/1:./.:.:0:0:.:.
chr8_ref_v2	554069	.	G	A	.	PASS	IntersectsRepeat=0;RepeatCorrectionApplied=0	SAC:ACF:DF:PD:GT:SGT:SF:SV:SIG:MT:PAC	66,180,107,172:1:1:2:0/1:1/1:0.125:0	48,91,50,105:1:1:2:0/1:./.:.:0:0:.:.	56,102,67,102:1:1:2:0/1:./.:.:0:0:.:.	65,160,81,155:1:1:2:0/1:./.:.:0:0:.:.
chr8_ref_v2	554070	.	CGAAAAAATAAA	C	.	PASS	IntersectsRepeat=0;RepeatCorrectionApplied=0	SAC:ACF:DF:PD:GT:SGT:SF:SV:SIG:MT:PAC	140,198,65,168:1:1:2:0/1:0/0:0.125:0	62,122,48,86:1:1:2:0/1:0/0:0.125:0:0:.:.	85,112,57,98:1:1:2:0/1:0/0:0.125:0:0:.:.	105,166,61,153:1:1:2:0/1:0/0:0.125:0:0:.:.
chr8_ref_v2	554110	.	C	T	.	PASS	IntersectsRepeat=1;RepeatCorrectionApplied=0	SAC:ACF:DF:PD:GT:SGT:SF:SV:SIG:MT:PAC	144,136,146,138:1:1:2:0/1:./.:.:0	73,79,48,77:1:1:2:0/1:0/0:0.125:0:0:.:.	88,91,60,80:1:1:2:0/1:0/0:0.125:0:0:.:.	117,135,87,109:1:1:2:0/1:0/0:0.125:0:0:.:.
chr8_ref_v2	554141	.	A	G	.	PASS	IntersectsRepeat=0;RepeatCorrectionApplied=0	SAC:ACF:DF:PD:GT:SGT:SF:SV:SIG:MT:PAC	180,139,112,123:1:1:2:0/1:0/0:0.125:0	77,77,41,81:1:1:2:0/1:0/0:0.125:0:0:.:.	111,87,44,77:1:1:2:0/1:0/0:0.25:0:0:.:.	151,134,69,90:1:1:2:0/1:0/0:0.25:0:0:.:.
chr8_ref_v2	554148	.	A	G	.	PASS	IntersectsRepeat=1;RepeatCorrectionApplied=0	SAC:ACF:DF:PD:GT:SGT:SF:SV:SIG:MT:PAC	186,140,103,118:1:1:2:0/1:0/0:0.25:0	77,81,41,83:1:1:2:0/1:0/0:0.125:0:0:.:.	114,92,40,77:1:1:2:0/1:0/0:0.25:0:0:.:.	154,129,66,88:1:1:2:0/1:0/0:0.25:1:0:.:.
chr8_ref_v2	554149	.	A	T	.	PASS	IntersectsRepeat=1;RepeatCorrectionApplied=0	SAC:ACF:DF:PD:GT:SGT:SF:SV:SIG:MT:PAC	184,140,103,119:1:1:2:0/1:0/0:0.125:0	77,83,41,81:1:1:2:0/1:0/0:0.125:0:0:.:.	115,92,39,77:1:1:2:0/1:0/0:0.25:0:0:.:.	154,128,66,88:1:1:2:0/1:0/0:0.25:1:0:.:.
chr8_ref_v2	554156	.	C	CT	.	PASS	IntersectsRepeat=0;RepeatCorrectionApplied=0	SAC:ACF:DF:PD:GT:SGT:SF:SV:SIG:MT:PAC	180,140,77,118:1:1:2:0/1:0/0:0.25:0	74,84,33,85:1:1:2:0/1:0/0:0.125:0:0:.:.	111,90,29,70:1:1:2:0/1:0/0:0.25:0:0:.:.	145,131,49,84:1:1:2:0/1:0/0:0.25:1:0:.:.
chr8_ref_v2	554159	.	AG	A	.	PASS	IntersectsRepeat=0;RepeatCorrectionApplied=0	SAC:ACF:DF:PD:GT:SGT:SF:SV:SIG:MT:PAC	179,148,70,116:1:1:2:0/1:0/0:0.25:1	74,88,33,89:1:1:2:0/1:0/0:0.125:0:0:.:.	106,91,28,70:1:1:2:0/1:0/0:0.25:0:0:.:.	145,136,49,84:1:1:2:0/1:0/0:0.25:1:0:.:.
chr8_ref_v2	554163	.	C	T	.	PASS	IntersectsRepeat=0;RepeatCorrectionApplied=0	SAC:ACF:DF:PD:GT:SGT:SF:SV:SIG:MT:PAC	174,150,69,116:1:1:2:0/1:0/0:0.25:1	71,92,33,89:1:1:2:0/1:0/0:0.125:0:0:.:.	105,89,28,68:1:1:2:0/1:0/0:0.25:0:0:.:.	142,134,46,86:1:1:2:0/1:0/0:0.25:1:0:.:.
chr8_ref_v2	554168	.	T	C	.	PASS	IntersectsRepeat=0;RepeatCorrectionApplied=0	SAC:ACF:DF:PD:GT:SGT:SF:SV:SIG:MT:PAC	165,151,63,110:1:1:2:0/1:0/0:0.25:1	64,89,29,82:1:1:2:0/1:0/0:0.125:0:0:.:.	97,86,23,66:1:1:2:0/1:0/0:0.25:0:0:.:.	133,128,43,84:1:1:2:0/1:0/0:0.25:1:0:.:.
chr8_ref_v2	554176	.	C	T	.	PASS	IntersectsRepeat=0;RepeatCorrectionApplied=0	SAC:ACF:DF:PD:GT:SGT:SF:SV:SIG:MT:PAC	151,146,49,103:1:1:2:0/1:0/0:0.25:1	55,89,23,79:1:1:2:0/1:0/0:0.125:0:0:.:.	83,82,21,62:1:1:2:0/1:0/0:0.25:0:0:.:.	120,123,36,79:1:1:2:0/1:0/0:0.25:1:0:.:.
chr8_ref_v2	554177	.	T	C	.	PASS	IntersectsRepeat=0;RepeatCorrectionApplied=0	SAC:ACF:DF:PD:GT:SGT:SF:SV:SIG:MT:PAC	149,147,48,103:1:1:2:0/1:0/0:0.25:1	51,89,23,79:1:1:2:0/1:0/0:0.125:0:0:.:.	83,81,21,60:1:1:2:0/1:0/0:0.25:0:0:.:.	118,122,36,77:1:1:2:0/1:0/0:0.25:1:0:.:.
chr8_ref_v2	554208	.	G	A	.	PASS	IntersectsRepeat=0;RepeatCorrectionApplied=0	SAC:ACF:DF:PD:GT:SGT:SF:SV:SIG:MT:PAC	72,125,0,79:1:1:2:0/0:0/1:0.5:0	19,77,2,66:1:1:2:0/1:0/0:0.125:0:0:.:.	33,65,0,56:1:1:2:0/1:0/0:0.25:0:0:.:.	51,100,1,71:1:1:2:0/1:0/0:0.25:0:0:.:.
chr8_ref_v2	554286	.	T	C	.	PASS	IntersectsRepeat=1;RepeatCorrectionApplied=0	SAC:ACF:DF:PD:GT:SGT:SF:SV:SIG:MT:PAC	103,147,4,183:1:1:2:0/1:0/0:0.125:0	19,48,0,70:1:1:2:0/1:./.:.:0:0:.:.	58,107,3,87:1:1:2:0/1:0/0:0.25:0:0:.:.	71,123,2,107:1:1:2:0/1:0/0:0.25:0:0:.:.
chr8_ref_v2	554304	.	A	T	.	PASS	IntersectsRepeat=1;RepeatCorrectionApplied=0	SAC:ACF:DF:PD:GT:SGT:SF:SV:SIG:MT:PAC	122,161,12,182:1:1:2:0/1:0/0:0.125:0	22,55,1,70:1:1:2:0/1:./.:.:0:0:.:.	76,105,9,79:1:1:2:0/1:0/0:0.25:0:0:.:.	86,124,6,90:1:1:2:0/1:0/0:0.25:1:0:.:.
chr8_ref_v2	554366	.	C	T	.	PASS	IntersectsRepeat=0;RepeatCorrectionApplied=0	SAC:ACF:DF:PD:GT:SGT:SF:SV:SIG:MT:PAC	105,87,21,44:1:1:2:0/0:0/1:0.5:1	27,38,12,33:1:1:2:0/1:0/0:0.125:0:0:.:.	117,37,20,10:1:1:2:0/0:0/1:0.25:1:0:.:.	131,46,21,12:1:1:2:0/0:0/1:0.25:1:0:.:.
chr8_ref_v2	554368	.	T	A	.	PASS	IntersectsRepeat=1;RepeatCorrectionApplied=0	SAC:ACF:DF:PD:GT:SGT:SF:SV:SIG:MT:PAC	104,84,21,39:1:1:2:0/0:0/1:0.5:1	28,37,12,33:1:1:2:0/1:0/0:0.125:0:0:.:.	115,33,20,8:1:1:2:0/0:0/1:0.25:1:0:.:.	131,42,21,9:1:1:2:0/0:0/1:0.25:1:0:.:.
chr8_ref_v2	554440	.	C	T	.	PASS	IntersectsRepeat=0;RepeatCorrectionApplied=0	SAC:ACF:DF:PD:GT:SGT:SF:SV:SIG:MT:PAC	107,86,11,2:1:1:2:0/0:0/1:0.125:0	39,29,7,5:1:1:2:0/0:0/1:0.25:0:0:.:.	97,49,8,7:1:1:2:0/0:0/1:0.25:0:0:.:.	128,94,22,6:1:1:2:0/0:0/1:0.25:0:0:.:.
chr8_ref_v2	554449	.	T	C	.	PASS	IntersectsRepeat=0;RepeatCorrectionApplied=0	SAC:ACF:DF:PD:GT:SGT:SF:SV:SIG:MT:PAC	105,95,11,6:1:1:2:0/0:0/1:0.125:0	43,36,7,5:1:1:2:0/0:0/1:0.25:0:0:.:.	87,67,8,9:1:1:2:0/0:0/1:0.25:0:0:.:.	129,109,21,10:1:1:2:0/0:0/1:0.25:0:0:.:.
chr8_ref_v2	554460	.	A	C	.	PASS	IntersectsRepeat=0;RepeatCorrectionApplied=0	SAC:ACF:DF:PD:GT:SGT:SF:SV:SIG:MT:PAC	116,110,14,8:1:1:2:0/0:0/1:0.125:0	47,38,8,9:1:1:2:0/0:0/1:0.25:0:0:.:.	92,80,12,10:1:1:2:0/0:0/1:0.25:0:0:.:.	133,121,22,15:1:1:2:0/0:0/1:0.25:0:0:.:.
chr8_ref_v2	554608	.	C	T	.	PASS	IntersectsRepeat=0;RepeatCorrectionApplied=0	SAC:ACF:DF:PD:GT:SGT:SF:SV:SIG:MT:PAC	0,78,0,6:1:1:2:0/0:0/1:0.125:0	0,13,0,2:1:1:2:./.:./.:.:0:0:.:.	0,72,0,11:1:1:2:0/0:0/1:0.25:0:0:.:.	0,72,0,9:1:1:2:0/0:0/1:0.25:0:0:.:.
chr8_ref_v2	554638	.	C	G	.	PASS	IntersectsRepeat=0;RepeatCorrectionApplied=0	SAC:ACF:DF:PD:GT:SGT:SF:SV:SIG:MT:PAC	0,101,0,17:1:1:2:0/0:0/1:0.25:0	0,16,0,3:1:1:2:./.:./.:.:0:0:.:.	0,77,1,25:1:1:2:0/0:0/1:0.5:0:0:.:.	1,87,0,16:1:1:2:0/0:0/1:0.25:0:0:.:.
chr8_ref_v2	554746	.	A	G	.	PASS	IntersectsRepeat=1;RepeatCorrectionApplied=0	SAC:ACF:DF:PD:GT:SGT:SF:SV:SIG:MT:PAC	0,48,0,13:1:1:2:0/0:0/1:0.5:0	0,12,0,2:1:1:2:./.:./.:.:0:0:.:.	0,21,1,7:1:1:2:0/0:0/1:0.5:0:0:.:.	0,33,0,11:1:1:2:0/0:0/1:0.5:0:0:.:.
chr8_ref_v2	554833	.	C	T	.	PASS	IntersectsRepeat=0;RepeatCorrectionApplied=0	SAC:ACF:DF:PD:GT:SGT:SF:SV:SIG:MT:PAC	0,0,0,0:0:1:2:./.:./.:.:0	0,0,0,1:0:1:2:./.:./.:.:0:0:.:.	0,0,0,0:0:1:2:./.:./.:.:0:0:.:.	0,0,0,0:0:1:2:./.:./.:.:0:0:.:.
chr8_ref_v2	554858	.	G	A	.	PASS	IntersectsRepeat=1;RepeatCorrectionApplied=0	SAC:ACF:DF:PD:GT:SGT:SF:SV:SIG:MT:PAC	0,0,0,0:0:1:2:./.:./.:.:0	0,0,0,1:0:1:2:./.:./.:.:0:0:.:.	0,0,0,0:0:1:2:./.:./.:.:0:0:.:.	2,0,0,0:0:1:2:./.:./.:.:0:0:.:.
chr8_ref_v2	554859	.	A	C	.	PASS	IntersectsRepeat=1;RepeatCorrectionApplied=0	SAC:ACF:DF:PD:GT:SGT:SF:SV:SIG:MT:PAC	0,0,0,0:0:1:2:./.:./.:.:0	0,0,0,1:0:1:2:./.:./.:.:0:0:.:.	0,0,0,0:0:1:2:./.:./.:.:0:0:.:.	2,0,0,0:0:1:2:./.:./.:.:0:0:.:.
chr8_ref_v2	554860	.	T	A	.	PASS	IntersectsRepeat=1;RepeatCorrectionApplied=0	SAC:ACF:DF:PD:GT:SGT:SF:SV:SIG:MT:PAC	0,0,0,0:0:1:2:./.:./.:.:0	0,0,0,1:0:1:2:./.:./.:.:0:0:.:.	0,0,0,0:0:1:2:./.:./.:.:0:0:.:.	2,0,0,0:0:1:2:./.:./.:.:0:0:.:.
chr8_ref_v2	555214	.	C	G	.	PASS	IntersectsRepeat=0;RepeatCorrectionApplied=0	SAC:ACF:DF:PD:GT:SGT:SF:SV:SIG:MT:PAC	129,129,36,3:1:1:2:0/0:0/1:0.25:0	39,12,22,1:1:1:2:0/1:0/0:0.25:0:0:.:.	105,84,25,2:1:1:2:0/0:0/1:0.25:0:0:.:.	167,110,68,4:1:1:2:0/0:0/1:0.5:0:0:.:.
chr8_ref_v2	555260	.	C	G	.	PASS	IntersectsRepeat=0;RepeatCorrectionApplied=0	SAC:ACF:DF:PD:GT:SGT:SF:SV:SIG:MT:PAC	184,209,123,29:1:1:2:0/0:0/1:0.5:0	75,48,51,18:1:1:2:0/1:0/0:0.25:0:0:.:.	164,164,86,14:1:1:2:0/0:0/1:0.5:0:0:.:.	218,202,121,46:1:1:2:0/0:0/1:0.5:0:0:.:.
chr8_ref_v2	555331	.	T	C	.	PASS	IntersectsRepeat=0;RepeatCorrectionApplied=0	SAC:ACF:DF:PD:GT:SGT:SF:SV:SIG:MT:PAC	180,184,74,36:1:1:2:0/0:0/1:0.5:0	47,67,20,25:1:1:2:0/0:0/1:0.5:0:0:.:.	150,116,54,13:1:1:2:0/0:0/1:0.5:0:0:.:.	204,196,61,64:1:1:2:0/0:0/1:0.5:0:0:.:.
chr8_ref_v2	555343	.	G	T	.	PASS	IntersectsRepeat=0;RepeatCorrectionApplied=0	SAC:ACF:DF:PD:GT:SGT:SF:SV:SIG:MT:PAC	147,162,49,22:1:1:2:0/0:0/1:0.5:0	35,58,13,21:1:1:2:0/0:0/1:0.5:0:0:.:.	123,99,38,11:1:1:2:0/0:0/1:0.5:0:0:.:.	174,184,45,54:1:1:2:0/0:0/1:0.5:0:0:.:.
chr8_ref_v2	555427	.	C	T	.	PASS	IntersectsRepeat=1;RepeatCorrectionApplied=0	SAC:ACF:DF:PD:GT:SGT:SF:SV:SIG:MT:PAC	3,124,1,66:1:1:2:0/1:0/0:0.25:0	1,23,0,15:1:1:2:0/1:0/0:0.25:0:0:.:.	3,130,0,57:1:1:2:0/1:0/0:0.5:0:0:.:.	3,160,0,43:1:1:2:0/1:0/0:0.5:0:0:.:.
chr8_ref_v2	555451	.	G	C	.	PASS	IntersectsRepeat=0;RepeatCorrectionApplied=0	SAC:ACF:DF:PD:GT:SGT:SF:SV:SIG:MT:PAC	1,168,1,91:1:1:2:0/1:0/0:0.25:0	2,27,0,22:1:1:2:0/1:0/0:0.125:0:0:.:.	2,153,0,72:1:1:2:0/1:0/0:0.25:0:0:.:.	8,162,0,56:1:1:2:0/1:0/0:0.5:0:0:.:.
chr8_ref_v2	555460	.	C	T	.	PASS	IntersectsRepeat=1;RepeatCorrectionApplied=0	SAC:ACF:DF:PD:GT:SGT:SF:SV:SIG:MT:PAC	1,181,1,95:1:1:2:0/1:0/0:0.25:0	3,29,0,20:1:1:2:0/1:0/0:0.25:0:0:.:.	8,156,0,68:1:1:2:0/1:0/0:0.5:0:0:.:.	17,166,0,61:1:1:2:0/1:0/0:0.5:0:0:.:.
chr8_ref_v2	555592	.	C	T	.	PASS	IntersectsRepeat=1;RepeatCorrectionApplied=0	SAC:ACF:DF:PD:GT:SGT:SF:SV:SIG:MT:PAC	111,38,6,4:1:1:2:0/0:0/1:0.125:0	37,21,10,4:1:1:2:0/0:0/1:0.5:0:0:.:.	71,15,9,1:1:1:2:0/0:0/1:0.25:0:0:.:.	83,40,4,0:1:1:2:0/0:0/1:0.125:0:0:.:.
chr8_ref_v2	555754	.	T	C	.	PASS	IntersectsRepeat=0;RepeatCorrectionApplied=0	SAC:ACF:DF:PD:GT:SGT:SF:SV:SIG:MT:PAC	214,81,48,0:1:1:2:0/0:0/1:0.25:0	92,19,24,1:1:1:2:0/0:0/1:0.5:0:0:.:.	175,65,28,0:1:1:2:0/0:0/1:0.25:0:0:.:.	225,82,34,0:1:1:2:0/0:0/1:0.25:0:0:.:.
chr8_ref_v2	555757	.	T	C	.	PASS	IntersectsRepeat=0;RepeatCorrectionApplied=0	SAC:ACF:DF:PD:GT:SGT:SF:SV:SIG:MT:PAC	214,87,47,0:1:1:2:0/0:0/1:0.25:0	97,20,26,1:1:1:2:0/0:0/1:0.5:0:0:.:.	177,70,27,0:1:1:2:0/0:0/1:0.25:0:0:.:.	231,87,34,0:1:1:2:0/0:0/1:0.25:0:0:.:.
chr8_ref_v2	555760	.	A	T	.	PASS	IntersectsRepeat=0;RepeatCorrectionApplied=0	SAC:ACF:DF:PD:GT:SGT:SF:SV:SIG:MT:PAC	215,91,48,0:1:1:2:0/0:0/1:0.25:0	98,19,28,1:1:1:2:0/0:0/1:0.5:0:0:.:.	175,79,28,0:1:1:2:0/0:0/1:0.25:0:0:.:.	235,93,35,0:1:1:2:0/0:0/1:0.25:0:0:.:.
chr8_ref_v2	555835	.	T	C	.	PASS	IntersectsRepeat=1;RepeatCorrectionApplied=0	SAC:ACF:DF:PD:GT:SGT:SF:SV:SIG:MT:PAC	240,228,201,52:1:1:2:0/1:0/0:0.25:1	150,89,123,13:1:1:2:0/1:0/0:0.25:0:0:.:.	188,168,144,34:1:1:2:0/1:0/0:0.25:1:0:.:.	269,242,204,37:1:1:2:0/1:0/0:0.25:1:0:.:.
chr8_ref_v2	555841	.	T	C	.	PASS	IntersectsRepeat=0;RepeatCorrectionApplied=0	SAC:ACF:DF:PD:GT:SGT:SF:SV:SIG:MT:PAC	246,237,213,54:1:1:2:0/1:0/0:0.25:1	147,94,125,17:1:1:2:0/1:0/0:0.25:0:0:.:.	183,174,157,36:1:1:2:0/1:0/0:0.25:1:0:.:.	267,250,209,38:1:1:2:0/1:0/0:0.25:1:0:.:.
chr8_ref_v2	555846	.	A	G	.	PASS	IntersectsRepeat=0;RepeatCorrectionApplied=0	SAC:ACF:DF:PD:GT:SGT:SF:SV:SIG:MT:PAC	248,238,221,55:1:1:2:0/1:0/0:0.25:1	148,93,128,19:1:1:2:0/1:0/0:0.25:0:0:.:.	184,175,165,36:1:1:2:0/1:0/0:0.25:1:0:.:.	271,252,216,41:1:1:2:0/1:0/0:0.25:1:0:.:.
chr8_ref_v2	555855	.	G	C	.	PASS	IntersectsRepeat=0;RepeatCorrectionApplied=0	SAC:ACF:DF:PD:GT:SGT:SF:SV:SIG:MT:PAC	251,238,244,55:1:1:2:0/1:0/0:0.25:0	145,104,148,23:1:1:2:0/1:0/0:0.125:0:0:.:.	188,175,184,39:1:1:2:0/1:0/0:0.25:0:0:.:.	279,251,237,49:1:1:2:0/1:0/0:0.25:1:0:.:.
chr8_ref_v2	555866	.	G	A	.	PASS	IntersectsRepeat=1;RepeatCorrectionApplied=0	SAC:ACF:DF:PD:GT:SGT:SF:SV:SIG:MT:PAC	267,236,275,55:1:1:2:0/1:0/0:0.25:0	144,101,151,30:1:1:2:0/1:0/0:0.125:0:0:.:.	192,163,201,45:1:1:2:0/1:0/0:0.125:0:0:.:.	271,258,245,59:1:1:2:0/1:0/0:0.25:1:0:.:.
chr8_ref_v2	555868	.	G	T	.	PASS	IntersectsRepeat=1;RepeatCorrectionApplied=0	SAC:ACF:DF:PD:GT:SGT:SF:SV:SIG:MT:PAC	267,240,280,56:1:1:2:0/1:0/0:0.25:0	142,99,150,30:1:1:2:0/1:0/0:0.125:0:0:.:.	187,162,202,44:1:1:2:0/1:0/0:0.125:0:0:.:.	264,260,246,61:1:1:2:0/1:0/0:0.25:1:0:.:.
chr8_ref_v2	555976	.	GT	G	.	PASS	IntersectsRepeat=0;RepeatCorrectionApplied=0	SAC:ACF:DF:PD:GT:SGT:SF:SV:SIG:MT:PAC	248,201,229,115:1:1:2:0/1:0/0:0.125:0	156,102,156,64:1:1:2:0/1:0/0:0.125:0:0:.:.	152,187,172,106:1:1:2:0/1:0/0:0.125:0:0:.:.	244,234,243,165:1:1:2:0/1:0/0:0.125:0:0:.:.
chr8_ref_v2	555998	.	A	C	.	PASS	IntersectsRepeat=1;RepeatCorrectionApplied=0	SAC:ACF:DF:PD:GT:SGT:SF:SV:SIG:MT:PAC	276,235,241,150:1:1:2:0/1:0/0:0.125:0	161,120,164,93:1:1:2:0/1:./.:.:0:0:.:.	150,184,163,130:1:1:2:0/1:0/0:0.125:0:0:.:.	237,262,258,210:1:1:2:0/1:./.:.:0:0:.:.
chr8_ref_v2	556000	.	A	G	.	PASS	IntersectsRepeat=1;RepeatCorrectionApplied=0	SAC:ACF:DF:PD:GT:SGT:SF:SV:SIG:MT:PAC	272,229,246,150:1:1:2:0/1:0/0:0.125:0	161,120,165,91:1:1:2:0/1:./.:.:0:0:.:.	154,183,165,135:1:1:2:0/1:./.:.:0:0:.:.	240,266,263,205:1:1:2:0/1:./.:.:0:0:.:.
chr8_ref_v2	556012	.	A	T	.	PASS	IntersectsRepeat=1;RepeatCorrectionApplied=0	SAC:ACF:DF:PD:GT:SGT:SF:SV:SIG:MT:PAC	276,229,260,190:1:1:2:0/1:./.:.:0	152,132,170,115:1:1:2:0/1:./.:.:0:0:.:.	159,196,165,155:1:1:2:0/1:./.:.:0:0:.:.	250,270,265,241:1:1:2:0/1:./.:.:0:0:.:.
chr8_ref_v2	556032	.	T	C	.	PASS	IntersectsRepeat=1;RepeatCorrectionApplied=0	SAC:ACF:DF:PD:GT:SGT:SF:SV:SIG:MT:PAC	280,245,272,247:1:1:2:0/1:./.:.:0	155,137,166,152:1:1:2:0/1:./.:.:0:0:.:.	169,178,161,182:1:1:2:0/1:./.:.:0:0:.:.	247,288,263,265:1:1:2:0/1:./.:.:0:0:.:.
chr8_ref_v2	556083	.	A	T	.	PASS	IntersectsRepeat=0;RepeatCorrectionApplied=0	SAC:ACF:DF:PD:GT:SGT:SF:SV:SIG:MT:PAC	169,309,207,303:1:1:2:0/1:./.:.:0	104,178,112,154:1:1:2:0/1:./.:.:0:0:.:.	127,202,130,205:1:1:2:0/1:./.:.:0:0:.:.	183,289,188,268:1:1:2:0/1:./.:.:0:0:.:.
chr8_ref_v2	556155	.	T	C	.	ExcRegion	IntersectsRepeat=1;RepeatCorrectionApplied=0	SAC:ACF:DF:PD:GT:SGT:SF:SV:SIG:MT:PAC	26,254,87,235:1:1:2:./.:./.:.:0	49,159,60,133:1:1:2:./.:./.:.:0:0:.:.	21,162,68,157:1:1:2:./.:./.:.:0:0:.:.	53,208,100,206:1:1:2:./.:./.:.:0:0:.:.
chr8_ref_v2	556156	.	A	G	.	ExcRegion	IntersectsRepeat=1;RepeatCorrectionApplied=0	SAC:ACF:DF:PD:GT:SGT:SF:SV:SIG:MT:PAC	24,255,86,231:1:1:2:./.:./.:.:0	49,161,60,136:1:1:2:./.:./.:.:0:0:.:.	20,162,66,157:1:1:2:./.:./.:.:0:0:.:.	51,205,100,207:1:1:2:./.:./.:.:0:0:.:.
chr8_ref_v2	556170	.	T	G	.	ExcRegion	IntersectsRepeat=1;RepeatCorrectionApplied=0	SAC:ACF:DF:PD:GT:SGT:SF:SV:SIG:MT:PAC	18,262,77,237:1:1:2:./.:./.:.:0	44,176,53,142:1:1:2:./.:./.:.:0:0:.:.	12,164,54,151:1:1:2:./.:./.:.:0:0:.:.	40,214,85,218:1:1:2:./.:./.:.:0:0:.:.
chr8_ref_v2	556185	.	T	A	.	ExcRegion	IntersectsRepeat=0;RepeatCorrectionApplied=0	SAC:ACF:DF:PD:GT:SGT:SF:SV:SIG:MT:PAC	11,269,57,245:1:1:2:./.:./.:.:0	32,172,45,153:1:1:2:./.:./.:.:0:0:.:.	5,162,35,162:1:1:2:./.:./.:.:0:0:.:.	26,208,69,224:1:1:2:./.:./.:.:0:0:.:.
chr8_ref_v2	556228	.	A	G	.	ExcRegion	IntersectsRepeat=1;RepeatCorrectionApplied=0	SAC:ACF:DF:PD:GT:SGT:SF:SV:SIG:MT:PAC	0,243,22,247:1:1:2:./.:./.:.:0	2,158,13,143:1:1:2:./.:./.:.:0:0:.:.	0,146,14,148:1:1:2:./.:./.:.:0:0:.:.	2,189,12,205:1:1:2:./.:./.:.:0:0:.:.
chr8_ref_v2	556232	.	T	A	.	ExcRegion	IntersectsRepeat=1;RepeatCorrectionApplied=0	SAC:ACF:DF:PD:GT:SGT:SF:SV:SIG:MT:PAC	0,238,24,245:1:1:2:./.:./.:.:0	2,153,15,140:1:1:2:./.:./.:.:0:0:.:.	0,139,12,146:1:1:2:./.:./.:.:0:0:.:.	2,185,14,201:1:1:2:./.:./.:.:0:0:.:.
chr8_ref_v2	556241	.	C	T	.	ExcRegion	IntersectsRepeat=0;RepeatCorrectionApplied=0	SAC:ACF:DF:PD:GT:SGT:SF:SV:SIG:MT:PAC	0,213,35,238:1:1:2:./.:./.:.:0	2,138,18,140:1:1:2:./.:./.:.:0:0:.:.	0,125,17,150:1:1:2:./.:./.:.:0:0:.:.	1,175,23,201:1:1:2:./.:./.:.:0:0:.:.
chr8_ref_v2	556263	.	T	G	.	ExcRegion	IntersectsRepeat=0;RepeatCorrectionApplied=0	SAC:ACF:DF:PD:GT:SGT:SF:SV:SIG:MT:PAC	110,212,0,140:1:1:2:./.:./.:.:0	41,111,0,100:1:1:2:./.:./.:.:0:0:.:.	62,133,0,88:1:1:2:./.:./.:.:0:0:.:.	88,182,0,128:1:1:2:./.:./.:.:0:0:.:.
chr8_ref_v2	556270	.	G	A	.	ExcRegion	IntersectsRepeat=0;RepeatCorrectionApplied=0	SAC:ACF:DF:PD:GT:SGT:SF:SV:SIG:MT:PAC	138,189,0,119:1:1:2:./.:./.:.:0	44,101,0,91:1:1:2:./.:./.:.:0:0:.:.	78,123,0,76:1:1:2:./.:./.:.:0:0:.:.	105,160,0,108:1:1:2:./.:./.:.:0:0:.:.
chr8_ref_v2	556271	.	G	A	.	ExcRegion	IntersectsRepeat=0;RepeatCorrectionApplied=0	SAC:ACF:DF:PD:GT:SGT:SF:SV:SIG:MT:PAC	139,187,0,114:1:1:2:./.:./.:.:0	45,102,0,91:1:1:2:./.:./.:.:0:0:.:.	80,122,0,74:1:1:2:./.:./.:.:0:0:.:.	107,156,0,102:1:1:2:./.:./.:.:0:0:.:.
chr8_ref_v2	556280	.	C	G	.	ExcRegion	IntersectsRepeat=1;RepeatCorrectionApplied=0	SAC:ACF:DF:PD:GT:SGT:SF:SV:SIG:MT:PAC	160,177,0,92:1:1:2:./.:./.:.:0	56,92,0,82:1:1:2:./.:./.:.:0:0:.:.	95,111,0,61:1:1:2:./.:./.:.:0:0:.:.	128,147,0,87:1:1:2:./.:./.:.:0:0:.:.
chr8_ref_v2	556318	.	G	C	.	ExcRegion	IntersectsRepeat=1;RepeatCorrectionApplied=0	SAC:ACF:DF:PD:GT:SGT:SF:SV:SIG:MT:PAC	330,103,0,19:1:1:2:./.:./.:.:0	86,52,2,24:1:1:2:./.:./.:.:0:1:.:.	215,60,0,9:1:1:2:./.:./.:.:0:0:.:.	281,97,0,19:1:1:2:./.:./.:.:0:0:.:.
chr8_ref_v2	556319	.	A	G	.	ExcRegion	IntersectsRepeat=1;RepeatCorrectionApplied=0	SAC:ACF:DF:PD:GT:SGT:SF:SV:SIG:MT:PAC	336,98,0,13:1:1:2:./.:./.:.:0	87,52,2,23:1:1:2:./.:./.:.:0:1:.:.	215,59,2,8:1:1:2:./.:./.:.:0:0:.:.	286,95,0,17:1:1:2:./.:./.:.:0:0:.:.
chr8_ref_v2	558048	.	A	G	.	ExcRegion	IntersectsRepeat=1;RepeatCorrectionApplied=0	SAC:ACF:DF:PD:GT:SGT:SF:SV:SIG:MT:PAC	0,0,0,0:0:1:2:./.:./.:.:0	0,0,0,0:0:1:2:./.:./.:.:0:0:.:.	0,0,0,1:0:1:2:./.:./.:.:0:0:.:.	0,0,0,0:0:1:2:./.:./.:.:0:0:.:.
chr8_ref_v2	558054	.	G	A	.	ExcRegion	IntersectsRepeat=0;RepeatCorrectionApplied=0	SAC:ACF:DF:PD:GT:SGT:SF:SV:SIG:MT:PAC	0,0,0,0:0:1:2:./.:./.:.:0	0,0,0,0:0:1:2:./.:./.:.:0:0:.:.	0,0,0,1:0:1:2:./.:./.:.:0:0:.:.	0,0,0,0:0:1:2:./.:./.:.:0:0:.:.
chr8_ref_v2	561235	.	C	T	.	ExcRegion	IntersectsRepeat=0;RepeatCorrectionApplied=0	SAC:ACF:DF:PD:GT:SGT:SF:SV:SIG:MT:PAC	1,0,0,0:0:1:2:./.:./.:.:0	0,0,0,0:0:1:2:./.:./.:.:0:0:.:.	0,0,0,0:0:1:2:./.:./.:.:0:0:.:.	0,0,1,0:0:1:2:./.:./.:.:0:0:.:.
chr9_ref_v2	594	.	T	C	.	ExcRegion	IntersectsRepeat=0;RepeatCorrectionApplied=0	SAC:ACF:DF:PD:GT:SGT:SF:SV:SIG:MT:PAC	0,0,0,0:0:1:2:./.:./.:.:0	0,0,1,1:1:1:2:./.:./.:.:0:0:.:.	0,0,0,0:0:1:2:./.:./.:.:0:0:.:.	0,0,0,0:0:1:2:./.:./.:.:0:0:.:.
chr9_ref_v2	608	.	C	T	.	ExcRegion	IntersectsRepeat=0;RepeatCorrectionApplied=0	SAC:ACF:DF:PD:GT:SGT:SF:SV:SIG:MT:PAC	0,0,0,0:0:1:2:./.:./.:.:0	0,0,0,1:0:1:2:./.:./.:.:0:0:.:.	0,0,0,0:0:1:2:./.:./.:.:0:0:.:.	0,0,0,0:0:1:2:./.:./.:.:0:0:.:.
chr9_ref_v2	609	.	A	G	.	ExcRegion	IntersectsRepeat=0;RepeatCorrectionApplied=0	SAC:ACF:DF:PD:GT:SGT:SF:SV:SIG:MT:PAC	0,0,0,0:0:1:2:./.:./.:.:0	0,0,0,1:0:1:2:./.:./.:.:0:0:.:.	0,0,0,0:0:1:2:./.:./.:.:0:0:.:.	0,0,0,0:0:1:2:./.:./.:.:0:0:.:.
chr9_ref_v2	3949	.	G	A	.	ExcRegion	IntersectsRepeat=1;RepeatCorrectionApplied=0	SAC:ACF:DF:PD:GT:SGT:SF:SV:SIG:MT:PAC	0,0,0,0:0:1:2:./.:./.:.:0	0,0,0,0:0:1:2:./.:./.:.:0:0:.:.	0,0,0,0:0:1:2:./.:./.:.:0:0:.:.	0,0,1,1:1:1:2:./.:./.:.:0:0:.:.
chr9_ref_v2	40575	.	A	C	.	PASS	IntersectsRepeat=1;RepeatCorrectionApplied=0	SAC:ACF:DF:PD:GT:SGT:SF:SV:SIG:MT:PAC	234,39,0,66:1:1:2:0/0:0/1:0.5:0	88,24,0,16:1:1:2:0/0:0/1:0.25:0:0:.:.	156,32,0,52:1:1:2:0/0:0/1:0.5:0:0:.:.	233,46,1,64:1:1:2:0/0:0/1:0.5:0:0:.:.
chr9_ref_v2	44851	.	C	G	.	PASS	IntersectsRepeat=0;RepeatCorrectionApplied=0	SAC:ACF:DF:PD:GT:SGT:SF:SV:SIG:MT:PAC	259,33,0,49:1:1:2:0/0:0/1:0.25:0	175,32,0,7:1:1:2:0/0:0/1:0.125:0:0:.:.	192,14,0,35:1:1:2:0/0:0/1:0.25:0:0:.:.	285,26,0,66:1:1:2:0/0:0/1:0.25:0:0:.:.
chr9_ref_v2	57253	.	C	CA	.	PASS	IntersectsRepeat=1;RepeatCorrectionApplied=1	SAC:ACF:DF:PD:GT:SGT:SF:SV:SIG:MT:PAC	4,2,46,123:1:1:2:1/1:./.:.:0	5,2,44,61:1:1:2:1/1:./.:.:0:0:.:.	5,4,32,84:1:1:2:1/1:./.:.:0:0:.:.	9,3,37,108:1:1:2:1/1:./.:.:0:0:.:.
chr9_ref_v2	57274	.	T	C	.	PASS	IntersectsRepeat=0;RepeatCorrectionApplied=0	SAC:ACF:DF:PD:GT:SGT:SF:SV:SIG:MT:PAC	0,0,61,245:1:1:2:1/1:./.:.:0	0,0,28,143:1:1:2:1/1:./.:.:0:0:.:.	0,0,42,163:1:1:2:1/1:./.:.:0:0:.:.	1,0,52,228:1:1:2:1/1:./.:.:0:0:.:.
chr9_ref_v2	75988	.	C	CT	.	PASS	IntersectsRepeat=1;RepeatCorrectionApplied=1	SAC:ACF:DF:PD:GT:SGT:SF:SV:SIG:MT:PAC	64,96,13,9:1:1:2:0/0:0/1:0.125:0	56,50,12,3:1:1:2:0/0:0/1:0.125:0:0:.:.	49,61,14,2:1:1:2:0/0:0/1:0.125:0:0:.:.	58,89,12,5:1:1:2:0/0:0/1:0.125:0:0:.:.
chr9_ref_v2	105408	.	A	AAAT	.	PASS	IntersectsRepeat=1;RepeatCorrectionApplied=1	SAC:ACF:DF:PD:GT:SGT:SF:SV:SIG:MT:PAC	0,0,144,32:1:1:2:1/1:./.:.:0	2,1,122,40:1:1:2:1/1:./.:.:0:0:.:.	0,0,110,24:1:1:2:1/1:./.:.:0:0:.:.	0,0,160,35:1:1:2:1/1:./.:.:0:0:.:.
chr9_ref_v2	141426	.	A	AAAGAAGATG	.	PASS	IntersectsRepeat=1;RepeatCorrectionApplied=1	SAC:ACF:DF:PD:GT:SGT:SF:SV:SIG:MT:PAC	0,2,158,158:1:1:2:1/1:./.:.:0	0,2,78,67:1:1:2:1/1:./.:.:0:0:.:.	0,0,146,97:1:1:2:1/1:./.:.:0:0:.:.	0,0,174,168:1:1:2:1/1:./.:.:0:0:.:.
chr9_ref_v2	142058	.	A	C	.	PASS	IntersectsRepeat=0;RepeatCorrectionApplied=0	SAC:ACF:DF:PD:GT:SGT:SF:SV:SIG:MT:PAC	189,47,0,87:1:1:2:0/0:0/1:0.5:0	113,51,0,24:1:1:2:0/0:0/1:0.25:0:0:.:.	153,51,0,59:1:1:2:0/0:0/1:0.5:0:0:.:.	220,61,0,82:1:1:2:0/0:0/1:0.5:0:0:.:.
chr9_ref_v2	142348	.	A	ATTT,ATTTT	.	PASS	IntersectsRepeat=1;RepeatCorrectionApplied=1	SAC:ACF:DF:PD:GT:SGT:SF:SV:SIG:MT:PAC	3,0,51,100,13,4:1:1:2:1/1:./.:.:0	0,1,48,58,18,9:1:1:2:1/1:1/2:0.25:0:0:.:.	0,1,51,58,18,5:1:1:2:1/1:1/2:0.25:0:0:.:.	1,3,58,100,19,7:1:1:2:1/1:1/2:0.125:0:0:.:.
chr9_ref_v2	144091	.	TTATATATATATA	T	.	PASS	IntersectsRepeat=1;RepeatCorrectionApplied=1	SAC:ACF:DF:PD:GT:SGT:SF:SV:SIG:MT:PAC	0,0,117,118:1:1:2:1/1:./.:.:0	1,2,84,85:1:1:2:1/1:./.:.:0:0:.:.	1,0,94,74:1:1:2:1/1:./.:.:0:0:.:.	0,0,94,114:1:1:2:1/1:./.:.:0:0:.:.
chr9_ref_v2	147066	.	A	ATGACTTTCCAGAGCCAAAGGACGGAGTACCAAAAGATGGCTTGCCAAAGGCAGATCCGGAGGCAGGCGATTCAACAGG	.	PASS	IntersectsRepeat=0;RepeatCorrectionApplied=0	SAC:ACF:DF:PD:GT:SGT:SF:SV:SIG:MT:PAC	1,0,10,4:1:1:2:./.:./.:.:0	0,0,9,2:1:1:2:./.:./.:.:0:0:.:.	0,0,6,2:1:1:2:./.:./.:.:0:0:.:.	0,0,19,7:1:1:2:1/1:./.:.:0:0:.:.
chr9_ref_v2	153413	.	T	G	.	PASS	IntersectsRepeat=0;RepeatCorrectionApplied=0	SAC:ACF:DF:PD:GT:SGT:SF:SV:SIG:MT:PAC	43,213,68,0:1:1:2:0/0:0/1:0.5:0	41,111,17,0:1:1:2:0/0:0/1:0.25:0:0:.:.	30,158,42,0:1:1:2:0/0:0/1:0.5:0:0:.:.	43,240,42,0:1:1:2:0/0:0/1:0.25:0:0:.:.
chr9_ref_v2	160810	.	T	TA	.	PASS	IntersectsRepeat=1;RepeatCorrectionApplied=1	SAC:ACF:DF:PD:GT:SGT:SF:SV:SIG:MT:PAC	12,7,90,80:1:1:2:1/1:./.:.:0	7,7,61,45:1:1:2:1/1:./.:.:0:0:.:.	5,1,76,42:1:1:2:1/1:./.:.:0:0:.:.	9,6,113,73:1:1:2:1/1:./.:.:0:0:.:.
chr9_ref_v2	163215	.	A	ATTTTT	.	PASS	IntersectsRepeat=1;RepeatCorrectionApplied=1	SAC:ACF:DF:PD:GT:SGT:SF:SV:SIG:MT:PAC	13,5,1,2:1:1:2:0/0:0/1:0.25:0	15,5,0,1:1:1:2:0/0:0/1:0.125:0:0:.:.	9,2,1,1:1:0:2:./.:./.:.:0:0:.:.	13,3,0,3:1:0:2:./.:./.:.:0:0:.:.
chr9_ref_v2	169441	.	CTGTTGTTGT	C	.	PASS	IntersectsRepeat=1;RepeatCorrectionApplied=1	SAC:ACF:DF:PD:GT:SGT:SF:SV:SIG:MT:PAC	5,1,127,75:1:1:2:1/1:0/1:0.125:0	4,2,59,28:1:1:2:1/1:0/1:0.125:0:0:.:.	2,0,96,75:1:1:2:1/1:./.:.:0:0:.:.	9,0,147,120:1:1:2:1/1:0/1:0.125:0:0:.:.
chr9_ref_v2	170759	.	A	G	.	PASS	IntersectsRepeat=0;RepeatCorrectionApplied=0	SAC:ACF:DF:PD:GT:SGT:SF:SV:SIG:MT:PAC	235,223,0,0:1:1:2:0/0:./.:.:0	108,141,0,0:1:1:2:0/0:./.:.:0:0:.:.	144,198,0,0:1:1:2:0/0:./.:.:0:0:.:.	139,135,124,143:1:1:2:0/1:./.:.:0:1:g.170759A>G:0
chr9_ref_v2	177431	.	CAT	C	.	PASS	IntersectsRepeat=1;RepeatCorrectionApplied=1	SAC:ACF:DF:PD:GT:SGT:SF:SV:SIG:MT:PAC	79,94,12,5:1:1:2:0/0:./.:.:0	55,71,9,11:1:1:2:0/0:0/1:0.125:0:0:.:.	62,75,3,13:1:1:2:0/0:./.:.:0:0:.:.	64,71,8,6:1:1:2:0/0:./.:.:0:0:.:.
chr9_ref_v2	183216	.	CT	C,CTT	.	PASS	IntersectsRepeat=1;RepeatCorrectionApplied=1	SAC:ACF:DF:PD:GT:SGT:SF:SV:SIG:MT:PAC	23,51,4,12,7,16:1:1:2:0/0:0/2:0.25:0	30,35,6,16,4,7:1:1:2:0/0:0/2:0.125:0:0:.:.	13,42,6,10,8,15:1:1:2:0/0:0/2:0.5:0:0:.:.	17,63,4,12,5,13:1:1:2:0/0:0/2:0.125:0:0:.:.
chr9_ref_v2	196949	.	A	T	.	ExcRegion	IntersectsRepeat=0;RepeatCorrectionApplied=0	SAC:ACF:DF:PD:GT:SGT:SF:SV:SIG:MT:PAC	214,73,30,0:1:1:2:./.:./.:.:0	163,25,6,0:1:1:2:./.:./.:.:0:0:.:.	159,65,20,0:1:1:2:./.:./.:.:0:0:.:.	230,119,26,0:1:1:2:./.:./.:.:0:0:.:.
chr9_ref_v2	197032	.	G	GGCAT	.	PASS	IntersectsRepeat=0;RepeatCorrectionApplied=0	SAC:ACF:DF:PD:GT:SGT:SF:SV:SIG:MT:PAC	45,246,2,21:1:1:2:0/0:0/1:0.125:0	77,156,1,7:1:1:2:0/0:0/1:0.125:0:0:.:.	42,217,0,16:1:1:2:0/0:0/1:0.125:0:0:.:.	49,291,1,19:1:1:2:0/0:0/1:0.125:0:0:.:.
chr9_ref_v2	197034	.	TGTCA	T	.	PASS	IntersectsRepeat=0;RepeatCorrectionApplied=0	SAC:ACF:DF:PD:GT:SGT:SF:SV:SIG:MT:PAC	54,252,1,25:1:1:2:0/0:0/1:0.125:0	86,161,0,7:1:1:2:0/0:0/1:0.125:0:0:.:.	54,219,0,18:1:1:2:0/0:0/1:0.125:0:0:.:.	58,296,1,22:1:1:2:0/0:0/1:0.125:0:0:.:.
chr9_ref_v2	197040	.	TGA	T	.	PASS	IntersectsRepeat=0;RepeatCorrectionApplied=0	SAC:ACF:DF:PD:GT:SGT:SF:SV:SIG:MT:PAC	64,250,0,25:1:1:2:0/0:0/1:0.125:0	84,159,0,7:1:1:2:0/0:0/1:0.125:0:0:.:.	60,208,0,19:1:1:2:0/0:0/1:0.125:0:0:.:.	63,295,1,22:1:1:2:0/0:0/1:0.125:0:0:.:.
chr9_ref_v2	197044	.	CA	C	.	PASS	IntersectsRepeat=0;RepeatCorrectionApplied=0	SAC:ACF:DF:PD:GT:SGT:SF:SV:SIG:MT:PAC	69,250,0,27:1:1:2:0/0:0/1:0.125:0	83,162,0,7:1:1:2:0/0:0/1:0.125:0:0:.:.	66,207,0,19:1:1:2:0/0:0/1:0.125:0:0:.:.	64,294,1,23:1:1:2:0/0:0/1:0.125:0:0:.:.
chr9_ref_v2	197047	.	TAA	T	.	PASS	IntersectsRepeat=0;RepeatCorrectionApplied=0	SAC:ACF:DF:PD:GT:SGT:SF:SV:SIG:MT:PAC	80,258,0,28:1:1:2:0/0:0/1:0.125:0	86,164,0,7:1:1:2:0/0:0/1:0.125:0:0:.:.	76,204,0,20:1:1:2:0/0:0/1:0.125:0:0:.:.	67,292,1,24:1:1:2:0/0:0/1:0.125:0:0:.:.
chr9_ref_v2	197052	.	GAAA	G	.	PASS	IntersectsRepeat=0;RepeatCorrectionApplied=0	SAC:ACF:DF:PD:GT:SGT:SF:SV:SIG:MT:PAC	94,258,0,31:1:1:2:0/0:0/1:0.125:0	87,176,0,7:1:1:2:0/0:0/1:0.125:0:0:.:.	82,213,0,20:1:1:2:0/0:0/1:0.125:0:0:.:.	74,291,1,26:1:1:2:0/0:0/1:0.125:0:0:.:.
chr9_ref_v2	197058	.	C	T	.	PASS	IntersectsRepeat=0;RepeatCorrectionApplied=0	SAC:ACF:DF:PD:GT:SGT:SF:SV:SIG:MT:PAC	97,245,0,31:1:1:2:0/0:0/1:0.125:0	85,168,0,7:1:1:2:0/0:0/1:0.125:0:0:.:.	83,203,0,20:1:1:2:0/0:0/1:0.125:0:0:.:.	79,271,0,27:1:1:2:0/0:0/1:0.125:0:0:.:.
chr9_ref_v2	197061	.	TAATAA	T	.	PASS	IntersectsRepeat=1;RepeatCorrectionApplied=0	SAC:ACF:DF:PD:GT:SGT:SF:SV:SIG:MT:PAC	116,257,0,32:1:1:2:0/0:0/1:0.125:0	93,180,0,8:1:1:2:0/0:0/1:0.125:0:0:.:.	93,208,0,21:1:1:2:0/0:0/1:0.125:0:0:.:.	89,292,0,28:1:1:2:0/0:0/1:0.125:0:0:.:.
chr9_ref_v2	197067	.	T	TCAGC	.	PASS	IntersectsRepeat=1;RepeatCorrectionApplied=0	SAC:ACF:DF:PD:GT:SGT:SF:SV:SIG:MT:PAC	116,238,0,32:1:1:2:0/0:0/1:0.125:0	95,164,0,8:1:1:2:0/0:0/1:0.125:0:0:.:.	93,187,0,22:1:1:2:0/0:0/1:0.125:0:0:.:.	92,256,0,29:1:1:2:0/0:0/1:0.125:0:0:.:.
chr9_ref_v2	197072	.	G	GGAGGCCGGGTTTT	.	PASS	IntersectsRepeat=0;RepeatCorrectionApplied=0	SAC:ACF:DF:PD:GT:SGT:SF:SV:SIG:MT:PAC	123,228,0,32:1:1:2:0/0:0/1:0.125:0	98,156,0,9:1:1:2:0/0:0/1:0.125:0:0:.:.	98,175,0,22:1:1:2:0/0:0/1:0.125:0:0:.:.	101,253,0,32:1:1:2:0/0:0/1:0.125:0:0:.:.
chr9_ref_v2	197074	.	TAAATA	T	.	PASS	IntersectsRepeat=0;RepeatCorrectionApplied=0	SAC:ACF:DF:PD:GT:SGT:SF:SV:SIG:MT:PAC	140,242,0,35:1:1:2:0/0:0/1:0.125:0	100,165,0,9:1:1:2:0/0:0/1:0.125:0:0:.:.	107,184,0,23:1:1:2:0/0:0/1:0.125:0:0:.:.	111,265,0,34:1:1:2:0/0:0/1:0.125:0:0:.:.
chr9_ref_v2	197081	.	T	TCAG	.	PASS	IntersectsRepeat=0;RepeatCorrectionApplied=0	SAC:ACF:DF:PD:GT:SGT:SF:SV:SIG:MT:PAC	141,222,0,35:1:1:2:0/0:0/1:0.25:0	98,156,0,9:1:1:2:0/0:0/1:0.125:0:0:.:.	108,171,0,23:1:1:2:0/0:0/1:0.125:0:0:.:.	114,244,0,34:1:1:2:0/0:0/1:0.25:0:0:.:.
chr9_ref_v2	197083	.	TA	T	.	PASS	IntersectsRepeat=1;RepeatCorrectionApplied=0	SAC:ACF:DF:PD:GT:SGT:SF:SV:SIG:MT:PAC	143,225,0,35:1:1:2:0/0:0/1:0.25:0	100,160,0,9:1:1:2:0/0:0/1:0.125:0:0:.:.	111,177,0,23:1:1:2:0/0:0/1:0.125:0:0:.:.	118,241,0,34:1:1:2:0/0:0/1:0.125:0:0:.:.
chr9_ref_v2	197086	.	A	G	.	PASS	IntersectsRepeat=1;RepeatCorrectionApplied=0	SAC:ACF:DF:PD:GT:SGT:SF:SV:SIG:MT:PAC	151,228,0,35:1:1:2:0/0:0/1:0.125:0	98,163,0,9:1:1:2:0/0:0/1:0.125:0:0:.:.	112,178,0,23:1:1:2:0/0:0/1:0.125:0:0:.:.	120,239,0,34:1:1:2:0/0:0/1:0.125:0:0:.:.
chr9_ref_v2	197090	.	TTATGGTATATAAGA	T	.	PASS	IntersectsRepeat=0;RepeatCorrectionApplied=0	SAC:ACF:DF:PD:GT:SGT:SF:SV:SIG:MT:PAC	197,266,0,35:1:1:2:0/0:0/1:0.125:0	134,186,0,9:1:1:2:0/0:0/1:0.125:0:0:.:.	136,198,0,23:1:1:2:0/0:0/1:0.125:0:0:.:.	152,267,0,34:1:1:2:0/0:0/1:0.125:0:0:.:.
chr9_ref_v2	197120	.	T	G	.	ExcRegion	IntersectsRepeat=1;RepeatCorrectionApplied=0	SAC:ACF:DF:PD:GT:SGT:SF:SV:SIG:MT:PAC	202,230,0,35:1:1:2:./.:./.:.:0	111,156,0,9:1:1:2:./.:./.:.:0:0:.:.	135,161,0,23:1:1:2:./.:./.:.:0:0:.:.	143,214,0,34:1:1:2:./.:./.:.:0:0:.:.
chr9_ref_v2	204746	.	TA	T	.	PASS	IntersectsRepeat=1;RepeatCorrectionApplied=1	SAC:ACF:DF:PD:GT:SGT:SF:SV:SIG:MT:PAC	79,87,10,22:1:1:2:0/0:./.:.:0	43,45,9,11:1:1:2:0/0:./.:.:0:0:.:.	58,64,14,12:1:1:2:0/0:0/1:0.125:0:0:.:.	76,102,14,46:1:1:2:0/0:0/1:0.25:0:0:.:.
chr9_ref_v2	240997	.	G	GAAAAAAA	.	PASS	IntersectsRepeat=1;RepeatCorrectionApplied=1	SAC:ACF:DF:PD:GT:SGT:SF:SV:SIG:MT:PAC	4,1,21,56:1:1:2:1/1:0/1:0.125:0	2,0,11,18:1:1:2:1/1:0/1:0.25:0:0:.:.	0,0,18,27:1:1:2:1/1:./.:.:0:0:.:.	2,3,22,40:1:1:2:1/1:0/1:0.125:0:0:.:.
chr9_ref_v2	241032	.	G	A	.	PASS	IntersectsRepeat=0;RepeatCorrectionApplied=0	SAC:ACF:DF:PD:GT:SGT:SF:SV:SIG:MT:PAC	55,96,28,36:1:1:2:0/0:0/1:0.5:1	39,58,0,0:1:1:2:0/0:./.:.:0:0:.:.	80,93,0,1:1:1:2:0/0:./.:.:0:1:.:	83,115,0,0:1:1:2:0/0:./.:.:0:1:.:
chr9_ref_v2	245927	.	CT	C,TT	.	PASS	IntersectsRepeat=1;RepeatCorrectionApplied=1	SAC:ACF:DF:PD:GT:SGT:SF:SV:SIG:MT:PAC	2,1,1,1,1,22:1:1:2:2/2:0/2:0.25:0	4,1,3,3,3,6:1:1:2:1/2:0/2:0.5:0:0:.:.	3,2,0,2,0,14:1:1:2:2/2:0/2:0.5:0:0:.:.	2,2,0,3,1,17:1:1:2:2/2:0/2:0.5:0:0:.:.
chr9_ref_v2	249590	.	CT	C	.	PASS	IntersectsRepeat=1;RepeatCorrectionApplied=1	SAC:ACF:DF:PD:GT:SGT:SF:SV:SIG:MT:PAC	9,6,85,51:1:1:2:1/1:./.:.:0	3,1,28,18:1:1:2:1/1:./.:.:0:0:.:.	1,2,50,57:1:1:2:1/1:./.:.:0:0:.:.	6,6,78,50:1:1:2:1/1:./.:.:0:0:.:.
chr9_ref_v2	253969	.	TA	T	.	PASS	IntersectsRepeat=1;RepeatCorrectionApplied=1	SAC:ACF:DF:PD:GT:SGT:SF:SV:SIG:MT:PAC	3,3,96,80:1:1:2:1/1:./.:.:0	4,3,45,41:1:1:2:1/1:./.:.:0:0:.:.	2,4,52,74:1:1:2:1/1:./.:.:0:0:.:.	3,2,105,81:1:1:2:1/1:./.:.:0:0:.:.
chr9_ref_v2	267836	.	TA	T	.	PASS	IntersectsRepeat=1;RepeatCorrectionApplied=1	SAC:ACF:DF:PD:GT:SGT:SF:SV:SIG:MT:PAC	62,81,15,23:1:1:2:0/0:0/1:0.125:0	24,42,3,7:1:1:2:0/0:./.:.:0:0:.:.	50,61,8,16:1:1:2:0/0:0/1:0.125:0:0:.:.	60,89,12,9:1:1:2:0/0:./.:.:0:0:.:.
chr9_ref_v2	286561	.	C	A	.	PASS	IntersectsRepeat=0;RepeatCorrectionApplied=0	SAC:ACF:DF:PD:GT:SGT:SF:SV:SIG:MT:PAC	130,42,0,50:1:1:2:0/0:0/1:0.5:0	62,36,0,6:1:1:2:0/0:0/1:0.125:0:0:.:.	118,35,0,34:1:1:2:0/0:0/1:0.5:0:0:.:.	162,45,0,57:1:1:2:0/0:0/1:0.5:0:0:.:.
chr9_ref_v2	287275	.	C	G	.	PASS	IntersectsRepeat=0;RepeatCorrectionApplied=0	SAC:ACF:DF:PD:GT:SGT:SF:SV:SIG:MT:PAC	240,26,0,47:1:1:2:0/0:0/1:0.25:0	96,21,1,3:1:1:2:0/0:0/1:0.125:0:0:.:.	154,14,0,16:1:1:2:0/0:0/1:0.25:0:0:.:.	221,29,0,37:1:1:2:0/0:0/1:0.25:0:0:.:.
chr9_ref_v2	290159	.	GA	G	.	PASS	IntersectsRepeat=1;RepeatCorrectionApplied=1	SAC:ACF:DF:PD:GT:SGT:SF:SV:SIG:MT:PAC	51,74,15,26:1:1:2:0/0:0/1:0.25:0	36,33,2,19:1:1:2:0/0:0/1:0.125:0:0:.:.	44,65,5,19:1:1:2:0/0:./.:.:0:0:.:.	60,88,13,25:1:1:2:0/0:0/1:0.125:0:0:.:.
chr9_ref_v2	306751	.	G	T	.	PASS	IntersectsRepeat=0;RepeatCorrectionApplied=0	SAC:ACF:DF:PD:GT:SGT:SF:SV:SIG:MT:PAC	100,78,109,90:1:1:2:0/1:./.:.:0	58,56,65,66:1:1:2:0/1:1/1:0.125:0:0:.:.	177,150,1,0:1:1:2:0/0:./.:.:0:1:g.306750_306752T>G:1	223,219,0,0:1:1:2:0/0:./.:.:0:1:g.306750_306752T>G:1
chr9_ref_v2	312294	.	T	G	.	PASS	IntersectsRepeat=0;RepeatCorrectionApplied=0	SAC:ACF:DF:PD:GT:SGT:SF:SV:SIG:MT:PAC	85,185,61,0:1:1:2:0/0:0/1:0.5:0	38,96,14,0:1:1:2:0/0:0/1:0.25:0:0:.:.	52,139,50,0:1:1:2:0/0:0/1:0.5:0:0:.:.	74,180,57,0:1:1:2:0/0:0/1:0.5:0:0:.:.
chr9_ref_v2	316182	.	T	G	.	PASS	IntersectsRepeat=0;RepeatCorrectionApplied=0	SAC:ACF:DF:PD:GT:SGT:SF:SV:SIG:MT:PAC	0,1,216,230:1:1:2:1/1:./.:.:0	1,2,109,128:1:1:2:1/1:./.:.:0:0:.:.	0,0,148,176:1:1:2:1/1:./.:.:0:0:.:.	0,0,195,232:1:1:2:1/1:./.:.:0:0:.:.
chr9_ref_v2	318475	.	A	C	.	PASS	IntersectsRepeat=1;RepeatCorrectionApplied=0	SAC:ACF:DF:PD:GT:SGT:SF:SV:SIG:MT:PAC	235,68,1,83:1:1:2:0/0:0/1:0.5:0	109,42,0,26:1:1:2:0/0:0/1:0.25:0:0:.:.	193,38,0,61:1:1:2:0/0:0/1:0.5:0:0:.:.	275,85,0,105:1:1:2:0/0:0/1:0.5:0:0:.:.
chr9_ref_v2	324611	.	C	CT	.	ExcRegion	IntersectsRepeat=1;RepeatCorrectionApplied=0	SAC:ACF:DF:PD:GT:SGT:SF:SV:SIG:MT:PAC	0,0,4,1:1:1:2:./.:./.:.:0	0,0,5,1:1:1:2:./.:./.:.:0:0:.:.	0,0,3,0:0:1:2:./.:./.:.:0:0:.:.	0,0,9,5:1:1:2:./.:./.:.:0:0:.:.
chr9_ref_v2	346893	.	T	C	.	PASS	IntersectsRepeat=1;RepeatCorrectionApplied=0	SAC:ACF:DF:PD:GT:SGT:SF:SV:SIG:MT:PAC	0,0,199,188:1:1:2:1/1:./.:.:0	0,0,130,144:1:1:2:1/1:./.:.:0:0:.:.	1,1,135,126:1:1:2:1/1:./.:.:0:0:.:.	0,0,207,195:1:1:2:1/1:./.:.:0:0:.:.
chr9_ref_v2	362236	.	CTA	C	.	PASS	IntersectsRepeat=1;RepeatCorrectionApplied=1	SAC:ACF:DF:PD:GT:SGT:SF:SV:SIG:MT:PAC	99,42,7,3:1:1:2:0/0:./.:.:0	110,30,9,1:1:1:2:0/0:./.:.:0:0:.:.	57,26,7,3:1:1:2:0/0:0/1:0.125:0:0:.:.	92,30,5,3:1:1:2:0/0:./.:.:0:0:.:.
chr9_ref_v2	362264	.	CT	C	.	PASS	IntersectsRepeat=1;RepeatCorrectionApplied=1	SAC:ACF:DF:PD:GT:SGT:SF:SV:SIG:MT:PAC	99,56,13,2:1:1:2:0/0:./.:.:0	99,33,7,3:1:1:2:0/0:./.:.:0:0:.:.	73,29,9,3:1:1:2:0/0:0/1:0.125:0:0:.:.	114,46,13,3:1:1:2:0/0:./.:.:0:0:.:.
chr9_ref_v2	369388	.	A	AT	.	PASS	IntersectsRepeat=1;RepeatCorrectionApplied=1	SAC:ACF:DF:PD:GT:SGT:SF:SV:SIG:MT:PAC	10,17,12,15:1:1:2:0/1:1/1:0.125:0	3,14,12,13:1:1:2:1/1:0/1:0.5:0:0:.:.	4,9,9,3:1:1:2:0/1:1/1:0.125:0:0:.:.	14,13,14,5:1:1:2:0/1:0/0:0.125:0:0:.:.
chr9_ref_v2	380128	.	G	GA	.	PASS	IntersectsRepeat=1;RepeatCorrectionApplied=1	SAC:ACF:DF:PD:GT:SGT:SF:SV:SIG:MT:PAC	148,67,11,18:1:1:2:0/0:0/1:0.125:0	68,47,10,9:1:1:2:0/0:0/1:0.125:0:0:.:.	96,47,11,13:1:1:2:0/0:0/1:0.125:0:0:.:.	133,57,14,15:1:1:2:0/0:0/1:0.125:0:0:.:.
chr9_ref_v2	384833	.	A	AT	.	PASS	IntersectsRepeat=1;RepeatCorrectionApplied=1	SAC:ACF:DF:PD:GT:SGT:SF:SV:SIG:MT:PAC	0,42,81,13:1:1:2:1/1:0/1:0.25:0	3,21,23,11:1:1:2:1/1:0/1:0.5:0:0:.:.	1,22,49,11:1:1:2:1/1:0/1:0.25:0:0:.:.	0,34,79,12:1:1:2:1/1:0/1:0.25:0:0:.:.
chr9_ref_v2	388450	.	GA	G	.	PASS	IntersectsRepeat=1;RepeatCorrectionApplied=1	SAC:ACF:DF:PD:GT:SGT:SF:SV:SIG:MT:PAC	119,104,7,13:1:1:2:0/0:./.:.:0	51,62,11,14:1:1:2:0/0:0/1:0.25:0:0:.:.	65,83,9,6:1:1:2:0/0:./.:.:0:0:.:.	118,126,10,12:1:1:2:0/0:./.:.:0:0:.:.
chr9_ref_v2	427426	.	A	G	.	PASS	IntersectsRepeat=0;RepeatCorrectionApplied=0	SAC:ACF:DF:PD:GT:SGT:SF:SV:SIG:MT:PAC	0,0,258,270:1:1:2:1/1:./.:.:0	1,0,102,95:1:1:2:1/1:./.:.:0:0:.:.	1,0,231,180:1:1:2:1/1:./.:.:0:0:.:.	1,0,244,275:1:1:2:1/1:./.:.:0:0:.:.
chr9_ref_v2	438049	.	A	G	.	PASS	IntersectsRepeat=1;RepeatCorrectionApplied=0	SAC:ACF:DF:PD:GT:SGT:SF:SV:SIG:MT:PAC	2,0,14,100:1:1:2:1/1:./.:.:0	0,0,18,31:1:1:2:1/1:./.:.:0:0:.:.	0,0,14,93:1:1:2:1/1:./.:.:0:0:.:.	1,0,32,110:1:1:2:1/1:./.:.:0:0:.:.
chr9_ref_v2	438071	.	A	T	.	PASS	IntersectsRepeat=1;RepeatCorrectionApplied=0	SAC:ACF:DF:PD:GT:SGT:SF:SV:SIG:MT:PAC	2,0,39,168:1:1:2:1/1:./.:.:0	0,0,39,53:1:1:2:1/1:./.:.:0:0:.:.	0,0,28,136:1:1:2:1/1:./.:.:0:0:.:.	1,0,46,165:1:1:2:1/1:./.:.:0:0:.:.
chr9_ref_v2	438077	.	A	G	.	PASS	IntersectsRepeat=1;RepeatCorrectionApplied=0	SAC:ACF:DF:PD:GT:SGT:SF:SV:SIG:MT:PAC	2,0,46,181:1:1:2:1/1:./.:.:0	0,0,40,59:1:1:2:1/1:./.:.:0:0:.:.	0,0,29,141:1:1:2:1/1:./.:.:0:0:.:.	1,0,46,169:1:1:2:1/1:./.:.:0:0:.:.
chr9_ref_v2	438186	.	G	A	.	PASS	IntersectsRepeat=0;RepeatCorrectionApplied=0	SAC:ACF:DF:PD:GT:SGT:SF:SV:SIG:MT:PAC	0,12,130,51:1:1:2:1/1:0/1:0.125:0	1,3,63,35:1:1:2:1/1:0/1:0.125:0:0:.:.	3,20,95,28:1:1:2:1/1:0/1:0.25:0:0:.:.	3,18,146,32:1:1:2:1/1:0/1:0.25:0:0:.:.
chr9_ref_v2	438193	.	T	G	.	PASS	IntersectsRepeat=0;RepeatCorrectionApplied=0	SAC:ACF:DF:PD:GT:SGT:SF:SV:SIG:MT:PAC	0,12,135,31:1:1:2:1/1:0/1:0.125:0	1,4,61,26:1:1:2:1/1:0/1:0.125:0:0:.:.	3,20,94,23:1:1:2:1/1:0/1:0.25:0:0:.:.	3,18,143,26:1:1:2:1/1:0/1:0.25:0:0:.:.
chr9_ref_v2	438198	.	A	G	.	PASS	IntersectsRepeat=0;RepeatCorrectionApplied=0	SAC:ACF:DF:PD:GT:SGT:SF:SV:SIG:MT:PAC	0,12,139,25:1:1:2:1/1:0/1:0.125:0	1,3,58,21:1:1:2:1/1:0/1:0.125:0:0:.:.	3,20,96,24:1:1:2:1/1:0/1:0.25:0:0:.:.	3,18,144,24:1:1:2:1/1:0/1:0.25:0:0:.:.
chr9_ref_v2	438204	.	T	C	.	PASS	IntersectsRepeat=0;RepeatCorrectionApplied=0	SAC:ACF:DF:PD:GT:SGT:SF:SV:SIG:MT:PAC	0,12,145,21:1:1:2:1/1:0/1:0.125:0	1,4,58,13:1:1:2:1/1:0/1:0.125:0:0:.:.	3,20,101,20:1:1:2:1/1:0/1:0.25:0:0:.:.	3,18,146,23:1:1:2:1/1:0/1:0.25:0:0:.:.
chr9_ref_v2	438249	.	G	T	.	PASS	IntersectsRepeat=1;RepeatCorrectionApplied=0	SAC:ACF:DF:PD:GT:SGT:SF:SV:SIG:MT:PAC	0,12,96,22:1:1:2:1/1:0/1:0.25:0	0,4,49,12:1:1:2:1/1:0/1:0.125:0:0:.:.	2,20,68,13:1:1:2:1/1:0/1:0.5:0:0:.:.	3,17,96,25:1:1:2:1/1:0/1:0.25:0:0:.:.
chr9_ref_v2	438801	.	C	T	.	ExcRegion	IntersectsRepeat=0;RepeatCorrectionApplied=0	SAC:ACF:DF:PD:GT:SGT:SF:SV:SIG:MT:PAC	0,0,196,54:1:1:2:./.:./.:.:0	0,0,43,13:1:1:2:./.:./.:.:0:0:.:.	0,0,191,45:1:1:2:./.:./.:.:0:0:.:.	1,0,243,66:1:1:2:./.:./.:.:0:0:.:.
chr10_ref_v2	6932	.	T	TACGGCC	.	ExcRegion	IntersectsRepeat=0;RepeatCorrectionApplied=0	SAC:ACF:DF:PD:GT:SGT:SF:SV:SIG:MT:PAC	0,0,0,0:0:1:2:./.:./.:.:0	0,0,0,0:0:1:2:./.:./.:.:0:0:.:.	0,0,0,0:0:1:2:./.:./.:.:0:0:.:.	0,0,0,1:0:1:2:./.:./.:.:0:0:.:.
chr10_ref_v2	6933	.	T	TTGTC	.	ExcRegion	IntersectsRepeat=0;RepeatCorrectionApplied=0	SAC:ACF:DF:PD:GT:SGT:SF:SV:SIG:MT:PAC	0,0,0,0:0:1:2:./.:./.:.:0	0,0,0,0:0:1:2:./.:./.:.:0:0:.:.	0,0,0,0:0:1:2:./.:./.:.:0:0:.:.	0,0,0,1:0:1:2:./.:./.:.:0:0:.:.
chr10_ref_v2	8404	.	G	A	.	PASS	IntersectsRepeat=1;RepeatCorrectionApplied=0	SAC:ACF:DF:PD:GT:SGT:SF:SV:SIG:MT:PAC	0,0,0,0:0:1:2:./.:./.:.:0	0,0,0,0:0:1:2:./.:./.:.:0:0:.:.	0,0,0,0:0:1:2:./.:./.:.:0:0:.:.	0,0,1,0:0:1:2:./.:./.:.:0:0:.:.
chr10_ref_v2	59055	.	GA	G	.	PASS	IntersectsRepeat=1;RepeatCorrectionApplied=1	SAC:ACF:DF:PD:GT:SGT:SF:SV:SIG:MT:PAC	34,48,22,10:1:1:2:0/0:0/1:0.25:0	14,19,16,10:1:1:2:0/0:0/1:0.5:0:0:.:.	16,33,11,3:1:1:2:0/0:0/1:0.125:0:0:.:.	18,40,16,4:1:1:2:0/0:0/1:0.25:0:0:.:.
chr10_ref_v2	60683	.	GT	G	.	PASS	IntersectsRepeat=1;RepeatCorrectionApplied=1	SAC:ACF:DF:PD:GT:SGT:SF:SV:SIG:MT:PAC	137,103,4,5:1:1:2:0/0:./.:.:0	55,38,6,0:1:1:2:0/0:./.:.:0:0:.:.	76,49,10,8:1:1:2:0/0:./.:.:0:0:.:.	113,89,9,4:1:1:2:0/0:./.:.:0:0:.:.
chr10_ref_v2	67105	.	A	G	.	PASS	IntersectsRepeat=0;RepeatCorrectionApplied=0	SAC:ACF:DF:PD:GT:SGT:SF:SV:SIG:MT:PAC	273,260,0,1:1:1:2:0/0:./.:.:0	64,62,61,60:1:1:2:0/1:./.:.:0:1:g.67105A>G:0	219,174,0,0:1:1:2:0/0:./.:.:0:0:.:.	257,267,0,1:1:1:2:0/0:./.:.:0:0:.:.
chr10_ref_v2	75589	.	CT	C	.	PASS	IntersectsRepeat=1;RepeatCorrectionApplied=1	SAC:ACF:DF:PD:GT:SGT:SF:SV:SIG:MT:PAC	145,164,22,16:1:1:2:0/0:0/1:0.125:0	71,56,13,5:1:1:2:0/0:0/1:0.125:0:0:.:.	114,86,12,11:1:1:2:0/0:./.:.:0:0:.:.	143,131,7,12:1:1:2:0/0:./.:.:0:0:.:.
chr10_ref_v2	76563	.	GAT	G	.	PASS	IntersectsRepeat=1;RepeatCorrectionApplied=1	SAC:ACF:DF:PD:GT:SGT:SF:SV:SIG:MT:PAC	57,70,12,12:1:1:2:0/0:./.:.:0	74,91,12,19:1:1:2:0/0:0/1:0.125:0:0:.:.	57,58,6,8:1:1:2:0/0:./.:.:0:0:.:.	61,69,7,8:1:1:2:0/0:./.:.:0:0:.:.
chr10_ref_v2	83308	.	G	A	.	PASS	IntersectsRepeat=0;RepeatCorrectionApplied=0	SAC:ACF:DF:PD:GT:SGT:SF:SV:SIG:MT:PAC	152,180,86,90:1:1:2:0/1:0/0:0.25:1	129,152,0,0:1:1:2:0/0:./.:.:0:1:g.83307_83309A>G:1	169,207,0,0:1:1:2:0/0:./.:.:0:1:g.83307_83309A>G:1	238,241,0,0:1:1:2:0/0:./.:.:0:1:g.83307_83309A>G:1
chr10_ref_v2	90886	.	C	A	.	PASS	IntersectsRepeat=0;RepeatCorrectionApplied=0	SAC:ACF:DF:PD:GT:SGT:SF:SV:SIG:MT:PAC	116,44,0,24:1:1:2:0/0:0/1:0.25:0	68,72,0,2:1:1:2:0/0:./.:.:0:0:.:.	93,43,0,23:1:1:2:0/0:0/1:0.25:0:0:.:.	120,46,0,24:1:1:2:0/0:0/1:0.25:0:0:.:.
chr10_ref_v2	91071	.	A	G	.	PASS	IntersectsRepeat=0;RepeatCorrectionApplied=0	SAC:ACF:DF:PD:GT:SGT:SF:SV:SIG:MT:PAC	0,0,236,97:1:1:2:1/1:./.:.:0	1,0,88,59:1:1:2:1/1:./.:.:0:0:.:.	0,1,147,82:1:1:2:1/1:./.:.:0:0:.:.	0,2,196,61:1:1:2:1/1:./.:.:0:0:.:.
chr10_ref_v2	99520	.	A	AT,ATT	.	PASS	IntersectsRepeat=1;RepeatCorrectionApplied=1	SAC:ACF:DF:PD:GT:SGT:SF:SV:SIG:MT:PAC	1,0,6,10,46,58:1:1:2:2/2:1/2:0.125:0	0,1,5,11,35,40:1:1:2:2/2:1/2:0.125:0:0:.:.	0,0,4,2,29,46:1:1:2:2/2:./.:.:0:0:.:.	0,1,0,3,32,65:1:1:2:2/2:./.:.:0:0:.:.
chr10_ref_v2	104610	.	TA	T	.	PASS	IntersectsRepeat=1;RepeatCorrectionApplied=1	SAC:ACF:DF:PD:GT:SGT:SF:SV:SIG:MT:PAC	103,123,12,9:1:1:2:0/0:./.:.:0	61,52,10,9:1:1:2:0/0:0/1:0.125:0:0:.:.	67,106,6,15:1:1:2:0/0:0/1:0.125:0:0:.:.	111,123,11,12:1:1:2:0/0:./.:.:0:0:.:.
chr10_ref_v2	123778	.	GA	G	.	PASS	IntersectsRepeat=1;RepeatCorrectionApplied=1	SAC:ACF:DF:PD:GT:SGT:SF:SV:SIG:MT:PAC	127,94,21,13:1:1:2:0/0:0/1:0.125:0	84,46,9,9:1:1:2:0/0:0/1:0.125:0:0:.:.	81,76,13,4:1:1:2:0/0:0/1:0.125:0:0:.:.	129,110,18,19:1:1:2:0/0:0/1:0.125:0:0:.:.
chr10_ref_v2	134129	.	T	A	.	PASS	IntersectsRepeat=1;RepeatCorrectionApplied=0	SAC:ACF:DF:PD:GT:SGT:SF:SV:SIG:MT:PAC	63,128,23,4:1:1:2:0/0:0/1:0.25:0	51,88,18,10:1:1:2:0/0:0/1:0.25:1:0:.:.	54,81,23,3:1:1:2:0/0:0/1:0.25:0:0:.:.	66,118,29,3:1:1:2:0/0:0/1:0.25:0:0:.:.
chr10_ref_v2	136930	.	G	A	.	PASS	IntersectsRepeat=1;RepeatCorrectionApplied=0	SAC:ACF:DF:PD:GT:SGT:SF:SV:SIG:MT:PAC	51,126,98,3:1:1:2:0/1:0/0:0.25:0	23,81,28,1:1:1:2:0/1:0/0:0.5:1:0:.:.	36,82,76,4:1:1:2:0/1:0/0:0.25:0:0:.:.	56,112,73,8:1:1:2:0/1:0/0:0.25:0:0:.:.
chr10_ref_v2	153817	.	A	G	.	PASS	IntersectsRepeat=0;RepeatCorrectionApplied=0	SAC:ACF:DF:PD:GT:SGT:SF:SV:SIG:MT:PAC	0,0,0,0:0:1:2:./.:./.:.:0	0,0,0,5:0:1:2:./.:./.:.:0:0:.:.	0,0,0,1:0:1:2:./.:./.:.:0:0:.:.	0,0,0,1:0:1:2:./.:./.:.:0:0:.:.
chr10_ref_v2	159426	.	C	CAAAA,CAAAAA	.	PASS	IntersectsRepeat=1;RepeatCorrectionApplied=1	SAC:ACF:DF:PD:GT:SGT:SF:SV:SIG:MT:PAC	0,0,30,26,10,6:1:1:2:1/1:1/2:0.25:0	0,0,19,28,3,5:1:1:2:1/1:1/2:0.125:0:0:.:.	0,0,21,17,5,7:1:1:2:1/1:1/2:0.5:0:0:.:.	0,0,29,28,13,12:1:1:2:1/1:1/2:0.5:0:0:.:.
chr10_ref_v2	161458	.	T	G	.	PASS	IntersectsRepeat=1;RepeatCorrectionApplied=0	SAC:ACF:DF:PD:GT:SGT:SF:SV:SIG:MT:PAC	58,218,64,0:1:1:2:0/0:0/1:0.5:0	41,91,17,1:1:1:2:0/0:0/1:0.25:0:0:.:.	43,186,45,0:1:1:2:0/0:0/1:0.25:0:0:.:.	45,221,53,0:1:1:2:0/0:0/1:0.25:0:0:.:.
chr10_ref_v2	173176	.	GT	G	.	PASS	IntersectsRepeat=1;RepeatCorrectionApplied=1	SAC:ACF:DF:PD:GT:SGT:SF:SV:SIG:MT:PAC	110,139,10,9:1:1:2:0/0:./.:.:0	59,79,6,10:1:1:2:0/0:0/1:0.125:0:0:.:.	71,103,12,10:1:1:2:0/0:0/1:0.125:0:0:.:.	100,130,13,17:1:1:2:0/0:0/1:0.125:0:0:.:.
chr10_ref_v2	196077	.	CT	C	.	PASS	IntersectsRepeat=1;RepeatCorrectionApplied=1	SAC:ACF:DF:PD:GT:SGT:SF:SV:SIG:MT:PAC	9,6,101,167:1:1:2:1/1:./.:.:0	3,2,43,53:1:1:2:1/1:./.:.:0:0:.:.	8,8,62,116:1:1:2:1/1:0/1:0.125:0:0:.:.	8,5,98,168:1:1:2:1/1:./.:.:0:0:.:.
chr10_ref_v2	197535	.	A	G	.	PASS	IntersectsRepeat=1;RepeatCorrectionApplied=0	SAC:ACF:DF:PD:GT:SGT:SF:SV:SIG:MT:PAC	0,12,0,21:1:1:2:0/1:1/1:0.25:0	0,8,0,4:1:1:2:./.:./.:.:0:0:.:.	0,8,0,6:1:1:2:./.:./.:.:0:0:.:.	2,13,0,15:1:1:2:0/1:./.:.:0:0:.:.
chr10_ref_v2	197537	.	C	CAATAT	.	PASS	IntersectsRepeat=0;RepeatCorrectionApplied=0	SAC:ACF:DF:PD:GT:SGT:SF:SV:SIG:MT:PAC	0,6,0,21:1:1:2:0/1:1/1:0.5:0	0,6,0,4:1:1:2:./.:./.:.:0:0:.:.	0,3,0,6:1:1:2:./.:./.:.:0:0:.:.	2,5,0,15:1:1:2:1/1:0/1:0.5:0:0:.:.
chr10_ref_v2	200392	.	G	A	.	ExcRegion	IntersectsRepeat=1;RepeatCorrectionApplied=0	SAC:ACF:DF:PD:GT:SGT:SF:SV:SIG:MT:PAC	0,0,0,0:0:1:2:./.:./.:.:0	0,0,0,0:0:1:2:./.:./.:.:0:0:.:.	0,0,0,0:0:1:2:./.:./.:.:0:0:.:.	0,0,0,2:0:1:2:./.:./.:.:0:0:.:.
chr10_ref_v2	201474	.	A	G	.	ExcRegion	IntersectsRepeat=1;RepeatCorrectionApplied=0	SAC:ACF:DF:PD:GT:SGT:SF:SV:SIG:MT:PAC	0,0,0,0:0:1:2:./.:./.:.:0	0,0,0,0:0:1:2:./.:./.:.:0:0:.:.	0,0,0,0:0:1:2:./.:./.:.:0:0:.:.	0,0,1,1:1:1:2:./.:./.:.:0:0:.:.
chr10_ref_v2	203284	.	A	C	.	ExcRegion	IntersectsRepeat=0;RepeatCorrectionApplied=0	SAC:ACF:DF:PD:GT:SGT:SF:SV:SIG:MT:PAC	0,0,0,0:0:1:2:./.:./.:.:0	0,0,1,0:0:1:2:./.:./.:.:0:0:.:.	0,0,0,0:0:1:2:./.:./.:.:0:0:.:.	0,0,0,0:0:1:2:./.:./.:.:0:0:.:.
chr10_ref_v2	203310	.	G	A	.	ExcRegion	IntersectsRepeat=1;RepeatCorrectionApplied=0	SAC:ACF:DF:PD:GT:SGT:SF:SV:SIG:MT:PAC	0,0,1,0:0:1:2:./.:./.:.:0	0,0,1,0:0:1:2:./.:./.:.:0:0:.:.	0,0,0,0:0:1:2:./.:./.:.:0:0:.:.	0,0,1,0:0:1:2:./.:./.:.:0:0:.:.
chr10_ref_v2	203370	.	C	T	.	ExcRegion	IntersectsRepeat=0;RepeatCorrectionApplied=0	SAC:ACF:DF:PD:GT:SGT:SF:SV:SIG:MT:PAC	0,0,11,0:0:1:2:./.:./.:.:0	0,0,7,0:0:1:2:./.:./.:.:0:0:.:.	0,0,3,0:0:1:2:./.:./.:.:0:0:.:.	0,0,8,0:0:1:2:./.:./.:.:0:0:.:.
chr10_ref_v2	203382	.	A	T	.	ExcRegion	IntersectsRepeat=0;RepeatCorrectionApplied=0	SAC:ACF:DF:PD:GT:SGT:SF:SV:SIG:MT:PAC	0,0,13,0:0:1:2:./.:./.:.:0	0,0,9,0:0:1:2:./.:./.:.:0:0:.:.	0,0,5,0:0:1:2:./.:./.:.:0:0:.:.	0,0,9,0:0:1:2:./.:./.:.:0:0:.:.
chr10_ref_v2	203387	.	T	A	.	ExcRegion	IntersectsRepeat=0;RepeatCorrectionApplied=0	SAC:ACF:DF:PD:GT:SGT:SF:SV:SIG:MT:PAC	0,0,15,0:0:1:2:./.:./.:.:0	0,0,10,0:0:1:2:./.:./.:.:0:0:.:.	0,0,6,0:0:1:2:./.:./.:.:0:0:.:.	0,0,9,0:0:1:2:./.:./.:.:0:0:.:.
chr10_ref_v2	203450	.	C	CTGTTGGAATAAAAATCTGTTGAAATAAAAATCA	.	ExcRegion	IntersectsRepeat=0;RepeatCorrectionApplied=0	SAC:ACF:DF:PD:GT:SGT:SF:SV:SIG:MT:PAC	0,0,10,0:0:1:2:./.:./.:.:0	0,0,7,0:0:1:2:./.:./.:.:0:0:.:.	0,0,3,0:0:1:2:./.:./.:.:0:0:.:.	0,0,6,0:0:1:2:./.:./.:.:0:0:.:.
chr10_ref_v2	203676	.	C	G	.	ExcRegion	IntersectsRepeat=1;RepeatCorrectionApplied=0	SAC:ACF:DF:PD:GT:SGT:SF:SV:SIG:MT:PAC	0,0,2,0:0:1:2:./.:./.:.:0	0,0,2,0:0:1:2:./.:./.:.:0:0:.:.	0,0,0,0:0:1:2:./.:./.:.:0:0:.:.	0,0,2,0:0:1:2:./.:./.:.:0:0:.:.
chr10_ref_v2	203700	.	A	G	.	ExcRegion	IntersectsRepeat=0;RepeatCorrectionApplied=0	SAC:ACF:DF:PD:GT:SGT:SF:SV:SIG:MT:PAC	0,0,4,0:0:1:2:./.:./.:.:0	0,0,6,0:0:1:2:./.:./.:.:0:0:.:.	0,0,0,0:0:1:2:./.:./.:.:0:0:.:.	0,0,3,0:0:1:2:./.:./.:.:0:0:.:.
chr10_ref_v2	203715	.	C	T	.	ExcRegion	IntersectsRepeat=1;RepeatCorrectionApplied=0	SAC:ACF:DF:PD:GT:SGT:SF:SV:SIG:MT:PAC	1,0,8,0:1:1:2:./.:./.:.:0	0,0,8,0:0:1:2:./.:./.:.:0:0:.:.	0,0,1,0:0:1:2:./.:./.:.:0:0:.:.	0,0,3,0:0:1:2:./.:./.:.:0:0:.:.
chr10_ref_v2	203942	.	A	C	.	PASS	IntersectsRepeat=1;RepeatCorrectionApplied=0	SAC:ACF:DF:PD:GT:SGT:SF:SV:SIG:MT:PAC	0,0,59,0:0:1:2:1/1:./.:.:0	0,0,27,1:1:1:2:1/1:./.:.:0:0:.:.	0,0,32,0:0:1:2:1/1:./.:.:0:0:.:.	0,0,35,0:0:1:2:1/1:./.:.:0:0:.:.
chr10_ref_v2	203944	.	A	G	.	PASS	IntersectsRepeat=0;RepeatCorrectionApplied=0	SAC:ACF:DF:PD:GT:SGT:SF:SV:SIG:MT:PAC	0,0,61,0:0:1:2:1/1:./.:.:0	0,0,28,1:1:1:2:1/1:./.:.:0:0:.:.	0,0,36,0:0:1:2:1/1:./.:.:0:0:.:.	0,0,39,0:0:1:2:1/1:./.:.:0:0:.:.
chr10_ref_v2	204059	.	GTAGAAA	G	.	PASS	IntersectsRepeat=0;RepeatCorrectionApplied=0	SAC:ACF:DF:PD:GT:SGT:SF:SV:SIG:MT:PAC	0,0,193,2:1:1:2:1/1:./.:.:0	0,0,115,0:0:1:2:1/1:./.:.:0:0:.:.	0,0,138,1:1:1:2:1/1:./.:.:0:0:.:.	0,0,185,2:1:1:2:1/1:./.:.:0:0:.:.
chr10_ref_v2	204079	.	T	A	.	PASS	IntersectsRepeat=1;RepeatCorrectionApplied=0	SAC:ACF:DF:PD:GT:SGT:SF:SV:SIG:MT:PAC	0,0,204,2:1:1:2:1/1:./.:.:0	0,0,133,0:0:1:2:1/1:./.:.:0:0:.:.	0,0,141,8:1:1:2:1/1:./.:.:0:0:.:.	0,0,196,7:1:1:2:1/1:./.:.:0:0:.:.
chr10_ref_v2	223444	.	C	CTTCTTCTT	.	PASS	IntersectsRepeat=0;RepeatCorrectionApplied=0	SAC:ACF:DF:PD:GT:SGT:SF:SV:SIG:MT:PAC	1,0,168,136:1:1:2:1/1:./.:.:0	0,1,88,138:1:1:2:1/1:./.:.:0:0:.:.	0,0,122,111:1:1:2:1/1:./.:.:0:0:.:.	0,0,196,172:1:1:2:1/1:./.:.:0:0:.:.
chr10_ref_v2	264865	.	A	C	.	PASS	IntersectsRepeat=0;RepeatCorrectionApplied=0	SAC:ACF:DF:PD:GT:SGT:SF:SV:SIG:MT:PAC	190,41,0,73:1:1:2:0/0:0/1:0.5:0	136,66,0,32:1:1:2:0/0:0/1:0.25:0:0:.:.	175,37,0,54:1:1:2:0/0:0/1:0.5:0:0:.:.	184,39,0,77:1:1:2:0/0:0/1:0.5:0:0:.:.
chr10_ref_v2	265679	.	C	T	.	PASS	IntersectsRepeat=1;RepeatCorrectionApplied=0	SAC:ACF:DF:PD:GT:SGT:SF:SV:SIG:MT:PAC	31,126,64,1:1:1:2:0/0:0/1:0.5:0	23,68,30,0:1:1:2:0/0:0/1:0.5:0:0:.:.	34,108,53,0:1:1:2:0/0:0/1:0.5:0:0:.:.	32,139,74,0:1:1:2:0/0:0/1:0.5:0:0:.:.
chr10_ref_v2	265682	.	C	T	.	PASS	IntersectsRepeat=1;RepeatCorrectionApplied=0	SAC:ACF:DF:PD:GT:SGT:SF:SV:SIG:MT:PAC	37,126,64,1:1:1:2:0/0:0/1:0.5:0	31,70,30,0:1:1:2:0/0:0/1:0.5:0:0:.:.	41,117,53,0:1:1:2:0/0:0/1:0.5:0:0:.:.	36,140,74,0:1:1:2:0/0:0/1:0.5:0:0:.:.
chr10_ref_v2	265690	.	C	T	.	PASS	IntersectsRepeat=1;RepeatCorrectionApplied=0	SAC:ACF:DF:PD:GT:SGT:SF:SV:SIG:MT:PAC	66,126,39,0:1:1:2:0/0:0/1:0.25:0	45,71,12,0:1:1:2:0/0:0/1:0.25:0:0:.:.	63,111,29,0:1:1:2:0/0:0/1:0.25:0:0:.:.	53,148,45,0:1:1:2:0/0:0/1:0.5:0:0:.:.
chr10_ref_v2	265737	.	T	G	.	PASS	IntersectsRepeat=0;RepeatCorrectionApplied=0	SAC:ACF:DF:PD:GT:SGT:SF:SV:SIG:MT:PAC	19,161,38,0:1:1:2:0/0:0/1:0.25:0	15,97,25,0:1:1:2:0/0:0/1:0.5:0:0:.:.	19,140,37,0:1:1:2:0/0:0/1:0.5:0:0:.:.	19,189,50,0:1:1:2:0/0:0/1:0.5:0:0:.:.
chr10_ref_v2	268534	.	AT	A	.	PASS	IntersectsRepeat=1;RepeatCorrectionApplied=1	SAC:ACF:DF:PD:GT:SGT:SF:SV:SIG:MT:PAC	68,31,9,8:1:1:2:0/0:./.:.:0	38,23,4,5:1:1:2:0/0:./.:.:0:0:.:.	45,31,5,4:1:1:2:0/0:./.:.:0:0:.:.	91,53,15,11:1:1:2:0/0:./.:.:0:0:.:.
chr10_ref_v2	285142	.	TTCTTCTCGCTGTTTCG	T	.	PASS	IntersectsRepeat=1;RepeatCorrectionApplied=0	SAC:ACF:DF:PD:GT:SGT:SF:SV:SIG:MT:PAC	1,0,112,146:1:1:2:1/1:./.:.:0	2,0,70,67:1:1:2:1/1:./.:.:0:0:.:.	0,0,77,93:1:1:2:1/1:./.:.:0:0:.:.	2,1,123,162:1:1:2:1/1:./.:.:0:0:.:.
chr10_ref_v2	289373	.	TA	T,TAA	.	PASS	IntersectsRepeat=1;RepeatCorrectionApplied=1	SAC:ACF:DF:PD:GT:SGT:SF:SV:SIG:MT:PAC	35,22,24,13,9,15:1:1:2:0/2:0/1:0.5:1	9,11,4,16,13,12:1:1:2:0/2:1/2:0.5:0:0:.:.	25,17,14,5,8,11:1:1:2:0/2:0/1:0.5:0:0:.:.	43,16,15,6,13,11:1:1:2:0/2:0/1:0.25:0:0:.:.
chr10_ref_v2	292879	.	A	AGAAGTAGTGCTCGAGGTAGGGTCGGAAGAAGTTGTACTG	.	PASS	IntersectsRepeat=1;RepeatCorrectionApplied=0	SAC:ACF:DF:PD:GT:SGT:SF:SV:SIG:MT:PAC	2,0,78,65:1:1:2:1/1:./.:.:0	0,0,13,29:1:1:2:1/1:./.:.:0:0:.:.	0,0,59,52:1:1:2:1/1:./.:.:0:0:.:.	0,0,87,75:1:1:2:1/1:./.:.:0:0:.:.
chr10_ref_v2	292993	.	CGAGGAAGTA	C	.	PASS	IntersectsRepeat=0;RepeatCorrectionApplied=0	SAC:ACF:DF:PD:GT:SGT:SF:SV:SIG:MT:PAC	1,0,186,181:1:1:2:1/1:./.:.:0	0,1,50,58:1:1:2:1/1:./.:.:0:0:.:.	2,1,145,141:1:1:2:1/1:./.:.:0:0:.:.	0,2,226,213:1:1:2:1/1:./.:.:0:0:.:.
chr10_ref_v2	293257	.	G	GGAC	.	PASS	IntersectsRepeat=1;RepeatCorrectionApplied=0	SAC:ACF:DF:PD:GT:SGT:SF:SV:SIG:MT:PAC	0,0,167,253:1:1:2:1/1:./.:.:0	0,0,71,78:1:1:2:1/1:./.:.:0:0:.:.	0,0,87,183:1:1:2:1/1:./.:.:0:0:.:.	0,0,156,254:1:1:2:1/1:./.:.:0:0:.:.
chr10_ref_v2	294266	.	A	ACAGGAAGAGCCGCCAAATGTCGCAGAGGAAACC	.	PASS	IntersectsRepeat=1;RepeatCorrectionApplied=0	SAC:ACF:DF:PD:GT:SGT:SF:SV:SIG:MT:PAC	1,1,50,60:1:1:2:1/1:./.:.:0	0,0,14,34:1:1:2:1/1:./.:.:0:0:.:.	0,0,47,50:1:1:2:1/1:./.:.:0:0:.:.	0,0,48,66:1:1:2:1/1:./.:.:0:0:.:.
chr10_ref_v2	313773	.	T	TTG,TTGTG	.	PASS	IntersectsRepeat=1;RepeatCorrectionApplied=1	SAC:ACF:DF:PD:GT:SGT:SF:SV:SIG:MT:PAC	1,0,10,5,126,100:1:1:2:2/2:./.:.:0	1,0,5,6,47,34:1:1:2:2/2:1/2:0.125:0:0:.:.	0,1,2,4,92,87:1:1:2:2/2:./.:.:0:0:.:.	0,0,3,5,112,113:1:1:2:2/2:./.:.:0:0:.:.
chr10_ref_v2	315444	.	GA	G	.	PASS	IntersectsRepeat=1;RepeatCorrectionApplied=1	SAC:ACF:DF:PD:GT:SGT:SF:SV:SIG:MT:PAC	111,130,9,21:1:1:2:0/0:0/1:0.125:0	68,57,10,8:1:1:2:0/0:0/1:0.125:0:0:.:.	61,102,7,14:1:1:2:0/0:0/1:0.125:0:0:.:.	133,139,5,13:1:1:2:0/0:./.:.:0:0:.:.
chr10_ref_v2	316867	.	GTA	G	.	PASS	IntersectsRepeat=1;RepeatCorrectionApplied=1	SAC:ACF:DF:PD:GT:SGT:SF:SV:SIG:MT:PAC	76,91,7,10:1:1:2:0/0:0/1:0.125:0	80,52,9,9:1:1:2:0/0:0/1:0.125:0:0:.:.	63,72,5,4:1:1:2:0/0:./.:.:0:0:.:.	98,103,6,7:1:1:2:0/0:./.:.:0:0:.:.
chr10_ref_v2	330004	.	T	TCC	.	PASS	IntersectsRepeat=1;RepeatCorrectionApplied=1	SAC:ACF:DF:PD:GT:SGT:SF:SV:SIG:MT:PAC	1,0,71,132:1:1:2:1/1:./.:.:0	0,1,34,56:1:1:2:1/1:./.:.:0:0:.:.	0,0,49,83:1:1:2:1/1:./.:.:0:0:.:.	0,0,59,134:1:1:2:1/1:./.:.:0:0:.:.
chr10_ref_v2	342126	.	AT	A	.	PASS	IntersectsRepeat=1;RepeatCorrectionApplied=1	SAC:ACF:DF:PD:GT:SGT:SF:SV:SIG:MT:PAC	41,21,3,21:1:1:2:0/0:0/1:0.25:0	26,12,4,9:1:1:2:0/0:./.:.:0:0:.:.	24,15,2,11:1:1:2:0/0:0/1:0.125:0:0:.:.	36,30,1,9:1:1:2:0/0:./.:.:0:0:.:.
chr10_ref_v2	342827	.	T	G	.	PASS	IntersectsRepeat=1;RepeatCorrectionApplied=0	SAC:ACF:DF:PD:GT:SGT:SF:SV:SIG:MT:PAC	29,228,65,0:1:1:2:0/0:0/1:0.5:0	40,109,18,0:1:1:2:0/0:0/1:0.25:0:0:.:.	33,166,41,0:1:1:2:0/0:0/1:0.25:0:0:.:.	33,216,69,0:1:1:2:0/0:0/1:0.5:0:0:.:.
chr10_ref_v2	354409	.	G	A	.	ExcRegion	IntersectsRepeat=0;RepeatCorrectionApplied=0	SAC:ACF:DF:PD:GT:SGT:SF:SV:SIG:MT:PAC	0,40,2,0:1:1:2:./.:./.:.:0	1,21,3,0:1:1:2:./.:./.:.:0:0:.:.	3,17,0,0:1:1:2:./.:./.:.:0:0:.:.	2,36,0,0:1:1:2:./.:./.:.:0:0:.:.
chr10_ref_v2	354413	.	C	A	.	ExcRegion	IntersectsRepeat=0;RepeatCorrectionApplied=0	SAC:ACF:DF:PD:GT:SGT:SF:SV:SIG:MT:PAC	0,36,2,0:1:1:2:./.:./.:.:0	0,19,3,0:1:1:2:./.:./.:.:0:0:.:.	1,15,0,0:1:1:2:./.:./.:.:0:0:.:.	1,32,0,0:1:1:2:./.:./.:.:0:0:.:.
chr10_ref_v2	354421	.	CCT	C	.	ExcRegion	IntersectsRepeat=0;RepeatCorrectionApplied=0	SAC:ACF:DF:PD:GT:SGT:SF:SV:SIG:MT:PAC	3,26,0,0:1:1:2:./.:./.:.:0	4,12,2,0:1:1:2:./.:./.:.:0:0:.:.	1,11,2,0:1:1:2:./.:./.:.:0:0:.:.	1,24,1,0:1:1:2:./.:./.:.:0:0:.:.
chr10_ref_v2	354426	.	T	A	.	ExcRegion	IntersectsRepeat=0;RepeatCorrectionApplied=0	SAC:ACF:DF:PD:GT:SGT:SF:SV:SIG:MT:PAC	1,21,2,0:1:1:2:./.:./.:.:0	2,10,4,0:1:1:2:./.:./.:.:0:0:.:.	3,9,0,0:1:1:2:./.:./.:.:0:0:.:.	2,15,0,0:1:1:2:./.:./.:.:0:0:.:.
chr10_ref_v2	354428	.	A	AAG	.	ExcRegion	IntersectsRepeat=0;RepeatCorrectionApplied=0	SAC:ACF:DF:PD:GT:SGT:SF:SV:SIG:MT:PAC	3,17,0,0:1:1:2:./.:./.:.:0	4,7,2,0:1:1:2:./.:./.:.:0:0:.:.	1,7,2,0:1:1:2:./.:./.:.:0:0:.:.	1,11,1,0:1:1:2:./.:./.:.:0:0:.:.
chr10_ref_v2	354429	.	T	G	.	ExcRegion	IntersectsRepeat=0;RepeatCorrectionApplied=0	SAC:ACF:DF:PD:GT:SGT:SF:SV:SIG:MT:PAC	3,17,0,0:1:1:2:./.:./.:.:0	4,6,2,0:1:1:2:./.:./.:.:0:0:.:.	1,7,2,0:1:1:2:./.:./.:.:0:0:.:.	1,8,1,0:1:1:2:./.:./.:.:0:0:.:.
chr10_ref_v2	354434	.	C	T	.	ExcRegion	IntersectsRepeat=0;RepeatCorrectionApplied=0	SAC:ACF:DF:PD:GT:SGT:SF:SV:SIG:MT:PAC	1,7,3,0:1:1:2:./.:./.:.:0	0,0,6,0:0:1:2:./.:./.:.:0:0:.:.	0,4,3,0:1:1:2:./.:./.:.:0:0:.:.	0,3,2,0:1:1:2:./.:./.:.:0:0:.:.
chr10_ref_v2	354436	.	T	TGCA	.	ExcRegion	IntersectsRepeat=1;RepeatCorrectionApplied=0	SAC:ACF:DF:PD:GT:SGT:SF:SV:SIG:MT:PAC	4,4,0,0:1:1:2:./.:./.:.:0	4,0,2,0:1:1:2:./.:./.:.:0:0:.:.	1,3,2,0:1:1:2:./.:./.:.:0:0:.:.	1,1,1,0:1:1:2:./.:./.:.:0:0:.:.
chr10_ref_v2	354438	.	T	TTCTACAC	.	ExcRegion	IntersectsRepeat=1;RepeatCorrectionApplied=0	SAC:ACF:DF:PD:GT:SGT:SF:SV:SIG:MT:PAC	5,1,0,0:1:1:2:./.:./.:.:0	4,0,2,0:1:1:2:./.:./.:.:0:0:.:.	1,0,2,0:1:1:2:./.:./.:.:0:0:.:.	1,0,1,0:1:1:2:./.:./.:.:0:0:.:.
chr10_ref_v2	354439	.	ATTT	A	.	ExcRegion	IntersectsRepeat=1;RepeatCorrectionApplied=0	SAC:ACF:DF:PD:GT:SGT:SF:SV:SIG:MT:PAC	4,0,1,0:1:1:2:./.:./.:.:0	6,0,0,0:0:1:2:./.:./.:.:0:0:.:.	2,0,1,0:1:1:2:./.:./.:.:0:0:.:.	1,0,1,0:1:1:2:./.:./.:.:0:0:.:.
chr10_ref_v2	354440	.	T	A	.	ExcRegion	IntersectsRepeat=1;RepeatCorrectionApplied=0	SAC:ACF:DF:PD:GT:SGT:SF:SV:SIG:MT:PAC	5,0,0,0:0:1:2:./.:./.:.:0	4,0,2,0:1:1:2:./.:./.:.:0:0:.:.	1,0,2,0:1:1:2:./.:./.:.:0:0:.:.	1,0,1,0:1:1:2:./.:./.:.:0:0:.:.
chr10_ref_v2	354441	.	T	C	.	ExcRegion	IntersectsRepeat=0;RepeatCorrectionApplied=0	SAC:ACF:DF:PD:GT:SGT:SF:SV:SIG:MT:PAC	5,0,0,0:0:1:2:./.:./.:.:0	4,0,2,0:1:1:2:./.:./.:.:0:0:.:.	3,0,0,0:0:1:2:./.:./.:.:0:0:.:.	2,0,0,0:0:1:2:./.:./.:.:0:0:.:.
chr10_ref_v2	354443	.	CTAT	C	.	ExcRegion	IntersectsRepeat=1;RepeatCorrectionApplied=1	SAC:ACF:DF:PD:GT:SGT:SF:SV:SIG:MT:PAC	4,0,1,0:1:1:2:./.:./.:.:0	6,0,0,0:0:1:2:./.:./.:.:0:0:.:.	2,0,1,0:1:1:2:./.:./.:.:0:0:.:.	2,0,1,0:1:1:2:./.:./.:.:0:0:.:.
chr10_ref_v2	354446	.	T	C	.	ExcRegion	IntersectsRepeat=1;RepeatCorrectionApplied=0	SAC:ACF:DF:PD:GT:SGT:SF:SV:SIG:MT:PAC	3,0,2,0:1:1:2:./.:./.:.:0	4,0,2,0:1:1:2:./.:./.:.:0:0:.:.	3,0,0,0:0:1:2:./.:./.:.:0:0:.:.	3,0,0,0:0:1:2:./.:./.:.:0:0:.:.
chr10_ref_v2	354447	.	ATACT	A	.	ExcRegion	IntersectsRepeat=1;RepeatCorrectionApplied=0	SAC:ACF:DF:PD:GT:SGT:SF:SV:SIG:MT:PAC	5,0,0,0:0:1:2:./.:./.:.:0	4,0,2,0:1:1:2:./.:./.:.:0:0:.:.	1,0,2,0:1:1:2:./.:./.:.:0:0:.:.	2,0,1,0:1:1:2:./.:./.:.:0:0:.:.
chr10_ref_v2	354456	.	TTCCG	T	.	ExcRegion	IntersectsRepeat=1;RepeatCorrectionApplied=0	SAC:ACF:DF:PD:GT:SGT:SF:SV:SIG:MT:PAC	5,0,0,0:0:1:2:./.:./.:.:0	4,0,2,0:1:1:2:./.:./.:.:0:0:.:.	2,0,2,0:1:1:2:./.:./.:.:0:0:.:.	2,0,1,0:1:1:2:./.:./.:.:0:0:.:.
chr10_ref_v2	354458	.	C	A	.	ExcRegion	IntersectsRepeat=0;RepeatCorrectionApplied=0	SAC:ACF:DF:PD:GT:SGT:SF:SV:SIG:MT:PAC	0,0,5,0:0:1:2:./.:./.:.:0	2,0,4,0:1:1:2:./.:./.:.:0:0:.:.	2,0,2,0:1:1:2:./.:./.:.:0:0:.:.	1,0,2,0:1:1:2:./.:./.:.:0:0:.:.
chr10_ref_v2	354460	.	GT	G	.	ExcRegion	IntersectsRepeat=1;RepeatCorrectionApplied=1	SAC:ACF:DF:PD:GT:SGT:SF:SV:SIG:MT:PAC	0,0,5,0:0:1:2:./.:./.:.:0	2,0,3,0:1:1:2:./.:./.:.:0:0:.:.	2,0,2,0:1:1:2:./.:./.:.:0:0:.:.	1,0,2,0:1:1:2:./.:./.:.:0:0:.:.
chr10_ref_v2	354462	.	T	A	.	ExcRegion	IntersectsRepeat=1;RepeatCorrectionApplied=0	SAC:ACF:DF:PD:GT:SGT:SF:SV:SIG:MT:PAC	0,0,5,0:0:1:2:./.:./.:.:0	0,0,5,0:0:1:2:./.:./.:.:0:0:.:.	0,0,4,0:0:1:2:./.:./.:.:0:0:.:.	0,0,3,0:0:1:2:./.:./.:.:0:0:.:.
chr10_ref_v2	354465	.	AT	A	.	ExcRegion	IntersectsRepeat=0;RepeatCorrectionApplied=0	SAC:ACF:DF:PD:GT:SGT:SF:SV:SIG:MT:PAC	5,0,0,0:0:1:2:./.:./.:.:0	4,0,2,0:1:1:2:./.:./.:.:0:0:.:.	3,0,2,0:1:1:2:./.:./.:.:0:0:.:.	3,0,1,0:1:1:2:./.:./.:.:0:0:.:.
chr10_ref_v2	354468	.	CCTT	C	.	ExcRegion	IntersectsRepeat=0;RepeatCorrectionApplied=0	SAC:ACF:DF:PD:GT:SGT:SF:SV:SIG:MT:PAC	6,0,0,0:0:1:2:./.:./.:.:0	5,0,2,0:1:1:2:./.:./.:.:0:0:.:.	3,0,2,0:1:1:2:./.:./.:.:0:0:.:.	4,0,1,0:1:1:2:./.:./.:.:0:0:.:.
chr10_ref_v2	354471	.	T	C	.	ExcRegion	IntersectsRepeat=0;RepeatCorrectionApplied=0	SAC:ACF:DF:PD:GT:SGT:SF:SV:SIG:MT:PAC	0,0,6,0:0:1:2:./.:./.:.:0	2,0,5,0:1:1:2:./.:./.:.:0:0:.:.	2,0,3,0:1:1:2:./.:./.:.:0:0:.:.	1,0,4,0:1:1:2:./.:./.:.:0:0:.:.
chr10_ref_v2	354473	.	TTC	T	.	ExcRegion	IntersectsRepeat=0;RepeatCorrectionApplied=0	SAC:ACF:DF:PD:GT:SGT:SF:SV:SIG:MT:PAC	10,0,0,0:0:1:2:./.:./.:.:0	10,0,2,0:1:1:2:./.:./.:.:0:0:.:.	4,0,2,0:1:1:2:./.:./.:.:0:0:.:.	8,0,1,0:1:1:2:./.:./.:.:0:0:.:.
chr10_ref_v2	354485	.	T	C	.	ExcRegion	IntersectsRepeat=1;RepeatCorrectionApplied=0	SAC:ACF:DF:PD:GT:SGT:SF:SV:SIG:MT:PAC	7,0,4,0:1:1:2:./.:./.:.:0	10,0,2,0:1:1:2:./.:./.:.:0:0:.:.	6,0,1,0:1:1:2:./.:./.:.:0:0:.:.	5,0,7,0:1:1:2:./.:./.:.:0:0:.:.
chr10_ref_v2	354487	.	T	TTAATA	.	ExcRegion	IntersectsRepeat=0;RepeatCorrectionApplied=0	SAC:ACF:DF:PD:GT:SGT:SF:SV:SIG:MT:PAC	11,0,0,0:0:1:2:./.:./.:.:0	10,0,2,0:1:1:2:./.:./.:.:0:0:.:.	6,0,2,0:1:1:2:./.:./.:.:0:0:.:.	0,0,0,0:0:1:2:./.:./.:.:0:0:.:.
chr10_ref_v2	354493	.	T	TG	.	ExcRegion	IntersectsRepeat=0;RepeatCorrectionApplied=0	SAC:ACF:DF:PD:GT:SGT:SF:SV:SIG:MT:PAC	11,0,0,0:0:1:2:./.:./.:.:0	11,0,1,0:1:1:2:./.:./.:.:0:0:.:.	9,0,0,0:0:1:2:./.:./.:.:0:0:.:.	14,1,0,0:1:1:2:./.:./.:.:0:0:.:.
chr10_ref_v2	354622	.	C	CGATAGT	.	ExcRegion	IntersectsRepeat=0;RepeatCorrectionApplied=0	SAC:ACF:DF:PD:GT:SGT:SF:SV:SIG:MT:PAC	0,0,10,0:0:1:2:./.:./.:.:0	0,0,15,1:1:1:2:./.:./.:.:0:0:.:.	0,0,3,1:1:1:2:./.:./.:.:0:0:.:.	0,0,5,2:1:1:2:./.:./.:.:0:0:.:.
chr10_ref_v2	354625	.	A	ATTTTT	.	ExcRegion	IntersectsRepeat=1;RepeatCorrectionApplied=0	SAC:ACF:DF:PD:GT:SGT:SF:SV:SIG:MT:PAC	0,0,10,0:0:1:2:./.:./.:.:0	0,0,11,0:0:1:2:./.:./.:.:0:0:.:.	0,1,2,1:1:1:2:./.:./.:.:0:0:.:.	0,0,4,0:0:1:2:./.:./.:.:0:0:.:.
chr10_ref_v2	354626	.	A	ATTCCAACAGTGTT	.	ExcRegion	IntersectsRepeat=1;RepeatCorrectionApplied=0	SAC:ACF:DF:PD:GT:SGT:SF:SV:SIG:MT:PAC	0,0,8,0:0:1:2:./.:./.:.:0	0,0,10,0:0:1:2:./.:./.:.:0:0:.:.	0,1,2,1:1:1:2:./.:./.:.:0:0:.:.	0,0,3,0:0:1:2:./.:./.:.:0:0:.:.
chr10_ref_v2	354628	.	A	ACATATAAATATGT	.	ExcRegion	IntersectsRepeat=1;RepeatCorrectionApplied=0	SAC:ACF:DF:PD:GT:SGT:SF:SV:SIG:MT:PAC	0,0,6,2:1:1:2:./.:./.:.:0	0,0,8,6:1:1:2:./.:./.:.:0:0:.:.	0,1,1,4:1:1:2:./.:./.:.:0:0:.:.	0,0,3,9:1:1:2:./.:./.:.:0:0:.:.
chr10_ref_v2	354631	.	A	AATG	.	ExcRegion	IntersectsRepeat=1;RepeatCorrectionApplied=0	SAC:ACF:DF:PD:GT:SGT:SF:SV:SIG:MT:PAC	0,1,4,7:1:1:2:./.:./.:.:0	0,0,6,8:1:1:2:./.:./.:.:0:0:.:.	0,1,1,7:1:1:2:./.:./.:.:0:0:.:.	0,0,1,13:1:1:2:./.:./.:.:0:0:.:.
chr10_ref_v2	354636	.	G	GGT	.	ExcRegion	IntersectsRepeat=0;RepeatCorrectionApplied=0	SAC:ACF:DF:PD:GT:SGT:SF:SV:SIG:MT:PAC	0,1,4,8:1:1:2:./.:./.:.:0	0,0,4,9:1:1:2:./.:./.:.:0:0:.:.	0,1,0,7:1:1:2:./.:./.:.:0:0:.:.	0,2,1,14:1:1:2:./.:./.:.:0:0:.:.
chr10_ref_v2	354638	.	T	A	.	ExcRegion	IntersectsRepeat=1;RepeatCorrectionApplied=0	SAC:ACF:DF:PD:GT:SGT:SF:SV:SIG:MT:PAC	0,1,3,9:1:1:2:./.:./.:.:0	0,0,3,9:1:1:2:./.:./.:.:0:0:.:.	0,1,0,7:1:1:2:./.:./.:.:0:0:.:.	0,2,1,14:1:1:2:./.:./.:.:0:0:.:.
chr10_ref_v2	354641	.	T	A	.	ExcRegion	IntersectsRepeat=1;RepeatCorrectionApplied=0	SAC:ACF:DF:PD:GT:SGT:SF:SV:SIG:MT:PAC	0,1,2,9:1:1:2:./.:./.:.:0	0,0,2,9:1:1:2:./.:./.:.:0:0:.:.	0,1,0,7:1:1:2:./.:./.:.:0:0:.:.	0,2,0,14:1:1:2:./.:./.:.:0:0:.:.
chr10_ref_v2	354643	.	ATG	A	.	ExcRegion	IntersectsRepeat=0;RepeatCorrectionApplied=0	SAC:ACF:DF:PD:GT:SGT:SF:SV:SIG:MT:PAC	0,1,1,9:1:1:2:./.:./.:.:0	0,0,2,9:1:1:2:./.:./.:.:0:0:.:.	0,1,0,7:1:1:2:./.:./.:.:0:0:.:.	0,2,0,14:1:1:2:./.:./.:.:0:0:.:.
chr10_ref_v2	354665	.	T	G	.	ExcRegion	IntersectsRepeat=1;RepeatCorrectionApplied=0	SAC:ACF:DF:PD:GT:SGT:SF:SV:SIG:MT:PAC	0,0,0,11:0:1:2:./.:./.:.:0	0,0,0,12:0:1:2:./.:./.:.:0:0:.:.	0,0,0,9:0:1:2:./.:./.:.:0:0:.:.	0,1,0,17:1:1:2:./.:./.:.:0:0:.:.
chr10_ref_v2	354754	.	T	C	.	ExcRegion	IntersectsRepeat=1;RepeatCorrectionApplied=0	SAC:ACF:DF:PD:GT:SGT:SF:SV:SIG:MT:PAC	0,0,0,2:0:1:2:./.:./.:.:0	0,0,0,2:0:1:2:./.:./.:.:0:0:.:.	0,0,0,2:0:1:2:./.:./.:.:0:0:.:.	0,0,0,2:0:1:2:./.:./.:.:0:0:.:.
chr10_ref_v2	354828	.	C	T	.	ExcRegion	IntersectsRepeat=0;RepeatCorrectionApplied=0	SAC:ACF:DF:PD:GT:SGT:SF:SV:SIG:MT:PAC	1,0,0,1:1:1:2:./.:./.:.:0	0,1,0,0:0:1:2:./.:./.:.:0:0:.:.	1,0,0,1:1:1:2:./.:./.:.:0:0:.:.	0,0,0,2:0:1:2:./.:./.:.:0:0:.:.
chr10_ref_v2	357991	.	GT	G	.	PASS	IntersectsRepeat=1;RepeatCorrectionApplied=1	SAC:ACF:DF:PD:GT:SGT:SF:SV:SIG:MT:PAC	16,13,26,43:1:1:2:0/1:1/1:0.5:0	18,11,16,21:1:1:2:0/1:./.:.:0:0:.:.	10,4,21,17:1:1:2:1/1:0/1:0.5:0:0:.:.	21,11,27,27:1:1:2:0/1:1/1:0.25:0:0:.:.
chr10_ref_v2	359603	.	GAAA	G,GA	.	PASS	IntersectsRepeat=1;RepeatCorrectionApplied=1	SAC:ACF:DF:PD:GT:SGT:SF:SV:SIG:MT:PAC	2,1,11,15,103,118:1:1:2:2/2:./.:.:0	1,0,3,13,41,41:1:1:2:2/2:1/2:0.125:0:0:.:.	1,4,12,9,69,78:1:1:2:2/2:1/2:0.125:0:0:.:.	2,1,11,12,96,139:1:1:2:2/2:./.:.:0:0:.:.
chr10_ref_v2	362990	.	A	C	.	PASS	IntersectsRepeat=0;RepeatCorrectionApplied=0	SAC:ACF:DF:PD:GT:SGT:SF:SV:SIG:MT:PAC	184,80,0,65:1:1:2:0/0:0/1:0.5:0	82,31,0,11:1:1:2:0/0:0/1:0.25:0:0:.:.	174,81,0,75:1:1:2:0/0:0/1:0.5:0:0:.:.	229,87,0,96:1:1:2:0/0:0/1:0.5:0:0:.:.
chr10_ref_v2	366687	.	A	T	.	PASS	IntersectsRepeat=0;RepeatCorrectionApplied=0	SAC:ACF:DF:PD:GT:SGT:SF:SV:SIG:MT:PAC	0,0,0,0:0:1:2:./.:./.:.:0	0,0,0,0:0:1:2:./.:./.:.:0:0:.:.	0,0,0,0:0:1:2:./.:./.:.:0:0:.:.	0,0,1,0:0:1:2:./.:./.:.:0:0:.:.
chr10_ref_v2	374318	.	T	G	.	PASS	IntersectsRepeat=0;RepeatCorrectionApplied=0	SAC:ACF:DF:PD:GT:SGT:SF:SV:SIG:MT:PAC	58,148,61,0:1:1:2:0/0:0/1:0.5:0	48,79,27,0:1:1:2:0/0:0/1:0.5:0:0:.:.	35,102,47,0:1:1:2:0/0:0/1:0.5:0:0:.:.	55,157,51,0:1:1:2:0/0:0/1:0.5:0:0:.:.
chr10_ref_v2	376866	.	T	G	.	PASS	IntersectsRepeat=0;RepeatCorrectionApplied=0	SAC:ACF:DF:PD:GT:SGT:SF:SV:SIG:MT:PAC	30,172,28,0:1:1:2:0/0:0/1:0.25:0	44,85,7,0:1:1:2:0/0:0/1:0.125:0:0:.:.	25,137,36,0:1:1:2:0/0:0/1:0.5:0:0:.:.	31,196,24,0:1:1:2:0/0:0/1:0.25:0:0:.:.
chr10_ref_v2	379517	.	G	A	.	PASS	IntersectsRepeat=0;RepeatCorrectionApplied=0	SAC:ACF:DF:PD:GT:SGT:SF:SV:SIG:MT:PAC	188,179,0,0:1:1:2:0/0:./.:.:0	102,129,0,0:1:1:2:0/0:./.:.:0:0:.:.	150,149,0,0:1:1:2:0/0:./.:.:0:0:.:.	97,107,86,88:1:1:2:0/1:0/0:0.125:0:1:g.379517G>A:0
chr10_ref_v2	387913	.	C	CA	.	PASS	IntersectsRepeat=1;RepeatCorrectionApplied=1	SAC:ACF:DF:PD:GT:SGT:SF:SV:SIG:MT:PAC	55,3,5,15:1:1:2:0/0:0/1:0.5:0	41,11,6,5:1:1:2:0/0:0/1:0.25:0:0:.:.	55,4,3,6:1:1:2:0/0:0/1:0.125:0:0:.:.	59,5,7,14:1:1:2:0/0:0/1:0.5:0:0:.:.
chr10_ref_v2	393476	.	GA	G	.	PASS	IntersectsRepeat=1;RepeatCorrectionApplied=1	SAC:ACF:DF:PD:GT:SGT:SF:SV:SIG:MT:PAC	13,23,17,16:1:1:2:0/1:0/0:0.125:0	18,23,8,17:1:1:2:0/1:0/0:0.5:0:0:.:.	20,20,7,7:1:1:2:0/0:0/1:0.25:0:0:.:.	23,36,7,16:1:1:2:0/0:0/1:0.25:0:0:.:.
chr10_ref_v2	423825	.	GAT	G	.	PASS	IntersectsRepeat=1;RepeatCorrectionApplied=1	SAC:ACF:DF:PD:GT:SGT:SF:SV:SIG:MT:PAC	55,49,11,17:1:1:2:0/0:0/1:0.125:0	61,53,14,14:1:1:2:0/0:0/1:0.125:0:0:.:.	39,30,7,5:1:1:2:0/0:./.:.:0:0:.:.	54,48,10,19:1:1:2:0/0:0/1:0.125:0:0:.:.
chr10_ref_v2	424559	.	C	CTTTTTTT	.	PASS	IntersectsRepeat=1;RepeatCorrectionApplied=1	SAC:ACF:DF:PD:GT:SGT:SF:SV:SIG:MT:PAC	4,7,58,21:1:1:2:1/1:0/1:0.25:0	2,1,31,11:1:1:2:1/1:0/1:0.125:0:0:.:.	2,4,52,14:1:1:2:1/1:0/1:0.125:0:0:.:.	4,8,72,28:1:1:2:1/1:0/1:0.25:0:0:.:.
chr10_ref_v2	438196	.	G	T	.	PASS	IntersectsRepeat=0;RepeatCorrectionApplied=0	SAC:ACF:DF:PD:GT:SGT:SF:SV:SIG:MT:PAC	17,158,38,0:1:1:2:0/0:0/1:0.5:0	11,85,16,0:1:1:2:0/0:0/1:0.25:0:0:.:.	8,124,52,0:1:1:2:0/0:0/1:0.5:0:0:.:.	13,173,72,0:1:1:2:0/0:0/1:0.5:0:0:.:.
chr10_ref_v2	450173	.	A	C	.	PASS	IntersectsRepeat=0;RepeatCorrectionApplied=0	SAC:ACF:DF:PD:GT:SGT:SF:SV:SIG:MT:PAC	158,37,0,68:1:1:2:0/0:0/1:0.5:0	80,23,0,23:1:1:2:0/0:0/1:0.5:0:0:.:.	131,20,0,46:1:1:2:0/0:0/1:0.5:0:0:.:.	180,30,0,52:1:1:2:0/0:0/1:0.5:0:0:.:.
chr10_ref_v2	455719	.	GAT	G	.	PASS	IntersectsRepeat=1;RepeatCorrectionApplied=1	SAC:ACF:DF:PD:GT:SGT:SF:SV:SIG:MT:PAC	8,9,3,4:1:1:2:0/0:0/1:0.25:0	22,18,5,4:1:1:2:0/0:./.:.:0:0:.:.	10,8,1,1:1:1:2:0/0:./.:.:0:0:.:.	10,8,3,1:1:1:2:0/0:./.:.:0:0:.:.
chr10_ref_v2	457556	.	CA	C	.	PASS	IntersectsRepeat=1;RepeatCorrectionApplied=1	SAC:ACF:DF:PD:GT:SGT:SF:SV:SIG:MT:PAC	31,15,6,0:1:1:2:0/0:./.:.:0	28,14,7,4:1:1:2:0/0:./.:.:0:0:.:.	26,5,12,0:1:1:2:0/0:0/1:0.25:0:0:.:.	33,12,13,1:1:1:2:0/0:0/1:0.125:0:0:.:.
chr10_ref_v2	469783	.	GTAATAA	G,GTAA	.	PASS	IntersectsRepeat=1;RepeatCorrectionApplied=1	SAC:ACF:DF:PD:GT:SGT:SF:SV:SIG:MT:PAC	0,1,0,5,5,21:1:1:2:2/2:1/2:0.25:0	0,2,1,5,9,28:1:1:2:2/2:1/2:0.125:0:0:.:.	1,1,1,2,9,16:1:1:2:2/2:./.:.:0:0:.:.	1,3,0,1,7,29:1:1:2:2/2:0/2:0.25:0:0:.:.
chr10_ref_v2	470700	.	G	GA	.	PASS	IntersectsRepeat=1;RepeatCorrectionApplied=1	SAC:ACF:DF:PD:GT:SGT:SF:SV:SIG:MT:PAC	87,70,11,11:1:1:2:0/0:0/1:0.125:0	56,40,5,8:1:1:2:0/0:0/1:0.125:0:0:.:.	94,51,5,12:1:1:2:0/0:0/1:0.125:0:0:.:.	104,89,6,15:1:1:2:0/0:./.:.:0:0:.:.
chr10_ref_v2	471733	.	AT	A	.	PASS	IntersectsRepeat=1;RepeatCorrectionApplied=1	SAC:ACF:DF:PD:GT:SGT:SF:SV:SIG:MT:PAC	76,71,11,16:1:1:2:0/0:0/1:0.125:0	62,50,4,8:1:1:2:0/0:./.:.:0:0:.:.	33,45,7,7:1:1:2:0/0:0/1:0.125:0:0:.:.	84,67,6,6:1:1:2:0/0:./.:.:0:0:.:.
chr10_ref_v2	477663	.	T	A	.	ExcRegion	IntersectsRepeat=1;RepeatCorrectionApplied=0	SAC:ACF:DF:PD:GT:SGT:SF:SV:SIG:MT:PAC	0,1,0,0:0:1:2:./.:./.:.:0	1,0,2,0:1:1:2:./.:./.:.:0:0:.:.	0,0,0,0:0:1:2:./.:./.:.:0:0:.:.	1,0,0,0:0:1:2:./.:./.:.:0:0:.:.
chr10_ref_v2	477714	.	G	A	.	ExcRegion	IntersectsRepeat=0;RepeatCorrectionApplied=0	SAC:ACF:DF:PD:GT:SGT:SF:SV:SIG:MT:PAC	1,0,0,0:0:1:2:./.:./.:.:0	2,0,0,0:0:1:2:./.:./.:.:0:0:.:.	0,0,0,0:0:1:2:./.:./.:.:0:0:.:.	0,0,1,0:0:1:2:./.:./.:.:0:0:.:.
chr10_ref_v2	478097	.	A	C	.	ExcRegion	IntersectsRepeat=0;RepeatCorrectionApplied=0	SAC:ACF:DF:PD:GT:SGT:SF:SV:SIG:MT:PAC	0,1,0,0:0:1:2:./.:./.:.:0	0,4,0,0:0:1:2:./.:./.:.:0:0:.:.	0,0,0,0:0:1:2:./.:./.:.:0:0:.:.	0,0,0,1:0:1:2:./.:./.:.:0:0:.:.
chr10_ref_v2	478113	.	A	T	.	ExcRegion	IntersectsRepeat=1;RepeatCorrectionApplied=0	SAC:ACF:DF:PD:GT:SGT:SF:SV:SIG:MT:PAC	0,0,0,0:0:1:2:./.:./.:.:0	0,4,0,0:0:1:2:./.:./.:.:0:0:.:.	0,1,0,0:0:1:2:./.:./.:.:0:0:.:.	0,0,0,1:0:1:2:./.:./.:.:0:0:.:.
chr10_ref_v2	478116	.	A	C	.	ExcRegion	IntersectsRepeat=1;RepeatCorrectionApplied=0	SAC:ACF:DF:PD:GT:SGT:SF:SV:SIG:MT:PAC	0,0,0,0:0:1:2:./.:./.:.:0	0,4,0,0:0:1:2:./.:./.:.:0:0:.:.	0,1,0,0:0:1:2:./.:./.:.:0:0:.:.	0,0,0,1:0:1:2:./.:./.:.:0:0:.:.
chr10_ref_v2	478124	.	G	T	.	ExcRegion	IntersectsRepeat=1;RepeatCorrectionApplied=0	SAC:ACF:DF:PD:GT:SGT:SF:SV:SIG:MT:PAC	0,0,0,0:0:1:2:./.:./.:.:0	0,4,0,0:0:1:2:./.:./.:.:0:0:.:.	0,1,0,0:0:1:2:./.:./.:.:0:0:.:.	0,0,0,1:0:1:2:./.:./.:.:0:0:.:.
chr10_ref_v2	478133	.	C	A	.	ExcRegion	IntersectsRepeat=0;RepeatCorrectionApplied=0	SAC:ACF:DF:PD:GT:SGT:SF:SV:SIG:MT:PAC	0,0,0,0:0:1:2:./.:./.:.:0	0,5,0,0:0:1:2:./.:./.:.:0:0:.:.	0,1,0,0:0:1:2:./.:./.:.:0:0:.:.	0,0,0,1:0:1:2:./.:./.:.:0:0:.:.
chr10_ref_v2	478145	.	C	T	.	ExcRegion	IntersectsRepeat=0;RepeatCorrectionApplied=0	SAC:ACF:DF:PD:GT:SGT:SF:SV:SIG:MT:PAC	0,0,0,0:0:1:2:./.:./.:.:0	0,4,0,0:0:1:2:./.:./.:.:0:0:.:.	0,1,0,0:0:1:2:./.:./.:.:0:0:.:.	0,0,0,1:0:1:2:./.:./.:.:0:0:.:.
chr10_ref_v2	478149	.	C	T	.	ExcRegion	IntersectsRepeat=1;RepeatCorrectionApplied=0	SAC:ACF:DF:PD:GT:SGT:SF:SV:SIG:MT:PAC	0,0,0,0:0:1:2:./.:./.:.:0	0,3,0,0:0:1:2:./.:./.:.:0:0:.:.	0,1,0,0:0:1:2:./.:./.:.:0:0:.:.	0,0,0,1:0:1:2:./.:./.:.:0:0:.:.
chr10_ref_v2	496752	.	A	AATATATATAT,AATATATATATAT	.	PASS	IntersectsRepeat=1;RepeatCorrectionApplied=1	SAC:ACF:DF:PD:GT:SGT:SF:SV:SIG:MT:PAC	0,3,4,4,19,12:1:1:2:2/2:0/2:0.25:0	1,3,13,11,35,19:1:1:2:2/2:1/2:0.25:0:0:.:.	0,0,4,10,12,8:1:1:2:2/2:1/2:0.5:0:0:.:.	1,0,4,11,18,13:1:1:2:2/2:1/2:0.5:0:0:.:.
chr10_ref_v2	496957	.	A	AATATATATATATAT,AATATATATATATATAT	.	PASS	IntersectsRepeat=1;RepeatCorrectionApplied=1	SAC:ACF:DF:PD:GT:SGT:SF:SV:SIG:MT:PAC	0,1,6,7,5,6:1:1:2:1/2:0/2:0.125:0	1,2,7,12,14,17:1:1:2:2/2:1/2:0.5:0:0:.:.	1,1,4,2,4,12:1:1:2:2/2:1/2:0.25:0:0:.:.	0,1,3,3,9,10:1:1:2:2/2:1/2:0.125:0:0:.:.
chr10_ref_v2	518910	.	CGTGTGTGTGTGTGTGT	C	.	PASS	IntersectsRepeat=1;RepeatCorrectionApplied=1	SAC:ACF:DF:PD:GT:SGT:SF:SV:SIG:MT:PAC	2,0,70,78:1:1:2:1/1:./.:.:0	2,0,46,37:1:1:2:1/1:./.:.:0:0:.:.	0,1,59,50:1:1:2:1/1:./.:.:0:0:.:.	0,0,80,100:1:1:2:1/1:./.:.:0:0:.:.
chr10_ref_v2	523557	.	TAAAA	T,TA	.	PASS	IntersectsRepeat=1;RepeatCorrectionApplied=1	SAC:ACF:DF:PD:GT:SGT:SF:SV:SIG:MT:PAC	1,1,17,12,129,101:1:1:2:2/2:1/2:0.125:0	2,1,11,6,62,71:1:1:2:2/2:./.:.:0:0:.:.	0,0,8,16,98,76:1:1:2:2/2:1/2:0.125:0:0:.:.	1,1,20,11,133,114:1:1:2:2/2:1/2:0.125:0:0:.:.
chr10_ref_v2	525354	.	GA	G	.	PASS	IntersectsRepeat=1;RepeatCorrectionApplied=1	SAC:ACF:DF:PD:GT:SGT:SF:SV:SIG:MT:PAC	27,51,9,13:1:1:2:0/0:0/1:0.125:0	11,30,4,16:1:1:2:0/0:0/1:0.25:0:0:.:.	27,27,7,10:1:1:2:0/0:0/1:0.25:0:0:.:.	25,58,5,15:1:1:2:0/0:0/1:0.125:0:0:.:.
chr10_ref_v2	525416	.	T	G	.	PASS	IntersectsRepeat=0;RepeatCorrectionApplied=0	SAC:ACF:DF:PD:GT:SGT:SF:SV:SIG:MT:PAC	33,47,22,10:1:1:2:0/0:0/1:0.5:0	17,41,13,6:1:1:2:0/0:0/1:0.5:1:0:.:.	29,23,19,7:1:1:2:0/1:0/0:0.25:0:0:.:.	38,41,18,13:1:1:2:0/0:0/1:0.5:0:0:.:.
chr10_ref_v2	525434	.	TA	T	.	PASS	IntersectsRepeat=1;RepeatCorrectionApplied=1	SAC:ACF:DF:PD:GT:SGT:SF:SV:SIG:MT:PAC	9,49,3,20:1:1:2:0/0:0/1:0.25:0	5,22,0,10:1:1:2:0/0:0/1:0.125:0:0:.:.	7,34,2,9:1:1:2:0/0:0/1:0.125:0:0:.:.	10,46,2,16:1:1:2:0/0:0/1:0.125:0:0:.:.
chr10_ref_v2	537759	.	T	C	.	ExcRegion	IntersectsRepeat=1;RepeatCorrectionApplied=0	SAC:ACF:DF:PD:GT:SGT:SF:SV:SIG:MT:PAC	0,0,8,7:1:1:2:./.:./.:.:0	0,0,2,1:1:1:2:./.:./.:.:0:0:.:.	0,0,3,2:1:1:2:./.:./.:.:0:0:.:.	0,0,3,4:1:1:2:./.:./.:.:0:0:.:.
chr10_ref_v2	537760	.	G	A	.	ExcRegion	IntersectsRepeat=1;RepeatCorrectionApplied=0	SAC:ACF:DF:PD:GT:SGT:SF:SV:SIG:MT:PAC	0,0,8,7:1:1:2:./.:./.:.:0	0,0,2,1:1:1:2:./.:./.:.:0:0:.:.	0,0,3,2:1:1:2:./.:./.:.:0:0:.:.	0,0,3,4:1:1:2:./.:./.:.:0:0:.:.
chr10_ref_v2	540700	.	A	T	.	ExcRegion	IntersectsRepeat=1;RepeatCorrectionApplied=0	SAC:ACF:DF:PD:GT:SGT:SF:SV:SIG:MT:PAC	41,1,2,0:1:1:2:./.:./.:.:0	36,4,2,0:1:1:2:./.:./.:.:0:0:.:.	24,2,1,0:1:1:2:./.:./.:.:0:0:.:.	27,4,2,3:1:1:2:./.:./.:.:0:0:.:.
chr10_ref_v2	540726	.	T	C	.	ExcRegion	IntersectsRepeat=0;RepeatCorrectionApplied=0	SAC:ACF:DF:PD:GT:SGT:SF:SV:SIG:MT:PAC	2,0,2,0:1:1:2:./.:./.:.:0	1,0,2,0:1:1:2:./.:./.:.:0:0:.:.	1,0,1,0:1:1:2:./.:./.:.:0:0:.:.	2,0,2,3:1:1:2:./.:./.:.:0:0:.:.
chr10_ref_v2	540728	.	A	AC	.	ExcRegion	IntersectsRepeat=1;RepeatCorrectionApplied=0	SAC:ACF:DF:PD:GT:SGT:SF:SV:SIG:MT:PAC	0,0,2,0:0:1:2:./.:./.:.:0	1,0,2,0:1:1:2:./.:./.:.:0:0:.:.	0,0,0,0:0:1:2:./.:./.:.:0:0:.:.	0,0,2,3:1:1:2:./.:./.:.:0:0:.:.
chr10_ref_v2	541015	.	C	T	.	ExcRegion	IntersectsRepeat=0;RepeatCorrectionApplied=0	SAC:ACF:DF:PD:GT:SGT:SF:SV:SIG:MT:PAC	0,0,0,0:0:1:2:./.:./.:.:0	0,1,2,0:1:1:2:./.:./.:.:0:0:.:.	0,0,0,0:0:1:2:./.:./.:.:0:0:.:.	0,0,0,0:0:1:2:./.:./.:.:0:0:.:.
chr10_ref_v2	541058	.	A	ATTATCCTATTACAT	.	ExcRegion	IntersectsRepeat=1;RepeatCorrectionApplied=0	SAC:ACF:DF:PD:GT:SGT:SF:SV:SIG:MT:PAC	0,0,0,0:0:1:2:./.:./.:.:0	1,1,0,0:1:1:2:./.:./.:.:0:0:.:.	0,0,0,0:0:1:2:./.:./.:.:0:0:.:.	0,0,0,0:0:1:2:./.:./.:.:0:0:.:.
chr10_ref_v2	543234	.	GAGTGACATTATTATGTTGAACTAGTAACACCCTTTTGTGGATTCCTACATACCCAGAGAGAACTCCT	G	.	ExcRegion	IntersectsRepeat=0;RepeatCorrectionApplied=0	SAC:ACF:DF:PD:GT:SGT:SF:SV:SIG:MT:PAC	0,0,67,88:1:1:2:./.:./.:.:0	0,0,48,45:1:1:2:./.:./.:.:0:0:.:.	0,0,65,71:1:1:2:./.:./.:.:0:0:.:.	0,1,75,96:1:1:2:./.:./.:.:0:0:.:.
chr10_ref_v2	543546	.	GTGAC	G	.	PASS	IntersectsRepeat=1;RepeatCorrectionApplied=1	SAC:ACF:DF:PD:GT:SGT:SF:SV:SIG:MT:PAC	3,0,97,140:1:1:2:1/1:./.:.:0	3,1,44,83:1:1:2:1/1:./.:.:0:0:.:.	6,2,61,103:1:1:2:1/1:0/1:0.125:0:0:.:.	5,0,109,161:1:1:2:1/1:0/1:0.125:0:0:.:.
chr10_ref_v2	549750	.	CT	C	.	PASS	IntersectsRepeat=1;RepeatCorrectionApplied=1	SAC:ACF:DF:PD:GT:SGT:SF:SV:SIG:MT:PAC	5,3,82,60:1:1:2:1/1:./.:.:0	7,5,50,50:1:1:2:1/1:0/1:0.125:0:0:.:.	7,3,61,52:1:1:2:1/1:0/1:0.125:0:0:.:.	7,6,80,69:1:1:2:1/1:0/1:0.125:0:0:.:.
chr10_ref_v2	556532	.	A	C	.	ExcRegion	IntersectsRepeat=0;RepeatCorrectionApplied=0	SAC:ACF:DF:PD:GT:SGT:SF:SV:SIG:MT:PAC	168,36,0,44:1:1:2:./.:./.:.:0	73,29,0,12:1:1:2:./.:./.:.:0:0:.:.	142,25,0,35:1:1:2:./.:./.:.:0:0:.:.	197,41,0,57:1:1:2:./.:./.:.:0:0:.:.
chr10_ref_v2	566511	.	G	GTAT	.	PASS	IntersectsRepeat=1;RepeatCorrectionApplied=1	SAC:ACF:DF:PD:GT:SGT:SF:SV:SIG:MT:PAC	0,3,164,121:1:1:2:1/1:./.:.:0	1,2,97,88:1:1:2:1/1:./.:.:0:0:.:.	3,0,95,98:1:1:2:1/1:./.:.:0:0:.:.	1,1,148,122:1:1:2:1/1:./.:.:0:0:.:.
chr10_ref_v2	569148	.	T	G	.	PASS	IntersectsRepeat=1;RepeatCorrectionApplied=0	SAC:ACF:DF:PD:GT:SGT:SF:SV:SIG:MT:PAC	51,204,99,0:1:1:2:0/0:0/1:0.5:0	33,95,21,0:1:1:2:0/0:0/1:0.25:0:0:.:.	26,100,59,1:1:1:2:0/1:0/0:0.25:0:0:.:.	48,178,78,0:1:1:2:0/0:0/1:0.5:0:0:.:.
chr10_ref_v2	570197	.	G	GTT	.	PASS	IntersectsRepeat=1;RepeatCorrectionApplied=1	SAC:ACF:DF:PD:GT:SGT:SF:SV:SIG:MT:PAC	3,3,143,183:1:1:2:1/1:./.:.:0	4,2,74,61:1:1:2:1/1:0/1:0.125:0:0:.:.	0,3,108,122:1:1:2:1/1:./.:.:0:0:.:.	3,1,143,176:1:1:2:1/1:./.:.:0:0:.:.
chr10_ref_v2	570384	.	AAT	A	.	PASS	IntersectsRepeat=1;RepeatCorrectionApplied=0	SAC:ACF:DF:PD:GT:SGT:SF:SV:SIG:MT:PAC	10,5,83,95:1:1:2:1/1:0/1:0.125:0	6,2,47,51:1:1:2:1/1:0/1:0.125:0:0:.:.	8,6,58,61:1:1:2:1/1:0/1:0.25:0:0:.:.	12,7,72,80:1:1:2:1/1:0/1:0.25:1:0:.:.
chr10_ref_v2	574850	.	G	GAA,GAAA	.	PASS	IntersectsRepeat=1;RepeatCorrectionApplied=1	SAC:ACF:DF:PD:GT:SGT:SF:SV:SIG:MT:PAC	0,0,50,83,5,3:1:1:2:1/1:./.:.:0	0,1,41,73,2,4:1:1:2:1/1:./.:.:0:0:.:.	0,0,33,47,5,5:1:1:2:1/1:1/2:0.125:0:0:.:.	1,1,49,75,3,2:1:1:2:1/1:./.:.:0:0:.:.
chr10_ref_v2	576622	.	A	AATATATATATATATATATATAT,AATATATATATATATATATATATAT	.	PASS	IntersectsRepeat=1;RepeatCorrectionApplied=1	SAC:ACF:DF:PD:GT:SGT:SF:SV:SIG:MT:PAC	0,2,4,6,1,2:1:1:2:./.:./.:.:0	1,2,2,3,3,7:1:0:2:./.:./.:.:0:0:.:.	0,0,3,2,2,2:1:1:2:./.:./.:.:0:0:.:.	0,0,3,4,7,2:1:1:2:./.:./.:.:0:0:.:.
chr10_ref_v2	579845	.	C	CT	.	PASS	IntersectsRepeat=1;RepeatCorrectionApplied=1	SAC:ACF:DF:PD:GT:SGT:SF:SV:SIG:MT:PAC	8,83,23,9:1:1:2:0/0:0/1:0.5:0	4,41,13,10:1:1:2:0/1:0/0:0.25:0:0:.:.	5,61,14,9:1:1:2:0/0:0/1:0.5:0:0:.:.	6,83,28,14:1:1:2:0/0:0/1:0.5:1:0:.:.
chr10_ref_v2	593782	.	ATTGTTGTTGTTG	A	.	PASS	IntersectsRepeat=1;RepeatCorrectionApplied=1	SAC:ACF:DF:PD:GT:SGT:SF:SV:SIG:MT:PAC	3,1,141,153:1:1:2:1/1:./.:.:0	3,2,72,51:1:1:2:1/1:0/1:0.125:0:0:.:.	0,0,122,107:1:1:2:1/1:./.:.:0:0:.:.	0,2,165,161:1:1:2:1/1:./.:.:0:0:.:.
chr10_ref_v2	617624	.	A	ATTTT,ATTTTT	.	PASS	IntersectsRepeat=1;RepeatCorrectionApplied=1	SAC:ACF:DF:PD:GT:SGT:SF:SV:SIG:MT:PAC	0,0,24,39,67,46:1:1:2:2/2:1/2:0.5:1	1,0,6,22,34,28:1:1:2:2/2:1/2:0.25:0:0:.:.	0,1,16,18,55,45:1:1:2:2/2:1/2:0.25:0:0:.:.	0,2,22,31,78,63:1:1:2:2/2:1/2:0.25:0:0:.:.
chr10_ref_v2	628397	.	T	A	.	PASS	IntersectsRepeat=0;RepeatCorrectionApplied=0	SAC:ACF:DF:PD:GT:SGT:SF:SV:SIG:MT:PAC	23,20,6,0:1:1:2:0/0:0/1:0.25:0	15,15,4,1:1:1:2:0/0:0/1:0.25:0:0:.:.	20,16,11,0:1:1:2:0/0:0/1:0.5:0:0:.:.	31,24,8,2:1:1:2:0/0:0/1:0.25:0:0:.:.
chr10_ref_v2	629167	.	C	T	.	PASS	IntersectsRepeat=1;RepeatCorrectionApplied=0	SAC:ACF:DF:PD:GT:SGT:SF:SV:SIG:MT:PAC	97,129,52,0:1:1:2:0/0:0/1:0.5:0	27,137,25,0:1:1:2:0/0:0/1:0.25:0:0:.:.	75,91,30,0:1:1:2:0/0:0/1:0.25:0:0:.:.	71,124,44,0:1:1:2:0/0:0/1:0.5:0:0:.:.
chr10_ref_v2	639590	.	A	ACC	.	PASS	IntersectsRepeat=1;RepeatCorrectionApplied=0	SAC:ACF:DF:PD:GT:SGT:SF:SV:SIG:MT:PAC	12,19,87,58:1:1:2:1/1:0/1:0.25:1	3,11,17,12:1:1:2:0/1:1/1:0.25:0:0:.:.	17,15,70,36:1:1:2:1/1:0/1:0.5:1:0:.:.	20,19,76,57:1:1:2:1/1:0/1:0.5:1:0:.:.
chr10_ref_v2	639592	.	A	C	.	PASS	IntersectsRepeat=1;RepeatCorrectionApplied=0	SAC:ACF:DF:PD:GT:SGT:SF:SV:SIG:MT:PAC	92,71,10,15:1:1:2:0/0:0/1:0.25:1	20,16,1,9:1:1:2:0/0:0/1:0.5:0:0:.:.	77,43,15,11:1:1:2:0/0:0/1:0.25:1:0:.:.	81,73,19,10:1:1:2:0/0:0/1:0.25:1:0:.:.
chr10_ref_v2	640918	.	T	G	.	PASS	IntersectsRepeat=0;RepeatCorrectionApplied=0	SAC:ACF:DF:PD:GT:SGT:SF:SV:SIG:MT:PAC	70,296,55,0:1:1:2:0/0:0/1:0.25:0	41,88,24,0:1:1:2:0/0:0/1:0.25:0:0:.:.	68,213,64,0:1:1:2:0/0:0/1:0.5:0:0:.:.	85,273,67,0:1:1:2:0/0:0/1:0.25:0:0:.:.
chr10_ref_v2	641485	.	T	TA	.	PASS	IntersectsRepeat=1;RepeatCorrectionApplied=1	SAC:ACF:DF:PD:GT:SGT:SF:SV:SIG:MT:PAC	8,5,137,164:1:1:2:1/1:./.:.:0	1,10,65,101:1:1:2:1/1:./.:.:0:0:.:.	5,2,89,82:1:1:2:1/1:./.:.:0:0:.:.	1,5,138,148:1:1:2:1/1:./.:.:0:0:.:.
chr10_ref_v2	658249	.	T	TTC	.	PASS	IntersectsRepeat=1;RepeatCorrectionApplied=1	SAC:ACF:DF:PD:GT:SGT:SF:SV:SIG:MT:PAC	6,6,162,249:1:1:2:1/1:./.:.:0	4,7,72,70:1:1:2:1/1:./.:.:0:0:.:.	4,5,116,162:1:1:2:1/1:./.:.:0:0:.:.	5,11,146,221:1:1:2:1/1:./.:.:0:0:.:.
chr10_ref_v2	666816	.	G	GTATATATATATATA,GTATATATATATATATA	.	PASS	IntersectsRepeat=1;RepeatCorrectionApplied=1	SAC:ACF:DF:PD:GT:SGT:SF:SV:SIG:MT:PAC	0,1,9,8,18,16:1:1:2:2/2:1/2:0.25:0	3,3,13,13,15,13:1:1:2:1/2:0/2:0.25:0:0:.:.	0,0,8,9,17,10:1:1:2:2/2:1/2:0.5:0:0:.:.	0,0,13,9,9,13:1:1:2:1/2:2/2:0.125:0:0:.:.
chr10_ref_v2	694152	.	A	G	.	PASS	IntersectsRepeat=0;RepeatCorrectionApplied=0	SAC:ACF:DF:PD:GT:SGT:SF:SV:SIG:MT:PAC	1,1,307,249:1:1:2:1/1:./.:.:0	1,0,149,142:1:1:2:1/1:./.:.:0:0:.:.	3,0,247,177:1:1:2:1/1:./.:.:0:0:.:.	0,0,336,244:1:1:2:1/1:./.:.:0:0:.:.
chr10_ref_v2	714346	.	A	G	.	PASS	IntersectsRepeat=0;RepeatCorrectionApplied=0	SAC:ACF:DF:PD:GT:SGT:SF:SV:SIG:MT:PAC	0,0,187,47:1:1:2:1/1:./.:.:0	1,0,72,53:1:1:2:1/1:./.:.:0:0:.:.	0,0,161,47:1:1:2:1/1:./.:.:0:0:.:.	0,0,263,128:1:1:2:1/1:./.:.:0:0:.:.
chr10_ref_v2	714688	.	G	T	.	PASS	IntersectsRepeat=0;RepeatCorrectionApplied=0	SAC:ACF:DF:PD:GT:SGT:SF:SV:SIG:MT:PAC	0,0,0,3:0:1:2:./.:./.:.:0	0,0,0,4:0:1:2:./.:./.:.:0:0:.:.	0,0,0,6:0:1:2:./.:./.:.:0:0:.:.	0,0,0,9:0:1:2:./.:./.:.:0:0:.:.
chr10_ref_v2	714697	.	A	T	.	PASS	IntersectsRepeat=1;RepeatCorrectionApplied=0	SAC:ACF:DF:PD:GT:SGT:SF:SV:SIG:MT:PAC	0,0,0,1:0:1:2:./.:./.:.:0	0,0,0,1:0:1:2:./.:./.:.:0:0:.:.	0,0,0,2:0:1:2:./.:./.:.:0:0:.:.	0,0,0,0:0:1:2:./.:./.:.:0:0:.:.
chr10_ref_v2	714703	.	G	A	.	PASS	IntersectsRepeat=1;RepeatCorrectionApplied=0	SAC:ACF:DF:PD:GT:SGT:SF:SV:SIG:MT:PAC	0,0,0,0:0:1:2:./.:./.:.:0	0,0,0,1:0:1:2:./.:./.:.:0:0:.:.	0,0,0,0:0:1:2:./.:./.:.:0:0:.:.	0,0,0,0:0:1:2:./.:./.:.:0:0:.:.
chr10_ref_v2	727021	.	A	G	.	PASS	IntersectsRepeat=0;RepeatCorrectionApplied=0	SAC:ACF:DF:PD:GT:SGT:SF:SV:SIG:MT:PAC	365,297,24,27:1:1:2:0/0:0/1:0.125:1	135,130,24,29:1:1:2:0/0:0/1:0.25:1:0:.:.	255,189,25,29:1:1:2:0/0:0/1:0.25:1:0:.:.	333,275,57,59:1:1:2:0/0:0/1:0.25:1:1:.:
chr10_ref_v2	727074	.	G	A	.	PASS	IntersectsRepeat=1;RepeatCorrectionApplied=0	SAC:ACF:DF:PD:GT:SGT:SF:SV:SIG:MT:PAC	371,305,13,43:1:1:2:0/0:0/1:0.125:1	146,116,14,43:1:1:2:0/0:0/1:0.25:1:0:.:.	271,200,20,50:1:1:2:0/0:0/1:0.25:1:0:.:.	343,304,30,106:1:1:2:0/0:0/1:0.25:1:1:.:
chr10_ref_v2	727080	.	G	A	.	PASS	IntersectsRepeat=1;RepeatCorrectionApplied=0	SAC:ACF:DF:PD:GT:SGT:SF:SV:SIG:MT:PAC	366,307,12,41:1:1:2:0/0:0/1:0.125:1	142,119,13,41:1:1:2:0/0:0/1:0.25:1:0:.:.	272,210,18,48:1:1:2:0/0:0/1:0.25:1:0:.:.	343,321,27,102:1:1:2:0/0:0/1:0.25:0:1:.:
chr10_ref_v2	727083	.	T	C	.	PASS	IntersectsRepeat=0;RepeatCorrectionApplied=0	SAC:ACF:DF:PD:GT:SGT:SF:SV:SIG:MT:PAC	361,306,14,40:1:1:2:0/0:0/1:0.125:1	130,117,13,42:1:1:2:0/0:0/1:0.5:1:0:.:.	263,209,20,48:1:1:2:0/0:0/1:0.25:1:0:.:.	336,328,30,102:1:1:2:0/0:0/1:0.25:1:1:.:
chr10_ref_v2	727091	.	T	A	.	PASS	IntersectsRepeat=0;RepeatCorrectionApplied=0	SAC:ACF:DF:PD:GT:SGT:SF:SV:SIG:MT:PAC	353,304,11,39:1:1:2:0/0:0/1:0.125:1	138,121,12,39:1:1:2:0/0:0/1:0.25:1:0:.:.	285,212,17,48:1:1:2:0/0:0/1:0.25:1:0:.:.	344,329,26,98:1:1:2:0/0:0/1:0.25:0:1:.:
chr10_ref_v2	727098	.	G	T	.	PASS	IntersectsRepeat=0;RepeatCorrectionApplied=0	SAC:ACF:DF:PD:GT:SGT:SF:SV:SIG:MT:PAC	345,304,11,36:1:1:2:0/0:0/1:0.125:1	138,125,12,37:1:1:2:0/0:0/1:0.25:1:0:.:.	272,226,16,44:1:1:2:0/0:0/1:0.25:1:0:.:.	342,336,24,91:1:1:2:0/0:0/1:0.25:0:1:.:
chr10_ref_v2	727101	.	T	C	.	PASS	IntersectsRepeat=1;RepeatCorrectionApplied=0	SAC:ACF:DF:PD:GT:SGT:SF:SV:SIG:MT:PAC	339,302,11,34:1:1:2:0/0:0/1:0.125:1	136,127,10,36:1:1:2:0/0:0/1:0.25:1:0:.:.	273,228,16,42:1:1:2:0/0:0/1:0.25:1:0:.:.	345,339,23,88:1:1:2:0/0:0/1:0.25:0:1:.:
chr10_ref_v2	727110	.	C	T	.	PASS	IntersectsRepeat=1;RepeatCorrectionApplied=0	SAC:ACF:DF:PD:GT:SGT:SF:SV:SIG:MT:PAC	339,310,4,31:1:1:2:0/0:0/1:0.125:0	129,135,8,31:1:1:2:0/0:0/1:0.25:1:0:.:.	258,227,8,32:1:1:2:0/0:0/1:0.125:1:0:.:.	351,322,13,76:1:1:2:0/0:0/1:0.25:0:1:.:.
chr10_ref_v2	727116	.	G	A	.	PASS	IntersectsRepeat=0;RepeatCorrectionApplied=0	SAC:ACF:DF:PD:GT:SGT:SF:SV:SIG:MT:PAC	331,310,2,29:1:1:2:0/0:0/1:0.125:0	124,135,5,28:1:1:2:0/0:0/1:0.25:0:0:.:.	254,226,3,29:1:1:2:0/0:0/1:0.125:0:0:.:.	347,324,5,67:1:1:2:0/0:0/1:0.25:0:0:.:.
chr11_ref_v2	51	.	C	A	.	ExcRegion	IntersectsRepeat=1;RepeatCorrectionApplied=0	SAC:ACF:DF:PD:GT:SGT:SF:SV:SIG:MT:PAC	0,0,83,0:0:1:2:./.:./.:.:0	1,0,17,0:1:1:2:./.:./.:.:0:0:.:.	0,0,60,1:1:1:2:./.:./.:.:0:0:.:.	0,0,83,0:0:1:2:./.:./.:.:0:0:.:.
chr11_ref_v2	265	.	A	C	.	ExcRegion	IntersectsRepeat=0;RepeatCorrectionApplied=0	SAC:ACF:DF:PD:GT:SGT:SF:SV:SIG:MT:PAC	223,20,0,41:1:1:2:./.:./.:.:0	65,16,0,6:1:1:2:./.:./.:.:0:0:.:.	146,28,0,50:1:1:2:./.:./.:.:0:0:.:.	183,33,0,65:1:1:2:./.:./.:.:0:0:.:.
chr11_ref_v2	469	.	C	A	.	ExcRegion	IntersectsRepeat=1;RepeatCorrectionApplied=0	SAC:ACF:DF:PD:GT:SGT:SF:SV:SIG:MT:PAC	0,0,51,173:1:1:2:./.:./.:.:0	0,0,35,45:1:1:2:./.:./.:.:0:0:.:.	0,1,36,98:1:1:2:./.:./.:.:0:0:.:.	0,0,62,121:1:1:2:./.:./.:.:0:0:.:.
chr11_ref_v2	489	.	T	C	.	ExcRegion	IntersectsRepeat=1;RepeatCorrectionApplied=0	SAC:ACF:DF:PD:GT:SGT:SF:SV:SIG:MT:PAC	0,0,65,145:1:1:2:./.:./.:.:0	0,0,33,44:1:1:2:./.:./.:.:0:0:.:.	0,0,30,74:1:1:2:./.:./.:.:0:0:.:.	0,0,48,105:1:1:2:./.:./.:.:0:0:.:.
chr11_ref_v2	508	.	T	G	.	ExcRegion	IntersectsRepeat=1;RepeatCorrectionApplied=0	SAC:ACF:DF:PD:GT:SGT:SF:SV:SIG:MT:PAC	0,0,95,147:1:1:2:./.:./.:.:0	1,0,40,51:1:1:2:./.:./.:.:0:0:.:.	0,0,42,94:1:1:2:./.:./.:.:0:0:.:.	0,0,67,119:1:1:2:./.:./.:.:0:0:.:.
chr11_ref_v2	26590	.	CAT	C	.	PASS	IntersectsRepeat=1;RepeatCorrectionApplied=1	SAC:ACF:DF:PD:GT:SGT:SF:SV:SIG:MT:PAC	36,51,8,9:1:1:2:0/0:./.:.:0	31,60,16,17:1:1:2:0/0:0/1:0.25:0:0:.:.	33,32,7,8:1:1:2:0/0:./.:.:0:0:.:.	48,53,9,12:1:1:2:0/0:./.:.:0:0:.:.
chr11_ref_v2	36587	.	CAT	C	.	PASS	IntersectsRepeat=1;RepeatCorrectionApplied=1	SAC:ACF:DF:PD:GT:SGT:SF:SV:SIG:MT:PAC	46,43,22,9:1:1:2:0/0:0/1:0.125:0	67,32,37,20:1:1:2:0/0:0/1:0.5:0:0:.:.	31,33,5,10:1:1:2:0/0:./.:.:0:0:.:.	38,25,11,8:1:1:2:0/0:0/1:0.125:0:0:.:.
chr11_ref_v2	67797	.	G	T	.	PASS	IntersectsRepeat=0;RepeatCorrectionApplied=0	SAC:ACF:DF:PD:GT:SGT:SF:SV:SIG:MT:PAC	39,80,13,30:1:1:2:0/0:0/1:0.5:0	42,48,6,7:1:1:2:0/0:0/1:0.25:0:0:.:.	29,48,21,33:1:1:2:0/1:0/0:0.125:0:0:.:.	47,80,19,26:1:1:2:0/0:0/1:0.5:1:0:.:.
chr11_ref_v2	67800	.	A	T	.	PASS	IntersectsRepeat=0;RepeatCorrectionApplied=0	SAC:ACF:DF:PD:GT:SGT:SF:SV:SIG:MT:PAC	53,84,3,23:1:1:2:0/0:0/1:0.25:0	58,42,1,5:1:1:2:0/0:0/1:0.125:0:0:.:.	38,52,2,24:1:1:2:0/0:0/1:0.5:0:0:.:.	70,85,3,21:1:1:2:0/0:0/1:0.25:0:0:.:.
chr11_ref_v2	67801	.	G	T	.	PASS	IntersectsRepeat=0;RepeatCorrectionApplied=0	SAC:ACF:DF:PD:GT:SGT:SF:SV:SIG:MT:PAC	58,86,1,22:1:1:2:0/0:0/1:0.25:0	60,42,0,5:1:1:2:0/0:0/1:0.125:0:0:.:.	40,55,2,24:1:1:2:0/0:0/1:0.5:0:0:.:.	74,86,1,21:1:1:2:0/0:0/1:0.25:0:0:.:.
chr11_ref_v2	67897	.	A	C	.	PASS	IntersectsRepeat=1;RepeatCorrectionApplied=0	SAC:ACF:DF:PD:GT:SGT:SF:SV:SIG:MT:PAC	0,0,159,143:1:1:2:1/1:./.:.:0	0,1,80,64:1:1:2:1/1:./.:.:0:0:.:.	0,0,129,88:1:1:2:1/1:./.:.:0:0:.:.	0,0,161,128:1:1:2:1/1:./.:.:0:0:.:.
chr11_ref_v2	68755	.	T	G	.	PASS	IntersectsRepeat=1;RepeatCorrectionApplied=0	SAC:ACF:DF:PD:GT:SGT:SF:SV:SIG:MT:PAC	58,81,28,0:1:1:2:0/0:0/1:0.25:0	13,15,13,0:1:1:2:0/1:0/0:0.25:0:0:.:.	40,72,22,0:1:1:2:0/0:0/1:0.25:0:0:.:.	51,76,21,2:1:1:2:0/0:0/1:0.25:0:0:.:.
chr11_ref_v2	78801	.	TTA	T	.	PASS	IntersectsRepeat=1;RepeatCorrectionApplied=1	SAC:ACF:DF:PD:GT:SGT:SF:SV:SIG:MT:PAC	78,49,4,15:1:1:2:0/0:./.:.:0	86,79,14,7:1:1:2:0/0:./.:.:0:0:.:.	48,32,7,3:1:1:2:0/0:./.:.:0:0:.:.	65,47,8,6:1:1:2:0/0:./.:.:0:0:.:.
chr11_ref_v2	114778	.	C	CAT	.	PASS	IntersectsRepeat=1;RepeatCorrectionApplied=1	SAC:ACF:DF:PD:GT:SGT:SF:SV:SIG:MT:PAC	6,13,96,75:1:1:2:1/1:./.:.:0	18,8,72,76:1:1:2:1/1:0/1:0.125:0:0:.:.	3,6,62,51:1:1:2:1/1:./.:.:0:0:.:.	11,9,90,73:1:1:2:1/1:./.:.:0:0:.:.
chr11_ref_v2	134471	.	AT	A	.	PASS	IntersectsRepeat=1;RepeatCorrectionApplied=1	SAC:ACF:DF:PD:GT:SGT:SF:SV:SIG:MT:PAC	99,101,16,14:1:1:2:0/0:./.:.:0	88,60,11,6:1:1:2:0/0:./.:.:0:0:.:.	112,97,7,10:1:1:2:0/0:./.:.:0:0:.:.	149,111,12,10:1:1:2:0/0:./.:.:0:0:.:.
chr11_ref_v2	136107	.	CAT	C	.	PASS	IntersectsRepeat=1;RepeatCorrectionApplied=1	SAC:ACF:DF:PD:GT:SGT:SF:SV:SIG:MT:PAC	57,34,11,8:1:1:2:0/0:./.:.:0	64,63,11,26:1:1:2:0/0:0/1:0.125:0:0:.:.	37,33,3,9:1:1:2:0/0:./.:.:0:0:.:.	63,64,11,12:1:1:2:0/0:./.:.:0:0:.:.
chr11_ref_v2	164848	.	CTATATATATATATATATATA	C	.	PASS	IntersectsRepeat=1;RepeatCorrectionApplied=1	SAC:ACF:DF:PD:GT:SGT:SF:SV:SIG:MT:PAC	0,0,126,78:1:1:2:1/1:./.:.:0	0,1,61,45:1:1:2:1/1:./.:.:0:0:.:.	0,0,70,56:1:1:2:1/1:./.:.:0:0:.:.	0,0,96,65:1:1:2:1/1:./.:.:0:0:.:.
chr11_ref_v2	168999	.	T	TAATAAATA	.	PASS	IntersectsRepeat=1;RepeatCorrectionApplied=1	SAC:ACF:DF:PD:GT:SGT:SF:SV:SIG:MT:PAC	0,0,23,40:1:1:2:1/1:./.:.:0	0,3,45,69:1:1:2:1/1:0/1:0.125:0:0:.:.	0,0,27,35:1:1:2:1/1:./.:.:0:0:.:.	0,1,37,42:1:1:2:1/1:./.:.:0:0:.:.
chr11_ref_v2	179252	.	T	TTATATATATA,TTATATATATATA	.	PASS	IntersectsRepeat=1;RepeatCorrectionApplied=1	SAC:ACF:DF:PD:GT:SGT:SF:SV:SIG:MT:PAC	0,0,7,12,33,33:1:1:2:2/2:1/2:0.125:0	0,2,16,10,33,36:1:1:2:2/2:1/2:0.25:0:0:.:.	0,0,9,6,24,18:1:1:2:2/2:1/2:0.25:0:0:.:.	0,0,5,11,37,27:1:1:2:2/2:./.:.:0:0:.:.
chr11_ref_v2	182672	.	GT	G	.	PASS	IntersectsRepeat=1;RepeatCorrectionApplied=1	SAC:ACF:DF:PD:GT:SGT:SF:SV:SIG:MT:PAC	139,110,9,17:1:1:2:0/0:0/1:0.125:0	103,89,12,8:1:1:2:0/0:0/1:0.125:0:0:.:.	91,109,8,13:1:1:2:0/0:0/1:0.125:0:0:.:.	128,121,16,23:1:1:2:0/0:0/1:0.25:0:0:.:.
chr11_ref_v2	184506	.	G	GTAATAATAATAATAATTATAATAA	.	PASS	IntersectsRepeat=1;RepeatCorrectionApplied=1	SAC:ACF:DF:PD:GT:SGT:SF:SV:SIG:MT:PAC	0,1,21,29:1:1:2:1/1:./.:.:0	0,3,15,37:1:1:2:1/1:0/1:0.125:0:0:.:.	0,0,15,24:1:1:2:1/1:./.:.:0:0:.:.	0,2,21,23:1:1:2:1/1:0/1:0.125:0:0:.:.
chr11_ref_v2	188683	.	C	CA	.	PASS	IntersectsRepeat=1;RepeatCorrectionApplied=1	SAC:ACF:DF:PD:GT:SGT:SF:SV:SIG:MT:PAC	88,6,0,25:1:1:2:0/0:0/1:0.5:0	65,15,3,10:1:1:2:0/0:0/1:0.25:0:0:.:.	69,5,1,22:1:1:2:0/0:0/1:0.5:0:0:.:.	88,4,0,40:1:1:2:0/0:0/1:0.5:0:0:.:.
chr11_ref_v2	196217	.	GA	G	.	PASS	IntersectsRepeat=1;RepeatCorrectionApplied=1	SAC:ACF:DF:PD:GT:SGT:SF:SV:SIG:MT:PAC	54,82,28,16:1:1:2:0/0:0/1:0.25:0	30,40,4,11:1:1:2:0/0:./.:.:0:0:.:.	62,56,8,12:1:1:2:0/0:./.:.:0:0:.:.	65,80,13,10:1:1:2:0/0:./.:.:0:0:.:.
chr11_ref_v2	207676	.	TA	T	.	PASS	IntersectsRepeat=1;RepeatCorrectionApplied=1	SAC:ACF:DF:PD:GT:SGT:SF:SV:SIG:MT:PAC	79,92,18,15:1:1:2:0/0:0/1:0.25:0	45,57,4,7:1:1:2:0/0:./.:.:0:0:.:.	76,78,11,13:1:1:2:0/0:0/1:0.125:0:0:.:.	83,102,12,5:1:1:2:0/0:./.:.:0:0:.:.
chr11_ref_v2	223624	.	A	C	.	PASS	IntersectsRepeat=0;RepeatCorrectionApplied=0	SAC:ACF:DF:PD:GT:SGT:SF:SV:SIG:MT:PAC	171,28,0,38:1:1:2:0/0:0/1:0.25:0	111,32,0,18:1:1:2:0/0:0/1:0.25:0:0:.:.	127,32,0,33:1:1:2:0/0:0/1:0.25:0:0:.:.	173,26,0,51:1:1:2:0/0:0/1:0.5:0:0:.:.
chr11_ref_v2	273433	.	G	GCAATGA	.	PASS	IntersectsRepeat=0;RepeatCorrectionApplied=0	SAC:ACF:DF:PD:GT:SGT:SF:SV:SIG:MT:PAC	0,0,214,207:1:1:2:1/1:./.:.:0	0,0,80,114:1:1:2:1/1:./.:.:0:0:.:.	0,0,173,183:1:1:2:1/1:./.:.:0:0:.:.	0,0,216,241:1:1:2:1/1:./.:.:0:0:.:.
chr11_ref_v2	279816	.	GA	G	.	PASS	IntersectsRepeat=1;RepeatCorrectionApplied=1	SAC:ACF:DF:PD:GT:SGT:SF:SV:SIG:MT:PAC	96,120,13,13:1:1:2:0/0:./.:.:0	65,81,1,15:1:1:2:0/0:./.:.:0:0:.:.	58,84,9,13:1:1:2:0/0:./.:.:0:0:.:.	81,128,9,10:1:1:2:0/0:./.:.:0:0:.:.
chr11_ref_v2	302264	.	G	T	.	ExcRegion	IntersectsRepeat=0;RepeatCorrectionApplied=0	SAC:ACF:DF:PD:GT:SGT:SF:SV:SIG:MT:PAC	164,170,25,24:1:1:2:./.:./.:.:0	60,59,61,60:1:1:2:./.:./.:.:0:1:.:.	163,134,0,0:1:1:2:./.:./.:.:0:0:.:.	241,194,0,0:1:1:2:./.:./.:.:0:0:.:.
chr11_ref_v2	316741	.	A	G	.	PASS	IntersectsRepeat=0;RepeatCorrectionApplied=0	SAC:ACF:DF:PD:GT:SGT:SF:SV:SIG:MT:PAC	208,161,0,0:1:1:2:0/0:./.:.:0	81,113,1,0:1:1:2:0/0:./.:.:0:0:.:.	154,118,0,0:1:1:2:0/0:./.:.:0:0:.:.	90,86,102,76:1:1:2:0/1:./.:.:0:1:g.316741A>G:0
chr11_ref_v2	327961	.	A	T	.	PASS	IntersectsRepeat=0;RepeatCorrectionApplied=0	SAC:ACF:DF:PD:GT:SGT:SF:SV:SIG:MT:PAC	177,235,0,0:1:1:2:0/0:./.:.:0	33,48,33,42:1:1:2:0/1:./.:.:0:1:g.327961A>T:0	145,164,0,0:1:1:2:0/0:./.:.:0:0:.:.	190,227,0,0:1:1:2:0/0:./.:.:0:0:.:.
chr11_ref_v2	334757	.	GA	G	.	PASS	IntersectsRepeat=1;RepeatCorrectionApplied=1	SAC:ACF:DF:PD:GT:SGT:SF:SV:SIG:MT:PAC	62,87,26,19:1:1:2:0/0:0/1:0.25:0	49,51,17,13:1:1:2:0/0:0/1:0.125:0:0:.:.	73,56,20,16:1:1:2:0/0:0/1:0.125:0:0:.:.	70,72,21,17:1:1:2:0/0:0/1:0.125:0:0:.:.
chr11_ref_v2	339695	.	T	A	.	PASS	IntersectsRepeat=0;RepeatCorrectionApplied=0	SAC:ACF:DF:PD:GT:SGT:SF:SV:SIG:MT:PAC	221,187,0,0:1:1:2:0/0:./.:.:0	116,70,1,0:1:1:2:0/0:./.:.:0:0:.:.	188,165,0,0:1:1:2:0/0:./.:.:0:0:.:.	104,98,113,100:1:1:2:0/1:./.:.:0:1:g.339695T>A:0
chr11_ref_v2	354836	.	G	GA	.	PASS	IntersectsRepeat=1;RepeatCorrectionApplied=1	SAC:ACF:DF:PD:GT:SGT:SF:SV:SIG:MT:PAC	53,72,11,14:1:1:2:0/0:0/1:0.25:0	31,46,4,2:1:1:2:0/0:./.:.:0:0:.:.	38,46,8,10:1:1:2:0/0:0/1:0.25:0:0:.:.	59,76,6,7:1:1:2:0/0:./.:.:0:0:.:.
chr11_ref_v2	384757	.	C	CT	.	PASS	IntersectsRepeat=1;RepeatCorrectionApplied=1	SAC:ACF:DF:PD:GT:SGT:SF:SV:SIG:MT:PAC	43,4,0,7:1:1:2:0/0:0/1:0.125:0	25,3,1,8:1:1:2:0/0:0/1:0.5:0:0:.:.	30,2,0,7:1:1:2:0/0:0/1:0.25:0:0:.:.	44,3,0,8:1:1:2:0/0:0/1:0.125:0:0:.:.
chr11_ref_v2	384781	.	TGA	T	.	PASS	IntersectsRepeat=1;RepeatCorrectionApplied=0	SAC:ACF:DF:PD:GT:SGT:SF:SV:SIG:MT:PAC	42,128,43,19:1:1:2:0/0:0/1:0.5:1	29,67,23,4:1:1:2:0/0:0/1:0.5:0:0:.:.	35,106,30,14:1:1:2:0/0:0/1:0.5:1:0:.:.	59,127,44,21:1:1:2:0/0:0/1:0.5:1:0:.:.
chr11_ref_v2	384783	.	A	ATTTTTTTTTTT	.	PASS	IntersectsRepeat=0;RepeatCorrectionApplied=0	SAC:ACF:DF:PD:GT:SGT:SF:SV:SIG:MT:PAC	42,127,43,0:1:1:2:0/0:0/1:0.5:0	28,65,23,0:1:1:2:0/0:0/1:0.5:0:0:.:.	35,104,30,0:1:1:2:0/0:0/1:0.5:0:0:.:.	59,124,42,0:1:1:2:0/0:0/1:0.5:0:0:.:.
chr11_ref_v2	389163	.	C	A	.	PASS	IntersectsRepeat=0;RepeatCorrectionApplied=0	SAC:ACF:DF:PD:GT:SGT:SF:SV:SIG:MT:PAC	105,147,38,55:1:1:2:0/0:0/1:0.5:1	79,88,0,0:1:1:2:0/0:./.:.:0:1:.:	110,128,0,0:1:1:2:0/0:./.:.:0:1:.:	160,164,0,0:1:1:2:0/0:./.:.:0:1:.:
chr11_ref_v2	415323	.	T	G	.	PASS	IntersectsRepeat=0;RepeatCorrectionApplied=0	SAC:ACF:DF:PD:GT:SGT:SF:SV:SIG:MT:PAC	29,203,103,0:1:1:2:0/1:0/0:0.25:0	32,119,36,0:1:1:2:0/1:0/0:0.5:1:0:.:.	25,138,67,0:1:1:2:0/1:0/0:0.5:0:0:.:.	40,200,107,1:1:1:2:0/1:0/0:0.25:0:0:.:.
chr11_ref_v2	436139	.	T	G	.	PASS	IntersectsRepeat=0;RepeatCorrectionApplied=0	SAC:ACF:DF:PD:GT:SGT:SF:SV:SIG:MT:PAC	78,233,64,0:1:1:2:0/0:0/1:0.25:0	69,121,11,0:1:1:2:0/0:0/1:0.125:0:0:.:.	58,188,41,0:1:1:2:0/0:0/1:0.25:0:0:.:.	72,282,79,0:1:1:2:0/0:0/1:0.5:0:0:.:.
chr11_ref_v2	451222	.	GGAACAC	G	.	PASS	IntersectsRepeat=0;RepeatCorrectionApplied=0	SAC:ACF:DF:PD:GT:SGT:SF:SV:SIG:MT:PAC	0,0,123,207:1:1:2:1/1:./.:.:0	0,0,68,64:1:1:2:1/1:./.:.:0:0:.:.	0,0,130,169:1:1:2:1/1:./.:.:0:0:.:.	1,0,181,226:1:1:2:1/1:./.:.:0:0:.:.
chr11_ref_v2	464826	.	G	GTATA	.	PASS	IntersectsRepeat=1;RepeatCorrectionApplied=1	SAC:ACF:DF:PD:GT:SGT:SF:SV:SIG:MT:PAC	4,5,21,32:1:1:2:1/1:0/1:0.25:0	11,11,37,71:1:1:2:1/1:0/1:0.25:1:0:.:.	5,1,13,35:1:1:2:1/1:0/1:0.25:0:0:.:.	3,3,11,42:1:1:2:1/1:0/1:0.25:0:0:.:.
chr11_ref_v2	468533	.	T	G	.	PASS	IntersectsRepeat=0;RepeatCorrectionApplied=0	SAC:ACF:DF:PD:GT:SGT:SF:SV:SIG:MT:PAC	31,162,48,0:1:1:2:0/0:0/1:0.5:0	18,76,14,0:1:1:2:0/0:0/1:0.25:0:0:.:.	24,116,33,0:1:1:2:0/0:0/1:0.5:0:0:.:.	34,148,54,0:1:1:2:0/0:0/1:0.5:0:0:.:.
chr11_ref_v2	517728	.	CT	C	.	PASS	IntersectsRepeat=1;RepeatCorrectionApplied=1	SAC:ACF:DF:PD:GT:SGT:SF:SV:SIG:MT:PAC	67,69,8,14:1:1:2:0/0:0/1:0.125:0	27,40,3,3:1:1:2:0/0:./.:.:0:0:.:.	53,66,5,2:1:1:2:0/0:./.:.:0:0:.:.	68,67,4,5:1:1:2:0/0:./.:.:0:0:.:.
chr11_ref_v2	523691	.	AT	A	.	PASS	IntersectsRepeat=1;RepeatCorrectionApplied=1	SAC:ACF:DF:PD:GT:SGT:SF:SV:SIG:MT:PAC	16,22,11,18:1:1:2:0/1:0/0:0.25:0	19,10,15,14:1:1:2:0/1:0/0:0.25:0:0:.:.	19,18,9,18:1:1:2:0/1:0/0:0.25:0:0:.:.	24,26,8,27:1:1:2:0/1:0/0:0.25:0:0:.:.
chr11_ref_v2	532265	.	T	G	.	PASS	IntersectsRepeat=1;RepeatCorrectionApplied=0	SAC:ACF:DF:PD:GT:SGT:SF:SV:SIG:MT:PAC	67,195,78,0:1:1:2:0/0:0/1:0.5:0	62,91,20,0:1:1:2:0/0:0/1:0.25:0:0:.:.	52,115,52,0:1:1:2:0/0:0/1:0.5:0:0:.:.	80,189,70,0:1:1:2:0/0:0/1:0.5:0:0:.:.
chr11_ref_v2	557138	.	GA	G	.	PASS	IntersectsRepeat=1;RepeatCorrectionApplied=1	SAC:ACF:DF:PD:GT:SGT:SF:SV:SIG:MT:PAC	157,137,21,15:1:1:2:0/0:0/1:0.125:1	96,84,14,10:1:1:2:0/0:0/1:0.25:0:0:.:.	109,99,19,9:1:1:2:0/0:0/1:0.25:1:0:.:.	141,133,6,11:1:1:2:0/0:0/1:0.125:0:0:.:.
chr11_ref_v2	566747	.	A	T	.	PASS	IntersectsRepeat=1;RepeatCorrectionApplied=0	SAC:ACF:DF:PD:GT:SGT:SF:SV:SIG:MT:PAC	0,0,186,222:1:1:2:1/1:./.:.:0	1,0,80,88:1:1:2:1/1:./.:.:0:0:.:.	1,2,168,214:1:1:2:1/1:./.:.:0:0:.:.	0,0,189,272:1:1:2:1/1:./.:.:0:0:.:.
chr11_ref_v2	579614	.	G	A	.	PASS	IntersectsRepeat=1;RepeatCorrectionApplied=0	SAC:ACF:DF:PD:GT:SGT:SF:SV:SIG:MT:PAC	254,205,0,0:1:1:2:0/0:./.:.:0	40,45,65,76:1:1:2:0/1:1/1:0.25:0:1:g.579614G>A:0	169,184,0,0:1:1:2:0/0:./.:.:0:0:.:.	248,246,0,0:1:1:2:0/0:./.:.:0:0:.:.
chr11_ref_v2	580728	.	GA	G	.	PASS	IntersectsRepeat=1;RepeatCorrectionApplied=1	SAC:ACF:DF:PD:GT:SGT:SF:SV:SIG:MT:PAC	74,99,9,5:1:1:2:0/0:./.:.:0	37,74,4,11:1:1:2:0/0:0/1:0.125:0:0:.:.	64,51,4,8:1:1:2:0/0:./.:.:0:0:.:.	79,97,15,17:1:1:2:0/0:0/1:0.125:0:0:.:.
chr11_ref_v2	591846	.	G	A	.	PASS	IntersectsRepeat=0;RepeatCorrectionApplied=0	SAC:ACF:DF:PD:GT:SGT:SF:SV:SIG:MT:PAC	236,225,0,0:1:1:2:0/0:./.:.:0	124,145,0,0:1:1:2:0/0:./.:.:0:0:.:.	210,174,0,0:1:1:2:0/0:./.:.:0:0:.:.	143,120,145,116:1:1:2:0/1:./.:.:0:1:g.591846G>A:0
chr11_ref_v2	594825	.	A	G	.	PASS	IntersectsRepeat=1;RepeatCorrectionApplied=0	SAC:ACF:DF:PD:GT:SGT:SF:SV:SIG:MT:PAC	240,192,0,0:1:1:2:0/0:./.:.:0	55,64,71,59:1:1:2:0/1:./.:.:0:1:g.594825A>G:0	183,146,0,0:1:1:2:0/0:./.:.:0:0:.:.	214,192,0,0:1:1:2:0/0:./.:.:0:0:.:.
chr11_ref_v2	595779	.	T	G	.	PASS	IntersectsRepeat=0;RepeatCorrectionApplied=0	SAC:ACF:DF:PD:GT:SGT:SF:SV:SIG:MT:PAC	36,245,86,0:1:1:2:0/0:0/1:0.5:0	64,134,33,0:1:1:2:0/0:0/1:0.25:0:0:.:.	36,188,67,0:1:1:2:0/0:0/1:0.5:0:0:.:.	71,259,81,0:1:1:2:0/0:0/1:0.5:0:0:.:.
chr11_ref_v2	598275	.	C	T	.	PASS	IntersectsRepeat=1;RepeatCorrectionApplied=0	SAC:ACF:DF:PD:GT:SGT:SF:SV:SIG:MT:PAC	222,238,46,61:1:1:2:0/0:0/1:0.5:1	59,45,54,56:1:1:2:0/1:./.:.:0:1:g.598275C>T:0	223,205,0,0:1:1:2:0/0:./.:.:0:1:.:	333,334,0,0:1:1:2:0/0:./.:.:0:1:.:
chr11_ref_v2	608032	.	C	T	.	PASS	IntersectsRepeat=1;RepeatCorrectionApplied=0	SAC:ACF:DF:PD:GT:SGT:SF:SV:SIG:MT:PAC	285,233,0,0:1:1:2:0/0:./.:.:0	83,65,85,65:1:1:2:0/1:./.:.:0:1:g.608032C>T:0	162,163,0,0:1:1:2:0/0:./.:.:0:0:.:.	281,217,0,0:1:1:2:0/0:./.:.:0:0:.:.
chr11_ref_v2	612775	.	ACGAGCTTGAGAGAC	A	.	PASS	IntersectsRepeat=0;RepeatCorrectionApplied=0	SAC:ACF:DF:PD:GT:SGT:SF:SV:SIG:MT:PAC	1,3,178,160:1:1:2:1/1:./.:.:0	1,2,71,94:1:1:2:1/1:./.:.:0:0:.:.	0,4,116,154:1:1:2:1/1:./.:.:0:0:.:.	1,3,159,202:1:1:2:1/1:./.:.:0:0:.:.
chr11_ref_v2	613266	.	T	TAGAAGA	.	PASS	IntersectsRepeat=1;RepeatCorrectionApplied=1	SAC:ACF:DF:PD:GT:SGT:SF:SV:SIG:MT:PAC	0,1,151,213:1:1:2:1/1:./.:.:0	0,1,57,55:1:1:2:1/1:./.:.:0:0:.:.	1,1,119,144:1:1:2:1/1:./.:.:0:0:.:.	0,0,178,225:1:1:2:1/1:./.:.:0:0:.:.
chr11_ref_v2	613312	.	ACTGCTGCTGCTGCTGCTGCTGCTG	A	.	PASS	IntersectsRepeat=1;RepeatCorrectionApplied=1	SAC:ACF:DF:PD:GT:SGT:SF:SV:SIG:MT:PAC	0,1,108,91:1:1:2:1/1:./.:.:0	0,0,37,27:1:1:2:1/1:./.:.:0:0:.:.	0,0,68,58:1:1:2:1/1:./.:.:0:0:.:.	1,0,103,114:1:1:2:1/1:./.:.:0:0:.:.
chr11_ref_v2	613399	.	AGAGGAG	A	.	PASS	IntersectsRepeat=1;RepeatCorrectionApplied=1	SAC:ACF:DF:PD:GT:SGT:SF:SV:SIG:MT:PAC	1,0,132,156:1:1:2:1/1:./.:.:0	0,0,41,44:1:1:2:1/1:./.:.:0:0:.:.	0,0,106,111:1:1:2:1/1:./.:.:0:0:.:.	0,1,145,192:1:1:2:1/1:./.:.:0:0:.:.
chr11_ref_v2	617188	.	CT	C	.	PASS	IntersectsRepeat=1;RepeatCorrectionApplied=1	SAC:ACF:DF:PD:GT:SGT:SF:SV:SIG:MT:PAC	9,12,23,9:1:1:2:0/1:1/1:0.125:0	5,5,17,4:1:1:2:0/1:1/1:0.25:0:0:.:.	11,6,10,9:1:1:2:0/1:./.:.:0:0:.:.	8,13,27,12:1:1:2:0/1:1/1:0.25:0:0:.:.
chr11_ref_v2	632463	.	C	CA	.	PASS	IntersectsRepeat=1;RepeatCorrectionApplied=1	SAC:ACF:DF:PD:GT:SGT:SF:SV:SIG:MT:PAC	81,20,5,9:1:1:2:0/0:0/1:0.125:0	49,23,4,4:1:1:2:0/0:0/1:0.125:0:0:.:.	53,34,2,2:1:1:2:0/0:./.:.:0:0:.:.	75,35,2,8:1:1:2:0/0:./.:.:0:0:.:.
chr11_ref_v2	635099	.	C	CTTTTTTT	.	PASS	IntersectsRepeat=1;RepeatCorrectionApplied=1	SAC:ACF:DF:PD:GT:SGT:SF:SV:SIG:MT:PAC	5,46,1,8:1:1:2:0/0:0/1:0.25:0	5,28,10,10:1:1:2:0/1:0/0:0.25:0:0:.:.	5,45,3,4:1:1:2:0/0:0/1:0.25:0:0:.:.	3,55,2,5:1:1:2:0/0:0/1:0.25:0:0:.:.
chr11_ref_v2	638053	.	A	AT	.	PASS	IntersectsRepeat=1;RepeatCorrectionApplied=1	SAC:ACF:DF:PD:GT:SGT:SF:SV:SIG:MT:PAC	78,81,25,7:1:1:2:0/0:0/1:0.25:0	69,37,10,9:1:1:2:0/0:0/1:0.25:0:0:.:.	64,41,19,4:1:1:2:0/0:0/1:0.25:0:0:.:.	96,66,21,7:1:1:2:0/0:0/1:0.125:0:0:.:.
chr11_ref_v2	644836	.	C	CA	.	PASS	IntersectsRepeat=1;RepeatCorrectionApplied=1	SAC:ACF:DF:PD:GT:SGT:SF:SV:SIG:MT:PAC	129,57,17,21:1:1:2:0/0:0/1:0.25:0	73,37,2,10:1:1:2:0/0:./.:.:0:0:.:.	75,39,9,9:1:1:2:0/0:0/1:0.125:0:0:.:.	121,75,12,24:1:1:2:0/0:0/1:0.125:0:0:.:.
chr11_ref_v2	659455	.	T	G	.	PASS	IntersectsRepeat=1;RepeatCorrectionApplied=0	SAC:ACF:DF:PD:GT:SGT:SF:SV:SIG:MT:PAC	0,0,0,1:0:1:2:./.:./.:.:0	0,0,0,0:0:1:2:./.:./.:.:0:0:.:.	0,0,0,0:0:1:2:./.:./.:.:0:0:.:.	0,0,1,0:0:1:2:./.:./.:.:0:0:.:.
chr11_ref_v2	663365	.	G	A	.	PASS	IntersectsRepeat=1;RepeatCorrectionApplied=0	SAC:ACF:DF:PD:GT:SGT:SF:SV:SIG:MT:PAC	0,0,0,8:0:1:2:./.:./.:.:0	1,0,1,3:1:1:2:./.:./.:.:0:0:.:.	0,0,0,2:0:1:2:./.:./.:.:0:0:.:.	0,0,0,4:0:1:2:./.:./.:.:0:0:.:.
chr11_ref_v2	663381	.	C	T	.	PASS	IntersectsRepeat=0;RepeatCorrectionApplied=0	SAC:ACF:DF:PD:GT:SGT:SF:SV:SIG:MT:PAC	0,0,0,3:0:1:2:./.:./.:.:0	2,0,0,1:1:1:2:./.:./.:.:0:0:.:.	0,0,0,1:0:1:2:./.:./.:.:0:0:.:.	0,0,0,0:0:1:2:./.:./.:.:0:0:.:.
chr11_ref_v2	663391	.	C	T	.	PASS	IntersectsRepeat=0;RepeatCorrectionApplied=0	SAC:ACF:DF:PD:GT:SGT:SF:SV:SIG:MT:PAC	0,0,0,3:0:1:2:./.:./.:.:0	2,0,0,1:1:1:2:./.:./.:.:0:0:.:.	0,0,0,1:0:1:2:./.:./.:.:0:0:.:.	0,0,0,0:0:1:2:./.:./.:.:0:0:.:.
chr11_ref_v2	663894	.	C	T	.	PASS	IntersectsRepeat=0;RepeatCorrectionApplied=0	SAC:ACF:DF:PD:GT:SGT:SF:SV:SIG:MT:PAC	39,37,1,1:1:1:2:0/0:./.:.:0	23,9,8,2:1:1:2:0/0:0/1:0.5:0:0:.:.	41,25,6,0:1:1:2:0/0:0/1:0.25:0:0:.:.	69,44,11,2:1:1:2:0/0:0/1:0.25:0:0:.:.
chr11_ref_v2	663910	.	G	A	.	PASS	IntersectsRepeat=0;RepeatCorrectionApplied=0	SAC:ACF:DF:PD:GT:SGT:SF:SV:SIG:MT:PAC	30,79,2,1:1:1:2:0/0:./.:.:0	26,20,8,5:1:1:2:0/0:0/1:0.5:0:0:.:.	24,56,10,2:1:1:2:0/0:0/1:0.25:0:0:.:.	72,73,18,5:1:1:2:0/0:0/1:0.25:0:1:.:.
chr11_ref_v2	663931	.	G	A	.	PASS	IntersectsRepeat=1;RepeatCorrectionApplied=0	SAC:ACF:DF:PD:GT:SGT:SF:SV:SIG:MT:PAC	23,133,3,1:1:1:2:0/0:./.:.:0	32,29,11,9:1:1:2:0/0:0/1:0.5:0:1:.:.	13,101,12,5:1:1:2:0/0:0/1:0.25:0:0:.:.	59,125,22,8:1:1:2:0/0:0/1:0.25:0:1:.:.
chr11_ref_v2	663942	.	G	A	.	PASS	IntersectsRepeat=1;RepeatCorrectionApplied=0	SAC:ACF:DF:PD:GT:SGT:SF:SV:SIG:MT:PAC	22,163,3,2:1:1:2:0/0:0/1:0.125:0	31,41,13,10:1:1:2:0/0:0/1:0.5:0:1:.:.	12,123,12,6:1:1:2:0/0:0/1:0.25:0:0:.:.	57,149,22,12:1:1:2:0/0:0/1:0.25:0:1:.:.
chr11_ref_v2	664243	.	A	T	.	PASS	IntersectsRepeat=1;RepeatCorrectionApplied=0	SAC:ACF:DF:PD:GT:SGT:SF:SV:SIG:MT:PAC	0,3,0,2:1:1:2:./.:./.:.:0	1,3,1,0:1:1:2:./.:./.:.:0:0:.:.	0,0,0,1:0:1:2:./.:./.:.:0:0:.:.	1,1,1,1:1:1:2:./.:./.:.:0:0:.:.
chr11_ref_v2	664299	.	A	C	.	PASS	IntersectsRepeat=0;RepeatCorrectionApplied=0	SAC:ACF:DF:PD:GT:SGT:SF:SV:SIG:MT:PAC	0,3,0,0:0:1:2:./.:./.:.:0	4,3,1,0:1:1:2:./.:./.:.:0:0:.:.	1,0,0,1:1:1:2:./.:./.:.:0:0:.:.	1,2,1,2:1:1:2:./.:./.:.:0:0:.:.
chr11_ref_v2	664729	.	G	T	.	PASS	IntersectsRepeat=1;RepeatCorrectionApplied=0	SAC:ACF:DF:PD:GT:SGT:SF:SV:SIG:MT:PAC	4,31,63,23:1:1:2:0/1:1/1:0.5:0	14,45,29,39:1:1:2:0/1:1/1:0.125:0:0:.:.	0,30,36,17:1:1:2:0/1:1/1:0.25:0:0:.:.	21,76,44,39:1:1:2:0/1:0/0:0.125:0:1:.:.
chr11_ref_v2	664748	.	T	C	.	PASS	IntersectsRepeat=0;RepeatCorrectionApplied=0	SAC:ACF:DF:PD:GT:SGT:SF:SV:SIG:MT:PAC	4,47,25,10:1:1:2:0/1:0/0:0.125:0	8,46,14,26:1:1:2:0/1:0/0:0.125:0:0:.:.	0,50,8,4:1:1:2:0/1:0/0:0.5:0:0:.:.	10,94,21,21:1:1:2:0/1:0/0:0.5:0:0:.:.
chr11_ref_v2	664757	.	T	C	.	PASS	IntersectsRepeat=0;RepeatCorrectionApplied=0	SAC:ACF:DF:PD:GT:SGT:SF:SV:SIG:MT:PAC	2,48,9,9:1:1:2:0/0:0/1:0.5:0	6,44,6,21:1:1:2:0/1:0/0:0.25:0:0:.:.	0,53,4,8:1:1:2:0/0:0/1:0.5:0:0:.:.	10,91,12,19:1:1:2:0/0:0/1:0.5:0:0:.:.
chr11_ref_v2	664802	.	C	T	.	PASS	IntersectsRepeat=0;RepeatCorrectionApplied=0	SAC:ACF:DF:PD:GT:SGT:SF:SV:SIG:MT:PAC	1,37,12,66:1:1:2:0/1:1/1:0.25:0	1,26,26,21:1:1:2:0/1:1/1:0.25:0:0:.:.	0,44,8,59:1:1:2:0/1:1/1:0.25:0:0:.:.	0,63,14,55:1:1:2:0/1:./.:.:0:0:.:.
chr12_ref_v2	5735	.	T	C	.	ExcRegion	IntersectsRepeat=0;RepeatCorrectionApplied=0	SAC:ACF:DF:PD:GT:SGT:SF:SV:SIG:MT:PAC	0,0,81,45:1:1:2:./.:./.:.:0	0,0,27,10:1:1:2:./.:./.:.:0:0:.:.	0,0,58,28:1:1:2:./.:./.:.:0:0:.:.	0,0,113,66:1:1:2:./.:./.:.:0:0:.:.
chr12_ref_v2	11284	.	AC	A	.	ExcRegion	IntersectsRepeat=1;RepeatCorrectionApplied=0	SAC:ACF:DF:PD:GT:SGT:SF:SV:SIG:MT:PAC	1,0,2,0:1:1:2:./.:./.:.:0	2,0,0,0:0:1:2:./.:./.:.:0:0:.:.	2,0,0,0:0:1:2:./.:./.:.:0:0:.:.	2,0,1,1:1:1:2:./.:./.:.:0:0:.:.
chr12_ref_v2	28263	.	C	T	.	PASS	IntersectsRepeat=0;RepeatCorrectionApplied=0	SAC:ACF:DF:PD:GT:SGT:SF:SV:SIG:MT:PAC	193,279,0,0:1:1:2:0/0:./.:.:0	61,80,46,74:1:1:2:0/1:0/0:0.125:0:1:g.28263C>T:0	134,209,0,0:1:1:2:0/0:./.:.:0:0:.:.	206,285,0,0:1:1:2:0/0:./.:.:0:0:.:.
chr12_ref_v2	31746	.	A	C	.	PASS	IntersectsRepeat=1;RepeatCorrectionApplied=0	SAC:ACF:DF:PD:GT:SGT:SF:SV:SIG:MT:PAC	184,193,0,0:1:1:2:0/0:./.:.:0	143,137,1,1:1:1:2:0/0:./.:.:0:0:.:.	105,166,0,0:1:1:2:0/0:./.:.:0:0:.:.	76,110,84,103:1:1:2:0/1:./.:.:0:1:g.31746A>C:0
chr12_ref_v2	41223	.	CAT	C,CATAT	.	PASS	IntersectsRepeat=1;RepeatCorrectionApplied=1	SAC:ACF:DF:PD:GT:SGT:SF:SV:SIG:MT:PAC	2,8,0,3,0,1:1:1:2:./.:./.:.:0	12,17,1,7,4,3:1:1:2:0/0:0/2:0.125:0:0:.:.	1,4,1,2,0,0:1:1:2:./.:./.:.:0:0:.:.	1,10,3,5,2,2:1:1:2:0/2:0/1:0.5:0:0:.:.
chr12_ref_v2	42306	.	A	C	.	PASS	IntersectsRepeat=1;RepeatCorrectionApplied=0	SAC:ACF:DF:PD:GT:SGT:SF:SV:SIG:MT:PAC	229,44,0,87:1:1:2:0/0:0/1:0.5:0	133,41,0,26:1:1:2:0/0:0/1:0.25:0:0:.:.	181,34,0,69:1:1:2:0/0:0/1:0.5:0:0:.:.	250,62,0,82:1:1:2:0/0:0/1:0.5:0:0:.:.
chr12_ref_v2	48855	.	C	CAAAAAAAAAAAA,CAAAAAAAAAAAAA	.	PASS	IntersectsRepeat=1;RepeatCorrectionApplied=1	SAC:ACF:DF:PD:GT:SGT:SF:SV:SIG:MT:PAC	1,0,7,0,8,0:1:0:2:./.:./.:.:0	2,2,3,0,7,6:1:1:2:2/2:0/2:0.5:0:0:.:.	1,0,3,0,9,1:1:0:2:./.:./.:.:0:0:.:.	7,0,6,0,10,2:1:1:2:1/2:0/2:0.5:0:0:.:.
chr12_ref_v2	52019	.	AAT	A	.	PASS	IntersectsRepeat=1;RepeatCorrectionApplied=1	SAC:ACF:DF:PD:GT:SGT:SF:SV:SIG:MT:PAC	107,115,13,23:1:1:2:0/0:0/1:0.125:0	103,106,22,14:1:1:2:0/0:0/1:0.125:0:0:.:.	62,73,6,9:1:1:2:0/0:./.:.:0:0:.:.	91,90,16,15:1:1:2:0/0:0/1:0.125:0:0:.:.
chr12_ref_v2	52618	.	CT	C	.	PASS	IntersectsRepeat=1;RepeatCorrectionApplied=1	SAC:ACF:DF:PD:GT:SGT:SF:SV:SIG:MT:PAC	87,148,6,36:1:1:2:0/0:./.:.:0	50,78,7,15:1:1:2:0/0:./.:.:0:0:.:.	84,107,6,19:1:1:2:0/0:./.:.:0:0:.:.	106,147,9,22:1:1:2:0/0:./.:.:0:0:.:.
chr12_ref_v2	55426	.	A	C	.	PASS	IntersectsRepeat=0;RepeatCorrectionApplied=0	SAC:ACF:DF:PD:GT:SGT:SF:SV:SIG:MT:PAC	234,38,0,38:1:1:2:0/0:0/1:0.25:0	126,7,0,20:1:1:2:0/0:0/1:0.25:0:0:.:.	159,26,0,20:1:1:2:0/0:0/1:0.25:0:0:.:.	214,33,0,43:1:1:2:0/0:0/1:0.25:0:0:.:.
chr12_ref_v2	63982	.	C	CA	.	PASS	IntersectsRepeat=1;RepeatCorrectionApplied=1	SAC:ACF:DF:PD:GT:SGT:SF:SV:SIG:MT:PAC	43,9,3,16:1:1:2:0/0:0/1:0.5:0	27,14,2,15:1:1:2:0/0:0/1:0.5:0:0:.:.	24,7,2,10:1:1:2:0/0:0/1:0.5:0:0:.:.	60,4,6,12:1:1:2:0/0:0/1:0.25:0:0:.:.
chr12_ref_v2	83023	.	C	T	.	PASS	IntersectsRepeat=1;RepeatCorrectionApplied=0	SAC:ACF:DF:PD:GT:SGT:SF:SV:SIG:MT:PAC	179,184,23,32:1:1:2:0/0:0/1:0.25:1	66,48,41,42:1:1:2:0/1:0/0:0.125:0:1:g.83023C>T:0	180,169,0,0:1:1:2:0/0:./.:.:0:1:.:	241,228,0,0:1:1:2:0/0:./.:.:0:1:.:
chr12_ref_v2	86724	.	TA	T	.	PASS	IntersectsRepeat=1;RepeatCorrectionApplied=1	SAC:ACF:DF:PD:GT:SGT:SF:SV:SIG:MT:PAC	76,68,14,24:1:1:2:0/0:0/1:0.125:0	38,56,15,17:1:1:2:0/0:0/1:0.125:0:0:.:.	51,47,7,13:1:1:2:0/0:./.:.:0:0:.:.	56,65,20,20:1:1:2:0/0:0/1:0.25:0:0:.:.
chr12_ref_v2	103619	.	G	T	.	PASS	IntersectsRepeat=0;RepeatCorrectionApplied=0	SAC:ACF:DF:PD:GT:SGT:SF:SV:SIG:MT:PAC	1,77,0,22:1:1:2:0/0:0/1:0.5:0	4,29,1,5:1:1:2:0/0:0/1:0.25:0:0:.:.	2,80,1,11:1:1:2:0/0:0/1:0.25:0:0:.:.	7,98,0,13:1:1:2:0/0:0/1:0.25:0:0:.:.
chr12_ref_v2	103650	.	C	A	.	PASS	IntersectsRepeat=0;RepeatCorrectionApplied=0	SAC:ACF:DF:PD:GT:SGT:SF:SV:SIG:MT:PAC	0,5,0,22:1:1:2:0/1:1/1:0.5:0	0,1,1,4:1:1:2:./.:./.:.:0:0:.:.	1,7,1,11:1:1:2:0/1:1/1:0.25:0:0:.:.	0,10,0,13:1:1:2:0/1:1/1:0.125:0:0:.:.
chr12_ref_v2	103655	.	A	G	.	PASS	IntersectsRepeat=0;RepeatCorrectionApplied=0	SAC:ACF:DF:PD:GT:SGT:SF:SV:SIG:MT:PAC	0,0,0,22:0:1:2:1/1:./.:.:0	0,1,1,4:1:1:2:./.:./.:.:0:0:.:.	1,1,1,11:1:1:2:./.:./.:.:0:0:.:.	0,2,0,12:1:1:2:./.:./.:.:0:0:.:.
chr12_ref_v2	105616	.	T	TA,TAA	.	PASS	IntersectsRepeat=1;RepeatCorrectionApplied=1	SAC:ACF:DF:PD:GT:SGT:SF:SV:SIG:MT:PAC	16,8,79,43,12,8:1:1:2:1/1:1/2:0.125:0	6,8,39,54,3,9:1:1:2:1/1:./.:.:0:0:.:.	9,3,52,28,12,3:1:1:2:1/1:1/2:0.125:0:0:.:.	9,6,75,62,7,7:1:1:2:1/1:./.:.:0:0:.:.
chr12_ref_v2	106705	.	A	C	.	PASS	IntersectsRepeat=0;RepeatCorrectionApplied=0	SAC:ACF:DF:PD:GT:SGT:SF:SV:SIG:MT:PAC	200,84,0,55:1:1:2:0/0:0/1:0.25:0	86,53,0,26:1:1:2:0/0:0/1:0.25:0:0:.:.	143,51,0,43:1:1:2:0/0:0/1:0.5:0:0:.:.	214,65,0,71:1:1:2:0/0:0/1:0.5:0:0:.:.
chr12_ref_v2	108046	.	C	CT	.	PASS	IntersectsRepeat=1;RepeatCorrectionApplied=1	SAC:ACF:DF:PD:GT:SGT:SF:SV:SIG:MT:PAC	16,15,66,129:1:1:2:1/1:0/1:0.125:0	10,11,54,92:1:1:2:1/1:0/1:0.125:0:0:.:.	7,10,65,132:1:1:2:1/1:./.:.:0:0:.:.	21,17,88,198:1:1:2:1/1:0/1:0.125:0:0:.:.
chr12_ref_v2	109265	.	GCGATAAGA	G	.	PASS	IntersectsRepeat=0;RepeatCorrectionApplied=0	SAC:ACF:DF:PD:GT:SGT:SF:SV:SIG:MT:PAC	0,0,128,123:1:1:2:1/1:./.:.:0	0,0,92,77:1:1:2:1/1:./.:.:0:0:.:.	0,0,102,99:1:1:2:1/1:./.:.:0:0:.:.	0,2,142,138:1:1:2:1/1:./.:.:0:0:.:.
chr12_ref_v2	125324	.	TTA	T	.	PASS	IntersectsRepeat=1;RepeatCorrectionApplied=1	SAC:ACF:DF:PD:GT:SGT:SF:SV:SIG:MT:PAC	0,1,63,73:1:1:2:1/1:./.:.:0	2,1,78,96:1:1:2:1/1:./.:.:0:0:.:.	1,1,34,44:1:1:2:1/1:./.:.:0:0:.:.	0,2,49,71:1:1:2:1/1:./.:.:0:0:.:.
chr12_ref_v2	129138	.	CA	C	.	PASS	IntersectsRepeat=1;RepeatCorrectionApplied=1	SAC:ACF:DF:PD:GT:SGT:SF:SV:SIG:MT:PAC	35,30,26,1:1:1:2:0/0:0/1:0.25:0	35,15,5,1:1:1:2:0/0:./.:.:0:0:.:.	26,12,28,1:1:1:2:0/1:0/0:0.25:0:0:.:.	36,36,19,0:1:1:2:0/0:0/1:0.125:0:0:.:.
chr12_ref_v2	130001	.	C	CGACTGTGACTGT	.	PASS	IntersectsRepeat=0;RepeatCorrectionApplied=0	SAC:ACF:DF:PD:GT:SGT:SF:SV:SIG:MT:PAC	1,1,92,76:1:1:2:1/1:./.:.:0	0,2,29,20:1:1:2:1/1:0/1:0.125:0:0:.:.	1,2,73,67:1:1:2:1/1:./.:.:0:0:.:.	3,0,106,112:1:1:2:1/1:./.:.:0:0:.:.
chr12_ref_v2	130046	.	T	TTGTGAC	.	PASS	IntersectsRepeat=1;RepeatCorrectionApplied=1	SAC:ACF:DF:PD:GT:SGT:SF:SV:SIG:MT:PAC	1,0,75,117:1:1:2:1/1:./.:.:0	1,0,29,22:1:1:2:1/1:./.:.:0:0:.:.	1,1,74,79:1:1:2:1/1:./.:.:0:0:.:.	1,0,101,113:1:1:2:1/1:./.:.:0:0:.:.
chr12_ref_v2	130827	.	C	CTT,CTTT	.	PASS	IntersectsRepeat=1;RepeatCorrectionApplied=1	SAC:ACF:DF:PD:GT:SGT:SF:SV:SIG:MT:PAC	1,1,22,3,138,40:1:1:2:2/2:./.:.:0	0,0,12,3,51,13:1:1:2:2/2:1/2:0.125:0:0:.:.	1,0,11,5,83,37:1:1:2:2/2:./.:.:0:0:.:.	1,0,9,7,94,43:1:1:2:2/2:./.:.:0:0:.:.
chr12_ref_v2	161571	.	TA	T	.	PASS	IntersectsRepeat=1;RepeatCorrectionApplied=1	SAC:ACF:DF:PD:GT:SGT:SF:SV:SIG:MT:PAC	59,89,9,8:1:1:2:0/0:./.:.:0	55,72,11,8:1:1:2:0/0:./.:.:0:0:.:.	33,59,5,6:1:1:2:0/0:./.:.:0:0:.:.	60,77,6,7:1:1:2:0/0:./.:.:0:0:.:.
chr12_ref_v2	170602	.	CAT	C	.	PASS	IntersectsRepeat=1;RepeatCorrectionApplied=1	SAC:ACF:DF:PD:GT:SGT:SF:SV:SIG:MT:PAC	64,54,10,3:1:1:2:0/0:./.:.:0	67,89,15,12:1:1:2:0/0:./.:.:0:0:.:.	42,48,6,5:1:1:2:0/0:./.:.:0:0:.:.	62,76,3,11:1:1:2:0/0:./.:.:0:0:.:.
chr12_ref_v2	171938	.	AAT	A	.	PASS	IntersectsRepeat=1;RepeatCorrectionApplied=1	SAC:ACF:DF:PD:GT:SGT:SF:SV:SIG:MT:PAC	30,34,3,7:1:1:2:0/0:./.:.:0	38,41,9,14:1:1:2:0/0:0/1:0.125:0:0:.:.	25,21,4,3:1:1:2:0/0:./.:.:0:0:.:.	25,31,5,7:1:1:2:0/0:./.:.:0:0:.:.
chr12_ref_v2	193319	.	C	CTT	.	PASS	IntersectsRepeat=1;RepeatCorrectionApplied=1	SAC:ACF:DF:PD:GT:SGT:SF:SV:SIG:MT:PAC	1,2,112,90:1:1:2:1/1:./.:.:0	2,1,66,81:1:1:2:1/1:./.:.:0:0:.:.	0,1,66,49:1:1:2:1/1:./.:.:0:0:.:.	0,0,101,68:1:1:2:1/1:./.:.:0:0:.:.
chr12_ref_v2	196508	.	ATTT	A	.	PASS	IntersectsRepeat=1;RepeatCorrectionApplied=1	SAC:ACF:DF:PD:GT:SGT:SF:SV:SIG:MT:PAC	2,0,99,123:1:1:2:1/1:./.:.:0	1,1,58,55:1:1:2:1/1:./.:.:0:0:.:.	1,0,68,105:1:1:2:1/1:./.:.:0:0:.:.	2,0,125,137:1:1:2:1/1:./.:.:0:0:.:.
chr12_ref_v2	196669	.	T	TA	.	PASS	IntersectsRepeat=1;RepeatCorrectionApplied=0	SAC:ACF:DF:PD:GT:SGT:SF:SV:SIG:MT:PAC	14,50,89,85:1:1:2:0/1:1/1:0.5:1	9,37,74,50:1:1:2:1/1:0/1:0.5:0:0:.:.	10,33,63,59:1:1:2:1/1:0/1:0.5:1:0:.:.	8,31,71,80:1:1:2:1/1:0/1:0.5:0:0:.:.
chr12_ref_v2	210611	.	T	G	.	PASS	IntersectsRepeat=0;RepeatCorrectionApplied=0	SAC:ACF:DF:PD:GT:SGT:SF:SV:SIG:MT:PAC	47,199,61,0:1:1:2:0/0:0/1:0.5:0	43,76,27,0:1:1:2:0/0:0/1:0.5:0:0:.:.	31,126,40,0:1:1:2:0/0:0/1:0.5:0:0:.:.	50,196,67,0:1:1:2:0/0:0/1:0.5:0:0:.:.
chr12_ref_v2	216937	.	T	C	.	ExcRegion	IntersectsRepeat=0;RepeatCorrectionApplied=0	SAC:ACF:DF:PD:GT:SGT:SF:SV:SIG:MT:PAC	0,0,0,0:0:1:2:./.:./.:.:0	0,0,0,0:0:1:2:./.:./.:.:0:0:.:.	0,0,0,0:0:1:2:./.:./.:.:0:0:.:.	0,0,1,0:0:1:2:./.:./.:.:0:0:.:.
chr12_ref_v2	217690	.	G	A	.	ExcRegion	IntersectsRepeat=0;RepeatCorrectionApplied=0	SAC:ACF:DF:PD:GT:SGT:SF:SV:SIG:MT:PAC	0,0,0,0:0:1:2:./.:./.:.:0	0,0,0,0:0:1:2:./.:./.:.:0:0:.:.	0,0,0,0:0:1:2:./.:./.:.:0:0:.:.	0,0,1,0:0:1:2:./.:./.:.:0:0:.:.
chr12_ref_v2	217726	.	A	G	.	ExcRegion	IntersectsRepeat=0;RepeatCorrectionApplied=0	SAC:ACF:DF:PD:GT:SGT:SF:SV:SIG:MT:PAC	0,0,0,0:0:1:2:./.:./.:.:0	0,0,0,0:0:1:2:./.:./.:.:0:0:.:.	0,0,0,0:0:1:2:./.:./.:.:0:0:.:.	0,0,1,1:1:1:2:./.:./.:.:0:0:.:.
chr12_ref_v2	220589	.	T	A	.	ExcRegion	IntersectsRepeat=1;RepeatCorrectionApplied=0	SAC:ACF:DF:PD:GT:SGT:SF:SV:SIG:MT:PAC	0,0,0,0:0:1:2:./.:./.:.:0	6,0,1,0:1:1:2:./.:./.:.:0:0:.:.	0,0,0,0:0:1:2:./.:./.:.:0:0:.:.	2,0,1,1:1:1:2:./.:./.:.:0:0:.:.
chr12_ref_v2	220617	.	G	A	.	ExcRegion	IntersectsRepeat=0;RepeatCorrectionApplied=0	SAC:ACF:DF:PD:GT:SGT:SF:SV:SIG:MT:PAC	0,0,0,1:0:1:2:./.:./.:.:0	12,0,0,0:0:1:2:./.:./.:.:0:0:.:.	0,0,0,0:0:1:2:./.:./.:.:0:0:.:.	4,1,0,0:1:1:2:./.:./.:.:0:0:.:.
chr12_ref_v2	220620	.	T	C	.	ExcRegion	IntersectsRepeat=0;RepeatCorrectionApplied=0	SAC:ACF:DF:PD:GT:SGT:SF:SV:SIG:MT:PAC	0,0,0,1:0:1:2:./.:./.:.:0	13,0,0,0:0:1:2:./.:./.:.:0:0:.:.	0,0,0,0:0:1:2:./.:./.:.:0:0:.:.	4,1,0,0:1:1:2:./.:./.:.:0:0:.:.
chr12_ref_v2	220622	.	C	T	.	ExcRegion	IntersectsRepeat=0;RepeatCorrectionApplied=0	SAC:ACF:DF:PD:GT:SGT:SF:SV:SIG:MT:PAC	0,0,0,1:0:1:2:./.:./.:.:0	13,0,0,0:0:1:2:./.:./.:.:0:0:.:.	0,0,0,0:0:1:2:./.:./.:.:0:0:.:.	4,1,0,0:1:1:2:./.:./.:.:0:0:.:.
chr12_ref_v2	220623	.	A	G	.	ExcRegion	IntersectsRepeat=1;RepeatCorrectionApplied=0	SAC:ACF:DF:PD:GT:SGT:SF:SV:SIG:MT:PAC	0,0,0,1:0:1:2:./.:./.:.:0	13,0,0,0:0:1:2:./.:./.:.:0:0:.:.	0,0,0,0:0:1:2:./.:./.:.:0:0:.:.	5,1,0,0:1:1:2:./.:./.:.:0:0:.:.
chr12_ref_v2	220633	.	G	A	.	ExcRegion	IntersectsRepeat=1;RepeatCorrectionApplied=0	SAC:ACF:DF:PD:GT:SGT:SF:SV:SIG:MT:PAC	0,1,0,0:0:1:2:./.:./.:.:0	0,0,15,0:0:1:2:./.:./.:.:0:0:.:.	0,0,1,0:0:1:2:./.:./.:.:0:0:.:.	0,0,5,0:0:1:2:./.:./.:.:0:0:.:.
chr12_ref_v2	243743	.	CAT	C	.	PASS	IntersectsRepeat=1;RepeatCorrectionApplied=1	SAC:ACF:DF:PD:GT:SGT:SF:SV:SIG:MT:PAC	88,81,14,16:1:1:2:0/0:0/1:0.25:0	90,59,17,7:1:1:2:0/0:0/1:0.25:0:0:.:.	65,54,10,4:1:1:2:0/0:0/1:0.125:0:0:.:.	105,69,11,10:1:1:2:0/0:0/1:0.125:0:0:.:.
chr12_ref_v2	245172	.	AAT	A	.	PASS	IntersectsRepeat=1;RepeatCorrectionApplied=1	SAC:ACF:DF:PD:GT:SGT:SF:SV:SIG:MT:PAC	91,92,14,9:1:1:2:0/0:./.:.:0	46,59,19,13:1:1:2:0/0:0/1:0.25:0:0:.:.	69,66,11,15:1:1:2:0/0:0/1:0.125:0:0:.:.	87,97,16,17:1:1:2:0/0:0/1:0.125:0:0:.:.
chr12_ref_v2	251110	.	GA	G,GAAA	.	PASS	IntersectsRepeat=1;RepeatCorrectionApplied=1	SAC:ACF:DF:PD:GT:SGT:SF:SV:SIG:MT:PAC	8,17,9,13,13,8:1:1:2:0/2:0/1:0.5:0	8,14,7,13,9,3:1:1:2:0/2:0/1:0.5:0:0:.:.	9,10,8,8,13,12:1:1:2:0/2:1/2:0.5:0:0:.:.	21,22,6,10,27,9:1:1:2:0/2:0/1:0.25:0:0:.:.
chr12_ref_v2	255080	.	G	GAAA	.	PASS	IntersectsRepeat=1;RepeatCorrectionApplied=1	SAC:ACF:DF:PD:GT:SGT:SF:SV:SIG:MT:PAC	4,2,107,62:1:1:2:1/1:0/1:0.125:0	2,0,65,41:1:1:2:1/1:./.:.:0:0:.:.	3,2,67,55:1:1:2:1/1:0/1:0.125:0:0:.:.	1,1,108,53:1:1:2:1/1:./.:.:0:0:.:.
chr12_ref_v2	263993	.	A	T	.	PASS	IntersectsRepeat=1;RepeatCorrectionApplied=0	SAC:ACF:DF:PD:GT:SGT:SF:SV:SIG:MT:PAC	87,41,1,33:1:1:2:0/0:0/1:0.5:0	85,17,0,25:1:1:2:0/0:0/1:0.5:0:0:.:.	70,13,0,29:1:1:2:0/0:0/1:0.5:0:0:.:.	91,22,0,37:1:1:2:0/0:0/1:0.5:0:0:.:.
chr12_ref_v2	264022	.	C	T	.	PASS	IntersectsRepeat=1;RepeatCorrectionApplied=0	SAC:ACF:DF:PD:GT:SGT:SF:SV:SIG:MT:PAC	43,79,10,1:1:1:2:0/0:0/1:0.125:0	39,82,2,0:1:1:2:0/0:./.:.:0:0:.:.	32,56,5,0:1:1:2:0/0:0/1:0.125:0:0:.:.	37,87,5,0:1:1:2:0/0:0/1:0.125:0:0:.:.
chr12_ref_v2	280910	.	GA	G	.	PASS	IntersectsRepeat=1;RepeatCorrectionApplied=1	SAC:ACF:DF:PD:GT:SGT:SF:SV:SIG:MT:PAC	65,77,7,16:1:1:2:0/0:./.:.:0	22,21,5,5:1:1:2:0/0:./.:.:0:0:.:.	36,59,5,4:1:1:2:0/0:./.:.:0:0:.:.	64,73,5,7:1:1:2:0/0:./.:.:0:0:.:.
chr12_ref_v2	291936	.	GAA	G,GA	.	PASS	IntersectsRepeat=1;RepeatCorrectionApplied=1	SAC:ACF:DF:PD:GT:SGT:SF:SV:SIG:MT:PAC	13,17,25,22,52,63:1:1:2:2/2:0/2:0.125:0	7,12,18,15,45,46:1:1:2:2/2:0/2:0.125:0:0:.:.	3,10,13,17,35,26:1:1:2:2/2:1/2:0.25:0:0:.:.	8,16,28,18,52,45:1:1:2:2/2:1/2:0.25:0:0:.:.
chr12_ref_v2	322012	.	AT	A	.	PASS	IntersectsRepeat=1;RepeatCorrectionApplied=1	SAC:ACF:DF:PD:GT:SGT:SF:SV:SIG:MT:PAC	3,4,62,131:1:1:2:1/1:./.:.:0	4,4,33,53:1:1:2:1/1:./.:.:0:0:.:.	2,3,27,88:1:1:2:1/1:./.:.:0:0:.:.	4,8,53,105:1:1:2:1/1:./.:.:0:0:.:.
chr12_ref_v2	327625	.	T	G	.	PASS	IntersectsRepeat=1;RepeatCorrectionApplied=0	SAC:ACF:DF:PD:GT:SGT:SF:SV:SIG:MT:PAC	0,12,9,1:1:1:2:0/1:0/0:0.125:0	1,1,0,0:1:1:2:./.:./.:.:0:0:.:.	1,5,6,1:1:1:2:./.:./.:.:0:0:.:.	2,9,6,1:1:1:2:./.:./.:.:0:0:.:.
chr12_ref_v2	329635	.	G	GGTTGCT	.	PASS	IntersectsRepeat=0;RepeatCorrectionApplied=0	SAC:ACF:DF:PD:GT:SGT:SF:SV:SIG:MT:PAC	0,0,123,77:1:1:2:1/1:./.:.:0	2,0,40,27:1:1:2:1/1:0/1:0.125:0:0:.:.	1,0,95,62:1:1:2:1/1:./.:.:0:0:.:.	0,1,126,83:1:1:2:1/1:./.:.:0:0:.:.
chr12_ref_v2	332605	.	A	C	.	PASS	IntersectsRepeat=0;RepeatCorrectionApplied=0	SAC:ACF:DF:PD:GT:SGT:SF:SV:SIG:MT:PAC	160,17,1,94:1:1:2:0/1:0/0:0.25:0	62,8,0,21:1:1:2:0/1:0/0:0.5:0:0:.:.	146,10,0,64:1:1:2:0/1:0/0:0.5:0:0:.:.	174,23,0,79:1:1:2:0/1:0/0:0.5:0:0:.:.
chr12_ref_v2	339581	.	TTATATATATA	T	.	PASS	IntersectsRepeat=1;RepeatCorrectionApplied=1	SAC:ACF:DF:PD:GT:SGT:SF:SV:SIG:MT:PAC	0,0,125,133:1:1:2:1/1:./.:.:0	1,0,67,78:1:1:2:1/1:./.:.:0:0:.:.	0,0,96,111:1:1:2:1/1:./.:.:0:0:.:.	0,0,136,145:1:1:2:1/1:./.:.:0:0:.:.
chr12_ref_v2	348828	.	GT	G	.	PASS	IntersectsRepeat=1;RepeatCorrectionApplied=1	SAC:ACF:DF:PD:GT:SGT:SF:SV:SIG:MT:PAC	98,57,19,17:1:1:2:0/0:./.:.:0	54,29,16,6:1:1:2:0/0:./.:.:0:0:.:.	80,50,21,12:1:1:2:0/0:0/1:0.125:0:0:.:.	80,51,15,17:1:1:2:0/0:0/1:0.125:0:0:.:.
chr12_ref_v2	349492	.	T	A	.	PASS	IntersectsRepeat=0;RepeatCorrectionApplied=0	SAC:ACF:DF:PD:GT:SGT:SF:SV:SIG:MT:PAC	1,0,230,156:1:1:2:1/1:./.:.:0	0,0,108,108:1:1:2:1/1:./.:.:0:0:.:.	0,0,192,106:1:1:2:1/1:./.:.:0:0:.:.	1,1,235,185:1:1:2:1/1:./.:.:0:0:.:.
chr12_ref_v2	351297	.	A	C	.	PASS	IntersectsRepeat=0;RepeatCorrectionApplied=0	SAC:ACF:DF:PD:GT:SGT:SF:SV:SIG:MT:PAC	265,48,0,78:1:1:2:0/0:0/1:0.5:0	95,27,0,34:1:1:2:0/0:0/1:0.5:0:0:.:.	207,26,0,58:1:1:2:0/0:0/1:0.5:0:0:.:.	290,38,0,88:1:1:2:0/0:0/1:0.5:0:0:.:.
chr12_ref_v2	370396	.	A	AT	.	PASS	IntersectsRepeat=1;RepeatCorrectionApplied=1	SAC:ACF:DF:PD:GT:SGT:SF:SV:SIG:MT:PAC	31,96,11,4:1:1:2:0/0:0/1:0.125:0	17,39,4,2:1:1:2:0/0:0/1:0.125:0:0:.:.	9,55,10,6:1:1:2:0/0:0/1:0.25:0:0:.:.	20,110,7,2:1:1:2:0/0:./.:.:0:0:.:.
chr12_ref_v2	402646	.	A	AT	.	PASS	IntersectsRepeat=1;RepeatCorrectionApplied=1	SAC:ACF:DF:PD:GT:SGT:SF:SV:SIG:MT:PAC	26,93,5,3:1:1:2:0/0:./.:.:0	18,53,3,2:1:1:2:0/0:./.:.:0:0:.:.	13,68,9,2:1:1:2:0/0:0/1:0.125:0:0:.:.	25,69,7,6:1:1:2:0/0:0/1:0.125:0:0:.:.
chr12_ref_v2	423463	.	CT	C	.	PASS	IntersectsRepeat=1;RepeatCorrectionApplied=1	SAC:ACF:DF:PD:GT:SGT:SF:SV:SIG:MT:PAC	74,31,12,6:1:1:2:0/0:./.:.:0	45,29,3,4:1:1:2:0/0:./.:.:0:0:.:.	44,34,12,2:1:1:2:0/0:./.:.:0:0:.:.	67,40,13,6:1:1:2:0/0:./.:.:0:0:.:.
chr12_ref_v2	426571	.	CA	C	.	PASS	IntersectsRepeat=1;RepeatCorrectionApplied=1	SAC:ACF:DF:PD:GT:SGT:SF:SV:SIG:MT:PAC	55,109,7,7:1:1:2:0/0:./.:.:0	35,73,2,16:1:1:2:0/0:./.:.:0:0:.:.	27,75,4,10:1:1:2:0/0:./.:.:0:0:.:.	50,97,3,16:1:1:2:0/0:./.:.:0:0:.:.
chr12_ref_v2	441432	.	CT	C	.	PASS	IntersectsRepeat=1;RepeatCorrectionApplied=1	SAC:ACF:DF:PD:GT:SGT:SF:SV:SIG:MT:PAC	92,85,13,10:1:1:2:0/0:0/1:0.125:0	52,65,9,10:1:1:2:0/0:0/1:0.125:0:0:.:.	64,51,7,11:1:1:2:0/0:0/1:0.125:0:0:.:.	72,62,7,19:1:1:2:0/0:0/1:0.25:0:0:.:.
chr12_ref_v2	451448	.	GA	G	.	PASS	IntersectsRepeat=1;RepeatCorrectionApplied=1	SAC:ACF:DF:PD:GT:SGT:SF:SV:SIG:MT:PAC	0,30,0,9:1:1:2:0/0:0/1:0.25:0	0,25,0,8:1:1:2:0/0:0/1:0.25:0:0:.:.	0,11,0,7:1:1:2:./.:./.:.:0:0:.:.	0,13,0,4:1:1:2:./.:./.:.:0:0:.:.
chr12_ref_v2	459911	.	C	CA	.	PASS	IntersectsRepeat=1;RepeatCorrectionApplied=1	SAC:ACF:DF:PD:GT:SGT:SF:SV:SIG:MT:PAC	276,25,24,97:1:1:2:0/0:0/1:0.5:0	229,172,18,79:1:1:2:0/0:0/1:0.25:0:0:.:.	341,28,33,86:1:1:2:0/0:0/1:0.5:0:0:.:.	258,48,15,152:1:1:2:0/1:0/0:0.25:0:0:.:.
chr12_ref_v2	460292	.	TA	T	.	PASS	IntersectsRepeat=1;RepeatCorrectionApplied=1	SAC:ACF:DF:PD:GT:SGT:SF:SV:SIG:MT:PAC	114,216,71,47:1:1:2:0/0:0/1:0.25:0	83,285,49,21:1:1:2:0/0:./.:.:0:0:.:.	103,200,61,39:1:1:2:0/0:0/1:0.125:0:0:.:.	110,265,47,36:1:1:2:0/0:./.:.:0:0:.:.
chr12_ref_v2	460585	.	GA	G	.	PASS	IntersectsRepeat=1;RepeatCorrectionApplied=1	SAC:ACF:DF:PD:GT:SGT:SF:SV:SIG:MT:PAC	0,868,0,194:1:1:2:0/0:0/1:0.125:0	0,766,0,225:1:1:2:0/0:0/1:0.125:0:0:.:.	0,1164,0,278:1:1:2:0/0:0/1:0.125:0:0:.:.	0,603,0,169:1:1:2:0/0:0/1:0.25:0:0:.:.
chr12_ref_v2	468610	.	T	C	.	ExcRegion	IntersectsRepeat=0;RepeatCorrectionApplied=0	SAC:ACF:DF:PD:GT:SGT:SF:SV:SIG:MT:PAC	1,0,10,0:1:1:2:./.:./.:.:0	0,0,11,0:0:1:2:./.:./.:.:0:0:.:.	0,0,5,0:0:1:2:./.:./.:.:0:0:.:.	0,0,10,0:0:1:2:./.:./.:.:0:0:.:.
chr12_ref_v2	489774	.	T	G	.	ExcRegion	IntersectsRepeat=0;RepeatCorrectionApplied=0	SAC:ACF:DF:PD:GT:SGT:SF:SV:SIG:MT:PAC	79,115,0,0:1:1:2:./.:./.:.:0	25,41,4,3:1:1:2:./.:./.:.:0:0:.:.	72,103,0,1:1:1:2:./.:./.:.:0:0:.:.	86,147,0,1:1:1:2:./.:./.:.:0:0:.:.
chr12_ref_v2	489789	.	T	A	.	ExcRegion	IntersectsRepeat=0;RepeatCorrectionApplied=0	SAC:ACF:DF:PD:GT:SGT:SF:SV:SIG:MT:PAC	80,106,0,0:1:1:2:./.:./.:.:0	24,37,2,3:1:1:2:./.:./.:.:0:0:.:.	74,99,0,1:1:1:2:./.:./.:.:0:0:.:.	83,137,1,0:1:1:2:./.:./.:.:0:0:.:.
chr12_ref_v2	492528	.	A	C	.	PASS	IntersectsRepeat=0;RepeatCorrectionApplied=0	SAC:ACF:DF:PD:GT:SGT:SF:SV:SIG:MT:PAC	135,27,0,31:1:1:2:0/0:0/1:0.25:0	79,30,0,8:1:1:2:0/0:0/1:0.125:0:0:.:.	120,17,0,29:1:1:2:0/0:0/1:0.5:0:0:.:.	143,14,0,37:1:1:2:0/0:0/1:0.5:0:0:.:.
chr12_ref_v2	513052	.	CAT	C	.	PASS	IntersectsRepeat=1;RepeatCorrectionApplied=1	SAC:ACF:DF:PD:GT:SGT:SF:SV:SIG:MT:PAC	85,55,5,4:1:1:2:0/0:0/1:0.125:0	49,61,9,3:1:1:2:0/0:0/1:0.125:0:0:.:.	53,43,4,2:1:1:2:0/0:0/1:0.125:0:0:.:.	78,57,3,2:1:1:2:0/0:./.:.:0:0:.:.
chr12_ref_v2	513906	.	C	CA	.	PASS	IntersectsRepeat=1;RepeatCorrectionApplied=1	SAC:ACF:DF:PD:GT:SGT:SF:SV:SIG:MT:PAC	58,3,3,8:1:1:2:0/0:0/1:0.25:0	25,6,1,1:1:1:2:0/0:./.:.:0:0:.:.	52,3,2,6:1:1:2:0/0:0/1:0.125:0:0:.:.	53,9,2,3:1:1:2:0/0:./.:.:0:0:.:.
chr12_ref_v2	514469	.	G	T	.	PASS	IntersectsRepeat=0;RepeatCorrectionApplied=0	SAC:ACF:DF:PD:GT:SGT:SF:SV:SIG:MT:PAC	11,153,21,0:1:1:2:0/0:0/1:0.25:0	6,40,3,0:1:1:2:0/0:0/1:0.125:0:0:.:.	11,128,34,0:1:1:2:0/0:0/1:0.5:0:0:.:.	14,147,38,0:1:1:2:0/0:0/1:0.5:0:0:.:.
chr12_ref_v2	527876	.	CT	C	.	PASS	IntersectsRepeat=1;RepeatCorrectionApplied=1	SAC:ACF:DF:PD:GT:SGT:SF:SV:SIG:MT:PAC	89,98,15,8:1:1:2:0/0:./.:.:0	62,41,5,7:1:1:2:0/0:./.:.:0:0:.:.	69,96,9,8:1:1:2:0/0:./.:.:0:0:.:.	95,103,13,18:1:1:2:0/0:0/1:0.125:0:0:.:.
chr12_ref_v2	545842	.	CT	C	.	PASS	IntersectsRepeat=1;RepeatCorrectionApplied=1	SAC:ACF:DF:PD:GT:SGT:SF:SV:SIG:MT:PAC	98,101,12,13:1:1:2:0/0:./.:.:0	73,47,5,5:1:1:2:0/0:./.:.:0:0:.:.	64,66,9,10:1:1:2:0/0:./.:.:0:0:.:.	87,72,12,11:1:1:2:0/0:./.:.:0:0:.:.
chr12_ref_v2	550269	.	C	CA	.	PASS	IntersectsRepeat=1;RepeatCorrectionApplied=1	SAC:ACF:DF:PD:GT:SGT:SF:SV:SIG:MT:PAC	95,66,8,6:1:1:2:0/0:./.:.:0	55,42,4,6:1:1:2:0/0:0/1:0.125:0:0:.:.	77,38,12,7:1:1:2:0/0:0/1:0.25:0:0:.:.	82,76,11,11:1:1:2:0/0:0/1:0.125:0:0:.:.
chr12_ref_v2	556377	.	CAT	C	.	PASS	IntersectsRepeat=1;RepeatCorrectionApplied=1	SAC:ACF:DF:PD:GT:SGT:SF:SV:SIG:MT:PAC	40,46,9,14:1:1:2:0/0:0/1:0.125:0	35,44,15,12:1:1:2:0/0:0/1:0.25:0:0:.:.	15,39,9,7:1:1:2:0/0:0/1:0.125:0:0:.:.	36,49,8,7:1:1:2:0/0:./.:.:0:0:.:.
chr12_ref_v2	567926	.	CT	C	.	PASS	IntersectsRepeat=1;RepeatCorrectionApplied=1	SAC:ACF:DF:PD:GT:SGT:SF:SV:SIG:MT:PAC	74,51,15,3:1:1:2:0/0:./.:.:0	60,30,2,0:1:1:2:0/0:./.:.:0:0:.:.	68,43,13,8:1:1:2:0/0:0/1:0.125:0:0:.:.	88,58,7,14:1:1:2:0/0:./.:.:0:0:.:.
chr12_ref_v2	595595	.	C	A	.	ExcRegion	IntersectsRepeat=0;RepeatCorrectionApplied=0	SAC:ACF:DF:PD:GT:SGT:SF:SV:SIG:MT:PAC	0,0,0,0:0:1:2:./.:./.:.:0	0,0,1,0:0:1:2:./.:./.:.:0:0:.:.	0,0,0,0:0:1:2:./.:./.:.:0:0:.:.	0,0,0,0:0:1:2:./.:./.:.:0:0:.:.
chr12_ref_v2	596269	.	A	G	.	ExcRegion	IntersectsRepeat=1;RepeatCorrectionApplied=0	SAC:ACF:DF:PD:GT:SGT:SF:SV:SIG:MT:PAC	0,0,0,0:0:1:2:./.:./.:.:0	0,0,0,0:0:1:2:./.:./.:.:0:0:.:.	0,0,0,0:0:1:2:./.:./.:.:0:0:.:.	0,0,2,1:1:1:2:./.:./.:.:0:0:.:.
chr12_ref_v2	596274	.	C	G	.	ExcRegion	IntersectsRepeat=1;RepeatCorrectionApplied=0	SAC:ACF:DF:PD:GT:SGT:SF:SV:SIG:MT:PAC	0,0,0,0:0:1:2:./.:./.:.:0	0,0,0,0:0:1:2:./.:./.:.:0:0:.:.	0,0,0,0:0:1:2:./.:./.:.:0:0:.:.	0,0,1,1:1:1:2:./.:./.:.:0:0:.:.
chr12_ref_v2	596276	.	A	G	.	ExcRegion	IntersectsRepeat=1;RepeatCorrectionApplied=0	SAC:ACF:DF:PD:GT:SGT:SF:SV:SIG:MT:PAC	0,0,0,0:0:1:2:./.:./.:.:0	0,0,0,0:0:1:2:./.:./.:.:0:0:.:.	0,0,0,0:0:1:2:./.:./.:.:0:0:.:.	0,0,1,1:1:1:2:./.:./.:.:0:0:.:.
chr12_ref_v2	596278	.	A	T	.	ExcRegion	IntersectsRepeat=1;RepeatCorrectionApplied=0	SAC:ACF:DF:PD:GT:SGT:SF:SV:SIG:MT:PAC	0,0,0,0:0:1:2:./.:./.:.:0	0,0,0,0:0:1:2:./.:./.:.:0:0:.:.	0,0,0,0:0:1:2:./.:./.:.:0:0:.:.	0,0,1,1:1:1:2:./.:./.:.:0:0:.:.
chr12_ref_v2	596282	.	G	A	.	ExcRegion	IntersectsRepeat=0;RepeatCorrectionApplied=0	SAC:ACF:DF:PD:GT:SGT:SF:SV:SIG:MT:PAC	0,0,0,0:0:1:2:./.:./.:.:0	0,0,0,0:0:1:2:./.:./.:.:0:0:.:.	0,0,0,0:0:1:2:./.:./.:.:0:0:.:.	0,0,1,2:1:1:2:./.:./.:.:0:0:.:.
chr12_ref_v2	596286	.	T	C	.	ExcRegion	IntersectsRepeat=1;RepeatCorrectionApplied=0	SAC:ACF:DF:PD:GT:SGT:SF:SV:SIG:MT:PAC	0,0,0,0:0:1:2:./.:./.:.:0	0,0,0,0:0:1:2:./.:./.:.:0:0:.:.	0,0,0,0:0:1:2:./.:./.:.:0:0:.:.	0,0,1,2:1:1:2:./.:./.:.:0:0:.:.
chr12_ref_v2	596291	.	C	A	.	ExcRegion	IntersectsRepeat=1;RepeatCorrectionApplied=0	SAC:ACF:DF:PD:GT:SGT:SF:SV:SIG:MT:PAC	0,0,0,0:0:1:2:./.:./.:.:0	0,0,0,0:0:1:2:./.:./.:.:0:0:.:.	0,0,0,0:0:1:2:./.:./.:.:0:0:.:.	0,0,1,1:1:1:2:./.:./.:.:0:0:.:.
chr12_ref_v2	596296	.	T	C	.	ExcRegion	IntersectsRepeat=0;RepeatCorrectionApplied=0	SAC:ACF:DF:PD:GT:SGT:SF:SV:SIG:MT:PAC	0,0,0,0:0:1:2:./.:./.:.:0	0,0,0,0:0:1:2:./.:./.:.:0:0:.:.	0,0,0,0:0:1:2:./.:./.:.:0:0:.:.	0,0,1,1:1:1:2:./.:./.:.:0:0:.:.
chr12_ref_v2	596779	.	A	C	.	ExcRegion	IntersectsRepeat=0;RepeatCorrectionApplied=0	SAC:ACF:DF:PD:GT:SGT:SF:SV:SIG:MT:PAC	0,0,0,0:0:1:2:./.:./.:.:0	0,0,1,1:1:1:2:./.:./.:.:0:0:.:.	0,0,0,0:0:1:2:./.:./.:.:0:0:.:.	0,0,0,0:0:1:2:./.:./.:.:0:0:.:.
chr12_ref_v2	596780	.	T	C	.	ExcRegion	IntersectsRepeat=0;RepeatCorrectionApplied=0	SAC:ACF:DF:PD:GT:SGT:SF:SV:SIG:MT:PAC	0,0,0,0:0:1:2:./.:./.:.:0	0,0,1,1:1:1:2:./.:./.:.:0:0:.:.	0,0,0,0:0:1:2:./.:./.:.:0:0:.:.	0,0,0,0:0:1:2:./.:./.:.:0:0:.:.
chr12_ref_v2	596782	.	A	T	.	ExcRegion	IntersectsRepeat=0;RepeatCorrectionApplied=0	SAC:ACF:DF:PD:GT:SGT:SF:SV:SIG:MT:PAC	0,0,0,0:0:1:2:./.:./.:.:0	0,0,1,1:1:1:2:./.:./.:.:0:0:.:.	0,0,0,0:0:1:2:./.:./.:.:0:0:.:.	0,0,0,0:0:1:2:./.:./.:.:0:0:.:.
chr12_ref_v2	596786	.	T	C	.	ExcRegion	IntersectsRepeat=0;RepeatCorrectionApplied=0	SAC:ACF:DF:PD:GT:SGT:SF:SV:SIG:MT:PAC	0,0,0,0:0:1:2:./.:./.:.:0	0,0,1,1:1:1:2:./.:./.:.:0:0:.:.	0,0,0,0:0:1:2:./.:./.:.:0:0:.:.	0,0,0,0:0:1:2:./.:./.:.:0:0:.:.
chr12_ref_v2	596788	.	C	A	.	ExcRegion	IntersectsRepeat=0;RepeatCorrectionApplied=0	SAC:ACF:DF:PD:GT:SGT:SF:SV:SIG:MT:PAC	0,0,0,0:0:1:2:./.:./.:.:0	0,0,1,1:1:1:2:./.:./.:.:0:0:.:.	0,0,0,0:0:1:2:./.:./.:.:0:0:.:.	0,0,0,0:0:1:2:./.:./.:.:0:0:.:.
chr12_ref_v2	596800	.	T	C	.	ExcRegion	IntersectsRepeat=0;RepeatCorrectionApplied=0	SAC:ACF:DF:PD:GT:SGT:SF:SV:SIG:MT:PAC	0,0,0,0:0:1:2:./.:./.:.:0	0,0,1,1:1:1:2:./.:./.:.:0:0:.:.	0,0,0,0:0:1:2:./.:./.:.:0:0:.:.	0,0,0,0:0:1:2:./.:./.:.:0:0:.:.
chr12_ref_v2	597003	.	C	T	.	ExcRegion	IntersectsRepeat=1;RepeatCorrectionApplied=0	SAC:ACF:DF:PD:GT:SGT:SF:SV:SIG:MT:PAC	1,0,0,0:0:1:2:./.:./.:.:0	2,1,2,1:1:1:2:./.:./.:.:0:0:.:.	0,0,0,0:0:1:2:./.:./.:.:0:0:.:.	2,2,0,0:1:1:2:./.:./.:.:0:0:.:.
chr12_ref_v2	597044	.	A	C	.	ExcRegion	IntersectsRepeat=0;RepeatCorrectionApplied=0	SAC:ACF:DF:PD:GT:SGT:SF:SV:SIG:MT:PAC	2,1,0,0:1:1:2:./.:./.:.:0	3,2,2,2:1:1:2:./.:./.:.:0:0:.:.	1,0,0,0:0:1:2:./.:./.:.:0:0:.:.	1,2,0,0:1:1:2:./.:./.:.:0:0:.:.
chr12_ref_v2	611275	.	C	A	.	PASS	IntersectsRepeat=0;RepeatCorrectionApplied=0	SAC:ACF:DF:PD:GT:SGT:SF:SV:SIG:MT:PAC	122,18,0,43:1:1:2:0/0:0/1:0.5:0	62,10,0,10:1:1:2:0/0:0/1:0.25:0:0:.:.	99,24,0,32:1:1:2:0/0:0/1:0.5:0:0:.:.	163,22,0,43:1:1:2:0/0:0/1:0.5:0:0:.:.
chr12_ref_v2	618965	.	C	A	.	PASS	IntersectsRepeat=0;RepeatCorrectionApplied=0	SAC:ACF:DF:PD:GT:SGT:SF:SV:SIG:MT:PAC	183,17,0,68:1:1:2:0/0:0/1:0.5:0	96,22,0,23:1:1:2:0/0:0/1:0.25:0:0:.:.	142,10,0,50:1:1:2:0/0:0/1:0.5:0:0:.:.	225,17,0,73:1:1:2:0/0:0/1:0.5:0:0:.:.
chr12_ref_v2	622019	.	T	G	.	PASS	IntersectsRepeat=0;RepeatCorrectionApplied=0	SAC:ACF:DF:PD:GT:SGT:SF:SV:SIG:MT:PAC	99,151,52,0:1:1:2:0/0:0/1:0.25:0	76,72,17,1:1:1:2:0/0:0/1:0.25:0:0:.:.	48,103,48,0:1:1:2:0/0:0/1:0.5:0:0:.:.	68,176,67,0:1:1:2:0/0:0/1:0.5:0:0:.:.
chr12_ref_v2	626343	.	GA	G	.	PASS	IntersectsRepeat=1;RepeatCorrectionApplied=1	SAC:ACF:DF:PD:GT:SGT:SF:SV:SIG:MT:PAC	92,97,8,8:1:1:2:0/0:./.:.:0	61,61,7,10:1:1:2:0/0:./.:.:0:0:.:.	62,64,6,4:1:1:2:0/0:./.:.:0:0:.:.	95,89,4,4:1:1:2:0/0:./.:.:0:0:.:.
chr12_ref_v2	636460	.	GT	G	.	PASS	IntersectsRepeat=1;RepeatCorrectionApplied=1	SAC:ACF:DF:PD:GT:SGT:SF:SV:SIG:MT:PAC	84,53,6,14:1:1:2:0/0:./.:.:0	42,33,8,3:1:1:2:0/0:./.:.:0:0:.:.	66,42,9,7:1:1:2:0/0:./.:.:0:0:.:.	86,66,6,10:1:1:2:0/0:./.:.:0:0:.:.
chr12_ref_v2	641220	.	GA	G	.	PASS	IntersectsRepeat=1;RepeatCorrectionApplied=1	SAC:ACF:DF:PD:GT:SGT:SF:SV:SIG:MT:PAC	86,110,15,9:1:1:2:0/0:./.:.:0	48,52,2,3:1:1:2:0/0:./.:.:0:0:.:.	66,87,6,5:1:1:2:0/0:./.:.:0:0:.:.	90,116,18,13:1:1:2:0/0:./.:.:0:0:.:.
chr12_ref_v2	645140	.	TA	T	.	PASS	IntersectsRepeat=1;RepeatCorrectionApplied=1	SAC:ACF:DF:PD:GT:SGT:SF:SV:SIG:MT:PAC	62,52,12,3:1:1:2:0/0:./.:.:0	27,29,10,9:1:1:2:0/0:0/1:0.25:0:0:.:.	52,32,11,1:1:1:2:0/0:./.:.:0:0:.:.	73,62,17,8:1:1:2:0/0:./.:.:0:0:.:.
chr12_ref_v2	646294	.	G	A	.	PASS	IntersectsRepeat=1;RepeatCorrectionApplied=0	SAC:ACF:DF:PD:GT:SGT:SF:SV:SIG:MT:PAC	186,67,1,70:1:1:2:0/0:0/1:0.5:0	78,49,0,32:1:1:2:0/0:0/1:0.5:0:0:.:.	137,64,0,43:1:1:2:0/0:0/1:0.5:0:0:.:.	197,83,0,64:1:1:2:0/0:0/1:0.5:0:0:.:.
chr12_ref_v2	686751	.	T	C	.	PASS	IntersectsRepeat=0;RepeatCorrectionApplied=0	SAC:ACF:DF:PD:GT:SGT:SF:SV:SIG:MT:PAC	1,0,214,177:1:1:2:1/1:./.:.:0	0,0,81,85:1:1:2:1/1:./.:.:0:0:.:.	0,0,185,139:1:1:2:1/1:./.:.:0:0:.:.	0,0,232,194:1:1:2:1/1:./.:.:0:0:.:.
chr12_ref_v2	687381	.	GA	G	.	PASS	IntersectsRepeat=1;RepeatCorrectionApplied=1	SAC:ACF:DF:PD:GT:SGT:SF:SV:SIG:MT:PAC	52,109,4,14:1:1:2:0/0:./.:.:0	55,71,11,9:1:1:2:0/0:./.:.:0:0:.:.	34,69,4,15:1:1:2:0/0:0/1:0.125:0:0:.:.	78,78,4,8:1:1:2:0/0:./.:.:0:0:.:.
chr12_ref_v2	687496	.	GTA	G	.	PASS	IntersectsRepeat=1;RepeatCorrectionApplied=1	SAC:ACF:DF:PD:GT:SGT:SF:SV:SIG:MT:PAC	75,64,8,10:1:1:2:0/0:./.:.:0	67,61,11,13:1:1:2:0/0:0/1:0.125:0:0:.:.	67,44,8,9:1:1:2:0/0:0/1:0.125:0:0:.:.	72,64,12,6:1:1:2:0/0:./.:.:0:0:.:.
chr12_ref_v2	699848	.	G	GA	.	PASS	IntersectsRepeat=1;RepeatCorrectionApplied=1	SAC:ACF:DF:PD:GT:SGT:SF:SV:SIG:MT:PAC	1,21,10,14:1:1:2:0/1:1/1:0.25:0	2,28,8,22:1:1:2:0/1:1/1:0.25:0:0:.:.	4,13,10,9:1:1:2:0/1:1/1:0.25:0:0:.:.	2,32,11,24:1:1:2:0/1:1/1:0.125:0:0:.:.
chr12_ref_v2	704047	.	TA	T	.	PASS	IntersectsRepeat=1;RepeatCorrectionApplied=1	SAC:ACF:DF:PD:GT:SGT:SF:SV:SIG:MT:PAC	25,35,9,6:1:1:2:0/0:./.:.:0	24,18,4,7:1:1:2:0/0:./.:.:0:0:.:.	17,31,5,8:1:1:2:0/0:0/1:0.125:0:0:.:.	45,47,10,12:1:1:2:0/0:./.:.:0:0:.:.
chr12_ref_v2	711367	.	C	A	.	PASS	IntersectsRepeat=0;RepeatCorrectionApplied=0	SAC:ACF:DF:PD:GT:SGT:SF:SV:SIG:MT:PAC	135,42,0,36:1:1:2:0/0:0/1:0.25:0	88,48,1,5:1:1:2:0/0:0/1:0.125:0:0:.:.	129,32,0,10:1:1:2:0/0:0/1:0.125:0:0:.:.	145,36,0,17:1:1:2:0/0:0/1:0.25:0:0:.:.
chr12_ref_v2	723077	.	C	A	.	PASS	IntersectsRepeat=1;RepeatCorrectionApplied=0	SAC:ACF:DF:PD:GT:SGT:SF:SV:SIG:MT:PAC	116,70,0,54:1:1:2:0/0:0/1:0.5:0	55,26,1,12:1:1:2:0/0:0/1:0.25:0:0:.:.	83,41,1,28:1:1:2:0/0:0/1:0.5:0:0:.:.	96,55,0,37:1:1:2:0/0:0/1:0.5:0:0:.:.
chr12_ref_v2	731687	.	A	T	.	ExcRegion	IntersectsRepeat=0;RepeatCorrectionApplied=0	SAC:ACF:DF:PD:GT:SGT:SF:SV:SIG:MT:PAC	1,146,4,0:1:1:2:./.:./.:.:0	0,108,14,0:1:1:2:./.:./.:.:0:0:.:.	0,104,3,0:1:1:2:./.:./.:.:0:0:.:.	0,129,5,0:1:1:2:./.:./.:.:0:0:.:.
chr12_ref_v2	731688	.	T	C	.	ExcRegion	IntersectsRepeat=1;RepeatCorrectionApplied=0	SAC:ACF:DF:PD:GT:SGT:SF:SV:SIG:MT:PAC	1,146,4,0:1:1:2:./.:./.:.:0	0,106,14,0:1:1:2:./.:./.:.:0:0:.:.	0,105,3,0:1:1:2:./.:./.:.:0:0:.:.	0,130,5,0:1:1:2:./.:./.:.:0:0:.:.
chr12_ref_v2	731693	.	G	T	.	ExcRegion	IntersectsRepeat=0;RepeatCorrectionApplied=0	SAC:ACF:DF:PD:GT:SGT:SF:SV:SIG:MT:PAC	1,147,5,0:1:1:2:./.:./.:.:0	0,103,16,0:1:1:2:./.:./.:.:0:0:.:.	0,103,3,0:1:1:2:./.:./.:.:0:0:.:.	0,134,6,0:1:1:2:./.:./.:.:0:0:.:.
chr12_ref_v2	731701	.	G	A	.	ExcRegion	IntersectsRepeat=0;RepeatCorrectionApplied=0	SAC:ACF:DF:PD:GT:SGT:SF:SV:SIG:MT:PAC	0,144,11,0:1:1:2:./.:./.:.:0	0,99,20,0:1:1:2:./.:./.:.:0:0:.:.	0,102,5,0:1:1:2:./.:./.:.:0:0:.:.	0,126,7,0:1:1:2:./.:./.:.:0:0:.:.
chr12_ref_v2	731702	.	C	T	.	ExcRegion	IntersectsRepeat=0;RepeatCorrectionApplied=0	SAC:ACF:DF:PD:GT:SGT:SF:SV:SIG:MT:PAC	0,143,12,0:1:1:2:./.:./.:.:0	0,101,21,0:1:1:2:./.:./.:.:0:0:.:.	0,100,5,0:1:1:2:./.:./.:.:0:0:.:.	0,129,7,0:1:1:2:./.:./.:.:0:0:.:.
chr12_ref_v2	731704	.	A	T	.	ExcRegion	IntersectsRepeat=0;RepeatCorrectionApplied=0	SAC:ACF:DF:PD:GT:SGT:SF:SV:SIG:MT:PAC	0,145,14,0:1:1:2:./.:./.:.:0	0,101,21,0:1:1:2:./.:./.:.:0:0:.:.	0,101,5,0:1:1:2:./.:./.:.:0:0:.:.	0,128,8,0:1:1:2:./.:./.:.:0:0:.:.
chr12_ref_v2	731710	.	CACA	C	.	ExcRegion	IntersectsRepeat=1;RepeatCorrectionApplied=0	SAC:ACF:DF:PD:GT:SGT:SF:SV:SIG:MT:PAC	0,156,19,0:1:1:2:./.:./.:.:0	0,93,24,0:1:1:2:./.:./.:.:0:0:.:.	0,104,8,0:1:1:2:./.:./.:.:0:0:.:.	0,127,11,0:1:1:2:./.:./.:.:0:0:.:.
chr12_ref_v2	731716	.	T	A	.	ExcRegion	IntersectsRepeat=0;RepeatCorrectionApplied=0	SAC:ACF:DF:PD:GT:SGT:SF:SV:SIG:MT:PAC	0,151,23,0:1:1:2:./.:./.:.:0	0,87,25,0:1:1:2:./.:./.:.:0:0:.:.	0,102,10,0:1:1:2:./.:./.:.:0:0:.:.	0,120,11,0:1:1:2:./.:./.:.:0:0:.:.
chr12_ref_v2	731718	.	TATA	T	.	ExcRegion	IntersectsRepeat=1;RepeatCorrectionApplied=0	SAC:ACF:DF:PD:GT:SGT:SF:SV:SIG:MT:PAC	0,147,26,0:1:1:2:./.:./.:.:0	0,86,26,0:1:1:2:./.:./.:.:0:0:.:.	0,104,12,0:1:1:2:./.:./.:.:0:0:.:.	0,126,14,0:1:1:2:./.:./.:.:0:0:.:.
chr12_ref_v2	731727	.	T	TACG	.	ExcRegion	IntersectsRepeat=1;RepeatCorrectionApplied=0	SAC:ACF:DF:PD:GT:SGT:SF:SV:SIG:MT:PAC	1,138,33,0:1:1:2:./.:./.:.:0	2,72,28,0:1:1:2:./.:./.:.:0:0:.:.	0,95,15,0:1:1:2:./.:./.:.:0:0:.:.	0,111,16,0:1:1:2:./.:./.:.:0:0:.:.
chr12_ref_v2	731731	.	A	ATTCC	.	ExcRegion	IntersectsRepeat=1;RepeatCorrectionApplied=0	SAC:ACF:DF:PD:GT:SGT:SF:SV:SIG:MT:PAC	1,134,42,0:1:1:2:./.:./.:.:0	2,70,31,0:1:1:2:./.:./.:.:0:0:.:.	0,93,18,0:1:1:2:./.:./.:.:0:0:.:.	0,107,21,0:1:1:2:./.:./.:.:0:0:.:.
chr12_ref_v2	731735	.	T	TTC	.	ExcRegion	IntersectsRepeat=1;RepeatCorrectionApplied=0	SAC:ACF:DF:PD:GT:SGT:SF:SV:SIG:MT:PAC	2,132,51,0:1:1:2:./.:./.:.:0	3,64,32,0:1:1:2:./.:./.:.:0:0:.:.	0,94,24,0:1:1:2:./.:./.:.:0:0:.:.	0,107,27,0:1:1:2:./.:./.:.:0:0:.:.
chr12_ref_v2	731749	.	A	T	.	ExcRegion	IntersectsRepeat=1;RepeatCorrectionApplied=0	SAC:ACF:DF:PD:GT:SGT:SF:SV:SIG:MT:PAC	9,126,64,0:1:1:2:./.:./.:.:0	12,53,33,0:1:1:2:./.:./.:.:0:0:.:.	4,81,38,0:1:1:2:./.:./.:.:0:0:.:.	7,98,47,0:1:1:2:./.:./.:.:0:0:.:.
chr12_ref_v2	733521	.	A	AG	.	PASS	IntersectsRepeat=0;RepeatCorrectionApplied=0	SAC:ACF:DF:PD:GT:SGT:SF:SV:SIG:MT:PAC	188,244,200,204:1:1:2:0/1:./.:.:0	97,106,112,94:1:1:2:0/1:./.:.:0:0:.:.	167,195,189,205:1:1:2:0/1:./.:.:0:0:.:.	235,284,230,259:1:1:2:0/1:./.:.:0:0:.:.
chr12_ref_v2	734067	.	A	T	.	PASS	IntersectsRepeat=1;RepeatCorrectionApplied=0	SAC:ACF:DF:PD:GT:SGT:SF:SV:SIG:MT:PAC	136,249,153,200:1:1:2:0/1:./.:.:0	97,131,97,109:1:1:2:0/1:./.:.:0:0:.:.	142,184,113,168:1:1:2:0/1:0/0:0.125:0:0:.:.	154,257,173,257:1:1:2:0/1:./.:.:0:0:.:.
chr12_ref_v2	740771	.	A	C	.	PASS	IntersectsRepeat=0;RepeatCorrectionApplied=0	SAC:ACF:DF:PD:GT:SGT:SF:SV:SIG:MT:PAC	140,25,0,76:1:1:2:0/1:0/0:0.25:0	60,27,0,27:1:1:2:0/1:0/0:0.5:0:0:.:.	107,16,0,67:1:1:2:0/1:0/0:0.25:0:0:.:.	176,25,0,93:1:1:2:0/1:0/0:0.25:0:0:.:.
chr12_ref_v2	766413	.	T	TAA	.	PASS	IntersectsRepeat=1;RepeatCorrectionApplied=1	SAC:ACF:DF:PD:GT:SGT:SF:SV:SIG:MT:PAC	4,34,6,2:1:1:2:0/0:0/1:0.25:0	7,22,5,5:1:1:2:0/0:0/1:0.5:0:0:.:.	5,11,6,4:1:1:2:0/1:0/0:0.25:0:0:.:.	8,16,5,5:1:1:2:0/0:0/1:0.5:0:0:.:.
chr12_ref_v2	769072	.	CAT	C	.	PASS	IntersectsRepeat=1;RepeatCorrectionApplied=1	SAC:ACF:DF:PD:GT:SGT:SF:SV:SIG:MT:PAC	66,103,12,14:1:1:2:0/0:0/1:0.125:0	75,65,11,22:1:1:2:0/0:0/1:0.25:1:0:.:.	45,60,12,10:1:1:2:0/0:0/1:0.25:0:0:.:.	72,83,21,13:1:1:2:0/0:0/1:0.25:0:0:.:.
chr12_ref_v2	793675	.	A	AT	.	ExcRegion	IntersectsRepeat=1;RepeatCorrectionApplied=0	SAC:ACF:DF:PD:GT:SGT:SF:SV:SIG:MT:PAC	181,182,28,0:1:1:2:./.:./.:.:0	82,106,11,0:1:1:2:./.:./.:.:0:0:.:.	138,156,14,0:1:1:2:./.:./.:.:0:0:.:.	162,210,14,0:1:1:2:./.:./.:.:0:0:.:.
chr12_ref_v2	793681	.	G	A	.	ExcRegion	IntersectsRepeat=1;RepeatCorrectionApplied=0	SAC:ACF:DF:PD:GT:SGT:SF:SV:SIG:MT:PAC	189,177,29,0:1:1:2:./.:./.:.:0	88,111,12,0:1:1:2:./.:./.:.:0:0:.:.	142,152,17,0:1:1:2:./.:./.:.:0:0:.:.	174,204,19,0:1:1:2:./.:./.:.:0:0:.:.
chr12_ref_v2	793684	.	G	A	.	ExcRegion	IntersectsRepeat=1;RepeatCorrectionApplied=0	SAC:ACF:DF:PD:GT:SGT:SF:SV:SIG:MT:PAC	187,173,31,0:1:1:2:./.:./.:.:0	87,107,12,0:1:1:2:./.:./.:.:0:0:.:.	142,149,17,0:1:1:2:./.:./.:.:0:0:.:.	175,198,21,0:1:1:2:./.:./.:.:0:0:.:.
chr12_ref_v2	793691	.	G	A	.	ExcRegion	IntersectsRepeat=0;RepeatCorrectionApplied=0	SAC:ACF:DF:PD:GT:SGT:SF:SV:SIG:MT:PAC	190,175,33,0:1:1:2:./.:./.:.:0	86,103,13,0:1:1:2:./.:./.:.:0:0:.:.	144,137,20,0:1:1:2:./.:./.:.:0:0:.:.	188,187,27,0:1:1:2:./.:./.:.:0:0:.:.
chr12_ref_v2	793705	.	T	C	.	ExcRegion	IntersectsRepeat=0;RepeatCorrectionApplied=0	SAC:ACF:DF:PD:GT:SGT:SF:SV:SIG:MT:PAC	199,189,38,0:1:1:2:./.:./.:.:0	91,86,17,0:1:1:2:./.:./.:.:0:0:.:.	148,135,28,0:1:1:2:./.:./.:.:0:0:.:.	198,183,34,0:1:1:2:./.:./.:.:0:0:.:.
chr12_ref_v2	793709	.	A	G	.	ExcRegion	IntersectsRepeat=0;RepeatCorrectionApplied=0	SAC:ACF:DF:PD:GT:SGT:SF:SV:SIG:MT:PAC	199,188,39,0:1:1:2:./.:./.:.:0	94,89,18,0:1:1:2:./.:./.:.:0:0:.:.	150,129,31,0:1:1:2:./.:./.:.:0:0:.:.	198,182,36,0:1:1:2:./.:./.:.:0:0:.:.
chr12_ref_v2	793713	.	C	T	.	ExcRegion	IntersectsRepeat=0;RepeatCorrectionApplied=0	SAC:ACF:DF:PD:GT:SGT:SF:SV:SIG:MT:PAC	196,186,41,0:1:1:2:./.:./.:.:0	96,88,18,0:1:1:2:./.:./.:.:0:0:.:.	157,128,31,0:1:1:2:./.:./.:.:0:0:.:.	198,180,39,0:1:1:2:./.:./.:.:0:0:.:.
chr12_ref_v2	793716	.	G	T	.	ExcRegion	IntersectsRepeat=0;RepeatCorrectionApplied=0	SAC:ACF:DF:PD:GT:SGT:SF:SV:SIG:MT:PAC	195,191,43,0:1:1:2:./.:./.:.:0	97,88,18,0:1:1:2:./.:./.:.:0:0:.:.	157,132,31,0:1:1:2:./.:./.:.:0:0:.:.	200,181,40,0:1:1:2:./.:./.:.:0:0:.:.
chr12_ref_v2	793724	.	T	A	.	ExcRegion	IntersectsRepeat=0;RepeatCorrectionApplied=0	SAC:ACF:DF:PD:GT:SGT:SF:SV:SIG:MT:PAC	208,189,44,0:1:1:2:./.:./.:.:0	100,91,15,0:1:1:2:./.:./.:.:0:0:.:.	163,135,35,0:1:1:2:./.:./.:.:0:0:.:.	205,179,43,0:1:1:2:./.:./.:.:0:0:.:.
chr12_ref_v2	793726	.	C	T	.	ExcRegion	IntersectsRepeat=0;RepeatCorrectionApplied=0	SAC:ACF:DF:PD:GT:SGT:SF:SV:SIG:MT:PAC	206,187,43,0:1:1:2:./.:./.:.:0	99,90,16,0:1:1:2:./.:./.:.:0:0:.:.	164,134,35,0:1:1:2:./.:./.:.:0:0:.:.	205,177,44,0:1:1:2:./.:./.:.:0:0:.:.
chr12_ref_v2	793727	.	A	G	.	ExcRegion	IntersectsRepeat=1;RepeatCorrectionApplied=0	SAC:ACF:DF:PD:GT:SGT:SF:SV:SIG:MT:PAC	209,187,43,0:1:1:2:./.:./.:.:0	100,89,15,0:1:1:2:./.:./.:.:0:0:.:.	166,134,35,0:1:1:2:./.:./.:.:0:0:.:.	206,176,44,0:1:1:2:./.:./.:.:0:0:.:.
chr12_ref_v2	793742	.	C	T	.	ExcRegion	IntersectsRepeat=0;RepeatCorrectionApplied=0	SAC:ACF:DF:PD:GT:SGT:SF:SV:SIG:MT:PAC	199,198,30,0:1:1:2:./.:./.:.:0	107,91,13,0:1:1:2:./.:./.:.:0:0:.:.	156,134,30,0:1:1:2:./.:./.:.:0:0:.:.	206,175,43,0:1:1:2:./.:./.:.:0:0:.:.
chr12_ref_v2	793749	.	T	C	.	ExcRegion	IntersectsRepeat=0;RepeatCorrectionApplied=0	SAC:ACF:DF:PD:GT:SGT:SF:SV:SIG:MT:PAC	201,200,27,0:1:1:2:./.:./.:.:0	114,89,13,0:1:1:2:./.:./.:.:0:0:.:.	165,131,30,0:1:1:2:./.:./.:.:0:0:.:.	206,169,40,0:1:1:2:./.:./.:.:0:0:.:.
chr12_ref_v2	793750	.	C	T	.	ExcRegion	IntersectsRepeat=0;RepeatCorrectionApplied=0	SAC:ACF:DF:PD:GT:SGT:SF:SV:SIG:MT:PAC	205,199,27,0:1:1:2:./.:./.:.:0	112,89,13,0:1:1:2:./.:./.:.:0:0:.:.	163,131,30,0:1:1:2:./.:./.:.:0:0:.:.	201,171,40,0:1:1:2:./.:./.:.:0:0:.:.
chr12_ref_v2	793758	.	C	T	.	ExcRegion	IntersectsRepeat=0;RepeatCorrectionApplied=0	SAC:ACF:DF:PD:GT:SGT:SF:SV:SIG:MT:PAC	194,195,19,0:1:1:2:./.:./.:.:0	110,89,11,0:1:1:2:./.:./.:.:0:0:.:.	159,128,27,0:1:1:2:./.:./.:.:0:0:.:.	196,164,37,0:1:1:2:./.:./.:.:0:0:.:.
chr12_ref_v2	793762	.	T	A	.	ExcRegion	IntersectsRepeat=1;RepeatCorrectionApplied=0	SAC:ACF:DF:PD:GT:SGT:SF:SV:SIG:MT:PAC	189,193,18,0:1:1:2:./.:./.:.:0	110,90,11,0:1:1:2:./.:./.:.:0:0:.:.	164,123,27,0:1:1:2:./.:./.:.:0:0:.:.	199,163,36,0:1:1:2:./.:./.:.:0:0:.:.
chr12_ref_v2	793776	.	A	AG	.	ExcRegion	IntersectsRepeat=1;RepeatCorrectionApplied=0	SAC:ACF:DF:PD:GT:SGT:SF:SV:SIG:MT:PAC	175,189,16,0:1:1:2:./.:./.:.:0	106,81,9,0:1:1:2:./.:./.:.:0:0:.:.	148,119,23,0:1:1:2:./.:./.:.:0:0:.:.	200,158,26,0:1:1:2:./.:./.:.:0:0:.:.
chr12_ref_v2	793778	.	C	CA	.	ExcRegion	IntersectsRepeat=1;RepeatCorrectionApplied=0	SAC:ACF:DF:PD:GT:SGT:SF:SV:SIG:MT:PAC	170,187,15,0:1:1:2:./.:./.:.:0	104,80,8,0:1:1:2:./.:./.:.:0:0:.:.	147,121,20,0:1:1:2:./.:./.:.:0:0:.:.	195,158,22,0:1:1:2:./.:./.:.:0:0:.:.
chr12_ref_v2	796303	.	C	A	.	PASS	IntersectsRepeat=0;RepeatCorrectionApplied=0	SAC:ACF:DF:PD:GT:SGT:SF:SV:SIG:MT:PAC	179,54,0,34:1:1:2:0/0:0/1:0.25:0	95,71,0,10:1:1:2:0/0:0/1:0.125:0:0:.:.	127,35,0,37:1:1:2:0/0:0/1:0.5:0:0:.:.	162,59,0,44:1:1:2:0/0:0/1:0.25:0:0:.:.
chr12_ref_v2	829316	.	GTA	G	.	PASS	IntersectsRepeat=1;RepeatCorrectionApplied=1	SAC:ACF:DF:PD:GT:SGT:SF:SV:SIG:MT:PAC	78,105,16,13:1:1:2:0/0:0/1:0.125:0	59,81,12,21:1:1:2:0/0:0/1:0.25:0:0:.:.	53,63,12,17:1:1:2:0/0:0/1:0.25:0:0:.:.	70,94,13,7:1:1:2:0/0:./.:.:0:0:.:.
chr12_ref_v2	837427	.	CAT	C	.	PASS	IntersectsRepeat=1;RepeatCorrectionApplied=1	SAC:ACF:DF:PD:GT:SGT:SF:SV:SIG:MT:PAC	78,79,6,7:1:1:2:0/0:./.:.:0	56,64,13,12:1:1:2:0/0:0/1:0.125:0:0:.:.	56,45,5,4:1:1:2:0/0:./.:.:0:0:.:.	67,80,10,9:1:1:2:0/0:./.:.:0:0:.:.
chr12_ref_v2	881858	.	C	CAT	.	PASS	IntersectsRepeat=1;RepeatCorrectionApplied=1	SAC:ACF:DF:PD:GT:SGT:SF:SV:SIG:MT:PAC	10,2,56,45:1:1:2:1/1:./.:.:0	10,12,67,77:1:1:2:1/1:./.:.:0:0:.:.	3,6,31,34:1:1:2:1/1:./.:.:0:0:.:.	10,6,48,58:1:1:2:1/1:./.:.:0:0:.:.
chr12_ref_v2	945627	.	A	G	.	ExcRegion	IntersectsRepeat=0;RepeatCorrectionApplied=0	SAC:ACF:DF:PD:GT:SGT:SF:SV:SIG:MT:PAC	0,0,0,0:0:1:2:./.:./.:.:0	0,0,0,0:0:1:2:./.:./.:.:0:0:.:.	0,0,0,0:0:1:2:./.:./.:.:0:0:.:.	0,0,1,0:0:1:2:./.:./.:.:0:0:.:.
chr12_ref_v2	945637	.	A	T	.	ExcRegion	IntersectsRepeat=1;RepeatCorrectionApplied=0	SAC:ACF:DF:PD:GT:SGT:SF:SV:SIG:MT:PAC	0,0,0,0:0:1:2:./.:./.:.:0	0,0,0,0:0:1:2:./.:./.:.:0:0:.:.	0,0,0,0:0:1:2:./.:./.:.:0:0:.:.	0,0,1,0:0:1:2:./.:./.:.:0:0:.:.
chr12_ref_v2	945643	.	T	G	.	ExcRegion	IntersectsRepeat=1;RepeatCorrectionApplied=0	SAC:ACF:DF:PD:GT:SGT:SF:SV:SIG:MT:PAC	0,0,0,0:0:1:2:./.:./.:.:0	0,0,0,0:0:1:2:./.:./.:.:0:0:.:.	0,0,0,0:0:1:2:./.:./.:.:0:0:.:.	0,0,1,0:0:1:2:./.:./.:.:0:0:.:.
chr12_ref_v2	945647	.	G	T	.	ExcRegion	IntersectsRepeat=1;RepeatCorrectionApplied=0	SAC:ACF:DF:PD:GT:SGT:SF:SV:SIG:MT:PAC	0,0,0,0:0:1:2:./.:./.:.:0	0,0,0,0:0:1:2:./.:./.:.:0:0:.:.	0,0,0,0:0:1:2:./.:./.:.:0:0:.:.	0,0,1,0:0:1:2:./.:./.:.:0:0:.:.
chr12_ref_v2	955852	.	A	G	.	PASS	IntersectsRepeat=1;RepeatCorrectionApplied=0	SAC:ACF:DF:PD:GT:SGT:SF:SV:SIG:MT:PAC	279,247,1,0:1:1:2:0/0:./.:.:0	135,115,0,0:1:1:2:0/0:./.:.:0:0:.:.	192,208,0,0:1:1:2:0/0:./.:.:0:0:.:.	155,169,156,126:1:1:2:0/1:0/0:0.125:0:1:g.955852A>G:0
chr12_ref_v2	976261	.	G	T	.	ExcRegion	IntersectsRepeat=0;RepeatCorrectionApplied=0	SAC:ACF:DF:PD:GT:SGT:SF:SV:SIG:MT:PAC	1,216,0,5:1:1:2:./.:./.:.:0	1,121,0,12:1:1:2:./.:./.:.:0:0:.:.	2,169,0,6:1:1:2:./.:./.:.:0:0:.:.	1,197,0,5:1:1:2:./.:./.:.:0:0:.:.
chr12_ref_v2	977261	.	A	G	.	ExcRegion	IntersectsRepeat=0;RepeatCorrectionApplied=0	SAC:ACF:DF:PD:GT:SGT:SF:SV:SIG:MT:PAC	0,0,0,0:0:1:2:./.:./.:.:0	0,0,0,1:0:1:2:./.:./.:.:0:0:.:.	0,0,0,0:0:1:2:./.:./.:.:0:0:.:.	0,0,0,0:0:1:2:./.:./.:.:0:0:.:.
chr12_ref_v2	978554	.	T	C	.	ExcRegion	IntersectsRepeat=1;RepeatCorrectionApplied=0	SAC:ACF:DF:PD:GT:SGT:SF:SV:SIG:MT:PAC	0,0,0,0:0:1:2:./.:./.:.:0	0,0,0,0:0:1:2:./.:./.:.:0:0:.:.	0,0,0,0:0:1:2:./.:./.:.:0:0:.:.	0,0,1,1:1:1:2:./.:./.:.:0:0:.:.
chr12_ref_v2	1002125	.	GA	G	.	PASS	IntersectsRepeat=1;RepeatCorrectionApplied=1	SAC:ACF:DF:PD:GT:SGT:SF:SV:SIG:MT:PAC	37,52,10,38:1:1:2:0/0:0/1:0.5:0	25,32,3,16:1:1:2:0/0:./.:.:0:0:.:.	41,32,7,15:1:1:2:0/0:0/1:0.125:0:0:.:.	31,37,3,25:1:1:2:0/0:0/1:0.25:0:0:.:.
chr12_ref_v2	1011283	.	CT	C	.	PASS	IntersectsRepeat=1;RepeatCorrectionApplied=1	SAC:ACF:DF:PD:GT:SGT:SF:SV:SIG:MT:PAC	13,9,70,70:1:1:2:1/1:0/1:0.125:0	9,4,66,36:1:1:2:1/1:0/1:0.125:0:0:.:.	6,9,48,51:1:1:2:1/1:0/1:0.125:0:0:.:.	10,6,64,68:1:1:2:1/1:0/1:0.125:0:0:.:.
chr12_ref_v2	1012240	.	A	AGCC	.	PASS	IntersectsRepeat=0;RepeatCorrectionApplied=0	SAC:ACF:DF:PD:GT:SGT:SF:SV:SIG:MT:PAC	0,0,81,187:1:1:2:1/1:./.:.:0	0,0,17,76:1:1:2:1/1:./.:.:0:0:.:.	0,1,72,147:1:1:2:1/1:./.:.:0:0:.:.	0,0,91,169:1:1:2:1/1:./.:.:0:0:.:.
chr12_ref_v2	1015394	.	A	AAT	.	PASS	IntersectsRepeat=1;RepeatCorrectionApplied=1	SAC:ACF:DF:PD:GT:SGT:SF:SV:SIG:MT:PAC	16,17,71,94:1:1:2:1/1:./.:.:0	20,29,46,75:1:1:2:1/1:0/1:0.5:0:0:.:.	12,20,67,71:1:1:2:1/1:0/1:0.125:0:0:.:.	18,31,66,89:1:1:2:1/1:0/1:0.25:0:0:.:.
chr12_ref_v2	1019028	.	GA	G	.	PASS	IntersectsRepeat=1;RepeatCorrectionApplied=1	SAC:ACF:DF:PD:GT:SGT:SF:SV:SIG:MT:PAC	83,132,27,27:1:1:2:0/0:0/1:0.125:0	50,61,17,25:1:1:2:0/0:0/1:0.25:0:0:.:.	56,85,16,20:1:1:2:0/0:0/1:0.125:0:0:.:.	74,98,25,30:1:1:2:0/0:0/1:0.25:0:0:.:.
chr12_ref_v2	1024892	.	A	AT	.	PASS	IntersectsRepeat=1;RepeatCorrectionApplied=1	SAC:ACF:DF:PD:GT:SGT:SF:SV:SIG:MT:PAC	23,12,27,8:1:1:2:0/1:1/1:0.125:0	27,6,21,8:1:1:2:0/1:1/1:0.125:0:0:.:.	14,10,16,8:1:1:2:0/1:1/1:0.125:0:0:.:.	32,14,23,3:1:1:2:0/1:0/0:0.25:0:0:.:.
chr12_ref_v2	1024921	.	GT	G	.	PASS	IntersectsRepeat=1;RepeatCorrectionApplied=1	SAC:ACF:DF:PD:GT:SGT:SF:SV:SIG:MT:PAC	58,88,4,16:1:1:2:0/0:./.:.:0	43,72,1,11:1:1:2:0/0:./.:.:0:0:.:.	28,74,0,8:1:1:2:0/0:./.:.:0:0:.:.	59,82,1,8:1:1:2:0/0:./.:.:0:0:.:.
chr12_ref_v2	1026598	.	CT	C	.	PASS	IntersectsRepeat=1;RepeatCorrectionApplied=1	SAC:ACF:DF:PD:GT:SGT:SF:SV:SIG:MT:PAC	67,69,18,18:1:1:2:0/0:0/1:0.125:0	49,42,7,13:1:1:2:0/0:./.:.:0:0:.:.	43,49,9,8:1:1:2:0/0:./.:.:0:0:.:.	66,68,13,10:1:1:2:0/0:./.:.:0:0:.:.
chr12_ref_v2	1031507	.	A	C	.	PASS	IntersectsRepeat=0;RepeatCorrectionApplied=0	SAC:ACF:DF:PD:GT:SGT:SF:SV:SIG:MT:PAC	319,92,0,102:1:1:2:0/0:0/1:0.5:0	119,79,0,20:1:1:2:0/0:0/1:0.25:0:0:.:.	261,61,0,71:1:1:2:0/0:0/1:0.5:0:0:.:.	336,77,0,111:1:1:2:0/0:0/1:0.5:0:0:.:.
[truncated: 127,246 more chars]
