# Supplementary material for: Muver, a computational framework for accurately calling accumulated mutations
Source: BMC Genomics. 2018 May 9;19:345. doi: 10.1186/s12864-018-4753-3 (PMC5944071; doi:10.1186/s12864-018-4753-3)
Supplement: Supplementary file 2 — Results Files. Zip file containing VCF and TXT formatted muver results for all yeast data sets analyzed. (ZIP 10697 kb) [file 12864_2018_4753_MOESM2_ESM.zip › t0TAK140_pol2MG.mutations.txt]

Chromosome	Position	Excluded Region	Alleles	Intersects Repeat	Repeat Correction Applied	TAK140 Depths	TAK140 Allele Count Flag	TAK140 Depth Flag	TAK140 Filter Flag	TAK140 Ploidy	TAK140 Genotype	TAK140 Subclonal Genotype	TAK140 Subclonal Frequency	TAK140 Genotyping Score	TAK140 Subclonal Valid Flag	TAK74 Depths	TAK74 Allele Count Flag	TAK74 Depth Flag	TAK74 Filter Flag	TAK74 Composite Score	TAK74 Read Difference Flag	TAK74 Ploidy	TAK74 Genotype	TAK74 Subclonal Genotype	TAK74 Subclonal Frequency	TAK74 Genotyping Score	TAK74 Subclonal Valid Flag	TAK74 Mutations	TAK74 PAC Flag	TAK124 Depths	TAK124 Allele Count Flag	TAK124 Depth Flag	TAK124 Filter Flag	TAK124 Composite Score	TAK124 Read Difference Flag	TAK124 Ploidy	TAK124 Genotype	TAK124 Subclonal Genotype	TAK124 Subclonal Frequency	TAK124 Genotyping Score	TAK124 Subclonal Valid Flag	TAK124 Mutations	TAK124 PAC Flag	TAK125 Depths	TAK125 Allele Count Flag	TAK125 Depth Flag	TAK125 Filter Flag	TAK125 Composite Score	TAK125 Read Difference Flag
chr1_ref_v2	4321	0	C,A	0	0	206,44,0,36	1	1	0	2	C,C	C,A	0.25	0.0353671438373	0	49,26,0,3	1	1	0	5.04590401773	0	2	C,C	C,A	0.125	0.223143551314	0	NA	NA	195,39,0,24	1	1	0	0.990406298524	0	2	C,C	C,A	0.25	0.290535141434	0	NA	NA	145,34,0,24	1	1	0	0.535823068281	0
chr1_ref_v2	6736	0	C,CAAA	1	1	3,0,8,84	1	1	0	2	CAAA,CAAA	C,CAAA	0.125	0.427444014827	0	2,1,9,18	1	1	0	3.86435352358	0	2	CAAA,CAAA	C,CAAA	0.25	0.251314428281	0	NA	NA	3,2,12,80	1	1	0	0.969623181634	0	2	CAAA,CAAA	C,CAAA	0.125	0.204300463513	0	NA	NA	1,0,13,71	1	1	0	1.63599329554	0
chr1_ref_v2	12054	0	T,G	0	0	25,18,5,0	1	1	1	2	T,T	T,G	0.25	0.0235304974102	0	6,5,0,0	1	0	1	0.49333943063	0	2	NA	NA	NA	NA	0	NA	NA	21,22,3,0	1	1	1	1.01500209223	0	2	T,T	T,G	0.125	0.333144446529	0	NA	NA	21,24,5,0	1	1	1	1.08275178275	0
chr1_ref_v2	13290	0	G,A	0	0	302,298,11,0	1	1	0	2	G,G	G,A	0.125	1.20397280433	0	46,34,8,0	1	1	1	4.84089407484	0	2	G,G	G,A	0.25	0.238891908282	0	NA	NA	298,297,6,0	1	1	0	0.536808878558	0	2	G,G	NA	NA	1.26279649748	0	NA	NA	226,220,9,0	1	1	0	0.394841484343	0
chr1_ref_v2	13293	0	A,G	0	0	302,298,9,0	1	1	0	2	A,A	A,G	0.125	1.38629436112	0	44,34,8,0	1	1	1	5.80619895794	0	2	A,A	A,G	0.25	0.213574100298	0	NA	NA	293,294,7,0	1	1	0	0.461095892444	0	2	A,A	NA	NA	1.39814886065	0	NA	NA	232,224,6,0	1	1	0	0.446752616245	0
chr1_ref_v2	13299	0	A,G	1	0	307,297,7,0	1	1	0	2	A,A	NA	NA	1.39781712236	0	51,38,9,0	1	1	1	7.56815441744	0	2	A,A	A,G	0.25	0.240141127683	0	NA	NA	297,293,7,0	1	1	0	0.428559605201	0	2	A,A	NA	NA	1.39808893761	0	NA	NA	230,230,6,0	1	1	0	0.444319862699	0
chr1_ref_v2	13302	0	A,G	1	0	311,301,6,0	1	1	0	2	A,A	NA	NA	1.26251914344	0	48,39,9,0	1	1	1	8.4976345882	0	2	A,A	A,G	0.25	0.217412876605	0	NA	NA	297,292,7,0	1	1	0	0.444621117114	0	2	A,A	NA	NA	1.39810884453	0	NA	NA	229,234,5,0	1	1	0	0.5339282472	0
chr1_ref_v2	13322	0	A,AAGTGAAAGTACCGGTCCATGGTTC	0	0	303,289,53,0	1	1	1	2	A,A	A,AAGTGAAAGTACCGGTCCATGGTTC	0.125	0.313527612782	0	46,41,6,0	1	1	1	0.506501404457	0	2	A,A	A,AAGTGAAAGTACCGGTCCATGGTTC	0.125	0.188052231503	0	NA	NA	280,303,44,0	1	1	1	1.39574882212	0	2	A,A	A,AAGTGAAAGTACCGGTCCATGGTTC	0.125	0.146525504522	0	NA	NA	232,245,27,0	1	1	1	1.47566795788	0
chr1_ref_v2	13385	0	G,GAC	0	0	279,266,236,10	1	1	1	2	G,GAC	G,G	0.25	0.284628634965	0	36,28,24,1	1	1	1	0.759732891067	0	2	G,GAC	G,G	0.5	0.158605030177	0	NA	NA	280,271,220,7	1	1	1	0.756712959873	0	2	G,GAC	G,G	0.5	0.211827496997	0	NA	NA	216,216,148,8	1	1	1	1.40819756745	0
chr1_ref_v2	13413	0	G,A	0	0	276,280,251,16	1	1	1	2	G,A	G,G	0.25	0.222694012084	0	40,27,34,2	1	1	1	0.847953516847	0	2	G,A	G,G	0.25	0.110348057169	0	NA	NA	306,271,257,17	1	1	1	1.14100967047	0	2	G,A	G,G	0.25	0.233888536354	0	NA	NA	211,207,167,9	1	1	1	0.913887544364	0
chr1_ref_v2	13420	0	A,G	1	0	270,299,249,25	1	1	1	2	A,G	A,A	0.25	0.219926703972	0	39,25,34,4	1	1	1	1.10196879896	0	2	A,G	A,A	0.25	0.0104712998673	0	NA	NA	311,270,262,27	1	1	1	2.01551996726	0	2	A,G	A,A	0.25	0.187498444973	0	NA	NA	208,215,175,14	1	1	1	0.831437075854	0
chr1_ref_v2	13442	0	A,C	0	0	276,323,265,60	1	1	1	2	A,C	A,A	0.25	0.10061079202	0	44,31,35,9	1	1	1	1.31903979965	0	2	A,C	A,A	0.25	0.0224728558521	0	NA	NA	282,285,255,69	1	1	1	1.16824950432	0	2	A,C	A,A	0.25	0.0487901641694	0	NA	NA	206,239,177,38	1	1	1	0.855210445654	0
chr1_ref_v2	13616	0	G,T	0	0	136,256,35,278	1	1	1	2	G,T	G,G	0.125	0.0262557790306	0	16,37,5,40	1	1	1	0.456604558736	0	2	G,T	G,G	0.125	0.0876850044991	0	NA	NA	141,245,48,233	1	1	1	2.21271336235	0	2	G,T	G,G	0.125	0.0661682718502	0	NA	NA	102,169,32,191	1	1	0	1.12776017736	0
chr1_ref_v2	13654	0	G,A	0	0	141,191,19,243	1	1	0	2	G,A	G,G	0.125	0.0145239631255	0	13,40,2,31	1	1	1	2.60891172744	0	2	G,A	G,G	0.25	0.0370412716803	0	NA	NA	143,181,29,175	1	1	0	2.74026954648	0	2	G,A	G,G	0.25	0.0482021018179	0	NA	NA	111,145,16,161	1	1	0	0.899959555398	0
chr1_ref_v2	13798	0	A,T	0	0	31,114,0,20	1	1	0	2	A,A	A,T	0.25	0.0223381666472	0	7,22,1,8	1	1	1	1.52281718058	0	2	A,A	A,T	0.5	0.0714589639821	0	NA	NA	38,120,1,35	1	1	0	2.01216699862	0	2	A,A	A,T	0.5	0.380463805903	0	NA	NA	36,100,0,20	1	1	0	0.987896102536	0
chr1_ref_v2	13807	0	T,G	0	0	42,110,0,21	1	1	0	2	T,T	T,G	0.25	0.0213127195134	0	7,19,1,7	1	1	1	1.49361616452	0	2	T,T	T,G	0.5	0.0800427076735	0	NA	NA	47,110,0,35	1	1	0	2.0696616445	0	2	T,T	T,G	0.5	0.374114578224	0	NA	NA	43,94,0,17	1	1	0	0.784412867702	0
chr1_ref_v2	13830	0	T,C	0	0	64,80,0,19	1	1	0	2	T,T	T,C	0.25	0.0281708769667	0	7,14,1,4	1	1	1	1.34329601498	0	2	T,T	T,C	0.5	0.336472236621	0	NA	NA	64,91,0,26	1	1	0	0.816468276422	0	2	T,T	T,C	0.25	0.19832189814	0	NA	NA	60,71,0,11	1	1	0	0.699137201492	0
chr1_ref_v2	13848	0	A,G	0	0	91,56,0,12	1	1	0	2	A,A	A,G	0.125	0.282566971785	0	7,12,1,2	1	1	1	2.11919658861	0	2	A,A	A,G	0.25	0.100083458557	0	NA	NA	76,60,0,17	1	1	1	1.18483982854	0	2	A,A	A,G	0.25	0.0763729787846	0	NA	NA	69,48,0,9	1	1	0	0.570599687866	0
chr1_ref_v2	16264	0	A,T	1	0	139,163,0,40	1	1	0	2	A,A	A,T	0.25	0.0509448016152	0	24,32,0,1	1	1	1	1.28272039986	0	2	A,A	NA	NA	0.0176995770994	0	NA	NA	154,170,0,45	1	1	0	0.469493028979	0	2	A,A	A,T	0.25	0.00619197024792	0	NA	NA	119,119,0,33	1	1	0	0.826899275881	0
chr1_ref_v2	18413	0	G,C	1	0	5,4,99,0	1	1	1	2	C,C	G,C	0.125	0.30010459245	0	4,0,2,0	1	0	1	7.22628724741	0	2	NA	NA	NA	NA	0	NA	NA	7,4,107,1	1	1	1	0.540441168474	0	2	C,C	G,C	0.25	0.338325805271	0	NA	NA	7,2,63,0	1	1	1	1.33503416517	0
chr1_ref_v2	18425	0	C,T	0	0	7,5,87,2	1	1	1	2	T,T	C,T	0.25	0.0578195708888	0	4,0,4,1	1	0	1	3.70921450818	0	2	NA	NA	NA	NA	0	NA	NA	8,5,100,5	1	1	1	1.0749528594	0	2	T,T	C,T	0.25	0.143100843641	0	NA	NA	12,3,53,5	1	1	1	2.53137749169	0
chr1_ref_v2	18457	0	C,T	1	0	105,74,4,7	1	1	1	2	C,C	C,T	0.125	0.0814403319402	0	19,18,4,2	1	1	1	2.064918481	0	2	C,C	C,T	0.25	0.126751705639	0	NA	NA	146,64,7,8	1	1	1	2.74330669538	0	2	C,C	C,T	0.125	0.068992871487	0	NA	NA	74,56,6,7	1	1	1	1.22177430825	0
chr1_ref_v2	21543	0	A,T	0	0	0,0,0,45	0	1	1	2	T,T	NA	NA	0.0219789067188	0	0,0,0,5	0	0	1	0.0	0	2	NA	NA	NA	NA	0	NA	NA	0,0,0,43	0	1	1	0.0	0	2	T,T	NA	NA	0.0229895182247	0	NA	NA	0,0,0,34	0	1	1	0.0	0
chr1_ref_v2	22932	0	G,A	0	0	8,2,0,0	1	0	1	2	NA	NA	NA	NA	0	3,4,0,0	1	0	1	1.57265198037	0	2	NA	NA	NA	NA	0	NA	NA	8,0,0,0	0	0	1	0.0	0	2	NA	NA	NA	NA	0	NA	NA	6,7,1,1	1	0	1	1.79448413675	0
chr1_ref_v2	22934	0	A,G	0	0	10,2,0,0	1	0	1	2	NA	NA	NA	NA	0	3,4,0,0	1	0	1	1.8987613051	0	2	NA	NA	NA	NA	0	NA	NA	9,0,0,0	0	0	1	0.0	0	2	NA	NA	NA	NA	0	NA	NA	6,7,1,1	1	0	1	2.26728468175	0
chr1_ref_v2	23713	0	C,CA	1	1	0,1,0,5	1	0	1	2	NA	NA	NA	NA	0	0,0,0,2	0	0	1	0.0	0	2	NA	NA	NA	NA	0	NA	NA	0,1,1,7	1	0	1	0.142975999111	0	2	NA	NA	NA	NA	0	NA	NA	0,0,0,2	0	0	1	0.0	0
chr1_ref_v2	30834	0	CAT,C	1	1	64,55,16,20	1	1	0	2	CAT,CAT	CAT,C	0.25	0.0716945653591	0	31,25,7,9	1	1	0	0.434426521325	0	2	CAT,CAT	CAT,C	0.25	0.0704083408731	0	NA	NA	50,66,14,19	1	1	0	1.80212808837	0	2	CAT,CAT	CAT,C	0.25	0.11499164806	0	NA	NA	32,38,9,11	1	1	0	0.957824719916	0
chr1_ref_v2	34825	0	G,GA	1	1	84,59,7,6	1	1	0	2	G,G	NA	NA	0.0523734103318	0	27,23,3,5	1	1	0	1.19813221559	0	2	G,G	G,GA	0.125	0.0285286819343	0	NA	NA	78,41,6,8	1	1	0	0.897111108965	0	2	G,G	NA	NA	0.206950483465	0	NA	NA	60,42,5,11	1	1	0	2.25653891974	0
chr1_ref_v2	45346	0	CT,C	1	1	68,82,10,28	1	1	0	2	CT,CT	CT,C	0.125	0.00803784934933	0	30,11,9,1	1	1	0	5.00770357528	0	2	CT,CT	NA	NA	0.110951079949	0	NA	NA	52,64,3,24	1	1	0	0.557076113455	0	2	CT,CT	CT,C	0.125	0.0723378955761	0	NA	NA	51,71,5,12	1	1	0	1.42949402472	0
chr1_ref_v2	51642	0	T,G	0	0	25,129,37,0	1	1	0	2	T,T	T,G	0.5	0.300754154019	0	8,51,7,0	1	1	0	1.32095583361	0	2	T,T	T,G	0.25	0.0521857531706	0	NA	NA	29,124,38,0	1	1	0	0.659454734546	0	2	T,T	T,G	0.5	0.268263986595	0	NA	NA	16,100,33,0	1	1	0	0.654807976457	0
chr1_ref_v2	68109	0	A,C	1	0	158,73,1,39	1	1	0	2	A,A	A,C	0.25	0.192371892647	0	38,16,0,9	1	1	0	0.414728893149	0	2	A,A	A,C	0.25	0.259511195485	0	NA	NA	147,70,0,59	1	1	0	3.02543364536	0	2	A,A	A,C	0.5	0.18694050265	0	NA	NA	136,43,0,40	1	1	0	1.29879104293	0
chr1_ref_v2	69540	0	C,T	1	0	175,58,4,50	1	1	0	2	C,C	C,T	0.5	0.363442118333	0	45,17,0,5	1	1	0	1.2111319558	0	2	C,C	C,T	0.125	0.372675285285	0	NA	NA	179,57,5,43	1	1	0	0.642517822974	0	2	C,C	C,T	0.25	0.353279354938	0	NA	NA	120,30,2,36	1	1	0	0.636691505999	0
chr1_ref_v2	70618	0	G,GAAA	1	1	2,0,5,1	1	0	0	2	NA	NA	NA	NA	0	1,0,3,1	1	0	0	0.342298941636	0	2	NA	NA	NA	NA	0	NA	NA	1,1,16,2	1	1	1	1.13349295144	0	2	GAAA,GAAA	G,GAAA	0.125	0.0408219945203	0	NA	NA	0,0,6,1	1	0	0	0.78506538081	0
chr1_ref_v2	73824	0	G,T	1	0	165,220,0,0	1	1	0	2	G,G	NA	NA	0.0	0	45,74,0,0	1	1	0	0.839683945181	0	2	G,G	NA	NA	0.0	0	NA	NA	106,123,94,120	1	1	0	394.474823146	1	2	G,T	NA	NA	0.0677459885324	0	g.73824G>T	0	138,183,1,0	1	1	0	0.394271405851	0
chr1_ref_v2	74711	0	AT,A	1	1	88,64,18,10	1	1	0	2	AT,AT	AT,A	0.125	0.0672249446268	0	27,24,4,3	1	1	0	0.69097474872	0	2	AT,AT	NA	NA	0.0123581448344	0	NA	NA	96,68,7,5	1	1	0	1.55211243327	0	2	AT,AT	NA	NA	0.519872750693	0	NA	NA	62,49,7,4	1	1	0	0.923142909985	0
chr1_ref_v2	99719	0	A,AT	1	1	8,88,16,7	1	1	0	2	A,A	A,AT	0.25	0.102850437813	0	6,38,4,6	1	1	0	1.06421069759	0	2	A,A	A,AT	0.25	0.0577601249568	0	NA	NA	3,76,9,5	1	1	0	1.29332691981	0	2	A,A	A,AT	0.125	0.177503596924	0	NA	NA	7,58,16,7	1	1	0	1.0726603032	0
chr1_ref_v2	100821	0	T,A	0	0	163,154,0,0	1	1	0	2	T,T	NA	NA	0.0	0	48,41,0,0	1	1	0	0.471572005193	0	2	T,T	NA	NA	0.0	0	NA	NA	193,192,0,0	1	1	0	0.511502657248	0	2	T,T	NA	NA	0.0	0	NA	NA	129,143,0,0	1	1	0	1.00275618256	0
chr1_ref_v2	100993	0	C,CAA,CA	1	1	1,1,5,19,2,1	1	1	0	2	CAA,CAA	NA	NA	0.6622756787	0	0,1,5,4,3,2	1	0	0	1.61244202423	0	2	NA	NA	NA	NA	0	NA	NA	5,1,1,16,1,0	1	1	0	2.96432780359	0	2	CAA,CAA	C,CAA	0.5	0.969370387821	0	NA	NA	1,2,4,13,0,1	1	1	0	0.840042670749	0
chr1_ref_v2	101162	0	TA,T	1	1	90,123,10,14	1	1	0	2	TA,TA	NA	NA	0.194124942186	0	28,37,1,3	1	1	0	0.568921345571	0	2	TA,TA	NA	NA	0.442188656563	0	NA	NA	97,119,13,15	1	1	0	0.710044039711	0	2	TA,TA	TA,T	0.125	0.189837424405	0	NA	NA	84,96,7,13	1	1	0	0.869541044576	0
chr1_ref_v2	125910	0	A,C	0	0	229,53,0,71	1	1	0	2	A,A	A,C	0.5	0.266628663254	0	41,27,0,18	1	1	0	4.68830943985	0	2	A,A	A,C	0.5	0.176456437342	0	NA	NA	248,51,0,67	1	1	0	0.881624373852	0	2	A,A	A,C	0.5	0.382323579546	0	NA	NA	167,48,0,51	1	1	0	1.01403528954	0
chr1_ref_v2	126592	0	C,CT,CTT	1	1	3,6,4,16,66,80	1	1	0	2	CTT,CTT	C,CTT	0.125	0.535470880464	0	1,1,1,4,27,19	1	1	0	1.47255204409	0	2	CTT,CTT	NA	NA	0.82407086255	0	NA	NA	1,3,9,23,68,80	1	1	0	1.94495760202	0	2	CTT,CTT	CT,CTT	0.25	0.534532515506	0	NA	NA	3,5,1,18,42,51	1	1	0	1.60670027272	0
chr1_ref_v2	182350	1	G,A	1	0	56,100,18,82	1	1	0	2	NA	NA	NA	NA	0	10,28,4,25	1	1	0	0.702616314899	0	2	NA	NA	NA	NA	0	NA	NA	57,81,19,69	1	1	0	0.895346313162	0	2	NA	NA	NA	NA	0	NA	NA	32,71,15,71	1	1	0	1.30631657098	0
chr1_ref_v2	191067	0	A,ATCG	1	1	2,0,141,59	1	1	0	2	ATCG,ATCG	NA	NA	0.413874019894	0	1,0,12,7	1	1	0	0.819209097736	0	2	ATCG,ATCG	A,ATCG	0.125	0.0140849708562	0	NA	NA	2,1,118,74	1	1	0	2.32225084024	0	2	ATCG,ATCG	NA	NA	0.419536175832	0	NA	NA	0,1,109,53	1	1	0	0.7649075123	0
chr1_ref_v2	192262	0	CA,C	1	1	138,90,14,5	1	1	0	2	CA,CA	NA	NA	0.429032581133	0	33,18,6,2	1	1	0	1.06099281468	0	2	CA,CA	NA	NA	0.12117324779	0	NA	NA	132,87,10,3	1	1	0	0.567755869831	0	2	CA,CA	NA	NA	0.729035345012	0	NA	NA	113,59,17,8	1	1	0	1.86368738592	0
chr1_ref_v2	193731	0	T,TATG	1	1	1,0,173,129	1	1	0	2	TATG,TATG	NA	NA	0.0174217122096	0	0,0,60,35	1	1	0	0.874762087754	0	2	TATG,TATG	NA	NA	0.00297468117896	0	NA	NA	3,4,199,149	1	1	0	1.82579894246	0	2	TATG,TATG	NA	NA	1.18502301358	0	NA	NA	1,0,164,95	1	1	0	1.55951311969	0
chr1_ref_v2	198259	0	C,A	1	0	9,1,92,92	1	1	0	2	A,A	C,A	0.125	0.204300463513	0	3,1,20,37	1	1	0	1.65703735312	0	2	A,A	C,A	0.125	0.0512932943876	0	NA	NA	11,1,85,83	1	1	0	0.700164499665	0	2	A,A	C,A	0.125	0.068992871487	0	NA	NA	6,4,55,86	1	1	0	2.24942314094	0
chr1_ref_v2	198268	0	C,T	1	0	17,6,85,86	1	1	0	2	T,T	C,T	0.25	0.0602591915182	1	5,1,17,36	1	1	0	2.22266434686	0	2	T,T	C,T	0.25	0.232622295269	0	NA	NA	18,6,77,78	1	1	0	0.605772123955	0	2	T,T	C,T	0.25	0.080538862484	1	NA	NA	11,6,48,80	1	1	0	2.30827129978	0
chr1_ref_v2	198273	0	G,A	0	0	22,7,79,89	1	1	0	2	A,A	G,A	0.25	0.189241999639	1	5,2,13,36	1	1	0	2.64646883503	0	2	A,A	G,A	0.25	0.0	0	NA	NA	20,8,74,74	1	1	0	0.6157119433	0	2	A,A	G,A	0.25	0.280902385466	1	NA	NA	12,9,47,73	1	1	0	1.23810506235	0
chr1_ref_v2	198293	0	G,A	0	0	90,23,47,94	1	1	0	2	G,A	A,A	0.125	0.0299423566151	0	2,11,3,33	1	1	0	7.57450050818	0	2	A,A	G,A	0.5	0.0800427076735	0	NA	NA	84,25,50,74	1	1	0	0.858717363862	0	2	G,A	A,A	0.125	0.122380744905	0	NA	NA	57,26,34,65	1	1	0	1.88379734937	0
chr1_ref_v2	198300	0	A,G	1	0	80,29,41,135	1	1	0	2	A,G	G,G	0.25	0.031689510957	0	3,10,3,44	1	1	0	5.83776497636	0	2	G,G	A,G	0.5	0.18658595558	0	NA	NA	87,33,43,97	1	1	0	1.88484823474	0	2	A,G	G,G	0.125	0.0971637484536	0	NA	NA	55,27,28,109	1	1	0	0.770507364688	0
chr1_ref_v2	198329	0	T,TTGAATTAAAGTTTGAAATA,TTGAATTAAGGTTTGGAATA	0	0	0,0,93,51,11,88	1	1	0	2	TTGAATTAAAGTTTGAAATA,TTGAATTAAGGTTTGGAATA	TTGAATTAAAGTTTGAAATA,TTGAATTAAAGTTTGAAATA	0.125	0.123379021161	0	0,0,19,1,1,25	1	1	0	2.63266668325	0	2	TTGAATTAAAGTTTGAAATA,TTGAATTAAGGTTTGGAATA	TTGAATTAAGGTTTGGAATA,TTGAATTAAGGTTTGGAATA	0.125	0.0110498361866	0	NA	NA	0,0,91,49,13,67	1	1	0	0.86461157669	0	2	TTGAATTAAAGTTTGAAATA,TTGAATTAAGGTTTGGAATA	TTGAATTAAAGTTTGAAATA,TTGAATTAAAGTTTGAAATA	0.25	0.0487901641694	0	NA	NA	0,0,72,35,9,66	1	1	0	0.45347728834	0
chr1_ref_v2	198379	0	C,CG	1	0	0,0,168,101	1	1	0	2	CG,CG	NA	NA	0.0	0	0,0,33,21	1	1	0	0.381397605917	0	2	CG,CG	NA	NA	0.0	0	NA	NA	0,0,177,117	1	1	0	0.648290995358	0	2	CG,CG	NA	NA	0.0	0	NA	NA	0,0,123,88	1	1	0	0.940221985592	0
chr1_ref_v2	198380	0	A,AG	1	0	0,0,169,105	1	1	0	2	AG,AG	NA	NA	0.0	0	0,0,35,22	1	1	0	0.363956847903	0	2	AG,AG	NA	NA	0.0	0	NA	NA	0,0,177,120	1	1	0	0.617038696633	0	2	AG,AG	NA	NA	0.0	0	NA	NA	0,0,124,89	1	1	0	0.792708281763	0
chr1_ref_v2	198585	0	A,AAAAATGCGTAAAAAGAAAGAAGACGTC	0	0	0,0,103,127	1	1	0	2	AAAAATGCGTAAAAAGAAAGAAGACGTC,AAAAATGCGTAAAAAGAAAGAAGACGTC	NA	NA	0.0	0	0,1,10,34	1	1	0	3.27147987886	0	2	AAAAATGCGTAAAAAGAAAGAAGACGTC,AAAAATGCGTAAAAAGAAAGAAGACGTC	NA	NA	0.0224728558521	0	NA	NA	0,0,103,108	1	1	0	0.888511419636	0	2	AAAAATGCGTAAAAAGAAAGAAGACGTC,AAAAATGCGTAAAAAGAAAGAAGACGTC	NA	NA	0.0	0	NA	NA	0,0,64,85	1	1	0	0.472769836872	0
chr1_ref_v2	198636	0	C,T	0	0	0,1,53,159	1	1	1	2	T,T	NA	NA	0.00470589103741	0	0,0,2,40	1	1	1	3.58979046936	0	2	T,T	NA	NA	0.0	0	NA	NA	0,0,78,141	1	1	1	3.74811429417	0	2	T,T	NA	NA	0.0	0	NA	NA	0,0,37,121	1	1	1	0.520136536653	0
chr1_ref_v2	198637	0	A,ATCCTTGAATAACGAACTTT	0	0	0,0,60,188	1	1	1	2	ATCCTTGAATAACGAACTTT,ATCCTTGAATAACGAACTTT	NA	NA	0.0	0	0,0,2,45	1	1	1	4.10440963263	0	2	ATCCTTGAATAACGAACTTT,ATCCTTGAATAACGAACTTT	NA	NA	0.0	0	NA	NA	0,0,81,164	1	1	1	3.14345145123	0	2	ATCCTTGAATAACGAACTTT,ATCCTTGAATAACGAACTTT	NA	NA	0.0	0	NA	NA	0,0,43,144	1	1	1	0.445055646602	0
chr1_ref_v2	198643	0	T,TCAA	1	0	0,0,30,144	1	1	1	2	TCAA,TCAA	NA	NA	0.0	0	0,0,0,27	0	1	1	0.0	0	2	TCAA,TCAA	NA	NA	0.0363676441709	0	NA	NA	0,0,41,123	1	1	1	2.22005935894	0	2	TCAA,TCAA	NA	NA	0.0	0	NA	NA	0,0,28,113	1	1	1	0.639448032322	0
chr1_ref_v2	198644	0	T,TGTTTTA	1	0	0,0,27,127	1	1	1	2	TGTTTTA,TGTTTTA	NA	NA	0.0	0	0,0,0,25	0	1	1	0.0	0	2	TGTTTTA,TGTTTTA	NA	NA	0.0392207131533	0	NA	NA	0,0,34,110	1	1	1	1.45658341733	0	2	TGTTTTA,TGTTTTA	NA	NA	0.0	0	NA	NA	0,0,18,101	1	1	1	0.549953858183	0
chr1_ref_v2	198649	0	A,C	0	0	0,0,47,127	1	1	1	2	C,C	NA	NA	0.0	0	0,0,12,25	1	1	1	0.564213097697	0	2	C,C	NA	NA	0.0	0	NA	NA	0,0,43,112	1	1	1	0.404667733845	0	2	C,C	NA	NA	0.0	0	NA	NA	0,0,33,101	1	1	1	0.532854820195	0
chr1_ref_v2	198651	0	C,G	0	0	0,0,43,120	1	1	1	2	G,G	NA	NA	0.0	0	0,0,12,25	1	1	1	0.613308733651	0	2	G,G	NA	NA	0.0	0	NA	NA	0,0,43,110	1	1	1	0.486645371803	0	2	G,G	NA	NA	0.0	0	NA	NA	0,0,31,93	1	1	1	0.42649290912	0
chr1_ref_v2	198963	0	G,GCTTCCTCTGACGACAAGTCCGCTCCCACTTATAGTGTCCTGAGTGATTATTTATTTTTATGTGAACACCAAAAGGAATAA	0	0	0,0,40,5	1	1	1	2	GCTTCCTCTGACGACAAGTCCGCTCCCACTTATAGTGTCCTGAGTGATTATTTATTTTTATGTGAACACCAAAAGGAATAA,GCTTCCTCTGACGACAAGTCCGCTCCCACTTATAGTGTCCTGAGTGATTATTTATTTTTATGTGAACACCAAAAGGAATAA	NA	NA	0.0	0	0,0,7,2	1	0	1	0.606309972448	0	2	NA	NA	NA	NA	0	NA	NA	0,0,37,13	1	1	1	2.68642441567	0	2	GCTTCCTCTGACGACAAGTCCGCTCCCACTTATAGTGTCCTGAGTGATTATTTATTTTTATGTGAACACCAAAAGGAATAA,GCTTCCTCTGACGACAAGTCCGCTCCCACTTATAGTGTCCTGAGTGATTATTTATTTTTATGTGAACACCAAAAGGAATAA	NA	NA	0.0	0	NA	NA	0,0,30,13	1	1	1	3.4188686436	0
chr1_ref_v2	199072	0	T,TCACTTACCATATCAACCATTATGTTCAGTTAACTCACCTTTAAAGTACTGTGCACAACACCCTATTTCCATCTGATCGGTCGCTTTATCTGG	1	0	0,0,40,135	1	1	1	2	TCACTTACCATATCAACCATTATGTTCAGTTAACTCACCTTTAAAGTACTGTGCACAACACCCTATTTCCATCTGATCGGTCGCTTTATCTGG,TCACTTACCATATCAACCATTATGTTCAGTTAACTCACCTTTAAAGTACTGTGCACAACACCCTATTTCCATCTGATCGGTCGCTTTATCTGG	NA	NA	0.0	0	0,0,2,34	1	1	1	2.5418984205	0	2	TCACTTACCATATCAACCATTATGTTCAGTTAACTCACCTTTAAAGTACTGTGCACAACACCCTATTTCCATCTGATCGGTCGCTTTATCTGG,TCACTTACCATATCAACCATTATGTTCAGTTAACTCACCTTTAAAGTACTGTGCACAACACCCTATTTCCATCTGATCGGTCGCTTTATCTGG	NA	NA	0.0	0	NA	NA	0,0,28,134	1	1	1	1.33184620964	0	2	TCACTTACCATATCAACCATTATGTTCAGTTAACTCACCTTTAAAGTACTGTGCACAACACCCTATTTCCATCTGATCGGTCGCTTTATCTGG,TCACTTACCATATCAACCATTATGTTCAGTTAACTCACCTTTAAAGTACTGTGCACAACACCCTATTTCCATCTGATCGGTCGCTTTATCTGG	NA	NA	0.0	0	NA	NA	0,0,18,104	1	1	1	1.8637094323	0
chr1_ref_v2	200691	1	T,A	1	0	9,76,1,14	1	1	1	2	NA	NA	NA	NA	0	3,5,0,0	1	0	1	1.75051392901	0	2	NA	NA	NA	NA	0	NA	NA	20,67,0,10	1	1	1	3.52826430189	0	2	NA	NA	NA	NA	0	NA	NA	12,43,1,8	1	1	1	1.98288717809	0
chr1_ref_v2	200705	1	G,GATGATTTGACTCAAT	0	0	6,16,1,31	1	1	1	2	NA	NA	NA	NA	0	2,1,0,0	1	0	1	1.80911365125	0	2	NA	NA	NA	NA	0	NA	NA	15,14,0,28	1	1	1	3.00513970924	0	2	NA	NA	NA	NA	0	NA	NA	7,8,2,23	1	1	1	0.839471906466	0
chr1_ref_v2	200708	1	G,GAT	0	0	0,5,0,11	1	0	1	2	NA	NA	NA	NA	0	0,1,0,0	0	0	1	0.0	0	2	NA	NA	NA	NA	0	NA	NA	1,2,0,6	1	0	1	0.434249299136	0	2	NA	NA	NA	NA	0	NA	NA	0,0,0,0	0	0	1	0.0	0
chr1_ref_v2	200980	1	C,T	0	0	0,0,0,0	0	0	1	2	NA	NA	NA	NA	0	0,0,0,0	0	0	1	0.0	0	2	NA	NA	NA	NA	0	NA	NA	0,0,0,0	0	0	1	0.0	0	2	NA	NA	NA	NA	0	NA	NA	0,0,0,1	0	0	1	0.0	0
chr1_ref_v2	200982	1	A,G	1	0	0,0,0,0	0	0	1	2	NA	NA	NA	NA	0	0,0,0,0	0	0	1	0.0	0	2	NA	NA	NA	NA	0	NA	NA	0,0,0,0	0	0	1	0.0	0	2	NA	NA	NA	NA	0	NA	NA	0,0,0,1	0	0	1	0.0	0
chr1_ref_v2	201777	1	C,T	1	0	0,0,1,0	0	0	1	2	NA	NA	NA	NA	0	0,0,0,0	0	0	1	0.0	0	2	NA	NA	NA	NA	0	NA	NA	0,0,1,0	0	0	1	0.0	0	2	NA	NA	NA	NA	0	NA	NA	0,0,0,0	0	0	1	0.0	0
chr1_ref_v2	201849	1	A,G	0	0	3,0,1,0	1	0	1	2	NA	NA	NA	NA	0	0,0,0,0	0	0	1	0.0	0	2	NA	NA	NA	NA	0	NA	NA	3,0,1,0	1	0	1	0.165201916626	0	2	NA	NA	NA	NA	0	NA	NA	0,0,0,0	0	0	1	0.0	0
chr1_ref_v2	201852	1	C,T	0	0	3,0,1,0	1	0	1	2	NA	NA	NA	NA	0	0,0,0,0	0	0	1	0.0	0	2	NA	NA	NA	NA	0	NA	NA	3,0,1,0	1	0	1	0.165201916626	0	2	NA	NA	NA	NA	0	NA	NA	0,0,0,0	0	0	1	0.0	0
chr1_ref_v2	201906	1	G,T	0	0	3,1,0,0	1	0	1	2	NA	NA	NA	NA	0	0,0,1,0	0	0	1	0.0	0	2	NA	NA	NA	NA	0	NA	NA	3,1,0,0	1	0	1	0.211322400634	0	2	NA	NA	NA	NA	0	NA	NA	0,0,0,1	0	0	1	0.0	0
chr1_ref_v2	201984	1	A,G	0	0	0,0,0,1	0	0	1	2	NA	NA	NA	NA	0	1,0,0,0	0	0	1	0.0	0	2	NA	NA	NA	NA	0	NA	NA	0,0,0,1	0	0	1	0.0	0	2	NA	NA	NA	NA	0	NA	NA	0,0,0,0	0	0	1	0.0	0
chr1_ref_v2	201987	1	T,C	0	0	0,1,0,0	0	0	1	2	NA	NA	NA	NA	0	0,0,1,0	0	0	1	0.0	0	2	NA	NA	NA	NA	0	NA	NA	0,1,0,0	0	0	1	0.0	0	2	NA	NA	NA	NA	0	NA	NA	0,0,0,0	0	0	1	0.0	0
chr1_ref_v2	202003	1	A,G	1	0	0,0,0,1	0	0	1	2	NA	NA	NA	NA	0	0,0,0,0	0	0	1	0.0	0	2	NA	NA	NA	NA	0	NA	NA	0,0,0,0	0	0	1	0.0	0	2	NA	NA	NA	NA	0	NA	NA	0,0,0,0	0	0	1	0.0	0
chr1_ref_v2	202419	1	T,C	0	0	0,0,3,0	0	0	1	2	NA	NA	NA	NA	0	0,0,0,0	0	0	1	0.0	0	2	NA	NA	NA	NA	0	NA	NA	0,0,3,0	0	0	1	0.0	0	2	NA	NA	NA	NA	0	NA	NA	0,0,1,0	0	0	1	0.0	0
chr1_ref_v2	202422	1	C,T	0	0	0,0,3,0	0	0	1	2	NA	NA	NA	NA	0	0,0,0,0	0	0	1	0.0	0	2	NA	NA	NA	NA	0	NA	NA	0,0,3,0	0	0	1	0.0	0	2	NA	NA	NA	NA	0	NA	NA	0,0,1,0	0	0	1	0.0	0
chr1_ref_v2	202434	1	C,T	0	0	1,0,2,0	1	0	1	2	NA	NA	NA	NA	0	0,0,0,0	0	0	1	0.0	0	2	NA	NA	NA	NA	0	NA	NA	1,0,1,0	1	0	1	0.257047928589	0	2	NA	NA	NA	NA	0	NA	NA	0,0,0,0	0	0	1	0.0	0
chr1_ref_v2	202888	1	T,TTCATTTCTTCCTCTG	1	0	0,0,0,40	0	1	1	2	NA	NA	NA	NA	0	0,0,0,7	0	0	1	0.0	0	2	NA	NA	NA	NA	0	NA	NA	0,0,1,33	1	1	1	0.0	0	2	NA	NA	NA	NA	0	NA	NA	0,0,0,22	0	1	1	0.0	0
chr1_ref_v2	203160	1	G,A	1	0	0,0,4,0	0	0	1	2	NA	NA	NA	NA	0	0,0,0,0	0	0	1	0.0	0	2	NA	NA	NA	NA	0	NA	NA	0,0,5,0	0	0	1	0.0	0	2	NA	NA	NA	NA	0	NA	NA	0,0,1,0	0	0	1	0.0	0
chr1_ref_v2	203426	1	A,C	1	0	0,0,0,10	0	0	1	2	NA	NA	NA	NA	0	0,0,0,0	0	0	1	0.0	0	2	NA	NA	NA	NA	0	NA	NA	0,0,0,11	0	0	1	0.0	0	2	NA	NA	NA	NA	0	NA	NA	0,0,0,3	0	0	1	0.0	0
chr1_ref_v2	203429	1	A,G	1	0	0,0,0,10	0	0	1	2	NA	NA	NA	NA	0	0,0,0,0	0	0	1	0.0	0	2	NA	NA	NA	NA	0	NA	NA	0,0,0,8	0	0	1	0.0	0	2	NA	NA	NA	NA	0	NA	NA	0,0,0,3	0	0	1	0.0	0
chr1_ref_v2	203600	1	G,A	0	0	0,0,14,0	0	0	1	2	NA	NA	NA	NA	0	0,0,0,0	0	0	1	0.0	0	2	NA	NA	NA	NA	0	NA	NA	0,0,20,1	1	1	1	0.0	0	2	NA	NA	NA	NA	0	NA	NA	0,0,12,0	0	0	1	0.0	0
chr1_ref_v2	203610	1	C,A	0	0	0,0,15,0	0	0	1	2	NA	NA	NA	NA	0	0,0,0,0	0	0	1	0.0	0	2	NA	NA	NA	NA	0	NA	NA	0,0,23,1	1	1	1	0.0	0	2	NA	NA	NA	NA	0	NA	NA	0,0,12,0	0	0	1	0.0	0
chr1_ref_v2	203741	1	G,A	1	0	19,41,3,6	1	1	1	2	NA	NA	NA	NA	0	2,0,0,0	0	0	1	0.0	0	2	NA	NA	NA	NA	0	NA	NA	27,38,4,8	1	1	1	1.04715004245	0	2	NA	NA	NA	NA	0	NA	NA	25,24,2,5	1	1	1	2.38538062648	0
chr1_ref_v2	203742	1	A,ACTACC	1	0	19,42,2,5	1	1	1	2	NA	NA	NA	NA	0	2,0,0,0	0	0	1	0.0	0	2	NA	NA	NA	NA	0	NA	NA	28,39,1,7	1	1	1	1.31934093771	0	2	NA	NA	NA	NA	0	NA	NA	25,25,2,3	1	1	1	2.42179974074	0
chr1_ref_v2	205073	0	A,G	0	0	0,0,0,0	0	0	1	2	NA	NA	NA	NA	0	0,0,0,0	0	0	1	0.0	0	2	NA	NA	NA	NA	0	NA	NA	0,0,1,0	0	0	1	0.0	0	2	NA	NA	NA	NA	0	NA	NA	0,0,0,0	0	0	1	0.0	0
chr1_ref_v2	206483	0	A,T	1	0	0,0,0,0	0	0	1	2	NA	NA	NA	NA	0	0,0,6,0	0	0	1	0.0	0	2	NA	NA	NA	NA	0	NA	NA	0,0,3,0	0	0	1	0.0	0	2	NA	NA	NA	NA	0	NA	NA	0,0,1,0	0	0	1	0.0	0
chr1_ref_v2	206615	0	C,T	0	0	0,0,0,0	0	0	1	2	NA	NA	NA	NA	0	0,0,0,1	0	0	1	0.0	0	2	NA	NA	NA	NA	0	NA	NA	0,0,2,2	1	0	1	0.0	0	2	NA	NA	NA	NA	0	NA	NA	0,0,0,0	0	0	1	0.0	0
chr1_ref_v2	209190	0	T,C	1	0	0,0,0,0	0	0	1	2	NA	NA	NA	NA	0	0,0,0,0	0	0	1	0.0	0	2	NA	NA	NA	NA	0	NA	NA	0,0,0,2	0	0	1	0.0	0	2	NA	NA	NA	NA	0	NA	NA	0,0,0,0	0	0	1	0.0	0
chr1_ref_v2	209195	0	A,G	1	0	0,0,0,0	0	0	1	2	NA	NA	NA	NA	0	0,0,0,0	0	0	1	0.0	0	2	NA	NA	NA	NA	0	NA	NA	0,0,0,2	0	0	1	0.0	0	2	NA	NA	NA	NA	0	NA	NA	0,0,0,0	0	0	1	0.0	0
chr1_ref_v2	209200	0	A,G	0	0	0,0,0,0	0	0	1	2	NA	NA	NA	NA	0	0,0,0,0	0	0	1	0.0	0	2	NA	NA	NA	NA	0	NA	NA	0,0,0,2	0	0	1	0.0	0	2	NA	NA	NA	NA	0	NA	NA	0,0,0,0	0	0	1	0.0	0
chr1_ref_v2	209215	0	C,T	0	0	0,0,0,0	0	0	1	2	NA	NA	NA	NA	0	0,0,0,0	0	0	1	0.0	0	2	NA	NA	NA	NA	0	NA	NA	0,0,0,2	0	0	1	0.0	0	2	NA	NA	NA	NA	0	NA	NA	0,0,0,0	0	0	1	0.0	0
chr1_ref_v2	210414	0	A,G	1	0	0,0,0,0	0	0	1	2	NA	NA	NA	NA	0	0,0,0,0	0	0	1	0.0	0	2	NA	NA	NA	NA	0	NA	NA	0,0,1,1	1	0	1	0.0	0	2	NA	NA	NA	NA	0	NA	NA	0,0,0,0	0	0	1	0.0	0
chr1_ref_v2	210433	0	C,A	0	0	0,0,0,0	0	0	1	2	NA	NA	NA	NA	0	0,0,0,0	0	0	1	0.0	0	2	NA	NA	NA	NA	0	NA	NA	0,0,1,1	1	0	1	0.0	0	2	NA	NA	NA	NA	0	NA	NA	0,0,0,0	0	0	1	0.0	0
chr1_ref_v2	210436	0	A,T	0	0	0,0,0,0	0	0	1	2	NA	NA	NA	NA	0	0,0,0,0	0	0	1	0.0	0	2	NA	NA	NA	NA	0	NA	NA	0,0,1,1	1	0	1	0.0	0	2	NA	NA	NA	NA	0	NA	NA	0,0,0,0	0	0	1	0.0	0
chr1_ref_v2	210460	0	A,T	1	0	0,0,0,0	0	0	1	2	NA	NA	NA	NA	0	0,0,0,0	0	0	1	0.0	0	2	NA	NA	NA	NA	0	NA	NA	0,0,1,1	1	0	1	0.0	0	2	NA	NA	NA	NA	0	NA	NA	0,0,0,0	0	0	1	0.0	0
chr1_ref_v2	212702	0	G,T	0	0	0,0,1,0	0	0	1	2	NA	NA	NA	NA	0	0,0,0,0	0	0	1	0.0	0	2	NA	NA	NA	NA	0	NA	NA	0,0,0,0	0	0	1	0.0	0	2	NA	NA	NA	NA	0	NA	NA	0,0,1,0	0	0	1	0.0	0
chr1_ref_v2	214944	0	T,C	0	0	0,0,0,0	0	0	1	2	NA	NA	NA	NA	0	0,0,1,0	0	0	1	0.0	0	2	NA	NA	NA	NA	0	NA	NA	0,0,0,0	0	0	1	0.0	0	2	NA	NA	NA	NA	0	NA	NA	0,0,0,0	0	0	1	0.0	0
chr1_ref_v2	214946	0	G,A	0	0	0,0,0,0	0	0	1	2	NA	NA	NA	NA	0	0,0,1,0	0	0	1	0.0	0	2	NA	NA	NA	NA	0	NA	NA	0,0,0,0	0	0	1	0.0	0	2	NA	NA	NA	NA	0	NA	NA	0,0,0,0	0	0	1	0.0	0
chr1_ref_v2	214949	0	A,G	1	0	0,0,0,0	0	0	1	2	NA	NA	NA	NA	0	0,0,1,0	0	0	1	0.0	0	2	NA	NA	NA	NA	0	NA	NA	0,0,0,0	0	0	1	0.0	0	2	NA	NA	NA	NA	0	NA	NA	0,0,0,0	0	0	1	0.0	0
chr1_ref_v2	214957	0	T,C	1	0	0,0,0,0	0	0	1	2	NA	NA	NA	NA	0	0,0,1,0	0	0	1	0.0	0	2	NA	NA	NA	NA	0	NA	NA	0,0,0,0	0	0	1	0.0	0	2	NA	NA	NA	NA	0	NA	NA	0,0,0,0	0	0	1	0.0	0
chr1_ref_v2	214960	0	C,T	0	0	0,0,0,0	0	0	1	2	NA	NA	NA	NA	0	0,0,1,0	0	0	1	0.0	0	2	NA	NA	NA	NA	0	NA	NA	0,0,0,0	0	0	1	0.0	0	2	NA	NA	NA	NA	0	NA	NA	0,0,0,0	0	0	1	0.0	0
chr1_ref_v2	214965	0	T,C	1	0	0,0,0,0	0	0	1	2	NA	NA	NA	NA	0	0,0,1,0	0	0	1	0.0	0	2	NA	NA	NA	NA	0	NA	NA	0,0,0,0	0	0	1	0.0	0	2	NA	NA	NA	NA	0	NA	NA	0,0,0,0	0	0	1	0.0	0
chr1_ref_v2	214966	0	G,A	1	0	0,0,0,0	0	0	1	2	NA	NA	NA	NA	0	0,0,1,0	0	0	1	0.0	0	2	NA	NA	NA	NA	0	NA	NA	0,0,0,0	0	0	1	0.0	0	2	NA	NA	NA	NA	0	NA	NA	0,0,0,0	0	0	1	0.0	0
chr1_ref_v2	214972	0	T,C	0	0	0,0,0,0	0	0	1	2	NA	NA	NA	NA	0	0,0,1,0	0	0	1	0.0	0	2	NA	NA	NA	NA	0	NA	NA	0,0,0,0	0	0	1	0.0	0	2	NA	NA	NA	NA	0	NA	NA	0,0,0,0	0	0	1	0.0	0
chr1_ref_v2	214981	0	T,C	1	0	0,0,0,0	0	0	1	2	NA	NA	NA	NA	0	0,0,1,0	0	0	1	0.0	0	2	NA	NA	NA	NA	0	NA	NA	0,0,0,0	0	0	1	0.0	0	2	NA	NA	NA	NA	0	NA	NA	0,0,0,0	0	0	1	0.0	0
chr1_ref_v2	214987	0	T,G	0	0	0,0,0,0	0	0	1	2	NA	NA	NA	NA	0	0,0,1,0	0	0	1	0.0	0	2	NA	NA	NA	NA	0	NA	NA	0,0,0,0	0	0	1	0.0	0	2	NA	NA	NA	NA	0	NA	NA	0,0,0,0	0	0	1	0.0	0
chr1_ref_v2	214990	0	A,T	0	0	0,0,0,0	0	0	1	2	NA	NA	NA	NA	0	0,0,1,0	0	0	1	0.0	0	2	NA	NA	NA	NA	0	NA	NA	0,0,0,0	0	0	1	0.0	0	2	NA	NA	NA	NA	0	NA	NA	0,0,1,0	0	0	1	0.0	0
chr1_ref_v2	214999	0	A,G	0	0	0,0,0,0	0	0	1	2	NA	NA	NA	NA	0	0,0,1,0	0	0	1	0.0	0	2	NA	NA	NA	NA	0	NA	NA	0,0,0,0	0	0	1	0.0	0	2	NA	NA	NA	NA	0	NA	NA	0,0,1,0	0	0	1	0.0	0
chr1_ref_v2	215056	0	C,T	0	0	0,0,2,0	0	0	1	2	NA	NA	NA	NA	0	0,0,0,0	0	0	1	0.0	0	2	NA	NA	NA	NA	0	NA	NA	0,0,1,0	0	0	1	0.0	0	2	NA	NA	NA	NA	0	NA	NA	0,0,3,0	0	0	1	0.0	0
chr1_ref_v2	215060	0	G,A	0	0	0,0,3,0	0	0	1	2	NA	NA	NA	NA	0	0,0,0,0	0	0	1	0.0	0	2	NA	NA	NA	NA	0	NA	NA	0,0,1,0	0	0	1	0.0	0	2	NA	NA	NA	NA	0	NA	NA	0,0,3,0	0	0	1	0.0	0
chr1_ref_v2	215063	0	C,T	0	0	0,0,3,0	0	0	1	2	NA	NA	NA	NA	0	0,0,0,0	0	0	1	0.0	0	2	NA	NA	NA	NA	0	NA	NA	0,0,2,0	0	0	1	0.0	0	2	NA	NA	NA	NA	0	NA	NA	0,0,3,0	0	0	1	0.0	0
chr1_ref_v2	216371	0	C,A	0	0	0,0,0,0	0	0	1	2	NA	NA	NA	NA	0	0,0,0,0	0	0	1	0.0	0	2	NA	NA	NA	NA	0	NA	NA	0,0,0,0	0	0	1	0.0	0	2	NA	NA	NA	NA	0	NA	NA	1,0,0,1	1	0	1	0.0	0
chr1_ref_v2	219115	0	CTTTTTTTTTTTTTTTTT,C	1	1	0,4,1,48	1	1	1	2	C,C	CTTTTTTTTTTTTTTTTT,C	0.25	0.336472236621	0	0,2,0,11	1	0	1	0.597977907938	0	2	NA	NA	NA	NA	0	NA	NA	0,3,2,48	1	1	1	0.616056433338	0	2	C,C	CTTTTTTTTTTTTTTTTT,C	0.125	0.194860782821	0	NA	NA	0,2,2,44	1	1	1	0.704681279971	0
chr1_ref_v2	219137	0	T,C	1	0	0,17,1,50	1	1	1	2	T,C	C,C	0.5	0.0571584138399	0	0,11,0,11	1	1	1	2.14371004762	0	2	T,C	NA	NA	0.174022753979	0	NA	NA	0,20,2,39	1	1	1	0.988228947641	0	2	T,C	C,C	0.25	0.158224005215	0	NA	NA	0,18,2,38	1	1	1	0.754623981599	0
chr1_ref_v2	221379	0	GGAAGAA,G	1	1	0,0,0,0	0	0	1	2	NA	NA	NA	NA	0	0,0,0,0	0	0	1	0.0	0	2	NA	NA	NA	NA	0	NA	NA	0,0,0,3	0	0	1	0.0	0	2	NA	NA	NA	NA	0	NA	NA	0,0,0,0	0	0	1	0.0	0
chr1_ref_v2	222985	0	T,TAATATATA	0	0	0,0,0,1	0	0	1	2	NA	NA	NA	NA	0	0,0,0,0	0	0	1	0.0	0	2	NA	NA	NA	NA	0	NA	NA	0,0,0,0	0	0	1	0.0	0	2	NA	NA	NA	NA	0	NA	NA	0,0,0,0	0	0	1	0.0	0
chr1_ref_v2	223026	0	TCGCAGGCACCCC,T	1	0	0,0,0,1	0	0	1	2	NA	NA	NA	NA	0	0,0,0,0	0	0	1	0.0	0	2	NA	NA	NA	NA	0	NA	NA	0,0,0,0	0	0	1	0.0	0	2	NA	NA	NA	NA	0	NA	NA	0,0,0,0	0	0	1	0.0	0
chr1_ref_v2	223040	0	C,A	1	0	0,0,0,1	0	0	1	2	NA	NA	NA	NA	0	0,0,0,0	0	0	1	0.0	0	2	NA	NA	NA	NA	0	NA	NA	0,0,0,0	0	0	1	0.0	0	2	NA	NA	NA	NA	0	NA	NA	0,0,0,0	0	0	1	0.0	0
chr1_ref_v2	223384	0	T,C	0	0	0,0,0,0	0	0	1	2	NA	NA	NA	NA	0	0,0,0,0	0	0	1	0.0	0	2	NA	NA	NA	NA	0	NA	NA	0,0,2,2	1	0	1	0.0	0	2	NA	NA	NA	NA	0	NA	NA	0,0,0,0	0	0	1	0.0	0
chr1_ref_v2	223385	0	C,T	0	0	0,0,0,0	0	0	1	2	NA	NA	NA	NA	0	0,0,0,0	0	0	1	0.0	0	2	NA	NA	NA	NA	0	NA	NA	0,0,2,2	1	0	1	0.0	0	2	NA	NA	NA	NA	0	NA	NA	0,0,0,0	0	0	1	0.0	0
chr1_ref_v2	223407	0	A,C	0	0	0,0,0,0	0	0	1	2	NA	NA	NA	NA	0	0,0,0,0	0	0	1	0.0	0	2	NA	NA	NA	NA	0	NA	NA	0,0,2,2	1	0	1	0.0	0	2	NA	NA	NA	NA	0	NA	NA	0,0,0,0	0	0	1	0.0	0
chr1_ref_v2	223428	0	A,AATTGATG	1	0	0,0,0,0	0	0	1	2	NA	NA	NA	NA	0	0,0,0,0	0	0	1	0.0	0	2	NA	NA	NA	NA	0	NA	NA	0,0,1,2	1	0	1	0.0	0	2	NA	NA	NA	NA	0	NA	NA	0,0,0,0	0	0	1	0.0	0
chr1_ref_v2	223448	0	G,GGTTGA	0	0	0,0,0,0	0	0	1	2	NA	NA	NA	NA	0	0,0,0,0	0	0	1	0.0	0	2	NA	NA	NA	NA	0	NA	NA	0,0,0,1	0	0	1	0.0	0	2	NA	NA	NA	NA	0	NA	NA	0,0,0,0	0	0	1	0.0	0
chr2_ref_v2	6059	1	A,C	0	0	203,55,0,67	1	1	0	2	NA	NA	NA	NA	0	23,17,0,7	1	1	0	3.37316193817	0	2	NA	NA	NA	NA	0	NA	NA	205,47,0,57	1	1	0	1.06562769589	0	2	NA	NA	NA	NA	0	NA	NA	138,30,0,38	1	1	0	1.00415081615	0
chr2_ref_v2	7024	0	G,A	0	0	184,211,2,40	1	1	0	2	G,G	G,A	0.25	0.295305997562	0	36,18,0,2	1	1	0	3.48759972493	0	2	G,G	G,A	0.125	0.182321556794	0	NA	NA	152,193,3,40	1	1	0	0.853839645173	0	2	G,G	G,A	0.25	0.136434152282	0	NA	NA	121,147,5,45	1	1	0	3.3120191905	0
chr2_ref_v2	7509	0	C,CA	1	0	0,0,7,0	0	0	1	2	NA	NA	NA	NA	0	0,0,0,0	0	0	1	0.0	0	2	NA	NA	NA	NA	0	NA	NA	0,0,0,0	0	0	1	0.0	0	2	NA	NA	NA	NA	0	NA	NA	0,0,2,0	0	0	1	0.0	0
chr2_ref_v2	7510	0	G,A	1	0	0,0,7,0	0	0	1	2	NA	NA	NA	NA	0	0,0,0,0	0	0	1	0.0	0	2	NA	NA	NA	NA	0	NA	NA	0,0,0,0	0	0	1	0.0	0	2	NA	NA	NA	NA	0	NA	NA	0,0,2,0	0	0	1	0.0	0
chr2_ref_v2	14548	0	A,C	0	0	212,28,0,55	1	1	0	2	A,A	A,C	0.5	0.356674943939	0	56,7,0,13	1	1	0	0.442662175101	0	2	A,A	A,C	0.5	0.405465108108	0	NA	NA	223,34,0,55	1	1	0	0.691615233007	0	2	A,A	A,C	0.25	0.422185754895	0	NA	NA	149,25,0,56	1	1	0	1.78294453861	0
chr2_ref_v2	16923	0	T,A	0	0	218,237,0,0	1	1	0	2	T,T	NA	NA	0.0	0	41,35,22,16	1	1	0	310.56206985	1	2	T,A	T,T	0.25	0.182321556794	0	g.16923T>A	0	239,221,0,0	1	1	0	1.37993521932	0	2	T,T	NA	NA	0.0	0	NA	NA	205,166,0,0	1	1	0	2.73742861336	0
chr2_ref_v2	18195	0	T,G	0	0	124,166,46,0	1	1	0	2	T,T	T,G	0.25	0.126176827785	0	38,48,15,0	1	1	0	0.387596868514	0	2	T,T	T,G	0.25	0.264151575042	0	NA	NA	98,172,63,0	1	1	0	2.49527217711	0	2	T,T	T,G	0.5	0.340926586971	0	NA	NA	77,140,38,0	1	1	0	1.40136514433	0
chr2_ref_v2	19054	0	T,G	0	0	40,250,55,1	1	1	0	2	T,T	T,G	0.25	0.30138091681	0	13,51,13,1	1	1	0	0.988417456946	0	2	T,T	T,G	0.5	0.421213465076	0	NA	NA	35,271,44,0	1	1	0	1.81432578467	0	2	T,T	T,G	0.25	0.0289875368733	0	NA	NA	18,207,35,0	1	1	0	2.48480663336	0
chr2_ref_v2	34280	1	A,G	0	0	0,0,0,0	0	0	1	2	NA	NA	NA	NA	0	1,0,0,0	0	0	1	0.0	0	2	NA	NA	NA	NA	0	NA	NA	0,0,1,1	1	0	1	0.0	0	2	NA	NA	NA	NA	0	NA	NA	3,2,0,0	1	0	1	0.0	0
chr2_ref_v2	34290	1	G,T	0	0	0,0,0,0	0	0	1	2	NA	NA	NA	NA	0	1,0,0,0	0	0	1	0.0	0	2	NA	NA	NA	NA	0	NA	NA	0,0,0,1	0	0	1	0.0	0	2	NA	NA	NA	NA	0	NA	NA	2,1,0,0	1	0	1	0.0	0
chr2_ref_v2	34292	1	A,G	0	0	0,0,0,0	0	0	1	2	NA	NA	NA	NA	0	1,0,0,0	0	0	1	0.0	0	2	NA	NA	NA	NA	0	NA	NA	0,0,0,1	0	0	1	0.0	0	2	NA	NA	NA	NA	0	NA	NA	1,1,0,0	1	0	1	0.0	0
chr2_ref_v2	34296	1	G,A	1	0	0,0,0,0	0	0	1	2	NA	NA	NA	NA	0	0,0,0,0	0	0	1	0.0	0	2	NA	NA	NA	NA	0	NA	NA	0,0,0,1	0	0	1	0.0	0	2	NA	NA	NA	NA	0	NA	NA	0,0,0,0	0	0	1	0.0	0
chr2_ref_v2	34298	1	G,A	1	0	0,0,0,0	0	0	1	2	NA	NA	NA	NA	0	0,0,0,0	0	0	1	0.0	0	2	NA	NA	NA	NA	0	NA	NA	0,0,0,1	0	0	1	0.0	0	2	NA	NA	NA	NA	0	NA	NA	0,0,0,0	0	0	1	0.0	0
chr2_ref_v2	34300	1	A,G	1	0	0,0,0,0	0	0	1	2	NA	NA	NA	NA	0	0,0,0,0	0	0	1	0.0	0	2	NA	NA	NA	NA	0	NA	NA	0,0,0,1	0	0	1	0.0	0	2	NA	NA	NA	NA	0	NA	NA	0,0,0,0	0	0	1	0.0	0
chr2_ref_v2	34304	1	C,T	0	0	0,0,0,0	0	0	1	2	NA	NA	NA	NA	0	0,0,0,0	0	0	1	0.0	0	2	NA	NA	NA	NA	0	NA	NA	0,0,0,1	0	0	1	0.0	0	2	NA	NA	NA	NA	0	NA	NA	0,0,0,0	0	0	1	0.0	0
chr2_ref_v2	34308	1	A,G	1	0	0,0,0,0	0	0	1	2	NA	NA	NA	NA	0	0,0,0,0	0	0	1	0.0	0	2	NA	NA	NA	NA	0	NA	NA	0,0,0,1	0	0	1	0.0	0	2	NA	NA	NA	NA	0	NA	NA	0,0,0,0	0	0	1	0.0	0
chr2_ref_v2	34312	1	C,A	1	0	0,0,0,0	0	0	1	2	NA	NA	NA	NA	0	0,0,0,0	0	0	1	0.0	0	2	NA	NA	NA	NA	0	NA	NA	0,0,0,1	0	0	1	0.0	0	2	NA	NA	NA	NA	0	NA	NA	0,0,0,0	0	0	1	0.0	0
chr2_ref_v2	35244	1	T,G	0	0	0,0,0,0	0	0	1	2	NA	NA	NA	NA	0	0,0,0,0	0	0	1	0.0	0	2	NA	NA	NA	NA	0	NA	NA	0,0,1,0	0	0	1	0.0	0	2	NA	NA	NA	NA	0	NA	NA	1,0,0,0	0	0	1	0.0	0
chr2_ref_v2	35483	1	C,T	1	0	0,0,139,0	0	1	1	2	NA	NA	NA	NA	0	0,0,54,0	0	1	0	0.0	0	2	NA	NA	NA	NA	0	NA	NA	0,0,111,0	0	1	1	0.0	0	2	NA	NA	NA	NA	0	NA	NA	0,0,82,0	0	1	1	0.0	0
chr2_ref_v2	38247	0	A,C	0	0	215,27,0,43	1	1	0	2	A,A	A,C	0.25	0.241162056817	0	45,9,0,9	1	1	0	0.872320708205	0	2	A,A	A,C	0.25	0.259511195485	0	NA	NA	211,33,1,56	1	1	0	1.29493624412	0	2	A,A	A,C	0.5	0.355504668791	0	NA	NA	167,13,0,28	1	1	0	1.25914437583	0
chr2_ref_v2	38966	0	GT,G	1	1	107,74,6,1	1	1	0	2	GT,GT	NA	NA	0.198413700776	0	31,25,3,5	1	1	0	4.92144915952	0	2	GT,GT	GT,G	0.25	0.193908731176	0	NA	NA	127,69,1,0	1	1	0	1.8823417801	0	2	GT,GT	NA	NA	1.08191344374	0	NA	NA	94,62,4,0	1	1	0	0.51159212319	0
chr2_ref_v2	40588	0	CAT,C	1	1	40,37,7,6	1	1	1	2	CAT,CAT	NA	NA	0.135063120996	0	38,37,3,4	1	1	0	0.705043460053	0	2	CAT,CAT	NA	NA	0.633360002913	0	NA	NA	27,24,7,4	1	1	1	0.722544824897	0	2	CAT,CAT	NA	NA	0.140329592702	0	NA	NA	34,34,2,2	1	1	0	0.931430812764	0
chr2_ref_v2	43130	0	G,T	1	0	32,127,13,8	1	1	0	2	G,G	G,T	0.25	0.0784716154415	1	12,20,3,0	1	1	0	1.9875798263	0	2	G,G	G,T	0.25	0.133531392625	0	NA	NA	41,110,28,6	1	1	0	3.91962497726	0	2	G,G	G,T	0.5	0.392307023531	0	NA	NA	19,95,22,2	1	1	0	3.59579310959	0
chr2_ref_v2	43340	0	T,G	1	0	69,128,67,0	1	1	0	2	T,T	T,G	0.5	0.0349162651062	0	21,32,7,0	1	1	0	1.51652204491	0	2	T,T	T,G	0.25	0.0740172650921	0	NA	NA	77,151,58,0	1	1	0	1.19036269474	0	2	T,T	T,G	0.5	0.253195896381	0	NA	NA	55,93,44,0	1	1	0	0.683165770388	0
chr2_ref_v2	71621	0	TAGA,T	1	1	0,0,219,144	1	1	0	2	T,T	NA	NA	1.77861224914e-05	0	0,0,42,33	1	1	0	0.606286646806	0	2	T,T	NA	NA	2.14936526323e-05	0	NA	NA	0,0,190,136	1	1	0	0.628578473666	0	2	T,T	NA	NA	2.27611901656e-05	0	NA	NA	0,0,128,120	1	1	0	2.67494838371	0
chr2_ref_v2	71820	0	C,T,CTTT	1	1	3,1,1,75,132,36	1	1	0	2	T,CTTT	CTTT,CTTT	0.25	0.975552195911	0	1,0,1,14,38,16	1	1	0	1.46191549364	0	2	CTTT,CTTT	T,CTTT	0.5	0.182321556794	0	NA	NA	1,5,3,58,121,36	1	1	0	2.66466533485	0	2	CTTT,CTTT	T,CTTT	0.5	1.25185263616	0	NA	NA	1,2,0,49,104,21	1	1	0	1.101676066	0
chr2_ref_v2	72363	0	A,ACAACAG	1	0	0,1,2,3	1	0	0	2	NA	NA	NA	NA	0	0,1,3,1	1	0	0	0.687365172974	0	2	NA	NA	NA	NA	0	NA	NA	0,2,4,4	1	0	0	0.365186529708	0	2	NA	NA	NA	NA	0	NA	NA	0,1,3,1	1	0	0	0.687365172974	0
chr2_ref_v2	77884	0	T,G	0	0	56,187,108,0	1	1	0	2	T,G	T,T	0.25	0.290887937345	1	0,0,0,0	0	0	0	0.0	0	2	NA	NA	NA	NA	0	NA	NA	62,192,80,1	1	1	0	1.56267477838	0	2	T,G	T,T	0.5	0.044272823678	1	NA	NA	50,143,66,0	1	1	0	1.24354819411	0
chr2_ref_v2	84391	0	G,GAA	0	0	140,35,0,4	1	1	0	2	G,G	G,GAA	0.125	0.847297860387	0	34,8,0,0	1	1	0	0.451390475536	0	2	G,G	NA	NA	0.0	0	NA	NA	130,42,0,11	1	1	0	2.60487927053	0	2	G,G	G,GAA	0.125	0.050556064296	0	NA	NA	99,29,0,4	1	1	0	0.570494670869	0
chr2_ref_v2	84395	0	C,CAA,A,CAAA	1	1	7,3,68,4,0,41,11,3	1	1	0	2	CAA,A	C,CAA	0.125	1.42968573754	0	0,0,20,1,0,3,5,2	1	1	0	1.53138575601	0	2	CAA,CAAA	CAA,A	0.25	0.69521215487	0	NA	NA	4,0,62,3,1,53,15,2	1	1	0	1.61272737878	0	2	CAA,A	CAA,CAAA	0.25	1.17921495232	0	NA	NA	3,0,48,3,0,43,13,0	1	1	0	1.69193183369	0
chr2_ref_v2	88121	0	CT,C	1	1	13,7,60,104	1	1	0	2	C,C	CT,C	0.125	0.0235744601902	0	5,2,23,21	1	1	0	1.42619210261	0	2	C,C	CT,C	0.25	0.188226109958	0	NA	NA	9,9,54,96	1	1	0	0.721087551442	0	2	C,C	CT,C	0.125	0.00140887467966	0	NA	NA	13,9,42,93	1	1	0	0.980903366687	0
chr2_ref_v2	115429	0	G,GAAAAAAAAAA	1	1	17,13,5,54	1	1	0	2	G,GAAAAAAAAAA	GAAAAAAAAAA,GAAAAAAAAAA	0.25	0.165514438478	0	9,9,4,19	1	1	0	0.990767879226	0	2	G,GAAAAAAAAAA	GAAAAAAAAAA,GAAAAAAAAAA	0.125	0.00619197024792	0	NA	NA	21,16,8,48	1	1	0	0.849721517414	0	2	G,GAAAAAAAAAA	GAAAAAAAAAA,GAAAAAAAAAA	0.25	0.0963918456751	0	NA	NA	16,7,6,48	1	1	0	0.687906562349	0
chr2_ref_v2	122421	0	GA,G	1	1	74,125,6,9	1	1	0	2	GA,GA	NA	NA	0.207891346075	0	25,34,4,6	1	1	0	1.51444943086	0	2	GA,GA	GA,G	0.125	0.0314714032241	0	NA	NA	79,104,13,7	1	1	0	2.34221908794	0	2	GA,GA	NA	NA	0.209647213234	0	NA	NA	55,69,7,5	1	1	0	1.09112135025	0
chr2_ref_v2	122594	0	T,TTA	1	1	7,1,55,90	1	1	0	2	TTA,TTA	T,TTA	0.125	0.189666708823	0	4,1,17,33	1	1	0	0.807248831801	0	2	TTA,TTA	T,TTA	0.25	0.356855582521	0	NA	NA	9,3,36,93	1	1	0	1.46558341138	0	2	TTA,TTA	T,TTA	0.125	0.33265082162	0	NA	NA	8,2,32,61	1	1	0	1.31415228013	0
chr2_ref_v2	127626	0	C,CT,CTT	1	1	4,8,7,30,5,4	1	1	0	2	CT,CT	C,CT	0.25	0.951681426999	0	3,1,3,15,4,1	1	1	0	0.710975857059	0	2	CT,CT	CT,CTT	0.25	0.447225597163	0	NA	NA	0,13,6,45,9,3	1	1	0	1.07293959347	0	2	CT,CT	CT,CTT	0.25	0.853204034716	0	NA	NA	1,8,8,39,6,1	1	1	0	1.23322932034	0
chr2_ref_v2	129986	0	T,A	0	0	159,191,0,0	1	1	0	2	T,T	NA	NA	0.0	0	47,38,0,0	1	1	0	1.48260484576	0	2	T,T	NA	NA	0.0	0	NA	NA	91,110,94,88	1	1	0	367.508358335	1	2	T,A	NA	NA	0.0992982209823	0	g.129986T>A	0	133,158,0,0	1	1	0	0.401866921472	0
chr2_ref_v2	133016	0	T,TGAAGAGGATGAAGACAATGGTGATGGA	0	0	0,0,87,108	1	1	0	2	TGAAGAGGATGAAGACAATGGTGATGGA,TGAAGAGGATGAAGACAATGGTGATGGA	NA	NA	0.0	0	0,0,11,16	1	1	0	0.404180724229	0	2	TGAAGAGGATGAAGACAATGGTGATGGA,TGAAGAGGATGAAGACAATGGTGATGGA	NA	NA	0.0	0	NA	NA	0,0,93,92	1	1	0	1.1811631463	0	2	TGAAGAGGATGAAGACAATGGTGATGGA,TGAAGAGGATGAAGACAATGGTGATGGA	NA	NA	0.0	0	NA	NA	0,0,71,70	1	1	0	1.03015829757	0
chr2_ref_v2	133860	0	CATATATAT,C	1	1	0,0,48,54	1	1	0	2	C,C	NA	NA	0.0	0	1,2,40,32	1	1	0	1.01922403306	0	2	C,C	NA	NA	0.446287102628	0	NA	NA	0,0,58,55	1	1	0	0.692355790377	0	2	C,C	NA	NA	0.0	0	NA	NA	0,0,48,48	1	1	0	0.515543880558	0
chr2_ref_v2	136460	0	A,AAT	1	1	82,81,1,0	1	1	0	2	A,A	NA	NA	0.0018827132112	0	36,33,1,0	1	1	0	0.459205296153	0	2	A,A	NA	NA	0.0126587913672	0	NA	NA	37,35,37,28	1	1	0	313.238758274	1	2	A,AAT	NA	NA	0.0739059970879	0	g.136460_136461insAT	0	88,54,0,0	1	1	0	2.68080931838	0
chr2_ref_v2	137646	0	TAAAAAAAAAA,T	1	1	16,17,7,2	1	1	0	2	TAAAAAAAAAA,TAAAAAAAAAA	TAAAAAAAAAA,T	0.5	0.200670695462	0	4,8,5,2	1	0	0	0.968229924431	0	2	NA	NA	NA	NA	0	NA	NA	15,18,5,8	1	1	0	2.8904442218	0	2	TAAAAAAAAAA,TAAAAAAAAAA	TAAAAAAAAAA,T	0.5	0.167054084663	0	NA	NA	12,19,4,3	1	1	0	0.827558288296	0
chr2_ref_v2	138265	0	ATT,A	1	1	5,5,85,69	1	1	0	2	A,A	ATT,A	0.125	0.0263173083174	0	2,1,25,18	1	1	0	0.404166155888	0	2	A,A	ATT,A	0.125	0.0454623740768	0	NA	NA	7,2,73,94	1	1	0	2.88294267738	0	2	A,A	ATT,A	0.125	0.212719033978	0	NA	NA	3,2,58,64	1	1	0	1.45744645178	0
chr2_ref_v2	139240	0	T,A	0	0	144,141,0,0	1	1	0	2	T,T	NA	NA	0.0	0	38,49,0,0	1	1	0	0.957758552607	0	2	T,T	NA	NA	0.0	0	NA	NA	149,152,0,0	1	1	0	0.45447306858	0	2	T,T	NA	NA	0.0	0	NA	NA	62,70,81,60	1	1	0	344.357131512	1
chr2_ref_v2	143855	0	GA,G	1	1	71,95,7,5	1	1	0	2	GA,GA	NA	NA	0.204813765984	0	33,50,5,4	1	1	0	0.791025181098	0	2	GA,GA	GA,G	0.125	0.145244353093	0	NA	NA	55,91,0,9	1	1	0	1.89677520878	0	2	GA,GA	NA	NA	0.202224018068	0	NA	NA	46,65,2,4	1	1	0	0.513503067738	0
chr2_ref_v2	145890	0	G,GA	1	1	15,9,5,10	1	1	0	2	G,GA	G,G	0.25	0.0920757266672	0	4,7,3,2	1	0	0	1.30186908249	0	2	NA	NA	NA	NA	0	NA	NA	6,12,0,7	1	1	0	2.42773528708	0	2	G,GA	G,G	0.5	0.159976360702	0	NA	NA	11,6,0,3	1	1	0	1.20707349021	0
chr2_ref_v2	153600	0	AT,A	1	1	64,83,0,6	1	1	0	2	AT,AT	NA	NA	0.667159160176	0	14,19,4,3	1	1	0	4.74673688772	0	2	AT,AT	AT,A	0.25	0.131160868215	0	NA	NA	69,84,5,5	1	1	0	2.40214832885	0	2	AT,AT	NA	NA	0.304451735877	0	NA	NA	49,62,3,4	1	1	0	1.43190943338	0
chr2_ref_v2	162113	0	T,A	0	0	72,75,94,76	1	1	0	2	T,A	A,A	0.125	0.105948578009	0	21,18,12,29	1	1	0	2.37952781818	0	2	T,A	NA	NA	0.0500104205747	0	NA	NA	77,85,84,64	1	1	0	1.35805032762	0	2	T,A	NA	NA	0.0903840614683	0	NA	NA	62,51,58,60	1	1	0	1.11763391735	0
chr2_ref_v2	165893	0	C,CT	1	1	2,6,26,5	1	1	0	2	CT,CT	NA	NA	0.0643153810753	0	3,1,11,0	1	0	0	1.52643744789	0	2	NA	NA	NA	NA	0	NA	NA	2,4,28,5	1	1	0	0.563084923404	0	2	CT,CT	NA	NA	0.274266842885	0	NA	NA	0,5,20,6	1	1	0	0.734353021069	0
chr2_ref_v2	165918	0	C,T	1	0	37,51,12,16	1	1	1	2	C,C	C,T	0.5	0.0465200156349	0	11,19,7,6	1	1	0	0.861695239166	0	2	C,C	C,T	0.5	0.262364264467	0	NA	NA	30,41,11,13	1	1	1	0.477546262761	0	2	C,C	C,T	0.5	0.0139862419747	0	NA	NA	28,40,10,10	1	1	0	0.451446886786	0
chr2_ref_v2	165920	0	C,T	1	0	44,52,5,16	1	1	1	2	C,C	C,T	0.5	0.421213465076	0	12,18,2,6	1	1	0	0.488889721814	0	2	C,C	C,T	0.5	0.223143551314	0	NA	NA	33,41,4,13	1	1	1	0.413046114529	0	2	C,C	C,T	0.5	0.37223946048	0	NA	NA	31,42,6,9	1	1	0	0.763063354302	0
chr2_ref_v2	167969	0	C,CA	1	1	7,1,31,52	1	1	0	2	CA,CA	NA	NA	0.749683649764	0	0,1,11,17	1	1	0	0.619844236638	0	2	CA,CA	NA	NA	1.24392470811	0	NA	NA	5,0,40,40	1	1	0	2.08212337737	0	2	CA,CA	NA	NA	0.978123476787	0	NA	NA	5,0,26,37	1	1	0	0.584180195071	0
chr2_ref_v2	202294	0	A,C	0	0	142,31,0,44	1	1	0	2	A,A	A,C	0.5	0.248016816059	0	28,10,0,3	1	1	0	1.53855829157	0	2	A,A	A,C	0.25	0.305381649551	0	NA	NA	139,28,0,49	1	1	0	0.675931813585	0	2	A,A	A,C	0.5	0.10735851832	0	NA	NA	103,14,0,43	1	1	0	1.68298979369	0
chr2_ref_v2	221121	1	A,AGAAGCTGTCATCGAAGTTAGAG	1	0	0,45,0,8	1	1	1	2	NA	NA	NA	NA	0	0,28,0,0	0	1	0	0.0	0	2	NA	NA	NA	NA	0	NA	NA	0,43,0,5	1	1	1	0.613674705311	0	2	NA	NA	NA	NA	0	NA	NA	0,32,0,2	1	1	1	1.0888253712	0
chr2_ref_v2	221279	1	AGT,A	1	1	0,0,0,0	0	0	1	2	NA	NA	NA	NA	0	0,0,0,1	0	0	1	0.0	0	2	NA	NA	NA	NA	0	NA	NA	0,0,0,2	0	0	1	0.0	0	2	NA	NA	NA	NA	0	NA	NA	0,0,0,1	0	0	1	0.0	0
chr2_ref_v2	224233	1	G,A	0	0	0,0,0,0	0	0	1	2	NA	NA	NA	NA	0	0,0,0,0	0	0	1	0.0	0	2	NA	NA	NA	NA	0	NA	NA	0,0,0,0	0	0	1	0.0	0	2	NA	NA	NA	NA	0	NA	NA	0,0,1,0	0	0	1	0.0	0
chr2_ref_v2	224238	1	G,C	1	0	0,0,0,0	0	0	1	2	NA	NA	NA	NA	0	0,0,0,0	0	0	1	0.0	0	2	NA	NA	NA	NA	0	NA	NA	0,0,0,0	0	0	1	0.0	0	2	NA	NA	NA	NA	0	NA	NA	0,0,1,0	0	0	1	0.0	0
chr2_ref_v2	224240	1	G,A	1	0	0,0,0,0	0	0	1	2	NA	NA	NA	NA	0	0,0,0,0	0	0	1	0.0	0	2	NA	NA	NA	NA	0	NA	NA	0,0,0,0	0	0	1	0.0	0	2	NA	NA	NA	NA	0	NA	NA	0,0,1,0	0	0	1	0.0	0
chr2_ref_v2	224242	1	T,A	0	0	0,0,0,0	0	0	1	2	NA	NA	NA	NA	0	0,0,0,0	0	0	1	0.0	0	2	NA	NA	NA	NA	0	NA	NA	0,0,0,0	0	0	1	0.0	0	2	NA	NA	NA	NA	0	NA	NA	0,0,1,0	0	0	1	0.0	0
chr2_ref_v2	224246	1	A,G	1	0	0,0,0,0	0	0	1	2	NA	NA	NA	NA	0	0,0,0,0	0	0	1	0.0	0	2	NA	NA	NA	NA	0	NA	NA	0,0,0,0	0	0	1	0.0	0	2	NA	NA	NA	NA	0	NA	NA	0,0,1,0	0	0	1	0.0	0
chr2_ref_v2	224250	1	C,T	0	0	0,0,0,0	0	0	1	2	NA	NA	NA	NA	0	0,0,0,0	0	0	1	0.0	0	2	NA	NA	NA	NA	0	NA	NA	0,0,0,0	0	0	1	0.0	0	2	NA	NA	NA	NA	0	NA	NA	0,0,1,0	0	0	1	0.0	0
chr2_ref_v2	224255	1	A,C	1	0	0,0,0,0	0	0	1	2	NA	NA	NA	NA	0	0,0,0,0	0	0	1	0.0	0	2	NA	NA	NA	NA	0	NA	NA	0,0,0,0	0	0	1	0.0	0	2	NA	NA	NA	NA	0	NA	NA	0,0,1,0	0	0	1	0.0	0
chr2_ref_v2	224260	1	C,T	1	0	0,0,0,0	0	0	1	2	NA	NA	NA	NA	0	0,0,0,0	0	0	1	0.0	0	2	NA	NA	NA	NA	0	NA	NA	0,0,0,0	0	0	1	0.0	0	2	NA	NA	NA	NA	0	NA	NA	0,0,1,0	0	0	1	0.0	0
chr2_ref_v2	243815	0	A,C	0	0	177,43,0,47	1	1	0	2	A,A	A,C	0.25	0.423483613611	0	48,7,0,9	1	1	0	1.08126343494	0	2	A,A	A,C	0.25	0.241162056817	0	NA	NA	154,28,0,67	1	1	0	3.97431425897	0	2	A,A	A,C	0.5	0.114113306767	0	NA	NA	129,17,0,39	1	1	0	1.15713421321	0
chr2_ref_v2	251556	0	G,T	1	0	38,108,36,1	1	1	0	2	G,G	G,T	0.5	0.274076420396	0	20,10,5,1	1	1	0	6.40282430938	0	2	G,G	G,T	0.25	0.336472236621	0	NA	NA	41,83,26,0	1	1	0	1.50133993119	0	2	G,G	G,T	0.25	0.421465449455	0	NA	NA	39,103,24,1	1	1	0	0.863351958204	0
chr2_ref_v2	251574	0	CT,C	1	1	71,71,3,16	1	1	0	2	CT,CT	NA	NA	0.324232981261	0	21,7,2,1	1	1	0	2.5221123694	0	2	CT,CT	NA	NA	0.711654167848	0	NA	NA	82,64,2,4	1	1	0	2.31195160184	0	2	CT,CT	NA	NA	1.47777994182	0	NA	NA	54,49,1,10	1	1	0	0.60246555791	0
chr2_ref_v2	259745	1	C,T	0	0	0,0,0,22	0	1	1	2	NA	NA	NA	NA	0	0,0,0,36	0	1	0	0.0	0	2	NA	NA	NA	NA	0	NA	NA	0,0,0,12	0	0	1	0.0	0	2	NA	NA	NA	NA	0	NA	NA	0,0,0,11	0	0	1	0.0	0
chr2_ref_v2	260481	1	C,A	0	0	0,0,0,0	0	0	1	2	NA	NA	NA	NA	0	0,0,0,0	0	0	1	0.0	0	2	NA	NA	NA	NA	0	NA	NA	0,0,0,0	0	0	1	0.0	0	2	NA	NA	NA	NA	0	NA	NA	0,0,1,0	0	0	1	0.0	0
chr2_ref_v2	260516	1	G,A	0	0	0,0,0,0	0	0	1	2	NA	NA	NA	NA	0	0,0,0,0	0	0	1	0.0	0	2	NA	NA	NA	NA	0	NA	NA	0,0,0,0	0	0	1	0.0	0	2	NA	NA	NA	NA	0	NA	NA	0,0,1,1	1	0	1	0.0	0
chr2_ref_v2	261390	1	T,A	1	0	0,0,0,0	0	0	1	2	NA	NA	NA	NA	0	0,0,0,0	0	0	1	0.0	0	2	NA	NA	NA	NA	0	NA	NA	0,0,0,0	0	0	1	0.0	0	2	NA	NA	NA	NA	0	NA	NA	0,0,0,1	0	0	1	0.0	0
chr2_ref_v2	262475	1	A,G	0	0	0,0,0,0	0	0	1	2	NA	NA	NA	NA	0	0,0,0,0	0	0	1	0.0	0	2	NA	NA	NA	NA	0	NA	NA	0,0,1,1	1	0	1	0.0	0	2	NA	NA	NA	NA	0	NA	NA	0,0,0,0	0	0	1	0.0	0
chr2_ref_v2	263125	1	GC,G	0	0	0,0,2,0	0	0	1	2	NA	NA	NA	NA	0	0,0,0,0	0	0	1	0.0	0	2	NA	NA	NA	NA	0	NA	NA	0,0,2,0	0	0	1	0.0	0	2	NA	NA	NA	NA	0	NA	NA	0,0,2,0	0	0	1	0.0	0
chr2_ref_v2	265361	1	G,T	1	0	0,0,113,0	0	1	1	2	NA	NA	NA	NA	0	0,0,53,0	0	1	0	0.0	0	2	NA	NA	NA	NA	0	NA	NA	0,0,90,0	0	1	1	0.0	0	2	NA	NA	NA	NA	0	NA	NA	1,0,94,0	1	1	0	0.0	0
chr2_ref_v2	270639	0	GA,G	1	1	64,58,13,5	1	1	0	2	GA,GA	GA,G	0.125	0.088568744686	0	23,13,2,0	1	1	0	1.36757991283	0	2	GA,GA	NA	NA	0.139002397575	0	NA	NA	79,78,11,8	1	1	0	0.65638556466	0	2	GA,GA	GA,G	0.125	0.258570353077	0	NA	NA	71,70,8,3	1	1	0	0.948497637776	0
chr2_ref_v2	271966	0	A,C	0	0	98,27,0,41	1	1	0	2	A,A	A,C	0.5	0.0159842124443	0	34,5,1,17	1	1	0	1.00020469567	0	2	A,C	A,A	0.25	0.262364264467	0	NA	NA	95,19,0,47	1	1	0	0.978751982244	0	2	A,A	A,C	0.5	0.233614851182	0	NA	NA	66,18,0,50	1	1	0	3.21780811003	0
chr2_ref_v2	277044	0	A,C	0	0	167,46,0,38	1	1	0	2	A,A	A,C	0.25	0.248179629476	0	28,8,0,5	1	1	0	0.449029001982	0	2	A,A	A,C	0.25	0.16110720858	0	NA	NA	160,30,0,61	1	1	0	4.28279661135	0	2	A,A	A,C	0.5	0.0212773984473	0	NA	NA	108,28,0,42	1	1	0	2.80864486294	0
chr2_ref_v2	291193	0	A,T	0	0	168,188,0,0	1	1	0	2	A,A	NA	NA	0.0	0	39,46,0,0	1	1	0	0.400436469983	0	2	A,A	NA	NA	0.0	0	NA	NA	75,78,85,98	1	1	0	374.012251796	1	2	A,T	T,T	0.125	0.0722661968319	0	g.291193A>T	0	143,145,0,0	1	1	0	0.672302687632	0
chr2_ref_v2	296104	0	A,AT	1	1	0,12,13,2	1	1	0	2	A,AT	AT,AT	0.25	0.0742557084408	0	0,10,4,3	1	0	0	0.98674360887	0	2	NA	NA	NA	NA	0	NA	NA	1,13,8,5	1	1	0	1.37827549925	0	2	A,AT	AT,AT	0.125	0.0628093174808	0	NA	NA	1,12,6,1	1	1	0	0.991023375208	0
chr2_ref_v2	316928	0	CA,C	1	1	23,20,5,4	1	1	0	2	CA,CA	NA	NA	0.078312486104	0	11,10,1,4	1	1	0	0.87569361597	0	2	CA,CA	NA	NA	0.181930162747	0	NA	NA	25,23,6,1	1	1	0	0.573877745231	0	2	CA,CA	NA	NA	0.423019081782	0	NA	NA	20,14,5,3	1	1	0	0.464897268295	0
chr2_ref_v2	337107	0	A,T	1	0	151,140,0,0	1	1	0	2	A,A	NA	NA	0.0	0	16,15,10,19	1	1	0	309.576390521	1	2	A,T	NA	NA	0.0666913744987	0	g.337107A>T	0	171,140,1,0	1	1	0	0.802485622409	0	2	A,A	NA	NA	0.00321027563025	0	NA	NA	124,99,0,0	1	1	0	0.844360838607	0
chr2_ref_v2	352393	0	A,C	0	0	183,40,0,54	1	1	0	2	A,A	A,C	0.5	0.30122629756	0	45,31,0,8	1	1	0	7.73990717345	0	2	A,A	A,C	0.25	0.187598613895	0	NA	NA	187,36,0,55	1	1	0	0.454255897051	0	2	A,A	A,C	0.5	0.283207792057	0	NA	NA	153,24,0,34	1	1	0	1.59880793487	0
chr2_ref_v2	353574	0	AATAT,A,AAT	1	1	9,6,1,0,0,0	1	0	1	2	NA	NA	NA	NA	0	3,2,1,1,2,1	1	0	0	1.14451695155	0	2	NA	NA	NA	NA	0	NA	NA	7,5,0,0,2,3	1	0	1	1.31849697698	0	2	NA	NA	NA	NA	0	NA	NA	4,2,2,0,3,1	1	0	1	1.67375948279	0
chr2_ref_v2	364929	0	C,A	1	0	172,19,0,50	1	1	0	2	C,C	C,A	0.5	0.221835506654	0	40,14,0,2	1	1	0	5.49850600857	0	2	C,C	C,A	0.125	0.182321556794	0	NA	NA	159,18,0,40	1	1	0	0.635099556223	0	2	C,C	C,A	0.5	0.363965377201	0	NA	NA	139,21,0,41	1	1	0	0.951777934726	0
chr2_ref_v2	369767	0	CT,C	1	1	52,76,9,11	1	1	0	2	CT,CT	NA	NA	0.199576078289	0	14,14,1,6	1	1	0	1.44293805374	0	2	CT,CT	CT,C	0.25	0.138573518514	0	NA	NA	59,72,4,8	1	1	0	1.16599133801	0	2	CT,CT	NA	NA	0.29520364607	0	NA	NA	37,50,9,9	1	1	0	0.837770814872	0
chr2_ref_v2	386187	0	C,CAAAA	1	1	17,5,3,14	1	1	0	2	C,CAAAA	C,C	0.125	0.00651468102119	0	8,3,2,3	1	0	0	0.631560825495	0	2	NA	NA	NA	NA	0	NA	NA	9,6,2,8	1	1	0	1.04377637497	0	2	C,CAAAA	C,C	0.25	0.105360515658	0	NA	NA	16,8,0,8	1	1	0	1.53419298738	0
chr2_ref_v2	392499	0	A,AT	1	0	1,0,87,123	1	1	0	2	AT,AT	NA	NA	0.0047506027586	0	2,0,21,36	1	1	0	1.5993752087	0	2	AT,AT	A,AT	0.125	0.236388778064	0	NA	NA	0,1,109,126	1	1	0	1.18629718868	0	2	AT,AT	NA	NA	0.00424629088145	0	NA	NA	0,0,73,106	1	1	0	0.442810153467	0
chr2_ref_v2	392853	0	A,ATCTTTCCTCTGCATTTTCTTTCCTCTGCATTT	0	0	0,0,32,39	1	1	0	2	ATCTTTCCTCTGCATTTTCTTTCCTCTGCATTT,ATCTTTCCTCTGCATTTTCTTTCCTCTGCATTT	NA	NA	0.0	0	0,0,11,10	1	1	0	0.504078286728	0	2	ATCTTTCCTCTGCATTTTCTTTCCTCTGCATTT,ATCTTTCCTCTGCATTTTCTTTCCTCTGCATTT	NA	NA	0.0	0	NA	NA	0,2,26,41	1	1	0	0.689095265429	0	2	ATCTTTCCTCTGCATTTTCTTTCCTCTGCATTT,ATCTTTCCTCTGCATTTTCTTTCCTCTGCATTT	A,ATCTTTCCTCTGCATTTTCTTTCCTCTGCATTT	0.125	0.398030129621	0	NA	NA	0,0,15,28	1	1	0	0.966551849227	0
chr2_ref_v2	405704	0	A,G	0	0	20,0,0,4	1	1	0	2	A,A	A,G	0.5	0.336472236621	0	2,1,1,3	1	0	0	1.93639119687	0	2	NA	NA	NA	NA	0	NA	NA	16,1,0,5	1	1	0	0.547848678125	0	2	A,A	A,G	0.5	0.116864340139	0	NA	NA	12,4,0,5	1	1	0	2.2019846946	0
chr2_ref_v2	406410	0	GA,G	1	1	67,94,9,9	1	1	0	2	GA,GA	NA	NA	0.186330670459	0	29,47,1,3	1	1	0	0.854136226715	0	2	GA,GA	NA	NA	0.598534726953	0	NA	NA	73,107,10,15	1	1	0	1.0497359658	0	2	GA,GA	GA,G	0.125	0.120844552918	0	NA	NA	62,72,6,14	1	1	0	1.64384498148	0
chr2_ref_v2	410947	0	A,C	0	0	121,27,0,65	1	1	0	2	A,A	A,C	0.5	0.29105475693	0	33,25,0,7	1	1	0	8.44194343098	0	2	A,A	A,C	0.25	0.0350913198113	0	NA	NA	102,44,0,63	1	1	0	3.43929595987	0	2	A,A	A,C	0.5	0.273888750319	0	NA	NA	122,24,0,47	1	1	0	1.42483648946	0
chr2_ref_v2	411113	0	A,G	0	0	0,0,166,138	1	1	0	2	G,G	NA	NA	0.0	0	1,0,31,28	1	1	0	1.09070871689	0	2	G,G	NA	NA	0.0168071183164	0	NA	NA	0,0,158,116	1	1	0	0.782726146801	0	2	G,G	NA	NA	0.0	0	NA	NA	1,0,130,116	1	1	0	0.516373483337	0
chr2_ref_v2	415743	0	C,CTTTTT,CTTTTTTTTTTT	1	1	0,0,6,19,9,4	1	1	0	2	CTTTTT,CTTTTTTTTTTT	CTTTTT,CTTTTT	0.25	0.143100843641	0	1,0,2,4,5,0	1	0	0	1.02215729808	0	2	NA	NA	NA	NA	0	NA	NA	0,2,1,18,5,4	1	1	0	0.894126501118	0	2	CTTTTT,CTTTTTTTTTTT	CTTTTT,CTTTTT	0.25	0.641853886172	0	NA	NA	0,1,2,14,7,3	1	1	0	0.432411805198	0
chr2_ref_v2	420345	0	T,TGTAGTAGTAGTA	1	1	3,0,91,108	1	1	0	2	TGTAGTAGTAGTA,TGTAGTAGTAGTA	NA	NA	0.708110053237	0	1,1,8,25	1	1	0	2.31036035419	0	2	TGTAGTAGTAGTA,TGTAGTAGTAGTA	NA	NA	0.0588405000229	0	NA	NA	1,0,67,85	1	1	0	0.516630517008	0	2	TGTAGTAGTAGTA,TGTAGTAGTAGTA	NA	NA	0.00655740054616	0	NA	NA	2,0,59,66	1	1	0	0.42734231919	0
chr2_ref_v2	423361	0	G,GA,GAA	1	1	1,1,14,6,80,86	1	1	0	2	GAA,GAA	NA	NA	0.261107762745	0	1,0,2,0,27,23	1	1	0	0.904526789058	0	2	GAA,GAA	NA	NA	0.467506464547	0	NA	NA	2,0,5,8,88,90	1	1	0	0.861107145015	0	2	GAA,GAA	NA	NA	0.598898208418	0	NA	NA	2,1,4,2,80,65	1	1	0	2.01029657602	0
chr2_ref_v2	452348	0	G,C	0	0	118,84,0,0	1	1	0	2	G,G	NA	NA	0.0	0	14,7,13,8	1	1	0	308.454269915	1	2	G,C	NA	NA	0.0	0	g.452348G>C	0	104,85,0,0	1	1	0	0.728394021618	0	2	G,G	NA	NA	0.0	0	NA	NA	86,95,0,0	1	1	0	2.87635327123	0
chr2_ref_v2	459928	0	A,C	0	0	132,40,1,40	1	1	0	2	A,A	A,C	0.5	0.335310121441	0	39,15,1,2	1	1	0	1.75843992958	0	2	A,A	A,C	0.125	0.182321556794	0	NA	NA	129,45,0,39	1	1	0	0.694166849646	0	2	A,A	A,C	0.5	0.371563556432	0	NA	NA	123,44,0,28	1	1	0	1.07846033223	0
chr2_ref_v2	464129	0	T,A	1	0	2,1,0,0	1	0	1	2	NA	NA	NA	NA	0	0,1,0,0	0	0	1	0.0	0	2	NA	NA	NA	NA	0	NA	NA	0,5,0,1	1	0	1	1.92785657558	0	2	NA	NA	NA	NA	0	NA	NA	0,4,0,0	0	0	1	0.0	0
chr2_ref_v2	469917	0	T,A	0	0	191,140,0,0	1	1	0	2	T,T	NA	NA	0.0	0	42,36,0,1	1	1	0	0.961842541423	0	2	T,T	NA	NA	0.0127390257774	0	NA	NA	82,69,89,67	1	1	0	354.868339555	1	2	T,A	NA	NA	0.0325761704346	0	g.469917T>A	0	130,108,0,0	1	1	0	0.746030040372	0
chr2_ref_v2	477056	0	GTA,G,GTATA	1	1	26,25,5,10,20,13	1	1	0	2	GTA,GTATA	GTA,G	0.25	0.176254859709	0	14,8,1,1,10,7	1	1	0	0.807004196501	0	2	GTA,GTATA	GTA,GTA	0.125	0.0654468120788	0	NA	NA	20,30,11,6,14,14	1	1	0	2.09457635886	0	2	GTA,GTATA	GTA,G	0.25	0.340416109573	0	NA	NA	32,32,6,11,1,1	1	1	0	5.03835321237	0
chr2_ref_v2	478471	0	C,T	0	0	0,0,0,0	0	0	1	2	NA	NA	NA	NA	0	0,0,0,0	0	0	1	0.0	0	2	NA	NA	NA	NA	0	NA	NA	0,0,1,1	1	0	1	0.0	0	2	NA	NA	NA	NA	0	NA	NA	0,0,0,0	0	0	1	0.0	0
chr2_ref_v2	485894	0	GT,G	1	1	93,83,9,9	1	1	0	2	GT,GT	NA	NA	0.224238168487	0	18,18,2,2	1	1	0	0.381359368768	0	2	GT,GT	NA	NA	0.223667238502	0	NA	NA	92,79,9,11	1	1	0	0.626123620461	0	2	GT,GT	NA	NA	0.0508442556059	0	NA	NA	52,56,9,8	1	1	0	1.1129795215	0
chr2_ref_v2	491057	0	CT,C	1	1	80,126,6,14	1	1	0	2	CT,CT	CT,C	0.125	0.266926841057	0	15,18,0,4	1	1	0	0.736597594131	0	2	CT,CT	CT,C	0.125	0.196730520875	0	NA	NA	105,109,18,11	1	1	0	4.23728699245	0	2	CT,CT	CT,C	0.125	0.0919815849432	0	NA	NA	73,82,7,10	1	1	0	1.50298950063	0
chr2_ref_v2	492917	0	GA,GAA,G	1	1	25,16,33,11,15,33	1	1	0	2	GAA,G	GA,GAA	0.25	0.573322447191	0	2,9,6,3,5,5	1	1	0	2.27892150093	0	2	GA,G	GA,GAA	0.5	0.358440646075	0	NA	NA	17,16,22,10,35,28	1	1	0	6.444418859	0	2	GAA,G	GA,G	0.5	0.168827950877	0	NA	NA	14,17,22,5,18,24	1	1	0	1.55024659283	0
chr2_ref_v2	499503	0	C,CA	1	1	3,4,7,19	1	1	0	2	CA,CA	NA	NA	0.120273385937	0	1,1,10,5	1	0	0	3.21595893212	0	2	NA	NA	NA	NA	0	NA	NA	3,1,11,9	1	1	0	2.27950721219	0	2	CA,CA	NA	NA	0.164146339602	0	NA	NA	1,1,4,9	1	0	0	0.484806912394	0
chr2_ref_v2	505379	0	C,CA	1	1	52,58,4,15	1	1	0	2	C,C	C,CA	0.125	0.15519214702	0	19,11,2,3	1	1	0	1.21101090859	0	2	C,C	C,CA	0.125	0.120039120357	0	NA	NA	41,31,7,14	1	1	0	1.81087335584	0	2	C,C	C,CA	0.5	0.270819547212	0	NA	NA	37,36,2,13	1	1	0	0.669091448744	0
chr2_ref_v2	526739	0	A,T	0	0	136,148,0,0	1	1	0	2	A,A	NA	NA	0.0	0	46,32,0,0	1	1	0	1.62741243845	0	2	A,A	NA	NA	0.0	0	NA	NA	74,70,83,77	1	1	0	352.715695415	1	2	A,T	NA	NA	0.105360515658	0	g.526739A>T	0	116,125,0,0	1	1	0	0.397708103637	0
chr2_ref_v2	539193	0	G,GA	1	1	71,78,4,6	1	1	0	2	G,G	NA	NA	0.258201703801	0	19,23,1,0	1	1	0	0.541721483977	0	2	G,G	NA	NA	0.614747379341	0	NA	NA	56,53,4,6	1	1	0	0.700144257932	0	2	G,G	NA	NA	0.0524193841327	0	NA	NA	35,49,2,11	1	1	0	3.05567237385	0
chr2_ref_v2	541575	0	TTTA,T	1	1	64,49,2,1	1	1	0	2	TTTA,TTTA	NA	NA	1.03088284436	0	34,20,1,4	1	1	0	2.83988145613	0	2	TTTA,TTTA	TTTA,T	0.125	0.0841685881956	0	NA	NA	52,46,7,3	1	1	0	2.85938940478	0	2	TTTA,TTTA	TTTA,T	0.125	0.333904270135	0	NA	NA	43,42,4,2	1	1	0	1.36907186276	0
chr2_ref_v2	557123	0	A,T	0	0	193,147,0,0	1	1	0	2	A,A	NA	NA	0.0	0	45,23,0,0	1	1	0	1.22105264375	0	2	A,A	NA	NA	0.0	0	NA	NA	0,0,162,143	1	1	0	513.107095116	1	2	T,T	NA	NA	0.0	0	g.557123A>T,g.557123A>T	0,1	142,111,1,0	1	1	0	0.414212413147	0
chr2_ref_v2	559729	0	CAT,C	1	1	39,38,7,5	1	1	0	2	CAT,CAT	NA	NA	0.0767687364347	0	32,33,4,4	1	1	0	0.501926425972	0	2	CAT,CAT	NA	NA	0.196425220707	0	NA	NA	29,36,10,11	1	1	1	2.27213222682	0	2	CAT,CAT	CAT,C	0.25	0.0122261494075	0	NA	NA	33,29,4,5	1	1	0	0.468219165194	0
chr2_ref_v2	562998	0	GT,G	1	1	19,35,0,15	1	1	0	2	GT,GT	GT,G	0.125	0.0390992858346	0	15,9,0,5	1	1	0	2.4543041255	0	2	GT,GT	NA	NA	0.194965125739	0	NA	NA	18,33,3,16	1	1	0	1.17124319897	0	2	GT,GT	GT,G	0.25	0.0341624757123	0	NA	NA	11,10,1,16	1	1	0	2.71515111885	0
chr2_ref_v2	571294	0	T,TA	0	0	143,28,0,0	1	1	0	2	T,T	NA	NA	0.0	0	37,10,0,0	1	1	0	0.652062007287	0	2	T,T	NA	NA	0.0	0	NA	NA	143,22,0,1	1	1	0	0.680522091104	0	2	T,T	NA	NA	0.00604231445596	0	NA	NA	133,25,0,1	1	1	0	0.350154849143	0
chr2_ref_v2	571295	0	C,A	1	0	145,31,0,20	1	1	0	2	C,C	C,A	0.25	0.180051408259	0	38,11,0,3	1	1	0	0.768737046737	0	2	C,C	C,A	0.125	0.212754465445	0	NA	NA	144,23,0,21	1	1	0	0.641201202351	0	2	C,C	C,A	0.25	0.0810412100031	0	NA	NA	133,25,0,20	1	1	0	0.444760343602	0
chr2_ref_v2	575997	0	T,TA	1	1	38,38,3,2	1	1	0	2	T,T	NA	NA	0.431685382107	0	22,17,1,1	1	1	0	0.629155567413	0	2	T,T	NA	NA	0.703020130714	0	NA	NA	47,28,5,8	1	1	0	2.98111093892	0	2	T,T	T,TA	0.125	0.0790890994616	0	NA	NA	28,24,4,6	1	1	0	2.51193250101	0
chr2_ref_v2	628525	0	G,GT	1	1	5,63,12,6	1	1	0	2	G,G	G,GT	0.25	0.251570946853	0	4,15,2,0	1	1	0	1.62645428568	0	2	G,G	G,GT	0.125	0.203287556633	0	NA	NA	10,60,9,8	1	1	0	1.54134752932	0	2	G,G	G,GT	0.25	0.159291834259	0	NA	NA	9,50,11,5	1	1	0	1.5333805607	0
chr2_ref_v2	628865	0	C,CAT,CATAT	1	1	1,0,7,5,36,38	1	1	1	2	CATAT,CATAT	CAT,CATAT	0.125	0.0221861055528	0	0,0,2,4,25,21	1	1	0	0.716522622799	0	2	CATAT,CATAT	CAT,CATAT	0.125	0.0964588518086	0	NA	NA	2,0,3,6,30,47	1	1	1	1.39194926353	0	2	CATAT,CATAT	CAT,CATAT	0.125	0.681392540621	0	NA	NA	0,1,5,7,37,25	1	1	0	1.02035140065	0
chr2_ref_v2	642960	0	CA,C	1	1	107,109,4,3	1	1	0	2	CA,CA	NA	NA	0.0216323243572	0	25,26,0,1	1	1	0	0.406847995336	0	2	CA,CA	NA	NA	0.00984829091975	0	NA	NA	113,122,3,4	1	1	0	0.498306250242	0	2	CA,CA	NA	NA	0.0106213301551	0	NA	NA	79,106,2,6	1	1	0	1.37215160805	0
chr2_ref_v2	646078	0	CAT,C	1	1	25,34,8,5	1	1	1	2	CAT,CAT	NA	NA	0.131204856952	0	21,22,7,6	1	1	0	0.806786163171	0	2	CAT,CAT	CAT,C	0.25	0.091510130592	0	NA	NA	39,32,4,4	1	1	1	2.32733509542	0	2	CAT,CAT	NA	NA	0.508978382733	0	NA	NA	31,22,9,6	1	1	0	1.4113695509	0
chr2_ref_v2	660000	0	A,C	0	0	160,36,0,59	1	1	0	2	A,A	A,C	0.5	0.0851578083403	0	36,11,0,8	1	1	0	0.991772407934	0	2	A,A	A,C	0.25	0.292987124681	0	NA	NA	159,30,0,64	1	1	0	0.645492707954	0	2	A,A	A,C	0.5	0.0312525435041	0	NA	NA	119,29,0,36	1	1	0	0.732181283534	0
chr2_ref_v2	661986	0	A,T	1	0	191,173,0,0	1	1	0	2	A,A	NA	NA	0.0	0	45,31,0,0	1	1	0	0.878422557356	0	2	A,A	NA	NA	0.0	0	NA	NA	200,178,0,0	1	1	0	0.414276852713	0	2	A,A	NA	NA	0.0	0	NA	NA	153,135,0,0	1	1	0	0.419776841095	0
chr2_ref_v2	667230	0	T,A	0	0	194,170,0,0	1	1	0	2	T,T	NA	NA	0.0	0	34,30,0,0	1	1	0	0.367849322746	0	2	T,T	NA	NA	0.0	0	NA	NA	0,1,192,133	1	1	0	500.052094998	1	2	A,A	NA	NA	0.00307219903697	0	g.667230T>A,g.667230T>A	0,1	159,120,0,0	1	1	0	0.942385354549	0
chr2_ref_v2	676015	0	T,A	1	0	229,149,0,0	1	1	0	2	T,T	NA	NA	0.0	0	43,39,0,0	1	1	0	1.15691499491	0	2	T,T	NA	NA	0.0	0	NA	NA	210,174,0,0	1	1	0	2.0534288673	0	2	T,T	NA	NA	0.0	0	NA	NA	0,0,166,136	1	1	0	507.780005202	1
chr2_ref_v2	679167	0	C,G	0	0	117,33,0,30	1	1	0	2	C,C	C,G	0.25	0.369262059444	0	36,5,1,0	1	1	0	3.39931988042	0	2	C,C	NA	NA	0.0240975515791	0	NA	NA	120,33,0,18	1	1	0	1.18269776223	0	2	C,C	C,G	0.25	0.140088793171	0	NA	NA	79,16,0,17	1	1	0	0.898104891089	0
chr2_ref_v2	682032	0	A,T	1	0	138,135,0,0	1	1	0	2	A,A	NA	NA	0.0	0	21,8,9,12	1	1	0	308.447712669	1	2	A,T	A,A	0.125	0.0714589639821	0	g.682032A>T	0	151,119,0,0	1	1	0	1.40049685461	0	2	A,A	NA	NA	0.0	0	NA	NA	113,88,0,0	1	1	0	1.25070016382	0
chr2_ref_v2	694578	0	T,TAA,TAAA	1	1	1,0,41,50,6,7	1	1	0	2	TAA,TAA	TAA,TAAA	0.125	0.0858760948001	0	0,0,21,25,3,2	1	1	0	0.489409593474	0	2	TAA,TAA	NA	NA	0.108879300706	0	NA	NA	0,0,29,43,4,3	1	1	0	0.883025829908	0	2	TAA,TAA	NA	NA	0.0162606770002	0	NA	NA	1,0,24,32,2,5	1	1	0	0.442822348416	0
chr2_ref_v2	698042	0	GA,G	1	1	13,11,67,6	1	1	0	2	GA,G	G,G	0.5	0.15118738455	0	2,2,22,0	1	1	0	1.24687166509	0	2	G,G	GA,G	0.125	0.134101167511	0	NA	NA	7,9,59,8	1	1	0	0.946481523301	0	2	G,G	GA,G	0.25	0.0545659878343	0	NA	NA	11,4,37,8	1	1	0	1.5552936646	0
chr2_ref_v2	700301	0	C,CATATATATATATAT,CATATATATATATATAT	1	1	0,0,2,3,4,9	1	0	1	2	NA	NA	NA	NA	0	0,0,2,6,7,14	1	1	0	0.459677339897	0	2	CATATATATATATATAT,CATATATATATATATAT	CATATATATATATAT,CATATATATATATATAT	0.25	0.0866360977081	0	NA	NA	1,0,4,1,7,4	1	0	1	1.27745277722	0	2	NA	NA	NA	NA	0	NA	NA	0,0,0,1,8,6	1	0	1	2.13821739457	0
chr2_ref_v2	701972	0	CAT,C,CATAT	1	1	7,11,4,1,1,0	1	1	1	2	CAT,CAT	NA	NA	0.123810182017	0	6,4,1,2,2,1	1	0	0	0.953674222331	0	2	NA	NA	NA	NA	0	NA	NA	4,5,3,2,1,1	1	0	1	0.90170680529	0	2	NA	NA	NA	NA	0	NA	NA	3,9,1,4,0,1	1	0	1	2.28485987708	0
chr2_ref_v2	721228	0	GA,G	1	1	125,123,12,17	1	1	0	2	GA,GA	NA	NA	0.231230361369	0	36,36,4,4	1	1	0	0.396112505703	0	2	GA,GA	NA	NA	0.148679674877	0	NA	NA	128,141,15,16	1	1	0	0.708073619752	0	2	GA,GA	NA	NA	0.262676917404	0	NA	NA	132,114,12,13	1	1	0	0.890419070506	0
chr2_ref_v2	723626	0	C,CA,CAA	1	1	2,23,5,33,4,8	1	1	0	2	C,CA	CA,CAA	0.25	0.46189281383	0	1,6,2,13,2,4	1	1	0	0.5767663392	0	2	C,CA	CA,CAA	0.5	0.589350845657	0	NA	NA	5,17,5,24,3,9	1	1	0	1.58353867318	0	2	C,CA	CA,CAA	0.5	0.468160829727	0	NA	NA	2,11,3,29,2,5	1	1	0	1.24328363264	0
chr2_ref_v2	746325	0	CATCTGCA,C	1	0	2,0,196,163	1	1	0	2	C,C	NA	NA	0.411020677953	0	0,0,47,49	1	1	0	0.856067564881	0	2	C,C	NA	NA	0.0	0	NA	NA	0,3,195,168	1	1	0	1.21393863306	0	2	C,C	NA	NA	0.701377679696	0	NA	NA	0,1,146,155	1	1	0	1.83771433451	0
chr2_ref_v2	751179	0	C,CA	1	1	92,20,5,17	1	1	0	2	C,C	C,CA	0.25	0.124438127474	0	27,12,2,4	1	1	0	1.56728628377	0	2	C,C	C,CA	0.125	0.0106920312189	0	NA	NA	82,14,8,16	1	1	0	1.14787687624	0	2	C,C	C,CA	0.25	0.11447581825	0	NA	NA	79,9,1,19	1	1	0	1.20664485982	0
chr2_ref_v2	757125	0	AAT,A	1	1	133,112,9,12	1	1	0	2	AAT,AAT	AAT,A	0.125	0.0329919491923	0	46,44,2,4	1	1	0	0.604324425612	0	2	AAT,AAT	AAT,A	0.125	0.222753883534	0	NA	NA	106,119,10,5	1	1	0	2.00477103092	0	2	AAT,AAT	AAT,A	0.125	0.266342542035	0	NA	NA	76,78,5,7	1	1	0	0.937300875666	0
chr2_ref_v2	762441	0	G,GAACAAGATGAAGAAAATA	0	0	0,1,38,58	1	1	0	2	GAACAAGATGAAGAAAATA,GAACAAGATGAAGAAAATA	NA	NA	0.0103627870355	0	0,0,6,12	1	0	0	0.450362215243	0	2	NA	NA	NA	NA	0	NA	NA	1,4,49,50	1	1	0	1.71384742463	0	2	GAACAAGATGAAGAAAATA,GAACAAGATGAAGAAAATA	G,GAACAAGATGAAGAAAATA	0.125	0.277631736598	0	NA	NA	0,4,27,40	1	1	0	2.23558122462	0
chr2_ref_v2	768103	0	A,G	0	0	207,197,0,0	1	1	0	2	A,A	NA	NA	0.0	0	47,61,0,0	1	1	0	1.2625566505	0	2	A,A	NA	NA	0.0	0	NA	NA	186,201,0,0	1	1	0	0.955093384361	0	2	A,A	NA	NA	0.0	0	NA	NA	142,138,0,1	1	1	0	0.415959217588	0
chr2_ref_v2	771713	0	T,G	0	0	70,190,74,0	1	1	0	2	T,T	T,G	0.5	0.144581228811	0	25,56,14,0	1	1	0	1.07470161832	0	2	T,T	T,G	0.25	0.259511195485	0	NA	NA	59,204,55,1	1	1	0	2.27911191987	0	2	T,T	T,G	0.25	0.399107807613	0	NA	NA	44,149,44,0	1	1	0	1.47175979506	0
chr2_ref_v2	777871	0	AT,A	1	1	100,50,15,10	1	1	0	2	AT,AT	NA	NA	0.0433898613693	0	26,34,1,1	1	1	0	5.4825358273	0	2	AT,AT	NA	NA	1.69371199503	0	NA	NA	84,46,6,10	1	1	0	0.72466019134	0	2	AT,AT	NA	NA	0.227216507607	0	NA	NA	73,40,6,2	1	1	0	1.10450071556	0
chr2_ref_v2	784678	0	CT,C	1	1	88,108,4,7	1	1	0	2	CT,CT	NA	NA	0.824345317777	0	46,22,5,1	1	1	0	4.03803502919	0	2	CT,CT	NA	NA	0.454190897113	0	NA	NA	83,107,8,5	1	1	0	1.35417803707	0	2	CT,CT	NA	NA	0.586987687356	0	NA	NA	78,69,10,9	1	1	0	3.11439458925	0
chr2_ref_v2	812210	0	A,G	1	0	0,0,0,0	0	0	1	2	NA	NA	NA	NA	0	0,0,0,0	0	0	1	0.0	0	2	NA	NA	NA	NA	0	NA	NA	0,0,1,1	1	0	1	0.0	0	2	NA	NA	NA	NA	0	NA	NA	0,0,0,0	0	0	1	0.0	0
chr3_ref_v2	513	1	A,AAGTT	1	0	0,0,0,0	0	0	1	2	NA	NA	NA	NA	0	0,0,0,0	0	0	1	0.0	0	2	NA	NA	NA	NA	0	NA	NA	0,0,0,0	0	0	1	0.0	0	2	NA	NA	NA	NA	0	NA	NA	0,0,1,0	0	0	1	0.0	0
chr3_ref_v2	515	1	CCCAT,C	0	0	0,0,0,0	0	0	1	2	NA	NA	NA	NA	0	0,0,0,0	0	0	1	0.0	0	2	NA	NA	NA	NA	0	NA	NA	0,0,0,0	0	0	1	0.0	0	2	NA	NA	NA	NA	0	NA	NA	0,0,1,0	0	0	1	0.0	0
chr3_ref_v2	829	1	G,A	1	0	0,0,0,0	0	0	1	2	NA	NA	NA	NA	0	0,0,0,0	0	0	1	0.0	0	2	NA	NA	NA	NA	0	NA	NA	0,0,0,0	0	0	1	0.0	0	2	NA	NA	NA	NA	0	NA	NA	0,0,1,0	0	0	1	0.0	0
chr3_ref_v2	881	1	G,C	0	0	0,0,0,0	0	0	1	2	NA	NA	NA	NA	0	0,0,0,0	0	0	1	0.0	0	2	NA	NA	NA	NA	0	NA	NA	0,0,0,0	0	0	1	0.0	0	2	NA	NA	NA	NA	0	NA	NA	0,0,1,0	0	0	1	0.0	0
chr3_ref_v2	887	1	C,A	0	0	0,0,0,0	0	0	1	2	NA	NA	NA	NA	0	0,0,0,0	0	0	1	0.0	0	2	NA	NA	NA	NA	0	NA	NA	0,0,0,0	0	0	1	0.0	0	2	NA	NA	NA	NA	0	NA	NA	0,0,1,0	0	0	1	0.0	0
chr3_ref_v2	890	1	C,CCACG	0	0	0,0,0,0	0	0	1	2	NA	NA	NA	NA	0	0,0,0,0	0	0	1	0.0	0	2	NA	NA	NA	NA	0	NA	NA	0,0,0,0	0	0	1	0.0	0	2	NA	NA	NA	NA	0	NA	NA	0,0,1,0	0	0	1	0.0	0
chr3_ref_v2	977	1	C,T	1	0	0,0,0,0	0	0	1	2	NA	NA	NA	NA	0	0,0,0,0	0	0	1	0.0	0	2	NA	NA	NA	NA	0	NA	NA	0,0,0,0	0	0	1	0.0	0	2	NA	NA	NA	NA	0	NA	NA	0,0,2,0	0	0	1	0.0	0
chr3_ref_v2	978	1	A,G	1	0	0,0,0,0	0	0	1	2	NA	NA	NA	NA	0	0,0,0,0	0	0	1	0.0	0	2	NA	NA	NA	NA	0	NA	NA	0,0,0,0	0	0	1	0.0	0	2	NA	NA	NA	NA	0	NA	NA	0,0,2,0	0	0	1	0.0	0
chr3_ref_v2	980	1	T,C	1	0	0,0,0,0	0	0	1	2	NA	NA	NA	NA	0	0,0,0,0	0	0	1	0.0	0	2	NA	NA	NA	NA	0	NA	NA	0,0,0,0	0	0	1	0.0	0	2	NA	NA	NA	NA	0	NA	NA	0,0,2,0	0	0	1	0.0	0
chr3_ref_v2	988	1	A,G	0	0	0,0,0,0	0	0	1	2	NA	NA	NA	NA	0	0,0,0,0	0	0	1	0.0	0	2	NA	NA	NA	NA	0	NA	NA	0,0,0,0	0	0	1	0.0	0	2	NA	NA	NA	NA	0	NA	NA	0,0,2,0	0	0	1	0.0	0
chr3_ref_v2	1001	1	A,T	1	0	0,0,0,0	0	0	1	2	NA	NA	NA	NA	0	0,0,0,0	0	0	1	0.0	0	2	NA	NA	NA	NA	0	NA	NA	0,0,1,0	0	0	1	0.0	0	2	NA	NA	NA	NA	0	NA	NA	0,0,2,0	0	0	1	0.0	0
chr3_ref_v2	1004	1	C,T	1	0	0,0,0,0	0	0	1	2	NA	NA	NA	NA	0	0,0,0,0	0	0	1	0.0	0	2	NA	NA	NA	NA	0	NA	NA	0,0,1,0	0	0	1	0.0	0	2	NA	NA	NA	NA	0	NA	NA	0,0,2,0	0	0	1	0.0	0
chr3_ref_v2	1021	1	A,T	1	0	0,0,0,0	0	0	1	2	NA	NA	NA	NA	0	0,0,0,0	0	0	1	0.0	0	2	NA	NA	NA	NA	0	NA	NA	0,0,1,0	0	0	1	0.0	0	2	NA	NA	NA	NA	0	NA	NA	0,0,1,0	0	0	1	0.0	0
chr3_ref_v2	1024	1	C,A	1	0	0,0,0,0	0	0	1	2	NA	NA	NA	NA	0	0,0,0,0	0	0	1	0.0	0	2	NA	NA	NA	NA	0	NA	NA	0,0,1,0	0	0	1	0.0	0	2	NA	NA	NA	NA	0	NA	NA	0,0,1,0	0	0	1	0.0	0
chr3_ref_v2	1025	1	A,G	1	0	0,0,0,0	0	0	1	2	NA	NA	NA	NA	0	0,0,0,0	0	0	1	0.0	0	2	NA	NA	NA	NA	0	NA	NA	0,0,1,0	0	0	1	0.0	0	2	NA	NA	NA	NA	0	NA	NA	0,0,1,0	0	0	1	0.0	0
chr3_ref_v2	1026	1	C,A	1	0	0,0,0,0	0	0	1	2	NA	NA	NA	NA	0	0,0,0,0	0	0	1	0.0	0	2	NA	NA	NA	NA	0	NA	NA	0,0,1,0	0	0	1	0.0	0	2	NA	NA	NA	NA	0	NA	NA	0,0,1,0	0	0	1	0.0	0
chr3_ref_v2	1203	1	G,GTTTAGACAAAGAAAAC	1	0	0,0,16,0	0	0	1	2	NA	NA	NA	NA	0	0,0,19,0	0	0	0	0.0	0	2	NA	NA	NA	NA	0	NA	NA	0,0,11,0	0	0	1	0.0	0	2	NA	NA	NA	NA	0	NA	NA	0,0,23,0	0	1	1	0.0	0
chr3_ref_v2	1223	1	A,T	0	0	0,0,68,0	0	1	1	2	NA	NA	NA	NA	0	0,0,40,0	0	1	0	0.0	0	2	NA	NA	NA	NA	0	NA	NA	0,0,40,0	0	1	1	0.0	0	2	NA	NA	NA	NA	0	NA	NA	0,0,65,0	0	1	1	0.0	0
chr3_ref_v2	1240	1	A,G	0	0	0,0,97,0	0	1	1	2	NA	NA	NA	NA	0	0,0,48,0	0	1	0	0.0	0	2	NA	NA	NA	NA	0	NA	NA	0,0,79,1	1	1	1	0.0	0	2	NA	NA	NA	NA	0	NA	NA	1,0,88,0	1	1	1	0.0	0
chr3_ref_v2	1243	1	C,CCATAGTTTCTATGTGCAAAAGCATTACCTATGTAATTCTTACA	0	0	0,0,101,0	0	1	1	2	NA	NA	NA	NA	0	0,0,49,0	0	1	0	0.0	0	2	NA	NA	NA	NA	0	NA	NA	0,0,82,1	1	1	1	0.0	0	2	NA	NA	NA	NA	0	NA	NA	0,0,93,0	0	1	1	0.0	0
chr3_ref_v2	1796	1	C,CA	1	1	122,86,5,7	1	1	0	2	NA	NA	NA	NA	0	35,14,4,5	1	1	0	2.34228463113	0	2	NA	NA	NA	NA	0	NA	NA	131,59,7,11	1	1	0	1.92407165817	0	2	NA	NA	NA	NA	0	NA	NA	81,44,3,4	1	1	0	1.00191744196	0
chr3_ref_v2	4025	1	G,A	0	0	0,0,206,239	1	1	0	2	NA	NA	NA	NA	0	0,0,56,75	1	1	0	0.645976023618	0	2	NA	NA	NA	NA	0	NA	NA	0,0,201,230	1	1	0	0.412172037245	0	2	NA	NA	NA	NA	0	NA	NA	0,0,158,145	1	1	0	1.71202291232	0
chr3_ref_v2	4521	0	G,A	0	0	0,0,0,1	0	0	1	2	NA	NA	NA	NA	0	0,0,0,2	0	0	1	0.0	0	2	NA	NA	NA	NA	0	NA	NA	0,0,0,3	0	0	1	0.0	0	2	NA	NA	NA	NA	0	NA	NA	0,0,0,2	0	0	1	0.0	0
chr3_ref_v2	6097	0	GTGACGTTGAGTTTTTAC,G	0	0	0,0,3,10	1	0	1	2	NA	NA	NA	NA	0	0,0,2,3	1	0	1	0.50007307034	0	2	NA	NA	NA	NA	0	NA	NA	0,0,6,13	1	0	1	0.587893200171	0	2	NA	NA	NA	NA	0	NA	NA	0,0,3,9	1	0	1	0.301690241379	0
chr3_ref_v2	6291	0	C,CTTT	1	1	0,0,1,1	1	0	1	2	NA	NA	NA	NA	0	0,0,0,1	0	0	1	0.0	0	2	NA	NA	NA	NA	0	NA	NA	0,0,3,2	1	0	1	0.314501723164	0	2	NA	NA	NA	NA	0	NA	NA	0,0,4,4	1	0	1	0.277259907731	0
chr3_ref_v2	6389	0	A,G	1	0	0,0,0,1	0	0	1	2	NA	NA	NA	NA	0	0,0,0,1	0	0	1	0.0	0	2	NA	NA	NA	NA	0	NA	NA	0,0,1,1	1	0	1	0.0	0	2	NA	NA	NA	NA	0	NA	NA	0,0,0,2	0	0	1	0.0	0
chr3_ref_v2	6824	0	A,G	0	0	0,0,0,0	0	0	1	2	NA	NA	NA	NA	0	0,0,0,0	0	0	1	0.0	0	2	NA	NA	NA	NA	0	NA	NA	0,0,1,1	1	0	1	0.0	0	2	NA	NA	NA	NA	0	NA	NA	0,0,0,0	0	0	1	0.0	0
chr3_ref_v2	6911	0	C,T	1	0	0,0,0,0	0	0	1	2	NA	NA	NA	NA	0	0,0,0,0	0	0	1	0.0	0	2	NA	NA	NA	NA	0	NA	NA	1,0,0,0	0	0	1	0.0	0	2	NA	NA	NA	NA	0	NA	NA	0,0,0,0	0	0	1	0.0	0
chr3_ref_v2	7925	0	A,C	0	0	0,1,0,0	0	0	1	2	NA	NA	NA	NA	0	0,0,0,0	0	0	1	0.0	0	2	NA	NA	NA	NA	0	NA	NA	1,0,0,0	0	0	1	0.0	0	2	NA	NA	NA	NA	0	NA	NA	0,0,0,1	0	0	1	0.0	0
chr3_ref_v2	8403	0	CAAA,C	1	1	0,0,0,0	0	0	1	2	NA	NA	NA	NA	0	0,0,0,0	0	0	1	0.0	0	2	NA	NA	NA	NA	0	NA	NA	0,0,0,0	0	0	1	0.0	0	2	NA	NA	NA	NA	0	NA	NA	0,0,1,0	0	0	1	0.0	0
chr3_ref_v2	10174	0	A,G	1	0	0,0,0,0	0	0	1	2	NA	NA	NA	NA	0	0,0,0,0	0	0	1	0.0	0	2	NA	NA	NA	NA	0	NA	NA	0,0,1,1	1	0	1	0.0	0	2	NA	NA	NA	NA	0	NA	NA	0,0,0,0	0	0	1	0.0	0
chr3_ref_v2	14014	0	A,G	0	0	196,228,1,0	1	1	0	2	A,A	NA	NA	0.00235571369246	0	34,40,25,27	1	1	0	313.253200325	1	2	A,G	A,A	0.125	0.101506946342	0	g.14014A>G	0	186,193,0,0	1	1	0	0.88928234292	0	2	A,A	NA	NA	0.0	0	NA	NA	129,179,0,0	1	1	0	1.21826876332	0
chr3_ref_v2	18559	0	T,G	0	0	74,138,59,0	1	1	0	2	T,T	T,G	0.5	0.163629423782	0	38,54,14,0	1	1	0	1.66270782092	0	2	T,T	T,G	0.25	0.132171773108	0	NA	NA	63,114,45,0	1	1	0	0.525651038989	0	2	T,T	T,G	0.5	0.248896047417	0	NA	NA	49,92,45,0	1	1	0	0.627902648117	0
chr3_ref_v2	27477	0	TAA,T	1	1	18,11,3,47	1	1	0	2	TAA,T	T,T	0.25	0.0339015516757	0	7,3,0,10	1	1	0	0.875581731023	0	2	TAA,T	NA	NA	0.0953101798043	0	NA	NA	18,22,2,25	1	1	0	4.42241026368	0	2	TAA,T	TAA,TAA	0.25	0.117783035656	0	NA	NA	9,9,1,30	1	1	0	0.633940250476	0
chr3_ref_v2	29265	0	TTTTGTTTATTTA,T	1	0	0,1,108,120	1	1	0	2	T,T	NA	NA	0.0043763745998	0	1,2,48,54	1	1	0	1.25265778849	0	2	T,T	NA	NA	0.434452644981	0	NA	NA	1,1,102,124	1	1	0	0.540406293523	0	2	T,T	NA	NA	0.00881062968215	0	NA	NA	0,0,91,105	1	1	0	0.460785746906	0
chr3_ref_v2	40708	0	C,CAAAAAAAAAAAAAA,CAAAAAAAAAAAAAAAA	1	1	9,0,18,13,4,15	1	1	0	2	CAAAAAAAAAAAAAA,CAAAAAAAAAAAAAAAA	C,CAAAAAAAAAAAAAA	0.25	0.506355343635	0	1,0,5,3,1,6	1	0	0	0.718487622753	0	2	NA	NA	NA	NA	0	NA	NA	9,0,13,11,1,22	1	1	0	1.82353736971	0	2	CAAAAAAAAAAAAAA,CAAAAAAAAAAAAAAAA	C,CAAAAAAAAAAAAAA	0.25	0.601797401972	0	NA	NA	3,0,10,10,0,9	1	1	0	0.896679041677	0
chr3_ref_v2	41396	0	T,TCCAAATGCTACGCAG	1	0	0,4,49,71	1	1	0	2	TCCAAATGCTACGCAG,TCCAAATGCTACGCAG	T,TCCAAATGCTACGCAG	0.125	0.470003629246	0	0,2,12,12	1	1	0	0.720855036391	0	2	TCCAAATGCTACGCAG,TCCAAATGCTACGCAG	T,TCCAAATGCTACGCAG	0.25	0.133531392625	0	NA	NA	1,2,61,52	1	1	0	2.61187326927	0	2	TCCAAATGCTACGCAG,TCCAAATGCTACGCAG	NA	NA	0.431667480502	0	NA	NA	2,1,32,61	1	1	0	1.02185348284	0
chr3_ref_v2	41830	0	CAAAAA,C	1	1	25,11,32,2	1	1	0	2	CAAAAA,C	NA	NA	0.0571584138399	0	9,5,13,0	1	1	0	0.414144224812	0	2	CAAAAA,C	NA	NA	0.0727352883417	0	NA	NA	32,8,40,2	1	1	0	0.523916489044	0	2	CAAAAA,C	NA	NA	0.0487901641694	0	NA	NA	25,10,22,1	1	1	0	0.90392875333	0
chr3_ref_v2	44368	0	G,GAA	1	1	26,8,39,47	1	1	0	2	G,GAA	GAA,GAA	0.5	0.170625517031	0	5,7,7,14	1	1	0	2.45001999389	0	2	G,GAA	GAA,GAA	0.25	0.0487901641694	0	NA	NA	18,18,40,50	1	1	0	2.80403144761	0	2	GAA,GAA	G,GAA	0.5	0.182321556794	1	NA	NA	13,13,30,27	1	1	0	2.55857430353	0
chr3_ref_v2	48532	0	G,GTCAGCTTCGGCTTCGGCGTCAGCT	0	0	0,0,163,82	1	1	0	2	GTCAGCTTCGGCTTCGGCGTCAGCT,GTCAGCTTCGGCTTCGGCGTCAGCT	NA	NA	0.0	0	0,0,29,26	1	1	0	1.82084128339	0	2	GTCAGCTTCGGCTTCGGCGTCAGCT,GTCAGCTTCGGCTTCGGCGTCAGCT	NA	NA	0.0	0	NA	NA	0,0,132,68	1	1	0	0.402963980068	0	2	GTCAGCTTCGGCTTCGGCGTCAGCT,GTCAGCTTCGGCTTCGGCGTCAGCT	NA	NA	0.0	0	NA	NA	0,0,105,57	1	1	0	0.481289509255	0
chr3_ref_v2	50148	0	A,AAT,AATAT	1	1	2,0,7,10,23,42	1	1	1	2	AATAT,AATAT	AAT,AATAT	0.125	0.47148835572	0	0,2,3,6,14,17	1	1	0	1.11584967886	0	2	AATAT,AATAT	AAT,AATAT	0.125	0.512934928081	0	NA	NA	1,1,7,5,33,33	1	1	1	2.31795491844	0	2	AATAT,AATAT	NA	NA	0.160963713673	0	NA	NA	1,2,5,10,18,28	1	1	0	0.769074321506	0
chr3_ref_v2	54752	0	C,CA	1	1	100,42,8,8	1	1	0	2	C,C	C,CA	0.125	0.186669538056	0	31,22,1,7	1	1	0	1.65545243713	0	2	C,C	C,CA	0.125	0.103137688003	0	NA	NA	108,56,4,2	1	1	0	1.66503878878	0	2	C,C	NA	NA	0.703946618175	0	NA	NA	99,38,8,4	1	1	0	0.652542541545	0
chr3_ref_v2	56899	0	C,A	1	0	27,32,11,6	1	1	1	2	C,C	C,A	0.5	0.145711811181	0	14,19,0,3	1	1	0	1.19001933821	0	2	C,C	C,A	0.25	0.164303051291	0	NA	NA	37,25,14,8	1	1	1	1.19922678441	0	2	C,C	C,A	0.5	0.0625203569813	0	NA	NA	28,24,9,6	1	1	1	0.76634471744	0
chr3_ref_v2	57049	0	C,CAAAAAAAAAA	1	1	29,5,0,22	1	1	1	2	C,CAAAAAAAAAA	C,C	0.25	0.119959315079	0	7,2,1,3	1	0	0	0.922600058158	0	2	NA	NA	NA	NA	0	NA	NA	20,4,0,24	1	1	1	1.07288312577	0	2	C,CAAAAAAAAAA	NA	NA	0.0408219945203	0	NA	NA	14,5,1,17	1	1	1	0.726777408199	0
chr3_ref_v2	62576	0	CAT,C	1	1	80,81,12,5	1	1	0	2	CAT,CAT	NA	NA	0.147388741255	0	36,29,6,2	1	1	0	0.584462663215	0	2	CAT,CAT	CAT,C	0.125	0.173373718406	0	NA	NA	71,75,13,8	1	1	0	1.10668270892	0	2	CAT,CAT	CAT,C	0.125	0.0893942980036	0	NA	NA	54,57,4,8	1	1	0	1.68041090576	0
chr3_ref_v2	76143	0	A,AT	1	1	3,3,126,112	1	1	0	2	AT,AT	NA	NA	0.573796289507	0	1,1,33,33	1	1	0	0.444902159728	0	2	AT,AT	NA	NA	0.0170250702439	0	NA	NA	3,6,125,136	1	1	0	1.11025669395	0	2	AT,AT	A,AT	0.125	0.849921558832	0	NA	NA	1,6,96,89	1	1	0	1.50229911898	0
chr3_ref_v2	76181	0	G,A	0	0	0,1,180,128	1	1	0	2	A,A	NA	NA	0.00324149392417	0	0,0,54,37	1	1	0	0.404212810989	0	2	A,A	NA	NA	0.0	0	NA	NA	1,0,181,132	1	1	0	0.442940921727	0	2	A,A	NA	NA	0.0031897953681	0	NA	NA	0,0,126,89	1	1	0	0.420945205986	0
chr3_ref_v2	76217	0	A,G	1	0	0,0,208,130	1	1	0	2	G,G	NA	NA	0.0	0	0,0,58,36	1	1	0	0.376237899704	0	2	G,G	NA	NA	0.0	0	NA	NA	0,0,208,157	1	1	0	1.41378791186	0	2	G,G	NA	NA	0.0	0	NA	NA	0,0,148,105	1	1	0	0.76680866918	0
chr3_ref_v2	82611	0	A,AACTAGTATTT	1	0	0,0,0,0	0	0	1	2	NA	NA	NA	NA	0	0,0,1,0	0	0	1	0.0	0	2	NA	NA	NA	NA	0	NA	NA	0,0,1,0	0	0	1	0.0	0	2	NA	NA	NA	NA	0	NA	NA	0,0,0,0	0	0	1	0.0	0
chr3_ref_v2	82742	0	A,T	1	0	0,0,0,0	0	0	1	2	NA	NA	NA	NA	0	0,0,0,0	0	0	1	0.0	0	2	NA	NA	NA	NA	0	NA	NA	0,0,1,0	0	0	1	0.0	0	2	NA	NA	NA	NA	0	NA	NA	0,0,0,0	0	0	1	0.0	0
chr3_ref_v2	84302	1	G,A	0	0	0,0,2,5	1	0	1	2	NA	NA	NA	NA	0	0,0,0,6	0	0	1	0.0	0	2	NA	NA	NA	NA	0	NA	NA	0,0,3,5	1	0	1	0.39464253614	0	2	NA	NA	NA	NA	0	NA	NA	0,0,1,3	1	0	1	0.214251557671	0
chr3_ref_v2	84910	1	T,C	1	0	0,23,0,3	1	1	1	2	NA	NA	NA	NA	0	0,26,0,3	1	1	1	0.247523055959	0	2	NA	NA	NA	NA	0	NA	NA	0,13,0,2	1	0	1	0.275794630639	0	2	NA	NA	NA	NA	0	NA	NA	0,28,0,1	1	1	1	0.911458320207	0
chr3_ref_v2	90793	0	A,AC	0	0	0,3,0,1	1	0	1	2	NA	NA	NA	NA	0	0,0,0,2	0	0	1	0.0	0	2	NA	NA	NA	NA	0	NA	NA	0,3,0,4	1	0	1	1.17427315071	0	2	NA	NA	NA	NA	0	NA	NA	1,3,0,2	1	0	1	0.344243255299	0
chr3_ref_v2	100221	0	C,CTT	1	1	14,47,18,6	1	1	0	2	C,C	C,CTT	0.5	0.165792254843	1	4,10,14,7	1	1	0	3.29073137151	0	2	C,CTT	CTT,CTT	0.25	0.105360515658	0	NA	NA	10,38,20,11	1	1	0	1.78740843406	0	2	C,CTT	C,C	0.25	0.0736118173432	0	NA	NA	7,39,23,10	1	1	0	1.83746537925	0
chr3_ref_v2	106244	0	G,GA	1	1	111,78,27,12	1	1	0	2	G,G	G,GA	0.25	0.00252152520253	0	37,34,12,2	1	1	0	0.827985478194	0	2	G,G	G,GA	0.25	0.0406817106553	0	NA	NA	104,72,23,6	1	1	0	0.649266888139	0	2	G,G	G,GA	0.125	0.187176884927	0	NA	NA	69,66,14,2	1	1	0	2.1773511923	0
chr3_ref_v2	117608	0	A,T	0	0	151,122,0,0	1	1	0	2	A,A	NA	NA	0.0	0	78,50,0,0	1	1	0	0.966223753636	0	2	A,A	NA	NA	0.0	0	NA	NA	72,56,82,64	1	1	0	346.171390787	1	2	A,T	T,T	0.125	0.119738070492	0	g.117608A>T	0	124,99,0,0	1	1	0	0.397014944485	0
chr3_ref_v2	141010	0	G,A	1	0	102,43,1,41	1	1	0	2	G,G	G,A	0.5	0.140451835469	0	35,31,1,13	1	1	0	3.09565829784	0	2	G,G	G,A	0.25	0.395312736644	0	NA	NA	107,49,0,52	1	1	0	0.798670221127	0	2	G,G	G,A	0.5	0.0190481949707	0	NA	NA	75,35,0,29	1	1	0	0.572307484279	0
chr3_ref_v2	146963	0	TCA,T	0	0	0,0,12,101	1	1	1	2	T,T	NA	NA	0.0	0	0,0,0,28	0	1	1	0.0	0	2	T,T	NA	NA	0.0350913198113	0	NA	NA	0,0,16,100	1	1	1	0.786099768706	0	2	T,T	NA	NA	0.0	0	NA	NA	0,0,9,74	1	1	1	0.350700788052	0
chr3_ref_v2	146970	0	G,T	0	0	0,0,5,78	1	1	1	2	T,T	NA	NA	0.0	0	0,0,0,27	0	1	1	0.0	0	2	T,T	NA	NA	0.0363676441709	0	NA	NA	0,0,4,79	1	1	1	0.384532157465	0	2	T,T	NA	NA	0.0	0	NA	NA	0,0,4,58	1	1	1	0.33057419535	0
chr3_ref_v2	146971	0	A,AAAAATCAACTAT	0	0	0,0,4,74	1	1	1	2	AAAAATCAACTAT,AAAAATCAACTAT	NA	NA	0.0	0	0,2,0,24	1	1	1	1.82100512312	0	2	AAAAATCAACTAT,AAAAATCAACTAT	A,AAAAATCAACTAT	0.25	0.174353387145	0	NA	NA	0,1,3,75	1	1	1	0.262370650704	0	2	AAAAATCAACTAT,AAAAATCAACTAT	NA	NA	0.0127390257774	0	NA	NA	0,0,2,53	1	1	1	0.356352330632	0
chr3_ref_v2	146973	0	C,A	0	0	0,0,2,71	1	1	1	2	A,A	NA	NA	0.0	0	0,2,0,23	1	1	1	1.71005874966	0	2	A,A	C,A	0.25	0.133531392625	0	NA	NA	0,0,2,74	1	1	1	0.277792091205	0	2	A,A	NA	NA	0.0	0	NA	NA	0,0,2,52	1	1	1	0.370301338227	0
chr3_ref_v2	146976	0	G,T	1	0	0,0,0,52	0	1	1	2	T,T	NA	NA	0.0190481949707	0	0,2,0,17	1	0	1	0.0	0	2	NA	NA	NA	NA	0	NA	NA	0,0,0,58	0	1	1	0.0	0	2	T,T	NA	NA	0.0170944333593	0	NA	NA	0,0,0,41	0	1	1	0.0	0
chr3_ref_v2	146977	0	C,A	1	0	0,0,0,52	0	1	1	2	A,A	NA	NA	0.0190481949707	0	0,2,0,16	1	0	1	0.0	0	2	NA	NA	NA	NA	0	NA	NA	0,0,0,58	0	1	1	0.0	0	2	A,A	NA	NA	0.0170944333593	0	NA	NA	0,0,0,41	0	1	1	0.0	0
chr3_ref_v2	146978	0	CGCG,C	1	0	0,0,0,52	0	1	1	2	C,C	NA	NA	0.0190481949707	0	0,2,0,15	1	0	1	0.0	0	2	NA	NA	NA	NA	0	NA	NA	0,0,0,58	0	1	1	0.0	0	2	C,C	NA	NA	0.0170944333593	0	NA	NA	0,0,0,41	0	1	1	0.0	0
chr3_ref_v2	146985	0	CG,C	0	0	0,0,0,40	0	1	1	2	C,C	NA	NA	0.0246926125904	0	0,0,0,16	0	0	1	0.0	0	2	NA	NA	NA	NA	0	NA	NA	0,0,0,53	0	1	1	0.0	0	2	C,C	NA	NA	0.0186921330122	0	NA	NA	0,0,0,33	0	1	1	0.0	0
chr3_ref_v2	146987	0	C,T	0	0	0,0,0,39	0	1	1	2	T,T	NA	NA	0.0253178079843	0	0,0,0,16	0	0	1	0.0	0	2	NA	NA	NA	NA	0	NA	NA	0,0,0,51	0	1	1	0.0	0	2	T,T	NA	NA	0.0194180858571	0	NA	NA	0,0,0,30	0	1	1	0.0	0
chr3_ref_v2	146993	1	TCG,T	0	0	0,0,0,29	0	1	1	2	NA	NA	NA	NA	0	0,0,0,14	0	0	1	0.0	0	2	NA	NA	NA	NA	0	NA	NA	0,0,0,38	0	1	1	0.0	0	2	NA	NA	NA	NA	0	NA	NA	0,0,0,24	0	1	1	0.0	0
chr3_ref_v2	146996	1	T,TAC	1	0	0,0,0,27	0	1	1	2	NA	NA	NA	NA	0	0,0,0,10	0	0	1	0.0	0	2	NA	NA	NA	NA	0	NA	NA	0,0,0,36	0	1	1	0.0	0	2	NA	NA	NA	NA	0	NA	NA	0,0,0,24	0	1	1	0.0	0
chr3_ref_v2	175920	0	A,C	1	0	124,154,0,1	1	1	0	2	A,A	NA	NA	0.00359066813073	0	51,60,1,0	1	1	0	0.539976865552	0	2	A,A	NA	NA	0.00896866998276	0	NA	NA	160,150,0,0	1	1	0	2.25333324157	0	2	A,A	NA	NA	0.0	0	NA	NA	127,140,0,0	1	1	0	0.796185759062	0
chr3_ref_v2	203050	0	T,A	1	0	194,146,0,0	1	1	0	2	T,T	NA	NA	0.0	0	20,22,18,12	1	1	0	309.499577975	1	2	T,A	T,T	0.125	0.0851578083403	0	g.203050T>A	0	177,157,0,0	1	1	0	1.15432819016	0	2	T,T	NA	NA	0.0	0	NA	NA	140,146,0,0	1	1	0	2.61353048277	0
chr3_ref_v2	205618	0	CA,C	1	1	78,112,14,12	1	1	0	2	CA,CA	NA	NA	0.066946534516	0	15,34,1,2	1	1	0	1.51486624015	0	2	CA,CA	NA	NA	0.819650670608	0	NA	NA	80,100,18,12	1	1	0	0.90969243254	0	2	CA,CA	CA,C	0.125	0.140378195796	0	NA	NA	74,77,11,13	1	1	0	1.28994476747	0
chr3_ref_v2	207552	0	GA,G	1	1	86,91,18,8	1	1	0	2	GA,GA	NA	NA	0.082903863955	0	21,14,2,5	1	1	0	1.79256869851	0	2	GA,GA	NA	NA	0.0980474741933	0	NA	NA	88,91,11,14	1	1	0	1.51951123391	0	2	GA,GA	NA	NA	0.100780760364	0	NA	NA	73,65,9,13	1	1	0	2.00882660172	0
chr3_ref_v2	217274	0	A,C	1	0	166,40,0,69	1	1	0	2	A,A	A,C	0.5	0.0192313619279	0	56,20,0,15	1	1	0	1.62627393261	0	2	A,A	A,C	0.25	0.387765531009	0	NA	NA	170,46,0,67	1	1	0	0.685851728978	0	2	A,A	A,C	0.5	0.0571584138399	0	NA	NA	159,41,0,46	1	1	0	1.31646019502	0
chr3_ref_v2	220603	0	TTA,T	1	1	37,58,4,4	1	1	0	2	TTA,TTA	NA	NA	0.459256439052	0	28,26,3,4	1	1	0	1.18561766579	0	2	TTA,TTA	NA	NA	0.119628112901	0	NA	NA	53,40,5,3	1	1	0	3.39578749062	0	2	TTA,TTA	NA	NA	0.396762573699	0	NA	NA	46,32,5,7	1	1	0	2.88167179575	0
chr3_ref_v2	224794	0	GT,G	1	1	92,81,6,12	1	1	0	2	GT,GT	NA	NA	0.207045767947	0	25,16,2,3	1	1	0	0.615128740421	0	2	GT,GT	NA	NA	0.130576815436	0	NA	NA	101,75,9,20	1	1	0	1.63710658966	0	2	GT,GT	GT,G	0.125	0.15180689162	0	NA	NA	72,59,6,4	1	1	0	0.636494780698	0
chr3_ref_v2	225102	0	C,CA	1	1	104,33,8,15	1	1	0	2	C,C	C,CA	0.125	0.126746823747	0	24,23,0,4	1	1	0	4.60360861433	0	2	C,C	NA	NA	0.194495715128	0	NA	NA	128,32,5,8	1	1	0	2.20401318951	0	2	C,C	NA	NA	0.0690422844045	0	NA	NA	86,25,4,11	1	1	0	0.633169157542	0
chr3_ref_v2	226835	0	C,CT	1	1	85,12,7,21	1	1	0	2	C,C	C,CT	0.25	0.231119430947	0	19,2,6,4	1	1	0	2.2996385732	0	2	C,CT	C,C	0.25	0.130353989819	0	NA	NA	73,13,12,13	1	1	0	1.68740761355	0	2	C,C	C,CT	0.25	0.239795154596	0	NA	NA	56,12,5,12	1	1	0	0.961337174519	0
chr3_ref_v2	226856	0	A,T	1	0	58,123,61,0	1	1	0	2	A,A	A,T	0.5	0.0272496424474	0	19,28,11,0	1	1	0	1.13327239742	0	2	A,A	A,T	0.5	0.266628663254	0	NA	NA	59,142,46,0	1	1	0	1.76688548386	0	2	A,A	A,T	0.5	0.354545017681	0	NA	NA	47,106,34,0	1	1	0	1.34023502718	0
chr3_ref_v2	226861	0	C,T	1	0	64,126,57,0	1	1	0	2	C,C	C,T	0.5	0.087968772946	0	26,32,10,0	1	1	0	1.90887848861	0	2	C,C	C,T	0.25	0.283362411307	0	NA	NA	61,143,47,0	1	1	0	1.49902086058	0	2	C,C	C,T	0.5	0.348306694268	0	NA	NA	50,112,35,0	1	1	0	1.28538398093	0
chr3_ref_v2	238277	0	ATT,A,AT	1	1	39,1,25,8,59,22	1	1	0	2	ATT,AT	A,AT	0.5	0.558920426605	0	7,0,7,0,19,6	1	1	0	0.980305295354	0	2	AT,AT	ATT,AT	0.25	0.417318169325	0	NA	NA	27,4,18,9,49,22	1	1	0	1.99434067388	0	2	ATT,AT	A,AT	0.5	0.652315555294	0	NA	NA	22,4,19,6,41,14	1	1	0	2.28848639211	0
chr3_ref_v2	243811	0	GTA,G	1	1	46,43,12,6	1	1	0	2	GTA,GTA	GTA,G	0.125	0.0172869800058	0	35,24,10,8	1	1	0	1.27145358352	0	2	GTA,GTA	GTA,G	0.25	0.12080234473	0	NA	NA	34,42,13,14	1	1	0	2.81535255458	0	2	GTA,GTA	GTA,G	0.25	0.22994613854	0	NA	NA	39,44,9,13	1	1	0	2.24885539744	0
chr3_ref_v2	251463	0	A,T	1	0	154,160,0,0	1	1	0	2	A,A	NA	NA	0.0	0	48,57,0,0	1	1	0	0.568873058047	0	2	A,A	NA	NA	0.0	0	NA	NA	188,156,0,0	1	1	0	1.72988627887	0	2	A,A	NA	NA	0.0	0	NA	NA	140,117,0,0	1	1	0	1.3805176258	0
chr3_ref_v2	255816	0	G,GT	1	1	0,0,44,32	1	1	0	2	GT,GT	NA	NA	1.58171209107	0	6,0,31,21	1	1	0	4.1704716239	0	2	GT,GT	NA	NA	0.0317762306915	0	NA	NA	1,5,54,46	1	1	0	1.94253734415	0	2	GT,GT	NA	NA	0.718323689417	0	NA	NA	1,4,42,37	1	1	0	1.69779731299	0
chr3_ref_v2	255855	0	GTA,G	1	1	52,55,5,8	1	1	1	2	GTA,GTA	NA	NA	0.287700285183	0	38,36,4,10	1	1	0	1.20792476188	0	2	GTA,GTA	GTA,G	0.25	0.183497645773	0	NA	NA	45,41,9,7	1	1	1	1.60515504415	0	2	GTA,GTA	GTA,G	0.125	0.167931311968	0	NA	NA	27,50,5,6	1	1	0	1.6345890668	0
chr3_ref_v2	260047	0	T,G	0	0	48,183,43,0	1	1	0	2	T,T	T,G	0.25	0.287682072452	0	9,30,3,0	1	1	0	0.761977748263	0	2	T,T	T,G	0.25	0.331357135954	0	NA	NA	56,177,46,1	1	1	0	0.816909429225	0	2	T,T	T,G	0.25	0.3450192972	0	NA	NA	37,144,33,0	1	1	0	0.411918958252	0
chr3_ref_v2	265695	0	T,A	1	0	246,237,0,1	1	1	0	2	T,T	NA	NA	0.00206825306406	0	42,34,0,0	1	1	0	0.603064192843	0	2	T,T	NA	NA	0.0	0	NA	NA	238,242,0,0	1	1	0	0.586282299485	0	2	T,T	NA	NA	0.0	0	NA	NA	81,77,73,58	1	1	0	345.740665108	1
chr3_ref_v2	266472	0	A,T	1	0	152,128,142,116	1	1	0	2	A,T	NA	NA	0.0818300182476	0	30,29,28,27	1	1	0	0.511749975202	0	2	A,T	NA	NA	0.0702042586732	0	NA	NA	148,114,165,107	1	1	0	1.96646049953	0	2	A,T	NA	NA	0.0374575625349	0	NA	NA	113,71,123,83	1	1	0	1.9847013963	0
chr3_ref_v2	268855	0	GA,G	1	1	65,55,45,26	1	1	0	2	GA,GA	GA,G	0.5	0.0316083801357	0	17,15,7,13	1	1	0	1.79935017941	0	2	GA,GA	GA,G	0.5	0.0307193965099	0	NA	NA	59,53,30,20	1	1	0	0.980728478478	0	2	GA,GA	GA,G	0.25	0.176166288175	0	NA	NA	43,53,24,21	1	1	0	1.86684329391	0
chr3_ref_v2	288402	0	AAT,A	1	1	38,42,10,4	1	1	1	2	AAT,AAT	AAT,A	0.125	0.161991673228	0	46,33,1,2	1	1	0	2.81209467916	0	2	AAT,AAT	NA	NA	1.10813355339	0	NA	NA	50,48,5,4	1	1	1	1.02766982415	0	2	AAT,AAT	NA	NA	0.33134752356	0	NA	NA	28,30,5,3	1	1	1	0.487356283492	0
chr3_ref_v2	288956	0	AAT,A	1	1	0,90,0,9	1	1	1	2	AAT,AAT	AAT,A	0.125	0.083285896888	0	0,32,1,6	1	1	0	1.12748326155	0	2	AAT,AAT	AAT,A	0.25	0.133201068924	0	NA	NA	0,79,0,10	1	1	1	0.541477566218	0	2	AAT,AAT	AAT,A	0.125	0.175182281478	0	NA	NA	0,80,0,1	1	1	1	2.65049795886	0
chr3_ref_v2	289672	0	A,G	1	0	246,248,105,98	1	1	1	2	A,A	A,G	0.5	0.209282750522	0	61,56,27,36	1	1	1	1.82237681175	0	2	A,G	A,A	0.25	0.10821358464	0	NA	NA	209,205,86,98	1	1	0	1.23822488302	0	2	A,A	A,G	0.5	0.287682072452	1	NA	NA	171,172,84,73	1	1	0	0.915059322885	0
chr3_ref_v2	290219	0	A,T	1	0	141,172,27,86	1	1	0	2	A,A	A,T	0.5	0.0797969168403	1	36,46,1,20	1	1	0	0.955849845612	0	2	A,A	A,T	0.5	0.263584520873	0	NA	NA	136,173,19,74	1	1	0	0.922103148303	0	2	A,A	A,T	0.5	0.102129495076	0	NA	NA	103,128,13,59	1	1	0	0.702963895232	0
chr3_ref_v2	298048	0	A,T	0	0	241,300,0,0	1	1	0	2	A,A	NA	NA	0.0	0	48,59,0,0	1	1	0	0.382094248886	0	2	A,A	NA	NA	0.0	0	NA	NA	214,250,0,0	1	1	0	0.594942743058	0	2	A,A	NA	NA	0.0	0	NA	NA	167,213,0,0	1	1	0	0.42589618706	0
chr3_ref_v2	310262	0	T,A	0	0	160,162,0,0	1	1	0	2	T,T	NA	NA	0.0	0	8,16,3,12	1	1	0	308.358270256	1	2	T,A	T,T	0.25	0.0408219945203	0	g.310262T>A	0	136,160,0,0	1	1	0	0.980430137951	0	2	T,T	NA	NA	0.0	0	NA	NA	122,136,0,0	1	1	0	0.633321725042	0
chr3_ref_v2	311601	0	G,T	1	0	0,0,5,50	1	1	1	2	T,T	NA	NA	0.0	0	0,0,0,3	0	0	1	0.0	0	2	NA	NA	NA	NA	0	NA	NA	0,1,6,43	1	1	1	0.543662804634	0	2	T,T	NA	NA	0.0202027073175	0	NA	NA	0,0,5,23	1	1	1	1.02071893555	0
chr3_ref_v2	311603	0	A,G	0	0	0,0,5,51	1	1	1	2	G,G	NA	NA	0.0	0	0,0,0,4	0	0	1	0.0	0	2	NA	NA	NA	NA	0	NA	NA	0,1,6,42	1	1	1	0.592136841739	0	2	G,G	NA	NA	0.0206192872027	0	NA	NA	0,0,5,22	1	1	1	1.11167264091	0
chr3_ref_v2	311626	1	T,G	1	0	0,0,1,39	1	1	1	2	NA	NA	NA	NA	0	0,0,0,4	0	0	1	0.0	0	2	NA	NA	NA	NA	0	NA	NA	0,1,3,31	1	1	1	1.29292094392	0	2	NA	NA	NA	NA	0	NA	NA	0,0,4,18	1	1	1	2.88778148625	0
chr3_ref_v2	311631	1	A,ATGG	1	0	0,0,1,35	1	1	1	2	NA	NA	NA	NA	0	0,0,0,5	0	0	1	0.0	0	2	NA	NA	NA	NA	0	NA	NA	0,1,3,24	1	1	1	1.44187403355	0	2	NA	NA	NA	NA	0	NA	NA	0,0,3,16	1	0	1	1.94899040056	0
chr3_ref_v2	311636	1	G,A	0	0	0,0,0,18	0	0	1	2	NA	NA	NA	NA	0	0,0,0,5	0	0	1	0.0	0	2	NA	NA	NA	NA	0	NA	NA	0,1,2,20	1	1	1	0.0	0	2	NA	NA	NA	NA	0	NA	NA	0,0,2,16	1	0	1	0.0	0
chr3_ref_v2	311673	1	C,T	0	0	0,0,0,28	0	1	1	2	NA	NA	NA	NA	0	0,0,0,8	0	0	1	0.0	0	2	NA	NA	NA	NA	0	NA	NA	0,0,1,18	1	0	1	0.0	0	2	NA	NA	NA	NA	0	NA	NA	0,0,0,30	0	1	1	0.0	0
chr3_ref_v2	311674	1	A,G	0	0	0,0,1,28	1	1	1	2	NA	NA	NA	NA	0	0,0,0,8	0	0	1	0.0	0	2	NA	NA	NA	NA	0	NA	NA	0,0,1,18	1	0	1	0.320077650742	0	2	NA	NA	NA	NA	0	NA	NA	0,0,0,30	0	1	1	0.0	0
chr3_ref_v2	311711	1	G,A	0	0	0,0,12,24	1	1	1	2	NA	NA	NA	NA	0	0,0,5,10	1	0	1	0.30677704181	0	2	NA	NA	NA	NA	0	NA	NA	0,0,7,15	1	1	1	0.331190813214	0	2	NA	NA	NA	NA	0	NA	NA	0,0,8,28	1	1	1	1.00626718415	0
chr3_ref_v2	311736	1	T,A	0	0	0,0,48,24	1	1	1	2	NA	NA	NA	NA	0	0,0,11,9	1	1	1	0.748724516594	0	2	NA	NA	NA	NA	0	NA	NA	0,0,35,14	1	1	1	0.544821861402	0	2	NA	NA	NA	NA	0	NA	NA	0,1,27,23	1	1	1	1.35926182257	0
chr4_ref_v2	1555	0	T,G	0	0	0,0,0,0	0	0	1	2	NA	NA	NA	NA	0	0,0,0,0	0	0	1	0.0	0	2	NA	NA	NA	NA	0	NA	NA	0,0,0,0	0	0	1	0.0	0	2	NA	NA	NA	NA	0	NA	NA	0,0,0,2	0	0	1	0.0	0
chr4_ref_v2	1565	0	G,A	0	0	0,0,0,0	0	0	1	2	NA	NA	NA	NA	0	0,0,0,0	0	0	1	0.0	0	2	NA	NA	NA	NA	0	NA	NA	0,0,0,0	0	0	1	0.0	0	2	NA	NA	NA	NA	0	NA	NA	0,0,0,2	0	0	1	0.0	0
chr4_ref_v2	1567	0	T,C	0	0	0,0,0,0	0	0	1	2	NA	NA	NA	NA	0	0,0,0,0	0	0	1	0.0	0	2	NA	NA	NA	NA	0	NA	NA	0,0,0,0	0	0	1	0.0	0	2	NA	NA	NA	NA	0	NA	NA	0,0,0,2	0	0	1	0.0	0
chr4_ref_v2	1631	0	C,T	0	0	0,0,0,0	0	0	1	2	NA	NA	NA	NA	0	0,0,0,0	0	0	1	0.0	0	2	NA	NA	NA	NA	0	NA	NA	0,0,0,1	0	0	1	0.0	0	2	NA	NA	NA	NA	0	NA	NA	0,0,0,2	0	0	1	0.0	0
chr4_ref_v2	1633	0	T,C	0	0	0,0,0,0	0	0	1	2	NA	NA	NA	NA	0	0,0,0,0	0	0	1	0.0	0	2	NA	NA	NA	NA	0	NA	NA	0,0,0,1	0	0	1	0.0	0	2	NA	NA	NA	NA	0	NA	NA	0,0,0,2	0	0	1	0.0	0
chr4_ref_v2	2006	0	T,G	0	0	0,0,2,0	0	0	1	2	NA	NA	NA	NA	0	0,0,4,0	0	0	1	0.0	0	2	NA	NA	NA	NA	0	NA	NA	0,0,0,0	0	0	1	0.0	0	2	NA	NA	NA	NA	0	NA	NA	0,0,6,0	0	0	1	0.0	0
chr4_ref_v2	2007	0	A,G	0	0	0,0,2,0	0	0	1	2	NA	NA	NA	NA	0	0,0,4,0	0	0	1	0.0	0	2	NA	NA	NA	NA	0	NA	NA	0,0,0,0	0	0	1	0.0	0	2	NA	NA	NA	NA	0	NA	NA	0,0,6,0	0	0	1	0.0	0
chr4_ref_v2	2033	0	G,T	0	0	0,0,5,0	0	0	1	2	NA	NA	NA	NA	0	0,0,8,0	0	0	1	0.0	0	2	NA	NA	NA	NA	0	NA	NA	0,0,4,0	0	0	1	0.0	0	2	NA	NA	NA	NA	0	NA	NA	0,0,9,0	0	0	1	0.0	0
chr4_ref_v2	2043	0	C,T	0	0	0,0,8,0	0	0	1	2	NA	NA	NA	NA	0	0,0,6,0	0	0	1	0.0	0	2	NA	NA	NA	NA	0	NA	NA	0,0,6,0	0	0	1	0.0	0	2	NA	NA	NA	NA	0	NA	NA	0,0,15,0	0	0	1	0.0	0
chr4_ref_v2	2044	0	T,G	0	0	0,0,10,0	0	0	1	2	NA	NA	NA	NA	0	0,0,6,0	0	0	1	0.0	0	2	NA	NA	NA	NA	0	NA	NA	0,0,7,0	0	0	1	0.0	0	2	NA	NA	NA	NA	0	NA	NA	0,0,15,0	0	0	1	0.0	0
chr4_ref_v2	2058	0	G,C	0	0	0,0,20,0	0	1	1	2	C,C	NA	NA	0.0487901641694	0	0,0,5,0	0	0	1	0.0	0	2	NA	NA	NA	NA	0	NA	NA	0,0,14,0	0	0	1	0.0	0	2	NA	NA	NA	NA	0	NA	NA	0,0,25,0	0	1	1	0.0	0
chr4_ref_v2	2060	0	C,T	0	0	0,0,20,0	0	1	1	2	T,T	NA	NA	0.0487901641694	0	0,0,5,0	0	0	1	0.0	0	2	NA	NA	NA	NA	0	NA	NA	0,0,15,0	0	0	1	0.0	0	2	NA	NA	NA	NA	0	NA	NA	0,0,27,0	0	1	1	0.0	0
chr4_ref_v2	2064	0	G,T	0	0	0,0,22,0	0	1	1	2	T,T	NA	NA	0.0444517625708	0	0,0,5,0	0	0	1	0.0	0	2	NA	NA	NA	NA	0	NA	NA	0,0,18,0	0	0	1	0.0	0	2	NA	NA	NA	NA	0	NA	NA	0,0,29,0	0	1	1	0.0	0
chr4_ref_v2	2070	0	T,C	1	0	0,0,29,0	0	1	1	2	C,C	NA	NA	0.0339015516757	0	0,0,5,0	0	0	1	0.0	0	2	NA	NA	NA	NA	0	NA	NA	0,0,24,0	0	1	1	0.0	0	2	C,C	NA	NA	0.0408219945203	0	NA	NA	0,0,34,0	0	1	1	0.0	0
chr4_ref_v2	2074	0	G,A	0	0	0,0,29,0	0	1	1	2	A,A	NA	NA	0.0339015516757	0	0,0,5,0	0	0	1	0.0	0	2	NA	NA	NA	NA	0	NA	NA	0,0,27,0	0	1	1	0.0	0	2	A,A	NA	NA	0.0363676441709	0	NA	NA	0,0,38,0	0	1	1	0.0	0
chr4_ref_v2	2085	0	A,G	0	0	0,0,43,0	0	1	1	2	G,G	NA	NA	0.0229895182247	0	0,0,5,0	0	0	1	0.0	0	2	NA	NA	NA	NA	0	NA	NA	0,0,38,0	0	1	1	0.0	0	2	G,G	NA	NA	0.0259754864033	0	NA	NA	0,0,49,0	0	1	1	0.0	0
chr4_ref_v2	2110	0	T,C	0	0	0,0,67,0	0	1	1	2	C,C	NA	NA	0.0148150857851	0	0,0,6,0	0	0	1	0.0	0	2	NA	NA	NA	NA	0	NA	NA	0,0,51,0	0	1	1	0.0	0	2	C,C	NA	NA	0.0194180858571	0	NA	NA	0,0,58,0	0	1	1	0.0	0
chr4_ref_v2	2133	0	G,A	1	0	0,0,84,0	0	1	1	2	A,A	NA	NA	0.011834457647	0	0,0,8,0	0	0	1	0.0	0	2	NA	NA	NA	NA	0	NA	NA	0,0,63,0	0	1	1	0.0	0	2	A,A	NA	NA	0.0157483569681	0	NA	NA	0,0,79,0	0	1	1	0.0	0
chr4_ref_v2	2149	0	C,T	0	0	0,0,101,0	0	1	1	2	T,T	NA	NA	0.00985229644301	0	0,0,14,0	0	0	1	0.0	0	2	NA	NA	NA	NA	0	NA	NA	0,0,79,0	0	1	1	0.0	0	2	T,T	NA	NA	0.0125787822069	0	NA	NA	0,0,97,0	0	1	1	0.0	0
chr4_ref_v2	2150	0	T,G	0	0	0,0,102,0	0	1	1	2	G,G	NA	NA	0.00975617494536	0	0,0,15,0	0	0	1	0.0	0	2	NA	NA	NA	NA	0	NA	NA	0,0,79,0	0	1	1	0.0	0	2	G,G	NA	NA	0.0125787822069	0	NA	NA	0,0,97,0	0	1	1	0.0	0
chr4_ref_v2	2581	0	T,TA	0	0	0,0,0,0	0	0	1	2	NA	NA	NA	NA	0	0,0,0,1	0	0	1	0.0	0	2	NA	NA	NA	NA	0	NA	NA	0,0,0,1	0	0	1	0.0	0	2	NA	NA	NA	NA	0	NA	NA	0,0,0,1	0	0	1	0.0	0
chr4_ref_v2	2917	0	G,A	0	0	0,0,0,0	0	0	1	2	NA	NA	NA	NA	0	0,0,0,0	0	0	1	0.0	0	2	NA	NA	NA	NA	0	NA	NA	0,0,0,1	0	0	1	0.0	0	2	NA	NA	NA	NA	0	NA	NA	0,0,0,1	0	0	1	0.0	0
chr4_ref_v2	2921	0	C,T	0	0	0,0,0,0	0	0	1	2	NA	NA	NA	NA	0	0,0,0,0	0	0	1	0.0	0	2	NA	NA	NA	NA	0	NA	NA	0,0,0,1	0	0	1	0.0	0	2	NA	NA	NA	NA	0	NA	NA	0,0,0,1	0	0	1	0.0	0
chr4_ref_v2	2925	0	A,G	0	0	0,0,0,0	0	0	1	2	NA	NA	NA	NA	0	0,0,0,0	0	0	1	0.0	0	2	NA	NA	NA	NA	0	NA	NA	0,0,0,1	0	0	1	0.0	0	2	NA	NA	NA	NA	0	NA	NA	0,0,0,1	0	0	1	0.0	0
chr4_ref_v2	2929	0	A,G	1	0	0,0,0,0	0	0	1	2	NA	NA	NA	NA	0	0,0,0,0	0	0	1	0.0	0	2	NA	NA	NA	NA	0	NA	NA	0,0,0,1	0	0	1	0.0	0	2	NA	NA	NA	NA	0	NA	NA	0,0,0,1	0	0	1	0.0	0
chr4_ref_v2	2935	0	T,C	0	0	0,0,0,0	0	0	1	2	NA	NA	NA	NA	0	0,0,0,0	0	0	1	0.0	0	2	NA	NA	NA	NA	0	NA	NA	0,0,0,1	0	0	1	0.0	0	2	NA	NA	NA	NA	0	NA	NA	0,0,0,1	0	0	1	0.0	0
chr4_ref_v2	2938	0	A,AGCGTAAAG	0	0	0,0,0,0	0	0	1	2	NA	NA	NA	NA	0	0,0,0,0	0	0	1	0.0	0	2	NA	NA	NA	NA	0	NA	NA	0,0,0,1	0	0	1	0.0	0	2	NA	NA	NA	NA	0	NA	NA	0,0,0,1	0	0	1	0.0	0
chr4_ref_v2	2941	0	G,A	1	0	0,0,0,0	0	0	1	2	NA	NA	NA	NA	0	0,0,0,0	0	0	1	0.0	0	2	NA	NA	NA	NA	0	NA	NA	0,0,0,0	0	0	1	0.0	0	2	NA	NA	NA	NA	0	NA	NA	0,0,0,1	0	0	1	0.0	0
chr4_ref_v2	9430	0	G,C	0	0	0,0,0,0	0	0	1	2	NA	NA	NA	NA	0	0,0,0,0	0	0	1	0.0	0	2	NA	NA	NA	NA	0	NA	NA	0,0,1,1	1	0	1	0.0	0	2	NA	NA	NA	NA	0	NA	NA	0,0,0,0	0	0	1	0.0	0
chr4_ref_v2	18266	0	T,A	1	0	4,76,0,0	1	1	1	2	T,T	NA	NA	0.0	0	0,10,0,0	0	0	1	0.0	0	2	NA	NA	NA	NA	0	NA	NA	5,81,0,0	1	1	1	0.388412087417	0	2	T,T	NA	NA	0.0	0	NA	NA	4,88,0,0	1	1	1	0.336544091309	0
chr4_ref_v2	20463	0	CTATATATATATA,C,CTA	1	1	7,2,5,8,12,19	1	1	1	2	CTATATATATATA,CTA	C,CTA	0.5	0.943893075952	0	1,1,6,7,9,19	1	1	0	0.833836251898	0	2	CTA,CTA	C,CTA	0.5	0.142205068231	0	NA	NA	3,2,3,5,8,18	1	1	1	0.932368732073	0	2	CTA,CTA	CTATATATATATA,CTA	0.25	0.520922764271	0	NA	NA	6,3,6,13,22,22	1	1	0	1.12755944844	0
chr4_ref_v2	37379	0	G,T	0	0	252,234,0,1	1	1	0	2	G,G	NA	NA	0.0020554991821	0	42,20,44,13	1	1	0	319.79738969	1	2	G,T	NA	NA	0.0840831172105	0	g.37379G>T	0	227,198,0,0	1	1	0	0.606461696603	0	2	G,G	NA	NA	0.0	0	NA	NA	281,238,0,0	1	1	1	0.854583768948	0
chr4_ref_v2	43795	0	C,CT	1	1	37,10,3,5	1	1	0	2	C,C	C,CT	0.125	0.0437816870128	0	15,5,1,3	1	1	0	0.446118515494	0	2	C,C	C,CT	0.25	0.115103352518	0	NA	NA	22,10,5,5	1	1	0	1.2280275672	0	2	C,C	C,CT	0.5	0.202377100673	0	NA	NA	30,17,8,10	1	1	0	2.08962147665	0
chr4_ref_v2	43826	0	GA,G	1	1	55,86,12,13	1	1	0	2	GA,GA	GA,G	0.125	0.0951964766411	0	10,24,4,9	1	1	0	2.17204191283	0	2	GA,GA	GA,G	0.5	0.124131309054	0	NA	NA	26,67,8,14	1	1	0	1.28691054696	0	2	GA,GA	GA,G	0.25	0.0111771549222	0	NA	NA	55,94,11,21	1	1	0	1.34609043667	0
chr4_ref_v2	47330	0	C,A	0	0	284,23,0,47	1	1	0	2	C,C	C,A	0.25	0.090263412376	0	71,17,0,6	1	1	0	4.74163026694	0	2	C,C	C,A	0.125	0.176623535679	0	NA	NA	252,14,0,50	1	1	0	1.00089253825	0	2	C,C	C,A	0.25	0.294239472998	0	NA	NA	287,29,1,55	1	1	1	0.756138606089	0
chr4_ref_v2	53176	0	G,A	0	0	220,204,0,0	1	1	0	2	G,G	NA	NA	0.0	0	40,45,0,0	1	1	0	0.683111529776	0	2	G,G	NA	NA	0.0	0	NA	NA	91,102,95,106	1	1	0	389.602278037	1	2	G,A	NA	NA	0.0406147191542	0	g.53176G>A	0	239,237,0,0	1	1	1	0.620469388798	0
chr4_ref_v2	57012	0	GA,G	1	1	109,53,15,6	1	1	0	2	GA,GA	GA,G	0.125	0.217993355358	0	46,31,3,1	1	1	0	1.41634437902	0	2	GA,GA	NA	NA	0.611606808521	0	NA	NA	125,38,8,5	1	1	0	3.04764405274	0	2	GA,GA	NA	NA	0.105399750824	0	NA	NA	132,49,10,2	1	1	0	2.2242026526	0
chr4_ref_v2	63969	0	C,T	1	0	145,129,137,96	1	1	0	2	C,T	C,C	0.125	0.0892247754585	0	32,17,23,21	1	1	0	0.927991272568	0	2	C,T	NA	NA	0.107630664192	0	NA	NA	126,134,139,99	1	1	0	0.69045444099	0	2	C,T	NA	NA	0.0884109573441	0	NA	NA	104,75,185,179	1	1	1	17.7178296944	1
chr4_ref_v2	65987	0	GA,G	1	1	136,113,20,8	1	1	0	2	GA,GA	GA,G	0.125	0.120031332111	0	42,37,0,4	1	1	0	1.08706740714	0	2	GA,GA	NA	NA	0.105592220861	0	NA	NA	114,99,17,14	1	1	0	1.93696400751	0	2	GA,GA	GA,G	0.125	0.163356808754	0	NA	NA	154,113,13,8	1	1	1	1.13675313534	0
chr4_ref_v2	95635	0	A,C	0	0	138,50,0,24	1	1	0	2	A,A	A,C	0.25	0.0716559889064	0	50,9,0,2	1	1	0	2.76115549835	0	2	A,A	A,C	0.125	0.270874954135	0	NA	NA	144,44,0,36	1	1	0	1.73572092261	0	2	A,A	A,C	0.25	0.32038609887	0	NA	NA	185,53,0,32	1	1	0	0.887544951902	0
chr4_ref_v2	99346	0	GA,G	1	1	81,127,14,9	1	1	0	2	GA,GA	NA	NA	0.146169795117	0	20,27,5,1	1	1	0	0.670389827187	0	2	GA,GA	NA	NA	0.0848307936474	0	NA	NA	81,109,4,7	1	1	0	1.2993108151	0	2	GA,GA	NA	NA	0.754041772019	0	NA	NA	109,132,12,13	1	1	0	1.59651069991	0
chr4_ref_v2	123731	0	TA,T	1	1	62,59,11,7	1	1	0	2	TA,TA	NA	NA	0.218263690527	0	32,30,3,5	1	1	0	0.562391509146	0	2	TA,TA	NA	NA	0.525754789706	0	NA	NA	61,57,9,3	1	1	0	0.628936644726	0	2	TA,TA	NA	NA	0.571710764019	0	NA	NA	70,72,7,8	1	1	0	0.726161329555	0
chr4_ref_v2	126504	0	TCACATC,T	1	0	58,42,16,0	1	1	1	2	TCACATC,TCACATC	TCACATC,T	0.25	0.173953307123	0	26,19,4,0	1	1	0	0.576714178849	0	2	TCACATC,TCACATC	TCACATC,T	0.25	0.251314428281	0	NA	NA	81,39,10,0	1	1	1	2.58979425595	0	2	TCACATC,TCACATC	TCACATC,T	0.125	0.318453731119	0	NA	NA	85,57,11,0	1	1	1	1.16792225588	0
chr4_ref_v2	135395	0	CT,C,CTT	1	1	7,10,2,4,6,3	1	1	0	2	CT,CT	CT,CTT	0.5	0.460583083303	0	8,8,2,3,0,1	1	1	0	1.19067305568	0	2	CT,CT	NA	NA	0.205102428194	0	NA	NA	7,4,4,6,2,1	1	1	0	1.71462508934	0	2	CT,C	CT,CTT	0.25	0.290243279595	0	NA	NA	9,11,7,7,7,3	1	1	0	1.80616969016	0
chr4_ref_v2	169772	0	GTA,G	1	1	39,31,8,4	1	1	1	2	GTA,GTA	GTA,G	0.125	0.0560816936602	0	32,21,4,5	1	1	0	0.739215808228	0	2	GTA,GTA	GTA,G	0.125	0.148504673594	0	NA	NA	38,26,6,0	1	1	1	0.912219627875	0	2	GTA,GTA	NA	NA	0.233065903952	0	NA	NA	44,31,5,7	1	1	0	0.884012816724	0
chr4_ref_v2	169830	0	TA,T	1	1	18,12,11,1	1	1	1	2	TA,TA	TA,T	0.25	0.0815267175396	0	20,13,6,0	1	1	0	0.916574112499	0	2	TA,TA	NA	NA	0.240755743335	0	NA	NA	32,8,8,0	1	1	1	3.19659775559	0	2	TA,TA	NA	NA	0.0757120826446	0	NA	NA	30,20,9,0	1	1	0	1.13577212826	0
chr4_ref_v2	172015	0	C,G	1	0	78,72,83,54	1	1	0	2	C,G	NA	NA	0.0906543682681	0	18,31,16,22	1	1	0	2.01647667007	0	2	C,G	C,C	0.125	0.00291971010333	0	NA	NA	89,69,77,56	1	1	0	0.976120328213	0	2	C,G	C,C	0.125	0.0790685234757	0	NA	NA	69,60,140,109	1	1	1	7.75115548235	0
chr4_ref_v2	194840	0	T,A	0	0	156,161,0,0	1	1	0	2	T,T	NA	NA	0.0	0	49,42,0,0	1	1	0	0.679162673209	0	2	T,T	NA	NA	0.0	0	NA	NA	85,67,75,75	1	1	0	348.423254396	1	2	T,A	NA	NA	0.01324522675	0	g.194840T>A	0	204,169,1,0	1	1	0	1.70143658207	0
chr4_ref_v2	204886	0	C,A	0	0	143,10,0,44	1	1	0	2	C,C	C,A	0.5	0.125163142954	0	45,12,0,4	1	1	0	5.45323871644	0	2	C,C	C,A	0.125	0.274436845702	0	NA	NA	172,22,0,24	1	1	0	3.86782444297	0	2	C,C	C,A	0.25	0.10307218514	0	NA	NA	182,19,0,37	1	1	0	1.86787975456	0
chr4_ref_v2	211254	0	CAT,C	1	1	69,66,7,6	1	1	0	2	CAT,CAT	CAT,C	0.125	0.215336904342	0	24,31,3,1	1	1	0	0.872862227331	0	2	CAT,CAT	CAT,C	0.125	0.40140175363	0	NA	NA	72,56,2,5	1	1	0	1.19142991896	0	2	CAT,CAT	NA	NA	0.146332339577	0	NA	NA	95,99,8,16	1	1	0	1.77955688837	0
chr4_ref_v2	212379	0	G,GT	1	1	1,34,32,8	1	1	0	2	G,GT	GT,GT	0.25	0.0628044725376	0	0,13,13,6	1	1	0	0.946024674052	0	2	GT,GT	G,GT	0.5	0.162380316761	0	NA	NA	1,38,18,12	1	1	0	1.31702522152	0	2	G,GT	G,G	0.125	0.0867097405786	0	NA	NA	2,62,34,17	1	1	0	1.47610036898	0
chr4_ref_v2	223799	0	T,G	0	0	17,114,24,0	1	1	0	2	T,T	T,G	0.25	0.289588650722	0	1,40,5,0	1	1	0	1.75888505137	0	2	T,T	T,G	0.25	0.0610216772585	0	NA	NA	9,115,21,0	1	1	0	1.21122925383	0	2	T,T	T,G	0.25	0.216671036809	0	NA	NA	16,149,28,0	1	1	0	0.852326665354	0
chr4_ref_v2	226755	0	CAT,C	1	1	12,10,2,0	1	1	1	2	CAT,CAT	NA	NA	0.515793358597	0	9,16,2,5	1	1	0	2.11672389417	0	2	CAT,CAT	CAT,C	0.125	0.00142752821489	0	NA	NA	8,19,0,1	1	1	1	2.45383717647	0	2	CAT,CAT	NA	NA	1.10117166694	0	NA	NA	13,18,1,3	1	1	0	0.87468816735	0
chr4_ref_v2	239688	0	A,C	0	0	152,14,0,17	1	1	0	2	A,A	A,C	0.25	0.275705881405	0	21,7,0,1	1	1	0	2.66047932168	0	2	A,A	A,C	0.125	0.0294472013263	0	NA	NA	160,11,1,25	1	1	0	1.19368346101	0	2	A,A	A,C	0.25	0.0623431305741	0	NA	NA	190,18,0,23	1	1	0	0.402806634621	0
chr4_ref_v2	240077	0	CAT,C	1	1	47,48,7,9	1	1	0	2	CAT,CAT	CAT,C	0.125	0.0383821165608	0	31,26,5,4	1	1	0	0.593868145676	0	2	CAT,CAT	CAT,C	0.125	0.0757453193116	0	NA	NA	67,36,9,10	1	1	0	2.52194979285	0	2	CAT,CAT	CAT,C	0.125	0.159399876918	0	NA	NA	76,70,15,8	1	1	0	0.948353308799	0
chr4_ref_v2	265275	0	C,A	1	0	133,138,0,1	1	1	0	2	C,C	NA	NA	0.0036832454163	0	30,33,0,0	1	1	0	0.404426987367	0	2	C,C	NA	NA	0.0	0	NA	NA	156,133,0,0	1	1	0	1.3589060009	0	2	C,C	NA	NA	0.0	0	NA	NA	134,124,59,68	1	1	0	328.757490518	1
chr4_ref_v2	269347	0	A,T	0	0	162,159,0,0	1	1	0	2	A,A	NA	NA	0.0	0	37,45,0,0	1	1	0	0.729956719116	0	2	A,A	NA	NA	0.0	0	NA	NA	148,177,0,0	1	1	0	1.41339540484	0	2	A,A	NA	NA	0.0	0	NA	NA	109,131,53,68	1	1	0	329.675487007	1
chr4_ref_v2	269435	0	C,G	0	0	28,154,30,1	1	1	0	2	C,C	C,G	0.25	0.175890666464	0	5,29,7,0	1	1	0	0.450611585943	0	2	C,C	C,G	0.5	0.348306694268	0	NA	NA	28,141,36,0	1	1	0	1.03365883182	0	2	C,C	C,G	0.5	0.420368513611	0	NA	NA	22,157,34,0	1	1	0	0.631450535161	0
chr4_ref_v2	270133	0	C,CA	1	1	93,60,7,8	1	1	0	2	C,C	NA	NA	0.288642443186	0	17,17,1,3	1	1	0	0.807673126393	0	2	C,C	C,CA	0.125	0.146078103621	0	NA	NA	91,57,9,9	1	1	0	0.715436960446	0	2	C,C	C,CA	0.125	0.116475465889	0	NA	NA	106,61,10,10	1	1	0	0.715255096022	0
chr4_ref_v2	276188	0	G,C	1	0	134,34,0,35	1	1	0	2	G,G	G,C	0.25	0.405465108108	0	39,10,0,3	1	1	0	1.23179094876	0	2	G,G	G,C	0.125	0.212754465445	0	NA	NA	127,25,0,35	1	1	0	0.502729178417	0	2	G,G	G,C	0.5	0.341749293722	0	NA	NA	180,28,0,37	1	1	1	2.1867443938	0
chr4_ref_v2	278644	0	A,T	0	0	0,0,161,163	1	1	0	2	T,T	NA	NA	0.0	0	0,0,40,36	1	1	0	0.482918270296	0	2	T,T	NA	NA	0.0	0	NA	NA	0,0,162,185	1	1	0	0.856107241233	0	2	T,T	NA	NA	0.0	0	NA	NA	0,0,208,224	1	1	1	0.572799351027	0
chr4_ref_v2	278646	0	G,A	0	0	0,0,161,162	1	1	0	2	A,A	NA	NA	0.0	0	0,0,39,36	1	1	0	0.432309854368	0	2	A,A	NA	NA	0.0	0	NA	NA	0,0,164,187	1	1	0	0.891918655145	0	2	A,A	NA	NA	0.0	0	NA	NA	0,0,207,226	1	1	1	0.6833795011	0
chr4_ref_v2	282322	0	T,C	0	0	174,189,0,1	1	1	0	2	T,T	NA	NA	0.00275103337189	0	42,54,0,1	1	1	0	0.653614222692	0	2	T,T	NA	NA	0.0103627870355	0	NA	NA	93,98,78,85	1	1	0	356.699461991	1	2	T,C	T,T	0.125	0.092791201041	0	g.282322T>C	0	184,228,0,0	1	1	1	1.07209316749	0
chr4_ref_v2	284182	0	A,T	1	0	152,130,0,0	1	1	0	2	A,A	NA	NA	0.0	0	36,30,0,0	1	1	0	0.372864951361	0	2	A,A	NA	NA	0.0	0	NA	NA	166,140,0,0	1	1	0	0.404990220959	0	2	A,A	NA	NA	0.0	0	NA	NA	190,179,0,0	1	1	0	0.729241922533	0
chr4_ref_v2	286821	0	CT,C	1	1	68,52,20,12	1	1	0	2	CT,CT	CT,C	0.25	0.0309927197326	0	9,11,6,3	1	1	0	0.872210666298	0	2	CT,CT	CT,C	0.5	0.0638914195087	0	NA	NA	58,54,18,6	1	1	0	1.00067098092	0	2	CT,CT	CT,C	0.125	0.110936232485	0	NA	NA	84,74,19,14	1	1	0	0.994342094433	0
chr4_ref_v2	290861	0	T,G	1	0	63,166,46,1	1	1	0	2	T,T	T,G	0.25	0.362335747211	0	12,27,4,0	1	1	0	0.698548645293	0	2	T,T	T,G	0.25	0.10821358464	0	NA	NA	69,156,43,0	1	1	0	0.856095481306	0	2	T,T	T,G	0.25	0.313999380769	0	NA	NA	87,160,49,0	1	1	0	2.32147186368	0
chr4_ref_v2	299977	0	G,GA	1	1	77,77,4,10	1	1	0	2	G,G	NA	NA	0.213134890677	0	19,27,3,6	1	1	0	1.34225730819	0	2	G,G	G,GA	0.25	0.0484759823821	0	NA	NA	58,81,4,3	1	1	0	1.99153692205	0	2	G,G	NA	NA	0.384403443654	0	NA	NA	99,93,4,11	1	1	1	0.552155384904	0
chr4_ref_v2	315002	0	A,C	1	0	105,38,0,33	1	1	0	2	A,A	A,C	0.5	0.337871816976	0	21,9,1,12	1	1	0	1.42778826285	0	2	A,A	A,C	0.5	0.262364264467	0	NA	NA	91,55,1,33	1	1	0	2.56311697256	0	2	A,A	A,C	0.5	0.358633808424	0	NA	NA	113,51,2,45	1	1	0	0.893692015982	0
chr4_ref_v2	323616	0	GAT,G	1	1	19,13,5,6	1	1	1	2	GAT,GAT	GAT,G	0.25	0.0925989127595	0	14,12,9,5	1	1	0	1.44453173617	0	2	GAT,GAT	GAT,G	0.5	0.00126562966134	0	NA	NA	18,21,8,7	1	1	1	0.963521740324	0	2	GAT,GAT	GAT,G	0.25	0.0325911098112	0	NA	NA	19,37,6,7	1	1	0	4.41639952969	0
chr4_ref_v2	329580	0	TTA,T	1	1	36,42,4,2	1	1	1	2	TTA,TTA	NA	NA	0.921156414065	0	25,26,5,1	1	1	0	0.881792382915	0	2	TTA,TTA	NA	NA	0.401848201929	0	NA	NA	26,33,3,4	1	1	1	1.16071819074	0	2	TTA,TTA	NA	NA	0.457367342222	0	NA	NA	39,29,4,3	1	1	0	1.16775229361	0
chr4_ref_v2	336145	0	C,CT	1	1	12,10,9,6	1	1	0	2	C,CT	C,C	0.125	0.0226248386306	0	4,3,2,1	1	0	0	0.468138223512	0	2	NA	NA	NA	NA	0	NA	NA	9,12,2,5	1	1	0	1.365788573	0	2	C,CT	C,C	0.5	0.135360863904	0	NA	NA	9,9,4,4	1	1	0	0.680133378018	0
chr4_ref_v2	343943	0	G,GTA	1	1	10,8,32,29	1	1	0	2	GTA,GTA	G,GTA	0.125	0.0400599893574	0	10,8,16,26	1	1	0	0.910865898725	0	2	GTA,GTA	G,GTA	0.25	0.216213537952	0	NA	NA	14,19,27,17	1	1	0	4.01340524675	0	2	G,GTA	GTA,GTA	0.25	0.123970733863	0	NA	NA	6,17,28,35	1	1	0	2.33064572936	0
chr4_ref_v2	357303	0	A,T	1	0	157,133,0,0	1	1	0	2	A,A	NA	NA	0.0	0	36,29,0,0	1	1	0	0.385263487914	0	2	A,A	NA	NA	0.0	0	NA	NA	155,141,0,0	1	1	0	0.554268660429	0	2	A,A	NA	NA	0.0	0	NA	NA	175,146,0,0	1	1	0	0.407297991108	0
chr4_ref_v2	369196	0	C,CAAAAAAAAAAAAAAA	1	1	2,0,42,1	1	1	1	2	CAAAAAAAAAAAAAAA,CAAAAAAAAAAAAAAA	C,CAAAAAAAAAAAAAAA	0.125	0.0836146681984	0	0,0,12,1	1	0	0	0.62596217751	0	2	NA	NA	NA	NA	0	NA	NA	0,0,39,0	0	1	1	0.0	0	2	CAAAAAAAAAAAAAAA,CAAAAAAAAAAAAAAA	NA	NA	0.0253178079843	0	NA	NA	2,0,40,3	1	1	0	1.11200446778	0
chr4_ref_v2	369914	0	T,G	0	0	20,165,27,0	1	1	0	2	T,T	T,G	0.25	0.0577588341522	0	7,36,4,0	1	1	0	0.863913823832	0	2	T,T	T,G	0.25	0.205852054204	0	NA	NA	23,164,21,0	1	1	0	0.738858649107	0	2	T,T	T,G	0.25	0.194156014441	0	NA	NA	19,186,37,0	1	1	0	0.865290861496	0
chr4_ref_v2	385992	0	G,A	1	0	100,109,0,0	1	1	0	2	G,G	NA	NA	0.0	0	25,31,0,0	1	1	0	0.459844524724	0	2	G,G	NA	NA	0.0	0	NA	NA	109,93,0,0	1	1	0	1.36373823977	0	2	G,G	NA	NA	0.0	0	NA	NA	130,139,0,0	1	1	0	0.408132338315	0
chr4_ref_v2	387638	0	A,C	0	0	106,8,0,17	1	1	0	2	A,A	A,C	0.25	0.100083458557	0	37,3,0,2	1	1	0	0.897845551238	0	2	A,A	A,C	0.125	0.149279749593	0	NA	NA	146,9,0,24	1	1	0	0.357909807059	0	2	A,A	A,C	0.25	0.121360857004	0	NA	NA	160,20,0,24	1	1	0	1.60213754541	0
chr4_ref_v2	392047	0	G,GT	1	1	34,50,7,2	1	1	0	2	G,G	G,GT	0.125	0.105883607047	0	4,12,1,1	1	0	0	0.724019288474	0	2	NA	NA	NA	NA	0	NA	NA	29,61,5,3	1	1	0	1.25748003259	0	2	G,G	G,GT	0.125	0.30151346713	0	NA	NA	30,81,13,3	1	1	0	1.90016549318	0
chr4_ref_v2	392083	0	GAC,G	1	1	45,91,6,17	1	1	0	2	GAC,GAC	NA	NA	0.13336772641	0	10,13,1,5	1	1	0	0.746008992628	0	2	GAC,GAC	GAC,G	0.125	0.0475918173247	0	NA	NA	39,105,8,15	1	1	0	1.09721821261	0	2	GAC,GAC	NA	NA	0.160059131019	0	NA	NA	52,100,9,18	1	1	0	0.654751302465	0
chr4_ref_v2	410825	0	AT,A	1	1	57,45,5,9	1	1	0	2	AT,AT	NA	NA	0.069958584986	0	7,7,0,2	1	0	0	0.452909913541	0	2	NA	NA	NA	NA	0	NA	NA	59,39,3,8	1	1	0	0.773375728853	0	2	AT,AT	NA	NA	0.0919851785294	0	NA	NA	57,56,5,5	1	1	0	1.13663141698	0
chr4_ref_v2	436136	0	CT,C,CTT	1	1	9,21,7,5,4,3	1	1	0	2	CT,CT	CT,CTT	0.125	0.587962050449	0	4,5,0,0,2,0	1	0	0	0.991338257694	0	2	NA	NA	NA	NA	0	NA	NA	13,12,5,2,5,2	1	1	0	1.74055998864	0	2	CT,CT	CT,CTT	0.25	0.285426675212	0	NA	NA	16,13,9,8,7,4	1	1	0	1.34940973122	0
chr4_ref_v2	444699	0	G,T	1	0	37,175,35,0	1	1	0	2	G,G	G,T	0.25	0.172842812839	0	20,56,3,0	1	1	0	2.51449417731	0	2	G,G	G,T	0.125	0.236388778064	0	NA	NA	39,186,24,0	1	1	0	1.11172856429	0	2	G,G	G,T	0.25	0.251314428281	0	NA	NA	51,223,23,0	1	1	0	1.73236232996	0
chr4_ref_v2	450126	0	GTA,G	1	1	44,36,10,9	1	1	0	2	GTA,GTA	GTA,G	0.125	0.143389976323	0	23,26,7,6	1	1	0	0.667003520043	0	2	GTA,GTA	GTA,G	0.25	0.0189029099098	0	NA	NA	34,31,13,9	1	1	0	1.08975959863	0	2	GTA,GTA	GTA,G	0.25	0.181497796285	0	NA	NA	52,50,12,10	1	1	0	0.701425182248	0
chr4_ref_v2	452440	0	CT,C	1	1	0,0,100,109	1	1	0	2	C,C	NA	NA	0.000513082589051	0	0,0,35,24	1	1	0	1.39523525742	0	2	C,C	NA	NA	0.000836412098957	0	NA	NA	1,0,105,107	1	1	0	0.474921814487	0	2	C,C	NA	NA	0.00414778179353	0	NA	NA	0,0,116,128	1	1	0	0.399278049977	0
chr4_ref_v2	476641	0	T,G	1	0	44,91,51,1	1	1	0	2	T,T	T,G	0.5	0.144581228811	0	18,36,15,0	1	1	0	0.672407459537	0	2	T,T	T,G	0.5	0.117783035656	0	NA	NA	0,0,0,0	0	0	0	0.0	0	2	NA	NA	NA	NA	0	NA	NA	49,95,56,0	1	1	0	0.441693532969	0
chr4_ref_v2	482411	0	G,GA	1	1	15,20,6,6	1	1	0	2	G,G	G,GA	0.5	0.109223185451	0	3,7,0,1	1	0	0	0.901298711237	0	2	NA	NA	NA	NA	0	NA	NA	12,33,3,6	1	1	0	2.37113887408	0	2	G,G	G,GA	0.25	0.122768027449	0	NA	NA	15,29,6,13	1	1	0	1.28560542986	0
chr4_ref_v2	489380	0	AAT,A	1	1	49,31,8,5	1	1	0	2	AAT,AAT	NA	NA	0.0349472415813	0	26,26,5,8	1	1	0	1.69648387548	0	2	AAT,AAT	AAT,A	0.125	0.113524418634	0	NA	NA	44,28,2,9	1	1	1	1.54295551677	0	2	AAT,AAT	NA	NA	0.0619446229795	0	NA	NA	58,35,17,7	1	1	0	1.68512365675	0
chr4_ref_v2	493910	1	T,A	1	0	164,123,0,0	1	1	0	2	NA	NA	NA	NA	0	35,30,0,0	1	1	0	0.489725418896	0	2	NA	NA	NA	NA	0	NA	NA	71,64,82,81	1	1	0	355.532145592	1	2	NA	NA	NA	NA	0	NA	NA	210,157,0,0	1	1	0	0.40077431576	0
chr4_ref_v2	505172	0	CAT,C	1	1	33,40,1,2	1	1	1	2	CAT,CAT	NA	NA	0.796267390297	0	28,36,3,4	1	1	0	1.50306175284	0	2	CAT,CAT	CAT,C	0.125	0.291400924494	0	NA	NA	36,38,3,0	1	1	0	1.12336052072	0	2	CAT,CAT	NA	NA	0.471731893828	0	NA	NA	51,50,4,6	1	1	0	1.67741233274	0
chr4_ref_v2	507432	0	CA,C	1	1	47,64,61,74	1	1	0	2	CA,C	C,C	0.125	0.0575781352986	0	22,6,17,14	1	1	0	3.64929103347	0	2	CA,C	NA	NA	0.100151700864	0	NA	NA	53,64,82,53	1	1	0	2.60379630383	0	2	CA,C	C,C	0.125	0.110181465043	0	NA	NA	49,44,110,112	1	1	0	5.47884731708	0
chr4_ref_v2	515526	1	C,T	0	0	0,0,1,1	1	0	1	2	NA	NA	NA	NA	0	0,1,0,0	0	0	1	0.0	0	2	NA	NA	NA	NA	0	NA	NA	0,0,1,0	0	0	1	0.0	0	2	NA	NA	NA	NA	0	NA	NA	0,0,0,0	0	0	1	0.0	0
chr4_ref_v2	515578	1	T,C	1	0	3,0,1,1	1	0	1	2	NA	NA	NA	NA	0	0,1,0,0	0	0	1	0.0	0	2	NA	NA	NA	NA	0	NA	NA	2,0,0,0	0	0	1	0.0	0	2	NA	NA	NA	NA	0	NA	NA	1,0,0,0	0	0	1	0.0	0
chr4_ref_v2	515584	1	T,C	1	0	10,0,1,1	1	0	1	2	NA	NA	NA	NA	0	0,1,0,0	0	0	1	0.0	0	2	NA	NA	NA	NA	0	NA	NA	9,0,0,0	0	0	1	0.0	0	2	NA	NA	NA	NA	0	NA	NA	4,0,0,0	0	0	1	0.0	0
chr4_ref_v2	527681	0	TTA,T	0	0	0,0,0,2	0	0	1	2	NA	NA	NA	NA	0	0,0,0,6	0	0	1	0.0	0	2	NA	NA	NA	NA	0	NA	NA	0,0,0,2	0	0	1	0.0	0	2	NA	NA	NA	NA	0	NA	NA	0,0,0,3	0	0	1	0.0	0
chr4_ref_v2	538648	0	GTA,G	1	1	27,17,9,9	1	1	0	2	GTA,GTA	GTA,G	0.25	0.0814238412198	0	13,22,5,11	1	1	0	2.06060181429	0	2	GTA,GTA	GTA,G	0.5	0.164985760505	0	NA	NA	19,12,10,7	1	1	1	0.863548842537	0	2	GTA,GTA	GTA,G	0.5	0.0538923826257	0	NA	NA	15,15,12,13	1	1	0	1.72547913585	0
chr4_ref_v2	542473	0	CA,C	1	1	84,56,17,5	1	1	0	2	CA,CA	NA	NA	0.0154506386536	0	17,18,5,2	1	1	0	0.787888659888	0	2	CA,CA	NA	NA	0.0980474741933	0	NA	NA	62,57,15,7	1	1	0	1.08016564706	0	2	CA,CA	NA	NA	0.179648180856	0	NA	NA	103,76,14,13	1	1	0	1.93974388458	0
chr4_ref_v2	548480	0	TCAATACTCGGA,T	1	0	41,101,36,3	1	1	0	2	TCAATACTCGGA,TCAATACTCGGA	TCAATACTCGGA,T	0.5	0.193653122804	0	22,39,11,4	1	1	0	1.49607645587	0	2	TCAATACTCGGA,TCAATACTCGGA	TCAATACTCGGA,T	0.5	0.304211374403	0	NA	NA	37,97,43,6	1	1	0	1.39246324683	0	2	TCAATACTCGGA,TCAATACTCGGA	TCAATACTCGGA,T	0.5	0.0925927868278	0	NA	NA	57,137,50,5	1	1	0	0.504830532991	0
chr4_ref_v2	552392	0	T,G	0	0	12,95,36,0	1	1	0	2	T,T	T,G	0.5	0.0367013668504	0	3,27,1,0	1	1	0	2.41539299288	0	2	T,T	T,G	0.125	0.0317486983146	0	NA	NA	17,94,20,0	1	1	0	1.78666404704	0	2	T,T	T,G	0.25	0.280902385466	0	NA	NA	12,119,29,0	1	1	0	1.76171984933	0
chr4_ref_v2	582422	0	G,T	0	0	10,114,16,0	1	1	0	2	G,G	G,T	0.25	0.0411580724935	0	10,41,2,0	1	1	0	2.71735015737	0	2	G,G	G,T	0.125	0.125163142954	0	NA	NA	15,125,20,0	1	1	0	0.770434672031	0	2	G,G	G,T	0.25	0.0487901641694	0	NA	NA	22,144,15,0	1	1	0	2.02161385468	0
chr4_ref_v2	587754	0	C,CT	1	1	2,37,19,0	1	1	0	2	C,CT	C,C	0.25	0.106709764455	0	0,8,2,0	1	0	0	0.636795824311	0	2	NA	NA	NA	NA	0	NA	NA	6,40,9,0	1	1	0	2.34185090832	0	2	C,C	C,CT	0.25	0.0509150903563	0	NA	NA	7,44,17,0	1	1	0	2.10219471612	0
chr4_ref_v2	587779	0	C,T	0	0	30,110,7,7	1	1	0	2	C,C	C,T	0.25	0.356674943939	0	10,39,1,1	1	1	0	0.638337075088	0	2	C,C	NA	NA	0.0400053346137	0	NA	NA	32,112,4,14	1	1	0	1.80351256809	0	2	C,C	C,T	0.25	0.133531392625	1	NA	NA	32,110,13,6	1	1	0	1.49271247067	0
chr4_ref_v2	606957	0	G,GA	1	1	39,4,10,7	1	1	0	2	G,G	G,GA	0.5	0.0345360104821	0	12,6,5,1	1	1	0	2.51572383641	0	2	G,G	G,GA	0.5	0.10190043596	0	NA	NA	36,6,13,11	1	1	0	0.998774344943	0	2	G,GA	G,G	0.25	0.0187194578293	0	NA	NA	50,3,16,27	1	1	0	5.09016876043	0
chr4_ref_v2	621794	0	G,GA	1	1	21,8,7,13	1	1	0	2	G,GA	G,G	0.125	0.00608846950852	0	5,2,3,4	1	0	0	0.562581962063	0	2	NA	NA	NA	NA	0	NA	NA	22,7,11,15	1	1	0	0.866739322201	0	2	G,GA	NA	NA	0.0708376353643	0	NA	NA	30,13,8,16	1	1	0	0.651576441159	0
chr4_ref_v2	624210	0	T,A	0	0	215,157,0,0	1	1	0	2	T,T	NA	NA	0.0	0	41,33,0,0	1	1	0	0.447324651216	0	2	T,T	NA	NA	0.0	0	NA	NA	111,75,101,74	1	1	0	368.235479542	1	2	T,A	NA	NA	0.0609606997897	0	g.624210T>A	0	228,199,0,0	1	1	1	1.47174640643	0
chr4_ref_v2	630748	0	GT,G	1	1	37,22,7,7	1	1	0	2	GT,GT	GT,G	0.125	0.0734688292699	0	12,6,3,0	1	1	0	0.524618186818	0	2	GT,GT	NA	NA	0.104453179182	0	NA	NA	51,39,11,6	1	1	0	1.03129231272	0	2	GT,GT	NA	NA	0.0474708843843	0	NA	NA	74,47,10,6	1	1	0	1.01681778626	0
chr4_ref_v2	645017	0	GA,G	1	1	89,52,9,7	1	1	0	2	GA,GA	NA	NA	0.201192109409	0	15,8,1,0	1	1	0	0.51166017277	0	2	GA,GA	NA	NA	0.0964427831562	0	NA	NA	60,68,8,8	1	1	0	3.62901806208	0	2	GA,GA	GA,G	0.125	0.226205068575	0	NA	NA	95,64,12,2	1	1	0	0.896176036501	0
chr4_ref_v2	645348	0	A,G	0	0	159,36,67,0	1	1	0	2	A,A	A,G	0.5	0.0451204352805	0	32,18,19,0	1	1	0	2.6011776102	0	2	A,A	A,G	0.5	0.182321556794	0	NA	NA	118,36,54,0	1	1	0	1.08154745287	0	2	A,A	A,G	0.5	0.068992871487	0	NA	NA	149,41,40,0	1	1	0	1.82733510169	0
chr4_ref_v2	645358	0	CG,C	0	0	203,43,24,0	1	1	0	2	CG,CG	CG,C	0.25	0.340545562009	0	42,17,10,0	1	1	0	1.65010229804	0	2	CG,CG	CG,C	0.25	0.266267977948	0	NA	NA	153,38,20,0	1	1	0	0.646174318237	0	2	CG,CG	CG,C	0.25	0.261840841268	0	NA	NA	186,49,15,0	1	1	0	1.2148954129	0
chr4_ref_v2	645380	0	A,G	0	0	165,52,42,0	1	1	0	2	A,A	A,G	0.25	0.327212911208	0	37,23,9,0	1	1	0	2.3271101251	0	2	A,A	A,G	0.25	0.154150679827	0	NA	NA	122,58,31,0	1	1	0	2.28527398849	0	2	A,A	A,G	0.25	0.218689200965	0	NA	NA	163,60,24,0	1	1	0	1.58133801137	0
chr4_ref_v2	645384	0	C,T	0	0	187,60,13,0	1	1	0	2	C,C	C,T	0.125	0.162280805911	0	37,25,7,0	1	1	0	2.50931602442	0	2	C,C	C,T	0.25	0.10178269431	0	NA	NA	136,60,13,0	1	1	0	1.4990673422	0	2	C,C	C,T	0.125	0.0696307282935	0	NA	NA	174,64,11,0	1	1	0	0.750205238101	0
chr4_ref_v2	645387	0	T,G	1	0	142,62,52,0	1	1	0	2	T,T	T,G	0.5	0.249215791624	0	30,25,14,0	1	1	0	1.88377623611	0	2	T,T	T,G	0.5	0.200670695462	0	NA	NA	104,67,43,0	1	1	0	2.00480927918	0	2	T,T	T,G	0.5	0.258861633916	0	NA	NA	146,67,34,0	1	1	0	1.29596134405	0
chr4_ref_v2	645399	0	T,G	1	0	139,82,35,2	1	1	0	2	T,T	T,G	0.25	0.158665360182	0	28,31,6,0	1	1	0	2.38673730176	0	2	T,T	T,G	0.25	0.185717145795	0	NA	NA	106,79,25,2	1	1	0	1.28988781357	0	2	T,T	T,G	0.25	0.0213911899813	0	NA	NA	139,87,18,0	1	1	0	1.50971538751	0
chr4_ref_v2	645406	0	CGTTTTGTTAT,C	0	0	123,113,24,2	1	1	0	2	CGTTTTGTTAT,CGTTTTGTTAT	CGTTTTGTTAT,C	0.25	0.259825117949	0	28,42,4,0	1	1	0	1.97231085349	0	2	CGTTTTGTTAT,CGTTTTGTTAT	CGTTTTGTTAT,C	0.125	0.0869302114525	0	NA	NA	98,112,18,2	1	1	0	1.29502807289	0	2	CGTTTTGTTAT,CGTTTTGTTAT	CGTTTTGTTAT,C	0.125	0.356674943939	0	NA	NA	127,115,17,1	1	1	0	0.686290530741	0
chr4_ref_v2	645422	1	T,A	1	0	101,117,17,16	1	1	0	2	NA	NA	NA	NA	0	24,39,4,2	1	1	0	1.22100664139	0	2	NA	NA	NA	NA	0	NA	NA	82,109,16,16	1	1	0	0.577935435211	0	2	NA	NA	NA	NA	0	NA	NA	100,120,16,7	1	1	0	0.840016095398	0
chr4_ref_v2	645423	1	ATATG,A	1	0	100,125,16,16	1	1	0	2	NA	NA	NA	NA	0	23,42,4,2	1	1	0	1.3371751484	0	2	NA	NA	NA	NA	0	NA	NA	82,111,16,16	1	1	0	0.684433496843	0	2	NA	NA	NA	NA	0	NA	NA	99,125,16,7	1	1	0	0.747898709273	0
chr4_ref_v2	645432	1	T,TG	0	0	79,124,9,18	1	1	0	2	NA	NA	NA	NA	0	21,42,3,2	1	1	0	0.954707214173	0	2	NA	NA	NA	NA	0	NA	NA	60,109,11,17	1	1	0	0.924754283563	0	2	NA	NA	NA	NA	0	NA	NA	86,131,9,7	1	1	0	1.05359809588	0
chr4_ref_v2	645435	1	T,TG	0	0	75,124,8,18	1	1	0	2	NA	NA	NA	NA	0	21,42,2,2	1	1	0	0.921879729423	0	2	NA	NA	NA	NA	0	NA	NA	59,110,7,18	1	1	0	0.600385753409	0	2	NA	NA	NA	NA	0	NA	NA	79,131,6,7	1	1	0	1.16032110448	0
chr4_ref_v2	645436	1	T,TTG	0	0	74,122,8,19	1	1	0	2	NA	NA	NA	NA	0	21,42,1,2	1	1	0	1.11135187073	0	2	NA	NA	NA	NA	0	NA	NA	57,110,6,20	1	1	0	0.694680179352	0	2	NA	NA	NA	NA	0	NA	NA	76,133,5,8	1	1	0	1.39644919597	0
chr4_ref_v2	645511	1	G,A	0	0	0,145,0,54	1	1	0	2	NA	NA	NA	NA	0	0,34,0,6	1	1	0	1.38167143346	0	2	NA	NA	NA	NA	0	NA	NA	0,87,0,39	1	1	0	0.724589824713	0	2	NA	NA	NA	NA	0	NA	NA	0,133,0,34	1	1	0	1.64031178186	0
chr4_ref_v2	645517	1	T,A	0	0	0,130,0,71	1	1	0	2	NA	NA	NA	NA	0	0,23,0,16	1	1	0	0.564306253186	0	2	NA	NA	NA	NA	0	NA	NA	0,80,0,49	1	1	0	0.536573498689	0	2	NA	NA	NA	NA	0	NA	NA	0,123,0,42	1	1	0	2.53011108143	0
chr4_ref_v2	645527	1	A,T	0	0	0,117,0,67	1	1	0	2	NA	NA	NA	NA	0	0,22,0,21	1	1	0	1.28980282727	0	2	NA	NA	NA	NA	0	NA	NA	0,80,0,46	1	1	0	0.280071495987	0	2	NA	NA	NA	NA	0	NA	NA	0,116,0,42	1	1	0	2.39436668177	0
chr4_ref_v2	645528	1	T,C	1	0	0,118,0,66	1	1	0	2	NA	NA	NA	NA	0	0,22,0,22	1	1	0	1.56067639636	0	2	NA	NA	NA	NA	0	NA	NA	0,77,0,46	1	1	0	0.4042841301	0	2	NA	NA	NA	NA	0	NA	NA	0,113,0,43	1	1	0	1.85314709241	0
chr4_ref_v2	645533	1	G,T	0	0	0,119,0,65	1	1	0	2	NA	NA	NA	NA	0	0,22,0,23	1	1	0	1.86202357607	0	2	NA	NA	NA	NA	0	NA	NA	0,78,0,44	1	1	0	0.331649623063	0	2	NA	NA	NA	NA	0	NA	NA	0,108,0,43	1	1	0	1.39941984786	0
chr4_ref_v2	645541	1	G,A	0	0	0,109,0,65	1	1	0	2	NA	NA	NA	NA	0	0,20,0,22	1	1	0	1.62729875351	0	2	NA	NA	NA	NA	0	NA	NA	0,76,0,36	1	1	1	0.847366727092	0	2	NA	NA	NA	NA	0	NA	NA	0,105,0,37	1	1	0	2.72214026681	0
chr4_ref_v2	645542	1	C,T	0	0	0,109,0,63	1	1	0	2	NA	NA	NA	NA	0	0,19,0,23	1	1	0	2.15007390775	0	2	NA	NA	NA	NA	0	NA	NA	0,76,0,36	1	1	1	0.737393116308	0	2	NA	NA	NA	NA	0	NA	NA	0,105,0,37	1	1	0	2.46627244152	0
chr4_ref_v2	645544	1	A,T	0	0	0,110,0,61	1	1	0	2	NA	NA	NA	NA	0	0,20,0,23	1	1	0	2.14222358064	0	2	NA	NA	NA	NA	0	NA	NA	0,75,0,34	1	1	1	0.730417504466	0	2	NA	NA	NA	NA	0	NA	NA	0,104,0,37	1	1	0	2.07961144019	0
chr4_ref_v2	645550	1	CACA,C	1	0	0,111,0,54	1	1	0	2	NA	NA	NA	NA	0	0,20,0,22	1	1	0	2.49448439329	0	2	NA	NA	NA	NA	0	NA	NA	0,75,0,29	1	1	1	0.779838570688	0	2	NA	NA	NA	NA	0	NA	NA	0,102,0,29	1	1	0	2.4461113485	0
chr4_ref_v2	645556	1	T,A	0	0	0,97,0,53	1	1	0	2	NA	NA	NA	NA	0	0,24,0,23	1	1	0	1.54385039678	0	2	NA	NA	NA	NA	0	NA	NA	0,71,0,28	1	1	1	1.11054978968	0	2	NA	NA	NA	NA	0	NA	NA	0,91,0,29	1	1	0	2.39452622587	0
chr4_ref_v2	645558	1	TATA,T	1	0	0,91,0,50	1	1	0	2	NA	NA	NA	NA	0	0,25,0,23	1	1	0	1.38786267116	0	2	NA	NA	NA	NA	0	NA	NA	0,69,0,28	1	1	1	1.01292482563	0	2	NA	NA	NA	NA	0	NA	NA	0,87,0,28	1	1	0	2.29243174315	0
chr4_ref_v2	645567	1	T,TACG	1	0	0,78,0,40	1	1	1	2	NA	NA	NA	NA	0	0,24,0,22	1	1	0	1.57040248365	0	2	NA	NA	NA	NA	0	NA	NA	0,58,0,22	1	1	1	0.885433713895	0	2	NA	NA	NA	NA	0	NA	NA	0,71,0,23	1	1	1	1.57476101191	0
chr4_ref_v2	645571	1	A,ATTCC	1	0	0,75,0,30	1	1	1	2	NA	NA	NA	NA	0	0,23,0,21	1	1	0	2.51482222459	0	2	NA	NA	NA	NA	0	NA	NA	0,57,0,16	1	1	1	0.918032272126	0	2	NA	NA	NA	NA	0	NA	NA	0,67,0,19	1	1	1	0.980188362248	0
chr4_ref_v2	645575	1	T,TTC	1	0	0,70,0,18	1	1	1	2	NA	NA	NA	NA	0	0,22,0,19	1	1	0	4.24862951449	0	2	NA	NA	NA	NA	0	NA	NA	0,55,0,9	1	1	1	0.911633160974	0	2	NA	NA	NA	NA	0	NA	NA	0,62,0,16	1	1	1	0.267773259033	0
chr4_ref_v2	645587	1	TTAATA,T	0	0	0,62,0,9	1	1	1	2	NA	NA	NA	NA	0	0,30,0,9	1	1	0	1.35783177822	0	2	NA	NA	NA	NA	0	NA	NA	0,46,0,2	1	1	1	1.42870146512	0	2	NA	NA	NA	NA	0	NA	NA	0,54,0,4	1	1	1	0.935272972483	0
chr4_ref_v2	645589	1	A,T	1	0	0,62,0,2	1	1	1	2	NA	NA	NA	NA	0	0,34,0,5	1	1	0	2.28731020179	0	2	NA	NA	NA	NA	0	NA	NA	0,44,0,2	1	1	1	0.374063031819	0	2	NA	NA	NA	NA	0	NA	NA	0,55,0,2	1	1	1	0.271433486541	0
chr4_ref_v2	645598	1	TG,T	0	0	0,47,0,6	1	1	1	2	NA	NA	NA	NA	0	0,30,0,9	1	1	0	1.63657928736	0	2	NA	NA	NA	NA	0	NA	NA	0,34,0,2	1	1	1	0.703913532691	0	2	NA	NA	NA	NA	0	NA	NA	0,41,0,3	1	1	1	0.613482081299	0
chr4_ref_v2	645625	1	G,A	0	0	0,25,0,1	1	1	1	2	NA	NA	NA	NA	0	0,26,0,5	1	1	0	2.26195001041	0	2	NA	NA	NA	NA	0	NA	NA	0,17,0,0	0	0	1	0.0	0	2	NA	NA	NA	NA	0	NA	NA	0,25,0,1	1	1	1	0.194287981258	0
chr4_ref_v2	645626	1	T,C	0	0	0,25,0,1	1	1	1	2	NA	NA	NA	NA	0	0,25,0,5	1	1	0	2.32914628614	0	2	NA	NA	NA	NA	0	NA	NA	0,16,0,0	0	0	1	0.0	0	2	NA	NA	NA	NA	0	NA	NA	0,25,0,1	1	1	1	0.194287981258	0
chr4_ref_v2	646061	1	A,T	0	0	0,0,1,1	1	0	1	2	NA	NA	NA	NA	0	0,0,0,0	0	0	1	0.0	0	2	NA	NA	NA	NA	0	NA	NA	0,0,0,0	0	0	1	0.0	0	2	NA	NA	NA	NA	0	NA	NA	0,0,0,0	0	0	1	0.0	0
chr4_ref_v2	651116	1	A,G	1	0	14,0,14,0	1	1	1	2	NA	NA	NA	NA	0	17,0,5,0	1	1	1	2.23857119469	0	2	NA	NA	NA	NA	0	NA	NA	11,0,15,0	1	1	1	0.559376964852	0	2	NA	NA	NA	NA	0	NA	NA	23,1,9,0	1	1	1	1.85065195173	0
chr4_ref_v2	659814	0	A,T	0	0	163,149,0,0	1	1	0	2	A,A	NA	NA	0.0	0	42,42,0,0	1	1	0	0.448257137637	0	2	A,A	NA	NA	0.0	0	NA	NA	138,147,0,0	1	1	0	0.982155099216	0	2	A,A	NA	NA	0.0	0	NA	NA	116,97,54,41	1	1	0	320.599991457	1
chr4_ref_v2	663605	0	G,A	1	0	171,116,0,0	1	1	0	2	G,G	NA	NA	0.0	0	35,30,0,1	1	1	0	1.03795200981	0	2	G,G	NA	NA	0.0152674721308	0	NA	NA	71,59,53,63	1	1	0	331.02007648	1	2	G,A	NA	NA	0.113944259349	0	g.663605G>A	0	170,162,0,0	1	1	0	3.06523622077	0
chr4_ref_v2	667873	0	T,A	0	0	115,121,0,0	1	1	0	2	T,T	NA	NA	0.0	0	30,37,0,0	1	1	0	0.53843322715	0	2	T,T	NA	NA	0.0	0	NA	NA	128,125,0,0	1	1	0	0.542664491242	0	2	T,T	NA	NA	0.0	0	NA	NA	143,138,0,0	1	1	0	0.608486507191	0
chr4_ref_v2	668462	1	G,A	0	0	84,115,0,0	1	1	0	2	NA	NA	NA	NA	0	32,53,0,0	1	1	0	0.653071297801	0	2	NA	NA	NA	NA	0	NA	NA	89,127,0,0	1	1	0	0.432277339835	0	2	NA	NA	NA	NA	0	NA	NA	66,126,0,0	1	1	0	1.87652623148	0
chr4_ref_v2	668864	0	TA,T	1	1	62,82,6,8	1	1	0	2	TA,TA	NA	NA	0.741040553608	0	20,25,3,5	1	1	0	1.01753037921	0	2	TA,TA	NA	NA	0.332088326585	0	NA	NA	66,83,9,11	1	1	0	0.944231106835	0	2	TA,TA	NA	NA	0.396070343733	0	NA	NA	53,79,5,5	1	1	0	0.694349849772	0
chr4_ref_v2	671875	0	T,G	1	0	133,144,0,0	1	1	0	2	T,T	NA	NA	0.0	0	45,45,0,0	1	1	0	0.438544864323	0	2	T,T	NA	NA	0.0	0	NA	NA	92,176,0,0	1	1	0	5.86235927783	0	2	T,T	NA	NA	0.0	0	NA	NA	101,116,51,64	1	1	0	326.21522212	1
chr4_ref_v2	675040	0	C,A	0	0	139,129,0,0	1	1	0	2	C,C	NA	NA	0.0	0	12,16,18,18	1	1	0	310.230505529	1	2	C,A	A,A	0.125	0.0	0	g.675040C>A	0	135,156,0,0	1	1	0	1.49856996087	0	2	C,C	NA	NA	0.0	0	NA	NA	163,171,0,0	1	1	0	0.854236812925	0
chr4_ref_v2	677725	0	T,C	0	0	79,131,0,0	1	1	0	2	T,T	NA	NA	0.0	0	20,27,0,0	1	1	0	0.553896804456	0	2	T,T	NA	NA	0.0	0	NA	NA	44,65,46,69	1	1	0	329.353478791	1	2	T,C	NA	NA	0.0535842461341	0	g.677725T>C	0	100,117,0,0	1	1	0	2.28544987848	0
chr4_ref_v2	677964	0	A,T	0	0	28,24,14,5	1	1	1	2	A,A	A,T	0.5	0.0918075492531	0	12,14,4,5	1	1	0	1.0367001662	0	2	A,A	A,T	0.5	0.0377403279828	0	NA	NA	42,28,6,8	1	1	1	1.66722469549	0	2	A,A	A,T	0.25	0.336472236621	0	NA	NA	41,44,8,5	1	1	0	2.00528063579	0
chr4_ref_v2	677965	0	A,T	0	0	29,25,7,5	1	1	1	2	A,A	A,T	0.5	0.405465108108	0	14,15,0,5	1	1	0	1.09744814023	0	2	A,A	A,T	0.25	0.370373788297	0	NA	NA	47,28,4,8	1	1	1	1.45286298717	0	2	A,A	A,T	0.25	0.113328685307	0	NA	NA	42,45,2,5	1	1	0	1.71108415864	0
chr4_ref_v2	679578	0	A,T	1	0	136,109,0,0	1	1	0	2	A,A	NA	NA	0.0	0	25,30,0,0	1	1	0	1.13468917509	0	2	A,A	NA	NA	0.0	0	NA	NA	66,47,69,70	1	1	0	340.496114125	1	2	A,T	T,T	0.125	0.0442283138626	0	g.679578A>T	0	164,149,0,3	1	1	0	0.936418672078	0
chr4_ref_v2	680625	0	T,A	1	0	151,162,0,0	1	1	0	2	T,T	NA	NA	0.0	0	20,18,12,25	1	1	0	311.050311673	1	2	T,A	NA	NA	0.0266682470822	0	g.680625T>A	0	164,164,0,0	1	1	0	0.567252359116	0	2	T,T	NA	NA	0.0	0	NA	NA	162,184,0,0	1	1	0	0.519224719382	0
chr4_ref_v2	685612	0	T,A	0	0	162,186,0,0	1	1	0	2	T,T	NA	NA	0.0	0	39,54,0,0	1	1	0	0.684559513938	0	2	T,T	NA	NA	0.0	0	NA	NA	177,178,0,0	1	1	0	0.951731324429	0	2	T,T	NA	NA	0.0	0	NA	NA	175,193,0,0	1	1	0	0.466899585815	0
chr4_ref_v2	687977	0	C,CTT,CTTT	1	1	2,0,6,15,1,1	1	1	0	2	CTT,CTT	C,CTT	0.25	0.102587205939	0	0,0,0,6,0,1	1	0	0	0.840737829079	0	2	NA	NA	NA	NA	0	NA	NA	4,2,7,14,0,0	1	1	0	0.973033531641	0	2	CTT,CTT	C,CTT	0.5	0.250294732547	0	NA	NA	1,1,4,21,2,0	1	1	0	0.938306123831	0
chr4_ref_v2	691302	0	A,AATAT,AATATAT	1	1	0,0,2,4,27,27	1	1	1	2	AATATAT,AATATAT	NA	NA	0.415094541705	0	0,0,4,3,13,19	1	1	0	1.44763630142	0	2	AATATAT,AATATAT	AATAT,AATATAT	0.125	0.0200069739902	0	NA	NA	0,0,3,4,34,24	1	1	1	0.841039858737	0	2	AATATAT,AATATAT	NA	NA	0.297706638253	0	NA	NA	0,0,5,5,25,38	1	1	0	1.05881434071	0
chr4_ref_v2	723411	0	T,C	0	0	152,195,0,0	1	1	0	2	T,T	NA	NA	0.0	0	14,17,15,13	1	1	0	309.30920691	1	2	T,C	NA	NA	0.10178269431	0	g.723411T>C	0	144,183,0,0	1	1	0	0.402557267147	0	2	T,T	NA	NA	0.0	0	NA	NA	184,188,0,1	1	1	1	1.7975272654	0
chr4_ref_v2	726166	0	C,T	0	0	120,106,0,0	1	1	0	2	C,C	NA	NA	0.0	0	29,34,0,0	1	1	0	0.82750815948	0	2	C,C	NA	NA	0.0	0	NA	NA	111,119,0,0	1	1	0	1.11974317585	0	2	C,C	NA	NA	0.0	0	NA	NA	93,92,37,44	1	1	0	315.070708339	1
chr4_ref_v2	730543	0	T,A	0	0	125,134,0,0	1	1	0	2	T,T	NA	NA	0.0	0	27,31,0,0	1	1	0	0.394306358814	0	2	T,T	NA	NA	0.0	0	NA	NA	138,119,0,0	1	1	0	1.37381880943	0	2	T,T	NA	NA	0.0	0	NA	NA	147,160,0,0	1	1	0	0.406501692166	0
chr4_ref_v2	732291	0	G,A	0	0	0,0,158,103	1	1	0	2	A,A	NA	NA	0.0	0	0,0,25,27	1	1	0	1.4650909857	0	2	A,A	NA	NA	0.0	0	NA	NA	0,0,171,125	1	1	0	0.753845301162	0	2	A,A	NA	NA	0.0	0	NA	NA	1,0,192,152	1	1	0	1.3621118506	0
chr4_ref_v2	757532	0	G,C	0	0	0,0,0,0	0	0	1	2	NA	NA	NA	NA	0	0,0,0,0	0	0	1	0.0	0	2	NA	NA	NA	NA	0	NA	NA	0,0,0,0	0	0	1	0.0	0	2	NA	NA	NA	NA	0	NA	NA	0,0,0,2	0	0	1	0.0	0
chr4_ref_v2	794535	0	C,A	1	0	135,32,0,28	1	1	0	2	C,C	C,A	0.25	0.195212166625	0	23,9,0,0	1	1	0	1.63504231277	0	2	C,C	NA	NA	0.0	0	NA	NA	138,25,0,15	1	1	0	2.13849228523	0	2	C,C	C,A	0.25	0.375251329512	0	NA	NA	180,28,0,33	1	1	0	1.46102323656	0
chr4_ref_v2	810373	0	TTA,T	1	1	32,41,2,2	1	1	0	2	TTA,TTA	NA	NA	0.88898616916	0	25,23,2,4	1	1	0	1.35959175723	0	2	TTA,TTA	NA	NA	0.0832604687303	0	NA	NA	39,37,4,4	1	1	0	1.07799671836	0	2	TTA,TTA	NA	NA	0.194896420832	0	NA	NA	50,38,6,5	1	1	0	1.71449506797	0
chr4_ref_v2	823854	0	CAAAGAAGCGCATTCA,C	0	0	127,152,0,0	1	1	0	2	CAAAGAAGCGCATTCA,CAAAGAAGCGCATTCA	NA	NA	0.0	0	25,33,0,0	1	1	0	0.422270745085	0	2	CAAAGAAGCGCATTCA,CAAAGAAGCGCATTCA	NA	NA	0.0	0	NA	NA	136,125,0,0	1	1	0	1.79095722119	0	2	CAAAGAAGCGCATTCA,CAAAGAAGCGCATTCA	NA	NA	0.0	0	NA	NA	85,112,34,47	1	1	0	316.279952493	1
chr4_ref_v2	835540	0	GA,G	1	1	91,80,9,4	1	1	0	2	GA,GA	NA	NA	0.199350921493	0	12,11,3,1	1	1	0	0.92195139427	0	2	GA,GA	GA,G	0.125	0.0572238993265	0	NA	NA	73,69,7,10	1	1	0	2.60340327077	0	2	GA,GA	GA,G	0.125	0.269377240441	0	NA	NA	77,74,17,8	1	1	0	2.67974031503	0
chr4_ref_v2	837968	0	A,AAATAATAATAAT	1	1	0,0,11,26	1	1	0	2	AAATAATAATAAT,AAATAATAATAAT	NA	NA	0.0	0	0,0,12,12	1	1	0	1.62982379153	0	2	AAATAATAATAAT,AAATAATAATAAT	NA	NA	0.0	0	NA	NA	0,0,21,30	1	1	0	1.29532870549	0	2	AAATAATAATAAT,AAATAATAATAAT	NA	NA	0.0	0	NA	NA	0,1,20,26	1	1	0	1.41308377498	0
chr4_ref_v2	838622	0	A,T	0	0	130,168,0,0	1	1	0	2	A,A	NA	NA	0.0	0	35,38,0,0	1	1	0	0.592745385669	0	2	A,A	NA	NA	0.0	0	NA	NA	57,84,55,82	1	1	0	343.34528671	1	2	A,T	NA	NA	0.02877896455	0	g.838622A>T	0	164,212,0,1	1	1	0	0.383352582189	0
chr4_ref_v2	840324	0	AATAT,A,AAT	1	1	1,0,2,4,35,40	1	1	0	2	AAT,AAT	NA	NA	0.492873140209	0	0,1,9,3,17,20	1	1	0	5.66765886868	0	2	AAT,AAT	A,AAT	0.5	0.30083722334	0	NA	NA	2,1,2,5,31,38	1	1	0	0.636003126702	0	2	AAT,AAT	NA	NA	0.270472676394	0	NA	NA	2,2,4,7,45,53	1	1	0	0.729096586878	0
chr4_ref_v2	842806	0	G,T	0	0	155,123,0,0	1	1	0	2	G,G	NA	NA	0.0	0	28,30,0,0	1	1	0	0.843964056302	0	2	G,G	NA	NA	0.0	0	NA	NA	137,149,0,0	1	1	0	2.45788364022	0	2	G,G	NA	NA	0.0	0	NA	NA	183,179,0,0	1	1	0	1.62071517534	0
chr4_ref_v2	847480	0	C,T	0	0	130,153,0,0	1	1	0	2	C,C	NA	NA	0.0	0	31,29,0,0	1	1	0	0.670908026459	0	2	C,C	NA	NA	0.0	0	NA	NA	171,179,0,0	1	1	0	0.838300667046	0	2	C,C	NA	NA	0.0	0	NA	NA	112,124,47,65	1	1	0	325.114485494	1
chr4_ref_v2	855115	0	A,G	0	0	140,173,0,0	1	1	0	2	A,A	NA	NA	0.0	0	43,39,0,0	1	1	0	1.06298637257	0	2	A,A	NA	NA	0.0	0	NA	NA	171,181,0,0	1	1	0	1.11252913054	0	2	A,A	NA	NA	0.0	0	NA	NA	191,186,0,0	1	1	0	1.99451816985	0
chr4_ref_v2	859215	0	T,G	1	0	46,95,54,0	1	1	0	2	T,T	T,G	0.5	0.157185583522	0	11,17,10,0	1	1	0	0.582014726812	0	2	T,T	T,G	0.5	0.164303051291	0	NA	NA	50,100,56,0	1	1	0	0.445959768255	0	2	T,T	T,G	0.5	0.131028262406	0	NA	NA	50,136,60,0	1	1	0	1.65600079982	0
chr4_ref_v2	860586	0	C,T	0	0	195,186,0,0	1	1	0	2	C,C	NA	NA	0.0	0	22,19,22,12	1	1	0	310.506315646	1	2	C,T	C,C	0.125	0.0641028861928	0	g.860586C>T	0	189,178,0,0	1	1	0	0.407499422086	0	2	C,C	NA	NA	0.0	0	NA	NA	206,205,0,0	1	1	1	0.483178863593	0
chr4_ref_v2	864769	0	CAT,C	1	1	37,46,2,6	1	1	0	2	CAT,CAT	NA	NA	0.324220155248	0	29,30,3,7	1	1	0	1.0552006559	0	2	CAT,CAT	CAT,C	0.125	0.101681993238	0	NA	NA	30,59,7,5	1	1	0	2.20887211589	0	2	CAT,CAT	NA	NA	0.0526656578302	0	NA	NA	34,60,9,6	1	1	0	3.19548181508	0
chr4_ref_v2	864892	0	CT,C	1	1	95,38,10,1	1	1	0	2	CT,CT	CT,C	0.125	0.181720531366	0	36,30,8,3	1	1	0	2.3395629983	0	2	CT,CT	CT,C	0.25	0.0397580513485	0	NA	NA	98,41,4,4	1	1	0	1.76469080116	0	2	CT,CT	CT,C	0.125	0.526483461894	0	NA	NA	114,57,7,3	1	1	0	1.16907596734	0
chr4_ref_v2	866509	0	A,C	0	0	117,31,0,31	1	1	0	2	A,A	A,C	0.25	0.414433778091	0	21,12,0,5	1	1	0	1.73914972718	0	2	A,A	A,C	0.25	0.241162056817	0	NA	NA	89,29,0,33	1	1	0	1.06632323542	0	2	A,A	A,C	0.5	0.145711811181	0	NA	NA	145,39,0,32	1	1	0	0.626304238213	0
chr4_ref_v2	876166	1	T,A	0	0	0,0,0,0	0	0	1	2	NA	NA	NA	NA	0	0,0,0,0	0	0	1	0.0	0	2	NA	NA	NA	NA	0	NA	NA	0,0,1,0	0	0	1	0.0	0	2	NA	NA	NA	NA	0	NA	NA	0,0,0,1	0	0	1	0.0	0
chr4_ref_v2	876167	1	T,A	0	0	0,0,0,0	0	0	1	2	NA	NA	NA	NA	0	0,0,0,0	0	0	1	0.0	0	2	NA	NA	NA	NA	0	NA	NA	0,0,1,0	0	0	1	0.0	0	2	NA	NA	NA	NA	0	NA	NA	0,0,0,1	0	0	1	0.0	0
chr4_ref_v2	876340	1	C,T	1	0	0,0,0,0	0	0	1	2	NA	NA	NA	NA	0	0,0,0,0	0	0	1	0.0	0	2	NA	NA	NA	NA	0	NA	NA	0,0,0,0	0	0	1	0.0	0	2	NA	NA	NA	NA	0	NA	NA	0,0,1,1	1	0	1	0.0	0
chr4_ref_v2	876343	1	C,T	1	0	0,0,0,0	0	0	1	2	NA	NA	NA	NA	0	0,0,0,0	0	0	1	0.0	0	2	NA	NA	NA	NA	0	NA	NA	0,0,0,0	0	0	1	0.0	0	2	NA	NA	NA	NA	0	NA	NA	0,0,1,1	1	0	1	0.0	0
chr4_ref_v2	878591	1	A,G	0	0	0,0,0,0	0	0	1	2	NA	NA	NA	NA	0	0,1,0,0	0	0	1	0.0	0	2	NA	NA	NA	NA	0	NA	NA	0,1,0,0	0	0	1	0.0	0	2	NA	NA	NA	NA	0	NA	NA	0,0,1,1	1	0	1	0.0	0
chr4_ref_v2	879031	1	T,C	0	0	0,0,1,0	0	0	1	2	NA	NA	NA	NA	0	0,0,0,0	0	0	1	0.0	0	2	NA	NA	NA	NA	0	NA	NA	0,1,0,0	0	0	1	0.0	0	2	NA	NA	NA	NA	0	NA	NA	0,0,0,0	0	0	1	0.0	0
chr4_ref_v2	886998	0	GA,G	1	1	81,57,3,3	1	1	0	2	GA,GA	NA	NA	0.758130938381	0	19,29,3,5	1	1	0	2.93393547133	0	2	GA,GA	GA,G	0.125	0.0146642849077	0	NA	NA	100,53,4,6	1	1	0	0.976394160548	0	2	GA,GA	NA	NA	0.304451735877	0	NA	NA	74,78,5,8	1	1	0	1.81779026177	0
chr4_ref_v2	892434	0	CA,C	1	1	49,56,3,7	1	1	0	2	CA,CA	NA	NA	0.0259880203843	0	10,11,2,3	1	1	0	1.09735977613	0	2	CA,CA	CA,C	0.25	0.0156479810932	0	NA	NA	51,59,5,3	1	1	0	0.724360336174	0	2	CA,CA	NA	NA	0.197637731591	0	NA	NA	60,77,7,5	1	1	0	1.02469105766	0
chr4_ref_v2	896497	0	C,A	0	0	139,14,0,20	1	1	0	2	C,C	C,A	0.25	0.0400053346137	0	33,11,0,3	1	1	0	3.34005836818	0	2	C,C	C,A	0.125	0.310154928304	0	NA	NA	136,14,0,28	1	1	0	1.25252554481	0	2	C,C	C,A	0.25	0.302570684946	0	NA	NA	161,16,0,42	1	1	0	3.21348335451	0
chr4_ref_v2	909629	0	A,T	1	0	144,51,1,67	1	1	0	2	A,A	A,T	0.5	0.0451204352805	0	31,16,0,20	1	1	0	0.678406669676	0	2	A,A	A,T	0.5	0.292987124681	0	NA	NA	92,41,0,48	1	1	0	0.817146250635	0	2	A,A	A,T	0.5	0.100083458557	0	NA	NA	123,60,5,64	1	1	1	2.59366992964	0
chr4_ref_v2	914561	0	T,G	0	0	16,162,50,0	1	1	0	2	T,T	T,G	0.5	0.1513456289	0	13,27,6,0	1	1	0	6.05798105311	0	2	T,T	T,G	0.25	0.202940843997	0	NA	NA	18,155,45,0	1	1	0	0.631164651814	0	2	T,T	T,G	0.5	0.226037909341	0	NA	NA	33,187,42,0	1	1	0	3.22807066509	0
chr4_ref_v2	918641	0	A,C	1	0	0,0,136,152	1	1	0	2	C,C	NA	NA	0.0	0	0,0,34,42	1	1	0	0.452072149146	0	2	C,C	NA	NA	0.0	0	NA	NA	0,0,136,153	1	1	0	0.398913061523	0	2	C,C	NA	NA	0.0	0	NA	NA	0,0,184,163	1	1	0	1.81813429381	0
chr4_ref_v2	921715	0	C,CAAAAAAAA	1	1	5,0,15,1	1	1	0	2	C,CAAAAAAAA	CAAAAAAAA,CAAAAAAAA	0.5	0.149279749593	0	3,0,3,3	1	0	0	2.30914547334	0	2	NA	NA	NA	NA	0	NA	NA	4,0,20,1	1	1	0	0.641402278378	0	2	CAAAAAAAA,CAAAAAAAA	C,CAAAAAAAA	0.5	0.336472236621	0	NA	NA	4,0,23,1	1	1	1	0.846068082458	0
chr4_ref_v2	929356	0	GA,G	1	1	104,132,5,9	1	1	0	2	GA,GA	GA,G	0.125	0.514041151353	0	26,41,4,5	1	1	0	1.51963917044	0	2	GA,GA	GA,G	0.25	0.255466624175	0	NA	NA	87,115,6,5	1	1	0	0.596328717335	0	2	GA,GA	GA,G	0.125	0.581823495046	0	NA	NA	139,121,4,9	1	1	0	2.96807045868	0
chr4_ref_v2	930866	0	CAT,C	1	1	46,33,12,16	1	1	0	2	CAT,CAT	CAT,C	0.25	0.207014493658	0	13,14,10,6	1	1	0	1.79776538002	0	2	CAT,CAT	CAT,C	0.5	0.219040378108	0	NA	NA	37,42,13,10	1	1	0	1.78730546071	0	2	CAT,CAT	CAT,C	0.25	0.0308889762845	0	NA	NA	35,37,15,19	1	1	0	0.950693683207	0
chr4_ref_v2	938178	0	T,G	0	0	53,172,47,0	1	1	0	2	T,T	T,G	0.25	0.401010757759	0	18,58,5,0	1	1	0	1.5879858922	0	2	T,T	T,G	0.125	0.170721743547	0	NA	NA	50,196,64,0	1	1	0	1.1723908302	0	2	T,T	T,G	0.5	0.232331977369	0	NA	NA	42,203,65,0	1	1	1	1.4240658943	0
chr4_ref_v2	947059	0	A,C	0	0	165,42,0,43	1	1	0	2	A,A	A,C	0.25	0.397380989708	0	49,18,0,4	1	1	0	1.87116372707	0	2	A,A	A,C	0.125	0.12589802112	0	NA	NA	179,46,0,36	1	1	0	0.805539818735	0	2	A,A	A,C	0.25	0.140727659495	0	NA	NA	196,49,0,56	1	1	1	0.551738689285	0
chr4_ref_v2	949763	0	A,T	0	0	205,181,0,1	1	1	0	2	A,A	NA	NA	0.00258732356495	0	51,41,0,0	1	1	0	0.474157361904	0	2	A,A	NA	NA	0.0	0	NA	NA	79,64,98,90	1	1	0	381.350837143	1	2	A,T	T,T	0.125	0.0222829042891	0	g.949763A>T	0	219,206,0,0	1	1	1	0.620756461952	0
chr4_ref_v2	955888	0	G,GAAAAAA	1	1	41,22,57,11	1	1	0	2	G,GAAAAAA	NA	NA	0.0763729787846	0	12,9,10,5	1	1	0	0.988000993403	0	2	G,GAAAAAA	G,G	0.125	0.0851578083403	0	NA	NA	32,35,49,9	1	1	0	2.96917385931	0	2	G,GAAAAAA	G,G	0.125	0.107064819436	0	NA	NA	49,37,61,8	1	1	0	1.86811286621	0
chr4_ref_v2	960314	0	CT,C	1	1	85,101,4,7	1	1	0	2	CT,CT	CT,C	0.125	0.318677537583	0	21,29,1,0	1	1	0	0.635627905843	0	2	CT,CT	NA	NA	0.00697473439044	0	NA	NA	104,106,3,2	1	1	0	1.23404765194	0	2	CT,CT	NA	NA	0.560096755381	0	NA	NA	134,121,4,6	1	1	0	2.06123372512	0
chr4_ref_v2	962130	0	G,A	0	0	112,174,1,1	1	1	0	2	G,G	NA	NA	0.00696866931609	0	15,23,15,19	1	1	0	309.861638093	1	2	G,A	NA	NA	0.11122563511	0	g.962130G>A	0	112,153,0,0	1	1	0	0.864779708027	0	2	G,G	NA	NA	0.0	0	NA	NA	164,192,0,0	1	1	1	2.54302784623	0
chr4_ref_v2	963272	0	C,A	0	0	145,128,0,0	1	1	0	2	C,C	NA	NA	0.0	0	22,19,16,17	1	1	0	309.551548112	1	2	C,A	C,C	0.125	0.0342499230431	0	g.963272C>A	0	153,127,0,0	1	1	0	0.509071425705	0	2	C,C	NA	NA	0.0	0	NA	NA	173,142,0,0	1	1	0	0.568667324779	0
chr4_ref_v2	966422	0	T,TA	1	1	29,21,7,12	1	1	0	2	T,T	T,TA	0.5	0.00328705590733	0	11,7,1,6	1	1	0	0.589615889865	0	2	T,T	T,TA	0.5	0.0574051328425	0	NA	NA	28,20,3,10	1	1	0	0.652449278045	0	2	T,T	T,TA	0.25	0.170313580836	0	NA	NA	32,16,8,13	1	1	0	0.570994883421	0
chr4_ref_v2	970055	0	C,G	0	0	156,7,0,35	1	1	0	2	C,C	C,G	0.5	0.411618973683	0	37,4,0,3	1	1	0	1.53598264128	0	2	C,C	C,G	0.125	0.380772495518	0	NA	NA	148,5,0,43	1	1	0	1.14284772739	0	2	C,C	C,G	0.5	0.147635998806	0	NA	NA	174,10,0,36	1	1	0	0.669931284053	0
chr4_ref_v2	971702	0	T,A	1	0	176,96,0,0	1	1	0	2	T,T	NA	NA	0.0	0	48,40,0,0	1	1	0	1.63152097904	0	2	T,T	NA	NA	0.0	0	NA	NA	93,43,103,52	1	1	0	358.293533701	1	2	T,A	A,A	0.125	0.120544197098	0	g.971702T>A	0	191,114,0,0	1	1	0	0.629325871651	0
chr4_ref_v2	975717	0	T,A	1	0	168,138,0,0	1	1	0	2	T,T	NA	NA	0.0	0	43,33,0,0	1	1	0	0.408965080097	0	2	T,T	NA	NA	0.0	0	NA	NA	159,146,0,0	1	1	0	0.755019652743	0	2	T,T	NA	NA	0.0	0	NA	NA	178,156,0,0	1	1	0	0.546202479534	0
chr4_ref_v2	976238	0	C,T	0	0	99,126,0,0	1	1	0	2	C,C	NA	NA	0.0	0	35,32,0,0	1	1	0	1.01201274325	0	2	C,C	NA	NA	0.0	0	NA	NA	0,0,124,140	1	1	0	451.373918467	1	2	T,T	NA	NA	0.0	0	g.976238C>T,g.976238C>T	0,1	112,164,0,1	1	1	0	0.824817441615	0
chr4_ref_v2	983299	1	G,A	0	0	0,0,1,0	0	0	1	2	NA	NA	NA	NA	0	0,0,0,0	0	0	1	0.0	0	2	NA	NA	NA	NA	0	NA	NA	0,0,0,0	0	0	1	0.0	0	2	NA	NA	NA	NA	0	NA	NA	0,0,0,0	0	0	1	0.0	0
chr4_ref_v2	983303	1	A,G	1	0	0,0,1,0	0	0	1	2	NA	NA	NA	NA	0	0,0,0,0	0	0	1	0.0	0	2	NA	NA	NA	NA	0	NA	NA	0,0,0,0	0	0	1	0.0	0	2	NA	NA	NA	NA	0	NA	NA	0,0,0,0	0	0	1	0.0	0
chr4_ref_v2	985516	1	T,A	0	0	0,0,0,0	0	0	1	2	NA	NA	NA	NA	0	0,0,0,0	0	0	1	0.0	0	2	NA	NA	NA	NA	0	NA	NA	0,0,1,1	1	0	1	0.0	0	2	NA	NA	NA	NA	0	NA	NA	0,0,0,0	0	0	1	0.0	0
chr4_ref_v2	985517	1	T,A	0	0	0,0,0,0	0	0	1	2	NA	NA	NA	NA	0	0,0,0,0	0	0	1	0.0	0	2	NA	NA	NA	NA	0	NA	NA	0,0,1,1	1	0	1	0.0	0	2	NA	NA	NA	NA	0	NA	NA	0,0,0,0	0	0	1	0.0	0
chr4_ref_v2	986978	1	A,T	1	0	73,38,4,0	1	1	1	2	NA	NA	NA	NA	0	20,11,4,0	1	1	1	1.56123567721	0	2	NA	NA	NA	NA	0	NA	NA	100,32,2,0	1	1	1	2.46419057606	0	2	NA	NA	NA	NA	0	NA	NA	98,37,2,0	1	1	1	1.56680066997	0
chr4_ref_v2	986982	1	T,TTA	0	0	70,43,4,0	1	1	1	2	NA	NA	NA	NA	0	20,12,4,0	1	1	1	1.54157562638	0	2	NA	NA	NA	NA	0	NA	NA	99,37,2,0	1	1	1	2.69902447795	0	2	NA	NA	NA	NA	0	NA	NA	97,42,1,0	1	1	1	1.98005189397	0
chr4_ref_v2	987146	1	G,A	0	0	0,0,0,46	0	1	1	2	NA	NA	NA	NA	0	0,0,1,2	1	0	1	0.0	0	2	NA	NA	NA	NA	0	NA	NA	0,1,0,54	1	1	1	0.0	0	2	NA	NA	NA	NA	0	NA	NA	0,0,0,54	0	1	1	0.0	0
chr4_ref_v2	1006338	0	GA,G	1	1	0,1,137,126	1	1	0	2	G,G	NA	NA	0.00185361701444	0	1,0,31,31	1	1	0	0.819663263809	0	2	G,G	NA	NA	0.0131868710788	0	NA	NA	1,1,122,104	1	1	0	0.492204242352	0	2	G,G	NA	NA	0.00675176478934	0	NA	NA	6,2,145,145	1	1	0	3.08978584849	0
chr4_ref_v2	1015892	0	GA,G	1	1	64,62,5,2	1	1	0	2	GA,GA	NA	NA	1.0552224273	0	11,18,2,2	1	1	0	1.22486739237	0	2	GA,GA	NA	NA	0.273516082239	0	NA	NA	51,53,9,8	1	1	0	3.64995148294	0	2	GA,GA	NA	NA	0.0565516655237	0	NA	NA	50,63,9,4	1	1	0	1.62416909369	0
chr4_ref_v2	1025564	0	G,T	0	0	29,154,51,0	1	1	0	2	G,G	G,T	0.5	0.159630145592	0	20,35,7,0	1	1	0	5.23495575335	0	2	G,G	G,T	0.25	0.0454788911265	0	NA	NA	43,145,43,0	1	1	0	2.43126242162	0	2	G,G	G,T	0.5	0.353640040244	0	NA	NA	40,216,44,0	1	1	1	2.06300125219	0
chr4_ref_v2	1047096	0	T,G	1	0	43,128,51,0	1	1	0	2	T,T	T,G	0.5	0.0918075492531	0	18,35,8,0	1	1	0	1.59561915181	0	2	T,T	T,G	0.25	0.172842812839	0	NA	NA	48,141,37,0	1	1	0	1.29235320332	0	2	T,T	T,G	0.25	0.341749293722	0	NA	NA	65,182,45,0	1	1	1	1.69835553189	0
chr4_ref_v2	1078913	0	AT,A	1	1	44,48,8,17	1	1	0	2	AT,AT	AT,A	0.125	0.112453341726	0	8,6,3,4	1	1	0	0.898466149451	0	2	AT,AT	AT,A	0.25	0.094837194377	0	NA	NA	45,44,12,13	1	1	0	1.05029581995	0	2	AT,AT	AT,A	0.125	0.0676019978606	0	NA	NA	53,46,10,24	1	1	1	0.90017453379	0
chr4_ref_v2	1084424	0	GA,G	1	1	68,50,16,10	1	1	0	2	GA,GA	GA,G	0.125	0.0398585706434	0	19,22,3,2	1	1	0	1.36601659943	0	2	GA,GA	NA	NA	0.396648767643	0	NA	NA	99,84,14,13	1	1	0	1.24534617268	0	2	GA,GA	NA	NA	0.0459200662283	0	NA	NA	107,90,12,6	1	1	0	2.1222230762	0
chr4_ref_v2	1088418	0	A,C	0	0	176,152,0,0	1	1	0	2	A,A	NA	NA	0.0	0	16,11,0,0	1	1	0	0.473515360411	0	2	A,A	NA	NA	0.0	0	NA	NA	150,138,0,0	1	1	0	0.520165689216	0	2	A,A	NA	NA	0.0	0	NA	NA	172,162,0,0	1	1	0	0.648400834105	0
chr4_ref_v2	1090016	0	G,GAA	1	1	19,25,12,11	1	1	0	2	G,GAA	G,G	0.25	0.137869794223	0	6,4,3,6	1	0	0	1.14924829011	0	2	NA	NA	NA	NA	0	NA	NA	8,13,18,16	1	1	0	3.17962055482	0	2	G,GAA	GAA,GAA	0.25	0.0289875368733	0	NA	NA	13,17,18,19	1	1	1	2.51537250727	0
chr4_ref_v2	1095992	1	A,C	0	0	0,0,0,0	0	0	1	2	NA	NA	NA	NA	0	0,0,0,0	0	0	1	0.0	0	2	NA	NA	NA	NA	0	NA	NA	0,1,0,0	0	0	1	0.0	0	2	NA	NA	NA	NA	0	NA	NA	0,0,0,1	0	0	1	0.0	0
chr4_ref_v2	1096002	1	A,T	1	0	0,0,0,0	0	0	1	2	NA	NA	NA	NA	0	0,0,0,0	0	0	1	0.0	0	2	NA	NA	NA	NA	0	NA	NA	0,1,0,0	0	0	1	0.0	0	2	NA	NA	NA	NA	0	NA	NA	0,0,0,1	0	0	1	0.0	0
chr4_ref_v2	1101886	0	CT,C	1	1	90,100,9,15	1	1	0	2	CT,CT	CT,C	0.125	0.00375318763437	0	46,35,1,8	1	1	0	1.35112069997	0	2	CT,CT	CT,C	0.125	0.120852899969	0	NA	NA	83,102,11,15	1	1	0	0.628441118151	0	2	CT,CT	CT,C	0.125	0.128402482922	0	NA	NA	122,121,12,17	1	1	0	0.726085951463	0
chr4_ref_v2	1105812	0	AT,A,ATT	1	1	18,71,4,16,6,13	1	1	0	2	AT,AT	AT,ATT	0.125	0.165572772565	0	9,26,0,7,1,1	1	1	0	0.967079585367	0	2	AT,AT	NA	NA	0.829760622851	0	NA	NA	29,62,8,16,7,11	1	1	0	2.01149925954	0	2	AT,AT	AT,ATT	0.125	0.301133141517	0	NA	NA	21,85,8,26,7,11	1	1	1	1.39770328446	0
chr4_ref_v2	1108503	0	GA,G,GAA	1	1	32,37,5,11,4,3	1	1	0	2	GA,GA	NA	NA	0.299988155716	0	6,10,0,4,0,0	1	1	0	0.694840549753	0	2	GA,GA	GA,G	0.125	0.257848609587	0	NA	NA	20,25,6,8,0,12	1	1	0	5.66153883357	0	2	GA,GA	GA,GAA	0.25	0.470126365348	0	NA	NA	23,31,6,17,1,9	1	1	0	2.73874475629	0
chr4_ref_v2	1109779	0	GAT,G	1	1	108,90,8,14	1	1	0	2	GAT,GAT	GAT,G	0.125	0.226519246293	0	34,35,3,4	1	1	0	0.679217906495	0	2	GAT,GAT	GAT,G	0.125	0.197099962026	0	NA	NA	88,94,5,6	1	1	0	1.81984787189	0	2	GAT,GAT	GAT,G	0.125	0.364403755211	0	NA	NA	123,137,10,12	1	1	1	2.28358303204	0
chr4_ref_v2	1146381	0	C,A	0	0	148,24,0,43	1	1	0	2	C,C	C,A	0.5	0.264692554227	0	19,12,0,8	1	1	0	3.64781712442	0	2	C,C	C,A	0.5	0.138150338481	0	NA	NA	161,12,0,49	1	1	0	1.14414510857	0	2	C,C	C,A	0.5	0.142656300402	0	NA	NA	182,28,0,63	1	1	0	0.933340025291	0
chr4_ref_v2	1151968	0	T,G	0	0	82,128,60,0	1	1	0	2	T,T	T,G	0.5	0.137621377876	0	21,36,6,0	1	1	0	1.45260400774	0	2	T,T	T,G	0.25	0.151230969724	0	NA	NA	62,107,62,0	1	1	0	1.26527852274	0	2	T,T	T,G	0.5	0.111848300137	0	NA	NA	70,165,56,0	1	1	0	3.13063261132	0
chr4_ref_v2	1163817	0	T,C	1	0	216,208,0,0	1	1	0	2	T,T	NA	NA	0.0	0	9,22,8,17	1	1	0	309.411089514	1	2	T,C	T,T	0.125	0.036203048664	0	g.1163817T>C	0	186,215,0,0	1	1	0	1.47023091812	0	2	T,T	NA	NA	0.0	0	NA	NA	238,267,0,0	1	1	1	1.35574225144	0
chr4_ref_v2	1178234	0	CT,C	1	1	75,41,7,11	1	1	0	2	CT,CT	NA	NA	0.176063336037	0	12,6,5,2	1	1	0	2.22829334853	0	2	CT,CT	CT,C	0.25	0.0467323838971	0	NA	NA	68,54,6,3	1	1	0	2.34442330163	0	2	CT,CT	NA	NA	0.892729256739	0	NA	NA	92,59,16,6	1	1	0	1.7939357923	0
chr4_ref_v2	1180728	0	C,T	0	0	85,80,75,71	1	1	0	2	C,T	NA	NA	0.122338852192	0	20,28,13,16	1	1	0	1.65742879818	0	2	C,T	C,C	0.25	0.00692044284457	0	NA	NA	191,149,0,0	1	1	0	309.196306234	1	2	C,C	NA	NA	0.0	0	g.1180727_1180729T>C	1	201,190,0,0	1	1	1	309.274477434	1
chr4_ref_v2	1206603	0	A,T	0	0	4,15,1,10	1	1	1	2	A,T	A,A	0.25	0.0357180826021	0	3,2,1,3	1	0	0	1.02537136934	0	2	NA	NA	NA	NA	0	NA	NA	6,20,5,10	1	1	1	1.9504450422	0	2	A,T	A,A	0.25	0.0392207131533	0	NA	NA	5,18,2,13	1	1	0	0.526086510679	0
chr4_ref_v2	1206606	0	C,CATAT	0	0	2,14,1,10	1	1	1	2	C,CATAT	C,C	0.125	0.123379021161	0	2,1,1,3	1	0	0	1.17891073381	0	2	NA	NA	NA	NA	0	NA	NA	4,8,5,10	1	1	1	2.61357045431	0	2	C,CATAT	CATAT,CATAT	0.125	0.0281708769667	0	NA	NA	4,9,2,13	1	1	0	0.910554964659	0
chr4_ref_v2	1206609	1	G,A	0	0	2,11,1,1	1	0	1	2	NA	NA	NA	NA	0	2,4,1,0	1	0	0	0.632310998296	0	2	NA	NA	NA	NA	0	NA	NA	4,4,0,1	1	0	1	1.6776742509	0	2	NA	NA	NA	NA	0	NA	NA	1,12,2,1	1	0	1	0.566476600022	0
chr4_ref_v2	1206610	1	T,TA	0	0	1,7,1,1	1	0	1	2	NA	NA	NA	NA	0	1,3,1,0	1	0	0	0.397891668574	0	2	NA	NA	NA	NA	0	NA	NA	3,1,0,1	1	0	1	2.15573239454	0	2	NA	NA	NA	NA	0	NA	NA	1,9,2,1	1	0	1	0.440573734813	0
chr4_ref_v2	1206612	1	G,GTA	0	0	1,5,0,1	1	0	1	2	NA	NA	NA	NA	0	1,2,1,0	1	0	1	0.398990662385	0	2	NA	NA	NA	NA	0	NA	NA	0,0,0,1	0	0	1	0.0	0	2	NA	NA	NA	NA	0	NA	NA	1,4,2,1	1	0	1	0.535143925812	0
chr4_ref_v2	1206614	1	A,T	0	0	1,5,0,1	1	0	1	2	NA	NA	NA	NA	0	1,2,1,0	1	0	1	0.398990662385	0	2	NA	NA	NA	NA	0	NA	NA	0,0,0,1	0	0	1	0.0	0	2	NA	NA	NA	NA	0	NA	NA	1,4,2,1	1	0	1	0.535143925812	0
chr4_ref_v2	1206618	1	G,T	0	0	0,0,0,1	0	0	1	2	NA	NA	NA	NA	0	0,0,0,0	0	0	1	0.0	0	2	NA	NA	NA	NA	0	NA	NA	0,0,0,0	0	0	1	0.0	0	2	NA	NA	NA	NA	0	NA	NA	0,0,1,0	0	0	1	0.0	0
chr4_ref_v2	1213545	0	A,G	1	0	166,145,0,0	1	1	0	2	A,A	NA	NA	0.0	0	43,49,0,0	1	1	0	0.958251426262	0	2	A,A	NA	NA	0.0	0	NA	NA	171,144,0,0	1	1	0	0.445320850457	0	2	A,A	NA	NA	0.0	0	NA	NA	204,176,0,0	1	1	0	0.407641209057	0
chr4_ref_v2	1214069	0	C,A	1	0	138,127,0,0	1	1	0	2	C,C	NA	NA	0.0	0	40,40,0,1	1	1	0	0.748025622304	0	2	C,C	NA	NA	0.0124225199986	0	NA	NA	150,133,0,0	1	1	0	0.440910496556	0	2	C,C	NA	NA	0.0	0	NA	NA	182,151,0,0	1	1	0	0.735856509154	0
chr4_ref_v2	1238935	0	AAT,A	1	1	19,31,3,6	1	1	1	2	AAT,AAT	NA	NA	0.197325781707	0	15,13,3,5	1	1	0	0.845629789284	0	2	AAT,AAT	AAT,A	0.125	0.0431871823841	0	NA	NA	25,31,4,5	1	1	0	0.771529491304	0	2	AAT,AAT	NA	NA	0.284342734834	0	NA	NA	29,20,3,14	1	1	0	2.41414320923	0
chr4_ref_v2	1240863	0	G,GA	1	1	46,38,6,6	1	1	0	2	G,G	G,GA	0.125	0.0346766154093	0	22,17,2,5	1	1	0	0.808703685977	0	2	G,G	G,GA	0.25	0.178286831193	0	NA	NA	66,47,1,5	1	1	0	1.4179004329	0	2	G,G	NA	NA	0.494446176116	0	NA	NA	62,50,3,11	1	1	0	0.803983164976	0
chr4_ref_v2	1270603	0	A,G	0	0	214,236,0,0	1	1	0	2	A,A	NA	NA	0.0	0	58,49,0,0	1	1	0	1.05328275111	0	2	A,A	NA	NA	0.0	0	NA	NA	204,181,0,0	1	1	0	1.80845170915	0	2	A,A	NA	NA	0.0	0	NA	NA	212,257,1,0	1	1	1	0.77026948037	0
chr4_ref_v2	1287877	0	A,T	0	0	158,135,0,2	1	1	0	2	A,A	NA	NA	0.412267855431	0	32,30,0,1	1	1	0	0.460483716199	0	2	A,A	NA	NA	0.0160003413464	0	NA	NA	175,155,0,0	1	1	0	0.58454502229	0	2	A,A	NA	NA	0.0	0	NA	NA	218,209,0,0	1	1	1	1.10823873353	0
chr4_ref_v2	1289556	0	C,A	0	0	152,35,0,18	1	1	0	2	C,C	C,A	0.25	0.340759488633	0	27,18,0,3	1	1	0	3.6467963629	0	2	C,C	C,A	0.125	0.287682072452	0	NA	NA	158,40,0,22	1	1	0	0.533047254155	0	2	C,C	C,A	0.25	0.20686266571	0	NA	NA	195,37,0,24	1	1	0	0.599629847849	0
chr4_ref_v2	1295492	0	G,T	0	0	58,115,53,0	1	1	0	2	G,G	G,T	0.5	0.0656952592654	0	30,50,4,0	1	1	0	3.31245590774	0	2	G,G	G,T	0.125	0.0645385211376	0	NA	NA	55,136,42,0	1	1	0	1.93044744815	0	2	G,G	G,T	0.5	0.392461023685	0	NA	NA	83,139,40,0	1	1	1	2.08475829532	0
chr4_ref_v2	1296476	0	T,A	1	0	103,149,0,0	1	1	0	2	T,T	NA	NA	0.0	0	36,48,0,0	1	1	0	0.435304321624	0	2	T,T	NA	NA	0.0	0	NA	NA	76,163,0,0	1	1	0	2.78903816865	0	2	T,T	NA	NA	0.0	0	NA	NA	97,174,0,0	1	1	0	1.3390286729	0
chr4_ref_v2	1311810	0	A,T	0	0	155,131,0,0	1	1	0	2	A,A	NA	NA	0.0	0	42,65,0,0	1	1	0	3.24604742281	0	2	A,A	NA	NA	0.0	0	NA	NA	167,135,0,1	1	1	0	0.44405743616	0	2	A,A	NA	NA	0.0033057881345	0	NA	NA	189,145,0,0	1	1	1	0.696275990591	0
chr4_ref_v2	1321885	0	CAT,C	1	1	42,60,4,11	1	1	0	2	CAT,CAT	CAT,C	0.125	0.0972523262605	0	19,37,3,6	1	1	0	0.667894882539	0	2	CAT,CAT	CAT,C	0.125	0.093444896411	0	NA	NA	42,51,5,9	1	1	0	0.585071508426	0	2	CAT,CAT	CAT,C	0.125	0.0438522775567	0	NA	NA	57,69,7,8	1	1	0	0.841999236849	0
chr4_ref_v2	1341544	0	TC,T	1	1	59,35,10,9	1	1	0	2	TC,TC	TC,T	0.25	0.137810942731	0	7,7,1,2	1	0	0	0.602920241102	0	2	NA	NA	NA	NA	0	NA	NA	47,48,8,5	1	1	0	2.70076130027	0	2	TC,TC	TC,T	0.25	0.241298687644	0	NA	NA	67,45,9,9	1	1	0	0.714871054056	0
chr4_ref_v2	1361248	0	T,G	0	0	12,180,75,0	1	1	0	2	T,T	T,G	0.5	0.171850256927	0	9,44,9,0	1	1	0	3.47556544247	0	2	T,T	T,G	0.25	0.278203328497	0	NA	NA	28,184,75,0	1	1	0	4.02553951481	0	2	T,T	T,G	0.5	0.0727593542824	0	NA	NA	20,193,87,0	1	1	0	1.2854173737	0
chr4_ref_v2	1385374	0	CAT,C	1	1	36,36,13,9	1	1	1	2	CAT,CAT	CAT,C	0.125	0.134304042097	0	30,24,12,10	1	1	0	0.851909853595	0	2	CAT,CAT	CAT,C	0.25	0.206799034434	0	NA	NA	43,39,9,11	1	1	0	0.676422051499	0	2	CAT,CAT	CAT,C	0.125	0.0695179639819	0	NA	NA	54,38,9,12	1	1	1	1.62636662049	0
chr4_ref_v2	1412128	0	G,GA	1	1	41,41,3,8	1	1	0	2	G,G	G,GA	0.125	0.148789920211	0	11,9,0,1	1	1	0	0.576443152716	0	2	G,G	NA	NA	0.0442287225435	0	NA	NA	37,44,5,7	1	1	0	0.757100583327	0	2	G,G	G,GA	0.125	0.0504335125831	0	NA	NA	52,43,5,9	1	1	0	0.601734852033	0
chr4_ref_v2	1418372	0	CAT,C	1	1	61,63,7,7	1	1	0	2	CAT,CAT	NA	NA	0.166045325121	0	31,39,12,2	1	1	0	3.07985603769	0	2	CAT,CAT	CAT,C	0.125	0.0638324452392	0	NA	NA	58,61,6,9	1	1	0	0.640774958999	0	2	CAT,CAT	NA	NA	0.0146779142349	0	NA	NA	61,72,6,11	1	1	1	0.856963829239	0
chr4_ref_v2	1436799	0	C,G	0	0	221,23,0,72	1	1	0	2	C,C	C,G	0.5	0.108096495477	0	46,5,0,8	1	1	0	1.0686204911	0	2	C,C	C,G	0.25	0.211309093667	0	NA	NA	194,22,0,68	1	1	0	0.465396741405	0	2	C,C	C,G	0.5	0.0425596144188	0	NA	NA	245,24,0,78	1	1	1	0.42754077563	0
chr4_ref_v2	1445527	0	G,T	0	0	86,191,60,0	1	1	0	2	G,G	G,T	0.5	0.414531353346	0	33,39,4,0	1	1	0	4.09055942366	0	2	G,G	G,T	0.125	0.0617645942548	0	NA	NA	86,187,39,0	1	1	0	1.19955298112	0	2	G,G	G,T	0.25	0.0253178079843	0	NA	NA	88,210,48,0	1	1	1	1.20052166112	0
chr4_ref_v2	1466321	0	GT,G,GTT	1	1	5,21,1,18,0,5	1	1	0	2	GT,G	GT,GTT	0.25	0.538006871602	0	1,8,1,11,0,0	1	1	0	1.16153204056	0	2	GT,G	NA	NA	0.105032599375	0	NA	NA	3,37,2,11,0,7	1	1	0	2.83469700107	0	2	GT,GT	GT,GTT	0.125	0.431662933214	0	NA	NA	4,31,1,21,0,15	1	1	0	2.34631660184	0
chr4_ref_v2	1474687	0	AT,A,ATT	1	1	17,21,9,7,7,1	1	1	0	2	AT,AT	AT,A	0.25	0.524418727083	0	13,12,3,8,1,2	1	1	0	1.23259311683	0	2	AT,AT	AT,A	0.25	0.135748044265	0	NA	NA	14,24,5,6,12,6	1	1	0	3.35252626514	0	2	AT,AT	AT,ATT	0.5	0.358358319851	0	NA	NA	15,22,8,11,13,7	1	1	1	3.80567390382	0
chr4_ref_v2	1494316	0	CA,C	1	1	62,100,3,1	1	1	0	2	CA,CA	NA	NA	1.86615264352	0	20,25,5,2	1	1	0	3.32341788551	0	2	CA,CA	NA	NA	0.153266954088	0	NA	NA	65,83,11,0	1	1	0	3.87658917514	0	2	CA,CA	NA	NA	0.644576403367	0	NA	NA	74,113,7,2	1	1	1	1.27137547356	0
chr4_ref_v2	1495302	0	A,C	1	0	202,39,0,46	1	1	0	2	A,A	A,C	0.25	0.311260817275	0	49,19,1,14	1	1	0	2.13457543751	0	2	A,A	A,C	0.5	0.412845215406	0	NA	NA	223,48,1,48	1	1	0	0.632299285907	0	2	A,A	A,C	0.25	0.235611626286	0	NA	NA	228,55,0,65	1	1	1	1.00711001954	0
chr4_ref_v2	1504209	0	GTCCTGGGTGACGGTCTTTGTGTAGACATGTCCATTTTTGGTGGCTGTAATAGTGGTGATTATACTCGAACCAGACCCTTCATCAGCAGAGGTGCCCTGAGCAGAGGCAGAAGGTTCAGCAACAGATGTTTCAGCGGCAACAGCTGTTTCGACAGTAGCAACGGTTGAGGCAGGAGTACGCTCACCCTCACCAGTCCATACCA,G	0	0	9,4,17,38	1	1	1	2	GTCCTGGGTGACGGTCTTTGTGTAGACATGTCCATTTTTGGTGGCTGTAATAGTGGTGATTATACTCGAACCAGACCCTTCATCAGCAGAGGTGCCCTGAGCAGAGGCAGAAGGTTCAGCAACAGATGTTTCAGCGGCAACAGCTGTTTCGACAGTAGCAACGGTTGAGGCAGGAGTACGCTCACCCTCACCAGTCCATACCA,G	G,G	0.5	0.343771539103	0	2,0,2,2	1	0	1	0.762647328597	0	2	NA	NA	NA	NA	0	NA	NA	1,7,6,27	1	1	1	2.2914232543	0	2	G,G	GTCCTGGGTGACGGTCTTTGTGTAGACATGTCCATTTTTGGTGGCTGTAATAGTGGTGATTATACTCGAACCAGACCCTTCATCAGCAGAGGTGCCCTGAGCAGAGGCAGAAGGTTCAGCAACAGATGTTTCAGCGGCAACAGCTGTTTCGACAGTAGCAACGGTTGAGGCAGGAGTACGCTCACCCTCACCAGTCCATACCA,G	0.5	0.318453731119	0	NA	NA	6,3,13,38	1	1	1	0.829801430023	0
chr4_ref_v2	1504248	0	G,A	1	0	17,39,6,3	1	1	1	2	G,G	G,A	0.25	0.117783035656	0	3,2,2,0	1	0	1	0.976785913676	0	2	NA	NA	NA	NA	0	NA	NA	6,28,1,6	1	1	1	2.11820892448	0	2	G,G	G,A	0.25	0.365459773494	0	NA	NA	14,38,4,2	1	1	1	0.648255793152	0
chr4_ref_v2	1516834	0	GAGAGTTTTGTATTATAT,G	1	0	1,0,109,218	1	1	0	2	G,G	NA	NA	0.00305343748689	0	0,0,41,66	1	1	0	0.820671889814	0	2	G,G	NA	NA	0.0	0	NA	NA	0,1,105,213	1	1	0	0.424042465677	0	2	G,G	NA	NA	0.00313972000467	0	NA	NA	0,0,115,251	1	1	0	0.698817035506	0
chr4_ref_v2	1518811	0	G,GTTTTT,GTTTTTT	1	1	0,0,54,18,16,1	1	1	0	2	GTTTTT,GTTTTT	GTTTTT,GTTTTTT	0.25	0.0319856549588	0	0,1,17,6,6,0	1	1	0	0.575834493349	0	2	GTTTTT,GTTTTT	GTTTTT,GTTTTTT	0.5	0.18771732519	0	NA	NA	1,0,55,18,17,0	1	1	0	0.349135086464	0	2	GTTTTT,GTTTTT	GTTTTT,GTTTTTT	0.25	0.07647755103	0	NA	NA	0,0,57,21,14,2	1	1	1	0.552366693445	0
chr4_ref_v2	1523215	0	T,G	0	0	0,0,0,106	0	1	1	2	G,G	NA	NA	0.00938974034984	0	0,0,0,31	0	1	0	0.0	0	2	G,G	NA	NA	0.0317486983146	0	NA	NA	0,0,0,95	0	1	1	0.0	0	2	G,G	NA	NA	0.0104712998673	0	NA	NA	0,0,0,100	0	1	1	0.0	0
chr4_ref_v2	1523290	0	G,T	0	0	0,0,0,6	0	0	1	2	NA	NA	NA	NA	0	0,0,0,11	0	0	1	0.0	0	2	NA	NA	NA	NA	0	NA	NA	0,0,0,9	0	0	1	0.0	0	2	NA	NA	NA	NA	0	NA	NA	0,0,0,15	0	0	1	0.0	0
chr4_ref_v2	1523305	0	T,C	0	0	0,0,0,4	0	0	1	2	NA	NA	NA	NA	0	0,0,0,7	0	0	1	0.0	0	2	NA	NA	NA	NA	0	NA	NA	0,0,0,7	0	0	1	0.0	0	2	NA	NA	NA	NA	0	NA	NA	0,0,0,9	0	0	1	0.0	0
chr4_ref_v2	1523451	0	T,A	0	0	0,0,0,0	0	0	1	2	NA	NA	NA	NA	0	0,0,0,0	0	0	1	0.0	0	2	NA	NA	NA	NA	0	NA	NA	0,0,0,0	0	0	1	0.0	0	2	NA	NA	NA	NA	0	NA	NA	0,0,0,1	0	0	1	0.0	0
chr4_ref_v2	1523772	0	T,C	0	0	0,0,0,0	0	0	1	2	NA	NA	NA	NA	0	0,0,0,0	0	0	1	0.0	0	2	NA	NA	NA	NA	0	NA	NA	0,0,0,0	0	0	1	0.0	0	2	NA	NA	NA	NA	0	NA	NA	0,0,1,1	1	0	1	0.0	0
chr4_ref_v2	1523811	0	T,C	1	0	0,0,0,1	0	0	1	2	NA	NA	NA	NA	0	0,0,0,0	0	0	1	0.0	0	2	NA	NA	NA	NA	0	NA	NA	0,0,0,0	0	0	1	0.0	0	2	NA	NA	NA	NA	0	NA	NA	0,0,2,1	1	0	1	0.0	0
chr4_ref_v2	1523969	0	T,G	1	0	0,0,1,0	0	0	1	2	NA	NA	NA	NA	0	0,0,0,0	0	0	1	0.0	0	2	NA	NA	NA	NA	0	NA	NA	0,0,1,0	0	0	1	0.0	0	2	NA	NA	NA	NA	0	NA	NA	0,0,0,0	0	0	1	0.0	0
chr4_ref_v2	1523970	0	TG,T	1	0	0,0,1,0	0	0	1	2	NA	NA	NA	NA	0	0,0,0,0	0	0	1	0.0	0	2	NA	NA	NA	NA	0	NA	NA	0,0,1,0	0	0	1	0.0	0	2	NA	NA	NA	NA	0	NA	NA	0,0,0,0	0	0	1	0.0	0
chr4_ref_v2	1524414	1	A,G	1	0	0,0,13,101	1	1	1	2	NA	NA	NA	NA	0	0,0,0,8	0	0	1	0.0	0	2	NA	NA	NA	NA	0	NA	NA	2,0,16,87	1	1	1	0.944367247959	0	2	NA	NA	NA	NA	0	NA	NA	0,1,21,81	1	1	1	2.3370771963	0
chr4_ref_v2	1524415	1	T,C	1	0	0,0,13,101	1	1	1	2	NA	NA	NA	NA	0	0,1,0,7	1	0	1	3.0096173107	0	2	NA	NA	NA	NA	0	NA	NA	2,0,16,88	1	1	1	0.916338324411	0	2	NA	NA	NA	NA	0	NA	NA	0,1,21,82	1	1	1	2.28278116052	0
chr4_ref_v2	1524419	1	G,A	0	0	0,0,12,91	1	1	1	2	NA	NA	NA	NA	0	0,0,0,8	0	0	1	0.0	0	2	NA	NA	NA	NA	0	NA	NA	3,1,13,84	1	1	1	1.21868658797	0	2	NA	NA	NA	NA	0	NA	NA	0,0,20,79	1	1	1	2.09996008543	0
chr4_ref_v2	1524443	1	T,G	0	0	0,1,0,45	1	1	1	2	NA	NA	NA	NA	0	0,0,0,5	0	0	1	0.0	0	2	NA	NA	NA	NA	0	NA	NA	4,4,0,46	1	1	1	2.30074966348	0	2	NA	NA	NA	NA	0	NA	NA	1,1,0,39	1	1	1	0.340279940433	0
chr4_ref_v2	1524451	1	G,A	1	0	0,1,0,45	1	1	1	2	NA	NA	NA	NA	0	0,0,0,2	0	0	1	0.0	0	2	NA	NA	NA	NA	0	NA	NA	4,4,0,46	1	1	1	2.30074966348	0	2	NA	NA	NA	NA	0	NA	NA	1,1,0,35	1	1	1	0.384612304675	0
chr4_ref_v2	1524456	1	T,C	1	0	0,1,0,45	1	1	1	2	NA	NA	NA	NA	0	0,0,0,3	0	0	1	0.0	0	2	NA	NA	NA	NA	0	NA	NA	4,4,0,42	1	1	1	2.48025461351	0	2	NA	NA	NA	NA	0	NA	NA	1,1,0,43	1	1	1	0.302919238207	0
chr4_ref_v2	1524457	1	G,A	1	0	0,1,0,42	1	1	1	2	NA	NA	NA	NA	0	0,0,0,3	0	0	1	0.0	0	2	NA	NA	NA	NA	0	NA	NA	4,4,0,43	1	1	1	2.28168827742	0	2	NA	NA	NA	NA	0	NA	NA	1,1,0,43	1	1	1	0.277280376883	0
chr4_ref_v2	1524474	1	A,G	0	0	0,1,0,39	1	1	1	2	NA	NA	NA	NA	0	0,0,0,6	0	0	1	0.0	0	2	NA	NA	NA	NA	0	NA	NA	4,4,0,34	1	1	1	2.57586922095	0	2	NA	NA	NA	NA	0	NA	NA	1,1,0,43	1	1	1	0.251306362954	0
chr4_ref_v2	1524513	1	T,A	1	0	0,1,0,36	1	1	1	2	NA	NA	NA	NA	0	0,0,0,15	0	0	1	0.0	0	2	NA	NA	NA	NA	0	NA	NA	1,4,0,40	1	1	1	1.51524806853	0	2	NA	NA	NA	NA	0	NA	NA	1,1,0,45	1	1	1	0.211435291893	0
chr4_ref_v2	1524547	1	T,A	1	0	0,0,0,28	0	1	1	2	NA	NA	NA	NA	0	0,0,0,19	0	0	1	0.0	0	2	NA	NA	NA	NA	0	NA	NA	0,0,0,30	0	1	1	0.0	0	2	NA	NA	NA	NA	0	NA	NA	0,0,0,41	0	1	1	0.0	0
chr4_ref_v2	1524588	1	A,T	1	0	0,0,0,0	0	0	1	2	NA	NA	NA	NA	0	0,0,0,10	0	0	1	0.0	0	2	NA	NA	NA	NA	0	NA	NA	0,0,0,6	0	0	1	0.0	0	2	NA	NA	NA	NA	0	NA	NA	0,0,0,5	0	0	1	0.0	0
chr4_ref_v2	1524600	1	A,G	0	0	0,0,0,0	0	0	1	2	NA	NA	NA	NA	0	0,0,0,6	0	0	1	0.0	0	2	NA	NA	NA	NA	0	NA	NA	0,0,0,1	0	0	1	0.0	0	2	NA	NA	NA	NA	0	NA	NA	0,0,0,5	0	0	1	0.0	0
chr4_ref_v2	1524606	1	G,T	0	0	0,0,0,0	0	0	1	2	NA	NA	NA	NA	0	0,0,0,5	0	0	1	0.0	0	2	NA	NA	NA	NA	0	NA	NA	0,0,0,1	0	0	1	0.0	0	2	NA	NA	NA	NA	0	NA	NA	0,0,0,5	0	0	1	0.0	0
chr4_ref_v2	1524648	1	G,T	0	0	0,0,0,0	0	0	1	2	NA	NA	NA	NA	0	0,0,0,1	0	0	1	0.0	0	2	NA	NA	NA	NA	0	NA	NA	0,0,0,0	0	0	1	0.0	0	2	NA	NA	NA	NA	0	NA	NA	0,0,0,1	0	0	1	0.0	0
chr4_ref_v2	1524654	1	T,C	1	0	0,0,0,0	0	0	1	2	NA	NA	NA	NA	0	0,0,0,1	0	0	1	0.0	0	2	NA	NA	NA	NA	0	NA	NA	0,0,0,0	0	0	1	0.0	0	2	NA	NA	NA	NA	0	NA	NA	0,0,0,0	0	0	1	0.0	0
chr4_ref_v2	1524833	1	T,C	0	0	0,0,0,3	0	0	1	2	NA	NA	NA	NA	0	0,0,0,0	0	0	1	0.0	0	2	NA	NA	NA	NA	0	NA	NA	0,0,0,1	0	0	1	0.0	0	2	NA	NA	NA	NA	0	NA	NA	0,0,0,4	0	0	1	0.0	0
chr5_ref_v2	542	1	C,G	0	0	0,0,1,1	1	0	1	2	NA	NA	NA	NA	0	0,0,0,0	0	0	1	0.0	0	2	NA	NA	NA	NA	0	NA	NA	0,0,1,0	0	0	1	0.0	0	2	NA	NA	NA	NA	0	NA	NA	0,0,0,1	0	0	1	0.0	0
chr5_ref_v2	14724	0	CA,C,CAA	1	1	27,4,17,2,4,12	1	1	0	2	CA,CAA	CA,C	0.5	0.196497521771	0	13,3,10,2,0,4	1	1	0	0.806216323388	0	2	CA,C	CA,CAA	0.25	0.408176622648	0	NA	NA	34,4,12,4,1,11	1	1	0	1.31335683736	0	2	CA,CA	CA,CAA	0.25	0.680491508702	0	NA	NA	21,7,11,2,4,5	1	1	0	1.55517331394	0
chr5_ref_v2	25306	0	A,G	1	0	0,0,168,189	1	1	0	2	G,G	NA	NA	0.0	0	0,0,57,54	1	1	0	0.698182437352	0	2	G,G	NA	NA	0.0	0	NA	NA	0,0,159,173	1	1	0	0.441328623187	0	2	G,G	NA	NA	0.0	0	NA	NA	0,0,134,125	1	1	0	1.16560500761	0
chr5_ref_v2	29708	0	T,C	0	0	0,0,207,199	1	1	0	2	C,C	NA	NA	0.0	0	0,0,53,75	1	1	0	1.89513943747	0	2	C,C	NA	NA	0.0	0	NA	NA	0,0,178,208	1	1	0	1.56047805535	0	2	C,C	NA	NA	0.0	0	NA	NA	0,0,132,145	1	1	0	0.849381051351	0
chr5_ref_v2	31460	0	CAT,C	1	1	65,58,21,17	1	1	0	2	CAT,CAT	CAT,C	0.25	0.0696596403034	0	34,39,14,10	1	1	0	0.651242194804	0	2	CAT,CAT	CAT,C	0.25	0.195562419939	0	NA	NA	51,61,15,13	1	1	0	1.41066771657	0	2	CAT,CAT	CAT,C	0.25	0.121451748298	0	NA	NA	42,45,13,8	1	1	0	0.901914156608	0
chr5_ref_v2	33475	0	C,CT	1	1	21,12,92,89	1	1	0	2	CT,CT	C,CT	0.125	0.0775384037551	0	9,1,27,24	1	1	0	0.880090607542	0	2	CT,CT	C,CT	0.125	0.0615867084726	0	NA	NA	9,12,94,88	1	1	0	0.989903253386	0	2	CT,CT	NA	NA	0.0643972220106	0	NA	NA	10,9,72,53	1	1	0	1.281947768	0
chr5_ref_v2	36290	0	GTT,G	1	1	1,3,137,122	1	1	0	2	G,G	NA	NA	0.708473151038	0	1,1,33,37	1	1	0	0.676679361262	0	2	G,G	NA	NA	0.0281708769667	0	NA	NA	1,1,131,110	1	1	0	0.54405726988	0	2	G,G	NA	NA	0.00826450984989	0	NA	NA	0,1,115,104	1	1	0	0.485341747642	0
chr5_ref_v2	52435	0	CA,C	1	1	156,109,13,15	1	1	0	2	CA,CA	NA	NA	0.129837961737	0	37,45,4,3	1	1	0	2.24057095031	0	2	CA,CA	NA	NA	0.114904845996	0	NA	NA	157,103,16,15	1	1	0	0.706390359666	0	2	CA,CA	CA,C	0.125	0.273457953426	0	NA	NA	102,66,15,5	1	1	0	1.73092280272	0
chr5_ref_v2	59372	0	C,T	1	0	86,118,16,27	1	1	0	2	C,C	C,T	0.25	0.388990270905	1	24,27,6,7	1	1	0	0.682362266944	0	2	C,C	C,T	0.5	0.268263986595	0	NA	NA	88,120,10,29	1	1	0	0.537716027165	0	2	C,C	C,T	0.25	0.271933715484	1	NA	NA	78,93,7,8	1	1	0	2.04035133937	0
chr5_ref_v2	65293	0	GA,G	1	1	8,27,4,6	1	1	0	2	GA,GA	GA,G	0.125	0.0754669300055	0	3,19,1,7	1	1	0	1.04173441933	0	2	GA,GA	GA,G	0.125	0.0405525001048	0	NA	NA	4,25,1,5	1	1	1	0.961715146768	0	2	GA,GA	NA	NA	0.11886921534	0	NA	NA	3,14,0,3	1	1	0	0.635466711749	0
chr5_ref_v2	82849	0	C,T	0	0	175,45,0,29	1	1	0	2	C,C	C,T	0.25	0.0465200156349	0	42,25,0,3	1	1	0	4.01714514265	0	2	C,C	C,T	0.125	0.110348057169	0	NA	NA	181,42,0,38	1	1	0	1.06067283375	0	2	C,C	C,T	0.25	0.202300023725	0	NA	NA	120,29,0,29	1	1	0	1.42466764937	0
chr5_ref_v2	83511	0	C,A	0	0	220,28,0,49	1	1	0	2	C,C	C,A	0.25	0.344504408318	0	35,14,1,6	1	1	0	4.21339142271	0	2	C,C	C,A	0.25	0.0	0	NA	NA	235,42,1,54	1	1	0	1.51421075872	0	2	C,C	C,A	0.25	0.3292258281	0	NA	NA	185,26,0,36	1	1	0	0.639882845018	0
chr5_ref_v2	85311	0	C,CA	1	0	150,163,0,0	1	1	0	2	C,C	NA	NA	0.0	0	37,26,0,0	1	1	0	1.36199868975	0	2	C,C	NA	NA	0.0	0	NA	NA	82,98,81,88	1	1	0	357.58669344	1	2	C,CA	NA	NA	0.0630581359671	0	g.85311_85312insA	0	134,122,0,0	1	1	0	1.0824460858	0
chr5_ref_v2	86487	0	C,CA,CAAA	1	1	1,8,1,5,0,5	1	1	0	2	C,CAAA	C,CA	0.5	0.468083737865	0	0,3,0,3,0,3	1	0	0	0.399694877252	0	2	NA	NA	NA	NA	0	NA	NA	2,2,1,7,0,11	1	1	0	1.91223112772	0	2	CA,CAAA	C,CAAA	0.25	0.206111814836	0	NA	NA	0,2,0,4,1,4	1	0	0	0.691529555744	0
chr5_ref_v2	100572	0	T,TA,TAA	1	1	5,7,20,1,20,10	1	1	0	2	TA,TAA	T,TAA	0.25	0.224782930112	0	3,5,4,1,7,11	1	1	0	2.29180510774	0	2	TAA,TAA	T,TAA	0.5	0.393135824195	0	NA	NA	6,5,16,0,12,8	1	1	0	0.80832010825	0	2	TA,TAA	T,TAA	0.25	0.306406141319	0	NA	NA	5,4,5,3,7,6	1	1	0	1.99987722693	0
chr5_ref_v2	100950	0	T,G	0	0	55,234,68,0	1	1	0	2	T,T	T,G	0.5	0.333707894847	0	18,57,7,0	1	1	0	1.6138642444	0	2	T,T	T,G	0.25	0.292136422801	0	NA	NA	53,244,67,0	1	1	0	0.552880177026	0	2	T,T	T,G	0.5	0.375612144958	0	NA	NA	25,177,49,0	1	1	0	1.38261992736	0
chr5_ref_v2	117479	0	CAT,C	1	1	44,35,15,14	1	1	0	2	CAT,CAT	CAT,C	0.25	0.0453190190255	0	23,25,12,6	1	1	0	0.711472455701	0	2	CAT,CAT	CAT,C	0.25	0.123911374628	0	NA	NA	35,35,10,11	1	1	0	0.894547739253	0	2	CAT,CAT	CAT,C	0.125	0.137496205402	0	NA	NA	24,26,9,11	1	1	0	0.634194936986	0
chr5_ref_v2	121630	0	GA,G,GAA	1	1	44,16,11,7,8,6	1	1	0	2	GA,GA	GA,GAA	0.125	0.479364101737	0	15,11,2,3,4,1	1	1	0	1.438578944	0	2	GA,GA	GA,GAA	0.125	0.235933946918	0	NA	NA	24,29,10,9,6,5	1	1	0	4.12140297107	0	2	GA,GA	GA,GAA	0.125	0.629053847973	0	NA	NA	18,24,18,9,4,4	1	1	0	3.13972007249	0
chr5_ref_v2	131467	0	CATAT,C,CAT	1	1	3,6,6,22,42,75	1	1	0	2	CAT,CAT	C,CAT	0.25	0.774328047297	0	2,1,3,8,15,36	1	1	0	0.775279800419	0	2	CAT,CAT	C,CAT	0.25	0.512293024456	0	NA	NA	2,4,6,11,46,62	1	1	0	1.5443473519	0	2	CAT,CAT	C,CAT	0.125	0.457828526245	0	NA	NA	4,4,6,18,39,50	1	1	0	0.882328548523	0
chr5_ref_v2	146993	0	GA,G	1	1	88,66,12,9	1	1	0	2	GA,GA	NA	NA	0.305275067517	0	14,17,4,4	1	1	0	1.07235392359	0	2	GA,GA	GA,G	0.125	0.117360376268	0	NA	NA	80,70,13,24	1	1	0	4.51458581933	0	2	GA,GA	GA,G	0.125	0.0143019519261	0	NA	NA	61,49,12,11	1	1	0	1.29507306902	0
chr5_ref_v2	152601	0	A,T	0	0	203,145,0,0	1	1	0	2	A,A	NA	NA	0.0	0	58,38,0,0	1	1	0	0.449499586824	0	2	A,A	NA	NA	0.0	0	NA	NA	80,91,82,91	1	1	0	364.032404906	1	2	A,T	NA	NA	0.0116280379951	0	g.152601A>T	0	135,144,0,0	1	1	0	3.55542078584	0
chr5_ref_v2	168951	0	T,G	0	0	59,145,49,0	1	1	0	2	T,T	T,G	0.5	0.307484699748	0	15,47,7,0	1	1	0	1.4731356511	0	2	T,T	T,G	0.25	0.10178269431	0	NA	NA	70,144,44,0	1	1	0	1.0807293297	0	2	T,T	T,G	0.25	0.386596623804	0	NA	NA	66,101,42,0	1	1	0	2.5101484373	0
chr5_ref_v2	172058	0	T,G	0	0	49,177,31,0	1	1	0	2	T,T	T,G	0.25	0.00888894741725	0	19,27,4,0	1	1	0	3.2173352733	0	2	T,T	T,G	0.25	0.273293335	0	NA	NA	58,130,37,0	1	1	0	2.3260623793	0	2	T,T	T,G	0.25	0.347054345952	0	NA	NA	35,143,30,0	1	1	0	0.765702018467	0
chr5_ref_v2	175773	0	T,G	1	0	26,207,71,0	1	1	0	2	T,T	T,G	0.5	0.0757600458815	0	14,56,14,0	1	1	0	2.12829405501	0	2	T,T	T,G	0.25	0.405465108108	0	NA	NA	22,161,71,0	1	1	0	1.30696773489	0	2	T,T	T,G	0.5	0.165792254843	0	NA	NA	21,171,56,0	1	1	0	0.460903689814	0
chr5_ref_v2	195463	0	CCTTTAAAAAAGATAAAAAAAAAAA,C	1	0	8,18,22,8	1	1	0	2	CCTTTAAAAAAGATAAAAAAAAAAA,C	C,C	0.125	0.10821358464	0	2,6,15,8	1	1	0	1.43896291718	0	2	C,C	CCTTTAAAAAAGATAAAAAAAAAAA,C	0.5	0.0425596144188	0	NA	NA	6,13,25,16	1	1	0	2.13202436244	0	2	CCTTTAAAAAAGATAAAAAAAAAAA,C	C,C	0.25	0.258307463772	0	NA	NA	3,14,19,14	1	1	0	2.1165649657	0
chr5_ref_v2	197483	0	GTA,G	1	1	45,48,8,17	1	1	0	2	GTA,GTA	GTA,G	0.25	0.0694658323357	0	28,35,9,7	1	1	0	1.08275672478	0	2	GTA,GTA	GTA,G	0.25	0.0625779734125	0	NA	NA	42,55,7,11	1	1	0	1.16127768982	0	2	GTA,GTA	GTA,G	0.125	0.0756780368326	0	NA	NA	40,40,11,12	1	1	0	1.05209438483	0
chr5_ref_v2	216584	0	T,A	1	0	107,81,1,47	1	1	0	2	T,T	T,A	0.5	0.266628663254	0	53,15,0,10	1	1	0	4.68943447633	0	2	T,T	T,A	0.25	0.124297716678	0	NA	NA	115,80,1,41	1	1	0	0.780660694895	0	2	T,T	T,A	0.25	0.410580208775	0	NA	NA	111,69,1,33	1	1	0	1.50524440536	0
chr5_ref_v2	220287	0	TA,T	1	1	107,84,21,14	1	1	0	2	TA,TA	TA,T	0.125	0.128155175594	0	29,21,2,2	1	1	0	0.78355975114	0	2	TA,TA	NA	NA	0.179824392095	0	NA	NA	129,91,18,11	1	1	0	1.07860812071	0	2	TA,TA	TA,T	0.125	0.173095243261	0	NA	NA	79,70,6,3	1	1	0	1.96105643792	0
chr5_ref_v2	220708	0	C,A	1	0	184,75,1,62	1	1	0	2	C,C	C,A	0.5	0.31508104664	0	33,26,0,9	1	1	0	2.53498275405	0	2	C,C	C,A	0.25	0.170957798144	0	NA	NA	179,78,0,41	1	1	0	1.25471568067	0	2	C,C	C,A	0.25	0.134503682443	0	NA	NA	122,57,1,38	1	1	0	0.76870754774	0
chr5_ref_v2	224675	0	TTA,T	1	1	52,33,7,4	1	1	0	2	TTA,TTA	NA	NA	0.0295770728233	0	51,36,3,2	1	1	0	0.806737974047	0	2	TTA,TTA	NA	NA	0.69376819581	0	NA	NA	49,37,4,2	1	1	1	0.878785478959	0	2	TTA,TTA	NA	NA	0.606192449251	0	NA	NA	47,31,4,3	1	1	0	0.537430301208	0
chr5_ref_v2	226350	0	T,C	0	0	203,162,0,0	1	1	0	2	T,T	NA	NA	0.0	0	55,41,0,0	1	1	0	0.424498288009	0	2	T,T	NA	NA	0.0	0	NA	NA	193,148,0,0	1	1	0	0.45828936937	0	2	T,T	NA	NA	0.0	0	NA	NA	63,77,88,55	1	1	0	352.281322641	1
chr5_ref_v2	242558	0	G,GAAAAAA	1	1	2,23,48,30	1	1	0	2	G,GAAAAAA	GAAAAAA,GAAAAAA	0.5	0.0392207131533	0	4,10,14,9	1	1	0	2.4099265039	0	2	G,GAAAAAA	GAAAAAA,GAAAAAA	0.25	0.0143887374521	0	NA	NA	4,31,49,24	1	1	0	1.40054132119	0	2	G,GAAAAAA	GAAAAAA,GAAAAAA	0.25	0.224285755893	0	NA	NA	2,36,36,23	1	1	0	3.22577079255	0
chr5_ref_v2	250454	0	G,GA	1	1	57,66,4,9	1	1	0	2	G,G	NA	NA	0.195924511239	0	18,22,3,0	1	1	0	0.977259325957	0	2	G,G	NA	NA	0.151335050279	0	NA	NA	73,67,12,9	1	1	0	2.54452747966	0	2	G,G	G,GA	0.125	0.0107741348903	0	NA	NA	50,48,1,7	1	1	0	0.812040359674	0
chr5_ref_v2	255196	0	GTA,G	1	1	40,46,16,13	1	1	0	2	GTA,GTA	GTA,G	0.25	0.0368585230293	0	21,26,8,10	1	1	0	0.726940173916	0	2	GTA,GTA	GTA,G	0.25	0.222578783808	0	NA	NA	42,36,17,13	1	1	0	0.675369199914	0	2	GTA,GTA	GTA,G	0.25	0.186579536552	0	NA	NA	30,26,12,12	1	1	0	0.810051984366	0
chr5_ref_v2	257070	0	GA,G	1	1	82,88,10,4	1	1	0	2	GA,GA	NA	NA	0.119377829887	0	26,24,7,2	1	1	0	1.49276110789	0	2	GA,GA	GA,G	0.125	0.0916253260438	0	NA	NA	77,66,8,6	1	1	0	0.919859758233	0	2	GA,GA	NA	NA	0.0996137918765	0	NA	NA	70,59,9,7	1	1	0	1.4778439809	0
chr5_ref_v2	260357	0	C,CA	1	1	1,0,20,16	1	1	0	2	CA,CA	NA	NA	1.4645970534	0	0,3,8,6	1	0	0	2.19491734197	0	2	NA	NA	NA	NA	0	NA	NA	1,0,26,13	1	1	0	0.969096960151	0	2	CA,CA	NA	NA	1.53237572868	0	NA	NA	1,0,23,13	1	1	0	0.690862907864	0
chr5_ref_v2	262273	0	A,C	0	0	122,76,0,47	1	1	0	2	A,A	A,C	0.5	0.318453731119	0	35,14,0,5	1	1	0	1.87617790664	0	2	A,A	A,C	0.25	0.154150679827	0	NA	NA	126,57,0,51	1	1	0	0.986077996206	0	2	A,A	A,C	0.5	0.159630145592	0	NA	NA	95,40,0,32	1	1	0	1.44860877265	0
chr5_ref_v2	267228	0	GA,G	1	1	29,32,28,10	1	1	0	2	GA,GA	GA,G	0.5	0.166665313245	0	14,8,8,3	1	1	0	1.13729269164	0	2	GA,GA	GA,G	0.5	0.127216395157	0	NA	NA	29,32,30,11	1	1	0	0.495089748659	0	2	GA,G	GA,GA	0.25	0.146634975233	0	NA	NA	18,33,28,8	1	1	0	0.814071157135	0
chr5_ref_v2	283276	0	AAT,A	1	1	18,10,5,0	1	1	1	2	AAT,AAT	NA	NA	0.0721036199119	0	13,8,3,3	1	1	0	1.38335804918	0	2	AAT,AAT	AAT,A	0.125	0.020606025562	0	NA	NA	12,10,2,2	1	1	1	0.811388235316	0	2	AAT,AAT	NA	NA	0.211825956111	0	NA	NA	11,7,6,1	1	1	1	0.838241547712	0
chr5_ref_v2	283320	0	CGT,C	1	1	54,21,4,2	1	1	1	2	CGT,CGT	NA	NA	0.51054973344	0	14,5,0,2	1	1	0	1.06385819411	0	2	CGT,CGT	CGT,C	0.125	0.172556332825	0	NA	NA	48,13,4,1	1	1	1	0.7448249796	0	2	CGT,CGT	NA	NA	0.445040573965	0	NA	NA	44,14,4,1	1	1	1	0.468546252759	0
chr5_ref_v2	288136	0	AT,A	1	1	81,85,19,11	1	1	0	2	AT,AT	NA	NA	0.124358923903	0	24,23,1,3	1	1	0	0.762216722713	0	2	AT,AT	NA	NA	0.756367853963	0	NA	NA	90,82,15,11	1	1	0	0.883389465104	0	2	AT,AT	NA	NA	0.0216687181832	0	NA	NA	45,64,6,10	1	1	0	1.40885574476	0
chr5_ref_v2	290524	0	CT,C	1	1	97,80,7,7	1	1	0	2	CT,CT	NA	NA	0.159729125411	0	16,16,2,2	1	1	0	0.591629723156	0	2	CT,CT	NA	NA	0.266462710533	0	NA	NA	85,86,15,10	1	1	0	2.37461227648	0	2	CT,CT	CT,C	0.125	0.06955125853	0	NA	NA	65,69,5,6	1	1	0	1.02007635274	0
chr5_ref_v2	304593	0	C,CA	1	1	84,10,4,7	1	1	0	2	C,C	C,CA	0.125	0.148830712166	0	47,16,2,2	1	1	0	3.46706627144	0	2	C,C	NA	NA	0.159220769392	0	NA	NA	92,17,3,2	1	1	0	1.49653176677	0	2	C,C	NA	NA	0.477749629374	0	NA	NA	66,12,6,7	1	1	0	0.962922239099	0
chr5_ref_v2	372574	0	A,C	1	0	184,99,0,69	1	1	0	2	A,A	A,C	0.5	0.298339366926	0	36,26,0,7	1	1	0	1.46751478184	0	2	A,A	A,C	0.25	0.10178269431	0	NA	NA	176,94,0,67	1	1	0	0.374944244819	0	2	A,A	A,C	0.5	0.280301965154	0	NA	NA	151,63,0,61	1	1	0	0.853018990035	0
chr5_ref_v2	373708	0	C,CA	1	1	91,37,4,4	1	1	0	2	C,C	NA	NA	0.11997121245	0	26,14,1,2	1	1	0	0.584245197839	0	2	C,C	NA	NA	0.278020231594	0	NA	NA	84,28,4,13	1	1	0	3.99406760296	0	2	C,C	C,CA	0.125	0.233569134282	0	NA	NA	49,19,2,11	1	1	0	4.74589094682	0
chr5_ref_v2	381415	0	CA,C	1	1	66,53,30,13	1	1	0	2	CA,CA	CA,C	0.25	0.0201059280042	0	19,23,7,5	1	1	0	1.0986372974	0	2	CA,CA	NA	NA	0.0570787005813	0	NA	NA	57,44,33,8	1	1	0	1.0380321625	0	2	CA,CA	CA,C	0.25	0.108360037621	0	NA	NA	56,46,25,6	1	1	0	0.603464187725	0
chr5_ref_v2	385035	0	GA,G	1	1	93,97,7,11	1	1	0	2	GA,GA	GA,G	0.125	0.291435260086	0	35,34,3,6	1	1	0	0.708308557649	0	2	GA,GA	GA,G	0.125	0.0394897501061	0	NA	NA	77,90,7,4	1	1	0	0.830212265663	0	2	GA,GA	NA	NA	0.163147007164	0	NA	NA	59,77,4,11	1	1	0	0.801664404996	0
chr5_ref_v2	389146	0	C,A	1	0	119,61,1,41	1	1	0	2	C,C	C,A	0.5	0.356674943939	0	38,16,0,7	1	1	0	0.999954868482	0	2	C,C	C,A	0.25	0.0596507942018	0	NA	NA	105,52,0,29	1	1	0	0.705113090209	0	2	C,C	C,A	0.25	0.290861725369	0	NA	NA	89,48,0,32	1	1	0	0.426573516121	0
chr5_ref_v2	394094	0	CA,C	1	1	104,105,11,10	1	1	0	2	CA,CA	CA,C	0.125	0.232594760063	0	33,29,4,4	1	1	0	0.571884696111	0	2	CA,CA	CA,C	0.125	0.0286788340019	0	NA	NA	82,102,16,15	1	1	0	1.85727266814	0	2	CA,CA	CA,C	0.25	0.174106360511	0	NA	NA	75,55,9,8	1	1	0	1.05648255963	0
chr5_ref_v2	399880	0	CT,C	1	1	2,2,192,140	1	1	0	2	C,C	NA	NA	0.377990645273	0	0,1,34,14	1	1	0	1.33994785012	0	2	C,C	NA	NA	0.000889591634917	0	NA	NA	4,1,177,117	1	1	0	0.986076721716	0	2	C,C	NA	NA	0.0638917855314	0	NA	NA	3,0,137,99	1	1	0	0.779546013348	0
chr5_ref_v2	402194	0	T,A	0	0	185,209,1,0	1	1	0	2	T,T	NA	NA	0.00253485560319	0	42,36,0,0	1	1	0	0.901382097086	0	2	T,T	NA	NA	0.0	0	NA	NA	212,202,0,1	1	1	0	1.37339116108	0	2	T,T	NA	NA	0.00241254640538	0	NA	NA	179,149,0,0	1	1	0	2.6384651646	0
chr5_ref_v2	403380	0	C,CT	1	1	11,38,53,47	1	1	0	2	C,CT	CT,CT	0.5	0.156929642001	0	5,8,16,8	1	1	0	0.913291529855	0	2	CT,CT	C,CT	0.5	0.173820240151	0	NA	NA	18,32,49,48	1	1	0	1.63219680035	0	2	CT,CT	C,CT	0.5	0.0988017232115	0	NA	NA	3,27,28,36	1	1	0	1.05064229595	0
chr5_ref_v2	405310	0	C,CTTT	1	1	8,3,13,134	1	1	0	2	CTTT,CTTT	C,CTTT	0.125	0.115512887122	0	5,0,15,32	1	1	0	5.64473044091	0	2	CTTT,CTTT	C,CTTT	0.25	0.112477983427	0	NA	NA	11,2,13,108	1	1	0	1.11661984543	0	2	CTTT,CTTT	C,CTTT	0.25	0.28493103908	0	NA	NA	8,1,12,109	1	1	0	0.474229191775	0
chr5_ref_v2	412254	0	TAA,T	1	1	1,0,117,70	1	1	0	2	T,T	NA	NA	0.00533334597536	0	0,3,40,19	1	1	0	2.73200951005	0	2	T,T	TAA,T	0.125	0.0466902783128	0	NA	NA	1,1,105,85	1	1	0	1.59087923094	0	2	T,T	NA	NA	0.0104712998673	0	NA	NA	0,0,95,58	1	1	0	0.430530274844	0
chr5_ref_v2	417486	0	A,C	1	0	156,23,0,30	1	1	0	2	A,A	A,C	0.25	0.1925115477	0	39,5,0,8	1	1	0	0.323052834277	0	2	A,A	A,C	0.25	0.358945092473	0	NA	NA	151,10,0,35	1	1	0	1.27988992428	0	2	A,A	A,C	0.5	0.39927313786	0	NA	NA	118,15,0,22	1	1	0	0.446473874295	0
chr5_ref_v2	418494	0	A,C	1	0	189,19,0,45	1	1	0	2	A,A	A,C	0.5	0.410284394544	0	39,4,0,5	1	1	0	0.800840493716	0	2	A,A	A,C	0.25	0.0235304974102	0	NA	NA	177,17,0,43	1	1	0	0.343206833014	0	2	A,A	A,C	0.5	0.385056236477	0	NA	NA	140,16,0,29	1	1	0	0.628508381259	0
chr5_ref_v2	429405	0	CA,C	1	1	100,75,21,10	1	1	0	2	CA,CA	NA	NA	0.104350561159	0	24,24,5,2	1	1	0	0.789684748084	0	2	CA,CA	NA	NA	0.217805475225	0	NA	NA	89,68,16,11	1	1	0	0.558833693218	0	2	CA,CA	NA	NA	0.107320281265	0	NA	NA	72,72,9,8	1	1	0	1.78750501414	0
chr5_ref_v2	431857	0	C,CT	1	1	5,4,126,99	1	1	0	2	CT,CT	NA	NA	0.386980920315	0	0,2,20,18	1	1	0	0.853636802743	0	2	CT,CT	NA	NA	0.32282721172	0	NA	NA	3,1,127,87	1	1	0	0.99296160217	0	2	CT,CT	NA	NA	1.09643610712	0	NA	NA	3,3,72,84	1	1	0	2.07428362953	0
chr5_ref_v2	434038	1	A,G	0	0	178,176,0,0	1	1	0	2	NA	NA	NA	NA	0	58,78,0,0	1	1	0	1.43724929048	0	2	NA	NA	NA	NA	0	NA	NA	79,108,66,87	1	1	0	351.457744067	1	2	NA	NA	NA	NA	0	NA	NA	134,157,0,0	1	1	0	1.11052881429	0
chr5_ref_v2	439584	0	A,T	0	0	0,0,142,125	1	1	0	2	T,T	NA	NA	0.0	0	0,0,37,34	1	1	0	0.385314694296	0	2	T,T	NA	NA	0.0	0	NA	NA	0,0,126,150	1	1	0	2.24155872767	0	2	T,T	NA	NA	0.0	0	NA	NA	0,0,117,109	1	1	0	0.473519383242	0
chr5_ref_v2	461796	0	CT,C	1	1	95,56,12,7	1	1	0	2	CT,CT	CT,C	0.125	0.247760315497	0	27,13,1,1	1	1	0	0.791270960674	0	2	CT,CT	NA	NA	0.649828021341	0	NA	NA	97,49,13,4	1	1	0	0.714164111484	0	2	CT,CT	NA	NA	0.273007814869	0	NA	NA	70,55,6,4	1	1	0	1.4758529078	0
chr5_ref_v2	470897	0	T,A	0	0	225,203,0,1	1	1	0	2	T,T	NA	NA	0.00233372334622	0	34,42,0,0	1	1	0	1.01419345946	0	2	T,T	NA	NA	0.0	0	NA	NA	97,91,85,84	1	1	0	365.228354586	1	2	T,A	NA	NA	0.106543247907	0	g.470897T>A	0	137,156,0,0	1	1	0	1.66511117393	0
chr5_ref_v2	491026	0	C,CA	1	1	65,22,3,6	1	1	0	2	C,C	NA	NA	0.174475967832	0	26,10,1,0	1	1	0	0.622970197481	0	2	C,C	NA	NA	0.460596699514	0	NA	NA	84,24,5,11	1	1	0	0.936389460422	0	2	C,C	C,CA	0.125	0.00164838510823	0	NA	NA	51,10,3,14	1	1	0	3.65003485485	0
chr5_ref_v2	506622	0	C,A	0	0	222,20,0,29	1	1	0	2	C,C	C,A	0.25	0.141830195439	0	0,0,0,0	0	0	0	0.0	0	2	NA	NA	NA	NA	0	NA	NA	228,11,0,34	1	1	0	0.818966706509	0	2	C,C	C,A	0.25	0.0258409573554	0	NA	NA	201,8,0,23	1	1	0	1.57477561334	0
chr5_ref_v2	519626	0	GA,G	1	1	84,98,22,13	1	1	0	2	GA,GA	NA	NA	0.0384964715862	0	41,21,4,4	1	1	0	3.43490356852	0	2	GA,GA	NA	NA	0.525754789706	0	NA	NA	87,85,11,14	1	1	0	1.22751137831	0	2	GA,GA	NA	NA	0.214551441287	0	NA	NA	56,64,13,15	1	1	0	1.49988841179	0
chr5_ref_v2	521815	0	AT,A	1	1	64,79,15,17	1	1	0	2	AT,AT	AT,A	0.125	0.13209744244	0	14,20,3,3	1	1	0	0.52898614854	0	2	AT,AT	NA	NA	0.212663001729	0	NA	NA	56,78,7,17	1	1	0	0.838267840018	0	2	AT,AT	NA	NA	0.00571875894462	0	NA	NA	36,50,8,19	1	1	0	1.92670926814	0
chr5_ref_v2	554189	0	C,CA	1	1	128,28,5,9	1	1	0	2	C,C	NA	NA	0.0323608315161	0	36,7,1,3	1	1	0	0.361881863219	0	2	C,C	NA	NA	0.0548693038086	0	NA	NA	121,30,6,1	1	1	0	1.07371414699	0	2	C,C	NA	NA	0.630187514392	0	NA	NA	83,19,6,8	1	1	0	1.05886834842	0
chr5_ref_v2	570313	1	A,AGTATCTTATTCC	1	0	2,6,0,0	1	0	1	2	NA	NA	NA	NA	0	4,0,0,0	0	0	1	0.0	0	2	NA	NA	NA	NA	0	NA	NA	3,2,0,3	1	0	1	1.41992979992	0	2	NA	NA	NA	NA	0	NA	NA	2,3,0,0	1	0	1	0.443345542861	0
chr5_ref_v2	570316	1	A,AG	1	0	2,6,0,0	1	0	1	2	NA	NA	NA	NA	0	4,0,0,0	0	0	1	0.0	0	2	NA	NA	NA	NA	0	NA	NA	3,2,0,3	1	0	1	1.41992979992	0	2	NA	NA	NA	NA	0	NA	NA	2,3,0,0	1	0	1	0.443345542861	0
chr5_ref_v2	570317	1	A,AAAAT	1	0	2,6,0,0	1	0	1	2	NA	NA	NA	NA	0	4,0,0,0	0	0	1	0.0	0	2	NA	NA	NA	NA	0	NA	NA	3,2,0,3	1	0	1	1.41992979992	0	2	NA	NA	NA	NA	0	NA	NA	2,3,0,0	1	0	1	0.443345542861	0
chr5_ref_v2	570319	1	C,A	0	0	2,6,0,0	1	0	1	2	NA	NA	NA	NA	0	4,0,0,0	0	0	1	0.0	0	2	NA	NA	NA	NA	0	NA	NA	3,2,0,2	1	0	1	0.904799066871	0	2	NA	NA	NA	NA	0	NA	NA	2,3,0,0	1	0	1	0.443345542861	0
chr5_ref_v2	570322	1	G,T	0	0	3,6,0,0	1	0	1	2	NA	NA	NA	NA	0	4,0,0,0	0	0	1	0.0	0	2	NA	NA	NA	NA	0	NA	NA	3,2,0,2	1	0	1	0.929088961768	0	2	NA	NA	NA	NA	0	NA	NA	2,3,0,0	1	0	1	0.287493547915	0
chr6_ref_v2	4548	1	G,T	0	0	52,0,0,0	0	1	1	2	NA	NA	NA	NA	0	0,3,0,0	0	0	1	0.0	0	2	NA	NA	NA	NA	0	NA	NA	23,2,0,0	1	1	1	0.0	0	2	NA	NA	NA	NA	0	NA	NA	32,3,0,0	1	1	1	0.0	0
chr6_ref_v2	4553	1	A,G	0	0	52,0,0,0	0	1	1	2	NA	NA	NA	NA	0	0,2,0,0	0	0	1	0.0	0	2	NA	NA	NA	NA	0	NA	NA	23,2,0,0	1	1	1	0.0	0	2	NA	NA	NA	NA	0	NA	NA	31,3,0,0	1	1	1	0.0	0
chr6_ref_v2	5093	1	A,C	0	0	270,57,0,78	1	1	1	2	NA	NA	NA	NA	0	47,7,0,3	1	1	1	2.52978578345	0	2	NA	NA	NA	NA	0	NA	NA	228,45,0,59	1	1	1	0.656176681441	0	2	NA	NA	NA	NA	0	NA	NA	199,42,0,51	1	1	1	0.597786336762	0
chr6_ref_v2	11314	0	G,A	0	0	0,0,0,0	0	0	1	2	NA	NA	NA	NA	0	0,0,0,0	0	0	1	0.0	0	2	NA	NA	NA	NA	0	NA	NA	0,0,0,0	0	0	1	0.0	0	2	NA	NA	NA	NA	0	NA	NA	0,0,0,0	0	0	1	0.0	0
chr6_ref_v2	11318	0	A,C	0	0	0,0,0,0	0	0	1	2	NA	NA	NA	NA	0	0,0,0,0	0	0	1	0.0	0	2	NA	NA	NA	NA	0	NA	NA	0,0,0,0	0	0	1	0.0	0	2	NA	NA	NA	NA	0	NA	NA	0,0,0,0	0	0	1	0.0	0
chr6_ref_v2	54494	0	G,GT	1	1	119,92,9,11	1	1	0	2	G,G	NA	NA	0.0870336492283	0	33,30,0,0	1	1	0	1.1918948692	0	2	G,G	NA	NA	1.02021248745	0	NA	NA	120,94,15,8	1	1	0	1.3432743914	0	2	G,G	NA	NA	0.210700374275	0	NA	NA	82,57,10,5	1	1	0	1.108033732	0
chr6_ref_v2	57967	0	TA,T	1	1	27,55,4,3	1	1	1	2	TA,TA	NA	NA	0.404935029554	0	25,17,2,1	1	1	0	3.58697962953	0	2	TA,TA	NA	NA	0.665499990781	0	NA	NA	24,44,3,4	1	1	1	0.634071744222	0	2	TA,TA	NA	NA	0.178510528778	0	NA	NA	16,24,1,5	1	1	1	1.76693492919	0
chr6_ref_v2	58005	0	GAT,G	1	1	22,35,3,9	1	1	1	2	GAT,GAT	NA	NA	0.0856483253501	0	8,27,2,8	1	1	0	0.897576027453	0	2	GAT,GAT	GAT,G	0.125	0.13856359553	0	NA	NA	24,42,4,10	1	1	1	0.413279577218	0	2	GAT,GAT	NA	NA	0.123662540217	0	NA	NA	20,24,4,8	1	1	1	0.734713376898	0
chr6_ref_v2	65113	0	T,TA	1	1	122,129,0,0	1	1	0	2	T,T	NA	NA	0.791455796048	0	21,22,23,18	1	1	0	310.658798808	1	2	T,TA	NA	NA	0.0290156616504	0	g.65113_65114insA	0	117,101,1,1	1	1	0	1.05637650377	0	2	T,T	NA	NA	0.681097812856	0	NA	NA	86,105,1,0	1	1	0	0.735047640694	0
chr6_ref_v2	65366	0	T,G	0	0	30,240,57,0	1	1	0	2	T,T	T,G	0.25	0.407931200603	0	13,66,12,0	1	1	0	1.20796728363	0	2	T,T	T,G	0.25	0.14141165405	0	NA	NA	38,230,51,0	1	1	0	1.2450938471	0	2	T,T	T,G	0.25	0.306166887126	0	NA	NA	28,196,40,0	1	1	0	0.738727958205	0
chr6_ref_v2	68948	0	CAT,C	1	1	51,49,4,5	1	1	1	2	CAT,CAT	NA	NA	0.012365846469	0	36,44,2,5	1	1	0	0.768375669805	0	2	CAT,CAT	NA	NA	0.147913759353	0	NA	NA	34,49,3,3	1	1	1	1.45600465347	0	2	CAT,CAT	NA	NA	0.181042300313	0	NA	NA	35,39,3,2	1	1	0	0.622105851214	0
chr6_ref_v2	75912	0	C,T	1	0	133,80,1,82	1	1	0	2	C,C	C,T	0.5	0.156160730755	0	35,19,0,8	1	1	0	1.62881996313	0	2	C,C	C,T	0.25	0.154150679827	0	NA	NA	128,97,2,71	1	1	0	1.71691288101	0	2	C,C	C,T	0.5	0.0270286723879	0	NA	NA	109,74,1,51	1	1	0	1.24810734894	0
chr6_ref_v2	78010	0	CAT,C	1	1	54,65,9,11	1	1	0	2	CAT,CAT	NA	NA	0.00126118392653	0	21,47,3,6	1	1	0	2.13283305726	0	2	CAT,CAT	NA	NA	0.123762620331	0	NA	NA	51,48,11,7	1	1	0	0.874849552816	0	2	CAT,CAT	NA	NA	0.112078131	0	NA	NA	39,40,8,8	1	1	0	0.647574739759	0
chr6_ref_v2	87977	0	C,CTTGCTGCTGTTGTTGCTGCTGTTGTTGTTG	1	0	0,0,4,1	1	0	0	2	NA	NA	NA	NA	0	0,0,0,2	0	0	0	0.0	0	2	NA	NA	NA	NA	0	NA	NA	0,1,4,3	1	0	0	0.708148687777	0	2	NA	NA	NA	NA	0	NA	NA	0,1,3,5	1	0	0	1.75227044419	0
chr6_ref_v2	96898	0	T,A	0	0	210,166,0,1	1	1	0	2	T,T	NA	NA	0.00265604405812	0	39,38,0,0	1	1	0	0.698886541774	0	2	T,T	NA	NA	0.0	0	NA	NA	161,155,0,0	1	1	0	1.42230961624	0	2	T,T	NA	NA	0.0	0	NA	NA	139,116,0,0	1	1	0	0.501953589395	0
chr6_ref_v2	97507	0	C,CA	1	1	1,11,57,106	1	1	0	2	CA,CA	NA	NA	0.223051353534	0	2,2,15,21	1	1	0	1.76131681637	0	2	CA,CA	C,CA	0.125	0.120852899969	0	NA	NA	5,8,64,120	1	1	0	2.25313025467	0	2	CA,CA	NA	NA	0.233259146635	0	NA	NA	3,4,45,90	1	1	0	1.35509153773	0
chr6_ref_v2	97618	0	T,TA	1	1	94,42,6,10	1	1	0	2	T,T	NA	NA	0.149543882249	0	36,18,5,3	1	1	0	1.02137313484	0	2	T,T	T,TA	0.125	0.0782259904775	0	NA	NA	70,35,2,2	1	1	0	1.00736956018	0	2	T,T	NA	NA	0.974215475975	0	NA	NA	53,42,5,5	1	1	0	2.43831521548	0
chr6_ref_v2	97865	0	C,CT	1	1	15,6,100,117	1	1	0	2	CT,CT	C,CT	0.125	0.270157861639	0	0,4,32,31	1	1	0	1.32095223993	0	2	CT,CT	NA	NA	0.318460153098	0	NA	NA	7,7,109,97	1	1	0	1.89841903755	0	2	CT,CT	NA	NA	0.194426707608	0	NA	NA	6,6,92,73	1	1	0	2.40485574775	0
chr6_ref_v2	99155	0	C,CA,CAA	1	1	22,5,28,2,2,9	1	1	0	2	C,CA	CA,CAA	0.25	0.19839789928	0	4,0,9,5,2,3	1	1	0	3.55397251743	0	2	CA,CA	CA,CAA	0.25	0.359606296223	0	NA	NA	10,1,31,2,8,10	1	1	0	3.52639459749	0	2	CA,CA	CA,CAA	0.5	0.4532690554	0	NA	NA	15,2,24,1,7,13	1	1	0	2.94367277953	0
chr6_ref_v2	104575	0	T,A	1	0	73,16,16,36	1	1	0	2	T,A	T,T	0.25	0.0265670273847	0	26,9,7,15	1	1	0	0.717919598427	0	2	T,A	T,T	0.25	0.0465200156349	0	NA	NA	77,16,15,29	1	1	0	0.82869732941	0	2	T,A	T,T	0.25	0.237584235469	0	NA	NA	64,13,13,22	1	1	0	0.880844229174	0
chr6_ref_v2	104579	0	T,A	1	0	83,18,10,37	1	1	0	2	T,A	T,T	0.25	0.254147291365	0	29,11,5,15	1	1	0	0.978742822821	0	2	T,A	T,T	0.25	0.182321556794	0	NA	NA	84,17,8,32	1	1	0	0.693608132941	0	2	T,A	T,T	0.5	0.172371225941	0	NA	NA	66,15,9,24	1	1	0	0.564498503687	0
chr6_ref_v2	106279	0	C,CT,CTT	1	1	0,1,1,24,40,6	1	1	0	2	CTT,CTT	CT,CTT	0.5	0.193710766433	0	0,0,1,5,13,2	1	1	0	0.599496096418	0	2	CTT,CTT	CT,CTT	0.5	0.182092801667	0	NA	NA	0,2,0,21,48,5	1	1	0	0.965515720789	0	2	CTT,CTT	CT,CTT	0.5	0.451313547248	0	NA	NA	0,5,1,15,35,8	1	1	0	2.72487070032	0
chr6_ref_v2	119286	0	GA,G	1	1	93,146,11,25	1	1	0	2	GA,GA	GA,G	0.125	0.0678640713243	0	28,48,1,4	1	1	0	0.903858482311	0	2	GA,GA	NA	NA	0.375391175639	0	NA	NA	88,145,7,14	1	1	0	1.06533946384	0	2	GA,GA	NA	NA	0.0168850766789	0	NA	NA	94,101,12,22	1	1	0	1.92459539385	0
chr6_ref_v2	155987	0	G,GT,GTT	1	1	4,13,6,61,1,13	1	1	0	2	GT,GT	GT,GTT	0.125	0.248678729106	0	0,7,11,12,0,0	1	1	0	7.01156833311	0	2	GT,GT	G,GT	0.25	0.392889766874	0	NA	NA	4,20,14,69,1,7	1	1	0	2.00006575955	0	2	GT,GT	G,GT	0.125	0.264104538386	0	NA	NA	2,11,10,61,1,7	1	1	0	1.40544974508	0
chr6_ref_v2	171117	0	C,T	1	0	0,0,184,199	1	1	0	2	T,T	NA	NA	0.0	0	0,0,40,34	1	1	0	0.77412436664	0	2	T,T	NA	NA	0.0	0	NA	NA	0,0,147,163	1	1	0	0.420381190816	0	2	T,T	NA	NA	0.0	0	NA	NA	0,0,111,140	1	1	0	0.923088035195	0
chr6_ref_v2	176385	0	C,G	0	0	181,37,0,25	1	1	0	2	C,C	C,G	0.25	0.180488375712	0	49,14,0,2	1	1	0	1.18843552626	0	2	C,C	C,G	0.125	0.336472236621	0	NA	NA	161,31,0,32	1	1	0	1.45907083541	0	2	C,C	C,G	0.25	0.184922338494	0	NA	NA	127,12,0,24	1	1	0	1.72324779788	0
chr6_ref_v2	186225	0	G,GATA	1	1	5,5,6,29	1	1	1	2	GATA,GATA	G,GATA	0.25	0.128517519341	0	2,4,2,9	1	0	0	0.985235838701	0	2	NA	NA	NA	NA	0	NA	NA	9,3,7,23	1	1	1	1.42638965489	0	2	GATA,GATA	G,GATA	0.5	0.130318665192	0	NA	NA	6,1,11,9	1	1	0	3.75044949599	0
chr6_ref_v2	193175	0	T,G	0	0	70,211,77,0	1	1	0	2	T,T	T,G	0.5	0.183033553976	0	27,52,15,0	1	1	0	1.79588348045	0	2	T,T	T,G	0.25	0.349051018828	0	NA	NA	58,188,53,0	1	1	0	1.08315079247	0	2	T,T	T,G	0.5	0.4177352007	0	NA	NA	55,152,46,0	1	1	0	0.804331897392	0
chr6_ref_v2	193343	0	T,G	0	0	32,186,59,0	1	1	0	2	T,T	T,G	0.5	0.191538211899	0	16,42,10,0	1	1	0	2.65716307732	0	2	T,T	T,G	0.25	0.283362411307	0	NA	NA	35,173,67,0	1	1	0	0.918760374912	0	2	T,T	T,G	0.5	0.0194180858571	0	NA	NA	37,116,49,0	1	1	0	2.67040274463	0
chr6_ref_v2	208456	0	A,G	1	0	0,0,191,31	1	1	0	2	G,G	NA	NA	0.0	0	0,0,56,40	1	1	0	12.3323821091	0	2	G,G	NA	NA	0.0	0	NA	NA	0,0,168,52	1	1	0	4.33761103019	0	2	G,G	NA	NA	0.0	0	NA	NA	0,0,128,43	1	1	0	4.47297408264	0
chr6_ref_v2	226132	0	CAAA,C	1	1	12,6,125,72	1	1	0	2	C,C	CAAA,C	0.125	0.31521823026	1	1,1,21,20	1	1	0	1.30931757419	0	2	C,C	NA	NA	0.0476280489893	0	NA	NA	9,1,132,73	1	1	0	0.90752608435	0	2	C,C	CAAA,C	0.125	0.312374685042	0	NA	NA	7,3,100,34	1	1	0	2.5206669189	0
chr6_ref_v2	226616	0	A,AAAAATATAGG	1	0	0,0,86,142	1	1	0	2	AAAAATATAGG,AAAAATATAGG	NA	NA	0.0	0	1,4,39,20	1	1	0	7.02861266097	0	2	AAAAATATAGG,AAAAATATAGG	A,AAAAATATAGG	0.125	0.239950669631	0	NA	NA	0,1,83,104	1	1	0	1.44543999125	0	2	AAAAATATAGG,AAAAATATAGG	NA	NA	0.00533334597536	0	NA	NA	0,1,69,86	1	1	0	1.32708050081	0
chr6_ref_v2	227352	0	TACGCAC,T	0	0	1,0,65,190	1	1	0	2	T,T	NA	NA	0.00391389932114	0	0,0,16,32	1	1	0	0.879565418044	0	2	T,T	NA	NA	0.0	0	NA	NA	0,1,98,169	1	1	0	4.66361172327	0	2	T,T	NA	NA	0.00373832211061	0	NA	NA	0,0,56,133	1	1	0	0.994853350859	0
chr6_ref_v2	227479	0	C,CTTT	1	1	3,1,38,16	1	1	0	2	CTTT,CTTT	C,CTTT	0.125	0.105360515658	0	1,0,12,8	1	1	0	0.706055417701	0	2	CTTT,CTTT	C,CTTT	0.125	0.0157483569681	0	NA	NA	4,1,31,30	1	1	0	2.88428224384	0	2	CTTT,CTTT	C,CTTT	0.125	0.206614249363	0	NA	NA	0,1,30,20	1	1	0	1.37656100665	0
chr6_ref_v2	236800	0	A,T	0	0	223,225,0,0	1	1	0	2	A,A	NA	NA	0.0	0	42,65,0,0	1	1	0	1.9233200517	0	2	A,A	NA	NA	0.0	0	NA	NA	207,225,0,0	1	1	0	0.641687577871	0	2	A,A	NA	NA	0.0	0	NA	NA	0,0,145,195	1	1	0	520.249238858	1
chr6_ref_v2	242780	0	T,A	0	0	184,248,0,0	1	1	0	2	T,T	NA	NA	0.0	0	23,25,23,27	1	1	0	313.629869304	1	2	T,A	NA	NA	0.0408219945203	0	g.242780T>A	0	195,280,0,0	1	1	0	0.591786270919	0	2	T,T	NA	NA	0.0	0	NA	NA	141,196,0,0	1	1	0	0.434090706365	0
chr6_ref_v2	257950	0	A,G	0	0	0,0,224,252	1	1	0	2	G,G	NA	NA	0.0	0	0,1,56,59	1	1	0	0.909088450112	0	2	G,G	NA	NA	0.00865806274311	0	NA	NA	1,0,211,251	1	1	0	0.540004859665	0	2	G,G	NA	NA	0.0021621630045	0	NA	NA	0,1,158,203	1	1	0	0.940348961105	0
chr6_ref_v2	265223	0	C,CTACGACTCCTTGATTACCCCTGTAAATCCTTGTAATAA	0	0	0,0,146,165	1	1	0	2	CTACGACTCCTTGATTACCCCTGTAAATCCTTGTAATAA,CTACGACTCCTTGATTACCCCTGTAAATCCTTGTAATAA	NA	NA	0.0	0	0,0,29,38	1	1	0	0.516261271154	0	2	CTACGACTCCTTGATTACCCCTGTAAATCCTTGTAATAA,CTACGACTCCTTGATTACCCCTGTAAATCCTTGTAATAA	NA	NA	0.0	0	NA	NA	0,0,147,161	1	1	0	0.432924233408	0	2	CTACGACTCCTTGATTACCCCTGTAAATCCTTGTAATAA,CTACGACTCCTTGATTACCCCTGTAAATCCTTGTAATAA	NA	NA	0.0	0	NA	NA	0,0,114,123	1	1	0	0.451513063707	0
chr6_ref_v2	270118	1	G,T	1	0	0,7,0,4	1	0	1	2	NA	NA	NA	NA	0	0,1,0,1	1	0	0	0.227293898721	0	2	NA	NA	NA	NA	0	NA	NA	0,8,0,3	1	0	1	0.41331622718	0	2	NA	NA	NA	NA	0	NA	NA	0,6,0,6	1	0	1	0.620380392941	0
chr6_ref_v2	270119	1	T,G	1	0	0,0,0,0	0	0	1	2	NA	NA	NA	NA	0	0,0,0,0	0	0	0	0.0	0	2	NA	NA	NA	NA	0	NA	NA	0,8,0,3	1	0	1	0.0	0	2	NA	NA	NA	NA	0	NA	NA	0,6,0,6	1	0	1	0.0	0
chr7_ref_v2	214	1	A,AC	0	0	0,0,50,113	1	1	0	2	NA	NA	NA	NA	0	0,0,3,3	1	0	1	0.612540388838	0	2	NA	NA	NA	NA	0	NA	NA	0,0,34,118	1	1	0	1.93235042169	0	2	NA	NA	NA	NA	0	NA	NA	0,0,27,67	1	1	0	0.441190136194	0
chr7_ref_v2	510	1	A,G	1	0	171,251,0,0	1	1	0	2	NA	NA	NA	NA	0	26,19,0,0	1	1	0	2.13321562419	0	2	NA	NA	NA	NA	0	NA	NA	158,234,0,0	1	1	0	0.404273218649	0	2	NA	NA	NA	NA	0	NA	NA	135,165,0,0	1	1	0	1.23023225273	0
chr7_ref_v2	641	1	G,A	0	0	196,163,29,0	1	1	0	2	NA	NA	NA	NA	0	60,34,24,0	1	1	0	6.23718805892	0	2	NA	NA	NA	NA	0	NA	NA	181,173,13,0	1	1	0	1.8870653029	0	2	NA	NA	NA	NA	0	NA	NA	150,139,12,0	1	1	0	1.27222185721	0
chr7_ref_v2	662	1	C,T	0	0	209,182,48,0	1	1	0	2	NA	NA	NA	NA	0	65,38,34,0	1	1	0	6.53311374892	0	2	NA	NA	NA	NA	0	NA	NA	188,156,37,0	1	1	0	0.618502956646	0	2	NA	NA	NA	NA	0	NA	NA	148,142,32,0	1	1	0	0.751696365157	0
chr7_ref_v2	673	1	T,G	0	0	215,187,65,0	1	1	0	2	NA	NA	NA	NA	0	73,37,44,0	1	1	0	7.17880120479	0	2	NA	NA	NA	NA	0	NA	NA	197,163,53,0	1	1	0	0.615500705496	0	2	NA	NA	NA	NA	0	NA	NA	153,134,43,0	1	1	0	0.48334801565	0
chr7_ref_v2	680	1	T,C	0	0	213,189,71,0	1	1	0	2	NA	NA	NA	NA	0	73,33,47,0	1	1	0	7.98899116369	0	2	NA	NA	NA	NA	0	NA	NA	201,166,63,0	1	1	0	0.612752653185	0	2	NA	NA	NA	NA	0	NA	NA	151,135,48,0	1	1	0	0.460386825706	0
chr7_ref_v2	686	1	A,T	1	0	230,187,86,0	1	1	0	2	NA	NA	NA	NA	0	73,33,52,0	1	1	0	7.55484979443	0	2	NA	NA	NA	NA	0	NA	NA	204,164,77,0	1	1	0	0.386691310128	0	2	NA	NA	NA	NA	0	NA	NA	154,138,59,0	1	1	0	0.669773866022	0
chr7_ref_v2	784	0	T,A	0	0	276,181,240,19	1	1	1	2	T,A	T,T	0.25	0.0570297054287	0	66,21,74,0	1	1	0	4.38372457771	0	2	T,A	T,T	0.125	0.102894423163	0	NA	NA	268,171,228,16	1	1	1	0.496079025463	0	2	T,A	T,T	0.25	0.076505564016	0	NA	NA	199,112,166,8	1	1	0	0.870656775912	0
chr7_ref_v2	927	1	T,C	1	0	271,247,14,125	1	1	1	2	NA	NA	NA	NA	0	63,61,0,36	1	1	1	0.922662975442	0	2	NA	NA	NA	NA	0	NA	NA	240,264,16,138	1	1	1	1.10291998183	0	2	NA	NA	NA	NA	0	NA	NA	206,185,12,101	1	1	1	0.667106167107	0
chr7_ref_v2	932	1	G,C	0	0	276,239,9,117	1	1	1	2	NA	NA	NA	NA	0	61,64,0,32	1	1	1	0.756595609083	0	2	NA	NA	NA	NA	0	NA	NA	238,254,9,121	1	1	1	1.45147095438	0	2	NA	NA	NA	NA	0	NA	NA	215,194,6,93	1	1	1	0.490694320925	0
chr7_ref_v2	934	1	T,C	0	0	273,242,6,116	1	1	1	2	NA	NA	NA	NA	0	61,65,0,32	1	1	1	0.672339694254	0	2	NA	NA	NA	NA	0	NA	NA	236,255,8,114	1	1	1	1.45648995191	0	2	NA	NA	NA	NA	0	NA	NA	216,200,6,87	1	1	1	0.587825828486	0
chr7_ref_v2	937	1	A,T	0	0	271,237,3,108	1	1	1	2	NA	NA	NA	NA	0	61,64,0,31	1	1	1	0.633790308763	0	2	NA	NA	NA	NA	0	NA	NA	236,252,7,105	1	1	1	1.62644125328	0	2	NA	NA	NA	NA	0	NA	NA	220,198,5,84	1	1	1	1.00048755635	0
chr7_ref_v2	954	1	A,G	0	0	266,244,0,71	1	1	1	2	NA	NA	NA	NA	0	62,65,0,25	1	1	1	1.16156331955	0	2	NA	NA	NA	NA	0	NA	NA	231,258,4,67	1	1	1	1.96001063943	0	2	NA	NA	NA	NA	0	NA	NA	215,196,2,51	1	1	1	0.762799450038	0
chr7_ref_v2	14847	0	GA,G	1	1	70,94,7,5	1	1	0	2	GA,GA	NA	NA	0.559085709381	0	34,22,6,3	1	1	0	1.91445997488	0	2	GA,GA	NA	NA	0.145430225436	0	NA	NA	81,109,7,5	1	1	0	0.45435691535	0	2	GA,GA	NA	NA	0.66703039503	0	NA	NA	72,88,2,2	1	1	0	0.93086656708	0
chr7_ref_v2	31761	0	A,C	0	0	166,29,0,35	1	1	0	2	A,A	A,C	0.25	0.256429528948	0	43,3,0,4	1	1	0	1.87559112505	0	2	A,A	A,C	0.25	0.273293335	0	NA	NA	165,31,0,27	1	1	0	0.736425153577	0	2	A,A	A,C	0.25	0.00894856078984	0	NA	NA	127,20,0,28	1	1	0	0.37868686695	0
chr7_ref_v2	43267	0	CA,C	1	1	74,30,13,4	1	1	0	2	CA,CA	NA	NA	0.0239717755122	0	39,26,4,3	1	1	0	1.71070682837	0	2	CA,CA	NA	NA	0.520991734213	0	NA	NA	90,40,15,3	1	1	0	0.586836915768	0	2	CA,CA	NA	NA	0.109433471951	0	NA	NA	63,30,8,0	1	1	0	0.991705746409	0
chr7_ref_v2	67159	0	A,G	1	0	264,211,0,0	1	1	0	2	A,A	NA	NA	0.0	0	40,40,0,0	1	1	0	0.756328278483	0	2	A,A	NA	NA	0.0	0	NA	NA	125,113,90,96	1	1	0	376.815439902	1	2	A,G	A,A	0.125	0.00479042832263	0	g.67159A>G	0	161,151,0,0	1	1	0	1.08910818258	0
chr7_ref_v2	69353	0	T,TAC	1	1	13,26,42,76	1	1	0	2	TAC,TAC	T,TAC	0.125	0.0824507995344	0	1,1,10,14	1	1	0	1.07546466153	0	2	TAC,TAC	NA	NA	0.958135766813	0	NA	NA	12,20,38,69	1	1	0	0.500925860339	0	2	TAC,TAC	T,TAC	0.125	0.000673025660223	0	NA	NA	2,13,27,51	1	1	0	1.10732577304	0
chr7_ref_v2	74005	0	A,C	0	0	184,43,0,108	1	1	0	2	A,C	A,A	0.25	0.222776511486	0	54,22,0,24	1	1	0	2.3394845832	0	2	A,C	A,A	0.5	0.01324522675	0	NA	NA	173,50,0,98	1	1	0	1.08656567664	0	2	A,C	A,A	0.5	0.286560367343	1	NA	NA	152,38,0,65	1	1	0	1.41888223953	0
chr7_ref_v2	76710	0	GA,G	1	1	104,114,19,12	1	1	0	2	GA,GA	GA,G	0.125	0.125427316153	0	20,31,5,1	1	1	0	0.934803228951	0	2	GA,GA	NA	NA	0.205838088717	0	NA	NA	105,128,14,8	1	1	0	1.08951878831	0	2	GA,GA	NA	NA	0.0634050923138	0	NA	NA	90,81,8,4	1	1	0	1.69475973224	0
chr7_ref_v2	79003	0	GTA,G	1	1	15,16,3,5	1	1	1	2	GTA,GTA	NA	NA	0.122091143288	0	8,14,2,5	1	1	0	0.570425950943	0	2	GTA,GTA	GTA,G	0.25	0.0996054103582	0	NA	NA	10,6,1,2	1	0	1	0.825692397151	0	2	NA	NA	NA	NA	0	NA	NA	10,11,2,2	1	1	1	0.448069667923	0
chr7_ref_v2	83717	0	A,T	1	0	217,219,0,0	1	1	0	2	A,A	NA	NA	0.0	0	49,60,0,0	1	1	0	0.7643803701	0	2	A,A	NA	NA	0.0	0	NA	NA	101,100,102,110	1	1	0	398.896350495	1	2	A,T	NA	NA	0.0532813666129	0	g.83717A>T	0	173,161,0,0	1	1	0	0.620790271255	0
chr7_ref_v2	104052	0	G,T	0	0	30,176,115,2	1	1	0	2	G,T	G,G	0.25	0.0548766102258	0	6,49,19,0	1	1	0	1.61456821991	0	2	G,T	G,G	0.5	0.0870113769896	0	NA	NA	31,155,105,0	1	1	0	0.663140075973	0	2	G,T	G,G	0.25	0.0514819558351	0	NA	NA	13,129,88,1	1	1	0	0.675965564177	0
chr7_ref_v2	124376	0	G,GA	1	1	40,34,7,9	1	1	0	2	G,G	G,GA	0.25	0.000228042387347	0	16,7,1,0	1	1	0	1.71724962493	0	2	G,G	NA	NA	0.0418335896061	0	NA	NA	42,54,3,4	1	1	0	2.90702625452	0	2	G,G	NA	NA	0.177255869045	0	NA	NA	34,39,5,2	1	1	0	1.63615997643	0
chr7_ref_v2	135219	0	G,A	1	0	215,201,0,0	1	1	0	2	G,G	NA	NA	0.0	0	18,26,15,21	1	1	0	310.650490377	1	2	G,A	G,G	0.125	0.0506437328188	0	g.135219G>A	0	201,195,0,0	1	1	0	0.462215973889	0	2	G,G	NA	NA	0.0	0	NA	NA	179,126,0,0	1	1	0	2.21632247927	0
chr7_ref_v2	135713	0	T,A	0	0	120,170,0,0	1	1	0	2	T,T	NA	NA	0.0	0	42,41,0,0	1	1	0	1.34112494953	0	2	T,T	NA	NA	0.0	0	NA	NA	154,182,0,0	1	1	0	1.28875561996	0	2	T,T	NA	NA	0.0	0	NA	NA	110,113,0,0	1	1	0	2.12108955741	0
chr7_ref_v2	138549	0	C,A	1	0	162,28,0,33	1	1	0	2	C,C	C,A	0.25	0.225246601511	0	36,17,0,1	1	1	0	4.66129237258	0	2	C,C	NA	NA	0.0186921330122	0	NA	NA	174,23,0,28	1	1	0	1.20031794433	0	2	C,C	C,A	0.25	0.03127168862	0	NA	NA	115,20,0,28	1	1	0	0.649275689185	0
chr7_ref_v2	154580	0	TA,T,TAA	1	1	34,33,12,14,5,6	1	1	0	2	TA,TA	TA,T	0.25	0.313392878765	0	19,5,0,2,1,0	1	1	0	4.44669424856	0	2	TA,TA	NA	NA	0.915669072012	0	NA	NA	37,28,9,12,4,6	1	1	0	0.884701136538	0	2	TA,TA	TA,T	0.125	0.334257957012	0	NA	NA	29,18,7,4,4,4	1	1	0	1.44569104677	0
chr7_ref_v2	156116	0	GTA,G	1	1	18,25,3,5	1	1	1	2	GTA,GTA	NA	NA	0.118297007075	0	17,22,2,5	1	1	0	0.39447811592	0	2	GTA,GTA	NA	NA	0.0744516971702	0	NA	NA	26,32,4,7	1	1	1	0.443164419905	0	2	GTA,GTA	NA	NA	0.071222769018	0	NA	NA	18,29,3,9	1	1	0	0.935526514407	0
chr7_ref_v2	159066	0	A,C	0	0	137,42,0,43	1	1	0	2	A,A	A,C	0.5	0.304583883254	0	37,8,0,3	1	1	0	1.95232664961	0	2	A,A	A,C	0.125	0.287682072452	0	NA	NA	166,39,0,37	1	1	0	1.84009795935	0	2	A,A	A,C	0.25	0.260486329643	0	NA	NA	117,31,0,33	1	1	0	0.645758591217	0
chr7_ref_v2	167251	0	CA,C	1	1	17,45,4,20	1	1	0	2	CA,CA	CA,C	0.25	0.0229554926119	0	7,11,1,3	1	1	0	0.922488131282	0	2	CA,CA	NA	NA	0.250923034234	0	NA	NA	7,56,2,18	1	1	0	2.53682197134	0	2	CA,CA	CA,C	0.125	0.076631159747	0	NA	NA	9,29,1,12	1	1	0	0.537124368772	0
chr7_ref_v2	167623	0	C,A	1	0	114,27,2,39	1	1	0	2	C,C	C,A	0.5	0.136575535006	0	28,19,0,6	1	1	0	4.32761581285	0	2	C,C	C,A	0.25	0.0684468579655	0	NA	NA	107,35,4,29	1	1	0	1.45146326947	0	2	C,C	C,A	0.5	0.360707207467	0	NA	NA	89,18,3,22	1	1	0	0.856250338604	0
chr7_ref_v2	190779	0	G,GA	1	1	76,109,2,5	1	1	0	2	G,G	NA	NA	0.831286166873	0	20,21,4,3	1	1	0	3.32730011239	0	2	G,G	G,GA	0.125	0.144136671936	0	NA	NA	75,114,2,15	1	1	0	3.46725144513	0	2	G,G	NA	NA	0.0326485023644	0	NA	NA	57,67,5,4	1	1	0	1.93880868006	0
chr7_ref_v2	213939	0	A,C	1	0	84,30,0,34	1	1	0	2	A,A	A,C	0.5	0.082238098237	0	38,8,0,15	1	1	0	0.66072563396	0	2	A,A	A,C	0.5	0.0534588239539	0	NA	NA	108,37,0,32	1	1	0	0.924043404842	0	2	A,A	A,C	0.5	0.381613892286	0	NA	NA	100,24,0,21	1	1	0	2.87388969318	0
chr7_ref_v2	215491	0	C,A	1	0	63,78,66,90	1	1	0	2	C,A	NA	NA	0.101096116871	0	18,26,22,25	1	1	0	0.493067029827	0	2	C,A	NA	NA	0.0659579677918	0	NA	NA	81,74,67,75	1	1	0	2.14690174275	0	2	C,A	NA	NA	0.087598059318	0	NA	NA	59,72,48,67	1	1	0	1.12948824713	0
chr7_ref_v2	231661	0	C,A	0	0	178,179,0,0	1	1	0	2	C,C	NA	NA	0.0	0	56,50,0,0	1	1	0	0.534918370942	0	2	C,C	NA	NA	0.0	0	NA	NA	105,97,93,96	1	1	0	372.931277136	1	2	C,A	NA	NA	0.0665206823416	0	g.231661C>A	0	160,162,0,0	1	1	0	0.400762191545	0
chr7_ref_v2	247892	0	A,T	0	0	243,241,0,0	1	1	0	2	A,A	NA	NA	0.0	0	53,33,0,0	1	1	0	1.8558550821	0	2	A,A	NA	NA	0.0	0	NA	NA	111,94,133,113	1	1	0	436.091626456	1	2	A,T	T,T	0.125	0.068992871487	0	g.247892A>T	0	154,158,0,0	1	1	0	0.43912083744	0
chr7_ref_v2	256283	0	A,T	1	0	176,139,0,0	1	1	0	2	A,A	NA	NA	0.0	0	40,29,0,0	1	1	0	0.421452867912	0	2	A,A	NA	NA	0.0	0	NA	NA	156,178,0,0	1	1	0	3.52869647667	0	2	A,A	NA	NA	0.0	0	NA	NA	138,119,1,2	1	1	0	0.833660352443	0
chr7_ref_v2	267396	0	T,G	1	0	31,151,80,0	1	1	0	2	T,T	T,G	0.5	0.289054756264	0	3,33,16,0	1	1	0	0.65131694853	0	2	T,G	T,T	0.25	0.239479970634	0	NA	NA	32,172,89,0	1	1	0	0.446788069788	0	2	T,T	T,G	0.5	0.280301965154	0	NA	NA	23,112,71,0	1	1	0	0.903533015698	0
chr7_ref_v2	270312	0	A,ATG	1	1	1,0,123,95	1	1	0	2	ATG,ATG	NA	NA	0.00167878873687	0	2,0,48,36	1	1	0	1.25863871153	0	2	ATG,ATG	NA	NA	0.424393113506	0	NA	NA	1,0,96,89	1	1	0	0.91082011641	0	2	ATG,ATG	NA	NA	0.000441718778385	0	NA	NA	1,1,103,81	1	1	0	0.365252137629	0
chr7_ref_v2	272292	0	G,GAT	1	1	6,7,18,26	1	1	1	2	GAT,GAT	G,GAT	0.25	0.0953302871604	0	5,8,17,30	1	1	0	0.552785286009	0	2	GAT,GAT	G,GAT	0.25	0.102843616626	0	NA	NA	10,5,25,25	1	1	1	0.858634721843	0	2	GAT,GAT	G,GAT	0.25	0.0618818227462	0	NA	NA	9,9,19,32	1	1	0	0.613612166198	0
chr7_ref_v2	272318	0	T,TGTATGTATATATATATAC	1	0	23,18,2,5	1	1	1	2	T,T	T,TGTATGTATATATATATAC	0.25	0.178248231406	0	20,16,1,5	1	1	0	0.367751304151	0	2	T,T	T,TGTATGTATATATATATAC	0.25	0.154150679827	0	NA	NA	28,19,3,6	1	1	1	0.469115647157	0	2	T,T	T,TGTATGTATATATATATAC	0.25	0.292987124681	0	NA	NA	19,16,5,5	1	1	0	1.44769634657	0
chr7_ref_v2	274695	0	C,CTATATATA,CTATATATATA	1	1	0,0,4,8,18,19	1	1	1	2	CTATATATATA,CTATATATATA	CTATATATA,CTATATATATA	0.125	0.100255664234	0	0,1,8,11,12,21	1	1	0	1.36649659435	0	2	CTATATATATA,CTATATATATA	CTATATATA,CTATATATATA	0.5	0.0657049964448	0	NA	NA	0,0,7,8,10,24	1	1	1	1.08138144265	0	2	CTATATATATA,CTATATATATA	CTATATATA,CTATATATATA	0.25	0.169792231325	0	NA	NA	1,0,3,6,13,14	1	1	1	0.33256742312	0
chr7_ref_v2	278777	0	C,CT	1	1	0,14,5,12	1	1	0	2	C,CT	CT,CT	0.25	0.0659136617043	0	1,5,1,3	1	0	0	0.706387868716	0	2	NA	NA	NA	NA	0	NA	NA	1,12,1,19	1	1	0	1.76799271	0	2	CT,CT	C,CT	0.5	0.0978601198964	0	NA	NA	0,7,1,9	1	0	0	0.788630269322	0
chr7_ref_v2	279781	0	A,C	0	0	147,19,0,38	1	1	0	2	A,A	A,C	0.5	0.349813853559	0	26,10,0,2	1	1	0	3.34817591151	0	2	A,A	A,C	0.125	0.244086151049	0	NA	NA	158,28,0,31	1	1	0	1.39193104693	0	2	A,A	A,C	0.25	0.185899378142	0	NA	NA	121,15,0,23	1	1	0	0.887038460517	0
chr7_ref_v2	281600	0	AT,A	1	1	52,43,16,10	1	1	0	2	AT,AT	AT,A	0.25	0.117881552083	0	21,17,9,3	1	1	0	0.687299546484	0	2	AT,AT	AT,A	0.25	0.0497297852517	0	NA	NA	69,52,14,6	1	1	0	1.14452811614	0	2	AT,AT	NA	NA	0.0676709485661	0	NA	NA	55,37,10,7	1	1	0	1.17500821981	0
chr7_ref_v2	307198	0	TATATGTAC,T	1	0	10,8,0,1	1	0	1	2	NA	NA	NA	NA	0	12,5,3,2	1	1	0	1.15747666601	0	2	TATATGTAC,T	TATATGTAC,TATATGTAC	0.5	0.125163142954	0	NA	NA	13,10,1,2	1	1	1	0.416863977618	0	2	TATATGTAC,TATATGTAC	TATATGTAC,T	0.25	0.0909717782057	0	NA	NA	11,7,2,3	1	1	1	1.06141227377	0
chr7_ref_v2	307200	0	TATGTAC,T	1	0	3,2,3,6	1	0	1	2	NA	NA	NA	NA	0	10,4,4,3	1	1	0	2.25576291503	0	2	TATGTAC,T	TATGTAC,TATGTAC	0.25	0.182321556794	0	NA	NA	4,3,3,8	1	0	1	0.40275338897	0	2	NA	NA	NA	NA	0	NA	NA	5,5,5,2	1	0	1	1.26709757607	0
chr7_ref_v2	319807	0	T,A	1	0	145,171,1,0	1	1	0	2	T,T	NA	NA	0.00315956029037	0	44,28,0,0	1	1	0	2.37704949715	0	2	T,T	NA	NA	0.0	0	NA	NA	168,160,0,0	1	1	0	1.62134138511	0	2	T,T	NA	NA	0.0	0	NA	NA	73,73,60,71	1	1	0	338.76920836	1
chr7_ref_v2	321482	0	CAT,C	1	1	62,80,8,5	1	1	0	2	CAT,CAT	NA	NA	0.00470206204315	0	26,21,2,0	1	1	0	1.40317151184	0	2	CAT,CAT	NA	NA	0.16750506807	0	NA	NA	50,70,3,4	1	1	0	0.66381515408	0	2	CAT,CAT	NA	NA	0.395542755471	0	NA	NA	43,44,5,9	1	1	0	2.3197814198	0
chr7_ref_v2	326264	0	CA,C,CAA	1	1	46,37,13,11,4,7	1	1	0	2	CA,CA	CA,C	0.125	0.154433380451	0	18,16,4,3,2,0	1	1	0	0.728268619316	0	2	CA,CA	NA	NA	0.752802596109	0	NA	NA	41,46,11,7,8,12	1	1	0	1.68997633856	0	2	CA,CA	CA,CAA	0.125	0.264703722751	0	NA	NA	27,29,13,8,6,6	1	1	0	1.14725049209	0
chr7_ref_v2	364141	0	AT,A	1	1	72,75,15,11	1	1	0	2	AT,AT	AT,A	0.125	0.0927444933939	0	15,29,2,2	1	1	0	1.9521285206	0	2	AT,AT	NA	NA	0.0519910205854	0	NA	NA	91,81,13,9	1	1	0	1.12212715286	0	2	AT,AT	AT,A	0.125	0.203215550351	0	NA	NA	56,68,8,6	1	1	0	1.05484873146	0
chr7_ref_v2	367118	0	A,C	1	0	141,39,0,62	1	1	0	2	A,A	A,C	0.5	0.0487901641694	0	40,17,0,8	1	1	0	1.99631215908	0	2	A,A	A,C	0.25	0.104474239684	0	NA	NA	160,39,0,50	1	1	0	1.5521222109	0	2	A,A	A,C	0.5	0.262866903332	0	NA	NA	118,21,0,33	1	1	0	2.56569061496	0
chr7_ref_v2	386204	0	T,G	0	0	27,119,44,1	1	1	0	2	T,T	T,G	0.5	0.0783318432699	0	3,24,5,0	1	1	1	1.03556534084	0	2	T,T	T,G	0.5	0.405465108108	0	NA	NA	25,117,35,0	1	1	0	0.827669426085	0	2	T,T	T,G	0.5	0.273695830477	0	NA	NA	21,91,29,0	1	1	0	0.610034956286	0
chr7_ref_v2	397829	0	GAA,G,GA	1	1	14,14,8,24,3,9	1	1	0	2	GAA,G	G,GA	0.125	0.16755636817	0	2,4,1,6,1,2	1	0	0	0.426809621177	0	2	NA	NA	NA	NA	0	NA	NA	13,11,9,19,7,15	1	1	0	2.03926301353	0	2	GAA,G	GAA,GA	0.25	0.605341279187	0	NA	NA	6,10,8,19,6,7	1	1	0	1.57000902501	0
chr7_ref_v2	400545	0	G,GT,GTTT	1	1	5,5,15,22,18,8	1	1	0	2	GT,GTTT	GT,GT	0.25	0.184743597489	0	1,4,5,7,10,2	1	1	0	0.880454893031	0	2	GT,GTTT	G,GT	0.125	0.129053039883	0	NA	NA	11,7,17,13,8,2	1	1	0	3.11057807736	0	2	GT,GTTT	G,GT	0.5	0.592711729607	0	NA	NA	6,3,11,10,6,7	1	1	0	1.18819718855	0
chr7_ref_v2	401681	1	A,AACAACCT	1	0	0,0,1,134	1	1	0	2	NA	NA	NA	NA	0	0,0,6,28	1	1	0	7.95778823832	0	2	NA	NA	NA	NA	0	NA	NA	0,0,0,109	0	1	1	0.0	0	2	NA	NA	NA	NA	0	NA	NA	0,0,3,96	1	1	0	1.47516681778	0
chr7_ref_v2	401686	1	T,A	1	0	0,0,3,121	1	1	0	2	NA	NA	NA	NA	0	0,0,6,20	1	1	0	5.73343962819	0	2	NA	NA	NA	NA	0	NA	NA	0,0,1,102	1	1	1	0.565789304172	0	2	NA	NA	NA	NA	0	NA	NA	0,0,4,86	1	1	0	0.773519821601	0
chr7_ref_v2	423353	0	A,G	0	0	0,1,146,140	1	1	0	2	G,G	NA	NA	0.00349040493977	0	0,0,47,46	1	1	0	0.397426450889	0	2	G,G	NA	NA	0.0	0	NA	NA	0,0,132,126	1	1	0	0.43149615962	0	2	G,G	NA	NA	0.0	0	NA	NA	0,0,113,96	1	1	0	0.722544213072	0
chr7_ref_v2	440430	0	C,CA	1	1	48,25,5,15	1	1	0	2	C,C	C,CA	0.25	0.208291122868	0	19,15,2,3	1	1	0	1.14560963387	0	2	C,C	C,CA	0.125	0.0558124664994	0	NA	NA	42,11,2,15	1	1	0	1.07545230387	0	2	C,C	C,CA	0.5	0.179274974678	0	NA	NA	45,13,3,10	1	1	0	1.52804965351	0
chr7_ref_v2	480915	0	C,A	0	0	249,154,0,0	1	1	0	2	C,C	NA	NA	0.0	0	40,29,0,0	1	1	0	0.544572838468	0	2	C,C	NA	NA	0.0	0	NA	NA	224,139,0,0	1	1	0	0.400406999449	0	2	C,C	NA	NA	0.0	0	NA	NA	181,96,0,0	1	1	0	0.930237769203	0
chr7_ref_v2	483120	0	TA,T	1	1	101,70,14,5	1	1	0	2	TA,TA	NA	NA	0.141350508681	0	17,21,2,1	1	1	0	1.39772594713	0	2	TA,TA	NA	NA	0.565416532224	0	NA	NA	94,51,14,8	1	1	0	1.22625903749	0	2	TA,TA	NA	NA	0.209395738281	0	NA	NA	82,55,16,5	1	1	0	0.995139006875	0
chr7_ref_v2	484084	0	CT,C	1	1	69,104,14,19	1	1	0	2	CT,CT	CT,C	0.125	0.16829650912	0	20,17,3,1	1	1	0	1.59695426874	0	2	CT,CT	NA	NA	0.121280700689	0	NA	NA	82,88,8,13	1	1	0	2.43695442952	0	2	CT,CT	CT,C	0.125	0.238039526222	0	NA	NA	49,71,5,10	1	1	0	0.742187896516	0
chr7_ref_v2	496718	0	T,TA	1	1	7,4,57,56	1	1	0	2	TA,TA	NA	NA	0.273618477259	0	2,3,17,16	1	1	0	0.933471210626	0	2	TA,TA	NA	NA	0.0864876898022	0	NA	NA	6,3,61,73	1	1	0	1.04257830326	0	2	TA,TA	NA	NA	0.605528195272	0	NA	NA	7,3,39,48	1	1	0	0.650006512919	0
chr7_ref_v2	501056	0	T,A	0	0	141,120,0,0	1	1	0	2	T,T	NA	NA	0.0	0	40,35,0,0	1	1	0	0.378448524056	0	2	T,T	NA	NA	0.0	0	NA	NA	132,140,0,0	1	1	0	1.44476830482	0	2	T,T	NA	NA	0.0	0	NA	NA	111,101,0,0	1	1	0	0.495011092036	0
chr7_ref_v2	514735	0	A,T	0	0	94,81,73,105	1	1	0	2	A,T	NA	NA	0.0169975763686	0	21,21,19,20	1	1	0	0.569705566384	0	2	A,T	NA	NA	0.0741079721537	0	NA	NA	180,206,0,0	1	1	0	310.369443282	1	2	A,A	NA	NA	0.0	0	g.514734_514736T>A	1	128,147,0,0	1	1	0	309.078545272	1
chr7_ref_v2	528289	0	A,C	0	0	141,29,0,32	1	1	0	2	A,A	A,C	0.25	0.306619273472	0	21,3,0,3	1	1	0	0.617763070071	0	2	A,A	A,C	0.25	0.185647393764	0	NA	NA	148,30,0,32	1	1	0	0.437921463005	0	2	A,A	A,C	0.25	0.26063416023	0	NA	NA	124,29,0,14	1	1	0	1.42463415335	0
chr7_ref_v2	530005	0	ATCATCC,A	1	0	25,35,8,20	1	1	0	2	ATCATCC,A	ATCATCC,ATCATCC	0.25	0.251314428281	0	5,4,1,2	1	0	0	0.639136908055	0	2	NA	NA	NA	NA	0	NA	NA	23,33,8,16	1	1	0	0.462041404684	0	2	ATCATCC,A	ATCATCC,ATCATCC	0.5	0.251314428281	0	NA	NA	25,26,4,11	1	1	0	1.247683844	0
chr7_ref_v2	531833	0	CAT,C	1	1	15,18,1,6	1	1	1	2	CAT,CAT	NA	NA	0.033124766026	0	18,16,2,3	1	1	0	0.785795485958	0	2	CAT,CAT	NA	NA	0.32917141789	0	NA	NA	25,25,2,5	1	1	1	0.740626287065	0	2	CAT,CAT	NA	NA	0.422328477808	0	NA	NA	17,15,5,3	1	1	1	2.54049637179	0
chr7_ref_v2	535792	1	A,C	1	0	0,1,0,0	0	0	1	2	NA	NA	NA	NA	0	0,0,0,0	0	0	1	0.0	0	2	NA	NA	NA	NA	0	NA	NA	0,2,0,0	0	0	1	0.0	0	2	NA	NA	NA	NA	0	NA	NA	0,0,0,1	0	0	1	0.0	0
chr7_ref_v2	535857	1	A,T	0	0	0,1,0,0	0	0	1	2	NA	NA	NA	NA	0	0,2,0,0	0	0	1	0.0	0	2	NA	NA	NA	NA	0	NA	NA	0,0,0,1	0	0	1	0.0	0	2	NA	NA	NA	NA	0	NA	NA	0,1,0,0	0	0	1	0.0	0
chr7_ref_v2	535874	1	A,G	0	0	0,0,0,1	0	0	1	2	NA	NA	NA	NA	0	0,0,0,2	0	0	1	0.0	0	2	NA	NA	NA	NA	0	NA	NA	0,1,0,0	0	0	1	0.0	0	2	NA	NA	NA	NA	0	NA	NA	0,0,0,1	0	0	1	0.0	0
chr7_ref_v2	535875	1	C,T	0	0	0,0,0,1	0	0	1	2	NA	NA	NA	NA	0	0,0,0,2	0	0	1	0.0	0	2	NA	NA	NA	NA	0	NA	NA	0,1,0,0	0	0	1	0.0	0	2	NA	NA	NA	NA	0	NA	NA	0,0,0,1	0	0	1	0.0	0
chr7_ref_v2	535900	1	TC,T	0	0	0,0,0,1	0	0	1	2	NA	NA	NA	NA	0	0,0,0,2	0	0	1	0.0	0	2	NA	NA	NA	NA	0	NA	NA	0,1,0,0	0	0	1	0.0	0	2	NA	NA	NA	NA	0	NA	NA	0,0,0,0	0	0	1	0.0	0
chr7_ref_v2	535905	1	GAATAT,G	0	0	0,0,0,1	0	0	1	2	NA	NA	NA	NA	0	0,0,0,2	0	0	1	0.0	0	2	NA	NA	NA	NA	0	NA	NA	0,1,0,0	0	0	1	0.0	0	2	NA	NA	NA	NA	0	NA	NA	0,0,0,0	0	0	1	0.0	0
chr7_ref_v2	535915	1	A,G	1	0	0,1,0,1	1	0	1	2	NA	NA	NA	NA	0	0,0,0,2	0	0	1	0.0	0	2	NA	NA	NA	NA	0	NA	NA	0,3,0,0	0	0	1	0.0	0	2	NA	NA	NA	NA	0	NA	NA	0,1,0,0	0	0	1	0.0	0
chr7_ref_v2	535953	1	G,A	0	0	0,5,0,1	1	0	1	2	NA	NA	NA	NA	0	0,0,0,0	0	0	1	0.0	0	2	NA	NA	NA	NA	0	NA	NA	0,4,0,2	1	0	1	0.587652821476	0	2	NA	NA	NA	NA	0	NA	NA	0,3,0,1	1	0	1	0.286775931914	0
chr7_ref_v2	535958	1	A,G	1	0	0,5,0,1	1	0	1	2	NA	NA	NA	NA	0	0,0,0,0	0	0	1	0.0	0	2	NA	NA	NA	NA	0	NA	NA	0,4,0,4	1	0	1	1.5557751662	0	2	NA	NA	NA	NA	0	NA	NA	0,3,0,1	1	0	1	0.286775931914	0
chr7_ref_v2	535990	1	C,T	0	0	0,11,0,3	1	0	1	2	NA	NA	NA	NA	0	0,0,0,0	0	0	1	0.0	0	2	NA	NA	NA	NA	0	NA	NA	0,5,0,4	1	0	1	1.02034253487	0	2	NA	NA	NA	NA	0	NA	NA	0,6,0,1	1	0	1	0.271468829535	0
chr7_ref_v2	536022	1	C,A	0	0	0,2,0,1	1	0	1	2	NA	NA	NA	NA	0	0,0,0,0	0	0	1	0.0	0	2	NA	NA	NA	NA	0	NA	NA	0,5,0,0	0	0	1	0.0	0	2	NA	NA	NA	NA	0	NA	NA	0,2,0,1	1	0	1	0.152610163206	0
chr7_ref_v2	536024	1	A,G	1	0	0,1,0,2	1	0	1	2	NA	NA	NA	NA	0	0,0,0,0	0	0	1	0.0	0	2	NA	NA	NA	NA	0	NA	NA	0,1,0,4	1	0	1	0.338596102492	0	2	NA	NA	NA	NA	0	NA	NA	0,1,0,1	1	0	1	0.257047928589	0
chr7_ref_v2	536040	1	T,C	1	0	0,0,0,1	0	0	1	2	NA	NA	NA	NA	0	0,0,0,0	0	0	1	0.0	0	2	NA	NA	NA	NA	0	NA	NA	0,1,0,3	1	0	1	0.0	0	2	NA	NA	NA	NA	0	NA	NA	0,1,0,1	1	0	1	0.0	0
chr7_ref_v2	536048	1	G,A	0	0	0,0,0,1	0	0	1	2	NA	NA	NA	NA	0	0,0,0,0	0	0	1	0.0	0	2	NA	NA	NA	NA	0	NA	NA	0,1,0,1	1	0	1	0.0	0	2	NA	NA	NA	NA	0	NA	NA	0,0,0,1	0	0	1	0.0	0
chr7_ref_v2	536075	1	A,C	1	0	0,0,0,0	0	0	1	2	NA	NA	NA	NA	0	0,0,0,0	0	0	1	0.0	0	2	NA	NA	NA	NA	0	NA	NA	0,0,0,1	0	0	1	0.0	0	2	NA	NA	NA	NA	0	NA	NA	0,0,0,0	0	0	1	0.0	0
chr7_ref_v2	536077	1	A,C	1	0	0,0,0,0	0	0	1	2	NA	NA	NA	NA	0	0,0,0,0	0	0	1	0.0	0	2	NA	NA	NA	NA	0	NA	NA	0,0,0,1	0	0	1	0.0	0	2	NA	NA	NA	NA	0	NA	NA	0,0,0,0	0	0	1	0.0	0
chr7_ref_v2	536078	1	T,C	1	0	0,0,0,0	0	0	1	2	NA	NA	NA	NA	0	0,0,0,0	0	0	1	0.0	0	2	NA	NA	NA	NA	0	NA	NA	0,0,0,1	0	0	1	0.0	0	2	NA	NA	NA	NA	0	NA	NA	0,0,0,0	0	0	1	0.0	0
chr7_ref_v2	541735	0	A,C	0	0	71,38,0,32	1	1	0	2	A,A	A,C	0.5	0.0962280320946	0	27,15,0,6	1	1	0	0.849779585108	0	2	A,A	A,C	0.25	0.154150679827	0	NA	NA	84,46,0,26	1	1	0	0.906967423482	0	2	A,A	A,C	0.25	0.374212564604	0	NA	NA	63,35,0,25	1	1	0	0.53358444939	0
chr7_ref_v2	551822	0	T,G	0	0	42,139,38,0	1	1	0	2	T,T	T,G	0.25	0.410974763919	0	10,46,2,0	1	1	0	2.52924119692	0	2	T,T	T,G	0.125	0.218689200965	0	NA	NA	22,156,38,0	1	1	0	2.66661420367	0	2	T,T	T,G	0.5	0.419609615494	0	NA	NA	21,111,38,0	1	1	0	1.38327868473	0
chr7_ref_v2	570350	1	G,A	0	0	0,0,0,0	0	0	1	2	NA	NA	NA	NA	0	0,0,0,0	0	0	1	0.0	0	2	NA	NA	NA	NA	0	NA	NA	0,0,1,1	1	0	1	0.0	0	2	NA	NA	NA	NA	0	NA	NA	0,0,0,0	0	0	1	0.0	0
chr7_ref_v2	570352	1	T,G	0	0	0,0,0,0	0	0	1	2	NA	NA	NA	NA	0	0,0,0,0	0	0	1	0.0	0	2	NA	NA	NA	NA	0	NA	NA	0,0,1,1	1	0	1	0.0	0	2	NA	NA	NA	NA	0	NA	NA	0,0,0,0	0	0	1	0.0	0
chr7_ref_v2	570359	1	T,G	0	0	0,0,0,0	0	0	1	2	NA	NA	NA	NA	0	0,0,0,0	0	0	1	0.0	0	2	NA	NA	NA	NA	0	NA	NA	0,0,1,1	1	0	1	0.0	0	2	NA	NA	NA	NA	0	NA	NA	0,0,0,0	0	0	1	0.0	0
chr7_ref_v2	570362	1	C,T	0	0	0,0,0,0	0	0	1	2	NA	NA	NA	NA	0	0,0,0,0	0	0	1	0.0	0	2	NA	NA	NA	NA	0	NA	NA	0,0,1,1	1	0	1	0.0	0	2	NA	NA	NA	NA	0	NA	NA	0,0,0,0	0	0	1	0.0	0
chr7_ref_v2	570368	1	C,T	1	0	0,0,0,0	0	0	1	2	NA	NA	NA	NA	0	0,0,0,0	0	0	1	0.0	0	2	NA	NA	NA	NA	0	NA	NA	0,0,1,1	1	0	1	0.0	0	2	NA	NA	NA	NA	0	NA	NA	0,0,0,0	0	0	1	0.0	0
chr7_ref_v2	570370	1	G,A	0	0	0,0,0,0	0	0	1	2	NA	NA	NA	NA	0	0,0,0,0	0	0	1	0.0	0	2	NA	NA	NA	NA	0	NA	NA	0,0,1,1	1	0	1	0.0	0	2	NA	NA	NA	NA	0	NA	NA	0,0,0,0	0	0	1	0.0	0
chr7_ref_v2	570401	1	A,G	1	0	0,0,0,0	0	0	1	2	NA	NA	NA	NA	0	0,0,0,0	0	0	1	0.0	0	2	NA	NA	NA	NA	0	NA	NA	0,0,0,1	0	0	1	0.0	0	2	NA	NA	NA	NA	0	NA	NA	0,0,0,0	0	0	1	0.0	0
chr7_ref_v2	570402	1	T,C	1	0	0,0,0,0	0	0	1	2	NA	NA	NA	NA	0	0,0,0,0	0	0	1	0.0	0	2	NA	NA	NA	NA	0	NA	NA	0,0,0,1	0	0	1	0.0	0	2	NA	NA	NA	NA	0	NA	NA	0,0,0,0	0	0	1	0.0	0
chr7_ref_v2	570404	1	A,T	0	0	0,0,0,0	0	0	1	2	NA	NA	NA	NA	0	0,0,0,0	0	0	1	0.0	0	2	NA	NA	NA	NA	0	NA	NA	0,0,0,1	0	0	1	0.0	0	2	NA	NA	NA	NA	0	NA	NA	0,0,0,0	0	0	1	0.0	0
chr7_ref_v2	570407	1	A,G	0	0	0,0,0,0	0	0	1	2	NA	NA	NA	NA	0	0,0,0,0	0	0	1	0.0	0	2	NA	NA	NA	NA	0	NA	NA	0,0,0,1	0	0	1	0.0	0	2	NA	NA	NA	NA	0	NA	NA	0,0,0,0	0	0	1	0.0	0
chr7_ref_v2	570410	1	A,G	1	0	0,0,0,0	0	0	1	2	NA	NA	NA	NA	0	0,0,0,0	0	0	1	0.0	0	2	NA	NA	NA	NA	0	NA	NA	0,0,0,1	0	0	1	0.0	0	2	NA	NA	NA	NA	0	NA	NA	0,0,0,0	0	0	1	0.0	0
chr7_ref_v2	582519	0	TA,T	1	1	37,39,7,12	1	1	0	2	TA,TA	TA,T	0.125	0.0947158345051	0	12,9,6,1	1	1	0	1.97702056318	0	2	TA,TA	TA,T	0.125	0.0387142431998	0	NA	NA	54,29,9,6	1	1	0	3.17602223041	0	2	TA,TA	NA	NA	0.0986467180355	0	NA	NA	38,32,7,6	1	1	0	0.931260408554	0
chr7_ref_v2	590477	0	T,A	1	0	129,128,0,0	1	1	0	2	T,T	NA	NA	0.0	0	16,22,18,13	1	1	0	309.369073791	1	2	T,A	T,T	0.125	0.0477154730397	0	g.590477T>A	0	129,159,0,0	1	1	0	1.46298155065	0	2	T,T	NA	NA	0.0	0	NA	NA	98,96,0,0	1	1	0	0.395232141255	0
chr7_ref_v2	608361	0	A,T	0	0	124,190,0,0	1	1	0	2	A,A	NA	NA	0.0	0	17,22,17,18	1	1	0	310.044183282	1	2	A,T	NA	NA	0.10821358464	0	g.608361A>T	0	130,168,0,0	1	1	0	1.11554866786	0	2	A,A	NA	NA	0.0	0	NA	NA	129,132,0,0	1	1	0	3.38178497027	0
chr7_ref_v2	609098	0	T,TA	1	1	39,67,4,7	1	1	0	2	T,T	NA	NA	0.177615687837	0	7,21,1,4	1	1	0	0.920201267917	0	2	T,T	T,TA	0.25	0.18340193186	0	NA	NA	48,58,2,5	1	1	0	1.59020709126	0	2	T,T	NA	NA	0.276346771689	0	NA	NA	48,68,6,3	1	1	0	0.903558023798	0
chr7_ref_v2	611733	0	CAT,C	1	1	36,54,6,7	1	1	0	2	CAT,CAT	CAT,C	0.125	0.115190026947	0	27,29,7,8	1	1	0	1.36515957233	0	2	CAT,CAT	CAT,C	0.25	0.164208628183	0	NA	NA	50,63,4,6	1	1	0	0.983371022718	0	2	CAT,CAT	NA	NA	0.0212361125377	0	NA	NA	30,34,10,5	1	1	0	1.82233834848	0
chr7_ref_v2	616160	0	AT,A	1	1	85,52,15,10	1	1	0	2	AT,AT	NA	NA	0.111389684607	0	15,13,4,5	1	1	0	1.2057650222	0	2	AT,AT	AT,A	0.125	0.00234659902897	0	NA	NA	72,46,18,8	1	1	0	0.945068756597	0	2	AT,AT	NA	NA	0.0995556022147	0	NA	NA	63,43,13,9	1	1	0	0.56347730991	0
chr7_ref_v2	617457	0	T,A	1	0	55,92,70,0	1	1	0	2	T,A	T,T	0.25	0.216927085971	0	12,38,14,0	1	1	0	2.50784603909	0	2	T,A	T,T	0.5	0.105360515658	0	NA	NA	36,87,46,0	1	1	0	2.01668237456	0	2	T,A	T,T	0.5	0.136575535006	0	NA	NA	45,87,46,0	1	1	0	1.37948097256	0
chr7_ref_v2	634834	0	A,G	1	0	147,130,0,0	1	1	0	2	A,A	NA	NA	0.0	0	31,47,0,0	1	1	0	2.1255942118	0	2	A,A	NA	NA	0.0	0	NA	NA	131,119,0,0	1	1	0	0.416212972137	0	2	A,A	NA	NA	0.0	0	NA	NA	94,99,0,0	1	1	0	0.918064789828	0
chr7_ref_v2	639662	0	G,GAAAAAAAAAAAAAA	1	1	1,1,10,18	1	1	0	2	GAAAAAAAAAAAAAA,GAAAAAAAAAAAAAA	G,GAAAAAAAAAAAAAA	0.125	0.00445435034938	0	0,0,6,8	1	0	0	0.535688549719	0	2	NA	NA	NA	NA	0	NA	NA	1,9,6,11	1	1	0	6.96943905342	0	2	G,GAAAAAAAAAAAAAA	GAAAAAAAAAAAAAA,GAAAAAAAAAAAAAA	0.25	0.0198026272962	0	NA	NA	0,3,5,12	1	1	0	1.5789100001	0
chr7_ref_v2	644776	0	GTA,G	1	1	45,36,2,2	1	1	0	2	GTA,GTA	NA	NA	0.61257503137	0	34,34,2,7	1	1	0	2.68361911014	0	2	GTA,GTA	GTA,G	0.125	0.10071111803	0	NA	NA	56,32,3,4	1	1	0	0.853967652448	0	2	GTA,GTA	NA	NA	0.0853878271669	0	NA	NA	39,34,4,0	1	1	0	0.990864511827	0
chr7_ref_v2	653233	0	TGCGAA,T	1	0	34,103,48,3	1	1	0	2	TGCGAA,TGCGAA	TGCGAA,T	0.5	0.110456995564	0	15,36,9,0	1	1	0	1.21438377743	0	2	TGCGAA,TGCGAA	TGCGAA,T	0.25	0.316669609325	0	NA	NA	30,97,37,2	1	1	0	0.7641725194	0	2	TGCGAA,TGCGAA	TGCGAA,T	0.5	0.0820131516608	0	NA	NA	20,67,28,3	1	1	0	0.556522376857	0
chr7_ref_v2	653239	0	G,T	0	0	34,99,46,1	1	1	0	2	G,G	G,T	0.5	0.0584107621564	0	15,35,8,0	1	1	0	1.18528988368	0	2	G,G	G,T	0.25	0.231111720963	0	NA	NA	30,93,33,2	1	1	0	0.78935427358	0	2	G,G	G,T	0.5	0.158224005215	0	NA	NA	20,64,27,1	1	1	0	0.482002788429	0
chr7_ref_v2	663324	0	A,C	0	0	172,42,0,44	1	1	0	2	A,A	A,C	0.25	0.386596623804	0	44,17,0,12	1	1	0	1.1429633673	0	2	A,A	A,C	0.25	0.399985642344	0	NA	NA	162,29,0,37	1	1	0	1.05831036164	0	2	A,A	A,C	0.25	0.331222880735	0	NA	NA	127,31,0,46	1	1	0	1.60647482049	0
chr7_ref_v2	676330	0	A,AT	1	1	27,42,7,5	1	1	0	2	A,A	A,AT	0.125	0.110834199446	0	10,7,3,2	1	1	0	0.820762038063	0	2	A,A	A,AT	0.5	0.238385960227	0	NA	NA	25,39,6,1	1	1	0	0.623904448	0	2	A,A	NA	NA	0.134043712657	0	NA	NA	23,33,5,3	1	1	0	0.492945576235	0
chr7_ref_v2	678059	0	C,T	1	0	73,35,3,84	1	1	0	2	C,T	C,C	0.125	0.0350913198113	0	29,8,5,17	1	1	0	3.1240582835	0	2	C,T	C,C	0.25	0.00904983551992	0	NA	NA	75,37,4,80	1	1	0	0.54332276899	0	2	C,T	C,C	0.125	0.0363676441709	0	NA	NA	55,30,2,60	1	1	0	0.665021133304	0
chr7_ref_v2	699989	0	A,ATT	1	1	2,18,20,14	1	1	0	2	A,ATT	ATT,ATT	0.25	0.0198026272962	0	0,3,10,4	1	0	0	1.29256761767	0	2	NA	NA	NA	NA	0	NA	NA	1,14,35,14	1	1	0	2.55425782705	0	2	ATT,ATT	A,ATT	0.5	0.0851578083403	0	NA	NA	1,10,32,20	1	1	0	2.01537211203	0
chr7_ref_v2	707030	0	C,CA	1	1	78,28,5,5	1	1	0	2	C,C	NA	NA	0.250176162358	0	24,10,1,1	1	1	0	0.488910781286	0	2	C,C	NA	NA	0.235593748177	0	NA	NA	74,30,9,5	1	1	0	1.18411726961	0	2	C,C	C,CA	0.125	0.0149685195475	0	NA	NA	54,18,1,6	1	1	0	0.917709587092	0
chr7_ref_v2	711177	1	A,AT	0	0	0,0,0,0	0	0	1	2	NA	NA	NA	NA	0	0,0,0,0	0	0	1	0.0	0	2	NA	NA	NA	NA	0	NA	NA	0,0,1,1	1	0	1	0.0	0	2	NA	NA	NA	NA	0	NA	NA	0,0,0,0	0	0	1	0.0	0
chr7_ref_v2	711184	1	T,A	1	0	0,0,0,0	0	0	1	2	NA	NA	NA	NA	0	0,0,0,0	0	0	1	0.0	0	2	NA	NA	NA	NA	0	NA	NA	0,0,1,1	1	0	1	0.0	0	2	NA	NA	NA	NA	0	NA	NA	0,0,0,0	0	0	1	0.0	0
chr7_ref_v2	715630	0	G,GA	1	1	109,92,4,8	1	1	0	2	G,G	NA	NA	0.375238749121	0	24,27,2,4	1	1	0	0.967133962727	0	2	G,G	G,GA	0.125	0.228267573911	0	NA	NA	100,89,7,15	1	1	0	2.11273254614	0	2	G,G	G,GA	0.125	0.242810441925	0	NA	NA	70,84,5,10	1	1	0	1.35122203355	0
chr7_ref_v2	717966	0	T,G	0	0	34,182,68,2	1	1	0	2	T,T	T,G	0.5	0.0281708769667	0	7,45,8,0	1	1	0	1.44308814463	0	2	T,T	T,G	0.25	0.19189100781	0	NA	NA	22,162,64,1	1	1	0	0.600712440349	0	2	T,T	T,G	0.5	0.0580638009548	0	NA	NA	13,122,43,1	1	1	0	0.95134394848	0
chr7_ref_v2	719327	0	A,C	0	0	221,28,0,35	1	1	0	2	A,A	A,C	0.25	0.0159962929028	0	51,15,0,8	1	1	0	2.47143674396	0	2	A,A	A,C	0.25	0.0465200156349	0	NA	NA	201,25,0,46	1	1	0	1.80841056114	0	2	A,A	A,C	0.25	0.375522751493	0	NA	NA	137,19,1,26	1	1	0	0.698205436527	0
chr7_ref_v2	724373	0	A,T	0	0	185,170,0,0	1	1	0	2	A,A	NA	NA	0.0	0	25,28,26,20	1	1	0	312.089169912	1	2	A,T	A,A	0.125	0.109663911218	0	g.724373A>T	0	182,185,0,0	1	1	0	0.754497641011	0	2	A,A	NA	NA	0.0	0	NA	NA	131,120,0,0	1	1	0	0.395812891722	0
chr7_ref_v2	726654	0	T,G	0	0	27,99,36,0	1	1	0	2	T,T	T,G	0.5	0.126751705639	0	16,22,2,0	1	1	0	4.18986664108	0	2	T,T	T,G	0.125	0.195566783544	0	NA	NA	40,112,27,0	1	1	0	1.67642381494	0	2	T,T	T,G	0.25	0.254234138384	0	NA	NA	16,81,21,0	1	1	0	1.27541036971	0
chr7_ref_v2	733023	0	AT,A,ATT	1	1	20,12,11,14,16,6	1	1	0	2	AT,ATT	AT,A	0.5	0.172278782756	0	9,3,4,1,1,1	1	0	0	1.59364880303	0	2	NA	NA	NA	NA	0	NA	NA	20,11,17,14,14,5	1	1	0	1.3004091322	0	2	AT,ATT	AT,A	0.5	0.366628480397	1	NA	NA	16,11,9,7,7,6	1	1	0	0.810010977391	0
chr7_ref_v2	736467	0	T,TA	1	1	42,46,5,11	1	1	0	2	T,T	T,TA	0.125	0.155285962017	0	19,21,4,3	1	1	0	0.729388860706	0	2	T,T	T,TA	0.125	0.118140840624	0	NA	NA	43,46,7,11	1	1	0	0.6357326289	0	2	T,T	T,TA	0.25	0.0974944324657	0	NA	NA	29,37,3,3	1	1	0	0.932635717725	0
chr7_ref_v2	747746	0	A,G	1	0	126,144,0,0	1	1	0	2	A,A	NA	NA	0.0	0	42,55,0,0	1	1	0	0.556994163091	0	2	A,A	NA	NA	0.0	0	NA	NA	130,142,1,0	1	1	0	0.442575129922	0	2	A,A	NA	NA	0.00366972888896	0	NA	NA	43,48,52,51	1	1	0	326.773315613	1
chr7_ref_v2	759063	0	C,T	0	0	148,160,0,0	1	1	0	2	C,C	NA	NA	0.0	0	45,45,0,0	1	1	0	0.436333727353	0	2	C,C	NA	NA	0.0	0	NA	NA	137,162,0,0	1	1	0	0.635491543693	0	2	C,C	NA	NA	0.0	0	NA	NA	99,110,0,0	1	1	0	0.410447680135	0
chr7_ref_v2	765688	0	GA,G	1	1	73,107,11,16	1	1	0	2	GA,GA	NA	NA	0.158754083769	0	32,24,2,6	1	1	0	2.05597473382	0	2	GA,GA	NA	NA	0.0276471897793	0	NA	NA	74,93,15,10	1	1	0	1.06848002709	0	2	GA,GA	NA	NA	0.195969039794	0	NA	NA	62,80,13,9	1	1	0	1.01569608136	0
chr7_ref_v2	767572	0	A,C	0	0	158,49,0,76	1	1	0	2	A,A	A,C	0.5	0.109698917256	0	49,15,0,12	1	1	0	1.33024337593	0	2	A,A	A,C	0.25	0.351976423157	0	NA	NA	167,34,0,52	1	1	0	3.33635969289	0	2	A,A	A,C	0.5	0.234400705839	0	NA	NA	106,34,0,41	1	1	0	0.773812230733	0
chr7_ref_v2	776015	0	T,G	1	0	33,140,55,0	1	1	0	2	T,T	T,G	0.5	0.0293276150945	0	17,41,17,0	1	1	0	1.47182981154	0	2	T,T	T,G	0.5	0.0714589639821	0	NA	NA	29,127,61,0	1	1	0	1.00682890023	0	2	T,T	T,G	0.5	0.175890666464	0	NA	NA	18,112,53,0	1	1	0	1.1703430655	0
chr7_ref_v2	805360	0	A,C	0	0	165,20,0,67	1	1	0	2	A,A	A,C	0.5	0.0977641687659	0	44,11,0,9	1	1	0	2.38754957403	0	2	A,A	A,C	0.25	0.241162056817	0	NA	NA	155,29,0,68	1	1	0	1.56263667381	0	2	A,A	A,C	0.5	0.117783035656	0	NA	NA	106,11,0,52	1	1	0	0.901173312459	0
chr7_ref_v2	807779	0	CA,C	1	1	15,29,10,4	1	1	0	2	CA,CA	CA,C	0.125	0.0658673781129	0	5,11,2,1	1	0	0	0.547846074316	0	2	NA	NA	NA	NA	0	NA	NA	19,33,10,7	1	1	0	0.714201996858	0	2	CA,CA	CA,C	0.125	0.106003238059	0	NA	NA	11,30,11,3	1	1	0	0.533777776953	0
chr7_ref_v2	808300	0	C,CTA,CTATA	1	1	3,2,22,28,0,2	1	1	1	2	CTA,CTA	NA	NA	1.08341218234	0	3,9,22,20,2,3	1	1	0	3.74268368269	0	2	CTA,CTA	C,CTA	0.125	0.238254639083	0	NA	NA	4,3,24,18,2,5	1	1	1	1.50162060117	0	2	CTA,CTA	CTA,CTATA	0.125	0.396968738358	0	NA	NA	2,1,22,15,4,5	1	1	0	2.62729415245	0
chr7_ref_v2	840514	0	GA,G	1	1	88,118,14,14	1	1	0	2	GA,GA	NA	NA	0.0602024100406	0	23,26,3,2	1	1	0	0.598100421203	0	2	GA,GA	NA	NA	0.308825046842	0	NA	NA	93,111,8,10	1	1	0	1.01655406325	0	2	GA,GA	NA	NA	0.332661208605	0	NA	NA	69,88,7,16	1	1	0	1.13825976935	0
chr7_ref_v2	848454	0	GA,G	1	1	39,29,4,5	1	1	1	2	GA,GA	NA	NA	0.335128030666	0	14,22,4,7	1	1	0	1.79586116501	0	2	GA,GA	GA,G	0.125	0.0515616208792	0	NA	NA	44,35,3,6	1	1	1	0.478945418114	0	2	GA,GA	NA	NA	0.458156064472	0	NA	NA	46,24,10,3	1	1	0	2.0005527482	0
chr7_ref_v2	850714	0	G,A	1	0	110,33,3,34	1	1	0	2	G,G	G,A	0.5	0.253314428948	0	43,13,0,9	1	1	0	0.739712130826	0	2	G,G	G,A	0.25	0.223143551314	0	NA	NA	116,34,0,34	1	1	0	0.631620229361	0	2	G,G	G,A	0.5	0.356674943939	0	NA	NA	84,24,1,25	1	1	0	0.470652347836	0
chr7_ref_v2	856344	0	CA,C	1	1	88,87,9,7	1	1	0	2	CA,CA	NA	NA	0.014833974136	0	19,21,5,1	1	1	0	1.21627963311	0	2	CA,CA	CA,C	0.125	0.0906962307502	0	NA	NA	102,82,13,13	1	1	0	1.52423252076	0	2	CA,CA	CA,C	0.125	0.103602746483	0	NA	NA	45,65,7,5	1	1	0	1.29521283581	0
chr7_ref_v2	871475	0	G,GA	1	1	119,70,8,3	1	1	0	2	G,G	NA	NA	0.232821578785	0	28,23,5,4	1	1	0	2.3833836276	0	2	G,G	G,GA	0.25	0.151660218617	0	NA	NA	112,78,6,4	1	1	0	0.878453201892	0	2	G,G	NA	NA	0.340278638745	0	NA	NA	84,67,5,3	1	1	0	1.44093857021	0
chr7_ref_v2	876879	0	T,G	0	0	119,240,66,0	1	1	0	2	T,T	T,G	0.25	0.267280379958	0	20,39,10,0	1	1	0	0.417676039996	0	2	T,T	T,G	0.25	0.266267977948	0	NA	NA	93,226,72,0	1	1	0	1.20635923981	0	2	T,T	T,G	0.5	0.376119372968	0	NA	NA	83,175,46,0	1	1	0	0.474028934397	0
chr7_ref_v2	887549	0	C,T	1	0	213,129,0,0	1	1	0	2	C,C	NA	NA	0.0	0	37,36,0,0	1	1	0	1.71049155247	0	2	C,C	NA	NA	0.0	0	NA	NA	210,147,0,0	1	1	0	1.02512340939	0	2	C,C	NA	NA	0.0	0	NA	NA	69,53,90,47	1	1	0	351.848746475	1
chr7_ref_v2	904036	0	G,T	0	0	61,103,16,0	1	1	0	2	G,G	G,T	0.25	0.320742934713	0	17,27,1,0	1	1	0	0.671458374137	0	2	G,G	NA	NA	0.0224728558521	0	NA	NA	41,103,13,0	1	1	0	1.74010218234	0	2	G,G	G,T	0.125	0.377294231141	0	NA	NA	31,76,18,0	1	1	0	1.6666356842	0
chr7_ref_v2	910026	0	C,CT,CTT	1	1	3,13,0,12,4,29	1	1	0	2	C,CTT	CTT,CTT	0.5	0.481894063153	0	1,7,0,5,2,3	1	0	0	1.27738750358	0	2	NA	NA	NA	NA	0	NA	NA	4,8,3,18,2,34	1	1	0	1.40256921915	0	2	CT,CTT	C,CTT	0.25	0.441964105148	0	NA	NA	2,9,1,7,5,20	1	1	0	0.818120908438	0
chr7_ref_v2	914842	0	GA,G	1	1	117,98,11,10	1	1	0	2	GA,GA	NA	NA	0.0512476871435	0	35,18,7,0	1	1	0	2.04004109779	0	2	GA,GA	GA,G	0.125	0.0844266177366	0	NA	NA	80,110,4,5	1	1	0	4.39305407694	0	2	GA,GA	NA	NA	0.626398402303	0	NA	NA	60,90,8,12	1	1	0	3.00292085586	0
chr7_ref_v2	919873	0	G,T	0	0	12,122,52,0	1	1	0	2	G,G	G,T	0.5	0.171064402269	0	11,45,8,0	1	1	0	3.28133095406	0	2	G,G	G,T	0.25	0.117783035656	0	NA	NA	13,151,54,0	1	1	0	0.869362091371	0	2	G,G	G,T	0.5	0.0121859210502	0	NA	NA	13,119,41,0	1	1	0	0.836425916813	0
chr7_ref_v2	922899	0	A,T	0	0	178,197,0,0	1	1	0	2	A,A	NA	NA	0.0	0	56,53,0,0	1	1	0	0.644415065952	0	2	A,A	NA	NA	0.0	0	NA	NA	156,185,0,0	1	1	0	0.56698076236	0	2	A,A	NA	NA	0.0	0	NA	NA	116,153,1,0	1	1	0	1.06897608212	0
chr7_ref_v2	949165	0	CTA,C	1	1	40,62,7,10	1	1	0	2	CTA,CTA	CTA,C	0.125	0.210781837398	0	20,40,6,8	1	1	0	0.79541826198	0	2	CTA,CTA	CTA,C	0.25	0.147319201868	0	NA	NA	41,64,4,15	1	1	0	1.01667265202	0	2	CTA,CTA	CTA,C	0.125	0.100860187216	0	NA	NA	34,47,3,6	1	1	0	0.691670646821	0
chr7_ref_v2	959693	0	AAT,A	1	1	48,55,10,8	1	1	0	2	AAT,AAT	AAT,A	0.125	0.163379598503	0	33,32,4,3	1	1	0	0.798458085471	0	2	AAT,AAT	NA	NA	0.0657751104302	0	NA	NA	41,49,6,3	1	1	0	0.750114367006	0	2	AAT,AAT	NA	NA	0.24618971522	0	NA	NA	30,50,4,7	1	1	0	1.38029044355	0
chr7_ref_v2	975423	0	T,G	1	0	31,174,40,0	1	1	0	2	T,T	T,G	0.25	0.336472236621	0	13,24,5,1	1	1	0	3.55830189589	0	2	T,T	T,G	0.25	0.126751705639	0	NA	NA	23,216,46,0	1	1	0	1.44289874585	0	2	T,T	T,G	0.25	0.319594198834	0	NA	NA	21,144,34,0	1	1	0	0.438459942247	0
chr7_ref_v2	982174	0	G,GAAAAAAAAAAA	1	1	92,38,0,8	1	1	0	2	G,G	G,GAAAAAAAAAAA	0.125	0.0473789008547	0	32,10,0,0	1	1	0	1.0014032689	0	2	G,G	NA	NA	0.0	0	NA	NA	105,48,0,3	1	1	0	0.878948150815	0	2	G,G	NA	NA	0.712565266417	0	NA	NA	86,37,0,3	1	1	0	0.65006681053	0
chr7_ref_v2	982179	0	G,A,GAAAAAA	1	1	13,0,3,79,26,0	1	1	0	2	A,GAAAAAA	G,A	0.25	0.90049198311	0	6,0,3,25,9,2	1	1	0	1.49250674435	0	2	A,GAAAAAA	G,A	0.5	0.715620036412	0	NA	NA	4,0,3,89,34,1	1	1	0	1.12454119334	0	2	A,GAAAAAA	A,A	0.5	1.04846250498	0	NA	NA	10,0,6,59,21,0	1	1	0	1.49551042517	0
chr7_ref_v2	985642	0	A,ATTT	1	1	7,6,0,0	1	0	0	2	NA	NA	NA	NA	0	10,4,0,3	1	0	0	0.988218580261	0	2	NA	NA	NA	NA	0	NA	NA	5,3,0,6	1	0	0	3.64577252794	0	2	NA	NA	NA	NA	0	NA	NA	9,4,0,4	1	0	0	1.55872293588	0
chr7_ref_v2	987025	0	G,GTT,GTTT	1	1	0,1,4,68,8,14	1	1	0	2	GTT,GTTT	GTT,GTT	0.5	0.205961795142	0	0,1,3,16,2,2	1	1	0	1.14176239177	0	2	GTT,GTT	GTT,GTTT	0.25	0.0688599231811	0	NA	NA	2,2,8,92,11,12	1	1	0	0.853758385273	0	2	GTT,GTT	GTT,GTTT	0.25	0.798044942753	0	NA	NA	0,4,2,65,7,6	1	1	0	1.95618501696	0
chr7_ref_v2	987278	0	G,GT	1	1	16,38,7,3	1	1	0	2	G,G	G,GT	0.125	0.144351266248	0	7,7,2,2	1	0	0	0.893488383849	0	2	NA	NA	NA	NA	0	NA	NA	21,40,7,2	1	1	0	0.713343198337	0	2	G,G	G,GT	0.125	0.0820214313008	0	NA	NA	13,40,7,4	1	1	0	0.518423156559	0
chr7_ref_v2	987610	0	GA,G	1	1	0,0,172,116	1	1	0	2	G,G	NA	NA	0.000513082589051	0	2,0,39,23	1	1	0	2.306954347	0	2	G,G	GA,G	0.125	0.33202863216	0	NA	NA	0,1,197,144	1	1	0	0.598566685467	0	2	G,G	NA	NA	0.0023701505352	0	NA	NA	0,0,162,107	1	1	0	0.408296789302	0
chr7_ref_v2	987831	0	A,AATATATATATGTATGCATATATAT,AATATATATATGTATGCATATATATAT	1	1	1,0,6,8,24,22	1	1	0	2	AATATATATATGTATGCATATATATAT,AATATATATATGTATGCATATATATAT	AATATATATATGTATGCATATATAT,AATATATATATGTATGCATATATATAT	0.5	0.0280686336883	0	0,1,5,6,11,19	1	1	0	0.868455086026	0	2	AATATATATATGTATGCATATATAT,AATATATATATGTATGCATATATATAT	AATATATATATGTATGCATATATATAT,AATATATATATGTATGCATATATATAT	0.25	0.23025732442	0	NA	NA	0,0,5,6,20,33	1	1	0	2.11194306874	0	2	AATATATATATGTATGCATATATATAT,AATATATATATGTATGCATATATATAT	AATATATATATGTATGCATATATAT,AATATATATATGTATGCATATATATAT	0.5	0.383928214864	0	NA	NA	0,0,2,9,11,9	1	1	0	1.83514223973	0
chr7_ref_v2	988815	0	CCAG,C	1	1	0,1,142,118	1	1	0	2	C,C	NA	NA	0.00212631751588	0	1,0,25,19	1	1	0	1.0695174228	0	2	C,C	NA	NA	0.0216012941534	0	NA	NA	1,0,115,127	1	1	0	1.85146077601	0	2	C,C	NA	NA	0.00290747280937	0	NA	NA	2,0,93,92	1	1	0	0.926332103437	0
chr7_ref_v2	996387	0	A,C	0	0	203,48,0,104	1	1	0	2	A,A	A,C	0.5	0.227119699694	0	57,11,0,14	1	1	0	2.02572949827	0	2	A,A	A,C	0.5	0.412845215406	0	NA	NA	185,49,0,97	1	1	0	0.589872474741	0	2	A,A	A,C	0.5	0.228258651981	0	NA	NA	116,26,0,75	1	1	0	1.29106729795	0
chr7_ref_v2	999480	0	TA,T	1	1	64,72,7,8	1	1	0	2	TA,TA	NA	NA	0.369455354036	0	37,47,2,2	1	1	0	0.836904460392	0	2	TA,TA	NA	NA	1.3370370511	0	NA	NA	77,71,5,11	1	1	0	0.875519382462	0	2	TA,TA	NA	NA	0.356894330916	0	NA	NA	52,56,9,8	1	1	0	1.00939476321	0
chr7_ref_v2	1004428	0	AAT,A	1	1	60,51,10,10	1	1	0	2	AAT,AAT	AAT,A	0.125	0.132820295928	0	22,34,5,6	1	1	0	1.51440856411	0	2	AAT,AAT	AAT,A	0.125	0.0458139397365	0	NA	NA	69,63,13,11	1	1	0	0.448006834878	0	2	AAT,AAT	AAT,A	0.125	0.0960869084638	0	NA	NA	40,44,7,6	1	1	0	0.936960959588	0
chr7_ref_v2	1010818	0	CT,C	1	1	66,110,5,16	1	1	0	2	CT,CT	NA	NA	0.251401720233	0	25,26,10,5	1	1	0	5.83513300047	0	2	CT,CT	CT,C	0.25	0.195661112574	0	NA	NA	89,104,8,19	1	1	0	1.76105128962	0	2	CT,CT	CT,C	0.125	0.113616849796	0	NA	NA	88,104,6,8	1	1	0	2.53415399552	0
chr7_ref_v2	1011001	0	G,GA	1	1	107,108,2,7	1	1	0	2	G,G	NA	NA	0.562383287316	0	25,32,4,4	1	1	0	2.94182592648	0	2	G,G	G,GA	0.125	0.0303783337208	0	NA	NA	108,136,8,7	1	1	0	2.63755149753	0	2	G,G	NA	NA	0.18495768377	0	NA	NA	90,101,2,7	1	1	0	0.557753610113	0
chr7_ref_v2	1011724	0	G,T	1	0	111,86,1,42	1	1	0	2	G,G	G,T	0.5	0.423391324376	0	31,23,0,4	1	1	0	1.02534773851	0	2	G,G	G,T	0.125	0.328504066972	0	NA	NA	101,85,0,48	1	1	0	0.890623389807	0	2	G,G	G,T	0.5	0.235314086934	0	NA	NA	82,56,0,29	1	1	0	0.609056016609	0
chr7_ref_v2	1021883	0	CT,C	1	1	132,115,6,10	1	1	0	2	CT,CT	NA	NA	0.35943633684	0	33,24,6,2	1	1	0	2.61869176351	0	2	CT,CT	CT,C	0.125	0.157185972019	0	NA	NA	107,128,18,10	1	1	0	4.55058754992	0	2	CT,CT	CT,C	0.125	0.274144530865	0	NA	NA	93,75,14,10	1	1	0	3.9961185911	0
chr7_ref_v2	1024642	0	G,A	0	0	139,259,0,0	1	1	0	2	G,G	NA	NA	0.0	0	34,51,0,0	1	1	0	0.739440855632	0	2	G,G	NA	NA	0.0	0	NA	NA	76,122,74,128	1	1	0	397.251761149	1	2	G,A	NA	NA	0.0200006667067	0	g.1024642G>A	0	128,181,0,0	1	1	0	2.09821014053	0
chr7_ref_v2	1030215	0	GA,G	1	1	148,200,0,0	1	1	0	2	GA,GA	NA	NA	9.10283454512e-05	0	48,60,0,0	1	1	0	0.451926195648	0	2	GA,GA	NA	NA	9.37966349669e-05	0	NA	NA	170,205,0,0	1	1	0	0.841834398232	0	2	GA,GA	NA	NA	0.000109427856272	0	NA	NA	117,175,0,1	1	1	0	0.657628031276	0
chr7_ref_v2	1034610	0	C,CT	1	1	144,158,0,0	1	1	0	2	C,C	NA	NA	2.818553406e-05	0	41,45,0,0	1	1	0	0.375117287837	0	2	C,C	NA	NA	4.49197041096e-05	0	NA	NA	143,165,0,0	1	1	0	0.482774682559	0	2	C,C	NA	NA	3.40682578043e-05	0	NA	NA	111,119,0,0	1	1	0	0.408568762877	0
chr7_ref_v2	1039077	0	A,T	0	0	117,195,0,0	1	1	0	2	A,A	NA	NA	0.0	0	51,62,0,0	1	1	0	1.30990070348	0	2	A,A	NA	NA	0.0	0	NA	NA	102,197,0,0	1	1	0	0.920111733839	0	2	A,A	NA	NA	0.0	0	NA	NA	96,173,0,0	1	1	0	0.550661788798	0
chr7_ref_v2	1041815	0	T,A	1	0	218,193,0,0	1	1	0	2	T,T	NA	NA	0.0	0	56,43,0,0	1	1	0	0.577886473514	0	2	T,T	NA	NA	0.0	0	NA	NA	242,174,0,0	1	1	0	1.76407661607	0	2	T,T	NA	NA	0.0	0	NA	NA	173,163,0,0	1	1	0	0.537405435649	0
chr7_ref_v2	1043213	0	T,A	0	0	236,225,0,0	1	1	0	2	T,T	NA	NA	0.0	0	47,59,0,0	1	1	0	1.08442021626	0	2	T,T	NA	NA	0.0	0	NA	NA	269,189,0,0	1	1	0	3.35062649479	0	2	T,T	NA	NA	0.0	0	NA	NA	174,134,0,0	1	1	0	1.51939786642	0
chr7_ref_v2	1043687	0	CAT,C	1	1	34,28,6,7	1	1	1	2	CAT,CAT	NA	NA	0.0447123811984	0	20,29,2,8	1	1	0	1.42335416558	0	2	CAT,CAT	NA	NA	0.00148401082456	0	NA	NA	30,41,8,2	1	1	1	2.09465534319	0	2	CAT,CAT	NA	NA	0.416310405482	0	NA	NA	21,24,3,4	1	1	1	0.921959229119	0
chr7_ref_v2	1044878	0	T,A	1	0	179,205,0,0	1	1	0	2	T,T	NA	NA	0.0	0	54,48,0,0	1	1	0	0.967632976781	0	2	T,T	NA	NA	0.0	0	NA	NA	180,187,0,0	1	1	0	0.734080361779	0	2	T,T	NA	NA	0.0	0	NA	NA	73,69,52,64	1	1	0	334.374682687	1
chr7_ref_v2	1048560	0	GA,G	1	1	84,95,8,16	1	1	0	2	GA,GA	NA	NA	0.174182644895	0	0,0,0,0	0	0	0	0.0	0	2	NA	NA	NA	NA	0	NA	NA	80,108,8,15	1	1	0	0.94722723952	0	2	GA,GA	NA	NA	0.233218526292	0	NA	NA	67,79,4,13	1	1	0	0.507844923205	0
chr7_ref_v2	1050339	0	T,A	1	0	190,183,0,1	1	1	0	2	T,T	NA	NA	0.00267737777072	0	30,36,0,0	1	1	0	0.676410083448	0	2	T,T	NA	NA	0.0	0	NA	NA	194,170,0,0	1	1	0	0.75488244173	0	2	T,T	NA	NA	0.0	0	NA	NA	71,60,68,66	1	1	0	343.990295244	1
chr7_ref_v2	1076618	0	T,A	0	0	0,0,0,0	0	0	1	2	NA	NA	NA	NA	0	0,0,0,0	0	0	1	0.0	0	2	NA	NA	NA	NA	0	NA	NA	0,0,0,0	0	0	1	0.0	0	2	NA	NA	NA	NA	0	NA	NA	0,0,0,1	0	0	1	0.0	0
chr7_ref_v2	1076623	0	G,T	1	0	0,0,0,0	0	0	1	2	NA	NA	NA	NA	0	0,0,0,0	0	0	1	0.0	0	2	NA	NA	NA	NA	0	NA	NA	0,0,0,0	0	0	1	0.0	0	2	NA	NA	NA	NA	0	NA	NA	0,0,0,1	0	0	1	0.0	0
chr7_ref_v2	1083988	1	T,G	0	0	34,216,83,0	1	1	0	2	NA	NA	NA	NA	0	3,29,9,0	1	1	0	0.578551229138	0	2	NA	NA	NA	NA	0	NA	NA	46,221,63,0	1	1	0	1.95841786755	0	2	NA	NA	NA	NA	0	NA	NA	29,146,55,0	1	1	0	0.876703751984	0
chr7_ref_v2	1084094	1	T,G	0	0	43,238,80,0	1	1	0	2	NA	NA	NA	NA	0	7,28,7,0	1	1	0	0.708605253059	0	2	NA	NA	NA	NA	0	NA	NA	39,209,57,1	1	1	0	0.838967672598	0	2	NA	NA	NA	NA	0	NA	NA	26,158,40,0	1	1	0	1.12794648013	0
chr8_ref_v2	49	1	C,T	1	0	0,0,0,1	0	0	1	2	NA	NA	NA	NA	0	0,0,0,0	0	0	1	0.0	0	2	NA	NA	NA	NA	0	NA	NA	2,2,0,0	1	0	1	0.0	0	2	NA	NA	NA	NA	0	NA	NA	0,1,0,0	0	0	1	0.0	0
chr8_ref_v2	52	1	C,T	1	0	0,0,0,1	0	0	1	2	NA	NA	NA	NA	0	0,0,0,0	0	0	1	0.0	0	2	NA	NA	NA	NA	0	NA	NA	0,0,0,0	0	0	1	0.0	0	2	NA	NA	NA	NA	0	NA	NA	0,0,0,0	0	0	1	0.0	0
chr8_ref_v2	37122	0	A,C	0	0	206,69,0,36	1	1	0	2	A,A	A,C	0.25	0.059943035967	0	31,16,0,3	1	1	0	1.23056746711	0	2	A,A	A,C	0.125	0.249523195351	0	NA	NA	214,76,1,41	1	1	0	0.48900141458	0	2	A,A	A,C	0.25	0.0136988443582	0	NA	NA	130,55,0,30	1	1	0	0.903848415817	0
chr8_ref_v2	41962	0	T,A	1	0	274,262,0,0	1	1	0	2	T,T	NA	NA	0.0	0	37,51,0,0	1	1	0	1.37012574883	0	2	T,T	NA	NA	0.0	0	NA	NA	99,102,128,123	1	1	0	445.951827859	1	2	T,A	A,A	0.125	0.0291663972082	0	g.41962T>A	0	205,179,0,0	1	1	0	0.70823383707	0
chr8_ref_v2	42836	0	T,G	0	0	54,291,85,0	1	1	0	2	T,T	T,G	0.5	0.29058483211	0	23,67,12,0	1	1	0	2.85363831587	0	2	T,T	T,G	0.25	0.0277863355276	0	NA	NA	49,262,71,0	1	1	0	0.544085798096	0	2	T,T	T,G	0.5	0.364514504495	0	NA	NA	35,218,70,0	1	1	0	0.674522371834	0
chr8_ref_v2	46160	0	T,C	1	0	259,238,0,0	1	1	0	2	T,T	NA	NA	0.0	0	74,52,0,0	1	1	0	1.15856535598	0	2	T,T	NA	NA	0.0	0	NA	NA	239,220,0,0	1	1	0	0.403426164951	0	2	T,T	NA	NA	0.0	0	NA	NA	189,181,0,0	1	1	0	0.470825917186	0
chr8_ref_v2	48101	0	GA,G	1	1	145,129,19,11	1	1	0	2	GA,GA	NA	NA	0.156056656071	0	17,38,2,5	1	1	0	3.19253446568	0	2	GA,GA	NA	NA	0.0878656973425	0	NA	NA	147,119,11,13	1	1	0	0.80869242861	0	2	GA,GA	NA	NA	0.310355451091	0	NA	NA	111,102,11,11	1	1	0	0.634934058236	0
chr8_ref_v2	52666	0	T,G	0	0	94,220,84,0	1	1	0	2	T,T	T,G	0.5	0.20812944075	0	29,43,10,0	1	1	0	2.22699061939	0	2	T,T	T,G	0.25	0.0740958315903	0	NA	NA	97,228,62,0	1	1	0	1.31224707307	0	2	T,T	T,G	0.25	0.305219693117	0	NA	NA	58,172,51,0	1	1	0	1.61938554529	0
chr8_ref_v2	58902	0	CT,C	1	1	138,144,9,11	1	1	0	2	CT,CT	NA	NA	0.590300728729	0	27,27,3,5	1	1	0	1.27819532077	0	2	CT,CT	NA	NA	0.0640148339502	0	NA	NA	130,108,15,12	1	1	0	1.99408602125	0	2	CT,CT	NA	NA	0.0813467803243	0	NA	NA	87,73,15,12	1	1	0	3.7981401201	0
chr8_ref_v2	63966	0	T,A	0	0	100,164,0,0	1	1	0	2	T,T	NA	NA	0.0	0	17,26,13,19	1	1	0	309.47657031	1	2	T,A	T,T	0.125	0.0441497846129	0	g.63966T>A	0	94,155,0,0	1	1	0	0.395147878847	0	2	T,T	NA	NA	0.0	0	NA	NA	70,127,0,0	1	1	0	0.576466549681	0
chr8_ref_v2	71908	0	CT,C	1	1	83,71,25,16	1	1	0	2	CT,CT	CT,C	0.125	0.0416307493112	0	30,26,5,6	1	1	0	0.577577182238	0	2	CT,CT	NA	NA	0.105518364277	0	NA	NA	91,72,25,16	1	1	0	0.553123714836	0	2	CT,CT	CT,C	0.125	0.00523729542349	0	NA	NA	74,56,12,10	1	1	0	1.19445700909	0
chr8_ref_v2	75978	0	AAT,A	1	1	20,43,4,9	1	1	1	2	AAT,AAT	NA	NA	0.0147238019916	0	19,36,8,5	1	1	0	1.59750748399	0	2	AAT,AAT	AAT,A	0.125	0.113442673642	0	NA	NA	22,27,2,1	1	1	1	2.19826230964	0	2	AAT,AAT	NA	NA	1.20188304071	0	NA	NA	18,20,4,3	1	1	1	1.54670415722	0
chr8_ref_v2	78885	0	T,TA	1	1	76,58,70,31	1	1	0	2	T,TA	T,T	0.125	0.0101811039747	0	24,22,22,20	1	1	0	2.07141713822	0	2	T,TA	NA	NA	0.0536559975815	0	NA	NA	78,61,62,60	1	1	0	5.08403330066	0	2	T,TA	NA	NA	0.0938653311733	0	NA	NA	61,42,55,44	1	1	0	3.35210986878	0
chr8_ref_v2	81860	0	C,A	1	0	61,28,12,14	1	1	0	2	C,C	C,A	0.5	0.131927543043	1	22,18,6,3	1	1	0	1.48485675301	0	2	C,C	C,A	0.5	0.39304258811	0	NA	NA	74,26,17,17	1	1	0	0.715709155329	0	2	C,C	C,A	0.5	0.0198026272962	1	NA	NA	57,25,9,8	1	1	0	0.758676767133	0
chr8_ref_v2	100505	0	AT,A	1	1	97,53,8,5	1	1	0	2	AT,AT	NA	NA	0.610536606037	0	30,26,5,2	1	1	0	1.07035974621	0	2	AT,AT	NA	NA	0.371956155052	0	NA	NA	92,54,7,7	1	1	0	0.675769380183	0	2	AT,AT	NA	NA	0.476820071484	0	NA	NA	78,36,6,3	1	1	0	0.673614504656	0
chr8_ref_v2	111530	0	CTA,C	1	1	42,36,12,11	1	1	0	2	CTA,CTA	CTA,C	0.125	0.098713096994	0	20,39,9,5	1	1	0	2.94423542682	0	2	CTA,CTA	CTA,C	0.125	0.0471535502646	0	NA	NA	29,46,9,9	1	1	1	2.3965631898	0	2	CTA,CTA	CTA,C	0.125	0.0856473459118	0	NA	NA	26,28,7,5	1	1	1	0.831482083372	0
chr8_ref_v2	117666	0	C,T	0	0	208,157,0,1	1	1	0	2	C,C	NA	NA	0.00273597981887	0	47,52,0,0	1	1	0	1.53120114229	0	2	C,C	NA	NA	0.0	0	NA	NA	188,152,0,0	1	1	0	0.599358414214	0	2	C,C	NA	NA	0.0	0	NA	NA	60,64,74,48	1	1	0	340.040329307	1
chr8_ref_v2	120062	0	G,GT	1	1	69,89,14,11	1	1	0	2	G,G	G,GT	0.125	0.0675143254872	0	12,20,2,2	1	1	0	0.608463457744	0	2	G,G	G,GT	0.125	0.167642952095	0	NA	NA	63,79,18,6	1	1	0	1.07803293719	0	2	G,G	G,GT	0.125	0.130120892523	0	NA	NA	52,56,9,11	1	1	0	0.851804082644	0
chr8_ref_v2	125832	0	G,GA	1	1	12,4,7,19	1	1	0	2	G,GA	GA,GA	0.5	0.0513765591374	0	1,4,1,3	1	0	0	2.32549077425	0	2	NA	NA	NA	NA	0	NA	NA	10,5,7,13	1	1	0	0.673443463733	0	2	G,GA	GA,GA	0.25	0.114270479155	0	NA	NA	6,2,2,11	1	1	0	0.485972458475	0
chr8_ref_v2	128649	0	G,A	1	0	152,154,0,0	1	1	0	2	G,G	NA	NA	0.0	0	37,40,0,0	1	1	0	0.408158752623	0	2	G,G	NA	NA	0.0	0	NA	NA	152,154,0,0	1	1	0	0.398347898105	0	2	G,G	NA	NA	0.0	0	NA	NA	61,79,50,65	1	1	0	331.253794562	1
chr8_ref_v2	138021	0	A,C	0	0	190,38,0,39	1	1	0	2	A,A	A,C	0.25	0.205443974215	0	38,10,0,2	1	1	0	1.19415047775	0	2	A,A	A,C	0.125	0.0645385211376	0	NA	NA	176,26,0,34	1	1	0	0.86913873642	0	2	A,A	A,C	0.25	0.192990513144	0	NA	NA	126,20,0,31	1	1	0	0.804208834344	0
chr8_ref_v2	141525	0	CT,C	1	1	88,92,8,14	1	1	0	2	CT,CT	NA	NA	0.0460403288769	0	20,24,3,3	1	1	0	0.524985271716	0	2	CT,CT	NA	NA	0.0188728258556	0	NA	NA	84,103,4,15	1	1	0	0.963211607466	0	2	CT,CT	NA	NA	0.191582610345	0	NA	NA	87,58,10,6	1	1	0	2.45079009067	0
chr8_ref_v2	159794	0	T,G	1	0	23,174,87,0	1	1	0	2	T,T	T,G	0.5	0.292745374408	0	7,35,5,0	1	1	0	2.32892451722	0	2	T,T	T,G	0.25	0.0421068183957	0	NA	NA	37,172,78,0	1	1	0	2.51515884436	0	2	T,T	T,G	0.5	0.12572588917	0	NA	NA	26,146,60,0	1	1	0	1.36140891064	0
chr8_ref_v2	160069	0	A,C	1	0	164,16,0,32	1	1	0	2	A,A	A,C	0.25	0.249460859632	0	24,3,0,1	1	1	0	0.908497478112	0	2	A,A	A,C	0.125	0.0281708769667	0	NA	NA	191,22,0,15	1	1	0	2.59148787866	0	2	A,A	A,C	0.125	0.119346757633	0	NA	NA	136,27,0,10	1	1	0	4.31073165338	0
chr8_ref_v2	164605	0	T,A	1	0	223,178,0,0	1	1	0	2	T,T	NA	NA	0.0	0	45,40,0,0	1	1	0	0.480138031444	0	2	T,T	NA	NA	0.0	0	NA	NA	207,185,0,0	1	1	0	0.857275115952	0	2	T,T	NA	NA	0.0	0	NA	NA	76,85,74,64	1	1	0	345.750995501	1
chr8_ref_v2	167627	0	CAT,C	1	1	50,45,4,4	1	1	0	2	CAT,CAT	CAT,C	0.125	0.349446833286	0	37,45,2,2	1	1	0	1.18342156978	0	2	CAT,CAT	NA	NA	0.20686272506	0	NA	NA	68,40,9,3	1	1	0	1.4003777214	0	2	CAT,CAT	CAT,C	0.125	0.0444909655529	0	NA	NA	41,31,4,6	1	1	0	1.0833700913	0
chr8_ref_v2	168995	0	T,G	1	0	32,157,32,0	1	1	0	2	T,T	T,G	0.25	0.200670695462	0	8,40,2,0	1	1	0	1.20236266579	0	2	T,T	T,G	0.125	0.0645385211376	0	NA	NA	20,135,19,0	1	1	0	1.51923973433	0	2	T,T	T,G	0.25	0.10178269431	0	NA	NA	23,127,25,0	1	1	0	0.463007791221	0
chr8_ref_v2	176845	0	TA,T	1	1	33,68,4,13	1	1	0	2	TA,TA	NA	NA	0.192191756432	0	15,19,2,3	1	1	0	1.00079020826	0	2	TA,TA	NA	NA	0.521789990677	0	NA	NA	31,70,9,12	1	1	0	1.64217657408	0	2	TA,TA	NA	NA	0.041545609541	0	NA	NA	24,63,5,10	1	1	0	0.644698047237	0
chr8_ref_v2	187029	0	G,GAA	1	1	3,0,13,8	1	1	0	2	GAA,GAA	G,GAA	0.25	0.287682072452	0	0,0,2,6	1	0	0	1.83233792421	0	2	NA	NA	NA	NA	0	NA	NA	4,0,3,9	1	0	0	1.51462360551	0	2	NA	NA	NA	NA	0	NA	NA	2,0,8,11	1	1	0	1.2686760199	0
chr8_ref_v2	193544	0	AT,A	1	1	85,101,14,4	1	1	0	2	AT,AT	AT,A	0.125	0.270157861639	0	24,19,7,0	1	1	0	1.37980917296	0	2	AT,AT	AT,A	0.25	0.083744879817	0	NA	NA	114,92,3,4	1	1	0	3.87697170374	0	2	AT,AT	NA	NA	0.498720472952	0	NA	NA	74,81,6,6	1	1	0	0.980573381038	0
chr8_ref_v2	203934	0	A,C	0	0	135,15,0,19	1	1	0	2	A,A	A,C	0.25	0.068992871487	0	44,3,0,2	1	1	0	1.33669964256	0	2	A,A	A,C	0.125	0.0434851119397	0	NA	NA	124,18,0,8	1	1	0	1.27927904192	0	2	A,A	A,C	0.125	0.0505522791628	0	NA	NA	138,11,0,13	1	1	0	1.29426801173	0
chr8_ref_v2	212265	0	CTTTTTTT,C	1	1	0,0,16,127	1	1	0	2	C,C	NA	NA	0.0	0	0,1,6,30	1	1	0	0.953227631244	0	2	C,C	NA	NA	0.0273989741881	0	NA	NA	0,0,19,104	1	1	0	1.06284289303	0	2	C,C	NA	NA	0.0	0	NA	NA	0,0,16,80	1	1	0	1.21521652221	0
chr8_ref_v2	214224	0	T,G	0	0	508,17,168,0	1	1	1	2	T,T	T,G	0.5	0.0348872590004	0	178,1,39,0	1	1	1	2.9017475869	0	2	T,T	T,G	0.5	0.399894063059	0	NA	NA	373,13,120,0	1	1	1	0.483368929054	0	2	T,T	T,G	0.5	0.0614345352	0	NA	NA	310,13,107,0	1	1	1	0.598951058738	0
chr8_ref_v2	214237	0	T,G	1	0	389,49,148,0	1	1	1	2	T,T	T,G	0.5	0.0203396842371	0	149,8,34,0	1	1	1	3.89925752932	0	2	T,T	T,G	0.5	0.402285455191	0	NA	NA	276,33,123,0	1	1	1	1.16191959894	0	2	T,T	T,G	0.5	0.185552577375	0	NA	NA	240,24,98,0	1	1	1	0.649164874151	0
chr8_ref_v2	214251	0	T,G	0	0	156,72,210,0	1	1	1	2	T,G	NA	NA	0.0774874954784	0	83,13,44,0	1	1	1	9.28712484046	0	2	T,G	T,T	0.25	0.246860077932	0	NA	NA	99,58,156,0	1	1	1	0.768076144655	0	2	T,G	NA	NA	0.0063795907362	0	NA	NA	79,45,145,0	1	1	1	1.59586680863	0
chr8_ref_v2	214263	0	C,CT	1	1	40,85,38,20	1	1	1	2	C,C	C,CT	0.5	0.193347499494	0	22,28,8,7	1	1	1	1.82783533403	0	2	C,C	C,CT	0.5	0.213138332764	0	NA	NA	32,76,36,14	1	1	1	0.537910074195	0	2	C,C	C,CT	0.5	0.188398218339	0	NA	NA	30,56,32,16	1	1	1	0.78221632303	0
chr8_ref_v2	216130	0	C,T	1	0	0,0,67,0	0	1	1	2	T,T	NA	NA	0.0148150857851	0	0,0,24,0	0	1	0	0.0	0	2	T,T	NA	NA	0.0408219945203	0	NA	NA	0,0,65,0	0	1	1	0.0	0	2	T,T	NA	NA	0.0152674721308	0	NA	NA	0,0,48,0	0	1	1	0.0	0
chr8_ref_v2	229207	0	GA,G,GAA	1	1	1,13,0,10,2,7	1	1	0	2	GA,GAA	GA,G	0.5	0.134883979884	0	2,6,1,9,7,5	1	1	0	2.79669270023	0	2	G,GAA	GA,GAA	0.25	0.218159020165	0	NA	NA	3,9,1,5,0,4	1	1	0	1.60623939096	0	2	GA,GAA	GA,G	0.5	0.49535829346	0	NA	NA	1,10,0,11,1,4	1	1	0	0.782100381234	0
chr8_ref_v2	233322	0	GA,G	1	1	65,84,10,22	1	1	0	2	GA,GA	GA,G	0.25	0.1058778223	0	16,27,4,3	1	1	0	0.786908517598	0	2	GA,GA	GA,G	0.125	0.00886621250252	0	NA	NA	64,86,5,14	1	1	0	1.02422072303	0	2	GA,GA	GA,G	0.125	0.212959841825	0	NA	NA	55,91,9,11	1	1	0	1.7923813016	0
chr8_ref_v2	234761	0	AT,A	1	1	65,84,3,19	1	1	0	2	AT,AT	NA	NA	0.0777545219898	0	20,29,6,6	1	1	0	3.31995690596	0	2	AT,AT	AT,A	0.125	0.0289664127818	0	NA	NA	79,74,18,16	1	1	0	8.31075566044	0	2	AT,AT	AT,A	0.125	0.00749991560648	0	NA	NA	46,67,17,12	1	1	0	9.39452632076	0
chr8_ref_v2	236965	0	T,TAAA	1	1	0,2,22,0	1	1	1	2	TAAA,TAAA	T,TAAA	0.25	0.0909717782057	0	1,9,15,2	1	1	0	3.82678137469	0	2	T,TAAA	TAAA,TAAA	0.25	0.0198026272962	0	NA	NA	0,9,27,3	1	1	1	2.48915376702	0	2	TAAA,TAAA	T,TAAA	0.5	0.0506356159686	0	NA	NA	0,1,20,1	1	1	1	0.294957400006	0
chr8_ref_v2	236995	0	G,A	1	0	23,34,20,0	1	1	1	2	G,G	G,A	0.5	0.100083458557	0	10,20,12,2	1	1	0	1.08063578661	0	2	G,A	G,G	0.25	0.251314428281	0	NA	NA	31,46,26,2	1	1	1	0.451522907977	0	2	G,G	G,A	0.5	0.0870113769896	0	NA	NA	19,24,19,3	1	1	1	1.43178626424	0
chr8_ref_v2	237001	0	T,A	1	0	46,34,17,0	1	1	1	2	T,T	T,A	0.5	0.39304258811	0	15,19,8,2	1	1	0	1.36960385674	0	2	T,T	T,A	0.5	0.125163142954	0	NA	NA	44,45,17,2	1	1	1	1.07056933508	0	2	T,T	T,A	0.25	0.40171275849	0	NA	NA	30,23,15,3	1	1	1	1.62498115477	0
chr8_ref_v2	237743	0	CT,C	1	1	43,43,12,8	1	1	0	2	CT,CT	CT,C	0.125	0.093603737679	0	20,10,5,0	1	1	0	1.57886495768	0	2	CT,CT	NA	NA	0.0874998587748	0	NA	NA	39,42,8,7	1	1	0	0.594877109542	0	2	CT,CT	NA	NA	0.0276682570881	0	NA	NA	45,43,13,2	1	1	0	0.727780823359	0
chr8_ref_v2	238975	0	C,CA	1	1	69,47,8,6	1	1	0	2	C,C	C,CA	0.125	0.117964064185	0	16,15,0,5	1	1	0	1.80096672401	0	2	C,C	C,CA	0.25	0.0592868984863	0	NA	NA	58,35,0,3	1	1	0	1.36294133116	0	2	C,C	NA	NA	0.542144791612	0	NA	NA	51,37,1,6	1	1	0	0.700020882324	0
chr8_ref_v2	247175	0	C,G	1	0	173,28,0,35	1	1	0	2	C,C	C,G	0.25	0.226124179452	0	44,6,0,3	1	1	0	1.262911961	0	2	C,C	C,G	0.125	0.194860782821	0	NA	NA	178,15,0,34	1	1	0	1.45052333499	0	2	C,C	C,G	0.25	0.23856802164	0	NA	NA	147,13,0,25	1	1	0	1.54705420093	0
chr8_ref_v2	255917	0	GA,G	1	1	78,88,8,8	1	1	0	2	GA,GA	NA	NA	0.037964211431	0	21,28,3,10	1	1	0	3.71006520967	0	2	GA,GA	GA,G	0.25	0.092565603547	0	NA	NA	62,102,8,7	1	1	0	1.91337569881	0	2	GA,GA	NA	NA	0.0315848657992	0	NA	NA	57,78,6,13	1	1	0	1.751729241	0
chr8_ref_v2	260355	0	A,T	0	0	161,148,0,0	1	1	0	2	A,A	NA	NA	0.0	0	37,45,1,0	1	1	0	1.12625150367	0	2	A,A	NA	NA	0.0121213605323	0	NA	NA	131,134,0,0	1	1	0	0.689962382079	0	2	A,A	NA	NA	0.0	0	NA	NA	129,109,0,0	1	1	0	0.567408410591	0
chr8_ref_v2	276443	0	C,CA	1	1	52,63,24,6	1	1	0	2	C,C	C,CA	0.25	0.236972147431	0	35,19,8,5	1	1	0	2.52697876395	0	2	C,C	C,CA	0.25	0.158906147668	0	NA	NA	53,66,21,4	1	1	0	0.622895545757	0	2	C,C	C,CA	0.25	0.014326064009	0	NA	NA	49,50,9,2	1	1	0	1.62843967038	0
chr8_ref_v2	282577	0	CT,C	1	1	58,91,11,8	1	1	0	2	CT,CT	CT,C	0.125	0.234426784628	0	13,29,2,6	1	1	0	1.58393932048	0	2	CT,CT	CT,C	0.125	0.148195677532	0	NA	NA	60,59,7,10	1	1	0	1.95450328042	0	2	CT,CT	CT,C	0.125	0.0926736759509	0	NA	NA	35,53,5,8	1	1	0	0.969822205812	0
chr8_ref_v2	283757	0	T,A	0	0	159,200,1,0	1	1	0	2	T,T	NA	NA	0.00278164296188	0	34,43,0,0	1	1	0	0.383566244794	0	2	T,T	NA	NA	0.0	0	NA	NA	85,106,69,89	1	1	0	354.475714591	1	2	T,A	T,T	0.125	0.0616360332612	0	g.283757T>A	0	105,146,0,0	1	1	0	0.671310796183	0
chr8_ref_v2	290501	0	T,A	0	0	101,201,0,0	1	1	0	2	T,T	NA	NA	0.0	0	49,60,0,0	1	1	0	2.3129501825	0	2	T,T	NA	NA	0.0	0	NA	NA	57,89,76,86	1	1	0	355.476878486	1	2	T,A	NA	NA	0.103989713524	0	g.290501T>A	0	111,134,0,0	1	1	0	4.46996194987	0
chr8_ref_v2	300691	0	G,T	0	0	14,175,36,0	1	1	0	2	G,G	G,T	0.25	0.31508104664	0	14,38,7,0	1	1	0	5.75436845889	0	2	G,G	G,T	0.25	0.0885833067542	0	NA	NA	15,155,48,0	1	1	0	1.95345453703	0	2	G,G	G,T	0.5	0.145365850272	0	NA	NA	16,128,38,0	1	1	0	1.37250397025	0
chr8_ref_v2	314733	0	C,CAT	1	1	36,44,36,39	1	1	0	2	C,CAT	NA	NA	0.00990424573407	0	19,19,7,13	1	1	0	1.40681419865	0	2	C,CAT	C,C	0.25	0.0810267388101	0	NA	NA	36,38,28,36	1	1	0	0.652932987518	0	2	C,CAT	NA	NA	0.077850806625	0	NA	NA	29,33,16,26	1	1	0	1.02227219149	0
chr8_ref_v2	317572	0	T,G	1	0	27,136,56,0	1	1	0	2	T,T	T,G	0.5	0.0479133556959	0	1,31,6,0	1	1	0	2.29207129394	0	2	T,T	T,G	0.5	0.421213465076	0	NA	NA	23,157,56,0	1	1	0	1.05221903921	0	2	T,T	T,G	0.5	0.0512932943876	0	NA	NA	17,104,40,0	1	1	0	0.5550077872	0
chr8_ref_v2	340066	0	TTA,T	1	1	22,21,2,8	1	1	1	2	TTA,TTA	NA	NA	0.0327578856981	0	12,10,5,5	1	1	0	2.22962301083	0	2	TTA,TTA	TTA,T	0.5	0.15695303199	0	NA	NA	17,24,6,3	1	1	1	2.03108846303	0	2	TTA,TTA	NA	NA	0.000430396175425	0	NA	NA	12,23,4,2	1	1	0	1.75582224445	0
chr8_ref_v2	340356	0	G,T	0	0	9,176,43,0	1	1	0	2	G,G	G,T	0.5	0.337553902492	0	5,47,9,0	1	1	0	1.09574377431	0	2	G,G	G,T	0.25	0.297251523468	0	NA	NA	19,185,61,0	1	1	0	2.10635456453	0	2	G,G	G,T	0.5	0.092373320131	0	NA	NA	9,154,43,1	1	1	0	0.622713692332	0
chr8_ref_v2	340362	0	G,GGTTTTTTTT	1	0	20,173,19,0	1	1	0	2	G,G	G,GGTTTTTTTT	0.25	0.321047766296	0	8,48,2,0	1	1	0	0.881361262356	0	2	G,G	G,GGTTTTTTTT	0.125	0.218689200965	0	NA	NA	29,184,21,0	1	1	0	1.10617893692	0	2	G,G	G,GGTTTTTTTT	0.25	0.324339563296	0	NA	NA	17,157,14,0	1	1	0	0.586103888179	0
chr8_ref_v2	361693	0	T,C	1	0	123,27,0,43	1	1	0	2	T,T	T,C	0.5	0.12783337151	0	40,7,0,13	1	1	0	0.447456357234	0	2	T,T	T,C	0.5	0.112477983427	0	NA	NA	140,20,0,34	1	1	0	2.14064675991	0	2	T,T	T,C	0.5	0.421213465076	0	NA	NA	114,16,0,16	1	1	0	4.1817635677	0
chr8_ref_v2	370551	0	AAT,A	1	1	47,43,4,6	1	1	0	2	AAT,AAT	NA	NA	0.415094541705	0	31,29,11,4	1	1	0	3.79242418218	0	2	AAT,AAT	AAT,A	0.125	0.113524418634	0	NA	NA	43,42,9,3	1	1	0	1.81920989536	0	2	AAT,AAT	NA	NA	0.140918383464	0	NA	NA	32,32,5,4	1	1	0	0.798710585116	0
chr8_ref_v2	384617	0	G,T	1	0	16,151,73,0	1	1	0	2	G,G	G,T	0.5	0.284683569456	0	0,0,0,0	0	0	0	0.0	0	2	NA	NA	NA	NA	0	NA	NA	16,156,73,0	1	1	0	0.439263636098	0	2	G,G	G,T	0.5	0.255182905059	0	NA	NA	13,104,67,0	1	1	0	1.34287171171	0
chr8_ref_v2	387098	0	AT,A	1	1	67,51,5,28	1	1	0	2	AT,AT	AT,A	0.125	0.0631773805833	0	20,20,6,7	1	1	0	2.20730402811	0	2	AT,AT	AT,A	0.125	0.10170301853	0	NA	NA	46,57,8,26	1	1	0	1.53569011374	0	2	AT,AT	AT,A	0.125	0.115665148971	0	NA	NA	34,49,11,22	1	1	0	3.06789909944	0
chr8_ref_v2	396953	0	GA,G	1	1	32,49,17,8	1	1	0	2	GA,GA	GA,G	0.125	0.0354263526117	0	16,14,16,4	1	1	0	2.57136727907	0	2	GA,GA	GA,G	0.5	0.0338191246277	0	NA	NA	36,28,18,13	1	1	0	1.86589381776	0	2	GA,GA	GA,G	0.5	0.161009629011	0	NA	NA	20,36,17,10	1	1	0	1.29107089242	0
chr8_ref_v2	410955	0	G,GCCCTTTCCGGGTTTCTTTTTTTCA	0	0	58,77,15,15	1	1	0	2	G,G	G,GCCCTTTCCGGGTTTCTTTTTTTCA	0.5	0.405465108108	1	19,22,10,6	1	1	0	1.57916087175	0	2	G,G	G,GCCCTTTCCGGGTTTCTTTTTTTCA	0.5	0.157628944204	1	NA	NA	46,60,22,19	1	1	0	2.21103167797	0	2	G,G	G,GCCCTTTCCGGGTTTCTTTTTTTCA	0.5	0.14874526126	1	NA	NA	42,53,14,17	1	1	0	1.33445075784	0
chr8_ref_v2	419632	0	T,A	0	0	83,90,74,107	1	1	0	2	T,A	NA	NA	0.045205436768	0	17,18,17,27	1	1	0	0.665788294883	0	2	T,A	A,A	0.125	0.0224728558521	0	NA	NA	154,208,0,0	1	1	0	310.279077514	1	2	T,T	NA	NA	0.0	0	g.419631_419633A>T	1	112,153,0,0	1	1	0	309.124972911	1
chr8_ref_v2	440430	0	G,T	0	0	27,157,40,1	1	1	0	2	G,G	G,T	0.5	0.402751402237	0	14,46,1,0	1	1	0	2.84856881028	0	2	G,G	NA	NA	0.0165293019512	0	NA	NA	26,168,24,0	1	1	0	2.08963475009	0	2	G,G	G,T	0.25	0.10307218514	0	NA	NA	28,171,25,0	1	1	0	1.86995324739	0
chr8_ref_v2	457429	0	A,C	1	0	209,14,1,77	1	1	0	2	A,A	A,C	0.5	0.0481493438976	0	38,11,0,7	1	1	0	5.30630758246	0	2	A,A	A,C	0.25	0.133531392625	0	NA	NA	221,13,0,70	1	1	0	0.944269904095	0	2	A,A	A,C	0.5	0.0940289496483	0	NA	NA	178,15,0,65	1	1	0	0.69195464134	0
chr8_ref_v2	475558	0	CA,C	1	1	60,78,6,1	1	1	0	2	CA,CA	NA	NA	1.1461942055	0	20,35,1,1	1	1	0	0.825516036436	0	2	CA,CA	NA	NA	1.60670061805	0	NA	NA	56,64,5,2	1	1	0	0.695478879877	0	2	CA,CA	NA	NA	0.973852373118	0	NA	NA	47,64,14,3	1	1	0	3.36601636492	0
chr8_ref_v2	475940	0	TTATA,T,TTA	1	1	1,1,5,4,54,37	1	1	1	2	TTA,TTA	NA	NA	0.609105125816	0	3,0,7,6,31,38	1	1	0	1.41482720516	0	2	TTA,TTA	T,TTA	0.25	0.901886011826	0	NA	NA	1,2,5,6,37,38	1	1	1	0.937415875039	0	2	TTA,TTA	T,TTA	0.125	0.200237694662	0	NA	NA	0,1,0,5,22,32	1	1	0	2.44584840954	0
chr8_ref_v2	497172	0	G,C	1	0	20,170,40,0	1	1	0	2	G,G	G,C	0.25	0.412458143599	0	3,49,1,0	1	1	0	3.59455423498	0	2	G,G	NA	NA	0.0190481949707	0	NA	NA	21,193,44,0	1	1	0	0.434871363639	0	2	G,G	G,C	0.25	0.386596623804	0	NA	NA	6,128,28,0	1	1	0	1.23252605873	0
chr8_ref_v2	504662	0	A,C	1	0	9,101,0,1	1	1	1	2	A,A	NA	NA	0.00904983551992	0	1,25,0,6	1	1	0	7.18279950341	0	2	A,A	A,C	0.5	0.213574100298	0	NA	NA	5,76,0,1	1	1	1	0.426204487546	0	2	A,A	NA	NA	0.0122700925918	0	NA	NA	5,74,0,0	1	1	1	0.580231715562	0
chr8_ref_v2	512220	0	GA,G	1	1	71,63,16,16	1	1	0	2	GA,GA	GA,G	0.125	0.140525370536	0	28,20,1,7	1	1	0	0.898693326343	0	2	GA,GA	NA	NA	0.396626847723	0	NA	NA	62,71,19,10	1	1	0	1.15744408709	0	2	GA,GA	NA	NA	0.0890903904236	0	NA	NA	57,61,17,10	1	1	0	0.768357579617	0
chr8_ref_v2	514838	0	CTA,C	1	1	39,29,5,10	1	1	1	2	CTA,CTA	NA	NA	0.00601514231124	0	31,27,11,9	1	1	0	2.18368426518	0	2	CTA,CTA	CTA,C	0.25	0.0187123187993	0	NA	NA	28,17,6,4	1	1	1	0.959820700994	0	2	CTA,CTA	NA	NA	0.0397069817887	0	NA	NA	38,29,7,7	1	1	0	0.670310410107	0
chr8_ref_v2	526396	1	A,C	1	0	0,0,0,17	0	0	1	2	NA	NA	NA	NA	0	0,0,0,3	0	0	1	0.0	0	2	NA	NA	NA	NA	0	NA	NA	0,0,0,12	0	0	1	0.0	0	2	NA	NA	NA	NA	0	NA	NA	0,0,0,15	0	0	1	0.0	0
chr8_ref_v2	528061	1	G,A	0	0	0,0,1,9	1	0	1	2	NA	NA	NA	NA	0	0,0,0,2	0	0	1	0.0	0	2	NA	NA	NA	NA	0	NA	NA	5,5,1,10	1	1	1	2.01308136561	0	2	NA	NA	NA	NA	0	NA	NA	5,4,3,8	1	1	1	1.88636926335	0
chr8_ref_v2	531278	0	A,G	1	0	0,2,46,105	1	1	1	2	G,G	NA	NA	0.418623192686	0	0,1,2,20	1	1	1	1.62350564879	0	2	G,G	A,G	0.125	0.0200867585667	0	NA	NA	1,3,45,87	1	1	1	0.635613687095	0	2	G,G	NA	NA	0.72300014371	0	NA	NA	2,0,23,80	1	1	1	1.46088952198	0
chr8_ref_v2	543528	0	T,G	0	0	109,0,31,0	1	1	1	2	T,T	T,G	0.5	0.136132174325	0	38,0,7,0	1	1	1	0.74737965627	0	2	T,T	T,G	0.25	0.361790044606	0	NA	NA	93,0,26,0	1	1	1	0.282828707854	0	2	T,T	T,G	0.5	0.148845627598	0	NA	NA	75,0,11,0	1	1	1	1.81906933916	0
chr8_ref_v2	544366	1	G,A	0	0	0,0,0,0	0	0	1	2	NA	NA	NA	NA	0	0,0,0,0	0	0	1	0.0	0	2	NA	NA	NA	NA	0	NA	NA	0,0,0,0	0	0	1	0.0	0	2	NA	NA	NA	NA	0	NA	NA	0,0,1,0	0	0	1	0.0	0
chr8_ref_v2	544411	1	A,G	0	0	0,0,0,0	0	0	1	2	NA	NA	NA	NA	0	0,0,0,0	0	0	1	0.0	0	2	NA	NA	NA	NA	0	NA	NA	0,0,0,0	0	0	1	0.0	0	2	NA	NA	NA	NA	0	NA	NA	0,0,1,1	1	0	1	0.0	0
chr8_ref_v2	544440	1	C,T	0	0	0,0,0,0	0	0	1	2	NA	NA	NA	NA	0	0,0,0,0	0	0	1	0.0	0	2	NA	NA	NA	NA	0	NA	NA	0,0,0,0	0	0	1	0.0	0	2	NA	NA	NA	NA	0	NA	NA	0,0,1,1	1	0	1	0.0	0
chr8_ref_v2	545160	1	G,A	1	0	0,0,0,0	0	0	1	2	NA	NA	NA	NA	0	0,0,0,0	0	0	1	0.0	0	2	NA	NA	NA	NA	0	NA	NA	0,0,1,0	0	0	1	0.0	0	2	NA	NA	NA	NA	0	NA	NA	0,0,0,0	0	0	1	0.0	0
chr8_ref_v2	545254	1	T,C	0	0	0,0,0,0	0	0	1	2	NA	NA	NA	NA	0	0,0,0,0	0	0	1	0.0	0	2	NA	NA	NA	NA	0	NA	NA	0,0,0,1	0	0	1	0.0	0	2	NA	NA	NA	NA	0	NA	NA	0,0,0,0	0	0	1	0.0	0
chr8_ref_v2	545292	1	G,A	0	0	0,0,0,0	0	0	1	2	NA	NA	NA	NA	0	0,0,0,0	0	0	1	0.0	0	2	NA	NA	NA	NA	0	NA	NA	0,0,0,0	0	0	1	0.0	0	2	NA	NA	NA	NA	0	NA	NA	0,0,1,1	1	0	1	0.0	0
chr8_ref_v2	545311	1	T,C	0	0	0,0,0,0	0	0	1	2	NA	NA	NA	NA	0	0,0,0,0	0	0	1	0.0	0	2	NA	NA	NA	NA	0	NA	NA	0,0,0,0	0	0	1	0.0	0	2	NA	NA	NA	NA	0	NA	NA	0,0,1,1	1	0	1	0.0	0
chr8_ref_v2	553164	0	C,A	1	0	0,0,0,0	0	0	1	2	NA	NA	NA	NA	0	1,0,0,0	0	0	1	0.0	0	2	NA	NA	NA	NA	0	NA	NA	2,0,0,0	0	0	1	0.0	0	2	NA	NA	NA	NA	0	NA	NA	0,0,2,0	0	0	1	0.0	0
chr8_ref_v2	553372	0	G,A	0	0	126,1,25,0	1	1	1	2	G,G	G,A	0.25	0.359819600618	0	34,0,32,0	1	1	0	9.99311300116	0	2	G,A	NA	NA	0.0588405000229	0	NA	NA	114,0,19,0	1	1	1	0.647967008009	0	2	G,G	G,A	0.25	0.196710294246	0	NA	NA	90,0,24,0	1	1	0	0.950030837623	0
chr8_ref_v2	553549	0	T,A	1	0	204,162,201,65	1	1	0	2	T,A	T,T	0.125	0.0678225963388	0	46,24,72,17	1	1	0	4.10991002194	0	2	T,A	A,A	0.125	0.0111733005981	0	NA	NA	195,189,224,60	1	1	1	1.21346904129	0	2	T,A	T,T	0.125	0.0503538861456	0	NA	NA	170,131,164,56	1	1	1	0.477966872379	0
chr8_ref_v2	553569	0	A,T	1	0	228,178,238,114	1	1	1	2	A,T	A,A	0.125	0.108592444277	0	55,33,73,30	1	1	1	1.69942616491	0	2	A,T	T,T	0.125	0.0939222545295	0	NA	NA	215,196,255,93	1	1	1	1.21488057676	0	2	A,T	A,A	0.125	0.0849236935591	0	NA	NA	182,133,194,87	1	1	1	0.578328547059	0
chr8_ref_v2	553587	0	G,A	1	0	265,187,286,154	1	1	1	2	G,A	NA	NA	0.0269074529199	0	70,35,81,42	1	1	1	1.01462673091	0	2	G,A	A,A	0.125	0.093090423066	0	NA	NA	240,191,296,126	1	1	1	1.30404462227	0	2	G,A	NA	NA	0.0211027760677	0	NA	NA	196,129,210,117	1	1	1	0.567046163604	0
chr8_ref_v2	553599	0	G,A	0	0	270,204,289,169	1	1	1	2	G,A	NA	NA	0.0343381375809	0	74,38,81,51	1	1	1	1.15309131343	0	2	G,A	A,A	0.125	0.0870113769896	0	NA	NA	238,199,293,155	1	1	1	1.03738121229	0	2	G,A	NA	NA	0.0248600373194	0	NA	NA	195,139,210,130	1	1	1	0.710170795105	0
chr8_ref_v2	553612	0	A,T	1	0	262,204,278,190	1	1	1	2	A,T	NA	NA	0.004282661792	0	70,41,74,61	1	1	1	1.39986438791	0	2	A,T	T,T	0.125	0.0555698511548	0	NA	NA	240,201,285,187	1	1	1	0.818593742518	0	2	A,T	NA	NA	0.0679341101387	0	NA	NA	195,144,214,139	1	1	1	0.623736988105	0
chr8_ref_v2	553650	0	G,A	1	0	254,191,259,211	1	1	1	2	G,A	NA	NA	0.0546584125379	0	59,58,53,40	1	1	1	2.03600843833	0	2	G,A	G,G	0.125	0.0217399866364	0	NA	NA	250,192,225,198	1	1	1	0.975518504128	0	2	G,A	NA	NA	0.0439377030314	0	NA	NA	184,142,183,166	1	1	1	0.744942269615	0
chr8_ref_v2	553677	0	A,G	0	0	220,186,253,210	1	1	1	2	A,G	G,G	0.125	0.119940533796	0	55,57,48,41	1	1	1	2.13690564724	0	2	A,G	A,A	0.125	0.021451926718	0	NA	NA	240,223,212,194	1	1	1	3.25256675261	0	2	A,G	A,A	0.125	0.119940533796	0	NA	NA	175,161,189,175	1	1	1	0.823260351097	0
chr8_ref_v2	553710	0	G,C	0	0	237,220,259,213	1	1	1	2	G,C	NA	NA	0.0322955946914	0	57,49,45,48	1	1	1	0.87303203683	0	2	G,C	G,G	0.125	0.120474827322	0	NA	NA	224,247,235,219	1	1	1	1.7721606004	0	2	G,C	NA	NA	0.0367608959751	0	NA	NA	181,177,203,189	1	1	1	1.12867850878	0
chr8_ref_v2	553745	0	T,G	0	0	225,269,241,245	1	1	1	2	T,G	NA	NA	0.0163268932874	0	60,62,48,52	1	1	1	1.11522930693	0	2	T,G	T,T	0.125	0.0524635695357	0	NA	NA	222,273,247,216	1	1	1	0.711298818286	0	2	T,G	NA	NA	0.0668307084825	0	NA	NA	175,196,195,181	1	1	1	0.763207880968	0
chr8_ref_v2	553822	0	A,G	1	0	186,229,202,265	1	1	1	2	A,G	NA	NA	0.118050737438	0	56,66,56,72	1	1	1	0.588213412277	0	2	A,G	NA	NA	0.0480092191864	0	NA	NA	199,244,240,242	1	1	1	1.83934667886	0	2	A,G	NA	NA	0.0843743440055	0	NA	NA	131,195,150,218	1	1	1	0.977057749794	0
chr8_ref_v2	553893	0	T,A	0	0	163,218,178,243	1	1	1	2	T,A	NA	NA	0.0998334585557	0	35,55,35,52	1	1	1	0.882046129168	0	2	T,A	NA	NA	0.0339015516757	0	NA	NA	185,236,180,244	1	1	1	0.989928051867	0	2	T,A	NA	NA	0.00710062154958	0	NA	NA	134,181,137,181	1	1	1	0.821745710775	0
chr8_ref_v2	553918	0	C,G	1	0	141,210,156,221	1	1	1	2	C,G	NA	NA	0.0714589639821	0	34,57,39,46	1	1	1	0.819985538233	0	2	C,G	NA	NA	0.0682082500265	0	NA	NA	153,210,139,235	1	1	1	0.78382561684	0	2	C,G	NA	NA	0.0298529631497	0	NA	NA	116,171,141,155	1	1	1	1.24531181973	0
chr8_ref_v2	553934	0	T,G	1	0	137,203,145,205	1	1	1	2	T,G	NA	NA	0.0289875368733	0	46,49,36,40	1	1	1	1.90023820674	0	2	T,G	T,T	0.125	0.0281708769667	0	NA	NA	140,191,126,229	1	1	1	1.7103588918	0	2	T,G	NA	NA	0.0699994140984	0	NA	NA	120,147,124,138	1	1	1	1.27638795033	0
chr8_ref_v2	553974	0	C,T	1	0	119,179,105,203	1	1	0	2	C,T	NA	NA	0.0330062964682	0	62,54,33,49	1	1	1	4.62191402599	0	2	C,T	C,C	0.125	0.0955565155612	0	NA	NA	120,169,97,228	1	1	0	1.50507695745	0	2	C,T	NA	NA	0.117398494217	0	NA	NA	110,131,85,139	1	1	0	1.76309501552	0
chr8_ref_v2	553988	0	C,T	1	0	113,162,92,193	1	1	0	2	C,T	NA	NA	0.0357180826021	0	57,54,29,55	1	1	1	2.93438985951	0	2	C,T	C,C	0.125	0.0273989741881	0	NA	NA	107,152,91,214	1	1	0	1.3604930278	0	2	C,T	T,T	0.125	0.087830713373	0	NA	NA	98,125,76,138	1	1	0	0.908018670199	0
chr8_ref_v2	554028	0	C,G	1	0	75,146,55,152	1	1	0	2	C,G	NA	NA	0.0654439082524	0	25,46,11,43	1	1	0	0.794841076911	0	2	C,G	C,C	0.125	0.0223814021961	0	NA	NA	78,142,53,148	1	1	0	0.556394188361	0	2	C,G	NA	NA	0.0903226382933	0	NA	NA	61,100,37,111	1	1	0	0.778088024808	0
chr8_ref_v2	554034	0	T,C	1	0	66,151,52,144	1	1	0	2	T,C	NA	NA	0.10178269431	0	18,44,11,47	1	1	0	0.737228815482	0	2	T,C	NA	NA	0.0666913744987	0	NA	NA	67,145,51,135	1	1	0	0.538171721318	0	2	T,C	T,T	0.125	0.120474827322	0	NA	NA	52,99,38,105	1	1	0	0.635639593989	0
chr8_ref_v2	554037	0	A,C	1	0	62,154,53,141	1	1	0	2	A,C	NA	NA	0.107420248621	0	16,45,11,48	1	1	0	0.946486050981	0	2	A,C	NA	NA	0.0333364202676	0	NA	NA	67,146,53,133	1	1	0	0.734182033087	0	2	A,C	A,A	0.125	0.115768936285	0	NA	NA	50,100,36,105	1	1	0	0.740626284964	0
chr8_ref_v2	554044	0	G,T	0	0	54,154,51,151	1	1	0	2	G,T	NA	NA	0.0292703823001	0	15,46,15,53	1	1	0	0.766529649738	0	2	G,T	NA	NA	0.108633841003	0	NA	NA	63,145,54,143	1	1	0	1.04662966618	0	2	G,T	NA	NA	0.0543343509633	0	NA	NA	43,97,35,116	1	1	0	0.840478074427	0
chr8_ref_v2	554069	0	G,A	0	0	59,146,77,116	1	1	0	2	G,A	NA	NA	0.0603197902335	0	13,37,21,38	1	1	0	0.980917573652	0	2	G,A	A,A	0.125	0.0857999898033	0	NA	NA	78,127,81,114	1	1	0	2.22089264983	0	2	G,A	NA	NA	0.0500104205747	0	NA	NA	52,97,54,102	1	1	0	1.2706023155	0
chr8_ref_v2	554070	0	CGAAAAAATAAA,C	0	0	97,125,60,141	1	1	0	2	CGAAAAAATAAA,C	NA	NA	0.0993724738132	0	23,46,12,35	1	1	0	1.95856352593	0	2	CGAAAAAATAAA,C	CGAAAAAATAAA,CGAAAAAATAAA	0.25	0.126866720879	0	NA	NA	105,130,79,124	1	1	0	1.87578369658	0	2	CGAAAAAATAAA,C	CGAAAAAATAAA,CGAAAAAATAAA	0.125	0.104934893179	0	NA	NA	63,114,53,97	1	1	0	1.71288936842	0
chr8_ref_v2	554110	0	C,T	1	0	99,111,95,85	1	1	0	2	C,T	C,C	0.125	0.0971637484536	0	23,29,20,29	1	1	0	1.22356046489	0	2	C,T	NA	NA	0.0594234204708	0	NA	NA	96,108,87,78	1	1	0	0.567757313978	0	2	C,T	C,C	0.125	0.0391399083373	0	NA	NA	74,96,61,73	1	1	0	0.927330662865	0
chr8_ref_v2	554141	0	A,G	0	0	139,89,76,80	1	1	0	2	A,G	A,A	0.125	0.128175193424	0	29,36,18,33	1	1	0	1.89373774703	0	2	A,G	A,A	0.125	0.00875279110959	0	NA	NA	136,93,73,72	1	1	0	0.697906120883	0	2	A,G	A,A	0.25	0.0538373626323	0	NA	NA	100,89,52,74	1	1	0	1.73469093576	0
chr8_ref_v2	554148	0	A,G	1	0	143,88,75,79	1	1	0	2	A,G	A,A	0.25	0.105360515658	0	30,36,17,31	1	1	0	2.02753799817	0	2	A,G	A,A	0.125	0.0671393028376	0	NA	NA	141,91,66,71	1	1	0	0.795765734528	0	2	A,G	A,A	0.25	0.0159308220722	0	NA	NA	103,87,48,72	1	1	0	1.79549977419	0
chr8_ref_v2	554149	0	A,T	1	0	146,90,75,81	1	1	0	2	A,T	A,A	0.25	0.0968498259899	0	30,36,17,31	1	1	0	1.98437253395	0	2	A,T	A,A	0.125	0.0671393028376	0	NA	NA	144,89,65,71	1	1	0	0.774493301099	0	2	A,T	A,A	0.25	0.0275579440637	0	NA	NA	103,87,48,71	1	1	0	1.76741942226	0
chr8_ref_v2	554156	0	C,CT	0	0	142,87,56,78	1	1	0	2	C,CT	C,C	0.25	0.0250565798373	0	27,38,13,31	1	1	0	2.68184857024	0	2	C,CT	C,C	0.25	0.120627987789	0	NA	NA	142,89,50,70	1	1	0	0.729408174957	0	2	C,CT	C,C	0.25	0.144100343974	0	NA	NA	98,86,41,68	1	1	0	1.73434758465	0
chr8_ref_v2	554159	0	AG,A	0	0	140,89,56,78	1	1	0	2	AG,A	AG,AG	0.25	0.0250565798373	0	27,40,10,31	1	1	0	3.2682829496	0	2	AG,A	AG,AG	0.25	0.0197050710793	0	NA	NA	142,92,49,70	1	1	0	0.798051252244	0	2	AG,A	AG,AG	0.25	0.16537199848	1	NA	NA	96,87,38,70	1	1	0	1.72847214945	0
chr8_ref_v2	554163	0	C,T	0	0	137,88,54,77	1	1	0	2	C,T	C,C	0.25	0.0300774552373	0	24,41,10,32	1	1	0	3.83559436349	0	2	C,T	C,C	0.25	0.0741079721537	0	NA	NA	138,93,48,69	1	1	0	0.821722894773	0	2	C,T	C,C	0.25	0.169418151958	1	NA	NA	92,83,38,68	1	1	0	1.46235709404	0
chr8_ref_v2	554168	0	T,C	0	0	130,80,52,76	1	1	0	2	T,C	T,T	0.25	0.0157483569681	0	25,41,10,33	1	1	0	3.99878879837	0	2	T,C	T,T	0.25	0.0823709974331	0	NA	NA	129,89,43,64	1	1	0	1.26980795156	0	2	T,C	T,T	0.25	0.200840604561	1	NA	NA	82,87,33,68	1	1	0	3.25709711233	0
chr8_ref_v2	554176	0	C,T	0	0	118,71,42,75	1	1	0	2	C,T	C,C	0.25	0.0312525435041	0	21,41,9,29	1	1	0	5.07600715609	0	2	C,T	C,C	0.25	0.0212773984473	0	NA	NA	112,85,36,73	1	1	0	1.45648935574	0	2	C,T	C,C	0.25	0.0810302227429	0	NA	NA	69,82,25,66	1	1	0	4.29384561894	0
chr8_ref_v2	554177	0	T,C	0	0	117,71,42,75	1	1	0	2	T,C	T,T	0.25	0.0365575957338	0	20,41,9,30	1	1	0	5.14565150143	0	2	T,C	T,T	0.25	0.0635134057223	0	NA	NA	108,87,36,71	1	1	0	1.82936158975	0	2	T,C	T,T	0.25	0.0893451003358	0	NA	NA	68,82,24,65	1	1	0	4.46414619943	0
chr8_ref_v2	554208	0	G,A	0	0	56,65,0,79	1	1	0	2	G,A	G,G	0.25	0.0970617128431	0	12,43,0,26	1	1	0	4.46104598674	0	2	G,A	G,G	0.25	0.200670695462	0	NA	NA	67,83,0,83	1	1	0	0.854733685516	0	2	G,A	G,G	0.25	0.068992871487	0	NA	NA	38,71,0,56	1	1	0	2.60703153064	0
chr8_ref_v2	554286	0	T,C	1	0	46,123,3,103	1	1	0	2	T,C	T,T	0.25	0.044366002955	0	20,35,0,36	1	1	0	0.959078719605	0	2	T,C	T,T	0.25	0.114410351178	0	NA	NA	49,118,2,94	1	1	0	0.71108142369	0	2	T,C	T,T	0.25	0.0428199971829	0	NA	NA	30,81,2,62	1	1	0	0.543895417047	0
chr8_ref_v2	554304	0	A,T	1	0	69,122,11,78	1	1	0	2	A,T	A,A	0.25	0.252811434548	1	18,33,1,40	1	1	0	3.24436308701	0	2	A,T	A,A	0.125	0.0330608622609	0	NA	NA	65,110,8,71	1	1	0	0.484656417048	0	2	A,T	A,A	0.25	0.284512497691	1	NA	NA	39,70,6,54	1	1	0	0.886999244511	0
chr8_ref_v2	554366	0	C,T	0	0	124,41,32,8	1	1	0	2	C,C	C,T	0.5	0.318453731119	1	14,21,3,19	1	1	0	16.698500868	0	2	C,T	C,C	0.25	0.0465200156349	0	NA	NA	119,43,26,9	1	1	0	0.605806833144	0	2	C,C	C,T	0.25	0.413661875312	1	NA	NA	84,25,17,7	1	1	0	0.584640712089	0
chr8_ref_v2	554368	0	T,A	1	0	126,37,32,7	1	1	0	2	T,T	T,A	0.5	0.331576266009	0	14,17,3,19	1	1	0	18.2667458658	0	2	T,A	T,T	0.125	0.0916303228459	0	NA	NA	117,41,27,9	1	1	0	0.762537877521	0	2	T,T	T,A	0.5	0.380463805903	1	NA	NA	82,23,18,6	1	1	0	0.550705017368	0
chr8_ref_v2	554440	0	C,T	0	0	102,66,17,6	1	1	0	2	C,C	C,T	0.25	0.0425596144188	1	18,15,1,1	1	1	1	0.744203196106	0	2	C,C	NA	NA	0.0588405000229	0	NA	NA	112,72,17,11	1	1	0	1.14810559048	0	2	C,C	C,T	0.25	0.0631789016215	1	NA	NA	78,38,15,4	1	1	0	0.762575809529	0
chr8_ref_v2	554449	0	T,C	0	0	101,78,19,8	1	1	0	2	T,T	T,C	0.25	0.0543612092189	1	20,16,1,2	1	1	1	0.544457313546	0	2	T,T	T,C	0.125	0.223143551314	0	NA	NA	105,82,16,12	1	1	0	0.875413659511	0	2	T,T	T,C	0.25	0.0470060423759	1	NA	NA	74,46,16,9	1	1	0	1.12200394788	0
chr8_ref_v2	554460	0	A,C	0	0	105,84,20,13	1	1	0	2	A,A	A,C	0.25	0.200670695462	1	19,18,0,2	1	1	1	0.90160084343	0	2	A,A	A,C	0.125	0.21953415243	0	NA	NA	100,85,17,20	1	1	0	1.43029559196	0	2	A,A	A,C	0.25	0.336472236621	1	NA	NA	72,50,16,17	1	1	0	2.1090296598	0
chr8_ref_v2	554608	0	C,T	0	0	0,83,0,17	1	1	1	2	C,C	C,T	0.25	0.405465108108	0	0,7,0,0	0	0	1	0.0	0	2	NA	NA	NA	NA	0	NA	NA	0,76,0,14	1	1	1	0.374097378191	0	2	C,C	C,T	0.25	0.310154928304	0	NA	NA	0,58,0,9	1	1	1	0.563647767044	0
chr8_ref_v2	554638	0	C,G	0	0	0,76,0,18	1	1	1	2	C,C	C,G	0.5	0.300754154019	0	0,10,0,0	0	0	1	0.0	0	2	NA	NA	NA	NA	0	NA	NA	0,64,0,15	1	1	1	0.25654362726	0	2	C,C	C,G	0.5	0.303186258988	0	NA	NA	0,44,0,14	1	1	1	0.690780226178	0
chr8_ref_v2	554746	0	A,G	1	0	0,6,0,5	1	0	1	2	NA	NA	NA	NA	0	0,7,0,4	1	0	1	0.416233961684	0	2	NA	NA	NA	NA	0	NA	NA	0,6,0,0	0	0	1	0.0	0	2	NA	NA	NA	NA	0	NA	NA	0,6,0,5	1	0	1	0.211320844937	0
chr8_ref_v2	555214	0	C,G	0	0	124,118,25,0	1	1	1	2	C,C	C,G	0.25	0.28493103908	0	10,11,7,2	1	1	1	4.99267068023	0	2	C,C	C,G	0.5	0.251314428281	0	NA	NA	128,92,29,5	1	1	1	2.87689180299	0	2	C,C	C,G	0.25	0.0786431273191	0	NA	NA	90,72,33,1	1	1	1	3.32785754507	0
chr8_ref_v2	555260	0	C,G	0	0	131,216,78,10	1	1	1	2	C,C	C,G	0.5	0.273375676801	0	20,21,19,8	1	1	1	5.53272082864	0	2	C,G	C,C	0.25	0.093090423066	0	NA	NA	139,173,66,18	1	1	1	2.40105373256	0	2	C,C	C,G	0.5	0.213574100298	0	NA	NA	100,130,62,12	1	1	1	1.60462050943	0
chr8_ref_v2	555331	0	T,C	0	0	133,157,44,19	1	1	1	2	T,T	T,C	0.25	0.419163952466	0	16,18,12,4	1	1	1	1.95134929698	0	2	T,C	T,T	0.25	0.24294617861	0	NA	NA	136,165,57,33	1	1	1	2.32838183252	0	2	T,T	T,C	0.5	0.108688305751	0	NA	NA	108,115,33,32	1	1	1	4.12324461531	0
chr8_ref_v2	555343	0	G,T	0	0	119,128,21,19	1	1	1	2	G,G	G,T	0.25	0.125401266541	0	15,16,7,2	1	1	1	1.68721097067	0	2	G,G	G,T	0.5	0.138150338481	0	NA	NA	122,144,41,33	1	1	1	3.48599122418	0	2	G,G	G,T	0.5	0.180818926909	0	NA	NA	97,101,29,32	1	1	1	3.9098037086	0
chr8_ref_v2	555427	0	C,T	1	0	1,118,3,60	1	1	1	2	C,T	C,C	0.25	0.125163142954	0	0,4,0,5	1	0	1	0.867135235428	0	2	NA	NA	NA	NA	0	NA	NA	5,107,2,40	1	1	1	2.95587676427	0	2	C,T	C,C	0.5	0.117783035656	0	NA	NA	1,69,0,26	1	1	1	1.14709205813	0
chr8_ref_v2	555451	0	G,C	0	0	4,127,2,63	1	1	1	2	G,C	G,G	0.25	0.18998442954	0	0,8,0,10	1	0	1	1.5320576451	0	2	NA	NA	NA	NA	0	NA	NA	1,110,0,51	1	1	1	0.692362612592	0	2	G,C	G,G	0.25	0.247460858965	0	NA	NA	3,82,0,34	1	1	1	0.792195236571	0
chr8_ref_v2	555460	0	C,T	1	0	8,128,2,60	1	1	1	2	C,T	C,C	0.25	0.274694876925	0	0,9,0,14	1	1	1	2.90620843535	0	2	C,T	T,T	0.125	0.154150679827	0	NA	NA	5,104,0,51	1	1	1	0.459223635166	0	2	C,T	C,C	0.25	0.229278539882	0	NA	NA	4,82,0,35	1	1	1	0.593545982819	0
chr8_ref_v2	555592	0	C,T	1	0	43,12,1,3	1	1	1	2	C,C	C,T	0.125	0.0870113769896	0	25,3,4,3	1	1	0	2.7150593336	0	2	C,C	C,T	0.5	0.287682072452	0	NA	NA	24,16,3,1	1	1	1	2.10555127478	0	2	C,C	C,T	0.25	0.356674943939	0	NA	NA	30,21,2,1	1	1	1	2.94853660658	0
chr8_ref_v2	555754	0	T,C	0	0	162,72,42,0	1	1	0	2	T,T	T,C	0.25	0.251789149391	0	33,9,5,0	1	1	0	1.18335822824	0	2	T,T	T,C	0.25	0.0421068183957	0	NA	NA	158,46,30,0	1	1	0	2.55134227094	0	2	T,T	T,C	0.25	0.0617773596962	0	NA	NA	105,44,33,0	1	1	0	0.797308774565	0
chr8_ref_v2	555757	0	T,C	0	0	165,80,42,0	1	1	0	2	T,T	T,C	0.25	0.205852054204	0	33,9,5,0	1	1	0	1.34063316755	0	2	T,T	T,C	0.25	0.0421068183957	0	NA	NA	157,49,34,0	1	1	0	2.22743406987	0	2	T,T	T,C	0.25	0.173382041755	0	NA	NA	109,47,32,0	1	1	0	0.695803165768	0
chr8_ref_v2	555760	0	A,T	0	0	162,87,44,0	1	1	0	2	A,A	A,T	0.25	0.235119742361	0	32,9,6,0	1	1	0	1.34642702977	0	2	A,A	A,T	0.25	0.178248231406	0	NA	NA	160,51,37,0	1	1	0	2.88717795519	0	2	A,A	A,T	0.25	0.231638175306	0	NA	NA	110,51,35,0	1	1	0	0.816944819395	0
chr8_ref_v2	555835	0	T,C	1	0	196,194,147,28	1	1	0	2	T,C	T,T	0.25	0.290535141434	1	56,35,42,9	1	1	0	1.05964342471	0	2	T,C	T,T	0.25	0.0682082500265	0	NA	NA	181,144,158,29	1	1	0	2.28117258678	0	2	T,C	T,T	0.25	0.0418909417092	1	NA	NA	155,122,124,17	1	1	0	1.34596594086	0
chr8_ref_v2	555841	0	T,C	0	0	194,200,158,31	1	1	0	2	T,C	T,T	0.25	0.223778270472	1	54,37,44,9	1	1	0	0.91193556895	0	2	T,C	T,T	0.25	0.0297419691987	0	NA	NA	178,150,155,29	1	1	0	1.32261181532	0	2	T,C	T,T	0.25	0.0672522270092	1	NA	NA	152,127,135,23	1	1	0	1.42702462231	0
chr8_ref_v2	555846	0	A,G	0	0	190,197,163,34	1	1	0	2	A,G	A,A	0.25	0.164395340526	1	52,38,47,9	1	1	0	0.943316039711	0	2	A,G	A,A	0.25	0.0363676441709	0	NA	NA	177,151,167,34	1	1	0	1.59112586098	0	2	A,G	A,A	0.25	0.0211169234409	0	NA	NA	163,126,141,23	1	1	0	1.2958178654	0
chr8_ref_v2	555855	0	G,C	0	0	193,196,177,37	1	1	0	2	G,C	G,G	0.25	0.0867777048306	1	53,43,50,10	1	1	0	0.673819277548	0	2	G,C	G,G	0.25	0.0408219945203	0	NA	NA	184,157,179,42	1	1	0	1.40037814342	0	2	G,C	G,G	0.25	0.0771058480002	0	NA	NA	174,130,153,35	1	1	0	1.32259650057	0
chr8_ref_v2	555866	0	G,A	1	0	195,185,196,47	1	1	0	2	G,A	G,G	0.25	0.0637158143861	0	56,43,54,12	1	1	0	0.594808467225	0	2	G,A	G,G	0.25	0.105360515658	0	NA	NA	195,160,193,49	1	1	0	0.717059778227	0	2	G,A	G,G	0.25	0.127645560447	0	NA	NA	175,120,162,44	1	1	0	1.4546130419	0
chr8_ref_v2	555868	0	G,T	1	0	194,189,201,48	1	1	0	2	G,T	G,G	0.25	0.0802435310501	0	57,41,52,12	1	1	0	0.910556734774	0	2	G,T	G,G	0.25	0.0847412284551	0	NA	NA	192,160,193,50	1	1	0	0.737872397299	0	2	G,T	G,G	0.125	0.119255303977	0	NA	NA	173,119,158,44	1	1	0	1.77858146018	0
chr8_ref_v2	555976	0	GT,G	0	0	165,173,212,135	1	1	1	2	GT,G	NA	NA	0.0262788844638	0	50,34,60,15	1	1	0	2.57602297241	0	2	GT,G	NA	NA	0.113328685307	0	NA	NA	173,176,217,127	1	1	1	0.602245650737	0	2	GT,G	NA	NA	0.014430264829	0	NA	NA	132,152,135,115	1	1	1	1.47361527491	0
chr8_ref_v2	555998	0	A,C	1	0	171,184,210,164	1	1	1	2	A,C	NA	NA	0.0521380079391	0	59,36,69,17	1	1	1	4.64872066667	0	2	A,C	NA	NA	0.099529595347	0	NA	NA	181,202,208,157	1	1	1	0.974504741627	0	2	A,C	NA	NA	0.0481376355982	0	NA	NA	130,157,143,125	1	1	1	1.29455074471	0
chr8_ref_v2	556000	0	A,G	1	0	172,180,211,165	1	1	1	2	A,G	NA	NA	0.0659579677918	0	58,37,67,19	1	1	1	3.78670430144	0	2	A,G	NA	NA	0.099529595347	0	NA	NA	185,204,205,161	1	1	1	1.22535461883	0	2	A,G	NA	NA	0.0609460102171	0	NA	NA	132,159,143,126	1	1	1	1.62670212861	0
chr8_ref_v2	556012	0	A,T	1	0	166,186,216,197	1	1	1	2	A,T	T,T	0.125	0.091498010918	0	66,46,67,24	1	1	1	5.30675268413	0	2	A,T	A,A	0.125	0.0436750635027	0	NA	NA	189,199,201,198	1	1	1	1.32818445011	0	2	A,T	NA	NA	0.0279560772666	0	NA	NA	139,163,149,148	1	1	1	1.46130909916	0
chr8_ref_v2	556032	0	T,C	1	0	186,182,206,225	1	1	1	2	T,C	C,C	0.125	0.0932892763461	0	77,52,78,35	1	1	1	4.70347805471	0	2	T,C	T,T	0.125	0.118889842632	0	NA	NA	197,196,187,216	1	1	1	1.2123846267	0	2	T,C	NA	NA	0.0251269500774	0	NA	NA	142,156,144,164	1	1	1	1.37315599561	0
chr8_ref_v2	556083	0	A,T	0	0	164,205,144,235	1	1	1	2	A,T	NA	NA	0.0267395610419	0	57,64,46,50	1	1	1	1.4467894761	0	2	A,T	A,A	0.125	0.019872074152	0	NA	NA	154,196,111,246	1	1	1	1.5698189541	0	2	A,T	NA	NA	0.0198026272962	0	NA	NA	112,158,102,162	1	1	1	0.866502562655	0
chr8_ref_v2	556155	1	T,C	1	0	66,177,77,177	1	1	0	2	NA	NA	NA	NA	0	3,62,23,61	1	1	0	2.6916099222	0	2	NA	NA	NA	NA	0	NA	NA	67,186,74,165	1	1	0	0.859881301583	0	2	NA	NA	NA	NA	0	NA	NA	31,144,45,116	1	1	0	2.551311432	0
chr8_ref_v2	556156	1	A,G	1	0	64,177,77,176	1	1	0	2	NA	NA	NA	NA	0	3,61,23,63	1	1	0	2.67772502188	0	2	NA	NA	NA	NA	0	NA	NA	67,187,74,167	1	1	0	0.830397993452	0	2	NA	NA	NA	NA	0	NA	NA	31,142,45,115	1	1	0	2.29826323795	0
chr8_ref_v2	556170	1	T,G	1	0	46,184,66,185	1	1	0	2	NA	NA	NA	NA	0	3,68,22,64	1	1	0	1.68227927336	0	2	NA	NA	NA	NA	0	NA	NA	45,190,65,157	1	1	0	1.16184285426	0	2	NA	NA	NA	NA	0	NA	NA	23,138,36,118	1	1	0	1.63132662164	0
chr8_ref_v2	556185	1	T,A	0	0	33,193,49,193	1	1	0	2	NA	NA	NA	NA	0	2,65,19,66	1	1	0	1.21367938561	0	2	NA	NA	NA	NA	0	NA	NA	32,182,50,149	1	1	0	1.03157422307	0	2	NA	NA	NA	NA	0	NA	NA	16,139,27,122	1	1	0	1.20983027705	0
chr8_ref_v2	556228	1	A,G	1	0	2,173,2,160	1	1	0	2	NA	NA	NA	NA	0	0,70,10,73	1	1	0	7.91195194574	0	2	NA	NA	NA	NA	0	NA	NA	3,144,5,110	1	1	0	1.72718096608	0	2	NA	NA	NA	NA	0	NA	NA	1,107,5,106	1	1	0	2.03915986225	0
chr8_ref_v2	556232	1	T,A	1	0	1,169,3,158	1	1	0	2	NA	NA	NA	NA	0	0,71,9,71	1	1	0	5.21622096372	0	2	NA	NA	NA	NA	0	NA	NA	3,138,3,110	1	1	0	1.59405887296	0	2	NA	NA	NA	NA	0	NA	NA	0,102,7,101	1	1	0	2.55599157054	0
chr8_ref_v2	556241	1	C,T	0	0	0,160,8,162	1	1	0	2	NA	NA	NA	NA	0	0,73,9,69	1	1	0	2.01160223202	0	2	NA	NA	NA	NA	0	NA	NA	3,122,8,118	1	1	0	1.4797887927	0	2	NA	NA	NA	NA	0	NA	NA	0,92,9,102	1	1	0	1.3004865019	0
chr8_ref_v2	556263	1	T,G	0	0	53,135,0,115	1	1	0	2	NA	NA	NA	NA	0	18,58,1,57	1	1	0	0.983817254695	0	2	NA	NA	NA	NA	0	NA	NA	50,100,1,85	1	1	0	1.10930520776	0	2	NA	NA	NA	NA	0	NA	NA	41,87,0,62	1	1	0	1.16879990201	0
chr8_ref_v2	556270	1	G,A	0	0	66,118,0,93	1	1	0	2	NA	NA	NA	NA	0	23,57,0,51	1	1	0	0.986332111055	0	2	NA	NA	NA	NA	0	NA	NA	68,91,0,75	1	1	0	1.43882326036	0	2	NA	NA	NA	NA	0	NA	NA	49,77,0,55	1	1	0	0.810475644716	0
chr8_ref_v2	556271	1	G,A	0	0	66,114,0,92	1	1	0	2	NA	NA	NA	NA	0	24,57,0,51	1	1	0	0.888465554035	0	2	NA	NA	NA	NA	0	NA	NA	71,90,0,72	1	1	0	1.76998696193	0	2	NA	NA	NA	NA	0	NA	NA	50,77,0,54	1	1	0	0.854777726687	0
chr8_ref_v2	556280	1	C,G	1	0	77,102,0,76	1	1	0	2	NA	NA	NA	NA	0	27,56,0,48	1	1	0	1.41668813536	0	2	NA	NA	NA	NA	0	NA	NA	85,79,0,56	1	1	0	2.39950920335	0	2	NA	NA	NA	NA	0	NA	NA	60,68,0,42	1	1	0	1.11274265332	0
chr8_ref_v2	556318	1	G,C	1	0	200,52,0,14	1	1	0	2	NA	NA	NA	NA	0	40,32,0,16	1	1	0	7.54673015827	0	2	NA	NA	NA	NA	0	NA	NA	199,57,1,7	1	1	0	0.789779820399	0	2	NA	NA	NA	NA	0	NA	NA	125,33,1,9	1	1	0	0.440726572315	0
chr8_ref_v2	556319	1	A,G	1	0	201,49,0,12	1	1	0	2	NA	NA	NA	NA	0	40,31,0,16	1	1	0	8.58274029312	0	2	NA	NA	NA	NA	0	NA	NA	201,57,1,7	1	1	0	0.886944741644	0	2	NA	NA	NA	NA	0	NA	NA	126,33,1,7	1	1	0	0.447899080127	0
chr9_ref_v2	6949	1	T,TACGGCCTTGTCTAACACCATCCAGCATGCAA	0	0	0,0,0,0	0	0	1	2	NA	NA	NA	NA	0	0,0,0,0	0	0	1	0.0	0	2	NA	NA	NA	NA	0	NA	NA	0,0,0,1	0	0	1	0.0	0	2	NA	NA	NA	NA	0	NA	NA	0,0,0,0	0	0	1	0.0	0
chr9_ref_v2	40575	0	A,C	1	0	152,44,0,44	1	1	0	2	A,A	A,C	0.5	0.372839880792	0	34,8,0,8	1	1	0	0.544297444531	0	2	A,A	A,C	0.25	0.405465108108	0	NA	NA	153,26,0,54	1	1	0	1.67611977097	0	2	A,A	A,C	0.5	0.0814403319402	0	NA	NA	124,24,0,36	1	1	0	0.886281580666	0
chr9_ref_v2	57253	0	C,CA,CAA	1	1	4,2,8,4,4,18	1	1	0	2	CA,CAA	C,CAA	0.25	0.602499240377	0	3,2,3,2,1,7	1	0	0	0.864192623105	0	2	NA	NA	NA	NA	0	NA	NA	2,1,4,7,4,10	1	1	0	1.75293369666	0	2	CA,CAA	C,CAA	0.125	0.347600363652	0	NA	NA	2,1,5,4,0,15	1	1	0	0.753239443654	0
chr9_ref_v2	57274	0	T,C	0	0	0,0,49,192	1	1	0	2	C,C	NA	NA	0.0	0	0,0,13,68	1	1	0	0.70058927355	0	2	C,C	NA	NA	0.0	0	NA	NA	0,0,45,167	1	1	0	0.436373477776	0	2	C,C	NA	NA	0.0	0	NA	NA	0,0,39,153	1	1	0	0.383415646784	0
chr9_ref_v2	89301	0	T,A	1	0	257,209,0,0	1	1	0	2	T,T	NA	NA	0.0	0	59,48,0,0	1	1	0	0.379967409198	0	2	T,T	NA	NA	0.0	0	NA	NA	239,217,0,1	1	1	0	0.880868831088	0	2	T,T	NA	NA	0.00219058137982	0	NA	NA	195,166,0,0	1	1	0	0.483164848035	0
chr9_ref_v2	105408	0	A,AAAT	1	1	0,0,123,29	1	1	0	2	AAAT,AAAT	NA	NA	0.000289656477717	0	0,0,60,21	1	1	0	1.14046014644	0	2	AAAT,AAAT	NA	NA	0.000227503169236	0	NA	NA	0,0,127,31	1	1	0	0.39527797778	0	2	AAAT,AAAT	NA	NA	0.000285051593649	0	NA	NA	0,0,89,19	1	1	0	0.427201949104	0
chr9_ref_v2	141426	0	A,AAAGAAGATG	1	1	0,3,139,126	1	1	0	2	AAAGAAGATG,AAAGAAGATG	NA	NA	0.704404335085	0	0,0,32,23	1	1	0	0.69221311279	0	2	AAAGAAGATG,AAAGAAGATG	NA	NA	0.0	0	NA	NA	1,1,114,127	1	1	0	1.27161708176	0	2	AAAGAAGATG,AAAGAAGATG	NA	NA	0.00826450984989	0	NA	NA	1,2,95,111	1	1	0	1.37442744895	0
chr9_ref_v2	142058	0	A,C	0	0	137,55,0,72	1	1	0	2	A,A	A,C	0.5	0.131576357789	0	41,26,0,16	1	1	0	1.92479552745	0	2	A,A	A,C	0.5	0.272866986667	0	NA	NA	118,48,0,61	1	1	0	0.429000320418	0	2	A,A	A,C	0.5	0.113758885357	0	NA	NA	137,31,0,66	1	1	0	1.80374000356	0
chr9_ref_v2	142348	0	A,ATTT,ATTTT	1	1	0,0,52,77,12,10	1	1	0	2	ATTT,ATTT	ATTT,ATTTT	0.125	0.0912641032518	0	0,1,23,23,4,1	1	1	0	1.15074070575	0	2	ATTT,ATTT	NA	NA	0.108879300706	0	NA	NA	1,0,39,82,15,12	1	1	0	0.901959169141	0	2	ATTT,ATTT	ATTT,ATTTT	0.25	0.0129493772485	0	NA	NA	1,1,42,71,8,6	1	1	0	0.71919609639	0
chr9_ref_v2	144091	0	TTATATATATATA,T	1	1	0,0,89,92	1	1	0	2	T,T	NA	NA	0.0	0	0,0,36,51	1	1	0	1.09692187325	0	2	T,T	NA	NA	0.0	0	NA	NA	3,0,90,87	1	1	0	1.18499235575	0	2	T,T	NA	NA	0.709954298876	0	NA	NA	0,0,78,70	1	1	0	0.671442355262	0
chr9_ref_v2	146893	0	A,G	0	0	0,0,0,4	0	0	1	2	NA	NA	NA	NA	0	0,0,0,4	0	0	1	0.0	0	2	NA	NA	NA	NA	0	NA	NA	0,0,0,7	0	0	1	0.0	0	2	NA	NA	NA	NA	0	NA	NA	0,0,0,1	0	0	1	0.0	0
chr9_ref_v2	147066	0	A,ATGACTTTCCAGAGCCAAAGGACGGAGTACCAAAAGATGGCTTGCCAAAGGCAGATCCGGAGGCAGGCGATTCAACAGG	0	0	0,0,8,3	1	0	1	2	NA	NA	NA	NA	0	0,0,1,0	0	0	1	0.0	0	2	NA	NA	NA	NA	0	NA	NA	0,0,11,6	1	0	1	0.518308215454	0	2	NA	NA	NA	NA	0	NA	NA	0,0,11,2	1	0	1	0.583711731354	0
chr9_ref_v2	153413	0	T,G	0	0	61,178,50,0	1	1	0	2	T,T	T,G	0.25	0.401272229848	0	18,45,9,0	1	1	0	0.692000464551	0	2	T,T	T,G	0.25	0.105360515658	0	NA	NA	36,179,50,0	1	1	0	1.79720780805	0	2	T,T	T,G	0.5	0.340200106735	0	NA	NA	32,127,35,0	1	1	0	0.843009697712	0
chr9_ref_v2	160810	0	T,TA	1	1	7,4,103,65	1	1	0	2	TA,TA	NA	NA	0.67019463795	0	4,2,14,18	1	1	0	1.66665814787	0	2	TA,TA	T,TA	0.125	0.106322602314	0	NA	NA	9,6,65,72	1	1	0	2.6481670333	0	2	TA,TA	NA	NA	0.116843697383	0	NA	NA	12,3,70,54	1	1	0	2.10471203105	0
chr9_ref_v2	163215	0	A,ATTTTTTTTTTTT	1	1	3,0,3,0	1	0	0	2	NA	NA	NA	NA	0	3,0,2,0	1	0	0	0.30197617236	0	2	NA	NA	NA	NA	0	NA	NA	2,2,1,3	1	0	0	1.121132212	0	2	NA	NA	NA	NA	0	NA	NA	1,0,3,2	1	0	0	0.731600752673	0
chr9_ref_v2	169441	0	CTGTTGTTGT,C	1	1	3,0,140,70	1	1	0	2	C,C	NA	NA	0.707331815552	0	2,0,34,13	1	1	0	0.857843388614	0	2	C,C	CTGTTGTTGT,C	0.125	0.0434851119397	0	NA	NA	1,0,118,62	1	1	0	0.490223686536	0	2	C,C	NA	NA	0.00554018037562	0	NA	NA	2,0,107,73	1	1	0	1.64588894439	0
chr9_ref_v2	177431	0	CAT,C	1	1	66,65,13,10	1	1	0	2	CAT,CAT	CAT,C	0.125	0.0799671786496	0	35,22,1,2	1	1	0	2.08772990642	0	2	CAT,CAT	NA	NA	0.360408734194	0	NA	NA	57,77,11,8	1	1	0	1.59105272272	0	2	CAT,CAT	CAT,C	0.125	0.103710934803	0	NA	NA	46,71,4,6	1	1	0	3.02059327754	0
chr9_ref_v2	183216	0	C,T	1	0	128,47,0,80	1	1	0	2	C,T	C,C	0.25	0.259511195485	0	37,13,0,20	1	1	0	0.507197364178	0	2	C,T	C,C	0.5	0.231111720963	0	NA	NA	115,50,1,65	1	1	0	0.959330699068	0	2	C,T	C,C	0.5	0.182321556794	1	NA	NA	94,50,0,52	1	1	0	2.12884206054	0
chr9_ref_v2	204746	0	TA,T	1	1	77,72,9,22	1	1	0	2	TA,TA	NA	NA	0.117195995713	0	23,21,4,2	1	1	0	0.685836100577	0	2	TA,TA	NA	NA	0.470492111031	0	NA	NA	60,84,10,12	1	1	0	2.51684712251	0	2	TA,TA	NA	NA	0.164703635559	0	NA	NA	45,67,9,17	1	1	0	1.63134058621	0
chr9_ref_v2	215286	0	C,G	0	0	153,25,0,76	1	1	0	2	C,C	C,G	0.5	0.26063416023	0	46,9,0,5	1	1	0	3.22880627263	0	2	C,C	C,G	0.25	0.269663566949	0	NA	NA	155,28,0,79	1	1	0	0.48691691749	0	2	C,C	C,G	0.5	0.271152770501	0	NA	NA	120,16,0,48	1	1	0	1.03638665468	0
chr9_ref_v2	224153	0	A,T	1	0	81,82,87,71	1	1	0	2	A,T	NA	NA	0.0311551677798	0	28,19,24,24	1	1	0	0.70830013989	0	2	A,T	NA	NA	0.0210534091978	0	NA	NA	75,84,51,102	1	1	0	5.47935463993	0	2	A,T	NA	NA	0.0384662808278	0	NA	NA	63,62,75,61	1	1	0	0.708633316172	0
chr9_ref_v2	234092	0	T,G	0	0	33,172,59,0	1	1	0	2	T,T	T,G	0.5	0.130053128248	0	11,57,10,0	1	1	0	1.23623022871	0	2	T,T	T,G	0.25	0.124297716678	0	NA	NA	39,184,54,0	1	1	0	0.774652879537	0	2	T,T	T,G	0.5	0.30122629756	0	NA	NA	28,133,63,0	1	1	0	1.62366061128	0
chr9_ref_v2	235792	0	C,G	0	0	186,9,0,59	1	1	0	2	C,C	C,G	0.5	0.0800427076735	0	48,3,0,3	1	1	0	2.83945587551	0	2	C,C	C,G	0.125	0.177279144093	0	NA	NA	177,17,0,46	1	1	0	2.33796013538	0	2	C,C	C,G	0.5	0.319098268685	0	NA	NA	131,8,1,36	1	1	0	0.689773539844	0
chr9_ref_v2	238387	0	G,T	0	0	19,191,30,2	1	1	0	2	G,G	G,T	0.25	0.0645385211376	0	16,44,0,0	1	1	0	6.28759477302	0	2	G,G	NA	NA	0.0	0	NA	NA	18,204,11,0	1	1	0	3.71942309656	0	2	G,G	G,T	0.125	0.209720530982	0	NA	NA	18,116,7,0	1	1	0	2.05549549294	0
chr9_ref_v2	240997	0	G,GA	1	1	13,1,18,39	1	1	0	2	GA,GA	NA	NA	0.0284658366835	0	2,0,2,9	1	0	0	0.64930521091	0	2	NA	NA	NA	NA	0	NA	NA	15,3,27,27	1	1	0	1.90146434495	0	2	GA,GA	G,GA	0.125	0.0803911581606	0	NA	NA	6,1,16,22	1	1	0	1.0850094751	0
chr9_ref_v2	249590	0	CT,C	1	1	4,4,73,51	1	1	0	2	C,C	NA	NA	0.297680514775	0	2,4,16,13	1	1	0	1.85222376041	0	2	C,C	CT,C	0.25	0.0361716948774	0	NA	NA	4,9,73,54	1	1	0	1.58086143548	0	2	C,C	NA	NA	0.161944444371	0	NA	NA	4,4,35,37	1	1	0	1.03073195207	0
chr9_ref_v2	253969	0	TA,T	1	1	1,5,102,78	1	1	0	2	T,T	NA	NA	0.958037872512	0	0,0,14,20	1	1	0	1.50493346777	0	2	T,T	NA	NA	0.403438285674	0	NA	NA	3,4,74,70	1	1	0	1.34553786733	0	2	T,T	NA	NA	0.582720977153	0	NA	NA	1,3,56,55	1	1	0	0.929706656373	0
chr9_ref_v2	267836	0	TA,T	1	1	50,63,5,15	1	1	0	2	TA,TA	NA	NA	0.0445004479848	0	9,19,3,6	1	1	0	1.05409951875	0	2	TA,TA	TA,T	0.125	0.102205353698	0	NA	NA	46,55,13,17	1	1	0	2.93723072471	0	2	TA,TA	TA,T	0.25	0.102707942814	0	NA	NA	30,58,10,15	1	1	0	2.13599299883	0
chr9_ref_v2	278472	0	T,C	0	0	202,137,0,0	1	1	0	2	T,T	NA	NA	0.0	0	59,40,0,0	1	1	0	0.377613697075	0	2	T,T	NA	NA	0.0	0	NA	NA	199,152,0,0	1	1	0	0.844499323567	0	2	T,T	NA	NA	0.0	0	NA	NA	163,120,0,2	1	1	0	0.768770558104	0
chr9_ref_v2	286561	0	C,A	0	0	115,25,0,36	1	1	0	2	C,C	C,A	0.5	0.232112221297	0	47,6,0,1	1	1	0	4.1176174714	0	2	C,C	NA	NA	0.0186921330122	0	NA	NA	118,34,0,49	1	1	0	1.02048931221	0	2	C,C	C,A	0.5	0.01324522675	0	NA	NA	115,28,0,43	1	1	0	0.684564512484	0
chr9_ref_v2	290159	0	GA,G	1	1	47,75,18,26	1	1	0	2	GA,GA	GA,G	0.25	0.0170738990391	0	14,31,5,6	1	1	0	1.10200319244	0	2	GA,GA	NA	NA	0.0136345954665	0	NA	NA	37,74,9,22	1	1	0	1.26164584571	0	2	GA,GA	GA,G	0.125	0.0333698234175	0	NA	NA	40,53,7,15	1	1	0	1.18842607289	0
chr9_ref_v2	292014	0	T,G	1	0	8,178,11,0	1	1	0	2	T,T	T,G	0.125	0.032789822823	0	2,33,2,0	1	1	0	0.378877524373	0	2	T,T	T,G	0.125	0.269251768246	0	NA	NA	8,121,19,0	1	1	0	3.34851943081	0	2	T,T	T,G	0.25	0.0818300182476	0	NA	NA	9,103,18,0	1	1	0	3.73891648318	0
chr9_ref_v2	299864	0	T,G	0	0	17,163,111,0	1	1	0	2	T,G	T,T	0.25	0.0363676441709	0	3,32,17,0	1	1	0	0.637412864293	0	2	T,G	T,T	0.25	0.154150679827	0	NA	NA	16,168,85,0	1	1	0	1.78414112718	0	2	T,G	T,T	0.25	0.249762837589	0	NA	NA	12,129,56,0	1	1	0	2.51012864981	0
chr9_ref_v2	310910	0	T,G	1	0	115,169,1,0	1	1	0	2	T,T	NA	NA	0.00351494210744	0	23,45,11,0	1	1	0	15.901635221	0	2	T,T	T,G	0.25	0.211309093667	0	NA	NA	131,170,9,0	1	1	0	5.78565970868	0	2	T,T	T,G	0.125	0.696474970653	0	NA	NA	85,117,6,0	1	1	0	4.0692701193	0
chr9_ref_v2	316182	0	T,G	0	0	0,0,215,204	1	1	0	2	G,G	NA	NA	0.0	0	1,0,45,51	1	1	0	1.01803276416	0	2	G,G	NA	NA	0.0103627870355	0	NA	NA	1,0,171,176	1	1	0	0.61996341818	0	2	G,G	NA	NA	0.00287769982762	0	NA	NA	0,0,114,154	1	1	0	2.83360544938	0
chr9_ref_v2	318475	0	A,C	1	0	215,61,0,91	1	1	0	2	A,A	A,C	0.5	0.00544218022872	0	59,18,0,10	1	1	0	1.91308693357	0	2	A,A	A,C	0.25	0.0228573916472	0	NA	NA	245,66,0,72	1	1	0	1.88742639485	0	2	A,A	A,C	0.5	0.350721182363	0	NA	NA	167,46,0,54	1	1	0	1.07239387033	0
chr9_ref_v2	324506	1	T,TGATTCA	1	0	0,0,0,0	0	0	1	2	NA	NA	NA	NA	0	0,0,0,0	0	0	1	0.0	0	2	NA	NA	NA	NA	0	NA	NA	0,0,0,0	0	0	1	0.0	0	2	NA	NA	NA	NA	0	NA	NA	0,0,0,1	0	0	1	0.0	0
chr9_ref_v2	324509	1	T,TTGTTGGAACGAGAGTAATTAATAGTGACATGAGTTGCTAAGGTA	1	0	0,0,0,0	0	0	1	2	NA	NA	NA	NA	0	0,0,0,0	0	0	1	0.0	0	2	NA	NA	NA	NA	0	NA	NA	0,0,0,0	0	0	1	0.0	0	2	NA	NA	NA	NA	0	NA	NA	0,0,0,1	0	0	1	0.0	0
chr9_ref_v2	324782	1	T,G	0	0	0,0,1,1	1	0	1	2	NA	NA	NA	NA	0	0,0,0,0	0	0	1	0.0	0	2	NA	NA	NA	NA	0	NA	NA	0,0,0,0	0	0	1	0.0	0	2	NA	NA	NA	NA	0	NA	NA	0,1,0,0	0	0	1	0.0	0
chr9_ref_v2	324785	1	C,T	0	0	0,0,1,1	1	0	1	2	NA	NA	NA	NA	0	0,0,0,0	0	0	1	0.0	0	2	NA	NA	NA	NA	0	NA	NA	0,0,0,0	0	0	1	0.0	0	2	NA	NA	NA	NA	0	NA	NA	0,1,0,0	0	0	1	0.0	0
chr9_ref_v2	324798	1	A,G	1	0	1,1,0,0	1	0	1	2	NA	NA	NA	NA	0	0,0,0,0	0	0	1	0.0	0	2	NA	NA	NA	NA	0	NA	NA	0,0,0,0	0	0	1	0.0	0	2	NA	NA	NA	NA	0	NA	NA	0,0,0,1	0	0	1	0.0	0
chr9_ref_v2	324815	1	C,A	0	0	1,1,0,0	1	0	1	2	NA	NA	NA	NA	0	0,0,0,0	0	0	1	0.0	0	2	NA	NA	NA	NA	0	NA	NA	0,0,0,0	0	0	1	0.0	0	2	NA	NA	NA	NA	0	NA	NA	0,0,0,1	0	0	1	0.0	0
chr9_ref_v2	324818	1	A,G	1	0	1,1,0,0	1	0	1	2	NA	NA	NA	NA	0	0,0,0,0	0	0	1	0.0	0	2	NA	NA	NA	NA	0	NA	NA	0,0,0,0	0	0	1	0.0	0	2	NA	NA	NA	NA	0	NA	NA	0,0,0,1	0	0	1	0.0	0
chr9_ref_v2	324889	1	C,CAACTCTT	0	0	0,0,0,0	0	0	1	2	NA	NA	NA	NA	0	0,0,0,0	0	0	1	0.0	0	2	NA	NA	NA	NA	0	NA	NA	0,0,0,1	0	0	1	0.0	0	2	NA	NA	NA	NA	0	NA	NA	0,0,0,0	0	0	1	0.0	0
chr9_ref_v2	324891	1	A,ACATACATACCTGCGGTAGCAAGATAGGTACACTT	0	0	0,0,0,0	0	0	1	2	NA	NA	NA	NA	0	0,0,0,0	0	0	1	0.0	0	2	NA	NA	NA	NA	0	NA	NA	0,0,0,1	0	0	1	0.0	0	2	NA	NA	NA	NA	0	NA	NA	0,0,0,0	0	0	1	0.0	0
chr9_ref_v2	324896	1	T,TACGTTTCA	1	0	0,0,0,0	0	0	1	2	NA	NA	NA	NA	0	0,0,0,0	0	0	1	0.0	0	2	NA	NA	NA	NA	0	NA	NA	0,0,0,1	0	0	1	0.0	0	2	NA	NA	NA	NA	0	NA	NA	0,0,0,0	0	0	1	0.0	0
chr9_ref_v2	338418	0	C,CT	1	1	5,0,8,17	1	1	0	2	CT,CT	NA	NA	0.0594964425956	0	3,0,7,4	1	0	0	1.35141832894	0	2	NA	NA	NA	NA	0	NA	NA	1,0,12,17	1	1	0	1.23420146769	0	2	CT,CT	NA	NA	1.24553648025	0	NA	NA	4,1,11,21	1	1	0	0.476737992881	0
chr9_ref_v2	346893	0	T,C	1	0	0,0,163,164	1	1	0	2	C,C	NA	NA	0.0	0	0,0,49,50	1	1	0	0.380692024898	0	2	C,C	NA	NA	0.0	0	NA	NA	0,0,166,178	1	1	0	0.545997464154	0	2	C,C	NA	NA	0.0	0	NA	NA	0,0,120,115	1	1	0	0.45620254685	0
chr9_ref_v2	362236	0	CTA,C	1	1	73,30,4,8	1	1	0	2	CTA,CTA	CTA,C	0.125	0.0248338218068	0	42,17,5,1	1	1	0	1.18345082444	0	2	CTA,CTA	CTA,C	0.125	0.0661409041947	0	NA	NA	61,35,8,3	1	1	0	1.55961747936	0	2	CTA,CTA	CTA,C	0.125	0.0137193068862	0	NA	NA	53,21,3,0	1	1	0	1.01280714618	0
chr9_ref_v2	362264	0	CT,C	1	1	74,26,5,2	1	1	0	2	CT,CT	NA	NA	0.281896759385	0	41,13,8,3	1	1	0	2.22958877431	0	2	CT,CT	CT,C	0.25	0.17165222957	0	NA	NA	76,28,8,4	1	1	0	1.07324554316	0	2	CT,CT	NA	NA	0.263916843168	0	NA	NA	63,23,9,0	1	1	0	1.50583604303	0
chr9_ref_v2	369388	0	AT,A	1	1	70,40,6,11	1	1	0	2	AT,AT	NA	NA	0.340857199925	0	22,14,2,0	1	1	0	0.73027615655	0	2	AT,AT	NA	NA	1.17506498071	0	NA	NA	76,56,5,9	1	1	0	1.3398049506	0	2	AT,AT	NA	NA	0.69827784118	0	NA	NA	42,28,8,4	1	1	0	1.42468215531	0
chr9_ref_v2	380128	0	G,GA	1	1	103,42,14,1	1	1	0	2	G,G	NA	NA	0.0768383211482	0	22,18,4,1	1	1	0	1.58643937424	0	2	G,G	G,GA	0.125	0.218331395997	0	NA	NA	114,45,11,5	1	1	0	2.30468151875	0	2	G,G	NA	NA	0.0507011669805	0	NA	NA	91,33,11,2	1	1	0	0.698850379614	0
chr9_ref_v2	384833	0	A,AT	1	1	1,27,54,9	1	1	0	2	AT,AT	A,AT	0.25	0.144344228191	0	0,9,19,5	1	1	0	0.677881999591	0	2	AT,AT	A,AT	0.25	0.0874843624169	0	NA	NA	1,23,63,16	1	1	0	1.40415596761	0	2	AT,AT	A,AT	0.125	0.0107645248843	0	NA	NA	2,21,37,8	1	1	0	0.837398152202	0
chr9_ref_v2	386336	0	C,A	1	0	114,36,1,11	1	1	0	2	C,C	C,A	0.125	0.182321556794	0	28,12,0,5	1	1	0	0.733284901554	0	2	C,C	C,A	0.25	0.0802868781057	0	NA	NA	95,51,0,23	1	1	0	3.20366494966	0	2	C,C	C,A	0.25	0.140357357695	0	NA	NA	77,36,0,22	1	1	0	4.14052432111	0
chr9_ref_v2	388450	0	GA,G	1	1	74,88,7,8	1	1	0	2	GA,GA	NA	NA	0.00218285658244	0	20,27,3,5	1	1	0	1.08915546117	0	2	GA,GA	GA,G	0.125	0.0357176941055	0	NA	NA	92,85,10,6	1	1	0	1.24646232735	0	2	GA,GA	NA	NA	0.0198400821871	0	NA	NA	66,81,6,13	1	1	0	1.42497734334	0
chr9_ref_v2	418672	0	GTA,G	1	1	123,121,5,7	1	1	0	2	GTA,GTA	GTA,G	0.125	0.588517751876	0	46,71,5,8	1	1	0	2.09755739536	0	2	GTA,GTA	GTA,G	0.125	0.288071740232	0	NA	NA	107,124,5,12	1	1	0	1.41626968734	0	2	GTA,GTA	GTA,G	0.125	0.167496707399	0	NA	NA	91,103,4,9	1	1	0	0.965768280131	0
chr9_ref_v2	426024	0	A,G	0	0	229,212,0,0	1	1	0	2	A,A	NA	NA	0.0	0	49,62,0,0	1	1	0	1.3011515166	0	2	A,A	NA	NA	0.0	0	NA	NA	202,240,0,2	1	1	0	2.33304640942	0	2	A,A	NA	NA	0.409979788463	0	NA	NA	140,160,0,0	1	1	0	1.47563371047	0
chr9_ref_v2	427426	0	A,G	0	0	0,0,190,188	1	1	0	2	G,G	NA	NA	0.0	0	0,0,73,48	1	1	0	1.95491264495	0	2	G,G	NA	NA	0.0	0	NA	NA	0,0,186,175	1	1	0	0.499562703039	0	2	G,G	NA	NA	0.0	0	NA	NA	0,0,163,155	1	1	0	0.454816212994	0
chr9_ref_v2	434245	0	A,T	1	0	222,236,0,0	1	1	0	2	A,A	NA	NA	0.0	0	69,59,0,0	1	1	0	0.933968129624	0	2	A,A	NA	NA	0.0	0	NA	NA	119,109,124,116	1	1	0	423.243279692	1	2	A,T	NA	NA	0.0512932943876	0	g.434245A>T	0	180,181,0,0	1	1	0	0.520113504231	0
chr9_ref_v2	438049	0	A,G	1	0	0,0,15,99	1	1	1	2	G,G	NA	NA	0.0	0	0,1,6,10	1	0	1	2.85978142803	0	2	NA	NA	NA	NA	0	NA	NA	0,0,14,93	1	1	1	0.359672902007	0	2	G,G	NA	NA	0.0	0	NA	NA	1,0,13,56	1	1	1	0.972930653859	0
chr9_ref_v2	438071	0	A,T	1	0	0,0,22,134	1	1	1	2	T,T	NA	NA	0.0	0	0,0,14,24	1	1	1	4.07289261422	0	2	T,T	NA	NA	0.0	0	NA	NA	0,0,24,108	1	1	1	0.966239964175	0	2	T,T	NA	NA	0.0	0	NA	NA	1,0,22,86	1	1	1	1.36942215398	0
chr9_ref_v2	438077	0	A,G	1	0	0,0,23,148	1	1	1	2	G,G	NA	NA	0.0	0	0,0,15,27	1	1	1	4.40328737475	0	2	G,G	NA	NA	0.0	0	NA	NA	0,0,24,102	1	1	1	1.36636540738	0	2	G,G	NA	NA	0.0	0	NA	NA	1,0,25,89	1	1	1	2.15113154711	0
chr9_ref_v2	438186	0	G,A	0	0	3,29,104,16	1	1	1	2	G,A	A,A	0.5	0.223143551314	0	0,1,29,26	1	1	1	12.9445921819	0	2	A,A	NA	NA	0.0180185055027	0	NA	NA	2,13,95,19	1	1	1	1.52930529058	0	2	A,A	G,A	0.25	0.082238098237	0	NA	NA	4,13,68,13	1	1	1	0.909752841848	0
chr9_ref_v2	438193	0	T,G	0	0	3,29,114,10	1	1	1	2	T,G	G,G	0.5	0.255933374137	0	0,1,28,21	1	1	1	14.2717049555	0	2	G,G	NA	NA	0.0202027073175	0	NA	NA	2,13,101,16	1	1	1	2.22576161341	0	2	G,G	T,G	0.25	0.10821358464	0	NA	NA	4,14,73,12	1	1	1	1.54146283045	0
chr9_ref_v2	438198	0	A,G	0	0	3,29,114,10	1	1	1	2	A,G	G,G	0.5	0.255933374137	0	0,1,26,18	1	1	1	11.9941998582	0	2	G,G	NA	NA	0.0224728558521	0	NA	NA	2,13,107,17	1	1	1	2.42010358388	0	2	G,G	A,G	0.25	0.166321215448	0	NA	NA	4,14,75,12	1	1	1	1.48740888538	0
chr9_ref_v2	438204	0	T,C	0	0	3,29,118,11	1	1	1	2	T,C	C,C	0.5	0.295464212894	0	0,1,26,13	1	1	1	7.11831618293	0	2	C,C	NA	NA	0.0253178079843	0	NA	NA	2,13,109,16	1	1	1	1.90487437846	0	2	C,C	T,C	0.25	0.174353387145	0	NA	NA	4,14,77,10	1	1	1	0.892773854272	0
chr9_ref_v2	438249	0	G,T	1	0	2,27,90,12	1	1	1	2	G,T	T,T	0.5	0.15906469463	0	0,1,16,9	1	1	1	4.13242520841	0	2	T,T	G,T	0.125	0.0253178079843	0	NA	NA	1,13,78,20	1	1	1	2.69138923371	0	2	T,T	G,T	0.25	0.0	0	NA	NA	4,14,50,15	1	1	1	2.21359396851	0
chr9_ref_v2	438801	1	C,T	0	0	0,0,184,76	1	1	1	2	NA	NA	NA	NA	0	0,0,11,7	1	0	1	0.619695113233	0	2	NA	NA	NA	NA	0	NA	NA	0,0,153,61	1	1	1	0.412550140188	0	2	NA	NA	NA	NA	0	NA	NA	0,0,108,38	1	1	1	0.660679829057	0
chr9_ref_v2	439079	1	T,G	1	0	0,15,0,28	1	1	1	2	NA	NA	NA	NA	0	0,0,0,1	0	0	1	0.0	0	2	NA	NA	NA	NA	0	NA	NA	0,22,0,21	1	1	1	1.76064577029	0	2	NA	NA	NA	NA	0	NA	NA	0,11,2,12	1	1	1	1.16572266708	0
chr10_ref_v2	2654	1	T,C	1	0	0,0,0,0	0	0	1	2	NA	NA	NA	NA	0	0,0,0,0	0	0	1	0.0	0	2	NA	NA	NA	NA	0	NA	NA	0,0,1,0	0	0	1	0.0	0	2	NA	NA	NA	NA	0	NA	NA	0,0,0,0	0	0	1	0.0	0
chr10_ref_v2	8349	0	A,G	0	0	0,0,0,0	0	0	1	2	NA	NA	NA	NA	0	0,0,0,0	0	0	1	0.0	0	2	NA	NA	NA	NA	0	NA	NA	0,0,0,0	0	0	1	0.0	0	2	NA	NA	NA	NA	0	NA	NA	0,0,1,1	1	0	1	0.0	0
chr10_ref_v2	8364	0	G,A	0	0	0,0,0,0	0	0	1	2	NA	NA	NA	NA	0	0,0,0,0	0	0	1	0.0	0	2	NA	NA	NA	NA	0	NA	NA	0,0,0,0	0	0	1	0.0	0	2	NA	NA	NA	NA	0	NA	NA	0,0,1,1	1	0	1	0.0	0
chr10_ref_v2	8389	0	A,T	0	0	0,0,0,0	0	0	1	2	NA	NA	NA	NA	0	0,0,0,0	0	0	1	0.0	0	2	NA	NA	NA	NA	0	NA	NA	0,0,0,0	0	0	1	0.0	0	2	NA	NA	NA	NA	0	NA	NA	0,0,1,1	1	0	1	0.0	0
chr10_ref_v2	50371	0	GA,G	1	1	125,112,6,10	1	1	0	2	GA,GA	NA	NA	0.318108141348	0	30,41,7,2	1	1	0	2.82070258672	0	2	GA,GA	GA,G	0.125	0.259031545569	0	NA	NA	130,140,13,12	1	1	0	1.63959421081	0	2	GA,GA	NA	NA	0.043854958391	0	NA	NA	104,98,8,9	1	1	0	0.872328286661	0
chr10_ref_v2	59055	0	GA,G,GAA	1	1	14,4,18,6,2,10	1	1	0	2	GA,G	G,GAA	0.5	0.327193683945	0	6,2,4,1,1,3	1	0	0	0.728067417699	0	2	NA	NA	NA	NA	0	NA	NA	6,5,14,5,1,5	1	1	0	0.907094104251	0	2	GA,G	G,GAA	0.25	0.308621288662	0	NA	NA	10,5,13,4,1,10	1	1	0	0.691963422311	0
chr10_ref_v2	60683	0	G,GT	1	1	52,42,20,5	1	1	0	2	G,G	G,GT	0.25	0.20728545595	0	8,5,8,1	1	1	0	1.74354725106	0	2	G,GT	G,G	0.125	0.027979249263	0	NA	NA	70,36,24,3	1	1	0	1.64951233903	0	2	G,G	G,GT	0.25	0.15996800644	0	NA	NA	37,19,17,3	1	1	0	0.93785134373	0
chr10_ref_v2	75589	0	C,CT	1	1	117,131,5,3	1	1	0	2	C,C	NA	NA	0.822957041009	0	34,20,4,5	1	1	0	4.39266465982	0	2	C,C	C,CT	0.125	0.202228590647	0	NA	NA	86,111,9,5	1	1	0	1.92838502414	0	2	C,C	NA	NA	0.0399860587015	0	NA	NA	85,94,6,4	1	1	0	1.07450872783	0
chr10_ref_v2	76563	0	GAT,G	1	1	49,47,16,9	1	1	0	2	GAT,GAT	GAT,G	0.25	0.10121453065	0	36,39,6,9	1	1	0	0.733214841286	0	2	GAT,GAT	GAT,G	0.125	0.0638324452392	0	NA	NA	34,57,2,7	1	1	1	4.21668398395	0	2	GAT,GAT	NA	NA	0.257239551406	0	NA	NA	39,37,1,7	1	1	0	1.6789937786	0
chr10_ref_v2	90886	0	C,A	0	0	85,41,0,27	1	1	0	2	C,C	C,A	0.5	0.405465108108	0	28,31,0,2	1	1	0	5.04591316667	0	2	C,C	C,A	0.125	0.270874954135	0	NA	NA	105,33,0,18	1	1	0	2.83209546534	0	2	C,C	C,A	0.25	0.0369045569355	0	NA	NA	71,39,0,28	1	1	0	0.626074619481	0
chr10_ref_v2	91071	0	A,G	0	0	0,0,152,56	1	1	0	2	G,G	NA	NA	0.0	0	0,0,49,19	1	1	0	0.382262767482	0	2	G,G	NA	NA	0.0	0	NA	NA	0,1,135,72	1	1	0	2.13548970564	0	2	G,G	NA	NA	0.00481928643595	0	NA	NA	0,0,134,56	1	1	0	0.636271251477	0
chr10_ref_v2	99520	0	A,ATT	1	1	0,0,27,56	1	1	1	2	ATT,ATT	NA	NA	0.0	0	1,0,16,26	1	1	0	0.59500239948	0	2	ATT,ATT	NA	NA	0.0235304974102	0	NA	NA	0,0,36,60	1	1	1	0.764938259861	0	2	ATT,ATT	NA	NA	0.0	0	NA	NA	0,0,28,55	1	1	0	0.398379737639	0
chr10_ref_v2	104610	0	TA,T	1	1	90,120,5,9	1	1	0	2	TA,TA	NA	NA	0.330686923554	0	38,31,5,7	1	1	0	2.29955875673	0	2	TA,TA	TA,T	0.125	0.0572238993265	0	NA	NA	92,92,14,9	1	1	0	3.70849711045	0	2	TA,TA	TA,T	0.125	0.226205068575	0	NA	NA	54,69,11,14	1	1	0	4.45153241774	0
chr10_ref_v2	113473	0	A,AT	1	1	39,106,9,5	1	1	0	2	A,A	NA	NA	0.105483096345	0	23,20,5,1	1	1	0	3.69145676305	0	2	A,A	A,AT	0.125	0.0576420568807	0	NA	NA	42,92,10,9	1	1	0	1.35274292358	0	2	A,A	A,AT	0.125	0.0455067010083	0	NA	NA	43,66,10,7	1	1	0	2.13290468153	0
chr10_ref_v2	123778	0	GA,G	1	1	105,107,9,10	1	1	0	2	GA,GA	GA,G	0.125	0.346930241327	0	32,15,4,5	1	1	0	1.67031554044	0	2	GA,GA	GA,G	0.25	0.0549093301771	0	NA	NA	91,113,11,16	1	1	0	1.46647496808	0	2	GA,GA	GA,G	0.125	0.0683786421387	0	NA	NA	85,81,8,13	1	1	0	1.24659510476	0
chr10_ref_v2	134111	0	GA,G	1	1	64,59,13,3	1	1	0	2	GA,GA	NA	NA	0.44988021678	0	21,20,10,4	1	1	0	2.27514343153	0	2	GA,GA	GA,G	0.125	0.0628117947789	0	NA	NA	70,50,15,7	1	1	0	1.53920496516	0	2	GA,GA	NA	NA	0.0843056007648	0	NA	NA	49,43,10,3	1	1	0	0.49052119598	0
chr10_ref_v2	134129	0	T,A	1	0	61,112,37,6	1	1	0	2	T,T	T,A	0.5	0.293479190136	0	28,34,10,6	1	1	0	1.80569282111	0	2	T,T	T,A	0.5	0.255933374137	1	NA	NA	65,85,41,9	1	1	0	1.38898784853	0	2	T,T	T,A	0.5	0.0	0	NA	NA	54,90,29,3	1	1	0	0.624537473688	0
chr10_ref_v2	134463	0	A,T	0	0	181,136,0,0	1	1	0	2	A,A	NA	NA	0.0	0	38,45,0,0	1	1	0	1.76630063441	0	2	A,A	NA	NA	0.0	0	NA	NA	82,78,79,78	1	1	0	351.963786536	1	2	A,T	NA	NA	0.0189280098855	0	g.134463A>T	0	135,119,0,0	1	1	0	0.964473964224	0
chr10_ref_v2	136930	0	G,A	1	0	33,97,24,0	1	1	0	2	G,G	G,A	0.25	0.297251523468	0	6,37,2,0	1	1	0	2.58298806004	0	2	G,G	G,A	0.125	0.0836146681984	0	NA	NA	32,83,24,1	1	1	0	0.525403951833	0	2	G,G	G,A	0.25	0.41985384556	0	NA	NA	17,71,24,0	1	1	0	1.25354489558	0
chr10_ref_v2	153817	0	A,G	0	0	0,0,0,0	0	0	1	2	NA	NA	NA	NA	0	0,0,0,1	0	0	1	0.0	0	2	NA	NA	NA	NA	0	NA	NA	0,0,1,1	1	0	1	0.0	0	2	NA	NA	NA	NA	0	NA	NA	0,0,0,0	0	0	1	0.0	0
chr10_ref_v2	159426	0	C,CAAAA,CAAA	1	1	0,0,45,24,10,7	1	1	0	2	CAAAA,CAAAA	CAAAA,CAAA	0.125	0.109314633926	0	1,0,10,3,2,3	1	0	0	0.9217542186	0	2	NA	NA	NA	NA	0	NA	NA	1,0,40,36,6,6	1	1	0	2.16993675916	0	2	CAAAA,CAAAA	NA	NA	0.233683001839	0	NA	NA	0,1,33,30,11,10	1	1	0	1.11255653761	0
chr10_ref_v2	173176	0	GT,G	1	1	85,114,8,6	1	1	0	2	GT,GT	NA	NA	0.177647409444	0	30,37,4,3	1	1	0	0.694383780319	0	2	GT,GT	GT,G	0.125	0.182410792968	0	NA	NA	73,104,8,8	1	1	0	0.826290369778	0	2	GT,GT	GT,G	0.125	0.312899240355	0	NA	NA	71,85,6,5	1	1	0	0.579143801162	0
chr10_ref_v2	196077	0	CT,C	1	1	4,1,96,141	1	1	0	2	C,C	NA	NA	0.966062294011	0	1,3,27,21	1	1	0	3.48557229176	0	2	C,C	CT,C	0.125	0.367565133607	0	NA	NA	4,5,93,157	1	1	0	2.34699309694	0	2	C,C	NA	NA	0.445006870621	0	NA	NA	4,4,86,101	1	1	0	2.1127836953	0
chr10_ref_v2	197521	0	C,T	0	0	0,23,0,5	1	1	1	2	C,C	C,T	0.5	0.287682072452	0	0,10,0,2	1	0	1	0.197298152901	0	2	NA	NA	NA	NA	0	NA	NA	3,27,0,7	1	1	1	0.896570190925	0	2	C,C	C,T	0.5	0.223143551314	0	NA	NA	1,18,0,1	1	1	1	0.746283198989	0
chr10_ref_v2	197533	0	T,G	1	0	0,11,0,5	1	0	1	2	NA	NA	NA	NA	0	0,1,0,2	1	0	1	0.70015386422	0	2	NA	NA	NA	NA	0	NA	NA	1,9,0,7	1	0	1	0.606666115015	0	2	NA	NA	NA	NA	0	NA	NA	0,8,0,1	1	0	1	0.807175949078	0
chr10_ref_v2	197537	0	C,CAAT	0	0	0,4,0,5	1	0	1	2	NA	NA	NA	NA	0	0,1,0,2	1	0	1	0.23564900502	0	2	NA	NA	NA	NA	0	NA	NA	0,8,0,7	1	0	1	0.482561993432	0	2	NA	NA	NA	NA	0	NA	NA	0,5,0,1	1	0	1	1.28208680123	0
chr10_ref_v2	197540	1	G,A	0	0	0,0,0,3	0	0	1	2	NA	NA	NA	NA	0	0,0,0,2	0	0	1	0.0	0	2	NA	NA	NA	NA	0	NA	NA	0,1,0,7	1	0	1	0.0	0	2	NA	NA	NA	NA	0	NA	NA	0,4,0,0	0	0	1	0.0	0
chr10_ref_v2	200036	1	A,ATGGAAGAGCAGAAAGATACATCAGAAC	1	0	0,0,0,0	0	0	1	2	NA	NA	NA	NA	0	0,0,0,0	0	0	1	0.0	0	2	NA	NA	NA	NA	0	NA	NA	0,0,0,2	0	0	1	0.0	0	2	NA	NA	NA	NA	0	NA	NA	0,0,0,0	0	0	1	0.0	0
chr10_ref_v2	200040	1	T,A	1	0	0,0,0,0	0	0	1	2	NA	NA	NA	NA	0	0,0,0,0	0	0	1	0.0	0	2	NA	NA	NA	NA	0	NA	NA	0,0,0,1	0	0	1	0.0	0	2	NA	NA	NA	NA	0	NA	NA	0,0,0,0	0	0	1	0.0	0
chr10_ref_v2	200041	1	A,G	1	0	0,0,0,0	0	0	1	2	NA	NA	NA	NA	0	0,0,0,0	0	0	1	0.0	0	2	NA	NA	NA	NA	0	NA	NA	0,0,0,1	0	0	1	0.0	0	2	NA	NA	NA	NA	0	NA	NA	0,0,0,0	0	0	1	0.0	0
chr10_ref_v2	203237	1	A,C	0	0	0,0,0,0	0	0	1	2	NA	NA	NA	NA	0	0,0,0,0	0	0	1	0.0	0	2	NA	NA	NA	NA	0	NA	NA	0,0,1,0	0	0	1	0.0	0	2	NA	NA	NA	NA	0	NA	NA	0,0,0,0	0	0	1	0.0	0
chr10_ref_v2	203245	1	T,A	0	0	0,0,0,0	0	0	1	2	NA	NA	NA	NA	0	0,0,0,0	0	0	1	0.0	0	2	NA	NA	NA	NA	0	NA	NA	0,0,1,0	0	0	1	0.0	0	2	NA	NA	NA	NA	0	NA	NA	0,0,0,0	0	0	1	0.0	0
chr10_ref_v2	203310	1	G,A	1	0	0,0,0,0	0	0	1	2	NA	NA	NA	NA	0	0,0,0,0	0	0	1	0.0	0	2	NA	NA	NA	NA	0	NA	NA	0,0,0,0	0	0	1	0.0	0	2	NA	NA	NA	NA	0	NA	NA	0,0,2,0	0	0	1	0.0	0
chr10_ref_v2	203370	1	C,T	0	0	0,0,4,0	0	0	1	2	NA	NA	NA	NA	0	0,0,5,0	0	0	1	0.0	0	2	NA	NA	NA	NA	0	NA	NA	0,0,4,0	0	0	1	0.0	0	2	NA	NA	NA	NA	0	NA	NA	1,0,4,0	1	0	1	0.0	0
chr10_ref_v2	203382	1	A,T	0	0	0,0,6,0	0	0	1	2	NA	NA	NA	NA	0	0,0,6,0	0	0	1	0.0	0	2	NA	NA	NA	NA	0	NA	NA	0,0,5,0	0	0	1	0.0	0	2	NA	NA	NA	NA	0	NA	NA	0,0,8,0	0	0	1	0.0	0
chr10_ref_v2	203387	1	T,A	0	0	0,0,7,0	0	0	1	2	NA	NA	NA	NA	0	0,0,6,0	0	0	1	0.0	0	2	NA	NA	NA	NA	0	NA	NA	0,0,5,0	0	0	1	0.0	0	2	NA	NA	NA	NA	0	NA	NA	0,0,8,0	0	0	1	0.0	0
chr10_ref_v2	203539	1	C,T	1	0	0,0,0,0	0	0	1	2	NA	NA	NA	NA	0	0,0,0,0	0	0	1	0.0	0	2	NA	NA	NA	NA	0	NA	NA	0,0,1,0	0	0	1	0.0	0	2	NA	NA	NA	NA	0	NA	NA	0,0,1,0	0	0	1	0.0	0
chr10_ref_v2	203559	1	A,T	0	0	0,0,0,0	0	0	1	2	NA	NA	NA	NA	0	0,0,0,0	0	0	1	0.0	0	2	NA	NA	NA	NA	0	NA	NA	0,0,1,0	0	0	1	0.0	0	2	NA	NA	NA	NA	0	NA	NA	0,0,1,0	0	0	1	0.0	0
chr10_ref_v2	203576	1	A,ACATATTTTATATAAAAT	1	0	0,0,0,0	0	0	1	2	NA	NA	NA	NA	0	0,0,0,0	0	0	1	0.0	0	2	NA	NA	NA	NA	0	NA	NA	0,0,1,0	0	0	1	0.0	0	2	NA	NA	NA	NA	0	NA	NA	0,0,1,0	0	0	1	0.0	0
chr10_ref_v2	203676	1	C,G	1	0	0,0,0,0	0	0	1	2	NA	NA	NA	NA	0	0,0,2,0	0	0	1	0.0	0	2	NA	NA	NA	NA	0	NA	NA	0,0,0,0	0	0	1	0.0	0	2	NA	NA	NA	NA	0	NA	NA	0,0,0,0	0	0	1	0.0	0
chr10_ref_v2	203700	1	A,G	0	0	0,0,0,0	0	0	1	2	NA	NA	NA	NA	0	0,0,3,0	0	0	1	0.0	0	2	NA	NA	NA	NA	0	NA	NA	0,0,0,0	0	0	1	0.0	0	2	NA	NA	NA	NA	0	NA	NA	0,0,0,0	0	0	1	0.0	0
chr10_ref_v2	203715	1	C,T	1	0	0,0,0,0	0	0	1	2	NA	NA	NA	NA	0	0,0,4,0	0	0	1	0.0	0	2	NA	NA	NA	NA	0	NA	NA	0,0,1,0	0	0	1	0.0	0	2	NA	NA	NA	NA	0	NA	NA	0,0,1,0	0	0	1	0.0	0
chr10_ref_v2	203942	0	A,C	1	0	0,0,28,0	0	1	1	2	C,C	NA	NA	0.0350913198113	0	0,0,19,0	0	0	0	0.0	0	2	NA	NA	NA	NA	0	NA	NA	0,0,18,0	0	0	1	0.0	0	2	NA	NA	NA	NA	0	NA	NA	0,0,25,0	0	1	1	0.0	0
chr10_ref_v2	203944	0	A,G	0	0	0,0,31,0	0	1	1	2	G,G	NA	NA	0.0317486983146	0	0,0,19,0	0	0	0	0.0	0	2	NA	NA	NA	NA	0	NA	NA	0,0,21,0	0	1	1	0.0	0	2	G,G	NA	NA	0.0465200156349	0	NA	NA	0,0,27,0	0	1	1	0.0	0
chr10_ref_v2	204059	0	GTAGAAA,G	0	0	0,0,145,1	1	1	0	2	G,G	NA	NA	0.0	0	0,0,56,0	0	1	0	0.0	0	2	G,G	NA	NA	0.0176995770994	0	NA	NA	0,0,126,3	1	1	0	1.25650768076	0	2	G,G	NA	NA	0.0	0	NA	NA	1,0,120,0	1	1	0	0.350806228344	0
chr10_ref_v2	204079	0	T,A	1	0	0,0,150,7	1	1	0	2	A,A	NA	NA	0.0	0	0,0,56,0	0	1	0	0.0	0	2	A,A	NA	NA	0.0176995770994	0	NA	NA	0,0,134,7	1	1	0	0.386777334258	0	2	A,A	NA	NA	0.0	0	NA	NA	1,0,121,1	1	1	0	1.27086341953	0
chr10_ref_v2	223444	0	C,CTTCTTCTT	0	0	0,0,161,131	1	1	0	2	CTTCTTCTT,CTTCTTCTT	NA	NA	0.0	0	0,0,34,42	1	1	0	1.4689519548	0	2	CTTCTTCTT,CTTCTTCTT	NA	NA	0.0	0	NA	NA	0,0,151,134	1	1	0	0.612980661469	0	2	CTTCTTCTT,CTTCTTCTT	NA	NA	0.0	0	NA	NA	0,0,120,102	1	1	0	0.441200970085	0
chr10_ref_v2	263388	0	T,A	0	0	189,157,0,0	1	1	0	2	T,T	NA	NA	0.0	0	40,41,0,0	1	1	0	0.716822087964	0	2	T,T	NA	NA	0.0	0	NA	NA	180,145,0,0	1	1	0	0.432995606044	0	2	T,T	NA	NA	0.0	0	NA	NA	67,59,67,59	1	1	0	338.779117578	1
chr10_ref_v2	264865	0	A,C	0	0	182,32,0,53	1	1	0	2	A,A	A,C	0.5	0.278379679789	0	51,20,0,18	1	1	0	2.60862588201	0	2	A,A	A,C	0.5	0.219628609207	0	NA	NA	166,26,0,50	1	1	0	0.39707572573	0	2	A,A	A,C	0.5	0.227057450635	0	NA	NA	137,27,0,52	1	1	0	1.14664619107	0
chr10_ref_v2	265659	0	GT,G	1	1	33,43,12,10	1	1	0	2	GT,GT	GT,G	0.125	0.00313106502467	0	13,6,2,2	1	1	0	1.74518234176	0	2	GT,GT	NA	NA	0.24830294897	0	NA	NA	45,45,19,9	1	1	0	0.896902578452	0	2	GT,GT	GT,G	0.125	0.0900960640916	0	NA	NA	23,30,12,16	1	1	0	2.23884562921	0
chr10_ref_v2	268534	0	AT,A	1	1	52,47,8,7	1	1	0	2	AT,AT	NA	NA	0.29735423268	0	16,12,1,1	1	1	0	0.63497052706	0	2	AT,AT	NA	NA	1.24392470811	0	NA	NA	54,41,9,11	1	1	0	1.0879807597	0	2	AT,AT	NA	NA	0.0539990706123	0	NA	NA	43,30,12,8	1	1	0	1.70001918484	0
chr10_ref_v2	271045	0	T,C	0	0	120,169,1,0	1	1	0	2	T,T	NA	NA	0.00345423486809	0	35,44,0,1	1	1	0	0.73890189307	0	2	T,T	NA	NA	0.0125787822069	0	NA	NA	128,147,0,0	1	1	0	1.36115620648	0	2	T,T	NA	NA	0.0	0	NA	NA	101,129,0,0	1	1	0	0.644102750318	0
chr10_ref_v2	285142	0	TTCTTCTCGCTGTTTCG,T	1	0	1,0,91,104	1	1	0	2	T,T	NA	NA	0.00511510066677	0	0,0,20,21	1	1	0	0.401106590358	0	2	T,T	NA	NA	0.0	0	NA	NA	0,0,70,95	1	1	0	0.874691652888	0	2	T,T	NA	NA	0.0	0	NA	NA	1,0,61,70	1	1	0	0.37186917919	0
chr10_ref_v2	289373	0	TA,T	1	1	38,50,16,10	1	1	0	2	TA,TA	TA,T	0.125	0.0723382501581	0	18,11,7,1	1	1	0	1.51607448925	0	2	TA,TA	NA	NA	0.107278333199	0	NA	NA	42,35,12,10	1	1	0	1.44572462707	0	2	TA,TA	TA,T	0.125	0.0561498517493	0	NA	NA	37,34,11,7	1	1	0	1.1979587339	0
chr10_ref_v2	292879	0	A,AGAAGTAGTGCTCGAGGTAGGGTCGGAAGAAGTTGTACTG	1	0	0,0,40,46	1	1	0	2	AGAAGTAGTGCTCGAGGTAGGGTCGGAAGAAGTTGTACTG,AGAAGTAGTGCTCGAGGTAGGGTCGGAAGAAGTTGTACTG	NA	NA	0.0	0	0,0,9,12	1	1	0	0.373237189081	0	2	AGAAGTAGTGCTCGAGGTAGGGTCGGAAGAAGTTGTACTG,AGAAGTAGTGCTCGAGGTAGGGTCGGAAGAAGTTGTACTG	NA	NA	0.0	0	NA	NA	0,0,58,55	1	1	0	0.764297759611	0	2	AGAAGTAGTGCTCGAGGTAGGGTCGGAAGAAGTTGTACTG,AGAAGTAGTGCTCGAGGTAGGGTCGGAAGAAGTTGTACTG	NA	NA	0.0	0	NA	NA	0,1,51,31	1	1	0	2.48746678266	0
chr10_ref_v2	292993	0	CGAGGAAGTA,C	0	0	2,0,141,125	1	1	0	2	C,C	NA	NA	0.412955779837	0	2,0,20,23	1	1	0	1.53299869946	0	2	C,C	CGAGGAAGTA,C	0.125	0.0836146681984	0	NA	NA	3,0,139,130	1	1	0	0.479881498206	0	2	C,C	NA	NA	0.704237867254	0	NA	NA	2,0,109,127	1	1	0	1.68056594996	0
chr10_ref_v2	293257	0	G,GGAC	1	0	0,1,125,173	1	1	0	2	GGAC,GGAC	NA	NA	0.00335008688528	0	0,0,21,32	1	1	0	0.422335078151	0	2	GGAC,GGAC	NA	NA	0.0	0	NA	NA	1,0,112,159	1	1	0	0.43434813644	0	2	GGAC,GGAC	NA	NA	0.0036832454163	0	NA	NA	1,0,96,163	1	1	0	1.23138822451	0
chr10_ref_v2	294266	0	A,ACAGGAAGAGCCGCCAAATGTCGCAGAGGAAACC	1	0	0,0,98,99	1	1	0	2	ACAGGAAGAGCCGCCAAATGTCGCAGAGGAAACC,ACAGGAAGAGCCGCCAAATGTCGCAGAGGAAACC	NA	NA	0.0	0	0,0,20,22	1	1	0	0.387733704736	0	2	ACAGGAAGAGCCGCCAAATGTCGCAGAGGAAACC,ACAGGAAGAGCCGCCAAATGTCGCAGAGGAAACC	NA	NA	0.0	0	NA	NA	0,0,144,86	1	1	0	4.51041334375	0	2	ACAGGAAGAGCCGCCAAATGTCGCAGAGGAAACC,ACAGGAAGAGCCGCCAAATGTCGCAGAGGAAACC	NA	NA	0.0	0	NA	NA	0,0,69,87	1	1	0	1.03924618281	0
chr10_ref_v2	296103	0	T,A	0	0	131,139,1,0	1	1	0	2	T,T	NA	NA	0.00369686188133	0	37,32,0,0	1	1	0	0.658843856233	0	2	T,T	NA	NA	0.0	0	NA	NA	152,122,0,0	1	1	0	2.04058397878	0	2	T,T	NA	NA	0.0	0	NA	NA	103,99,0,0	1	1	0	0.626376587451	0
chr10_ref_v2	313773	0	T,TTGTG	1	1	4,3,83,97	1	1	0	2	TTGTG,TTGTG	T,TTGTG	0.125	0.538996500733	0	1,1,14,21	1	1	0	0.482725183334	0	2	TTGTG,TTGTG	NA	NA	0.0555698511548	0	NA	NA	6,4,84,75	1	1	0	1.04070685317	0	2	TTGTG,TTGTG	T,TTGTG	0.125	0.058268908124	0	NA	NA	5,0,59,54	1	1	0	1.03630287916	0
chr10_ref_v2	316867	0	GTA,G	1	1	80,73,5,2	1	1	0	2	GTA,GTA	NA	NA	0.0938179987627	0	38,31,2,1	1	1	0	0.465731448339	0	2	GTA,GTA	NA	NA	0.0917933952749	0	NA	NA	65,63,6,6	1	1	0	2.15386542843	0	2	GTA,GTA	GTA,G	0.125	0.214390002348	0	NA	NA	54,56,5,7	1	1	0	3.12432266672	0
chr10_ref_v2	330004	0	T,TCC	1	1	1,0,65,90	1	1	0	2	TCC,TCC	NA	NA	0.00643089033029	0	1,0,10,27	1	1	0	1.32109683402	0	2	TCC,TCC	NA	NA	0.0266682470822	0	NA	NA	1,1,52,92	1	1	0	0.96573172035	0	2	TCC,TCC	NA	NA	0.0137933221323	0	NA	NA	0,1,38,88	1	1	0	2.43489482923	0
chr10_ref_v2	342126	0	A,AT	1	1	4,18,6,1	1	1	0	2	A,A	A,AT	0.5	0.175642185773	0	1,2,1,0	1	0	0	0.356974707828	0	2	NA	NA	NA	NA	0	NA	NA	4,15,3,2	1	1	0	0.702375975753	0	2	A,A	A,AT	0.25	0.140020830669	0	NA	NA	2,17,3,2	1	1	0	0.706125532685	0
chr10_ref_v2	342827	0	T,G	1	0	34,143,47,0	1	1	0	2	T,T	T,G	0.5	0.206336432998	0	10,36,6,0	1	1	0	0.899963692212	0	2	T,T	T,G	0.25	0.0850370426859	0	NA	NA	42,175,44,0	1	1	0	0.931153481229	0	2	T,T	T,G	0.25	0.372675285285	0	NA	NA	25,130,45,0	1	1	0	0.491356799753	0
chr10_ref_v2	354409	1	G,A	0	0	1,32,5,0	1	1	1	2	NA	NA	NA	NA	0	0,11,1,0	1	0	1	0.386033339836	0	2	NA	NA	NA	NA	0	NA	NA	1,28,3,0	1	1	1	0.451477056357	0	2	NA	NA	NA	NA	0	NA	NA	2,25,4,0	1	1	1	0.716589404967	0
chr10_ref_v2	354413	1	C,A	0	0	0,27,5,0	1	1	1	2	NA	NA	NA	NA	0	0,10,1,0	1	0	1	0.335211796528	0	2	NA	NA	NA	NA	0	NA	NA	0,27,4,0	1	1	1	0.342343539557	0	2	NA	NA	NA	NA	0	NA	NA	0,21,4,0	1	1	1	0.249110015904	0
chr10_ref_v2	354426	1	T,A	0	0	1,10,4,0	1	0	1	2	NA	NA	NA	NA	0	0,7,0,0	0	0	1	0.0	0	2	NA	NA	NA	NA	0	NA	NA	1,16,4,0	1	1	1	0.616059032353	0	2	NA	NA	NA	NA	0	NA	NA	2,12,4,0	1	0	1	0.516217760538	0
chr10_ref_v2	354434	1	C,T	0	0	0,1,3,0	1	0	1	2	NA	NA	NA	NA	0	0,0,0,0	0	0	1	0.0	0	2	NA	NA	NA	NA	0	NA	NA	0,6,5,0	1	0	1	1.48130114069	0	2	NA	NA	NA	NA	0	NA	NA	0,2,5,0	1	0	1	0.255689697178	0
chr10_ref_v2	354436	1	T,TGCA	1	0	2,0,1,0	1	0	1	2	NA	NA	NA	NA	0	0,0,0,0	0	0	1	0.0	0	2	NA	NA	NA	NA	0	NA	NA	4,2,1,0	1	0	1	0.20525076823	0	2	NA	NA	NA	NA	0	NA	NA	3,1,2,0	1	0	1	0.193774003273	0
chr10_ref_v2	354438	1	T,TTCTACAC	1	0	2,0,1,0	1	0	1	2	NA	NA	NA	NA	0	0,0,0,0	0	0	1	0.0	0	2	NA	NA	NA	NA	0	NA	NA	4,0,1,0	1	0	1	0.338596102492	0	2	NA	NA	NA	NA	0	NA	NA	3,0,2,0	1	0	1	0.268446029954	0
chr10_ref_v2	354440	1	T,A	1	0	2,0,1,0	1	0	1	2	NA	NA	NA	NA	0	0,0,0,0	0	0	1	0.0	0	2	NA	NA	NA	NA	0	NA	NA	4,0,1,0	1	0	1	0.338596102492	0	2	NA	NA	NA	NA	0	NA	NA	3,0,2,0	1	0	1	0.268446029954	0
chr10_ref_v2	354441	1	T,C	0	0	1,0,2,0	1	0	1	2	NA	NA	NA	NA	0	0,0,0,0	0	0	1	0.0	0	2	NA	NA	NA	NA	0	NA	NA	2,0,3,0	1	0	1	0.268446029954	0	2	NA	NA	NA	NA	0	NA	NA	3,0,2,0	1	0	1	0.687855607564	0
chr10_ref_v2	354446	1	T,C	1	0	2,0,0,0	0	0	1	2	NA	NA	NA	NA	0	0,0,0,0	0	0	1	0.0	0	2	NA	NA	NA	NA	0	NA	NA	4,0,1,0	1	0	1	0.0	0	2	NA	NA	NA	NA	0	NA	NA	4,0,1,0	1	0	1	0.0	0
chr10_ref_v2	354447	1	ATACT,A	1	0	3,0,0,0	0	0	1	2	NA	NA	NA	NA	0	0,0,0,0	0	0	1	0.0	0	2	NA	NA	NA	NA	0	NA	NA	4,0,1,0	1	0	1	0.0	0	2	NA	NA	NA	NA	0	NA	NA	4,0,2,0	1	0	1	0.0	0
chr10_ref_v2	354456	1	TTCCG,T	1	0	1,0,0,0	0	0	1	2	NA	NA	NA	NA	0	0,0,0,0	0	0	1	0.0	0	2	NA	NA	NA	NA	0	NA	NA	1,0,1,0	1	0	1	0.0	0	2	NA	NA	NA	NA	0	NA	NA	4,0,2,0	1	0	1	0.0	0
chr10_ref_v2	354458	1	C,A	0	0	0,0,1,0	0	0	1	2	NA	NA	NA	NA	0	0,0,0,0	0	0	1	0.0	0	2	NA	NA	NA	NA	0	NA	NA	1,0,1,0	1	0	1	0.0	0	2	NA	NA	NA	NA	0	NA	NA	2,0,3,0	1	0	1	0.0	0
chr10_ref_v2	354460	1	GT,G	1	1	0,0,1,0	0	0	1	2	NA	NA	NA	NA	0	0,0,0,0	0	0	1	0.0	0	2	NA	NA	NA	NA	0	NA	NA	1,0,1,0	1	0	1	0.0	0	2	NA	NA	NA	NA	0	NA	NA	2,0,3,0	1	0	1	0.0	0
chr10_ref_v2	354462	1	T,A	1	0	0,0,1,0	0	0	1	2	NA	NA	NA	NA	0	0,0,0,0	0	0	1	0.0	0	2	NA	NA	NA	NA	0	NA	NA	0,0,2,0	0	0	1	0.0	0	2	NA	NA	NA	NA	0	NA	NA	0,0,4,0	0	0	1	0.0	0
chr10_ref_v2	354465	1	AT,A	0	0	1,0,0,0	0	0	1	2	NA	NA	NA	NA	0	0,0,0,0	0	0	1	0.0	0	2	NA	NA	NA	NA	0	NA	NA	2,0,1,0	1	0	1	0.0	0	2	NA	NA	NA	NA	0	NA	NA	2,0,2,0	1	0	1	0.0	0
chr10_ref_v2	354468	1	CCTT,C	0	0	1,0,0,0	0	0	1	2	NA	NA	NA	NA	0	0,0,0,0	0	0	1	0.0	0	2	NA	NA	NA	NA	0	NA	NA	3,0,1,0	1	0	1	0.0	0	2	NA	NA	NA	NA	0	NA	NA	2,0,2,0	1	0	1	0.0	0
chr10_ref_v2	354471	1	T,C	0	0	0,0,1,0	0	0	1	2	NA	NA	NA	NA	0	0,0,0,0	0	0	1	0.0	0	2	NA	NA	NA	NA	0	NA	NA	1,0,3,0	1	0	1	0.0	0	2	NA	NA	NA	NA	0	NA	NA	2,0,2,0	1	0	1	0.0	0
chr10_ref_v2	354473	1	TTC,T	0	0	2,0,0,0	0	0	1	2	NA	NA	NA	NA	0	0,0,0,0	0	0	1	0.0	0	2	NA	NA	NA	NA	0	NA	NA	3,0,1,0	1	0	1	0.0	0	2	NA	NA	NA	NA	0	NA	NA	2,0,2,0	1	0	1	0.0	0
chr10_ref_v2	354485	1	T,C	1	0	2,0,0,0	0	0	1	2	NA	NA	NA	NA	0	0,0,0,0	0	0	1	0.0	0	2	NA	NA	NA	NA	0	NA	NA	4,0,0,0	0	0	1	0.0	0	2	NA	NA	NA	NA	0	NA	NA	4,0,1,0	1	0	1	0.0	0
chr10_ref_v2	354487	1	T,TTAATA	0	0	1,0,0,0	0	0	1	2	NA	NA	NA	NA	0	0,0,0,0	0	0	1	0.0	0	2	NA	NA	NA	NA	0	NA	NA	3,0,1,0	1	0	1	0.0	0	2	NA	NA	NA	NA	0	NA	NA	3,0,2,0	1	0	1	0.0	0
chr10_ref_v2	354493	1	T,TG	0	0	1,0,0,0	0	0	1	2	NA	NA	NA	NA	0	0,0,0,0	0	0	1	0.0	0	2	NA	NA	NA	NA	0	NA	NA	3,0,0,0	0	0	1	0.0	0	2	NA	NA	NA	NA	0	NA	NA	3,0,1,0	1	0	1	0.0	0
chr10_ref_v2	354622	1	C,CGATAGT	0	0	0,0,6,0	0	0	1	2	NA	NA	NA	NA	0	0,0,7,0	0	0	1	0.0	0	2	NA	NA	NA	NA	0	NA	NA	0,0,10,0	0	0	1	0.0	0	2	NA	NA	NA	NA	0	NA	NA	0,0,2,2	1	0	1	0.0	0
chr10_ref_v2	354625	1	A,ATTTTT	1	0	0,0,6,0	0	0	1	2	NA	NA	NA	NA	0	0,0,7,0	0	0	1	0.0	0	2	NA	NA	NA	NA	0	NA	NA	0,0,10,0	0	0	1	0.0	0	2	NA	NA	NA	NA	0	NA	NA	0,0,2,1	1	0	1	0.0	0
chr10_ref_v2	354626	1	A,ATTCCAACAGTGTT	1	0	0,1,5,0	1	0	1	2	NA	NA	NA	NA	0	0,0,7,0	0	0	1	0.0	0	2	NA	NA	NA	NA	0	NA	NA	0,0,8,0	0	0	1	0.0	0	2	NA	NA	NA	NA	0	NA	NA	0,1,2,0	1	0	1	0.381845657408	0
chr10_ref_v2	354628	1	A,ACATATAAATATGT	1	0	0,1,3,0	1	0	1	2	NA	NA	NA	NA	0	0,0,6,0	0	0	1	0.0	0	2	NA	NA	NA	NA	0	NA	NA	0,0,4,0	0	0	1	0.0	0	2	NA	NA	NA	NA	0	NA	NA	0,1,0,0	0	0	1	0.0	0
chr10_ref_v2	354631	1	A,AATG	1	0	0,1,2,0	1	0	1	2	NA	NA	NA	NA	0	0,0,4,0	0	0	1	0.0	0	2	NA	NA	NA	NA	0	NA	NA	0,0,2,0	0	0	1	0.0	0	2	NA	NA	NA	NA	0	NA	NA	0,1,0,0	0	0	1	0.0	0
chr10_ref_v2	354636	1	G,GGT	0	0	0,1,2,0	1	0	1	2	NA	NA	NA	NA	0	0,0,1,0	0	0	1	0.0	0	2	NA	NA	NA	NA	0	NA	NA	0,1,1,0	1	0	1	0.257047928589	0	2	NA	NA	NA	NA	0	NA	NA	0,1,0,0	0	0	1	0.0	0
chr10_ref_v2	354638	1	T,A	1	0	0,1,2,0	1	0	1	2	NA	NA	NA	NA	0	0,0,0,0	0	0	1	0.0	0	2	NA	NA	NA	NA	0	NA	NA	0,1,1,0	1	0	1	0.257047928589	0	2	NA	NA	NA	NA	0	NA	NA	0,1,0,0	0	0	1	0.0	0
chr10_ref_v2	354641	1	T,A	1	0	0,2,2,0	1	0	1	2	NA	NA	NA	NA	0	0,0,0,0	0	0	1	0.0	0	2	NA	NA	NA	NA	0	NA	NA	0,1,0,0	0	0	1	0.0	0	2	NA	NA	NA	NA	0	NA	NA	0,1,0,0	0	0	1	0.0	0
chr10_ref_v2	354643	1	ATG,A	0	0	0,2,2,0	1	0	1	2	NA	NA	NA	NA	0	0,0,0,0	0	0	1	0.0	0	2	NA	NA	NA	NA	0	NA	NA	0,1,0,0	0	0	1	0.0	0	2	NA	NA	NA	NA	0	NA	NA	0,1,0,0	0	0	1	0.0	0
chr10_ref_v2	354665	1	T,G	1	0	0,1,0,2	1	0	1	2	NA	NA	NA	NA	0	0,0,0,0	0	0	1	0.0	0	2	NA	NA	NA	NA	0	NA	NA	0,0,0,2	0	0	1	0.0	0	2	NA	NA	NA	NA	0	NA	NA	0,0,0,2	0	0	1	0.0	0
chr10_ref_v2	354667	1	T,G	1	0	0,1,0,2	1	0	1	2	NA	NA	NA	NA	0	0,0,0,0	0	0	1	0.0	0	2	NA	NA	NA	NA	0	NA	NA	0,0,0,2	0	0	1	0.0	0	2	NA	NA	NA	NA	0	NA	NA	0,0,0,2	0	0	1	0.0	0
chr10_ref_v2	354669	1	A,T	1	0	0,1,0,2	1	0	1	2	NA	NA	NA	NA	0	0,0,0,0	0	0	1	0.0	0	2	NA	NA	NA	NA	0	NA	NA	0,0,0,3	0	0	1	0.0	0	2	NA	NA	NA	NA	0	NA	NA	0,0,0,2	0	0	1	0.0	0
chr10_ref_v2	354676	1	A,T	1	0	0,1,0,2	1	0	1	2	NA	NA	NA	NA	0	0,0,0,0	0	0	1	0.0	0	2	NA	NA	NA	NA	0	NA	NA	0,0,0,3	0	0	1	0.0	0	2	NA	NA	NA	NA	0	NA	NA	0,0,0,2	0	0	1	0.0	0
chr10_ref_v2	354754	1	T,C	1	0	0,0,0,1	0	0	1	2	NA	NA	NA	NA	0	0,0,0,0	0	0	1	0.0	0	2	NA	NA	NA	NA	0	NA	NA	0,0,0,3	0	0	1	0.0	0	2	NA	NA	NA	NA	0	NA	NA	0,1,0,1	1	0	1	0.0	0
chr10_ref_v2	354828	1	C,T	0	0	0,0,0,0	0	0	1	2	NA	NA	NA	NA	0	0,0,0,0	0	0	1	0.0	0	2	NA	NA	NA	NA	0	NA	NA	0,0,0,0	0	0	1	0.0	0	2	NA	NA	NA	NA	0	NA	NA	0,0,0,0	0	0	1	0.0	0
chr10_ref_v2	357991	0	GTT,G,GT	1	1	26,5,5,4,4,2	1	1	0	2	GTT,GTT	GTT,G	0.5	0.460064864665	0	5,0,0,2,3,2	1	0	0	1.61795370733	0	2	NA	NA	NA	NA	0	NA	NA	27,3,5,12,2,2	1	1	0	2.94493094803	0	2	GTT,G	GTT,GTT	0.25	0.801827419643	0	NA	NA	25,2,1,5,3,4	1	1	0	1.05825816357	0
chr10_ref_v2	359603	0	GAAA,G,GA	1	1	2,2,14,7,75,125	1	1	0	2	GA,GA	NA	NA	0.816715529283	0	0,1,0,3,13,16	1	1	0	1.17711313296	0	2	GA,GA	G,GA	0.125	0.174577714731	0	NA	NA	1,3,14,13,66,90	1	1	0	2.30265268372	0	2	GA,GA	G,GA	0.125	0.792364512419	0	NA	NA	0,1,11,8,65,61	1	1	0	2.61323153041	0
chr10_ref_v2	362990	0	A,C	0	0	174,69,0,60	1	1	0	2	A,A	A,C	0.5	0.283575290499	0	43,15,0,5	1	1	0	1.5473447092	0	2	A,A	A,C	0.25	0.322773392263	0	NA	NA	194,67,0,86	1	1	0	1.90633701604	0	2	A,A	A,C	0.5	0.00575539965523	0	NA	NA	153,64,0,62	1	1	0	0.762636334518	0
chr10_ref_v2	374318	0	T,G	0	0	40,154,55,0	1	1	0	2	T,T	T,G	0.5	0.14389417966	0	27,52,11,0	1	1	0	3.60361591648	0	2	T,T	T,G	0.25	0.0677080958989	0	NA	NA	30,101,30,0	1	1	0	0.761366590069	0	2	T,T	T,G	0.5	0.342597830048	0	NA	NA	23,78,34,0	1	1	0	0.659443189058	0
chr10_ref_v2	376866	0	T,G	0	0	21,150,33,0	1	1	0	2	T,T	T,G	0.25	0.330607117169	0	16,52,5,1	1	1	0	3.01896371276	0	2	T,T	T,G	0.125	0.280301965154	0	NA	NA	29,145,29,0	1	1	0	1.3703915719	0	2	T,T	T,G	0.25	0.188052231503	0	NA	NA	17,111,25,0	1	1	0	0.432890245457	0
chr10_ref_v2	387913	0	C,CA	1	1	44,6,6,8	1	1	0	2	C,C	C,CA	0.25	0.23005261465	0	19,6,7,3	1	1	0	1.44732913352	0	2	C,C	C,CA	0.5	0.0690987395206	0	NA	NA	40,4,7,9	1	1	0	0.677746905496	0	2	C,C	C,CA	0.5	0.053797316861	0	NA	NA	37,9,2,8	1	1	0	1.15106211919	0
chr10_ref_v2	393476	0	GA,G	1	1	28,24,2,15	1	1	1	2	GA,GA	GA,G	0.125	0.0929693078907	0	15,17,1,10	1	1	0	0.52089741076	0	2	GA,GA	GA,G	0.125	0.0456135518785	0	NA	NA	22,26,4,15	1	1	1	0.940534053347	0	2	GA,GA	GA,G	0.25	0.0558801223003	0	NA	NA	14,20,3,16	1	1	1	1.26931623846	0
chr10_ref_v2	393496	0	T,A	1	0	33,59,21,0	1	1	0	2	T,T	T,A	0.5	0.332133835023	0	12,34,11,0	1	1	0	0.807182117971	0	2	T,T	T,A	0.5	0.245122458033	0	NA	NA	39,67,15,0	1	1	1	0.836043396825	0	2	T,T	T,A	0.25	0.0574196594627	0	NA	NA	15,50,12,0	1	1	0	1.84154855329	0
chr10_ref_v2	393503	0	T,A	1	0	42,62,16,0	1	1	0	2	T,T	T,A	0.25	0.13473259397	0	14,37,9,0	1	1	0	1.16121816457	0	2	T,T	T,A	0.25	0.316669609325	0	NA	NA	51,65,14,0	1	1	0	0.768724741041	0	2	T,T	T,A	0.25	0.0996298409488	0	NA	NA	27,51,8,1	1	1	0	0.964872662742	0
chr10_ref_v2	393510	0	T,A	1	0	53,63,12,0	1	1	0	2	T,T	T,A	0.25	0.24273068459	0	17,34,9,0	1	1	0	1.09059159563	0	2	T,T	T,A	0.25	0.316669609325	0	NA	NA	65,62,12,0	1	1	0	0.938938354055	0	2	T,T	T,A	0.25	0.333327579942	0	NA	NA	33,51,7,1	1	1	0	0.879607751499	0
chr10_ref_v2	410695	0	C,A	0	0	102,167,0,1	1	1	0	2	C,C	NA	NA	0.00371057939654	0	39,26,1,0	1	1	0	4.12831991022	0	2	C,C	NA	NA	0.0152674721308	0	NA	NA	121,160,0,0	1	1	0	1.44136177014	0	2	C,C	NA	NA	0.0	0	NA	NA	89,112,0,0	1	1	0	1.50227322997	0
chr10_ref_v2	421974	0	C,A	0	0	165,24,0,31	1	1	0	2	C,C	C,A	0.25	0.169899036795	0	52,21,0,6	1	1	0	4.61687245609	0	2	C,C	C,A	0.125	0.363500909009	0	NA	NA	136,13,0,25	1	1	0	0.732454392028	0	2	C,C	C,A	0.25	0.200060381131	0	NA	NA	112,10,0,18	1	1	0	1.01704838572	0
chr10_ref_v2	423825	0	GAT,G	1	1	38,39,6,7	1	1	0	2	GAT,GAT	NA	NA	0.00327397123886	0	22,19,3,4	1	1	0	0.46491054076	0	2	GAT,GAT	NA	NA	0.13085858986	0	NA	NA	29,32,4,7	1	1	0	0.506791577326	0	2	GAT,GAT	NA	NA	0.103847631863	0	NA	NA	33,25,7,7	1	1	0	0.849357029188	0
chr10_ref_v2	450173	0	A,C	0	0	146,31,0,44	1	1	0	2	A,A	A,C	0.5	0.270874954135	0	27,9,0,9	1	1	0	0.776838692357	0	2	A,A	A,C	0.5	0.182321556794	0	NA	NA	168,16,0,45	1	1	0	2.20370884532	0	2	A,A	A,C	0.5	0.287682072452	0	NA	NA	134,21,0,31	1	1	0	1.33109705823	0
chr10_ref_v2	457556	0	C,CAA	1	1	17,3,0,2	1	1	1	2	C,C	C,CAA	0.25	0.12523258981	0	12,4,0,3	1	0	0	0.616033820504	0	2	NA	NA	NA	NA	0	NA	NA	12,6,2,2	1	1	0	1.21947868134	0	2	C,C	C,CAA	0.5	0.405465108108	0	NA	NA	16,6,1,5	1	1	0	1.00899443643	0
chr10_ref_v2	458982	0	A,T	0	0	171,210,0,0	1	1	0	2	A,A	NA	NA	0.0	0	52,32,0,0	1	1	0	3.37948083181	0	2	A,A	NA	NA	0.0	0	NA	NA	189,175,0,0	1	1	0	2.51535304251	0	2	A,A	NA	NA	0.0	0	NA	NA	139,148,0,1	1	1	0	0.904840935772	0
chr10_ref_v2	469783	0	GTAATAA,G,GTAA	1	1	0,0,1,3,15,23	1	1	1	2	GTAA,GTAA	NA	NA	0.103605507263	0	0,0,1,2,1,14	1	0	0	1.57019945839	0	2	NA	NA	NA	NA	0	NA	NA	0,0,1,1,12,13	1	1	1	0.653969126666	0	2	GTAA,GTAA	GTAATAA,GTAA	0.125	0.132812950166	0	NA	NA	0,0,0,0,8,12	1	1	0	0.556748324275	0
chr10_ref_v2	471733	0	AT,A	1	1	54,57,9,13	1	1	0	2	AT,AT	AT,A	0.125	0.00596331809021	0	21,28,2,2	1	1	0	1.08882630068	0	2	AT,AT	NA	NA	0.531968598156	0	NA	NA	70,62,5,11	1	1	0	1.27115633016	0	2	AT,AT	NA	NA	0.0151261730038	0	NA	NA	49,46,7,4	1	1	0	0.958729193772	0
chr10_ref_v2	496752	0	A,AATATATATAT,AATATATATATAT	1	1	0,0,8,9,14,8	1	1	1	2	AATATATATAT,AATATATATATAT	AATATATATATAT,AATATATATATAT	0.25	0.104903287731	0	0,0,10,6,10,9	1	1	0	0.789713113783	0	2	AATATATATAT,AATATATATATAT	AATATATATATAT,AATATATATATAT	0.25	0.0669512712923	0	NA	NA	0,0,1,5,9,6	1	1	1	0.80853266913	0	2	AATATATATATAT,AATATATATATAT	AATATATATAT,AATATATATATAT	0.25	0.0718118229645	0	NA	NA	0,0,3,8,9,7	1	1	1	0.570115154093	0
chr10_ref_v2	496957	0	A,AATATATATATATAT,AATATATATATATATAT	1	1	0,0,3,7,12,4	1	1	1	2	AATATATATATATATAT,AATATATATATATATAT	AATATATATATATAT,AATATATATATATATAT	0.5	0.0624026850556	0	0,0,1,3,7,8	1	0	0	2.35988336151	0	2	NA	NA	NA	NA	0	NA	NA	0,0,4,6,19,5	1	1	1	0.805752692455	0	2	AATATATATATATATAT,AATATATATATATATAT	AATATATATATATAT,AATATATATATATATAT	0.25	0.0968580477807	0	NA	NA	0,0,6,1,12,2	1	1	1	1.68949397218	0
chr10_ref_v2	518910	0	CGTGTGTGTGTGTGTGT,C	1	1	0,1,59,83	1	1	0	2	C,C	NA	NA	0.00701757265865	0	0,0,23,15	1	1	0	2.01439749181	0	2	C,C	NA	NA	0.0	0	NA	NA	0,2,59,91	1	1	0	0.542219373792	0	2	C,C	NA	NA	0.418710334858	0	NA	NA	0,0,49,55	1	1	0	0.893294663648	0
chr10_ref_v2	523557	0	TAAAA,TA,T	1	1	20,2,67,87,4,9	1	1	0	2	TA,TA	TAAAA,TA	0.25	0.165902987426	0	5,3,22,36,2,3	1	1	0	1.41192726637	0	2	TA,TA	TAAAA,TA	0.25	0.208897639581	0	NA	NA	23,3,89,98,14,11	1	1	0	3.21157080244	0	2	TA,TA	TAAAA,TA	0.25	0.545900894505	0	NA	NA	21,2,62,59,11,11	1	1	0	3.19495308648	0
chr10_ref_v2	525354	0	GA,G	1	1	31,60,11,19	1	1	0	2	GA,GA	GA,G	0.25	0.0727568150006	0	5,16,0,12	1	1	0	2.84547092445	0	2	GA,GA	GA,G	0.5	0.0667815112358	0	NA	NA	27,47,5,11	1	1	0	0.841146827128	0	2	GA,GA	NA	NA	0.0806673176945	0	NA	NA	13,29,3,20	1	1	0	2.86464646475	0
chr10_ref_v2	525434	0	TA,T	1	1	15,31,4,8	1	1	0	2	TA,TA	TA,T	0.125	0.132735064285	0	2,12,2,1	1	0	0	0.953836114982	0	2	NA	NA	NA	NA	0	NA	NA	13,22,4,6	1	1	0	0.47826437731	0	2	TA,TA	TA,T	0.125	0.0287293559108	0	NA	NA	5,23,4,6	1	1	0	0.706491366795	0
chr10_ref_v2	537760	1	G,A	1	0	2,3,0,0	1	0	1	2	NA	NA	NA	NA	0	3,0,0,0	0	0	1	0.0	0	2	NA	NA	NA	NA	0	NA	NA	3,2,1,2	1	0	1	0.392630080674	0	2	NA	NA	NA	NA	0	NA	NA	3,4,0,0	1	0	1	0.279326131358	0
chr10_ref_v2	537959	1	G,A	1	0	0,0,0,0	0	0	1	2	NA	NA	NA	NA	0	0,0,0,1	0	0	1	0.0	0	2	NA	NA	NA	NA	0	NA	NA	0,0,0,0	0	0	1	0.0	0	2	NA	NA	NA	NA	0	NA	NA	0,0,0,1	0	0	1	0.0	0
chr10_ref_v2	542127	0	G,C	0	0	175,190,0,0	1	1	0	2	G,G	NA	NA	0.0	0	33,47,0,0	1	1	0	0.897224812857	0	2	G,G	NA	NA	0.0	0	NA	NA	160,187,0,0	1	1	0	0.591331334704	0	2	G,G	NA	NA	0.0	0	NA	NA	75,64,59,71	1	1	0	341.204403793	1
chr10_ref_v2	543234	1	GAGTGACATTATTATGTTGAACTAGTAACACCCTTTTGTGGATTCCTACATACCCAGAGAGAACTCCT,G	0	0	0,1,58,70	1	1	1	2	NA	NA	NA	NA	0	0,0,19,22	1	1	0	0.384336551494	0	2	NA	NA	NA	NA	0	NA	NA	1,0,72,72	1	1	1	0.861079774706	0	2	NA	NA	NA	NA	0	NA	NA	0,1,46,65	1	1	1	0.62529474527	0
chr10_ref_v2	543546	0	GTGAC,G	1	1	2,0,76,142	1	1	0	2	G,G	NA	NA	0.414574044901	0	1,0,18,48	1	1	0	0.876085994946	0	2	G,G	NA	NA	0.0149935168773	0	NA	NA	4,0,78,129	1	1	0	0.901430138251	0	2	G,G	NA	NA	0.935407580984	0	NA	NA	13,0,53,97	1	1	0	8.62789140016	0
chr10_ref_v2	549750	0	CT,C	1	1	10,4,57,76	1	1	0	2	C,C	CT,C	0.125	0.123583184146	0	1,3,16,28	1	1	0	0.895629571602	0	2	C,C	CT,C	0.125	0.280553756617	0	NA	NA	12,3,67,61	1	1	0	1.54076086509	0	2	C,C	CT,C	0.125	0.025125401297	0	NA	NA	7,8,42,54	1	1	0	1.97667539575	0
chr10_ref_v2	566511	0	G,GTAT	1	1	1,1,112,105	1	1	0	2	GTAT,GTAT	NA	NA	0.767099391704	0	2,2,42,39	1	1	0	1.81143829558	0	2	GTAT,GTAT	G,GTAT	0.125	0.418847804215	0	NA	NA	1,3,118,82	1	1	0	1.52361898311	0	2	GTAT,GTAT	NA	NA	0.0914701835464	0	NA	NA	0,2,97,78	1	1	0	0.748228171039	0
chr10_ref_v2	570197	0	G,GTT	1	1	0,0,132,107	1	1	0	2	GTT,GTT	NA	NA	0.0	0	0,0,36,17	1	1	0	1.51712601971	0	2	GTT,GTT	NA	NA	0.0	0	NA	NA	1,0,119,90	1	1	0	0.477625158804	0	2	GTT,GTT	NA	NA	0.00477327875266	0	NA	NA	1,0,117,56	1	1	0	3.34837275498	0
chr10_ref_v2	570384	0	AAT,A	1	0	9,12,58,75	1	1	0	2	A,A	AAT,A	0.25	0.100083458557	1	2,1,14,18	1	1	0	0.500609527353	0	2	A,A	AAT,A	0.125	0.340926586971	0	NA	NA	5,12,56,70	1	1	0	0.508171006731	0	2	A,A	AAT,A	0.25	0.0571584138399	1	NA	NA	4,7,55,57	1	1	0	1.20610406311	0
chr10_ref_v2	574850	0	G,GAA,GAAA	1	1	1,1,32,64,4,8	1	1	0	2	GAA,GAA	GAA,GAAA	0.125	0.168208008034	0	0,1,16,28,0,2	1	1	0	0.653669406465	0	2	GAA,GAA	NA	NA	0.255802286868	0	NA	NA	0,0,34,75,5,4	1	1	0	0.915370112831	0	2	GAA,GAA	NA	NA	0.0529411315251	0	NA	NA	0,0,34,48,3,3	1	1	0	1.48254880317	0
chr10_ref_v2	576622	0	A,AATATATATATATATATATAT,AATATATATATATATATATATAT	1	1	0,0,0,4,1,6	1	0	1	2	NA	NA	NA	NA	0	0,0,1,6,0,0	1	0	0	2.22598005356	0	2	NA	NA	NA	NA	0	NA	NA	0,0,1,5,6,0	1	0	1	3.80677999222	0	2	NA	NA	NA	NA	0	NA	NA	0,0,1,3,3,0	1	0	1	1.96104187255	0
chr10_ref_v2	579845	0	C,CT,CTT	1	1	12,64,2,11,4,1	1	1	0	2	C,C	C,CTT	0.125	0.437536163235	0	1,25,1,3,2,1	1	1	0	0.664141817337	0	2	C,C	C,CTT	0.25	0.194893755175	0	NA	NA	8,61,1,8,7,3	1	1	0	1.60120548426	0	2	C,C	C,CTT	0.25	0.112460291195	0	NA	NA	4,48,1,9,4,1	1	1	0	0.578150071461	0
chr10_ref_v2	586013	0	CA,C	1	1	77,104,10,7	1	1	0	2	CA,CA	NA	NA	0.0120795903381	0	31,30,4,1	1	1	0	0.962418171826	0	2	CA,CA	NA	NA	0.155531699526	0	NA	NA	84,88,10,8	1	1	0	1.11679973285	0	2	CA,CA	NA	NA	0.166278373604	0	NA	NA	61,58,4,4	1	1	0	1.66772380058	0
chr10_ref_v2	588595	0	C,A	0	0	203,23,0,85	1	1	0	2	C,C	C,A	0.5	0.132424585649	0	62,17,0,11	1	1	0	4.63562851306	0	2	C,C	C,A	0.25	0.0677080958989	0	NA	NA	193,19,0,62	1	1	0	1.42507120321	0	2	C,C	C,A	0.5	0.114839259612	0	NA	NA	178,21,0,51	1	1	0	1.72680394081	0
chr10_ref_v2	593782	0	ATTGTTGTTGTTG,A	1	1	0,0,120,112	1	1	0	2	A,A	NA	NA	0.0	0	1,0,30,14	1	1	0	2.17470626873	0	2	A,A	NA	NA	0.0224728558521	0	NA	NA	1,0,127,120	1	1	0	0.381476660941	0	2	A,A	NA	NA	0.004040409537	0	NA	NA	1,0,96,92	1	1	0	0.395425735018	0
chr10_ref_v2	617624	0	A,ATTTT,ATTTTT	1	1	4,0,16,31,35,45	1	1	0	2	ATTTTT,ATTTTT	ATTTT,ATTTTT	0.5	1.0243647166	0	3,0,6,10,7,10	1	1	0	1.03488409139	0	2	ATTTT,ATTTTT	A,ATTTTT	0.25	0.210106566881	0	NA	NA	4,1,21,22,40,46	1	1	0	0.867959235471	0	2	ATTTTT,ATTTTT	ATTTT,ATTTTT	0.5	1.00584112642	0	NA	NA	3,3,16,28,27,36	1	1	0	1.27388845311	0
chr10_ref_v2	623242	0	C,T	0	0	149,175,0,0	1	1	0	2	C,C	NA	NA	0.0	0	34,38,1,0	1	1	0	0.965375394421	0	2	C,C	NA	NA	0.0137933221323	0	NA	NA	167,171,0,0	1	1	0	0.959852034433	0	2	C,C	NA	NA	0.0	0	NA	NA	126,143,0,0	1	1	0	0.432452242339	0
chr10_ref_v2	628396	0	C,A	1	0	24,15,0,8	1	1	0	2	C,C	C,A	0.5	0.367724780125	0	20,4,0,2	1	1	0	2.30737820471	0	2	C,C	C,A	0.25	0.133531392625	0	NA	NA	35,23,1,12	1	1	0	0.343655848205	0	2	C,C	C,A	0.5	0.396881364417	0	NA	NA	29,12,0,10	1	1	0	0.615075569149	0
chr10_ref_v2	628403	0	G,GCAGTATTC	0	0	31,29,0,8	1	1	0	2	G,G	G,GCAGTATTC	0.25	0.0655266635105	0	20,20,0,2	1	1	0	0.639705874812	0	2	G,G	G,GCAGTATTC	0.125	0.149279749593	0	NA	NA	43,28,1,12	1	1	0	0.762728874995	0	2	G,G	G,GCAGTATTC	0.25	0.248179629476	0	NA	NA	29,33,0,10	1	1	0	0.484032556343	0
chr10_ref_v2	629162	0	T,G	1	0	42,87,47,0	1	1	0	2	T,T	T,G	0.5	0.110000895214	0	24,47,9,0	1	1	0	1.98961165855	0	2	T,T	T,G	0.25	0.014184634992	0	NA	NA	53,91,38,0	1	1	0	1.29729971655	0	2	T,T	T,G	0.5	0.207639364778	0	NA	NA	45,75,38,0	1	1	0	0.998422211435	0
chr10_ref_v2	638791	0	C,CTTTTTTTTTTT	1	1	4,1,62,27	1	1	0	2	CTTTTTTTTTTT,CTTTTTTTTTTT	C,CTTTTTTTTTTT	0.125	0.171148256196	0	1,2,7,7	1	0	0	2.17652475389	0	2	NA	NA	NA	NA	0	NA	NA	2,3,53,46	1	1	0	3.36988846135	0	2	CTTTTTTTTTTT,CTTTTTTTTTTT	C,CTTTTTTTTTTT	0.125	0.277631736598	0	NA	NA	0,3,48,30	1	1	0	1.43695793023	0
chr10_ref_v2	639590	0	A,ACC	1	0	10,14,63,49	1	1	0	2	ACC,ACC	A,ACC	0.25	0.405465108108	1	1,0,6,9	1	0	0	1.14639575452	0	2	NA	NA	NA	NA	0	NA	NA	5,12,63,39	1	1	0	1.06754607414	0	2	ACC,ACC	A,ACC	0.25	0.154150679827	1	NA	NA	10,6,59,31	1	1	0	1.51315344704	0
chr10_ref_v2	639592	0	A,C	1	0	66,59,10,9	1	1	0	2	A,A	A,C	0.25	0.0620353909195	1	7,9,0,1	1	0	0	0.674220313984	0	2	NA	NA	NA	NA	0	NA	NA	65,49,5,5	1	1	0	1.10399961565	0	2	A,A	A,C	0.125	0.274436845702	0	NA	NA	63,35,7,5	1	1	0	2.0024325969	0
chr10_ref_v2	641485	0	T,TA	1	1	4,5,107,122	1	1	0	2	TA,TA	NA	NA	0.404602521665	0	2,2,24,34	1	1	0	0.70200188088	0	2	TA,TA	NA	NA	0.178008317629	0	NA	NA	4,4,102,115	1	1	0	0.413353560233	0	2	TA,TA	NA	NA	0.417210265078	0	NA	NA	3,6,84,79	1	1	0	0.85278463121	0
chr10_ref_v2	654897	0	T,C	0	0	196,163,0,0	1	1	0	2	T,T	NA	NA	0.0	0	25,17,24,15	1	1	0	311.189803603	1	2	T,C	NA	NA	0.0741079721537	0	g.654897T>C	0	206,180,0,0	1	1	0	0.503237110374	0	2	T,T	NA	NA	0.0	0	NA	NA	155,137,0,0	1	1	0	0.513624544714	0
chr10_ref_v2	658249	0	T,TTC	1	1	10,8,129,198	1	1	0	2	TTC,TTC	NA	NA	0.884409502132	0	0,0,0,0	0	0	0	0.0	0	2	NA	NA	NA	NA	0	NA	NA	7,8,139,161	1	1	0	2.09927824574	0	2	TTC,TTC	NA	NA	0.93933689578	0	NA	NA	5,9,95,121	1	1	0	1.07113444803	0
chr10_ref_v2	666816	0	G,GTATATATATATATA,GTATATATATATATATA	1	1	1,0,3,5,10,17	1	1	1	2	GTATATATATATATATA,GTATATATATATATATA	GTATATATATATATA,GTATATATATATATATA	0.125	0.0674739729365	0	0,0,5,11,6,14	1	1	0	2.27105083478	0	2	GTATATATATATATA,GTATATATATATATATA	GTATATATATATATATA,GTATATATATATATATA	0.25	0.0734093085665	0	NA	NA	0,0,8,7,11,7	1	1	1	2.55938086721	0	2	GTATATATATATATA,GTATATATATATATATA	GTATATATATATATATA,GTATATATATATATATA	0.25	0.038771432143	0	NA	NA	0,0,4,3,7,9	1	1	1	0.944192149479	0
chr10_ref_v2	694152	0	A,G	0	0	0,0,277,209	1	1	0	2	G,G	NA	NA	0.0	0	0,0,55,52	1	1	0	0.882313158033	0	2	G,G	NA	NA	0.0	0	NA	NA	1,0,236,204	1	1	0	1.07224929909	0	2	G,G	NA	NA	0.00227014853454	0	NA	NA	0,0,201,144	1	1	0	0.496599399557	0
chr10_ref_v2	701335	0	TCA,T	1	1	85,90,12,5	1	1	0	2	TCA,TCA	NA	NA	0.854935823774	0	25,9,3,2	1	1	0	2.23420240644	0	2	TCA,TCA	NA	NA	0.3796169017	0	NA	NA	76,84,10,9	1	1	0	1.35088631931	0	2	TCA,TCA	NA	NA	0.629216817564	0	NA	NA	72,63,14,6	1	1	0	1.18453838524	0
chr10_ref_v2	714346	0	A,G	0	0	0,0,215,100	1	1	1	2	G,G	NA	NA	0.0	0	0,0,21,5	1	1	1	0.995842522319	0	2	G,G	NA	NA	0.0	0	NA	NA	0,0,200,138	1	1	1	3.78609233708	0	2	G,G	NA	NA	0.0	0	NA	NA	0,0,103,81	1	1	1	3.86118249848	0
chr10_ref_v2	714688	0	G,T	0	0	0,0,0,8	0	0	1	2	NA	NA	NA	NA	0	0,0,0,1	0	0	1	0.0	0	2	NA	NA	NA	NA	0	NA	NA	0,0,0,6	0	0	1	0.0	0	2	NA	NA	NA	NA	0	NA	NA	0,0,0,5	0	0	1	0.0	0
chr10_ref_v2	727021	0	A,G	0	0	245,184,22,51	1	1	0	2	A,A	A,G	0.25	0.174912671276	1	57,41,2,6	1	1	0	0.941475133824	0	2	A,A	A,G	0.125	0.202524264111	0	NA	NA	263,208,42,51	1	1	0	3.18371724096	0	2	A,A	A,G	0.25	0.323651548192	1	NA	NA	195,159,48,59	1	1	0	7.91109170803	0
chr10_ref_v2	727074	0	G,A	1	0	276,199,13,80	1	1	0	2	G,G	G,A	0.25	0.315194838174	0	52,47,1,7	1	1	0	1.68851425133	0	2	G,G	G,A	0.125	0.192371892647	0	NA	NA	296,221,20,71	1	1	0	1.16620386485	0	2	G,G	G,A	0.25	0.208726781064	1	NA	NA	199,157,28,86	1	1	0	6.04134509596	0
chr10_ref_v2	727080	0	G,A	1	0	269,210,11,77	1	1	0	2	G,G	G,A	0.25	0.251546366123	0	51,47,1,7	1	1	0	1.31001127431	0	2	G,G	G,A	0.125	0.202524264111	0	NA	NA	298,237,20,65	1	1	0	1.74390908917	0	2	G,G	G,A	0.25	0.10629465865	1	NA	NA	202,157,28,81	1	1	0	7.27778308844	0
chr10_ref_v2	727083	0	T,C	0	0	264,212,11,76	1	1	0	2	T,T	T,C	0.25	0.246400413478	0	47,48,1,7	1	1	0	1.5429720533	0	2	T,T	T,C	0.125	0.233614851182	0	NA	NA	288,242,20,59	1	1	0	1.86504143861	0	2	T,T	T,C	0.25	0.0424809949762	1	NA	NA	191,157,29,80	1	1	0	8.06386407942	0
chr10_ref_v2	727091	0	T,A	0	0	270,215,10,72	1	1	0	2	T,T	T,A	0.25	0.168480505382	0	47,49,1,7	1	1	0	1.56425825391	0	2	T,T	T,A	0.125	0.223143551314	0	NA	NA	298,242,18,53	1	1	0	1.76833131467	0	2	T,T	T,A	0.25	0.0829791134617	1	NA	NA	195,164,27,77	1	1	0	7.74404579013	0
chr10_ref_v2	727098	0	G,T	0	0	271,225,10,69	1	1	0	2	G,G	G,T	0.25	0.108782074797	0	44,48,1,7	1	1	0	1.41505104594	0	2	G,G	G,T	0.125	0.265703165733	0	NA	NA	293,247,16,50	1	1	0	1.31960304291	0	2	G,G	G,T	0.25	0.156004248477	1	NA	NA	195,171,22,73	1	1	0	5.29913426041	0
chr10_ref_v2	727101	0	T,C	1	0	268,228,10,66	1	1	0	2	T,T	T,C	0.25	0.0700675626167	0	44,50,1,6	1	1	0	1.60291463452	0	2	T,T	T,C	0.125	0.110665567888	0	NA	NA	299,250,14,47	1	1	0	1.14150588684	0	2	T,T	T,C	0.25	0.251314428281	1	NA	NA	192,177,22,71	1	1	0	5.28312418221	0
chr10_ref_v2	727110	0	C,T	1	0	268,231,6,55	1	1	0	2	C,C	C,T	0.25	0.155822082523	0	42,50,1,5	1	1	0	1.55963428696	0	2	C,C	C,T	0.125	0.0219789067188	0	NA	NA	301,250,4,44	1	1	0	0.998251223242	0	2	C,C	C,T	0.125	0.267516402857	0	NA	NA	190,185,14,65	1	1	0	4.66836635467	0
chr10_ref_v2	727116	0	G,A	0	0	263,243,3,53	1	1	0	2	G,G	G,A	0.25	0.255274829497	0	40,54,1,5	1	1	0	1.80445663365	0	2	G,G	G,A	0.125	0.0434851119397	0	NA	NA	295,257,2,39	1	1	0	1.18637509398	0	2	G,G	G,A	0.125	0.108074221529	0	NA	NA	191,198,9,60	1	1	0	3.93490595306	0
chr10_ref_v2	729197	0	A,G	1	0	0,0,0,0	0	0	1	2	NA	NA	NA	NA	0	0,0,0,0	0	0	1	0.0	0	2	NA	NA	NA	NA	0	NA	NA	0,0,1,0	0	0	1	0.0	0	2	NA	NA	NA	NA	0	NA	NA	0,0,0,0	0	0	1	0.0	0
chr10_ref_v2	729201	0	G,T	1	0	0,0,0,0	0	0	1	2	NA	NA	NA	NA	0	0,0,0,0	0	0	1	0.0	0	2	NA	NA	NA	NA	0	NA	NA	0,0,1,1	1	0	1	0.0	0	2	NA	NA	NA	NA	0	NA	NA	0,0,0,0	0	0	1	0.0	0
chr10_ref_v2	729226	0	T,A	1	0	0,0,0,0	0	0	1	2	NA	NA	NA	NA	0	0,0,0,0	0	0	1	0.0	0	2	NA	NA	NA	NA	0	NA	NA	0,0,1,1	1	0	1	0.0	0	2	NA	NA	NA	NA	0	NA	NA	0,0,0,0	0	0	1	0.0	0
chr10_ref_v2	730659	0	A,G	0	0	0,0,0,0	0	0	1	2	NA	NA	NA	NA	0	0,0,0,0	0	0	1	0.0	0	2	NA	NA	NA	NA	0	NA	NA	0,0,0,0	0	0	1	0.0	0	2	NA	NA	NA	NA	0	NA	NA	0,0,0,1	0	0	1	0.0	0
chr10_ref_v2	737501	0	T,G	1	0	0,0,0,0	0	0	1	2	NA	NA	NA	NA	0	0,0,1,0	0	0	1	0.0	0	2	NA	NA	NA	NA	0	NA	NA	0,0,0,0	0	0	1	0.0	0	2	NA	NA	NA	NA	0	NA	NA	0,0,0,0	0	0	1	0.0	0
chr10_ref_v2	745306	1	G,A	1	0	0,25,0,5	1	1	1	2	NA	NA	NA	NA	0	0,0,0,0	0	0	1	0.0	0	2	NA	NA	NA	NA	0	NA	NA	0,12,0,10	1	1	1	3.03056588264	0	2	NA	NA	NA	NA	0	NA	NA	0,5,0,7	1	0	1	3.2940544259	0
chr10_ref_v2	745313	1	GT,G	1	0	0,6,0,5	1	0	1	2	NA	NA	NA	NA	0	0,0,0,0	0	0	1	0.0	0	2	NA	NA	NA	NA	0	NA	NA	0,3,0,10	1	0	1	1.74476870333	0	2	NA	NA	NA	NA	0	NA	NA	0,3,0,7	1	0	1	1.00872703508	0
chr11_ref_v2	469	1	C,A	1	0	0,0,42,90	1	1	1	2	NA	NA	NA	NA	0	0,0,6,9	1	0	1	0.491577774078	0	2	NA	NA	NA	NA	0	NA	NA	0,0,42,75	1	1	1	0.715420183495	0	2	NA	NA	NA	NA	0	NA	NA	0,0,36,70	1	1	1	0.476089716508	0
chr11_ref_v2	489	1	T,C	1	0	0,0,32,91	1	1	1	2	NA	NA	NA	NA	0	0,0,12,11	1	1	1	2.57516058991	0	2	NA	NA	NA	NA	0	NA	NA	0,0,29,79	1	1	1	0.395284241985	0	2	NA	NA	NA	NA	0	NA	NA	0,0,25,68	1	1	1	0.390274414081	0
chr11_ref_v2	508	1	T,G	1	0	0,0,44,106	1	1	1	2	NA	NA	NA	NA	0	0,0,17,9	1	1	1	4.71387425303	0	2	NA	NA	NA	NA	0	NA	NA	0,0,30,108	1	1	1	1.61602107341	0	2	NA	NA	NA	NA	0	NA	NA	0,0,34,74	1	1	1	0.48242050664	0
chr11_ref_v2	7737	0	T,A	0	0	161,114,0,0	1	1	0	2	T,T	NA	NA	0.0	0	63,62,1,1	1	1	0	1.4895905771	0	2	T,T	NA	NA	0.0158733491563	0	NA	NA	90,67,99,55	1	1	0	353.713270896	1	2	T,A	NA	NA	0.0192932029347	0	g.7737T>A	0	162,89,0,0	1	1	0	1.57776128978	0
chr11_ref_v2	9471	0	A,T	0	0	203,205,0,0	1	1	0	2	A,A	NA	NA	0.0	0	17,20,14,17	1	1	0	309.81483622	1	2	A,T	A,A	0.125	0.0743837201218	0	g.9471A>T	0	176,219,0,0	1	1	0	1.72692620035	0	2	A,A	NA	NA	0.0	0	NA	NA	167,179,0,0	1	1	0	0.530177176132	0
chr11_ref_v2	26590	0	CAT,C	1	1	30,36,8,10	1	1	0	2	CAT,CAT	CAT,C	0.125	0.0925282682675	0	14,36,6,10	1	1	0	1.48426128003	0	2	CAT,CAT	CAT,C	0.25	0.0971852521382	0	NA	NA	22,34,8,10	1	1	0	0.568014435855	0	2	CAT,CAT	CAT,C	0.125	0.0893422289345	0	NA	NA	13,23,7,15	1	1	0	2.71631958448	0
chr11_ref_v2	26761	0	C,G	1	0	75,83,21,1	1	1	0	2	C,C	C,G	0.25	0.0256424306133	0	20,55,5,0	1	1	0	4.75331586943	0	2	C,C	C,G	0.125	0.182321556794	0	NA	NA	62,104,29,1	1	1	0	1.57685145493	0	2	C,C	C,G	0.25	0.235119742361	0	NA	NA	47,67,28,0	1	1	0	2.51268073308	0
chr11_ref_v2	36587	0	CAT,C	1	1	19,30,18,11	1	1	1	2	CAT,CAT	CAT,C	0.5	0.0169703650907	0	28,19,7,6	1	1	0	4.00562202869	0	2	CAT,CAT	CAT,C	0.125	0.0107519066309	0	NA	NA	15,29,11,15	1	1	1	1.2223172093	0	2	CAT,CAT	CAT,C	0.5	0.0207883819065	0	NA	NA	28,13,14,5	1	1	0	4.04078776841	0
chr11_ref_v2	42110	0	T,A	0	0	162,199,0,0	1	1	0	2	T,T	NA	NA	0.0	0	58,58,0,0	1	1	0	0.836743638491	0	2	T,T	NA	NA	0.0	0	NA	NA	163,181,0,0	1	1	0	0.733956763377	0	2	T,T	NA	NA	0.0	0	NA	NA	66,79,80,71	1	1	0	352.78100693	1
chr11_ref_v2	48224	0	T,A	0	0	254,208,1,0	1	1	0	2	T,T	NA	NA	0.0021621630045	0	53,58,0,0	1	1	0	1.16713259616	0	2	T,T	NA	NA	0.0	0	NA	NA	245,212,0,1	1	1	0	0.568270418514	0	2	T,T	NA	NA	0.00218579321998	0	NA	NA	204,179,0,0	1	1	0	0.617408283345	0
chr11_ref_v2	61068	0	A,T	0	0	193,219,0,1	1	1	0	2	A,A	NA	NA	0.00242424361151	0	18,30,17,21	1	1	0	310.834059121	1	2	A,T	A,A	0.125	0.0176995770994	0	g.61068A>T	0	178,216,0,0	1	1	0	0.620792562843	0	2	A,A	NA	NA	0.0	0	NA	NA	159,198,0,1	1	1	0	0.686410612373	0
chr11_ref_v2	67765	0	C,T	1	0	70,58,0,69	1	1	0	2	C,T	C,C	0.25	0.0927093981043	0	16,18,0,8	1	1	0	1.57901112393	0	2	C,T	C,C	0.5	0.230523658612	0	NA	NA	67,59,0,50	1	1	0	1.06906605057	0	2	C,T	C,C	0.5	0.194156014441	0	NA	NA	52,54,0,41	1	1	0	1.53313534578	0
chr11_ref_v2	67772	0	C,T	1	0	63,33,0,93	1	1	0	2	C,T	NA	NA	0.0210534091978	0	14,14,0,15	1	1	0	2.11499443388	0	2	C,T	C,C	0.25	0.0487901641694	0	NA	NA	57,36,0,76	1	1	0	0.998865465704	0	2	C,T	C,C	0.125	0.0625203569813	0	NA	NA	47,34,0,59	1	1	0	1.6619753283	0
chr11_ref_v2	67897	0	A,C	1	0	0,0,153,95	1	1	0	2	C,C	NA	NA	0.0	0	0,0,40,23	1	1	0	0.400716847708	0	2	C,C	NA	NA	0.0	0	NA	NA	0,0,157,85	1	1	0	0.779426203287	0	2	C,C	NA	NA	0.0	0	NA	NA	0,0,104,69	1	1	0	0.469695100962	0
chr11_ref_v2	68755	0	T,G	1	0	39,84,17,0	1	1	0	2	T,T	T,G	0.25	0.0322442023543	0	10,5,9,0	1	1	0	4.02733652709	0	2	T,G	T,T	0.25	0.105360515658	0	NA	NA	38,73,17,1	1	1	0	0.46097387253	0	2	T,T	T,G	0.25	0.126751705639	0	NA	NA	36,55,17,1	1	1	0	0.915147530998	0
chr11_ref_v2	75999	0	T,G	0	0	72,176,64,0	1	1	0	2	T,T	T,G	0.5	0.240429187601	0	36,48,8,0	1	1	0	4.07015064718	0	2	T,T	T,G	0.25	0.287682072452	0	NA	NA	74,154,33,0	1	1	0	2.03447084795	0	2	T,T	T,G	0.25	0.042925044717	0	NA	NA	48,130,50,0	1	1	0	0.492036642057	0
chr11_ref_v2	78801	0	TTA,T	1	1	47,42,6,5	1	1	1	2	TTA,TTA	NA	NA	0.0755621860651	0	39,28,6,5	1	1	0	0.666439274531	0	2	TTA,TTA	TTA,T	0.125	0.133526988919	0	NA	NA	54,51,4,5	1	1	1	0.59161811424	0	2	TTA,TTA	NA	NA	0.400340395047	0	NA	NA	40,45,9,4	1	1	0	0.88633378532	0
chr11_ref_v2	114778	0	C,CAT	1	1	6,4,65,57	1	1	0	2	CAT,CAT	NA	NA	0.105856189556	0	4,4,59,37	1	1	0	1.12160026492	0	2	CAT,CAT	NA	NA	0.099123595184	0	NA	NA	6,8,54,42	1	1	0	1.7819920655	0	2	CAT,CAT	C,CAT	0.125	0.0756009758713	0	NA	NA	9,5,62,45	1	1	0	1.12707491497	0
chr11_ref_v2	134471	0	AT,A	1	1	102,108,12,11	1	1	0	2	AT,AT	NA	NA	0.155739246133	0	26,28,4,2	1	1	0	0.441013195141	0	2	AT,AT	NA	NA	0.223667238502	0	NA	NA	116,78,9,10	1	1	0	3.01462523942	0	2	AT,AT	NA	NA	0.228332152554	0	NA	NA	88,62,7,15	1	1	0	1.93266843985	0
chr11_ref_v2	136107	0	CAT,C	1	1	62,39,8,7	1	1	0	2	CAT,CAT	NA	NA	0.124940280108	0	24,38,10,7	1	1	0	2.69874853878	0	2	CAT,CAT	CAT,C	0.25	0.111566413367	0	NA	NA	42,54,7,5	1	1	0	3.57510851565	0	2	CAT,CAT	NA	NA	0.262615318442	0	NA	NA	29,35,7,6	1	1	0	1.75662167063	0
chr11_ref_v2	164848	0	CTATATATATATATATATATA,C	1	1	1,2,90,63	1	1	0	2	C,C	NA	NA	0.424883193965	0	1,2,31,13	1	1	0	1.1746200543	0	2	C,C	CTATATATATATATATATATA,C	0.125	0.0224728558521	0	NA	NA	2,1,88,60	1	1	0	0.601957807488	0	2	C,C	NA	NA	0.425532671159	0	NA	NA	0,4,58,57	1	1	0	1.29485482664	0
chr11_ref_v2	168999	0	T,TAATAAATA	1	1	0,2,29,37	1	1	0	2	TAATAAATA,TAATAAATA	T,TAATAAATA	0.125	0.382992252256	0	0,2,25,29	1	1	0	0.396200224186	0	2	TAATAAATA,TAATAAATA	T,TAATAAATA	0.125	0.182321556794	0	NA	NA	0,1,34,25	1	1	0	1.73156677311	0	2	TAATAAATA,TAATAAATA	NA	NA	0.0168071183164	0	NA	NA	1,1,26,21	1	1	0	1.06201612728	0
chr11_ref_v2	179252	0	T,TTATATATATA,TTATATATATATA	1	1	0,0,4,6,21,20	1	1	1	2	TTATATATATATA,TTATATATATATA	TTATATATATA,TTATATATATATA	0.125	0.150424878076	0	0,0,4,6,20,15	1	1	0	0.482791628291	0	2	TTATATATATATA,TTATATATATATA	TTATATATATA,TTATATATATATA	0.125	0.0761781856333	0	NA	NA	0,1,2,2,22,21	1	1	1	0.760618925005	0	2	TTATATATATATA,TTATATATATATA	NA	NA	0.783580785844	0	NA	NA	0,0,4,2,15,16	1	1	0	0.496084182974	0
chr11_ref_v2	179921	0	A,C	0	0	216,44,0,53	1	1	0	2	A,A	A,C	0.25	0.374212564604	0	45,21,0,8	1	1	0	3.3926656495	0	2	A,A	A,C	0.25	0.0465200156349	0	NA	NA	188,38,0,43	1	1	0	0.486814186505	0	2	A,A	A,C	0.25	0.309564783701	0	NA	NA	182,36,0,31	1	1	0	1.12765590194	0
chr11_ref_v2	182672	0	GT,G	1	1	118,114,13,9	1	1	0	2	GT,GT	GT,G	0.125	0.29047786413	0	38,31,7,6	1	1	0	1.50552979195	0	2	GT,GT	GT,G	0.25	0.071143452939	0	NA	NA	122,98,9,11	1	1	0	1.01668355589	0	2	GT,GT	GT,G	0.125	0.30723350282	0	NA	NA	97,90,8,13	1	1	0	1.46274752235	0
chr11_ref_v2	184506	0	G,GTAATAATAATAATAATTATAATAA	1	1	0,2,10,19	1	1	0	2	GTAATAATAATAATAATTATAATAA,GTAATAATAATAATAATTATAATAA	G,GTAATAATAATAATAATTATAATAA	0.25	0.322773392263	0	0,1,3,6	1	0	0	0.312789641892	0	2	NA	NA	NA	NA	0	NA	NA	0,0,8,12	1	1	1	0.58021681141	0	2	GTAATAATAATAATAATTATAATAA,GTAATAATAATAATAATTATAATAA	NA	NA	0.0	0	NA	NA	0,2,7,7	1	0	1	0.652430985453	0
chr11_ref_v2	188683	0	C,CA	1	1	83,5,6,26	1	1	0	2	C,C	C,CA	0.5	0.00763875769049	0	32,3,1,1	1	1	0	2.27913841473	0	2	C,C	NA	NA	0.000328055468864	0	NA	NA	85,9,4,39	1	1	0	1.45830460312	0	2	C,C	C,CA	0.5	0.21485764701	0	NA	NA	50,6,3,22	1	1	0	0.925953278708	0
chr11_ref_v2	194181	0	C,G	0	0	14,121,48,0	1	1	0	2	C,C	C,G	0.5	0.0851578083403	0	1,33,19,0	1	1	0	1.2160429025	0	2	C,G	C,C	0.25	0.0323418533234	0	NA	NA	14,103,52,0	1	1	0	0.979506113863	0	2	C,G	C,C	0.25	0.28105639748	0	NA	NA	6,100,44,0	1	1	0	0.710362788451	0
chr11_ref_v2	194183	0	A,G	0	0	13,125,8,0	1	1	0	2	A,A	A,G	0.125	0.0219789067188	0	3,32,3,0	1	1	0	0.461241823109	0	2	A,A	A,G	0.25	0.223143551314	0	NA	NA	18,105,5,0	1	1	0	1.4744490281	0	2	A,A	A,G	0.125	0.312374685042	0	NA	NA	9,99,5,0	1	1	0	0.510985735367	0
chr11_ref_v2	195710	0	T,G	0	0	152,151,2,0	1	1	0	2	T,T	NA	NA	0.412044079206	0	53,39,0,0	1	1	0	1.11681459465	0	2	T,T	NA	NA	0.0	0	NA	NA	136,180,0,0	1	1	0	2.4640057342	0	2	T,T	NA	NA	0.0	0	NA	NA	74,66,41,73	1	1	0	331.778498081	1
chr11_ref_v2	196217	0	GA,G,GAA	1	1	42,36,13,13,7,9	1	1	0	2	GA,GA	GA,GAA	0.125	0.435607690712	0	8,16,7,8,1,3	1	1	0	1.35754657975	0	2	GA,GA	GA,G	0.5	0.331283235151	0	NA	NA	31,28,9,9,11,13	1	1	0	2.04588775967	0	2	GA,GA	GA,GAA	0.5	0.533629345768	0	NA	NA	22,32,14,11,13,9	1	1	0	2.32316916628	0
chr11_ref_v2	200383	0	A,G	0	0	28,17,0,5	1	1	1	2	A,A	A,G	0.25	0.068992871487	0	12,8,0,3	1	1	0	0.389382427605	0	2	A,A	A,G	0.25	0.336472236621	0	NA	NA	28,19,0,3	1	1	1	0.554508776078	0	2	A,A	A,G	0.125	0.249523195351	0	NA	NA	23,15,0,2	1	1	1	0.530635547764	0
chr11_ref_v2	200392	0	A,AGTTT	0	0	29,17,0,14	1	1	1	2	A,A	A,AGTTT	0.5	0.0219789067188	0	10,19,0,7	1	1	0	2.92793519635	0	2	A,A	A,AGTTT	0.5	0.189241999639	0	NA	NA	28,32,0,16	1	1	1	2.19329391476	0	2	A,A	A,AGTTT	0.5	0.162518929498	0	NA	NA	18,26,1,11	1	1	1	2.6041407829	0
chr11_ref_v2	200393	0	A,ACCTTT	0	0	9,14,0,12	1	1	1	2	A,ACCTTT	A,A	0.25	0.0597192347016	0	2,18,0,5	1	1	0	3.09132080323	0	2	A,ACCTTT	A,A	0.5	0.105360515658	0	NA	NA	7,30,0,15	1	1	1	2.17428939956	0	2	A,ACCTTT	A,A	0.5	0.260283098264	0	NA	NA	1,25,1,9	1	1	1	3.8080224395	0
chr11_ref_v2	200397	0	G,T	0	0	14,16,0,5	1	1	1	2	G,G	G,T	0.25	0.336472236621	0	2,21,0,3	1	1	0	3.87974430074	0	2	G,G	G,T	0.25	0.21856843531	0	NA	NA	11,33,0,3	1	1	1	3.31870050892	0	2	G,G	G,T	0.125	0.310154928304	0	NA	NA	4,24,0,2	1	1	1	4.11426147036	0
chr11_ref_v2	200399	0	A,G	0	0	17,17,0,2	1	1	1	2	A,A	A,G	0.125	0.295062179749	0	4,21,0,3	1	1	0	2.88476759635	0	2	A,A	A,G	0.25	0.153734099942	0	NA	NA	13,36,0,1	1	1	1	3.58061677617	0	2	A,A	NA	NA	0.0202027073175	0	NA	NA	5,25,0,2	1	1	1	3.689418071	0
chr11_ref_v2	202566	1	T,G	1	0	6,0,0,0	0	0	1	2	NA	NA	NA	NA	0	1,1,0,0	1	0	1	0.0	0	2	NA	NA	NA	NA	0	NA	NA	4,0,0,0	0	0	1	0.0	0	2	NA	NA	NA	NA	0	NA	NA	2,1,0,0	1	0	1	0.0	0
chr11_ref_v2	207676	0	TA,T	1	1	52,93,6,13	1	1	0	2	TA,TA	TA,T	0.125	0.207214221103	0	14,33,4,3	1	1	0	0.886775177173	0	2	TA,TA	TA,T	0.125	0.097813698519	0	NA	NA	58,80,6,9	1	1	0	1.22129629739	0	2	TA,TA	NA	NA	0.204197608466	0	NA	NA	45,71,5,10	1	1	0	0.557502185969	0
chr11_ref_v2	216761	0	G,GA	1	1	57,25,18,8	1	1	0	2	G,G	G,GA	0.5	0.187404482993	0	5,5,2,10	1	1	0	7.06151568966	0	2	G,GA	GA,GA	0.25	0.0377549845845	0	NA	NA	40,22,17,9	1	1	0	0.875612985231	0	2	G,G	G,GA	0.5	0.0894685930114	0	NA	NA	31,21,13,11	1	1	0	1.68739345106	0
chr11_ref_v2	217084	0	T,G	1	0	27,163,81,0	1	1	0	2	T,T	T,G	0.5	0.258307463772	0	10,43,2,0	1	1	0	4.27730119684	0	2	T,T	T,G	0.125	0.163629423782	0	NA	NA	28,195,73,0	1	1	0	1.64430765168	0	2	T,T	T,G	0.5	0.00449438958784	0	NA	NA	21,134,65,0	1	1	0	0.416540319165	0
chr11_ref_v2	234784	0	T,A	1	0	184,190,0,0	1	1	0	2	T,T	NA	NA	0.0	0	44,35,0,0	1	1	0	0.863365741954	0	2	T,T	NA	NA	0.0	0	NA	NA	112,106,89,116	1	1	0	387.500636076	1	2	T,A	NA	NA	0.0614850836507	0	g.234784T>A	0	123,174,0,0	1	1	0	2.52856033178	0
chr11_ref_v2	266235	0	A,T	0	0	133,146,0,0	1	1	0	2	A,A	NA	NA	0.0	0	52,55,0,0	1	1	0	0.397095146805	0	2	A,A	NA	NA	0.0	0	NA	NA	118,132,0,0	1	1	0	0.405556627025	0	2	A,A	NA	NA	0.0	0	NA	NA	124,126,0,0	1	1	0	0.550970056961	0
chr11_ref_v2	273433	0	G,GCAATGA	0	0	0,0,181,178	1	1	0	2	GCAATGA,GCAATGA	NA	NA	0.0	0	0,0,39,29	1	1	0	0.85025034869	0	2	GCAATGA,GCAATGA	NA	NA	0.0	0	NA	NA	1,0,170,181	1	1	0	0.604945950362	0	2	GCAATGA,GCAATGA	NA	NA	0.00284495213223	0	NA	NA	0,0,125,166	1	1	0	2.32960845767	0
chr11_ref_v2	276694	0	AT,A	1	1	108,111,5,11	1	1	0	2	AT,AT	NA	NA	0.560608938922	0	27,22,1,2	1	1	0	0.638001423687	0	2	AT,AT	NA	NA	0.819650670608	0	NA	NA	78,108,3,10	1	1	0	1.5690142265	0	2	AT,AT	NA	NA	0.565710288909	0	NA	NA	85,68,7,12	1	1	0	1.51552993493	0
chr11_ref_v2	279816	0	GA,G	1	1	61,130,11,19	1	1	0	2	GA,GA	NA	NA	0.0159267157871	0	23,35,1,2	1	1	0	1.36480727578	0	2	GA,GA	NA	NA	1.25434533525	0	NA	NA	61,95,14,15	1	1	0	1.23567522159	0	2	GA,GA	NA	NA	0.185169043346	0	NA	NA	45,103,11,15	1	1	0	0.659634531956	0
chr11_ref_v2	286102	0	TA,T	1	1	63,79,13,5	1	1	0	2	TA,TA	NA	NA	0.230305969108	0	35,36,3,8	1	1	0	2.50992604477	0	2	TA,TA	NA	NA	0.157299217616	0	NA	NA	79,88,7,10	1	1	0	1.25658131516	0	2	TA,TA	NA	NA	0.417051247752	0	NA	NA	70,54,14,7	1	1	0	1.80978290642	0
chr11_ref_v2	320477	0	GT,G	1	1	18,25,4,7	1	1	0	2	GT,GT	NA	NA	0.0962969690762	0	9,1,4,3	1	0	0	2.10957855457	0	2	NA	NA	NA	NA	0	NA	NA	26,27,1,10	1	1	0	0.912885751005	0	2	GT,GT	NA	NA	0.0979214465439	0	NA	NA	21,28,2,8	1	1	0	0.508484418978	0
chr11_ref_v2	334757	0	GA,G	1	1	83,89,14,13	1	1	0	2	GA,GA	NA	NA	0.164502513636	0	13,24,4,8	1	1	0	2.09152224309	0	2	GA,GA	GA,G	0.125	0.111174023681	0	NA	NA	74,75,16,14	1	1	0	0.899874549356	0	2	GA,GA	NA	NA	0.111318286375	0	NA	NA	56,58,19,16	1	1	0	2.60913178756	0
chr11_ref_v2	354836	0	G,GA	1	1	40,57,6,9	1	1	0	2	G,G	G,GA	0.125	0.00662672314598	0	20,22,1,1	1	1	0	0.99032754701	0	2	G,G	NA	NA	0.716439652963	0	NA	NA	36,65,2,10	1	1	0	1.05460919201	0	2	G,G	NA	NA	0.216802779908	0	NA	NA	27,48,1,9	1	1	0	0.804827506499	0
chr11_ref_v2	360728	0	G,T	0	0	110,227,67,0	1	1	0	2	G,G	G,T	0.25	0.345334923879	0	28,50,7,0	1	1	0	1.13019222995	0	2	G,G	G,T	0.25	0.331357135954	0	NA	NA	103,203,54,0	1	1	0	0.613276068528	0	2	G,G	G,T	0.25	0.229658232335	0	NA	NA	70,170,45,0	1	1	0	0.886568974907	0
chr11_ref_v2	384783	0	A,T	0	0	37,70,25,1	1	1	0	2	A,A	A,T	0.5	0.316120007772	0	5,33,10,0	1	1	0	1.93917634105	0	2	A,A	A,T	0.5	0.14107859826	0	NA	NA	37,82,24,0	1	1	0	0.846124627367	0	2	A,A	A,T	0.25	0.385662480812	0	NA	NA	30,75,19,0	1	1	0	1.33444246745	0
chr11_ref_v2	384787	0	C,T	1	0	49,66,22,1	1	1	0	2	C,C	C,T	0.25	0.336472236621	0	8,31,10,0	1	1	0	1.86530820645	0	2	C,C	C,T	0.5	0.167054084663	0	NA	NA	52,79,22,0	1	1	0	0.73532706363	0	2	C,C	C,T	0.25	0.206207041783	0	NA	NA	35,71,15,0	1	1	0	2.00111218036	0
chr11_ref_v2	411273	0	T,A	0	0	217,151,0,0	1	1	0	2	T,T	NA	NA	0.0	0	55,38,0,0	1	1	0	0.376583051521	0	2	T,T	NA	NA	0.0	0	NA	NA	111,64,89,83	1	1	0	364.37807042	1	2	T,A	NA	NA	0.0172914971101	0	g.411273T>A	0	148,125,0,0	1	1	0	1.24227876414	0
chr11_ref_v2	415323	0	T,G	0	0	25,151,93,0	1	1	0	2	T,G	T,T	0.25	0.116363589002	0	7,63,14,0	1	1	0	4.02874521119	0	2	T,T	T,G	0.25	0.405465108108	0	NA	NA	28,153,85,0	1	1	0	0.728610180255	0	2	T,G	T,T	0.25	0.233324111246	0	NA	NA	24,138,78,0	1	1	0	0.607967475824	0
chr11_ref_v2	418484	0	A,T	1	0	66,99,50,98	1	1	0	2	A,T	NA	NA	0.108733200136	0	20,22,15,27	1	1	0	0.548149946964	0	2	A,T	NA	NA	0.0	0	NA	NA	64,100,65,96	1	1	0	1.51574606041	0	2	A,T	NA	NA	0.0184620628397	0	NA	NA	46,63,43,67	1	1	0	1.09129192874	0
chr11_ref_v2	436139	0	T,G	0	0	76,223,66,0	1	1	0	2	T,T	T,G	0.5	0.397138665332	0	22,55,7,0	1	1	0	1.31246911061	0	2	T,T	T,G	0.25	0.318453731119	0	NA	NA	66,195,52,0	1	1	0	0.554613750878	0	2	T,T	T,G	0.25	0.351681655285	0	NA	NA	40,159,48,0	1	1	0	0.832722474831	0
chr11_ref_v2	451222	0	GGAACAC,G	0	0	1,0,144,229	1	1	0	2	G,G	NA	NA	0.00267737777072	0	0,0,26,26	1	1	0	1.26469245195	0	2	G,G	NA	NA	0.0	0	NA	NA	0,1,190,185	1	1	0	6.15559596528	0	2	G,G	NA	NA	0.00266311741948	0	NA	NA	0,0,102,139	1	1	0	0.920185686809	0
chr11_ref_v2	464826	0	G,GTATA	1	1	7,4,15,20	1	1	1	2	G,GTATA	GTATA,GTATA	0.5	0.0588405000229	0	6,3,13,15	1	1	0	0.396764911448	0	2	GTATA,GTATA	G,GTATA	0.5	0.0363676441709	0	NA	NA	1,4,3,19	1	1	1	2.58815409441	0	2	GTATA,GTATA	G,GTATA	0.5	0.382992252256	0	NA	NA	4,4,9,14	1	1	0	0.569302993204	0
chr11_ref_v2	464847	0	A,T	1	0	38,36,1,2	1	1	1	2	A,A	NA	NA	0.445205436758	0	27,31,0,2	1	1	0	0.591631928934	0	2	A,A	A,T	0.125	0.253780520776	0	NA	NA	21,38,0,2	1	1	1	2.0195587739	0	2	A,A	A,T	0.125	0.270874954135	0	NA	NA	26,28,2,4	1	1	1	1.37508669473	0
chr11_ref_v2	468533	0	T,G	0	0	38,123,45,0	1	1	0	2	T,T	T,G	0.5	0.154150679827	0	6,33,6,0	1	1	0	1.44513497869	0	2	T,T	T,G	0.25	0.228258651981	0	NA	NA	33,141,42,0	1	1	0	1.27845819708	0	2	T,T	T,G	0.5	0.299242894853	0	NA	NA	24,119,41,0	1	1	0	1.05106986332	0
chr11_ref_v2	488437	0	A,T	0	0	162,154,0,0	1	1	0	2	A,A	NA	NA	0.0	0	1,0,36,41	1	1	0	325.050885261	1	2	T,T	NA	NA	0.0129034048359	0	g.488437A>T,g.488437A>T	0,1	173,162,0,0	1	1	0	0.40824323506	0	2	A,A	NA	NA	0.0	0	NA	NA	125,120,0,0	1	1	0	0.397984635118	0
chr11_ref_v2	523691	0	ATT,A	1	1	22,51,1,8	1	1	0	2	ATT,ATT	ATT,A	0.25	0.147324714757	0	15,14,3,3	1	1	0	2.31240136297	0	2	ATT,ATT	ATT,A	0.25	0.370373788297	0	NA	NA	28,48,0,6	1	1	0	1.07300660662	0	2	ATT,ATT	ATT,A	0.125	0.323227009871	0	NA	NA	30,25,5,9	1	1	0	3.35139280884	0
chr11_ref_v2	527739	0	A,T	0	0	196,189,2,0	1	1	0	2	A,A	NA	NA	0.41064646685	0	36,31,0,0	1	1	0	0.480606455828	0	2	A,A	NA	NA	0.0	0	NA	NA	144,157,1,1	1	1	0	0.800383982856	0	2	A,A	NA	NA	0.00662254076049	0	NA	NA	132,130,0,0	1	1	0	0.473967493724	0
chr11_ref_v2	532265	0	T,G	1	0	57,167,88,0	1	1	0	2	T,T	T,G	0.5	0.175602606545	0	24,30,11,0	1	1	0	4.10389541257	0	2	T,T	T,G	0.5	0.405465108108	0	NA	NA	57,159,69,0	1	1	0	0.879550027154	0	2	T,T	T,G	0.5	0.0281708769667	0	NA	NA	51,114,53,0	1	1	0	1.51610700899	0
chr11_ref_v2	557138	0	GA,G	1	1	120,119,10,7	1	1	0	2	GA,GA	GA,G	0.125	0.332516883818	0	33,38,5,4	1	1	0	1.03488489815	0	2	GA,GA	GA,G	0.125	0.268884541489	0	NA	NA	117,104,15,10	1	1	0	1.4960715412	0	2	GA,GA	GA,G	0.125	0.149262052908	0	NA	NA	88,101,8,5	1	1	0	0.758676348596	0
chr11_ref_v2	569538	0	G,C	0	0	42,185,38,1	1	1	0	2	G,G	G,C	0.25	0.184521777704	0	21,48,1,0	1	1	0	3.45111357977	0	2	G,G	NA	NA	0.0143887374521	0	NA	NA	31,175,32,0	1	1	0	0.999895122053	0	2	G,G	G,C	0.25	0.114541541732	0	NA	NA	20,158,35,0	1	1	0	1.24073813556	0
chr11_ref_v2	573475	0	T,A	0	0	188,168,0,0	1	1	0	2	T,T	NA	NA	0.0	0	36,41,0,0	1	1	0	0.795173459961	0	2	T,T	NA	NA	0.0	0	NA	NA	193,148,0,0	1	1	0	1.0749462155	0	2	T,T	NA	NA	0.0	0	NA	NA	77,62,60,62	1	1	0	335.996417682	1
chr11_ref_v2	579380	0	CAT,C	1	1	111,105,5,5	1	1	0	2	CAT,CAT	NA	NA	0.0819835411157	0	36,45,2,10	1	1	0	4.70456331353	0	2	CAT,CAT	CAT,C	0.25	0.235230373096	0	NA	NA	94,86,5,7	1	1	0	0.94609700529	0	2	CAT,CAT	NA	NA	0.344402253339	0	NA	NA	82,69,2,5	1	1	0	0.584402568743	0
chr11_ref_v2	580728	0	GA,G	1	1	65,54,4,9	1	1	0	2	GA,GA	NA	NA	0.163189141898	0	9,34,3,6	1	1	0	4.29925498469	0	2	GA,GA	GA,G	0.25	0.144538994161	0	NA	NA	58,68,12,19	1	1	0	3.31517764444	0	2	GA,GA	GA,G	0.25	0.0504394922508	0	NA	NA	41,64,6,5	1	1	0	2.99150365548	0
chr11_ref_v2	595779	0	T,G	0	0	35,191,53,0	1	1	0	2	T,T	T,G	0.5	0.33293866404	0	23,46,10,0	1	1	0	4.73101079647	0	2	T,T	T,G	0.25	0.109698917256	0	NA	NA	44,177,63,1	1	1	0	1.108637652	0	2	T,T	T,G	0.5	0.14066732949	0	NA	NA	28,130,42,0	1	1	0	0.587211623619	0
chr11_ref_v2	612775	0	ACGAGCTTGAGAGAC,A	0	0	1,1,140,173	1	1	0	2	A,A	NA	NA	0.00636944828548	0	0,1,21,15	1	1	0	1.24126759004	0	2	A,A	NA	NA	0.0273989741881	0	NA	NA	3,0,151,150	1	1	0	1.4664263055	0	2	A,A	NA	NA	0.703064617217	0	NA	NA	0,0,103,155	1	1	0	1.29166000065	0
chr11_ref_v2	613266	0	T,TAGAAGA	1	1	0,0,123,202	1	1	0	2	TAGAAGA,TAGAAGA	NA	NA	0.0	0	0,0,17,32	1	1	0	0.441015674073	0	2	TAGAAGA,TAGAAGA	NA	NA	0.0	0	NA	NA	0,1,122,200	1	1	0	0.385080903801	0	2	TAGAAGA,TAGAAGA	NA	NA	0.00310077767825	0	NA	NA	0,0,96,174	1	1	0	0.63399583999	0
chr11_ref_v2	613312	0	ACTGCTGCTGCTGCTGCTGCTGCTG,A	1	1	1,2,71,87	1	1	0	2	A,A	NA	NA	0.424274440066	0	1,1,10,5	1	0	0	1.64200243981	0	2	NA	NA	NA	NA	0	NA	NA	0,0,93,72	1	1	0	3.12608883974	0	2	A,A	NA	NA	0.0	0	NA	NA	0,1,66,70	1	1	0	0.731676775336	0
chr11_ref_v2	613399	0	AGAGGAG,A	1	1	0,0,138,136	1	1	0	2	A,A	NA	NA	0.0	0	1,0,16,18	1	1	0	1.62059170904	0	2	A,A	NA	NA	0.0289875368733	0	NA	NA	2,0,130,127	1	1	0	0.666291179242	0	2	A,A	NA	NA	0.413217084912	0	NA	NA	2,1,96,100	1	1	0	0.936877137538	0
chr11_ref_v2	617188	0	CT,C	1	1	4,12,24,3	1	1	0	2	CT,C	C,C	0.25	0.0305385901622	0	2,8,9,1	1	1	0	0.81335265075	0	2	CT,C	CT,CT	0.25	0.0782328186606	0	NA	NA	4,4,23,6	1	1	0	1.56920371826	0	2	C,C	CT,C	0.25	0.187412337675	0	NA	NA	6,6,11,1	1	1	0	1.72533732783	0
chr11_ref_v2	632463	0	C,CA	1	1	52,20,3,6	1	1	0	2	C,C	C,CA	0.125	0.168208008034	0	21,10,1,1	1	1	0	0.589534615853	0	2	C,C	NA	NA	0.311064965543	0	NA	NA	54,23,6,9	1	1	0	1.09099001499	0	2	C,C	C,CA	0.25	0.108184986204	0	NA	NA	39,25,3,3	1	1	0	1.59934352483	0
chr11_ref_v2	635091	0	C,T	1	0	86,72,4,63	1	1	0	2	C,C	C,T	0.5	0.240709875032	0	27,26,0,9	1	1	0	1.55407285069	0	2	C,C	C,T	0.25	0.278203328497	0	NA	NA	108,56,3,63	1	1	0	2.42033238715	0	2	C,C	C,T	0.5	0.18840060287	0	NA	NA	79,65,3,43	1	1	0	0.913759546173	0
chr11_ref_v2	635099	0	C,T	1	0	62,45,7,78	1	1	0	2	C,T	C,C	0.125	0.0211368503093	0	14,15,4,12	1	1	0	1.25258057211	0	2	C,T	C,C	0.25	0.0838814839807	0	NA	NA	72,35,12,85	1	1	0	1.24181451357	0	2	C,T	NA	NA	0.0981178559585	0	NA	NA	49,36,16,60	1	1	0	3.59328624344	0
chr11_ref_v2	638069	0	C,T	1	0	80,159,54,1	1	1	0	2	C,C	C,T	0.5	0.370518078031	0	33,58,19,0	1	1	0	0.57363041948	0	2	C,C	C,T	0.5	0.416514944295	0	NA	NA	59,169,68,4	1	1	0	2.3898527063	0	2	C,C	C,T	0.5	0.0540672212703	0	NA	NA	46,136,45,3	1	1	0	1.52917725294	0
chr11_ref_v2	644836	0	CA,C,CAA	1	1	82,55,19,10,9,32	1	1	0	2	CA,CA	CA,CAA	0.25	0.122718620312	0	17,15,5,3,3,5	1	1	0	0.56729086495	0	2	CA,CA	CA,CAA	0.25	0.15949510945	0	NA	NA	74,40,21,9,3,28	1	1	0	0.970626384579	0	2	CA,CA	CA,CAA	0.25	0.33579870863	0	NA	NA	52,31,15,13,4,12	1	1	0	2.22764374728	0
chr11_ref_v2	655405	0	T,A	1	0	199,204,0,0	1	1	0	2	T,T	NA	NA	0.0	0	41,43,0,2	1	1	0	2.35111383223	0	2	T,T	NA	NA	0.428995605518	0	NA	NA	194,192,0,1	1	1	0	0.443937620499	0	2	T,T	NA	NA	0.00258732356495	0	NA	NA	118,123,0,0	1	1	0	0.402674928064	0
chr11_ref_v2	657368	0	T,A	1	0	163,231,0,0	1	1	0	2	T,T	NA	NA	0.0	0	36,57,0,0	1	1	0	0.488953802132	0	2	T,T	NA	NA	0.0	0	NA	NA	82,113,101,107	1	1	0	392.026240263	1	2	T,A	NA	NA	0.0645385211376	0	g.657368T>A	0	135,146,0,1	1	1	0	1.91090795368	0
chr11_ref_v2	663365	0	G,A	1	0	0,0,0,1	0	0	1	2	NA	NA	NA	NA	0	0,0,0,2	0	0	1	0.0	0	2	NA	NA	NA	NA	0	NA	NA	0,0,0,3	0	0	1	0.0	0	2	NA	NA	NA	NA	0	NA	NA	0,0,0,1	0	0	1	0.0	0
chr11_ref_v2	663381	0	C,T	0	0	0,0,0,2	0	0	1	2	NA	NA	NA	NA	0	0,0,0,2	0	0	1	0.0	0	2	NA	NA	NA	NA	0	NA	NA	0,0,0,0	0	0	1	0.0	0	2	NA	NA	NA	NA	0	NA	NA	0,0,0,0	0	0	1	0.0	0
chr11_ref_v2	663391	0	C,T	0	0	0,0,0,2	0	0	1	2	NA	NA	NA	NA	0	0,0,0,1	0	0	1	0.0	0	2	NA	NA	NA	NA	0	NA	NA	0,0,0,0	0	0	1	0.0	0	2	NA	NA	NA	NA	0	NA	NA	0,0,0,0	0	0	1	0.0	0
chr11_ref_v2	663910	0	G,A	0	0	60,72,3,5	1	1	1	2	G,G	G,A	0.125	0.0953101798043	0	1,4,1,0	1	0	1	1.13671218791	0	2	NA	NA	NA	NA	0	NA	NA	73,74,14,9	1	1	1	4.81591653083	0	2	G,G	G,A	0.25	0.0909717782057	0	NA	NA	33,51,4,1	1	1	1	0.9408300856	0
chr11_ref_v2	663931	0	G,A	1	0	38,102,4,6	1	1	1	2	G,G	G,A	0.125	0.068992871487	0	2,13,4,0	1	0	1	3.60219163488	0	2	NA	NA	NA	NA	0	NA	NA	54,117,14,11	1	1	1	3.19906154769	0	2	G,G	G,A	0.25	0.0231224174209	0	NA	NA	24,81,7,2	1	1	1	1.51118589384	0
chr11_ref_v2	663942	0	G,A	1	0	34,123,4,6	1	1	1	2	G,G	G,A	0.125	0.0456105112521	0	2,13,4,2	1	1	1	3.77944183973	0	2	G,G	G,A	0.5	0.182321556794	0	NA	NA	47,133,15,15	1	1	1	4.35562503361	0	2	G,G	G,A	0.25	0.154150679827	0	NA	NA	24,94,6,3	1	1	1	1.07343584954	0
chr11_ref_v2	664729	0	G,T	1	0	9,62,35,19	1	1	1	2	G,T	G,G	0.125	0.0223814021961	0	0,5,15,7	1	1	1	3.45865639374	0	2	T,T	G,T	0.5	0.200670695462	0	NA	NA	15,69,37,28	1	1	1	0.934399424003	0	2	G,T	G,G	0.125	0.00511510066677	0	NA	NA	12,49,32,16	1	1	1	1.03441428317	0
chr11_ref_v2	664748	0	T,C	0	0	2,74,5,11	1	1	1	2	T,T	T,C	0.25	0.387765531009	0	0,4,7,3	1	0	1	7.22341345112	0	2	NA	NA	NA	NA	0	NA	NA	7,83,9,18	1	1	1	1.8645226486	0	2	T,T	T,C	0.5	0.105360515658	0	NA	NA	4,63,10,14	1	1	1	1.76679668854	0
chr11_ref_v2	664757	0	T,C	0	0	2,75,3,11	1	1	1	2	T,T	T,C	0.25	0.241162056817	0	0,4,3,3	1	0	1	3.53150435116	0	2	NA	NA	NA	NA	0	NA	NA	5,85,6,20	1	1	1	1.4118181065	0	2	T,T	T,C	0.5	0.143100843641	0	NA	NA	3,61,6,20	1	1	1	2.62930837539	0
chr11_ref_v2	664802	0	C,T	0	0	1,51,2,44	1	1	1	2	C,T	NA	NA	0.122602322092	0	0,3,11,16	1	1	0	12.9701900265	0	2	T,T	C,T	0.25	0.0927093981043	0	NA	NA	0,54,5,46	1	1	1	1.21753611066	0	2	C,T	NA	NA	0.0755075525081	0	NA	NA	0,39,4,41	1	1	1	1.18856229218	0
chr12_ref_v2	306	1	T,C	0	0	0,57,0,0	0	1	1	2	NA	NA	NA	NA	0	0,8,0,3	1	0	1	0.0	0	2	NA	NA	NA	NA	0	NA	NA	0,29,0,1	1	1	1	0.0	0	2	NA	NA	NA	NA	0	NA	NA	0,38,0,1	1	1	1	0.0	0
chr12_ref_v2	315	1	T,C	1	0	0,40,0,0	0	1	1	2	NA	NA	NA	NA	0	0,7,0,3	1	0	1	0.0	0	2	NA	NA	NA	NA	0	NA	NA	0,20,0,0	0	1	1	0.0	0	2	NA	NA	NA	NA	0	NA	NA	0,29,0,1	1	1	1	0.0	0
chr12_ref_v2	325	1	T,C	1	0	0,29,0,0	0	1	1	2	NA	NA	NA	NA	0	0,6,0,2	1	0	1	0.0	0	2	NA	NA	NA	NA	0	NA	NA	0,14,0,0	0	0	1	0.0	0	2	NA	NA	NA	NA	0	NA	NA	0,20,0,1	1	1	1	0.0	0
chr12_ref_v2	329	1	C,G	0	0	0,23,0,0	0	1	1	2	NA	NA	NA	NA	0	0,6,0,2	1	0	1	0.0	0	2	NA	NA	NA	NA	0	NA	NA	0,13,0,0	0	0	1	0.0	0	2	NA	NA	NA	NA	0	NA	NA	0,16,0,1	1	0	1	0.0	0
chr12_ref_v2	5735	1	T,C	0	0	0,0,91,51	1	1	1	2	NA	NA	NA	NA	0	0,0,0,0	0	0	1	0.0	0	2	NA	NA	NA	NA	0	NA	NA	0,0,109,43	1	1	1	1.59882066979	0	2	NA	NA	NA	NA	0	NA	NA	0,0,63,31	1	1	1	0.516388724524	0
chr12_ref_v2	11275	1	ACACAC,A	1	0	0,1,2,1	1	0	1	2	NA	NA	NA	NA	0	0,0,0,0	0	0	1	0.0	0	2	NA	NA	NA	NA	0	NA	NA	0,0,0,0	0	0	1	0.0	0	2	NA	NA	NA	NA	0	NA	NA	3,1,1,0	1	0	1	1.08186755643	0
chr12_ref_v2	11292	1	C,A	1	0	1,1,1,1	1	0	1	2	NA	NA	NA	NA	0	0,0,0,0	0	0	1	0.0	0	2	NA	NA	NA	NA	0	NA	NA	0,0,2,0	0	0	1	0.0	0	2	NA	NA	NA	NA	0	NA	NA	1,0,3,1	1	0	1	0.999699125942	0
chr12_ref_v2	19914	0	CT,C	1	1	52,33,8,6	1	1	0	2	CT,CT	NA	NA	0.116438829702	0	16,9,4,1	1	1	0	0.66124467155	0	2	CT,CT	NA	NA	0.0874998587748	0	NA	NA	62,34,6,3	1	1	0	1.00144814803	0	2	CT,CT	NA	NA	0.653056403473	0	NA	NA	40,29,8,5	1	1	0	0.528379203473	0
chr12_ref_v2	29364	0	C,T	1	0	201,172,0,0	1	1	0	2	C,C	NA	NA	0.0	0	18,29,26,28	1	1	0	314.212574943	1	2	C,T	T,T	0.125	0.112477983427	0	g.29364C>T	0	262,174,1,0	1	1	0	2.28960783308	0	2	C,C	NA	NA	0.00229095174656	0	NA	NA	200,148,0,0	1	1	0	1.02637005216	0
chr12_ref_v2	33915	0	T,A	1	0	218,102,0,0	1	1	0	2	T,T	NA	NA	0.0	0	55,41,0,0	1	1	0	1.96501448573	0	2	T,T	NA	NA	0.0	0	NA	NA	192,89,0,0	1	1	0	0.39709372682	0	2	T,T	NA	NA	0.0	0	NA	NA	85,37,82,51	1	1	0	344.922464682	1
chr12_ref_v2	41223	0	CAT,C	1	1	13,13,1,1	1	1	1	2	CAT,CAT	NA	NA	1.10126973043	0	10,15,3,1	1	1	0	1.0969849271	0	2	CAT,CAT	NA	NA	0.311828374889	0	NA	NA	6,10,1,0	1	0	1	0.669505356238	0	2	NA	NA	NA	NA	0	NA	NA	4,11,1,0	1	0	1	1.23390707859	0
chr12_ref_v2	42306	0	A,C	1	0	212,36,0,73	1	1	0	2	A,A	A,C	0.5	0.110751364293	0	53,17,0,20	1	1	0	1.75211625336	0	2	A,A	A,C	0.5	0.105360515658	0	NA	NA	224,35,0,62	1	1	0	1.09294830211	0	2	A,A	A,C	0.5	0.31508104664	0	NA	NA	159,24,0,58	1	1	0	0.474918010375	0
chr12_ref_v2	42737	0	T,A	1	0	233,213,0,0	1	1	0	2	T,T	NA	NA	0.0	0	59,62,0,0	1	1	0	0.618575797662	0	2	T,T	NA	NA	0.0	0	NA	NA	222,228,0,0	1	1	0	0.945808864815	0	2	T,T	NA	NA	0.0	0	NA	NA	181,162,0,0	1	1	0	0.417264272607	0
chr12_ref_v2	48855	0	C,CAAAAAAAAAAAAA	1	1	15,2,3,14	1	1	0	2	C,CAAAAAAAAAAAAA	NA	NA	0.0	0	4,0,3,5	1	0	0	1.12770721	0	2	NA	NA	NA	NA	0	NA	NA	6,1,2,9	1	0	0	0.614918176871	0	2	NA	NA	NA	NA	0	NA	NA	12,0,3,3	1	0	0	1.4440216919	0
chr12_ref_v2	52019	0	AAT,A	1	1	74,85,15,13	1	1	0	2	AAT,AAT	AAT,A	0.125	0.0829705938765	0	40,39,3,9	1	1	0	0.790957166903	0	2	AAT,AAT	AAT,A	0.125	0.0370308071309	0	NA	NA	78,70,17,8	1	1	0	1.10749862574	0	2	AAT,AAT	AAT,A	0.125	0.0713534370854	0	NA	NA	54,63,7,6	1	1	0	0.728124234976	0
chr12_ref_v2	52618	0	CT,C	1	1	94,114,8,27	1	1	0	2	CT,CT	NA	NA	0.0529593123855	0	29,29,2,3	1	1	0	0.900160724391	0	2	CT,CT	NA	NA	0.743519711485	0	NA	NA	70,113,7,18	1	1	0	1.73051727747	0	2	CT,CT	NA	NA	0.122881107364	0	NA	NA	73,93,8,16	1	1	0	0.568247170345	0
chr12_ref_v2	55426	0	A,C	0	0	169,23,0,51	1	1	0	2	A,A	A,C	0.5	0.207639364778	0	59,4,0,2	1	1	0	4.99442155265	0	2	A,A	A,C	0.125	0.336472236621	0	NA	NA	214,29,0,32	1	1	0	3.23049810656	0	2	A,A	A,C	0.25	0.0506437328188	0	NA	NA	141,10,0,24	1	1	0	3.33545840849	0
chr12_ref_v2	63982	0	C,CA	1	1	43,5,3,21	1	1	0	2	C,CA	C,C	0.25	0.165571969071	0	3,5,0,4	1	0	0	3.663120581	0	2	NA	NA	NA	NA	0	NA	NA	61,7,2,20	1	1	0	1.20212036466	0	2	C,CA	C,C	0.5	0.170661657	0	NA	NA	29,8,4,10	1	1	0	1.68073040595	0
chr12_ref_v2	86724	0	TA,T	1	1	46,60,17,14	1	1	0	2	TA,TA	TA,T	0.125	0.0621266369879	0	22,22,4,6	1	1	0	0.798703086841	0	2	TA,TA	NA	NA	0.0864719194187	0	NA	NA	57,54,11,14	1	1	0	1.60278524726	0	2	TA,TA	NA	NA	0.121489312215	0	NA	NA	43,45,7,14	1	1	0	0.986691817479	0
chr12_ref_v2	103648	0	G,C	0	0	1,5,0,0	1	0	1	2	NA	NA	NA	NA	0	1,1,0,0	1	0	1	0.550034936748	0	2	NA	NA	NA	NA	0	NA	NA	2,4,0,0	1	0	1	0.588316150113	0	2	NA	NA	NA	NA	0	NA	NA	0,7,1,0	1	0	1	0.336996565141	0
chr12_ref_v2	103650	0	C,A	0	0	1,2,0,0	1	0	1	2	NA	NA	NA	NA	0	0,0,0,0	0	0	1	0.0	0	2	NA	NA	NA	NA	0	NA	NA	0,2,0,0	0	0	1	0.0	0	2	NA	NA	NA	NA	0	NA	NA	0,0,1,1	1	0	1	0.650947386294	0
chr12_ref_v2	103655	0	A,G	0	0	1,2,0,0	1	0	1	2	NA	NA	NA	NA	0	0,0,0,0	0	0	1	0.0	0	2	NA	NA	NA	NA	0	NA	NA	0,1,0,0	0	0	1	0.0	0	2	NA	NA	NA	NA	0	NA	NA	0,0,1,1	1	0	1	0.650947386294	0
chr12_ref_v2	103660	0	A,C	1	0	1,2,0,0	1	0	1	2	NA	NA	NA	NA	0	0,0,0,0	0	0	1	0.0	0	2	NA	NA	NA	NA	0	NA	NA	0,1,0,0	0	0	1	0.0	0	2	NA	NA	NA	NA	0	NA	NA	0,0,1,1	1	0	1	0.650947386294	0
chr12_ref_v2	103729	0	A,G	0	0	2,1,0,3	1	0	1	2	NA	NA	NA	NA	0	0,0,0,1	0	0	1	0.0	0	2	NA	NA	NA	NA	0	NA	NA	3,0,0,0	0	0	1	0.0	0	2	NA	NA	NA	NA	0	NA	NA	2,1,0,0	1	0	1	0.751181317633	0
chr12_ref_v2	105616	0	T,TA	1	1	7,6,79,58	1	1	0	2	TA,TA	NA	NA	0.519882237769	0	2,3,24,39	1	1	0	2.99110441951	0	2	TA,TA	NA	NA	0.82621142733	0	NA	NA	13,6,102,38	1	1	0	2.88749931199	0	2	TA,TA	NA	NA	0.129474222834	0	NA	NA	6,4,63,41	1	1	0	0.506277690682	0
chr12_ref_v2	108046	0	C,CT	1	1	15,11,108,143	1	1	0	2	CT,CT	NA	NA	0.110006876437	0	5,5,32,37	1	1	0	0.782833767454	0	2	CT,CT	C,CT	0.125	0.125097657467	0	NA	NA	8,22,115,118	1	1	0	3.20819700301	0	2	CT,CT	C,CT	0.125	0.196604598799	0	NA	NA	13,11,99,107	1	1	0	0.935639494049	0
chr12_ref_v2	109265	0	GCGATAAGA,G	0	0	0,0,129,127	1	1	0	2	G,G	NA	NA	0.0	0	0,1,33,28	1	1	0	0.935788806087	0	2	G,G	NA	NA	0.0162605208718	0	NA	NA	0,1,104,107	1	1	0	0.427267378773	0	2	G,G	NA	NA	0.00472814119595	0	NA	NA	0,0,87,93	1	1	0	0.518730440314	0
chr12_ref_v2	121934	0	GAAA,G	1	1	35,7,28,2	1	1	0	2	GAAA,G	GAAA,GAAA	0.125	0.0851578083403	0	13,8,7,1	1	1	0	2.38004375503	0	2	GAAA,G	GAAA,GAAA	0.5	0.133531392625	0	NA	NA	34,9,15,3	1	1	0	1.21870789406	0	2	GAAA,G	GAAA,GAAA	0.5	0.227783930871	0	NA	NA	28,6,13,6	1	1	0	2.54274729212	0
chr12_ref_v2	125324	0	TTA,T	1	1	2,2,44,61	1	1	0	2	T,T	NA	NA	0.570425362375	0	0,2,49,47	1	1	0	1.50726649827	0	2	T,T	NA	NA	0.416420175058	0	NA	NA	2,4,38,48	1	1	1	1.09045259405	0	2	T,T	TTA,T	0.125	0.186647780147	0	NA	NA	1,1,30,42	1	1	0	0.411175073736	0
chr12_ref_v2	129138	0	CA,C	1	1	35,27,19,2	1	1	0	2	CA,CA	CA,C	0.125	0.0946840911682	0	9,10,6,1	1	1	0	0.49526193283	0	2	CA,CA	CA,C	0.125	0.0274804185375	0	NA	NA	35,25,8,0	1	1	0	1.37287447757	0	2	CA,CA	NA	NA	0.440452839468	0	NA	NA	32,15,14,1	1	1	0	1.07592129398	0
chr12_ref_v2	130001	0	C,CGACTGTGACTGT	0	0	1,2,66,53	1	1	0	2	CGACTGTGACTGT,CGACTGTGACTGT	NA	NA	0.43036265973	0	0,0,10,5	1	0	0	0.628370529898	0	2	NA	NA	NA	NA	0	NA	NA	1,0,64,54	1	1	0	0.517406431514	0	2	CGACTGTGACTGT,CGACTGTGACTGT	NA	NA	0.00843886864586	0	NA	NA	1,2,31,29	1	1	0	0.683838156686	0
chr12_ref_v2	130046	0	T,TTGTGAC	1	1	1,0,86,75	1	1	0	2	TTGTGAC,TTGTGAC	NA	NA	0.00619197024792	0	0,0,9,9	1	0	0	0.368034829063	0	2	NA	NA	NA	NA	0	NA	NA	0,0,87,82	1	1	0	0.550414864607	0	2	TTGTGAC,TTGTGAC	NA	NA	0.0	0	NA	NA	0,0,53,59	1	1	0	1.00248869626	0
chr12_ref_v2	130827	0	C,CTT,CTTT	1	1	1,1,16,9,80,26	1	1	0	2	CTTT,CTTT	CTT,CTTT	0.125	0.028166246557	0	0,0,4,3,18,14	1	1	0	1.91927095597	0	2	CTTT,CTTT	CTT,CTTT	0.125	0.141878518204	0	NA	NA	0,0,11,13,66,21	1	1	0	1.43665028596	0	2	CTTT,CTTT	CTT,CTTT	0.25	0.0911856719201	0	NA	NA	0,0,5,3,56,27	1	1	0	1.97893493606	0
chr12_ref_v2	161571	0	TA,T	1	1	36,70,9,5	1	1	0	2	TA,TA	NA	NA	0.337226667323	0	19,25,6,4	1	1	0	1.00634022041	0	2	TA,TA	NA	NA	0.0403335127351	0	NA	NA	31,76,7,11	1	1	0	1.82400701014	0	2	TA,TA	NA	NA	0.0683898659074	0	NA	NA	37,60,3,9	1	1	0	1.48227056692	0
chr12_ref_v2	170602	0	C,CAT	1	1	4,6,36,41	1	1	1	2	CAT,CAT	NA	NA	0.259090293229	0	7,6,35,40	1	1	0	0.987189702926	0	2	CAT,CAT	NA	NA	0.145981751434	0	NA	NA	1,8,31,38	1	1	1	0.785764492534	0	2	CAT,CAT	NA	NA	0.220055704023	0	NA	NA	4,5,34,34	1	1	0	0.474358010504	0
chr12_ref_v2	171938	0	AAT,A	1	1	23,34,7,2	1	1	1	2	AAT,AAT	NA	NA	0.354453782101	0	20,24,3,6	1	1	0	2.31756848339	0	2	AAT,AAT	NA	NA	0.0312546370974	0	NA	NA	25,13,5,4	1	1	1	2.32723310196	0	2	AAT,AAT	NA	NA	0.0764163031533	0	NA	NA	19,16,5,2	1	1	1	0.980241696339	0
chr12_ref_v2	179672	0	AT,A	1	1	120,94,17,9	1	1	0	2	AT,AT	NA	NA	0.0520054083454	0	32,35,3,4	1	1	0	1.04271622332	0	2	AT,AT	NA	NA	0.285225131501	0	NA	NA	101,74,8,18	1	1	0	3.30701950801	0	2	AT,AT	NA	NA	0.188397591441	0	NA	NA	93,63,7,5	1	1	0	1.04718838079	0
chr12_ref_v2	191732	0	A,T	0	0	65,101,73,103	1	1	0	2	A,T	NA	NA	0.0584962066816	0	27,35,25,31	1	1	0	0.823643185158	0	2	A,T	NA	NA	0.10178269431	0	NA	NA	73,84,75,91	1	1	0	1.23413277573	0	2	A,T	NA	NA	0.0557419830082	0	NA	NA	46,74,69,77	1	1	0	1.39104152915	0
chr12_ref_v2	193319	0	C,CTT	1	1	0,1,48,57	1	1	0	2	CTT,CTT	NA	NA	0.00947874395454	0	0,2,18,38	1	1	0	1.4533778072	0	2	CTT,CTT	C,CTT	0.125	0.218689200965	0	NA	NA	1,0,49,56	1	1	0	0.420044970481	0	2	CTT,CTT	NA	NA	0.00947874395454	0	NA	NA	0,0,42,42	1	1	0	0.668556743051	0
chr12_ref_v2	196508	0	ATTT,A	1	1	4,0,85,130	1	1	0	2	A,A	NA	NA	0.934724433563	0	0,2,24,24	1	1	0	2.34216283119	0	2	A,A	ATTT,A	0.125	0.0645385211376	0	NA	NA	5,0,93,110	1	1	0	1.33863348642	0	2	A,A	ATTT,A	0.125	0.813396308712	0	NA	NA	6,1,57,83	1	1	0	1.33743696927	0
chr12_ref_v2	196669	0	T,TA	1	0	7,37,62,70	1	1	0	2	T,TA	TA,TA	0.5	0.0	1	3,12,27,27	1	1	0	0.588575856807	0	2	TA,TA	T,TA	0.5	0.182321556794	0	NA	NA	6,37,60,53	1	1	0	0.679732336402	0	2	TA,TA	T,TA	0.5	0.132424585649	0	NA	NA	5,27,57,62	1	1	0	0.673610542417	0
chr12_ref_v2	197426	0	T,A	0	0	151,227,0,0	1	1	0	2	T,T	NA	NA	0.0	0	28,33,0,0	1	1	0	0.70991178157	0	2	T,T	NA	NA	0.0	0	NA	NA	158,208,0,0	1	1	0	0.958514762376	0	2	T,T	NA	NA	0.0	0	NA	NA	140,160,0,0	1	1	0	2.08370947299	0
chr12_ref_v2	210611	0	T,G	0	0	36,155,66,0	1	1	0	2	T,T	T,G	0.5	0.0510314800124	0	16,50,6,0	1	1	0	2.63871303101	0	2	T,T	T,G	0.25	0.297834443916	0	NA	NA	40,155,42,0	1	1	0	1.68089062038	0	2	T,T	T,G	0.5	0.413187154202	0	NA	NA	25,147,48,0	1	1	0	1.58448990241	0
chr12_ref_v2	215497	1	T,C	0	0	0,0,0,0	0	0	1	2	NA	NA	NA	NA	0	0,0,0,0	0	0	1	0.0	0	2	NA	NA	NA	NA	0	NA	NA	0,0,0,1	0	0	1	0.0	0	2	NA	NA	NA	NA	0	NA	NA	0,0,0,0	0	0	1	0.0	0
chr12_ref_v2	215500	1	A,T	0	0	0,0,0,0	0	0	1	2	NA	NA	NA	NA	0	0,0,0,0	0	0	1	0.0	0	2	NA	NA	NA	NA	0	NA	NA	0,0,0,1	0	0	1	0.0	0	2	NA	NA	NA	NA	0	NA	NA	0,0,0,0	0	0	1	0.0	0
chr12_ref_v2	215503	1	A,G	0	0	0,0,0,0	0	0	1	2	NA	NA	NA	NA	0	0,0,0,0	0	0	1	0.0	0	2	NA	NA	NA	NA	0	NA	NA	0,0,0,1	0	0	1	0.0	0	2	NA	NA	NA	NA	0	NA	NA	0,0,0,0	0	0	1	0.0	0
chr12_ref_v2	215534	1	TTA,T	1	0	0,0,0,0	0	0	1	2	NA	NA	NA	NA	0	0,0,0,0	0	0	1	0.0	0	2	NA	NA	NA	NA	0	NA	NA	0,0,0,1	0	0	1	0.0	0	2	NA	NA	NA	NA	0	NA	NA	0,0,0,0	0	0	1	0.0	0
chr12_ref_v2	215539	1	GGA,G	0	0	0,0,0,0	0	0	1	2	NA	NA	NA	NA	0	0,0,0,0	0	0	1	0.0	0	2	NA	NA	NA	NA	0	NA	NA	0,0,0,1	0	0	1	0.0	0	2	NA	NA	NA	NA	0	NA	NA	0,0,0,0	0	0	1	0.0	0
chr12_ref_v2	215543	1	A,AGACT	1	0	0,0,0,0	0	0	1	2	NA	NA	NA	NA	0	0,0,0,0	0	0	1	0.0	0	2	NA	NA	NA	NA	0	NA	NA	0,0,0,1	0	0	1	0.0	0	2	NA	NA	NA	NA	0	NA	NA	0,0,0,0	0	0	1	0.0	0
chr12_ref_v2	217456	1	G,T	0	0	0,0,0,0	0	0	1	2	NA	NA	NA	NA	0	0,0,0,0	0	0	1	0.0	0	2	NA	NA	NA	NA	0	NA	NA	0,0,1,1	1	0	1	0.0	0	2	NA	NA	NA	NA	0	NA	NA	0,0,0,0	0	0	1	0.0	0
chr12_ref_v2	220633	1	G,A	1	0	0,0,0,0	0	0	1	2	NA	NA	NA	NA	0	0,0,2,0	0	0	1	0.0	0	2	NA	NA	NA	NA	0	NA	NA	0,0,2,0	0	0	1	0.0	0	2	NA	NA	NA	NA	0	NA	NA	0,0,2,0	0	0	1	0.0	0
chr12_ref_v2	243743	0	CAT,C	1	1	99,66,9,4	1	1	0	2	CAT,CAT	CAT,C	0.125	0.416007599804	0	43,26,8,3	1	1	0	1.44713047144	0	2	CAT,CAT	CAT,C	0.25	0.161899100011	0	NA	NA	82,60,9,2	1	1	0	0.515786471045	0	2	CAT,CAT	CAT,C	0.125	0.40519817302	0	NA	NA	61,51,9,4	1	1	0	0.903378622335	0
chr12_ref_v2	245172	0	AAT,A	1	1	86,70,15,14	1	1	0	2	AAT,AAT	AAT,A	0.125	0.137110108659	0	24,33,6,9	1	1	0	1.154413966	0	2	AAT,AAT	AAT,A	0.25	0.146509051084	0	NA	NA	60,54,15,21	1	1	0	2.45721682842	0	2	AAT,AAT	AAT,A	0.25	0.283807660556	0	NA	NA	48,46,12,12	1	1	0	0.958444720051	0
chr12_ref_v2	251110	0	G,GA	1	1	3,26,19,8	1	1	0	2	G,GA	GA,GA	0.125	0.0745466350909	0	2,9,10,10	1	1	0	2.12018779954	0	2	GA,GA	G,GA	0.5	0.15855276802	0	NA	NA	4,14,40,9	1	1	0	5.06985387882	0	2	GA,GA	G,GA	0.25	0.0188063861727	0	NA	NA	5,18,25,6	1	1	0	1.42417106993	0
chr12_ref_v2	251129	0	T,A	0	0	36,109,23,2	1	1	0	2	T,T	T,A	0.25	0.188052231503	0	9,42,9,1	1	1	0	0.581540730552	0	2	T,T	T,A	0.25	0.316669609325	0	NA	NA	39,89,35,2	1	1	0	2.42007426731	0	2	T,T	T,A	0.5	0.142500062607	0	NA	NA	32,92,22,4	1	1	0	1.07962056929	0
chr12_ref_v2	255080	0	G,GAAA,GAAAA	1	1	1,0,64,46,6,7	1	1	0	2	GAAA,GAAA	GAAA,GAAAA	0.125	0.138962211025	0	0,1,30,24,2,2	1	1	0	0.544535823715	0	2	GAAA,GAAA	NA	NA	0.0385579806266	0	NA	NA	0,0,70,53,9,0	1	1	0	1.21758711505	0	2	GAAA,GAAA	NA	NA	0.0960411614317	0	NA	NA	2,2,57,39,2,0	1	1	0	1.36901072969	0
chr12_ref_v2	263834	0	CAGAAGAAGACGA,C	1	0	96,192,0,0	1	1	0	2	CAGAAGAAGACGA,CAGAAGAAGACGA	NA	NA	0.0	0	21,32,6,16	1	1	0	308.618371473	1	2	CAGAAGAAGACGA,CAGAAGAAGACGA	CAGAAGAAGACGA,C	0.5	0.219362828474	1	NA	NA	98,163,0,0	1	1	0	1.09610414965	0	2	CAGAAGAAGACGA,CAGAAGAAGACGA	NA	NA	0.0	0	NA	NA	62,138,0,0	1	1	0	0.585906451217	0
chr12_ref_v2	264020	0	C,T	1	0	0,0,0,0	0	0	0	2	NA	NA	NA	NA	0	10,27,1,11	1	1	0	0.0	0	2	C,T	C,C	0.5	0.0273989741881	0	NA	NA	34,74,12,15	1	1	0	0.0	0	2	C,T	C,C	0.5	0.287682072452	1	NA	NA	28,37,4,14	1	1	0	0.0	0
chr12_ref_v2	264022	0	C,T	1	0	34,73,3,14	1	1	0	2	C,C	C,T	0.25	0.10629465865	0	12,29,1,11	1	1	0	1.51235071054	0	2	C,C	C,T	0.5	0.130053128248	0	NA	NA	38,76,10,15	1	1	0	2.68877439396	0	2	C,C	C,T	0.5	0.418710334858	1	NA	NA	35,40,3,14	1	1	0	1.84592500978	0
chr12_ref_v2	269810	0	T,G	0	0	38,193,32,0	1	1	0	2	T,T	T,G	0.25	0.0075901419371	0	16,43,5,1	1	1	0	2.03811360936	0	2	T,T	T,G	0.25	0.339867825622	0	NA	NA	33,201,52,0	1	1	0	2.76103197399	0	2	T,T	T,G	0.5	0.386416913137	0	NA	NA	25,134,39,0	1	1	0	2.88771900661	0
chr12_ref_v2	277787	0	T,A	0	0	160,225,0,2	1	1	0	2	T,T	NA	NA	0.41064646685	0	45,58,0,0	1	1	0	0.48931284166	0	2	T,T	NA	NA	0.0	0	NA	NA	157,203,0,0	1	1	0	0.747392024611	0	2	T,T	NA	NA	0.0	0	NA	NA	146,142,0,0	1	1	0	3.28217583957	0
chr12_ref_v2	280910	0	GA,G,GAA	1	1	15,13,9,3,1,4	1	1	0	2	GA,GA	GA,G	0.25	0.36424476455	0	8,6,1,5,0,1	1	1	0	2.01193405577	0	2	GA,GA	GA,G	0.25	0.0641490259912	0	NA	NA	9,16,5,8,3,9	1	1	0	1.91491966466	0	2	GA,GAA	GA,G	0.5	0.365641496524	0	NA	NA	17,12,3,7,2,3	1	1	0	1.62093455972	0
chr12_ref_v2	289270	0	C,CT	1	1	100,52,10,9	1	1	0	2	C,C	C,CT	0.125	0.0828727443742	0	26,21,2,2	1	1	0	1.18512258092	0	2	C,C	NA	NA	0.133766355289	0	NA	NA	109,67,5,5	1	1	0	1.34876580813	0	2	C,C	NA	NA	0.263738561623	0	NA	NA	76,63,4,4	1	1	0	3.14819304349	0
chr12_ref_v2	291936	0	GAA,G,GA	1	1	7,12,27,21,53,44	1	1	0	2	GA,GA	G,GA	0.25	0.54982978602	0	0,7,6,11,9,9	1	1	0	2.09603343123	0	2	G,GA	GAA,GA	0.25	0.375722877798	0	NA	NA	6,8,17,18,33,33	1	1	0	0.681840973908	0	2	GA,GA	G,GA	0.25	0.688545276734	0	NA	NA	2,7,15,12,24,43	1	1	0	3.17429616385	0
chr12_ref_v2	321371	0	G,T	1	0	134,143,0,0	1	1	0	2	G,G	NA	NA	0.0	0	14,15,14,9	1	1	0	308.690715423	1	2	G,T	G,G	0.125	0.0195128142236	0	g.321371G>T	0	133,150,0,0	1	1	0	0.49039243323	0	2	G,G	NA	NA	0.0	0	NA	NA	102,123,0,0	1	1	0	0.713053001213	0
chr12_ref_v2	322012	0	AT,A	1	1	2,4,42,110	1	1	0	2	A,A	NA	NA	0.621090888142	0	2,2,25,26	1	1	0	2.97547648568	0	2	A,A	NA	NA	0.0520883242752	0	NA	NA	8,5,38,80	1	1	0	3.6693672707	0	2	A,A	AT,A	0.125	0.215370217026	0	NA	NA	3,5,35,77	1	1	0	1.01762858491	0
chr12_ref_v2	329635	0	G,GGTTGCT	0	0	5,0,106,53	1	1	0	2	GGTTGCT,GGTTGCT	G,GGTTGCT	0.125	0.56909453189	0	0,0,15,10	1	1	0	0.599519564263	0	2	GGTTGCT,GGTTGCT	NA	NA	0.0	0	NA	NA	1,3,92,51	1	1	0	1.38076094822	0	2	GGTTGCT,GGTTGCT	NA	NA	0.720735137079	0	NA	NA	0,0,65,43	1	1	0	1.39480711848	0
chr12_ref_v2	332605	0	A,C	0	0	155,17,0,70	1	1	0	2	A,A	A,C	0.5	0.213797688896	0	22,6,0,7	1	1	0	1.64544186458	0	2	A,A	A,C	0.5	0.154150679827	0	NA	NA	150,18,0,86	1	1	0	1.31471531583	0	2	A,C	A,A	0.25	0.147230236983	0	NA	NA	95,17,0,66	1	1	0	2.0764037496	0
chr12_ref_v2	339581	0	TTATATATATA,T	1	1	0,0,111,123	1	1	0	2	T,T	NA	NA	0.0	0	0,0,32,32	1	1	0	0.440471755105	0	2	T,T	NA	NA	0.0	0	NA	NA	0,0,105,116	1	1	0	0.393864967279	0	2	T,T	NA	NA	0.0	0	NA	NA	0,0,107,105	1	1	0	0.694445767535	0
chr12_ref_v2	347357	0	T,C	0	0	187,115,0,0	1	1	0	2	T,T	NA	NA	0.0	0	38,35,0,0	1	1	0	1.3662376391	0	2	T,T	NA	NA	0.0	0	NA	NA	147,143,0,0	1	1	0	4.50228883469	0	2	T,T	NA	NA	0.0	0	NA	NA	122,106,0,0	1	1	0	2.38195612476	0
chr12_ref_v2	348644	0	C,CA	1	1	38,17,4,5	1	1	0	2	C,C	C,CA	0.125	0.0499254463589	0	23,8,3,3	1	1	0	0.461909919411	0	2	C,C	C,CA	0.25	0.128071844295	0	NA	NA	34,21,2,4	1	1	0	0.975043235058	0	2	C,C	NA	NA	0.131442930957	0	NA	NA	33,8,3,5	1	1	0	0.800994377972	0
chr12_ref_v2	348828	0	GT,G	1	1	79,59,12,11	1	1	0	2	GT,GT	NA	NA	0.202044052875	0	16,17,4,3	1	1	0	0.572614393128	0	2	GT,GT	NA	NA	0.155464790906	0	NA	NA	65,53,8,14	1	1	0	1.01365446497	0	2	GT,GT	NA	NA	0.0674984824485	0	NA	NA	64,42,15,12	1	1	0	1.3541010005	0
chr12_ref_v2	351297	0	A,C	0	0	213,30,0,74	1	1	0	2	A,A	A,C	0.5	0.0769610411361	0	39,8,0,9	1	1	0	0.938766645546	0	2	A,A	A,C	0.25	0.398347640339	0	NA	NA	212,35,0,85	1	1	0	0.744791727993	0	2	A,A	A,C	0.5	0.0435712482936	0	NA	NA	161,22,0,47	1	1	0	0.754927644139	0
chr12_ref_v2	369960	0	AGCGACAGCG,A	0	0	118,193,0,0	1	1	0	2	AGCGACAGCG,AGCGACAGCG	NA	NA	0.0	0	11,10,12,14	1	1	0	309.141201619	1	2	AGCGACAGCG,A	A,A	0.125	0.0377403279828	0	g.369961_369969delGCGACAGCG	0	103,182,0,0	1	1	0	0.557796635046	0	2	AGCGACAGCG,AGCGACAGCG	NA	NA	0.0	0	NA	NA	85,166,0,0	1	1	0	1.01527070712	0
chr12_ref_v2	370396	0	AT,A	1	1	51,61,7,8	1	1	0	2	AT,AT	AT,A	0.125	0.185368128042	0	15,19,0,0	1	1	0	0.893441690139	0	2	AT,AT	NA	NA	0.487309091843	0	NA	NA	56,85,1,8	1	1	0	1.87907428433	0	2	AT,AT	NA	NA	0.328134220521	0	NA	NA	30,58,3,9	1	1	0	1.58768851851	0
chr12_ref_v2	421405	0	AG,A	1	1	10,5,0,0	1	0	1	2	NA	NA	NA	NA	0	1,0,0,0	0	0	1	0.0	0	2	NA	NA	NA	NA	0	NA	NA	5,3,2,0	1	0	1	0.968987544065	0	2	NA	NA	NA	NA	0	NA	NA	5,0,3,0	1	0	1	2.35069086261	0
chr12_ref_v2	423463	0	CT,C,CTT	1	1	44,14,11,6,5,1	1	1	0	2	CT,CT	CT,C	0.25	0.18690032487	0	12,4,3,1,1,3	1	1	0	2.5465029013	0	2	CT,CT	CT,CTT	0.25	0.322320734573	0	NA	NA	40,19,10,4,5,5	1	1	0	2.44271998699	0	2	CT,CT	CT,CTT	0.125	0.448334993222	0	NA	NA	29,11,8,3,8,2	1	1	0	1.66368698939	0
chr12_ref_v2	441432	0	CT,C	1	1	94,56,15,13	1	1	0	2	CT,CT	CT,C	0.125	0.14664975823	0	33,17,4,3	1	1	0	0.609261342894	0	2	CT,CT	CT,C	0.125	0.159689102237	0	NA	NA	77,58,15,11	1	1	0	0.911345900583	0	2	CT,CT	CT,C	0.25	0.1944440457	0	NA	NA	64,51,13,11	1	1	0	0.965673511316	0
chr12_ref_v2	449503	0	CT,C	1	1	50,56,3,9	1	1	0	2	CT,CT	CT,C	0.125	0.113315390146	0	15,20,2,0	1	1	0	0.71558776822	0	2	CT,CT	CT,C	0.125	0.380364095454	0	NA	NA	50,65,4,4	1	1	0	0.911315431204	0	2	CT,CT	NA	NA	0.217754960099	0	NA	NA	38,67,2,7	1	1	0	2.01555606923	0
chr12_ref_v2	451448	0	GA,G	1	1	0,22,0,2	1	1	1	2	GA,GA	NA	NA	0.349726830087	0	0,13,0,4	1	0	0	1.38109742218	0	2	NA	NA	NA	NA	0	NA	NA	0,10,0,0	0	0	1	0.0	0	2	NA	NA	NA	NA	0	NA	NA	0,9,0,3	1	0	1	1.21174299567	0
chr12_ref_v2	459911	0	CA,C,CAA	1	1	188,26,95,26,10,165	1	1	1	2	CA,CAA	CA,C	0.25	0.276762419545	0	123,30,62,25,11,27	1	1	1	10.6817373546	1	2	CA,C	CA,CAA	0.25	0.695536829106	0	NA	NA	184,42,104,21,24,199	1	1	1	3.49734194024	0	2	CA,CAA	CA,C	0.25	0.315766677291	0	NA	NA	188,43,94,25,22,172	1	1	1	2.92502698411	0
chr12_ref_v2	460292	0	TA,T	1	1	104,253,63,40	1	1	1	2	TA,TA	TA,T	0.125	0.0741076826667	0	91,133,51,27	1	1	1	3.11798504233	0	2	TA,TA	TA,T	0.125	0.097212864466	0	NA	NA	93,197,84,38	1	1	1	4.08868398902	0	2	TA,TA	TA,T	0.25	0.079913629617	0	NA	NA	80,200,54,43	1	1	1	1.44495982919	0
chr12_ref_v2	460585	0	GA,G	1	1	0,642,0,157	1	1	1	2	GA,GA	GA,G	0.125	0.0385384061901	0	0,920,0,331	1	1	1	8.91859959853	0	2	GA,GA	GA,G	0.25	0.0291310746009	0	NA	NA	0,378,0,175	1	1	1	12.1193315703	0	2	GA,GA	GA,G	0.5	0.115553533039	0	NA	NA	0,811,0,179	1	1	1	0.95614590254	0
chr12_ref_v2	468610	1	T,C	0	0	0,0,3,0	0	0	1	2	NA	NA	NA	NA	0	0,0,7,0	0	0	1	0.0	0	2	NA	NA	NA	NA	0	NA	NA	0,0,2,0	0	0	1	0.0	0	2	NA	NA	NA	NA	0	NA	NA	0,0,4,0	0	0	1	0.0	0
chr12_ref_v2	479701	1	C,T	1	0	0,0,0,0	0	0	1	2	NA	NA	NA	NA	0	0,0,0,0	0	0	1	0.0	0	2	NA	NA	NA	NA	0	NA	NA	1,1,1,1	1	0	1	0.0	0	2	NA	NA	NA	NA	0	NA	NA	0,0,0,0	0	0	1	0.0	0
chr12_ref_v2	481567	1	G,A	1	0	1,0,0,0	0	0	1	2	NA	NA	NA	NA	0	0,0,0,0	0	0	1	0.0	0	2	NA	NA	NA	NA	0	NA	NA	0,0,0,0	0	0	1	0.0	0	2	NA	NA	NA	NA	0	NA	NA	0,0,0,0	0	0	1	0.0	0
chr12_ref_v2	481573	1	G,C	0	0	1,0,0,0	0	0	1	2	NA	NA	NA	NA	0	0,0,0,0	0	0	1	0.0	0	2	NA	NA	NA	NA	0	NA	NA	0,0,0,0	0	0	1	0.0	0	2	NA	NA	NA	NA	0	NA	NA	0,0,0,0	0	0	1	0.0	0
chr12_ref_v2	482064	1	T,G	1	0	0,0,0,0	0	0	1	2	NA	NA	NA	NA	0	0,0,0,0	0	0	1	0.0	0	2	NA	NA	NA	NA	0	NA	NA	0,0,0,0	0	0	1	0.0	0	2	NA	NA	NA	NA	0	NA	NA	0,0,0,0	0	0	1	0.0	0
chr12_ref_v2	482071	1	G,A	1	0	0,0,0,0	0	0	1	2	NA	NA	NA	NA	0	0,0,0,0	0	0	1	0.0	0	2	NA	NA	NA	NA	0	NA	NA	0,0,0,0	0	0	1	0.0	0	2	NA	NA	NA	NA	0	NA	NA	0,0,0,0	0	0	1	0.0	0
chr12_ref_v2	482073	1	T,C	1	0	0,0,0,0	0	0	1	2	NA	NA	NA	NA	0	0,0,0,0	0	0	1	0.0	0	2	NA	NA	NA	NA	0	NA	NA	0,0,0,0	0	0	1	0.0	0	2	NA	NA	NA	NA	0	NA	NA	0,0,0,0	0	0	1	0.0	0
chr12_ref_v2	482074	1	G,T	1	0	0,0,0,0	0	0	1	2	NA	NA	NA	NA	0	0,0,0,0	0	0	1	0.0	0	2	NA	NA	NA	NA	0	NA	NA	0,0,0,0	0	0	1	0.0	0	2	NA	NA	NA	NA	0	NA	NA	0,0,0,0	0	0	1	0.0	0
chr12_ref_v2	482077	1	T,A	1	0	0,0,0,0	0	0	1	2	NA	NA	NA	NA	0	0,0,0,0	0	0	1	0.0	0	2	NA	NA	NA	NA	0	NA	NA	0,0,0,0	0	0	1	0.0	0	2	NA	NA	NA	NA	0	NA	NA	0,0,0,0	0	0	1	0.0	0
chr12_ref_v2	482081	1	T,C	1	0	0,0,0,0	0	0	1	2	NA	NA	NA	NA	0	0,0,0,0	0	0	1	0.0	0	2	NA	NA	NA	NA	0	NA	NA	0,0,0,0	0	0	1	0.0	0	2	NA	NA	NA	NA	0	NA	NA	0,0,0,0	0	0	1	0.0	0
chr12_ref_v2	492528	0	A,C	0	0	111,17,0,48	1	1	0	2	A,A	A,C	0.5	0.138402322859	0	30,15,0,5	1	1	0	5.26374804668	0	2	A,A	A,C	0.25	0.068992871487	0	NA	NA	110,17,0,38	1	1	0	0.812086781684	0	2	A,A	A,C	0.5	0.0820131516608	0	NA	NA	99,22,0,22	1	1	0	2.41228064145	0
chr12_ref_v2	513906	0	C,CA	1	1	46,4,4,6	1	1	0	2	C,C	C,CA	0.25	0.0777334990824	0	5,6,0,1	1	0	0	4.94328108404	0	2	NA	NA	NA	NA	0	NA	NA	43,12,2,7	1	1	0	3.05506292983	0	2	C,C	C,CA	0.125	0.09778551188	0	NA	NA	41,3,2,10	1	1	0	1.31341916108	0
chr12_ref_v2	543004	0	G,T	0	0	12,139,64,0	1	1	0	2	G,G	G,T	0.5	0.255719721749	0	7,27,3,0	1	1	0	3.47652103704	0	2	G,G	G,T	0.25	0.194156014441	0	NA	NA	14,136,67,0	1	1	0	0.500344475609	0	2	G,T	G,G	0.25	0.280301965154	0	NA	NA	9,103,50,0	1	1	0	0.388362516866	0
chr12_ref_v2	545842	0	C,T	1	0	119,56,0,51	1	1	0	2	C,C	C,T	0.5	0.114929966674	0	38,14,1,9	1	1	0	1.19600687201	0	2	C,C	C,T	0.25	0.297251523468	0	NA	NA	98,69,1,32	1	1	0	3.01305266079	0	2	C,C	C,T	0.25	0.324423898105	0	NA	NA	87,53,0,42	1	1	0	0.994332156806	0
chr12_ref_v2	550269	0	C,CA	1	1	94,55,6,12	1	1	0	2	C,C	C,CA	0.125	0.117005750744	0	30,19,3,2	1	1	0	0.518266561872	0	2	C,C	C,CA	0.125	0.288394325801	0	NA	NA	77,67,7,10	1	1	0	1.90440744075	0	2	C,C	C,CA	0.125	0.146234905541	0	NA	NA	55,41,7,8	1	1	0	1.01824463816	0
chr12_ref_v2	555635	0	A,T	1	0	247,200,19,11	1	1	0	2	A,A	A,T	0.125	0.0066889881508	1	0,0,39,27	1	1	0	310.935127048	1	2	T,T	NA	NA	0.0	0	g.555635A>T,g.555635A>T	0,1	200,198,27,12	1	1	0	1.88952144908	0	2	A,A	A,T	0.25	0.376980210099	1	NA	NA	150,140,8,7	1	1	0	1.06013710232	0
chr12_ref_v2	556377	0	CAT,C	1	1	32,46,7,9	1	1	0	2	CAT,CAT	NA	NA	0.0596728389468	0	22,15,3,1	1	1	0	2.21398316057	0	2	CAT,CAT	NA	NA	0.486405589957	0	NA	NA	23,38,2,10	1	1	0	0.822883393666	0	2	CAT,CAT	NA	NA	0.0482927382429	0	NA	NA	21,20,5,4	1	1	0	0.829350509809	0
chr12_ref_v2	557216	0	G,A	0	0	115,154,0,0	1	1	0	2	G,G	NA	NA	0.0	0	33,49,0,0	1	1	0	0.461518127024	0	2	G,G	NA	NA	0.0	0	NA	NA	143,159,0,0	1	1	0	1.24987454494	0	2	G,G	NA	NA	0.0	0	NA	NA	92,120,0,0	1	1	0	0.409742249948	0
chr12_ref_v2	596269	1	A,G	1	0	0,0,0,0	0	0	1	2	NA	NA	NA	NA	0	0,0,0,0	0	0	1	0.0	0	2	NA	NA	NA	NA	0	NA	NA	0,0,1,0	0	0	1	0.0	0	2	NA	NA	NA	NA	0	NA	NA	0,0,0,0	0	0	1	0.0	0
chr12_ref_v2	596274	1	C,G	1	0	0,0,0,0	0	0	1	2	NA	NA	NA	NA	0	0,0,0,0	0	0	1	0.0	0	2	NA	NA	NA	NA	0	NA	NA	0,0,1,0	0	0	1	0.0	0	2	NA	NA	NA	NA	0	NA	NA	0,0,0,0	0	0	1	0.0	0
chr12_ref_v2	596276	1	A,G	1	0	0,0,0,0	0	0	1	2	NA	NA	NA	NA	0	0,0,0,0	0	0	1	0.0	0	2	NA	NA	NA	NA	0	NA	NA	0,0,1,0	0	0	1	0.0	0	2	NA	NA	NA	NA	0	NA	NA	0,0,0,0	0	0	1	0.0	0
chr12_ref_v2	596278	1	A,T	1	0	0,0,0,0	0	0	1	2	NA	NA	NA	NA	0	0,0,0,0	0	0	1	0.0	0	2	NA	NA	NA	NA	0	NA	NA	0,0,1,0	0	0	1	0.0	0	2	NA	NA	NA	NA	0	NA	NA	0,0,0,0	0	0	1	0.0	0
chr12_ref_v2	596282	1	G,A	0	0	0,0,0,0	0	0	1	2	NA	NA	NA	NA	0	0,0,0,0	0	0	1	0.0	0	2	NA	NA	NA	NA	0	NA	NA	0,0,1,0	0	0	1	0.0	0	2	NA	NA	NA	NA	0	NA	NA	0,0,0,0	0	0	1	0.0	0
chr12_ref_v2	600689	0	C,T	0	0	162,161,0,0	1	1	0	2	C,C	NA	NA	0.0	0	14,21,19,20	1	1	0	310.854226666	1	2	C,T	NA	NA	0.10821358464	0	g.600689C>T	0	180,172,0,0	1	1	0	0.460478680623	0	2	C,C	NA	NA	0.0	0	NA	NA	146,114,1,0	1	1	0	1.52435399393	0
chr12_ref_v2	618965	0	C,A	0	0	175,17,0,46	1	1	0	2	C,C	C,A	0.5	0.30873548165	0	35,9,0,6	1	1	0	2.34850712681	0	2	C,C	C,A	0.25	0.119026706422	0	NA	NA	173,16,1,47	1	1	0	0.404327222543	0	2	C,C	C,A	0.5	0.271933715484	0	NA	NA	133,19,0,46	1	1	0	1.04281217297	0
chr12_ref_v2	622019	0	T,G	0	0	70,114,60,0	1	1	0	2	T,T	T,G	0.5	0.00544960476756	0	25,40,13,0	1	1	0	0.853394854912	0	2	T,T	T,G	0.25	0.410580208775	0	NA	NA	74,123,47,0	1	1	0	1.03179326766	0	2	T,T	T,G	0.5	0.313390429162	0	NA	NA	45,90,48,0	1	1	0	0.566165331562	0
chr12_ref_v2	636460	0	GT,G,GTT	1	1	41,29,12,7,12,13	1	1	0	2	GT,GT	GT,GTT	0.25	0.473171556305	0	11,4,4,4,7,2	1	1	0	1.40753605451	0	2	GT,GTT	GT,G	0.5	0.441311734793	0	NA	NA	37,34,13,8,7,9	1	1	0	1.04511642209	0	2	GT,GT	GT,GTT	0.125	0.466620396956	0	NA	NA	29,25,6,6,4,7	1	1	0	1.06835818643	0
chr12_ref_v2	641220	0	GA,G	1	1	83,81,10,11	1	1	0	2	GA,GA	NA	NA	0.220194659503	0	21,31,1,3	1	1	0	1.29354773178	0	2	GA,GA	NA	NA	0.857463970834	0	NA	NA	73,96,14,17	1	1	0	1.30003655655	0	2	GA,GA	NA	NA	0.171817710171	0	NA	NA	48,73,11,9	1	1	0	1.52254126555	0
chr12_ref_v2	645140	0	TA,T	1	1	56,45,14,3	1	1	0	2	TA,TA	NA	NA	0.0947520756115	0	22,15,3,3	1	1	0	1.03835887418	0	2	TA,TA	NA	NA	0.297220389757	0	NA	NA	70,49,8,7	1	1	0	1.3104163795	0	2	TA,TA	NA	NA	0.357006081351	0	NA	NA	52,42,9,5	1	1	0	0.853496305149	0
chr12_ref_v2	646294	0	G,A	1	0	147,71,0,47	1	1	0	2	G,G	G,A	0.5	0.414681763213	0	29,16,0,8	1	1	0	0.523377033768	0	2	G,G	G,A	0.25	0.336472236621	0	NA	NA	172,69,0,43	1	1	0	1.33766675694	0	2	G,G	G,A	0.25	0.245302849483	0	NA	NA	123,65,0,30	1	1	0	0.86551471848	0
chr12_ref_v2	686751	0	T,C	0	0	0,0,190,140	1	1	0	2	C,C	NA	NA	0.0	0	0,0,39,37	1	1	0	0.821790035315	0	2	C,C	NA	NA	0.0	0	NA	NA	0,0,183,150	1	1	0	0.753254498371	0	2	C,C	NA	NA	0.0	0	NA	NA	0,0,137,107	1	1	0	0.484343510565	0
chr12_ref_v2	687381	0	GA,G	1	1	43,69,7,14	1	1	0	2	GA,GA	GA,G	0.125	0.0495253675274	0	29,23,3,2	1	1	0	2.69796762809	0	2	GA,GA	NA	NA	0.368248467313	0	NA	NA	44,75,8,11	1	1	0	0.561535831779	0	2	GA,GA	GA,G	0.125	0.183303240513	0	NA	NA	51,55,6,15	1	1	0	1.42502715658	0
chr12_ref_v2	687496	0	GTA,G	1	1	57,52,9,9	1	1	0	2	GTA,GTA	GTA,G	0.125	0.0186941615886	0	33,30,8,3	1	1	0	0.821812724483	0	2	GTA,GTA	GTA,G	0.125	0.176332556217	0	NA	NA	66,49,9,9	1	1	0	0.810854861645	0	2	GTA,GTA	GTA,G	0.125	0.0048704844858	0	NA	NA	54,47,9,7	1	1	0	0.431168820428	0
chr12_ref_v2	699848	0	G,GAAA	1	1	0,41,9,12	1	1	0	2	G,GAAA	G,G	0.25	0.182321556794	0	0,11,8,5	1	1	0	1.91547271548	0	2	G,GAAA	NA	NA	0.0800427076735	0	NA	NA	1,36,7,10	1	1	0	0.365576403092	0	2	G,GAAA	G,G	0.25	0.266878944822	0	NA	NA	1,30,9,6	1	1	0	0.689316112161	0
chr12_ref_v2	704047	0	TA,T,TAA	1	1	11,9,4,12,3,4	1	1	0	2	TA,T	TA,TAA	0.25	0.334258368754	0	2,6,0,3,0,0	1	0	0	1.89006501055	0	2	NA	NA	NA	NA	0	NA	NA	9,11,3,9,1,8	1	1	0	1.4851794294	0	2	TA,T	TA,TAA	0.5	0.340308901241	0	NA	NA	5,9,6,8,0,4	1	1	0	1.18301643394	0
chr12_ref_v2	711367	0	C,A	0	0	144,27,0,19	1	1	0	2	C,C	C,A	0.25	0.200021133893	0	35,18,0,1	1	1	0	4.14893668262	0	2	C,C	NA	NA	0.0186921330122	0	NA	NA	136,29,0,20	1	1	0	0.51355871178	0	2	C,C	C,A	0.25	0.115512887122	0	NA	NA	96,19,0,17	1	1	0	0.776958708682	0
chr12_ref_v2	723077	0	C,A	1	0	80,55,1,38	1	1	0	2	C,C	C,A	0.5	0.143100843641	0	25,10,1,3	1	1	0	1.97489749193	0	2	C,C	C,A	0.25	0.223143551314	0	NA	NA	82,58,0,36	1	1	0	0.540982358924	0	2	C,C	C,A	0.5	0.232112221297	0	NA	NA	88,48,1,22	1	1	0	2.0148657043	0
chr12_ref_v2	731749	1	A,T	1	0	2,82,12,0	1	1	1	2	NA	NA	NA	NA	0	7,48,1,0	1	1	0	4.28331102995	0	2	NA	NA	NA	NA	0	NA	NA	3,71,6,0	1	1	1	0.887055744512	0	2	NA	NA	NA	NA	0	NA	NA	5,61,7,0	1	1	0	1.77508226477	0
chr12_ref_v2	733521	0	A,AG	0	0	210,236,153,215	1	1	1	2	A,AG	A,A	0.125	0.0590784144298	0	46,61,43,44	1	1	1	0.889745211401	0	2	A,AG	A,A	0.125	0.0443937124736	0	NA	NA	155,193,172,225	1	1	1	3.67854136609	0	2	A,AG	AG,AG	0.125	0.119580627368	0	NA	NA	142,175,147,166	1	1	1	2.6654588428	0
chr12_ref_v2	734067	0	A,T	1	0	144,208,130,188	1	1	1	2	A,T	NA	NA	0.101579792818	0	61,68,42,51	1	1	1	1.75754104087	0	2	A,T	A,A	0.125	0.0758984829275	0	NA	NA	137,202,144,222	1	1	1	1.7305661209	0	2	A,T	NA	NA	0.0766332260209	0	NA	NA	108,174,80,147	1	1	1	1.21150306738	0
chr12_ref_v2	734508	1	C,CT	1	0	130,149,0,85	1	1	0	2	NA	NA	NA	NA	0	57,71,0,36	1	1	1	0.566884429299	0	2	NA	NA	NA	NA	0	NA	NA	132,159,0,69	1	1	0	1.05512536814	0	2	NA	NA	NA	NA	0	NA	NA	103,145,0,65	1	1	0	1.53826537389	0
chr12_ref_v2	734513	1	G,A	0	0	123,147,0,77	1	1	0	2	NA	NA	NA	NA	0	56,74,0,34	1	1	1	0.609246761425	0	2	NA	NA	NA	NA	0	NA	NA	130,141,0,62	1	1	0	1.07588634806	0	2	NA	NA	NA	NA	0	NA	NA	103,138,0,61	1	1	0	0.892319376996	0
chr12_ref_v2	734518	1	C,A	1	0	122,149,0,65	1	1	0	2	NA	NA	NA	NA	0	59,73,1,33	1	1	1	0.546978470035	0	2	NA	NA	NA	NA	0	NA	NA	129,140,0,51	1	1	0	1.15367712056	0	2	NA	NA	NA	NA	0	NA	NA	105,130,0,50	1	1	0	0.570100343846	0
chr12_ref_v2	734522	1	T,G	1	0	119,144,0,56	1	1	0	2	NA	NA	NA	NA	0	58,74,0,26	1	1	1	0.495752577788	0	2	NA	NA	NA	NA	0	NA	NA	129,143,0,47	1	1	0	0.9095287107	0	2	NA	NA	NA	NA	0	NA	NA	109,127,0,47	1	1	0	0.513145699448	0
chr12_ref_v2	734537	1	G,A	1	0	117,144,0,21	1	1	0	2	NA	NA	NA	NA	0	72,76,0,19	1	1	1	1.40380263193	0	2	NA	NA	NA	NA	0	NA	NA	131,141,0,21	1	1	0	0.843479210093	0	2	NA	NA	NA	NA	0	NA	NA	112,114,1,20	1	1	0	0.928612325445	0
chr12_ref_v2	734543	1	G,C	0	0	121,144,0,18	1	1	0	2	NA	NA	NA	NA	0	79,78,0,17	1	1	1	1.32595114843	0	2	NA	NA	NA	NA	0	NA	NA	130,143,0,17	1	1	0	0.60807192238	0	2	NA	NA	NA	NA	0	NA	NA	119,117,0,16	1	1	0	1.0731060624	0
chr12_ref_v2	740771	0	A,C	0	0	130,28,0,65	1	1	0	2	A,A	A,C	0.5	0.225671997668	0	41,16,0,18	1	1	0	1.72825769738	0	2	A,A	A,C	0.5	0.0264904535	0	NA	NA	138,24,0,70	1	1	0	0.422908610689	0	2	A,A	A,C	0.5	0.273695830477	0	NA	NA	95,18,0,61	1	1	0	1.2899257766	0
chr12_ref_v2	764806	0	A,T	0	0	170,134,1,0	1	1	0	2	A,A	NA	NA	0.00328407520119	0	57,48,0,0	1	1	0	0.446537929461	0	2	A,A	NA	NA	0.0	0	NA	NA	163,150,0,0	1	1	0	1.08962523532	0	2	A,A	NA	NA	0.0	0	NA	NA	146,115,0,0	1	1	0	0.428552458393	0
chr12_ref_v2	766413	0	T,TA	1	1	1,13,6,5	1	1	0	2	T,TA	NA	NA	0.0467258672928	0	0,12,10,5	1	1	1	1.06685220489	0	2	T,TA	TA,TA	0.25	0.0917035637406	0	NA	NA	1,13,6,5	1	1	0	0.33665367447	0	2	T,TA	NA	NA	0.0489415836257	0	NA	NA	0,12,7,2	1	1	0	0.669252438283	0
chr12_ref_v2	769072	0	CAT,C	1	1	40,74,8,13	1	1	0	2	CAT,CAT	CAT,C	0.25	0.0740753421573	0	35,56,13,7	1	1	1	1.86837808511	0	2	CAT,CAT	CAT,C	0.25	0.159184898825	0	NA	NA	49,58,9,8	1	1	0	1.95932622754	0	2	CAT,CAT	CAT,C	0.25	0.203837675881	0	NA	NA	46,54,9,6	1	1	0	2.00904063589	0
chr12_ref_v2	777853	0	G,GT	1	1	32,119,4,3	1	1	0	2	G,G	NA	NA	0.17880975307	0	27,36,3,1	1	1	0	4.16456037572	0	2	G,G	NA	NA	0.111447031768	0	NA	NA	31,93,11,10	1	1	0	4.6031395453	0	2	G,G	G,GT	0.25	0.127656066582	0	NA	NA	32,83,6,5	1	1	0	1.47565957637	0
chr12_ref_v2	805009	0	A,C	0	0	72,48,0,33	1	1	0	2	A,A	A,C	0.5	0.162518929498	0	30,16,0,5	1	1	0	1.36122167206	0	2	A,A	A,C	0.25	0.0909717782057	0	NA	NA	91,47,0,33	1	1	0	1.21329621344	0	2	A,A	A,C	0.5	0.302280871873	0	NA	NA	72,51,0,32	1	1	0	0.489167965454	0
chr12_ref_v2	829316	0	GTA,G	1	1	51,60,13,13	1	1	0	2	GTA,GTA	GTA,G	0.25	0.0363692755108	0	42,45,10,14	1	1	0	0.805998596291	0	2	GTA,GTA	GTA,G	0.25	0.193655829509	0	NA	NA	72,59,6,18	1	1	0	2.05142061055	0	2	GTA,GTA	GTA,G	0.125	0.152546393128	0	NA	NA	57,50,8,11	1	1	0	1.41131973617	0
chr12_ref_v2	837427	0	CAT,C	1	1	53,56,12,5	1	1	0	2	CAT,CAT	CAT,C	0.125	0.0384642522514	0	33,35,6,3	1	1	0	0.450787330863	0	2	CAT,CAT	CAT,C	0.125	0.10071111803	0	NA	NA	48,39,6,7	1	1	0	1.00947585245	0	2	CAT,CAT	CAT,C	0.125	0.0512688752118	0	NA	NA	33,56,5,9	1	1	0	1.83630606214	0
chr12_ref_v2	849396	0	A,T	0	0	119,127,0,0	1	1	0	2	A,A	NA	NA	0.0	0	53,68,0,0	1	1	0	0.761828808821	0	2	A,A	NA	NA	0.0	0	NA	NA	152,137,0,0	1	1	0	1.09424504858	0	2	A,A	NA	NA	0.0	0	NA	NA	0,0,105,102	1	1	0	405.354023349	1
chr12_ref_v2	853253	0	A,T	0	0	145,137,0,0	1	1	0	2	A,A	NA	NA	0.0	0	66,44,22,22	1	1	1	310.138348678	1	2	A,A	A,T	0.5	0.182321556794	0	NA	NA	121,171,0,0	1	1	0	3.62718093842	0	2	A,A	NA	NA	0.0	0	NA	NA	125,127,0,0	1	1	0	0.535375081717	0
chr12_ref_v2	861974	0	T,G	0	0	71,160,40,0	1	1	0	2	T,T	T,G	0.25	0.217064505238	0	20,52,23,0	1	1	0	2.11066741962	0	2	T,T	T,G	0.5	0.0209425997346	0	NA	NA	69,159,55,0	1	1	0	1.73908037197	0	2	T,T	T,G	0.5	0.305381649551	0	NA	NA	43,132,43,0	1	1	0	1.66109178294	0
chr12_ref_v2	872210	0	A,T	0	0	234,141,0,0	1	1	0	2	A,A	NA	NA	0.0	0	44,34,5,6	1	1	0	12.5310996869	1	2	A,A	A,T	0.25	0.0129034048359	0	NA	NA	219,141,1,0	1	1	0	0.548404116945	0	2	A,A	NA	NA	0.00277392688273	0	NA	NA	160,124,0,0	1	1	0	1.76183424448	0
chr12_ref_v2	881858	0	C,CAT	1	1	5,3,30,38	1	1	1	2	CAT,CAT	NA	NA	0.357936127865	0	4,11,44,51	1	1	0	2.38631380845	0	2	CAT,CAT	NA	NA	0.0526938170103	0	NA	NA	7,4,34,34	1	1	1	0.717266349302	0	2	CAT,CAT	NA	NA	0.00478620913955	0	NA	NA	3,1,22,32	1	1	1	0.622965286868	0
chr12_ref_v2	921377	0	T,G	1	0	34,202,84,0	1	1	0	2	T,T	T,G	0.5	0.0774317401328	0	9,54,16,0	1	1	0	0.785093684298	0	2	T,T	T,G	0.5	0.211309093667	0	NA	NA	44,194,83,0	1	1	0	1.32801923033	0	2	T,T	T,G	0.5	0.0571584138399	0	NA	NA	30,152,63,0	1	1	0	0.659502511631	0
chr12_ref_v2	971937	0	T,A	0	0	187,169,0,0	1	1	0	2	T,T	NA	NA	0.0	0	62,80,0,0	1	1	1	1.81289985378	0	2	T,T	NA	NA	0.0	0	NA	NA	186,151,0,0	1	1	0	0.761739770277	0	2	T,T	NA	NA	0.0	0	NA	NA	105,111,39,33	1	1	0	314.608503527	1
chr12_ref_v2	977156	1	C,T	0	0	0,0,0,0	0	0	1	2	NA	NA	NA	NA	0	0,0,0,0	0	0	1	0.0	0	2	NA	NA	NA	NA	0	NA	NA	0,0,0,0	0	0	1	0.0	0	2	NA	NA	NA	NA	0	NA	NA	0,0,0,1	0	0	1	0.0	0
chr12_ref_v2	981010	1	T,G	0	0	0,0,0,0	0	0	1	2	NA	NA	NA	NA	0	0,0,0,0	0	0	1	0.0	0	2	NA	NA	NA	NA	0	NA	NA	0,0,0,0	0	0	1	0.0	0	2	NA	NA	NA	NA	0	NA	NA	1,0,1,0	1	0	1	0.0	0
chr12_ref_v2	981015	1	T,G	1	0	0,0,0,0	0	0	1	2	NA	NA	NA	NA	0	0,0,0,0	0	0	1	0.0	0	2	NA	NA	NA	NA	0	NA	NA	0,0,0,0	0	0	1	0.0	0	2	NA	NA	NA	NA	0	NA	NA	1,0,1,0	1	0	1	0.0	0
chr12_ref_v2	1002125	0	GA,G	1	1	29,45,10,23	1	1	0	2	GA,GA	GA,G	0.25	0.164478515571	0	11,11,2,13	1	1	0	1.44477428119	0	2	GA,GA	GA,G	0.5	0.0562919804797	0	NA	NA	37,40,8,20	1	1	0	1.39020376716	0	2	GA,GA	GA,G	0.25	0.0289587576368	0	NA	NA	14,20,5,21	1	1	0	1.98711142572	0
chr12_ref_v2	1005773	0	T,G	0	0	18,183,51,0	1	1	0	2	T,T	T,G	0.5	0.25344890081	0	6,44,5,0	1	1	0	1.27085335499	0	2	T,T	T,G	0.25	0.174353387145	0	NA	NA	14,190,43,0	1	1	0	1.15052511513	0	2	T,T	T,G	0.25	0.411979789129	0	NA	NA	11,163,52,0	1	1	0	0.786618482781	0
chr12_ref_v2	1011283	0	CT,C	1	1	16,6,62,73	1	1	0	2	C,C	CT,C	0.125	0.0970012085659	0	7,0,16,17	1	1	0	1.00505776303	0	2	C,C	CT,C	0.25	0.126248368197	0	NA	NA	16,10,55,57	1	1	0	1.48890621029	0	2	C,C	CT,C	0.25	0.0671679012744	0	NA	NA	7,5,39,55	1	1	0	0.824189699618	0
chr12_ref_v2	1012240	0	A,AGCC	0	0	0,0,79,140	1	1	0	2	AGCC,AGCC	NA	NA	0.0	0	0,0,13,42	1	1	0	1.60455496624	0	2	AGCC,AGCC	NA	NA	0.0	0	NA	NA	0,0,78,146	1	1	0	0.457492013475	0	2	AGCC,AGCC	NA	NA	0.0	0	NA	NA	0,0,63,85	1	1	0	1.26469382955	0
chr12_ref_v2	1015394	0	A,AAT	1	1	17,16,47,81	1	1	0	2	AAT,AAT	A,AAT	0.25	0.111264866504	0	3,7,27,33	1	1	0	1.28933846053	0	2	AAT,AAT	A,AAT	0.125	0.118489111555	0	NA	NA	23,24,69,72	1	1	0	1.886575057	0	2	AAT,AAT	A,AAT	0.25	0.166230324154	0	NA	NA	18,20,46,61	1	1	0	1.23477640994	0
chr12_ref_v2	1019028	0	GA,G	1	1	70,93,21,20	1	1	0	2	GA,GA	GA,G	0.125	0.0925513816984	0	19,23,10,14	1	1	0	2.72309404097	0	2	GA,GA	GA,G	0.5	0.0819836727227	0	NA	NA	60,75,17,19	1	1	0	0.545777642719	0	2	GA,GA	GA,G	0.25	0.125087223596	0	NA	NA	41,65,13,28	1	1	0	3.41999164036	0
chr12_ref_v2	1024913	0	G,T	0	0	17,117,28,9	1	1	0	2	G,G	G,T	0.5	0.188309598639	1	8,33,10,4	1	1	0	0.759876202889	0	2	G,G	G,T	0.5	0.0240975515791	0	NA	NA	20,116,32,9	1	1	0	0.572705071754	0	2	G,G	G,T	0.5	0.100470530364	1	NA	NA	15,89,28,8	1	1	0	0.896558626438	0
chr12_ref_v2	1026598	0	CT,C,CTT	1	1	26,27,17,7,9,11	1	1	0	2	CT,CTT	CT,C	0.5	0.661100064819	0	6,5,10,1,2,3	1	1	0	1.91848994454	0	2	CT,C	CT,CTT	0.25	0.322444422422	0	NA	NA	50,27,2,12,7,6	1	1	0	6.27814407811	0	2	CT,CT	CT,CTT	0.125	0.308981654197	0	NA	NA	22,24,8,5,5,8	1	1	0	0.932151358712	0
chr12_ref_v2	1029127	0	C,CTA	1	1	1,0,143,168	1	1	0	2	CTA,CTA	NA	NA	0.00313010458068	0	1,1,39,55	1	1	0	0.948833327829	0	2	CTA,CTA	NA	NA	0.0209843865899	0	NA	NA	1,0,150,162	1	1	0	0.617458941941	0	2	CTA,CTA	NA	NA	0.00311347911519	0	NA	NA	0,1,133,129	1	1	0	1.19501414852	0
chr12_ref_v2	1031507	0	A,C	0	0	291,66,0,101	1	1	0	2	A,A	A,C	0.5	0.154150679827	0	52,19,0,8	1	1	0	2.37495764748	0	2	A,A	A,C	0.25	0.11954515065	0	NA	NA	283,88,0,104	1	1	0	2.14624305684	0	2	A,A	A,C	0.5	0.163629423782	0	NA	NA	180,62,0,60	1	1	0	2.72559056932	0
chr12_ref_v2	1053205	0	A,ATTTTTTTT	1	1	16,43,33,11	1	1	0	2	A,ATTTTTTTT	A,A	0.125	0.0420333817066	0	8,24,19,9	1	1	0	0.768135027134	0	2	A,ATTTTTTTT	A,A	0.125	0.117783035656	0	NA	NA	16,31,48,13	1	1	0	2.42676832837	0	2	A,ATTTTTTTT	ATTTTTTTT,ATTTTTTTT	0.125	0.00941183418235	0	NA	NA	15,30,29,12	1	1	0	0.792965163036	0
chr12_ref_v2	1059589	0	T,TA	1	1	40,34,5,0	1	1	0	2	T,T	NA	NA	0.222695578231	0	8,4,2,0	1	0	0	0.684753869598	0	2	NA	NA	NA	NA	0	NA	NA	40,26,8,0	1	1	0	1.03558522538	0	2	T,T	T,TA	0.125	0.160802309154	0	NA	NA	29,18,4,1	1	1	0	0.588683380849	0
chr12_ref_v2	1064930	1	C,T	0	0	0,0,16,174	1	1	0	2	NA	NA	NA	NA	0	0,0,0,20	0	1	1	0.0	0	2	NA	NA	NA	NA	0	NA	NA	1,0,17,162	1	1	0	0.483062627761	0	2	NA	NA	NA	NA	0	NA	NA	0,0,10,110	1	1	0	0.350381573423	0
chr12_ref_v2	1064941	1	GGT,G	1	1	0,2,8,130	1	1	0	2	NA	NA	NA	NA	0	0,0,0,8	0	0	1	0.0	0	2	NA	NA	NA	NA	0	NA	NA	1,1,5,109	1	1	0	0.413224953967	0	2	NA	NA	NA	NA	0	NA	NA	0,0,5,80	1	1	1	0.473440320034	0
chr12_ref_v2	1064948	1	GT,G	1	0	8,135,0,0	1	1	1	2	NA	NA	NA	NA	0	0,8,0,0	0	0	1	0.0	0	2	NA	NA	NA	NA	0	NA	NA	5,114,0,0	1	1	1	0.481926223859	0	2	NA	NA	NA	NA	0	NA	NA	6,83,0,0	1	1	1	0.435986828368	0
chr12_ref_v2	1064950	1	GT,G	1	0	8,136,0,0	1	1	1	2	NA	NA	NA	NA	0	0,8,0,0	0	0	1	0.0	0	2	NA	NA	NA	NA	0	NA	NA	5,116,0,0	1	1	1	0.493202138619	0	2	NA	NA	NA	NA	0	NA	NA	6,83,0,0	1	1	1	0.442324119787	0
chr12_ref_v2	1064990	1	G,GT,GGT	1	1	1,1,0,0,2,21	1	1	1	2	NA	NA	NA	NA	0	0,0,0,0,0,0	0	0	1	0.0	0	2	NA	NA	NA	NA	0	NA	NA	0,2,0,0,1,24	1	1	1	0.542896359157	0	2	NA	NA	NA	NA	0	NA	NA	0,1,0,0,1,15	1	0	1	0.347718098135	0
chr13_ref_v2	21958	0	GTA,G	1	1	46,35,9,10	1	1	1	2	GTA,GTA	GTA,G	0.125	0.130967456324	0	31,37,10,14	1	1	0	1.27686209529	0	2	GTA,GTA	GTA,G	0.25	0.266514155911	0	NA	NA	50,49,6,8	1	1	1	1.41891141488	0	2	GTA,GTA	NA	NA	0.100332857255	0	NA	NA	41,33,14,10	1	1	0	1.28429871772	0
chr13_ref_v2	26538	0	CTT,C	1	1	0,13,99,116	1	1	0	2	C,C	CTT,C	0.125	0.0235304974102	0	0,4,31,17	1	1	0	2.06096595303	0	2	C,C	CTT,C	0.25	0.315852949418	0	NA	NA	2,10,90,92	1	1	0	0.739215480547	0	2	C,C	CTT,C	0.125	0.0110498361866	0	NA	NA	2,8,56,66	1	1	0	1.04323793517	0
chr13_ref_v2	26551	0	A,ATT,AT,ATTT	1	1	1,10,13,91,3,19,10,6	1	1	0	2	ATT,ATT	A,ATT	0.125	0.503946557832	0	0,3,4,13,1,0,6,3	1	1	0	2.37324130962	0	2	ATT,ATTT	A,ATT	0.25	0.955959309607	0	NA	NA	2,10,12,63,0,13,5,5	1	1	0	1.08522272611	0	2	ATT,ATT	A,ATT	0.25	0.32901969975	0	NA	NA	1,9,6,40,2,6,7,3	1	1	0	1.35334405341	0
chr13_ref_v2	26718	0	A,AT	1	1	11,12,13,38	1	1	0	2	AT,AT	A,AT	0.25	0.201486032619	0	1,11,10,16	1	1	0	1.6848432646	0	2	AT,AT	A,AT	0.25	0.0796869842707	0	NA	NA	10,17,14,41	1	1	0	0.782252101441	0	2	AT,AT	A,AT	0.5	0.128543988724	0	NA	NA	7,16,11,36	1	1	0	1.03591587582	0
chr13_ref_v2	30689	0	T,A	0	0	145,162,0,0	1	1	0	2	T,T	NA	NA	0.0	0	41,52,0,0	1	1	0	0.528795935533	0	2	T,T	NA	NA	0.0	0	NA	NA	153,183,0,0	1	1	0	0.560192609059	0	2	T,T	NA	NA	0.0	0	NA	NA	121,127,0,0	1	1	0	0.499681086538	0
chr13_ref_v2	35900	0	C,T	1	0	1,0,243,226	1	1	0	2	T,T	NA	NA	0.00212992625782	0	0,0,43,54	1	1	0	1.11487218914	0	2	T,T	NA	NA	0.0	0	NA	NA	0,0,230,239	1	1	0	0.960993373995	0	2	T,T	NA	NA	0.0	0	NA	NA	0,0,178,165	1	1	0	0.423739155849	0
chr13_ref_v2	41949	0	GAA,G,GA	1	1	5,9,22,13,20,9	1	1	0	2	G,GA	GAA,GA	0.25	0.338482802969	0	0,3,3,2,6,5	1	0	0	1.33563025514	0	2	NA	NA	NA	NA	0	NA	NA	5,15,16,8,17,9	1	1	0	1.92917815361	0	2	G,GA	GAA,GA	0.5	0.354058535724	1	NA	NA	3,8,17,6,19,4	1	1	0	0.921029061962	0
chr13_ref_v2	43037	0	A,G	0	0	0,0,228,146	1	1	0	2	G,G	NA	NA	0.0	0	0,0,46,37	1	1	0	0.775424185373	0	2	G,G	NA	NA	0.0	0	NA	NA	0,1,186,186	1	1	0	5.15232442826	0	2	G,G	NA	NA	0.00268456537067	0	NA	NA	0,0,148,124	1	1	0	1.88863324759	0
chr13_ref_v2	43906	0	A,ATT,AT	1	1	0,0,87,76,8,11	1	1	0	2	ATT,ATT	NA	NA	0.0934371529853	0	0,0,24,18,4,3	1	1	0	0.814005348433	0	2	ATT,ATT	NA	NA	0.181797869607	0	NA	NA	0,1,64,59,3,8	1	1	0	0.524212834697	0	2	ATT,ATT	NA	NA	0.319202055231	0	NA	NA	0,0,57,51,8,8	1	1	0	0.811137451475	0
chr13_ref_v2	44388	0	ACAGCAG,A	1	1	3,5,181,140	1	1	0	2	A,A	ACAGCAG,A	0.125	0.983949380348	0	0,2,30,26	1	1	0	0.66466058673	0	2	A,A	ACAGCAG,A	0.125	0.218689200965	0	NA	NA	0,6,149,138	1	1	0	1.2547323643	0	2	A,A	ACAGCAG,A	0.125	1.0055218656	0	NA	NA	0,4,135,94	1	1	0	0.727684399554	0
chr13_ref_v2	45999	0	T,TTATATATATA	1	1	0,1,60,71	1	1	0	2	TTATATATATA,TTATATATATA	NA	NA	0.00760459938522	0	0,0,46,41	1	1	0	1.0195382124	0	2	TTATATATATA,TTATATATATA	NA	NA	0.0	0	NA	NA	1,0,70,56	1	1	0	1.80013035354	0	2	TTATATATATA,TTATATATATA	NA	NA	0.00790517950711	0	NA	NA	0,0,72,56	1	1	0	2.11005309079	0
chr13_ref_v2	49836	0	C,CTTT,CTTTTTTTTTTTTTTT	1	1	1,2,14,35,75,5	1	1	0	2	CTTT,CTTTTTTTTTTTTTTT	CTTTTTTTTTTTTTTT,CTTTTTTTTTTTTTTT	0.25	0.446389138239	0	1,1,17,9,23,6	1	1	0	4.66529100206	0	2	CTTT,CTTTTTTTTTTTTTTT	NA	NA	0.109199291965	0	NA	NA	1,2,27,36,74,6	1	1	0	2.53574478718	0	2	CTTT,CTTTTTTTTTTTTTTT	CTTTTTTTTTTTTTTT,CTTTTTTTTTTTTTTT	0.125	0.445474272371	0	NA	NA	1,0,23,20,49,6	1	1	0	3.72111744059	0
chr13_ref_v2	65930	0	CTGTTGTTGT,C	1	1	0,2,177,169	1	1	0	2	C,C	NA	NA	0.411228812825	0	1,0,35,35	1	1	0	0.944723118759	0	2	C,C	NA	NA	0.014184634992	0	NA	NA	3,0,108,139	1	1	0	2.16562308971	0	2	C,C	NA	NA	0.705219761794	0	NA	NA	2,0,106,110	1	1	0	1.01209150876	0
chr13_ref_v2	71846	0	T,A	0	0	168,181,0,0	1	1	0	2	T,T	NA	NA	0.0	0	40,37,0,0	1	1	0	0.554883385623	0	2	T,T	NA	NA	0.0	0	NA	NA	160,204,0,0	1	1	0	1.2443298105	0	2	T,T	NA	NA	0.0	0	NA	NA	123,130,0,0	1	1	0	0.406499633291	0
chr13_ref_v2	95731	0	CTA,C	1	1	60,51,5,5	1	1	0	2	CTA,CTA	NA	NA	0.0113653461354	0	28,35,5,13	1	1	0	4.84548029168	0	2	CTA,CTA	CTA,C	0.25	0.228747149321	0	NA	NA	44,63,10,6	1	1	0	1.69388716979	0	2	CTA,CTA	CTA,C	0.125	0.0505502262408	0	NA	NA	34,40,11,8	1	1	0	3.29407484651	0
chr13_ref_v2	103898	0	A,G	1	0	0,0,203,196	1	1	0	2	G,G	NA	NA	0.0	0	0,0,71,47	1	1	0	1.7168719504	0	2	G,G	NA	NA	0.0	0	NA	NA	0,0,198,150	1	1	0	1.94331264645	0	2	G,G	NA	NA	0.0	0	NA	NA	0,0,163,140	1	1	0	0.785679011139	0
chr13_ref_v2	120643	0	C,T	1	0	241,263,0,0	1	1	0	2	C,C	NA	NA	0.0	0	24,20,27,20	1	1	0	313.574405254	1	2	C,T	NA	NA	0.0659579677918	0	g.120643C>T	0	248,224,0,0	1	1	0	1.71755683282	0	2	C,C	NA	NA	0.0	0	NA	NA	172,180,0,0	1	1	0	0.468771262919	0
chr13_ref_v2	146103	0	A,G	1	0	142,175,0,0	1	1	0	2	A,A	NA	NA	0.0	0	18,22,31,26	1	1	0	314.834722932	1	2	A,G	G,G	0.125	0.10285738544	0	g.146103A>G	0	128,175,0,0	1	1	0	0.704999146851	0	2	A,A	NA	NA	0.0	0	NA	NA	115,151,0,0	1	1	0	0.507802783111	0
chr13_ref_v2	158400	0	T,TAAA	1	1	6,2,15,4	1	1	0	2	T,TAAA	TAAA,TAAA	0.5	0.233614851182	0	2,2,9,2	1	0	0	0.517455357888	0	2	NA	NA	NA	NA	0	NA	NA	9,1,8,3	1	1	0	1.56774790912	0	2	T,TAAA	NA	NA	0.0953101798043	0	NA	NA	10,0,9,4	1	1	0	1.77798476799	0
chr13_ref_v2	159856	0	CAT,C	1	1	50,64,11,9	1	1	0	2	CAT,CAT	NA	NA	0.0416638607905	0	28,43,6,6	1	1	0	0.586854953193	0	2	CAT,CAT	NA	NA	0.120747280255	0	NA	NA	50,51,3,13	1	1	0	1.444633008	0	2	CAT,CAT	NA	NA	0.0257055713633	0	NA	NA	29,32,4,10	1	1	0	1.57507956365	0
chr13_ref_v2	164397	0	G,GT	1	1	0,8,22,7	1	1	0	2	GT,GT	G,GT	0.125	0.0463095587192	0	0,1,3,0	1	0	0	0.342610647326	0	2	NA	NA	NA	NA	0	NA	NA	2,9,10,5	1	1	0	1.43762522959	0	2	G,GT	GT,GT	0.25	0.146830954055	0	NA	NA	0,6,8,5	1	0	0	0.693409126468	0
chr13_ref_v2	165423	0	C,T	1	0	75,23,0,35	1	1	0	2	C,C	C,T	0.5	0.0971637484536	0	37,12,0,9	1	1	0	1.02408553931	0	2	C,C	C,T	0.25	0.356674943939	0	NA	NA	66,22,1,34	1	1	0	0.455309855887	0	2	C,C	C,T	0.5	0.176623535679	0	NA	NA	59,19,1,20	1	1	0	0.724903449957	0
chr13_ref_v2	168348	0	T,TCTATTCTATATATCCATA	0	0	1,5,23,26	1	1	1	2	TCTATTCTATATATCCATA,TCTATTCTATATATCCATA	T,TCTATTCTATATATCCATA	0.25	0.154150679827	0	0,3,8,13	1	1	1	0.50477978066	0	2	TCTATTCTATATATCCATA,TCTATTCTATATATCCATA	T,TCTATTCTATATATCCATA	0.25	0.287682072452	0	NA	NA	0,5,21,26	1	1	1	0.447718411696	0	2	TCTATTCTATATATCCATA,TCTATTCTATATATCCATA	T,TCTATTCTATATATCCATA	0.25	0.112477983427	0	NA	NA	5,3,17,16	1	1	1	3.10198967058	0
chr13_ref_v2	169051	0	C,CT	1	1	12,10,124,95	1	1	0	2	CT,CT	NA	NA	0.0793340010895	0	2,6,37,28	1	1	0	1.10064441304	0	2	CT,CT	NA	NA	0.250958523997	0	NA	NA	13,18,113,106	1	1	0	1.81026541825	0	2	CT,CT	C,CT	0.125	0.101848052227	0	NA	NA	16,11,68,71	1	1	0	2.45055816507	0
chr13_ref_v2	169471	0	ATTGTTGTTGTTG,A	1	1	0,0,170,128	1	1	0	2	A,A	NA	NA	0.0	0	2,0,43,30	1	1	0	2.07536623411	0	2	A,A	NA	NA	0.432493780496	0	NA	NA	0,0,135,115	1	1	0	0.752823197869	0	2	A,A	NA	NA	0.0	0	NA	NA	0,0,132,100	1	1	0	0.395227888991	0
chr13_ref_v2	171697	0	A,C	1	0	222,23,0,21	1	1	0	2	A,A	A,C	0.125	0.297834443916	0	39,6,0,5	1	1	0	0.590022994946	0	2	A,A	A,C	0.25	0.068992871487	0	NA	NA	224,15,0,27	1	1	0	1.01540425133	0	2	A,A	A,C	0.25	0.198348892701	0	NA	NA	190,12,1,11	1	1	0	1.78700983418	0
chr13_ref_v2	175875	0	TTTTTTCTTCTTCTTC,T	1	0	0,0,103,132	1	1	0	2	T,T	NA	NA	0.0	0	0,0,42,33	1	1	0	1.79987171853	0	2	T,T	NA	NA	0.0	0	NA	NA	0,0,97,146	1	1	0	0.929503347254	0	2	T,T	NA	NA	0.0	0	NA	NA	0,0,88,106	1	1	0	0.47254936301	0
chr13_ref_v2	179688	0	AACTACTACTACTACT,A	1	1	0,0,146,63	1	1	0	2	A,A	NA	NA	0.0	0	0,1,35,42	1	1	0	5.87725058171	0	2	A,A	NA	NA	0.0129034048359	0	NA	NA	1,0,117,96	1	1	0	5.73377365636	0	2	A,A	NA	NA	0.00468384931243	0	NA	NA	0,1,105,78	1	1	0	3.7678329927	0
chr13_ref_v2	183880	0	T,TA	1	1	0,0,98,80	1	1	0	2	TA,TA	NA	NA	0.00533288059399	0	0,2,40,36	1	1	0	1.34943749573	0	2	TA,TA	NA	NA	0.426618404941	0	NA	NA	1,0,97,73	1	1	1	0.477368314421	0	2	TA,TA	NA	NA	0.000639750772482	0	NA	NA	0,0,72,64	1	1	1	0.490369505875	0
chr13_ref_v2	184165	0	G,GCTA	1	0	7,2,3,7	1	0	1	2	NA	NA	NA	NA	0	1,2,2,3	1	0	0	0.710002252191	0	2	NA	NA	NA	NA	0	NA	NA	7,3,8,9	1	1	1	1.29624257215	0	2	G,GCTA	GCTA,GCTA	0.25	0.0198026272962	0	NA	NA	2,4,6,8	1	1	1	1.22346623705	0
chr13_ref_v2	192001	0	T,TTTTTTTTTTCA,TTTTTTTTTTTTCA	1	0	1,0,15,1,1,0	1	0	0	2	NA	NA	NA	NA	0	4,1,2,0,2,1	1	0	0	3.21911763618	0	2	NA	NA	NA	NA	0	NA	NA	3,0,9,1,5,0	1	0	1	2.66978888929	0	2	NA	NA	NA	NA	0	NA	NA	2,0,7,0,3,0	1	0	1	1.64292239274	0
chr13_ref_v2	192739	0	G,GTA	1	1	63,57,26,35	1	1	0	2	G,GTA	G,G	0.25	0.117316871356	0	16,23,11,12	1	1	0	0.697257393152	0	2	G,GTA	G,G	0.25	0.0327597171618	0	NA	NA	45,48,40,25	1	1	0	3.78978505185	0	2	G,GTA	G,G	0.125	0.0526946102634	0	NA	NA	34,45,26,21	1	1	0	1.5097947082	0
chr13_ref_v2	209065	0	CT,C	1	1	68,56,6,6	1	1	0	2	CT,CT	NA	NA	0.279500847162	0	20,18,4,3	1	1	0	1.0044520361	0	2	CT,CT	CT,C	0.125	0.124022179413	0	NA	NA	52,58,4,4	1	1	0	1.31863459582	0	2	CT,CT	NA	NA	0.52595179677	0	NA	NA	38,42,2,5	1	1	0	0.972997428132	0
chr13_ref_v2	209866	0	AATGATGATG,A	1	1	1,5,158,114	1	1	0	2	A,A	AATGATGATG,A	0.125	1.10599239597	0	0,0,25,20	1	1	0	0.476081873013	0	2	A,A	NA	NA	0.0	0	NA	NA	2,1,140,90	1	1	0	0.804203966136	0	2	A,A	NA	NA	0.418424252751	0	NA	NA	4,0,96,84	1	1	0	2.53204382119	0
chr13_ref_v2	213576	0	T,G	0	0	73,181,50,0	1	1	0	2	T,T	T,G	0.25	0.340401514761	0	21,31,3,0	1	1	0	2.2444950788	0	2	T,T	T,G	0.125	0.159998952614	0	NA	NA	93,170,40,0	1	1	0	2.38982693595	0	2	T,T	T,G	0.25	0.0873281835819	0	NA	NA	69,128,31,0	1	1	0	1.78038377634	0
chr13_ref_v2	238757	0	CTT,C	1	1	30,27,6,6	1	1	0	2	CTT,CTT	CTT,C	0.25	0.387765531009	0	10,7,1,1	1	0	0	0.579101620768	0	2	NA	NA	NA	NA	0	NA	NA	32,18,7,7	1	1	0	0.761032537774	0	2	CTT,CTT	CTT,C	0.5	0.174353387145	0	NA	NA	26,25,3,5	1	1	0	0.540188299873	0
chr13_ref_v2	239347	0	CAT,C,CATAT	1	1	11,15,5,8,2,3	1	1	1	2	CAT,CAT	CAT,C	0.25	0.745806103894	0	11,16,4,5,4,4	1	1	0	0.970547279797	0	2	CAT,CAT	CAT,C	0.125	0.301040974911	0	NA	NA	17,15,0,13,4,5	1	1	1	1.00565748272	0	2	CAT,CAT	CAT,CATAT	0.25	0.681997593234	0	NA	NA	23,16,4,4,3,5	1	1	0	2.35442912695	0
chr13_ref_v2	241848	0	CT,C	1	1	40,105,4,13	1	1	0	2	CT,CT	NA	NA	0.233842879183	0	28,44,2,9	1	1	0	1.42467731095	0	2	CT,CT	CT,C	0.125	0.072347092082	0	NA	NA	38,105,5,7	1	1	0	0.664935525372	0	2	CT,CT	NA	NA	0.0545368879507	0	NA	NA	60,87,1,6	1	1	0	4.41344960805	0
chr13_ref_v2	271400	0	GA,G	1	1	162,154,0,0	1	1	0	2	GA,GA	NA	NA	0.000590513511063	0	54,44,0,0	1	1	0	0.607969134601	0	2	GA,GA	NA	NA	0.000566516586149	0	NA	NA	165,124,0,0	1	1	0	1.63066448216	0	2	GA,GA	NA	NA	0.0006350863428	0	NA	NA	67,56,57,63	1	1	0	334.426663082	1
chr13_ref_v2	308886	0	T,G	1	0	55,162,68,0	1	1	0	2	T,T	T,G	0.5	0.0471785602751	0	16,36,13,0	1	1	0	0.788429869347	0	2	T,T	T,G	0.5	0.213574100298	0	NA	NA	47,138,69,0	1	1	0	0.911464711998	0	2	T,T	T,G	0.5	0.126751705639	0	NA	NA	33,107,48,0	1	1	0	0.493468209182	0
chr13_ref_v2	318754	0	T,G	0	0	28,119,48,0	1	1	0	2	T,T	T,G	0.5	0.0102302013335	0	12,44,11,0	1	1	0	0.880477837747	0	2	T,T	T,G	0.25	0.405465108108	0	NA	NA	28,124,35,0	1	1	0	1.18468848137	0	2	T,T	T,G	0.5	0.341749293722	0	NA	NA	19,109,34,1	1	1	0	1.16195574895	0
chr13_ref_v2	320019	0	A,C	1	0	259,39,0,72	1	1	0	2	A,A	A,C	0.5	0.308021756689	0	63,26,0,19	1	1	0	4.94292394178	0	2	A,A	A,C	0.5	0.39429180751	0	NA	NA	268,40,0,80	1	1	0	0.521788522936	0	2	A,A	A,C	0.5	0.237038339633	0	NA	NA	207,38,0,66	1	1	0	0.728034018132	0
chr13_ref_v2	321322	0	C,CAT	1	1	14,8,40,33	1	1	0	2	CAT,CAT	C,CAT	0.25	0.0755069984938	0	11,11,19,21	1	1	0	1.97905342806	0	2	CAT,CAT	C,CAT	0.5	0.0699963083113	0	NA	NA	10,6,30,38	1	1	1	1.53154509601	0	2	CAT,CAT	C,CAT	0.125	0.00259015095516	0	NA	NA	9,4,31,31	1	1	0	0.882840657514	0
chr13_ref_v2	323210	0	C,CA	1	1	79,35,6,8	1	1	0	2	C,C	C,CA	0.125	0.0305674956812	0	35,21,3,1	1	1	0	0.955913253527	0	2	C,C	NA	NA	0.229230067425	0	NA	NA	76,39,11,11	1	1	0	1.39006622145	0	2	C,C	C,CA	0.25	0.0057866137054	0	NA	NA	70,30,8,6	1	1	0	0.790449211484	0
chr13_ref_v2	337467	0	CA,C	1	1	92,98,6,3	1	1	0	2	CA,CA	NA	NA	0.672436217277	0	20,33,5,3	1	1	0	2.0913647019	0	2	CA,CA	CA,C	0.125	0.0844266177366	0	NA	NA	100,85,3,9	1	1	0	2.55140847572	0	2	CA,CA	NA	NA	0.312048082769	0	NA	NA	82,78,9,3	1	1	0	1.15667421871	0
chr13_ref_v2	341081	0	T,A	0	0	163,157,0,0	1	1	0	2	T,T	NA	NA	0.0	0	24,17,23,16	1	1	0	310.880493003	1	2	T,A	NA	NA	0.0500104205747	0	g.341081T>A	0	157,166,0,0	1	1	0	0.673763698909	0	2	T,T	NA	NA	0.0	0	NA	NA	129,132,0,0	1	1	0	0.49906449948	0
chr13_ref_v2	348560	0	C,CT	1	1	21,54,9,5	1	1	0	2	C,C	C,CT	0.25	0.175412493458	0	12,18,5,1	1	1	0	0.930745402867	0	2	C,C	C,CT	0.25	0.0952820214721	0	NA	NA	22,54,11,6	1	1	0	0.599541704501	0	2	C,C	C,CT	0.25	0.00325018314015	0	NA	NA	12,51,12,5	1	1	0	1.04275278485	0
chr13_ref_v2	365941	0	T,G	0	0	17,167,41,0	1	1	0	2	T,T	T,G	0.5	0.378653850658	0	9,29,8,0	1	1	0	2.40035974521	0	2	T,T	T,G	0.5	0.341749293722	0	NA	NA	23,158,36,0	1	1	0	1.2133342693	0	2	T,T	T,G	0.25	0.358331030434	0	NA	NA	23,132,26,0	1	1	0	2.06820436327	0
chr13_ref_v2	374857	1	G,T	0	0	0,0,1,0	0	0	1	2	NA	NA	NA	NA	0	0,0,0,0	0	0	1	0.0	0	2	NA	NA	NA	NA	0	NA	NA	0,0,0,0	0	0	1	0.0	0	2	NA	NA	NA	NA	0	NA	NA	0,0,0,0	0	0	1	0.0	0
chr13_ref_v2	387089	0	AT,A	1	1	45,22,17,1	1	1	0	2	AT,AT	AT,A	0.125	0.103321179079	0	19,6,7,0	1	1	0	0.540525823137	0	2	AT,AT	AT,A	0.125	0.117207205065	0	NA	NA	50,11,14,3	1	1	0	1.60464479457	0	2	AT,AT	AT,A	0.125	0.0536269075325	0	NA	NA	41,14,7,5	1	1	0	3.0396448289	0
chr13_ref_v2	388678	0	TTA,T	1	1	23,22,4,2	1	1	1	2	TTA,TTA	NA	NA	0.451441453604	0	21,17,5,5	1	1	0	1.49502769966	0	2	TTA,TTA	TTA,T	0.125	0.00605991260368	0	NA	NA	29,15,1,1	1	1	1	1.99994399826	0	2	TTA,TTA	NA	NA	1.49971748463	0	NA	NA	31,15,4,2	1	1	0	1.61389792101	0
chr13_ref_v2	390759	0	GT,G	1	1	99,112,7,14	1	1	0	2	GT,GT	GT,G	0.125	0.242118641574	0	38,31,1,7	1	1	0	0.877967406217	0	2	GT,GT	GT,G	0.125	0.0782932855503	0	NA	NA	84,113,11,17	1	1	0	1.30390849282	0	2	GT,GT	GT,G	0.125	0.139662551416	0	NA	NA	88,84,10,11	1	1	0	1.18519557038	0
chr13_ref_v2	403853	0	A,C	0	0	132,22,0,32	1	1	0	2	A,A	A,C	0.25	0.405465108108	0	35,8,0,11	1	1	0	0.523473652602	0	2	A,A	A,C	0.5	0.177681177237	0	NA	NA	123,30,0,36	1	1	0	1.25285452638	0	2	A,A	A,C	0.5	0.32090772008	0	NA	NA	116,22,0,33	1	1	0	0.582624129582	0
chr13_ref_v2	406251	0	TA,T	1	1	80,81,6,7	1	1	0	2	TA,TA	NA	NA	0.31543989703	0	19,32,4,7	1	1	0	2.30416233619	0	2	TA,TA	TA,T	0.25	0.0640833342708	0	NA	NA	85,100,5,6	1	1	0	0.932644927265	0	2	TA,TA	NA	NA	0.0607849945022	0	NA	NA	62,77,6,11	1	1	0	1.34521876923	0
chr13_ref_v2	411455	0	G,GT	1	1	12,90,15,8	1	1	0	2	G,G	G,GT	0.25	0.166200691223	0	9,23,4,3	1	1	0	2.06775989874	0	2	G,G	G,GT	0.25	0.13022762116	0	NA	NA	16,66,10,4	1	1	0	1.70917770687	0	2	G,G	G,GT	0.25	0.119558856349	0	NA	NA	19,76,12,4	1	1	0	2.05916037537	0
chr13_ref_v2	462687	0	C,CT	1	1	60,81,11,6	1	1	0	2	C,C	C,CT	0.125	0.118977749016	0	11,13,5,2	1	1	0	1.34476403505	0	2	C,C	C,CT	0.5	0.244951371432	0	NA	NA	52,70,5,3	1	1	0	0.697700753102	0	2	C,C	NA	NA	0.120419162632	0	NA	NA	34,51,8,4	1	1	0	0.530558880068	0
chr13_ref_v2	470081	0	T,A	1	0	158,151,0,0	1	1	0	2	T,T	NA	NA	0.0	0	36,40,0,0	1	1	0	0.547794863538	0	2	T,T	NA	NA	0.0	0	NA	NA	152,171,0,0	1	1	0	1.12376906816	0	2	T,T	NA	NA	0.0	0	NA	NA	128,118,1,0	1	1	0	0.42346270003	0
chr13_ref_v2	483737	0	G,GAAAAAAAAAAAA	1	1	36,1,0,10	1	1	0	2	G,G	G,GAAAAAAAAAAAA	0.5	0.114410351178	0	14,0,5,7	1	1	0	4.06421759197	0	2	G,GAAAAAAAAAAAA	G,G	0.125	0.0788064929353	0	NA	NA	45,1,1,4	1	1	0	1.60393227797	0	2	G,G	G,GAAAAAAAAAAAA	0.25	0.273293335	0	NA	NA	24,1,3,5	1	1	0	1.57045584312	0
chr13_ref_v2	483760	0	ATG,A	1	0	59,95,23,0	1	1	0	2	ATG,ATG	ATG,A	0.25	0.0870113769896	0	15,57,8,0	1	1	0	3.23919472145	0	2	ATG,ATG	ATG,A	0.25	0.133531392625	0	NA	NA	48,97,27,0	1	1	0	0.778591080927	0	2	ATG,ATG	ATG,A	0.25	0.30138091681	0	NA	NA	38,83,14,0	1	1	0	1.40732035752	0
chr13_ref_v2	483768	0	G,A	0	0	73,89,23,0	1	1	0	2	G,G	G,A	0.25	0.037911449728	0	14,52,8,0	1	1	0	4.51391726933	0	2	G,G	G,A	0.25	0.0465200156349	0	NA	NA	57,85,27,0	1	1	0	1.00518374064	0	2	G,G	G,A	0.25	0.322287601629	0	NA	NA	47,84,14,0	1	1	0	2.00093599105	0
chr13_ref_v2	483771	0	T,A	1	0	80,90,23,0	1	1	0	2	T,T	T,A	0.25	0.011834457647	0	15,49,8,0	1	1	0	4.16178870785	0	2	T,T	T,A	0.25	0.0157483569681	0	NA	NA	67,83,27,0	1	1	0	0.974745766097	0	2	T,T	T,A	0.25	0.267479365134	0	NA	NA	52,80,14,0	1	1	0	1.55981531531	0
chr13_ref_v2	483772	0	A,AAAT	1	0	83,86,23,0	1	1	0	2	A,A	A,AAAT	0.25	0.00593473551981	0	18,48,8,0	1	1	0	3.75796943492	0	2	A,A	A,AAAT	0.25	0.0465200156349	0	NA	NA	69,82,27,0	1	1	0	0.935883478037	0	2	A,A	A,AAAT	0.25	0.260834822416	0	NA	NA	53,77,14,0	1	1	0	1.68028143673	0
chr13_ref_v2	514748	0	A,T	1	0	158,192,0,0	1	1	0	2	A,A	NA	NA	0.0	0	40,23,0,0	1	1	0	3.02491121422	0	2	A,A	NA	NA	0.0	0	NA	NA	177,156,0,0	1	1	0	2.8571352662	0	2	A,A	NA	NA	0.0	0	NA	NA	161,102,0,0	1	1	0	7.70364040015	0
chr13_ref_v2	538601	0	GCA,G	1	1	95,118,16,9	1	1	0	2	GCA,GCA	NA	NA	0.36028630521	0	18,9,3,7	1	1	0	4.43520679686	0	2	GCA,GCA	GCA,G	0.25	0.189102854612	0	NA	NA	98,96,10,14	1	1	0	1.46080278787	0	2	GCA,GCA	NA	NA	0.272978105477	0	NA	NA	90,72,12,10	1	1	0	2.15596991011	0
chr13_ref_v2	561300	0	A,G	0	0	0,0,158,242	1	1	0	2	G,G	NA	NA	0.0	0	0,0,28,44	1	1	0	0.373736901396	0	2	G,G	NA	NA	0.0	0	NA	NA	0,0,150,190	1	1	0	1.37808538223	0	2	G,G	NA	NA	0.0	0	NA	NA	0,0,139,152	1	1	0	2.78789027047	0
chr13_ref_v2	561871	0	AAT,A	1	1	13,26,4,6	1	1	1	2	AAT,AAT	NA	NA	0.130396355262	0	27,21,3,10	1	1	0	2.74090944404	0	2	AAT,AAT	AAT,A	0.125	0.0258957994032	0	NA	NA	19,19,4,4	1	1	1	1.69052302925	0	2	AAT,AAT	NA	NA	0.041366732503	0	NA	NA	15,12,3,4	1	1	1	1.7198351932	0
chr13_ref_v2	571244	0	C,CA	1	1	90,19,11,11	1	1	0	2	C,C	C,CA	0.25	0.112895052419	0	13,1,6,2	1	1	0	2.33142913113	0	2	C,CA	C,C	0.25	0.0192607930021	0	NA	NA	55,19,12,8	1	1	0	1.11811419722	0	2	C,C	C,CA	0.25	0.178337065335	0	NA	NA	67,13,11,10	1	1	0	0.795558192641	0
chr13_ref_v2	572540	0	A,C	1	0	212,37,0,55	1	1	0	2	A,A	A,C	0.5	0.393488917061	0	50,7,0,7	1	1	0	1.09463904608	0	2	A,A	A,C	0.25	0.0176995770994	0	NA	NA	183,43,0,59	1	1	0	1.11975422672	0	2	A,A	A,C	0.5	0.227578148382	0	NA	NA	160,30,0,31	1	1	0	0.874387389409	0
chr13_ref_v2	606393	0	GTACA,G	0	0	19,131,10,0	1	1	0	2	GTACA,GTACA	GTACA,G	0.125	0.0953101798043	0	7,34,1,0	1	1	0	0.692283208774	0	2	GTACA,GTACA	NA	NA	0.0240975515791	0	NA	NA	18,182,14,0	1	1	0	0.891860170661	0	2	GTACA,GTACA	GTACA,G	0.125	0.117783035656	0	NA	NA	14,118,7,0	1	1	0	0.686554956661	0
chr13_ref_v2	622162	0	GTA,G	1	1	44,74,14,18	1	1	0	2	GTA,GTA	GTA,G	0.125	0.115038868263	0	25,20,7,14	1	1	0	1.93243908322	0	2	GTA,GTA	GTA,G	0.5	0.0943067429799	0	NA	NA	45,50,14,17	1	1	0	1.16139703397	0	2	GTA,GTA	GTA,G	0.25	0.0222012944644	0	NA	NA	46,50,6,14	1	1	0	1.99866748252	0
chr13_ref_v2	625702	0	CT,C	1	1	41,23,12,6	1	1	0	2	CT,CT	CT,C	0.125	0.0780519150084	0	17,11,6,1	1	1	0	0.458043872268	0	2	CT,CT	NA	NA	0.170495161598	0	NA	NA	27,40,17,7	1	1	0	3.24017468657	0	2	CT,CT	CT,C	0.25	0.0618455311695	0	NA	NA	36,13,10,4	1	1	0	0.807465089635	0
chr13_ref_v2	632357	0	T,G	0	0	20,120,51,0	1	1	0	2	T,T	T,G	0.5	0.10821358464	0	7,33,8,0	1	1	0	0.928948744825	0	2	T,T	T,G	0.5	0.39304258811	0	NA	NA	33,128,54,0	1	1	0	1.79948137634	0	2	T,T	T,G	0.5	0.0245411089161	0	NA	NA	19,96,31,0	1	1	0	0.945240138996	0
chr13_ref_v2	644902	0	C,T	1	0	0,0,213,169	1	1	0	2	T,T	NA	NA	0.0	0	1,0,35,41	1	1	0	1.67271897604	0	2	T,T	NA	NA	0.0130720815674	0	NA	NA	0,0,186,134	1	1	0	0.682090454926	0	2	T,T	NA	NA	0.0	0	NA	NA	1,0,159,112	1	1	0	0.735823580234	0
chr13_ref_v2	646849	0	CAT,C	1	1	35,20,10,10	1	1	0	2	CAT,CAT	CAT,C	0.25	0.0363591944366	0	19,19,7,9	1	1	0	0.985378316625	0	2	CAT,CAT	CAT,C	0.25	0.181000980707	0	NA	NA	31,16,5,9	1	1	1	0.57502921094	0	2	CAT,CAT	CAT,C	0.125	0.0335090834989	0	NA	NA	19,26,3,6	1	1	0	3.34391698094	0
chr13_ref_v2	667196	0	C,CA	1	1	45,25,18,34	1	1	0	2	C,CA	C,C	0.125	0.0557690276861	0	9,6,2,4	1	1	0	0.754519923361	0	2	C,CA	C,C	0.5	0.0804211208335	0	NA	NA	49,25,19,21	1	1	0	1.08805102744	0	2	C,CA	C,C	0.25	0.0742893089841	0	NA	NA	31,21,12,23	1	1	0	0.659322562392	0
chr13_ref_v2	674857	0	GA,G,GAA	1	1	51,31,13,5,8,10	1	1	0	2	GA,GA	GA,GAA	0.125	0.134348893022	0	19,18,1,6,1,2	1	1	0	2.10688491215	0	2	GA,GA	NA	NA	0.816857895313	0	NA	NA	37,28,18,8,5,8	1	1	0	1.84655659762	0	2	GA,GA	GA,G	0.25	0.504087407632	0	NA	NA	21,21,4,9,3,8	1	1	0	2.83575053881	0
chr13_ref_v2	675822	0	C,CTA	1	1	78,63,69,61	1	1	0	2	C,CTA	NA	NA	0.0714647055525	0	18,32,16,25	1	1	0	2.42660289435	0	2	C,CTA	C,C	0.125	0.0595062537271	0	NA	NA	52,65,58,60	1	1	0	1.23010385613	0	2	C,CTA	NA	NA	0.0168624905753	0	NA	NA	49,54,48,43	1	1	0	1.10846521504	0
chr13_ref_v2	689723	0	T,G	1	0	44,124,62,0	1	1	0	2	T,T	T,G	0.5	0.117783035656	0	12,43,5,0	1	1	0	2.97048423041	0	2	T,T	T,G	0.25	0.269663566949	0	NA	NA	31,117,53,0	1	1	0	0.913420109708	0	2	T,T	T,G	0.5	0.0903840614683	0	NA	NA	30,113,48,0	1	1	0	1.09113434058	0
chr13_ref_v2	698671	0	TA,T	1	1	59,72,29,18	1	1	0	2	TA,TA	TA,T	0.25	0.011855588363	0	23,39,2,5	1	1	0	2.73785386714	0	2	TA,TA	NA	NA	0.786091614484	0	NA	NA	70,74,21,17	1	1	0	1.17149217375	0	2	TA,TA	TA,T	0.125	0.0233143196049	0	NA	NA	54,54,22,10	1	1	0	1.00531095725	0
chr13_ref_v2	703382	0	C,CTA	1	1	2,1,65,55	1	1	0	2	CTA,CTA	NA	NA	1.29329969193	0	2,1,31,31	1	1	0	0.668187320861	0	2	CTA,CTA	NA	NA	0.444491851405	0	NA	NA	0,2,52,42	1	1	0	0.75230417384	0	2	CTA,CTA	NA	NA	0.998643655346	0	NA	NA	3,2,38,32	1	1	0	1.29140877862	0
chr13_ref_v2	703549	0	CTTTAAATACG,C	0	0	0,0,110,76	1	1	0	2	C,C	NA	NA	0.0	0	0,0,40,30	1	1	0	0.421448571846	0	2	C,C	NA	NA	0.0	0	NA	NA	0,0,132,73	1	1	0	1.17173189408	0	2	C,C	NA	NA	0.0	0	NA	NA	0,0,130,69	1	1	0	1.40516884047	0
chr13_ref_v2	709893	0	A,T	1	0	170,148,0,0	1	1	0	2	A,A	NA	NA	0.0	0	36,47,0,0	1	1	0	1.49691279694	0	2	A,A	NA	NA	0.0	0	NA	NA	190,169,0,0	1	1	0	0.419505175381	0	2	A,A	NA	NA	0.0	0	NA	NA	160,136,0,0	1	1	0	0.416888668082	0
chr13_ref_v2	735928	0	T,A	0	0	176,205,0,0	1	1	0	2	T,T	NA	NA	0.0	0	49,51,0,0	1	1	0	0.512101132851	0	2	T,T	NA	NA	0.0	0	NA	NA	161,197,0,1	1	1	0	0.479672725801	0	2	T,T	NA	NA	0.00278940208758	0	NA	NA	57,77,70,67	1	1	0	345.896775415	1
chr13_ref_v2	737816	0	C,T	0	0	156,153,0,0	1	1	0	2	C,C	NA	NA	0.0	0	41,50,0,1	1	1	0	0.925209656913	0	2	C,C	NA	NA	0.0109290705322	0	NA	NA	147,146,0,1	1	1	0	0.390603236363	0	2	C,C	NA	NA	0.00340715832161	0	NA	NA	117,124,0,0	1	1	0	0.546067401608	0
chr13_ref_v2	748203	0	A,C	1	0	12,12,0,8	1	1	1	2	A,A	A,C	0.5	0.117783035656	0	4,3,0,4	1	0	0	0.544925117544	0	2	NA	NA	NA	NA	0	NA	NA	9,10,0,8	1	1	1	0.447074404037	0	2	A,C	A,A	0.25	0.236388778064	0	NA	NA	10,10,0,9	1	1	0	0.541651518235	0
[truncated: 435 more rows]
[truncated: 22 more columns]
