# Supplementary material for: Muver, a computational framework for accurately calling accumulated mutations
Source: BMC Genomics. 2018 May 9;19:345. doi: 10.1186/s12864-018-4753-3 (PMC5944071; doi:10.1186/s12864-018-4753-3)
Supplement: Supplementary file 2 — Results Files. Zip file containing VCF and TXT formatted muver results for all yeast data sets analyzed. (ZIP 10697 kb) [file 12864_2018_4753_MOESM2_ESM.zip › t0TAK140_pol2MG.mutations.vcf]

##INFO=<ID=IntersectsRepeat,Number=0,Type=Flag,Description="Intersects with repeat">
##INFO=<ID=RepeatCorrectionApplied,Number=0,Type=Flag,Description="Repeat correction applied">
##FILTER=<ID=ExcRegion,Description="Intersects with excluded region">
##FORMAT=<ID=SAC,Number=.,Type=Integer,Description="Strand allele counts">
##FORMAT=<ID=ACF,Number=0,Type=Flag,Description="Allele count flag">
##FORMAT=<ID=DF,Number=0,Type=Flag,Description="Depth flag">
##FORMAT=<ID=PD,Number=1,Type=Integer,Description="Ploidy, specified by user">
##FORMAT=<ID=GT,Number=1,Type=String,Description="Genotype">
##FORMAT=<ID=SGT,Number=1,Type=String,Description="Subclonal genotype">
##FORMAT=<ID=SF,Number=1,Type=Float,Description="Subclonal frequency">
##FORMAT=<ID=SV,Number=0,Type=Flag,Description="Subclonal valid flag">
##FORMAT=<ID=RD,Number=0,Type=Flag,Description="Read difference flag">
##FORMAT=<ID=MT,Number=.,Type=String,Description="Called mutations">
##FORMAT=<ID=PAC,Number=.,Type=String,Description="Called PAC flags">
#CHROM	POS	ID	REF	ALT	QUAL	FILTER	INFO	FORMAT	TAK140	TAK74	TAK124	TAK125	TAK126
chr1_ref_v2	4321	.	C	A	.	PASS	IntersectsRepeat=0;RepeatCorrectionApplied=0	SAC:ACF:DF:PD:GT:SGT:SF:SV:SIG:MT:PAC	206,44,0,36:1:1:2:0/0:0/1:0.25:0	49,26,0,3:1:1:2:0/0:0/1:0.125:0:0:.:.	195,39,0,24:1:1:2:0/0:0/1:0.25:0:0:.:.	145,34,0,24:1:1:2:0/0:0/1:0.25:0:0:.:.	170,30,0,28:1:1:2:0/0:0/1:0.25:0:0:.:.
chr1_ref_v2	6736	.	C	CAAA	.	PASS	IntersectsRepeat=1;RepeatCorrectionApplied=1	SAC:ACF:DF:PD:GT:SGT:SF:SV:SIG:MT:PAC	3,0,8,84:1:1:2:1/1:0/1:0.125:0	2,1,9,18:1:1:2:1/1:0/1:0.25:0:0:.:.	3,2,12,80:1:1:2:1/1:0/1:0.125:0:0:.:.	1,0,13,71:1:1:2:1/1:./.:.:0:0:.:.	0,2,7,71:1:1:2:1/1:./.:.:0:0:.:.
chr1_ref_v2	12054	.	T	G	.	PASS	IntersectsRepeat=0;RepeatCorrectionApplied=0	SAC:ACF:DF:PD:GT:SGT:SF:SV:SIG:MT:PAC	25,18,5,0:1:1:2:0/0:0/1:0.25:0	6,5,0,0:1:1:2:./.:./.:.:0:0:.:.	21,22,3,0:1:1:2:0/0:0/1:0.125:0:0:.:.	21,24,5,0:1:1:2:0/0:0/1:0.25:0:0:.:.	17,19,13,0:1:1:2:0/0:0/1:0.5:0:0:.:.
chr1_ref_v2	13290	.	G	A	.	PASS	IntersectsRepeat=0;RepeatCorrectionApplied=0	SAC:ACF:DF:PD:GT:SGT:SF:SV:SIG:MT:PAC	302,298,11,0:1:1:2:0/0:0/1:0.125:0	46,34,8,0:1:1:2:0/0:0/1:0.25:0:0:.:.	298,297,6,0:1:1:2:0/0:./.:.:0:0:.:.	226,220,9,0:1:1:2:0/0:0/1:0.125:0:0:.:.	272,261,11,0:1:1:2:0/0:0/1:0.125:0:0:.:.
chr1_ref_v2	13293	.	A	G	.	PASS	IntersectsRepeat=0;RepeatCorrectionApplied=0	SAC:ACF:DF:PD:GT:SGT:SF:SV:SIG:MT:PAC	302,298,9,0:1:1:2:0/0:0/1:0.125:0	44,34,8,0:1:1:2:0/0:0/1:0.25:0:0:.:.	293,294,7,0:1:1:2:0/0:./.:.:0:0:.:.	232,224,6,0:1:1:2:0/0:./.:.:0:0:.:.	264,262,7,0:1:1:2:0/0:./.:.:0:0:.:.
chr1_ref_v2	13299	.	A	G	.	PASS	IntersectsRepeat=1;RepeatCorrectionApplied=0	SAC:ACF:DF:PD:GT:SGT:SF:SV:SIG:MT:PAC	307,297,7,0:1:1:2:0/0:./.:.:0	51,38,9,0:1:1:2:0/0:0/1:0.25:0:0:.:.	297,293,7,0:1:1:2:0/0:./.:.:0:0:.:.	230,230,6,0:1:1:2:0/0:./.:.:0:0:.:.	260,260,7,0:1:1:2:0/0:./.:.:0:0:.:.
chr1_ref_v2	13302	.	A	G	.	PASS	IntersectsRepeat=1;RepeatCorrectionApplied=0	SAC:ACF:DF:PD:GT:SGT:SF:SV:SIG:MT:PAC	311,301,6,0:1:1:2:0/0:./.:.:0	48,39,9,0:1:1:2:0/0:0/1:0.25:0:0:.:.	297,292,7,0:1:1:2:0/0:./.:.:0:0:.:.	229,234,5,0:1:1:2:0/0:./.:.:0:0:.:.	266,261,7,0:1:1:2:0/0:./.:.:0:0:.:.
chr1_ref_v2	13322	.	A	AAGTGAAAGTACCGGTCCATGGTTC	.	PASS	IntersectsRepeat=0;RepeatCorrectionApplied=0	SAC:ACF:DF:PD:GT:SGT:SF:SV:SIG:MT:PAC	303,289,53,0:1:1:2:0/0:0/1:0.125:0	46,41,6,0:1:1:2:0/0:0/1:0.125:0:0:.:.	280,303,44,0:1:1:2:0/0:0/1:0.125:0:0:.:.	232,245,27,0:1:1:2:0/0:0/1:0.125:0:0:.:.	260,250,41,0:1:1:2:0/0:0/1:0.125:0:0:.:.
chr1_ref_v2	13385	.	G	GAC	.	PASS	IntersectsRepeat=0;RepeatCorrectionApplied=0	SAC:ACF:DF:PD:GT:SGT:SF:SV:SIG:MT:PAC	279,266,236,10:1:1:2:0/1:0/0:0.25:0	36,28,24,1:1:1:2:0/1:0/0:0.5:0:0:.:.	280,271,220,7:1:1:2:0/1:0/0:0.5:0:0:.:.	216,216,148,8:1:1:2:0/1:0/0:0.5:0:0:.:.	245,213,188,10:1:1:2:0/1:0/0:0.5:0:0:.:.
chr1_ref_v2	13413	.	G	A	.	PASS	IntersectsRepeat=0;RepeatCorrectionApplied=0	SAC:ACF:DF:PD:GT:SGT:SF:SV:SIG:MT:PAC	276,280,251,16:1:1:2:0/1:0/0:0.25:0	40,27,34,2:1:1:2:0/1:0/0:0.25:0:0:.:.	306,271,257,17:1:1:2:0/1:0/0:0.25:0:0:.:.	211,207,167,9:1:1:2:0/1:0/0:0.5:0:0:.:.	243,236,194,11:1:1:2:0/1:0/0:0.5:0:0:.:.
chr1_ref_v2	13420	.	A	G	.	PASS	IntersectsRepeat=1;RepeatCorrectionApplied=0	SAC:ACF:DF:PD:GT:SGT:SF:SV:SIG:MT:PAC	270,299,249,25:1:1:2:0/1:0/0:0.25:0	39,25,34,4:1:1:2:0/1:0/0:0.25:0:0:.:.	311,270,262,27:1:1:2:0/1:0/0:0.25:0:0:.:.	208,215,175,14:1:1:2:0/1:0/0:0.5:0:0:.:.	233,247,195,16:1:1:2:0/1:0/0:0.5:0:0:.:.
chr1_ref_v2	13442	.	A	C	.	PASS	IntersectsRepeat=0;RepeatCorrectionApplied=0	SAC:ACF:DF:PD:GT:SGT:SF:SV:SIG:MT:PAC	276,323,265,60:1:1:2:0/1:0/0:0.25:0	44,31,35,9:1:1:2:0/1:0/0:0.25:0:0:.:.	282,285,255,69:1:1:2:0/1:0/0:0.25:0:0:.:.	206,239,177,38:1:1:2:0/1:0/0:0.25:0:0:.:.	224,272,205,31:1:1:2:0/1:0/0:0.25:0:0:.:.
chr1_ref_v2	13616	.	G	T	.	PASS	IntersectsRepeat=0;RepeatCorrectionApplied=0	SAC:ACF:DF:PD:GT:SGT:SF:SV:SIG:MT:PAC	136,256,35,278:1:1:2:0/1:0/0:0.125:0	16,37,5,40:1:1:2:0/1:0/0:0.125:0:0:.:.	141,245,48,233:1:1:2:0/1:0/0:0.125:0:0:.:.	102,169,32,191:1:1:2:0/1:0/0:0.125:0:0:.:.	104,175,26,198:1:1:2:0/1:0/0:0.125:0:0:.:.
chr1_ref_v2	13654	.	G	A	.	PASS	IntersectsRepeat=0;RepeatCorrectionApplied=0	SAC:ACF:DF:PD:GT:SGT:SF:SV:SIG:MT:PAC	141,191,19,243:1:1:2:0/1:0/0:0.125:0	13,40,2,31:1:1:2:0/1:0/0:0.25:0:0:.:.	143,181,29,175:1:1:2:0/1:0/0:0.25:0:0:.:.	111,145,16,161:1:1:2:0/1:0/0:0.125:0:0:.:.	103,154,23,173:1:1:2:0/1:0/0:0.125:0:0:.:.
chr1_ref_v2	13798	.	A	T	.	PASS	IntersectsRepeat=0;RepeatCorrectionApplied=0	SAC:ACF:DF:PD:GT:SGT:SF:SV:SIG:MT:PAC	31,114,0,20:1:1:2:0/0:0/1:0.25:0	7,22,1,8:1:1:2:0/0:0/1:0.5:0:0:.:.	38,120,1,35:1:1:2:0/0:0/1:0.5:0:0:.:.	36,100,0,20:1:1:2:0/0:0/1:0.25:0:0:.:.	53,108,0,22:1:1:2:0/0:0/1:0.25:0:0:.:.
chr1_ref_v2	13807	.	T	G	.	PASS	IntersectsRepeat=0;RepeatCorrectionApplied=0	SAC:ACF:DF:PD:GT:SGT:SF:SV:SIG:MT:PAC	42,110,0,21:1:1:2:0/0:0/1:0.25:0	7,19,1,7:1:1:2:0/0:0/1:0.5:0:0:.:.	47,110,0,35:1:1:2:0/0:0/1:0.5:0:0:.:.	43,94,0,17:1:1:2:0/0:0/1:0.25:0:0:.:.	62,105,0,23:1:1:2:0/0:0/1:0.25:0:0:.:.
chr1_ref_v2	13830	.	T	C	.	PASS	IntersectsRepeat=0;RepeatCorrectionApplied=0	SAC:ACF:DF:PD:GT:SGT:SF:SV:SIG:MT:PAC	64,80,0,19:1:1:2:0/0:0/1:0.25:0	7,14,1,4:1:1:2:0/0:0/1:0.5:0:0:.:.	64,91,0,26:1:1:2:0/0:0/1:0.25:0:0:.:.	60,71,0,11:1:1:2:0/0:0/1:0.125:0:0:.:.	90,87,0,20:1:1:2:0/0:0/1:0.25:0:0:.:.
chr1_ref_v2	13848	.	A	G	.	PASS	IntersectsRepeat=0;RepeatCorrectionApplied=0	SAC:ACF:DF:PD:GT:SGT:SF:SV:SIG:MT:PAC	91,56,0,12:1:1:2:0/0:0/1:0.125:0	7,12,1,2:1:1:2:0/0:0/1:0.25:0:0:.:.	76,60,0,17:1:1:2:0/0:0/1:0.25:0:0:.:.	69,48,0,9:1:1:2:0/0:0/1:0.125:0:0:.:.	97,63,0,17:1:1:2:0/0:0/1:0.25:0:0:.:.
chr1_ref_v2	16264	.	A	T	.	PASS	IntersectsRepeat=1;RepeatCorrectionApplied=0	SAC:ACF:DF:PD:GT:SGT:SF:SV:SIG:MT:PAC	139,163,0,40:1:1:2:0/0:0/1:0.25:0	24,32,0,1:1:1:2:0/0:./.:.:0:0:.:.	154,170,0,45:1:1:2:0/0:0/1:0.25:0:0:.:.	119,119,0,33:1:1:2:0/0:0/1:0.25:0:0:.:.	134,117,1,27:1:1:2:0/0:0/1:0.25:0:0:.:.
chr1_ref_v2	18413	.	G	C	.	PASS	IntersectsRepeat=1;RepeatCorrectionApplied=0	SAC:ACF:DF:PD:GT:SGT:SF:SV:SIG:MT:PAC	5,4,99,0:1:1:2:1/1:0/1:0.125:0	4,0,2,0:1:1:2:./.:./.:.:0:0:.:.	7,4,107,1:1:1:2:1/1:0/1:0.25:0:0:.:.	7,2,63,0:1:1:2:1/1:0/1:0.25:0:0:.:.	2,0,65,0:1:1:2:1/1:0/1:0.125:0:0:.:.
chr1_ref_v2	18425	.	C	T	.	PASS	IntersectsRepeat=0;RepeatCorrectionApplied=0	SAC:ACF:DF:PD:GT:SGT:SF:SV:SIG:MT:PAC	7,5,87,2:1:1:2:1/1:0/1:0.25:0	4,0,4,1:1:1:2:./.:./.:.:0:0:.:.	8,5,100,5:1:1:2:1/1:0/1:0.25:0:0:.:.	12,3,53,5:1:1:2:1/1:0/1:0.5:0:0:.:.	3,0,45,2:1:1:2:1/1:0/1:0.125:0:0:.:.
chr1_ref_v2	18457	.	C	T	.	PASS	IntersectsRepeat=1;RepeatCorrectionApplied=0	SAC:ACF:DF:PD:GT:SGT:SF:SV:SIG:MT:PAC	105,74,4,7:1:1:2:0/0:0/1:0.125:0	19,18,4,2:1:1:2:0/0:0/1:0.25:0:0:.:.	146,64,7,8:1:1:2:0/0:0/1:0.125:0:0:.:.	74,56,6,7:1:1:2:0/0:0/1:0.25:0:0:.:.	85,42,2,4:1:1:2:0/0:0/1:0.125:0:0:.:.
chr1_ref_v2	21543	.	A	T	.	PASS	IntersectsRepeat=0;RepeatCorrectionApplied=0	SAC:ACF:DF:PD:GT:SGT:SF:SV:SIG:MT:PAC	0,0,0,45:0:1:2:1/1:./.:.:0	0,0,0,5:0:1:2:./.:./.:.:0:0:.:.	0,0,0,43:0:1:2:1/1:./.:.:0:0:.:.	0,0,0,34:0:1:2:1/1:./.:.:0:0:.:.	0,0,1,21:1:1:2:1/1:./.:.:0:0:.:.
chr1_ref_v2	22932	.	G	A	.	PASS	IntersectsRepeat=0;RepeatCorrectionApplied=0	SAC:ACF:DF:PD:GT:SGT:SF:SV:SIG:MT:PAC	8,2,0,0:1:1:2:./.:./.:.:0	3,4,0,0:1:1:2:./.:./.:.:0:0:.:.	8,0,0,0:0:1:2:./.:./.:.:0:0:.:.	6,7,1,1:1:1:2:./.:./.:.:0:0:.:.	6,4,0,0:1:1:2:./.:./.:.:0:0:.:.
chr1_ref_v2	22934	.	A	G	.	PASS	IntersectsRepeat=0;RepeatCorrectionApplied=0	SAC:ACF:DF:PD:GT:SGT:SF:SV:SIG:MT:PAC	10,2,0,0:1:1:2:./.:./.:.:0	3,4,0,0:1:1:2:./.:./.:.:0:0:.:.	9,0,0,0:0:1:2:./.:./.:.:0:0:.:.	6,7,1,1:1:1:2:./.:./.:.:0:0:.:.	9,4,0,0:1:1:2:./.:./.:.:0:0:.:.
chr1_ref_v2	23713	.	C	CA	.	PASS	IntersectsRepeat=1;RepeatCorrectionApplied=1	SAC:ACF:DF:PD:GT:SGT:SF:SV:SIG:MT:PAC	0,1,0,5:1:1:2:./.:./.:.:0	0,0,0,2:0:1:2:./.:./.:.:0:0:.:.	0,1,1,7:1:1:2:./.:./.:.:0:0:.:.	0,0,0,2:0:1:2:./.:./.:.:0:0:.:.	0,0,0,4:0:1:2:./.:./.:.:0:0:.:.
chr1_ref_v2	30834	.	CAT	C	.	PASS	IntersectsRepeat=1;RepeatCorrectionApplied=1	SAC:ACF:DF:PD:GT:SGT:SF:SV:SIG:MT:PAC	64,55,16,20:1:1:2:0/0:0/1:0.25:0	31,25,7,9:1:1:2:0/0:0/1:0.25:0:0:.:.	50,66,14,19:1:1:2:0/0:0/1:0.25:0:0:.:.	32,38,9,11:1:1:2:0/0:0/1:0.25:0:0:.:.	39,36,11,26:1:1:2:0/0:0/1:0.5:0:0:.:.
chr1_ref_v2	34825	.	G	GA	.	PASS	IntersectsRepeat=1;RepeatCorrectionApplied=1	SAC:ACF:DF:PD:GT:SGT:SF:SV:SIG:MT:PAC	84,59,7,6:1:1:2:0/0:./.:.:0	27,23,3,5:1:1:2:0/0:0/1:0.125:0:0:.:.	78,41,6,8:1:1:2:0/0:./.:.:0:0:.:.	60,42,5,11:1:1:2:0/0:0/1:0.125:0:0:.:.	89,40,5,7:1:1:2:0/0:./.:.:0:0:.:.
chr1_ref_v2	45346	.	CT	C	.	PASS	IntersectsRepeat=1;RepeatCorrectionApplied=1	SAC:ACF:DF:PD:GT:SGT:SF:SV:SIG:MT:PAC	68,82,10,28:1:1:2:0/0:0/1:0.125:0	30,11,9,1:1:1:2:0/0:./.:.:0:0:.:.	52,64,3,24:1:1:2:0/0:0/1:0.125:0:0:.:.	51,71,5,12:1:1:2:0/0:./.:.:0:0:.:.	64,57,7,21:1:1:2:0/0:0/1:0.125:0:0:.:.
chr1_ref_v2	51642	.	T	G	.	PASS	IntersectsRepeat=0;RepeatCorrectionApplied=0	SAC:ACF:DF:PD:GT:SGT:SF:SV:SIG:MT:PAC	25,129,37,0:1:1:2:0/0:0/1:0.5:0	8,51,7,0:1:1:2:0/0:0/1:0.25:0:0:.:.	29,124,38,0:1:1:2:0/0:0/1:0.5:0:0:.:.	16,100,33,0:1:1:2:0/0:0/1:0.5:0:0:.:.	23,106,31,0:1:1:2:0/0:0/1:0.5:0:0:.:.
chr1_ref_v2	68109	.	A	C	.	PASS	IntersectsRepeat=1;RepeatCorrectionApplied=0	SAC:ACF:DF:PD:GT:SGT:SF:SV:SIG:MT:PAC	158,73,1,39:1:1:2:0/0:0/1:0.25:0	38,16,0,9:1:1:2:0/0:0/1:0.25:0:0:.:.	147,70,0,59:1:1:2:0/0:0/1:0.5:0:0:.:.	136,43,0,40:1:1:2:0/0:0/1:0.5:0:0:.:.	148,57,0,37:1:1:2:0/0:0/1:0.25:0:0:.:.
chr1_ref_v2	69540	.	C	T	.	PASS	IntersectsRepeat=1;RepeatCorrectionApplied=0	SAC:ACF:DF:PD:GT:SGT:SF:SV:SIG:MT:PAC	175,58,4,50:1:1:2:0/0:0/1:0.5:0	45,17,0,5:1:1:2:0/0:0/1:0.125:0:0:.:.	179,57,5,43:1:1:2:0/0:0/1:0.25:0:0:.:.	120,30,2,36:1:1:2:0/0:0/1:0.5:0:0:.:.	142,43,0,31:1:1:2:0/0:0/1:0.25:0:0:.:.
chr1_ref_v2	70618	.	G	GAAA	.	PASS	IntersectsRepeat=1;RepeatCorrectionApplied=1	SAC:ACF:DF:PD:GT:SGT:SF:SV:SIG:MT:PAC	2,0,5,1:1:0:2:./.:./.:.:0	1,0,3,1:1:0:2:./.:./.:.:0:0:.:.	1,1,16,2:1:1:2:1/1:0/1:0.125:0:0:.:.	0,0,6,1:1:0:2:./.:./.:.:0:0:.:.	0,0,4,0:0:0:2:./.:./.:.:0:0:.:.
chr1_ref_v2	73824	.	G	T	.	PASS	IntersectsRepeat=1;RepeatCorrectionApplied=0	SAC:ACF:DF:PD:GT:SGT:SF:SV:SIG:MT:PAC	165,220,0,0:1:1:2:0/0:./.:.:0	45,74,0,0:1:1:2:0/0:./.:.:0:0:.:.	106,123,94,120:1:1:2:0/1:./.:.:0:1:g.73824G>T:0	138,183,1,0:1:1:2:0/0:./.:.:0:0:.:.	190,217,0,0:1:1:2:0/0:./.:.:0:0:.:.
chr1_ref_v2	74711	.	AT	A	.	PASS	IntersectsRepeat=1;RepeatCorrectionApplied=1	SAC:ACF:DF:PD:GT:SGT:SF:SV:SIG:MT:PAC	88,64,18,10:1:1:2:0/0:0/1:0.125:0	27,24,4,3:1:1:2:0/0:./.:.:0:0:.:.	96,68,7,5:1:1:2:0/0:./.:.:0:0:.:.	62,49,7,4:1:1:2:0/0:./.:.:0:0:.:.	95,65,8,14:1:1:2:0/0:./.:.:0:0:.:.
chr1_ref_v2	99719	.	A	AT	.	PASS	IntersectsRepeat=1;RepeatCorrectionApplied=1	SAC:ACF:DF:PD:GT:SGT:SF:SV:SIG:MT:PAC	8,88,16,7:1:1:2:0/0:0/1:0.25:0	6,38,4,6:1:1:2:0/0:0/1:0.25:0:0:.:.	3,76,9,5:1:1:2:0/0:0/1:0.125:0:0:.:.	7,58,16,7:1:1:2:0/0:0/1:0.5:0:0:.:.	11,67,15,2:1:1:2:0/0:0/1:0.25:0:0:.:.
chr1_ref_v2	100821	.	T	A	.	PASS	IntersectsRepeat=0;RepeatCorrectionApplied=0	SAC:ACF:DF:PD:GT:SGT:SF:SV:SIG:MT:PAC	163,154,0,0:1:1:2:0/0:./.:.:0	48,41,0,0:1:1:2:0/0:./.:.:0:0:.:.	193,192,0,0:1:1:2:0/0:./.:.:0:0:.:.	129,143,0,0:1:1:2:0/0:./.:.:0:0:.:.	64,73,55,84:1:1:2:0/1:./.:.:0:1:g.100821T>A:0
chr1_ref_v2	100993	.	C	CAA,CA	.	PASS	IntersectsRepeat=1;RepeatCorrectionApplied=1	SAC:ACF:DF:PD:GT:SGT:SF:SV:SIG:MT:PAC	1,1,5,19,2,1:1:1:2:1/1:./.:.:0	0,1,5,4,3,2:1:0:2:./.:./.:.:0:0:.:.	5,1,1,16,1,0:1:1:2:1/1:0/1:0.5:0:0:.:.	1,2,4,13,0,1:1:1:2:1/1:0/1:0.25:0:0:.:.	6,0,4,14,1,1:1:1:2:1/1:0/1:0.5:0:0:.:.
chr1_ref_v2	101162	.	TA	T	.	PASS	IntersectsRepeat=1;RepeatCorrectionApplied=1	SAC:ACF:DF:PD:GT:SGT:SF:SV:SIG:MT:PAC	90,123,10,14:1:1:2:0/0:./.:.:0	28,37,1,3:1:1:2:0/0:./.:.:0:0:.:.	97,119,13,15:1:1:2:0/0:0/1:0.125:0:0:.:.	84,96,7,13:1:1:2:0/0:./.:.:0:0:.:.	77,79,10,16:1:1:2:0/0:0/1:0.125:0:0:.:.
chr1_ref_v2	125910	.	A	C	.	PASS	IntersectsRepeat=0;RepeatCorrectionApplied=0	SAC:ACF:DF:PD:GT:SGT:SF:SV:SIG:MT:PAC	229,53,0,71:1:1:2:0/0:0/1:0.5:0	41,27,0,18:1:1:2:0/0:0/1:0.5:0:0:.:.	248,51,0,67:1:1:2:0/0:0/1:0.5:0:0:.:.	167,48,0,51:1:1:2:0/0:0/1:0.5:0:0:.:.	193,54,0,47:1:1:2:0/0:0/1:0.25:0:0:.:.
chr1_ref_v2	126592	.	C	CT,CTT	.	PASS	IntersectsRepeat=1;RepeatCorrectionApplied=1	SAC:ACF:DF:PD:GT:SGT:SF:SV:SIG:MT:PAC	3,6,4,16,66,80:1:1:2:2/2:0/2:0.125:0	1,1,1,4,27,19:1:1:2:2/2:./.:.:0:0:.:.	1,3,9,23,68,80:1:1:2:2/2:1/2:0.25:0:0:.:.	3,5,1,18,42,51:1:1:2:2/2:0/2:0.125:0:0:.:.	2,3,4,14,56,66:1:1:2:2/2:0/2:0.125:0:0:.:.
chr1_ref_v2	182350	.	G	A	.	ExcRegion	IntersectsRepeat=1;RepeatCorrectionApplied=0	SAC:ACF:DF:PD:GT:SGT:SF:SV:SIG:MT:PAC	56,100,18,82:1:1:2:./.:./.:.:0	10,28,4,25:1:1:2:./.:./.:.:0:0:.:.	57,81,19,69:1:1:2:./.:./.:.:0:0:.:.	32,71,15,71:1:1:2:./.:./.:.:0:0:.:.	38,83,8,67:1:1:2:./.:./.:.:0:0:.:.
chr1_ref_v2	191067	.	A	ATCG	.	PASS	IntersectsRepeat=1;RepeatCorrectionApplied=1	SAC:ACF:DF:PD:GT:SGT:SF:SV:SIG:MT:PAC	2,0,141,59:1:1:2:1/1:./.:.:0	1,0,12,7:1:1:2:1/1:0/1:0.125:0:0:.:.	2,1,118,74:1:1:2:1/1:./.:.:0:0:.:.	0,1,109,53:1:1:2:1/1:./.:.:0:0:.:.	2,1,132,57:1:1:2:1/1:./.:.:0:0:.:.
chr1_ref_v2	192262	.	CA	C	.	PASS	IntersectsRepeat=1;RepeatCorrectionApplied=1	SAC:ACF:DF:PD:GT:SGT:SF:SV:SIG:MT:PAC	138,90,14,5:1:1:2:0/0:./.:.:0	33,18,6,2:1:1:2:0/0:./.:.:0:0:.:.	132,87,10,3:1:1:2:0/0:./.:.:0:0:.:.	113,59,17,8:1:1:2:0/0:./.:.:0:0:.:.	116,53,10,4:1:1:2:0/0:./.:.:0:0:.:.
chr1_ref_v2	193731	.	T	TATG	.	PASS	IntersectsRepeat=1;RepeatCorrectionApplied=1	SAC:ACF:DF:PD:GT:SGT:SF:SV:SIG:MT:PAC	1,0,173,129:1:1:2:1/1:./.:.:0	0,0,60,35:1:1:2:1/1:./.:.:0:0:.:.	3,4,199,149:1:1:2:1/1:./.:.:0:0:.:.	1,0,164,95:1:1:2:1/1:./.:.:0:0:.:.	1,2,173,110:1:1:2:1/1:./.:.:0:0:.:.
chr1_ref_v2	198259	.	C	A	.	PASS	IntersectsRepeat=1;RepeatCorrectionApplied=0	SAC:ACF:DF:PD:GT:SGT:SF:SV:SIG:MT:PAC	9,1,92,92:1:1:2:1/1:0/1:0.125:0	3,1,20,37:1:1:2:1/1:0/1:0.125:0:0:.:.	11,1,85,83:1:1:2:1/1:0/1:0.125:0:0:.:.	6,4,55,86:1:1:2:1/1:0/1:0.125:0:0:.:.	7,3,52,105:1:1:2:1/1:0/1:0.125:0:0:.:.
chr1_ref_v2	198268	.	C	T	.	PASS	IntersectsRepeat=1;RepeatCorrectionApplied=0	SAC:ACF:DF:PD:GT:SGT:SF:SV:SIG:MT:PAC	17,6,85,86:1:1:2:1/1:0/1:0.25:1	5,1,17,36:1:1:2:1/1:0/1:0.25:0:0:.:.	18,6,77,78:1:1:2:1/1:0/1:0.25:1:0:.:.	11,6,48,80:1:1:2:1/1:0/1:0.25:1:0:.:.	13,5,52,96:1:1:2:1/1:0/1:0.25:1:0:.:.
chr1_ref_v2	198273	.	G	A	.	PASS	IntersectsRepeat=0;RepeatCorrectionApplied=0	SAC:ACF:DF:PD:GT:SGT:SF:SV:SIG:MT:PAC	22,7,79,89:1:1:2:1/1:0/1:0.25:1	5,2,13,36:1:1:2:1/1:0/1:0.25:0:0:.:.	20,8,74,74:1:1:2:1/1:0/1:0.25:1:0:.:.	12,9,47,73:1:1:2:1/1:0/1:0.25:1:0:.:.	16,6,49,87:1:1:2:1/1:0/1:0.25:1:0:.:.
chr1_ref_v2	198293	.	G	A	.	PASS	IntersectsRepeat=0;RepeatCorrectionApplied=0	SAC:ACF:DF:PD:GT:SGT:SF:SV:SIG:MT:PAC	90,23,47,94:1:1:2:0/1:1/1:0.125:0	2,11,3,33:1:1:2:1/1:0/1:0.5:0:0:.:.	84,25,50,74:1:1:2:0/1:1/1:0.125:0:0:.:.	57,26,34,65:1:1:2:0/1:1/1:0.125:0:0:.:.	64,18,26,83:1:1:2:0/1:1/1:0.125:0:0:.:.
chr1_ref_v2	198300	.	A	G	.	PASS	IntersectsRepeat=1;RepeatCorrectionApplied=0	SAC:ACF:DF:PD:GT:SGT:SF:SV:SIG:MT:PAC	80,29,41,135:1:1:2:0/1:1/1:0.25:0	3,10,3,44:1:1:2:1/1:0/1:0.5:0:0:.:.	87,33,43,97:1:1:2:0/1:1/1:0.125:0:0:.:.	55,27,28,109:1:1:2:0/1:1/1:0.25:0:0:.:.	57,20,19,115:1:1:2:0/1:1/1:0.25:0:0:.:.
chr1_ref_v2	198329	.	T	TTGAATTAAAGTTTGAAATA,TTGAATTAAGGTTTGGAATA	.	PASS	IntersectsRepeat=0;RepeatCorrectionApplied=0	SAC:ACF:DF:PD:GT:SGT:SF:SV:SIG:MT:PAC	0,0,93,51,11,88:1:1:2:1/2:1/1:0.125:0	0,0,19,1,1,25:1:1:2:1/2:2/2:0.125:0:0:.:.	0,0,91,49,13,67:1:1:2:1/2:1/1:0.25:0:0:.:.	0,0,72,35,9,66:1:1:2:1/2:1/1:0.125:0:0:.:.	0,0,65,23,2,80:1:1:2:1/2:./.:.:0:0:.:.
chr1_ref_v2	198379	.	C	CG	.	PASS	IntersectsRepeat=1;RepeatCorrectionApplied=0	SAC:ACF:DF:PD:GT:SGT:SF:SV:SIG:MT:PAC	0,0,168,101:1:1:2:1/1:./.:.:0	0,0,33,21:1:1:2:1/1:./.:.:0:0:.:.	0,0,177,117:1:1:2:1/1:./.:.:0:0:.:.	0,0,123,88:1:1:2:1/1:./.:.:0:0:.:.	0,0,113,82:1:1:2:1/1:./.:.:0:0:.:.
chr1_ref_v2	198380	.	A	AG	.	PASS	IntersectsRepeat=1;RepeatCorrectionApplied=0	SAC:ACF:DF:PD:GT:SGT:SF:SV:SIG:MT:PAC	0,0,169,105:1:1:2:1/1:./.:.:0	0,0,35,22:1:1:2:1/1:./.:.:0:0:.:.	0,0,177,120:1:1:2:1/1:./.:.:0:0:.:.	0,0,124,89:1:1:2:1/1:./.:.:0:0:.:.	0,0,115,82:1:1:2:1/1:./.:.:0:0:.:.
chr1_ref_v2	198585	.	A	AAAAATGCGTAAAAAGAAAGAAGACGTC	.	PASS	IntersectsRepeat=0;RepeatCorrectionApplied=0	SAC:ACF:DF:PD:GT:SGT:SF:SV:SIG:MT:PAC	0,0,103,127:1:1:2:1/1:./.:.:0	0,1,10,34:1:1:2:1/1:./.:.:0:0:.:.	0,0,103,108:1:1:2:1/1:./.:.:0:0:.:.	0,0,64,85:1:1:2:1/1:./.:.:0:0:.:.	2,2,55,91:1:1:2:1/1:./.:.:0:0:.:.
chr1_ref_v2	198636	.	C	T	.	PASS	IntersectsRepeat=0;RepeatCorrectionApplied=0	SAC:ACF:DF:PD:GT:SGT:SF:SV:SIG:MT:PAC	0,1,53,159:1:1:2:1/1:./.:.:0	0,0,2,40:1:1:2:1/1:./.:.:0:0:.:.	0,0,78,141:1:1:2:1/1:./.:.:0:0:.:.	0,0,37,121:1:1:2:1/1:./.:.:0:0:.:.	0,0,24,145:1:1:2:1/1:./.:.:0:0:.:.
chr1_ref_v2	198637	.	A	ATCCTTGAATAACGAACTTT	.	PASS	IntersectsRepeat=0;RepeatCorrectionApplied=0	SAC:ACF:DF:PD:GT:SGT:SF:SV:SIG:MT:PAC	0,0,60,188:1:1:2:1/1:./.:.:0	0,0,2,45:1:1:2:1/1:./.:.:0:0:.:.	0,0,81,164:1:1:2:1/1:./.:.:0:0:.:.	0,0,43,144:1:1:2:1/1:./.:.:0:0:.:.	0,0,25,171:1:1:2:1/1:./.:.:0:0:.:.
chr1_ref_v2	198643	.	T	TCAA	.	PASS	IntersectsRepeat=1;RepeatCorrectionApplied=0	SAC:ACF:DF:PD:GT:SGT:SF:SV:SIG:MT:PAC	0,0,30,144:1:1:2:1/1:./.:.:0	0,0,0,27:0:1:2:1/1:./.:.:0:0:.:.	0,0,41,123:1:1:2:1/1:./.:.:0:0:.:.	0,0,28,113:1:1:2:1/1:./.:.:0:0:.:.	0,0,9,126:1:1:2:1/1:./.:.:0:0:.:.
chr1_ref_v2	198644	.	T	TGTTTTA	.	PASS	IntersectsRepeat=1;RepeatCorrectionApplied=0	SAC:ACF:DF:PD:GT:SGT:SF:SV:SIG:MT:PAC	0,0,27,127:1:1:2:1/1:./.:.:0	0,0,0,25:0:1:2:1/1:./.:.:0:0:.:.	0,0,34,110:1:1:2:1/1:./.:.:0:0:.:.	0,0,18,101:1:1:2:1/1:./.:.:0:0:.:.	0,1,4,122:1:1:2:1/1:./.:.:0:0:.:.
chr1_ref_v2	198649	.	A	C	.	PASS	IntersectsRepeat=0;RepeatCorrectionApplied=0	SAC:ACF:DF:PD:GT:SGT:SF:SV:SIG:MT:PAC	0,0,47,127:1:1:2:1/1:./.:.:0	0,0,12,25:1:1:2:1/1:./.:.:0:0:.:.	0,0,43,112:1:1:2:1/1:./.:.:0:0:.:.	0,0,33,101:1:1:2:1/1:./.:.:0:0:.:.	0,1,24,117:1:1:2:1/1:./.:.:0:0:.:.
chr1_ref_v2	198651	.	C	G	.	PASS	IntersectsRepeat=0;RepeatCorrectionApplied=0	SAC:ACF:DF:PD:GT:SGT:SF:SV:SIG:MT:PAC	0,0,43,120:1:1:2:1/1:./.:.:0	0,0,12,25:1:1:2:1/1:./.:.:0:0:.:.	0,0,43,110:1:1:2:1/1:./.:.:0:0:.:.	0,0,31,93:1:1:2:1/1:./.:.:0:0:.:.	0,0,24,113:1:1:2:1/1:./.:.:0:0:.:.
chr1_ref_v2	198963	.	G	GCTTCCTCTGACGACAAGTCCGCTCCCACTTATAGTGTCCTGAGTGATTATTTATTTTTATGTGAACACCAAAAGGAATAA	.	PASS	IntersectsRepeat=0;RepeatCorrectionApplied=0	SAC:ACF:DF:PD:GT:SGT:SF:SV:SIG:MT:PAC	0,0,40,5:1:1:2:1/1:./.:.:0	0,0,7,2:1:1:2:./.:./.:.:0:0:.:.	0,0,37,13:1:1:2:1/1:./.:.:0:0:.:.	0,0,30,13:1:1:2:1/1:./.:.:0:0:.:.	0,0,45,4:1:1:2:1/1:./.:.:0:0:.:.
chr1_ref_v2	199072	.	T	TCACTTACCATATCAACCATTATGTTCAGTTAACTCACCTTTAAAGTACTGTGCACAACACCCTATTTCCATCTGATCGGTCGCTTTATCTGG	.	PASS	IntersectsRepeat=1;RepeatCorrectionApplied=0	SAC:ACF:DF:PD:GT:SGT:SF:SV:SIG:MT:PAC	0,0,40,135:1:1:2:1/1:./.:.:0	0,0,2,34:1:1:2:1/1:./.:.:0:0:.:.	0,0,28,134:1:1:2:1/1:./.:.:0:0:.:.	0,0,18,104:1:1:2:1/1:./.:.:0:0:.:.	0,0,18,114:1:1:2:1/1:./.:.:0:0:.:.
chr1_ref_v2	200691	.	T	A	.	ExcRegion	IntersectsRepeat=1;RepeatCorrectionApplied=0	SAC:ACF:DF:PD:GT:SGT:SF:SV:SIG:MT:PAC	9,76,1,14:1:1:2:./.:./.:.:0	3,5,0,0:1:1:2:./.:./.:.:0:0:.:.	20,67,0,10:1:1:2:./.:./.:.:0:0:.:.	12,43,1,8:1:1:2:./.:./.:.:0:0:.:.	4,65,0,6:1:1:2:./.:./.:.:0:0:.:.
chr1_ref_v2	200705	.	G	GATGATTTGACTCAAT	.	ExcRegion	IntersectsRepeat=0;RepeatCorrectionApplied=0	SAC:ACF:DF:PD:GT:SGT:SF:SV:SIG:MT:PAC	6,16,1,31:1:1:2:./.:./.:.:0	2,1,0,0:1:1:2:./.:./.:.:0:0:.:.	15,14,0,28:1:1:2:./.:./.:.:0:0:.:.	7,8,2,23:1:1:2:./.:./.:.:0:0:.:.	1,12,0,21:1:1:2:./.:./.:.:0:0:.:.
chr1_ref_v2	200708	.	G	GAT	.	ExcRegion	IntersectsRepeat=0;RepeatCorrectionApplied=0	SAC:ACF:DF:PD:GT:SGT:SF:SV:SIG:MT:PAC	0,5,0,11:1:1:2:./.:./.:.:0	0,1,0,0:0:1:2:./.:./.:.:0:0:.:.	1,2,0,6:1:1:2:./.:./.:.:0:0:.:.	0,0,0,0:0:1:2:./.:./.:.:0:0:.:.	0,3,0,6:1:1:2:./.:./.:.:0:0:.:.
chr1_ref_v2	200980	.	C	T	.	ExcRegion	IntersectsRepeat=0;RepeatCorrectionApplied=0	SAC:ACF:DF:PD:GT:SGT:SF:SV:SIG:MT:PAC	0,0,0,0:0:1:2:./.:./.:.:0	0,0,0,0:0:1:2:./.:./.:.:0:0:.:.	0,0,0,0:0:1:2:./.:./.:.:0:0:.:.	0,0,0,1:0:1:2:./.:./.:.:0:0:.:.	0,0,1,0:0:1:2:./.:./.:.:0:0:.:.
chr1_ref_v2	200982	.	A	G	.	ExcRegion	IntersectsRepeat=1;RepeatCorrectionApplied=0	SAC:ACF:DF:PD:GT:SGT:SF:SV:SIG:MT:PAC	0,0,0,0:0:1:2:./.:./.:.:0	0,0,0,0:0:1:2:./.:./.:.:0:0:.:.	0,0,0,0:0:1:2:./.:./.:.:0:0:.:.	0,0,0,1:0:1:2:./.:./.:.:0:0:.:.	0,0,1,0:0:1:2:./.:./.:.:0:0:.:.
chr1_ref_v2	201777	.	C	T	.	ExcRegion	IntersectsRepeat=1;RepeatCorrectionApplied=0	SAC:ACF:DF:PD:GT:SGT:SF:SV:SIG:MT:PAC	0,0,1,0:0:1:2:./.:./.:.:0	0,0,0,0:0:1:2:./.:./.:.:0:0:.:.	0,0,1,0:0:1:2:./.:./.:.:0:0:.:.	0,0,0,0:0:1:2:./.:./.:.:0:0:.:.	0,0,0,0:0:1:2:./.:./.:.:0:0:.:.
chr1_ref_v2	201849	.	A	G	.	ExcRegion	IntersectsRepeat=0;RepeatCorrectionApplied=0	SAC:ACF:DF:PD:GT:SGT:SF:SV:SIG:MT:PAC	3,0,1,0:1:1:2:./.:./.:.:0	0,0,0,0:0:1:2:./.:./.:.:0:0:.:.	3,0,1,0:1:1:2:./.:./.:.:0:0:.:.	0,0,0,0:0:1:2:./.:./.:.:0:0:.:.	3,0,0,0:0:1:2:./.:./.:.:0:0:.:.
chr1_ref_v2	201852	.	C	T	.	ExcRegion	IntersectsRepeat=0;RepeatCorrectionApplied=0	SAC:ACF:DF:PD:GT:SGT:SF:SV:SIG:MT:PAC	3,0,1,0:1:1:2:./.:./.:.:0	0,0,0,0:0:1:2:./.:./.:.:0:0:.:.	3,0,1,0:1:1:2:./.:./.:.:0:0:.:.	0,0,0,0:0:1:2:./.:./.:.:0:0:.:.	4,0,0,0:0:1:2:./.:./.:.:0:0:.:.
chr1_ref_v2	201906	.	G	T	.	ExcRegion	IntersectsRepeat=0;RepeatCorrectionApplied=0	SAC:ACF:DF:PD:GT:SGT:SF:SV:SIG:MT:PAC	3,1,0,0:1:1:2:./.:./.:.:0	0,0,1,0:0:1:2:./.:./.:.:0:0:.:.	3,1,0,0:1:1:2:./.:./.:.:0:0:.:.	0,0,0,1:0:1:2:./.:./.:.:0:0:.:.	4,0,0,0:0:1:2:./.:./.:.:0:0:.:.
chr1_ref_v2	201984	.	A	G	.	ExcRegion	IntersectsRepeat=0;RepeatCorrectionApplied=0	SAC:ACF:DF:PD:GT:SGT:SF:SV:SIG:MT:PAC	0,0,0,1:0:1:2:./.:./.:.:0	1,0,0,0:0:1:2:./.:./.:.:0:0:.:.	0,0,0,1:0:1:2:./.:./.:.:0:0:.:.	0,0,0,0:0:1:2:./.:./.:.:0:0:.:.	1,0,0,0:0:1:2:./.:./.:.:0:0:.:.
chr1_ref_v2	201987	.	T	C	.	ExcRegion	IntersectsRepeat=0;RepeatCorrectionApplied=0	SAC:ACF:DF:PD:GT:SGT:SF:SV:SIG:MT:PAC	0,1,0,0:0:1:2:./.:./.:.:0	0,0,1,0:0:1:2:./.:./.:.:0:0:.:.	0,1,0,0:0:1:2:./.:./.:.:0:0:.:.	0,0,0,0:0:1:2:./.:./.:.:0:0:.:.	0,0,1,0:0:1:2:./.:./.:.:0:0:.:.
chr1_ref_v2	202003	.	A	G	.	ExcRegion	IntersectsRepeat=1;RepeatCorrectionApplied=0	SAC:ACF:DF:PD:GT:SGT:SF:SV:SIG:MT:PAC	0,0,0,1:0:1:2:./.:./.:.:0	0,0,0,0:0:1:2:./.:./.:.:0:0:.:.	0,0,0,0:0:1:2:./.:./.:.:0:0:.:.	0,0,0,0:0:1:2:./.:./.:.:0:0:.:.	0,0,0,0:0:1:2:./.:./.:.:0:0:.:.
chr1_ref_v2	202419	.	T	C	.	ExcRegion	IntersectsRepeat=0;RepeatCorrectionApplied=0	SAC:ACF:DF:PD:GT:SGT:SF:SV:SIG:MT:PAC	0,0,3,0:0:1:2:./.:./.:.:0	0,0,0,0:0:1:2:./.:./.:.:0:0:.:.	0,0,3,0:0:1:2:./.:./.:.:0:0:.:.	0,0,1,0:0:1:2:./.:./.:.:0:0:.:.	0,0,0,0:0:1:2:./.:./.:.:0:0:.:.
chr1_ref_v2	202422	.	C	T	.	ExcRegion	IntersectsRepeat=0;RepeatCorrectionApplied=0	SAC:ACF:DF:PD:GT:SGT:SF:SV:SIG:MT:PAC	0,0,3,0:0:1:2:./.:./.:.:0	0,0,0,0:0:1:2:./.:./.:.:0:0:.:.	0,0,3,0:0:1:2:./.:./.:.:0:0:.:.	0,0,1,0:0:1:2:./.:./.:.:0:0:.:.	0,0,0,0:0:1:2:./.:./.:.:0:0:.:.
chr1_ref_v2	202434	.	C	T	.	ExcRegion	IntersectsRepeat=0;RepeatCorrectionApplied=0	SAC:ACF:DF:PD:GT:SGT:SF:SV:SIG:MT:PAC	1,0,2,0:1:1:2:./.:./.:.:0	0,0,0,0:0:1:2:./.:./.:.:0:0:.:.	1,0,1,0:1:1:2:./.:./.:.:0:0:.:.	0,0,0,0:0:1:2:./.:./.:.:0:0:.:.	0,0,0,0:0:1:2:./.:./.:.:0:0:.:.
chr1_ref_v2	202888	.	T	TTCATTTCTTCCTCTG	.	ExcRegion	IntersectsRepeat=1;RepeatCorrectionApplied=0	SAC:ACF:DF:PD:GT:SGT:SF:SV:SIG:MT:PAC	0,0,0,40:0:1:2:./.:./.:.:0	0,0,0,7:0:1:2:./.:./.:.:0:0:.:.	0,0,1,33:1:1:2:./.:./.:.:0:0:.:.	0,0,0,22:0:1:2:./.:./.:.:0:0:.:.	0,0,0,45:0:1:2:./.:./.:.:0:0:.:.
chr1_ref_v2	203160	.	G	A	.	ExcRegion	IntersectsRepeat=1;RepeatCorrectionApplied=0	SAC:ACF:DF:PD:GT:SGT:SF:SV:SIG:MT:PAC	0,0,4,0:0:1:2:./.:./.:.:0	0,0,0,0:0:1:2:./.:./.:.:0:0:.:.	0,0,5,0:0:1:2:./.:./.:.:0:0:.:.	0,0,1,0:0:1:2:./.:./.:.:0:0:.:.	0,0,5,0:0:1:2:./.:./.:.:0:0:.:.
chr1_ref_v2	203426	.	A	C	.	ExcRegion	IntersectsRepeat=1;RepeatCorrectionApplied=0	SAC:ACF:DF:PD:GT:SGT:SF:SV:SIG:MT:PAC	0,0,0,10:0:1:2:./.:./.:.:0	0,0,0,0:0:1:2:./.:./.:.:0:0:.:.	0,0,0,11:0:1:2:./.:./.:.:0:0:.:.	0,0,0,3:0:1:2:./.:./.:.:0:0:.:.	0,0,1,3:1:1:2:./.:./.:.:0:0:.:.
chr1_ref_v2	203429	.	A	G	.	ExcRegion	IntersectsRepeat=1;RepeatCorrectionApplied=0	SAC:ACF:DF:PD:GT:SGT:SF:SV:SIG:MT:PAC	0,0,0,10:0:1:2:./.:./.:.:0	0,0,0,0:0:1:2:./.:./.:.:0:0:.:.	0,0,0,8:0:1:2:./.:./.:.:0:0:.:.	0,0,0,3:0:1:2:./.:./.:.:0:0:.:.	0,0,1,3:1:1:2:./.:./.:.:0:0:.:.
chr1_ref_v2	203600	.	G	A	.	ExcRegion	IntersectsRepeat=0;RepeatCorrectionApplied=0	SAC:ACF:DF:PD:GT:SGT:SF:SV:SIG:MT:PAC	0,0,14,0:0:1:2:./.:./.:.:0	0,0,0,0:0:1:2:./.:./.:.:0:0:.:.	0,0,20,1:1:1:2:./.:./.:.:0:0:.:.	0,0,12,0:0:1:2:./.:./.:.:0:0:.:.	0,0,12,0:0:1:2:./.:./.:.:0:0:.:.
chr1_ref_v2	203610	.	C	A	.	ExcRegion	IntersectsRepeat=0;RepeatCorrectionApplied=0	SAC:ACF:DF:PD:GT:SGT:SF:SV:SIG:MT:PAC	0,0,15,0:0:1:2:./.:./.:.:0	0,0,0,0:0:1:2:./.:./.:.:0:0:.:.	0,0,23,1:1:1:2:./.:./.:.:0:0:.:.	0,0,12,0:0:1:2:./.:./.:.:0:0:.:.	0,0,12,0:0:1:2:./.:./.:.:0:0:.:.
chr1_ref_v2	203741	.	G	A	.	ExcRegion	IntersectsRepeat=1;RepeatCorrectionApplied=0	SAC:ACF:DF:PD:GT:SGT:SF:SV:SIG:MT:PAC	19,41,3,6:1:1:2:./.:./.:.:0	2,0,0,0:0:1:2:./.:./.:.:0:0:.:.	27,38,4,8:1:1:2:./.:./.:.:0:0:.:.	25,24,2,5:1:1:2:./.:./.:.:0:0:.:.	11,23,4,3:1:1:2:./.:./.:.:0:0:.:.
chr1_ref_v2	203742	.	A	ACTACC	.	ExcRegion	IntersectsRepeat=1;RepeatCorrectionApplied=0	SAC:ACF:DF:PD:GT:SGT:SF:SV:SIG:MT:PAC	19,42,2,5:1:1:2:./.:./.:.:0	2,0,0,0:0:1:2:./.:./.:.:0:0:.:.	28,39,1,7:1:1:2:./.:./.:.:0:0:.:.	25,25,2,3:1:1:2:./.:./.:.:0:0:.:.	11,23,4,3:1:1:2:./.:./.:.:0:0:.:.
chr1_ref_v2	205073	.	A	G	.	PASS	IntersectsRepeat=0;RepeatCorrectionApplied=0	SAC:ACF:DF:PD:GT:SGT:SF:SV:SIG:MT:PAC	0,0,0,0:0:1:2:./.:./.:.:0	0,0,0,0:0:1:2:./.:./.:.:0:0:.:.	0,0,1,0:0:1:2:./.:./.:.:0:0:.:.	0,0,0,0:0:1:2:./.:./.:.:0:0:.:.	0,0,0,0:0:1:2:./.:./.:.:0:0:.:.
chr1_ref_v2	206483	.	A	T	.	PASS	IntersectsRepeat=1;RepeatCorrectionApplied=0	SAC:ACF:DF:PD:GT:SGT:SF:SV:SIG:MT:PAC	0,0,0,0:0:1:2:./.:./.:.:0	0,0,6,0:0:1:2:./.:./.:.:0:0:.:.	0,0,3,0:0:1:2:./.:./.:.:0:0:.:.	0,0,1,0:0:1:2:./.:./.:.:0:0:.:.	0,0,0,0:0:1:2:./.:./.:.:0:0:.:.
chr1_ref_v2	206615	.	C	T	.	PASS	IntersectsRepeat=0;RepeatCorrectionApplied=0	SAC:ACF:DF:PD:GT:SGT:SF:SV:SIG:MT:PAC	0,0,0,0:0:1:2:./.:./.:.:0	0,0,0,1:0:1:2:./.:./.:.:0:0:.:.	0,0,2,2:1:1:2:./.:./.:.:0:0:.:.	0,0,0,0:0:1:2:./.:./.:.:0:0:.:.	0,0,0,0:0:1:2:./.:./.:.:0:0:.:.
chr1_ref_v2	209190	.	T	C	.	PASS	IntersectsRepeat=1;RepeatCorrectionApplied=0	SAC:ACF:DF:PD:GT:SGT:SF:SV:SIG:MT:PAC	0,0,0,0:0:1:2:./.:./.:.:0	0,0,0,0:0:1:2:./.:./.:.:0:0:.:.	0,0,0,2:0:1:2:./.:./.:.:0:0:.:.	0,0,0,0:0:1:2:./.:./.:.:0:0:.:.	0,0,0,0:0:1:2:./.:./.:.:0:0:.:.
chr1_ref_v2	209195	.	A	G	.	PASS	IntersectsRepeat=1;RepeatCorrectionApplied=0	SAC:ACF:DF:PD:GT:SGT:SF:SV:SIG:MT:PAC	0,0,0,0:0:1:2:./.:./.:.:0	0,0,0,0:0:1:2:./.:./.:.:0:0:.:.	0,0,0,2:0:1:2:./.:./.:.:0:0:.:.	0,0,0,0:0:1:2:./.:./.:.:0:0:.:.	0,0,0,0:0:1:2:./.:./.:.:0:0:.:.
chr1_ref_v2	209200	.	A	G	.	PASS	IntersectsRepeat=0;RepeatCorrectionApplied=0	SAC:ACF:DF:PD:GT:SGT:SF:SV:SIG:MT:PAC	0,0,0,0:0:1:2:./.:./.:.:0	0,0,0,0:0:1:2:./.:./.:.:0:0:.:.	0,0,0,2:0:1:2:./.:./.:.:0:0:.:.	0,0,0,0:0:1:2:./.:./.:.:0:0:.:.	0,0,0,0:0:1:2:./.:./.:.:0:0:.:.
chr1_ref_v2	209215	.	C	T	.	PASS	IntersectsRepeat=0;RepeatCorrectionApplied=0	SAC:ACF:DF:PD:GT:SGT:SF:SV:SIG:MT:PAC	0,0,0,0:0:1:2:./.:./.:.:0	0,0,0,0:0:1:2:./.:./.:.:0:0:.:.	0,0,0,2:0:1:2:./.:./.:.:0:0:.:.	0,0,0,0:0:1:2:./.:./.:.:0:0:.:.	0,0,0,0:0:1:2:./.:./.:.:0:0:.:.
chr1_ref_v2	210414	.	A	G	.	PASS	IntersectsRepeat=1;RepeatCorrectionApplied=0	SAC:ACF:DF:PD:GT:SGT:SF:SV:SIG:MT:PAC	0,0,0,0:0:1:2:./.:./.:.:0	0,0,0,0:0:1:2:./.:./.:.:0:0:.:.	0,0,1,1:1:1:2:./.:./.:.:0:0:.:.	0,0,0,0:0:1:2:./.:./.:.:0:0:.:.	0,0,0,0:0:1:2:./.:./.:.:0:0:.:.
chr1_ref_v2	210433	.	C	A	.	PASS	IntersectsRepeat=0;RepeatCorrectionApplied=0	SAC:ACF:DF:PD:GT:SGT:SF:SV:SIG:MT:PAC	0,0,0,0:0:1:2:./.:./.:.:0	0,0,0,0:0:1:2:./.:./.:.:0:0:.:.	0,0,1,1:1:1:2:./.:./.:.:0:0:.:.	0,0,0,0:0:1:2:./.:./.:.:0:0:.:.	0,0,0,0:0:1:2:./.:./.:.:0:0:.:.
chr1_ref_v2	210436	.	A	T	.	PASS	IntersectsRepeat=0;RepeatCorrectionApplied=0	SAC:ACF:DF:PD:GT:SGT:SF:SV:SIG:MT:PAC	0,0,0,0:0:1:2:./.:./.:.:0	0,0,0,0:0:1:2:./.:./.:.:0:0:.:.	0,0,1,1:1:1:2:./.:./.:.:0:0:.:.	0,0,0,0:0:1:2:./.:./.:.:0:0:.:.	0,0,0,0:0:1:2:./.:./.:.:0:0:.:.
chr1_ref_v2	210460	.	A	T	.	PASS	IntersectsRepeat=1;RepeatCorrectionApplied=0	SAC:ACF:DF:PD:GT:SGT:SF:SV:SIG:MT:PAC	0,0,0,0:0:1:2:./.:./.:.:0	0,0,0,0:0:1:2:./.:./.:.:0:0:.:.	0,0,1,1:1:1:2:./.:./.:.:0:0:.:.	0,0,0,0:0:1:2:./.:./.:.:0:0:.:.	0,0,0,0:0:1:2:./.:./.:.:0:0:.:.
chr1_ref_v2	212702	.	G	T	.	PASS	IntersectsRepeat=0;RepeatCorrectionApplied=0	SAC:ACF:DF:PD:GT:SGT:SF:SV:SIG:MT:PAC	0,0,1,0:0:1:2:./.:./.:.:0	0,0,0,0:0:1:2:./.:./.:.:0:0:.:.	0,0,0,0:0:1:2:./.:./.:.:0:0:.:.	0,0,1,0:0:1:2:./.:./.:.:0:0:.:.	0,0,0,0:0:1:2:./.:./.:.:0:0:.:.
chr1_ref_v2	214944	.	T	C	.	PASS	IntersectsRepeat=0;RepeatCorrectionApplied=0	SAC:ACF:DF:PD:GT:SGT:SF:SV:SIG:MT:PAC	0,0,0,0:0:1:2:./.:./.:.:0	0,0,1,0:0:1:2:./.:./.:.:0:0:.:.	0,0,0,0:0:1:2:./.:./.:.:0:0:.:.	0,0,0,0:0:1:2:./.:./.:.:0:0:.:.	0,0,0,0:0:1:2:./.:./.:.:0:0:.:.
chr1_ref_v2	214946	.	G	A	.	PASS	IntersectsRepeat=0;RepeatCorrectionApplied=0	SAC:ACF:DF:PD:GT:SGT:SF:SV:SIG:MT:PAC	0,0,0,0:0:1:2:./.:./.:.:0	0,0,1,0:0:1:2:./.:./.:.:0:0:.:.	0,0,0,0:0:1:2:./.:./.:.:0:0:.:.	0,0,0,0:0:1:2:./.:./.:.:0:0:.:.	0,0,0,0:0:1:2:./.:./.:.:0:0:.:.
chr1_ref_v2	214949	.	A	G	.	PASS	IntersectsRepeat=1;RepeatCorrectionApplied=0	SAC:ACF:DF:PD:GT:SGT:SF:SV:SIG:MT:PAC	0,0,0,0:0:1:2:./.:./.:.:0	0,0,1,0:0:1:2:./.:./.:.:0:0:.:.	0,0,0,0:0:1:2:./.:./.:.:0:0:.:.	0,0,0,0:0:1:2:./.:./.:.:0:0:.:.	0,0,0,0:0:1:2:./.:./.:.:0:0:.:.
chr1_ref_v2	214957	.	T	C	.	PASS	IntersectsRepeat=1;RepeatCorrectionApplied=0	SAC:ACF:DF:PD:GT:SGT:SF:SV:SIG:MT:PAC	0,0,0,0:0:1:2:./.:./.:.:0	0,0,1,0:0:1:2:./.:./.:.:0:0:.:.	0,0,0,0:0:1:2:./.:./.:.:0:0:.:.	0,0,0,0:0:1:2:./.:./.:.:0:0:.:.	0,0,0,0:0:1:2:./.:./.:.:0:0:.:.
chr1_ref_v2	214960	.	C	T	.	PASS	IntersectsRepeat=0;RepeatCorrectionApplied=0	SAC:ACF:DF:PD:GT:SGT:SF:SV:SIG:MT:PAC	0,0,0,0:0:1:2:./.:./.:.:0	0,0,1,0:0:1:2:./.:./.:.:0:0:.:.	0,0,0,0:0:1:2:./.:./.:.:0:0:.:.	0,0,0,0:0:1:2:./.:./.:.:0:0:.:.	0,0,0,0:0:1:2:./.:./.:.:0:0:.:.
chr1_ref_v2	214965	.	T	C	.	PASS	IntersectsRepeat=1;RepeatCorrectionApplied=0	SAC:ACF:DF:PD:GT:SGT:SF:SV:SIG:MT:PAC	0,0,0,0:0:1:2:./.:./.:.:0	0,0,1,0:0:1:2:./.:./.:.:0:0:.:.	0,0,0,0:0:1:2:./.:./.:.:0:0:.:.	0,0,0,0:0:1:2:./.:./.:.:0:0:.:.	0,0,0,0:0:1:2:./.:./.:.:0:0:.:.
chr1_ref_v2	214966	.	G	A	.	PASS	IntersectsRepeat=1;RepeatCorrectionApplied=0	SAC:ACF:DF:PD:GT:SGT:SF:SV:SIG:MT:PAC	0,0,0,0:0:1:2:./.:./.:.:0	0,0,1,0:0:1:2:./.:./.:.:0:0:.:.	0,0,0,0:0:1:2:./.:./.:.:0:0:.:.	0,0,0,0:0:1:2:./.:./.:.:0:0:.:.	0,0,0,0:0:1:2:./.:./.:.:0:0:.:.
chr1_ref_v2	214972	.	T	C	.	PASS	IntersectsRepeat=0;RepeatCorrectionApplied=0	SAC:ACF:DF:PD:GT:SGT:SF:SV:SIG:MT:PAC	0,0,0,0:0:1:2:./.:./.:.:0	0,0,1,0:0:1:2:./.:./.:.:0:0:.:.	0,0,0,0:0:1:2:./.:./.:.:0:0:.:.	0,0,0,0:0:1:2:./.:./.:.:0:0:.:.	0,0,0,0:0:1:2:./.:./.:.:0:0:.:.
chr1_ref_v2	214981	.	T	C	.	PASS	IntersectsRepeat=1;RepeatCorrectionApplied=0	SAC:ACF:DF:PD:GT:SGT:SF:SV:SIG:MT:PAC	0,0,0,0:0:1:2:./.:./.:.:0	0,0,1,0:0:1:2:./.:./.:.:0:0:.:.	0,0,0,0:0:1:2:./.:./.:.:0:0:.:.	0,0,0,0:0:1:2:./.:./.:.:0:0:.:.	0,0,0,0:0:1:2:./.:./.:.:0:0:.:.
chr1_ref_v2	214987	.	T	G	.	PASS	IntersectsRepeat=0;RepeatCorrectionApplied=0	SAC:ACF:DF:PD:GT:SGT:SF:SV:SIG:MT:PAC	0,0,0,0:0:1:2:./.:./.:.:0	0,0,1,0:0:1:2:./.:./.:.:0:0:.:.	0,0,0,0:0:1:2:./.:./.:.:0:0:.:.	0,0,0,0:0:1:2:./.:./.:.:0:0:.:.	0,0,0,0:0:1:2:./.:./.:.:0:0:.:.
chr1_ref_v2	214990	.	A	T	.	PASS	IntersectsRepeat=0;RepeatCorrectionApplied=0	SAC:ACF:DF:PD:GT:SGT:SF:SV:SIG:MT:PAC	0,0,0,0:0:1:2:./.:./.:.:0	0,0,1,0:0:1:2:./.:./.:.:0:0:.:.	0,0,0,0:0:1:2:./.:./.:.:0:0:.:.	0,0,1,0:0:1:2:./.:./.:.:0:0:.:.	0,0,0,0:0:1:2:./.:./.:.:0:0:.:.
chr1_ref_v2	214999	.	A	G	.	PASS	IntersectsRepeat=0;RepeatCorrectionApplied=0	SAC:ACF:DF:PD:GT:SGT:SF:SV:SIG:MT:PAC	0,0,0,0:0:1:2:./.:./.:.:0	0,0,1,0:0:1:2:./.:./.:.:0:0:.:.	0,0,0,0:0:1:2:./.:./.:.:0:0:.:.	0,0,1,0:0:1:2:./.:./.:.:0:0:.:.	0,0,0,0:0:1:2:./.:./.:.:0:0:.:.
chr1_ref_v2	215056	.	C	T	.	PASS	IntersectsRepeat=0;RepeatCorrectionApplied=0	SAC:ACF:DF:PD:GT:SGT:SF:SV:SIG:MT:PAC	0,0,2,0:0:1:2:./.:./.:.:0	0,0,0,0:0:1:2:./.:./.:.:0:0:.:.	0,0,1,0:0:1:2:./.:./.:.:0:0:.:.	0,0,3,0:0:1:2:./.:./.:.:0:0:.:.	0,0,3,0:0:1:2:./.:./.:.:0:0:.:.
chr1_ref_v2	215060	.	G	A	.	PASS	IntersectsRepeat=0;RepeatCorrectionApplied=0	SAC:ACF:DF:PD:GT:SGT:SF:SV:SIG:MT:PAC	0,0,3,0:0:1:2:./.:./.:.:0	0,0,0,0:0:1:2:./.:./.:.:0:0:.:.	0,0,1,0:0:1:2:./.:./.:.:0:0:.:.	0,0,3,0:0:1:2:./.:./.:.:0:0:.:.	0,0,3,0:0:1:2:./.:./.:.:0:0:.:.
chr1_ref_v2	215063	.	C	T	.	PASS	IntersectsRepeat=0;RepeatCorrectionApplied=0	SAC:ACF:DF:PD:GT:SGT:SF:SV:SIG:MT:PAC	0,0,3,0:0:1:2:./.:./.:.:0	0,0,0,0:0:1:2:./.:./.:.:0:0:.:.	0,0,2,0:0:1:2:./.:./.:.:0:0:.:.	0,0,3,0:0:1:2:./.:./.:.:0:0:.:.	0,0,3,0:0:1:2:./.:./.:.:0:0:.:.
chr1_ref_v2	216371	.	C	A	.	PASS	IntersectsRepeat=0;RepeatCorrectionApplied=0	SAC:ACF:DF:PD:GT:SGT:SF:SV:SIG:MT:PAC	0,0,0,0:0:1:2:./.:./.:.:0	0,0,0,0:0:1:2:./.:./.:.:0:0:.:.	0,0,0,0:0:1:2:./.:./.:.:0:0:.:.	1,0,0,1:1:1:2:./.:./.:.:0:0:.:.	0,0,0,0:0:1:2:./.:./.:.:0:0:.:.
chr1_ref_v2	219115	.	CTTTTTTTTTTTTTTTTT	C	.	PASS	IntersectsRepeat=1;RepeatCorrectionApplied=1	SAC:ACF:DF:PD:GT:SGT:SF:SV:SIG:MT:PAC	0,4,1,48:1:1:2:1/1:0/1:0.25:0	0,2,0,11:1:1:2:./.:./.:.:0:0:.:.	0,3,2,48:1:1:2:1/1:0/1:0.125:0:0:.:.	0,2,2,44:1:1:2:1/1:0/1:0.125:0:0:.:.	0,5,3,53:1:1:2:1/1:0/1:0.25:0:0:.:.
chr1_ref_v2	219137	.	T	C	.	PASS	IntersectsRepeat=1;RepeatCorrectionApplied=0	SAC:ACF:DF:PD:GT:SGT:SF:SV:SIG:MT:PAC	0,17,1,50:1:1:2:0/1:1/1:0.5:0	0,11,0,11:1:1:2:0/1:./.:.:0:0:.:.	0,20,2,39:1:1:2:0/1:1/1:0.25:0:0:.:.	0,18,2,38:1:1:2:0/1:1/1:0.25:0:0:.:.	0,29,3,46:1:1:2:0/1:1/1:0.25:0:0:.:.
chr1_ref_v2	221379	.	GGAAGAA	G	.	PASS	IntersectsRepeat=1;RepeatCorrectionApplied=1	SAC:ACF:DF:PD:GT:SGT:SF:SV:SIG:MT:PAC	0,0,0,0:0:1:2:./.:./.:.:0	0,0,0,0:0:1:2:./.:./.:.:0:0:.:.	0,0,0,3:0:1:2:./.:./.:.:0:0:.:.	0,0,0,0:0:1:2:./.:./.:.:0:0:.:.	1,0,0,1:1:1:2:./.:./.:.:0:0:.:.
chr1_ref_v2	222985	.	T	TAATATATA	.	PASS	IntersectsRepeat=0;RepeatCorrectionApplied=0	SAC:ACF:DF:PD:GT:SGT:SF:SV:SIG:MT:PAC	0,0,0,1:0:1:2:./.:./.:.:0	0,0,0,0:0:1:2:./.:./.:.:0:0:.:.	0,0,0,0:0:1:2:./.:./.:.:0:0:.:.	0,0,0,0:0:1:2:./.:./.:.:0:0:.:.	0,0,0,0:0:1:2:./.:./.:.:0:0:.:.
chr1_ref_v2	223026	.	TCGCAGGCACCCC	T	.	PASS	IntersectsRepeat=1;RepeatCorrectionApplied=0	SAC:ACF:DF:PD:GT:SGT:SF:SV:SIG:MT:PAC	0,0,0,1:0:1:2:./.:./.:.:0	0,0,0,0:0:1:2:./.:./.:.:0:0:.:.	0,0,0,0:0:1:2:./.:./.:.:0:0:.:.	0,0,0,0:0:1:2:./.:./.:.:0:0:.:.	0,0,0,0:0:1:2:./.:./.:.:0:0:.:.
chr1_ref_v2	223040	.	C	A	.	PASS	IntersectsRepeat=1;RepeatCorrectionApplied=0	SAC:ACF:DF:PD:GT:SGT:SF:SV:SIG:MT:PAC	0,0,0,1:0:1:2:./.:./.:.:0	0,0,0,0:0:1:2:./.:./.:.:0:0:.:.	0,0,0,0:0:1:2:./.:./.:.:0:0:.:.	0,0,0,0:0:1:2:./.:./.:.:0:0:.:.	0,0,0,0:0:1:2:./.:./.:.:0:0:.:.
chr1_ref_v2	223384	.	T	C	.	PASS	IntersectsRepeat=0;RepeatCorrectionApplied=0	SAC:ACF:DF:PD:GT:SGT:SF:SV:SIG:MT:PAC	0,0,0,0:0:1:2:./.:./.:.:0	0,0,0,0:0:1:2:./.:./.:.:0:0:.:.	0,0,2,2:1:1:2:./.:./.:.:0:0:.:.	0,0,0,0:0:1:2:./.:./.:.:0:0:.:.	0,0,0,0:0:1:2:./.:./.:.:0:0:.:.
chr1_ref_v2	223385	.	C	T	.	PASS	IntersectsRepeat=0;RepeatCorrectionApplied=0	SAC:ACF:DF:PD:GT:SGT:SF:SV:SIG:MT:PAC	0,0,0,0:0:1:2:./.:./.:.:0	0,0,0,0:0:1:2:./.:./.:.:0:0:.:.	0,0,2,2:1:1:2:./.:./.:.:0:0:.:.	0,0,0,0:0:1:2:./.:./.:.:0:0:.:.	0,0,0,0:0:1:2:./.:./.:.:0:0:.:.
chr1_ref_v2	223407	.	A	C	.	PASS	IntersectsRepeat=0;RepeatCorrectionApplied=0	SAC:ACF:DF:PD:GT:SGT:SF:SV:SIG:MT:PAC	0,0,0,0:0:1:2:./.:./.:.:0	0,0,0,0:0:1:2:./.:./.:.:0:0:.:.	0,0,2,2:1:1:2:./.:./.:.:0:0:.:.	0,0,0,0:0:1:2:./.:./.:.:0:0:.:.	0,0,0,0:0:1:2:./.:./.:.:0:0:.:.
chr1_ref_v2	223428	.	A	AATTGATG	.	PASS	IntersectsRepeat=1;RepeatCorrectionApplied=0	SAC:ACF:DF:PD:GT:SGT:SF:SV:SIG:MT:PAC	0,0,0,0:0:1:2:./.:./.:.:0	0,0,0,0:0:1:2:./.:./.:.:0:0:.:.	0,0,1,2:1:1:2:./.:./.:.:0:0:.:.	0,0,0,0:0:1:2:./.:./.:.:0:0:.:.	0,0,0,0:0:1:2:./.:./.:.:0:0:.:.
chr1_ref_v2	223448	.	G	GGTTGA	.	PASS	IntersectsRepeat=0;RepeatCorrectionApplied=0	SAC:ACF:DF:PD:GT:SGT:SF:SV:SIG:MT:PAC	0,0,0,0:0:1:2:./.:./.:.:0	0,0,0,0:0:1:2:./.:./.:.:0:0:.:.	0,0,0,1:0:1:2:./.:./.:.:0:0:.:.	0,0,0,0:0:1:2:./.:./.:.:0:0:.:.	0,0,0,0:0:1:2:./.:./.:.:0:0:.:.
chr2_ref_v2	6059	.	A	C	.	ExcRegion	IntersectsRepeat=0;RepeatCorrectionApplied=0	SAC:ACF:DF:PD:GT:SGT:SF:SV:SIG:MT:PAC	203,55,0,67:1:1:2:./.:./.:.:0	23,17,0,7:1:1:2:./.:./.:.:0:0:.:.	205,47,0,57:1:1:2:./.:./.:.:0:0:.:.	138,30,0,38:1:1:2:./.:./.:.:0:0:.:.	191,46,0,80:1:1:2:./.:./.:.:0:0:.:.
chr2_ref_v2	7024	.	G	A	.	PASS	IntersectsRepeat=0;RepeatCorrectionApplied=0	SAC:ACF:DF:PD:GT:SGT:SF:SV:SIG:MT:PAC	184,211,2,40:1:1:2:0/0:0/1:0.25:0	36,18,0,2:1:1:2:0/0:0/1:0.125:0:0:.:.	152,193,3,40:1:1:2:0/0:0/1:0.25:0:0:.:.	121,147,5,45:1:1:2:0/0:0/1:0.25:0:0:.:.	142,172,0,17:1:1:2:0/0:0/1:0.125:0:0:.:.
chr2_ref_v2	7509	.	C	CA	.	PASS	IntersectsRepeat=1;RepeatCorrectionApplied=0	SAC:ACF:DF:PD:GT:SGT:SF:SV:SIG:MT:PAC	0,0,7,0:0:1:2:./.:./.:.:0	0,0,0,0:0:1:2:./.:./.:.:0:0:.:.	0,0,0,0:0:1:2:./.:./.:.:0:0:.:.	0,0,2,0:0:1:2:./.:./.:.:0:0:.:.	0,0,3,0:0:1:2:./.:./.:.:0:0:.:.
chr2_ref_v2	7510	.	G	A	.	PASS	IntersectsRepeat=1;RepeatCorrectionApplied=0	SAC:ACF:DF:PD:GT:SGT:SF:SV:SIG:MT:PAC	0,0,7,0:0:1:2:./.:./.:.:0	0,0,0,0:0:1:2:./.:./.:.:0:0:.:.	0,0,0,0:0:1:2:./.:./.:.:0:0:.:.	0,0,2,0:0:1:2:./.:./.:.:0:0:.:.	0,0,3,0:0:1:2:./.:./.:.:0:0:.:.
chr2_ref_v2	14548	.	A	C	.	PASS	IntersectsRepeat=0;RepeatCorrectionApplied=0	SAC:ACF:DF:PD:GT:SGT:SF:SV:SIG:MT:PAC	212,28,0,55:1:1:2:0/0:0/1:0.5:0	56,7,0,13:1:1:2:0/0:0/1:0.5:0:0:.:.	223,34,0,55:1:1:2:0/0:0/1:0.25:0:0:.:.	149,25,0,56:1:1:2:0/0:0/1:0.5:0:0:.:.	155,22,0,50:1:1:2:0/0:0/1:0.5:0:0:.:.
chr2_ref_v2	16923	.	T	A	.	PASS	IntersectsRepeat=0;RepeatCorrectionApplied=0	SAC:ACF:DF:PD:GT:SGT:SF:SV:SIG:MT:PAC	218,237,0,0:1:1:2:0/0:./.:.:0	41,35,22,16:1:1:2:0/1:0/0:0.25:0:1:g.16923T>A:0	239,221,0,0:1:1:2:0/0:./.:.:0:0:.:.	205,166,0,0:1:1:2:0/0:./.:.:0:0:.:.	215,207,0,0:1:1:2:0/0:./.:.:0:0:.:.
chr2_ref_v2	18195	.	T	G	.	PASS	IntersectsRepeat=0;RepeatCorrectionApplied=0	SAC:ACF:DF:PD:GT:SGT:SF:SV:SIG:MT:PAC	124,166,46,0:1:1:2:0/0:0/1:0.25:0	38,48,15,0:1:1:2:0/0:0/1:0.25:0:0:.:.	98,172,63,0:1:1:2:0/0:0/1:0.5:0:0:.:.	77,140,38,0:1:1:2:0/0:0/1:0.25:0:0:.:.	82,126,59,0:1:1:2:0/0:0/1:0.5:0:0:.:.
chr2_ref_v2	19054	.	T	G	.	PASS	IntersectsRepeat=0;RepeatCorrectionApplied=0	SAC:ACF:DF:PD:GT:SGT:SF:SV:SIG:MT:PAC	40,250,55,1:1:1:2:0/0:0/1:0.25:0	13,51,13,1:1:1:2:0/0:0/1:0.5:0:0:.:.	35,271,44,0:1:1:2:0/0:0/1:0.25:0:0:.:.	18,207,35,0:1:1:2:0/0:0/1:0.25:0:0:.:.	26,253,60,1:1:1:2:0/0:0/1:0.5:0:0:.:.
chr2_ref_v2	34280	.	A	G	.	ExcRegion	IntersectsRepeat=0;RepeatCorrectionApplied=0	SAC:ACF:DF:PD:GT:SGT:SF:SV:SIG:MT:PAC	0,0,0,0:0:1:2:./.:./.:.:0	1,0,0,0:0:1:2:./.:./.:.:0:0:.:.	0,0,1,1:1:1:2:./.:./.:.:0:0:.:.	3,2,0,0:1:1:2:./.:./.:.:0:0:.:.	1,0,0,0:0:1:2:./.:./.:.:0:0:.:.
chr2_ref_v2	34290	.	G	T	.	ExcRegion	IntersectsRepeat=0;RepeatCorrectionApplied=0	SAC:ACF:DF:PD:GT:SGT:SF:SV:SIG:MT:PAC	0,0,0,0:0:1:2:./.:./.:.:0	1,0,0,0:0:1:2:./.:./.:.:0:0:.:.	0,0,0,1:0:1:2:./.:./.:.:0:0:.:.	2,1,0,0:1:1:2:./.:./.:.:0:0:.:.	1,0,0,0:0:1:2:./.:./.:.:0:0:.:.
chr2_ref_v2	34292	.	A	G	.	ExcRegion	IntersectsRepeat=0;RepeatCorrectionApplied=0	SAC:ACF:DF:PD:GT:SGT:SF:SV:SIG:MT:PAC	0,0,0,0:0:1:2:./.:./.:.:0	1,0,0,0:0:1:2:./.:./.:.:0:0:.:.	0,0,0,1:0:1:2:./.:./.:.:0:0:.:.	1,1,0,0:1:1:2:./.:./.:.:0:0:.:.	1,0,0,0:0:1:2:./.:./.:.:0:0:.:.
chr2_ref_v2	34296	.	G	A	.	ExcRegion	IntersectsRepeat=1;RepeatCorrectionApplied=0	SAC:ACF:DF:PD:GT:SGT:SF:SV:SIG:MT:PAC	0,0,0,0:0:1:2:./.:./.:.:0	0,0,0,0:0:1:2:./.:./.:.:0:0:.:.	0,0,0,1:0:1:2:./.:./.:.:0:0:.:.	0,0,0,0:0:1:2:./.:./.:.:0:0:.:.	0,0,0,0:0:1:2:./.:./.:.:0:0:.:.
chr2_ref_v2	34298	.	G	A	.	ExcRegion	IntersectsRepeat=1;RepeatCorrectionApplied=0	SAC:ACF:DF:PD:GT:SGT:SF:SV:SIG:MT:PAC	0,0,0,0:0:1:2:./.:./.:.:0	0,0,0,0:0:1:2:./.:./.:.:0:0:.:.	0,0,0,1:0:1:2:./.:./.:.:0:0:.:.	0,0,0,0:0:1:2:./.:./.:.:0:0:.:.	0,0,0,0:0:1:2:./.:./.:.:0:0:.:.
chr2_ref_v2	34300	.	A	G	.	ExcRegion	IntersectsRepeat=1;RepeatCorrectionApplied=0	SAC:ACF:DF:PD:GT:SGT:SF:SV:SIG:MT:PAC	0,0,0,0:0:1:2:./.:./.:.:0	0,0,0,0:0:1:2:./.:./.:.:0:0:.:.	0,0,0,1:0:1:2:./.:./.:.:0:0:.:.	0,0,0,0:0:1:2:./.:./.:.:0:0:.:.	0,0,0,0:0:1:2:./.:./.:.:0:0:.:.
chr2_ref_v2	34304	.	C	T	.	ExcRegion	IntersectsRepeat=0;RepeatCorrectionApplied=0	SAC:ACF:DF:PD:GT:SGT:SF:SV:SIG:MT:PAC	0,0,0,0:0:1:2:./.:./.:.:0	0,0,0,0:0:1:2:./.:./.:.:0:0:.:.	0,0,0,1:0:1:2:./.:./.:.:0:0:.:.	0,0,0,0:0:1:2:./.:./.:.:0:0:.:.	0,0,0,0:0:1:2:./.:./.:.:0:0:.:.
chr2_ref_v2	34308	.	A	G	.	ExcRegion	IntersectsRepeat=1;RepeatCorrectionApplied=0	SAC:ACF:DF:PD:GT:SGT:SF:SV:SIG:MT:PAC	0,0,0,0:0:1:2:./.:./.:.:0	0,0,0,0:0:1:2:./.:./.:.:0:0:.:.	0,0,0,1:0:1:2:./.:./.:.:0:0:.:.	0,0,0,0:0:1:2:./.:./.:.:0:0:.:.	0,0,0,0:0:1:2:./.:./.:.:0:0:.:.
chr2_ref_v2	34312	.	C	A	.	ExcRegion	IntersectsRepeat=1;RepeatCorrectionApplied=0	SAC:ACF:DF:PD:GT:SGT:SF:SV:SIG:MT:PAC	0,0,0,0:0:1:2:./.:./.:.:0	0,0,0,0:0:1:2:./.:./.:.:0:0:.:.	0,0,0,1:0:1:2:./.:./.:.:0:0:.:.	0,0,0,0:0:1:2:./.:./.:.:0:0:.:.	0,0,0,0:0:1:2:./.:./.:.:0:0:.:.
chr2_ref_v2	35244	.	T	G	.	ExcRegion	IntersectsRepeat=0;RepeatCorrectionApplied=0	SAC:ACF:DF:PD:GT:SGT:SF:SV:SIG:MT:PAC	0,0,0,0:0:1:2:./.:./.:.:0	0,0,0,0:0:1:2:./.:./.:.:0:0:.:.	0,0,1,0:0:1:2:./.:./.:.:0:0:.:.	1,0,0,0:0:1:2:./.:./.:.:0:0:.:.	0,0,0,0:0:1:2:./.:./.:.:0:0:.:.
chr2_ref_v2	35483	.	C	T	.	ExcRegion	IntersectsRepeat=1;RepeatCorrectionApplied=0	SAC:ACF:DF:PD:GT:SGT:SF:SV:SIG:MT:PAC	0,0,139,0:0:1:2:./.:./.:.:0	0,0,54,0:0:1:2:./.:./.:.:0:0:.:.	0,0,111,0:0:1:2:./.:./.:.:0:0:.:.	0,0,82,0:0:1:2:./.:./.:.:0:0:.:.	0,0,124,0:0:1:2:./.:./.:.:0:0:.:.
chr2_ref_v2	38247	.	A	C	.	PASS	IntersectsRepeat=0;RepeatCorrectionApplied=0	SAC:ACF:DF:PD:GT:SGT:SF:SV:SIG:MT:PAC	215,27,0,43:1:1:2:0/0:0/1:0.25:0	45,9,0,9:1:1:2:0/0:0/1:0.25:0:0:.:.	211,33,1,56:1:1:2:0/0:0/1:0.5:0:0:.:.	167,13,0,28:1:1:2:0/0:0/1:0.25:0:0:.:.	189,29,0,37:1:1:2:0/0:0/1:0.25:0:0:.:.
chr2_ref_v2	38966	.	GT	G	.	PASS	IntersectsRepeat=1;RepeatCorrectionApplied=1	SAC:ACF:DF:PD:GT:SGT:SF:SV:SIG:MT:PAC	107,74,6,1:1:1:2:0/0:./.:.:0	31,25,3,5:1:1:2:0/0:0/1:0.25:0:0:.:.	127,69,1,0:1:1:2:0/0:./.:.:0:0:.:.	94,62,4,0:1:1:2:0/0:./.:.:0:0:.:.	94,39,4,2:1:1:2:0/0:./.:.:0:0:.:.
chr2_ref_v2	40588	.	CAT	C	.	PASS	IntersectsRepeat=1;RepeatCorrectionApplied=1	SAC:ACF:DF:PD:GT:SGT:SF:SV:SIG:MT:PAC	40,37,7,6:1:1:2:0/0:./.:.:0	38,37,3,4:1:1:2:0/0:./.:.:0:0:.:.	27,24,7,4:1:1:2:0/0:./.:.:0:0:.:.	34,34,2,2:1:1:2:0/0:./.:.:0:0:.:.	34,39,8,2:1:1:2:0/0:./.:.:0:0:.:.
chr2_ref_v2	43130	.	G	T	.	PASS	IntersectsRepeat=1;RepeatCorrectionApplied=0	SAC:ACF:DF:PD:GT:SGT:SF:SV:SIG:MT:PAC	32,127,13,8:1:1:2:0/0:0/1:0.25:1	12,20,3,0:1:1:2:0/0:0/1:0.25:0:0:.:.	41,110,28,6:1:1:2:0/0:0/1:0.5:0:0:.:.	19,95,22,2:1:1:2:0/0:0/1:0.25:0:0:.:.	31,107,23,6:1:1:2:0/0:0/1:0.25:1:0:.:.
chr2_ref_v2	43340	.	T	G	.	PASS	IntersectsRepeat=1;RepeatCorrectionApplied=0	SAC:ACF:DF:PD:GT:SGT:SF:SV:SIG:MT:PAC	69,128,67,0:1:1:2:0/0:0/1:0.5:0	21,32,7,0:1:1:2:0/0:0/1:0.25:0:0:.:.	77,151,58,0:1:1:2:0/0:0/1:0.5:0:0:.:.	55,93,44,0:1:1:2:0/0:0/1:0.5:0:0:.:.	65,114,55,0:1:1:2:0/0:0/1:0.5:0:0:.:.
chr2_ref_v2	71621	.	TAGA	T	.	PASS	IntersectsRepeat=1;RepeatCorrectionApplied=1	SAC:ACF:DF:PD:GT:SGT:SF:SV:SIG:MT:PAC	0,0,219,144:1:1:2:1/1:./.:.:0	0,0,42,33:1:1:2:1/1:./.:.:0:0:.:.	0,0,190,136:1:1:2:1/1:./.:.:0:0:.:.	0,0,128,120:1:1:2:1/1:./.:.:0:0:.:.	0,0,175,131:1:1:2:1/1:./.:.:0:0:.:.
chr2_ref_v2	71820	.	C	T,CTTT	.	PASS	IntersectsRepeat=1;RepeatCorrectionApplied=1	SAC:ACF:DF:PD:GT:SGT:SF:SV:SIG:MT:PAC	3,1,1,75,132,36:1:1:2:1/2:2/2:0.25:0	1,0,1,14,38,16:1:1:2:2/2:1/2:0.5:0:0:.:.	1,5,3,58,121,36:1:1:2:2/2:1/2:0.5:0:0:.:.	1,2,0,49,104,21:1:1:2:2/2:1/2:0.5:0:0:.:.	4,1,2,44,99,31:1:1:2:2/2:1/2:0.5:0:0:.:.
chr2_ref_v2	72363	.	A	ACAACAG	.	PASS	IntersectsRepeat=1;RepeatCorrectionApplied=0	SAC:ACF:DF:PD:GT:SGT:SF:SV:SIG:MT:PAC	0,1,2,3:1:0:2:./.:./.:.:0	0,1,3,1:1:0:2:./.:./.:.:0:0:.:.	0,2,4,4:1:0:2:./.:./.:.:0:0:.:.	0,1,3,1:1:0:2:./.:./.:.:0:0:.:.	0,1,2,2:1:0:2:./.:./.:.:0:0:.:.
chr2_ref_v2	77884	.	T	G	.	PASS	IntersectsRepeat=0;RepeatCorrectionApplied=0	SAC:ACF:DF:PD:GT:SGT:SF:SV:SIG:MT:PAC	56,187,108,0:1:1:2:0/1:0/0:0.25:1	0,0,0,0:0:0:2:./.:./.:.:0:0:.:.	62,192,80,1:1:1:2:0/1:0/0:0.5:1:0:.:.	50,143,66,0:1:1:2:0/1:0/0:0.5:1:0:.:.	61,163,77,0:1:1:2:0/1:0/0:0.5:1:0:.:.
chr2_ref_v2	84391	.	G	GAA	.	PASS	IntersectsRepeat=0;RepeatCorrectionApplied=0	SAC:ACF:DF:PD:GT:SGT:SF:SV:SIG:MT:PAC	140,35,0,4:1:1:2:0/0:0/1:0.125:0	34,8,0,0:1:1:2:0/0:./.:.:0:0:.:.	130,42,0,11:1:1:2:0/0:0/1:0.125:0:0:.:.	99,29,0,4:1:1:2:0/0:0/1:0.125:0:0:.:.	113,42,0,6:1:1:2:0/0:0/1:0.125:0:0:.:.
chr2_ref_v2	84395	.	C	CAA,A,CAAA	.	PASS	IntersectsRepeat=1;RepeatCorrectionApplied=1	SAC:ACF:DF:PD:GT:SGT:SF:SV:SIG:MT:PAC	7,3,68,4,0,41,11,3:1:1:2:1/2:0/1:0.125:0	0,0,20,1,0,3,5,2:1:1:2:1/3:1/2:0.25:0:0:.:.	4,0,62,3,1,53,15,2:1:1:2:1/2:1/3:0.25:0:0:.:.	3,0,48,3,0,43,13,0:1:1:2:1/2:1/3:0.25:0:0:.:.	5,0,62,6,0,41,15,3:1:1:2:1/2:1/3:0.25:0:0:.:.
chr2_ref_v2	88121	.	CT	C	.	PASS	IntersectsRepeat=1;RepeatCorrectionApplied=1	SAC:ACF:DF:PD:GT:SGT:SF:SV:SIG:MT:PAC	13,7,60,104:1:1:2:1/1:0/1:0.125:0	5,2,23,21:1:1:2:1/1:0/1:0.25:0:0:.:.	9,9,54,96:1:1:2:1/1:0/1:0.125:0:0:.:.	13,9,42,93:1:1:2:1/1:0/1:0.25:0:0:.:.	8,3,27,90:1:1:2:1/1:0/1:0.125:0:0:.:.
chr2_ref_v2	115429	.	G	GAAAAAAAAAA	.	PASS	IntersectsRepeat=1;RepeatCorrectionApplied=1	SAC:ACF:DF:PD:GT:SGT:SF:SV:SIG:MT:PAC	17,13,5,54:1:1:2:0/1:1/1:0.25:0	9,9,4,19:1:1:2:0/1:1/1:0.125:0:0:.:.	21,16,8,48:1:1:2:0/1:1/1:0.25:0:0:.:.	16,7,6,48:1:1:2:1/1:0/1:0.5:1:0:.:.	9,8,8,39:1:1:2:1/1:0/1:0.5:1:0:.:.
chr2_ref_v2	122421	.	GA	G	.	PASS	IntersectsRepeat=1;RepeatCorrectionApplied=1	SAC:ACF:DF:PD:GT:SGT:SF:SV:SIG:MT:PAC	74,125,6,9:1:1:2:0/0:./.:.:0	25,34,4,6:1:1:2:0/0:0/1:0.125:0:0:.:.	79,104,13,7:1:1:2:0/0:./.:.:0:0:.:.	55,69,7,5:1:1:2:0/0:./.:.:0:0:.:.	68,74,1,5:1:1:2:0/0:./.:.:0:0:.:.
chr2_ref_v2	122594	.	T	TTA	.	PASS	IntersectsRepeat=1;RepeatCorrectionApplied=1	SAC:ACF:DF:PD:GT:SGT:SF:SV:SIG:MT:PAC	7,1,55,90:1:1:2:1/1:0/1:0.125:0	4,1,17,33:1:1:2:1/1:0/1:0.25:0:0:.:.	9,3,36,93:1:1:2:1/1:0/1:0.125:0:0:.:.	8,2,32,61:1:1:2:1/1:0/1:0.25:0:0:.:.	10,2,31,72:1:1:2:1/1:0/1:0.25:0:0:.:.
chr2_ref_v2	127626	.	C	CT,CTT	.	PASS	IntersectsRepeat=1;RepeatCorrectionApplied=1	SAC:ACF:DF:PD:GT:SGT:SF:SV:SIG:MT:PAC	4,8,7,30,5,4:1:1:2:1/1:0/1:0.25:0	3,1,3,15,4,1:1:1:2:1/1:1/2:0.25:0:0:.:.	0,13,6,45,9,3:1:1:2:1/1:1/2:0.25:0:0:.:.	1,8,8,39,6,1:1:1:2:1/1:0/1:0.125:0:0:.:.	3,6,5,22,6,0:1:1:2:1/1:1/2:0.25:0:0:.:.
chr2_ref_v2	129986	.	T	A	.	PASS	IntersectsRepeat=0;RepeatCorrectionApplied=0	SAC:ACF:DF:PD:GT:SGT:SF:SV:SIG:MT:PAC	159,191,0,0:1:1:2:0/0:./.:.:0	47,38,0,0:1:1:2:0/0:./.:.:0:0:.:.	91,110,94,88:1:1:2:0/1:./.:.:0:1:g.129986T>A:0	133,158,0,0:1:1:2:0/0:./.:.:0:0:.:.	155,177,0,0:1:1:2:0/0:./.:.:0:0:.:.
chr2_ref_v2	133016	.	T	TGAAGAGGATGAAGACAATGGTGATGGA	.	PASS	IntersectsRepeat=0;RepeatCorrectionApplied=0	SAC:ACF:DF:PD:GT:SGT:SF:SV:SIG:MT:PAC	0,0,87,108:1:1:2:1/1:./.:.:0	0,0,11,16:1:1:2:1/1:./.:.:0:0:.:.	0,0,93,92:1:1:2:1/1:./.:.:0:0:.:.	0,0,71,70:1:1:2:1/1:./.:.:0:0:.:.	0,0,80,70:1:1:2:1/1:./.:.:0:0:.:.
chr2_ref_v2	133860	.	CATATATAT	C	.	PASS	IntersectsRepeat=1;RepeatCorrectionApplied=1	SAC:ACF:DF:PD:GT:SGT:SF:SV:SIG:MT:PAC	0,0,48,54:1:1:2:1/1:./.:.:0	1,2,40,32:1:1:2:1/1:./.:.:0:0:.:.	0,0,58,55:1:1:2:1/1:./.:.:0:0:.:.	0,0,48,48:1:1:2:1/1:./.:.:0:0:.:.	0,0,40,50:1:1:2:1/1:./.:.:0:0:.:.
chr2_ref_v2	136460	.	A	AAT	.	PASS	IntersectsRepeat=1;RepeatCorrectionApplied=1	SAC:ACF:DF:PD:GT:SGT:SF:SV:SIG:MT:PAC	82,81,1,0:1:1:2:0/0:./.:.:0	36,33,1,0:1:1:2:0/0:./.:.:0:0:.:.	37,35,37,28:1:1:2:0/1:./.:.:0:1:g.136460_136461insAT:0	88,54,0,0:1:1:2:0/0:./.:.:0:0:.:.	68,74,0,0:1:1:2:0/0:./.:.:0:0:.:.
chr2_ref_v2	137646	.	TAAAAAAAAAA	T	.	PASS	IntersectsRepeat=1;RepeatCorrectionApplied=1	SAC:ACF:DF:PD:GT:SGT:SF:SV:SIG:MT:PAC	16,17,7,2:1:1:2:0/0:0/1:0.5:0	4,8,5,2:1:0:2:./.:./.:.:0:0:.:.	15,18,5,8:1:1:2:0/0:0/1:0.5:0:0:.:.	12,19,4,3:1:1:2:0/0:0/1:0.5:0:0:.:.	13,16,8,9:1:1:2:0/1:0/0:0.25:0:0:.:.
chr2_ref_v2	138265	.	ATT	A	.	PASS	IntersectsRepeat=1;RepeatCorrectionApplied=1	SAC:ACF:DF:PD:GT:SGT:SF:SV:SIG:MT:PAC	5,5,85,69:1:1:2:1/1:0/1:0.125:0	2,1,25,18:1:1:2:1/1:0/1:0.125:0:0:.:.	7,2,73,94:1:1:2:1/1:0/1:0.125:0:0:.:.	3,2,58,64:1:1:2:1/1:0/1:0.125:0:0:.:.	4,1,79,83:1:1:2:1/1:0/1:0.125:0:0:.:.
chr2_ref_v2	139240	.	T	A	.	PASS	IntersectsRepeat=0;RepeatCorrectionApplied=0	SAC:ACF:DF:PD:GT:SGT:SF:SV:SIG:MT:PAC	144,141,0,0:1:1:2:0/0:./.:.:0	38,49,0,0:1:1:2:0/0:./.:.:0:0:.:.	149,152,0,0:1:1:2:0/0:./.:.:0:0:.:.	62,70,81,60:1:1:2:0/1:./.:.:0:1:g.139240T>A:0	120,126,0,0:1:1:2:0/0:./.:.:0:0:.:.
chr2_ref_v2	143855	.	GA	G	.	PASS	IntersectsRepeat=1;RepeatCorrectionApplied=1	SAC:ACF:DF:PD:GT:SGT:SF:SV:SIG:MT:PAC	71,95,7,5:1:1:2:0/0:./.:.:0	33,50,5,4:1:1:2:0/0:0/1:0.125:0:0:.:.	55,91,0,9:1:1:2:0/0:./.:.:0:0:.:.	46,65,2,4:1:1:2:0/0:./.:.:0:0:.:.	54,77,7,10:1:1:2:0/0:0/1:0.125:0:0:.:.
chr2_ref_v2	145890	.	G	GA	.	PASS	IntersectsRepeat=1;RepeatCorrectionApplied=1	SAC:ACF:DF:PD:GT:SGT:SF:SV:SIG:MT:PAC	15,9,5,10:1:1:2:0/1:0/0:0.25:0	4,7,3,2:1:0:2:./.:./.:.:0:0:.:.	6,12,0,7:1:1:2:0/1:0/0:0.5:0:0:.:.	11,6,0,3:1:1:2:0/0:0/1:0.25:0:0:.:.	8,9,1,7:1:1:2:0/1:0/0:0.25:0:0:.:.
chr2_ref_v2	153600	.	AT	A	.	PASS	IntersectsRepeat=1;RepeatCorrectionApplied=1	SAC:ACF:DF:PD:GT:SGT:SF:SV:SIG:MT:PAC	64,83,0,6:1:1:2:0/0:./.:.:0	14,19,4,3:1:1:2:0/0:0/1:0.25:0:0:.:.	69,84,5,5:1:1:2:0/0:./.:.:0:0:.:.	49,62,3,4:1:1:2:0/0:./.:.:0:0:.:.	55,75,4,3:1:1:2:0/0:./.:.:0:0:.:.
chr2_ref_v2	162113	.	T	A	.	PASS	IntersectsRepeat=0;RepeatCorrectionApplied=0	SAC:ACF:DF:PD:GT:SGT:SF:SV:SIG:MT:PAC	72,75,94,76:1:1:2:0/1:1/1:0.125:0	21,18,12,29:1:1:2:0/1:./.:.:0:0:.:.	77,85,84,64:1:1:2:0/1:./.:.:0:0:.:.	62,51,58,60:1:1:2:0/1:./.:.:0:0:.:.	74,56,69,61:1:1:2:0/1:./.:.:0:0:.:.
chr2_ref_v2	165893	.	C	CT	.	PASS	IntersectsRepeat=1;RepeatCorrectionApplied=1	SAC:ACF:DF:PD:GT:SGT:SF:SV:SIG:MT:PAC	2,6,26,5:1:1:2:1/1:./.:.:0	3,1,11,0:1:0:2:./.:./.:.:0:0:.:.	2,4,28,5:1:1:2:1/1:./.:.:0:0:.:.	0,5,20,6:1:1:2:1/1:./.:.:0:0:.:.	1,1,19,4:1:1:2:1/1:./.:.:0:0:.:.
chr2_ref_v2	165918	.	C	T	.	PASS	IntersectsRepeat=1;RepeatCorrectionApplied=0	SAC:ACF:DF:PD:GT:SGT:SF:SV:SIG:MT:PAC	37,51,12,16:1:1:2:0/0:0/1:0.5:0	11,19,7,6:1:1:2:0/0:0/1:0.5:0:0:.:.	30,41,11,13:1:1:2:0/0:0/1:0.5:0:0:.:.	28,40,10,10:1:1:2:0/0:0/1:0.5:1:0:.:.	23,60,9,14:1:1:2:0/0:0/1:0.5:1:0:.:.
chr2_ref_v2	165920	.	C	T	.	PASS	IntersectsRepeat=1;RepeatCorrectionApplied=0	SAC:ACF:DF:PD:GT:SGT:SF:SV:SIG:MT:PAC	44,52,5,16:1:1:2:0/0:0/1:0.5:0	12,18,2,6:1:1:2:0/0:0/1:0.5:0:0:.:.	33,41,4,13:1:1:2:0/0:0/1:0.5:0:0:.:.	31,42,6,9:1:1:2:0/0:0/1:0.25:0:0:.:.	25,57,4,14:1:1:2:0/0:0/1:0.5:1:0:.:.
chr2_ref_v2	167969	.	C	CA	.	PASS	IntersectsRepeat=1;RepeatCorrectionApplied=1	SAC:ACF:DF:PD:GT:SGT:SF:SV:SIG:MT:PAC	7,1,31,52:1:1:2:1/1:./.:.:0	0,1,11,17:1:1:2:1/1:./.:.:0:0:.:.	5,0,40,40:1:1:2:1/1:./.:.:0:0:.:.	5,0,26,37:1:1:2:1/1:./.:.:0:0:.:.	6,0,32,50:1:1:2:1/1:./.:.:0:0:.:.
chr2_ref_v2	202294	.	A	C	.	PASS	IntersectsRepeat=0;RepeatCorrectionApplied=0	SAC:ACF:DF:PD:GT:SGT:SF:SV:SIG:MT:PAC	142,31,0,44:1:1:2:0/0:0/1:0.5:0	28,10,0,3:1:1:2:0/0:0/1:0.25:0:0:.:.	139,28,0,49:1:1:2:0/0:0/1:0.5:0:0:.:.	103,14,0,43:1:1:2:0/0:0/1:0.5:0:0:.:.	117,35,0,34:1:1:2:0/0:0/1:0.5:0:0:.:.
chr2_ref_v2	221121	.	A	AGAAGCTGTCATCGAAGTTAGAG	.	ExcRegion	IntersectsRepeat=1;RepeatCorrectionApplied=0	SAC:ACF:DF:PD:GT:SGT:SF:SV:SIG:MT:PAC	0,45,0,8:1:1:2:./.:./.:.:0	0,28,0,0:0:1:2:./.:./.:.:0:0:.:.	0,43,0,5:1:1:2:./.:./.:.:0:0:.:.	0,32,0,2:1:1:2:./.:./.:.:0:0:.:.	0,35,0,5:1:1:2:./.:./.:.:0:0:.:.
chr2_ref_v2	221279	.	AGT	A	.	ExcRegion	IntersectsRepeat=1;RepeatCorrectionApplied=1	SAC:ACF:DF:PD:GT:SGT:SF:SV:SIG:MT:PAC	0,0,0,0:0:1:2:./.:./.:.:0	0,0,0,1:0:1:2:./.:./.:.:0:0:.:.	0,0,0,2:0:1:2:./.:./.:.:0:0:.:.	0,0,0,1:0:1:2:./.:./.:.:0:0:.:.	0,0,0,0:0:1:2:./.:./.:.:0:0:.:.
chr2_ref_v2	224233	.	G	A	.	ExcRegion	IntersectsRepeat=0;RepeatCorrectionApplied=0	SAC:ACF:DF:PD:GT:SGT:SF:SV:SIG:MT:PAC	0,0,0,0:0:1:2:./.:./.:.:0	0,0,0,0:0:1:2:./.:./.:.:0:0:.:.	0,0,0,0:0:1:2:./.:./.:.:0:0:.:.	0,0,1,0:0:1:2:./.:./.:.:0:0:.:.	0,0,0,0:0:1:2:./.:./.:.:0:0:.:.
chr2_ref_v2	224238	.	G	C	.	ExcRegion	IntersectsRepeat=1;RepeatCorrectionApplied=0	SAC:ACF:DF:PD:GT:SGT:SF:SV:SIG:MT:PAC	0,0,0,0:0:1:2:./.:./.:.:0	0,0,0,0:0:1:2:./.:./.:.:0:0:.:.	0,0,0,0:0:1:2:./.:./.:.:0:0:.:.	0,0,1,0:0:1:2:./.:./.:.:0:0:.:.	0,0,0,0:0:1:2:./.:./.:.:0:0:.:.
chr2_ref_v2	224240	.	G	A	.	ExcRegion	IntersectsRepeat=1;RepeatCorrectionApplied=0	SAC:ACF:DF:PD:GT:SGT:SF:SV:SIG:MT:PAC	0,0,0,0:0:1:2:./.:./.:.:0	0,0,0,0:0:1:2:./.:./.:.:0:0:.:.	0,0,0,0:0:1:2:./.:./.:.:0:0:.:.	0,0,1,0:0:1:2:./.:./.:.:0:0:.:.	0,0,0,0:0:1:2:./.:./.:.:0:0:.:.
chr2_ref_v2	224242	.	T	A	.	ExcRegion	IntersectsRepeat=0;RepeatCorrectionApplied=0	SAC:ACF:DF:PD:GT:SGT:SF:SV:SIG:MT:PAC	0,0,0,0:0:1:2:./.:./.:.:0	0,0,0,0:0:1:2:./.:./.:.:0:0:.:.	0,0,0,0:0:1:2:./.:./.:.:0:0:.:.	0,0,1,0:0:1:2:./.:./.:.:0:0:.:.	0,0,0,0:0:1:2:./.:./.:.:0:0:.:.
chr2_ref_v2	224246	.	A	G	.	ExcRegion	IntersectsRepeat=1;RepeatCorrectionApplied=0	SAC:ACF:DF:PD:GT:SGT:SF:SV:SIG:MT:PAC	0,0,0,0:0:1:2:./.:./.:.:0	0,0,0,0:0:1:2:./.:./.:.:0:0:.:.	0,0,0,0:0:1:2:./.:./.:.:0:0:.:.	0,0,1,0:0:1:2:./.:./.:.:0:0:.:.	0,0,0,0:0:1:2:./.:./.:.:0:0:.:.
chr2_ref_v2	224250	.	C	T	.	ExcRegion	IntersectsRepeat=0;RepeatCorrectionApplied=0	SAC:ACF:DF:PD:GT:SGT:SF:SV:SIG:MT:PAC	0,0,0,0:0:1:2:./.:./.:.:0	0,0,0,0:0:1:2:./.:./.:.:0:0:.:.	0,0,0,0:0:1:2:./.:./.:.:0:0:.:.	0,0,1,0:0:1:2:./.:./.:.:0:0:.:.	0,0,0,0:0:1:2:./.:./.:.:0:0:.:.
chr2_ref_v2	224255	.	A	C	.	ExcRegion	IntersectsRepeat=1;RepeatCorrectionApplied=0	SAC:ACF:DF:PD:GT:SGT:SF:SV:SIG:MT:PAC	0,0,0,0:0:1:2:./.:./.:.:0	0,0,0,0:0:1:2:./.:./.:.:0:0:.:.	0,0,0,0:0:1:2:./.:./.:.:0:0:.:.	0,0,1,0:0:1:2:./.:./.:.:0:0:.:.	0,0,0,0:0:1:2:./.:./.:.:0:0:.:.
chr2_ref_v2	224260	.	C	T	.	ExcRegion	IntersectsRepeat=1;RepeatCorrectionApplied=0	SAC:ACF:DF:PD:GT:SGT:SF:SV:SIG:MT:PAC	0,0,0,0:0:1:2:./.:./.:.:0	0,0,0,0:0:1:2:./.:./.:.:0:0:.:.	0,0,0,0:0:1:2:./.:./.:.:0:0:.:.	0,0,1,0:0:1:2:./.:./.:.:0:0:.:.	0,0,0,0:0:1:2:./.:./.:.:0:0:.:.
chr2_ref_v2	243815	.	A	C	.	PASS	IntersectsRepeat=0;RepeatCorrectionApplied=0	SAC:ACF:DF:PD:GT:SGT:SF:SV:SIG:MT:PAC	177,43,0,47:1:1:2:0/0:0/1:0.25:0	48,7,0,9:1:1:2:0/0:0/1:0.25:0:0:.:.	154,28,0,67:1:1:2:0/0:0/1:0.5:0:0:.:.	129,17,0,39:1:1:2:0/0:0/1:0.5:0:0:.:.	145,29,0,56:1:1:2:0/0:0/1:0.5:0:0:.:.
chr2_ref_v2	251556	.	G	T	.	PASS	IntersectsRepeat=1;RepeatCorrectionApplied=0	SAC:ACF:DF:PD:GT:SGT:SF:SV:SIG:MT:PAC	38,108,36,1:1:1:2:0/0:0/1:0.5:0	20,10,5,1:1:1:2:0/0:0/1:0.25:0:0:.:.	41,83,26,0:1:1:2:0/0:0/1:0.25:0:0:.:.	39,103,24,1:1:1:2:0/0:0/1:0.25:0:0:.:.	27,73,18,0:1:1:2:0/0:0/1:0.25:0:0:.:.
chr2_ref_v2	251574	.	CT	C	.	PASS	IntersectsRepeat=1;RepeatCorrectionApplied=1	SAC:ACF:DF:PD:GT:SGT:SF:SV:SIG:MT:PAC	71,71,3,16:1:1:2:0/0:./.:.:0	21,7,2,1:1:1:2:0/0:./.:.:0:0:.:.	82,64,2,4:1:1:2:0/0:./.:.:0:0:.:.	54,49,1,10:1:1:2:0/0:./.:.:0:0:.:.	47,43,3,6:1:1:2:0/0:./.:.:0:0:.:.
chr2_ref_v2	259745	.	C	T	.	ExcRegion	IntersectsRepeat=0;RepeatCorrectionApplied=0	SAC:ACF:DF:PD:GT:SGT:SF:SV:SIG:MT:PAC	0,0,0,22:0:1:2:./.:./.:.:0	0,0,0,36:0:1:2:./.:./.:.:0:0:.:.	0,0,0,12:0:1:2:./.:./.:.:0:0:.:.	0,0,0,11:0:1:2:./.:./.:.:0:0:.:.	0,0,0,19:0:1:2:./.:./.:.:0:0:.:.
chr2_ref_v2	260481	.	C	A	.	ExcRegion	IntersectsRepeat=0;RepeatCorrectionApplied=0	SAC:ACF:DF:PD:GT:SGT:SF:SV:SIG:MT:PAC	0,0,0,0:0:1:2:./.:./.:.:0	0,0,0,0:0:1:2:./.:./.:.:0:0:.:.	0,0,0,0:0:1:2:./.:./.:.:0:0:.:.	0,0,1,0:0:1:2:./.:./.:.:0:0:.:.	0,0,0,0:0:1:2:./.:./.:.:0:0:.:.
chr2_ref_v2	260516	.	G	A	.	ExcRegion	IntersectsRepeat=0;RepeatCorrectionApplied=0	SAC:ACF:DF:PD:GT:SGT:SF:SV:SIG:MT:PAC	0,0,0,0:0:1:2:./.:./.:.:0	0,0,0,0:0:1:2:./.:./.:.:0:0:.:.	0,0,0,0:0:1:2:./.:./.:.:0:0:.:.	0,0,1,1:1:1:2:./.:./.:.:0:0:.:.	0,0,0,0:0:1:2:./.:./.:.:0:0:.:.
chr2_ref_v2	261390	.	T	A	.	ExcRegion	IntersectsRepeat=1;RepeatCorrectionApplied=0	SAC:ACF:DF:PD:GT:SGT:SF:SV:SIG:MT:PAC	0,0,0,0:0:1:2:./.:./.:.:0	0,0,0,0:0:1:2:./.:./.:.:0:0:.:.	0,0,0,0:0:1:2:./.:./.:.:0:0:.:.	0,0,0,1:0:1:2:./.:./.:.:0:0:.:.	0,0,0,0:0:1:2:./.:./.:.:0:0:.:.
chr2_ref_v2	262475	.	A	G	.	ExcRegion	IntersectsRepeat=0;RepeatCorrectionApplied=0	SAC:ACF:DF:PD:GT:SGT:SF:SV:SIG:MT:PAC	0,0,0,0:0:1:2:./.:./.:.:0	0,0,0,0:0:1:2:./.:./.:.:0:0:.:.	0,0,1,1:1:1:2:./.:./.:.:0:0:.:.	0,0,0,0:0:1:2:./.:./.:.:0:0:.:.	0,0,0,0:0:1:2:./.:./.:.:0:0:.:.
chr2_ref_v2	263125	.	GC	G	.	ExcRegion	IntersectsRepeat=0;RepeatCorrectionApplied=0	SAC:ACF:DF:PD:GT:SGT:SF:SV:SIG:MT:PAC	0,0,2,0:0:1:2:./.:./.:.:0	0,0,0,0:0:1:2:./.:./.:.:0:0:.:.	0,0,2,0:0:1:2:./.:./.:.:0:0:.:.	0,0,2,0:0:1:2:./.:./.:.:0:0:.:.	0,0,2,0:0:1:2:./.:./.:.:0:0:.:.
chr2_ref_v2	265361	.	G	T	.	ExcRegion	IntersectsRepeat=1;RepeatCorrectionApplied=0	SAC:ACF:DF:PD:GT:SGT:SF:SV:SIG:MT:PAC	0,0,113,0:0:1:2:./.:./.:.:0	0,0,53,0:0:1:2:./.:./.:.:0:0:.:.	0,0,90,0:0:1:2:./.:./.:.:0:0:.:.	1,0,94,0:1:1:2:./.:./.:.:0:0:.:.	0,0,122,0:0:1:2:./.:./.:.:0:0:.:.
chr2_ref_v2	270639	.	GA	G	.	PASS	IntersectsRepeat=1;RepeatCorrectionApplied=1	SAC:ACF:DF:PD:GT:SGT:SF:SV:SIG:MT:PAC	64,58,13,5:1:1:2:0/0:0/1:0.125:0	23,13,2,0:1:1:2:0/0:./.:.:0:0:.:.	79,78,11,8:1:1:2:0/0:0/1:0.125:0:0:.:.	71,70,8,3:1:1:2:0/0:./.:.:0:0:.:.	81,80,9,5:1:1:2:0/0:./.:.:0:0:.:.
chr2_ref_v2	271966	.	A	C	.	PASS	IntersectsRepeat=0;RepeatCorrectionApplied=0	SAC:ACF:DF:PD:GT:SGT:SF:SV:SIG:MT:PAC	98,27,0,41:1:1:2:0/0:0/1:0.5:0	34,5,1,17:1:1:2:0/1:0/0:0.25:0:0:.:.	95,19,0,47:1:1:2:0/0:0/1:0.5:0:0:.:.	66,18,0,50:1:1:2:0/1:0/0:0.25:0:0:.:.	86,24,0,39:1:1:2:0/0:0/1:0.5:0:0:.:.
chr2_ref_v2	277044	.	A	C	.	PASS	IntersectsRepeat=0;RepeatCorrectionApplied=0	SAC:ACF:DF:PD:GT:SGT:SF:SV:SIG:MT:PAC	167,46,0,38:1:1:2:0/0:0/1:0.25:0	28,8,0,5:1:1:2:0/0:0/1:0.25:0:0:.:.	160,30,0,61:1:1:2:0/0:0/1:0.5:0:0:.:.	108,28,0,42:1:1:2:0/0:0/1:0.5:0:0:.:.	133,38,0,50:1:1:2:0/0:0/1:0.5:0:0:.:.
chr2_ref_v2	291193	.	A	T	.	PASS	IntersectsRepeat=0;RepeatCorrectionApplied=0	SAC:ACF:DF:PD:GT:SGT:SF:SV:SIG:MT:PAC	168,188,0,0:1:1:2:0/0:./.:.:0	39,46,0,0:1:1:2:0/0:./.:.:0:0:.:.	75,78,85,98:1:1:2:0/1:1/1:0.125:0:1:g.291193A>T:0	143,145,0,0:1:1:2:0/0:./.:.:0:0:.:.	158,144,0,0:1:1:2:0/0:./.:.:0:0:.:.
chr2_ref_v2	296104	.	A	AT	.	PASS	IntersectsRepeat=1;RepeatCorrectionApplied=1	SAC:ACF:DF:PD:GT:SGT:SF:SV:SIG:MT:PAC	0,12,13,2:1:1:2:0/1:1/1:0.25:0	0,10,4,3:1:0:2:./.:./.:.:0:0:.:.	1,13,8,5:1:1:2:0/1:1/1:0.125:0:0:.:.	1,12,6,1:1:1:2:0/1:0/0:0.25:0:0:.:.	0,10,3,2:1:0:2:./.:./.:.:0:0:.:.
chr2_ref_v2	316928	.	CA	C	.	PASS	IntersectsRepeat=1;RepeatCorrectionApplied=1	SAC:ACF:DF:PD:GT:SGT:SF:SV:SIG:MT:PAC	23,20,5,4:1:1:2:0/0:./.:.:0	11,10,1,4:1:1:2:0/0:./.:.:0:0:.:.	25,23,6,1:1:1:2:0/0:./.:.:0:0:.:.	20,14,5,3:1:1:2:0/0:./.:.:0:0:.:.	31,23,6,3:1:1:2:0/0:./.:.:0:0:.:.
chr2_ref_v2	337107	.	A	T	.	PASS	IntersectsRepeat=1;RepeatCorrectionApplied=0	SAC:ACF:DF:PD:GT:SGT:SF:SV:SIG:MT:PAC	151,140,0,0:1:1:2:0/0:./.:.:0	16,15,10,19:1:1:2:0/1:./.:.:0:1:g.337107A>T:0	171,140,1,0:1:1:2:0/0:./.:.:0:0:.:.	124,99,0,0:1:1:2:0/0:./.:.:0:0:.:.	139,110,0,1:1:1:2:0/0:./.:.:0:0:.:.
chr2_ref_v2	352393	.	A	C	.	PASS	IntersectsRepeat=0;RepeatCorrectionApplied=0	SAC:ACF:DF:PD:GT:SGT:SF:SV:SIG:MT:PAC	183,40,0,54:1:1:2:0/0:0/1:0.5:0	45,31,0,8:1:1:2:0/0:0/1:0.25:0:0:.:.	187,36,0,55:1:1:2:0/0:0/1:0.5:0:0:.:.	153,24,0,34:1:1:2:0/0:0/1:0.25:0:0:.:.	176,33,0,35:1:1:2:0/0:0/1:0.25:0:0:.:.
chr2_ref_v2	353574	.	AATAT	A,AAT	.	PASS	IntersectsRepeat=1;RepeatCorrectionApplied=1	SAC:ACF:DF:PD:GT:SGT:SF:SV:SIG:MT:PAC	9,6,1,0,0,0:1:1:2:./.:./.:.:0	3,2,1,1,2,1:1:0:2:./.:./.:.:0:0:.:.	7,5,0,0,2,3:1:1:2:./.:./.:.:0:0:.:.	4,2,2,0,3,1:1:1:2:./.:./.:.:0:0:.:.	6,5,1,6,0,2:1:1:2:0/1:0/0:0.25:0:0:.:.
chr2_ref_v2	364929	.	C	A	.	PASS	IntersectsRepeat=1;RepeatCorrectionApplied=0	SAC:ACF:DF:PD:GT:SGT:SF:SV:SIG:MT:PAC	172,19,0,50:1:1:2:0/0:0/1:0.5:0	40,14,0,2:1:1:2:0/0:0/1:0.125:0:0:.:.	159,18,0,40:1:1:2:0/0:0/1:0.5:0:0:.:.	139,21,0,41:1:1:2:0/0:0/1:0.5:0:0:.:.	172,21,0,43:1:1:2:0/0:0/1:0.5:0:0:.:.
chr2_ref_v2	369767	.	CT	C	.	PASS	IntersectsRepeat=1;RepeatCorrectionApplied=1	SAC:ACF:DF:PD:GT:SGT:SF:SV:SIG:MT:PAC	52,76,9,11:1:1:2:0/0:./.:.:0	14,14,1,6:1:1:2:0/0:0/1:0.25:0:0:.:.	59,72,4,8:1:1:2:0/0:./.:.:0:0:.:.	37,50,9,9:1:1:2:0/0:0/1:0.125:0:0:.:.	64,64,8,4:1:1:2:0/0:./.:.:0:0:.:.
chr2_ref_v2	386187	.	C	CAAAA	.	PASS	IntersectsRepeat=1;RepeatCorrectionApplied=1	SAC:ACF:DF:PD:GT:SGT:SF:SV:SIG:MT:PAC	17,5,3,14:1:1:2:0/1:0/0:0.125:0	8,3,2,3:1:0:2:./.:./.:.:0:0:.:.	9,6,2,8:1:1:2:0/1:0/0:0.25:0:0:.:.	16,8,0,8:1:1:2:0/1:0/0:0.5:0:0:.:.	12,3,1,11:1:1:2:0/1:0/0:0.125:0:0:.:.
chr2_ref_v2	392499	.	A	AT	.	PASS	IntersectsRepeat=1;RepeatCorrectionApplied=0	SAC:ACF:DF:PD:GT:SGT:SF:SV:SIG:MT:PAC	1,0,87,123:1:1:2:1/1:./.:.:0	2,0,21,36:1:1:2:1/1:0/1:0.125:0:0:.:.	0,1,109,126:1:1:2:1/1:./.:.:0:0:.:.	0,0,73,106:1:1:2:1/1:./.:.:0:0:.:.	1,0,83,105:1:1:2:1/1:./.:.:0:0:.:.
chr2_ref_v2	392853	.	A	ATCTTTCCTCTGCATTTTCTTTCCTCTGCATTT	.	PASS	IntersectsRepeat=0;RepeatCorrectionApplied=0	SAC:ACF:DF:PD:GT:SGT:SF:SV:SIG:MT:PAC	0,0,32,39:1:1:2:1/1:./.:.:0	0,0,11,10:1:1:2:1/1:./.:.:0:0:.:.	0,2,26,41:1:1:2:1/1:0/1:0.125:0:0:.:.	0,0,15,28:1:1:2:1/1:./.:.:0:0:.:.	0,0,18,28:1:1:2:1/1:./.:.:0:0:.:.
chr2_ref_v2	405704	.	A	G	.	PASS	IntersectsRepeat=0;RepeatCorrectionApplied=0	SAC:ACF:DF:PD:GT:SGT:SF:SV:SIG:MT:PAC	20,0,0,4:1:1:2:0/0:0/1:0.5:0	2,1,1,3:1:0:2:./.:./.:.:0:0:.:.	16,1,0,5:1:1:2:0/0:0/1:0.5:0:0:.:.	12,4,0,5:1:1:2:0/0:0/1:0.5:0:0:.:.	12,2,0,6:1:1:2:0/1:0/0:0.25:0:0:.:.
chr2_ref_v2	406410	.	GA	G	.	PASS	IntersectsRepeat=1;RepeatCorrectionApplied=1	SAC:ACF:DF:PD:GT:SGT:SF:SV:SIG:MT:PAC	67,94,9,9:1:1:2:0/0:./.:.:0	29,47,1,3:1:1:2:0/0:./.:.:0:0:.:.	73,107,10,15:1:1:2:0/0:0/1:0.125:0:0:.:.	62,72,6,14:1:1:2:0/0:0/1:0.125:0:0:.:.	73,103,7,8:1:1:2:0/0:./.:.:0:0:.:.
chr2_ref_v2	410947	.	A	C	.	PASS	IntersectsRepeat=0;RepeatCorrectionApplied=0	SAC:ACF:DF:PD:GT:SGT:SF:SV:SIG:MT:PAC	121,27,0,65:1:1:2:0/0:0/1:0.5:0	33,25,0,7:1:1:2:0/0:0/1:0.25:0:0:.:.	102,44,0,63:1:1:2:0/0:0/1:0.5:0:0:.:.	122,24,0,47:1:1:2:0/0:0/1:0.5:0:0:.:.	114,37,0,43:1:1:2:0/0:0/1:0.5:0:0:.:.
chr2_ref_v2	411113	.	A	G	.	PASS	IntersectsRepeat=0;RepeatCorrectionApplied=0	SAC:ACF:DF:PD:GT:SGT:SF:SV:SIG:MT:PAC	0,0,166,138:1:1:2:1/1:./.:.:0	1,0,31,28:1:1:2:1/1:./.:.:0:0:.:.	0,0,158,116:1:1:2:1/1:./.:.:0:0:.:.	1,0,130,116:1:1:2:1/1:./.:.:0:0:.:.	0,0,128,116:1:1:2:1/1:./.:.:0:0:.:.
chr2_ref_v2	415743	.	C	CTTTTT,CTTTTTTTTTTT	.	PASS	IntersectsRepeat=1;RepeatCorrectionApplied=1	SAC:ACF:DF:PD:GT:SGT:SF:SV:SIG:MT:PAC	0,0,6,19,9,4:1:1:2:1/2:1/1:0.25:0	1,0,2,4,5,0:1:0:2:./.:./.:.:0:0:.:.	0,2,1,18,5,4:1:1:2:1/2:1/1:0.25:0:0:.:.	0,1,2,14,7,3:1:1:2:1/2:1/1:0.25:0:0:.:.	0,1,3,18,10,11:1:1:2:1/2:./.:.:0:0:.:.
chr2_ref_v2	420345	.	T	TGTAGTAGTAGTA	.	PASS	IntersectsRepeat=1;RepeatCorrectionApplied=1	SAC:ACF:DF:PD:GT:SGT:SF:SV:SIG:MT:PAC	3,0,91,108:1:1:2:1/1:./.:.:0	1,1,8,25:1:1:2:1/1:./.:.:0:0:.:.	1,0,67,85:1:1:2:1/1:./.:.:0:0:.:.	2,0,59,66:1:1:2:1/1:./.:.:0:0:.:.	0,0,71,93:1:1:2:1/1:./.:.:0:0:.:.
chr2_ref_v2	423361	.	G	GA,GAA	.	PASS	IntersectsRepeat=1;RepeatCorrectionApplied=1	SAC:ACF:DF:PD:GT:SGT:SF:SV:SIG:MT:PAC	1,1,14,6,80,86:1:1:2:2/2:./.:.:0	1,0,2,0,27,23:1:1:2:2/2:./.:.:0:0:.:.	2,0,5,8,88,90:1:1:2:2/2:./.:.:0:0:.:.	2,1,4,2,80,65:1:1:2:2/2:./.:.:0:0:.:.	4,0,11,5,55,61:1:1:2:2/2:0/2:0.125:0:0:.:.
chr2_ref_v2	452348	.	G	C	.	PASS	IntersectsRepeat=0;RepeatCorrectionApplied=0	SAC:ACF:DF:PD:GT:SGT:SF:SV:SIG:MT:PAC	118,84,0,0:1:1:2:0/0:./.:.:0	14,7,13,8:1:1:2:0/1:./.:.:0:1:g.452348G>C:0	104,85,0,0:1:1:2:0/0:./.:.:0:0:.:.	86,95,0,0:1:1:2:0/0:./.:.:0:0:.:.	86,78,0,0:1:1:2:0/0:./.:.:0:0:.:.
chr2_ref_v2	459928	.	A	C	.	PASS	IntersectsRepeat=0;RepeatCorrectionApplied=0	SAC:ACF:DF:PD:GT:SGT:SF:SV:SIG:MT:PAC	132,40,1,40:1:1:2:0/0:0/1:0.5:0	39,15,1,2:1:1:2:0/0:0/1:0.125:0:0:.:.	129,45,0,39:1:1:2:0/0:0/1:0.5:0:0:.:.	123,44,0,28:1:1:2:0/0:0/1:0.25:0:0:.:.	121,33,0,41:1:1:2:0/0:0/1:0.5:0:0:.:.
chr2_ref_v2	464129	.	T	A	.	PASS	IntersectsRepeat=1;RepeatCorrectionApplied=0	SAC:ACF:DF:PD:GT:SGT:SF:SV:SIG:MT:PAC	2,1,0,0:1:1:2:./.:./.:.:0	0,1,0,0:0:1:2:./.:./.:.:0:0:.:.	0,5,0,1:1:1:2:./.:./.:.:0:0:.:.	0,4,0,0:0:1:2:./.:./.:.:0:0:.:.	0,3,1,2:1:1:2:./.:./.:.:0:0:.:.
chr2_ref_v2	469917	.	T	A	.	PASS	IntersectsRepeat=0;RepeatCorrectionApplied=0	SAC:ACF:DF:PD:GT:SGT:SF:SV:SIG:MT:PAC	191,140,0,0:1:1:2:0/0:./.:.:0	42,36,0,1:1:1:2:0/0:./.:.:0:0:.:.	82,69,89,67:1:1:2:0/1:./.:.:0:1:g.469917T>A:0	130,108,0,0:1:1:2:0/0:./.:.:0:0:.:.	160,119,0,0:1:1:2:0/0:./.:.:0:0:.:.
chr2_ref_v2	477056	.	GTA	G,GTATA	.	PASS	IntersectsRepeat=1;RepeatCorrectionApplied=1	SAC:ACF:DF:PD:GT:SGT:SF:SV:SIG:MT:PAC	26,25,5,10,20,13:1:1:2:0/2:0/1:0.25:0	14,8,1,1,10,7:1:1:2:0/2:0/0:0.125:0:0:.:.	20,30,11,6,14,14:1:1:2:0/2:0/1:0.25:0:0:.:.	32,32,6,11,1,1:1:1:2:0/0:0/1:0.25:0:0:.:.	21,17,3,5,15,31:1:1:2:0/2:1/2:0.125:0:0:.:.
chr2_ref_v2	478471	.	C	T	.	PASS	IntersectsRepeat=0;RepeatCorrectionApplied=0	SAC:ACF:DF:PD:GT:SGT:SF:SV:SIG:MT:PAC	0,0,0,0:0:1:2:./.:./.:.:0	0,0,0,0:0:1:2:./.:./.:.:0:0:.:.	0,0,1,1:1:1:2:./.:./.:.:0:0:.:.	0,0,0,0:0:1:2:./.:./.:.:0:0:.:.	0,0,0,0:0:1:2:./.:./.:.:0:0:.:.
chr2_ref_v2	485894	.	GT	G	.	PASS	IntersectsRepeat=1;RepeatCorrectionApplied=1	SAC:ACF:DF:PD:GT:SGT:SF:SV:SIG:MT:PAC	93,83,9,9:1:1:2:0/0:./.:.:0	18,18,2,2:1:1:2:0/0:./.:.:0:0:.:.	92,79,9,11:1:1:2:0/0:./.:.:0:0:.:.	52,56,9,8:1:1:2:0/0:0/1:0.125:0:0:.:.	62,59,9,10:1:1:2:0/0:0/1:0.125:0:0:.:.
chr2_ref_v2	491057	.	CT	C	.	PASS	IntersectsRepeat=1;RepeatCorrectionApplied=1	SAC:ACF:DF:PD:GT:SGT:SF:SV:SIG:MT:PAC	80,126,6,14:1:1:2:0/0:0/1:0.125:0	15,18,0,4:1:1:2:0/0:0/1:0.125:0:0:.:.	105,109,18,11:1:1:2:0/0:0/1:0.125:0:0:.:.	73,82,7,10:1:1:2:0/0:0/1:0.125:0:0:.:.	94,101,14,17:1:1:2:0/0:0/1:0.125:0:0:.:.
chr2_ref_v2	492917	.	GA	GAA,G	.	PASS	IntersectsRepeat=1;RepeatCorrectionApplied=1	SAC:ACF:DF:PD:GT:SGT:SF:SV:SIG:MT:PAC	25,16,33,11,15,33:1:1:2:1/2:0/1:0.25:0	2,9,6,3,5,5:1:1:2:0/2:0/1:0.5:0:0:.:.	17,16,22,10,35,28:1:1:2:1/2:0/2:0.5:0:0:.:.	14,17,22,5,18,24:1:1:2:1/2:0/2:0.5:0:0:.:.	16,15,19,14,16,17:1:1:2:1/2:0/1:0.5:0:0:.:.
chr2_ref_v2	499503	.	C	CA	.	PASS	IntersectsRepeat=1;RepeatCorrectionApplied=1	SAC:ACF:DF:PD:GT:SGT:SF:SV:SIG:MT:PAC	3,4,7,19:1:1:2:1/1:./.:.:0	1,1,10,5:1:0:2:./.:./.:.:0:0:.:.	3,1,11,9:1:1:2:1/1:./.:.:0:0:.:.	1,1,4,9:1:0:2:./.:./.:.:0:0:.:.	4,2,8,19:1:1:2:1/1:./.:.:0:0:.:.
chr2_ref_v2	505379	.	C	CA	.	PASS	IntersectsRepeat=1;RepeatCorrectionApplied=1	SAC:ACF:DF:PD:GT:SGT:SF:SV:SIG:MT:PAC	52,58,4,15:1:1:2:0/0:0/1:0.125:0	19,11,2,3:1:1:2:0/0:0/1:0.125:0:0:.:.	41,31,7,14:1:1:2:0/0:0/1:0.5:0:0:.:.	37,36,2,13:1:1:2:0/0:0/1:0.25:0:0:.:.	30,27,9,12:1:1:2:0/0:0/1:0.5:0:0:.:.
chr2_ref_v2	526739	.	A	T	.	PASS	IntersectsRepeat=0;RepeatCorrectionApplied=0	SAC:ACF:DF:PD:GT:SGT:SF:SV:SIG:MT:PAC	136,148,0,0:1:1:2:0/0:./.:.:0	46,32,0,0:1:1:2:0/0:./.:.:0:0:.:.	74,70,83,77:1:1:2:0/1:./.:.:0:1:g.526739A>T:0	116,125,0,0:1:1:2:0/0:./.:.:0:0:.:.	123,124,0,0:1:1:2:0/0:./.:.:0:0:.:.
chr2_ref_v2	539193	.	G	GA	.	PASS	IntersectsRepeat=1;RepeatCorrectionApplied=1	SAC:ACF:DF:PD:GT:SGT:SF:SV:SIG:MT:PAC	71,78,4,6:1:1:2:0/0:./.:.:0	19,23,1,0:1:1:2:0/0:./.:.:0:0:.:.	56,53,4,6:1:1:2:0/0:./.:.:0:0:.:.	35,49,2,11:1:1:2:0/0:0/1:0.125:0:0:.:.	52,64,5,3:1:1:2:0/0:./.:.:0:0:.:.
chr2_ref_v2	541575	.	TTTA	T	.	PASS	IntersectsRepeat=1;RepeatCorrectionApplied=1	SAC:ACF:DF:PD:GT:SGT:SF:SV:SIG:MT:PAC	64,49,2,1:1:1:2:0/0:./.:.:0	34,20,1,4:1:1:2:0/0:0/1:0.125:0:0:.:.	52,46,7,3:1:1:2:0/0:0/1:0.125:0:0:.:.	43,42,4,2:1:1:2:0/0:./.:.:0:0:.:.	54,43,6,1:1:1:2:0/0:./.:.:0:0:.:.
chr2_ref_v2	557123	.	A	T	.	PASS	IntersectsRepeat=0;RepeatCorrectionApplied=0	SAC:ACF:DF:PD:GT:SGT:SF:SV:SIG:MT:PAC	193,147,0,0:1:1:2:0/0:./.:.:0	45,23,0,0:1:1:2:0/0:./.:.:0:0:.:.	0,0,162,143:1:1:2:1/1:./.:.:0:1:g.557123A>T,g.557123A>T:0,1	142,111,1,0:1:1:2:0/0:./.:.:0:0:.:.	151,136,0,0:1:1:2:0/0:./.:.:0:0:.:.
chr2_ref_v2	559729	.	CAT	C	.	PASS	IntersectsRepeat=1;RepeatCorrectionApplied=1	SAC:ACF:DF:PD:GT:SGT:SF:SV:SIG:MT:PAC	39,38,7,5:1:1:2:0/0:./.:.:0	32,33,4,4:1:1:2:0/0:./.:.:0:0:.:.	29,36,10,11:1:1:2:0/0:0/1:0.25:0:0:.:.	33,29,4,5:1:1:2:0/0:./.:.:0:0:.:.	24,31,6,5:1:1:2:0/0:./.:.:0:0:.:.
chr2_ref_v2	562998	.	GT	G	.	PASS	IntersectsRepeat=1;RepeatCorrectionApplied=1	SAC:ACF:DF:PD:GT:SGT:SF:SV:SIG:MT:PAC	19,35,0,15:1:1:2:0/0:0/1:0.125:0	15,9,0,5:1:1:2:0/0:./.:.:0:0:.:.	18,33,3,16:1:1:2:0/0:0/1:0.25:0:0:.:.	11,10,1,16:1:1:2:0/1:0/0:0.25:0:0:.:.	21,30,1,8:1:1:2:0/0:./.:.:0:0:.:.
chr2_ref_v2	571294	.	T	TA	.	PASS	IntersectsRepeat=0;RepeatCorrectionApplied=0	SAC:ACF:DF:PD:GT:SGT:SF:SV:SIG:MT:PAC	143,28,0,0:1:1:2:0/0:./.:.:0	37,10,0,0:1:1:2:0/0:./.:.:0:0:.:.	143,22,0,1:1:1:2:0/0:./.:.:0:0:.:.	133,25,0,1:1:1:2:0/0:./.:.:0:0:.:.	135,24,1,0:1:1:2:0/0:./.:.:0:0:.:.
chr2_ref_v2	571295	.	C	A	.	PASS	IntersectsRepeat=1;RepeatCorrectionApplied=0	SAC:ACF:DF:PD:GT:SGT:SF:SV:SIG:MT:PAC	145,31,0,20:1:1:2:0/0:0/1:0.25:0	38,11,0,3:1:1:2:0/0:0/1:0.125:0:0:.:.	144,23,0,21:1:1:2:0/0:0/1:0.25:0:0:.:.	133,25,0,20:1:1:2:0/0:0/1:0.25:0:0:.:.	135,24,1,19:1:1:2:0/0:0/1:0.25:0:0:.:.
chr2_ref_v2	575997	.	T	TA	.	PASS	IntersectsRepeat=1;RepeatCorrectionApplied=1	SAC:ACF:DF:PD:GT:SGT:SF:SV:SIG:MT:PAC	38,38,3,2:1:1:2:0/0:./.:.:0	22,17,1,1:1:1:2:0/0:./.:.:0:0:.:.	47,28,5,8:1:1:2:0/0:0/1:0.125:0:0:.:.	28,24,4,6:1:1:2:0/0:0/1:0.125:0:0:.:.	33,32,5,3:1:1:2:0/0:./.:.:0:0:.:.
chr2_ref_v2	628525	.	G	GT	.	PASS	IntersectsRepeat=1;RepeatCorrectionApplied=1	SAC:ACF:DF:PD:GT:SGT:SF:SV:SIG:MT:PAC	5,63,12,6:1:1:2:0/0:0/1:0.25:0	4,15,2,0:1:1:2:0/0:0/1:0.125:0:0:.:.	10,60,9,8:1:1:2:0/0:0/1:0.25:0:0:.:.	9,50,11,5:1:1:2:0/0:0/1:0.25:0:0:.:.	2,43,5,8:1:1:2:0/0:0/1:0.5:0:0:.:.
chr2_ref_v2	628865	.	C	CAT,CATAT	.	PASS	IntersectsRepeat=1;RepeatCorrectionApplied=1	SAC:ACF:DF:PD:GT:SGT:SF:SV:SIG:MT:PAC	1,0,7,5,36,38:1:1:2:2/2:1/2:0.125:0	0,0,2,4,25,21:1:1:2:2/2:1/2:0.125:0:0:.:.	2,0,3,6,30,47:1:1:2:2/2:1/2:0.125:0:0:.:.	0,1,5,7,37,25:1:1:2:2/2:1/2:0.125:0:0:.:.	3,0,5,4,43,27:1:1:2:2/2:0/2:0.125:0:0:.:.
chr2_ref_v2	642960	.	CA	C	.	PASS	IntersectsRepeat=1;RepeatCorrectionApplied=1	SAC:ACF:DF:PD:GT:SGT:SF:SV:SIG:MT:PAC	107,109,4,3:1:1:2:0/0:./.:.:0	25,26,0,1:1:1:2:0/0:./.:.:0:0:.:.	113,122,3,4:1:1:2:0/0:./.:.:0:0:.:.	79,106,2,6:1:1:2:0/0:./.:.:0:0:.:.	46,56,41,44:1:1:2:0/1:0/0:0.125:0:1:g.642961delA:0
chr2_ref_v2	646078	.	CAT	C	.	PASS	IntersectsRepeat=1;RepeatCorrectionApplied=1	SAC:ACF:DF:PD:GT:SGT:SF:SV:SIG:MT:PAC	25,34,8,5:1:1:2:0/0:./.:.:0	21,22,7,6:1:1:2:0/0:0/1:0.25:0:0:.:.	39,32,4,4:1:1:2:0/0:./.:.:0:0:.:.	31,22,9,6:1:1:2:0/0:0/1:0.125:0:0:.:.	25,19,6,0:1:1:2:0/0:./.:.:0:0:.:.
chr2_ref_v2	660000	.	A	C	.	PASS	IntersectsRepeat=0;RepeatCorrectionApplied=0	SAC:ACF:DF:PD:GT:SGT:SF:SV:SIG:MT:PAC	160,36,0,59:1:1:2:0/0:0/1:0.5:0	36,11,0,8:1:1:2:0/0:0/1:0.25:0:0:.:.	159,30,0,64:1:1:2:0/0:0/1:0.5:0:0:.:.	119,29,0,36:1:1:2:0/0:0/1:0.5:0:0:.:.	120,43,0,54:1:1:2:0/0:0/1:0.5:0:0:.:.
chr2_ref_v2	661986	.	A	T	.	PASS	IntersectsRepeat=1;RepeatCorrectionApplied=0	SAC:ACF:DF:PD:GT:SGT:SF:SV:SIG:MT:PAC	191,173,0,0:1:1:2:0/0:./.:.:0	45,31,0,0:1:1:2:0/0:./.:.:0:0:.:.	200,178,0,0:1:1:2:0/0:./.:.:0:0:.:.	153,135,0,0:1:1:2:0/0:./.:.:0:0:.:.	78,68,88,94:1:1:2:0/1:1/1:0.125:0:1:g.661986A>T:0
chr2_ref_v2	667230	.	T	A	.	PASS	IntersectsRepeat=0;RepeatCorrectionApplied=0	SAC:ACF:DF:PD:GT:SGT:SF:SV:SIG:MT:PAC	194,170,0,0:1:1:2:0/0:./.:.:0	34,30,0,0:1:1:2:0/0:./.:.:0:0:.:.	0,1,192,133:1:1:2:1/1:./.:.:0:1:g.667230T>A,g.667230T>A:0,1	159,120,0,0:1:1:2:0/0:./.:.:0:0:.:.	158,127,0,0:1:1:2:0/0:./.:.:0:0:.:.
chr2_ref_v2	676015	.	T	A	.	PASS	IntersectsRepeat=1;RepeatCorrectionApplied=0	SAC:ACF:DF:PD:GT:SGT:SF:SV:SIG:MT:PAC	229,149,0,0:1:1:2:0/0:./.:.:0	43,39,0,0:1:1:2:0/0:./.:.:0:0:.:.	210,174,0,0:1:1:2:0/0:./.:.:0:0:.:.	0,0,166,136:1:1:2:1/1:./.:.:0:1:g.676015T>A,g.676015T>A:0,1	193,157,0,0:1:1:2:0/0:./.:.:0:0:.:.
chr2_ref_v2	679167	.	C	G	.	PASS	IntersectsRepeat=0;RepeatCorrectionApplied=0	SAC:ACF:DF:PD:GT:SGT:SF:SV:SIG:MT:PAC	117,33,0,30:1:1:2:0/0:0/1:0.25:0	36,5,1,0:1:1:2:0/0:./.:.:0:0:.:.	120,33,0,18:1:1:2:0/0:0/1:0.25:0:0:.:.	79,16,0,17:1:1:2:0/0:0/1:0.25:0:0:.:.	101,27,0,17:1:1:2:0/0:0/1:0.25:0:0:.:.
chr2_ref_v2	682032	.	A	T	.	PASS	IntersectsRepeat=1;RepeatCorrectionApplied=0	SAC:ACF:DF:PD:GT:SGT:SF:SV:SIG:MT:PAC	138,135,0,0:1:1:2:0/0:./.:.:0	21,8,9,12:1:1:2:0/1:0/0:0.125:0:1:g.682032A>T:0	151,119,0,0:1:1:2:0/0:./.:.:0:0:.:.	113,88,0,0:1:1:2:0/0:./.:.:0:0:.:.	118,100,0,0:1:1:2:0/0:./.:.:0:0:.:.
chr2_ref_v2	694578	.	T	TAA,TAAA	.	PASS	IntersectsRepeat=1;RepeatCorrectionApplied=1	SAC:ACF:DF:PD:GT:SGT:SF:SV:SIG:MT:PAC	1,0,41,50,6,7:1:1:2:1/1:1/2:0.125:0	0,0,21,25,3,2:1:1:2:1/1:./.:.:0:0:.:.	0,0,29,43,4,3:1:1:2:1/1:./.:.:0:0:.:.	1,0,24,32,2,5:1:1:2:1/1:./.:.:0:0:.:.	0,0,23,35,2,1:1:1:2:1/1:./.:.:0:0:.:.
chr2_ref_v2	698042	.	GA	G	.	PASS	IntersectsRepeat=1;RepeatCorrectionApplied=1	SAC:ACF:DF:PD:GT:SGT:SF:SV:SIG:MT:PAC	13,11,67,6:1:1:2:0/1:1/1:0.5:0	2,2,22,0:1:1:2:1/1:0/1:0.125:0:0:.:.	7,9,59,8:1:1:2:1/1:0/1:0.25:0:0:.:.	11,4,37,8:1:1:2:1/1:0/1:0.5:0:0:.:.	15,9,56,7:1:1:2:1/1:0/1:0.5:0:0:.:.
chr2_ref_v2	700301	.	C	CATATATATATATAT,CATATATATATATATAT	.	PASS	IntersectsRepeat=1;RepeatCorrectionApplied=1	SAC:ACF:DF:PD:GT:SGT:SF:SV:SIG:MT:PAC	0,0,2,3,4,9:1:1:2:./.:./.:.:0	0,0,2,6,7,14:1:1:2:2/2:1/2:0.25:0:0:.:.	1,0,4,1,7,4:1:1:2:./.:./.:.:0:0:.:.	0,0,0,1,8,6:1:1:2:./.:./.:.:0:0:.:.	0,1,2,1,6,5:1:1:2:./.:./.:.:0:0:.:.
chr2_ref_v2	701972	.	CAT	C,CATAT	.	PASS	IntersectsRepeat=1;RepeatCorrectionApplied=1	SAC:ACF:DF:PD:GT:SGT:SF:SV:SIG:MT:PAC	7,11,4,1,1,0:1:1:2:0/0:./.:.:0	6,4,1,2,2,1:1:0:2:./.:./.:.:0:0:.:.	4,5,3,2,1,1:1:1:2:./.:./.:.:0:0:.:.	3,9,1,4,0,1:1:1:2:./.:./.:.:0:0:.:.	4,5,2,0,4,1:1:1:2:./.:./.:.:0:0:.:.
chr2_ref_v2	721228	.	GA	G	.	PASS	IntersectsRepeat=1;RepeatCorrectionApplied=1	SAC:ACF:DF:PD:GT:SGT:SF:SV:SIG:MT:PAC	125,123,12,17:1:1:2:0/0:./.:.:0	36,36,4,4:1:1:2:0/0:./.:.:0:0:.:.	128,141,15,16:1:1:2:0/0:./.:.:0:0:.:.	132,114,12,13:1:1:2:0/0:./.:.:0:0:.:.	124,105,19,12:1:1:2:0/0:0/1:0.125:0:0:.:.
chr2_ref_v2	723626	.	C	CA,CAA	.	PASS	IntersectsRepeat=1;RepeatCorrectionApplied=1	SAC:ACF:DF:PD:GT:SGT:SF:SV:SIG:MT:PAC	2,23,5,33,4,8:1:1:2:0/1:1/2:0.25:0	1,6,2,13,2,4:1:1:2:0/1:1/2:0.5:0:0:.:.	5,17,5,24,3,9:1:1:2:0/1:1/2:0.5:0:0:.:.	2,11,3,29,2,5:1:1:2:1/1:0/1:0.25:0:0:.:.	1,16,4,37,6,10:1:1:2:0/1:1/2:0.5:0:0:.:.
chr2_ref_v2	746325	.	CATCTGCA	C	.	PASS	IntersectsRepeat=1;RepeatCorrectionApplied=0	SAC:ACF:DF:PD:GT:SGT:SF:SV:SIG:MT:PAC	2,0,196,163:1:1:2:1/1:./.:.:0	0,0,47,49:1:1:2:1/1:./.:.:0:0:.:.	0,3,195,168:1:1:2:1/1:./.:.:0:0:.:.	0,1,146,155:1:1:2:1/1:./.:.:0:0:.:.	1,1,174,138:1:1:2:1/1:./.:.:0:0:.:.
chr2_ref_v2	751179	.	C	CA	.	PASS	IntersectsRepeat=1;RepeatCorrectionApplied=1	SAC:ACF:DF:PD:GT:SGT:SF:SV:SIG:MT:PAC	92,20,5,17:1:1:2:0/0:0/1:0.25:0	27,12,2,4:1:1:2:0/0:0/1:0.125:0:0:.:.	82,14,8,16:1:1:2:0/0:0/1:0.25:0:0:.:.	79,9,1,19:1:1:2:0/0:0/1:0.25:0:0:.:.	92,11,9,14:1:1:2:0/0:0/1:0.25:0:0:.:.
chr2_ref_v2	757125	.	AAT	A	.	PASS	IntersectsRepeat=1;RepeatCorrectionApplied=1	SAC:ACF:DF:PD:GT:SGT:SF:SV:SIG:MT:PAC	133,112,9,12:1:1:2:0/0:0/1:0.125:0	46,44,2,4:1:1:2:0/0:0/1:0.125:0:0:.:.	106,119,10,5:1:1:2:0/0:0/1:0.125:0:0:.:.	76,78,5,7:1:1:2:0/0:0/1:0.125:0:0:.:.	116,92,7,8:1:1:2:0/0:0/1:0.125:0:0:.:.
chr2_ref_v2	762441	.	G	GAACAAGATGAAGAAAATA	.	PASS	IntersectsRepeat=0;RepeatCorrectionApplied=0	SAC:ACF:DF:PD:GT:SGT:SF:SV:SIG:MT:PAC	0,1,38,58:1:1:2:1/1:./.:.:0	0,0,6,12:1:0:2:./.:./.:.:0:0:.:.	1,4,49,50:1:1:2:1/1:0/1:0.125:0:0:.:.	0,4,27,40:1:1:2:1/1:0/1:0.125:0:0:.:.	0,0,34,35:1:1:2:1/1:./.:.:0:0:.:.
chr2_ref_v2	768103	.	A	G	.	PASS	IntersectsRepeat=0;RepeatCorrectionApplied=0	SAC:ACF:DF:PD:GT:SGT:SF:SV:SIG:MT:PAC	207,197,0,0:1:1:2:0/0:./.:.:0	47,61,0,0:1:1:2:0/0:./.:.:0:0:.:.	186,201,0,0:1:1:2:0/0:./.:.:0:0:.:.	142,138,0,1:1:1:2:0/0:./.:.:0:0:.:.	84,78,86,78:1:1:2:0/1:./.:.:0:1:g.768103A>G:0
chr2_ref_v2	771713	.	T	G	.	PASS	IntersectsRepeat=0;RepeatCorrectionApplied=0	SAC:ACF:DF:PD:GT:SGT:SF:SV:SIG:MT:PAC	70,190,74,0:1:1:2:0/0:0/1:0.5:0	25,56,14,0:1:1:2:0/0:0/1:0.25:0:0:.:.	59,204,55,1:1:1:2:0/0:0/1:0.25:0:0:.:.	44,149,44,0:1:1:2:0/0:0/1:0.5:0:0:.:.	46,186,66,0:1:1:2:0/0:0/1:0.5:0:0:.:.
chr2_ref_v2	777871	.	AT	A	.	PASS	IntersectsRepeat=1;RepeatCorrectionApplied=1	SAC:ACF:DF:PD:GT:SGT:SF:SV:SIG:MT:PAC	100,50,15,10:1:1:2:0/0:./.:.:0	26,34,1,1:1:1:2:0/0:./.:.:0:0:.:.	84,46,6,10:1:1:2:0/0:./.:.:0:0:.:.	73,40,6,2:1:1:2:0/0:./.:.:0:0:.:.	75,39,11,5:1:1:2:0/0:./.:.:0:0:.:.
chr2_ref_v2	784678	.	CT	C	.	PASS	IntersectsRepeat=1;RepeatCorrectionApplied=1	SAC:ACF:DF:PD:GT:SGT:SF:SV:SIG:MT:PAC	88,108,4,7:1:1:2:0/0:./.:.:0	46,22,5,1:1:1:2:0/0:./.:.:0:0:.:.	83,107,8,5:1:1:2:0/0:./.:.:0:0:.:.	78,69,10,9:1:1:2:0/0:./.:.:0:0:.:.	79,80,11,7:1:1:2:0/0:./.:.:0:0:.:.
chr2_ref_v2	812210	.	A	G	.	PASS	IntersectsRepeat=1;RepeatCorrectionApplied=0	SAC:ACF:DF:PD:GT:SGT:SF:SV:SIG:MT:PAC	0,0,0,0:0:1:2:./.:./.:.:0	0,0,0,0:0:1:2:./.:./.:.:0:0:.:.	0,0,1,1:1:1:2:./.:./.:.:0:0:.:.	0,0,0,0:0:1:2:./.:./.:.:0:0:.:.	0,0,0,0:0:1:2:./.:./.:.:0:0:.:.
chr3_ref_v2	513	.	A	AAGTT	.	ExcRegion	IntersectsRepeat=1;RepeatCorrectionApplied=0	SAC:ACF:DF:PD:GT:SGT:SF:SV:SIG:MT:PAC	0,0,0,0:0:1:2:./.:./.:.:0	0,0,0,0:0:1:2:./.:./.:.:0:0:.:.	0,0,0,0:0:1:2:./.:./.:.:0:0:.:.	0,0,1,0:0:1:2:./.:./.:.:0:0:.:.	0,0,0,0:0:1:2:./.:./.:.:0:0:.:.
chr3_ref_v2	515	.	CCCAT	C	.	ExcRegion	IntersectsRepeat=0;RepeatCorrectionApplied=0	SAC:ACF:DF:PD:GT:SGT:SF:SV:SIG:MT:PAC	0,0,0,0:0:1:2:./.:./.:.:0	0,0,0,0:0:1:2:./.:./.:.:0:0:.:.	0,0,0,0:0:1:2:./.:./.:.:0:0:.:.	0,0,1,0:0:1:2:./.:./.:.:0:0:.:.	0,0,0,0:0:1:2:./.:./.:.:0:0:.:.
chr3_ref_v2	829	.	G	A	.	ExcRegion	IntersectsRepeat=1;RepeatCorrectionApplied=0	SAC:ACF:DF:PD:GT:SGT:SF:SV:SIG:MT:PAC	0,0,0,0:0:1:2:./.:./.:.:0	0,0,0,0:0:1:2:./.:./.:.:0:0:.:.	0,0,0,0:0:1:2:./.:./.:.:0:0:.:.	0,0,1,0:0:1:2:./.:./.:.:0:0:.:.	0,0,0,0:0:1:2:./.:./.:.:0:0:.:.
chr3_ref_v2	881	.	G	C	.	ExcRegion	IntersectsRepeat=0;RepeatCorrectionApplied=0	SAC:ACF:DF:PD:GT:SGT:SF:SV:SIG:MT:PAC	0,0,0,0:0:1:2:./.:./.:.:0	0,0,0,0:0:1:2:./.:./.:.:0:0:.:.	0,0,0,0:0:1:2:./.:./.:.:0:0:.:.	0,0,1,0:0:1:2:./.:./.:.:0:0:.:.	0,0,0,0:0:1:2:./.:./.:.:0:0:.:.
chr3_ref_v2	887	.	C	A	.	ExcRegion	IntersectsRepeat=0;RepeatCorrectionApplied=0	SAC:ACF:DF:PD:GT:SGT:SF:SV:SIG:MT:PAC	0,0,0,0:0:1:2:./.:./.:.:0	0,0,0,0:0:1:2:./.:./.:.:0:0:.:.	0,0,0,0:0:1:2:./.:./.:.:0:0:.:.	0,0,1,0:0:1:2:./.:./.:.:0:0:.:.	0,0,0,0:0:1:2:./.:./.:.:0:0:.:.
chr3_ref_v2	890	.	C	CCACG	.	ExcRegion	IntersectsRepeat=0;RepeatCorrectionApplied=0	SAC:ACF:DF:PD:GT:SGT:SF:SV:SIG:MT:PAC	0,0,0,0:0:1:2:./.:./.:.:0	0,0,0,0:0:1:2:./.:./.:.:0:0:.:.	0,0,0,0:0:1:2:./.:./.:.:0:0:.:.	0,0,1,0:0:1:2:./.:./.:.:0:0:.:.	0,0,0,0:0:1:2:./.:./.:.:0:0:.:.
chr3_ref_v2	977	.	C	T	.	ExcRegion	IntersectsRepeat=1;RepeatCorrectionApplied=0	SAC:ACF:DF:PD:GT:SGT:SF:SV:SIG:MT:PAC	0,0,0,0:0:1:2:./.:./.:.:0	0,0,0,0:0:1:2:./.:./.:.:0:0:.:.	0,0,0,0:0:1:2:./.:./.:.:0:0:.:.	0,0,2,0:0:1:2:./.:./.:.:0:0:.:.	0,0,0,0:0:1:2:./.:./.:.:0:0:.:.
chr3_ref_v2	978	.	A	G	.	ExcRegion	IntersectsRepeat=1;RepeatCorrectionApplied=0	SAC:ACF:DF:PD:GT:SGT:SF:SV:SIG:MT:PAC	0,0,0,0:0:1:2:./.:./.:.:0	0,0,0,0:0:1:2:./.:./.:.:0:0:.:.	0,0,0,0:0:1:2:./.:./.:.:0:0:.:.	0,0,2,0:0:1:2:./.:./.:.:0:0:.:.	0,0,0,0:0:1:2:./.:./.:.:0:0:.:.
chr3_ref_v2	980	.	T	C	.	ExcRegion	IntersectsRepeat=1;RepeatCorrectionApplied=0	SAC:ACF:DF:PD:GT:SGT:SF:SV:SIG:MT:PAC	0,0,0,0:0:1:2:./.:./.:.:0	0,0,0,0:0:1:2:./.:./.:.:0:0:.:.	0,0,0,0:0:1:2:./.:./.:.:0:0:.:.	0,0,2,0:0:1:2:./.:./.:.:0:0:.:.	0,0,0,0:0:1:2:./.:./.:.:0:0:.:.
chr3_ref_v2	988	.	A	G	.	ExcRegion	IntersectsRepeat=0;RepeatCorrectionApplied=0	SAC:ACF:DF:PD:GT:SGT:SF:SV:SIG:MT:PAC	0,0,0,0:0:1:2:./.:./.:.:0	0,0,0,0:0:1:2:./.:./.:.:0:0:.:.	0,0,0,0:0:1:2:./.:./.:.:0:0:.:.	0,0,2,0:0:1:2:./.:./.:.:0:0:.:.	0,0,0,0:0:1:2:./.:./.:.:0:0:.:.
chr3_ref_v2	1001	.	A	T	.	ExcRegion	IntersectsRepeat=1;RepeatCorrectionApplied=0	SAC:ACF:DF:PD:GT:SGT:SF:SV:SIG:MT:PAC	0,0,0,0:0:1:2:./.:./.:.:0	0,0,0,0:0:1:2:./.:./.:.:0:0:.:.	0,0,1,0:0:1:2:./.:./.:.:0:0:.:.	0,0,2,0:0:1:2:./.:./.:.:0:0:.:.	0,0,0,0:0:1:2:./.:./.:.:0:0:.:.
chr3_ref_v2	1004	.	C	T	.	ExcRegion	IntersectsRepeat=1;RepeatCorrectionApplied=0	SAC:ACF:DF:PD:GT:SGT:SF:SV:SIG:MT:PAC	0,0,0,0:0:1:2:./.:./.:.:0	0,0,0,0:0:1:2:./.:./.:.:0:0:.:.	0,0,1,0:0:1:2:./.:./.:.:0:0:.:.	0,0,2,0:0:1:2:./.:./.:.:0:0:.:.	0,0,0,0:0:1:2:./.:./.:.:0:0:.:.
chr3_ref_v2	1021	.	A	T	.	ExcRegion	IntersectsRepeat=1;RepeatCorrectionApplied=0	SAC:ACF:DF:PD:GT:SGT:SF:SV:SIG:MT:PAC	0,0,0,0:0:1:2:./.:./.:.:0	0,0,0,0:0:1:2:./.:./.:.:0:0:.:.	0,0,1,0:0:1:2:./.:./.:.:0:0:.:.	0,0,1,0:0:1:2:./.:./.:.:0:0:.:.	0,0,0,0:0:1:2:./.:./.:.:0:0:.:.
chr3_ref_v2	1024	.	C	A	.	ExcRegion	IntersectsRepeat=1;RepeatCorrectionApplied=0	SAC:ACF:DF:PD:GT:SGT:SF:SV:SIG:MT:PAC	0,0,0,0:0:1:2:./.:./.:.:0	0,0,0,0:0:1:2:./.:./.:.:0:0:.:.	0,0,1,0:0:1:2:./.:./.:.:0:0:.:.	0,0,1,0:0:1:2:./.:./.:.:0:0:.:.	0,0,0,0:0:1:2:./.:./.:.:0:0:.:.
chr3_ref_v2	1025	.	A	G	.	ExcRegion	IntersectsRepeat=1;RepeatCorrectionApplied=0	SAC:ACF:DF:PD:GT:SGT:SF:SV:SIG:MT:PAC	0,0,0,0:0:1:2:./.:./.:.:0	0,0,0,0:0:1:2:./.:./.:.:0:0:.:.	0,0,1,0:0:1:2:./.:./.:.:0:0:.:.	0,0,1,0:0:1:2:./.:./.:.:0:0:.:.	0,0,0,0:0:1:2:./.:./.:.:0:0:.:.
chr3_ref_v2	1026	.	C	A	.	ExcRegion	IntersectsRepeat=1;RepeatCorrectionApplied=0	SAC:ACF:DF:PD:GT:SGT:SF:SV:SIG:MT:PAC	0,0,0,0:0:1:2:./.:./.:.:0	0,0,0,0:0:1:2:./.:./.:.:0:0:.:.	0,0,1,0:0:1:2:./.:./.:.:0:0:.:.	0,0,1,0:0:1:2:./.:./.:.:0:0:.:.	0,0,0,0:0:1:2:./.:./.:.:0:0:.:.
chr3_ref_v2	1203	.	G	GTTTAGACAAAGAAAAC	.	ExcRegion	IntersectsRepeat=1;RepeatCorrectionApplied=0	SAC:ACF:DF:PD:GT:SGT:SF:SV:SIG:MT:PAC	0,0,16,0:0:1:2:./.:./.:.:0	0,0,19,0:0:0:2:./.:./.:.:0:0:.:.	0,0,11,0:0:1:2:./.:./.:.:0:0:.:.	0,0,23,0:0:1:2:./.:./.:.:0:0:.:.	0,0,36,0:0:1:2:./.:./.:.:0:0:.:.
chr3_ref_v2	1223	.	A	T	.	ExcRegion	IntersectsRepeat=0;RepeatCorrectionApplied=0	SAC:ACF:DF:PD:GT:SGT:SF:SV:SIG:MT:PAC	0,0,68,0:0:1:2:./.:./.:.:0	0,0,40,0:0:1:2:./.:./.:.:0:0:.:.	0,0,40,0:0:1:2:./.:./.:.:0:0:.:.	0,0,65,0:0:1:2:./.:./.:.:0:0:.:.	0,0,92,0:0:1:2:./.:./.:.:0:0:.:.
chr3_ref_v2	1240	.	A	G	.	ExcRegion	IntersectsRepeat=0;RepeatCorrectionApplied=0	SAC:ACF:DF:PD:GT:SGT:SF:SV:SIG:MT:PAC	0,0,97,0:0:1:2:./.:./.:.:0	0,0,48,0:0:1:2:./.:./.:.:0:0:.:.	0,0,79,1:1:1:2:./.:./.:.:0:0:.:.	1,0,88,0:1:1:2:./.:./.:.:0:0:.:.	0,0,121,0:0:1:2:./.:./.:.:0:0:.:.
chr3_ref_v2	1243	.	C	CCATAGTTTCTATGTGCAAAAGCATTACCTATGTAATTCTTACA	.	ExcRegion	IntersectsRepeat=0;RepeatCorrectionApplied=0	SAC:ACF:DF:PD:GT:SGT:SF:SV:SIG:MT:PAC	0,0,101,0:0:1:2:./.:./.:.:0	0,0,49,0:0:1:2:./.:./.:.:0:0:.:.	0,0,82,1:1:1:2:./.:./.:.:0:0:.:.	0,0,93,0:0:1:2:./.:./.:.:0:0:.:.	0,0,121,0:0:1:2:./.:./.:.:0:0:.:.
chr3_ref_v2	1796	.	C	CA	.	ExcRegion	IntersectsRepeat=1;RepeatCorrectionApplied=1	SAC:ACF:DF:PD:GT:SGT:SF:SV:SIG:MT:PAC	122,86,5,7:1:1:2:./.:./.:.:0	35,14,4,5:1:1:2:./.:./.:.:0:0:.:.	131,59,7,11:1:1:2:./.:./.:.:0:0:.:.	81,44,3,4:1:1:2:./.:./.:.:0:0:.:.	90,74,5,7:1:1:2:./.:./.:.:0:0:.:.
chr3_ref_v2	4025	.	G	A	.	ExcRegion	IntersectsRepeat=0;RepeatCorrectionApplied=0	SAC:ACF:DF:PD:GT:SGT:SF:SV:SIG:MT:PAC	0,0,206,239:1:1:2:./.:./.:.:0	0,0,56,75:1:1:2:./.:./.:.:0:0:.:.	0,0,201,230:1:1:2:./.:./.:.:0:0:.:.	0,0,158,145:1:1:2:./.:./.:.:0:0:.:.	0,0,184,201:1:1:2:./.:./.:.:0:0:.:.
chr3_ref_v2	4521	.	G	A	.	PASS	IntersectsRepeat=0;RepeatCorrectionApplied=0	SAC:ACF:DF:PD:GT:SGT:SF:SV:SIG:MT:PAC	0,0,0,1:0:1:2:./.:./.:.:0	0,0,0,2:0:1:2:./.:./.:.:0:0:.:.	0,0,0,3:0:1:2:./.:./.:.:0:0:.:.	0,0,0,2:0:1:2:./.:./.:.:0:0:.:.	0,0,0,0:0:1:2:./.:./.:.:0:0:.:.
chr3_ref_v2	6097	.	GTGACGTTGAGTTTTTAC	G	.	PASS	IntersectsRepeat=0;RepeatCorrectionApplied=0	SAC:ACF:DF:PD:GT:SGT:SF:SV:SIG:MT:PAC	0,0,3,10:1:1:2:./.:./.:.:0	0,0,2,3:1:1:2:./.:./.:.:0:0:.:.	0,0,6,13:1:1:2:./.:./.:.:0:0:.:.	0,0,3,9:1:1:2:./.:./.:.:0:0:.:.	0,0,2,13:1:1:2:./.:./.:.:0:0:.:.
chr3_ref_v2	6291	.	C	CTTT	.	PASS	IntersectsRepeat=1;RepeatCorrectionApplied=1	SAC:ACF:DF:PD:GT:SGT:SF:SV:SIG:MT:PAC	0,0,1,1:1:1:2:./.:./.:.:0	0,0,0,1:0:1:2:./.:./.:.:0:0:.:.	0,0,3,2:1:1:2:./.:./.:.:0:0:.:.	0,0,4,4:1:1:2:./.:./.:.:0:0:.:.	0,0,2,2:1:1:2:./.:./.:.:0:0:.:.
chr3_ref_v2	6389	.	A	G	.	PASS	IntersectsRepeat=1;RepeatCorrectionApplied=0	SAC:ACF:DF:PD:GT:SGT:SF:SV:SIG:MT:PAC	0,0,0,1:0:1:2:./.:./.:.:0	0,0,0,1:0:1:2:./.:./.:.:0:0:.:.	0,0,1,1:1:1:2:./.:./.:.:0:0:.:.	0,0,0,2:0:1:2:./.:./.:.:0:0:.:.	0,0,1,1:1:1:2:./.:./.:.:0:0:.:.
chr3_ref_v2	6824	.	A	G	.	PASS	IntersectsRepeat=0;RepeatCorrectionApplied=0	SAC:ACF:DF:PD:GT:SGT:SF:SV:SIG:MT:PAC	0,0,0,0:0:1:2:./.:./.:.:0	0,0,0,0:0:1:2:./.:./.:.:0:0:.:.	0,0,1,1:1:1:2:./.:./.:.:0:0:.:.	0,0,0,0:0:1:2:./.:./.:.:0:0:.:.	0,0,0,0:0:1:2:./.:./.:.:0:0:.:.
chr3_ref_v2	6911	.	C	T	.	PASS	IntersectsRepeat=1;RepeatCorrectionApplied=0	SAC:ACF:DF:PD:GT:SGT:SF:SV:SIG:MT:PAC	0,0,0,0:0:1:2:./.:./.:.:0	0,0,0,0:0:1:2:./.:./.:.:0:0:.:.	1,0,0,0:0:1:2:./.:./.:.:0:0:.:.	0,0,0,0:0:1:2:./.:./.:.:0:0:.:.	0,0,1,0:0:1:2:./.:./.:.:0:0:.:.
chr3_ref_v2	7925	.	A	C	.	PASS	IntersectsRepeat=0;RepeatCorrectionApplied=0	SAC:ACF:DF:PD:GT:SGT:SF:SV:SIG:MT:PAC	0,1,0,0:0:1:2:./.:./.:.:0	0,0,0,0:0:1:2:./.:./.:.:0:0:.:.	1,0,0,0:0:1:2:./.:./.:.:0:0:.:.	0,0,0,1:0:1:2:./.:./.:.:0:0:.:.	0,0,0,0:0:1:2:./.:./.:.:0:0:.:.
chr3_ref_v2	8403	.	CAAA	C	.	PASS	IntersectsRepeat=1;RepeatCorrectionApplied=1	SAC:ACF:DF:PD:GT:SGT:SF:SV:SIG:MT:PAC	0,0,0,0:0:1:2:./.:./.:.:0	0,0,0,0:0:1:2:./.:./.:.:0:0:.:.	0,0,0,0:0:1:2:./.:./.:.:0:0:.:.	0,0,1,0:0:1:2:./.:./.:.:0:0:.:.	0,0,0,1:0:1:2:./.:./.:.:0:0:.:.
chr3_ref_v2	10174	.	A	G	.	PASS	IntersectsRepeat=1;RepeatCorrectionApplied=0	SAC:ACF:DF:PD:GT:SGT:SF:SV:SIG:MT:PAC	0,0,0,0:0:1:2:./.:./.:.:0	0,0,0,0:0:1:2:./.:./.:.:0:0:.:.	0,0,1,1:1:1:2:./.:./.:.:0:0:.:.	0,0,0,0:0:1:2:./.:./.:.:0:0:.:.	0,0,0,0:0:1:2:./.:./.:.:0:0:.:.
chr3_ref_v2	14014	.	A	G	.	PASS	IntersectsRepeat=0;RepeatCorrectionApplied=0	SAC:ACF:DF:PD:GT:SGT:SF:SV:SIG:MT:PAC	196,228,1,0:1:1:2:0/0:./.:.:0	34,40,25,27:1:1:2:0/1:0/0:0.125:0:1:g.14014A>G:0	186,193,0,0:1:1:2:0/0:./.:.:0:0:.:.	129,179,0,0:1:1:2:0/0:./.:.:0:0:.:.	146,181,0,0:1:1:2:0/0:./.:.:0:0:.:.
chr3_ref_v2	18559	.	T	G	.	PASS	IntersectsRepeat=0;RepeatCorrectionApplied=0	SAC:ACF:DF:PD:GT:SGT:SF:SV:SIG:MT:PAC	74,138,59,0:1:1:2:0/0:0/1:0.5:0	38,54,14,0:1:1:2:0/0:0/1:0.25:0:0:.:.	63,114,45,0:1:1:2:0/0:0/1:0.5:0:0:.:.	49,92,45,0:1:1:2:0/0:0/1:0.5:0:0:.:.	46,112,48,0:1:1:2:0/0:0/1:0.5:0:0:.:.
chr3_ref_v2	27477	.	TAA	T	.	PASS	IntersectsRepeat=1;RepeatCorrectionApplied=1	SAC:ACF:DF:PD:GT:SGT:SF:SV:SIG:MT:PAC	18,11,3,47:1:1:2:0/1:1/1:0.25:0	7,3,0,10:1:1:2:0/1:./.:.:0:0:.:.	18,22,2,25:1:1:2:0/1:0/0:0.25:0:0:.:.	9,9,1,30:1:1:2:0/1:1/1:0.25:0:0:.:.	10,13,1,35:1:1:2:0/1:1/1:0.25:0:0:.:.
chr3_ref_v2	29265	.	TTTTGTTTATTTA	T	.	PASS	IntersectsRepeat=1;RepeatCorrectionApplied=0	SAC:ACF:DF:PD:GT:SGT:SF:SV:SIG:MT:PAC	0,1,108,120:1:1:2:1/1:./.:.:0	1,2,48,54:1:1:2:1/1:./.:.:0:0:.:.	1,1,102,124:1:1:2:1/1:./.:.:0:0:.:.	0,0,91,105:1:1:2:1/1:./.:.:0:0:.:.	0,2,86,86:1:1:2:1/1:./.:.:0:0:.:.
chr3_ref_v2	40708	.	C	CAAAAAAAAAAAAAA,CAAAAAAAAAAAAAAAA	.	PASS	IntersectsRepeat=1;RepeatCorrectionApplied=1	SAC:ACF:DF:PD:GT:SGT:SF:SV:SIG:MT:PAC	9,0,18,13,4,15:1:1:2:1/2:0/1:0.25:0	1,0,5,3,1,6:1:0:2:./.:./.:.:0:0:.:.	9,0,13,11,1,22:1:1:2:1/2:0/1:0.25:0:0:.:.	3,0,10,10,0,9:1:1:2:1/2:0/1:0.25:0:0:.:.	6,0,7,14,2,8:1:1:2:1/2:0/1:0.5:0:0:.:.
chr3_ref_v2	41396	.	T	TCCAAATGCTACGCAG	.	PASS	IntersectsRepeat=1;RepeatCorrectionApplied=0	SAC:ACF:DF:PD:GT:SGT:SF:SV:SIG:MT:PAC	0,4,49,71:1:1:2:1/1:0/1:0.125:0	0,2,12,12:1:1:2:1/1:0/1:0.25:0:0:.:.	1,2,61,52:1:1:2:1/1:./.:.:0:0:.:.	2,1,32,61:1:1:2:1/1:./.:.:0:0:.:.	2,0,37,43:1:1:2:1/1:./.:.:0:0:.:.
chr3_ref_v2	41830	.	CAAAAA	C	.	PASS	IntersectsRepeat=1;RepeatCorrectionApplied=1	SAC:ACF:DF:PD:GT:SGT:SF:SV:SIG:MT:PAC	25,11,32,2:1:1:2:0/1:./.:.:0	9,5,13,0:1:1:2:0/1:./.:.:0:0:.:.	32,8,40,2:1:1:2:0/1:./.:.:0:0:.:.	25,10,22,1:1:1:2:0/1:0/0:0.25:0:0:.:.	18,9,19,0:1:1:2:0/1:0/0:0.125:0:0:.:.
chr3_ref_v2	44368	.	G	GAA	.	PASS	IntersectsRepeat=1;RepeatCorrectionApplied=1	SAC:ACF:DF:PD:GT:SGT:SF:SV:SIG:MT:PAC	26,8,39,47:1:1:2:0/1:1/1:0.5:0	5,7,7,14:1:1:2:0/1:1/1:0.25:0:0:.:.	18,18,40,50:1:1:2:1/1:0/1:0.5:1:0:.:.	13,13,30,27:1:1:2:0/1:1/1:0.25:0:0:.:.	21,6,32,33:1:1:2:1/1:0/1:0.5:1:0:.:.
chr3_ref_v2	48532	.	G	GTCAGCTTCGGCTTCGGCGTCAGCT	.	PASS	IntersectsRepeat=0;RepeatCorrectionApplied=0	SAC:ACF:DF:PD:GT:SGT:SF:SV:SIG:MT:PAC	0,0,163,82:1:1:2:1/1:./.:.:0	0,0,29,26:1:1:2:1/1:./.:.:0:0:.:.	0,0,132,68:1:1:2:1/1:./.:.:0:0:.:.	0,0,105,57:1:1:2:1/1:./.:.:0:0:.:.	1,0,113,63:1:1:2:1/1:./.:.:0:0:.:.
chr3_ref_v2	50148	.	A	AAT,AATAT	.	PASS	IntersectsRepeat=1;RepeatCorrectionApplied=1	SAC:ACF:DF:PD:GT:SGT:SF:SV:SIG:MT:PAC	2,0,7,10,23,42:1:1:2:2/2:1/2:0.125:0	0,2,3,6,14,17:1:1:2:2/2:1/2:0.125:0:0:.:.	1,1,7,5,33,33:1:1:2:2/2:./.:.:0:0:.:.	1,2,5,10,18,28:1:1:2:2/2:1/2:0.25:0:0:.:.	2,0,6,3,21,25:1:1:2:2/2:0/2:0.125:0:0:.:.
chr3_ref_v2	54752	.	C	CA	.	PASS	IntersectsRepeat=1;RepeatCorrectionApplied=1	SAC:ACF:DF:PD:GT:SGT:SF:SV:SIG:MT:PAC	100,42,8,8:1:1:2:0/0:0/1:0.125:0	31,22,1,7:1:1:2:0/0:0/1:0.125:0:0:.:.	108,56,4,2:1:1:2:0/0:./.:.:0:0:.:.	99,38,8,4:1:1:2:0/0:./.:.:0:0:.:.	82,44,9,13:1:1:2:0/0:0/1:0.25:0:0:.:.
chr3_ref_v2	56899	.	C	A	.	PASS	IntersectsRepeat=1;RepeatCorrectionApplied=0	SAC:ACF:DF:PD:GT:SGT:SF:SV:SIG:MT:PAC	27,32,11,6:1:1:2:0/0:0/1:0.5:0	14,19,0,3:1:1:2:0/0:0/1:0.25:0:0:.:.	37,25,14,8:1:1:2:0/0:0/1:0.5:0:0:.:.	28,24,9,6:1:1:2:0/0:0/1:0.5:0:0:.:.	16,25,4,7:1:1:2:0/0:0/1:0.5:0:0:.:.
chr3_ref_v2	57049	.	C	CAAAAAAAAAA	.	PASS	IntersectsRepeat=1;RepeatCorrectionApplied=1	SAC:ACF:DF:PD:GT:SGT:SF:SV:SIG:MT:PAC	29,5,0,22:1:1:2:0/1:0/0:0.25:0	7,2,1,3:1:0:2:./.:./.:.:0:0:.:.	20,4,0,24:1:1:2:0/1:./.:.:0:0:.:.	14,5,1,17:1:1:2:0/1:./.:.:0:0:.:.	16,6,0,9:1:1:2:0/1:0/0:0.25:0:0:.:.
chr3_ref_v2	62576	.	CAT	C	.	PASS	IntersectsRepeat=1;RepeatCorrectionApplied=1	SAC:ACF:DF:PD:GT:SGT:SF:SV:SIG:MT:PAC	80,81,12,5:1:1:2:0/0:./.:.:0	36,29,6,2:1:1:2:0/0:0/1:0.125:0:0:.:.	71,75,13,8:1:1:2:0/0:0/1:0.125:0:0:.:.	54,57,4,8:1:1:2:0/0:./.:.:0:0:.:.	63,63,10,10:1:1:2:0/0:0/1:0.125:0:0:.:.
chr3_ref_v2	76143	.	A	AT	.	PASS	IntersectsRepeat=1;RepeatCorrectionApplied=1	SAC:ACF:DF:PD:GT:SGT:SF:SV:SIG:MT:PAC	3,3,126,112:1:1:2:1/1:./.:.:0	1,1,33,33:1:1:2:1/1:./.:.:0:0:.:.	3,6,125,136:1:1:2:1/1:0/1:0.125:0:0:.:.	1,6,96,89:1:1:2:1/1:0/1:0.125:0:0:.:.	3,3,95,101:1:1:2:1/1:./.:.:0:0:.:.
chr3_ref_v2	76181	.	G	A	.	PASS	IntersectsRepeat=0;RepeatCorrectionApplied=0	SAC:ACF:DF:PD:GT:SGT:SF:SV:SIG:MT:PAC	0,1,180,128:1:1:2:1/1:./.:.:0	0,0,54,37:1:1:2:1/1:./.:.:0:0:.:.	1,0,181,132:1:1:2:1/1:./.:.:0:0:.:.	0,0,126,89:1:1:2:1/1:./.:.:0:0:.:.	0,1,126,103:1:1:2:1/1:./.:.:0:0:.:.
chr3_ref_v2	76217	.	A	G	.	PASS	IntersectsRepeat=1;RepeatCorrectionApplied=0	SAC:ACF:DF:PD:GT:SGT:SF:SV:SIG:MT:PAC	0,0,208,130:1:1:2:1/1:./.:.:0	0,0,58,36:1:1:2:1/1:./.:.:0:0:.:.	0,0,208,157:1:1:2:1/1:./.:.:0:0:.:.	0,0,148,105:1:1:2:1/1:./.:.:0:0:.:.	0,0,150,128:1:1:2:1/1:./.:.:0:0:.:.
chr3_ref_v2	82611	.	A	AACTAGTATTT	.	PASS	IntersectsRepeat=1;RepeatCorrectionApplied=0	SAC:ACF:DF:PD:GT:SGT:SF:SV:SIG:MT:PAC	0,0,0,0:0:1:2:./.:./.:.:0	0,0,1,0:0:1:2:./.:./.:.:0:0:.:.	0,0,1,0:0:1:2:./.:./.:.:0:0:.:.	0,0,0,0:0:1:2:./.:./.:.:0:0:.:.	0,0,0,0:0:1:2:./.:./.:.:0:0:.:.
chr3_ref_v2	82742	.	A	T	.	PASS	IntersectsRepeat=1;RepeatCorrectionApplied=0	SAC:ACF:DF:PD:GT:SGT:SF:SV:SIG:MT:PAC	0,0,0,0:0:1:2:./.:./.:.:0	0,0,0,0:0:1:2:./.:./.:.:0:0:.:.	0,0,1,0:0:1:2:./.:./.:.:0:0:.:.	0,0,0,0:0:1:2:./.:./.:.:0:0:.:.	0,0,0,0:0:1:2:./.:./.:.:0:0:.:.
chr3_ref_v2	84302	.	G	A	.	ExcRegion	IntersectsRepeat=0;RepeatCorrectionApplied=0	SAC:ACF:DF:PD:GT:SGT:SF:SV:SIG:MT:PAC	0,0,2,5:1:1:2:./.:./.:.:0	0,0,0,6:0:1:2:./.:./.:.:0:0:.:.	0,0,3,5:1:1:2:./.:./.:.:0:0:.:.	0,0,1,3:1:1:2:./.:./.:.:0:0:.:.	0,0,2,7:1:1:2:./.:./.:.:0:0:.:.
chr3_ref_v2	84910	.	T	C	.	ExcRegion	IntersectsRepeat=1;RepeatCorrectionApplied=0	SAC:ACF:DF:PD:GT:SGT:SF:SV:SIG:MT:PAC	0,23,0,3:1:1:2:./.:./.:.:0	0,26,0,3:1:1:2:./.:./.:.:0:0:.:.	0,13,0,2:1:1:2:./.:./.:.:0:0:.:.	0,28,0,1:1:1:2:./.:./.:.:0:0:.:.	0,32,0,7:1:1:2:./.:./.:.:0:0:.:.
chr3_ref_v2	90793	.	A	AC	.	PASS	IntersectsRepeat=0;RepeatCorrectionApplied=0	SAC:ACF:DF:PD:GT:SGT:SF:SV:SIG:MT:PAC	0,3,0,1:1:1:2:./.:./.:.:0	0,0,0,2:0:1:2:./.:./.:.:0:0:.:.	0,3,0,4:1:1:2:./.:./.:.:0:0:.:.	1,3,0,2:1:1:2:./.:./.:.:0:0:.:.	0,5,0,2:1:1:2:./.:./.:.:0:0:.:.
chr3_ref_v2	100221	.	C	CTT	.	PASS	IntersectsRepeat=1;RepeatCorrectionApplied=1	SAC:ACF:DF:PD:GT:SGT:SF:SV:SIG:MT:PAC	14,47,18,6:1:1:2:0/0:0/1:0.5:1	4,10,14,7:1:1:2:0/1:1/1:0.25:0:0:.:.	10,38,20,11:1:1:2:0/1:0/0:0.25:0:0:.:.	7,39,23,10:1:1:2:0/1:0/0:0.125:0:0:.:.	10,26,17,8:1:1:2:0/1:0/0:0.125:0:0:.:.
chr3_ref_v2	106244	.	G	GA	.	PASS	IntersectsRepeat=1;RepeatCorrectionApplied=1	SAC:ACF:DF:PD:GT:SGT:SF:SV:SIG:MT:PAC	111,78,27,12:1:1:2:0/0:0/1:0.25:0	37,34,12,2:1:1:2:0/0:0/1:0.25:0:0:.:.	104,72,23,6:1:1:2:0/0:0/1:0.125:0:0:.:.	69,66,14,2:1:1:2:0/0:0/1:0.125:0:0:.:.	89,72,11,11:1:1:2:0/0:0/1:0.125:0:0:.:.
chr3_ref_v2	117608	.	A	T	.	PASS	IntersectsRepeat=0;RepeatCorrectionApplied=0	SAC:ACF:DF:PD:GT:SGT:SF:SV:SIG:MT:PAC	151,122,0,0:1:1:2:0/0:./.:.:0	78,50,0,0:1:1:2:0/0:./.:.:0:0:.:.	72,56,82,64:1:1:2:0/1:1/1:0.125:0:1:g.117608A>T:0	124,99,0,0:1:1:2:0/0:./.:.:0:0:.:.	125,91,0,0:1:1:2:0/0:./.:.:0:0:.:.
chr3_ref_v2	141010	.	G	A	.	PASS	IntersectsRepeat=1;RepeatCorrectionApplied=0	SAC:ACF:DF:PD:GT:SGT:SF:SV:SIG:MT:PAC	102,43,1,41:1:1:2:0/0:0/1:0.5:0	35,31,1,13:1:1:2:0/0:0/1:0.25:0:0:.:.	107,49,0,52:1:1:2:0/0:0/1:0.5:0:0:.:.	75,35,0,29:1:1:2:0/0:0/1:0.5:0:0:.:.	102,45,0,34:1:1:2:0/0:0/1:0.5:0:0:.:.
chr3_ref_v2	146963	.	TCA	T	.	PASS	IntersectsRepeat=0;RepeatCorrectionApplied=0	SAC:ACF:DF:PD:GT:SGT:SF:SV:SIG:MT:PAC	0,0,12,101:1:1:2:1/1:./.:.:0	0,0,0,28:0:1:2:1/1:./.:.:0:0:.:.	0,0,16,100:1:1:2:1/1:./.:.:0:0:.:.	0,0,9,74:1:1:2:1/1:./.:.:0:0:.:.	0,0,4,91:1:1:2:1/1:./.:.:0:0:.:.
chr3_ref_v2	146970	.	G	T	.	PASS	IntersectsRepeat=0;RepeatCorrectionApplied=0	SAC:ACF:DF:PD:GT:SGT:SF:SV:SIG:MT:PAC	0,0,5,78:1:1:2:1/1:./.:.:0	0,0,0,27:0:1:2:1/1:./.:.:0:0:.:.	0,0,4,79:1:1:2:1/1:./.:.:0:0:.:.	0,0,4,58:1:1:2:1/1:./.:.:0:0:.:.	0,1,1,68:1:1:2:1/1:./.:.:0:0:.:.
chr3_ref_v2	146971	.	A	AAAAATCAACTAT	.	PASS	IntersectsRepeat=0;RepeatCorrectionApplied=0	SAC:ACF:DF:PD:GT:SGT:SF:SV:SIG:MT:PAC	0,0,4,74:1:1:2:1/1:./.:.:0	0,2,0,24:1:1:2:1/1:0/1:0.25:0:0:.:.	0,1,3,75:1:1:2:1/1:./.:.:0:0:.:.	0,0,2,53:1:1:2:1/1:./.:.:0:0:.:.	0,1,1,65:1:1:2:1/1:./.:.:0:0:.:.
chr3_ref_v2	146973	.	C	A	.	PASS	IntersectsRepeat=0;RepeatCorrectionApplied=0	SAC:ACF:DF:PD:GT:SGT:SF:SV:SIG:MT:PAC	0,0,2,71:1:1:2:1/1:./.:.:0	0,2,0,23:1:1:2:1/1:0/1:0.25:0:0:.:.	0,0,2,74:1:1:2:1/1:./.:.:0:0:.:.	0,0,2,52:1:1:2:1/1:./.:.:0:0:.:.	0,1,1,61:1:1:2:1/1:./.:.:0:0:.:.
chr3_ref_v2	146976	.	G	T	.	PASS	IntersectsRepeat=1;RepeatCorrectionApplied=0	SAC:ACF:DF:PD:GT:SGT:SF:SV:SIG:MT:PAC	0,0,0,52:0:1:2:1/1:./.:.:0	0,2,0,17:1:1:2:./.:./.:.:0:0:.:.	0,0,0,58:0:1:2:1/1:./.:.:0:0:.:.	0,0,0,41:0:1:2:1/1:./.:.:0:0:.:.	0,2,0,47:1:1:2:1/1:0/1:0.125:0:0:.:.
chr3_ref_v2	146977	.	C	A	.	PASS	IntersectsRepeat=1;RepeatCorrectionApplied=0	SAC:ACF:DF:PD:GT:SGT:SF:SV:SIG:MT:PAC	0,0,0,52:0:1:2:1/1:./.:.:0	0,2,0,16:1:1:2:./.:./.:.:0:0:.:.	0,0,0,58:0:1:2:1/1:./.:.:0:0:.:.	0,0,0,41:0:1:2:1/1:./.:.:0:0:.:.	0,3,0,47:1:1:2:1/1:0/1:0.125:0:0:.:.
chr3_ref_v2	146978	.	CGCG	C	.	PASS	IntersectsRepeat=1;RepeatCorrectionApplied=0	SAC:ACF:DF:PD:GT:SGT:SF:SV:SIG:MT:PAC	0,0,0,52:0:1:2:1/1:./.:.:0	0,2,0,15:1:1:2:./.:./.:.:0:0:.:.	0,0,0,58:0:1:2:1/1:./.:.:0:0:.:.	0,0,0,41:0:1:2:1/1:./.:.:0:0:.:.	0,1,0,48:1:1:2:1/1:./.:.:0:0:.:.
chr3_ref_v2	146985	.	CG	C	.	PASS	IntersectsRepeat=0;RepeatCorrectionApplied=0	SAC:ACF:DF:PD:GT:SGT:SF:SV:SIG:MT:PAC	0,0,0,40:0:1:2:1/1:./.:.:0	0,0,0,16:0:1:2:./.:./.:.:0:0:.:.	0,0,0,53:0:1:2:1/1:./.:.:0:0:.:.	0,0,0,33:0:1:2:1/1:./.:.:0:0:.:.	0,0,0,43:0:1:2:1/1:./.:.:0:0:.:.
chr3_ref_v2	146987	.	C	T	.	PASS	IntersectsRepeat=0;RepeatCorrectionApplied=0	SAC:ACF:DF:PD:GT:SGT:SF:SV:SIG:MT:PAC	0,0,0,39:0:1:2:1/1:./.:.:0	0,0,0,16:0:1:2:./.:./.:.:0:0:.:.	0,0,0,51:0:1:2:1/1:./.:.:0:0:.:.	0,0,0,30:0:1:2:1/1:./.:.:0:0:.:.	0,0,0,42:0:1:2:1/1:./.:.:0:0:.:.
chr3_ref_v2	146993	.	TCG	T	.	ExcRegion	IntersectsRepeat=0;RepeatCorrectionApplied=0	SAC:ACF:DF:PD:GT:SGT:SF:SV:SIG:MT:PAC	0,0,0,29:0:1:2:./.:./.:.:0	0,0,0,14:0:1:2:./.:./.:.:0:0:.:.	0,0,0,38:0:1:2:./.:./.:.:0:0:.:.	0,0,0,24:0:1:2:./.:./.:.:0:0:.:.	0,0,0,32:0:1:2:./.:./.:.:0:0:.:.
chr3_ref_v2	146996	.	T	TAC	.	ExcRegion	IntersectsRepeat=1;RepeatCorrectionApplied=0	SAC:ACF:DF:PD:GT:SGT:SF:SV:SIG:MT:PAC	0,0,0,27:0:1:2:./.:./.:.:0	0,0,0,10:0:1:2:./.:./.:.:0:0:.:.	0,0,0,36:0:1:2:./.:./.:.:0:0:.:.	0,0,0,24:0:1:2:./.:./.:.:0:0:.:.	0,0,0,29:0:1:2:./.:./.:.:0:0:.:.
chr3_ref_v2	175920	.	A	C	.	PASS	IntersectsRepeat=1;RepeatCorrectionApplied=0	SAC:ACF:DF:PD:GT:SGT:SF:SV:SIG:MT:PAC	124,154,0,1:1:1:2:0/0:./.:.:0	51,60,1,0:1:1:2:0/0:./.:.:0:0:.:.	160,150,0,0:1:1:2:0/0:./.:.:0:0:.:.	127,140,0,0:1:1:2:0/0:./.:.:0:0:.:.	71,76,76,64:1:1:2:0/1:./.:.:0:1:g.175920A>C:0
chr3_ref_v2	203050	.	T	A	.	PASS	IntersectsRepeat=1;RepeatCorrectionApplied=0	SAC:ACF:DF:PD:GT:SGT:SF:SV:SIG:MT:PAC	194,146,0,0:1:1:2:0/0:./.:.:0	20,22,18,12:1:1:2:0/1:0/0:0.125:0:1:g.203050T>A:0	177,157,0,0:1:1:2:0/0:./.:.:0:0:.:.	140,146,0,0:1:1:2:0/0:./.:.:0:0:.:.	179,153,0,0:1:1:2:0/0:./.:.:0:0:.:.
chr3_ref_v2	205618	.	CA	C	.	PASS	IntersectsRepeat=1;RepeatCorrectionApplied=1	SAC:ACF:DF:PD:GT:SGT:SF:SV:SIG:MT:PAC	78,112,14,12:1:1:2:0/0:./.:.:0	15,34,1,2:1:1:2:0/0:./.:.:0:0:.:.	80,100,18,12:1:1:2:0/0:0/1:0.125:0:0:.:.	74,77,11,13:1:1:2:0/0:0/1:0.125:0:0:.:.	69,66,10,11:1:1:2:0/0:./.:.:0:0:.:.
chr3_ref_v2	207552	.	GA	G	.	PASS	IntersectsRepeat=1;RepeatCorrectionApplied=1	SAC:ACF:DF:PD:GT:SGT:SF:SV:SIG:MT:PAC	86,91,18,8:1:1:2:0/0:./.:.:0	21,14,2,5:1:1:2:0/0:./.:.:0:0:.:.	88,91,11,14:1:1:2:0/0:./.:.:0:0:.:.	73,65,9,13:1:1:2:0/0:./.:.:0:0:.:.	73,76,12,7:1:1:2:0/0:./.:.:0:0:.:.
chr3_ref_v2	217274	.	A	C	.	PASS	IntersectsRepeat=1;RepeatCorrectionApplied=0	SAC:ACF:DF:PD:GT:SGT:SF:SV:SIG:MT:PAC	166,40,0,69:1:1:2:0/0:0/1:0.5:0	56,20,0,15:1:1:2:0/0:0/1:0.25:0:0:.:.	170,46,0,67:1:1:2:0/0:0/1:0.5:0:0:.:.	159,41,0,46:1:1:2:0/0:0/1:0.5:0:0:.:.	175,55,0,66:1:1:2:0/0:0/1:0.5:0:0:.:.
chr3_ref_v2	220603	.	TTA	T	.	PASS	IntersectsRepeat=1;RepeatCorrectionApplied=1	SAC:ACF:DF:PD:GT:SGT:SF:SV:SIG:MT:PAC	37,58,4,4:1:1:2:0/0:./.:.:0	28,26,3,4:1:1:2:0/0:./.:.:0:0:.:.	53,40,5,3:1:1:2:0/0:./.:.:0:0:.:.	46,32,5,7:1:1:2:0/0:./.:.:0:0:.:.	56,45,4,4:1:1:2:0/0:./.:.:0:0:.:.
chr3_ref_v2	224794	.	GT	G	.	PASS	IntersectsRepeat=1;RepeatCorrectionApplied=1	SAC:ACF:DF:PD:GT:SGT:SF:SV:SIG:MT:PAC	92,81,6,12:1:1:2:0/0:./.:.:0	25,16,2,3:1:1:2:0/0:./.:.:0:0:.:.	101,75,9,20:1:1:2:0/0:0/1:0.125:0:0:.:.	72,59,6,4:1:1:2:0/0:./.:.:0:0:.:.	82,75,5,9:1:1:2:0/0:./.:.:0:0:.:.
chr3_ref_v2	225102	.	C	CA	.	PASS	IntersectsRepeat=1;RepeatCorrectionApplied=1	SAC:ACF:DF:PD:GT:SGT:SF:SV:SIG:MT:PAC	104,33,8,15:1:1:2:0/0:0/1:0.125:0	24,23,0,4:1:1:2:0/0:./.:.:0:0:.:.	128,32,5,8:1:1:2:0/0:./.:.:0:0:.:.	86,25,4,11:1:1:2:0/0:0/1:0.125:0:0:.:.	98,29,3,6:1:1:2:0/0:./.:.:0:0:.:.
chr3_ref_v2	226835	.	C	CT	.	PASS	IntersectsRepeat=1;RepeatCorrectionApplied=1	SAC:ACF:DF:PD:GT:SGT:SF:SV:SIG:MT:PAC	85,12,7,21:1:1:2:0/0:0/1:0.25:0	19,2,6,4:1:1:2:0/1:0/0:0.25:0:0:.:.	73,13,12,13:1:1:2:0/0:0/1:0.25:0:0:.:.	56,12,5,12:1:1:2:0/0:0/1:0.25:0:0:.:.	66,13,8,13:1:1:2:0/0:0/1:0.25:0:0:.:.
chr3_ref_v2	226856	.	A	T	.	PASS	IntersectsRepeat=1;RepeatCorrectionApplied=0	SAC:ACF:DF:PD:GT:SGT:SF:SV:SIG:MT:PAC	58,123,61,0:1:1:2:0/0:0/1:0.5:0	19,28,11,0:1:1:2:0/0:0/1:0.5:0:0:.:.	59,142,46,0:1:1:2:0/0:0/1:0.5:0:0:.:.	47,106,34,0:1:1:2:0/0:0/1:0.5:0:0:.:.	58,111,43,0:1:1:2:0/0:0/1:0.5:0:0:.:.
chr3_ref_v2	226861	.	C	T	.	PASS	IntersectsRepeat=1;RepeatCorrectionApplied=0	SAC:ACF:DF:PD:GT:SGT:SF:SV:SIG:MT:PAC	64,126,57,0:1:1:2:0/0:0/1:0.5:0	26,32,10,0:1:1:2:0/0:0/1:0.25:0:0:.:.	61,143,47,0:1:1:2:0/0:0/1:0.5:0:0:.:.	50,112,35,0:1:1:2:0/0:0/1:0.5:0:0:.:.	59,111,41,0:1:1:2:0/0:0/1:0.5:0:0:.:.
chr3_ref_v2	238277	.	ATT	A,AT	.	PASS	IntersectsRepeat=1;RepeatCorrectionApplied=1	SAC:ACF:DF:PD:GT:SGT:SF:SV:SIG:MT:PAC	39,1,25,8,59,22:1:1:2:0/2:1/2:0.5:0	7,0,7,0,19,6:1:1:2:2/2:0/2:0.25:0:0:.:.	27,4,18,9,49,22:1:1:2:0/2:1/2:0.5:0:0:.:.	22,4,19,6,41,14:1:1:2:0/2:1/2:0.5:0:0:.:.	27,3,19,11,68,25:1:1:2:2/2:0/2:0.25:0:0:.:.
chr3_ref_v2	243811	.	GTA	G	.	PASS	IntersectsRepeat=1;RepeatCorrectionApplied=1	SAC:ACF:DF:PD:GT:SGT:SF:SV:SIG:MT:PAC	46,43,12,6:1:1:2:0/0:0/1:0.125:0	35,24,10,8:1:1:2:0/0:0/1:0.25:0:0:.:.	34,42,13,14:1:1:2:0/0:0/1:0.25:0:0:.:.	39,44,9,13:1:1:2:0/0:0/1:0.25:0:0:.:.	38,47,4,10:1:1:2:0/0:0/1:0.125:0:0:.:.
chr3_ref_v2	251463	.	A	T	.	PASS	IntersectsRepeat=1;RepeatCorrectionApplied=0	SAC:ACF:DF:PD:GT:SGT:SF:SV:SIG:MT:PAC	154,160,0,0:1:1:2:0/0:./.:.:0	48,57,0,0:1:1:2:0/0:./.:.:0:0:.:.	188,156,0,0:1:1:2:0/0:./.:.:0:0:.:.	140,117,0,0:1:1:2:0/0:./.:.:0:0:.:.	89,60,80,75:1:1:2:0/1:./.:.:0:1:g.251463A>T:0
chr3_ref_v2	255816	.	G	GT	.	PASS	IntersectsRepeat=1;RepeatCorrectionApplied=1	SAC:ACF:DF:PD:GT:SGT:SF:SV:SIG:MT:PAC	0,0,44,32:1:1:2:1/1:./.:.:0	6,0,31,21:1:1:2:1/1:./.:.:0:0:.:.	1,5,54,46:1:1:2:1/1:./.:.:0:0:.:.	1,4,42,37:1:1:2:1/1:./.:.:0:0:.:.	4,3,48,40:1:1:2:1/1:./.:.:0:0:.:.
chr3_ref_v2	255855	.	GTA	G	.	PASS	IntersectsRepeat=1;RepeatCorrectionApplied=1	SAC:ACF:DF:PD:GT:SGT:SF:SV:SIG:MT:PAC	52,55,5,8:1:1:2:0/0:./.:.:0	38,36,4,10:1:1:2:0/0:0/1:0.25:0:0:.:.	45,41,9,7:1:1:2:0/0:0/1:0.125:0:0:.:.	27,50,5,6:1:1:2:0/0:0/1:0.125:0:0:.:.	47,35,5,4:1:1:2:0/0:./.:.:0:0:.:.
chr3_ref_v2	260047	.	T	G	.	PASS	IntersectsRepeat=0;RepeatCorrectionApplied=0	SAC:ACF:DF:PD:GT:SGT:SF:SV:SIG:MT:PAC	48,183,43,0:1:1:2:0/0:0/1:0.25:0	9,30,3,0:1:1:2:0/0:0/1:0.25:0:0:.:.	56,177,46,1:1:1:2:0/0:0/1:0.25:0:0:.:.	37,144,33,0:1:1:2:0/0:0/1:0.25:0:0:.:.	36,165,32,0:1:1:2:0/0:0/1:0.25:0:0:.:.
chr3_ref_v2	265695	.	T	A	.	PASS	IntersectsRepeat=1;RepeatCorrectionApplied=0	SAC:ACF:DF:PD:GT:SGT:SF:SV:SIG:MT:PAC	246,237,0,1:1:1:2:0/0:./.:.:0	42,34,0,0:1:1:2:0/0:./.:.:0:0:.:.	238,242,0,0:1:1:2:0/0:./.:.:0:0:.:.	81,77,73,58:1:1:2:0/1:0/0:0.125:0:1:g.265695T>A:0	180,185,0,0:1:1:2:0/0:./.:.:0:0:.:.
chr3_ref_v2	266472	.	A	T	.	PASS	IntersectsRepeat=1;RepeatCorrectionApplied=0	SAC:ACF:DF:PD:GT:SGT:SF:SV:SIG:MT:PAC	152,128,142,116:1:1:2:0/1:./.:.:0	30,29,28,27:1:1:2:0/1:./.:.:0:0:.:.	148,114,165,107:1:1:2:0/1:./.:.:0:0:.:.	113,71,123,83:1:1:2:0/1:./.:.:0:0:.:.	119,93,128,101:1:1:2:0/1:./.:.:0:0:.:.
chr3_ref_v2	268855	.	GA	G	.	PASS	IntersectsRepeat=1;RepeatCorrectionApplied=1	SAC:ACF:DF:PD:GT:SGT:SF:SV:SIG:MT:PAC	65,55,45,26:1:1:2:0/0:0/1:0.5:0	17,15,7,13:1:1:2:0/0:0/1:0.5:0:0:.:.	59,53,30,20:1:1:2:0/0:0/1:0.25:0:0:.:.	43,53,24,21:1:1:2:0/0:0/1:0.5:0:0:.:.	54,55,26,19:1:1:2:0/0:0/1:0.25:0:0:.:.
chr3_ref_v2	288402	.	AAT	A	.	PASS	IntersectsRepeat=1;RepeatCorrectionApplied=1	SAC:ACF:DF:PD:GT:SGT:SF:SV:SIG:MT:PAC	38,42,10,4:1:1:2:0/0:0/1:0.125:0	46,33,1,2:1:1:2:0/0:./.:.:0:0:.:.	50,48,5,4:1:1:2:0/0:./.:.:0:0:.:.	28,30,5,3:1:1:2:0/0:./.:.:0:0:.:.	35,46,6,7:1:1:2:0/0:./.:.:0:0:.:.
chr3_ref_v2	288956	.	AAT	A	.	PASS	IntersectsRepeat=1;RepeatCorrectionApplied=1	SAC:ACF:DF:PD:GT:SGT:SF:SV:SIG:MT:PAC	0,90,0,9:1:1:2:0/0:0/1:0.125:0	0,32,1,6:1:1:2:0/0:0/1:0.25:0:0:.:.	0,79,0,10:1:1:2:0/0:0/1:0.125:0:0:.:.	0,80,0,1:1:1:2:0/0:./.:.:0:0:.:.	0,69,0,11:1:1:2:0/0:0/1:0.25:0:0:.:.
chr3_ref_v2	289672	.	A	G	.	PASS	IntersectsRepeat=1;RepeatCorrectionApplied=0	SAC:ACF:DF:PD:GT:SGT:SF:SV:SIG:MT:PAC	246,248,105,98:1:1:2:0/0:0/1:0.5:0	61,56,27,36:1:1:2:0/1:0/0:0.25:0:0:.:.	209,205,86,98:1:1:2:0/0:0/1:0.5:1:0:.:.	171,172,84,73:1:1:2:0/1:0/0:0.25:1:0:.:.	187,204,78,84:1:1:2:0/0:0/1:0.5:1:0:.:.
chr3_ref_v2	290219	.	A	T	.	PASS	IntersectsRepeat=1;RepeatCorrectionApplied=0	SAC:ACF:DF:PD:GT:SGT:SF:SV:SIG:MT:PAC	141,172,27,86:1:1:2:0/0:0/1:0.5:1	36,46,1,20:1:1:2:0/0:0/1:0.5:0:0:.:.	136,173,19,74:1:1:2:0/0:0/1:0.5:0:0:.:.	103,128,13,59:1:1:2:0/0:0/1:0.5:0:0:.:.	135,160,20,58:1:1:2:0/0:0/1:0.5:1:0:.:.
chr3_ref_v2	298048	.	A	T	.	PASS	IntersectsRepeat=0;RepeatCorrectionApplied=0	SAC:ACF:DF:PD:GT:SGT:SF:SV:SIG:MT:PAC	241,300,0,0:1:1:2:0/0:./.:.:0	48,59,0,0:1:1:2:0/0:./.:.:0:0:.:.	214,250,0,0:1:1:2:0/0:./.:.:0:0:.:.	167,213,0,0:1:1:2:0/0:./.:.:0:0:.:.	84,98,97,117:1:1:2:0/1:1/1:0.125:0:1:g.298048A>T:0
chr3_ref_v2	310262	.	T	A	.	PASS	IntersectsRepeat=0;RepeatCorrectionApplied=0	SAC:ACF:DF:PD:GT:SGT:SF:SV:SIG:MT:PAC	160,162,0,0:1:1:2:0/0:./.:.:0	8,16,3,12:1:1:2:0/1:0/0:0.25:0:1:g.310262T>A:0	136,160,0,0:1:1:2:0/0:./.:.:0:0:.:.	122,136,0,0:1:1:2:0/0:./.:.:0:0:.:.	139,158,0,0:1:1:2:0/0:./.:.:0:0:.:.
chr3_ref_v2	311601	.	G	T	.	PASS	IntersectsRepeat=1;RepeatCorrectionApplied=0	SAC:ACF:DF:PD:GT:SGT:SF:SV:SIG:MT:PAC	0,0,5,50:1:1:2:1/1:./.:.:0	0,0,0,3:0:1:2:./.:./.:.:0:0:.:.	0,1,6,43:1:1:2:1/1:./.:.:0:0:.:.	0,0,5,23:1:1:2:1/1:./.:.:0:0:.:.	0,0,3,37:1:1:2:1/1:./.:.:0:0:.:.
chr3_ref_v2	311603	.	A	G	.	PASS	IntersectsRepeat=0;RepeatCorrectionApplied=0	SAC:ACF:DF:PD:GT:SGT:SF:SV:SIG:MT:PAC	0,0,5,51:1:1:2:1/1:./.:.:0	0,0,0,4:0:1:2:./.:./.:.:0:0:.:.	0,1,6,42:1:1:2:1/1:./.:.:0:0:.:.	0,0,5,22:1:1:2:1/1:./.:.:0:0:.:.	0,0,3,37:1:1:2:1/1:./.:.:0:0:.:.
chr3_ref_v2	311626	.	T	G	.	ExcRegion	IntersectsRepeat=1;RepeatCorrectionApplied=0	SAC:ACF:DF:PD:GT:SGT:SF:SV:SIG:MT:PAC	0,0,1,39:1:1:2:./.:./.:.:0	0,0,0,4:0:1:2:./.:./.:.:0:0:.:.	0,1,3,31:1:1:2:./.:./.:.:0:0:.:.	0,0,4,18:1:1:2:./.:./.:.:0:0:.:.	0,0,2,34:1:1:2:./.:./.:.:0:0:.:.
chr3_ref_v2	311631	.	A	ATGG	.	ExcRegion	IntersectsRepeat=1;RepeatCorrectionApplied=0	SAC:ACF:DF:PD:GT:SGT:SF:SV:SIG:MT:PAC	0,0,1,35:1:1:2:./.:./.:.:0	0,0,0,5:0:1:2:./.:./.:.:0:0:.:.	0,1,3,24:1:1:2:./.:./.:.:0:0:.:.	0,0,3,16:1:1:2:./.:./.:.:0:0:.:.	0,0,1,31:1:1:2:./.:./.:.:0:0:.:.
chr3_ref_v2	311636	.	G	A	.	ExcRegion	IntersectsRepeat=0;RepeatCorrectionApplied=0	SAC:ACF:DF:PD:GT:SGT:SF:SV:SIG:MT:PAC	0,0,0,18:0:1:2:./.:./.:.:0	0,0,0,5:0:1:2:./.:./.:.:0:0:.:.	0,1,2,20:1:1:2:./.:./.:.:0:0:.:.	0,0,2,16:1:1:2:./.:./.:.:0:0:.:.	0,0,1,30:1:1:2:./.:./.:.:0:0:.:.
chr3_ref_v2	311673	.	C	T	.	ExcRegion	IntersectsRepeat=0;RepeatCorrectionApplied=0	SAC:ACF:DF:PD:GT:SGT:SF:SV:SIG:MT:PAC	0,0,0,28:0:1:2:./.:./.:.:0	0,0,0,8:0:1:2:./.:./.:.:0:0:.:.	0,0,1,18:1:1:2:./.:./.:.:0:0:.:.	0,0,0,30:0:1:2:./.:./.:.:0:0:.:.	0,0,0,25:0:1:2:./.:./.:.:0:0:.:.
chr3_ref_v2	311674	.	A	G	.	ExcRegion	IntersectsRepeat=0;RepeatCorrectionApplied=0	SAC:ACF:DF:PD:GT:SGT:SF:SV:SIG:MT:PAC	0,0,1,28:1:1:2:./.:./.:.:0	0,0,0,8:0:1:2:./.:./.:.:0:0:.:.	0,0,1,18:1:1:2:./.:./.:.:0:0:.:.	0,0,0,30:0:1:2:./.:./.:.:0:0:.:.	0,0,0,25:0:1:2:./.:./.:.:0:0:.:.
chr3_ref_v2	311711	.	G	A	.	ExcRegion	IntersectsRepeat=0;RepeatCorrectionApplied=0	SAC:ACF:DF:PD:GT:SGT:SF:SV:SIG:MT:PAC	0,0,12,24:1:1:2:./.:./.:.:0	0,0,5,10:1:1:2:./.:./.:.:0:0:.:.	0,0,7,15:1:1:2:./.:./.:.:0:0:.:.	0,0,8,28:1:1:2:./.:./.:.:0:0:.:.	0,0,17,27:1:1:2:./.:./.:.:0:0:.:.
chr3_ref_v2	311736	.	T	A	.	ExcRegion	IntersectsRepeat=0;RepeatCorrectionApplied=0	SAC:ACF:DF:PD:GT:SGT:SF:SV:SIG:MT:PAC	0,0,48,24:1:1:2:./.:./.:.:0	0,0,11,9:1:1:2:./.:./.:.:0:0:.:.	0,0,35,14:1:1:2:./.:./.:.:0:0:.:.	0,1,27,23:1:1:2:./.:./.:.:0:0:.:.	0,0,48,23:1:1:2:./.:./.:.:0:0:.:.
chr4_ref_v2	1555	.	T	G	.	PASS	IntersectsRepeat=0;RepeatCorrectionApplied=0	SAC:ACF:DF:PD:GT:SGT:SF:SV:SIG:MT:PAC	0,0,0,0:0:1:2:./.:./.:.:0	0,0,0,0:0:1:2:./.:./.:.:0:0:.:.	0,0,0,0:0:1:2:./.:./.:.:0:0:.:.	0,0,0,2:0:1:2:./.:./.:.:0:0:.:.	0,0,1,0:0:1:2:./.:./.:.:0:0:.:.
chr4_ref_v2	1565	.	G	A	.	PASS	IntersectsRepeat=0;RepeatCorrectionApplied=0	SAC:ACF:DF:PD:GT:SGT:SF:SV:SIG:MT:PAC	0,0,0,0:0:1:2:./.:./.:.:0	0,0,0,0:0:1:2:./.:./.:.:0:0:.:.	0,0,0,0:0:1:2:./.:./.:.:0:0:.:.	0,0,0,2:0:1:2:./.:./.:.:0:0:.:.	0,0,1,0:0:1:2:./.:./.:.:0:0:.:.
chr4_ref_v2	1567	.	T	C	.	PASS	IntersectsRepeat=0;RepeatCorrectionApplied=0	SAC:ACF:DF:PD:GT:SGT:SF:SV:SIG:MT:PAC	0,0,0,0:0:1:2:./.:./.:.:0	0,0,0,0:0:1:2:./.:./.:.:0:0:.:.	0,0,0,0:0:1:2:./.:./.:.:0:0:.:.	0,0,0,2:0:1:2:./.:./.:.:0:0:.:.	0,0,1,0:0:1:2:./.:./.:.:0:0:.:.
chr4_ref_v2	1631	.	C	T	.	PASS	IntersectsRepeat=0;RepeatCorrectionApplied=0	SAC:ACF:DF:PD:GT:SGT:SF:SV:SIG:MT:PAC	0,0,0,0:0:1:2:./.:./.:.:0	0,0,0,0:0:1:2:./.:./.:.:0:0:.:.	0,0,0,1:0:1:2:./.:./.:.:0:0:.:.	0,0,0,2:0:1:2:./.:./.:.:0:0:.:.	0,0,1,1:1:1:2:./.:./.:.:0:0:.:.
chr4_ref_v2	1633	.	T	C	.	PASS	IntersectsRepeat=0;RepeatCorrectionApplied=0	SAC:ACF:DF:PD:GT:SGT:SF:SV:SIG:MT:PAC	0,0,0,0:0:1:2:./.:./.:.:0	0,0,0,0:0:1:2:./.:./.:.:0:0:.:.	0,0,0,1:0:1:2:./.:./.:.:0:0:.:.	0,0,0,2:0:1:2:./.:./.:.:0:0:.:.	0,0,1,1:1:1:2:./.:./.:.:0:0:.:.
chr4_ref_v2	2006	.	T	G	.	PASS	IntersectsRepeat=0;RepeatCorrectionApplied=0	SAC:ACF:DF:PD:GT:SGT:SF:SV:SIG:MT:PAC	0,0,2,0:0:1:2:./.:./.:.:0	0,0,4,0:0:1:2:./.:./.:.:0:0:.:.	0,0,0,0:0:1:2:./.:./.:.:0:0:.:.	0,0,6,0:0:1:2:./.:./.:.:0:0:.:.	0,0,4,0:0:1:2:./.:./.:.:0:0:.:.
chr4_ref_v2	2007	.	A	G	.	PASS	IntersectsRepeat=0;RepeatCorrectionApplied=0	SAC:ACF:DF:PD:GT:SGT:SF:SV:SIG:MT:PAC	0,0,2,0:0:1:2:./.:./.:.:0	0,0,4,0:0:1:2:./.:./.:.:0:0:.:.	0,0,0,0:0:1:2:./.:./.:.:0:0:.:.	0,0,6,0:0:1:2:./.:./.:.:0:0:.:.	0,0,5,0:0:1:2:./.:./.:.:0:0:.:.
chr4_ref_v2	2033	.	G	T	.	PASS	IntersectsRepeat=0;RepeatCorrectionApplied=0	SAC:ACF:DF:PD:GT:SGT:SF:SV:SIG:MT:PAC	0,0,5,0:0:1:2:./.:./.:.:0	0,0,8,0:0:1:2:./.:./.:.:0:0:.:.	0,0,4,0:0:1:2:./.:./.:.:0:0:.:.	0,0,9,0:0:1:2:./.:./.:.:0:0:.:.	0,0,13,0:0:1:2:./.:./.:.:0:0:.:.
chr4_ref_v2	2043	.	C	T	.	PASS	IntersectsRepeat=0;RepeatCorrectionApplied=0	SAC:ACF:DF:PD:GT:SGT:SF:SV:SIG:MT:PAC	0,0,8,0:0:1:2:./.:./.:.:0	0,0,6,0:0:1:2:./.:./.:.:0:0:.:.	0,0,6,0:0:1:2:./.:./.:.:0:0:.:.	0,0,15,0:0:1:2:./.:./.:.:0:0:.:.	0,0,21,0:0:1:2:1/1:./.:.:0:0:.:.
chr4_ref_v2	2044	.	T	G	.	PASS	IntersectsRepeat=0;RepeatCorrectionApplied=0	SAC:ACF:DF:PD:GT:SGT:SF:SV:SIG:MT:PAC	0,0,10,0:0:1:2:./.:./.:.:0	0,0,6,0:0:1:2:./.:./.:.:0:0:.:.	0,0,7,0:0:1:2:./.:./.:.:0:0:.:.	0,0,15,0:0:1:2:./.:./.:.:0:0:.:.	0,0,21,0:0:1:2:1/1:./.:.:0:0:.:.
chr4_ref_v2	2058	.	G	C	.	PASS	IntersectsRepeat=0;RepeatCorrectionApplied=0	SAC:ACF:DF:PD:GT:SGT:SF:SV:SIG:MT:PAC	0,0,20,0:0:1:2:1/1:./.:.:0	0,0,5,0:0:1:2:./.:./.:.:0:0:.:.	0,0,14,0:0:1:2:./.:./.:.:0:0:.:.	0,0,25,0:0:1:2:1/1:./.:.:0:0:.:.	0,0,27,0:0:1:2:1/1:./.:.:0:0:.:.
chr4_ref_v2	2060	.	C	T	.	PASS	IntersectsRepeat=0;RepeatCorrectionApplied=0	SAC:ACF:DF:PD:GT:SGT:SF:SV:SIG:MT:PAC	0,0,20,0:0:1:2:1/1:./.:.:0	0,0,5,0:0:1:2:./.:./.:.:0:0:.:.	0,0,15,0:0:1:2:./.:./.:.:0:0:.:.	0,0,27,0:0:1:2:1/1:./.:.:0:0:.:.	0,0,29,0:0:1:2:1/1:./.:.:0:0:.:.
chr4_ref_v2	2064	.	G	T	.	PASS	IntersectsRepeat=0;RepeatCorrectionApplied=0	SAC:ACF:DF:PD:GT:SGT:SF:SV:SIG:MT:PAC	0,0,22,0:0:1:2:1/1:./.:.:0	0,0,5,0:0:1:2:./.:./.:.:0:0:.:.	0,0,18,0:0:1:2:./.:./.:.:0:0:.:.	0,0,29,0:0:1:2:1/1:./.:.:0:0:.:.	0,0,29,0:0:1:2:1/1:./.:.:0:0:.:.
chr4_ref_v2	2070	.	T	C	.	PASS	IntersectsRepeat=1;RepeatCorrectionApplied=0	SAC:ACF:DF:PD:GT:SGT:SF:SV:SIG:MT:PAC	0,0,29,0:0:1:2:1/1:./.:.:0	0,0,5,0:0:1:2:./.:./.:.:0:0:.:.	0,0,24,0:0:1:2:1/1:./.:.:0:0:.:.	0,0,34,0:0:1:2:1/1:./.:.:0:0:.:.	0,0,34,0:0:1:2:1/1:./.:.:0:0:.:.
chr4_ref_v2	2074	.	G	A	.	PASS	IntersectsRepeat=0;RepeatCorrectionApplied=0	SAC:ACF:DF:PD:GT:SGT:SF:SV:SIG:MT:PAC	0,0,29,0:0:1:2:1/1:./.:.:0	0,0,5,0:0:1:2:./.:./.:.:0:0:.:.	0,0,27,0:0:1:2:1/1:./.:.:0:0:.:.	0,0,38,0:0:1:2:1/1:./.:.:0:0:.:.	0,0,38,0:0:1:2:1/1:./.:.:0:0:.:.
chr4_ref_v2	2085	.	A	G	.	PASS	IntersectsRepeat=0;RepeatCorrectionApplied=0	SAC:ACF:DF:PD:GT:SGT:SF:SV:SIG:MT:PAC	0,0,43,0:0:1:2:1/1:./.:.:0	0,0,5,0:0:1:2:./.:./.:.:0:0:.:.	0,0,38,0:0:1:2:1/1:./.:.:0:0:.:.	0,0,49,0:0:1:2:1/1:./.:.:0:0:.:.	0,0,42,0:0:1:2:1/1:./.:.:0:0:.:.
chr4_ref_v2	2110	.	T	C	.	PASS	IntersectsRepeat=0;RepeatCorrectionApplied=0	SAC:ACF:DF:PD:GT:SGT:SF:SV:SIG:MT:PAC	0,0,67,0:0:1:2:1/1:./.:.:0	0,0,6,0:0:1:2:./.:./.:.:0:0:.:.	0,0,51,0:0:1:2:1/1:./.:.:0:0:.:.	0,0,58,0:0:1:2:1/1:./.:.:0:0:.:.	0,0,48,0:0:1:2:1/1:./.:.:0:0:.:.
chr4_ref_v2	2133	.	G	A	.	PASS	IntersectsRepeat=1;RepeatCorrectionApplied=0	SAC:ACF:DF:PD:GT:SGT:SF:SV:SIG:MT:PAC	0,0,84,0:0:1:2:1/1:./.:.:0	0,0,8,0:0:1:2:./.:./.:.:0:0:.:.	0,0,63,0:0:1:2:1/1:./.:.:0:0:.:.	0,0,79,0:0:1:2:1/1:./.:.:0:0:.:.	0,0,53,0:0:1:2:1/1:./.:.:0:0:.:.
chr4_ref_v2	2149	.	C	T	.	PASS	IntersectsRepeat=0;RepeatCorrectionApplied=0	SAC:ACF:DF:PD:GT:SGT:SF:SV:SIG:MT:PAC	0,0,101,0:0:1:2:1/1:./.:.:0	0,0,14,0:0:1:2:./.:./.:.:0:0:.:.	0,0,79,0:0:1:2:1/1:./.:.:0:0:.:.	0,0,97,0:0:1:2:1/1:./.:.:0:0:.:.	0,0,62,0:0:1:2:1/1:./.:.:0:0:.:.
chr4_ref_v2	2150	.	T	G	.	PASS	IntersectsRepeat=0;RepeatCorrectionApplied=0	SAC:ACF:DF:PD:GT:SGT:SF:SV:SIG:MT:PAC	0,0,102,0:0:1:2:1/1:./.:.:0	0,0,15,0:0:1:2:./.:./.:.:0:0:.:.	0,0,79,0:0:1:2:1/1:./.:.:0:0:.:.	0,0,97,0:0:1:2:1/1:./.:.:0:0:.:.	0,0,62,0:0:1:2:1/1:./.:.:0:0:.:.
chr4_ref_v2	2581	.	T	TA	.	PASS	IntersectsRepeat=0;RepeatCorrectionApplied=0	SAC:ACF:DF:PD:GT:SGT:SF:SV:SIG:MT:PAC	0,0,0,0:0:1:2:./.:./.:.:0	0,0,0,1:0:1:2:./.:./.:.:0:0:.:.	0,0,0,1:0:1:2:./.:./.:.:0:0:.:.	0,0,0,1:0:1:2:./.:./.:.:0:0:.:.	0,0,0,0:0:1:2:./.:./.:.:0:0:.:.
chr4_ref_v2	2917	.	G	A	.	PASS	IntersectsRepeat=0;RepeatCorrectionApplied=0	SAC:ACF:DF:PD:GT:SGT:SF:SV:SIG:MT:PAC	0,0,0,0:0:1:2:./.:./.:.:0	0,0,0,0:0:1:2:./.:./.:.:0:0:.:.	0,0,0,1:0:1:2:./.:./.:.:0:0:.:.	0,0,0,1:0:1:2:./.:./.:.:0:0:.:.	0,0,0,0:0:1:2:./.:./.:.:0:0:.:.
chr4_ref_v2	2921	.	C	T	.	PASS	IntersectsRepeat=0;RepeatCorrectionApplied=0	SAC:ACF:DF:PD:GT:SGT:SF:SV:SIG:MT:PAC	0,0,0,0:0:1:2:./.:./.:.:0	0,0,0,0:0:1:2:./.:./.:.:0:0:.:.	0,0,0,1:0:1:2:./.:./.:.:0:0:.:.	0,0,0,1:0:1:2:./.:./.:.:0:0:.:.	0,0,0,0:0:1:2:./.:./.:.:0:0:.:.
chr4_ref_v2	2925	.	A	G	.	PASS	IntersectsRepeat=0;RepeatCorrectionApplied=0	SAC:ACF:DF:PD:GT:SGT:SF:SV:SIG:MT:PAC	0,0,0,0:0:1:2:./.:./.:.:0	0,0,0,0:0:1:2:./.:./.:.:0:0:.:.	0,0,0,1:0:1:2:./.:./.:.:0:0:.:.	0,0,0,1:0:1:2:./.:./.:.:0:0:.:.	0,0,0,0:0:1:2:./.:./.:.:0:0:.:.
chr4_ref_v2	2929	.	A	G	.	PASS	IntersectsRepeat=1;RepeatCorrectionApplied=0	SAC:ACF:DF:PD:GT:SGT:SF:SV:SIG:MT:PAC	0,0,0,0:0:1:2:./.:./.:.:0	0,0,0,0:0:1:2:./.:./.:.:0:0:.:.	0,0,0,1:0:1:2:./.:./.:.:0:0:.:.	0,0,0,1:0:1:2:./.:./.:.:0:0:.:.	0,0,0,0:0:1:2:./.:./.:.:0:0:.:.
chr4_ref_v2	2935	.	T	C	.	PASS	IntersectsRepeat=0;RepeatCorrectionApplied=0	SAC:ACF:DF:PD:GT:SGT:SF:SV:SIG:MT:PAC	0,0,0,0:0:1:2:./.:./.:.:0	0,0,0,0:0:1:2:./.:./.:.:0:0:.:.	0,0,0,1:0:1:2:./.:./.:.:0:0:.:.	0,0,0,1:0:1:2:./.:./.:.:0:0:.:.	0,0,0,0:0:1:2:./.:./.:.:0:0:.:.
chr4_ref_v2	2938	.	A	AGCGTAAAG	.	PASS	IntersectsRepeat=0;RepeatCorrectionApplied=0	SAC:ACF:DF:PD:GT:SGT:SF:SV:SIG:MT:PAC	0,0,0,0:0:1:2:./.:./.:.:0	0,0,0,0:0:1:2:./.:./.:.:0:0:.:.	0,0,0,1:0:1:2:./.:./.:.:0:0:.:.	0,0,0,1:0:1:2:./.:./.:.:0:0:.:.	0,0,0,0:0:1:2:./.:./.:.:0:0:.:.
chr4_ref_v2	2941	.	G	A	.	PASS	IntersectsRepeat=1;RepeatCorrectionApplied=0	SAC:ACF:DF:PD:GT:SGT:SF:SV:SIG:MT:PAC	0,0,0,0:0:1:2:./.:./.:.:0	0,0,0,0:0:1:2:./.:./.:.:0:0:.:.	0,0,0,0:0:1:2:./.:./.:.:0:0:.:.	0,0,0,1:0:1:2:./.:./.:.:0:0:.:.	0,0,0,0:0:1:2:./.:./.:.:0:0:.:.
chr4_ref_v2	9430	.	G	C	.	PASS	IntersectsRepeat=0;RepeatCorrectionApplied=0	SAC:ACF:DF:PD:GT:SGT:SF:SV:SIG:MT:PAC	0,0,0,0:0:1:2:./.:./.:.:0	0,0,0,0:0:1:2:./.:./.:.:0:0:.:.	0,0,1,1:1:1:2:./.:./.:.:0:0:.:.	0,0,0,0:0:1:2:./.:./.:.:0:0:.:.	0,0,0,0:0:1:2:./.:./.:.:0:0:.:.
chr4_ref_v2	18266	.	T	A	.	PASS	IntersectsRepeat=1;RepeatCorrectionApplied=0	SAC:ACF:DF:PD:GT:SGT:SF:SV:SIG:MT:PAC	4,76,0,0:1:1:2:0/0:./.:.:0	0,10,0,0:0:1:2:./.:./.:.:0:0:.:.	5,81,0,0:1:1:2:0/0:./.:.:0:0:.:.	4,88,0,0:1:1:2:0/0:./.:.:0:0:.:.	1,32,0,19:1:1:2:0/1:0/0:0.25:0:0:.:.
chr4_ref_v2	20463	.	CTATATATATATA	C,CTA	.	PASS	IntersectsRepeat=1;RepeatCorrectionApplied=1	SAC:ACF:DF:PD:GT:SGT:SF:SV:SIG:MT:PAC	7,2,5,8,12,19:1:1:2:0/2:1/2:0.5:0	1,1,6,7,9,19:1:1:2:2/2:1/2:0.5:0:0:.:.	3,2,3,5,8,18:1:1:2:2/2:0/2:0.25:0:0:.:.	6,3,6,13,22,22:1:1:2:2/2:0/2:0.25:0:0:.:.	1,1,2,4,14,22:1:1:2:2/2:./.:.:0:0:.:.
chr4_ref_v2	37379	.	G	T	.	PASS	IntersectsRepeat=0;RepeatCorrectionApplied=0	SAC:ACF:DF:PD:GT:SGT:SF:SV:SIG:MT:PAC	252,234,0,1:1:1:2:0/0:./.:.:0	42,20,44,13:1:1:2:0/1:./.:.:0:1:g.37379G>T:0	227,198,0,0:1:1:2:0/0:./.:.:0:0:.:.	281,238,0,0:1:1:2:0/0:./.:.:0:0:.:.	191,190,0,0:1:1:2:0/0:./.:.:0:0:.:.
chr4_ref_v2	43795	.	C	CT	.	PASS	IntersectsRepeat=1;RepeatCorrectionApplied=1	SAC:ACF:DF:PD:GT:SGT:SF:SV:SIG:MT:PAC	37,10,3,5:1:1:2:0/0:0/1:0.125:0	15,5,1,3:1:1:2:0/0:0/1:0.25:0:0:.:.	22,10,5,5:1:1:2:0/0:0/1:0.5:0:0:.:.	30,17,8,10:1:1:2:0/0:0/1:0.5:0:0:.:.	24,14,3,5:1:1:2:0/0:0/1:0.25:0:0:.:.
chr4_ref_v2	43826	.	GA	G	.	PASS	IntersectsRepeat=1;RepeatCorrectionApplied=1	SAC:ACF:DF:PD:GT:SGT:SF:SV:SIG:MT:PAC	55,86,12,13:1:1:2:0/0:0/1:0.125:0	10,24,4,9:1:1:2:0/0:0/1:0.5:0:0:.:.	26,67,8,14:1:1:2:0/0:0/1:0.25:0:0:.:.	55,94,11,21:1:1:2:0/0:0/1:0.25:0:0:.:.	38,92,6,13:1:1:2:0/0:0/1:0.125:0:0:.:.
chr4_ref_v2	47330	.	C	A	.	PASS	IntersectsRepeat=0;RepeatCorrectionApplied=0	SAC:ACF:DF:PD:GT:SGT:SF:SV:SIG:MT:PAC	284,23,0,47:1:1:2:0/0:0/1:0.25:0	71,17,0,6:1:1:2:0/0:0/1:0.125:0:0:.:.	252,14,0,50:1:1:2:0/0:0/1:0.25:0:0:.:.	287,29,1,55:1:1:2:0/0:0/1:0.25:0:0:.:.	229,18,0,50:1:1:2:0/0:0/1:0.25:0:0:.:.
chr4_ref_v2	53176	.	G	A	.	PASS	IntersectsRepeat=0;RepeatCorrectionApplied=0	SAC:ACF:DF:PD:GT:SGT:SF:SV:SIG:MT:PAC	220,204,0,0:1:1:2:0/0:./.:.:0	40,45,0,0:1:1:2:0/0:./.:.:0:0:.:.	91,102,95,106:1:1:2:0/1:./.:.:0:1:g.53176G>A:0	239,237,0,0:1:1:2:0/0:./.:.:0:0:.:.	164,177,0,0:1:1:2:0/0:./.:.:0:0:.:.
chr4_ref_v2	57012	.	GA	G	.	PASS	IntersectsRepeat=1;RepeatCorrectionApplied=1	SAC:ACF:DF:PD:GT:SGT:SF:SV:SIG:MT:PAC	109,53,15,6:1:1:2:0/0:0/1:0.125:0	46,31,3,1:1:1:2:0/0:./.:.:0:0:.:.	125,38,8,5:1:1:2:0/0:./.:.:0:0:.:.	132,49,10,2:1:1:2:0/0:./.:.:0:0:.:.	86,48,8,3:1:1:2:0/0:./.:.:0:0:.:.
chr4_ref_v2	63969	.	C	T	.	PASS	IntersectsRepeat=1;RepeatCorrectionApplied=0	SAC:ACF:DF:PD:GT:SGT:SF:SV:SIG:MT:PAC	145,129,137,96:1:1:2:0/1:0/0:0.125:0	32,17,23,21:1:1:2:0/1:./.:.:0:0:.:.	126,134,139,99:1:1:2:0/1:./.:.:0:0:.:.	104,75,185,179:1:1:2:0/1:1/1:0.25:0:1:.:.	117,85,107,99:1:1:2:0/1:./.:.:0:0:.:.
chr4_ref_v2	65987	.	GA	G	.	PASS	IntersectsRepeat=1;RepeatCorrectionApplied=1	SAC:ACF:DF:PD:GT:SGT:SF:SV:SIG:MT:PAC	136,113,20,8:1:1:2:0/0:0/1:0.125:0	42,37,0,4:1:1:2:0/0:./.:.:0:0:.:.	114,99,17,14:1:1:2:0/0:0/1:0.125:0:0:.:.	154,113,13,8:1:1:2:0/0:./.:.:0:0:.:.	119,101,9,8:1:1:2:0/0:./.:.:0:0:.:.
chr4_ref_v2	95635	.	A	C	.	PASS	IntersectsRepeat=0;RepeatCorrectionApplied=0	SAC:ACF:DF:PD:GT:SGT:SF:SV:SIG:MT:PAC	138,50,0,24:1:1:2:0/0:0/1:0.25:0	50,9,0,2:1:1:2:0/0:0/1:0.125:0:0:.:.	144,44,0,36:1:1:2:0/0:0/1:0.25:0:0:.:.	185,53,0,32:1:1:2:0/0:0/1:0.25:0:0:.:.	112,37,0,26:1:1:2:0/0:0/1:0.25:0:0:.:.
chr4_ref_v2	99346	.	GA	G	.	PASS	IntersectsRepeat=1;RepeatCorrectionApplied=1	SAC:ACF:DF:PD:GT:SGT:SF:SV:SIG:MT:PAC	81,127,14,9:1:1:2:0/0:./.:.:0	20,27,5,1:1:1:2:0/0:./.:.:0:0:.:.	81,109,4,7:1:1:2:0/0:./.:.:0:0:.:.	109,132,12,13:1:1:2:0/0:./.:.:0:0:.:.	85,92,17,8:1:1:2:0/0:./.:.:0:0:.:.
chr4_ref_v2	123731	.	TA	T	.	PASS	IntersectsRepeat=1;RepeatCorrectionApplied=1	SAC:ACF:DF:PD:GT:SGT:SF:SV:SIG:MT:PAC	62,59,11,7:1:1:2:0/0:./.:.:0	32,30,3,5:1:1:2:0/0:./.:.:0:0:.:.	61,57,9,3:1:1:2:0/0:./.:.:0:0:.:.	70,72,7,8:1:1:2:0/0:./.:.:0:0:.:.	47,56,5,4:1:1:2:0/0:./.:.:0:0:.:.
chr4_ref_v2	126504	.	TCACATC	T	.	PASS	IntersectsRepeat=1;RepeatCorrectionApplied=1	SAC:ACF:DF:PD:GT:SGT:SF:SV:SIG:MT:PAC	58,42,16,0:1:1:2:0/0:0/1:0.25:0	26,19,4,0:1:1:2:0/0:0/1:0.25:0:0:.:.	81,39,10,0:1:1:2:0/0:0/1:0.125:0:0:.:.	85,57,11,0:1:1:2:0/0:0/1:0.125:0:0:.:.	55,39,11,0:1:1:2:0/0:0/1:0.25:0:0:.:.
chr4_ref_v2	135395	.	CT	C,CTT	.	PASS	IntersectsRepeat=1;RepeatCorrectionApplied=1	SAC:ACF:DF:PD:GT:SGT:SF:SV:SIG:MT:PAC	7,10,2,4,6,3:1:1:2:0/0:0/2:0.5:0	8,8,2,3,0,1:1:1:2:0/0:./.:.:0:0:.:.	7,4,4,6,2,1:1:1:2:0/1:0/2:0.25:0:0:.:.	9,11,7,7,7,3:1:1:2:0/2:0/1:0.5:0:0:.:.	14,12,3,6,2,2:1:1:2:0/0:0/1:0.125:0:0:.:.
chr4_ref_v2	169772	.	GTA	G	.	PASS	IntersectsRepeat=1;RepeatCorrectionApplied=1	SAC:ACF:DF:PD:GT:SGT:SF:SV:SIG:MT:PAC	39,31,8,4:1:1:2:0/0:0/1:0.125:0	32,21,4,5:1:1:2:0/0:0/1:0.125:0:0:.:.	38,26,6,0:1:1:2:0/0:./.:.:0:0:.:.	44,31,5,7:1:1:2:0/0:0/1:0.125:0:0:.:.	33,17,3,5:1:1:2:0/0:0/1:0.125:0:0:.:.
chr4_ref_v2	169830	.	TA	T	.	PASS	IntersectsRepeat=1;RepeatCorrectionApplied=1	SAC:ACF:DF:PD:GT:SGT:SF:SV:SIG:MT:PAC	18,12,11,1:1:1:2:0/0:0/1:0.25:0	20,13,6,0:1:1:2:0/0:./.:.:0:0:.:.	32,8,8,0:1:1:2:0/0:./.:.:0:0:.:.	30,20,9,0:1:1:2:0/0:./.:.:0:0:.:.	27,8,14,0:1:1:2:0/0:0/1:0.25:0:0:.:.
chr4_ref_v2	172015	.	C	G	.	PASS	IntersectsRepeat=1;RepeatCorrectionApplied=0	SAC:ACF:DF:PD:GT:SGT:SF:SV:SIG:MT:PAC	78,72,83,54:1:1:2:0/1:./.:.:0	18,31,16,22:1:1:2:0/1:0/0:0.125:0:0:.:.	89,69,77,56:1:1:2:0/1:0/0:0.125:0:0:.:.	69,60,140,109:1:1:2:0/1:1/1:0.25:0:0:.:.	72,65,80,64:1:1:2:0/1:./.:.:0:0:.:.
chr4_ref_v2	194840	.	T	A	.	PASS	IntersectsRepeat=0;RepeatCorrectionApplied=0	SAC:ACF:DF:PD:GT:SGT:SF:SV:SIG:MT:PAC	156,161,0,0:1:1:2:0/0:./.:.:0	49,42,0,0:1:1:2:0/0:./.:.:0:0:.:.	85,67,75,75:1:1:2:0/1:./.:.:0:1:g.194840T>A:0	204,169,1,0:1:1:2:0/0:./.:.:0:0:.:.	159,137,0,0:1:1:2:0/0:./.:.:0:0:.:.
chr4_ref_v2	204886	.	C	A	.	PASS	IntersectsRepeat=0;RepeatCorrectionApplied=0	SAC:ACF:DF:PD:GT:SGT:SF:SV:SIG:MT:PAC	143,10,0,44:1:1:2:0/0:0/1:0.5:0	45,12,0,4:1:1:2:0/0:0/1:0.125:0:0:.:.	172,22,0,24:1:1:2:0/0:0/1:0.25:0:0:.:.	182,19,0,37:1:1:2:0/0:0/1:0.25:0:0:.:.	125,14,0,34:1:1:2:0/0:0/1:0.5:0:0:.:.
chr4_ref_v2	211254	.	CAT	C	.	PASS	IntersectsRepeat=1;RepeatCorrectionApplied=1	SAC:ACF:DF:PD:GT:SGT:SF:SV:SIG:MT:PAC	69,66,7,6:1:1:2:0/0:0/1:0.125:0	24,31,3,1:1:1:2:0/0:0/1:0.125:0:0:.:.	72,56,2,5:1:1:2:0/0:./.:.:0:0:.:.	95,99,8,16:1:1:2:0/0:0/1:0.125:0:0:.:.	81,73,4,3:1:1:2:0/0:./.:.:0:0:.:.
chr4_ref_v2	212379	.	G	GT	.	PASS	IntersectsRepeat=1;RepeatCorrectionApplied=1	SAC:ACF:DF:PD:GT:SGT:SF:SV:SIG:MT:PAC	1,34,32,8:1:1:2:0/1:1/1:0.25:0	0,13,13,6:1:1:2:1/1:0/1:0.5:0:0:.:.	1,38,18,12:1:1:2:0/1:0/0:0.125:0:0:.:.	2,62,34,17:1:1:2:0/1:./.:.:0:0:.:.	2,36,30,15:1:1:2:0/1:1/1:0.25:0:0:.:.
chr4_ref_v2	223799	.	T	G	.	PASS	IntersectsRepeat=0;RepeatCorrectionApplied=0	SAC:ACF:DF:PD:GT:SGT:SF:SV:SIG:MT:PAC	17,114,24,0:1:1:2:0/0:0/1:0.25:0	1,40,5,0:1:1:2:0/0:0/1:0.25:0:0:.:.	9,115,21,0:1:1:2:0/0:0/1:0.25:0:0:.:.	16,149,28,0:1:1:2:0/0:0/1:0.25:0:0:.:.	13,106,19,0:1:1:2:0/0:0/1:0.25:0:0:.:.
chr4_ref_v2	226755	.	CAT	C	.	PASS	IntersectsRepeat=1;RepeatCorrectionApplied=1	SAC:ACF:DF:PD:GT:SGT:SF:SV:SIG:MT:PAC	12,10,2,0:1:1:2:0/0:./.:.:0	9,16,2,5:1:1:2:0/0:0/1:0.125:0:0:.:.	8,19,0,1:1:1:2:0/0:./.:.:0:0:.:.	13,18,1,3:1:1:2:0/0:./.:.:0:0:.:.	12,12,2,2:1:1:2:0/0:./.:.:0:0:.:.
chr4_ref_v2	239688	.	A	C	.	PASS	IntersectsRepeat=0;RepeatCorrectionApplied=0	SAC:ACF:DF:PD:GT:SGT:SF:SV:SIG:MT:PAC	152,14,0,17:1:1:2:0/0:0/1:0.25:0	21,7,0,1:1:1:2:0/0:0/1:0.125:0:0:.:.	160,11,1,25:1:1:2:0/0:0/1:0.25:0:0:.:.	190,18,0,23:1:1:2:0/0:0/1:0.25:0:0:.:.	133,11,1,28:1:1:2:0/0:0/1:0.25:0:0:.:.
chr4_ref_v2	240077	.	CAT	C	.	PASS	IntersectsRepeat=1;RepeatCorrectionApplied=1	SAC:ACF:DF:PD:GT:SGT:SF:SV:SIG:MT:PAC	47,48,7,9:1:1:2:0/0:0/1:0.125:0	31,26,5,4:1:1:2:0/0:0/1:0.125:0:0:.:.	67,36,9,10:1:1:2:0/0:0/1:0.125:0:0:.:.	76,70,15,8:1:1:2:0/0:0/1:0.125:0:0:.:.	49,51,9,11:1:1:2:0/0:0/1:0.25:0:0:.:.
chr4_ref_v2	265275	.	C	A	.	PASS	IntersectsRepeat=1;RepeatCorrectionApplied=0	SAC:ACF:DF:PD:GT:SGT:SF:SV:SIG:MT:PAC	133,138,0,1:1:1:2:0/0:./.:.:0	30,33,0,0:1:1:2:0/0:./.:.:0:0:.:.	156,133,0,0:1:1:2:0/0:./.:.:0:0:.:.	134,124,59,68:1:1:2:0/1:0/0:0.25:1:1:g.265275C>A:0	99,136,0,0:1:1:2:0/0:./.:.:0:0:.:.
chr4_ref_v2	269347	.	A	T	.	PASS	IntersectsRepeat=0;RepeatCorrectionApplied=0	SAC:ACF:DF:PD:GT:SGT:SF:SV:SIG:MT:PAC	162,159,0,0:1:1:2:0/0:./.:.:0	37,45,0,0:1:1:2:0/0:./.:.:0:0:.:.	148,177,0,0:1:1:2:0/0:./.:.:0:0:.:.	109,131,53,68:1:1:2:0/1:0/0:0.25:1:1:g.269347A>T:0	128,133,0,0:1:1:2:0/0:./.:.:0:0:.:.
chr4_ref_v2	269435	.	C	G	.	PASS	IntersectsRepeat=0;RepeatCorrectionApplied=0	SAC:ACF:DF:PD:GT:SGT:SF:SV:SIG:MT:PAC	28,154,30,1:1:1:2:0/0:0/1:0.25:0	5,29,7,0:1:1:2:0/0:0/1:0.5:0:0:.:.	28,141,36,0:1:1:2:0/0:0/1:0.5:0:0:.:.	22,157,34,0:1:1:2:0/0:0/1:0.25:0:0:.:.	18,144,28,0:1:1:2:0/0:0/1:0.25:0:0:.:.
chr4_ref_v2	270133	.	C	CA	.	PASS	IntersectsRepeat=1;RepeatCorrectionApplied=1	SAC:ACF:DF:PD:GT:SGT:SF:SV:SIG:MT:PAC	93,60,7,8:1:1:2:0/0:./.:.:0	17,17,1,3:1:1:2:0/0:0/1:0.125:0:0:.:.	91,57,9,9:1:1:2:0/0:0/1:0.125:0:0:.:.	106,61,10,10:1:1:2:0/0:0/1:0.125:0:0:.:.	93,55,5,9:1:1:2:0/0:./.:.:0:0:.:.
chr4_ref_v2	276188	.	G	C	.	PASS	IntersectsRepeat=1;RepeatCorrectionApplied=0	SAC:ACF:DF:PD:GT:SGT:SF:SV:SIG:MT:PAC	134,34,0,35:1:1:2:0/0:0/1:0.25:0	39,10,0,3:1:1:2:0/0:0/1:0.125:0:0:.:.	127,25,0,35:1:1:2:0/0:0/1:0.5:0:0:.:.	180,28,0,37:1:1:2:0/0:0/1:0.25:0:0:.:.	132,19,0,23:1:1:2:0/0:0/1:0.25:0:0:.:.
chr4_ref_v2	278644	.	A	T	.	PASS	IntersectsRepeat=0;RepeatCorrectionApplied=0	SAC:ACF:DF:PD:GT:SGT:SF:SV:SIG:MT:PAC	0,0,161,163:1:1:2:1/1:./.:.:0	0,0,40,36:1:1:2:1/1:./.:.:0:0:.:.	0,0,162,185:1:1:2:1/1:./.:.:0:0:.:.	0,0,208,224:1:1:2:1/1:./.:.:0:0:.:.	0,0,155,151:1:1:2:1/1:./.:.:0:0:.:.
chr4_ref_v2	278646	.	G	A	.	PASS	IntersectsRepeat=0;RepeatCorrectionApplied=0	SAC:ACF:DF:PD:GT:SGT:SF:SV:SIG:MT:PAC	0,0,161,162:1:1:2:1/1:./.:.:0	0,0,39,36:1:1:2:1/1:./.:.:0:0:.:.	0,0,164,187:1:1:2:1/1:./.:.:0:0:.:.	0,0,207,226:1:1:2:1/1:./.:.:0:0:.:.	0,0,154,150:1:1:2:1/1:./.:.:0:0:.:.
chr4_ref_v2	282322	.	T	C	.	PASS	IntersectsRepeat=0;RepeatCorrectionApplied=0	SAC:ACF:DF:PD:GT:SGT:SF:SV:SIG:MT:PAC	174,189,0,1:1:1:2:0/0:./.:.:0	42,54,0,1:1:1:2:0/0:./.:.:0:0:.:.	93,98,78,85:1:1:2:0/1:0/0:0.125:0:1:g.282322T>C:0	184,228,0,0:1:1:2:0/0:./.:.:0:0:.:.	166,158,0,0:1:1:2:0/0:./.:.:0:0:.:.
chr4_ref_v2	284182	.	A	T	.	PASS	IntersectsRepeat=1;RepeatCorrectionApplied=0	SAC:ACF:DF:PD:GT:SGT:SF:SV:SIG:MT:PAC	152,130,0,0:1:1:2:0/0:./.:.:0	36,30,0,0:1:1:2:0/0:./.:.:0:0:.:.	166,140,0,0:1:1:2:0/0:./.:.:0:0:.:.	190,179,0,0:1:1:2:0/0:./.:.:0:0:.:.	71,69,68,70:1:1:2:0/1:./.:.:0:1:g.284182A>T:0
chr4_ref_v2	286821	.	CT	C	.	PASS	IntersectsRepeat=1;RepeatCorrectionApplied=1	SAC:ACF:DF:PD:GT:SGT:SF:SV:SIG:MT:PAC	68,52,20,12:1:1:2:0/0:0/1:0.25:0	9,11,6,3:1:1:2:0/0:0/1:0.5:0:0:.:.	58,54,18,6:1:1:2:0/0:0/1:0.125:0:0:.:.	84,74,19,14:1:1:2:0/0:0/1:0.125:0:0:.:.	61,47,11,8:1:1:2:0/0:0/1:0.125:0:0:.:.
chr4_ref_v2	290861	.	T	G	.	PASS	IntersectsRepeat=1;RepeatCorrectionApplied=0	SAC:ACF:DF:PD:GT:SGT:SF:SV:SIG:MT:PAC	63,166,46,1:1:1:2:0/0:0/1:0.25:0	12,27,4,0:1:1:2:0/0:0/1:0.25:0:0:.:.	69,156,43,0:1:1:2:0/0:0/1:0.25:0:0:.:.	87,160,49,0:1:1:2:0/0:0/1:0.25:0:0:.:.	60,133,52,0:1:1:2:0/0:0/1:0.5:0:0:.:.
chr4_ref_v2	299977	.	G	GA	.	PASS	IntersectsRepeat=1;RepeatCorrectionApplied=1	SAC:ACF:DF:PD:GT:SGT:SF:SV:SIG:MT:PAC	77,77,4,10:1:1:2:0/0:./.:.:0	19,27,3,6:1:1:2:0/0:0/1:0.25:0:0:.:.	58,81,4,3:1:1:2:0/0:./.:.:0:0:.:.	99,93,4,11:1:1:2:0/0:./.:.:0:0:.:.	63,76,3,4:1:1:2:0/0:./.:.:0:0:.:.
chr4_ref_v2	315002	.	A	C	.	PASS	IntersectsRepeat=1;RepeatCorrectionApplied=0	SAC:ACF:DF:PD:GT:SGT:SF:SV:SIG:MT:PAC	105,38,0,33:1:1:2:0/0:0/1:0.5:0	21,9,1,12:1:1:2:0/0:0/1:0.5:0:0:.:.	91,55,1,33:1:1:2:0/0:0/1:0.5:0:0:.:.	113,51,2,45:1:1:2:0/0:0/1:0.5:0:0:.:.	81,44,1,29:1:1:2:0/0:0/1:0.5:0:0:.:.
chr4_ref_v2	323616	.	GAT	G	.	PASS	IntersectsRepeat=1;RepeatCorrectionApplied=1	SAC:ACF:DF:PD:GT:SGT:SF:SV:SIG:MT:PAC	19,13,5,6:1:1:2:0/0:0/1:0.25:0	14,12,9,5:1:1:2:0/0:0/1:0.5:0:0:.:.	18,21,8,7:1:1:2:0/0:0/1:0.25:0:0:.:.	19,37,6,7:1:1:2:0/0:./.:.:0:0:.:.	17,27,6,5:1:1:2:0/0:./.:.:0:0:.:.
chr4_ref_v2	329580	.	TTA	T	.	PASS	IntersectsRepeat=1;RepeatCorrectionApplied=1	SAC:ACF:DF:PD:GT:SGT:SF:SV:SIG:MT:PAC	36,42,4,2:1:1:2:0/0:./.:.:0	25,26,5,1:1:1:2:0/0:./.:.:0:0:.:.	26,33,3,4:1:1:2:0/0:./.:.:0:0:.:.	39,29,4,3:1:1:2:0/0:./.:.:0:0:.:.	27,28,2,1:1:1:2:0/0:./.:.:0:0:.:.
chr4_ref_v2	336145	.	C	CT	.	PASS	IntersectsRepeat=1;RepeatCorrectionApplied=1	SAC:ACF:DF:PD:GT:SGT:SF:SV:SIG:MT:PAC	12,10,9,6:1:1:2:0/1:0/0:0.125:0	4,3,2,1:1:0:2:./.:./.:.:0:0:.:.	9,12,2,5:1:1:2:0/1:0/0:0.5:0:0:.:.	9,9,4,4:1:1:2:0/1:0/0:0.5:0:0:.:.	15,19,4,3:1:1:2:0/0:0/1:0.25:0:0:.:.
chr4_ref_v2	343943	.	G	GTA	.	PASS	IntersectsRepeat=1;RepeatCorrectionApplied=1	SAC:ACF:DF:PD:GT:SGT:SF:SV:SIG:MT:PAC	10,8,32,29:1:1:2:1/1:0/1:0.125:0	10,8,16,26:1:1:2:1/1:0/1:0.25:0:0:.:.	14,19,27,17:1:1:2:0/1:1/1:0.25:0:0:.:.	6,17,28,35:1:1:2:1/1:0/1:0.25:0:0:.:.	9,8,32,23:1:1:2:1/1:0/1:0.125:0:0:.:.
chr4_ref_v2	357303	.	A	T	.	PASS	IntersectsRepeat=1;RepeatCorrectionApplied=0	SAC:ACF:DF:PD:GT:SGT:SF:SV:SIG:MT:PAC	157,133,0,0:1:1:2:0/0:./.:.:0	36,29,0,0:1:1:2:0/0:./.:.:0:0:.:.	155,141,0,0:1:1:2:0/0:./.:.:0:0:.:.	175,146,0,0:1:1:2:0/0:./.:.:0:0:.:.	76,51,66,66:1:1:2:0/1:./.:.:0:1:g.357303A>T:0
chr4_ref_v2	369196	.	C	CAAAAAAAAAAAAAAA	.	PASS	IntersectsRepeat=1;RepeatCorrectionApplied=1	SAC:ACF:DF:PD:GT:SGT:SF:SV:SIG:MT:PAC	2,0,42,1:1:1:2:1/1:0/1:0.125:0	0,0,12,1:1:0:2:./.:./.:.:0:0:.:.	0,0,39,0:0:1:2:1/1:./.:.:0:0:.:.	2,0,40,3:1:1:2:1/1:0/1:0.125:0:0:.:.	3,0,29,0:1:1:2:1/1:0/1:0.25:0:0:.:.
chr4_ref_v2	369914	.	T	G	.	PASS	IntersectsRepeat=0;RepeatCorrectionApplied=0	SAC:ACF:DF:PD:GT:SGT:SF:SV:SIG:MT:PAC	20,165,27,0:1:1:2:0/0:0/1:0.25:0	7,36,4,0:1:1:2:0/0:0/1:0.25:0:0:.:.	23,164,21,0:1:1:2:0/0:0/1:0.25:0:0:.:.	19,186,37,0:1:1:2:0/0:0/1:0.25:0:0:.:.	14,132,17,0:1:1:2:0/0:0/1:0.25:0:0:.:.
chr4_ref_v2	385992	.	G	A	.	PASS	IntersectsRepeat=1;RepeatCorrectionApplied=0	SAC:ACF:DF:PD:GT:SGT:SF:SV:SIG:MT:PAC	100,109,0,0:1:1:2:0/0:./.:.:0	25,31,0,0:1:1:2:0/0:./.:.:0:0:.:.	109,93,0,0:1:1:2:0/0:./.:.:0:0:.:.	130,139,0,0:1:1:2:0/0:./.:.:0:0:.:.	43,45,47,69:1:1:2:0/1:1/1:0.125:0:1:g.385992G>A:0
chr4_ref_v2	387638	.	A	C	.	PASS	IntersectsRepeat=0;RepeatCorrectionApplied=0	SAC:ACF:DF:PD:GT:SGT:SF:SV:SIG:MT:PAC	106,8,0,17:1:1:2:0/0:0/1:0.25:0	37,3,0,2:1:1:2:0/0:0/1:0.125:0:0:.:.	146,9,0,24:1:1:2:0/0:0/1:0.25:0:0:.:.	160,20,0,24:1:1:2:0/0:0/1:0.25:0:0:.:.	109,13,0,14:1:1:2:0/0:0/1:0.25:0:0:.:.
chr4_ref_v2	392047	.	G	GT	.	PASS	IntersectsRepeat=1;RepeatCorrectionApplied=1	SAC:ACF:DF:PD:GT:SGT:SF:SV:SIG:MT:PAC	34,50,7,2:1:1:2:0/0:0/1:0.125:0	4,12,1,1:1:0:2:./.:./.:.:0:0:.:.	29,61,5,3:1:1:2:0/0:0/1:0.125:0:0:.:.	30,81,13,3:1:1:2:0/0:0/1:0.125:0:0:.:.	18,59,1,6:1:1:2:0/0:0/1:0.125:0:0:.:.
chr4_ref_v2	392083	.	GAC	G	.	PASS	IntersectsRepeat=1;RepeatCorrectionApplied=1	SAC:ACF:DF:PD:GT:SGT:SF:SV:SIG:MT:PAC	45,91,6,17:1:1:2:0/0:./.:.:0	10,13,1,5:1:1:2:0/0:0/1:0.125:0:0:.:.	39,105,8,15:1:1:2:0/0:./.:.:0:0:.:.	52,100,9,18:1:1:2:0/0:./.:.:0:0:.:.	29,97,10,15:1:1:2:0/0:./.:.:0:0:.:.
chr4_ref_v2	410825	.	AT	A	.	PASS	IntersectsRepeat=1;RepeatCorrectionApplied=1	SAC:ACF:DF:PD:GT:SGT:SF:SV:SIG:MT:PAC	57,45,5,9:1:1:2:0/0:./.:.:0	7,7,0,2:1:0:2:./.:./.:.:0:0:.:.	59,39,3,8:1:1:2:0/0:./.:.:0:0:.:.	57,56,5,5:1:1:2:0/0:./.:.:0:0:.:.	37,33,2,10:1:1:2:0/0:0/1:0.125:0:0:.:.
chr4_ref_v2	436136	.	CT	C,CTT	.	PASS	IntersectsRepeat=1;RepeatCorrectionApplied=1	SAC:ACF:DF:PD:GT:SGT:SF:SV:SIG:MT:PAC	9,21,7,5,4,3:1:1:2:0/0:0/2:0.125:0	4,5,0,0,2,0:1:0:2:./.:./.:.:0:0:.:.	13,12,5,2,5,2:1:1:2:0/0:0/2:0.25:0:0:.:.	16,13,9,8,7,4:1:1:2:0/2:0/1:0.5:0:0:.:.	5,12,5,8,10,2:1:1:2:0/2:0/1:0.5:0:0:.:.
chr4_ref_v2	444699	.	G	T	.	PASS	IntersectsRepeat=1;RepeatCorrectionApplied=0	SAC:ACF:DF:PD:GT:SGT:SF:SV:SIG:MT:PAC	37,175,35,0:1:1:2:0/0:0/1:0.25:0	20,56,3,0:1:1:2:0/0:0/1:0.125:0:0:.:.	39,186,24,0:1:1:2:0/0:0/1:0.25:0:0:.:.	51,223,23,0:1:1:2:0/0:0/1:0.125:0:0:.:.	34,170,26,1:1:1:2:0/0:0/1:0.25:0:0:.:.
chr4_ref_v2	450126	.	GTA	G	.	PASS	IntersectsRepeat=1;RepeatCorrectionApplied=1	SAC:ACF:DF:PD:GT:SGT:SF:SV:SIG:MT:PAC	44,36,10,9:1:1:2:0/0:0/1:0.125:0	23,26,7,6:1:1:2:0/0:0/1:0.25:0:0:.:.	34,31,13,9:1:1:2:0/0:0/1:0.25:0:0:.:.	52,50,12,10:1:1:2:0/0:0/1:0.125:0:0:.:.	39,38,11,5:1:1:2:0/0:0/1:0.125:0:0:.:.
chr4_ref_v2	452440	.	CT	C	.	PASS	IntersectsRepeat=1;RepeatCorrectionApplied=1	SAC:ACF:DF:PD:GT:SGT:SF:SV:SIG:MT:PAC	0,0,100,109:1:1:2:1/1:./.:.:0	0,0,35,24:1:1:2:1/1:./.:.:0:0:.:.	1,0,105,107:1:1:2:1/1:./.:.:0:0:.:.	0,0,116,128:1:1:2:1/1:./.:.:0:0:.:.	0,0,86,109:1:1:2:1/1:./.:.:0:0:.:.
chr4_ref_v2	476641	.	T	G	.	PASS	IntersectsRepeat=1;RepeatCorrectionApplied=0	SAC:ACF:DF:PD:GT:SGT:SF:SV:SIG:MT:PAC	44,91,51,1:1:1:2:0/0:0/1:0.5:0	18,36,15,0:1:1:2:0/0:0/1:0.5:0:0:.:.	0,0,0,0:0:0:2:./.:./.:.:0:0:.:.	49,95,56,0:1:1:2:0/0:0/1:0.5:0:0:.:.	46,72,52,0:1:1:2:0/1:0/0:0.25:0:0:.:.
chr4_ref_v2	482411	.	G	GA	.	PASS	IntersectsRepeat=1;RepeatCorrectionApplied=1	SAC:ACF:DF:PD:GT:SGT:SF:SV:SIG:MT:PAC	15,20,6,6:1:1:2:0/0:0/1:0.5:0	3,7,0,1:1:0:2:./.:./.:.:0:0:.:.	12,33,3,6:1:1:2:0/0:0/1:0.25:0:0:.:.	15,29,6,13:1:1:2:0/0:0/1:0.5:0:0:.:.	9,11,5,5:1:1:2:0/1:0/0:0.25:0:0:.:.
chr4_ref_v2	489380	.	AAT	A	.	PASS	IntersectsRepeat=1;RepeatCorrectionApplied=1	SAC:ACF:DF:PD:GT:SGT:SF:SV:SIG:MT:PAC	49,31,8,5:1:1:2:0/0:./.:.:0	26,26,5,8:1:1:2:0/0:0/1:0.125:0:0:.:.	44,28,2,9:1:1:2:0/0:./.:.:0:0:.:.	58,35,17,7:1:1:2:0/0:0/1:0.125:0:0:.:.	23,31,5,2:1:1:2:0/0:./.:.:0:0:.:.
chr4_ref_v2	493910	.	T	A	.	ExcRegion	IntersectsRepeat=1;RepeatCorrectionApplied=0	SAC:ACF:DF:PD:GT:SGT:SF:SV:SIG:MT:PAC	164,123,0,0:1:1:2:./.:./.:.:0	35,30,0,0:1:1:2:./.:./.:.:0:0:.:.	71,64,82,81:1:1:2:./.:./.:.:0:1:.:.	210,157,0,0:1:1:2:./.:./.:.:0:0:.:.	153,121,0,0:1:1:2:./.:./.:.:0:0:.:.
chr4_ref_v2	505172	.	CAT	C	.	PASS	IntersectsRepeat=1;RepeatCorrectionApplied=1	SAC:ACF:DF:PD:GT:SGT:SF:SV:SIG:MT:PAC	33,40,1,2:1:1:2:0/0:./.:.:0	28,36,3,4:1:1:2:0/0:0/1:0.125:0:0:.:.	36,38,3,0:1:1:2:0/0:./.:.:0:0:.:.	51,50,4,6:1:1:2:0/0:./.:.:0:0:.:.	35,45,1,3:1:1:2:0/0:./.:.:0:0:.:.
chr4_ref_v2	507432	.	CA	C	.	PASS	IntersectsRepeat=1;RepeatCorrectionApplied=1	SAC:ACF:DF:PD:GT:SGT:SF:SV:SIG:MT:PAC	47,64,61,74:1:1:2:0/1:1/1:0.125:0	22,6,17,14:1:1:2:0/1:./.:.:0:0:.:.	53,64,82,53:1:1:2:0/1:1/1:0.125:0:0:.:.	49,44,110,112:1:1:2:1/1:0/1:0.5:1:0:.:.	53,64,60,68:1:1:2:0/1:./.:.:0:0:.:.
chr4_ref_v2	515526	.	C	T	.	ExcRegion	IntersectsRepeat=0;RepeatCorrectionApplied=0	SAC:ACF:DF:PD:GT:SGT:SF:SV:SIG:MT:PAC	0,0,1,1:1:1:2:./.:./.:.:0	0,1,0,0:0:1:2:./.:./.:.:0:0:.:.	0,0,1,0:0:1:2:./.:./.:.:0:0:.:.	0,0,0,0:0:1:2:./.:./.:.:0:0:.:.	0,1,0,0:0:1:2:./.:./.:.:0:0:.:.
chr4_ref_v2	515578	.	T	C	.	ExcRegion	IntersectsRepeat=1;RepeatCorrectionApplied=0	SAC:ACF:DF:PD:GT:SGT:SF:SV:SIG:MT:PAC	3,0,1,1:1:1:2:./.:./.:.:0	0,1,0,0:0:1:2:./.:./.:.:0:0:.:.	2,0,0,0:0:1:2:./.:./.:.:0:0:.:.	1,0,0,0:0:1:2:./.:./.:.:0:0:.:.	0,1,0,0:0:1:2:./.:./.:.:0:0:.:.
chr4_ref_v2	515584	.	T	C	.	ExcRegion	IntersectsRepeat=1;RepeatCorrectionApplied=0	SAC:ACF:DF:PD:GT:SGT:SF:SV:SIG:MT:PAC	10,0,1,1:1:1:2:./.:./.:.:0	0,1,0,0:0:1:2:./.:./.:.:0:0:.:.	9,0,0,0:0:1:2:./.:./.:.:0:0:.:.	4,0,0,0:0:1:2:./.:./.:.:0:0:.:.	5,1,0,0:1:1:2:./.:./.:.:0:0:.:.
chr4_ref_v2	527681	.	TTA	T	.	PASS	IntersectsRepeat=0;RepeatCorrectionApplied=0	SAC:ACF:DF:PD:GT:SGT:SF:SV:SIG:MT:PAC	0,0,0,2:0:1:2:./.:./.:.:0	0,0,0,6:0:1:2:./.:./.:.:0:0:.:.	0,0,0,2:0:1:2:./.:./.:.:0:0:.:.	0,0,0,3:0:1:2:./.:./.:.:0:0:.:.	0,0,0,2:0:1:2:./.:./.:.:0:0:.:.
chr4_ref_v2	538648	.	GTA	G	.	PASS	IntersectsRepeat=1;RepeatCorrectionApplied=1	SAC:ACF:DF:PD:GT:SGT:SF:SV:SIG:MT:PAC	27,17,9,9:1:1:2:0/0:0/1:0.25:0	13,22,5,11:1:1:2:0/0:0/1:0.5:0:0:.:.	19,12,10,7:1:1:2:0/0:0/1:0.5:0:0:.:.	15,15,12,13:1:1:2:0/1:0/0:0.25:0:0:.:.	20,22,13,6:1:1:2:0/0:0/1:0.25:0:0:.:.
chr4_ref_v2	542473	.	CA	C	.	PASS	IntersectsRepeat=1;RepeatCorrectionApplied=1	SAC:ACF:DF:PD:GT:SGT:SF:SV:SIG:MT:PAC	84,56,17,5:1:1:2:0/0:./.:.:0	17,18,5,2:1:1:2:0/0:./.:.:0:0:.:.	62,57,15,7:1:1:2:0/0:./.:.:0:0:.:.	103,76,14,13:1:1:2:0/0:./.:.:0:0:.:.	61,43,8,6:1:1:2:0/0:./.:.:0:0:.:.
chr4_ref_v2	548480	.	TCAATACTCGGA	T	.	PASS	IntersectsRepeat=1;RepeatCorrectionApplied=0	SAC:ACF:DF:PD:GT:SGT:SF:SV:SIG:MT:PAC	41,101,36,3:1:1:2:0/0:0/1:0.5:0	22,39,11,4:1:1:2:0/0:0/1:0.5:0:0:.:.	37,97,43,6:1:1:2:0/0:0/1:0.5:0:0:.:.	57,137,50,5:1:1:2:0/0:0/1:0.5:0:0:.:.	34,84,34,6:1:1:2:0/0:0/1:0.5:0:0:.:.
chr4_ref_v2	552392	.	T	G	.	PASS	IntersectsRepeat=0;RepeatCorrectionApplied=0	SAC:ACF:DF:PD:GT:SGT:SF:SV:SIG:MT:PAC	12,95,36,0:1:1:2:0/0:0/1:0.5:0	3,27,1,0:1:1:2:0/0:0/1:0.125:0:0:.:.	17,94,20,0:1:1:2:0/0:0/1:0.25:0:0:.:.	12,119,29,0:1:1:2:0/0:0/1:0.5:0:0:.:.	19,87,30,0:1:1:2:0/0:0/1:0.5:0:0:.:.
chr4_ref_v2	582422	.	G	T	.	PASS	IntersectsRepeat=0;RepeatCorrectionApplied=0	SAC:ACF:DF:PD:GT:SGT:SF:SV:SIG:MT:PAC	10,114,16,0:1:1:2:0/0:0/1:0.25:0	10,41,2,0:1:1:2:0/0:0/1:0.125:0:0:.:.	15,125,20,0:1:1:2:0/0:0/1:0.25:0:0:.:.	22,144,15,0:1:1:2:0/0:0/1:0.125:0:0:.:.	11,115,12,0:1:1:2:0/0:0/1:0.25:0:0:.:.
chr4_ref_v2	587754	.	C	CT	.	PASS	IntersectsRepeat=1;RepeatCorrectionApplied=1	SAC:ACF:DF:PD:GT:SGT:SF:SV:SIG:MT:PAC	2,37,19,0:1:1:2:0/1:0/0:0.25:0	0,8,2,0:1:0:2:./.:./.:.:0:0:.:.	6,40,9,0:1:1:2:0/0:0/1:0.25:0:0:.:.	7,44,17,0:1:1:2:0/1:0/0:0.5:0:0:.:.	4,27,14,0:1:1:2:0/1:0/0:0.25:0:0:.:.
chr4_ref_v2	587779	.	C	T	.	PASS	IntersectsRepeat=0;RepeatCorrectionApplied=0	SAC:ACF:DF:PD:GT:SGT:SF:SV:SIG:MT:PAC	30,110,7,7:1:1:2:0/0:0/1:0.25:0	10,39,1,1:1:1:2:0/0:./.:.:0:0:.:.	32,112,4,14:1:1:2:0/0:0/1:0.25:1:0:.:.	32,110,13,6:1:1:2:0/0:0/1:0.25:1:0:.:.	28,84,5,4:1:1:2:0/0:0/1:0.125:0:0:.:.
chr4_ref_v2	606957	.	G	GA	.	PASS	IntersectsRepeat=1;RepeatCorrectionApplied=1	SAC:ACF:DF:PD:GT:SGT:SF:SV:SIG:MT:PAC	39,4,10,7:1:1:2:0/0:0/1:0.5:0	12,6,5,1:1:1:2:0/0:0/1:0.5:0:0:.:.	36,6,13,11:1:1:2:0/1:0/0:0.25:0:0:.:.	50,3,16,27:1:1:2:0/1:./.:.:0:0:.:.	28,0,10,8:1:1:2:0/1:0/0:0.25:0:0:.:.
chr4_ref_v2	621794	.	G	GA	.	PASS	IntersectsRepeat=1;RepeatCorrectionApplied=1	SAC:ACF:DF:PD:GT:SGT:SF:SV:SIG:MT:PAC	21,8,7,13:1:1:2:0/1:0/0:0.125:0	5,2,3,4:1:0:2:./.:./.:.:0:0:.:.	22,7,11,15:1:1:2:0/1:./.:.:0:0:.:.	30,13,8,16:1:1:2:0/1:0/0:0.25:0:0:.:.	26,13,6,16:1:1:2:0/1:0/0:0.25:0:0:.:.
chr4_ref_v2	624210	.	T	A	.	PASS	IntersectsRepeat=0;RepeatCorrectionApplied=0	SAC:ACF:DF:PD:GT:SGT:SF:SV:SIG:MT:PAC	215,157,0,0:1:1:2:0/0:./.:.:0	41,33,0,0:1:1:2:0/0:./.:.:0:0:.:.	111,75,101,74:1:1:2:0/1:./.:.:0:1:g.624210T>A:0	228,199,0,0:1:1:2:0/0:./.:.:0:0:.:.	187,150,0,0:1:1:2:0/0:./.:.:0:0:.:.
chr4_ref_v2	630748	.	GT	G	.	PASS	IntersectsRepeat=1;RepeatCorrectionApplied=1	SAC:ACF:DF:PD:GT:SGT:SF:SV:SIG:MT:PAC	37,22,7,7:1:1:2:0/0:0/1:0.125:0	12,6,3,0:1:1:2:0/0:./.:.:0:0:.:.	51,39,11,6:1:1:2:0/0:./.:.:0:0:.:.	74,47,10,6:1:1:2:0/0:./.:.:0:0:.:.	43,30,9,3:1:1:2:0/0:./.:.:0:0:.:.
chr4_ref_v2	645017	.	GA	G	.	PASS	IntersectsRepeat=1;RepeatCorrectionApplied=1	SAC:ACF:DF:PD:GT:SGT:SF:SV:SIG:MT:PAC	89,52,9,7:1:1:2:0/0:./.:.:0	15,8,1,0:1:1:2:0/0:./.:.:0:0:.:.	60,68,8,8:1:1:2:0/0:0/1:0.125:0:0:.:.	95,64,12,2:1:1:2:0/0:./.:.:0:0:.:.	70,42,9,7:1:1:2:0/0:0/1:0.125:0:0:.:.
chr4_ref_v2	645348	.	A	G	.	PASS	IntersectsRepeat=0;RepeatCorrectionApplied=0	SAC:ACF:DF:PD:GT:SGT:SF:SV:SIG:MT:PAC	159,36,67,0:1:1:2:0/0:0/1:0.5:0	32,18,19,0:1:1:2:0/0:0/1:0.5:0:0:.:.	118,36,54,0:1:1:2:0/0:0/1:0.5:0:0:.:.	149,41,40,0:1:1:2:0/0:0/1:0.25:0:0:.:.	110,37,72,0:1:1:2:0/1:0/0:0.25:0:0:.:.
chr4_ref_v2	645358	.	CG	C	.	PASS	IntersectsRepeat=0;RepeatCorrectionApplied=0	SAC:ACF:DF:PD:GT:SGT:SF:SV:SIG:MT:PAC	203,43,24,0:1:1:2:0/0:0/1:0.25:0	42,17,10,0:1:1:2:0/0:0/1:0.25:0:0:.:.	153,38,20,0:1:1:2:0/0:0/1:0.25:0:0:.:.	186,49,15,0:1:1:2:0/0:0/1:0.125:0:0:.:.	168,39,19,0:1:1:2:0/0:0/1:0.125:0:0:.:.
chr4_ref_v2	645380	.	A	G	.	PASS	IntersectsRepeat=0;RepeatCorrectionApplied=0	SAC:ACF:DF:PD:GT:SGT:SF:SV:SIG:MT:PAC	165,52,42,0:1:1:2:0/0:0/1:0.25:0	37,23,9,0:1:1:2:0/0:0/1:0.25:0:0:.:.	122,58,31,0:1:1:2:0/0:0/1:0.25:0:0:.:.	163,60,24,0:1:1:2:0/0:0/1:0.25:0:0:.:.	120,49,51,0:1:1:2:0/0:0/1:0.5:0:0:.:.
chr4_ref_v2	645384	.	C	T	.	PASS	IntersectsRepeat=0;RepeatCorrectionApplied=0	SAC:ACF:DF:PD:GT:SGT:SF:SV:SIG:MT:PAC	187,60,13,0:1:1:2:0/0:0/1:0.125:0	37,25,7,0:1:1:2:0/0:0/1:0.25:0:0:.:.	136,60,13,0:1:1:2:0/0:0/1:0.125:0:0:.:.	174,64,11,0:1:1:2:0/0:0/1:0.125:0:0:.:.	155,51,11,0:1:1:2:0/0:0/1:0.125:0:0:.:.
chr4_ref_v2	645387	.	T	G	.	PASS	IntersectsRepeat=1;RepeatCorrectionApplied=0	SAC:ACF:DF:PD:GT:SGT:SF:SV:SIG:MT:PAC	142,62,52,0:1:1:2:0/0:0/1:0.5:0	30,25,14,0:1:1:2:0/0:0/1:0.5:0:0:.:.	104,67,43,0:1:1:2:0/0:0/1:0.5:0:0:.:.	146,67,34,0:1:1:2:0/0:0/1:0.25:0:0:.:.	100,55,58,0:1:1:2:0/0:0/1:0.5:0:0:.:.
chr4_ref_v2	645399	.	T	G	.	PASS	IntersectsRepeat=1;RepeatCorrectionApplied=0	SAC:ACF:DF:PD:GT:SGT:SF:SV:SIG:MT:PAC	139,82,35,2:1:1:2:0/0:0/1:0.25:0	28,31,6,0:1:1:2:0/0:0/1:0.25:0:0:.:.	106,79,25,2:1:1:2:0/0:0/1:0.25:0:0:.:.	139,87,18,0:1:1:2:0/0:0/1:0.125:0:0:.:.	106,66,33,0:1:1:2:0/0:0/1:0.25:0:0:.:.
chr4_ref_v2	645406	.	CGTTTTGTTAT	C	.	PASS	IntersectsRepeat=0;RepeatCorrectionApplied=0	SAC:ACF:DF:PD:GT:SGT:SF:SV:SIG:MT:PAC	123,113,24,2:1:1:2:0/0:0/1:0.25:0	28,42,4,0:1:1:2:0/0:0/1:0.125:0:0:.:.	98,112,18,2:1:1:2:0/0:0/1:0.125:0:0:.:.	127,115,17,1:1:1:2:0/0:0/1:0.125:0:0:.:.	100,90,26,0:1:1:2:0/0:0/1:0.25:0:0:.:.
chr4_ref_v2	645422	.	T	A	.	ExcRegion	IntersectsRepeat=1;RepeatCorrectionApplied=0	SAC:ACF:DF:PD:GT:SGT:SF:SV:SIG:MT:PAC	101,117,17,16:1:1:2:./.:./.:.:0	24,39,4,2:1:1:2:./.:./.:.:0:0:.:.	82,109,16,16:1:1:2:./.:./.:.:0:0:.:.	100,120,16,7:1:1:2:./.:./.:.:0:0:.:.	86,86,22,19:1:1:2:./.:./.:.:0:0:.:.
chr4_ref_v2	645423	.	ATATG	A	.	ExcRegion	IntersectsRepeat=1;RepeatCorrectionApplied=0	SAC:ACF:DF:PD:GT:SGT:SF:SV:SIG:MT:PAC	100,125,16,16:1:1:2:./.:./.:.:0	23,42,4,2:1:1:2:./.:./.:.:0:0:.:.	82,111,16,16:1:1:2:./.:./.:.:0:0:.:.	99,125,16,7:1:1:2:./.:./.:.:0:0:.:.	85,88,21,20:1:1:2:./.:./.:.:0:0:.:.
chr4_ref_v2	645432	.	T	TG	.	ExcRegion	IntersectsRepeat=0;RepeatCorrectionApplied=0	SAC:ACF:DF:PD:GT:SGT:SF:SV:SIG:MT:PAC	79,124,9,18:1:1:2:./.:./.:.:0	21,42,3,2:1:1:2:./.:./.:.:0:0:.:.	60,109,11,17:1:1:2:./.:./.:.:0:0:.:.	86,131,9,7:1:1:2:./.:./.:.:0:0:.:.	71,88,10,21:1:1:2:./.:./.:.:0:0:.:.
chr4_ref_v2	645435	.	T	TG	.	ExcRegion	IntersectsRepeat=0;RepeatCorrectionApplied=0	SAC:ACF:DF:PD:GT:SGT:SF:SV:SIG:MT:PAC	75,124,8,18:1:1:2:./.:./.:.:0	21,42,2,2:1:1:2:./.:./.:.:0:0:.:.	59,110,7,18:1:1:2:./.:./.:.:0:0:.:.	79,131,6,7:1:1:2:./.:./.:.:0:0:.:.	65,91,9,23:1:1:2:./.:./.:.:0:0:.:.
chr4_ref_v2	645436	.	T	TTG	.	ExcRegion	IntersectsRepeat=0;RepeatCorrectionApplied=0	SAC:ACF:DF:PD:GT:SGT:SF:SV:SIG:MT:PAC	74,122,8,19:1:1:2:./.:./.:.:0	21,42,1,2:1:1:2:./.:./.:.:0:0:.:.	57,110,6,20:1:1:2:./.:./.:.:0:0:.:.	76,133,5,8:1:1:2:./.:./.:.:0:0:.:.	65,92,7,24:1:1:2:./.:./.:.:0:0:.:.
chr4_ref_v2	645511	.	G	A	.	ExcRegion	IntersectsRepeat=0;RepeatCorrectionApplied=0	SAC:ACF:DF:PD:GT:SGT:SF:SV:SIG:MT:PAC	0,145,0,54:1:1:2:./.:./.:.:0	0,34,0,6:1:1:2:./.:./.:.:0:0:.:.	0,87,0,39:1:1:2:./.:./.:.:0:0:.:.	0,133,0,34:1:1:2:./.:./.:.:0:0:.:.	0,104,0,62:1:1:2:./.:./.:.:0:0:.:.
chr4_ref_v2	645517	.	T	A	.	ExcRegion	IntersectsRepeat=0;RepeatCorrectionApplied=0	SAC:ACF:DF:PD:GT:SGT:SF:SV:SIG:MT:PAC	0,130,0,71:1:1:2:./.:./.:.:0	0,23,0,16:1:1:2:./.:./.:.:0:0:.:.	0,80,0,49:1:1:2:./.:./.:.:0:0:.:.	0,123,0,42:1:1:2:./.:./.:.:0:0:.:.	0,90,0,73:1:1:2:./.:./.:.:0:0:.:.
chr4_ref_v2	645527	.	A	T	.	ExcRegion	IntersectsRepeat=0;RepeatCorrectionApplied=0	SAC:ACF:DF:PD:GT:SGT:SF:SV:SIG:MT:PAC	0,117,0,67:1:1:2:./.:./.:.:0	0,22,0,21:1:1:2:./.:./.:.:0:0:.:.	0,80,0,46:1:1:2:./.:./.:.:0:0:.:.	0,116,0,42:1:1:2:./.:./.:.:0:0:.:.	0,99,0,74:1:1:2:./.:./.:.:0:0:.:.
chr4_ref_v2	645528	.	T	C	.	ExcRegion	IntersectsRepeat=1;RepeatCorrectionApplied=0	SAC:ACF:DF:PD:GT:SGT:SF:SV:SIG:MT:PAC	0,118,0,66:1:1:2:./.:./.:.:0	0,22,0,22:1:1:2:./.:./.:.:0:0:.:.	0,77,0,46:1:1:2:./.:./.:.:0:0:.:.	0,113,0,43:1:1:2:./.:./.:.:0:0:.:.	0,98,0,74:1:1:2:./.:./.:.:0:0:.:.
chr4_ref_v2	645533	.	G	T	.	ExcRegion	IntersectsRepeat=0;RepeatCorrectionApplied=0	SAC:ACF:DF:PD:GT:SGT:SF:SV:SIG:MT:PAC	0,119,0,65:1:1:2:./.:./.:.:0	0,22,0,23:1:1:2:./.:./.:.:0:0:.:.	0,78,0,44:1:1:2:./.:./.:.:0:0:.:.	0,108,0,43:1:1:2:./.:./.:.:0:0:.:.	0,102,0,72:1:1:2:./.:./.:.:0:0:.:.
chr4_ref_v2	645541	.	G	A	.	ExcRegion	IntersectsRepeat=0;RepeatCorrectionApplied=0	SAC:ACF:DF:PD:GT:SGT:SF:SV:SIG:MT:PAC	0,109,0,65:1:1:2:./.:./.:.:0	0,20,0,22:1:1:2:./.:./.:.:0:0:.:.	0,76,0,36:1:1:2:./.:./.:.:0:0:.:.	0,105,0,37:1:1:2:./.:./.:.:0:0:.:.	0,91,0,67:1:1:2:./.:./.:.:0:0:.:.
chr4_ref_v2	645542	.	C	T	.	ExcRegion	IntersectsRepeat=0;RepeatCorrectionApplied=0	SAC:ACF:DF:PD:GT:SGT:SF:SV:SIG:MT:PAC	0,109,0,63:1:1:2:./.:./.:.:0	0,19,0,23:1:1:2:./.:./.:.:0:0:.:.	0,76,0,36:1:1:2:./.:./.:.:0:0:.:.	0,105,0,37:1:1:2:./.:./.:.:0:0:.:.	0,90,0,67:1:1:2:./.:./.:.:0:0:.:.
chr4_ref_v2	645544	.	A	T	.	ExcRegion	IntersectsRepeat=0;RepeatCorrectionApplied=0	SAC:ACF:DF:PD:GT:SGT:SF:SV:SIG:MT:PAC	0,110,0,61:1:1:2:./.:./.:.:0	0,20,0,23:1:1:2:./.:./.:.:0:0:.:.	0,75,0,34:1:1:2:./.:./.:.:0:0:.:.	0,104,0,37:1:1:2:./.:./.:.:0:0:.:.	0,90,0,65:1:1:2:./.:./.:.:0:0:.:.
chr4_ref_v2	645550	.	CACA	C	.	ExcRegion	IntersectsRepeat=1;RepeatCorrectionApplied=0	SAC:ACF:DF:PD:GT:SGT:SF:SV:SIG:MT:PAC	0,111,0,54:1:1:2:./.:./.:.:0	0,20,0,22:1:1:2:./.:./.:.:0:0:.:.	0,75,0,29:1:1:2:./.:./.:.:0:0:.:.	0,102,0,29:1:1:2:./.:./.:.:0:0:.:.	0,98,0,57:1:1:2:./.:./.:.:0:0:.:.
chr4_ref_v2	645556	.	T	A	.	ExcRegion	IntersectsRepeat=0;RepeatCorrectionApplied=0	SAC:ACF:DF:PD:GT:SGT:SF:SV:SIG:MT:PAC	0,97,0,53:1:1:2:./.:./.:.:0	0,24,0,23:1:1:2:./.:./.:.:0:0:.:.	0,71,0,28:1:1:2:./.:./.:.:0:0:.:.	0,91,0,29:1:1:2:./.:./.:.:0:0:.:.	0,91,0,56:1:1:2:./.:./.:.:0:0:.:.
chr4_ref_v2	645558	.	TATA	T	.	ExcRegion	IntersectsRepeat=1;RepeatCorrectionApplied=0	SAC:ACF:DF:PD:GT:SGT:SF:SV:SIG:MT:PAC	0,91,0,50:1:1:2:./.:./.:.:0	0,25,0,23:1:1:2:./.:./.:.:0:0:.:.	0,69,0,28:1:1:2:./.:./.:.:0:0:.:.	0,87,0,28:1:1:2:./.:./.:.:0:0:.:.	0,91,0,54:1:1:2:./.:./.:.:0:0:.:.
chr4_ref_v2	645567	.	T	TACG	.	ExcRegion	IntersectsRepeat=1;RepeatCorrectionApplied=0	SAC:ACF:DF:PD:GT:SGT:SF:SV:SIG:MT:PAC	0,78,0,40:1:1:2:./.:./.:.:0	0,24,0,22:1:1:2:./.:./.:.:0:0:.:.	0,58,0,22:1:1:2:./.:./.:.:0:0:.:.	0,71,0,23:1:1:2:./.:./.:.:0:0:.:.	0,84,0,46:1:1:2:./.:./.:.:0:0:.:.
chr4_ref_v2	645571	.	A	ATTCC	.	ExcRegion	IntersectsRepeat=1;RepeatCorrectionApplied=0	SAC:ACF:DF:PD:GT:SGT:SF:SV:SIG:MT:PAC	0,75,0,30:1:1:2:./.:./.:.:0	0,23,0,21:1:1:2:./.:./.:.:0:0:.:.	0,57,0,16:1:1:2:./.:./.:.:0:0:.:.	0,67,0,19:1:1:2:./.:./.:.:0:0:.:.	0,82,0,41:1:1:2:./.:./.:.:0:0:.:.
chr4_ref_v2	645575	.	T	TTC	.	ExcRegion	IntersectsRepeat=1;RepeatCorrectionApplied=0	SAC:ACF:DF:PD:GT:SGT:SF:SV:SIG:MT:PAC	0,70,0,18:1:1:2:./.:./.:.:0	0,22,0,19:1:1:2:./.:./.:.:0:0:.:.	0,55,0,9:1:1:2:./.:./.:.:0:0:.:.	0,62,0,16:1:1:2:./.:./.:.:0:0:.:.	0,81,0,35:1:1:2:./.:./.:.:0:0:.:.
chr4_ref_v2	645587	.	TTAATA	T	.	ExcRegion	IntersectsRepeat=0;RepeatCorrectionApplied=0	SAC:ACF:DF:PD:GT:SGT:SF:SV:SIG:MT:PAC	0,62,0,9:1:1:2:./.:./.:.:0	0,30,0,9:1:1:2:./.:./.:.:0:0:.:.	0,46,0,2:1:1:2:./.:./.:.:0:0:.:.	0,54,0,4:1:1:2:./.:./.:.:0:0:.:.	0,67,0,12:1:1:2:./.:./.:.:0:0:.:.
chr4_ref_v2	645589	.	A	T	.	ExcRegion	IntersectsRepeat=1;RepeatCorrectionApplied=0	SAC:ACF:DF:PD:GT:SGT:SF:SV:SIG:MT:PAC	0,62,0,2:1:1:2:./.:./.:.:0	0,34,0,5:1:1:2:./.:./.:.:0:0:.:.	0,44,0,2:1:1:2:./.:./.:.:0:0:.:.	0,55,0,2:1:1:2:./.:./.:.:0:0:.:.	0,76,0,0:0:1:2:./.:./.:.:0:0:.:.
chr4_ref_v2	645598	.	TG	T	.	ExcRegion	IntersectsRepeat=0;RepeatCorrectionApplied=0	SAC:ACF:DF:PD:GT:SGT:SF:SV:SIG:MT:PAC	0,47,0,6:1:1:2:./.:./.:.:0	0,30,0,9:1:1:2:./.:./.:.:0:0:.:.	0,34,0,2:1:1:2:./.:./.:.:0:0:.:.	0,41,0,3:1:1:2:./.:./.:.:0:0:.:.	0,56,0,9:1:1:2:./.:./.:.:0:0:.:.
chr4_ref_v2	645625	.	G	A	.	ExcRegion	IntersectsRepeat=0;RepeatCorrectionApplied=0	SAC:ACF:DF:PD:GT:SGT:SF:SV:SIG:MT:PAC	0,25,0,1:1:1:2:./.:./.:.:0	0,26,0,5:1:1:2:./.:./.:.:0:0:.:.	0,17,0,0:0:1:2:./.:./.:.:0:0:.:.	0,25,0,1:1:1:2:./.:./.:.:0:0:.:.	0,33,0,0:0:1:2:./.:./.:.:0:0:.:.
chr4_ref_v2	645626	.	T	C	.	ExcRegion	IntersectsRepeat=0;RepeatCorrectionApplied=0	SAC:ACF:DF:PD:GT:SGT:SF:SV:SIG:MT:PAC	0,25,0,1:1:1:2:./.:./.:.:0	0,25,0,5:1:1:2:./.:./.:.:0:0:.:.	0,16,0,0:0:1:2:./.:./.:.:0:0:.:.	0,25,0,1:1:1:2:./.:./.:.:0:0:.:.	0,33,0,0:0:1:2:./.:./.:.:0:0:.:.
chr4_ref_v2	646061	.	A	T	.	ExcRegion	IntersectsRepeat=0;RepeatCorrectionApplied=0	SAC:ACF:DF:PD:GT:SGT:SF:SV:SIG:MT:PAC	0,0,1,1:1:1:2:./.:./.:.:0	0,0,0,0:0:1:2:./.:./.:.:0:0:.:.	0,0,0,0:0:1:2:./.:./.:.:0:0:.:.	0,0,0,0:0:1:2:./.:./.:.:0:0:.:.	0,0,0,0:0:1:2:./.:./.:.:0:0:.:.
chr4_ref_v2	651116	.	A	G	.	ExcRegion	IntersectsRepeat=1;RepeatCorrectionApplied=0	SAC:ACF:DF:PD:GT:SGT:SF:SV:SIG:MT:PAC	14,0,14,0:1:1:2:./.:./.:.:0	17,0,5,0:1:1:2:./.:./.:.:0:0:.:.	11,0,15,0:1:1:2:./.:./.:.:0:0:.:.	23,1,9,0:1:1:2:./.:./.:.:0:0:.:.	27,0,13,0:1:1:2:./.:./.:.:0:0:.:.
chr4_ref_v2	659814	.	A	T	.	PASS	IntersectsRepeat=0;RepeatCorrectionApplied=0	SAC:ACF:DF:PD:GT:SGT:SF:SV:SIG:MT:PAC	163,149,0,0:1:1:2:0/0:./.:.:0	42,42,0,0:1:1:2:0/0:./.:.:0:0:.:.	138,147,0,0:1:1:2:0/0:./.:.:0:0:.:.	116,97,54,41:1:1:2:0/0:0/1:0.5:1:1:.:	128,132,1,0:1:1:2:0/0:./.:.:0:0:.:.
chr4_ref_v2	663605	.	G	A	.	PASS	IntersectsRepeat=1;RepeatCorrectionApplied=0	SAC:ACF:DF:PD:GT:SGT:SF:SV:SIG:MT:PAC	171,116,0,0:1:1:2:0/0:./.:.:0	35,30,0,1:1:1:2:0/0:./.:.:0:0:.:.	71,59,53,63:1:1:2:0/1:./.:.:0:1:g.663605G>A:0	170,162,0,0:1:1:2:0/0:./.:.:0:0:.:.	134,95,0,0:1:1:2:0/0:./.:.:0:0:.:.
chr4_ref_v2	667873	.	T	A	.	PASS	IntersectsRepeat=0;RepeatCorrectionApplied=0	SAC:ACF:DF:PD:GT:SGT:SF:SV:SIG:MT:PAC	115,121,0,0:1:1:2:0/0:./.:.:0	30,37,0,0:1:1:2:0/0:./.:.:0:0:.:.	128,125,0,0:1:1:2:0/0:./.:.:0:0:.:.	143,138,0,0:1:1:2:0/0:./.:.:0:0:.:.	59,58,64,50:1:1:2:0/1:./.:.:0:1:g.667873T>A:0
chr4_ref_v2	668462	.	G	A	.	ExcRegion	IntersectsRepeat=0;RepeatCorrectionApplied=0	SAC:ACF:DF:PD:GT:SGT:SF:SV:SIG:MT:PAC	84,115,0,0:1:1:2:./.:./.:.:0	32,53,0,0:1:1:2:./.:./.:.:0:0:.:.	89,127,0,0:1:1:2:./.:./.:.:0:0:.:.	66,126,0,0:1:1:2:./.:./.:.:0:0:.:.	40,64,33,52:1:1:2:./.:./.:.:0:1:.:.
chr4_ref_v2	668864	.	TA	T	.	PASS	IntersectsRepeat=1;RepeatCorrectionApplied=1	SAC:ACF:DF:PD:GT:SGT:SF:SV:SIG:MT:PAC	62,82,6,8:1:1:2:0/0:./.:.:0	20,25,3,5:1:1:2:0/0:./.:.:0:0:.:.	66,83,9,11:1:1:2:0/0:./.:.:0:0:.:.	53,79,5,5:1:1:2:0/0:./.:.:0:0:.:.	39,68,16,5:1:1:2:0/0:./.:.:0:0:.:.
chr4_ref_v2	671875	.	T	G	.	PASS	IntersectsRepeat=1;RepeatCorrectionApplied=0	SAC:ACF:DF:PD:GT:SGT:SF:SV:SIG:MT:PAC	133,144,0,0:1:1:2:0/0:./.:.:0	45,45,0,0:1:1:2:0/0:./.:.:0:0:.:.	92,176,0,0:1:1:2:0/0:./.:.:0:0:.:.	101,116,51,64:1:1:2:0/1:0/0:0.25:0:1:g.671875T>G:0	107,123,0,0:1:1:2:0/0:./.:.:0:0:.:.
chr4_ref_v2	675040	.	C	A	.	PASS	IntersectsRepeat=0;RepeatCorrectionApplied=0	SAC:ACF:DF:PD:GT:SGT:SF:SV:SIG:MT:PAC	139,129,0,0:1:1:2:0/0:./.:.:0	12,16,18,18:1:1:2:0/1:1/1:0.125:0:1:g.675040C>A:0	135,156,0,0:1:1:2:0/0:./.:.:0:0:.:.	163,171,0,0:1:1:2:0/0:./.:.:0:0:.:.	127,110,0,0:1:1:2:0/0:./.:.:0:0:.:.
chr4_ref_v2	677725	.	T	C	.	PASS	IntersectsRepeat=0;RepeatCorrectionApplied=0	SAC:ACF:DF:PD:GT:SGT:SF:SV:SIG:MT:PAC	79,131,0,0:1:1:2:0/0:./.:.:0	20,27,0,0:1:1:2:0/0:./.:.:0:0:.:.	44,65,46,69:1:1:2:0/1:./.:.:0:1:g.677725T>C:0	100,117,0,0:1:1:2:0/0:./.:.:0:0:.:.	79,104,0,0:1:1:2:0/0:./.:.:0:0:.:.
chr4_ref_v2	677964	.	A	T	.	PASS	IntersectsRepeat=0;RepeatCorrectionApplied=0	SAC:ACF:DF:PD:GT:SGT:SF:SV:SIG:MT:PAC	28,24,14,5:1:1:2:0/0:0/1:0.5:0	12,14,4,5:1:1:2:0/0:0/1:0.5:0:0:.:.	42,28,6,8:1:1:2:0/0:0/1:0.25:0:0:.:.	41,44,8,5:1:1:2:0/0:0/1:0.25:0:0:.:.	31,21,9,3:1:1:2:0/0:0/1:0.5:0:0:.:.
chr4_ref_v2	677965	.	A	T	.	PASS	IntersectsRepeat=0;RepeatCorrectionApplied=0	SAC:ACF:DF:PD:GT:SGT:SF:SV:SIG:MT:PAC	29,25,7,5:1:1:2:0/0:0/1:0.5:0	14,15,0,5:1:1:2:0/0:0/1:0.25:0:0:.:.	47,28,4,8:1:1:2:0/0:0/1:0.25:0:0:.:.	42,45,2,5:1:1:2:0/0:0/1:0.125:0:0:.:.	35,23,3,3:1:1:2:0/0:0/1:0.25:0:0:.:.
chr4_ref_v2	679578	.	A	T	.	PASS	IntersectsRepeat=1;RepeatCorrectionApplied=0	SAC:ACF:DF:PD:GT:SGT:SF:SV:SIG:MT:PAC	136,109,0,0:1:1:2:0/0:./.:.:0	25,30,0,0:1:1:2:0/0:./.:.:0:0:.:.	66,47,69,70:1:1:2:0/1:1/1:0.125:0:1:g.679578A>T:0	164,149,0,3:1:1:2:0/0:./.:.:0:0:.:.	133,114,0,0:1:1:2:0/0:./.:.:0:0:.:.
chr4_ref_v2	680625	.	T	A	.	PASS	IntersectsRepeat=1;RepeatCorrectionApplied=0	SAC:ACF:DF:PD:GT:SGT:SF:SV:SIG:MT:PAC	151,162,0,0:1:1:2:0/0:./.:.:0	20,18,12,25:1:1:2:0/1:./.:.:0:1:g.680625T>A:0	164,164,0,0:1:1:2:0/0:./.:.:0:0:.:.	162,184,0,0:1:1:2:0/0:./.:.:0:0:.:.	108,155,0,0:1:1:2:0/0:./.:.:0:0:.:.
chr4_ref_v2	685612	.	T	A	.	PASS	IntersectsRepeat=0;RepeatCorrectionApplied=0	SAC:ACF:DF:PD:GT:SGT:SF:SV:SIG:MT:PAC	162,186,0,0:1:1:2:0/0:./.:.:0	39,54,0,0:1:1:2:0/0:./.:.:0:0:.:.	177,178,0,0:1:1:2:0/0:./.:.:0:0:.:.	175,193,0,0:1:1:2:0/0:./.:.:0:0:.:.	72,83,80,64:1:1:2:0/1:./.:.:0:1:g.685612T>A:0
chr4_ref_v2	687977	.	C	CTT,CTTT	.	PASS	IntersectsRepeat=1;RepeatCorrectionApplied=1	SAC:ACF:DF:PD:GT:SGT:SF:SV:SIG:MT:PAC	2,0,6,15,1,1:1:1:2:1/1:0/1:0.25:0	0,0,0,6,0,1:1:0:2:./.:./.:.:0:0:.:.	4,2,7,14,0,0:1:1:2:1/1:0/1:0.5:0:0:.:.	1,1,4,21,2,0:1:1:2:1/1:./.:.:0:0:.:.	1,1,9,11,0,1:1:1:2:1/1:0/1:0.125:0:0:.:.
chr4_ref_v2	691302	.	A	AATAT,AATATAT	.	PASS	IntersectsRepeat=1;RepeatCorrectionApplied=1	SAC:ACF:DF:PD:GT:SGT:SF:SV:SIG:MT:PAC	0,0,2,4,27,27:1:1:2:2/2:./.:.:0	0,0,4,3,13,19:1:1:2:2/2:1/2:0.125:0:0:.:.	0,0,3,4,34,24:1:1:2:2/2:./.:.:0:0:.:.	0,0,5,5,25,38:1:1:2:2/2:./.:.:0:0:.:.	0,0,3,3,28,22:1:1:2:2/2:./.:.:0:0:.:.
chr4_ref_v2	723411	.	T	C	.	PASS	IntersectsRepeat=0;RepeatCorrectionApplied=0	SAC:ACF:DF:PD:GT:SGT:SF:SV:SIG:MT:PAC	152,195,0,0:1:1:2:0/0:./.:.:0	14,17,15,13:1:1:2:0/1:./.:.:0:1:g.723411T>C:0	144,183,0,0:1:1:2:0/0:./.:.:0:0:.:.	184,188,0,1:1:1:2:0/0:./.:.:0:0:.:.	143,157,0,0:1:1:2:0/0:./.:.:0:0:.:.
chr4_ref_v2	726166	.	C	T	.	PASS	IntersectsRepeat=0;RepeatCorrectionApplied=0	SAC:ACF:DF:PD:GT:SGT:SF:SV:SIG:MT:PAC	120,106,0,0:1:1:2:0/0:./.:.:0	29,34,0,0:1:1:2:0/0:./.:.:0:0:.:.	111,119,0,0:1:1:2:0/0:./.:.:0:0:.:.	93,92,37,44:1:1:2:0/0:0/1:0.5:1:1:.:	100,113,0,0:1:1:2:0/0:./.:.:0:0:.:.
chr4_ref_v2	730543	.	T	A	.	PASS	IntersectsRepeat=0;RepeatCorrectionApplied=0	SAC:ACF:DF:PD:GT:SGT:SF:SV:SIG:MT:PAC	125,134,0,0:1:1:2:0/0:./.:.:0	27,31,0,0:1:1:2:0/0:./.:.:0:0:.:.	138,119,0,0:1:1:2:0/0:./.:.:0:0:.:.	147,160,0,0:1:1:2:0/0:./.:.:0:0:.:.	68,59,69,50:1:1:2:0/1:./.:.:0:1:g.730543T>A:0
chr4_ref_v2	732291	.	G	A	.	PASS	IntersectsRepeat=0;RepeatCorrectionApplied=0	SAC:ACF:DF:PD:GT:SGT:SF:SV:SIG:MT:PAC	0,0,158,103:1:1:2:1/1:./.:.:0	0,0,25,27:1:1:2:1/1:./.:.:0:0:.:.	0,0,171,125:1:1:2:1/1:./.:.:0:0:.:.	1,0,192,152:1:1:2:1/1:./.:.:0:0:.:.	0,0,152,115:1:1:2:1/1:./.:.:0:0:.:.
chr4_ref_v2	757532	.	G	C	.	PASS	IntersectsRepeat=0;RepeatCorrectionApplied=0	SAC:ACF:DF:PD:GT:SGT:SF:SV:SIG:MT:PAC	0,0,0,0:0:1:2:./.:./.:.:0	0,0,0,0:0:1:2:./.:./.:.:0:0:.:.	0,0,0,0:0:1:2:./.:./.:.:0:0:.:.	0,0,0,2:0:1:2:./.:./.:.:0:0:.:.	0,0,0,0:0:1:2:./.:./.:.:0:0:.:.
chr4_ref_v2	794535	.	C	A	.	PASS	IntersectsRepeat=1;RepeatCorrectionApplied=0	SAC:ACF:DF:PD:GT:SGT:SF:SV:SIG:MT:PAC	135,32,0,28:1:1:2:0/0:0/1:0.25:0	23,9,0,0:1:1:2:0/0:./.:.:0:0:.:.	138,25,0,15:1:1:2:0/0:0/1:0.25:0:0:.:.	180,28,0,33:1:1:2:0/0:0/1:0.25:0:0:.:.	127,27,0,21:1:1:2:0/0:0/1:0.25:0:0:.:.
chr4_ref_v2	810373	.	TTA	T	.	PASS	IntersectsRepeat=1;RepeatCorrectionApplied=1	SAC:ACF:DF:PD:GT:SGT:SF:SV:SIG:MT:PAC	32,41,2,2:1:1:2:0/0:./.:.:0	25,23,2,4:1:1:2:0/0:./.:.:0:0:.:.	39,37,4,4:1:1:2:0/0:./.:.:0:0:.:.	50,38,6,5:1:1:2:0/0:./.:.:0:0:.:.	41,28,3,5:1:1:2:0/0:./.:.:0:0:.:.
chr4_ref_v2	823854	.	CAAAGAAGCGCATTCA	C	.	PASS	IntersectsRepeat=0;RepeatCorrectionApplied=0	SAC:ACF:DF:PD:GT:SGT:SF:SV:SIG:MT:PAC	127,152,0,0:1:1:2:0/0:./.:.:0	25,33,0,0:1:1:2:0/0:./.:.:0:0:.:.	136,125,0,0:1:1:2:0/0:./.:.:0:0:.:.	85,112,34,47:1:1:2:0/0:0/1:0.5:1:1:.:	100,125,0,0:1:1:2:0/0:./.:.:0:0:.:.
chr4_ref_v2	835540	.	GA	G	.	PASS	IntersectsRepeat=1;RepeatCorrectionApplied=1	SAC:ACF:DF:PD:GT:SGT:SF:SV:SIG:MT:PAC	91,80,9,4:1:1:2:0/0:./.:.:0	12,11,3,1:1:1:2:0/0:0/1:0.125:0:0:.:.	73,69,7,10:1:1:2:0/0:0/1:0.125:0:0:.:.	77,74,17,8:1:1:2:0/0:0/1:0.125:0:0:.:.	79,51,9,12:1:1:2:0/0:0/1:0.125:0:0:.:.
chr4_ref_v2	837968	.	A	AAATAATAATAAT	.	PASS	IntersectsRepeat=1;RepeatCorrectionApplied=1	SAC:ACF:DF:PD:GT:SGT:SF:SV:SIG:MT:PAC	0,0,11,26:1:1:2:1/1:./.:.:0	0,0,12,12:1:1:2:1/1:./.:.:0:0:.:.	0,0,21,30:1:1:2:1/1:./.:.:0:0:.:.	0,1,20,26:1:1:2:1/1:./.:.:0:0:.:.	0,0,19,20:1:1:2:1/1:./.:.:0:0:.:.
chr4_ref_v2	838622	.	A	T	.	PASS	IntersectsRepeat=0;RepeatCorrectionApplied=0	SAC:ACF:DF:PD:GT:SGT:SF:SV:SIG:MT:PAC	130,168,0,0:1:1:2:0/0:./.:.:0	35,38,0,0:1:1:2:0/0:./.:.:0:0:.:.	57,84,55,82:1:1:2:0/1:./.:.:0:1:g.838622A>T:0	164,212,0,1:1:1:2:0/0:./.:.:0:0:.:.	118,178,0,0:1:1:2:0/0:./.:.:0:0:.:.
chr4_ref_v2	840324	.	AATAT	A,AAT	.	PASS	IntersectsRepeat=1;RepeatCorrectionApplied=1	SAC:ACF:DF:PD:GT:SGT:SF:SV:SIG:MT:PAC	1,0,2,4,35,40:1:1:2:2/2:./.:.:0	0,1,9,3,17,20:1:1:2:2/2:1/2:0.5:0:0:.:.	2,1,2,5,31,38:1:1:2:2/2:./.:.:0:0:.:.	2,2,4,7,45,53:1:1:2:2/2:./.:.:0:0:.:.	5,1,5,5,30,39:1:1:2:2/2:0/2:0.125:0:0:.:.
chr4_ref_v2	842806	.	G	T	.	PASS	IntersectsRepeat=0;RepeatCorrectionApplied=0	SAC:ACF:DF:PD:GT:SGT:SF:SV:SIG:MT:PAC	155,123,0,0:1:1:2:0/0:./.:.:0	28,30,0,0:1:1:2:0/0:./.:.:0:0:.:.	137,149,0,0:1:1:2:0/0:./.:.:0:0:.:.	183,179,0,0:1:1:2:0/0:./.:.:0:0:.:.	65,65,81,69:1:1:2:0/1:1/1:0.125:0:1:g.842806G>T:0
chr4_ref_v2	847480	.	C	T	.	PASS	IntersectsRepeat=0;RepeatCorrectionApplied=0	SAC:ACF:DF:PD:GT:SGT:SF:SV:SIG:MT:PAC	130,153,0,0:1:1:2:0/0:./.:.:0	31,29,0,0:1:1:2:0/0:./.:.:0:0:.:.	171,179,0,0:1:1:2:0/0:./.:.:0:0:.:.	112,124,47,65:1:1:2:0/1:0/0:0.25:1:1:g.847480C>T:0	135,158,0,0:1:1:2:0/0:./.:.:0:0:.:.
chr4_ref_v2	855115	.	A	G	.	PASS	IntersectsRepeat=0;RepeatCorrectionApplied=0	SAC:ACF:DF:PD:GT:SGT:SF:SV:SIG:MT:PAC	140,173,0,0:1:1:2:0/0:./.:.:0	43,39,0,0:1:1:2:0/0:./.:.:0:0:.:.	171,181,0,0:1:1:2:0/0:./.:.:0:0:.:.	191,186,0,0:1:1:2:0/0:./.:.:0:0:.:.	71,73,70,78:1:1:2:0/1:./.:.:0:1:g.855115A>G:0
chr4_ref_v2	859215	.	T	G	.	PASS	IntersectsRepeat=1;RepeatCorrectionApplied=0	SAC:ACF:DF:PD:GT:SGT:SF:SV:SIG:MT:PAC	46,95,54,0:1:1:2:0/0:0/1:0.5:0	11,17,10,0:1:1:2:0/0:0/1:0.5:0:0:.:.	50,100,56,0:1:1:2:0/0:0/1:0.5:0:0:.:.	50,136,60,0:1:1:2:0/0:0/1:0.5:0:0:.:.	32,106,57,0:1:1:2:0/0:0/1:0.5:0:0:.:.
chr4_ref_v2	860586	.	C	T	.	PASS	IntersectsRepeat=0;RepeatCorrectionApplied=0	SAC:ACF:DF:PD:GT:SGT:SF:SV:SIG:MT:PAC	195,186,0,0:1:1:2:0/0:./.:.:0	22,19,22,12:1:1:2:0/1:0/0:0.125:0:1:g.860586C>T:0	189,178,0,0:1:1:2:0/0:./.:.:0:0:.:.	206,205,0,0:1:1:2:0/0:./.:.:0:0:.:.	145,190,0,0:1:1:2:0/0:./.:.:0:0:.:.
chr4_ref_v2	864769	.	CAT	C	.	PASS	IntersectsRepeat=1;RepeatCorrectionApplied=1	SAC:ACF:DF:PD:GT:SGT:SF:SV:SIG:MT:PAC	37,46,2,6:1:1:2:0/0:./.:.:0	29,30,3,7:1:1:2:0/0:0/1:0.125:0:0:.:.	30,59,7,5:1:1:2:0/0:./.:.:0:0:.:.	34,60,9,6:1:1:2:0/0:./.:.:0:0:.:.	26,42,2,6:1:1:2:0/0:./.:.:0:0:.:.
chr4_ref_v2	864892	.	CT	C	.	PASS	IntersectsRepeat=1;RepeatCorrectionApplied=1	SAC:ACF:DF:PD:GT:SGT:SF:SV:SIG:MT:PAC	95,38,10,1:1:1:2:0/0:0/1:0.125:0	36,30,8,3:1:1:2:0/0:0/1:0.25:0:0:.:.	98,41,4,4:1:1:2:0/0:0/1:0.125:0:0:.:.	114,57,7,3:1:1:2:0/0:0/1:0.125:0:0:.:.	87,34,4,1:1:1:2:0/0:./.:.:0:0:.:.
chr4_ref_v2	866509	.	A	C	.	PASS	IntersectsRepeat=0;RepeatCorrectionApplied=0	SAC:ACF:DF:PD:GT:SGT:SF:SV:SIG:MT:PAC	117,31,0,31:1:1:2:0/0:0/1:0.25:0	21,12,0,5:1:1:2:0/0:0/1:0.25:0:0:.:.	89,29,0,33:1:1:2:0/0:0/1:0.5:0:0:.:.	145,39,0,32:1:1:2:0/0:0/1:0.25:0:0:.:.	85,43,0,29:1:1:2:0/0:0/1:0.5:0:0:.:.
chr4_ref_v2	876166	.	T	A	.	ExcRegion	IntersectsRepeat=0;RepeatCorrectionApplied=0	SAC:ACF:DF:PD:GT:SGT:SF:SV:SIG:MT:PAC	0,0,0,0:0:1:2:./.:./.:.:0	0,0,0,0:0:1:2:./.:./.:.:0:0:.:.	0,0,1,0:0:1:2:./.:./.:.:0:0:.:.	0,0,0,1:0:1:2:./.:./.:.:0:0:.:.	0,0,0,0:0:1:2:./.:./.:.:0:0:.:.
chr4_ref_v2	876167	.	T	A	.	ExcRegion	IntersectsRepeat=0;RepeatCorrectionApplied=0	SAC:ACF:DF:PD:GT:SGT:SF:SV:SIG:MT:PAC	0,0,0,0:0:1:2:./.:./.:.:0	0,0,0,0:0:1:2:./.:./.:.:0:0:.:.	0,0,1,0:0:1:2:./.:./.:.:0:0:.:.	0,0,0,1:0:1:2:./.:./.:.:0:0:.:.	0,0,0,0:0:1:2:./.:./.:.:0:0:.:.
chr4_ref_v2	876340	.	C	T	.	ExcRegion	IntersectsRepeat=1;RepeatCorrectionApplied=0	SAC:ACF:DF:PD:GT:SGT:SF:SV:SIG:MT:PAC	0,0,0,0:0:1:2:./.:./.:.:0	0,0,0,0:0:1:2:./.:./.:.:0:0:.:.	0,0,0,0:0:1:2:./.:./.:.:0:0:.:.	0,0,1,1:1:1:2:./.:./.:.:0:0:.:.	0,0,0,0:0:1:2:./.:./.:.:0:0:.:.
chr4_ref_v2	876343	.	C	T	.	ExcRegion	IntersectsRepeat=1;RepeatCorrectionApplied=0	SAC:ACF:DF:PD:GT:SGT:SF:SV:SIG:MT:PAC	0,0,0,0:0:1:2:./.:./.:.:0	0,0,0,0:0:1:2:./.:./.:.:0:0:.:.	0,0,0,0:0:1:2:./.:./.:.:0:0:.:.	0,0,1,1:1:1:2:./.:./.:.:0:0:.:.	0,0,0,0:0:1:2:./.:./.:.:0:0:.:.
chr4_ref_v2	878591	.	A	G	.	ExcRegion	IntersectsRepeat=0;RepeatCorrectionApplied=0	SAC:ACF:DF:PD:GT:SGT:SF:SV:SIG:MT:PAC	0,0,0,0:0:1:2:./.:./.:.:0	0,1,0,0:0:1:2:./.:./.:.:0:0:.:.	0,1,0,0:0:1:2:./.:./.:.:0:0:.:.	0,0,1,1:1:1:2:./.:./.:.:0:0:.:.	0,0,0,0:0:1:2:./.:./.:.:0:0:.:.
chr4_ref_v2	879031	.	T	C	.	ExcRegion	IntersectsRepeat=0;RepeatCorrectionApplied=0	SAC:ACF:DF:PD:GT:SGT:SF:SV:SIG:MT:PAC	0,0,1,0:0:1:2:./.:./.:.:0	0,0,0,0:0:1:2:./.:./.:.:0:0:.:.	0,1,0,0:0:1:2:./.:./.:.:0:0:.:.	0,0,0,0:0:1:2:./.:./.:.:0:0:.:.	0,0,0,0:0:1:2:./.:./.:.:0:0:.:.
chr4_ref_v2	886998	.	GA	G	.	PASS	IntersectsRepeat=1;RepeatCorrectionApplied=1	SAC:ACF:DF:PD:GT:SGT:SF:SV:SIG:MT:PAC	81,57,3,3:1:1:2:0/0:./.:.:0	19,29,3,5:1:1:2:0/0:0/1:0.125:0:0:.:.	100,53,4,6:1:1:2:0/0:./.:.:0:0:.:.	74,78,5,8:1:1:2:0/0:./.:.:0:0:.:.	75,40,3,5:1:1:2:0/0:./.:.:0:0:.:.
chr4_ref_v2	892434	.	CA	C	.	PASS	IntersectsRepeat=1;RepeatCorrectionApplied=1	SAC:ACF:DF:PD:GT:SGT:SF:SV:SIG:MT:PAC	49,56,3,7:1:1:2:0/0:./.:.:0	10,11,2,3:1:1:2:0/0:0/1:0.25:0:0:.:.	51,59,5,3:1:1:2:0/0:./.:.:0:0:.:.	60,77,7,5:1:1:2:0/0:./.:.:0:0:.:.	30,65,4,4:1:1:2:0/0:./.:.:0:0:.:.
chr4_ref_v2	896497	.	C	A	.	PASS	IntersectsRepeat=0;RepeatCorrectionApplied=0	SAC:ACF:DF:PD:GT:SGT:SF:SV:SIG:MT:PAC	139,14,0,20:1:1:2:0/0:0/1:0.25:0	33,11,0,3:1:1:2:0/0:0/1:0.125:0:0:.:.	136,14,0,28:1:1:2:0/0:0/1:0.25:0:0:.:.	161,16,0,42:1:1:2:0/0:0/1:0.5:0:0:.:.	114,17,0,26:1:1:2:0/0:0/1:0.25:0:0:.:.
chr4_ref_v2	909629	.	A	T	.	PASS	IntersectsRepeat=1;RepeatCorrectionApplied=0	SAC:ACF:DF:PD:GT:SGT:SF:SV:SIG:MT:PAC	144,51,1,67:1:1:2:0/0:0/1:0.5:0	31,16,0,20:1:1:2:0/0:0/1:0.5:0:0:.:.	92,41,0,48:1:1:2:0/0:0/1:0.5:0:0:.:.	123,60,5,64:1:1:2:0/0:0/1:0.5:0:0:.:.	102,29,0,42:1:1:2:0/0:0/1:0.5:0:0:.:.
chr4_ref_v2	914561	.	T	G	.	PASS	IntersectsRepeat=0;RepeatCorrectionApplied=0	SAC:ACF:DF:PD:GT:SGT:SF:SV:SIG:MT:PAC	16,162,50,0:1:1:2:0/0:0/1:0.5:0	13,27,6,0:1:1:2:0/0:0/1:0.25:0:0:.:.	18,155,45,0:1:1:2:0/0:0/1:0.5:0:0:.:.	33,187,42,0:1:1:2:0/0:0/1:0.25:0:0:.:.	22,140,52,0:1:1:2:0/0:0/1:0.5:0:0:.:.
chr4_ref_v2	918641	.	A	C	.	PASS	IntersectsRepeat=1;RepeatCorrectionApplied=0	SAC:ACF:DF:PD:GT:SGT:SF:SV:SIG:MT:PAC	0,0,136,152:1:1:2:1/1:./.:.:0	0,0,34,42:1:1:2:1/1:./.:.:0:0:.:.	0,0,136,153:1:1:2:1/1:./.:.:0:0:.:.	0,0,184,163:1:1:2:1/1:./.:.:0:0:.:.	0,0,114,126:1:1:2:1/1:./.:.:0:0:.:.
chr4_ref_v2	921715	.	C	CAAAAAAAA	.	PASS	IntersectsRepeat=1;RepeatCorrectionApplied=1	SAC:ACF:DF:PD:GT:SGT:SF:SV:SIG:MT:PAC	5,0,15,1:1:1:2:0/1:1/1:0.5:0	3,0,3,3:1:0:2:./.:./.:.:0:0:.:.	4,0,20,1:1:1:2:1/1:0/1:0.5:0:0:.:.	4,0,23,1:1:1:2:1/1:0/1:0.25:0:0:.:.	1,0,23,1:1:1:2:1/1:0/1:0.125:0:0:.:.
chr4_ref_v2	929356	.	GA	G	.	PASS	IntersectsRepeat=1;RepeatCorrectionApplied=1	SAC:ACF:DF:PD:GT:SGT:SF:SV:SIG:MT:PAC	104,132,5,9:1:1:2:0/0:0/1:0.125:0	26,41,4,5:1:1:2:0/0:0/1:0.25:0:0:.:.	87,115,6,5:1:1:2:0/0:0/1:0.125:0:0:.:.	139,121,4,9:1:1:2:0/0:./.:.:0:0:.:.	91,103,7,6:1:1:2:0/0:0/1:0.125:0:0:.:.
chr4_ref_v2	930866	.	CAT	C	.	PASS	IntersectsRepeat=1;RepeatCorrectionApplied=1	SAC:ACF:DF:PD:GT:SGT:SF:SV:SIG:MT:PAC	46,33,12,16:1:1:2:0/0:0/1:0.25:0	13,14,10,6:1:1:2:0/0:0/1:0.5:0:0:.:.	37,42,13,10:1:1:2:0/0:0/1:0.25:0:0:.:.	35,37,15,19:1:1:2:0/0:0/1:0.5:0:0:.:.	44,37,15,11:1:1:2:0/0:0/1:0.25:0:0:.:.
chr4_ref_v2	938178	.	T	G	.	PASS	IntersectsRepeat=0;RepeatCorrectionApplied=0	SAC:ACF:DF:PD:GT:SGT:SF:SV:SIG:MT:PAC	53,172,47,0:1:1:2:0/0:0/1:0.25:0	18,58,5,0:1:1:2:0/0:0/1:0.125:0:0:.:.	50,196,64,0:1:1:2:0/0:0/1:0.5:0:0:.:.	42,203,65,0:1:1:2:0/0:0/1:0.5:0:0:.:.	42,178,49,0:1:1:2:0/0:0/1:0.5:0:0:.:.
chr4_ref_v2	947059	.	A	C	.	PASS	IntersectsRepeat=0;RepeatCorrectionApplied=0	SAC:ACF:DF:PD:GT:SGT:SF:SV:SIG:MT:PAC	165,42,0,43:1:1:2:0/0:0/1:0.25:0	49,18,0,4:1:1:2:0/0:0/1:0.125:0:0:.:.	179,46,0,36:1:1:2:0/0:0/1:0.25:0:0:.:.	196,49,0,56:1:1:2:0/0:0/1:0.5:0:0:.:.	151,39,0,40:1:1:2:0/0:0/1:0.25:0:0:.:.
chr4_ref_v2	949763	.	A	T	.	PASS	IntersectsRepeat=0;RepeatCorrectionApplied=0	SAC:ACF:DF:PD:GT:SGT:SF:SV:SIG:MT:PAC	205,181,0,1:1:1:2:0/0:./.:.:0	51,41,0,0:1:1:2:0/0:./.:.:0:0:.:.	79,64,98,90:1:1:2:0/1:1/1:0.125:0:1:g.949763A>T:0	219,206,0,0:1:1:2:0/0:./.:.:0:0:.:.	178,144,1,0:1:1:2:0/0:./.:.:0:0:.:.
chr4_ref_v2	955888	.	G	GAAAAAA	.	PASS	IntersectsRepeat=1;RepeatCorrectionApplied=1	SAC:ACF:DF:PD:GT:SGT:SF:SV:SIG:MT:PAC	41,22,57,11:1:1:2:0/1:./.:.:0	12,9,10,5:1:1:2:0/1:0/0:0.125:0:0:.:.	32,35,49,9:1:1:2:0/1:0/0:0.125:0:0:.:.	49,37,61,8:1:1:2:0/1:0/0:0.125:0:0:.:.	35,26,48,3:1:1:2:0/1:0/0:0.125:0:0:.:.
chr4_ref_v2	960314	.	CT	C	.	PASS	IntersectsRepeat=1;RepeatCorrectionApplied=1	SAC:ACF:DF:PD:GT:SGT:SF:SV:SIG:MT:PAC	85,101,4,7:1:1:2:0/0:0/1:0.125:0	21,29,1,0:1:1:2:0/0:./.:.:0:0:.:.	104,106,3,2:1:1:2:0/0:./.:.:0:0:.:.	134,121,4,6:1:1:2:0/0:0/1:0.125:0:0:.:.	51,53,58,56:1:1:2:0/1:./.:.:0:1:g.960315delT:0
chr4_ref_v2	962130	.	G	A	.	PASS	IntersectsRepeat=0;RepeatCorrectionApplied=0	SAC:ACF:DF:PD:GT:SGT:SF:SV:SIG:MT:PAC	112,174,1,1:1:1:2:0/0:./.:.:0	15,23,15,19:1:1:2:0/1:./.:.:0:1:g.962130G>A:0	112,153,0,0:1:1:2:0/0:./.:.:0:0:.:.	164,192,0,0:1:1:2:0/0:./.:.:0:0:.:.	129,181,0,0:1:1:2:0/0:./.:.:0:0:.:.
chr4_ref_v2	963272	.	C	A	.	PASS	IntersectsRepeat=0;RepeatCorrectionApplied=0	SAC:ACF:DF:PD:GT:SGT:SF:SV:SIG:MT:PAC	145,128,0,0:1:1:2:0/0:./.:.:0	22,19,16,17:1:1:2:0/1:0/0:0.125:0:1:g.963272C>A:0	153,127,0,0:1:1:2:0/0:./.:.:0:0:.:.	173,142,0,0:1:1:2:0/0:./.:.:0:0:.:.	136,124,0,0:1:1:2:0/0:./.:.:0:0:.:.
chr4_ref_v2	966422	.	T	TA	.	PASS	IntersectsRepeat=1;RepeatCorrectionApplied=1	SAC:ACF:DF:PD:GT:SGT:SF:SV:SIG:MT:PAC	29,21,7,12:1:1:2:0/0:0/1:0.5:0	11,7,1,6:1:1:2:0/0:0/1:0.5:0:0:.:.	28,20,3,10:1:1:2:0/0:0/1:0.25:0:0:.:.	32,16,8,13:1:1:2:0/0:0/1:0.5:0:0:.:.	21,15,2,4:1:1:2:0/0:0/1:0.125:0:0:.:.
chr4_ref_v2	970055	.	C	G	.	PASS	IntersectsRepeat=0;RepeatCorrectionApplied=0	SAC:ACF:DF:PD:GT:SGT:SF:SV:SIG:MT:PAC	156,7,0,35:1:1:2:0/0:0/1:0.5:0	37,4,0,3:1:1:2:0/0:0/1:0.125:0:0:.:.	148,5,0,43:1:1:2:0/0:0/1:0.5:0:0:.:.	174,10,0,36:1:1:2:0/0:0/1:0.25:0:0:.:.	116,8,0,30:1:1:2:0/0:0/1:0.5:0:0:.:.
chr4_ref_v2	971702	.	T	A	.	PASS	IntersectsRepeat=1;RepeatCorrectionApplied=0	SAC:ACF:DF:PD:GT:SGT:SF:SV:SIG:MT:PAC	176,96,0,0:1:1:2:0/0:./.:.:0	48,40,0,0:1:1:2:0/0:./.:.:0:0:.:.	93,43,103,52:1:1:2:0/1:1/1:0.125:0:1:g.971702T>A:0	191,114,0,0:1:1:2:0/0:./.:.:0:0:.:.	168,93,0,0:1:1:2:0/0:./.:.:0:0:.:.
chr4_ref_v2	975717	.	T	A	.	PASS	IntersectsRepeat=1;RepeatCorrectionApplied=0	SAC:ACF:DF:PD:GT:SGT:SF:SV:SIG:MT:PAC	168,138,0,0:1:1:2:0/0:./.:.:0	43,33,0,0:1:1:2:0/0:./.:.:0:0:.:.	159,146,0,0:1:1:2:0/0:./.:.:0:0:.:.	178,156,0,0:1:1:2:0/0:./.:.:0:0:.:.	54,59,65,48:1:1:2:0/1:./.:.:0:1:g.975717T>A:0
chr4_ref_v2	976238	.	C	T	.	PASS	IntersectsRepeat=0;RepeatCorrectionApplied=0	SAC:ACF:DF:PD:GT:SGT:SF:SV:SIG:MT:PAC	99,126,0,0:1:1:2:0/0:./.:.:0	35,32,0,0:1:1:2:0/0:./.:.:0:0:.:.	0,0,124,140:1:1:2:1/1:./.:.:0:1:g.976238C>T,g.976238C>T:0,1	112,164,0,1:1:1:2:0/0:./.:.:0:0:.:.	107,111,0,0:1:1:2:0/0:./.:.:0:0:.:.
chr4_ref_v2	983299	.	G	A	.	ExcRegion	IntersectsRepeat=0;RepeatCorrectionApplied=0	SAC:ACF:DF:PD:GT:SGT:SF:SV:SIG:MT:PAC	0,0,1,0:0:1:2:./.:./.:.:0	0,0,0,0:0:1:2:./.:./.:.:0:0:.:.	0,0,0,0:0:1:2:./.:./.:.:0:0:.:.	0,0,0,0:0:1:2:./.:./.:.:0:0:.:.	0,0,0,0:0:1:2:./.:./.:.:0:0:.:.
chr4_ref_v2	983303	.	A	G	.	ExcRegion	IntersectsRepeat=1;RepeatCorrectionApplied=0	SAC:ACF:DF:PD:GT:SGT:SF:SV:SIG:MT:PAC	0,0,1,0:0:1:2:./.:./.:.:0	0,0,0,0:0:1:2:./.:./.:.:0:0:.:.	0,0,0,0:0:1:2:./.:./.:.:0:0:.:.	0,0,0,0:0:1:2:./.:./.:.:0:0:.:.	0,0,0,0:0:1:2:./.:./.:.:0:0:.:.
chr4_ref_v2	985516	.	T	A	.	ExcRegion	IntersectsRepeat=0;RepeatCorrectionApplied=0	SAC:ACF:DF:PD:GT:SGT:SF:SV:SIG:MT:PAC	0,0,0,0:0:1:2:./.:./.:.:0	0,0,0,0:0:1:2:./.:./.:.:0:0:.:.	0,0,1,1:1:1:2:./.:./.:.:0:0:.:.	0,0,0,0:0:1:2:./.:./.:.:0:0:.:.	0,0,0,0:0:1:2:./.:./.:.:0:0:.:.
chr4_ref_v2	985517	.	T	A	.	ExcRegion	IntersectsRepeat=0;RepeatCorrectionApplied=0	SAC:ACF:DF:PD:GT:SGT:SF:SV:SIG:MT:PAC	0,0,0,0:0:1:2:./.:./.:.:0	0,0,0,0:0:1:2:./.:./.:.:0:0:.:.	0,0,1,1:1:1:2:./.:./.:.:0:0:.:.	0,0,0,0:0:1:2:./.:./.:.:0:0:.:.	0,0,0,0:0:1:2:./.:./.:.:0:0:.:.
chr4_ref_v2	986978	.	A	T	.	ExcRegion	IntersectsRepeat=1;RepeatCorrectionApplied=0	SAC:ACF:DF:PD:GT:SGT:SF:SV:SIG:MT:PAC	73,38,4,0:1:1:2:./.:./.:.:0	20,11,4,0:1:1:2:./.:./.:.:0:0:.:.	100,32,2,0:1:1:2:./.:./.:.:0:0:.:.	98,37,2,0:1:1:2:./.:./.:.:0:0:.:.	67,30,4,0:1:1:2:./.:./.:.:0:0:.:.
chr4_ref_v2	986982	.	T	TTA	.	ExcRegion	IntersectsRepeat=0;RepeatCorrectionApplied=0	SAC:ACF:DF:PD:GT:SGT:SF:SV:SIG:MT:PAC	70,43,4,0:1:1:2:./.:./.:.:0	20,12,4,0:1:1:2:./.:./.:.:0:0:.:.	99,37,2,0:1:1:2:./.:./.:.:0:0:.:.	97,42,1,0:1:1:2:./.:./.:.:0:0:.:.	61,36,4,0:1:1:2:./.:./.:.:0:0:.:.
chr4_ref_v2	987146	.	G	A	.	ExcRegion	IntersectsRepeat=0;RepeatCorrectionApplied=0	SAC:ACF:DF:PD:GT:SGT:SF:SV:SIG:MT:PAC	0,0,0,46:0:1:2:./.:./.:.:0	0,0,1,2:1:1:2:./.:./.:.:0:0:.:.	0,1,0,54:1:1:2:./.:./.:.:0:0:.:.	0,0,0,54:0:1:2:./.:./.:.:0:0:.:.	0,0,0,46:0:1:2:./.:./.:.:0:0:.:.
chr4_ref_v2	1006338	.	GA	G	.	PASS	IntersectsRepeat=1;RepeatCorrectionApplied=1	SAC:ACF:DF:PD:GT:SGT:SF:SV:SIG:MT:PAC	0,1,137,126:1:1:2:1/1:./.:.:0	1,0,31,31:1:1:2:1/1:./.:.:0:0:.:.	1,1,122,104:1:1:2:1/1:./.:.:0:0:.:.	6,2,145,145:1:1:2:1/1:0/1:0.125:0:0:.:.	1,0,108,126:1:1:2:1/1:./.:.:0:0:.:.
chr4_ref_v2	1015892	.	GA	G	.	PASS	IntersectsRepeat=1;RepeatCorrectionApplied=1	SAC:ACF:DF:PD:GT:SGT:SF:SV:SIG:MT:PAC	64,62,5,2:1:1:2:0/0:./.:.:0	11,18,2,2:1:1:2:0/0:./.:.:0:0:.:.	51,53,9,8:1:1:2:0/0:./.:.:0:0:.:.	50,63,9,4:1:1:2:0/0:./.:.:0:0:.:.	48,45,8,6:1:1:2:0/0:./.:.:0:0:.:.
chr4_ref_v2	1025564	.	G	T	.	PASS	IntersectsRepeat=0;RepeatCorrectionApplied=0	SAC:ACF:DF:PD:GT:SGT:SF:SV:SIG:MT:PAC	29,154,51,0:1:1:2:0/0:0/1:0.5:0	20,35,7,0:1:1:2:0/0:0/1:0.25:0:0:.:.	43,145,43,0:1:1:2:0/0:0/1:0.5:0:0:.:.	40,216,44,0:1:1:2:0/0:0/1:0.25:0:0:.:.	35,130,43,0:1:1:2:0/0:0/1:0.5:0:0:.:.
chr4_ref_v2	1047096	.	T	G	.	PASS	IntersectsRepeat=1;RepeatCorrectionApplied=0	SAC:ACF:DF:PD:GT:SGT:SF:SV:SIG:MT:PAC	43,128,51,0:1:1:2:0/0:0/1:0.5:0	18,35,8,0:1:1:2:0/0:0/1:0.25:0:0:.:.	48,141,37,0:1:1:2:0/0:0/1:0.25:0:0:.:.	65,182,45,0:1:1:2:0/0:0/1:0.25:0:0:.:.	34,139,40,0:1:1:2:0/0:0/1:0.5:0:0:.:.
chr4_ref_v2	1078913	.	AT	A	.	PASS	IntersectsRepeat=1;RepeatCorrectionApplied=1	SAC:ACF:DF:PD:GT:SGT:SF:SV:SIG:MT:PAC	44,48,8,17:1:1:2:0/0:0/1:0.125:0	8,6,3,4:1:1:2:0/0:0/1:0.25:0:0:.:.	45,44,12,13:1:1:2:0/0:0/1:0.125:0:0:.:.	53,46,10,24:1:1:2:0/0:0/1:0.25:0:0:.:.	40,30,10,15:1:1:2:0/0:0/1:0.25:0:0:.:.
chr4_ref_v2	1084424	.	GA	G	.	PASS	IntersectsRepeat=1;RepeatCorrectionApplied=1	SAC:ACF:DF:PD:GT:SGT:SF:SV:SIG:MT:PAC	68,50,16,10:1:1:2:0/0:0/1:0.125:0	19,22,3,2:1:1:2:0/0:./.:.:0:0:.:.	99,84,14,13:1:1:2:0/0:./.:.:0:0:.:.	107,90,12,6:1:1:2:0/0:./.:.:0:0:.:.	75,62,14,9:1:1:2:0/0:./.:.:0:0:.:.
chr4_ref_v2	1088418	.	A	C	.	PASS	IntersectsRepeat=0;RepeatCorrectionApplied=0	SAC:ACF:DF:PD:GT:SGT:SF:SV:SIG:MT:PAC	176,152,0,0:1:1:2:0/0:./.:.:0	16,11,0,0:1:1:2:0/0:./.:.:0:0:.:.	150,138,0,0:1:1:2:0/0:./.:.:0:0:.:.	172,162,0,0:1:1:2:0/0:./.:.:0:0:.:.	57,54,16,16:1:1:2:0/0:0/1:0.5:1:1:.:
chr4_ref_v2	1090016	.	G	GAA	.	PASS	IntersectsRepeat=1;RepeatCorrectionApplied=1	SAC:ACF:DF:PD:GT:SGT:SF:SV:SIG:MT:PAC	19,25,12,11:1:1:2:0/1:0/0:0.25:0	6,4,3,6:1:0:2:./.:./.:.:0:0:.:.	8,13,18,16:1:1:2:0/1:1/1:0.25:0:0:.:.	13,17,18,19:1:1:2:0/1:1/1:0.125:0:0:.:.	13,20,14,12:1:1:2:0/1:0/0:0.125:0:0:.:.
chr4_ref_v2	1095992	.	A	C	.	ExcRegion	IntersectsRepeat=0;RepeatCorrectionApplied=0	SAC:ACF:DF:PD:GT:SGT:SF:SV:SIG:MT:PAC	0,0,0,0:0:1:2:./.:./.:.:0	0,0,0,0:0:1:2:./.:./.:.:0:0:.:.	0,1,0,0:0:1:2:./.:./.:.:0:0:.:.	0,0,0,1:0:1:2:./.:./.:.:0:0:.:.	0,0,0,0:0:1:2:./.:./.:.:0:0:.:.
chr4_ref_v2	1096002	.	A	T	.	ExcRegion	IntersectsRepeat=1;RepeatCorrectionApplied=0	SAC:ACF:DF:PD:GT:SGT:SF:SV:SIG:MT:PAC	0,0,0,0:0:1:2:./.:./.:.:0	0,0,0,0:0:1:2:./.:./.:.:0:0:.:.	0,1,0,0:0:1:2:./.:./.:.:0:0:.:.	0,0,0,1:0:1:2:./.:./.:.:0:0:.:.	0,0,0,0:0:1:2:./.:./.:.:0:0:.:.
chr4_ref_v2	1101886	.	CT	C	.	PASS	IntersectsRepeat=1;RepeatCorrectionApplied=1	SAC:ACF:DF:PD:GT:SGT:SF:SV:SIG:MT:PAC	90,100,9,15:1:1:2:0/0:0/1:0.125:0	46,35,1,8:1:1:2:0/0:0/1:0.125:0:0:.:.	83,102,11,15:1:1:2:0/0:0/1:0.125:0:0:.:.	122,121,12,17:1:1:2:0/0:0/1:0.125:0:0:.:.	72,89,13,12:1:1:2:0/0:0/1:0.125:0:0:.:.
chr4_ref_v2	1105812	.	AT	A,ATT	.	PASS	IntersectsRepeat=1;RepeatCorrectionApplied=1	SAC:ACF:DF:PD:GT:SGT:SF:SV:SIG:MT:PAC	18,71,4,16,6,13:1:1:2:0/0:0/2:0.125:0	9,26,0,7,1,1:1:1:2:0/0:./.:.:0:0:.:.	29,62,8,16,7,11:1:1:2:0/0:0/2:0.125:0:0:.:.	21,85,8,26,7,11:1:1:2:0/0:0/1:0.125:0:0:.:.	23,66,7,19,5,6:1:1:2:0/0:0/1:0.125:0:0:.:.
chr4_ref_v2	1108503	.	GA	G,GAA	.	PASS	IntersectsRepeat=1;RepeatCorrectionApplied=1	SAC:ACF:DF:PD:GT:SGT:SF:SV:SIG:MT:PAC	32,37,5,11,4,3:1:1:2:0/0:./.:.:0	6,10,0,4,0,0:1:1:2:0/0:0/1:0.125:0:0:.:.	20,25,6,8,0,12:1:1:2:0/0:0/2:0.25:0:0:.:.	23,31,6,17,1,9:1:1:2:0/0:0/1:0.25:0:0:.:.	18,19,3,4,3,18:1:1:2:0/0:0/2:0.5:0:0:.:.
chr4_ref_v2	1109779	.	GAT	G	.	PASS	IntersectsRepeat=1;RepeatCorrectionApplied=1	SAC:ACF:DF:PD:GT:SGT:SF:SV:SIG:MT:PAC	108,90,8,14:1:1:2:0/0:0/1:0.125:0	34,35,3,4:1:1:2:0/0:0/1:0.125:0:0:.:.	88,94,5,6:1:1:2:0/0:0/1:0.125:0:0:.:.	123,137,10,12:1:1:2:0/0:0/1:0.125:0:0:.:.	82,99,5,12:1:1:2:0/0:0/1:0.125:0:0:.:.
chr4_ref_v2	1146381	.	C	A	.	PASS	IntersectsRepeat=0;RepeatCorrectionApplied=0	SAC:ACF:DF:PD:GT:SGT:SF:SV:SIG:MT:PAC	148,24,0,43:1:1:2:0/0:0/1:0.5:0	19,12,0,8:1:1:2:0/0:0/1:0.5:0:0:.:.	161,12,0,49:1:1:2:0/0:0/1:0.5:0:0:.:.	182,28,0,63:1:1:2:0/0:0/1:0.5:0:0:.:.	156,23,0,48:1:1:2:0/0:0/1:0.5:0:0:.:.
chr4_ref_v2	1151968	.	T	G	.	PASS	IntersectsRepeat=0;RepeatCorrectionApplied=0	SAC:ACF:DF:PD:GT:SGT:SF:SV:SIG:MT:PAC	82,128,60,0:1:1:2:0/0:0/1:0.5:0	21,36,6,0:1:1:2:0/0:0/1:0.25:0:0:.:.	62,107,62,0:1:1:2:0/0:0/1:0.5:0:0:.:.	70,165,56,0:1:1:2:0/0:0/1:0.5:0:0:.:.	55,129,56,0:1:1:2:0/0:0/1:0.5:0:0:.:.
chr4_ref_v2	1163817	.	T	C	.	PASS	IntersectsRepeat=1;RepeatCorrectionApplied=0	SAC:ACF:DF:PD:GT:SGT:SF:SV:SIG:MT:PAC	216,208,0,0:1:1:2:0/0:./.:.:0	9,22,8,17:1:1:2:0/1:0/0:0.125:0:1:g.1163817T>C:0	186,215,0,0:1:1:2:0/0:./.:.:0:0:.:.	238,267,0,0:1:1:2:0/0:./.:.:0:0:.:.	196,205,1,0:1:1:2:0/0:./.:.:0:0:.:.
chr4_ref_v2	1178234	.	CT	C	.	PASS	IntersectsRepeat=1;RepeatCorrectionApplied=1	SAC:ACF:DF:PD:GT:SGT:SF:SV:SIG:MT:PAC	75,41,7,11:1:1:2:0/0:./.:.:0	12,6,5,2:1:1:2:0/0:0/1:0.25:0:0:.:.	68,54,6,3:1:1:2:0/0:./.:.:0:0:.:.	92,59,16,6:1:1:2:0/0:./.:.:0:0:.:.	79,34,11,8:1:1:2:0/0:./.:.:0:0:.:.
chr4_ref_v2	1180728	.	C	T	.	PASS	IntersectsRepeat=0;RepeatCorrectionApplied=0	SAC:ACF:DF:PD:GT:SGT:SF:SV:SIG:MT:PAC	85,80,75,71:1:1:2:0/1:./.:.:0	20,28,13,16:1:1:2:0/1:0/0:0.25:0:0:.:.	191,149,0,0:1:1:2:0/0:./.:.:0:1:g.1180727_1180729T>C:1	201,190,0,0:1:1:2:0/0:./.:.:0:1:.:.	81,69,67,88:1:1:2:0/1:./.:.:0:0:.:.
chr4_ref_v2	1206603	.	A	T	.	PASS	IntersectsRepeat=0;RepeatCorrectionApplied=0	SAC:ACF:DF:PD:GT:SGT:SF:SV:SIG:MT:PAC	4,15,1,10:1:1:2:0/1:0/0:0.25:0	3,2,1,3:1:0:2:./.:./.:.:0:0:.:.	6,20,5,10:1:1:2:0/1:0/0:0.25:0:0:.:.	5,18,2,13:1:1:2:0/1:0/0:0.25:0:0:.:.	8,12,0,9:1:1:2:0/1:0/0:0.25:0:0:.:.
chr4_ref_v2	1206606	.	C	CATAT	.	PASS	IntersectsRepeat=0;RepeatCorrectionApplied=0	SAC:ACF:DF:PD:GT:SGT:SF:SV:SIG:MT:PAC	2,14,1,10:1:1:2:0/1:0/0:0.125:0	2,1,1,3:1:0:2:./.:./.:.:0:0:.:.	4,8,5,10:1:1:2:0/1:1/1:0.125:0:0:.:.	4,9,2,13:1:1:2:0/1:1/1:0.125:0:0:.:.	5,5,0,9:1:1:2:./.:./.:.:0:0:.:.
chr4_ref_v2	1206609	.	G	A	.	ExcRegion	IntersectsRepeat=0;RepeatCorrectionApplied=0	SAC:ACF:DF:PD:GT:SGT:SF:SV:SIG:MT:PAC	2,11,1,1:1:1:2:./.:./.:.:0	2,4,1,0:1:0:2:./.:./.:.:0:0:.:.	4,4,0,1:1:1:2:./.:./.:.:0:0:.:.	1,12,2,1:1:1:2:./.:./.:.:0:0:.:.	1,8,1,0:1:1:2:./.:./.:.:0:0:.:.
chr4_ref_v2	1206610	.	T	TA	.	ExcRegion	IntersectsRepeat=0;RepeatCorrectionApplied=0	SAC:ACF:DF:PD:GT:SGT:SF:SV:SIG:MT:PAC	1,7,1,1:1:1:2:./.:./.:.:0	1,3,1,0:1:0:2:./.:./.:.:0:0:.:.	3,1,0,1:1:1:2:./.:./.:.:0:0:.:.	1,9,2,1:1:1:2:./.:./.:.:0:0:.:.	0,0,0,0:0:1:2:./.:./.:.:0:0:.:.
chr4_ref_v2	1206612	.	G	GTA	.	ExcRegion	IntersectsRepeat=0;RepeatCorrectionApplied=0	SAC:ACF:DF:PD:GT:SGT:SF:SV:SIG:MT:PAC	1,5,0,1:1:1:2:./.:./.:.:0	1,2,1,0:1:1:2:./.:./.:.:0:0:.:.	0,0,0,1:0:1:2:./.:./.:.:0:0:.:.	1,4,2,1:1:1:2:./.:./.:.:0:0:.:.	1,3,1,0:1:1:2:./.:./.:.:0:0:.:.
chr4_ref_v2	1206614	.	A	T	.	ExcRegion	IntersectsRepeat=0;RepeatCorrectionApplied=0	SAC:ACF:DF:PD:GT:SGT:SF:SV:SIG:MT:PAC	1,5,0,1:1:1:2:./.:./.:.:0	1,2,1,0:1:1:2:./.:./.:.:0:0:.:.	0,0,0,1:0:1:2:./.:./.:.:0:0:.:.	1,4,2,1:1:1:2:./.:./.:.:0:0:.:.	1,3,1,0:1:1:2:./.:./.:.:0:0:.:.
chr4_ref_v2	1206618	.	G	T	.	ExcRegion	IntersectsRepeat=0;RepeatCorrectionApplied=0	SAC:ACF:DF:PD:GT:SGT:SF:SV:SIG:MT:PAC	0,0,0,1:0:1:2:./.:./.:.:0	0,0,0,0:0:1:2:./.:./.:.:0:0:.:.	0,0,0,0:0:1:2:./.:./.:.:0:0:.:.	0,0,1,0:0:1:2:./.:./.:.:0:0:.:.	0,0,1,0:0:1:2:./.:./.:.:0:0:.:.
chr4_ref_v2	1213545	.	A	G	.	PASS	IntersectsRepeat=1;RepeatCorrectionApplied=0	SAC:ACF:DF:PD:GT:SGT:SF:SV:SIG:MT:PAC	166,145,0,0:1:1:2:0/0:./.:.:0	43,49,0,0:1:1:2:0/0:./.:.:0:0:.:.	171,144,0,0:1:1:2:0/0:./.:.:0:0:.:.	204,176,0,0:1:1:2:0/0:./.:.:0:0:.:.	81,71,64,71:1:1:2:0/1:./.:.:0:1:g.1213545A>G:0
chr4_ref_v2	1214069	.	C	A	.	PASS	IntersectsRepeat=1;RepeatCorrectionApplied=0	SAC:ACF:DF:PD:GT:SGT:SF:SV:SIG:MT:PAC	138,127,0,0:1:1:2:0/0:./.:.:0	40,40,0,1:1:1:2:0/0:./.:.:0:0:.:.	150,133,0,0:1:1:2:0/0:./.:.:0:0:.:.	182,151,0,0:1:1:2:0/0:./.:.:0:0:.:.	56,70,59,52:1:1:2:0/1:0/0:0.125:0:1:g.1214069C>A:0
chr4_ref_v2	1238935	.	AAT	A	.	PASS	IntersectsRepeat=1;RepeatCorrectionApplied=1	SAC:ACF:DF:PD:GT:SGT:SF:SV:SIG:MT:PAC	19,31,3,6:1:1:2:0/0:./.:.:0	15,13,3,5:1:1:2:0/0:0/1:0.125:0:0:.:.	25,31,4,5:1:1:2:0/0:./.:.:0:0:.:.	29,20,3,14:1:1:2:0/0:0/1:0.25:0:0:.:.	34,26,7,9:1:1:2:0/0:0/1:0.125:0:0:.:.
chr4_ref_v2	1240863	.	G	GA	.	PASS	IntersectsRepeat=1;RepeatCorrectionApplied=1	SAC:ACF:DF:PD:GT:SGT:SF:SV:SIG:MT:PAC	46,38,6,6:1:1:2:0/0:0/1:0.125:0	22,17,2,5:1:1:2:0/0:0/1:0.25:0:0:.:.	66,47,1,5:1:1:2:0/0:./.:.:0:0:.:.	62,50,3,11:1:1:2:0/0:0/1:0.125:0:0:.:.	66,33,7,9:1:1:2:0/0:0/1:0.125:0:0:.:.
chr4_ref_v2	1270603	.	A	G	.	PASS	IntersectsRepeat=0;RepeatCorrectionApplied=0	SAC:ACF:DF:PD:GT:SGT:SF:SV:SIG:MT:PAC	214,236,0,0:1:1:2:0/0:./.:.:0	58,49,0,0:1:1:2:0/0:./.:.:0:0:.:.	204,181,0,0:1:1:2:0/0:./.:.:0:0:.:.	212,257,1,0:1:1:2:0/0:./.:.:0:0:.:.	92,93,90,77:1:1:2:0/1:./.:.:0:1:g.1270603A>G:0
chr4_ref_v2	1287877	.	A	T	.	PASS	IntersectsRepeat=0;RepeatCorrectionApplied=0	SAC:ACF:DF:PD:GT:SGT:SF:SV:SIG:MT:PAC	158,135,0,2:1:1:2:0/0:./.:.:0	32,30,0,1:1:1:2:0/0:./.:.:0:0:.:.	175,155,0,0:1:1:2:0/0:./.:.:0:0:.:.	218,209,0,0:1:1:2:0/0:./.:.:0:0:.:.	86,72,79,75:1:1:2:0/1:./.:.:0:1:g.1287877A>T:0
chr4_ref_v2	1289556	.	C	A	.	PASS	IntersectsRepeat=0;RepeatCorrectionApplied=0	SAC:ACF:DF:PD:GT:SGT:SF:SV:SIG:MT:PAC	152,35,0,18:1:1:2:0/0:0/1:0.25:0	27,18,0,3:1:1:2:0/0:0/1:0.125:0:0:.:.	158,40,0,22:1:1:2:0/0:0/1:0.25:0:0:.:.	195,37,0,24:1:1:2:0/0:0/1:0.25:0:0:.:.	148,28,0,27:1:1:2:0/0:0/1:0.25:0:0:.:.
chr4_ref_v2	1295492	.	G	T	.	PASS	IntersectsRepeat=0;RepeatCorrectionApplied=0	SAC:ACF:DF:PD:GT:SGT:SF:SV:SIG:MT:PAC	58,115,53,0:1:1:2:0/0:0/1:0.5:0	30,50,4,0:1:1:2:0/0:0/1:0.125:0:0:.:.	55,136,42,0:1:1:2:0/0:0/1:0.5:0:0:.:.	83,139,40,0:1:1:2:0/0:0/1:0.25:0:0:.:.	51,121,45,0:1:1:2:0/0:0/1:0.5:0:0:.:.
chr4_ref_v2	1296476	.	T	A	.	PASS	IntersectsRepeat=1;RepeatCorrectionApplied=0	SAC:ACF:DF:PD:GT:SGT:SF:SV:SIG:MT:PAC	103,149,0,0:1:1:2:0/0:./.:.:0	36,48,0,0:1:1:2:0/0:./.:.:0:0:.:.	76,163,0,0:1:1:2:0/0:./.:.:0:0:.:.	97,174,0,0:1:1:2:0/0:./.:.:0:0:.:.	42,75,32,63:1:1:2:0/1:0/0:0.125:0:1:g.1296476T>A:0
chr4_ref_v2	1311810	.	A	T	.	PASS	IntersectsRepeat=0;RepeatCorrectionApplied=0	SAC:ACF:DF:PD:GT:SGT:SF:SV:SIG:MT:PAC	155,131,0,0:1:1:2:0/0:./.:.:0	42,65,0,0:1:1:2:0/0:./.:.:0:0:.:.	167,135,0,1:1:1:2:0/0:./.:.:0:0:.:.	189,145,0,0:1:1:2:0/0:./.:.:0:0:.:.	62,49,71,60:1:1:2:0/1:1/1:0.125:0:1:g.1311810A>T:0
chr4_ref_v2	1321885	.	CAT	C	.	PASS	IntersectsRepeat=1;RepeatCorrectionApplied=1	SAC:ACF:DF:PD:GT:SGT:SF:SV:SIG:MT:PAC	42,60,4,11:1:1:2:0/0:0/1:0.125:0	19,37,3,6:1:1:2:0/0:0/1:0.125:0:0:.:.	42,51,5,9:1:1:2:0/0:0/1:0.125:0:0:.:.	57,69,7,8:1:1:2:0/0:./.:.:0:0:.:.	57,60,7,15:1:1:2:0/0:0/1:0.125:0:0:.:.
chr4_ref_v2	1341544	.	TC	T	.	PASS	IntersectsRepeat=1;RepeatCorrectionApplied=1	SAC:ACF:DF:PD:GT:SGT:SF:SV:SIG:MT:PAC	59,35,10,9:1:1:2:0/0:0/1:0.25:0	7,7,1,2:1:0:2:./.:./.:.:0:0:.:.	47,48,8,5:1:1:2:0/0:0/1:0.25:0:0:.:.	67,45,9,9:1:1:2:0/0:0/1:0.25:0:0:.:.	27,34,7,8:1:1:2:0/0:0/1:0.25:0:0:.:.
chr4_ref_v2	1361248	.	T	G	.	PASS	IntersectsRepeat=0;RepeatCorrectionApplied=0	SAC:ACF:DF:PD:GT:SGT:SF:SV:SIG:MT:PAC	12,180,75,0:1:1:2:0/0:0/1:0.5:0	9,44,9,0:1:1:2:0/0:0/1:0.25:0:0:.:.	28,184,75,0:1:1:2:0/0:0/1:0.5:0:0:.:.	20,193,87,0:1:1:2:0/0:0/1:0.5:0:0:.:.	23,163,63,0:1:1:2:0/0:0/1:0.5:0:0:.:.
chr4_ref_v2	1385374	.	CAT	C	.	PASS	IntersectsRepeat=1;RepeatCorrectionApplied=1	SAC:ACF:DF:PD:GT:SGT:SF:SV:SIG:MT:PAC	36,36,13,9:1:1:2:0/0:0/1:0.125:0	30,24,12,10:1:1:2:0/0:0/1:0.25:0:0:.:.	43,39,9,11:1:1:2:0/0:0/1:0.125:0:0:.:.	54,38,9,12:1:1:2:0/0:./.:.:0:0:.:.	35,32,14,6:1:1:2:0/0:0/1:0.125:0:0:.:.
chr4_ref_v2	1412128	.	G	GA	.	PASS	IntersectsRepeat=1;RepeatCorrectionApplied=1	SAC:ACF:DF:PD:GT:SGT:SF:SV:SIG:MT:PAC	41,41,3,8:1:1:2:0/0:0/1:0.125:0	11,9,0,1:1:1:2:0/0:./.:.:0:0:.:.	37,44,5,7:1:1:2:0/0:0/1:0.125:0:0:.:.	52,43,5,9:1:1:2:0/0:0/1:0.125:0:0:.:.	27,33,7,7:1:1:2:0/0:0/1:0.25:0:0:.:.
chr4_ref_v2	1418372	.	CAT	C	.	PASS	IntersectsRepeat=1;RepeatCorrectionApplied=1	SAC:ACF:DF:PD:GT:SGT:SF:SV:SIG:MT:PAC	61,63,7,7:1:1:2:0/0:./.:.:0	31,39,12,2:1:1:2:0/0:0/1:0.125:0:0:.:.	58,61,6,9:1:1:2:0/0:./.:.:0:0:.:.	61,72,6,11:1:1:2:0/0:./.:.:0:0:.:.	49,61,7,10:1:1:2:0/0:./.:.:0:0:.:.
chr4_ref_v2	1436799	.	C	G	.	PASS	IntersectsRepeat=0;RepeatCorrectionApplied=0	SAC:ACF:DF:PD:GT:SGT:SF:SV:SIG:MT:PAC	221,23,0,72:1:1:2:0/0:0/1:0.5:0	46,5,0,8:1:1:2:0/0:0/1:0.25:0:0:.:.	194,22,0,68:1:1:2:0/0:0/1:0.5:0:0:.:.	245,24,0,78:1:1:2:0/0:0/1:0.5:0:0:.:.	153,17,0,68:1:1:2:0/0:0/1:0.5:0:0:.:.
chr4_ref_v2	1445527	.	G	T	.	PASS	IntersectsRepeat=0;RepeatCorrectionApplied=0	SAC:ACF:DF:PD:GT:SGT:SF:SV:SIG:MT:PAC	86,191,60,0:1:1:2:0/0:0/1:0.5:0	33,39,4,0:1:1:2:0/0:0/1:0.125:0:0:.:.	86,187,39,0:1:1:2:0/0:0/1:0.25:0:0:.:.	88,210,48,0:1:1:2:0/0:0/1:0.25:0:0:.:.	75,152,40,0:1:1:2:0/0:0/1:0.25:0:0:.:.
chr4_ref_v2	1466321	.	GT	G,GTT	.	PASS	IntersectsRepeat=1;RepeatCorrectionApplied=1	SAC:ACF:DF:PD:GT:SGT:SF:SV:SIG:MT:PAC	5,21,1,18,0,5:1:1:2:0/1:0/2:0.25:0	1,8,1,11,0,0:1:1:2:0/1:./.:.:0:0:.:.	3,37,2,11,0,7:1:1:2:0/0:0/2:0.125:0:0:.:.	4,31,1,21,0,15:1:1:2:0/1:0/2:0.5:0:0:.:.	4,33,1,16,0,4:1:1:2:0/0:0/1:0.25:0:0:.:.
chr4_ref_v2	1474687	.	AT	A,ATT	.	PASS	IntersectsRepeat=1;RepeatCorrectionApplied=1	SAC:ACF:DF:PD:GT:SGT:SF:SV:SIG:MT:PAC	17,21,9,7,7,1:1:1:2:0/0:0/1:0.25:0	13,12,3,8,1,2:1:1:2:0/0:0/1:0.25:0:0:.:.	14,24,5,6,12,6:1:1:2:0/0:0/2:0.5:0:0:.:.	15,22,8,11,13,7:1:1:2:0/2:0/1:0.5:0:0:.:.	12,24,5,8,6,3:1:1:2:0/0:0/2:0.125:0:0:.:.
chr4_ref_v2	1494316	.	CA	C	.	PASS	IntersectsRepeat=1;RepeatCorrectionApplied=1	SAC:ACF:DF:PD:GT:SGT:SF:SV:SIG:MT:PAC	62,100,3,1:1:1:2:0/0:./.:.:0	20,25,5,2:1:1:2:0/0:./.:.:0:0:.:.	65,83,11,0:1:1:2:0/0:./.:.:0:0:.:.	74,113,7,2:1:1:2:0/0:./.:.:0:0:.:.	66,70,4,1:1:1:2:0/0:./.:.:0:0:.:.
chr4_ref_v2	1495302	.	A	C	.	PASS	IntersectsRepeat=1;RepeatCorrectionApplied=0	SAC:ACF:DF:PD:GT:SGT:SF:SV:SIG:MT:PAC	202,39,0,46:1:1:2:0/0:0/1:0.25:0	49,19,1,14:1:1:2:0/0:0/1:0.5:0:0:.:.	223,48,1,48:1:1:2:0/0:0/1:0.25:0:0:.:.	228,55,0,65:1:1:2:0/0:0/1:0.5:0:0:.:.	183,39,0,45:1:1:2:0/0:0/1:0.25:0:0:.:.
chr4_ref_v2	1504209	.	GTCCTGGGTGACGGTCTTTGTGTAGACATGTCCATTTTTGGTGGCTGTAATAGTGGTGATTATACTCGAACCAGACCCTTCATCAGCAGAGGTGCCCTGAGCAGAGGCAGAAGGTTCAGCAACAGATGTTTCAGCGGCAACAGCTGTTTCGACAGTAGCAACGGTTGAGGCAGGAGTACGCTCACCCTCACCAGTCCATACCA	G	.	PASS	IntersectsRepeat=0;RepeatCorrectionApplied=0	SAC:ACF:DF:PD:GT:SGT:SF:SV:SIG:MT:PAC	9,4,17,38:1:1:2:0/1:1/1:0.5:0	2,0,2,2:1:1:2:./.:./.:.:0:0:.:.	1,7,6,27:1:1:2:1/1:0/1:0.5:0:0:.:.	6,3,13,38:1:1:2:1/1:0/1:0.25:0:0:.:.	8,9,5,30:1:1:2:0/1:1/1:0.25:0:0:.:.
chr4_ref_v2	1504248	.	G	A	.	PASS	IntersectsRepeat=1;RepeatCorrectionApplied=0	SAC:ACF:DF:PD:GT:SGT:SF:SV:SIG:MT:PAC	17,39,6,3:1:1:2:0/0:0/1:0.25:0	3,2,2,0:1:1:2:./.:./.:.:0:0:.:.	6,28,1,6:1:1:2:0/0:0/1:0.25:0:0:.:.	14,38,4,2:1:1:2:0/0:0/1:0.25:0:0:.:.	5,30,8,9:1:1:2:0/1:0/0:0.25:0:0:.:.
chr4_ref_v2	1516834	.	GAGAGTTTTGTATTATAT	G	.	PASS	IntersectsRepeat=1;RepeatCorrectionApplied=0	SAC:ACF:DF:PD:GT:SGT:SF:SV:SIG:MT:PAC	1,0,109,218:1:1:2:1/1:./.:.:0	0,0,41,66:1:1:2:1/1:./.:.:0:0:.:.	0,1,105,213:1:1:2:1/1:./.:.:0:0:.:.	0,0,115,251:1:1:2:1/1:./.:.:0:0:.:.	2,0,126,186:1:1:2:1/1:./.:.:0:0:.:.
chr4_ref_v2	1518811	.	G	GTTTTT,GTTTTTT	.	PASS	IntersectsRepeat=1;RepeatCorrectionApplied=1	SAC:ACF:DF:PD:GT:SGT:SF:SV:SIG:MT:PAC	0,0,54,18,16,1:1:1:2:1/1:1/2:0.25:0	0,1,17,6,6,0:1:1:2:1/1:1/2:0.5:0:0:.:.	1,0,55,18,17,0:1:1:2:1/1:1/2:0.25:0:0:.:.	0,0,57,21,14,2:1:1:2:1/1:1/2:0.25:0:0:.:.	0,0,49,25,10,2:1:1:2:1/1:1/2:0.125:0:0:.:.
chr4_ref_v2	1523215	.	T	G	.	PASS	IntersectsRepeat=0;RepeatCorrectionApplied=0	SAC:ACF:DF:PD:GT:SGT:SF:SV:SIG:MT:PAC	0,0,0,106:0:1:2:1/1:./.:.:0	0,0,0,31:0:1:2:1/1:./.:.:0:0:.:.	0,0,0,95:0:1:2:1/1:./.:.:0:0:.:.	0,0,0,100:0:1:2:1/1:./.:.:0:0:.:.	0,0,0,88:0:1:2:1/1:./.:.:0:0:.:.
chr4_ref_v2	1523290	.	G	T	.	PASS	IntersectsRepeat=0;RepeatCorrectionApplied=0	SAC:ACF:DF:PD:GT:SGT:SF:SV:SIG:MT:PAC	0,0,0,6:0:1:2:./.:./.:.:0	0,0,0,11:0:1:2:./.:./.:.:0:0:.:.	0,0,0,9:0:1:2:./.:./.:.:0:0:.:.	0,0,0,15:0:1:2:./.:./.:.:0:0:.:.	0,0,0,9:0:1:2:./.:./.:.:0:0:.:.
chr4_ref_v2	1523305	.	T	C	.	PASS	IntersectsRepeat=0;RepeatCorrectionApplied=0	SAC:ACF:DF:PD:GT:SGT:SF:SV:SIG:MT:PAC	0,0,0,4:0:1:2:./.:./.:.:0	0,0,0,7:0:1:2:./.:./.:.:0:0:.:.	0,0,0,7:0:1:2:./.:./.:.:0:0:.:.	0,0,0,9:0:1:2:./.:./.:.:0:0:.:.	0,0,0,6:0:1:2:./.:./.:.:0:0:.:.
chr4_ref_v2	1523451	.	T	A	.	PASS	IntersectsRepeat=0;RepeatCorrectionApplied=0	SAC:ACF:DF:PD:GT:SGT:SF:SV:SIG:MT:PAC	0,0,0,0:0:1:2:./.:./.:.:0	0,0,0,0:0:1:2:./.:./.:.:0:0:.:.	0,0,0,0:0:1:2:./.:./.:.:0:0:.:.	0,0,0,1:0:1:2:./.:./.:.:0:0:.:.	0,0,0,0:0:1:2:./.:./.:.:0:0:.:.
chr4_ref_v2	1523772	.	T	C	.	PASS	IntersectsRepeat=0;RepeatCorrectionApplied=0	SAC:ACF:DF:PD:GT:SGT:SF:SV:SIG:MT:PAC	0,0,0,0:0:1:2:./.:./.:.:0	0,0,0,0:0:1:2:./.:./.:.:0:0:.:.	0,0,0,0:0:1:2:./.:./.:.:0:0:.:.	0,0,1,1:1:1:2:./.:./.:.:0:0:.:.	0,0,0,0:0:1:2:./.:./.:.:0:0:.:.
chr4_ref_v2	1523811	.	T	C	.	PASS	IntersectsRepeat=1;RepeatCorrectionApplied=0	SAC:ACF:DF:PD:GT:SGT:SF:SV:SIG:MT:PAC	0,0,0,1:0:1:2:./.:./.:.:0	0,0,0,0:0:1:2:./.:./.:.:0:0:.:.	0,0,0,0:0:1:2:./.:./.:.:0:0:.:.	0,0,2,1:1:1:2:./.:./.:.:0:0:.:.	0,0,0,0:0:1:2:./.:./.:.:0:0:.:.
chr4_ref_v2	1523969	.	T	G	.	PASS	IntersectsRepeat=1;RepeatCorrectionApplied=0	SAC:ACF:DF:PD:GT:SGT:SF:SV:SIG:MT:PAC	0,0,1,0:0:1:2:./.:./.:.:0	0,0,0,0:0:1:2:./.:./.:.:0:0:.:.	0,0,1,0:0:1:2:./.:./.:.:0:0:.:.	0,0,0,0:0:1:2:./.:./.:.:0:0:.:.	0,0,0,0:0:1:2:./.:./.:.:0:0:.:.
chr4_ref_v2	1523970	.	TG	T	.	PASS	IntersectsRepeat=1;RepeatCorrectionApplied=0	SAC:ACF:DF:PD:GT:SGT:SF:SV:SIG:MT:PAC	0,0,1,0:0:1:2:./.:./.:.:0	0,0,0,0:0:1:2:./.:./.:.:0:0:.:.	0,0,1,0:0:1:2:./.:./.:.:0:0:.:.	0,0,0,0:0:1:2:./.:./.:.:0:0:.:.	0,0,0,0:0:1:2:./.:./.:.:0:0:.:.
chr4_ref_v2	1524414	.	A	G	.	ExcRegion	IntersectsRepeat=1;RepeatCorrectionApplied=0	SAC:ACF:DF:PD:GT:SGT:SF:SV:SIG:MT:PAC	0,0,13,101:1:1:2:./.:./.:.:0	0,0,0,8:0:1:2:./.:./.:.:0:0:.:.	2,0,16,87:1:1:2:./.:./.:.:0:0:.:.	0,1,21,81:1:1:2:./.:./.:.:0:0:.:.	0,1,10,58:1:1:2:./.:./.:.:0:0:.:.
chr4_ref_v2	1524415	.	T	C	.	ExcRegion	IntersectsRepeat=1;RepeatCorrectionApplied=0	SAC:ACF:DF:PD:GT:SGT:SF:SV:SIG:MT:PAC	0,0,13,101:1:1:2:./.:./.:.:0	0,1,0,7:1:1:2:./.:./.:.:0:0:.:.	2,0,16,88:1:1:2:./.:./.:.:0:0:.:.	0,1,21,82:1:1:2:./.:./.:.:0:0:.:.	0,0,10,58:1:1:2:./.:./.:.:0:0:.:.
chr4_ref_v2	1524419	.	G	A	.	ExcRegion	IntersectsRepeat=0;RepeatCorrectionApplied=0	SAC:ACF:DF:PD:GT:SGT:SF:SV:SIG:MT:PAC	0,0,12,91:1:1:2:./.:./.:.:0	0,0,0,8:0:1:2:./.:./.:.:0:0:.:.	3,1,13,84:1:1:2:./.:./.:.:0:0:.:.	0,0,20,79:1:1:2:./.:./.:.:0:0:.:.	0,0,10,54:1:1:2:./.:./.:.:0:0:.:.
chr4_ref_v2	1524443	.	T	G	.	ExcRegion	IntersectsRepeat=0;RepeatCorrectionApplied=0	SAC:ACF:DF:PD:GT:SGT:SF:SV:SIG:MT:PAC	0,1,0,45:1:1:2:./.:./.:.:0	0,0,0,5:0:1:2:./.:./.:.:0:0:.:.	4,4,0,46:1:1:2:./.:./.:.:0:0:.:.	1,1,0,39:1:1:2:./.:./.:.:0:0:.:.	0,0,1,28:1:1:2:./.:./.:.:0:0:.:.
chr4_ref_v2	1524451	.	G	A	.	ExcRegion	IntersectsRepeat=1;RepeatCorrectionApplied=0	SAC:ACF:DF:PD:GT:SGT:SF:SV:SIG:MT:PAC	0,1,0,45:1:1:2:./.:./.:.:0	0,0,0,2:0:1:2:./.:./.:.:0:0:.:.	4,4,0,46:1:1:2:./.:./.:.:0:0:.:.	1,1,0,35:1:1:2:./.:./.:.:0:0:.:.	0,0,0,34:0:1:2:./.:./.:.:0:0:.:.
chr4_ref_v2	1524456	.	T	C	.	ExcRegion	IntersectsRepeat=1;RepeatCorrectionApplied=0	SAC:ACF:DF:PD:GT:SGT:SF:SV:SIG:MT:PAC	0,1,0,45:1:1:2:./.:./.:.:0	0,0,0,3:0:1:2:./.:./.:.:0:0:.:.	4,4,0,42:1:1:2:./.:./.:.:0:0:.:.	1,1,0,43:1:1:2:./.:./.:.:0:0:.:.	0,0,0,35:0:1:2:./.:./.:.:0:0:.:.
chr4_ref_v2	1524457	.	G	A	.	ExcRegion	IntersectsRepeat=1;RepeatCorrectionApplied=0	SAC:ACF:DF:PD:GT:SGT:SF:SV:SIG:MT:PAC	0,1,0,42:1:1:2:./.:./.:.:0	0,0,0,3:0:1:2:./.:./.:.:0:0:.:.	4,4,0,43:1:1:2:./.:./.:.:0:0:.:.	1,1,0,43:1:1:2:./.:./.:.:0:0:.:.	0,0,0,35:0:1:2:./.:./.:.:0:0:.:.
chr4_ref_v2	1524474	.	A	G	.	ExcRegion	IntersectsRepeat=0;RepeatCorrectionApplied=0	SAC:ACF:DF:PD:GT:SGT:SF:SV:SIG:MT:PAC	0,1,0,39:1:1:2:./.:./.:.:0	0,0,0,6:0:1:2:./.:./.:.:0:0:.:.	4,4,0,34:1:1:2:./.:./.:.:0:0:.:.	1,1,0,43:1:1:2:./.:./.:.:0:0:.:.	0,0,0,41:0:1:2:./.:./.:.:0:0:.:.
chr4_ref_v2	1524513	.	T	A	.	ExcRegion	IntersectsRepeat=1;RepeatCorrectionApplied=0	SAC:ACF:DF:PD:GT:SGT:SF:SV:SIG:MT:PAC	0,1,0,36:1:1:2:./.:./.:.:0	0,0,0,15:0:1:2:./.:./.:.:0:0:.:.	1,4,0,40:1:1:2:./.:./.:.:0:0:.:.	1,1,0,45:1:1:2:./.:./.:.:0:0:.:.	0,0,0,45:0:1:2:./.:./.:.:0:0:.:.
chr4_ref_v2	1524547	.	T	A	.	ExcRegion	IntersectsRepeat=1;RepeatCorrectionApplied=0	SAC:ACF:DF:PD:GT:SGT:SF:SV:SIG:MT:PAC	0,0,0,28:0:1:2:./.:./.:.:0	0,0,0,19:0:1:2:./.:./.:.:0:0:.:.	0,0,0,30:0:1:2:./.:./.:.:0:0:.:.	0,0,0,41:0:1:2:./.:./.:.:0:0:.:.	0,0,0,43:0:1:2:./.:./.:.:0:0:.:.
chr4_ref_v2	1524588	.	A	T	.	ExcRegion	IntersectsRepeat=1;RepeatCorrectionApplied=0	SAC:ACF:DF:PD:GT:SGT:SF:SV:SIG:MT:PAC	0,0,0,0:0:1:2:./.:./.:.:0	0,0,0,10:0:1:2:./.:./.:.:0:0:.:.	0,0,0,6:0:1:2:./.:./.:.:0:0:.:.	0,0,0,5:0:1:2:./.:./.:.:0:0:.:.	0,0,0,5:0:1:2:./.:./.:.:0:0:.:.
chr4_ref_v2	1524600	.	A	G	.	ExcRegion	IntersectsRepeat=0;RepeatCorrectionApplied=0	SAC:ACF:DF:PD:GT:SGT:SF:SV:SIG:MT:PAC	0,0,0,0:0:1:2:./.:./.:.:0	0,0,0,6:0:1:2:./.:./.:.:0:0:.:.	0,0,0,1:0:1:2:./.:./.:.:0:0:.:.	0,0,0,5:0:1:2:./.:./.:.:0:0:.:.	0,0,0,1:0:1:2:./.:./.:.:0:0:.:.
chr4_ref_v2	1524606	.	G	T	.	ExcRegion	IntersectsRepeat=0;RepeatCorrectionApplied=0	SAC:ACF:DF:PD:GT:SGT:SF:SV:SIG:MT:PAC	0,0,0,0:0:1:2:./.:./.:.:0	0,0,0,5:0:1:2:./.:./.:.:0:0:.:.	0,0,0,1:0:1:2:./.:./.:.:0:0:.:.	0,0,0,5:0:1:2:./.:./.:.:0:0:.:.	0,0,0,1:0:1:2:./.:./.:.:0:0:.:.
chr4_ref_v2	1524648	.	G	T	.	ExcRegion	IntersectsRepeat=0;RepeatCorrectionApplied=0	SAC:ACF:DF:PD:GT:SGT:SF:SV:SIG:MT:PAC	0,0,0,0:0:1:2:./.:./.:.:0	0,0,0,1:0:1:2:./.:./.:.:0:0:.:.	0,0,0,0:0:1:2:./.:./.:.:0:0:.:.	0,0,0,1:0:1:2:./.:./.:.:0:0:.:.	0,0,0,0:0:1:2:./.:./.:.:0:0:.:.
chr4_ref_v2	1524654	.	T	C	.	ExcRegion	IntersectsRepeat=1;RepeatCorrectionApplied=0	SAC:ACF:DF:PD:GT:SGT:SF:SV:SIG:MT:PAC	0,0,0,0:0:1:2:./.:./.:.:0	0,0,0,1:0:1:2:./.:./.:.:0:0:.:.	0,0,0,0:0:1:2:./.:./.:.:0:0:.:.	0,0,0,0:0:1:2:./.:./.:.:0:0:.:.	0,0,0,0:0:1:2:./.:./.:.:0:0:.:.
chr4_ref_v2	1524833	.	T	C	.	ExcRegion	IntersectsRepeat=0;RepeatCorrectionApplied=0	SAC:ACF:DF:PD:GT:SGT:SF:SV:SIG:MT:PAC	0,0,0,3:0:1:2:./.:./.:.:0	0,0,0,0:0:1:2:./.:./.:.:0:0:.:.	0,0,0,1:0:1:2:./.:./.:.:0:0:.:.	0,0,0,4:0:1:2:./.:./.:.:0:0:.:.	0,0,0,0:0:1:2:./.:./.:.:0:0:.:.
chr5_ref_v2	542	.	C	G	.	ExcRegion	IntersectsRepeat=0;RepeatCorrectionApplied=0	SAC:ACF:DF:PD:GT:SGT:SF:SV:SIG:MT:PAC	0,0,1,1:1:1:2:./.:./.:.:0	0,0,0,0:0:1:2:./.:./.:.:0:0:.:.	0,0,1,0:0:1:2:./.:./.:.:0:0:.:.	0,0,0,1:0:1:2:./.:./.:.:0:0:.:.	0,0,0,0:0:1:2:./.:./.:.:0:0:.:.
chr5_ref_v2	14724	.	CA	C,CAA	.	PASS	IntersectsRepeat=1;RepeatCorrectionApplied=1	SAC:ACF:DF:PD:GT:SGT:SF:SV:SIG:MT:PAC	27,4,17,2,4,12:1:1:2:0/2:0/1:0.5:0	13,3,10,2,0,4:1:1:2:0/1:0/2:0.25:0:0:.:.	34,4,12,4,1,11:1:1:2:0/0:0/2:0.25:0:0:.:.	21,7,11,2,4,5:1:1:2:0/2:0/1:0.5:0:0:.:.	20,4,12,6,5,12:1:1:2:0/2:0/1:0.5:0:0:.:.
chr5_ref_v2	25306	.	A	G	.	PASS	IntersectsRepeat=1;RepeatCorrectionApplied=0	SAC:ACF:DF:PD:GT:SGT:SF:SV:SIG:MT:PAC	0,0,168,189:1:1:2:1/1:./.:.:0	0,0,57,54:1:1:2:1/1:./.:.:0:0:.:.	0,0,159,173:1:1:2:1/1:./.:.:0:0:.:.	0,0,134,125:1:1:2:1/1:./.:.:0:0:.:.	0,0,112,163:1:1:2:1/1:./.:.:0:0:.:.
chr5_ref_v2	29708	.	T	C	.	PASS	IntersectsRepeat=0;RepeatCorrectionApplied=0	SAC:ACF:DF:PD:GT:SGT:SF:SV:SIG:MT:PAC	0,0,207,199:1:1:2:1/1:./.:.:0	0,0,53,75:1:1:2:1/1:./.:.:0:0:.:.	0,0,178,208:1:1:2:1/1:./.:.:0:0:.:.	0,0,132,145:1:1:2:1/1:./.:.:0:0:.:.	0,1,152,196:1:1:2:1/1:./.:.:0:0:.:.
chr5_ref_v2	31460	.	CAT	C	.	PASS	IntersectsRepeat=1;RepeatCorrectionApplied=1	SAC:ACF:DF:PD:GT:SGT:SF:SV:SIG:MT:PAC	65,58,21,17:1:1:2:0/0:0/1:0.25:0	34,39,14,10:1:1:2:0/0:0/1:0.25:0:0:.:.	51,61,15,13:1:1:2:0/0:0/1:0.25:0:0:.:.	42,45,13,8:1:1:2:0/0:0/1:0.125:0:0:.:.	58,39,11,15:1:1:2:0/0:0/1:0.25:0:0:.:.
chr5_ref_v2	33475	.	C	CT	.	PASS	IntersectsRepeat=1;RepeatCorrectionApplied=1	SAC:ACF:DF:PD:GT:SGT:SF:SV:SIG:MT:PAC	21,12,92,89:1:1:2:1/1:0/1:0.125:0	9,1,27,24:1:1:2:1/1:0/1:0.125:0:0:.:.	9,12,94,88:1:1:2:1/1:./.:.:0:0:.:.	10,9,72,53:1:1:2:1/1:./.:.:0:0:.:.	13,13,78,69:1:1:2:1/1:0/1:0.125:0:0:.:.
chr5_ref_v2	36290	.	GTT	G	.	PASS	IntersectsRepeat=1;RepeatCorrectionApplied=1	SAC:ACF:DF:PD:GT:SGT:SF:SV:SIG:MT:PAC	1,3,137,122:1:1:2:1/1:./.:.:0	1,1,33,37:1:1:2:1/1:./.:.:0:0:.:.	1,1,131,110:1:1:2:1/1:./.:.:0:0:.:.	0,1,115,104:1:1:2:1/1:./.:.:0:0:.:.	1,1,120,104:1:1:2:1/1:./.:.:0:0:.:.
chr5_ref_v2	52435	.	CA	C	.	PASS	IntersectsRepeat=1;RepeatCorrectionApplied=1	SAC:ACF:DF:PD:GT:SGT:SF:SV:SIG:MT:PAC	156,109,13,15:1:1:2:0/0:./.:.:0	37,45,4,3:1:1:2:0/0:./.:.:0:0:.:.	157,103,16,15:1:1:2:0/0:0/1:0.125:0:0:.:.	102,66,15,5:1:1:2:0/0:0/1:0.125:0:0:.:.	107,84,12,15:1:1:2:0/0:0/1:0.125:0:0:.:.
chr5_ref_v2	59372	.	C	T	.	PASS	IntersectsRepeat=1;RepeatCorrectionApplied=0	SAC:ACF:DF:PD:GT:SGT:SF:SV:SIG:MT:PAC	86,118,16,27:1:1:2:0/0:0/1:0.25:1	24,27,6,7:1:1:2:0/0:0/1:0.5:0:0:.:.	88,120,10,29:1:1:2:0/0:0/1:0.25:1:0:.:.	78,93,7,8:1:1:2:0/0:0/1:0.125:0:0:.:.	62,103,11,16:1:1:2:0/0:0/1:0.25:1:0:.:.
chr5_ref_v2	65293	.	GA	G	.	PASS	IntersectsRepeat=1;RepeatCorrectionApplied=1	SAC:ACF:DF:PD:GT:SGT:SF:SV:SIG:MT:PAC	8,27,4,6:1:1:2:0/0:0/1:0.125:0	3,19,1,7:1:1:2:0/0:0/1:0.125:0:0:.:.	4,25,1,5:1:1:2:0/0:./.:.:0:0:.:.	3,14,0,3:1:1:2:0/0:./.:.:0:0:.:.	10,22,0,4:1:1:2:0/0:./.:.:0:0:.:.
chr5_ref_v2	82849	.	C	T	.	PASS	IntersectsRepeat=0;RepeatCorrectionApplied=0	SAC:ACF:DF:PD:GT:SGT:SF:SV:SIG:MT:PAC	175,45,0,29:1:1:2:0/0:0/1:0.25:0	42,25,0,3:1:1:2:0/0:0/1:0.125:0:0:.:.	181,42,0,38:1:1:2:0/0:0/1:0.25:0:0:.:.	120,29,0,29:1:1:2:0/0:0/1:0.25:0:0:.:.	136,47,0,26:1:1:2:0/0:0/1:0.25:0:0:.:.
chr5_ref_v2	83511	.	C	A	.	PASS	IntersectsRepeat=0;RepeatCorrectionApplied=0	SAC:ACF:DF:PD:GT:SGT:SF:SV:SIG:MT:PAC	220,28,0,49:1:1:2:0/0:0/1:0.25:0	35,14,1,6:1:1:2:0/0:0/1:0.25:0:0:.:.	235,42,1,54:1:1:2:0/0:0/1:0.25:0:0:.:.	185,26,0,36:1:1:2:0/0:0/1:0.25:0:0:.:.	199,20,0,45:1:1:2:0/0:0/1:0.25:0:0:.:.
chr5_ref_v2	85311	.	C	CA	.	PASS	IntersectsRepeat=1;RepeatCorrectionApplied=0	SAC:ACF:DF:PD:GT:SGT:SF:SV:SIG:MT:PAC	150,163,0,0:1:1:2:0/0:./.:.:0	37,26,0,0:1:1:2:0/0:./.:.:0:0:.:.	82,98,81,88:1:1:2:0/1:./.:.:0:1:g.85311_85312insA:0	134,122,0,0:1:1:2:0/0:./.:.:0:0:.:.	126,133,0,0:1:1:2:0/0:./.:.:0:0:.:.
chr5_ref_v2	86487	.	C	CA,CAAA	.	PASS	IntersectsRepeat=1;RepeatCorrectionApplied=1	SAC:ACF:DF:PD:GT:SGT:SF:SV:SIG:MT:PAC	1,8,1,5,0,5:1:1:2:0/2:0/1:0.5:0	0,3,0,3,0,3:1:0:2:./.:./.:.:0:0:.:.	2,2,1,7,0,11:1:1:2:1/2:0/2:0.25:0:0:.:.	0,2,0,4,1,4:1:0:2:./.:./.:.:0:0:.:.	0,2,0,4,1,5:1:0:2:./.:./.:.:0:0:.:.
chr5_ref_v2	100572	.	T	TA,TAA	.	PASS	IntersectsRepeat=1;RepeatCorrectionApplied=1	SAC:ACF:DF:PD:GT:SGT:SF:SV:SIG:MT:PAC	5,7,20,1,20,10:1:1:2:1/2:0/2:0.25:0	3,5,4,1,7,11:1:1:2:2/2:0/2:0.5:0:0:.:.	6,5,16,0,12,8:1:1:2:1/2:0/2:0.25:0:0:.:.	5,4,5,3,7,6:1:1:2:1/2:0/2:0.5:0:0:.:.	3,6,22,1,1,11:1:1:2:1/2:0/1:0.25:0:0:.:.
chr5_ref_v2	100950	.	T	G	.	PASS	IntersectsRepeat=0;RepeatCorrectionApplied=0	SAC:ACF:DF:PD:GT:SGT:SF:SV:SIG:MT:PAC	55,234,68,0:1:1:2:0/0:0/1:0.5:0	18,57,7,0:1:1:2:0/0:0/1:0.25:0:0:.:.	53,244,67,0:1:1:2:0/0:0/1:0.5:0:0:.:.	25,177,49,0:1:1:2:0/0:0/1:0.5:0:0:.:.	47,223,40,0:1:1:2:0/0:0/1:0.25:0:0:.:.
chr5_ref_v2	117479	.	CAT	C	.	PASS	IntersectsRepeat=1;RepeatCorrectionApplied=1	SAC:ACF:DF:PD:GT:SGT:SF:SV:SIG:MT:PAC	44,35,15,14:1:1:2:0/0:0/1:0.25:0	23,25,12,6:1:1:2:0/0:0/1:0.25:0:0:.:.	35,35,10,11:1:1:2:0/0:0/1:0.125:0:0:.:.	24,26,9,11:1:1:2:0/0:0/1:0.25:0:0:.:.	37,38,8,21:1:1:2:0/0:0/1:0.25:0:0:.:.
chr5_ref_v2	121630	.	GA	G,GAA	.	PASS	IntersectsRepeat=1;RepeatCorrectionApplied=1	SAC:ACF:DF:PD:GT:SGT:SF:SV:SIG:MT:PAC	44,16,11,7,8,6:1:1:2:0/0:0/2:0.125:0	15,11,2,3,4,1:1:1:2:0/0:0/2:0.125:0:0:.:.	24,29,10,9,6,5:1:1:2:0/0:0/2:0.125:0:0:.:.	18,24,18,9,4,4:1:1:2:0/0:0/1:0.5:0:0:.:.	26,22,8,5,8,5:1:1:2:0/0:0/2:0.25:0:0:.:.
chr5_ref_v2	131467	.	CATAT	C,CAT	.	PASS	IntersectsRepeat=1;RepeatCorrectionApplied=1	SAC:ACF:DF:PD:GT:SGT:SF:SV:SIG:MT:PAC	3,6,6,22,42,75:1:1:2:2/2:1/2:0.25:0	2,1,3,8,15,36:1:1:2:2/2:1/2:0.25:0:0:.:.	2,4,6,11,46,62:1:1:2:2/2:1/2:0.125:0:0:.:.	4,4,6,18,39,50:1:1:2:2/2:1/2:0.25:0:0:.:.	2,2,8,9,37,66:1:1:2:2/2:1/2:0.125:0:0:.:.
chr5_ref_v2	146993	.	GA	G	.	PASS	IntersectsRepeat=1;RepeatCorrectionApplied=1	SAC:ACF:DF:PD:GT:SGT:SF:SV:SIG:MT:PAC	88,66,12,9:1:1:2:0/0:./.:.:0	14,17,4,4:1:1:2:0/0:0/1:0.125:0:0:.:.	80,70,13,24:1:1:2:0/0:0/1:0.125:0:0:.:.	61,49,12,11:1:1:2:0/0:./.:.:0:0:.:.	77,59,13,17:1:1:2:0/0:0/1:0.125:0:0:.:.
chr5_ref_v2	152601	.	A	T	.	PASS	IntersectsRepeat=0;RepeatCorrectionApplied=0	SAC:ACF:DF:PD:GT:SGT:SF:SV:SIG:MT:PAC	203,145,0,0:1:1:2:0/0:./.:.:0	58,38,0,0:1:1:2:0/0:./.:.:0:0:.:.	80,91,82,91:1:1:2:0/1:./.:.:0:1:g.152601A>T:0	135,144,0,0:1:1:2:0/0:./.:.:0:0:.:.	146,142,1,0:1:1:2:0/0:./.:.:0:0:.:.
chr5_ref_v2	168951	.	T	G	.	PASS	IntersectsRepeat=0;RepeatCorrectionApplied=0	SAC:ACF:DF:PD:GT:SGT:SF:SV:SIG:MT:PAC	59,145,49,0:1:1:2:0/0:0/1:0.5:0	15,47,7,0:1:1:2:0/0:0/1:0.25:0:0:.:.	70,144,44,0:1:1:2:0/0:0/1:0.25:0:0:.:.	66,101,42,0:1:1:2:0/0:0/1:0.5:0:0:.:.	63,120,44,0:1:1:2:0/0:0/1:0.5:0:0:.:.
chr5_ref_v2	172058	.	T	G	.	PASS	IntersectsRepeat=0;RepeatCorrectionApplied=0	SAC:ACF:DF:PD:GT:SGT:SF:SV:SIG:MT:PAC	49,177,31,0:1:1:2:0/0:0/1:0.25:0	19,27,4,0:1:1:2:0/0:0/1:0.25:0:0:.:.	58,130,37,0:1:1:2:0/0:0/1:0.25:0:0:.:.	35,143,30,0:1:1:2:0/0:0/1:0.25:0:0:.:.	42,132,45,0:1:1:2:0/0:0/1:0.5:0:0:.:.
chr5_ref_v2	175773	.	T	G	.	PASS	IntersectsRepeat=1;RepeatCorrectionApplied=0	SAC:ACF:DF:PD:GT:SGT:SF:SV:SIG:MT:PAC	26,207,71,0:1:1:2:0/0:0/1:0.5:0	14,56,14,0:1:1:2:0/0:0/1:0.25:0:0:.:.	22,161,71,0:1:1:2:0/0:0/1:0.5:0:0:.:.	21,171,56,0:1:1:2:0/0:0/1:0.5:0:0:.:.	23,176,77,0:1:1:2:0/0:0/1:0.5:0:0:.:.
chr5_ref_v2	195463	.	CCTTTAAAAAAGATAAAAAAAAAAA	C	.	PASS	IntersectsRepeat=1;RepeatCorrectionApplied=0	SAC:ACF:DF:PD:GT:SGT:SF:SV:SIG:MT:PAC	8,18,22,8:1:1:2:0/1:1/1:0.125:0	2,6,15,8:1:1:2:1/1:0/1:0.5:0:0:.:.	6,13,25,16:1:1:2:0/1:1/1:0.25:0:0:.:.	3,14,19,14:1:1:2:0/1:1/1:0.25:0:0:.:.	5,10,10,14:1:1:2:0/1:1/1:0.25:0:0:.:.
chr5_ref_v2	197483	.	GTA	G	.	PASS	IntersectsRepeat=1;RepeatCorrectionApplied=1	SAC:ACF:DF:PD:GT:SGT:SF:SV:SIG:MT:PAC	45,48,8,17:1:1:2:0/0:0/1:0.25:0	28,35,9,7:1:1:2:0/0:0/1:0.25:0:0:.:.	42,55,7,11:1:1:2:0/0:0/1:0.125:0:0:.:.	40,40,11,12:1:1:2:0/0:0/1:0.25:0:0:.:.	30,42,12,13:1:1:2:0/0:0/1:0.25:0:0:.:.
chr5_ref_v2	216584	.	T	A	.	PASS	IntersectsRepeat=1;RepeatCorrectionApplied=0	SAC:ACF:DF:PD:GT:SGT:SF:SV:SIG:MT:PAC	107,81,1,47:1:1:2:0/0:0/1:0.5:0	53,15,0,10:1:1:2:0/0:0/1:0.25:0:0:.:.	115,80,1,41:1:1:2:0/0:0/1:0.25:0:0:.:.	111,69,1,33:1:1:2:0/0:0/1:0.25:0:0:.:.	107,67,0,45:1:1:2:0/0:0/1:0.5:0:0:.:.
chr5_ref_v2	220287	.	TA	T	.	PASS	IntersectsRepeat=1;RepeatCorrectionApplied=1	SAC:ACF:DF:PD:GT:SGT:SF:SV:SIG:MT:PAC	107,84,21,14:1:1:2:0/0:0/1:0.125:0	29,21,2,2:1:1:2:0/0:./.:.:0:0:.:.	129,91,18,11:1:1:2:0/0:0/1:0.125:0:0:.:.	79,70,6,3:1:1:2:0/0:./.:.:0:0:.:.	79,91,6,1:1:1:2:0/0:./.:.:0:0:.:.
chr5_ref_v2	220708	.	C	A	.	PASS	IntersectsRepeat=1;RepeatCorrectionApplied=0	SAC:ACF:DF:PD:GT:SGT:SF:SV:SIG:MT:PAC	184,75,1,62:1:1:2:0/0:0/1:0.5:0	33,26,0,9:1:1:2:0/0:0/1:0.25:0:0:.:.	179,78,0,41:1:1:2:0/0:0/1:0.25:0:0:.:.	122,57,1,38:1:1:2:0/0:0/1:0.25:0:0:.:.	140,68,0,29:1:1:2:0/0:0/1:0.25:0:0:.:.
chr5_ref_v2	224675	.	TTA	T	.	PASS	IntersectsRepeat=1;RepeatCorrectionApplied=1	SAC:ACF:DF:PD:GT:SGT:SF:SV:SIG:MT:PAC	52,33,7,4:1:1:2:0/0:./.:.:0	51,36,3,2:1:1:2:0/0:./.:.:0:0:.:.	49,37,4,2:1:1:2:0/0:./.:.:0:0:.:.	47,31,4,3:1:1:2:0/0:./.:.:0:0:.:.	48,51,5,3:1:1:2:0/0:./.:.:0:0:.:.
chr5_ref_v2	226350	.	T	C	.	PASS	IntersectsRepeat=0;RepeatCorrectionApplied=0	SAC:ACF:DF:PD:GT:SGT:SF:SV:SIG:MT:PAC	203,162,0,0:1:1:2:0/0:./.:.:0	55,41,0,0:1:1:2:0/0:./.:.:0:0:.:.	193,148,0,0:1:1:2:0/0:./.:.:0:0:.:.	63,77,88,55:1:1:2:0/1:./.:.:0:1:g.226350T>C:0	153,138,0,0:1:1:2:0/0:./.:.:0:0:.:.
chr5_ref_v2	242558	.	G	GAAAAAA	.	PASS	IntersectsRepeat=1;RepeatCorrectionApplied=1	SAC:ACF:DF:PD:GT:SGT:SF:SV:SIG:MT:PAC	2,23,48,30:1:1:2:0/1:1/1:0.5:0	4,10,14,9:1:1:2:0/1:1/1:0.25:0:0:.:.	4,31,49,24:1:1:2:0/1:1/1:0.25:0:0:.:.	2,36,36,23:1:1:2:0/1:1/1:0.25:0:0:.:.	1,26,42,20:1:1:2:1/1:0/1:0.5:0:0:.:.
chr5_ref_v2	250454	.	G	GA	.	PASS	IntersectsRepeat=1;RepeatCorrectionApplied=1	SAC:ACF:DF:PD:GT:SGT:SF:SV:SIG:MT:PAC	57,66,4,9:1:1:2:0/0:./.:.:0	18,22,3,0:1:1:2:0/0:./.:.:0:0:.:.	73,67,12,9:1:1:2:0/0:0/1:0.125:0:0:.:.	50,48,1,7:1:1:2:0/0:./.:.:0:0:.:.	45,62,2,7:1:1:2:0/0:./.:.:0:0:.:.
chr5_ref_v2	255196	.	GTA	G	.	PASS	IntersectsRepeat=1;RepeatCorrectionApplied=1	SAC:ACF:DF:PD:GT:SGT:SF:SV:SIG:MT:PAC	40,46,16,13:1:1:2:0/0:0/1:0.25:0	21,26,8,10:1:1:2:0/0:0/1:0.25:0:0:.:.	42,36,17,13:1:1:2:0/0:0/1:0.25:0:0:.:.	30,26,12,12:1:1:2:0/0:0/1:0.5:0:0:.:.	34,34,12,10:1:1:2:0/0:0/1:0.25:0:0:.:.
chr5_ref_v2	257070	.	GA	G	.	PASS	IntersectsRepeat=1;RepeatCorrectionApplied=1	SAC:ACF:DF:PD:GT:SGT:SF:SV:SIG:MT:PAC	82,88,10,4:1:1:2:0/0:./.:.:0	26,24,7,2:1:1:2:0/0:0/1:0.125:0:0:.:.	77,66,8,6:1:1:2:0/0:./.:.:0:0:.:.	70,59,9,7:1:1:2:0/0:0/1:0.125:0:0:.:.	82,67,13,11:1:1:2:0/0:0/1:0.125:0:0:.:.
chr5_ref_v2	260357	.	C	CA	.	PASS	IntersectsRepeat=1;RepeatCorrectionApplied=1	SAC:ACF:DF:PD:GT:SGT:SF:SV:SIG:MT:PAC	1,0,20,16:1:1:2:1/1:./.:.:0	0,3,8,6:1:0:2:./.:./.:.:0:0:.:.	1,0,26,13:1:1:2:1/1:./.:.:0:0:.:.	1,0,23,13:1:1:2:1/1:./.:.:0:0:.:.	0,0,11,21:1:1:2:1/1:./.:.:0:0:.:.
chr5_ref_v2	262273	.	A	C	.	PASS	IntersectsRepeat=0;RepeatCorrectionApplied=0	SAC:ACF:DF:PD:GT:SGT:SF:SV:SIG:MT:PAC	122,76,0,47:1:1:2:0/0:0/1:0.5:0	35,14,0,5:1:1:2:0/0:0/1:0.25:0:0:.:.	126,57,0,51:1:1:2:0/0:0/1:0.5:0:0:.:.	95,40,0,32:1:1:2:0/0:0/1:0.5:0:0:.:.	130,40,0,41:1:1:2:0/0:0/1:0.5:0:0:.:.
chr5_ref_v2	267228	.	GA	G	.	PASS	IntersectsRepeat=1;RepeatCorrectionApplied=1	SAC:ACF:DF:PD:GT:SGT:SF:SV:SIG:MT:PAC	29,32,28,10:1:1:2:0/0:0/1:0.5:0	14,8,8,3:1:1:2:0/0:0/1:0.5:0:0:.:.	29,32,30,11:1:1:2:0/1:0/0:0.25:0:0:.:.	18,33,28,8:1:1:2:0/1:0/0:0.25:0:0:.:.	23,35,12,10:1:1:2:0/0:0/1:0.25:0:0:.:.
chr5_ref_v2	283276	.	AAT	A	.	PASS	IntersectsRepeat=1;RepeatCorrectionApplied=1	SAC:ACF:DF:PD:GT:SGT:SF:SV:SIG:MT:PAC	18,10,5,0:1:1:2:0/0:./.:.:0	13,8,3,3:1:1:2:0/0:0/1:0.125:0:0:.:.	12,10,2,2:1:1:2:0/0:./.:.:0:0:.:.	11,7,6,1:1:1:2:0/0:0/1:0.25:0:0:.:.	7,7,2,1:1:1:2:./.:./.:.:0:0:.:.
chr5_ref_v2	283320	.	CGT	C	.	PASS	IntersectsRepeat=1;RepeatCorrectionApplied=1	SAC:ACF:DF:PD:GT:SGT:SF:SV:SIG:MT:PAC	54,21,4,2:1:1:2:0/0:./.:.:0	14,5,0,2:1:1:2:0/0:0/1:0.125:0:0:.:.	48,13,4,1:1:1:2:0/0:./.:.:0:0:.:.	44,14,4,1:1:1:2:0/0:./.:.:0:0:.:.	35,10,7,2:1:1:2:0/0:0/1:0.125:0:0:.:.
chr5_ref_v2	288136	.	AT	A	.	PASS	IntersectsRepeat=1;RepeatCorrectionApplied=1	SAC:ACF:DF:PD:GT:SGT:SF:SV:SIG:MT:PAC	81,85,19,11:1:1:2:0/0:./.:.:0	24,23,1,3:1:1:2:0/0:./.:.:0:0:.:.	90,82,15,11:1:1:2:0/0:./.:.:0:0:.:.	45,64,6,10:1:1:2:0/0:./.:.:0:0:.:.	89,72,12,10:1:1:2:0/0:./.:.:0:0:.:.
chr5_ref_v2	290524	.	CT	C	.	PASS	IntersectsRepeat=1;RepeatCorrectionApplied=1	SAC:ACF:DF:PD:GT:SGT:SF:SV:SIG:MT:PAC	97,80,7,7:1:1:2:0/0:./.:.:0	16,16,2,2:1:1:2:0/0:./.:.:0:0:.:.	85,86,15,10:1:1:2:0/0:0/1:0.125:0:0:.:.	65,69,5,6:1:1:2:0/0:./.:.:0:0:.:.	67,80,4,4:1:1:2:0/0:./.:.:0:0:.:.
chr5_ref_v2	304593	.	C	CA	.	PASS	IntersectsRepeat=1;RepeatCorrectionApplied=1	SAC:ACF:DF:PD:GT:SGT:SF:SV:SIG:MT:PAC	84,10,4,7:1:1:2:0/0:0/1:0.125:0	47,16,2,2:1:1:2:0/0:./.:.:0:0:.:.	92,17,3,2:1:1:2:0/0:./.:.:0:0:.:.	66,12,6,7:1:1:2:0/0:0/1:0.125:0:0:.:.	77,14,4,5:1:1:2:0/0:./.:.:0:0:.:.
chr5_ref_v2	372574	.	A	C	.	PASS	IntersectsRepeat=1;RepeatCorrectionApplied=0	SAC:ACF:DF:PD:GT:SGT:SF:SV:SIG:MT:PAC	184,99,0,69:1:1:2:0/0:0/1:0.5:0	36,26,0,7:1:1:2:0/0:0/1:0.25:0:0:.:.	176,94,0,67:1:1:2:0/0:0/1:0.5:0:0:.:.	151,63,0,61:1:1:2:0/0:0/1:0.5:0:0:.:.	193,66,0,63:1:1:2:0/0:0/1:0.5:0:0:.:.
chr5_ref_v2	373708	.	C	CA	.	PASS	IntersectsRepeat=1;RepeatCorrectionApplied=1	SAC:ACF:DF:PD:GT:SGT:SF:SV:SIG:MT:PAC	91,37,4,4:1:1:2:0/0:./.:.:0	26,14,1,2:1:1:2:0/0:./.:.:0:0:.:.	84,28,4,13:1:1:2:0/0:0/1:0.125:0:0:.:.	49,19,2,11:1:1:2:0/0:0/1:0.25:0:0:.:.	65,28,1,3:1:1:2:0/0:./.:.:0:0:.:.
chr5_ref_v2	381415	.	CA	C	.	PASS	IntersectsRepeat=1;RepeatCorrectionApplied=1	SAC:ACF:DF:PD:GT:SGT:SF:SV:SIG:MT:PAC	66,53,30,13:1:1:2:0/0:0/1:0.25:0	19,23,7,5:1:1:2:0/0:./.:.:0:0:.:.	57,44,33,8:1:1:2:0/0:0/1:0.25:0:0:.:.	56,46,25,6:1:1:2:0/0:0/1:0.125:0:0:.:.	50,37,27,5:1:1:2:0/0:0/1:0.25:0:0:.:.
chr5_ref_v2	385035	.	GA	G	.	PASS	IntersectsRepeat=1;RepeatCorrectionApplied=1	SAC:ACF:DF:PD:GT:SGT:SF:SV:SIG:MT:PAC	93,97,7,11:1:1:2:0/0:0/1:0.125:0	35,34,3,6:1:1:2:0/0:0/1:0.125:0:0:.:.	77,90,7,4:1:1:2:0/0:./.:.:0:0:.:.	59,77,4,11:1:1:2:0/0:0/1:0.125:0:0:.:.	71,79,6,7:1:1:2:0/0:0/1:0.125:0:0:.:.
chr5_ref_v2	389146	.	C	A	.	PASS	IntersectsRepeat=1;RepeatCorrectionApplied=0	SAC:ACF:DF:PD:GT:SGT:SF:SV:SIG:MT:PAC	119,61,1,41:1:1:2:0/0:0/1:0.5:0	38,16,0,7:1:1:2:0/0:0/1:0.25:0:0:.:.	105,52,0,29:1:1:2:0/0:0/1:0.25:0:0:.:.	89,48,0,32:1:1:2:0/0:0/1:0.5:0:0:.:.	108,43,1,22:1:1:2:0/0:0/1:0.25:0:0:.:.
chr5_ref_v2	394094	.	CA	C	.	PASS	IntersectsRepeat=1;RepeatCorrectionApplied=1	SAC:ACF:DF:PD:GT:SGT:SF:SV:SIG:MT:PAC	104,105,11,10:1:1:2:0/0:0/1:0.125:0	33,29,4,4:1:1:2:0/0:0/1:0.125:0:0:.:.	82,102,16,15:1:1:2:0/0:0/1:0.25:0:0:.:.	75,55,9,8:1:1:2:0/0:0/1:0.125:0:0:.:.	73,79,10,6:1:1:2:0/0:0/1:0.125:0:0:.:.
chr5_ref_v2	399880	.	CT	C	.	PASS	IntersectsRepeat=1;RepeatCorrectionApplied=1	SAC:ACF:DF:PD:GT:SGT:SF:SV:SIG:MT:PAC	2,2,192,140:1:1:2:1/1:./.:.:0	0,1,34,14:1:1:2:1/1:./.:.:0:0:.:.	4,1,177,117:1:1:2:1/1:./.:.:0:0:.:.	3,0,137,99:1:1:2:1/1:./.:.:0:0:.:.	3,1,149,120:1:1:2:1/1:./.:.:0:0:.:.
chr5_ref_v2	402194	.	T	A	.	PASS	IntersectsRepeat=0;RepeatCorrectionApplied=0	SAC:ACF:DF:PD:GT:SGT:SF:SV:SIG:MT:PAC	185,209,1,0:1:1:2:0/0:./.:.:0	42,36,0,0:1:1:2:0/0:./.:.:0:0:.:.	212,202,0,1:1:1:2:0/0:./.:.:0:0:.:.	179,149,0,0:1:1:2:0/0:./.:.:0:0:.:.	0,2,155,180:1:1:2:1/1:./.:.:0:1:g.402194T>A,g.402194T>A:0,1
chr5_ref_v2	403380	.	C	CT	.	PASS	IntersectsRepeat=1;RepeatCorrectionApplied=1	SAC:ACF:DF:PD:GT:SGT:SF:SV:SIG:MT:PAC	11,38,53,47:1:1:2:0/1:1/1:0.5:0	5,8,16,8:1:1:2:1/1:0/1:0.5:0:0:.:.	18,32,49,48:1:1:2:1/1:0/1:0.5:0:0:.:.	3,27,28,36:1:1:2:1/1:0/1:0.5:0:0:.:.	10,17,46,43:1:1:2:1/1:0/1:0.125:0:0:.:.
chr5_ref_v2	405310	.	C	CTTT	.	PASS	IntersectsRepeat=1;RepeatCorrectionApplied=1	SAC:ACF:DF:PD:GT:SGT:SF:SV:SIG:MT:PAC	8,3,13,134:1:1:2:1/1:0/1:0.125:0	5,0,15,32:1:1:2:1/1:0/1:0.25:0:0:.:.	11,2,13,108:1:1:2:1/1:0/1:0.25:0:0:.:.	8,1,12,109:1:1:2:1/1:0/1:0.125:0:0:.:.	9,2,5,88:1:1:2:1/1:0/1:0.25:0:0:.:.
chr5_ref_v2	412254	.	TAA	T	.	PASS	IntersectsRepeat=1;RepeatCorrectionApplied=1	SAC:ACF:DF:PD:GT:SGT:SF:SV:SIG:MT:PAC	1,0,117,70:1:1:2:1/1:./.:.:0	0,3,40,19:1:1:2:1/1:0/1:0.125:0:0:.:.	1,1,105,85:1:1:2:1/1:./.:.:0:0:.:.	0,0,95,58:1:1:2:1/1:./.:.:0:0:.:.	1,1,97,65:1:1:2:1/1:./.:.:0:0:.:.
chr5_ref_v2	417486	.	A	C	.	PASS	IntersectsRepeat=1;RepeatCorrectionApplied=0	SAC:ACF:DF:PD:GT:SGT:SF:SV:SIG:MT:PAC	156,23,0,30:1:1:2:0/0:0/1:0.25:0	39,5,0,8:1:1:2:0/0:0/1:0.25:0:0:.:.	151,10,0,35:1:1:2:0/0:0/1:0.5:0:0:.:.	118,15,0,22:1:1:2:0/0:0/1:0.25:0:0:.:.	152,15,0,30:1:1:2:0/0:0/1:0.25:0:0:.:.
chr5_ref_v2	418494	.	A	C	.	PASS	IntersectsRepeat=1;RepeatCorrectionApplied=0	SAC:ACF:DF:PD:GT:SGT:SF:SV:SIG:MT:PAC	189,19,0,45:1:1:2:0/0:0/1:0.5:0	39,4,0,5:1:1:2:0/0:0/1:0.25:0:0:.:.	177,17,0,43:1:1:2:0/0:0/1:0.5:0:0:.:.	140,16,0,29:1:1:2:0/0:0/1:0.25:0:0:.:.	172,14,0,41:1:1:2:0/0:0/1:0.5:0:0:.:.
chr5_ref_v2	429405	.	CA	C	.	PASS	IntersectsRepeat=1;RepeatCorrectionApplied=1	SAC:ACF:DF:PD:GT:SGT:SF:SV:SIG:MT:PAC	100,75,21,10:1:1:2:0/0:./.:.:0	24,24,5,2:1:1:2:0/0:./.:.:0:0:.:.	89,68,16,11:1:1:2:0/0:./.:.:0:0:.:.	72,72,9,8:1:1:2:0/0:./.:.:0:0:.:.	85,64,15,8:1:1:2:0/0:./.:.:0:0:.:.
chr5_ref_v2	431857	.	C	CT	.	PASS	IntersectsRepeat=1;RepeatCorrectionApplied=1	SAC:ACF:DF:PD:GT:SGT:SF:SV:SIG:MT:PAC	5,4,126,99:1:1:2:1/1:./.:.:0	0,2,20,18:1:1:2:1/1:./.:.:0:0:.:.	3,1,127,87:1:1:2:1/1:./.:.:0:0:.:.	3,3,72,84:1:1:2:1/1:./.:.:0:0:.:.	4,4,89,76:1:1:2:1/1:./.:.:0:0:.:.
chr5_ref_v2	434038	.	A	G	.	ExcRegion	IntersectsRepeat=0;RepeatCorrectionApplied=0	SAC:ACF:DF:PD:GT:SGT:SF:SV:SIG:MT:PAC	178,176,0,0:1:1:2:./.:./.:.:0	58,78,0,0:1:1:2:./.:./.:.:0:0:.:.	79,108,66,87:1:1:2:./.:./.:.:0:1:.:.	134,157,0,0:1:1:2:./.:./.:.:0:0:.:.	173,198,0,0:1:1:2:./.:./.:.:0:0:.:.
chr5_ref_v2	439584	.	A	T	.	PASS	IntersectsRepeat=0;RepeatCorrectionApplied=0	SAC:ACF:DF:PD:GT:SGT:SF:SV:SIG:MT:PAC	0,0,142,125:1:1:2:1/1:./.:.:0	0,0,37,34:1:1:2:1/1:./.:.:0:0:.:.	0,0,126,150:1:1:2:1/1:./.:.:0:0:.:.	0,0,117,109:1:1:2:1/1:./.:.:0:0:.:.	0,0,151,141:1:1:2:1/1:./.:.:0:0:.:.
chr5_ref_v2	461796	.	CT	C	.	PASS	IntersectsRepeat=1;RepeatCorrectionApplied=1	SAC:ACF:DF:PD:GT:SGT:SF:SV:SIG:MT:PAC	95,56,12,7:1:1:2:0/0:0/1:0.125:0	27,13,1,1:1:1:2:0/0:./.:.:0:0:.:.	97,49,13,4:1:1:2:0/0:./.:.:0:0:.:.	70,55,6,4:1:1:2:0/0:./.:.:0:0:.:.	90,66,12,4:1:1:2:0/0:./.:.:0:0:.:.
chr5_ref_v2	470897	.	T	A	.	PASS	IntersectsRepeat=0;RepeatCorrectionApplied=0	SAC:ACF:DF:PD:GT:SGT:SF:SV:SIG:MT:PAC	225,203,0,1:1:1:2:0/0:./.:.:0	34,42,0,0:1:1:2:0/0:./.:.:0:0:.:.	97,91,85,84:1:1:2:0/1:./.:.:0:1:g.470897T>A:0	137,156,0,0:1:1:2:0/0:./.:.:0:0:.:.	163,160,0,0:1:1:2:0/0:./.:.:0:0:.:.
chr5_ref_v2	491026	.	C	CA	.	PASS	IntersectsRepeat=1;RepeatCorrectionApplied=1	SAC:ACF:DF:PD:GT:SGT:SF:SV:SIG:MT:PAC	65,22,3,6:1:1:2:0/0:./.:.:0	26,10,1,0:1:1:2:0/0:./.:.:0:0:.:.	84,24,5,11:1:1:2:0/0:0/1:0.125:0:0:.:.	51,10,3,14:1:1:2:0/0:0/1:0.25:0:0:.:.	45,22,6,6:1:1:2:0/0:0/1:0.125:0:0:.:.
chr5_ref_v2	506622	.	C	A	.	PASS	IntersectsRepeat=0;RepeatCorrectionApplied=0	SAC:ACF:DF:PD:GT:SGT:SF:SV:SIG:MT:PAC	222,20,0,29:1:1:2:0/0:0/1:0.25:0	0,0,0,0:0:0:2:./.:./.:.:0:0:.:.	228,11,0,34:1:1:2:0/0:0/1:0.25:0:0:.:.	201,8,0,23:1:1:2:0/0:0/1:0.25:0:0:.:.	157,12,0,45:1:1:2:0/0:0/1:0.5:0:0:.:.
chr5_ref_v2	519626	.	GA	G	.	PASS	IntersectsRepeat=1;RepeatCorrectionApplied=1	SAC:ACF:DF:PD:GT:SGT:SF:SV:SIG:MT:PAC	84,98,22,13:1:1:2:0/0:./.:.:0	41,21,4,4:1:1:2:0/0:./.:.:0:0:.:.	87,85,11,14:1:1:2:0/0:./.:.:0:0:.:.	56,64,13,15:1:1:2:0/0:0/1:0.125:0:0:.:.	92,72,12,14:1:1:2:0/0:./.:.:0:0:.:.
chr5_ref_v2	521815	.	AT	A	.	PASS	IntersectsRepeat=1;RepeatCorrectionApplied=1	SAC:ACF:DF:PD:GT:SGT:SF:SV:SIG:MT:PAC	64,79,15,17:1:1:2:0/0:0/1:0.125:0	14,20,3,3:1:1:2:0/0:./.:.:0:0:.:.	56,78,7,17:1:1:2:0/0:./.:.:0:0:.:.	36,50,8,19:1:1:2:0/0:0/1:0.25:0:0:.:.	57,60,6,15:1:1:2:0/0:./.:.:0:0:.:.
chr5_ref_v2	554189	.	C	CA	.	PASS	IntersectsRepeat=1;RepeatCorrectionApplied=1	SAC:ACF:DF:PD:GT:SGT:SF:SV:SIG:MT:PAC	128,28,5,9:1:1:2:0/0:./.:.:0	36,7,1,3:1:1:2:0/0:./.:.:0:0:.:.	121,30,6,1:1:1:2:0/0:./.:.:0:0:.:.	83,19,6,8:1:1:2:0/0:0/1:0.125:0:0:.:.	108,25,5,7:1:1:2:0/0:./.:.:0:0:.:.
chr5_ref_v2	570313	.	A	AGTATCTTATTCC	.	ExcRegion	IntersectsRepeat=1;RepeatCorrectionApplied=0	SAC:ACF:DF:PD:GT:SGT:SF:SV:SIG:MT:PAC	2,6,0,0:1:1:2:./.:./.:.:0	4,0,0,0:0:1:2:./.:./.:.:0:0:.:.	3,2,0,3:1:1:2:./.:./.:.:0:0:.:.	2,3,0,0:1:1:2:./.:./.:.:0:0:.:.	3,1,0,0:1:1:2:./.:./.:.:0:0:.:.
chr5_ref_v2	570316	.	A	AG	.	ExcRegion	IntersectsRepeat=1;RepeatCorrectionApplied=0	SAC:ACF:DF:PD:GT:SGT:SF:SV:SIG:MT:PAC	2,6,0,0:1:1:2:./.:./.:.:0	4,0,0,0:0:1:2:./.:./.:.:0:0:.:.	3,2,0,3:1:1:2:./.:./.:.:0:0:.:.	2,3,0,0:1:1:2:./.:./.:.:0:0:.:.	5,1,0,0:1:1:2:./.:./.:.:0:0:.:.
chr5_ref_v2	570317	.	A	AAAAT	.	ExcRegion	IntersectsRepeat=1;RepeatCorrectionApplied=0	SAC:ACF:DF:PD:GT:SGT:SF:SV:SIG:MT:PAC	2,6,0,0:1:1:2:./.:./.:.:0	4,0,0,0:0:1:2:./.:./.:.:0:0:.:.	3,2,0,3:1:1:2:./.:./.:.:0:0:.:.	2,3,0,0:1:1:2:./.:./.:.:0:0:.:.	5,1,0,0:1:1:2:./.:./.:.:0:0:.:.
chr5_ref_v2	570319	.	C	A	.	ExcRegion	IntersectsRepeat=0;RepeatCorrectionApplied=0	SAC:ACF:DF:PD:GT:SGT:SF:SV:SIG:MT:PAC	2,6,0,0:1:1:2:./.:./.:.:0	4,0,0,0:0:1:2:./.:./.:.:0:0:.:.	3,2,0,2:1:1:2:./.:./.:.:0:0:.:.	2,3,0,0:1:1:2:./.:./.:.:0:0:.:.	5,1,0,0:1:1:2:./.:./.:.:0:0:.:.
chr5_ref_v2	570322	.	G	T	.	ExcRegion	IntersectsRepeat=0;RepeatCorrectionApplied=0	SAC:ACF:DF:PD:GT:SGT:SF:SV:SIG:MT:PAC	3,6,0,0:1:1:2:./.:./.:.:0	4,0,0,0:0:1:2:./.:./.:.:0:0:.:.	3,2,0,2:1:1:2:./.:./.:.:0:0:.:.	2,3,0,0:1:1:2:./.:./.:.:0:0:.:.	5,1,0,0:1:1:2:./.:./.:.:0:0:.:.
chr6_ref_v2	4548	.	G	T	.	ExcRegion	IntersectsRepeat=0;RepeatCorrectionApplied=0	SAC:ACF:DF:PD:GT:SGT:SF:SV:SIG:MT:PAC	52,0,0,0:0:1:2:./.:./.:.:0	0,3,0,0:0:1:2:./.:./.:.:0:0:.:.	23,2,0,0:1:1:2:./.:./.:.:0:0:.:.	32,3,0,0:1:1:2:./.:./.:.:0:0:.:.	2,1,1,1:1:1:2:./.:./.:.:0:0:.:.
chr6_ref_v2	4553	.	A	G	.	ExcRegion	IntersectsRepeat=0;RepeatCorrectionApplied=0	SAC:ACF:DF:PD:GT:SGT:SF:SV:SIG:MT:PAC	52,0,0,0:0:1:2:./.:./.:.:0	0,2,0,0:0:1:2:./.:./.:.:0:0:.:.	23,2,0,0:1:1:2:./.:./.:.:0:0:.:.	31,3,0,0:1:1:2:./.:./.:.:0:0:.:.	2,1,1,1:1:1:2:./.:./.:.:0:0:.:.
chr6_ref_v2	5093	.	A	C	.	ExcRegion	IntersectsRepeat=0;RepeatCorrectionApplied=0	SAC:ACF:DF:PD:GT:SGT:SF:SV:SIG:MT:PAC	270,57,0,78:1:1:2:./.:./.:.:0	47,7,0,3:1:1:2:./.:./.:.:0:0:.:.	228,45,0,59:1:1:2:./.:./.:.:0:0:.:.	199,42,0,51:1:1:2:./.:./.:.:0:0:.:.	230,42,0,49:1:1:2:./.:./.:.:0:0:.:.
chr6_ref_v2	11314	.	G	A	.	PASS	IntersectsRepeat=0;RepeatCorrectionApplied=0	SAC:ACF:DF:PD:GT:SGT:SF:SV:SIG:MT:PAC	0,0,0,0:0:1:2:./.:./.:.:0	0,0,0,0:0:1:2:./.:./.:.:0:0:.:.	0,0,0,0:0:1:2:./.:./.:.:0:0:.:.	0,0,0,0:0:1:2:./.:./.:.:0:0:.:.	0,1,0,1:1:1:2:./.:./.:.:0:0:.:.
chr6_ref_v2	11318	.	A	C	.	PASS	IntersectsRepeat=0;RepeatCorrectionApplied=0	SAC:ACF:DF:PD:GT:SGT:SF:SV:SIG:MT:PAC	0,0,0,0:0:1:2:./.:./.:.:0	0,0,0,0:0:1:2:./.:./.:.:0:0:.:.	0,0,0,0:0:1:2:./.:./.:.:0:0:.:.	0,0,0,0:0:1:2:./.:./.:.:0:0:.:.	0,1,0,1:1:1:2:./.:./.:.:0:0:.:.
chr6_ref_v2	54494	.	G	GT	.	PASS	IntersectsRepeat=1;RepeatCorrectionApplied=1	SAC:ACF:DF:PD:GT:SGT:SF:SV:SIG:MT:PAC	119,92,9,11:1:1:2:0/0:./.:.:0	33,30,0,0:1:1:2:0/0:./.:.:0:0:.:.	120,94,15,8:1:1:2:0/0:./.:.:0:0:.:.	82,57,10,5:1:1:2:0/0:./.:.:0:0:.:.	79,60,6,13:1:1:2:0/0:0/1:0.125:0:0:.:.
chr6_ref_v2	57967	.	TA	T	.	PASS	IntersectsRepeat=1;RepeatCorrectionApplied=1	SAC:ACF:DF:PD:GT:SGT:SF:SV:SIG:MT:PAC	27,55,4,3:1:1:2:0/0:./.:.:0	25,17,2,1:1:1:2:0/0:./.:.:0:0:.:.	24,44,3,4:1:1:2:0/0:./.:.:0:0:.:.	16,24,1,5:1:1:2:0/0:./.:.:0:0:.:.	22,27,2,2:1:1:2:0/0:./.:.:0:0:.:.
chr6_ref_v2	58005	.	GAT	G	.	PASS	IntersectsRepeat=1;RepeatCorrectionApplied=1	SAC:ACF:DF:PD:GT:SGT:SF:SV:SIG:MT:PAC	22,35,3,9:1:1:2:0/0:./.:.:0	8,27,2,8:1:1:2:0/0:0/1:0.125:0:0:.:.	24,42,4,10:1:1:2:0/0:./.:.:0:0:.:.	20,24,4,8:1:1:2:0/0:0/1:0.125:0:0:.:.	24,29,2,4:1:1:2:0/0:./.:.:0:0:.:.
chr6_ref_v2	65113	.	T	TA	.	PASS	IntersectsRepeat=1;RepeatCorrectionApplied=1	SAC:ACF:DF:PD:GT:SGT:SF:SV:SIG:MT:PAC	122,129,0,0:1:1:2:0/0:./.:.:0	21,22,23,18:1:1:2:0/1:./.:.:0:1:g.65113_65114insA:0	117,101,1,1:1:1:2:0/0:./.:.:0:0:.:.	86,105,1,0:1:1:2:0/0:./.:.:0:0:.:.	118,91,2,1:1:1:2:0/0:./.:.:0:0:.:.
chr6_ref_v2	65366	.	T	G	.	PASS	IntersectsRepeat=0;RepeatCorrectionApplied=0	SAC:ACF:DF:PD:GT:SGT:SF:SV:SIG:MT:PAC	30,240,57,0:1:1:2:0/0:0/1:0.25:0	13,66,12,0:1:1:2:0/0:0/1:0.25:0:0:.:.	38,230,51,0:1:1:2:0/0:0/1:0.25:0:0:.:.	28,196,40,0:1:1:2:0/0:0/1:0.25:0:0:.:.	26,178,30,0:1:1:2:0/0:0/1:0.25:0:0:.:.
chr6_ref_v2	68948	.	CAT	C	.	PASS	IntersectsRepeat=1;RepeatCorrectionApplied=1	SAC:ACF:DF:PD:GT:SGT:SF:SV:SIG:MT:PAC	51,49,4,5:1:1:2:0/0:./.:.:0	36,44,2,5:1:1:2:0/0:./.:.:0:0:.:.	34,49,3,3:1:1:2:0/0:./.:.:0:0:.:.	35,39,3,2:1:1:2:0/0:./.:.:0:0:.:.	50,47,1,2:1:1:2:0/0:./.:.:0:0:.:.
chr6_ref_v2	75912	.	C	T	.	PASS	IntersectsRepeat=1;RepeatCorrectionApplied=0	SAC:ACF:DF:PD:GT:SGT:SF:SV:SIG:MT:PAC	133,80,1,82:1:1:2:0/0:0/1:0.5:0	35,19,0,8:1:1:2:0/0:0/1:0.25:0:0:.:.	128,97,2,71:1:1:2:0/0:0/1:0.5:0:0:.:.	109,74,1,51:1:1:2:0/0:0/1:0.5:0:0:.:.	124,80,0,56:1:1:2:0/0:0/1:0.5:0:0:.:.
chr6_ref_v2	78010	.	CAT	C	.	PASS	IntersectsRepeat=1;RepeatCorrectionApplied=1	SAC:ACF:DF:PD:GT:SGT:SF:SV:SIG:MT:PAC	54,65,9,11:1:1:2:0/0:./.:.:0	21,47,3,6:1:1:2:0/0:./.:.:0:0:.:.	51,48,11,7:1:1:2:0/0:./.:.:0:0:.:.	39,40,8,8:1:1:2:0/0:./.:.:0:0:.:.	33,52,2,12:1:1:2:0/0:./.:.:0:0:.:.
chr6_ref_v2	87977	.	C	CTTGCTGCTGTTGTTGCTGCTGTTGTTGTTG	.	PASS	IntersectsRepeat=1;RepeatCorrectionApplied=0	SAC:ACF:DF:PD:GT:SGT:SF:SV:SIG:MT:PAC	0,0,4,1:1:0:2:./.:./.:.:0	0,0,0,2:0:0:2:./.:./.:.:0:0:.:.	0,1,4,3:1:0:2:./.:./.:.:0:0:.:.	0,1,3,5:1:0:2:./.:./.:.:0:0:.:.	0,1,9,4:1:0:2:./.:./.:.:0:0:.:.
chr6_ref_v2	96898	.	T	A	.	PASS	IntersectsRepeat=0;RepeatCorrectionApplied=0	SAC:ACF:DF:PD:GT:SGT:SF:SV:SIG:MT:PAC	210,166,0,1:1:1:2:0/0:./.:.:0	39,38,0,0:1:1:2:0/0:./.:.:0:0:.:.	161,155,0,0:1:1:2:0/0:./.:.:0:0:.:.	139,116,0,0:1:1:2:0/0:./.:.:0:0:.:.	74,83,75,66:1:1:2:0/1:./.:.:0:1:g.96898T>A:0
chr6_ref_v2	97507	.	C	CA	.	PASS	IntersectsRepeat=1;RepeatCorrectionApplied=1	SAC:ACF:DF:PD:GT:SGT:SF:SV:SIG:MT:PAC	1,11,57,106:1:1:2:1/1:./.:.:0	2,2,15,21:1:1:2:1/1:0/1:0.125:0:0:.:.	5,8,64,120:1:1:2:1/1:./.:.:0:0:.:.	3,4,45,90:1:1:2:1/1:./.:.:0:0:.:.	2,7,46,80:1:1:2:1/1:./.:.:0:0:.:.
chr6_ref_v2	97618	.	T	TA	.	PASS	IntersectsRepeat=1;RepeatCorrectionApplied=1	SAC:ACF:DF:PD:GT:SGT:SF:SV:SIG:MT:PAC	94,42,6,10:1:1:2:0/0:./.:.:0	36,18,5,3:1:1:2:0/0:0/1:0.125:0:0:.:.	70,35,2,2:1:1:2:0/0:./.:.:0:0:.:.	53,42,5,5:1:1:2:0/0:./.:.:0:0:.:.	84,21,9,4:1:1:2:0/0:./.:.:0:0:.:.
chr6_ref_v2	97865	.	C	CT	.	PASS	IntersectsRepeat=1;RepeatCorrectionApplied=1	SAC:ACF:DF:PD:GT:SGT:SF:SV:SIG:MT:PAC	15,6,100,117:1:1:2:1/1:0/1:0.125:0	0,4,32,31:1:1:2:1/1:./.:.:0:0:.:.	7,7,109,97:1:1:2:1/1:./.:.:0:0:.:.	6,6,92,73:1:1:2:1/1:./.:.:0:0:.:.	5,2,86,111:1:1:2:1/1:./.:.:0:0:.:.
chr6_ref_v2	99155	.	C	CA,CAA	.	PASS	IntersectsRepeat=1;RepeatCorrectionApplied=1	SAC:ACF:DF:PD:GT:SGT:SF:SV:SIG:MT:PAC	22,5,28,2,2,9:1:1:2:0/1:1/2:0.25:0	4,0,9,5,2,3:1:1:2:1/1:1/2:0.25:0:0:.:.	10,1,31,2,8,10:1:1:2:1/1:1/2:0.5:0:0:.:.	15,2,24,1,7,13:1:1:2:0/1:1/2:0.5:1:0:.:.	12,5,15,2,6,7:1:1:2:0/1:1/2:0.5:0:0:.:.
chr6_ref_v2	104575	.	T	A	.	PASS	IntersectsRepeat=1;RepeatCorrectionApplied=0	SAC:ACF:DF:PD:GT:SGT:SF:SV:SIG:MT:PAC	73,16,16,36:1:1:2:0/1:0/0:0.25:0	26,9,7,15:1:1:2:0/1:0/0:0.25:0:0:.:.	77,16,15,29:1:1:2:0/1:0/0:0.25:0:0:.:.	64,13,13,22:1:1:2:0/1:0/0:0.25:0:0:.:.	70,15,11,23:1:1:2:0/1:0/0:0.5:0:0:.:.
chr6_ref_v2	104579	.	T	A	.	PASS	IntersectsRepeat=1;RepeatCorrectionApplied=0	SAC:ACF:DF:PD:GT:SGT:SF:SV:SIG:MT:PAC	83,18,10,37:1:1:2:0/1:0/0:0.25:0	29,11,5,15:1:1:2:0/1:0/0:0.25:0:0:.:.	84,17,8,32:1:1:2:0/1:0/0:0.5:0:0:.:.	66,15,9,24:1:1:2:0/1:0/0:0.5:0:0:.:.	75,19,9,23:1:1:2:0/1:0/0:0.5:0:0:.:.
chr6_ref_v2	106279	.	C	CT,CTT	.	PASS	IntersectsRepeat=1;RepeatCorrectionApplied=1	SAC:ACF:DF:PD:GT:SGT:SF:SV:SIG:MT:PAC	0,1,1,24,40,6:1:1:2:2/2:1/2:0.5:0	0,0,1,5,13,2:1:1:2:2/2:1/2:0.5:0:0:.:.	0,2,0,21,48,5:1:1:2:2/2:1/2:0.5:0:0:.:.	0,5,1,15,35,8:1:1:2:1/2:0/2:0.125:0:0:.:.	0,3,1,14,34,8:1:1:2:2/2:1/2:0.25:0:0:.:.
chr6_ref_v2	119286	.	GA	G	.	PASS	IntersectsRepeat=1;RepeatCorrectionApplied=1	SAC:ACF:DF:PD:GT:SGT:SF:SV:SIG:MT:PAC	93,146,11,25:1:1:2:0/0:0/1:0.125:0	28,48,1,4:1:1:2:0/0:./.:.:0:0:.:.	88,145,7,14:1:1:2:0/0:./.:.:0:0:.:.	94,101,12,22:1:1:2:0/0:0/1:0.125:0:0:.:.	94,111,6,23:1:1:2:0/0:0/1:0.125:0:0:.:.
chr6_ref_v2	155987	.	G	GT,GTT	.	PASS	IntersectsRepeat=1;RepeatCorrectionApplied=1	SAC:ACF:DF:PD:GT:SGT:SF:SV:SIG:MT:PAC	4,13,6,61,1,13:1:1:2:1/1:1/2:0.125:0	0,7,11,12,0,0:1:1:2:1/1:0/1:0.25:0:0:.:.	4,20,14,69,1,7:1:1:2:1/1:0/1:0.125:0:0:.:.	2,11,10,61,1,7:1:1:2:1/1:./.:.:0:0:.:.	5,15,8,58,3,13:1:1:2:1/1:1/2:0.125:0:0:.:.
chr6_ref_v2	171117	.	C	T	.	PASS	IntersectsRepeat=1;RepeatCorrectionApplied=0	SAC:ACF:DF:PD:GT:SGT:SF:SV:SIG:MT:PAC	0,0,184,199:1:1:2:1/1:./.:.:0	0,0,40,34:1:1:2:1/1:./.:.:0:0:.:.	0,0,147,163:1:1:2:1/1:./.:.:0:0:.:.	0,0,111,140:1:1:2:1/1:./.:.:0:0:.:.	0,0,121,153:1:1:2:1/1:./.:.:0:0:.:.
chr6_ref_v2	176385	.	C	G	.	PASS	IntersectsRepeat=0;RepeatCorrectionApplied=0	SAC:ACF:DF:PD:GT:SGT:SF:SV:SIG:MT:PAC	181,37,0,25:1:1:2:0/0:0/1:0.25:0	49,14,0,2:1:1:2:0/0:0/1:0.125:0:0:.:.	161,31,0,32:1:1:2:0/0:0/1:0.25:0:0:.:.	127,12,0,24:1:1:2:0/0:0/1:0.25:0:0:.:.	127,25,0,21:1:1:2:0/0:0/1:0.25:0:0:.:.
chr6_ref_v2	186225	.	G	GATA	.	PASS	IntersectsRepeat=1;RepeatCorrectionApplied=1	SAC:ACF:DF:PD:GT:SGT:SF:SV:SIG:MT:PAC	5,5,6,29:1:1:2:1/1:0/1:0.25:0	2,4,2,9:1:0:2:./.:./.:.:0:0:.:.	9,3,7,23:1:1:2:1/1:0/1:0.5:0:0:.:.	6,1,11,9:1:1:2:1/1:0/1:0.5:0:0:.:.	3,3,8,12:1:1:2:1/1:0/1:0.25:0:0:.:.
chr6_ref_v2	193175	.	T	G	.	PASS	IntersectsRepeat=0;RepeatCorrectionApplied=0	SAC:ACF:DF:PD:GT:SGT:SF:SV:SIG:MT:PAC	70,211,77,0:1:1:2:0/0:0/1:0.5:0	27,52,15,0:1:1:2:0/0:0/1:0.25:0:0:.:.	58,188,53,0:1:1:2:0/0:0/1:0.5:0:0:.:.	55,152,46,0:1:1:2:0/0:0/1:0.5:0:0:.:.	47,177,46,0:1:1:2:0/0:0/1:0.25:0:0:.:.
chr6_ref_v2	193343	.	T	G	.	PASS	IntersectsRepeat=0;RepeatCorrectionApplied=0	SAC:ACF:DF:PD:GT:SGT:SF:SV:SIG:MT:PAC	32,186,59,0:1:1:2:0/0:0/1:0.5:0	16,42,10,0:1:1:2:0/0:0/1:0.25:0:0:.:.	35,173,67,0:1:1:2:0/0:0/1:0.5:0:0:.:.	37,116,49,0:1:1:2:0/0:0/1:0.5:0:0:.:.	45,123,50,0:1:1:2:0/0:0/1:0.5:0:0:.:.
chr6_ref_v2	208456	.	A	G	.	PASS	IntersectsRepeat=1;RepeatCorrectionApplied=0	SAC:ACF:DF:PD:GT:SGT:SF:SV:SIG:MT:PAC	0,0,191,31:1:1:2:1/1:./.:.:0	0,0,56,40:1:1:2:1/1:./.:.:0:0:.:.	0,0,168,52:1:1:2:1/1:./.:.:0:0:.:.	0,0,128,43:1:1:2:1/1:./.:.:0:0:.:.	0,0,145,43:1:1:2:1/1:./.:.:0:0:.:.
chr6_ref_v2	226132	.	CAAA	C	.	PASS	IntersectsRepeat=1;RepeatCorrectionApplied=1	SAC:ACF:DF:PD:GT:SGT:SF:SV:SIG:MT:PAC	12,6,125,72:1:1:2:1/1:0/1:0.125:1	1,1,21,20:1:1:2:1/1:./.:.:0:0:.:.	9,1,132,73:1:1:2:1/1:0/1:0.125:0:0:.:.	7,3,100,34:1:1:2:1/1:0/1:0.125:0:0:.:.	7,5,87,55:1:1:2:1/1:0/1:0.125:0:0:.:.
chr6_ref_v2	226616	.	A	AAAAATATAGG	.	PASS	IntersectsRepeat=1;RepeatCorrectionApplied=0	SAC:ACF:DF:PD:GT:SGT:SF:SV:SIG:MT:PAC	0,0,86,142:1:1:2:1/1:./.:.:0	1,4,39,20:1:1:2:1/1:0/1:0.125:0:0:.:.	0,1,83,104:1:1:2:1/1:./.:.:0:0:.:.	0,1,69,86:1:1:2:1/1:./.:.:0:0:.:.	1,0,81,92:1:1:2:1/1:./.:.:0:0:.:.
chr6_ref_v2	227352	.	TACGCAC	T	.	PASS	IntersectsRepeat=0;RepeatCorrectionApplied=0	SAC:ACF:DF:PD:GT:SGT:SF:SV:SIG:MT:PAC	1,0,65,190:1:1:2:1/1:./.:.:0	0,0,16,32:1:1:2:1/1:./.:.:0:0:.:.	0,1,98,169:1:1:2:1/1:./.:.:0:0:.:.	0,0,56,133:1:1:2:1/1:./.:.:0:0:.:.	0,2,68,139:1:1:2:1/1:./.:.:0:0:.:.
chr6_ref_v2	227479	.	C	CTTT	.	PASS	IntersectsRepeat=1;RepeatCorrectionApplied=1	SAC:ACF:DF:PD:GT:SGT:SF:SV:SIG:MT:PAC	3,1,38,16:1:1:2:1/1:0/1:0.125:0	1,0,12,8:1:1:2:1/1:0/1:0.125:0:0:.:.	4,1,31,30:1:1:2:1/1:0/1:0.125:0:0:.:.	0,1,30,20:1:1:2:1/1:./.:.:0:0:.:.	0,1,28,35:1:1:2:1/1:./.:.:0:0:.:.
chr6_ref_v2	236800	.	A	T	.	PASS	IntersectsRepeat=0;RepeatCorrectionApplied=0	SAC:ACF:DF:PD:GT:SGT:SF:SV:SIG:MT:PAC	223,225,0,0:1:1:2:0/0:./.:.:0	42,65,0,0:1:1:2:0/0:./.:.:0:0:.:.	207,225,0,0:1:1:2:0/0:./.:.:0:0:.:.	0,0,145,195:1:1:2:1/1:./.:.:0:1:g.236800A>T,g.236800A>T:0,1	183,199,0,0:1:1:2:0/0:./.:.:0:0:.:.
chr6_ref_v2	242780	.	T	A	.	PASS	IntersectsRepeat=0;RepeatCorrectionApplied=0	SAC:ACF:DF:PD:GT:SGT:SF:SV:SIG:MT:PAC	184,248,0,0:1:1:2:0/0:./.:.:0	23,25,23,27:1:1:2:0/1:./.:.:0:1:g.242780T>A:0	195,280,0,0:1:1:2:0/0:./.:.:0:0:.:.	141,196,0,0:1:1:2:0/0:./.:.:0:0:.:.	164,218,0,1:1:1:2:0/0:./.:.:0:0:.:.
chr6_ref_v2	257950	.	A	G	.	PASS	IntersectsRepeat=0;RepeatCorrectionApplied=0	SAC:ACF:DF:PD:GT:SGT:SF:SV:SIG:MT:PAC	0,0,224,252:1:1:2:1/1:./.:.:0	0,1,56,59:1:1:2:1/1:./.:.:0:0:.:.	1,0,211,251:1:1:2:1/1:./.:.:0:0:.:.	0,1,158,203:1:1:2:1/1:./.:.:0:0:.:.	0,0,188,187:1:1:2:1/1:./.:.:0:0:.:.
chr6_ref_v2	265223	.	C	CTACGACTCCTTGATTACCCCTGTAAATCCTTGTAATAA	.	PASS	IntersectsRepeat=0;RepeatCorrectionApplied=0	SAC:ACF:DF:PD:GT:SGT:SF:SV:SIG:MT:PAC	0,0,146,165:1:1:2:1/1:./.:.:0	0,0,29,38:1:1:2:1/1:./.:.:0:0:.:.	0,0,147,161:1:1:2:1/1:./.:.:0:0:.:.	0,0,114,123:1:1:2:1/1:./.:.:0:0:.:.	0,0,117,149:1:1:2:1/1:./.:.:0:0:.:.
chr6_ref_v2	270118	.	G	T	.	ExcRegion	IntersectsRepeat=1;RepeatCorrectionApplied=0	SAC:ACF:DF:PD:GT:SGT:SF:SV:SIG:MT:PAC	0,7,0,4:1:1:2:./.:./.:.:0	0,1,0,1:1:0:2:./.:./.:.:0:0:.:.	0,8,0,3:1:1:2:./.:./.:.:0:0:.:.	0,6,0,6:1:1:2:./.:./.:.:0:0:.:.	0,6,0,9:1:1:2:./.:./.:.:0:0:.:.
chr6_ref_v2	270119	.	T	G	.	ExcRegion	IntersectsRepeat=1;RepeatCorrectionApplied=0	SAC:ACF:DF:PD:GT:SGT:SF:SV:SIG:MT:PAC	0,0,0,0:0:1:2:./.:./.:.:0	0,0,0,0:0:0:2:./.:./.:.:0:0:.:.	0,8,0,3:1:1:2:./.:./.:.:0:0:.:.	0,6,0,6:1:1:2:./.:./.:.:0:0:.:.	0,6,0,9:1:1:2:./.:./.:.:0:0:.:.
chr7_ref_v2	214	.	A	AC	.	ExcRegion	IntersectsRepeat=0;RepeatCorrectionApplied=0	SAC:ACF:DF:PD:GT:SGT:SF:SV:SIG:MT:PAC	0,0,50,113:1:1:2:./.:./.:.:0	0,0,3,3:1:1:2:./.:./.:.:0:0:.:.	0,0,34,118:1:1:2:./.:./.:.:0:0:.:.	0,0,27,67:1:1:2:./.:./.:.:0:0:.:.	0,0,42,79:1:1:2:./.:./.:.:0:0:.:.
chr7_ref_v2	510	.	A	G	.	ExcRegion	IntersectsRepeat=1;RepeatCorrectionApplied=0	SAC:ACF:DF:PD:GT:SGT:SF:SV:SIG:MT:PAC	171,251,0,0:1:1:2:./.:./.:.:0	26,19,0,0:1:1:2:./.:./.:.:0:0:.:.	158,234,0,0:1:1:2:./.:./.:.:0:0:.:.	135,165,0,0:1:1:2:./.:./.:.:0:0:.:.	83,96,27,19:1:1:2:./.:./.:.:0:1:.:.
chr7_ref_v2	641	.	G	A	.	ExcRegion	IntersectsRepeat=0;RepeatCorrectionApplied=0	SAC:ACF:DF:PD:GT:SGT:SF:SV:SIG:MT:PAC	196,163,29,0:1:1:2:./.:./.:.:0	60,34,24,0:1:1:2:./.:./.:.:0:0:.:.	181,173,13,0:1:1:2:./.:./.:.:0:0:.:.	150,139,12,0:1:1:2:./.:./.:.:0:0:.:.	173,130,32,0:1:1:2:./.:./.:.:0:0:.:.
chr7_ref_v2	662	.	C	T	.	ExcRegion	IntersectsRepeat=0;RepeatCorrectionApplied=0	SAC:ACF:DF:PD:GT:SGT:SF:SV:SIG:MT:PAC	209,182,48,0:1:1:2:./.:./.:.:0	65,38,34,0:1:1:2:./.:./.:.:0:0:.:.	188,156,37,0:1:1:2:./.:./.:.:0:0:.:.	148,142,32,0:1:1:2:./.:./.:.:0:0:.:.	181,141,52,0:1:1:2:./.:./.:.:0:0:.:.
chr7_ref_v2	673	.	T	G	.	ExcRegion	IntersectsRepeat=0;RepeatCorrectionApplied=0	SAC:ACF:DF:PD:GT:SGT:SF:SV:SIG:MT:PAC	215,187,65,0:1:1:2:./.:./.:.:0	73,37,44,0:1:1:2:./.:./.:.:0:0:.:.	197,163,53,0:1:1:2:./.:./.:.:0:0:.:.	153,134,43,0:1:1:2:./.:./.:.:0:0:.:.	182,131,76,0:1:1:2:./.:./.:.:0:0:.:.
chr7_ref_v2	680	.	T	C	.	ExcRegion	IntersectsRepeat=0;RepeatCorrectionApplied=0	SAC:ACF:DF:PD:GT:SGT:SF:SV:SIG:MT:PAC	213,189,71,0:1:1:2:./.:./.:.:0	73,33,47,0:1:1:2:./.:./.:.:0:0:.:.	201,166,63,0:1:1:2:./.:./.:.:0:0:.:.	151,135,48,0:1:1:2:./.:./.:.:0:0:.:.	180,130,82,0:1:1:2:./.:./.:.:0:0:.:.
chr7_ref_v2	686	.	A	T	.	ExcRegion	IntersectsRepeat=1;RepeatCorrectionApplied=0	SAC:ACF:DF:PD:GT:SGT:SF:SV:SIG:MT:PAC	230,187,86,0:1:1:2:./.:./.:.:0	73,33,52,0:1:1:2:./.:./.:.:0:0:.:.	204,164,77,0:1:1:2:./.:./.:.:0:0:.:.	154,138,59,0:1:1:2:./.:./.:.:0:0:.:.	180,126,90,1:1:1:2:./.:./.:.:0:0:.:.
chr7_ref_v2	784	.	T	A	.	PASS	IntersectsRepeat=0;RepeatCorrectionApplied=0	SAC:ACF:DF:PD:GT:SGT:SF:SV:SIG:MT:PAC	276,181,240,19:1:1:2:0/1:0/0:0.25:0	66,21,74,0:1:1:2:0/1:0/0:0.125:0:0:.:.	268,171,228,16:1:1:2:0/1:0/0:0.25:0:0:.:.	199,112,166,8:1:1:2:0/1:0/0:0.25:1:0:.:.	229,137,228,18:1:1:2:0/1:0/0:0.25:0:0:.:.
chr7_ref_v2	927	.	T	C	.	ExcRegion	IntersectsRepeat=1;RepeatCorrectionApplied=0	SAC:ACF:DF:PD:GT:SGT:SF:SV:SIG:MT:PAC	271,247,14,125:1:1:2:./.:./.:.:0	63,61,0,36:1:1:2:./.:./.:.:0:0:.:.	240,264,16,138:1:1:2:./.:./.:.:0:0:.:.	206,185,12,101:1:1:2:./.:./.:.:0:0:.:.	217,212,7,106:1:1:2:./.:./.:.:0:0:.:.
chr7_ref_v2	932	.	G	C	.	ExcRegion	IntersectsRepeat=0;RepeatCorrectionApplied=0	SAC:ACF:DF:PD:GT:SGT:SF:SV:SIG:MT:PAC	276,239,9,117:1:1:2:./.:./.:.:0	61,64,0,32:1:1:2:./.:./.:.:0:0:.:.	238,254,9,121:1:1:2:./.:./.:.:0:0:.:.	215,194,6,93:1:1:2:./.:./.:.:0:0:.:.	222,214,4,99:1:1:2:./.:./.:.:0:0:.:.
chr7_ref_v2	934	.	T	C	.	ExcRegion	IntersectsRepeat=0;RepeatCorrectionApplied=0	SAC:ACF:DF:PD:GT:SGT:SF:SV:SIG:MT:PAC	273,242,6,116:1:1:2:./.:./.:.:0	61,65,0,32:1:1:2:./.:./.:.:0:0:.:.	236,255,8,114:1:1:2:./.:./.:.:0:0:.:.	216,200,6,87:1:1:2:./.:./.:.:0:0:.:.	226,213,2,95:1:1:2:./.:./.:.:0:0:.:.
chr7_ref_v2	937	.	A	T	.	ExcRegion	IntersectsRepeat=0;RepeatCorrectionApplied=0	SAC:ACF:DF:PD:GT:SGT:SF:SV:SIG:MT:PAC	271,237,3,108:1:1:2:./.:./.:.:0	61,64,0,31:1:1:2:./.:./.:.:0:0:.:.	236,252,7,105:1:1:2:./.:./.:.:0:0:.:.	220,198,5,84:1:1:2:./.:./.:.:0:0:.:.	223,211,2,87:1:1:2:./.:./.:.:0:0:.:.
chr7_ref_v2	954	.	A	G	.	ExcRegion	IntersectsRepeat=0;RepeatCorrectionApplied=0	SAC:ACF:DF:PD:GT:SGT:SF:SV:SIG:MT:PAC	266,244,0,71:1:1:2:./.:./.:.:0	62,65,0,25:1:1:2:./.:./.:.:0:0:.:.	231,258,4,67:1:1:2:./.:./.:.:0:0:.:.	215,196,2,51:1:1:2:./.:./.:.:0:0:.:.	222,229,0,63:1:1:2:./.:./.:.:0:0:.:.
chr7_ref_v2	14847	.	GA	G	.	PASS	IntersectsRepeat=1;RepeatCorrectionApplied=1	SAC:ACF:DF:PD:GT:SGT:SF:SV:SIG:MT:PAC	70,94,7,5:1:1:2:0/0:./.:.:0	34,22,6,3:1:1:2:0/0:./.:.:0:0:.:.	81,109,7,5:1:1:2:0/0:./.:.:0:0:.:.	72,88,2,2:1:1:2:0/0:./.:.:0:0:.:.	82,94,7,9:1:1:2:0/0:./.:.:0:0:.:.
chr7_ref_v2	31761	.	A	C	.	PASS	IntersectsRepeat=0;RepeatCorrectionApplied=0	SAC:ACF:DF:PD:GT:SGT:SF:SV:SIG:MT:PAC	166,29,0,35:1:1:2:0/0:0/1:0.25:0	43,3,0,4:1:1:2:0/0:0/1:0.25:0:0:.:.	165,31,0,27:1:1:2:0/0:0/1:0.25:0:0:.:.	127,20,0,28:1:1:2:0/0:0/1:0.25:0:0:.:.	131,17,0,28:1:1:2:0/0:0/1:0.25:0:0:.:.
chr7_ref_v2	43267	.	CA	C	.	PASS	IntersectsRepeat=1;RepeatCorrectionApplied=1	SAC:ACF:DF:PD:GT:SGT:SF:SV:SIG:MT:PAC	74,30,13,4:1:1:2:0/0:./.:.:0	39,26,4,3:1:1:2:0/0:./.:.:0:0:.:.	90,40,15,3:1:1:2:0/0:./.:.:0:0:.:.	63,30,8,0:1:1:2:0/0:./.:.:0:0:.:.	72,24,15,0:1:1:2:0/0:./.:.:0:0:.:.
chr7_ref_v2	67159	.	A	G	.	PASS	IntersectsRepeat=1;RepeatCorrectionApplied=0	SAC:ACF:DF:PD:GT:SGT:SF:SV:SIG:MT:PAC	264,211,0,0:1:1:2:0/0:./.:.:0	40,40,0,0:1:1:2:0/0:./.:.:0:0:.:.	125,113,90,96:1:1:2:0/1:0/0:0.125:0:1:g.67159A>G:0	161,151,0,0:1:1:2:0/0:./.:.:0:0:.:.	195,187,0,0:1:1:2:0/0:./.:.:0:0:.:.
chr7_ref_v2	69353	.	T	TAC	.	PASS	IntersectsRepeat=1;RepeatCorrectionApplied=1	SAC:ACF:DF:PD:GT:SGT:SF:SV:SIG:MT:PAC	13,26,42,76:1:1:2:1/1:0/1:0.125:0	1,1,10,14:1:1:2:1/1:./.:.:0:0:.:.	12,20,38,69:1:1:2:1/1:0/1:0.125:0:0:.:.	2,13,27,51:1:1:2:1/1:./.:.:0:0:.:.	8,13,31,57:1:1:2:1/1:./.:.:0:0:.:.
chr7_ref_v2	74005	.	A	C	.	PASS	IntersectsRepeat=0;RepeatCorrectionApplied=0	SAC:ACF:DF:PD:GT:SGT:SF:SV:SIG:MT:PAC	184,43,0,108:1:1:2:0/1:0/0:0.25:0	54,22,0,24:1:1:2:0/1:0/0:0.5:0:0:.:.	173,50,0,98:1:1:2:0/1:0/0:0.5:1:0:.:.	152,38,0,65:1:1:2:0/1:0/0:0.5:0:0:.:.	160,35,0,100:1:1:2:0/1:0/0:0.25:0:0:.:.
chr7_ref_v2	76710	.	GA	G	.	PASS	IntersectsRepeat=1;RepeatCorrectionApplied=1	SAC:ACF:DF:PD:GT:SGT:SF:SV:SIG:MT:PAC	104,114,19,12:1:1:2:0/0:0/1:0.125:0	20,31,5,1:1:1:2:0/0:./.:.:0:0:.:.	105,128,14,8:1:1:2:0/0:./.:.:0:0:.:.	90,81,8,4:1:1:2:0/0:./.:.:0:0:.:.	109,78,11,6:1:1:2:0/0:./.:.:0:0:.:.
chr7_ref_v2	79003	.	GTA	G	.	PASS	IntersectsRepeat=1;RepeatCorrectionApplied=1	SAC:ACF:DF:PD:GT:SGT:SF:SV:SIG:MT:PAC	15,16,3,5:1:1:2:0/0:./.:.:0	8,14,2,5:1:1:2:0/0:0/1:0.25:0:0:.:.	10,6,1,2:1:1:2:./.:./.:.:0:0:.:.	10,11,2,2:1:1:2:0/0:./.:.:0:0:.:.	13,11,1,5:1:1:2:0/0:./.:.:0:0:.:.
chr7_ref_v2	83717	.	A	T	.	PASS	IntersectsRepeat=1;RepeatCorrectionApplied=0	SAC:ACF:DF:PD:GT:SGT:SF:SV:SIG:MT:PAC	217,219,0,0:1:1:2:0/0:./.:.:0	49,60,0,0:1:1:2:0/0:./.:.:0:0:.:.	101,100,102,110:1:1:2:0/1:./.:.:0:1:g.83717A>T:0	173,161,0,0:1:1:2:0/0:./.:.:0:0:.:.	210,200,0,0:1:1:2:0/0:./.:.:0:0:.:.
chr7_ref_v2	104052	.	G	T	.	PASS	IntersectsRepeat=0;RepeatCorrectionApplied=0	SAC:ACF:DF:PD:GT:SGT:SF:SV:SIG:MT:PAC	30,176,115,2:1:1:2:0/1:0/0:0.25:0	6,49,19,0:1:1:2:0/1:0/0:0.5:0:0:.:.	31,155,105,0:1:1:2:0/1:0/0:0.25:0:0:.:.	13,129,88,1:1:1:2:0/1:0/0:0.25:0:0:.:.	16,157,89,0:1:1:2:0/1:0/0:0.25:0:0:.:.
chr7_ref_v2	124376	.	G	GA	.	PASS	IntersectsRepeat=1;RepeatCorrectionApplied=1	SAC:ACF:DF:PD:GT:SGT:SF:SV:SIG:MT:PAC	40,34,7,9:1:1:2:0/0:0/1:0.25:0	16,7,1,0:1:1:2:0/0:./.:.:0:0:.:.	42,54,3,4:1:1:2:0/0:./.:.:0:0:.:.	34,39,5,2:1:1:2:0/0:./.:.:0:0:.:.	28,29,6,4:1:1:2:0/0:0/1:0.125:0:0:.:.
chr7_ref_v2	135219	.	G	A	.	PASS	IntersectsRepeat=1;RepeatCorrectionApplied=0	SAC:ACF:DF:PD:GT:SGT:SF:SV:SIG:MT:PAC	215,201,0,0:1:1:2:0/0:./.:.:0	18,26,15,21:1:1:2:0/1:0/0:0.125:0:1:g.135219G>A:0	201,195,0,0:1:1:2:0/0:./.:.:0:0:.:.	179,126,0,0:1:1:2:0/0:./.:.:0:0:.:.	193,180,0,0:1:1:2:0/0:./.:.:0:0:.:.
chr7_ref_v2	135713	.	T	A	.	PASS	IntersectsRepeat=0;RepeatCorrectionApplied=0	SAC:ACF:DF:PD:GT:SGT:SF:SV:SIG:MT:PAC	120,170,0,0:1:1:2:0/0:./.:.:0	42,41,0,0:1:1:2:0/0:./.:.:0:0:.:.	154,182,0,0:1:1:2:0/0:./.:.:0:0:.:.	110,113,0,0:1:1:2:0/0:./.:.:0:0:.:.	74,69,61,71:1:1:2:0/1:./.:.:0:1:g.135713T>A:0
chr7_ref_v2	138549	.	C	A	.	PASS	IntersectsRepeat=1;RepeatCorrectionApplied=0	SAC:ACF:DF:PD:GT:SGT:SF:SV:SIG:MT:PAC	162,28,0,33:1:1:2:0/0:0/1:0.25:0	36,17,0,1:1:1:2:0/0:./.:.:0:0:.:.	174,23,0,28:1:1:2:0/0:0/1:0.25:0:0:.:.	115,20,0,28:1:1:2:0/0:0/1:0.25:0:0:.:.	163,22,0,27:1:1:2:0/0:0/1:0.25:0:0:.:.
chr7_ref_v2	154580	.	TA	T,TAA	.	PASS	IntersectsRepeat=1;RepeatCorrectionApplied=1	SAC:ACF:DF:PD:GT:SGT:SF:SV:SIG:MT:PAC	34,33,12,14,5,6:1:1:2:0/0:0/1:0.25:0	19,5,0,2,1,0:1:1:2:0/0:./.:.:0:0:.:.	37,28,9,12,4,6:1:1:2:0/0:0/1:0.125:0:0:.:.	29,18,7,4,4,4:1:1:2:0/0:0/2:0.125:0:0:.:.	36,28,4,7,2,11:1:1:2:0/0:0/2:0.125:0:0:.:.
chr7_ref_v2	156116	.	GTA	G	.	PASS	IntersectsRepeat=1;RepeatCorrectionApplied=1	SAC:ACF:DF:PD:GT:SGT:SF:SV:SIG:MT:PAC	18,25,3,5:1:1:2:0/0:./.:.:0	17,22,2,5:1:1:2:0/0:./.:.:0:0:.:.	26,32,4,7:1:1:2:0/0:./.:.:0:0:.:.	18,29,3,9:1:1:2:0/0:0/1:0.125:0:0:.:.	22,35,3,2:1:1:2:0/0:./.:.:0:0:.:.
chr7_ref_v2	159066	.	A	C	.	PASS	IntersectsRepeat=0;RepeatCorrectionApplied=0	SAC:ACF:DF:PD:GT:SGT:SF:SV:SIG:MT:PAC	137,42,0,43:1:1:2:0/0:0/1:0.5:0	37,8,0,3:1:1:2:0/0:0/1:0.125:0:0:.:.	166,39,0,37:1:1:2:0/0:0/1:0.25:0:0:.:.	117,31,0,33:1:1:2:0/0:0/1:0.5:0:0:.:.	126,38,0,33:1:1:2:0/0:0/1:0.25:0:0:.:.
chr7_ref_v2	167251	.	CA	C	.	PASS	IntersectsRepeat=1;RepeatCorrectionApplied=1	SAC:ACF:DF:PD:GT:SGT:SF:SV:SIG:MT:PAC	17,45,4,20:1:1:2:0/0:0/1:0.25:0	7,11,1,3:1:1:2:0/0:./.:.:0:0:.:.	7,56,2,18:1:1:2:0/0:0/1:0.125:0:0:.:.	9,29,1,12:1:1:2:0/0:0/1:0.25:0:0:.:.	14,31,1,21:1:1:2:0/0:0/1:0.5:0:0:.:.
chr7_ref_v2	167623	.	C	A	.	PASS	IntersectsRepeat=1;RepeatCorrectionApplied=0	SAC:ACF:DF:PD:GT:SGT:SF:SV:SIG:MT:PAC	114,27,2,39:1:1:2:0/0:0/1:0.5:0	28,19,0,6:1:1:2:0/0:0/1:0.25:0:0:.:.	107,35,4,29:1:1:2:0/0:0/1:0.5:0:0:.:.	89,18,3,22:1:1:2:0/0:0/1:0.5:0:0:.:.	100,18,0,20:1:1:2:0/0:0/1:0.25:0:0:.:.
chr7_ref_v2	190779	.	G	GA	.	PASS	IntersectsRepeat=1;RepeatCorrectionApplied=1	SAC:ACF:DF:PD:GT:SGT:SF:SV:SIG:MT:PAC	76,109,2,5:1:1:2:0/0:./.:.:0	20,21,4,3:1:1:2:0/0:0/1:0.125:0:0:.:.	75,114,2,15:1:1:2:0/0:./.:.:0:0:.:.	57,67,5,4:1:1:2:0/0:./.:.:0:0:.:.	77,97,6,6:1:1:2:0/0:./.:.:0:0:.:.
chr7_ref_v2	213939	.	A	C	.	PASS	IntersectsRepeat=1;RepeatCorrectionApplied=0	SAC:ACF:DF:PD:GT:SGT:SF:SV:SIG:MT:PAC	84,30,0,34:1:1:2:0/0:0/1:0.5:0	38,8,0,15:1:1:2:0/0:0/1:0.5:0:0:.:.	108,37,0,32:1:1:2:0/0:0/1:0.5:0:0:.:.	100,24,0,21:1:1:2:0/0:0/1:0.25:0:0:.:.	86,36,0,41:1:1:2:0/0:0/1:0.5:0:0:.:.
chr7_ref_v2	215491	.	C	A	.	PASS	IntersectsRepeat=1;RepeatCorrectionApplied=0	SAC:ACF:DF:PD:GT:SGT:SF:SV:SIG:MT:PAC	63,78,66,90:1:1:2:0/1:./.:.:0	18,26,22,25:1:1:2:0/1:./.:.:0:0:.:.	81,74,67,75:1:1:2:0/1:./.:.:0:0:.:.	59,72,48,67:1:1:2:0/1:0/0:0.125:0:0:.:.	54,79,71,82:1:1:2:0/1:1/1:0.125:0:0:.:.
chr7_ref_v2	231661	.	C	A	.	PASS	IntersectsRepeat=0;RepeatCorrectionApplied=0	SAC:ACF:DF:PD:GT:SGT:SF:SV:SIG:MT:PAC	178,179,0,0:1:1:2:0/0:./.:.:0	56,50,0,0:1:1:2:0/0:./.:.:0:0:.:.	105,97,93,96:1:1:2:0/1:./.:.:0:1:g.231661C>A:0	160,162,0,0:1:1:2:0/0:./.:.:0:0:.:.	189,175,1,0:1:1:2:0/0:./.:.:0:0:.:.
chr7_ref_v2	247892	.	A	T	.	PASS	IntersectsRepeat=0;RepeatCorrectionApplied=0	SAC:ACF:DF:PD:GT:SGT:SF:SV:SIG:MT:PAC	243,241,0,0:1:1:2:0/0:./.:.:0	53,33,0,0:1:1:2:0/0:./.:.:0:0:.:.	111,94,133,113:1:1:2:0/1:1/1:0.125:0:1:g.247892A>T:0	154,158,0,0:1:1:2:0/0:./.:.:0:0:.:.	207,205,0,0:1:1:2:0/0:./.:.:0:0:.:.
chr7_ref_v2	256283	.	A	T	.	PASS	IntersectsRepeat=1;RepeatCorrectionApplied=0	SAC:ACF:DF:PD:GT:SGT:SF:SV:SIG:MT:PAC	176,139,0,0:1:1:2:0/0:./.:.:0	40,29,0,0:1:1:2:0/0:./.:.:0:0:.:.	156,178,0,0:1:1:2:0/0:./.:.:0:0:.:.	138,119,1,2:1:1:2:0/0:./.:.:0:0:.:.	75,61,94,60:1:1:2:0/1:./.:.:0:1:g.256283A>T:0
chr7_ref_v2	267396	.	T	G	.	PASS	IntersectsRepeat=1;RepeatCorrectionApplied=0	SAC:ACF:DF:PD:GT:SGT:SF:SV:SIG:MT:PAC	31,151,80,0:1:1:2:0/0:0/1:0.5:0	3,33,16,0:1:1:2:0/1:0/0:0.25:0:0:.:.	32,172,89,0:1:1:2:0/0:0/1:0.5:0:0:.:.	23,112,71,0:1:1:2:0/1:0/0:0.25:0:0:.:.	22,124,75,0:1:1:2:0/1:0/0:0.25:0:0:.:.
chr7_ref_v2	270312	.	A	ATG	.	PASS	IntersectsRepeat=1;RepeatCorrectionApplied=1	SAC:ACF:DF:PD:GT:SGT:SF:SV:SIG:MT:PAC	1,0,123,95:1:1:2:1/1:./.:.:0	2,0,48,36:1:1:2:1/1:./.:.:0:0:.:.	1,0,96,89:1:1:2:1/1:./.:.:0:0:.:.	1,1,103,81:1:1:2:1/1:./.:.:0:0:.:.	1,0,111,91:1:1:2:1/1:./.:.:0:0:.:.
chr7_ref_v2	272292	.	G	GAT	.	PASS	IntersectsRepeat=1;RepeatCorrectionApplied=1	SAC:ACF:DF:PD:GT:SGT:SF:SV:SIG:MT:PAC	6,7,18,26:1:1:2:1/1:0/1:0.25:0	5,8,17,30:1:1:2:1/1:0/1:0.25:0:0:.:.	10,5,25,25:1:1:2:1/1:0/1:0.25:0:0:.:.	9,9,19,32:1:1:2:1/1:0/1:0.25:0:0:.:.	1,5,11,29:1:1:2:1/1:./.:.:0:0:.:.
chr7_ref_v2	272318	.	T	TGTATGTATATATATATAC	.	PASS	IntersectsRepeat=1;RepeatCorrectionApplied=0	SAC:ACF:DF:PD:GT:SGT:SF:SV:SIG:MT:PAC	23,18,2,5:1:1:2:0/0:0/1:0.25:0	20,16,1,5:1:1:2:0/0:0/1:0.25:0:0:.:.	28,19,3,6:1:1:2:0/0:0/1:0.25:0:0:.:.	19,16,5,5:1:1:2:0/0:0/1:0.5:0:0:.:.	20,13,2,2:1:1:2:0/0:0/1:0.25:0:0:.:.
chr7_ref_v2	274695	.	C	CTATATATA,CTATATATATA	.	PASS	IntersectsRepeat=1;RepeatCorrectionApplied=1	SAC:ACF:DF:PD:GT:SGT:SF:SV:SIG:MT:PAC	0,0,4,8,18,19:1:1:2:2/2:1/2:0.125:0	0,1,8,11,12,21:1:1:2:2/2:1/2:0.5:0:0:.:.	0,0,7,8,10,24:1:1:2:2/2:1/2:0.25:0:0:.:.	1,0,3,6,13,14:1:1:2:2/2:1/2:0.125:0:0:.:.	0,0,8,8,11,12:1:1:2:2/2:1/2:0.5:0:0:.:.
chr7_ref_v2	278777	.	C	CT	.	PASS	IntersectsRepeat=1;RepeatCorrectionApplied=1	SAC:ACF:DF:PD:GT:SGT:SF:SV:SIG:MT:PAC	0,14,5,12:1:1:2:0/1:1/1:0.25:0	1,5,1,3:1:0:2:./.:./.:.:0:0:.:.	1,12,1,19:1:1:2:1/1:0/1:0.5:0:0:.:.	0,7,1,9:1:0:2:./.:./.:.:0:0:.:.	0,12,3,5:1:1:2:0/1:0/0:0.125:0:0:.:.
chr7_ref_v2	279781	.	A	C	.	PASS	IntersectsRepeat=0;RepeatCorrectionApplied=0	SAC:ACF:DF:PD:GT:SGT:SF:SV:SIG:MT:PAC	147,19,0,38:1:1:2:0/0:0/1:0.5:0	26,10,0,2:1:1:2:0/0:0/1:0.125:0:0:.:.	158,28,0,31:1:1:2:0/0:0/1:0.25:0:0:.:.	121,15,0,23:1:1:2:0/0:0/1:0.25:0:0:.:.	120,24,0,24:1:1:2:0/0:0/1:0.25:0:0:.:.
chr7_ref_v2	281600	.	AT	A	.	PASS	IntersectsRepeat=1;RepeatCorrectionApplied=1	SAC:ACF:DF:PD:GT:SGT:SF:SV:SIG:MT:PAC	52,43,16,10:1:1:2:0/0:0/1:0.25:0	21,17,9,3:1:1:2:0/0:0/1:0.25:0:0:.:.	69,52,14,6:1:1:2:0/0:./.:.:0:0:.:.	55,37,10,7:1:1:2:0/0:./.:.:0:0:.:.	71,44,9,3:1:1:2:0/0:./.:.:0:0:.:.
chr7_ref_v2	307198	.	TATATGTAC	T	.	PASS	IntersectsRepeat=1;RepeatCorrectionApplied=0	SAC:ACF:DF:PD:GT:SGT:SF:SV:SIG:MT:PAC	10,8,0,1:1:1:2:./.:./.:.:0	12,5,3,2:1:1:2:0/1:0/0:0.5:0:0:.:.	13,10,1,2:1:1:2:0/0:0/1:0.25:0:0:.:.	11,7,2,3:1:1:2:0/1:0/0:0.5:0:0:.:.	9,6,1,0:1:1:2:./.:./.:.:0:0:.:.
chr7_ref_v2	307200	.	TATGTAC	T	.	PASS	IntersectsRepeat=1;RepeatCorrectionApplied=0	SAC:ACF:DF:PD:GT:SGT:SF:SV:SIG:MT:PAC	3,2,3,6:1:1:2:./.:./.:.:0	10,4,4,3:1:1:2:0/1:0/0:0.25:0:0:.:.	4,3,3,8:1:1:2:./.:./.:.:0:0:.:.	5,5,5,2:1:1:2:./.:./.:.:0:0:.:.	3,4,1,3:1:1:2:./.:./.:.:0:0:.:.
chr7_ref_v2	319807	.	T	A	.	PASS	IntersectsRepeat=1;RepeatCorrectionApplied=0	SAC:ACF:DF:PD:GT:SGT:SF:SV:SIG:MT:PAC	145,171,1,0:1:1:2:0/0:./.:.:0	44,28,0,0:1:1:2:0/0:./.:.:0:0:.:.	168,160,0,0:1:1:2:0/0:./.:.:0:0:.:.	73,73,60,71:1:1:2:0/1:./.:.:0:1:g.319807T>A:0	119,127,0,0:1:1:2:0/0:./.:.:0:0:.:.
chr7_ref_v2	321482	.	CAT	C	.	PASS	IntersectsRepeat=1;RepeatCorrectionApplied=1	SAC:ACF:DF:PD:GT:SGT:SF:SV:SIG:MT:PAC	62,80,8,5:1:1:2:0/0:./.:.:0	26,21,2,0:1:1:2:0/0:./.:.:0:0:.:.	50,70,3,4:1:1:2:0/0:./.:.:0:0:.:.	43,44,5,9:1:1:2:0/0:0/1:0.125:0:0:.:.	51,51,4,5:1:1:2:0/0:./.:.:0:0:.:.
chr7_ref_v2	326264	.	CA	C,CAA	.	PASS	IntersectsRepeat=1;RepeatCorrectionApplied=1	SAC:ACF:DF:PD:GT:SGT:SF:SV:SIG:MT:PAC	46,37,13,11,4,7:1:1:2:0/0:0/1:0.125:0	18,16,4,3,2,0:1:1:2:0/0:./.:.:0:0:.:.	41,46,11,7,8,12:1:1:2:0/0:0/2:0.125:0:0:.:.	27,29,13,8,6,6:1:1:2:0/0:0/1:0.125:0:0:.:.	31,28,13,4,6,6:1:1:2:0/0:0/2:0.125:0:0:.:.
chr7_ref_v2	364141	.	AT	A	.	PASS	IntersectsRepeat=1;RepeatCorrectionApplied=1	SAC:ACF:DF:PD:GT:SGT:SF:SV:SIG:MT:PAC	72,75,15,11:1:1:2:0/0:0/1:0.125:0	15,29,2,2:1:1:2:0/0:./.:.:0:0:.:.	91,81,13,9:1:1:2:0/0:0/1:0.125:0:0:.:.	56,68,8,6:1:1:2:0/0:./.:.:0:0:.:.	68,89,12,8:1:1:2:0/0:0/1:0.125:0:0:.:.
chr7_ref_v2	367118	.	A	C	.	PASS	IntersectsRepeat=1;RepeatCorrectionApplied=0	SAC:ACF:DF:PD:GT:SGT:SF:SV:SIG:MT:PAC	141,39,0,62:1:1:2:0/0:0/1:0.5:0	40,17,0,8:1:1:2:0/0:0/1:0.25:0:0:.:.	160,39,0,50:1:1:2:0/0:0/1:0.5:0:0:.:.	118,21,0,33:1:1:2:0/0:0/1:0.5:0:0:.:.	132,25,0,37:1:1:2:0/0:0/1:0.5:0:0:.:.
chr7_ref_v2	386204	.	T	G	.	PASS	IntersectsRepeat=0;RepeatCorrectionApplied=0	SAC:ACF:DF:PD:GT:SGT:SF:SV:SIG:MT:PAC	27,119,44,1:1:1:2:0/0:0/1:0.5:0	3,24,5,0:1:1:2:0/0:0/1:0.5:0:0:.:.	25,117,35,0:1:1:2:0/0:0/1:0.5:0:0:.:.	21,91,29,0:1:1:2:0/0:0/1:0.5:0:0:.:.	30,96,38,0:1:1:2:0/0:0/1:0.5:0:0:.:.
chr7_ref_v2	397829	.	GAA	G,GA	.	PASS	IntersectsRepeat=1;RepeatCorrectionApplied=1	SAC:ACF:DF:PD:GT:SGT:SF:SV:SIG:MT:PAC	14,14,8,24,3,9:1:1:2:0/1:1/2:0.125:0	2,4,1,6,1,2:1:0:2:./.:./.:.:0:0:.:.	13,11,9,19,7,15:1:1:2:0/1:0/2:0.25:0:0:.:.	6,10,8,19,6,7:1:1:2:0/1:1/2:0.25:0:0:.:.	10,10,7,17,4,6:1:1:2:0/1:1/2:0.125:0:0:.:.
chr7_ref_v2	400545	.	G	GT,GTTT	.	PASS	IntersectsRepeat=1;RepeatCorrectionApplied=1	SAC:ACF:DF:PD:GT:SGT:SF:SV:SIG:MT:PAC	5,5,15,22,18,8:1:1:2:1/2:1/1:0.25:0	1,4,5,7,10,2:1:1:2:1/2:0/1:0.125:0:0:.:.	11,7,17,13,8,2:1:1:2:1/2:0/1:0.5:0:0:.:.	6,3,11,10,6,7:1:1:2:1/2:0/1:0.25:0:0:.:.	6,6,15,14,19,2:1:1:2:1/2:0/1:0.25:0:0:.:.
chr7_ref_v2	401681	.	A	AACAACCT	.	ExcRegion	IntersectsRepeat=1;RepeatCorrectionApplied=0	SAC:ACF:DF:PD:GT:SGT:SF:SV:SIG:MT:PAC	0,0,1,134:1:1:2:./.:./.:.:0	0,0,6,28:1:1:2:./.:./.:.:0:0:.:.	0,0,0,109:0:1:2:./.:./.:.:0:0:.:.	0,0,3,96:1:1:2:./.:./.:.:0:0:.:.	0,1,3,107:1:1:2:./.:./.:.:0:0:.:.
chr7_ref_v2	401686	.	T	A	.	ExcRegion	IntersectsRepeat=1;RepeatCorrectionApplied=0	SAC:ACF:DF:PD:GT:SGT:SF:SV:SIG:MT:PAC	0,0,3,121:1:1:2:./.:./.:.:0	0,0,6,20:1:1:2:./.:./.:.:0:0:.:.	0,0,1,102:1:1:2:./.:./.:.:0:0:.:.	0,0,4,86:1:1:2:./.:./.:.:0:0:.:.	0,1,4,105:1:1:2:./.:./.:.:0:0:.:.
chr7_ref_v2	423353	.	A	G	.	PASS	IntersectsRepeat=0;RepeatCorrectionApplied=0	SAC:ACF:DF:PD:GT:SGT:SF:SV:SIG:MT:PAC	0,1,146,140:1:1:2:1/1:./.:.:0	0,0,47,46:1:1:2:1/1:./.:.:0:0:.:.	0,0,132,126:1:1:2:1/1:./.:.:0:0:.:.	0,0,113,96:1:1:2:1/1:./.:.:0:0:.:.	0,0,123,118:1:1:2:1/1:./.:.:0:0:.:.
chr7_ref_v2	440430	.	C	CA	.	PASS	IntersectsRepeat=1;RepeatCorrectionApplied=1	SAC:ACF:DF:PD:GT:SGT:SF:SV:SIG:MT:PAC	48,25,5,15:1:1:2:0/0:0/1:0.25:0	19,15,2,3:1:1:2:0/0:0/1:0.125:0:0:.:.	42,11,2,15:1:1:2:0/0:0/1:0.5:0:0:.:.	45,13,3,10:1:1:2:0/0:0/1:0.25:0:0:.:.	38,22,0,12:1:1:2:0/0:0/1:0.25:0:0:.:.
chr7_ref_v2	480915	.	C	A	.	PASS	IntersectsRepeat=0;RepeatCorrectionApplied=0	SAC:ACF:DF:PD:GT:SGT:SF:SV:SIG:MT:PAC	249,154,0,0:1:1:2:0/0:./.:.:0	40,29,0,0:1:1:2:0/0:./.:.:0:0:.:.	224,139,0,0:1:1:2:0/0:./.:.:0:0:.:.	181,96,0,0:1:1:2:0/0:./.:.:0:0:.:.	94,62,122,58:1:1:2:0/1:1/1:0.125:0:1:g.480915C>A:0
chr7_ref_v2	483120	.	TA	T	.	PASS	IntersectsRepeat=1;RepeatCorrectionApplied=1	SAC:ACF:DF:PD:GT:SGT:SF:SV:SIG:MT:PAC	101,70,14,5:1:1:2:0/0:./.:.:0	17,21,2,1:1:1:2:0/0:./.:.:0:0:.:.	94,51,14,8:1:1:2:0/0:./.:.:0:0:.:.	82,55,16,5:1:1:2:0/0:./.:.:0:0:.:.	77,63,19,6:1:1:2:0/0:0/1:0.125:0:0:.:.
chr7_ref_v2	484084	.	CT	C	.	PASS	IntersectsRepeat=1;RepeatCorrectionApplied=1	SAC:ACF:DF:PD:GT:SGT:SF:SV:SIG:MT:PAC	69,104,14,19:1:1:2:0/0:0/1:0.125:0	20,17,3,1:1:1:2:0/0:./.:.:0:0:.:.	82,88,8,13:1:1:2:0/0:0/1:0.125:0:0:.:.	49,71,5,10:1:1:2:0/0:0/1:0.125:0:0:.:.	64,89,8,10:1:1:2:0/0:./.:.:0:0:.:.
chr7_ref_v2	496718	.	T	TA	.	PASS	IntersectsRepeat=1;RepeatCorrectionApplied=1	SAC:ACF:DF:PD:GT:SGT:SF:SV:SIG:MT:PAC	7,4,57,56:1:1:2:1/1:./.:.:0	2,3,17,16:1:1:2:1/1:./.:.:0:0:.:.	6,3,61,73:1:1:2:1/1:./.:.:0:0:.:.	7,3,39,48:1:1:2:1/1:./.:.:0:0:.:.	5,6,41,63:1:1:2:1/1:./.:.:0:0:.:.
chr7_ref_v2	501056	.	T	A	.	PASS	IntersectsRepeat=0;RepeatCorrectionApplied=0	SAC:ACF:DF:PD:GT:SGT:SF:SV:SIG:MT:PAC	141,120,0,0:1:1:2:0/0:./.:.:0	40,35,0,0:1:1:2:0/0:./.:.:0:0:.:.	132,140,0,0:1:1:2:0/0:./.:.:0:0:.:.	111,101,0,0:1:1:2:0/0:./.:.:0:0:.:.	59,69,68,63:1:1:2:0/1:./.:.:0:1:g.501056T>A:0
chr7_ref_v2	514735	.	A	T	.	PASS	IntersectsRepeat=0;RepeatCorrectionApplied=0	SAC:ACF:DF:PD:GT:SGT:SF:SV:SIG:MT:PAC	94,81,73,105:1:1:2:0/1:./.:.:0	21,21,19,20:1:1:2:0/1:./.:.:0:0:.:.	180,206,0,0:1:1:2:0/0:./.:.:0:1:g.514734_514736T>A:1	128,147,0,0:1:1:2:0/0:./.:.:0:1:g.514734_514736T>A:1	132,198,0,0:1:1:2:0/0:./.:.:0:1:g.514734_514736T>A:1
chr7_ref_v2	528289	.	A	C	.	PASS	IntersectsRepeat=0;RepeatCorrectionApplied=0	SAC:ACF:DF:PD:GT:SGT:SF:SV:SIG:MT:PAC	141,29,0,32:1:1:2:0/0:0/1:0.25:0	21,3,0,3:1:1:2:0/0:0/1:0.25:0:0:.:.	148,30,0,32:1:1:2:0/0:0/1:0.25:0:0:.:.	124,29,0,14:1:1:2:0/0:0/1:0.25:0:0:.:.	135,31,0,30:1:1:2:0/0:0/1:0.25:0:0:.:.
chr7_ref_v2	530005	.	ATCATCC	A	.	PASS	IntersectsRepeat=1;RepeatCorrectionApplied=0	SAC:ACF:DF:PD:GT:SGT:SF:SV:SIG:MT:PAC	25,35,8,20:1:1:2:0/1:0/0:0.25:0	5,4,1,2:1:0:2:./.:./.:.:0:0:.:.	23,33,8,16:1:1:2:0/1:0/0:0.5:0:0:.:.	25,26,4,11:1:1:2:0/1:0/0:0.5:0:0:.:.	24,33,8,24:1:1:2:0/1:0/0:0.25:0:0:.:.
chr7_ref_v2	531833	.	CAT	C	.	PASS	IntersectsRepeat=1;RepeatCorrectionApplied=1	SAC:ACF:DF:PD:GT:SGT:SF:SV:SIG:MT:PAC	15,18,1,6:1:1:2:0/0:./.:.:0	18,16,2,3:1:1:2:0/0:./.:.:0:0:.:.	25,25,2,5:1:1:2:0/0:./.:.:0:0:.:.	17,15,5,3:1:1:2:0/0:./.:.:0:0:.:.	12,20,4,2:1:1:2:0/0:./.:.:0:0:.:.
chr7_ref_v2	535792	.	A	C	.	ExcRegion	IntersectsRepeat=1;RepeatCorrectionApplied=0	SAC:ACF:DF:PD:GT:SGT:SF:SV:SIG:MT:PAC	0,1,0,0:0:1:2:./.:./.:.:0	0,0,0,0:0:1:2:./.:./.:.:0:0:.:.	0,2,0,0:0:1:2:./.:./.:.:0:0:.:.	0,0,0,1:0:1:2:./.:./.:.:0:0:.:.	0,0,0,0:0:1:2:./.:./.:.:0:0:.:.
chr7_ref_v2	535857	.	A	T	.	ExcRegion	IntersectsRepeat=0;RepeatCorrectionApplied=0	SAC:ACF:DF:PD:GT:SGT:SF:SV:SIG:MT:PAC	0,1,0,0:0:1:2:./.:./.:.:0	0,2,0,0:0:1:2:./.:./.:.:0:0:.:.	0,0,0,1:0:1:2:./.:./.:.:0:0:.:.	0,1,0,0:0:1:2:./.:./.:.:0:0:.:.	0,0,0,0:0:1:2:./.:./.:.:0:0:.:.
chr7_ref_v2	535874	.	A	G	.	ExcRegion	IntersectsRepeat=0;RepeatCorrectionApplied=0	SAC:ACF:DF:PD:GT:SGT:SF:SV:SIG:MT:PAC	0,0,0,1:0:1:2:./.:./.:.:0	0,0,0,2:0:1:2:./.:./.:.:0:0:.:.	0,1,0,0:0:1:2:./.:./.:.:0:0:.:.	0,0,0,1:0:1:2:./.:./.:.:0:0:.:.	0,0,0,0:0:1:2:./.:./.:.:0:0:.:.
chr7_ref_v2	535875	.	C	T	.	ExcRegion	IntersectsRepeat=0;RepeatCorrectionApplied=0	SAC:ACF:DF:PD:GT:SGT:SF:SV:SIG:MT:PAC	0,0,0,1:0:1:2:./.:./.:.:0	0,0,0,2:0:1:2:./.:./.:.:0:0:.:.	0,1,0,0:0:1:2:./.:./.:.:0:0:.:.	0,0,0,1:0:1:2:./.:./.:.:0:0:.:.	0,0,0,0:0:1:2:./.:./.:.:0:0:.:.
chr7_ref_v2	535900	.	TC	T	.	ExcRegion	IntersectsRepeat=0;RepeatCorrectionApplied=0	SAC:ACF:DF:PD:GT:SGT:SF:SV:SIG:MT:PAC	0,0,0,1:0:1:2:./.:./.:.:0	0,0,0,2:0:1:2:./.:./.:.:0:0:.:.	0,1,0,0:0:1:2:./.:./.:.:0:0:.:.	0,0,0,0:0:1:2:./.:./.:.:0:0:.:.	0,0,0,0:0:1:2:./.:./.:.:0:0:.:.
chr7_ref_v2	535905	.	GAATAT	G	.	ExcRegion	IntersectsRepeat=0;RepeatCorrectionApplied=0	SAC:ACF:DF:PD:GT:SGT:SF:SV:SIG:MT:PAC	0,0,0,1:0:1:2:./.:./.:.:0	0,0,0,2:0:1:2:./.:./.:.:0:0:.:.	0,1,0,0:0:1:2:./.:./.:.:0:0:.:.	0,0,0,0:0:1:2:./.:./.:.:0:0:.:.	0,0,0,0:0:1:2:./.:./.:.:0:0:.:.
chr7_ref_v2	535915	.	A	G	.	ExcRegion	IntersectsRepeat=1;RepeatCorrectionApplied=0	SAC:ACF:DF:PD:GT:SGT:SF:SV:SIG:MT:PAC	0,1,0,1:1:1:2:./.:./.:.:0	0,0,0,2:0:1:2:./.:./.:.:0:0:.:.	0,3,0,0:0:1:2:./.:./.:.:0:0:.:.	0,1,0,0:0:1:2:./.:./.:.:0:0:.:.	0,3,0,0:0:1:2:./.:./.:.:0:0:.:.
chr7_ref_v2	535953	.	G	A	.	ExcRegion	IntersectsRepeat=0;RepeatCorrectionApplied=0	SAC:ACF:DF:PD:GT:SGT:SF:SV:SIG:MT:PAC	0,5,0,1:1:1:2:./.:./.:.:0	0,0,0,0:0:1:2:./.:./.:.:0:0:.:.	0,4,0,2:1:1:2:./.:./.:.:0:0:.:.	0,3,0,1:1:1:2:./.:./.:.:0:0:.:.	0,5,0,1:1:1:2:./.:./.:.:0:0:.:.
chr7_ref_v2	535958	.	A	G	.	ExcRegion	IntersectsRepeat=1;RepeatCorrectionApplied=0	SAC:ACF:DF:PD:GT:SGT:SF:SV:SIG:MT:PAC	0,5,0,1:1:1:2:./.:./.:.:0	0,0,0,0:0:1:2:./.:./.:.:0:0:.:.	0,4,0,4:1:1:2:./.:./.:.:0:0:.:.	0,3,0,1:1:1:2:./.:./.:.:0:0:.:.	0,5,0,1:1:1:2:./.:./.:.:0:0:.:.
chr7_ref_v2	535990	.	C	T	.	ExcRegion	IntersectsRepeat=0;RepeatCorrectionApplied=0	SAC:ACF:DF:PD:GT:SGT:SF:SV:SIG:MT:PAC	0,11,0,3:1:1:2:./.:./.:.:0	0,0,0,0:0:1:2:./.:./.:.:0:0:.:.	0,5,0,4:1:1:2:./.:./.:.:0:0:.:.	0,6,0,1:1:1:2:./.:./.:.:0:0:.:.	0,8,0,3:1:1:2:./.:./.:.:0:0:.:.
chr7_ref_v2	536022	.	C	A	.	ExcRegion	IntersectsRepeat=0;RepeatCorrectionApplied=0	SAC:ACF:DF:PD:GT:SGT:SF:SV:SIG:MT:PAC	0,2,0,1:1:1:2:./.:./.:.:0	0,0,0,0:0:1:2:./.:./.:.:0:0:.:.	0,5,0,0:0:1:2:./.:./.:.:0:0:.:.	0,2,0,1:1:1:2:./.:./.:.:0:0:.:.	0,3,0,0:0:1:2:./.:./.:.:0:0:.:.
chr7_ref_v2	536024	.	A	G	.	ExcRegion	IntersectsRepeat=1;RepeatCorrectionApplied=0	SAC:ACF:DF:PD:GT:SGT:SF:SV:SIG:MT:PAC	0,1,0,2:1:1:2:./.:./.:.:0	0,0,0,0:0:1:2:./.:./.:.:0:0:.:.	0,1,0,4:1:1:2:./.:./.:.:0:0:.:.	0,1,0,1:1:1:2:./.:./.:.:0:0:.:.	0,1,0,2:1:1:2:./.:./.:.:0:0:.:.
chr7_ref_v2	536040	.	T	C	.	ExcRegion	IntersectsRepeat=1;RepeatCorrectionApplied=0	SAC:ACF:DF:PD:GT:SGT:SF:SV:SIG:MT:PAC	0,0,0,1:0:1:2:./.:./.:.:0	0,0,0,0:0:1:2:./.:./.:.:0:0:.:.	0,1,0,3:1:1:2:./.:./.:.:0:0:.:.	0,1,0,1:1:1:2:./.:./.:.:0:0:.:.	0,0,0,2:0:1:2:./.:./.:.:0:0:.:.
chr7_ref_v2	536048	.	G	A	.	ExcRegion	IntersectsRepeat=0;RepeatCorrectionApplied=0	SAC:ACF:DF:PD:GT:SGT:SF:SV:SIG:MT:PAC	0,0,0,1:0:1:2:./.:./.:.:0	0,0,0,0:0:1:2:./.:./.:.:0:0:.:.	0,1,0,1:1:1:2:./.:./.:.:0:0:.:.	0,0,0,1:0:1:2:./.:./.:.:0:0:.:.	0,0,0,2:0:1:2:./.:./.:.:0:0:.:.
chr7_ref_v2	536075	.	A	C	.	ExcRegion	IntersectsRepeat=1;RepeatCorrectionApplied=0	SAC:ACF:DF:PD:GT:SGT:SF:SV:SIG:MT:PAC	0,0,0,0:0:1:2:./.:./.:.:0	0,0,0,0:0:1:2:./.:./.:.:0:0:.:.	0,0,0,1:0:1:2:./.:./.:.:0:0:.:.	0,0,0,0:0:1:2:./.:./.:.:0:0:.:.	0,0,0,0:0:1:2:./.:./.:.:0:0:.:.
chr7_ref_v2	536077	.	A	C	.	ExcRegion	IntersectsRepeat=1;RepeatCorrectionApplied=0	SAC:ACF:DF:PD:GT:SGT:SF:SV:SIG:MT:PAC	0,0,0,0:0:1:2:./.:./.:.:0	0,0,0,0:0:1:2:./.:./.:.:0:0:.:.	0,0,0,1:0:1:2:./.:./.:.:0:0:.:.	0,0,0,0:0:1:2:./.:./.:.:0:0:.:.	0,0,0,0:0:1:2:./.:./.:.:0:0:.:.
chr7_ref_v2	536078	.	T	C	.	ExcRegion	IntersectsRepeat=1;RepeatCorrectionApplied=0	SAC:ACF:DF:PD:GT:SGT:SF:SV:SIG:MT:PAC	0,0,0,0:0:1:2:./.:./.:.:0	0,0,0,0:0:1:2:./.:./.:.:0:0:.:.	0,0,0,1:0:1:2:./.:./.:.:0:0:.:.	0,0,0,0:0:1:2:./.:./.:.:0:0:.:.	0,0,0,0:0:1:2:./.:./.:.:0:0:.:.
chr7_ref_v2	541735	.	A	C	.	PASS	IntersectsRepeat=0;RepeatCorrectionApplied=0	SAC:ACF:DF:PD:GT:SGT:SF:SV:SIG:MT:PAC	71,38,0,32:1:1:2:0/0:0/1:0.5:0	27,15,0,6:1:1:2:0/0:0/1:0.25:0:0:.:.	84,46,0,26:1:1:2:0/0:0/1:0.25:0:0:.:.	63,35,0,25:1:1:2:0/0:0/1:0.5:0:0:.:.	72,34,0,32:1:1:2:0/0:0/1:0.5:0:0:.:.
chr7_ref_v2	551822	.	T	G	.	PASS	IntersectsRepeat=0;RepeatCorrectionApplied=0	SAC:ACF:DF:PD:GT:SGT:SF:SV:SIG:MT:PAC	42,139,38,0:1:1:2:0/0:0/1:0.25:0	10,46,2,0:1:1:2:0/0:0/1:0.125:0:0:.:.	22,156,38,0:1:1:2:0/0:0/1:0.5:0:0:.:.	21,111,38,0:1:1:2:0/0:0/1:0.5:0:0:.:.	25,131,35,0:1:1:2:0/0:0/1:0.5:0:0:.:.
chr7_ref_v2	570350	.	G	A	.	ExcRegion	IntersectsRepeat=0;RepeatCorrectionApplied=0	SAC:ACF:DF:PD:GT:SGT:SF:SV:SIG:MT:PAC	0,0,0,0:0:1:2:./.:./.:.:0	0,0,0,0:0:1:2:./.:./.:.:0:0:.:.	0,0,1,1:1:1:2:./.:./.:.:0:0:.:.	0,0,0,0:0:1:2:./.:./.:.:0:0:.:.	0,0,0,0:0:1:2:./.:./.:.:0:0:.:.
chr7_ref_v2	570352	.	T	G	.	ExcRegion	IntersectsRepeat=0;RepeatCorrectionApplied=0	SAC:ACF:DF:PD:GT:SGT:SF:SV:SIG:MT:PAC	0,0,0,0:0:1:2:./.:./.:.:0	0,0,0,0:0:1:2:./.:./.:.:0:0:.:.	0,0,1,1:1:1:2:./.:./.:.:0:0:.:.	0,0,0,0:0:1:2:./.:./.:.:0:0:.:.	0,0,0,0:0:1:2:./.:./.:.:0:0:.:.
chr7_ref_v2	570359	.	T	G	.	ExcRegion	IntersectsRepeat=0;RepeatCorrectionApplied=0	SAC:ACF:DF:PD:GT:SGT:SF:SV:SIG:MT:PAC	0,0,0,0:0:1:2:./.:./.:.:0	0,0,0,0:0:1:2:./.:./.:.:0:0:.:.	0,0,1,1:1:1:2:./.:./.:.:0:0:.:.	0,0,0,0:0:1:2:./.:./.:.:0:0:.:.	0,0,0,0:0:1:2:./.:./.:.:0:0:.:.
chr7_ref_v2	570362	.	C	T	.	ExcRegion	IntersectsRepeat=0;RepeatCorrectionApplied=0	SAC:ACF:DF:PD:GT:SGT:SF:SV:SIG:MT:PAC	0,0,0,0:0:1:2:./.:./.:.:0	0,0,0,0:0:1:2:./.:./.:.:0:0:.:.	0,0,1,1:1:1:2:./.:./.:.:0:0:.:.	0,0,0,0:0:1:2:./.:./.:.:0:0:.:.	0,0,0,0:0:1:2:./.:./.:.:0:0:.:.
chr7_ref_v2	570368	.	C	T	.	ExcRegion	IntersectsRepeat=1;RepeatCorrectionApplied=0	SAC:ACF:DF:PD:GT:SGT:SF:SV:SIG:MT:PAC	0,0,0,0:0:1:2:./.:./.:.:0	0,0,0,0:0:1:2:./.:./.:.:0:0:.:.	0,0,1,1:1:1:2:./.:./.:.:0:0:.:.	0,0,0,0:0:1:2:./.:./.:.:0:0:.:.	0,0,0,0:0:1:2:./.:./.:.:0:0:.:.
chr7_ref_v2	570370	.	G	A	.	ExcRegion	IntersectsRepeat=0;RepeatCorrectionApplied=0	SAC:ACF:DF:PD:GT:SGT:SF:SV:SIG:MT:PAC	0,0,0,0:0:1:2:./.:./.:.:0	0,0,0,0:0:1:2:./.:./.:.:0:0:.:.	0,0,1,1:1:1:2:./.:./.:.:0:0:.:.	0,0,0,0:0:1:2:./.:./.:.:0:0:.:.	0,0,0,0:0:1:2:./.:./.:.:0:0:.:.
chr7_ref_v2	570401	.	A	G	.	ExcRegion	IntersectsRepeat=1;RepeatCorrectionApplied=0	SAC:ACF:DF:PD:GT:SGT:SF:SV:SIG:MT:PAC	0,0,0,0:0:1:2:./.:./.:.:0	0,0,0,0:0:1:2:./.:./.:.:0:0:.:.	0,0,0,1:0:1:2:./.:./.:.:0:0:.:.	0,0,0,0:0:1:2:./.:./.:.:0:0:.:.	0,0,0,0:0:1:2:./.:./.:.:0:0:.:.
chr7_ref_v2	570402	.	T	C	.	ExcRegion	IntersectsRepeat=1;RepeatCorrectionApplied=0	SAC:ACF:DF:PD:GT:SGT:SF:SV:SIG:MT:PAC	0,0,0,0:0:1:2:./.:./.:.:0	0,0,0,0:0:1:2:./.:./.:.:0:0:.:.	0,0,0,1:0:1:2:./.:./.:.:0:0:.:.	0,0,0,0:0:1:2:./.:./.:.:0:0:.:.	0,0,0,0:0:1:2:./.:./.:.:0:0:.:.
chr7_ref_v2	570404	.	A	T	.	ExcRegion	IntersectsRepeat=0;RepeatCorrectionApplied=0	SAC:ACF:DF:PD:GT:SGT:SF:SV:SIG:MT:PAC	0,0,0,0:0:1:2:./.:./.:.:0	0,0,0,0:0:1:2:./.:./.:.:0:0:.:.	0,0,0,1:0:1:2:./.:./.:.:0:0:.:.	0,0,0,0:0:1:2:./.:./.:.:0:0:.:.	0,0,0,0:0:1:2:./.:./.:.:0:0:.:.
chr7_ref_v2	570407	.	A	G	.	ExcRegion	IntersectsRepeat=0;RepeatCorrectionApplied=0	SAC:ACF:DF:PD:GT:SGT:SF:SV:SIG:MT:PAC	0,0,0,0:0:1:2:./.:./.:.:0	0,0,0,0:0:1:2:./.:./.:.:0:0:.:.	0,0,0,1:0:1:2:./.:./.:.:0:0:.:.	0,0,0,0:0:1:2:./.:./.:.:0:0:.:.	0,0,0,0:0:1:2:./.:./.:.:0:0:.:.
chr7_ref_v2	570410	.	A	G	.	ExcRegion	IntersectsRepeat=1;RepeatCorrectionApplied=0	SAC:ACF:DF:PD:GT:SGT:SF:SV:SIG:MT:PAC	0,0,0,0:0:1:2:./.:./.:.:0	0,0,0,0:0:1:2:./.:./.:.:0:0:.:.	0,0,0,1:0:1:2:./.:./.:.:0:0:.:.	0,0,0,0:0:1:2:./.:./.:.:0:0:.:.	0,0,0,0:0:1:2:./.:./.:.:0:0:.:.
chr7_ref_v2	582519	.	TA	T	.	PASS	IntersectsRepeat=1;RepeatCorrectionApplied=1	SAC:ACF:DF:PD:GT:SGT:SF:SV:SIG:MT:PAC	37,39,7,12:1:1:2:0/0:0/1:0.125:0	12,9,6,1:1:1:2:0/0:0/1:0.125:0:0:.:.	54,29,9,6:1:1:2:0/0:./.:.:0:0:.:.	38,32,7,6:1:1:2:0/0:./.:.:0:0:.:.	31,34,6,3:1:1:2:0/0:./.:.:0:0:.:.
chr7_ref_v2	590477	.	T	A	.	PASS	IntersectsRepeat=1;RepeatCorrectionApplied=0	SAC:ACF:DF:PD:GT:SGT:SF:SV:SIG:MT:PAC	129,128,0,0:1:1:2:0/0:./.:.:0	16,22,18,13:1:1:2:0/1:0/0:0.125:0:1:g.590477T>A:0	129,159,0,0:1:1:2:0/0:./.:.:0:0:.:.	98,96,0,0:1:1:2:0/0:./.:.:0:0:.:.	127,133,0,0:1:1:2:0/0:./.:.:0:0:.:.
chr7_ref_v2	608361	.	A	T	.	PASS	IntersectsRepeat=0;RepeatCorrectionApplied=0	SAC:ACF:DF:PD:GT:SGT:SF:SV:SIG:MT:PAC	124,190,0,0:1:1:2:0/0:./.:.:0	17,22,17,18:1:1:2:0/1:./.:.:0:1:g.608361A>T:0	130,168,0,0:1:1:2:0/0:./.:.:0:0:.:.	129,132,0,0:1:1:2:0/0:./.:.:0:0:.:.	113,175,0,0:1:1:2:0/0:./.:.:0:0:.:.
chr7_ref_v2	609098	.	T	TA	.	PASS	IntersectsRepeat=1;RepeatCorrectionApplied=1	SAC:ACF:DF:PD:GT:SGT:SF:SV:SIG:MT:PAC	39,67,4,7:1:1:2:0/0:./.:.:0	7,21,1,4:1:1:2:0/0:0/1:0.25:0:0:.:.	48,58,2,5:1:1:2:0/0:./.:.:0:0:.:.	48,68,6,3:1:1:2:0/0:./.:.:0:0:.:.	48,53,5,5:1:1:2:0/0:./.:.:0:0:.:.
chr7_ref_v2	611733	.	CAT	C	.	PASS	IntersectsRepeat=1;RepeatCorrectionApplied=1	SAC:ACF:DF:PD:GT:SGT:SF:SV:SIG:MT:PAC	36,54,6,7:1:1:2:0/0:0/1:0.125:0	27,29,7,8:1:1:2:0/0:0/1:0.25:0:0:.:.	50,63,4,6:1:1:2:0/0:./.:.:0:0:.:.	30,34,10,5:1:1:2:0/0:0/1:0.25:0:0:.:.	38,51,4,8:1:1:2:0/0:0/1:0.125:0:0:.:.
chr7_ref_v2	616160	.	AT	A	.	PASS	IntersectsRepeat=1;RepeatCorrectionApplied=1	SAC:ACF:DF:PD:GT:SGT:SF:SV:SIG:MT:PAC	85,52,15,10:1:1:2:0/0:./.:.:0	15,13,4,5:1:1:2:0/0:0/1:0.125:0:0:.:.	72,46,18,8:1:1:2:0/0:./.:.:0:0:.:.	63,43,13,9:1:1:2:0/0:./.:.:0:0:.:.	71,37,15,7:1:1:2:0/0:./.:.:0:0:.:.
chr7_ref_v2	617457	.	T	A	.	PASS	IntersectsRepeat=1;RepeatCorrectionApplied=0	SAC:ACF:DF:PD:GT:SGT:SF:SV:SIG:MT:PAC	55,92,70,0:1:1:2:0/1:0/0:0.25:0	12,38,14,0:1:1:2:0/1:0/0:0.5:0:0:.:.	36,87,46,0:1:1:2:0/1:0/0:0.5:0:0:.:.	45,87,46,0:1:1:2:0/1:0/0:0.5:1:0:.:.	32,80,56,0:1:1:2:0/1:0/0:0.25:0:0:.:.
chr7_ref_v2	634834	.	A	G	.	PASS	IntersectsRepeat=1;RepeatCorrectionApplied=0	SAC:ACF:DF:PD:GT:SGT:SF:SV:SIG:MT:PAC	147,130,0,0:1:1:2:0/0:./.:.:0	31,47,0,0:1:1:2:0/0:./.:.:0:0:.:.	131,119,0,0:1:1:2:0/0:./.:.:0:0:.:.	94,99,0,0:1:1:2:0/0:./.:.:0:0:.:.	61,62,47,44:1:1:2:0/1:0/0:0.125:0:1:g.634834A>G:0
chr7_ref_v2	639662	.	G	GAAAAAAAAAAAAAA	.	PASS	IntersectsRepeat=1;RepeatCorrectionApplied=1	SAC:ACF:DF:PD:GT:SGT:SF:SV:SIG:MT:PAC	1,1,10,18:1:1:2:1/1:0/1:0.125:0	0,0,6,8:1:0:2:./.:./.:.:0:0:.:.	1,9,6,11:1:1:2:0/1:1/1:0.25:0:0:.:.	0,3,5,12:1:1:2:1/1:0/1:0.5:0:0:.:.	0,0,0,0:0:0:2:./.:./.:.:0:0:.:.
chr7_ref_v2	644776	.	GTA	G	.	PASS	IntersectsRepeat=1;RepeatCorrectionApplied=1	SAC:ACF:DF:PD:GT:SGT:SF:SV:SIG:MT:PAC	45,36,2,2:1:1:2:0/0:./.:.:0	34,34,2,7:1:1:2:0/0:0/1:0.125:0:0:.:.	56,32,3,4:1:1:2:0/0:./.:.:0:0:.:.	39,34,4,0:1:1:2:0/0:./.:.:0:0:.:.	35,42,3,4:1:1:2:0/0:./.:.:0:0:.:.
chr7_ref_v2	653233	.	TGCGAA	T	.	PASS	IntersectsRepeat=1;RepeatCorrectionApplied=0	SAC:ACF:DF:PD:GT:SGT:SF:SV:SIG:MT:PAC	34,103,48,3:1:1:2:0/0:0/1:0.5:0	15,36,9,0:1:1:2:0/0:0/1:0.25:0:0:.:.	30,97,37,2:1:1:2:0/0:0/1:0.5:0:0:.:.	20,67,28,3:1:1:2:0/0:0/1:0.5:0:0:.:.	32,87,37,2:1:1:2:0/0:0/1:0.5:0:0:.:.
chr7_ref_v2	653239	.	G	T	.	PASS	IntersectsRepeat=0;RepeatCorrectionApplied=0	SAC:ACF:DF:PD:GT:SGT:SF:SV:SIG:MT:PAC	34,99,46,1:1:1:2:0/0:0/1:0.5:0	15,35,8,0:1:1:2:0/0:0/1:0.25:0:0:.:.	30,93,33,2:1:1:2:0/0:0/1:0.5:0:0:.:.	20,64,27,1:1:1:2:0/0:0/1:0.5:0:0:.:.	31,83,36,2:1:1:2:0/0:0/1:0.5:0:0:.:.
chr7_ref_v2	663324	.	A	C	.	PASS	IntersectsRepeat=0;RepeatCorrectionApplied=0	SAC:ACF:DF:PD:GT:SGT:SF:SV:SIG:MT:PAC	172,42,0,44:1:1:2:0/0:0/1:0.25:0	44,17,0,12:1:1:2:0/0:0/1:0.25:0:0:.:.	162,29,0,37:1:1:2:0/0:0/1:0.25:0:0:.:.	127,31,0,46:1:1:2:0/0:0/1:0.5:0:0:.:.	164,18,0,36:1:1:2:0/0:0/1:0.25:0:0:.:.
chr7_ref_v2	676330	.	A	AT	.	PASS	IntersectsRepeat=1;RepeatCorrectionApplied=1	SAC:ACF:DF:PD:GT:SGT:SF:SV:SIG:MT:PAC	27,42,7,5:1:1:2:0/0:0/1:0.125:0	10,7,3,2:1:1:2:0/0:0/1:0.5:0:0:.:.	25,39,6,1:1:1:2:0/0:./.:.:0:0:.:.	23,33,5,3:1:1:2:0/0:0/1:0.125:0:0:.:.	21,36,6,4:1:1:2:0/0:0/1:0.125:0:0:.:.
chr7_ref_v2	678059	.	C	T	.	PASS	IntersectsRepeat=1;RepeatCorrectionApplied=0	SAC:ACF:DF:PD:GT:SGT:SF:SV:SIG:MT:PAC	73,35,3,84:1:1:2:0/1:0/0:0.125:0	29,8,5,17:1:1:2:0/1:0/0:0.25:0:0:.:.	75,37,4,80:1:1:2:0/1:0/0:0.125:0:0:.:.	55,30,2,60:1:1:2:0/1:0/0:0.125:0:0:.:.	85,32,9,85:1:1:2:0/1:0/0:0.125:0:0:.:.
chr7_ref_v2	699989	.	A	ATT	.	PASS	IntersectsRepeat=1;RepeatCorrectionApplied=1	SAC:ACF:DF:PD:GT:SGT:SF:SV:SIG:MT:PAC	2,18,20,14:1:1:2:0/1:1/1:0.25:0	0,3,10,4:1:0:2:./.:./.:.:0:0:.:.	1,14,35,14:1:1:2:1/1:0/1:0.5:0:0:.:.	1,10,32,20:1:1:2:1/1:0/1:0.25:0:0:.:.	0,14,29,11:1:1:2:1/1:0/1:0.5:0:0:.:.
chr7_ref_v2	707030	.	C	CA	.	PASS	IntersectsRepeat=1;RepeatCorrectionApplied=1	SAC:ACF:DF:PD:GT:SGT:SF:SV:SIG:MT:PAC	78,28,5,5:1:1:2:0/0:./.:.:0	24,10,1,1:1:1:2:0/0:./.:.:0:0:.:.	74,30,9,5:1:1:2:0/0:0/1:0.125:0:0:.:.	54,18,1,6:1:1:2:0/0:./.:.:0:0:.:.	63,22,5,6:1:1:2:0/0:0/1:0.125:0:0:.:.
chr7_ref_v2	711177	.	A	AT	.	ExcRegion	IntersectsRepeat=0;RepeatCorrectionApplied=0	SAC:ACF:DF:PD:GT:SGT:SF:SV:SIG:MT:PAC	0,0,0,0:0:1:2:./.:./.:.:0	0,0,0,0:0:1:2:./.:./.:.:0:0:.:.	0,0,1,1:1:1:2:./.:./.:.:0:0:.:.	0,0,0,0:0:1:2:./.:./.:.:0:0:.:.	0,0,0,0:0:1:2:./.:./.:.:0:0:.:.
chr7_ref_v2	711184	.	T	A	.	ExcRegion	IntersectsRepeat=1;RepeatCorrectionApplied=0	SAC:ACF:DF:PD:GT:SGT:SF:SV:SIG:MT:PAC	0,0,0,0:0:1:2:./.:./.:.:0	0,0,0,0:0:1:2:./.:./.:.:0:0:.:.	0,0,1,1:1:1:2:./.:./.:.:0:0:.:.	0,0,0,0:0:1:2:./.:./.:.:0:0:.:.	0,0,0,0:0:1:2:./.:./.:.:0:0:.:.
chr7_ref_v2	715630	.	G	GA	.	PASS	IntersectsRepeat=1;RepeatCorrectionApplied=1	SAC:ACF:DF:PD:GT:SGT:SF:SV:SIG:MT:PAC	109,92,4,8:1:1:2:0/0:./.:.:0	24,27,2,4:1:1:2:0/0:0/1:0.125:0:0:.:.	100,89,7,15:1:1:2:0/0:0/1:0.125:0:0:.:.	70,84,5,10:1:1:2:0/0:./.:.:0:0:.:.	76,78,6,7:1:1:2:0/0:./.:.:0:0:.:.
chr7_ref_v2	717966	.	T	G	.	PASS	IntersectsRepeat=0;RepeatCorrectionApplied=0	SAC:ACF:DF:PD:GT:SGT:SF:SV:SIG:MT:PAC	34,182,68,2:1:1:2:0/0:0/1:0.5:0	7,45,8,0:1:1:2:0/0:0/1:0.25:0:0:.:.	22,162,64,1:1:1:2:0/0:0/1:0.5:0:0:.:.	13,122,43,1:1:1:2:0/0:0/1:0.5:0:0:.:.	25,198,62,1:1:1:2:0/0:0/1:0.5:0:0:.:.
chr7_ref_v2	719327	.	A	C	.	PASS	IntersectsRepeat=0;RepeatCorrectionApplied=0	SAC:ACF:DF:PD:GT:SGT:SF:SV:SIG:MT:PAC	221,28,0,35:1:1:2:0/0:0/1:0.25:0	51,15,0,8:1:1:2:0/0:0/1:0.25:0:0:.:.	201,25,0,46:1:1:2:0/0:0/1:0.25:0:0:.:.	137,19,1,26:1:1:2:0/0:0/1:0.25:0:0:.:.	170,23,0,35:1:1:2:0/0:0/1:0.25:0:0:.:.
chr7_ref_v2	724373	.	A	T	.	PASS	IntersectsRepeat=0;RepeatCorrectionApplied=0	SAC:ACF:DF:PD:GT:SGT:SF:SV:SIG:MT:PAC	185,170,0,0:1:1:2:0/0:./.:.:0	25,28,26,20:1:1:2:0/1:0/0:0.125:0:1:g.724373A>T:0	182,185,0,0:1:1:2:0/0:./.:.:0:0:.:.	131,120,0,0:1:1:2:0/0:./.:.:0:0:.:.	139,151,0,0:1:1:2:0/0:./.:.:0:0:.:.
chr7_ref_v2	726654	.	T	G	.	PASS	IntersectsRepeat=0;RepeatCorrectionApplied=0	SAC:ACF:DF:PD:GT:SGT:SF:SV:SIG:MT:PAC	27,99,36,0:1:1:2:0/0:0/1:0.5:0	16,22,2,0:1:1:2:0/0:0/1:0.125:0:0:.:.	40,112,27,0:1:1:2:0/0:0/1:0.25:0:0:.:.	16,81,21,0:1:1:2:0/0:0/1:0.5:0:0:.:.	30,72,33,0:1:1:2:0/0:0/1:0.5:0:0:.:.
chr7_ref_v2	733023	.	AT	A,ATT	.	PASS	IntersectsRepeat=1;RepeatCorrectionApplied=1	SAC:ACF:DF:PD:GT:SGT:SF:SV:SIG:MT:PAC	20,12,11,14,16,6:1:1:2:0/2:0/1:0.5:0	9,3,4,1,1,1:1:0:2:./.:./.:.:0:0:.:.	20,11,17,14,14,5:1:1:2:0/2:0/1:0.5:1:0:.:.	16,11,9,7,7,6:1:1:2:0/2:0/1:0.5:0:0:.:.	19,10,8,12,11,3:1:1:2:0/2:0/1:0.5:0:0:.:.
chr7_ref_v2	736467	.	T	TA	.	PASS	IntersectsRepeat=1;RepeatCorrectionApplied=1	SAC:ACF:DF:PD:GT:SGT:SF:SV:SIG:MT:PAC	42,46,5,11:1:1:2:0/0:0/1:0.125:0	19,21,4,3:1:1:2:0/0:0/1:0.125:0:0:.:.	43,46,7,11:1:1:2:0/0:0/1:0.25:0:0:.:.	29,37,3,3:1:1:2:0/0:./.:.:0:0:.:.	33,43,5,9:1:1:2:0/0:0/1:0.125:0:0:.:.
chr7_ref_v2	747746	.	A	G	.	PASS	IntersectsRepeat=1;RepeatCorrectionApplied=0	SAC:ACF:DF:PD:GT:SGT:SF:SV:SIG:MT:PAC	126,144,0,0:1:1:2:0/0:./.:.:0	42,55,0,0:1:1:2:0/0:./.:.:0:0:.:.	130,142,1,0:1:1:2:0/0:./.:.:0:0:.:.	43,48,52,51:1:1:2:0/1:./.:.:0:1:g.747746A>G:0	145,131,0,0:1:1:2:0/0:./.:.:0:0:.:.
chr7_ref_v2	759063	.	C	T	.	PASS	IntersectsRepeat=0;RepeatCorrectionApplied=0	SAC:ACF:DF:PD:GT:SGT:SF:SV:SIG:MT:PAC	148,160,0,0:1:1:2:0/0:./.:.:0	45,45,0,0:1:1:2:0/0:./.:.:0:0:.:.	137,162,0,0:1:1:2:0/0:./.:.:0:0:.:.	99,110,0,0:1:1:2:0/0:./.:.:0:0:.:.	84,72,66,68:1:1:2:0/1:0/0:0.125:0:1:g.759063C>T:0
chr7_ref_v2	765688	.	GA	G	.	PASS	IntersectsRepeat=1;RepeatCorrectionApplied=1	SAC:ACF:DF:PD:GT:SGT:SF:SV:SIG:MT:PAC	73,107,11,16:1:1:2:0/0:./.:.:0	32,24,2,6:1:1:2:0/0:./.:.:0:0:.:.	74,93,15,10:1:1:2:0/0:./.:.:0:0:.:.	62,80,13,9:1:1:2:0/0:0/1:0.125:0:0:.:.	68,62,16,9:1:1:2:0/0:0/1:0.125:0:0:.:.
chr7_ref_v2	767572	.	A	C	.	PASS	IntersectsRepeat=0;RepeatCorrectionApplied=0	SAC:ACF:DF:PD:GT:SGT:SF:SV:SIG:MT:PAC	158,49,0,76:1:1:2:0/0:0/1:0.5:0	49,15,0,12:1:1:2:0/0:0/1:0.25:0:0:.:.	167,34,0,52:1:1:2:0/0:0/1:0.5:0:0:.:.	106,34,0,41:1:1:2:0/0:0/1:0.5:0:0:.:.	156,38,0,40:1:1:2:0/0:0/1:0.25:0:0:.:.
chr7_ref_v2	776015	.	T	G	.	PASS	IntersectsRepeat=1;RepeatCorrectionApplied=0	SAC:ACF:DF:PD:GT:SGT:SF:SV:SIG:MT:PAC	33,140,55,0:1:1:2:0/0:0/1:0.5:0	17,41,17,0:1:1:2:0/0:0/1:0.5:0:0:.:.	29,127,61,0:1:1:2:0/0:0/1:0.5:0:0:.:.	18,112,53,0:1:1:2:0/0:0/1:0.5:0:0:.:.	27,107,41,0:1:1:2:0/0:0/1:0.5:0:0:.:.
chr7_ref_v2	805360	.	A	C	.	PASS	IntersectsRepeat=0;RepeatCorrectionApplied=0	SAC:ACF:DF:PD:GT:SGT:SF:SV:SIG:MT:PAC	165,20,0,67:1:1:2:0/0:0/1:0.5:0	44,11,0,9:1:1:2:0/0:0/1:0.25:0:0:.:.	155,29,0,68:1:1:2:0/0:0/1:0.5:0:0:.:.	106,11,0,52:1:1:2:0/1:0/0:0.25:0:0:.:.	144,19,0,56:1:1:2:0/0:0/1:0.5:0:0:.:.
chr7_ref_v2	807779	.	CA	C	.	PASS	IntersectsRepeat=1;RepeatCorrectionApplied=1	SAC:ACF:DF:PD:GT:SGT:SF:SV:SIG:MT:PAC	15,29,10,4:1:1:2:0/0:0/1:0.125:0	5,11,2,1:1:0:2:./.:./.:.:0:0:.:.	19,33,10,7:1:1:2:0/0:0/1:0.125:0:0:.:.	11,30,11,3:1:1:2:0/0:0/1:0.25:0:0:.:.	20,26,8,0:1:1:2:0/0:./.:.:0:0:.:.
chr7_ref_v2	808300	.	C	CTA,CTATA	.	PASS	IntersectsRepeat=1;RepeatCorrectionApplied=1	SAC:ACF:DF:PD:GT:SGT:SF:SV:SIG:MT:PAC	3,2,22,28,0,2:1:1:2:1/1:./.:.:0	3,9,22,20,2,3:1:1:2:1/1:0/1:0.125:0:0:.:.	4,3,24,18,2,5:1:1:2:1/1:1/2:0.125:0:0:.:.	2,1,22,15,4,5:1:1:2:1/1:1/2:0.25:0:0:.:.	3,7,23,30,2,2:1:1:2:1/1:./.:.:0:0:.:.
chr7_ref_v2	840514	.	GA	G	.	PASS	IntersectsRepeat=1;RepeatCorrectionApplied=1	SAC:ACF:DF:PD:GT:SGT:SF:SV:SIG:MT:PAC	88,118,14,14:1:1:2:0/0:./.:.:0	23,26,3,2:1:1:2:0/0:./.:.:0:0:.:.	93,111,8,10:1:1:2:0/0:./.:.:0:0:.:.	69,88,7,16:1:1:2:0/0:./.:.:0:0:.:.	74,100,10,13:1:1:2:0/0:./.:.:0:0:.:.
chr7_ref_v2	848454	.	GA	G	.	PASS	IntersectsRepeat=1;RepeatCorrectionApplied=1	SAC:ACF:DF:PD:GT:SGT:SF:SV:SIG:MT:PAC	39,29,4,5:1:1:2:0/0:./.:.:0	14,22,4,7:1:1:2:0/0:0/1:0.125:0:0:.:.	44,35,3,6:1:1:2:0/0:./.:.:0:0:.:.	46,24,10,3:1:1:2:0/0:./.:.:0:0:.:.	44,33,5,3:1:1:2:0/0:./.:.:0:0:.:.
chr7_ref_v2	850714	.	G	A	.	PASS	IntersectsRepeat=1;RepeatCorrectionApplied=0	SAC:ACF:DF:PD:GT:SGT:SF:SV:SIG:MT:PAC	110,33,3,34:1:1:2:0/0:0/1:0.5:0	43,13,0,9:1:1:2:0/0:0/1:0.25:0:0:.:.	116,34,0,34:1:1:2:0/0:0/1:0.5:0:0:.:.	84,24,1,25:1:1:2:0/0:0/1:0.5:0:0:.:.	101,31,1,28:1:1:2:0/0:0/1:0.5:0:0:.:.
chr7_ref_v2	856344	.	CA	C	.	PASS	IntersectsRepeat=1;RepeatCorrectionApplied=1	SAC:ACF:DF:PD:GT:SGT:SF:SV:SIG:MT:PAC	88,87,9,7:1:1:2:0/0:./.:.:0	19,21,5,1:1:1:2:0/0:0/1:0.125:0:0:.:.	102,82,13,13:1:1:2:0/0:0/1:0.125:0:0:.:.	45,65,7,5:1:1:2:0/0:./.:.:0:0:.:.	78,60,13,8:1:1:2:0/0:0/1:0.125:0:0:.:.
chr7_ref_v2	871475	.	G	GA	.	PASS	IntersectsRepeat=1;RepeatCorrectionApplied=1	SAC:ACF:DF:PD:GT:SGT:SF:SV:SIG:MT:PAC	119,70,8,3:1:1:2:0/0:./.:.:0	28,23,5,4:1:1:2:0/0:0/1:0.25:0:0:.:.	112,78,6,4:1:1:2:0/0:./.:.:0:0:.:.	84,67,5,3:1:1:2:0/0:./.:.:0:0:.:.	116,58,3,5:1:1:2:0/0:./.:.:0:0:.:.
chr7_ref_v2	876879	.	T	G	.	PASS	IntersectsRepeat=0;RepeatCorrectionApplied=0	SAC:ACF:DF:PD:GT:SGT:SF:SV:SIG:MT:PAC	119,240,66,0:1:1:2:0/0:0/1:0.25:0	20,39,10,0:1:1:2:0/0:0/1:0.25:0:0:.:.	93,226,72,0:1:1:2:0/0:0/1:0.5:0:0:.:.	83,175,46,0:1:1:2:0/0:0/1:0.25:0:0:.:.	81,194,54,0:1:1:2:0/0:0/1:0.25:0:0:.:.
chr7_ref_v2	887549	.	C	T	.	PASS	IntersectsRepeat=1;RepeatCorrectionApplied=0	SAC:ACF:DF:PD:GT:SGT:SF:SV:SIG:MT:PAC	213,129,0,0:1:1:2:0/0:./.:.:0	37,36,0,0:1:1:2:0/0:./.:.:0:0:.:.	210,147,0,0:1:1:2:0/0:./.:.:0:0:.:.	69,53,90,47:1:1:2:0/1:./.:.:0:1:g.887549C>T:0	167,110,0,0:1:1:2:0/0:./.:.:0:0:.:.
chr7_ref_v2	904036	.	G	T	.	PASS	IntersectsRepeat=0;RepeatCorrectionApplied=0	SAC:ACF:DF:PD:GT:SGT:SF:SV:SIG:MT:PAC	61,103,16,0:1:1:2:0/0:0/1:0.25:0	17,27,1,0:1:1:2:0/0:./.:.:0:0:.:.	41,103,13,0:1:1:2:0/0:0/1:0.125:0:0:.:.	31,76,18,0:1:1:2:0/0:0/1:0.25:0:0:.:.	38,102,18,0:1:1:2:0/0:0/1:0.25:0:0:.:.
chr7_ref_v2	910026	.	C	CT,CTT	.	PASS	IntersectsRepeat=1;RepeatCorrectionApplied=1	SAC:ACF:DF:PD:GT:SGT:SF:SV:SIG:MT:PAC	3,13,0,12,4,29:1:1:2:0/2:2/2:0.5:0	1,7,0,5,2,3:1:0:2:./.:./.:.:0:0:.:.	4,8,3,18,2,34:1:1:2:1/2:0/2:0.25:0:0:.:.	2,9,1,7,5,20:1:1:2:2/2:0/2:0.5:0:0:.:.	3,10,1,12,4,20:1:1:2:0/2:1/2:0.5:0:0:.:.
chr7_ref_v2	914842	.	GA	G	.	PASS	IntersectsRepeat=1;RepeatCorrectionApplied=1	SAC:ACF:DF:PD:GT:SGT:SF:SV:SIG:MT:PAC	117,98,11,10:1:1:2:0/0:./.:.:0	35,18,7,0:1:1:2:0/0:0/1:0.125:0:0:.:.	80,110,4,5:1:1:2:0/0:./.:.:0:0:.:.	60,90,8,12:1:1:2:0/0:0/1:0.125:0:0:.:.	92,97,12,6:1:1:2:0/0:./.:.:0:0:.:.
chr7_ref_v2	919873	.	G	T	.	PASS	IntersectsRepeat=0;RepeatCorrectionApplied=0	SAC:ACF:DF:PD:GT:SGT:SF:SV:SIG:MT:PAC	12,122,52,0:1:1:2:0/0:0/1:0.5:0	11,45,8,0:1:1:2:0/0:0/1:0.25:0:0:.:.	13,151,54,0:1:1:2:0/0:0/1:0.5:0:0:.:.	13,119,41,0:1:1:2:0/0:0/1:0.5:0:0:.:.	13,125,42,0:1:1:2:0/0:0/1:0.5:0:0:.:.
chr7_ref_v2	922899	.	A	T	.	PASS	IntersectsRepeat=0;RepeatCorrectionApplied=0	SAC:ACF:DF:PD:GT:SGT:SF:SV:SIG:MT:PAC	178,197,0,0:1:1:2:0/0:./.:.:0	56,53,0,0:1:1:2:0/0:./.:.:0:0:.:.	156,185,0,0:1:1:2:0/0:./.:.:0:0:.:.	116,153,1,0:1:1:2:0/0:./.:.:0:0:.:.	80,90,75,72:1:1:2:0/1:0/0:0.125:0:1:g.922899A>T:0
chr7_ref_v2	949165	.	CTA	C	.	PASS	IntersectsRepeat=1;RepeatCorrectionApplied=1	SAC:ACF:DF:PD:GT:SGT:SF:SV:SIG:MT:PAC	40,62,7,10:1:1:2:0/0:0/1:0.125:0	20,40,6,8:1:1:2:0/0:0/1:0.25:0:0:.:.	41,64,4,15:1:1:2:0/0:0/1:0.125:0:0:.:.	34,47,3,6:1:1:2:0/0:./.:.:0:0:.:.	37,49,4,5:1:1:2:0/0:./.:.:0:0:.:.
chr7_ref_v2	959693	.	AAT	A	.	PASS	IntersectsRepeat=1;RepeatCorrectionApplied=1	SAC:ACF:DF:PD:GT:SGT:SF:SV:SIG:MT:PAC	48,55,10,8:1:1:2:0/0:0/1:0.125:0	33,32,4,3:1:1:2:0/0:./.:.:0:0:.:.	41,49,6,3:1:1:2:0/0:./.:.:0:0:.:.	30,50,4,7:1:1:2:0/0:./.:.:0:0:.:.	36,45,3,6:1:1:2:0/0:./.:.:0:0:.:.
chr7_ref_v2	975423	.	T	G	.	PASS	IntersectsRepeat=1;RepeatCorrectionApplied=0	SAC:ACF:DF:PD:GT:SGT:SF:SV:SIG:MT:PAC	31,174,40,0:1:1:2:0/0:0/1:0.25:0	13,24,5,1:1:1:2:0/0:0/1:0.25:0:0:.:.	23,216,46,0:1:1:2:0/0:0/1:0.25:0:0:.:.	21,144,34,0:1:1:2:0/0:0/1:0.25:0:0:.:.	29,147,22,0:1:1:2:0/0:0/1:0.25:0:0:.:.
chr7_ref_v2	982174	.	G	GAAAAAAAAAAA	.	PASS	IntersectsRepeat=1;RepeatCorrectionApplied=1	SAC:ACF:DF:PD:GT:SGT:SF:SV:SIG:MT:PAC	92,38,0,8:1:1:2:0/0:0/1:0.125:0	32,10,0,0:1:1:2:0/0:./.:.:0:0:.:.	105,48,0,3:1:1:2:0/0:./.:.:0:0:.:.	86,37,0,3:1:1:2:0/0:./.:.:0:0:.:.	88,37,0,4:1:1:2:0/0:0/1:0.125:0:0:.:.
chr7_ref_v2	982179	.	G	A,GAAAAAA	.	PASS	IntersectsRepeat=1;RepeatCorrectionApplied=1	SAC:ACF:DF:PD:GT:SGT:SF:SV:SIG:MT:PAC	13,0,3,79,26,0:1:1:2:1/2:0/1:0.25:0	6,0,3,25,9,2:1:1:2:1/2:0/1:0.5:0:0:.:.	4,0,3,89,34,1:1:1:2:1/2:1/1:0.5:0:0:.:.	10,0,6,59,21,0:1:1:2:1/2:0/1:0.25:0:0:.:.	12,0,5,73,20,0:1:1:2:1/2:0/1:0.25:0:0:.:.
chr7_ref_v2	985642	.	A	ATTT	.	PASS	IntersectsRepeat=1;RepeatCorrectionApplied=1	SAC:ACF:DF:PD:GT:SGT:SF:SV:SIG:MT:PAC	7,6,0,0:1:0:2:./.:./.:.:0	10,4,0,3:1:0:2:./.:./.:.:0:0:.:.	5,3,0,6:1:0:2:./.:./.:.:0:0:.:.	9,4,0,4:1:0:2:./.:./.:.:0:0:.:.	6,7,0,1:1:0:2:./.:./.:.:0:0:.:.
chr7_ref_v2	987025	.	G	GTT,GTTT	.	PASS	IntersectsRepeat=1;RepeatCorrectionApplied=1	SAC:ACF:DF:PD:GT:SGT:SF:SV:SIG:MT:PAC	0,1,4,68,8,14:1:1:2:1/2:1/1:0.5:0	0,1,3,16,2,2:1:1:2:1/1:1/2:0.25:0:0:.:.	2,2,8,92,11,12:1:1:2:1/1:1/2:0.25:0:0:.:.	0,4,2,65,7,6:1:1:2:1/1:0/1:0.125:0:0:.:.	0,2,5,69,6,11:1:1:2:1/1:1/2:0.25:0:0:.:.
chr7_ref_v2	987278	.	G	GT	.	PASS	IntersectsRepeat=1;RepeatCorrectionApplied=1	SAC:ACF:DF:PD:GT:SGT:SF:SV:SIG:MT:PAC	16,38,7,3:1:1:2:0/0:0/1:0.125:0	7,7,2,2:1:0:2:./.:./.:.:0:0:.:.	21,40,7,2:1:1:2:0/0:0/1:0.125:0:0:.:.	13,40,7,4:1:1:2:0/0:0/1:0.25:0:0:.:.	14,21,5,0:1:1:2:0/0:0/1:0.125:0:0:.:.
chr7_ref_v2	987610	.	GA	G	.	PASS	IntersectsRepeat=1;RepeatCorrectionApplied=1	SAC:ACF:DF:PD:GT:SGT:SF:SV:SIG:MT:PAC	0,0,172,116:1:1:2:1/1:./.:.:0	2,0,39,23:1:1:2:1/1:0/1:0.125:0:0:.:.	0,1,197,144:1:1:2:1/1:./.:.:0:0:.:.	0,0,162,107:1:1:2:1/1:./.:.:0:0:.:.	0,1,161,93:1:1:2:1/1:./.:.:0:0:.:.
chr7_ref_v2	987831	.	A	AATATATATATGTATGCATATATAT,AATATATATATGTATGCATATATATAT	.	PASS	IntersectsRepeat=1;RepeatCorrectionApplied=1	SAC:ACF:DF:PD:GT:SGT:SF:SV:SIG:MT:PAC	1,0,6,8,24,22:1:1:2:2/2:1/2:0.5:0	0,1,5,6,11,19:1:1:2:1/2:2/2:0.25:0:0:.:.	0,0,5,6,20,33:1:1:2:2/2:1/2:0.5:0:0:.:.	0,0,2,9,11,9:1:1:2:1/2:2/2:0.25:0:0:.:.	0,1,5,8,11,19:1:1:2:1/2:2/2:0.25:0:0:.:.
chr7_ref_v2	988815	.	CCAG	C	.	PASS	IntersectsRepeat=1;RepeatCorrectionApplied=1	SAC:ACF:DF:PD:GT:SGT:SF:SV:SIG:MT:PAC	0,1,142,118:1:1:2:1/1:./.:.:0	1,0,25,19:1:1:2:1/1:./.:.:0:0:.:.	1,0,115,127:1:1:2:1/1:./.:.:0:0:.:.	2,0,93,92:1:1:2:1/1:./.:.:0:0:.:.	2,0,102,106:1:1:2:1/1:./.:.:0:0:.:.
chr7_ref_v2	996387	.	A	C	.	PASS	IntersectsRepeat=0;RepeatCorrectionApplied=0	SAC:ACF:DF:PD:GT:SGT:SF:SV:SIG:MT:PAC	203,48,0,104:1:1:2:0/0:0/1:0.5:0	57,11,0,14:1:1:2:0/0:0/1:0.5:0:0:.:.	185,49,0,97:1:1:2:0/0:0/1:0.5:0:0:.:.	116,26,0,75:1:1:2:0/1:0/0:0.25:0:0:.:.	151,29,0,81:1:1:2:0/1:0/0:0.25:0:0:.:.
chr7_ref_v2	999480	.	TA	T	.	PASS	IntersectsRepeat=1;RepeatCorrectionApplied=1	SAC:ACF:DF:PD:GT:SGT:SF:SV:SIG:MT:PAC	64,72,7,8:1:1:2:0/0:./.:.:0	37,47,2,2:1:1:2:0/0:./.:.:0:0:.:.	77,71,5,11:1:1:2:0/0:./.:.:0:0:.:.	52,56,9,8:1:1:2:0/0:./.:.:0:0:.:.	45,75,8,5:1:1:2:0/0:./.:.:0:0:.:.
chr7_ref_v2	1004428	.	AAT	A	.	PASS	IntersectsRepeat=1;RepeatCorrectionApplied=1	SAC:ACF:DF:PD:GT:SGT:SF:SV:SIG:MT:PAC	60,51,10,10:1:1:2:0/0:0/1:0.125:0	22,34,5,6:1:1:2:0/0:0/1:0.125:0:0:.:.	69,63,13,11:1:1:2:0/0:0/1:0.125:0:0:.:.	40,44,7,6:1:1:2:0/0:./.:.:0:0:.:.	48,50,6,4:1:1:2:0/0:./.:.:0:0:.:.
chr7_ref_v2	1010818	.	CT	C	.	PASS	IntersectsRepeat=1;RepeatCorrectionApplied=1	SAC:ACF:DF:PD:GT:SGT:SF:SV:SIG:MT:PAC	66,110,5,16:1:1:2:0/0:./.:.:0	25,26,10,5:1:1:2:0/0:0/1:0.25:0:0:.:.	89,104,8,19:1:1:2:0/0:0/1:0.125:0:0:.:.	88,104,6,8:1:1:2:0/0:./.:.:0:0:.:.	57,82,7,13:1:1:2:0/0:0/1:0.125:0:0:.:.
chr7_ref_v2	1011001	.	G	GA	.	PASS	IntersectsRepeat=1;RepeatCorrectionApplied=1	SAC:ACF:DF:PD:GT:SGT:SF:SV:SIG:MT:PAC	107,108,2,7:1:1:2:0/0:./.:.:0	25,32,4,4:1:1:2:0/0:0/1:0.125:0:0:.:.	108,136,8,7:1:1:2:0/0:./.:.:0:0:.:.	90,101,2,7:1:1:2:0/0:./.:.:0:0:.:.	120,92,4,10:1:1:2:0/0:./.:.:0:0:.:.
chr7_ref_v2	1011724	.	G	T	.	PASS	IntersectsRepeat=1;RepeatCorrectionApplied=0	SAC:ACF:DF:PD:GT:SGT:SF:SV:SIG:MT:PAC	111,86,1,42:1:1:2:0/0:0/1:0.5:0	31,23,0,4:1:1:2:0/0:0/1:0.125:0:0:.:.	101,85,0,48:1:1:2:0/0:0/1:0.5:0:0:.:.	82,56,0,29:1:1:2:0/0:0/1:0.25:0:0:.:.	81,72,0,30:1:1:2:0/0:0/1:0.25:0:0:.:.
chr7_ref_v2	1021883	.	CT	C	.	PASS	IntersectsRepeat=1;RepeatCorrectionApplied=1	SAC:ACF:DF:PD:GT:SGT:SF:SV:SIG:MT:PAC	132,115,6,10:1:1:2:0/0:./.:.:0	33,24,6,2:1:1:2:0/0:0/1:0.125:0:0:.:.	107,128,18,10:1:1:2:0/0:0/1:0.125:0:0:.:.	93,75,14,10:1:1:2:0/0:0/1:0.125:0:0:.:.	112,120,11,8:1:1:2:0/0:./.:.:0:0:.:.
chr7_ref_v2	1024642	.	G	A	.	PASS	IntersectsRepeat=0;RepeatCorrectionApplied=0	SAC:ACF:DF:PD:GT:SGT:SF:SV:SIG:MT:PAC	139,259,0,0:1:1:2:0/0:./.:.:0	34,51,0,0:1:1:2:0/0:./.:.:0:0:.:.	76,122,74,128:1:1:2:0/1:./.:.:0:1:g.1024642G>A:0	128,181,0,0:1:1:2:0/0:./.:.:0:0:.:.	157,235,0,2:1:1:2:0/0:./.:.:0:0:.:.
chr7_ref_v2	1030215	.	GA	G	.	PASS	IntersectsRepeat=1;RepeatCorrectionApplied=1	SAC:ACF:DF:PD:GT:SGT:SF:SV:SIG:MT:PAC	148,200,0,0:1:1:2:0/0:./.:.:0	48,60,0,0:1:1:2:0/0:./.:.:0:0:.:.	170,205,0,0:1:1:2:0/0:./.:.:0:0:.:.	117,175,0,1:1:1:2:0/0:./.:.:0:0:.:.	68,74,68,90:1:1:2:0/1:./.:.:0:1:g.1030216delA:0
chr7_ref_v2	1034610	.	C	CT	.	PASS	IntersectsRepeat=1;RepeatCorrectionApplied=1	SAC:ACF:DF:PD:GT:SGT:SF:SV:SIG:MT:PAC	144,158,0,0:1:1:2:0/0:./.:.:0	41,45,0,0:1:1:2:0/0:./.:.:0:0:.:.	143,165,0,0:1:1:2:0/0:./.:.:0:0:.:.	111,119,0,0:1:1:2:0/0:./.:.:0:0:.:.	61,56,55,57:1:1:2:0/1:./.:.:0:1:g.1034610_1034611insT:0
chr7_ref_v2	1039077	.	A	T	.	PASS	IntersectsRepeat=0;RepeatCorrectionApplied=0	SAC:ACF:DF:PD:GT:SGT:SF:SV:SIG:MT:PAC	117,195,0,0:1:1:2:0/0:./.:.:0	51,62,0,0:1:1:2:0/0:./.:.:0:0:.:.	102,197,0,0:1:1:2:0/0:./.:.:0:0:.:.	96,173,0,0:1:1:2:0/0:./.:.:0:0:.:.	44,62,46,104:1:1:2:0/1:1/1:0.125:0:1:g.1039077A>T:0
chr7_ref_v2	1041815	.	T	A	.	PASS	IntersectsRepeat=1;RepeatCorrectionApplied=0	SAC:ACF:DF:PD:GT:SGT:SF:SV:SIG:MT:PAC	218,193,0,0:1:1:2:0/0:./.:.:0	56,43,0,0:1:1:2:0/0:./.:.:0:0:.:.	242,174,0,0:1:1:2:0/0:./.:.:0:0:.:.	173,163,0,0:1:1:2:0/0:./.:.:0:0:.:.	86,73,85,84:1:1:2:0/1:./.:.:0:1:g.1041815T>A:0
chr7_ref_v2	1043213	.	T	A	.	PASS	IntersectsRepeat=0;RepeatCorrectionApplied=0	SAC:ACF:DF:PD:GT:SGT:SF:SV:SIG:MT:PAC	236,225,0,0:1:1:2:0/0:./.:.:0	47,59,0,0:1:1:2:0/0:./.:.:0:0:.:.	269,189,0,0:1:1:2:0/0:./.:.:0:0:.:.	174,134,0,0:1:1:2:0/0:./.:.:0:0:.:.	110,76,110,88:1:1:2:0/1:./.:.:0:1:g.1043213T>A:0
chr7_ref_v2	1043687	.	CAT	C	.	PASS	IntersectsRepeat=1;RepeatCorrectionApplied=1	SAC:ACF:DF:PD:GT:SGT:SF:SV:SIG:MT:PAC	34,28,6,7:1:1:2:0/0:./.:.:0	20,29,2,8:1:1:2:0/0:./.:.:0:0:.:.	30,41,8,2:1:1:2:0/0:./.:.:0:0:.:.	21,24,3,4:1:1:2:0/0:./.:.:0:0:.:.	33,26,5,4:1:1:2:0/0:./.:.:0:0:.:.
chr7_ref_v2	1044878	.	T	A	.	PASS	IntersectsRepeat=1;RepeatCorrectionApplied=0	SAC:ACF:DF:PD:GT:SGT:SF:SV:SIG:MT:PAC	179,205,0,0:1:1:2:0/0:./.:.:0	54,48,0,0:1:1:2:0/0:./.:.:0:0:.:.	180,187,0,0:1:1:2:0/0:./.:.:0:0:.:.	73,69,52,64:1:1:2:0/1:0/0:0.125:0:1:g.1044878T>A:0	162,166,0,0:1:1:2:0/0:./.:.:0:0:.:.
chr7_ref_v2	1048560	.	GA	G	.	PASS	IntersectsRepeat=1;RepeatCorrectionApplied=1	SAC:ACF:DF:PD:GT:SGT:SF:SV:SIG:MT:PAC	84,95,8,16:1:1:2:0/0:./.:.:0	0,0,0,0:0:0:2:./.:./.:.:0:0:.:.	80,108,8,15:1:1:2:0/0:./.:.:0:0:.:.	67,79,4,13:1:1:2:0/0:./.:.:0:0:.:.	71,93,6,10:1:1:2:0/0:./.:.:0:0:.:.
chr7_ref_v2	1050339	.	T	A	.	PASS	IntersectsRepeat=1;RepeatCorrectionApplied=0	SAC:ACF:DF:PD:GT:SGT:SF:SV:SIG:MT:PAC	190,183,0,1:1:1:2:0/0:./.:.:0	30,36,0,0:1:1:2:0/0:./.:.:0:0:.:.	194,170,0,0:1:1:2:0/0:./.:.:0:0:.:.	71,60,68,66:1:1:2:0/1:./.:.:0:1:g.1050339T>A:0	177,155,0,0:1:1:2:0/0:./.:.:0:0:.:.
chr7_ref_v2	1076618	.	T	A	.	PASS	IntersectsRepeat=0;RepeatCorrectionApplied=0	SAC:ACF:DF:PD:GT:SGT:SF:SV:SIG:MT:PAC	0,0,0,0:0:1:2:./.:./.:.:0	0,0,0,0:0:1:2:./.:./.:.:0:0:.:.	0,0,0,0:0:1:2:./.:./.:.:0:0:.:.	0,0,0,1:0:1:2:./.:./.:.:0:0:.:.	0,0,0,0:0:1:2:./.:./.:.:0:0:.:.
chr7_ref_v2	1076623	.	G	T	.	PASS	IntersectsRepeat=1;RepeatCorrectionApplied=0	SAC:ACF:DF:PD:GT:SGT:SF:SV:SIG:MT:PAC	0,0,0,0:0:1:2:./.:./.:.:0	0,0,0,0:0:1:2:./.:./.:.:0:0:.:.	0,0,0,0:0:1:2:./.:./.:.:0:0:.:.	0,0,0,1:0:1:2:./.:./.:.:0:0:.:.	0,0,0,0:0:1:2:./.:./.:.:0:0:.:.
chr7_ref_v2	1083988	.	T	G	.	ExcRegion	IntersectsRepeat=0;RepeatCorrectionApplied=0	SAC:ACF:DF:PD:GT:SGT:SF:SV:SIG:MT:PAC	34,216,83,0:1:1:2:./.:./.:.:0	3,29,9,0:1:1:2:./.:./.:.:0:0:.:.	46,221,63,0:1:1:2:./.:./.:.:0:0:.:.	29,146,55,0:1:1:2:./.:./.:.:0:0:.:.	25,151,71,1:1:1:2:./.:./.:.:0:0:.:.
chr7_ref_v2	1084094	.	T	G	.	ExcRegion	IntersectsRepeat=0;RepeatCorrectionApplied=0	SAC:ACF:DF:PD:GT:SGT:SF:SV:SIG:MT:PAC	43,238,80,0:1:1:2:./.:./.:.:0	7,28,7,0:1:1:2:./.:./.:.:0:0:.:.	39,209,57,1:1:1:2:./.:./.:.:0:0:.:.	26,158,40,0:1:1:2:./.:./.:.:0:0:.:.	37,178,52,0:1:1:2:./.:./.:.:0:0:.:.
chr8_ref_v2	49	.	C	T	.	ExcRegion	IntersectsRepeat=1;RepeatCorrectionApplied=0	SAC:ACF:DF:PD:GT:SGT:SF:SV:SIG:MT:PAC	0,0,0,1:0:1:2:./.:./.:.:0	0,0,0,0:0:1:2:./.:./.:.:0:0:.:.	2,2,0,0:1:1:2:./.:./.:.:0:0:.:.	0,1,0,0:0:1:2:./.:./.:.:0:0:.:.	0,1,0,0:0:1:2:./.:./.:.:0:0:.:.
chr8_ref_v2	52	.	C	T	.	ExcRegion	IntersectsRepeat=1;RepeatCorrectionApplied=0	SAC:ACF:DF:PD:GT:SGT:SF:SV:SIG:MT:PAC	0,0,0,1:0:1:2:./.:./.:.:0	0,0,0,0:0:1:2:./.:./.:.:0:0:.:.	0,0,0,0:0:1:2:./.:./.:.:0:0:.:.	0,0,0,0:0:1:2:./.:./.:.:0:0:.:.	0,1,0,0:0:1:2:./.:./.:.:0:0:.:.
chr8_ref_v2	37122	.	A	C	.	PASS	IntersectsRepeat=0;RepeatCorrectionApplied=0	SAC:ACF:DF:PD:GT:SGT:SF:SV:SIG:MT:PAC	206,69,0,36:1:1:2:0/0:0/1:0.25:0	31,16,0,3:1:1:2:0/0:0/1:0.125:0:0:.:.	214,76,1,41:1:1:2:0/0:0/1:0.25:0:0:.:.	130,55,0,30:1:1:2:0/0:0/1:0.25:0:0:.:.	160,58,0,50:1:1:2:0/0:0/1:0.5:0:0:.:.
chr8_ref_v2	41962	.	T	A	.	PASS	IntersectsRepeat=1;RepeatCorrectionApplied=0	SAC:ACF:DF:PD:GT:SGT:SF:SV:SIG:MT:PAC	274,262,0,0:1:1:2:0/0:./.:.:0	37,51,0,0:1:1:2:0/0:./.:.:0:0:.:.	99,102,128,123:1:1:2:0/1:1/1:0.125:0:1:g.41962T>A:0	205,179,0,0:1:1:2:0/0:./.:.:0:0:.:.	213,190,0,0:1:1:2:0/0:./.:.:0:0:.:.
chr8_ref_v2	42836	.	T	G	.	PASS	IntersectsRepeat=0;RepeatCorrectionApplied=0	SAC:ACF:DF:PD:GT:SGT:SF:SV:SIG:MT:PAC	54,291,85,0:1:1:2:0/0:0/1:0.5:0	23,67,12,0:1:1:2:0/0:0/1:0.25:0:0:.:.	49,262,71,0:1:1:2:0/0:0/1:0.5:0:0:.:.	35,218,70,0:1:1:2:0/0:0/1:0.5:0:0:.:.	51,219,77,0:1:1:2:0/0:0/1:0.5:0:0:.:.
chr8_ref_v2	46160	.	T	C	.	PASS	IntersectsRepeat=1;RepeatCorrectionApplied=0	SAC:ACF:DF:PD:GT:SGT:SF:SV:SIG:MT:PAC	259,238,0,0:1:1:2:0/0:./.:.:0	74,52,0,0:1:1:2:0/0:./.:.:0:0:.:.	239,220,0,0:1:1:2:0/0:./.:.:0:0:.:.	189,181,0,0:1:1:2:0/0:./.:.:0:0:.:.	115,109,123,111:1:1:2:0/1:./.:.:0:1:g.46160T>C:0
chr8_ref_v2	48101	.	GA	G	.	PASS	IntersectsRepeat=1;RepeatCorrectionApplied=1	SAC:ACF:DF:PD:GT:SGT:SF:SV:SIG:MT:PAC	145,129,19,11:1:1:2:0/0:./.:.:0	17,38,2,5:1:1:2:0/0:./.:.:0:0:.:.	147,119,11,13:1:1:2:0/0:./.:.:0:0:.:.	111,102,11,11:1:1:2:0/0:./.:.:0:0:.:.	130,109,15,5:1:1:2:0/0:./.:.:0:0:.:.
chr8_ref_v2	52666	.	T	G	.	PASS	IntersectsRepeat=0;RepeatCorrectionApplied=0	SAC:ACF:DF:PD:GT:SGT:SF:SV:SIG:MT:PAC	94,220,84,0:1:1:2:0/0:0/1:0.5:0	29,43,10,0:1:1:2:0/0:0/1:0.25:0:0:.:.	97,228,62,0:1:1:2:0/0:0/1:0.25:0:0:.:.	58,172,51,0:1:1:2:0/0:0/1:0.5:0:0:.:.	94,217,62,0:1:1:2:0/0:0/1:0.25:0:0:.:.
chr8_ref_v2	58902	.	CT	C	.	PASS	IntersectsRepeat=1;RepeatCorrectionApplied=1	SAC:ACF:DF:PD:GT:SGT:SF:SV:SIG:MT:PAC	138,144,9,11:1:1:2:0/0:./.:.:0	27,27,3,5:1:1:2:0/0:./.:.:0:0:.:.	130,108,15,12:1:1:2:0/0:./.:.:0:0:.:.	87,73,15,12:1:1:2:0/0:0/1:0.125:0:0:.:.	82,102,3,11:1:1:2:0/0:./.:.:0:0:.:.
chr8_ref_v2	63966	.	T	A	.	PASS	IntersectsRepeat=0;RepeatCorrectionApplied=0	SAC:ACF:DF:PD:GT:SGT:SF:SV:SIG:MT:PAC	100,164,0,0:1:1:2:0/0:./.:.:0	17,26,13,19:1:1:2:0/1:0/0:0.125:0:1:g.63966T>A:0	94,155,0,0:1:1:2:0/0:./.:.:0:0:.:.	70,127,0,0:1:1:2:0/0:./.:.:0:0:.:.	77,139,0,0:1:1:2:0/0:./.:.:0:0:.:.
chr8_ref_v2	71908	.	CT	C	.	PASS	IntersectsRepeat=1;RepeatCorrectionApplied=1	SAC:ACF:DF:PD:GT:SGT:SF:SV:SIG:MT:PAC	83,71,25,16:1:1:2:0/0:0/1:0.125:0	30,26,5,6:1:1:2:0/0:./.:.:0:0:.:.	91,72,25,16:1:1:2:0/0:0/1:0.125:0:0:.:.	74,56,12,10:1:1:2:0/0:./.:.:0:0:.:.	82,74,11,15:1:1:2:0/0:./.:.:0:0:.:.
chr8_ref_v2	75978	.	AAT	A	.	PASS	IntersectsRepeat=1;RepeatCorrectionApplied=1	SAC:ACF:DF:PD:GT:SGT:SF:SV:SIG:MT:PAC	20,43,4,9:1:1:2:0/0:./.:.:0	19,36,8,5:1:1:2:0/0:0/1:0.125:0:0:.:.	22,27,2,1:1:1:2:0/0:./.:.:0:0:.:.	18,20,4,3:1:1:2:0/0:./.:.:0:0:.:.	32,26,5,4:1:1:2:0/0:./.:.:0:0:.:.
chr8_ref_v2	78885	.	T	TA	.	PASS	IntersectsRepeat=1;RepeatCorrectionApplied=1	SAC:ACF:DF:PD:GT:SGT:SF:SV:SIG:MT:PAC	76,58,70,31:1:1:2:0/1:0/0:0.125:0	24,22,22,20:1:1:2:0/1:./.:.:0:0:.:.	78,61,62,60:1:1:2:0/1:./.:.:0:0:.:.	61,42,55,44:1:1:2:0/1:./.:.:0:0:.:.	58,47,67,32:1:1:2:0/1:./.:.:0:0:.:.
chr8_ref_v2	81860	.	C	A	.	PASS	IntersectsRepeat=1;RepeatCorrectionApplied=0	SAC:ACF:DF:PD:GT:SGT:SF:SV:SIG:MT:PAC	61,28,12,14:1:1:2:0/0:0/1:0.5:1	22,18,6,3:1:1:2:0/0:0/1:0.5:0:0:.:.	74,26,17,17:1:1:2:0/0:0/1:0.5:1:0:.:.	57,25,9,8:1:1:2:0/0:0/1:0.25:1:0:.:.	57,32,5,13:1:1:2:0/0:0/1:0.25:1:0:.:.
chr8_ref_v2	100505	.	AT	A	.	PASS	IntersectsRepeat=1;RepeatCorrectionApplied=1	SAC:ACF:DF:PD:GT:SGT:SF:SV:SIG:MT:PAC	97,53,8,5:1:1:2:0/0:./.:.:0	30,26,5,2:1:1:2:0/0:./.:.:0:0:.:.	92,54,7,7:1:1:2:0/0:./.:.:0:0:.:.	78,36,6,3:1:1:2:0/0:./.:.:0:0:.:.	81,48,9,2:1:1:2:0/0:./.:.:0:0:.:.
chr8_ref_v2	111530	.	CTA	C	.	PASS	IntersectsRepeat=1;RepeatCorrectionApplied=1	SAC:ACF:DF:PD:GT:SGT:SF:SV:SIG:MT:PAC	42,36,12,11:1:1:2:0/0:0/1:0.125:0	20,39,9,5:1:1:2:0/0:0/1:0.125:0:0:.:.	29,46,9,9:1:1:2:0/0:0/1:0.125:0:0:.:.	26,28,7,5:1:1:2:0/0:./.:.:0:0:.:.	25,36,11,5:1:1:2:0/0:0/1:0.125:0:0:.:.
chr8_ref_v2	117666	.	C	T	.	PASS	IntersectsRepeat=0;RepeatCorrectionApplied=0	SAC:ACF:DF:PD:GT:SGT:SF:SV:SIG:MT:PAC	208,157,0,1:1:1:2:0/0:./.:.:0	47,52,0,0:1:1:2:0/0:./.:.:0:0:.:.	188,152,0,0:1:1:2:0/0:./.:.:0:0:.:.	60,64,74,48:1:1:2:0/1:./.:.:0:1:g.117666C>T:0	172,137,0,0:1:1:2:0/0:./.:.:0:0:.:.
chr8_ref_v2	120062	.	G	GT	.	PASS	IntersectsRepeat=1;RepeatCorrectionApplied=1	SAC:ACF:DF:PD:GT:SGT:SF:SV:SIG:MT:PAC	69,89,14,11:1:1:2:0/0:0/1:0.125:0	12,20,2,2:1:1:2:0/0:0/1:0.125:0:0:.:.	63,79,18,6:1:1:2:0/0:0/1:0.125:0:0:.:.	52,56,9,11:1:1:2:0/0:0/1:0.25:0:0:.:.	57,69,11,4:1:1:2:0/0:0/1:0.125:0:0:.:.
chr8_ref_v2	125832	.	G	GA	.	PASS	IntersectsRepeat=1;RepeatCorrectionApplied=1	SAC:ACF:DF:PD:GT:SGT:SF:SV:SIG:MT:PAC	12,4,7,19:1:1:2:0/1:1/1:0.5:0	1,4,1,3:1:0:2:./.:./.:.:0:0:.:.	10,5,7,13:1:1:2:0/1:1/1:0.25:0:0:.:.	6,2,2,11:1:1:2:1/1:0/1:0.5:0:0:.:.	10,4,5,16:1:1:2:1/1:0/1:0.5:0:0:.:.
chr8_ref_v2	128649	.	G	A	.	PASS	IntersectsRepeat=1;RepeatCorrectionApplied=0	SAC:ACF:DF:PD:GT:SGT:SF:SV:SIG:MT:PAC	152,154,0,0:1:1:2:0/0:./.:.:0	37,40,0,0:1:1:2:0/0:./.:.:0:0:.:.	152,154,0,0:1:1:2:0/0:./.:.:0:0:.:.	61,79,50,65:1:1:2:0/1:0/0:0.125:0:1:g.128649G>A:0	126,157,0,0:1:1:2:0/0:./.:.:0:0:.:.
chr8_ref_v2	138021	.	A	C	.	PASS	IntersectsRepeat=0;RepeatCorrectionApplied=0	SAC:ACF:DF:PD:GT:SGT:SF:SV:SIG:MT:PAC	190,38,0,39:1:1:2:0/0:0/1:0.25:0	38,10,0,2:1:1:2:0/0:0/1:0.125:0:0:.:.	176,26,0,34:1:1:2:0/0:0/1:0.25:0:0:.:.	126,20,0,31:1:1:2:0/0:0/1:0.5:0:0:.:.	123,20,0,41:1:1:2:0/0:0/1:0.5:0:0:.:.
chr8_ref_v2	141525	.	CT	C	.	PASS	IntersectsRepeat=1;RepeatCorrectionApplied=1	SAC:ACF:DF:PD:GT:SGT:SF:SV:SIG:MT:PAC	88,92,8,14:1:1:2:0/0:./.:.:0	20,24,3,3:1:1:2:0/0:./.:.:0:0:.:.	84,103,4,15:1:1:2:0/0:./.:.:0:0:.:.	87,58,10,6:1:1:2:0/0:./.:.:0:0:.:.	83,84,4,9:1:1:2:0/0:./.:.:0:0:.:.
chr8_ref_v2	159794	.	T	G	.	PASS	IntersectsRepeat=1;RepeatCorrectionApplied=0	SAC:ACF:DF:PD:GT:SGT:SF:SV:SIG:MT:PAC	23,174,87,0:1:1:2:0/0:0/1:0.5:0	7,35,5,0:1:1:2:0/0:0/1:0.25:0:0:.:.	37,172,78,0:1:1:2:0/0:0/1:0.5:0:0:.:.	26,146,60,0:1:1:2:0/0:0/1:0.5:0:0:.:.	34,162,77,0:1:1:2:0/0:0/1:0.5:0:0:.:.
chr8_ref_v2	160069	.	A	C	.	PASS	IntersectsRepeat=1;RepeatCorrectionApplied=0	SAC:ACF:DF:PD:GT:SGT:SF:SV:SIG:MT:PAC	164,16,0,32:1:1:2:0/0:0/1:0.25:0	24,3,0,1:1:1:2:0/0:0/1:0.125:0:0:.:.	191,22,0,15:1:1:2:0/0:0/1:0.125:0:0:.:.	136,27,0,10:1:1:2:0/0:0/1:0.125:0:0:.:.	145,21,0,15:1:1:2:0/0:0/1:0.125:0:0:.:.
chr8_ref_v2	164605	.	T	A	.	PASS	IntersectsRepeat=1;RepeatCorrectionApplied=0	SAC:ACF:DF:PD:GT:SGT:SF:SV:SIG:MT:PAC	223,178,0,0:1:1:2:0/0:./.:.:0	45,40,0,0:1:1:2:0/0:./.:.:0:0:.:.	207,185,0,0:1:1:2:0/0:./.:.:0:0:.:.	76,85,74,64:1:1:2:0/1:0/0:0.125:0:1:g.164605T>A:0	189,150,1,0:1:1:2:0/0:./.:.:0:0:.:.
chr8_ref_v2	167627	.	CAT	C	.	PASS	IntersectsRepeat=1;RepeatCorrectionApplied=1	SAC:ACF:DF:PD:GT:SGT:SF:SV:SIG:MT:PAC	50,45,4,4:1:1:2:0/0:0/1:0.125:0	37,45,2,2:1:1:2:0/0:./.:.:0:0:.:.	68,40,9,3:1:1:2:0/0:0/1:0.125:0:0:.:.	41,31,4,6:1:1:2:0/0:0/1:0.125:0:0:.:.	35,31,2,0:1:1:2:0/0:./.:.:0:0:.:.
chr8_ref_v2	168995	.	T	G	.	PASS	IntersectsRepeat=1;RepeatCorrectionApplied=0	SAC:ACF:DF:PD:GT:SGT:SF:SV:SIG:MT:PAC	32,157,32,0:1:1:2:0/0:0/1:0.25:0	8,40,2,0:1:1:2:0/0:0/1:0.125:0:0:.:.	20,135,19,0:1:1:2:0/0:0/1:0.25:0:0:.:.	23,127,25,0:1:1:2:0/0:0/1:0.25:0:0:.:.	28,130,24,0:1:1:2:0/0:0/1:0.25:0:0:.:.
chr8_ref_v2	176845	.	TA	T	.	PASS	IntersectsRepeat=1;RepeatCorrectionApplied=1	SAC:ACF:DF:PD:GT:SGT:SF:SV:SIG:MT:PAC	33,68,4,13:1:1:2:0/0:./.:.:0	15,19,2,3:1:1:2:0/0:./.:.:0:0:.:.	31,70,9,12:1:1:2:0/0:./.:.:0:0:.:.	24,63,5,10:1:1:2:0/0:./.:.:0:0:.:.	27,60,7,12:1:1:2:0/0:./.:.:0:0:.:.
chr8_ref_v2	187029	.	G	GAA	.	PASS	IntersectsRepeat=1;RepeatCorrectionApplied=1	SAC:ACF:DF:PD:GT:SGT:SF:SV:SIG:MT:PAC	3,0,13,8:1:1:2:1/1:0/1:0.25:0	0,0,2,6:1:0:2:./.:./.:.:0:0:.:.	4,0,3,9:1:0:2:./.:./.:.:0:0:.:.	2,0,8,11:1:1:2:1/1:0/1:0.25:0:0:.:.	1,0,7,9:1:0:2:./.:./.:.:0:0:.:.
chr8_ref_v2	193544	.	AT	A	.	PASS	IntersectsRepeat=1;RepeatCorrectionApplied=1	SAC:ACF:DF:PD:GT:SGT:SF:SV:SIG:MT:PAC	85,101,14,4:1:1:2:0/0:0/1:0.125:0	24,19,7,0:1:1:2:0/0:0/1:0.25:0:0:.:.	114,92,3,4:1:1:2:0/0:./.:.:0:0:.:.	74,81,6,6:1:1:2:0/0:./.:.:0:0:.:.	73,114,3,3:1:1:2:0/0:./.:.:0:0:.:.
chr8_ref_v2	203934	.	A	C	.	PASS	IntersectsRepeat=0;RepeatCorrectionApplied=0	SAC:ACF:DF:PD:GT:SGT:SF:SV:SIG:MT:PAC	135,15,0,19:1:1:2:0/0:0/1:0.25:0	44,3,0,2:1:1:2:0/0:0/1:0.125:0:0:.:.	124,18,0,8:1:1:2:0/0:0/1:0.125:0:0:.:.	138,11,0,13:1:1:2:0/0:0/1:0.125:0:0:.:.	114,6,0,12:1:1:2:0/0:0/1:0.25:0:0:.:.
chr8_ref_v2	212265	.	CTTTTTTT	C	.	PASS	IntersectsRepeat=1;RepeatCorrectionApplied=1	SAC:ACF:DF:PD:GT:SGT:SF:SV:SIG:MT:PAC	0,0,16,127:1:1:2:1/1:./.:.:0	0,1,6,30:1:1:2:1/1:./.:.:0:0:.:.	0,0,19,104:1:1:2:1/1:./.:.:0:0:.:.	0,0,16,80:1:1:2:1/1:./.:.:0:0:.:.	0,0,13,131:1:1:2:1/1:./.:.:0:0:.:.
chr8_ref_v2	214224	.	T	G	.	PASS	IntersectsRepeat=0;RepeatCorrectionApplied=0	SAC:ACF:DF:PD:GT:SGT:SF:SV:SIG:MT:PAC	508,17,168,0:1:1:2:0/0:0/1:0.5:0	178,1,39,0:1:1:2:0/0:0/1:0.5:0:0:.:.	373,13,120,0:1:1:2:0/0:0/1:0.5:0:0:.:.	310,13,107,0:1:1:2:0/0:0/1:0.5:0:0:.:.	451,24,167,0:1:1:2:0/0:0/1:0.5:0:0:.:.
chr8_ref_v2	214237	.	T	G	.	PASS	IntersectsRepeat=1;RepeatCorrectionApplied=0	SAC:ACF:DF:PD:GT:SGT:SF:SV:SIG:MT:PAC	389,49,148,0:1:1:2:0/0:0/1:0.5:0	149,8,34,0:1:1:2:0/0:0/1:0.5:0:0:.:.	276,33,123,0:1:1:2:0/0:0/1:0.5:0:0:.:.	240,24,98,0:1:1:2:0/0:0/1:0.5:0:0:.:.	330,47,147,0:1:1:2:0/0:0/1:0.5:0:0:.:.
chr8_ref_v2	214251	.	T	G	.	PASS	IntersectsRepeat=0;RepeatCorrectionApplied=0	SAC:ACF:DF:PD:GT:SGT:SF:SV:SIG:MT:PAC	156,72,210,0:1:1:2:0/1:./.:.:0	83,13,44,0:1:1:2:0/1:0/0:0.25:0:0:.:.	99,58,156,0:1:1:2:0/1:./.:.:0:0:.:.	79,45,145,0:1:1:2:0/1:1/1:0.125:0:0:.:.	137,68,176,0:1:1:2:0/1:0/0:0.125:0:0:.:.
chr8_ref_v2	214263	.	C	CT	.	PASS	IntersectsRepeat=1;RepeatCorrectionApplied=1	SAC:ACF:DF:PD:GT:SGT:SF:SV:SIG:MT:PAC	40,85,38,20:1:1:2:0/0:0/1:0.5:0	22,28,8,7:1:1:2:0/0:0/1:0.5:0:0:.:.	32,76,36,14:1:1:2:0/0:0/1:0.5:0:0:.:.	30,56,32,16:1:1:2:0/1:0/0:0.25:0:0:.:.	30,83,46,18:1:1:2:0/1:0/0:0.25:0:0:.:.
chr8_ref_v2	216130	.	C	T	.	PASS	IntersectsRepeat=1;RepeatCorrectionApplied=0	SAC:ACF:DF:PD:GT:SGT:SF:SV:SIG:MT:PAC	0,0,67,0:0:1:2:1/1:./.:.:0	0,0,24,0:0:1:2:1/1:./.:.:0:0:.:.	0,0,65,0:0:1:2:1/1:./.:.:0:0:.:.	0,0,48,0:0:1:2:1/1:./.:.:0:0:.:.	0,0,70,0:0:1:2:1/1:./.:.:0:0:.:.
chr8_ref_v2	229207	.	GA	G,GAA	.	PASS	IntersectsRepeat=1;RepeatCorrectionApplied=1	SAC:ACF:DF:PD:GT:SGT:SF:SV:SIG:MT:PAC	1,13,0,10,2,7:1:1:2:0/2:0/1:0.5:0	2,6,1,9,7,5:1:1:2:1/2:0/2:0.25:0:0:.:.	3,9,1,5,0,4:1:1:2:0/2:0/1:0.5:0:0:.:.	1,10,0,11,1,4:1:1:2:0/1:0/2:0.25:0:0:.:.	2,9,0,11,1,4:1:1:2:0/1:0/2:0.25:0:0:.:.
chr8_ref_v2	233322	.	GA	G	.	PASS	IntersectsRepeat=1;RepeatCorrectionApplied=1	SAC:ACF:DF:PD:GT:SGT:SF:SV:SIG:MT:PAC	65,84,10,22:1:1:2:0/0:0/1:0.25:0	16,27,4,3:1:1:2:0/0:0/1:0.125:0:0:.:.	64,86,5,14:1:1:2:0/0:0/1:0.125:0:0:.:.	55,91,9,11:1:1:2:0/0:0/1:0.125:0:0:.:.	62,119,8,19:1:1:2:0/0:0/1:0.125:0:0:.:.
chr8_ref_v2	234761	.	AT	A	.	PASS	IntersectsRepeat=1;RepeatCorrectionApplied=1	SAC:ACF:DF:PD:GT:SGT:SF:SV:SIG:MT:PAC	65,84,3,19:1:1:2:0/0:./.:.:0	20,29,6,6:1:1:2:0/0:0/1:0.125:0:0:.:.	79,74,18,16:1:1:2:0/0:0/1:0.125:0:0:.:.	46,67,17,12:1:1:2:0/0:0/1:0.125:0:0:.:.	45,89,7,13:1:1:2:0/0:./.:.:0:0:.:.
chr8_ref_v2	236965	.	T	TAAA	.	PASS	IntersectsRepeat=1;RepeatCorrectionApplied=1	SAC:ACF:DF:PD:GT:SGT:SF:SV:SIG:MT:PAC	0,2,22,0:1:1:2:1/1:0/1:0.25:0	1,9,15,2:1:1:2:0/1:1/1:0.25:0:0:.:.	0,9,27,3:1:1:2:1/1:0/1:0.5:0:0:.:.	0,1,20,1:1:1:2:1/1:0/1:0.125:0:0:.:.	0,4,19,2:1:1:2:1/1:0/1:0.5:0:0:.:.
chr8_ref_v2	236995	.	G	A	.	PASS	IntersectsRepeat=1;RepeatCorrectionApplied=0	SAC:ACF:DF:PD:GT:SGT:SF:SV:SIG:MT:PAC	23,34,20,0:1:1:2:0/0:0/1:0.5:0	10,20,12,2:1:1:2:0/1:0/0:0.25:0:0:.:.	31,46,26,2:1:1:2:0/0:0/1:0.5:0:0:.:.	19,24,19,3:1:1:2:0/1:0/0:0.25:0:0:.:.	26,20,17,1:1:1:2:0/0:0/1:0.5:0:0:.:.
chr8_ref_v2	237001	.	T	A	.	PASS	IntersectsRepeat=1;RepeatCorrectionApplied=0	SAC:ACF:DF:PD:GT:SGT:SF:SV:SIG:MT:PAC	46,34,17,0:1:1:2:0/0:0/1:0.5:0	15,19,8,2:1:1:2:0/0:0/1:0.5:0:0:.:.	44,45,17,2:1:1:2:0/0:0/1:0.25:0:0:.:.	30,23,15,3:1:1:2:0/0:0/1:0.5:0:0:.:.	39,24,12,1:1:1:2:0/0:0/1:0.25:0:0:.:.
chr8_ref_v2	237743	.	CT	C	.	PASS	IntersectsRepeat=1;RepeatCorrectionApplied=1	SAC:ACF:DF:PD:GT:SGT:SF:SV:SIG:MT:PAC	43,43,12,8:1:1:2:0/0:0/1:0.125:0	20,10,5,0:1:1:2:0/0:./.:.:0:0:.:.	39,42,8,7:1:1:2:0/0:./.:.:0:0:.:.	45,43,13,2:1:1:2:0/0:./.:.:0:0:.:.	47,54,6,4:1:1:2:0/0:./.:.:0:0:.:.
chr8_ref_v2	238975	.	C	CA	.	PASS	IntersectsRepeat=1;RepeatCorrectionApplied=1	SAC:ACF:DF:PD:GT:SGT:SF:SV:SIG:MT:PAC	69,47,8,6:1:1:2:0/0:0/1:0.125:0	16,15,0,5:1:1:2:0/0:0/1:0.25:0:0:.:.	58,35,0,3:1:1:2:0/0:./.:.:0:0:.:.	51,37,1,6:1:1:2:0/0:./.:.:0:0:.:.	55,38,1,3:1:1:2:0/0:./.:.:0:0:.:.
chr8_ref_v2	247175	.	C	G	.	PASS	IntersectsRepeat=1;RepeatCorrectionApplied=0	SAC:ACF:DF:PD:GT:SGT:SF:SV:SIG:MT:PAC	173,28,0,35:1:1:2:0/0:0/1:0.25:0	44,6,0,3:1:1:2:0/0:0/1:0.125:0:0:.:.	178,15,0,34:1:1:2:0/0:0/1:0.25:0:0:.:.	147,13,0,25:1:1:2:0/0:0/1:0.25:0:0:.:.	155,20,0,26:1:1:2:0/0:0/1:0.25:0:0:.:.
chr8_ref_v2	255917	.	GA	G	.	PASS	IntersectsRepeat=1;RepeatCorrectionApplied=1	SAC:ACF:DF:PD:GT:SGT:SF:SV:SIG:MT:PAC	78,88,8,8:1:1:2:0/0:./.:.:0	21,28,3,10:1:1:2:0/0:0/1:0.25:0:0:.:.	62,102,8,7:1:1:2:0/0:./.:.:0:0:.:.	57,78,6,13:1:1:2:0/0:0/1:0.125:0:0:.:.	88,106,6,8:1:1:2:0/0:./.:.:0:0:.:.
chr8_ref_v2	260355	.	A	T	.	PASS	IntersectsRepeat=0;RepeatCorrectionApplied=0	SAC:ACF:DF:PD:GT:SGT:SF:SV:SIG:MT:PAC	161,148,0,0:1:1:2:0/0:./.:.:0	37,45,1,0:1:1:2:0/0:./.:.:0:0:.:.	131,134,0,0:1:1:2:0/0:./.:.:0:0:.:.	129,109,0,0:1:1:2:0/0:./.:.:0:0:.:.	69,48,76,66:1:1:2:0/1:1/1:0.125:0:1:g.260355A>T:0
chr8_ref_v2	276443	.	C	CA	.	PASS	IntersectsRepeat=1;RepeatCorrectionApplied=1	SAC:ACF:DF:PD:GT:SGT:SF:SV:SIG:MT:PAC	52,63,24,6:1:1:2:0/0:0/1:0.25:0	35,19,8,5:1:1:2:0/0:0/1:0.25:0:0:.:.	53,66,21,4:1:1:2:0/0:0/1:0.25:0:0:.:.	49,50,9,2:1:1:2:0/0:0/1:0.125:0:0:.:.	41,58,11,4:1:1:2:0/0:0/1:0.125:0:0:.:.
chr8_ref_v2	282577	.	CT	C	.	PASS	IntersectsRepeat=1;RepeatCorrectionApplied=1	SAC:ACF:DF:PD:GT:SGT:SF:SV:SIG:MT:PAC	58,91,11,8:1:1:2:0/0:0/1:0.125:0	13,29,2,6:1:1:2:0/0:0/1:0.125:0:0:.:.	60,59,7,10:1:1:2:0/0:0/1:0.125:0:0:.:.	35,53,5,8:1:1:2:0/0:0/1:0.125:0:0:.:.	41,68,3,9:1:1:2:0/0:./.:.:0:0:.:.
chr8_ref_v2	283757	.	T	A	.	PASS	IntersectsRepeat=0;RepeatCorrectionApplied=0	SAC:ACF:DF:PD:GT:SGT:SF:SV:SIG:MT:PAC	159,200,1,0:1:1:2:0/0:./.:.:0	34,43,0,0:1:1:2:0/0:./.:.:0:0:.:.	85,106,69,89:1:1:2:0/1:0/0:0.125:0:1:g.283757T>A:0	105,146,0,0:1:1:2:0/0:./.:.:0:0:.:.	147,187,0,0:1:1:2:0/0:./.:.:0:0:.:.
chr8_ref_v2	290501	.	T	A	.	PASS	IntersectsRepeat=0;RepeatCorrectionApplied=0	SAC:ACF:DF:PD:GT:SGT:SF:SV:SIG:MT:PAC	101,201,0,0:1:1:2:0/0:./.:.:0	49,60,0,0:1:1:2:0/0:./.:.:0:0:.:.	57,89,76,86:1:1:2:0/1:./.:.:0:1:g.290501T>A:0	111,134,0,0:1:1:2:0/0:./.:.:0:0:.:.	119,151,0,0:1:1:2:0/0:./.:.:0:0:.:.
chr8_ref_v2	300691	.	G	T	.	PASS	IntersectsRepeat=0;RepeatCorrectionApplied=0	SAC:ACF:DF:PD:GT:SGT:SF:SV:SIG:MT:PAC	14,175,36,0:1:1:2:0/0:0/1:0.25:0	14,38,7,0:1:1:2:0/0:0/1:0.25:0:0:.:.	15,155,48,0:1:1:2:0/0:0/1:0.5:0:0:.:.	16,128,38,0:1:1:2:0/0:0/1:0.5:0:0:.:.	16,161,45,0:1:1:2:0/0:0/1:0.5:0:0:.:.
chr8_ref_v2	314733	.	C	CAT	.	PASS	IntersectsRepeat=1;RepeatCorrectionApplied=1	SAC:ACF:DF:PD:GT:SGT:SF:SV:SIG:MT:PAC	36,44,36,39:1:1:2:0/1:./.:.:0	19,19,7,13:1:1:2:0/1:0/0:0.25:0:0:.:.	36,38,28,36:1:1:2:0/1:./.:.:0:0:.:.	29,33,16,26:1:1:2:0/1:0/0:0.125:0:0:.:.	31,40,28,46:1:1:2:0/1:./.:.:0:0:.:.
chr8_ref_v2	317572	.	T	G	.	PASS	IntersectsRepeat=1;RepeatCorrectionApplied=0	SAC:ACF:DF:PD:GT:SGT:SF:SV:SIG:MT:PAC	27,136,56,0:1:1:2:0/0:0/1:0.5:0	1,31,6,0:1:1:2:0/0:0/1:0.5:0:0:.:.	23,157,56,0:1:1:2:0/0:0/1:0.5:0:0:.:.	17,104,40,0:1:1:2:0/0:0/1:0.5:0:0:.:.	19,131,49,0:1:1:2:0/0:0/1:0.5:0:0:.:.
chr8_ref_v2	340066	.	TTA	T	.	PASS	IntersectsRepeat=1;RepeatCorrectionApplied=1	SAC:ACF:DF:PD:GT:SGT:SF:SV:SIG:MT:PAC	22,21,2,8:1:1:2:0/0:./.:.:0	12,10,5,5:1:1:2:0/0:0/1:0.5:0:0:.:.	17,24,6,3:1:1:2:0/0:./.:.:0:0:.:.	12,23,4,2:1:1:2:0/0:./.:.:0:0:.:.	19,15,3,5:1:1:2:0/0:./.:.:0:0:.:.
chr8_ref_v2	340356	.	G	T	.	PASS	IntersectsRepeat=0;RepeatCorrectionApplied=0	SAC:ACF:DF:PD:GT:SGT:SF:SV:SIG:MT:PAC	9,176,43,0:1:1:2:0/0:0/1:0.5:0	5,47,9,0:1:1:2:0/0:0/1:0.25:0:0:.:.	19,185,61,0:1:1:2:0/0:0/1:0.5:0:0:.:.	9,154,43,1:1:1:2:0/0:0/1:0.5:0:0:.:.	10,179,52,0:1:1:2:0/0:0/1:0.5:0:0:.:.
chr8_ref_v2	340362	.	G	GGTTTTTTTT	.	PASS	IntersectsRepeat=1;RepeatCorrectionApplied=0	SAC:ACF:DF:PD:GT:SGT:SF:SV:SIG:MT:PAC	20,173,19,0:1:1:2:0/0:0/1:0.25:0	8,48,2,0:1:1:2:0/0:0/1:0.125:0:0:.:.	29,184,21,0:1:1:2:0/0:0/1:0.25:0:0:.:.	17,157,14,0:1:1:2:0/0:0/1:0.125:0:0:.:.	23,170,23,0:1:1:2:0/0:0/1:0.25:0:0:.:.
chr8_ref_v2	361693	.	T	C	.	PASS	IntersectsRepeat=1;RepeatCorrectionApplied=0	SAC:ACF:DF:PD:GT:SGT:SF:SV:SIG:MT:PAC	123,27,0,43:1:1:2:0/0:0/1:0.5:0	40,7,0,13:1:1:2:0/0:0/1:0.5:0:0:.:.	140,20,0,34:1:1:2:0/0:0/1:0.5:0:0:.:.	114,16,0,16:1:1:2:0/0:0/1:0.25:0:0:.:.	124,38,0,27:1:1:2:0/0:0/1:0.25:0:0:.:.
chr8_ref_v2	370551	.	AAT	A	.	PASS	IntersectsRepeat=1;RepeatCorrectionApplied=1	SAC:ACF:DF:PD:GT:SGT:SF:SV:SIG:MT:PAC	47,43,4,6:1:1:2:0/0:./.:.:0	31,29,11,4:1:1:2:0/0:0/1:0.125:0:0:.:.	43,42,9,3:1:1:2:0/0:./.:.:0:0:.:.	32,32,5,4:1:1:2:0/0:./.:.:0:0:.:.	43,39,6,8:1:1:2:0/0:./.:.:0:0:.:.
chr8_ref_v2	384617	.	G	T	.	PASS	IntersectsRepeat=1;RepeatCorrectionApplied=0	SAC:ACF:DF:PD:GT:SGT:SF:SV:SIG:MT:PAC	16,151,73,0:1:1:2:0/0:0/1:0.5:0	0,0,0,0:0:0:2:./.:./.:.:0:0:.:.	16,156,73,0:1:1:2:0/0:0/1:0.5:0:0:.:.	13,104,67,0:1:1:2:0/1:0/0:0.25:0:0:.:.	20,107,67,0:1:1:2:0/1:0/0:0.25:0:0:.:.
chr8_ref_v2	387098	.	AT	A	.	PASS	IntersectsRepeat=1;RepeatCorrectionApplied=1	SAC:ACF:DF:PD:GT:SGT:SF:SV:SIG:MT:PAC	67,51,5,28:1:1:2:0/0:0/1:0.125:0	20,20,6,7:1:1:2:0/0:0/1:0.125:0:0:.:.	46,57,8,26:1:1:2:0/0:0/1:0.125:0:0:.:.	34,49,11,22:1:1:2:0/0:0/1:0.25:0:0:.:.	49,56,7,25:1:1:2:0/0:0/1:0.125:0:0:.:.
chr8_ref_v2	396953	.	GA	G	.	PASS	IntersectsRepeat=1;RepeatCorrectionApplied=1	SAC:ACF:DF:PD:GT:SGT:SF:SV:SIG:MT:PAC	32,49,17,8:1:1:2:0/0:0/1:0.125:0	16,14,16,4:1:1:2:0/0:0/1:0.5:0:0:.:.	36,28,18,13:1:1:2:0/0:0/1:0.5:0:0:.:.	20,36,17,10:1:1:2:0/0:0/1:0.5:0:0:.:.	27,20,14,14:1:1:2:0/0:0/1:0.5:0:0:.:.
chr8_ref_v2	410955	.	G	GCCCTTTCCGGGTTTCTTTTTTTCA	.	PASS	IntersectsRepeat=0;RepeatCorrectionApplied=0	SAC:ACF:DF:PD:GT:SGT:SF:SV:SIG:MT:PAC	58,77,15,15:1:1:2:0/0:0/1:0.5:1	19,22,10,6:1:1:2:0/0:0/1:0.5:1:0:.:.	46,60,22,19:1:1:2:0/0:0/1:0.5:1:0:.:.	42,53,14,17:1:1:2:0/0:0/1:0.5:1:0:.:.	49,48,18,14:1:1:2:0/0:0/1:0.5:1:0:.:.
chr8_ref_v2	419632	.	T	A	.	PASS	IntersectsRepeat=0;RepeatCorrectionApplied=0	SAC:ACF:DF:PD:GT:SGT:SF:SV:SIG:MT:PAC	83,90,74,107:1:1:2:0/1:./.:.:0	17,18,17,27:1:1:2:0/1:1/1:0.125:0:0:.:.	154,208,0,0:1:1:2:0/0:./.:.:0:1:g.419631_419633A>T:1	112,153,0,0:1:1:2:0/0:./.:.:0:1:g.419631_419633A>T:1	109,206,0,0:1:1:2:0/0:./.:.:0:1:g.419631_419633A>T:1
chr8_ref_v2	440430	.	G	T	.	PASS	IntersectsRepeat=0;RepeatCorrectionApplied=0	SAC:ACF:DF:PD:GT:SGT:SF:SV:SIG:MT:PAC	27,157,40,1:1:1:2:0/0:0/1:0.5:0	14,46,1,0:1:1:2:0/0:./.:.:0:0:.:.	26,168,24,0:1:1:2:0/0:0/1:0.25:0:0:.:.	28,171,25,0:1:1:2:0/0:0/1:0.25:0:0:.:.	28,148,21,0:1:1:2:0/0:0/1:0.25:0:0:.:.
chr8_ref_v2	457429	.	A	C	.	PASS	IntersectsRepeat=1;RepeatCorrectionApplied=0	SAC:ACF:DF:PD:GT:SGT:SF:SV:SIG:MT:PAC	209,14,1,77:1:1:2:0/0:0/1:0.5:0	38,11,0,7:1:1:2:0/0:0/1:0.25:0:0:.:.	221,13,0,70:1:1:2:0/0:0/1:0.5:0:0:.:.	178,15,0,65:1:1:2:0/0:0/1:0.5:0:0:.:.	197,15,0,76:1:1:2:0/0:0/1:0.5:0:0:.:.
chr8_ref_v2	475558	.	CA	C	.	PASS	IntersectsRepeat=1;RepeatCorrectionApplied=1	SAC:ACF:DF:PD:GT:SGT:SF:SV:SIG:MT:PAC	60,78,6,1:1:1:2:0/0:./.:.:0	20,35,1,1:1:1:2:0/0:./.:.:0:0:.:.	56,64,5,2:1:1:2:0/0:./.:.:0:0:.:.	47,64,14,3:1:1:2:0/0:./.:.:0:0:.:.	52,66,6,3:1:1:2:0/0:./.:.:0:0:.:.
chr8_ref_v2	475940	.	TTATA	T,TTA	.	PASS	IntersectsRepeat=1;RepeatCorrectionApplied=1	SAC:ACF:DF:PD:GT:SGT:SF:SV:SIG:MT:PAC	1,1,5,4,54,37:1:1:2:2/2:./.:.:0	3,0,7,6,31,38:1:1:2:2/2:1/2:0.25:0:0:.:.	1,2,5,6,37,38:1:1:2:2/2:1/2:0.125:0:0:.:.	0,1,0,5,22,32:1:1:2:2/2:./.:.:0:0:.:.	2,1,4,3,27,39:1:1:2:2/2:./.:.:0:0:.:.
chr8_ref_v2	497172	.	G	C	.	PASS	IntersectsRepeat=1;RepeatCorrectionApplied=0	SAC:ACF:DF:PD:GT:SGT:SF:SV:SIG:MT:PAC	20,170,40,0:1:1:2:0/0:0/1:0.25:0	3,49,1,0:1:1:2:0/0:./.:.:0:0:.:.	21,193,44,0:1:1:2:0/0:0/1:0.25:0:0:.:.	6,128,28,0:1:1:2:0/0:0/1:0.25:0:0:.:.	13,177,24,0:1:1:2:0/0:0/1:0.25:0:0:.:.
chr8_ref_v2	504662	.	A	C	.	PASS	IntersectsRepeat=1;RepeatCorrectionApplied=0	SAC:ACF:DF:PD:GT:SGT:SF:SV:SIG:MT:PAC	9,101,0,1:1:1:2:0/0:./.:.:0	1,25,0,6:1:1:2:0/0:0/1:0.5:0:0:.:.	5,76,0,1:1:1:2:0/0:./.:.:0:0:.:.	5,74,0,0:1:1:2:0/0:./.:.:0:0:.:.	7,95,0,1:1:1:2:0/0:./.:.:0:0:.:.
chr8_ref_v2	512220	.	GA	G	.	PASS	IntersectsRepeat=1;RepeatCorrectionApplied=1	SAC:ACF:DF:PD:GT:SGT:SF:SV:SIG:MT:PAC	71,63,16,16:1:1:2:0/0:0/1:0.125:0	28,20,1,7:1:1:2:0/0:./.:.:0:0:.:.	62,71,19,10:1:1:2:0/0:./.:.:0:0:.:.	57,61,17,10:1:1:2:0/0:./.:.:0:0:.:.	62,66,25,12:1:1:2:0/0:0/1:0.125:0:0:.:.
chr8_ref_v2	514838	.	CTA	C	.	PASS	IntersectsRepeat=1;RepeatCorrectionApplied=1	SAC:ACF:DF:PD:GT:SGT:SF:SV:SIG:MT:PAC	39,29,5,10:1:1:2:0/0:./.:.:0	31,27,11,9:1:1:2:0/0:0/1:0.25:0:0:.:.	28,17,6,4:1:1:2:0/0:./.:.:0:0:.:.	38,29,7,7:1:1:2:0/0:./.:.:0:0:.:.	30,22,12,4:1:1:2:0/0:0/1:0.125:0:0:.:.
chr8_ref_v2	526396	.	A	C	.	ExcRegion	IntersectsRepeat=1;RepeatCorrectionApplied=0	SAC:ACF:DF:PD:GT:SGT:SF:SV:SIG:MT:PAC	0,0,0,17:0:1:2:./.:./.:.:0	0,0,0,3:0:1:2:./.:./.:.:0:0:.:.	0,0,0,12:0:1:2:./.:./.:.:0:0:.:.	0,0,0,15:0:1:2:./.:./.:.:0:0:.:.	0,0,0,9:0:1:2:./.:./.:.:0:0:.:.
chr8_ref_v2	528061	.	G	A	.	ExcRegion	IntersectsRepeat=0;RepeatCorrectionApplied=0	SAC:ACF:DF:PD:GT:SGT:SF:SV:SIG:MT:PAC	0,0,1,9:1:1:2:./.:./.:.:0	0,0,0,2:0:1:2:./.:./.:.:0:0:.:.	5,5,1,10:1:1:2:./.:./.:.:0:0:.:.	5,4,3,8:1:1:2:./.:./.:.:0:0:.:.	1,1,0,8:1:1:2:./.:./.:.:0:0:.:.
chr8_ref_v2	531278	.	A	G	.	PASS	IntersectsRepeat=1;RepeatCorrectionApplied=0	SAC:ACF:DF:PD:GT:SGT:SF:SV:SIG:MT:PAC	0,2,46,105:1:1:2:1/1:./.:.:0	0,1,2,20:1:1:2:1/1:0/1:0.125:0:0:.:.	1,3,45,87:1:1:2:1/1:./.:.:0:0:.:.	2,0,23,80:1:1:2:1/1:./.:.:0:0:.:.	0,1,26,83:1:1:2:1/1:./.:.:0:0:.:.
chr8_ref_v2	543528	.	T	G	.	PASS	IntersectsRepeat=0;RepeatCorrectionApplied=0	SAC:ACF:DF:PD:GT:SGT:SF:SV:SIG:MT:PAC	109,0,31,0:1:1:2:0/0:0/1:0.5:0	38,0,7,0:1:1:2:0/0:0/1:0.25:0:0:.:.	93,0,26,0:1:1:2:0/0:0/1:0.5:0:0:.:.	75,0,11,0:1:1:2:0/0:0/1:0.25:0:0:.:.	92,0,30,0:1:1:2:0/0:0/1:0.5:0:0:.:.
chr8_ref_v2	544366	.	G	A	.	ExcRegion	IntersectsRepeat=0;RepeatCorrectionApplied=0	SAC:ACF:DF:PD:GT:SGT:SF:SV:SIG:MT:PAC	0,0,0,0:0:1:2:./.:./.:.:0	0,0,0,0:0:1:2:./.:./.:.:0:0:.:.	0,0,0,0:0:1:2:./.:./.:.:0:0:.:.	0,0,1,0:0:1:2:./.:./.:.:0:0:.:.	0,0,0,0:0:1:2:./.:./.:.:0:0:.:.
chr8_ref_v2	544411	.	A	G	.	ExcRegion	IntersectsRepeat=0;RepeatCorrectionApplied=0	SAC:ACF:DF:PD:GT:SGT:SF:SV:SIG:MT:PAC	0,0,0,0:0:1:2:./.:./.:.:0	0,0,0,0:0:1:2:./.:./.:.:0:0:.:.	0,0,0,0:0:1:2:./.:./.:.:0:0:.:.	0,0,1,1:1:1:2:./.:./.:.:0:0:.:.	0,0,0,0:0:1:2:./.:./.:.:0:0:.:.
chr8_ref_v2	544440	.	C	T	.	ExcRegion	IntersectsRepeat=0;RepeatCorrectionApplied=0	SAC:ACF:DF:PD:GT:SGT:SF:SV:SIG:MT:PAC	0,0,0,0:0:1:2:./.:./.:.:0	0,0,0,0:0:1:2:./.:./.:.:0:0:.:.	0,0,0,0:0:1:2:./.:./.:.:0:0:.:.	0,0,1,1:1:1:2:./.:./.:.:0:0:.:.	0,0,0,0:0:1:2:./.:./.:.:0:0:.:.
chr8_ref_v2	545160	.	G	A	.	ExcRegion	IntersectsRepeat=1;RepeatCorrectionApplied=0	SAC:ACF:DF:PD:GT:SGT:SF:SV:SIG:MT:PAC	0,0,0,0:0:1:2:./.:./.:.:0	0,0,0,0:0:1:2:./.:./.:.:0:0:.:.	0,0,1,0:0:1:2:./.:./.:.:0:0:.:.	0,0,0,0:0:1:2:./.:./.:.:0:0:.:.	0,0,0,0:0:1:2:./.:./.:.:0:0:.:.
chr8_ref_v2	545254	.	T	C	.	ExcRegion	IntersectsRepeat=0;RepeatCorrectionApplied=0	SAC:ACF:DF:PD:GT:SGT:SF:SV:SIG:MT:PAC	0,0,0,0:0:1:2:./.:./.:.:0	0,0,0,0:0:1:2:./.:./.:.:0:0:.:.	0,0,0,1:0:1:2:./.:./.:.:0:0:.:.	0,0,0,0:0:1:2:./.:./.:.:0:0:.:.	0,0,0,0:0:1:2:./.:./.:.:0:0:.:.
chr8_ref_v2	545292	.	G	A	.	ExcRegion	IntersectsRepeat=0;RepeatCorrectionApplied=0	SAC:ACF:DF:PD:GT:SGT:SF:SV:SIG:MT:PAC	0,0,0,0:0:1:2:./.:./.:.:0	0,0,0,0:0:1:2:./.:./.:.:0:0:.:.	0,0,0,0:0:1:2:./.:./.:.:0:0:.:.	0,0,1,1:1:1:2:./.:./.:.:0:0:.:.	0,0,0,0:0:1:2:./.:./.:.:0:0:.:.
chr8_ref_v2	545311	.	T	C	.	ExcRegion	IntersectsRepeat=0;RepeatCorrectionApplied=0	SAC:ACF:DF:PD:GT:SGT:SF:SV:SIG:MT:PAC	0,0,0,0:0:1:2:./.:./.:.:0	0,0,0,0:0:1:2:./.:./.:.:0:0:.:.	0,0,0,0:0:1:2:./.:./.:.:0:0:.:.	0,0,1,1:1:1:2:./.:./.:.:0:0:.:.	0,0,0,0:0:1:2:./.:./.:.:0:0:.:.
chr8_ref_v2	553164	.	C	A	.	PASS	IntersectsRepeat=1;RepeatCorrectionApplied=0	SAC:ACF:DF:PD:GT:SGT:SF:SV:SIG:MT:PAC	0,0,0,0:0:1:2:./.:./.:.:0	1,0,0,0:0:1:2:./.:./.:.:0:0:.:.	2,0,0,0:0:1:2:./.:./.:.:0:0:.:.	0,0,2,0:0:1:2:./.:./.:.:0:0:.:.	0,0,0,0:0:1:2:./.:./.:.:0:0:.:.
chr8_ref_v2	553372	.	G	A	.	PASS	IntersectsRepeat=0;RepeatCorrectionApplied=0	SAC:ACF:DF:PD:GT:SGT:SF:SV:SIG:MT:PAC	126,1,25,0:1:1:2:0/0:0/1:0.25:0	34,0,32,0:1:1:2:0/1:./.:.:0:0:.:.	114,0,19,0:1:1:2:0/0:0/1:0.25:0:0:.:.	90,0,24,0:1:1:2:0/0:0/1:0.5:0:0:.:.	142,0,46,0:1:1:2:0/0:0/1:0.5:0:0:.:.
chr8_ref_v2	553549	.	T	A	.	PASS	IntersectsRepeat=1;RepeatCorrectionApplied=0	SAC:ACF:DF:PD:GT:SGT:SF:SV:SIG:MT:PAC	204,162,201,65:1:1:2:0/1:0/0:0.125:0	46,24,72,17:1:1:2:0/1:1/1:0.125:0:0:.:.	195,189,224,60:1:1:2:0/1:0/0:0.125:0:0:.:.	170,131,164,56:1:1:2:0/1:0/0:0.125:0:0:.:.	206,157,191,61:1:1:2:0/1:0/0:0.125:0:0:.:.
chr8_ref_v2	553569	.	A	T	.	PASS	IntersectsRepeat=1;RepeatCorrectionApplied=0	SAC:ACF:DF:PD:GT:SGT:SF:SV:SIG:MT:PAC	228,178,238,114:1:1:2:0/1:0/0:0.125:0	55,33,73,30:1:1:2:0/1:1/1:0.125:0:0:.:.	215,196,255,93:1:1:2:0/1:0/0:0.125:0:0:.:.	182,133,194,87:1:1:2:0/1:./.:.:0:0:.:.	216,161,217,106:1:1:2:0/1:0/0:0.125:0:0:.:.
chr8_ref_v2	553587	.	G	A	.	PASS	IntersectsRepeat=1;RepeatCorrectionApplied=0	SAC:ACF:DF:PD:GT:SGT:SF:SV:SIG:MT:PAC	265,187,286,154:1:1:2:0/1:./.:.:0	70,35,81,42:1:1:2:0/1:1/1:0.125:0:0:.:.	240,191,296,126:1:1:2:0/1:./.:.:0:0:.:.	196,129,210,117:1:1:2:0/1:./.:.:0:0:.:.	235,157,246,138:1:1:2:0/1:./.:.:0:0:.:.
chr8_ref_v2	553599	.	G	A	.	PASS	IntersectsRepeat=0;RepeatCorrectionApplied=0	SAC:ACF:DF:PD:GT:SGT:SF:SV:SIG:MT:PAC	270,204,289,169:1:1:2:0/1:./.:.:0	74,38,81,51:1:1:2:0/1:1/1:0.125:0:0:.:.	238,199,293,155:1:1:2:0/1:./.:.:0:0:.:.	195,139,210,130:1:1:2:0/1:./.:.:0:0:.:.	219,166,240,154:1:1:2:0/1:./.:.:0:0:.:.
chr8_ref_v2	553612	.	A	T	.	PASS	IntersectsRepeat=1;RepeatCorrectionApplied=0	SAC:ACF:DF:PD:GT:SGT:SF:SV:SIG:MT:PAC	262,204,278,190:1:1:2:0/1:./.:.:0	70,41,74,61:1:1:2:0/1:1/1:0.125:0:0:.:.	240,201,285,187:1:1:2:0/1:./.:.:0:0:.:.	195,144,214,139:1:1:2:0/1:./.:.:0:0:.:.	214,177,242,179:1:1:2:0/1:./.:.:0:0:.:.
chr8_ref_v2	553650	.	G	A	.	PASS	IntersectsRepeat=1;RepeatCorrectionApplied=0	SAC:ACF:DF:PD:GT:SGT:SF:SV:SIG:MT:PAC	254,191,259,211:1:1:2:0/1:./.:.:0	59,58,53,40:1:1:2:0/1:0/0:0.125:0:0:.:.	250,192,225,198:1:1:2:0/1:./.:.:0:0:.:.	184,142,183,166:1:1:2:0/1:./.:.:0:0:.:.	212,168,208,178:1:1:2:0/1:./.:.:0:0:.:.
chr8_ref_v2	553677	.	A	G	.	PASS	IntersectsRepeat=0;RepeatCorrectionApplied=0	SAC:ACF:DF:PD:GT:SGT:SF:SV:SIG:MT:PAC	220,186,253,210:1:1:2:0/1:1/1:0.125:0	55,57,48,41:1:1:2:0/1:0/0:0.125:0:0:.:.	240,223,212,194:1:1:2:0/1:0/0:0.125:0:0:.:.	175,161,189,175:1:1:2:0/1:./.:.:0:0:.:.	200,172,207,194:1:1:2:0/1:./.:.:0:0:.:.
chr8_ref_v2	553710	.	G	C	.	PASS	IntersectsRepeat=0;RepeatCorrectionApplied=0	SAC:ACF:DF:PD:GT:SGT:SF:SV:SIG:MT:PAC	237,220,259,213:1:1:2:0/1:./.:.:0	57,49,45,48:1:1:2:0/1:0/0:0.125:0:0:.:.	224,247,235,219:1:1:2:0/1:./.:.:0:0:.:.	181,177,203,189:1:1:2:0/1:./.:.:0:0:.:.	195,192,220,204:1:1:2:0/1:./.:.:0:0:.:.
chr8_ref_v2	553745	.	T	G	.	PASS	IntersectsRepeat=0;RepeatCorrectionApplied=0	SAC:ACF:DF:PD:GT:SGT:SF:SV:SIG:MT:PAC	225,269,241,245:1:1:2:0/1:./.:.:0	60,62,48,52:1:1:2:0/1:0/0:0.125:0:0:.:.	222,273,247,216:1:1:2:0/1:./.:.:0:0:.:.	175,196,195,181:1:1:2:0/1:./.:.:0:0:.:.	192,239,206,223:1:1:2:0/1:./.:.:0:0:.:.
chr8_ref_v2	553822	.	A	G	.	PASS	IntersectsRepeat=1;RepeatCorrectionApplied=0	SAC:ACF:DF:PD:GT:SGT:SF:SV:SIG:MT:PAC	186,229,202,265:1:1:2:0/1:./.:.:0	56,66,56,72:1:1:2:0/1:./.:.:0:0:.:.	199,244,240,242:1:1:2:0/1:./.:.:0:0:.:.	131,195,150,218:1:1:2:0/1:./.:.:0:0:.:.	148,211,149,228:1:1:2:0/1:./.:.:0:0:.:.
chr8_ref_v2	553893	.	T	A	.	PASS	IntersectsRepeat=0;RepeatCorrectionApplied=0	SAC:ACF:DF:PD:GT:SGT:SF:SV:SIG:MT:PAC	163,218,178,243:1:1:2:0/1:./.:.:0	35,55,35,52:1:1:2:0/1:./.:.:0:0:.:.	185,236,180,244:1:1:2:0/1:./.:.:0:0:.:.	134,181,137,181:1:1:2:0/1:./.:.:0:0:.:.	133,187,126,212:1:1:2:0/1:./.:.:0:0:.:.
chr8_ref_v2	553918	.	C	G	.	PASS	IntersectsRepeat=1;RepeatCorrectionApplied=0	SAC:ACF:DF:PD:GT:SGT:SF:SV:SIG:MT:PAC	141,210,156,221:1:1:2:0/1:./.:.:0	34,57,39,46:1:1:2:0/1:./.:.:0:0:.:.	153,210,139,235:1:1:2:0/1:./.:.:0:0:.:.	116,171,141,155:1:1:2:0/1:./.:.:0:0:.:.	112,181,116,179:1:1:2:0/1:./.:.:0:0:.:.
chr8_ref_v2	553934	.	T	G	.	PASS	IntersectsRepeat=1;RepeatCorrectionApplied=0	SAC:ACF:DF:PD:GT:SGT:SF:SV:SIG:MT:PAC	137,203,145,205:1:1:2:0/1:./.:.:0	46,49,36,40:1:1:2:0/1:0/0:0.125:0:0:.:.	140,191,126,229:1:1:2:0/1:./.:.:0:0:.:.	120,147,124,138:1:1:2:0/1:./.:.:0:0:.:.	103,169,100,165:1:1:2:0/1:./.:.:0:0:.:.
chr8_ref_v2	553974	.	C	T	.	PASS	IntersectsRepeat=1;RepeatCorrectionApplied=0	SAC:ACF:DF:PD:GT:SGT:SF:SV:SIG:MT:PAC	119,179,105,203:1:1:2:0/1:./.:.:0	62,54,33,49:1:1:2:0/1:0/0:0.125:0:0:.:.	120,169,97,228:1:1:2:0/1:./.:.:0:0:.:.	110,131,85,139:1:1:2:0/1:./.:.:0:0:.:.	94,155,88,134:1:1:2:0/1:./.:.:0:0:.:.
chr8_ref_v2	553988	.	C	T	.	PASS	IntersectsRepeat=1;RepeatCorrectionApplied=0	SAC:ACF:DF:PD:GT:SGT:SF:SV:SIG:MT:PAC	113,162,92,193:1:1:2:0/1:./.:.:0	57,54,29,55:1:1:2:0/1:0/0:0.125:0:0:.:.	107,152,91,214:1:1:2:0/1:1/1:0.125:0:0:.:.	98,125,76,138:1:1:2:0/1:./.:.:0:0:.:.	92,145,78,128:1:1:2:0/1:0/0:0.125:0:0:.:.
chr8_ref_v2	554028	.	C	G	.	PASS	IntersectsRepeat=1;RepeatCorrectionApplied=0	SAC:ACF:DF:PD:GT:SGT:SF:SV:SIG:MT:PAC	75,146,55,152:1:1:2:0/1:./.:.:0	25,46,11,43:1:1:2:0/1:0/0:0.125:0:0:.:.	78,142,53,148:1:1:2:0/1:./.:.:0:0:.:.	61,100,37,111:1:1:2:0/1:./.:.:0:0:.:.	49,115,39,104:1:1:2:0/1:0/0:0.125:0:0:.:.
chr8_ref_v2	554034	.	T	C	.	PASS	IntersectsRepeat=1;RepeatCorrectionApplied=0	SAC:ACF:DF:PD:GT:SGT:SF:SV:SIG:MT:PAC	66,151,52,144:1:1:2:0/1:./.:.:0	18,44,11,47:1:1:2:0/1:./.:.:0:0:.:.	67,145,51,135:1:1:2:0/1:0/0:0.125:0:0:.:.	52,99,38,105:1:1:2:0/1:./.:.:0:0:.:.	46,116,38,101:1:1:2:0/1:0/0:0.125:0:0:.:.
chr8_ref_v2	554037	.	A	C	.	PASS	IntersectsRepeat=1;RepeatCorrectionApplied=0	SAC:ACF:DF:PD:GT:SGT:SF:SV:SIG:MT:PAC	62,154,53,141:1:1:2:0/1:./.:.:0	16,45,11,48:1:1:2:0/1:./.:.:0:0:.:.	67,146,53,133:1:1:2:0/1:0/0:0.125:0:0:.:.	50,100,36,105:1:1:2:0/1:./.:.:0:0:.:.	46,117,39,99:1:1:2:0/1:0/0:0.125:0:0:.:.
chr8_ref_v2	554044	.	G	T	.	PASS	IntersectsRepeat=0;RepeatCorrectionApplied=0	SAC:ACF:DF:PD:GT:SGT:SF:SV:SIG:MT:PAC	54,154,51,151:1:1:2:0/1:./.:.:0	15,46,15,53:1:1:2:0/1:./.:.:0:0:.:.	63,145,54,143:1:1:2:0/1:./.:.:0:0:.:.	43,97,35,116:1:1:2:0/1:./.:.:0:0:.:.	31,116,37,99:1:1:2:0/1:./.:.:0:0:.:.
chr8_ref_v2	554069	.	G	A	.	PASS	IntersectsRepeat=0;RepeatCorrectionApplied=0	SAC:ACF:DF:PD:GT:SGT:SF:SV:SIG:MT:PAC	59,146,77,116:1:1:2:0/1:./.:.:0	13,37,21,38:1:1:2:0/1:1/1:0.125:0:0:.:.	78,127,81,114:1:1:2:0/1:./.:.:0:0:.:.	52,97,54,102:1:1:2:0/1:./.:.:0:0:.:.	38,101,54,86:1:1:2:0/1:./.:.:0:0:.:.
chr8_ref_v2	554070	.	CGAAAAAATAAA	C	.	PASS	IntersectsRepeat=0;RepeatCorrectionApplied=0	SAC:ACF:DF:PD:GT:SGT:SF:SV:SIG:MT:PAC	97,125,60,141:1:1:2:0/1:./.:.:0	23,46,12,35:1:1:2:0/1:0/0:0.25:0:0:.:.	105,130,79,124:1:1:2:0/1:0/0:0.125:0:0:.:.	63,114,53,97:1:1:2:0/1:0/0:0.125:0:0:.:.	75,106,41,96:1:1:2:0/1:0/0:0.125:0:0:.:.
chr8_ref_v2	554110	.	C	T	.	PASS	IntersectsRepeat=1;RepeatCorrectionApplied=0	SAC:ACF:DF:PD:GT:SGT:SF:SV:SIG:MT:PAC	99,111,95,85:1:1:2:0/1:0/0:0.125:0	23,29,20,29:1:1:2:0/1:./.:.:0:0:.:.	96,108,87,78:1:1:2:0/1:0/0:0.125:0:0:.:.	74,96,61,73:1:1:2:0/1:0/0:0.125:0:0:.:.	92,87,83,78:1:1:2:0/1:./.:.:0:0:.:.
chr8_ref_v2	554141	.	A	G	.	PASS	IntersectsRepeat=0;RepeatCorrectionApplied=0	SAC:ACF:DF:PD:GT:SGT:SF:SV:SIG:MT:PAC	139,89,76,80:1:1:2:0/1:0/0:0.125:0	29,36,18,33:1:1:2:0/1:0/0:0.125:0:0:.:.	136,93,73,72:1:1:2:0/1:0/0:0.25:0:0:.:.	100,89,52,74:1:1:2:0/1:0/0:0.25:0:0:.:.	125,80,67,73:1:1:2:0/1:0/0:0.25:0:0:.:.
chr8_ref_v2	554148	.	A	G	.	PASS	IntersectsRepeat=1;RepeatCorrectionApplied=0	SAC:ACF:DF:PD:GT:SGT:SF:SV:SIG:MT:PAC	143,88,75,79:1:1:2:0/1:0/0:0.25:0	30,36,17,31:1:1:2:0/1:0/0:0.125:0:0:.:.	141,91,66,71:1:1:2:0/1:0/0:0.25:0:0:.:.	103,87,48,72:1:1:2:0/1:0/0:0.25:0:0:.:.	130,82,64,71:1:1:2:0/1:0/0:0.25:0:0:.:.
chr8_ref_v2	554149	.	A	T	.	PASS	IntersectsRepeat=1;RepeatCorrectionApplied=0	SAC:ACF:DF:PD:GT:SGT:SF:SV:SIG:MT:PAC	146,90,75,81:1:1:2:0/1:0/0:0.25:0	30,36,17,31:1:1:2:0/1:0/0:0.125:0:0:.:.	144,89,65,71:1:1:2:0/1:0/0:0.25:0:0:.:.	103,87,48,71:1:1:2:0/1:0/0:0.25:0:0:.:.	129,81,64,71:1:1:2:0/1:0/0:0.25:0:0:.:.
chr8_ref_v2	554156	.	C	CT	.	PASS	IntersectsRepeat=0;RepeatCorrectionApplied=0	SAC:ACF:DF:PD:GT:SGT:SF:SV:SIG:MT:PAC	142,87,56,78:1:1:2:0/1:0/0:0.25:0	27,38,13,31:1:1:2:0/1:0/0:0.25:0:0:.:.	142,89,50,70:1:1:2:0/1:0/0:0.25:0:0:.:.	98,86,41,68:1:1:2:0/1:0/0:0.25:0:0:.:.	126,80,52,68:1:1:2:0/1:0/0:0.25:0:0:.:.
chr8_ref_v2	554159	.	AG	A	.	PASS	IntersectsRepeat=0;RepeatCorrectionApplied=0	SAC:ACF:DF:PD:GT:SGT:SF:SV:SIG:MT:PAC	140,89,56,78:1:1:2:0/1:0/0:0.25:0	27,40,10,31:1:1:2:0/1:0/0:0.25:0:0:.:.	142,92,49,70:1:1:2:0/1:0/0:0.25:1:0:.:.	96,87,38,70:1:1:2:0/1:0/0:0.25:0:0:.:.	121,81,51,65:1:1:2:0/1:0/0:0.25:0:0:.:.
chr8_ref_v2	554163	.	C	T	.	PASS	IntersectsRepeat=0;RepeatCorrectionApplied=0	SAC:ACF:DF:PD:GT:SGT:SF:SV:SIG:MT:PAC	137,88,54,77:1:1:2:0/1:0/0:0.25:0	24,41,10,32:1:1:2:0/1:0/0:0.25:0:0:.:.	138,93,48,69:1:1:2:0/1:0/0:0.25:1:0:.:.	92,83,38,68:1:1:2:0/1:0/0:0.25:0:0:.:.	121,79,48,65:1:1:2:0/1:0/0:0.25:0:0:.:.
chr8_ref_v2	554168	.	T	C	.	PASS	IntersectsRepeat=0;RepeatCorrectionApplied=0	SAC:ACF:DF:PD:GT:SGT:SF:SV:SIG:MT:PAC	130,80,52,76:1:1:2:0/1:0/0:0.25:0	25,41,10,33:1:1:2:0/1:0/0:0.25:0:0:.:.	129,89,43,64:1:1:2:0/1:0/0:0.25:1:0:.:.	82,87,33,68:1:1:2:0/1:0/0:0.25:0:0:.:.	112,75,40,61:1:1:2:0/1:0/0:0.25:0:0:.:.
chr8_ref_v2	554176	.	C	T	.	PASS	IntersectsRepeat=0;RepeatCorrectionApplied=0	SAC:ACF:DF:PD:GT:SGT:SF:SV:SIG:MT:PAC	118,71,42,75:1:1:2:0/1:0/0:0.25:0	21,41,9,29:1:1:2:0/1:0/0:0.25:0:0:.:.	112,85,36,73:1:1:2:0/1:0/0:0.25:0:0:.:.	69,82,25,66:1:1:2:0/1:0/0:0.25:0:0:.:.	107,67,34,54:1:1:2:0/1:0/0:0.25:0:0:.:.
chr8_ref_v2	554177	.	T	C	.	PASS	IntersectsRepeat=0;RepeatCorrectionApplied=0	SAC:ACF:DF:PD:GT:SGT:SF:SV:SIG:MT:PAC	117,71,42,75:1:1:2:0/1:0/0:0.25:0	20,41,9,30:1:1:2:0/1:0/0:0.25:0:0:.:.	108,87,36,71:1:1:2:0/1:0/0:0.25:0:0:.:.	68,82,24,65:1:1:2:0/1:0/0:0.25:0:0:.:.	107,66,34,53:1:1:2:0/1:0/0:0.25:0:0:.:.
chr8_ref_v2	554208	.	G	A	.	PASS	IntersectsRepeat=0;RepeatCorrectionApplied=0	SAC:ACF:DF:PD:GT:SGT:SF:SV:SIG:MT:PAC	56,65,0,79:1:1:2:0/1:0/0:0.25:0	12,43,0,26:1:1:2:0/1:0/0:0.25:0:0:.:.	67,83,0,83:1:1:2:0/1:0/0:0.25:0:0:.:.	38,71,0,56:1:1:2:0/1:0/0:0.25:0:0:.:.	50,55,0,57:1:1:2:0/1:0/0:0.25:0:0:.:.
chr8_ref_v2	554286	.	T	C	.	PASS	IntersectsRepeat=1;RepeatCorrectionApplied=0	SAC:ACF:DF:PD:GT:SGT:SF:SV:SIG:MT:PAC	46,123,3,103:1:1:2:0/1:0/0:0.25:0	20,35,0,36:1:1:2:0/1:0/0:0.25:0:0:.:.	49,118,2,94:1:1:2:0/1:0/0:0.25:0:0:.:.	30,81,2,62:1:1:2:0/1:0/0:0.25:0:0:.:.	65,112,3,116:1:1:2:0/1:0/0:0.25:0:0:.:.
chr8_ref_v2	554304	.	A	T	.	PASS	IntersectsRepeat=1;RepeatCorrectionApplied=0	SAC:ACF:DF:PD:GT:SGT:SF:SV:SIG:MT:PAC	69,122,11,78:1:1:2:0/1:0/0:0.25:1	18,33,1,40:1:1:2:0/1:0/0:0.125:0:0:.:.	65,110,8,71:1:1:2:0/1:0/0:0.25:1:0:.:.	39,70,6,54:1:1:2:0/1:0/0:0.25:0:0:.:.	80,112,9,97:1:1:2:0/1:0/0:0.25:0:0:.:.
chr8_ref_v2	554366	.	C	T	.	PASS	IntersectsRepeat=0;RepeatCorrectionApplied=0	SAC:ACF:DF:PD:GT:SGT:SF:SV:SIG:MT:PAC	124,41,32,8:1:1:2:0/0:0/1:0.5:1	14,21,3,19:1:1:2:0/1:0/0:0.25:0:0:.:.	119,43,26,9:1:1:2:0/0:0/1:0.25:1:0:.:.	84,25,17,7:1:1:2:0/0:0/1:0.5:1:0:.:.	110,47,20,7:1:1:2:0/0:0/1:0.25:1:0:.:.
chr8_ref_v2	554368	.	T	A	.	PASS	IntersectsRepeat=1;RepeatCorrectionApplied=0	SAC:ACF:DF:PD:GT:SGT:SF:SV:SIG:MT:PAC	126,37,32,7:1:1:2:0/0:0/1:0.5:0	14,17,3,19:1:1:2:0/1:0/0:0.125:0:0:.:.	117,41,27,9:1:1:2:0/0:0/1:0.5:1:0:.:.	82,23,18,6:1:1:2:0/0:0/1:0.5:1:0:.:.	109,45,20,7:1:1:2:0/0:0/1:0.25:1:0:.:.
chr8_ref_v2	554440	.	C	T	.	PASS	IntersectsRepeat=0;RepeatCorrectionApplied=0	SAC:ACF:DF:PD:GT:SGT:SF:SV:SIG:MT:PAC	102,66,17,6:1:1:2:0/0:0/1:0.25:1	18,15,1,1:1:1:2:0/0:./.:.:0:0:.:.	112,72,17,11:1:1:2:0/0:0/1:0.25:1:0:.:.	78,38,15,4:1:1:2:0/0:0/1:0.25:1:0:.:.	93,64,9,3:1:1:2:0/0:0/1:0.125:0:0:.:.
chr8_ref_v2	554449	.	T	C	.	PASS	IntersectsRepeat=0;RepeatCorrectionApplied=0	SAC:ACF:DF:PD:GT:SGT:SF:SV:SIG:MT:PAC	101,78,19,8:1:1:2:0/0:0/1:0.25:1	20,16,1,2:1:1:2:0/0:0/1:0.125:0:0:.:.	105,82,16,12:1:1:2:0/0:0/1:0.25:1:0:.:.	74,46,16,9:1:1:2:0/0:0/1:0.25:1:0:.:.	82,74,10,9:1:1:2:0/0:0/1:0.25:1:0:.:.
chr8_ref_v2	554460	.	A	C	.	PASS	IntersectsRepeat=0;RepeatCorrectionApplied=0	SAC:ACF:DF:PD:GT:SGT:SF:SV:SIG:MT:PAC	105,84,20,13:1:1:2:0/0:0/1:0.25:1	19,18,0,2:1:1:2:0/0:0/1:0.125:0:0:.:.	100,85,17,20:1:1:2:0/0:0/1:0.25:1:0:.:.	72,50,16,17:1:1:2:0/0:0/1:0.5:1:0:.:.	83,81,11,13:1:1:2:0/0:0/1:0.25:1:0:.:.
chr8_ref_v2	554608	.	C	T	.	PASS	IntersectsRepeat=0;RepeatCorrectionApplied=0	SAC:ACF:DF:PD:GT:SGT:SF:SV:SIG:MT:PAC	0,83,0,17:1:1:2:0/0:0/1:0.25:0	0,7,0,0:0:1:2:./.:./.:.:0:0:.:.	0,76,0,14:1:1:2:0/0:0/1:0.25:0:0:.:.	0,58,0,9:1:1:2:0/0:0/1:0.25:0:0:.:.	0,73,0,11:1:1:2:0/0:0/1:0.25:0:0:.:.
chr8_ref_v2	554638	.	C	G	.	PASS	IntersectsRepeat=0;RepeatCorrectionApplied=0	SAC:ACF:DF:PD:GT:SGT:SF:SV:SIG:MT:PAC	0,76,0,18:1:1:2:0/0:0/1:0.5:0	0,10,0,0:0:1:2:./.:./.:.:0:0:.:.	0,64,0,15:1:1:2:0/0:0/1:0.5:0:0:.:.	0,44,0,14:1:1:2:0/0:0/1:0.5:0:0:.:.	0,66,0,17:1:1:2:0/0:0/1:0.5:0:0:.:.
chr8_ref_v2	554746	.	A	G	.	PASS	IntersectsRepeat=1;RepeatCorrectionApplied=0	SAC:ACF:DF:PD:GT:SGT:SF:SV:SIG:MT:PAC	0,6,0,5:1:1:2:./.:./.:.:0	0,7,0,4:1:1:2:./.:./.:.:0:0:.:.	0,6,0,0:0:1:2:./.:./.:.:0:0:.:.	0,6,0,5:1:1:2:./.:./.:.:0:0:.:.	0,17,0,10:1:1:2:0/1:0/0:0.25:0:0:.:.
chr8_ref_v2	555214	.	C	G	.	PASS	IntersectsRepeat=0;RepeatCorrectionApplied=0	SAC:ACF:DF:PD:GT:SGT:SF:SV:SIG:MT:PAC	124,118,25,0:1:1:2:0/0:0/1:0.25:0	10,11,7,2:1:1:2:0/0:0/1:0.5:0:0:.:.	128,92,29,5:1:1:2:0/0:0/1:0.25:0:0:.:.	90,72,33,1:1:1:2:0/0:0/1:0.25:0:0:.:.	87,95,11,1:1:1:2:0/0:0/1:0.125:0:0:.:.
chr8_ref_v2	555260	.	C	G	.	PASS	IntersectsRepeat=0;RepeatCorrectionApplied=0	SAC:ACF:DF:PD:GT:SGT:SF:SV:SIG:MT:PAC	131,216,78,10:1:1:2:0/0:0/1:0.5:0	20,21,19,8:1:1:2:0/1:0/0:0.25:0:0:.:.	139,173,66,18:1:1:2:0/0:0/1:0.5:0:0:.:.	100,130,62,12:1:1:2:0/0:0/1:0.5:0:0:.:.	107,145,67,12:1:1:2:0/0:0/1:0.5:0:0:.:.
chr8_ref_v2	555331	.	T	C	.	PASS	IntersectsRepeat=0;RepeatCorrectionApplied=0	SAC:ACF:DF:PD:GT:SGT:SF:SV:SIG:MT:PAC	133,157,44,19:1:1:2:0/0:0/1:0.25:0	16,18,12,4:1:1:2:0/1:0/0:0.25:0:0:.:.	136,165,57,33:1:1:2:0/0:0/1:0.5:0:0:.:.	108,115,33,32:1:1:2:0/0:0/1:0.5:0:0:.:.	124,117,53,16:1:1:2:0/0:0/1:0.5:0:0:.:.
chr8_ref_v2	555343	.	G	T	.	PASS	IntersectsRepeat=0;RepeatCorrectionApplied=0	SAC:ACF:DF:PD:GT:SGT:SF:SV:SIG:MT:PAC	119,128,21,19:1:1:2:0/0:0/1:0.25:0	15,16,7,2:1:1:2:0/0:0/1:0.5:0:0:.:.	122,144,41,33:1:1:2:0/0:0/1:0.5:0:0:.:.	97,101,29,32:1:1:2:0/0:0/1:0.5:0:0:.:.	109,103,40,10:1:1:2:0/0:0/1:0.5:0:0:.:.
chr8_ref_v2	555427	.	C	T	.	PASS	IntersectsRepeat=1;RepeatCorrectionApplied=0	SAC:ACF:DF:PD:GT:SGT:SF:SV:SIG:MT:PAC	1,118,3,60:1:1:2:0/1:0/0:0.25:0	0,4,0,5:1:1:2:./.:./.:.:0:0:.:.	5,107,2,40:1:1:2:0/1:0/0:0.5:0:0:.:.	1,69,0,26:1:1:2:0/1:0/0:0.5:0:0:.:.	2,102,0,51:1:1:2:0/1:0/0:0.25:0:0:.:.
chr8_ref_v2	555451	.	G	C	.	PASS	IntersectsRepeat=0;RepeatCorrectionApplied=0	SAC:ACF:DF:PD:GT:SGT:SF:SV:SIG:MT:PAC	4,127,2,63:1:1:2:0/1:0/0:0.25:0	0,8,0,10:1:1:2:./.:./.:.:0:0:.:.	1,110,0,51:1:1:2:0/1:0/0:0.25:0:0:.:.	3,82,0,34:1:1:2:0/1:0/0:0.5:0:0:.:.	0,115,0,66:1:1:2:0/1:0/0:0.25:0:0:.:.
chr8_ref_v2	555460	.	C	T	.	PASS	IntersectsRepeat=1;RepeatCorrectionApplied=0	SAC:ACF:DF:PD:GT:SGT:SF:SV:SIG:MT:PAC	8,128,2,60:1:1:2:0/1:0/0:0.25:0	0,9,0,14:1:1:2:0/1:1/1:0.125:0:0:.:.	5,104,0,51:1:1:2:0/1:0/0:0.25:0:0:.:.	4,82,0,35:1:1:2:0/1:0/0:0.5:0:0:.:.	2,117,0,70:1:1:2:0/1:0/0:0.25:0:0:.:.
chr8_ref_v2	555592	.	C	T	.	PASS	IntersectsRepeat=1;RepeatCorrectionApplied=0	SAC:ACF:DF:PD:GT:SGT:SF:SV:SIG:MT:PAC	43,12,1,3:1:1:2:0/0:0/1:0.125:0	25,3,4,3:1:1:2:0/0:0/1:0.5:0:0:.:.	24,16,3,1:1:1:2:0/0:0/1:0.25:0:0:.:.	30,21,2,1:1:1:2:0/0:0/1:0.125:0:0:.:.	45,9,1,2:1:1:2:0/0:0/1:0.125:0:0:.:.
chr8_ref_v2	555754	.	T	C	.	PASS	IntersectsRepeat=0;RepeatCorrectionApplied=0	SAC:ACF:DF:PD:GT:SGT:SF:SV:SIG:MT:PAC	162,72,42,0:1:1:2:0/0:0/1:0.25:0	33,9,5,0:1:1:2:0/0:0/1:0.25:0:0:.:.	158,46,30,0:1:1:2:0/0:0/1:0.25:0:0:.:.	105,44,33,0:1:1:2:0/0:0/1:0.5:0:0:.:.	146,47,27,0:1:1:2:0/0:0/1:0.25:0:0:.:.
chr8_ref_v2	555757	.	T	C	.	PASS	IntersectsRepeat=0;RepeatCorrectionApplied=0	SAC:ACF:DF:PD:GT:SGT:SF:SV:SIG:MT:PAC	165,80,42,0:1:1:2:0/0:0/1:0.25:0	33,9,5,0:1:1:2:0/0:0/1:0.25:0:0:.:.	157,49,34,0:1:1:2:0/0:0/1:0.25:0:0:.:.	109,47,32,0:1:1:2:0/0:0/1:0.25:0:0:.:.	147,51,28,0:1:1:2:0/0:0/1:0.25:0:0:.:.
chr8_ref_v2	555760	.	A	T	.	PASS	IntersectsRepeat=0;RepeatCorrectionApplied=0	SAC:ACF:DF:PD:GT:SGT:SF:SV:SIG:MT:PAC	162,87,44,0:1:1:2:0/0:0/1:0.25:0	32,9,6,0:1:1:2:0/0:0/1:0.25:0:0:.:.	160,51,37,0:1:1:2:0/0:0/1:0.25:0:0:.:.	110,51,35,0:1:1:2:0/0:0/1:0.5:0:0:.:.	149,56,27,0:1:1:2:0/0:0/1:0.25:0:0:.:.
chr8_ref_v2	555835	.	T	C	.	PASS	IntersectsRepeat=1;RepeatCorrectionApplied=0	SAC:ACF:DF:PD:GT:SGT:SF:SV:SIG:MT:PAC	196,194,147,28:1:1:2:0/1:0/0:0.25:1	56,35,42,9:1:1:2:0/1:0/0:0.25:0:0:.:.	181,144,158,29:1:1:2:0/1:0/0:0.25:1:0:.:.	155,122,124,17:1:1:2:0/1:0/0:0.25:1:0:.:.	182,155,133,22:1:1:2:0/1:0/0:0.25:1:0:.:.
chr8_ref_v2	555841	.	T	C	.	PASS	IntersectsRepeat=0;RepeatCorrectionApplied=0	SAC:ACF:DF:PD:GT:SGT:SF:SV:SIG:MT:PAC	194,200,158,31:1:1:2:0/1:0/0:0.25:1	54,37,44,9:1:1:2:0/1:0/0:0.25:0:0:.:.	178,150,155,29:1:1:2:0/1:0/0:0.25:1:0:.:.	152,127,135,23:1:1:2:0/1:0/0:0.25:0:0:.:.	189,154,136,23:1:1:2:0/1:0/0:0.25:1:0:.:.
chr8_ref_v2	555846	.	A	G	.	PASS	IntersectsRepeat=0;RepeatCorrectionApplied=0	SAC:ACF:DF:PD:GT:SGT:SF:SV:SIG:MT:PAC	190,197,163,34:1:1:2:0/1:0/0:0.25:1	52,38,47,9:1:1:2:0/1:0/0:0.25:0:0:.:.	177,151,167,34:1:1:2:0/1:0/0:0.25:0:0:.:.	163,126,141,23:1:1:2:0/1:0/0:0.25:0:0:.:.	187,157,146,24:1:1:2:0/1:0/0:0.25:1:0:.:.
chr8_ref_v2	555855	.	G	C	.	PASS	IntersectsRepeat=0;RepeatCorrectionApplied=0	SAC:ACF:DF:PD:GT:SGT:SF:SV:SIG:MT:PAC	193,196,177,37:1:1:2:0/1:0/0:0.25:1	53,43,50,10:1:1:2:0/1:0/0:0.25:0:0:.:.	184,157,179,42:1:1:2:0/1:0/0:0.25:0:0:.:.	174,130,153,35:1:1:2:0/1:0/0:0.25:0:0:.:.	188,168,159,27:1:1:2:0/1:0/0:0.25:1:0:.:.
chr8_ref_v2	555866	.	G	A	.	PASS	IntersectsRepeat=1;RepeatCorrectionApplied=0	SAC:ACF:DF:PD:GT:SGT:SF:SV:SIG:MT:PAC	195,185,196,47:1:1:2:0/1:0/0:0.25:0	56,43,54,12:1:1:2:0/1:0/0:0.25:0:0:.:.	195,160,193,49:1:1:2:0/1:0/0:0.25:0:0:.:.	175,120,162,44:1:1:2:0/1:0/0:0.125:0:0:.:.	183,153,179,32:1:1:2:0/1:0/0:0.25:0:0:.:.
chr8_ref_v2	555868	.	G	T	.	PASS	IntersectsRepeat=1;RepeatCorrectionApplied=0	SAC:ACF:DF:PD:GT:SGT:SF:SV:SIG:MT:PAC	194,189,201,48:1:1:2:0/1:0/0:0.25:0	57,41,52,12:1:1:2:0/1:0/0:0.25:0:0:.:.	192,160,193,50:1:1:2:0/1:0/0:0.125:0:0:.:.	173,119,158,44:1:1:2:0/1:0/0:0.125:0:0:.:.	184,155,180,31:1:1:2:0/1:0/0:0.25:0:0:.:.
chr8_ref_v2	555976	.	GT	G	.	PASS	IntersectsRepeat=0;RepeatCorrectionApplied=0	SAC:ACF:DF:PD:GT:SGT:SF:SV:SIG:MT:PAC	165,173,212,135:1:1:2:0/1:./.:.:0	50,34,60,15:1:1:2:0/1:./.:.:0:0:.:.	173,176,217,127:1:1:2:0/1:./.:.:0:0:.:.	132,152,135,115:1:1:2:0/1:0/0:0.125:0:0:.:.	130,157,170,105:1:1:2:0/1:./.:.:0:0:.:.
chr8_ref_v2	555998	.	A	C	.	PASS	IntersectsRepeat=1;RepeatCorrectionApplied=0	SAC:ACF:DF:PD:GT:SGT:SF:SV:SIG:MT:PAC	171,184,210,164:1:1:2:0/1:./.:.:0	59,36,69,17:1:1:2:0/1:./.:.:0:0:.:.	181,202,208,157:1:1:2:0/1:./.:.:0:0:.:.	130,157,143,125:1:1:2:0/1:./.:.:0:0:.:.	150,179,187,130:1:1:2:0/1:./.:.:0:0:.:.
chr8_ref_v2	556000	.	A	G	.	PASS	IntersectsRepeat=1;RepeatCorrectionApplied=0	SAC:ACF:DF:PD:GT:SGT:SF:SV:SIG:MT:PAC	172,180,211,165:1:1:2:0/1:./.:.:0	58,37,67,19:1:1:2:0/1:./.:.:0:0:.:.	185,204,205,161:1:1:2:0/1:./.:.:0:0:.:.	132,159,143,126:1:1:2:0/1:./.:.:0:0:.:.	148,181,188,131:1:1:2:0/1:./.:.:0:0:.:.
chr8_ref_v2	556012	.	A	T	.	PASS	IntersectsRepeat=1;RepeatCorrectionApplied=0	SAC:ACF:DF:PD:GT:SGT:SF:SV:SIG:MT:PAC	166,186,216,197:1:1:2:0/1:1/1:0.125:0	66,46,67,24:1:1:2:0/1:0/0:0.125:0:0:.:.	189,199,201,198:1:1:2:0/1:./.:.:0:0:.:.	139,163,149,148:1:1:2:0/1:./.:.:0:0:.:.	151,181,190,152:1:1:2:0/1:./.:.:0:0:.:.
chr8_ref_v2	556032	.	T	C	.	PASS	IntersectsRepeat=1;RepeatCorrectionApplied=0	SAC:ACF:DF:PD:GT:SGT:SF:SV:SIG:MT:PAC	186,182,206,225:1:1:2:0/1:1/1:0.125:0	77,52,78,35:1:1:2:0/1:0/0:0.125:0:0:.:.	197,196,187,216:1:1:2:0/1:./.:.:0:0:.:.	142,156,144,164:1:1:2:0/1:./.:.:0:0:.:.	169,185,185,163:1:1:2:0/1:./.:.:0:0:.:.
chr8_ref_v2	556083	.	A	T	.	PASS	IntersectsRepeat=0;RepeatCorrectionApplied=0	SAC:ACF:DF:PD:GT:SGT:SF:SV:SIG:MT:PAC	164,205,144,235:1:1:2:0/1:./.:.:0	57,64,46,50:1:1:2:0/1:0/0:0.125:0:0:.:.	154,196,111,246:1:1:2:0/1:./.:.:0:0:.:.	112,158,102,162:1:1:2:0/1:./.:.:0:0:.:.	138,181,134,175:1:1:2:0/1:./.:.:0:0:.:.
chr8_ref_v2	556155	.	T	C	.	ExcRegion	IntersectsRepeat=1;RepeatCorrectionApplied=0	SAC:ACF:DF:PD:GT:SGT:SF:SV:SIG:MT:PAC	66,177,77,177:1:1:2:./.:./.:.:0	3,62,23,61:1:1:2:./.:./.:.:0:0:.:.	67,186,74,165:1:1:2:./.:./.:.:0:0:.:.	31,144,45,116:1:1:2:./.:./.:.:0:0:.:.	34,133,78,179:1:1:2:./.:./.:.:0:0:.:.
chr8_ref_v2	556156	.	A	G	.	ExcRegion	IntersectsRepeat=1;RepeatCorrectionApplied=0	SAC:ACF:DF:PD:GT:SGT:SF:SV:SIG:MT:PAC	64,177,77,176:1:1:2:./.:./.:.:0	3,61,23,63:1:1:2:./.:./.:.:0:0:.:.	67,187,74,167:1:1:2:./.:./.:.:0:0:.:.	31,142,45,115:1:1:2:./.:./.:.:0:0:.:.	33,134,77,181:1:1:2:./.:./.:.:0:0:.:.
chr8_ref_v2	556170	.	T	G	.	ExcRegion	IntersectsRepeat=1;RepeatCorrectionApplied=0	SAC:ACF:DF:PD:GT:SGT:SF:SV:SIG:MT:PAC	46,184,66,185:1:1:2:./.:./.:.:0	3,68,22,64:1:1:2:./.:./.:.:0:0:.:.	45,190,65,157:1:1:2:./.:./.:.:0:0:.:.	23,138,36,118:1:1:2:./.:./.:.:0:0:.:.	26,153,67,190:1:1:2:./.:./.:.:0:0:.:.
chr8_ref_v2	556185	.	T	A	.	ExcRegion	IntersectsRepeat=0;RepeatCorrectionApplied=0	SAC:ACF:DF:PD:GT:SGT:SF:SV:SIG:MT:PAC	33,193,49,193:1:1:2:./.:./.:.:0	2,65,19,66:1:1:2:./.:./.:.:0:0:.:.	32,182,50,149:1:1:2:./.:./.:.:0:0:.:.	16,139,27,122:1:1:2:./.:./.:.:0:0:.:.	15,165,49,200:1:1:2:./.:./.:.:0:0:.:.
chr8_ref_v2	556228	.	A	G	.	ExcRegion	IntersectsRepeat=1;RepeatCorrectionApplied=0	SAC:ACF:DF:PD:GT:SGT:SF:SV:SIG:MT:PAC	2,173,2,160:1:1:2:./.:./.:.:0	0,70,10,73:1:1:2:./.:./.:.:0:0:.:.	3,144,5,110:1:1:2:./.:./.:.:0:0:.:.	1,107,5,106:1:1:2:./.:./.:.:0:0:.:.	2,152,7,148:1:1:2:./.:./.:.:0:0:.:.
chr8_ref_v2	556232	.	T	A	.	ExcRegion	IntersectsRepeat=1;RepeatCorrectionApplied=0	SAC:ACF:DF:PD:GT:SGT:SF:SV:SIG:MT:PAC	1,169,3,158:1:1:2:./.:./.:.:0	0,71,9,71:1:1:2:./.:./.:.:0:0:.:.	3,138,3,110:1:1:2:./.:./.:.:0:0:.:.	0,102,7,101:1:1:2:./.:./.:.:0:0:.:.	1,150,7,149:1:1:2:./.:./.:.:0:0:.:.
chr8_ref_v2	556241	.	C	T	.	ExcRegion	IntersectsRepeat=0;RepeatCorrectionApplied=0	SAC:ACF:DF:PD:GT:SGT:SF:SV:SIG:MT:PAC	0,160,8,162:1:1:2:./.:./.:.:0	0,73,9,69:1:1:2:./.:./.:.:0:0:.:.	3,122,8,118:1:1:2:./.:./.:.:0:0:.:.	0,92,9,102:1:1:2:./.:./.:.:0:0:.:.	1,136,15,147:1:1:2:./.:./.:.:0:0:.:.
chr8_ref_v2	556263	.	T	G	.	ExcRegion	IntersectsRepeat=0;RepeatCorrectionApplied=0	SAC:ACF:DF:PD:GT:SGT:SF:SV:SIG:MT:PAC	53,135,0,115:1:1:2:./.:./.:.:0	18,58,1,57:1:1:2:./.:./.:.:0:0:.:.	50,100,1,85:1:1:2:./.:./.:.:0:0:.:.	41,87,0,62:1:1:2:./.:./.:.:0:0:.:.	45,126,0,94:1:1:2:./.:./.:.:0:0:.:.
chr8_ref_v2	556270	.	G	A	.	ExcRegion	IntersectsRepeat=0;RepeatCorrectionApplied=0	SAC:ACF:DF:PD:GT:SGT:SF:SV:SIG:MT:PAC	66,118,0,93:1:1:2:./.:./.:.:0	23,57,0,51:1:1:2:./.:./.:.:0:0:.:.	68,91,0,75:1:1:2:./.:./.:.:0:0:.:.	49,77,0,55:1:1:2:./.:./.:.:0:0:.:.	52,116,0,82:1:1:2:./.:./.:.:0:0:.:.
chr8_ref_v2	556271	.	G	A	.	ExcRegion	IntersectsRepeat=0;RepeatCorrectionApplied=0	SAC:ACF:DF:PD:GT:SGT:SF:SV:SIG:MT:PAC	66,114,0,92:1:1:2:./.:./.:.:0	24,57,0,51:1:1:2:./.:./.:.:0:0:.:.	71,90,0,72:1:1:2:./.:./.:.:0:0:.:.	50,77,0,54:1:1:2:./.:./.:.:0:0:.:.	55,112,0,81:1:1:2:./.:./.:.:0:0:.:.
chr8_ref_v2	556280	.	C	G	.	ExcRegion	IntersectsRepeat=1;RepeatCorrectionApplied=0	SAC:ACF:DF:PD:GT:SGT:SF:SV:SIG:MT:PAC	77,102,0,76:1:1:2:./.:./.:.:0	27,56,0,48:1:1:2:./.:./.:.:0:0:.:.	85,79,0,56:1:1:2:./.:./.:.:0:0:.:.	60,68,0,42:1:1:2:./.:./.:.:0:0:.:.	73,104,0,63:1:1:2:./.:./.:.:0:0:.:.
chr8_ref_v2	556318	.	G	C	.	ExcRegion	IntersectsRepeat=1;RepeatCorrectionApplied=0	SAC:ACF:DF:PD:GT:SGT:SF:SV:SIG:MT:PAC	200,52,0,14:1:1:2:./.:./.:.:0	40,32,0,16:1:1:2:./.:./.:.:0:0:.:.	199,57,1,7:1:1:2:./.:./.:.:0:0:.:.	125,33,1,9:1:1:2:./.:./.:.:0:0:.:.	177,66,0,11:1:1:2:./.:./.:.:0:0:.:.
chr8_ref_v2	556319	.	A	G	.	ExcRegion	IntersectsRepeat=1;RepeatCorrectionApplied=0	SAC:ACF:DF:PD:GT:SGT:SF:SV:SIG:MT:PAC	201,49,0,12:1:1:2:./.:./.:.:0	40,31,0,16:1:1:2:./.:./.:.:0:0:.:.	201,57,1,7:1:1:2:./.:./.:.:0:0:.:.	126,33,1,7:1:1:2:./.:./.:.:0:0:.:.	181,66,0,10:1:1:2:./.:./.:.:0:0:.:.
chr9_ref_v2	6949	.	T	TACGGCCTTGTCTAACACCATCCAGCATGCAA	.	ExcRegion	IntersectsRepeat=0;RepeatCorrectionApplied=0	SAC:ACF:DF:PD:GT:SGT:SF:SV:SIG:MT:PAC	0,0,0,0:0:1:2:./.:./.:.:0	0,0,0,0:0:1:2:./.:./.:.:0:0:.:.	0,0,0,1:0:1:2:./.:./.:.:0:0:.:.	0,0,0,0:0:1:2:./.:./.:.:0:0:.:.	0,0,0,0:0:1:2:./.:./.:.:0:0:.:.
chr9_ref_v2	40575	.	A	C	.	PASS	IntersectsRepeat=1;RepeatCorrectionApplied=0	SAC:ACF:DF:PD:GT:SGT:SF:SV:SIG:MT:PAC	152,44,0,44:1:1:2:0/0:0/1:0.5:0	34,8,0,8:1:1:2:0/0:0/1:0.25:0:0:.:.	153,26,0,54:1:1:2:0/0:0/1:0.5:0:0:.:.	124,24,0,36:1:1:2:0/0:0/1:0.5:0:0:.:.	140,24,0,51:1:1:2:0/0:0/1:0.5:0:0:.:.
chr9_ref_v2	57253	.	C	CA,CAA	.	PASS	IntersectsRepeat=1;RepeatCorrectionApplied=1	SAC:ACF:DF:PD:GT:SGT:SF:SV:SIG:MT:PAC	4,2,8,4,4,18:1:1:2:1/2:0/2:0.25:0	3,2,3,2,1,7:1:0:2:./.:./.:.:0:0:.:.	2,1,4,7,4,10:1:1:2:1/2:0/2:0.125:0:0:.:.	2,1,5,4,0,15:1:1:2:2/2:1/2:0.5:0:0:.:.	4,0,4,6,1,20:1:1:2:1/2:0/2:0.125:0:0:.:.
chr9_ref_v2	57274	.	T	C	.	PASS	IntersectsRepeat=0;RepeatCorrectionApplied=0	SAC:ACF:DF:PD:GT:SGT:SF:SV:SIG:MT:PAC	0,0,49,192:1:1:2:1/1:./.:.:0	0,0,13,68:1:1:2:1/1:./.:.:0:0:.:.	0,0,45,167:1:1:2:1/1:./.:.:0:0:.:.	0,0,39,153:1:1:2:1/1:./.:.:0:0:.:.	0,0,51,177:1:1:2:1/1:./.:.:0:0:.:.
chr9_ref_v2	89301	.	T	A	.	PASS	IntersectsRepeat=1;RepeatCorrectionApplied=0	SAC:ACF:DF:PD:GT:SGT:SF:SV:SIG:MT:PAC	257,209,0,0:1:1:2:0/0:./.:.:0	59,48,0,0:1:1:2:0/0:./.:.:0:0:.:.	239,217,0,1:1:1:2:0/0:./.:.:0:0:.:.	195,166,0,0:1:1:2:0/0:./.:.:0:0:.:.	113,90,104,91:1:1:2:0/1:./.:.:0:1:g.89301T>A:0
chr9_ref_v2	105408	.	A	AAAT	.	PASS	IntersectsRepeat=1;RepeatCorrectionApplied=1	SAC:ACF:DF:PD:GT:SGT:SF:SV:SIG:MT:PAC	0,0,123,29:1:1:2:1/1:./.:.:0	0,0,60,21:1:1:2:1/1:./.:.:0:0:.:.	0,0,127,31:1:1:2:1/1:./.:.:0:0:.:.	0,0,89,19:1:1:2:1/1:./.:.:0:0:.:.	0,0,124,16:1:1:2:1/1:./.:.:0:0:.:.
chr9_ref_v2	141426	.	A	AAAGAAGATG	.	PASS	IntersectsRepeat=1;RepeatCorrectionApplied=1	SAC:ACF:DF:PD:GT:SGT:SF:SV:SIG:MT:PAC	0,3,139,126:1:1:2:1/1:./.:.:0	0,0,32,23:1:1:2:1/1:./.:.:0:0:.:.	1,1,114,127:1:1:2:1/1:./.:.:0:0:.:.	1,2,95,111:1:1:2:1/1:./.:.:0:0:.:.	1,3,126,111:1:1:2:1/1:./.:.:0:0:.:.
chr9_ref_v2	142058	.	A	C	.	PASS	IntersectsRepeat=0;RepeatCorrectionApplied=0	SAC:ACF:DF:PD:GT:SGT:SF:SV:SIG:MT:PAC	137,55,0,72:1:1:2:0/0:0/1:0.5:0	41,26,0,16:1:1:2:0/0:0/1:0.5:0:0:.:.	118,48,0,61:1:1:2:0/0:0/1:0.5:0:0:.:.	137,31,0,66:1:1:2:0/0:0/1:0.5:0:0:.:.	145,54,0,67:1:1:2:0/0:0/1:0.5:0:0:.:.
chr9_ref_v2	142348	.	A	ATTT,ATTTT	.	PASS	IntersectsRepeat=1;RepeatCorrectionApplied=1	SAC:ACF:DF:PD:GT:SGT:SF:SV:SIG:MT:PAC	0,0,52,77,12,10:1:1:2:1/1:1/2:0.125:0	0,1,23,23,4,1:1:1:2:1/1:./.:.:0:0:.:.	1,0,39,82,15,12:1:1:2:1/1:1/2:0.25:0:0:.:.	1,1,42,71,8,6:1:1:2:1/1:./.:.:0:0:.:.	2,0,55,66,11,6:1:1:2:1/1:1/2:0.125:0:0:.:.
chr9_ref_v2	144091	.	TTATATATATATA	T	.	PASS	IntersectsRepeat=1;RepeatCorrectionApplied=1	SAC:ACF:DF:PD:GT:SGT:SF:SV:SIG:MT:PAC	0,0,89,92:1:1:2:1/1:./.:.:0	0,0,36,51:1:1:2:1/1:./.:.:0:0:.:.	3,0,90,87:1:1:2:1/1:./.:.:0:0:.:.	0,0,78,70:1:1:2:1/1:./.:.:0:0:.:.	1,0,94,82:1:1:2:1/1:./.:.:0:0:.:.
chr9_ref_v2	146893	.	A	G	.	PASS	IntersectsRepeat=0;RepeatCorrectionApplied=0	SAC:ACF:DF:PD:GT:SGT:SF:SV:SIG:MT:PAC	0,0,0,4:0:1:2:./.:./.:.:0	0,0,0,4:0:1:2:./.:./.:.:0:0:.:.	0,0,0,7:0:1:2:./.:./.:.:0:0:.:.	0,0,0,1:0:1:2:./.:./.:.:0:0:.:.	0,0,0,4:0:1:2:./.:./.:.:0:0:.:.
chr9_ref_v2	147066	.	A	ATGACTTTCCAGAGCCAAAGGACGGAGTACCAAAAGATGGCTTGCCAAAGGCAGATCCGGAGGCAGGCGATTCAACAGG	.	PASS	IntersectsRepeat=0;RepeatCorrectionApplied=0	SAC:ACF:DF:PD:GT:SGT:SF:SV:SIG:MT:PAC	0,0,8,3:1:1:2:./.:./.:.:0	0,0,1,0:0:1:2:./.:./.:.:0:0:.:.	0,0,11,6:1:1:2:./.:./.:.:0:0:.:.	0,0,11,2:1:1:2:./.:./.:.:0:0:.:.	0,0,2,1:1:1:2:./.:./.:.:0:0:.:.
chr9_ref_v2	153413	.	T	G	.	PASS	IntersectsRepeat=0;RepeatCorrectionApplied=0	SAC:ACF:DF:PD:GT:SGT:SF:SV:SIG:MT:PAC	61,178,50,0:1:1:2:0/0:0/1:0.25:0	18,45,9,0:1:1:2:0/0:0/1:0.25:0:0:.:.	36,179,50,0:1:1:2:0/0:0/1:0.5:0:0:.:.	32,127,35,0:1:1:2:0/0:0/1:0.5:0:0:.:.	37,172,35,0:1:1:2:0/0:0/1:0.25:0:0:.:.
chr9_ref_v2	160810	.	T	TA	.	PASS	IntersectsRepeat=1;RepeatCorrectionApplied=1	SAC:ACF:DF:PD:GT:SGT:SF:SV:SIG:MT:PAC	7,4,103,65:1:1:2:1/1:./.:.:0	4,2,14,18:1:1:2:1/1:0/1:0.125:0:0:.:.	9,6,65,72:1:1:2:1/1:./.:.:0:0:.:.	12,3,70,54:1:1:2:1/1:./.:.:0:0:.:.	7,1,72,58:1:1:2:1/1:./.:.:0:0:.:.
chr9_ref_v2	163215	.	A	ATTTTTTTTTTTT	.	PASS	IntersectsRepeat=1;RepeatCorrectionApplied=1	SAC:ACF:DF:PD:GT:SGT:SF:SV:SIG:MT:PAC	3,0,3,0:1:0:2:./.:./.:.:0	3,0,2,0:1:0:2:./.:./.:.:0:0:.:.	2,2,1,3:1:0:2:./.:./.:.:0:0:.:.	1,0,3,2:1:0:2:./.:./.:.:0:0:.:.	4,0,4,1:1:0:2:./.:./.:.:0:0:.:.
chr9_ref_v2	169441	.	CTGTTGTTGT	C	.	PASS	IntersectsRepeat=1;RepeatCorrectionApplied=1	SAC:ACF:DF:PD:GT:SGT:SF:SV:SIG:MT:PAC	3,0,140,70:1:1:2:1/1:./.:.:0	2,0,34,13:1:1:2:1/1:0/1:0.125:0:0:.:.	1,0,118,62:1:1:2:1/1:./.:.:0:0:.:.	2,0,107,73:1:1:2:1/1:./.:.:0:0:.:.	0,0,119,80:1:1:2:1/1:./.:.:0:0:.:.
chr9_ref_v2	177431	.	CAT	C	.	PASS	IntersectsRepeat=1;RepeatCorrectionApplied=1	SAC:ACF:DF:PD:GT:SGT:SF:SV:SIG:MT:PAC	66,65,13,10:1:1:2:0/0:0/1:0.125:0	35,22,1,2:1:1:2:0/0:./.:.:0:0:.:.	57,77,11,8:1:1:2:0/0:0/1:0.125:0:0:.:.	46,71,4,6:1:1:2:0/0:./.:.:0:0:.:.	66,59,8,2:1:1:2:0/0:./.:.:0:0:.:.
chr9_ref_v2	183216	.	C	T	.	PASS	IntersectsRepeat=1;RepeatCorrectionApplied=0	SAC:ACF:DF:PD:GT:SGT:SF:SV:SIG:MT:PAC	128,47,0,80:1:1:2:0/1:0/0:0.25:0	37,13,0,20:1:1:2:0/1:0/0:0.5:0:0:.:.	115,50,1,65:1:1:2:0/1:0/0:0.5:1:0:.:.	94,50,0,52:1:1:2:0/1:0/0:0.5:1:0:.:.	111,45,3,57:1:1:2:0/1:0/0:0.5:1:0:.:.
chr9_ref_v2	204746	.	TA	T	.	PASS	IntersectsRepeat=1;RepeatCorrectionApplied=1	SAC:ACF:DF:PD:GT:SGT:SF:SV:SIG:MT:PAC	77,72,9,22:1:1:2:0/0:./.:.:0	23,21,4,2:1:1:2:0/0:./.:.:0:0:.:.	60,84,10,12:1:1:2:0/0:./.:.:0:0:.:.	45,67,9,17:1:1:2:0/0:0/1:0.125:0:0:.:.	69,64,16,19:1:1:2:0/0:0/1:0.125:0:0:.:.
chr9_ref_v2	215286	.	C	G	.	PASS	IntersectsRepeat=0;RepeatCorrectionApplied=0	SAC:ACF:DF:PD:GT:SGT:SF:SV:SIG:MT:PAC	153,25,0,76:1:1:2:0/0:0/1:0.5:0	46,9,0,5:1:1:2:0/0:0/1:0.25:0:0:.:.	155,28,0,79:1:1:2:0/0:0/1:0.5:0:0:.:.	120,16,0,48:1:1:2:0/0:0/1:0.5:0:0:.:.	123,26,0,54:1:1:2:0/0:0/1:0.5:0:0:.:.
chr9_ref_v2	224153	.	A	T	.	PASS	IntersectsRepeat=1;RepeatCorrectionApplied=0	SAC:ACF:DF:PD:GT:SGT:SF:SV:SIG:MT:PAC	81,82,87,71:1:1:2:0/1:./.:.:0	28,19,24,24:1:1:2:0/1:./.:.:0:0:.:.	75,84,51,102:1:1:2:0/1:./.:.:0:0:.:.	63,62,75,61:1:1:2:0/1:./.:.:0:0:.:.	76,71,59,80:1:1:2:0/1:./.:.:0:0:.:.
chr9_ref_v2	234092	.	T	G	.	PASS	IntersectsRepeat=0;RepeatCorrectionApplied=0	SAC:ACF:DF:PD:GT:SGT:SF:SV:SIG:MT:PAC	33,172,59,0:1:1:2:0/0:0/1:0.5:0	11,57,10,0:1:1:2:0/0:0/1:0.25:0:0:.:.	39,184,54,0:1:1:2:0/0:0/1:0.5:0:0:.:.	28,133,63,0:1:1:2:0/0:0/1:0.5:0:0:.:.	35,150,48,0:1:1:2:0/0:0/1:0.5:0:0:.:.
chr9_ref_v2	235792	.	C	G	.	PASS	IntersectsRepeat=0;RepeatCorrectionApplied=0	SAC:ACF:DF:PD:GT:SGT:SF:SV:SIG:MT:PAC	186,9,0,59:1:1:2:0/0:0/1:0.5:0	48,3,0,3:1:1:2:0/0:0/1:0.125:0:0:.:.	177,17,0,46:1:1:2:0/0:0/1:0.5:0:0:.:.	131,8,1,36:1:1:2:0/0:0/1:0.5:0:0:.:.	142,5,0,41:1:1:2:0/0:0/1:0.5:0:0:.:.
chr9_ref_v2	238387	.	G	T	.	PASS	IntersectsRepeat=0;RepeatCorrectionApplied=0	SAC:ACF:DF:PD:GT:SGT:SF:SV:SIG:MT:PAC	19,191,30,2:1:1:2:0/0:0/1:0.25:0	16,44,0,0:1:1:2:0/0:./.:.:0:0:.:.	18,204,11,0:1:1:2:0/0:0/1:0.125:0:0:.:.	18,116,7,0:1:1:2:0/0:0/1:0.125:0:0:.:.	28,168,12,0:1:1:2:0/0:0/1:0.125:0:0:.:.
chr9_ref_v2	240997	.	G	GA	.	PASS	IntersectsRepeat=1;RepeatCorrectionApplied=1	SAC:ACF:DF:PD:GT:SGT:SF:SV:SIG:MT:PAC	13,1,18,39:1:1:2:1/1:./.:.:0	2,0,2,9:1:0:2:./.:./.:.:0:0:.:.	15,3,27,27:1:1:2:1/1:0/1:0.125:0:0:.:.	6,1,16,22:1:1:2:1/1:./.:.:0:0:.:.	7,0,15,23:1:1:2:1/1:./.:.:0:0:.:.
chr9_ref_v2	249590	.	CT	C	.	PASS	IntersectsRepeat=1;RepeatCorrectionApplied=1	SAC:ACF:DF:PD:GT:SGT:SF:SV:SIG:MT:PAC	4,4,73,51:1:1:2:1/1:./.:.:0	2,4,16,13:1:1:2:1/1:0/1:0.25:0:0:.:.	4,9,73,54:1:1:2:1/1:./.:.:0:0:.:.	4,4,35,37:1:1:2:1/1:./.:.:0:0:.:.	6,8,60,32:1:1:2:1/1:0/1:0.125:0:0:.:.
chr9_ref_v2	253969	.	TA	T	.	PASS	IntersectsRepeat=1;RepeatCorrectionApplied=1	SAC:ACF:DF:PD:GT:SGT:SF:SV:SIG:MT:PAC	1,5,102,78:1:1:2:1/1:./.:.:0	0,0,14,20:1:1:2:1/1:./.:.:0:0:.:.	3,4,74,70:1:1:2:1/1:./.:.:0:0:.:.	1,3,56,55:1:1:2:1/1:./.:.:0:0:.:.	0,3,65,48:1:1:2:1/1:./.:.:0:0:.:.
chr9_ref_v2	267836	.	TA	T	.	PASS	IntersectsRepeat=1;RepeatCorrectionApplied=1	SAC:ACF:DF:PD:GT:SGT:SF:SV:SIG:MT:PAC	50,63,5,15:1:1:2:0/0:./.:.:0	9,19,3,6:1:1:2:0/0:0/1:0.125:0:0:.:.	46,55,13,17:1:1:2:0/0:0/1:0.25:0:0:.:.	30,58,10,15:1:1:2:0/0:0/1:0.125:0:0:.:.	44,58,11,15:1:1:2:0/0:0/1:0.125:0:0:.:.
chr9_ref_v2	278472	.	T	C	.	PASS	IntersectsRepeat=0;RepeatCorrectionApplied=0	SAC:ACF:DF:PD:GT:SGT:SF:SV:SIG:MT:PAC	202,137,0,0:1:1:2:0/0:./.:.:0	59,40,0,0:1:1:2:0/0:./.:.:0:0:.:.	199,152,0,0:1:1:2:0/0:./.:.:0:0:.:.	163,120,0,2:1:1:2:0/0:./.:.:0:0:.:.	86,79,88,62:1:1:2:0/1:./.:.:0:1:g.278472T>C:0
chr9_ref_v2	286561	.	C	A	.	PASS	IntersectsRepeat=0;RepeatCorrectionApplied=0	SAC:ACF:DF:PD:GT:SGT:SF:SV:SIG:MT:PAC	115,25,0,36:1:1:2:0/0:0/1:0.5:0	47,6,0,1:1:1:2:0/0:./.:.:0:0:.:.	118,34,0,49:1:1:2:0/0:0/1:0.5:0:0:.:.	115,28,0,43:1:1:2:0/0:0/1:0.5:0:0:.:.	95,37,0,32:1:1:2:0/0:0/1:0.5:0:0:.:.
chr9_ref_v2	290159	.	GA	G	.	PASS	IntersectsRepeat=1;RepeatCorrectionApplied=1	SAC:ACF:DF:PD:GT:SGT:SF:SV:SIG:MT:PAC	47,75,18,26:1:1:2:0/0:0/1:0.25:0	14,31,5,6:1:1:2:0/0:./.:.:0:0:.:.	37,74,9,22:1:1:2:0/0:0/1:0.125:0:0:.:.	40,53,7,15:1:1:2:0/0:0/1:0.125:0:0:.:.	42,64,7,18:1:1:2:0/0:0/1:0.125:0:0:.:.
chr9_ref_v2	292014	.	T	G	.	PASS	IntersectsRepeat=1;RepeatCorrectionApplied=0	SAC:ACF:DF:PD:GT:SGT:SF:SV:SIG:MT:PAC	8,178,11,0:1:1:2:0/0:0/1:0.125:0	2,33,2,0:1:1:2:0/0:0/1:0.125:0:0:.:.	8,121,19,0:1:1:2:0/0:0/1:0.25:0:0:.:.	9,103,18,0:1:1:2:0/0:0/1:0.25:0:0:.:.	11,103,13,0:1:1:2:0/0:0/1:0.25:0:0:.:.
chr9_ref_v2	299864	.	T	G	.	PASS	IntersectsRepeat=0;RepeatCorrectionApplied=0	SAC:ACF:DF:PD:GT:SGT:SF:SV:SIG:MT:PAC	17,163,111,0:1:1:2:0/1:0/0:0.25:0	3,32,17,0:1:1:2:0/1:0/0:0.25:0:0:.:.	16,168,85,0:1:1:2:0/1:0/0:0.25:0:0:.:.	12,129,56,0:1:1:2:0/1:0/0:0.5:0:0:.:.	15,141,90,0:1:1:2:0/1:0/0:0.25:0:0:.:.
chr9_ref_v2	310910	.	T	G	.	PASS	IntersectsRepeat=1;RepeatCorrectionApplied=0	SAC:ACF:DF:PD:GT:SGT:SF:SV:SIG:MT:PAC	115,169,1,0:1:1:2:0/0:./.:.:0	23,45,11,0:1:1:2:0/0:0/1:0.25:0:0:.:.	131,170,9,0:1:1:2:0/0:0/1:0.125:0:0:.:.	85,117,6,0:1:1:2:0/0:0/1:0.125:0:0:.:.	118,121,4,0:1:1:2:0/0:./.:.:0:0:.:.
chr9_ref_v2	316182	.	T	G	.	PASS	IntersectsRepeat=0;RepeatCorrectionApplied=0	SAC:ACF:DF:PD:GT:SGT:SF:SV:SIG:MT:PAC	0,0,215,204:1:1:2:1/1:./.:.:0	1,0,45,51:1:1:2:1/1:./.:.:0:0:.:.	1,0,171,176:1:1:2:1/1:./.:.:0:0:.:.	0,0,114,154:1:1:2:1/1:./.:.:0:0:.:.	0,0,147,174:1:1:2:1/1:./.:.:0:0:.:.
chr9_ref_v2	318475	.	A	C	.	PASS	IntersectsRepeat=1;RepeatCorrectionApplied=0	SAC:ACF:DF:PD:GT:SGT:SF:SV:SIG:MT:PAC	215,61,0,91:1:1:2:0/0:0/1:0.5:0	59,18,0,10:1:1:2:0/0:0/1:0.25:0:0:.:.	245,66,0,72:1:1:2:0/0:0/1:0.5:0:0:.:.	167,46,0,54:1:1:2:0/0:0/1:0.5:0:0:.:.	182,47,0,52:1:1:2:0/0:0/1:0.5:0:0:.:.
chr9_ref_v2	324506	.	T	TGATTCA	.	ExcRegion	IntersectsRepeat=1;RepeatCorrectionApplied=0	SAC:ACF:DF:PD:GT:SGT:SF:SV:SIG:MT:PAC	0,0,0,0:0:1:2:./.:./.:.:0	0,0,0,0:0:1:2:./.:./.:.:0:0:.:.	0,0,0,0:0:1:2:./.:./.:.:0:0:.:.	0,0,0,1:0:1:2:./.:./.:.:0:0:.:.	0,0,0,0:0:1:2:./.:./.:.:0:0:.:.
chr9_ref_v2	324509	.	T	TTGTTGGAACGAGAGTAATTAATAGTGACATGAGTTGCTAAGGTA	.	ExcRegion	IntersectsRepeat=1;RepeatCorrectionApplied=0	SAC:ACF:DF:PD:GT:SGT:SF:SV:SIG:MT:PAC	0,0,0,0:0:1:2:./.:./.:.:0	0,0,0,0:0:1:2:./.:./.:.:0:0:.:.	0,0,0,0:0:1:2:./.:./.:.:0:0:.:.	0,0,0,1:0:1:2:./.:./.:.:0:0:.:.	0,0,0,0:0:1:2:./.:./.:.:0:0:.:.
chr9_ref_v2	324782	.	T	G	.	ExcRegion	IntersectsRepeat=0;RepeatCorrectionApplied=0	SAC:ACF:DF:PD:GT:SGT:SF:SV:SIG:MT:PAC	0,0,1,1:1:1:2:./.:./.:.:0	0,0,0,0:0:1:2:./.:./.:.:0:0:.:.	0,0,0,0:0:1:2:./.:./.:.:0:0:.:.	0,1,0,0:0:1:2:./.:./.:.:0:0:.:.	0,0,0,0:0:1:2:./.:./.:.:0:0:.:.
chr9_ref_v2	324785	.	C	T	.	ExcRegion	IntersectsRepeat=0;RepeatCorrectionApplied=0	SAC:ACF:DF:PD:GT:SGT:SF:SV:SIG:MT:PAC	0,0,1,1:1:1:2:./.:./.:.:0	0,0,0,0:0:1:2:./.:./.:.:0:0:.:.	0,0,0,0:0:1:2:./.:./.:.:0:0:.:.	0,1,0,0:0:1:2:./.:./.:.:0:0:.:.	0,0,0,0:0:1:2:./.:./.:.:0:0:.:.
chr9_ref_v2	324798	.	A	G	.	ExcRegion	IntersectsRepeat=1;RepeatCorrectionApplied=0	SAC:ACF:DF:PD:GT:SGT:SF:SV:SIG:MT:PAC	1,1,0,0:1:1:2:./.:./.:.:0	0,0,0,0:0:1:2:./.:./.:.:0:0:.:.	0,0,0,0:0:1:2:./.:./.:.:0:0:.:.	0,0,0,1:0:1:2:./.:./.:.:0:0:.:.	0,0,0,0:0:1:2:./.:./.:.:0:0:.:.
chr9_ref_v2	324815	.	C	A	.	ExcRegion	IntersectsRepeat=0;RepeatCorrectionApplied=0	SAC:ACF:DF:PD:GT:SGT:SF:SV:SIG:MT:PAC	1,1,0,0:1:1:2:./.:./.:.:0	0,0,0,0:0:1:2:./.:./.:.:0:0:.:.	0,0,0,0:0:1:2:./.:./.:.:0:0:.:.	0,0,0,1:0:1:2:./.:./.:.:0:0:.:.	0,0,0,0:0:1:2:./.:./.:.:0:0:.:.
chr9_ref_v2	324818	.	A	G	.	ExcRegion	IntersectsRepeat=1;RepeatCorrectionApplied=0	SAC:ACF:DF:PD:GT:SGT:SF:SV:SIG:MT:PAC	1,1,0,0:1:1:2:./.:./.:.:0	0,0,0,0:0:1:2:./.:./.:.:0:0:.:.	0,0,0,0:0:1:2:./.:./.:.:0:0:.:.	0,0,0,1:0:1:2:./.:./.:.:0:0:.:.	0,0,0,0:0:1:2:./.:./.:.:0:0:.:.
chr9_ref_v2	324889	.	C	CAACTCTT	.	ExcRegion	IntersectsRepeat=0;RepeatCorrectionApplied=0	SAC:ACF:DF:PD:GT:SGT:SF:SV:SIG:MT:PAC	0,0,0,0:0:1:2:./.:./.:.:0	0,0,0,0:0:1:2:./.:./.:.:0:0:.:.	0,0,0,1:0:1:2:./.:./.:.:0:0:.:.	0,0,0,0:0:1:2:./.:./.:.:0:0:.:.	0,0,0,0:0:1:2:./.:./.:.:0:0:.:.
chr9_ref_v2	324891	.	A	ACATACATACCTGCGGTAGCAAGATAGGTACACTT	.	ExcRegion	IntersectsRepeat=0;RepeatCorrectionApplied=0	SAC:ACF:DF:PD:GT:SGT:SF:SV:SIG:MT:PAC	0,0,0,0:0:1:2:./.:./.:.:0	0,0,0,0:0:1:2:./.:./.:.:0:0:.:.	0,0,0,1:0:1:2:./.:./.:.:0:0:.:.	0,0,0,0:0:1:2:./.:./.:.:0:0:.:.	0,0,0,0:0:1:2:./.:./.:.:0:0:.:.
chr9_ref_v2	324896	.	T	TACGTTTCA	.	ExcRegion	IntersectsRepeat=1;RepeatCorrectionApplied=0	SAC:ACF:DF:PD:GT:SGT:SF:SV:SIG:MT:PAC	0,0,0,0:0:1:2:./.:./.:.:0	0,0,0,0:0:1:2:./.:./.:.:0:0:.:.	0,0,0,1:0:1:2:./.:./.:.:0:0:.:.	0,0,0,0:0:1:2:./.:./.:.:0:0:.:.	0,0,0,0:0:1:2:./.:./.:.:0:0:.:.
chr9_ref_v2	338418	.	C	CT	.	PASS	IntersectsRepeat=1;RepeatCorrectionApplied=1	SAC:ACF:DF:PD:GT:SGT:SF:SV:SIG:MT:PAC	5,0,8,17:1:1:2:1/1:./.:.:0	3,0,7,4:1:0:2:./.:./.:.:0:0:.:.	1,0,12,17:1:1:2:1/1:./.:.:0:0:.:.	4,1,11,21:1:1:2:1/1:./.:.:0:0:.:.	3,0,12,11:1:1:2:1/1:./.:.:0:0:.:.
chr9_ref_v2	346893	.	T	C	.	PASS	IntersectsRepeat=1;RepeatCorrectionApplied=0	SAC:ACF:DF:PD:GT:SGT:SF:SV:SIG:MT:PAC	0,0,163,164:1:1:2:1/1:./.:.:0	0,0,49,50:1:1:2:1/1:./.:.:0:0:.:.	0,0,166,178:1:1:2:1/1:./.:.:0:0:.:.	0,0,120,115:1:1:2:1/1:./.:.:0:0:.:.	0,0,156,143:1:1:2:1/1:./.:.:0:0:.:.
chr9_ref_v2	362236	.	CTA	C	.	PASS	IntersectsRepeat=1;RepeatCorrectionApplied=1	SAC:ACF:DF:PD:GT:SGT:SF:SV:SIG:MT:PAC	73,30,4,8:1:1:2:0/0:0/1:0.125:0	42,17,5,1:1:1:2:0/0:0/1:0.125:0:0:.:.	61,35,8,3:1:1:2:0/0:0/1:0.125:0:0:.:.	53,21,3,0:1:1:2:0/0:./.:.:0:0:.:.	67,36,5,1:1:1:2:0/0:./.:.:0:0:.:.
chr9_ref_v2	362264	.	CT	C	.	PASS	IntersectsRepeat=1;RepeatCorrectionApplied=1	SAC:ACF:DF:PD:GT:SGT:SF:SV:SIG:MT:PAC	74,26,5,2:1:1:2:0/0:./.:.:0	41,13,8,3:1:1:2:0/0:0/1:0.25:0:0:.:.	76,28,8,4:1:1:2:0/0:./.:.:0:0:.:.	63,23,9,0:1:1:2:0/0:./.:.:0:0:.:.	62,23,9,5:1:1:2:0/0:0/1:0.125:0:0:.:.
chr9_ref_v2	369388	.	AT	A	.	PASS	IntersectsRepeat=1;RepeatCorrectionApplied=1	SAC:ACF:DF:PD:GT:SGT:SF:SV:SIG:MT:PAC	70,40,6,11:1:1:2:0/0:./.:.:0	22,14,2,0:1:1:2:0/0:./.:.:0:0:.:.	76,56,5,9:1:1:2:0/0:./.:.:0:0:.:.	42,28,8,4:1:1:2:0/0:./.:.:0:0:.:.	58,34,7,5:1:1:2:0/0:./.:.:0:0:.:.
chr9_ref_v2	380128	.	G	GA	.	PASS	IntersectsRepeat=1;RepeatCorrectionApplied=1	SAC:ACF:DF:PD:GT:SGT:SF:SV:SIG:MT:PAC	103,42,14,1:1:1:2:0/0:./.:.:0	22,18,4,1:1:1:2:0/0:0/1:0.125:0:0:.:.	114,45,11,5:1:1:2:0/0:./.:.:0:0:.:.	91,33,11,2:1:1:2:0/0:./.:.:0:0:.:.	86,37,15,0:1:1:2:0/0:0/1:0.125:0:0:.:.
chr9_ref_v2	384833	.	A	AT	.	PASS	IntersectsRepeat=1;RepeatCorrectionApplied=1	SAC:ACF:DF:PD:GT:SGT:SF:SV:SIG:MT:PAC	1,27,54,9:1:1:2:1/1:0/1:0.25:0	0,9,19,5:1:1:2:1/1:0/1:0.25:0:0:.:.	1,23,63,16:1:1:2:1/1:0/1:0.125:0:0:.:.	2,21,37,8:1:1:2:1/1:0/1:0.5:0:0:.:.	2,27,45,12:1:1:2:1/1:0/1:0.5:0:0:.:.
chr9_ref_v2	386336	.	C	A	.	PASS	IntersectsRepeat=1;RepeatCorrectionApplied=0	SAC:ACF:DF:PD:GT:SGT:SF:SV:SIG:MT:PAC	114,36,1,11:1:1:2:0/0:0/1:0.125:0	28,12,0,5:1:1:2:0/0:0/1:0.25:0:0:.:.	95,51,0,23:1:1:2:0/0:0/1:0.25:0:0:.:.	77,36,0,22:1:1:2:0/0:0/1:0.25:0:0:.:.	81,44,1,13:1:1:2:0/0:0/1:0.25:0:0:.:.
chr9_ref_v2	388450	.	GA	G	.	PASS	IntersectsRepeat=1;RepeatCorrectionApplied=1	SAC:ACF:DF:PD:GT:SGT:SF:SV:SIG:MT:PAC	74,88,7,8:1:1:2:0/0:./.:.:0	20,27,3,5:1:1:2:0/0:0/1:0.125:0:0:.:.	92,85,10,6:1:1:2:0/0:./.:.:0:0:.:.	66,81,6,13:1:1:2:0/0:0/1:0.125:0:0:.:.	71,85,4,11:1:1:2:0/0:./.:.:0:0:.:.
chr9_ref_v2	418672	.	GTA	G	.	PASS	IntersectsRepeat=1;RepeatCorrectionApplied=1	SAC:ACF:DF:PD:GT:SGT:SF:SV:SIG:MT:PAC	123,121,5,7:1:1:2:0/0:0/1:0.125:0	46,71,5,8:1:1:2:0/0:0/1:0.125:0:0:.:.	107,124,5,12:1:1:2:0/0:0/1:0.125:0:0:.:.	91,103,4,9:1:1:2:0/0:0/1:0.125:0:0:.:.	88,110,5,7:1:1:2:0/0:0/1:0.125:0:0:.:.
chr9_ref_v2	426024	.	A	G	.	PASS	IntersectsRepeat=0;RepeatCorrectionApplied=0	SAC:ACF:DF:PD:GT:SGT:SF:SV:SIG:MT:PAC	229,212,0,0:1:1:2:0/0:./.:.:0	49,62,0,0:1:1:2:0/0:./.:.:0:0:.:.	202,240,0,2:1:1:2:0/0:./.:.:0:0:.:.	140,160,0,0:1:1:2:0/0:./.:.:0:0:.:.	96,96,85,93:1:1:2:0/1:./.:.:0:1:g.426024A>G:0
chr9_ref_v2	427426	.	A	G	.	PASS	IntersectsRepeat=0;RepeatCorrectionApplied=0	SAC:ACF:DF:PD:GT:SGT:SF:SV:SIG:MT:PAC	0,0,190,188:1:1:2:1/1:./.:.:0	0,0,73,48:1:1:2:1/1:./.:.:0:0:.:.	0,0,186,175:1:1:2:1/1:./.:.:0:0:.:.	0,0,163,155:1:1:2:1/1:./.:.:0:0:.:.	1,0,188,159:1:1:2:1/1:./.:.:0:0:.:.
chr9_ref_v2	434245	.	A	T	.	PASS	IntersectsRepeat=1;RepeatCorrectionApplied=0	SAC:ACF:DF:PD:GT:SGT:SF:SV:SIG:MT:PAC	222,236,0,0:1:1:2:0/0:./.:.:0	69,59,0,0:1:1:2:0/0:./.:.:0:0:.:.	119,109,124,116:1:1:2:0/1:./.:.:0:1:g.434245A>T:0	180,181,0,0:1:1:2:0/0:./.:.:0:0:.:.	212,209,0,0:1:1:2:0/0:./.:.:0:0:.:.
chr9_ref_v2	438049	.	A	G	.	PASS	IntersectsRepeat=1;RepeatCorrectionApplied=0	SAC:ACF:DF:PD:GT:SGT:SF:SV:SIG:MT:PAC	0,0,15,99:1:1:2:1/1:./.:.:0	0,1,6,10:1:1:2:./.:./.:.:0:0:.:.	0,0,14,93:1:1:2:1/1:./.:.:0:0:.:.	1,0,13,56:1:1:2:1/1:./.:.:0:0:.:.	0,0,12,103:1:1:2:1/1:./.:.:0:0:.:.
chr9_ref_v2	438071	.	A	T	.	PASS	IntersectsRepeat=1;RepeatCorrectionApplied=0	SAC:ACF:DF:PD:GT:SGT:SF:SV:SIG:MT:PAC	0,0,22,134:1:1:2:1/1:./.:.:0	0,0,14,24:1:1:2:1/1:./.:.:0:0:.:.	0,0,24,108:1:1:2:1/1:./.:.:0:0:.:.	1,0,22,86:1:1:2:1/1:./.:.:0:0:.:.	0,0,21,139:1:1:2:1/1:./.:.:0:0:.:.
chr9_ref_v2	438077	.	A	G	.	PASS	IntersectsRepeat=1;RepeatCorrectionApplied=0	SAC:ACF:DF:PD:GT:SGT:SF:SV:SIG:MT:PAC	0,0,23,148:1:1:2:1/1:./.:.:0	0,0,15,27:1:1:2:1/1:./.:.:0:0:.:.	0,0,24,102:1:1:2:1/1:./.:.:0:0:.:.	1,0,25,89:1:1:2:1/1:./.:.:0:0:.:.	0,0,22,148:1:1:2:1/1:./.:.:0:0:.:.
chr9_ref_v2	438186	.	G	A	.	PASS	IntersectsRepeat=0;RepeatCorrectionApplied=0	SAC:ACF:DF:PD:GT:SGT:SF:SV:SIG:MT:PAC	3,29,104,16:1:1:2:0/1:1/1:0.5:0	0,1,29,26:1:1:2:1/1:./.:.:0:0:.:.	2,13,95,19:1:1:2:1/1:0/1:0.25:0:0:.:.	4,13,68,13:1:1:2:1/1:0/1:0.25:0:0:.:.	2,15,108,18:1:1:2:1/1:0/1:0.25:0:0:.:.
chr9_ref_v2	438193	.	T	G	.	PASS	IntersectsRepeat=0;RepeatCorrectionApplied=0	SAC:ACF:DF:PD:GT:SGT:SF:SV:SIG:MT:PAC	3,29,114,10:1:1:2:0/1:1/1:0.5:0	0,1,28,21:1:1:2:1/1:./.:.:0:0:.:.	2,13,101,16:1:1:2:1/1:0/1:0.25:0:0:.:.	4,14,73,12:1:1:2:1/1:0/1:0.25:0:0:.:.	2,15,108,12:1:1:2:1/1:0/1:0.25:0:0:.:.
chr9_ref_v2	438198	.	A	G	.	PASS	IntersectsRepeat=0;RepeatCorrectionApplied=0	SAC:ACF:DF:PD:GT:SGT:SF:SV:SIG:MT:PAC	3,29,114,10:1:1:2:0/1:1/1:0.5:0	0,1,26,18:1:1:2:1/1:./.:.:0:0:.:.	2,13,107,17:1:1:2:1/1:0/1:0.25:0:0:.:.	4,14,75,12:1:1:2:1/1:0/1:0.25:0:0:.:.	2,15,113,8:1:1:2:1/1:0/1:0.25:0:0:.:.
chr9_ref_v2	438204	.	T	C	.	PASS	IntersectsRepeat=0;RepeatCorrectionApplied=0	SAC:ACF:DF:PD:GT:SGT:SF:SV:SIG:MT:PAC	3,29,118,11:1:1:2:0/1:1/1:0.5:0	0,1,26,13:1:1:2:1/1:./.:.:0:0:.:.	2,13,109,16:1:1:2:1/1:0/1:0.25:0:0:.:.	4,14,77,10:1:1:2:1/1:0/1:0.25:0:0:.:.	2,15,110,9:1:1:2:1/1:0/1:0.25:0:0:.:.
chr9_ref_v2	438249	.	G	T	.	PASS	IntersectsRepeat=1;RepeatCorrectionApplied=0	SAC:ACF:DF:PD:GT:SGT:SF:SV:SIG:MT:PAC	2,27,90,12:1:1:2:0/1:1/1:0.5:0	0,1,16,9:1:1:2:1/1:0/1:0.125:0:0:.:.	1,13,78,20:1:1:2:1/1:0/1:0.25:0:0:.:.	4,14,50,15:1:1:2:1/1:0/1:0.5:0:0:.:.	3,15,88,12:1:1:2:1/1:0/1:0.25:0:0:.:.
chr9_ref_v2	438801	.	C	T	.	ExcRegion	IntersectsRepeat=0;RepeatCorrectionApplied=0	SAC:ACF:DF:PD:GT:SGT:SF:SV:SIG:MT:PAC	0,0,184,76:1:1:2:./.:./.:.:0	0,0,11,7:1:1:2:./.:./.:.:0:0:.:.	0,0,153,61:1:1:2:./.:./.:.:0:0:.:.	0,0,108,38:1:1:2:./.:./.:.:0:0:.:.	0,1,156,55:1:1:2:./.:./.:.:0:0:.:.
chr9_ref_v2	439079	.	T	G	.	ExcRegion	IntersectsRepeat=1;RepeatCorrectionApplied=0	SAC:ACF:DF:PD:GT:SGT:SF:SV:SIG:MT:PAC	0,15,0,28:1:1:2:./.:./.:.:0	0,0,0,1:0:1:2:./.:./.:.:0:0:.:.	0,22,0,21:1:1:2:./.:./.:.:0:0:.:.	0,11,2,12:1:1:2:./.:./.:.:0:0:.:.	0,13,0,15:1:1:2:./.:./.:.:0:0:.:.
chr10_ref_v2	2654	.	T	C	.	ExcRegion	IntersectsRepeat=1;RepeatCorrectionApplied=0	SAC:ACF:DF:PD:GT:SGT:SF:SV:SIG:MT:PAC	0,0,0,0:0:1:2:./.:./.:.:0	0,0,0,0:0:1:2:./.:./.:.:0:0:.:.	0,0,1,0:0:1:2:./.:./.:.:0:0:.:.	0,0,0,0:0:1:2:./.:./.:.:0:0:.:.	0,0,0,0:0:1:2:./.:./.:.:0:0:.:.
chr10_ref_v2	8349	.	A	G	.	PASS	IntersectsRepeat=0;RepeatCorrectionApplied=0	SAC:ACF:DF:PD:GT:SGT:SF:SV:SIG:MT:PAC	0,0,0,0:0:1:2:./.:./.:.:0	0,0,0,0:0:1:2:./.:./.:.:0:0:.:.	0,0,0,0:0:1:2:./.:./.:.:0:0:.:.	0,0,1,1:1:1:2:./.:./.:.:0:0:.:.	0,0,0,0:0:1:2:./.:./.:.:0:0:.:.
chr10_ref_v2	8364	.	G	A	.	PASS	IntersectsRepeat=0;RepeatCorrectionApplied=0	SAC:ACF:DF:PD:GT:SGT:SF:SV:SIG:MT:PAC	0,0,0,0:0:1:2:./.:./.:.:0	0,0,0,0:0:1:2:./.:./.:.:0:0:.:.	0,0,0,0:0:1:2:./.:./.:.:0:0:.:.	0,0,1,1:1:1:2:./.:./.:.:0:0:.:.	0,0,0,0:0:1:2:./.:./.:.:0:0:.:.
chr10_ref_v2	8389	.	A	T	.	PASS	IntersectsRepeat=0;RepeatCorrectionApplied=0	SAC:ACF:DF:PD:GT:SGT:SF:SV:SIG:MT:PAC	0,0,0,0:0:1:2:./.:./.:.:0	0,0,0,0:0:1:2:./.:./.:.:0:0:.:.	0,0,0,0:0:1:2:./.:./.:.:0:0:.:.	0,0,1,1:1:1:2:./.:./.:.:0:0:.:.	0,0,0,0:0:1:2:./.:./.:.:0:0:.:.
chr10_ref_v2	50371	.	GA	G	.	PASS	IntersectsRepeat=1;RepeatCorrectionApplied=1	SAC:ACF:DF:PD:GT:SGT:SF:SV:SIG:MT:PAC	125,112,6,10:1:1:2:0/0:./.:.:0	30,41,7,2:1:1:2:0/0:0/1:0.125:0:0:.:.	130,140,13,12:1:1:2:0/0:./.:.:0:0:.:.	104,98,8,9:1:1:2:0/0:./.:.:0:0:.:.	113,112,12,14:1:1:2:0/0:./.:.:0:0:.:.
chr10_ref_v2	59055	.	GA	G,GAA	.	PASS	IntersectsRepeat=1;RepeatCorrectionApplied=1	SAC:ACF:DF:PD:GT:SGT:SF:SV:SIG:MT:PAC	14,4,18,6,2,10:1:1:2:0/1:1/2:0.5:0	6,2,4,1,1,3:1:0:2:./.:./.:.:0:0:.:.	6,5,14,5,1,5:1:1:2:0/1:1/2:0.25:0:0:.:.	10,5,13,4,1,10:1:1:2:0/1:0/2:0.5:0:0:.:.	8,3,17,6,1,8:1:1:2:0/1:1/2:0.5:0:0:.:.
chr10_ref_v2	60683	.	G	GT	.	PASS	IntersectsRepeat=1;RepeatCorrectionApplied=1	SAC:ACF:DF:PD:GT:SGT:SF:SV:SIG:MT:PAC	52,42,20,5:1:1:2:0/0:0/1:0.25:0	8,5,8,1:1:1:2:0/1:0/0:0.125:0:0:.:.	70,36,24,3:1:1:2:0/0:0/1:0.25:0:0:.:.	37,19,17,3:1:1:2:0/0:0/1:0.5:0:0:.:.	60,28,17,7:1:1:2:0/0:0/1:0.25:0:0:.:.
chr10_ref_v2	75589	.	C	CT	.	PASS	IntersectsRepeat=1;RepeatCorrectionApplied=1	SAC:ACF:DF:PD:GT:SGT:SF:SV:SIG:MT:PAC	117,131,5,3:1:1:2:0/0:./.:.:0	34,20,4,5:1:1:2:0/0:0/1:0.125:0:0:.:.	86,111,9,5:1:1:2:0/0:./.:.:0:0:.:.	85,94,6,4:1:1:2:0/0:./.:.:0:0:.:.	100,91,4,6:1:1:2:0/0:./.:.:0:0:.:.
chr10_ref_v2	76563	.	GAT	G	.	PASS	IntersectsRepeat=1;RepeatCorrectionApplied=1	SAC:ACF:DF:PD:GT:SGT:SF:SV:SIG:MT:PAC	49,47,16,9:1:1:2:0/0:0/1:0.25:0	36,39,6,9:1:1:2:0/0:0/1:0.125:0:0:.:.	34,57,2,7:1:1:2:0/0:./.:.:0:0:.:.	39,37,1,7:1:1:2:0/0:./.:.:0:0:.:.	48,46,8,6:1:1:2:0/0:./.:.:0:0:.:.
chr10_ref_v2	90886	.	C	A	.	PASS	IntersectsRepeat=0;RepeatCorrectionApplied=0	SAC:ACF:DF:PD:GT:SGT:SF:SV:SIG:MT:PAC	85,41,0,27:1:1:2:0/0:0/1:0.5:0	28,31,0,2:1:1:2:0/0:0/1:0.125:0:0:.:.	105,33,0,18:1:1:2:0/0:0/1:0.25:0:0:.:.	71,39,0,28:1:1:2:0/0:0/1:0.5:0:0:.:.	61,31,0,14:1:1:2:0/0:0/1:0.25:0:0:.:.
chr10_ref_v2	91071	.	A	G	.	PASS	IntersectsRepeat=0;RepeatCorrectionApplied=0	SAC:ACF:DF:PD:GT:SGT:SF:SV:SIG:MT:PAC	0,0,152,56:1:1:2:1/1:./.:.:0	0,0,49,19:1:1:2:1/1:./.:.:0:0:.:.	0,1,135,72:1:1:2:1/1:./.:.:0:0:.:.	0,0,134,56:1:1:2:1/1:./.:.:0:0:.:.	0,0,139,40:1:1:2:1/1:./.:.:0:0:.:.
chr10_ref_v2	99520	.	A	ATT	.	PASS	IntersectsRepeat=1;RepeatCorrectionApplied=1	SAC:ACF:DF:PD:GT:SGT:SF:SV:SIG:MT:PAC	0,0,27,56:1:1:2:1/1:./.:.:0	1,0,16,26:1:1:2:1/1:./.:.:0:0:.:.	0,0,36,60:1:1:2:1/1:./.:.:0:0:.:.	0,0,28,55:1:1:2:1/1:./.:.:0:0:.:.	0,0,23,34:1:1:2:1/1:./.:.:0:0:.:.
chr10_ref_v2	104610	.	TA	T	.	PASS	IntersectsRepeat=1;RepeatCorrectionApplied=1	SAC:ACF:DF:PD:GT:SGT:SF:SV:SIG:MT:PAC	90,120,5,9:1:1:2:0/0:./.:.:0	38,31,5,7:1:1:2:0/0:0/1:0.125:0:0:.:.	92,92,14,9:1:1:2:0/0:0/1:0.125:0:0:.:.	54,69,11,14:1:1:2:0/0:0/1:0.25:0:0:.:.	68,108,8,14:1:1:2:0/0:0/1:0.125:0:0:.:.
chr10_ref_v2	113473	.	A	AT	.	PASS	IntersectsRepeat=1;RepeatCorrectionApplied=1	SAC:ACF:DF:PD:GT:SGT:SF:SV:SIG:MT:PAC	39,106,9,5:1:1:2:0/0:./.:.:0	23,20,5,1:1:1:2:0/0:0/1:0.125:0:0:.:.	42,92,10,9:1:1:2:0/0:0/1:0.125:0:0:.:.	43,66,10,7:1:1:2:0/0:0/1:0.125:0:0:.:.	40,86,4,6:1:1:2:0/0:./.:.:0:0:.:.
chr10_ref_v2	123778	.	GA	G	.	PASS	IntersectsRepeat=1;RepeatCorrectionApplied=1	SAC:ACF:DF:PD:GT:SGT:SF:SV:SIG:MT:PAC	105,107,9,10:1:1:2:0/0:0/1:0.125:0	32,15,4,5:1:1:2:0/0:0/1:0.25:0:0:.:.	91,113,11,16:1:1:2:0/0:0/1:0.125:0:0:.:.	85,81,8,13:1:1:2:0/0:0/1:0.125:0:0:.:.	91,80,14,1:1:1:2:0/0:0/1:0.125:0:0:.:.
chr10_ref_v2	134111	.	GA	G	.	PASS	IntersectsRepeat=1;RepeatCorrectionApplied=1	SAC:ACF:DF:PD:GT:SGT:SF:SV:SIG:MT:PAC	64,59,13,3:1:1:2:0/0:./.:.:0	21,20,10,4:1:1:2:0/0:0/1:0.125:0:0:.:.	70,50,15,7:1:1:2:0/0:./.:.:0:0:.:.	49,43,10,3:1:1:2:0/0:./.:.:0:0:.:.	41,36,17,5:1:1:2:0/0:0/1:0.125:0:0:.:.
chr10_ref_v2	134129	.	T	A	.	PASS	IntersectsRepeat=1;RepeatCorrectionApplied=0	SAC:ACF:DF:PD:GT:SGT:SF:SV:SIG:MT:PAC	61,112,37,6:1:1:2:0/0:0/1:0.5:0	28,34,10,6:1:1:2:0/0:0/1:0.5:1:0:.:.	65,85,41,9:1:1:2:0/0:0/1:0.5:0:0:.:.	54,90,29,3:1:1:2:0/0:0/1:0.5:0:0:.:.	51,86,30,2:1:1:2:0/0:0/1:0.5:0:0:.:.
chr10_ref_v2	134463	.	A	T	.	PASS	IntersectsRepeat=0;RepeatCorrectionApplied=0	SAC:ACF:DF:PD:GT:SGT:SF:SV:SIG:MT:PAC	181,136,0,0:1:1:2:0/0:./.:.:0	38,45,0,0:1:1:2:0/0:./.:.:0:0:.:.	82,78,79,78:1:1:2:0/1:./.:.:0:1:g.134463A>T:0	135,119,0,0:1:1:2:0/0:./.:.:0:0:.:.	157,139,0,0:1:1:2:0/0:./.:.:0:0:.:.
chr10_ref_v2	136930	.	G	A	.	PASS	IntersectsRepeat=1;RepeatCorrectionApplied=0	SAC:ACF:DF:PD:GT:SGT:SF:SV:SIG:MT:PAC	33,97,24,0:1:1:2:0/0:0/1:0.25:0	6,37,2,0:1:1:2:0/0:0/1:0.125:0:0:.:.	32,83,24,1:1:1:2:0/0:0/1:0.25:0:0:.:.	17,71,24,0:1:1:2:0/0:0/1:0.5:0:0:.:.	34,71,8,0:1:1:2:0/0:0/1:0.125:0:0:.:.
chr10_ref_v2	153817	.	A	G	.	PASS	IntersectsRepeat=0;RepeatCorrectionApplied=0	SAC:ACF:DF:PD:GT:SGT:SF:SV:SIG:MT:PAC	0,0,0,0:0:1:2:./.:./.:.:0	0,0,0,1:0:1:2:./.:./.:.:0:0:.:.	0,0,1,1:1:1:2:./.:./.:.:0:0:.:.	0,0,0,0:0:1:2:./.:./.:.:0:0:.:.	0,0,0,0:0:1:2:./.:./.:.:0:0:.:.
chr10_ref_v2	159426	.	C	CAAAA,CAAA	.	PASS	IntersectsRepeat=1;RepeatCorrectionApplied=1	SAC:ACF:DF:PD:GT:SGT:SF:SV:SIG:MT:PAC	0,0,45,24,10,7:1:1:2:1/1:1/2:0.125:0	1,0,10,3,2,3:1:0:2:./.:./.:.:0:0:.:.	1,0,40,36,6,6:1:1:2:1/1:./.:.:0:0:.:.	0,1,33,30,11,10:1:1:2:1/1:1/2:0.25:0:0:.:.	0,0,37,20,13,5:1:1:2:1/1:1/2:0.25:0:0:.:.
chr10_ref_v2	173176	.	GT	G	.	PASS	IntersectsRepeat=1;RepeatCorrectionApplied=1	SAC:ACF:DF:PD:GT:SGT:SF:SV:SIG:MT:PAC	85,114,8,6:1:1:2:0/0:./.:.:0	30,37,4,3:1:1:2:0/0:0/1:0.125:0:0:.:.	73,104,8,8:1:1:2:0/0:0/1:0.125:0:0:.:.	71,85,6,5:1:1:2:0/0:./.:.:0:0:.:.	72,88,13,13:1:1:2:0/0:0/1:0.25:0:0:.:.
chr10_ref_v2	196077	.	CT	C	.	PASS	IntersectsRepeat=1;RepeatCorrectionApplied=1	SAC:ACF:DF:PD:GT:SGT:SF:SV:SIG:MT:PAC	4,1,96,141:1:1:2:1/1:./.:.:0	1,3,27,21:1:1:2:1/1:0/1:0.125:0:0:.:.	4,5,93,157:1:1:2:1/1:./.:.:0:0:.:.	4,4,86,101:1:1:2:1/1:./.:.:0:0:.:.	1,5,89,107:1:1:2:1/1:./.:.:0:0:.:.
chr10_ref_v2	197521	.	C	T	.	PASS	IntersectsRepeat=0;RepeatCorrectionApplied=0	SAC:ACF:DF:PD:GT:SGT:SF:SV:SIG:MT:PAC	0,23,0,5:1:1:2:0/0:0/1:0.5:0	0,10,0,2:1:1:2:./.:./.:.:0:0:.:.	3,27,0,7:1:1:2:0/0:0/1:0.5:0:0:.:.	1,18,0,1:1:1:2:0/0:0/1:0.125:0:0:.:.	0,33,0,3:1:1:2:0/0:0/1:0.25:0:0:.:.
chr10_ref_v2	197533	.	T	G	.	PASS	IntersectsRepeat=1;RepeatCorrectionApplied=0	SAC:ACF:DF:PD:GT:SGT:SF:SV:SIG:MT:PAC	0,11,0,5:1:1:2:./.:./.:.:0	0,1,0,2:1:1:2:./.:./.:.:0:0:.:.	1,9,0,7:1:1:2:./.:./.:.:0:0:.:.	0,8,0,1:1:1:2:./.:./.:.:0:0:.:.	0,13,0,3:1:1:2:./.:./.:.:0:0:.:.
chr10_ref_v2	197537	.	C	CAAT	.	PASS	IntersectsRepeat=0;RepeatCorrectionApplied=0	SAC:ACF:DF:PD:GT:SGT:SF:SV:SIG:MT:PAC	0,4,0,5:1:1:2:./.:./.:.:0	0,1,0,2:1:1:2:./.:./.:.:0:0:.:.	0,8,0,7:1:1:2:./.:./.:.:0:0:.:.	0,5,0,1:1:1:2:./.:./.:.:0:0:.:.	0,5,0,3:1:1:2:./.:./.:.:0:0:.:.
chr10_ref_v2	197540	.	G	A	.	ExcRegion	IntersectsRepeat=0;RepeatCorrectionApplied=0	SAC:ACF:DF:PD:GT:SGT:SF:SV:SIG:MT:PAC	0,0,0,3:0:1:2:./.:./.:.:0	0,0,0,2:0:1:2:./.:./.:.:0:0:.:.	0,1,0,7:1:1:2:./.:./.:.:0:0:.:.	0,4,0,0:0:1:2:./.:./.:.:0:0:.:.	0,1,0,1:1:1:2:./.:./.:.:0:0:.:.
chr10_ref_v2	200036	.	A	ATGGAAGAGCAGAAAGATACATCAGAAC	.	ExcRegion	IntersectsRepeat=1;RepeatCorrectionApplied=0	SAC:ACF:DF:PD:GT:SGT:SF:SV:SIG:MT:PAC	0,0,0,0:0:1:2:./.:./.:.:0	0,0,0,0:0:1:2:./.:./.:.:0:0:.:.	0,0,0,2:0:1:2:./.:./.:.:0:0:.:.	0,0,0,0:0:1:2:./.:./.:.:0:0:.:.	0,0,0,0:0:1:2:./.:./.:.:0:0:.:.
chr10_ref_v2	200040	.	T	A	.	ExcRegion	IntersectsRepeat=1;RepeatCorrectionApplied=0	SAC:ACF:DF:PD:GT:SGT:SF:SV:SIG:MT:PAC	0,0,0,0:0:1:2:./.:./.:.:0	0,0,0,0:0:1:2:./.:./.:.:0:0:.:.	0,0,0,1:0:1:2:./.:./.:.:0:0:.:.	0,0,0,0:0:1:2:./.:./.:.:0:0:.:.	0,0,0,0:0:1:2:./.:./.:.:0:0:.:.
chr10_ref_v2	200041	.	A	G	.	ExcRegion	IntersectsRepeat=1;RepeatCorrectionApplied=0	SAC:ACF:DF:PD:GT:SGT:SF:SV:SIG:MT:PAC	0,0,0,0:0:1:2:./.:./.:.:0	0,0,0,0:0:1:2:./.:./.:.:0:0:.:.	0,0,0,1:0:1:2:./.:./.:.:0:0:.:.	0,0,0,0:0:1:2:./.:./.:.:0:0:.:.	0,0,0,0:0:1:2:./.:./.:.:0:0:.:.
chr10_ref_v2	203237	.	A	C	.	ExcRegion	IntersectsRepeat=0;RepeatCorrectionApplied=0	SAC:ACF:DF:PD:GT:SGT:SF:SV:SIG:MT:PAC	0,0,0,0:0:1:2:./.:./.:.:0	0,0,0,0:0:1:2:./.:./.:.:0:0:.:.	0,0,1,0:0:1:2:./.:./.:.:0:0:.:.	0,0,0,0:0:1:2:./.:./.:.:0:0:.:.	0,0,0,0:0:1:2:./.:./.:.:0:0:.:.
chr10_ref_v2	203245	.	T	A	.	ExcRegion	IntersectsRepeat=0;RepeatCorrectionApplied=0	SAC:ACF:DF:PD:GT:SGT:SF:SV:SIG:MT:PAC	0,0,0,0:0:1:2:./.:./.:.:0	0,0,0,0:0:1:2:./.:./.:.:0:0:.:.	0,0,1,0:0:1:2:./.:./.:.:0:0:.:.	0,0,0,0:0:1:2:./.:./.:.:0:0:.:.	0,0,0,0:0:1:2:./.:./.:.:0:0:.:.
chr10_ref_v2	203310	.	G	A	.	ExcRegion	IntersectsRepeat=1;RepeatCorrectionApplied=0	SAC:ACF:DF:PD:GT:SGT:SF:SV:SIG:MT:PAC	0,0,0,0:0:1:2:./.:./.:.:0	0,0,0,0:0:1:2:./.:./.:.:0:0:.:.	0,0,0,0:0:1:2:./.:./.:.:0:0:.:.	0,0,2,0:0:1:2:./.:./.:.:0:0:.:.	0,0,0,0:0:1:2:./.:./.:.:0:0:.:.
chr10_ref_v2	203370	.	C	T	.	ExcRegion	IntersectsRepeat=0;RepeatCorrectionApplied=0	SAC:ACF:DF:PD:GT:SGT:SF:SV:SIG:MT:PAC	0,0,4,0:0:1:2:./.:./.:.:0	0,0,5,0:0:1:2:./.:./.:.:0:0:.:.	0,0,4,0:0:1:2:./.:./.:.:0:0:.:.	1,0,4,0:1:1:2:./.:./.:.:0:0:.:.	0,0,3,0:0:1:2:./.:./.:.:0:0:.:.
chr10_ref_v2	203382	.	A	T	.	ExcRegion	IntersectsRepeat=0;RepeatCorrectionApplied=0	SAC:ACF:DF:PD:GT:SGT:SF:SV:SIG:MT:PAC	0,0,6,0:0:1:2:./.:./.:.:0	0,0,6,0:0:1:2:./.:./.:.:0:0:.:.	0,0,5,0:0:1:2:./.:./.:.:0:0:.:.	0,0,8,0:0:1:2:./.:./.:.:0:0:.:.	0,0,6,0:0:1:2:./.:./.:.:0:0:.:.
chr10_ref_v2	203387	.	T	A	.	ExcRegion	IntersectsRepeat=0;RepeatCorrectionApplied=0	SAC:ACF:DF:PD:GT:SGT:SF:SV:SIG:MT:PAC	0,0,7,0:0:1:2:./.:./.:.:0	0,0,6,0:0:1:2:./.:./.:.:0:0:.:.	0,0,5,0:0:1:2:./.:./.:.:0:0:.:.	0,0,8,0:0:1:2:./.:./.:.:0:0:.:.	0,0,6,0:0:1:2:./.:./.:.:0:0:.:.
chr10_ref_v2	203539	.	C	T	.	ExcRegion	IntersectsRepeat=1;RepeatCorrectionApplied=0	SAC:ACF:DF:PD:GT:SGT:SF:SV:SIG:MT:PAC	0,0,0,0:0:1:2:./.:./.:.:0	0,0,0,0:0:1:2:./.:./.:.:0:0:.:.	0,0,1,0:0:1:2:./.:./.:.:0:0:.:.	0,0,1,0:0:1:2:./.:./.:.:0:0:.:.	0,0,0,0:0:1:2:./.:./.:.:0:0:.:.
chr10_ref_v2	203559	.	A	T	.	ExcRegion	IntersectsRepeat=0;RepeatCorrectionApplied=0	SAC:ACF:DF:PD:GT:SGT:SF:SV:SIG:MT:PAC	0,0,0,0:0:1:2:./.:./.:.:0	0,0,0,0:0:1:2:./.:./.:.:0:0:.:.	0,0,1,0:0:1:2:./.:./.:.:0:0:.:.	0,0,1,0:0:1:2:./.:./.:.:0:0:.:.	0,0,0,0:0:1:2:./.:./.:.:0:0:.:.
chr10_ref_v2	203576	.	A	ACATATTTTATATAAAAT	.	ExcRegion	IntersectsRepeat=1;RepeatCorrectionApplied=0	SAC:ACF:DF:PD:GT:SGT:SF:SV:SIG:MT:PAC	0,0,0,0:0:1:2:./.:./.:.:0	0,0,0,0:0:1:2:./.:./.:.:0:0:.:.	0,0,1,0:0:1:2:./.:./.:.:0:0:.:.	0,0,1,0:0:1:2:./.:./.:.:0:0:.:.	0,0,0,0:0:1:2:./.:./.:.:0:0:.:.
chr10_ref_v2	203676	.	C	G	.	ExcRegion	IntersectsRepeat=1;RepeatCorrectionApplied=0	SAC:ACF:DF:PD:GT:SGT:SF:SV:SIG:MT:PAC	0,0,0,0:0:1:2:./.:./.:.:0	0,0,2,0:0:1:2:./.:./.:.:0:0:.:.	0,0,0,0:0:1:2:./.:./.:.:0:0:.:.	0,0,0,0:0:1:2:./.:./.:.:0:0:.:.	0,0,0,0:0:1:2:./.:./.:.:0:0:.:.
chr10_ref_v2	203700	.	A	G	.	ExcRegion	IntersectsRepeat=0;RepeatCorrectionApplied=0	SAC:ACF:DF:PD:GT:SGT:SF:SV:SIG:MT:PAC	0,0,0,0:0:1:2:./.:./.:.:0	0,0,3,0:0:1:2:./.:./.:.:0:0:.:.	0,0,0,0:0:1:2:./.:./.:.:0:0:.:.	0,0,0,0:0:1:2:./.:./.:.:0:0:.:.	0,0,1,0:0:1:2:./.:./.:.:0:0:.:.
chr10_ref_v2	203715	.	C	T	.	ExcRegion	IntersectsRepeat=1;RepeatCorrectionApplied=0	SAC:ACF:DF:PD:GT:SGT:SF:SV:SIG:MT:PAC	0,0,0,0:0:1:2:./.:./.:.:0	0,0,4,0:0:1:2:./.:./.:.:0:0:.:.	0,0,1,0:0:1:2:./.:./.:.:0:0:.:.	0,0,1,0:0:1:2:./.:./.:.:0:0:.:.	0,0,1,0:0:1:2:./.:./.:.:0:0:.:.
chr10_ref_v2	203942	.	A	C	.	PASS	IntersectsRepeat=1;RepeatCorrectionApplied=0	SAC:ACF:DF:PD:GT:SGT:SF:SV:SIG:MT:PAC	0,0,28,0:0:1:2:1/1:./.:.:0	0,0,19,0:0:0:2:./.:./.:.:0:0:.:.	0,0,18,0:0:1:2:./.:./.:.:0:0:.:.	0,0,25,0:0:1:2:1/1:./.:.:0:0:.:.	0,0,33,0:0:1:2:1/1:./.:.:0:0:.:.
chr10_ref_v2	203944	.	A	G	.	PASS	IntersectsRepeat=0;RepeatCorrectionApplied=0	SAC:ACF:DF:PD:GT:SGT:SF:SV:SIG:MT:PAC	0,0,31,0:0:1:2:1/1:./.:.:0	0,0,19,0:0:0:2:./.:./.:.:0:0:.:.	0,0,21,0:0:1:2:1/1:./.:.:0:0:.:.	0,0,27,0:0:1:2:1/1:./.:.:0:0:.:.	0,0,34,0:0:1:2:1/1:./.:.:0:0:.:.
chr10_ref_v2	204059	.	GTAGAAA	G	.	PASS	IntersectsRepeat=0;RepeatCorrectionApplied=0	SAC:ACF:DF:PD:GT:SGT:SF:SV:SIG:MT:PAC	0,0,145,1:1:1:2:1/1:./.:.:0	0,0,56,0:0:1:2:1/1:./.:.:0:0:.:.	0,0,126,3:1:1:2:1/1:./.:.:0:0:.:.	1,0,120,0:1:1:2:1/1:./.:.:0:0:.:.	0,0,158,3:1:1:2:1/1:./.:.:0:0:.:.
chr10_ref_v2	204079	.	T	A	.	PASS	IntersectsRepeat=1;RepeatCorrectionApplied=0	SAC:ACF:DF:PD:GT:SGT:SF:SV:SIG:MT:PAC	0,0,150,7:1:1:2:1/1:./.:.:0	0,0,56,0:0:1:2:1/1:./.:.:0:0:.:.	0,0,134,7:1:1:2:1/1:./.:.:0:0:.:.	1,0,121,1:1:1:2:1/1:./.:.:0:0:.:.	0,0,167,8:1:1:2:1/1:./.:.:0:0:.:.
chr10_ref_v2	223444	.	C	CTTCTTCTT	.	PASS	IntersectsRepeat=0;RepeatCorrectionApplied=0	SAC:ACF:DF:PD:GT:SGT:SF:SV:SIG:MT:PAC	0,0,161,131:1:1:2:1/1:./.:.:0	0,0,34,42:1:1:2:1/1:./.:.:0:0:.:.	0,0,151,134:1:1:2:1/1:./.:.:0:0:.:.	0,0,120,102:1:1:2:1/1:./.:.:0:0:.:.	0,0,129,114:1:1:2:1/1:./.:.:0:0:.:.
chr10_ref_v2	263388	.	T	A	.	PASS	IntersectsRepeat=0;RepeatCorrectionApplied=0	SAC:ACF:DF:PD:GT:SGT:SF:SV:SIG:MT:PAC	189,157,0,0:1:1:2:0/0:./.:.:0	40,41,0,0:1:1:2:0/0:./.:.:0:0:.:.	180,145,0,0:1:1:2:0/0:./.:.:0:0:.:.	67,59,67,59:1:1:2:0/1:./.:.:0:1:g.263388T>A:0	137,117,0,0:1:1:2:0/0:./.:.:0:0:.:.
chr10_ref_v2	264865	.	A	C	.	PASS	IntersectsRepeat=0;RepeatCorrectionApplied=0	SAC:ACF:DF:PD:GT:SGT:SF:SV:SIG:MT:PAC	182,32,0,53:1:1:2:0/0:0/1:0.5:0	51,20,0,18:1:1:2:0/0:0/1:0.5:0:0:.:.	166,26,0,50:1:1:2:0/0:0/1:0.5:0:0:.:.	137,27,0,52:1:1:2:0/0:0/1:0.5:0:0:.:.	155,37,0,32:1:1:2:0/0:0/1:0.25:0:0:.:.
chr10_ref_v2	265659	.	GT	G	.	PASS	IntersectsRepeat=1;RepeatCorrectionApplied=1	SAC:ACF:DF:PD:GT:SGT:SF:SV:SIG:MT:PAC	33,43,12,10:1:1:2:0/0:0/1:0.125:0	13,6,2,2:1:1:2:0/0:./.:.:0:0:.:.	45,45,19,9:1:1:2:0/0:0/1:0.125:0:0:.:.	23,30,12,16:1:1:2:0/0:0/1:0.5:0:0:.:.	24,33,9,11:1:1:2:0/0:0/1:0.25:0:0:.:.
chr10_ref_v2	268534	.	AT	A	.	PASS	IntersectsRepeat=1;RepeatCorrectionApplied=1	SAC:ACF:DF:PD:GT:SGT:SF:SV:SIG:MT:PAC	52,47,8,7:1:1:2:0/0:./.:.:0	16,12,1,1:1:1:2:0/0:./.:.:0:0:.:.	54,41,9,11:1:1:2:0/0:./.:.:0:0:.:.	43,30,12,8:1:1:2:0/0:0/1:0.125:0:0:.:.	41,14,10,7:1:1:2:0/0:0/1:0.125:0:0:.:.
chr10_ref_v2	271045	.	T	C	.	PASS	IntersectsRepeat=0;RepeatCorrectionApplied=0	SAC:ACF:DF:PD:GT:SGT:SF:SV:SIG:MT:PAC	120,169,1,0:1:1:2:0/0:./.:.:0	35,44,0,1:1:1:2:0/0:./.:.:0:0:.:.	128,147,0,0:1:1:2:0/0:./.:.:0:0:.:.	101,129,0,0:1:1:2:0/0:./.:.:0:0:.:.	66,57,60,67:1:1:2:0/1:./.:.:0:1:g.271045T>C:0
chr10_ref_v2	285142	.	TTCTTCTCGCTGTTTCG	T	.	PASS	IntersectsRepeat=1;RepeatCorrectionApplied=0	SAC:ACF:DF:PD:GT:SGT:SF:SV:SIG:MT:PAC	1,0,91,104:1:1:2:1/1:./.:.:0	0,0,20,21:1:1:2:1/1:./.:.:0:0:.:.	0,0,70,95:1:1:2:1/1:./.:.:0:0:.:.	1,0,61,70:1:1:2:1/1:./.:.:0:0:.:.	1,0,87,84:1:1:2:1/1:./.:.:0:0:.:.
chr10_ref_v2	289373	.	TA	T	.	PASS	IntersectsRepeat=1;RepeatCorrectionApplied=1	SAC:ACF:DF:PD:GT:SGT:SF:SV:SIG:MT:PAC	38,50,16,10:1:1:2:0/0:0/1:0.125:0	18,11,7,1:1:1:2:0/0:./.:.:0:0:.:.	42,35,12,10:1:1:2:0/0:0/1:0.125:0:0:.:.	37,34,11,7:1:1:2:0/0:0/1:0.125:0:0:.:.	42,43,18,8:1:1:2:0/0:0/1:0.125:0:0:.:.
chr10_ref_v2	292879	.	A	AGAAGTAGTGCTCGAGGTAGGGTCGGAAGAAGTTGTACTG	.	PASS	IntersectsRepeat=1;RepeatCorrectionApplied=0	SAC:ACF:DF:PD:GT:SGT:SF:SV:SIG:MT:PAC	0,0,40,46:1:1:2:1/1:./.:.:0	0,0,9,12:1:1:2:1/1:./.:.:0:0:.:.	0,0,58,55:1:1:2:1/1:./.:.:0:0:.:.	0,1,51,31:1:1:2:1/1:./.:.:0:0:.:.	0,0,52,44:1:1:2:1/1:./.:.:0:0:.:.
chr10_ref_v2	292993	.	CGAGGAAGTA	C	.	PASS	IntersectsRepeat=0;RepeatCorrectionApplied=0	SAC:ACF:DF:PD:GT:SGT:SF:SV:SIG:MT:PAC	2,0,141,125:1:1:2:1/1:./.:.:0	2,0,20,23:1:1:2:1/1:0/1:0.125:0:0:.:.	3,0,139,130:1:1:2:1/1:./.:.:0:0:.:.	2,0,109,127:1:1:2:1/1:./.:.:0:0:.:.	4,0,124,121:1:1:2:1/1:./.:.:0:0:.:.
chr10_ref_v2	293257	.	G	GGAC	.	PASS	IntersectsRepeat=1;RepeatCorrectionApplied=0	SAC:ACF:DF:PD:GT:SGT:SF:SV:SIG:MT:PAC	0,1,125,173:1:1:2:1/1:./.:.:0	0,0,21,32:1:1:2:1/1:./.:.:0:0:.:.	1,0,112,159:1:1:2:1/1:./.:.:0:0:.:.	1,0,96,163:1:1:2:1/1:./.:.:0:0:.:.	0,0,120,143:1:1:2:1/1:./.:.:0:0:.:.
chr10_ref_v2	294266	.	A	ACAGGAAGAGCCGCCAAATGTCGCAGAGGAAACC	.	PASS	IntersectsRepeat=1;RepeatCorrectionApplied=0	SAC:ACF:DF:PD:GT:SGT:SF:SV:SIG:MT:PAC	0,0,98,99:1:1:2:1/1:./.:.:0	0,0,20,22:1:1:2:1/1:./.:.:0:0:.:.	0,0,144,86:1:1:2:1/1:./.:.:0:0:.:.	0,0,69,87:1:1:2:1/1:./.:.:0:0:.:.	0,0,119,83:1:1:2:1/1:./.:.:0:0:.:.
chr10_ref_v2	296103	.	T	A	.	PASS	IntersectsRepeat=0;RepeatCorrectionApplied=0	SAC:ACF:DF:PD:GT:SGT:SF:SV:SIG:MT:PAC	131,139,1,0:1:1:2:0/0:./.:.:0	37,32,0,0:1:1:2:0/0:./.:.:0:0:.:.	152,122,0,0:1:1:2:0/0:./.:.:0:0:.:.	103,99,0,0:1:1:2:0/0:./.:.:0:0:.:.	49,69,40,70:1:1:2:0/1:./.:.:0:1:g.296103T>A:0
chr10_ref_v2	313773	.	T	TTGTG	.	PASS	IntersectsRepeat=1;RepeatCorrectionApplied=1	SAC:ACF:DF:PD:GT:SGT:SF:SV:SIG:MT:PAC	4,3,83,97:1:1:2:1/1:0/1:0.125:0	1,1,14,21:1:1:2:1/1:./.:.:0:0:.:.	6,4,84,75:1:1:2:1/1:0/1:0.125:0:0:.:.	5,0,59,54:1:1:2:1/1:0/1:0.125:0:0:.:.	2,2,88,65:1:1:2:1/1:./.:.:0:0:.:.
chr10_ref_v2	316867	.	GTA	G	.	PASS	IntersectsRepeat=1;RepeatCorrectionApplied=1	SAC:ACF:DF:PD:GT:SGT:SF:SV:SIG:MT:PAC	80,73,5,2:1:1:2:0/0:./.:.:0	38,31,2,1:1:1:2:0/0:./.:.:0:0:.:.	65,63,6,6:1:1:2:0/0:0/1:0.125:0:0:.:.	54,56,5,7:1:1:2:0/0:0/1:0.125:0:0:.:.	54,59,11,3:1:1:2:0/0:0/1:0.125:0:0:.:.
chr10_ref_v2	330004	.	T	TCC	.	PASS	IntersectsRepeat=1;RepeatCorrectionApplied=1	SAC:ACF:DF:PD:GT:SGT:SF:SV:SIG:MT:PAC	1,0,65,90:1:1:2:1/1:./.:.:0	1,0,10,27:1:1:2:1/1:./.:.:0:0:.:.	1,1,52,92:1:1:2:1/1:./.:.:0:0:.:.	0,1,38,88:1:1:2:1/1:./.:.:0:0:.:.	1,1,51,86:1:1:2:1/1:./.:.:0:0:.:.
chr10_ref_v2	342126	.	A	AT	.	PASS	IntersectsRepeat=1;RepeatCorrectionApplied=1	SAC:ACF:DF:PD:GT:SGT:SF:SV:SIG:MT:PAC	4,18,6,1:1:1:2:0/0:0/1:0.5:0	1,2,1,0:1:0:2:./.:./.:.:0:0:.:.	4,15,3,2:1:1:2:0/0:0/1:0.25:0:0:.:.	2,17,3,2:1:1:2:0/0:0/1:0.25:0:0:.:.	6,15,4,3:1:1:2:0/0:0/1:0.5:0:0:.:.
chr10_ref_v2	342827	.	T	G	.	PASS	IntersectsRepeat=1;RepeatCorrectionApplied=0	SAC:ACF:DF:PD:GT:SGT:SF:SV:SIG:MT:PAC	34,143,47,0:1:1:2:0/0:0/1:0.5:0	10,36,6,0:1:1:2:0/0:0/1:0.25:0:0:.:.	42,175,44,0:1:1:2:0/0:0/1:0.25:0:0:.:.	25,130,45,0:1:1:2:0/0:0/1:0.5:0:0:.:.	31,144,47,0:1:1:2:0/0:0/1:0.5:0:0:.:.
chr10_ref_v2	354409	.	G	A	.	ExcRegion	IntersectsRepeat=0;RepeatCorrectionApplied=0	SAC:ACF:DF:PD:GT:SGT:SF:SV:SIG:MT:PAC	1,32,5,0:1:1:2:./.:./.:.:0	0,11,1,0:1:1:2:./.:./.:.:0:0:.:.	1,28,3,0:1:1:2:./.:./.:.:0:0:.:.	2,25,4,0:1:1:2:./.:./.:.:0:0:.:.	1,25,7,0:1:1:2:./.:./.:.:0:0:.:.
chr10_ref_v2	354413	.	C	A	.	ExcRegion	IntersectsRepeat=0;RepeatCorrectionApplied=0	SAC:ACF:DF:PD:GT:SGT:SF:SV:SIG:MT:PAC	0,27,5,0:1:1:2:./.:./.:.:0	0,10,1,0:1:1:2:./.:./.:.:0:0:.:.	0,27,4,0:1:1:2:./.:./.:.:0:0:.:.	0,21,4,0:1:1:2:./.:./.:.:0:0:.:.	0,22,8,0:1:1:2:./.:./.:.:0:0:.:.
chr10_ref_v2	354426	.	T	A	.	ExcRegion	IntersectsRepeat=0;RepeatCorrectionApplied=0	SAC:ACF:DF:PD:GT:SGT:SF:SV:SIG:MT:PAC	1,10,4,0:1:1:2:./.:./.:.:0	0,7,0,0:0:1:2:./.:./.:.:0:0:.:.	1,16,4,0:1:1:2:./.:./.:.:0:0:.:.	2,12,4,0:1:1:2:./.:./.:.:0:0:.:.	1,13,8,0:1:1:2:./.:./.:.:0:0:.:.
chr10_ref_v2	354434	.	C	T	.	ExcRegion	IntersectsRepeat=0;RepeatCorrectionApplied=0	SAC:ACF:DF:PD:GT:SGT:SF:SV:SIG:MT:PAC	0,1,3,0:1:1:2:./.:./.:.:0	0,0,0,0:0:1:2:./.:./.:.:0:0:.:.	0,6,5,0:1:1:2:./.:./.:.:0:0:.:.	0,2,5,0:1:1:2:./.:./.:.:0:0:.:.	0,2,8,0:1:1:2:./.:./.:.:0:0:.:.
chr10_ref_v2	354436	.	T	TGCA	.	ExcRegion	IntersectsRepeat=1;RepeatCorrectionApplied=0	SAC:ACF:DF:PD:GT:SGT:SF:SV:SIG:MT:PAC	2,0,1,0:1:1:2:./.:./.:.:0	0,0,0,0:0:1:2:./.:./.:.:0:0:.:.	4,2,1,0:1:1:2:./.:./.:.:0:0:.:.	3,1,2,0:1:1:2:./.:./.:.:0:0:.:.	6,2,1,0:1:1:2:./.:./.:.:0:0:.:.
chr10_ref_v2	354438	.	T	TTCTACAC	.	ExcRegion	IntersectsRepeat=1;RepeatCorrectionApplied=0	SAC:ACF:DF:PD:GT:SGT:SF:SV:SIG:MT:PAC	2,0,1,0:1:1:2:./.:./.:.:0	0,0,0,0:0:1:2:./.:./.:.:0:0:.:.	4,0,1,0:1:1:2:./.:./.:.:0:0:.:.	3,0,2,0:1:1:2:./.:./.:.:0:0:.:.	6,0,1,0:1:1:2:./.:./.:.:0:0:.:.
chr10_ref_v2	354440	.	T	A	.	ExcRegion	IntersectsRepeat=1;RepeatCorrectionApplied=0	SAC:ACF:DF:PD:GT:SGT:SF:SV:SIG:MT:PAC	2,0,1,0:1:1:2:./.:./.:.:0	0,0,0,0:0:1:2:./.:./.:.:0:0:.:.	4,0,1,0:1:1:2:./.:./.:.:0:0:.:.	3,0,2,0:1:1:2:./.:./.:.:0:0:.:.	6,0,1,0:1:1:2:./.:./.:.:0:0:.:.
chr10_ref_v2	354441	.	T	C	.	ExcRegion	IntersectsRepeat=0;RepeatCorrectionApplied=0	SAC:ACF:DF:PD:GT:SGT:SF:SV:SIG:MT:PAC	1,0,2,0:1:1:2:./.:./.:.:0	0,0,0,0:0:1:2:./.:./.:.:0:0:.:.	2,0,3,0:1:1:2:./.:./.:.:0:0:.:.	3,0,2,0:1:1:2:./.:./.:.:0:0:.:.	3,0,4,0:1:1:2:./.:./.:.:0:0:.:.
chr10_ref_v2	354446	.	T	C	.	ExcRegion	IntersectsRepeat=1;RepeatCorrectionApplied=0	SAC:ACF:DF:PD:GT:SGT:SF:SV:SIG:MT:PAC	2,0,0,0:0:1:2:./.:./.:.:0	0,0,0,0:0:1:2:./.:./.:.:0:0:.:.	4,0,1,0:1:1:2:./.:./.:.:0:0:.:.	4,0,1,0:1:1:2:./.:./.:.:0:0:.:.	3,0,2,0:1:1:2:./.:./.:.:0:0:.:.
chr10_ref_v2	354447	.	ATACT	A	.	ExcRegion	IntersectsRepeat=1;RepeatCorrectionApplied=0	SAC:ACF:DF:PD:GT:SGT:SF:SV:SIG:MT:PAC	3,0,0,0:0:1:2:./.:./.:.:0	0,0,0,0:0:1:2:./.:./.:.:0:0:.:.	4,0,1,0:1:1:2:./.:./.:.:0:0:.:.	4,0,2,0:1:1:2:./.:./.:.:0:0:.:.	4,0,1,0:1:1:2:./.:./.:.:0:0:.:.
chr10_ref_v2	354456	.	TTCCG	T	.	ExcRegion	IntersectsRepeat=1;RepeatCorrectionApplied=0	SAC:ACF:DF:PD:GT:SGT:SF:SV:SIG:MT:PAC	1,0,0,0:0:1:2:./.:./.:.:0	0,0,0,0:0:1:2:./.:./.:.:0:0:.:.	1,0,1,0:1:1:2:./.:./.:.:0:0:.:.	4,0,2,0:1:1:2:./.:./.:.:0:0:.:.	5,0,1,0:1:1:2:./.:./.:.:0:0:.:.
chr10_ref_v2	354458	.	C	A	.	ExcRegion	IntersectsRepeat=0;RepeatCorrectionApplied=0	SAC:ACF:DF:PD:GT:SGT:SF:SV:SIG:MT:PAC	0,0,1,0:0:1:2:./.:./.:.:0	0,0,0,0:0:1:2:./.:./.:.:0:0:.:.	1,0,1,0:1:1:2:./.:./.:.:0:0:.:.	2,0,3,0:1:1:2:./.:./.:.:0:0:.:.	1,0,4,0:1:1:2:./.:./.:.:0:0:.:.
chr10_ref_v2	354460	.	GT	G	.	ExcRegion	IntersectsRepeat=1;RepeatCorrectionApplied=1	SAC:ACF:DF:PD:GT:SGT:SF:SV:SIG:MT:PAC	0,0,1,0:0:1:2:./.:./.:.:0	0,0,0,0:0:1:2:./.:./.:.:0:0:.:.	1,0,1,0:1:1:2:./.:./.:.:0:0:.:.	2,0,3,0:1:1:2:./.:./.:.:0:0:.:.	1,0,4,0:1:1:2:./.:./.:.:0:0:.:.
chr10_ref_v2	354462	.	T	A	.	ExcRegion	IntersectsRepeat=1;RepeatCorrectionApplied=0	SAC:ACF:DF:PD:GT:SGT:SF:SV:SIG:MT:PAC	0,0,1,0:0:1:2:./.:./.:.:0	0,0,0,0:0:1:2:./.:./.:.:0:0:.:.	0,0,2,0:0:1:2:./.:./.:.:0:0:.:.	0,0,4,0:0:1:2:./.:./.:.:0:0:.:.	0,0,5,0:0:1:2:./.:./.:.:0:0:.:.
chr10_ref_v2	354465	.	AT	A	.	ExcRegion	IntersectsRepeat=0;RepeatCorrectionApplied=0	SAC:ACF:DF:PD:GT:SGT:SF:SV:SIG:MT:PAC	1,0,0,0:0:1:2:./.:./.:.:0	0,0,0,0:0:1:2:./.:./.:.:0:0:.:.	2,0,1,0:1:1:2:./.:./.:.:0:0:.:.	2,0,2,0:1:1:2:./.:./.:.:0:0:.:.	6,0,1,0:1:1:2:./.:./.:.:0:0:.:.
chr10_ref_v2	354468	.	CCTT	C	.	ExcRegion	IntersectsRepeat=0;RepeatCorrectionApplied=0	SAC:ACF:DF:PD:GT:SGT:SF:SV:SIG:MT:PAC	1,0,0,0:0:1:2:./.:./.:.:0	0,0,0,0:0:1:2:./.:./.:.:0:0:.:.	3,0,1,0:1:1:2:./.:./.:.:0:0:.:.	2,0,2,0:1:1:2:./.:./.:.:0:0:.:.	6,0,1,0:1:1:2:./.:./.:.:0:0:.:.
chr10_ref_v2	354471	.	T	C	.	ExcRegion	IntersectsRepeat=0;RepeatCorrectionApplied=0	SAC:ACF:DF:PD:GT:SGT:SF:SV:SIG:MT:PAC	0,0,1,0:0:1:2:./.:./.:.:0	0,0,0,0:0:1:2:./.:./.:.:0:0:.:.	1,0,3,0:1:1:2:./.:./.:.:0:0:.:.	2,0,2,0:1:1:2:./.:./.:.:0:0:.:.	1,0,6,0:1:1:2:./.:./.:.:0:0:.:.
chr10_ref_v2	354473	.	TTC	T	.	ExcRegion	IntersectsRepeat=0;RepeatCorrectionApplied=0	SAC:ACF:DF:PD:GT:SGT:SF:SV:SIG:MT:PAC	2,0,0,0:0:1:2:./.:./.:.:0	0,0,0,0:0:1:2:./.:./.:.:0:0:.:.	3,0,1,0:1:1:2:./.:./.:.:0:0:.:.	2,0,2,0:1:1:2:./.:./.:.:0:0:.:.	8,0,1,0:1:1:2:./.:./.:.:0:0:.:.
chr10_ref_v2	354485	.	T	C	.	ExcRegion	IntersectsRepeat=1;RepeatCorrectionApplied=0	SAC:ACF:DF:PD:GT:SGT:SF:SV:SIG:MT:PAC	2,0,0,0:0:1:2:./.:./.:.:0	0,0,0,0:0:1:2:./.:./.:.:0:0:.:.	4,0,0,0:0:1:2:./.:./.:.:0:0:.:.	4,0,1,0:1:1:2:./.:./.:.:0:0:.:.	7,0,2,1:1:1:2:./.:./.:.:0:0:.:.
chr10_ref_v2	354487	.	T	TTAATA	.	ExcRegion	IntersectsRepeat=0;RepeatCorrectionApplied=0	SAC:ACF:DF:PD:GT:SGT:SF:SV:SIG:MT:PAC	1,0,0,0:0:1:2:./.:./.:.:0	0,0,0,0:0:1:2:./.:./.:.:0:0:.:.	3,0,1,0:1:1:2:./.:./.:.:0:0:.:.	3,0,2,0:1:1:2:./.:./.:.:0:0:.:.	9,1,1,0:1:1:2:./.:./.:.:0:0:.:.
chr10_ref_v2	354493	.	T	TG	.	ExcRegion	IntersectsRepeat=0;RepeatCorrectionApplied=0	SAC:ACF:DF:PD:GT:SGT:SF:SV:SIG:MT:PAC	1,0,0,0:0:1:2:./.:./.:.:0	0,0,0,0:0:1:2:./.:./.:.:0:0:.:.	3,0,0,0:0:1:2:./.:./.:.:0:0:.:.	3,0,1,0:1:1:2:./.:./.:.:0:0:.:.	8,1,0,0:1:1:2:./.:./.:.:0:0:.:.
chr10_ref_v2	354622	.	C	CGATAGT	.	ExcRegion	IntersectsRepeat=0;RepeatCorrectionApplied=0	SAC:ACF:DF:PD:GT:SGT:SF:SV:SIG:MT:PAC	0,0,6,0:0:1:2:./.:./.:.:0	0,0,7,0:0:1:2:./.:./.:.:0:0:.:.	0,0,10,0:0:1:2:./.:./.:.:0:0:.:.	0,0,2,2:1:1:2:./.:./.:.:0:0:.:.	0,0,11,1:1:1:2:./.:./.:.:0:0:.:.
chr10_ref_v2	354625	.	A	ATTTTT	.	ExcRegion	IntersectsRepeat=1;RepeatCorrectionApplied=0	SAC:ACF:DF:PD:GT:SGT:SF:SV:SIG:MT:PAC	0,0,6,0:0:1:2:./.:./.:.:0	0,0,7,0:0:1:2:./.:./.:.:0:0:.:.	0,0,10,0:0:1:2:./.:./.:.:0:0:.:.	0,0,2,1:1:1:2:./.:./.:.:0:0:.:.	0,0,9,0:0:1:2:./.:./.:.:0:0:.:.
chr10_ref_v2	354626	.	A	ATTCCAACAGTGTT	.	ExcRegion	IntersectsRepeat=1;RepeatCorrectionApplied=0	SAC:ACF:DF:PD:GT:SGT:SF:SV:SIG:MT:PAC	0,1,5,0:1:1:2:./.:./.:.:0	0,0,7,0:0:1:2:./.:./.:.:0:0:.:.	0,0,8,0:0:1:2:./.:./.:.:0:0:.:.	0,1,2,0:1:1:2:./.:./.:.:0:0:.:.	0,0,7,0:0:1:2:./.:./.:.:0:0:.:.
chr10_ref_v2	354628	.	A	ACATATAAATATGT	.	ExcRegion	IntersectsRepeat=1;RepeatCorrectionApplied=0	SAC:ACF:DF:PD:GT:SGT:SF:SV:SIG:MT:PAC	0,1,3,0:1:1:2:./.:./.:.:0	0,0,6,0:0:1:2:./.:./.:.:0:0:.:.	0,0,4,0:0:1:2:./.:./.:.:0:0:.:.	0,1,0,0:0:1:2:./.:./.:.:0:0:.:.	0,0,4,0:0:1:2:./.:./.:.:0:0:.:.
chr10_ref_v2	354631	.	A	AATG	.	ExcRegion	IntersectsRepeat=1;RepeatCorrectionApplied=0	SAC:ACF:DF:PD:GT:SGT:SF:SV:SIG:MT:PAC	0,1,2,0:1:1:2:./.:./.:.:0	0,0,4,0:0:1:2:./.:./.:.:0:0:.:.	0,0,2,0:0:1:2:./.:./.:.:0:0:.:.	0,1,0,0:0:1:2:./.:./.:.:0:0:.:.	0,0,2,0:0:1:2:./.:./.:.:0:0:.:.
chr10_ref_v2	354636	.	G	GGT	.	ExcRegion	IntersectsRepeat=0;RepeatCorrectionApplied=0	SAC:ACF:DF:PD:GT:SGT:SF:SV:SIG:MT:PAC	0,1,2,0:1:1:2:./.:./.:.:0	0,0,1,0:0:1:2:./.:./.:.:0:0:.:.	0,1,1,0:1:1:2:./.:./.:.:0:0:.:.	0,1,0,0:0:1:2:./.:./.:.:0:0:.:.	0,1,2,0:1:1:2:./.:./.:.:0:0:.:.
chr10_ref_v2	354638	.	T	A	.	ExcRegion	IntersectsRepeat=1;RepeatCorrectionApplied=0	SAC:ACF:DF:PD:GT:SGT:SF:SV:SIG:MT:PAC	0,1,2,0:1:1:2:./.:./.:.:0	0,0,0,0:0:1:2:./.:./.:.:0:0:.:.	0,1,1,0:1:1:2:./.:./.:.:0:0:.:.	0,1,0,0:0:1:2:./.:./.:.:0:0:.:.	0,1,2,0:1:1:2:./.:./.:.:0:0:.:.
chr10_ref_v2	354641	.	T	A	.	ExcRegion	IntersectsRepeat=1;RepeatCorrectionApplied=0	SAC:ACF:DF:PD:GT:SGT:SF:SV:SIG:MT:PAC	0,2,2,0:1:1:2:./.:./.:.:0	0,0,0,0:0:1:2:./.:./.:.:0:0:.:.	0,1,0,0:0:1:2:./.:./.:.:0:0:.:.	0,1,0,0:0:1:2:./.:./.:.:0:0:.:.	0,1,2,0:1:1:2:./.:./.:.:0:0:.:.
chr10_ref_v2	354643	.	ATG	A	.	ExcRegion	IntersectsRepeat=0;RepeatCorrectionApplied=0	SAC:ACF:DF:PD:GT:SGT:SF:SV:SIG:MT:PAC	0,2,2,0:1:1:2:./.:./.:.:0	0,0,0,0:0:1:2:./.:./.:.:0:0:.:.	0,1,0,0:0:1:2:./.:./.:.:0:0:.:.	0,1,0,0:0:1:2:./.:./.:.:0:0:.:.	0,1,1,0:1:1:2:./.:./.:.:0:0:.:.
chr10_ref_v2	354665	.	T	G	.	ExcRegion	IntersectsRepeat=1;RepeatCorrectionApplied=0	SAC:ACF:DF:PD:GT:SGT:SF:SV:SIG:MT:PAC	0,1,0,2:1:1:2:./.:./.:.:0	0,0,0,0:0:1:2:./.:./.:.:0:0:.:.	0,0,0,2:0:1:2:./.:./.:.:0:0:.:.	0,0,0,2:0:1:2:./.:./.:.:0:0:.:.	0,0,0,1:0:1:2:./.:./.:.:0:0:.:.
chr10_ref_v2	354667	.	T	G	.	ExcRegion	IntersectsRepeat=1;RepeatCorrectionApplied=0	SAC:ACF:DF:PD:GT:SGT:SF:SV:SIG:MT:PAC	0,1,0,2:1:1:2:./.:./.:.:0	0,0,0,0:0:1:2:./.:./.:.:0:0:.:.	0,0,0,2:0:1:2:./.:./.:.:0:0:.:.	0,0,0,2:0:1:2:./.:./.:.:0:0:.:.	0,0,0,1:0:1:2:./.:./.:.:0:0:.:.
chr10_ref_v2	354669	.	A	T	.	ExcRegion	IntersectsRepeat=1;RepeatCorrectionApplied=0	SAC:ACF:DF:PD:GT:SGT:SF:SV:SIG:MT:PAC	0,1,0,2:1:1:2:./.:./.:.:0	0,0,0,0:0:1:2:./.:./.:.:0:0:.:.	0,0,0,3:0:1:2:./.:./.:.:0:0:.:.	0,0,0,2:0:1:2:./.:./.:.:0:0:.:.	0,0,0,1:0:1:2:./.:./.:.:0:0:.:.
chr10_ref_v2	354676	.	A	T	.	ExcRegion	IntersectsRepeat=1;RepeatCorrectionApplied=0	SAC:ACF:DF:PD:GT:SGT:SF:SV:SIG:MT:PAC	0,1,0,2:1:1:2:./.:./.:.:0	0,0,0,0:0:1:2:./.:./.:.:0:0:.:.	0,0,0,3:0:1:2:./.:./.:.:0:0:.:.	0,0,0,2:0:1:2:./.:./.:.:0:0:.:.	0,0,0,1:0:1:2:./.:./.:.:0:0:.:.
chr10_ref_v2	354754	.	T	C	.	ExcRegion	IntersectsRepeat=1;RepeatCorrectionApplied=0	SAC:ACF:DF:PD:GT:SGT:SF:SV:SIG:MT:PAC	0,0,0,1:0:1:2:./.:./.:.:0	0,0,0,0:0:1:2:./.:./.:.:0:0:.:.	0,0,0,3:0:1:2:./.:./.:.:0:0:.:.	0,1,0,1:1:1:2:./.:./.:.:0:0:.:.	0,0,0,1:0:1:2:./.:./.:.:0:0:.:.
chr10_ref_v2	354828	.	C	T	.	ExcRegion	IntersectsRepeat=0;RepeatCorrectionApplied=0	SAC:ACF:DF:PD:GT:SGT:SF:SV:SIG:MT:PAC	0,0,0,0:0:1:2:./.:./.:.:0	0,0,0,0:0:1:2:./.:./.:.:0:0:.:.	0,0,0,0:0:1:2:./.:./.:.:0:0:.:.	0,0,0,0:0:1:2:./.:./.:.:0:0:.:.	0,0,0,1:0:1:2:./.:./.:.:0:0:.:.
chr10_ref_v2	357991	.	GTT	G,GT	.	PASS	IntersectsRepeat=1;RepeatCorrectionApplied=1	SAC:ACF:DF:PD:GT:SGT:SF:SV:SIG:MT:PAC	26,5,5,4,4,2:1:1:2:0/0:0/1:0.5:0	5,0,0,2,3,2:1:0:2:./.:./.:.:0:0:.:.	27,3,5,12,2,2:1:1:2:0/1:0/0:0.25:0:0:.:.	25,2,1,5,3,4:1:1:2:0/0:0/1:0.25:0:0:.:.	28,9,4,6,7,5:1:1:2:0/0:0/1:0.5:0:0:.:.
chr10_ref_v2	359603	.	GAAA	G,GA	.	PASS	IntersectsRepeat=1;RepeatCorrectionApplied=1	SAC:ACF:DF:PD:GT:SGT:SF:SV:SIG:MT:PAC	2,2,14,7,75,125:1:1:2:2/2:./.:.:0	0,1,0,3,13,16:1:1:2:2/2:1/2:0.125:0:0:.:.	1,3,14,13,66,90:1:1:2:2/2:1/2:0.125:0:0:.:.	0,1,11,8,65,61:1:1:2:2/2:1/2:0.125:0:0:.:.	0,2,10,9,63,94:1:1:2:2/2:1/2:0.125:0:0:.:.
chr10_ref_v2	362990	.	A	C	.	PASS	IntersectsRepeat=0;RepeatCorrectionApplied=0	SAC:ACF:DF:PD:GT:SGT:SF:SV:SIG:MT:PAC	174,69,0,60:1:1:2:0/0:0/1:0.5:0	43,15,0,5:1:1:2:0/0:0/1:0.25:0:0:.:.	194,67,0,86:1:1:2:0/0:0/1:0.5:0:0:.:.	153,64,0,62:1:1:2:0/0:0/1:0.5:0:0:.:.	148,62,0,39:1:1:2:0/0:0/1:0.25:0:0:.:.
chr10_ref_v2	374318	.	T	G	.	PASS	IntersectsRepeat=0;RepeatCorrectionApplied=0	SAC:ACF:DF:PD:GT:SGT:SF:SV:SIG:MT:PAC	40,154,55,0:1:1:2:0/0:0/1:0.5:0	27,52,11,0:1:1:2:0/0:0/1:0.25:0:0:.:.	30,101,30,0:1:1:2:0/0:0/1:0.5:0:0:.:.	23,78,34,0:1:1:2:0/0:0/1:0.5:0:0:.:.	31,77,39,0:1:1:2:0/0:0/1:0.5:0:0:.:.
chr10_ref_v2	376866	.	T	G	.	PASS	IntersectsRepeat=0;RepeatCorrectionApplied=0	SAC:ACF:DF:PD:GT:SGT:SF:SV:SIG:MT:PAC	21,150,33,0:1:1:2:0/0:0/1:0.25:0	16,52,5,1:1:1:2:0/0:0/1:0.125:0:0:.:.	29,145,29,0:1:1:2:0/0:0/1:0.25:0:0:.:.	17,111,25,0:1:1:2:0/0:0/1:0.25:0:0:.:.	21,133,26,0:1:1:2:0/0:0/1:0.25:0:0:.:.
chr10_ref_v2	387913	.	C	CA	.	PASS	IntersectsRepeat=1;RepeatCorrectionApplied=1	SAC:ACF:DF:PD:GT:SGT:SF:SV:SIG:MT:PAC	44,6,6,8:1:1:2:0/0:0/1:0.25:0	19,6,7,3:1:1:2:0/0:0/1:0.5:0:0:.:.	40,4,7,9:1:1:2:0/0:0/1:0.5:0:0:.:.	37,9,2,8:1:1:2:0/0:0/1:0.25:0:0:.:.	36,6,4,8:1:1:2:0/0:0/1:0.25:0:0:.:.
chr10_ref_v2	393476	.	GA	G	.	PASS	IntersectsRepeat=1;RepeatCorrectionApplied=1	SAC:ACF:DF:PD:GT:SGT:SF:SV:SIG:MT:PAC	28,24,2,15:1:1:2:0/0:0/1:0.125:0	15,17,1,10:1:1:2:0/0:0/1:0.125:0:0:.:.	22,26,4,15:1:1:2:0/0:0/1:0.25:0:0:.:.	14,20,3,16:1:1:2:0/0:0/1:0.5:0:0:.:.	29,21,1,15:1:1:2:0/0:0/1:0.125:0:0:.:.
chr10_ref_v2	393496	.	T	A	.	PASS	IntersectsRepeat=1;RepeatCorrectionApplied=0	SAC:ACF:DF:PD:GT:SGT:SF:SV:SIG:MT:PAC	33,59,21,0:1:1:2:0/0:0/1:0.5:0	12,34,11,0:1:1:2:0/0:0/1:0.5:0:0:.:.	39,67,15,0:1:1:2:0/0:0/1:0.25:0:0:.:.	15,50,12,0:1:1:2:0/0:0/1:0.25:0:0:.:.	31,55,18,0:1:1:2:0/0:0/1:0.5:0:0:.:.
chr10_ref_v2	393503	.	T	A	.	PASS	IntersectsRepeat=1;RepeatCorrectionApplied=0	SAC:ACF:DF:PD:GT:SGT:SF:SV:SIG:MT:PAC	42,62,16,0:1:1:2:0/0:0/1:0.25:0	14,37,9,0:1:1:2:0/0:0/1:0.25:0:0:.:.	51,65,14,0:1:1:2:0/0:0/1:0.25:0:0:.:.	27,51,8,1:1:1:2:0/0:0/1:0.25:0:0:.:.	38,54,15,0:1:1:2:0/0:0/1:0.25:0:0:.:.
chr10_ref_v2	393510	.	T	A	.	PASS	IntersectsRepeat=1;RepeatCorrectionApplied=0	SAC:ACF:DF:PD:GT:SGT:SF:SV:SIG:MT:PAC	53,63,12,0:1:1:2:0/0:0/1:0.25:0	17,34,9,0:1:1:2:0/0:0/1:0.25:0:0:.:.	65,62,12,0:1:1:2:0/0:0/1:0.25:0:0:.:.	33,51,7,1:1:1:2:0/0:0/1:0.125:0:0:.:.	49,50,12,0:1:1:2:0/0:0/1:0.25:0:0:.:.
chr10_ref_v2	410695	.	C	A	.	PASS	IntersectsRepeat=0;RepeatCorrectionApplied=0	SAC:ACF:DF:PD:GT:SGT:SF:SV:SIG:MT:PAC	102,167,0,1:1:1:2:0/0:./.:.:0	39,26,1,0:1:1:2:0/0:./.:.:0:0:.:.	121,160,0,0:1:1:2:0/0:./.:.:0:0:.:.	89,112,0,0:1:1:2:0/0:./.:.:0:0:.:.	57,58,53,58:1:1:2:0/1:./.:.:0:1:g.410695C>A:0
chr10_ref_v2	421974	.	C	A	.	PASS	IntersectsRepeat=0;RepeatCorrectionApplied=0	SAC:ACF:DF:PD:GT:SGT:SF:SV:SIG:MT:PAC	165,24,0,31:1:1:2:0/0:0/1:0.25:0	52,21,0,6:1:1:2:0/0:0/1:0.125:0:0:.:.	136,13,0,25:1:1:2:0/0:0/1:0.25:0:0:.:.	112,10,0,18:1:1:2:0/0:0/1:0.25:0:0:.:.	147,13,0,19:1:1:2:0/0:0/1:0.25:0:0:.:.
chr10_ref_v2	423825	.	GAT	G	.	PASS	IntersectsRepeat=1;RepeatCorrectionApplied=1	SAC:ACF:DF:PD:GT:SGT:SF:SV:SIG:MT:PAC	38,39,6,7:1:1:2:0/0:./.:.:0	22,19,3,4:1:1:2:0/0:./.:.:0:0:.:.	29,32,4,7:1:1:2:0/0:./.:.:0:0:.:.	33,25,7,7:1:1:2:0/0:0/1:0.125:0:0:.:.	34,34,9,11:1:1:2:0/0:0/1:0.25:0:0:.:.
chr10_ref_v2	450173	.	A	C	.	PASS	IntersectsRepeat=0;RepeatCorrectionApplied=0	SAC:ACF:DF:PD:GT:SGT:SF:SV:SIG:MT:PAC	146,31,0,44:1:1:2:0/0:0/1:0.5:0	27,9,0,9:1:1:2:0/0:0/1:0.5:0:0:.:.	168,16,0,45:1:1:2:0/0:0/1:0.5:0:0:.:.	134,21,0,31:1:1:2:0/0:0/1:0.25:0:0:.:.	138,24,0,34:1:1:2:0/0:0/1:0.25:0:0:.:.
chr10_ref_v2	457556	.	C	CAA	.	PASS	IntersectsRepeat=1;RepeatCorrectionApplied=1	SAC:ACF:DF:PD:GT:SGT:SF:SV:SIG:MT:PAC	17,3,0,2:1:1:2:0/0:0/1:0.25:0	12,4,0,3:1:0:2:./.:./.:.:0:0:.:.	12,6,2,2:1:1:2:0/0:0/1:0.5:0:0:.:.	16,6,1,5:1:1:2:0/0:0/1:0.5:0:0:.:.	25,4,0,5:1:1:2:0/0:0/1:0.25:0:0:.:.
chr10_ref_v2	458982	.	A	T	.	PASS	IntersectsRepeat=0;RepeatCorrectionApplied=0	SAC:ACF:DF:PD:GT:SGT:SF:SV:SIG:MT:PAC	171,210,0,0:1:1:2:0/0:./.:.:0	52,32,0,0:1:1:2:0/0:./.:.:0:0:.:.	189,175,0,0:1:1:2:0/0:./.:.:0:0:.:.	139,148,0,1:1:1:2:0/0:./.:.:0:0:.:.	83,93,78,83:1:1:2:0/1:./.:.:0:1:g.458982A>T:0
chr10_ref_v2	469783	.	GTAATAA	G,GTAA	.	PASS	IntersectsRepeat=1;RepeatCorrectionApplied=1	SAC:ACF:DF:PD:GT:SGT:SF:SV:SIG:MT:PAC	0,0,1,3,15,23:1:1:2:2/2:./.:.:0	0,0,1,2,1,14:1:0:2:./.:./.:.:0:0:.:.	0,0,1,1,12,13:1:1:2:2/2:0/2:0.125:0:0:.:.	0,0,0,0,8,12:1:1:2:2/2:./.:.:0:0:.:.	0,0,1,1,11,19:1:1:2:2/2:0/2:0.125:0:0:.:.
chr10_ref_v2	471733	.	AT	A	.	PASS	IntersectsRepeat=1;RepeatCorrectionApplied=1	SAC:ACF:DF:PD:GT:SGT:SF:SV:SIG:MT:PAC	54,57,9,13:1:1:2:0/0:0/1:0.125:0	21,28,2,2:1:1:2:0/0:./.:.:0:0:.:.	70,62,5,11:1:1:2:0/0:./.:.:0:0:.:.	49,46,7,4:1:1:2:0/0:./.:.:0:0:.:.	37,45,6,9:1:1:2:0/0:0/1:0.125:0:0:.:.
chr10_ref_v2	496752	.	A	AATATATATAT,AATATATATATAT	.	PASS	IntersectsRepeat=1;RepeatCorrectionApplied=1	SAC:ACF:DF:PD:GT:SGT:SF:SV:SIG:MT:PAC	0,0,8,9,14,8:1:1:2:1/2:2/2:0.25:0	0,0,10,6,10,9:1:1:2:1/2:2/2:0.25:0:0:.:.	0,0,1,5,9,6:1:1:2:2/2:1/2:0.25:0:0:.:.	0,0,3,8,9,7:1:1:2:2/2:1/2:0.5:0:0:.:.	0,0,5,6,16,5:1:1:2:2/2:1/2:0.5:0:0:.:.
chr10_ref_v2	496957	.	A	AATATATATATATAT,AATATATATATATATAT	.	PASS	IntersectsRepeat=1;RepeatCorrectionApplied=1	SAC:ACF:DF:PD:GT:SGT:SF:SV:SIG:MT:PAC	0,0,3,7,12,4:1:1:2:2/2:1/2:0.5:0	0,0,1,3,7,8:1:0:2:./.:./.:.:0:0:.:.	0,0,4,6,19,5:1:1:2:2/2:1/2:0.25:0:0:.:.	0,0,6,1,12,2:1:1:2:2/2:1/2:0.5:0:0:.:.	0,0,2,7,17,8:1:1:2:2/2:1/2:0.25:0:0:.:.
chr10_ref_v2	518910	.	CGTGTGTGTGTGTGTGT	C	.	PASS	IntersectsRepeat=1;RepeatCorrectionApplied=1	SAC:ACF:DF:PD:GT:SGT:SF:SV:SIG:MT:PAC	0,1,59,83:1:1:2:1/1:./.:.:0	0,0,23,15:1:1:2:1/1:./.:.:0:0:.:.	0,2,59,91:1:1:2:1/1:./.:.:0:0:.:.	0,0,49,55:1:1:2:1/1:./.:.:0:0:.:.	0,0,56,75:1:1:2:1/1:./.:.:0:0:.:.
chr10_ref_v2	523557	.	TAAAA	TA,T	.	PASS	IntersectsRepeat=1;RepeatCorrectionApplied=1	SAC:ACF:DF:PD:GT:SGT:SF:SV:SIG:MT:PAC	20,2,67,87,4,9:1:1:2:1/1:0/1:0.25:0	5,3,22,36,2,3:1:1:2:1/1:0/1:0.25:0:0:.:.	23,3,89,98,14,11:1:1:2:1/1:0/1:0.25:0:0:.:.	21,2,62,59,11,11:1:1:2:1/1:0/1:0.25:0:0:.:.	18,6,66,76,10,7:1:1:2:1/1:0/1:0.25:1:0:.:.
chr10_ref_v2	525354	.	GA	G	.	PASS	IntersectsRepeat=1;RepeatCorrectionApplied=1	SAC:ACF:DF:PD:GT:SGT:SF:SV:SIG:MT:PAC	31,60,11,19:1:1:2:0/0:0/1:0.25:0	5,16,0,12:1:1:2:0/0:0/1:0.5:0:0:.:.	27,47,5,11:1:1:2:0/0:./.:.:0:0:.:.	13,29,3,20:1:1:2:0/0:0/1:0.5:0:0:.:.	28,29,0,13:1:1:2:0/0:0/1:0.125:0:0:.:.
chr10_ref_v2	525434	.	TA	T	.	PASS	IntersectsRepeat=1;RepeatCorrectionApplied=1	SAC:ACF:DF:PD:GT:SGT:SF:SV:SIG:MT:PAC	15,31,4,8:1:1:2:0/0:0/1:0.125:0	2,12,2,1:1:0:2:./.:./.:.:0:0:.:.	13,22,4,6:1:1:2:0/0:0/1:0.125:0:0:.:.	5,23,4,6:1:1:2:0/0:0/1:0.25:0:0:.:.	6,26,2,9:1:1:2:0/0:0/1:0.25:0:0:.:.
chr10_ref_v2	537760	.	G	A	.	ExcRegion	IntersectsRepeat=1;RepeatCorrectionApplied=0	SAC:ACF:DF:PD:GT:SGT:SF:SV:SIG:MT:PAC	2,3,0,0:1:1:2:./.:./.:.:0	3,0,0,0:0:1:2:./.:./.:.:0:0:.:.	3,2,1,2:1:1:2:./.:./.:.:0:0:.:.	3,4,0,0:1:1:2:./.:./.:.:0:0:.:.	1,5,0,0:1:1:2:./.:./.:.:0:0:.:.
chr10_ref_v2	537959	.	G	A	.	ExcRegion	IntersectsRepeat=1;RepeatCorrectionApplied=0	SAC:ACF:DF:PD:GT:SGT:SF:SV:SIG:MT:PAC	0,0,0,0:0:1:2:./.:./.:.:0	0,0,0,1:0:1:2:./.:./.:.:0:0:.:.	0,0,0,0:0:1:2:./.:./.:.:0:0:.:.	0,0,0,1:0:1:2:./.:./.:.:0:0:.:.	0,0,0,0:0:1:2:./.:./.:.:0:0:.:.
chr10_ref_v2	542127	.	G	C	.	PASS	IntersectsRepeat=0;RepeatCorrectionApplied=0	SAC:ACF:DF:PD:GT:SGT:SF:SV:SIG:MT:PAC	175,190,0,0:1:1:2:0/0:./.:.:0	33,47,0,0:1:1:2:0/0:./.:.:0:0:.:.	160,187,0,0:1:1:2:0/0:./.:.:0:0:.:.	75,64,59,71:1:1:2:0/1:./.:.:0:1:g.542127G>C:0	139,131,0,0:1:1:2:0/0:./.:.:0:0:.:.
chr10_ref_v2	543234	.	GAGTGACATTATTATGTTGAACTAGTAACACCCTTTTGTGGATTCCTACATACCCAGAGAGAACTCCT	G	.	ExcRegion	IntersectsRepeat=0;RepeatCorrectionApplied=0	SAC:ACF:DF:PD:GT:SGT:SF:SV:SIG:MT:PAC	0,1,58,70:1:1:2:./.:./.:.:0	0,0,19,22:1:1:2:./.:./.:.:0:0:.:.	1,0,72,72:1:1:2:./.:./.:.:0:0:.:.	0,1,46,65:1:1:2:./.:./.:.:0:0:.:.	0,0,39,69:1:1:2:./.:./.:.:0:0:.:.
chr10_ref_v2	543546	.	GTGAC	G	.	PASS	IntersectsRepeat=1;RepeatCorrectionApplied=1	SAC:ACF:DF:PD:GT:SGT:SF:SV:SIG:MT:PAC	2,0,76,142:1:1:2:1/1:./.:.:0	1,0,18,48:1:1:2:1/1:./.:.:0:0:.:.	4,0,78,129:1:1:2:1/1:./.:.:0:0:.:.	13,0,53,97:1:1:2:1/1:0/1:0.125:0:0:.:.	6,0,40,101:1:1:2:1/1:0/1:0.125:0:0:.:.
chr10_ref_v2	549750	.	CT	C	.	PASS	IntersectsRepeat=1;RepeatCorrectionApplied=1	SAC:ACF:DF:PD:GT:SGT:SF:SV:SIG:MT:PAC	10,4,57,76:1:1:2:1/1:0/1:0.125:0	1,3,16,28:1:1:2:1/1:0/1:0.125:0:0:.:.	12,3,67,61:1:1:2:1/1:0/1:0.125:0:0:.:.	7,8,42,54:1:1:2:1/1:0/1:0.25:0:0:.:.	8,4,57,48:1:1:2:1/1:0/1:0.125:0:0:.:.
chr10_ref_v2	566511	.	G	GTAT	.	PASS	IntersectsRepeat=1;RepeatCorrectionApplied=1	SAC:ACF:DF:PD:GT:SGT:SF:SV:SIG:MT:PAC	1,1,112,105:1:1:2:1/1:./.:.:0	2,2,42,39:1:1:2:1/1:0/1:0.125:0:0:.:.	1,3,118,82:1:1:2:1/1:./.:.:0:0:.:.	0,2,97,78:1:1:2:1/1:./.:.:0:0:.:.	2,3,113,97:1:1:2:1/1:./.:.:0:0:.:.
chr10_ref_v2	570197	.	G	GTT	.	PASS	IntersectsRepeat=1;RepeatCorrectionApplied=1	SAC:ACF:DF:PD:GT:SGT:SF:SV:SIG:MT:PAC	0,0,132,107:1:1:2:1/1:./.:.:0	0,0,36,17:1:1:2:1/1:./.:.:0:0:.:.	1,0,119,90:1:1:2:1/1:./.:.:0:0:.:.	1,0,117,56:1:1:2:1/1:./.:.:0:0:.:.	3,0,96,77:1:1:2:1/1:./.:.:0:0:.:.
chr10_ref_v2	570384	.	AAT	A	.	PASS	IntersectsRepeat=1;RepeatCorrectionApplied=0	SAC:ACF:DF:PD:GT:SGT:SF:SV:SIG:MT:PAC	9,12,58,75:1:1:2:1/1:0/1:0.25:1	2,1,14,18:1:1:2:1/1:0/1:0.125:0:0:.:.	5,12,56,70:1:1:2:1/1:0/1:0.25:1:0:.:.	4,7,55,57:1:1:2:1/1:0/1:0.25:0:0:.:.	9,14,47,57:1:1:2:1/1:0/1:0.5:1:0:.:.
chr10_ref_v2	574850	.	G	GAA,GAAA	.	PASS	IntersectsRepeat=1;RepeatCorrectionApplied=1	SAC:ACF:DF:PD:GT:SGT:SF:SV:SIG:MT:PAC	1,1,32,64,4,8:1:1:2:1/1:1/2:0.125:0	0,1,16,28,0,2:1:1:2:1/1:./.:.:0:0:.:.	0,0,34,75,5,4:1:1:2:1/1:./.:.:0:0:.:.	0,0,34,48,3,3:1:1:2:1/1:./.:.:0:0:.:.	1,0,21,55,6,4:1:1:2:1/1:1/2:0.125:0:0:.:.
chr10_ref_v2	576622	.	A	AATATATATATATATATATAT,AATATATATATATATATATATAT	.	PASS	IntersectsRepeat=1;RepeatCorrectionApplied=1	SAC:ACF:DF:PD:GT:SGT:SF:SV:SIG:MT:PAC	0,0,0,4,1,6:1:1:2:./.:./.:.:0	0,0,1,6,0,0:1:0:2:./.:./.:.:0:0:.:.	0,0,1,5,6,0:1:1:2:./.:./.:.:0:0:.:.	0,0,1,3,3,0:1:1:2:./.:./.:.:0:0:.:.	0,0,2,6,1,2:1:1:2:./.:./.:.:0:0:.:.
chr10_ref_v2	579845	.	C	CT,CTT	.	PASS	IntersectsRepeat=1;RepeatCorrectionApplied=1	SAC:ACF:DF:PD:GT:SGT:SF:SV:SIG:MT:PAC	12,64,2,11,4,1:1:1:2:0/0:0/2:0.125:0	1,25,1,3,2,1:1:1:2:0/0:0/2:0.25:0:0:.:.	8,61,1,8,7,3:1:1:2:0/0:0/2:0.25:0:0:.:.	4,48,1,9,4,1:1:1:2:0/0:0/2:0.25:0:0:.:.	4,49,0,5,7,2:1:1:2:0/0:0/2:0.25:0:0:.:.
chr10_ref_v2	586013	.	CA	C	.	PASS	IntersectsRepeat=1;RepeatCorrectionApplied=1	SAC:ACF:DF:PD:GT:SGT:SF:SV:SIG:MT:PAC	77,104,10,7:1:1:2:0/0:./.:.:0	31,30,4,1:1:1:2:0/0:./.:.:0:0:.:.	84,88,10,8:1:1:2:0/0:./.:.:0:0:.:.	61,58,4,4:1:1:2:0/0:./.:.:0:0:.:.	55,84,7,12:1:1:2:0/0:0/1:0.125:0:0:.:.
chr10_ref_v2	588595	.	C	A	.	PASS	IntersectsRepeat=0;RepeatCorrectionApplied=0	SAC:ACF:DF:PD:GT:SGT:SF:SV:SIG:MT:PAC	203,23,0,85:1:1:2:0/0:0/1:0.5:0	62,17,0,11:1:1:2:0/0:0/1:0.25:0:0:.:.	193,19,0,62:1:1:2:0/0:0/1:0.5:0:0:.:.	178,21,0,51:1:1:2:0/0:0/1:0.5:0:0:.:.	178,21,0,59:1:1:2:0/0:0/1:0.5:0:0:.:.
chr10_ref_v2	593782	.	ATTGTTGTTGTTG	A	.	PASS	IntersectsRepeat=1;RepeatCorrectionApplied=1	SAC:ACF:DF:PD:GT:SGT:SF:SV:SIG:MT:PAC	0,0,120,112:1:1:2:1/1:./.:.:0	1,0,30,14:1:1:2:1/1:./.:.:0:0:.:.	1,0,127,120:1:1:2:1/1:./.:.:0:0:.:.	1,0,96,92:1:1:2:1/1:./.:.:0:0:.:.	1,0,90,79:1:1:2:1/1:./.:.:0:0:.:.
chr10_ref_v2	617624	.	A	ATTTT,ATTTTT	.	PASS	IntersectsRepeat=1;RepeatCorrectionApplied=1	SAC:ACF:DF:PD:GT:SGT:SF:SV:SIG:MT:PAC	4,0,16,31,35,45:1:1:2:2/2:1/2:0.5:0	3,0,6,10,7,10:1:1:2:1/2:0/2:0.25:0:0:.:.	4,1,21,22,40,46:1:1:2:2/2:1/2:0.5:0:0:.:.	3,3,16,28,27,36:1:1:2:1/2:0/2:0.125:0:0:.:.	1,3,15,31,38,46:1:1:2:2/2:1/2:0.5:0:0:.:.
chr10_ref_v2	623242	.	C	T	.	PASS	IntersectsRepeat=0;RepeatCorrectionApplied=0	SAC:ACF:DF:PD:GT:SGT:SF:SV:SIG:MT:PAC	149,175,0,0:1:1:2:0/0:./.:.:0	34,38,1,0:1:1:2:0/0:./.:.:0:0:.:.	167,171,0,0:1:1:2:0/0:./.:.:0:0:.:.	126,143,0,0:1:1:2:0/0:./.:.:0:0:.:.	67,53,78,73:1:1:2:0/1:1/1:0.125:0:1:g.623242C>T:0
chr10_ref_v2	628396	.	C	A	.	PASS	IntersectsRepeat=1;RepeatCorrectionApplied=0	SAC:ACF:DF:PD:GT:SGT:SF:SV:SIG:MT:PAC	24,15,0,8:1:1:2:0/0:0/1:0.5:0	20,4,0,2:1:1:2:0/0:0/1:0.25:0:0:.:.	35,23,1,12:1:1:2:0/0:0/1:0.5:0:0:.:.	29,12,0,10:1:1:2:0/0:0/1:0.5:0:0:.:.	25,10,0,15:1:1:2:0/1:0/0:0.25:0:0:.:.
chr10_ref_v2	628403	.	G	GCAGTATTC	.	PASS	IntersectsRepeat=0;RepeatCorrectionApplied=0	SAC:ACF:DF:PD:GT:SGT:SF:SV:SIG:MT:PAC	31,29,0,8:1:1:2:0/0:0/1:0.25:0	20,20,0,2:1:1:2:0/0:0/1:0.125:0:0:.:.	43,28,1,12:1:1:2:0/0:0/1:0.25:0:0:.:.	29,33,0,10:1:1:2:0/0:0/1:0.25:0:0:.:.	29,20,0,15:1:1:2:0/0:0/1:0.5:0:0:.:.
chr10_ref_v2	629162	.	T	G	.	PASS	IntersectsRepeat=1;RepeatCorrectionApplied=0	SAC:ACF:DF:PD:GT:SGT:SF:SV:SIG:MT:PAC	42,87,47,0:1:1:2:0/0:0/1:0.5:0	24,47,9,0:1:1:2:0/0:0/1:0.25:0:0:.:.	53,91,38,0:1:1:2:0/0:0/1:0.5:0:0:.:.	45,75,38,0:1:1:2:0/0:0/1:0.5:0:0:.:.	47,90,34,0:1:1:2:0/0:0/1:0.5:0:0:.:.
chr10_ref_v2	638791	.	C	CTTTTTTTTTTT	.	PASS	IntersectsRepeat=1;RepeatCorrectionApplied=1	SAC:ACF:DF:PD:GT:SGT:SF:SV:SIG:MT:PAC	4,1,62,27:1:1:2:1/1:0/1:0.125:0	1,2,7,7:1:0:2:./.:./.:.:0:0:.:.	2,3,53,46:1:1:2:1/1:0/1:0.125:0:0:.:.	0,3,48,30:1:1:2:1/1:0/1:0.125:0:0:.:.	3,3,49,30:1:1:2:1/1:0/1:0.125:0:0:.:.
chr10_ref_v2	639590	.	A	ACC	.	PASS	IntersectsRepeat=1;RepeatCorrectionApplied=0	SAC:ACF:DF:PD:GT:SGT:SF:SV:SIG:MT:PAC	10,14,63,49:1:1:2:1/1:0/1:0.25:1	1,0,6,9:1:0:2:./.:./.:.:0:0:.:.	5,12,63,39:1:1:2:1/1:0/1:0.25:1:0:.:.	10,6,59,31:1:1:2:1/1:0/1:0.25:1:0:.:.	7,6,47,40:1:1:2:1/1:0/1:0.25:0:0:.:.
chr10_ref_v2	639592	.	A	C	.	PASS	IntersectsRepeat=1;RepeatCorrectionApplied=0	SAC:ACF:DF:PD:GT:SGT:SF:SV:SIG:MT:PAC	66,59,10,9:1:1:2:0/0:0/1:0.25:1	7,9,0,1:1:0:2:./.:./.:.:0:0:.:.	65,49,5,5:1:1:2:0/0:0/1:0.125:0:0:.:.	63,35,7,5:1:1:2:0/0:0/1:0.25:0:0:.:.	56,49,3,4:1:1:2:0/0:0/1:0.125:0:0:.:.
chr10_ref_v2	641485	.	T	TA	.	PASS	IntersectsRepeat=1;RepeatCorrectionApplied=1	SAC:ACF:DF:PD:GT:SGT:SF:SV:SIG:MT:PAC	4,5,107,122:1:1:2:1/1:./.:.:0	2,2,24,34:1:1:2:1/1:./.:.:0:0:.:.	4,4,102,115:1:1:2:1/1:./.:.:0:0:.:.	3,6,84,79:1:1:2:1/1:./.:.:0:0:.:.	2,4,87,111:1:1:2:1/1:./.:.:0:0:.:.
chr10_ref_v2	654897	.	T	C	.	PASS	IntersectsRepeat=0;RepeatCorrectionApplied=0	SAC:ACF:DF:PD:GT:SGT:SF:SV:SIG:MT:PAC	196,163,0,0:1:1:2:0/0:./.:.:0	25,17,24,15:1:1:2:0/1:./.:.:0:1:g.654897T>C:0	206,180,0,0:1:1:2:0/0:./.:.:0:0:.:.	155,137,0,0:1:1:2:0/0:./.:.:0:0:.:.	172,149,0,1:1:1:2:0/0:./.:.:0:0:.:.
chr10_ref_v2	658249	.	T	TTC	.	PASS	IntersectsRepeat=1;RepeatCorrectionApplied=1	SAC:ACF:DF:PD:GT:SGT:SF:SV:SIG:MT:PAC	10,8,129,198:1:1:2:1/1:./.:.:0	0,0,0,0:0:0:2:./.:./.:.:0:0:.:.	7,8,139,161:1:1:2:1/1:./.:.:0:0:.:.	5,9,95,121:1:1:2:1/1:./.:.:0:0:.:.	4,9,99,152:1:1:2:1/1:./.:.:0:0:.:.
chr10_ref_v2	666816	.	G	GTATATATATATATA,GTATATATATATATATA	.	PASS	IntersectsRepeat=1;RepeatCorrectionApplied=1	SAC:ACF:DF:PD:GT:SGT:SF:SV:SIG:MT:PAC	1,0,3,5,10,17:1:1:2:2/2:1/2:0.125:0	0,0,5,11,6,14:1:1:2:1/2:2/2:0.25:0:0:.:.	0,0,8,7,11,7:1:1:2:1/2:2/2:0.25:0:0:.:.	0,0,4,3,7,9:1:1:2:2/2:1/2:0.25:0:0:.:.	0,2,4,8,3,8:1:1:2:1/2:0/2:0.25:0:0:.:.
chr10_ref_v2	694152	.	A	G	.	PASS	IntersectsRepeat=0;RepeatCorrectionApplied=0	SAC:ACF:DF:PD:GT:SGT:SF:SV:SIG:MT:PAC	0,0,277,209:1:1:2:1/1:./.:.:0	0,0,55,52:1:1:2:1/1:./.:.:0:0:.:.	1,0,236,204:1:1:2:1/1:./.:.:0:0:.:.	0,0,201,144:1:1:2:1/1:./.:.:0:0:.:.	0,0,214,182:1:1:2:1/1:./.:.:0:0:.:.
chr10_ref_v2	701335	.	TCA	T	.	PASS	IntersectsRepeat=1;RepeatCorrectionApplied=1	SAC:ACF:DF:PD:GT:SGT:SF:SV:SIG:MT:PAC	85,90,12,5:1:1:2:0/0:./.:.:0	25,9,3,2:1:1:2:0/0:./.:.:0:0:.:.	76,84,10,9:1:1:2:0/0:./.:.:0:0:.:.	72,63,14,6:1:1:2:0/0:./.:.:0:0:.:.	77,70,8,11:1:1:2:0/0:./.:.:0:0:.:.
chr10_ref_v2	714346	.	A	G	.	PASS	IntersectsRepeat=0;RepeatCorrectionApplied=0	SAC:ACF:DF:PD:GT:SGT:SF:SV:SIG:MT:PAC	0,0,215,100:1:1:2:1/1:./.:.:0	0,0,21,5:1:1:2:1/1:./.:.:0:0:.:.	0,0,200,138:1:1:2:1/1:./.:.:0:0:.:.	0,0,103,81:1:1:2:1/1:./.:.:0:0:.:.	0,0,143,58:1:1:2:1/1:./.:.:0:0:.:.
chr10_ref_v2	714688	.	G	T	.	PASS	IntersectsRepeat=0;RepeatCorrectionApplied=0	SAC:ACF:DF:PD:GT:SGT:SF:SV:SIG:MT:PAC	0,0,0,8:0:1:2:./.:./.:.:0	0,0,0,1:0:1:2:./.:./.:.:0:0:.:.	0,0,0,6:0:1:2:./.:./.:.:0:0:.:.	0,0,0,5:0:1:2:./.:./.:.:0:0:.:.	0,0,0,6:0:1:2:./.:./.:.:0:0:.:.
chr10_ref_v2	727021	.	A	G	.	PASS	IntersectsRepeat=0;RepeatCorrectionApplied=0	SAC:ACF:DF:PD:GT:SGT:SF:SV:SIG:MT:PAC	245,184,22,51:1:1:2:0/0:0/1:0.25:1	57,41,2,6:1:1:2:0/0:0/1:0.125:0:0:.:.	263,208,42,51:1:1:2:0/0:0/1:0.25:1:0:.:.	195,159,48,59:1:1:2:0/0:0/1:0.5:1:0:.:.	245,174,19,17:1:1:2:0/0:0/1:0.125:1:0:.:.
chr10_ref_v2	727074	.	G	A	.	PASS	IntersectsRepeat=1;RepeatCorrectionApplied=0	SAC:ACF:DF:PD:GT:SGT:SF:SV:SIG:MT:PAC	276,199,13,80:1:1:2:0/0:0/1:0.25:0	52,47,1,7:1:1:2:0/0:0/1:0.125:0:0:.:.	296,221,20,71:1:1:2:0/0:0/1:0.25:1:0:.:.	199,157,28,86:1:1:2:0/0:0/1:0.5:1:0:.:.	247,165,13,46:1:1:2:0/0:0/1:0.25:1:0:.:.
chr10_ref_v2	727080	.	G	A	.	PASS	IntersectsRepeat=1;RepeatCorrectionApplied=0	SAC:ACF:DF:PD:GT:SGT:SF:SV:SIG:MT:PAC	269,210,11,77:1:1:2:0/0:0/1:0.25:0	51,47,1,7:1:1:2:0/0:0/1:0.125:0:0:.:.	298,237,20,65:1:1:2:0/0:0/1:0.25:1:0:.:.	202,157,28,81:1:1:2:0/0:0/1:0.5:1:0:.:.	258,170,13,47:1:1:2:0/0:0/1:0.25:1:0:.:.
chr10_ref_v2	727083	.	T	C	.	PASS	IntersectsRepeat=0;RepeatCorrectionApplied=0	SAC:ACF:DF:PD:GT:SGT:SF:SV:SIG:MT:PAC	264,212,11,76:1:1:2:0/0:0/1:0.25:0	47,48,1,7:1:1:2:0/0:0/1:0.125:0:0:.:.	288,242,20,59:1:1:2:0/0:0/1:0.25:1:0:.:.	191,157,29,80:1:1:2:0/0:0/1:0.5:1:0:.:.	256,168,14,47:1:1:2:0/0:0/1:0.25:1:0:.:.
chr10_ref_v2	727091	.	T	A	.	PASS	IntersectsRepeat=0;RepeatCorrectionApplied=0	SAC:ACF:DF:PD:GT:SGT:SF:SV:SIG:MT:PAC	270,215,10,72:1:1:2:0/0:0/1:0.25:0	47,49,1,7:1:1:2:0/0:0/1:0.125:0:0:.:.	298,242,18,53:1:1:2:0/0:0/1:0.25:1:0:.:.	195,164,27,77:1:1:2:0/0:0/1:0.5:1:0:.:.	261,177,13,45:1:1:2:0/0:0/1:0.25:1:0:.:.
chr10_ref_v2	727098	.	G	T	.	PASS	IntersectsRepeat=0;RepeatCorrectionApplied=0	SAC:ACF:DF:PD:GT:SGT:SF:SV:SIG:MT:PAC	271,225,10,69:1:1:2:0/0:0/1:0.25:0	44,48,1,7:1:1:2:0/0:0/1:0.125:0:0:.:.	293,247,16,50:1:1:2:0/0:0/1:0.25:1:0:.:.	195,171,22,73:1:1:2:0/0:0/1:0.5:1:0:.:.	255,190,12,42:1:1:2:0/0:0/1:0.25:1:0:.:.
chr10_ref_v2	727101	.	T	C	.	PASS	IntersectsRepeat=1;RepeatCorrectionApplied=0	SAC:ACF:DF:PD:GT:SGT:SF:SV:SIG:MT:PAC	268,228,10,66:1:1:2:0/0:0/1:0.25:0	44,50,1,6:1:1:2:0/0:0/1:0.125:0:0:.:.	299,250,14,47:1:1:2:0/0:0/1:0.25:1:0:.:.	192,177,22,71:1:1:2:0/0:0/1:0.5:1:0:.:.	249,193,12,41:1:1:2:0/0:0/1:0.25:1:0:.:.
chr10_ref_v2	727110	.	C	T	.	PASS	IntersectsRepeat=1;RepeatCorrectionApplied=0	SAC:ACF:DF:PD:GT:SGT:SF:SV:SIG:MT:PAC	268,231,6,55:1:1:2:0/0:0/1:0.25:0	42,50,1,5:1:1:2:0/0:0/1:0.125:0:0:.:.	301,250,4,44:1:1:2:0/0:0/1:0.125:0:0:.:.	190,185,14,65:1:1:2:0/0:0/1:0.25:0:0:.:.	244,193,2,40:1:1:2:0/0:0/1:0.125:0:0:.:.
chr10_ref_v2	727116	.	G	A	.	PASS	IntersectsRepeat=0;RepeatCorrectionApplied=0	SAC:ACF:DF:PD:GT:SGT:SF:SV:SIG:MT:PAC	263,243,3,53:1:1:2:0/0:0/1:0.25:0	40,54,1,5:1:1:2:0/0:0/1:0.125:0:0:.:.	295,257,2,39:1:1:2:0/0:0/1:0.125:0:0:.:.	191,198,9,60:1:1:2:0/0:0/1:0.25:0:0:.:.	241,202,1,37:1:1:2:0/0:0/1:0.125:0:0:.:.
chr10_ref_v2	729197	.	A	G	.	PASS	IntersectsRepeat=1;RepeatCorrectionApplied=0	SAC:ACF:DF:PD:GT:SGT:SF:SV:SIG:MT:PAC	0,0,0,0:0:1:2:./.:./.:.:0	0,0,0,0:0:1:2:./.:./.:.:0:0:.:.	0,0,1,0:0:1:2:./.:./.:.:0:0:.:.	0,0,0,0:0:1:2:./.:./.:.:0:0:.:.	0,0,0,0:0:1:2:./.:./.:.:0:0:.:.
chr10_ref_v2	729201	.	G	T	.	PASS	IntersectsRepeat=1;RepeatCorrectionApplied=0	SAC:ACF:DF:PD:GT:SGT:SF:SV:SIG:MT:PAC	0,0,0,0:0:1:2:./.:./.:.:0	0,0,0,0:0:1:2:./.:./.:.:0:0:.:.	0,0,1,1:1:1:2:./.:./.:.:0:0:.:.	0,0,0,0:0:1:2:./.:./.:.:0:0:.:.	0,0,0,0:0:1:2:./.:./.:.:0:0:.:.
chr10_ref_v2	729226	.	T	A	.	PASS	IntersectsRepeat=1;RepeatCorrectionApplied=0	SAC:ACF:DF:PD:GT:SGT:SF:SV:SIG:MT:PAC	0,0,0,0:0:1:2:./.:./.:.:0	0,0,0,0:0:1:2:./.:./.:.:0:0:.:.	0,0,1,1:1:1:2:./.:./.:.:0:0:.:.	0,0,0,0:0:1:2:./.:./.:.:0:0:.:.	0,0,0,0:0:1:2:./.:./.:.:0:0:.:.
chr10_ref_v2	730659	.	A	G	.	PASS	IntersectsRepeat=0;RepeatCorrectionApplied=0	SAC:ACF:DF:PD:GT:SGT:SF:SV:SIG:MT:PAC	0,0,0,0:0:1:2:./.:./.:.:0	0,0,0,0:0:1:2:./.:./.:.:0:0:.:.	0,0,0,0:0:1:2:./.:./.:.:0:0:.:.	0,0,0,1:0:1:2:./.:./.:.:0:0:.:.	0,0,0,0:0:1:2:./.:./.:.:0:0:.:.
chr10_ref_v2	737501	.	T	G	.	PASS	IntersectsRepeat=1;RepeatCorrectionApplied=0	SAC:ACF:DF:PD:GT:SGT:SF:SV:SIG:MT:PAC	0,0,0,0:0:1:2:./.:./.:.:0	0,0,1,0:0:1:2:./.:./.:.:0:0:.:.	0,0,0,0:0:1:2:./.:./.:.:0:0:.:.	0,0,0,0:0:1:2:./.:./.:.:0:0:.:.	0,0,0,0:0:1:2:./.:./.:.:0:0:.:.
chr10_ref_v2	745306	.	G	A	.	ExcRegion	IntersectsRepeat=1;RepeatCorrectionApplied=0	SAC:ACF:DF:PD:GT:SGT:SF:SV:SIG:MT:PAC	0,25,0,5:1:1:2:./.:./.:.:0	0,0,0,0:0:1:2:./.:./.:.:0:0:.:.	0,12,0,10:1:1:2:./.:./.:.:0:0:.:.	0,5,0,7:1:1:2:./.:./.:.:0:0:.:.	0,13,0,5:1:1:2:./.:./.:.:0:0:.:.
chr10_ref_v2	745313	.	GT	G	.	ExcRegion	IntersectsRepeat=1;RepeatCorrectionApplied=0	SAC:ACF:DF:PD:GT:SGT:SF:SV:SIG:MT:PAC	0,6,0,5:1:1:2:./.:./.:.:0	0,0,0,0:0:1:2:./.:./.:.:0:0:.:.	0,3,0,10:1:1:2:./.:./.:.:0:0:.:.	0,3,0,7:1:1:2:./.:./.:.:0:0:.:.	0,2,0,5:1:1:2:./.:./.:.:0:0:.:.
chr11_ref_v2	469	.	C	A	.	ExcRegion	IntersectsRepeat=1;RepeatCorrectionApplied=0	SAC:ACF:DF:PD:GT:SGT:SF:SV:SIG:MT:PAC	0,0,42,90:1:1:2:./.:./.:.:0	0,0,6,9:1:1:2:./.:./.:.:0:0:.:.	0,0,42,75:1:1:2:./.:./.:.:0:0:.:.	0,0,36,70:1:1:2:./.:./.:.:0:0:.:.	0,0,41,118:1:1:2:./.:./.:.:0:0:.:.
chr11_ref_v2	489	.	T	C	.	ExcRegion	IntersectsRepeat=1;RepeatCorrectionApplied=0	SAC:ACF:DF:PD:GT:SGT:SF:SV:SIG:MT:PAC	0,0,32,91:1:1:2:./.:./.:.:0	0,0,12,11:1:1:2:./.:./.:.:0:0:.:.	0,0,29,79:1:1:2:./.:./.:.:0:0:.:.	0,0,25,68:1:1:2:./.:./.:.:0:0:.:.	0,0,31,106:1:1:2:./.:./.:.:0:0:.:.
chr11_ref_v2	508	.	T	G	.	ExcRegion	IntersectsRepeat=1;RepeatCorrectionApplied=0	SAC:ACF:DF:PD:GT:SGT:SF:SV:SIG:MT:PAC	0,0,44,106:1:1:2:./.:./.:.:0	0,0,17,9:1:1:2:./.:./.:.:0:0:.:.	0,0,30,108:1:1:2:./.:./.:.:0:0:.:.	0,0,34,74:1:1:2:./.:./.:.:0:0:.:.	1,0,48,114:1:1:2:./.:./.:.:0:0:.:.
chr11_ref_v2	7737	.	T	A	.	PASS	IntersectsRepeat=0;RepeatCorrectionApplied=0	SAC:ACF:DF:PD:GT:SGT:SF:SV:SIG:MT:PAC	161,114,0,0:1:1:2:0/0:./.:.:0	63,62,1,1:1:1:2:0/0:./.:.:0:0:.:.	90,67,99,55:1:1:2:0/1:./.:.:0:1:g.7737T>A:0	162,89,0,0:1:1:2:0/0:./.:.:0:0:.:.	240,154,0,0:1:1:2:0/0:./.:.:0:0:.:.
chr11_ref_v2	9471	.	A	T	.	PASS	IntersectsRepeat=0;RepeatCorrectionApplied=0	SAC:ACF:DF:PD:GT:SGT:SF:SV:SIG:MT:PAC	203,205,0,0:1:1:2:0/0:./.:.:0	17,20,14,17:1:1:2:0/1:0/0:0.125:0:1:g.9471A>T:0	176,219,0,0:1:1:2:0/0:./.:.:0:0:.:.	167,179,0,0:1:1:2:0/0:./.:.:0:0:.:.	281,276,0,0:1:1:2:0/0:./.:.:0:0:.:.
chr11_ref_v2	26590	.	CAT	C	.	PASS	IntersectsRepeat=1;RepeatCorrectionApplied=1	SAC:ACF:DF:PD:GT:SGT:SF:SV:SIG:MT:PAC	30,36,8,10:1:1:2:0/0:0/1:0.125:0	14,36,6,10:1:1:2:0/0:0/1:0.25:0:0:.:.	22,34,8,10:1:1:2:0/0:0/1:0.125:0:0:.:.	13,23,7,15:1:1:2:0/0:0/1:0.5:0:0:.:.	37,41,19,16:1:1:2:0/0:0/1:0.25:0:0:.:.
chr11_ref_v2	26761	.	C	G	.	PASS	IntersectsRepeat=1;RepeatCorrectionApplied=0	SAC:ACF:DF:PD:GT:SGT:SF:SV:SIG:MT:PAC	75,83,21,1:1:1:2:0/0:0/1:0.25:0	20,55,5,0:1:1:2:0/0:0/1:0.125:0:0:.:.	62,104,29,1:1:1:2:0/0:0/1:0.25:0:0:.:.	47,67,28,0:1:1:2:0/0:0/1:0.5:0:0:.:.	79,95,38,0:1:1:2:0/0:0/1:0.5:0:0:.:.
chr11_ref_v2	36587	.	CAT	C	.	PASS	IntersectsRepeat=1;RepeatCorrectionApplied=1	SAC:ACF:DF:PD:GT:SGT:SF:SV:SIG:MT:PAC	19,30,18,11:1:1:2:0/0:0/1:0.5:0	28,19,7,6:1:1:2:0/0:0/1:0.125:0:0:.:.	15,29,11,15:1:1:2:0/0:0/1:0.5:0:0:.:.	28,13,14,5:1:1:2:0/0:0/1:0.25:0:0:.:.	40,30,19,21:1:1:2:0/0:0/1:0.5:0:0:.:.
chr11_ref_v2	42110	.	T	A	.	PASS	IntersectsRepeat=0;RepeatCorrectionApplied=0	SAC:ACF:DF:PD:GT:SGT:SF:SV:SIG:MT:PAC	162,199,0,0:1:1:2:0/0:./.:.:0	58,58,0,0:1:1:2:0/0:./.:.:0:0:.:.	163,181,0,0:1:1:2:0/0:./.:.:0:0:.:.	66,79,80,71:1:1:2:0/1:./.:.:0:1:g.42110T>A:0	145,232,0,0:1:1:2:0/0:./.:.:0:0:.:.
chr11_ref_v2	48224	.	T	A	.	PASS	IntersectsRepeat=0;RepeatCorrectionApplied=0	SAC:ACF:DF:PD:GT:SGT:SF:SV:SIG:MT:PAC	254,208,1,0:1:1:2:0/0:./.:.:0	53,58,0,0:1:1:2:0/0:./.:.:0:0:.:.	245,212,0,1:1:1:2:0/0:./.:.:0:0:.:.	204,179,0,0:1:1:2:0/0:./.:.:0:0:.:.	235,198,103,106:1:1:2:0/1:0/0:0.25:0:1:.:.
chr11_ref_v2	61068	.	A	T	.	PASS	IntersectsRepeat=0;RepeatCorrectionApplied=0	SAC:ACF:DF:PD:GT:SGT:SF:SV:SIG:MT:PAC	193,219,0,1:1:1:2:0/0:./.:.:0	18,30,17,21:1:1:2:0/1:0/0:0.125:0:1:g.61068A>T:0	178,216,0,0:1:1:2:0/0:./.:.:0:0:.:.	159,198,0,1:1:1:2:0/0:./.:.:0:0:.:.	276,289,1,0:1:1:2:0/0:./.:.:0:0:.:.
chr11_ref_v2	67765	.	C	T	.	PASS	IntersectsRepeat=1;RepeatCorrectionApplied=0	SAC:ACF:DF:PD:GT:SGT:SF:SV:SIG:MT:PAC	70,58,0,69:1:1:2:0/1:0/0:0.25:0	16,18,0,8:1:1:2:0/1:0/0:0.5:0:0:.:.	67,59,0,50:1:1:2:0/1:0/0:0.5:0:0:.:.	52,54,0,41:1:1:2:0/1:0/0:0.5:0:0:.:.	77,60,0,66:1:1:2:0/1:0/0:0.25:0:0:.:.
chr11_ref_v2	67772	.	C	T	.	PASS	IntersectsRepeat=1;RepeatCorrectionApplied=0	SAC:ACF:DF:PD:GT:SGT:SF:SV:SIG:MT:PAC	63,33,0,93:1:1:2:0/1:./.:.:0	14,14,0,15:1:1:2:0/1:0/0:0.25:0:0:.:.	57,36,0,76:1:1:2:0/1:0/0:0.125:0:0:.:.	47,34,0,59:1:1:2:0/1:0/0:0.125:0:0:.:.	72,36,0,97:1:1:2:0/1:./.:.:0:0:.:.
chr11_ref_v2	67897	.	A	C	.	PASS	IntersectsRepeat=1;RepeatCorrectionApplied=0	SAC:ACF:DF:PD:GT:SGT:SF:SV:SIG:MT:PAC	0,0,153,95:1:1:2:1/1:./.:.:0	0,0,40,23:1:1:2:1/1:./.:.:0:0:.:.	0,0,157,85:1:1:2:1/1:./.:.:0:0:.:.	0,0,104,69:1:1:2:1/1:./.:.:0:0:.:.	0,0,172,102:1:1:2:1/1:./.:.:0:0:.:.
chr11_ref_v2	68755	.	T	G	.	PASS	IntersectsRepeat=1;RepeatCorrectionApplied=0	SAC:ACF:DF:PD:GT:SGT:SF:SV:SIG:MT:PAC	39,84,17,0:1:1:2:0/0:0/1:0.25:0	10,5,9,0:1:1:2:0/1:0/0:0.25:0:0:.:.	38,73,17,1:1:1:2:0/0:0/1:0.25:0:0:.:.	36,55,17,1:1:1:2:0/0:0/1:0.25:0:0:.:.	54,61,28,0:1:1:2:0/0:0/1:0.5:0:0:.:.
chr11_ref_v2	75999	.	T	G	.	PASS	IntersectsRepeat=0;RepeatCorrectionApplied=0	SAC:ACF:DF:PD:GT:SGT:SF:SV:SIG:MT:PAC	72,176,64,0:1:1:2:0/0:0/1:0.5:0	36,48,8,0:1:1:2:0/0:0/1:0.25:0:0:.:.	74,154,33,0:1:1:2:0/0:0/1:0.25:0:0:.:.	48,130,50,0:1:1:2:0/0:0/1:0.5:0:0:.:.	83,200,79,0:1:1:2:0/0:0/1:0.5:0:0:.:.
chr11_ref_v2	78801	.	TTA	T	.	PASS	IntersectsRepeat=1;RepeatCorrectionApplied=1	SAC:ACF:DF:PD:GT:SGT:SF:SV:SIG:MT:PAC	47,42,6,5:1:1:2:0/0:./.:.:0	39,28,6,5:1:1:2:0/0:0/1:0.125:0:0:.:.	54,51,4,5:1:1:2:0/0:./.:.:0:0:.:.	40,45,9,4:1:1:2:0/0:./.:.:0:0:.:.	73,65,12,9:1:1:2:0/0:./.:.:0:0:.:.
chr11_ref_v2	114778	.	C	CAT	.	PASS	IntersectsRepeat=1;RepeatCorrectionApplied=1	SAC:ACF:DF:PD:GT:SGT:SF:SV:SIG:MT:PAC	6,4,65,57:1:1:2:1/1:./.:.:0	4,4,59,37:1:1:2:1/1:./.:.:0:0:.:.	6,8,54,42:1:1:2:1/1:0/1:0.125:0:0:.:.	9,5,62,45:1:1:2:1/1:0/1:0.125:0:0:.:.	10,12,80,89:1:1:2:1/1:0/1:0.125:0:0:.:.
chr11_ref_v2	134471	.	AT	A	.	PASS	IntersectsRepeat=1;RepeatCorrectionApplied=1	SAC:ACF:DF:PD:GT:SGT:SF:SV:SIG:MT:PAC	102,108,12,11:1:1:2:0/0:./.:.:0	26,28,4,2:1:1:2:0/0:./.:.:0:0:.:.	116,78,9,10:1:1:2:0/0:./.:.:0:0:.:.	88,62,7,15:1:1:2:0/0:./.:.:0:0:.:.	136,120,17,10:1:1:2:0/0:./.:.:0:0:.:.
chr11_ref_v2	136107	.	CAT	C	.	PASS	IntersectsRepeat=1;RepeatCorrectionApplied=1	SAC:ACF:DF:PD:GT:SGT:SF:SV:SIG:MT:PAC	62,39,8,7:1:1:2:0/0:./.:.:0	24,38,10,7:1:1:2:0/0:0/1:0.25:0:0:.:.	42,54,7,5:1:1:2:0/0:./.:.:0:0:.:.	29,35,7,6:1:1:2:0/0:./.:.:0:0:.:.	64,48,8,8:1:1:2:0/0:./.:.:0:0:.:.
chr11_ref_v2	164848	.	CTATATATATATATATATATA	C	.	PASS	IntersectsRepeat=1;RepeatCorrectionApplied=1	SAC:ACF:DF:PD:GT:SGT:SF:SV:SIG:MT:PAC	1,2,90,63:1:1:2:1/1:./.:.:0	1,2,31,13:1:1:2:1/1:0/1:0.125:0:0:.:.	2,1,88,60:1:1:2:1/1:./.:.:0:0:.:.	0,4,58,57:1:1:2:1/1:0/1:0.125:0:0:.:.	3,2,112,79:1:1:2:1/1:0/1:0.125:0:0:.:.
chr11_ref_v2	168999	.	T	TAATAAATA	.	PASS	IntersectsRepeat=1;RepeatCorrectionApplied=1	SAC:ACF:DF:PD:GT:SGT:SF:SV:SIG:MT:PAC	0,2,29,37:1:1:2:1/1:0/1:0.125:0	0,2,25,29:1:1:2:1/1:0/1:0.125:0:0:.:.	0,1,34,25:1:1:2:1/1:./.:.:0:0:.:.	1,1,26,21:1:1:2:1/1:./.:.:0:0:.:.	0,1,42,41:1:1:2:1/1:./.:.:0:0:.:.
chr11_ref_v2	179252	.	T	TTATATATATA,TTATATATATATA	.	PASS	IntersectsRepeat=1;RepeatCorrectionApplied=1	SAC:ACF:DF:PD:GT:SGT:SF:SV:SIG:MT:PAC	0,0,4,6,21,20:1:1:2:2/2:1/2:0.125:0	0,0,4,6,20,15:1:1:2:2/2:1/2:0.125:0:0:.:.	0,1,2,2,22,21:1:1:2:2/2:./.:.:0:0:.:.	0,0,4,2,15,16:1:1:2:2/2:./.:.:0:0:.:.	0,0,5,9,33,28:1:1:2:2/2:./.:.:0:0:.:.
chr11_ref_v2	179921	.	A	C	.	PASS	IntersectsRepeat=0;RepeatCorrectionApplied=0	SAC:ACF:DF:PD:GT:SGT:SF:SV:SIG:MT:PAC	216,44,0,53:1:1:2:0/0:0/1:0.25:0	45,21,0,8:1:1:2:0/0:0/1:0.25:0:0:.:.	188,38,0,43:1:1:2:0/0:0/1:0.25:0:0:.:.	182,36,0,31:1:1:2:0/0:0/1:0.25:0:0:.:.	302,53,0,56:1:1:2:0/0:0/1:0.25:0:0:.:.
chr11_ref_v2	182672	.	GT	G	.	PASS	IntersectsRepeat=1;RepeatCorrectionApplied=1	SAC:ACF:DF:PD:GT:SGT:SF:SV:SIG:MT:PAC	118,114,13,9:1:1:2:0/0:0/1:0.125:0	38,31,7,6:1:1:2:0/0:0/1:0.25:0:0:.:.	122,98,9,11:1:1:2:0/0:0/1:0.125:0:0:.:.	97,90,8,13:1:1:2:0/0:0/1:0.125:0:0:.:.	176,133,17,17:1:1:2:0/0:0/1:0.125:0:0:.:.
chr11_ref_v2	184506	.	G	GTAATAATAATAATAATTATAATAA	.	PASS	IntersectsRepeat=1;RepeatCorrectionApplied=1	SAC:ACF:DF:PD:GT:SGT:SF:SV:SIG:MT:PAC	0,2,10,19:1:1:2:1/1:0/1:0.25:0	0,1,3,6:1:0:2:./.:./.:.:0:0:.:.	0,0,8,12:1:1:2:1/1:./.:.:0:0:.:.	0,2,7,7:1:1:2:./.:./.:.:0:0:.:.	0,0,9,21:1:1:2:1/1:./.:.:0:0:.:.
[truncated: 220,326 more chars]
