# Supplementary material for: Muver, a computational framework for accurately calling accumulated mutations
Source: BMC Genomics. 2018 May 9;19:345. doi: 10.1186/s12864-018-4753-3 (PMC5944071; doi:10.1186/s12864-018-4753-3)
Supplement: Supplementary file 2 — Results Files. Zip file containing VCF and TXT formatted muver results for all yeast data sets analyzed. (ZIP 10697 kb) [file 12864_2018_4753_MOESM2_ESM.zip › t0TAK141_pol2MG.mutations.txt]

Chromosome	Position	Excluded Region	Alleles	Intersects Repeat	Repeat Correction Applied	TAK141 Depths	TAK141 Allele Count Flag	TAK141 Depth Flag	TAK141 Filter Flag	TAK141 Ploidy	TAK141 Genotype	TAK141 Subclonal Genotype	TAK141 Subclonal Frequency	TAK141 Genotyping Score	TAK141 Subclonal Valid Flag	TAK75 Depths	TAK75 Allele Count Flag	TAK75 Depth Flag	TAK75 Filter Flag	TAK75 Composite Score	TAK75 Read Difference Flag	TAK75 Ploidy	TAK75 Genotype	TAK75 Subclonal Genotype	TAK75 Subclonal Frequency	TAK75 Genotyping Score	TAK75 Subclonal Valid Flag	TAK75 Mutations	TAK75 PAC Flag	TAK127 Depths	TAK127 Allele Count Flag	TAK127 Depth Flag	TAK127 Filter Flag	TAK127 Composite Score	TAK127 Read Difference Flag	TAK127 Ploidy	TAK127 Genotype	TAK127 Subclonal Genotype	TAK127 Subclonal Frequency	TAK127 Genotyping Score	TAK127 Subclonal Valid Flag	TAK127 Mutations	TAK127 PAC Flag	TAK128 Depths	TAK128 Allele Count Flag	TAK128 Depth Flag	TAK128 Filter Flag	TAK128 Composite Score	TAK128 Read Difference Flag
chr1_ref_v2	4321	0	C,A	0	0	141,34,0,37	1	1	0	2	C,C	C,A	0.25	0.418710334858	0	39,18,0,2	1	1	0	3.13024039172	0	2	C,C	C,A	0.125	0.236388778064	0	NA	NA	116,28,0,34	1	1	0	0.509242870964	0	2	C,C	C,A	0.5	0.315852949418	0	NA	NA	112,20,0,20	1	1	0	1.48352285963	0
chr1_ref_v2	6736	0	C,CA	1	1	0,1,58,53	1	1	0	2	CA,CA	NA	NA	2.6356579774	0	0,0,9,11	1	1	0	0.505147513565	0	2	CA,CA	NA	NA	1.14173697831	0	NA	NA	0,1,44,44	1	1	0	0.441887637736	0	2	CA,CA	NA	NA	2.34668713446	0	NA	NA	0,2,35,32	1	1	0	0.903346541393	0
chr1_ref_v2	6756	0	T,A	0	0	23,124,23,1	1	1	0	2	T,T	T,A	0.25	0.133531392625	0	10,43,2,0	1	1	0	1.09000405657	0	2	T,T	T,A	0.125	0.163629423782	0	NA	NA	35,111,15,2	1	1	0	2.55158316223	0	2	T,T	T,A	0.25	0.204483128597	0	NA	NA	30,82,12,2	1	1	0	3.04093802629	0
chr1_ref_v2	12054	0	T,G	0	0	16,12,3,0	1	1	1	2	T,T	T,G	0.25	0.0634973966292	0	2,0,0,0	0	0	1	0.0	0	2	NA	NA	NA	NA	0	NA	NA	16,6,17,0	1	1	1	7.69451455653	0	2	T,G	T,T	0.125	0.0563336370832	0	NA	NA	14,5,8,0	1	1	1	2.61719431193	0
chr1_ref_v2	13322	0	A,AAGTGAAAGTACCGGTCCATGGTTC	0	0	192,215,27,0	1	1	0	2	A,A	A,AAGTGAAAGTACCGGTCCATGGTTC	0.125	0.0320558707943	0	41,31,7,0	1	1	0	1.06452848058	0	2	A,A	A,AAGTGAAAGTACCGGTCCATGGTTC	0.25	0.251314428281	0	NA	NA	222,202,39,0	1	1	1	1.55187053976	0	2	A,A	A,AAGTGAAAGTACCGGTCCATGGTTC	0.125	0.347196199984	0	NA	NA	127,177,28,0	1	1	1	1.28237911544	0
chr1_ref_v2	13385	0	G,GAC	0	0	158,174,163,11	1	1	1	2	G,GAC	G,G	0.25	0.135254045936	0	34,30,23,1	1	1	0	1.11831040389	0	2	G,GAC	G,G	0.5	0.117783035656	0	NA	NA	179,170,144,14	1	1	1	1.58896416141	0	2	G,GAC	G,G	0.25	0.281651265409	0	NA	NA	105,131,83,1	1	1	1	2.52024452981	0
chr1_ref_v2	13413	0	G,A	0	0	166,164,173,12	1	1	1	2	G,A	G,G	0.25	0.0679112056162	0	28,26,27,3	1	1	0	0.539973524481	0	2	G,A	G,G	0.25	0.0769610411361	0	NA	NA	186,169,132,16	1	1	1	2.17615423914	0	2	G,A	G,G	0.5	0.223706772957	0	NA	NA	108,119,76,4	1	1	1	2.67129395131	0
chr1_ref_v2	13420	0	A,G	1	0	164,175,165,13	1	1	1	2	A,G	A,A	0.25	0.133390933322	0	28,28,29,3	1	1	0	0.539484033184	0	2	A,G	A,A	0.25	0.0487901641694	0	NA	NA	185,181,136,17	1	1	1	1.65518484909	0	2	A,G	A,A	0.5	0.226416876659	0	NA	NA	103,130,82,3	1	1	1	2.51479706453	0
chr1_ref_v2	13442	0	A,C	0	0	162,193,156,24	1	1	1	2	A,C	A,A	0.25	0.168335314819	0	32,29,29,7	1	1	0	0.913406706977	0	2	A,C	A,A	0.25	0.0165293019512	0	NA	NA	188,214,143,22	1	1	1	1.32481102574	0	2	A,C	A,A	0.5	0.20810567395	0	NA	NA	118,158,97,13	1	1	1	1.62793053514	0
chr1_ref_v2	13616	0	G,T	0	0	100,151,21,135	1	1	0	2	G,T	G,G	0.25	0.0352286918837	0	9,35,13,35	1	1	0	4.1366518053	0	2	G,T	NA	NA	0.0870113769896	0	NA	NA	84,175,22,148	1	1	0	1.23090183266	0	2	G,T	G,G	0.25	0.0897959991167	0	NA	NA	42,94,24,90	1	1	0	2.93140911554	0
chr1_ref_v2	13654	0	G,A	0	0	100,129,16,124	1	1	0	2	G,A	G,G	0.25	0.0187460428211	0	10,31,4,31	1	1	0	1.29016789532	0	2	G,A	G,G	0.125	0.093090423066	0	NA	NA	84,137,21,147	1	1	0	1.56916417949	0	2	G,A	G,G	0.125	0.0228842938336	0	NA	NA	36,88,17,81	1	1	0	2.46587047169	0
chr1_ref_v2	13798	0	A,T	0	0	40,96,0,18	1	1	1	2	A,A	A,T	0.25	0.0223057575143	0	8,8,0,10	1	1	0	4.25346402125	0	2	A,T	A,A	0.125	0.123379021161	0	NA	NA	72,90,1,34	1	1	0	3.46447474647	0	2	A,A	A,T	0.25	0.413661875312	0	NA	NA	33,43,0,28	1	1	0	5.39388514962	0
chr1_ref_v2	13807	0	T,G	0	0	52,90,0,17	1	1	1	2	T,T	T,G	0.25	0.11954515065	0	10,8,0,9	1	1	0	3.53315679872	0	2	T,G	T,T	0.25	0.0769610411361	0	NA	NA	78,87,1,30	1	1	0	1.80526416036	0	2	T,T	T,G	0.25	0.27395187964	0	NA	NA	37,44,0,27	1	1	0	5.09389563527	0
chr1_ref_v2	13830	0	T,C	0	0	69,78,0,16	1	1	1	2	T,T	T,C	0.25	0.211309093667	0	9,5,0,7	1	1	0	3.13753886231	0	2	T,C	T,T	0.25	0.0802868781057	0	NA	NA	89,85,1,22	1	1	0	0.645252717916	0	2	T,T	T,C	0.25	0.0776509342301	0	NA	NA	48,38,0,19	1	1	0	2.35318456132	0
chr1_ref_v2	13848	0	A,G	0	0	77,54,0,10	1	1	1	2	A,A	A,G	0.125	0.230748150699	0	8,5,0,6	1	0	1	3.43281478173	0	2	NA	NA	NA	NA	0	NA	NA	94,68,1,16	1	1	0	0.709554496145	0	2	A,A	A,G	0.25	0.308472842121	0	NA	NA	43,33,0,17	1	1	1	3.74143509914	0
chr1_ref_v2	18413	0	G,C	1	0	2,1,63,0	1	1	1	2	C,C	G,C	0.125	0.352220593589	0	4,1,11,0	1	0	1	3.54802995299	0	2	NA	NA	NA	NA	0	NA	NA	1,1,25,0	1	1	1	0.533863986288	0	2	C,C	G,C	0.125	0.0267981931547	0	NA	NA	2,0,20,1	1	1	1	0.943663482685	0
chr1_ref_v2	18425	0	C,T	0	0	2,2,45,3	1	1	1	2	T,T	C,T	0.125	0.223143551314	0	4,1,9,1	1	0	1	2.88971098373	0	2	NA	NA	NA	NA	0	NA	NA	1,1,12,0	1	0	1	0.533465535883	0	2	NA	NA	NA	NA	0	NA	NA	2,0,15,1	1	0	1	0.83094430586	0
chr1_ref_v2	19969	0	G,C	0	0	1,0,0,0	0	0	1	2	NA	NA	NA	NA	0	0,0,0,0	0	0	1	0.0	0	2	NA	NA	NA	NA	0	NA	NA	0,0,1,0	0	0	1	0.0	0	2	NA	NA	NA	NA	0	NA	NA	2,0,0,0	0	0	1	0.0	0
chr1_ref_v2	19974	0	C,T	1	0	1,1,0,0	1	0	1	2	NA	NA	NA	NA	0	0,0,0,0	0	0	1	0.0	0	2	NA	NA	NA	NA	0	NA	NA	1,0,1,0	1	0	1	0.272610884844	0	2	NA	NA	NA	NA	0	NA	NA	2,0,0,0	0	0	1	0.0	0
chr1_ref_v2	21543	0	A,T	0	0	0,0,0,30	0	1	1	2	T,T	NA	NA	0.032789822823	0	0,0,0,2	0	0	1	0.0	0	2	NA	NA	NA	NA	0	NA	NA	0,0,0,9	0	0	1	0.0	0	2	NA	NA	NA	NA	0	NA	NA	0,0,0,8	0	0	1	0.0	0
chr1_ref_v2	23713	0	C,CAAA	1	1	1,0,0,1	1	0	1	2	NA	NA	NA	NA	0	0,0,0,0	0	0	1	0.0	0	2	NA	NA	NA	NA	0	NA	NA	0,0,0,1	0	0	1	0.0	0	2	NA	NA	NA	NA	0	NA	NA	0,0,0,2	0	0	1	0.0	0
chr1_ref_v2	30834	0	CAT,C	1	1	32,46,11,14	1	1	0	2	CAT,CAT	CAT,C	0.25	0.0640746520574	0	24,22,1,12	1	1	0	1.3840864557	0	2	CAT,CAT	CAT,C	0.25	0.0764137413841	0	NA	NA	40,35,13,16	1	1	0	1.20116725643	0	2	CAT,CAT	CAT,C	0.25	0.115011869277	0	NA	NA	29,27,11,9	1	1	0	0.955315279946	0
chr1_ref_v2	34825	0	G,GA	1	1	63,30,4,9	1	1	0	2	G,G	G,GA	0.125	0.126529602434	0	13,10,2,6	1	1	0	1.51470785417	0	2	G,G	G,GA	0.5	0.0782765300105	0	NA	NA	66,29,7,14	1	1	0	1.25309241106	0	2	G,G	G,GA	0.25	0.0366296874372	0	NA	NA	50,27,3,7	1	1	0	0.517641855334	0
chr1_ref_v2	38943	0	T,G	0	0	37,138,35,0	1	1	0	2	T,T	T,G	0.25	0.364643113588	0	15,41,7,0	1	1	0	0.93763842638	0	2	T,T	T,G	0.25	0.0314967139363	0	NA	NA	28,134,35,0	1	1	0	0.570027200237	0	2	T,T	T,G	0.5	0.405465108108	0	NA	NA	37,118,28,0	1	1	0	0.716236333419	0
chr1_ref_v2	45346	0	CT,C	1	1	58,53,9,13	1	1	0	2	CT,CT	NA	NA	0.00741466895191	0	13,9,2,2	1	1	0	0.506548462242	0	2	CT,CT	NA	NA	0.229500152506	0	NA	NA	42,45,12,15	1	1	0	1.37019304372	0	2	CT,CT	CT,C	0.25	0.0790902012234	0	NA	NA	25,28,3,13	1	1	0	1.85474564636	0
chr1_ref_v2	62286	0	T,A	0	0	77,129,0,0	1	1	0	2	T,T	NA	NA	0.0	0	15,40,0,0	1	1	0	1.19006237211	0	2	T,T	NA	NA	0.0	0	NA	NA	83,142,0,0	1	1	0	0.402661795051	0	2	T,T	NA	NA	0.0	0	NA	NA	59,106,0,1	1	1	0	0.443584154436	0
chr1_ref_v2	69540	0	CT,C	1	1	69,52,6,6	1	1	0	2	CT,CT	NA	NA	0.529448549875	0	12,11,1,3	1	1	0	0.941104446998	0	2	CT,CT	NA	NA	0.0840685444823	0	NA	NA	64,54,5,2	1	1	0	0.752455657744	0	2	CT,CT	NA	NA	0.996126324339	0	NA	NA	41,35,1,10	1	1	0	2.32369775491	0
chr1_ref_v2	71242	0	TA,T	1	1	79,104,6,16	1	1	0	2	TA,TA	NA	NA	0.221294737284	0	19,26,4,2	1	1	0	1.2478149621	0	2	TA,TA	TA,T	0.125	0.226422291059	0	NA	NA	53,75,6,7	1	1	0	0.63974308883	0	2	TA,TA	NA	NA	0.100248709351	0	NA	NA	50,66,5,10	1	1	0	0.528189943154	0
chr1_ref_v2	74711	0	AT,A	1	1	67,58,9,7	1	1	0	2	AT,AT	NA	NA	0.045315985276	0	24,18,7,2	1	1	0	1.39944244125	0	2	AT,AT	AT,A	0.125	0.00232256719046	0	NA	NA	66,54,10,5	1	1	0	0.452999838484	0	2	AT,AT	NA	NA	0.0225986699423	0	NA	NA	54,44,6,10	1	1	0	1.24945233478	0
chr1_ref_v2	92314	0	CT,C	1	1	113,101,14,16	1	1	0	2	CT,CT	CT,C	0.125	0.0852019345512	0	30,33,3,1	1	1	0	0.992627107579	0	2	CT,CT	NA	NA	0.0720060137951	0	NA	NA	96,95,8,11	1	1	0	0.87484833125	0	2	CT,CT	CT,C	0.125	0.234262836327	0	NA	NA	76,74,7,14	1	1	0	0.637664300055	0
chr1_ref_v2	99719	0	A,AT	1	1	3,57,14,3	1	1	0	2	A,A	A,AT	0.25	0.261730078402	0	5,24,3,3	1	1	0	2.09245114409	0	2	A,A	A,AT	0.25	0.0531940488903	0	NA	NA	4,58,5,3	1	1	0	1.41880427193	0	2	A,A	A,AT	0.125	0.161645693335	0	NA	NA	1,41,13,4	1	1	0	0.911326957068	0
chr1_ref_v2	100955	0	T,A	1	0	96,88,0,0	1	1	0	2	T,T	NA	NA	0.0	0	55,23,0,0	1	1	0	3.52955048216	0	2	T,T	NA	NA	0.0	0	NA	NA	90,54,0,0	1	1	0	2.23199867526	0	2	T,T	NA	NA	0.0	0	NA	NA	79,51,0,0	1	1	0	1.60108006039	0
chr1_ref_v2	100993	0	C,CAA	1	1	3,6,10,33	1	1	0	2	CAA,CAA	C,CAA	0.25	0.381934610698	0	1,0,1,5	1	0	0	0.477306141013	0	2	NA	NA	NA	NA	0	NA	NA	4,2,7,29	1	1	0	0.664271877215	0	2	CAA,CAA	C,CAA	0.25	0.154150679827	0	NA	NA	2,2,11,16	1	1	0	1.62214330682	0
chr1_ref_v2	101162	0	TA,T	1	1	80,88,6,11	1	1	0	2	TA,TA	NA	NA	0.0489878014205	0	19,36,2,3	1	1	0	1.46566420869	0	2	TA,TA	NA	NA	0.0823763747525	0	NA	NA	90,61,11,14	1	1	0	1.93322264134	0	2	TA,TA	TA,T	0.125	0.0320914661152	0	NA	NA	70,69,6,8	1	1	0	0.548140802622	0
chr1_ref_v2	125910	0	A,C	0	0	180,47,0,54	1	1	0	2	A,A	A,C	0.5	0.319004543581	0	35,22,0,5	1	1	0	4.25152448527	0	2	A,A	A,C	0.25	0.305381649551	0	NA	NA	137,50,1,49	1	1	0	1.37216883118	0	2	A,A	A,C	0.5	0.220473322758	0	NA	NA	116,39,0,33	1	1	0	1.07626978765	0
chr1_ref_v2	126592	0	C,CT,CTT	1	1	1,5,3,12,55,65	1	1	0	2	CTT,CTT	C,CTT	0.125	0.880062922168	0	4,2,5,5,14,23	1	1	0	3.58655705461	0	2	CTT,CTT	C,CTT	0.25	0.0268470297699	0	NA	NA	1,1,10,15,38,41	1	1	0	4.39230574117	0	2	CTT,CTT	CT,CTT	0.25	0.0855190076068	0	NA	NA	0,5,5,12,28,37	1	1	0	1.87442714826	0
chr1_ref_v2	127815	0	A,AT	1	1	42,42,8,1	1	1	0	2	A,A	NA	NA	0.177244410308	0	24,21,3,2	1	1	0	1.00510440558	0	2	A,A	NA	NA	0.184554171897	0	NA	NA	26,48,7,4	1	1	0	1.98871012811	0	2	A,A	A,AT	0.125	0.0201226703755	0	NA	NA	19,30,1,1	1	1	0	1.52123829513	0
chr1_ref_v2	151814	0	C,T	1	0	134,51,1,29	1	1	0	2	C,C	C,T	0.25	0.126751705639	0	44,9,0,13	1	1	0	1.07772750583	0	2	C,C	C,T	0.5	0.232622295269	0	NA	NA	103,43,0,28	1	1	0	0.739426053179	0	2	C,C	C,T	0.25	0.329599357333	0	NA	NA	85,35,0,37	1	1	0	3.46653823897	0
chr1_ref_v2	191067	0	A,ATCG	1	1	0,0,90,38	1	1	0	2	ATCG,ATCG	NA	NA	0.00134322033779	0	0,0,9,3	1	0	1	0.327550136445	0	2	NA	NA	NA	NA	0	NA	NA	0,0,101,53	1	1	0	0.946526527266	0	2	ATCG,ATCG	NA	NA	0.00157023197653	0	NA	NA	0,1,39,32	1	1	1	2.48241777271	0
chr1_ref_v2	192262	0	C,CA	1	1	81,7,11,5	1	1	0	2	C,C	C,CA	0.25	0.18188679567	0	22,5,1,1	1	1	0	1.44323070274	0	2	C,C	NA	NA	0.220910936211	0	NA	NA	96,18,3,4	1	1	0	3.20833513585	0	2	C,C	NA	NA	0.388487896574	0	NA	NA	73,15,2,2	1	1	0	3.26356279218	0
chr1_ref_v2	193731	0	T,TATG	1	1	2,0,140,86	1	1	0	2	TATG,TATG	NA	NA	0.408032728571	0	0,1,41,19	1	1	0	0.874939096565	0	2	TATG,TATG	NA	NA	0.013489155371	0	NA	NA	0,1,153,86	1	1	0	0.681403087647	0	2	TATG,TATG	NA	NA	0.00280735372618	0	NA	NA	0,0,111,60	1	1	0	0.7531855476	0
chr1_ref_v2	198259	0	C,A	1	0	9,2,51,96	1	1	0	2	A,A	C,A	0.125	0.115512887122	0	2,2,9,33	1	1	0	1.17698869429	0	2	A,A	C,A	0.125	0.356674943939	0	NA	NA	11,2,42,83	1	1	0	0.833308817133	0	2	A,A	C,A	0.25	0.317454230785	0	NA	NA	6,3,35,54	1	1	0	0.948657011152	0
chr1_ref_v2	198268	0	C,T	1	0	14,2,50,91	1	1	0	2	T,T	C,T	0.25	0.230261019083	0	2,2,9,29	1	1	0	1.12758422166	0	2	T,T	C,T	0.25	0.305381649551	0	NA	NA	19,3,36,83	1	1	0	1.4710557898	0	2	T,T	C,T	0.25	0.257829109302	0	NA	NA	8,3,29,56	1	1	0	0.928158536682	0
chr1_ref_v2	198273	0	G,A	0	0	19,5,43,94	1	1	0	2	A,A	G,A	0.25	0.203983053575	1	2,2,9,28	1	1	0	0.918160441181	0	2	A,A	G,A	0.25	0.278713402469	0	NA	NA	21,4,35,75	1	1	0	0.968627077163	0	2	A,A	G,A	0.5	0.382992252256	0	NA	NA	10,3,29,52	1	1	0	0.683273811963	0
chr1_ref_v2	198293	0	G,A	0	0	29,12,28,83	1	1	0	2	G,A	A,A	0.5	0.10265415406	0	3,6,4,29	1	1	0	1.64327544472	0	2	A,A	G,A	0.5	0.200670695462	0	NA	NA	37,5,23,70	1	1	0	1.98766595306	0	2	G,A	A,A	0.25	0.284104251104	0	NA	NA	17,6,22,47	1	1	0	0.956021703291	0
chr1_ref_v2	198300	0	A,G	1	0	32,16,22,125	1	1	0	2	A,G	G,G	0.5	0.0206192872027	0	4,6,4,33	1	1	0	0.772653513388	0	2	G,G	A,G	0.5	0.209720530982	0	NA	NA	38,8,20,97	1	1	0	1.88788452665	0	2	G,G	A,G	0.5	0.165079750359	0	NA	NA	17,6,19,64	1	1	0	1.57841334394	0
chr1_ref_v2	198329	0	T,TTGAATTAAGGTTTGGAATA,TTGAATTAAAGTTTGAAATA	0	0	0,0,4,78,72,27	1	1	0	2	TTGAATTAAGGTTTGGAATA,TTGAATTAAAGTTTGAAATA	TTGAATTAAAGTTTGAAATA,TTGAATTAAAGTTTGAAATA	0.125	0.0629138254106	0	0,0,1,14,17,3	1	1	0	0.736173796684	0	2	TTGAATTAAGGTTTGGAATA,TTGAATTAAAGTTTGAAATA	TTGAATTAAAGTTTGAAATA,TTGAATTAAAGTTTGAAATA	0.125	0.0363676441709	0	NA	NA	0,0,1,67,85,9	1	1	0	3.57291945173	0	2	TTGAATTAAGGTTTGGAATA,TTGAATTAAAGTTTGAAATA	TTGAATTAAAGTTTGAAATA,TTGAATTAAAGTTTGAAATA	0.125	0.072472648813	0	NA	NA	0,0,3,38,42,9	1	1	0	0.840594918614	0
chr1_ref_v2	198379	0	C,CG	1	0	0,0,150,80	1	1	0	2	CG,CG	NA	NA	0.0	0	0,0,32,19	1	1	0	0.421323338365	0	2	CG,CG	NA	NA	0.0	0	NA	NA	0,0,112,74	1	1	0	1.08010114787	0	2	CG,CG	NA	NA	0.0	0	NA	NA	0,0,77,41	1	1	0	0.380195813324	0
chr1_ref_v2	198380	0	A,AG	1	0	0,0,151,81	1	1	0	2	AG,AG	NA	NA	0.0	0	0,0,32,19	1	1	0	0.415239597181	0	2	AG,AG	NA	NA	0.0	0	NA	NA	0,0,113,78	1	1	0	1.3322882273	0	2	AG,AG	NA	NA	0.0	0	NA	NA	0,0,78,42	1	1	0	0.381017802242	0
chr1_ref_v2	198585	0	A,AAAAATGCGTAAAAAGAAAGAAGACGTC	0	0	0,0,96,103	1	1	0	2	AAAAATGCGTAAAAAGAAAGAAGACGTC,AAAAATGCGTAAAAAGAAAGAAGACGTC	NA	NA	0.0	0	0,0,18,21	1	1	0	0.381351250522	0	2	AAAAATGCGTAAAAAGAAAGAAGACGTC,AAAAATGCGTAAAAAGAAAGAAGACGTC	NA	NA	0.0	0	NA	NA	0,0,75,84	1	1	0	0.420681041597	0	2	AAAAATGCGTAAAAAGAAAGAAGACGTC,AAAAATGCGTAAAAAGAAAGAAGACGTC	NA	NA	0.0	0	NA	NA	0,0,47,69	1	1	1	1.29748422398	0
chr1_ref_v2	198636	0	C,T	0	0	0,0,26,127	1	1	1	2	T,T	NA	NA	0.0	0	0,0,2,41	1	1	0	2.01559557767	0	2	T,T	NA	NA	0.0	0	NA	NA	0,0,22,111	1	1	1	0.377294451306	0	2	T,T	NA	NA	0.0	0	NA	NA	0,0,9,82	1	1	1	1.47325139668	0
chr1_ref_v2	198637	0	A,ATCCTTGAATAACGAACTTT	0	0	0,0,25,125	1	1	1	2	ATCCTTGAATAACGAACTTT,ATCCTTGAATAACGAACTTT	NA	NA	0.0	0	0,0,2,40	1	1	0	1.87967811	0	2	ATCCTTGAATAACGAACTTT,ATCCTTGAATAACGAACTTT	NA	NA	0.0	0	NA	NA	0,0,22,113	1	1	1	0.375153800505	0	2	ATCCTTGAATAACGAACTTT,ATCCTTGAATAACGAACTTT	NA	NA	0.0	0	NA	NA	0,0,9,81	1	1	1	1.34824701676	0
chr1_ref_v2	198643	0	T,TCAA	1	0	0,0,16,121	1	1	1	2	TCAA,TCAA	NA	NA	0.0	0	0,1,2,34	1	1	0	0.966570652638	0	2	TCAA,TCAA	NA	NA	0.0273989741881	0	NA	NA	0,0,11,107	1	1	1	0.590514010582	0	2	TCAA,TCAA	NA	NA	0.0	0	NA	NA	0,0,3,78	1	1	1	2.13584560019	0
chr1_ref_v2	198644	0	T,TGTTTTA	1	0	0,0,14,120	1	1	1	2	TGTTTTA,TGTTTTA	NA	NA	0.0	0	0,0,4,35	1	1	0	0.310951480655	0	2	TGTTTTA,TGTTTTA	NA	NA	0.0	0	NA	NA	0,0,11,101	1	1	1	0.367544745603	0	2	TGTTTTA,TGTTTTA	NA	NA	0.0	0	NA	NA	0,0,3,74	1	1	1	1.59366359377	0
chr1_ref_v2	198649	0	A,C	0	0	0,0,20,106	1	1	1	2	C,C	NA	NA	0.0	0	0,0,11,27	1	1	0	1.67526836234	0	2	C,C	NA	NA	0.0	0	NA	NA	0,0,24,84	1	1	1	1.32987082928	0	2	C,C	NA	NA	0.0	0	NA	NA	0,0,23,71	1	1	1	1.77968933129	0
chr1_ref_v2	198651	0	C,G	0	0	0,0,19,105	1	1	1	2	G,G	NA	NA	0.0	0	0,0,11,27	1	1	0	1.79814638106	0	2	G,G	NA	NA	0.0	0	NA	NA	0,0,22,83	1	1	1	1.15386230353	0	2	G,G	NA	NA	0.0	0	NA	NA	0,0,23,71	1	1	1	1.96410893508	0
chr1_ref_v2	198963	0	G,GCTTCCTCTGACGACAAGTCCGCTCCCACTTATAGTGTCCTGAGTGATTATTTATTTTTATGTGAACACCAAAAGGAATAA	0	0	0,0,35,6	1	1	1	2	GCTTCCTCTGACGACAAGTCCGCTCCCACTTATAGTGTCCTGAGTGATTATTTATTTTTATGTGAACACCAAAAGGAATAA,GCTTCCTCTGACGACAAGTCCGCTCCCACTTATAGTGTCCTGAGTGATTATTTATTTTTATGTGAACACCAAAAGGAATAA	NA	NA	0.0	0	0,0,7,3	1	0	1	0.819464948723	0	2	NA	NA	NA	NA	0	NA	NA	0,0,35,1	1	1	1	1.76627631858	0	2	GCTTCCTCTGACGACAAGTCCGCTCCCACTTATAGTGTCCTGAGTGATTATTTATTTTTATGTGAACACCAAAAGGAATAA,GCTTCCTCTGACGACAAGTCCGCTCCCACTTATAGTGTCCTGAGTGATTATTTATTTTTATGTGAACACCAAAAGGAATAA	NA	NA	0.0	0	NA	NA	0,0,22,1	1	1	1	0.952243699762	0
chr1_ref_v2	199072	0	T,TCACTTACCATATCAACCATTATGTTCAGTTAACTCACCTTTAAAGTACTGTGCACAACACCCTATTTCCATCTGATCGGTCGCTTTATCTGG	1	0	0,0,28,92	1	1	1	2	TCACTTACCATATCAACCATTATGTTCAGTTAACTCACCTTTAAAGTACTGTGCACAACACCCTATTTCCATCTGATCGGTCGCTTTATCTGG,TCACTTACCATATCAACCATTATGTTCAGTTAACTCACCTTTAAAGTACTGTGCACAACACCCTATTTCCATCTGATCGGTCGCTTTATCTGG	NA	NA	0.0	0	1,0,1,25	1	1	1	2.20638092757	0	2	TCACTTACCATATCAACCATTATGTTCAGTTAACTCACCTTTAAAGTACTGTGCACAACACCCTATTTCCATCTGATCGGTCGCTTTATCTGG,TCACTTACCATATCAACCATTATGTTCAGTTAACTCACCTTTAAAGTACTGTGCACAACACCCTATTTCCATCTGATCGGTCGCTTTATCTGG	T,TCACTTACCATATCAACCATTATGTTCAGTTAACTCACCTTTAAAGTACTGTGCACAACACCCTATTTCCATCTGATCGGTCGCTTTATCTGG	0.125	0.0267981931547	0	NA	NA	0,0,9,93	1	1	1	4.30638648239	0	2	TCACTTACCATATCAACCATTATGTTCAGTTAACTCACCTTTAAAGTACTGTGCACAACACCCTATTTCCATCTGATCGGTCGCTTTATCTGG,TCACTTACCATATCAACCATTATGTTCAGTTAACTCACCTTTAAAGTACTGTGCACAACACCCTATTTCCATCTGATCGGTCGCTTTATCTGG	NA	NA	0.0	0	NA	NA	0,0,7,70	1	1	1	3.28338404864	0
chr1_ref_v2	199130	0	G,GAGACCC	0	0	4,38,0,19	1	1	1	2	G,GAGACCC	G,G	0.25	0.231111720963	0	2,15,0,4	1	1	1	0.707653853578	0	2	G,GAGACCC	G,G	0.5	0.125163142954	0	NA	NA	6,39,0,16	1	1	1	0.763653365272	0	2	G,GAGACCC	G,G	0.5	0.125163142954	0	NA	NA	1,30,0,9	1	1	1	1.2154666239	0
chr1_ref_v2	199131	0	T,TGCCCGC	0	0	4,38,0,11	1	1	1	2	T,T	T,TGCCCGC	0.5	0.154150679827	0	3,16,0,3	1	1	1	0.694690415049	0	2	T,T	T,TGCCCGC	0.25	0.387765531009	0	NA	NA	6,39,0,9	1	1	1	0.711685722377	0	2	T,T	T,TGCCCGC	0.5	0.405465108108	0	NA	NA	3,31,0,8	1	1	1	0.397022450585	0
chr1_ref_v2	200695	1	T,A	0	0	5,27,0,3	1	1	1	2	NA	NA	NA	NA	0	1,5,0,0	1	0	1	0.322559385396	0	2	NA	NA	NA	NA	0	NA	NA	1,28,0,3	1	1	1	1.00037817649	0	2	NA	NA	NA	NA	0	NA	NA	2,24,0,2	1	1	1	0.705805284771	0
chr1_ref_v2	200705	1	G,GATGATTTGA	0	0	2,11,0,16	1	1	1	2	NA	NA	NA	NA	0	1,2,0,3	1	0	1	0.479445491728	0	2	NA	NA	NA	NA	0	NA	NA	1,7,0,12	1	1	1	0.376364240902	0	2	NA	NA	NA	NA	0	NA	NA	2,4,0,4	1	0	1	0.884109205342	0
chr1_ref_v2	201984	1	A,G	0	0	0,0,0,0	0	0	1	2	NA	NA	NA	NA	0	0,0,0,0	0	0	1	0.0	0	2	NA	NA	NA	NA	0	NA	NA	0,0,0,0	0	0	1	0.0	0	2	NA	NA	NA	NA	0	NA	NA	0,0,0,1	0	0	1	0.0	0
chr1_ref_v2	202419	1	T,C	0	0	0,0,1,0	0	0	1	2	NA	NA	NA	NA	0	0,0,0,0	0	0	1	0.0	0	2	NA	NA	NA	NA	0	NA	NA	0,0,0,0	0	0	1	0.0	0	2	NA	NA	NA	NA	0	NA	NA	0,0,0,0	0	0	1	0.0	0
chr1_ref_v2	202422	1	C,T	0	0	0,0,1,0	0	0	1	2	NA	NA	NA	NA	0	0,0,0,0	0	0	1	0.0	0	2	NA	NA	NA	NA	0	NA	NA	0,0,0,0	0	0	1	0.0	0	2	NA	NA	NA	NA	0	NA	NA	0,0,0,0	0	0	1	0.0	0
chr1_ref_v2	202434	1	C,T	0	0	0,0,1,1	1	0	1	2	NA	NA	NA	NA	0	0,0,0,0	0	0	1	0.0	0	2	NA	NA	NA	NA	0	NA	NA	0,0,0,0	0	0	1	0.0	0	2	NA	NA	NA	NA	0	NA	NA	0,0,0,0	0	0	1	0.0	0
chr1_ref_v2	202888	1	T,TTCATTTCTTCCTCTG	1	0	0,0,0,12	0	0	1	2	NA	NA	NA	NA	0	0,1,0,3	1	0	1	0.0	0	2	NA	NA	NA	NA	0	NA	NA	0,0,0,25	0	1	1	0.0	0	2	NA	NA	NA	NA	0	NA	NA	0,0,0,17	0	0	1	0.0	0
chr1_ref_v2	203160	1	G,A	1	0	0,0,4,0	0	0	1	2	NA	NA	NA	NA	0	0,0,0,0	0	0	1	0.0	0	2	NA	NA	NA	NA	0	NA	NA	0,0,0,0	0	0	1	0.0	0	2	NA	NA	NA	NA	0	NA	NA	0,0,2,0	0	0	1	0.0	0
chr1_ref_v2	203210	1	T,C	0	0	0,0,0,7	0	0	1	2	NA	NA	NA	NA	0	0,0,0,1	0	0	1	0.0	0	2	NA	NA	NA	NA	0	NA	NA	0,0,0,6	0	0	1	0.0	0	2	NA	NA	NA	NA	0	NA	NA	0,0,0,3	0	0	1	0.0	0
chr1_ref_v2	203426	1	A,C	1	0	0,0,0,7	0	0	1	2	NA	NA	NA	NA	0	0,0,2,0	0	0	1	0.0	0	2	NA	NA	NA	NA	0	NA	NA	0,0,0,1	0	0	1	0.0	0	2	NA	NA	NA	NA	0	NA	NA	0,0,0,0	0	0	1	0.0	0
chr1_ref_v2	203429	1	A,G	1	0	0,0,0,4	0	0	1	2	NA	NA	NA	NA	0	0,0,2,0	0	0	1	0.0	0	2	NA	NA	NA	NA	0	NA	NA	0,0,0,1	0	0	1	0.0	0	2	NA	NA	NA	NA	0	NA	NA	0,0,0,0	0	0	1	0.0	0
chr1_ref_v2	203470	1	G,A	0	0	0,0,0,1	0	0	1	2	NA	NA	NA	NA	0	0,0,4,0	0	0	1	0.0	0	2	NA	NA	NA	NA	0	NA	NA	0,0,3,2	1	0	1	0.0	0	2	NA	NA	NA	NA	0	NA	NA	0,0,0,0	0	0	1	0.0	0
chr1_ref_v2	203480	1	A,T	1	0	0,0,0,2	0	0	1	2	NA	NA	NA	NA	0	0,0,4,0	0	0	1	0.0	0	2	NA	NA	NA	NA	0	NA	NA	0,0,3,3	1	0	1	0.0	0	2	NA	NA	NA	NA	0	NA	NA	0,0,0,0	0	0	1	0.0	0
chr1_ref_v2	203600	1	G,A	0	0	0,0,9,0	0	0	1	2	NA	NA	NA	NA	0	0,0,1,0	0	0	1	0.0	0	2	NA	NA	NA	NA	0	NA	NA	0,0,4,0	0	0	1	0.0	0	2	NA	NA	NA	NA	0	NA	NA	0,0,3,0	0	0	1	0.0	0
chr1_ref_v2	203610	1	C,A	0	0	0,0,8,0	0	0	1	2	NA	NA	NA	NA	0	0,0,1,0	0	0	1	0.0	0	2	NA	NA	NA	NA	0	NA	NA	0,0,5,0	0	0	1	0.0	0	2	NA	NA	NA	NA	0	NA	NA	0,0,2,0	0	0	1	0.0	0
chr1_ref_v2	203924	1	C,T	1	0	0,0,0,0	0	0	1	2	NA	NA	NA	NA	0	0,0,0,1	0	0	1	0.0	0	2	NA	NA	NA	NA	0	NA	NA	0,0,0,0	0	0	1	0.0	0	2	NA	NA	NA	NA	0	NA	NA	0,0,0,0	0	0	1	0.0	0
chr1_ref_v2	206483	0	A,T	1	0	0,0,2,0	0	0	1	2	NA	NA	NA	NA	0	1,0,1,0	1	0	1	0.0	0	2	NA	NA	NA	NA	0	NA	NA	0,0,2,0	0	0	1	0.0	0	2	NA	NA	NA	NA	0	NA	NA	0,0,3,0	0	0	1	0.0	0
chr1_ref_v2	206517	0	T,C	0	0	0,0,0,0	0	0	1	2	NA	NA	NA	NA	0	0,0,2,0	0	0	1	0.0	0	2	NA	NA	NA	NA	0	NA	NA	0,0,1,0	0	0	1	0.0	0	2	NA	NA	NA	NA	0	NA	NA	0,0,1,0	0	0	1	0.0	0
chr1_ref_v2	213992	0	A,T	1	0	0,0,0,0	0	0	1	2	NA	NA	NA	NA	0	0,0,0,0	0	0	1	0.0	0	2	NA	NA	NA	NA	0	NA	NA	0,0,0,1	0	0	1	0.0	0	2	NA	NA	NA	NA	0	NA	NA	0,0,0,0	0	0	1	0.0	0
chr1_ref_v2	215056	0	C,T	0	0	0,0,0,0	0	0	1	2	NA	NA	NA	NA	0	0,0,1,0	0	0	1	0.0	0	2	NA	NA	NA	NA	0	NA	NA	0,0,1,0	0	0	1	0.0	0	2	NA	NA	NA	NA	0	NA	NA	0,0,3,0	0	0	1	0.0	0
chr1_ref_v2	215060	0	G,A	0	0	0,0,0,0	0	0	1	2	NA	NA	NA	NA	0	0,0,1,0	0	0	1	0.0	0	2	NA	NA	NA	NA	0	NA	NA	0,0,1,0	0	0	1	0.0	0	2	NA	NA	NA	NA	0	NA	NA	0,0,3,0	0	0	1	0.0	0
chr1_ref_v2	215063	0	C,T	0	0	0,0,0,0	0	0	1	2	NA	NA	NA	NA	0	0,0,1,0	0	0	1	0.0	0	2	NA	NA	NA	NA	0	NA	NA	0,0,1,0	0	0	1	0.0	0	2	NA	NA	NA	NA	0	NA	NA	0,0,2,0	0	0	1	0.0	0
chr1_ref_v2	218908	0	T,G	0	0	83,0,17,0	1	1	1	2	T,T	T,G	0.25	0.405465108108	0	20,0,2,0	1	1	1	0.626855001425	0	2	T,T	T,G	0.25	0.174022753979	0	NA	NA	56,0,19,0	1	1	1	1.41671167784	0	2	T,T	T,G	0.5	0.0777837478876	0	NA	NA	44,0,19,0	1	1	1	2.31038326339	0
chr1_ref_v2	219115	0	CTTTTTTTTTTTTTTTTTT,C,CT	1	1	0,11,0,10,0,13	1	1	1	2	CTTTTTTTTTTTTTTTTTT,CT	C,CT	0.5	0.381945997175	0	0,3,0,3,1,3	1	0	1	0.68061313181	0	2	NA	NA	NA	NA	0	NA	NA	0,12,0,4,0,21	1	1	1	1.88533220481	0	2	CTTTTTTTTTTTTTTTTTT,CT	CT,CT	0.25	0.36443911779	0	NA	NA	0,7,0,6,0,13	1	1	1	0.824483095305	0
chr1_ref_v2	219137	0	T,C	1	0	0,26,0,21	1	1	1	2	T,C	T,T	0.125	0.0886268340306	0	0,6,1,4	1	0	1	0.948383467243	0	2	NA	NA	NA	NA	0	NA	NA	0,22,0,27	1	1	1	1.05528087961	0	2	T,C	C,C	0.125	0.0861008479711	0	NA	NA	0,29,0,18	1	1	1	0.639202903628	0
chr1_ref_v2	219138	0	T,C	1	0	0,41,0,10	1	1	1	2	T,T	T,C	0.5	0.241162056817	0	1,8,0,4	1	0	1	0.999214986176	0	2	NA	NA	NA	NA	0	NA	NA	0,51,0,4	1	1	1	2.12674187508	0	2	T,T	T,C	0.125	0.383142503928	0	NA	NA	0,42,0,9	1	1	1	0.352841145907	0
chr1_ref_v2	220862	0	G,A	0	0	71,69,0,0	1	1	1	2	G,G	NA	NA	0.0	0	8,4,1,1	1	0	1	3.83181238233	0	2	NA	NA	NA	NA	0	NA	NA	50,45,0,0	1	1	1	0.43811543734	0	2	G,G	NA	NA	0.0	0	NA	NA	34,32,0,0	1	1	1	0.375916010678	0
chr1_ref_v2	220871	0	C,T	0	0	62,76,0,0	1	1	1	2	C,C	NA	NA	0.0	0	6,4,1,1	1	0	1	4.37965942961	0	2	NA	NA	NA	NA	0	NA	NA	41,49,0,0	1	1	1	0.382938153889	0	2	C,C	NA	NA	0.0	0	NA	NA	28,39,0,0	1	1	1	0.478093511224	0
chr1_ref_v2	221379	0	GGAAGAA,G	1	1	0,0,0,1	0	0	1	2	NA	NA	NA	NA	0	0,0,0,0	0	0	1	0.0	0	2	NA	NA	NA	NA	0	NA	NA	0,0,1,1	1	0	1	0.0	0	2	NA	NA	NA	NA	0	NA	NA	0,0,0,0	0	0	1	0.0	0
chr2_ref_v2	1187	1	C,T	0	0	0,0,0,0	0	0	1	2	NA	NA	NA	NA	0	0,0,0,0	0	0	1	0.0	0	2	NA	NA	NA	NA	0	NA	NA	1,0,0,1	1	0	1	0.0	0	2	NA	NA	NA	NA	0	NA	NA	0,0,0,0	0	0	1	0.0	0
chr2_ref_v2	6059	1	A,C	0	0	132,30,0,37	1	1	0	2	NA	NA	NA	NA	0	23,5,0,6	1	1	0	0.364563030719	0	2	NA	NA	NA	NA	0	NA	NA	141,29,0,47	1	1	0	0.850126396731	0	2	NA	NA	NA	NA	0	NA	NA	112,21,0,35	1	1	0	0.596237060511	0
chr2_ref_v2	7509	0	C,CA	1	0	0,0,5,1	1	0	1	2	NA	NA	NA	NA	0	0,0,0,1	0	0	1	0.0	0	2	NA	NA	NA	NA	0	NA	NA	0,0,3,0	0	0	1	0.0	0	2	NA	NA	NA	NA	0	NA	NA	0,0,0,0	0	0	1	0.0	0
chr2_ref_v2	7510	0	G,A	1	0	0,0,5,1	1	0	1	2	NA	NA	NA	NA	0	0,0,0,1	0	0	1	0.0	0	2	NA	NA	NA	NA	0	NA	NA	0,0,3,0	0	0	1	0.0	0	2	NA	NA	NA	NA	0	NA	NA	0,0,0,0	0	0	1	0.0	0
chr2_ref_v2	10578	0	A,T	1	0	141,129,0,0	1	1	0	2	A,A	NA	NA	0.0	0	18,10,18,19	1	1	0	310.407034387	1	2	A,T	T,T	0.125	0.0273989741881	0	g.10578A>T	0	116,153,0,0	1	1	0	2.93196859572	0	2	A,A	NA	NA	0.0	0	NA	NA	88,105,0,0	1	1	0	1.47999765679	0
chr2_ref_v2	19054	0	T,G	0	0	21,191,58,0	1	1	0	2	T,T	T,G	0.5	0.180436542098	0	11,49,11,0	1	1	0	1.82419143098	0	2	T,T	T,G	0.25	0.336472236621	0	NA	NA	32,183,55,0	1	1	0	1.95734301347	0	2	T,T	T,G	0.5	0.246674048724	0	NA	NA	18,137,42,0	1	1	0	0.589363431522	0
chr2_ref_v2	28693	0	C,CT	1	1	26,63,5,7	1	1	0	2	C,C	C,CT	0.125	0.0207294430587	0	17,17,3,1	1	1	0	2.18123446381	0	2	C,C	C,CT	0.125	0.168064806369	0	NA	NA	41,81,9,2	1	1	0	1.1390907158	0	2	C,C	NA	NA	0.195107526191	0	NA	NA	42,33,2,5	1	1	0	6.43782156681	0
chr2_ref_v2	31403	1	T,G	0	0	0,0,0,0	0	0	1	2	NA	NA	NA	NA	0	0,0,0,0	0	0	1	0.0	0	2	NA	NA	NA	NA	0	NA	NA	0,0,0,0	0	0	1	0.0	0	2	NA	NA	NA	NA	0	NA	NA	0,0,1,0	0	0	1	0.0	0
chr2_ref_v2	31412	1	T,G	0	0	0,0,0,0	0	0	1	2	NA	NA	NA	NA	0	0,0,0,0	0	0	1	0.0	0	2	NA	NA	NA	NA	0	NA	NA	0,0,0,0	0	0	1	0.0	0	2	NA	NA	NA	NA	0	NA	NA	0,0,1,0	0	0	1	0.0	0
chr2_ref_v2	31417	1	T,G	0	0	0,0,0,0	0	0	1	2	NA	NA	NA	NA	0	0,0,0,0	0	0	1	0.0	0	2	NA	NA	NA	NA	0	NA	NA	0,0,0,0	0	0	1	0.0	0	2	NA	NA	NA	NA	0	NA	NA	0,0,1,0	0	0	1	0.0	0
chr2_ref_v2	34577	1	A,G	0	0	0,0,1,1	1	0	1	2	NA	NA	NA	NA	0	0,0,0,0	0	0	1	0.0	0	2	NA	NA	NA	NA	0	NA	NA	0,0,0,0	0	0	1	0.0	0	2	NA	NA	NA	NA	0	NA	NA	0,0,0,0	0	0	1	0.0	0
chr2_ref_v2	35483	1	C,T	1	0	0,0,115,1	1	1	1	2	NA	NA	NA	NA	0	0,0,30,0	0	1	0	0.0	0	2	NA	NA	NA	NA	0	NA	NA	0,0,151,0	0	1	0	0.0	0	2	NA	NA	NA	NA	0	NA	NA	0,0,106,0	0	1	0	0.0	0
chr2_ref_v2	38247	0	A,C	0	0	170,25,0,34	1	1	0	2	A,A	A,C	0.25	0.228258651981	0	42,4,0,2	1	1	0	1.82507192386	0	2	A,A	A,C	0.125	0.0219789067188	0	NA	NA	152,19,0,38	1	1	0	0.980789962894	0	2	A,A	A,C	0.5	0.379489621705	0	NA	NA	136,17,0,25	1	1	0	0.558126137744	0
chr2_ref_v2	40588	0	CAT,C	1	1	30,40,4,4	1	1	1	2	CAT,CAT	NA	NA	0.623820441732	0	20,19,4,4	1	1	0	0.937851522077	0	2	CAT,CAT	NA	NA	0.170179289019	0	NA	NA	26,42,3,4	1	1	1	0.625735845952	0	2	CAT,CAT	NA	NA	0.7346246214	0	NA	NA	21,35,1,1	1	1	0	1.01227549417	0
chr2_ref_v2	43340	0	T,G	1	0	72,106,61,0	1	1	0	2	T,T	T,G	0.5	0.0439631234211	0	24,33,2,0	1	1	0	3.11484768302	0	2	T,T	T,G	0.125	0.236388778064	0	NA	NA	51,91,40,0	1	1	0	1.15568636085	0	2	T,T	T,G	0.5	0.143642702229	0	NA	NA	45,77,25,0	1	1	0	1.66653030375	0
chr2_ref_v2	45954	0	A,AT	1	1	5,59,15,4	1	1	0	2	A,A	A,AT	0.5	0.253336884759	0	6,13,1,1	1	1	0	3.25853460687	0	2	A,A	NA	NA	0.00229445271777	0	NA	NA	3,56,17,4	1	1	0	0.628217587825	0	2	A,A	A,AT	0.5	0.089553917543	0	NA	NA	5,47,13,2	1	1	0	0.46873624348	0
chr2_ref_v2	62774	0	GA,G	1	1	63,90,12,6	1	1	0	2	GA,GA	GA,G	0.125	0.0900855955853	0	20,24,0,3	1	1	0	0.782026059816	0	2	GA,GA	GA,G	0.125	0.332379983669	0	NA	NA	95,75,8,14	1	1	0	3.93497698917	0	2	GA,GA	GA,G	0.125	0.0288156288616	0	NA	NA	59,76,5,9	1	1	0	1.13368256056	0
chr2_ref_v2	71621	0	TAGA,T	1	1	0,0,131,120	1	1	0	2	T,T	NA	NA	1.8717704071e-05	0	0,0,25,27	1	1	0	0.506472229233	0	2	T,T	NA	NA	2.95647193689e-05	0	NA	NA	0,0,140,91	1	1	0	2.33644158674	0	2	T,T	NA	NA	1.62225612022e-05	0	NA	NA	0,0,102,82	1	1	0	0.689565441748	0
chr2_ref_v2	71820	0	C,CTTT	1	1	3,2,119,53	1	1	0	2	CTTT,CTTT	C,CTTT	0.125	0.830006363277	0	0,0,32,25	1	1	0	1.82290355253	0	2	CTTT,CTTT	NA	NA	0.0	0	NA	NA	0,0,110,60	1	1	0	1.29297604783	0	2	CTTT,CTTT	NA	NA	0.0	0	NA	NA	3,0,88,45	1	1	0	0.647340761071	0
chr2_ref_v2	72363	0	A,ACAACAG	1	0	3,1,2,0	1	0	0	2	NA	NA	NA	NA	0	0,1,0,0	0	0	0	0.0	0	2	NA	NA	NA	NA	0	NA	NA	4,2,1,0	1	0	0	0.571130044455	0	2	NA	NA	NA	NA	0	NA	NA	0,0,0,0	0	0	0	0.0	0
chr2_ref_v2	75730	0	A,T	1	0	154,159,0,0	1	1	0	2	A,A	NA	NA	0.0	0	37,41,0,0	1	1	0	0.415391098181	0	2	A,A	NA	NA	0.0	0	NA	NA	74,86,67,84	1	1	0	349.107954241	1	2	A,T	NA	NA	0.0578939784189	0	g.75730A>T	0	106,118,0,0	1	1	0	0.527239035019	0
chr2_ref_v2	77884	0	T,G	0	0	67,145,66,0	1	1	0	2	T,T	T,G	0.5	0.0532813666129	0	28,55,12,0	1	1	0	1.45624175533	0	2	T,T	T,G	0.25	0.0920188987203	0	NA	NA	37,144,44,0	1	1	0	3.86577125129	0	2	T,T	T,G	0.5	0.293222252827	0	NA	NA	42,105,32,0	1	1	0	1.38354223912	0
chr2_ref_v2	84395	0	C,CAA,CAAA	1	1	8,1,61,23,8,11	1	1	0	2	CAA,CAA	C,CAA	0.125	0.981625976271	0	3,0,14,5,0,3	1	1	0	0.584312775454	0	2	CAA,CAA	C,CAA	0.25	0.862585390871	0	NA	NA	7,2,70,20,9,12	1	1	0	0.65176381262	0	2	CAA,CAA	C,CAA	0.125	0.88804406837	0	NA	NA	5,1,36,16,8,9	1	1	0	0.92767193784	0
chr2_ref_v2	88121	0	CT,C	1	1	11,4,54,92	1	1	0	2	C,C	CT,C	0.125	0.158933315697	0	2,2,18,17	1	1	0	1.19657573791	0	2	C,C	CT,C	0.125	0.0675951292932	0	NA	NA	9,5,29,84	1	1	0	1.67399439246	0	2	C,C	CT,C	0.125	0.0510576375398	0	NA	NA	7,4,22,62	1	1	0	1.21822729835	0
chr2_ref_v2	115429	0	G,GAAAAAAAAAA	1	1	11,13,6,27	1	1	0	2	G,GAAAAAAAAAA	GAAAAAAAAAA,GAAAAAAAAAA	0.125	0.0671393028376	0	6,8,2,10	1	1	0	0.768297983425	0	2	G,GAAAAAAAAAA	G,G	0.125	0.0971637484536	0	NA	NA	18,19,8,42	1	1	0	0.434479515674	0	2	G,GAAAAAAAAAA	GAAAAAAAAAA,GAAAAAAAAAA	0.125	0.049790664503	0	NA	NA	10,9,7,24	1	1	0	0.635001207447	0
chr2_ref_v2	122421	0	GA,G	1	1	57,81,5,6	1	1	0	2	GA,GA	NA	NA	0.189619975591	0	26,20,0,2	1	1	0	1.82008874392	0	2	GA,GA	NA	NA	0.414510209775	0	NA	NA	44,66,4,7	1	1	0	0.70586946238	0	2	GA,GA	NA	NA	0.0847445228151	0	NA	NA	32,66,7,8	1	1	0	1.56489063441	0
chr2_ref_v2	122594	0	T,TA,TTA	1	1	17,0,5,3,18,40	1	1	0	2	T,TTA	TA,TTA	0.25	1.1423816794	0	2,2,3,2,6,17	1	1	0	1.4576751376	0	2	TTA,TTA	TA,TTA	0.25	1.11297500524	0	NA	NA	15,7,1,3,19,36	1	1	0	4.32899920369	0	2	TTA,TTA	T,TTA	0.5	0.875362748845	1	NA	NA	10,0,3,5,10,25	1	1	0	1.39157160144	0
chr2_ref_v2	124919	0	G,T	1	0	148,140,0,0	1	1	0	2	G,G	NA	NA	0.0	0	37,36,0,0	1	1	0	0.377706986332	0	2	G,G	NA	NA	0.0	0	NA	NA	139,116,0,0	1	1	0	0.768474287476	0	2	G,G	NA	NA	0.0	0	NA	NA	111,104,0,0	1	1	0	0.395435094149	0
chr2_ref_v2	127626	0	C,CT	1	1	1,8,11,46	1	1	0	2	CT,CT	NA	NA	0.164582339288	0	2,0,6,17	1	1	0	1.43355029765	0	2	CT,CT	NA	NA	0.100196103076	0	NA	NA	3,3,7,40	1	1	0	1.36136241893	0	2	CT,CT	NA	NA	0.00154526074445	0	NA	NA	1,7,9,31	1	1	0	0.524711194681	0
chr2_ref_v2	130792	0	T,A	1	0	131,104,0,0	1	1	0	2	T,T	NA	NA	0.0	0	19,11,11,19	1	1	0	309.439707163	1	2	T,A	NA	NA	0.0	0	g.130792T>A	0	108,111,0,0	1	1	0	1.54110427391	0	2	T,T	NA	NA	0.0	0	NA	NA	100,80,0,0	1	1	0	0.391412903368	0
chr2_ref_v2	133016	0	T,TGAAGAGGATGAAGACAATGGTGATGGA	0	0	0,0,65,66	1	1	0	2	TGAAGAGGATGAAGACAATGGTGATGGA,TGAAGAGGATGAAGACAATGGTGATGGA	NA	NA	0.0	0	0,1,12,10	1	1	0	1.22531643643	0	2	TGAAGAGGATGAAGACAATGGTGATGGA,TGAAGAGGATGAAGACAATGGTGATGGA	T,TGAAGAGGATGAAGACAATGGTGATGGA	0.125	0.0200867585667	0	NA	NA	0,0,73,60	1	1	0	0.902991201898	0	2	TGAAGAGGATGAAGACAATGGTGATGGA,TGAAGAGGATGAAGACAATGGTGATGGA	NA	NA	0.0	0	NA	NA	0,1,39,47	1	1	0	0.596237440461	0
chr2_ref_v2	133860	0	CATATATATAT,C,CAT	1	1	1,1,4,4,46,60	1	1	0	2	CAT,CAT	C,CAT	0.125	0.184202796378	0	0,0,3,2,25,13	1	1	0	2.03515389174	0	2	CAT,CAT	C,CAT	0.25	0.201128508896	0	NA	NA	0,0,1,4,39,42	1	1	0	0.797241452723	0	2	CAT,CAT	C,CAT	0.125	0.388259756389	0	NA	NA	0,0,5,5,32,52	1	1	0	0.922759321838	0
chr2_ref_v2	137667	0	AAAAAAAAAG,A	1	0	23,28,7,0	1	1	1	2	AAAAAAAAAG,AAAAAAAAAG	AAAAAAAAAG,A	0.25	0.103354087616	0	4,13,3,0	1	1	0	1.04837450642	0	2	AAAAAAAAAG,AAAAAAAAAG	AAAAAAAAAG,A	0.5	0.348306694268	0	NA	NA	27,24,15,1	1	1	1	1.94521465884	0	2	AAAAAAAAAG,AAAAAAAAAG	AAAAAAAAAG,A	0.5	0.0606246218164	0	NA	NA	23,22,8,1	1	1	1	0.542367306799	0
chr2_ref_v2	138265	0	ATT,A	1	1	3,1,74,56	1	1	0	2	A,A	NA	NA	0.723452530055	0	1,0,33,12	1	1	0	1.83516148628	0	2	A,A	NA	NA	0.0219789067188	0	NA	NA	5,3,60,56	1	1	0	1.4571022555	0	2	A,A	ATT,A	0.125	0.0339015516757	0	NA	NA	1,0,39,49	1	1	0	2.14907247602	0
chr2_ref_v2	143855	0	GA,G	1	1	52,64,3,8	1	1	0	2	GA,GA	GA,G	0.125	0.305714350397	0	17,23,0,9	1	1	0	2.63604610073	0	2	GA,GA	GA,G	0.25	0.204992728508	0	NA	NA	58,66,5,7	1	1	0	0.668682675776	0	2	GA,GA	GA,G	0.125	0.261803303263	0	NA	NA	46,64,2,4	1	1	0	0.785198787356	0
chr2_ref_v2	145890	0	GA,G	1	1	8,8,1,1	1	0	0	2	NA	NA	NA	NA	0	0,4,5,0	1	0	0	4.55652471207	0	2	NA	NA	NA	NA	0	NA	NA	8,12,2,3	1	1	0	0.888240410979	0	2	GA,GA	NA	NA	0.00395366532639	0	NA	NA	12,12,0,1	1	1	0	0.517747959617	0
chr2_ref_v2	165893	0	C,CTT	1	1	0,5,24,5	1	1	0	2	CTT,CTT	C,CTT	0.25	0.370373788297	0	0,0,11,1	1	0	0	1.09136963353	0	2	NA	NA	NA	NA	0	NA	NA	0,1,17,2	1	1	0	0.951560858344	0	2	CTT,CTT	C,CTT	0.125	0.01324522675	0	NA	NA	0,2,21,3	1	1	0	0.762127354269	0
chr2_ref_v2	165918	0	C,T	1	0	23,34,7,8	1	1	1	2	C,C	C,T	0.5	0.236388778064	0	7,14,0,2	1	1	0	0.925523889629	0	2	C,C	C,T	0.25	0.0851192288376	0	NA	NA	31,30,4,11	1	1	1	1.20535098916	0	2	C,C	C,T	0.5	0.304211374403	0	NA	NA	24,26,4,7	1	1	0	0.873760248394	0
chr2_ref_v2	165920	0	C,T	1	0	26,35,2,8	1	1	1	2	C,C	C,T	0.25	0.137621377876	0	9,14,0,2	1	1	0	0.545169068073	0	2	C,C	C,T	0.25	0.0909717782057	0	NA	NA	37,30,2,11	1	1	1	1.32193929616	0	2	C,C	C,T	0.25	0.306166887126	0	NA	NA	26,26,2,7	1	1	0	0.702658828896	0
chr2_ref_v2	167366	0	C,T	1	0	108,107,0,0	1	1	0	2	C,C	NA	NA	0.0	0	19,16,21,17	1	1	0	310.107729483	1	2	C,T	NA	NA	0.082238098237	0	g.167366C>T	0	107,105,0,1	1	1	0	0.377316809464	0	2	C,C	NA	NA	0.00470589103741	0	NA	NA	82,74,0,0	1	1	0	0.529018196453	0
chr2_ref_v2	174705	0	AT,A	1	1	47,38,1,10	1	1	0	2	AT,AT	NA	NA	0.522582950131	0	16,10,1,5	1	1	0	0.836579710718	0	2	AT,AT	NA	NA	0.12113875223	0	NA	NA	41,32,0,9	1	1	0	0.405600875072	0	2	AT,AT	NA	NA	0.414383734974	0	NA	NA	23,12,0,8	1	1	0	1.16844663078	0
chr2_ref_v2	192223	0	CT,C	1	1	76,65,7,13	1	1	0	2	CT,CT	CT,C	0.125	0.150358347638	0	21,12,2,1	1	1	0	0.936715224459	0	2	CT,CT	NA	NA	0.0823763747525	0	NA	NA	53,58,9,6	1	1	0	1.03929347627	0	2	CT,CT	CT,C	0.125	0.170984522148	0	NA	NA	38,58,0,1	1	1	0	4.71660059774	0
chr2_ref_v2	202294	0	A,C	0	0	111,23,0,38	1	1	0	2	A,A	A,C	0.5	0.135665865153	0	21,8,0,5	1	1	0	1.18848036951	0	2	A,A	A,C	0.25	0.370373788297	0	NA	NA	115,29,0,37	1	1	0	0.78685553523	0	2	A,A	A,C	0.5	0.233614851182	0	NA	NA	56,12,0,24	1	1	0	0.678955885528	0
chr2_ref_v2	221121	1	A,AGAAGCTGTCATCGAAGTTAGAG	1	0	0,40,0,7	1	1	1	2	NA	NA	NA	NA	0	0,15,0,5	1	1	0	0.806778947306	0	2	NA	NA	NA	NA	0	NA	NA	0,32,0,13	1	1	1	2.00574785464	0	2	NA	NA	NA	NA	0	NA	NA	0,28,0,2	1	1	1	0.850456343124	0
chr2_ref_v2	221279	1	AGT,A	1	1	0,0,0,0	0	0	1	2	NA	NA	NA	NA	0	0,0,0,3	0	0	1	0.0	0	2	NA	NA	NA	NA	0	NA	NA	0,0,0,1	0	0	1	0.0	0	2	NA	NA	NA	NA	0	NA	NA	0,0,0,2	0	0	1	0.0	0
chr2_ref_v2	221583	1	C,A	1	0	0,0,0,0	0	0	1	2	NA	NA	NA	NA	0	0,0,0,0	0	0	1	0.0	0	2	NA	NA	NA	NA	0	NA	NA	0,0,0,0	0	0	1	0.0	0	2	NA	NA	NA	NA	0	NA	NA	0,0,0,0	0	0	1	0.0	0
chr2_ref_v2	221591	1	A,C	0	0	0,0,0,0	0	0	1	2	NA	NA	NA	NA	0	0,0,0,0	0	0	1	0.0	0	2	NA	NA	NA	NA	0	NA	NA	0,0,0,0	0	0	1	0.0	0	2	NA	NA	NA	NA	0	NA	NA	0,0,0,0	0	0	1	0.0	0
chr2_ref_v2	221593	1	A,C	0	0	0,0,0,0	0	0	1	2	NA	NA	NA	NA	0	0,0,0,0	0	0	1	0.0	0	2	NA	NA	NA	NA	0	NA	NA	0,0,0,0	0	0	1	0.0	0	2	NA	NA	NA	NA	0	NA	NA	0,0,0,0	0	0	1	0.0	0
chr2_ref_v2	221616	1	C,T	1	0	0,0,0,0	0	0	1	2	NA	NA	NA	NA	0	0,0,0,0	0	0	1	0.0	0	2	NA	NA	NA	NA	0	NA	NA	0,0,0,0	0	0	1	0.0	0	2	NA	NA	NA	NA	0	NA	NA	0,0,0,0	0	0	1	0.0	0
chr2_ref_v2	221640	1	C,T	0	0	0,0,0,0	0	0	1	2	NA	NA	NA	NA	0	0,0,0,0	0	0	1	0.0	0	2	NA	NA	NA	NA	0	NA	NA	0,0,0,0	0	0	1	0.0	0	2	NA	NA	NA	NA	0	NA	NA	0,0,0,0	0	0	1	0.0	0
chr2_ref_v2	238254	0	A,AT	1	1	53,48,0,0	1	1	0	2	A,A	NA	NA	0.00212933771309	0	29,39,0,0	1	1	0	1.22486787524	0	2	A,A	NA	NA	0.00289588367511	0	NA	NA	23,15,23,9	1	1	1	31.0282155246	1	2	A,AT	A,A	0.125	0.0842757109298	0	NA	NA	39,16,0,0	1	1	1	2.61871299167	0
chr2_ref_v2	243815	0	A,C	0	0	111,27,0,43	1	1	0	2	A,A	A,C	0.5	0.0444517625708	0	41,4,0,6	1	1	0	2.73672301502	0	2	A,A	A,C	0.25	0.101894307681	0	NA	NA	119,18,0,37	1	1	0	1.52595971927	0	2	A,A	A,C	0.5	0.183782477434	0	NA	NA	71,5,0,23	1	1	0	1.9955523358	0
chr2_ref_v2	248933	0	T,A	0	0	101,116,0,0	1	1	0	2	T,T	NA	NA	0.0	0	34,33,0,0	1	1	0	0.560340266658	0	2	T,T	NA	NA	0.0	0	NA	NA	49,57,59,53	1	1	0	327.153847298	1	2	T,A	NA	NA	0.055059777183	0	g.248933T>A	0	68,83,1,0	1	1	0	0.440103295259	0
chr2_ref_v2	251556	0	G,T	1	0	26,64,16,0	1	1	0	2	G,G	G,T	0.25	0.279313822781	0	18,11,3,0	1	1	0	4.39612091719	0	2	G,G	G,T	0.25	0.0350913198113	0	NA	NA	29,57,18,0	1	1	0	0.61598127437	0	2	G,G	G,T	0.5	0.411296028419	0	NA	NA	28,44,9,0	1	1	0	1.59312377684	0
chr2_ref_v2	251574	0	C,CT	1	1	12,16,2,4	1	1	0	2	C,C	C,CT	0.25	0.0641857040509	0	7,2,1,0	1	0	0	1.65043726254	0	2	NA	NA	NA	NA	0	NA	NA	12,25,0,1	1	1	0	1.92053669633	0	2	C,C	NA	NA	0.712540138454	0	NA	NA	12,16,1,2	1	1	0	0.580319504706	0
chr2_ref_v2	259745	1	C,T	0	0	0,0,0,15	0	0	1	2	NA	NA	NA	NA	0	0,0,0,20	0	1	0	0.0	0	2	NA	NA	NA	NA	0	NA	NA	0,0,0,39	0	1	1	0.0	0	2	NA	NA	NA	NA	0	NA	NA	0,0,0,39	0	1	1	0.0	0
chr2_ref_v2	260566	1	C,A	0	0	0,0,0,0	0	0	1	2	NA	NA	NA	NA	0	0,0,0,1	0	0	1	0.0	0	2	NA	NA	NA	NA	0	NA	NA	0,0,0,0	0	0	1	0.0	0	2	NA	NA	NA	NA	0	NA	NA	0,0,0,0	0	0	1	0.0	0
chr2_ref_v2	260569	1	C,A	0	0	0,0,0,0	0	0	1	2	NA	NA	NA	NA	0	0,0,0,1	0	0	1	0.0	0	2	NA	NA	NA	NA	0	NA	NA	0,0,0,0	0	0	1	0.0	0	2	NA	NA	NA	NA	0	NA	NA	0,0,0,0	0	0	1	0.0	0
chr2_ref_v2	260575	1	C,A	0	0	0,0,0,0	0	0	1	2	NA	NA	NA	NA	0	0,0,0,1	0	0	1	0.0	0	2	NA	NA	NA	NA	0	NA	NA	0,0,0,0	0	0	1	0.0	0	2	NA	NA	NA	NA	0	NA	NA	0,0,0,0	0	0	1	0.0	0
chr2_ref_v2	265361	1	G,T	1	0	0,0,89,0	0	1	1	2	NA	NA	NA	NA	0	1,0,27,0	1	1	0	0.0	0	2	NA	NA	NA	NA	0	NA	NA	0,0,103,0	0	1	0	0.0	0	2	NA	NA	NA	NA	0	NA	NA	0,0,87,0	0	1	0	0.0	0
chr2_ref_v2	270639	0	GA,G	1	1	66,57,6,4	1	1	0	2	GA,GA	NA	NA	0.169860825611	0	14,11,6,3	1	1	0	2.98162528992	0	2	GA,GA	GA,G	0.5	0.190959859989	0	NA	NA	58,52,5,9	1	1	0	1.90585082601	0	2	GA,GA	GA,G	0.125	0.230927558115	0	NA	NA	37,38,1,3	1	1	0	0.718979383955	0
chr2_ref_v2	270836	0	CT,C	1	1	49,79,7,9	1	1	0	2	CT,CT	CT,C	0.125	0.0294609737689	0	17,26,1,2	1	1	0	0.524688062741	0	2	CT,CT	NA	NA	0.166258552041	0	NA	NA	35,63,5,10	1	1	0	0.794508009216	0	2	CT,CT	CT,C	0.125	0.196654334985	0	NA	NA	21,35,7,4	1	1	0	1.38536979673	0
chr2_ref_v2	274203	0	C,CT	1	1	26,66,3,3	1	1	0	2	C,C	NA	NA	0.420533367183	0	4,19,1,0	1	1	0	0.823005307938	0	2	C,C	NA	NA	0.166696828952	0	NA	NA	19,61,3,5	1	1	0	0.925895048947	0	2	C,C	NA	NA	0.0233324071833	0	NA	NA	18,54,3,8	1	1	0	2.44984743041	0
chr2_ref_v2	276703	0	G,T	0	0	23,153,29,0	1	1	0	2	G,G	G,T	0.25	0.176623535679	0	9,35,2,0	1	1	0	1.43342723506	0	2	G,G	G,T	0.125	0.0626463729855	0	NA	NA	38,118,27,0	1	1	0	4.03822461854	0	2	G,G	G,T	0.25	0.228258651981	0	NA	NA	14,94,18,0	1	1	0	0.362964121284	0
chr2_ref_v2	277044	0	A,C	0	0	120,34,0,37	1	1	0	2	A,A	A,C	0.5	0.300754154019	0	24,5,0,7	1	1	0	0.42612127148	0	2	A,A	A,C	0.5	0.189241999639	0	NA	NA	127,31,0,36	1	1	0	0.616839092777	0	2	A,A	A,C	0.5	0.353064831715	0	NA	NA	84,19,0,32	1	1	0	0.920887373289	0
chr2_ref_v2	283116	0	G,T	0	0	23,110,37,0	1	1	0	2	G,G	G,T	0.5	0.154150679827	0	13,28,1,0	1	1	0	3.49048184041	0	2	G,G	NA	NA	0.0240975515791	0	NA	NA	27,112,42,0	1	1	0	0.499211095728	0	2	G,G	G,T	0.5	0.074661528769	0	NA	NA	14,69,30,0	1	1	0	0.881061504001	0
chr2_ref_v2	283119	0	T,G	1	0	23,114,34,1	1	1	0	2	T,T	T,G	0.5	0.266020575671	0	11,28,3,0	1	1	0	1.92125054858	0	2	T,T	T,G	0.25	0.331357135954	0	NA	NA	25,112,41,1	1	1	0	0.797505501226	0	2	T,T	T,G	0.5	0.0836990188766	0	NA	NA	18,70,27,0	1	1	0	0.734239244497	0
chr2_ref_v2	283124	0	C,T	1	0	34,118,24,0	1	1	0	2	C,C	C,T	0.25	0.140905453077	0	13,29,0,0	1	1	0	1.885108753	0	2	C,C	NA	NA	0.0	0	NA	NA	35,109,30,0	1	1	0	0.989714058175	0	2	C,C	C,T	0.25	0.410084053964	0	NA	NA	22,73,20,0	1	1	0	0.827088616361	0
chr2_ref_v2	296104	0	A,AT	1	1	2,13,13,6	1	1	0	2	A,AT	AT,AT	0.25	0.100727308536	0	0,5,3,1	1	0	0	0.639794097353	0	2	NA	NA	NA	NA	0	NA	NA	3,13,9,4	1	1	0	0.817338204195	0	2	A,AT	NA	NA	0.0300722733409	0	NA	NA	0,17,5,5	1	1	0	2.18305081715	0
chr2_ref_v2	298928	0	G,A	0	0	129,95,0,0	1	1	0	2	G,G	NA	NA	0.0	0	28,18,0,0	1	1	0	0.439697890191	0	2	G,G	NA	NA	0.0	0	NA	NA	141,91,0,0	1	1	0	0.754960610023	0	2	G,G	NA	NA	0.0	0	NA	NA	83,73,0,0	1	1	0	0.833890454991	0
chr2_ref_v2	300012	0	GAA,G	1	1	26,29,1,1	1	1	0	2	GAA,GAA	NA	NA	0.0357180826021	0	6,10,2,4	1	1	0	3.79642477584	0	2	GAA,GAA	GAA,G	0.5	0.117783035656	0	NA	NA	26,28,3,5	1	1	0	2.5618075988	0	2	GAA,GAA	GAA,G	0.25	0.0363676441709	0	NA	NA	21,30,1,10	1	1	0	6.96190935509	0
chr2_ref_v2	313274	0	T,G	0	0	10,124,30,0	1	1	0	2	T,T	T,G	0.5	0.365240306798	0	7,25,5,1	1	1	0	2.62310355146	0	2	T,T	T,G	0.25	0.271933715484	0	NA	NA	6,91,39,0	1	1	0	2.77901799826	0	2	T,T	T,G	0.5	0.212780764279	0	NA	NA	12,65,25,0	1	1	0	1.82260997583	0
chr2_ref_v2	316928	0	CA,C	1	1	9,15,6,1	1	1	0	2	CA,CA	CA,C	0.125	0.0810857399674	0	5,9,0,0	1	0	0	0.927762039403	0	2	NA	NA	NA	NA	0	NA	NA	9,17,6,0	1	1	0	0.495807754924	0	2	CA,CA	CA,C	0.125	0.114530164691	0	NA	NA	16,13,4,0	1	1	0	1.87528884866	0
chr2_ref_v2	352393	0	A,C	0	0	147,38,0,50	1	1	0	2	A,A	A,C	0.5	0.189917903686	0	28,22,0,7	1	1	0	5.1319413496	0	2	A,A	A,C	0.25	0.118334945743	0	NA	NA	147,20,0,40	1	1	0	2.30937906824	0	2	A,A	A,C	0.5	0.305809457044	0	NA	NA	93,19,0,23	1	1	0	1.14491565779	0
chr2_ref_v2	364929	0	C,A	1	0	135,15,0,48	1	1	0	2	C,C	C,A	0.5	0.0202027073175	0	33,7,0,3	1	1	0	2.13007050044	0	2	C,C	C,A	0.25	0.356674943939	0	NA	NA	132,13,1,36	1	1	0	0.961788925006	0	2	C,C	C,A	0.5	0.267203541108	0	NA	NA	87,14,0,23	1	1	0	1.18817611654	0
chr2_ref_v2	369767	0	CT,C	1	1	51,42,7,5	1	1	0	2	CT,CT	NA	NA	0.0372838135787	0	14,9,1,0	1	1	0	0.676987735352	0	2	CT,CT	NA	NA	0.505661211184	0	NA	NA	40,46,3,6	1	1	0	1.24823359669	0	2	CT,CT	NA	NA	0.20027984718	0	NA	NA	32,37,7,6	1	1	0	0.884461330658	0
chr2_ref_v2	376999	0	T,A	1	0	104,109,0,0	1	1	0	2	T,T	NA	NA	0.0	0	33,26,0,0	1	1	0	0.8021010165	0	2	T,T	NA	NA	0.0	0	NA	NA	118,113,0,0	1	1	0	0.585399960335	0	2	T,T	NA	NA	0.0	0	NA	NA	34,39,35,37	1	1	0	315.644044677	1
chr2_ref_v2	386187	0	CA,C	1	1	26,31,7,4	1	1	0	2	CA,CA	NA	NA	0.235670915892	0	6,7,1,0	1	0	0	0.47192916279	0	2	NA	NA	NA	NA	0	NA	NA	13,26,5,4	1	1	0	0.838348335874	0	2	CA,CA	NA	NA	0.00154903583129	0	NA	NA	12,28,6,2	1	1	0	1.30152286719	0
chr2_ref_v2	392499	0	A,AT	1	0	1,0,72,84	1	1	0	2	AT,AT	NA	NA	0.00638979809877	0	0,0,15,24	1	1	0	0.709854624287	0	2	AT,AT	NA	NA	0.0	0	NA	NA	0,0,82,78	1	1	0	1.02925863075	0	2	AT,AT	NA	NA	0.0	0	NA	NA	1,0,64,76	1	1	0	0.386529877097	0
chr2_ref_v2	392853	0	A,ATCTTTCCTCTGCATTTTCTTTCCTCTGCATTT	0	0	0,1,3,1	1	0	0	2	NA	NA	NA	NA	0	0,1,3,3	1	0	0	0.832775977875	0	2	NA	NA	NA	NA	0	NA	NA	0,0,1,4	1	0	0	2.24040075659	0	2	NA	NA	NA	NA	0	NA	NA	1,0,2,3	1	0	0	1.04101459608	0
chr2_ref_v2	410947	0	A,C	0	0	116,29,0,37	1	1	0	2	A,A	A,C	0.5	0.240535294026	0	20,7,0,13	1	1	0	1.38671618296	0	2	A,C	A,A	0.25	0.145953912623	0	NA	NA	108,38,0,44	1	1	0	1.12635463771	0	2	A,A	A,C	0.5	0.0783318432699	0	NA	NA	54,27,0,27	1	1	0	2.19307295764	0
chr2_ref_v2	411113	0	A,G	0	0	0,0,122,130	1	1	0	2	G,G	NA	NA	0.0	0	0,1,26,19	1	1	0	1.35314096391	0	2	G,G	NA	NA	0.0219789067188	0	NA	NA	0,0,116,109	1	1	0	0.731429573702	0	2	G,G	NA	NA	0.0	0	NA	NA	0,0,88,53	1	1	0	3.59153935154	0
chr2_ref_v2	415743	0	C,CTTTTTTTTTTTT	1	1	0,4,63,43	1	1	0	2	CTTTTTTTTTTTT,CTTTTTTTTTTTT	C,CTTTTTTTTTTTT	0.125	0.345950980576	0	0,3,13,6	1	1	0	1.48600588095	0	2	CTTTTTTTTTTTT,CTTTTTTTTTTTT	C,CTTTTTTTTTTTT	0.25	0.387765531009	0	NA	NA	0,3,69,31	1	1	0	1.57521736994	0	2	CTTTTTTTTTTTT,CTTTTTTTTTTTT	C,CTTTTTTTTTTTT	0.125	0.510825623766	0	NA	NA	0,1,51,25	1	1	0	1.18906994576	0
chr2_ref_v2	420345	0	T,TGTAGTAGTAGTA	1	1	0,0,51,55	1	1	0	2	TGTAGTAGTAGTA,TGTAGTAGTAGTA	NA	NA	0.0	0	0,0,9,22	1	1	0	1.78549112833	0	2	TGTAGTAGTAGTA,TGTAGTAGTAGTA	NA	NA	0.0	0	NA	NA	1,0,49,63	1	1	0	0.651366786222	0	2	TGTAGTAGTAGTA,TGTAGTAGTAGTA	NA	NA	0.00888894741725	0	NA	NA	0,0,31,44	1	1	0	0.859449320624	0
chr2_ref_v2	423361	0	G,GA,GAA	1	1	0,1,5,7,61,51	1	1	0	2	GAA,GAA	NA	NA	0.10614621526	0	0,0,1,1,16,22	1	1	0	1.32041632445	0	2	GAA,GAA	NA	NA	0.628920081121	0	NA	NA	1,1,6,3,58,48	1	1	0	0.490407826575	0	2	GAA,GAA	NA	NA	0.100562332928	0	NA	NA	2,0,0,10,52,39	1	1	0	1.40545856136	0
chr2_ref_v2	424620	0	A,C	1	0	158,57,0,45	1	1	0	2	A,A	A,C	0.25	0.403913517417	0	48,24,0,7	1	1	0	1.49703219827	0	2	A,A	A,C	0.25	0.251314428281	0	NA	NA	133,37,0,43	1	1	0	0.839920138345	0	2	A,A	A,C	0.5	0.252996514464	0	NA	NA	95,37,0,30	1	1	0	0.428398723486	0
chr2_ref_v2	434269	0	CA,C	1	1	60,65,6,7	1	1	0	2	CA,CA	NA	NA	0.0763740569268	0	19,17,1,0	1	1	0	0.731500009903	0	2	CA,CA	NA	NA	0.57485285985	0	NA	NA	57,73,7,4	1	1	0	0.827019121528	0	2	CA,CA	NA	NA	0.0823095618481	0	NA	NA	42,61,5,2	1	1	0	1.33982118205	0
chr2_ref_v2	435688	0	A,T	0	0	110,127,0,0	1	1	0	2	A,A	NA	NA	0.0	0	34,23,0,0	1	1	0	1.66600594901	0	2	A,A	NA	NA	0.0	0	NA	NA	97,144,0,0	1	1	0	1.55502536388	0	2	A,A	NA	NA	0.0	0	NA	NA	38,51,29,54	1	1	0	320.755657077	1
chr2_ref_v2	459928	0	A,C	0	0	78,34,0,35	1	1	0	2	A,A	A,C	0.5	0.0363676441709	0	31,10,0,4	1	1	0	1.84816417547	0	2	A,A	A,C	0.25	0.158224005215	0	NA	NA	95,26,0,23	1	1	0	3.04858165582	0	2	A,A	A,C	0.25	0.328173433807	0	NA	NA	69,26,0,16	1	1	0	1.59929668407	0
chr2_ref_v2	464129	0	T,A	1	0	0,0,0,1	0	0	1	2	NA	NA	NA	NA	0	0,0,0,0	0	0	1	0.0	0	2	NA	NA	NA	NA	0	NA	NA	0,0,1,2	1	0	1	0.0	0	2	NA	NA	NA	NA	0	NA	NA	0,0,0,2	0	0	1	0.0	0
chr2_ref_v2	477056	0	GTA,G,GTATA	1	1	17,28,8,5,13,20	1	1	0	2	GTA,GTATA	GTA,G	0.25	0.216301056323	0	10,20,7,4,0,0	1	1	0	3.30844394394	0	2	GTA,GTA	GTA,G	0.5	0.178972332	0	NA	NA	15,20,8,9,15,18	1	1	0	1.39841428722	0	2	GTA,GTATA	G,GTATA	0.25	0.434413887501	0	NA	NA	13,11,4,4,18,11	1	1	0	2.82520513755	0
chr2_ref_v2	485894	0	GT,G	1	1	66,63,3,5	1	1	0	2	GT,GT	NA	NA	0.769961832895	0	14,23,2,1	1	1	0	1.04717155814	0	2	GT,GT	NA	NA	0.575619799791	0	NA	NA	51,51,9,11	1	1	0	3.75038938526	0	2	GT,GT	GT,G	0.125	0.00383992018046	0	NA	NA	56,37,5,6	1	1	0	1.37577841244	0
chr2_ref_v2	491057	0	CT,C	1	1	66,95,11,13	1	1	0	2	CT,CT	CT,C	0.125	0.146630033274	0	12,16,1,1	1	1	0	0.530381147647	0	2	CT,CT	NA	NA	0.0115913475298	0	NA	NA	54,74,9,9	1	1	0	0.456272167019	0	2	CT,CT	CT,C	0.125	0.11191310653	0	NA	NA	28,60,3,8	1	1	0	1.42449150656	0
chr2_ref_v2	492917	0	GA,G	1	1	49,32,14,18	1	1	0	2	GA,GA	GA,G	0.25	0.00536674774182	0	4,7,1,2	1	0	0	1.17321755984	0	2	NA	NA	NA	NA	0	NA	NA	41,25,18,13	1	1	0	1.29784733592	0	2	GA,GA	GA,G	0.5	0.199183579781	0	NA	NA	31,24,13,11	1	1	0	0.769592754985	0
chr2_ref_v2	504322	0	CCA,C	1	1	79,42,3,3	1	1	0	2	CCA,CCA	NA	NA	0.670017305208	0	19,13,2,2	1	1	0	0.977721570351	0	2	CCA,CCA	CCA,C	0.125	0.161069835237	0	NA	NA	70,42,6,3	1	1	0	1.19901290983	0	2	CCA,CCA	NA	NA	0.217157924075	0	NA	NA	59,38,5,2	1	1	0	1.01181888278	0
chr2_ref_v2	505379	0	C,CA	1	1	40,29,4,9	1	1	0	2	C,C	C,CA	0.25	0.146295850568	0	14,8,0,4	1	1	0	0.510543448606	0	2	C,C	C,CA	0.25	0.101378640617	0	NA	NA	39,11,3,10	1	1	0	1.74583087542	0	2	C,C	C,CA	0.25	0.166862784553	0	NA	NA	32,26,3,9	1	1	0	0.476059526987	0
chr2_ref_v2	505536	0	A,C	0	0	104,52,0,31	1	1	0	2	A,A	A,C	0.25	0.361790044606	0	32,6,0,20	1	1	0	3.86282916717	0	2	A,C	A,A	0.25	0.082238098237	0	NA	NA	105,29,0,38	1	1	0	1.79592150672	0	2	A,A	A,C	0.5	0.135665865153	0	NA	NA	89,24,0,25	1	1	0	1.82648117969	0
chr2_ref_v2	513580	0	G,T	0	0	45,117,19,0	1	1	0	2	G,G	G,T	0.25	0.145953912623	0	15,29,1,0	1	1	0	1.07040425023	0	2	G,G	NA	NA	0.0224728558521	0	NA	NA	29,99,15,0	1	1	0	0.847341070516	0	2	G,G	G,T	0.25	0.133531392625	0	NA	NA	23,87,20,0	1	1	0	1.35767439424	0
chr2_ref_v2	534363	0	A,T	0	0	146,132,0,0	1	1	0	2	A,A	NA	NA	0.0	0	25,30,0,0	1	1	0	0.772068288016	0	2	A,A	NA	NA	0.0	0	NA	NA	50,56,61,55	1	1	0	331.920551507	1	2	A,T	NA	NA	0.0901510969943	0	g.534363A>T	0	84,85,0,0	1	1	0	0.604978951284	0
chr2_ref_v2	538245	0	A,T	0	0	150,138,0,0	1	1	0	2	A,A	NA	NA	0.0	0	28,40,0,0	1	1	0	1.44865770181	0	2	A,A	NA	NA	0.0	0	NA	NA	123,130,0,0	1	1	0	0.840637855199	0	2	A,A	NA	NA	0.0	0	NA	NA	49,47,54,51	1	1	0	328.025260081	1
chr2_ref_v2	539155	0	A,T	1	0	97,81,0,0	1	1	0	2	A,A	NA	NA	0.0	0	28,10,0,0	1	1	0	2.17458860394	0	2	A,A	NA	NA	0.0	0	NA	NA	61,47,41,33	1	1	0	314.291910381	1	2	A,T	A,A	0.125	0.126751705639	0	g.539155A>T	0	82,60,0,0	1	1	0	0.623532848462	0
chr2_ref_v2	539193	0	G,GA	1	1	43,48,5,6	1	1	0	2	G,G	G,GA	0.125	0.21813936533	0	22,9,4,4	1	1	0	1.58145940022	0	2	G,G	G,GA	0.25	0.167796649063	0	NA	NA	44,57,3,11	1	1	0	1.12501029542	0	2	G,G	G,GA	0.125	0.0900160371957	0	NA	NA	34,44,1,7	1	1	0	0.649546596633	0
chr2_ref_v2	540107	0	C,A	0	0	137,30,0,54	1	1	0	2	C,C	C,A	0.5	0.0120483385162	0	33,12,0,4	1	1	0	2.14946368117	0	2	C,C	C,A	0.25	0.251314428281	0	NA	NA	139,22,0,39	1	1	0	1.823755059	0	2	C,C	C,A	0.5	0.293912622202	0	NA	NA	88,12,1,47	1	1	0	1.7331659776	0
chr2_ref_v2	544788	0	A,T	1	0	108,96,0,0	1	1	0	2	A,A	NA	NA	0.0	0	11,14,8,14	1	1	0	308.523347766	1	2	A,T	A,A	0.125	0.123481056771	0	g.544788A>T	0	90,97,0,0	1	1	0	0.992580566291	0	2	A,A	NA	NA	0.0	0	NA	NA	62,60,1,0	1	1	0	0.483248078477	0
chr2_ref_v2	550458	0	A,C	1	0	148,94,0,0	1	1	0	2	A,A	NA	NA	0.0	0	24,27,0,1	1	1	0	1.96285429468	0	2	A,A	NA	NA	0.0194180858571	0	NA	NA	142,95,0,1	1	1	0	0.448702379611	0	2	A,A	NA	NA	0.00421053253634	0	NA	NA	52,53,39,48	1	1	0	319.595770761	1
chr2_ref_v2	552971	0	T,A	1	0	129,138,0,0	1	1	0	2	T,T	NA	NA	0.0	0	36,42,0,0	1	1	0	0.435583164155	0	2	T,T	NA	NA	0.0	0	NA	NA	127,137,0,0	1	1	0	0.398377929347	0	2	T,T	NA	NA	0.0	0	NA	NA	34,57,53,46	1	1	0	325.229746196	1
chr2_ref_v2	556177	0	GAT,G	1	1	66,93,5,4	1	1	0	2	GAT,GAT	GAT,G	0.125	0.265731530504	0	29,31,6,1	1	1	0	1.90235349251	0	2	GAT,GAT	GAT,G	0.25	0.238786607886	0	NA	NA	71,85,4,6	1	1	0	0.702710657035	0	2	GAT,GAT	GAT,G	0.125	0.145723019576	0	NA	NA	50,61,3,3	1	1	0	0.610137471069	0
chr2_ref_v2	559729	0	CAT,C	1	1	33,43,2,4	1	1	1	2	CAT,CAT	NA	NA	0.843861164964	0	20,17,1,3	1	1	0	0.775060933065	0	2	CAT,CAT	NA	NA	0.315628273048	0	NA	NA	26,31,1,6	1	1	1	1.04520368108	0	2	CAT,CAT	NA	NA	0.415042382193	0	NA	NA	22,15,6,3	1	1	1	3.28807467059	0
chr2_ref_v2	561189	0	G,GA	1	1	1,4,0,6	1	0	0	2	NA	NA	NA	NA	0	1,1,0,1	1	0	0	0.62988723728	0	2	NA	NA	NA	NA	0	NA	NA	0,4,0,1	1	0	1	1.25919070343	0	2	NA	NA	NA	NA	0	NA	NA	0,5,0,1	1	0	1	1.65173351677	0
chr2_ref_v2	562998	0	GT,G,GTTT	1	1	2,25,2,5,3,8	1	1	0	2	GT,GT	GT,GTTT	0.5	0.0444782035521	0	1,2,0,12,1,4	1	1	0	7.23225015176	0	2	G,GTTT	G,G	0.5	0.436315229753	0	NA	NA	2,15,0,5,1,4	1	1	0	0.760987817535	0	2	GT,GT	GT,GTTT	0.5	0.761819690022	0	NA	NA	0,20,1,10,3,4	1	1	0	2.16538592175	0
chr2_ref_v2	568407	0	T,A	0	0	129,136,0,1	1	1	0	2	T,T	NA	NA	0.00376648279548	0	32,47,0,0	1	1	0	1.09952552038	0	2	T,T	NA	NA	0.0	0	NA	NA	110,123,0,0	1	1	0	0.519845142229	0	2	T,T	NA	NA	0.0	0	NA	NA	76,92,0,0	1	1	0	0.72703182853	0
chr2_ref_v2	571295	0	C,CA	1	1	5,1,1,15	1	1	0	2	CA,CA	C,CA	0.25	0.0574827488808	0	1,2,1,7	1	0	0	1.08060207	0	2	NA	NA	NA	NA	0	NA	NA	5,2,6,19	1	1	0	2.54959502241	0	2	CA,CA	C,CA	0.125	0.0753094515378	0	NA	NA	4,1,2,5	1	0	0	1.02059224563	0
chr2_ref_v2	575997	0	TA,T	1	1	32,39,8,6	1	1	0	2	TA,TA	NA	NA	0.00227986947987	0	19,17,3,0	1	1	0	1.05347406579	0	2	TA,TA	NA	NA	0.721976637603	0	NA	NA	29,44,7,7	1	1	0	0.662628159641	0	2	TA,TA	NA	NA	0.0235831007066	0	NA	NA	28,30,7,5	1	1	0	0.435593587009	0
chr2_ref_v2	602818	0	T,A	0	0	73,60,50,53	1	1	0	2	T,A	T,T	0.125	0.00430571171121	0	29,33,0,0	1	1	0	9.94700840782	1	2	T,T	NA	NA	0.0	0	g.602817_602819A>T	1	73,47,44,59	1	1	0	1.06182117787	0	2	T,A	T,T	0.125	0.0985516737285	0	NA	NA	4,6,84,95	1	1	0	308.318254962	1
chr2_ref_v2	628525	0	G,GT	1	1	1,54,8,3	1	1	0	2	G,G	G,GT	0.25	0.0359878972663	0	1,15,0,1	1	0	0	0.818572093801	0	2	NA	NA	NA	NA	0	NA	NA	3,35,10,7	1	1	0	2.23387865658	0	2	G,G	G,GT	0.5	0.17279745565	0	NA	NA	2,28,4,2	1	1	0	0.993704359407	0
chr2_ref_v2	628865	0	C,CAT,CATAT	1	1	1,0,4,1,33,31	1	1	1	2	CATAT,CATAT	NA	NA	0.215431399765	0	2,0,7,2,20,17	1	1	0	1.94929964704	0	2	CATAT,CATAT	CAT,CATAT	0.25	0.497331245822	0	NA	NA	1,1,1,3,38,28	1	1	1	1.09162700534	0	2	CATAT,CATAT	NA	NA	0.499244011023	0	NA	NA	2,1,2,2,14,19	1	1	1	1.05402564002	0
chr2_ref_v2	646078	0	CAT,C	1	1	16,19,4,4	1	1	1	2	CAT,CAT	NA	NA	0.0693267388281	0	13,18,2,4	1	1	0	0.490285096963	0	2	CAT,CAT	NA	NA	0.112071658212	0	NA	NA	18,21,7,5	1	1	1	0.769437530543	0	2	CAT,CAT	CAT,C	0.125	0.0607724146682	0	NA	NA	11,14,4,5	1	1	1	0.800020803252	0
chr2_ref_v2	650214	0	GAC,G	1	1	77,79,1,1	1	1	0	2	GAC,GAC	NA	NA	0.0059496237757	0	17,33,1,3	1	1	0	2.69793775605	0	2	GAC,GAC	GAC,G	0.125	0.110266610484	0	NA	NA	92,74,3,2	1	1	0	1.16237124778	0	2	GAC,GAC	GAC,G	0.125	0.901001981242	0	NA	NA	53,59,4,7	1	1	0	5.40912328457	0
chr2_ref_v2	660000	0	A,C	0	0	114,32,0,47	1	1	0	2	A,A	A,C	0.5	0.0137933221323	0	34,20,0,12	1	1	0	2.56443483932	0	2	A,A	A,C	0.5	0.325422400435	0	NA	NA	105,31,0,45	1	1	0	0.394139933456	0	2	A,A	A,C	0.5	0.0182786532652	0	NA	NA	69,24,0,44	1	1	0	1.66174264292	0
chr2_ref_v2	671704	0	A,T	0	0	109,136,0,0	1	1	0	2	A,A	NA	NA	0.0	0	11,28,15,24	1	1	0	310.59802922	1	2	A,T	NA	NA	0.0	0	g.671704A>T	0	126,128,0,0	1	1	0	1.27182791809	0	2	A,A	NA	NA	0.0	0	NA	NA	105,92,0,0	1	1	0	2.2224149416	0
chr2_ref_v2	687254	0	T,G	0	0	27,105,50,0	1	1	0	2	T,T	T,G	0.5	0.147635998806	0	6,32,11,0	1	1	0	0.770767015094	0	2	T,T	T,G	0.5	0.0540672212703	0	NA	NA	28,114,36,0	1	1	0	1.40566224074	0	2	T,T	T,G	0.5	0.246296856289	0	NA	NA	23,82,24,0	1	1	0	1.29684847605	0
chr2_ref_v2	694578	0	T,TAA,TAAA	1	1	1,0,32,38,3,6	1	1	0	2	TAA,TAA	TAA,TAAA	0.125	0.210150131455	0	1,0,24,14,0,0	1	1	0	2.41333104103	0	2	TAA,TAA	NA	NA	0.668788772749	0	NA	NA	0,0,34,28,0,5	1	1	0	1.35599272595	0	2	TAA,TAA	NA	NA	0.0561222300063	0	NA	NA	0,0,22,23,2,7	1	1	0	0.993678031308	0
chr2_ref_v2	698042	0	GA,G	1	1	15,9,50,15	1	1	0	2	GA,G	G,G	0.5	0.0353838523543	0	2,4,9,2	1	0	0	1.09129982973	0	2	NA	NA	NA	NA	0	NA	NA	9,6,46,19	1	1	0	1.20792155048	0	2	G,G	GA,G	0.25	0.0189668627865	0	NA	NA	12,11,42,16	1	1	0	0.727493210598	0
chr2_ref_v2	700135	0	AT,A	1	1	35,53,5,8	1	1	0	2	AT,AT	NA	NA	0.130952111083	0	15,18,2,0	1	1	0	0.788911658892	0	2	AT,AT	NA	NA	0.732763962471	0	NA	NA	7,57,1,8	1	1	0	5.95535842889	0	2	AT,AT	NA	NA	0.133010354952	0	NA	NA	4,40,0,4	1	1	1	5.69286779748	0
chr2_ref_v2	700301	0	C,CATATATATATATAT,CATATATATATATATAT	1	1	0,0,1,1,3,8	1	0	1	2	NA	NA	NA	NA	0	0,0,5,1,3,7	1	0	0	2.25461180631	0	2	NA	NA	NA	NA	0	NA	NA	0,0,0,3,8,4	1	0	1	2.07051012579	0	2	NA	NA	NA	NA	0	NA	NA	0,0,1,2,2,6	1	0	1	0.725977868829	0
chr2_ref_v2	701972	0	CAT,C	1	1	7,13,2,2	1	1	1	2	CAT,CAT	NA	NA	0.263395734796	0	6,10,0,2	1	0	0	0.456169970404	0	2	NA	NA	NA	NA	0	NA	NA	10,5,0,3	1	0	1	1.87393514163	0	2	NA	NA	NA	NA	0	NA	NA	4,9,0,2	1	0	1	0.453240628188	0
chr2_ref_v2	704404	0	T,TA	1	1	53,57,6,16	1	1	0	2	T,T	T,TA	0.25	0.086576615866	0	18,19,2,4	1	1	0	0.4440861942	0	2	T,T	T,TA	0.125	0.0655865234977	0	NA	NA	37,51,2,8	1	1	0	1.34622331878	0	2	T,T	NA	NA	0.227048681281	0	NA	NA	35,51,1,5	1	1	0	2.0738192216	0
chr2_ref_v2	711352	0	AT,A	1	1	104,105,1,2	1	1	0	2	AT,AT	NA	NA	0.822640223339	0	33,29,7,2	1	1	0	7.94074049358	0	2	AT,AT	AT,A	0.25	0.180710999867	0	NA	NA	111,82,2,3	1	1	0	1.56637469573	0	2	AT,AT	NA	NA	0.176406226424	0	NA	NA	68,73,0,2	1	1	0	0.44581312842	0
chr2_ref_v2	711988	0	C,G	0	0	12,146,33,0	1	1	0	2	C,C	C,G	0.25	0.409675640645	0	5,36,5,0	1	1	0	0.896470144795	0	2	C,C	C,G	0.25	0.0610216772585	0	NA	NA	14,150,38,0	1	1	0	0.510473005773	0	2	C,C	C,G	0.5	0.337692493026	0	NA	NA	11,96,33,0	1	1	0	1.49022716715	0
chr2_ref_v2	711990	0	A,G	1	0	16,149,3,0	1	1	0	2	A,A	NA	NA	0.711165686063	0	6,37,0,0	1	1	0	0.6791720916	0	2	A,A	NA	NA	0.0	0	NA	NA	20,154,5,0	1	1	0	0.665034422623	0	2	A,A	A,G	0.125	0.659245628884	0	NA	NA	13,100,3,0	1	1	0	0.513741028595	0
chr2_ref_v2	721228	0	GA,G	1	1	111,89,17,10	1	1	0	2	GA,GA	GA,G	0.125	0.199811231357	0	27,34,6,1	1	1	0	1.38459561477	0	2	GA,GA	NA	NA	0.150555182928	0	NA	NA	79,88,6,14	1	1	0	2.00137677507	0	2	GA,GA	NA	NA	0.265068076946	0	NA	NA	51,89,10,6	1	1	0	5.60554423862	0
chr2_ref_v2	723626	0	C,CA	1	1	3,10,20,61	1	1	0	2	CA,CA	NA	NA	0.203597380305	0	0,4,4,10	1	0	0	0.949470125247	0	2	NA	NA	NA	NA	0	NA	NA	5,11,37,58	1	1	0	2.69619357315	0	2	CA,CA	NA	NA	0.106302957121	0	NA	NA	1,12,20,58	1	1	0	0.589762559944	0
chr2_ref_v2	746325	0	CATCTGCA,C	1	0	0,0,130,140	1	1	0	2	C,C	NA	NA	0.0	0	0,0,40,31	1	1	0	1.0388757092	0	2	C,C	NA	NA	0.0	0	NA	NA	0,0,132,141	1	1	0	0.398915473103	0	2	C,C	NA	NA	0.0	0	NA	NA	0,0,105,100	1	1	0	0.691640289818	0
chr2_ref_v2	751179	0	C,CA	1	1	67,10,4,19	1	1	0	2	C,C	C,CA	0.5	0.24720398649	0	23,13,2,1	1	1	0	4.77396333988	0	2	C,C	NA	NA	0.209256443371	0	NA	NA	52,10,1,16	1	1	0	0.616551099297	0	2	C,C	C,CA	0.25	0.178803725451	0	NA	NA	47,9,3,8	1	1	0	0.806212891032	0
chr2_ref_v2	752275	0	G,T	0	0	29,89,47,0	1	1	0	2	G,G	G,T	0.5	0.19912867511	0	13,24,3,0	1	1	0	2.4902038702	0	2	G,G	G,T	0.25	0.278713402469	0	NA	NA	39,103,42,0	1	1	0	1.07421329119	0	2	G,G	G,T	0.5	0.0960146532396	0	NA	NA	27,71,45,0	1	1	0	0.620395747318	0
chr2_ref_v2	757125	0	AAT,A	1	1	89,77,7,12	1	1	0	2	AAT,AAT	AAT,A	0.125	0.240152381196	0	26,33,5,5	1	1	0	1.00917721047	0	2	AAT,AAT	AAT,A	0.25	0.0520673874843	0	NA	NA	82,79,11,2	1	1	0	1.56501607122	0	2	AAT,AAT	AAT,A	0.125	0.119703521674	0	NA	NA	76,65,3,1	1	1	0	1.45996473338	0
chr2_ref_v2	762441	0	G,GAACAAGATGAAGAAAATA	0	0	0,1,39,54	1	1	0	2	GAACAAGATGAAGAAAATA,GAACAAGATGAAGAAAATA	NA	NA	0.0106952891167	0	0,0,10,10	1	1	0	0.547279365862	0	2	GAACAAGATGAAGAAAATA,GAACAAGATGAAGAAAATA	NA	NA	0.0	0	NA	NA	1,1,35,30	1	1	0	1.35239732356	0	2	GAACAAGATGAAGAAAATA,GAACAAGATGAAGAAAATA	NA	NA	0.0303053494953	0	NA	NA	0,0,21,45	1	1	0	1.34445543323	0
chr2_ref_v2	767040	0	T,A	0	0	81,70,81,51	1	1	0	2	T,A	T,T	0.125	0.116836514052	0	0,1,31,50	1	1	0	308.132362145	1	2	A,A	NA	NA	0.0122700925918	0	g.767040T>A	1	62,62,77,62	1	1	0	1.92026610117	0	2	T,A	NA	NA	0.114192367526	0	NA	NA	109,93,0,0	1	1	0	308.118457622	1
chr2_ref_v2	771713	0	T,G	0	0	50,140,61,0	1	1	0	2	T,T	T,G	0.5	0.0212773984473	0	19,43,9,0	1	1	0	1.38489828413	0	2	T,T	T,G	0.25	0.121360857004	0	NA	NA	49,121,51,0	1	1	0	0.678535641336	0	2	T,T	T,G	0.5	0.0859424298007	0	NA	NA	41,111,43,0	1	1	0	0.579820130414	0
chr2_ref_v2	774634	0	CA,C	1	1	55,52,13,0	1	1	0	2	CA,CA	NA	NA	0.407869087941	0	12,22,5,1	1	1	0	1.22747812721	0	2	CA,CA	NA	NA	0.259353115655	0	NA	NA	50,61,11,0	1	1	0	1.09321733158	0	2	CA,CA	NA	NA	0.549638339285	0	NA	NA	36,39,8,3	1	1	0	1.52982843974	0
chr2_ref_v2	777871	0	AT,A	1	1	73,30,8,6	1	1	0	2	AT,AT	NA	NA	0.214236312681	0	24,20,4,2	1	1	0	1.77512240868	0	2	AT,AT	NA	NA	0.327298854363	0	NA	NA	59,36,11,9	1	1	0	1.19813756771	0	2	AT,AT	AT,A	0.125	0.088914852427	0	NA	NA	58,27,4,2	1	1	0	0.757025434618	0
chr2_ref_v2	781993	0	T,C	0	0	119,136,0,0	1	1	0	2	T,T	NA	NA	0.0	0	29,26,0,0	1	1	0	0.673795771456	0	2	T,T	NA	NA	0.0	0	NA	NA	162,143,0,1	1	1	0	1.84280762759	0	2	T,T	NA	NA	0.00327332534497	0	NA	NA	97,95,0,0	1	1	0	0.812894614626	0
chr2_ref_v2	784678	0	CT,C	1	1	67,74,4,12	1	1	0	2	CT,CT	NA	NA	0.165762138352	0	30,21,3,2	1	1	0	1.24386437262	0	2	CT,CT	NA	NA	0.385701896106	0	NA	NA	64,74,9,9	1	1	0	1.72918009675	0	2	CT,CT	NA	NA	0.0199609444765	0	NA	NA	46,50,4,7	1	1	0	0.555311009788	0
chr2_ref_v2	809449	0	CT,C	1	1	2,37,0,1	1	1	1	2	CT,CT	NA	NA	0.630676028802	0	3,16,0,1	1	1	1	1.1509674453	0	2	CT,CT	NA	NA	0.0428479731564	0	NA	NA	4,21,0,1	1	1	1	1.43851433718	0	2	CT,CT	NA	NA	0.138399028499	0	NA	NA	4,20,0,2	1	1	1	1.48168131471	0
chr3_ref_v2	513	1	A,AAGTT	1	0	0,0,0,0	0	0	1	2	NA	NA	NA	NA	0	0,0,0,0	0	0	1	0.0	0	2	NA	NA	NA	NA	0	NA	NA	0,0,0,0	0	0	1	0.0	0	2	NA	NA	NA	NA	0	NA	NA	0,0,0,0	0	0	1	0.0	0
chr3_ref_v2	1203	1	G,GTTTAGACAAAGAAAAC	1	0	0,0,47,0	0	1	1	2	NA	NA	NA	NA	0	0,0,13,0	0	0	1	0.0	0	2	NA	NA	NA	NA	0	NA	NA	0,0,67,0	0	1	1	0.0	0	2	NA	NA	NA	NA	0	NA	NA	0,0,58,0	0	1	1	0.0	0
chr3_ref_v2	1223	1	A,T	0	0	0,0,80,0	0	1	1	2	NA	NA	NA	NA	0	0,0,21,0	0	1	1	0.0	0	2	NA	NA	NA	NA	0	NA	NA	0,0,92,0	0	1	1	0.0	0	2	NA	NA	NA	NA	0	NA	NA	0,0,76,0	0	1	1	0.0	0
chr3_ref_v2	1240	1	A,G	0	0	0,0,82,0	0	1	1	2	NA	NA	NA	NA	0	0,0,20,0	0	1	0	0.0	0	2	NA	NA	NA	NA	0	NA	NA	0,0,82,0	0	1	1	0.0	0	2	NA	NA	NA	NA	0	NA	NA	0,0,66,0	0	1	1	0.0	0
chr3_ref_v2	1243	1	C,CCATAGTTTCTATGTGCAAAAGCATTACCTATGTAATTCTTACA	0	0	0,0,86,0	0	1	1	2	NA	NA	NA	NA	0	0,0,22,0	0	1	0	0.0	0	2	NA	NA	NA	NA	0	NA	NA	0,0,85,0	0	1	1	0.0	0	2	NA	NA	NA	NA	0	NA	NA	0,0,70,0	0	1	1	0.0	0
chr3_ref_v2	4025	1	G,A	0	0	1,0,174,156	1	1	0	2	NA	NA	NA	NA	0	0,0,43,60	1	1	0	1.91216594417	0	2	NA	NA	NA	NA	0	NA	NA	0,1,138,163	1	1	0	2.06770994744	0	2	NA	NA	NA	NA	0	NA	NA	0,0,138,126	1	1	0	0.435786437284	0
chr3_ref_v2	4586	0	C,CAATATTCTTATATTGAACACATTTTTCTCGCATAAATTTAAT	0	0	0,0,1,0	0	0	1	2	NA	NA	NA	NA	0	0,0,0,0	0	0	1	0.0	0	2	NA	NA	NA	NA	0	NA	NA	0,0,0,0	0	0	1	0.0	0	2	NA	NA	NA	NA	0	NA	NA	0,0,0,0	0	0	1	0.0	0
chr3_ref_v2	6097	0	GTGACGTTGAGTTTTTAC,G	0	0	0,0,3,13	1	0	1	2	NA	NA	NA	NA	0	0,0,1,4	1	0	1	0.22334256589	0	2	NA	NA	NA	NA	0	NA	NA	0,0,1,5	1	0	1	0.220214473774	0	2	NA	NA	NA	NA	0	NA	NA	0,0,3,8	1	0	1	0.475000707363	0
chr3_ref_v2	6291	0	C,CTTT	1	1	0,0,3,2	1	0	1	2	NA	NA	NA	NA	0	0,0,1,2	1	0	1	0.46889339967	0	2	NA	NA	NA	NA	0	NA	NA	0,0,0,3	0	0	1	0.0	0	2	NA	NA	NA	NA	0	NA	NA	0,0,2,2	1	0	1	0.293497237596	0
chr3_ref_v2	6389	0	A,G	1	0	0,0,0,2	0	0	1	2	NA	NA	NA	NA	0	0,0,0,0	0	0	1	0.0	0	2	NA	NA	NA	NA	0	NA	NA	0,0,2,2	1	0	1	0.0	0	2	NA	NA	NA	NA	0	NA	NA	0,0,1,4	1	0	1	0.0	0
chr3_ref_v2	6872	0	G,A	0	0	0,0,1,0	0	0	1	2	NA	NA	NA	NA	0	0,0,0,0	0	0	1	0.0	0	2	NA	NA	NA	NA	0	NA	NA	0,0,0,0	0	0	1	0.0	0	2	NA	NA	NA	NA	0	NA	NA	0,0,0,0	0	0	1	0.0	0
chr3_ref_v2	6882	0	C,T	1	0	0,0,1,0	0	0	1	2	NA	NA	NA	NA	0	0,0,0,0	0	0	1	0.0	0	2	NA	NA	NA	NA	0	NA	NA	0,0,0,0	0	0	1	0.0	0	2	NA	NA	NA	NA	0	NA	NA	0,1,0,0	0	0	1	0.0	0
chr3_ref_v2	7271	0	C,T	1	0	0,0,1,1	1	0	1	2	NA	NA	NA	NA	0	0,0,0,0	0	0	1	0.0	0	2	NA	NA	NA	NA	0	NA	NA	0,0,0,0	0	0	1	0.0	0	2	NA	NA	NA	NA	0	NA	NA	0,0,0,0	0	0	1	0.0	0
chr3_ref_v2	7287	0	G,GCCAACGTCAAAGGAACAAGA	0	0	0,0,1,1	1	0	1	2	NA	NA	NA	NA	0	0,0,0,0	0	0	1	0.0	0	2	NA	NA	NA	NA	0	NA	NA	0,0,0,0	0	0	1	0.0	0	2	NA	NA	NA	NA	0	NA	NA	0,0,0,0	0	0	1	0.0	0
chr3_ref_v2	18559	0	T,G	0	0	37,113,44,0	1	1	0	2	T,T	T,G	0.5	0.105360515658	0	21,40,8,0	1	1	0	2.06526978439	0	2	T,T	T,G	0.25	0.0528583666194	0	NA	NA	47,107,38,0	1	1	0	1.44221112008	0	2	T,T	T,G	0.5	0.274778667616	0	NA	NA	42,74,36,0	1	1	0	2.27334694605	0
chr3_ref_v2	27477	0	TAA,T	1	1	8,23,1,5	1	1	0	2	TAA,TAA	TAA,T	0.25	0.303682413798	0	8,15,1,3	1	1	0	0.676847485269	0	2	TAA,TAA	TAA,T	0.25	0.196710294246	0	NA	NA	14,25,1,7	1	1	0	0.920665765498	0	2	TAA,TAA	TAA,T	0.25	0.361790044606	0	NA	NA	9,9,3,6	1	1	0	1.80107767735	0
chr3_ref_v2	29265	0	TTTTGTTTATTTA,T	1	0	0,0,95,84	1	1	0	2	T,T	NA	NA	0.0	0	1,0,31,36	1	1	0	0.876299407482	0	2	T,T	NA	NA	0.0148150857851	0	NA	NA	1,0,75,77	1	1	0	0.680685428206	0	2	T,T	NA	NA	0.00655740054616	0	NA	NA	0,0,47,49	1	1	0	0.632544573473	0
chr3_ref_v2	40708	0	C,CAAAAAAAAAAAAAA,CAAAAAAAAAAAAAAA,CAAAAAAAAAAAAAAAAA	1	1	0,0,13,9,6,13,9,5	1	1	0	2	CAAAAAAAAAAAAAAA,CAAAAAAAAAAAAAAAAA	CAAAAAAAAAAAAAA,CAAAAAAAAAAAAAAA	0.5	0.419671770431	0	0,0,3,1,1,3,4,4	1	0	0	1.43300353148	0	2	NA	NA	NA	NA	0	NA	NA	0,0,11,5,3,10,5,6	1	1	0	0.824983320788	0	2	CAAAAAAAAAAAAAA,CAAAAAAAAAAAAAAAAA	CAAAAAAAAAAAAAA,CAAAAAAAAAAAAAAA	0.5	0.549647978576	0	NA	NA	0,0,16,6,6,7,4,5	1	1	0	1.41323990192	0
chr3_ref_v2	41396	0	T,TCCAAATGCTACGCAG	1	0	0,0,19,45	1	1	0	2	TCCAAATGCTACGCAG,TCCAAATGCTACGCAG	NA	NA	0.0	0	1,4,6,9	1	1	0	4.62575349094	0	2	TCCAAATGCTACGCAG,TCCAAATGCTACGCAG	T,TCCAAATGCTACGCAG	0.5	0.0	0	NA	NA	0,2,28,35	1	1	0	1.9760727018	0	2	TCCAAATGCTACGCAG,TCCAAATGCTACGCAG	T,TCCAAATGCTACGCAG	0.125	0.336472236621	0	NA	NA	1,1,21,28	1	1	0	1.36434428355	0
chr3_ref_v2	41830	0	CAAAAA,C	1	1	21,7,48,3	1	1	0	2	CAAAAA,C	C,C	0.25	0.0887954987831	0	6,4,15,2	1	1	0	0.685755432905	0	2	CAAAAA,C	C,C	0.25	0.0198026272962	0	NA	NA	15,7,23,0	1	1	0	1.28034579037	0	2	CAAAAA,C	NA	NA	0.0870113769896	0	NA	NA	7,8,21,0	1	1	0	2.00873392491	0
chr3_ref_v2	44368	0	G,GAA	1	1	8,9,41,29	1	1	0	2	G,GAA	GAA,GAA	0.5	0.316669609325	0	3,3,13,7	1	1	0	0.465169384706	0	2	GAA,GAA	G,GAA	0.5	0.105360515658	0	NA	NA	6,7,31,36	1	1	0	1.71489259512	0	2	GAA,GAA	G,GAA	0.25	0.306166887126	0	NA	NA	3,5,30,31	1	1	0	1.55621131623	0
chr3_ref_v2	48532	0	G,GTCAGCTTCGGCTTCGGCGTCAGCT	0	0	0,0,101,61	1	1	0	2	GTCAGCTTCGGCTTCGGCGTCAGCT,GTCAGCTTCGGCTTCGGCGTCAGCT	NA	NA	0.0	0	0,0,28,16	1	1	0	0.365879285301	0	2	GTCAGCTTCGGCTTCGGCGTCAGCT,GTCAGCTTCGGCTTCGGCGTCAGCT	NA	NA	0.0	0	NA	NA	0,0,111,49	1	1	0	1.4673404436	0	2	GTCAGCTTCGGCTTCGGCGTCAGCT,GTCAGCTTCGGCTTCGGCGTCAGCT	NA	NA	0.0	0	NA	NA	0,1,65,40	1	1	0	0.382924622315	0
chr3_ref_v2	50148	0	A,AAT,AATAT	1	1	1,4,5,6,16,23	1	1	1	2	AATAT,AATAT	A,AATAT	0.25	0.350480188715	0	1,2,2,3,10,8	1	1	0	0.702442709667	0	2	AATAT,AATAT	A,AATAT	0.25	0.266658033313	0	NA	NA	0,1,4,2,18,23	1	1	1	1.1024083243	0	2	AATAT,AATAT	NA	NA	0.515568202938	0	NA	NA	0,1,2,12,10,19	1	1	0	2.71808828829	0
chr3_ref_v2	56899	0	C,A	1	0	27,25,12,20	1	1	1	2	C,A	C,C	0.25	0.0253178079843	0	8,8,2,6	1	1	0	0.464542147377	0	2	C,A	C,C	0.25	0.182321556794	0	NA	NA	16,25,8,15	1	1	1	1.15670968644	0	2	C,A	C,C	0.25	0.0672522270092	0	NA	NA	16,21,12,14	1	1	1	0.764736199328	0
chr3_ref_v2	57049	0	C,CA	1	1	16,5,3,4	1	1	1	2	C,C	C,CA	0.5	0.135958460768	0	5,1,1,0	1	0	0	0.466542347375	0	2	NA	NA	NA	NA	0	NA	NA	12,3,1,3	1	0	1	0.443587218748	0	2	NA	NA	NA	NA	0	NA	NA	9,4,1,4	1	0	1	0.606461600314	0
chr3_ref_v2	57067	0	C,A	1	0	32,39,18,5	1	1	1	2	C,C	C,A	0.5	0.0285733724441	0	7,5,1,2	1	0	0	0.779381979487	0	2	NA	NA	NA	NA	0	NA	NA	23,21,14,2	1	1	1	0.612056714461	0	2	C,C	C,A	0.5	0.0870113769896	0	NA	NA	21,23,9,0	1	1	1	0.77508112304	0
chr3_ref_v2	62576	0	CAT,C	1	1	47,44,9,8	1	1	0	2	CAT,CAT	CAT,C	0.125	0.104425230324	0	16,21,4,3	1	1	0	0.673109261092	0	2	CAT,CAT	CAT,C	0.25	0.185845602108	0	NA	NA	54,45,10,6	1	1	0	0.614820963854	0	2	CAT,CAT	CAT,C	0.125	0.058229225056	0	NA	NA	44,28,4,9	1	1	0	1.13665354114	0
chr3_ref_v2	64218	0	A,C	1	0	136,33,0,30	1	1	0	2	A,A	A,C	0.25	0.249998638617	0	49,10,0,2	1	1	0	1.87621287715	0	2	A,A	A,C	0.125	0.270874954135	0	NA	NA	108,27,0,38	1	1	0	2.03975480209	0	2	A,A	A,C	0.5	0.143100843641	0	NA	NA	90,24,0,23	1	1	0	0.492887889383	0
chr3_ref_v2	76143	0	A,AT	1	1	1,0,106,108	1	1	0	2	AT,AT	NA	NA	0.451314198067	0	1,0,23,17	1	1	0	0.830282690099	0	2	AT,AT	NA	NA	0.0117218751888	0	NA	NA	3,1,78,93	1	1	0	1.3659877445	0	2	AT,AT	NA	NA	0.523233927262	0	NA	NA	0,3,57,77	1	1	0	1.79640243804	0
chr3_ref_v2	76181	0	G,A	0	0	0,0,159,113	1	1	0	2	A,A	NA	NA	0.0	0	0,0,44,25	1	1	0	0.675054144285	0	2	A,A	NA	NA	0.0	0	NA	NA	0,0,115,110	1	1	0	1.90127563417	0	2	A,A	NA	NA	0.0	0	NA	NA	0,1,85,70	1	1	0	0.715652550922	0
chr3_ref_v2	76217	0	A,G	1	0	0,0,163,124	1	1	0	2	G,G	NA	NA	0.0	0	0,0,42,30	1	1	0	0.399701246513	0	2	G,G	NA	NA	0.0	0	NA	NA	0,1,115,126	1	1	0	2.61261259221	0	2	G,G	NA	NA	0.00414079266603	0	NA	NA	4,2,92,77	1	1	0	2.98561615636	0
chr3_ref_v2	82591	0	G,A	0	0	0,0,0,0	0	0	1	2	NA	NA	NA	NA	0	0,0,0,0	0	0	1	0.0	0	2	NA	NA	NA	NA	0	NA	NA	0,0,1,0	0	0	1	0.0	0	2	NA	NA	NA	NA	0	NA	NA	0,0,0,0	0	0	1	0.0	0
chr3_ref_v2	82611	0	A,AACTAGTATTT	1	0	0,0,0,0	0	0	1	2	NA	NA	NA	NA	0	0,0,0,0	0	0	1	0.0	0	2	NA	NA	NA	NA	0	NA	NA	0,0,1,0	0	0	1	0.0	0	2	NA	NA	NA	NA	0	NA	NA	0,0,0,0	0	0	1	0.0	0
chr3_ref_v2	82919	0	G,T	0	0	8,4,0,0	1	0	1	2	NA	NA	NA	NA	0	1,0,3,0	1	0	1	3.32052408374	0	2	NA	NA	NA	NA	0	NA	NA	4,2,1,0	1	0	1	0.401773774855	0	2	NA	NA	NA	NA	0	NA	NA	6,2,2,0	1	0	1	0.791307079789	0
chr3_ref_v2	82920	0	T,TTTCTTTAGCCATATA	0	0	10,6,0,0	1	0	1	2	NA	NA	NA	NA	0	2,0,3,0	1	0	1	3.380604305	0	2	NA	NA	NA	NA	0	NA	NA	5,4,1,0	1	0	1	0.383799727099	0	2	NA	NA	NA	NA	0	NA	NA	7,2,2,0	1	0	1	0.98770129022	0
chr3_ref_v2	84302	1	G,A	0	0	0,0,1,6	1	0	1	2	NA	NA	NA	NA	0	0,0,0,3	0	0	1	0.0	0	2	NA	NA	NA	NA	0	NA	NA	0,0,6,9	1	0	1	1.90143913674	0	2	NA	NA	NA	NA	0	NA	NA	0,1,1,4	1	0	1	0.261747337742	0
chr3_ref_v2	84376	1	A,G	1	0	68,0,6,0	1	1	1	2	NA	NA	NA	NA	0	19,1,2,0	1	1	1	0.761902943649	0	2	NA	NA	NA	NA	0	NA	NA	54,3,14,0	1	1	1	3.09743030087	0	2	NA	NA	NA	NA	0	NA	NA	57,1,12,0	1	1	1	2.0681353513	0
chr3_ref_v2	84865	1	T,C	1	0	0,79,0,6	1	1	1	2	NA	NA	NA	NA	0	0,34,0,2	1	1	1	0.277871853677	0	2	NA	NA	NA	NA	0	NA	NA	0,88,0,13	1	1	1	1.63384462773	0	2	NA	NA	NA	NA	0	NA	NA	0,65,0,13	1	1	1	2.63144367161	0
chr3_ref_v2	84910	1	T,C	1	0	0,28,0,4	1	1	1	2	NA	NA	NA	NA	0	0,16,0,1	1	0	1	0.465243464744	0	2	NA	NA	NA	NA	0	NA	NA	0,37,0,10	1	1	1	1.2255526774	0	2	NA	NA	NA	NA	0	NA	NA	0,29,0,9	1	1	1	1.41942724577	0
chr3_ref_v2	100221	0	CT,C	1	1	37,37,4,10	1	1	0	2	CT,CT	NA	NA	0.255522684445	0	22,17,1,1	1	1	0	1.13081839325	0	2	CT,CT	NA	NA	1.77112449643	0	NA	NA	38,23,3,12	1	1	0	1.02701944065	0	2	CT,CT	NA	NA	0.061964369891	0	NA	NA	19,25,1,9	1	1	0	0.821099596137	0
chr3_ref_v2	107239	0	CAT,C	1	1	94,88,11,8	1	1	0	2	CAT,CAT	CAT,C	0.125	0.148133482476	0	23,32,0,2	1	1	0	1.49269095917	0	2	CAT,CAT	NA	NA	0.425271883593	0	NA	NA	94,73,3,6	1	1	0	1.43064679261	0	2	CAT,CAT	CAT,C	0.125	0.524017749231	0	NA	NA	79,59,2,0	1	1	0	2.40781121108	0
chr3_ref_v2	130654	0	T,G	0	0	170,8,0,20	1	1	0	2	T,T	T,G	0.25	0.191350963513	0	44,3,0,0	1	1	0	1.46646616478	0	2	T,T	NA	NA	0.0	0	NA	NA	157,13,0,11	1	1	0	1.60931918343	0	2	T,T	T,G	0.125	0.060838267684	0	NA	NA	119,11,0,12	1	1	0	1.55755951454	0
chr3_ref_v2	130658	0	C,G	0	0	171,6,0,40	1	1	0	2	C,C	C,G	0.5	0.363965377201	0	43,3,0,2	1	1	0	1.97776473788	0	2	C,C	C,G	0.125	0.0219789067188	0	NA	NA	151,12,0,28	1	1	0	2.22097932464	0	2	C,C	C,G	0.25	0.219455778235	0	NA	NA	119,10,0,20	1	1	0	2.1949298293	0
chr3_ref_v2	141010	0	G,A	1	0	100,42,0,34	1	1	0	2	G,G	G,A	0.5	0.301866707444	0	25,16,0,8	1	1	0	1.00356948247	0	2	G,G	G,A	0.5	0.4177352007	0	NA	NA	97,40,1,28	1	1	0	0.532790755281	0	2	G,G	G,A	0.25	0.393225053214	0	NA	NA	54,45,1,21	1	1	0	3.31081191091	0
chr3_ref_v2	146963	0	TCA,T	0	0	0,1,7,88	1	1	1	2	T,T	NA	NA	0.0104712998673	0	0,0,1,9	1	0	1	0.291702967185	0	2	NA	NA	NA	NA	0	NA	NA	0,0,2,66	1	1	1	1.18688574774	0	2	T,T	NA	NA	0.0	0	NA	NA	0,1,3,61	1	1	1	0.449353838638	0
chr3_ref_v2	146970	0	G,T	0	0	0,0,0,66	0	1	1	2	T,T	NA	NA	0.0150378773645	0	0,0,0,7	0	0	1	0.0	0	2	NA	NA	NA	NA	0	NA	NA	0,0,0,54	0	1	1	0.0	0	2	T,T	NA	NA	0.0183491386682	0	NA	NA	0,0,1,52	1	1	1	0.0	0
chr3_ref_v2	146971	0	A,AAAAATCAACTAT	0	0	0,0,0,62	0	1	1	2	AAAAATCAACTAT,AAAAATCAACTAT	NA	NA	0.0160003413464	0	0,0,0,7	0	0	1	0.0	0	2	NA	NA	NA	NA	0	NA	NA	0,1,0,49	1	1	1	0.0	0	2	AAAAATCAACTAT,AAAAATCAACTAT	NA	NA	0.0	0	NA	NA	0,0,0,50	0	1	1	0.0	0
chr3_ref_v2	146973	0	C,A	0	0	0,0,0,57	0	1	1	2	A,A	NA	NA	0.0173917427119	0	0,0,0,7	0	0	1	0.0	0	2	NA	NA	NA	NA	0	NA	NA	0,0,0,46	0	1	1	0.0	0	2	A,A	NA	NA	0.021506205221	0	NA	NA	0,0,0,45	0	1	1	0.0	0
chr3_ref_v2	146976	0	G,T	1	0	0,0,0,51	0	1	1	2	T,T	NA	NA	0.0194180858571	0	0,0,0,6	0	0	1	0.0	0	2	NA	NA	NA	NA	0	NA	NA	0,0,0,42	0	1	1	0.0	0	2	T,T	NA	NA	0.0235304974102	0	NA	NA	0,0,0,39	0	1	1	0.0	0
chr3_ref_v2	146977	0	C,A	1	0	0,0,0,51	0	1	1	2	A,A	NA	NA	0.0194180858571	0	0,0,0,6	0	0	1	0.0	0	2	NA	NA	NA	NA	0	NA	NA	0,0,0,42	0	1	1	0.0	0	2	A,A	NA	NA	0.0235304974102	0	NA	NA	0,0,0,39	0	1	1	0.0	0
chr3_ref_v2	146978	0	CGCG,C	1	0	0,0,0,50	0	1	1	2	C,C	NA	NA	0.0198026272962	0	0,0,0,6	0	0	1	0.0	0	2	NA	NA	NA	NA	0	NA	NA	0,0,0,39	0	1	1	0.0	0	2	C,C	NA	NA	0.0253178079843	0	NA	NA	0,0,0,38	0	1	1	0.0	0
chr3_ref_v2	146985	0	CG,C	0	0	0,0,0,43	0	1	1	2	C,C	NA	NA	0.0229895182247	0	0,0,0,5	0	0	1	0.0	0	2	NA	NA	NA	NA	0	NA	NA	0,0,0,34	0	1	1	0.0	0	2	C,C	NA	NA	0.0289875368733	0	NA	NA	0,0,0,29	0	1	1	0.0	0
chr3_ref_v2	146987	0	C,T	0	0	0,0,0,42	0	1	1	2	T,T	NA	NA	0.0235304974102	0	0,0,0,5	0	0	1	0.0	0	2	NA	NA	NA	NA	0	NA	NA	0,0,0,33	0	1	1	0.0	0	2	T,T	NA	NA	0.0298529631497	0	NA	NA	0,0,0,28	0	1	1	0.0	0
chr3_ref_v2	146993	1	TCG,T	0	0	0,0,0,26	0	1	1	2	NA	NA	NA	NA	0	0,1,0,3	1	0	1	0.0	0	2	NA	NA	NA	NA	0	NA	NA	0,0,0,23	0	1	1	0.0	0	2	NA	NA	NA	NA	0	NA	NA	0,0,0,19	0	0	1	0.0	0
chr3_ref_v2	146996	1	T,TAC	1	0	0,0,0,26	0	1	1	2	NA	NA	NA	NA	0	0,0,0,4	0	0	1	0.0	0	2	NA	NA	NA	NA	0	NA	NA	0,0,0,22	0	1	1	0.0	0	2	NA	NA	NA	NA	0	NA	NA	0,0,0,18	0	0	1	0.0	0
chr3_ref_v2	147143	1	A,C	1	0	0,0,1,0	0	0	1	2	NA	NA	NA	NA	0	0,0,0,0	0	0	1	0.0	0	2	NA	NA	NA	NA	0	NA	NA	0,0,3,0	0	0	1	0.0	0	2	NA	NA	NA	NA	0	NA	NA	0,0,1,0	0	0	1	0.0	0
chr3_ref_v2	147152	1	C,T	0	0	0,0,1,0	0	0	1	2	NA	NA	NA	NA	0	0,0,0,0	0	0	1	0.0	0	2	NA	NA	NA	NA	0	NA	NA	0,0,3,0	0	0	1	0.0	0	2	NA	NA	NA	NA	0	NA	NA	0,0,1,0	0	0	1	0.0	0
chr3_ref_v2	147153	1	T,A	0	0	0,0,1,0	0	0	1	2	NA	NA	NA	NA	0	0,0,0,0	0	0	1	0.0	0	2	NA	NA	NA	NA	0	NA	NA	0,0,3,0	0	0	1	0.0	0	2	NA	NA	NA	NA	0	NA	NA	0,0,1,0	0	0	1	0.0	0
chr3_ref_v2	147162	1	C,CAACAATGGAATCCCAACAATTATCTAATTACCCACCTATATCTCATAATGAAACATATAAA	0	0	0,0,1,0	0	0	1	2	NA	NA	NA	NA	0	0,0,0,0	0	0	1	0.0	0	2	NA	NA	NA	NA	0	NA	NA	0,0,3,0	0	0	1	0.0	0	2	NA	NA	NA	NA	0	NA	NA	0,0,1,0	0	0	1	0.0	0
chr3_ref_v2	205618	0	CA,C	1	1	54,79,15,12	1	1	0	2	CA,CA	CA,C	0.125	0.000642295947339	0	9,17,3,1	1	1	0	0.58780758059	0	2	CA,CA	NA	NA	0.0648836472831	0	NA	NA	53,83,9,8	1	1	0	0.968504619434	0	2	CA,CA	NA	NA	0.0225986699423	0	NA	NA	51,55,11,8	1	1	0	1.22965244779	0
chr3_ref_v2	207552	0	GA,G	1	1	59,75,19,7	1	1	0	2	GA,GA	NA	NA	0.141692084004	0	10,11,4,1	1	1	0	0.45782232654	0	2	GA,GA	GA,G	0.125	0.0879939591225	0	NA	NA	52,47,8,9	1	1	0	1.41097475522	0	2	GA,GA	NA	NA	0.0667416449929	0	NA	NA	39,35,5,8	1	1	0	1.58145351129	0
chr3_ref_v2	217274	0	A,C	1	0	146,44,0,44	1	1	0	2	A,A	A,C	0.5	0.341749293722	0	44,15,0,11	1	1	0	0.557624959664	0	2	A,A	A,C	0.25	0.353279354938	0	NA	NA	133,15,0,46	1	1	0	2.40620242907	0	2	A,A	A,C	0.5	0.0484523833859	0	NA	NA	108,27,0,35	1	1	0	0.519788621039	0
chr3_ref_v2	220603	0	TTA,T	1	1	43,36,4,6	1	1	1	2	TTA,TTA	NA	NA	0.125393120833	0	22,24,3,0	1	1	0	0.947332013595	0	2	TTA,TTA	NA	NA	0.276513875064	0	NA	NA	39,31,2,2	1	1	1	0.691812937003	0	2	TTA,TTA	NA	NA	0.941939043159	0	NA	NA	33,35,4,5	1	1	0	0.666434382316	0
chr3_ref_v2	224794	0	GT,G	1	1	72,52,3,9	1	1	0	2	GT,GT	NA	NA	0.324965886031	0	15,8,6,3	1	1	0	4.81591418162	0	2	GT,GT	GT,G	0.5	0.214193438784	0	NA	NA	73,48,7,6	1	1	0	1.53780942669	0	2	GT,GT	NA	NA	0.173998316398	0	NA	NA	45,42,9,13	1	1	0	3.65865168587	0
chr3_ref_v2	225102	0	C,CA	1	1	81,26,6,10	1	1	0	2	C,C	C,CA	0.125	0.00541524383363	0	30,15,1,3	1	1	0	1.12629972871	0	2	C,C	NA	NA	0.0385893794173	0	NA	NA	61,18,6,8	1	1	0	0.607232832797	0	2	C,C	C,CA	0.125	0.155656627179	0	NA	NA	49,9,1,10	1	1	0	1.38967024481	0
chr3_ref_v2	226835	0	CT,C	1	1	34,28,11,8	1	1	0	2	CT,CT	CT,C	0.125	0.0316374645535	0	8,5,7,0	1	1	0	2.04452341296	0	2	CT,CT	CT,C	0.5	0.0820250859963	0	NA	NA	31,30,12,2	1	1	0	0.825371843998	0	2	CT,CT	NA	NA	0.00702850159591	0	NA	NA	41,11,11,6	1	1	0	2.74928173669	0
chr3_ref_v2	238277	0	ATT,A,AT	1	1	24,4,24,10,39,17	1	1	0	2	ATT,AT	A,AT	0.5	0.21674995575	1	3,1,10,0,14,4	1	1	0	1.10101192188	0	2	AT,AT	A,AT	0.5	0.592646932266	0	NA	NA	20,5,15,1,38,12	1	1	0	1.41497663739	0	2	AT,AT	ATT,AT	0.5	0.50881779285	0	NA	NA	17,3,12,8,28,4	1	1	0	0.785204379209	0
chr3_ref_v2	243811	0	GTA,G	1	1	37,24,13,11	1	1	0	2	GTA,GTA	GTA,G	0.5	0.250055949681	0	18,10,9,12	1	1	0	1.79731572258	0	2	GTA,G	GTA,GTA	0.25	0.0151467707665	0	NA	NA	33,30,9,9	1	1	0	1.28283610074	0	2	GTA,GTA	GTA,G	0.25	0.0586830786936	0	NA	NA	35,26,6,6	1	1	0	1.18271054464	0
chr3_ref_v2	254631	0	A,T	0	0	169,144,0,0	1	1	0	2	A,A	NA	NA	0.0	0	15,21,26,21	1	1	0	312.481520408	1	2	A,T	T,T	0.125	0.015314234973	0	g.254631A>T	0	156,123,0,0	1	1	0	0.567437444063	0	2	A,A	NA	NA	0.0	0	NA	NA	100,73,0,0	1	1	0	0.769335771059	0
chr3_ref_v2	255816	0	G,GT	1	1	3,5,38,37	1	1	0	2	GT,GT	NA	NA	0.22763754207	0	0,3,24,18	1	1	0	0.738116016767	0	2	GT,GT	NA	NA	0.414689432979	0	NA	NA	1,0,39,36	1	1	0	1.06538514855	0	2	GT,GT	NA	NA	1.56749806124	0	NA	NA	0,1,40,24	1	1	0	2.24858212418	0
chr3_ref_v2	255855	0	GTA,G	1	1	39,48,13,7	1	1	0	2	GTA,GTA	GTA,G	0.25	0.0823197244394	0	18,26,5,4	1	1	0	0.525073532285	0	2	GTA,GTA	GTA,G	0.25	0.107802895101	0	NA	NA	36,27,3,6	1	1	1	2.00376259159	0	2	GTA,GTA	GTA,G	0.125	0.181608246216	0	NA	NA	20,27,6,7	1	1	1	1.0286236199	0
chr3_ref_v2	259005	0	G,C	0	0	11,158,37,0	1	1	0	2	G,G	G,C	0.5	0.393700266529	0	5,48,5,0	1	1	0	1.14607701402	0	2	G,G	G,C	0.25	0.232622295269	0	NA	NA	10,168,35,0	1	1	0	0.614146207043	0	2	G,G	G,C	0.25	0.347645537219	0	NA	NA	8,115,42,0	1	1	0	2.03588666592	0
chr3_ref_v2	259008	0	T,C	0	0	16,161,7,0	1	1	0	2	T,T	T,C	0.125	0.388657989792	0	4,48,0,0	1	1	0	0.756339825324	0	2	T,T	NA	NA	0.0	0	NA	NA	12,172,3,0	1	1	0	1.49081460006	0	2	T,T	NA	NA	0.709320039806	0	NA	NA	10,118,3,0	1	1	0	0.661648894293	0
chr3_ref_v2	266472	0	A,T	1	0	93,89,91,83	1	1	0	2	A,T	NA	NA	0.0449513878623	0	21,19,25,14	1	1	0	0.881019261042	0	2	A,T	NA	NA	0.0253178079843	0	NA	NA	83,64,87,91	1	1	0	1.65636086904	0	2	A,T	T,T	0.125	0.0599634647676	0	NA	NA	67,71,75,61	1	1	0	0.598606650748	0
chr3_ref_v2	268855	0	GA,G	1	1	53,57,26,22	1	1	0	2	GA,GA	GA,G	0.25	0.0940671492464	0	10,14,9,11	1	1	0	1.60689773528	0	2	GA,G	GA,GA	0.25	0.104986469863	0	NA	NA	33,36,23,14	1	1	0	1.04063761841	0	2	GA,GA	GA,G	0.5	0.0667046341924	0	NA	NA	35,38,11,10	1	1	0	0.894404063484	0
chr3_ref_v2	273394	0	G,T	1	0	33,174,89,0	1	1	0	2	G,G	G,T	0.5	0.265703165733	0	15,34,5,0	1	1	0	4.47945410503	0	2	G,G	G,T	0.25	0.154150679827	0	NA	NA	22,128,56,0	1	1	0	0.769338213756	0	2	G,G	G,T	0.5	0.131028262406	0	NA	NA	25,123,72,0	1	1	0	0.669173345712	0
chr3_ref_v2	275076	0	C,G	0	0	212,157,0,0	1	1	0	2	C,C	NA	NA	0.0	0	33,52,0,0	1	1	0	3.97818922086	0	2	C,C	NA	NA	0.0	0	NA	NA	197,183,0,0	1	1	0	1.87715016952	0	2	C,C	NA	NA	0.0	0	NA	NA	127,121,0,0	1	1	0	1.63966428002	0
chr3_ref_v2	282586	0	T,A	0	0	165,128,0,0	1	1	0	2	T,T	NA	NA	0.0	0	46,35,0,0	1	1	0	0.376294369837	0	2	T,T	NA	NA	0.0	0	NA	NA	69,54,93,55	1	1	0	353.301170972	1	2	T,A	A,A	0.125	0.0662865098892	0	g.282586T>A	0	111,92,0,0	1	1	0	0.488038407345	0
chr3_ref_v2	288956	0	AAT,A	1	1	0,72,0,5	1	1	1	2	AAT,AAT	AAT,A	0.125	0.399391483821	0	0,28,0,5	1	1	0	1.30378451361	0	2	AAT,AAT	AAT,A	0.25	0.181560782701	0	NA	NA	0,74,0,9	1	1	1	1.06851945736	0	2	AAT,AAT	AAT,A	0.125	0.0997340886733	0	NA	NA	0,60,0,7	1	1	1	0.858175457447	0
chr3_ref_v2	289672	0	A,G	1	0	166,203,77,69	1	1	1	2	A,A	A,G	0.5	0.171422266336	0	41,43,23,25	1	1	1	1.52370307272	0	2	A,G	A,A	0.25	0.0487901641694	0	NA	NA	126,161,60,69	1	1	0	1.46296735873	0	2	A,G	A,A	0.25	0.288844187632	1	NA	NA	77,119,31,43	1	1	0	1.24141636457	0
chr3_ref_v2	290219	0	A,T	1	0	124,116,23,47	1	1	0	2	A,A	A,T	0.5	0.133531392625	1	23,39,3,10	1	1	0	2.25002920905	0	2	A,A	A,T	0.25	0.383725121472	0	NA	NA	114,125,11,57	1	1	0	1.40712359827	0	2	A,A	A,T	0.5	0.158343558087	0	NA	NA	95,91,10,38	1	1	0	0.604249214497	0
chr3_ref_v2	294424	0	T,A	0	0	137,166,0,0	1	1	0	2	T,T	NA	NA	0.0	0	45,19,0,0	1	1	0	5.23464501416	0	2	T,T	NA	NA	0.0	0	NA	NA	133,158,0,0	1	1	0	0.410831703376	0	2	T,T	NA	NA	0.0	0	NA	NA	97,96,0,0	1	1	0	1.07359722593	0
chr3_ref_v2	297527	0	G,A	0	0	126,171,0,0	1	1	0	2	G,G	NA	NA	0.0	0	10,14,10,19	1	1	0	309.751870762	1	2	G,A	A,A	0.125	0.0620724286424	0	g.297527G>A	0	123,152,0,0	1	1	0	0.634840266838	0	2	G,G	NA	NA	0.0	0	NA	NA	106,120,0,0	1	1	0	1.03443717065	0
chr3_ref_v2	308892	0	A,G	0	0	195,147,0,0	1	1	0	2	A,A	NA	NA	0.0	0	34,50,0,0	1	1	0	3.21188995084	0	2	A,A	NA	NA	0.0	0	NA	NA	172,186,0,2	1	1	0	3.48380118131	0	2	A,A	NA	NA	0.411036153158	0	NA	NA	72,62,62,56	1	1	0	333.845957875	1
chr3_ref_v2	311347	0	CTA,C	1	1	10,6,0,0	1	0	1	2	NA	NA	NA	NA	0	0,2,1,1	1	0	1	1.76006873012	0	2	NA	NA	NA	NA	0	NA	NA	8,7,0,0	1	0	1	0.510870326785	0	2	NA	NA	NA	NA	0	NA	NA	3,2,0,0	1	0	1	0.251147905989	0
chr3_ref_v2	311601	0	G,T	1	0	0,0,7,25	1	1	1	2	T,T	NA	NA	0.0	0	0,0,0,1	0	0	1	0.0	0	2	NA	NA	NA	NA	0	NA	NA	0,0,3,22	1	1	1	0.793994442082	0	2	T,T	NA	NA	0.0	0	NA	NA	0,0,2,13	1	0	1	0.494853645848	0
chr3_ref_v2	311603	0	A,G	0	0	0,0,7,26	1	1	1	2	G,G	NA	NA	0.0	0	0,0,0,1	0	0	1	0.0	0	2	NA	NA	NA	NA	0	NA	NA	0,0,3,23	1	1	1	0.805056348157	0	2	G,G	NA	NA	0.0	0	NA	NA	0,0,2,13	1	0	1	0.464884836334	0
chr3_ref_v2	311626	1	T,G	1	0	0,0,4,27	1	1	1	2	NA	NA	NA	NA	0	0,0,0,2	0	0	1	0.0	0	2	NA	NA	NA	NA	0	NA	NA	0,0,1,22	1	1	1	0.777230214406	0	2	NA	NA	NA	NA	0	NA	NA	0,0,2,15	1	0	1	0.272796092297	0
chr3_ref_v2	311631	1	A,ATGG	1	0	0,0,4,24	1	1	1	2	NA	NA	NA	NA	0	0,0,0,2	0	0	1	0.0	0	2	NA	NA	NA	NA	0	NA	NA	0,0,0,21	0	1	1	0.0	0	2	NA	NA	NA	NA	0	NA	NA	0,0,2,17	1	0	1	0.341314225871	0
chr3_ref_v2	311636	1	G,A	0	0	0,0,4,17	1	1	1	2	NA	NA	NA	NA	0	0,0,0,2	0	0	1	0.0	0	2	NA	NA	NA	NA	0	NA	NA	0,0,0,25	0	1	1	0.0	0	2	NA	NA	NA	NA	0	NA	NA	0,0,1,17	1	0	1	0.993954671299	0
chr3_ref_v2	311673	1	C,T	0	0	0,0,1,21	1	1	1	2	NA	NA	NA	NA	0	0,0,0,11	0	0	1	0.0	0	2	NA	NA	NA	NA	0	NA	NA	1,0,2,32	1	1	1	0.328595410304	0	2	NA	NA	NA	NA	0	NA	NA	0,0,1,16	1	0	1	0.27618819033	0
chr3_ref_v2	311674	1	A,G	0	0	0,0,2,22	1	1	1	2	NA	NA	NA	NA	0	0,0,0,12	0	0	1	0.0	0	2	NA	NA	NA	NA	0	NA	NA	1,0,2,31	1	1	1	0.207373215854	0	2	NA	NA	NA	NA	0	NA	NA	0,0,1,16	1	0	1	0.262625720318	0
chr3_ref_v2	311711	1	G,A	0	0	0,0,18,20	1	1	1	2	NA	NA	NA	NA	0	0,0,3,18	1	1	1	3.12211799459	0	2	NA	NA	NA	NA	0	NA	NA	1,0,23,31	1	1	1	0.484670219692	0	2	NA	NA	NA	NA	0	NA	NA	0,0,13,18	1	1	1	0.486913187983	0
chr3_ref_v2	311736	1	T,A	0	0	0,0,34,14	1	1	1	2	NA	NA	NA	NA	0	0,0,12,18	1	1	1	3.71766980337	0	2	NA	NA	NA	NA	0	NA	NA	1,0,53,25	1	1	1	0.465367522044	0	2	NA	NA	NA	NA	0	NA	NA	0,0,41,15	1	1	1	0.416500184054	0
chr3_ref_v2	312406	1	TGTGG,T	1	0	0,3,0,0	0	0	1	2	NA	NA	NA	NA	0	0,0,0,0	0	0	1	0.0	0	2	NA	NA	NA	NA	0	NA	NA	0,1,0,0	0	0	1	0.0	0	2	NA	NA	NA	NA	0	NA	NA	0,3,0,2	1	0	1	0.0	0
chr4_ref_v2	1555	0	T,G	0	0	0,0,0,1	0	0	1	2	NA	NA	NA	NA	0	0,0,0,0	0	0	1	0.0	0	2	NA	NA	NA	NA	0	NA	NA	0,0,1,0	0	0	1	0.0	0	2	NA	NA	NA	NA	0	NA	NA	0,0,0,0	0	0	1	0.0	0
chr4_ref_v2	1565	0	G,A	0	0	0,0,0,1	0	0	1	2	NA	NA	NA	NA	0	0,0,0,0	0	0	1	0.0	0	2	NA	NA	NA	NA	0	NA	NA	0,0,1,0	0	0	1	0.0	0	2	NA	NA	NA	NA	0	NA	NA	0,0,0,0	0	0	1	0.0	0
chr4_ref_v2	1567	0	T,C	0	0	0,0,0,1	0	0	1	2	NA	NA	NA	NA	0	0,0,0,0	0	0	1	0.0	0	2	NA	NA	NA	NA	0	NA	NA	0,0,1,0	0	0	1	0.0	0	2	NA	NA	NA	NA	0	NA	NA	0,0,0,0	0	0	1	0.0	0
chr4_ref_v2	1631	0	C,T	0	0	0,0,0,1	0	0	1	2	NA	NA	NA	NA	0	0,0,0,0	0	0	1	0.0	0	2	NA	NA	NA	NA	0	NA	NA	0,0,1,0	0	0	1	0.0	0	2	NA	NA	NA	NA	0	NA	NA	0,0,0,0	0	0	1	0.0	0
chr4_ref_v2	1633	0	T,C	0	0	0,0,0,1	0	0	1	2	NA	NA	NA	NA	0	0,0,0,0	0	0	1	0.0	0	2	NA	NA	NA	NA	0	NA	NA	0,0,1,0	0	0	1	0.0	0	2	NA	NA	NA	NA	0	NA	NA	0,0,0,0	0	0	1	0.0	0
chr4_ref_v2	2006	0	T,G	0	0	0,0,0,0	0	0	1	2	NA	NA	NA	NA	0	0,0,2,0	0	0	1	0.0	0	2	NA	NA	NA	NA	0	NA	NA	0,0,1,0	0	0	1	0.0	0	2	NA	NA	NA	NA	0	NA	NA	0,0,4,0	0	0	1	0.0	0
chr4_ref_v2	2007	0	A,G	0	0	0,0,0,0	0	0	1	2	NA	NA	NA	NA	0	0,0,2,0	0	0	1	0.0	0	2	NA	NA	NA	NA	0	NA	NA	0,0,2,0	0	0	1	0.0	0	2	NA	NA	NA	NA	0	NA	NA	0,0,4,0	0	0	1	0.0	0
chr4_ref_v2	2033	0	G,T	0	0	0,0,3,0	0	0	1	2	NA	NA	NA	NA	0	0,0,4,0	0	0	1	0.0	0	2	NA	NA	NA	NA	0	NA	NA	0,0,7,0	0	0	1	0.0	0	2	NA	NA	NA	NA	0	NA	NA	0,0,8,0	0	0	1	0.0	0
chr4_ref_v2	2043	0	C,T	0	0	0,0,9,0	0	0	1	2	NA	NA	NA	NA	0	0,0,4,0	0	0	1	0.0	0	2	NA	NA	NA	NA	0	NA	NA	0,0,10,0	0	0	1	0.0	0	2	NA	NA	NA	NA	0	NA	NA	0,0,10,0	0	0	1	0.0	0
chr4_ref_v2	2044	0	T,G	0	0	0,0,10,0	0	0	1	2	NA	NA	NA	NA	0	0,0,4,0	0	0	1	0.0	0	2	NA	NA	NA	NA	0	NA	NA	0,0,10,0	0	0	1	0.0	0	2	NA	NA	NA	NA	0	NA	NA	0,0,10,0	0	0	1	0.0	0
chr4_ref_v2	2058	0	G,C	0	0	0,0,14,0	0	0	1	2	NA	NA	NA	NA	0	0,0,4,0	0	0	1	0.0	0	2	NA	NA	NA	NA	0	NA	NA	0,0,12,0	0	0	1	0.0	0	2	NA	NA	NA	NA	0	NA	NA	0,0,13,0	0	0	1	0.0	0
chr4_ref_v2	2060	0	C,T	0	0	0,0,16,0	0	0	1	2	NA	NA	NA	NA	0	0,0,4,0	0	0	1	0.0	0	2	NA	NA	NA	NA	0	NA	NA	0,0,13,0	0	0	1	0.0	0	2	NA	NA	NA	NA	0	NA	NA	0,0,13,0	0	0	1	0.0	0
chr4_ref_v2	2064	0	G,T	0	0	0,0,18,0	0	0	1	2	NA	NA	NA	NA	0	0,0,5,0	0	0	1	0.0	0	2	NA	NA	NA	NA	0	NA	NA	0,0,13,0	0	0	1	0.0	0	2	NA	NA	NA	NA	0	NA	NA	0,0,12,0	0	0	1	0.0	0
chr4_ref_v2	2070	0	T,C	1	0	0,0,22,0	0	1	1	2	C,C	NA	NA	0.0444517625708	0	0,0,5,0	0	0	1	0.0	0	2	NA	NA	NA	NA	0	NA	NA	0,0,14,0	0	0	1	0.0	0	2	NA	NA	NA	NA	0	NA	NA	0,0,13,0	0	0	1	0.0	0
chr4_ref_v2	2074	0	G,A	0	0	0,0,25,0	0	1	1	2	A,A	NA	NA	0.0392207131533	0	0,0,6,0	0	0	1	0.0	0	2	NA	NA	NA	NA	0	NA	NA	0,0,16,0	0	0	1	0.0	0	2	NA	NA	NA	NA	0	NA	NA	0,0,13,0	0	0	1	0.0	0
chr4_ref_v2	2085	0	A,G	0	0	0,0,37,0	0	1	1	2	G,G	NA	NA	0.0266682470822	0	0,0,6,0	0	0	1	0.0	0	2	NA	NA	NA	NA	0	NA	NA	0,0,18,0	0	0	1	0.0	0	2	NA	NA	NA	NA	0	NA	NA	0,0,15,0	0	0	1	0.0	0
chr4_ref_v2	2110	0	T,C	0	0	0,0,42,0	0	1	1	2	C,C	NA	NA	0.0235304974102	0	0,0,4,0	0	0	1	0.0	0	2	NA	NA	NA	NA	0	NA	NA	0,0,23,0	0	1	1	0.0	0	2	C,C	NA	NA	0.0425596144188	0	NA	NA	0,0,15,0	0	0	1	0.0	0
chr4_ref_v2	2133	0	G,A	1	0	1,0,46,0	1	1	1	2	A,A	NA	NA	0.0	0	0,0,6,0	0	0	1	0.0	0	2	NA	NA	NA	NA	0	NA	NA	0,0,39,0	0	1	1	0.0	0	2	A,A	NA	NA	0.0253178079843	0	NA	NA	0,0,29,0	0	1	1	0.0	0
chr4_ref_v2	2149	0	C,T	0	0	0,0,60,0	0	1	1	2	T,T	NA	NA	0.0165293019512	0	0,0,13,0	0	0	1	0.0	0	2	NA	NA	NA	NA	0	NA	NA	0,0,54,0	0	1	1	0.0	0	2	T,T	NA	NA	0.0183491386682	0	NA	NA	0,0,41,0	0	1	1	0.0	0
chr4_ref_v2	2150	0	T,G	0	0	0,0,62,0	0	1	1	2	G,G	NA	NA	0.0160003413464	0	0,0,13,0	0	0	1	0.0	0	2	NA	NA	NA	NA	0	NA	NA	0,0,55,0	0	1	1	0.0	0	2	G,G	NA	NA	0.0180185055027	0	NA	NA	0,0,42,0	0	1	1	0.0	0
chr4_ref_v2	2581	0	T,TA	0	0	0,0,0,0	0	0	1	2	NA	NA	NA	NA	0	0,0,0,1	0	0	1	0.0	0	2	NA	NA	NA	NA	0	NA	NA	0,0,0,0	0	0	1	0.0	0	2	NA	NA	NA	NA	0	NA	NA	0,0,0,0	0	0	1	0.0	0
chr4_ref_v2	20463	0	CTATATATATATA,C,CTA	1	1	2,1,4,6,8,16	1	1	1	2	CTA,CTA	C,CTA	0.25	0.52529792138	0	0,0,4,7,8,6	1	1	0	1.19397076383	0	2	C,CTA	CTA,CTA	0.25	0.0271037098589	0	NA	NA	0,3,2,7,17,21	1	1	1	1.58025997062	0	2	CTA,CTA	CTATATATATATA,CTA	0.125	0.345471430263	0	NA	NA	3,0,5,7,5,16	1	1	1	0.634649770717	0
chr4_ref_v2	38493	0	T,A	0	0	171,147,0,0	1	1	0	2	T,T	NA	NA	0.0	0	18,24,23,18	1	1	0	311.110197866	1	2	T,A	NA	NA	0.0240975515791	0	g.38493T>A	0	166,135,0,0	1	1	0	0.496612433805	0	2	T,T	NA	NA	0.0	0	NA	NA	112,102,0,0	1	1	0	0.471287967217	0
chr4_ref_v2	43795	0	CT,C,CTT	1	1	23,12,9,3,4,0	1	1	0	2	CT,CT	CT,C	0.125	0.11349108603	0	4,2,4,2,2,2	1	0	0	1.7110185817	0	2	NA	NA	NA	NA	0	NA	NA	23,11,5,3,4,8	1	1	0	5.05691190962	0	2	CT,CT	CT,CTT	0.25	0.199094723581	0	NA	NA	15,2,5,0,4,6	1	1	0	4.85376272043	0
chr4_ref_v2	43826	0	GA,G	1	1	41,54,8,14	1	1	0	2	GA,GA	GA,G	0.25	0.0460616955732	0	7,20,3,5	1	1	0	0.920995267611	0	2	GA,GA	GA,G	0.25	0.190828123503	0	NA	NA	35,66,8,13	1	1	0	1.32472806968	0	2	GA,GA	GA,G	0.25	0.134913610392	0	NA	NA	24,48,8,7	1	1	0	1.26250672305	0
chr4_ref_v2	47330	0	C,A	0	0	216,21,0,35	1	1	0	2	C,C	C,A	0.25	0.0613689463763	0	31,13,0,4	1	1	0	5.23854851693	0	2	C,C	C,A	0.25	0.228841572429	0	NA	NA	171,13,0,41	1	1	0	1.91896372131	0	2	C,C	C,A	0.5	0.378653850658	0	NA	NA	143,16,0,20	1	1	0	0.602702078128	0
chr4_ref_v2	50529	0	A,AT	1	1	83,78,5,2	1	1	0	2	A,A	NA	NA	0.2692963604	0	27,23,5,4	1	1	0	2.96709735018	0	2	A,A	A,AT	0.25	0.0740879143181	0	NA	NA	81,84,5,4	1	1	0	0.841431561038	0	2	A,A	NA	NA	0.00885010251044	0	NA	NA	65,69,1,3	1	1	0	0.69599066158	0
chr4_ref_v2	57012	0	GA,G	1	1	96,48,13,2	1	1	0	2	GA,GA	NA	NA	0.0779753382938	0	34,23,3,3	1	1	0	1.40382543117	0	2	GA,GA	NA	NA	0.0642270994394	0	NA	NA	70,27,10,0	1	1	0	0.796533888561	0	2	GA,GA	NA	NA	0.210513910104	0	NA	NA	59,31,5,5	1	1	0	2.09343664563	0
chr4_ref_v2	67810	0	A,T	1	0	96,127,0,0	1	1	0	2	A,A	NA	NA	0.0	0	30,48,0,0	1	1	0	0.63181572219	0	2	A,A	NA	NA	0.0	0	NA	NA	43,61,54,59	1	1	0	327.955887602	1	2	A,T	NA	NA	0.082996919571	0	g.67810A>T	0	77,83,0,0	1	1	0	0.974125324058	0
chr4_ref_v2	97310	0	G,A	0	0	136,138,0,0	1	1	0	2	G,G	NA	NA	0.0	0	13,17,23,14	1	1	0	310.699556388	1	2	G,A	A,A	0.125	0.0415938972988	0	g.97310G>A	0	140,139,0,0	1	1	0	0.412300887196	0	2	G,G	NA	NA	0.0	0	NA	NA	92,111,0,1	1	1	0	0.902217334467	0
chr4_ref_v2	99346	0	GA,G	1	1	84,77,11,3	1	1	0	2	GA,GA	NA	NA	0.431938005583	0	28,27,3,3	1	1	0	1.07504248272	0	2	GA,GA	NA	NA	0.27888789182	0	NA	NA	61,59,9,4	1	1	0	0.785904902471	0	2	GA,GA	NA	NA	0.165699513583	0	NA	NA	58,69,6,9	1	1	0	3.17285119331	0
chr4_ref_v2	123731	0	T,TA	1	1	33,23,13,1	1	1	0	2	T,T	T,TA	0.25	0.0899649757764	0	10,20,3,2	1	1	0	2.80061033692	0	2	T,T	T,TA	0.125	0.00613688656006	0	NA	NA	30,33,10,2	1	1	0	1.55500298356	0	2	T,T	T,TA	0.125	0.117396971244	0	NA	NA	25,32,17,2	1	1	0	1.27212743379	0
chr4_ref_v2	124674	0	G,C	0	0	35,37,18,0	1	1	1	2	G,G	G,C	0.5	0.233614851182	0	14,11,1,0	1	1	0	1.26407903087	0	2	G,G	G,C	0.125	0.0253178079843	0	NA	NA	20,44,13,0	1	1	0	2.57461384969	0	2	G,G	G,C	0.5	0.421213465076	0	NA	NA	24,25,9,0	1	1	1	0.546846504739	0
chr4_ref_v2	126504	0	TCACATC,T	1	0	39,32,9,0	1	1	1	2	TCACATC,TCACATC	TCACATC,T	0.25	0.014184634992	0	22,11,8,0	1	1	0	1.13906225701	0	2	TCACATC,TCACATC	TCACATC,T	0.5	0.200670695462	0	NA	NA	71,43,9,0	1	1	1	1.56143388188	0	2	TCACATC,TCACATC	TCACATC,T	0.125	0.274436845702	0	NA	NA	45,19,10,0	1	1	1	1.68279309952	0
chr4_ref_v2	135395	0	C,CT	1	1	8,6,4,2	1	1	0	2	C,C	C,CT	0.5	0.117506288443	0	7,9,1,1	1	0	0	1.26022901451	0	2	NA	NA	NA	NA	0	NA	NA	19,9,2,3	1	1	0	1.53603658139	0	2	C,C	C,CT	0.125	0.0124695082438	0	NA	NA	9,7,2,5	1	1	0	1.14259682035	0
chr4_ref_v2	169772	0	GTA,G	1	1	27,29,4,4	1	1	1	2	GTA,GTA	GTA,G	0.125	0.16383875627	0	24,32,3,0	1	1	0	1.08114002344	0	2	GTA,GTA	NA	NA	0.0605191042958	0	NA	NA	35,23,3,2	1	1	1	1.66379789704	0	2	GTA,GTA	NA	NA	0.146888728228	0	NA	NA	28,16,2,1	1	1	1	1.94608365735	0
chr4_ref_v2	169830	0	TA,T	1	1	19,12,9,0	1	1	1	2	TA,TA	TA,T	0.125	0.0780642575438	0	13,9,4,0	1	1	0	0.538332396251	0	2	TA,TA	NA	NA	0.224019459896	0	NA	NA	27,10,5,0	1	1	1	1.71030347374	0	2	TA,TA	NA	NA	0.311759927153	0	NA	NA	20,5,5,0	1	1	1	1.6065862475	0
chr4_ref_v2	172015	0	C,G	1	0	63,48,65,52	1	1	0	2	C,G	NA	NA	0.0526437334854	0	14,21,16,16	1	1	0	1.53703474523	0	2	C,G	NA	NA	0.0896121586897	0	NA	NA	65,52,67,58	1	1	0	0.488407541674	0	2	C,G	NA	NA	0.0661398025045	0	NA	NA	50,42,45,31	1	1	0	1.05643309727	0
chr4_ref_v2	182659	0	T,G	0	0	143,124,0,0	1	1	0	2	T,T	NA	NA	0.0	0	18,14,18,20	1	1	0	310.461514956	1	2	T,G	G,G	0.125	0.0794641713542	0	g.182659T>G	0	118,127,1,0	1	1	0	1.27565609639	0	2	T,T	NA	NA	0.00407332538764	0	NA	NA	98,83,0,0	1	1	0	0.401464086328	0
chr4_ref_v2	187902	0	A,T	0	0	115,134,0,0	1	1	0	2	A,A	NA	NA	0.0	0	14,22,14,18	1	1	0	309.462505144	1	2	A,T	NA	NA	0.117783035656	0	g.187902A>T	0	103,137,0,0	1	1	0	0.778539431004	0	2	A,A	NA	NA	0.0	0	NA	NA	69,119,0,1	1	1	0	2.31220220396	0
chr4_ref_v2	188325	0	C,T	1	0	116,123,0,0	1	1	0	2	C,C	NA	NA	0.0	0	40,22,0,0	1	1	0	2.35567656327	0	2	C,C	NA	NA	0.0	0	NA	NA	114,105,0,0	1	1	0	0.794778359282	0	2	C,C	NA	NA	0.0	0	NA	NA	38,48,40,45	1	1	0	319.53693659	1
chr4_ref_v2	204886	0	C,A	0	0	113,16,0,22	1	1	0	2	C,C	C,A	0.25	0.221591960623	0	29,15,0,4	1	1	0	4.60674460386	0	2	C,C	C,A	0.25	0.228841572429	0	NA	NA	116,12,0,28	1	1	0	0.863332451782	0	2	C,C	C,A	0.5	0.386122145265	0	NA	NA	74,6,0,20	1	1	0	1.11869768429	0
chr4_ref_v2	211254	0	CAT,C	1	1	55,60,7,4	1	1	0	2	CAT,CAT	CAT,C	0.125	0.247728367465	0	15,21,1,3	1	1	0	0.89346919077	0	2	CAT,CAT	CAT,C	0.125	0.0168530283954	0	NA	NA	89,70,8,8	1	1	0	1.49253380076	0	2	CAT,CAT	CAT,C	0.125	0.213873600142	0	NA	NA	46,58,6,5	1	1	0	0.559654290656	0
chr4_ref_v2	212379	0	G,GT	1	1	15,32,0,11	1	1	0	2	G,G	G,GT	0.25	0.102380154949	0	7,19,0,3	1	1	0	0.78896987174	0	2	G,G	G,GT	0.125	0.0926040001123	0	NA	NA	10,41,0,10	1	1	0	1.44570261307	0	2	G,G	G,GT	0.25	0.101549151862	0	NA	NA	12,31,0,8	1	1	0	0.615522307252	0
chr4_ref_v2	212397	0	G,T	0	0	11,116,15,2	1	1	0	2	G,G	G,T	0.25	0.0650635933471	0	4,36,6,0	1	1	0	0.463212419725	0	2	G,G	G,T	0.25	0.202940843997	0	NA	NA	10,93,11,0	1	1	0	0.563288786227	0	2	G,G	G,T	0.25	0.203912189386	0	NA	NA	8,95,11,0	1	1	0	0.609247849604	0
chr4_ref_v2	216324	0	A,T	0	0	85,113,0,0	1	1	0	2	A,A	NA	NA	0.0	0	13,19,11,20	1	1	0	309.399656668	1	2	A,T	NA	NA	0.0317486983146	0	g.216324A>T	0	88,132,0,0	1	1	0	0.688613567296	0	2	A,A	NA	NA	0.0	0	NA	NA	92,84,0,0	1	1	0	2.22177030961	0
chr4_ref_v2	217206	0	A,T	0	0	51,84,0,0	1	1	0	2	A,A	NA	NA	0.0	0	20,32,0,0	1	1	0	0.365524328592	0	2	A,A	NA	NA	0.0	0	NA	NA	27,46,29,40	1	1	0	313.326976445	1	2	A,T	NA	NA	0.0563529365511	0	g.217206A>T	0	54,68,0,0	1	1	0	1.10249478672	0
chr4_ref_v2	220471	0	G,C	0	0	25,29,16,0	1	1	1	2	G,G	G,C	0.5	0.0571584138399	0	14,2,1,0	1	0	0	4.49554244787	0	2	NA	NA	NA	NA	0	NA	NA	25,50,17,0	1	1	0	2.10600685911	0	2	G,G	G,C	0.5	0.328504066972	0	NA	NA	17,31,16,0	1	1	0	0.819499285968	0
chr4_ref_v2	223799	0	T,G	0	0	4,87,19,0	1	1	0	2	T,T	T,G	0.5	0.416514944295	0	4,29,0,0	1	1	0	2.33102689106	0	2	T,T	NA	NA	0.0	0	NA	NA	10,96,17,0	1	1	0	1.86905466636	0	2	T,T	T,G	0.25	0.172842812839	0	NA	NA	6,64,13,0	1	1	0	1.10330689565	0
chr4_ref_v2	226755	0	CAT,C	1	1	6,6,0,1	1	0	1	2	NA	NA	NA	NA	0	3,11,0,2	1	0	0	1.2727057664	0	2	NA	NA	NA	NA	0	NA	NA	8,7,1,0	1	0	1	0.39422893261	0	2	NA	NA	NA	NA	0	NA	NA	7,9,0,1	1	0	1	0.446871145189	0
chr4_ref_v2	239688	0	A,C	0	0	100,7,0,22	1	1	0	2	A,A	A,C	0.25	0.408575530523	0	27,7,0,1	1	1	0	3.23499275781	0	2	A,A	NA	NA	0.0289875368733	0	NA	NA	94,11,0,18	1	1	0	1.16904010222	0	2	A,A	A,C	0.25	0.236388778064	0	NA	NA	81,6,0,10	1	1	0	1.11365975984	0
chr4_ref_v2	240077	0	CAT,C	1	1	57,46,11,10	1	1	0	2	CAT,CAT	CAT,C	0.125	0.191864842279	0	14,15,4,4	1	1	0	0.594384135023	0	2	CAT,CAT	CAT,C	0.25	0.191307873174	0	NA	NA	43,42,9,4	1	1	0	0.873024806102	0	2	CAT,CAT	CAT,C	0.125	0.11339999619	0	NA	NA	34,29,6,9	1	1	0	0.770918317289	0
chr4_ref_v2	269435	0	C,G	0	0	15,123,22,0	1	1	0	2	C,C	C,G	0.25	0.154150679827	0	10,31,5,0	1	1	0	2.18893297817	0	2	C,C	C,G	0.25	0.0610216772585	0	NA	NA	15,105,27,0	1	1	0	1.16400261952	0	2	C,C	C,G	0.5	0.356674943939	0	NA	NA	14,88,23,0	1	1	0	1.07326507077	0
chr4_ref_v2	269437	0	A,G	0	0	0,0,0,0	0	0	0	2	NA	NA	NA	NA	0	12,31,0,0	1	1	0	0.0	0	2	A,A	NA	NA	0.0	0	NA	NA	19,103,3,0	1	1	0	0.0	0	2	A,A	A,G	0.125	0.709676482511	0	NA	NA	14,86,2,0	1	1	0	0.0	0
chr4_ref_v2	270133	0	C,CA	1	1	57,41,11,2	1	1	0	2	C,C	C,CA	0.125	0.0370178443236	0	23,16,2,1	1	1	0	0.514276167188	0	2	C,C	NA	NA	0.00937943534403	0	NA	NA	72,40,5,1	1	1	0	1.71240693612	0	2	C,C	NA	NA	0.325506103941	0	NA	NA	68,30,6,5	1	1	0	1.97348727087	0
chr4_ref_v2	275622	0	A,T	1	0	126,135,0,0	1	1	0	2	A,A	NA	NA	0.0	0	33,31,0,0	1	1	0	0.483661041894	0	2	A,A	NA	NA	0.0	0	NA	NA	115,117,0,0	1	1	0	0.462940482893	0	2	A,A	NA	NA	0.0	0	NA	NA	43,39,41,45	1	1	0	320.65789611	1
chr4_ref_v2	278644	0	A,T	0	0	0,0,122,141	1	1	0	2	T,T	NA	NA	0.0	0	0,0,26,32	1	1	0	0.389007318393	0	2	T,T	NA	NA	0.0	0	NA	NA	0,0,123,114	1	1	0	1.33307136744	0	2	T,T	NA	NA	0.0	0	NA	NA	0,0,84,84	1	1	0	0.724491292833	0
chr4_ref_v2	278646	0	G,A	0	0	0,0,119,141	1	1	0	2	A,A	NA	NA	0.0	0	0,0,27,31	1	1	0	0.371421989982	0	2	A,A	NA	NA	0.0	0	NA	NA	0,0,123,119	1	1	0	1.21861461702	0	2	A,A	NA	NA	0.0	0	NA	NA	0,0,84,79	1	1	0	1.12869055949	0
chr4_ref_v2	282772	0	T,A	0	0	155,123,0,0	1	1	0	2	T,T	NA	NA	0.0	0	19,16,12,9	1	1	0	308.398987044	1	2	T,A	T,T	0.25	0.0	0	g.282772T>A	0	136,119,0,0	1	1	0	0.63680479013	0	2	T,T	NA	NA	0.0	0	NA	NA	99,73,0,0	1	1	0	0.485677601757	0
chr4_ref_v2	286821	0	CT,C	1	1	47,34,13,7	1	1	0	2	CT,CT	CT,C	0.25	0.130518801762	0	10,4,1,0	1	0	0	1.04562540129	0	2	NA	NA	NA	NA	0	NA	NA	44,40,7,4	1	1	0	1.32570463811	0	2	CT,CT	NA	NA	0.0239213456926	0	NA	NA	35,31,8,3	1	1	0	0.897272697155	0
chr4_ref_v2	292389	0	T,A	1	0	113,78,0,0	1	1	0	2	T,T	NA	NA	0.0	0	18,17,23,23	1	1	0	311.090175057	1	2	T,A	A,A	0.125	0.0219789067188	0	g.292389T>A	0	102,105,0,0	1	1	0	2.73001903052	0	2	T,T	NA	NA	0.0	0	NA	NA	103,81,0,0	1	1	0	0.687090767664	0
chr4_ref_v2	299400	0	T,G	0	0	96,117,31,0	1	1	0	2	T,T	T,G	0.25	0.0503538861456	0	16,28,16,0	1	1	0	2.90800331875	0	2	T,T	T,G	0.5	0.147635998806	0	NA	NA	94,112,22,0	1	1	0	0.673085988055	0	2	T,T	T,G	0.25	0.246471803805	0	NA	NA	83,89,11,0	1	1	0	1.56896940598	0
chr4_ref_v2	313782	0	T,A	0	0	116,104,0,0	1	1	0	2	T,T	NA	NA	0.0	0	25,30,0,0	1	1	0	0.791900164598	0	2	T,T	NA	NA	0.0	0	NA	NA	105,103,0,0	1	1	0	0.5656821818	0	2	T,T	NA	NA	0.0	0	NA	NA	48,45,41,44	1	1	0	318.604086451	1
chr4_ref_v2	323616	0	GAT,G	1	1	15,18,6,5	1	1	1	2	GAT,GAT	GAT,G	0.125	0.0408882811673	0	10,17,8,6	1	1	0	0.880093604688	0	2	GAT,GAT	GAT,G	0.5	0.027058828234	0	NA	NA	22,16,4,4	1	1	1	1.43445270062	0	2	GAT,GAT	NA	NA	0.151900223508	0	NA	NA	11,15,2,4	1	1	1	0.580352898982	0
chr4_ref_v2	329580	0	TTA,T	1	1	25,29,3,1	1	1	1	2	TTA,TTA	NA	NA	1.05745642681	0	15,12,1,5	1	1	0	3.71486343606	0	2	TTA,TTA	TTA,T	0.125	0.101261088848	0	NA	NA	24,23,3,4	1	1	1	1.87890408767	0	2	TTA,TTA	NA	NA	0.365264517934	0	NA	NA	16,20,1,5	1	1	1	3.16156100062	0
chr4_ref_v2	336145	0	CT,C	1	1	25,24,3,8	1	1	0	2	CT,CT	NA	NA	0.0399893226248	0	10,4,2,0	1	0	0	1.25380418756	0	2	NA	NA	NA	NA	0	NA	NA	29,18,5,0	1	1	0	1.98588735645	0	2	CT,CT	NA	NA	0.550989616219	0	NA	NA	25,24,8,4	1	1	0	1.99545021266	0
chr4_ref_v2	343943	0	G,GTA	1	1	6,5,21,26	1	1	1	2	GTA,GTA	NA	NA	0.00383389486028	0	10,8,10,10	1	1	0	3.23009695585	0	2	G,GTA	GTA,GTA	0.125	0.0728295725323	0	NA	NA	10,5,27,20	1	1	0	1.0214088717	0	2	GTA,GTA	G,GTA	0.125	0.0336079691356	0	NA	NA	7,7,16,16	1	1	0	1.24521468169	0
chr4_ref_v2	369221	0	G,A	1	0	13,12,5,0	1	1	1	2	G,G	G,A	0.5	0.328504066972	0	2,4,0,0	1	0	0	0.78624885997	0	2	NA	NA	NA	NA	0	NA	NA	17,17,4,0	1	1	1	0.572523650201	0	2	G,G	G,A	0.25	0.0735990519018	0	NA	NA	14,13,3,0	1	1	1	0.530700181719	0
chr4_ref_v2	369227	0	G,A	1	0	22,14,5,0	1	1	1	2	G,G	G,A	0.25	0.16110720858	0	9,5,0,0	1	0	0	0.626392240923	0	2	NA	NA	NA	NA	0	NA	NA	34,19,4,0	1	1	1	0.698230721971	0	2	G,G	G,A	0.125	0.347196199984	0	NA	NA	26,15,3,0	1	1	1	0.604359473433	0
chr4_ref_v2	369231	0	G,A	1	0	29,16,5,0	1	1	1	2	G,G	G,A	0.25	0.068992871487	0	11,5,0,0	1	0	0	0.640468547962	0	2	NA	NA	NA	NA	0	NA	NA	42,23,4,0	1	1	1	0.564899533167	0	2	G,G	G,A	0.125	0.152739416513	0	NA	NA	32,18,3,0	1	1	1	0.529182618555	0
chr4_ref_v2	374908	0	T,A	1	0	107,138,0,0	1	1	0	2	T,T	NA	NA	0.0	0	34,28,0,0	1	1	0	1.40373846053	0	2	T,T	NA	NA	0.0	0	NA	NA	43,57,47,61	1	1	0	327.879118594	1	2	T,A	NA	NA	0.0769610411361	0	g.374908T>A	0	64,96,0,0	1	1	0	0.721018287964	0
chr4_ref_v2	378379	0	T,A	0	0	114,117,0,0	1	1	0	2	T,T	NA	NA	0.0	0	14,10,16,11	1	1	0	309.052163297	1	2	T,A	NA	NA	0.117783035656	0	g.378379T>A	0	97,102,1,0	1	1	0	0.391721263545	0	2	T,T	NA	NA	0.00501254182354	0	NA	NA	66,70,0,0	1	1	0	0.401732418236	0
chr4_ref_v2	392083	0	GAC,G	1	1	27,59,10,8	1	1	0	2	GAC,GAC	NA	NA	0.0187422797197	0	11,10,1,4	1	1	0	1.42007210579	0	2	GAC,GAC	GAC,G	0.125	0.0322682173608	0	NA	NA	28,53,2,10	1	1	0	0.953835041248	0	2	GAC,GAC	NA	NA	0.370569570163	0	NA	NA	18,59,5,6	1	1	0	1.51599790964	0
chr4_ref_v2	402669	0	T,G	0	0	49,126,27,0	1	1	0	2	T,T	T,G	0.25	0.113328685307	0	19,35,5,0	1	1	0	1.02393092919	0	2	T,T	T,G	0.25	0.251314428281	0	NA	NA	36,129,44,0	1	1	0	3.0018841916	0	2	T,T	T,G	0.5	0.200670695462	0	NA	NA	31,74,26,0	1	1	0	1.64621126581	0
chr4_ref_v2	410825	0	AT,A	1	1	39,34,5,4	1	1	0	2	AT,AT	NA	NA	0.0828258340257	0	7,10,1,2	1	1	0	0.617704196339	0	2	AT,AT	AT,A	0.125	0.19183344725	0	NA	NA	34,26,4,10	1	1	0	2.53393658574	0	2	AT,AT	AT,A	0.25	0.163556666123	0	NA	NA	26,35,0,0	1	1	0	2.36377505212	0
chr4_ref_v2	424267	0	G,A	0	0	113,143,0,0	1	1	0	2	G,G	NA	NA	0.0	0	27,29,0,0	1	1	0	0.518831019983	0	2	G,G	NA	NA	0.0	0	NA	NA	94,116,0,0	1	1	0	0.408130961178	0	2	G,G	NA	NA	0.0	0	NA	NA	75,80,0,0	1	1	0	0.805639605114	0
chr4_ref_v2	436136	0	CT,C,CTT	1	1	2,8,2,1,6,1	1	1	0	2	CT,CTT	CT,C	0.125	0.274259107606	0	6,0,2,3,1,0	1	0	0	3.64027336635	0	2	NA	NA	NA	NA	0	NA	NA	8,5,2,6,1,1	1	1	0	3.31389411446	0	2	CT,CT	CT,C	0.5	0.023387129	0	NA	NA	2,8,1,4,4,0	1	0	0	1.88373760471	0
chr4_ref_v2	450126	0	GTA,G	1	1	35,34,12,10	1	1	0	2	GTA,GTA	GTA,G	0.25	0.0620563480744	0	21,15,4,9	1	1	0	1.09549357823	0	2	GTA,GTA	GTA,G	0.5	0.276157122215	0	NA	NA	28,32,11,8	1	1	0	0.511428594848	0	2	GTA,GTA	GTA,G	0.25	0.0441743067461	0	NA	NA	23,17,12,5	1	1	0	1.19627007425	0
chr4_ref_v2	452440	0	CT,C	1	1	0,0,85,90	1	1	0	2	C,C	NA	NA	0.000574751798178	0	0,0,27,20	1	1	0	0.885779266479	0	2	C,C	NA	NA	0.000873369414744	0	NA	NA	0,0,65,97	1	1	0	1.80441399919	0	2	C,C	NA	NA	0.000572369009876	0	NA	NA	0,0,56,68	1	1	0	0.611198761753	0
chr4_ref_v2	481966	0	A,C	0	0	91,6,0,15	1	1	0	2	A,A	A,C	0.25	0.143787892792	0	24,0,0,1	1	1	0	1.50214742339	0	2	A,A	NA	NA	0.0	0	NA	NA	86,10,0,10	1	1	0	1.2803288444	0	2	A,A	A,C	0.25	0.220542769614	0	NA	NA	77,8,0,12	1	1	0	0.839960150721	0
chr4_ref_v2	482411	0	G,GA	1	1	7,8,8,3	1	1	0	2	G,GA	G,G	0.125	0.0425334604325	0	1,6,1,2	1	0	0	1.33861052374	0	2	NA	NA	NA	NA	0	NA	NA	6,14,7,2	1	1	0	1.44873541614	0	2	G,GA	G,G	0.5	0.138369898147	0	NA	NA	7,14,4,5	1	1	0	1.34582426048	0
chr4_ref_v2	489380	0	AAT,A	1	1	37,21,6,2	1	1	1	2	AAT,AAT	NA	NA	0.285888762772	0	13,20,4,3	1	1	0	2.03140581524	0	2	AAT,AAT	AAT,A	0.125	0.0438405031333	0	NA	NA	28,21,7,6	1	1	1	2.02874093953	0	2	AAT,AAT	AAT,A	0.125	0.0188734893584	0	NA	NA	16,15,6,4	1	1	1	1.71205170826	0
chr4_ref_v2	505172	0	CAT,C	1	1	25,48,6,2	1	1	0	2	CAT,CAT	NA	NA	0.122995871692	0	17,20,2,2	1	1	0	1.01726928517	0	2	CAT,CAT	CAT,C	0.125	0.306251845082	0	NA	NA	31,37,2,2	1	1	0	1.74487496541	0	2	CAT,CAT	NA	NA	0.529096974172	0	NA	NA	24,25,1,4	1	1	0	1.78151432531	0
chr4_ref_v2	507432	0	CA,C	1	1	41,46,59,49	1	1	0	2	CA,C	C,C	0.125	0.037103459822	0	22,11,11,13	1	1	0	2.91119225336	0	2	CA,C	CA,CA	0.125	0.0694100022584	0	NA	NA	54,45,44,31	1	1	0	3.06873631387	0	2	CA,C	CA,CA	0.125	0.0295204916344	0	NA	NA	31,29,31,34	1	1	0	0.794469130904	0
chr4_ref_v2	519838	0	G,GT	1	1	1,8,1,6	1	0	0	2	NA	NA	NA	NA	0	0,0,0,0	0	0	0	0.0	0	2	NA	NA	NA	NA	0	NA	NA	1,4,2,3	1	0	0	0.908505453188	0	2	NA	NA	NA	NA	0	NA	NA	1,3,3,3	1	0	0	1.70079581353	0
chr4_ref_v2	526276	0	A,T	1	0	154,123,0,0	1	1	0	2	A,A	NA	NA	0.0	0	23,14,16,10	1	1	0	308.923911385	1	2	A,T	A,A	0.125	0.101506946342	0	g.526276A>T	0	133,105,0,0	1	1	0	0.398051703276	0	2	A,A	NA	NA	0.0	0	NA	NA	97,71,0,0	1	1	0	0.519239228662	0
chr4_ref_v2	527681	0	TTA,T	0	0	0,0,0,0	0	0	1	2	NA	NA	NA	NA	0	0,0,0,1	0	0	1	0.0	0	2	NA	NA	NA	NA	0	NA	NA	0,0,0,5	0	0	1	0.0	0	2	NA	NA	NA	NA	0	NA	NA	0,0,0,3	0	0	1	0.0	0
chr4_ref_v2	538648	0	GTA,G	1	1	11,16,5,8	1	1	1	2	GTA,GTA	GTA,G	0.25	0.176082354107	0	9,14,6,6	1	1	0	0.587759510785	0	2	GTA,GTA	GTA,G	0.5	0.0208668579861	0	NA	NA	21,16,6,5	1	1	1	1.96554387372	0	2	GTA,GTA	GTA,G	0.125	0.0744909454449	0	NA	NA	6,9,9,1	1	1	1	2.77249019969	0
chr4_ref_v2	542473	0	CA,C	1	1	48,35,11,6	1	1	0	2	CA,CA	CA,C	0.125	0.15159529829	0	10,13,3,2	1	1	0	0.850338397658	0	2	CA,CA	NA	NA	0.139075006832	0	NA	NA	45,55,14,3	1	1	0	2.35877695602	0	2	CA,CA	NA	NA	0.0566913091394	0	NA	NA	34,20,7,4	1	1	0	0.555578435416	0
chr4_ref_v2	548461	0	G,GT	1	1	2,3,1,19	1	1	0	2	GT,GT	NA	NA	0.0055693177689	0	1,0,1,4	1	0	0	0.689215126659	0	2	NA	NA	NA	NA	0	NA	NA	1,2,3,15	1	1	0	1.31196883713	0	2	GT,GT	NA	NA	0.354256969769	0	NA	NA	2,2,2,16	1	1	0	0.672405788588	0
chr4_ref_v2	551734	0	C,A,CA	1	1	41,13,0,22,4,5	1	1	0	2	C,C	C,A	0.5	0.698214483146	0	14,8,0,2,1,1	1	1	0	1.59720573415	0	2	C,C	C,A	0.25	0.134884401499	0	NA	NA	54,23,0,14,5,1	1	1	0	2.19258919251	0	2	C,C	C,A	0.25	0.384401579534	0	NA	NA	50,15,0,8,7,2	1	1	0	2.21650499253	0
chr4_ref_v2	552392	0	T,G	0	0	17,64,13,0	1	1	0	2	T,T	T,G	0.25	0.190518323998	0	1,15,1,0	1	0	0	1.30650346326	0	2	NA	NA	NA	NA	0	NA	NA	8,79,31,0	1	1	0	3.94784387655	0	2	T,T	T,G	0.5	0.0984400728133	0	NA	NA	6,54,16,0	1	1	0	1.43735721941	0
chr4_ref_v2	589566	0	TA,T	1	1	48,71,5,4	1	1	0	2	TA,TA	TA,T	0.125	0.280914664935	0	21,35,0,0	1	1	0	0.903002090418	0	2	TA,TA	NA	NA	0.0297445118027	0	NA	NA	58,69,5,5	1	1	0	0.855183655284	0	2	TA,TA	TA,T	0.125	0.222937660965	0	NA	NA	38,54,7,5	1	1	0	1.14836532962	0
chr4_ref_v2	600607	0	T,C	0	0	109,104,0,0	1	1	0	2	T,T	NA	NA	0.0	0	20,28,0,0	1	1	0	0.970423729761	0	2	T,T	NA	NA	0.0	0	NA	NA	104,93,0,0	1	1	0	0.480813354864	0	2	T,T	NA	NA	0.0	0	NA	NA	27,44,34,34	1	1	0	314.719464224	1
chr4_ref_v2	606957	0	GA,G	1	1	39,60,6,0	1	1	0	2	GA,GA	NA	NA	1.12703666752	0	20,15,4,0	1	1	0	1.43510213445	0	2	GA,GA	NA	NA	0.600711832492	0	NA	NA	31,32,1,0	1	1	0	1.44549860039	0	2	GA,GA	NA	NA	1.87649693265	0	NA	NA	20,40,7,3	1	1	0	1.97627799816	0
chr4_ref_v2	621794	0	G,GAAAAA	1	1	11,3,10,11	1	1	0	2	G,GAAAAA	GAAAAA,GAAAAA	0.25	0.105360515658	0	4,2,1,5	1	0	0	0.642880185138	0	2	NA	NA	NA	NA	0	NA	NA	10,7,4,15	1	1	0	1.59876615489	0	2	G,GAAAAA	NA	NA	0.11122563511	0	NA	NA	9,4,8,17	1	1	0	1.23805542326	0
chr4_ref_v2	628569	0	AT,A	1	1	44,55,2,12	1	1	0	2	AT,AT	AT,A	0.125	0.0939180473916	0	16,15,1,0	1	1	0	0.99380348956	0	2	AT,AT	NA	NA	0.0256528256426	0	NA	NA	48,59,6,7	1	1	0	1.7193359416	0	2	AT,AT	AT,A	0.125	0.0343078644468	0	NA	NA	51,48,5,5	1	1	0	1.45737844906	0
chr4_ref_v2	630748	0	GT,G	1	1	51,36,11,6	1	1	0	2	GT,GT	NA	NA	0.00679235769244	0	10,5,1,2	1	0	0	0.563219993434	0	2	NA	NA	NA	NA	0	NA	NA	33,33,5,1	1	1	0	1.55497150427	0	2	GT,GT	NA	NA	0.722910060559	0	NA	NA	32,16,4,4	1	1	0	0.859229468138	0
chr4_ref_v2	637540	0	G,A	0	0	90,97,0,0	1	1	0	2	G,G	NA	NA	0.0	0	30,30,0,0	1	1	0	0.402990447331	0	2	G,G	NA	NA	0.0	0	NA	NA	87,96,0,0	1	1	0	0.401991065288	0	2	G,G	NA	NA	0.0	0	NA	NA	58,73,0,0	1	1	0	0.682777006608	0
chr4_ref_v2	645017	0	GA,G	1	1	56,45,5,8	1	1	0	2	GA,GA	GA,G	0.125	0.247501890193	0	16,12,2,0	1	1	0	0.519883104073	0	2	GA,GA	NA	NA	0.132223468653	0	NA	NA	61,50,4,7	1	1	0	0.522847573409	0	2	GA,GA	NA	NA	0.0756946872951	0	NA	NA	48,36,10,4	1	1	0	1.9844826476	0
chr4_ref_v2	645348	0	A,G	0	0	112,28,54,0	1	1	0	2	A,A	A,G	0.5	0.164303051291	0	18,16,14,0	1	1	0	3.60577097839	0	2	A,A	A,G	0.5	0.280301965154	0	NA	NA	100,50,54,0	1	1	0	4.14998780095	0	2	A,A	A,G	0.5	0.0953101798043	0	NA	NA	76,34,39,0	1	1	0	2.46332240134	0
chr4_ref_v2	645358	0	CG,C	0	0	147,26,17,0	1	1	0	2	CG,CG	CG,C	0.25	0.317009687546	0	28,15,5,0	1	1	0	3.23281717293	0	2	CG,CG	CG,C	0.25	0.0235304974102	0	NA	NA	135,52,18,0	1	1	0	5.41252858838	0	2	CG,CG	CG,C	0.25	0.340759488633	0	NA	NA	90,31,17,0	1	1	0	2.64995796559	0
chr4_ref_v2	645380	0	A,G	0	0	123,38,33,0	1	1	0	2	A,A	A,G	0.25	0.390866308687	0	21,13,9,0	1	1	0	1.28558771074	0	2	A,A	A,G	0.5	0.125163142954	0	NA	NA	110,61,31,0	1	1	0	3.79942363859	0	2	A,A	A,G	0.25	0.269982495352	0	NA	NA	67,25,20,0	1	1	0	0.582918445716	0
chr4_ref_v2	645387	0	T,G	1	0	100,45,46,0	1	1	0	2	T,T	T,G	0.5	0.0279738520424	0	20,15,9,0	1	1	0	1.15617999763	0	2	T,T	T,G	0.5	0.154150679827	0	NA	NA	97,66,41,0	1	1	0	2.63755022125	0	2	T,T	T,G	0.5	0.257468293855	0	NA	NA	51,27,24,0	1	1	0	0.57494346316	0
chr4_ref_v2	645399	0	T,G	1	0	107,61,29,1	1	1	0	2	T,T	T,G	0.25	0.223143551314	0	16,17,6,0	1	1	0	1.22534070879	0	2	T,T	T,G	0.25	0.395312736644	0	NA	NA	97,79,20,1	1	1	0	2.49533040466	0	2	T,T	T,G	0.25	0.180051408259	0	NA	NA	51,35,14,0	1	1	0	0.688150815719	0
chr4_ref_v2	645406	0	CGTTTTGTTAT,C	0	0	96,86,17,2	1	1	0	2	CGTTTTGTTAT,CGTTTTGTTAT	CGTTTTGTTAT,C	0.25	0.313657558855	0	14,17,4,0	1	1	0	0.531223692185	0	2	CGTTTTGTTAT,CGTTTTGTTAT	CGTTTTGTTAT,C	0.25	0.145701928245	0	NA	NA	89,87,14,1	1	1	0	0.643968699558	0	2	CGTTTTGTTAT,CGTTTTGTTAT	CGTTTTGTTAT,C	0.125	0.245616407166	0	NA	NA	48,45,11,0	1	1	0	0.583576754929	0
chr4_ref_v2	645422	1	T,A	1	0	75,87,7,12	1	1	0	2	NA	NA	NA	NA	0	11,15,1,0	1	1	0	0.61337799109	0	2	NA	NA	NA	NA	0	NA	NA	72,87,4,5	1	1	0	0.887779312096	0	2	NA	NA	NA	NA	0	NA	NA	40,46,3,3	1	1	0	0.585316351485	0
chr4_ref_v2	645423	1	ATATG,A	1	0	74,90,15,12	1	1	0	2	NA	NA	NA	NA	0	11,17,2,0	1	1	0	0.758708433077	0	2	NA	NA	NA	NA	0	NA	NA	70,86,12,5	1	1	0	0.753739585081	0	2	NA	NA	NA	NA	0	NA	NA	39,46,7,5	1	1	0	0.472882328826	0
chr4_ref_v2	645432	1	T,TG	0	0	60,91,7,12	1	1	0	2	NA	NA	NA	NA	0	8,17,1,0	1	1	0	0.842614970157	0	2	NA	NA	NA	NA	0	NA	NA	59,83,4,5	1	1	0	0.869242450934	0	2	NA	NA	NA	NA	0	NA	NA	27,46,5,5	1	1	0	0.609985602117	0
chr4_ref_v2	645435	1	T,TG	0	0	57,88,5,14	1	1	0	2	NA	NA	NA	NA	0	8,17,1,0	1	1	0	0.848309977244	0	2	NA	NA	NA	NA	0	NA	NA	56,82,2,5	1	1	0	1.04416737796	0	2	NA	NA	NA	NA	0	NA	NA	25,49,5,6	1	1	0	0.94431256096	0
chr4_ref_v2	645436	1	T,TTG	0	0	56,88,5,15	1	1	0	2	NA	NA	NA	NA	0	7,17,1,0	1	1	0	1.02204832043	0	2	NA	NA	NA	NA	0	NA	NA	54,82,0,6	1	1	0	1.41068768962	0	2	NA	NA	NA	NA	0	NA	NA	25,50,5,6	1	1	0	0.92648455801	0
chr4_ref_v2	645511	1	G,A	0	0	0,111,0,53	1	1	0	2	NA	NA	NA	NA	0	0,15,0,3	1	0	0	1.01117348211	0	2	NA	NA	NA	NA	0	NA	NA	1,97,0,34	1	1	0	1.13319233802	0	2	NA	NA	NA	NA	0	NA	NA	1,78,0,33	1	1	0	0.562211685694	0
chr4_ref_v2	645517	1	T,A	0	0	0,99,0,65	1	1	0	2	NA	NA	NA	NA	0	0,11,0,9	1	1	0	0.410124457578	0	2	NA	NA	NA	NA	0	NA	NA	0,83,0,54	1	1	0	0.286996671205	0	2	NA	NA	NA	NA	0	NA	NA	0,61,0,52	1	1	0	1.03341765289	0
chr4_ref_v2	645527	1	A,T	0	0	0,93,0,66	1	1	0	2	NA	NA	NA	NA	0	0,9,0,11	1	1	0	0.847839562764	0	2	NA	NA	NA	NA	0	NA	NA	0,88,0,60	1	1	0	0.356654268038	0	2	NA	NA	NA	NA	0	NA	NA	0,68,0,54	1	1	0	0.527113144532	0
chr4_ref_v2	645528	1	T,C	1	0	0,93,0,66	1	1	0	2	NA	NA	NA	NA	0	0,9,0,11	1	1	0	0.847839562764	0	2	NA	NA	NA	NA	0	NA	NA	0,87,0,60	1	1	0	0.330430098062	0	2	NA	NA	NA	NA	0	NA	NA	0,68,0,54	1	1	0	0.527113144532	0
chr4_ref_v2	645533	1	G,T	0	0	0,96,0,63	1	1	0	2	NA	NA	NA	NA	0	0,9,0,12	1	1	0	1.21194867716	0	2	NA	NA	NA	NA	0	NA	NA	0,92,0,62	1	1	0	0.331468639876	0	2	NA	NA	NA	NA	0	NA	NA	0,72,0,56	1	1	0	0.72192034097	0
chr4_ref_v2	645541	1	G,A	0	0	0,95,0,58	1	1	0	2	NA	NA	NA	NA	0	0,11,0,14	1	1	0	1.44335265392	0	2	NA	NA	NA	NA	0	NA	NA	0,94,0,57	1	1	0	0.284031950842	0	2	NA	NA	NA	NA	0	NA	NA	0,66,0,53	1	1	0	1.11659970814	0
chr4_ref_v2	645542	1	C,T	0	0	0,96,0,56	1	1	0	2	NA	NA	NA	NA	0	0,11,0,14	1	1	0	1.57280444293	0	2	NA	NA	NA	NA	0	NA	NA	0,95,0,58	1	1	0	0.374721704885	0	2	NA	NA	NA	NA	0	NA	NA	0,67,0,52	1	1	0	1.16657299798	0
chr4_ref_v2	645544	1	A,T	0	0	0,94,0,52	1	1	0	2	NA	NA	NA	NA	0	0,11,0,15	1	1	0	2.00760318952	0	2	NA	NA	NA	NA	0	NA	NA	0,95,0,58	1	1	0	0.518683825671	0	2	NA	NA	NA	NA	0	NA	NA	0,66,0,53	1	1	0	1.62820892096	0
chr4_ref_v2	645550	1	CACA,C	1	0	0,97,0,46	1	1	0	2	NA	NA	NA	NA	0	0,14,0,15	1	1	0	1.86473928637	0	2	NA	NA	NA	NA	0	NA	NA	0,89,0,56	1	1	0	1.25978327126	0	2	NA	NA	NA	NA	0	NA	NA	0,61,0,48	1	1	0	2.34753681763	0
chr4_ref_v2	645556	1	T,A	0	0	0,91,0,43	1	1	0	2	NA	NA	NA	NA	0	0,16,0,14	1	1	0	1.27077529387	0	2	NA	NA	NA	NA	0	NA	NA	0,82,0,52	1	1	0	1.25852827295	0	2	NA	NA	NA	NA	0	NA	NA	0,56,0,46	1	1	0	2.55663226511	0
chr4_ref_v2	645558	1	TATA,T	1	0	0,89,0,39	1	1	0	2	NA	NA	NA	NA	0	0,17,0,14	1	1	0	1.32959935885	0	2	NA	NA	NA	NA	0	NA	NA	0,86,0,51	1	1	0	1.30196337421	0	2	NA	NA	NA	NA	0	NA	NA	0,56,0,46	1	1	0	3.10004705404	0
chr4_ref_v2	645567	1	T,TACG	1	0	0,82,0,31	1	1	1	2	NA	NA	NA	NA	0	0,17,0,11	1	1	0	0.983602336714	0	2	NA	NA	NA	NA	0	NA	NA	0,79,0,42	1	1	0	1.35820621527	0	2	NA	NA	NA	NA	0	NA	NA	0,52,0,35	1	1	1	2.31733482755	0
chr4_ref_v2	645571	1	A,ATTCC	1	0	0,78,0,26	1	1	1	2	NA	NA	NA	NA	0	0,16,0,11	1	1	0	1.39855254351	0	2	NA	NA	NA	NA	0	NA	NA	0,77,0,40	1	1	0	1.84687161523	0	2	NA	NA	NA	NA	0	NA	NA	0,49,0,35	1	1	1	3.46593254298	0
chr4_ref_v2	645575	1	T,TTC	1	0	0,71,0,19	1	1	1	2	NA	NA	NA	NA	0	0,14,0,9	1	1	0	1.58287105251	0	2	NA	NA	NA	NA	0	NA	NA	0,73,0,34	1	1	0	2.26847082498	0	2	NA	NA	NA	NA	0	NA	NA	0,46,0,27	1	1	1	3.06364326051	0
chr4_ref_v2	645587	1	TTAATA,T	0	0	0,65,0,8	1	1	1	2	NA	NA	NA	NA	0	0,14,0,7	1	1	0	2.61947971014	0	2	NA	NA	NA	NA	0	NA	NA	0,71,0,19	1	1	1	2.51611803092	0	2	NA	NA	NA	NA	0	NA	NA	0,44,0,10	1	1	1	1.21814665569	0
chr4_ref_v2	645598	1	TG,T	0	0	0,52,0,6	1	1	1	2	NA	NA	NA	NA	0	0,13,0,8	1	1	0	3.5806941421	0	2	NA	NA	NA	NA	0	NA	NA	0,64,0,17	1	1	1	2.5311714304	0	2	NA	NA	NA	NA	0	NA	NA	0,37,0,8	1	1	1	1.0850834315	0
chr4_ref_v2	645625	1	G,A	0	0	0,27,0,2	1	1	1	2	NA	NA	NA	NA	0	0,10,0,5	1	0	0	2.81707545034	0	2	NA	NA	NA	NA	0	NA	NA	0,36,0,4	1	1	1	0.52936147838	0	2	NA	NA	NA	NA	0	NA	NA	0,15,0,2	1	0	1	0.487093672459	0
chr4_ref_v2	645626	1	T,C	0	0	0,27,0,2	1	1	1	2	NA	NA	NA	NA	0	0,10,0,5	1	0	0	2.81707545034	0	2	NA	NA	NA	NA	0	NA	NA	0,36,0,4	1	1	1	0.52936147838	0	2	NA	NA	NA	NA	0	NA	NA	0,15,0,2	1	0	1	0.487093672459	0
chr4_ref_v2	645637	1	A,T	0	0	0,22,0,1	1	1	1	2	NA	NA	NA	NA	0	0,10,0,4	1	0	1	2.76690524035	0	2	NA	NA	NA	NA	0	NA	NA	0,29,0,2	1	1	1	0.406643630275	0	2	NA	NA	NA	NA	0	NA	NA	0,11,0,0	0	0	1	0.0	0
chr4_ref_v2	645642	1	T,C	0	0	0,17,0,0	0	0	1	2	NA	NA	NA	NA	0	0,9,0,2	1	0	1	0.0	0	2	NA	NA	NA	NA	0	NA	NA	0,24,0,2	1	1	1	0.0	0	2	NA	NA	NA	NA	0	NA	NA	0,11,0,0	0	0	1	0.0	0
chr4_ref_v2	645645	1	A,C	0	0	0,17,0,0	0	0	1	2	NA	NA	NA	NA	0	0,9,0,2	1	0	1	0.0	0	2	NA	NA	NA	NA	0	NA	NA	0,23,0,1	1	1	1	0.0	0	2	NA	NA	NA	NA	0	NA	NA	0,11,0,0	0	0	1	0.0	0
chr4_ref_v2	649622	1	G,A	1	0	0,0,0,0	0	0	1	2	NA	NA	NA	NA	0	0,0,0,0	0	0	1	0.0	0	2	NA	NA	NA	NA	0	NA	NA	0,0,1,1	1	0	1	0.0	0	2	NA	NA	NA	NA	0	NA	NA	0,0,0,0	0	0	1	0.0	0
chr4_ref_v2	651070	1	A,G	1	0	2,0,1,0	1	0	1	2	NA	NA	NA	NA	0	6,0,0,0	0	0	1	0.0	0	2	NA	NA	NA	NA	0	NA	NA	7,0,3,0	1	0	1	0.252396406213	0	2	NA	NA	NA	NA	0	NA	NA	7,0,2,0	1	0	1	0.424673555213	0
chr4_ref_v2	651071	1	C,T	0	0	2,0,1,0	1	0	1	2	NA	NA	NA	NA	0	6,0,0,0	0	0	1	0.0	0	2	NA	NA	NA	NA	0	NA	NA	7,0,3,0	1	0	1	0.252396406213	0	2	NA	NA	NA	NA	0	NA	NA	7,0,2,0	1	0	1	0.424673555213	0
chr4_ref_v2	651073	1	GA,G	0	0	3,0,3,0	1	0	1	2	NA	NA	NA	NA	0	6,0,0,0	0	0	1	0.0	0	2	NA	NA	NA	NA	0	NA	NA	7,0,3,0	1	0	1	0.777311671676	0	2	NA	NA	NA	NA	0	NA	NA	10,0,2,0	1	0	1	1.78093570178	0
chr4_ref_v2	651116	1	A,G	1	0	19,0,16,0	1	1	1	2	NA	NA	NA	NA	0	16,0,3,0	1	0	0	2.42467110375	0	2	NA	NA	NA	NA	0	NA	NA	22,0,10,0	1	1	1	1.19820815777	0	2	NA	NA	NA	NA	0	NA	NA	29,0,8,0	1	1	1	2.86142693474	0
chr4_ref_v2	656446	0	A,T	0	0	65,43,66,54	1	1	0	2	A,T	NA	NA	0.105360515658	0	15,12,9,10	1	1	0	0.995661586859	0	2	A,T	A,A	0.125	0.100083458557	0	NA	NA	66,45,57,37	1	1	0	1.21232541648	0	2	A,T	A,A	0.125	0.0850790092386	0	NA	NA	41,34,45,30	1	1	0	0.878623457786	0
chr4_ref_v2	661708	0	G,A	0	0	91,159,0,0	1	1	0	2	G,G	NA	NA	0.0	0	17,24,0,0	1	1	0	0.537119590496	0	2	G,G	NA	NA	0.0	0	NA	NA	106,122,0,0	1	1	0	3.14422513097	0	2	G,G	NA	NA	0.0	0	NA	NA	44,55,40,36	1	1	0	316.611092529	1
chr4_ref_v2	668517	1	A,T	1	0	81,79,0,0	1	1	0	2	NA	NA	NA	NA	0	28,38,0,0	1	1	0	0.98553626192	0	2	NA	NA	NA	NA	0	NA	NA	32,33,40,36	1	1	0	315.555241161	1	2	NA	NA	NA	NA	0	NA	NA	52,58,0,0	1	1	0	0.578911162594	0
chr4_ref_v2	668816	0	A,T	0	0	79,82,0,0	1	1	0	2	A,A	NA	NA	0.0	0	14,9,11,6	1	1	0	22.1166847685	1	2	A,T	A,A	0.125	0.050966443592	0	g.668816A>T	0	69,58,0,1	1	1	0	0.842734401609	0	2	A,A	NA	NA	0.00784317746103	0	NA	NA	53,40,0,0	1	1	0	1.15880121122	0
chr4_ref_v2	668864	0	TA,T	1	1	42,74,3,12	1	1	0	2	TA,TA	NA	NA	0.523366956443	0	0,0,0,0	0	0	0	0.0	0	2	NA	NA	NA	NA	0	NA	NA	38,48,3,7	1	1	0	1.14452353141	0	2	TA,TA	NA	NA	0.578271590079	0	NA	NA	39,36,9,9	1	1	0	3.84454812573	0
chr4_ref_v2	675848	0	T,G	1	0	86,89,0,0	1	1	0	2	T,T	NA	NA	0.0	0	27,27,0,0	1	1	0	0.369866188234	0	2	T,T	NA	NA	0.0	0	NA	NA	50,54,44,46	1	1	0	317.990279503	1	2	T,G	T,T	0.125	0.10673319947	0	g.675848T>G	0	66,80,0,0	1	1	0	0.727000580139	0
chr4_ref_v2	677928	0	C,CT	1	1	0,0,1,2	1	0	1	2	NA	NA	NA	NA	0	0,0,0,0	0	0	0	0.0	0	2	NA	NA	NA	NA	0	NA	NA	7,1,1,1	1	0	1	1.87253119412	0	2	NA	NA	NA	NA	0	NA	NA	3,0,0,0	0	0	0	0.0	0
chr4_ref_v2	682441	0	T,A	1	0	89,92,0,0	1	1	0	2	T,T	NA	NA	0.0	0	33,22,0,0	1	1	0	1.2305293891	0	2	T,T	NA	NA	0.0	0	NA	NA	33,50,36,57	1	1	0	321.42673475	1	2	T,A	NA	NA	0.113758885357	0	g.682441T>A	0	50,82,0,0	1	1	0	2.38928672476	0
chr4_ref_v2	687977	0	C,CT,CTT	1	1	0,0,3,7,26,24	1	1	0	2	CTT,CTT	NA	NA	0.0164645044718	0	0,0,2,2,7,1	1	0	0	1.18152995923	0	2	NA	NA	NA	NA	0	NA	NA	0,1,4,4,36,22	1	1	0	1.265567317	0	2	CTT,CTT	NA	NA	0.306016256627	0	NA	NA	0,1,2,3,19,26	1	1	0	1.15013671462	0
chr4_ref_v2	691302	0	A,AATAT,AATATAT	1	1	0,0,4,4,13,25	1	1	1	2	AATATAT,AATATAT	NA	NA	0.136968088048	0	0,0,5,5,14,18	1	1	0	0.741108341004	0	2	AATATAT,AATATAT	AATAT,AATATAT	0.25	0.0241274878378	0	NA	NA	0,0,7,5,23,30	1	1	0	0.892297011186	0	2	AATATAT,AATATAT	AATAT,AATATAT	0.125	0.139640833757	0	NA	NA	0,0,2,3,18,28	1	1	0	0.828004918757	0
chr4_ref_v2	720833	0	A,T	1	0	54,63,0,0	1	1	0	2	A,A	NA	NA	0.0	0	26,21,0,0	1	1	0	0.911337035514	0	2	A,A	NA	NA	0.0	0	NA	NA	46,40,0,0	1	1	0	1.00765498314	0	2	A,A	NA	NA	0.0	0	NA	NA	29,21,18,20	1	1	0	31.7067714763	1
chr4_ref_v2	732291	0	G,A	0	0	0,0,135,85	1	1	0	2	A,A	NA	NA	0.0	0	0,0,24,23	1	1	0	1.07596555602	0	2	A,A	NA	NA	0.0	0	NA	NA	0,0,100,101	1	1	0	3.49784823776	0	2	A,A	NA	NA	0.0	0	NA	NA	0,0,75,66	1	1	0	1.61773894603	0
chr4_ref_v2	748425	0	T,TA	1	1	31,34,5,7	1	1	0	2	T,T	T,TA	0.25	0.16661932354	0	23,8,4,1	1	1	0	2.6651668965	0	2	T,T	T,TA	0.125	0.0601956748628	0	NA	NA	66,39,0,2	1	1	0	5.80301151586	0	2	T,T	NA	NA	1.15354765872	0	NA	NA	33,27,6,4	1	1	0	0.840641215274	0
chr4_ref_v2	777641	0	A,T	0	0	91,100,0,0	1	1	0	2	A,A	NA	NA	0.0	0	21,25,0,0	1	1	0	0.389004814616	0	2	A,A	NA	NA	0.0	0	NA	NA	124,109,0,0	1	1	0	1.32522565844	0	2	A,A	NA	NA	0.0	0	NA	NA	32,43,35,26	1	1	0	312.914828957	1
chr4_ref_v2	794535	0	C,A	1	0	93,26,0,20	1	1	0	2	C,C	C,A	0.25	0.211309093667	0	23,9,0,0	1	1	0	1.3590518932	0	2	C,C	NA	NA	0.0	0	NA	NA	108,15,0,12	1	1	0	3.39756659532	0	2	C,C	C,A	0.25	0.301324848856	0	NA	NA	72,10,0,12	1	1	0	1.62939684034	0
chr4_ref_v2	810373	0	TTA,T	1	1	37,36,3,3	1	1	0	2	TTA,TTA	NA	NA	0.55723033328	0	20,22,2,2	1	1	0	0.395098700126	0	2	TTA,TTA	NA	NA	0.185542096858	0	NA	NA	39,37,3,7	1	1	0	1.35930070184	0	2	TTA,TTA	NA	NA	0.107886409522	0	NA	NA	24,25,0,3	1	1	0	0.526553365737	0
chr4_ref_v2	815200	0	A,T	0	0	82,98,0,0	1	1	0	2	A,A	NA	NA	0.0	0	26,16,0,0	1	1	0	1.7965089665	0	2	A,A	NA	NA	0.0	0	NA	NA	93,95,0,0	1	1	0	0.813547994434	0	2	A,A	NA	NA	0.0	0	NA	NA	47,50,37,30	1	1	0	313.180639205	1
chr4_ref_v2	831557	0	T,A	1	0	66,110,0,0	1	1	0	2	T,T	NA	NA	0.0	0	34,21,0,0	1	1	0	4.26557000991	0	2	T,T	NA	NA	0.0	0	NA	NA	86,78,0,0	1	1	0	4.47425661603	0	2	T,T	NA	NA	0.0	0	NA	NA	57,69,0,0	1	1	0	1.39915094546	0
chr4_ref_v2	835540	0	GA,G	1	1	63,53,5,6	1	1	0	2	GA,GA	NA	NA	0.0159564815404	0	14,11,0,1	1	1	0	0.471549048254	0	2	GA,GA	NA	NA	0.210209746262	0	NA	NA	41,50,2,8	1	1	0	1.19664401939	0	2	GA,GA	NA	NA	0.179055202286	0	NA	NA	41,38,4,6	1	1	0	0.695947790282	0
chr4_ref_v2	837968	0	A,AAATAATAATAAT	1	1	0,1,17,15	1	1	1	2	AAATAATAATAAT,AAATAATAATAAT	NA	NA	0.0307716586668	0	0,0,16,12	1	1	0	0.502791171645	0	2	AAATAATAATAAT,AAATAATAATAAT	NA	NA	0.0	0	NA	NA	0,2,28,28	1	1	0	0.440093742589	0	2	AAATAATAATAAT,AAATAATAATAAT	A,AAATAATAATAAT	0.125	0.218689200965	0	NA	NA	0,0,15,18	1	1	0	0.740797870372	0
chr4_ref_v2	840324	0	AATAT,A,AAT	1	1	0,0,5,4,25,24	1	1	1	2	AAT,AAT	A,AAT	0.125	0.0991258604275	0	2,0,1,2,14,19	1	1	0	0.940606602719	0	2	AAT,AAT	AATAT,AAT	0.125	0.257062313299	0	NA	NA	1,1,4,4,21,37	1	1	0	1.70250699446	0	2	AAT,AAT	A,AAT	0.125	0.352941235636	0	NA	NA	2,2,5,4,26,26	1	1	0	0.735989159169	0
chr4_ref_v2	843414	0	A,G	1	0	70,71,0,0	1	1	0	2	A,A	NA	NA	0.0	0	12,15,14,17	1	1	0	308.943896027	1	2	A,G	G,G	0.125	0.1131640898	0	g.843414A>G	0	65,66,0,0	1	1	0	0.384423106013	0	2	A,A	NA	NA	0.0	0	NA	NA	57,72,0,0	1	1	0	0.922293333663	0
chr4_ref_v2	844810	0	A,T	1	0	84,105,0,0	1	1	0	2	A,A	NA	NA	0.0	0	24,21,0,0	1	1	0	0.870777519193	0	2	A,A	NA	NA	0.0	0	NA	NA	37,51,42,50	1	1	0	320.012302719	1	2	A,T	NA	NA	0.0444517625708	0	g.844810A>T	0	61,79,0,0	1	1	0	0.40443492387	0
chr4_ref_v2	847219	0	C,A	0	0	120,25,0,29	1	1	0	2	C,C	C,A	0.25	0.370373788297	0	35,9,0,0	1	1	0	1.98016879161	0	2	C,C	NA	NA	0.0	0	NA	NA	105,17,0,32	1	1	0	0.988722130845	0	2	C,C	C,A	0.5	0.208901194599	0	NA	NA	87,12,0,32	1	1	0	1.92263085796	0
chr4_ref_v2	847731	0	C,A	1	0	110,104,0,0	1	1	0	2	C,C	NA	NA	0.0	0	25,33,0,0	1	1	0	0.932483832502	0	2	C,C	NA	NA	0.0	0	NA	NA	87,105,0,0	1	1	0	1.31655250133	0	2	C,C	NA	NA	0.0	0	NA	NA	46,36,29,39	1	1	0	314.68658683	1
chr4_ref_v2	857645	0	T,A	0	0	98,110,14,12	1	1	0	2	T,T	T,A	0.25	0.133531392625	1	24,29,0,0	1	1	0	1.20387650153	0	2	T,T	NA	NA	0.0	0	NA	NA	111,99,0,0	1	1	0	5.47793770834	0	2	T,T	NA	NA	0.0	0	NA	NA	88,58,0,1	1	1	0	6.17898160462	0
chr4_ref_v2	864769	0	CAT,C	1	1	31,56,1,5	1	1	0	2	CAT,CAT	NA	NA	0.732679010786	0	15,22,5,5	1	1	0	4.1189055273	0	2	CAT,CAT	CAT,C	0.25	0.000579714681204	0	NA	NA	31,54,1,4	1	1	0	0.427084162056	0	2	CAT,CAT	NA	NA	0.912951506286	0	NA	NA	17,17,6,4	1	1	0	5.4948688503	0
chr4_ref_v2	865535	0	T,A	0	0	127,106,0,0	1	1	0	2	T,T	NA	NA	0.0	0	27,30,0,0	1	1	0	0.794761953131	0	2	T,T	NA	NA	0.0	0	NA	NA	50,54,51,59	1	1	0	327.401258249	1	2	T,A	NA	NA	0.056089466651	0	g.865535T>A	0	67,78,0,0	1	1	0	1.65077503999	0
chr4_ref_v2	866509	0	A,C	0	0	73,16,0,35	1	1	0	2	A,A	A,C	0.5	0.193494857392	0	21,6,0,5	1	1	0	0.906101059897	0	2	A,A	A,C	0.5	0.405465108108	0	NA	NA	0,0,0,0	0	0	0	0.0	0	2	NA	NA	NA	NA	0	NA	NA	39,17,0,19	1	1	0	1.91609511106	0
chr4_ref_v2	892434	0	CA,C	1	1	38,54,1,4	1	1	0	2	CA,CA	NA	NA	0.572612227847	0	6,7,3,3	1	0	0	4.05413828986	0	2	NA	NA	NA	NA	0	NA	NA	21,55,2,3	1	1	0	1.8189032799	0	2	CA,CA	NA	NA	0.333965812043	0	NA	NA	24,37,5,4	1	1	0	3.17092957624	0
chr4_ref_v2	896497	0	C,A	0	0	117,13,0,16	1	1	0	2	C,C	C,A	0.25	0.0884109573441	0	20,8,0,1	1	1	0	2.92671515582	0	2	C,C	C,A	0.125	0.0294472013263	0	NA	NA	89,18,0,24	1	1	0	2.25140696255	0	2	C,C	C,A	0.5	0.355340720926	0	NA	NA	78,16,0,16	1	1	0	1.52115119339	0
chr4_ref_v2	909629	0	AT,A	1	1	42,28,1,10	1	1	0	2	AT,AT	NA	NA	0.441114890107	0	12,9,0,0	1	1	0	0.742039801326	0	2	AT,AT	NA	NA	1.15208528803	0	NA	NA	26,20,0,14	1	1	0	1.91523530296	0	2	AT,AT	AT,A	0.125	0.0770650288882	0	NA	NA	27,31,1,10	1	1	0	1.3313269211	0
chr4_ref_v2	914561	0	T,G	0	0	13,104,45,0	1	1	0	2	T,T	T,G	0.5	0.165079750359	0	13,25,3,0	1	1	0	6.23167146089	0	2	T,T	T,G	0.25	0.305381649551	0	NA	NA	13,111,42,0	1	1	0	0.626154635518	0	2	T,T	T,G	0.5	0.0395308387566	0	NA	NA	10,73,30,0	1	1	0	0.476961051486	0
chr4_ref_v2	918641	0	A,C	1	0	0,0,107,105	1	1	0	2	C,C	NA	NA	0.0	0	0,0,27,27	1	1	0	0.36487162884	0	2	C,C	NA	NA	0.0	0	NA	NA	0,0,92,119	1	1	0	1.62948452337	0	2	C,C	NA	NA	0.0	0	NA	NA	0,0,73,76	1	1	0	0.444341440921	0
chr4_ref_v2	930866	0	CAT,C	1	1	31,26,14,10	1	1	0	2	CAT,CAT	CAT,C	0.5	0.182233353343	0	7,18,2,4	1	1	0	2.75362778984	0	2	CAT,CAT	CAT,C	0.25	0.118203821309	0	NA	NA	24,35,11,5	1	1	0	2.26216211732	0	2	CAT,CAT	CAT,C	0.25	0.110868831864	0	NA	NA	22,28,3,4	1	1	0	2.45482081658	0
chr4_ref_v2	933054	0	A,T	0	0	69,104,0,0	1	1	0	2	A,A	NA	NA	0.0	0	18,19,0,0	1	1	0	0.779441861229	0	2	A,A	NA	NA	0.0	0	NA	NA	34,48,35,44	1	1	0	316.198992163	1	2	A,T	NA	NA	0.0372713947972	0	g.933054A>T	0	54,69,0,0	1	1	0	0.697667392163	0
chr4_ref_v2	955888	0	G,GAAAAAAAAA	1	1	21,19,48,9	1	1	0	2	G,GAAAAAAAAA	GAAAAAAAAA,GAAAAAAAAA	0.125	0.10285738544	0	6,8,5,2	1	1	0	1.63224010142	0	2	G,GAAAAAAAAA	G,G	0.25	0.182321556794	0	NA	NA	37,25,31,6	1	1	0	3.9318553986	0	2	G,GAAAAAAAAA	G,G	0.25	0.00539084863488	0	NA	NA	25,15,21,2	1	1	0	3.33075316979	0
chr4_ref_v2	966422	0	TA,T	1	1	31,42,8,9	1	1	0	2	TA,TA	NA	NA	0.00331039440469	0	3,5,1,1	1	0	0	0.302388540079	0	2	NA	NA	NA	NA	0	NA	NA	22,37,13,9	1	1	0	1.63783674575	0	2	TA,TA	TA,T	0.25	0.00434745122392	0	NA	NA	12,29,6,4	1	1	0	1.04347703404	0
chr4_ref_v2	970055	0	C,G	0	0	99,8,0,19	1	1	0	2	C,C	C,G	0.25	0.268813588147	0	31,5,1,0	1	1	0	1.9726695607	0	2	C,C	NA	NA	0.0273989741881	0	NA	NA	99,11,0,18	1	1	0	0.740399072229	0	2	C,C	C,G	0.25	0.189868762429	0	NA	NA	82,5,0,10	1	1	0	1.05347251713	0
chr4_ref_v2	973905	0	T,G	1	0	97,103,0,0	1	1	0	2	T,T	NA	NA	0.0	0	34,21,2,0	1	1	0	2.28756883315	0	2	T,T	T,G	0.125	0.200670695462	0	NA	NA	110,91,0,0	1	1	0	1.3888818924	0	2	T,T	NA	NA	0.0	0	NA	NA	30,33,33,33	1	1	0	314.273689444	1
chr4_ref_v2	981141	1	T,C	1	0	7,113,0,0	1	1	0	2	NA	NA	NA	NA	0	7,29,0,0	1	1	0	2.73266550824	0	2	NA	NA	NA	NA	0	NA	NA	8,48,0,46	1	1	0	68.0475015469	0	2	NA	NA	NA	NA	0	NA	NA	8,75,0,0	1	1	0	0.981320266427	0
chr4_ref_v2	987146	1	G,A	0	0	0,1,0,48	1	1	1	2	NA	NA	NA	NA	0	0,0,0,7	0	0	1	0.0	0	2	NA	NA	NA	NA	0	NA	NA	0,1,1,26	1	1	1	0.428721934205	0	2	NA	NA	NA	NA	0	NA	NA	1,0,1,16	1	0	1	0.856086055164	0
chr4_ref_v2	987838	1	T,C	0	0	0,0,0,0	0	0	1	2	NA	NA	NA	NA	0	0,0,0,0	0	0	1	0.0	0	2	NA	NA	NA	NA	0	NA	NA	0,1,0,0	0	0	1	0.0	0	2	NA	NA	NA	NA	0	NA	NA	0,0,0,0	0	0	1	0.0	0
chr4_ref_v2	987847	1	T,A	0	0	0,0,0,0	0	0	1	2	NA	NA	NA	NA	0	0,0,0,0	0	0	1	0.0	0	2	NA	NA	NA	NA	0	NA	NA	0,0,0,0	0	0	1	0.0	0	2	NA	NA	NA	NA	0	NA	NA	0,0,0,0	0	0	1	0.0	0
chr4_ref_v2	987850	1	G,A	0	0	0,0,0,0	0	0	1	2	NA	NA	NA	NA	0	0,0,0,0	0	0	1	0.0	0	2	NA	NA	NA	NA	0	NA	NA	0,0,0,0	0	0	1	0.0	0	2	NA	NA	NA	NA	0	NA	NA	0,0,0,0	0	0	1	0.0	0
chr4_ref_v2	1002193	0	A,AT	1	1	71,56,7,3	1	1	0	2	A,A	NA	NA	0.0408918724596	0	22,15,5,1	1	1	0	1.20568296379	0	2	A,A	A,AT	0.125	0.152842913712	0	NA	NA	55,54,7,4	1	1	0	0.693184343265	0	2	A,A	A,AT	0.125	0.302515189151	0	NA	NA	63,45,4,1	1	1	0	0.673524406157	0
chr4_ref_v2	1006338	0	GA,G	1	1	3,0,87,96	1	1	0	2	G,G	NA	NA	0.707278363719	0	0,0,28,38	1	1	0	0.730666369821	0	2	G,G	NA	NA	0.00289588367511	0	NA	NA	1,0,78,103	1	1	0	1.01286488901	0	2	G,G	NA	NA	0.00350449557055	0	NA	NA	0,1,88,77	1	1	0	1.31718468567	0
chr4_ref_v2	1015892	0	GA,G,GAA	1	1	22,24,10,3,2,2	1	1	0	2	GA,GA	GA,G	0.125	0.367825789531	0	4,6,1,4,0,2	1	0	0	2.28288416446	0	2	NA	NA	NA	NA	0	NA	NA	23,12,6,5,0,3	1	1	0	1.31449128065	0	2	GA,GA	GA,G	0.25	0.0982693261063	0	NA	NA	24,17,4,4,4,3	1	1	0	1.16843157479	0
chr4_ref_v2	1025564	0	G,T	0	0	38,107,17,0	1	1	0	2	G,G	G,T	0.25	0.140451835469	0	12,32,0,0	1	1	0	1.12444640881	0	2	G,G	NA	NA	0.0	0	NA	NA	25,114,26,0	1	1	0	1.78385011046	0	2	G,G	G,T	0.25	0.307273081929	0	NA	NA	21,93,25,0	1	1	0	2.45067240938	0
chr4_ref_v2	1078913	0	AT,A	1	1	33,24,8,16	1	1	0	2	AT,AT	AT,A	0.25	0.0393567502621	0	12,6,6,11	1	1	0	1.52760846962	0	2	AT,A	AT,AT	0.25	0.00474273600844	0	NA	NA	48,25,9,21	1	1	0	0.875745692942	0	2	AT,AT	AT,A	0.25	0.0575016905835	0	NA	NA	21,23,5,13	1	1	0	0.901548686579	0
chr4_ref_v2	1084424	0	GA,G	1	1	52,52,7,2	1	1	0	2	GA,GA	NA	NA	0.665730975872	0	18,11,2,4	1	1	0	2.6726015336	0	2	GA,GA	NA	NA	0.0895949495685	0	NA	NA	54,47,13,17	1	1	0	9.90093997607	1	2	GA,GA	GA,G	0.25	0.0376337610572	0	NA	NA	37,31,11,3	1	1	0	2.09293598525	0
chr4_ref_v2	1084588	0	GA,G	1	1	62,57,6,6	1	1	0	2	GA,GA	NA	NA	0.283807813537	0	16,15,3,2	1	1	0	0.713051002602	0	2	GA,GA	NA	NA	0.112136532134	0	NA	NA	73,65,8,9	1	1	0	0.66975484126	0	2	GA,GA	NA	NA	0.0371974693634	0	NA	NA	43,48,4,4	1	1	0	0.739343630766	0
chr4_ref_v2	1090016	0	G,GA	1	1	7,11,1,6	1	1	0	2	G,G	G,GA	0.5	0.0181922190596	0	2,3,1,4	1	0	0	0.847925785262	0	2	NA	NA	NA	NA	0	NA	NA	16,10,0,11	1	1	0	1.52035760285	0	2	G,G	G,GA	0.5	0.160636866152	0	NA	NA	4,5,2,4	1	0	0	0.973954329415	0
chr4_ref_v2	1101886	0	CT,C	1	1	66,79,12,10	1	1	0	2	CT,CT	CT,C	0.125	0.164289278849	0	35,25,3,3	1	1	0	1.77866447837	0	2	CT,CT	CT,C	0.125	0.237069803865	0	NA	NA	59,80,5,5	1	1	0	1.25056508395	0	2	CT,CT	NA	NA	0.21925501585	0	NA	NA	60,57,5,10	1	1	0	1.03954537954	0
chr4_ref_v2	1105812	0	AT,A,ATT	1	1	7,54,5,15,9,9	1	1	0	2	AT,AT	AT,ATT	0.25	0.446357222307	0	5,10,3,8,3,0	1	1	0	1.67745321195	0	2	AT,A	AT,ATT	0.25	0.418821674361	0	NA	NA	16,44,3,10,11,5	1	1	0	3.3558846929	0	2	AT,AT	AT,ATT	0.25	0.117845735799	0	NA	NA	19,43,2,4,8,2	1	1	0	6.13976310769	0
chr4_ref_v2	1108503	0	G,GA	1	1	22,25,4,5	1	1	0	2	G,G	G,GA	0.125	0.157015316263	0	6,6,2,0	1	0	0	0.592488169978	0	2	NA	NA	NA	NA	0	NA	NA	18,24,2,3	1	1	0	0.675083698319	0	2	G,G	NA	NA	0.0769988877807	0	NA	NA	11,15,3,2	1	1	0	0.430801313349	0
chr4_ref_v2	1109779	0	GAT,G	1	1	90,72,10,10	1	1	0	2	GAT,GAT	GAT,G	0.25	0.305129169956	0	32,16,1,5	1	1	0	1.09153979662	0	2	GAT,GAT	GAT,G	0.25	0.252421803284	0	NA	NA	61,76,2,7	1	1	0	2.99356434104	0	2	GAT,GAT	GAT,G	0.125	0.326004862643	0	NA	NA	46,71,9,8	1	1	0	3.09269612449	0
chr4_ref_v2	1129958	0	A,T	0	0	122,125,0,0	1	1	0	2	A,A	NA	NA	0.0	0	33,33,0,0	1	1	0	0.37282046821	0	2	A,A	NA	NA	0.0	0	NA	NA	50,59,63,59	1	1	0	332.761363119	1	2	A,T	NA	NA	0.112673162504	0	g.1129958A>T	0	75,80,0,0	1	1	0	0.415822340166	0
chr4_ref_v2	1135592	0	GA,G	1	1	70,46,1,10	1	1	0	2	GA,GA	GA,G	0.125	0.305714350397	0	24,25,1,1	1	1	0	1.45789470372	0	2	GA,GA	NA	NA	0.369826738484	0	NA	NA	58,41,10,6	1	1	0	7.59591579709	0	2	GA,GA	GA,G	0.25	0.228105436833	0	NA	NA	49,31,0,5	1	1	0	0.526850792422	0
chr4_ref_v2	1136571	0	T,A	0	0	123,77,0,0	1	1	0	2	T,T	NA	NA	0.0	0	13,10,13,14	1	1	0	308.873492655	1	2	T,A	A,A	0.125	0.0909717782057	0	g.1136571T>A	0	126,83,0,0	1	1	0	0.450852798475	0	2	T,T	NA	NA	0.0	0	NA	NA	93,60,0,0	1	1	0	0.402531564184	0
chr4_ref_v2	1146381	0	C,A	0	0	119,15,1,38	1	1	0	2	C,C	C,A	0.5	0.135665865153	0	30,6,0,5	1	1	0	1.00976416999	0	2	C,C	C,A	0.25	0.16110720858	0	NA	NA	114,12,0,37	1	1	0	0.406328245198	0	2	C,C	C,A	0.5	0.100083458557	0	NA	NA	80,8,0,40	1	1	0	2.07034931896	0
chr4_ref_v2	1151968	0	T,G	0	0	53,81,37,0	1	1	0	2	T,T	T,G	0.5	0.161641351556	0	17,22,5,0	1	1	0	0.909932186806	0	2	T,T	T,G	0.25	0.0999147818255	0	NA	NA	52,103,41,0	1	1	0	1.08434592955	0	2	T,T	T,G	0.5	0.207143209968	0	NA	NA	33,66,26,0	1	1	0	0.892486466783	0
chr4_ref_v2	1178234	0	C,CT	1	1	17,6,3,5	1	1	0	2	C,C	C,CT	0.5	0.0951030870559	0	5,3,1,1	1	0	0	0.536070386467	0	2	NA	NA	NA	NA	0	NA	NA	24,10,7,8	1	1	0	0.763763679807	0	2	C,C	C,CT	0.5	0.118567270851	0	NA	NA	21,8,4,7	1	1	0	0.416851702836	0
chr4_ref_v2	1187210	0	A,T	1	0	125,154,0,0	1	1	0	2	A,A	NA	NA	0.0	0	32,29,0,0	1	1	0	0.887856141176	0	2	A,A	NA	NA	0.0	0	NA	NA	116,124,0,0	1	1	0	0.836617903065	0	2	A,A	NA	NA	0.0	0	NA	NA	96,117,0,0	1	1	0	0.395931789127	0
chr4_ref_v2	1206606	0	C,CAAAT	0	0	0,4,4,5	1	0	1	2	NA	NA	NA	NA	0	2,0,6,7	1	0	0	1.06445639035	0	2	NA	NA	NA	NA	0	NA	NA	2,5,2,15	1	1	1	1.90974817294	0	2	CAAAT,CAAAT	C,CAAAT	0.5	0.211309093667	0	NA	NA	1,4,2,7	1	0	1	0.589299329329	0
chr4_ref_v2	1206611	1	T,A	0	0	0,4,4,4	1	0	1	2	NA	NA	NA	NA	0	0,0,4,3	1	0	0	0.940889830214	0	2	NA	NA	NA	NA	0	NA	NA	1,3,1,5	1	0	1	0.713027943158	0	2	NA	NA	NA	NA	0	NA	NA	0,2,2,4	1	0	1	0.596328442899	0
chr4_ref_v2	1206613	1	G,T	0	0	0,4,2,2	1	0	1	2	NA	NA	NA	NA	0	0,0,2,0	0	0	1	0.0	0	2	NA	NA	NA	NA	0	NA	NA	1,3,1,3	1	0	1	0.504925026764	0	2	NA	NA	NA	NA	0	NA	NA	0,2,2,2	1	0	1	0.469592289481	0
chr4_ref_v2	1238935	0	AAT,A	1	1	13,29,2,4	1	1	1	2	AAT,AAT	NA	NA	0.542047233131	0	8,8,1,4	1	1	0	1.10389302956	0	2	AAT,AAT	AAT,A	0.25	0.101786941554	0	NA	NA	8,30,5,2	1	1	1	1.43911852424	0	2	AAT,AAT	NA	NA	0.285431616132	0	NA	NA	7,14,3,4	1	1	1	1.19528681126	0
chr4_ref_v2	1240863	0	G,GA	1	1	53,25,6,7	1	1	0	2	G,G	G,GA	0.125	0.10306539916	0	18,14,1,1	1	1	0	1.26190917903	0	2	G,G	NA	NA	0.390809973007	0	NA	NA	35,27,3,3	1	1	0	1.73473910254	0	2	G,G	NA	NA	0.0664254869485	0	NA	NA	25,25,3,3	1	1	0	2.40868393748	0
chr4_ref_v2	1241015	0	GA,G	1	1	59,82,3,9	1	1	0	2	GA,GA	NA	NA	0.336192472602	0	18,21,1,3	1	1	0	0.430543800028	0	2	GA,GA	GA,G	0.125	0.21175199588	0	NA	NA	70,83,1,5	1	1	0	1.08110685729	0	2	GA,GA	NA	NA	0.387534596178	0	NA	NA	39,36,3,6	1	1	0	1.08646314388	0
chr4_ref_v2	1289556	0	C,A	0	0	91,18,0,24	1	1	0	2	C,C	C,A	0.5	0.373859768693	0	33,15,0,2	1	1	0	3.28132679183	0	2	C,C	C,A	0.125	0.0645385211376	0	NA	NA	105,18,0,21	1	1	0	0.867962989879	0	2	C,C	C,A	0.25	0.224768247041	0	NA	NA	76,21,2,13	1	1	0	1.27727566112	0
chr4_ref_v2	1295492	0	G,T	0	0	53,121,41,0	1	1	0	2	G,G	G,T	0.5	0.322773392263	0	19,25,2,0	1	1	0	2.52113361247	0	2	G,G	G,T	0.125	0.0626463729855	0	NA	NA	44,96,28,0	1	1	0	0.578272367208	0	2	G,G	G,T	0.25	0.371563556432	0	NA	NA	26,82,24,0	1	1	0	1.00176220009	0
chr4_ref_v2	1321885	0	CAT,C	1	1	33,62,3,8	1	1	0	2	CAT,CAT	NA	NA	0.178032152358	0	16,31,3,5	1	1	0	0.79684475363	0	2	CAT,CAT	CAT,C	0.125	0.147665646412	0	NA	NA	19,44,7,12	1	1	0	2.77273909859	0	2	CAT,CAT	CAT,C	0.25	0.176869829654	0	NA	NA	29,43,3,6	1	1	0	0.673305067444	0
chr4_ref_v2	1329558	0	C,A	1	0	53,79,0,0	1	1	0	2	C,C	NA	NA	0.0	0	10,10,0,0	1	1	0	0.625086035029	0	2	C,C	NA	NA	0.0	0	NA	NA	65,88,0,0	1	1	0	0.531659696761	0	2	C,C	NA	NA	0.0	0	NA	NA	55,55,0,0	1	1	0	1.71631382705	0
chr4_ref_v2	1333151	0	T,A	0	0	147,136,0,0	1	1	0	2	T,T	NA	NA	0.0	0	13,12,12,12	1	1	0	308.764172487	1	2	T,A	NA	NA	0.0408219945203	0	g.1333151T>A	0	119,95,0,0	1	1	0	0.817199845323	0	2	T,T	NA	NA	0.0	0	NA	NA	99,76,0,0	1	1	0	0.926418246973	0
chr4_ref_v2	1341544	0	TC,T	1	1	41,36,7,7	1	1	0	2	TC,TC	TC,T	0.25	0.0264069873568	0	4,11,1,0	1	0	0	1.84892557606	0	2	NA	NA	NA	NA	0	NA	NA	35,41,6,7	1	1	0	0.901465582201	0	2	TC,TC	TC,T	0.25	0.0248916037092	0	NA	NA	28,30,5,2	1	1	0	0.801413912379	0
chr4_ref_v2	1357413	0	G,T	0	0	31,37,6,0	1	1	1	2	G,G	G,T	0.25	0.327687407065	0	7,11,7,0	1	1	0	2.74861461022	0	2	G,G	G,T	0.5	0.287682072452	0	NA	NA	24,30,7,0	1	1	1	0.651903805372	0	2	G,G	G,T	0.25	0.0596507942018	0	NA	NA	11,18,7,0	1	1	1	1.69524550207	0
chr4_ref_v2	1361248	0	T,G	0	0	14,121,43,0	1	1	0	2	T,T	T,G	0.5	0.0224728558521	0	2,30,11,0	1	1	0	0.334161855312	0	2	T,T	T,G	0.5	0.117783035656	0	NA	NA	20,130,56,0	1	1	0	0.764631142188	0	2	T,T	T,G	0.5	0.131028262406	0	NA	NA	11,83,31,0	1	1	0	0.435602760372	0
chr4_ref_v2	1383110	0	A,T	1	0	135,144,0,1	1	1	0	2	A,A	NA	NA	0.00357782134788	0	12,11,6,13	1	1	0	308.503404435	1	2	A,T	A,A	0.125	0.0602591915182	0	g.1383110A>T	0	115,151,0,0	1	1	0	1.37044353441	0	2	A,A	NA	NA	0.0	0	NA	NA	104,101,0,0	1	1	0	0.609669263271	0
chr4_ref_v2	1385374	0	CAT,C	1	1	34,31,7,7	1	1	1	2	CAT,CAT	NA	NA	0.00990331835726	0	20,20,6,2	1	1	0	0.607641347556	0	2	CAT,CAT	NA	NA	0.144861481035	0	NA	NA	30,23,9,2	1	1	0	0.986353542321	0	2	CAT,CAT	NA	NA	0.0334237060326	0	NA	NA	21,17,3,5	1	1	1	0.425856261403	0
chr4_ref_v2	1412128	0	G,GA	1	1	37,23,6,2	1	1	0	2	G,G	G,GA	0.125	0.173782487284	0	12,7,1,3	1	1	0	1.57757776882	0	2	G,G	G,GA	0.25	0.0636396785763	0	NA	NA	29,32,6,4	1	1	0	1.51584414932	0	2	G,G	G,GA	0.125	0.00955878581531	0	NA	NA	17,21,4,6	1	1	0	2.69246068265	0
chr4_ref_v2	1412305	0	A,C	0	0	113,45,0,31	1	1	0	2	A,A	A,C	0.25	0.349051018828	0	28,10,0,2	1	1	0	1.08555692783	0	2	A,A	A,C	0.125	0.195566783544	0	NA	NA	133,34,0,36	1	1	0	1.32844352782	0	2	A,A	A,C	0.5	0.408463611104	0	NA	NA	101,18,0,21	1	1	0	3.0293002154	0
chr4_ref_v2	1418372	0	CAT,C	1	1	42,52,5,5	1	1	0	2	CAT,CAT	NA	NA	0.299240050636	0	33,17,6,2	1	1	0	2.31842173108	0	2	CAT,CAT	CAT,C	0.125	0.157628182118	0	NA	NA	40,46,8,10	1	1	0	1.80057880213	0	2	CAT,CAT	CAT,C	0.125	0.0488552628902	0	NA	NA	28,41,5,4	1	1	0	0.569245079929	0
chr4_ref_v2	1424305	0	G,T	0	0	67,75,50,61	1	1	0	2	G,T	G,G	0.125	0.00501757199198	0	30,16,17,13	1	1	0	2.17517427748	0	2	G,T	G,G	0.25	0.0833816089391	0	NA	NA	64,66,63,62	1	1	0	1.54712981572	0	2	G,T	NA	NA	0.0392207131533	0	NA	NA	105,112,0,0	1	1	0	308.056481157	1
chr4_ref_v2	1432161	0	T,A	0	0	143,95,0,0	1	1	0	2	T,T	NA	NA	0.0	0	38,28,0,0	1	1	0	0.444047301732	0	2	T,T	NA	NA	0.0	0	NA	NA	161,108,0,0	1	1	0	0.399121741092	0	2	T,T	NA	NA	0.0	0	NA	NA	46,48,59,39	1	1	0	324.801834831	1
chr4_ref_v2	1443441	0	GA,G	1	1	72,101,6,9	1	1	0	2	GA,GA	NA	NA	0.354804319797	0	16,28,3,4	1	1	0	0.926802257939	0	2	GA,GA	GA,G	0.125	0.227235804266	0	NA	NA	52,83,7,10	1	1	0	0.980276097446	0	2	GA,GA	GA,G	0.125	0.00151017817137	0	NA	NA	57,66,6,3	1	1	0	0.864155659005	0
chr4_ref_v2	1445527	0	G,T	0	0	69,135,31,1	1	1	0	2	G,G	G,T	0.25	0.0935260580108	0	24,39,6,1	1	1	0	0.720096202782	0	2	G,G	G,T	0.25	0.251314428281	0	NA	NA	66,134,30,1	1	1	0	0.424375283275	0	2	G,G	G,T	0.25	0.0815799869924	0	NA	NA	36,104,28,0	1	1	0	1.04924165641	0
chr4_ref_v2	1466321	0	G,GT	1	1	5,28,15,3	1	1	0	2	G,GT	G,G	0.25	0.0540899030151	0	2,6,4,6	1	0	0	3.60727339923	0	2	NA	NA	NA	NA	0	NA	NA	3,28,17,5	1	1	0	0.814163400604	0	2	G,GT	G,G	0.125	0.00488384335746	0	NA	NA	2,23,10,7	1	1	0	2.00029877301	0
chr4_ref_v2	1474687	0	AT,A	1	1	52,31,3,11	1	1	0	2	AT,AT	NA	NA	0.257610244621	0	17,12,2,5	1	1	0	0.658398721422	0	2	AT,AT	NA	NA	0.076187364368	0	NA	NA	42,34,7,5	1	1	0	1.777591642	0	2	AT,AT	NA	NA	0.272336077318	0	NA	NA	22,26,3,9	1	1	0	1.44122233511	0
chr4_ref_v2	1494316	0	C,CA	1	1	31,11,1,9	1	1	0	2	C,C	C,CA	0.25	0.0577405970917	0	12,10,1,2	1	1	0	1.64289677428	0	2	C,C	C,CA	0.125	0.162135305835	0	NA	NA	39,11,0,6	1	1	0	1.12436519661	0	2	C,C	C,CA	0.125	0.148265299378	0	NA	NA	28,6,1,2	1	1	0	1.54442679556	0
chr4_ref_v2	1495302	0	A,C	1	0	151,22,1,48	1	1	0	2	A,A	A,C	0.5	0.162859007719	0	45,6,0,6	1	1	0	1.40369332611	0	2	A,A	A,C	0.25	0.0400053346137	0	NA	NA	162,35,0,53	1	1	0	1.64399390629	0	2	A,A	A,C	0.5	0.195607393506	0	NA	NA	112,15,0,43	1	1	0	0.849620998383	0
chr4_ref_v2	1496019	0	CT,C	1	1	110,92,8,8	1	1	0	2	CT,CT	CT,C	0.125	0.234694724321	0	37,29,3,1	1	1	0	0.468574882182	0	2	CT,CT	CT,C	0.125	0.47408690676	0	NA	NA	125,86,11,5	1	1	0	1.04295251798	0	2	CT,CT	CT,C	0.125	0.260605078736	0	NA	NA	86,70,12,9	1	1	0	1.67031169017	0
chr4_ref_v2	1503835	0	AGAAGTCTCAACAGCAGAGGAAGTCTCAACAGCAGAG,A	1	0	0,0,0,1	0	0	1	2	NA	NA	NA	NA	0	0,0,0,0	0	0	1	0.0	0	2	NA	NA	NA	NA	0	NA	NA	0,0,0,0	0	0	1	0.0	0	2	NA	NA	NA	NA	0	NA	NA	0,0,0,1	0	0	1	0.0	0
chr4_ref_v2	1504209	0	GTCCTGGGTGACGGTCTTTGTGTAGACATGTCCATTTTTGGTGGCTGTAATAGTGGTGATTATACTCGAACCAGACCCTTCATCAGCAGAGGTGCCCTGAGCAGAGGCAGAAGGTTCAGCAACAGATGTTTCAGCGGCAACAGCTGTTTCGACAGTAGCAACGGTTGAGGCAGGAGTACGCTCACCCTCACCAGTCCATACCA,G	0	0	9,6,10,27	1	1	1	2	GTCCTGGGTGACGGTCTTTGTGTAGACATGTCCATTTTTGGTGGCTGTAATAGTGGTGATTATACTCGAACCAGACCCTTCATCAGCAGAGGTGCCCTGAGCAGAGGCAGAAGGTTCAGCAACAGATGTTTCAGCGGCAACAGCTGTTTCGACAGTAGCAACGGTTGAGGCAGGAGTACGCTCACCCTCACCAGTCCATACCA,G	G,G	0.5	0.195744577126	0	0,0,1,4	1	0	1	0.712023241177	0	2	NA	NA	NA	NA	0	NA	NA	11,3,6,35	1	1	1	1.29950637528	0	2	G,G	GTCCTGGGTGACGGTCTTTGTGTAGACATGTCCATTTTTGGTGGCTGTAATAGTGGTGATTATACTCGAACCAGACCCTTCATCAGCAGAGGTGCCCTGAGCAGAGGCAGAAGGTTCAGCAACAGATGTTTCAGCGGCAACAGCTGTTTCGACAGTAGCAACGGTTGAGGCAGGAGTACGCTCACCCTCACCAGTCCATACCA,G	0.5	0.0240975515791	0	NA	NA	5,3,4,20	1	1	1	0.816206148312	0
chr4_ref_v2	1504248	0	G,A	1	0	10,27,6,6	1	1	1	2	G,G	G,A	0.5	0.0273989741881	0	1,4,0,0	1	0	1	0.620742160715	0	2	NA	NA	NA	NA	0	NA	NA	6,35,9,3	1	1	1	1.19391181235	0	2	G,G	G,A	0.5	0.130053128248	0	NA	NA	3,20,3,3	1	1	1	1.03734168702	0
chr4_ref_v2	1504339	0	T,A	0	0	10,27,4,1	1	1	1	2	T,T	T,A	0.25	0.0555698511548	0	1,4,0,0	1	0	1	0.40423255349	0	2	NA	NA	NA	NA	0	NA	NA	6,35,3,0	1	1	1	1.68043141184	0	2	T,T	T,A	0.125	0.380772495518	0	NA	NA	3,20,0,1	1	1	1	1.50224280418	0
chr4_ref_v2	1504340	0	C,CTGG	0	0	10,27,2,0	1	1	1	2	C,C	C,CTGG	0.125	0.21953415243	0	1,4,0,0	1	0	1	0.312240553885	0	2	NA	NA	NA	NA	0	NA	NA	6,35,3,0	1	1	1	1.06986767185	0	2	C,C	C,CTGG	0.125	0.380772495518	0	NA	NA	3,20,0,1	1	1	1	1.11570369665	0
chr4_ref_v2	1504342	0	GCGGC,G	0	0	10,27,2,0	1	1	1	2	GCGGC,GCGGC	GCGGC,G	0.125	0.21953415243	0	1,4,0,0	1	0	1	0.312240553885	0	2	NA	NA	NA	NA	0	NA	NA	6,35,2,0	1	1	1	1.28268975565	0	2	GCGGC,GCGGC	GCGGC,G	0.125	0.126911367363	0	NA	NA	3,20,0,1	1	1	1	1.11570369665	0
chr4_ref_v2	1513141	0	A,T	0	0	175,156,0,0	1	1	0	2	A,A	NA	NA	0.0	0	32,21,17,21	1	1	0	310.37923772	1	2	A,T	A,A	0.125	0.0813913255448	0	g.1513141A>T	0	179,148,0,0	1	1	0	0.586658530516	0	2	A,A	NA	NA	0.0	0	NA	NA	114,128,0,0	1	1	0	1.43669651327	0
chr4_ref_v2	1516834	0	GAGAGTTTTGTATTATAT,G	1	0	1,2,89,184	1	1	0	2	G,G	NA	NA	0.41639417864	0	2,1,36,49	1	1	0	1.57507927744	0	2	G,G	NA	NA	0.440150666096	0	NA	NA	0,1,85,173	1	1	0	0.460146528139	0	2	G,G	NA	NA	0.00386847677792	0	NA	NA	0,0,80,106	1	1	0	3.00744185055	0
chr4_ref_v2	1518811	0	G,GTTTT,GTTTTTT,GTTTTT	1	1	0,0,20,6,15,3,24,6	1	1	0	2	GTTTTTT,GTTTTT	GTTTT,GTTTTT	0.5	0.180566714042	0	0,1,3,4,4,0,6,0	1	0	0	1.44532711252	0	2	NA	NA	NA	NA	0	NA	NA	0,0,15,3,9,2,26,5	1	1	0	1.32704004062	0	2	GTTTTTT,GTTTTT	GTTTT,GTTTTT	0.5	0.567369043038	0	NA	NA	0,0,18,4,8,0,19,3	1	1	0	0.883927553708	0
chr4_ref_v2	1523215	0	T,G	0	0	0,0,0,80	0	1	1	2	G,G	NA	NA	0.0124225199986	0	0,0,0,17	0	0	1	0.0	0	2	NA	NA	NA	NA	0	NA	NA	0,0,0,101	0	1	1	0.0	0	2	G,G	NA	NA	0.00985229644301	0	NA	NA	0,0,0,63	0	1	1	0.0	0
chr4_ref_v2	1523290	0	G,T	0	0	0,0,0,10	0	0	1	2	NA	NA	NA	NA	0	0,0,0,4	0	0	1	0.0	0	2	NA	NA	NA	NA	0	NA	NA	0,0,0,15	0	0	1	0.0	0	2	NA	NA	NA	NA	0	NA	NA	0,0,0,13	0	0	1	0.0	0
chr4_ref_v2	1523305	0	T,C	0	0	0,0,0,6	0	0	1	2	NA	NA	NA	NA	0	0,0,0,3	0	0	1	0.0	0	2	NA	NA	NA	NA	0	NA	NA	0,0,0,8	0	0	1	0.0	0	2	NA	NA	NA	NA	0	NA	NA	0,0,0,6	0	0	1	0.0	0
chr4_ref_v2	1524064	0	T,TTGACGTTTCATTATAATTCTACAAAAACAACGTACATATCA	0	0	0,0,0,1	0	0	1	2	NA	NA	NA	NA	0	0,0,0,0	0	0	1	0.0	0	2	NA	NA	NA	NA	0	NA	NA	0,0,0,0	0	0	1	0.0	0	2	NA	NA	NA	NA	0	NA	NA	0,0,0,0	0	0	1	0.0	0
chr4_ref_v2	1524066	0	C,T	0	0	0,0,3,1	1	0	1	2	NA	NA	NA	NA	0	0,0,1,0	0	0	1	0.0	0	2	NA	NA	NA	NA	0	NA	NA	0,0,1,0	0	0	1	0.0	0	2	NA	NA	NA	NA	0	NA	NA	0,0,2,0	0	0	1	0.0	0
chr4_ref_v2	1524077	0	G,C	0	0	0,0,11,0	0	0	1	2	NA	NA	NA	NA	0	0,0,1,0	0	0	1	0.0	0	2	NA	NA	NA	NA	0	NA	NA	0,0,3,0	0	0	1	0.0	0	2	NA	NA	NA	NA	0	NA	NA	0,0,7,0	0	0	1	0.0	0
chr4_ref_v2	1524080	0	C,T	0	0	0,0,15,0	0	0	1	2	NA	NA	NA	NA	0	0,0,1,0	0	0	1	0.0	0	2	NA	NA	NA	NA	0	NA	NA	0,0,3,0	0	0	1	0.0	0	2	NA	NA	NA	NA	0	NA	NA	0,0,7,0	0	0	1	0.0	0
chr4_ref_v2	1524414	1	A,G	1	0	0,0,9,66	1	1	1	2	NA	NA	NA	NA	0	0,0,1,8	1	0	1	0.224447889154	0	2	NA	NA	NA	NA	0	NA	NA	0,0,5,44	1	1	1	0.371464742624	0	2	NA	NA	NA	NA	0	NA	NA	0,0,12,33	1	1	1	2.42574818519	0
chr4_ref_v2	1524415	1	T,C	1	0	0,0,9,65	1	1	1	2	NA	NA	NA	NA	0	0,0,1,7	1	0	1	0.228403957236	0	2	NA	NA	NA	NA	0	NA	NA	0,0,5,43	1	1	1	0.366563860822	0	2	NA	NA	NA	NA	0	NA	NA	0,0,12,31	1	1	1	2.57453116261	0
chr4_ref_v2	1524419	1	G,A	0	0	1,0,8,57	1	1	1	2	NA	NA	NA	NA	0	0,0,1,7	1	0	1	0.245725809884	0	2	NA	NA	NA	NA	0	NA	NA	0,0,5,37	1	1	1	0.396080420417	0	2	NA	NA	NA	NA	0	NA	NA	0,0,10,28	1	1	1	1.96580591816	0
chr4_ref_v2	1524443	1	T,G	0	0	1,0,0,32	1	1	1	2	NA	NA	NA	NA	0	0,0,0,2	0	0	1	0.0	0	2	NA	NA	NA	NA	0	NA	NA	0,1,1,25	1	1	1	0.384247831691	0	2	NA	NA	NA	NA	0	NA	NA	0,0,0,10	0	0	1	0.0	0
chr4_ref_v2	1524451	1	G,A	1	0	1,1,0,28	1	1	1	2	NA	NA	NA	NA	0	0,0,0,1	0	0	1	0.0	0	2	NA	NA	NA	NA	0	NA	NA	0,1,0,30	1	1	1	0.434221534049	0	2	NA	NA	NA	NA	0	NA	NA	0,0,0,14	0	0	1	0.0	0
chr4_ref_v2	1524456	1	T,C	1	0	1,1,0,33	1	1	1	2	NA	NA	NA	NA	0	0,0,0,2	0	0	1	0.0	0	2	NA	NA	NA	NA	0	NA	NA	0,1,0,32	1	1	1	0.377225231525	0	2	NA	NA	NA	NA	0	NA	NA	0,0,0,18	0	0	1	0.0	0
chr4_ref_v2	1524457	1	G,A	1	0	1,1,0,34	1	1	1	2	NA	NA	NA	NA	0	0,0,0,2	0	0	1	0.0	0	2	NA	NA	NA	NA	0	NA	NA	0,1,0,36	1	1	1	0.428832898062	0	2	NA	NA	NA	NA	0	NA	NA	0,0,0,18	0	0	1	0.0	0
chr4_ref_v2	1524474	1	A,G	0	0	1,1,0,30	1	1	1	2	NA	NA	NA	NA	0	0,0,0,4	0	0	1	0.0	0	2	NA	NA	NA	NA	0	NA	NA	0,1,0,37	1	1	1	0.532236609369	0	2	NA	NA	NA	NA	0	NA	NA	0,0,0,27	0	1	1	0.0	0
chr4_ref_v2	1524513	1	T,A	1	0	0,1,0,29	1	1	1	2	NA	NA	NA	NA	0	0,0,0,11	0	0	1	0.0	0	2	NA	NA	NA	NA	0	NA	NA	0,1,0,44	1	1	1	0.256387778957	0	2	NA	NA	NA	NA	0	NA	NA	0,0,0,41	0	1	1	0.0	0
chr4_ref_v2	1524547	1	T,A	1	0	0,0,0,28	0	1	1	2	NA	NA	NA	NA	0	0,0,0,13	0	0	1	0.0	0	2	NA	NA	NA	NA	0	NA	NA	0,0,0,41	0	1	1	0.0	0	2	NA	NA	NA	NA	0	NA	NA	0,0,0,45	0	1	1	0.0	0
chr4_ref_v2	1524588	1	A,T	1	0	0,0,0,3	0	0	1	2	NA	NA	NA	NA	0	0,0,0,5	0	0	1	0.0	0	2	NA	NA	NA	NA	0	NA	NA	0,0,0,4	0	0	1	0.0	0	2	NA	NA	NA	NA	0	NA	NA	0,0,0,14	0	0	1	0.0	0
chr4_ref_v2	1524600	1	A,G	0	0	0,0,0,0	0	0	1	2	NA	NA	NA	NA	0	0,0,0,5	0	0	1	0.0	0	2	NA	NA	NA	NA	0	NA	NA	0,0,0,3	0	0	1	0.0	0	2	NA	NA	NA	NA	0	NA	NA	0,0,0,9	0	0	1	0.0	0
chr4_ref_v2	1524606	1	G,T	0	0	0,0,0,0	0	0	1	2	NA	NA	NA	NA	0	0,0,0,3	0	0	1	0.0	0	2	NA	NA	NA	NA	0	NA	NA	0,0,0,2	0	0	1	0.0	0	2	NA	NA	NA	NA	0	NA	NA	0,0,0,6	0	0	1	0.0	0
chr4_ref_v2	1524674	1	T,TG	0	0	0,0,0,0	0	0	1	2	NA	NA	NA	NA	0	0,0,0,0	0	0	1	0.0	0	2	NA	NA	NA	NA	0	NA	NA	0,0,0,0	0	0	1	0.0	0	2	NA	NA	NA	NA	0	NA	NA	0,0,0,0	0	0	1	0.0	0
chr4_ref_v2	1524676	1	T,C	0	0	0,0,0,0	0	0	1	2	NA	NA	NA	NA	0	0,0,0,0	0	0	1	0.0	0	2	NA	NA	NA	NA	0	NA	NA	0,0,0,0	0	0	1	0.0	0	2	NA	NA	NA	NA	0	NA	NA	0,0,0,0	0	0	1	0.0	0
chr4_ref_v2	1524833	1	T,C	0	0	0,0,0,1	0	0	1	2	NA	NA	NA	NA	0	0,0,0,2	0	0	1	0.0	0	2	NA	NA	NA	NA	0	NA	NA	0,0,0,0	0	0	1	0.0	0	2	NA	NA	NA	NA	0	NA	NA	0,0,0,0	0	0	1	0.0	0
chr4_ref_v2	1524863	1	G,A	0	0	0,0,0,0	0	0	1	2	NA	NA	NA	NA	0	0,0,0,1	0	0	1	0.0	0	2	NA	NA	NA	NA	0	NA	NA	0,0,0,0	0	0	1	0.0	0	2	NA	NA	NA	NA	0	NA	NA	0,0,0,0	0	0	1	0.0	0
chr4_ref_v2	1524872	1	T,C	1	0	0,0,0,0	0	0	1	2	NA	NA	NA	NA	0	0,0,0,1	0	0	1	0.0	0	2	NA	NA	NA	NA	0	NA	NA	0,0,0,0	0	0	1	0.0	0	2	NA	NA	NA	NA	0	NA	NA	0,0,0,0	0	0	1	0.0	0
chr4_ref_v2	1524873	1	A,G	1	0	0,0,0,0	0	0	1	2	NA	NA	NA	NA	0	0,0,0,1	0	0	1	0.0	0	2	NA	NA	NA	NA	0	NA	NA	0,0,0,0	0	0	1	0.0	0	2	NA	NA	NA	NA	0	NA	NA	0,0,0,0	0	0	1	0.0	0
chr4_ref_v2	1525052	1	G,T	1	0	0,0,0,0	0	0	1	2	NA	NA	NA	NA	0	0,0,0,0	0	0	1	0.0	0	2	NA	NA	NA	NA	0	NA	NA	0,0,0,1	0	0	1	0.0	0	2	NA	NA	NA	NA	0	NA	NA	0,0,0,1	0	0	1	0.0	0
chr4_ref_v2	1525368	1	C,CAA	0	0	0,0,0,0	0	0	1	2	NA	NA	NA	NA	0	0,0,0,0	0	0	1	0.0	0	2	NA	NA	NA	NA	0	NA	NA	0,0,0,0	0	0	1	0.0	0	2	NA	NA	NA	NA	0	NA	NA	0,0,0,0	0	0	1	0.0	0
chr4_ref_v2	1525370	1	C,T	0	0	0,0,0,0	0	0	1	2	NA	NA	NA	NA	0	0,0,0,0	0	0	1	0.0	0	2	NA	NA	NA	NA	0	NA	NA	0,0,0,0	0	0	1	0.0	0	2	NA	NA	NA	NA	0	NA	NA	0,0,0,0	0	0	1	0.0	0
chr4_ref_v2	1525395	1	G,T	0	0	0,0,0,0	0	0	1	2	NA	NA	NA	NA	0	0,0,0,0	0	0	1	0.0	0	2	NA	NA	NA	NA	0	NA	NA	0,0,0,0	0	0	1	0.0	0	2	NA	NA	NA	NA	0	NA	NA	0,0,0,0	0	0	1	0.0	0
chr5_ref_v2	14724	0	C,CA	1	1	38,2,8,7	1	1	0	2	C,C	C,CA	0.5	0.0181754251113	0	20,6,2,5	1	1	0	3.05839702737	0	2	C,C	C,CA	0.25	0.159524538567	0	NA	NA	35,3,4,13	1	1	0	1.75637477201	0	2	C,C	C,CA	0.5	0.129453938715	0	NA	NA	19,6,0,6	1	1	0	3.44893190108	0
chr5_ref_v2	23230	0	AT,A	1	1	109,78,7,9	1	1	0	2	AT,AT	NA	NA	0.341525818577	0	23,20,2,1	1	1	0	0.55761413631	0	2	AT,AT	NA	NA	0.166258552041	0	NA	NA	93,63,9,8	1	1	0	0.889195388967	0	2	AT,AT	AT,A	0.125	0.14307105064	0	NA	NA	70,57,3,4	1	1	0	0.753127262637	0
chr5_ref_v2	25306	0	A,G	1	0	0,0,142,143	1	1	0	2	G,G	NA	NA	0.0	0	1,0,35,38	1	1	0	0.858759501956	0	2	G,G	NA	NA	0.0136056520558	0	NA	NA	0,0,111,130	1	1	0	0.887285126042	0	2	G,G	NA	NA	0.0	0	NA	NA	0,1,76,81	1	1	0	0.46374773923	0
chr5_ref_v2	29708	0	T,C	0	0	1,0,146,172	1	1	0	2	C,C	NA	NA	0.00313972000467	0	0,0,35,44	1	1	0	0.422372028352	0	2	C,C	NA	NA	0.0	0	NA	NA	0,0,113,148	1	1	0	0.715617231379	0	2	C,C	NA	NA	0.0	0	NA	NA	0,0,95,127	1	1	0	0.75941720376	0
chr5_ref_v2	31460	0	CAT,C	1	1	52,40,14,15	1	1	0	2	CAT,CAT	CAT,C	0.25	0.0506276522508	0	21,17,7,5	1	1	0	0.463357413724	0	2	CAT,CAT	CAT,C	0.25	0.156233024393	0	NA	NA	62,39,16,15	1	1	0	0.703004476003	0	2	CAT,CAT	CAT,C	0.25	0.0129465774456	0	NA	NA	23,28,14,8	1	1	0	1.464416582	0
chr5_ref_v2	33475	0	C,CT	1	1	12,11,62,68	1	1	0	2	CT,CT	C,CT	0.125	0.138170268256	0	3,4,27,10	1	1	0	2.56341105745	0	2	CT,CT	C,CT	0.125	0.122240155451	0	NA	NA	12,11,58,51	1	1	0	0.65355980211	0	2	CT,CT	C,CT	0.125	0.0695469532498	0	NA	NA	11,8,44,56	1	1	0	0.521131607741	0
chr5_ref_v2	36290	0	GTT,G	1	1	1,1,115,91	1	1	0	2	G,G	NA	NA	0.00966191091174	0	1,0,32,33	1	1	0	0.747307884025	0	2	G,G	NA	NA	0.0152674721308	0	NA	NA	7,2,134,72	1	1	0	4.20892676089	0	2	G,G	GTT,G	0.125	0.422601390351	0	NA	NA	1,1,89,71	1	1	0	0.376265813775	0
chr5_ref_v2	52435	0	CA,C	1	1	123,80,15,13	1	1	0	2	CA,CA	CA,C	0.125	0.17833219968	0	32,35,2,3	1	1	0	2.0813511059	0	2	CA,CA	NA	NA	0.279735808911	0	NA	NA	111,84,6,9	1	1	0	1.31838311735	0	2	CA,CA	NA	NA	0.177619741652	0	NA	NA	80,59,13,7	1	1	0	0.638921520145	0
chr5_ref_v2	59372	0	C,T	1	0	72,98,20,42	1	1	0	2	C,C	C,T	0.5	0.0899482366629	1	21,18,9,6	1	1	0	1.54502308917	0	2	C,C	C,T	0.5	0.143100843641	1	NA	NA	59,67,23,34	1	1	0	1.41022163822	0	2	C,T	C,C	0.25	0.282405015351	0	NA	NA	60,74,15,21	1	1	0	0.988922281531	0
chr5_ref_v2	83511	0	C,A	0	0	143,28,0,45	1	1	0	2	C,C	C,A	0.5	0.214409871345	0	30,9,0,2	1	1	0	1.72639312452	0	2	C,C	C,A	0.125	0.172157044766	0	NA	NA	172,31,0,52	1	1	0	0.470853801837	0	2	C,C	C,A	0.5	0.244301776822	0	NA	NA	131,8,0,31	1	1	0	3.23370264533	0
chr5_ref_v2	86487	0	C,CA	1	1	1,4,0,4	1	0	1	2	NA	NA	NA	NA	0	1,0,0,1	1	0	0	0.73510639212	0	2	NA	NA	NA	NA	0	NA	NA	1,2,0,3	1	0	1	0.306390201151	0	2	NA	NA	NA	NA	0	NA	NA	2,0,0,2	1	0	1	1.30229383826	0
chr5_ref_v2	100572	0	T,TAA	1	1	18,5,15,20	1	1	0	2	T,TAA	TAA,TAA	0.25	0.0909717782057	0	5,2,4,6	1	0	0	0.405830264371	0	2	NA	NA	NA	NA	0	NA	NA	20,5,19,3	1	1	0	2.45542052513	0	2	T,TAA	T,T	0.125	0.123481056771	0	NA	NA	16,8,15,8	1	1	0	1.49342381266	0
chr5_ref_v2	100950	0	T,G	0	0	28,166,51,0	1	1	0	2	T,T	T,G	0.5	0.218002151814	0	12,37,6,0	1	1	0	1.9611839	0	2	T,T	T,G	0.25	0.0360370110054	0	NA	NA	36,156,52,0	1	1	0	1.18606067016	0	2	T,T	T,G	0.5	0.188591169808	0	NA	NA	24,128,28,0	1	1	0	0.982332635675	0
chr5_ref_v2	117479	0	CAT,C	1	1	36,26,15,13	1	1	0	2	CAT,CAT	CAT,C	0.25	0.193852035249	0	10,21,5,9	1	1	0	2.22056447325	0	2	CAT,CAT	CAT,C	0.5	0.162505968672	0	NA	NA	31,30,14,12	1	1	0	0.825559763226	0	2	CAT,CAT	CAT,C	0.25	0.12976961007	0	NA	NA	27,25,8,10	1	1	0	0.90808359448	0
chr5_ref_v2	121630	0	GA,G	1	1	58,52,17,7	1	1	0	2	GA,GA	NA	NA	0.103475881461	0	15,16,4,2	1	1	0	0.487898124456	0	2	GA,GA	NA	NA	0.166979795524	0	NA	NA	45,36,9,9	1	1	0	1.13787132344	0	2	GA,GA	GA,G	0.125	0.146271410911	0	NA	NA	43,42,11,6	1	1	0	0.503301158006	0
chr5_ref_v2	131467	0	CATAT,C,CAT	1	1	2,6,12,10,60,80	1	1	0	2	CAT,CAT	C,CAT	0.125	0.501033359391	0	1,4,4,3,17,28	1	1	0	0.903486099732	0	2	CAT,CAT	CATAT,CAT	0.125	0.880766308425	0	NA	NA	3,3,10,10,57,76	1	1	0	0.541646560423	0	2	CAT,CAT	C,CAT	0.125	0.320727352927	0	NA	NA	1,3,4,9,47,49	1	1	0	1.0204160749	0
chr5_ref_v2	146993	0	GA,G	1	1	55,45,8,11	1	1	0	2	GA,GA	NA	NA	0.0348287899157	0	15,16,4,3	1	1	0	0.622886276506	0	2	GA,GA	NA	NA	0.012829115697	0	NA	NA	52,50,16,9	1	1	0	1.96032022651	0	2	GA,GA	GA,G	0.125	0.048291002551	0	NA	NA	38,39,14,3	1	1	0	2.53768141128	0
chr5_ref_v2	171500	0	GAT,G	1	1	75,69,9,4	1	1	0	2	GAT,GAT	GAT,G	0.125	0.305555454015	0	31,31,4,4	1	1	0	1.01719028233	0	2	GAT,GAT	GAT,G	0.125	0.166384762366	0	NA	NA	45,77,8,1	1	1	0	3.47615340126	0	2	GAT,GAT	NA	NA	0.290680526743	0	NA	NA	46,48,7,4	1	1	0	0.684137263312	0
chr5_ref_v2	172058	0	T,G	0	0	27,99,52,0	1	1	0	2	T,T	T,G	0.5	0.232622295269	0	17,26,3,0	1	1	0	4.73473989941	0	2	T,T	T,G	0.125	0.333144446529	0	NA	NA	32,116,27,0	1	1	0	3.18178974352	0	2	T,T	T,G	0.25	0.280902385466	0	NA	NA	26,71,21,0	1	1	0	1.93069418695	0
chr5_ref_v2	175773	0	T,G	1	0	20,156,53,0	1	1	0	2	T,T	T,G	0.5	0.0828876598058	0	9,42,10,0	1	1	0	1.182459333	0	2	T,T	T,G	0.25	0.411979789129	0	NA	NA	16,160,39,0	1	1	0	1.60347629677	0	2	T,T	T,G	0.5	0.382992252256	0	NA	NA	21,110,46,0	1	1	0	1.05160288839	0
chr5_ref_v2	195463	0	CCTTTAAAAAAGATAAAAAAAAAAA,C	1	0	8,13,10,12	1	1	1	2	CCTTTAAAAAAGATAAAAAAAAAAA,C	NA	NA	0.0465200156349	0	4,11,6,8	1	1	0	0.630365716689	0	2	CCTTTAAAAAAGATAAAAAAAAAAA,C	NA	NA	0.068992871487	0	NA	NA	7,16,11,12	1	1	0	0.535242456759	0	2	CCTTTAAAAAAGATAAAAAAAAAAA,C	NA	NA	0.0	0	NA	NA	2,10,8,14	1	1	0	1.24441692902	0
chr5_ref_v2	197483	0	GTA,G	1	1	52,51,10,13	1	1	0	2	GTA,GTA	GTA,G	0.125	0.0305441501224	0	19,26,8,4	1	1	0	1.12326107767	0	2	GTA,GTA	GTA,G	0.25	0.0128433056509	0	NA	NA	36,44,12,8	1	1	0	1.01702273521	0	2	GTA,GTA	GTA,G	0.125	0.128825914347	0	NA	NA	37,37,10,14	1	1	0	1.06852709621	0
chr5_ref_v2	216584	0	T,TA	1	1	47,77,8,8	1	1	0	2	T,T	T,TA	0.125	0.152867974977	0	17,17,3,1	1	1	0	1.01302186581	0	2	T,T	NA	NA	0.241712585737	0	NA	NA	55,60,8,7	1	1	0	1.64351902455	0	2	T,T	T,TA	0.125	0.150834777231	0	NA	NA	41,50,2,3	1	1	0	1.46939959901	0
chr5_ref_v2	220287	0	TA,T	1	1	83,60,14,11	1	1	0	2	TA,TA	TA,T	0.125	0.0587004637946	0	9,15,2,1	1	1	0	1.60609241174	0	2	TA,TA	NA	NA	0.236077356366	0	NA	NA	79,71,8,4	1	1	0	1.83861932893	0	2	TA,TA	NA	NA	0.138399028499	0	NA	NA	52,47,8,1	1	1	0	1.43313923577	0
chr5_ref_v2	224675	0	TTA,T	1	1	49,38,8,3	1	1	0	2	TTA,TTA	NA	NA	0.126543207216	0	39,24,6,2	1	1	0	0.627678284104	0	2	TTA,TTA	NA	NA	0.102139975594	0	NA	NA	36,30,3,2	1	1	0	0.589114300677	0	2	TTA,TTA	NA	NA	0.659954991822	0	NA	NA	40,27,4,4	1	1	0	0.709195202009	0
chr5_ref_v2	233541	0	T,A	1	0	124,124,0,0	1	1	0	2	T,T	NA	NA	0.0	0	24,23,0,0	1	1	0	0.367882129108	0	2	T,T	NA	NA	0.0	0	NA	NA	62,61,63,50	1	1	0	328.556860657	1	2	T,A	NA	NA	0.0847965366601	0	g.233541T>A	0	102,103,0,0	1	1	0	0.394710159884	0
chr5_ref_v2	235812	0	A,T	0	0	115,115,0,0	1	1	0	2	A,A	NA	NA	0.0	0	22,30,0,0	1	1	0	0.81159804644	0	2	A,A	NA	NA	0.0	0	NA	NA	104,109,0,0	1	1	0	0.445239925462	0	2	A,A	NA	NA	0.0	0	NA	NA	43,53,52,27	1	1	0	319.033694827	1
chr5_ref_v2	240471	0	GA,G	1	1	67,95,7,3	1	1	0	2	GA,GA	NA	NA	0.0150344709538	0	24,29,1,1	1	1	0	0.574462170161	0	2	GA,GA	NA	NA	0.448298353925	0	NA	NA	51,87,8,9	1	1	0	2.85862134671	0	2	GA,GA	GA,G	0.125	0.0204687285474	0	NA	NA	43,67,5,8	1	1	0	2.87828760928	0
chr5_ref_v2	242558	0	G,GAAAAA	1	1	3,30,39,14	1	1	0	2	G,GAAAAA	GAAAAA,GAAAAA	0.25	0.0370412716803	0	2,8,13,12	1	1	0	2.23437288159	0	2	GAAAAA,GAAAAA	G,GAAAAA	0.5	0.182321556794	0	NA	NA	3,27,27,13	1	1	0	0.634219914375	0	2	G,GAAAAA	GAAAAA,GAAAAA	0.125	0.0363676441709	0	NA	NA	3,26,29,8	1	1	0	0.706038917728	0
chr5_ref_v2	251661	0	A,G	0	0	122,133,0,0	1	1	0	2	A,A	NA	NA	0.0	0	16,11,22,13	1	1	0	310.35565686	1	2	A,G	G,G	0.125	0.00819676720418	0	g.251661A>G	0	110,120,0,0	1	1	0	0.394242012082	0	2	A,A	NA	NA	0.0	0	NA	NA	80,93,0,0	1	1	0	0.466547952959	0
chr5_ref_v2	254964	0	C,A	0	0	130,26,0,24	1	1	0	2	C,C	C,A	0.25	0.114929966674	0	41,15,0,1	1	1	0	2.43268857771	0	2	C,C	NA	NA	0.0176995770994	0	NA	NA	103,18,0,27	1	1	0	1.27085109698	0	2	C,C	C,A	0.5	0.364973746753	0	NA	NA	67,16,0,23	1	1	0	1.9952634106	0
chr5_ref_v2	255196	0	GTA,G	1	1	32,26,9,12	1	1	0	2	GTA,GTA	GTA,G	0.25	0.057837776941	0	28,14,15,11	1	1	0	2.14356145768	0	2	GTA,GTA	GTA,G	0.5	0.19086677258	0	NA	NA	32,34,11,12	1	1	0	0.771550627441	0	2	GTA,GTA	GTA,G	0.25	0.0110436267295	0	NA	NA	23,16,10,7	1	1	0	1.01142925363	0
chr5_ref_v2	257070	0	GA,G	1	1	57,52,8,7	1	1	0	2	GA,GA	GA,G	0.125	0.180628411941	0	19,11,1,2	1	1	0	0.919789234461	0	2	GA,GA	NA	NA	0.0129338050519	0	NA	NA	61,63,10,5	1	1	0	0.647812900525	0	2	GA,GA	NA	NA	0.275098251306	0	NA	NA	64,52,6,8	1	1	0	0.613569083311	0
chr5_ref_v2	267228	0	GA,G	1	1	18,44,14,6	1	1	0	2	GA,GA	GA,G	0.25	0.0726654680474	0	3,13,12,2	1	1	0	2.75351266268	0	2	GA,G	GA,GA	0.25	0.0412864823569	0	NA	NA	17,34,21,9	1	1	0	1.78710059806	0	2	GA,GA	GA,G	0.5	0.109991230477	0	NA	NA	15,18,14,3	1	1	0	1.5226620228	0
chr5_ref_v2	283276	0	A,AAT	1	1	9,5,2,3	1	0	1	2	NA	NA	NA	NA	0	1,7,2,1	1	0	0	2.11209953125	0	2	NA	NA	NA	NA	0	NA	NA	4,5,1,3	1	0	1	0.622428358029	0	2	NA	NA	NA	NA	0	NA	NA	6,2,1,0	1	0	1	0.712267473583	0
chr5_ref_v2	283320	0	CGT,C	1	1	39,13,4,1	1	1	1	2	CGT,CGT	NA	NA	0.400336167507	0	7,11,2,1	1	1	0	2.74298170015	0	2	CGT,CGT	CGT,C	0.125	0.116806187598	0	NA	NA	40,17,4,1	1	1	1	0.640134854508	0	2	CGT,CGT	NA	NA	0.51335151763	0	NA	NA	26,7,2,0	1	1	1	0.554981957583	0
chr5_ref_v2	288136	0	AT,A	1	1	55,40,6,10	1	1	0	2	AT,AT	NA	NA	0.000147176572587	0	12,12,2,1	1	1	0	0.641822716022	0	2	AT,AT	NA	NA	0.414310231353	0	NA	NA	80,58,4,4	1	1	0	1.37997148872	0	2	AT,AT	NA	NA	1.01916399241	0	NA	NA	48,48,3,4	1	1	0	1.81673247634	0
chr5_ref_v2	290524	0	CT,C	1	1	67,58,5,6	1	1	0	2	CT,CT	NA	NA	0.0906800277364	0	16,10,1,1	1	1	0	0.591687594116	0	2	CT,CT	NA	NA	0.249430459416	0	NA	NA	68,63,9,4	1	1	0	1.0748614397	0	2	CT,CT	NA	NA	0.0770816500695	0	NA	NA	53,29,3,7	1	1	0	1.21681350319	0
chr5_ref_v2	304593	0	C,CA	1	1	81,6,6,3	1	1	0	2	C,C	C,CA	0.125	0.285683264433	0	28,12,2,3	1	1	0	5.216234063	0	2	C,C	C,CA	0.125	0.107440184552	0	NA	NA	78,11,4,2	1	1	0	1.46718877978	0	2	C,C	NA	NA	0.0956436023778	0	NA	NA	67,11,5,5	1	1	0	1.69249433028	0
chr5_ref_v2	381415	0	CA,C	1	1	40,45,19,3	1	1	0	2	CA,CA	NA	NA	0.102326899555	0	12,4,12,0	1	1	0	3.2459219744	0	2	CA,C	CA,CA	0.25	0.107848891772	0	NA	NA	38,38,19,2	1	1	0	0.461990023361	0	2	CA,CA	CA,C	0.125	0.0553751465252	0	NA	NA	36,23,16,4	1	1	0	1.12759290883	0
chr5_ref_v2	385035	0	GA,G	1	1	87,89,3,3	1	1	0	2	GA,GA	NA	NA	0.578678812618	0	27,21,0,4	1	1	0	2.12572001311	0	2	GA,GA	GA,G	0.125	0.196247809344	0	NA	NA	64,63,9,8	1	1	0	4.23108363236	0	2	GA,GA	GA,G	0.125	0.0625978701512	0	NA	NA	36,55,6,5	1	1	0	2.91325052435	0
chr5_ref_v2	385050	0	T,A	0	0	100,117,0,0	1	1	0	2	T,T	NA	NA	0.0	0	18,11,12,18	1	1	0	309.281616438	1	2	T,A	NA	NA	0.0339015516757	0	g.385050T>A	0	72,94,0,0	1	1	0	0.586077982225	0	2	T,T	NA	NA	0.0	0	NA	NA	44,72,0,0	1	1	0	1.40053568271	0
chr5_ref_v2	389146	0	C,A	1	0	84,43,0,15	1	1	0	2	C,C	C,A	0.25	0.125688215163	0	30,13,0,4	1	1	0	0.531675398195	0	2	C,C	C,A	0.25	0.205852054204	0	NA	NA	76,40,0,15	1	1	0	0.385840236026	0	2	C,C	C,A	0.25	0.0350913198113	0	NA	NA	60,37,0,10	1	1	0	0.723691667604	0
chr5_ref_v2	394094	0	CA,C	1	1	94,70,12,12	1	1	0	2	CA,CA	CA,C	0.125	0.128167970435	0	24,24,3,1	1	1	0	0.95328995079	0	2	CA,CA	NA	NA	0.343939729279	0	NA	NA	74,74,10,11	1	1	0	1.32970583895	0	2	CA,CA	CA,C	0.125	0.120881776513	0	NA	NA	45,51,7,11	1	1	0	1.26723648518	0
chr5_ref_v2	398002	0	T,A	0	0	147,127,1,0	1	1	0	2	T,T	NA	NA	0.0036429912785	0	30,31,0,0	1	1	0	0.573392427271	0	2	T,T	NA	NA	0.0	0	NA	NA	59,81,64,56	1	1	0	331.509790597	1	2	T,A	T,T	0.125	0.0971637484536	0	g.398002T>A	0	89,109,0,0	1	1	0	2.20833188013	0
chr5_ref_v2	399880	0	CT,C	1	1	1,1,140,95	1	1	0	2	C,C	NA	NA	0.766218060705	0	0,2,22,16	1	1	0	2.08395094391	0	2	C,C	CT,C	0.125	0.0881747549914	0	NA	NA	2,2,141,106	1	1	0	0.769474670624	0	2	C,C	NA	NA	0.0198680068096	0	NA	NA	0,2,80,63	1	1	0	0.913527803073	0
chr5_ref_v2	403380	0	C,CT	1	1	11,20,32,36	1	1	0	2	CT,CT	C,CT	0.25	0.13782600344	0	3,7,9,12	1	1	0	0.39249075104	0	2	CT,CT	C,CT	0.25	0.0366412132316	0	NA	NA	6,19,36,29	1	1	0	1.13093503778	0	2	CT,CT	C,CT	0.25	0.0086351455868	0	NA	NA	3,13,25,28	1	1	0	0.81620242261	0
chr5_ref_v2	405310	0	C,CTTT	1	1	4,3,17,85	1	1	0	2	CTTT,CTTT	C,CTTT	0.125	0.0289875368733	0	2,2,9,21	1	1	0	1.19218594961	0	2	CTTT,CTTT	C,CTTT	0.25	0.068992871487	0	NA	NA	11,2,4,102	1	1	0	3.00792941885	0	2	CTTT,CTTT	C,CTTT	0.25	0.152579587595	0	NA	NA	7,2,8,80	1	1	0	1.23611860198	0
chr5_ref_v2	405953	0	CAT,C	1	1	84,75,6,5	1	1	0	2	CAT,CAT	CAT,C	0.125	0.263307739036	0	29,24,2,4	1	1	0	1.04592633111	0	2	CAT,CAT	CAT,C	0.125	0.302627454058	0	NA	NA	66,49,4,4	1	1	0	0.708762692633	0	2	CAT,CAT	CAT,C	0.125	0.268739100834	0	NA	NA	56,39,3,6	1	1	0	1.08372427013	0
chr5_ref_v2	412254	0	TAA,T	1	1	0,1,86,51	1	1	0	2	T,T	NA	NA	0.00727275932908	0	0,0,23,21	1	1	0	1.05040715915	0	2	T,T	NA	NA	0.0	0	NA	NA	0,2,85,64	1	1	0	1.01707849188	0	2	T,T	NA	NA	0.418798638978	0	NA	NA	0,0,76,46	1	1	0	0.43294009583	0
chr5_ref_v2	417486	0	A,C	1	0	140,17,0,43	1	1	0	2	A,A	A,C	0.5	0.173443882762	0	25,1,0,7	1	1	0	0.532697098282	0	2	A,A	A,C	0.5	0.0800427076735	0	NA	NA	118,22,0,17	1	1	0	2.58985758404	0	2	A,A	A,C	0.25	0.105360515658	0	NA	NA	93,7,0,18	1	1	0	1.72854555794	0
chr5_ref_v2	422964	0	T,A	0	0	118,124,0,0	1	1	0	2	T,T	NA	NA	0.0	0	28,19,0,0	1	1	0	1.11792950341	0	2	T,T	NA	NA	0.0	0	NA	NA	62,73,50,49	1	1	0	321.950703581	1	2	T,A	T,T	0.125	0.0588405000229	0	g.422964T>A	0	92,74,0,0	1	1	0	1.35101029246	0
chr5_ref_v2	429405	0	CA,C	1	1	85,48,16,11	1	1	0	2	CA,CA	CA,C	0.125	0.160480296767	0	15,15,6,2	1	1	0	0.9017653429	0	2	CA,CA	CA,C	0.125	0.0253347261846	0	NA	NA	56,50,11,10	1	1	0	1.84136399941	0	2	CA,CA	CA,C	0.125	0.149686890769	0	NA	NA	71,42,17,9	1	1	0	0.678487263767	0
chr5_ref_v2	431857	0	C,CT	1	1	2,4,77,65	1	1	0	2	CT,CT	NA	NA	0.364021875181	0	0,3,17,19	1	1	0	1.09130852935	0	2	CT,CT	C,CT	0.125	0.131709288207	0	NA	NA	1,0,79,57	1	1	0	1.07811634116	0	2	CT,CT	NA	NA	1.36836384919	0	NA	NA	0,0,61,46	1	1	0	0.924141261917	0
chr5_ref_v2	437741	0	C,A	0	0	111,114,0,0	1	1	0	2	C,C	NA	NA	0.0	0	16,25,21,18	1	1	0	310.162147275	1	2	C,A	NA	NA	0.0500104205747	0	g.437741C>A	0	117,119,1,0	1	1	0	0.37881105311	0	2	C,C	NA	NA	0.00422833610952	0	NA	NA	71,94,0,0	1	1	0	1.2560961435	0
chr5_ref_v2	439584	0	A,T	0	0	0,1,107,129	1	1	0	2	T,T	NA	NA	0.00422833610952	0	0,0,26,36	1	1	0	0.502412870775	0	2	T,T	NA	NA	0.0	0	NA	NA	0,0,115,90	1	1	0	3.11874289716	0	2	T,T	NA	NA	0.0	0	NA	NA	0,1,78,71	1	1	0	1.28304597666	0
chr5_ref_v2	464199	0	T,C	1	0	147,143,0,0	1	1	0	2	T,T	NA	NA	0.0	0	18,16,19,20	1	1	0	310.699513974	1	2	T,C	C,C	0.125	0.114113306767	0	g.464199T>C	0	145,126,1,1	1	1	0	0.672633097425	0	2	T,T	NA	NA	0.00735297430526	0	NA	NA	94,96,0,0	1	1	0	0.441305471775	0
chr5_ref_v2	491026	0	C,CA	1	1	64,18,3,7	1	1	0	2	C,C	C,CA	0.125	0.209309285882	0	22,9,0,3	1	1	0	0.699587542051	0	2	C,C	C,CA	0.125	0.162947876451	0	NA	NA	48,9,4,6	1	1	0	0.859438711275	0	2	C,C	C,CA	0.125	0.14558097519	0	NA	NA	24,16,4,5	1	1	1	1.83254736105	0
chr5_ref_v2	493899	1	C,T	0	0	0,0,1,1	1	0	1	2	NA	NA	NA	NA	0	0,0,0,0	0	0	1	0.0	0	2	NA	NA	NA	NA	0	NA	NA	0,0,0,0	0	0	1	0.0	0	2	NA	NA	NA	NA	0	NA	NA	0,0,0,0	0	0	1	0.0	0
chr5_ref_v2	493904	1	C,T	0	0	0,0,1,1	1	0	1	2	NA	NA	NA	NA	0	0,0,0,0	0	0	1	0.0	0	2	NA	NA	NA	NA	0	NA	NA	0,0,0,0	0	0	1	0.0	0	2	NA	NA	NA	NA	0	NA	NA	0,0,0,0	0	0	1	0.0	0
chr5_ref_v2	493938	1	C,T	0	0	0,0,1,1	1	0	1	2	NA	NA	NA	NA	0	0,0,0,0	0	0	1	0.0	0	2	NA	NA	NA	NA	0	NA	NA	0,0,0,0	0	0	1	0.0	0	2	NA	NA	NA	NA	0	NA	NA	0,0,0,0	0	0	1	0.0	0
chr5_ref_v2	493969	1	A,T	0	0	0,0,0,1	0	0	1	2	NA	NA	NA	NA	0	0,0,0,0	0	0	1	0.0	0	2	NA	NA	NA	NA	0	NA	NA	0,0,0,0	0	0	1	0.0	0	2	NA	NA	NA	NA	0	NA	NA	0,0,0,0	0	0	1	0.0	0
chr5_ref_v2	502775	0	CA,C	1	1	82,66,17,7	1	1	0	2	CA,CA	NA	NA	0.19125058637	0	21,20,2,3	1	1	0	0.589529889486	0	2	CA,CA	NA	NA	0.167448330085	0	NA	NA	68,67,16,9	1	1	0	0.744684427355	0	2	CA,CA	CA,C	0.125	0.0609983340204	0	NA	NA	68,55,12,5	1	1	0	0.495810178093	0
chr5_ref_v2	519626	0	GA,G	1	1	99,67,15,15	1	1	0	2	GA,GA	NA	NA	0.0848879897885	0	28,17,9,3	1	1	0	1.58812322958	0	2	GA,GA	GA,G	0.125	0.120149807904	0	NA	NA	72,61,12,13	1	1	0	0.860454090079	0	2	GA,GA	NA	NA	0.0035119088862	0	NA	NA	62,47,13,7	1	1	0	0.72998374411	0
chr5_ref_v2	521815	0	AT,A	1	1	38,52,8,13	1	1	0	2	AT,AT	AT,A	0.125	0.13620910649	0	15,6,3,5	1	1	0	1.60740833367	0	2	AT,AT	AT,A	0.25	0.0018561308736	0	NA	NA	39,47,6,13	1	1	0	0.549494224281	0	2	AT,AT	AT,A	0.125	0.152102331222	0	NA	NA	37,42,7,17	1	1	0	1.06327846607	0
chr5_ref_v2	540350	0	A,AT	1	1	87,42,3,3	1	1	0	2	A,A	NA	NA	0.485559069209	0	25,15,2,1	1	1	0	0.642256516398	0	2	A,A	NA	NA	0.0346972433283	0	NA	NA	104,30,7,7	1	1	0	1.99694393746	0	2	A,A	A,AT	0.125	0.267845050056	0	NA	NA	73,29,3,4	1	1	0	0.742587679729	0
chr5_ref_v2	554189	0	C,CA	1	1	98,8,9,7	1	1	0	2	C,C	C,CA	0.125	0.00397449651621	0	23,7,1,0	1	1	0	2.75580866575	0	2	C,C	NA	NA	0.326271451869	0	NA	NA	90,18,3,6	1	1	0	3.32550461294	0	2	C,C	NA	NA	0.0831062470225	0	NA	NA	64,11,6,3	1	1	0	1.69057636588	0
chr6_ref_v2	5093	1	A,C	0	0	190,31,0,56	1	1	1	2	NA	NA	NA	NA	0	36,5,0,5	1	1	1	1.05818194182	0	2	NA	NA	NA	NA	0	NA	NA	200,31,0,45	1	1	1	1.08548171625	0	2	NA	NA	NA	NA	0	NA	NA	143,28,0,41	1	1	1	0.71539518185	0
chr6_ref_v2	5892	0	G,T	1	0	125,123,19,0	1	1	1	2	G,G	G,T	0.125	0.190353728491	0	29,17,1,0	1	1	1	1.66431948994	0	2	G,G	NA	NA	0.021506205221	0	NA	NA	119,108,23,0	1	1	1	0.907048622593	0	2	G,G	G,T	0.25	0.300986038078	0	NA	NA	73,80,9,0	1	1	1	0.675764739953	0
chr6_ref_v2	5901	0	G,GTATTGAAATGA	0	0	114,109,22,0	1	1	1	2	G,G	G,GTATTGAAATGA	0.25	0.325767406476	0	28,16,2,0	1	1	1	1.52768522975	0	2	G,G	G,GTATTGAAATGA	0.125	0.0626463729855	0	NA	NA	114,105,26,0	1	1	1	0.671202295601	0	2	G,G	G,GTATTGAAATGA	0.25	0.147324714757	0	NA	NA	76,79,11,0	1	1	1	0.673093227474	0
chr6_ref_v2	23691	0	A,T	0	0	171,123,0,0	1	1	0	2	A,A	NA	NA	0.0	0	21,36,0,0	1	1	0	3.57085222057	0	2	A,A	NA	NA	0.0	0	NA	NA	128,159,0,0	1	1	0	6.05617087119	0	2	A,A	NA	NA	0.0	0	NA	NA	42,48,26,67	1	1	0	329.942620514	1
chr6_ref_v2	43720	0	A,G	0	0	152,163,0,0	1	1	0	2	A,A	NA	NA	0.0	0	8,21,19,29	1	1	0	313.339726203	1	2	A,G	G,G	0.25	0.00692044284457	0	g.43720A>G	0	154,151,0,0	1	1	0	0.641398055445	0	2	A,A	NA	NA	0.0	0	NA	NA	90,102,0,0	1	1	0	0.45552685407	0
chr6_ref_v2	50931	0	T,A	0	0	132,167,0,0	1	1	0	2	T,T	NA	NA	0.0	0	21,23,12,18	1	1	0	309.341832056	1	2	T,A	T,T	0.25	0.12783337151	0	g.50931T>A	0	126,174,0,0	1	1	0	0.621938427221	0	2	T,T	NA	NA	0.0	0	NA	NA	80,131,0,0	1	1	0	1.47179398628	0
chr6_ref_v2	54494	0	G,GT	1	1	81,42,3,9	1	1	0	2	G,G	NA	NA	0.0835589262305	0	31,14,9,6	1	1	0	5.55152597675	0	2	G,G	G,GT	0.5	0.122485399886	0	NA	NA	84,41,2,4	1	1	0	0.787626200922	0	2	G,G	NA	NA	0.634753865309	0	NA	NA	53,49,6,7	1	1	0	2.32684084354	0
chr6_ref_v2	57967	0	TA,T	1	1	22,33,2,3	1	1	1	2	TA,TA	NA	NA	0.387486243012	0	14,18,5,2	1	1	0	2.07071977502	0	2	TA,TA	TA,T	0.125	0.0229418543932	0	NA	NA	16,28,4,3	1	1	1	1.09783671628	0	2	TA,TA	TA,T	0.125	0.212878865313	0	NA	NA	15,32,2,1	1	1	1	0.900370729038	0
chr6_ref_v2	58005	0	GAT,G	1	1	18,27,4,5	1	1	1	2	GAT,GAT	NA	NA	0.0642046537965	0	11,31,3,4	1	1	0	1.37576510169	0	2	GAT,GAT	NA	NA	0.0374600757589	0	NA	NA	20,25,2,4	1	1	1	0.680044535814	0	2	GAT,GAT	NA	NA	0.475930085821	0	NA	NA	10,18,0,4	1	1	1	0.597454951474	0
chr6_ref_v2	65366	0	T,G	0	0	21,145,28,0	1	1	0	2	T,T	T,G	0.25	0.201218190685	0	12,44,13,0	1	1	0	1.26326939642	0	2	T,T	T,G	0.5	0.287682072452	0	NA	NA	26,152,35,0	1	1	0	0.642580451613	0	2	T,T	T,G	0.25	0.347645537219	0	NA	NA	17,121,30,0	1	1	0	0.903001162054	0
chr6_ref_v2	68948	0	CAT,C	1	1	47,44,5,6	1	1	1	2	CAT,CAT	NA	NA	0.221049537442	0	28,37,1,5	1	1	0	1.11786580032	0	2	CAT,CAT	NA	NA	0.195910424652	0	NA	NA	33,38,1,1	1	1	1	1.21658845441	0	2	CAT,CAT	NA	NA	1.2654163266	0	NA	NA	27,27,2,4	1	1	1	0.419510869088	0
chr6_ref_v2	75912	0	CT,C,TT	1	1	34,26,2,11,0,42	1	1	0	2	CT,TT	CT,CT	0.25	0.254942900831	0	8,8,1,1,0,10	1	1	0	0.581352010776	0	2	CT,TT	CT,CT	0.25	0.460830246988	0	NA	NA	33,27,3,4,0,60	1	1	0	2.13624346019	0	2	CT,TT	NA	NA	0.359952303821	0	NA	NA	28,20,6,3,0,27	1	1	0	2.52051158649	0
chr6_ref_v2	78010	0	CAT,C	1	1	27,37,8,5	1	1	1	2	CAT,CAT	NA	NA	0.101178980196	0	20,19,7,4	1	1	0	0.705250658673	0	2	CAT,CAT	CAT,C	0.25	0.0783880756878	0	NA	NA	35,48,6,6	1	1	0	0.608174854942	0	2	CAT,CAT	NA	NA	0.251835221422	0	NA	NA	26,31,3,10	1	1	0	1.87868265531	0
chr6_ref_v2	87977	0	C,CTTGCTGCTGTTGTTGCTGCTGTTGTTGTTG	1	0	0,0,6,12	1	0	0	2	NA	NA	NA	NA	0	0,0,2,5	1	0	0	0.277688881651	0	2	NA	NA	NA	NA	0	NA	NA	0,1,12,11	1	1	0	1.20256030754	0	2	CTTGCTGCTGTTGTTGCTGCTGTTGTTGTTG,CTTGCTGCTGTTGTTGCTGCTGTTGTTGTTG	C,CTTGCTGCTGTTGTTGCTGCTGTTGTTGTTG	0.125	0.0219789067188	0	NA	NA	0,1,5,13	1	0	0	0.301007386753	0
chr6_ref_v2	97507	0	C,CA	1	1	2,3,43,59	1	1	0	2	CA,CA	NA	NA	0.215489187658	0	0,0,14,22	1	1	0	0.584588933196	0	2	CA,CA	NA	NA	0.0615253788294	0	NA	NA	5,5,40,72	1	1	0	1.25642862097	0	2	CA,CA	C,CA	0.125	0.342342165747	0	NA	NA	0,2,38,54	1	1	0	0.534790432687	0
chr6_ref_v2	97618	0	TA,T	1	1	50,52,27,7	1	1	0	2	TA,TA	TA,T	0.25	0.0398756452245	0	18,10,3,1	1	1	0	1.7811824798	0	2	TA,TA	NA	NA	0.470662209322	0	NA	NA	62,47,14,3	1	1	0	2.68841237157	0	2	TA,TA	NA	NA	0.183149325933	0	NA	NA	46,36,15,5	1	1	0	1.300547304	0
chr6_ref_v2	97865	0	C,CT	1	1	5,7,82,81	1	1	0	2	CT,CT	NA	NA	0.191202162173	0	5,0,16,19	1	1	0	2.524659304	0	2	CT,CT	C,CT	0.25	0.172301502634	0	NA	NA	5,2,93,75	1	1	0	1.30176726178	0	2	CT,CT	NA	NA	0.326909974361	0	NA	NA	2,2,45,57	1	1	0	1.14449655331	0
chr6_ref_v2	99155	0	C,CA,CAA	1	1	11,0,23,3,1,8	1	1	0	2	CA,CA	CA,CAA	0.25	0.627925768535	0	2,1,10,3,3,4	1	1	0	1.99115722378	0	2	CA,CAA	CA,CA	0.25	0.314149838299	0	NA	NA	8,1,23,0,3,10	1	1	0	1.32535416071	0	2	CA,CAA	C,CA	0.25	0.419582557642	0	NA	NA	11,0,19,0,3,11	1	1	0	1.4962092576	0
chr6_ref_v2	103849	0	A,C	0	0	60,76,0,28	1	1	0	2	A,A	A,C	0.25	0.400551093306	0	23,23,0,3	1	1	0	1.24744251055	0	2	A,A	A,C	0.125	0.268422404765	0	NA	NA	43,75,0,46	1	1	0	3.69205643799	0	2	A,A	A,C	0.5	0.178075265913	0	NA	NA	40,63,0,26	1	1	0	0.696458780395	0
chr6_ref_v2	103937	0	TTA,T	1	1	55,69,4,5	1	1	0	2	TTA,TTA	NA	NA	0.311887805011	0	21,26,0,2	1	1	0	0.458248415974	0	2	TTA,TTA	NA	NA	0.407697827423	0	NA	NA	38,45,4,5	1	1	0	0.779180161484	0	2	TTA,TTA	TTA,T	0.125	0.139174150622	0	NA	NA	27,41,4,4	1	1	0	0.867146079641	0
chr6_ref_v2	104560	0	C,CA	1	1	35,7,6,17	1	1	0	2	C,CA	C,C	0.25	0.0803331306862	0	21,4,1,5	1	1	0	1.15727508607	0	2	C,C	C,CA	0.25	0.0952259562279	0	NA	NA	38,5,0,15	1	1	1	1.51149338653	0	2	C,CA	C,C	0.5	0.0325964740891	0	NA	NA	22,1,1,14	1	1	1	1.11859902869	0
chr6_ref_v2	104575	0	T,A	1	0	62,18,7,20	1	1	1	2	T,T	T,A	0.5	0.0124225199986	0	25,9,4,12	1	1	0	0.773846792334	0	2	T,A	T,T	0.25	0.24294617861	0	NA	NA	56,17,9,19	1	1	1	0.72208344592	0	2	T,T	T,A	0.5	0.140357357695	0	NA	NA	48,15,3,21	1	1	1	0.913961384892	0
chr6_ref_v2	104579	0	T,A	1	0	36,18,7,21	1	1	1	2	T,A	T,T	0.25	0.145953912623	0	16,9,4,11	1	1	0	0.490279553784	0	2	T,A	T,T	0.25	0.0	0	NA	NA	32,15,9,21	1	1	1	0.781342820712	0	2	T,A	T,T	0.25	0.0618754037181	0	NA	NA	22,9,3,27	1	1	1	2.99466240333	0
chr6_ref_v2	106279	0	C,CT,CTTT	1	1	1,2,1,18,48,2	1	1	0	2	CT,CTTT	CTTT,CTTT	0.25	0.392188155679	0	1,0,0,1,12,1	1	0	0	0.860511539223	0	2	NA	NA	NA	NA	0	NA	NA	0,1,2,13,41,1	1	1	0	0.729585681646	0	2	CTTT,CTTT	CT,CTTT	0.5	0.189312238414	0	NA	NA	1,4,1,10,37,2	1	1	0	1.20864576062	0
chr6_ref_v2	119286	0	GA,G	1	1	65,96,8,13	1	1	0	2	GA,GA	GA,G	0.125	0.234212658075	0	22,32,1,6	1	1	0	0.575733280968	0	2	GA,GA	GA,G	0.125	0.254593168026	0	NA	NA	79,96,3,15	1	1	0	1.16480235606	0	2	GA,GA	NA	NA	0.112915399782	0	NA	NA	50,78,6,6	1	1	0	0.636201860758	0
chr6_ref_v2	121068	0	G,T	0	0	13,163,32,0	1	1	0	2	G,G	G,T	0.25	0.271933715484	0	10,32,3,0	1	1	0	4.10131560146	0	2	G,G	G,T	0.125	0.356674943939	0	NA	NA	15,123,26,0	1	1	0	1.05322541651	0	2	G,G	G,T	0.25	0.314493329902	0	NA	NA	16,79,15,0	1	1	0	3.01845290099	0
chr6_ref_v2	155987	0	G,GT	1	1	6,19,9,67	1	1	0	2	GT,GT	G,GT	0.25	0.0531208719745	0	2,3,2,19	1	1	0	0.537843834556	0	2	GT,GT	NA	NA	0.0401634144435	0	NA	NA	1,14,5,54	1	1	0	0.893168275411	0	2	GT,GT	G,GT	0.125	0.0116812569385	0	NA	NA	4,13,4,53	1	1	0	0.697163729437	0
chr6_ref_v2	171117	0	C,T	1	0	0,0,123,121	1	1	0	2	T,T	NA	NA	0.0	0	0,0,38,33	1	1	0	0.485323882337	0	2	T,T	NA	NA	0.0	0	NA	NA	1,0,105,104	1	1	0	0.381750131486	0	2	T,T	NA	NA	0.00477327875266	0	NA	NA	1,0,67,94	1	1	0	1.84599624364	0
chr6_ref_v2	174047	0	CT,C	1	1	68,43,10,11	1	1	0	2	CT,CT	NA	NA	0.116427582344	0	23,21,0,4	1	1	0	1.28334914233	0	2	CT,CT	NA	NA	0.509620411157	0	NA	NA	81,52,6,10	1	1	0	0.784331669204	0	2	CT,CT	NA	NA	0.289112254911	0	NA	NA	59,46,5,5	1	1	0	1.31293701056	0
chr6_ref_v2	176385	0	C,G	0	0	122,23,0,27	1	1	0	2	C,C	C,G	0.25	0.30138091681	0	29,12,0,1	1	1	0	2.67371500191	0	2	C,C	NA	NA	0.0240975515791	0	NA	NA	104,22,0,13	1	1	0	1.0549023882	0	2	C,C	C,G	0.25	0.251314428281	0	NA	NA	105,17,0,24	1	1	0	0.378329692619	0
chr6_ref_v2	186225	0	G,GATA	1	1	4,3,5,5	1	0	1	2	NA	NA	NA	NA	0	4,3,2,9	1	0	0	1.2878748177	0	2	NA	NA	NA	NA	0	NA	NA	2,3,9,5	1	0	1	1.13925170157	0	2	NA	NA	NA	NA	0	NA	NA	5,1,6,6	1	0	1	0.50310082443	0
chr6_ref_v2	193175	0	T,G	0	0	43,160,41,0	1	1	0	2	T,T	T,G	0.25	0.370373788297	0	20,33,5,0	1	1	0	3.20005621303	0	2	T,T	T,G	0.25	0.232622295269	0	NA	NA	44,127,42,0	1	1	0	0.870191426848	0	2	T,T	T,G	0.5	0.281851152141	0	NA	NA	25,109,27,0	1	1	0	0.511311250637	0
chr6_ref_v2	193343	0	T,G	0	0	42,116,46,0	1	1	0	2	T,T	T,G	0.5	0.113835142649	0	12,30,11,0	1	1	0	0.458250737141	0	2	T,T	T,G	0.5	0.154150679827	0	NA	NA	30,120,45,0	1	1	0	1.00003773326	0	2	T,T	T,G	0.5	0.0833816089391	0	NA	NA	24,73,43,0	1	1	0	1.84730341156	0
chr6_ref_v2	208456	0	A,G	1	0	0,0,132,38	1	1	0	2	G,G	NA	NA	0.0	0	0,0,35,27	1	1	0	4.37294336208	0	2	G,G	NA	NA	0.0	0	NA	NA	0,0,127,27	1	1	0	1.08786521267	0	2	G,G	NA	NA	0.0	0	NA	NA	0,0,98,29	1	1	0	0.386107629719	0
chr6_ref_v2	210068	0	AT,A	1	1	39,17,10,0	1	1	0	2	AT,AT	NA	NA	0.0290323541944	0	10,4,3,0	1	0	0	0.312149815791	0	2	NA	NA	NA	NA	0	NA	NA	47,10,11,2	1	1	0	1.08347796936	0	2	AT,AT	AT,A	0.125	0.120295924508	0	NA	NA	26,9,11,0	1	1	0	1.11731070426	0
chr6_ref_v2	226132	0	CAAA,C	1	1	7,2,103,38	1	1	0	2	C,C	CAAA,C	0.125	0.0434851119397	0	3,0,13,5	1	1	0	1.17986861743	0	2	C,C	CAAA,C	0.5	0.405465108108	0	NA	NA	3,4,83,23	1	1	0	1.21218948791	0	2	C,C	CAAA,C	0.125	0.00947874395454	0	NA	NA	3,0,57,26	1	1	0	0.772043846999	0
chr6_ref_v2	226616	0	A,AAAAATATAGG	1	0	0,1,59,98	1	1	0	2	AAAAATATAGG,AAAAATATAGG	NA	NA	0.00634922767866	0	2,3,24,21	1	1	0	3.71788340589	0	2	AAAAATATAGG,AAAAATATAGG	A,AAAAATATAGG	0.25	0.251314428281	0	NA	NA	0,0,73,62	1	1	0	4.50348084711	0	2	AAAAATATAGG,AAAAATATAGG	NA	NA	0.0	0	NA	NA	1,0,38,56	1	1	0	0.527692738228	0
chr6_ref_v2	227352	0	TACGCAC,T	0	0	0,4,63,112	1	1	0	2	T,T	TACGCAC,T	0.125	0.847297860387	0	0,1,11,22	1	1	0	0.36043243651	0	2	T,T	NA	NA	0.0298529631497	0	NA	NA	0,2,48,114	1	1	0	1.44131419537	0	2	T,T	NA	NA	0.4177352007	0	NA	NA	1,0,42,88	1	1	0	0.950130268194	0
chr6_ref_v2	227479	0	C,CT	1	1	10,0,5,20	1	1	1	2	CT,CT	C,CT	0.25	0.0816732574155	0	2,0,3,4	1	0	0	0.924604822095	0	2	NA	NA	NA	NA	0	NA	NA	14,0,1,24	1	1	0	0.855674459701	0	2	CT,CT	C,CT	0.5	0.0559469289767	0	NA	NA	11,3,4,16	1	1	0	1.26240866301	0
chr6_ref_v2	227501	0	C,T	0	0	21,100,10,3	1	1	1	2	C,C	C,T	0.25	0.28493103908	0	6,22,2,1	1	1	0	0.464185928181	0	2	C,C	C,T	0.25	0.287682072452	0	NA	NA	11,99,14,2	1	1	0	1.12088837668	0	2	C,C	C,T	0.25	0.0180185055027	0	NA	NA	15,72,9,0	1	1	0	0.569196434735	0
chr6_ref_v2	245964	0	AT,A	1	1	92,86,4,6	1	1	0	2	AT,AT	NA	NA	0.53946002053	0	33,26,3,0	1	1	0	0.897442809605	0	2	AT,AT	NA	NA	0.37572418474	0	NA	NA	94,81,4,4	1	1	0	0.577790938679	0	2	AT,AT	NA	NA	0.698014816435	0	NA	NA	72,61,6,9	1	1	0	1.67595563066	0
chr6_ref_v2	257950	0	A,G	0	0	0,0,175,188	1	1	0	2	G,G	NA	NA	0.0	0	0,0,39,35	1	1	0	0.609164254887	0	2	G,G	NA	NA	0.0	0	NA	NA	0,0,164,157	1	1	0	0.796690478841	0	2	G,G	NA	NA	0.0	0	NA	NA	0,0,128,124	1	1	0	0.661370916232	0
chr6_ref_v2	265223	0	C,CTACGACTCCTTGATTACCCCTGTAAATCCTTGTAATAA	0	0	0,0,121,110	1	1	0	2	CTACGACTCCTTGATTACCCCTGTAAATCCTTGTAATAA,CTACGACTCCTTGATTACCCCTGTAAATCCTTGTAATAA	NA	NA	0.0	0	0,0,32,33	1	1	0	0.476986120479	0	2	CTACGACTCCTTGATTACCCCTGTAAATCCTTGTAATAA,CTACGACTCCTTGATTACCCCTGTAAATCCTTGTAATAA	NA	NA	0.0	0	NA	NA	0,0,108,118	1	1	0	1.04783914884	0	2	CTACGACTCCTTGATTACCCCTGTAAATCCTTGTAATAA,CTACGACTCCTTGATTACCCCTGTAAATCCTTGTAATAA	NA	NA	0.0	0	NA	NA	0,0,71,83	1	1	0	1.19976057319	0
chr7_ref_v2	214	1	A,AC	0	0	0,0,36,62	1	1	1	2	NA	NA	NA	NA	0	0,0,2,3	1	0	1	0.255652480529	0	2	NA	NA	NA	NA	0	NA	NA	0,0,29,47	1	1	1	0.401951767195	0	2	NA	NA	NA	NA	0	NA	NA	0,0,27,38	1	1	1	0.616712092465	0
chr7_ref_v2	641	1	G,A	0	0	151,113,17,0	1	1	0	2	NA	NA	NA	NA	0	41,25,14,0	1	1	0	4.00927659107	0	2	NA	NA	NA	NA	0	NA	NA	148,121,33,0	1	1	0	3.16251807087	0	2	NA	NA	NA	NA	0	NA	NA	106,83,28,0	1	1	0	4.02748649383	0
chr7_ref_v2	662	1	C,T	0	0	156,123,39,0	1	1	0	2	NA	NA	NA	NA	0	46,23,20,0	1	1	0	2.68736657195	0	2	NA	NA	NA	NA	0	NA	NA	156,127,63,0	1	1	0	3.1209107039	0	2	NA	NA	NA	NA	0	NA	NA	116,99,51,0	1	1	0	3.20353179628	0
chr7_ref_v2	673	1	T,G	0	0	164,111,61,0	1	1	0	2	NA	NA	NA	NA	0	59,27,25,0	1	1	0	0.9534169496	0	2	NA	NA	NA	NA	0	NA	NA	169,127,85,0	1	1	0	1.66557691293	0	2	NA	NA	NA	NA	0	NA	NA	121,100,67,0	1	1	0	1.84538919631	0
chr7_ref_v2	680	1	T,C	0	0	160,111,64,0	1	1	0	2	NA	NA	NA	NA	0	65,25,27,0	1	1	0	1.54638541342	0	2	NA	NA	NA	NA	0	NA	NA	161,119,90,0	1	1	0	2.15376025841	0	2	NA	NA	NA	NA	0	NA	NA	123,101,69,0	1	1	0	1.51354046219	0
chr7_ref_v2	686	1	A,T	1	0	162,116,74,0	1	1	0	2	NA	NA	NA	NA	0	68,25,30,0	1	1	0	1.97260344618	0	2	NA	NA	NA	NA	0	NA	NA	166,114,97,0	1	1	0	1.81310420253	0	2	NA	NA	NA	NA	0	NA	NA	126,103,80,0	1	1	0	1.674320889	0
chr7_ref_v2	784	0	T,A	0	0	190,132,199,6	1	1	1	2	T,A	T,T	0.25	0.05928405736	0	60,27,41,1	1	1	1	2.09407911857	0	2	T,A	T,T	0.25	0.217412876605	0	NA	NA	187,134,168,9	1	1	1	0.963733869176	0	2	T,A	T,T	0.25	0.0844657667902	0	NA	NA	136,80,114,4	1	1	1	1.37540963879	0
chr7_ref_v2	9808	0	TA,T	1	1	110,114,0,10	1	1	0	2	TA,TA	NA	NA	0.407330960901	0	26,16,5,4	1	1	0	7.30134399209	0	2	TA,TA	TA,T	0.25	0.208753766895	0	NA	NA	89,92,9,6	1	1	0	6.84253933784	0	2	TA,TA	TA,T	0.125	0.171782497664	0	NA	NA	71,109,2,5	1	1	0	2.42783619652	0
chr7_ref_v2	12640	0	C,A	0	0	186,163,0,0	1	1	0	2	C,C	NA	NA	0.0	0	27,49,0,0	1	1	0	3.33654573128	0	2	C,C	NA	NA	0.0	0	NA	NA	156,155,1,0	1	1	0	0.824965855012	0	2	C,C	NA	NA	0.00321027563025	0	NA	NA	114,116,0,0	1	1	0	0.863226169625	0
chr7_ref_v2	14847	0	G,GA	1	1	48,37,5,4	1	1	0	2	G,G	NA	NA	0.165409952661	0	16,11,0,3	1	1	0	0.909025250961	0	2	G,G	G,GA	0.125	0.0472510035483	0	NA	NA	65,34,0,2	1	1	0	2.54805967147	0	2	G,G	NA	NA	1.0947071587	0	NA	NA	40,28,3,6	1	1	0	0.966732147582	0
chr7_ref_v2	31761	0	A,C	0	0	129,18,0,27	1	1	0	2	A,A	A,C	0.25	0.287682072452	0	35,7,0,9	1	1	0	0.571127553151	0	2	A,A	A,C	0.5	0.336472236621	0	NA	NA	107,16,0,26	1	1	0	0.539455936917	0	2	A,A	A,C	0.5	0.4177352007	0	NA	NA	108,9,0,15	1	1	0	1.6439937574	0
chr7_ref_v2	43267	0	CA,C	1	1	61,32,17,4	1	1	0	2	CA,CA	CA,C	0.125	0.054045089979	0	19,8,4,0	1	1	0	0.636414386291	0	2	CA,CA	NA	NA	0.0489358140594	0	NA	NA	67,29,17,1	1	1	0	0.844843822312	0	2	CA,CA	NA	NA	0.1546717175	0	NA	NA	52,21,8,0	1	1	0	1.56447182707	0
chr7_ref_v2	56226	0	C,CT	1	1	91,79,8,6	1	1	0	2	C,C	NA	NA	0.0857527584891	0	32,5,2,0	1	1	0	5.15661563422	0	2	C,C	NA	NA	0.0875385454729	0	NA	NA	75,50,13,5	1	1	0	2.07434611786	0	2	C,C	C,CT	0.125	0.0529954408736	0	NA	NA	80,38,8,2	1	1	0	2.84367827271	0
chr7_ref_v2	69353	0	T,TAC	1	1	6,11,27,43	1	1	0	2	TAC,TAC	NA	NA	0.0692397203551	0	1,1,10,6	1	0	0	1.62533387709	0	2	NA	NA	NA	NA	0	NA	NA	3,7,24,39	1	1	0	0.669693596176	0	2	TAC,TAC	NA	NA	0.487128663054	0	NA	NA	2,5,25,32	1	1	0	1.03247120089	0
chr7_ref_v2	74005	0	A,C	0	0	153,30,0,85	1	1	0	2	A,C	A,A	0.25	0.244313232822	0	38,18,0,14	1	1	0	3.78084158881	0	2	A,C	A,A	0.5	0.218689200965	0	NA	NA	119,23,0,71	1	1	0	0.481859305352	0	2	A,C	A,A	0.25	0.168335314819	0	NA	NA	94,22,0,51	1	1	0	0.654977283428	0
chr7_ref_v2	76710	0	GA,G	1	1	80,81,16,8	1	1	0	2	GA,GA	GA,G	0.125	0.10068126545	0	17,21,5,4	1	1	0	0.944272815047	0	2	GA,GA	GA,G	0.25	0.0331381345623	0	NA	NA	93,76,9,3	1	1	0	1.87857554065	0	2	GA,GA	NA	NA	0.257662449326	0	NA	NA	66,56,5,4	1	1	0	1.29572914025	0
chr7_ref_v2	79003	0	GTA,G	1	1	8,8,2,4	1	1	1	2	GTA,GTA	GTA,G	0.25	0.100852422739	0	9,7,0,6	1	1	0	0.729826856874	0	2	GTA,GTA	GTA,G	0.5	0.156824572458	0	NA	NA	9,13,1,4	1	1	1	0.863387070813	0	2	GTA,GTA	NA	NA	0.119149864472	0	NA	NA	16,9,2,4	1	1	1	1.23026314544	0
chr7_ref_v2	80636	0	C,A	1	0	36,65,24,0	1	1	1	2	C,C	C,A	0.5	0.297632403305	0	6,19,8,0	1	1	0	0.563682066784	0	2	C,C	C,A	0.5	0.0970617128431	0	NA	NA	35,45,19,0	1	1	1	1.03713577414	0	2	C,C	C,A	0.5	0.287682072452	0	NA	NA	29,43,21,0	1	1	0	0.625274735212	0
chr7_ref_v2	89202	0	A,C	0	0	175,25,0,37	1	1	0	2	A,A	A,C	0.25	0.285178942234	0	32,11,0,5	1	1	0	2.2011792533	0	2	A,A	A,C	0.25	0.0235304974102	0	NA	NA	127,32,0,38	1	1	0	2.16730372639	0	2	A,A	A,C	0.5	0.306730267422	0	NA	NA	106,18,0,38	1	1	0	2.31536981397	0
chr7_ref_v2	89487	0	A,T	1	0	95,100,0,0	1	1	0	2	A,A	NA	NA	0.0	0	30,27,0,0	1	1	0	0.507600485233	0	2	A,A	NA	NA	0.0	0	NA	NA	20,29,24,40	1	1	0	315.146674396	1	2	A,T	T,T	0.125	0.0157483569681	0	g.89487A>T	0	55,54,0,1	1	1	0	0.452263214968	0
chr7_ref_v2	95495	0	A,C	1	0	97,38,0,23	1	1	0	2	A,A	A,C	0.25	0.218689200965	0	29,5,0,5	1	1	0	1.24410717624	0	2	A,A	A,C	0.25	0.211309093667	0	NA	NA	96,22,0,31	1	1	0	1.80422680344	0	2	A,A	A,C	0.5	0.206336432998	0	NA	NA	67,26,0,23	1	1	0	1.14044780596	0
chr7_ref_v2	95760	0	T,C	0	0	148,142,0,0	1	1	0	2	T,T	NA	NA	0.0	0	50,38,0,0	1	1	0	0.81149455101	0	2	T,T	NA	NA	0.0	0	NA	NA	127,120,0,0	1	1	0	0.401962942052	0	2	T,T	NA	NA	0.0	0	NA	NA	39,36,43,47	1	1	0	323.316587544	1
chr7_ref_v2	124376	0	G,GA	1	1	34,23,3,1	1	1	0	2	G,G	NA	NA	0.2459202749	0	5,5,2,0	1	0	0	0.961254791703	0	2	NA	NA	NA	NA	0	NA	NA	24,35,8,6	1	1	0	3.50815716722	0	2	G,G	G,GA	0.25	0.0754563182294	0	NA	NA	18,26,2,5	1	1	0	2.96812366822	0
chr7_ref_v2	138549	0	C,A	1	0	118,25,0,31	1	1	0	2	C,C	C,A	0.5	0.398496438792	0	17,13,0,3	1	1	0	4.02424627475	0	2	C,C	C,A	0.25	0.068992871487	0	NA	NA	111,15,0,19	1	1	0	1.91113687696	0	2	C,C	C,A	0.25	0.105360515658	0	NA	NA	63,11,0,23	1	1	0	1.07855594237	0
chr7_ref_v2	154580	0	TA,T	1	1	50,37,13,6	1	1	0	2	TA,TA	NA	NA	0.104433277418	0	8,9,5,3	1	1	0	1.10407678232	0	2	TA,TA	TA,T	0.5	0.205733910419	0	NA	NA	47,35,15,11	1	1	0	1.4512632572	0	2	TA,TA	TA,T	0.25	0.0576416578159	0	NA	NA	37,38,7,11	1	1	0	1.84976950171	0
chr7_ref_v2	156116	0	GTA,G	1	1	18,29,2,11	1	1	1	2	GTA,GTA	GTA,G	0.125	0.106409711732	0	10,12,4,1	1	1	0	2.10237411159	0	2	GTA,GTA	GTA,G	0.125	0.137478414467	0	NA	NA	21,24,2,2	1	1	1	1.59834349333	0	2	GTA,GTA	NA	NA	0.965471753505	0	NA	NA	15,20,4,2	1	1	1	1.46149430756	0
chr7_ref_v2	167251	0	CA,C	1	1	10,38,1,13	1	1	0	2	CA,CA	CA,C	0.125	0.0810857399674	0	5,8,0,13	1	1	0	3.2502271177	0	2	CA,C	CA,CA	0.125	0.0760791862045	0	NA	NA	21,28,3,12	1	1	0	3.20918409148	0	2	CA,CA	CA,C	0.125	0.0138861272667	0	NA	NA	12,24,2,17	1	1	0	1.46757142119	0
chr7_ref_v2	172470	0	G,C	0	0	15,143,37,0	1	1	0	2	G,G	G,C	0.5	0.326396584632	0	15,31,0,0	1	1	0	8.02724231013	0	2	G,G	NA	NA	0.0	0	NA	NA	17,131,29,0	1	1	0	0.77228171728	0	2	G,G	G,C	0.25	0.349895256953	0	NA	NA	8,84,19,0	1	1	0	0.521163366074	0
chr7_ref_v2	213939	0	A,C	1	0	79,25,0,30	1	1	0	2	A,A	A,C	0.5	0.111791405988	0	14,4,0,7	1	1	0	0.495924463118	0	2	A,A	A,C	0.5	0.287682072452	0	NA	NA	98,22,0,29	1	1	0	1.28756631331	0	2	A,A	A,C	0.5	0.287682072452	0	NA	NA	39,17,0,19	1	1	0	0.656768695592	0
chr7_ref_v2	215491	0	C,A	1	0	62,54,66,53	1	1	0	2	C,A	NA	NA	0.0255333020052	0	20,17,13,20	1	1	0	0.871475517171	0	2	C,A	NA	NA	0.114410351178	0	NA	NA	54,71,58,64	1	1	0	1.73217504844	0	2	C,A	NA	NA	0.024292692569	0	NA	NA	47,41,48,48	1	1	0	0.847579186427	0
chr7_ref_v2	225859	0	CT,C	1	1	105,100,3,5	1	1	0	2	CT,CT	CT,C	0.125	0.740196340068	0	17,21,3,3	1	1	0	2.18549441699	0	2	CT,CT	CT,C	0.25	0.00978887612848	0	NA	NA	91,93,5,2	1	1	0	0.880317231286	0	2	CT,CT	CT,C	0.125	0.755571820126	0	NA	NA	57,84,0,4	1	1	0	2.39424970318	0
chr7_ref_v2	227808	0	A,T	1	0	114,90,0,0	1	1	0	2	A,A	NA	NA	0.0	0	19,43,0,0	1	1	0	5.02227653461	0	2	A,A	NA	NA	0.0	0	NA	NA	101,82,0,0	1	1	0	0.407022808233	0	2	A,A	NA	NA	0.0	0	NA	NA	33,34,9,26	1	1	0	40.2818095399	1
chr7_ref_v2	267396	0	T,G	1	0	32,100,63,0	1	1	0	2	T,G	T,T	0.25	0.213093215461	0	6,19,11,0	1	1	0	0.399122353798	0	2	T,G	T,T	0.25	0.223143551314	0	NA	NA	21,114,60,0	1	1	0	1.64392321775	0	2	T,G	T,T	0.25	0.283575290499	0	NA	NA	11,72,47,0	1	1	0	0.949915172679	0
chr7_ref_v2	270312	0	A,ATG	1	1	0,0,93,60	1	1	0	2	ATG,ATG	NA	NA	0.00678940200173	0	0,0,26,29	1	1	0	1.67186972726	0	2	ATG,ATG	NA	NA	0.00470552661915	0	NA	NA	1,1,97,84	1	1	0	1.44724360173	0	2	ATG,ATG	NA	NA	0.00388822429624	0	NA	NA	1,0,64,49	1	1	0	0.671276567297	0
chr7_ref_v2	271936	0	G,T	0	0	53,87,0,0	1	1	1	2	G,G	NA	NA	0.0	0	12,17,0,0	1	1	0	0.407800849306	0	2	G,G	NA	NA	0.0	0	NA	NA	59,120,0,0	1	1	0	1.0138557628	0	2	G,G	NA	NA	0.0	0	NA	NA	55,62,0,0	1	1	1	1.64082246947	0
chr7_ref_v2	272292	0	G,GAT	1	1	8,5,17,24	1	1	1	2	GAT,GAT	G,GAT	0.25	0.0748643594788	0	2,5,20,24	1	1	0	0.980628310466	0	2	GAT,GAT	NA	NA	0.0707157936129	0	NA	NA	6,6,18,26	1	1	1	0.46793499198	0	2	GAT,GAT	G,GAT	0.125	0.0464614458772	0	NA	NA	4,2,16,18	1	1	1	0.842932666212	0
chr7_ref_v2	272318	0	T,TGTATGTATATATATATAC	1	0	24,14,4,4	1	1	1	2	T,T	T,TGTATGTATATATATATAC	0.25	0.387765531009	0	9,9,3,4	1	1	0	0.895999628523	0	2	T,T	T,TGTATGTATATATATATAC	0.5	0.154150679827	0	NA	NA	18,19,2,5	1	1	1	1.31187062303	0	2	T,T	T,TGTATGTATATATATATAC	0.25	0.280902385466	0	NA	NA	22,10,1,2	1	1	1	0.891122325838	0
chr7_ref_v2	274695	0	C,CTATATATA,CTATATATATA	1	1	0,0,11,7,12,21	1	1	1	2	CTATATATATA,CTATATATATA	CTATATATA,CTATATATATA	0.5	0.108246224674	0	0,2,4,5,9,10	1	1	0	0.998993283413	0	2	CTATATATATA,CTATATATATA	CTATATATA,CTATATATATA	0.5	0.582360895745	0	NA	NA	0,0,5,3,4,16	1	1	1	1.19659267745	0	2	CTATATATATA,CTATATATATA	CTATATATA,CTATATATATA	0.25	0.0128941614099	0	NA	NA	0,0,4,4,13,5	1	1	1	2.64920418014	0
chr7_ref_v2	279781	0	A,C	0	0	101,17,0,26	1	1	0	2	A,A	A,C	0.5	0.376235469793	0	13,7,0,7	1	1	0	1.71639015779	0	2	A,A	A,C	0.5	0.182321556794	0	NA	NA	102,9,0,34	1	1	0	1.31670679036	0	2	A,A	A,C	0.5	0.0555698511548	0	NA	NA	68,10,0,9	1	1	0	1.27977785787	0
chr7_ref_v2	281600	0	AT,A	1	1	56,34,13,3	1	1	0	2	AT,AT	NA	NA	0.0542143978429	0	15,7,0,2	1	1	0	0.982721122214	0	2	AT,AT	NA	NA	0.327298854363	0	NA	NA	59,32,5,6	1	1	0	1.25132557239	0	2	AT,AT	NA	NA	0.284316082647	0	NA	NA	49,21,1,6	1	1	0	2.22287155585	0
chr7_ref_v2	295483	0	T,G	0	0	16,89,17,0	1	1	0	2	T,T	T,G	0.25	0.182321556794	0	3,22,4,0	1	1	0	0.36321044257	0	2	T,T	T,G	0.25	0.336472236621	0	NA	NA	2,97,16,0	1	1	0	3.21076635674	0	2	T,T	T,G	0.25	0.184003642977	0	NA	NA	6,79,10,0	1	1	0	1.93144964295	0
chr7_ref_v2	295487	0	C,G	0	0	15,92,4,0	1	1	0	2	C,C	C,G	0.125	0.355340720926	0	4,23,1,0	1	1	0	0.327509399049	0	2	C,C	C,G	0.125	0.0281708769667	0	NA	NA	4,97,7,0	1	1	0	1.92273438287	0	2	C,C	C,G	0.125	0.172371225941	0	NA	NA	8,82,5,0	1	1	0	0.663061908478	0
chr7_ref_v2	299289	0	T,G	0	0	29,125,30,0	1	1	0	2	T,T	T,G	0.25	0.342944751127	0	18,22,5,0	1	1	0	4.71249253319	0	2	T,T	T,G	0.25	0.0802868781057	0	NA	NA	28,122,34,0	1	1	0	0.622109669252	0	2	T,T	T,G	0.5	0.356674943939	0	NA	NA	25,96,27,0	1	1	0	0.533880001792	0
chr7_ref_v2	307196	0	TATATATGTAC,T	1	0	10,8,1,3	1	1	1	2	TATATATGTAC,TATATATGTAC	TATATATGTAC,T	0.5	0.405465108108	0	9,11,0,1	1	1	0	1.03820858792	0	2	TATATATGTAC,TATATATGTAC	TATATATGTAC,T	0.125	0.0157483569681	0	NA	NA	16,15,0,1	1	1	1	1.0085330523	0	2	TATATATGTAC,TATATATGTAC	NA	NA	0.0317486983146	0	NA	NA	6,5,0,0	1	0	1	0.627410591066	0
chr7_ref_v2	307200	0	TATGTAC,T	1	0	4,5,1,3	1	0	1	2	NA	NA	NA	NA	0	3,5,2,5	1	0	0	0.774993437338	0	2	NA	NA	NA	NA	0	NA	NA	4,3,6,9	1	1	1	2.69284823519	0	2	TATGTAC,T	T,T	0.25	0.251314428281	0	NA	NA	2,1,2,3	1	0	1	1.093702374	0
chr7_ref_v2	321482	0	CAT,C	1	1	43,43,5,4	1	1	0	2	CAT,CAT	NA	NA	0.0768910522433	0	16,18,3,4	1	1	0	1.12741684018	0	2	CAT,CAT	CAT,C	0.25	0.10128821408	0	NA	NA	47,51,7,6	1	1	0	0.652855403657	0	2	CAT,CAT	CAT,C	0.125	0.25571621837	0	NA	NA	29,39,4,3	1	1	0	0.838925586599	0
chr7_ref_v2	323383	0	TAA,T	1	0	24,41,17,24	1	1	1	2	TAA,T	TAA,TAA	0.25	0.0500104205747	0	10,12,5,5	1	1	0	0.80205454572	0	2	TAA,T	TAA,TAA	0.25	0.277631736598	0	NA	NA	23,33,9,25	1	1	1	0.836885052297	0	2	TAA,T	TAA,TAA	0.25	0.011834457647	0	NA	NA	27,27,8,17	1	1	1	1.92320615621	0
chr7_ref_v2	323391	0	C,T	0	0	30,42,10,2	1	1	1	2	C,C	C,T	0.25	0.154150679827	0	15,13,3,0	1	1	0	1.00837929321	0	2	C,C	C,T	0.25	0.0634973966292	0	NA	NA	28,27,11,3	1	1	1	0.972360582817	0	2	C,C	C,T	0.5	0.269663566949	0	NA	NA	20,24,5,3	1	1	1	0.907396674941	0
chr7_ref_v2	326264	0	CA,C	1	1	37,44,16,7	1	1	0	2	CA,CA	CA,C	0.125	0.0726360688323	0	10,18,2,3	1	1	0	1.00530344074	0	2	CA,CA	NA	NA	0.465181516713	0	NA	NA	40,51,8,8	1	1	0	0.962427283556	0	2	CA,CA	NA	NA	0.230872268014	0	NA	NA	24,36,12,2	1	1	0	0.809989995866	0
chr7_ref_v2	332119	0	G,T	1	0	39,98,29,0	1	1	0	2	G,G	G,T	0.5	0.420171255498	0	12,29,6,0	1	1	0	0.534367856007	0	2	G,G	G,T	0.25	0.178248231406	0	NA	NA	25,98,30,0	1	1	0	0.983467282352	0	2	G,G	G,T	0.5	0.279584862219	0	NA	NA	26,83,23,0	1	1	0	0.683054217209	0
chr7_ref_v2	364141	0	AT,A	1	1	59,60,3,9	1	1	0	2	AT,AT	NA	NA	0.045521593444	0	11,16,0,1	1	1	0	0.824107608997	0	2	AT,AT	NA	NA	0.287170787398	0	NA	NA	65,59,7,13	1	1	0	1.50177494412	0	2	AT,AT	AT,A	0.125	0.00594618601087	0	NA	NA	41,46,1,10	1	1	0	0.871461346345	0
chr7_ref_v2	366773	0	TA,T	1	1	27,31,3,5	1	1	0	2	TA,TA	NA	NA	0.527065766179	0	6,9,0,4	1	0	0	1.33994243684	0	2	NA	NA	NA	NA	0	NA	NA	20,35,6,3	1	1	0	1.17505292751	0	2	TA,TA	NA	NA	0.302710091633	0	NA	NA	26,20,6,6	1	1	0	1.45819348126	0
chr7_ref_v2	367118	0	A,C	1	0	111,15,0,39	1	1	0	2	A,A	A,C	0.5	0.0487901641694	0	38,10,0,6	1	1	0	1.98413345922	0	2	A,A	A,C	0.25	0.052116001139	0	NA	NA	89,25,0,48	1	1	0	2.38451146626	0	2	A,A	A,C	0.5	0.254234138384	0	NA	NA	74,19,0,34	1	1	0	1.73586454325	0
chr7_ref_v2	370511	0	A,T	1	0	133,132,0,0	1	1	0	2	A,A	NA	NA	0.0	0	34,23,0,0	1	1	0	1.07633073536	0	2	A,A	NA	NA	0.0	0	NA	NA	119,106,1,0	1	1	0	0.631329563686	0	2	A,A	NA	NA	0.00443459706787	0	NA	NA	37,48,49,43	1	1	0	322.805874283	1
chr7_ref_v2	374589	0	A,T	0	0	165,128,0,0	1	1	0	2	A,A	NA	NA	0.0	0	18,17,15,13	1	1	0	309.101735383	1	2	A,T	A,A	0.125	0.0281708769667	0	g.374589A>T	0	134,106,0,0	1	1	0	0.405437604279	0	2	A,A	NA	NA	0.0	0	NA	NA	96,63,0,1	1	1	0	0.783941213442	0
chr7_ref_v2	386204	0	T,G	0	0	17,86,31,0	1	1	1	2	T,T	T,G	0.5	0.0703807967618	0	7,16,2,0	1	1	1	1.74845804298	0	2	T,T	T,G	0.25	0.0909717782057	0	NA	NA	19,114,27,0	1	1	1	1.47946410815	0	2	T,T	T,G	0.25	0.387765531009	0	NA	NA	8,54,30,1	1	1	1	1.64122923956	0
chr7_ref_v2	397829	0	GA,G,GAAAAAAAAAAAA	1	1	0,6,3,6,11,16	1	1	0	2	GA,GAAAAAAAAAAAA	G,GAAAAAAAAAAAA	0.5	0.800900720949	0	0,0,0,0,0,0	0	0	0	0.0	0	2	NA	NA	NA	NA	0	NA	NA	3,5,1,4,11,26	1	1	0	1.55652574478	0	2	GAAAAAAAAAAAA,GAAAAAAAAAAAA	GA,GAAAAAAAAAAAA	0.5	0.980921890545	0	NA	NA	3,4,0,9,4,14	1	1	0	1.59517397566	0
chr7_ref_v2	397846	0	A,T	1	0	49,86,0,0	1	1	0	2	A,A	NA	NA	0.0	0	12,23,0,0	1	1	0	0.368477990649	0	2	A,A	NA	NA	0.0	0	NA	NA	52,82,0,0	1	1	0	0.535977660712	0	2	A,A	NA	NA	0.0	0	NA	NA	38,58,1,0	1	1	0	0.547512922214	0
chr7_ref_v2	400216	0	TA,T	1	1	59,67,3,1	1	1	0	2	TA,TA	NA	NA	1.11024910906	0	16,13,0,1	1	1	0	0.715004370467	0	2	TA,TA	NA	NA	0.358629751381	0	NA	NA	53,59,3,2	1	1	0	0.707266095009	0	2	TA,TA	NA	NA	0.721731343052	0	NA	NA	44,30,6,6	1	1	0	4.97084302795	0
chr7_ref_v2	400545	0	G,GT	1	1	9,7,20,30	1	1	0	2	GT,GT	G,GT	0.125	0.0359509647466	0	2,3,4,9	1	0	0	0.546346830404	0	2	NA	NA	NA	NA	0	NA	NA	0,0,0,0	0	0	0	0.0	0	2	NA	NA	NA	NA	0	NA	NA	2,5,8,21	1	1	0	1.10797974239	0
chr7_ref_v2	401681	1	A,AACAACCT	1	0	0,0,1,88	1	1	1	2	NA	NA	NA	NA	0	0,0,1,23	1	1	0	0.661589321328	0	2	NA	NA	NA	NA	0	NA	NA	0,0,2,86	1	1	1	0.59086001501	0	2	NA	NA	NA	NA	0	NA	NA	0,0,2,65	1	1	1	0.775172431638	0
chr7_ref_v2	401686	1	T,A	1	0	0,0,1,93	1	1	1	2	NA	NA	NA	NA	0	0,0,1,21	1	1	0	0.732890815066	0	2	NA	NA	NA	NA	0	NA	NA	0,0,9,83	1	1	0	6.34650568209	0	2	NA	NA	NA	NA	0	NA	NA	0,0,6,72	1	1	1	3.85683071808	0
chr7_ref_v2	423353	0	A,G	0	0	0,0,119,145	1	1	0	2	G,G	NA	NA	0.0	0	0,0,28,29	1	1	0	0.519362333957	0	2	G,G	NA	NA	0.0	0	NA	NA	0,1,117,97	1	1	0	2.58275790215	0	2	G,G	NA	NA	0.00466201310581	0	NA	NA	0,0,73,69	1	1	0	1.16327192824	0
chr7_ref_v2	438685	0	C,CA	1	1	53,70,1,1	1	1	0	2	C,C	NA	NA	0.800955640809	0	26,20,5,4	1	1	0	5.72970182441	0	2	C,C	C,CA	0.25	0.100907122587	0	NA	NA	32,71,3,4	1	1	0	2.44141503848	0	2	C,C	C,CA	0.125	0.366955339839	0	NA	NA	44,51,1,6	1	1	0	3.78707654727	0
chr7_ref_v2	438812	0	AT,A	1	1	75,58,1,7	1	1	0	2	AT,AT	NA	NA	0.471169149774	0	16,14,3,2	1	1	0	2.90946762504	0	2	AT,AT	AT,A	0.125	0.00327873974508	0	NA	NA	66,60,3,7	1	1	0	1.17416486153	0	2	AT,AT	NA	NA	0.146367198148	0	NA	NA	63,34,1,2	1	1	0	1.5428603345	0
chr7_ref_v2	440430	0	C,CA	1	1	38,18,8,9	1	1	0	2	C,C	C,CA	0.5	0.231031127245	0	13,9,1,6	1	1	0	0.887842626682	0	2	C,C	C,CA	0.5	0.167356160064	0	NA	NA	34,11,1,5	1	1	0	1.68716678629	0	2	C,C	C,CA	0.125	0.197055463548	0	NA	NA	31,15,6,8	1	1	0	0.380740871268	0
chr7_ref_v2	483120	0	TA,T	1	1	51,56,20,10	1	1	0	2	TA,TA	TA,T	0.25	0.00343337344357	0	10,21,3,2	1	1	0	1.62357370073	0	2	TA,TA	NA	NA	0.112136532134	0	NA	NA	67,42,13,7	1	1	0	3.40269893122	0	2	TA,TA	TA,T	0.125	0.0702149891253	0	NA	NA	43,33,10,4	1	1	0	1.60406958448	0
chr7_ref_v2	484084	0	CT,C	1	1	47,67,7,10	1	1	0	2	CT,CT	CT,C	0.125	0.100315835152	0	16,16,3,3	1	1	0	0.58726468674	0	2	CT,CT	CT,C	0.125	0.114504295911	0	NA	NA	47,70,7,7	1	1	0	0.552381035179	0	2	CT,CT	NA	NA	0.264213010627	0	NA	NA	38,38,7,11	1	1	0	1.19630434961	0
chr7_ref_v2	484707	0	T,A	0	0	92,58,0,0	1	1	0	2	T,T	NA	NA	0.0	0	20,22,0,0	1	1	0	1.4189032648	0	2	T,T	NA	NA	0.0	0	NA	NA	47,38,58,30	1	1	0	319.456067113	1	2	T,A	NA	NA	0.0346855579879	0	g.484707T>A	0	53,44,0,0	1	1	0	1.00195166952	0
chr7_ref_v2	496718	0	T,TA	1	1	7,5,40,32	1	1	0	2	TA,TA	T,TA	0.125	0.197889502958	0	1,3,15,12	1	1	0	0.557306859556	0	2	TA,TA	NA	NA	0.0271433193003	0	NA	NA	5,1,27,29	1	1	0	1.01423428611	0	2	TA,TA	NA	NA	0.17674934977	0	NA	NA	3,3,29,24	1	1	0	0.533601314698	0
chr7_ref_v2	528289	0	A,C	0	0	104,23,0,20	1	1	0	2	A,A	A,C	0.25	0.14624550032	0	18,3,0,1	1	1	0	0.775515338569	0	2	A,A	A,C	0.125	0.0180185055027	0	NA	NA	136,14,0,14	1	1	0	3.78947664716	0	2	A,A	A,C	0.25	0.356674943939	0	NA	NA	72,15,0,9	1	1	0	0.72900836534	0
chr7_ref_v2	530023	0	C,A	1	0	32,40,11,9	1	1	0	2	C,C	C,A	0.5	0.182321556794	1	5,1,1,0	1	0	0	1.34341930288	0	2	NA	NA	NA	NA	0	NA	NA	33,35,5,15	1	1	0	1.6780796328	0	2	C,C	C,A	0.5	0.125163142954	1	NA	NA	21,19,11,9	1	1	0	1.37528211153	0
chr7_ref_v2	531833	0	C,CAT	1	1	9,16,1,1	1	1	1	2	C,C	NA	NA	0.148807423504	0	9,5,2,1	1	0	0	1.18999011193	0	2	NA	NA	NA	NA	0	NA	NA	10,20,5,2	1	1	1	1.99101246979	0	2	C,C	C,CAT	0.25	0.165609112374	0	NA	NA	9,11,2,3	1	1	1	1.35863891568	0
chr7_ref_v2	535857	1	A,T	0	0	0,0,0,0	0	0	1	2	NA	NA	NA	NA	0	0,1,0,0	0	0	1	0.0	0	2	NA	NA	NA	NA	0	NA	NA	0,0,0,1	0	0	1	0.0	0	2	NA	NA	NA	NA	0	NA	NA	0,1,0,1	1	0	1	0.0	0
chr7_ref_v2	535874	1	A,G	0	0	0,0,0,0	0	0	1	2	NA	NA	NA	NA	0	0,0,0,1	0	0	1	0.0	0	2	NA	NA	NA	NA	0	NA	NA	0,1,0,1	1	0	1	0.0	0	2	NA	NA	NA	NA	0	NA	NA	0,1,0,1	1	0	1	0.0	0
chr7_ref_v2	535875	1	C,T	0	0	0,0,0,0	0	0	1	2	NA	NA	NA	NA	0	0,0,0,1	0	0	1	0.0	0	2	NA	NA	NA	NA	0	NA	NA	0,1,0,1	1	0	1	0.0	0	2	NA	NA	NA	NA	0	NA	NA	0,1,0,1	1	0	1	0.0	0
chr7_ref_v2	535900	1	TC,T	0	0	0,0,0,1	0	0	1	2	NA	NA	NA	NA	0	0,0,0,2	0	0	1	0.0	0	2	NA	NA	NA	NA	0	NA	NA	0,1,0,1	1	0	1	0.0	0	2	NA	NA	NA	NA	0	NA	NA	0,1,0,2	1	0	1	0.0	0
chr7_ref_v2	535905	1	GAATAT,G	0	0	0,0,0,1	0	0	1	2	NA	NA	NA	NA	0	0,0,0,2	0	0	1	0.0	0	2	NA	NA	NA	NA	0	NA	NA	0,1,0,1	1	0	1	0.0	0	2	NA	NA	NA	NA	0	NA	NA	0,1,0,2	1	0	1	0.0	0
chr7_ref_v2	535915	1	A,G	1	0	0,1,0,1	1	0	1	2	NA	NA	NA	NA	0	0,0,0,2	0	0	1	0.0	0	2	NA	NA	NA	NA	0	NA	NA	0,1,0,1	1	0	1	0.124938736608	0	2	NA	NA	NA	NA	0	NA	NA	0,2,0,2	1	0	1	0.162727297498	0
chr7_ref_v2	535953	1	G,A	0	0	0,5,0,2	1	0	1	2	NA	NA	NA	NA	0	0,0,0,1	0	0	1	0.0	0	2	NA	NA	NA	NA	0	NA	NA	0,3,0,1	1	0	1	0.169576051808	0	2	NA	NA	NA	NA	0	NA	NA	0,3,0,5	1	0	1	1.37487096266	0
chr7_ref_v2	535958	1	A,G	1	0	0,6,0,2	1	0	1	2	NA	NA	NA	NA	0	0,1,0,0	0	0	1	0.0	0	2	NA	NA	NA	NA	0	NA	NA	0,4,0,0	0	0	1	0.0	0	2	NA	NA	NA	NA	0	NA	NA	0,5,0,3	1	0	1	0.496908876448	0
chr7_ref_v2	535990	1	C,T	0	0	0,2,0,2	1	0	1	2	NA	NA	NA	NA	0	0,0,0,0	0	0	1	0.0	0	2	NA	NA	NA	NA	0	NA	NA	0,2,0,0	0	0	1	0.0	0	2	NA	NA	NA	NA	0	NA	NA	0,1,0,4	1	0	1	0.752808753314	0
chr7_ref_v2	536024	1	A,G	1	0	0,0,0,2	0	0	1	2	NA	NA	NA	NA	0	0,0,0,0	0	0	1	0.0	0	2	NA	NA	NA	NA	0	NA	NA	0,0,0,0	0	0	1	0.0	0	2	NA	NA	NA	NA	0	NA	NA	0,0,0,3	0	0	1	0.0	0
chr7_ref_v2	536040	1	T,C	1	0	0,0,0,1	0	0	1	2	NA	NA	NA	NA	0	0,0,0,0	0	0	1	0.0	0	2	NA	NA	NA	NA	0	NA	NA	0,1,0,0	0	0	1	0.0	0	2	NA	NA	NA	NA	0	NA	NA	0,0,0,1	0	0	1	0.0	0
chr7_ref_v2	536048	1	G,A	0	0	0,0,0,1	0	0	1	2	NA	NA	NA	NA	0	0,0,0,0	0	0	1	0.0	0	2	NA	NA	NA	NA	0	NA	NA	0,1,0,0	0	0	1	0.0	0	2	NA	NA	NA	NA	0	NA	NA	0,0,0,1	0	0	1	0.0	0
chr7_ref_v2	541661	1	T,TCC	1	0	0,0,0,0	0	0	1	2	NA	NA	NA	NA	0	0,0,1,0	0	0	1	0.0	0	2	NA	NA	NA	NA	0	NA	NA	0,0,0,0	0	0	1	0.0	0	2	NA	NA	NA	NA	0	NA	NA	0,0,0,0	0	0	1	0.0	0
chr7_ref_v2	541663	1	A,C	1	0	0,0,0,0	0	0	1	2	NA	NA	NA	NA	0	0,0,1,0	0	0	1	0.0	0	2	NA	NA	NA	NA	0	NA	NA	0,0,0,0	0	0	1	0.0	0	2	NA	NA	NA	NA	0	NA	NA	0,0,0,0	0	0	1	0.0	0
chr7_ref_v2	541667	1	A,T	1	0	0,0,0,0	0	0	1	2	NA	NA	NA	NA	0	0,0,1,0	0	0	1	0.0	0	2	NA	NA	NA	NA	0	NA	NA	0,0,0,0	0	0	1	0.0	0	2	NA	NA	NA	NA	0	NA	NA	0,0,0,0	0	0	1	0.0	0
chr7_ref_v2	541673	1	C,CCTTGCAAAGCTGTAATTAGGT	1	0	0,0,0,0	0	0	1	2	NA	NA	NA	NA	0	0,0,1,0	0	0	0	0.0	0	2	NA	NA	NA	NA	0	NA	NA	0,0,0,0	0	0	1	0.0	0	2	NA	NA	NA	NA	0	NA	NA	0,1,0,0	0	0	1	0.0	0
chr7_ref_v2	549529	0	T,A	0	0	141,106,0,1	1	1	0	2	T,T	NA	NA	0.004040409537	0	24,23,0,0	1	1	0	0.633007364388	0	2	T,T	NA	NA	0.0	0	NA	NA	141,102,0,0	1	1	0	0.477578969032	0	2	T,T	NA	NA	0.0	0	NA	NA	95,61,0,0	1	1	0	0.772906075558	0
chr7_ref_v2	551822	0	T,G	0	0	18,96,36,0	1	1	0	2	T,T	T,G	0.5	0.0266682470822	0	7,30,9,0	1	1	0	0.591335765018	0	2	T,T	T,G	0.5	0.209720530982	0	NA	NA	12,108,33,0	1	1	0	1.30913588663	0	2	T,T	T,G	0.5	0.162518929498	0	NA	NA	13,87,24,0	1	1	0	1.06344118324	0
chr7_ref_v2	569136	1	T,G	1	0	0,0,0,0	0	0	1	2	NA	NA	NA	NA	0	0,0,0,1	0	0	1	0.0	0	2	NA	NA	NA	NA	0	NA	NA	0,0,0,0	0	0	1	0.0	0	2	NA	NA	NA	NA	0	NA	NA	0,0,0,0	0	0	1	0.0	0
chr7_ref_v2	569138	1	T,G	1	0	0,0,0,0	0	0	1	2	NA	NA	NA	NA	0	0,0,0,1	0	0	1	0.0	0	2	NA	NA	NA	NA	0	NA	NA	0,0,0,0	0	0	1	0.0	0	2	NA	NA	NA	NA	0	NA	NA	0,0,0,0	0	0	1	0.0	0
chr7_ref_v2	569144	1	C,T	1	0	0,0,0,0	0	0	1	2	NA	NA	NA	NA	0	0,0,0,1	0	0	1	0.0	0	2	NA	NA	NA	NA	0	NA	NA	0,0,0,0	0	0	1	0.0	0	2	NA	NA	NA	NA	0	NA	NA	0,0,0,0	0	0	1	0.0	0
chr7_ref_v2	569147	1	A,G	1	0	0,0,0,0	0	0	1	2	NA	NA	NA	NA	0	0,0,0,1	0	0	1	0.0	0	2	NA	NA	NA	NA	0	NA	NA	0,0,0,0	0	0	1	0.0	0	2	NA	NA	NA	NA	0	NA	NA	0,0,0,0	0	0	1	0.0	0
chr7_ref_v2	569150	1	A,T	0	0	0,0,0,0	0	0	1	2	NA	NA	NA	NA	0	0,0,0,1	0	0	1	0.0	0	2	NA	NA	NA	NA	0	NA	NA	0,0,0,0	0	0	1	0.0	0	2	NA	NA	NA	NA	0	NA	NA	0,0,0,0	0	0	1	0.0	0
chr7_ref_v2	582519	0	TA,T	1	1	21,30,4,7	1	1	0	2	TA,TA	NA	NA	0.0117573263652	0	10,9,1,0	1	1	0	1.05318059476	0	2	TA,TA	NA	NA	0.906093482043	0	NA	NA	26,24,5,6	1	1	0	1.01751545666	0	2	TA,TA	NA	NA	0.0593628805503	0	NA	NA	13,26,7,3	1	1	0	1.45894467031	0
chr7_ref_v2	593350	0	CAT,C	1	1	48,43,3,7	1	1	0	2	CAT,CAT	CAT,C	0.125	0.108965925423	0	37,33,5,2	1	1	0	1.12523455489	0	2	CAT,CAT	CAT,C	0.125	0.0885074872624	0	NA	NA	53,56,6,2	1	1	0	0.989162519858	0	2	CAT,CAT	NA	NA	0.285570653591	0	NA	NA	39,39,3,3	1	1	0	0.604724209532	0
chr7_ref_v2	611733	0	CAT,C	1	1	31,42,5,5	1	1	0	2	CAT,CAT	CAT,C	0.125	0.205802955369	0	25,18,5,6	1	1	0	1.25687786533	0	2	CAT,CAT	CAT,C	0.25	0.115857318585	0	NA	NA	36,31,5,8	1	1	0	1.03109691125	0	2	CAT,CAT	CAT,C	0.125	0.124558640909	0	NA	NA	17,22,1,2	1	1	1	0.522926570495	0
chr7_ref_v2	611923	0	A,T	0	0	130,59,0,0	1	1	0	2	A,A	NA	NA	0.0	0	21,30,0,0	1	1	0	5.21562662636	0	2	A,A	NA	NA	0.0	0	NA	NA	136,45,1,0	1	1	0	1.37924706794	0	2	A,A	NA	NA	0.00550965581097	0	NA	NA	99,28,0,0	1	1	0	1.96875214864	0
chr7_ref_v2	613780	0	A,G	0	0	114,81,0,1	1	1	0	2	A,A	NA	NA	0.00511510066677	0	29,25,0,0	1	1	0	0.577968853848	0	2	A,A	NA	NA	0.0	0	NA	NA	109,113,0,1	1	1	0	2.57603505473	0	2	A,A	NA	NA	0.00449438958784	0	NA	NA	79,74,0,1	1	1	0	1.2813592728	0
chr7_ref_v2	616160	0	AT,A	1	1	71,42,20,15	1	1	0	2	AT,AT	AT,A	0.125	0.0676541887325	0	11,6,3,4	1	1	0	0.68259871683	0	2	AT,AT	AT,A	0.25	0.008799694589	0	NA	NA	48,38,10,4	1	1	0	1.74679212906	0	2	AT,AT	NA	NA	0.241799353458	0	NA	NA	55,30,8,10	1	1	0	0.879611687728	0
chr7_ref_v2	639662	0	G,GAAAAAAAAAAAAAAA	1	1	0,0,6,2	1	0	0	2	NA	NA	NA	NA	0	1,0,0,0	0	0	0	0.0	0	2	NA	NA	NA	NA	0	NA	NA	0,1,6,0	1	0	0	0.531111483238	0	2	NA	NA	NA	NA	0	NA	NA	0,1,4,1	1	0	0	0.305643552621	0
chr7_ref_v2	644776	0	GTA,G	1	1	36,28,2,1	1	1	1	2	GTA,GTA	NA	NA	0.726257023531	0	19,27,1,3	1	1	0	1.47792925094	0	2	GTA,GTA	NA	NA	0.13619118995	0	NA	NA	37,30,3,3	1	1	0	1.10482168009	0	2	GTA,GTA	NA	NA	0.108816780279	0	NA	NA	22,29,3,3	1	1	0	1.45839962148	0
chr7_ref_v2	649544	0	G,GT	1	1	43,52,4,0	1	1	0	2	G,G	NA	NA	0.361945113242	0	12,17,0,3	1	1	0	2.8375959401	0	2	G,G	G,GT	0.125	0.0547336988091	0	NA	NA	55,52,7,2	1	1	0	0.904129668994	0	2	G,G	NA	NA	0.125629041001	0	NA	NA	33,53,5,5	1	1	0	2.67547813537	0
chr7_ref_v2	653217	0	C,T	1	0	92,53,0,29	1	1	0	2	C,C	C,T	0.25	0.370373788297	0	20,12,0,9	1	1	0	0.631148352644	0	2	C,C	C,T	0.5	0.0645385211376	0	NA	NA	84,44,0,30	1	1	0	0.610808257004	0	2	C,C	C,T	0.5	0.319430770766	0	NA	NA	50,38,0,16	1	1	0	0.972545688371	0
chr7_ref_v2	653233	0	TGCGAA,T	1	0	14,86,32,0	1	1	0	2	TGCGAA,TGCGAA	TGCGAA,T	0.5	0.0100503358535	0	9,27,2,1	1	1	0	2.56762871567	0	2	TGCGAA,TGCGAA	TGCGAA,T	0.125	0.223143551314	0	NA	NA	20,78,29,0	1	1	0	1.34211845171	0	2	TGCGAA,TGCGAA	TGCGAA,T	0.5	0.0851578083403	0	NA	NA	17,60,18,0	1	1	0	1.71615743617	0
chr7_ref_v2	653239	0	G,T	0	0	14,79,32,0	1	1	0	2	G,G	G,T	0.5	0.0625203569813	0	9,27,1,1	1	1	0	2.84672597988	0	2	G,G	NA	NA	0.0540672212703	0	NA	NA	19,71,29,0	1	1	0	1.1560499053	0	2	G,G	G,T	0.5	0.016736499341	0	NA	NA	17,59,18,0	1	1	0	1.56580900947	0
chr7_ref_v2	663324	0	A,C	0	0	130,20,0,40	1	1	0	2	A,A	A,C	0.5	0.198450938724	0	26,12,0,6	1	1	0	3.18376960569	0	2	A,A	A,C	0.25	0.254234138384	0	NA	NA	136,26,0,36	1	1	0	0.906275934209	0	2	A,A	A,C	0.5	0.37806613392	0	NA	NA	104,18,0,20	1	1	0	1.1583709044	0
chr7_ref_v2	675515	0	AAT,A	1	1	39,63,2,5	1	1	0	2	AAT,AAT	NA	NA	0.255882129051	0	17,27,1,8	1	1	0	2.63929128957	0	2	AAT,AAT	AAT,A	0.25	0.0838578677264	0	NA	NA	31,47,4,6	1	1	0	1.2911412885	0	2	AAT,AAT	AAT,A	0.125	0.0283181461429	0	NA	NA	26,54,1,0	1	1	0	1.2840577048	0
chr7_ref_v2	678059	0	C,T	1	0	65,27,6,73	1	1	0	2	C,T	C,C	0.125	0.0989737036989	0	30,6,4,15	1	1	0	2.22683293146	0	2	C,T	C,C	0.25	0.128254335524	0	NA	NA	80,26,9,71	1	1	0	1.04294769811	0	2	C,T	C,C	0.125	0.0300980311573	0	NA	NA	44,16,5,64	1	1	0	1.22022437577	0
chr7_ref_v2	697318	0	T,C	1	0	98,98,0,0	1	1	0	2	T,T	NA	NA	0.0	0	17,18,18,23	1	1	0	310.433636815	1	2	T,C	C,C	0.125	0.093090423066	0	g.697318T>C	0	92,96,0,0	1	1	0	0.429187504971	0	2	T,T	NA	NA	0.0	0	NA	NA	74,92,0,0	1	1	0	1.05538767329	0
chr7_ref_v2	699989	0	A,AT	1	1	0,12,14,6	1	1	0	2	A,AT	AT,AT	0.5	0.0744678241854	0	0,5,3,6	1	0	0	1.56281405484	0	2	NA	NA	NA	NA	0	NA	NA	0,8,26,8	1	1	0	1.94376457125	0	2	AT,AT	NA	NA	0.0876288970474	0	NA	NA	0,8,16,2	1	1	0	1.31777236164	0
chr7_ref_v2	707030	0	C,CA	1	1	53,22,2,6	1	1	0	2	C,C	C,CA	0.125	0.255046294971	0	15,3,2,1	1	1	0	1.09955495684	0	2	C,C	C,CA	0.125	0.1802418879	0	NA	NA	48,14,3,3	1	1	1	0.828210805912	0	2	C,C	NA	NA	0.265858382309	0	NA	NA	36,18,5,2	1	1	0	1.83297449449	0
chr7_ref_v2	707181	0	A,AGTTCC	0	0	0,5,0,5	1	0	1	2	NA	NA	NA	NA	0	0,0,0,1	0	0	1	0.0	0	2	NA	NA	NA	NA	0	NA	NA	0,4,0,2	1	0	1	0.472778005751	0	2	NA	NA	NA	NA	0	NA	NA	1,2,0,1	1	0	1	0.629094132748	0
chr7_ref_v2	715630	0	GA,G	1	1	76,80,13,12	1	1	0	2	GA,GA	NA	NA	0.179428847405	0	13,10,2,1	1	1	0	0.59040459539	0	2	GA,GA	NA	NA	0.100196103076	0	NA	NA	84,74,9,3	1	1	0	1.71618354542	0	2	GA,GA	NA	NA	0.520845511501	0	NA	NA	64,73,13,5	1	1	0	0.647527841155	0
chr7_ref_v2	719327	0	A,C	0	0	156,26,0,27	1	1	0	2	A,A	A,C	0.25	0.0741079721537	0	39,12,0,3	1	1	0	1.68712569027	0	2	A,A	A,C	0.125	0.177279144093	0	NA	NA	140,22,0,23	1	1	0	0.43784366191	0	2	A,A	A,C	0.25	0.037911449728	0	NA	NA	103,23,0,9	1	1	0	1.37398970405	0
chr7_ref_v2	726654	0	T,G	0	0	22,63,16,0	1	1	0	2	T,T	T,G	0.25	0.336472236621	0	11,20,5,0	1	1	0	0.857697496727	0	2	T,T	T,G	0.25	0.303682413798	0	NA	NA	27,66,18,0	1	1	0	0.547552911438	0	2	T,T	T,G	0.25	0.357749635068	0	NA	NA	12,48,8,0	1	1	0	1.01051834316	0
chr7_ref_v2	733023	0	AT,A	1	1	35,28,7,12	1	1	0	2	AT,AT	AT,A	0.125	0.0706642087006	0	11,4,5,5	1	1	0	1.43867710668	0	2	AT,AT	AT,A	0.5	0.0105064309762	0	NA	NA	28,20,14,10	1	1	0	2.5870034466	0	2	AT,AT	AT,A	0.5	0.148640545077	0	NA	NA	22,21,8,7	1	1	0	0.934589900571	0
chr7_ref_v2	736467	0	T,TA	1	1	26,37,2,10	1	1	0	2	T,T	T,TA	0.25	0.165402954222	0	10,18,4,1	1	1	0	2.09296549712	0	2	T,T	T,TA	0.125	0.107528261114	0	NA	NA	35,33,3,5	1	1	0	1.61055938626	0	2	T,T	NA	NA	0.139186522314	0	NA	NA	19,28,9,2	1	1	0	4.86281085976	0
chr7_ref_v2	742071	0	C,CTTTTT	1	1	15,11,4,36	1	1	0	2	C,CTTTTT	CTTTTT,CTTTTT	0.25	0.0800427076735	0	3,6,1,4	1	0	0	1.82799522971	0	2	NA	NA	NA	NA	0	NA	NA	11,13,5,29	1	1	0	0.807632141619	0	2	C,CTTTTT	CTTTTT,CTTTTT	0.125	0.0969922659873	0	NA	NA	11,7,1,18	1	1	0	0.79007171225	0
chr7_ref_v2	743476	0	T,C	0	0	139,142,0,0	1	1	0	2	T,T	NA	NA	0.0	0	22,18,11,16	1	1	0	308.962997331	1	2	T,C	T,T	0.25	0.117783035656	0	g.743476T>C	0	122,114,0,0	1	1	0	0.585720113928	0	2	T,T	NA	NA	0.0	0	NA	NA	83,100,0,0	1	1	0	0.84296317625	0
chr7_ref_v2	765688	0	GA,G	1	1	64,75,19,15	1	1	0	2	GA,GA	GA,G	0.25	0.139915329158	0	21,32,4,6	1	1	0	0.857897959582	0	2	GA,GA	GA,G	0.125	0.12493921242	0	NA	NA	42,51,4,11	1	1	0	0.908494438917	0	2	GA,GA	GA,G	0.125	0.199148672501	0	NA	NA	48,43,9,12	1	1	0	0.93745710369	0
chr7_ref_v2	767572	0	A,C	0	0	141,36,0,54	1	1	0	2	A,A	A,C	0.5	0.0702042586732	0	36,11,0,8	1	1	0	0.872713876862	0	2	A,A	A,C	0.25	0.292987124681	0	NA	NA	108,25,0,61	1	1	0	2.26321194972	0	2	A,C	A,A	0.25	0.252389119411	0	NA	NA	76,21,0,40	1	1	0	1.17977178429	0
chr7_ref_v2	776015	0	T,G	1	0	20,89,37,0	1	1	0	2	T,T	T,G	0.5	0.0448505661654	0	6,23,4,0	1	1	0	0.953303176948	0	2	T,T	T,G	0.25	0.196691553792	0	NA	NA	20,110,39,0	1	1	0	0.821909506358	0	2	T,T	T,G	0.5	0.0800427076735	0	NA	NA	19,89,27,0	1	1	0	0.927094469792	0
chr7_ref_v2	805360	0	A,C	0	0	114,12,0,51	1	1	0	2	A,A	A,C	0.5	0.213574100298	0	26,6,0,8	1	1	0	1.41333943407	0	2	A,A	A,C	0.5	0.169899036795	0	NA	NA	131,13,0,52	1	1	0	0.627276871094	0	2	A,A	A,C	0.5	0.0990909026442	0	NA	NA	90,4,0,24	1	1	0	2.52985242126	0
chr7_ref_v2	807779	0	CA,C	1	1	11,15,8,1	1	1	0	2	CA,CA	CA,C	0.125	0.0901859806399	0	4,3,2,3	1	0	0	2.48011948392	0	2	NA	NA	NA	NA	0	NA	NA	20,16,11,3	1	1	0	0.905919045166	0	2	CA,CA	CA,C	0.25	0.0196849817734	0	NA	NA	16,10,7,4	1	1	0	1.7228195671	0
chr7_ref_v2	808300	0	C,CTA	1	1	5,5,31,10	1	1	1	2	CTA,CTA	NA	NA	0.0450992500617	0	4,2,11,9	1	1	0	1.304943236	0	2	CTA,CTA	C,CTA	0.25	0.128365947335	0	NA	NA	7,6,16,17	1	1	1	2.47413047633	0	2	CTA,CTA	C,CTA	0.25	0.00102284778197	0	NA	NA	3,2,15,14	1	1	1	2.54853701368	0
chr7_ref_v2	828640	0	T,A	0	0	111,82,0,0	1	1	0	2	T,T	NA	NA	0.0	0	27,18,0,0	1	1	0	0.403129388909	0	2	T,T	NA	NA	0.0	0	NA	NA	107,98,0,0	1	1	0	1.1734192108	0	2	T,T	NA	NA	0.0	0	NA	NA	42,48,33,25	1	1	0	311.974354874	1
chr7_ref_v2	840514	0	GA,G	1	1	61,65,7,10	1	1	0	2	GA,GA	NA	NA	0.00734046689125	0	18,22,2,4	1	1	0	0.432679513695	0	2	GA,GA	NA	NA	0.0395658392988	0	NA	NA	44,89,8,12	1	1	0	3.06951306525	0	2	GA,GA	NA	NA	0.16222601707	0	NA	NA	39,70,7,7	1	1	0	2.19022728206	0
chr7_ref_v2	848425	0	GAT,G	1	1	46,25,2,1	1	1	1	2	GAT,GAT	NA	NA	0.229122795094	0	20,13,2,2	1	1	0	1.20979895843	0	2	GAT,GAT	GAT,G	0.125	0.103864405385	0	NA	NA	40,21,2,2	1	1	0	0.715270877086	0	2	GAT,GAT	NA	NA	0.172897491087	0	NA	NA	26,19,8,1	1	1	1	4.11369694171	0
chr7_ref_v2	848454	0	GA,GAA,G	1	1	24,6,2,1,9,5	1	1	1	2	GA,GA	GA,G	0.5	0.37594844456	0	8,5,1,2,1,0	1	0	0	1.46077320955	0	2	NA	NA	NA	NA	0	NA	NA	14,15,6,0,4,2	1	1	0	4.22755701292	0	2	GA,GA	GA,GAA	0.125	0.175120032761	0	NA	NA	20,9,2,1,1,2	1	1	1	1.71110956413	0
chr7_ref_v2	850714	0	G,A	1	0	85,34,0,20	1	1	0	2	G,G	G,A	0.25	0.211309093667	0	27,14,0,5	1	1	0	0.68692792835	0	2	G,G	G,A	0.25	0.0610216772585	0	NA	NA	78,16,2,24	1	1	0	1.7319327668	0	2	G,G	G,A	0.5	0.18658595558	0	NA	NA	62,17,0,22	1	1	0	1.61252972846	0
chr7_ref_v2	853423	0	AT,A	1	1	78,66,6,5	1	1	0	2	AT,AT	NA	NA	0.23217959001	0	18,20,2,0	1	1	0	0.688521118412	0	2	AT,AT	NA	NA	0.223454973012	0	NA	NA	82,64,8,1	1	1	0	0.652417968635	0	2	AT,AT	NA	NA	0.399052428563	0	NA	NA	62,57,7,7	1	1	0	1.04007351227	0
chr7_ref_v2	877251	0	A,C	0	0	151,18,0,24	1	1	0	2	A,A	A,C	0.25	0.0363670962859	0	39,9,0,4	1	1	0	1.38265560206	0	2	A,A	A,C	0.25	0.315852949418	0	NA	NA	143,18,0,33	1	1	0	1.42731070697	0	2	A,A	A,C	0.25	0.390866308687	0	NA	NA	105,21,0,27	1	1	0	1.53963486693	0
chr7_ref_v2	878109	0	T,A	1	0	87,122,0,0	1	1	0	2	T,T	NA	NA	0.0	0	29,53,0,0	1	1	0	0.852841262206	0	2	T,T	NA	NA	0.0	0	NA	NA	81,94,0,0	1	1	0	0.937728571932	0	2	T,T	NA	NA	0.0	0	NA	NA	28,47,33,50	1	1	0	319.435091464	1
chr7_ref_v2	899696	0	T,TA	1	1	76,47,8,5	1	1	0	2	T,T	NA	NA	0.163601633904	0	15,14,0,0	1	1	0	1.1310968158	0	2	T,T	NA	NA	0.292369900193	0	NA	NA	68,54,2,1	1	1	0	1.77061659015	0	2	T,T	NA	NA	1.3036083533	0	NA	NA	49,20,4,10	1	1	0	3.16452471898	0
chr7_ref_v2	910026	0	C,CT,CTT	1	1	1,6,0,9,3,16	1	1	0	2	CT,CTT	C,CTT	0.25	0.546817778173	0	1,0,1,1,2,5	1	0	0	0.959019844993	0	2	NA	NA	NA	NA	0	NA	NA	3,6,0,11,1,12	1	1	0	1.21438647617	0	2	CT,CTT	C,CTT	0.5	0.277043695597	0	NA	NA	3,5,0,13,1,14	1	1	0	1.09779410828	0
chr7_ref_v2	949165	0	CTA,C,CTATA	1	1	29,39,1,4,2,4	1	1	0	2	CTA,CTA	CTA,CTATA	0.125	0.967912035128	0	15,13,2,3,3,1	1	1	0	1.26274977548	0	2	CTA,CTA	CTA,CTATA	0.125	0.643332323637	0	NA	NA	27,43,5,2,4,2	1	1	0	2.39310047897	0	2	CTA,CTA	CTA,CTATA	0.125	0.718821038975	0	NA	NA	21,25,6,4,2,1	1	1	0	4.03730466298	0
chr7_ref_v2	949468	0	T,G	0	0	188,160,0,0	1	1	0	2	T,T	NA	NA	0.0	0	38,35,0,0	1	1	0	0.421572658052	0	2	T,T	NA	NA	0.0	0	NA	NA	90,80,85,78	1	1	0	357.321723384	1	2	T,G	NA	NA	0.0420482362435	0	g.949468T>G	0	139,120,0,0	1	1	0	0.402203366485	0
chr7_ref_v2	951060	0	G,T	0	0	108,89,0,0	1	1	0	2	G,G	NA	NA	0.0	0	41,38,0,0	1	1	0	0.488273851518	0	2	G,G	NA	NA	0.0	0	NA	NA	52,37,53,51	1	1	0	324.06366459	1	2	G,T	T,T	0.125	0.0955598988717	0	g.951060G>T	0	80,56,0,0	1	1	0	0.717165656818	0
chr7_ref_v2	959693	0	AAT,A	1	1	44,40,5,6	1	1	0	2	AAT,AAT	NA	NA	0.0914518874048	0	28,31,1,3	1	1	0	0.838243322476	0	2	AAT,AAT	NA	NA	0.52540992248	0	NA	NA	34,39,4,6	1	1	0	0.67237667901	0	2	AAT,AAT	NA	NA	0.0676125103844	0	NA	NA	26,34,3,9	1	1	0	1.46052620708	0
chr7_ref_v2	968459	0	T,A	0	0	117,96,0,0	1	1	0	2	T,T	NA	NA	0.0	0	36,25,0,0	1	1	0	0.531162535617	0	2	T,T	NA	NA	0.0	0	NA	NA	54,63,79,60	1	1	0	338.871317693	1	2	T,A	A,A	0.125	0.079014429948	0	g.968459T>A	0	78,90,0,0	1	1	0	1.8771988219	0
chr7_ref_v2	975423	0	T,G	1	0	14,131,24,0	1	1	0	2	T,T	T,G	0.25	0.188052231503	0	12,24,4,0	1	1	0	4.90416217754	0	2	T,T	T,G	0.25	0.0281708769667	0	NA	NA	20,99,25,0	1	1	0	1.87259300265	0	2	T,T	T,G	0.5	0.422414666422	0	NA	NA	19,94,17,0	1	1	0	2.00180508182	0
chr7_ref_v2	982179	0	G,GAAAAAA,GAAAAAAAAAAAAAAAA	1	1	0,0,20,3,12,14	1	1	0	2	GAAAAAA,GAAAAAAAAAAAAAAAA	NA	NA	0.122602322092	0	0,0,6,2,2,1	1	0	0	1.07134966546	0	2	NA	NA	NA	NA	0	NA	NA	0,0,22,5,7,6	1	1	0	1.71283233885	0	2	GAAAAAA,GAAAAAAAAAAAAAAAA	GAAAAAA,GAAAAAA	0.25	0.220061884777	0	NA	NA	0,0,23,11,6,8	1	1	0	4.12559454767	0
chr7_ref_v2	985642	0	A,ATTT,ATTTTT	1	1	0,4,0,2,3,1	1	0	0	2	NA	NA	NA	NA	0	1,1,0,1,3,0	1	0	0	0.621661346269	0	2	NA	NA	NA	NA	0	NA	NA	1,2,0,2,7,1	1	0	0	1.22068272494	0	2	NA	NA	NA	NA	0	NA	NA	0,2,0,5,3,1	1	0	0	1.30335209113	0
chr7_ref_v2	987025	0	G,GTT,GTTT	1	1	0,0,5,68,10,6	1	1	0	2	GTT,GTT	GTT,GTTT	0.25	0.0555792962592	0	0,0,2,15,1,5	1	1	0	1.88787215757	0	2	GTT,GTT	GTT,GTTT	0.5	0.059664041169	0	NA	NA	0,1,5,58,5,6	1	1	0	0.502109698646	0	2	GTT,GTT	GTT,GTTT	0.25	0.168490180031	0	NA	NA	1,1,6,53,4,9	1	1	0	1.26688089782	0
chr7_ref_v2	987278	0	G,GT	1	1	12,24,6,2	1	1	0	2	G,G	G,GT	0.25	0.02781805988	0	3,3,1,1	1	0	0	0.537186621637	0	2	NA	NA	NA	NA	0	NA	NA	9,28,6,7	1	1	0	2.16667798244	0	2	G,G	G,GT	0.5	0.109090960818	0	NA	NA	11,18,6,2	1	1	0	0.502651335244	0
chr7_ref_v2	987610	0	GA,G	1	1	3,6,114,90	1	1	0	2	G,G	GA,G	0.125	0.42002089859	0	0,0,33,18	1	1	0	1.19603005133	0	2	G,G	NA	NA	0.000873369414744	0	NA	NA	3,1,97,64	1	1	0	1.04342657639	0	2	G,G	NA	NA	0.717115920466	0	NA	NA	4,1,73,62	1	1	0	0.897271126127	0
chr7_ref_v2	987831	0	A,AATATATATATGTATGCATATATAT,AATATATATATGTATGCATATATATAT	1	1	0,1,4,3,21,8	1	1	1	2	AATATATATATGTATGCATATATATAT,AATATATATATGTATGCATATATATAT	AATATATATATGTATGCATATATAT,AATATATATATGTATGCATATATATAT	0.5	0.200783446347	0	0,0,2,2,8,10	1	1	0	1.98861787491	0	2	AATATATATATGTATGCATATATATAT,AATATATATATGTATGCATATATATAT	AATATATATATGTATGCATATATAT,AATATATATATGTATGCATATATATAT	0.5	0.170697786327	0	NA	NA	0,0,6,6,18,29	1	1	0	5.66773158962	0	2	AATATATATATGTATGCATATATATAT,AATATATATATGTATGCATATATATAT	AATATATATATGTATGCATATATAT,AATATATATATGTATGCATATATATAT	0.5	0.161342331006	0	NA	NA	0,0,4,6,8,19	1	1	0	4.43987158677	0
chr7_ref_v2	988815	0	CCAG,C	1	1	2,1,80,98	1	1	0	2	C,C	NA	NA	0.420899355432	0	0,0,22,20	1	1	0	0.751282664048	0	2	C,C	NA	NA	0.00124098613958	0	NA	NA	0,3,97,93	1	1	0	1.35462700328	0	2	C,C	NA	NA	0.706244428621	0	NA	NA	0,1,68,50	1	1	0	2.60805926958	0
chr7_ref_v2	989596	0	A,AT	1	1	21,39,15,8	1	1	0	2	A,A	A,AT	0.5	0.00209924090046	0	4,12,2,2	1	1	0	0.772218404506	0	2	A,A	A,AT	0.25	0.0930724501292	0	NA	NA	17,43,13,3	1	1	0	1.25095323436	0	2	A,A	A,AT	0.25	0.125614366025	0	NA	NA	22,31,11,7	1	1	0	0.788302046643	0
chr7_ref_v2	996387	0	A,C	0	0	116,29,0,90	1	1	0	2	A,C	A,A	0.25	0.0449513878623	0	41,10,0,10	1	1	0	3.1055030437	0	2	A,A	A,C	0.25	0.411979789129	0	NA	NA	133,19,0,56	1	1	0	5.07028100226	0	2	A,C	A,A	0.5	0.117783035656	0	NA	NA	95,18,0,63	1	1	0	0.910739582228	0
chr7_ref_v2	999480	0	TA,T	1	1	65,67,5,5	1	1	0	2	TA,TA	NA	NA	0.798781483659	0	25,28,1,3	1	1	0	0.492263611282	0	2	TA,TA	NA	NA	0.918866242105	0	NA	NA	44,39,1,11	1	1	0	3.4048251882	0	2	TA,TA	NA	NA	0.105285806937	0	NA	NA	41,52,5,3	1	1	0	0.658111576719	0
chr7_ref_v2	1000215	0	T,G	1	0	44,112,31,0	1	1	0	2	T,T	T,G	0.25	0.361790044606	0	6,32,6,0	1	1	0	1.31648317891	0	2	T,T	T,G	0.25	0.254234138384	0	NA	NA	47,120,51,0	1	1	0	2.26050898679	0	2	T,T	T,G	0.5	0.0681378051672	0	NA	NA	26,81,25,0	1	1	0	0.581400791967	0
chr7_ref_v2	1004428	0	AAT,A	1	1	46,46,7,9	1	1	0	2	AAT,AAT	NA	NA	0.192269783831	0	35,16,11,4	1	1	0	2.78260869836	0	2	AAT,AAT	AAT,A	0.25	0.0851371027093	0	NA	NA	53,38,7,6	1	1	0	1.28515230218	0	2	AAT,AAT	NA	NA	0.0256483112853	0	NA	NA	39,24,4,2	1	1	0	1.91612877626	0
chr7_ref_v2	1010818	0	CT,C	1	1	51,79,7,13	1	1	0	2	CT,CT	CT,C	0.125	0.0691329077153	0	15,34,3,0	1	1	0	1.53318112431	0	2	CT,CT	NA	NA	0.190007038945	0	NA	NA	54,74,3,9	1	1	0	0.896635536017	0	2	CT,CT	NA	NA	0.0202060016775	0	NA	NA	37,82,6,10	1	1	0	1.44920060112	0
chr7_ref_v2	1010910	0	G,GA	1	1	87,71,5,1	1	1	0	2	G,G	NA	NA	0.404637708269	0	14,20,0,5	1	1	0	6.25845915524	0	2	G,G	G,GA	0.25	0.0938905416143	0	NA	NA	78,29,8,1	1	1	0	3.26975671104	0	2	G,G	G,GA	0.125	0.336216130489	0	NA	NA	61,30,5,3	1	1	0	1.96017614691	0
chr7_ref_v2	1011724	0	GT,G	1	1	74,56,12,17	1	1	0	2	GT,GT	GT,G	0.125	0.0662066550183	0	15,14,3,3	1	1	0	0.496071280523	0	2	GT,GT	NA	NA	0.0895949495685	0	NA	NA	60,58,5,2	1	1	0	2.87417651276	0	2	GT,GT	NA	NA	0.996126324339	0	NA	NA	43,43,7,6	1	1	0	1.27794408458	0
chr7_ref_v2	1016806	0	G,T	0	0	162,113,0,0	1	1	0	2	G,G	NA	NA	0.0	0	34,47,0,1	1	1	0	3.23434782917	0	2	G,G	NA	NA	0.0122700925918	0	NA	NA	128,91,0,0	1	1	0	0.402417612288	0	2	G,G	NA	NA	0.0	0	NA	NA	60,42,61,52	1	1	0	330.858012999	1
chr7_ref_v2	1021883	0	CT,C	1	1	87,94,11,9	1	1	0	2	CT,CT	NA	NA	0.136973679056	0	27,24,1,4	1	1	0	0.638782544074	0	2	CT,CT	NA	NA	0.00686882224432	0	NA	NA	72,78,16,7	1	1	0	1.55860795681	0	2	CT,CT	CT,C	0.125	0.0446456001052	0	NA	NA	83,66,14,6	1	1	0	1.16693143661	0
chr7_ref_v2	1027663	0	A,T	0	0	161,147,1,1	1	1	0	2	A,A	NA	NA	0.00647251450562	0	17,19,16,10	1	1	0	309.021425278	1	2	A,T	A,A	0.125	0.0741079721537	0	g.1027663A>T	0	170,162,0,0	1	1	0	0.549285404263	0	2	A,A	NA	NA	0.0	0	NA	NA	140,104,0,0	1	1	0	1.3213922373	0
chr7_ref_v2	1028408	0	A,T	1	0	160,158,0,0	1	1	0	2	A,A	NA	NA	0.0	0	44,43,0,0	1	1	0	0.376508558158	0	2	A,A	NA	NA	0.0	0	NA	NA	142,130,0,0	1	1	0	0.558233861941	0	2	A,A	NA	NA	0.0	0	NA	NA	128,91,0,0	1	1	0	2.15518679213	0
chr7_ref_v2	1036007	0	A,T	0	0	138,212,0,0	1	1	0	2	A,A	NA	NA	0.0	0	26,29,16,18	1	1	0	309.765963184	1	2	A,T	A,A	0.25	0.0298529631497	0	g.1036007A>T	0	141,188,0,0	1	1	0	0.967256226357	0	2	A,A	NA	NA	0.0	0	NA	NA	113,165,0,0	1	1	0	0.473589585735	0
chr7_ref_v2	1041952	0	T,A	1	0	125,136,0,0	1	1	0	2	T,T	NA	NA	0.0	0	39,34,0,0	1	1	0	0.711094265074	0	2	T,T	NA	NA	0.0	0	NA	NA	126,125,1,0	1	1	0	0.589887963741	0	2	T,T	NA	NA	0.00397614837964	0	NA	NA	102,99,0,0	1	1	0	0.650128316644	0
chr7_ref_v2	1043305	0	T,A	0	0	124,187,0,1	1	1	0	2	T,T	NA	NA	0.00321027563025	0	19,25,20,20	1	1	0	310.748093632	1	2	T,A	NA	NA	0.0953101798043	0	g.1043305T>A	0	122,175,0,1	1	1	0	0.475882869333	0	2	T,T	NA	NA	0.0033613477027	0	NA	NA	89,115,0,2	1	1	0	0.86786094181	0
chr7_ref_v2	1043687	0	CAT,C	1	1	18,27,3,2	1	1	1	2	CAT,CAT	NA	NA	0.793361661411	0	12,15,5,4	1	1	0	1.77832888103	0	2	CAT,CAT	CAT,C	0.25	0.0372484204164	0	NA	NA	22,24,5,3	1	1	1	0.786400477086	0	2	CAT,CAT	NA	NA	0.342955460271	0	NA	NA	23,27,6,9	1	1	1	3.07098921027	0
chr7_ref_v2	1044470	0	T,A	0	0	149,185,0,0	1	1	0	2	T,T	NA	NA	0.0	0	44,51,0,0	1	1	0	0.427471971051	0	2	T,T	NA	NA	0.0	0	NA	NA	132,171,0,1	1	1	0	0.443299062151	0	2	T,T	NA	NA	0.00329489589685	0	NA	NA	52,65,40,55	1	1	0	325.023746944	1
chr7_ref_v2	1046580	0	A,G	1	0	143,159,0,0	1	1	0	2	A,A	NA	NA	0.0	0	46,46,0,0	1	1	0	0.486862981842	0	2	A,A	NA	NA	0.0	0	NA	NA	147,148,0,0	1	1	0	0.681224140576	0	2	A,A	NA	NA	0.0	0	NA	NA	45,62,41,52	1	1	0	323.458626988	1
chr7_ref_v2	1048560	0	GA,G	1	1	63,73,8,14	1	1	0	2	GA,GA	NA	NA	0.0401770864444	0	19,24,3,4	1	1	0	0.388547741141	0	2	GA,GA	NA	NA	0.150158656311	0	NA	NA	67,68,7,15	1	1	0	0.591441739873	0	2	GA,GA	NA	NA	0.0144158259911	0	NA	NA	48,62,6,7	1	1	0	0.735555163131	0
chr7_ref_v2	1051753	0	CT,C	1	1	88,99,5,3	1	1	0	2	CT,CT	NA	NA	0.811928638407	0	12,17,3,4	1	1	0	3.5169421341	0	2	CT,CT	CT,C	0.25	0.0141622331032	0	NA	NA	70,65,9,7	1	1	0	2.81028916387	0	2	CT,CT	NA	NA	0.25464355961	0	NA	NA	51,43,5,4	1	1	0	1.49435533486	0
chr7_ref_v2	1077729	0	T,G	0	0	0,0,0,0	0	0	1	2	NA	NA	NA	NA	0	0,0,0,0	0	0	1	0.0	0	2	NA	NA	NA	NA	0	NA	NA	0,0,0,0	0	0	1	0.0	0	2	NA	NA	NA	NA	0	NA	NA	0,0,0,0	0	0	1	0.0	0
chr8_ref_v2	42836	0	T,G	0	0	34,238,66,1	1	1	0	2	T,T	T,G	0.5	0.302497158237	0	20,47,7,0	1	1	0	5.33783109688	0	2	T,T	T,G	0.25	0.179340928656	0	NA	NA	32,188,46,0	1	1	0	0.864220482469	0	2	T,T	T,G	0.25	0.402430204413	0	NA	NA	39,124,39,0	1	1	0	4.51202806173	0
chr8_ref_v2	58902	0	CT,C	1	1	84,88,11,10	1	1	0	2	CT,CT	NA	NA	0.0925630093035	0	32,18,3,3	1	1	0	1.59002980962	0	2	CT,CT	NA	NA	0.183577712015	0	NA	NA	66,78,6,8	1	1	0	0.73552507666	0	2	CT,CT	NA	NA	0.273913098223	0	NA	NA	53,60,5,9	1	1	0	0.675679256484	0
chr8_ref_v2	63928	0	C,CT	1	1	70,59,11,5	1	1	0	2	C,C	C,CT	0.125	0.0293994227873	0	21,10,0,1	1	1	0	1.51513029307	0	2	C,C	NA	NA	0.0253952220762	0	NA	NA	48,58,8,4	1	1	0	1.42004018892	0	2	C,C	C,CT	0.125	0.0391443176872	0	NA	NA	50,46,10,4	1	1	0	0.563179361084	0
chr8_ref_v2	71908	0	CT,C	1	1	61,56,15,11	1	1	0	2	CT,CT	NA	NA	0.12182502013	0	15,10,7,5	1	1	0	1.39698599844	0	2	CT,CT	CT,C	0.5	0.185931283123	0	NA	NA	57,46,18,14	1	1	0	1.11253169679	0	2	CT,CT	CT,C	0.25	0.0780120340031	0	NA	NA	56,55,13,14	1	1	0	0.770313494363	0
chr8_ref_v2	75978	0	AAT,A	1	1	33,30,3,8	1	1	1	2	AAT,AAT	NA	NA	0.289153229821	0	16,19,7,7	1	1	0	2.58660981017	0	2	AAT,AAT	AAT,A	0.25	0.159316125117	0	NA	NA	18,26,5,3	1	1	1	1.27960691597	0	2	AAT,AAT	NA	NA	0.249851717093	0	NA	NA	20,15,7,4	1	1	1	2.67437434796	0
chr8_ref_v2	78885	0	T,TA	1	1	61,43,46,47	1	1	0	2	T,TA	NA	NA	0.0670526710986	0	12,15,8,14	1	1	0	1.04736914446	0	2	T,TA	T,T	0.125	0.0614270358111	0	NA	NA	52,26,44,24	1	1	0	1.54316800013	0	2	T,TA	NA	NA	0.0924659983236	0	NA	NA	34,30,26,32	1	1	0	0.592827940396	0
chr8_ref_v2	81860	0	C,A	1	0	82,34,2,8	1	1	0	2	C,C	C,A	0.125	0.25704510299	0	25,6,0,2	1	1	0	0.881837013146	0	2	C,C	C,A	0.125	0.376711613598	0	NA	NA	64,26,1,10	1	1	0	0.971903909026	0	2	C,C	C,A	0.25	0.156004248477	0	NA	NA	56,11,0,8	1	1	0	1.48637816895	0
chr8_ref_v2	81888	0	G,A	1	0	43,95,37,0	1	1	0	2	G,G	G,A	0.5	0.191055236763	0	14,26,12,0	1	1	0	0.41524862175	0	2	G,G	G,A	0.5	0.0253178079843	0	NA	NA	43,80,33,3	1	1	0	1.26993118294	0	2	G,G	G,A	0.5	0.130053128248	0	NA	NA	33,78,31,2	1	1	0	0.790989564553	0
chr8_ref_v2	83097	0	T,G	0	0	33,112,28,0	1	1	0	2	T,T	T,G	0.25	0.336472236621	0	15,40,11,0	1	1	0	0.58111624328	0	2	T,T	T,G	0.25	0.423483613611	0	NA	NA	28,117,34,0	1	1	0	0.755762101467	0	2	T,T	T,G	0.5	0.322773392263	0	NA	NA	21,106,27,1	1	1	0	0.751179272754	0
chr8_ref_v2	100505	0	AT,A	1	1	64,42,12,5	1	1	0	2	AT,AT	NA	NA	0.0487904041225	0	15,12,4,1	1	1	0	0.439660856442	0	2	AT,AT	NA	NA	0.0212676432433	0	NA	NA	74,36,6,4	1	1	0	1.69948284388	0	2	AT,AT	NA	NA	0.569247121727	0	NA	NA	68,44,6,0	1	1	0	1.37382922347	0
chr8_ref_v2	111530	0	CTA,C	1	1	28,30,10,9	1	1	1	2	CTA,CTA	CTA,C	0.25	0.127222121262	0	16,28,5,4	1	1	0	1.56660253919	0	2	CTA,CTA	NA	NA	0.167334336887	0	NA	NA	35,30,10,6	1	1	0	0.929304238809	0	2	CTA,CTA	NA	NA	0.137174387065	0	NA	NA	22,22,5,5	1	1	1	0.635511688226	0
chr8_ref_v2	119288	0	A,T	1	0	115,129,0,0	1	1	0	2	A,A	NA	NA	0.0	0	31,28,0,0	1	1	0	0.634704087926	0	2	A,A	NA	NA	0.0	0	NA	NA	113,145,0,0	1	1	0	0.817576292143	0	2	A,A	NA	NA	0.0	0	NA	NA	44,35,32,35	1	1	0	314.819248391	1
chr8_ref_v2	120062	0	G,GT	1	1	53,73,10,11	1	1	0	2	G,G	G,GT	0.125	0.10306539916	0	5,20,1,2	1	1	0	1.86032226082	0	2	G,G	G,GT	0.125	0.235518569286	0	NA	NA	42,45,12,4	1	1	0	1.37105354497	0	2	G,G	G,GT	0.25	0.179382963895	0	NA	NA	45,40,4,6	1	1	0	1.83769085315	0
chr8_ref_v2	125832	0	GA,G	1	1	18,51,10,1	1	1	0	2	GA,GA	NA	NA	0.455486188448	0	6,17,2,0	1	1	0	0.483768310811	0	2	GA,GA	NA	NA	0.876033812573	0	NA	NA	27,48,6,2	1	1	0	1.66053591179	0	2	GA,GA	NA	NA	0.800544072397	0	NA	NA	18,29,5,0	1	1	0	1.52427351126	0
chr8_ref_v2	126150	0	GT,G	1	1	71,74,8,9	1	1	0	2	GT,GT	NA	NA	0.196218038403	0	17,18,5,3	1	1	0	1.29753122075	0	2	GT,GT	GT,G	0.25	0.0686830719817	0	NA	NA	90,68,12,8	1	1	0	1.39438608163	0	2	GT,GT	GT,G	0.125	0.236367281411	0	NA	NA	67,46,7,1	1	1	0	2.34437396916	0
chr8_ref_v2	137563	0	G,T	1	0	52,148,26,0	1	1	0	2	G,G	G,T	0.25	0.0565703514884	0	9,19,2,0	1	1	0	0.656263875922	0	2	G,G	G,T	0.25	0.287682072452	0	NA	NA	36,157,27,0	1	1	0	1.48823314572	0	2	G,G	G,T	0.25	0.0206125406797	0	NA	NA	23,105,25,0	1	1	0	1.51623382229	0
chr8_ref_v2	141525	0	CT,C	1	1	70,53,7,11	1	1	0	2	CT,CT	NA	NA	0.0885964323103	0	15,22,2,0	1	1	0	2.03973051098	0	2	CT,CT	NA	NA	0.575619799791	0	NA	NA	53,71,3,11	1	1	0	3.2954294478	0	2	CT,CT	NA	NA	0.124381364252	0	NA	NA	50,53,2,12	1	1	0	1.3322896867	0
chr8_ref_v2	159794	0	T,G	1	0	14,108,59,0	1	1	0	2	T,G	T,T	0.25	0.198850858745	0	7,31,9,0	1	1	0	1.49363814799	0	2	T,G	T,T	0.5	0.236388778064	0	NA	NA	37,135,56,0	1	1	0	5.0074632064	0	2	T,G	T,T	0.5	0.00583092031079	1	NA	NA	16,85,52,0	1	1	0	0.87704844821	0
chr8_ref_v2	160069	0	A,C	1	0	132,19,0,9	1	1	0	2	A,A	A,C	0.125	0.00664454271867	0	17,2,0,3	1	1	0	0.942672912919	0	2	A,A	A,C	0.25	0.387765531009	0	NA	NA	117,20,0,18	1	1	0	2.5964829174	0	2	A,A	A,C	0.25	0.0296317976064	0	NA	NA	81,21,0,8	1	1	0	1.78356702021	0
chr8_ref_v2	167627	0	CAT,C	1	1	51,30,4,3	1	1	1	2	CAT,CAT	CAT,C	0.125	0.349230517518	0	23,26,4,5	1	1	0	1.56452673657	0	2	CAT,CAT	CAT,C	0.25	0.023772796466	0	NA	NA	54,41,1,5	1	1	0	1.0314815306	0	2	CAT,CAT	NA	NA	0.135359571768	0	NA	NA	46,28,0,3	1	1	0	0.65716434738	0
chr8_ref_v2	168995	0	T,G	1	0	12,104,20,0	1	1	0	2	T,T	T,G	0.25	0.236842395672	0	5,23,3,0	1	1	0	0.91326015764	0	2	T,T	T,G	0.25	0.0634973966292	0	NA	NA	17,87,21,1	1	1	0	1.31090661409	0	2	T,T	T,G	0.25	0.392561703272	0	NA	NA	16,84,9,0	1	1	0	1.65633306265	0
chr8_ref_v2	176845	0	TA,T	1	1	28,52,4,26	1	1	0	2	TA,TA	TA,T	0.25	0.0146216144345	0	7,13,2,2	1	1	0	0.736188916957	0	2	TA,TA	NA	NA	0.264239595871	0	NA	NA	19,48,9,10	1	1	0	2.6103518603	0	2	TA,TA	TA,T	0.125	0.0213240990618	0	NA	NA	20,39,8,12	1	1	0	2.15299229509	0
chr8_ref_v2	198474	0	G,GT	1	1	62,61,8,8	1	1	0	2	G,G	G,GT	0.125	0.144770764744	0	16,13,4,4	1	1	0	1.13967620054	0	2	G,G	G,GT	0.25	0.234488023561	0	NA	NA	60,52,5,7	1	1	0	0.667931251928	0	2	G,G	NA	NA	0.168208181258	0	NA	NA	36,38,5,5	1	1	0	0.395585172573	0
chr8_ref_v2	203934	0	A,C	0	0	102,12,0,8	1	1	0	2	A,A	A,C	0.125	0.169076330044	0	30,3,0,1	1	1	0	0.523644685761	0	2	A,A	NA	NA	0.0298529631497	0	NA	NA	109,9,0,10	1	1	0	0.485029711334	0	2	A,A	A,C	0.125	0.335260849435	0	NA	NA	82,10,0,6	1	1	0	0.392586811868	0
chr8_ref_v2	212265	0	CTTTTTTT,C	1	1	0,1,10,88	1	1	0	2	C,C	NA	NA	0.010152371464	0	0,0,7,31	1	1	0	1.10896776346	0	2	C,C	NA	NA	0.0	0	NA	NA	0,0,12,91	1	1	0	0.51262585758	0	2	C,C	NA	NA	0.0	0	NA	NA	0,0,12,79	1	1	0	0.707950797277	0
chr8_ref_v2	214224	0	T,G	0	0	379,23,154,0	1	1	1	2	T,T	T,G	0.5	0.145585316968	0	111,2,13,0	1	1	1	7.77213583634	0	2	T,T	T,G	0.25	0.142420340042	0	NA	NA	362,24,140,0	1	1	1	0.618658332191	0	2	T,T	T,G	0.5	0.0915348095814	0	NA	NA	338,18,79,0	1	1	1	5.63045046659	0
chr8_ref_v2	214237	0	T,G	1	0	294,37,115,0	1	1	1	2	T,T	T,G	0.5	0.0500841043974	0	84,5,21,0	1	1	1	2.05235923243	0	2	T,T	T,G	0.5	0.298981627706	0	NA	NA	261,42,121,0	1	1	1	0.990996412862	0	2	T,T	T,G	0.5	0.188900527892	0	NA	NA	238,24,99,0	1	1	1	0.598767865584	0
chr8_ref_v2	214251	0	T,G	0	0	127,60,137,0	1	1	1	2	T,G	T,T	0.125	0.0525405034165	0	52,10,22,0	1	1	1	5.30771376711	0	2	T,G	T,T	0.5	0.106972119552	0	NA	NA	99,66,151,0	1	1	1	1.68540178594	0	2	T,G	NA	NA	0.0820649530543	0	NA	NA	108,43,121,0	1	1	1	0.606632657276	0
chr8_ref_v2	214263	0	C,CT	1	1	30,65,25,18	1	1	1	2	C,C	C,CT	0.5	0.168272811286	0	8,18,3,3	1	1	1	0.829542074588	0	2	C,C	C,CT	0.25	0.0130297424556	0	NA	NA	32,76,16,17	1	1	1	1.28148743623	0	2	C,C	C,CT	0.5	0.248746071293	0	NA	NA	30,58,23,9	1	1	1	0.76644889759	0
chr8_ref_v2	216130	0	C,T	1	0	0,0,54,0	0	1	1	2	T,T	NA	NA	0.0183491386682	0	0,0,26,0	0	1	0	0.0	0	2	T,T	NA	NA	0.0377403279828	0	NA	NA	0,0,78,0	0	1	1	0.0	0	2	T,T	NA	NA	0.0127390257774	0	NA	NA	0,0,64,0	0	1	1	0.0	0
chr8_ref_v2	229207	0	GA,G	1	1	13,30,1,16	1	1	0	2	GA,GA	GA,G	0.25	0.0236325838887	0	8,9,0,2	1	0	0	1.51040470527	0	2	NA	NA	NA	NA	0	NA	NA	20,37,0,4	1	1	0	2.44010974296	0	2	GA,GA	NA	NA	0.996110855941	0	NA	NA	13,24,0,14	1	1	0	0.541588215961	0
chr8_ref_v2	233322	0	GA,G	1	1	55,79,8,6	1	1	0	2	GA,GA	NA	NA	0.0809559664319	0	20,13,6,1	1	1	0	2.01792488843	0	2	GA,GA	GA,G	0.25	0.143373964583	0	NA	NA	53,82,12,4	1	1	0	0.93262112681	0	2	GA,GA	NA	NA	0.25464355961	0	NA	NA	44,49,5,9	1	1	0	1.55021114713	0
chr8_ref_v2	234761	0	AT,A	1	1	58,66,8,19	1	1	0	2	AT,AT	AT,A	0.125	0.0904127341499	0	17,14,2,5	1	1	0	0.589131300898	0	2	AT,AT	AT,A	0.125	0.140986489263	0	NA	NA	45,67,8,14	1	1	0	1.07933370864	0	2	AT,AT	AT,A	0.125	0.158226652317	0	NA	NA	36,40,2,10	1	1	0	0.600526012878	0
chr8_ref_v2	236965	0	T,TA	1	1	0,3,17,0	1	1	1	2	TA,TA	NA	NA	0.174326797568	0	0,1,7,1	1	0	0	0.527365569679	0	2	NA	NA	NA	NA	0	NA	NA	0,2,25,1	1	1	1	0.466336927006	0	2	TA,TA	NA	NA	0.769056069052	0	NA	NA	0,3,16,1	1	1	1	0.246684333439	0
chr8_ref_v2	236995	0	G,A	1	0	23,27,16,1	1	1	1	2	G,G	G,A	0.5	0.0198026272962	0	3,11,7,0	1	1	0	0.811014113332	0	2	G,A	G,G	0.25	0.0802868781057	0	NA	NA	19,22,24,1	1	1	1	1.82920650626	0	2	G,A	G,G	0.25	0.0161293819299	0	NA	NA	16,21,15,0	1	1	1	0.61429679738	0
chr8_ref_v2	237001	0	T,A	1	0	35,27,11,1	1	1	1	2	T,T	T,A	0.25	0.303682413798	0	5,12,6,0	1	1	0	1.20618779016	0	2	T,T	T,A	0.5	0.211309093667	0	NA	NA	27,24,20,2	1	1	1	2.49468353331	0	2	T,T	T,A	0.5	0.257829109302	0	NA	NA	27,21,14,0	1	1	1	1.17236259749	0
chr8_ref_v2	237007	0	T,A	1	0	53,26,1,1	1	1	1	2	T,T	NA	NA	0.0250013022054	0	9,15,1,0	1	1	0	2.62357724981	0	2	T,T	T,A	0.125	0.0237165266173	0	NA	NA	46,21,6,2	1	1	1	3.55411835304	0	2	T,T	T,A	0.25	0.179340928656	0	NA	NA	40,21,2,0	1	1	1	0.742328460412	0
chr8_ref_v2	237743	0	CT,C	1	1	42,37,5,6	1	1	0	2	CT,CT	NA	NA	0.345650162763	0	13,19,4,1	1	1	0	0.910168089984	0	2	CT,CT	NA	NA	0.381050050633	0	NA	NA	42,40,6,5	1	1	0	0.446331999097	0	2	CT,CT	NA	NA	0.333838762226	0	NA	NA	33,20,3,4	1	1	0	0.91500775172	0
chr8_ref_v2	247175	0	C,G	1	0	151,11,0,26	1	1	0	2	C,C	C,G	0.25	0.154150679827	0	27,4,0,1	1	1	0	1.21976839905	0	2	C,C	NA	NA	0.0317486983146	0	NA	NA	113,14,0,19	1	1	0	1.33671856287	0	2	C,C	C,G	0.25	0.0974553361507	0	NA	NA	105,13,0,22	1	1	0	1.18964754316	0
chr8_ref_v2	255175	0	C,T	0	0	155,128,0,0	1	1	0	2	C,C	NA	NA	0.0	0	12,15,16,13	1	1	0	309.346707139	1	2	C,T	NA	NA	0.0714589639821	0	g.255175C>T	0	122,105,0,0	1	1	0	0.437694082854	0	2	C,C	NA	NA	0.0	0	NA	NA	73,83,0,0	1	1	0	1.65503379011	0
chr8_ref_v2	255917	0	GA,G	1	1	68,71,8,4	1	1	0	2	GA,GA	NA	NA	0.109828846575	0	16,16,2,8	1	1	0	5.43625840391	0	2	GA,GA	GA,G	0.25	0.244072638022	0	NA	NA	62,82,5,6	1	1	0	1.09228344624	0	2	GA,GA	NA	NA	0.184588410969	0	NA	NA	43,63,2,10	1	1	0	3.11047768274	0
chr8_ref_v2	276443	0	C,CA	1	1	44,55,14,3	1	1	0	2	C,C	C,CA	0.25	0.188456490911	0	20,9,8,2	1	1	0	1.53861257553	0	2	C,C	C,CA	0.5	0.0829209033333	0	NA	NA	34,53,12,1	1	1	0	0.819053132232	0	2	C,C	C,CA	0.125	0.0899786590866	0	NA	NA	31,52,8,3	1	1	0	1.12439485737	0
chr8_ref_v2	282577	0	CT,C	1	1	39,50,3,12	1	1	0	2	CT,CT	CT,C	0.125	0.0220831005564	0	7,20,0,2	1	1	0	1.78019584514	0	2	CT,CT	NA	NA	0.163658927833	0	NA	NA	32,64,6,8	1	1	0	1.71748048518	0	2	CT,CT	CT,C	0.125	0.0947953837907	0	NA	NA	30,45,4,4	1	1	0	0.877604220927	0
chr8_ref_v2	289322	0	T,G	0	0	25,49,13,0	1	1	1	2	T,T	T,G	0.25	0.280902385466	0	2,8,7,2	1	0	0	3.49594451453	0	2	NA	NA	NA	NA	0	NA	NA	22,34,11,1	1	1	1	0.543928780797	0	2	T,T	T,G	0.25	0.405465108108	0	NA	NA	23,34,13,1	1	1	1	0.660167320974	0
chr8_ref_v2	293083	0	GA,G	1	1	79,52,12,9	1	1	0	2	GA,GA	GA,G	0.25	0.0995198058825	0	16,15,4,1	1	1	0	0.669696821718	0	2	GA,GA	GA,G	0.25	0.0753504842093	0	NA	NA	67,60,8,3	1	1	0	1.89734160728	0	2	GA,GA	GA,G	0.125	0.12762748116	0	NA	NA	41,35,3,5	1	1	0	1.0528136392	0
chr8_ref_v2	314733	0	C,CAT	1	1	27,42,28,26	1	1	0	2	C,CAT	C,C	0.125	0.07294503218	0	14,9,8,12	1	1	0	1.21702004082	0	2	C,CAT	NA	NA	0.0707708627264	0	NA	NA	23,43,28,36	1	1	0	1.35622516737	0	2	C,CAT	NA	NA	0.0515629778777	0	NA	NA	32,31,16,18	1	1	0	2.13136492149	0
chr8_ref_v2	319692	0	T,G	0	0	32,122,31,0	1	1	0	2	T,T	T,G	0.25	0.374693449441	0	6,18,7,0	1	1	0	0.598752723974	0	2	T,T	T,G	0.5	0.0634973966292	0	NA	NA	10,109,16,1	1	1	0	4.01471491234	0	2	T,T	T,G	0.25	0.0	0	NA	NA	15,79,17,0	1	1	0	0.849183788441	0
chr8_ref_v2	322520	0	T,C	0	0	133,101,0,0	1	1	0	2	T,T	NA	NA	0.0	0	33,29,0,0	1	1	0	0.504017559373	0	2	T,T	NA	NA	0.0	0	NA	NA	62,56,59,62	1	1	0	330.937919457	1	2	T,C	NA	NA	0.0251059211311	0	g.322520T>C	0	92,89,0,0	1	1	0	1.26260664668	0
chr8_ref_v2	330326	0	A,T	1	0	147,134,0,0	1	1	0	2	A,A	NA	NA	0.0	0	35,33,0,0	1	1	0	0.378088389483	0	2	A,A	NA	NA	0.0	0	NA	NA	47,57,48,59	1	1	0	328.51204067	1	2	A,T	NA	NA	0.0284379353205	0	g.330326A>T	0	80,93,0,0	1	1	0	1.24209842453	0
chr8_ref_v2	331969	0	A,T	0	0	106,89,0,0	1	1	0	2	A,A	NA	NA	0.0	0	22,24,0,0	1	1	0	0.659169173124	0	2	A,A	NA	NA	0.0	0	NA	NA	68,98,0,0	1	1	0	3.71603290249	0	2	A,A	NA	NA	0.0	0	NA	NA	39,42,37,35	1	1	0	314.932242306	1
chr8_ref_v2	340066	0	TTA,T	1	1	18,22,2,1	1	1	1	2	TTA,TTA	NA	NA	1.21670354639	0	5,9,2,4	1	1	0	3.17128132152	0	2	TTA,TTA	TTA,T	0.5	0.199573959724	0	NA	NA	16,25,1,4	1	1	1	1.66754804155	0	2	TTA,TTA	NA	NA	0.725780297515	0	NA	NA	16,8,4,6	1	1	1	4.30926453753	0
chr8_ref_v2	361693	0	T,C	1	0	92,17,0,28	1	1	0	2	T,T	T,C	0.5	0.225439763575	0	28,6,0,5	1	1	0	0.669058384936	0	2	T,T	T,C	0.25	0.211309093667	0	NA	NA	94,27,0,26	1	1	0	1.64581432195	0	2	T,T	T,C	0.5	0.401341390924	0	NA	NA	70,11,1,20	1	1	0	0.407901285228	0
chr8_ref_v2	370551	0	AAT,A	1	1	39,35,5,2	1	1	0	2	AAT,AAT	NA	NA	0.663042238055	0	21,20,9,6	1	1	0	3.54518345727	0	2	AAT,AAT	AAT,A	0.25	0.181756432041	0	NA	NA	40,39,9,6	1	1	0	1.78653954015	0	2	AAT,AAT	NA	NA	0.0207010852214	0	NA	NA	27,26,4,2	1	1	0	0.475776631761	0
chr8_ref_v2	383831	0	T,G	0	0	43,137,27,0	1	1	0	2	T,T	T,G	0.25	0.0851578083403	0	15,27,6,0	1	1	0	1.2748123876	0	2	T,T	T,G	0.25	0.154150679827	0	NA	NA	30,117,38,0	1	1	0	2.62452481422	0	2	T,T	T,G	0.5	0.228258651981	0	NA	NA	32,81,31,0	1	1	0	2.61276623822	0
chr8_ref_v2	384617	0	G,T	1	0	15,102,56,0	1	1	0	2	G,T	G,G	0.25	0.208297043197	0	5,35,6,0	1	1	0	2.25745527467	0	2	G,G	G,T	0.25	0.202940843997	0	NA	NA	20,129,41,0	1	1	0	2.40908491407	0	2	G,T	G,G	0.5	0.167664398994	0	NA	NA	10,86,35,0	1	1	0	1.17444569906	0
chr8_ref_v2	387098	0	AT,A	1	1	44,35,11,22	1	1	0	2	AT,AT	AT,A	0.25	0.0504062131303	0	11,12,3,11	1	1	0	1.04376873985	0	2	AT,AT	AT,A	0.5	0.0811749835875	0	NA	NA	37,36,10,18	1	1	0	0.715662339074	0	2	AT,AT	AT,A	0.25	0.00589165964105	0	NA	NA	27,34,13,20	1	1	0	1.00321124262	0
chr8_ref_v2	396953	0	GA,G	1	1	27,28,20,9	1	1	0	2	GA,GA	GA,G	0.5	0.117408556634	0	12,3,5,7	1	1	0	1.98070595758	0	2	GA,G	GA,GA	0.25	0.145808464384	0	NA	NA	20,26,13,8	1	1	0	0.706856681756	0	2	GA,GA	GA,G	0.25	0.180027631849	0	NA	NA	21,19,16,9	1	1	0	0.665867260031	0
chr8_ref_v2	396979	0	G,A	0	0	56,101,34,0	1	1	0	2	G,G	G,A	0.5	0.402285455191	0	10,31,5,0	1	1	0	1.5493404481	0	2	G,G	G,A	0.25	0.0610216772585	0	NA	NA	51,80,23,0	1	1	0	0.796282194584	0	2	G,G	G,A	0.25	0.248766656202	0	NA	NA	43,76,18,0	1	1	0	0.725593864916	0
chr8_ref_v2	410955	0	G,GCCCTTTCCGGGTTTCTTTTTTTCA	0	0	37,58,7,11	1	1	0	2	G,G	G,GCCCTTTCCGGGTTTCTTTTTTTCA	0.25	0.282405015351	1	10,13,2,2	1	1	0	0.442413355352	0	2	G,G	G,GCCCTTTCCGGGTTTCTTTTTTTCA	0.25	0.196710294246	0	NA	NA	50,38,10,11	1	1	0	2.65572278993	0	2	G,G	G,GCCCTTTCCGGGTTTCTTTTTTTCA	0.5	0.334202088087	1	NA	NA	35,25,9,5	1	1	0	2.41493900534	0
chr8_ref_v2	434479	0	T,A	0	0	124,117,0,0	1	1	0	2	T,T	NA	NA	0.0	0	20,45,0,0	1	1	0	3.74757915862	0	2	T,T	NA	NA	0.0	0	NA	NA	103,109,0,0	1	1	0	0.665174225906	0	2	T,T	NA	NA	0.0	0	NA	NA	39,43,31,50	1	1	0	319.706770604	1
chr8_ref_v2	440430	0	G,T	0	0	27,134,40,0	1	1	0	2	G,G	G,T	0.5	0.269220009612	0	13,41,3,0	1	1	0	2.10823001828	0	2	G,G	G,T	0.125	0.126303115392	0	NA	NA	18,115,23,0	1	1	0	1.48088195802	0	2	G,G	G,T	0.25	0.233614851182	0	NA	NA	11,88,27,0	1	1	0	0.622266128754	0
chr8_ref_v2	457429	0	A,C	1	0	133,18,0,41	1	1	0	2	A,A	A,C	0.5	0.180997929863	0	26,6,0,4	1	1	0	1.09635479846	0	2	A,A	A,C	0.25	0.121108872626	0	NA	NA	173,19,0,56	1	1	0	0.466712270942	0	2	A,A	A,C	0.5	0.115831815525	0	NA	NA	129,12,0,41	1	1	0	0.465023588714	0
chr8_ref_v2	465811	0	C,CTA	1	1	3,7,3,1	1	0	1	2	NA	NA	NA	NA	0	3,4,1,2	1	0	0	0.810221306586	0	2	NA	NA	NA	NA	0	NA	NA	8,5,0,4	1	0	1	1.99403643663	0	2	NA	NA	NA	NA	0	NA	NA	1,5,2,0	1	0	1	0.4466996994	0
chr8_ref_v2	475558	0	C,CA	1	1	30,6,3,7	1	1	0	2	C,C	C,CA	0.25	0.211891276919	0	7,2,1,0	1	0	0	0.521776958581	0	2	NA	NA	NA	NA	0	NA	NA	18,16,2,3	1	1	0	5.01884863794	0	2	C,C	C,CA	0.125	0.0990750551875	0	NA	NA	20,9,3,4	1	1	0	1.42914121507	0
chr8_ref_v2	475940	0	TTATA,T,TTA	1	1	0,1,11,6,34,41	1	1	1	2	TTA,TTA	T,TTA	0.25	0.455182007275	0	1,1,7,4,25,20	1	1	0	0.741177939427	0	2	TTA,TTA	T,TTA	0.25	0.0501269894678	0	NA	NA	1,0,6,7,26,27	1	1	1	0.86608236798	0	2	TTA,TTA	T,TTA	0.25	0.0821391456214	0	NA	NA	0,0,6,5,26,20	1	1	1	1.00078170712	0
chr8_ref_v2	497172	0	G,C	1	0	18,138,38,0	1	1	0	2	G,G	G,C	0.5	0.287682072452	0	3,43,0,0	1	1	0	4.27124822879	0	2	G,G	NA	NA	0.0	0	NA	NA	18,137,21,0	1	1	0	1.71999323475	0	2	G,G	G,C	0.25	0.00647251450562	0	NA	NA	6,111,22,0	1	1	0	1.99630402364	0
chr8_ref_v2	512220	0	GA,G	1	1	55,59,15,15	1	1	0	2	GA,GA	GA,G	0.125	0.0953071207769	0	14,8,5,1	1	1	0	0.947606081057	0	2	GA,GA	NA	NA	0.0459153324329	0	NA	NA	47,61,21,10	1	1	0	1.29352523824	0	2	GA,GA	GA,G	0.125	0.0334337166472	0	NA	NA	43,57,14,5	1	1	0	1.20943272662	0
chr8_ref_v2	514838	0	CTA,C	1	1	21,24,8,1	1	1	1	2	CTA,CTA	NA	NA	0.205574996509	0	22,18,4,6	1	1	0	3.55527099206	0	2	CTA,CTA	CTA,C	0.125	0.0721035899996	0	NA	NA	29,21,4,4	1	1	1	1.70933990547	0	2	CTA,CTA	NA	NA	0.42633706921	0	NA	NA	17,11,2,1	1	1	1	1.30312385468	0
chr8_ref_v2	518751	0	C,CA	1	1	38,58,1,15	1	1	0	2	C,C	C,CA	0.25	0.141938727796	0	7,13,1,2	1	1	0	0.746317546039	0	2	C,C	C,CA	0.125	0.20433858619	0	NA	NA	28,55,6,14	1	1	0	3.51077839692	0	2	C,C	C,CA	0.25	0.239872215542	0	NA	NA	30,58,3,15	1	1	0	1.21099238428	0
chr8_ref_v2	526396	1	A,C	1	0	0,0,0,11	0	0	1	2	NA	NA	NA	NA	0	0,0,0,0	0	0	1	0.0	0	2	NA	NA	NA	NA	0	NA	NA	0,0,0,3	0	0	1	0.0	0	2	NA	NA	NA	NA	0	NA	NA	0,0,0,5	0	0	1	0.0	0
chr8_ref_v2	527175	1	C,G	1	0	1,0,0,0	0	0	1	2	NA	NA	NA	NA	0	0,0,0,0	0	0	1	0.0	0	2	NA	NA	NA	NA	0	NA	NA	0,0,1,0	0	0	1	0.0	0	2	NA	NA	NA	NA	0	NA	NA	0,0,0,0	0	0	1	0.0	0
chr8_ref_v2	528061	1	G,A	0	0	0,0,0,7	0	0	1	2	NA	NA	NA	NA	0	0,0,2,0	0	0	1	0.0	0	2	NA	NA	NA	NA	0	NA	NA	0,1,3,10	1	0	1	0.0	0	2	NA	NA	NA	NA	0	NA	NA	0,0,2,4	1	0	1	0.0	0
chr8_ref_v2	531278	0	A,G	1	0	0,0,27,48	1	1	1	2	G,G	NA	NA	0.0	0	0,0,7,17	1	1	1	0.50912041377	0	2	G,G	NA	NA	0.0	0	NA	NA	0,0,11,79	1	1	1	7.05020586359	0	2	G,G	NA	NA	0.0	0	NA	NA	0,0,12,38	1	1	1	1.37672426381	0
chr8_ref_v2	542190	0	C,T	1	0	0,0,0,0	0	0	1	2	NA	NA	NA	NA	0	0,0,1,1	1	0	1	0.0	0	2	NA	NA	NA	NA	0	NA	NA	0,0,0,0	0	0	1	0.0	0	2	NA	NA	NA	NA	0	NA	NA	0,0,0,0	0	0	1	0.0	0
chr8_ref_v2	542193	0	T,C	1	0	0,0,0,0	0	0	1	2	NA	NA	NA	NA	0	0,0,1,1	1	0	1	0.0	0	2	NA	NA	NA	NA	0	NA	NA	0,0,0,0	0	0	1	0.0	0	2	NA	NA	NA	NA	0	NA	NA	0,0,0,0	0	0	1	0.0	0
chr8_ref_v2	542205	0	T,C	1	0	1,0,0,0	0	0	1	2	NA	NA	NA	NA	0	2,0,1,1	1	0	1	0.0	0	2	NA	NA	NA	NA	0	NA	NA	0,0,0,0	0	0	1	0.0	0	2	NA	NA	NA	NA	0	NA	NA	0,0,0,0	0	0	1	0.0	0
chr8_ref_v2	542208	0	C,T	0	0	2,0,0,0	0	0	1	2	NA	NA	NA	NA	0	3,0,1,1	1	0	1	0.0	0	2	NA	NA	NA	NA	0	NA	NA	0,0,0,0	0	0	1	0.0	0	2	NA	NA	NA	NA	0	NA	NA	0,0,0,0	0	0	1	0.0	0
chr8_ref_v2	542209	0	G,T	0	0	2,0,0,0	0	0	1	2	NA	NA	NA	NA	0	3,0,1,1	1	0	1	0.0	0	2	NA	NA	NA	NA	0	NA	NA	0,0,0,0	0	0	1	0.0	0	2	NA	NA	NA	NA	0	NA	NA	0,0,0,0	0	0	1	0.0	0
chr8_ref_v2	542215	0	A,G	0	0	2,0,0,0	0	0	1	2	NA	NA	NA	NA	0	3,0,1,1	1	0	1	0.0	0	2	NA	NA	NA	NA	0	NA	NA	0,1,0,0	0	0	1	0.0	0	2	NA	NA	NA	NA	0	NA	NA	0,1,0,0	0	0	1	0.0	0
chr8_ref_v2	542220	0	T,C	1	0	2,0,0,0	0	0	1	2	NA	NA	NA	NA	0	4,0,1,1	1	0	1	0.0	0	2	NA	NA	NA	NA	0	NA	NA	0,3,0,0	0	0	1	0.0	0	2	NA	NA	NA	NA	0	NA	NA	1,3,0,0	1	0	1	0.0	0
chr8_ref_v2	542226	0	G,C	0	0	4,1,0,0	1	0	1	2	NA	NA	NA	NA	0	4,0,1,1	1	0	1	0.307923449505	0	2	NA	NA	NA	NA	0	NA	NA	1,4,0,0	1	0	1	2.30898813191	0	2	NA	NA	NA	NA	0	NA	NA	1,4,0,0	1	0	1	2.30898813191	0
chr8_ref_v2	543528	0	T,G	0	0	84,0,23,0	1	1	1	2	T,T	T,G	0.5	0.165985137474	0	27,0,6,0	1	1	1	0.382560703016	0	2	T,T	T,G	0.5	0.287682072452	0	NA	NA	72,0,23,0	1	1	1	0.530926854668	0	2	T,T	T,G	0.5	0.0347359218669	0	NA	NA	64,0,18,0	1	1	1	0.298222325606	0
chr8_ref_v2	546304	1	G,A	0	0	0,0,0,0	0	0	1	2	NA	NA	NA	NA	0	0,0,0,0	0	0	1	0.0	0	2	NA	NA	NA	NA	0	NA	NA	0,0,1,1	1	0	1	0.0	0	2	NA	NA	NA	NA	0	NA	NA	0,0,0,0	0	0	1	0.0	0
chr8_ref_v2	553372	0	G,A	0	0	93,0,21,0	1	1	1	2	G,G	G,A	0.5	0.353640040244	0	32,0,26,0	1	1	0	6.19189210936	0	2	G,A	G,G	0.125	0.073501124466	0	NA	NA	114,0,35,0	1	1	0	1.16767241863	0	2	G,G	G,A	0.5	0.062800901239	0	NA	NA	92,0,44,0	1	1	0	4.3734939341	0
chr8_ref_v2	553549	0	T,A	1	0	164,129,172,36	1	1	1	2	T,A	T,T	0.125	0.0913201010348	0	47,28,53,14	1	1	1	1.06501032981	0	2	T,A	NA	NA	0.112795494145	0	NA	NA	178,132,170,39	1	1	1	0.667183277463	0	2	T,A	T,T	0.25	0.116587578252	0	NA	NA	131,105,126,37	1	1	1	1.17004877819	0
chr8_ref_v2	553569	0	A,T	1	0	184,144,204,74	1	1	1	2	A,T	A,A	0.125	0.0859219335874	0	47,36,58,22	1	1	1	0.671295545365	0	2	A,T	NA	NA	0.0368139731227	0	NA	NA	192,124,194,67	1	1	1	1.15388140627	0	2	A,T	A,A	0.125	0.0600926220167	0	NA	NA	150,109,141,55	1	1	1	0.96233285368	0
chr8_ref_v2	553587	0	G,A	1	0	197,154,242,100	1	1	1	2	G,A	NA	NA	0.0259754864033	0	49,40,62,29	1	1	1	0.587158858616	0	2	G,A	NA	NA	0.0222231367847	0	NA	NA	201,127,223,101	1	1	1	1.0343780896	0	2	G,A	NA	NA	0.0122700925918	0	NA	NA	150,115,152,77	1	1	1	0.918049094344	0
chr8_ref_v2	553599	0	G,A	0	0	189,159,238,120	1	1	1	2	G,A	NA	NA	0.0283305066262	0	44,45,58,33	1	1	1	0.634623379597	0	2	G,A	NA	NA	0.0222231367847	0	NA	NA	200,133,226,119	1	1	1	1.232039923	0	2	G,A	NA	NA	0.0354019270509	0	NA	NA	148,134,149,93	1	1	1	1.47224164973	0
chr8_ref_v2	553612	0	A,T	1	0	193,160,225,137	1	1	1	2	A,T	NA	NA	0.0251761548925	0	42,52,51,38	1	1	1	1.52892278771	0	2	A,T	NA	NA	0.0546584125379	0	NA	NA	193,146,220,133	1	1	1	0.516568587287	0	2	A,T	NA	NA	0.0404679495528	0	NA	NA	148,141,144,115	1	1	1	1.57136346155	0
chr8_ref_v2	553650	0	G,A	1	0	193,163,182,167	1	1	1	2	G,A	NA	NA	0.0198588086496	0	48,36,32,51	1	1	1	1.69275903912	0	2	G,A	NA	NA	0.0119761910467	0	NA	NA	187,147,184,162	1	1	1	0.69355911549	0	2	G,A	NA	NA	0.035297782081	0	NA	NA	136,108,143,122	1	1	1	0.947287306083	0
chr8_ref_v2	553677	0	A,G	0	0	168,160,175,159	1	1	1	2	A,G	NA	NA	0.0181273845926	0	45,31,34,51	1	1	1	1.92066006285	0	2	A,G	NA	NA	0.111917916204	0	NA	NA	176,144,171,159	1	1	1	0.77015896583	0	2	A,G	NA	NA	0.0307716586668	0	NA	NA	126,109,130,120	1	1	1	0.556358139106	0
chr8_ref_v2	553710	0	G,C	0	0	158,182,176,169	1	1	1	2	G,C	NA	NA	0.0145987994212	0	47,42,37,42	1	1	1	1.11818495086	0	2	G,C	NA	NA	0.119188517265	0	NA	NA	165,156,176,167	1	1	1	0.837488193378	0	2	G,C	NA	NA	0.0662893240359	0	NA	NA	126,109,137,115	1	1	1	1.15304483817	0
chr8_ref_v2	553745	0	T,G	0	0	149,231,170,178	1	1	1	2	T,G	NA	NA	0.087968772946	0	44,49,43,44	1	1	1	0.966060054477	0	2	T,G	NA	NA	0.0666913744987	0	NA	NA	174,193,165,174	1	1	1	2.46358659714	0	2	T,G	NA	NA	0.0793617406741	0	NA	NA	116,142,138,128	1	1	1	1.2983675661	0
chr8_ref_v2	553822	0	A,G	1	0	129,183,147,175	1	1	1	2	A,G	NA	NA	0.0315483577349	0	26,63,40,47	1	1	1	1.62616810915	0	2	A,G	NA	NA	0.0227282510776	0	NA	NA	154,195,159,191	1	1	1	0.85030811915	0	2	A,G	NA	NA	0.00286123228103	0	NA	NA	93,129,103,151	1	1	1	1.59260545984	0
chr8_ref_v2	553893	0	T,A	0	0	108,148,149,153	1	1	1	2	T,A	A,A	0.125	0.0860648553856	0	23,46,30,41	1	1	1	1.28732636197	0	2	T,A	NA	NA	0.0285733724441	0	NA	NA	122,172,126,156	1	1	1	1.68887010166	0	2	T,A	NA	NA	0.0416726964006	0	NA	NA	75,127,94,144	1	1	1	2.23072527696	0
chr8_ref_v2	553918	0	C,G	1	0	105,140,134,161	1	1	1	2	C,G	G,G	0.125	0.0655972824858	0	22,38,24,32	1	1	1	1.2551934149	0	2	C,G	NA	NA	0.068992871487	0	NA	NA	110,176,102,163	1	1	1	3.25539017144	0	2	C,G	NA	NA	0.0762619848336	0	NA	NA	63,128,83,139	1	1	1	2.1732261707	0
chr8_ref_v2	553934	0	T,G	1	0	87,137,117,154	1	1	1	2	T,G	G,G	0.125	0.0608416592562	0	29,38,25,34	1	1	1	1.28439544811	0	2	T,G	T,T	0.125	0.124159252796	0	NA	NA	96,170,94,163	1	1	1	2.23619832289	0	2	T,G	NA	NA	0.0344202238865	0	NA	NA	65,123,75,132	1	1	1	1.20808982171	0
chr8_ref_v2	553974	0	C,T	1	0	86,124,88,145	1	1	0	2	C,T	NA	NA	0.103930922848	0	36,38,30,38	1	1	1	1.34662011439	0	2	C,T	NA	NA	0.0845573880281	0	NA	NA	95,153,71,167	1	1	1	1.44125416354	0	2	C,T	NA	NA	0.0411580724935	0	NA	NA	78,102,45,106	1	1	0	1.8543130654	0
chr8_ref_v2	553988	0	C,T	1	0	79,124,75,152	1	1	0	2	C,T	NA	NA	0.11174403844	0	30,32,23,47	1	1	1	0.926300238668	0	2	C,T	NA	NA	0.121360857004	0	NA	NA	83,139,56,158	1	1	0	1.18623061468	0	2	C,T	NA	NA	0.0367013668504	0	NA	NA	76,94,36,94	1	1	0	3.0899304583	0
chr8_ref_v2	554028	0	C,G	1	0	36,111,34,103	1	1	0	2	C,G	NA	NA	0.0704516609506	0	17,33,16,41	1	1	0	0.838705900525	0	2	C,G	G,G	0.125	0.120286165875	0	NA	NA	48,115,27,109	1	1	0	1.32155019182	0	2	C,G	C,C	0.125	0.0702191132102	0	NA	NA	42,77,14,57	1	1	0	3.94115669705	0
chr8_ref_v2	554034	0	T,C	1	0	36,113,36,100	1	1	0	2	T,C	NA	NA	0.0912914202094	0	17,33,12,40	1	1	0	0.867607577574	0	2	T,C	NA	NA	0.0392207131533	0	NA	NA	41,113,28,108	1	1	0	0.655259175425	0	2	T,C	NA	NA	0.124297716678	0	NA	NA	36,82,18,62	1	1	0	1.92029108816	0
chr8_ref_v2	554037	0	A,C	1	0	36,114,38,99	1	1	0	2	A,C	NA	NA	0.0906543682681	0	18,33,12,41	1	1	0	1.05175557079	0	2	A,C	NA	NA	0.0384662808278	0	NA	NA	39,112,26,106	1	1	0	0.815675783539	0	2	A,C	A,A	0.125	0.116836514052	0	NA	NA	35,82,17,61	1	1	0	1.89685172608	0
chr8_ref_v2	554044	0	G,T	0	0	30,116,36,110	1	1	0	2	G,T	NA	NA	0.0	0	15,34,13,43	1	1	0	0.942466578226	0	2	G,T	T,T	0.125	0.117783035656	0	NA	NA	27,113,20,114	1	1	0	1.08710822638	0	2	G,T	NA	NA	0.0438026226584	0	NA	NA	28,79,17,72	1	1	0	1.39959480888	0
chr8_ref_v2	554069	0	G,A	0	0	40,96,57,112	1	1	0	2	G,A	A,A	0.125	0.0340705990939	0	16,19,14,37	1	1	0	1.1223338958	0	2	G,A	A,A	0.125	0.125163142954	0	NA	NA	40,100,39,92	1	1	0	1.64055863372	0	2	G,A	NA	NA	0.0664450994082	0	NA	NA	26,74,40,80	1	1	0	0.58829237046	0
chr8_ref_v2	554070	0	CGAAAAAATAAA,C	0	0	72,126,40,94	1	1	0	2	CGAAAAAATAAA,C	CGAAAAAATAAA,CGAAAAAATAAA	0.25	0.120398393022	0	17,39,15,17	1	1	0	1.07703188225	0	2	CGAAAAAATAAA,C	CGAAAAAATAAA,CGAAAAAATAAA	0.25	0.0487901641694	0	NA	NA	53,97,40,98	1	1	0	1.88109132027	0	2	CGAAAAAATAAA,C	NA	NA	0.0833816089391	0	NA	NA	55,93,27,73	1	1	0	0.450650580196	0
chr8_ref_v2	554110	0	C,T	1	0	82,83,61,81	1	1	0	2	C,T	C,C	0.125	0.101196011982	0	31,18,11,21	1	1	0	1.89283667297	0	2	C,T	C,C	0.25	0.0847412284551	0	NA	NA	80,90,68,65	1	1	0	0.851934673491	0	2	C,T	C,C	0.125	0.0058651194524	0	NA	NA	56,67,57,61	1	1	0	1.09261176266	0
chr8_ref_v2	554141	0	A,G	0	0	116,64,48,68	1	1	0	2	A,G	A,A	0.25	0.0714589639821	0	33,14,9,19	1	1	0	0.652353275333	0	2	A,G	A,A	0.25	0.00711746776886	0	NA	NA	99,75,57,62	1	1	0	1.26272044064	0	2	A,G	A,A	0.125	0.128617377822	0	NA	NA	64,64,50,40	1	1	0	2.79753684431	0
chr8_ref_v2	554148	0	A,G	1	0	117,61,44,62	1	1	0	2	A,G	A,A	0.25	0.00751883241403	0	33,18,9,20	1	1	0	0.549620941329	0	2	A,G	A,A	0.25	0.0537041789719	0	NA	NA	101,82,53,62	1	1	0	2.15551052547	0	2	A,G	A,A	0.25	0.0462715992878	0	NA	NA	65,66,45,40	1	1	0	3.31389941513	0
chr8_ref_v2	554149	0	A,T	1	0	117,60,44,62	1	1	0	2	A,T	A,A	0.25	0.00188501469577	0	33,17,9,20	1	1	0	0.572787856393	0	2	A,T	A,A	0.25	0.0339015516757	0	NA	NA	101,84,53,62	1	1	0	2.57556485022	0	2	A,T	A,A	0.25	0.0354019270509	0	NA	NA	66,65,45,40	1	1	0	3.21742294821	0
chr8_ref_v2	554156	0	C,CT	0	0	109,58,28,61	1	1	0	2	C,CT	C,C	0.25	0.118531818919	0	32,20,6,20	1	1	0	0.55108463518	0	2	C,CT	C,C	0.25	0.182321556794	0	NA	NA	98,86,41,60	1	1	0	2.82942611964	0	2	C,CT	C,C	0.25	0.0889896170017	0	NA	NA	63,69,34,39	1	1	0	4.1782118606	0
chr8_ref_v2	554159	0	AG,A	0	0	108,58,27,60	1	1	0	2	AG,A	AG,AG	0.25	0.135254045936	0	32,21,6,19	1	1	0	0.65318734626	0	2	AG,A	AG,AG	0.25	0.240590464918	0	NA	NA	94,89,39,58	1	1	0	3.55212438768	0	2	AG,A	AG,AG	0.25	0.123949550572	0	NA	NA	64,69,33,38	1	1	0	4.0525819329	0
chr8_ref_v2	554163	0	C,T	0	0	108,58,26,57	1	1	0	2	C,T	C,C	0.25	0.182321556794	0	32,21,6,19	1	1	0	0.603587321787	0	2	C,T	C,C	0.25	0.240590464918	0	NA	NA	90,86,39,57	1	1	0	3.1993602517	0	2	C,T	C,C	0.25	0.0953101798043	0	NA	NA	64,69,32,36	1	1	0	4.04868997704	0
chr8_ref_v2	554168	0	T,C	0	0	105,53,25,53	1	1	0	2	T,C	T,T	0.25	0.195060582571	0	28,22,6,15	1	1	0	1.22889177137	0	2	T,C	T,T	0.5	0.231111720963	0	NA	NA	82,85,37,52	1	1	0	4.60635067482	0	2	T,C	T,T	0.25	0.118531818919	0	NA	NA	60,68,28,35	1	1	0	5.02483842044	0
chr8_ref_v2	554176	0	C,T	0	0	90,50,18,50	1	1	0	2	C,T	C,C	0.25	0.211309093667	0	24,29,6,16	1	1	0	2.57222469669	0	2	C,T	C,C	0.5	0.219362828474	0	NA	NA	74,84,30,52	1	1	0	4.34655097119	0	2	C,T	C,C	0.25	0.145050161997	0	NA	NA	52,67,20,31	1	1	0	5.5874422038	0
chr8_ref_v2	554177	0	T,C	0	0	89,50,18,50	1	1	0	2	T,C	T,T	0.25	0.204140604189	0	23,29,6,16	1	1	0	2.6527800523	0	2	T,C	T,T	0.5	0.238411023445	0	NA	NA	72,84,28,52	1	1	0	4.53167923773	0	2	T,C	T,T	0.25	0.15700374881	0	NA	NA	52,67,20,31	1	1	0	5.499102125	0
chr8_ref_v2	554208	0	G,A	0	0	44,46,0,55	1	1	0	2	G,A	G,G	0.25	0.0363676441709	0	6,34,0,14	1	1	0	6.44994330604	0	2	G,A	G,G	0.5	0.117783035656	0	NA	NA	32,67,0,43	1	1	0	4.23272666315	0	2	G,A	G,G	0.5	0.287682072452	0	NA	NA	19,59,0,30	1	1	0	6.62648471255	0
chr8_ref_v2	554286	0	T,C	1	0	49,110,3,82	1	1	0	2	T,C	T,T	0.25	0.115427321964	0	13,21,0,15	1	1	0	0.792832696135	0	2	T,C	T,T	0.25	0.24294617861	0	NA	NA	50,85,0,83	1	1	0	1.14698582798	0	2	T,C	T,T	0.25	0.0363676441709	0	NA	NA	39,63,1,80	1	1	0	2.6615141191	0
chr8_ref_v2	554304	0	A,T	1	0	61,103,10,63	1	1	0	2	A,A	A,T	0.5	0.289205301992	0	14,22,0,16	1	1	0	0.565922139474	0	2	A,T	A,A	0.25	0.239479970634	0	NA	NA	65,93,8,77	1	1	0	1.370717661	0	2	A,T	A,A	0.25	0.109118152771	0	NA	NA	46,56,3,71	1	1	0	4.60825612098	0
chr8_ref_v2	554366	0	C,T	0	0	93,31,23,5	1	1	0	2	C,C	C,T	0.5	0.389464766762	0	12,19,0,12	1	1	0	11.4812561137	0	2	C,C	C,T	0.5	0.229574441645	0	NA	NA	67,38,14,22	1	1	0	9.22248595617	0	2	C,C	C,T	0.5	0.0281708769667	1	NA	NA	43,31,8,19	1	1	0	10.0135118014	0
chr8_ref_v2	554368	0	T,A	1	0	89,28,23,4	1	1	0	2	T,T	T,A	0.5	0.367724780125	0	11,19,0,11	1	1	0	11.6644368018	0	2	T,T	T,A	0.5	0.182321556794	0	NA	NA	67,35,14,19	1	1	0	8.45634916778	0	2	T,T	T,A	0.5	0.0298529631497	1	NA	NA	40,30,8,17	1	1	0	9.92391220292	0
chr8_ref_v2	554440	0	C,T	0	0	67,53,9,1	1	1	1	2	C,C	C,T	0.125	0.223143551314	0	15,6,2,1	1	1	0	0.894231649099	0	2	C,C	C,T	0.25	0.0	0	NA	NA	46,40,4,1	1	1	1	0.56064408041	0	2	C,C	C,T	0.125	0.136859182717	0	NA	NA	27,30,3,2	1	1	1	1.11624513005	0
chr8_ref_v2	554449	0	T,C	0	0	64,62,8,6	1	1	1	2	T,T	T,C	0.25	0.251314428281	0	13,7,2,1	1	1	0	0.700670775129	0	2	T,T	T,C	0.25	0.0487901641694	0	NA	NA	53,40,4,1	1	1	1	1.26705767639	0	2	T,T	T,C	0.125	0.215111379617	0	NA	NA	30,35,2,2	1	1	1	0.791563644809	0
chr8_ref_v2	554460	0	A,C	0	0	61,65,10,11	1	1	1	2	A,A	A,C	0.25	0.154150679827	0	14,8,2,1	1	1	0	0.999771732991	0	2	A,A	A,C	0.25	0.0465200156349	0	NA	NA	51,50,5,6	1	1	1	0.726612405084	0	2	A,A	A,C	0.25	0.271315094988	0	NA	NA	36,39,2,4	1	1	1	0.767574164674	0
chr8_ref_v2	554608	0	C,T	0	0	0,53,0,6	1	1	1	2	C,C	C,T	0.25	0.0971637484536	0	0,4,0,1	1	0	1	0.394598196494	0	2	NA	NA	NA	NA	0	NA	NA	0,39,0,3	1	1	1	0.436030357369	0	2	C,C	C,T	0.25	0.356674943939	0	NA	NA	0,21,0,3	1	1	1	0.350355689982	0
chr8_ref_v2	554638	0	C,G	0	0	0,67,0,13	1	1	1	2	C,C	C,G	0.25	0.365459773494	0	0,10,0,1	1	0	1	0.360627248913	0	2	NA	NA	NA	NA	0	NA	NA	0,52,0,7	1	1	1	0.636755829322	0	2	C,C	C,G	0.25	0.107631501725	0	NA	NA	0,34,0,5	1	1	1	0.429124924551	0
chr8_ref_v2	554746	0	A,G	1	0	0,13,0,5	1	0	1	2	NA	NA	NA	NA	0	0,1,0,1	1	0	1	0.333143784224	0	2	NA	NA	NA	NA	0	NA	NA	0,19,0,17	1	1	1	2.03941769221	0	2	A,G	NA	NA	0.105360515658	0	NA	NA	0,20,0,9	1	1	1	0.381779134955	0
chr8_ref_v2	555214	0	C,G	0	0	82,82,12,3	1	1	1	2	C,C	C,G	0.125	0.31623397438	0	8,3,4,1	1	0	1	2.30004185189	0	2	NA	NA	NA	NA	0	NA	NA	73,61,19,1	1	1	1	2.16723011253	0	2	C,C	C,G	0.25	0.0438026226584	0	NA	NA	45,37,20,1	1	1	1	5.07844132642	0
chr8_ref_v2	555260	0	C,G	0	0	102,131,62,13	1	1	1	2	C,C	C,G	0.5	0.0349380513613	0	14,14,8,4	1	1	1	1.11450100467	0	2	C,C	C,G	0.5	0.251314428281	0	NA	NA	119,111,63,15	1	1	1	1.64406735173	0	2	C,C	C,G	0.5	0.0172418064345	0	NA	NA	75,83,56,4	1	1	1	1.63855278298	0
chr8_ref_v2	555331	0	T,C	0	0	111,112,43,16	1	1	1	2	T,T	T,C	0.5	0.231022038886	0	12,15,4,6	1	1	1	1.91222416192	0	2	T,T	T,C	0.5	0.105360515658	0	NA	NA	109,99,38,16	1	1	1	0.617929325084	0	2	T,T	T,C	0.5	0.249941744469	0	NA	NA	74,65,31,4	1	1	1	0.77964701984	0
chr8_ref_v2	555343	0	G,T	0	0	94,101,27,10	1	1	1	2	G,G	G,T	0.25	0.283828503136	0	9,13,3,3	1	1	1	0.967034335206	0	2	G,G	G,T	0.5	0.200670695462	0	NA	NA	96,90,31,10	1	1	1	0.762435585398	0	2	G,G	G,T	0.5	0.413562318341	0	NA	NA	66,47,25,2	1	1	1	1.97616772625	0
chr8_ref_v2	555427	0	C,T	1	0	3,90,0,42	1	1	1	2	C,T	C,C	0.25	0.260573753694	0	0,5,0,1	1	0	1	0.45931060362	0	2	NA	NA	NA	NA	0	NA	NA	3,88,0,40	1	1	1	0.398503968083	0	2	C,T	C,C	0.25	0.286461816047	0	NA	NA	1,50,0,31	1	1	1	0.936410262224	0
chr8_ref_v2	555451	0	G,C	0	0	1,108,0,50	1	1	1	2	G,C	G,G	0.25	0.248696625739	0	0,10,0,1	1	0	1	1.10727737719	0	2	NA	NA	NA	NA	0	NA	NA	2,108,0,55	1	1	1	0.567182081567	0	2	G,C	G,G	0.25	0.164303051291	0	NA	NA	0,70,0,39	1	1	1	0.729148718071	0
chr8_ref_v2	555460	0	C,T	1	0	2,104,0,50	1	1	1	2	C,T	C,C	0.25	0.220787837622	0	0,10,0,0	0	0	1	0.0	0	2	NA	NA	NA	NA	0	NA	NA	2,112,0,60	1	1	1	0.568344218069	0	2	C,T	C,C	0.25	0.114498960455	0	NA	NA	1,72,0,43	1	1	1	0.841320055939	0
chr8_ref_v2	555592	0	C,T	1	0	21,7,1,0	1	1	1	2	C,C	C,T	0.125	0.0294472013263	0	20,5,4,1	1	1	0	1.75396529066	0	2	C,C	C,T	0.25	0.336472236621	0	NA	NA	65,19,4,2	1	1	1	0.433845890175	0	2	C,C	C,T	0.125	0.068992871487	0	NA	NA	45,11,5,4	1	1	1	1.3699439038	0
chr8_ref_v2	555754	0	T,C	0	0	125,23,25,0	1	1	0	2	T,T	T,C	0.25	0.206794413313	0	30,8,10,0	1	1	0	0.859642871846	0	2	T,T	T,C	0.5	0.14107859826	0	NA	NA	107,50,18,0	1	1	0	7.41146009119	0	2	T,T	T,C	0.25	0.165896677127	0	NA	NA	82,31,19,0	1	1	0	3.11157867898	0
chr8_ref_v2	555757	0	T,C	0	0	125,25,27,0	1	1	0	2	T,T	T,C	0.25	0.267479365134	0	30,10,11,0	1	1	0	0.900442323993	0	2	T,T	T,C	0.5	0.105360515658	0	NA	NA	107,50,21,0	1	1	0	6.28589493315	0	2	T,T	T,C	0.25	0.0192932029347	0	NA	NA	81,31,16,0	1	1	0	2.90080529388	0
chr8_ref_v2	555760	0	A,T	0	0	134,27,27,0	1	1	0	2	A,A	A,T	0.25	0.196710294246	0	31,10,12,0	1	1	0	1.24244113578	0	2	A,A	A,T	0.5	0.0500104205747	0	NA	NA	111,52,21,0	1	1	0	6.37628686967	0	2	A,A	A,T	0.25	0.0567975983931	0	NA	NA	83,32,16,0	1	1	0	2.92081706492	0
chr8_ref_v2	555835	0	T,C	1	0	153,104,110,17	1	1	0	2	T,C	T,T	0.25	0.194063374671	1	44,25,36,8	1	1	0	1.08413812398	0	2	T,C	T,T	0.25	0.060908753087	0	NA	NA	145,128,133,23	1	1	0	1.11184723084	0	2	T,C	T,T	0.25	0.0487901641694	0	NA	NA	126,84,97,14	1	1	0	0.599939002535	0
chr8_ref_v2	555841	0	T,C	0	0	158,104,116,17	1	1	0	2	T,C	T,T	0.25	0.167169751773	1	48,30,38,7	1	1	0	0.690088933848	0	2	T,C	T,T	0.25	0.0392207131533	0	NA	NA	149,133,141,22	1	1	0	1.34886425809	0	2	T,C	T,T	0.25	0.0373312463654	0	NA	NA	123,85,96,17	1	1	0	0.742436726563	0
chr8_ref_v2	555846	0	A,G	0	0	151,113,125,17	1	1	0	2	A,G	A,A	0.25	0.109296421779	1	47,28,40,7	1	1	0	0.759923888977	0	2	A,G	A,A	0.25	0.0434851119397	0	NA	NA	147,131,152,24	1	1	0	1.26484099793	0	2	A,G	A,A	0.25	0.0536885051135	0	NA	NA	121,85,100,18	1	1	0	0.90746634832	0
chr8_ref_v2	555855	0	G,C	0	0	164,115,130,17	1	1	0	2	G,C	G,G	0.25	0.129953571277	1	46,28,40,10	1	1	0	1.67494360385	0	2	G,C	G,G	0.25	0.11878353599	0	NA	NA	158,133,168,26	1	1	1	1.94408647748	0	2	G,C	G,G	0.25	0.105360515658	0	NA	NA	117,94,109,24	1	1	1	2.28799863738	0
chr8_ref_v2	555866	0	G,A	1	0	159,112,154,20	1	1	0	2	G,A	G,G	0.25	0.0677621021008	0	47,31,43,10	1	1	0	1.16383799231	0	2	G,A	G,G	0.25	0.124408710629	0	NA	NA	157,138,177,26	1	1	1	0.988019009185	0	2	G,A	G,G	0.125	0.122454949017	0	NA	NA	114,89,115,25	1	1	1	1.90988444473	0
chr8_ref_v2	555868	0	G,T	1	0	154,113,155,22	1	1	0	2	G,T	G,G	0.25	0.0997266979396	0	49,31,45,10	1	1	0	0.893025966127	0	2	G,T	G,G	0.125	0.123379021161	0	NA	NA	155,142,177,26	1	1	1	1.14218022534	0	2	G,T	G,G	0.125	0.12921173148	0	NA	NA	112,86,113,25	1	1	1	1.54200401518	0
chr8_ref_v2	555976	0	GT,G	0	0	135,151,155,74	1	1	1	2	GT,G	GT,GT	0.125	0.0290446210153	0	37,23,34,12	1	1	0	1.61617728282	0	2	GT,G	GT,GT	0.125	0.0143887374521	0	NA	NA	114,112,152,66	1	1	1	1.54553986056	0	2	GT,G	NA	NA	0.0360399364832	0	NA	NA	99,104,90,41	1	1	1	1.22948121179	0
chr8_ref_v2	555998	0	A,C	1	0	135,168,161,110	1	1	1	2	A,C	NA	NA	0.11161398463	0	42,32,38,18	1	1	1	1.96881651474	0	2	A,C	A,A	0.125	0.0273989741881	0	NA	NA	120,126,155,94	1	1	1	1.26282255647	0	2	A,C	NA	NA	0.0121213605323	0	NA	NA	105,113,105,67	1	1	1	1.21483648832	0
chr8_ref_v2	556000	0	A,G	1	0	135,167,162,112	1	1	1	2	A,G	NA	NA	0.0972989109868	0	42,31,38,18	1	1	1	2.07376910095	0	2	A,G	A,A	0.125	0.0137933221323	0	NA	NA	119,129,158,95	1	1	1	1.31846573188	0	2	A,G	NA	NA	0.0199607425625	0	NA	NA	107,111,103,68	1	1	1	1.48180586268	0
chr8_ref_v2	556012	0	A,T	1	0	129,168,170,134	1	1	1	2	A,T	NA	NA	0.0232955626035	0	45,33,44,24	1	1	1	2.48406207961	0	2	A,T	A,A	0.125	0.114113306767	0	NA	NA	124,142,163,119	1	1	1	0.653442642122	0	2	A,T	NA	NA	0.0584107621564	0	NA	NA	119,121,105,87	1	1	1	2.88488834534	0
chr8_ref_v2	556032	0	T,C	1	0	137,159,165,161	1	1	1	2	T,C	NA	NA	0.0965379270426	0	53,35,43,32	1	1	1	3.11742883314	0	2	T,C	T,T	0.125	0.091465727339	0	NA	NA	124,140,149,158	1	1	1	0.783215866978	0	2	T,C	C,C	0.125	0.10041578384	0	NA	NA	119,110,108,103	1	1	1	2.16583851664	0
chr8_ref_v2	556083	0	A,T	0	0	99,165,114,188	1	1	1	2	A,T	T,T	0.125	0.116836514052	0	35,51,32,46	1	1	1	1.06679446251	0	2	A,T	NA	NA	0.0976384695639	0	NA	NA	77,137,104,180	1	1	1	1.13831226265	0	2	A,T	T,T	0.125	0.0316837948584	0	NA	NA	74,111,84,127	1	1	1	0.566860016496	0
chr8_ref_v2	556155	1	T,C	1	0	34,134,56,156	1	1	0	2	NA	NA	NA	NA	0	12,44,13,40	1	1	0	0.997451398331	0	2	NA	NA	NA	NA	0	NA	NA	10,127,50,149	1	1	0	1.86729871061	0	2	NA	NA	NA	NA	0	NA	NA	5,96,35,97	1	1	0	2.26925479249	0
chr8_ref_v2	556156	1	A,G	1	0	34,134,54,158	1	1	0	2	NA	NA	NA	NA	0	12,45,13,40	1	1	0	1.0603209585	0	2	NA	NA	NA	NA	0	NA	NA	10,125,50,152	1	1	0	1.92013806179	0	2	NA	NA	NA	NA	0	NA	NA	4,96,35,100	1	1	0	2.47538881415	0
chr8_ref_v2	556170	1	T,G	1	0	22,137,40,161	1	1	0	2	NA	NA	NA	NA	0	10,51,13,44	1	1	0	1.13007474297	0	2	NA	NA	NA	NA	0	NA	NA	6,127,43,162	1	1	0	1.6577843233	0	2	NA	NA	NA	NA	0	NA	NA	2,101,24,99	1	1	0	2.23320586848	0
chr8_ref_v2	556185	1	T,A	0	0	13,136,28,161	1	1	0	2	NA	NA	NA	NA	0	8,50,7,41	1	1	0	1.74493716528	0	2	NA	NA	NA	NA	0	NA	NA	4,128,30,173	1	1	0	1.3432074132	0	2	NA	NA	NA	NA	0	NA	NA	1,109,20,102	1	1	0	1.99751359211	0
chr8_ref_v2	556228	1	A,G	1	0	1,114,1,127	1	1	0	2	NA	NA	NA	NA	0	2,48,8,39	1	1	0	8.7446159179	0	2	NA	NA	NA	NA	0	NA	NA	0,122,3,136	1	1	0	1.06749879981	0	2	NA	NA	NA	NA	0	NA	NA	0,100,6,106	1	1	0	3.60758737685	0
chr8_ref_v2	556232	1	T,A	1	0	0,113,1,123	1	1	0	2	NA	NA	NA	NA	0	1,50,8,39	1	1	0	8.61697809212	0	2	NA	NA	NA	NA	0	NA	NA	0,115,4,130	1	1	0	1.69898921317	0	2	NA	NA	NA	NA	0	NA	NA	0,95,6,107	1	1	0	3.61114806239	0
chr8_ref_v2	556241	1	C,T	0	0	0,104,2,121	1	1	0	2	NA	NA	NA	NA	0	0,49,9,40	1	1	0	7.26118603076	0	2	NA	NA	NA	NA	0	NA	NA	0,103,13,125	1	1	0	6.62274198325	0	2	NA	NA	NA	NA	0	NA	NA	0,88,11,108	1	1	0	5.66979692298	0
chr8_ref_v2	556263	1	T,G	0	0	37,96,0,75	1	1	0	2	NA	NA	NA	NA	0	19,35,0,34	1	1	0	0.688154826848	0	2	NA	NA	NA	NA	0	NA	NA	49,107,0,60	1	1	0	1.68308975597	0	2	NA	NA	NA	NA	0	NA	NA	40,92,0,65	1	1	0	0.772368086137	0
chr8_ref_v2	556270	1	G,A	0	0	46,83,0,65	1	1	0	2	NA	NA	NA	NA	0	21,32,0,34	1	1	0	0.798942470915	0	2	NA	NA	NA	NA	0	NA	NA	60,93,0,56	1	1	0	1.38569170865	0	2	NA	NA	NA	NA	0	NA	NA	50,85,0,58	1	1	0	0.715385758705	0
chr8_ref_v2	556271	1	G,A	0	0	46,80,0,63	1	1	0	2	NA	NA	NA	NA	0	21,34,0,33	1	1	0	0.62974540982	0	2	NA	NA	NA	NA	0	NA	NA	63,90,0,53	1	1	0	1.7345479894	0	2	NA	NA	NA	NA	0	NA	NA	50,84,0,57	1	1	0	0.694771513346	0
chr8_ref_v2	556280	1	C,G	1	0	54,76,0,46	1	1	0	2	NA	NA	NA	NA	0	21,34,0,30	1	1	0	1.44503832471	0	2	NA	NA	NA	NA	0	NA	NA	75,79,0,45	1	1	0	1.70347430336	0	2	NA	NA	NA	NA	0	NA	NA	56,81,0,45	1	1	0	0.502288083239	0
chr8_ref_v2	556318	1	G,C	1	0	129,40,0,8	1	1	0	2	NA	NA	NA	NA	0	32,20,0,8	1	1	0	2.81536074638	0	2	NA	NA	NA	NA	0	NA	NA	171,55,0,7	1	1	0	0.538136225645	0	2	NA	NA	NA	NA	0	NA	NA	138,45,0,5	1	1	0	0.55969811421	0
chr8_ref_v2	556319	1	A,G	1	0	133,37,0,6	1	1	0	2	NA	NA	NA	NA	0	32,20,0,8	1	1	0	3.86546416143	0	2	NA	NA	NA	NA	0	NA	NA	175,53,0,6	1	1	0	0.565686570161	0	2	NA	NA	NA	NA	0	NA	NA	141,42,0,4	1	1	0	0.531775774757	0
chr8_ref_v2	556938	1	G,GGT	1	1	11,2,0,0	1	0	1	2	NA	NA	NA	NA	0	0,0,0,0	0	0	1	0.0	0	2	NA	NA	NA	NA	0	NA	NA	7,10,0,0	1	0	1	4.47649736501	0	2	NA	NA	NA	NA	0	NA	NA	1,0,0,5	1	0	1	5.52070993725	0
chr8_ref_v2	562361	1	C,T	0	0	0,0,1,0	0	0	1	2	NA	NA	NA	NA	0	0,0,0,0	0	0	1	0.0	0	2	NA	NA	NA	NA	0	NA	NA	1,0,0,0	0	0	1	0.0	0	2	NA	NA	NA	NA	0	NA	NA	0,0,1,0	0	0	1	0.0	0
chr9_ref_v2	22415	0	T,G	0	0	0,0,0,0	0	0	1	2	NA	NA	NA	NA	0	0,0,0,0	0	0	1	0.0	0	2	NA	NA	NA	NA	0	NA	NA	0,0,0,1	0	0	1	0.0	0	2	NA	NA	NA	NA	0	NA	NA	0,0,0,0	0	0	1	0.0	0
chr9_ref_v2	40575	0	A,C	1	0	109,26,0,33	1	1	0	2	A,A	A,C	0.5	0.280301965154	0	25,10,0,7	1	1	0	1.00443044681	0	2	A,A	A,C	0.5	0.377294231141	0	NA	NA	228,49,0,65	1	1	1	0.593031078357	0	2	A,A	A,C	0.5	0.335750475493	0	NA	NA	81,17,0,26	1	1	0	0.409170248523	0
chr9_ref_v2	54829	0	T,A	0	0	49,116,0,0	1	1	0	2	T,T	NA	NA	0.0	0	12,11,0,0	1	1	0	1.98082035546	0	2	T,T	NA	NA	0.0	0	NA	NA	31,56,91,170	1	1	1	428.308778693	1	2	T,A	A,A	0.5	0.0	0	NA	NA	45,100,0,0	1	1	0	0.440915370025	0
chr9_ref_v2	57253	0	C,CA	1	1	9,1,5,68	1	1	0	2	CA,CA	NA	NA	0.465701314594	0	0,2,2,25	1	1	0	1.4834569713	0	2	CA,CA	NA	NA	0.852026260773	0	NA	NA	13,2,16,133	1	1	1	1.41649487914	0	2	CA,CA	NA	NA	0.722405491663	0	NA	NA	3,1,11,52	1	1	0	2.75611392074	0
chr9_ref_v2	57274	0	T,C	0	0	3,2,44,142	1	1	0	2	C,C	T,C	0.125	0.908258560177	0	0,0,6,57	1	1	0	3.06648090851	0	2	C,C	NA	NA	0.0	0	NA	NA	12,6,69,274	1	1	1	2.04109619375	0	2	C,C	T,C	0.125	0.239308488168	0	NA	NA	3,3,29,121	1	1	0	0.741779863511	0
chr9_ref_v2	75988	0	C,CT	1	1	41,45,11,4	1	1	0	2	C,C	C,CT	0.125	0.148527773237	0	13,14,4,4	1	1	0	1.3577381806	0	2	C,C	C,CT	0.5	0.240268435542	0	NA	NA	94,80,22,9	1	1	1	1.14104657218	0	2	C,C	C,CT	0.125	0.160979055301	0	NA	NA	34,31,7,3	1	1	0	0.640698946302	0
chr9_ref_v2	105408	0	A,AAAT	1	1	0,0,98,23	1	1	1	2	AAAT,AAAT	NA	NA	0.000242079008126	0	1,0,34,10	1	1	0	0.647716804828	0	2	AAAT,AAAT	NA	NA	0.0222396012091	0	NA	NA	0,0,199,46	1	1	1	0.389686390878	0	2	AAAT,AAAT	NA	NA	0.000293935269794	0	NA	NA	0,0,70,13	1	1	0	0.584321402166	0
chr9_ref_v2	137881	0	GA,G	1	1	98,74,12,6	1	1	0	2	GA,GA	NA	NA	0.0826157178503	0	34,22,6,1	1	1	0	0.691886223773	0	2	GA,GA	NA	NA	0.236077356366	0	NA	NA	174,124,15,8	1	1	1	0.767583050169	0	2	GA,GA	NA	NA	0.174269654767	0	NA	NA	77,51,8,6	1	1	0	0.55919316605	0
chr9_ref_v2	141426	0	A,AAAGAAGATG	1	1	0,0,109,113	1	1	0	2	AAAGAAGATG,AAAGAAGATG	NA	NA	0.0	0	0,0,31,21	1	1	0	1.15018027533	0	2	AAAGAAGATG,AAAGAAGATG	NA	NA	0.0	0	NA	NA	0,1,270,232	1	1	1	1.66652474003	0	2	AAAGAAGATG,AAAGAAGATG	NA	NA	0.00199005040801	0	NA	NA	0,0,91,67	1	1	0	1.80015091385	0
chr9_ref_v2	142058	0	A,C	0	0	116,37,0,61	1	1	0	2	A,A	A,C	0.5	0.195308752321	0	36,16,0,10	1	1	0	1.51210686027	0	2	A,A	A,C	0.25	0.392561703272	0	NA	NA	257,57,0,103	1	1	1	2.92190961489	0	2	A,A	A,C	0.5	0.00638979809877	0	NA	NA	101,13,0,37	1	1	0	3.25506000114	0
chr9_ref_v2	142348	0	A,ATTT,ATTTT	1	1	0,5,38,54,13,8	1	1	0	2	ATTT,ATTT	A,ATTT	0.125	1.03856603431	0	1,0,18,21,3,1	1	1	0	1.0409039368	0	2	ATTT,ATTT	NA	NA	0.0472950424915	0	NA	NA	1,2,75,107,18,14	1	1	1	1.04111815022	0	2	ATTT,ATTT	ATTT,ATTTT	0.125	0.485041880826	0	NA	NA	1,0,25,59,7,6	1	1	0	2.66575026043	0
chr9_ref_v2	144091	0	TTATATATATATA,T	1	1	0,0,63,78	1	1	0	2	T,T	NA	NA	0.0	0	0,1,33,27	1	1	0	1.21193951203	0	2	T,T	NA	NA	0.0165293019512	0	NA	NA	1,1,138,122	1	1	1	2.2724730375	0	2	T,T	NA	NA	0.00766287274557	0	NA	NA	0,0,49,49	1	1	0	0.787043139451	0
chr9_ref_v2	145260	0	C,T	0	0	137,170,0,0	1	1	0	2	C,C	NA	NA	0.0	0	25,34,0,1	1	1	0	1.1024427973	0	2	C,C	NA	NA	0.0168071183164	0	NA	NA	191,224,67,62	1	1	1	326.114037213	1	2	C,C	C,T	0.5	0.0698538272009	0	NA	NA	96,108,0,0	1	1	0	0.591354507204	0
chr9_ref_v2	147066	0	A,G	0	0	0,0,4,6	1	0	1	2	NA	NA	NA	NA	0	1,0,3,2	1	0	1	0.44695654098	0	2	NA	NA	NA	NA	0	NA	NA	0,0,16,4	1	1	1	3.65084802661	0	2	G,G	NA	NA	0.0	0	NA	NA	0,0,4,2	1	0	1	0.781974160927	0
chr9_ref_v2	153413	0	T,G	0	0	29,132,50,0	1	1	0	2	T,T	T,G	0.5	0.050966443592	0	13,35,3,0	1	1	0	2.56544240694	0	2	T,T	T,G	0.125	0.230971349956	0	NA	NA	59,259,69,0	1	1	1	1.5854723368	0	2	T,T	T,G	0.5	0.414943852063	0	NA	NA	25,87,33,1	1	1	0	0.863537706098	0
chr9_ref_v2	160810	0	T,TA	1	1	10,4,82,64	1	1	0	2	TA,TA	NA	NA	0.334140262307	0	3,0,18,12	1	1	0	0.472122975791	0	2	TA,TA	NA	NA	0.0782171963575	0	NA	NA	18,5,131,97	1	1	1	0.526252834743	0	2	TA,TA	NA	NA	0.237008541288	0	NA	NA	5,7,53,46	1	1	0	1.68046133172	0
chr9_ref_v2	163215	0	A,ATTTTTT	1	1	0,0,43,2	1	1	0	2	ATTTTTT,ATTTTTT	NA	NA	0.0	0	0,0,17,4	1	1	0	2.05827041227	0	2	ATTTTTT,ATTTTTT	NA	NA	0.0	0	NA	NA	0,0,77,10	1	1	1	2.30971158244	0	2	ATTTTTT,ATTTTTT	NA	NA	0.0	0	NA	NA	0,0,33,5	1	1	0	1.65035379914	0
chr9_ref_v2	169441	0	CTGTTGTTGT,C	1	1	0,1,74,40	1	1	0	2	C,C	NA	NA	0.00873367996875	0	1,0,19,13	1	1	0	0.726510704876	0	2	C,C	NA	NA	0.0307716586668	0	NA	NA	3,1,132,100	1	1	1	2.06213276573	0	2	C,C	NA	NA	0.710241613919	0	NA	NA	0,0,71,41	1	1	0	0.481717002442	0
chr9_ref_v2	177431	0	CAT,C	1	1	60,47,4,2	1	1	0	2	CAT,CAT	NA	NA	0.547055594073	0	16,21,3,8	1	1	0	6.23231446189	0	2	CAT,CAT	CAT,C	0.25	0.266139521635	0	NA	NA	93,111,8,13	1	1	1	3.73116324631	0	2	CAT,CAT	NA	NA	0.0305188137631	0	NA	NA	38,31,3,2	1	1	0	0.524703123376	0
chr9_ref_v2	183216	0	C,CT	1	1	19,49,1,15	1	1	0	2	C,C	C,CT	0.25	0.0207021239347	0	7,16,0,1	1	1	0	0.831012749106	0	2	C,C	NA	NA	0.268477104384	0	NA	NA	32,80,1,20	1	1	1	0.604416236476	0	2	C,C	C,CT	0.125	0.0762597872316	0	NA	NA	16,33,0,9	1	1	0	0.680559374713	0
chr9_ref_v2	196949	1	A,T	0	0	119,51,23,0	1	1	0	2	NA	NA	NA	NA	0	44,7,1,0	1	1	0	3.98498747534	0	2	NA	NA	NA	NA	0	NA	NA	247,89,20,0	1	1	1	3.11011930961	0	2	NA	NA	NA	NA	0	NA	NA	107,32,11,0	1	1	0	2.15071037027	0
chr9_ref_v2	204746	0	TA,T	1	1	54,72,7,18	1	1	0	2	TA,TA	NA	NA	0.00849633482265	0	18,17,2,3	1	1	0	0.845062647908	0	2	TA,TA	NA	NA	0.470662209322	0	NA	NA	102,123,18,19	1	1	1	1.2317211208	0	2	TA,TA	NA	NA	0.13019727732	0	NA	NA	41,48,7,13	1	1	0	0.670644289341	0
chr9_ref_v2	235792	0	C,G	0	0	160,12,0,33	1	1	0	2	C,C	C,G	0.25	0.324776196858	0	18,6,0,2	1	1	0	3.03159084885	0	2	C,C	C,G	0.25	0.133531392625	0	NA	NA	217,15,0,60	1	1	1	1.59526053365	0	2	C,C	C,G	0.5	0.237251218825	0	NA	NA	92,9,0,18	1	1	0	0.616063240951	0
chr9_ref_v2	240997	0	G,GAAAAAAAAA	1	1	4,0,15,1	1	1	0	2	G,GAAAAAAAAA	GAAAAAAAAA,GAAAAAAAAA	0.5	0.0645385211376	0	0,0,8,2	1	0	0	1.20809146237	0	2	NA	NA	NA	NA	0	NA	NA	3,0,26,4	1	1	1	1.18446869069	0	2	GAAAAAAAAA,GAAAAAAAAA	G,GAAAAAAAAA	0.25	0.068992871487	0	NA	NA	1,0,13,1	1	0	0	0.695105364578	0
chr9_ref_v2	245927	0	CTT,C	1	1	5,13,1,8	1	1	1	2	CTT,C	CTT,CTT	0.25	0.182321556794	0	4,9,1,3	1	0	0	0.545638876831	0	2	NA	NA	NA	NA	0	NA	NA	14,29,2,11	1	1	1	0.971321524862	0	2	CTT,C	CTT,CTT	0.5	0.0976384695639	0	NA	NA	2,8,0,1	1	0	1	1.07971023664	0
chr9_ref_v2	249590	0	CT,C	1	1	3,4,48,34	1	1	0	2	C,C	NA	NA	0.049972466394	0	1,1,14,8	1	1	0	0.40371307285	0	2	C,C	NA	NA	0.0161165235652	0	NA	NA	3,5,88,67	1	1	1	0.670098998799	0	2	C,C	NA	NA	0.562183172474	0	NA	NA	0,1,41,26	1	1	0	0.87053896465	0
chr9_ref_v2	253969	0	TA,T	1	1	3,2,60,44	1	1	0	2	T,T	NA	NA	0.624116354892	0	1,2,6,8	1	0	0	1.65761580682	0	2	NA	NA	NA	NA	0	NA	NA	2,4,97,89	1	1	1	1.27954428323	0	2	T,T	NA	NA	1.03218680172	0	NA	NA	0,1,37,47	1	1	0	2.51746595762	0
chr9_ref_v2	261780	0	A,T	1	0	139,114,0,0	1	1	0	2	A,A	NA	NA	0.0	0	13,14,19,16	1	1	0	310.058468225	1	2	A,T	T,T	0.125	0.00819676720418	0	g.261780A>T	0	242,208,0,1	1	1	1	0.489265934543	0	2	A,A	NA	NA	0.00221975673831	0	NA	NA	113,97,0,0	1	1	0	0.441695720351	0
chr9_ref_v2	263467	0	C,CCCG	0	0	13,118,56,0	1	1	0	2	C,C	C,CCCG	0.5	0.266466233302	0	5,35,2,0	1	1	0	3.30059879869	0	2	C,C	C,CCCG	0.125	0.149279749593	0	NA	NA	22,212,118,0	1	1	1	1.09445612353	0	2	C,CCCG	C,C	0.25	0.16537199848	0	NA	NA	7,83,36,0	1	1	0	0.545365988666	0
chr9_ref_v2	267836	0	TA,T	1	1	32,43,7,18	1	1	0	2	TA,TA	TA,T	0.25	0.0398756452245	0	7,11,1,4	1	1	0	0.447103287725	0	2	TA,TA	TA,T	0.125	0.0793278133838	0	NA	NA	77,105,12,23	1	1	1	1.49822238292	0	2	TA,TA	NA	NA	0.0263265866524	0	NA	NA	28,35,10,9	1	1	0	1.24343050491	0
chr9_ref_v2	284294	0	C,T	0	0	148,121,0,0	1	1	0	2	C,C	NA	NA	0.0	0	29,33,0,0	1	1	0	0.969604508937	0	2	C,C	NA	NA	0.0	0	NA	NA	288,248,1,0	1	1	1	0.535699110187	0	2	C,C	NA	NA	0.00186393343806	0	NA	NA	120,94,0,0	1	1	0	0.435574936009	0
chr9_ref_v2	286561	0	C,A	0	0	87,25,0,41	1	1	0	2	C,C	C,A	0.5	0.117783035656	0	15,7,0,8	1	1	0	0.690881807606	0	2	C,C	C,A	0.5	0.204794412646	0	NA	NA	188,51,0,50	1	1	1	2.75412778822	0	2	C,C	C,A	0.25	0.401272229848	0	NA	NA	63,22,0,22	1	1	0	0.954582323608	0
chr9_ref_v2	290159	0	GA,G	1	1	37,68,8,21	1	1	0	2	GA,GA	GA,G	0.125	0.0469705742156	0	17,11,2,5	1	1	0	2.28940426314	0	2	GA,GA	NA	NA	0.0410960445567	0	NA	NA	68,99,13,42	1	1	1	0.99418140814	0	2	GA,GA	GA,G	0.25	0.0794228613589	0	NA	NA	24,27,1,14	1	1	0	1.22750228725	0
chr9_ref_v2	292014	0	T,G	1	0	10,102,24,0	1	1	0	2	T,T	T,G	0.5	0.401010757759	0	0,26,1,0	1	1	0	2.5674148528	0	2	T,T	NA	NA	0.0	0	NA	NA	19,187,31,0	1	1	1	1.12414825168	0	2	T,T	T,G	0.25	0.0837698830655	0	NA	NA	4,77,5,0	1	1	0	3.44574128945	0
chr9_ref_v2	292015	0	A,G	1	0	11,100,4,0	1	1	0	2	A,A	A,G	0.125	0.392042087776	0	3,26,0,0	1	1	0	0.441427518519	0	2	A,A	NA	NA	0.0	0	NA	NA	21,186,2,0	1	1	1	0.816789544794	0	2	A,A	NA	NA	0.415080566808	0	NA	NA	6,76,1,0	1	1	0	0.881683389706	0
chr9_ref_v2	299864	0	T,G	0	0	17,126,82,0	1	1	0	2	T,G	T,T	0.25	0.0331783986973	0	3,29,11,0	1	1	0	1.1116948314	0	2	T,G	T,T	0.5	0.117783035656	0	NA	NA	26,253,132,0	1	1	1	1.90454929562	0	2	T,G	T,T	0.25	0.230037029834	0	NA	NA	6,67,37,0	1	1	0	0.769533920383	0
chr9_ref_v2	299867	0	C,G	1	0	19,124,21,0	1	1	0	2	C,C	C,G	0.25	0.0741079721537	0	3,28,2,0	1	1	0	0.850920503619	0	2	C,C	C,G	0.125	0.376711613598	0	NA	NA	31,257,36,0	1	1	1	1.18398649188	0	2	C,C	C,G	0.25	0.106132418436	0	NA	NA	7,68,10,0	1	1	0	0.685250141866	0
chr9_ref_v2	316182	0	T,G	0	0	1,0,140,134	1	1	0	2	G,G	NA	NA	0.0036429912785	0	1,0,45,42	1	1	0	0.565363081416	0	2	G,G	NA	NA	0.0114286958236	0	NA	NA	0,0,240,316	1	1	1	4.25345221154	0	2	G,G	NA	NA	0.0	0	NA	NA	0,0,85,113	1	1	0	2.0210561345	0
chr9_ref_v2	318475	0	A,C	1	0	147,37,0,55	1	1	0	2	A,A	A,C	0.5	0.0909717782057	0	40,11,0,3	1	1	0	2.14334833864	0	2	A,A	A,C	0.125	0.177279144093	0	NA	NA	280,68,0,89	1	1	1	0.889604918557	0	2	A,A	A,C	0.5	0.253780520776	0	NA	NA	113,29,0,45	1	1	0	0.404673172012	0
chr9_ref_v2	322629	0	A,T	0	0	139,176,0,0	1	1	0	2	A,A	NA	NA	0.0	0	36,28,0,0	1	1	0	1.61648348252	0	2	A,A	NA	NA	0.0	0	NA	NA	284,281,0,1	1	1	1	2.7060994898	0	2	A,A	NA	NA	0.00176834705674	0	NA	NA	52,51,62,46	1	1	0	330.873570538	1
chr9_ref_v2	346893	0	T,C	1	0	0,0,136,121	1	1	0	2	C,C	NA	NA	0.0	0	0,0,60,47	1	1	0	0.554139530633	0	2	C,C	NA	NA	0.0	0	NA	NA	0,0,265,215	1	1	1	0.779768311173	0	2	C,C	NA	NA	0.0	0	NA	NA	0,0,83,93	1	1	0	1.17651228906	0
chr9_ref_v2	360565	0	A,T	0	0	136,155,0,0	1	1	0	2	A,A	NA	NA	0.0	0	34,36,0,0	1	1	0	0.4121609005	0	2	A,A	NA	NA	0.0	0	NA	NA	197,215,58,74	1	1	1	327.111308128	1	2	A,A	A,T	0.5	0.039609138095	0	NA	NA	98,121,0,0	1	1	0	0.538127909009	0
chr9_ref_v2	362236	0	CTA,C	1	1	48,32,7,2	1	1	1	2	CTA,CTA	CTA,C	0.125	0.0854935692382	0	43,17,1,0	1	1	0	2.33733396032	0	2	CTA,CTA	NA	NA	0.188006852108	0	NA	NA	95,49,10,4	1	1	1	1.16452177542	0	2	CTA,CTA	CTA,C	0.125	0.248314090122	0	NA	NA	53,23,6,2	1	1	0	1.24939980151	0
chr9_ref_v2	362264	0	CT,C	1	1	57,28,7,0	1	1	1	2	CT,CT	NA	NA	0.0234712780429	0	31,17,5,1	1	1	0	0.551124591575	0	2	CT,CT	NA	NA	0.236077356366	0	NA	NA	98,40,12,3	1	1	1	0.719169661877	0	2	CT,CT	NA	NA	0.168126131754	0	NA	NA	47,24,7,2	1	1	0	0.792395591848	0
chr9_ref_v2	369388	0	AT,A	1	1	36,29,5,3	1	1	0	2	AT,AT	NA	NA	0.641010025528	0	13,7,1,2	1	1	0	0.625573421358	0	2	AT,AT	NA	NA	0.639534903858	0	NA	NA	93,60,7,10	1	1	1	1.04227215296	0	2	AT,AT	NA	NA	0.689826061073	0	NA	NA	35,17,7,4	1	1	0	1.06617807697	0
chr9_ref_v2	380128	0	G,GA	1	1	90,30,15,12	1	1	0	2	G,G	G,GA	0.25	0.00117024560335	0	26,20,4,3	1	1	0	2.66450146028	0	2	G,G	G,GA	0.125	0.0524363885785	0	NA	NA	195,46,21,20	1	1	1	2.47695861631	0	2	G,G	G,GA	0.125	0.0466226902082	0	NA	NA	58,29,7,9	1	1	0	1.44285367064	0
chr9_ref_v2	383085	0	G,C	1	0	8,129,59,0	1	1	0	2	G,G	G,C	0.5	0.272975925062	0	0,31,8,0	1	1	0	1.41579217918	0	2	G,G	G,C	0.5	0.169899036795	0	NA	NA	29,229,106,0	1	1	1	3.28002461226	0	2	G,G	G,C	0.5	0.218481538208	0	NA	NA	12,72,40,0	1	1	0	2.41009735723	0
chr9_ref_v2	383087	0	G,C	1	0	11,133,2,0	1	1	0	2	G,G	NA	NA	0.419258430241	0	2,30,0,0	1	1	0	0.381681083409	0	2	G,G	NA	NA	0.0	0	NA	NA	44,222,4,0	1	1	1	6.0182282527	0	2	G,G	NA	NA	0.931216382091	0	NA	NA	20,73,0,0	1	1	0	5.14072173746	0
chr9_ref_v2	384833	0	A,AT	1	1	29,28,0,5	1	1	0	2	A,A	NA	NA	0.0650829700964	0	10,4,0,1	1	0	0	1.03114351148	0	2	NA	NA	NA	NA	0	NA	NA	38,47,0,16	1	1	1	2.18488310275	0	2	A,A	A,AT	0.125	0.117032059955	0	NA	NA	17,18,0,4	1	1	0	0.412926481585	0
chr9_ref_v2	384852	0	TGA,T	1	0	24,149,28,4	1	1	0	2	TGA,TGA	TGA,T	0.25	0.258354457357	0	8,39,5,2	1	1	0	0.581743603308	0	2	TGA,TGA	TGA,T	0.25	0.0416726964006	0	NA	NA	56,254,36,10	1	1	1	1.88786800193	0	2	TGA,TGA	TGA,T	0.25	0.0379792480652	0	NA	NA	17,83,17,2	1	1	0	0.652120991071	0
chr9_ref_v2	384854	0	A,ATTT	0	0	24,146,27,1	1	1	0	2	A,A	A,ATTT	0.25	0.14231622218	0	8,39,5,1	1	1	0	0.642577636928	0	2	A,A	A,ATTT	0.25	0.112477983427	0	NA	NA	56,251,31,1	1	1	1	2.05035827113	0	2	A,A	A,ATTT	0.25	0.315201695732	0	NA	NA	17,82,15,0	1	1	0	0.682739864207	0
chr9_ref_v2	388450	0	G,A	1	0	97,54,0,28	1	1	0	2	G,G	G,A	0.25	0.295926142227	0	39,13,2,11	1	1	0	1.65521957402	0	2	G,G	G,A	0.5	0.287682072452	0	NA	NA	203,83,0,60	1	1	1	1.31465281617	0	2	G,G	G,A	0.25	0.400792202409	0	NA	NA	73,42,3,27	1	1	0	1.56607705181	0
chr9_ref_v2	396691	0	G,T	0	0	112,69,91,68	1	1	0	2	G,T	G,G	0.125	0.121721599235	0	25,18,17,14	1	1	0	0.709399426618	0	2	G,T	G,G	0.125	0.0758984829275	0	NA	NA	255,205,96,57	1	1	1	17.4968953574	1	2	G,T	G,G	0.5	0.0021762794226	0	NA	NA	127,103,0,0	1	1	0	308.297151313	1
chr9_ref_v2	418672	0	GTA,G	1	1	102,140,5,8	1	1	0	2	GTA,GTA	GTA,G	0.125	0.516287178309	0	34,56,3,4	1	1	0	0.689588966475	0	2	GTA,GTA	GTA,G	0.125	0.0727396228928	0	NA	NA	168,198,21,16	1	1	1	4.29541551513	0	2	GTA,GTA	GTA,G	0.125	0.105036065092	0	NA	NA	68,82,2,1	1	1	0	0.899333954786	0
chr9_ref_v2	427426	0	A,G	0	0	0,0,165,140	1	1	0	2	G,G	NA	NA	0.0	0	0,0,43,27	1	1	0	0.917058355319	0	2	G,G	NA	NA	0.0	0	NA	NA	0,0,329,296	1	1	1	0.622400027992	0	2	G,G	NA	NA	0.0	0	NA	NA	0,0,122,103	1	1	0	0.394399336803	0
chr9_ref_v2	428593	0	A,T	1	0	64,73,79,90	1	1	0	2	A,T	T,T	0.125	0.041396639186	0	30,19,27,16	1	1	0	2.50123251473	0	2	A,T	A,A	0.125	0.120694245864	0	NA	NA	220,246,65,77	1	1	1	308.730226159	1	2	A,T	A,A	0.5	0.0897462878563	0	NA	NA	121,135,0,0	1	1	0	309.145435419	1
chr9_ref_v2	438049	0	A,G	1	0	0,0,9,72	1	1	1	2	G,G	NA	NA	0.0	0	0,0,2,8	1	0	1	0.534046295999	0	2	NA	NA	NA	NA	0	NA	NA	0,0,30,134	1	1	1	2.41204438519	0	2	G,G	NA	NA	0.0	0	NA	NA	0,0,11,37	1	1	1	1.96514851266	0
chr9_ref_v2	438071	0	A,T	1	0	0,0,16,101	1	1	1	2	T,T	NA	NA	0.0	0	0,0,8,20	1	1	1	1.71508054371	0	2	T,T	NA	NA	0.0	0	NA	NA	0,0,53,209	1	1	1	2.71381945355	0	2	T,T	NA	NA	0.0	0	NA	NA	0,0,17,70	1	1	1	1.13048473965	0
chr9_ref_v2	438077	0	A,G	1	0	0,0,16,104	1	1	1	2	G,G	NA	NA	0.0	0	0,0,8,23	1	1	1	1.47282879216	0	2	G,G	NA	NA	0.0	0	NA	NA	0,0,57,229	1	1	1	2.96830112484	0	2	G,G	NA	NA	0.0	0	NA	NA	0,0,22,81	1	1	1	1.87120483086	0
chr9_ref_v2	438186	0	G,A	0	0	0,14,98,12	1	1	1	2	A,A	G,A	0.25	0.0465200156349	0	0,0,17,19	1	1	1	12.165203305	0	2	A,A	NA	NA	0.0	0	NA	NA	1,11,175,38	1	1	1	3.44718113148	0	2	A,A	G,A	0.125	0.168335314819	0	NA	NA	1,7,64,13	1	1	1	1.22625571333	0
chr9_ref_v2	438193	0	T,G	0	0	0,14,104,9	1	1	1	2	G,G	T,G	0.25	0.0734274685548	0	0,0,18,15	1	1	1	10.7714551377	0	2	G,G	NA	NA	0.0	0	NA	NA	1,11,177,27	1	1	1	2.65838020797	0	2	G,G	T,G	0.125	0.125163142954	0	NA	NA	1,7,66,12	1	1	1	1.80461958643	0
chr9_ref_v2	438198	0	A,G	0	0	0,14,107,9	1	1	1	2	G,G	A,G	0.25	0.0996298409488	0	0,0,16,14	1	1	1	10.6832411118	0	2	G,G	NA	NA	0.0	0	NA	NA	1,11,170,24	1	1	1	2.16698846654	0	2	G,G	A,G	0.125	0.0749013081731	0	NA	NA	1,7,67,9	1	1	1	0.931342578664	0
chr9_ref_v2	438204	0	T,C	0	0	0,14,109,9	1	1	1	2	C,C	T,C	0.25	0.116724274308	0	0,0,14,12	1	1	1	9.48901811049	0	2	C,C	NA	NA	0.0	0	NA	NA	1,11,163,21	1	1	1	1.66949223841	0	2	C,C	T,C	0.125	0.0219789067188	0	NA	NA	1,7,68,7	1	1	1	0.530928875717	0
chr9_ref_v2	438249	0	G,T	1	0	0,14,83,10	1	1	1	2	T,T	G,T	0.25	0.121360857004	0	0,0,6,2	1	0	1	0.870540611298	0	2	NA	NA	NA	NA	0	NA	NA	1,11,113,30	1	1	1	4.10854649555	0	2	T,T	G,T	0.125	0.23011222063	0	NA	NA	0,7,42,12	1	1	1	2.0649025428	0
chr9_ref_v2	438801	1	C,T	0	0	0,0,108,33	1	1	1	2	NA	NA	NA	NA	0	0,0,10,6	1	0	1	0.889175700142	0	2	NA	NA	NA	NA	0	NA	NA	0,0,222,51	1	1	0	1.47320876279	0	2	NA	NA	NA	NA	0	NA	NA	0,0,83,20	1	1	1	0.707340074122	0
chr9_ref_v2	439033	1	A,T	1	0	1,86,0,1	1	1	1	2	NA	NA	NA	NA	0	0,3,0,6	1	0	1	14.4089102772	0	2	NA	NA	NA	NA	0	NA	NA	2,173,0,0	1	1	0	0.706087762094	0	2	NA	NA	NA	NA	0	NA	NA	0,75,0,0	0	1	1	0.0	0
chr10_ref_v2	28697	0	G,T	1	0	169,129,0,0	1	1	0	2	G,G	NA	NA	0.0	0	22,19,30,17	1	1	0	312.775222442	1	2	G,T	T,T	0.125	0.114738893275	0	g.28697G>T	0	153,153,0,0	1	1	0	2.06079464546	0	2	G,G	NA	NA	0.0	0	NA	NA	119,105,0,0	1	1	0	0.824894484757	0
chr10_ref_v2	52737	0	T,A	1	0	149,140,0,0	1	1	0	2	T,T	NA	NA	0.0	0	57,44,0,0	1	1	0	0.742588857284	0	2	T,T	NA	NA	0.0	0	NA	NA	65,70,57,60	1	1	0	330.941887706	1	2	T,A	T,T	0.125	0.10821358464	0	g.52737T>A	0	95,82,0,0	1	1	0	0.523038346778	0
chr10_ref_v2	59055	0	GA,G	1	1	14,27,16,3	1	1	0	2	GA,GA	GA,G	0.25	0.122848052317	0	3,11,3,4	1	1	0	1.82472219955	0	2	GA,GA	GA,G	0.25	0.0402188965648	0	NA	NA	16,26,16,4	1	1	0	0.47675004977	0	2	GA,GA	GA,G	0.25	0.193615587446	0	NA	NA	8,16,7,3	1	1	0	0.623948806492	0
chr10_ref_v2	60683	0	G,GTTT	1	1	24,49,96,0	1	1	0	2	G,GTTT	GTTT,GTTT	0.125	0.0329371090741	0	7,14,17,0	1	1	0	0.932273756881	0	2	G,GTTT	G,G	0.125	0.0971637484536	0	NA	NA	14,58,66,2	1	1	0	3.14746834621	0	2	G,GTTT	NA	NA	0.0571584138399	0	NA	NA	7,42,58,1	1	1	0	1.97742821566	0
chr10_ref_v2	60698	0	G,T	1	0	46,94,90,1	1	1	0	2	G,T	G,G	0.25	0.0800427076735	0	13,27,14,0	1	1	0	1.17661900479	0	2	G,T	G,G	0.5	0.117783035656	0	NA	NA	28,110,64,3	1	1	0	4.13039715339	0	2	G,T	G,G	0.25	0.211735442	0	NA	NA	15,83,55,1	1	1	0	3.47835222391	0
chr10_ref_v2	75589	0	CT,C	1	1	74,88,13,7	1	1	0	2	CT,CT	NA	NA	0.247874375089	0	25,20,3,2	1	1	0	0.941721021111	0	2	CT,CT	NA	NA	0.11829432071	0	NA	NA	106,81,9,7	1	1	0	3.30197553569	0	2	CT,CT	NA	NA	0.0711902788057	0	NA	NA	67,68,7,3	1	1	0	1.01977205082	0
chr10_ref_v2	76468	0	A,T	0	0	56,219,0,0	1	1	0	2	A,A	NA	NA	0.0	0	19,26,7,24	1	1	0	310.219501597	1	2	A,T	A,A	0.125	0.121360857004	0	g.76468A>T	0	41,160,0,1	1	1	0	0.378465994338	0	2	A,A	NA	NA	0.00496278934213	0	NA	NA	37,134,0,0	1	1	0	0.460920797057	0
chr10_ref_v2	76563	0	GAT,G	1	1	43,49,8,4	1	1	0	2	GAT,GAT	NA	NA	0.0954122886209	0	22,21,6,8	1	1	0	2.98998253852	0	2	GAT,GAT	GAT,G	0.25	0.186769748253	0	NA	NA	30,36,7,6	1	1	0	1.14755058048	0	2	GAT,GAT	GAT,G	0.125	0.109585109098	0	NA	NA	29,37,8,5	1	1	0	0.93220718275	0
chr10_ref_v2	90886	0	C,A	0	0	64,39,0,21	1	1	0	2	C,C	C,A	0.25	0.402223614184	0	30,17,1,5	1	1	0	0.734497910682	0	2	C,C	C,A	0.25	0.112477983427	0	NA	NA	61,41,0,11	1	1	0	0.99726519572	0	2	C,C	C,A	0.25	0.194156014441	0	NA	NA	51,24,0,8	1	1	0	1.40065278981	0
chr10_ref_v2	91071	0	A,G	0	0	0,0,111,69	1	1	0	2	G,G	NA	NA	0.0	0	0,0,29,16	1	1	0	0.414021361176	0	2	G,G	NA	NA	0.0	0	NA	NA	0,0,97,44	1	1	0	1.37627535934	0	2	G,G	NA	NA	0.0	0	NA	NA	0,0,88,38	1	1	0	1.53376648494	0
chr10_ref_v2	99520	0	A,AT,ATT	1	1	0,0,2,4,26,40	1	1	1	2	ATT,ATT	NA	NA	0.387486243012	0	0,1,1,1,7,13	1	1	0	0.59620427884	0	2	ATT,ATT	NA	NA	0.37604495909	0	NA	NA	0,0,3,4,12,31	1	1	1	0.9690205618	0	2	ATT,ATT	AT,ATT	0.125	0.157389807105	0	NA	NA	0,0,2,3,11,17	1	1	1	0.844874130714	0
chr10_ref_v2	104610	0	TA,T	1	1	58,92,6,10	1	1	0	2	TA,TA	NA	NA	0.101691864911	0	19,23,5,5	1	1	0	1.63601053291	0	2	TA,TA	TA,T	0.25	0.0278610774614	0	NA	NA	69,89,7,11	1	1	0	0.873156373608	0	2	TA,TA	NA	NA	0.215106340678	0	NA	NA	40,56,12,10	1	1	0	3.0967866697	0
chr10_ref_v2	113473	0	A,AT	1	1	37,73,6,5	1	1	0	2	A,A	NA	NA	0.108251538821	0	15,9,2,1	1	1	0	2.38649913424	0	2	A,A	A,AT	0.125	0.194696574766	0	NA	NA	34,55,6,3	1	1	0	0.667600566302	0	2	A,A	NA	NA	0.11038861037	0	NA	NA	19,41,5,5	1	1	0	0.976905275755	0
chr10_ref_v2	123778	0	GA,G	1	1	72,91,16,13	1	1	0	2	GA,GA	GA,G	0.25	0.146394365007	0	14,20,5,4	1	1	0	0.72461562048	0	2	GA,GA	GA,G	0.25	0.262151142348	0	NA	NA	83,65,7,2	1	1	0	4.64881985158	0	2	GA,GA	NA	NA	0.0511561595588	0	NA	NA	54,52,4,7	1	1	0	1.53206526091	0
chr10_ref_v2	134111	0	G,GA	1	1	32,5,5,10	1	1	0	2	G,G	G,GA	0.5	0.0597861163584	0	12,3,0,0	1	0	0	1.40995436326	0	2	NA	NA	NA	NA	0	NA	NA	34,6,2,2	1	1	0	1.93461687837	0	2	G,G	NA	NA	0.141575348812	0	NA	NA	16,8,2,4	1	1	0	2.25347077522	0
chr10_ref_v2	136910	0	GA,G	1	1	57,32,5,10	1	1	0	2	GA,GA	NA	NA	0.371101089486	0	13,8,5,1	1	1	0	2.20389638383	0	2	GA,GA	NA	NA	0.0534729993598	0	NA	NA	57,29,5,8	1	1	0	0.518271390436	0	2	GA,GA	NA	NA	0.42460990583	0	NA	NA	46,12,1,10	1	1	0	1.67730171273	0
chr10_ref_v2	136930	0	G,A	1	0	29,71,53,2	1	1	0	2	G,A	G,G	0.25	0.0870113769896	0	16,14,13,0	1	1	0	2.62255706868	0	2	G,A	G,G	0.25	0.251314428281	0	NA	NA	36,57,50,4	1	1	0	1.33153683468	0	2	G,A	G,G	0.25	0.032789822823	0	NA	NA	18,45,42,1	1	1	0	0.859814913278	0
chr10_ref_v2	137548	0	G,A	0	0	104,142,0,0	1	1	0	2	G,G	NA	NA	0.0	0	22,23,0,0	1	1	0	0.664825206197	0	2	G,G	NA	NA	0.0	0	NA	NA	48,60,53,61	1	1	0	329.437115791	1	2	G,A	NA	NA	0.0540672212703	0	g.137548G>A	0	70,95,0,0	1	1	0	0.389172332547	0
chr10_ref_v2	159426	0	C,CAAA,CAAAA	1	1	0,0,6,5,32,26	1	1	0	2	CAAAA,CAAAA	NA	NA	0.140374704187	0	0,0,1,2,10,1	1	0	0	1.4181043158	0	2	NA	NA	NA	NA	0	NA	NA	0,0,6,3,32,27	1	1	0	0.489850872391	0	2	CAAAA,CAAAA	NA	NA	0.306822253389	0	NA	NA	0,0,10,5,27,15	1	1	0	1.69146785981	0
chr10_ref_v2	173176	0	GT,G	1	1	61,77,7,9	1	1	0	2	GT,GT	GT,G	0.125	0.104684395006	0	25,27,3,6	1	1	0	0.885459185742	0	2	GT,GT	GT,G	0.25	0.162732051618	0	NA	NA	61,74,4,7	1	1	0	0.591526607948	0	2	GT,GT	NA	NA	0.343764350347	0	NA	NA	52,55,3,4	1	1	0	0.97162009604	0
chr10_ref_v2	196077	0	CT,C	1	1	9,4,87,97	1	1	0	2	C,C	NA	NA	0.216211455382	0	0,1,10,20	1	1	0	1.24722870944	0	2	C,C	NA	NA	0.0243540975677	0	NA	NA	2,2,71,101	1	1	0	1.85323417435	0	2	C,C	NA	NA	0.843629116619	0	NA	NA	2,3,38,66	1	1	0	2.0031653101	0
chr10_ref_v2	203370	1	C,T	0	0	0,0,1,0	0	0	1	2	NA	NA	NA	NA	0	0,0,7,0	0	0	1	0.0	0	2	NA	NA	NA	NA	0	NA	NA	0,0,6,0	0	0	1	0.0	0	2	NA	NA	NA	NA	0	NA	NA	0,0,7,0	0	0	1	0.0	0
chr10_ref_v2	203382	1	A,T	0	0	0,0,3,0	0	0	1	2	NA	NA	NA	NA	0	0,0,8,0	0	0	1	0.0	0	2	NA	NA	NA	NA	0	NA	NA	0,0,6,0	0	0	1	0.0	0	2	NA	NA	NA	NA	0	NA	NA	0,0,10,0	0	0	1	0.0	0
chr10_ref_v2	203387	1	T,A	0	0	0,0,3,0	0	0	1	2	NA	NA	NA	NA	0	0,0,7,0	0	0	1	0.0	0	2	NA	NA	NA	NA	0	NA	NA	0,0,6,0	0	0	1	0.0	0	2	NA	NA	NA	NA	0	NA	NA	0,0,11,0	0	0	1	0.0	0
chr10_ref_v2	203676	1	C,G	1	0	0,0,0,0	0	0	1	2	NA	NA	NA	NA	0	0,0,1,0	0	0	1	0.0	0	2	NA	NA	NA	NA	0	NA	NA	0,0,0,0	0	0	1	0.0	0	2	NA	NA	NA	NA	0	NA	NA	0,0,0,0	0	0	1	0.0	0
chr10_ref_v2	203700	1	A,G	0	0	0,0,1,0	0	0	1	2	NA	NA	NA	NA	0	0,0,2,0	0	0	1	0.0	0	2	NA	NA	NA	NA	0	NA	NA	0,0,1,0	0	0	1	0.0	0	2	NA	NA	NA	NA	0	NA	NA	0,0,0,0	0	0	1	0.0	0
chr10_ref_v2	203715	1	C,T	1	0	0,0,1,0	0	0	1	2	NA	NA	NA	NA	0	0,0,2,0	0	0	1	0.0	0	2	NA	NA	NA	NA	0	NA	NA	0,0,2,0	0	0	1	0.0	0	2	NA	NA	NA	NA	0	NA	NA	0,0,0,0	0	0	1	0.0	0
chr10_ref_v2	203915	1	AATTATCATATAC,A	1	0	9,0,1,6	1	0	1	2	NA	NA	NA	NA	0	3,0,0,3	1	0	1	0.396176043081	0	2	NA	NA	NA	NA	0	NA	NA	10,0,0,4	1	0	1	0.730564043254	0	2	NA	NA	NA	NA	0	NA	NA	15,0,0,2	1	0	1	2.36001544035	0
chr10_ref_v2	203942	0	A,C	1	0	0,6,20,0	1	1	1	2	A,C	C,C	0.5	0.148215944307	0	0,3,7,0	1	0	1	0.38293995828	0	2	NA	NA	NA	NA	0	NA	NA	0,5,25,0	1	1	1	0.562282416186	0	2	C,C	A,C	0.5	0.367724780125	0	NA	NA	0,2,23,0	1	1	1	1.38274649846	0
chr10_ref_v2	203944	0	A,G	0	0	0,6,23,0	1	1	1	2	A,G	G,G	0.5	0.133531392625	0	0,3,7,0	1	0	1	0.471213367872	0	2	NA	NA	NA	NA	0	NA	NA	0,5,26,0	1	1	1	0.449545536674	0	2	G,G	A,G	0.5	0.405465108108	0	NA	NA	0,2,26,0	1	1	1	1.370239249	0
chr10_ref_v2	204059	0	GTAGAAA,G	0	0	0,6,125,0	1	1	0	2	G,G	GTAGAAA,G	0.125	0.182321556794	0	0,3,44,0	1	1	0	0.440062330834	0	2	G,G	GTAGAAA,G	0.125	0.329788890847	0	NA	NA	0,6,127,0	1	1	0	0.241863072175	0	2	G,G	GTAGAAA,G	0.125	0.198069913762	0	NA	NA	2,2,82,1	1	1	0	1.02726709246	0
chr10_ref_v2	204079	0	T,A	1	0	0,0,130,7	1	1	0	2	A,A	NA	NA	0.0	0	0,0,52,3	1	1	0	0.313475524393	0	2	A,A	NA	NA	0.0	0	NA	NA	0,1,141,5	1	1	0	0.46130668061	0	2	A,A	NA	NA	0.0068259650704	0	NA	NA	0,0,86,6	1	1	0	0.491861221413	0
chr10_ref_v2	223444	0	C,CTTCTTCTT	0	0	0,0,111,93	1	1	0	2	CTTCTTCTT,CTTCTTCTT	NA	NA	0.0	0	0,0,21,33	1	1	0	2.01273266136	0	2	CTTCTTCTT,CTTCTTCTT	NA	NA	0.0	0	NA	NA	0,0,94,91	1	1	0	0.752424001075	0	2	CTTCTTCTT,CTTCTTCTT	NA	NA	0.0	0	NA	NA	1,0,77,97	1	1	0	2.3759860307	0
chr10_ref_v2	260526	0	T,C	1	0	120,138,0,0	1	1	0	2	T,T	NA	NA	0.0	0	40,29,0,0	1	1	0	1.56052513539	0	2	T,T	NA	NA	0.0	0	NA	NA	113,116,0,0	1	1	0	0.6809379957	0	2	T,T	NA	NA	0.0	0	NA	NA	78,101,0,0	1	1	0	0.634869445891	0
chr10_ref_v2	264865	0	A,C	0	0	140,31,0,58	1	1	0	2	A,A	A,C	0.5	0.0344861760712	0	53,11,0,11	1	1	0	1.40675022987	0	2	A,A	A,C	0.25	0.271933715484	0	NA	NA	109,33,0,52	1	1	0	1.02032773125	0	2	A,A	A,C	0.5	0.113077144619	0	NA	NA	85,22,0,32	1	1	0	0.665140412974	0
chr10_ref_v2	265659	0	GT,G	1	1	19,19,25,11	1	1	0	2	GT,G	GT,GT	0.125	0.0582514936134	0	5,5,7,0	1	0	0	0.543184544207	0	2	NA	NA	NA	NA	0	NA	NA	13,16,20,5	1	1	0	0.557434112482	0	2	GT,G	GT,GT	0.25	0.0539161655217	0	NA	NA	17,28,14,6	1	1	0	2.86520102988	0
chr10_ref_v2	265679	0	C,T	1	0	32,94,21,0	1	1	0	2	C,C	C,T	0.25	0.200670695462	0	17,19,5,0	1	1	0	2.66196810753	0	2	C,C	C,T	0.25	0.16110720858	0	NA	NA	22,73,16,0	1	1	0	0.437241236075	0	2	C,C	C,T	0.25	0.225246601511	0	NA	NA	27,73,9,0	1	1	0	0.84870082476	0
chr10_ref_v2	265682	0	C,T	1	0	38,94,21,0	1	1	0	2	C,C	C,T	0.25	0.154150679827	0	17,19,5,0	1	1	0	1.96280409027	0	2	C,C	C,T	0.25	0.16110720858	0	NA	NA	26,76,16,0	1	1	0	0.552398272256	0	2	C,C	C,T	0.25	0.154150679827	0	NA	NA	27,70,9,0	1	1	0	0.809978388268	0
chr10_ref_v2	268534	0	AT,A	1	1	30,19,10,13	1	1	0	2	AT,AT	AT,A	0.5	0.183269340934	0	11,3,1,2	1	0	0	1.35108998414	0	2	NA	NA	NA	NA	0	NA	NA	42,22,8,10	1	1	0	1.33473195427	0	2	AT,AT	AT,A	0.125	0.0130664138228	0	NA	NA	22,20,9,11	1	1	0	0.743578187486	0
chr10_ref_v2	280557	0	C,CT	1	1	43,25,8,5	1	1	0	2	C,C	C,CT	0.25	0.161733225334	0	10,4,4,1	1	0	0	0.977904601715	0	2	NA	NA	NA	NA	0	NA	NA	41,32,5,3	1	1	0	1.23093311454	0	2	C,C	NA	NA	0.0682347863422	0	NA	NA	38,23,4,9	1	1	0	1.43141525714	0
chr10_ref_v2	285142	0	TTCTTCTCGCTGTTTCG,T	1	0	0,1,78,94	1	1	0	2	T,T	NA	NA	0.00579711768433	0	0,0,17,23	1	1	0	0.425140748392	0	2	T,T	NA	NA	0.0	0	NA	NA	0,0,61,83	1	1	0	0.642433718374	0	2	T,T	NA	NA	0.0	0	NA	NA	0,0,39,53	1	1	0	0.543206802853	0
chr10_ref_v2	289373	0	TA,T	1	1	32,45,12,6	1	1	0	2	TA,TA	NA	NA	0.0687393696032	0	6,15,1,3	1	1	0	0.89991320925	0	2	TA,TA	NA	NA	0.31302976004	0	NA	NA	35,38,14,6	1	1	0	0.619518818412	0	2	TA,TA	TA,T	0.125	0.0131494283081	0	NA	NA	24,29,7,4	1	1	0	0.549866942619	0
chr10_ref_v2	292879	0	A,AGAAGTAGTGCTCGAGGTAGGGTCGGAAGAAGTTGTACTG	1	0	0,0,87,79	1	1	0	2	AGAAGTAGTGCTCGAGGTAGGGTCGGAAGAAGTTGTACTG,AGAAGTAGTGCTCGAGGTAGGGTCGGAAGAAGTTGTACTG	NA	NA	0.0	0	0,0,12,24	1	1	0	2.01394216118	0	2	AGAAGTAGTGCTCGAGGTAGGGTCGGAAGAAGTTGTACTG,AGAAGTAGTGCTCGAGGTAGGGTCGGAAGAAGTTGTACTG	NA	NA	0.0	0	NA	NA	0,0,79,95	1	1	0	1.46556441659	0	2	AGAAGTAGTGCTCGAGGTAGGGTCGGAAGAAGTTGTACTG,AGAAGTAGTGCTCGAGGTAGGGTCGGAAGAAGTTGTACTG	NA	NA	0.0	0	NA	NA	0,0,86,64	1	1	0	0.902747757315	0
chr10_ref_v2	292993	0	CGAGGAAGTA,C	0	0	4,0,89,83	1	1	0	2	C,C	CGAGGAAGTA,C	0.125	0.830006363277	0	0,0,12,16	1	1	0	0.73615674025	0	2	C,C	NA	NA	0.0	0	NA	NA	3,0,111,107	1	1	0	0.489434524867	0	2	C,C	NA	NA	0.706814819289	0	NA	NA	0,0,63,114	1	1	0	6.03894210688	0
chr10_ref_v2	293257	0	G,GGAC	1	0	0,0,94,86	1	1	0	2	GGAC,GGAC	NA	NA	0.0	0	0,0,16,21	1	1	0	0.784826133474	0	2	GGAC,GGAC	NA	NA	0.0	0	NA	NA	0,0,89,115	1	1	0	2.16052568319	0	2	GGAC,GGAC	NA	NA	0.0	0	NA	NA	0,0,50,68	1	1	0	1.79857028627	0
chr10_ref_v2	294266	0	A,ACAGGAAGAGCCGCCAAATGTCGCAGAGGAAACC	1	0	0,1,50,42	1	1	0	2	ACAGGAAGAGCCGCCAAATGTCGCAGAGGAAACC,ACAGGAAGAGCCGCCAAATGTCGCAGAGGAAACC	NA	NA	0.0108109161042	0	0,1,8,8	1	0	0	0.810154026326	0	2	NA	NA	NA	NA	0	NA	NA	0,0,42,43	1	1	0	0.752189339956	0	2	ACAGGAAGAGCCGCCAAATGTCGCAGAGGAAACC,ACAGGAAGAGCCGCCAAATGTCGCAGAGGAAACC	NA	NA	0.0	0	NA	NA	0,0,28,23	1	1	0	0.4010255303	0
chr10_ref_v2	302677	0	T,A	0	0	131,113,0,0	1	1	0	2	T,T	NA	NA	0.0	0	39,31,0,0	1	1	0	0.419359586248	0	2	T,T	NA	NA	0.0	0	NA	NA	125,140,0,0	1	1	0	1.77262683331	0	2	T,T	NA	NA	0.0	0	NA	NA	43,48,35,40	1	1	0	316.523055326	1
chr10_ref_v2	313773	0	T,TTGTG	1	1	1,1,82,66	1	1	0	2	TTGTG,TTGTG	NA	NA	0.0134230203321	0	1,1,15,16	1	1	0	1.03757108399	0	2	TTGTG,TTGTG	T,TTGTG	0.125	0.032789822823	0	NA	NA	1,2,78,49	1	1	0	0.896219843093	0	2	TTGTG,TTGTG	NA	NA	0.428812472105	0	NA	NA	1,0,61,39	1	1	0	0.843939961728	0
chr10_ref_v2	315444	0	GA,G	1	1	78,88,1,10	1	1	0	2	GA,GA	NA	NA	0.374354078791	0	26,17,0,1	1	1	0	1.53106030135	0	2	GA,GA	NA	NA	0.752534037088	0	NA	NA	58,83,3,3	1	1	0	1.40565868272	0	2	GA,GA	NA	NA	0.769670805341	0	NA	NA	46,57,5,8	1	1	0	3.34748490691	0
chr10_ref_v2	316186	0	T,A	0	0	139,104,0,0	1	1	0	2	T,T	NA	NA	0.0	0	16,12,20,6	1	1	0	309.524216292	1	2	T,A	NA	NA	0.0741079721537	0	g.316186T>A	0	142,130,0,0	1	1	0	1.2923044529	0	2	T,T	NA	NA	0.0	0	NA	NA	101,73,0,0	1	1	0	0.411556867609	0
chr10_ref_v2	316867	0	GTA,G	1	1	48,44,9,7	1	1	0	2	GTA,GTA	GTA,G	0.25	0.148438242156	0	26,19,1,1	1	1	0	1.14850135963	0	2	GTA,GTA	NA	NA	0.00404513485438	0	NA	NA	56,49,7,7	1	1	0	0.587947721088	0	2	GTA,GTA	GTA,G	0.125	0.0675388592962	0	NA	NA	47,48,5,5	1	1	0	0.818807673625	0
chr10_ref_v2	320649	0	A,T	0	0	109,95,0,0	1	1	0	2	A,A	NA	NA	0.0	0	34,31,1,0	1	1	0	0.703464293222	0	2	A,A	NA	NA	0.0152674721308	0	NA	NA	115,130,0,0	1	1	0	1.66397328785	0	2	A,A	NA	NA	0.0	0	NA	NA	44,50,50,36	1	1	0	318.937750333	1
chr10_ref_v2	330004	0	T,TCC	1	1	2,0,53,83	1	1	0	2	TCC,TCC	NA	NA	0.420063907529	0	0,0,9,20	1	1	0	0.671430346856	0	2	TCC,TCC	NA	NA	0.0	0	NA	NA	0,0,33,74	1	1	0	1.53840829938	0	2	TCC,TCC	NA	NA	0.0	0	NA	NA	0,0,21,64	1	1	0	2.78297696867	0
chr10_ref_v2	342126	0	AT,A	1	1	22,14,1,4	1	1	0	2	AT,AT	NA	NA	0.631396446598	0	3,6,2,3	1	0	0	1.75852490519	0	2	NA	NA	NA	NA	0	NA	NA	19,16,1,10	1	1	0	1.94229178442	0	2	AT,AT	AT,A	0.125	0.0093754316932	0	NA	NA	21,15,1,10	1	1	0	1.87250792458	0
chr10_ref_v2	342827	0	T,G	1	0	37,118,42,0	1	1	0	2	T,T	T,G	0.5	0.183612712558	0	15,27,7,0	1	1	0	1.59530642052	0	2	T,T	T,G	0.25	0.287682072452	0	NA	NA	19,134,33,0	1	1	0	3.65123121435	0	2	T,T	T,G	0.5	0.405465108108	0	NA	NA	23,91,22,0	1	1	0	1.28065736935	0
chr10_ref_v2	354375	1	T,C	0	0	3,57,3,0	1	1	1	2	NA	NA	NA	NA	0	2,15,1,0	1	0	0	0.684862912408	0	2	NA	NA	NA	NA	0	NA	NA	2,44,5,0	1	1	1	1.03057755906	0	2	NA	NA	NA	NA	0	NA	NA	1,34,0,0	1	1	1	0.887661622663	0
chr10_ref_v2	354409	1	G,A	0	0	3,21,3,0	1	1	1	2	NA	NA	NA	NA	0	1,8,1,0	1	0	1	0.267609277755	0	2	NA	NA	NA	NA	0	NA	NA	1,19,5,0	1	1	1	0.878804823114	0	2	NA	NA	NA	NA	0	NA	NA	4,14,0,0	1	0	1	0.980719340219	0
chr10_ref_v2	354413	1	C,A,T	0	0	0,18,4,0,3,0	1	1	1	2	NA	NA	NA	NA	0	1,7,1,0,0,0	1	0	1	0.705064438832	0	2	NA	NA	NA	NA	0	NA	NA	1,19,5,0,0,0	1	1	1	0.595962169522	0	2	NA	NA	NA	NA	0	NA	NA	0,14,0,0,4,0	1	0	1	0.941816153079	0
chr10_ref_v2	354421	1	CCT,C	0	0	5,12,3,0	1	1	1	2	NA	NA	NA	NA	0	2,5,0,0	1	0	1	0.471157123684	0	2	NA	NA	NA	NA	0	NA	NA	4,16,0,0	1	1	1	1.40013888416	0	2	NA	NA	NA	NA	0	NA	NA	0,11,4,0	1	0	1	1.01659966059	0
chr10_ref_v2	354426	1	T,A	0	0	4,9,4,0	1	0	1	2	NA	NA	NA	NA	0	1,5,1,0	1	0	1	0.564291791785	0	2	NA	NA	NA	NA	0	NA	NA	0,13,2,0	1	0	1	2.30530712322	0	2	NA	NA	NA	NA	0	NA	NA	4,11,0,0	1	0	1	1.24032825951	0
chr10_ref_v2	354428	1	A,AAG	0	0	5,8,3,0	1	0	1	2	NA	NA	NA	NA	0	2,3,0,0	1	0	1	0.441099797502	0	2	NA	NA	NA	NA	0	NA	NA	1,9,0,0	1	0	1	2.08587794421	0	2	NA	NA	NA	NA	0	NA	NA	0,8,4,0	1	0	1	1.03653930238	0
chr10_ref_v2	354429	1	T,G	0	0	5,8,3,0	1	0	1	2	NA	NA	NA	NA	0	2,2,0,0	1	0	1	0.472958438594	0	2	NA	NA	NA	NA	0	NA	NA	1,8,0,0	1	0	1	1.80716783588	0	2	NA	NA	NA	NA	0	NA	NA	0,7,4,0	1	0	1	1.09366999497	0
chr10_ref_v2	354434	1	C,T	0	0	0,3,7,0	1	0	1	2	NA	NA	NA	NA	0	0,0,2,0	0	0	1	0.0	0	2	NA	NA	NA	NA	0	NA	NA	0,3,1,0	1	0	1	1.19318903154	0	2	NA	NA	NA	NA	0	NA	NA	0,3,4,0	1	0	1	0.456917821817	0
chr10_ref_v2	354436	1	T,TGCA	1	0	4,0,3,0	1	0	1	2	NA	NA	NA	NA	0	2,0,0,0	0	0	1	0.0	0	2	NA	NA	NA	NA	0	NA	NA	1,2,0,0	1	0	1	1.59910525865	0	2	NA	NA	NA	NA	0	NA	NA	2,2,3,0	1	0	1	0.67722534566	0
chr10_ref_v2	354438	1	T,TTCTACAC	1	0	4,0,3,0	1	0	1	2	NA	NA	NA	NA	0	2,0,0,0	0	0	1	0.0	0	2	NA	NA	NA	NA	0	NA	NA	1,0,0,0	0	0	1	0.0	0	2	NA	NA	NA	NA	0	NA	NA	2,0,4,0	1	0	1	0.67484688091	0
chr10_ref_v2	354439	1	ATTT,A	1	0	6,0,1,0	1	0	1	2	NA	NA	NA	NA	0	1,0,1,0	1	0	1	0.627858116828	0	2	NA	NA	NA	NA	0	NA	NA	1,0,0,0	0	0	1	0.0	0	2	NA	NA	NA	NA	0	NA	NA	6,0,0,0	0	0	1	0.0	0
chr10_ref_v2	354440	1	T,A	1	0	4,0,3,0	1	0	1	2	NA	NA	NA	NA	0	2,0,0,0	0	0	1	0.0	0	2	NA	NA	NA	NA	0	NA	NA	1,0,0,0	0	0	1	0.0	0	2	NA	NA	NA	NA	0	NA	NA	2,0,4,0	1	0	1	0.67484688091	0
chr10_ref_v2	354441	1	T,C	0	0	5,0,2,0	1	0	1	2	NA	NA	NA	NA	0	2,0,0,0	0	0	1	0.0	0	2	NA	NA	NA	NA	0	NA	NA	0,0,1,0	0	0	1	0.0	0	2	NA	NA	NA	NA	0	NA	NA	6,0,0,0	0	0	1	0.0	0
chr10_ref_v2	354443	1	CTAT,C	1	1	6,0,1,0	1	0	1	2	NA	NA	NA	NA	0	1,0,1,0	1	0	1	0.627858116828	0	2	NA	NA	NA	NA	0	NA	NA	1,0,0,0	0	0	1	0.0	0	2	NA	NA	NA	NA	0	NA	NA	6,0,0,0	0	0	1	0.0	0
chr10_ref_v2	354447	1	ATACT,A	1	0	3,0,3,0	1	0	1	2	NA	NA	NA	NA	0	2,0,0,0	0	0	1	0.0	0	2	NA	NA	NA	NA	0	NA	NA	1,0,0,0	0	0	1	0.0	0	2	NA	NA	NA	NA	0	NA	NA	3,0,3,0	1	0	1	0.182930683586	0
chr10_ref_v2	354456	1	TTCCG,T	1	0	4,0,3,0	1	0	1	2	NA	NA	NA	NA	0	2,0,0,0	0	0	1	0.0	0	2	NA	NA	NA	NA	0	NA	NA	0,0,0,0	0	0	1	0.0	0	2	NA	NA	NA	NA	0	NA	NA	2,0,4,0	1	0	1	0.67484688091	0
chr10_ref_v2	354458	1	C,A	0	0	3,0,4,0	1	0	1	2	NA	NA	NA	NA	0	0,0,2,0	0	0	1	0.0	0	2	NA	NA	NA	NA	0	NA	NA	0,0,0,0	0	0	1	0.0	0	2	NA	NA	NA	NA	0	NA	NA	4,0,2,0	1	0	1	0.67484688091	0
chr10_ref_v2	354460	1	GT,G	1	1	3,0,4,0	1	0	1	2	NA	NA	NA	NA	0	0,0,2,0	0	0	1	0.0	0	2	NA	NA	NA	NA	0	NA	NA	0,0,0,0	0	0	1	0.0	0	2	NA	NA	NA	NA	0	NA	NA	4,0,2,0	1	0	1	0.67484688091	0
chr10_ref_v2	354462	1	T,A	1	0	0,0,7,0	0	0	1	2	NA	NA	NA	NA	0	0,0,3,0	0	0	1	0.0	0	2	NA	NA	NA	NA	0	NA	NA	0,0,0,0	0	0	1	0.0	0	2	NA	NA	NA	NA	0	NA	NA	0,0,6,0	0	0	1	0.0	0
chr10_ref_v2	354465	1	AT,A	0	0	4,0,3,0	1	0	1	2	NA	NA	NA	NA	0	4,0,0,0	0	0	1	0.0	0	2	NA	NA	NA	NA	0	NA	NA	1,0,0,0	0	0	1	0.0	0	2	NA	NA	NA	NA	0	NA	NA	4,0,4,0	1	0	1	0.325751314693	0
chr10_ref_v2	354468	1	CCTT,C	0	0	5,0,3,0	1	0	1	2	NA	NA	NA	NA	0	4,0,0,0	0	0	1	0.0	0	2	NA	NA	NA	NA	0	NA	NA	2,0,0,0	0	0	1	0.0	0	2	NA	NA	NA	NA	0	NA	NA	4,0,4,0	1	0	1	0.46094247335	0
chr10_ref_v2	354471	1	T,C	0	0	3,0,4,0	1	0	1	2	NA	NA	NA	NA	0	0,0,4,0	0	0	1	0.0	0	2	NA	NA	NA	NA	0	NA	NA	0,0,2,0	0	0	1	0.0	0	2	NA	NA	NA	NA	0	NA	NA	4,0,4,0	1	0	1	0.325751314693	0
chr10_ref_v2	354473	1	TTC,T	0	0	7,0,3,0	1	0	1	2	NA	NA	NA	NA	0	4,0,0,0	0	0	1	0.0	0	2	NA	NA	NA	NA	0	NA	NA	6,1,0,0	1	0	1	0.764986414944	0	2	NA	NA	NA	NA	0	NA	NA	5,0,4,0	1	0	1	0.575526408784	0
chr10_ref_v2	354485	1	T,C	1	0	9,0,2,0	1	0	1	2	NA	NA	NA	NA	0	2,0,2,0	1	0	1	0.878048771211	0	2	NA	NA	NA	NA	0	NA	NA	5,1,1,0	1	0	1	0.370566993078	0	2	NA	NA	NA	NA	0	NA	NA	6,0,4,0	1	0	1	1.07390532266	0
chr10_ref_v2	354487	1	T,TTAATA	0	0	8,0,3,0	1	0	1	2	NA	NA	NA	NA	0	4,0,0,0	0	0	1	0.0	0	2	NA	NA	NA	NA	0	NA	NA	6,1,0,0	1	0	1	0.722222538799	0	2	NA	NA	NA	NA	0	NA	NA	6,0,4,0	1	0	1	0.559905018387	0
chr10_ref_v2	354493	1	T,TG	0	0	8,0,2,0	1	0	1	2	NA	NA	NA	NA	0	4,0,0,0	0	0	1	0.0	0	2	NA	NA	NA	NA	0	NA	NA	7,0,0,0	0	0	1	0.0	0	2	NA	NA	NA	NA	0	NA	NA	6,0,0,0	0	0	1	0.0	0
chr10_ref_v2	354622	1	C,CGATAGT	0	0	0,0,5,2	1	0	1	2	NA	NA	NA	NA	0	0,0,2,1	1	0	1	0.21903856286	0	2	NA	NA	NA	NA	0	NA	NA	0,0,6,0	0	0	1	0.0	0	2	NA	NA	NA	NA	0	NA	NA	0,0,6,1	1	0	1	0.454652830797	0
chr10_ref_v2	354625	1	A,ATTTTT	1	0	0,0,5,1	1	0	1	2	NA	NA	NA	NA	0	0,0,2,0	0	0	1	0.0	0	2	NA	NA	NA	NA	0	NA	NA	0,0,6,0	0	0	1	0.0	0	2	NA	NA	NA	NA	0	NA	NA	0,0,6,0	0	0	1	0.0	0
chr10_ref_v2	354626	1	A,ATTCCAACAGTGTT	1	0	0,0,5,0	0	0	1	2	NA	NA	NA	NA	0	0,0,2,0	0	0	1	0.0	0	2	NA	NA	NA	NA	0	NA	NA	0,0,6,0	0	0	1	0.0	0	2	NA	NA	NA	NA	0	NA	NA	0,0,6,0	0	0	1	0.0	0
chr10_ref_v2	354628	1	A,ACATATAAATATGT	1	0	0,0,3,0	0	0	1	2	NA	NA	NA	NA	0	0,0,2,0	0	0	1	0.0	0	2	NA	NA	NA	NA	0	NA	NA	0,0,4,0	0	0	1	0.0	0	2	NA	NA	NA	NA	0	NA	NA	0,0,5,0	0	0	1	0.0	0
chr10_ref_v2	354631	1	A,AATG	1	0	0,0,2,0	0	0	1	2	NA	NA	NA	NA	0	0,0,2,0	0	0	1	0.0	0	2	NA	NA	NA	NA	0	NA	NA	0,0,4,0	0	0	1	0.0	0	2	NA	NA	NA	NA	0	NA	NA	0,0,3,0	0	0	1	0.0	0
chr10_ref_v2	354636	1	G,GGT	0	0	0,0,1,0	0	0	1	2	NA	NA	NA	NA	0	0,0,1,0	0	0	1	0.0	0	2	NA	NA	NA	NA	0	NA	NA	0,0,3,0	0	0	1	0.0	0	2	NA	NA	NA	NA	0	NA	NA	0,0,2,0	0	0	1	0.0	0
chr10_ref_v2	354638	1	T,A	1	0	0,0,1,0	0	0	1	2	NA	NA	NA	NA	0	0,0,0,0	0	0	1	0.0	0	2	NA	NA	NA	NA	0	NA	NA	0,0,3,0	0	0	1	0.0	0	2	NA	NA	NA	NA	0	NA	NA	0,0,2,0	0	0	1	0.0	0
chr10_ref_v2	354641	1	T,A	1	0	0,0,1,0	0	0	1	2	NA	NA	NA	NA	0	0,0,0,0	0	0	1	0.0	0	2	NA	NA	NA	NA	0	NA	NA	0,0,3,0	0	0	1	0.0	0	2	NA	NA	NA	NA	0	NA	NA	0,0,2,0	0	0	1	0.0	0
chr10_ref_v2	354643	1	ATG,A	0	0	0,0,1,0	0	0	1	2	NA	NA	NA	NA	0	0,0,0,0	0	0	1	0.0	0	2	NA	NA	NA	NA	0	NA	NA	0,0,3,0	0	0	1	0.0	0	2	NA	NA	NA	NA	0	NA	NA	0,0,2,0	0	0	1	0.0	0
chr10_ref_v2	354665	1	T,G	1	0	0,0,0,1	0	0	1	2	NA	NA	NA	NA	0	0,0,0,0	0	0	1	0.0	0	2	NA	NA	NA	NA	0	NA	NA	0,0,0,2	0	0	1	0.0	0	2	NA	NA	NA	NA	0	NA	NA	0,0,0,3	0	0	1	0.0	0
chr10_ref_v2	354667	1	T,G	1	0	0,0,0,1	0	0	1	2	NA	NA	NA	NA	0	0,0,0,0	0	0	1	0.0	0	2	NA	NA	NA	NA	0	NA	NA	0,0,0,2	0	0	1	0.0	0	2	NA	NA	NA	NA	0	NA	NA	0,0,0,4	0	0	1	0.0	0
chr10_ref_v2	354669	1	A,T	1	0	0,0,0,1	0	0	1	2	NA	NA	NA	NA	0	0,0,0,0	0	0	1	0.0	0	2	NA	NA	NA	NA	0	NA	NA	0,0,0,2	0	0	1	0.0	0	2	NA	NA	NA	NA	0	NA	NA	0,0,0,4	0	0	1	0.0	0
chr10_ref_v2	354676	1	A,T	1	0	0,0,0,1	0	0	1	2	NA	NA	NA	NA	0	0,0,0,1	0	0	1	0.0	0	2	NA	NA	NA	NA	0	NA	NA	0,0,0,2	0	0	1	0.0	0	2	NA	NA	NA	NA	0	NA	NA	0,0,0,4	0	0	1	0.0	0
chr10_ref_v2	354754	1	T,C	1	0	0,0,0,1	0	0	1	2	NA	NA	NA	NA	0	0,0,0,2	0	0	1	0.0	0	2	NA	NA	NA	NA	0	NA	NA	0,1,1,2	1	0	1	0.0	0	2	NA	NA	NA	NA	0	NA	NA	0,0,0,3	0	0	1	0.0	0
chr10_ref_v2	357991	0	GT,G	1	1	18,6,12,17	1	1	0	2	GT,G	NA	NA	0.00399785253932	0	3,5,2,3	1	0	0	2.05998172314	0	2	NA	NA	NA	NA	0	NA	NA	12,9,8,24	1	1	0	1.5619342209	0	2	GT,G	G,G	0.125	0.0772910419717	0	NA	NA	17,7,11,19	1	1	0	0.469021660135	0
chr10_ref_v2	358012	0	A,T	1	0	18,98,27,0	1	1	0	2	A,A	A,T	0.5	0.322773392263	0	2,36,6,0	1	1	0	1.51107470093	0	2	A,A	A,T	0.25	0.254234138384	0	NA	NA	17,98,22,0	1	1	0	0.643680177324	0	2	A,A	A,T	0.25	0.336472236621	0	NA	NA	8,74,23,0	1	1	0	0.638260462036	0
chr10_ref_v2	359603	0	GAAA,G,GA	1	1	1,2,8,7,58,73	1	1	0	2	GA,GA	NA	NA	0.578056422777	0	0,0,0,2,19,14	1	1	0	1.34983751638	0	2	GA,GA	NA	NA	0.0823763747525	0	NA	NA	0,3,10,10,50,66	1	1	0	1.13967807947	0	2	GA,GA	G,GA	0.125	0.765784741069	0	NA	NA	4,3,9,4,31,62	1	1	0	2.3085083554	0
chr10_ref_v2	361451	0	T,A	0	0	109,131,0,0	1	1	0	2	T,T	NA	NA	0.0	0	17,18,0,0	1	1	0	0.409304993706	0	2	T,T	NA	NA	0.0	0	NA	NA	96,133,1,0	1	1	0	0.772833646416	0	2	T,T	NA	NA	0.00435730536896	0	NA	NA	70,82,0,0	1	1	0	0.398813135139	0
chr10_ref_v2	362990	0	A,C	0	0	152,49,0,49	1	1	0	2	A,A	A,C	0.5	0.292669613963	0	29,8,0,10	1	1	0	0.353532397057	0	2	A,A	A,C	0.5	0.114410351178	0	NA	NA	102,51,0,39	1	1	0	1.99530433387	0	2	A,A	A,C	0.5	0.24294617861	0	NA	NA	83,27,0,35	1	1	0	0.99082191487	0
chr10_ref_v2	363915	0	C,A	1	0	120,122,0,0	1	1	0	2	C,C	NA	NA	0.0	0	36,28,0,0	1	1	0	0.787580304216	0	2	C,C	NA	NA	0.0	0	NA	NA	111,91,0,1	1	1	0	1.12382381132	0	2	C,C	NA	NA	0.00493828164058	0	NA	NA	81,88,0,0	1	1	0	0.469789230772	0
chr10_ref_v2	374318	0	T,G	0	0	24,99,50,1	1	1	0	2	T,T	T,G	0.5	0.21825356602	0	15,22,7,0	1	1	0	3.61855951627	0	2	T,T	T,G	0.25	0.414433778091	0	NA	NA	23,77,27,0	1	1	0	1.22118570892	0	2	T,T	T,G	0.5	0.174353387145	0	NA	NA	19,61,27,0	1	1	0	0.88041929543	0
chr10_ref_v2	376866	0	T,G	0	0	16,116,18,1	1	1	0	2	T,T	T,G	0.25	0.00754720563538	0	6,32,9,0	1	1	0	1.00842699351	0	2	T,T	T,G	0.5	0.236388778064	0	NA	NA	13,110,24,0	1	1	0	1.17517969837	0	2	T,T	T,G	0.25	0.352601618551	0	NA	NA	21,94,11,0	1	1	0	1.64716238156	0
chr10_ref_v2	387913	0	C,CA	1	1	39,6,5,6	1	1	0	2	C,C	C,CA	0.25	0.0840579054091	0	11,2,1,1	1	0	0	0.431056378276	0	2	NA	NA	NA	NA	0	NA	NA	44,5,2,15	1	1	0	2.48467569621	0	2	C,C	C,CA	0.5	0.115145865415	0	NA	NA	36,6,2,5	1	1	0	0.59529300833	0
chr10_ref_v2	393328	0	TTA,T	1	1	30,68,3,9	1	1	0	2	TTA,TTA	TTA,T	0.125	0.307640361504	0	29,23,2,0	1	1	0	4.92409162937	0	2	TTA,TTA	TTA,T	0.125	0.371471531531	0	NA	NA	32,62,1,3	1	1	0	0.99150892971	0	2	TTA,TTA	NA	NA	0.609094904904	0	NA	NA	29,32,2,5	1	1	0	2.39777543214	0
chr10_ref_v2	393476	0	GA,G	1	1	7,17,4,8	1	1	1	2	GA,GA	GA,G	0.5	0.170518381948	0	8,9,4,12	1	1	0	1.39847415782	0	2	GA,G	GA,GA	0.25	0.016710465114	0	NA	NA	17,16,6,7	1	1	1	2.3907384177	0	2	GA,GA	GA,G	0.25	0.0325883866093	0	NA	NA	17,13,4,8	1	1	0	2.89542295905	0
chr10_ref_v2	421974	0	C,A	0	0	123,24,0,18	1	1	0	2	C,C	C,A	0.25	0.100083458557	0	38,21,0,1	1	1	0	4.9453985832	0	2	C,C	NA	NA	0.0168071183164	0	NA	NA	113,13,0,18	1	1	0	0.840680275972	0	2	C,C	C,A	0.25	0.0540672212703	0	NA	NA	96,9,0,9	1	1	0	2.11041124439	0
chr10_ref_v2	423825	0	GAT,G	1	1	29,22,15,8	1	1	0	2	GAT,GAT	GAT,G	0.5	0.19602398888	0	12,9,4,6	1	1	0	0.961361021974	0	2	GAT,GAT	GAT,G	0.5	0.0714974918876	0	NA	NA	20,21,7,4	1	1	1	1.21197719583	0	2	GAT,GAT	GAT,G	0.125	0.0300676361015	0	NA	NA	20,23,6,2	1	1	1	1.93924877329	0
chr10_ref_v2	424559	0	C,CTTTTTTTTTT	1	1	1,5,46,16	1	1	0	2	CTTTTTTTTTT,CTTTTTTTTTT	C,CTTTTTTTTTT	0.125	0.372675285285	0	0,2,9,5	1	0	0	0.504073008279	0	2	NA	NA	NA	NA	0	NA	NA	0,12,40,25	1	1	0	2.09291326468	0	2	CTTTTTTTTTT,CTTTTTTTTTT	C,CTTTTTTTTTT	0.25	0.336472236621	0	NA	NA	1,4,30,17	1	1	0	1.07367344868	0
chr10_ref_v2	438196	0	G,T	0	0	11,107,38,0	1	1	0	2	G,G	G,T	0.5	0.00851068966791	0	3,26,2,0	1	1	0	1.60385008568	0	2	G,G	G,T	0.25	0.322773392263	0	NA	NA	10,100,35,0	1	1	0	0.384216795259	0	2	G,G	G,T	0.5	0.0183491386682	0	NA	NA	7,67,34,0	1	1	0	1.26293088295	0
chr10_ref_v2	450173	0	A,C	0	0	105,24,0,25	1	1	0	2	A,A	A,C	0.25	0.344194282715	0	28,12,0,8	1	1	0	1.25107383471	0	2	A,A	A,C	0.5	0.39304258811	0	NA	NA	108,16,0,28	1	1	0	0.63410775099	0	2	A,A	A,C	0.5	0.35437344695	0	NA	NA	66,17,0,27	1	1	0	1.83474850827	0
chr10_ref_v2	455719	0	GAT,G	1	1	8,11,0,3	1	1	1	2	GAT,GAT	NA	NA	0.217864453466	0	3,3,4,2	1	0	0	3.06026535376	0	2	NA	NA	NA	NA	0	NA	NA	6,9,2,0	1	0	1	0.915249805393	0	2	NA	NA	NA	NA	0	NA	NA	8,1,0,2	1	0	1	1.9939384925	0
chr10_ref_v2	457556	0	C,CA	1	1	12,6,6,1	1	1	1	2	C,C	C,CA	0.5	0.025099454035	0	3,2,1,1	1	0	0	0.611392461862	0	2	NA	NA	NA	NA	0	NA	NA	7,6,6,0	1	0	1	0.539466093241	0	2	NA	NA	NA	NA	0	NA	NA	7,9,6,0	1	1	0	1.24491727987	0
chr10_ref_v2	469783	0	GTAA,G	1	1	1,0,9,17	1	1	1	2	G,G	GTAA,G	0.125	0.0227980572728	0	1,1,5,9	1	0	0	0.501577169731	0	2	NA	NA	NA	NA	0	NA	NA	1,0,6,13	1	1	1	0.318922244559	0	2	G,G	GTAA,G	0.125	0.00962153152742	0	NA	NA	0,0,6,5	1	0	1	0.934990886704	0
chr10_ref_v2	470700	0	G,GA	1	1	53,35,1,3	1	1	0	2	G,G	NA	NA	0.680205821543	0	9,15,0,1	1	1	0	1.72377415079	0	2	G,G	NA	NA	0.103127900555	0	NA	NA	53,38,5,4	1	1	0	2.35338649766	0	2	G,G	NA	NA	0.0881654735849	0	NA	NA	49,28,6,5	1	1	0	3.51173447126	0
chr10_ref_v2	471733	0	AT,A	1	1	43,49,5,9	1	1	0	2	AT,AT	NA	NA	0.127677782353	0	17,13,2,2	1	1	0	0.76935549217	0	2	AT,AT	NA	NA	0.0782171963575	0	NA	NA	30,46,4,9	1	1	0	0.754144211777	0	2	AT,AT	AT,A	0.125	0.140383363275	0	NA	NA	46,25,6,4	1	1	0	2.75737698694	0
chr10_ref_v2	487515	0	A,T	0	0	139,165,0,0	1	1	0	2	A,A	NA	NA	0.0	0	31,28,0,0	1	1	0	0.77663885409	0	2	A,A	NA	NA	0.0	0	NA	NA	63,68,52,59	1	1	0	329.298649122	1	2	A,T	A,A	0.125	0.0856473063921	0	g.487515A>T	0	103,94,0,0	1	1	0	1.48885904794	0
chr10_ref_v2	490418	0	C,T	1	0	107,92,0,0	1	1	0	2	C,C	NA	NA	0.0	0	27,25,0,0	1	1	0	0.393434805123	0	2	C,C	NA	NA	0.0	0	NA	NA	103,111,0,0	1	1	0	1.27946788253	0	2	C,C	NA	NA	0.0	0	NA	NA	43,40,38,24	1	1	0	313.371021162	1
chr10_ref_v2	496752	0	A,AATATATATAT,AATATATATATAT	1	1	0,1,2,2,13,12	1	1	1	2	AATATATATATAT,AATATATATATAT	NA	NA	0.428718547824	0	0,0,7,5,12,4	1	1	0	3.21438800085	0	2	AATATATATAT,AATATATATATAT	AATATATATATAT,AATATATATATAT	0.25	0.0388006332853	0	NA	NA	0,0,3,3,8,10	1	1	1	0.953558052685	0	2	AATATATATATAT,AATATATATATAT	AATATATATAT,AATATATATATAT	0.125	0.0399194057329	0	NA	NA	0,0,6,6,6,7	1	1	1	3.35435621506	0
chr10_ref_v2	496957	0	A,AATATATATATATAT,AATATATATATATATAT	1	1	0,0,7,4,12,4	1	1	1	2	AATATATATATATATAT,AATATATATATATATAT	AATATATATATATAT,AATATATATATATATAT	0.5	0.113598049391	0	0,0,2,5,5,8	1	1	0	2.37713488934	0	2	AATATATATATATATAT,AATATATATATATATAT	AATATATATATATAT,AATATATATATATATAT	0.5	0.0286846922568	0	NA	NA	0,0,4,1,4,5	1	0	1	1.37224885731	0	2	NA	NA	NA	NA	0	NA	NA	0,0,3,3,4,1	1	0	1	0.709980453246	0
chr10_ref_v2	518910	0	CGTGTGTGTGTGTGTGT,C	1	1	1,7,45,50	1	1	0	2	C,C	CGTGTGTGTGTGTGTGT,C	0.125	0.233614851182	0	1,1,12,7	1	1	0	0.863094507283	0	2	C,C	CGTGTGTGTGTGTGTGT,C	0.125	0.0355449374194	0	NA	NA	1,5,39,51	1	1	0	0.682296360586	0	2	C,C	CGTGTGTGTGTGTGTGT,C	0.125	0.0	0	NA	NA	2,8,36,43	1	1	0	0.891870331408	0
chr10_ref_v2	523557	0	TAAAA,T,TA	1	1	18,1,8,9,44,50	1	1	0	2	TA,TA	TAAAA,TA	0.25	0.786003068944	0	5,2,6,3,15,26	1	1	0	1.17812762595	0	2	TA,TA	TAAAA,TA	0.25	0.816870985777	0	NA	NA	24,1,13,12,59,54	1	1	0	0.767638146948	0	2	TA,TA	TAAAA,TA	0.25	1.08338478771	0	NA	NA	14,0,6,3,39,52	1	1	0	1.19861800114	0
chr10_ref_v2	525354	0	GA,G	1	1	12,35,4,11	1	1	0	2	GA,GA	GA,G	0.125	0.0975965453476	0	2,12,1,2	1	0	0	0.757507662323	0	2	NA	NA	NA	NA	0	NA	NA	18,35,8,7	1	1	0	1.18179748352	0	2	GA,GA	GA,G	0.125	0.0193360268364	0	NA	NA	18,24,2,11	1	1	0	1.9091485571	0
chr10_ref_v2	525416	0	T,G	0	0	31,38,11,7	1	1	0	2	T,T	T,G	0.5	0.245122458033	1	3,9,2,2	1	0	0	0.66563732878	0	2	NA	NA	NA	NA	0	NA	NA	21,31,10,13	1	1	1	2.23099161727	0	2	T,T	T,G	0.5	0.282862786016	0	NA	NA	20,26,6,5	1	1	0	0.431500959511	0
chr10_ref_v2	525434	0	TA,T	1	1	8,29,3,11	1	1	0	2	TA,TA	TA,T	0.25	0.0485140788981	0	1,7,0,3	1	0	0	0.365382494947	0	2	NA	NA	NA	NA	0	NA	NA	7,28,1,10	1	1	1	0.512367317037	0	2	TA,TA	TA,T	0.125	0.040203435584	0	NA	NA	9,24,0,5	1	1	0	1.12086959728	0
chr10_ref_v2	537753	0	G,T	1	0	9,6,9,12	1	1	1	2	G,T	T,T	0.125	0.0851578083403	0	2,2,5,0	1	0	1	1.43710813077	0	2	NA	NA	NA	NA	0	NA	NA	13,14,5,7	1	1	1	2.75791014087	0	2	G,T	G,G	0.5	0.287682072452	0	NA	NA	7,9,4,5	1	1	1	1.87431255346	0
chr10_ref_v2	537758	0	T,TGATTTCCA	1	0	0,1,9,12	1	1	1	2	TGATTTCCA,TGATTTCCA	T,TGATTTCCA	0.125	0.0180185055027	0	0,0,5,0	0	0	1	0.0	0	2	NA	NA	NA	NA	0	NA	NA	5,6,5,7	1	1	1	4.45283875333	0	2	T,TGATTTCCA	NA	NA	0.0870113769896	0	NA	NA	1,5,4,5	1	0	1	3.54073512898	0
chr10_ref_v2	540551	1	G,GCAACTGTTGGAAT	0	0	0,9,0,12	1	1	1	2	NA	NA	NA	NA	0	2,4,0,1	1	0	0	2.02497761575	0	2	NA	NA	NA	NA	0	NA	NA	3,6,0,13	1	1	1	1.18943338225	0	2	NA	NA	NA	NA	0	NA	NA	0,9,0,9	1	0	1	0.456736809218	0
chr10_ref_v2	540768	1	G,T	1	0	0,0,0,1	0	0	1	2	NA	NA	NA	NA	0	0,0,0,3	0	0	1	0.0	0	2	NA	NA	NA	NA	0	NA	NA	0,0,0,1	0	0	1	0.0	0	2	NA	NA	NA	NA	0	NA	NA	0,0,0,2	0	0	1	0.0	0
chr10_ref_v2	540769	1	TGA,T	1	0	0,0,0,1	0	0	1	2	NA	NA	NA	NA	0	0,0,0,3	0	0	1	0.0	0	2	NA	NA	NA	NA	0	NA	NA	0,0,0,1	0	0	1	0.0	0	2	NA	NA	NA	NA	0	NA	NA	0,0,0,2	0	0	1	0.0	0
chr10_ref_v2	540772	1	T,TTA	0	0	0,0,0,1	0	0	1	2	NA	NA	NA	NA	0	0,0,0,3	0	0	1	0.0	0	2	NA	NA	NA	NA	0	NA	NA	0,0,0,1	0	0	1	0.0	0	2	NA	NA	NA	NA	0	NA	NA	0,0,0,2	0	0	1	0.0	0
chr10_ref_v2	540779	1	T,A	1	0	0,0,0,1	0	0	1	2	NA	NA	NA	NA	0	0,0,0,3	0	0	1	0.0	0	2	NA	NA	NA	NA	0	NA	NA	0,0,0,1	0	0	1	0.0	0	2	NA	NA	NA	NA	0	NA	NA	0,0,0,3	0	0	1	0.0	0
chr10_ref_v2	540799	1	A,T	0	0	0,0,0,1	0	0	1	2	NA	NA	NA	NA	0	0,0,0,3	0	0	1	0.0	0	2	NA	NA	NA	NA	0	NA	NA	0,0,0,1	0	0	1	0.0	0	2	NA	NA	NA	NA	0	NA	NA	0,0,0,3	0	0	1	0.0	0
chr10_ref_v2	540800	1	AG,A	0	0	0,0,0,1	0	0	1	2	NA	NA	NA	NA	0	0,0,0,3	0	0	1	0.0	0	2	NA	NA	NA	NA	0	NA	NA	0,0,0,1	0	0	1	0.0	0	2	NA	NA	NA	NA	0	NA	NA	0,0,0,3	0	0	1	0.0	0
chr10_ref_v2	540819	1	C,G	1	0	0,0,0,3	0	0	1	2	NA	NA	NA	NA	0	0,0,0,3	0	0	1	0.0	0	2	NA	NA	NA	NA	0	NA	NA	0,0,0,2	0	0	1	0.0	0	2	NA	NA	NA	NA	0	NA	NA	0,0,0,4	0	0	1	0.0	0
chr10_ref_v2	540858	1	C,T	1	0	0,0,0,3	0	0	1	2	NA	NA	NA	NA	0	0,1,0,2	1	0	1	0.0	0	2	NA	NA	NA	NA	0	NA	NA	0,0,0,2	0	0	1	0.0	0	2	NA	NA	NA	NA	0	NA	NA	0,0,0,3	0	0	1	0.0	0
chr10_ref_v2	543234	1	GAGTGACATTATTATGTTGAACTAGTAACACCCTTTTGTGGATTCCTACATACCCAGAGAGAACTCCT,G	0	0	0,0,38,48	1	1	1	2	NA	NA	NA	NA	0	0,1,15,12	1	1	0	0.913641239908	0	2	NA	NA	NA	NA	0	NA	NA	0,0,31,46	1	1	1	0.561304733479	0	2	NA	NA	NA	NA	0	NA	NA	0,0,31,33	1	1	1	0.554435077498	0
chr10_ref_v2	543546	0	GTGAC,G	1	1	0,0,53,122	1	1	0	2	G,G	NA	NA	1.54225329837e-05	0	0,0,14,27	1	1	0	0.474055517372	0	2	G,G	NA	NA	5.91689965582e-05	0	NA	NA	0,0,58,98	1	1	0	1.4621798046	0	2	G,G	NA	NA	2.06545077386e-05	0	NA	NA	0,0,42,72	1	1	0	1.13906694535	0
chr10_ref_v2	549750	0	CT,C	1	1	8,5,50,49	1	1	0	2	C,C	CT,C	0.125	0.0864526122362	0	1,1,12,12	1	1	0	0.432392031532	0	2	C,C	NA	NA	0.0228987872828	0	NA	NA	5,5,57,46	1	1	0	0.908085708318	0	2	C,C	CT,C	0.125	0.192755768599	0	NA	NA	0,0,31,42	1	1	0	2.39353947906	0
chr10_ref_v2	556532	1	A,C	0	0	125,21,0,29	1	1	0	2	NA	NA	NA	NA	0	30,11,0,5	1	1	0	1.87126838755	0	2	NA	NA	NA	NA	0	NA	NA	107,20,0,30	1	1	0	0.650267633992	0	2	NA	NA	NA	NA	0	NA	NA	67,20,0,23	1	1	0	1.51157575706	0
chr10_ref_v2	560507	0	G,A	1	0	127,105,0,0	1	1	0	2	G,G	NA	NA	0.0	0	29,36,0,0	1	1	0	1.26994551959	0	2	G,G	NA	NA	0.0	0	NA	NA	49,59,63,36	1	1	0	325.203979825	1	2	G,A	NA	NA	0.0870113769896	0	g.560507G>A	0	74,64,0,0	1	1	0	0.417140214792	0
chr10_ref_v2	566511	0	G,GTAT	1	1	0,1,94,67	1	1	0	2	GTAT,GTAT	NA	NA	0.432445752679	0	0,1,41,24	1	1	0	0.544850193767	0	2	GTAT,GTAT	NA	NA	0.00723853802353	0	NA	NA	3,2,89,80	1	1	0	1.23243991644	0	2	GTAT,GTAT	NA	NA	0.339398594402	0	NA	NA	2,0,64,68	1	1	0	1.89620794223	0
chr10_ref_v2	570197	0	G,GT,GTT	1	1	1,0,13,8,94,50	1	1	0	2	GTT,GTT	GT,GTT	0.125	0.0969816371262	0	0,0,2,5,13,16	1	1	0	1.78029709718	0	2	GTT,GTT	GT,GTT	0.25	0.0274762482085	0	NA	NA	0,1,10,4,78,61	1	1	0	2.15154207922	0	2	GTT,GTT	NA	NA	0.0919130122937	0	NA	NA	0,0,8,4,52,61	1	1	0	5.20559884315	0
chr10_ref_v2	570384	0	AAT,A	1	0	10,2,52,58	1	1	0	2	A,A	AAT,A	0.25	0.269663566949	0	0,0,8,15	1	1	0	1.22311672254	0	2	A,A	NA	NA	0.0	0	NA	NA	10,3,41,48	1	1	0	0.796506649355	0	2	A,A	AAT,A	0.25	0.0222231367847	0	NA	NA	10,2,41,30	1	1	0	0.971404332821	0
chr10_ref_v2	574850	0	G,GAA	1	1	0,0,68,56	1	1	0	2	GAA,GAA	NA	NA	0.0	0	0,0,21,27	1	1	0	1.15133494057	0	2	GAA,GAA	NA	NA	0.0	0	NA	NA	0,0,60,43	1	1	0	0.57170600405	0	2	GAA,GAA	NA	NA	0.0	0	NA	NA	0,0,59,44	1	1	0	0.482726392374	0
chr10_ref_v2	576622	0	A,AATATATATATATATATATATAT	1	1	0,0,2,7	1	0	1	2	NA	NA	NA	NA	0	0,0,3,8	1	0	0	0.356888803814	0	2	NA	NA	NA	NA	0	NA	NA	0,0,4,5	1	0	1	0.953882148818	0	2	NA	NA	NA	NA	0	NA	NA	0,0,4,6	1	0	1	0.801888497081	0
chr10_ref_v2	579845	0	C,CT	1	1	11,53,2,9	1	1	0	2	C,C	C,CT	0.125	0.0489505300754	0	1,21,2,4	1	1	0	0.898229452577	0	2	C,C	C,CT	0.25	0.180083827119	0	NA	NA	9,55,4,12	1	1	0	0.989368941335	0	2	C,C	C,CT	0.25	0.061075844887	0	NA	NA	6,42,2,2	1	1	0	1.19148580115	0
chr10_ref_v2	588595	0	C,A	0	0	175,20,0,48	1	1	0	2	C,C	C,A	0.5	0.282566971785	0	42,18,0,8	1	1	0	6.06901904571	0	2	C,C	C,A	0.25	0.0655266635105	0	NA	NA	137,17,0,37	1	1	0	0.461538861772	0	2	C,C	C,A	0.5	0.300754154019	0	NA	NA	119,18,0,36	1	1	0	0.747814816211	0
chr10_ref_v2	593782	0	ATTGTTGTTGTTG,A	1	1	0,1,70,82	1	1	0	2	A,A	NA	NA	0.00655740054616	0	1,0,12,21	1	1	0	0.962140319074	0	2	A,A	NA	NA	0.0298529631497	0	NA	NA	0,0,82,88	1	1	0	0.583334714669	0	2	A,A	NA	NA	0.0	0	NA	NA	0,0,58,60	1	1	0	0.609626194303	0
chr10_ref_v2	607477	0	T,G	0	0	13,97,17,0	1	1	0	2	T,T	T,G	0.25	0.135801541159	0	17,17,6,0	1	1	0	8.15007963075	0	2	T,T	T,G	0.25	0.365459773494	0	NA	NA	18,79,14,0	1	1	0	1.49455355247	0	2	T,T	T,G	0.25	0.0792493716541	0	NA	NA	13,41,16,0	1	1	0	2.01303837284	0
chr10_ref_v2	617624	0	A,ATTTTT,ATTTT	1	1	6,0,34,38,15,31	1	1	0	2	ATTTTT,ATTTT	A,ATTTTT	0.125	0.598553779918	0	1,0,5,10,4,4	1	1	0	0.776712943982	0	2	ATTTTT,ATTTT	ATTTTT,ATTTTT	0.5	0.108156438676	0	NA	NA	1,1,19,23,29,32	1	1	0	5.26133724803	0	2	ATTTTT,ATTTT	ATTTT,ATTTT	0.125	0.0533495048257	0	NA	NA	3,0,30,33,11,22	1	1	0	0.731435873717	0
chr10_ref_v2	628397	0	T,A	0	0	19,17,5,0	1	1	0	2	T,T	T,A	0.25	0.16110720858	0	11,7,2,1	1	1	0	0.476205514428	0	2	T,T	T,A	0.25	0.154150679827	0	NA	NA	13,12,7,1	1	1	0	1.05136339029	0	2	T,T	T,A	0.5	0.0408219945203	0	NA	NA	14,13,6,0	1	1	0	0.682715762715	0
chr10_ref_v2	629167	0	C,T	1	0	52,90,34,0	1	1	0	2	C,C	C,T	0.5	0.301866707444	0	7,33,9,0	1	1	0	1.97171511855	0	2	C,C	C,T	0.5	0.287682072452	0	NA	NA	35,78,30,0	1	1	0	0.64270870053	0	2	C,C	C,T	0.5	0.194788325559	0	NA	NA	35,60,20,0	1	1	0	0.489904064906	0
chr10_ref_v2	629172	0	G,T	1	0	43,86,8,0	1	1	0	2	G,G	G,T	0.125	0.054202373419	0	7,29,2,0	1	1	0	1.29510565005	0	2	G,G	G,T	0.125	0.244086151049	0	NA	NA	27,80,6,0	1	1	0	1.35553255146	0	2	G,G	G,T	0.125	0.0188684843044	0	NA	NA	29,59,2,0	1	1	0	0.609313811925	0
chr10_ref_v2	638813	0	G,T	0	0	30,120,41,0	1	1	0	2	G,G	G,T	0.5	0.174353387145	0	10,22,11,0	1	1	0	0.938956236196	0	2	G,G	G,T	0.5	0.117783035656	0	NA	NA	15,94,26,1	1	1	0	1.16405210481	0	2	G,G	G,T	0.5	0.296898727557	0	NA	NA	14,77,38,0	1	1	0	1.75715074293	0
chr10_ref_v2	638814	0	C,T	1	0	32,121,37,0	1	1	0	2	C,C	C,T	0.5	0.294239472998	0	12,23,10,0	1	1	0	1.25227731705	0	2	C,C	C,T	0.5	0.0588405000229	0	NA	NA	21,95,26,1	1	1	0	0.576749671457	0	2	C,C	C,T	0.5	0.359141036434	0	NA	NA	16,77,38,0	1	1	0	2.34651835263	0
chr10_ref_v2	638819	0	C,T	0	0	46,111,22,0	1	1	0	2	C,C	C,T	0.25	0.0299413439003	0	13,21,7,0	1	1	0	0.659861281293	0	2	C,C	C,T	0.5	0.348306694268	0	NA	NA	25,85,12,1	1	1	0	1.24568920718	0	2	C,C	C,T	0.25	0.189620859276	0	NA	NA	24,73,27,0	1	1	0	2.80652564078	0
chr10_ref_v2	638820	0	A,T	1	0	49,110,23,0	1	1	0	2	A,A	A,T	0.25	0.055059777183	0	13,21,7,0	1	1	0	0.606051988306	0	2	A,A	A,T	0.5	0.348306694268	0	NA	NA	31,75,12,1	1	1	0	0.558392688258	0	2	A,A	A,T	0.25	0.152579587595	0	NA	NA	26,71,27,0	1	1	0	2.61500948366	0
chr10_ref_v2	639590	0	A,ACC	1	0	13,10,23,25	1	1	0	2	A,ACC	ACC,ACC	0.25	0.224881171213	0	0,0,5,1	1	0	1	1.96591617338	0	2	NA	NA	NA	NA	0	NA	NA	11,13,34,24	1	1	0	1.28383537772	0	2	ACC,ACC	A,ACC	0.5	0.21622310847	1	NA	NA	16,11,17,22	1	1	0	0.988963681415	0
chr10_ref_v2	639592	0	A,C	1	0	25,28,11,9	1	1	0	2	A,A	A,C	0.5	0.12405264867	1	5,1,0,0	1	0	1	1.82622076712	0	2	NA	NA	NA	NA	0	NA	NA	37,33,8,9	1	1	0	1.20900666964	0	2	A,A	A,C	0.5	0.316669609325	1	NA	NA	22,30,12,5	1	1	0	0.669040014097	0
chr10_ref_v2	640918	0	T,G	0	0	37,137,34,0	1	1	0	2	T,T	T,G	0.25	0.34220291133	0	13,22,1,0	1	1	0	2.66077141384	0	2	T,T	NA	NA	0.0281708769667	0	NA	NA	31,140,42,0	1	1	0	0.970978849298	0	2	T,T	T,G	0.5	0.281851152141	0	NA	NA	31,85,32,0	1	1	0	1.30357729554	0
chr10_ref_v2	641485	0	T,TA	1	1	0,5,64,79	1	1	0	2	TA,TA	NA	NA	0.37103944784	0	1,1,19,29	1	1	0	0.641129551804	0	2	TA,TA	NA	NA	0.349207451281	0	NA	NA	2,3,71,80	1	1	0	0.587258008311	0	2	TA,TA	NA	NA	0.556698068394	0	NA	NA	1,3,57,59	1	1	0	0.718432469998	0
chr10_ref_v2	658249	0	T,TTC	1	1	3,10,100,136	1	1	0	2	TTC,TTC	NA	NA	0.957412808924	0	0,1,25,20	1	1	0	1.48297561626	0	2	TTC,TTC	NA	NA	0.947682148905	0	NA	NA	5,8,89,143	1	1	0	0.883128984805	0	2	TTC,TTC	NA	NA	0.961526176435	0	NA	NA	2,5,77,111	1	1	0	0.590872425283	0
chr10_ref_v2	666816	0	G,GTATATATATATATA,GTATATATATATATATA	1	1	0,3,8,5,14,13	1	1	1	2	GTATATATATATATATA,GTATATATATATATATA	GTATATATATATATA,GTATATATATATATATA	0.25	0.84223650229	0	0,2,5,3,11,7	1	1	0	0.557611298047	0	2	GTATATATATATATATA,GTATATATATATATATA	GTATATATATATATA,GTATATATATATATATA	0.5	0.603626943554	0	NA	NA	0,1,5,5,12,3	1	1	1	1.0218479848	0	2	GTATATATATATATATA,GTATATATATATATATA	GTATATATATATATA,GTATATATATATATATA	0.5	0.068561549285	0	NA	NA	0,0,1,7,7,6	1	1	1	2.21677878193	0
chr10_ref_v2	683837	0	A,T	0	0	125,149,0,0	1	1	0	2	A,A	NA	NA	0.0	0	47,45,0,0	1	1	0	0.788576352757	0	2	A,A	NA	NA	0.0	0	NA	NA	65,76,58,70	1	1	0	335.345253193	1	2	A,T	NA	NA	0.0967296264586	0	g.683837A>T	0	88,87,0,1	1	1	0	0.919796742062	0
chr10_ref_v2	694152	0	A,G	0	0	0,0,193,188	1	1	0	2	G,G	NA	NA	0.0	0	1,0,45,46	1	1	0	0.909518702791	0	2	G,G	NA	NA	0.0109290705322	0	NA	NA	0,0,171,134	1	1	0	1.53925575071	0	2	G,G	NA	NA	0.0	0	NA	NA	0,0,117,108	1	1	0	0.465302226762	0
chr10_ref_v2	701335	0	TCA,T	1	1	56,52,10,7	1	1	0	2	TCA,TCA	NA	NA	0.49283059831	0	21,8,2,2	1	1	0	1.690625426	0	2	TCA,TCA	NA	NA	0.418152330911	0	NA	NA	67,62,4,4	1	1	0	1.10043012056	0	2	TCA,TCA	NA	NA	1.41791618623	0	NA	NA	45,41,2,6	1	1	0	0.73793002999	0
chr10_ref_v2	714346	0	A,G	0	0	0,0,119,43	1	1	1	2	G,G	NA	NA	0.0	0	0,0,13,6	1	0	1	0.42390142484	0	2	NA	NA	NA	NA	0	NA	NA	1,0,114,13	1	1	1	5.48413340759	0	2	G,G	NA	NA	0.00784317746103	0	NA	NA	0,0,66,17	1	1	1	0.922237117202	0
chr10_ref_v2	714688	0	G,T	0	0	0,0,0,12	0	0	1	2	NA	NA	NA	NA	0	0,0,0,1	0	0	1	0.0	0	2	NA	NA	NA	NA	0	NA	NA	0,0,0,8	0	0	1	0.0	0	2	NA	NA	NA	NA	0	NA	NA	0,0,0,6	0	0	1	0.0	0
chr10_ref_v2	714697	0	A,T	1	0	0,0,0,22	0	1	1	2	T,T	NA	NA	0.0444517625708	0	0,0,0,2	0	0	1	0.0	0	2	NA	NA	NA	NA	0	NA	NA	0,0,0,24	0	1	1	0.0	0	2	T,T	NA	NA	0.0408219945203	0	NA	NA	0,0,1,20	1	1	1	0.0	0
chr10_ref_v2	714703	0	G,A	1	0	0,0,0,16	0	0	1	2	NA	NA	NA	NA	0	0,0,0,1	0	0	1	0.0	0	2	NA	NA	NA	NA	0	NA	NA	0,0,0,21	0	1	1	0.0	0	2	A,A	NA	NA	0.0465200156349	0	NA	NA	0,0,1,19	1	1	1	0.0	0
chr10_ref_v2	727021	0	A,G	0	0	156,135,17,22	1	1	0	2	A,A	A,G	0.25	0.0638514719865	1	32,34,6,9	1	1	0	1.24743792415	0	2	A,A	A,G	0.5	0.382992252256	0	NA	NA	175,132,8,9	1	1	0	2.47188079728	0	2	A,A	A,G	0.125	0.185584202429	1	NA	NA	130,109,5,9	1	1	0	1.43699993168	0
chr10_ref_v2	727074	0	G,A	1	0	186,151,11,40	1	1	0	2	G,G	G,A	0.25	0.0576528514273	1	39,36,2,7	1	1	0	0.609378794044	0	2	G,G	G,A	0.25	0.174353387145	0	NA	NA	184,156,6,12	1	1	0	2.95649002743	0	2	G,G	G,A	0.125	0.230523658612	1	NA	NA	134,109,4,13	1	1	0	1.46636780249	0
chr10_ref_v2	727080	0	G,A	1	0	180,154,11,41	1	1	0	2	G,G	G,A	0.25	0.08601287466	1	38,35,2,7	1	1	0	0.528978835417	0	2	G,G	G,A	0.25	0.147324714757	0	NA	NA	189,167,6,12	1	1	0	3.43335260863	0	2	G,G	G,A	0.125	0.276508771854	1	NA	NA	130,115,4,13	1	1	0	1.61620100185	0
chr10_ref_v2	727083	0	T,C	0	0	176,154,10,41	1	1	0	2	T,T	T,C	0.25	0.0786431273191	0	38,32,2,6	1	1	0	0.528433432465	0	2	T,T	T,C	0.25	0.223143551314	0	NA	NA	179,167,7,12	1	1	0	3.22364615423	0	2	T,T	T,C	0.125	0.193949594789	1	NA	NA	124,114,5,13	1	1	0	1.43701892964	0
chr10_ref_v2	727091	0	T,A	0	0	183,169,10,39	1	1	0	2	T,T	T,A	0.25	0.0259007284322	1	38,29,1,5	1	1	0	0.807938918194	0	2	T,T	T,A	0.125	0.295117050939	0	NA	NA	187,183,6,11	1	1	0	3.27410818101	0	2	T,T	T,A	0.125	0.37223946048	1	NA	NA	121,110,4,9	1	1	0	1.65028322834	0
chr10_ref_v2	727098	0	G,T	0	0	181,172,9,36	1	1	0	2	G,G	G,T	0.25	0.113895418108	1	36,32,0,5	1	1	0	0.629893859991	0	2	G,G	G,T	0.125	0.280301965154	0	NA	NA	186,185,6,11	1	1	0	2.69500317133	0	2	G,G	G,T	0.125	0.374938517449	1	NA	NA	122,112,4,8	1	1	0	1.59804532885	0
chr10_ref_v2	727101	0	T,C	1	0	188,173,8,36	1	1	0	2	T,T	T,C	0.25	0.158778175359	0	34,34,0,4	1	1	0	0.695397620201	0	2	T,T	T,C	0.125	0.112740622955	0	NA	NA	185,186,5,10	1	1	0	3.03437308883	0	2	T,T	T,C	0.125	0.500101660403	0	NA	NA	114,115,4,8	1	1	0	1.59619835459	0
chr10_ref_v2	727110	0	C,T	1	0	185,179,6,28	1	1	0	2	C,C	C,T	0.125	0.337256858082	0	34,35,0,4	1	1	0	0.538573349457	0	2	C,C	C,T	0.125	0.0997527781119	0	NA	NA	180,191,1,8	1	1	0	2.84814977204	0	2	C,C	C,T	0.125	1.01092728417	0	NA	NA	109,116,2,6	1	1	0	1.39901790533	0
chr10_ref_v2	727116	0	G,A	0	0	179,176,4,24	1	1	0	2	G,G	G,A	0.125	0.168136921802	0	32,34,0,3	1	1	0	0.540806575608	0	2	G,G	G,A	0.125	0.0953101798043	0	NA	NA	182,203,0,8	1	1	0	2.82516557359	0	2	G,G	G,A	0.125	1.04796855585	0	NA	NA	108,114,2,5	1	1	0	1.11535366407	0
chr10_ref_v2	731362	0	C,T	0	0	0,0,0,0	0	0	1	2	NA	NA	NA	NA	0	0,0,1,0	0	0	1	0.0	0	2	NA	NA	NA	NA	0	NA	NA	0,0,0,0	0	0	1	0.0	0	2	NA	NA	NA	NA	0	NA	NA	0,0,0,0	0	0	1	0.0	0
chr10_ref_v2	731452	0	T,C	0	0	0,0,0,0	0	0	1	2	NA	NA	NA	NA	0	0,0,1,1	1	0	1	0.0	0	2	NA	NA	NA	NA	0	NA	NA	0,0,0,0	0	0	1	0.0	0	2	NA	NA	NA	NA	0	NA	NA	0,0,0,0	0	0	1	0.0	0
chr10_ref_v2	741597	0	T,C	0	0	0,0,1,1	1	0	1	2	NA	NA	NA	NA	0	0,0,0,0	0	0	1	0.0	0	2	NA	NA	NA	NA	0	NA	NA	0,0,0,0	0	0	1	0.0	0	2	NA	NA	NA	NA	0	NA	NA	0,0,0,0	0	0	1	0.0	0
chr10_ref_v2	741603	0	T,G	0	0	0,0,1,1	1	0	1	2	NA	NA	NA	NA	0	0,0,0,0	0	0	1	0.0	0	2	NA	NA	NA	NA	0	NA	NA	0,0,0,0	0	0	1	0.0	0	2	NA	NA	NA	NA	0	NA	NA	0,0,0,0	0	0	1	0.0	0
chr10_ref_v2	741616	0	T,C	1	0	0,0,1,1	1	0	1	2	NA	NA	NA	NA	0	0,0,0,0	0	0	1	0.0	0	2	NA	NA	NA	NA	0	NA	NA	0,0,0,0	0	0	1	0.0	0	2	NA	NA	NA	NA	0	NA	NA	0,0,0,0	0	0	1	0.0	0
chr10_ref_v2	741627	0	C,T	0	0	0,0,1,1	1	0	1	2	NA	NA	NA	NA	0	0,0,0,0	0	0	1	0.0	0	2	NA	NA	NA	NA	0	NA	NA	0,0,0,0	0	0	1	0.0	0	2	NA	NA	NA	NA	0	NA	NA	0,0,0,0	0	0	1	0.0	0
chr10_ref_v2	741631	0	T,C	0	0	0,0,1,1	1	0	1	2	NA	NA	NA	NA	0	0,0,0,0	0	0	1	0.0	0	2	NA	NA	NA	NA	0	NA	NA	0,0,0,0	0	0	1	0.0	0	2	NA	NA	NA	NA	0	NA	NA	0,0,0,0	0	0	1	0.0	0
chr10_ref_v2	741653	0	T,C	1	0	0,0,1,1	1	0	1	2	NA	NA	NA	NA	0	0,0,0,0	0	0	1	0.0	0	2	NA	NA	NA	NA	0	NA	NA	0,0,0,0	0	0	1	0.0	0	2	NA	NA	NA	NA	0	NA	NA	0,0,0,0	0	0	1	0.0	0
chr10_ref_v2	745301	1	T,C	1	0	0,8,0,2	1	0	1	2	NA	NA	NA	NA	0	0,2,0,0	0	0	1	0.0	0	2	NA	NA	NA	NA	0	NA	NA	0,11,0,4	1	0	1	0.454766835746	0	2	NA	NA	NA	NA	0	NA	NA	1,24,0,12	1	1	1	1.28937026586	0
chr10_ref_v2	745313	1	GT,G	1	0	0,0,0,2	0	0	1	2	NA	NA	NA	NA	0	0,0,0,0	0	0	1	0.0	0	2	NA	NA	NA	NA	0	NA	NA	0,3,0,4	1	0	1	0.0	0	2	NA	NA	NA	NA	0	NA	NA	0,5,0,12	1	0	1	0.0	0
chr11_ref_v2	51	1	C,CACACCCACACCCACACA	1	0	1,0,32,0	1	1	1	2	NA	NA	NA	NA	0	0,0,9,0	0	0	1	0.0	0	2	NA	NA	NA	NA	0	NA	NA	3,0,53,2	1	1	1	0.610180006453	0	2	NA	NA	NA	NA	0	NA	NA	0,0,47,1	1	1	1	0.377183829219	0
chr11_ref_v2	265	1	A,C	0	0	114,13,0,27	1	1	1	2	NA	NA	NA	NA	0	13,3,0,0	1	0	1	1.15757162937	0	2	NA	NA	NA	NA	0	NA	NA	118,7,0,13	1	1	1	3.21233624626	0	2	NA	NA	NA	NA	0	NA	NA	62,10,0,21	1	1	1	0.909942008614	0
chr11_ref_v2	469	1	C,A	1	0	0,0,18,62	1	1	1	2	NA	NA	NA	NA	0	0,0,8,9	1	0	1	1.90185088786	0	2	NA	NA	NA	NA	0	NA	NA	0,0,22,93	1	1	1	0.650224910953	0	2	NA	NA	NA	NA	0	NA	NA	0,1,28,48	1	1	1	2.5074462208	0
chr11_ref_v2	489	1	T,C	1	0	0,0,20,59	1	1	1	2	NA	NA	NA	NA	0	0,0,8,9	1	0	1	1.53200817993	0	2	NA	NA	NA	NA	0	NA	NA	0,0,30,63	1	1	1	1.1170777575	0	2	NA	NA	NA	NA	0	NA	NA	0,0,33,38	1	1	1	4.33622343425	0
chr11_ref_v2	508	1	T,G	1	0	0,0,29,65	1	1	1	2	NA	NA	NA	NA	0	0,0,11,7	1	0	1	2.48700556671	0	2	NA	NA	NA	NA	0	NA	NA	0,0,47,68	1	1	1	1.90202363075	0	2	NA	NA	NA	NA	0	NA	NA	0,0,44,45	1	1	1	3.98594506024	0
chr11_ref_v2	4917	0	T,G	1	0	129,141,0,0	1	1	0	2	T,T	NA	NA	0.0	0	35,39,0,0	1	1	0	0.374324988657	0	2	T,T	NA	NA	0.0	0	NA	NA	123,112,2,0	1	1	0	1.05116356231	0	2	T,T	NA	NA	0.413939735099	0	NA	NA	54,27,33,44	1	1	0	318.413439794	1
chr11_ref_v2	26590	0	CAT,C	1	1	21,20,12,8	1	1	1	2	CAT,CAT	CAT,C	0.25	0.171866631331	0	4,9,3,3	1	0	0	0.880102547146	0	2	NA	NA	NA	NA	0	NA	NA	18,12,7,14	1	1	1	2.34951088185	0	2	CAT,CAT	CAT,C	0.5	0.123058824253	0	NA	NA	13,22,8,6	1	1	1	1.29332621593	0
chr11_ref_v2	26761	0	C,G	1	0	53,65,19,0	1	1	1	2	C,C	C,G	0.25	0.170957798144	0	22,30,1,0	1	1	0	1.38975895188	0	2	C,C	NA	NA	0.0190481949707	0	NA	NA	45,38,22,0	1	1	1	1.61789437247	0	2	C,C	C,G	0.5	0.184734103199	0	NA	NA	39,47,19,0	1	1	0	0.87505240053	0
chr11_ref_v2	36587	0	CAT,C	1	1	33,17,9,5	1	1	1	2	CAT,CAT	NA	NA	0.130897240112	0	20,9,10,4	1	1	0	1.20624091164	0	2	CAT,CAT	CAT,C	0.5	0.0985177922161	0	NA	NA	29,20,7,9	1	1	1	1.19465471681	0	2	CAT,CAT	CAT,C	0.125	0.0193001185301	0	NA	NA	16,13,7,5	1	1	1	0.81494406952	0
chr11_ref_v2	46729	0	T,A	0	0	112,76,0,0	1	1	0	2	T,T	NA	NA	0.0	0	41,28,0,0	1	1	0	0.36912277101	0	2	T,T	NA	NA	0.0	0	NA	NA	51,28,45,26	1	1	0	315.69485156	1	2	T,A	NA	NA	0.106767975426	0	g.46729T>A	0	76,46,0,0	1	1	0	0.534463180724	0
chr11_ref_v2	67772	0	C,CTTTTT	1	1	1,3,7,26	1	1	1	2	CTTTTT,CTTTTT	C,CTTTTT	0.25	0.164303051291	0	0,3,4,4	1	0	0	1.41181478729	0	2	NA	NA	NA	NA	0	NA	NA	0,7,11,18	1	1	0	1.70900753995	0	2	CTTTTT,CTTTTT	C,CTTTTT	0.5	0.189241999639	0	NA	NA	0,4,9,16	1	1	0	1.11135681804	0
chr11_ref_v2	67897	0	A,C	1	0	0,0,94,72	1	1	1	2	C,C	NA	NA	0.0	0	0,0,30,22	1	1	0	0.370795277047	0	2	C,C	NA	NA	0.0	0	NA	NA	0,0,88,73	1	1	0	0.496971085807	0	2	C,C	NA	NA	0.0	0	NA	NA	0,0,69,66	1	1	1	0.96395316435	0
chr11_ref_v2	68755	0	T,G	1	0	43,47,16,2	1	1	1	2	T,T	T,G	0.25	0.336472236621	0	7,7,4,0	1	0	0	0.566773299875	0	2	NA	NA	NA	NA	0	NA	NA	23,45,20,0	1	1	0	1.70205707111	0	2	T,T	T,G	0.5	0.0763729787846	0	NA	NA	15,28,15,0	1	1	1	1.83529803999	0
chr11_ref_v2	75999	0	T,G	0	0	44,112,39,0	1	1	0	2	T,T	T,G	0.5	0.262364264467	0	25,28,7,0	1	1	0	3.47872287481	0	2	T,T	T,G	0.25	0.0740172650921	0	NA	NA	47,123,38,0	1	1	0	0.550845298447	0	2	T,T	T,G	0.5	0.373624502253	0	NA	NA	42,110,23,0	1	1	0	1.24266565426	0
chr11_ref_v2	78801	0	TTA,T	1	1	40,43,7,6	1	1	0	2	TTA,TTA	NA	NA	0.087578388305	0	25,17,2,1	1	1	0	1.40238746322	0	2	TTA,TTA	NA	NA	0.47322416931	0	NA	NA	31,32,2,6	1	1	1	0.560001917871	0	2	TTA,TTA	NA	NA	0.143431346942	0	NA	NA	17,27,5,3	1	1	1	0.735759738168	0
chr11_ref_v2	114778	0	C,CAT	1	1	12,9,67,54	1	1	0	2	CAT,CAT	C,CAT	0.125	0.0308032849117	0	3,10,24,20	1	1	0	2.64528056403	0	2	CAT,CAT	C,CAT	0.25	0.259921885024	0	NA	NA	8,4,52,49	1	1	0	0.874583549987	0	2	CAT,CAT	NA	NA	0.173902502831	0	NA	NA	6,9,42,45	1	1	0	0.923276522125	0
chr11_ref_v2	134471	0	AT,A	1	1	98,61,10,10	1	1	0	2	AT,AT	NA	NA	0.0627628988797	0	15,16,3,6	1	1	0	1.85779295335	0	2	AT,AT	AT,A	0.25	0.00717841625508	0	NA	NA	80,72,11,6	1	1	0	1.91474238438	0	2	AT,AT	NA	NA	0.133824305053	0	NA	NA	47,41,6,12	1	1	0	1.89428383909	0
chr11_ref_v2	136107	0	CAT,C	1	1	40,26,6,6	1	1	1	2	CAT,CAT	NA	NA	0.0096353861441	0	25,9,6,5	1	1	0	1.09707842338	0	2	CAT,CAT	CAT,C	0.25	0.0588130458257	0	NA	NA	27,22,10,4	1	1	1	1.68714991858	0	2	CAT,CAT	CAT,C	0.125	0.0929814615121	0	NA	NA	21,19,6,2	1	1	1	0.804957132046	0
chr11_ref_v2	162517	0	A,C	1	0	88,96,0,0	1	1	0	2	A,A	NA	NA	0.0	0	12,10,14,8	1	1	0	308.509492148	1	2	A,C	NA	NA	0.0	0	g.162517A>C	0	76,86,0,1	1	1	0	0.394149808469	0	2	A,A	NA	NA	0.00615386557438	0	NA	NA	60,59,0,0	1	1	0	0.51651620956	0
chr11_ref_v2	164848	0	CTATATATATATATATATATA,C	1	1	1,0,74,39	1	1	0	2	C,C	NA	NA	0.00881062968215	0	0,0,22,18	1	1	0	1.00749865368	0	2	C,C	NA	NA	0.0	0	NA	NA	0,1,75,36	1	1	0	0.485399996841	0	2	C,C	NA	NA	0.00896866998276	0	NA	NA	0,0,47,37	1	1	0	1.45052252171	0
chr11_ref_v2	168815	0	C,A	0	0	89,121,0,0	1	1	0	2	C,C	NA	NA	0.0	0	13,14,15,13	1	1	0	308.957667633	1	2	C,A	NA	NA	0.0363676441709	0	g.168815C>A	0	68,85,0,0	1	1	0	0.501352008984	0	2	C,C	NA	NA	0.0	0	NA	NA	57,70,0,1	1	1	0	0.525909178913	0
chr11_ref_v2	168999	0	T,TAATAAATA	1	1	0,0,22,30	1	1	0	2	TAATAAATA,TAATAAATA	NA	NA	0.0	0	0,3,16,20	1	1	0	1.53813666479	0	2	TAATAAATA,TAATAAATA	T,TAATAAATA	0.25	0.251314428281	0	NA	NA	0,1,24,21	1	1	1	0.985805048711	0	2	TAATAAATA,TAATAAATA	NA	NA	0.0219789067188	0	NA	NA	0,0,10,25	1	1	0	1.22296182455	0
chr11_ref_v2	173724	0	A,C	1	0	93,7,0,9	1	1	0	2	A,A	A,C	0.25	0.356674943939	0	40,5,0,2	1	1	0	0.786889404698	0	2	A,A	A,C	0.125	0.0421068183957	0	NA	NA	89,11,0,12	1	1	0	0.987522650592	0	2	A,A	A,C	0.25	0.0943106794712	0	NA	NA	55,7,0,13	1	1	0	2.18862874084	0
chr11_ref_v2	179252	0	T,TTATATATATA,TTATATATATATA	1	1	0,0,6,7,16,12	1	1	1	2	TTATATATATATA,TTATATATATATA	TTATATATATA,TTATATATATATA	0.25	0.169909004387	0	0,0,4,2,15,12	1	1	0	0.85472111736	0	2	TTATATATATATA,TTATATATATATA	NA	NA	0.159171174198	0	NA	NA	0,0,8,4,17,14	1	1	1	0.543564077975	0	2	TTATATATATATA,TTATATATATATA	TTATATATATA,TTATATATATATA	0.25	0.0164995029102	0	NA	NA	0,0,3,6,13,13	1	1	1	0.726746504379	0
chr11_ref_v2	184506	0	G,GTAATAATAATAATAATTATAATAA	1	1	0,0,4,13	1	0	1	2	NA	NA	NA	NA	0	0,0,3,16	1	0	0	0.513532389102	0	2	NA	NA	NA	NA	0	NA	NA	0,0,6,9	1	0	1	0.953945854385	0	2	NA	NA	NA	NA	0	NA	NA	0,0,9,8	1	0	1	2.19369342782	0
chr11_ref_v2	188683	0	C,CA	1	1	39,2,5,23	1	1	0	2	C,CA	C,C	0.125	0.0968272582998	0	17,0,0,2	1	0	0	2.78971173534	0	2	NA	NA	NA	NA	0	NA	NA	59,3,3,20	1	1	0	2.04430146646	0	2	C,CA	C,C	0.5	0.0160464410906	0	NA	NA	43,0,2,15	1	1	0	1.99675155341	0
chr11_ref_v2	196217	0	GA,G	1	1	40,42,14,8	1	1	0	2	GA,GA	GA,G	0.125	0.0759828479505	0	3,13,3,5	1	1	0	1.8259384558	0	2	GA,GA	GA,G	0.25	0.185356319852	0	NA	NA	26,40,15,9	1	1	0	0.88971984274	0	2	GA,GA	GA,G	0.25	0.0196368541469	0	NA	NA	22,33,3,9	1	1	0	1.32735331942	0
chr11_ref_v2	202569	1	C,CTGAGA	1	0	11,0,0,0	0	0	1	2	NA	NA	NA	NA	0	2,0,0,2	1	0	1	0.0	0	2	NA	NA	NA	NA	0	NA	NA	3,0,0,0	0	0	1	0.0	0	2	NA	NA	NA	NA	0	NA	NA	7,0,0,0	0	0	1	0.0	0
chr11_ref_v2	207676	0	TA,T	1	1	74,75,10,11	1	1	0	2	TA,TA	TA,T	0.125	0.156754599036	0	10,19,3,1	1	1	0	1.1132845242	0	2	TA,TA	TA,T	0.125	0.192520739384	0	NA	NA	41,68,7,3	1	1	0	2.63629652852	0	2	TA,TA	NA	NA	0.00143317342599	0	NA	NA	34,59,1,4	1	1	0	3.21778275718	0
chr11_ref_v2	216778	0	G,A	1	0	48,109,50,0	1	1	0	2	G,G	G,A	0.5	0.0258078839559	0	7,29,7,0	1	1	0	1.51160363727	0	2	G,G	G,A	0.5	0.405465108108	0	NA	NA	46,113,38,2	1	1	0	0.965023280654	0	2	G,G	G,A	0.5	0.281412459438	0	NA	NA	38,90,24,1	1	1	0	1.3466413123	0
chr11_ref_v2	217084	0	T,G	1	0	19,127,65,0	1	1	0	2	T,G	T,T	0.25	0.283126255916	0	11,30,11,0	1	1	0	2.49260833437	0	2	T,G	T,T	0.5	0.130053128248	0	NA	NA	17,113,65,0	1	1	0	0.612070584034	0	2	T,G	T,T	0.25	0.167054084663	0	NA	NA	16,91,49,0	1	1	0	0.502827397241	0
chr11_ref_v2	222829	0	TA,T	1	1	59,72,3,6	1	1	0	2	TA,TA	NA	NA	0.122072967327	0	17,20,2,0	1	1	0	0.722825478331	0	2	TA,TA	NA	NA	0.326056336034	0	NA	NA	65,63,2,7	1	1	0	0.918770249795	0	2	TA,TA	NA	NA	0.196338169403	0	NA	NA	53,49,3,6	1	1	0	0.869919674378	0
chr11_ref_v2	223624	0	A,C	0	0	134,21,0,31	1	1	0	2	A,A	A,C	0.25	0.368220934936	0	31,14,0,2	1	1	0	4.02837423839	0	2	A,A	A,C	0.125	0.0421068183957	0	NA	NA	126,19,0,33	1	1	0	0.553997401829	0	2	A,A	A,C	0.5	0.351760929136	0	NA	NA	107,2,0,15	1	1	0	4.47760606954	0
chr11_ref_v2	228410	0	A,T	1	0	83,140,0,0	1	1	0	2	A,A	NA	NA	0.0	0	31,40,0,0	1	1	0	0.826980797616	0	2	A,A	NA	NA	0.0	0	NA	NA	91,150,0,0	1	1	0	0.408654623858	0	2	A,A	NA	NA	0.0	0	NA	NA	74,117,0,0	1	1	0	0.474452005056	0
chr11_ref_v2	228807	0	A,C	1	0	104,10,0,15	1	1	0	2	A,A	A,C	0.25	0.0176995770994	0	37,4,0,2	1	1	0	0.741199101049	0	2	A,A	A,C	0.125	0.126911367363	0	NA	NA	118,9,0,18	1	1	0	0.375460503968	0	2	A,A	A,C	0.25	0.0481315150882	0	NA	NA	113,11,0,9	1	1	0	1.00039472278	0
chr11_ref_v2	242441	0	CT,C	1	1	79,93,4,3	1	1	0	2	CT,CT	NA	NA	0.401538614566	0	25,21,1,2	1	1	0	0.737298553423	0	2	CT,CT	NA	NA	0.0988172712458	0	NA	NA	72,78,7,10	1	1	0	3.48588822427	0	2	CT,CT	CT,C	0.125	0.103850337486	0	NA	NA	55,51,6,6	1	1	0	2.33520488539	0
chr11_ref_v2	251678	0	T,A	0	0	118,141,0,0	1	1	0	2	T,T	NA	NA	0.0	0	21,9,28,13	1	1	0	311.873820854	1	2	T,A	A,A	0.125	0.0610602567612	0	g.251678T>A	0	137,152,0,0	1	1	0	0.562038547262	0	2	T,T	NA	NA	0.0	0	NA	NA	86,120,0,0	1	1	0	0.833797306515	0
chr11_ref_v2	273433	0	G,GCAATGA	0	0	0,0,104,131	1	1	0	2	GCAATGA,GCAATGA	NA	NA	0.0	0	0,1,29,36	1	1	0	0.79342672392	0	2	GCAATGA,GCAATGA	NA	NA	0.0152674721308	0	NA	NA	0,2,118,149	1	1	0	0.538587748834	0	2	GCAATGA,GCAATGA	NA	NA	0.41292782931	0	NA	NA	0,0,91,87	1	1	0	1.4716272399	0
chr11_ref_v2	279816	0	GA,G	1	1	58,78,9,9	1	1	0	2	GA,GA	NA	NA	0.240847781907	0	18,22,3,3	1	1	0	0.41524490454	0	2	GA,GA	NA	NA	0.231988674559	0	NA	NA	61,96,9,13	1	1	0	0.633307401954	0	2	GA,GA	NA	NA	0.136555200919	0	NA	NA	39,65,5,3	1	1	0	1.17190153624	0
chr11_ref_v2	286102	0	TA,T	1	1	62,86,9,12	1	1	0	2	TA,TA	NA	NA	0.171254490107	0	18,35,4,5	1	1	0	0.647333855365	0	2	TA,TA	NA	NA	0.107936025889	0	NA	NA	58,48,8,4	1	1	0	2.53022722158	0	2	TA,TA	NA	NA	0.349884293253	0	NA	NA	44,49,7,7	1	1	0	0.709621441536	0
chr11_ref_v2	296964	0	A,C	1	0	147,41,0,27	1	1	0	2	A,A	A,C	0.25	0.0416726964006	0	31,18,0,7	1	1	0	1.98808139797	0	2	A,A	A,C	0.25	0.133531392625	0	NA	NA	140,32,0,33	1	1	0	1.10951266816	0	2	A,A	A,C	0.25	0.324776196858	0	NA	NA	88,14,0,20	1	1	0	1.03951473863	0
chr11_ref_v2	304431	0	A,T	0	0	113,119,0,1	1	1	0	2	A,A	NA	NA	0.00430108189939	0	40,31,0,0	1	1	0	0.958691156344	0	2	A,A	NA	NA	0.0	0	NA	NA	94,115,0,0	1	1	0	0.868104473696	0	2	A,A	NA	NA	0.0	0	NA	NA	38,25,19,26	1	1	0	310.805631462	1
chr11_ref_v2	309347	0	GT,G,GTT	1	1	65,61,8,10,2,5	1	1	0	2	GT,GT	GT,G	0.125	0.574560472522	0	12,20,4,0,1,1	1	1	0	1.13821427032	0	2	GT,GT	GT,G	0.125	0.399494056005	0	NA	NA	43,76,6,9,11,6	1	1	0	5.37393306344	0	2	GT,GT	GT,GTT	0.125	0.311859760579	0	NA	NA	50,48,3,6,3,4	1	1	0	0.768747004228	0
chr11_ref_v2	320477	0	GT,G	1	1	13,29,2,3	1	1	0	2	GT,GT	NA	NA	0.747506662498	0	9,5,2,0	1	0	0	2.03037222947	0	2	NA	NA	NA	NA	0	NA	NA	24,24,2,5	1	1	0	2.12636329561	0	2	GT,GT	NA	NA	0.487788362393	0	NA	NA	14,14,5,6	1	1	0	2.32800090138	0
chr11_ref_v2	334757	0	GA,G	1	1	54,48,11,9	1	1	0	2	GA,GA	NA	NA	0.00333812282436	0	14,13,4,1	1	1	0	0.490731712271	0	2	GA,GA	NA	NA	0.211151013837	0	NA	NA	59,47,11,9	1	1	0	0.527943223295	0	2	GA,GA	NA	NA	0.00727839168168	0	NA	NA	52,40,10,9	1	1	0	0.499434896464	0
chr11_ref_v2	354836	0	G,GA	1	1	36,46,4,5	1	1	0	2	G,G	NA	NA	0.10000107071	0	10,11,2,3	1	1	0	0.924744674681	0	2	G,G	G,GA	0.25	0.0594204141809	0	NA	NA	25,27,3,9	1	1	0	2.13585291972	0	2	G,G	G,GA	0.25	0.0063876976465	0	NA	NA	28,29,6,10	1	1	0	2.46173369756	0
chr11_ref_v2	366365	0	A,C	0	0	101,36,0,44	1	1	0	2	A,A	A,C	0.5	0.0147061473897	0	34,16,0,6	1	1	0	1.50629518784	0	2	A,A	A,C	0.25	0.0202027073175	0	NA	NA	100,41,0,20	1	1	0	2.24375291489	0	2	A,A	A,C	0.25	0.043446532437	0	NA	NA	97,41,0,25	1	1	0	1.58915524438	0
chr11_ref_v2	384499	0	CAT,C	1	1	66,68,10,5	1	1	0	2	CAT,CAT	CAT,C	0.125	0.217911591537	0	26,24,2,1	1	1	0	0.595297875198	0	2	CAT,CAT	CAT,C	0.125	0.332250818378	0	NA	NA	99,71,3,4	1	1	0	3.10317289073	0	2	CAT,CAT	NA	NA	0.576207038059	0	NA	NA	69,43,2,1	1	1	0	3.53948167616	0
chr11_ref_v2	415323	0	T,G	0	0	15,127,52,0	1	1	0	2	T,T	T,G	0.5	0.113077144619	0	7,36,9,0	1	1	0	1.16647881365	0	2	T,T	T,G	0.5	0.360002734031	0	NA	NA	30,117,77,0	1	1	0	2.95748755576	0	2	T,G	T,T	0.25	0.122898136323	0	NA	NA	10,72,39,0	1	1	0	0.974863167908	0
chr11_ref_v2	426940	0	C,T	0	0	149,113,2,0	1	1	0	2	C,C	NA	NA	0.413069707493	0	33,23,0,0	1	1	0	0.433873553858	0	2	C,C	NA	NA	0.0	0	NA	NA	145,113,0,0	1	1	0	0.532874176519	0	2	C,C	NA	NA	0.0	0	NA	NA	92,78,0,0	1	1	0	0.673194114157	0
chr11_ref_v2	436139	0	T,G	0	0	35,142,46,0	1	1	0	2	T,T	T,G	0.5	0.227389842196	0	25,35,10,0	1	1	0	5.06020743366	0	2	T,T	T,G	0.25	0.249460859632	0	NA	NA	39,134,35,0	1	1	0	0.957252291144	0	2	T,T	T,G	0.25	0.376137493014	0	NA	NA	31,101,31,0	1	1	0	0.854077642336	0
chr11_ref_v2	451222	0	GGAACAC,G	0	0	1,1,95,140	1	1	0	2	G,G	NA	NA	0.00847462699097	0	1,0,19,19	1	1	0	0.879339068243	0	2	G,G	NA	NA	0.0259754864033	0	NA	NA	0,1,88,145	1	1	0	0.703573060856	0	2	G,G	NA	NA	0.004282661792	0	NA	NA	0,0,57,95	1	1	0	0.675754135863	0
chr11_ref_v2	464826	0	G,GTATA	1	1	3,3,12,22	1	1	1	2	GTATA,GTATA	G,GTATA	0.25	0.211309093667	0	4,1,11,20	1	1	0	0.550615822221	0	2	GTATA,GTATA	G,GTATA	0.25	0.121360857004	0	NA	NA	4,2,11,12	1	1	1	0.799233654833	0	2	GTATA,GTATA	G,GTATA	0.5	0.245122458033	0	NA	NA	3,2,9,20	1	1	1	0.426869742138	0
chr11_ref_v2	468533	0	T,G	0	0	20,111,40,0	1	1	0	2	T,T	T,G	0.5	0.0630129678287	0	12,28,7,0	1	1	0	2.39228001057	0	2	T,T	T,G	0.25	0.336472236621	0	NA	NA	17,105,25,0	1	1	0	1.29744795205	0	2	T,T	T,G	0.25	0.399985642344	0	NA	NA	17,75,20,0	1	1	0	0.932259790735	0
chr11_ref_v2	517796	0	C,T	1	0	37,49,24,4	1	1	0	2	C,C	C,T	0.5	0.0235304974102	0	11,12,4,1	1	1	0	0.603943778735	0	2	C,C	C,T	0.25	0.41985384556	0	NA	NA	30,37,16,2	1	1	1	0.573024864551	0	2	C,C	C,T	0.5	0.215708572827	0	NA	NA	28,18,9,2	1	1	1	2.2354069403	0
chr11_ref_v2	517798	0	TCACTAC,T	1	0	54,52,6,4	1	1	0	2	TCACTAC,TCACTAC	TCACTAC,T	0.125	0.347196199984	0	18,12,2,1	1	1	0	0.646177488272	0	2	TCACTAC,TCACTAC	TCACTAC,T	0.25	0.356674943939	0	NA	NA	53,43,3,2	1	1	1	0.879598957815	0	2	TCACTAC,TCACTAC	TCACTAC,T	0.125	0.246860077932	0	NA	NA	47,21,2,2	1	1	1	3.07303333292	0
chr11_ref_v2	523691	0	ATT,A,AT	1	1	17,13,5,6,4,11	1	1	0	2	ATT,AT	ATT,A	0.25	0.583658086465	0	5,5,3,3,1,1	1	0	0	0.853376763211	0	2	NA	NA	NA	NA	0	NA	NA	14,18,2,4,6,5	1	1	0	1.67016855068	0	2	ATT,ATT	ATT,A	0.25	0.352934697788	0	NA	NA	10,14,1,3,3,6	1	1	1	1.49732467031	0
chr11_ref_v2	523840	0	A,G	1	0	70,65,32,0	1	1	0	2	A,A	A,G	0.5	0.310154928304	0	25,23,7,0	1	1	0	0.63858436468	0	2	A,A	A,G	0.25	0.154150679827	0	NA	NA	58,48,34,0	1	1	0	1.11343146537	0	2	A,A	A,G	0.5	0.00947874395454	0	NA	NA	41,27,22,0	1	1	1	0.934916937442	0
chr11_ref_v2	532265	0	T,G	1	0	43,131,46,0	1	1	0	2	T,T	T,G	0.5	0.210295408836	0	16,26,10,0	1	1	0	1.50715156997	0	2	T,T	T,G	0.5	0.241162056817	0	NA	NA	47,114,54,0	1	1	0	1.13156926696	0	2	T,T	T,G	0.5	0.0245411089161	0	NA	NA	52,82,31,0	1	1	0	3.94397669843	0
chr11_ref_v2	555259	0	G,T	1	0	0,0,0,1	0	0	1	2	NA	NA	NA	NA	0	0,0,0,0	0	0	1	0.0	0	2	NA	NA	NA	NA	0	NA	NA	0,0,0,0	0	0	1	0.0	0	2	NA	NA	NA	NA	0	NA	NA	0,0,0,0	0	0	1	0.0	0
chr11_ref_v2	580728	0	GA,G	1	1	40,64,9,9	1	1	0	2	GA,GA	GA,G	0.125	0.0486501279411	0	8,27,2,5	1	1	0	1.14342929286	0	2	GA,GA	GA,G	0.125	0.179042817049	0	NA	NA	46,47,7,8	1	1	0	1.69188149031	0	2	GA,GA	GA,G	0.125	0.00594618601087	0	NA	NA	27,55,2,6	1	1	0	1.25956318922	0
chr11_ref_v2	595779	0	T,G	0	0	39,144,52,0	1	1	0	2	T,T	T,G	0.5	0.140581950621	0	19,30,9,0	1	1	0	3.01161174339	0	2	T,T	T,G	0.25	0.356674943939	0	NA	NA	25,118,50,0	1	1	0	0.93609309555	0	2	T,T	T,G	0.5	0.0675932911325	0	NA	NA	24,109,34,0	1	1	0	0.793710707293	0
chr11_ref_v2	612775	0	ACGAGCTTGAGAGAC,A	0	0	0,1,101,93	1	1	0	2	A,A	NA	NA	0.00514139950042	0	0,3,19,19	1	1	0	3.32922484877	0	2	A,A	ACGAGCTTGAGAGAC,A	0.25	0.305381649551	0	NA	NA	1,1,99,105	1	1	0	0.724523600172	0	2	A,A	NA	NA	0.00975617494536	0	NA	NA	1,1,88,70	1	1	0	0.645738540808	0
chr11_ref_v2	613266	0	T,TAGAAGA	1	1	3,2,93,148	1	1	0	2	TAGAAGA,TAGAAGA	NA	NA	0.936825334316	0	0,2,16,19	1	1	0	1.59403749729	0	2	TAGAAGA,TAGAAGA	T,TAGAAGA	0.125	0.269251768246	0	NA	NA	0,1,78,121	1	1	0	0.553255324468	0	2	TAGAAGA,TAGAAGA	NA	NA	0.00501254182354	0	NA	NA	0,2,54,87	1	1	0	0.508734538965	0
chr11_ref_v2	613312	0	ACTGCTGCTGCTGCTGCTGCTGCTG,A	1	1	0,6,53,68	1	1	0	2	A,A	ACTGCTGCTGCTGCTGCTGCTGCTG,A	0.125	0.141830195439	0	1,1,10,3	1	0	0	2.4370234352	0	2	NA	NA	NA	NA	0	NA	NA	0,2,56,50	1	1	0	1.73001897331	0	2	A,A	NA	NA	0.42415724112	0	NA	NA	0,0,41,38	1	1	0	1.57239618174	0
chr11_ref_v2	613399	0	AGAGGAG,A	1	1	0,0,100,79	1	1	0	2	A,A	NA	NA	0.0	0	0,0,8,24	1	1	0	4.08126517142	0	2	A,A	NA	NA	0.0	0	NA	NA	0,0,73,77	1	1	0	1.39095396603	0	2	A,A	NA	NA	0.0	0	NA	NA	0,0,48,64	1	1	0	2.62070161375	0
chr11_ref_v2	617188	0	CT,C	1	1	5,8,20,9	1	1	0	2	CT,C	C,C	0.5	0.164428919378	0	3,1,9,0	1	0	0	1.16213107776	0	2	NA	NA	NA	NA	0	NA	NA	2,4,12,8	1	1	0	0.780872266812	0	2	C,C	CT,C	0.25	0.21487975919	0	NA	NA	3,2,10,8	1	1	0	1.02134337928	0
chr11_ref_v2	632463	0	C,CA	1	1	36,22,7,6	1	1	0	2	C,C	C,CA	0.25	0.0273676434832	0	11,9,0,2	1	1	0	0.731491557458	0	2	C,C	C,CA	0.125	0.0797741952539	0	NA	NA	41,24,3,3	1	1	0	0.996837482641	0	2	C,C	NA	NA	0.0191726020979	0	NA	NA	28,13,3,6	1	1	0	0.616477621962	0
chr11_ref_v2	638053	0	AT,A	1	1	95,59,7,13	1	1	0	2	AT,AT	NA	NA	0.259784982926	0	38,20,4,1	1	1	0	0.760535952467	0	2	AT,AT	NA	NA	0.785873787785	0	NA	NA	96,53,2,7	1	1	0	1.25356232246	0	2	AT,AT	NA	NA	0.978073577538	0	NA	NA	67,54,5,14	1	1	0	0.85746788833	0
chr11_ref_v2	638069	0	C,T	1	0	42,128,44,1	1	1	0	2	C,C	C,T	0.5	0.230523658612	0	11,44,13,0	1	1	0	0.647835219869	0	2	C,C	C,T	0.5	0.269663566949	0	NA	NA	43,130,46,3	1	1	0	1.11074349898	0	2	C,C	C,T	0.5	0.162859007719	0	NA	NA	35,115,29,2	1	1	0	0.860477302153	0
chr11_ref_v2	644836	0	CA,C	1	1	62,108,15,9	1	1	0	2	CA,CA	NA	NA	0.331842189796	0	21,22,2,5	1	1	0	1.21654414664	0	2	CA,CA	NA	NA	0.340042026905	0	NA	NA	61,81,15,8	1	1	0	1.01135342639	0	2	CA,CA	NA	NA	0.145347629432	0	NA	NA	49,76,15,7	1	1	0	0.830653389974	0
chr11_ref_v2	645887	0	A,T	1	0	187,167,0,0	1	1	0	2	A,A	NA	NA	0.0	0	35,38,0,0	1	1	0	0.644284084233	0	2	A,A	NA	NA	0.0	0	NA	NA	140,156,0,0	1	1	0	1.54860153023	0	2	A,A	NA	NA	0.0	0	NA	NA	54,53,52,63	1	1	0	334.973491546	1
chr11_ref_v2	646073	1	G,T	0	0	45,159,53,0	1	1	0	2	NA	NA	NA	NA	0	21,38,3,0	1	1	0	3.75915793109	0	2	NA	NA	NA	NA	0	NA	NA	40,157,35,0	1	1	0	1.47722559828	0	2	NA	NA	NA	NA	0	NA	NA	29,111,33,0	1	1	0	0.566156819878	0
chr11_ref_v2	659146	0	A,T	0	0	0,0,0,0	0	0	1	2	NA	NA	NA	NA	0	0,0,0,0	0	0	1	0.0	0	2	NA	NA	NA	NA	0	NA	NA	0,0,1,0	0	0	1	0.0	0	2	NA	NA	NA	NA	0	NA	NA	1,0,0,0	0	0	1	0.0	0
chr11_ref_v2	659455	0	T,G	1	0	0,0,0,0	0	0	1	2	NA	NA	NA	NA	0	0,0,0,1	0	0	1	0.0	0	2	NA	NA	NA	NA	0	NA	NA	0,0,0,0	0	0	1	0.0	0	2	NA	NA	NA	NA	0	NA	NA	0,0,0,0	0	0	1	0.0	0
chr11_ref_v2	663365	0	G,A	1	0	1,0,0,0	0	0	1	2	NA	NA	NA	NA	0	0,0,0,0	0	0	1	0.0	0	2	NA	NA	NA	NA	0	NA	NA	0,0,0,2	0	0	1	0.0	0	2	NA	NA	NA	NA	0	NA	NA	0,0,1,5	1	0	1	0.0	0
chr11_ref_v2	663381	0	C,T	0	0	0,0,0,0	0	0	1	2	NA	NA	NA	NA	0	0,0,0,0	0	0	1	0.0	0	2	NA	NA	NA	NA	0	NA	NA	0,0,0,0	0	0	1	0.0	0	2	NA	NA	NA	NA	0	NA	NA	0,0,1,0	0	0	1	0.0	0
chr11_ref_v2	663391	0	C,T	0	0	0,0,0,0	0	0	1	2	NA	NA	NA	NA	0	0,0,0,0	0	0	1	0.0	0	2	NA	NA	NA	NA	0	NA	NA	0,0,0,0	0	0	1	0.0	0	2	NA	NA	NA	NA	0	NA	NA	0,0,1,0	0	0	1	0.0	0
chr11_ref_v2	663894	0	C,T	0	0	37,28,1,0	1	1	1	2	C,C	NA	NA	0.0152674721308	0	3,0,2,1	1	0	1	5.41053657158	0	2	NA	NA	NA	NA	0	NA	NA	16,19,0,1	1	1	1	0.918242002262	0	2	C,C	NA	NA	0.0281708769667	0	NA	NA	2,14,3,0	1	0	1	3.89236808454	0
chr11_ref_v2	663910	0	G,A	0	0	29,57,3,0	1	1	1	2	G,G	G,A	0.125	0.360002734031	0	7,4,3,1	1	0	1	3.23436990515	0	2	NA	NA	NA	NA	0	NA	NA	12,41,0,1	1	1	1	1.48903676879	0	2	G,G	NA	NA	0.0186921330122	0	NA	NA	2,25,3,0	1	1	1	2.31535166991	0
chr11_ref_v2	663931	0	G,A	1	0	23,90,3,0	1	1	1	2	G,G	G,A	0.125	0.63304325649	0	6,10,3,2	1	1	1	4.10075697331	0	2	G,G	G,A	0.5	0.0645385211376	0	NA	NA	7,77,0,1	1	1	1	3.07248499915	0	2	G,G	NA	NA	0.011834457647	0	NA	NA	2,38,4,1	1	1	1	2.21693178798	0
chr11_ref_v2	663942	0	G,A	1	0	17,100,3,2	1	1	1	2	G,G	G,A	0.125	0.444685821261	0	6,11,4,3	1	1	1	4.76493764589	0	2	G,G	G,A	0.5	0.211309093667	0	NA	NA	7,92,0,1	1	1	1	2.51674862093	0	2	G,G	NA	NA	0.0100503358535	0	NA	NA	2,47,4,1	1	1	1	1.55029816071	0
chr11_ref_v2	664115	0	A,T	1	0	0,10,0,1	1	0	1	2	NA	NA	NA	NA	0	0,0,0,0	0	0	1	0.0	0	2	NA	NA	NA	NA	0	NA	NA	0,4,0,3	1	0	1	1.80880128185	0	2	NA	NA	NA	NA	0	NA	NA	0,5,0,0	0	0	1	0.0	0
chr11_ref_v2	664130	0	G,A	0	0	0,13,0,1	1	0	1	2	NA	NA	NA	NA	0	0,0,0,0	0	0	1	0.0	0	2	NA	NA	NA	NA	0	NA	NA	0,7,0,3	1	0	1	1.59732452546	0	2	NA	NA	NA	NA	0	NA	NA	0,6,0,0	0	0	1	0.0	0
chr11_ref_v2	664467	0	A,G	0	0	81,0,1,0	1	1	1	2	A,A	NA	NA	0.0	0	22,0,6,0	1	1	1	6.76273831685	0	2	A,A	A,G	0.5	0.0909717782057	0	NA	NA	92,1,4,0	1	1	1	1.53004475992	0	2	A,A	A,G	0.125	0.215111379617	0	NA	NA	55,0,0,0	0	1	1	0.0	0
chr11_ref_v2	664515	0	A,T	1	0	94,1,0,0	1	1	1	2	A,A	NA	NA	0.0	0	16,1,0,0	1	0	1	0.887284538355	0	2	NA	NA	NA	NA	0	NA	NA	72,1,0,0	1	1	1	0.282586420493	0	2	A,A	NA	NA	0.0	0	NA	NA	43,0,0,0	0	1	1	0.0	0
chr11_ref_v2	664729	0	G,T	1	0	7,35,35,15	1	1	1	2	G,T	T,T	0.125	0.0769610411361	0	2,7,6,5	1	1	1	0.669550318351	0	2	G,T	T,T	0.125	0.0506437328188	0	NA	NA	6,17,49,8	1	1	1	4.85853632905	0	2	T,T	G,T	0.5	0.191055236763	0	NA	NA	2,14,22,9	1	1	1	0.975391661522	0
chr11_ref_v2	664748	0	T,C	0	0	3,53,9,6	1	1	1	2	T,T	T,C	0.5	0.218689200965	0	1,7,2,2	1	0	1	0.667605241959	0	2	NA	NA	NA	NA	0	NA	NA	2,30,17,2	1	1	1	4.07969359059	0	2	T,C	T,T	0.25	0.0104712998673	0	NA	NA	2,22,8,1	1	1	1	1.33042183476	0
chr11_ref_v2	664757	0	T,C	0	0	2,55,1,8	1	1	1	2	T,T	T,C	0.25	0.100083458557	0	0,5,0,1	1	0	1	0.268149006561	0	2	NA	NA	NA	NA	0	NA	NA	2,31,6,3	1	1	1	4.5058627396	0	2	T,T	T,C	0.5	0.200670695462	0	NA	NA	2,21,4,1	1	1	1	3.2904799316	0
chr11_ref_v2	664802	0	C,T	0	0	0,35,3,63	1	1	1	2	C,T	T,T	0.25	0.0953101798043	0	0,3,8,8	1	0	1	9.44343944886	0	2	NA	NA	NA	NA	0	NA	NA	0,25,2,26	1	1	1	1.43222605995	0	2	C,T	NA	NA	0.0741079721537	0	NA	NA	0,16,11,27	1	1	1	6.74738480478	0
chr11_ref_v2	666075	1	T,G	0	0	13,141,39,0	1	1	0	2	NA	NA	NA	NA	0	1,28,0,0	1	1	0	3.19107483175	0	2	NA	NA	NA	NA	0	NA	NA	14,157,22,0	1	1	0	2.51456081748	0	2	NA	NA	NA	NA	0	NA	NA	12,113,11,0	1	1	0	2.9390149852	0
chr12_ref_v2	5660	1	TAC,T	1	1	58,13,0,0	1	1	1	2	NA	NA	NA	NA	0	4,1,0,0	1	0	1	0.226432096312	0	2	NA	NA	NA	NA	0	NA	NA	52,10,1,0	1	1	1	0.346056247815	0	2	NA	NA	NA	NA	0	NA	NA	1,0,7,0	1	0	1	18.4683895346	0
chr12_ref_v2	5687	1	AC,A	1	0	82,20,0,0	1	1	1	2	NA	NA	NA	NA	0	4,2,0,0	1	0	1	0.497840266588	0	2	NA	NA	NA	NA	0	NA	NA	53,20,0,0	1	1	1	1.21468244599	0	2	NA	NA	NA	NA	0	NA	NA	3,0,3,0	1	0	1	11.7033264262	0
chr12_ref_v2	5735	1	T,C	0	0	0,0,49,20	1	1	1	2	NA	NA	NA	NA	0	0,0,4,3	1	0	1	0.500341651443	0	2	NA	NA	NA	NA	0	NA	NA	0,0,31,15	1	1	1	0.478045768155	0	2	NA	NA	NA	NA	0	NA	NA	0,0,2,0	0	0	1	0.0	0
chr12_ref_v2	11252	1	A,C	1	0	3,11,0,0	1	0	1	2	NA	NA	NA	NA	0	0,0,0,0	0	0	1	0.0	0	2	NA	NA	NA	NA	0	NA	NA	0,1,2,0	1	0	1	2.62039417899	0	2	NA	NA	NA	NA	0	NA	NA	0,0,0,0	0	0	1	0.0	0
chr12_ref_v2	11292	1	C,A	1	0	0,1,0,0	0	0	1	2	NA	NA	NA	NA	0	0,0,0,0	0	0	1	0.0	0	2	NA	NA	NA	NA	0	NA	NA	0,0,1,0	0	0	1	0.0	0	2	NA	NA	NA	NA	0	NA	NA	1,0,0,0	0	0	1	0.0	0
chr12_ref_v2	14946	0	A,T	0	0	148,149,0,0	1	1	0	2	A,A	NA	NA	0.0	0	20,16,11,19	1	1	0	309.567023414	1	2	A,T	A,A	0.125	0.068992871487	0	g.14946A>T	0	131,137,0,0	1	1	0	0.440049763639	0	2	A,A	NA	NA	0.0	0	NA	NA	89,90,0,0	1	1	0	0.390596668824	0
chr12_ref_v2	19914	0	CT,C	1	1	42,29,5,9	1	1	0	2	CT,CT	NA	NA	0.00227986947987	0	10,12,1,5	1	1	0	0.798243108669	0	2	CT,CT	CT,C	0.125	0.097676952052	0	NA	NA	51,21,7,6	1	1	0	1.51350937141	0	2	CT,CT	NA	NA	0.0367315493148	0	NA	NA	27,20,8,0	1	1	0	2.15832546247	0
chr12_ref_v2	41223	0	CAT,C	1	1	4,3,1,1	1	0	1	2	NA	NA	NA	NA	0	3,3,3,2	1	0	0	1.04729159542	0	2	NA	NA	NA	NA	0	NA	NA	5,9,2,3	1	0	1	0.836310472284	0	2	NA	NA	NA	NA	0	NA	NA	7,5,0,0	1	0	1	0.78470264514	0
chr12_ref_v2	42306	0	A,C	1	0	157,33,0,56	1	1	0	2	A,A	A,C	0.5	0.105360515658	0	42,11,0,6	1	1	0	1.38036633072	0	2	A,A	A,C	0.25	0.0784716154415	0	NA	NA	131,18,0,46	1	1	0	0.767844309299	0	2	A,A	A,C	0.5	0.0551864155673	0	NA	NA	104,17,0,39	1	1	0	0.469826076853	0
chr12_ref_v2	42776	0	T,A	0	0	136,170,1,0	1	1	0	2	T,T	NA	NA	0.00326264563482	0	36,48,0,0	1	1	0	0.426431794295	0	2	T,T	NA	NA	0.0	0	NA	NA	66,62,66,69	1	1	0	341.250626179	1	2	T,A	NA	NA	0.0532445145188	0	g.42776T>A	0	97,123,0,0	1	1	0	0.426424746876	0
chr12_ref_v2	48855	0	C,CAAAAAAAAAAAAA	1	1	1,2,52,10	1	1	0	2	CAAAAAAAAAAAAA,CAAAAAAAAAAAAA	C,CAAAAAAAAAAAAA	0.125	0.320471895275	0	1,0,17,2	1	1	0	0.584104591665	0	2	CAAAAAAAAAAAAA,CAAAAAAAAAAAAA	C,CAAAAAAAAAAAAA	0.125	0.01324522675	0	NA	NA	2,1,63,5	1	1	0	1.43491280764	0	2	CAAAAAAAAAAAAA,CAAAAAAAAAAAAA	C,CAAAAAAAAAAAAA	0.125	0.412845215406	0	NA	NA	3,0,35,5	1	1	0	1.5833770986	0
chr12_ref_v2	52019	0	AAT,A	1	1	62,55,15,8	1	1	0	2	AAT,AAT	AAT,A	0.125	0.155391673916	0	31,30,8,4	1	1	0	0.417374204738	0	2	AAT,AAT	AAT,A	0.25	0.146805052905	0	NA	NA	54,63,12,4	1	1	0	1.46846719895	0	2	AAT,AAT	AAT,A	0.125	0.225283309719	0	NA	NA	45,42,8,9	1	1	0	0.856269669127	0
chr12_ref_v2	52618	0	CT,C	1	1	54,97,9,8	1	1	0	2	CT,CT	NA	NA	0.402631146825	0	21,24,5,2	1	1	0	0.916544276718	0	2	CT,CT	NA	NA	0.195621030388	0	NA	NA	47,87,6,9	1	1	0	0.559480803808	0	2	CT,CT	NA	NA	0.361141447777	0	NA	NA	28,60,5,11	1	1	0	2.00538791872	0
chr12_ref_v2	55426	0	A,C	0	0	137,18,0,26	1	1	0	2	A,A	A,C	0.25	0.19832189814	0	48,4,0,7	1	1	0	0.715707413523	0	2	A,A	A,C	0.25	0.0885833067542	0	NA	NA	135,21,0,18	1	1	0	0.868901898139	0	2	A,A	A,C	0.25	0.159506879028	0	NA	NA	110,7,0,15	1	1	0	1.70305633369	0
chr12_ref_v2	60370	0	A,C	0	0	144,18,0,47	1	1	0	2	A,A	A,C	0.5	0.117783035656	0	44,9,0,6	1	1	0	1.63929232683	0	2	A,A	A,C	0.25	0.0784716154415	0	NA	NA	118,19,0,38	1	1	0	0.771978815214	0	2	A,A	A,C	0.5	0.15780699103	0	NA	NA	106,19,0,33	1	1	0	1.07623756713	0
chr12_ref_v2	86724	0	TA,T	1	1	33,52,16,22	1	1	0	2	TA,TA	TA,T	0.25	0.190385770682	0	18,26,3,4	1	1	0	1.43348811266	0	2	TA,TA	NA	NA	0.4930811683	0	NA	NA	40,37,15,17	1	1	0	1.83487439345	0	2	TA,TA	TA,T	0.25	0.153168246771	0	NA	NA	25,31,8,10	1	1	0	0.981349470836	0
chr12_ref_v2	103650	0	C,A	0	0	0,5,16,45	1	1	1	2	A,A	C,A	0.25	0.37320424589	0	0,1,3,18	1	1	1	0.923127062604	0	2	A,A	C,A	0.125	0.0180185055027	0	NA	NA	0,5,13,37	1	1	1	0.392671043204	0	2	A,A	C,A	0.25	0.174353387145	0	NA	NA	0,2,4,22	1	1	1	0.794719145793	0
chr12_ref_v2	103655	0	A,G	0	0	0,4,17,33	1	1	1	2	G,G	A,G	0.25	0.356674943939	0	0,0,3,18	1	1	1	1.96974225682	0	2	G,G	NA	NA	0.0	0	NA	NA	0,5,12,28	1	1	1	0.62388607147	0	2	G,G	A,G	0.25	0.0802868781057	0	NA	NA	0,2,4,13	1	0	1	0.471733355504	0
chr12_ref_v2	103660	0	A,C	1	0	0,4,17,18	1	1	1	2	C,C	A,C	0.25	0.0506356159686	0	0,0,3,13	1	0	1	2.53181311243	0	2	NA	NA	NA	NA	0	NA	NA	0,5,11,20	1	1	1	0.790652478973	0	2	C,C	A,C	0.25	0.303682413798	0	NA	NA	0,2,4,3	1	0	1	0.640515950749	0
chr12_ref_v2	103664	0	T,C	1	0	0,5,16,13	1	1	1	2	C,C	T,C	0.25	0.370373788297	0	0,1,3,10	1	0	1	2.01834904928	0	2	NA	NA	NA	NA	0	NA	NA	0,5,11,13	1	1	1	0.53980258063	0	2	C,C	T,C	0.5	0.287682072452	0	NA	NA	0,2,4,1	1	0	1	0.596144557105	0
chr12_ref_v2	103682	0	C,T	0	0	0,5,13,8	1	1	1	2	C,T	T,T	0.5	0.154150679827	0	0,1,4,9	1	0	1	2.10022441246	0	2	NA	NA	NA	NA	0	NA	NA	0,5,12,10	1	1	1	0.530247786779	0	2	T,T	C,T	0.5	0.200670695462	0	NA	NA	0,2,3,0	1	0	1	0.681778252478	0
chr12_ref_v2	103751	0	C,T	0	0	12,5,2,5	1	1	1	2	C,C	C,T	0.5	0.211309093667	0	6,0,2,4	1	0	1	0.921713412638	0	2	NA	NA	NA	NA	0	NA	NA	18,6,3,4	1	1	1	0.653766001708	0	2	C,C	C,T	0.5	0.133531392625	0	NA	NA	12,2,1,2	1	0	1	1.15035844686	0
chr12_ref_v2	103778	0	T,C	0	0	52,5,1,1	1	1	1	2	T,T	NA	NA	0.0344861760712	0	11,0,1,2	1	0	1	1.96654863936	0	2	NA	NA	NA	NA	0	NA	NA	54,8,1,2	1	1	1	0.738481928558	0	2	T,T	T,C	0.125	0.320471895275	0	NA	NA	45,2,1,2	1	1	1	0.727043765026	0
chr12_ref_v2	105616	0	T,TA,TAA	1	1	5,2,41,26,5,4	1	1	0	2	TA,TA	NA	NA	0.771459726604	0	3,3,7,11,2,6	1	1	0	2.7367650737	0	2	TA,TAA	T,TA	0.25	0.589155740863	0	NA	NA	6,4,37,20,4,0	1	1	0	1.21971591955	0	2	TA,TA	NA	NA	0.337419867328	0	NA	NA	5,4,42,15,2,2	1	1	0	1.32993974339	0
chr12_ref_v2	106705	0	A,C	0	0	128,45,0,48	1	1	0	2	A,A	A,C	0.5	0.162859007719	0	25,10,0,12	1	1	0	0.503083867522	0	2	A,A	A,C	0.5	0.10821358464	0	NA	NA	126,39,0,45	1	1	0	0.542741001293	0	2	A,A	A,C	0.5	0.178691788743	0	NA	NA	77,26,1,32	1	1	0	0.593000430068	0
chr12_ref_v2	108046	0	C,CT	1	1	10,13,75,88	1	1	0	2	CT,CT	C,CT	0.125	0.155586715691	0	4,7,13,20	1	1	0	1.73869361196	0	2	CT,CT	C,CT	0.5	0.267920901125	0	NA	NA	13,13,49,74	1	1	0	1.39705269108	0	2	CT,CT	C,CT	0.25	0.118403348625	0	NA	NA	10,8,36,71	1	1	0	1.76084750549	0
chr12_ref_v2	109265	0	GCGATAAGA,G	0	0	0,0,107,111	1	1	0	2	G,G	NA	NA	0.0	0	0,0,37,23	1	1	0	1.60495809152	0	2	G,G	NA	NA	0.0	0	NA	NA	0,0,83,93	1	1	0	0.500550033166	0	2	G,G	NA	NA	0.0	0	NA	NA	0,0,61,69	1	1	0	0.487354766609	0
chr12_ref_v2	121934	0	GAAA,G	1	1	32,4,16,3	1	1	0	2	GAAA,G	GAAA,GAAA	0.25	0.128254335524	0	9,7,3,0	1	0	0	3.90807295703	0	2	NA	NA	NA	NA	0	NA	NA	31,4,12,2	1	1	0	0.631981223964	0	2	GAAA,G	GAAA,GAAA	0.5	0.182321556794	0	NA	NA	16,1,10,3	1	1	0	0.784662777649	0
chr12_ref_v2	125324	0	TTA,T	1	1	2,0,45,43	1	1	1	2	T,T	NA	NA	0.407314626189	0	2,2,27,34	1	1	0	0.933713968668	0	2	T,T	TTA,T	0.125	0.0877630482641	0	NA	NA	1,4,33,35	1	1	0	2.12859837412	0	2	T,T	TTA,T	0.125	0.128650004086	0	NA	NA	3,2,35,35	1	1	0	0.969494785237	0
chr12_ref_v2	129138	0	CAA,C	1	1	17,35,14,0	1	1	0	2	CAA,CAA	CAA,C	0.5	0.144581228811	0	9,9,0,0	1	0	0	1.94710919403	0	2	NA	NA	NA	NA	0	NA	NA	23,40,11,1	1	1	0	0.767555270483	0	2	CAA,CAA	CAA,C	0.25	0.287682072452	0	NA	NA	20,35,6,1	1	1	0	1.03786155662	0
chr12_ref_v2	130001	0	C,CGACTGTGACTGT	0	0	1,1,44,35	1	1	0	2	CGACTGTGACTGT,CGACTGTGACTGT	NA	NA	0.0250013022054	0	0,1,10,6	1	0	0	0.731828141472	0	2	NA	NA	NA	NA	0	NA	NA	0,0,56,49	1	1	0	0.646494028016	0	2	CGACTGTGACTGT,CGACTGTGACTGT	NA	NA	0.0	0	NA	NA	1,1,37,39	1	1	0	0.865792954477	0
chr12_ref_v2	130046	0	T,TTGTGAC	1	1	0,1,50,50	1	1	0	2	TTGTGAC,TTGTGAC	NA	NA	0.00995033085317	0	0,0,10,7	1	0	0	0.532055607813	0	2	NA	NA	NA	NA	0	NA	NA	0,0,44,64	1	1	0	1.62273788114	0	2	TTGTGAC,TTGTGAC	NA	NA	0.0	0	NA	NA	0,0,35,37	1	1	0	0.439874109179	0
chr12_ref_v2	130827	0	C,CTT,CTTT	1	1	0,0,13,12,54,35	1	1	0	2	CTTT,CTTT	CTT,CTTT	0.25	0.121552158565	0	0,0,2,4,26,5	1	1	0	2.53416708278	0	2	CTTT,CTTT	NA	NA	0.0229035750698	0	NA	NA	0,0,16,5,51,23	1	1	0	1.21417820425	0	2	CTTT,CTTT	CTT,CTTT	0.25	0.0832532813588	0	NA	NA	1,0,10,6,49,18	1	1	0	1.58152824799	0
chr12_ref_v2	161571	0	TA,T	1	1	29,50,6,13	1	1	0	2	TA,TA	TA,T	0.125	0.105930747184	0	14,18,4,1	1	1	0	0.882807324043	0	2	TA,TA	NA	NA	0.381050050633	0	NA	NA	36,43,8,4	1	1	0	1.73074947263	0	2	TA,TA	NA	NA	0.209555990439	0	NA	NA	25,44,6,5	1	1	0	0.704215610786	0
chr12_ref_v2	170602	0	C,CAT	1	1	6,5,25,33	1	1	1	2	CAT,CAT	NA	NA	0.0325649683463	0	7,9,29,19	1	1	0	1.57834758727	0	2	CAT,CAT	C,CAT	0.25	0.0886660089753	0	NA	NA	6,11,32,27	1	1	0	1.71871806537	0	2	CAT,CAT	C,CAT	0.125	0.101420330158	0	NA	NA	5,4,21,30	1	1	0	0.430842061998	0
chr12_ref_v2	171938	0	AAT,A	1	1	9,18,3,7	1	1	1	2	AAT,AAT	AAT,A	0.25	0.103545348529	0	11,18,5,6	1	1	0	0.663226051377	0	2	AAT,AAT	AAT,A	0.25	0.0914967122159	0	NA	NA	19,22,2,4	1	1	1	2.01284676693	0	2	AAT,AAT	NA	NA	0.543458740721	0	NA	NA	6,16,5,5	1	1	1	0.955854093518	0
chr12_ref_v2	179672	0	AT,A	1	1	79,64,11,9	1	1	0	2	AT,AT	NA	NA	0.0432966730806	0	25,27,4,0	1	1	0	1.0470765142	0	2	AT,AT	NA	NA	0.405119981963	0	NA	NA	67,53,7,7	1	1	0	0.501645799343	0	2	AT,AT	NA	NA	0.0915915414292	0	NA	NA	60,45,8,3	1	1	0	0.621009167177	0
chr12_ref_v2	191732	0	A,T	0	0	54,66,54,66	1	1	0	2	A,T	NA	NA	0.0	0	20,22,14,15	1	1	0	0.970478445042	0	2	A,T	A,A	0.125	0.119059360016	0	NA	NA	62,65,49,69	1	1	0	0.805499691635	0	2	A,T	NA	NA	0.0735024619929	0	NA	NA	44,53,38,48	1	1	0	0.653387822426	0
chr12_ref_v2	193319	0	C,CTT	1	1	0,0,71,59	1	1	0	2	CTT,CTT	NA	NA	0.0	0	0,0,28,15	1	1	0	1.01475484654	0	2	CTT,CTT	NA	NA	0.0	0	NA	NA	0,0,45,57	1	1	0	1.75702777279	0	2	CTT,CTT	NA	NA	0.0	0	NA	NA	0,1,59,33	1	1	0	1.35944026083	0
chr12_ref_v2	196508	0	ATTT,A	1	1	5,2,67,86	1	1	0	2	A,A	ATTT,A	0.125	0.376477571235	0	0,0,23,14	1	1	0	2.10104257076	0	2	A,A	NA	NA	0.0	0	NA	NA	4,1,56,70	1	1	0	0.424458207772	0	2	A,A	ATTT,A	0.125	0.518793793415	0	NA	NA	3,0,37,58	1	1	0	0.797157489756	0
chr12_ref_v2	196669	0	T,TA	1	0	7,35,54,54	1	1	0	2	T,TA	TA,TA	0.5	0.154150679827	0	6,9,17,20	1	1	0	1.51482512417	0	2	TA,TA	T,TA	0.5	0.195744577126	1	NA	NA	5,31,50,38	1	1	0	0.744290716287	0	2	TA,TA	T,TA	0.5	0.204794412646	0	NA	NA	7,22,41,35	1	1	0	0.670882429634	0
chr12_ref_v2	210611	0	T,G	0	0	28,99,34,0	1	1	0	2	T,T	T,G	0.5	0.190226736301	0	16,34,3,0	1	1	0	2.36869074266	0	2	T,T	T,G	0.125	0.194860782821	0	NA	NA	22,118,51,0	1	1	0	1.48460348037	0	2	T,T	T,G	0.5	0.10821358464	0	NA	NA	30,81,21,0	1	1	0	1.21144091084	0
chr12_ref_v2	220633	1	G,A	1	0	0,0,0,0	0	0	1	2	NA	NA	NA	NA	0	0,0,3,0	0	0	1	0.0	0	2	NA	NA	NA	NA	0	NA	NA	0,0,2,0	0	0	1	0.0	0	2	NA	NA	NA	NA	0	NA	NA	0,0,0,0	0	0	1	0.0	0
chr12_ref_v2	243743	0	CAT,C	1	1	72,47,17,7	1	1	0	2	CAT,CAT	CAT,C	0.25	0.000308050109883	0	21,20,9,4	1	1	0	0.940167999045	0	2	CAT,CAT	CAT,C	0.5	0.194002641914	0	NA	NA	63,45,10,5	1	1	0	0.749380371843	0	2	CAT,CAT	CAT,C	0.125	0.108360853816	0	NA	NA	44,41,7,9	1	1	0	1.30901434325	0
chr12_ref_v2	245172	0	AAT,A	1	1	58,56,18,12	1	1	0	2	AAT,AAT	AAT,A	0.25	0.0528550539289	0	19,21,9,3	1	1	0	0.714775495041	0	2	AAT,AAT	AAT,A	0.25	0.275189357155	0	NA	NA	63,55,18,16	1	1	0	0.728767026227	0	2	AAT,AAT	AAT,A	0.25	0.131241477029	0	NA	NA	45,32,16,3	1	1	0	1.04231189302	0
chr12_ref_v2	251110	0	GA,G	1	1	30,24,16,5	1	1	0	2	GA,GA	GA,G	0.25	0.00775480296524	0	8,5,3,1	1	0	0	0.475347505841	0	2	NA	NA	NA	NA	0	NA	NA	25,23,4,7	1	1	0	1.25108524878	0	2	GA,GA	NA	NA	0.0340927781536	0	NA	NA	21,26,4,8	1	1	0	1.77047404791	0
chr12_ref_v2	255080	0	G,GAAA	1	1	1,0,82,53	1	1	0	2	GAAA,GAAA	NA	NA	0.00738010729762	0	0,0,17,21	1	1	0	1.58817253372	0	2	GAAA,GAAA	NA	NA	0.0	0	NA	NA	1,1,81,45	1	1	0	0.570222841083	0	2	GAAA,GAAA	NA	NA	0.0157483569681	0	NA	NA	4,0,60,39	1	1	0	2.17243692575	0
chr12_ref_v2	263993	0	A,T	1	0	70,17,1,25	1	1	0	2	A,A	A,T	0.5	0.109199291965	0	29,2,0,10	1	1	0	0.850844078236	0	2	A,A	A,T	0.5	0.0787147774466	0	NA	NA	63,14,0,24	1	1	0	0.418722540534	0	2	A,A	A,T	0.5	0.0263173083174	0	NA	NA	49,21,0,21	1	1	0	1.58099310699	0
chr12_ref_v2	280910	0	GA,G,GAA	1	1	6,13,11,4,0,4	1	1	0	2	GA,G	GA,GAA	0.25	0.389581787281	0	5,2,1,1,0,0	1	0	0	2.25420278145	0	2	NA	NA	NA	NA	0	NA	NA	6,17,6,8,0,2	1	1	0	1.34889602855	0	2	GA,G	GA,GA	0.5	0.0578546078006	0	NA	NA	9,9,7,8,1,5	1	1	0	1.34360052635	0
chr12_ref_v2	289270	0	C,CT	1	1	76,53,6,4	1	1	0	2	C,C	NA	NA	0.0252665545565	0	34,15,0,3	1	1	0	1.21885732343	0	2	C,C	NA	NA	0.0807588584875	0	NA	NA	66,44,7,13	1	1	0	4.07038175065	0	2	C,C	C,CT	0.25	0.127998818676	0	NA	NA	64,44,5,3	1	1	0	0.399195536468	0
chr12_ref_v2	291936	0	GAA,G,GA	1	1	4,14,19,11,41,37	1	1	0	2	GA,GA	GAA,GA	0.125	0.457003272606	0	5,5,4,4,5,8	1	1	0	2.81636575619	0	2	GAA,GA	G,GA	0.25	0.28971814507	0	NA	NA	4,16,14,9,29,36	1	1	0	0.914918672426	0	2	GA,GA	GAA,GA	0.25	0.476410971779	0	NA	NA	3,5,12,10,26,23	1	1	0	0.868952319363	0
chr12_ref_v2	322012	0	AT,A	1	1	1,1,38,80	1	1	0	2	A,A	NA	NA	1.49504357798	0	0,2,19,17	1	1	0	2.14324195436	0	2	A,A	NA	NA	0.112090544091	0	NA	NA	4,1,40,72	1	1	0	1.78842641751	0	2	A,A	NA	NA	0.507827660735	0	NA	NA	0,2,34,69	1	1	0	0.664990031531	0
chr12_ref_v2	322075	0	T,A	0	0	75,88,1,0	1	1	0	2	T,T	NA	NA	0.00611622701744	0	34,34,0,0	1	1	0	0.570047332014	0	2	T,T	NA	NA	0.0	0	NA	NA	47,30,50,37	1	1	0	318.416994249	1	2	T,A	NA	NA	0.122102696801	0	g.322075T>A	0	73,69,0,0	1	1	0	1.01495694163	0
chr12_ref_v2	327625	0	T,G	1	0	0,5,2,1	1	0	1	2	NA	NA	NA	NA	0	0,1,0,0	0	0	1	0.0	0	2	NA	NA	NA	NA	0	NA	NA	1,3,2,0	1	0	1	0.369200084198	0	2	NA	NA	NA	NA	0	NA	NA	1,2,1,0	1	0	1	0.437808796985	0
chr12_ref_v2	329635	0	G,GGTTGCT	0	0	1,2,59,47	1	1	0	2	GGTTGCT,GGTTGCT	NA	NA	0.433373896225	0	1,0,12,5	1	0	0	0.890592176584	0	2	NA	NA	NA	NA	0	NA	NA	1,0,81,41	1	1	0	2.3248154894	0	2	GGTTGCT,GGTTGCT	NA	NA	0.00816331063916	0	NA	NA	2,1,52,33	1	1	0	0.72271492809	0
chr12_ref_v2	336631	0	A,C	1	0	118,11,0,18	1	1	0	2	A,A	A,C	0.25	0.036359144275	0	41,7,0,2	1	1	0	1.31840861536	0	2	A,A	A,C	0.125	0.0645385211376	0	NA	NA	110,10,0,10	1	1	0	0.959867254052	0	2	A,A	A,C	0.125	0.318453731119	0	NA	NA	98,11,0,7	1	1	0	1.09730331786	0
chr12_ref_v2	339581	0	TTATATATATA,T	1	1	0,1,83,102	1	1	0	2	T,T	NA	NA	0.00539084863488	0	1,0,18,26	1	1	0	0.822553639963	0	2	T,T	NA	NA	0.0224728558521	0	NA	NA	0,3,91,86	1	1	0	1.24381308928	0	2	T,T	NA	NA	0.709954298876	0	NA	NA	0,0,58,46	1	1	0	1.91250954851	0
chr12_ref_v2	348644	0	C,CA	1	1	33,12,3,10	1	1	0	2	C,C	C,CA	0.25	0.251111990072	0	5,8,0,3	1	0	0	2.20216629171	0	2	NA	NA	NA	NA	0	NA	NA	23,12,2,9	1	1	0	0.641722530223	0	2	C,C	C,CA	0.5	0.213991700052	0	NA	NA	10,5,0,4	1	0	0	0.474993824377	0
chr12_ref_v2	348828	0	GT,G	1	1	51,28,14,15	1	1	0	2	GT,GT	GT,G	0.25	0.00670115503432	0	18,8,2,5	1	1	0	0.631464600771	0	2	GT,GT	NA	NA	0.033011927597	0	NA	NA	55,32,15,13	1	1	0	0.54933412358	0	2	GT,GT	GT,G	0.25	0.102465842654	0	NA	NA	46,21,11,11	1	1	0	0.652326606108	0
chr12_ref_v2	351297	0	A,C	0	0	143,20,0,41	1	1	0	2	A,A	A,C	0.5	0.257468293855	0	28,10,0,5	1	1	0	2.39118775547	0	2	A,A	A,C	0.25	0.119918331872	0	NA	NA	149,19,0,46	1	1	0	0.480944607466	0	2	A,A	A,C	0.5	0.175204089025	0	NA	NA	100,15,0,38	1	1	0	1.05744903734	0
chr12_ref_v2	394602	0	G,GA	1	1	45,87,2,9	1	1	0	2	G,G	NA	NA	0.0975872161361	0	6,11,3,2	1	1	0	2.86737555031	0	2	G,G	G,GA	0.5	0.241985597963	0	NA	NA	47,85,4,11	1	1	0	0.956202673785	0	2	G,G	G,GA	0.125	0.183814301204	0	NA	NA	37,51,0,5	1	1	0	1.28076931071	0
chr12_ref_v2	402646	0	A,AT	1	1	16,57,4,7	1	1	0	2	A,A	A,AT	0.125	0.0904361085355	0	5,19,1,0	1	1	0	0.666395572842	0	2	A,A	NA	NA	0.0339588626309	0	NA	NA	9,54,5,2	1	1	0	1.27566061039	0	2	A,A	A,AT	0.125	0.206287157057	0	NA	NA	10,56,3,5	1	1	0	1.03874221622	0
chr12_ref_v2	423463	0	CT,C	1	1	41,35,6,3	1	1	0	2	CT,CT	NA	NA	0.352073417017	0	7,11,4,0	1	1	0	1.27039790765	0	2	CT,CT	CT,C	0.125	0.12703178964	0	NA	NA	45,20,7,4	1	1	0	1.49816410354	0	2	CT,CT	NA	NA	0.052156153974	0	NA	NA	30,17,5,3	1	1	0	0.695554428905	0
chr12_ref_v2	426571	0	CA,C	1	1	42,61,5,11	1	1	0	2	CA,CA	NA	NA	0.148268763797	0	9,20,0,2	1	1	0	1.03817237354	0	2	CA,CA	NA	NA	0.331997717134	0	NA	NA	34,60,10,13	1	1	0	1.68989755726	0	2	CA,CA	CA,C	0.25	0.116069999857	0	NA	NA	22,60,1,7	1	1	0	2.739012951	0
chr12_ref_v2	441432	0	CT,C	1	1	57,55,15,15	1	1	0	2	CT,CT	CT,C	0.25	0.0994712530361	0	16,15,4,0	1	1	0	0.782762275716	0	2	CT,CT	CT,C	0.125	0.0360685625681	0	NA	NA	54,34,10,4	1	1	0	2.33076484343	0	2	CT,CT	CT,C	0.125	0.00778400680103	0	NA	NA	36,27,15,4	1	1	0	1.70515125083	0
chr12_ref_v2	449503	0	CT,C	1	1	48,64,3,0	1	1	0	2	CT,CT	NA	NA	0.532158796983	0	16,16,3,2	1	1	0	2.18852757219	0	2	CT,CT	CT,C	0.125	0.209217298764	0	NA	NA	50,43,2,6	1	1	0	3.80002537973	0	2	CT,CT	CT,C	0.125	0.37958633892	0	NA	NA	41,46,4,6	1	1	0	3.86315802185	0
chr12_ref_v2	451448	0	GA,G	1	1	0,24,0,7	1	1	1	2	GA,GA	GA,G	0.25	0.0846816823839	0	0,9,0,3	1	0	0	0.274947779941	0	2	NA	NA	NA	NA	0	NA	NA	0,11,0,4	1	0	1	0.348062062674	0	2	NA	NA	NA	NA	0	NA	NA	0,13,0,3	1	0	1	0.305293933147	0
chr12_ref_v2	459911	0	CA,C	1	1	342,1079,115,1	1	1	1	2	CA,CA	NA	NA	0.98335290343	0	267,246,76,3	1	1	1	309.537307126	1	2	CA,CA	NA	NA	0.525629676141	0	NA	NA	345,793,100,2	1	1	1	5.96222250498	0	2	CA,CA	NA	NA	0.838564188222	0	NA	NA	503,435,149,0	1	1	1	315.002508648	0
chr12_ref_v2	460292	0	TA,T	1	1	131,62,42,36	1	1	1	2	TA,TA	TA,T	0.25	0.0220097970453	0	170,196,57,43	1	1	1	20.1024015946	0	2	TA,TA	NA	NA	0.178246683863	0	NA	NA	132,259,50,48	1	1	1	48.0877502601	0	2	TA,TA	NA	NA	0.0253134543413	0	NA	NA	115,213,62,68	1	1	1	29.7184791875	0
chr12_ref_v2	460585	0	GA,G	1	1	0,409,0,182	1	1	1	2	GA,GA	GA,G	0.5	0.190748817902	0	0,681,0,239	1	1	1	3.25120446149	0	2	GA,GA	GA,G	0.25	0.0811659693315	0	NA	NA	0,867,0,193	1	1	1	21.4093447659	0	2	GA,GA	GA,G	0.125	0.140527569732	0	NA	NA	0,1112,0,379	1	1	1	5.72266174753	0
chr12_ref_v2	468610	1	T,C	0	0	0,0,4,0	0	0	1	2	NA	NA	NA	NA	0	0,0,3,0	0	0	1	0.0	0	2	NA	NA	NA	NA	0	NA	NA	10,0,3,0	1	0	1	0.0	0	2	NA	NA	NA	NA	0	NA	NA	0,0,7,0	0	0	1	0.0	0
chr12_ref_v2	489377	1	CT,C	1	1	43,19,0,1	1	1	1	2	NA	NA	NA	NA	0	8,0,1,2	1	0	1	3.16998226536	0	2	NA	NA	NA	NA	0	NA	NA	53,16,5,1	1	1	1	2.24277924296	0	2	NA	NA	NA	NA	0	NA	NA	32,13,2,1	1	1	1	0.830043519257	0
chr12_ref_v2	513906	0	C,CA	1	1	33,3,4,4	1	1	0	2	C,C	C,CA	0.25	0.0187838997918	0	3,0,2,1	1	0	0	1.13380517115	0	2	NA	NA	NA	NA	0	NA	NA	44,1,2,5	1	1	0	1.17666385396	0	2	C,C	C,CA	0.125	0.0252948093153	0	NA	NA	23,2,3,2	1	1	0	0.35735491929	0
chr12_ref_v2	514469	0	G,T	0	0	7,90,22,0	1	1	0	2	G,G	G,T	0.5	0.340604473906	0	2,25,1,0	1	1	0	1.35097258846	0	2	G,G	G,T	0.125	0.0281708769667	0	NA	NA	9,94,13,0	1	1	0	1.20844497033	0	2	G,G	G,T	0.25	0.0497615095591	0	NA	NA	1,67,17,0	1	1	0	0.66285864479	0
chr12_ref_v2	514470	0	C,T	0	0	10,89,3,0	1	1	0	2	C,C	C,T	0.125	0.500775287912	0	3,25,0,0	1	1	0	0.408929382085	0	2	C,C	NA	NA	0.0	0	NA	NA	9,93,1,0	1	1	0	0.680721901879	0	2	C,C	NA	NA	0.00975617494536	0	NA	NA	1,67,1,0	1	1	0	2.44100884556	0
chr12_ref_v2	527876	0	CT,C	1	1	72,63,10,12	1	1	0	2	CT,CT	NA	NA	0.196176704706	0	23,19,1,0	1	1	0	0.988155706311	0	2	CT,CT	NA	NA	1.10783661354	0	NA	NA	63,75,6,13	1	1	0	1.51951817712	0	2	CT,CT	NA	NA	0.0740281657468	0	NA	NA	46,72,8,7	1	1	0	3.19717822398	0
chr12_ref_v2	545842	0	CT,C,TT	1	1	54,25,8,6,0,32	1	1	0	2	CT,CT	CT,TT	0.5	0.105533008366	0	13,7,3,2,0,2	1	1	0	0.819437695125	0	2	CT,CT	CT,TT	0.25	0.409977719476	0	NA	NA	58,14,5,5,0,27	1	1	0	1.65906904453	0	2	CT,CT	CT,TT	0.5	0.172583864017	0	NA	NA	52,27,10,6,0,28	1	1	0	0.638071349484	0
chr12_ref_v2	546585	0	A,T	1	0	136,113,0,0	1	1	0	2	A,A	NA	NA	0.0	0	35,31,0,0	1	1	0	0.398721771298	0	2	A,A	NA	NA	0.0	0	NA	NA	67,48,56,45	1	1	0	324.235428374	1	2	A,T	A,A	0.125	0.121502816759	0	g.546585A>T	0	91,65,0,0	1	1	0	0.717892012513	0
chr12_ref_v2	550269	0	C,CA	1	1	74,51,8,5	1	1	0	2	C,C	C,CA	0.125	0.280364102955	0	17,11,0,4	1	1	0	1.69440045453	0	2	C,C	C,CA	0.25	0.153317802224	0	NA	NA	65,61,12,5	1	1	0	1.0416941638	0	2	C,C	C,CA	0.125	0.0121311426156	0	NA	NA	43,35,4,5	1	1	0	0.694380184557	0
chr12_ref_v2	554030	0	T,A	0	0	93,87,0,0	1	1	0	2	T,T	NA	NA	0.0	0	19,17,0,0	1	1	0	0.357076117613	0	2	T,T	NA	NA	0.0	0	NA	NA	46,43,43,57	1	1	0	322.469972318	1	2	T,A	NA	NA	0.116533816256	0	g.554030T>A	0	55,56,0,0	1	1	0	0.466795550156	0
chr12_ref_v2	556377	0	CAT,C	1	1	19,24,8,15	1	1	1	2	CAT,CAT	CAT,C	0.5	0.0785722537111	0	14,5,2,3	1	1	0	2.74628886958	0	2	CAT,CAT	CAT,C	0.125	0.0678152411962	0	NA	NA	27,25,10,9	1	1	0	1.27229971962	0	2	CAT,CAT	CAT,C	0.25	0.0242578031928	0	NA	NA	14,22,4,11	1	1	0	0.739735215392	0
chr12_ref_v2	564319	0	T,A	1	0	119,107,0,0	1	1	0	2	T,T	NA	NA	0.0	0	15,14,12,18	1	1	0	309.320461764	1	2	T,A	NA	NA	0.0339015516757	0	g.564319T>A	0	119,98,0,0	1	1	0	0.563434765304	0	2	T,T	NA	NA	0.0	0	NA	NA	70,77,0,0	1	1	0	0.917998868196	0
chr12_ref_v2	567926	0	C,CT	1	1	42,36,0,5	1	1	0	2	C,C	NA	NA	0.154112725647	0	13,4,0,0	1	0	0	1.67412970093	0	2	NA	NA	NA	NA	0	NA	NA	39,23,2,1	1	1	0	1.25528153887	0	2	C,C	NA	NA	0.626721693611	0	NA	NA	30,21,4,2	1	1	0	2.43788160437	0
chr12_ref_v2	585829	0	G,GA	1	1	6,1,3,1	1	0	0	2	NA	NA	NA	NA	0	5,2,5,0	1	0	0	0.692608713099	0	2	NA	NA	NA	NA	0	NA	NA	7,2,4,0	1	0	0	0.521933087585	0	2	NA	NA	NA	NA	0	NA	NA	5,1,2,0	1	0	0	0.430237841326	0
chr12_ref_v2	618965	0	C,A	0	0	140,14,0,43	1	1	0	2	C,C	C,A	0.5	0.154150679827	0	33,7,0,6	1	1	0	1.53392336976	0	2	C,C	C,A	0.25	0.202940843997	0	NA	NA	140,8,0,42	1	1	0	0.644833844479	0	2	C,C	C,A	0.5	0.137399869402	0	NA	NA	100,7,0,23	1	1	0	1.09837874661	0
chr12_ref_v2	622019	0	T,G	0	0	45,96,29,0	1	1	0	2	T,T	T,G	0.25	0.398347640339	0	19,30,8,0	1	1	0	0.830591080232	0	2	T,T	T,G	0.25	0.251314428281	0	NA	NA	38,107,33,0	1	1	0	0.749368963648	0	2	T,T	T,G	0.5	0.351760929136	0	NA	NA	29,67,39,0	1	1	0	3.48585800813	0
chr12_ref_v2	626343	0	G,GA	1	1	43,52,5,6	1	1	0	2	G,G	NA	NA	0.254855013013	0	22,13,3,4	1	1	0	1.16736721731	0	2	G,G	G,GA	0.25	0.087095600566	0	NA	NA	48,49,1,2	1	1	0	1.24384144032	0	2	G,G	NA	NA	1.07429828707	0	NA	NA	42,33,3,9	1	1	0	1.2846120839	0
chr12_ref_v2	636460	0	GT,G	1	1	55,37,1,1	1	1	0	2	GT,GT	NA	NA	2.20273897958	0	13,12,0,1	1	1	0	0.623433788521	0	2	GT,GT	NA	NA	1.05048070458	0	NA	NA	74,31,2,11	1	1	0	7.30497671074	0	2	GT,GT	NA	NA	0.414025780456	0	NA	NA	42,32,2,4	1	1	0	2.1027380672	0
chr12_ref_v2	641220	0	GA,G	1	1	57,73,9,8	1	1	0	2	GA,GA	NA	NA	0.252885760466	0	13,18,3,1	1	1	0	0.445393457899	0	2	GA,GA	NA	NA	0.382561533038	0	NA	NA	75,52,10,7	1	1	0	3.17145581571	0	2	GA,GA	NA	NA	0.182325591331	0	NA	NA	40,35,6,8	1	1	0	1.03617293193	0
chr12_ref_v2	645140	0	TA,T	1	1	49,32,11,4	1	1	0	2	TA,TA	NA	NA	0.0604965366643	0	4,3,2,3	1	0	0	2.2427386069	0	2	NA	NA	NA	NA	0	NA	NA	60,45,13,4	1	1	0	0.659163422414	0	2	TA,TA	NA	NA	0.145761793862	0	NA	NA	36,25,11,3	1	1	0	0.661155587119	0
chr12_ref_v2	646294	0	GA,G,AA	1	1	79,35,5,5,1,41	1	1	0	2	GA,GA	GA,AA	0.5	0.10585110968	0	12,7,0,5,1,9	1	1	0	2.70852128981	0	2	GA,AA	GA,G	0.25	0.512697756179	0	NA	NA	80,31,13,6,0,34	1	1	0	2.873779991	0	2	GA,GA	GA,AA	0.5	0.780462398878	0	NA	NA	56,23,13,3,1,19	1	1	0	4.41646484202	0
chr12_ref_v2	686751	0	T,C	0	0	0,1,99,119	1	1	0	2	C,C	NA	NA	0.00457666702741	0	0,0,34,36	1	1	0	0.506160971604	0	2	C,C	NA	NA	0.0	0	NA	NA	0,0,153,121	1	1	0	3.73065535412	0	2	C,C	NA	NA	0.0	0	NA	NA	0,0,90,96	1	1	0	0.691991258856	0
chr12_ref_v2	687381	0	GA,G	1	1	32,72,7,14	1	1	0	2	GA,GA	GA,G	0.125	0.00599849514786	0	19,21,1,5	1	1	0	1.90023644704	0	2	GA,GA	NA	NA	0.0395658392988	0	NA	NA	38,70,3,8	1	1	0	1.24619045082	0	2	GA,GA	NA	NA	0.227393082588	0	NA	NA	28,42,4,5	1	1	0	1.50046354914	0
chr12_ref_v2	687496	0	GTA,G	1	1	57,48,12,11	1	1	0	2	GTA,GTA	GTA,G	0.25	0.130610013567	0	26,23,1,7	1	1	0	0.765592727331	0	2	GTA,GTA	GTA,G	0.125	0.105992950012	0	NA	NA	46,39,6,6	1	1	0	0.699860699432	0	2	GTA,GTA	GTA,G	0.125	0.193442703863	0	NA	NA	32,27,7,6	1	1	0	0.369624748347	0
chr12_ref_v2	699848	0	G,GA,GAA	1	1	1,12,2,5,1,5	1	1	0	2	G,GAA	G,GA	0.5	0.0568255726336	0	0,3,0,1,0,2	1	0	0	0.487359711068	0	2	NA	NA	NA	NA	0	NA	NA	0,12,0,5,3,6	1	1	0	1.20391227511	0	2	G,GAA	G,GA	0.25	0.226505772963	0	NA	NA	0,18,0,5,1,3	1	1	0	1.60682327789	0
chr12_ref_v2	703208	0	G,T	0	0	78,99,0,0	1	1	0	2	G,G	NA	NA	0.0	0	16,22,0,0	1	1	0	0.375273413249	0	2	G,G	NA	NA	0.0	0	NA	NA	40,52,46,44	1	1	0	318.574428174	1	2	G,T	NA	NA	0.0219789067188	0	g.703208G>T	0	68,76,0,0	1	1	0	0.616638451531	0
chr12_ref_v2	704047	0	TA,T	1	1	16,34,2,7	1	1	0	2	TA,TA	NA	NA	0.305313348948	0	9,5,0,0	1	0	0	2.59766671483	0	2	NA	NA	NA	NA	0	NA	NA	19,29,7,4	1	1	0	2.46411494288	0	2	TA,TA	NA	NA	0.00851770514738	0	NA	NA	13,24,1,7	1	1	0	0.559511205627	0
chr12_ref_v2	723077	0	C,A	1	0	73,27,0,29	1	1	0	2	C,C	C,A	0.5	0.105360515658	0	22,12,0,5	1	1	0	1.09259721842	0	2	C,C	C,A	0.25	0.211309093667	0	NA	NA	69,47,1,30	1	1	0	2.99718732596	0	2	C,C	C,A	0.5	0.220990697953	0	NA	NA	50,34,1,28	1	1	0	1.93872474383	0
chr12_ref_v2	731701	1	G,A	0	0	0,106,1,0	1	1	0	2	NA	NA	NA	NA	0	2,41,4,1	1	1	0	3.57571388792	0	2	NA	NA	NA	NA	0	NA	NA	0,105,7,1	1	1	0	4.0834565744	0	2	NA	NA	NA	NA	0	NA	NA	0,82,6,0	1	1	0	3.87150844996	0
chr12_ref_v2	731702	1	C,T	0	0	0,106,1,0	1	1	0	2	NA	NA	NA	NA	0	2,41,4,1	1	1	0	3.57571388792	0	2	NA	NA	NA	NA	0	NA	NA	0,103,7,0	1	1	0	4.18353228905	0	2	NA	NA	NA	NA	0	NA	NA	0,83,6,0	1	1	0	3.84139219121	0
chr12_ref_v2	731704	1	A,T	0	0	0,107,1,0	1	1	1	2	NA	NA	NA	NA	0	2,40,7,0	1	1	0	7.2048053557	0	2	NA	NA	NA	NA	0	NA	NA	0,101,7,0	1	1	0	4.26547537764	0	2	NA	NA	NA	NA	0	NA	NA	0,83,7,0	1	1	0	4.82792548725	0
chr12_ref_v2	731710	1	CACA,C	1	0	0,106,2,0	1	1	1	2	NA	NA	NA	NA	0	2,39,8,0	1	1	0	6.31274867248	0	2	NA	NA	NA	NA	0	NA	NA	0,93,9,0	1	1	0	4.06081652108	0	2	NA	NA	NA	NA	0	NA	NA	0,87,11,0	1	1	0	5.88836071392	0
chr12_ref_v2	731716	1	T,A	0	0	0,102,3,0	1	1	1	2	NA	NA	NA	NA	0	2,35,8,0	1	1	0	5.26611919257	0	2	NA	NA	NA	NA	0	NA	NA	0,85,11,0	1	1	0	4.19866589983	0	2	NA	NA	NA	NA	0	NA	NA	0,82,12,0	1	1	0	5.02906727152	0
chr12_ref_v2	731718	1	TATA,T	1	0	0,99,3,0	1	1	1	2	NA	NA	NA	NA	0	2,32,9,0	1	1	0	6.41210111431	0	2	NA	NA	NA	NA	0	NA	NA	0,87,15,0	1	1	0	6.75473401283	0	2	NA	NA	NA	NA	0	NA	NA	0,82,12,0	1	1	0	4.8917017124	0
chr12_ref_v2	731727	1	T,TACG	1	0	0,87,3,0	1	1	1	2	NA	NA	NA	NA	0	2,31,9,0	1	1	0	5.89966403609	0	2	NA	NA	NA	NA	0	NA	NA	0,86,18,0	1	1	0	8.23676310438	0	2	NA	NA	NA	NA	0	NA	NA	0,75,12,0	1	1	0	4.68670948215	0
chr12_ref_v2	731731	1	A,ATTCC	1	0	0,84,4,0	1	1	1	2	NA	NA	NA	NA	0	3,31,9,0	1	1	0	4.89075268531	0	2	NA	NA	NA	NA	0	NA	NA	0,86,21,0	1	1	0	8.12905788618	0	2	NA	NA	NA	NA	0	NA	NA	0,70,16,0	1	1	0	6.09731378542	0
chr12_ref_v2	731735	1	T,TTC	1	0	0,82,6,0	1	1	1	2	NA	NA	NA	NA	0	3,27,9,0	1	1	0	4.00229093965	0	2	NA	NA	NA	NA	0	NA	NA	1,86,28,0	1	1	0	8.82013854102	0	2	NA	NA	NA	NA	0	NA	NA	0,66,20,0	1	1	0	6.30537055829	0
chr12_ref_v2	731749	1	A,T	1	0	1,67,22,0	1	1	1	2	NA	NA	NA	NA	0	4,24,10,0	1	1	0	3.25804000713	0	2	NA	NA	NA	NA	0	NA	NA	5,76,40,0	1	1	0	2.01905478833	0	2	NA	NA	NA	NA	0	NA	NA	2,59,28,0	1	1	0	1.10592382187	0
chr12_ref_v2	733521	0	A,AG	0	0	129,154,130,164	1	1	1	2	A,AG	NA	NA	0.0381328696954	0	43,35,36,36	1	1	1	1.41148329811	0	2	A,AG	NA	NA	0.0800427076735	0	NA	NA	156,163,148,159	1	1	1	1.18186202763	0	2	A,AG	NA	NA	0.0383433551976	0	NA	NA	107,111,94,97	1	1	1	1.49135337402	0
chr12_ref_v2	734067	0	A,T	1	0	114,158,85,179	1	1	1	2	A,T	NA	NA	0.0298529631497	0	38,41,32,40	1	1	1	1.39440691206	0	2	A,T	NA	NA	0.092781733451	0	NA	NA	93,147,101,131	1	1	1	3.17232858732	0	2	A,T	NA	NA	0.0339015516757	0	NA	NA	77,108,70,112	1	1	1	1.26043444711	0
chr12_ref_v2	734833	0	AT,A	1	1	0,0,0,0	0	0	0	2	NA	NA	NA	NA	0	30,23,4,3	1	1	0	0.0	0	2	AT,AT	NA	NA	0.35925045417	0	NA	NA	39,49,2,4	1	1	0	0.0	0	2	AT,AT	NA	NA	0.856929194179	0	NA	NA	28,48,2,3	1	1	0	0.0	0
chr12_ref_v2	740771	0	A,C	0	0	104,16,0,65	1	1	0	2	A,C	A,A	0.25	0.0870113769896	0	28,10,0,12	1	1	0	2.25006970255	0	2	A,C	A,A	0.5	0.0524659399033	0	NA	NA	104,13,0,49	1	1	0	1.28246964679	0	2	A,C	A,A	0.5	0.248461359298	0	NA	NA	70,6,0,34	1	1	0	1.18147523791	0
chr12_ref_v2	766413	0	T,TA	1	1	4,12,2,3	1	1	0	2	T,T	T,TA	0.5	0.191417260617	0	1,3,0,1	1	0	0	0.272617939095	0	2	NA	NA	NA	NA	0	NA	NA	4,17,7,0	1	1	0	1.96972521014	0	2	T,T	T,TA	0.5	0.0561817920395	0	NA	NA	1,7,5,1	1	0	0	2.16525008859	0
chr12_ref_v2	769072	0	CAT,C	1	1	41,44,11,13	1	1	0	2	CAT,CAT	CAT,C	0.25	0.336164186511	0	20,22,5,4	1	1	0	0.527583305193	0	2	CAT,CAT	CAT,C	0.25	0.130377883361	0	NA	NA	41,45,11,9	1	1	0	0.56050826661	0	2	CAT,CAT	CAT,C	0.25	0.131612925022	0	NA	NA	30,36,7,3	1	1	0	1.03600657448	0
chr12_ref_v2	793908	0	A,AT	1	1	19,77,4,5	1	1	0	2	A,A	NA	NA	0.215370251793	0	12,16,1,1	1	1	0	2.50061525901	0	2	A,A	NA	NA	0.0834874074978	0	NA	NA	15,84,7,5	1	1	0	0.908501333857	0	2	A,A	A,AT	0.125	0.119275780067	0	NA	NA	20,69,3,5	1	1	0	0.545037799345	0
chr12_ref_v2	805009	0	A,C	0	0	66,27,0,24	1	1	0	2	A,A	A,C	0.5	0.215111379617	0	18,9,0,8	1	1	0	0.393522213801	0	2	A,A	A,C	0.5	0.0563417539334	0	NA	NA	77,38,0,39	1	1	0	1.07182034213	0	2	A,A	A,C	0.5	0.0425596144188	0	NA	NA	40,23,0,15	1	1	0	0.947185707705	0
chr12_ref_v2	829316	0	GTA,G	1	1	46,53,12,15	1	1	0	2	GTA,GTA	GTA,G	0.25	0.088573136531	0	22,18,3,6	1	1	0	0.854370687137	0	2	GTA,GTA	GTA,G	0.25	0.0124927152972	0	NA	NA	44,53,8,8	1	1	0	0.920194475806	0	2	GTA,GTA	GTA,G	0.125	0.0378203534248	0	NA	NA	39,41,7,8	1	1	0	0.767626977299	0
chr12_ref_v2	837427	0	CAT,C	1	1	46,43,3,9	1	1	0	2	CAT,CAT	CAT,C	0.125	0.221658327159	0	13,17,2,5	1	1	0	0.830319580022	0	2	CAT,CAT	CAT,C	0.25	0.0238749288737	0	NA	NA	38,40,8,5	1	1	0	2.26641787618	0	2	CAT,CAT	CAT,C	0.125	0.0274575663892	0	NA	NA	30,36,3,2	1	1	0	1.03653774809	0
chr12_ref_v2	843015	0	A,T	1	0	141,116,0,0	1	1	0	2	A,A	NA	NA	0.0	0	8,10,14,8	1	1	0	308.754444672	1	2	A,T	T,T	0.125	0.0506437328188	0	g.843015A>T	0	120,108,1,0	1	1	0	0.565103402278	0	2	A,A	NA	NA	0.0043763745998	0	NA	NA	71,62,0,0	1	1	0	0.437294959051	0
chr12_ref_v2	870886	0	T,A	0	0	101,83,0,0	1	1	0	2	T,T	NA	NA	0.0	0	15,21,0,0	1	1	0	1.20391614428	0	2	T,T	NA	NA	0.0	0	NA	NA	127,117,0,0	1	1	0	0.69958304192	0	2	T,T	NA	NA	0.0	0	NA	NA	87,70,0,0	1	1	0	0.395296568351	0
chr12_ref_v2	881858	0	C,CAT	1	1	2,5,29,36	1	1	1	2	CAT,CAT	NA	NA	0.533364414746	0	6,4,20,27	1	1	0	2.33705046267	0	2	CAT,CAT	C,CAT	0.125	0.0408055994381	0	NA	NA	4,4,31,24	1	1	0	1.04759532781	0	2	CAT,CAT	NA	NA	0.245792906966	0	NA	NA	1,2,18,25	1	1	0	0.525838346028	0
chr12_ref_v2	902522	0	A,T	1	0	98,122,1,0	1	1	0	2	A,A	NA	NA	0.00453515516539	0	25,39,0,0	1	1	0	0.680471805803	0	2	A,A	NA	NA	0.0	0	NA	NA	89,131,2,0	1	1	0	0.856636753787	0	2	A,A	NA	NA	0.414514943628	0	NA	NA	68,94,0,0	1	1	0	0.604156209258	0
chr12_ref_v2	921377	0	T,G	1	0	29,125,55,0	1	1	0	2	T,T	T,G	0.5	0.0870113769896	0	7,28,6,0	1	1	0	0.957444515758	0	2	T,T	T,G	0.25	0.336472236621	0	NA	NA	26,156,58,1	1	1	0	1.18801282728	0	2	T,T	T,G	0.5	0.027856954503	0	NA	NA	12,98,30,0	1	1	0	2.18456318707	0
chr12_ref_v2	945729	1	A,T	1	0	0,0,1,1	1	0	1	2	NA	NA	NA	NA	0	0,0,0,0	0	0	1	0.0	0	2	NA	NA	NA	NA	0	NA	NA	0,0,0,0	0	0	1	0.0	0	2	NA	NA	NA	NA	0	NA	NA	0,0,0,0	0	0	1	0.0	0
chr12_ref_v2	1002125	0	GA,G,GAA	1	1	2,15,11,23,7,5	1	1	0	2	GA,G	G,GAA	0.5	0.26707838943	0	3,5,2,4,0,1	1	0	0	2.13048052042	0	2	NA	NA	NA	NA	0	NA	NA	4,20,6,22,6,6	1	1	0	1.28285574483	0	2	GA,G	GA,GAA	0.25	0.316055404222	0	NA	NA	1,14,3,13,4,4	1	1	0	1.22762208152	0
chr12_ref_v2	1005773	0	T,G	0	0	13,129,43,0	1	1	0	2	T,T	T,G	0.5	0.0730251350149	0	6,30,8,1	1	1	0	1.28906246532	0	2	T,T	T,G	0.5	0.287682072452	0	NA	NA	13,139,29,0	1	1	0	1.74481989004	0	2	T,T	T,G	0.25	0.323227009871	0	NA	NA	9,98,35,0	1	1	0	0.423505003788	0
chr12_ref_v2	1011283	0	CT,C	1	1	6,6,54,35	1	1	0	2	C,C	CT,C	0.125	0.108904851556	0	1,2,17,8	1	1	0	0.557212133551	0	2	C,C	CT,C	0.125	0.235518569286	0	NA	NA	3,6,41,38	1	1	0	1.2303728318	0	2	C,C	NA	NA	0.229577127635	0	NA	NA	5,2,36,42	1	1	0	2.5058630102	0
chr12_ref_v2	1012240	0	A,AGCC	0	0	0,0,37,99	1	1	0	2	AGCC,AGCC	NA	NA	0.0	0	0,0,6,20	1	1	0	0.40590189204	0	2	AGCC,AGCC	NA	NA	0.0	0	NA	NA	0,3,40,105	1	1	0	1.08113282368	0	2	AGCC,AGCC	NA	NA	0.713625711903	0	NA	NA	0,1,23,50	1	1	1	0.647715344941	0
chr12_ref_v2	1015394	0	A,AAT	1	1	19,10,29,57	1	1	0	2	AAT,AAT	A,AAT	0.25	0.118068933046	0	6,9,14,29	1	1	0	1.22629041546	0	2	AAT,AAT	A,AAT	0.25	0.25576261974	0	NA	NA	13,16,43,54	1	1	0	1.86987321415	0	2	AAT,AAT	A,AAT	0.25	0.0133352587152	0	NA	NA	9,18,37,42	1	1	0	2.62070319351	0
chr12_ref_v2	1019028	0	GA,G	1	1	61,73,20,19	1	1	0	2	GA,GA	GA,G	0.25	0.0860697675222	0	21,11,1,9	1	1	0	2.00041831035	0	2	GA,GA	GA,G	0.25	0.0837450616752	0	NA	NA	47,60,18,21	1	1	0	0.992228232574	0	2	GA,GA	GA,G	0.25	0.16702218579	0	NA	NA	39,48,14,25	1	1	0	2.65908236219	0
chr12_ref_v2	1024892	0	A,AT	1	1	8,7,12,5	1	1	0	2	A,AT	AT,AT	0.25	0.017727233674	0	3,2,11,2	1	0	0	1.46273605753	0	2	NA	NA	NA	NA	0	NA	NA	11,3,13,3	1	1	0	0.995557710527	0	2	A,AT	AT,AT	0.25	0.042483737368	0	NA	NA	12,9,10,6	1	1	0	0.805854824928	0
chr12_ref_v2	1024921	0	GT,G	1	1	38,49,0,7	1	1	0	2	GT,GT	NA	NA	0.376057547188	0	15,16,1,3	1	1	0	0.643793217274	0	2	GT,GT	NA	NA	0.111007019181	0	NA	NA	24,49,0,7	1	1	0	1.22273638842	0	2	GT,GT	NA	NA	0.154175027731	0	NA	NA	28,34,1,7	1	1	0	0.649606575271	0
chr12_ref_v2	1026598	0	CT,C,CTT	1	1	23,18,12,8,4,5	1	1	0	2	CT,CT	CT,C	0.25	0.554708752858	0	15,9,4,1,3,4	1	1	0	0.813732250152	0	2	CT,CT	CT,CTT	0.25	0.357209668194	0	NA	NA	12,29,7,7,5,7	1	1	0	2.93695597961	0	2	CT,CT	CT,CTT	0.25	0.474176304689	0	NA	NA	15,20,3,6,4,3	1	1	0	1.65306671368	0
chr12_ref_v2	1029127	0	C,CTA	1	1	1,0,133,121	1	1	0	2	CTA,CTA	NA	NA	0.00384211629776	0	1,1,38,33	1	1	0	0.96764469927	0	2	CTA,CTA	NA	NA	0.0277097917792	0	NA	NA	1,1,132,123	1	1	0	0.386893562374	0	2	CTA,CTA	NA	NA	0.00771573924714	0	NA	NA	4,3,90,91	1	1	0	2.75348432192	0
chr12_ref_v2	1031507	0	A,C	0	0	202,48,0,61	1	1	0	2	A,A	A,C	0.5	0.295714244149	0	29,20,0,9	1	1	0	4.13174419004	0	2	A,A	A,C	0.25	0.356674943939	0	NA	NA	182,38,0,47	1	1	0	0.837168040927	0	2	A,A	A,C	0.25	0.423483613611	0	NA	NA	159,30,0,43	1	1	0	0.857222367994	0
chr12_ref_v2	1035073	0	A,C	0	0	146,65,0,52	1	1	0	2	A,A	A,C	0.5	0.282953931256	0	39,23,0,5	1	1	0	1.73711619427	0	2	A,A	A,C	0.125	0.372675285285	0	NA	NA	157,55,0,31	1	1	0	2.76381169507	0	2	A,A	A,C	0.25	0.055059777183	0	NA	NA	121,39,0,22	1	1	0	2.96752804364	0
chr12_ref_v2	1053205	0	AT,A	1	1	63,28,4,7	1	1	0	2	AT,AT	NA	NA	0.590791200158	0	19,11,2,8	1	1	0	2.40199267743	0	2	AT,AT	AT,A	0.125	0.000385251881656	0	NA	NA	73,29,5,12	1	1	0	0.980915041331	0	2	AT,AT	NA	NA	0.218268856048	0	NA	NA	50,26,4,6	1	1	0	0.507065899675	0
chr12_ref_v2	1053222	0	TGA,T	1	0	47,60,29,2	1	1	0	2	TGA,TGA	TGA,T	0.5	0.140229341309	0	25,28,3,0	1	1	0	1.76038079536	0	2	TGA,TGA	TGA,T	0.125	0.143010136579	0	NA	NA	42,65,25,2	1	1	0	0.865815764278	0	2	TGA,TGA	TGA,T	0.5	0.278379679789	0	NA	NA	42,50,22,2	1	1	0	0.523527867037	0
chr12_ref_v2	1053224	0	A,ATTTT	1	1	41,60,29,1	1	1	0	2	A,A	A,ATTTT	0.5	0.115310846511	0	24,28,3,0	1	1	0	1.92513125642	0	2	A,A	A,ATTTT	0.125	0.159998952614	0	NA	NA	41,65,24,1	1	1	0	0.722020701677	0	2	A,A	A,ATTTT	0.5	0.345950980576	0	NA	NA	35,48,21,1	1	1	0	0.515122456185	0
chr12_ref_v2	1059589	0	TA,T	1	1	50,24,4,0	1	1	1	2	TA,TA	NA	NA	1.06872476386	0	13,6,0,0	1	0	0	0.44322864894	0	2	NA	NA	NA	NA	0	NA	NA	66,20,4,0	1	1	0	1.40270328085	0	2	TA,TA	NA	NA	1.16992417158	0	NA	NA	41,16,9,0	1	1	0	2.24541586565	0
chr12_ref_v2	1064930	1	C,T	0	0	0,0,9,99	1	1	1	2	NA	NA	NA	NA	0	0,0,1,10	1	0	1	0.239626294373	0	2	NA	NA	NA	NA	0	NA	NA	0,0,10,109	1	1	1	0.352468052156	0	2	NA	NA	NA	NA	0	NA	NA	0,0,6,95	1	1	0	0.607408036421	0
chr12_ref_v2	1064941	1	GGT,G	1	1	0,1,4,55	1	1	1	2	NA	NA	NA	NA	0	0,1,0,9	1	0	1	0.888953210095	0	2	NA	NA	NA	NA	0	NA	NA	0,0,3,61	1	1	1	0.700384012497	0	2	NA	NA	NA	NA	0	NA	NA	0,0,2,62	1	1	1	1.0744079155	0
chr12_ref_v2	1064990	1	G,GGT	1	1	0,1,2,8	1	0	1	2	NA	NA	NA	NA	0	0,0,0,0	0	0	1	0.0	0	2	NA	NA	NA	NA	0	NA	NA	0,3,0,14	1	0	1	0.862832631588	0	2	NA	NA	NA	NA	0	NA	NA	0,1,0,7	1	0	1	0.537532762103	0
chr12_ref_v2	1066546	1	C,T	0	0	0,0,0,0	0	0	1	2	NA	NA	NA	NA	0	0,0,0,0	0	0	1	0.0	0	2	NA	NA	NA	NA	0	NA	NA	0,0,0,1	0	0	1	0.0	0	2	NA	NA	NA	NA	0	NA	NA	0,0,0,0	0	0	1	0.0	0
chr12_ref_v2	1066548	1	C,G	0	0	0,0,0,0	0	0	1	2	NA	NA	NA	NA	0	0,0,0,0	0	0	1	0.0	0	2	NA	NA	NA	NA	0	NA	NA	0,0,0,1	0	0	1	0.0	0	2	NA	NA	NA	NA	0	NA	NA	0,0,0,0	0	0	1	0.0	0
chr12_ref_v2	1066549	1	A,ACTTTCTTTT	0	0	0,0,0,0	0	0	1	2	NA	NA	NA	NA	0	0,0,0,0	0	0	1	0.0	0	2	NA	NA	NA	NA	0	NA	NA	0,0,0,1	0	0	1	0.0	0	2	NA	NA	NA	NA	0	NA	NA	0,0,0,0	0	0	1	0.0	0
chr12_ref_v2	1076080	1	A,G	0	0	0,0,1,0	0	0	1	2	NA	NA	NA	NA	0	0,0,0,0	0	0	1	0.0	0	2	NA	NA	NA	NA	0	NA	NA	0,0,0,0	0	0	1	0.0	0	2	NA	NA	NA	NA	0	NA	NA	0,0,0,0	0	0	1	0.0	0
chr13_ref_v2	21958	0	GTA,G	1	1	33,38,11,9	1	1	1	2	GTA,GTA	GTA,G	0.25	0.061827204174	0	28,34,7,11	1	1	0	0.787054537072	0	2	GTA,GTA	GTA,G	0.25	0.0721499071825	0	NA	NA	27,31,12,7	1	1	1	0.69138501206	0	2	GTA,GTA	GTA,G	0.25	0.0780758584218	0	NA	NA	16,15,5,3	1	1	1	0.513669517294	0
chr13_ref_v2	25935	0	C,G	0	0	186,14,0,44	1	1	0	2	C,C	C,G	0.5	0.39304258811	0	48,5,0,7	1	1	0	0.807552885888	0	2	C,C	C,G	0.25	0.0740172650921	0	NA	NA	159,11,0,43	1	1	0	0.638202987975	0	2	C,C	C,G	0.5	0.252996514464	0	NA	NA	112,7,0,28	1	1	0	0.390238520068	0
chr13_ref_v2	26538	0	CTT,C	1	1	0,7,80,48	1	1	0	2	C,C	CTT,C	0.125	0.0645385211376	0	0,0,14,11	1	1	0	0.657283298619	0	2	C,C	NA	NA	0.0	0	NA	NA	0,3,63,73	1	1	0	4.73401281085	0	2	C,C	NA	NA	0.714966227955	0	NA	NA	0,2,49,63	1	1	0	5.20087340791	0
chr13_ref_v2	26551	0	A,AT,ATT	1	1	0,1,1,17,32,47	1	1	0	2	ATT,ATT	AT,ATT	0.125	0.116362570133	0	1,0,1,3,6,12	1	1	0	0.796373672877	0	2	ATT,ATT	A,ATT	0.125	0.0586687990958	0	NA	NA	0,4,0,9,31,66	1	1	0	2.26632452285	0	2	ATT,ATT	A,ATT	0.125	0.863395513842	0	NA	NA	1,2,2,11,19,50	1	1	0	1.57087061986	0
chr13_ref_v2	26718	0	A,AT	1	1	8,11,31,35	1	1	0	2	AT,AT	A,AT	0.125	0.058896892949	0	3,7,10,10	1	1	0	1.11381500913	0	2	AT,AT	A,AT	0.25	0.125970678277	0	NA	NA	7,18,38,31	1	1	0	1.26561156541	0	2	AT,AT	A,AT	0.25	0.0243882379577	0	NA	NA	8,17,29,18	1	1	0	2.17796735697	0
chr13_ref_v2	35900	0	C,T	1	0	0,0,175,159	1	1	0	2	T,T	NA	NA	0.0	0	0,1,40,34	1	1	0	0.97206681311	0	2	T,T	NA	NA	0.0134230203321	0	NA	NA	1,0,142,151	1	1	0	0.996408686075	0	2	T,T	NA	NA	0.00340715832161	0	NA	NA	0,0,96,101	1	1	0	0.788319684857	0
chr13_ref_v2	41949	0	GAA,G,GA	1	1	2,7,14,9,12,8	1	1	0	2	G,GA	GAA,GA	0.25	0.229184645863	0	2,0,2,4,6,6	1	1	0	1.35667663465	0	2	GA,GA	GAA,GA	0.125	0.406224628172	0	NA	NA	6,7,9,6,12,8	1	1	0	2.03306231428	0	2	G,GA	GAA,GA	0.5	0.0977439240946	0	NA	NA	3,4,5,5,8,5	1	1	0	0.998076801799	0
chr13_ref_v2	43037	0	A,G	0	0	0,0,152,127	1	1	0	2	G,G	NA	NA	0.0	0	0,0,30,26	1	1	0	0.372398695277	0	2	G,G	NA	NA	0.0	0	NA	NA	0,0,145,106	1	1	0	0.800624228877	0	2	G,G	NA	NA	0.0	0	NA	NA	0,0,87,73	1	1	0	0.38845767933	0
chr13_ref_v2	43906	0	A,ATT,ATTT	1	1	0,1,38,50,5,1	1	1	0	2	ATT,ATT	NA	NA	0.274740713435	0	1,0,5,21,0,0	1	1	0	2.39772222342	0	2	ATT,ATT	NA	NA	0.183170608228	0	NA	NA	0,0,23,36,7,5	1	1	0	3.27410295202	0	2	ATT,ATT	ATT,ATTT	0.25	0.0786943615979	0	NA	NA	0,1,22,34,3,3	1	1	0	1.55222003013	0
chr13_ref_v2	44388	0	ACAGCAG,A	1	1	0,1,105,77	1	1	0	2	A,A	NA	NA	0.00547946576463	0	0,0,13,16	1	1	0	0.991190178328	0	2	A,A	NA	NA	0.0	0	NA	NA	1,3,102,120	1	1	0	3.3758105784	0	2	A,A	NA	NA	0.71100479796	0	NA	NA	0,0,88,86	1	1	0	1.56488574495	0
chr13_ref_v2	45999	0	T,TTATATATATA	1	1	0,0,68,57	1	1	0	2	TTATATATATA,TTATATATATA	NA	NA	0.0	0	0,0,37,25	1	1	0	0.632135563205	0	2	TTATATATATA,TTATATATATA	NA	NA	0.0	0	NA	NA	0,0,55,67	1	1	0	1.67988425402	0	2	TTATATATATA,TTATATATATA	NA	NA	0.0	0	NA	NA	0,0,51,56	1	1	0	1.04031859697	0
chr13_ref_v2	49836	0	C,CTTT,CTTTTTTTTTTTTTTT	1	1	2,1,20,21,31,3	1	1	0	2	CTTT,CTTTTTTTTTTTTTTT	CTTT,CTTT	0.125	0.476907452079	0	1,0,11,5,12,2	1	1	0	0.834937956343	0	2	CTTT,CTTTTTTTTTTTTTTT	C,CTTT	0.125	0.0634973966292	0	NA	NA	0,2,22,20,21,6	1	1	0	1.28404417638	0	2	CTTT,CTTTTTTTTTTTTTTT	CTTT,CTTT	0.25	0.474457979595	0	NA	NA	1,0,20,20,21,6	1	1	0	1.33792870618	0
chr13_ref_v2	65930	0	CTGTTGTTGT,C	1	1	1,0,104,125	1	1	0	2	C,C	NA	NA	0.00435730536896	0	1,0,22,25	1	1	0	0.744340768777	0	2	C,C	NA	NA	0.0210534091978	0	NA	NA	0,1,106,105	1	1	0	1.06841869934	0	2	C,C	NA	NA	0.00472814119595	0	NA	NA	0,0,73,74	1	1	0	0.813400263995	0
chr13_ref_v2	77256	0	T,G	0	0	35,104,29,0	1	1	0	2	T,T	T,G	0.25	0.412633597587	0	6,28,5,0	1	1	0	0.889419956299	0	2	T,T	T,G	0.25	0.211309093667	0	NA	NA	39,94,32,0	1	1	0	0.677986696136	0	2	T,T	T,G	0.5	0.295229278087	0	NA	NA	23,74,27,0	1	1	0	0.944728709399	0
chr13_ref_v2	95731	0	CTA,C	1	1	45,41,6,7	1	1	0	2	CTA,CTA	CTA,C	0.125	0.107326546007	0	27,44,5,5	1	1	0	1.91114024437	0	2	CTA,CTA	CTA,C	0.125	0.0417230776049	0	NA	NA	52,46,8,8	1	1	0	0.482498142073	0	2	CTA,CTA	CTA,C	0.125	0.048076853592	0	NA	NA	31,19,6,5	1	1	0	0.877195599203	0
chr13_ref_v2	99603	0	CAT,C	1	1	46,70,4,4	1	1	0	2	CAT,CAT	NA	NA	0.260796143853	0	21,28,3,3	1	1	0	0.825821802784	0	2	CAT,CAT	CAT,C	0.125	0.114016776849	0	NA	NA	38,65,5,2	1	1	0	0.553462763661	0	2	CAT,CAT	NA	NA	0.208658154966	0	NA	NA	35,59,4,1	1	1	0	0.556209048244	0
chr13_ref_v2	103898	0	A,G	1	0	0,0,147,131	1	1	0	2	G,G	NA	NA	0.0	0	0,0,52,55	1	1	0	0.68390584748	0	2	G,G	NA	NA	0.0	0	NA	NA	0,0,133,130	1	1	0	0.621308577329	0	2	G,G	NA	NA	0.0	0	NA	NA	0,0,108,91	1	1	0	0.4596464496	0
chr13_ref_v2	157768	0	T,G	0	0	12,109,19,0	1	1	0	2	T,T	T,G	0.25	0.145851877013	0	2,27,6,0	1	1	0	0.474579396434	0	2	T,T	T,G	0.5	0.322773392263	0	NA	NA	11,108,20,0	1	1	0	0.370667773006	0	2	T,T	T,G	0.25	0.211309093667	0	NA	NA	6,66,9,0	1	1	0	0.601966578224	0
chr13_ref_v2	157771	0	C,G	1	0	17,110,0,0	1	1	0	2	C,C	NA	NA	0.0	0	2,24,0,0	1	1	0	0.537558174258	0	2	C,C	NA	NA	0.0	0	NA	NA	12,105,2,0	1	1	0	0.715138202853	0	2	C,C	NA	NA	0.422414666422	0	NA	NA	4,68,0,0	1	1	0	1.67914245471	0
chr13_ref_v2	158400	0	T,TAAA	1	1	13,1,3,5	1	1	0	2	T,TAAA	T,T	0.25	0.0487901641694	0	5,1,2,4	1	0	0	0.627160586454	0	2	NA	NA	NA	NA	0	NA	NA	15,1,0,2	1	0	0	1.62888208607	0	2	NA	NA	NA	NA	0	NA	NA	15,2,1,3	1	1	0	0.974284694839	0
chr13_ref_v2	158437	0	T,A	1	0	81,93,12,0	1	1	0	2	T,T	T,A	0.125	0.113944259349	0	24,24,3,0	1	1	0	0.472284836038	0	2	T,T	T,A	0.125	0.230971349956	0	NA	NA	65,56,14,0	1	1	0	1.33547182553	0	2	T,T	T,A	0.25	0.141830195439	0	NA	NA	56,50,15,0	1	1	0	2.04302204424	0
chr13_ref_v2	159856	0	CAT,C	1	1	41,42,7,11	1	1	0	2	CAT,CAT	NA	NA	0.166643856194	0	24,26,3,5	1	1	0	0.54146511708	0	2	CAT,CAT	NA	NA	0.0764138147275	0	NA	NA	27,34,1,6	1	1	0	1.06796245421	0	2	CAT,CAT	NA	NA	0.482864978532	0	NA	NA	23,24,6,6	1	1	0	0.6805055869	0
chr13_ref_v2	164397	0	G,GTTT	1	1	1,10,17,8	1	1	0	2	G,GTTT	GTTT,GTTT	0.5	0.277631736598	0	0,8,6,5	1	0	0	0.901639203589	0	2	NA	NA	NA	NA	0	NA	NA	2,10,18,9	1	1	0	0.556540421767	0	2	GTTT,GTTT	G,GTTT	0.5	0.287682072452	0	NA	NA	0,6,11,4	1	1	0	0.425457184426	0
chr13_ref_v2	165423	0	C,T	1	0	73,16,1,29	1	1	0	2	C,C	C,T	0.5	0.0111733005981	0	16,3,0,11	1	1	0	1.04988234891	0	2	C,T	C,C	0.25	0.0777837478876	0	NA	NA	48,17,1,30	1	1	0	1.16990076945	0	2	C,T	C,C	0.25	0.229574441645	0	NA	NA	49,19,0,23	1	1	0	1.50935734828	0
chr13_ref_v2	169051	0	C,CT	1	1	15,17,76,75	1	1	0	2	CT,CT	C,CT	0.25	0.134771191346	0	5,5,16,8	1	1	0	1.19587905885	0	2	CT,CT	C,CT	0.5	0.0447773498109	0	NA	NA	12,19,71,66	1	1	0	0.678618415116	0	2	CT,CT	C,CT	0.25	0.0503092526169	0	NA	NA	13,12,48,71	1	1	0	1.59371163011	0
chr13_ref_v2	169471	0	ATTGTTGTTGTTG,A	1	1	1,0,109,77	1	1	0	2	A,A	NA	NA	0.00536194314139	0	1,0,30,19	1	1	0	0.638606160208	0	2	A,A	NA	NA	0.0202027073175	0	NA	NA	0,0,102,82	1	1	0	0.731326244334	0	2	A,A	NA	NA	0.0	0	NA	NA	0,1,81,70	1	1	0	0.926187919861	0
chr13_ref_v2	171697	0	A,C	1	0	154,9,0,16	1	1	0	2	A,A	A,C	0.25	0.314626707695	0	29,8,0,5	1	1	0	3.46993790531	0	2	A,A	A,C	0.25	0.14031107961	0	NA	NA	155,18,0,12	1	1	0	2.28212073713	0	2	A,A	A,C	0.125	0.119707964066	0	NA	NA	111,11,0,18	1	1	0	1.17302509706	0
chr13_ref_v2	175875	0	TTTTTTCTTCTTCTTC,T	1	0	0,1,90,104	1	1	0	2	T,T	NA	NA	0.00514139950042	0	0,0,23,23	1	1	0	0.474339413986	0	2	T,T	NA	NA	0.0	0	NA	NA	0,1,80,110	1	1	0	0.876247843438	0	2	T,T	NA	NA	0.00524935588614	0	NA	NA	0,0,62,69	1	1	0	0.436863581624	0
chr13_ref_v2	179688	0	AACTACTACTACTACT,A	1	1	2,2,97,78	1	1	0	2	A,A	NA	NA	0.715747012477	0	0,0,38,24	1	1	0	0.812932832342	0	2	A,A	NA	NA	0.0	0	NA	NA	1,0,101,87	1	1	0	0.640353828278	0	2	A,A	NA	NA	0.00530505222969	0	NA	NA	0,0,75,62	1	1	0	0.592884083595	0
chr13_ref_v2	183880	0	T,TA	1	1	2,0,99,72	1	1	1	2	TA,TA	NA	NA	0.411547830497	0	0,1,28,32	1	1	0	1.41211125841	0	2	TA,TA	NA	NA	0.0116621591176	0	NA	NA	0,0,97,67	1	1	1	0.568470920271	0	2	TA,TA	NA	NA	0.00529514689474	0	NA	NA	0,0,54,49	1	1	1	0.919036555938	0
chr13_ref_v2	192001	0	T,TTTTTTTTTTCA,TTTTTTTTTTTTTCA	1	0	0,0,4,0,3,2	1	0	1	2	NA	NA	NA	NA	0	0,0,5,1,2,1	1	0	0	0.484240627765	0	2	NA	NA	NA	NA	0	NA	NA	0,0,3,0,2,1	1	0	1	0.261848975643	0	2	NA	NA	NA	NA	0	NA	NA	0,1,3,1,1,2	1	0	1	0.301055746173	0
chr13_ref_v2	192739	0	G,GTA	1	1	52,31,23,26	1	1	0	2	G,GTA	G,G	0.25	0.0377879962835	0	12,16,11,4	1	1	0	1.71607928923	0	2	G,GTA	G,G	0.25	0.06229310147	0	NA	NA	40,39,22,24	1	1	0	1.53878605546	0	2	G,GTA	G,G	0.25	0.0243527665947	0	NA	NA	29,27,17,12	1	1	0	1.31760258431	0
chr13_ref_v2	196319	0	GTTACTAGTTGTTGGAATAGAAATCAACTATCATCTACTAACTAGTATTTACA,G	1	0	0,0,4,3	1	0	0	2	NA	NA	NA	NA	0	0,0,0,0	0	0	1	0.0	0	2	NA	NA	NA	NA	0	NA	NA	0,0,8,2	1	0	1	0.92906889001	0	2	NA	NA	NA	NA	0	NA	NA	0,0,1,1	1	0	1	0.193109927366	0
chr13_ref_v2	202215	1	A,G	0	0	1,0,35,23	1	1	1	2	NA	NA	NA	NA	0	1,0,6,6	1	0	0	0.73349218707	0	2	NA	NA	NA	NA	0	NA	NA	0,0,38,28	1	1	0	0.535107628225	0	2	NA	NA	NA	NA	0	NA	NA	0,0,28,18	1	1	0	0.419288131584	0
chr13_ref_v2	209065	0	C,CT	1	1	48,34,5,4	1	1	0	2	C,C	NA	NA	0.201341961887	0	19,10,2,4	1	1	0	1.2181786716	0	2	C,C	C,CT	0.25	0.0531940488903	0	NA	NA	38,27,3,1	1	1	0	0.551216231062	0	2	C,C	NA	NA	0.38629250601	0	NA	NA	35,20,4,2	1	1	0	0.566522648259	0
chr13_ref_v2	209866	0	AATGATGATG,A	1	1	0,0,92,79	1	1	0	2	A,A	NA	NA	0.0	0	1,0,25,13	1	1	0	1.32980803366	0	2	A,A	NA	NA	0.0259754864033	0	NA	NA	1,2,101,88	1	1	0	0.578579013257	0	2	A,A	NA	NA	0.421213465076	0	NA	NA	1,0,70,63	1	1	0	0.404854915313	0
chr13_ref_v2	238757	0	CT,C	1	1	9,16,8,2	1	1	0	2	CT,CT	CT,C	0.25	0.0408018569623	0	4,2,4,0	1	0	0	0.806891849411	0	2	NA	NA	NA	NA	0	NA	NA	9,20,6,1	1	1	0	0.842023171551	0	2	CT,CT	NA	NA	0.0237893587953	0	NA	NA	3,6,5,2	1	0	0	0.830914957933	0
chr13_ref_v2	239347	0	CAT,C	1	1	21,19,2,3	1	1	1	2	CAT,CAT	NA	NA	0.705877922627	0	10,12,3,6	1	1	0	2.0322308589	0	2	CAT,CAT	CAT,C	0.25	0.167079393382	0	NA	NA	25,24,5,6	1	1	1	1.12368598605	0	2	CAT,CAT	NA	NA	0.115571168557	0	NA	NA	16,22,4,2	1	1	1	0.895443720985	0
chr13_ref_v2	241848	0	CT,C	1	1	53,82,4,10	1	1	0	2	CT,CT	NA	NA	0.0735209879444	0	18,29,2,0	1	1	0	0.667256156951	0	2	CT,CT	NA	NA	0.436016414996	0	NA	NA	59,81,4,6	1	1	0	0.751939770208	0	2	CT,CT	NA	NA	0.251727713806	0	NA	NA	47,71,1,9	1	1	0	0.485203367386	0
chr13_ref_v2	278095	0	T,A	0	0	71,60,65,90	1	1	0	2	T,A	A,A	0.125	0.0830866345628	0	26,20,21,14	1	1	0	1.45385192778	0	2	T,A	T,T	0.125	0.0219789067188	0	NA	NA	77,84,89,76	1	1	0	1.84768417932	0	2	T,A	NA	NA	0.0245411089161	0	NA	NA	93,116,0,0	1	1	0	308.973265773	1
chr13_ref_v2	308886	0	T,G	1	0	35,108,58,0	1	1	0	2	T,T	T,G	0.5	0.213305102314	0	20,20,6,0	1	1	0	5.32719099432	0	2	T,T	T,G	0.25	0.202940843997	0	NA	NA	34,91,45,0	1	1	0	0.720869435193	0	2	T,T	T,G	0.5	0.0989399478549	0	NA	NA	21,74,24,0	1	1	0	1.50453837664	0
chr13_ref_v2	318754	0	T,G	0	0	16,119,28,0	1	1	0	2	T,T	T,G	0.25	0.407931200603	0	6,20,8,0	1	1	0	1.0361626689	0	2	T,T	T,G	0.5	0.0765764996971	0	NA	NA	8,102,26,0	1	1	0	0.545217438287	0	2	T,T	T,G	0.5	0.30603121112	0	NA	NA	12,69,21,0	1	1	0	0.674742705691	0
chr13_ref_v2	320019	0	A,C	1	0	186,33,0,57	1	1	0	2	A,A	A,C	0.5	0.230016430602	0	45,15,0,13	1	1	0	1.6905454047	0	2	A,A	A,C	0.5	0.356674943939	0	NA	NA	184,33,0,49	1	1	0	0.644802120597	0	2	A,A	A,C	0.5	0.369262059444	0	NA	NA	123,19,0,50	1	1	0	1.39595270299	0
chr13_ref_v2	321322	0	C,CAT	1	1	7,12,30,23	1	1	0	2	CAT,CAT	C,CAT	0.25	0.0479054153783	0	3,2,25,17	1	1	0	1.3556525996	0	2	CAT,CAT	NA	NA	0.219236427373	0	NA	NA	13,7,23,30	1	1	0	1.72453707084	0	2	CAT,CAT	C,CAT	0.25	0.0906445128286	0	NA	NA	12,7,12,20	1	1	0	2.67452669942	0
chr13_ref_v2	323210	0	C,CA	1	1	57,41,2,9	1	1	0	2	C,C	C,CA	0.125	0.070449100963	0	26,11,3,4	1	1	0	1.42419512568	0	2	C,C	C,CA	0.25	0.0242972498151	0	NA	NA	55,27,10,6	1	1	0	4.97749772145	0	2	C,C	C,CA	0.25	0.0288500247598	0	NA	NA	46,27,5,8	1	1	0	1.72811985041	0
chr13_ref_v2	332929	0	T,A	0	0	147,129,0,0	1	1	0	2	T,T	NA	NA	0.0	0	13,16,15,15	1	1	0	309.378923016	1	2	T,A	NA	NA	0.0339015516757	0	g.332929T>A	0	150,150,0,0	1	1	0	0.86155151358	0	2	T,T	NA	NA	0.0	0	NA	NA	110,97,0,0	1	1	0	0.393156372609	0
chr13_ref_v2	337787	0	T,A	0	0	130,99,0,0	1	1	0	2	T,T	NA	NA	0.0	0	36,29,0,0	1	1	0	0.391165392209	0	2	T,T	NA	NA	0.0	0	NA	NA	59,62,58,51	1	1	0	325.791690028	1	2	T,A	NA	NA	0.104442663368	0	g.337787T>A	0	77,75,0,0	1	1	0	1.16120388537	0
chr13_ref_v2	348560	0	CT,C	1	1	46,45,5,8	1	1	0	2	CT,CT	NA	NA	0.164474803122	0	9,11,1,4	1	1	0	0.934689765869	0	2	CT,CT	CT,C	0.125	0.039203794953	0	NA	NA	63,49,1,2	1	1	0	2.1669022863	0	2	CT,CT	NA	NA	1.79123843156	0	NA	NA	38,35,2,4	1	1	0	0.645447488291	0
chr13_ref_v2	353672	0	AT,A	1	1	52,71,2,10	1	1	0	2	AT,AT	NA	NA	0.316868675798	0	20,21,4,1	1	1	0	2.50550303208	0	2	AT,AT	NA	NA	0.167448330085	0	NA	NA	27,66,4,6	1	1	0	2.0138607352	0	2	AT,AT	NA	NA	0.173171528422	0	NA	NA	54,54,4,12	1	1	0	1.18637563822	0
chr13_ref_v2	387089	0	AT,A,ATT	1	1	18,4,6,2,5,1	1	1	0	2	AT,AT	AT,ATT	0.125	0.424303928954	0	6,0,2,0,1,1	1	0	0	0.625655601525	0	2	NA	NA	NA	NA	0	NA	NA	9,2,5,0,1,3	1	1	0	1.79010077665	0	2	AT,ATT	AT,A	0.5	0.555185191798	0	NA	NA	12,0,8,0,3,0	1	1	0	1.61657692328	0
chr13_ref_v2	388678	0	TTA,T	1	1	20,14,2,2	1	1	1	2	TTA,TTA	NA	NA	0.683979939724	0	9,9,5,0	1	1	0	2.28494469202	0	2	TTA,TTA	TTA,T	0.25	0.0737161272812	0	NA	NA	24,16,4,5	1	1	1	1.11305038711	0	2	TTA,TTA	NA	NA	0.0367585016318	0	NA	NA	12,12,3,1	1	1	1	0.752459436068	0
chr13_ref_v2	390759	0	GT,G	1	1	72,74,9,9	1	1	0	2	GT,GT	GT,G	0.125	0.0432542959012	0	25,36,1,3	1	1	0	1.2357901119	0	2	GT,GT	NA	NA	0.104266876013	0	NA	NA	62,85,8,8	1	1	0	1.37330788224	0	2	GT,GT	GT,G	0.125	0.144272251985	0	NA	NA	54,76,7,8	1	1	0	1.3352512669	0
chr13_ref_v2	400572	0	T,A	0	0	107,127,0,0	1	1	0	2	T,T	NA	NA	0.0	0	12,12,8,14	1	1	0	308.609300278	1	2	T,A	NA	NA	0.0870113769896	0	g.400572T>A	0	105,129,1,0	1	1	0	0.405909156354	0	2	T,T	NA	NA	0.00426439878646	0	NA	NA	94,72,0,0	1	1	0	2.69978094463	0
chr13_ref_v2	402316	0	A,T	0	0	106,138,0,0	1	1	0	2	A,A	NA	NA	0.0	0	32,32,0,0	1	1	0	0.781619259606	0	2	A,A	NA	NA	0.0	0	NA	NA	102,111,0,0	1	1	0	0.987855071784	0	2	A,A	NA	NA	0.0	0	NA	NA	75,95,0,0	1	1	0	0.403945004386	0
chr13_ref_v2	403853	0	A,C	0	0	108,27,0,27	1	1	0	2	A,A	A,C	0.25	0.372839880792	0	24,10,0,6	1	1	0	0.947117642047	0	2	A,A	A,C	0.25	0.365459773494	0	NA	NA	83,20,0,26	1	1	0	0.767406800053	0	2	A,A	A,C	0.5	0.240279833557	0	NA	NA	60,18,0,19	1	1	0	0.592829746975	0
chr13_ref_v2	406251	0	TA,T	1	1	60,61,4,2	1	1	0	2	TA,TA	NA	NA	0.203985363177	0	20,32,2,5	1	1	0	2.77642290948	0	2	TA,TA	TA,T	0.125	0.0601817196033	0	NA	NA	80,53,7,8	1	1	0	2.79565367976	0	2	TA,TA	TA,T	0.125	0.108727314566	0	NA	NA	48,48,7,5	1	1	0	2.01854475105	0
chr13_ref_v2	462687	0	CT,C	1	1	62,54,7,7	1	1	0	2	CT,CT	NA	NA	0.225205575276	0	20,15,4,3	1	1	0	0.831197107635	0	2	CT,CT	CT,C	0.125	0.179042817049	0	NA	NA	75,60,6,4	1	1	0	0.779693684093	0	2	CT,CT	NA	NA	0.215360069635	0	NA	NA	54,41,5,4	1	1	0	0.67186078607	0
chr13_ref_v2	474245	0	G,GCAGTCAACTCTTGCTAGGA	1	0	94,87,0,0	1	1	0	2	G,G	NA	NA	0.0	0	25,27,0,0	1	1	0	0.489577512549	0	2	G,G	NA	NA	0.0	0	NA	NA	87,85,0,0	1	1	0	0.44539869919	0	2	G,G	NA	NA	0.0	0	NA	NA	27,42,19,22	1	1	0	38.3696152949	1
chr13_ref_v2	475720	0	G,GA	1	1	21,7,2,7	1	1	0	2	G,G	G,GA	0.5	0.174030345646	0	4,1,2,1	1	0	0	1.21768986322	0	2	NA	NA	NA	NA	0	NA	NA	24,4,0,10	1	1	0	0.8407663852	0	2	G,G	G,GA	0.5	0.0530718483051	0	NA	NA	23,3,1,6	1	1	0	1.04727061968	0
chr13_ref_v2	483737	0	G,GA	1	1	24,3,10,5	1	1	0	2	G,GA	G,G	0.25	0.0164014375299	0	8,2,5,6	1	1	0	1.54584424648	0	2	G,GA	GA,GA	0.25	0.0583880773741	0	NA	NA	22,2,9,5	1	1	0	0.402627909797	0	2	G,GA	G,G	0.25	0.00195933040682	0	NA	NA	18,2,4,4	1	1	0	0.587491370474	0
chr13_ref_v2	486658	0	T,G	0	0	126,106,0,0	1	1	0	2	T,T	NA	NA	0.0	0	35,25,0,0	1	1	0	0.523466210851	0	2	T,T	NA	NA	0.0	0	NA	NA	112,86,0,0	1	1	0	0.558086949016	0	2	T,T	NA	NA	0.0	0	NA	NA	41,36,42,26	1	1	0	315.738713103	1
chr13_ref_v2	505393	0	C,A	1	0	96,18,0,33	1	1	0	2	C,C	C,A	0.5	0.11122563511	0	25,7,0,9	1	1	0	0.648461676545	0	2	C,C	C,A	0.5	0.0645385211376	0	NA	NA	107,16,0,31	1	1	0	0.809889812598	0	2	C,C	C,A	0.5	0.247836163905	0	NA	NA	91,11,0,23	1	1	0	1.35678694934	0
chr13_ref_v2	538553	0	C,CA	1	1	68,47,13,5	1	1	0	2	C,C	C,CA	0.25	0.204739629035	0	8,16,2,2	1	1	0	1.95818083469	0	2	C,C	C,CA	0.25	0.151048955454	0	NA	NA	65,38,6,8	1	1	0	1.16428350158	0	2	C,C	C,CA	0.125	0.143716468023	0	NA	NA	46,37,15,6	1	1	0	1.30551901081	0
chr13_ref_v2	538601	0	GCA,G	1	1	66,80,12,5	1	1	0	2	GCA,GCA	NA	NA	0.455280571558	0	13,13,3,2	1	1	0	0.729381914107	0	2	GCA,GCA	GCA,G	0.125	0.141901716309	0	NA	NA	85,58,17,12	1	1	0	2.65049970908	0	2	GCA,GCA	NA	NA	0.0865499363128	0	NA	NA	57,56,5,4	1	1	0	1.03340714018	0
chr13_ref_v2	558676	0	C,A	1	0	96,56,0,46	1	1	0	2	C,C	C,A	0.5	0.0751206304681	0	15,18,0,4	1	1	0	2.43025823606	0	2	C,C	C,A	0.25	0.0970825829165	0	NA	NA	79,25,1,39	1	1	0	1.3986476582	0	2	C,C	C,A	0.5	0.143100843641	0	NA	NA	45,18,0,18	1	1	0	0.924707319572	0
chr13_ref_v2	560710	0	A,T	1	0	97,103,0,0	1	1	0	2	A,A	NA	NA	0.0	0	28,26,1,0	1	1	0	0.829980283695	0	2	A,A	NA	NA	0.0183491386682	0	NA	NA	57,46,34,51	1	1	0	318.4249827	1	2	A,T	A,A	0.125	0.0592366965416	0	g.560710A>T	0	70,86,0,0	1	1	0	0.701159976293	0
chr13_ref_v2	561300	0	A,G	0	0	0,0,117,146	1	1	0	2	G,G	NA	NA	0.0	0	0,0,32,34	1	1	0	0.542772047434	0	2	G,G	NA	NA	0.0	0	NA	NA	0,0,129,146	1	1	0	0.654155566849	0	2	G,G	NA	NA	0.0	0	NA	NA	0,0,107,116	1	1	0	0.801188948071	0
chr13_ref_v2	561871	0	AAT,A	1	1	19,24,4,4	1	1	1	2	AAT,AAT	NA	NA	0.308194954961	0	11,10,5,7	1	1	0	2.19746386477	0	2	AAT,AAT	AAT,A	0.5	0.0881081127276	0	NA	NA	13,18,3,2	1	1	1	0.426458475835	0	2	AAT,AAT	NA	NA	0.446195435296	0	NA	NA	15,12,4,4	1	1	1	0.758179450659	0
chr13_ref_v2	571244	0	CA,C	1	1	70,56,13,2	1	1	0	2	CA,CA	NA	NA	0.502329288943	0	11,10,7,1	1	1	0	2.02607686178	0	2	CA,CA	CA,C	0.25	0.0018561308736	0	NA	NA	66,46,5,1	1	1	0	1.04910380136	0	2	CA,CA	NA	NA	1.25175418983	0	NA	NA	50,31,7,4	1	1	0	1.39707073152	0
chr13_ref_v2	572540	0	A,C	1	0	173,24,0,44	1	1	0	2	A,A	A,C	0.5	0.3779289503	0	43,9,0,7	1	1	0	0.988014863563	0	2	A,A	A,C	0.25	0.0885833067542	0	NA	NA	130,25,0,31	1	1	0	1.13519292402	0	2	A,A	A,C	0.25	0.368220934936	0	NA	NA	90,14,0,38	1	1	0	2.17947021191	0
chr13_ref_v2	606394	0	T,G	0	0	13,109,12,0	1	1	0	2	T,T	T,G	0.25	0.293161538216	0	0,30,1,0	1	1	0	2.00553637644	0	2	T,T	NA	NA	0.0	0	NA	NA	8,116,16,0	1	1	0	0.759462285535	0	2	T,T	T,G	0.25	0.0411580724935	0	NA	NA	6,80,12,0	1	1	0	0.796627954834	0
chr13_ref_v2	622162	0	GTA,G	1	1	36,42,15,20	1	1	0	2	GTA,GTA	GTA,G	0.5	0.201053337285	0	11,19,7,7	1	1	0	0.607289646696	0	2	GTA,GTA	GTA,G	0.5	0.0917001992051	0	NA	NA	45,49,12,17	1	1	0	0.976443960445	0	2	GTA,GTA	GTA,G	0.25	0.110794799457	0	NA	NA	31,30,9,10	1	1	0	0.984378191456	0
chr13_ref_v2	625702	0	C,CT	1	1	50,17,6,8	1	1	0	2	C,C	C,CT	0.25	0.105117405901	0	14,3,2,2	1	1	0	0.392236198233	0	2	C,C	C,CT	0.25	0.0193030065207	0	NA	NA	36,20,7,4	1	1	0	1.27204964953	0	2	C,C	C,CT	0.125	0.0939267242421	0	NA	NA	21,13,2,3	1	1	0	1.30969856379	0
chr13_ref_v2	632357	0	T,G	0	0	15,82,48,0	1	1	0	2	T,G	T,T	0.25	0.172065056627	0	5,23,13,0	1	1	0	0.441184202922	0	2	T,G	T,T	0.25	0.182321556794	0	NA	NA	11,78,36,0	1	1	0	0.973989392654	0	2	T,G	T,T	0.5	0.22089383158	0	NA	NA	12,48,27,0	1	1	0	0.756534671529	0
chr13_ref_v2	639536	0	T,G	0	0	28,144,27,0	1	1	0	2	T,T	T,G	0.25	0.130620182417	0	5,41,3,0	1	1	0	1.37462325992	0	2	T,T	T,G	0.125	0.268422404765	0	NA	NA	17,150,45,0	1	1	0	3.05729876164	0	2	T,T	T,G	0.5	0.19074012726	0	NA	NA	10,103,22,0	1	1	0	0.919590445484	0
chr13_ref_v2	644902	0	C,T	1	0	0,0,154,92	1	1	0	2	T,T	NA	NA	0.0	0	0,0,19,30	1	1	0	3.82838197841	0	2	T,T	NA	NA	0.0	0	NA	NA	0,0,140,116	1	1	0	2.34889432625	0	2	T,T	NA	NA	0.0	0	NA	NA	0,0,110,93	1	1	0	2.18180116774	0
chr13_ref_v2	646849	0	CAT,C	1	1	24,22,9,8	1	1	1	2	CAT,CAT	CAT,C	0.25	0.0884581897829	0	13,14,2,3	1	1	0	0.803060144156	0	2	CAT,CAT	NA	NA	0.0759330488983	0	NA	NA	16,25,12,8	1	1	0	0.875549232305	0	2	CAT,CAT	CAT,C	0.25	0.185556777314	0	NA	NA	19,20,4,2	1	1	0	1.07894643857	0
chr13_ref_v2	652527	0	CT,C	1	1	82,42,8,9	1	1	0	2	CT,CT	CT,C	0.125	0.184398952363	0	23,17,1,3	1	1	0	0.889213008614	0	2	CT,CT	NA	NA	0.0129338050519	0	NA	NA	78,46,11,8	1	1	0	0.738746699064	0	2	CT,CT	CT,C	0.125	0.0453471083767	0	NA	NA	53,36,10,3	1	1	0	1.24381384166	0
chr13_ref_v2	654910	0	AAT,A	1	1	60,56,5,6	1	1	0	2	AAT,AAT	AAT,A	0.125	0.256386430209	0	15,19,1,1	1	1	0	0.73185531058	0	2	AAT,AAT	NA	NA	0.0177184367546	0	NA	NA	50,48,3,5	1	1	0	0.444270779496	0	2	AAT,AAT	NA	NA	0.39195105715	0	NA	NA	41,49,4,5	1	1	0	0.789010160376	0
chr13_ref_v2	667196	0	C,A	1	0	79,18,1,59	1	1	0	2	C,A	C,C	0.25	0.0304592074847	0	25,5,1,11	1	1	0	0.897360300935	0	2	C,A	C,C	0.5	0.182321556794	0	NA	NA	99,16,2,55	1	1	0	1.47824312414	0	2	C,A	C,C	0.25	0.191055236763	0	NA	NA	92,13,0,49	1	1	0	1.95971765486	0
chr13_ref_v2	674857	0	GA,G	1	1	47,56,21,11	1	1	0	2	GA,GA	GA,G	0.125	0.0707008605255	0	9,17,6,1	1	1	0	0.811764281722	0	2	GA,GA	NA	NA	0.033011927597	0	NA	NA	35,60,10,7	1	1	0	2.23909120267	0	2	GA,GA	NA	NA	0.147172934364	0	NA	NA	32,42,6,10	1	1	0	0.915458993813	0
chr13_ref_v2	675822	0	C,CTA	1	1	70,55,47,53	1	1	0	2	C,CTA	C,C	0.125	0.0370263969942	0	10,20,11,17	1	1	0	1.40557471316	0	2	C,CTA	NA	NA	0.0609997116609	0	NA	NA	49,50,41,45	1	1	0	0.640878854242	0	2	C,CTA	C,C	0.125	0.119664955223	0	NA	NA	56,47,19,24	1	1	0	2.47790758252	0
chr13_ref_v2	689723	0	T,G	1	0	24,89,45,0	1	1	0	2	T,T	T,G	0.5	0.199865866445	0	6,28,5,1	1	1	0	1.67124258069	0	2	T,T	T,G	0.25	0.211309093667	0	NA	NA	31,104,34,0	1	1	0	1.37420619127	0	2	T,T	T,G	0.5	0.251314428281	0	NA	NA	21,55,23,0	1	1	0	1.2120166046	0
chr13_ref_v2	694244	0	A,T	0	0	128,132,0,0	1	1	0	2	A,A	NA	NA	0.0	0	24,33,0,0	1	1	0	0.791755408499	0	2	A,A	NA	NA	0.0	0	NA	NA	117,115,0,0	1	1	0	0.453706542532	0	2	A,A	NA	NA	0.0	0	NA	NA	103,90,0,0	1	1	0	0.869311261958	0
chr13_ref_v2	698671	0	TA,T	1	1	47,70,16,21	1	1	0	2	TA,TA	TA,T	0.125	0.0884379238019	0	11,18,10,3	1	1	0	2.13403484073	0	2	TA,TA	TA,T	0.25	0.076157027887	0	NA	NA	60,42,15,7	1	1	0	4.99107768278	0	2	TA,TA	NA	NA	0.0395602532542	0	NA	NA	28,47,14,10	1	1	0	0.843491911581	0
chr13_ref_v2	703382	0	C,CTA	1	1	1,2,50,46	1	1	0	2	CTA,CTA	NA	NA	1.13172213164	0	1,1,26,17	1	1	0	0.692979741653	0	2	CTA,CTA	NA	NA	0.489514709814	0	NA	NA	5,4,37,54	1	1	0	2.67559652032	0	2	CTA,CTA	NA	NA	0.00951855929675	0	NA	NA	1,2,30,32	1	1	0	0.526831346735	0
chr13_ref_v2	703549	0	CTTTAAATACG,C	0	0	0,0,105,63	1	1	0	2	C,C	NA	NA	0.0	0	0,0,20,21	1	1	0	1.40991497527	0	2	C,C	NA	NA	0.0	0	NA	NA	0,0,124,42	1	1	0	3.46842497473	0	2	C,C	NA	NA	0.0	0	NA	NA	0,0,73,43	1	1	0	0.38401081654	0
chr13_ref_v2	722426	0	A,T	0	0	129,148,0,0	1	1	0	2	A,A	NA	NA	0.0	0	35,29,0,0	1	1	0	0.969137361212	0	2	A,A	NA	NA	0.0	0	NA	NA	136,167,0,0	1	1	0	0.542681684557	0	2	A,A	NA	NA	0.0	0	NA	NA	42,51,57,43	1	1	0	326.415572232	1
chr13_ref_v2	723740	0	A,G	1	0	150,150,0,0	1	1	0	2	A,A	NA	NA	0.0	0	38,31,0,0	1	1	0	0.645924582585	0	2	A,A	NA	NA	0.0	0	NA	NA	125,156,0,0	1	1	0	1.48645346535	0	2	A,A	NA	NA	0.0	0	NA	NA	62,65,51,40	1	1	0	321.76339769	1
chr13_ref_v2	728122	0	T,A	1	0	135,127,1,0	1	1	0	2	T,T	NA	NA	0.00380952841667	0	15,17,12,18	1	1	0	309.412548868	1	2	T,A	NA	NA	0.0645385211376	0	g.728122T>A	0	122,108,0,0	1	1	0	0.524258291254	0	2	T,T	NA	NA	0.0	0	NA	NA	90,68,0,0	1	1	0	1.06435810596	0
chr13_ref_v2	728940	0	A,T	1	0	135,98,0,0	1	1	0	2	A,A	NA	NA	0.0	0	28,28,0,0	1	1	0	0.882641748362	0	2	A,A	NA	NA	0.0	0	NA	NA	103,115,0,0	1	1	0	3.22770279904	0	2	A,A	NA	NA	0.0	0	NA	NA	27,43,33,30	1	1	0	313.976699304	1
chr13_ref_v2	745611	0	A,T	1	0	98,111,0,0	1	1	0	2	A,A	NA	NA	0.0	0	31,21,0,0	1	1	0	1.47220176528	0	2	A,A	NA	NA	0.0	0	NA	NA	105,112,0,0	1	1	0	0.478475861445	0	2	A,A	NA	NA	0.0	0	NA	NA	72,80,0,0	1	1	0	0.39379799429	0
chr13_ref_v2	748193	0	A,C	1	0	11,12,0,2	1	1	1	2	A,A	A,C	0.25	0.0909717782057	0	6,5,0,1	1	0	0	0.370577785453	0	2	NA	NA	NA	NA	0	NA	NA	2,17,0,5	1	1	1	2.20242489643	0	2	A,A	A,C	0.5	0.0540672212703	0	NA	NA	3,12,0,4	1	0	1	1.39427176615	0
chr13_ref_v2	748207	0	T,TTGAG	0	0	9,11,0,2	1	1	1	2	T,T	T,TTGAG	0.25	0.12523258981	0	5,4,0,1	1	0	0	0.417526092366	0	2	NA	NA	NA	NA	0	NA	NA	6,12,0,5	1	1	1	1.30206383293	0	2	T,T	T,TTGAG	0.5	0.0851192288376	0	NA	NA	6,4,0,4	1	0	1	1.53806721734	0
chr13_ref_v2	748208	0	C,A	0	0	5,9,0,2	1	0	1	2	NA	NA	NA	NA	0	1,3,0,1	1	0	0	0.313039256934	0	2	NA	NA	NA	NA	0	NA	NA	7,12,0,4	1	1	1	0.491525318606	0	2	C,A	C,C	0.5	0.236388778064	0	NA	NA	6,3,0,2	1	0	1	1.0680652914	0
chr13_ref_v2	752942	0	AT,A	1	1	96,60,4,7	1	1	0	2	AT,AT	NA	NA	0.148084978741	0	20,11,2,3	1	1	0	0.998211579883	0	2	AT,AT	AT,A	0.25	0.233262202424	0	NA	NA	78,51,6,4	1	1	0	0.932576597565	0	2	AT,AT	NA	NA	0.293916544619	0	NA	NA	53,60,3,6	1	1	0	2.81643968808	0
chr13_ref_v2	756808	0	G,GT	1	1	2,12,7,6	1	1	0	2	G,GT	GT,GT	0.125	0.0699236998106	0	2,5,0,2	1	0	0	1.02884712331	0	2	NA	NA	NA	NA	0	NA	NA	1,19,7,6	1	1	0	1.04824448945	0	2	G,GT	G,G	0.125	0.0927220083231	0	NA	NA	0,14,5,5	1	1	0	0.929443364957	0
chr13_ref_v2	772648	0	CT,C	1	1	27,31,5,13	1	1	0	2	CT,CT	CT,C	0.125	0.0190133113251	0	9,7,2,3	1	1	0	0.513569027447	0	2	CT,CT	NA	NA	0.0361391593299	0	NA	NA	25,20,4,10	1	1	0	0.778140595677	0	2	CT,CT	CT,C	0.125	0.03005106412	0	NA	NA	25,23,5,15	1	1	0	0.82474529241	0
chr13_ref_v2	779284	0	CT,C	1	1	58,56,2,4	1	1	0	2	CT,CT	NA	NA	0.604700542399	0	18,19,0,2	1	1	0	0.427697653246	0	2	CT,CT	NA	NA	0.19678672593	0	NA	NA	46,56,4,6	1	1	0	1.21268317935	0	2	CT,CT	NA	NA	0.0649418955189	0	NA	NA	48,38,3,6	1	1	0	1.22183556854	0
chr13_ref_v2	813033	0	A,C	0	0	165,61,0,39	1	1	0	2	A,A	A,C	0.25	0.214254603897	0	31,20,0,2	1	1	0	2.35927337479	0	2	A,A	A,C	0.125	0.125163142954	0	NA	NA	139,43,0,66	1	1	0	6.4248574683	0	2	A,A	A,C	0.5	0.0992982209823	0	NA	NA	104,41,0,36	1	1	0	1.47564127027	0
chr13_ref_v2	815462	0	CA,C	1	1	54,85,7,10	1	1	0	2	CA,CA	NA	NA	0.238477847693	0	20,23,4,3	1	1	0	0.765203999802	0	2	CA,CA	CA,C	0.125	0.0268092371553	0	NA	NA	53,64,6,3	1	1	0	1.35226355747	0	2	CA,CA	NA	NA	0.177619741652	0	NA	NA	41,54,0,5	1	1	0	1.15836988627	0
chr13_ref_v2	822606	0	G,T	0	0	19,35,11,4	1	1	1	2	G,G	G,T	0.5	0.182321556794	0	3,7,12,1	1	1	0	4.56493200775	0	2	G,T	T,T	0.125	0.0110498361866	0	NA	NA	14,33,13,3	1	1	1	0.724175999803	0	2	G,G	G,T	0.5	0.0210534091978	0	NA	NA	6,24,15,1	1	1	1	2.54896001453	0
chr13_ref_v2	822607	0	A,T	0	0	21,35,8,5	1	1	1	2	A,A	A,T	0.5	0.361790044606	0	3,7,11,1	1	1	0	5.50096084581	0	2	A,T	T,T	0.125	0.068992871487	0	NA	NA	15,33,11,3	1	1	1	1.01204698091	0	2	A,A	A,T	0.5	0.133531392625	0	NA	NA	7,24,14,1	1	1	1	3.51984779631	0
chr13_ref_v2	822611	0	C,T	0	0	23,37,6,7	1	1	1	2	C,C	C,T	0.25	0.416514944295	0	5,7,8,1	1	1	0	4.15582936484	0	2	C,T	C,C	0.125	0.0363676441709	0	NA	NA	21,36,6,7	1	1	1	0.406705579365	0	2	C,C	C,T	0.5	0.379489621705	0	NA	NA	10,24,11,3	1	1	1	2.9149455499	0
chr13_ref_v2	822612	0	A,T	0	0	23,38,5,7	1	1	1	2	A,A	A,T	0.25	0.31994293467	0	5,8,7,1	1	1	0	3.75500491949	0	2	A,T	A,A	0.25	0.0253178079843	0	NA	NA	21,36,6,8	1	1	1	0.619014180728	0	2	A,A	A,T	0.5	0.305381649551	0	NA	NA	11,25,11,4	1	1	1	3.33211996544	0
chr13_ref_v2	822616	0	C,T	0	0	24,40,5,10	1	1	1	2	C,C	C,T	0.5	0.352220593589	0	5,9,6,4	1	1	0	2.70527829222	0	2	C,T	C,C	0.125	0.0851578083403	0	NA	NA	21,39,3,10	1	1	1	0.479422709345	0	2	C,C	C,T	0.25	0.416514944295	0	NA	NA	12,26,6,6	1	1	1	1.0491418362	0
chr13_ref_v2	822617	0	G,T	1	0	24,43,5,12	1	1	1	2	G,G	G,T	0.5	0.272866986667	0	5,10,6,4	1	1	0	2.70936792091	0	2	G,T	G,G	0.25	0.105360515658	0	NA	NA	21,43,2,13	1	1	1	0.522455243859	0	2	G,G	G,T	0.5	0.352220593589	0	NA	NA	13,26,5,6	1	1	1	0.768220877348	0
chr13_ref_v2	824942	0	T,C	0	0	155,35,0,25	1	1	0	2	T,T	T,C	0.25	0.0430173850837	0	29,16,0,2	1	1	0	3.04841990762	0	2	T,T	T,C	0.125	0.0421068183957	0	NA	NA	119,29,0,27	1	1	0	1.11936740193	0	2	T,T	T,C	0.25	0.280902385466	0	NA	NA	91,22,0,27	1	1	0	2.3200263581	0
chr13_ref_v2	847826	0	A,T	0	0	184,127,0,1	1	1	0	2	A,A	NA	NA	0.00321027563025	0	22,21,22,14	1	1	0	310.350936873	1	2	A,T	A,A	0.125	0.0736332510435	0	g.847826A>T	0	148,135,0,1	1	1	0	1.97207338566	0	2	A,A	NA	NA	0.00352734051797	0	NA	NA	141,83,0,0	1	1	0	0.914088078948	0
chr13_ref_v2	848291	0	A,T	0	0	155,138,0,0	1	1	0	2	A,A	NA	NA	0.0	0	45,34,0,1	1	1	0	0.861719708452	0	2	A,A	NA	NA	0.0125787822069	0	NA	NA	155,154,0,0	1	1	0	0.749930176951	0	2	A,A	NA	NA	0.0	0	NA	NA	66,66,53,49	1	1	0	325.017508674	1
chr13_ref_v2	851695	0	GA,G,GAAAAAAA	1	1	5,0,9,0,16,8	1	1	0	2	GA,GAAAAAAA	G,GAAAAAAA	0.5	0.630995203602	0	0,0,2,0,11,6	1	0	0	1.26699717306	0	2	NA	NA	NA	NA	0	NA	NA	7,0,4,0,15,12	1	1	0	1.10985034725	0	2	GA,GAAAAAAA	G,GAAAAAAA	0.125	0.956955800265	0	NA	NA	8,2,15,0,12,8	1	1	0	1.07367558035	0
chr13_ref_v2	852099	0	G,A	0	0	119,89,0,0	1	1	0	2	G,G	NA	NA	0.0	0	21,24,0,0	1	1	0	1.05967336904	0	2	G,G	NA	NA	0.0	0	NA	NA	96,108,0,0	1	1	0	2.80883076934	0	2	G,G	NA	NA	0.0	0	NA	NA	32,49,28,41	1	1	0	315.043592039	1
chr13_ref_v2	854460	0	CT,C	1	1	67,64,4,10	1	1	0	2	CT,CT	NA	NA	0.225730963799	0	28,20,2,4	1	1	0	0.617627584806	0	2	CT,CT	NA	NA	0.142755717495	0	NA	NA	49,72,10,12	1	1	0	2.35618685323	0	2	CT,CT	CT,C	0.125	0.0793474726886	0	NA	NA	47,62,2,5	1	1	0	1.57671890641	0
chr13_ref_v2	861187	0	C,CA	1	1	38,29,0,2	1	1	0	2	C,C	NA	NA	0.523586464799	0	10,8,0,2	1	1	0	0.970402552191	0	2	C,C	C,CA	0.25	0.222310673711	0	NA	NA	43,32,3,7	1	1	0	2.17959989199	0	2	C,C	C,CA	0.125	0.0239656002626	0	NA	NA	34,29,0,1	1	1	0	0.499422174253	0
chr13_ref_v2	866907	0	C,G	0	0	143,20,0,40	1	1	0	2	C,C	C,G	0.5	0.281565845434	0	28,7,1,3	1	1	0	1.75562918347	0	2	C,C	C,G	0.25	0.223143551314	0	NA	NA	132,19,0,42	1	1	0	0.58285097872	0	2	C,C	C,G	0.5	0.157467432453	0	NA	NA	98,18,0,40	1	1	0	1.40911252293	0
chr13_ref_v2	874533	0	T,A	1	0	117,70,0,0	1	1	0	2	T,T	NA	NA	0.0	0	16,14,21,7	1	1	0	309.431706438	1	2	T,A	NA	NA	0.068992871487	0	g.874533T>A	0	126,52,1,0	1	1	0	1.84469418218	0	2	T,T	NA	NA	0.00560225554867	0	NA	NA	83,49,0,0	1	1	0	0.385233128068	0
chr13_ref_v2	875287	0	C,G	0	0	145,185,0,0	1	1	0	2	C,C	NA	NA	0.0	0	33,33,0,0	1	1	0	0.739961842167	0	2	C,C	NA	NA	0.0	0	NA	NA	173,198,0,0	1	1	0	0.804616888236	0	2	C,C	NA	NA	0.0	0	NA	NA	44,67,50,77	1	1	0	342.265214819	1
chr13_ref_v2	908124	0	A,G	0	0	2,3,0,24	1	1	1	2	G,G	A,G	0.25	0.336472236621	0	1,0,0,6	1	0	1	0.419482737852	0	2	NA	NA	NA	NA	0	NA	NA	1,0,0,27	1	1	1	1.54712841287	0	2	G,G	NA	NA	0.0	0	NA	NA	2,1,0,15	1	0	1	0.455926387152	0
chr13_ref_v2	908135	0	C,T	0	0	3,3,0,12	1	0	1	2	NA	NA	NA	NA	0	1,0,0,2	1	0	1	0.383875182874	0	2	NA	NA	NA	NA	0	NA	NA	1,0,0,4	1	0	1	0.348427743087	0	2	NA	NA	NA	NA	0	NA	NA	2,1,0,6	1	0	1	0.352599976284	0
chr13_ref_v2	908569	0	G,T	0	0	0,0,3,0	0	0	1	2	NA	NA	NA	NA	0	0,0,0,0	0	0	1	0.0	0	2	NA	NA	NA	NA	0	NA	NA	0,0,2,0	0	0	1	0.0	0	2	NA	NA	NA	NA	0	NA	NA	0,0,0,0	0	0	1	0.0	0
chr13_ref_v2	914786	0	T,TTTTTTTTTTTTTTCGG	1	0	19,4,0,3	1	1	0	2	T,T	T,TTTTTTTTTTTTTTCGG	0.25	0.21856843531	0	3,1,0,0	1	0	0	0.351111386511	0	2	NA	NA	NA	NA	0	NA	NA	21,8,0,4	1	1	0	0.91094136686	0	2	T,T	T,TTTTTTTTTTTTTTCGG	0.25	0.196691553792	0	NA	NA	21,8,1,2	1	1	0	0.980301236702	0
chr13_ref_v2	916546	0	GAAA,G	1	1	0,0,164,175	1	1	0	2	G,G	NA	NA	0.0	0	0,0,34,54	1	1	0	1.49314868872	0	2	G,G	NA	NA	0.0	0	NA	NA	1,0,139,164	1	1	0	0.672779031391	0	2	G,G	NA	NA	0.00329489589685	0	NA	NA	0,0,107,112	1	1	0	0.402923343834	0
chr13_ref_v2	917128	0	G,T	0	0	2,4,0,18	1	1	1	2	G,T	T,T	0.5	0.0540672212703	0	0,1,0,4	1	0	0	0.225540645361	0	2	NA	NA	NA	NA	0	NA	NA	0,6,0,23	1	1	1	0.563124136748	0	2	T,T	G,T	0.5	0.133531392625	0	NA	NA	3,2,0,14	1	0	1	0.690494758755	0
chr13_ref_v2	917130	0	A,ATAATATTTACATT	0	0	2,3,0,18	1	1	1	2	A,ATAATATTTACATT	ATAATATTTACATT,ATAATATTTACATT	0.5	0.236388778064	0	0,0,0,4	0	0	0	0.0	0	2	NA	NA	NA	NA	0	NA	NA	0,5,0,23	1	1	1	0.629567725463	0	2	ATAATATTTACATT,ATAATATTTACATT	A,ATAATATTTACATT	0.5	0.287682072452	0	NA	NA	3,2,0,14	1	0	1	0.661882982152	0
chr13_ref_v2	917930	0	G,A	0	0	0,0,0,0	0	0	1	2	NA	NA	NA	NA	0	0,0,0,0	0	0	1	0.0	0	2	NA	NA	NA	NA	0	NA	NA	0,0,0,1	0	0	1	0.0	0	2	NA	NA	NA	NA	0	NA	NA	0,0,0,0	0	0	1	0.0	0
chr13_ref_v2	917932	0	C,T	0	0	0,0,0,0	0	0	1	2	NA	NA	NA	NA	0	0,0,0,0	0	0	1	0.0	0	2	NA	NA	NA	NA	0	NA	NA	0,0,0,1	0	0	1	0.0	0	2	NA	NA	NA	NA	0	NA	NA	0,0,0,0	0	0	1	0.0	0
chr13_ref_v2	917938	0	G,A	0	0	0,0,0,0	0	0	1	2	NA	NA	NA	NA	0	0,0,0,0	0	0	1	0.0	0	2	NA	NA	NA	NA	0	NA	NA	0,0,0,1	0	0	1	0.0	0	2	NA	NA	NA	NA	0	NA	NA	0,0,0,0	0	0	1	0.0	0
[truncated: 429 more rows]
[truncated: 22 more columns]
