# Supplementary material for: Muver, a computational framework for accurately calling accumulated mutations
Source: BMC Genomics. 2018 May 9;19:345. doi: 10.1186/s12864-018-4753-3 (PMC5944071; doi:10.1186/s12864-018-4753-3)
Supplement: Supplementary file 2 — Results Files. Zip file containing VCF and TXT formatted muver results for all yeast data sets analyzed. (ZIP 10697 kb) [file 12864_2018_4753_MOESM2_ESM.zip › t0TAK141_pol2MG.mutations.vcf]

##INFO=<ID=IntersectsRepeat,Number=0,Type=Flag,Description="Intersects with repeat">
##INFO=<ID=RepeatCorrectionApplied,Number=0,Type=Flag,Description="Repeat correction applied">
##FILTER=<ID=ExcRegion,Description="Intersects with excluded region">
##FORMAT=<ID=SAC,Number=.,Type=Integer,Description="Strand allele counts">
##FORMAT=<ID=ACF,Number=0,Type=Flag,Description="Allele count flag">
##FORMAT=<ID=DF,Number=0,Type=Flag,Description="Depth flag">
##FORMAT=<ID=PD,Number=1,Type=Integer,Description="Ploidy, specified by user">
##FORMAT=<ID=GT,Number=1,Type=String,Description="Genotype">
##FORMAT=<ID=SGT,Number=1,Type=String,Description="Subclonal genotype">
##FORMAT=<ID=SF,Number=1,Type=Float,Description="Subclonal frequency">
##FORMAT=<ID=SV,Number=0,Type=Flag,Description="Subclonal valid flag">
##FORMAT=<ID=RD,Number=0,Type=Flag,Description="Read difference flag">
##FORMAT=<ID=MT,Number=.,Type=String,Description="Called mutations">
##FORMAT=<ID=PAC,Number=.,Type=String,Description="Called PAC flags">
#CHROM	POS	ID	REF	ALT	QUAL	FILTER	INFO	FORMAT	TAK141	TAK75	TAK127	TAK128	TAK129
chr1_ref_v2	4321	.	C	A	.	PASS	IntersectsRepeat=0;RepeatCorrectionApplied=0	SAC:ACF:DF:PD:GT:SGT:SF:SV:SIG:MT:PAC	141,34,0,37:1:1:2:0/0:0/1:0.25:0	39,18,0,2:1:1:2:0/0:0/1:0.125:0:0:.:.	116,28,0,34:1:1:2:0/0:0/1:0.5:0:0:.:.	112,20,0,20:1:1:2:0/0:0/1:0.25:0:0:.:.	152,26,0,27:1:1:2:0/0:0/1:0.25:0:0:.:.
chr1_ref_v2	6736	.	C	CA	.	PASS	IntersectsRepeat=1;RepeatCorrectionApplied=1	SAC:ACF:DF:PD:GT:SGT:SF:SV:SIG:MT:PAC	0,1,58,53:1:1:2:1/1:./.:.:0	0,0,9,11:1:1:2:1/1:./.:.:0:0:.:.	0,1,44,44:1:1:2:1/1:./.:.:0:0:.:.	0,2,35,32:1:1:2:1/1:./.:.:0:0:.:.	0,0,46,38:1:1:2:1/1:./.:.:0:0:.:.
chr1_ref_v2	6756	.	T	A	.	PASS	IntersectsRepeat=0;RepeatCorrectionApplied=0	SAC:ACF:DF:PD:GT:SGT:SF:SV:SIG:MT:PAC	23,124,23,1:1:1:2:0/0:0/1:0.25:0	10,43,2,0:1:1:2:0/0:0/1:0.125:0:0:.:.	35,111,15,2:1:1:2:0/0:0/1:0.25:0:0:.:.	30,82,12,2:1:1:2:0/0:0/1:0.25:0:0:.:.	23,100,16,4:1:1:2:0/0:0/1:0.25:1:0:.:.
chr1_ref_v2	12054	.	T	G	.	PASS	IntersectsRepeat=0;RepeatCorrectionApplied=0	SAC:ACF:DF:PD:GT:SGT:SF:SV:SIG:MT:PAC	16,12,3,0:1:1:2:0/0:0/1:0.25:0	2,0,0,0:0:1:2:./.:./.:.:0:0:.:.	16,6,17,0:1:1:2:0/1:0/0:0.125:0:0:.:.	14,5,8,0:1:1:2:0/1:0/0:0.25:0:0:.:.	22,13,5,0:1:1:2:0/0:0/1:0.25:0:0:.:.
chr1_ref_v2	13322	.	A	AAGTGAAAGTACCGGTCCATGGTTC	.	PASS	IntersectsRepeat=0;RepeatCorrectionApplied=0	SAC:ACF:DF:PD:GT:SGT:SF:SV:SIG:MT:PAC	192,215,27,0:1:1:2:0/0:0/1:0.125:0	41,31,7,0:1:1:2:0/0:0/1:0.25:0:0:.:.	222,202,39,0:1:1:2:0/0:0/1:0.125:0:0:.:.	127,177,28,0:1:1:2:0/0:0/1:0.125:0:0:.:.	251,214,42,0:1:1:2:0/0:0/1:0.125:0:0:.:.
chr1_ref_v2	13385	.	G	GAC	.	PASS	IntersectsRepeat=0;RepeatCorrectionApplied=0	SAC:ACF:DF:PD:GT:SGT:SF:SV:SIG:MT:PAC	158,174,163,11:1:1:2:0/1:0/0:0.25:0	34,30,23,1:1:1:2:0/1:0/0:0.5:0:0:.:.	179,170,144,14:1:1:2:0/1:0/0:0.25:0:0:.:.	105,131,83,1:1:1:2:0/1:0/0:0.5:0:0:.:.	220,190,207,8:1:1:2:0/1:0/0:0.25:0:0:.:.
chr1_ref_v2	13413	.	G	A	.	PASS	IntersectsRepeat=0;RepeatCorrectionApplied=0	SAC:ACF:DF:PD:GT:SGT:SF:SV:SIG:MT:PAC	166,164,173,12:1:1:2:0/1:0/0:0.25:0	28,26,27,3:1:1:2:0/1:0/0:0.25:0:0:.:.	186,169,132,16:1:1:2:0/1:0/0:0.5:0:0:.:.	108,119,76,4:1:1:2:0/1:0/0:0.5:0:0:.:.	207,188,216,9:1:1:2:0/1:0/0:0.25:0:0:.:.
chr1_ref_v2	13420	.	A	G	.	PASS	IntersectsRepeat=1;RepeatCorrectionApplied=0	SAC:ACF:DF:PD:GT:SGT:SF:SV:SIG:MT:PAC	164,175,165,13:1:1:2:0/1:0/0:0.25:0	28,28,29,3:1:1:2:0/1:0/0:0.25:0:0:.:.	185,181,136,17:1:1:2:0/1:0/0:0.5:0:0:.:.	103,130,82,3:1:1:2:0/1:0/0:0.5:0:0:.:.	197,195,213,12:1:1:2:0/1:0/0:0.25:0:0:.:.
chr1_ref_v2	13442	.	A	C	.	PASS	IntersectsRepeat=0;RepeatCorrectionApplied=0	SAC:ACF:DF:PD:GT:SGT:SF:SV:SIG:MT:PAC	162,193,156,24:1:1:2:0/1:0/0:0.25:0	32,29,29,7:1:1:2:0/1:0/0:0.25:0:0:.:.	188,214,143,22:1:1:2:0/1:0/0:0.5:0:0:.:.	118,158,97,13:1:1:2:0/1:0/0:0.5:0:0:.:.	193,228,242,30:1:1:2:0/1:0/0:0.25:0:0:.:.
chr1_ref_v2	13616	.	G	T	.	PASS	IntersectsRepeat=0;RepeatCorrectionApplied=0	SAC:ACF:DF:PD:GT:SGT:SF:SV:SIG:MT:PAC	100,151,21,135:1:1:2:0/1:0/0:0.25:0	9,35,13,35:1:1:2:0/1:./.:.:0:0:.:.	84,175,22,148:1:1:2:0/1:0/0:0.25:0:0:.:.	42,94,24,90:1:1:2:0/1:0/0:0.125:0:0:.:.	76,172,24,215:1:1:2:0/1:./.:.:0:0:.:.
chr1_ref_v2	13654	.	G	A	.	PASS	IntersectsRepeat=0;RepeatCorrectionApplied=0	SAC:ACF:DF:PD:GT:SGT:SF:SV:SIG:MT:PAC	100,129,16,124:1:1:2:0/1:0/0:0.25:0	10,31,4,31:1:1:2:0/1:0/0:0.125:0:0:.:.	84,137,21,147:1:1:2:0/1:0/0:0.125:0:0:.:.	36,88,17,81:1:1:2:0/1:0/0:0.125:0:0:.:.	71,165,19,173:1:1:2:0/1:0/0:0.125:0:0:.:.
chr1_ref_v2	13798	.	A	T	.	PASS	IntersectsRepeat=0;RepeatCorrectionApplied=0	SAC:ACF:DF:PD:GT:SGT:SF:SV:SIG:MT:PAC	40,96,0,18:1:1:2:0/0:0/1:0.25:0	8,8,0,10:1:1:2:0/1:0/0:0.125:0:0:.:.	72,90,1,34:1:1:2:0/0:0/1:0.25:0:0:.:.	33,43,0,28:1:1:2:0/0:0/1:0.5:0:0:.:.	37,71,0,23:1:1:2:0/0:0/1:0.5:0:0:.:.
chr1_ref_v2	13807	.	T	G	.	PASS	IntersectsRepeat=0;RepeatCorrectionApplied=0	SAC:ACF:DF:PD:GT:SGT:SF:SV:SIG:MT:PAC	52,90,0,17:1:1:2:0/0:0/1:0.25:0	10,8,0,9:1:1:2:0/1:0/0:0.25:0:0:.:.	78,87,1,30:1:1:2:0/0:0/1:0.25:0:0:.:.	37,44,0,27:1:1:2:0/0:0/1:0.5:0:0:.:.	46,66,0,21:1:1:2:0/0:0/1:0.25:0:0:.:.
chr1_ref_v2	13830	.	T	C	.	PASS	IntersectsRepeat=0;RepeatCorrectionApplied=0	SAC:ACF:DF:PD:GT:SGT:SF:SV:SIG:MT:PAC	69,78,0,16:1:1:2:0/0:0/1:0.25:0	9,5,0,7:1:1:2:0/1:0/0:0.25:0:0:.:.	89,85,1,22:1:1:2:0/0:0/1:0.25:0:0:.:.	48,38,0,19:1:1:2:0/0:0/1:0.5:0:0:.:.	54,54,0,18:1:1:2:0/0:0/1:0.25:0:0:.:.
chr1_ref_v2	13848	.	A	G	.	PASS	IntersectsRepeat=0;RepeatCorrectionApplied=0	SAC:ACF:DF:PD:GT:SGT:SF:SV:SIG:MT:PAC	77,54,0,10:1:1:2:0/0:0/1:0.125:0	8,5,0,6:1:1:2:./.:./.:.:0:0:.:.	94,68,1,16:1:1:2:0/0:0/1:0.25:0:0:.:.	43,33,0,17:1:1:2:0/0:0/1:0.5:0:0:.:.	54,38,0,12:1:1:2:0/0:0/1:0.25:0:0:.:.
chr1_ref_v2	18413	.	G	C	.	PASS	IntersectsRepeat=1;RepeatCorrectionApplied=0	SAC:ACF:DF:PD:GT:SGT:SF:SV:SIG:MT:PAC	2,1,63,0:1:1:2:1/1:0/1:0.125:0	4,1,11,0:1:1:2:./.:./.:.:0:0:.:.	1,1,25,0:1:1:2:1/1:0/1:0.125:0:0:.:.	2,0,20,1:1:1:2:1/1:0/1:0.25:0:0:.:.	2,1,49,0:1:1:2:1/1:0/1:0.125:0:0:.:.
chr1_ref_v2	18425	.	C	T	.	PASS	IntersectsRepeat=0;RepeatCorrectionApplied=0	SAC:ACF:DF:PD:GT:SGT:SF:SV:SIG:MT:PAC	2,2,45,3:1:1:2:1/1:0/1:0.125:0	4,1,9,1:1:1:2:./.:./.:.:0:0:.:.	1,1,12,0:1:1:2:./.:./.:.:0:0:.:.	2,0,15,1:1:1:2:./.:./.:.:0:0:.:.	2,1,40,3:1:1:2:1/1:0/1:0.125:0:0:.:.
chr1_ref_v2	19969	.	G	C	.	PASS	IntersectsRepeat=0;RepeatCorrectionApplied=0	SAC:ACF:DF:PD:GT:SGT:SF:SV:SIG:MT:PAC	1,0,0,0:0:1:2:./.:./.:.:0	0,0,0,0:0:1:2:./.:./.:.:0:0:.:.	0,0,1,0:0:1:2:./.:./.:.:0:0:.:.	2,0,0,0:0:1:2:./.:./.:.:0:0:.:.	0,0,0,0:0:1:2:./.:./.:.:0:0:.:.
chr1_ref_v2	19974	.	C	T	.	PASS	IntersectsRepeat=1;RepeatCorrectionApplied=0	SAC:ACF:DF:PD:GT:SGT:SF:SV:SIG:MT:PAC	1,1,0,0:1:1:2:./.:./.:.:0	0,0,0,0:0:1:2:./.:./.:.:0:0:.:.	1,0,1,0:1:1:2:./.:./.:.:0:0:.:.	2,0,0,0:0:1:2:./.:./.:.:0:0:.:.	0,0,0,0:0:1:2:./.:./.:.:0:0:.:.
chr1_ref_v2	21543	.	A	T	.	PASS	IntersectsRepeat=0;RepeatCorrectionApplied=0	SAC:ACF:DF:PD:GT:SGT:SF:SV:SIG:MT:PAC	0,0,0,30:0:1:2:1/1:./.:.:0	0,0,0,2:0:1:2:./.:./.:.:0:0:.:.	0,0,0,9:0:1:2:./.:./.:.:0:0:.:.	0,0,0,8:0:1:2:./.:./.:.:0:0:.:.	0,0,0,31:0:1:2:1/1:./.:.:0:0:.:.
chr1_ref_v2	23713	.	C	CAAA	.	PASS	IntersectsRepeat=1;RepeatCorrectionApplied=1	SAC:ACF:DF:PD:GT:SGT:SF:SV:SIG:MT:PAC	1,0,0,1:1:1:2:./.:./.:.:0	0,0,0,0:0:1:2:./.:./.:.:0:0:.:.	0,0,0,1:0:1:2:./.:./.:.:0:0:.:.	0,0,0,2:0:1:2:./.:./.:.:0:0:.:.	0,0,0,4:0:1:2:./.:./.:.:0:0:.:.
chr1_ref_v2	30834	.	CAT	C	.	PASS	IntersectsRepeat=1;RepeatCorrectionApplied=1	SAC:ACF:DF:PD:GT:SGT:SF:SV:SIG:MT:PAC	32,46,11,14:1:1:2:0/0:0/1:0.25:0	24,22,1,12:1:1:2:0/0:0/1:0.25:0:0:.:.	40,35,13,16:1:1:2:0/0:0/1:0.25:0:0:.:.	29,27,11,9:1:1:2:0/0:0/1:0.25:0:0:.:.	38,39,4,10:1:1:2:0/0:./.:.:0:0:.:.
chr1_ref_v2	34825	.	G	GA	.	PASS	IntersectsRepeat=1;RepeatCorrectionApplied=1	SAC:ACF:DF:PD:GT:SGT:SF:SV:SIG:MT:PAC	63,30,4,9:1:1:2:0/0:0/1:0.125:0	13,10,2,6:1:1:2:0/0:0/1:0.5:0:0:.:.	66,29,7,14:1:1:2:0/0:0/1:0.25:0:0:.:.	50,27,3,7:1:1:2:0/0:./.:.:0:0:.:.	58,30,2,5:1:1:2:0/0:./.:.:0:0:.:.
chr1_ref_v2	38943	.	T	G	.	PASS	IntersectsRepeat=0;RepeatCorrectionApplied=0	SAC:ACF:DF:PD:GT:SGT:SF:SV:SIG:MT:PAC	37,138,35,0:1:1:2:0/0:0/1:0.25:0	15,41,7,0:1:1:2:0/0:0/1:0.25:0:0:.:.	28,134,35,0:1:1:2:0/0:0/1:0.5:0:0:.:.	37,118,28,0:1:1:2:0/0:0/1:0.25:0:0:.:.	41,118,48,0:1:1:2:0/0:0/1:0.5:0:0:.:.
chr1_ref_v2	45346	.	CT	C	.	PASS	IntersectsRepeat=1;RepeatCorrectionApplied=1	SAC:ACF:DF:PD:GT:SGT:SF:SV:SIG:MT:PAC	58,53,9,13:1:1:2:0/0:./.:.:0	13,9,2,2:1:1:2:0/0:./.:.:0:0:.:.	42,45,12,15:1:1:2:0/0:0/1:0.25:0:0:.:.	25,28,3,13:1:1:2:0/0:0/1:0.125:0:0:.:.	47,55,7,16:1:1:2:0/0:0/1:0.125:0:0:.:.
chr1_ref_v2	62286	.	T	A	.	PASS	IntersectsRepeat=0;RepeatCorrectionApplied=0	SAC:ACF:DF:PD:GT:SGT:SF:SV:SIG:MT:PAC	77,129,0,0:1:1:2:0/0:./.:.:0	15,40,0,0:1:1:2:0/0:./.:.:0:0:.:.	83,142,0,0:1:1:2:0/0:./.:.:0:0:.:.	59,106,0,1:1:1:2:0/0:./.:.:0:0:.:.	52,79,53,68:1:1:2:0/1:./.:.:0:1:g.62286T>A:0
chr1_ref_v2	69540	.	CT	C	.	PASS	IntersectsRepeat=1;RepeatCorrectionApplied=1	SAC:ACF:DF:PD:GT:SGT:SF:SV:SIG:MT:PAC	69,52,6,6:1:1:2:0/0:./.:.:0	12,11,1,3:1:1:2:0/0:./.:.:0:0:.:.	64,54,5,2:1:1:2:0/0:./.:.:0:0:.:.	41,35,1,10:1:1:2:0/0:./.:.:0:0:.:.	86,31,9,9:1:1:2:0/0:./.:.:0:0:.:.
chr1_ref_v2	71242	.	TA	T	.	PASS	IntersectsRepeat=1;RepeatCorrectionApplied=1	SAC:ACF:DF:PD:GT:SGT:SF:SV:SIG:MT:PAC	79,104,6,16:1:1:2:0/0:./.:.:0	19,26,4,2:1:1:2:0/0:0/1:0.125:0:0:.:.	53,75,6,7:1:1:2:0/0:./.:.:0:0:.:.	50,66,5,10:1:1:2:0/0:0/1:0.125:0:0:.:.	49,92,1,2:1:1:2:0/0:./.:.:0:0:.:.
chr1_ref_v2	74711	.	AT	A	.	PASS	IntersectsRepeat=1;RepeatCorrectionApplied=1	SAC:ACF:DF:PD:GT:SGT:SF:SV:SIG:MT:PAC	67,58,9,7:1:1:2:0/0:./.:.:0	24,18,7,2:1:1:2:0/0:0/1:0.125:0:0:.:.	66,54,10,5:1:1:2:0/0:./.:.:0:0:.:.	54,44,6,10:1:1:2:0/0:./.:.:0:0:.:.	78,44,4,7:1:1:2:0/0:./.:.:0:0:.:.
chr1_ref_v2	92314	.	CT	C	.	PASS	IntersectsRepeat=1;RepeatCorrectionApplied=1	SAC:ACF:DF:PD:GT:SGT:SF:SV:SIG:MT:PAC	113,101,14,16:1:1:2:0/0:0/1:0.125:0	30,33,3,1:1:1:2:0/0:./.:.:0:0:.:.	96,95,8,11:1:1:2:0/0:0/1:0.125:0:0:.:.	76,74,7,14:1:1:2:0/0:0/1:0.125:0:0:.:.	110,110,10,11:1:1:2:0/0:0/1:0.125:0:0:.:.
chr1_ref_v2	99719	.	A	AT	.	PASS	IntersectsRepeat=1;RepeatCorrectionApplied=1	SAC:ACF:DF:PD:GT:SGT:SF:SV:SIG:MT:PAC	3,57,14,3:1:1:2:0/0:0/1:0.25:0	5,24,3,3:1:1:2:0/0:0/1:0.25:0:0:.:.	4,58,5,3:1:1:2:0/0:0/1:0.125:0:0:.:.	1,41,13,4:1:1:2:0/0:0/1:0.5:0:0:.:.	5,60,7,6:1:1:2:0/0:0/1:0.25:0:0:.:.
chr1_ref_v2	100955	.	T	A	.	PASS	IntersectsRepeat=1;RepeatCorrectionApplied=0	SAC:ACF:DF:PD:GT:SGT:SF:SV:SIG:MT:PAC	96,88,0,0:1:1:2:0/0:./.:.:0	55,23,0,0:1:1:2:0/0:./.:.:0:0:.:.	90,54,0,0:1:1:2:0/0:./.:.:0:0:.:.	79,51,0,0:1:1:2:0/0:./.:.:0:0:.:.	46,41,46,45:1:1:2:0/1:./.:.:0:1:g.100955T>A:0
chr1_ref_v2	100993	.	C	CAA	.	PASS	IntersectsRepeat=1;RepeatCorrectionApplied=1	SAC:ACF:DF:PD:GT:SGT:SF:SV:SIG:MT:PAC	3,6,10,33:1:1:2:1/1:0/1:0.25:0	1,0,1,5:1:0:2:./.:./.:.:0:0:.:.	4,2,7,29:1:1:2:1/1:0/1:0.25:0:0:.:.	2,2,11,16:1:1:2:1/1:0/1:0.25:0:0:.:.	2,2,10,28:1:1:2:1/1:0/1:0.25:0:0:.:.
chr1_ref_v2	101162	.	TA	T	.	PASS	IntersectsRepeat=1;RepeatCorrectionApplied=1	SAC:ACF:DF:PD:GT:SGT:SF:SV:SIG:MT:PAC	80,88,6,11:1:1:2:0/0:./.:.:0	19,36,2,3:1:1:2:0/0:./.:.:0:0:.:.	90,61,11,14:1:1:2:0/0:0/1:0.125:0:0:.:.	70,69,6,8:1:1:2:0/0:./.:.:0:0:.:.	61,87,5,5:1:1:2:0/0:./.:.:0:0:.:.
chr1_ref_v2	125910	.	A	C	.	PASS	IntersectsRepeat=0;RepeatCorrectionApplied=0	SAC:ACF:DF:PD:GT:SGT:SF:SV:SIG:MT:PAC	180,47,0,54:1:1:2:0/0:0/1:0.5:0	35,22,0,5:1:1:2:0/0:0/1:0.25:0:0:.:.	137,50,1,49:1:1:2:0/0:0/1:0.5:0:0:.:.	116,39,0,33:1:1:2:0/0:0/1:0.5:0:0:.:.	167,72,0,57:1:1:2:0/0:0/1:0.5:0:0:.:.
chr1_ref_v2	126592	.	C	CT,CTT	.	PASS	IntersectsRepeat=1;RepeatCorrectionApplied=1	SAC:ACF:DF:PD:GT:SGT:SF:SV:SIG:MT:PAC	1,5,3,12,55,65:1:1:2:2/2:0/2:0.125:0	4,2,5,5,14,23:1:1:2:2/2:0/2:0.25:0:0:.:.	1,1,10,15,38,41:1:1:2:2/2:1/2:0.25:0:0:.:.	0,5,5,12,28,37:1:1:2:2/2:0/2:0.125:0:0:.:.	3,5,4,20,36,50:1:1:2:2/2:0/2:0.125:0:0:.:.
chr1_ref_v2	127815	.	A	AT	.	PASS	IntersectsRepeat=1;RepeatCorrectionApplied=1	SAC:ACF:DF:PD:GT:SGT:SF:SV:SIG:MT:PAC	42,42,8,1:1:1:2:0/0:./.:.:0	24,21,3,2:1:1:2:0/0:./.:.:0:0:.:.	26,48,7,4:1:1:2:0/0:0/1:0.125:0:0:.:.	19,30,1,1:1:1:2:0/0:./.:.:0:0:.:.	26,37,1,3:1:1:2:0/0:./.:.:0:0:.:.
chr1_ref_v2	151814	.	C	T	.	PASS	IntersectsRepeat=1;RepeatCorrectionApplied=0	SAC:ACF:DF:PD:GT:SGT:SF:SV:SIG:MT:PAC	134,51,1,29:1:1:2:0/0:0/1:0.25:0	44,9,0,13:1:1:2:0/0:0/1:0.5:0:0:.:.	103,43,0,28:1:1:2:0/0:0/1:0.25:0:0:.:.	85,35,0,37:1:1:2:0/0:0/1:0.5:0:0:.:.	94,49,0,35:1:1:2:0/0:0/1:0.5:0:0:.:.
chr1_ref_v2	191067	.	A	ATCG	.	PASS	IntersectsRepeat=1;RepeatCorrectionApplied=1	SAC:ACF:DF:PD:GT:SGT:SF:SV:SIG:MT:PAC	0,0,90,38:1:1:2:1/1:./.:.:0	0,0,9,3:1:1:2:./.:./.:.:0:0:.:.	0,0,101,53:1:1:2:1/1:./.:.:0:0:.:.	0,1,39,32:1:1:2:1/1:./.:.:0:0:.:.	0,0,105,60:1:1:2:1/1:./.:.:0:0:.:.
chr1_ref_v2	192262	.	C	CA	.	PASS	IntersectsRepeat=1;RepeatCorrectionApplied=1	SAC:ACF:DF:PD:GT:SGT:SF:SV:SIG:MT:PAC	81,7,11,5:1:1:2:0/0:0/1:0.25:0	22,5,1,1:1:1:2:0/0:./.:.:0:0:.:.	96,18,3,4:1:1:2:0/0:./.:.:0:0:.:.	73,15,2,2:1:1:2:0/0:./.:.:0:0:.:.	113,22,8,4:1:1:2:0/0:./.:.:0:0:.:.
chr1_ref_v2	193731	.	T	TATG	.	PASS	IntersectsRepeat=1;RepeatCorrectionApplied=1	SAC:ACF:DF:PD:GT:SGT:SF:SV:SIG:MT:PAC	2,0,140,86:1:1:2:1/1:./.:.:0	0,1,41,19:1:1:2:1/1:./.:.:0:0:.:.	0,1,153,86:1:1:2:1/1:./.:.:0:0:.:.	0,0,111,60:1:1:2:1/1:./.:.:0:0:.:.	0,1,150,92:1:1:2:1/1:./.:.:0:0:.:.
chr1_ref_v2	198259	.	C	A	.	PASS	IntersectsRepeat=1;RepeatCorrectionApplied=0	SAC:ACF:DF:PD:GT:SGT:SF:SV:SIG:MT:PAC	9,2,51,96:1:1:2:1/1:0/1:0.125:0	2,2,9,33:1:1:2:1/1:0/1:0.125:0:0:.:.	11,2,42,83:1:1:2:1/1:0/1:0.25:0:0:.:.	6,3,35,54:1:1:2:1/1:0/1:0.25:0:0:.:.	10,6,50,71:1:1:2:1/1:0/1:0.25:1:0:.:.
chr1_ref_v2	198268	.	C	T	.	PASS	IntersectsRepeat=1;RepeatCorrectionApplied=0	SAC:ACF:DF:PD:GT:SGT:SF:SV:SIG:MT:PAC	14,2,50,91:1:1:2:1/1:0/1:0.25:0	2,2,9,29:1:1:2:1/1:0/1:0.25:0:0:.:.	19,3,36,83:1:1:2:1/1:0/1:0.25:0:0:.:.	8,3,29,56:1:1:2:1/1:0/1:0.25:0:0:.:.	14,7,43,64:1:1:2:1/1:0/1:0.25:1:0:.:.
chr1_ref_v2	198273	.	G	A	.	PASS	IntersectsRepeat=0;RepeatCorrectionApplied=0	SAC:ACF:DF:PD:GT:SGT:SF:SV:SIG:MT:PAC	19,5,43,94:1:1:2:1/1:0/1:0.25:1	2,2,9,28:1:1:2:1/1:0/1:0.25:0:0:.:.	21,4,35,75:1:1:2:1/1:0/1:0.5:0:0:.:.	10,3,29,52:1:1:2:1/1:0/1:0.25:0:0:.:.	17,11,38,64:1:1:2:1/1:0/1:0.5:1:0:.:.
chr1_ref_v2	198293	.	G	A	.	PASS	IntersectsRepeat=0;RepeatCorrectionApplied=0	SAC:ACF:DF:PD:GT:SGT:SF:SV:SIG:MT:PAC	29,12,28,83:1:1:2:0/1:1/1:0.5:0	3,6,4,29:1:1:2:1/1:0/1:0.5:0:0:.:.	37,5,23,70:1:1:2:0/1:1/1:0.25:0:0:.:.	17,6,22,47:1:1:2:1/1:0/1:0.5:1:0:.:.	22,13,31,58:1:1:2:1/1:0/1:0.5:1:0:.:.
chr1_ref_v2	198300	.	A	G	.	PASS	IntersectsRepeat=1;RepeatCorrectionApplied=0	SAC:ACF:DF:PD:GT:SGT:SF:SV:SIG:MT:PAC	32,16,22,125:1:1:2:0/1:1/1:0.5:0	4,6,4,33:1:1:2:1/1:0/1:0.5:0:0:.:.	38,8,20,97:1:1:2:1/1:0/1:0.5:0:0:.:.	17,6,19,64:1:1:2:1/1:0/1:0.5:1:0:.:.	25,15,24,71:1:1:2:1/1:0/1:0.5:1:0:.:.
chr1_ref_v2	198329	.	T	TTGAATTAAGGTTTGGAATA,TTGAATTAAAGTTTGAAATA	.	PASS	IntersectsRepeat=0;RepeatCorrectionApplied=0	SAC:ACF:DF:PD:GT:SGT:SF:SV:SIG:MT:PAC	0,0,4,78,72,27:1:1:2:1/2:2/2:0.125:0	0,0,1,14,17,3:1:1:2:1/2:2/2:0.125:0:0:.:.	0,0,1,67,85,9:1:1:2:1/2:2/2:0.125:0:0:.:.	0,0,3,38,42,9:1:1:2:1/2:2/2:0.125:0:0:.:.	0,0,3,48,55,20:1:1:2:1/2:2/2:0.25:0:0:.:.
chr1_ref_v2	198379	.	C	CG	.	PASS	IntersectsRepeat=1;RepeatCorrectionApplied=0	SAC:ACF:DF:PD:GT:SGT:SF:SV:SIG:MT:PAC	0,0,150,80:1:1:2:1/1:./.:.:0	0,0,32,19:1:1:2:1/1:./.:.:0:0:.:.	0,0,112,74:1:1:2:1/1:./.:.:0:0:.:.	0,0,77,41:1:1:2:1/1:./.:.:0:0:.:.	0,0,112,70:1:1:2:1/1:./.:.:0:0:.:.
chr1_ref_v2	198380	.	A	AG	.	PASS	IntersectsRepeat=1;RepeatCorrectionApplied=0	SAC:ACF:DF:PD:GT:SGT:SF:SV:SIG:MT:PAC	0,0,151,81:1:1:2:1/1:./.:.:0	0,0,32,19:1:1:2:1/1:./.:.:0:0:.:.	0,0,113,78:1:1:2:1/1:./.:.:0:0:.:.	0,0,78,42:1:1:2:1/1:./.:.:0:0:.:.	0,0,113,70:1:1:2:1/1:./.:.:0:0:.:.
chr1_ref_v2	198585	.	A	AAAAATGCGTAAAAAGAAAGAAGACGTC	.	PASS	IntersectsRepeat=0;RepeatCorrectionApplied=0	SAC:ACF:DF:PD:GT:SGT:SF:SV:SIG:MT:PAC	0,0,96,103:1:1:2:1/1:./.:.:0	0,0,18,21:1:1:2:1/1:./.:.:0:0:.:.	0,0,75,84:1:1:2:1/1:./.:.:0:0:.:.	0,0,47,69:1:1:2:1/1:./.:.:0:0:.:.	0,0,106,89:1:1:2:1/1:./.:.:0:0:.:.
chr1_ref_v2	198636	.	C	T	.	PASS	IntersectsRepeat=0;RepeatCorrectionApplied=0	SAC:ACF:DF:PD:GT:SGT:SF:SV:SIG:MT:PAC	0,0,26,127:1:1:2:1/1:./.:.:0	0,0,2,41:1:1:2:1/1:./.:.:0:0:.:.	0,0,22,111:1:1:2:1/1:./.:.:0:0:.:.	0,0,9,82:1:1:2:1/1:./.:.:0:0:.:.	0,0,34,131:1:1:2:1/1:./.:.:0:0:.:.
chr1_ref_v2	198637	.	A	ATCCTTGAATAACGAACTTT	.	PASS	IntersectsRepeat=0;RepeatCorrectionApplied=0	SAC:ACF:DF:PD:GT:SGT:SF:SV:SIG:MT:PAC	0,0,25,125:1:1:2:1/1:./.:.:0	0,0,2,40:1:1:2:1/1:./.:.:0:0:.:.	0,0,22,113:1:1:2:1/1:./.:.:0:0:.:.	0,0,9,81:1:1:2:1/1:./.:.:0:0:.:.	0,0,31,131:1:1:2:1/1:./.:.:0:0:.:.
chr1_ref_v2	198643	.	T	TCAA	.	PASS	IntersectsRepeat=1;RepeatCorrectionApplied=0	SAC:ACF:DF:PD:GT:SGT:SF:SV:SIG:MT:PAC	0,0,16,121:1:1:2:1/1:./.:.:0	0,1,2,34:1:1:2:1/1:./.:.:0:0:.:.	0,0,11,107:1:1:2:1/1:./.:.:0:0:.:.	0,0,3,78:1:1:2:1/1:./.:.:0:0:.:.	0,0,15,122:1:1:2:1/1:./.:.:0:0:.:.
chr1_ref_v2	198644	.	T	TGTTTTA	.	PASS	IntersectsRepeat=1;RepeatCorrectionApplied=0	SAC:ACF:DF:PD:GT:SGT:SF:SV:SIG:MT:PAC	0,0,14,120:1:1:2:1/1:./.:.:0	0,0,4,35:1:1:2:1/1:./.:.:0:0:.:.	0,0,11,101:1:1:2:1/1:./.:.:0:0:.:.	0,0,3,74:1:1:2:1/1:./.:.:0:0:.:.	0,0,13,120:1:1:2:1/1:./.:.:0:0:.:.
chr1_ref_v2	198649	.	A	C	.	PASS	IntersectsRepeat=0;RepeatCorrectionApplied=0	SAC:ACF:DF:PD:GT:SGT:SF:SV:SIG:MT:PAC	0,0,20,106:1:1:2:1/1:./.:.:0	0,0,11,27:1:1:2:1/1:./.:.:0:0:.:.	0,0,24,84:1:1:2:1/1:./.:.:0:0:.:.	0,0,23,71:1:1:2:1/1:./.:.:0:0:.:.	0,0,24,106:1:1:2:1/1:./.:.:0:0:.:.
chr1_ref_v2	198651	.	C	G	.	PASS	IntersectsRepeat=0;RepeatCorrectionApplied=0	SAC:ACF:DF:PD:GT:SGT:SF:SV:SIG:MT:PAC	0,0,19,105:1:1:2:1/1:./.:.:0	0,0,11,27:1:1:2:1/1:./.:.:0:0:.:.	0,0,22,83:1:1:2:1/1:./.:.:0:0:.:.	0,0,23,71:1:1:2:1/1:./.:.:0:0:.:.	0,0,23,101:1:1:2:1/1:./.:.:0:0:.:.
chr1_ref_v2	198963	.	G	GCTTCCTCTGACGACAAGTCCGCTCCCACTTATAGTGTCCTGAGTGATTATTTATTTTTATGTGAACACCAAAAGGAATAA	.	PASS	IntersectsRepeat=0;RepeatCorrectionApplied=0	SAC:ACF:DF:PD:GT:SGT:SF:SV:SIG:MT:PAC	0,0,35,6:1:1:2:1/1:./.:.:0	0,0,7,3:1:1:2:./.:./.:.:0:0:.:.	0,0,35,1:1:1:2:1/1:./.:.:0:0:.:.	0,0,22,1:1:1:2:1/1:./.:.:0:0:.:.	0,0,32,1:1:1:2:1/1:./.:.:0:0:.:.
chr1_ref_v2	199072	.	T	TCACTTACCATATCAACCATTATGTTCAGTTAACTCACCTTTAAAGTACTGTGCACAACACCCTATTTCCATCTGATCGGTCGCTTTATCTGG	.	PASS	IntersectsRepeat=1;RepeatCorrectionApplied=0	SAC:ACF:DF:PD:GT:SGT:SF:SV:SIG:MT:PAC	0,0,28,92:1:1:2:1/1:./.:.:0	1,0,1,25:1:1:2:1/1:0/1:0.125:0:0:.:.	0,0,9,93:1:1:2:1/1:./.:.:0:0:.:.	0,0,7,70:1:1:2:1/1:./.:.:0:0:.:.	0,0,21,102:1:1:2:1/1:./.:.:0:0:.:.
chr1_ref_v2	199130	.	G	GAGACCC	.	PASS	IntersectsRepeat=0;RepeatCorrectionApplied=0	SAC:ACF:DF:PD:GT:SGT:SF:SV:SIG:MT:PAC	4,38,0,19:1:1:2:0/1:0/0:0.25:0	2,15,0,4:1:1:2:0/1:0/0:0.5:0:0:.:.	6,39,0,16:1:1:2:0/1:0/0:0.5:0:0:.:.	1,30,0,9:1:1:2:0/1:0/0:0.5:0:0:.:.	7,34,0,23:1:1:2:0/1:0/0:0.25:0:0:.:.
chr1_ref_v2	199131	.	T	TGCCCGC	.	PASS	IntersectsRepeat=0;RepeatCorrectionApplied=0	SAC:ACF:DF:PD:GT:SGT:SF:SV:SIG:MT:PAC	4,38,0,11:1:1:2:0/0:0/1:0.5:0	3,16,0,3:1:1:2:0/0:0/1:0.25:0:0:.:.	6,39,0,9:1:1:2:0/0:0/1:0.5:0:0:.:.	3,31,0,8:1:1:2:0/0:0/1:0.5:0:0:.:.	8,35,0,14:1:1:2:0/0:0/1:0.5:0:0:.:.
chr1_ref_v2	200695	.	T	A	.	ExcRegion	IntersectsRepeat=0;RepeatCorrectionApplied=0	SAC:ACF:DF:PD:GT:SGT:SF:SV:SIG:MT:PAC	5,27,0,3:1:1:2:./.:./.:.:0	1,5,0,0:1:1:2:./.:./.:.:0:0:.:.	1,28,0,3:1:1:2:./.:./.:.:0:0:.:.	2,24,0,2:1:1:2:./.:./.:.:0:0:.:.	5,42,0,4:1:1:2:./.:./.:.:0:0:.:.
chr1_ref_v2	200705	.	G	GATGATTTGA	.	ExcRegion	IntersectsRepeat=0;RepeatCorrectionApplied=0	SAC:ACF:DF:PD:GT:SGT:SF:SV:SIG:MT:PAC	2,11,0,16:1:1:2:./.:./.:.:0	1,2,0,3:1:1:2:./.:./.:.:0:0:.:.	1,7,0,12:1:1:2:./.:./.:.:0:0:.:.	2,4,0,4:1:1:2:./.:./.:.:0:0:.:.	4,17,0,10:1:1:2:./.:./.:.:0:0:.:.
chr1_ref_v2	201984	.	A	G	.	ExcRegion	IntersectsRepeat=0;RepeatCorrectionApplied=0	SAC:ACF:DF:PD:GT:SGT:SF:SV:SIG:MT:PAC	0,0,0,0:0:1:2:./.:./.:.:0	0,0,0,0:0:1:2:./.:./.:.:0:0:.:.	0,0,0,0:0:1:2:./.:./.:.:0:0:.:.	0,0,0,1:0:1:2:./.:./.:.:0:0:.:.	0,0,0,0:0:1:2:./.:./.:.:0:0:.:.
chr1_ref_v2	202419	.	T	C	.	ExcRegion	IntersectsRepeat=0;RepeatCorrectionApplied=0	SAC:ACF:DF:PD:GT:SGT:SF:SV:SIG:MT:PAC	0,0,1,0:0:1:2:./.:./.:.:0	0,0,0,0:0:1:2:./.:./.:.:0:0:.:.	0,0,0,0:0:1:2:./.:./.:.:0:0:.:.	0,0,0,0:0:1:2:./.:./.:.:0:0:.:.	0,0,0,0:0:1:2:./.:./.:.:0:0:.:.
chr1_ref_v2	202422	.	C	T	.	ExcRegion	IntersectsRepeat=0;RepeatCorrectionApplied=0	SAC:ACF:DF:PD:GT:SGT:SF:SV:SIG:MT:PAC	0,0,1,0:0:1:2:./.:./.:.:0	0,0,0,0:0:1:2:./.:./.:.:0:0:.:.	0,0,0,0:0:1:2:./.:./.:.:0:0:.:.	0,0,0,0:0:1:2:./.:./.:.:0:0:.:.	0,0,0,0:0:1:2:./.:./.:.:0:0:.:.
chr1_ref_v2	202434	.	C	T	.	ExcRegion	IntersectsRepeat=0;RepeatCorrectionApplied=0	SAC:ACF:DF:PD:GT:SGT:SF:SV:SIG:MT:PAC	0,0,1,1:1:1:2:./.:./.:.:0	0,0,0,0:0:1:2:./.:./.:.:0:0:.:.	0,0,0,0:0:1:2:./.:./.:.:0:0:.:.	0,0,0,0:0:1:2:./.:./.:.:0:0:.:.	0,0,0,0:0:1:2:./.:./.:.:0:0:.:.
chr1_ref_v2	202888	.	T	TTCATTTCTTCCTCTG	.	ExcRegion	IntersectsRepeat=1;RepeatCorrectionApplied=0	SAC:ACF:DF:PD:GT:SGT:SF:SV:SIG:MT:PAC	0,0,0,12:0:1:2:./.:./.:.:0	0,1,0,3:1:1:2:./.:./.:.:0:0:.:.	0,0,0,25:0:1:2:./.:./.:.:0:0:.:.	0,0,0,17:0:1:2:./.:./.:.:0:0:.:.	0,1,0,16:1:1:2:./.:./.:.:0:0:.:.
chr1_ref_v2	203160	.	G	A	.	ExcRegion	IntersectsRepeat=1;RepeatCorrectionApplied=0	SAC:ACF:DF:PD:GT:SGT:SF:SV:SIG:MT:PAC	0,0,4,0:0:1:2:./.:./.:.:0	0,0,0,0:0:1:2:./.:./.:.:0:0:.:.	0,0,0,0:0:1:2:./.:./.:.:0:0:.:.	0,0,2,0:0:1:2:./.:./.:.:0:0:.:.	0,0,8,0:0:1:2:./.:./.:.:0:0:.:.
chr1_ref_v2	203210	.	T	C	.	ExcRegion	IntersectsRepeat=0;RepeatCorrectionApplied=0	SAC:ACF:DF:PD:GT:SGT:SF:SV:SIG:MT:PAC	0,0,0,7:0:1:2:./.:./.:.:0	0,0,0,1:0:1:2:./.:./.:.:0:0:.:.	0,0,0,6:0:1:2:./.:./.:.:0:0:.:.	0,0,0,3:0:1:2:./.:./.:.:0:0:.:.	0,0,0,9:0:1:2:./.:./.:.:0:0:.:.
chr1_ref_v2	203426	.	A	C	.	ExcRegion	IntersectsRepeat=1;RepeatCorrectionApplied=0	SAC:ACF:DF:PD:GT:SGT:SF:SV:SIG:MT:PAC	0,0,0,7:0:1:2:./.:./.:.:0	0,0,2,0:0:1:2:./.:./.:.:0:0:.:.	0,0,0,1:0:1:2:./.:./.:.:0:0:.:.	0,0,0,0:0:1:2:./.:./.:.:0:0:.:.	0,0,1,4:1:1:2:./.:./.:.:0:0:.:.
chr1_ref_v2	203429	.	A	G	.	ExcRegion	IntersectsRepeat=1;RepeatCorrectionApplied=0	SAC:ACF:DF:PD:GT:SGT:SF:SV:SIG:MT:PAC	0,0,0,4:0:1:2:./.:./.:.:0	0,0,2,0:0:1:2:./.:./.:.:0:0:.:.	0,0,0,1:0:1:2:./.:./.:.:0:0:.:.	0,0,0,0:0:1:2:./.:./.:.:0:0:.:.	0,0,1,4:1:1:2:./.:./.:.:0:0:.:.
chr1_ref_v2	203470	.	G	A	.	ExcRegion	IntersectsRepeat=0;RepeatCorrectionApplied=0	SAC:ACF:DF:PD:GT:SGT:SF:SV:SIG:MT:PAC	0,0,0,1:0:1:2:./.:./.:.:0	0,0,4,0:0:1:2:./.:./.:.:0:0:.:.	0,0,3,2:1:1:2:./.:./.:.:0:0:.:.	0,0,0,0:0:1:2:./.:./.:.:0:0:.:.	0,0,0,0:0:1:2:./.:./.:.:0:0:.:.
chr1_ref_v2	203480	.	A	T	.	ExcRegion	IntersectsRepeat=1;RepeatCorrectionApplied=0	SAC:ACF:DF:PD:GT:SGT:SF:SV:SIG:MT:PAC	0,0,0,2:0:1:2:./.:./.:.:0	0,0,4,0:0:1:2:./.:./.:.:0:0:.:.	0,0,3,3:1:1:2:./.:./.:.:0:0:.:.	0,0,0,0:0:1:2:./.:./.:.:0:0:.:.	0,0,0,0:0:1:2:./.:./.:.:0:0:.:.
chr1_ref_v2	203600	.	G	A	.	ExcRegion	IntersectsRepeat=0;RepeatCorrectionApplied=0	SAC:ACF:DF:PD:GT:SGT:SF:SV:SIG:MT:PAC	0,0,9,0:0:1:2:./.:./.:.:0	0,0,1,0:0:1:2:./.:./.:.:0:0:.:.	0,0,4,0:0:1:2:./.:./.:.:0:0:.:.	0,0,3,0:0:1:2:./.:./.:.:0:0:.:.	0,0,9,0:0:1:2:./.:./.:.:0:0:.:.
chr1_ref_v2	203610	.	C	A	.	ExcRegion	IntersectsRepeat=0;RepeatCorrectionApplied=0	SAC:ACF:DF:PD:GT:SGT:SF:SV:SIG:MT:PAC	0,0,8,0:0:1:2:./.:./.:.:0	0,0,1,0:0:1:2:./.:./.:.:0:0:.:.	0,0,5,0:0:1:2:./.:./.:.:0:0:.:.	0,0,2,0:0:1:2:./.:./.:.:0:0:.:.	0,0,7,0:0:1:2:./.:./.:.:0:0:.:.
chr1_ref_v2	203924	.	C	T	.	ExcRegion	IntersectsRepeat=1;RepeatCorrectionApplied=0	SAC:ACF:DF:PD:GT:SGT:SF:SV:SIG:MT:PAC	0,0,0,0:0:1:2:./.:./.:.:0	0,0,0,1:0:1:2:./.:./.:.:0:0:.:.	0,0,0,0:0:1:2:./.:./.:.:0:0:.:.	0,0,0,0:0:1:2:./.:./.:.:0:0:.:.	0,0,0,2:0:1:2:./.:./.:.:0:0:.:.
chr1_ref_v2	206483	.	A	T	.	PASS	IntersectsRepeat=1;RepeatCorrectionApplied=0	SAC:ACF:DF:PD:GT:SGT:SF:SV:SIG:MT:PAC	0,0,2,0:0:1:2:./.:./.:.:0	1,0,1,0:1:1:2:./.:./.:.:0:0:.:.	0,0,2,0:0:1:2:./.:./.:.:0:0:.:.	0,0,3,0:0:1:2:./.:./.:.:0:0:.:.	0,0,4,0:0:1:2:./.:./.:.:0:0:.:.
chr1_ref_v2	206517	.	T	C	.	PASS	IntersectsRepeat=0;RepeatCorrectionApplied=0	SAC:ACF:DF:PD:GT:SGT:SF:SV:SIG:MT:PAC	0,0,0,0:0:1:2:./.:./.:.:0	0,0,2,0:0:1:2:./.:./.:.:0:0:.:.	0,0,1,0:0:1:2:./.:./.:.:0:0:.:.	0,0,1,0:0:1:2:./.:./.:.:0:0:.:.	0,0,1,0:0:1:2:./.:./.:.:0:0:.:.
chr1_ref_v2	213992	.	A	T	.	PASS	IntersectsRepeat=1;RepeatCorrectionApplied=0	SAC:ACF:DF:PD:GT:SGT:SF:SV:SIG:MT:PAC	0,0,0,0:0:1:2:./.:./.:.:0	0,0,0,0:0:1:2:./.:./.:.:0:0:.:.	0,0,0,1:0:1:2:./.:./.:.:0:0:.:.	0,0,0,0:0:1:2:./.:./.:.:0:0:.:.	0,0,0,0:0:1:2:./.:./.:.:0:0:.:.
chr1_ref_v2	215056	.	C	T	.	PASS	IntersectsRepeat=0;RepeatCorrectionApplied=0	SAC:ACF:DF:PD:GT:SGT:SF:SV:SIG:MT:PAC	0,0,0,0:0:1:2:./.:./.:.:0	0,0,1,0:0:1:2:./.:./.:.:0:0:.:.	0,0,1,0:0:1:2:./.:./.:.:0:0:.:.	0,0,3,0:0:1:2:./.:./.:.:0:0:.:.	0,0,1,0:0:1:2:./.:./.:.:0:0:.:.
chr1_ref_v2	215060	.	G	A	.	PASS	IntersectsRepeat=0;RepeatCorrectionApplied=0	SAC:ACF:DF:PD:GT:SGT:SF:SV:SIG:MT:PAC	0,0,0,0:0:1:2:./.:./.:.:0	0,0,1,0:0:1:2:./.:./.:.:0:0:.:.	0,0,1,0:0:1:2:./.:./.:.:0:0:.:.	0,0,3,0:0:1:2:./.:./.:.:0:0:.:.	0,0,1,0:0:1:2:./.:./.:.:0:0:.:.
chr1_ref_v2	215063	.	C	T	.	PASS	IntersectsRepeat=0;RepeatCorrectionApplied=0	SAC:ACF:DF:PD:GT:SGT:SF:SV:SIG:MT:PAC	0,0,0,0:0:1:2:./.:./.:.:0	0,0,1,0:0:1:2:./.:./.:.:0:0:.:.	0,0,1,0:0:1:2:./.:./.:.:0:0:.:.	0,0,2,0:0:1:2:./.:./.:.:0:0:.:.	0,0,4,0:0:1:2:./.:./.:.:0:0:.:.
chr1_ref_v2	218908	.	T	G	.	PASS	IntersectsRepeat=0;RepeatCorrectionApplied=0	SAC:ACF:DF:PD:GT:SGT:SF:SV:SIG:MT:PAC	83,0,17,0:1:1:2:0/0:0/1:0.25:0	20,0,2,0:1:1:2:0/0:0/1:0.25:0:0:.:.	56,0,19,0:1:1:2:0/0:0/1:0.5:0:0:.:.	44,0,19,0:1:1:2:0/0:0/1:0.5:0:0:.:.	62,0,24,0:1:1:2:0/0:0/1:0.5:0:0:.:.
chr1_ref_v2	219115	.	CTTTTTTTTTTTTTTTTTT	C,CT	.	PASS	IntersectsRepeat=1;RepeatCorrectionApplied=1	SAC:ACF:DF:PD:GT:SGT:SF:SV:SIG:MT:PAC	0,11,0,10,0,13:1:1:2:0/2:1/2:0.5:0	0,3,0,3,1,3:1:1:2:./.:./.:.:0:0:.:.	0,12,0,4,0,21:1:1:2:0/2:2/2:0.25:0:0:.:.	0,7,0,6,0,13:1:1:2:0/2:1/2:0.5:0:0:.:.	0,11,0,3,1,24:1:1:2:0/2:2/2:0.25:0:0:.:.
chr1_ref_v2	219137	.	T	C	.	PASS	IntersectsRepeat=1;RepeatCorrectionApplied=0	SAC:ACF:DF:PD:GT:SGT:SF:SV:SIG:MT:PAC	0,26,0,21:1:1:2:0/1:0/0:0.125:0	0,6,1,4:1:1:2:./.:./.:.:0:0:.:.	0,22,0,27:1:1:2:0/1:1/1:0.125:0:0:.:.	0,29,0,18:1:1:2:0/1:0/0:0.25:0:0:.:.	0,19,1,33:1:1:2:0/1:1/1:0.25:0:0:.:.
chr1_ref_v2	219138	.	T	C	.	PASS	IntersectsRepeat=1;RepeatCorrectionApplied=0	SAC:ACF:DF:PD:GT:SGT:SF:SV:SIG:MT:PAC	0,41,0,10:1:1:2:0/0:0/1:0.5:0	1,8,0,4:1:1:2:./.:./.:.:0:0:.:.	0,51,0,4:1:1:2:0/0:0/1:0.125:0:0:.:.	0,42,0,9:1:1:2:0/0:0/1:0.5:0:0:.:.	1,51,0,5:1:1:2:0/0:0/1:0.25:0:0:.:.
chr1_ref_v2	220862	.	G	A	.	PASS	IntersectsRepeat=0;RepeatCorrectionApplied=0	SAC:ACF:DF:PD:GT:SGT:SF:SV:SIG:MT:PAC	71,69,0,0:1:1:2:0/0:./.:.:0	8,4,1,1:1:1:2:./.:./.:.:0:0:.:.	50,45,0,0:1:1:2:0/0:./.:.:0:0:.:.	34,32,0,0:1:1:2:0/0:./.:.:0:0:.:.	46,50,0,0:1:1:2:0/0:./.:.:0:0:.:.
chr1_ref_v2	220871	.	C	T	.	PASS	IntersectsRepeat=0;RepeatCorrectionApplied=0	SAC:ACF:DF:PD:GT:SGT:SF:SV:SIG:MT:PAC	62,76,0,0:1:1:2:0/0:./.:.:0	6,4,1,1:1:1:2:./.:./.:.:0:0:.:.	41,49,0,0:1:1:2:0/0:./.:.:0:0:.:.	28,39,0,0:1:1:2:0/0:./.:.:0:0:.:.	43,56,0,0:1:1:2:0/0:./.:.:0:0:.:.
chr1_ref_v2	221379	.	GGAAGAA	G	.	PASS	IntersectsRepeat=1;RepeatCorrectionApplied=1	SAC:ACF:DF:PD:GT:SGT:SF:SV:SIG:MT:PAC	0,0,0,1:0:1:2:./.:./.:.:0	0,0,0,0:0:1:2:./.:./.:.:0:0:.:.	0,0,1,1:1:1:2:./.:./.:.:0:0:.:.	0,0,0,0:0:1:2:./.:./.:.:0:0:.:.	0,0,0,0:0:1:2:./.:./.:.:0:0:.:.
chr2_ref_v2	1187	.	C	T	.	ExcRegion	IntersectsRepeat=0;RepeatCorrectionApplied=0	SAC:ACF:DF:PD:GT:SGT:SF:SV:SIG:MT:PAC	0,0,0,0:0:1:2:./.:./.:.:0	0,0,0,0:0:1:2:./.:./.:.:0:0:.:.	1,0,0,1:1:1:2:./.:./.:.:0:0:.:.	0,0,0,0:0:1:2:./.:./.:.:0:0:.:.	0,0,0,0:0:1:2:./.:./.:.:0:0:.:.
chr2_ref_v2	6059	.	A	C	.	ExcRegion	IntersectsRepeat=0;RepeatCorrectionApplied=0	SAC:ACF:DF:PD:GT:SGT:SF:SV:SIG:MT:PAC	132,30,0,37:1:1:2:./.:./.:.:0	23,5,0,6:1:1:2:./.:./.:.:0:0:.:.	141,29,0,47:1:1:2:./.:./.:.:0:0:.:.	112,21,0,35:1:1:2:./.:./.:.:0:0:.:.	175,38,0,67:1:1:2:./.:./.:.:0:0:.:.
chr2_ref_v2	7509	.	C	CA	.	PASS	IntersectsRepeat=1;RepeatCorrectionApplied=0	SAC:ACF:DF:PD:GT:SGT:SF:SV:SIG:MT:PAC	0,0,5,1:1:1:2:./.:./.:.:0	0,0,0,1:0:1:2:./.:./.:.:0:0:.:.	0,0,3,0:0:1:2:./.:./.:.:0:0:.:.	0,0,0,0:0:1:2:./.:./.:.:0:0:.:.	0,0,2,0:0:1:2:./.:./.:.:0:0:.:.
chr2_ref_v2	7510	.	G	A	.	PASS	IntersectsRepeat=1;RepeatCorrectionApplied=0	SAC:ACF:DF:PD:GT:SGT:SF:SV:SIG:MT:PAC	0,0,5,1:1:1:2:./.:./.:.:0	0,0,0,1:0:1:2:./.:./.:.:0:0:.:.	0,0,3,0:0:1:2:./.:./.:.:0:0:.:.	0,0,0,0:0:1:2:./.:./.:.:0:0:.:.	0,0,2,0:0:1:2:./.:./.:.:0:0:.:.
chr2_ref_v2	10578	.	A	T	.	PASS	IntersectsRepeat=1;RepeatCorrectionApplied=0	SAC:ACF:DF:PD:GT:SGT:SF:SV:SIG:MT:PAC	141,129,0,0:1:1:2:0/0:./.:.:0	18,10,18,19:1:1:2:0/1:1/1:0.125:0:1:g.10578A>T:0	116,153,0,0:1:1:2:0/0:./.:.:0:0:.:.	88,105,0,0:1:1:2:0/0:./.:.:0:0:.:.	105,136,0,0:1:1:2:0/0:./.:.:0:0:.:.
chr2_ref_v2	19054	.	T	G	.	PASS	IntersectsRepeat=0;RepeatCorrectionApplied=0	SAC:ACF:DF:PD:GT:SGT:SF:SV:SIG:MT:PAC	21,191,58,0:1:1:2:0/0:0/1:0.5:0	11,49,11,0:1:1:2:0/0:0/1:0.25:0:0:.:.	32,183,55,0:1:1:2:0/0:0/1:0.5:0:0:.:.	18,137,42,0:1:1:2:0/0:0/1:0.5:0:0:.:.	23,210,63,0:1:1:2:0/0:0/1:0.5:0:0:.:.
chr2_ref_v2	28693	.	C	CT	.	PASS	IntersectsRepeat=1;RepeatCorrectionApplied=1	SAC:ACF:DF:PD:GT:SGT:SF:SV:SIG:MT:PAC	26,63,5,7:1:1:2:0/0:0/1:0.125:0	17,17,3,1:1:1:2:0/0:0/1:0.125:0:0:.:.	41,81,9,2:1:1:2:0/0:./.:.:0:0:.:.	42,33,2,5:1:1:2:0/0:./.:.:0:0:.:.	43,63,3,3:1:1:2:0/0:./.:.:0:0:.:.
chr2_ref_v2	31403	.	T	G	.	ExcRegion	IntersectsRepeat=0;RepeatCorrectionApplied=0	SAC:ACF:DF:PD:GT:SGT:SF:SV:SIG:MT:PAC	0,0,0,0:0:1:2:./.:./.:.:0	0,0,0,0:0:1:2:./.:./.:.:0:0:.:.	0,0,0,0:0:1:2:./.:./.:.:0:0:.:.	0,0,1,0:0:1:2:./.:./.:.:0:0:.:.	0,0,0,0:0:1:2:./.:./.:.:0:0:.:.
chr2_ref_v2	31412	.	T	G	.	ExcRegion	IntersectsRepeat=0;RepeatCorrectionApplied=0	SAC:ACF:DF:PD:GT:SGT:SF:SV:SIG:MT:PAC	0,0,0,0:0:1:2:./.:./.:.:0	0,0,0,0:0:1:2:./.:./.:.:0:0:.:.	0,0,0,0:0:1:2:./.:./.:.:0:0:.:.	0,0,1,0:0:1:2:./.:./.:.:0:0:.:.	0,0,0,0:0:1:2:./.:./.:.:0:0:.:.
chr2_ref_v2	31417	.	T	G	.	ExcRegion	IntersectsRepeat=0;RepeatCorrectionApplied=0	SAC:ACF:DF:PD:GT:SGT:SF:SV:SIG:MT:PAC	0,0,0,0:0:1:2:./.:./.:.:0	0,0,0,0:0:1:2:./.:./.:.:0:0:.:.	0,0,0,0:0:1:2:./.:./.:.:0:0:.:.	0,0,1,0:0:1:2:./.:./.:.:0:0:.:.	0,0,0,0:0:1:2:./.:./.:.:0:0:.:.
chr2_ref_v2	34577	.	A	G	.	ExcRegion	IntersectsRepeat=0;RepeatCorrectionApplied=0	SAC:ACF:DF:PD:GT:SGT:SF:SV:SIG:MT:PAC	0,0,1,1:1:1:2:./.:./.:.:0	0,0,0,0:0:1:2:./.:./.:.:0:0:.:.	0,0,0,0:0:1:2:./.:./.:.:0:0:.:.	0,0,0,0:0:1:2:./.:./.:.:0:0:.:.	0,0,0,0:0:1:2:./.:./.:.:0:0:.:.
chr2_ref_v2	35483	.	C	T	.	ExcRegion	IntersectsRepeat=1;RepeatCorrectionApplied=0	SAC:ACF:DF:PD:GT:SGT:SF:SV:SIG:MT:PAC	0,0,115,1:1:1:2:./.:./.:.:0	0,0,30,0:0:1:2:./.:./.:.:0:0:.:.	0,0,151,0:0:1:2:./.:./.:.:0:0:.:.	0,0,106,0:0:1:2:./.:./.:.:0:0:.:.	0,0,102,0:0:1:2:./.:./.:.:0:0:.:.
chr2_ref_v2	38247	.	A	C	.	PASS	IntersectsRepeat=0;RepeatCorrectionApplied=0	SAC:ACF:DF:PD:GT:SGT:SF:SV:SIG:MT:PAC	170,25,0,34:1:1:2:0/0:0/1:0.25:0	42,4,0,2:1:1:2:0/0:0/1:0.125:0:0:.:.	152,19,0,38:1:1:2:0/0:0/1:0.5:0:0:.:.	136,17,0,25:1:1:2:0/0:0/1:0.25:0:0:.:.	156,15,0,29:1:1:2:0/0:0/1:0.25:0:0:.:.
chr2_ref_v2	40588	.	CAT	C	.	PASS	IntersectsRepeat=1;RepeatCorrectionApplied=1	SAC:ACF:DF:PD:GT:SGT:SF:SV:SIG:MT:PAC	30,40,4,4:1:1:2:0/0:./.:.:0	20,19,4,4:1:1:2:0/0:./.:.:0:0:.:.	26,42,3,4:1:1:2:0/0:./.:.:0:0:.:.	21,35,1,1:1:1:2:0/0:./.:.:0:0:.:.	38,27,7,4:1:1:2:0/0:./.:.:0:0:.:.
chr2_ref_v2	43340	.	T	G	.	PASS	IntersectsRepeat=1;RepeatCorrectionApplied=0	SAC:ACF:DF:PD:GT:SGT:SF:SV:SIG:MT:PAC	72,106,61,0:1:1:2:0/0:0/1:0.5:0	24,33,2,0:1:1:2:0/0:0/1:0.125:0:0:.:.	51,91,40,0:1:1:2:0/0:0/1:0.5:0:0:.:.	45,77,25,0:1:1:2:0/0:0/1:0.25:0:0:.:.	61,90,55,0:1:1:2:0/0:0/1:0.5:0:0:.:.
chr2_ref_v2	45954	.	A	AT	.	PASS	IntersectsRepeat=1;RepeatCorrectionApplied=1	SAC:ACF:DF:PD:GT:SGT:SF:SV:SIG:MT:PAC	5,59,15,4:1:1:2:0/0:0/1:0.5:0	6,13,1,1:1:1:2:0/0:./.:.:0:0:.:.	3,56,17,4:1:1:2:0/0:0/1:0.5:0:0:.:.	5,47,13,2:1:1:2:0/0:0/1:0.25:0:0:.:.	5,55,17,5:1:1:2:0/0:0/1:0.5:0:0:.:.
chr2_ref_v2	62774	.	GA	G	.	PASS	IntersectsRepeat=1;RepeatCorrectionApplied=1	SAC:ACF:DF:PD:GT:SGT:SF:SV:SIG:MT:PAC	63,90,12,6:1:1:2:0/0:0/1:0.125:0	20,24,0,3:1:1:2:0/0:0/1:0.125:0:0:.:.	95,75,8,14:1:1:2:0/0:0/1:0.125:0:0:.:.	59,76,5,9:1:1:2:0/0:0/1:0.125:0:0:.:.	86,74,8,4:1:1:2:0/0:./.:.:0:0:.:.
chr2_ref_v2	71621	.	TAGA	T	.	PASS	IntersectsRepeat=1;RepeatCorrectionApplied=1	SAC:ACF:DF:PD:GT:SGT:SF:SV:SIG:MT:PAC	0,0,131,120:1:1:2:1/1:./.:.:0	0,0,25,27:1:1:2:1/1:./.:.:0:0:.:.	0,0,140,91:1:1:2:1/1:./.:.:0:0:.:.	0,0,102,82:1:1:2:1/1:./.:.:0:0:.:.	0,0,148,100:1:1:2:1/1:./.:.:0:0:.:.
chr2_ref_v2	71820	.	C	CTTT	.	PASS	IntersectsRepeat=1;RepeatCorrectionApplied=1	SAC:ACF:DF:PD:GT:SGT:SF:SV:SIG:MT:PAC	3,2,119,53:1:1:2:1/1:0/1:0.125:0	0,0,32,25:1:1:2:1/1:./.:.:0:0:.:.	0,0,110,60:1:1:2:1/1:./.:.:0:0:.:.	3,0,88,45:1:1:2:1/1:./.:.:0:0:.:.	1,4,104,65:1:1:2:1/1:0/1:0.125:0:0:.:.
chr2_ref_v2	72363	.	A	ACAACAG	.	PASS	IntersectsRepeat=1;RepeatCorrectionApplied=0	SAC:ACF:DF:PD:GT:SGT:SF:SV:SIG:MT:PAC	3,1,2,0:1:0:2:./.:./.:.:0	0,1,0,0:0:0:2:./.:./.:.:0:0:.:.	4,2,1,0:1:0:2:./.:./.:.:0:0:.:.	0,0,0,0:0:0:2:./.:./.:.:0:0:.:.	0,1,0,0:0:0:2:./.:./.:.:0:0:.:.
chr2_ref_v2	75730	.	A	T	.	PASS	IntersectsRepeat=1;RepeatCorrectionApplied=0	SAC:ACF:DF:PD:GT:SGT:SF:SV:SIG:MT:PAC	154,159,0,0:1:1:2:0/0:./.:.:0	37,41,0,0:1:1:2:0/0:./.:.:0:0:.:.	74,86,67,84:1:1:2:0/1:./.:.:0:1:g.75730A>T:0	106,118,0,0:1:1:2:0/0:./.:.:0:0:.:.	156,152,0,0:1:1:2:0/0:./.:.:0:0:.:.
chr2_ref_v2	77884	.	T	G	.	PASS	IntersectsRepeat=0;RepeatCorrectionApplied=0	SAC:ACF:DF:PD:GT:SGT:SF:SV:SIG:MT:PAC	67,145,66,0:1:1:2:0/0:0/1:0.5:0	28,55,12,0:1:1:2:0/0:0/1:0.25:0:0:.:.	37,144,44,0:1:1:2:0/0:0/1:0.5:0:0:.:.	42,105,32,0:1:1:2:0/0:0/1:0.5:0:0:.:.	56,147,51,0:1:1:2:0/0:0/1:0.5:0:0:.:.
chr2_ref_v2	84395	.	C	CAA,CAAA	.	PASS	IntersectsRepeat=1;RepeatCorrectionApplied=1	SAC:ACF:DF:PD:GT:SGT:SF:SV:SIG:MT:PAC	8,1,61,23,8,11:1:1:2:1/1:0/1:0.125:0	3,0,14,5,0,3:1:1:2:1/1:0/1:0.25:0:0:.:.	7,2,70,20,9,12:1:1:2:1/1:0/1:0.125:0:0:.:.	5,1,36,16,8,9:1:1:2:1/2:0/1:0.125:0:0:.:.	5,3,61,20,13,19:1:1:2:1/2:0/1:0.125:0:0:.:.
chr2_ref_v2	88121	.	CT	C	.	PASS	IntersectsRepeat=1;RepeatCorrectionApplied=1	SAC:ACF:DF:PD:GT:SGT:SF:SV:SIG:MT:PAC	11,4,54,92:1:1:2:1/1:0/1:0.125:0	2,2,18,17:1:1:2:1/1:0/1:0.125:0:0:.:.	9,5,29,84:1:1:2:1/1:0/1:0.125:0:0:.:.	7,4,22,62:1:1:2:1/1:0/1:0.125:0:0:.:.	6,3,38,80:1:1:2:1/1:./.:.:0:0:.:.
chr2_ref_v2	115429	.	G	GAAAAAAAAAA	.	PASS	IntersectsRepeat=1;RepeatCorrectionApplied=1	SAC:ACF:DF:PD:GT:SGT:SF:SV:SIG:MT:PAC	11,13,6,27:1:1:2:0/1:1/1:0.125:0	6,8,2,10:1:1:2:0/1:0/0:0.125:0:0:.:.	18,19,8,42:1:1:2:0/1:1/1:0.125:0:0:.:.	10,9,7,24:1:1:2:0/1:1/1:0.25:0:0:.:.	12,15,13,48:1:1:2:1/1:0/1:0.5:1:0:.:.
chr2_ref_v2	122421	.	GA	G	.	PASS	IntersectsRepeat=1;RepeatCorrectionApplied=1	SAC:ACF:DF:PD:GT:SGT:SF:SV:SIG:MT:PAC	57,81,5,6:1:1:2:0/0:./.:.:0	26,20,0,2:1:1:2:0/0:./.:.:0:0:.:.	44,66,4,7:1:1:2:0/0:./.:.:0:0:.:.	32,66,7,8:1:1:2:0/0:0/1:0.125:0:0:.:.	57,82,7,8:1:1:2:0/0:./.:.:0:0:.:.
chr2_ref_v2	122594	.	T	TA,TTA	.	PASS	IntersectsRepeat=1;RepeatCorrectionApplied=1	SAC:ACF:DF:PD:GT:SGT:SF:SV:SIG:MT:PAC	17,0,5,3,18,40:1:1:2:0/2:1/2:0.25:0	2,2,3,2,6,17:1:1:2:2/2:1/2:0.25:0:0:.:.	15,7,1,3,19,36:1:1:2:2/2:0/2:0.5:1:0:.:.	10,0,3,5,10,25:1:1:2:0/2:1/2:0.5:0:0:.:.	13,1,3,6,26,34:1:1:2:0/2:1/2:0.25:0:0:.:.
chr2_ref_v2	124919	.	G	T	.	PASS	IntersectsRepeat=1;RepeatCorrectionApplied=0	SAC:ACF:DF:PD:GT:SGT:SF:SV:SIG:MT:PAC	148,140,0,0:1:1:2:0/0:./.:.:0	37,36,0,0:1:1:2:0/0:./.:.:0:0:.:.	139,116,0,0:1:1:2:0/0:./.:.:0:0:.:.	111,104,0,0:1:1:2:0/0:./.:.:0:0:.:.	57,63,72,72:1:1:2:0/1:1/1:0.125:0:1:g.124919G>T:0
chr2_ref_v2	127626	.	C	CT	.	PASS	IntersectsRepeat=1;RepeatCorrectionApplied=1	SAC:ACF:DF:PD:GT:SGT:SF:SV:SIG:MT:PAC	1,8,11,46:1:1:2:1/1:./.:.:0	2,0,6,17:1:1:2:1/1:./.:.:0:0:.:.	3,3,7,40:1:1:2:1/1:./.:.:0:0:.:.	1,7,9,31:1:1:2:1/1:0/1:0.125:0:0:.:.	3,5,13,42:1:1:2:1/1:./.:.:0:0:.:.
chr2_ref_v2	130792	.	T	A	.	PASS	IntersectsRepeat=1;RepeatCorrectionApplied=0	SAC:ACF:DF:PD:GT:SGT:SF:SV:SIG:MT:PAC	131,104,0,0:1:1:2:0/0:./.:.:0	19,11,11,19:1:1:2:0/1:./.:.:0:1:g.130792T>A:0	108,111,0,0:1:1:2:0/0:./.:.:0:0:.:.	100,80,0,0:1:1:2:0/0:./.:.:0:0:.:.	131,99,0,0:1:1:2:0/0:./.:.:0:0:.:.
chr2_ref_v2	133016	.	T	TGAAGAGGATGAAGACAATGGTGATGGA	.	PASS	IntersectsRepeat=0;RepeatCorrectionApplied=0	SAC:ACF:DF:PD:GT:SGT:SF:SV:SIG:MT:PAC	0,0,65,66:1:1:2:1/1:./.:.:0	0,1,12,10:1:1:2:1/1:0/1:0.125:0:0:.:.	0,0,73,60:1:1:2:1/1:./.:.:0:0:.:.	0,1,39,47:1:1:2:1/1:./.:.:0:0:.:.	0,1,61,82:1:1:2:1/1:./.:.:0:0:.:.
chr2_ref_v2	133860	.	CATATATATAT	C,CAT	.	PASS	IntersectsRepeat=1;RepeatCorrectionApplied=1	SAC:ACF:DF:PD:GT:SGT:SF:SV:SIG:MT:PAC	1,1,4,4,46,60:1:1:2:2/2:1/2:0.125:0	0,0,3,2,25,13:1:1:2:2/2:1/2:0.25:0:0:.:.	0,0,1,4,39,42:1:1:2:2/2:1/2:0.125:0:0:.:.	0,0,5,5,32,52:1:1:2:2/2:1/2:0.125:0:0:.:.	0,0,4,4,42,51:1:1:2:2/2:1/2:0.125:0:0:.:.
chr2_ref_v2	137667	.	AAAAAAAAAG	A	.	PASS	IntersectsRepeat=1;RepeatCorrectionApplied=0	SAC:ACF:DF:PD:GT:SGT:SF:SV:SIG:MT:PAC	23,28,7,0:1:1:2:0/0:0/1:0.25:0	4,13,3,0:1:1:2:0/0:0/1:0.5:0:0:.:.	27,24,15,1:1:1:2:0/0:0/1:0.5:0:0:.:.	23,22,8,1:1:1:2:0/0:0/1:0.25:0:0:.:.	37,27,13,0:1:1:2:0/0:0/1:0.5:0:0:.:.
chr2_ref_v2	138265	.	ATT	A	.	PASS	IntersectsRepeat=1;RepeatCorrectionApplied=1	SAC:ACF:DF:PD:GT:SGT:SF:SV:SIG:MT:PAC	3,1,74,56:1:1:2:1/1:./.:.:0	1,0,33,12:1:1:2:1/1:./.:.:0:0:.:.	5,3,60,56:1:1:2:1/1:0/1:0.125:0:0:.:.	1,0,39,49:1:1:2:1/1:./.:.:0:0:.:.	2,2,76,53:1:1:2:1/1:./.:.:0:0:.:.
chr2_ref_v2	143855	.	GA	G	.	PASS	IntersectsRepeat=1;RepeatCorrectionApplied=1	SAC:ACF:DF:PD:GT:SGT:SF:SV:SIG:MT:PAC	52,64,3,8:1:1:2:0/0:0/1:0.125:0	17,23,0,9:1:1:2:0/0:0/1:0.25:0:0:.:.	58,66,5,7:1:1:2:0/0:0/1:0.125:0:0:.:.	46,64,2,4:1:1:2:0/0:./.:.:0:0:.:.	58,70,6,8:1:1:2:0/0:0/1:0.125:0:0:.:.
chr2_ref_v2	145890	.	GA	G	.	PASS	IntersectsRepeat=1;RepeatCorrectionApplied=1	SAC:ACF:DF:PD:GT:SGT:SF:SV:SIG:MT:PAC	8,8,1,1:1:0:2:./.:./.:.:0	0,4,5,0:1:0:2:./.:./.:.:0:0:.:.	8,12,2,3:1:1:2:0/0:./.:.:0:0:.:.	12,12,0,1:1:1:2:0/0:./.:.:0:0:.:.	11,16,1,2:1:1:2:0/0:./.:.:0:0:.:.
chr2_ref_v2	165893	.	C	CTT	.	PASS	IntersectsRepeat=1;RepeatCorrectionApplied=1	SAC:ACF:DF:PD:GT:SGT:SF:SV:SIG:MT:PAC	0,5,24,5:1:1:2:1/1:0/1:0.25:0	0,0,11,1:1:0:2:./.:./.:.:0:0:.:.	0,1,17,2:1:1:2:1/1:0/1:0.125:0:0:.:.	0,2,21,3:1:1:2:1/1:0/1:0.25:0:0:.:.	0,3,40,3:1:1:2:1/1:0/1:0.125:0:0:.:.
chr2_ref_v2	165918	.	C	T	.	PASS	IntersectsRepeat=1;RepeatCorrectionApplied=0	SAC:ACF:DF:PD:GT:SGT:SF:SV:SIG:MT:PAC	23,34,7,8:1:1:2:0/0:0/1:0.5:0	7,14,0,2:1:1:2:0/0:0/1:0.25:0:0:.:.	31,30,4,11:1:1:2:0/0:0/1:0.5:0:0:.:.	24,26,4,7:1:1:2:0/0:0/1:0.5:0:0:.:.	19,50,8,7:1:1:2:0/0:0/1:0.25:0:0:.:.
chr2_ref_v2	165920	.	C	T	.	PASS	IntersectsRepeat=1;RepeatCorrectionApplied=0	SAC:ACF:DF:PD:GT:SGT:SF:SV:SIG:MT:PAC	26,35,2,8:1:1:2:0/0:0/1:0.25:0	9,14,0,2:1:1:2:0/0:0/1:0.25:0:0:.:.	37,30,2,11:1:1:2:0/0:0/1:0.25:0:0:.:.	26,26,2,7:1:1:2:0/0:0/1:0.25:0:0:.:.	28,52,7,7:1:1:2:0/0:0/1:0.25:0:0:.:.
chr2_ref_v2	167366	.	C	T	.	PASS	IntersectsRepeat=1;RepeatCorrectionApplied=0	SAC:ACF:DF:PD:GT:SGT:SF:SV:SIG:MT:PAC	108,107,0,0:1:1:2:0/0:./.:.:0	19,16,21,17:1:1:2:0/1:./.:.:0:1:g.167366C>T:0	107,105,0,1:1:1:2:0/0:./.:.:0:0:.:.	82,74,0,0:1:1:2:0/0:./.:.:0:0:.:.	129,87,0,0:1:1:2:0/0:./.:.:0:0:.:.
chr2_ref_v2	174705	.	AT	A	.	PASS	IntersectsRepeat=1;RepeatCorrectionApplied=1	SAC:ACF:DF:PD:GT:SGT:SF:SV:SIG:MT:PAC	47,38,1,10:1:1:2:0/0:./.:.:0	16,10,1,5:1:1:2:0/0:./.:.:0:0:.:.	41,32,0,9:1:1:2:0/0:./.:.:0:0:.:.	23,12,0,8:1:1:2:0/0:0/1:0.125:0:0:.:.	39,37,0,9:1:1:2:0/0:./.:.:0:0:.:.
chr2_ref_v2	192223	.	CT	C	.	PASS	IntersectsRepeat=1;RepeatCorrectionApplied=1	SAC:ACF:DF:PD:GT:SGT:SF:SV:SIG:MT:PAC	76,65,7,13:1:1:2:0/0:0/1:0.125:0	21,12,2,1:1:1:2:0/0:./.:.:0:0:.:.	53,58,9,6:1:1:2:0/0:0/1:0.125:0:0:.:.	38,58,0,1:1:1:2:0/0:./.:.:0:0:.:.	59,76,5,5:1:1:2:0/0:./.:.:0:0:.:.
chr2_ref_v2	202294	.	A	C	.	PASS	IntersectsRepeat=0;RepeatCorrectionApplied=0	SAC:ACF:DF:PD:GT:SGT:SF:SV:SIG:MT:PAC	111,23,0,38:1:1:2:0/0:0/1:0.5:0	21,8,0,5:1:1:2:0/0:0/1:0.25:0:0:.:.	115,29,0,37:1:1:2:0/0:0/1:0.5:0:0:.:.	56,12,0,24:1:1:2:0/0:0/1:0.5:0:0:.:.	152,27,0,37:1:1:2:0/0:0/1:0.25:0:0:.:.
chr2_ref_v2	221121	.	A	AGAAGCTGTCATCGAAGTTAGAG	.	ExcRegion	IntersectsRepeat=1;RepeatCorrectionApplied=0	SAC:ACF:DF:PD:GT:SGT:SF:SV:SIG:MT:PAC	0,40,0,7:1:1:2:./.:./.:.:0	0,15,0,5:1:1:2:./.:./.:.:0:0:.:.	0,32,0,13:1:1:2:./.:./.:.:0:0:.:.	0,28,0,2:1:1:2:./.:./.:.:0:0:.:.	0,41,0,5:1:1:2:./.:./.:.:0:0:.:.
chr2_ref_v2	221279	.	AGT	A	.	ExcRegion	IntersectsRepeat=1;RepeatCorrectionApplied=1	SAC:ACF:DF:PD:GT:SGT:SF:SV:SIG:MT:PAC	0,0,0,0:0:1:2:./.:./.:.:0	0,0,0,3:0:1:2:./.:./.:.:0:0:.:.	0,0,0,1:0:1:2:./.:./.:.:0:0:.:.	0,0,0,2:0:1:2:./.:./.:.:0:0:.:.	0,0,0,0:0:1:2:./.:./.:.:0:0:.:.
chr2_ref_v2	221583	.	C	A	.	ExcRegion	IntersectsRepeat=1;RepeatCorrectionApplied=0	SAC:ACF:DF:PD:GT:SGT:SF:SV:SIG:MT:PAC	0,0,0,0:0:1:2:./.:./.:.:0	0,0,0,0:0:1:2:./.:./.:.:0:0:.:.	0,0,0,0:0:1:2:./.:./.:.:0:0:.:.	0,0,0,0:0:1:2:./.:./.:.:0:0:.:.	0,0,1,0:0:1:2:./.:./.:.:0:0:.:.
chr2_ref_v2	221591	.	A	C	.	ExcRegion	IntersectsRepeat=0;RepeatCorrectionApplied=0	SAC:ACF:DF:PD:GT:SGT:SF:SV:SIG:MT:PAC	0,0,0,0:0:1:2:./.:./.:.:0	0,0,0,0:0:1:2:./.:./.:.:0:0:.:.	0,0,0,0:0:1:2:./.:./.:.:0:0:.:.	0,0,0,0:0:1:2:./.:./.:.:0:0:.:.	0,0,1,1:1:1:2:./.:./.:.:0:0:.:.
chr2_ref_v2	221593	.	A	C	.	ExcRegion	IntersectsRepeat=0;RepeatCorrectionApplied=0	SAC:ACF:DF:PD:GT:SGT:SF:SV:SIG:MT:PAC	0,0,0,0:0:1:2:./.:./.:.:0	0,0,0,0:0:1:2:./.:./.:.:0:0:.:.	0,0,0,0:0:1:2:./.:./.:.:0:0:.:.	0,0,0,0:0:1:2:./.:./.:.:0:0:.:.	0,0,1,1:1:1:2:./.:./.:.:0:0:.:.
chr2_ref_v2	221616	.	C	T	.	ExcRegion	IntersectsRepeat=1;RepeatCorrectionApplied=0	SAC:ACF:DF:PD:GT:SGT:SF:SV:SIG:MT:PAC	0,0,0,0:0:1:2:./.:./.:.:0	0,0,0,0:0:1:2:./.:./.:.:0:0:.:.	0,0,0,0:0:1:2:./.:./.:.:0:0:.:.	0,0,0,0:0:1:2:./.:./.:.:0:0:.:.	0,0,1,1:1:1:2:./.:./.:.:0:0:.:.
chr2_ref_v2	221640	.	C	T	.	ExcRegion	IntersectsRepeat=0;RepeatCorrectionApplied=0	SAC:ACF:DF:PD:GT:SGT:SF:SV:SIG:MT:PAC	0,0,0,0:0:1:2:./.:./.:.:0	0,0,0,0:0:1:2:./.:./.:.:0:0:.:.	0,0,0,0:0:1:2:./.:./.:.:0:0:.:.	0,0,0,0:0:1:2:./.:./.:.:0:0:.:.	0,0,0,1:0:1:2:./.:./.:.:0:0:.:.
chr2_ref_v2	238254	.	A	AT	.	PASS	IntersectsRepeat=1;RepeatCorrectionApplied=1	SAC:ACF:DF:PD:GT:SGT:SF:SV:SIG:MT:PAC	53,48,0,0:1:1:2:0/0:./.:.:0	29,39,0,0:1:1:2:0/0:./.:.:0:0:.:.	23,15,23,9:1:1:2:0/1:0/0:0.125:0:1:.:.	39,16,0,0:1:1:2:0/0:./.:.:0:0:.:.	50,31,0,0:1:1:2:0/0:./.:.:0:0:.:.
chr2_ref_v2	243815	.	A	C	.	PASS	IntersectsRepeat=0;RepeatCorrectionApplied=0	SAC:ACF:DF:PD:GT:SGT:SF:SV:SIG:MT:PAC	111,27,0,43:1:1:2:0/0:0/1:0.5:0	41,4,0,6:1:1:2:0/0:0/1:0.25:0:0:.:.	119,18,0,37:1:1:2:0/0:0/1:0.5:0:0:.:.	71,5,0,23:1:1:2:0/0:0/1:0.5:0:0:.:.	105,29,0,40:1:1:2:0/0:0/1:0.5:0:0:.:.
chr2_ref_v2	248933	.	T	A	.	PASS	IntersectsRepeat=0;RepeatCorrectionApplied=0	SAC:ACF:DF:PD:GT:SGT:SF:SV:SIG:MT:PAC	101,116,0,0:1:1:2:0/0:./.:.:0	34,33,0,0:1:1:2:0/0:./.:.:0:0:.:.	49,57,59,53:1:1:2:0/1:./.:.:0:1:g.248933T>A:0	68,83,1,0:1:1:2:0/0:./.:.:0:0:.:.	109,115,0,0:1:1:2:0/0:./.:.:0:0:.:.
chr2_ref_v2	251556	.	G	T	.	PASS	IntersectsRepeat=1;RepeatCorrectionApplied=0	SAC:ACF:DF:PD:GT:SGT:SF:SV:SIG:MT:PAC	26,64,16,0:1:1:2:0/0:0/1:0.25:0	18,11,3,0:1:1:2:0/0:0/1:0.25:0:0:.:.	29,57,18,0:1:1:2:0/0:0/1:0.5:0:0:.:.	28,44,9,0:1:1:2:0/0:0/1:0.25:0:0:.:.	26,73,20,0:1:1:2:0/0:0/1:0.25:0:0:.:.
chr2_ref_v2	251574	.	C	CT	.	PASS	IntersectsRepeat=1;RepeatCorrectionApplied=1	SAC:ACF:DF:PD:GT:SGT:SF:SV:SIG:MT:PAC	12,16,2,4:1:1:2:0/0:0/1:0.25:0	7,2,1,0:1:0:2:./.:./.:.:0:0:.:.	12,25,0,1:1:1:2:0/0:./.:.:0:0:.:.	12,16,1,2:1:1:2:0/0:./.:.:0:0:.:.	13,29,2,5:1:1:2:0/0:0/1:0.125:0:0:.:.
chr2_ref_v2	259745	.	C	T	.	ExcRegion	IntersectsRepeat=0;RepeatCorrectionApplied=0	SAC:ACF:DF:PD:GT:SGT:SF:SV:SIG:MT:PAC	0,0,0,15:0:1:2:./.:./.:.:0	0,0,0,20:0:1:2:./.:./.:.:0:0:.:.	0,0,0,39:0:1:2:./.:./.:.:0:0:.:.	0,0,0,39:0:1:2:./.:./.:.:0:0:.:.	0,0,0,17:0:1:2:./.:./.:.:0:0:.:.
chr2_ref_v2	260566	.	C	A	.	ExcRegion	IntersectsRepeat=0;RepeatCorrectionApplied=0	SAC:ACF:DF:PD:GT:SGT:SF:SV:SIG:MT:PAC	0,0,0,0:0:1:2:./.:./.:.:0	0,0,0,1:0:1:2:./.:./.:.:0:0:.:.	0,0,0,0:0:1:2:./.:./.:.:0:0:.:.	0,0,0,0:0:1:2:./.:./.:.:0:0:.:.	0,0,0,0:0:1:2:./.:./.:.:0:0:.:.
chr2_ref_v2	260569	.	C	A	.	ExcRegion	IntersectsRepeat=0;RepeatCorrectionApplied=0	SAC:ACF:DF:PD:GT:SGT:SF:SV:SIG:MT:PAC	0,0,0,0:0:1:2:./.:./.:.:0	0,0,0,1:0:1:2:./.:./.:.:0:0:.:.	0,0,0,0:0:1:2:./.:./.:.:0:0:.:.	0,0,0,0:0:1:2:./.:./.:.:0:0:.:.	0,0,0,0:0:1:2:./.:./.:.:0:0:.:.
chr2_ref_v2	260575	.	C	A	.	ExcRegion	IntersectsRepeat=0;RepeatCorrectionApplied=0	SAC:ACF:DF:PD:GT:SGT:SF:SV:SIG:MT:PAC	0,0,0,0:0:1:2:./.:./.:.:0	0,0,0,1:0:1:2:./.:./.:.:0:0:.:.	0,0,0,0:0:1:2:./.:./.:.:0:0:.:.	0,0,0,0:0:1:2:./.:./.:.:0:0:.:.	0,0,0,0:0:1:2:./.:./.:.:0:0:.:.
chr2_ref_v2	265361	.	G	T	.	ExcRegion	IntersectsRepeat=1;RepeatCorrectionApplied=0	SAC:ACF:DF:PD:GT:SGT:SF:SV:SIG:MT:PAC	0,0,89,0:0:1:2:./.:./.:.:0	1,0,27,0:1:1:2:./.:./.:.:0:0:.:.	0,0,103,0:0:1:2:./.:./.:.:0:0:.:.	0,0,87,0:0:1:2:./.:./.:.:0:0:.:.	0,0,94,0:0:1:2:./.:./.:.:0:0:.:.
chr2_ref_v2	270639	.	GA	G	.	PASS	IntersectsRepeat=1;RepeatCorrectionApplied=1	SAC:ACF:DF:PD:GT:SGT:SF:SV:SIG:MT:PAC	66,57,6,4:1:1:2:0/0:./.:.:0	14,11,6,3:1:1:2:0/0:0/1:0.5:0:0:.:.	58,52,5,9:1:1:2:0/0:0/1:0.125:0:0:.:.	37,38,1,3:1:1:2:0/0:./.:.:0:0:.:.	66,63,4,6:1:1:2:0/0:./.:.:0:0:.:.
chr2_ref_v2	270836	.	CT	C	.	PASS	IntersectsRepeat=1;RepeatCorrectionApplied=1	SAC:ACF:DF:PD:GT:SGT:SF:SV:SIG:MT:PAC	49,79,7,9:1:1:2:0/0:0/1:0.125:0	17,26,1,2:1:1:2:0/0:./.:.:0:0:.:.	35,63,5,10:1:1:2:0/0:0/1:0.125:0:0:.:.	21,35,7,4:1:1:2:0/0:0/1:0.25:0:0:.:.	39,69,3,5:1:1:2:0/0:./.:.:0:0:.:.
chr2_ref_v2	274203	.	C	CT	.	PASS	IntersectsRepeat=1;RepeatCorrectionApplied=1	SAC:ACF:DF:PD:GT:SGT:SF:SV:SIG:MT:PAC	26,66,3,3:1:1:2:0/0:./.:.:0	4,19,1,0:1:1:2:0/0:./.:.:0:0:.:.	19,61,3,5:1:1:2:0/0:./.:.:0:0:.:.	18,54,3,8:1:1:2:0/0:0/1:0.125:0:0:.:.	14,84,0,13:1:1:2:0/0:0/1:0.125:0:0:.:.
chr2_ref_v2	276703	.	G	T	.	PASS	IntersectsRepeat=0;RepeatCorrectionApplied=0	SAC:ACF:DF:PD:GT:SGT:SF:SV:SIG:MT:PAC	23,153,29,0:1:1:2:0/0:0/1:0.25:0	9,35,2,0:1:1:2:0/0:0/1:0.125:0:0:.:.	38,118,27,0:1:1:2:0/0:0/1:0.25:0:0:.:.	14,94,18,0:1:1:2:0/0:0/1:0.25:0:0:.:.	31,161,21,0:1:1:2:0/0:0/1:0.25:0:0:.:.
chr2_ref_v2	277044	.	A	C	.	PASS	IntersectsRepeat=0;RepeatCorrectionApplied=0	SAC:ACF:DF:PD:GT:SGT:SF:SV:SIG:MT:PAC	120,34,0,37:1:1:2:0/0:0/1:0.5:0	24,5,0,7:1:1:2:0/0:0/1:0.5:0:0:.:.	127,31,0,36:1:1:2:0/0:0/1:0.5:0:0:.:.	84,19,0,32:1:1:2:0/0:0/1:0.5:0:0:.:.	158,37,0,32:1:1:2:0/0:0/1:0.25:0:0:.:.
chr2_ref_v2	283116	.	G	T	.	PASS	IntersectsRepeat=0;RepeatCorrectionApplied=0	SAC:ACF:DF:PD:GT:SGT:SF:SV:SIG:MT:PAC	23,110,37,0:1:1:2:0/0:0/1:0.5:0	13,28,1,0:1:1:2:0/0:./.:.:0:0:.:.	27,112,42,0:1:1:2:0/0:0/1:0.5:0:0:.:.	14,69,30,0:1:1:2:0/0:0/1:0.5:0:0:.:.	25,103,35,0:1:1:2:0/0:0/1:0.5:0:0:.:.
chr2_ref_v2	283119	.	T	G	.	PASS	IntersectsRepeat=1;RepeatCorrectionApplied=0	SAC:ACF:DF:PD:GT:SGT:SF:SV:SIG:MT:PAC	23,114,34,1:1:1:2:0/0:0/1:0.5:0	11,28,3,0:1:1:2:0/0:0/1:0.25:0:0:.:.	25,112,41,1:1:1:2:0/0:0/1:0.5:0:0:.:.	18,70,27,0:1:1:2:0/0:0/1:0.5:0:0:.:.	28,100,32,0:1:1:2:0/0:0/1:0.5:0:0:.:.
chr2_ref_v2	283124	.	C	T	.	PASS	IntersectsRepeat=1;RepeatCorrectionApplied=0	SAC:ACF:DF:PD:GT:SGT:SF:SV:SIG:MT:PAC	34,118,24,0:1:1:2:0/0:0/1:0.25:0	13,29,0,0:1:1:2:0/0:./.:.:0:0:.:.	35,109,30,0:1:1:2:0/0:0/1:0.25:0:0:.:.	22,73,20,0:1:1:2:0/0:0/1:0.5:0:0:.:.	34,99,24,0:1:1:2:0/0:0/1:0.25:0:0:.:.
chr2_ref_v2	296104	.	A	AT	.	PASS	IntersectsRepeat=1;RepeatCorrectionApplied=1	SAC:ACF:DF:PD:GT:SGT:SF:SV:SIG:MT:PAC	2,13,13,6:1:1:2:0/1:1/1:0.25:0	0,5,3,1:1:0:2:./.:./.:.:0:0:.:.	3,13,9,4:1:1:2:0/1:./.:.:0:0:.:.	0,17,5,5:1:1:2:0/1:0/0:0.25:0:0:.:.	1,14,8,6:1:1:2:0/1:1/1:0.125:0:0:.:.
chr2_ref_v2	298928	.	G	A	.	PASS	IntersectsRepeat=0;RepeatCorrectionApplied=0	SAC:ACF:DF:PD:GT:SGT:SF:SV:SIG:MT:PAC	129,95,0,0:1:1:2:0/0:./.:.:0	28,18,0,0:1:1:2:0/0:./.:.:0:0:.:.	141,91,0,0:1:1:2:0/0:./.:.:0:0:.:.	83,73,0,0:1:1:2:0/0:./.:.:0:0:.:.	75,45,70,51:1:1:2:0/1:./.:.:0:1:g.298928G>A:0
chr2_ref_v2	300012	.	GAA	G	.	PASS	IntersectsRepeat=1;RepeatCorrectionApplied=1	SAC:ACF:DF:PD:GT:SGT:SF:SV:SIG:MT:PAC	26,29,1,1:1:1:2:0/0:./.:.:0	6,10,2,4:1:1:2:0/0:0/1:0.5:0:0:.:.	26,28,3,5:1:1:2:0/0:0/1:0.25:0:0:.:.	21,30,1,10:1:1:2:0/0:0/1:0.25:0:0:.:.	28,25,1,6:1:1:2:0/0:0/1:0.25:0:0:.:.
chr2_ref_v2	313274	.	T	G	.	PASS	IntersectsRepeat=0;RepeatCorrectionApplied=0	SAC:ACF:DF:PD:GT:SGT:SF:SV:SIG:MT:PAC	10,124,30,0:1:1:2:0/0:0/1:0.5:0	7,25,5,1:1:1:2:0/0:0/1:0.25:0:0:.:.	6,91,39,0:1:1:2:0/0:0/1:0.5:0:0:.:.	12,65,25,0:1:1:2:0/0:0/1:0.5:0:0:.:.	7,117,40,0:1:1:2:0/0:0/1:0.5:0:0:.:.
chr2_ref_v2	316928	.	CA	C	.	PASS	IntersectsRepeat=1;RepeatCorrectionApplied=1	SAC:ACF:DF:PD:GT:SGT:SF:SV:SIG:MT:PAC	9,15,6,1:1:1:2:0/0:0/1:0.125:0	5,9,0,0:1:0:2:./.:./.:.:0:0:.:.	9,17,6,0:1:1:2:0/0:0/1:0.125:0:0:.:.	16,13,4,0:1:1:2:0/0:./.:.:0:0:.:.	15,13,4,0:1:1:2:0/0:./.:.:0:0:.:.
chr2_ref_v2	352393	.	A	C	.	PASS	IntersectsRepeat=0;RepeatCorrectionApplied=0	SAC:ACF:DF:PD:GT:SGT:SF:SV:SIG:MT:PAC	147,38,0,50:1:1:2:0/0:0/1:0.5:0	28,22,0,7:1:1:2:0/0:0/1:0.25:0:0:.:.	147,20,0,40:1:1:2:0/0:0/1:0.5:0:0:.:.	93,19,0,23:1:1:2:0/0:0/1:0.25:0:0:.:.	155,32,0,44:1:1:2:0/0:0/1:0.5:0:0:.:.
chr2_ref_v2	364929	.	C	A	.	PASS	IntersectsRepeat=1;RepeatCorrectionApplied=0	SAC:ACF:DF:PD:GT:SGT:SF:SV:SIG:MT:PAC	135,15,0,48:1:1:2:0/0:0/1:0.5:0	33,7,0,3:1:1:2:0/0:0/1:0.25:0:0:.:.	132,13,1,36:1:1:2:0/0:0/1:0.5:0:0:.:.	87,14,0,23:1:1:2:0/0:0/1:0.5:0:0:.:.	113,8,0,36:1:1:2:0/0:0/1:0.5:0:0:.:.
chr2_ref_v2	369767	.	CT	C	.	PASS	IntersectsRepeat=1;RepeatCorrectionApplied=1	SAC:ACF:DF:PD:GT:SGT:SF:SV:SIG:MT:PAC	51,42,7,5:1:1:2:0/0:./.:.:0	14,9,1,0:1:1:2:0/0:./.:.:0:0:.:.	40,46,3,6:1:1:2:0/0:./.:.:0:0:.:.	32,37,7,6:1:1:2:0/0:0/1:0.125:0:0:.:.	43,74,6,7:1:1:2:0/0:./.:.:0:0:.:.
chr2_ref_v2	376999	.	T	A	.	PASS	IntersectsRepeat=1;RepeatCorrectionApplied=0	SAC:ACF:DF:PD:GT:SGT:SF:SV:SIG:MT:PAC	104,109,0,0:1:1:2:0/0:./.:.:0	33,26,0,0:1:1:2:0/0:./.:.:0:0:.:.	118,113,0,0:1:1:2:0/0:./.:.:0:0:.:.	34,39,35,37:1:1:2:0/1:./.:.:0:1:g.376999T>A:0	127,98,0,0:1:1:2:0/0:./.:.:0:0:.:.
chr2_ref_v2	386187	.	CA	C	.	PASS	IntersectsRepeat=1;RepeatCorrectionApplied=1	SAC:ACF:DF:PD:GT:SGT:SF:SV:SIG:MT:PAC	26,31,7,4:1:1:2:0/0:./.:.:0	6,7,1,0:1:0:2:./.:./.:.:0:0:.:.	13,26,5,4:1:1:2:0/0:./.:.:0:0:.:.	12,28,6,2:1:1:2:0/0:./.:.:0:0:.:.	22,31,4,1:1:1:2:0/0:./.:.:0:0:.:.
chr2_ref_v2	392499	.	A	AT	.	PASS	IntersectsRepeat=1;RepeatCorrectionApplied=0	SAC:ACF:DF:PD:GT:SGT:SF:SV:SIG:MT:PAC	1,0,72,84:1:1:2:1/1:./.:.:0	0,0,15,24:1:1:2:1/1:./.:.:0:0:.:.	0,0,82,78:1:1:2:1/1:./.:.:0:0:.:.	1,0,64,76:1:1:2:1/1:./.:.:0:0:.:.	1,2,90,88:1:1:2:1/1:./.:.:0:0:.:.
chr2_ref_v2	392853	.	A	ATCTTTCCTCTGCATTTTCTTTCCTCTGCATTT	.	PASS	IntersectsRepeat=0;RepeatCorrectionApplied=0	SAC:ACF:DF:PD:GT:SGT:SF:SV:SIG:MT:PAC	0,1,3,1:1:0:2:./.:./.:.:0	0,1,3,3:1:0:2:./.:./.:.:0:0:.:.	0,0,1,4:1:0:2:./.:./.:.:0:0:.:.	1,0,2,3:1:0:2:./.:./.:.:0:0:.:.	0,1,4,10:1:0:2:./.:./.:.:0:0:.:.
chr2_ref_v2	410947	.	A	C	.	PASS	IntersectsRepeat=0;RepeatCorrectionApplied=0	SAC:ACF:DF:PD:GT:SGT:SF:SV:SIG:MT:PAC	116,29,0,37:1:1:2:0/0:0/1:0.5:0	20,7,0,13:1:1:2:0/1:0/0:0.25:0:0:.:.	108,38,0,44:1:1:2:0/0:0/1:0.5:0:0:.:.	54,27,0,27:1:1:2:0/0:0/1:0.5:0:0:.:.	107,33,0,44:1:1:2:0/0:0/1:0.5:0:0:.:.
chr2_ref_v2	411113	.	A	G	.	PASS	IntersectsRepeat=0;RepeatCorrectionApplied=0	SAC:ACF:DF:PD:GT:SGT:SF:SV:SIG:MT:PAC	0,0,122,130:1:1:2:1/1:./.:.:0	0,1,26,19:1:1:2:1/1:./.:.:0:0:.:.	0,0,116,109:1:1:2:1/1:./.:.:0:0:.:.	0,0,88,53:1:1:2:1/1:./.:.:0:0:.:.	0,1,119,113:1:1:2:1/1:./.:.:0:0:.:.
chr2_ref_v2	415743	.	C	CTTTTTTTTTTTT	.	PASS	IntersectsRepeat=1;RepeatCorrectionApplied=1	SAC:ACF:DF:PD:GT:SGT:SF:SV:SIG:MT:PAC	0,4,63,43:1:1:2:1/1:0/1:0.125:0	0,3,13,6:1:1:2:1/1:0/1:0.25:0:0:.:.	0,3,69,31:1:1:2:1/1:0/1:0.125:0:0:.:.	0,1,51,25:1:1:2:1/1:./.:.:0:0:.:.	0,2,73,34:1:1:2:1/1:./.:.:0:0:.:.
chr2_ref_v2	420345	.	T	TGTAGTAGTAGTA	.	PASS	IntersectsRepeat=1;RepeatCorrectionApplied=1	SAC:ACF:DF:PD:GT:SGT:SF:SV:SIG:MT:PAC	0,0,51,55:1:1:2:1/1:./.:.:0	0,0,9,22:1:1:2:1/1:./.:.:0:0:.:.	1,0,49,63:1:1:2:1/1:./.:.:0:0:.:.	0,0,31,44:1:1:2:1/1:./.:.:0:0:.:.	0,0,64,73:1:1:2:1/1:./.:.:0:0:.:.
chr2_ref_v2	423361	.	G	GA,GAA	.	PASS	IntersectsRepeat=1;RepeatCorrectionApplied=1	SAC:ACF:DF:PD:GT:SGT:SF:SV:SIG:MT:PAC	0,1,5,7,61,51:1:1:2:2/2:./.:.:0	0,0,1,1,16,22:1:1:2:2/2:./.:.:0:0:.:.	1,1,6,3,58,48:1:1:2:2/2:./.:.:0:0:.:.	2,0,0,10,52,39:1:1:2:2/2:./.:.:0:0:.:.	2,1,6,6,57,55:1:1:2:2/2:./.:.:0:0:.:.
chr2_ref_v2	424620	.	A	C	.	PASS	IntersectsRepeat=1;RepeatCorrectionApplied=0	SAC:ACF:DF:PD:GT:SGT:SF:SV:SIG:MT:PAC	158,57,0,45:1:1:2:0/0:0/1:0.25:0	48,24,0,7:1:1:2:0/0:0/1:0.25:0:0:.:.	133,37,0,43:1:1:2:0/0:0/1:0.5:0:0:.:.	95,37,0,30:1:1:2:0/0:0/1:0.5:0:0:.:.	147,44,0,42:1:1:2:0/0:0/1:0.5:0:0:.:.
chr2_ref_v2	434269	.	CA	C	.	PASS	IntersectsRepeat=1;RepeatCorrectionApplied=1	SAC:ACF:DF:PD:GT:SGT:SF:SV:SIG:MT:PAC	60,65,6,7:1:1:2:0/0:./.:.:0	19,17,1,0:1:1:2:0/0:./.:.:0:0:.:.	57,73,7,4:1:1:2:0/0:./.:.:0:0:.:.	42,61,5,2:1:1:2:0/0:./.:.:0:0:.:.	67,75,10,10:1:1:2:0/0:0/1:0.125:0:0:.:.
chr2_ref_v2	435688	.	A	T	.	PASS	IntersectsRepeat=0;RepeatCorrectionApplied=0	SAC:ACF:DF:PD:GT:SGT:SF:SV:SIG:MT:PAC	110,127,0,0:1:1:2:0/0:./.:.:0	34,23,0,0:1:1:2:0/0:./.:.:0:0:.:.	97,144,0,0:1:1:2:0/0:./.:.:0:0:.:.	38,51,29,54:1:1:2:0/1:./.:.:0:1:g.435688A>T:0	106,155,0,0:1:1:2:0/0:./.:.:0:0:.:.
chr2_ref_v2	459928	.	A	C	.	PASS	IntersectsRepeat=0;RepeatCorrectionApplied=0	SAC:ACF:DF:PD:GT:SGT:SF:SV:SIG:MT:PAC	78,34,0,35:1:1:2:0/0:0/1:0.5:0	31,10,0,4:1:1:2:0/0:0/1:0.25:0:0:.:.	95,26,0,23:1:1:2:0/0:0/1:0.25:0:0:.:.	69,26,0,16:1:1:2:0/0:0/1:0.25:0:0:.:.	91,39,0,20:1:1:2:0/0:0/1:0.25:0:0:.:.
chr2_ref_v2	464129	.	T	A	.	PASS	IntersectsRepeat=1;RepeatCorrectionApplied=0	SAC:ACF:DF:PD:GT:SGT:SF:SV:SIG:MT:PAC	0,0,0,1:0:1:2:./.:./.:.:0	0,0,0,0:0:1:2:./.:./.:.:0:0:.:.	0,0,1,2:1:1:2:./.:./.:.:0:0:.:.	0,0,0,2:0:1:2:./.:./.:.:0:0:.:.	0,0,1,1:1:1:2:./.:./.:.:0:0:.:.
chr2_ref_v2	477056	.	GTA	G,GTATA	.	PASS	IntersectsRepeat=1;RepeatCorrectionApplied=1	SAC:ACF:DF:PD:GT:SGT:SF:SV:SIG:MT:PAC	17,28,8,5,13,20:1:1:2:0/2:0/1:0.25:0	10,20,7,4,0,0:1:1:2:0/0:0/1:0.5:0:0:.:.	15,20,8,9,15,18:1:1:2:0/2:1/2:0.25:0:0:.:.	13,11,4,4,18,11:1:1:2:0/2:1/2:0.25:0:0:.:.	16,22,1,7,10,17:1:1:2:0/2:0/1:0.125:0:0:.:.
chr2_ref_v2	485894	.	GT	G	.	PASS	IntersectsRepeat=1;RepeatCorrectionApplied=1	SAC:ACF:DF:PD:GT:SGT:SF:SV:SIG:MT:PAC	66,63,3,5:1:1:2:0/0:./.:.:0	14,23,2,1:1:1:2:0/0:./.:.:0:0:.:.	51,51,9,11:1:1:2:0/0:0/1:0.125:0:0:.:.	56,37,5,6:1:1:2:0/0:./.:.:0:0:.:.	74,43,4,6:1:1:2:0/0:./.:.:0:0:.:.
chr2_ref_v2	491057	.	CT	C	.	PASS	IntersectsRepeat=1;RepeatCorrectionApplied=1	SAC:ACF:DF:PD:GT:SGT:SF:SV:SIG:MT:PAC	66,95,11,13:1:1:2:0/0:0/1:0.125:0	12,16,1,1:1:1:2:0/0:./.:.:0:0:.:.	54,74,9,9:1:1:2:0/0:0/1:0.125:0:0:.:.	28,60,3,8:1:1:2:0/0:0/1:0.125:0:0:.:.	52,90,11,14:1:1:2:0/0:0/1:0.25:0:0:.:.
chr2_ref_v2	492917	.	GA	G	.	PASS	IntersectsRepeat=1;RepeatCorrectionApplied=1	SAC:ACF:DF:PD:GT:SGT:SF:SV:SIG:MT:PAC	49,32,14,18:1:1:2:0/0:0/1:0.25:0	4,7,1,2:1:0:2:./.:./.:.:0:0:.:.	41,25,18,13:1:1:2:0/0:0/1:0.5:0:0:.:.	31,24,13,11:1:1:2:0/0:0/1:0.25:0:0:.:.	39,43,14,20:1:1:2:0/0:0/1:0.25:0:0:.:.
chr2_ref_v2	504322	.	CCA	C	.	PASS	IntersectsRepeat=1;RepeatCorrectionApplied=1	SAC:ACF:DF:PD:GT:SGT:SF:SV:SIG:MT:PAC	79,42,3,3:1:1:2:0/0:./.:.:0	19,13,2,2:1:1:2:0/0:0/1:0.125:0:0:.:.	70,42,6,3:1:1:2:0/0:./.:.:0:0:.:.	59,38,5,2:1:1:2:0/0:./.:.:0:0:.:.	81,34,6,2:1:1:2:0/0:./.:.:0:0:.:.
chr2_ref_v2	505379	.	C	CA	.	PASS	IntersectsRepeat=1;RepeatCorrectionApplied=1	SAC:ACF:DF:PD:GT:SGT:SF:SV:SIG:MT:PAC	40,29,4,9:1:1:2:0/0:0/1:0.25:0	14,8,0,4:1:1:2:0/0:0/1:0.25:0:0:.:.	39,11,3,10:1:1:2:0/0:0/1:0.25:0:0:.:.	32,26,3,9:1:1:2:0/0:0/1:0.25:0:0:.:.	30,39,5,6:1:1:2:0/0:0/1:0.125:0:0:.:.
chr2_ref_v2	505536	.	A	C	.	PASS	IntersectsRepeat=0;RepeatCorrectionApplied=0	SAC:ACF:DF:PD:GT:SGT:SF:SV:SIG:MT:PAC	104,52,0,31:1:1:2:0/0:0/1:0.25:0	32,6,0,20:1:1:2:0/1:0/0:0.25:0:0:.:.	105,29,0,38:1:1:2:0/0:0/1:0.5:0:0:.:.	89,24,0,25:1:1:2:0/0:0/1:0.5:0:0:.:.	91,45,0,25:1:1:2:0/0:0/1:0.25:0:0:.:.
chr2_ref_v2	513580	.	G	T	.	PASS	IntersectsRepeat=0;RepeatCorrectionApplied=0	SAC:ACF:DF:PD:GT:SGT:SF:SV:SIG:MT:PAC	45,117,19,0:1:1:2:0/0:0/1:0.25:0	15,29,1,0:1:1:2:0/0:./.:.:0:0:.:.	29,99,15,0:1:1:2:0/0:0/1:0.25:0:0:.:.	23,87,20,0:1:1:2:0/0:0/1:0.25:0:0:.:.	32,116,27,0:1:1:2:0/0:0/1:0.25:0:0:.:.
chr2_ref_v2	534363	.	A	T	.	PASS	IntersectsRepeat=0;RepeatCorrectionApplied=0	SAC:ACF:DF:PD:GT:SGT:SF:SV:SIG:MT:PAC	146,132,0,0:1:1:2:0/0:./.:.:0	25,30,0,0:1:1:2:0/0:./.:.:0:0:.:.	50,56,61,55:1:1:2:0/1:./.:.:0:1:g.534363A>T:0	84,85,0,0:1:1:2:0/0:./.:.:0:0:.:.	148,135,0,0:1:1:2:0/0:./.:.:0:0:.:.
chr2_ref_v2	538245	.	A	T	.	PASS	IntersectsRepeat=0;RepeatCorrectionApplied=0	SAC:ACF:DF:PD:GT:SGT:SF:SV:SIG:MT:PAC	150,138,0,0:1:1:2:0/0:./.:.:0	28,40,0,0:1:1:2:0/0:./.:.:0:0:.:.	123,130,0,0:1:1:2:0/0:./.:.:0:0:.:.	49,47,54,51:1:1:2:0/1:./.:.:0:1:g.538245A>T:0	137,146,0,0:1:1:2:0/0:./.:.:0:0:.:.
chr2_ref_v2	539155	.	A	T	.	PASS	IntersectsRepeat=1;RepeatCorrectionApplied=0	SAC:ACF:DF:PD:GT:SGT:SF:SV:SIG:MT:PAC	97,81,0,0:1:1:2:0/0:./.:.:0	28,10,0,0:1:1:2:0/0:./.:.:0:0:.:.	61,47,41,33:1:1:2:0/1:0/0:0.125:0:1:g.539155A>T:0	82,60,0,0:1:1:2:0/0:./.:.:0:0:.:.	107,98,0,0:1:1:2:0/0:./.:.:0:0:.:.
chr2_ref_v2	539193	.	G	GA	.	PASS	IntersectsRepeat=1;RepeatCorrectionApplied=1	SAC:ACF:DF:PD:GT:SGT:SF:SV:SIG:MT:PAC	43,48,5,6:1:1:2:0/0:0/1:0.125:0	22,9,4,4:1:1:2:0/0:0/1:0.25:0:0:.:.	44,57,3,11:1:1:2:0/0:0/1:0.125:0:0:.:.	34,44,1,7:1:1:2:0/0:./.:.:0:0:.:.	57,66,7,6:1:1:2:0/0:./.:.:0:0:.:.
chr2_ref_v2	540107	.	C	A	.	PASS	IntersectsRepeat=0;RepeatCorrectionApplied=0	SAC:ACF:DF:PD:GT:SGT:SF:SV:SIG:MT:PAC	137,30,0,54:1:1:2:0/0:0/1:0.5:0	33,12,0,4:1:1:2:0/0:0/1:0.25:0:0:.:.	139,22,0,39:1:1:2:0/0:0/1:0.5:0:0:.:.	88,12,1,47:1:1:2:0/1:0/0:0.25:0:0:.:.	145,25,0,59:1:1:2:0/0:0/1:0.5:0:0:.:.
chr2_ref_v2	544788	.	A	T	.	PASS	IntersectsRepeat=1;RepeatCorrectionApplied=0	SAC:ACF:DF:PD:GT:SGT:SF:SV:SIG:MT:PAC	108,96,0,0:1:1:2:0/0:./.:.:0	11,14,8,14:1:1:2:0/1:0/0:0.125:0:1:g.544788A>T:0	90,97,0,0:1:1:2:0/0:./.:.:0:0:.:.	62,60,1,0:1:1:2:0/0:./.:.:0:0:.:.	100,106,0,1:1:1:2:0/0:./.:.:0:0:.:.
chr2_ref_v2	550458	.	A	C	.	PASS	IntersectsRepeat=1;RepeatCorrectionApplied=0	SAC:ACF:DF:PD:GT:SGT:SF:SV:SIG:MT:PAC	148,94,0,0:1:1:2:0/0:./.:.:0	24,27,0,1:1:1:2:0/0:./.:.:0:0:.:.	142,95,0,1:1:1:2:0/0:./.:.:0:0:.:.	52,53,39,48:1:1:2:0/1:0/0:0.125:0:1:g.550458A>C:0	144,144,0,2:1:1:2:0/0:./.:.:0:0:.:.
chr2_ref_v2	552971	.	T	A	.	PASS	IntersectsRepeat=1;RepeatCorrectionApplied=0	SAC:ACF:DF:PD:GT:SGT:SF:SV:SIG:MT:PAC	129,138,0,0:1:1:2:0/0:./.:.:0	36,42,0,0:1:1:2:0/0:./.:.:0:0:.:.	127,137,0,0:1:1:2:0/0:./.:.:0:0:.:.	34,57,53,46:1:1:2:0/1:./.:.:0:1:g.552971T>A:0	109,149,0,0:1:1:2:0/0:./.:.:0:0:.:.
chr2_ref_v2	556177	.	GAT	G	.	PASS	IntersectsRepeat=1;RepeatCorrectionApplied=1	SAC:ACF:DF:PD:GT:SGT:SF:SV:SIG:MT:PAC	66,93,5,4:1:1:2:0/0:0/1:0.125:0	29,31,6,1:1:1:2:0/0:0/1:0.25:0:0:.:.	71,85,4,6:1:1:2:0/0:0/1:0.125:0:0:.:.	50,61,3,3:1:1:2:0/0:0/1:0.125:0:0:.:.	91,94,4,13:1:1:2:0/0:0/1:0.125:1:0:.:.
chr2_ref_v2	559729	.	CAT	C	.	PASS	IntersectsRepeat=1;RepeatCorrectionApplied=1	SAC:ACF:DF:PD:GT:SGT:SF:SV:SIG:MT:PAC	33,43,2,4:1:1:2:0/0:./.:.:0	20,17,1,3:1:1:2:0/0:./.:.:0:0:.:.	26,31,1,6:1:1:2:0/0:./.:.:0:0:.:.	22,15,6,3:1:1:2:0/0:0/1:0.125:0:0:.:.	31,33,6,3:1:1:2:0/0:./.:.:0:0:.:.
chr2_ref_v2	561189	.	G	GA	.	PASS	IntersectsRepeat=1;RepeatCorrectionApplied=1	SAC:ACF:DF:PD:GT:SGT:SF:SV:SIG:MT:PAC	1,4,0,6:1:0:2:./.:./.:.:0	1,1,0,1:1:0:2:./.:./.:.:0:0:.:.	0,4,0,1:1:1:2:./.:./.:.:0:0:.:.	0,5,0,1:1:1:2:./.:./.:.:0:0:.:.	0,9,0,2:1:0:2:./.:./.:.:0:0:.:.
chr2_ref_v2	562998	.	GT	G,GTTT	.	PASS	IntersectsRepeat=1;RepeatCorrectionApplied=1	SAC:ACF:DF:PD:GT:SGT:SF:SV:SIG:MT:PAC	2,25,2,5,3,8:1:1:2:0/0:0/2:0.5:0	1,2,0,12,1,4:1:1:2:1/2:1/1:0.5:0:0:.:.	2,15,0,5,1,4:1:1:2:0/0:0/2:0.5:0:0:.:.	0,20,1,10,3,4:1:1:2:0/2:0/1:0.5:0:0:.:.	3,22,2,9,2,4:1:1:2:0/0:0/2:0.25:0:0:.:.
chr2_ref_v2	568407	.	T	A	.	PASS	IntersectsRepeat=0;RepeatCorrectionApplied=0	SAC:ACF:DF:PD:GT:SGT:SF:SV:SIG:MT:PAC	129,136,0,1:1:1:2:0/0:./.:.:0	32,47,0,0:1:1:2:0/0:./.:.:0:0:.:.	110,123,0,0:1:1:2:0/0:./.:.:0:0:.:.	76,92,0,0:1:1:2:0/0:./.:.:0:0:.:.	57,68,62,59:1:1:2:0/1:./.:.:0:1:g.568407T>A:0
chr2_ref_v2	571295	.	C	CA	.	PASS	IntersectsRepeat=1;RepeatCorrectionApplied=1	SAC:ACF:DF:PD:GT:SGT:SF:SV:SIG:MT:PAC	5,1,1,15:1:1:2:1/1:0/1:0.25:0	1,2,1,7:1:0:2:./.:./.:.:0:0:.:.	5,2,6,19:1:1:2:1/1:0/1:0.125:0:0:.:.	4,1,2,5:1:0:2:./.:./.:.:0:0:.:.	6,1,2,16:1:1:2:1/1:0/1:0.25:0:0:.:.
chr2_ref_v2	575997	.	TA	T	.	PASS	IntersectsRepeat=1;RepeatCorrectionApplied=1	SAC:ACF:DF:PD:GT:SGT:SF:SV:SIG:MT:PAC	32,39,8,6:1:1:2:0/0:./.:.:0	19,17,3,0:1:1:2:0/0:./.:.:0:0:.:.	29,44,7,7:1:1:2:0/0:./.:.:0:0:.:.	28,30,7,5:1:1:2:0/0:./.:.:0:0:.:.	30,46,6,5:1:1:2:0/0:./.:.:0:0:.:.
chr2_ref_v2	602818	.	T	A	.	PASS	IntersectsRepeat=0;RepeatCorrectionApplied=0	SAC:ACF:DF:PD:GT:SGT:SF:SV:SIG:MT:PAC	73,60,50,53:1:1:2:0/1:0/0:0.125:0	29,33,0,0:1:1:2:0/0:./.:.:0:1:g.602817_602819A>T:1	73,47,44,59:1:1:2:0/1:0/0:0.125:0:0:.:.	4,6,84,95:1:1:2:1/1:0/1:0.125:0:1:g.602818T>A:1	75,85,63,66:1:1:2:0/1:0/0:0.125:0:0:.:.
chr2_ref_v2	628525	.	G	GT	.	PASS	IntersectsRepeat=1;RepeatCorrectionApplied=1	SAC:ACF:DF:PD:GT:SGT:SF:SV:SIG:MT:PAC	1,54,8,3:1:1:2:0/0:0/1:0.25:0	1,15,0,1:1:0:2:./.:./.:.:0:0:.:.	3,35,10,7:1:1:2:0/0:0/1:0.5:0:0:.:.	2,28,4,2:1:1:2:0/0:0/1:0.25:0:0:.:.	2,58,4,5:1:1:2:0/0:0/1:0.125:0:0:.:.
chr2_ref_v2	628865	.	C	CAT,CATAT	.	PASS	IntersectsRepeat=1;RepeatCorrectionApplied=1	SAC:ACF:DF:PD:GT:SGT:SF:SV:SIG:MT:PAC	1,0,4,1,33,31:1:1:2:2/2:./.:.:0	2,0,7,2,20,17:1:1:2:2/2:1/2:0.25:0:0:.:.	1,1,1,3,38,28:1:1:2:2/2:./.:.:0:0:.:.	2,1,2,2,14,19:1:1:2:2/2:0/2:0.125:0:0:.:.	0,2,3,6,28,31:1:1:2:2/2:1/2:0.125:0:0:.:.
chr2_ref_v2	646078	.	CAT	C	.	PASS	IntersectsRepeat=1;RepeatCorrectionApplied=1	SAC:ACF:DF:PD:GT:SGT:SF:SV:SIG:MT:PAC	16,19,4,4:1:1:2:0/0:./.:.:0	13,18,2,4:1:1:2:0/0:./.:.:0:0:.:.	18,21,7,5:1:1:2:0/0:0/1:0.125:0:0:.:.	11,14,4,5:1:1:2:0/0:0/1:0.25:0:0:.:.	24,16,3,5:1:1:2:0/0:./.:.:0:0:.:.
chr2_ref_v2	650214	.	GAC	G	.	PASS	IntersectsRepeat=1;RepeatCorrectionApplied=1	SAC:ACF:DF:PD:GT:SGT:SF:SV:SIG:MT:PAC	77,79,1,1:1:1:2:0/0:./.:.:0	17,33,1,3:1:1:2:0/0:0/1:0.125:0:0:.:.	92,74,3,2:1:1:2:0/0:0/1:0.125:0:0:.:.	53,59,4,7:1:1:2:0/0:0/1:0.125:0:0:.:.	77,81,2,2:1:1:2:0/0:./.:.:0:0:.:.
chr2_ref_v2	660000	.	A	C	.	PASS	IntersectsRepeat=0;RepeatCorrectionApplied=0	SAC:ACF:DF:PD:GT:SGT:SF:SV:SIG:MT:PAC	114,32,0,47:1:1:2:0/0:0/1:0.5:0	34,20,0,12:1:1:2:0/0:0/1:0.5:0:0:.:.	105,31,0,45:1:1:2:0/0:0/1:0.5:0:0:.:.	69,24,0,44:1:1:2:0/1:0/0:0.25:0:0:.:.	105,30,0,56:1:1:2:0/0:0/1:0.5:0:0:.:.
chr2_ref_v2	671704	.	A	T	.	PASS	IntersectsRepeat=0;RepeatCorrectionApplied=0	SAC:ACF:DF:PD:GT:SGT:SF:SV:SIG:MT:PAC	109,136,0,0:1:1:2:0/0:./.:.:0	11,28,15,24:1:1:2:0/1:./.:.:0:1:g.671704A>T:0	126,128,0,0:1:1:2:0/0:./.:.:0:0:.:.	105,92,0,0:1:1:2:0/0:./.:.:0:0:.:.	139,148,0,0:1:1:2:0/0:./.:.:0:0:.:.
chr2_ref_v2	687254	.	T	G	.	PASS	IntersectsRepeat=0;RepeatCorrectionApplied=0	SAC:ACF:DF:PD:GT:SGT:SF:SV:SIG:MT:PAC	27,105,50,0:1:1:2:0/0:0/1:0.5:0	6,32,11,0:1:1:2:0/0:0/1:0.5:0:0:.:.	28,114,36,0:1:1:2:0/0:0/1:0.5:0:0:.:.	23,82,24,0:1:1:2:0/0:0/1:0.5:0:0:.:.	31,135,45,3:1:1:2:0/0:0/1:0.5:0:0:.:.
chr2_ref_v2	694578	.	T	TAA,TAAA	.	PASS	IntersectsRepeat=1;RepeatCorrectionApplied=1	SAC:ACF:DF:PD:GT:SGT:SF:SV:SIG:MT:PAC	1,0,32,38,3,6:1:1:2:1/1:1/2:0.125:0	1,0,24,14,0,0:1:1:2:1/1:./.:.:0:0:.:.	0,0,34,28,0,5:1:1:2:1/1:./.:.:0:0:.:.	0,0,22,23,2,7:1:1:2:1/1:1/2:0.25:0:0:.:.	0,0,15,33,1,0:1:1:2:1/1:./.:.:0:0:.:.
chr2_ref_v2	698042	.	GA	G	.	PASS	IntersectsRepeat=1;RepeatCorrectionApplied=1	SAC:ACF:DF:PD:GT:SGT:SF:SV:SIG:MT:PAC	15,9,50,15:1:1:2:0/1:1/1:0.5:0	2,4,9,2:1:0:2:./.:./.:.:0:0:.:.	9,6,46,19:1:1:2:1/1:0/1:0.25:0:0:.:.	12,11,42,16:1:1:2:1/1:0/1:0.5:0:0:.:.	15,13,48,14:1:1:2:1/1:0/1:0.5:0:0:.:.
chr2_ref_v2	700135	.	AT	A	.	PASS	IntersectsRepeat=1;RepeatCorrectionApplied=1	SAC:ACF:DF:PD:GT:SGT:SF:SV:SIG:MT:PAC	35,53,5,8:1:1:2:0/0:./.:.:0	15,18,2,0:1:1:2:0/0:./.:.:0:0:.:.	7,57,1,8:1:1:2:0/0:./.:.:0:0:.:.	4,40,0,4:1:1:2:0/0:./.:.:0:0:.:.	24,58,6,11:1:1:2:0/0:0/1:0.125:0:0:.:.
chr2_ref_v2	700301	.	C	CATATATATATATAT,CATATATATATATATAT	.	PASS	IntersectsRepeat=1;RepeatCorrectionApplied=1	SAC:ACF:DF:PD:GT:SGT:SF:SV:SIG:MT:PAC	0,0,1,1,3,8:1:1:2:./.:./.:.:0	0,0,5,1,3,7:1:0:2:./.:./.:.:0:0:.:.	0,0,0,3,8,4:1:1:2:./.:./.:.:0:0:.:.	0,0,1,2,2,6:1:1:2:./.:./.:.:0:0:.:.	0,0,0,2,3,10:1:1:2:./.:./.:.:0:0:.:.
chr2_ref_v2	701972	.	CAT	C	.	PASS	IntersectsRepeat=1;RepeatCorrectionApplied=1	SAC:ACF:DF:PD:GT:SGT:SF:SV:SIG:MT:PAC	7,13,2,2:1:1:2:0/0:./.:.:0	6,10,0,2:1:0:2:./.:./.:.:0:0:.:.	10,5,0,3:1:1:2:./.:./.:.:0:0:.:.	4,9,0,2:1:1:2:./.:./.:.:0:0:.:.	3,12,0,4:1:1:2:./.:./.:.:0:0:.:.
chr2_ref_v2	704404	.	T	TA	.	PASS	IntersectsRepeat=1;RepeatCorrectionApplied=1	SAC:ACF:DF:PD:GT:SGT:SF:SV:SIG:MT:PAC	53,57,6,16:1:1:2:0/0:0/1:0.25:0	18,19,2,4:1:1:2:0/0:0/1:0.125:0:0:.:.	37,51,2,8:1:1:2:0/0:./.:.:0:0:.:.	35,51,1,5:1:1:2:0/0:./.:.:0:0:.:.	44,56,1,3:1:1:2:0/0:./.:.:0:0:.:.
chr2_ref_v2	711352	.	AT	A	.	PASS	IntersectsRepeat=1;RepeatCorrectionApplied=1	SAC:ACF:DF:PD:GT:SGT:SF:SV:SIG:MT:PAC	104,105,1,2:1:1:2:0/0:./.:.:0	33,29,7,2:1:1:2:0/0:0/1:0.25:0:0:.:.	111,82,2,3:1:1:2:0/0:./.:.:0:0:.:.	68,73,0,2:1:1:2:0/0:./.:.:0:0:.:.	87,87,2,4:1:1:2:0/0:./.:.:0:0:.:.
chr2_ref_v2	711988	.	C	G	.	PASS	IntersectsRepeat=0;RepeatCorrectionApplied=0	SAC:ACF:DF:PD:GT:SGT:SF:SV:SIG:MT:PAC	12,146,33,0:1:1:2:0/0:0/1:0.25:0	5,36,5,0:1:1:2:0/0:0/1:0.25:0:0:.:.	14,150,38,0:1:1:2:0/0:0/1:0.5:0:0:.:.	11,96,33,0:1:1:2:0/0:0/1:0.5:0:0:.:.	18,152,42,0:1:1:2:0/0:0/1:0.5:0:0:.:.
chr2_ref_v2	711990	.	A	G	.	PASS	IntersectsRepeat=1;RepeatCorrectionApplied=0	SAC:ACF:DF:PD:GT:SGT:SF:SV:SIG:MT:PAC	16,149,3,0:1:1:2:0/0:./.:.:0	6,37,0,0:1:1:2:0/0:./.:.:0:0:.:.	20,154,5,0:1:1:2:0/0:0/1:0.125:0:0:.:.	13,100,3,0:1:1:2:0/0:0/1:0.125:0:0:.:.	22,160,1,0:1:1:2:0/0:./.:.:0:0:.:.
chr2_ref_v2	721228	.	GA	G	.	PASS	IntersectsRepeat=1;RepeatCorrectionApplied=1	SAC:ACF:DF:PD:GT:SGT:SF:SV:SIG:MT:PAC	111,89,17,10:1:1:2:0/0:0/1:0.125:0	27,34,6,1:1:1:2:0/0:./.:.:0:0:.:.	79,88,6,14:1:1:2:0/0:./.:.:0:0:.:.	51,89,10,6:1:1:2:0/0:./.:.:0:0:.:.	97,109,7,10:1:1:2:0/0:./.:.:0:0:.:.
chr2_ref_v2	723626	.	C	CA	.	PASS	IntersectsRepeat=1;RepeatCorrectionApplied=1	SAC:ACF:DF:PD:GT:SGT:SF:SV:SIG:MT:PAC	3,10,20,61:1:1:2:1/1:./.:.:0	0,4,4,10:1:0:2:./.:./.:.:0:0:.:.	5,11,37,58:1:1:2:1/1:./.:.:0:0:.:.	1,12,20,58:1:1:2:1/1:./.:.:0:0:.:.	1,17,28,65:1:1:2:1/1:./.:.:0:0:.:.
chr2_ref_v2	746325	.	CATCTGCA	C	.	PASS	IntersectsRepeat=1;RepeatCorrectionApplied=0	SAC:ACF:DF:PD:GT:SGT:SF:SV:SIG:MT:PAC	0,0,130,140:1:1:2:1/1:./.:.:0	0,0,40,31:1:1:2:1/1:./.:.:0:0:.:.	0,0,132,141:1:1:2:1/1:./.:.:0:0:.:.	0,0,105,100:1:1:2:1/1:./.:.:0:0:.:.	0,1,166,139:1:1:2:1/1:./.:.:0:0:.:.
chr2_ref_v2	751179	.	C	CA	.	PASS	IntersectsRepeat=1;RepeatCorrectionApplied=1	SAC:ACF:DF:PD:GT:SGT:SF:SV:SIG:MT:PAC	67,10,4,19:1:1:2:0/0:0/1:0.5:0	23,13,2,1:1:1:2:0/0:./.:.:0:0:.:.	52,10,1,16:1:1:2:0/0:0/1:0.25:0:0:.:.	47,9,3,8:1:1:2:0/0:0/1:0.25:0:0:.:.	53,16,2,7:1:1:2:0/0:0/1:0.125:0:0:.:.
chr2_ref_v2	752275	.	G	T	.	PASS	IntersectsRepeat=0;RepeatCorrectionApplied=0	SAC:ACF:DF:PD:GT:SGT:SF:SV:SIG:MT:PAC	29,89,47,0:1:1:2:0/0:0/1:0.5:0	13,24,3,0:1:1:2:0/0:0/1:0.25:0:0:.:.	39,103,42,0:1:1:2:0/0:0/1:0.5:0:0:.:.	27,71,45,0:1:1:2:0/1:0/0:0.25:0:0:.:.	38,117,53,0:1:1:2:0/0:0/1:0.5:0:0:.:.
chr2_ref_v2	757125	.	AAT	A	.	PASS	IntersectsRepeat=1;RepeatCorrectionApplied=1	SAC:ACF:DF:PD:GT:SGT:SF:SV:SIG:MT:PAC	89,77,7,12:1:1:2:0/0:0/1:0.125:0	26,33,5,5:1:1:2:0/0:0/1:0.25:0:0:.:.	82,79,11,2:1:1:2:0/0:0/1:0.125:0:0:.:.	76,65,3,1:1:1:2:0/0:./.:.:0:0:.:.	80,86,6,5:1:1:2:0/0:0/1:0.125:0:0:.:.
chr2_ref_v2	762441	.	G	GAACAAGATGAAGAAAATA	.	PASS	IntersectsRepeat=0;RepeatCorrectionApplied=0	SAC:ACF:DF:PD:GT:SGT:SF:SV:SIG:MT:PAC	0,1,39,54:1:1:2:1/1:./.:.:0	0,0,10,10:1:1:2:1/1:./.:.:0:0:.:.	1,1,35,30:1:1:2:1/1:./.:.:0:0:.:.	0,0,21,45:1:1:2:1/1:./.:.:0:0:.:.	0,0,39,39:1:1:2:1/1:./.:.:0:0:.:.
chr2_ref_v2	767040	.	T	A	.	PASS	IntersectsRepeat=0;RepeatCorrectionApplied=0	SAC:ACF:DF:PD:GT:SGT:SF:SV:SIG:MT:PAC	81,70,81,51:1:1:2:0/1:0/0:0.125:0	0,1,31,50:1:1:2:1/1:./.:.:0:1:g.767040T>A:1	62,62,77,62:1:1:2:0/1:./.:.:0:0:.:.	109,93,0,0:1:1:2:0/0:./.:.:0:1:g.767039_767041A>T:1	78,43,82,70:1:1:2:0/1:1/1:0.125:0:0:.:.
chr2_ref_v2	771713	.	T	G	.	PASS	IntersectsRepeat=0;RepeatCorrectionApplied=0	SAC:ACF:DF:PD:GT:SGT:SF:SV:SIG:MT:PAC	50,140,61,0:1:1:2:0/0:0/1:0.5:0	19,43,9,0:1:1:2:0/0:0/1:0.25:0:0:.:.	49,121,51,0:1:1:2:0/0:0/1:0.5:0:0:.:.	41,111,43,0:1:1:2:0/0:0/1:0.5:0:0:.:.	37,142,52,0:1:1:2:0/0:0/1:0.5:0:0:.:.
chr2_ref_v2	774634	.	CA	C	.	PASS	IntersectsRepeat=1;RepeatCorrectionApplied=1	SAC:ACF:DF:PD:GT:SGT:SF:SV:SIG:MT:PAC	55,52,13,0:1:1:2:0/0:./.:.:0	12,22,5,1:1:1:2:0/0:./.:.:0:0:.:.	50,61,11,0:1:1:2:0/0:./.:.:0:0:.:.	36,39,8,3:1:1:2:0/0:./.:.:0:0:.:.	53,43,6,0:1:1:2:0/0:./.:.:0:0:.:.
chr2_ref_v2	777871	.	AT	A	.	PASS	IntersectsRepeat=1;RepeatCorrectionApplied=1	SAC:ACF:DF:PD:GT:SGT:SF:SV:SIG:MT:PAC	73,30,8,6:1:1:2:0/0:./.:.:0	24,20,4,2:1:1:2:0/0:./.:.:0:0:.:.	59,36,11,9:1:1:2:0/0:0/1:0.125:0:0:.:.	58,27,4,2:1:1:2:0/0:./.:.:0:0:.:.	67,40,7,6:1:1:2:0/0:./.:.:0:0:.:.
chr2_ref_v2	781993	.	T	C	.	PASS	IntersectsRepeat=0;RepeatCorrectionApplied=0	SAC:ACF:DF:PD:GT:SGT:SF:SV:SIG:MT:PAC	119,136,0,0:1:1:2:0/0:./.:.:0	29,26,0,0:1:1:2:0/0:./.:.:0:0:.:.	162,143,0,1:1:1:2:0/0:./.:.:0:0:.:.	97,95,0,0:1:1:2:0/0:./.:.:0:0:.:.	72,71,57,81:1:1:2:0/1:./.:.:0:1:g.781993T>C:0
chr2_ref_v2	784678	.	CT	C	.	PASS	IntersectsRepeat=1;RepeatCorrectionApplied=1	SAC:ACF:DF:PD:GT:SGT:SF:SV:SIG:MT:PAC	67,74,4,12:1:1:2:0/0:./.:.:0	30,21,3,2:1:1:2:0/0:./.:.:0:0:.:.	64,74,9,9:1:1:2:0/0:./.:.:0:0:.:.	46,50,4,7:1:1:2:0/0:./.:.:0:0:.:.	52,85,15,4:1:1:2:0/0:./.:.:0:0:.:.
chr2_ref_v2	809449	.	CT	C	.	PASS	IntersectsRepeat=1;RepeatCorrectionApplied=1	SAC:ACF:DF:PD:GT:SGT:SF:SV:SIG:MT:PAC	2,37,0,1:1:1:2:0/0:./.:.:0	3,16,0,1:1:1:2:0/0:./.:.:0:0:.:.	4,21,0,1:1:1:2:0/0:./.:.:0:0:.:.	4,20,0,2:1:1:2:0/0:0/1:0.125:0:0:.:.	0,23,0,4:1:1:2:0/0:0/1:0.25:0:0:.:.
chr3_ref_v2	513	.	A	AAGTT	.	ExcRegion	IntersectsRepeat=1;RepeatCorrectionApplied=0	SAC:ACF:DF:PD:GT:SGT:SF:SV:SIG:MT:PAC	0,0,0,0:0:1:2:./.:./.:.:0	0,0,0,0:0:1:2:./.:./.:.:0:0:.:.	0,0,0,0:0:1:2:./.:./.:.:0:0:.:.	0,0,0,0:0:1:2:./.:./.:.:0:0:.:.	0,0,0,1:0:1:2:./.:./.:.:0:0:.:.
chr3_ref_v2	1203	.	G	GTTTAGACAAAGAAAAC	.	ExcRegion	IntersectsRepeat=1;RepeatCorrectionApplied=0	SAC:ACF:DF:PD:GT:SGT:SF:SV:SIG:MT:PAC	0,0,47,0:0:1:2:./.:./.:.:0	0,0,13,0:0:1:2:./.:./.:.:0:0:.:.	0,0,67,0:0:1:2:./.:./.:.:0:0:.:.	0,0,58,0:0:1:2:./.:./.:.:0:0:.:.	0,0,48,0:0:1:2:./.:./.:.:0:0:.:.
chr3_ref_v2	1223	.	A	T	.	ExcRegion	IntersectsRepeat=0;RepeatCorrectionApplied=0	SAC:ACF:DF:PD:GT:SGT:SF:SV:SIG:MT:PAC	0,0,80,0:0:1:2:./.:./.:.:0	0,0,21,0:0:1:2:./.:./.:.:0:0:.:.	0,0,92,0:0:1:2:./.:./.:.:0:0:.:.	0,0,76,0:0:1:2:./.:./.:.:0:0:.:.	0,0,72,0:0:1:2:./.:./.:.:0:0:.:.
chr3_ref_v2	1240	.	A	G	.	ExcRegion	IntersectsRepeat=0;RepeatCorrectionApplied=0	SAC:ACF:DF:PD:GT:SGT:SF:SV:SIG:MT:PAC	0,0,82,0:0:1:2:./.:./.:.:0	0,0,20,0:0:1:2:./.:./.:.:0:0:.:.	0,0,82,0:0:1:2:./.:./.:.:0:0:.:.	0,0,66,0:0:1:2:./.:./.:.:0:0:.:.	0,0,76,0:0:1:2:./.:./.:.:0:0:.:.
chr3_ref_v2	1243	.	C	CCATAGTTTCTATGTGCAAAAGCATTACCTATGTAATTCTTACA	.	ExcRegion	IntersectsRepeat=0;RepeatCorrectionApplied=0	SAC:ACF:DF:PD:GT:SGT:SF:SV:SIG:MT:PAC	0,0,86,0:0:1:2:./.:./.:.:0	0,0,22,0:0:1:2:./.:./.:.:0:0:.:.	0,0,85,0:0:1:2:./.:./.:.:0:0:.:.	0,0,70,0:0:1:2:./.:./.:.:0:0:.:.	0,0,80,0:0:1:2:./.:./.:.:0:0:.:.
chr3_ref_v2	4025	.	G	A	.	ExcRegion	IntersectsRepeat=0;RepeatCorrectionApplied=0	SAC:ACF:DF:PD:GT:SGT:SF:SV:SIG:MT:PAC	1,0,174,156:1:1:2:./.:./.:.:0	0,0,43,60:1:1:2:./.:./.:.:0:0:.:.	0,1,138,163:1:1:2:./.:./.:.:0:0:.:.	0,0,138,126:1:1:2:./.:./.:.:0:0:.:.	0,0,131,141:1:1:2:./.:./.:.:0:0:.:.
chr3_ref_v2	4586	.	C	CAATATTCTTATATTGAACACATTTTTCTCGCATAAATTTAAT	.	PASS	IntersectsRepeat=0;RepeatCorrectionApplied=0	SAC:ACF:DF:PD:GT:SGT:SF:SV:SIG:MT:PAC	0,0,1,0:0:1:2:./.:./.:.:0	0,0,0,0:0:1:2:./.:./.:.:0:0:.:.	0,0,0,0:0:1:2:./.:./.:.:0:0:.:.	0,0,0,0:0:1:2:./.:./.:.:0:0:.:.	0,0,0,0:0:1:2:./.:./.:.:0:0:.:.
chr3_ref_v2	6097	.	GTGACGTTGAGTTTTTAC	G	.	PASS	IntersectsRepeat=0;RepeatCorrectionApplied=0	SAC:ACF:DF:PD:GT:SGT:SF:SV:SIG:MT:PAC	0,0,3,13:1:1:2:./.:./.:.:0	0,0,1,4:1:1:2:./.:./.:.:0:0:.:.	0,0,1,5:1:1:2:./.:./.:.:0:0:.:.	0,0,3,8:1:1:2:./.:./.:.:0:0:.:.	0,0,2,8:1:1:2:./.:./.:.:0:0:.:.
chr3_ref_v2	6291	.	C	CTTT	.	PASS	IntersectsRepeat=1;RepeatCorrectionApplied=1	SAC:ACF:DF:PD:GT:SGT:SF:SV:SIG:MT:PAC	0,0,3,2:1:1:2:./.:./.:.:0	0,0,1,2:1:1:2:./.:./.:.:0:0:.:.	0,0,0,3:0:1:2:./.:./.:.:0:0:.:.	0,0,2,2:1:1:2:./.:./.:.:0:0:.:.	0,0,0,1:0:1:2:./.:./.:.:0:0:.:.
chr3_ref_v2	6389	.	A	G	.	PASS	IntersectsRepeat=1;RepeatCorrectionApplied=0	SAC:ACF:DF:PD:GT:SGT:SF:SV:SIG:MT:PAC	0,0,0,2:0:1:2:./.:./.:.:0	0,0,0,0:0:1:2:./.:./.:.:0:0:.:.	0,0,2,2:1:1:2:./.:./.:.:0:0:.:.	0,0,1,4:1:1:2:./.:./.:.:0:0:.:.	0,0,1,1:1:1:2:./.:./.:.:0:0:.:.
chr3_ref_v2	6872	.	G	A	.	PASS	IntersectsRepeat=0;RepeatCorrectionApplied=0	SAC:ACF:DF:PD:GT:SGT:SF:SV:SIG:MT:PAC	0,0,1,0:0:1:2:./.:./.:.:0	0,0,0,0:0:1:2:./.:./.:.:0:0:.:.	0,0,0,0:0:1:2:./.:./.:.:0:0:.:.	0,0,0,0:0:1:2:./.:./.:.:0:0:.:.	0,0,0,0:0:1:2:./.:./.:.:0:0:.:.
chr3_ref_v2	6882	.	C	T	.	PASS	IntersectsRepeat=1;RepeatCorrectionApplied=0	SAC:ACF:DF:PD:GT:SGT:SF:SV:SIG:MT:PAC	0,0,1,0:0:1:2:./.:./.:.:0	0,0,0,0:0:1:2:./.:./.:.:0:0:.:.	0,0,0,0:0:1:2:./.:./.:.:0:0:.:.	0,1,0,0:0:1:2:./.:./.:.:0:0:.:.	0,0,0,0:0:1:2:./.:./.:.:0:0:.:.
chr3_ref_v2	7271	.	C	T	.	PASS	IntersectsRepeat=1;RepeatCorrectionApplied=0	SAC:ACF:DF:PD:GT:SGT:SF:SV:SIG:MT:PAC	0,0,1,1:1:1:2:./.:./.:.:0	0,0,0,0:0:1:2:./.:./.:.:0:0:.:.	0,0,0,0:0:1:2:./.:./.:.:0:0:.:.	0,0,0,0:0:1:2:./.:./.:.:0:0:.:.	0,0,0,0:0:1:2:./.:./.:.:0:0:.:.
chr3_ref_v2	7287	.	G	GCCAACGTCAAAGGAACAAGA	.	PASS	IntersectsRepeat=0;RepeatCorrectionApplied=0	SAC:ACF:DF:PD:GT:SGT:SF:SV:SIG:MT:PAC	0,0,1,1:1:1:2:./.:./.:.:0	0,0,0,0:0:1:2:./.:./.:.:0:0:.:.	0,0,0,0:0:1:2:./.:./.:.:0:0:.:.	0,0,0,0:0:1:2:./.:./.:.:0:0:.:.	0,0,0,0:0:1:2:./.:./.:.:0:0:.:.
chr3_ref_v2	18559	.	T	G	.	PASS	IntersectsRepeat=0;RepeatCorrectionApplied=0	SAC:ACF:DF:PD:GT:SGT:SF:SV:SIG:MT:PAC	37,113,44,0:1:1:2:0/0:0/1:0.5:0	21,40,8,0:1:1:2:0/0:0/1:0.25:0:0:.:.	47,107,38,0:1:1:2:0/0:0/1:0.5:0:0:.:.	42,74,36,0:1:1:2:0/0:0/1:0.5:0:0:.:.	45,88,41,0:1:1:2:0/0:0/1:0.5:0:0:.:.
chr3_ref_v2	27477	.	TAA	T	.	PASS	IntersectsRepeat=1;RepeatCorrectionApplied=1	SAC:ACF:DF:PD:GT:SGT:SF:SV:SIG:MT:PAC	8,23,1,5:1:1:2:0/0:0/1:0.25:0	8,15,1,3:1:1:2:0/0:0/1:0.25:0:0:.:.	14,25,1,7:1:1:2:0/0:0/1:0.25:0:0:.:.	9,9,3,6:1:1:2:0/1:0/0:0.25:0:0:.:.	11,35,1,13:1:1:2:0/0:0/1:0.5:0:0:.:.
chr3_ref_v2	29265	.	TTTTGTTTATTTA	T	.	PASS	IntersectsRepeat=1;RepeatCorrectionApplied=0	SAC:ACF:DF:PD:GT:SGT:SF:SV:SIG:MT:PAC	0,0,95,84:1:1:2:1/1:./.:.:0	1,0,31,36:1:1:2:1/1:./.:.:0:0:.:.	1,0,75,77:1:1:2:1/1:./.:.:0:0:.:.	0,0,47,49:1:1:2:1/1:./.:.:0:0:.:.	0,0,70,88:1:1:2:1/1:./.:.:0:0:.:.
chr3_ref_v2	40708	.	C	CAAAAAAAAAAAAAA,CAAAAAAAAAAAAAAA,CAAAAAAAAAAAAAAAAA	.	PASS	IntersectsRepeat=1;RepeatCorrectionApplied=1	SAC:ACF:DF:PD:GT:SGT:SF:SV:SIG:MT:PAC	0,0,13,9,6,13,9,5:1:1:2:2/3:1/2:0.5:0	0,0,3,1,1,3,4,4:1:0:2:./.:./.:.:0:0:.:.	0,0,11,5,3,10,5,6:1:1:2:1/3:1/2:0.5:0:0:.:.	0,0,16,6,6,7,4,5:1:1:2:1/3:1/2:0.5:0:0:.:.	0,0,8,3,13,9,4,5:1:1:2:2/3:1/2:0.5:0:0:.:.
chr3_ref_v2	41396	.	T	TCCAAATGCTACGCAG	.	PASS	IntersectsRepeat=1;RepeatCorrectionApplied=0	SAC:ACF:DF:PD:GT:SGT:SF:SV:SIG:MT:PAC	0,0,19,45:1:1:2:1/1:./.:.:0	1,4,6,9:1:1:2:1/1:0/1:0.5:0:0:.:.	0,2,28,35:1:1:2:1/1:0/1:0.125:0:0:.:.	1,1,21,28:1:1:2:1/1:./.:.:0:0:.:.	0,1,20,37:1:1:2:1/1:./.:.:0:0:.:.
chr3_ref_v2	41830	.	CAAAAA	C	.	PASS	IntersectsRepeat=1;RepeatCorrectionApplied=1	SAC:ACF:DF:PD:GT:SGT:SF:SV:SIG:MT:PAC	21,7,48,3:1:1:2:0/1:1/1:0.25:0	6,4,15,2:1:1:2:0/1:1/1:0.25:0:0:.:.	15,7,23,0:1:1:2:0/1:./.:.:0:0:.:.	7,8,21,0:1:1:2:0/1:1/1:0.25:0:0:.:.	14,8,38,2:1:1:2:0/1:1/1:0.25:0:0:.:.
chr3_ref_v2	44368	.	G	GAA	.	PASS	IntersectsRepeat=1;RepeatCorrectionApplied=1	SAC:ACF:DF:PD:GT:SGT:SF:SV:SIG:MT:PAC	8,9,41,29:1:1:2:0/1:1/1:0.5:0	3,3,13,7:1:1:2:1/1:0/1:0.5:0:0:.:.	6,7,31,36:1:1:2:1/1:0/1:0.25:0:0:.:.	3,5,30,31:1:1:2:1/1:0/1:0.25:0:0:.:.	12,13,43,30:1:1:2:1/1:0/1:0.5:1:0:.:.
chr3_ref_v2	48532	.	G	GTCAGCTTCGGCTTCGGCGTCAGCT	.	PASS	IntersectsRepeat=0;RepeatCorrectionApplied=0	SAC:ACF:DF:PD:GT:SGT:SF:SV:SIG:MT:PAC	0,0,101,61:1:1:2:1/1:./.:.:0	0,0,28,16:1:1:2:1/1:./.:.:0:0:.:.	0,0,111,49:1:1:2:1/1:./.:.:0:0:.:.	0,1,65,40:1:1:2:1/1:./.:.:0:0:.:.	0,0,103,45:1:1:2:1/1:./.:.:0:0:.:.
chr3_ref_v2	50148	.	A	AAT,AATAT	.	PASS	IntersectsRepeat=1;RepeatCorrectionApplied=1	SAC:ACF:DF:PD:GT:SGT:SF:SV:SIG:MT:PAC	1,4,5,6,16,23:1:1:2:2/2:0/2:0.25:0	1,2,2,3,10,8:1:1:2:2/2:0/2:0.25:0:0:.:.	0,1,4,2,18,23:1:1:2:2/2:./.:.:0:0:.:.	0,1,2,12,10,19:1:1:2:2/2:1/2:0.5:0:0:.:.	1,2,8,4,15,24:1:1:2:2/2:0/2:0.125:0:0:.:.
chr3_ref_v2	56899	.	C	A	.	PASS	IntersectsRepeat=1;RepeatCorrectionApplied=0	SAC:ACF:DF:PD:GT:SGT:SF:SV:SIG:MT:PAC	27,25,12,20:1:1:2:0/1:0/0:0.25:0	8,8,2,6:1:1:2:0/1:0/0:0.25:0:0:.:.	16,25,8,15:1:1:2:0/1:0/0:0.25:0:0:.:.	16,21,12,14:1:1:2:0/1:0/0:0.125:0:0:.:.	15,22,15,20:1:1:2:0/1:./.:.:0:0:.:.
chr3_ref_v2	57049	.	C	CA	.	PASS	IntersectsRepeat=1;RepeatCorrectionApplied=1	SAC:ACF:DF:PD:GT:SGT:SF:SV:SIG:MT:PAC	16,5,3,4:1:1:2:0/0:0/1:0.5:0	5,1,1,0:1:0:2:./.:./.:.:0:0:.:.	12,3,1,3:1:1:2:./.:./.:.:0:0:.:.	9,4,1,4:1:1:2:./.:./.:.:0:0:.:.	18,8,1,7:1:1:2:0/0:0/1:0.5:0:0:.:.
chr3_ref_v2	57067	.	C	A	.	PASS	IntersectsRepeat=1;RepeatCorrectionApplied=0	SAC:ACF:DF:PD:GT:SGT:SF:SV:SIG:MT:PAC	32,39,18,5:1:1:2:0/0:0/1:0.5:0	7,5,1,2:1:0:2:./.:./.:.:0:0:.:.	23,21,14,2:1:1:2:0/0:0/1:0.5:0:0:.:.	21,23,9,0:1:1:2:0/0:0/1:0.5:0:0:.:.	34,26,19,6:1:1:2:0/0:0/1:0.5:0:0:.:.
chr3_ref_v2	62576	.	CAT	C	.	PASS	IntersectsRepeat=1;RepeatCorrectionApplied=1	SAC:ACF:DF:PD:GT:SGT:SF:SV:SIG:MT:PAC	47,44,9,8:1:1:2:0/0:0/1:0.125:0	16,21,4,3:1:1:2:0/0:0/1:0.25:0:0:.:.	54,45,10,6:1:1:2:0/0:0/1:0.125:0:0:.:.	44,28,4,9:1:1:2:0/0:0/1:0.125:0:0:.:.	49,43,7,2:1:1:2:0/0:./.:.:0:0:.:.
chr3_ref_v2	64218	.	A	C	.	PASS	IntersectsRepeat=1;RepeatCorrectionApplied=0	SAC:ACF:DF:PD:GT:SGT:SF:SV:SIG:MT:PAC	136,33,0,30:1:1:2:0/0:0/1:0.25:0	49,10,0,2:1:1:2:0/0:0/1:0.125:0:0:.:.	108,27,0,38:1:1:2:0/0:0/1:0.5:0:0:.:.	90,24,0,23:1:1:2:0/0:0/1:0.25:0:0:.:.	131,42,0,40:1:1:2:0/0:0/1:0.5:0:0:.:.
chr3_ref_v2	76143	.	A	AT	.	PASS	IntersectsRepeat=1;RepeatCorrectionApplied=1	SAC:ACF:DF:PD:GT:SGT:SF:SV:SIG:MT:PAC	1,0,106,108:1:1:2:1/1:./.:.:0	1,0,23,17:1:1:2:1/1:./.:.:0:0:.:.	3,1,78,93:1:1:2:1/1:./.:.:0:0:.:.	0,3,57,77:1:1:2:1/1:./.:.:0:0:.:.	1,3,101,109:1:1:2:1/1:./.:.:0:0:.:.
chr3_ref_v2	76181	.	G	A	.	PASS	IntersectsRepeat=0;RepeatCorrectionApplied=0	SAC:ACF:DF:PD:GT:SGT:SF:SV:SIG:MT:PAC	0,0,159,113:1:1:2:1/1:./.:.:0	0,0,44,25:1:1:2:1/1:./.:.:0:0:.:.	0,0,115,110:1:1:2:1/1:./.:.:0:0:.:.	0,1,85,70:1:1:2:1/1:./.:.:0:0:.:.	0,0,133,111:1:1:2:1/1:./.:.:0:0:.:.
chr3_ref_v2	76217	.	A	G	.	PASS	IntersectsRepeat=1;RepeatCorrectionApplied=0	SAC:ACF:DF:PD:GT:SGT:SF:SV:SIG:MT:PAC	0,0,163,124:1:1:2:1/1:./.:.:0	0,0,42,30:1:1:2:1/1:./.:.:0:0:.:.	0,1,115,126:1:1:2:1/1:./.:.:0:0:.:.	4,2,92,77:1:1:2:1/1:0/1:0.125:0:0:.:.	0,1,141,105:1:1:2:1/1:./.:.:0:0:.:.
chr3_ref_v2	82591	.	G	A	.	PASS	IntersectsRepeat=0;RepeatCorrectionApplied=0	SAC:ACF:DF:PD:GT:SGT:SF:SV:SIG:MT:PAC	0,0,0,0:0:1:2:./.:./.:.:0	0,0,0,0:0:1:2:./.:./.:.:0:0:.:.	0,0,1,0:0:1:2:./.:./.:.:0:0:.:.	0,0,0,0:0:1:2:./.:./.:.:0:0:.:.	0,0,0,0:0:1:2:./.:./.:.:0:0:.:.
chr3_ref_v2	82611	.	A	AACTAGTATTT	.	PASS	IntersectsRepeat=1;RepeatCorrectionApplied=0	SAC:ACF:DF:PD:GT:SGT:SF:SV:SIG:MT:PAC	0,0,0,0:0:1:2:./.:./.:.:0	0,0,0,0:0:1:2:./.:./.:.:0:0:.:.	0,0,1,0:0:1:2:./.:./.:.:0:0:.:.	0,0,0,0:0:1:2:./.:./.:.:0:0:.:.	0,0,0,0:0:1:2:./.:./.:.:0:0:.:.
chr3_ref_v2	82919	.	G	T	.	PASS	IntersectsRepeat=0;RepeatCorrectionApplied=0	SAC:ACF:DF:PD:GT:SGT:SF:SV:SIG:MT:PAC	8,4,0,0:1:1:2:./.:./.:.:0	1,0,3,0:1:1:2:./.:./.:.:0:0:.:.	4,2,1,0:1:1:2:./.:./.:.:0:0:.:.	6,2,2,0:1:1:2:./.:./.:.:0:0:.:.	7,6,2,0:1:1:2:./.:./.:.:0:0:.:.
chr3_ref_v2	82920	.	T	TTTCTTTAGCCATATA	.	PASS	IntersectsRepeat=0;RepeatCorrectionApplied=0	SAC:ACF:DF:PD:GT:SGT:SF:SV:SIG:MT:PAC	10,6,0,0:1:1:2:./.:./.:.:0	2,0,3,0:1:1:2:./.:./.:.:0:0:.:.	5,4,1,0:1:1:2:./.:./.:.:0:0:.:.	7,2,2,0:1:1:2:./.:./.:.:0:0:.:.	7,7,2,0:1:1:2:./.:./.:.:0:0:.:.
chr3_ref_v2	84302	.	G	A	.	ExcRegion	IntersectsRepeat=0;RepeatCorrectionApplied=0	SAC:ACF:DF:PD:GT:SGT:SF:SV:SIG:MT:PAC	0,0,1,6:1:1:2:./.:./.:.:0	0,0,0,3:0:1:2:./.:./.:.:0:0:.:.	0,0,6,9:1:1:2:./.:./.:.:0:0:.:.	0,1,1,4:1:1:2:./.:./.:.:0:0:.:.	0,0,4,2:1:1:2:./.:./.:.:0:0:.:.
chr3_ref_v2	84376	.	A	G	.	ExcRegion	IntersectsRepeat=1;RepeatCorrectionApplied=0	SAC:ACF:DF:PD:GT:SGT:SF:SV:SIG:MT:PAC	68,0,6,0:1:1:2:./.:./.:.:0	19,1,2,0:1:1:2:./.:./.:.:0:0:.:.	54,3,14,0:1:1:2:./.:./.:.:0:0:.:.	57,1,12,0:1:1:2:./.:./.:.:0:0:.:.	64,1,5,0:1:1:2:./.:./.:.:0:0:.:.
chr3_ref_v2	84865	.	T	C	.	ExcRegion	IntersectsRepeat=1;RepeatCorrectionApplied=0	SAC:ACF:DF:PD:GT:SGT:SF:SV:SIG:MT:PAC	0,79,0,6:1:1:2:./.:./.:.:0	0,34,0,2:1:1:2:./.:./.:.:0:0:.:.	0,88,0,13:1:1:2:./.:./.:.:0:0:.:.	0,65,0,13:1:1:2:./.:./.:.:0:0:.:.	0,72,0,4:1:1:2:./.:./.:.:0:0:.:.
chr3_ref_v2	84910	.	T	C	.	ExcRegion	IntersectsRepeat=1;RepeatCorrectionApplied=0	SAC:ACF:DF:PD:GT:SGT:SF:SV:SIG:MT:PAC	0,28,0,4:1:1:2:./.:./.:.:0	0,16,0,1:1:1:2:./.:./.:.:0:0:.:.	0,37,0,10:1:1:2:./.:./.:.:0:0:.:.	0,29,0,9:1:1:2:./.:./.:.:0:0:.:.	0,24,0,1:1:1:2:./.:./.:.:0:0:.:.
chr3_ref_v2	100221	.	CT	C	.	PASS	IntersectsRepeat=1;RepeatCorrectionApplied=1	SAC:ACF:DF:PD:GT:SGT:SF:SV:SIG:MT:PAC	37,37,4,10:1:1:2:0/0:./.:.:0	22,17,1,1:1:1:2:0/0:./.:.:0:0:.:.	38,23,3,12:1:1:2:0/0:./.:.:0:0:.:.	19,25,1,9:1:1:2:0/0:./.:.:0:0:.:.	41,34,3,7:1:1:2:0/0:./.:.:0:0:.:.
chr3_ref_v2	107239	.	CAT	C	.	PASS	IntersectsRepeat=1;RepeatCorrectionApplied=1	SAC:ACF:DF:PD:GT:SGT:SF:SV:SIG:MT:PAC	94,88,11,8:1:1:2:0/0:0/1:0.125:0	23,32,0,2:1:1:2:0/0:./.:.:0:0:.:.	94,73,3,6:1:1:2:0/0:0/1:0.125:0:0:.:.	79,59,2,0:1:1:2:0/0:./.:.:0:0:.:.	108,77,8,2:1:1:2:0/0:0/1:0.125:0:0:.:.
chr3_ref_v2	130654	.	T	G	.	PASS	IntersectsRepeat=0;RepeatCorrectionApplied=0	SAC:ACF:DF:PD:GT:SGT:SF:SV:SIG:MT:PAC	170,8,0,20:1:1:2:0/0:0/1:0.25:0	44,3,0,0:1:1:2:0/0:./.:.:0:0:.:.	157,13,0,11:1:1:2:0/0:0/1:0.125:0:0:.:.	119,11,0,12:1:1:2:0/0:0/1:0.25:0:0:.:.	153,12,0,17:1:1:2:0/0:0/1:0.25:0:0:.:.
chr3_ref_v2	130658	.	C	G	.	PASS	IntersectsRepeat=0;RepeatCorrectionApplied=0	SAC:ACF:DF:PD:GT:SGT:SF:SV:SIG:MT:PAC	171,6,0,40:1:1:2:0/0:0/1:0.5:0	43,3,0,2:1:1:2:0/0:0/1:0.125:0:0:.:.	151,12,0,28:1:1:2:0/0:0/1:0.25:0:0:.:.	119,10,0,20:1:1:2:0/0:0/1:0.25:0:0:.:.	154,9,0,32:1:1:2:0/0:0/1:0.25:0:0:.:.
chr3_ref_v2	141010	.	G	A	.	PASS	IntersectsRepeat=1;RepeatCorrectionApplied=0	SAC:ACF:DF:PD:GT:SGT:SF:SV:SIG:MT:PAC	100,42,0,34:1:1:2:0/0:0/1:0.5:0	25,16,0,8:1:1:2:0/0:0/1:0.5:0:0:.:.	97,40,1,28:1:1:2:0/0:0/1:0.25:0:0:.:.	54,45,1,21:1:1:2:0/0:0/1:0.5:0:0:.:.	71,49,0,38:1:1:2:0/0:0/1:0.5:0:0:.:.
chr3_ref_v2	146963	.	TCA	T	.	PASS	IntersectsRepeat=0;RepeatCorrectionApplied=0	SAC:ACF:DF:PD:GT:SGT:SF:SV:SIG:MT:PAC	0,1,7,88:1:1:2:1/1:./.:.:0	0,0,1,9:1:1:2:./.:./.:.:0:0:.:.	0,0,2,66:1:1:2:1/1:./.:.:0:0:.:.	0,1,3,61:1:1:2:1/1:./.:.:0:0:.:.	0,0,4,78:1:1:2:1/1:./.:.:0:0:.:.
chr3_ref_v2	146970	.	G	T	.	PASS	IntersectsRepeat=0;RepeatCorrectionApplied=0	SAC:ACF:DF:PD:GT:SGT:SF:SV:SIG:MT:PAC	0,0,0,66:0:1:2:1/1:./.:.:0	0,0,0,7:0:1:2:./.:./.:.:0:0:.:.	0,0,0,54:0:1:2:1/1:./.:.:0:0:.:.	0,0,1,52:1:1:2:1/1:./.:.:0:0:.:.	0,0,0,57:0:1:2:1/1:./.:.:0:0:.:.
chr3_ref_v2	146971	.	A	AAAAATCAACTAT	.	PASS	IntersectsRepeat=0;RepeatCorrectionApplied=0	SAC:ACF:DF:PD:GT:SGT:SF:SV:SIG:MT:PAC	0,0,0,62:0:1:2:1/1:./.:.:0	0,0,0,7:0:1:2:./.:./.:.:0:0:.:.	0,1,0,49:1:1:2:1/1:./.:.:0:0:.:.	0,0,0,50:0:1:2:1/1:./.:.:0:0:.:.	0,0,0,52:0:1:2:1/1:./.:.:0:0:.:.
chr3_ref_v2	146973	.	C	A	.	PASS	IntersectsRepeat=0;RepeatCorrectionApplied=0	SAC:ACF:DF:PD:GT:SGT:SF:SV:SIG:MT:PAC	0,0,0,57:0:1:2:1/1:./.:.:0	0,0,0,7:0:1:2:./.:./.:.:0:0:.:.	0,0,0,46:0:1:2:1/1:./.:.:0:0:.:.	0,0,0,45:0:1:2:1/1:./.:.:0:0:.:.	0,0,0,49:0:1:2:1/1:./.:.:0:0:.:.
chr3_ref_v2	146976	.	G	T	.	PASS	IntersectsRepeat=1;RepeatCorrectionApplied=0	SAC:ACF:DF:PD:GT:SGT:SF:SV:SIG:MT:PAC	0,0,0,51:0:1:2:1/1:./.:.:0	0,0,0,6:0:1:2:./.:./.:.:0:0:.:.	0,0,0,42:0:1:2:1/1:./.:.:0:0:.:.	0,0,0,39:0:1:2:1/1:./.:.:0:0:.:.	0,0,0,43:0:1:2:1/1:./.:.:0:0:.:.
chr3_ref_v2	146977	.	C	A	.	PASS	IntersectsRepeat=1;RepeatCorrectionApplied=0	SAC:ACF:DF:PD:GT:SGT:SF:SV:SIG:MT:PAC	0,0,0,51:0:1:2:1/1:./.:.:0	0,0,0,6:0:1:2:./.:./.:.:0:0:.:.	0,0,0,42:0:1:2:1/1:./.:.:0:0:.:.	0,0,0,39:0:1:2:1/1:./.:.:0:0:.:.	0,0,0,43:0:1:2:1/1:./.:.:0:0:.:.
chr3_ref_v2	146978	.	CGCG	C	.	PASS	IntersectsRepeat=1;RepeatCorrectionApplied=0	SAC:ACF:DF:PD:GT:SGT:SF:SV:SIG:MT:PAC	0,0,0,50:0:1:2:1/1:./.:.:0	0,0,0,6:0:1:2:./.:./.:.:0:0:.:.	0,0,0,39:0:1:2:1/1:./.:.:0:0:.:.	0,0,0,38:0:1:2:1/1:./.:.:0:0:.:.	0,0,0,42:0:1:2:1/1:./.:.:0:0:.:.
chr3_ref_v2	146985	.	CG	C	.	PASS	IntersectsRepeat=0;RepeatCorrectionApplied=0	SAC:ACF:DF:PD:GT:SGT:SF:SV:SIG:MT:PAC	0,0,0,43:0:1:2:1/1:./.:.:0	0,0,0,5:0:1:2:./.:./.:.:0:0:.:.	0,0,0,34:0:1:2:1/1:./.:.:0:0:.:.	0,0,0,29:0:1:2:1/1:./.:.:0:0:.:.	0,0,0,39:0:1:2:1/1:./.:.:0:0:.:.
chr3_ref_v2	146987	.	C	T	.	PASS	IntersectsRepeat=0;RepeatCorrectionApplied=0	SAC:ACF:DF:PD:GT:SGT:SF:SV:SIG:MT:PAC	0,0,0,42:0:1:2:1/1:./.:.:0	0,0,0,5:0:1:2:./.:./.:.:0:0:.:.	0,0,0,33:0:1:2:1/1:./.:.:0:0:.:.	0,0,0,28:0:1:2:1/1:./.:.:0:0:.:.	0,0,0,39:0:1:2:1/1:./.:.:0:0:.:.
chr3_ref_v2	146993	.	TCG	T	.	ExcRegion	IntersectsRepeat=0;RepeatCorrectionApplied=0	SAC:ACF:DF:PD:GT:SGT:SF:SV:SIG:MT:PAC	0,0,0,26:0:1:2:./.:./.:.:0	0,1,0,3:1:1:2:./.:./.:.:0:0:.:.	0,0,0,23:0:1:2:./.:./.:.:0:0:.:.	0,0,0,19:0:1:2:./.:./.:.:0:0:.:.	0,0,0,30:0:1:2:./.:./.:.:0:0:.:.
chr3_ref_v2	146996	.	T	TAC	.	ExcRegion	IntersectsRepeat=1;RepeatCorrectionApplied=0	SAC:ACF:DF:PD:GT:SGT:SF:SV:SIG:MT:PAC	0,0,0,26:0:1:2:./.:./.:.:0	0,0,0,4:0:1:2:./.:./.:.:0:0:.:.	0,0,0,22:0:1:2:./.:./.:.:0:0:.:.	0,0,0,18:0:1:2:./.:./.:.:0:0:.:.	0,0,0,29:0:1:2:./.:./.:.:0:0:.:.
chr3_ref_v2	147143	.	A	C	.	ExcRegion	IntersectsRepeat=1;RepeatCorrectionApplied=0	SAC:ACF:DF:PD:GT:SGT:SF:SV:SIG:MT:PAC	0,0,1,0:0:1:2:./.:./.:.:0	0,0,0,0:0:1:2:./.:./.:.:0:0:.:.	0,0,3,0:0:1:2:./.:./.:.:0:0:.:.	0,0,1,0:0:1:2:./.:./.:.:0:0:.:.	0,0,3,0:0:1:2:./.:./.:.:0:0:.:.
chr3_ref_v2	147152	.	C	T	.	ExcRegion	IntersectsRepeat=0;RepeatCorrectionApplied=0	SAC:ACF:DF:PD:GT:SGT:SF:SV:SIG:MT:PAC	0,0,1,0:0:1:2:./.:./.:.:0	0,0,0,0:0:1:2:./.:./.:.:0:0:.:.	0,0,3,0:0:1:2:./.:./.:.:0:0:.:.	0,0,1,0:0:1:2:./.:./.:.:0:0:.:.	0,0,3,0:0:1:2:./.:./.:.:0:0:.:.
chr3_ref_v2	147153	.	T	A	.	ExcRegion	IntersectsRepeat=0;RepeatCorrectionApplied=0	SAC:ACF:DF:PD:GT:SGT:SF:SV:SIG:MT:PAC	0,0,1,0:0:1:2:./.:./.:.:0	0,0,0,0:0:1:2:./.:./.:.:0:0:.:.	0,0,3,0:0:1:2:./.:./.:.:0:0:.:.	0,0,1,0:0:1:2:./.:./.:.:0:0:.:.	0,0,3,0:0:1:2:./.:./.:.:0:0:.:.
chr3_ref_v2	147162	.	C	CAACAATGGAATCCCAACAATTATCTAATTACCCACCTATATCTCATAATGAAACATATAAA	.	ExcRegion	IntersectsRepeat=0;RepeatCorrectionApplied=0	SAC:ACF:DF:PD:GT:SGT:SF:SV:SIG:MT:PAC	0,0,1,0:0:1:2:./.:./.:.:0	0,0,0,0:0:1:2:./.:./.:.:0:0:.:.	0,0,3,0:0:1:2:./.:./.:.:0:0:.:.	0,0,1,0:0:1:2:./.:./.:.:0:0:.:.	0,0,3,0:0:1:2:./.:./.:.:0:0:.:.
chr3_ref_v2	205618	.	CA	C	.	PASS	IntersectsRepeat=1;RepeatCorrectionApplied=1	SAC:ACF:DF:PD:GT:SGT:SF:SV:SIG:MT:PAC	54,79,15,12:1:1:2:0/0:0/1:0.125:0	9,17,3,1:1:1:2:0/0:./.:.:0:0:.:.	53,83,9,8:1:1:2:0/0:./.:.:0:0:.:.	51,55,11,8:1:1:2:0/0:0/1:0.125:0:0:.:.	62,59,12,15:1:1:2:0/0:0/1:0.125:0:0:.:.
chr3_ref_v2	207552	.	GA	G	.	PASS	IntersectsRepeat=1;RepeatCorrectionApplied=1	SAC:ACF:DF:PD:GT:SGT:SF:SV:SIG:MT:PAC	59,75,19,7:1:1:2:0/0:./.:.:0	10,11,4,1:1:1:2:0/0:0/1:0.125:0:0:.:.	52,47,8,9:1:1:2:0/0:./.:.:0:0:.:.	39,35,5,8:1:1:2:0/0:./.:.:0:0:.:.	62,87,18,7:1:1:2:0/0:./.:.:0:0:.:.
chr3_ref_v2	217274	.	A	C	.	PASS	IntersectsRepeat=1;RepeatCorrectionApplied=0	SAC:ACF:DF:PD:GT:SGT:SF:SV:SIG:MT:PAC	146,44,0,44:1:1:2:0/0:0/1:0.5:0	44,15,0,11:1:1:2:0/0:0/1:0.25:0:0:.:.	133,15,0,46:1:1:2:0/0:0/1:0.5:0:0:.:.	108,27,0,35:1:1:2:0/0:0/1:0.5:0:0:.:.	133,41,0,41:1:1:2:0/0:0/1:0.5:0:0:.:.
chr3_ref_v2	220603	.	TTA	T	.	PASS	IntersectsRepeat=1;RepeatCorrectionApplied=1	SAC:ACF:DF:PD:GT:SGT:SF:SV:SIG:MT:PAC	43,36,4,6:1:1:2:0/0:./.:.:0	22,24,3,0:1:1:2:0/0:./.:.:0:0:.:.	39,31,2,2:1:1:2:0/0:./.:.:0:0:.:.	33,35,4,5:1:1:2:0/0:./.:.:0:0:.:.	32,41,9,5:1:1:2:0/0:0/1:0.125:0:0:.:.
chr3_ref_v2	224794	.	GT	G	.	PASS	IntersectsRepeat=1;RepeatCorrectionApplied=1	SAC:ACF:DF:PD:GT:SGT:SF:SV:SIG:MT:PAC	72,52,3,9:1:1:2:0/0:./.:.:0	15,8,6,3:1:1:2:0/0:0/1:0.5:0:0:.:.	73,48,7,6:1:1:2:0/0:./.:.:0:0:.:.	45,42,9,13:1:1:2:0/0:0/1:0.25:0:0:.:.	64,59,2,8:1:1:2:0/0:./.:.:0:0:.:.
chr3_ref_v2	225102	.	C	CA	.	PASS	IntersectsRepeat=1;RepeatCorrectionApplied=1	SAC:ACF:DF:PD:GT:SGT:SF:SV:SIG:MT:PAC	81,26,6,10:1:1:2:0/0:0/1:0.125:0	30,15,1,3:1:1:2:0/0:./.:.:0:0:.:.	61,18,6,8:1:1:2:0/0:0/1:0.125:0:0:.:.	49,9,1,10:1:1:2:0/0:0/1:0.25:0:0:.:.	67,26,5,9:1:1:2:0/0:0/1:0.125:0:0:.:.
chr3_ref_v2	226835	.	CT	C	.	PASS	IntersectsRepeat=1;RepeatCorrectionApplied=1	SAC:ACF:DF:PD:GT:SGT:SF:SV:SIG:MT:PAC	34,28,11,8:1:1:2:0/0:0/1:0.125:0	8,5,7,0:1:1:2:0/0:0/1:0.5:0:0:.:.	31,30,12,2:1:1:2:0/0:./.:.:0:0:.:.	41,11,11,6:1:1:2:0/0:0/1:0.125:0:0:.:.	47,27,11,4:1:1:2:0/0:./.:.:0:0:.:.
chr3_ref_v2	238277	.	ATT	A,AT	.	PASS	IntersectsRepeat=1;RepeatCorrectionApplied=1	SAC:ACF:DF:PD:GT:SGT:SF:SV:SIG:MT:PAC	24,4,24,10,39,17:1:1:2:0/2:1/2:0.5:1	3,1,10,0,14,4:1:1:2:2/2:1/2:0.5:0:0:.:.	20,5,15,1,38,12:1:1:2:2/2:0/2:0.5:0:0:.:.	17,3,12,8,28,4:1:1:2:0/2:1/2:0.5:0:0:.:.	20,4,24,6,56,21:1:1:2:2/2:0/2:0.25:0:0:.:.
chr3_ref_v2	243811	.	GTA	G	.	PASS	IntersectsRepeat=1;RepeatCorrectionApplied=1	SAC:ACF:DF:PD:GT:SGT:SF:SV:SIG:MT:PAC	37,24,13,11:1:1:2:0/0:0/1:0.5:0	18,10,9,12:1:1:2:0/1:0/0:0.25:0:0:.:.	33,30,9,9:1:1:2:0/0:0/1:0.25:0:0:.:.	35,26,6,6:1:1:2:0/0:0/1:0.125:0:0:.:.	37,23,9,8:1:1:2:0/0:0/1:0.25:0:0:.:.
chr3_ref_v2	254631	.	A	T	.	PASS	IntersectsRepeat=0;RepeatCorrectionApplied=0	SAC:ACF:DF:PD:GT:SGT:SF:SV:SIG:MT:PAC	169,144,0,0:1:1:2:0/0:./.:.:0	15,21,26,21:1:1:2:0/1:1/1:0.125:0:1:g.254631A>T:0	156,123,0,0:1:1:2:0/0:./.:.:0:0:.:.	100,73,0,0:1:1:2:0/0:./.:.:0:0:.:.	171,130,0,0:1:1:2:0/0:./.:.:0:0:.:.
chr3_ref_v2	255816	.	G	GT	.	PASS	IntersectsRepeat=1;RepeatCorrectionApplied=1	SAC:ACF:DF:PD:GT:SGT:SF:SV:SIG:MT:PAC	3,5,38,37:1:1:2:1/1:./.:.:0	0,3,24,18:1:1:2:1/1:./.:.:0:0:.:.	1,0,39,36:1:1:2:1/1:./.:.:0:0:.:.	0,1,40,24:1:1:2:1/1:./.:.:0:0:.:.	1,5,28,42:1:1:2:1/1:./.:.:0:0:.:.
chr3_ref_v2	255855	.	GTA	G	.	PASS	IntersectsRepeat=1;RepeatCorrectionApplied=1	SAC:ACF:DF:PD:GT:SGT:SF:SV:SIG:MT:PAC	39,48,13,7:1:1:2:0/0:0/1:0.25:0	18,26,5,4:1:1:2:0/0:0/1:0.25:0:0:.:.	36,27,3,6:1:1:2:0/0:0/1:0.125:0:0:.:.	20,27,6,7:1:1:2:0/0:0/1:0.25:0:0:.:.	27,41,2,4:1:1:2:0/0:./.:.:0:0:.:.
chr3_ref_v2	259005	.	G	C	.	PASS	IntersectsRepeat=0;RepeatCorrectionApplied=0	SAC:ACF:DF:PD:GT:SGT:SF:SV:SIG:MT:PAC	11,158,37,0:1:1:2:0/0:0/1:0.5:0	5,48,5,0:1:1:2:0/0:0/1:0.25:0:0:.:.	10,168,35,0:1:1:2:0/0:0/1:0.25:0:0:.:.	8,115,42,0:1:1:2:0/0:0/1:0.5:0:0:.:.	10,149,47,0:1:1:2:0/0:0/1:0.5:0:0:.:.
chr3_ref_v2	259008	.	T	C	.	PASS	IntersectsRepeat=0;RepeatCorrectionApplied=0	SAC:ACF:DF:PD:GT:SGT:SF:SV:SIG:MT:PAC	16,161,7,0:1:1:2:0/0:0/1:0.125:0	4,48,0,0:1:1:2:0/0:./.:.:0:0:.:.	12,172,3,0:1:1:2:0/0:./.:.:0:0:.:.	10,118,3,0:1:1:2:0/0:./.:.:0:0:.:.	10,151,2,0:1:1:2:0/0:./.:.:0:0:.:.
chr3_ref_v2	266472	.	A	T	.	PASS	IntersectsRepeat=1;RepeatCorrectionApplied=0	SAC:ACF:DF:PD:GT:SGT:SF:SV:SIG:MT:PAC	93,89,91,83:1:1:2:0/1:./.:.:0	21,19,25,14:1:1:2:0/1:./.:.:0:0:.:.	83,64,87,91:1:1:2:0/1:1/1:0.125:0:0:.:.	67,71,75,61:1:1:2:0/1:./.:.:0:0:.:.	122,75,95,84:1:1:2:0/1:./.:.:0:0:.:.
chr3_ref_v2	268855	.	GA	G	.	PASS	IntersectsRepeat=1;RepeatCorrectionApplied=1	SAC:ACF:DF:PD:GT:SGT:SF:SV:SIG:MT:PAC	53,57,26,22:1:1:2:0/0:0/1:0.25:0	10,14,9,11:1:1:2:0/1:0/0:0.25:0:0:.:.	33,36,23,14:1:1:2:0/0:0/1:0.5:0:0:.:.	35,38,11,10:1:1:2:0/0:0/1:0.125:0:0:.:.	39,59,28,19:1:1:2:0/0:0/1:0.5:0:0:.:.
chr3_ref_v2	273394	.	G	T	.	PASS	IntersectsRepeat=1;RepeatCorrectionApplied=0	SAC:ACF:DF:PD:GT:SGT:SF:SV:SIG:MT:PAC	33,174,89,0:1:1:2:0/0:0/1:0.5:0	15,34,5,0:1:1:2:0/0:0/1:0.25:0:0:.:.	22,128,56,0:1:1:2:0/0:0/1:0.5:0:0:.:.	25,123,72,0:1:1:2:0/1:0/0:0.25:0:0:.:.	24,164,69,0:1:1:2:0/0:0/1:0.5:0:0:.:.
chr3_ref_v2	275076	.	C	G	.	PASS	IntersectsRepeat=0;RepeatCorrectionApplied=0	SAC:ACF:DF:PD:GT:SGT:SF:SV:SIG:MT:PAC	212,157,0,0:1:1:2:0/0:./.:.:0	33,52,0,0:1:1:2:0/0:./.:.:0:0:.:.	197,183,0,0:1:1:2:0/0:./.:.:0:0:.:.	127,121,0,0:1:1:2:0/0:./.:.:0:0:.:.	102,83,107,83:1:1:2:0/1:./.:.:0:1:g.275076C>G:0
chr3_ref_v2	282586	.	T	A	.	PASS	IntersectsRepeat=0;RepeatCorrectionApplied=0	SAC:ACF:DF:PD:GT:SGT:SF:SV:SIG:MT:PAC	165,128,0,0:1:1:2:0/0:./.:.:0	46,35,0,0:1:1:2:0/0:./.:.:0:0:.:.	69,54,93,55:1:1:2:0/1:1/1:0.125:0:1:g.282586T>A:0	111,92,0,0:1:1:2:0/0:./.:.:0:0:.:.	146,130,0,0:1:1:2:0/0:./.:.:0:0:.:.
chr3_ref_v2	288956	.	AAT	A	.	PASS	IntersectsRepeat=1;RepeatCorrectionApplied=1	SAC:ACF:DF:PD:GT:SGT:SF:SV:SIG:MT:PAC	0,72,0,5:1:1:2:0/0:0/1:0.125:0	0,28,0,5:1:1:2:0/0:0/1:0.25:0:0:.:.	0,74,0,9:1:1:2:0/0:0/1:0.125:0:0:.:.	0,60,0,7:1:1:2:0/0:0/1:0.125:0:0:.:.	0,59,0,8:1:1:2:0/0:0/1:0.125:0:0:.:.
chr3_ref_v2	289672	.	A	G	.	PASS	IntersectsRepeat=1;RepeatCorrectionApplied=0	SAC:ACF:DF:PD:GT:SGT:SF:SV:SIG:MT:PAC	166,203,77,69:1:1:2:0/0:0/1:0.5:0	41,43,23,25:1:1:2:0/1:0/0:0.25:0:0:.:.	126,161,60,69:1:1:2:0/1:0/0:0.25:1:0:.:.	77,119,31,43:1:1:2:0/0:0/1:0.5:1:0:.:.	157,161,84,62:1:1:2:0/1:0/0:0.25:1:0:.:.
chr3_ref_v2	290219	.	A	T	.	PASS	IntersectsRepeat=1;RepeatCorrectionApplied=0	SAC:ACF:DF:PD:GT:SGT:SF:SV:SIG:MT:PAC	124,116,23,47:1:1:2:0/0:0/1:0.5:1	23,39,3,10:1:1:2:0/0:0/1:0.25:0:0:.:.	114,125,11,57:1:1:2:0/0:0/1:0.5:0:0:.:.	95,91,10,38:1:1:2:0/0:0/1:0.5:1:0:.:.	89,130,18,53:1:1:2:0/0:0/1:0.5:1:0:.:.
chr3_ref_v2	294424	.	T	A	.	PASS	IntersectsRepeat=0;RepeatCorrectionApplied=0	SAC:ACF:DF:PD:GT:SGT:SF:SV:SIG:MT:PAC	137,166,0,0:1:1:2:0/0:./.:.:0	45,19,0,0:1:1:2:0/0:./.:.:0:0:.:.	133,158,0,0:1:1:2:0/0:./.:.:0:0:.:.	97,96,0,0:1:1:2:0/0:./.:.:0:0:.:.	54,73,67,81:1:1:2:0/1:1/1:0.125:0:1:g.294424T>A:0
chr3_ref_v2	297527	.	G	A	.	PASS	IntersectsRepeat=0;RepeatCorrectionApplied=0	SAC:ACF:DF:PD:GT:SGT:SF:SV:SIG:MT:PAC	126,171,0,0:1:1:2:0/0:./.:.:0	10,14,10,19:1:1:2:0/1:1/1:0.125:0:1:g.297527G>A:0	123,152,0,0:1:1:2:0/0:./.:.:0:0:.:.	106,120,0,0:1:1:2:0/0:./.:.:0:0:.:.	118,147,0,0:1:1:2:0/0:./.:.:0:0:.:.
chr3_ref_v2	308892	.	A	G	.	PASS	IntersectsRepeat=0;RepeatCorrectionApplied=0	SAC:ACF:DF:PD:GT:SGT:SF:SV:SIG:MT:PAC	195,147,0,0:1:1:2:0/0:./.:.:0	34,50,0,0:1:1:2:0/0:./.:.:0:0:.:.	172,186,0,2:1:1:2:0/0:./.:.:0:0:.:.	72,62,62,56:1:1:2:0/1:0/0:0.125:0:1:g.308892A>G:0	168,193,0,0:1:1:2:0/0:./.:.:0:0:.:.
chr3_ref_v2	311347	.	CTA	C	.	PASS	IntersectsRepeat=1;RepeatCorrectionApplied=1	SAC:ACF:DF:PD:GT:SGT:SF:SV:SIG:MT:PAC	10,6,0,0:1:1:2:./.:./.:.:0	0,2,1,1:1:1:2:./.:./.:.:0:0:.:.	8,7,0,0:1:1:2:./.:./.:.:0:0:.:.	3,2,0,0:1:1:2:./.:./.:.:0:0:.:.	4,5,0,0:1:1:2:./.:./.:.:0:0:.:.
chr3_ref_v2	311601	.	G	T	.	PASS	IntersectsRepeat=1;RepeatCorrectionApplied=0	SAC:ACF:DF:PD:GT:SGT:SF:SV:SIG:MT:PAC	0,0,7,25:1:1:2:1/1:./.:.:0	0,0,0,1:0:1:2:./.:./.:.:0:0:.:.	0,0,3,22:1:1:2:1/1:./.:.:0:0:.:.	0,0,2,13:1:1:2:./.:./.:.:0:0:.:.	0,0,5,21:1:1:2:1/1:./.:.:0:0:.:.
chr3_ref_v2	311603	.	A	G	.	PASS	IntersectsRepeat=0;RepeatCorrectionApplied=0	SAC:ACF:DF:PD:GT:SGT:SF:SV:SIG:MT:PAC	0,0,7,26:1:1:2:1/1:./.:.:0	0,0,0,1:0:1:2:./.:./.:.:0:0:.:.	0,0,3,23:1:1:2:1/1:./.:.:0:0:.:.	0,0,2,13:1:1:2:./.:./.:.:0:0:.:.	0,0,5,21:1:1:2:1/1:./.:.:0:0:.:.
chr3_ref_v2	311626	.	T	G	.	ExcRegion	IntersectsRepeat=1;RepeatCorrectionApplied=0	SAC:ACF:DF:PD:GT:SGT:SF:SV:SIG:MT:PAC	0,0,4,27:1:1:2:./.:./.:.:0	0,0,0,2:0:1:2:./.:./.:.:0:0:.:.	0,0,1,22:1:1:2:./.:./.:.:0:0:.:.	0,0,2,15:1:1:2:./.:./.:.:0:0:.:.	0,0,1,15:1:1:2:./.:./.:.:0:0:.:.
chr3_ref_v2	311631	.	A	ATGG	.	ExcRegion	IntersectsRepeat=1;RepeatCorrectionApplied=0	SAC:ACF:DF:PD:GT:SGT:SF:SV:SIG:MT:PAC	0,0,4,24:1:1:2:./.:./.:.:0	0,0,0,2:0:1:2:./.:./.:.:0:0:.:.	0,0,0,21:0:1:2:./.:./.:.:0:0:.:.	0,0,2,17:1:1:2:./.:./.:.:0:0:.:.	0,0,1,14:1:1:2:./.:./.:.:0:0:.:.
chr3_ref_v2	311636	.	G	A	.	ExcRegion	IntersectsRepeat=0;RepeatCorrectionApplied=0	SAC:ACF:DF:PD:GT:SGT:SF:SV:SIG:MT:PAC	0,0,4,17:1:1:2:./.:./.:.:0	0,0,0,2:0:1:2:./.:./.:.:0:0:.:.	0,0,0,25:0:1:2:./.:./.:.:0:0:.:.	0,0,1,17:1:1:2:./.:./.:.:0:0:.:.	0,0,0,15:0:1:2:./.:./.:.:0:0:.:.
chr3_ref_v2	311673	.	C	T	.	ExcRegion	IntersectsRepeat=0;RepeatCorrectionApplied=0	SAC:ACF:DF:PD:GT:SGT:SF:SV:SIG:MT:PAC	0,0,1,21:1:1:2:./.:./.:.:0	0,0,0,11:0:1:2:./.:./.:.:0:0:.:.	1,0,2,32:1:1:2:./.:./.:.:0:0:.:.	0,0,1,16:1:1:2:./.:./.:.:0:0:.:.	0,0,0,24:0:1:2:./.:./.:.:0:0:.:.
chr3_ref_v2	311674	.	A	G	.	ExcRegion	IntersectsRepeat=0;RepeatCorrectionApplied=0	SAC:ACF:DF:PD:GT:SGT:SF:SV:SIG:MT:PAC	0,0,2,22:1:1:2:./.:./.:.:0	0,0,0,12:0:1:2:./.:./.:.:0:0:.:.	1,0,2,31:1:1:2:./.:./.:.:0:0:.:.	0,0,1,16:1:1:2:./.:./.:.:0:0:.:.	0,0,0,24:0:1:2:./.:./.:.:0:0:.:.
chr3_ref_v2	311711	.	G	A	.	ExcRegion	IntersectsRepeat=0;RepeatCorrectionApplied=0	SAC:ACF:DF:PD:GT:SGT:SF:SV:SIG:MT:PAC	0,0,18,20:1:1:2:./.:./.:.:0	0,0,3,18:1:1:2:./.:./.:.:0:0:.:.	1,0,23,31:1:1:2:./.:./.:.:0:0:.:.	0,0,13,18:1:1:2:./.:./.:.:0:0:.:.	1,0,9,25:1:1:2:./.:./.:.:0:0:.:.
chr3_ref_v2	311736	.	T	A	.	ExcRegion	IntersectsRepeat=0;RepeatCorrectionApplied=0	SAC:ACF:DF:PD:GT:SGT:SF:SV:SIG:MT:PAC	0,0,34,14:1:1:2:./.:./.:.:0	0,0,12,18:1:1:2:./.:./.:.:0:0:.:.	1,0,53,25:1:1:2:./.:./.:.:0:0:.:.	0,0,41,15:1:1:2:./.:./.:.:0:0:.:.	0,0,42,20:1:1:2:./.:./.:.:0:0:.:.
chr3_ref_v2	312406	.	TGTGG	T	.	ExcRegion	IntersectsRepeat=1;RepeatCorrectionApplied=0	SAC:ACF:DF:PD:GT:SGT:SF:SV:SIG:MT:PAC	0,3,0,0:0:1:2:./.:./.:.:0	0,0,0,0:0:1:2:./.:./.:.:0:0:.:.	0,1,0,0:0:1:2:./.:./.:.:0:0:.:.	0,3,0,2:1:1:2:./.:./.:.:0:0:.:.	0,5,0,0:0:1:2:./.:./.:.:0:0:.:.
chr4_ref_v2	1555	.	T	G	.	PASS	IntersectsRepeat=0;RepeatCorrectionApplied=0	SAC:ACF:DF:PD:GT:SGT:SF:SV:SIG:MT:PAC	0,0,0,1:0:1:2:./.:./.:.:0	0,0,0,0:0:1:2:./.:./.:.:0:0:.:.	0,0,1,0:0:1:2:./.:./.:.:0:0:.:.	0,0,0,0:0:1:2:./.:./.:.:0:0:.:.	0,0,1,0:0:1:2:./.:./.:.:0:0:.:.
chr4_ref_v2	1565	.	G	A	.	PASS	IntersectsRepeat=0;RepeatCorrectionApplied=0	SAC:ACF:DF:PD:GT:SGT:SF:SV:SIG:MT:PAC	0,0,0,1:0:1:2:./.:./.:.:0	0,0,0,0:0:1:2:./.:./.:.:0:0:.:.	0,0,1,0:0:1:2:./.:./.:.:0:0:.:.	0,0,0,0:0:1:2:./.:./.:.:0:0:.:.	0,0,2,0:0:1:2:./.:./.:.:0:0:.:.
chr4_ref_v2	1567	.	T	C	.	PASS	IntersectsRepeat=0;RepeatCorrectionApplied=0	SAC:ACF:DF:PD:GT:SGT:SF:SV:SIG:MT:PAC	0,0,0,1:0:1:2:./.:./.:.:0	0,0,0,0:0:1:2:./.:./.:.:0:0:.:.	0,0,1,0:0:1:2:./.:./.:.:0:0:.:.	0,0,0,0:0:1:2:./.:./.:.:0:0:.:.	0,0,2,0:0:1:2:./.:./.:.:0:0:.:.
chr4_ref_v2	1631	.	C	T	.	PASS	IntersectsRepeat=0;RepeatCorrectionApplied=0	SAC:ACF:DF:PD:GT:SGT:SF:SV:SIG:MT:PAC	0,0,0,1:0:1:2:./.:./.:.:0	0,0,0,0:0:1:2:./.:./.:.:0:0:.:.	0,0,1,0:0:1:2:./.:./.:.:0:0:.:.	0,0,0,0:0:1:2:./.:./.:.:0:0:.:.	0,0,1,0:0:1:2:./.:./.:.:0:0:.:.
chr4_ref_v2	1633	.	T	C	.	PASS	IntersectsRepeat=0;RepeatCorrectionApplied=0	SAC:ACF:DF:PD:GT:SGT:SF:SV:SIG:MT:PAC	0,0,0,1:0:1:2:./.:./.:.:0	0,0,0,0:0:1:2:./.:./.:.:0:0:.:.	0,0,1,0:0:1:2:./.:./.:.:0:0:.:.	0,0,0,0:0:1:2:./.:./.:.:0:0:.:.	0,0,1,0:0:1:2:./.:./.:.:0:0:.:.
chr4_ref_v2	2006	.	T	G	.	PASS	IntersectsRepeat=0;RepeatCorrectionApplied=0	SAC:ACF:DF:PD:GT:SGT:SF:SV:SIG:MT:PAC	0,0,0,0:0:1:2:./.:./.:.:0	0,0,2,0:0:1:2:./.:./.:.:0:0:.:.	0,0,1,0:0:1:2:./.:./.:.:0:0:.:.	0,0,4,0:0:1:2:./.:./.:.:0:0:.:.	0,0,2,0:0:1:2:./.:./.:.:0:0:.:.
chr4_ref_v2	2007	.	A	G	.	PASS	IntersectsRepeat=0;RepeatCorrectionApplied=0	SAC:ACF:DF:PD:GT:SGT:SF:SV:SIG:MT:PAC	0,0,0,0:0:1:2:./.:./.:.:0	0,0,2,0:0:1:2:./.:./.:.:0:0:.:.	0,0,2,0:0:1:2:./.:./.:.:0:0:.:.	0,0,4,0:0:1:2:./.:./.:.:0:0:.:.	0,0,2,0:0:1:2:./.:./.:.:0:0:.:.
chr4_ref_v2	2033	.	G	T	.	PASS	IntersectsRepeat=0;RepeatCorrectionApplied=0	SAC:ACF:DF:PD:GT:SGT:SF:SV:SIG:MT:PAC	0,0,3,0:0:1:2:./.:./.:.:0	0,0,4,0:0:1:2:./.:./.:.:0:0:.:.	0,0,7,0:0:1:2:./.:./.:.:0:0:.:.	0,0,8,0:0:1:2:./.:./.:.:0:0:.:.	0,0,6,0:0:1:2:./.:./.:.:0:0:.:.
chr4_ref_v2	2043	.	C	T	.	PASS	IntersectsRepeat=0;RepeatCorrectionApplied=0	SAC:ACF:DF:PD:GT:SGT:SF:SV:SIG:MT:PAC	0,0,9,0:0:1:2:./.:./.:.:0	0,0,4,0:0:1:2:./.:./.:.:0:0:.:.	0,0,10,0:0:1:2:./.:./.:.:0:0:.:.	0,0,10,0:0:1:2:./.:./.:.:0:0:.:.	0,0,10,0:0:1:2:./.:./.:.:0:0:.:.
chr4_ref_v2	2044	.	T	G	.	PASS	IntersectsRepeat=0;RepeatCorrectionApplied=0	SAC:ACF:DF:PD:GT:SGT:SF:SV:SIG:MT:PAC	0,0,10,0:0:1:2:./.:./.:.:0	0,0,4,0:0:1:2:./.:./.:.:0:0:.:.	0,0,10,0:0:1:2:./.:./.:.:0:0:.:.	0,0,10,0:0:1:2:./.:./.:.:0:0:.:.	0,0,11,0:0:1:2:./.:./.:.:0:0:.:.
chr4_ref_v2	2058	.	G	C	.	PASS	IntersectsRepeat=0;RepeatCorrectionApplied=0	SAC:ACF:DF:PD:GT:SGT:SF:SV:SIG:MT:PAC	0,0,14,0:0:1:2:./.:./.:.:0	0,0,4,0:0:1:2:./.:./.:.:0:0:.:.	0,0,12,0:0:1:2:./.:./.:.:0:0:.:.	0,0,13,0:0:1:2:./.:./.:.:0:0:.:.	0,0,17,0:0:1:2:./.:./.:.:0:0:.:.
chr4_ref_v2	2060	.	C	T	.	PASS	IntersectsRepeat=0;RepeatCorrectionApplied=0	SAC:ACF:DF:PD:GT:SGT:SF:SV:SIG:MT:PAC	0,0,16,0:0:1:2:./.:./.:.:0	0,0,4,0:0:1:2:./.:./.:.:0:0:.:.	0,0,13,0:0:1:2:./.:./.:.:0:0:.:.	0,0,13,0:0:1:2:./.:./.:.:0:0:.:.	0,0,18,0:0:1:2:./.:./.:.:0:0:.:.
chr4_ref_v2	2064	.	G	T	.	PASS	IntersectsRepeat=0;RepeatCorrectionApplied=0	SAC:ACF:DF:PD:GT:SGT:SF:SV:SIG:MT:PAC	0,0,18,0:0:1:2:./.:./.:.:0	0,0,5,0:0:1:2:./.:./.:.:0:0:.:.	0,0,13,0:0:1:2:./.:./.:.:0:0:.:.	0,0,12,0:0:1:2:./.:./.:.:0:0:.:.	0,0,21,0:0:1:2:1/1:./.:.:0:0:.:.
chr4_ref_v2	2070	.	T	C	.	PASS	IntersectsRepeat=1;RepeatCorrectionApplied=0	SAC:ACF:DF:PD:GT:SGT:SF:SV:SIG:MT:PAC	0,0,22,0:0:1:2:1/1:./.:.:0	0,0,5,0:0:1:2:./.:./.:.:0:0:.:.	0,0,14,0:0:1:2:./.:./.:.:0:0:.:.	0,0,13,0:0:1:2:./.:./.:.:0:0:.:.	0,0,22,0:0:1:2:1/1:./.:.:0:0:.:.
chr4_ref_v2	2074	.	G	A	.	PASS	IntersectsRepeat=0;RepeatCorrectionApplied=0	SAC:ACF:DF:PD:GT:SGT:SF:SV:SIG:MT:PAC	0,0,25,0:0:1:2:1/1:./.:.:0	0,0,6,0:0:1:2:./.:./.:.:0:0:.:.	0,0,16,0:0:1:2:./.:./.:.:0:0:.:.	0,0,13,0:0:1:2:./.:./.:.:0:0:.:.	0,0,26,0:0:1:2:1/1:./.:.:0:0:.:.
chr4_ref_v2	2085	.	A	G	.	PASS	IntersectsRepeat=0;RepeatCorrectionApplied=0	SAC:ACF:DF:PD:GT:SGT:SF:SV:SIG:MT:PAC	0,0,37,0:0:1:2:1/1:./.:.:0	0,0,6,0:0:1:2:./.:./.:.:0:0:.:.	0,0,18,0:0:1:2:./.:./.:.:0:0:.:.	0,0,15,0:0:1:2:./.:./.:.:0:0:.:.	0,0,30,0:0:1:2:1/1:./.:.:0:0:.:.
chr4_ref_v2	2110	.	T	C	.	PASS	IntersectsRepeat=0;RepeatCorrectionApplied=0	SAC:ACF:DF:PD:GT:SGT:SF:SV:SIG:MT:PAC	0,0,42,0:0:1:2:1/1:./.:.:0	0,0,4,0:0:1:2:./.:./.:.:0:0:.:.	0,0,23,0:0:1:2:1/1:./.:.:0:0:.:.	0,0,15,0:0:1:2:./.:./.:.:0:0:.:.	0,0,39,0:0:1:2:1/1:./.:.:0:0:.:.
chr4_ref_v2	2133	.	G	A	.	PASS	IntersectsRepeat=1;RepeatCorrectionApplied=0	SAC:ACF:DF:PD:GT:SGT:SF:SV:SIG:MT:PAC	1,0,46,0:1:1:2:1/1:./.:.:0	0,0,6,0:0:1:2:./.:./.:.:0:0:.:.	0,0,39,0:0:1:2:1/1:./.:.:0:0:.:.	0,0,29,0:0:1:2:1/1:./.:.:0:0:.:.	0,0,50,0:0:1:2:1/1:./.:.:0:0:.:.
chr4_ref_v2	2149	.	C	T	.	PASS	IntersectsRepeat=0;RepeatCorrectionApplied=0	SAC:ACF:DF:PD:GT:SGT:SF:SV:SIG:MT:PAC	0,0,60,0:0:1:2:1/1:./.:.:0	0,0,13,0:0:1:2:./.:./.:.:0:0:.:.	0,0,54,0:0:1:2:1/1:./.:.:0:0:.:.	0,0,41,0:0:1:2:1/1:./.:.:0:0:.:.	0,0,60,0:0:1:2:1/1:./.:.:0:0:.:.
chr4_ref_v2	2150	.	T	G	.	PASS	IntersectsRepeat=0;RepeatCorrectionApplied=0	SAC:ACF:DF:PD:GT:SGT:SF:SV:SIG:MT:PAC	0,0,62,0:0:1:2:1/1:./.:.:0	0,0,13,0:0:1:2:./.:./.:.:0:0:.:.	0,0,55,0:0:1:2:1/1:./.:.:0:0:.:.	0,0,42,0:0:1:2:1/1:./.:.:0:0:.:.	0,0,63,0:0:1:2:1/1:./.:.:0:0:.:.
chr4_ref_v2	2581	.	T	TA	.	PASS	IntersectsRepeat=0;RepeatCorrectionApplied=0	SAC:ACF:DF:PD:GT:SGT:SF:SV:SIG:MT:PAC	0,0,0,0:0:1:2:./.:./.:.:0	0,0,0,1:0:1:2:./.:./.:.:0:0:.:.	0,0,0,0:0:1:2:./.:./.:.:0:0:.:.	0,0,0,0:0:1:2:./.:./.:.:0:0:.:.	0,0,0,1:0:1:2:./.:./.:.:0:0:.:.
chr4_ref_v2	20463	.	CTATATATATATA	C,CTA	.	PASS	IntersectsRepeat=1;RepeatCorrectionApplied=1	SAC:ACF:DF:PD:GT:SGT:SF:SV:SIG:MT:PAC	2,1,4,6,8,16:1:1:2:2/2:1/2:0.25:0	0,0,4,7,8,6:1:1:2:1/2:2/2:0.25:0:0:.:.	0,3,2,7,17,21:1:1:2:2/2:0/2:0.125:0:0:.:.	3,0,5,7,5,16:1:1:2:1/2:0/2:0.25:0:0:.:.	2,0,3,8,13,6:1:1:2:2/2:1/2:0.5:0:0:.:.
chr4_ref_v2	38493	.	T	A	.	PASS	IntersectsRepeat=0;RepeatCorrectionApplied=0	SAC:ACF:DF:PD:GT:SGT:SF:SV:SIG:MT:PAC	171,147,0,0:1:1:2:0/0:./.:.:0	18,24,23,18:1:1:2:0/1:./.:.:0:1:g.38493T>A:0	166,135,0,0:1:1:2:0/0:./.:.:0:0:.:.	112,102,0,0:1:1:2:0/0:./.:.:0:0:.:.	132,124,0,0:1:1:2:0/0:./.:.:0:0:.:.
chr4_ref_v2	43795	.	CT	C,CTT	.	PASS	IntersectsRepeat=1;RepeatCorrectionApplied=1	SAC:ACF:DF:PD:GT:SGT:SF:SV:SIG:MT:PAC	23,12,9,3,4,0:1:1:2:0/0:0/1:0.125:0	4,2,4,2,2,2:1:0:2:./.:./.:.:0:0:.:.	23,11,5,3,4,8:1:1:2:0/0:0/2:0.25:0:0:.:.	15,2,5,0,4,6:1:1:2:0/2:0/1:0.25:0:0:.:.	20,6,7,2,6,3:1:1:2:0/0:0/2:0.25:0:0:.:.
chr4_ref_v2	43826	.	GA	G	.	PASS	IntersectsRepeat=1;RepeatCorrectionApplied=1	SAC:ACF:DF:PD:GT:SGT:SF:SV:SIG:MT:PAC	41,54,8,14:1:1:2:0/0:0/1:0.25:0	7,20,3,5:1:1:2:0/0:0/1:0.25:0:0:.:.	35,66,8,13:1:1:2:0/0:0/1:0.25:0:0:.:.	24,48,8,7:1:1:2:0/0:0/1:0.25:0:0:.:.	45,64,7,11:1:1:2:0/0:0/1:0.125:0:0:.:.
chr4_ref_v2	47330	.	C	A	.	PASS	IntersectsRepeat=0;RepeatCorrectionApplied=0	SAC:ACF:DF:PD:GT:SGT:SF:SV:SIG:MT:PAC	216,21,0,35:1:1:2:0/0:0/1:0.25:0	31,13,0,4:1:1:2:0/0:0/1:0.25:0:0:.:.	171,13,0,41:1:1:2:0/0:0/1:0.5:0:0:.:.	143,16,0,20:1:1:2:0/0:0/1:0.25:0:0:.:.	201,24,0,43:1:1:2:0/0:0/1:0.25:0:0:.:.
chr4_ref_v2	50529	.	A	AT	.	PASS	IntersectsRepeat=1;RepeatCorrectionApplied=1	SAC:ACF:DF:PD:GT:SGT:SF:SV:SIG:MT:PAC	83,78,5,2:1:1:2:0/0:./.:.:0	27,23,5,4:1:1:2:0/0:0/1:0.25:0:0:.:.	81,84,5,4:1:1:2:0/0:./.:.:0:0:.:.	65,69,1,3:1:1:2:0/0:./.:.:0:0:.:.	70,79,2,1:1:1:2:0/0:./.:.:0:0:.:.
chr4_ref_v2	57012	.	GA	G	.	PASS	IntersectsRepeat=1;RepeatCorrectionApplied=1	SAC:ACF:DF:PD:GT:SGT:SF:SV:SIG:MT:PAC	96,48,13,2:1:1:2:0/0:./.:.:0	34,23,3,3:1:1:2:0/0:./.:.:0:0:.:.	70,27,10,0:1:1:2:0/0:./.:.:0:0:.:.	59,31,5,5:1:1:2:0/0:./.:.:0:0:.:.	89,37,8,2:1:1:2:0/0:./.:.:0:0:.:.
chr4_ref_v2	67810	.	A	T	.	PASS	IntersectsRepeat=1;RepeatCorrectionApplied=0	SAC:ACF:DF:PD:GT:SGT:SF:SV:SIG:MT:PAC	96,127,0,0:1:1:2:0/0:./.:.:0	30,48,0,0:1:1:2:0/0:./.:.:0:0:.:.	43,61,54,59:1:1:2:0/1:./.:.:0:1:g.67810A>T:0	77,83,0,0:1:1:2:0/0:./.:.:0:0:.:.	108,91,0,0:1:1:2:0/0:./.:.:0:0:.:.
chr4_ref_v2	97310	.	G	A	.	PASS	IntersectsRepeat=0;RepeatCorrectionApplied=0	SAC:ACF:DF:PD:GT:SGT:SF:SV:SIG:MT:PAC	136,138,0,0:1:1:2:0/0:./.:.:0	13,17,23,14:1:1:2:0/1:1/1:0.125:0:1:g.97310G>A:0	140,139,0,0:1:1:2:0/0:./.:.:0:0:.:.	92,111,0,1:1:1:2:0/0:./.:.:0:0:.:.	129,181,0,0:1:1:2:0/0:./.:.:0:0:.:.
chr4_ref_v2	99346	.	GA	G	.	PASS	IntersectsRepeat=1;RepeatCorrectionApplied=1	SAC:ACF:DF:PD:GT:SGT:SF:SV:SIG:MT:PAC	84,77,11,3:1:1:2:0/0:./.:.:0	28,27,3,3:1:1:2:0/0:./.:.:0:0:.:.	61,59,9,4:1:1:2:0/0:./.:.:0:0:.:.	58,69,6,9:1:1:2:0/0:./.:.:0:0:.:.	60,82,8,4:1:1:2:0/0:./.:.:0:0:.:.
chr4_ref_v2	123731	.	T	TA	.	PASS	IntersectsRepeat=1;RepeatCorrectionApplied=1	SAC:ACF:DF:PD:GT:SGT:SF:SV:SIG:MT:PAC	33,23,13,1:1:1:2:0/0:0/1:0.25:0	10,20,3,2:1:1:2:0/0:0/1:0.125:0:0:.:.	30,33,10,2:1:1:2:0/0:0/1:0.125:0:0:.:.	25,32,17,2:1:1:2:0/0:0/1:0.5:0:0:.:.	22,34,10,3:1:1:2:0/0:0/1:0.25:0:0:.:.
chr4_ref_v2	124674	.	G	C	.	PASS	IntersectsRepeat=0;RepeatCorrectionApplied=0	SAC:ACF:DF:PD:GT:SGT:SF:SV:SIG:MT:PAC	35,37,18,0:1:1:2:0/0:0/1:0.5:0	14,11,1,0:1:1:2:0/0:0/1:0.125:0:0:.:.	20,44,13,0:1:1:2:0/0:0/1:0.5:0:0:.:.	24,25,9,0:1:1:2:0/0:0/1:0.25:0:0:.:.	41,33,18,0:1:1:2:0/0:0/1:0.5:0:0:.:.
chr4_ref_v2	126504	.	TCACATC	T	.	PASS	IntersectsRepeat=1;RepeatCorrectionApplied=1	SAC:ACF:DF:PD:GT:SGT:SF:SV:SIG:MT:PAC	39,32,9,0:1:1:2:0/0:0/1:0.25:0	22,11,8,0:1:1:2:0/0:0/1:0.5:0:0:.:.	71,43,9,0:1:1:2:0/0:0/1:0.125:0:0:.:.	45,19,10,0:1:1:2:0/0:0/1:0.25:0:0:.:.	52,37,9,0:1:1:2:0/0:0/1:0.25:0:0:.:.
chr4_ref_v2	135395	.	C	CT	.	PASS	IntersectsRepeat=1;RepeatCorrectionApplied=1	SAC:ACF:DF:PD:GT:SGT:SF:SV:SIG:MT:PAC	8,6,4,2:1:1:2:0/0:0/1:0.5:0	7,9,1,1:1:0:2:./.:./.:.:0:0:.:.	19,9,2,3:1:1:2:0/0:0/1:0.125:0:0:.:.	9,7,2,5:1:1:2:0/0:0/1:0.5:0:0:.:.	11,7,3,4:1:1:2:0/0:0/1:0.5:0:0:.:.
chr4_ref_v2	169772	.	GTA	G	.	PASS	IntersectsRepeat=1;RepeatCorrectionApplied=1	SAC:ACF:DF:PD:GT:SGT:SF:SV:SIG:MT:PAC	27,29,4,4:1:1:2:0/0:0/1:0.125:0	24,32,3,0:1:1:2:0/0:./.:.:0:0:.:.	35,23,3,2:1:1:2:0/0:./.:.:0:0:.:.	28,16,2,1:1:1:2:0/0:./.:.:0:0:.:.	29,22,1,4:1:1:2:0/0:./.:.:0:0:.:.
chr4_ref_v2	169830	.	TA	T	.	PASS	IntersectsRepeat=1;RepeatCorrectionApplied=1	SAC:ACF:DF:PD:GT:SGT:SF:SV:SIG:MT:PAC	19,12,9,0:1:1:2:0/0:0/1:0.125:0	13,9,4,0:1:1:2:0/0:./.:.:0:0:.:.	27,10,5,0:1:1:2:0/0:./.:.:0:0:.:.	20,5,5,0:1:1:2:0/0:./.:.:0:0:.:.	25,9,7,0:1:1:2:0/0:./.:.:0:0:.:.
chr4_ref_v2	172015	.	C	G	.	PASS	IntersectsRepeat=1;RepeatCorrectionApplied=0	SAC:ACF:DF:PD:GT:SGT:SF:SV:SIG:MT:PAC	63,48,65,52:1:1:2:0/1:./.:.:0	14,21,16,16:1:1:2:0/1:./.:.:0:0:.:.	65,52,67,58:1:1:2:0/1:./.:.:0:0:.:.	50,42,45,31:1:1:2:0/1:0/0:0.125:0:0:.:.	62,59,54,46:1:1:2:0/1:0/0:0.125:0:0:.:.
chr4_ref_v2	182659	.	T	G	.	PASS	IntersectsRepeat=0;RepeatCorrectionApplied=0	SAC:ACF:DF:PD:GT:SGT:SF:SV:SIG:MT:PAC	143,124,0,0:1:1:2:0/0:./.:.:0	18,14,18,20:1:1:2:0/1:1/1:0.125:0:1:g.182659T>G:0	118,127,1,0:1:1:2:0/0:./.:.:0:0:.:.	98,83,0,0:1:1:2:0/0:./.:.:0:0:.:.	168,112,1,0:1:1:2:0/0:./.:.:0:0:.:.
chr4_ref_v2	187902	.	A	T	.	PASS	IntersectsRepeat=0;RepeatCorrectionApplied=0	SAC:ACF:DF:PD:GT:SGT:SF:SV:SIG:MT:PAC	115,134,0,0:1:1:2:0/0:./.:.:0	14,22,14,18:1:1:2:0/1:./.:.:0:1:g.187902A>T:0	103,137,0,0:1:1:2:0/0:./.:.:0:0:.:.	69,119,0,1:1:1:2:0/0:./.:.:0:0:.:.	90,140,0,0:1:1:2:0/0:./.:.:0:0:.:.
chr4_ref_v2	188325	.	C	T	.	PASS	IntersectsRepeat=1;RepeatCorrectionApplied=0	SAC:ACF:DF:PD:GT:SGT:SF:SV:SIG:MT:PAC	116,123,0,0:1:1:2:0/0:./.:.:0	40,22,0,0:1:1:2:0/0:./.:.:0:0:.:.	114,105,0,0:1:1:2:0/0:./.:.:0:0:.:.	38,48,40,45:1:1:2:0/1:./.:.:0:1:g.188325C>T:0	128,140,0,0:1:1:2:0/0:./.:.:0:0:.:.
chr4_ref_v2	204886	.	C	A	.	PASS	IntersectsRepeat=0;RepeatCorrectionApplied=0	SAC:ACF:DF:PD:GT:SGT:SF:SV:SIG:MT:PAC	113,16,0,22:1:1:2:0/0:0/1:0.25:0	29,15,0,4:1:1:2:0/0:0/1:0.25:0:0:.:.	116,12,0,28:1:1:2:0/0:0/1:0.5:0:0:.:.	74,6,0,20:1:1:2:0/0:0/1:0.5:0:0:.:.	123,16,0,16:1:1:2:0/0:0/1:0.25:0:0:.:.
chr4_ref_v2	211254	.	CAT	C	.	PASS	IntersectsRepeat=1;RepeatCorrectionApplied=1	SAC:ACF:DF:PD:GT:SGT:SF:SV:SIG:MT:PAC	55,60,7,4:1:1:2:0/0:0/1:0.125:0	15,21,1,3:1:1:2:0/0:0/1:0.125:0:0:.:.	89,70,8,8:1:1:2:0/0:0/1:0.125:0:0:.:.	46,58,6,5:1:1:2:0/0:0/1:0.125:0:0:.:.	68,55,8,5:1:1:2:0/0:0/1:0.125:0:0:.:.
chr4_ref_v2	212379	.	G	GT	.	PASS	IntersectsRepeat=1;RepeatCorrectionApplied=1	SAC:ACF:DF:PD:GT:SGT:SF:SV:SIG:MT:PAC	15,32,0,11:1:1:2:0/0:0/1:0.25:0	7,19,0,3:1:1:2:0/0:0/1:0.125:0:0:.:.	10,41,0,10:1:1:2:0/0:0/1:0.25:0:0:.:.	12,31,0,8:1:1:2:0/0:0/1:0.25:0:0:.:.	11,49,0,7:1:1:2:0/0:./.:.:0:0:.:.
chr4_ref_v2	212397	.	G	T	.	PASS	IntersectsRepeat=0;RepeatCorrectionApplied=0	SAC:ACF:DF:PD:GT:SGT:SF:SV:SIG:MT:PAC	11,116,15,2:1:1:2:0/0:0/1:0.25:0	4,36,6,0:1:1:2:0/0:0/1:0.25:0:0:.:.	10,93,11,0:1:1:2:0/0:0/1:0.25:0:0:.:.	8,95,11,0:1:1:2:0/0:0/1:0.25:0:0:.:.	14,109,13,1:1:1:2:0/0:0/1:0.25:0:0:.:.
chr4_ref_v2	216324	.	A	T	.	PASS	IntersectsRepeat=0;RepeatCorrectionApplied=0	SAC:ACF:DF:PD:GT:SGT:SF:SV:SIG:MT:PAC	85,113,0,0:1:1:2:0/0:./.:.:0	13,19,11,20:1:1:2:0/1:./.:.:0:1:g.216324A>T:0	88,132,0,0:1:1:2:0/0:./.:.:0:0:.:.	92,84,0,0:1:1:2:0/0:./.:.:0:0:.:.	121,133,0,0:1:1:2:0/0:./.:.:0:0:.:.
chr4_ref_v2	217206	.	A	T	.	PASS	IntersectsRepeat=0;RepeatCorrectionApplied=0	SAC:ACF:DF:PD:GT:SGT:SF:SV:SIG:MT:PAC	51,84,0,0:1:1:2:0/0:./.:.:0	20,32,0,0:1:1:2:0/0:./.:.:0:0:.:.	27,46,29,40:1:1:2:0/1:./.:.:0:1:g.217206A>T:0	54,68,0,0:1:1:2:0/0:./.:.:0:0:.:.	65,90,0,0:1:1:2:0/0:./.:.:0:0:.:.
chr4_ref_v2	220471	.	G	C	.	PASS	IntersectsRepeat=0;RepeatCorrectionApplied=0	SAC:ACF:DF:PD:GT:SGT:SF:SV:SIG:MT:PAC	25,29,16,0:1:1:2:0/0:0/1:0.5:0	14,2,1,0:1:0:2:./.:./.:.:0:0:.:.	25,50,17,0:1:1:2:0/0:0/1:0.5:0:0:.:.	17,31,16,0:1:1:2:0/0:0/1:0.5:0:0:.:.	32,41,15,0:1:1:2:0/0:0/1:0.5:0:0:.:.
chr4_ref_v2	223799	.	T	G	.	PASS	IntersectsRepeat=0;RepeatCorrectionApplied=0	SAC:ACF:DF:PD:GT:SGT:SF:SV:SIG:MT:PAC	4,87,19,0:1:1:2:0/0:0/1:0.5:0	4,29,0,0:1:1:2:0/0:./.:.:0:0:.:.	10,96,17,0:1:1:2:0/0:0/1:0.25:0:0:.:.	6,64,13,0:1:1:2:0/0:0/1:0.25:0:0:.:.	8,70,24,0:1:1:2:0/0:0/1:0.5:0:0:.:.
chr4_ref_v2	226755	.	CAT	C	.	PASS	IntersectsRepeat=1;RepeatCorrectionApplied=1	SAC:ACF:DF:PD:GT:SGT:SF:SV:SIG:MT:PAC	6,6,0,1:1:1:2:./.:./.:.:0	3,11,0,2:1:0:2:./.:./.:.:0:0:.:.	8,7,1,0:1:1:2:./.:./.:.:0:0:.:.	7,9,0,1:1:1:2:./.:./.:.:0:0:.:.	8,8,2,2:1:1:2:0/0:./.:.:0:0:.:.
chr4_ref_v2	239688	.	A	C	.	PASS	IntersectsRepeat=0;RepeatCorrectionApplied=0	SAC:ACF:DF:PD:GT:SGT:SF:SV:SIG:MT:PAC	100,7,0,22:1:1:2:0/0:0/1:0.25:0	27,7,0,1:1:1:2:0/0:./.:.:0:0:.:.	94,11,0,18:1:1:2:0/0:0/1:0.25:0:0:.:.	81,6,0,10:1:1:2:0/0:0/1:0.25:0:0:.:.	126,15,0,9:1:1:2:0/0:0/1:0.125:0:0:.:.
chr4_ref_v2	240077	.	CAT	C	.	PASS	IntersectsRepeat=1;RepeatCorrectionApplied=1	SAC:ACF:DF:PD:GT:SGT:SF:SV:SIG:MT:PAC	57,46,11,10:1:1:2:0/0:0/1:0.125:0	14,15,4,4:1:1:2:0/0:0/1:0.25:0:0:.:.	43,42,9,4:1:1:2:0/0:0/1:0.125:0:0:.:.	34,29,6,9:1:1:2:0/0:0/1:0.25:0:0:.:.	36,40,4,9:1:1:2:0/0:0/1:0.125:0:0:.:.
chr4_ref_v2	269435	.	C	G	.	PASS	IntersectsRepeat=0;RepeatCorrectionApplied=0	SAC:ACF:DF:PD:GT:SGT:SF:SV:SIG:MT:PAC	15,123,22,0:1:1:2:0/0:0/1:0.25:0	10,31,5,0:1:1:2:0/0:0/1:0.25:0:0:.:.	15,105,27,0:1:1:2:0/0:0/1:0.5:0:0:.:.	14,88,23,0:1:1:2:0/0:0/1:0.5:0:0:.:.	22,90,25,0:1:1:2:0/0:0/1:0.5:0:0:.:.
chr4_ref_v2	269437	.	A	G	.	PASS	IntersectsRepeat=0;RepeatCorrectionApplied=0	SAC:ACF:DF:PD:GT:SGT:SF:SV:SIG:MT:PAC	0,0,0,0:0:0:2:./.:./.:.:0	12,31,0,0:1:1:2:0/0:./.:.:0:0:.:.	19,103,3,0:1:1:2:0/0:0/1:0.125:0:0:.:.	14,86,2,0:1:1:2:0/0:./.:.:0:0:.:.	23,90,6,0:1:1:2:0/0:0/1:0.125:0:0:.:.
chr4_ref_v2	270133	.	C	CA	.	PASS	IntersectsRepeat=1;RepeatCorrectionApplied=1	SAC:ACF:DF:PD:GT:SGT:SF:SV:SIG:MT:PAC	57,41,11,2:1:1:2:0/0:0/1:0.125:0	23,16,2,1:1:1:2:0/0:./.:.:0:0:.:.	72,40,5,1:1:1:2:0/0:./.:.:0:0:.:.	68,30,6,5:1:1:2:0/0:0/1:0.125:0:0:.:.	58,40,5,8:1:1:2:0/0:0/1:0.125:0:0:.:.
chr4_ref_v2	275622	.	A	T	.	PASS	IntersectsRepeat=1;RepeatCorrectionApplied=0	SAC:ACF:DF:PD:GT:SGT:SF:SV:SIG:MT:PAC	126,135,0,0:1:1:2:0/0:./.:.:0	33,31,0,0:1:1:2:0/0:./.:.:0:0:.:.	115,117,0,0:1:1:2:0/0:./.:.:0:0:.:.	43,39,41,45:1:1:2:0/1:./.:.:0:1:g.275622A>T:0	128,130,0,0:1:1:2:0/0:./.:.:0:0:.:.
chr4_ref_v2	278644	.	A	T	.	PASS	IntersectsRepeat=0;RepeatCorrectionApplied=0	SAC:ACF:DF:PD:GT:SGT:SF:SV:SIG:MT:PAC	0,0,122,141:1:1:2:1/1:./.:.:0	0,0,26,32:1:1:2:1/1:./.:.:0:0:.:.	0,0,123,114:1:1:2:1/1:./.:.:0:0:.:.	0,0,84,84:1:1:2:1/1:./.:.:0:0:.:.	0,0,119,138:1:1:2:1/1:./.:.:0:0:.:.
chr4_ref_v2	278646	.	G	A	.	PASS	IntersectsRepeat=0;RepeatCorrectionApplied=0	SAC:ACF:DF:PD:GT:SGT:SF:SV:SIG:MT:PAC	0,0,119,141:1:1:2:1/1:./.:.:0	0,0,27,31:1:1:2:1/1:./.:.:0:0:.:.	0,0,123,119:1:1:2:1/1:./.:.:0:0:.:.	0,0,84,79:1:1:2:1/1:./.:.:0:0:.:.	0,0,120,138:1:1:2:1/1:./.:.:0:0:.:.
chr4_ref_v2	282772	.	T	A	.	PASS	IntersectsRepeat=0;RepeatCorrectionApplied=0	SAC:ACF:DF:PD:GT:SGT:SF:SV:SIG:MT:PAC	155,123,0,0:1:1:2:0/0:./.:.:0	19,16,12,9:1:1:2:0/1:0/0:0.25:0:1:g.282772T>A:0	136,119,0,0:1:1:2:0/0:./.:.:0:0:.:.	99,73,0,0:1:1:2:0/0:./.:.:0:0:.:.	181,127,0,0:1:1:2:0/0:./.:.:0:0:.:.
chr4_ref_v2	286821	.	CT	C	.	PASS	IntersectsRepeat=1;RepeatCorrectionApplied=1	SAC:ACF:DF:PD:GT:SGT:SF:SV:SIG:MT:PAC	47,34,13,7:1:1:2:0/0:0/1:0.25:0	10,4,1,0:1:0:2:./.:./.:.:0:0:.:.	44,40,7,4:1:1:2:0/0:./.:.:0:0:.:.	35,31,8,3:1:1:2:0/0:0/1:0.125:0:0:.:.	55,45,12,2:1:1:2:0/0:./.:.:0:0:.:.
chr4_ref_v2	292389	.	T	A	.	PASS	IntersectsRepeat=1;RepeatCorrectionApplied=0	SAC:ACF:DF:PD:GT:SGT:SF:SV:SIG:MT:PAC	113,78,0,0:1:1:2:0/0:./.:.:0	18,17,23,23:1:1:2:0/1:1/1:0.125:0:1:g.292389T>A:0	102,105,0,0:1:1:2:0/0:./.:.:0:0:.:.	103,81,0,0:1:1:2:0/0:./.:.:0:0:.:.	124,105,0,0:1:1:2:0/0:./.:.:0:0:.:.
chr4_ref_v2	299400	.	T	G	.	PASS	IntersectsRepeat=0;RepeatCorrectionApplied=0	SAC:ACF:DF:PD:GT:SGT:SF:SV:SIG:MT:PAC	96,117,31,0:1:1:2:0/0:0/1:0.25:0	16,28,16,0:1:1:2:0/0:0/1:0.5:0:0:.:.	94,112,22,0:1:1:2:0/0:0/1:0.25:0:0:.:.	83,89,11,0:1:1:2:0/0:0/1:0.125:0:0:.:.	112,112,26,1:1:1:2:0/0:0/1:0.25:0:0:.:.
chr4_ref_v2	313782	.	T	A	.	PASS	IntersectsRepeat=0;RepeatCorrectionApplied=0	SAC:ACF:DF:PD:GT:SGT:SF:SV:SIG:MT:PAC	116,104,0,0:1:1:2:0/0:./.:.:0	25,30,0,0:1:1:2:0/0:./.:.:0:0:.:.	105,103,0,0:1:1:2:0/0:./.:.:0:0:.:.	48,45,41,44:1:1:2:0/1:./.:.:0:1:g.313782T>A:0	129,135,0,0:1:1:2:0/0:./.:.:0:0:.:.
chr4_ref_v2	323616	.	GAT	G	.	PASS	IntersectsRepeat=1;RepeatCorrectionApplied=1	SAC:ACF:DF:PD:GT:SGT:SF:SV:SIG:MT:PAC	15,18,6,5:1:1:2:0/0:0/1:0.125:0	10,17,8,6:1:1:2:0/0:0/1:0.5:0:0:.:.	22,16,4,4:1:1:2:0/0:./.:.:0:0:.:.	11,15,2,4:1:1:2:0/0:./.:.:0:0:.:.	19,21,5,7:1:1:2:0/0:0/1:0.125:0:0:.:.
chr4_ref_v2	329580	.	TTA	T	.	PASS	IntersectsRepeat=1;RepeatCorrectionApplied=1	SAC:ACF:DF:PD:GT:SGT:SF:SV:SIG:MT:PAC	25,29,3,1:1:1:2:0/0:./.:.:0	15,12,1,5:1:1:2:0/0:0/1:0.125:0:0:.:.	24,23,3,4:1:1:2:0/0:./.:.:0:0:.:.	16,20,1,5:1:1:2:0/0:./.:.:0:0:.:.	23,26,5,2:1:1:2:0/0:./.:.:0:0:.:.
chr4_ref_v2	336145	.	CT	C	.	PASS	IntersectsRepeat=1;RepeatCorrectionApplied=1	SAC:ACF:DF:PD:GT:SGT:SF:SV:SIG:MT:PAC	25,24,3,8:1:1:2:0/0:./.:.:0	10,4,2,0:1:0:2:./.:./.:.:0:0:.:.	29,18,5,0:1:1:2:0/0:./.:.:0:0:.:.	25,24,8,4:1:1:2:0/0:./.:.:0:0:.:.	32,17,5,1:1:1:2:0/0:./.:.:0:0:.:.
chr4_ref_v2	343943	.	G	GTA	.	PASS	IntersectsRepeat=1;RepeatCorrectionApplied=1	SAC:ACF:DF:PD:GT:SGT:SF:SV:SIG:MT:PAC	6,5,21,26:1:1:2:1/1:./.:.:0	10,8,10,10:1:1:2:0/1:1/1:0.125:0:0:.:.	10,5,27,20:1:1:2:1/1:0/1:0.125:0:0:.:.	7,7,16,16:1:1:2:1/1:0/1:0.25:0:0:.:.	8,10,30,17:1:1:2:1/1:0/1:0.25:0:0:.:.
chr4_ref_v2	369221	.	G	A	.	PASS	IntersectsRepeat=1;RepeatCorrectionApplied=0	SAC:ACF:DF:PD:GT:SGT:SF:SV:SIG:MT:PAC	13,12,5,0:1:1:2:0/0:0/1:0.5:0	2,4,0,0:1:0:2:./.:./.:.:0:0:.:.	17,17,4,0:1:1:2:0/0:0/1:0.25:0:0:.:.	14,13,3,0:1:1:2:0/0:0/1:0.25:0:0:.:.	15,15,7,0:1:1:2:0/0:0/1:0.5:0:0:.:.
chr4_ref_v2	369227	.	G	A	.	PASS	IntersectsRepeat=1;RepeatCorrectionApplied=0	SAC:ACF:DF:PD:GT:SGT:SF:SV:SIG:MT:PAC	22,14,5,0:1:1:2:0/0:0/1:0.25:0	9,5,0,0:1:0:2:./.:./.:.:0:0:.:.	34,19,4,0:1:1:2:0/0:0/1:0.125:0:0:.:.	26,15,3,0:1:1:2:0/0:0/1:0.125:0:0:.:.	24,18,7,0:1:1:2:0/0:0/1:0.25:0:0:.:.
chr4_ref_v2	369231	.	G	A	.	PASS	IntersectsRepeat=1;RepeatCorrectionApplied=0	SAC:ACF:DF:PD:GT:SGT:SF:SV:SIG:MT:PAC	29,16,5,0:1:1:2:0/0:0/1:0.25:0	11,5,0,0:1:0:2:./.:./.:.:0:0:.:.	42,23,4,0:1:1:2:0/0:0/1:0.125:0:0:.:.	32,18,3,0:1:1:2:0/0:0/1:0.125:0:0:.:.	32,20,7,0:1:1:2:0/0:0/1:0.25:0:0:.:.
chr4_ref_v2	374908	.	T	A	.	PASS	IntersectsRepeat=1;RepeatCorrectionApplied=0	SAC:ACF:DF:PD:GT:SGT:SF:SV:SIG:MT:PAC	107,138,0,0:1:1:2:0/0:./.:.:0	34,28,0,0:1:1:2:0/0:./.:.:0:0:.:.	43,57,47,61:1:1:2:0/1:./.:.:0:1:g.374908T>A:0	64,96,0,0:1:1:2:0/0:./.:.:0:0:.:.	117,153,0,0:1:1:2:0/0:./.:.:0:0:.:.
chr4_ref_v2	378379	.	T	A	.	PASS	IntersectsRepeat=0;RepeatCorrectionApplied=0	SAC:ACF:DF:PD:GT:SGT:SF:SV:SIG:MT:PAC	114,117,0,0:1:1:2:0/0:./.:.:0	14,10,16,11:1:1:2:0/1:./.:.:0:1:g.378379T>A:0	97,102,1,0:1:1:2:0/0:./.:.:0:0:.:.	66,70,0,0:1:1:2:0/0:./.:.:0:0:.:.	87,105,0,0:1:1:2:0/0:./.:.:0:0:.:.
chr4_ref_v2	392083	.	GAC	G	.	PASS	IntersectsRepeat=1;RepeatCorrectionApplied=1	SAC:ACF:DF:PD:GT:SGT:SF:SV:SIG:MT:PAC	27,59,10,8:1:1:2:0/0:./.:.:0	11,10,1,4:1:1:2:0/0:0/1:0.125:0:0:.:.	28,53,2,10:1:1:2:0/0:./.:.:0:0:.:.	18,59,5,6:1:1:2:0/0:./.:.:0:0:.:.	26,71,6,6:1:1:2:0/0:./.:.:0:0:.:.
chr4_ref_v2	402669	.	T	G	.	PASS	IntersectsRepeat=0;RepeatCorrectionApplied=0	SAC:ACF:DF:PD:GT:SGT:SF:SV:SIG:MT:PAC	49,126,27,0:1:1:2:0/0:0/1:0.25:0	19,35,5,0:1:1:2:0/0:0/1:0.25:0:0:.:.	36,129,44,0:1:1:2:0/0:0/1:0.5:0:0:.:.	31,74,26,0:1:1:2:0/0:0/1:0.5:0:0:.:.	54,106,28,0:1:1:2:0/0:0/1:0.25:0:0:.:.
chr4_ref_v2	410825	.	AT	A	.	PASS	IntersectsRepeat=1;RepeatCorrectionApplied=1	SAC:ACF:DF:PD:GT:SGT:SF:SV:SIG:MT:PAC	39,34,5,4:1:1:2:0/0:./.:.:0	7,10,1,2:1:1:2:0/0:0/1:0.125:0:0:.:.	34,26,4,10:1:1:2:0/0:0/1:0.25:0:0:.:.	26,35,0,0:1:1:2:0/0:./.:.:0:0:.:.	30,47,5,7:1:1:2:0/0:./.:.:0:0:.:.
chr4_ref_v2	424267	.	G	A	.	PASS	IntersectsRepeat=0;RepeatCorrectionApplied=0	SAC:ACF:DF:PD:GT:SGT:SF:SV:SIG:MT:PAC	113,143,0,0:1:1:2:0/0:./.:.:0	27,29,0,0:1:1:2:0/0:./.:.:0:0:.:.	94,116,0,0:1:1:2:0/0:./.:.:0:0:.:.	75,80,0,0:1:1:2:0/0:./.:.:0:0:.:.	59,54,55,62:1:1:2:0/1:./.:.:0:1:g.424267G>A:0
chr4_ref_v2	436136	.	CT	C,CTT	.	PASS	IntersectsRepeat=1;RepeatCorrectionApplied=1	SAC:ACF:DF:PD:GT:SGT:SF:SV:SIG:MT:PAC	2,8,2,1,6,1:1:1:2:0/2:0/1:0.125:0	6,0,2,3,1,0:1:0:2:./.:./.:.:0:0:.:.	8,5,2,6,1,1:1:1:2:0/0:0/1:0.5:0:0:.:.	2,8,1,4,4,0:1:0:2:./.:./.:.:0:0:.:.	10,12,4,2,3,1:1:1:2:0/0:0/2:0.125:0:0:.:.
chr4_ref_v2	450126	.	GTA	G	.	PASS	IntersectsRepeat=1;RepeatCorrectionApplied=1	SAC:ACF:DF:PD:GT:SGT:SF:SV:SIG:MT:PAC	35,34,12,10:1:1:2:0/0:0/1:0.25:0	21,15,4,9:1:1:2:0/0:0/1:0.5:0:0:.:.	28,32,11,8:1:1:2:0/0:0/1:0.25:0:0:.:.	23,17,12,5:1:1:2:0/0:0/1:0.5:0:0:.:.	36,36,5,12:1:1:2:0/0:0/1:0.125:0:0:.:.
chr4_ref_v2	452440	.	CT	C	.	PASS	IntersectsRepeat=1;RepeatCorrectionApplied=1	SAC:ACF:DF:PD:GT:SGT:SF:SV:SIG:MT:PAC	0,0,85,90:1:1:2:1/1:./.:.:0	0,0,27,20:1:1:2:1/1:./.:.:0:0:.:.	0,0,65,97:1:1:2:1/1:./.:.:0:0:.:.	0,0,56,68:1:1:2:1/1:./.:.:0:0:.:.	0,0,86,104:1:1:2:1/1:./.:.:0:0:.:.
chr4_ref_v2	481966	.	A	C	.	PASS	IntersectsRepeat=0;RepeatCorrectionApplied=0	SAC:ACF:DF:PD:GT:SGT:SF:SV:SIG:MT:PAC	91,6,0,15:1:1:2:0/0:0/1:0.25:0	24,0,0,1:1:1:2:0/0:./.:.:0:0:.:.	86,10,0,10:1:1:2:0/0:0/1:0.25:0:0:.:.	77,8,0,12:1:1:2:0/0:0/1:0.25:0:0:.:.	95,8,0,10:1:1:2:0/0:0/1:0.25:0:0:.:.
chr4_ref_v2	482411	.	G	GA	.	PASS	IntersectsRepeat=1;RepeatCorrectionApplied=1	SAC:ACF:DF:PD:GT:SGT:SF:SV:SIG:MT:PAC	7,8,8,3:1:1:2:0/1:0/0:0.125:0	1,6,1,2:1:0:2:./.:./.:.:0:0:.:.	6,14,7,2:1:1:2:0/1:0/0:0.5:0:0:.:.	7,14,4,5:1:1:2:0/1:0/0:0.5:0:0:.:.	13,13,1,7:1:1:2:0/1:0/0:0.5:0:0:.:.
chr4_ref_v2	489380	.	AAT	A	.	PASS	IntersectsRepeat=1;RepeatCorrectionApplied=1	SAC:ACF:DF:PD:GT:SGT:SF:SV:SIG:MT:PAC	37,21,6,2:1:1:2:0/0:./.:.:0	13,20,4,3:1:1:2:0/0:0/1:0.125:0:0:.:.	28,21,7,6:1:1:2:0/0:0/1:0.125:0:0:.:.	16,15,6,4:1:1:2:0/0:0/1:0.25:0:0:.:.	31,24,1,6:1:1:2:0/0:./.:.:0:0:.:.
chr4_ref_v2	505172	.	CAT	C	.	PASS	IntersectsRepeat=1;RepeatCorrectionApplied=1	SAC:ACF:DF:PD:GT:SGT:SF:SV:SIG:MT:PAC	25,48,6,2:1:1:2:0/0:./.:.:0	17,20,2,2:1:1:2:0/0:0/1:0.125:0:0:.:.	31,37,2,2:1:1:2:0/0:./.:.:0:0:.:.	24,25,1,4:1:1:2:0/0:./.:.:0:0:.:.	34,48,1,3:1:1:2:0/0:./.:.:0:0:.:.
chr4_ref_v2	507432	.	CA	C	.	PASS	IntersectsRepeat=1;RepeatCorrectionApplied=1	SAC:ACF:DF:PD:GT:SGT:SF:SV:SIG:MT:PAC	41,46,59,49:1:1:2:0/1:1/1:0.125:0	22,11,11,13:1:1:2:0/1:0/0:0.125:0:0:.:.	54,45,44,31:1:1:2:0/1:0/0:0.125:0:0:.:.	31,29,31,34:1:1:2:0/1:./.:.:0:0:.:.	48,43,55,41:1:1:2:0/1:./.:.:0:0:.:.
chr4_ref_v2	519838	.	G	GT	.	PASS	IntersectsRepeat=1;RepeatCorrectionApplied=1	SAC:ACF:DF:PD:GT:SGT:SF:SV:SIG:MT:PAC	1,8,1,6:1:0:2:./.:./.:.:0	0,0,0,0:0:0:2:./.:./.:.:0:0:.:.	1,4,2,3:1:0:2:./.:./.:.:0:0:.:.	1,3,3,3:1:0:2:./.:./.:.:0:0:.:.	1,6,2,4:1:0:2:./.:./.:.:0:0:.:.
chr4_ref_v2	526276	.	A	T	.	PASS	IntersectsRepeat=1;RepeatCorrectionApplied=0	SAC:ACF:DF:PD:GT:SGT:SF:SV:SIG:MT:PAC	154,123,0,0:1:1:2:0/0:./.:.:0	23,14,16,10:1:1:2:0/1:0/0:0.125:0:1:g.526276A>T:0	133,105,0,0:1:1:2:0/0:./.:.:0:0:.:.	97,71,0,0:1:1:2:0/0:./.:.:0:0:.:.	164,123,0,0:1:1:2:0/0:./.:.:0:0:.:.
chr4_ref_v2	527681	.	TTA	T	.	PASS	IntersectsRepeat=0;RepeatCorrectionApplied=0	SAC:ACF:DF:PD:GT:SGT:SF:SV:SIG:MT:PAC	0,0,0,0:0:1:2:./.:./.:.:0	0,0,0,1:0:1:2:./.:./.:.:0:0:.:.	0,0,0,5:0:1:2:./.:./.:.:0:0:.:.	0,0,0,3:0:1:2:./.:./.:.:0:0:.:.	0,0,0,2:0:1:2:./.:./.:.:0:0:.:.
chr4_ref_v2	538648	.	GTA	G	.	PASS	IntersectsRepeat=1;RepeatCorrectionApplied=1	SAC:ACF:DF:PD:GT:SGT:SF:SV:SIG:MT:PAC	11,16,5,8:1:1:2:0/0:0/1:0.25:0	9,14,6,6:1:1:2:0/0:0/1:0.5:0:0:.:.	21,16,6,5:1:1:2:0/0:0/1:0.125:0:0:.:.	6,9,9,1:1:1:2:0/0:0/1:0.5:0:0:.:.	15,17,8,5:1:1:2:0/0:0/1:0.25:0:0:.:.
chr4_ref_v2	542473	.	CA	C	.	PASS	IntersectsRepeat=1;RepeatCorrectionApplied=1	SAC:ACF:DF:PD:GT:SGT:SF:SV:SIG:MT:PAC	48,35,11,6:1:1:2:0/0:0/1:0.125:0	10,13,3,2:1:1:2:0/0:./.:.:0:0:.:.	45,55,14,3:1:1:2:0/0:./.:.:0:0:.:.	34,20,7,4:1:1:2:0/0:0/1:0.125:0:0:.:.	49,36,23,3:1:1:2:0/0:0/1:0.25:0:0:.:.
chr4_ref_v2	548461	.	G	GT	.	PASS	IntersectsRepeat=1;RepeatCorrectionApplied=1	SAC:ACF:DF:PD:GT:SGT:SF:SV:SIG:MT:PAC	2,3,1,19:1:1:2:1/1:./.:.:0	1,0,1,4:1:0:2:./.:./.:.:0:0:.:.	1,2,3,15:1:1:2:1/1:./.:.:0:0:.:.	2,2,2,16:1:1:2:1/1:./.:.:0:0:.:.	1,2,3,21:1:1:2:1/1:./.:.:0:0:.:.
chr4_ref_v2	551734	.	C	A,CA	.	PASS	IntersectsRepeat=1;RepeatCorrectionApplied=1	SAC:ACF:DF:PD:GT:SGT:SF:SV:SIG:MT:PAC	41,13,0,22,4,5:1:1:2:0/0:0/1:0.5:0	14,8,0,2,1,1:1:1:2:0/0:0/1:0.25:0:0:.:.	54,23,0,14,5,1:1:1:2:0/0:0/1:0.25:0:0:.:.	50,15,0,8,7,2:1:1:2:0/0:0/1:0.25:0:0:.:.	37,25,0,25,2,2:1:1:2:0/0:0/1:0.5:0:0:.:.
chr4_ref_v2	552392	.	T	G	.	PASS	IntersectsRepeat=0;RepeatCorrectionApplied=0	SAC:ACF:DF:PD:GT:SGT:SF:SV:SIG:MT:PAC	17,64,13,0:1:1:2:0/0:0/1:0.25:0	1,15,1,0:1:0:2:./.:./.:.:0:0:.:.	8,79,31,0:1:1:2:0/0:0/1:0.5:0:0:.:.	6,54,16,0:1:1:2:0/0:0/1:0.5:0:0:.:.	15,93,20,0:1:1:2:0/0:0/1:0.25:0:0:.:.
chr4_ref_v2	589566	.	TA	T	.	PASS	IntersectsRepeat=1;RepeatCorrectionApplied=1	SAC:ACF:DF:PD:GT:SGT:SF:SV:SIG:MT:PAC	48,71,5,4:1:1:2:0/0:0/1:0.125:0	21,35,0,0:1:1:2:0/0:./.:.:0:0:.:.	58,69,5,5:1:1:2:0/0:0/1:0.125:0:0:.:.	38,54,7,5:1:1:2:0/0:0/1:0.125:0:0:.:.	40,50,2,3:1:1:2:0/0:./.:.:0:0:.:.
chr4_ref_v2	600607	.	T	C	.	PASS	IntersectsRepeat=0;RepeatCorrectionApplied=0	SAC:ACF:DF:PD:GT:SGT:SF:SV:SIG:MT:PAC	109,104,0,0:1:1:2:0/0:./.:.:0	20,28,0,0:1:1:2:0/0:./.:.:0:0:.:.	104,93,0,0:1:1:2:0/0:./.:.:0:0:.:.	27,44,34,34:1:1:2:0/1:./.:.:0:1:g.600607T>C:0	88,94,0,0:1:1:2:0/0:./.:.:0:0:.:.
chr4_ref_v2	606957	.	GA	G	.	PASS	IntersectsRepeat=1;RepeatCorrectionApplied=1	SAC:ACF:DF:PD:GT:SGT:SF:SV:SIG:MT:PAC	39,60,6,0:1:1:2:0/0:./.:.:0	20,15,4,0:1:1:2:0/0:./.:.:0:0:.:.	31,32,1,0:1:1:2:0/0:./.:.:0:0:.:.	20,40,7,3:1:1:2:0/0:./.:.:0:0:.:.	47,50,6,1:1:1:2:0/0:./.:.:0:0:.:.
chr4_ref_v2	621794	.	G	GAAAAA	.	PASS	IntersectsRepeat=1;RepeatCorrectionApplied=1	SAC:ACF:DF:PD:GT:SGT:SF:SV:SIG:MT:PAC	11,3,10,11:1:1:2:0/1:1/1:0.25:0	4,2,1,5:1:0:2:./.:./.:.:0:0:.:.	10,7,4,15:1:1:2:0/1:./.:.:0:0:.:.	9,4,8,17:1:1:2:0/1:1/1:0.25:0:0:.:.	14,8,19,17:1:1:2:0/1:1/1:0.25:0:0:.:.
chr4_ref_v2	628569	.	AT	A	.	PASS	IntersectsRepeat=1;RepeatCorrectionApplied=1	SAC:ACF:DF:PD:GT:SGT:SF:SV:SIG:MT:PAC	44,55,2,12:1:1:2:0/0:0/1:0.125:0	16,15,1,0:1:1:2:0/0:./.:.:0:0:.:.	48,59,6,7:1:1:2:0/0:0/1:0.125:0:0:.:.	51,48,5,5:1:1:2:0/0:0/1:0.125:0:0:.:.	56,67,1,9:1:1:2:0/0:./.:.:0:0:.:.
chr4_ref_v2	630748	.	GT	G	.	PASS	IntersectsRepeat=1;RepeatCorrectionApplied=1	SAC:ACF:DF:PD:GT:SGT:SF:SV:SIG:MT:PAC	51,36,11,6:1:1:2:0/0:./.:.:0	10,5,1,2:1:0:2:./.:./.:.:0:0:.:.	33,33,5,1:1:1:2:0/0:./.:.:0:0:.:.	32,16,4,4:1:1:2:0/0:./.:.:0:0:.:.	32,12,11,6:1:1:2:0/0:0/1:0.25:0:0:.:.
chr4_ref_v2	637540	.	G	A	.	PASS	IntersectsRepeat=0;RepeatCorrectionApplied=0	SAC:ACF:DF:PD:GT:SGT:SF:SV:SIG:MT:PAC	90,97,0,0:1:1:2:0/0:./.:.:0	30,30,0,0:1:1:2:0/0:./.:.:0:0:.:.	87,96,0,0:1:1:2:0/0:./.:.:0:0:.:.	58,73,0,0:1:1:2:0/0:./.:.:0:0:.:.	48,37,42,48:1:1:2:0/1:./.:.:0:1:g.637540G>A:0
chr4_ref_v2	645017	.	GA	G	.	PASS	IntersectsRepeat=1;RepeatCorrectionApplied=1	SAC:ACF:DF:PD:GT:SGT:SF:SV:SIG:MT:PAC	56,45,5,8:1:1:2:0/0:0/1:0.125:0	16,12,2,0:1:1:2:0/0:./.:.:0:0:.:.	61,50,4,7:1:1:2:0/0:./.:.:0:0:.:.	48,36,10,4:1:1:2:0/0:0/1:0.125:0:0:.:.	67,53,8,4:1:1:2:0/0:./.:.:0:0:.:.
chr4_ref_v2	645348	.	A	G	.	PASS	IntersectsRepeat=0;RepeatCorrectionApplied=0	SAC:ACF:DF:PD:GT:SGT:SF:SV:SIG:MT:PAC	112,28,54,0:1:1:2:0/0:0/1:0.5:0	18,16,14,0:1:1:2:0/0:0/1:0.5:0:0:.:.	100,50,54,0:1:1:2:0/0:0/1:0.5:0:0:.:.	76,34,39,0:1:1:2:0/0:0/1:0.5:0:0:.:.	94,29,41,0:1:1:2:0/0:0/1:0.5:0:0:.:.
chr4_ref_v2	645358	.	CG	C	.	PASS	IntersectsRepeat=0;RepeatCorrectionApplied=0	SAC:ACF:DF:PD:GT:SGT:SF:SV:SIG:MT:PAC	147,26,17,0:1:1:2:0/0:0/1:0.25:0	28,15,5,0:1:1:2:0/0:0/1:0.25:0:0:.:.	135,52,18,0:1:1:2:0/0:0/1:0.25:0:0:.:.	90,31,17,0:1:1:2:0/0:0/1:0.25:0:0:.:.	128,22,14,0:1:1:2:0/0:0/1:0.25:0:0:.:.
chr4_ref_v2	645380	.	A	G	.	PASS	IntersectsRepeat=0;RepeatCorrectionApplied=0	SAC:ACF:DF:PD:GT:SGT:SF:SV:SIG:MT:PAC	123,38,33,0:1:1:2:0/0:0/1:0.25:0	21,13,9,0:1:1:2:0/0:0/1:0.5:0:0:.:.	110,61,31,0:1:1:2:0/0:0/1:0.25:0:0:.:.	67,25,20,0:1:1:2:0/0:0/1:0.5:0:0:.:.	107,29,25,0:1:1:2:0/0:0/1:0.25:0:0:.:.
chr4_ref_v2	645387	.	T	G	.	PASS	IntersectsRepeat=1;RepeatCorrectionApplied=0	SAC:ACF:DF:PD:GT:SGT:SF:SV:SIG:MT:PAC	100,45,46,0:1:1:2:0/0:0/1:0.5:0	20,15,9,0:1:1:2:0/0:0/1:0.5:0:0:.:.	97,66,41,0:1:1:2:0/0:0/1:0.5:0:0:.:.	51,27,24,0:1:1:2:0/0:0/1:0.5:0:0:.:.	92,32,34,1:1:1:2:0/0:0/1:0.5:0:0:.:.
chr4_ref_v2	645399	.	T	G	.	PASS	IntersectsRepeat=1;RepeatCorrectionApplied=0	SAC:ACF:DF:PD:GT:SGT:SF:SV:SIG:MT:PAC	107,61,29,1:1:1:2:0/0:0/1:0.25:0	16,17,6,0:1:1:2:0/0:0/1:0.25:0:0:.:.	97,79,20,1:1:1:2:0/0:0/1:0.25:0:0:.:.	51,35,14,0:1:1:2:0/0:0/1:0.25:0:0:.:.	96,39,18,3:1:1:2:0/0:0/1:0.25:0:0:.:.
chr4_ref_v2	645406	.	CGTTTTGTTAT	C	.	PASS	IntersectsRepeat=0;RepeatCorrectionApplied=0	SAC:ACF:DF:PD:GT:SGT:SF:SV:SIG:MT:PAC	96,86,17,2:1:1:2:0/0:0/1:0.25:0	14,17,4,0:1:1:2:0/0:0/1:0.25:0:0:.:.	89,87,14,1:1:1:2:0/0:0/1:0.125:0:0:.:.	48,45,11,0:1:1:2:0/0:0/1:0.25:0:0:.:.	89,53,15,3:1:1:2:0/0:0/1:0.25:0:0:.:.
chr4_ref_v2	645422	.	T	A	.	ExcRegion	IntersectsRepeat=1;RepeatCorrectionApplied=0	SAC:ACF:DF:PD:GT:SGT:SF:SV:SIG:MT:PAC	75,87,7,12:1:1:2:./.:./.:.:0	11,15,1,0:1:1:2:./.:./.:.:0:0:.:.	72,87,4,5:1:1:2:./.:./.:.:0:0:.:.	40,46,3,3:1:1:2:./.:./.:.:0:0:.:.	70,55,7,8:1:1:2:./.:./.:.:0:0:.:.
chr4_ref_v2	645423	.	ATATG	A	.	ExcRegion	IntersectsRepeat=1;RepeatCorrectionApplied=0	SAC:ACF:DF:PD:GT:SGT:SF:SV:SIG:MT:PAC	74,90,15,12:1:1:2:./.:./.:.:0	11,17,2,0:1:1:2:./.:./.:.:0:0:.:.	70,86,12,5:1:1:2:./.:./.:.:0:0:.:.	39,46,7,5:1:1:2:./.:./.:.:0:0:.:.	69,57,9,8:1:1:2:./.:./.:.:0:0:.:.
chr4_ref_v2	645432	.	T	TG	.	ExcRegion	IntersectsRepeat=0;RepeatCorrectionApplied=0	SAC:ACF:DF:PD:GT:SGT:SF:SV:SIG:MT:PAC	60,91,7,12:1:1:2:./.:./.:.:0	8,17,1,0:1:1:2:./.:./.:.:0:0:.:.	59,83,4,5:1:1:2:./.:./.:.:0:0:.:.	27,46,5,5:1:1:2:./.:./.:.:0:0:.:.	55,57,7,9:1:1:2:./.:./.:.:0:0:.:.
chr4_ref_v2	645435	.	T	TG	.	ExcRegion	IntersectsRepeat=0;RepeatCorrectionApplied=0	SAC:ACF:DF:PD:GT:SGT:SF:SV:SIG:MT:PAC	57,88,5,14:1:1:2:./.:./.:.:0	8,17,1,0:1:1:2:./.:./.:.:0:0:.:.	56,82,2,5:1:1:2:./.:./.:.:0:0:.:.	25,49,5,6:1:1:2:./.:./.:.:0:0:.:.	52,60,4,11:1:1:2:./.:./.:.:0:0:.:.
chr4_ref_v2	645436	.	T	TTG	.	ExcRegion	IntersectsRepeat=0;RepeatCorrectionApplied=0	SAC:ACF:DF:PD:GT:SGT:SF:SV:SIG:MT:PAC	56,88,5,15:1:1:2:./.:./.:.:0	7,17,1,0:1:1:2:./.:./.:.:0:0:.:.	54,82,0,6:1:1:2:./.:./.:.:0:0:.:.	25,50,5,6:1:1:2:./.:./.:.:0:0:.:.	52,61,3,13:1:1:2:./.:./.:.:0:0:.:.
chr4_ref_v2	645511	.	G	A	.	ExcRegion	IntersectsRepeat=0;RepeatCorrectionApplied=0	SAC:ACF:DF:PD:GT:SGT:SF:SV:SIG:MT:PAC	0,111,0,53:1:1:2:./.:./.:.:0	0,15,0,3:1:0:2:./.:./.:.:0:0:.:.	1,97,0,34:1:1:2:./.:./.:.:0:0:.:.	1,78,0,33:1:1:2:./.:./.:.:0:0:.:.	1,100,0,36:1:1:2:./.:./.:.:0:0:.:.
chr4_ref_v2	645517	.	T	A	.	ExcRegion	IntersectsRepeat=0;RepeatCorrectionApplied=0	SAC:ACF:DF:PD:GT:SGT:SF:SV:SIG:MT:PAC	0,99,0,65:1:1:2:./.:./.:.:0	0,11,0,9:1:1:2:./.:./.:.:0:0:.:.	0,83,0,54:1:1:2:./.:./.:.:0:0:.:.	0,61,0,52:1:1:2:./.:./.:.:0:0:.:.	0,90,0,47:1:1:2:./.:./.:.:0:0:.:.
chr4_ref_v2	645527	.	A	T	.	ExcRegion	IntersectsRepeat=0;RepeatCorrectionApplied=0	SAC:ACF:DF:PD:GT:SGT:SF:SV:SIG:MT:PAC	0,93,0,66:1:1:2:./.:./.:.:0	0,9,0,11:1:1:2:./.:./.:.:0:0:.:.	0,88,0,60:1:1:2:./.:./.:.:0:0:.:.	0,68,0,54:1:1:2:./.:./.:.:0:0:.:.	0,90,0,45:1:1:2:./.:./.:.:0:0:.:.
chr4_ref_v2	645528	.	T	C	.	ExcRegion	IntersectsRepeat=1;RepeatCorrectionApplied=0	SAC:ACF:DF:PD:GT:SGT:SF:SV:SIG:MT:PAC	0,93,0,66:1:1:2:./.:./.:.:0	0,9,0,11:1:1:2:./.:./.:.:0:0:.:.	0,87,0,60:1:1:2:./.:./.:.:0:0:.:.	0,68,0,54:1:1:2:./.:./.:.:0:0:.:.	0,89,0,45:1:1:2:./.:./.:.:0:0:.:.
chr4_ref_v2	645533	.	G	T	.	ExcRegion	IntersectsRepeat=0;RepeatCorrectionApplied=0	SAC:ACF:DF:PD:GT:SGT:SF:SV:SIG:MT:PAC	0,96,0,63:1:1:2:./.:./.:.:0	0,9,0,12:1:1:2:./.:./.:.:0:0:.:.	0,92,0,62:1:1:2:./.:./.:.:0:0:.:.	0,72,0,56:1:1:2:./.:./.:.:0:0:.:.	0,91,0,45:1:1:2:./.:./.:.:0:0:.:.
chr4_ref_v2	645541	.	G	A	.	ExcRegion	IntersectsRepeat=0;RepeatCorrectionApplied=0	SAC:ACF:DF:PD:GT:SGT:SF:SV:SIG:MT:PAC	0,95,0,58:1:1:2:./.:./.:.:0	0,11,0,14:1:1:2:./.:./.:.:0:0:.:.	0,94,0,57:1:1:2:./.:./.:.:0:0:.:.	0,66,0,53:1:1:2:./.:./.:.:0:0:.:.	0,86,0,38:1:1:2:./.:./.:.:0:0:.:.
chr4_ref_v2	645542	.	C	T	.	ExcRegion	IntersectsRepeat=0;RepeatCorrectionApplied=0	SAC:ACF:DF:PD:GT:SGT:SF:SV:SIG:MT:PAC	0,96,0,56:1:1:2:./.:./.:.:0	0,11,0,14:1:1:2:./.:./.:.:0:0:.:.	0,95,0,58:1:1:2:./.:./.:.:0:0:.:.	0,67,0,52:1:1:2:./.:./.:.:0:0:.:.	0,85,0,37:1:1:2:./.:./.:.:0:0:.:.
chr4_ref_v2	645544	.	A	T	.	ExcRegion	IntersectsRepeat=0;RepeatCorrectionApplied=0	SAC:ACF:DF:PD:GT:SGT:SF:SV:SIG:MT:PAC	0,94,0,52:1:1:2:./.:./.:.:0	0,11,0,15:1:1:2:./.:./.:.:0:0:.:.	0,95,0,58:1:1:2:./.:./.:.:0:0:.:.	0,66,0,53:1:1:2:./.:./.:.:0:0:.:.	0,82,0,37:1:1:2:./.:./.:.:0:0:.:.
chr4_ref_v2	645550	.	CACA	C	.	ExcRegion	IntersectsRepeat=1;RepeatCorrectionApplied=0	SAC:ACF:DF:PD:GT:SGT:SF:SV:SIG:MT:PAC	0,97,0,46:1:1:2:./.:./.:.:0	0,14,0,15:1:1:2:./.:./.:.:0:0:.:.	0,89,0,56:1:1:2:./.:./.:.:0:0:.:.	0,61,0,48:1:1:2:./.:./.:.:0:0:.:.	0,83,0,35:1:1:2:./.:./.:.:0:0:.:.
chr4_ref_v2	645556	.	T	A	.	ExcRegion	IntersectsRepeat=0;RepeatCorrectionApplied=0	SAC:ACF:DF:PD:GT:SGT:SF:SV:SIG:MT:PAC	0,91,0,43:1:1:2:./.:./.:.:0	0,16,0,14:1:1:2:./.:./.:.:0:0:.:.	0,82,0,52:1:1:2:./.:./.:.:0:0:.:.	0,56,0,46:1:1:2:./.:./.:.:0:0:.:.	0,83,0,33:1:1:2:./.:./.:.:0:0:.:.
chr4_ref_v2	645558	.	TATA	T	.	ExcRegion	IntersectsRepeat=1;RepeatCorrectionApplied=0	SAC:ACF:DF:PD:GT:SGT:SF:SV:SIG:MT:PAC	0,89,0,39:1:1:2:./.:./.:.:0	0,17,0,14:1:1:2:./.:./.:.:0:0:.:.	0,86,0,51:1:1:2:./.:./.:.:0:0:.:.	0,56,0,46:1:1:2:./.:./.:.:0:0:.:.	0,79,0,33:1:1:2:./.:./.:.:0:0:.:.
chr4_ref_v2	645567	.	T	TACG	.	ExcRegion	IntersectsRepeat=1;RepeatCorrectionApplied=0	SAC:ACF:DF:PD:GT:SGT:SF:SV:SIG:MT:PAC	0,82,0,31:1:1:2:./.:./.:.:0	0,17,0,11:1:1:2:./.:./.:.:0:0:.:.	0,79,0,42:1:1:2:./.:./.:.:0:0:.:.	0,52,0,35:1:1:2:./.:./.:.:0:0:.:.	0,75,0,25:1:1:2:./.:./.:.:0:0:.:.
chr4_ref_v2	645571	.	A	ATTCC	.	ExcRegion	IntersectsRepeat=1;RepeatCorrectionApplied=0	SAC:ACF:DF:PD:GT:SGT:SF:SV:SIG:MT:PAC	0,78,0,26:1:1:2:./.:./.:.:0	0,16,0,11:1:1:2:./.:./.:.:0:0:.:.	0,77,0,40:1:1:2:./.:./.:.:0:0:.:.	0,49,0,35:1:1:2:./.:./.:.:0:0:.:.	0,71,0,20:1:1:2:./.:./.:.:0:0:.:.
chr4_ref_v2	645575	.	T	TTC	.	ExcRegion	IntersectsRepeat=1;RepeatCorrectionApplied=0	SAC:ACF:DF:PD:GT:SGT:SF:SV:SIG:MT:PAC	0,71,0,19:1:1:2:./.:./.:.:0	0,14,0,9:1:1:2:./.:./.:.:0:0:.:.	0,73,0,34:1:1:2:./.:./.:.:0:0:.:.	0,46,0,27:1:1:2:./.:./.:.:0:0:.:.	0,67,0,11:1:1:2:./.:./.:.:0:0:.:.
chr4_ref_v2	645587	.	TTAATA	T	.	ExcRegion	IntersectsRepeat=0;RepeatCorrectionApplied=0	SAC:ACF:DF:PD:GT:SGT:SF:SV:SIG:MT:PAC	0,65,0,8:1:1:2:./.:./.:.:0	0,14,0,7:1:1:2:./.:./.:.:0:0:.:.	0,71,0,19:1:1:2:./.:./.:.:0:0:.:.	0,44,0,10:1:1:2:./.:./.:.:0:0:.:.	0,55,0,5:1:1:2:./.:./.:.:0:0:.:.
chr4_ref_v2	645598	.	TG	T	.	ExcRegion	IntersectsRepeat=0;RepeatCorrectionApplied=0	SAC:ACF:DF:PD:GT:SGT:SF:SV:SIG:MT:PAC	0,52,0,6:1:1:2:./.:./.:.:0	0,13,0,8:1:1:2:./.:./.:.:0:0:.:.	0,64,0,17:1:1:2:./.:./.:.:0:0:.:.	0,37,0,8:1:1:2:./.:./.:.:0:0:.:.	0,47,0,4:1:1:2:./.:./.:.:0:0:.:.
chr4_ref_v2	645625	.	G	A	.	ExcRegion	IntersectsRepeat=0;RepeatCorrectionApplied=0	SAC:ACF:DF:PD:GT:SGT:SF:SV:SIG:MT:PAC	0,27,0,2:1:1:2:./.:./.:.:0	0,10,0,5:1:0:2:./.:./.:.:0:0:.:.	0,36,0,4:1:1:2:./.:./.:.:0:0:.:.	0,15,0,2:1:1:2:./.:./.:.:0:0:.:.	0,23,0,1:1:1:2:./.:./.:.:0:0:.:.
chr4_ref_v2	645626	.	T	C	.	ExcRegion	IntersectsRepeat=0;RepeatCorrectionApplied=0	SAC:ACF:DF:PD:GT:SGT:SF:SV:SIG:MT:PAC	0,27,0,2:1:1:2:./.:./.:.:0	0,10,0,5:1:0:2:./.:./.:.:0:0:.:.	0,36,0,4:1:1:2:./.:./.:.:0:0:.:.	0,15,0,2:1:1:2:./.:./.:.:0:0:.:.	0,23,0,1:1:1:2:./.:./.:.:0:0:.:.
chr4_ref_v2	645637	.	A	T	.	ExcRegion	IntersectsRepeat=0;RepeatCorrectionApplied=0	SAC:ACF:DF:PD:GT:SGT:SF:SV:SIG:MT:PAC	0,22,0,1:1:1:2:./.:./.:.:0	0,10,0,4:1:1:2:./.:./.:.:0:0:.:.	0,29,0,2:1:1:2:./.:./.:.:0:0:.:.	0,11,0,0:0:1:2:./.:./.:.:0:0:.:.	0,19,0,0:0:1:2:./.:./.:.:0:0:.:.
chr4_ref_v2	645642	.	T	C	.	ExcRegion	IntersectsRepeat=0;RepeatCorrectionApplied=0	SAC:ACF:DF:PD:GT:SGT:SF:SV:SIG:MT:PAC	0,17,0,0:0:1:2:./.:./.:.:0	0,9,0,2:1:1:2:./.:./.:.:0:0:.:.	0,24,0,2:1:1:2:./.:./.:.:0:0:.:.	0,11,0,0:0:1:2:./.:./.:.:0:0:.:.	0,16,0,1:1:1:2:./.:./.:.:0:0:.:.
chr4_ref_v2	645645	.	A	C	.	ExcRegion	IntersectsRepeat=0;RepeatCorrectionApplied=0	SAC:ACF:DF:PD:GT:SGT:SF:SV:SIG:MT:PAC	0,17,0,0:0:1:2:./.:./.:.:0	0,9,0,2:1:1:2:./.:./.:.:0:0:.:.	0,23,0,1:1:1:2:./.:./.:.:0:0:.:.	0,11,0,0:0:1:2:./.:./.:.:0:0:.:.	0,15,0,1:1:1:2:./.:./.:.:0:0:.:.
chr4_ref_v2	649622	.	G	A	.	ExcRegion	IntersectsRepeat=1;RepeatCorrectionApplied=0	SAC:ACF:DF:PD:GT:SGT:SF:SV:SIG:MT:PAC	0,0,0,0:0:1:2:./.:./.:.:0	0,0,0,0:0:1:2:./.:./.:.:0:0:.:.	0,0,1,1:1:1:2:./.:./.:.:0:0:.:.	0,0,0,0:0:1:2:./.:./.:.:0:0:.:.	0,0,0,0:0:1:2:./.:./.:.:0:0:.:.
chr4_ref_v2	651070	.	A	G	.	ExcRegion	IntersectsRepeat=1;RepeatCorrectionApplied=0	SAC:ACF:DF:PD:GT:SGT:SF:SV:SIG:MT:PAC	2,0,1,0:1:1:2:./.:./.:.:0	6,0,0,0:0:1:2:./.:./.:.:0:0:.:.	7,0,3,0:1:1:2:./.:./.:.:0:0:.:.	7,0,2,0:1:1:2:./.:./.:.:0:0:.:.	2,0,0,0:0:1:2:./.:./.:.:0:0:.:.
chr4_ref_v2	651071	.	C	T	.	ExcRegion	IntersectsRepeat=0;RepeatCorrectionApplied=0	SAC:ACF:DF:PD:GT:SGT:SF:SV:SIG:MT:PAC	2,0,1,0:1:1:2:./.:./.:.:0	6,0,0,0:0:1:2:./.:./.:.:0:0:.:.	7,0,3,0:1:1:2:./.:./.:.:0:0:.:.	7,0,2,0:1:1:2:./.:./.:.:0:0:.:.	2,0,1,0:1:1:2:./.:./.:.:0:0:.:.
chr4_ref_v2	651073	.	GA	G	.	ExcRegion	IntersectsRepeat=0;RepeatCorrectionApplied=0	SAC:ACF:DF:PD:GT:SGT:SF:SV:SIG:MT:PAC	3,0,3,0:1:1:2:./.:./.:.:0	6,0,0,0:0:1:2:./.:./.:.:0:0:.:.	7,0,3,0:1:1:2:./.:./.:.:0:0:.:.	10,0,2,0:1:1:2:./.:./.:.:0:0:.:.	3,0,2,0:1:1:2:./.:./.:.:0:0:.:.
chr4_ref_v2	651116	.	A	G	.	ExcRegion	IntersectsRepeat=1;RepeatCorrectionApplied=0	SAC:ACF:DF:PD:GT:SGT:SF:SV:SIG:MT:PAC	19,0,16,0:1:1:2:./.:./.:.:0	16,0,3,0:1:0:2:./.:./.:.:0:0:.:.	22,0,10,0:1:1:2:./.:./.:.:0:0:.:.	29,0,8,0:1:1:2:./.:./.:.:0:0:.:.	9,0,10,0:1:1:2:./.:./.:.:0:0:.:.
chr4_ref_v2	656446	.	A	T	.	PASS	IntersectsRepeat=0;RepeatCorrectionApplied=0	SAC:ACF:DF:PD:GT:SGT:SF:SV:SIG:MT:PAC	65,43,66,54:1:1:2:0/1:./.:.:0	15,12,9,10:1:1:2:0/1:0/0:0.125:0:0:.:.	66,45,57,37:1:1:2:0/1:0/0:0.125:0:0:.:.	41,34,45,30:1:1:2:0/1:./.:.:0:0:.:.	73,56,77,45:1:1:2:0/1:./.:.:0:0:.:.
chr4_ref_v2	661708	.	G	A	.	PASS	IntersectsRepeat=0;RepeatCorrectionApplied=0	SAC:ACF:DF:PD:GT:SGT:SF:SV:SIG:MT:PAC	91,159,0,0:1:1:2:0/0:./.:.:0	17,24,0,0:1:1:2:0/0:./.:.:0:0:.:.	106,122,0,0:1:1:2:0/0:./.:.:0:0:.:.	44,55,40,36:1:1:2:0/1:0/0:0.125:0:1:g.661708G>A:0	99,146,1,0:1:1:2:0/0:./.:.:0:0:.:.
chr4_ref_v2	668517	.	A	T	.	ExcRegion	IntersectsRepeat=1;RepeatCorrectionApplied=0	SAC:ACF:DF:PD:GT:SGT:SF:SV:SIG:MT:PAC	81,79,0,0:1:1:2:./.:./.:.:0	28,38,0,0:1:1:2:./.:./.:.:0:0:.:.	32,33,40,36:1:1:2:./.:./.:.:0:1:.:.	52,58,0,0:1:1:2:./.:./.:.:0:0:.:.	70,60,0,0:1:1:2:./.:./.:.:0:0:.:.
chr4_ref_v2	668816	.	A	T	.	PASS	IntersectsRepeat=0;RepeatCorrectionApplied=0	SAC:ACF:DF:PD:GT:SGT:SF:SV:SIG:MT:PAC	79,82,0,0:1:1:2:0/0:./.:.:0	14,9,11,6:1:1:2:0/1:0/0:0.125:0:1:g.668816A>T:0	69,58,0,1:1:1:2:0/0:./.:.:0:0:.:.	53,40,0,0:1:1:2:0/0:./.:.:0:0:.:.	81,66,0,0:1:1:2:0/0:./.:.:0:0:.:.
chr4_ref_v2	668864	.	TA	T	.	PASS	IntersectsRepeat=1;RepeatCorrectionApplied=1	SAC:ACF:DF:PD:GT:SGT:SF:SV:SIG:MT:PAC	42,74,3,12:1:1:2:0/0:./.:.:0	0,0,0,0:0:0:2:./.:./.:.:0:0:.:.	38,48,3,7:1:1:2:0/0:./.:.:0:0:.:.	39,36,9,9:1:1:2:0/0:./.:.:0:0:.:.	43,58,4,11:1:1:2:0/0:./.:.:0:0:.:.
chr4_ref_v2	675848	.	T	G	.	PASS	IntersectsRepeat=1;RepeatCorrectionApplied=0	SAC:ACF:DF:PD:GT:SGT:SF:SV:SIG:MT:PAC	86,89,0,0:1:1:2:0/0:./.:.:0	27,27,0,0:1:1:2:0/0:./.:.:0:0:.:.	50,54,44,46:1:1:2:0/1:0/0:0.125:0:1:g.675848T>G:0	66,80,0,0:1:1:2:0/0:./.:.:0:0:.:.	76,98,0,0:1:1:2:0/0:./.:.:0:0:.:.
chr4_ref_v2	677928	.	C	CT	.	PASS	IntersectsRepeat=1;RepeatCorrectionApplied=1	SAC:ACF:DF:PD:GT:SGT:SF:SV:SIG:MT:PAC	0,0,1,2:1:1:2:./.:./.:.:0	0,0,0,0:0:0:2:./.:./.:.:0:0:.:.	7,1,1,1:1:1:2:./.:./.:.:0:0:.:.	3,0,0,0:0:0:2:./.:./.:.:0:0:.:.	4,0,0,0:0:0:2:./.:./.:.:0:0:.:.
chr4_ref_v2	682441	.	T	A	.	PASS	IntersectsRepeat=1;RepeatCorrectionApplied=0	SAC:ACF:DF:PD:GT:SGT:SF:SV:SIG:MT:PAC	89,92,0,0:1:1:2:0/0:./.:.:0	33,22,0,0:1:1:2:0/0:./.:.:0:0:.:.	33,50,36,57:1:1:2:0/1:./.:.:0:1:g.682441T>A:0	50,82,0,0:1:1:2:0/0:./.:.:0:0:.:.	70,98,0,0:1:1:2:0/0:./.:.:0:0:.:.
chr4_ref_v2	687977	.	C	CT,CTT	.	PASS	IntersectsRepeat=1;RepeatCorrectionApplied=1	SAC:ACF:DF:PD:GT:SGT:SF:SV:SIG:MT:PAC	0,0,3,7,26,24:1:1:2:2/2:./.:.:0	0,0,2,2,7,1:1:0:2:./.:./.:.:0:0:.:.	0,1,4,4,36,22:1:1:2:2/2:./.:.:0:0:.:.	0,1,2,3,19,26:1:1:2:2/2:./.:.:0:0:.:.	2,2,4,4,38,25:1:1:2:2/2:0/2:0.125:0:0:.:.
chr4_ref_v2	691302	.	A	AATAT,AATATAT	.	PASS	IntersectsRepeat=1;RepeatCorrectionApplied=1	SAC:ACF:DF:PD:GT:SGT:SF:SV:SIG:MT:PAC	0,0,4,4,13,25:1:1:2:2/2:./.:.:0	0,0,5,5,14,18:1:1:2:2/2:1/2:0.25:0:0:.:.	0,0,7,5,23,30:1:1:2:2/2:1/2:0.125:0:0:.:.	0,0,2,3,18,28:1:1:2:2/2:./.:.:0:0:.:.	0,0,1,2,12,17:1:1:2:2/2:./.:.:0:0:.:.
chr4_ref_v2	720833	.	A	T	.	PASS	IntersectsRepeat=1;RepeatCorrectionApplied=0	SAC:ACF:DF:PD:GT:SGT:SF:SV:SIG:MT:PAC	54,63,0,0:1:1:2:0/0:./.:.:0	26,21,0,0:1:1:2:0/0:./.:.:0:0:.:.	46,40,0,0:1:1:2:0/0:./.:.:0:0:.:.	29,21,18,20:1:1:2:0/1:0/0:0.125:0:1:g.720833A>T:0	59,44,0,0:1:1:2:0/0:./.:.:0:0:.:.
chr4_ref_v2	732291	.	G	A	.	PASS	IntersectsRepeat=0;RepeatCorrectionApplied=0	SAC:ACF:DF:PD:GT:SGT:SF:SV:SIG:MT:PAC	0,0,135,85:1:1:2:1/1:./.:.:0	0,0,24,23:1:1:2:1/1:./.:.:0:0:.:.	0,0,100,101:1:1:2:1/1:./.:.:0:0:.:.	0,0,75,66:1:1:2:1/1:./.:.:0:0:.:.	0,0,120,110:1:1:2:1/1:./.:.:0:0:.:.
chr4_ref_v2	748425	.	T	TA	.	PASS	IntersectsRepeat=1;RepeatCorrectionApplied=1	SAC:ACF:DF:PD:GT:SGT:SF:SV:SIG:MT:PAC	31,34,5,7:1:1:2:0/0:0/1:0.25:0	23,8,4,1:1:1:2:0/0:0/1:0.125:0:0:.:.	66,39,0,2:1:1:2:0/0:./.:.:0:0:.:.	33,27,6,4:1:1:2:0/0:0/1:0.125:0:0:.:.	53,46,4,0:1:1:2:0/0:./.:.:0:0:.:.
chr4_ref_v2	777641	.	A	T	.	PASS	IntersectsRepeat=0;RepeatCorrectionApplied=0	SAC:ACF:DF:PD:GT:SGT:SF:SV:SIG:MT:PAC	91,100,0,0:1:1:2:0/0:./.:.:0	21,25,0,0:1:1:2:0/0:./.:.:0:0:.:.	124,109,0,0:1:1:2:0/0:./.:.:0:0:.:.	32,43,35,26:1:1:2:0/1:0/0:0.125:0:1:g.777641A>T:0	123,115,0,0:1:1:2:0/0:./.:.:0:0:.:.
chr4_ref_v2	794535	.	C	A	.	PASS	IntersectsRepeat=1;RepeatCorrectionApplied=0	SAC:ACF:DF:PD:GT:SGT:SF:SV:SIG:MT:PAC	93,26,0,20:1:1:2:0/0:0/1:0.25:0	23,9,0,0:1:1:2:0/0:./.:.:0:0:.:.	108,15,0,12:1:1:2:0/0:0/1:0.25:0:0:.:.	72,10,0,12:1:1:2:0/0:0/1:0.25:0:0:.:.	120,12,0,27:1:1:2:0/0:0/1:0.25:0:0:.:.
chr4_ref_v2	810373	.	TTA	T	.	PASS	IntersectsRepeat=1;RepeatCorrectionApplied=1	SAC:ACF:DF:PD:GT:SGT:SF:SV:SIG:MT:PAC	37,36,3,3:1:1:2:0/0:./.:.:0	20,22,2,2:1:1:2:0/0:./.:.:0:0:.:.	39,37,3,7:1:1:2:0/0:./.:.:0:0:.:.	24,25,0,3:1:1:2:0/0:./.:.:0:0:.:.	31,25,1,4:1:1:2:0/0:./.:.:0:0:.:.
chr4_ref_v2	815200	.	A	T	.	PASS	IntersectsRepeat=0;RepeatCorrectionApplied=0	SAC:ACF:DF:PD:GT:SGT:SF:SV:SIG:MT:PAC	82,98,0,0:1:1:2:0/0:./.:.:0	26,16,0,0:1:1:2:0/0:./.:.:0:0:.:.	93,95,0,0:1:1:2:0/0:./.:.:0:0:.:.	47,50,37,30:1:1:2:0/1:0/0:0.125:0:1:g.815200A>T:0	77,105,0,0:1:1:2:0/0:./.:.:0:0:.:.
chr4_ref_v2	831557	.	T	A	.	PASS	IntersectsRepeat=1;RepeatCorrectionApplied=0	SAC:ACF:DF:PD:GT:SGT:SF:SV:SIG:MT:PAC	66,110,0,0:1:1:2:0/0:./.:.:0	34,21,0,0:1:1:2:0/0:./.:.:0:0:.:.	86,78,0,0:1:1:2:0/0:./.:.:0:0:.:.	57,69,0,0:1:1:2:0/0:./.:.:0:0:.:.	27,54,35,50:1:1:2:0/1:./.:.:0:1:g.831557T>A:0
chr4_ref_v2	835540	.	GA	G	.	PASS	IntersectsRepeat=1;RepeatCorrectionApplied=1	SAC:ACF:DF:PD:GT:SGT:SF:SV:SIG:MT:PAC	63,53,5,6:1:1:2:0/0:./.:.:0	14,11,0,1:1:1:2:0/0:./.:.:0:0:.:.	41,50,2,8:1:1:2:0/0:./.:.:0:0:.:.	41,38,4,6:1:1:2:0/0:0/1:0.125:0:0:.:.	64,67,6,3:1:1:2:0/0:./.:.:0:0:.:.
chr4_ref_v2	837968	.	A	AAATAATAATAAT	.	PASS	IntersectsRepeat=1;RepeatCorrectionApplied=1	SAC:ACF:DF:PD:GT:SGT:SF:SV:SIG:MT:PAC	0,1,17,15:1:1:2:1/1:./.:.:0	0,0,16,12:1:1:2:1/1:./.:.:0:0:.:.	0,2,28,28:1:1:2:1/1:0/1:0.125:0:0:.:.	0,0,15,18:1:1:2:1/1:./.:.:0:0:.:.	0,0,30,16:1:1:2:1/1:./.:.:0:0:.:.
chr4_ref_v2	840324	.	AATAT	A,AAT	.	PASS	IntersectsRepeat=1;RepeatCorrectionApplied=1	SAC:ACF:DF:PD:GT:SGT:SF:SV:SIG:MT:PAC	0,0,5,4,25,24:1:1:2:2/2:1/2:0.125:0	2,0,1,2,14,19:1:1:2:2/2:0/2:0.125:0:0:.:.	1,1,4,4,21,37:1:1:2:2/2:1/2:0.125:0:0:.:.	2,2,5,4,26,26:1:1:2:2/2:1/2:0.125:0:0:.:.	2,2,1,6,25,42:1:1:2:2/2:./.:.:0:0:.:.
chr4_ref_v2	843414	.	A	G	.	PASS	IntersectsRepeat=1;RepeatCorrectionApplied=0	SAC:ACF:DF:PD:GT:SGT:SF:SV:SIG:MT:PAC	70,71,0,0:1:1:2:0/0:./.:.:0	12,15,14,17:1:1:2:0/1:1/1:0.125:0:1:g.843414A>G:0	65,66,0,0:1:1:2:0/0:./.:.:0:0:.:.	57,72,0,0:1:1:2:0/0:./.:.:0:0:.:.	59,67,0,0:1:1:2:0/0:./.:.:0:0:.:.
chr4_ref_v2	844810	.	A	T	.	PASS	IntersectsRepeat=1;RepeatCorrectionApplied=0	SAC:ACF:DF:PD:GT:SGT:SF:SV:SIG:MT:PAC	84,105,0,0:1:1:2:0/0:./.:.:0	24,21,0,0:1:1:2:0/0:./.:.:0:0:.:.	37,51,42,50:1:1:2:0/1:./.:.:0:1:g.844810A>T:0	61,79,0,0:1:1:2:0/0:./.:.:0:0:.:.	64,109,0,0:1:1:2:0/0:./.:.:0:0:.:.
chr4_ref_v2	847219	.	C	A	.	PASS	IntersectsRepeat=0;RepeatCorrectionApplied=0	SAC:ACF:DF:PD:GT:SGT:SF:SV:SIG:MT:PAC	120,25,0,29:1:1:2:0/0:0/1:0.25:0	35,9,0,0:1:1:2:0/0:./.:.:0:0:.:.	105,17,0,32:1:1:2:0/0:0/1:0.5:0:0:.:.	87,12,0,32:1:1:2:0/0:0/1:0.5:0:0:.:.	107,12,1,34:1:1:2:0/0:0/1:0.5:0:0:.:.
chr4_ref_v2	847731	.	C	A	.	PASS	IntersectsRepeat=1;RepeatCorrectionApplied=0	SAC:ACF:DF:PD:GT:SGT:SF:SV:SIG:MT:PAC	110,104,0,0:1:1:2:0/0:./.:.:0	25,33,0,0:1:1:2:0/0:./.:.:0:0:.:.	87,105,0,0:1:1:2:0/0:./.:.:0:0:.:.	46,36,29,39:1:1:2:0/1:0/0:0.125:0:1:g.847731C>A:0	94,99,0,0:1:1:2:0/0:./.:.:0:0:.:.
chr4_ref_v2	857645	.	T	A	.	PASS	IntersectsRepeat=0;RepeatCorrectionApplied=0	SAC:ACF:DF:PD:GT:SGT:SF:SV:SIG:MT:PAC	98,110,14,12:1:1:2:0/0:0/1:0.25:1	24,29,0,0:1:1:2:0/0:./.:.:0:0:.:.	111,99,0,0:1:1:2:0/0:./.:.:0:0:.:.	88,58,0,1:1:1:2:0/0:./.:.:0:0:.:.	125,118,0,0:1:1:2:0/0:./.:.:0:0:.:.
chr4_ref_v2	864769	.	CAT	C	.	PASS	IntersectsRepeat=1;RepeatCorrectionApplied=1	SAC:ACF:DF:PD:GT:SGT:SF:SV:SIG:MT:PAC	31,56,1,5:1:1:2:0/0:./.:.:0	15,22,5,5:1:1:2:0/0:0/1:0.25:0:0:.:.	31,54,1,4:1:1:2:0/0:./.:.:0:0:.:.	17,17,6,4:1:1:2:0/0:0/1:0.25:0:0:.:.	28,43,3,6:1:1:2:0/0:./.:.:0:0:.:.
chr4_ref_v2	865535	.	T	A	.	PASS	IntersectsRepeat=0;RepeatCorrectionApplied=0	SAC:ACF:DF:PD:GT:SGT:SF:SV:SIG:MT:PAC	127,106,0,0:1:1:2:0/0:./.:.:0	27,30,0,0:1:1:2:0/0:./.:.:0:0:.:.	50,54,51,59:1:1:2:0/1:./.:.:0:1:g.865535T>A:0	67,78,0,0:1:1:2:0/0:./.:.:0:0:.:.	138,109,0,0:1:1:2:0/0:./.:.:0:0:.:.
chr4_ref_v2	866509	.	A	C	.	PASS	IntersectsRepeat=0;RepeatCorrectionApplied=0	SAC:ACF:DF:PD:GT:SGT:SF:SV:SIG:MT:PAC	73,16,0,35:1:1:2:0/0:0/1:0.5:0	21,6,0,5:1:1:2:0/0:0/1:0.5:0:0:.:.	0,0,0,0:0:0:2:./.:./.:.:0:0:.:.	39,17,0,19:1:1:2:0/0:0/1:0.5:0:0:.:.	94,28,0,37:1:1:2:0/0:0/1:0.5:0:0:.:.
chr4_ref_v2	892434	.	CA	C	.	PASS	IntersectsRepeat=1;RepeatCorrectionApplied=1	SAC:ACF:DF:PD:GT:SGT:SF:SV:SIG:MT:PAC	38,54,1,4:1:1:2:0/0:./.:.:0	6,7,3,3:1:0:2:./.:./.:.:0:0:.:.	21,55,2,3:1:1:2:0/0:./.:.:0:0:.:.	24,37,5,4:1:1:2:0/0:0/1:0.125:0:0:.:.	23,55,5,1:1:1:2:0/0:./.:.:0:0:.:.
chr4_ref_v2	896497	.	C	A	.	PASS	IntersectsRepeat=0;RepeatCorrectionApplied=0	SAC:ACF:DF:PD:GT:SGT:SF:SV:SIG:MT:PAC	117,13,0,16:1:1:2:0/0:0/1:0.25:0	20,8,0,1:1:1:2:0/0:0/1:0.125:0:0:.:.	89,18,0,24:1:1:2:0/0:0/1:0.5:0:0:.:.	78,16,0,16:1:1:2:0/0:0/1:0.25:0:0:.:.	114,17,0,24:1:1:2:0/0:0/1:0.25:0:0:.:.
chr4_ref_v2	909629	.	AT	A	.	PASS	IntersectsRepeat=1;RepeatCorrectionApplied=1	SAC:ACF:DF:PD:GT:SGT:SF:SV:SIG:MT:PAC	42,28,1,10:1:1:2:0/0:./.:.:0	12,9,0,0:1:1:2:0/0:./.:.:0:0:.:.	26,20,0,14:1:1:2:0/0:0/1:0.125:0:0:.:.	27,31,1,10:1:1:2:0/0:./.:.:0:0:.:.	31,36,2,11:1:1:2:0/0:./.:.:0:0:.:.
chr4_ref_v2	914561	.	T	G	.	PASS	IntersectsRepeat=0;RepeatCorrectionApplied=0	SAC:ACF:DF:PD:GT:SGT:SF:SV:SIG:MT:PAC	13,104,45,0:1:1:2:0/0:0/1:0.5:0	13,25,3,0:1:1:2:0/0:0/1:0.25:0:0:.:.	13,111,42,0:1:1:2:0/0:0/1:0.5:0:0:.:.	10,73,30,0:1:1:2:0/0:0/1:0.5:0:0:.:.	17,131,39,0:1:1:2:0/0:0/1:0.5:0:0:.:.
chr4_ref_v2	918641	.	A	C	.	PASS	IntersectsRepeat=1;RepeatCorrectionApplied=0	SAC:ACF:DF:PD:GT:SGT:SF:SV:SIG:MT:PAC	0,0,107,105:1:1:2:1/1:./.:.:0	0,0,27,27:1:1:2:1/1:./.:.:0:0:.:.	0,0,92,119:1:1:2:1/1:./.:.:0:0:.:.	0,0,73,76:1:1:2:1/1:./.:.:0:0:.:.	0,0,110,108:1:1:2:1/1:./.:.:0:0:.:.
chr4_ref_v2	930866	.	CAT	C	.	PASS	IntersectsRepeat=1;RepeatCorrectionApplied=1	SAC:ACF:DF:PD:GT:SGT:SF:SV:SIG:MT:PAC	31,26,14,10:1:1:2:0/0:0/1:0.5:0	7,18,2,4:1:1:2:0/0:0/1:0.25:0:0:.:.	24,35,11,5:1:1:2:0/0:0/1:0.25:0:0:.:.	22,28,3,4:1:1:2:0/0:./.:.:0:0:.:.	35,29,14,11:1:1:2:0/0:0/1:0.5:0:0:.:.
chr4_ref_v2	933054	.	A	T	.	PASS	IntersectsRepeat=0;RepeatCorrectionApplied=0	SAC:ACF:DF:PD:GT:SGT:SF:SV:SIG:MT:PAC	69,104,0,0:1:1:2:0/0:./.:.:0	18,19,0,0:1:1:2:0/0:./.:.:0:0:.:.	34,48,35,44:1:1:2:0/1:./.:.:0:1:g.933054A>T:0	54,69,0,0:1:1:2:0/0:./.:.:0:0:.:.	72,121,0,0:1:1:2:0/0:./.:.:0:0:.:.
chr4_ref_v2	955888	.	G	GAAAAAAAAA	.	PASS	IntersectsRepeat=1;RepeatCorrectionApplied=1	SAC:ACF:DF:PD:GT:SGT:SF:SV:SIG:MT:PAC	21,19,48,9:1:1:2:0/1:1/1:0.125:0	6,8,5,2:1:1:2:0/1:0/0:0.25:0:0:.:.	37,25,31,6:1:1:2:0/1:0/0:0.25:0:0:.:.	25,15,21,2:1:1:2:0/1:0/0:0.25:0:0:.:.	33,16,36,4:1:1:2:0/1:0/0:0.125:0:0:.:.
chr4_ref_v2	966422	.	TA	T	.	PASS	IntersectsRepeat=1;RepeatCorrectionApplied=1	SAC:ACF:DF:PD:GT:SGT:SF:SV:SIG:MT:PAC	31,42,8,9:1:1:2:0/0:./.:.:0	3,5,1,1:1:0:2:./.:./.:.:0:0:.:.	22,37,13,9:1:1:2:0/0:0/1:0.25:0:0:.:.	12,29,6,4:1:1:2:0/0:./.:.:0:0:.:.	24,39,11,4:1:1:2:0/0:./.:.:0:0:.:.
chr4_ref_v2	970055	.	C	G	.	PASS	IntersectsRepeat=0;RepeatCorrectionApplied=0	SAC:ACF:DF:PD:GT:SGT:SF:SV:SIG:MT:PAC	99,8,0,19:1:1:2:0/0:0/1:0.25:0	31,5,1,0:1:1:2:0/0:./.:.:0:0:.:.	99,11,0,18:1:1:2:0/0:0/1:0.25:0:0:.:.	82,5,0,10:1:1:2:0/0:0/1:0.25:0:0:.:.	89,6,0,21:1:1:2:0/0:0/1:0.5:0:0:.:.
chr4_ref_v2	973905	.	T	G	.	PASS	IntersectsRepeat=1;RepeatCorrectionApplied=0	SAC:ACF:DF:PD:GT:SGT:SF:SV:SIG:MT:PAC	97,103,0,0:1:1:2:0/0:./.:.:0	34,21,2,0:1:1:2:0/0:0/1:0.125:0:0:.:.	110,91,0,0:1:1:2:0/0:./.:.:0:0:.:.	30,33,33,33:1:1:2:0/1:./.:.:0:1:g.973905T>G:0	94,97,1,0:1:1:2:0/0:./.:.:0:0:.:.
chr4_ref_v2	981141	.	T	C	.	ExcRegion	IntersectsRepeat=1;RepeatCorrectionApplied=0	SAC:ACF:DF:PD:GT:SGT:SF:SV:SIG:MT:PAC	7,113,0,0:1:1:2:./.:./.:.:0	7,29,0,0:1:1:2:./.:./.:.:0:0:.:.	8,48,0,46:1:1:2:./.:./.:.:0:0:.:.	8,75,0,0:1:1:2:./.:./.:.:0:0:.:.	4,94,0,0:1:1:2:./.:./.:.:0:0:.:.
chr4_ref_v2	987146	.	G	A	.	ExcRegion	IntersectsRepeat=0;RepeatCorrectionApplied=0	SAC:ACF:DF:PD:GT:SGT:SF:SV:SIG:MT:PAC	0,1,0,48:1:1:2:./.:./.:.:0	0,0,0,7:0:1:2:./.:./.:.:0:0:.:.	0,1,1,26:1:1:2:./.:./.:.:0:0:.:.	1,0,1,16:1:1:2:./.:./.:.:0:0:.:.	0,0,0,28:0:1:2:./.:./.:.:0:0:.:.
chr4_ref_v2	987838	.	T	C	.	ExcRegion	IntersectsRepeat=0;RepeatCorrectionApplied=0	SAC:ACF:DF:PD:GT:SGT:SF:SV:SIG:MT:PAC	0,0,0,0:0:1:2:./.:./.:.:0	0,0,0,0:0:1:2:./.:./.:.:0:0:.:.	0,1,0,0:0:1:2:./.:./.:.:0:0:.:.	0,0,0,0:0:1:2:./.:./.:.:0:0:.:.	0,0,1,1:1:1:2:./.:./.:.:0:0:.:.
chr4_ref_v2	987847	.	T	A	.	ExcRegion	IntersectsRepeat=0;RepeatCorrectionApplied=0	SAC:ACF:DF:PD:GT:SGT:SF:SV:SIG:MT:PAC	0,0,0,0:0:1:2:./.:./.:.:0	0,0,0,0:0:1:2:./.:./.:.:0:0:.:.	0,0,0,0:0:1:2:./.:./.:.:0:0:.:.	0,0,0,0:0:1:2:./.:./.:.:0:0:.:.	0,0,1,1:1:1:2:./.:./.:.:0:0:.:.
chr4_ref_v2	987850	.	G	A	.	ExcRegion	IntersectsRepeat=0;RepeatCorrectionApplied=0	SAC:ACF:DF:PD:GT:SGT:SF:SV:SIG:MT:PAC	0,0,0,0:0:1:2:./.:./.:.:0	0,0,0,0:0:1:2:./.:./.:.:0:0:.:.	0,0,0,0:0:1:2:./.:./.:.:0:0:.:.	0,0,0,0:0:1:2:./.:./.:.:0:0:.:.	0,0,1,1:1:1:2:./.:./.:.:0:0:.:.
chr4_ref_v2	1002193	.	A	AT	.	PASS	IntersectsRepeat=1;RepeatCorrectionApplied=1	SAC:ACF:DF:PD:GT:SGT:SF:SV:SIG:MT:PAC	71,56,7,3:1:1:2:0/0:./.:.:0	22,15,5,1:1:1:2:0/0:0/1:0.125:0:0:.:.	55,54,7,4:1:1:2:0/0:0/1:0.125:0:0:.:.	63,45,4,1:1:1:2:0/0:./.:.:0:0:.:.	78,59,5,1:1:1:2:0/0:./.:.:0:0:.:.
chr4_ref_v2	1006338	.	GA	G	.	PASS	IntersectsRepeat=1;RepeatCorrectionApplied=1	SAC:ACF:DF:PD:GT:SGT:SF:SV:SIG:MT:PAC	3,0,87,96:1:1:2:1/1:./.:.:0	0,0,28,38:1:1:2:1/1:./.:.:0:0:.:.	1,0,78,103:1:1:2:1/1:./.:.:0:0:.:.	0,1,88,77:1:1:2:1/1:./.:.:0:0:.:.	1,1,106,100:1:1:2:1/1:./.:.:0:0:.:.
chr4_ref_v2	1015892	.	GA	G,GAA	.	PASS	IntersectsRepeat=1;RepeatCorrectionApplied=1	SAC:ACF:DF:PD:GT:SGT:SF:SV:SIG:MT:PAC	22,24,10,3,2,2:1:1:2:0/0:0/1:0.125:0	4,6,1,4,0,2:1:0:2:./.:./.:.:0:0:.:.	23,12,6,5,0,3:1:1:2:0/0:0/1:0.25:0:0:.:.	24,17,4,4,4,3:1:1:2:0/0:0/2:0.125:0:0:.:.	29,22,3,3,2,5:1:1:2:0/0:0/2:0.125:0:0:.:.
chr4_ref_v2	1025564	.	G	T	.	PASS	IntersectsRepeat=0;RepeatCorrectionApplied=0	SAC:ACF:DF:PD:GT:SGT:SF:SV:SIG:MT:PAC	38,107,17,0:1:1:2:0/0:0/1:0.25:0	12,32,0,0:1:1:2:0/0:./.:.:0:0:.:.	25,114,26,0:1:1:2:0/0:0/1:0.25:0:0:.:.	21,93,25,0:1:1:2:0/0:0/1:0.5:0:0:.:.	28,111,27,1:1:1:2:0/0:0/1:0.25:0:0:.:.
chr4_ref_v2	1078913	.	AT	A	.	PASS	IntersectsRepeat=1;RepeatCorrectionApplied=1	SAC:ACF:DF:PD:GT:SGT:SF:SV:SIG:MT:PAC	33,24,8,16:1:1:2:0/0:0/1:0.25:0	12,6,6,11:1:1:2:0/1:0/0:0.25:0:0:.:.	48,25,9,21:1:1:2:0/0:0/1:0.25:0:0:.:.	21,23,5,13:1:1:2:0/0:0/1:0.25:0:0:.:.	52,25,4,19:1:1:2:0/0:0/1:0.125:0:0:.:.
chr4_ref_v2	1084424	.	GA	G	.	PASS	IntersectsRepeat=1;RepeatCorrectionApplied=1	SAC:ACF:DF:PD:GT:SGT:SF:SV:SIG:MT:PAC	52,52,7,2:1:1:2:0/0:./.:.:0	18,11,2,4:1:1:2:0/0:./.:.:0:0:.:.	54,47,13,17:1:1:2:0/0:0/1:0.25:0:1:.:	37,31,11,3:1:1:2:0/0:0/1:0.125:0:0:.:.	69,34,11,8:1:1:2:0/0:./.:.:0:0:.:.
chr4_ref_v2	1084588	.	GA	G	.	PASS	IntersectsRepeat=1;RepeatCorrectionApplied=1	SAC:ACF:DF:PD:GT:SGT:SF:SV:SIG:MT:PAC	62,57,6,6:1:1:2:0/0:./.:.:0	16,15,3,2:1:1:2:0/0:./.:.:0:0:.:.	73,65,8,9:1:1:2:0/0:./.:.:0:0:.:.	43,48,4,4:1:1:2:0/0:./.:.:0:0:.:.	70,91,6,5:1:1:2:0/0:./.:.:0:0:.:.
chr4_ref_v2	1090016	.	G	GA	.	PASS	IntersectsRepeat=1;RepeatCorrectionApplied=1	SAC:ACF:DF:PD:GT:SGT:SF:SV:SIG:MT:PAC	7,11,1,6:1:1:2:0/0:0/1:0.5:0	2,3,1,4:1:0:2:./.:./.:.:0:0:.:.	16,10,0,11:1:1:2:0/0:0/1:0.5:0:0:.:.	4,5,2,4:1:0:2:./.:./.:.:0:0:.:.	13,15,0,15:1:1:2:0/1:0/0:0.25:0:0:.:.
chr4_ref_v2	1101886	.	CT	C	.	PASS	IntersectsRepeat=1;RepeatCorrectionApplied=1	SAC:ACF:DF:PD:GT:SGT:SF:SV:SIG:MT:PAC	66,79,12,10:1:1:2:0/0:0/1:0.125:0	35,25,3,3:1:1:2:0/0:0/1:0.125:0:0:.:.	59,80,5,5:1:1:2:0/0:./.:.:0:0:.:.	60,57,5,10:1:1:2:0/0:0/1:0.125:0:0:.:.	67,62,9,6:1:1:2:0/0:0/1:0.125:0:0:.:.
chr4_ref_v2	1105812	.	AT	A,ATT	.	PASS	IntersectsRepeat=1;RepeatCorrectionApplied=1	SAC:ACF:DF:PD:GT:SGT:SF:SV:SIG:MT:PAC	7,54,5,15,9,9:1:1:2:0/0:0/2:0.25:0	5,10,3,8,3,0:1:1:2:0/1:0/2:0.25:0:0:.:.	16,44,3,10,11,5:1:1:2:0/0:0/2:0.25:0:0:.:.	19,43,2,4,8,2:1:1:2:0/0:0/2:0.125:0:0:.:.	18,48,4,8,8,11:1:1:2:0/0:0/2:0.25:0:0:.:.
chr4_ref_v2	1108503	.	G	GA	.	PASS	IntersectsRepeat=1;RepeatCorrectionApplied=1	SAC:ACF:DF:PD:GT:SGT:SF:SV:SIG:MT:PAC	22,25,4,5:1:1:2:0/0:0/1:0.125:0	6,6,2,0:1:0:2:./.:./.:.:0:0:.:.	18,24,2,3:1:1:2:0/0:./.:.:0:0:.:.	11,15,3,2:1:1:2:0/0:0/1:0.125:0:0:.:.	15,40,8,7:1:1:2:0/0:0/1:0.25:0:0:.:.
chr4_ref_v2	1109779	.	GAT	G	.	PASS	IntersectsRepeat=1;RepeatCorrectionApplied=1	SAC:ACF:DF:PD:GT:SGT:SF:SV:SIG:MT:PAC	90,72,10,10:1:1:2:0/0:0/1:0.25:0	32,16,1,5:1:1:2:0/0:0/1:0.25:0:0:.:.	61,76,2,7:1:1:2:0/0:0/1:0.125:0:0:.:.	46,71,9,8:1:1:2:0/0:0/1:0.25:0:0:.:.	71,64,11,9:1:1:2:0/0:0/1:0.25:0:0:.:.
chr4_ref_v2	1129958	.	A	T	.	PASS	IntersectsRepeat=0;RepeatCorrectionApplied=0	SAC:ACF:DF:PD:GT:SGT:SF:SV:SIG:MT:PAC	122,125,0,0:1:1:2:0/0:./.:.:0	33,33,0,0:1:1:2:0/0:./.:.:0:0:.:.	50,59,63,59:1:1:2:0/1:./.:.:0:1:g.1129958A>T:0	75,80,0,0:1:1:2:0/0:./.:.:0:0:.:.	120,122,0,0:1:1:2:0/0:./.:.:0:0:.:.
chr4_ref_v2	1135592	.	GA	G	.	PASS	IntersectsRepeat=1;RepeatCorrectionApplied=1	SAC:ACF:DF:PD:GT:SGT:SF:SV:SIG:MT:PAC	70,46,1,10:1:1:2:0/0:0/1:0.125:0	24,25,1,1:1:1:2:0/0:./.:.:0:0:.:.	58,41,10,6:1:1:2:0/0:0/1:0.25:0:0:.:.	49,31,0,5:1:1:2:0/0:./.:.:0:0:.:.	54,46,4,3:1:1:2:0/0:./.:.:0:0:.:.
chr4_ref_v2	1136571	.	T	A	.	PASS	IntersectsRepeat=0;RepeatCorrectionApplied=0	SAC:ACF:DF:PD:GT:SGT:SF:SV:SIG:MT:PAC	123,77,0,0:1:1:2:0/0:./.:.:0	13,10,13,14:1:1:2:0/1:1/1:0.125:0:1:g.1136571T>A:0	126,83,0,0:1:1:2:0/0:./.:.:0:0:.:.	93,60,0,0:1:1:2:0/0:./.:.:0:0:.:.	133,75,0,0:1:1:2:0/0:./.:.:0:0:.:.
chr4_ref_v2	1146381	.	C	A	.	PASS	IntersectsRepeat=0;RepeatCorrectionApplied=0	SAC:ACF:DF:PD:GT:SGT:SF:SV:SIG:MT:PAC	119,15,1,38:1:1:2:0/0:0/1:0.5:0	30,6,0,5:1:1:2:0/0:0/1:0.25:0:0:.:.	114,12,0,37:1:1:2:0/0:0/1:0.5:0:0:.:.	80,8,0,40:1:1:2:0/1:0/0:0.25:0:0:.:.	105,11,0,41:1:1:2:0/0:0/1:0.5:0:0:.:.
chr4_ref_v2	1151968	.	T	G	.	PASS	IntersectsRepeat=0;RepeatCorrectionApplied=0	SAC:ACF:DF:PD:GT:SGT:SF:SV:SIG:MT:PAC	53,81,37,0:1:1:2:0/0:0/1:0.5:0	17,22,5,0:1:1:2:0/0:0/1:0.25:0:0:.:.	52,103,41,0:1:1:2:0/0:0/1:0.5:0:0:.:.	33,66,26,0:1:1:2:0/0:0/1:0.5:0:0:.:.	65,97,48,1:1:1:2:0/0:0/1:0.5:0:0:.:.
chr4_ref_v2	1178234	.	C	CT	.	PASS	IntersectsRepeat=1;RepeatCorrectionApplied=1	SAC:ACF:DF:PD:GT:SGT:SF:SV:SIG:MT:PAC	17,6,3,5:1:1:2:0/0:0/1:0.5:0	5,3,1,1:1:0:2:./.:./.:.:0:0:.:.	24,10,7,8:1:1:2:0/0:0/1:0.5:0:0:.:.	21,8,4,7:1:1:2:0/0:0/1:0.5:0:0:.:.	15,12,7,4:1:1:2:0/0:0/1:0.5:0:0:.:.
chr4_ref_v2	1187210	.	A	T	.	PASS	IntersectsRepeat=1;RepeatCorrectionApplied=0	SAC:ACF:DF:PD:GT:SGT:SF:SV:SIG:MT:PAC	125,154,0,0:1:1:2:0/0:./.:.:0	32,29,0,0:1:1:2:0/0:./.:.:0:0:.:.	116,124,0,0:1:1:2:0/0:./.:.:0:0:.:.	96,117,0,0:1:1:2:0/0:./.:.:0:0:.:.	69,71,80,81:1:1:2:0/1:1/1:0.125:0:1:g.1187210A>T:0
chr4_ref_v2	1206606	.	C	CAAAT	.	PASS	IntersectsRepeat=0;RepeatCorrectionApplied=0	SAC:ACF:DF:PD:GT:SGT:SF:SV:SIG:MT:PAC	0,4,4,5:1:1:2:./.:./.:.:0	2,0,6,7:1:0:2:./.:./.:.:0:0:.:.	2,5,2,15:1:1:2:1/1:0/1:0.5:0:0:.:.	1,4,2,7:1:1:2:./.:./.:.:0:0:.:.	3,4,5,12:1:1:2:1/1:0/1:0.5:0:0:.:.
chr4_ref_v2	1206611	.	T	A	.	ExcRegion	IntersectsRepeat=0;RepeatCorrectionApplied=0	SAC:ACF:DF:PD:GT:SGT:SF:SV:SIG:MT:PAC	0,4,4,4:1:1:2:./.:./.:.:0	0,0,4,3:1:0:2:./.:./.:.:0:0:.:.	1,3,1,5:1:1:2:./.:./.:.:0:0:.:.	0,2,2,4:1:1:2:./.:./.:.:0:0:.:.	2,1,4,7:1:1:2:./.:./.:.:0:0:.:.
chr4_ref_v2	1206613	.	G	T	.	ExcRegion	IntersectsRepeat=0;RepeatCorrectionApplied=0	SAC:ACF:DF:PD:GT:SGT:SF:SV:SIG:MT:PAC	0,4,2,2:1:1:2:./.:./.:.:0	0,0,2,0:0:1:2:./.:./.:.:0:0:.:.	1,3,1,3:1:1:2:./.:./.:.:0:0:.:.	0,2,2,2:1:1:2:./.:./.:.:0:0:.:.	0,0,0,0:0:1:2:./.:./.:.:0:0:.:.
chr4_ref_v2	1238935	.	AAT	A	.	PASS	IntersectsRepeat=1;RepeatCorrectionApplied=1	SAC:ACF:DF:PD:GT:SGT:SF:SV:SIG:MT:PAC	13,29,2,4:1:1:2:0/0:./.:.:0	8,8,1,4:1:1:2:0/0:0/1:0.25:0:0:.:.	8,30,5,2:1:1:2:0/0:./.:.:0:0:.:.	7,14,3,4:1:1:2:0/0:0/1:0.125:0:0:.:.	20,17,3,3:1:1:2:0/0:./.:.:0:0:.:.
chr4_ref_v2	1240863	.	G	GA	.	PASS	IntersectsRepeat=1;RepeatCorrectionApplied=1	SAC:ACF:DF:PD:GT:SGT:SF:SV:SIG:MT:PAC	53,25,6,7:1:1:2:0/0:0/1:0.125:0	18,14,1,1:1:1:2:0/0:./.:.:0:0:.:.	35,27,3,3:1:1:2:0/0:./.:.:0:0:.:.	25,25,3,3:1:1:2:0/0:./.:.:0:0:.:.	51,42,3,8:1:1:2:0/0:0/1:0.125:0:0:.:.
chr4_ref_v2	1241015	.	GA	G	.	PASS	IntersectsRepeat=1;RepeatCorrectionApplied=1	SAC:ACF:DF:PD:GT:SGT:SF:SV:SIG:MT:PAC	59,82,3,9:1:1:2:0/0:./.:.:0	18,21,1,3:1:1:2:0/0:0/1:0.125:0:0:.:.	70,83,1,5:1:1:2:0/0:./.:.:0:0:.:.	39,36,3,6:1:1:2:0/0:0/1:0.125:0:0:.:.	52,77,7,1:1:1:2:0/0:./.:.:0:0:.:.
chr4_ref_v2	1289556	.	C	A	.	PASS	IntersectsRepeat=0;RepeatCorrectionApplied=0	SAC:ACF:DF:PD:GT:SGT:SF:SV:SIG:MT:PAC	91,18,0,24:1:1:2:0/0:0/1:0.5:0	33,15,0,2:1:1:2:0/0:0/1:0.125:0:0:.:.	105,18,0,21:1:1:2:0/0:0/1:0.25:0:0:.:.	76,21,2,13:1:1:2:0/0:0/1:0.25:0:0:.:.	139,28,0,27:1:1:2:0/0:0/1:0.25:0:0:.:.
chr4_ref_v2	1295492	.	G	T	.	PASS	IntersectsRepeat=0;RepeatCorrectionApplied=0	SAC:ACF:DF:PD:GT:SGT:SF:SV:SIG:MT:PAC	53,121,41,0:1:1:2:0/0:0/1:0.5:0	19,25,2,0:1:1:2:0/0:0/1:0.125:0:0:.:.	44,96,28,0:1:1:2:0/0:0/1:0.25:0:0:.:.	26,82,24,0:1:1:2:0/0:0/1:0.5:0:0:.:.	54,94,36,0:1:1:2:0/0:0/1:0.5:0:0:.:.
chr4_ref_v2	1321885	.	CAT	C	.	PASS	IntersectsRepeat=1;RepeatCorrectionApplied=1	SAC:ACF:DF:PD:GT:SGT:SF:SV:SIG:MT:PAC	33,62,3,8:1:1:2:0/0:./.:.:0	16,31,3,5:1:1:2:0/0:0/1:0.125:0:0:.:.	19,44,7,12:1:1:2:0/0:0/1:0.25:0:0:.:.	29,43,3,6:1:1:2:0/0:./.:.:0:0:.:.	48,42,6,10:1:1:2:0/0:0/1:0.125:0:0:.:.
chr4_ref_v2	1329558	.	C	A	.	PASS	IntersectsRepeat=1;RepeatCorrectionApplied=0	SAC:ACF:DF:PD:GT:SGT:SF:SV:SIG:MT:PAC	53,79,0,0:1:1:2:0/0:./.:.:0	10,10,0,0:1:1:2:0/0:./.:.:0:0:.:.	65,88,0,0:1:1:2:0/0:./.:.:0:0:.:.	55,55,0,0:1:1:2:0/0:./.:.:0:0:.:.	36,55,41,42:1:1:2:0/1:./.:.:0:1:g.1329558C>A:0
chr4_ref_v2	1333151	.	T	A	.	PASS	IntersectsRepeat=0;RepeatCorrectionApplied=0	SAC:ACF:DF:PD:GT:SGT:SF:SV:SIG:MT:PAC	147,136,0,0:1:1:2:0/0:./.:.:0	13,12,12,12:1:1:2:0/1:./.:.:0:1:g.1333151T>A:0	119,95,0,0:1:1:2:0/0:./.:.:0:0:.:.	99,76,0,0:1:1:2:0/0:./.:.:0:0:.:.	135,139,0,0:1:1:2:0/0:./.:.:0:0:.:.
chr4_ref_v2	1341544	.	TC	T	.	PASS	IntersectsRepeat=1;RepeatCorrectionApplied=1	SAC:ACF:DF:PD:GT:SGT:SF:SV:SIG:MT:PAC	41,36,7,7:1:1:2:0/0:0/1:0.25:0	4,11,1,0:1:0:2:./.:./.:.:0:0:.:.	35,41,6,7:1:1:2:0/0:0/1:0.25:0:0:.:.	28,30,5,2:1:1:2:0/0:0/1:0.125:0:0:.:.	30,38,7,5:1:1:2:0/0:0/1:0.25:0:0:.:.
chr4_ref_v2	1357413	.	G	T	.	PASS	IntersectsRepeat=0;RepeatCorrectionApplied=0	SAC:ACF:DF:PD:GT:SGT:SF:SV:SIG:MT:PAC	31,37,6,0:1:1:2:0/0:0/1:0.25:0	7,11,7,0:1:1:2:0/0:0/1:0.5:0:0:.:.	24,30,7,0:1:1:2:0/0:0/1:0.25:0:0:.:.	11,18,7,0:1:1:2:0/0:0/1:0.5:0:0:.:.	18,36,11,0:1:1:2:0/0:0/1:0.5:0:0:.:.
chr4_ref_v2	1361248	.	T	G	.	PASS	IntersectsRepeat=0;RepeatCorrectionApplied=0	SAC:ACF:DF:PD:GT:SGT:SF:SV:SIG:MT:PAC	14,121,43,0:1:1:2:0/0:0/1:0.5:0	2,30,11,0:1:1:2:0/0:0/1:0.5:0:0:.:.	20,130,56,0:1:1:2:0/0:0/1:0.5:0:0:.:.	11,83,31,0:1:1:2:0/0:0/1:0.5:0:0:.:.	21,143,68,0:1:1:2:0/0:0/1:0.5:0:0:.:.
chr4_ref_v2	1383110	.	A	T	.	PASS	IntersectsRepeat=1;RepeatCorrectionApplied=0	SAC:ACF:DF:PD:GT:SGT:SF:SV:SIG:MT:PAC	135,144,0,1:1:1:2:0/0:./.:.:0	12,11,6,13:1:1:2:0/1:0/0:0.125:0:1:g.1383110A>T:0	115,151,0,0:1:1:2:0/0:./.:.:0:0:.:.	104,101,0,0:1:1:2:0/0:./.:.:0:0:.:.	129,175,0,0:1:1:2:0/0:./.:.:0:0:.:.
chr4_ref_v2	1385374	.	CAT	C	.	PASS	IntersectsRepeat=1;RepeatCorrectionApplied=1	SAC:ACF:DF:PD:GT:SGT:SF:SV:SIG:MT:PAC	34,31,7,7:1:1:2:0/0:./.:.:0	20,20,6,2:1:1:2:0/0:./.:.:0:0:.:.	30,23,9,2:1:1:2:0/0:./.:.:0:0:.:.	21,17,3,5:1:1:2:0/0:./.:.:0:0:.:.	32,33,11,5:1:1:2:0/0:0/1:0.125:0:0:.:.
chr4_ref_v2	1412128	.	G	GA	.	PASS	IntersectsRepeat=1;RepeatCorrectionApplied=1	SAC:ACF:DF:PD:GT:SGT:SF:SV:SIG:MT:PAC	37,23,6,2:1:1:2:0/0:0/1:0.125:0	12,7,1,3:1:1:2:0/0:0/1:0.25:0:0:.:.	29,32,6,4:1:1:2:0/0:0/1:0.125:0:0:.:.	17,21,4,6:1:1:2:0/0:0/1:0.25:0:0:.:.	34,26,3,11:1:1:2:0/0:0/1:0.25:0:0:.:.
chr4_ref_v2	1412305	.	A	C	.	PASS	IntersectsRepeat=0;RepeatCorrectionApplied=0	SAC:ACF:DF:PD:GT:SGT:SF:SV:SIG:MT:PAC	113,45,0,31:1:1:2:0/0:0/1:0.25:0	28,10,0,2:1:1:2:0/0:0/1:0.125:0:0:.:.	133,34,0,36:1:1:2:0/0:0/1:0.5:0:0:.:.	101,18,0,21:1:1:2:0/0:0/1:0.25:0:0:.:.	160,46,0,25:1:1:2:0/0:0/1:0.25:0:0:.:.
chr4_ref_v2	1418372	.	CAT	C	.	PASS	IntersectsRepeat=1;RepeatCorrectionApplied=1	SAC:ACF:DF:PD:GT:SGT:SF:SV:SIG:MT:PAC	42,52,5,5:1:1:2:0/0:./.:.:0	33,17,6,2:1:1:2:0/0:0/1:0.125:0:0:.:.	40,46,8,10:1:1:2:0/0:0/1:0.125:0:0:.:.	28,41,5,4:1:1:2:0/0:./.:.:0:0:.:.	41,43,3,5:1:1:2:0/0:./.:.:0:0:.:.
chr4_ref_v2	1424305	.	G	T	.	PASS	IntersectsRepeat=0;RepeatCorrectionApplied=0	SAC:ACF:DF:PD:GT:SGT:SF:SV:SIG:MT:PAC	67,75,50,61:1:1:2:0/1:0/0:0.125:0	30,16,17,13:1:1:2:0/1:0/0:0.25:0:0:.:.	64,66,63,62:1:1:2:0/1:./.:.:0:0:.:.	105,112,0,0:1:1:2:0/0:./.:.:0:1:g.1424304_1424306T>G:1	60,74,59,66:1:1:2:0/1:./.:.:0:0:.:.
chr4_ref_v2	1432161	.	T	A	.	PASS	IntersectsRepeat=0;RepeatCorrectionApplied=0	SAC:ACF:DF:PD:GT:SGT:SF:SV:SIG:MT:PAC	143,95,0,0:1:1:2:0/0:./.:.:0	38,28,0,0:1:1:2:0/0:./.:.:0:0:.:.	161,108,0,0:1:1:2:0/0:./.:.:0:0:.:.	46,48,59,39:1:1:2:0/1:./.:.:0:1:g.1432161T>A:0	186,121,0,0:1:1:2:0/0:./.:.:0:0:.:.
chr4_ref_v2	1443441	.	GA	G	.	PASS	IntersectsRepeat=1;RepeatCorrectionApplied=1	SAC:ACF:DF:PD:GT:SGT:SF:SV:SIG:MT:PAC	72,101,6,9:1:1:2:0/0:./.:.:0	16,28,3,4:1:1:2:0/0:0/1:0.125:0:0:.:.	52,83,7,10:1:1:2:0/0:0/1:0.125:0:0:.:.	57,66,6,3:1:1:2:0/0:./.:.:0:0:.:.	72,75,6,10:1:1:2:0/0:0/1:0.125:0:0:.:.
chr4_ref_v2	1445527	.	G	T	.	PASS	IntersectsRepeat=0;RepeatCorrectionApplied=0	SAC:ACF:DF:PD:GT:SGT:SF:SV:SIG:MT:PAC	69,135,31,1:1:1:2:0/0:0/1:0.25:0	24,39,6,1:1:1:2:0/0:0/1:0.25:0:0:.:.	66,134,30,1:1:1:2:0/0:0/1:0.25:0:0:.:.	36,104,28,0:1:1:2:0/0:0/1:0.25:0:0:.:.	67,153,27,1:1:1:2:0/0:0/1:0.25:0:0:.:.
chr4_ref_v2	1466321	.	G	GT	.	PASS	IntersectsRepeat=1;RepeatCorrectionApplied=1	SAC:ACF:DF:PD:GT:SGT:SF:SV:SIG:MT:PAC	5,28,15,3:1:1:2:0/1:0/0:0.25:0	2,6,4,6:1:0:2:./.:./.:.:0:0:.:.	3,28,17,5:1:1:2:0/1:0/0:0.125:0:0:.:.	2,23,10,7:1:1:2:0/1:0/0:0.125:0:0:.:.	4,31,16,4:1:1:2:0/1:0/0:0.25:0:0:.:.
chr4_ref_v2	1474687	.	AT	A	.	PASS	IntersectsRepeat=1;RepeatCorrectionApplied=1	SAC:ACF:DF:PD:GT:SGT:SF:SV:SIG:MT:PAC	52,31,3,11:1:1:2:0/0:./.:.:0	17,12,2,5:1:1:2:0/0:./.:.:0:0:.:.	42,34,7,5:1:1:2:0/0:./.:.:0:0:.:.	22,26,3,9:1:1:2:0/0:0/1:0.125:0:0:.:.	29,37,6,3:1:1:2:0/0:./.:.:0:0:.:.
chr4_ref_v2	1494316	.	C	CA	.	PASS	IntersectsRepeat=1;RepeatCorrectionApplied=1	SAC:ACF:DF:PD:GT:SGT:SF:SV:SIG:MT:PAC	31,11,1,9:1:1:2:0/0:0/1:0.25:0	12,10,1,2:1:1:2:0/0:0/1:0.125:0:0:.:.	39,11,0,6:1:1:2:0/0:0/1:0.125:0:0:.:.	28,6,1,2:1:1:2:0/0:./.:.:0:0:.:.	33,11,1,11:1:1:2:0/0:0/1:0.25:0:0:.:.
chr4_ref_v2	1495302	.	A	C	.	PASS	IntersectsRepeat=1;RepeatCorrectionApplied=0	SAC:ACF:DF:PD:GT:SGT:SF:SV:SIG:MT:PAC	151,22,1,48:1:1:2:0/0:0/1:0.5:0	45,6,0,6:1:1:2:0/0:0/1:0.25:0:0:.:.	162,35,0,53:1:1:2:0/0:0/1:0.5:0:0:.:.	112,15,0,43:1:1:2:0/0:0/1:0.5:0:0:.:.	174,33,0,50:1:1:2:0/0:0/1:0.5:0:0:.:.
chr4_ref_v2	1496019	.	CT	C	.	PASS	IntersectsRepeat=1;RepeatCorrectionApplied=1	SAC:ACF:DF:PD:GT:SGT:SF:SV:SIG:MT:PAC	110,92,8,8:1:1:2:0/0:0/1:0.125:0	37,29,3,1:1:1:2:0/0:0/1:0.125:0:0:.:.	125,86,11,5:1:1:2:0/0:0/1:0.125:0:0:.:.	86,70,12,9:1:1:2:0/0:0/1:0.25:0:0:.:.	129,104,11,9:1:1:2:0/0:0/1:0.125:0:0:.:.
chr4_ref_v2	1503835	.	AGAAGTCTCAACAGCAGAGGAAGTCTCAACAGCAGAG	A	.	PASS	IntersectsRepeat=1;RepeatCorrectionApplied=0	SAC:ACF:DF:PD:GT:SGT:SF:SV:SIG:MT:PAC	0,0,0,1:0:1:2:./.:./.:.:0	0,0,0,0:0:1:2:./.:./.:.:0:0:.:.	0,0,0,0:0:1:2:./.:./.:.:0:0:.:.	0,0,0,1:0:1:2:./.:./.:.:0:0:.:.	0,0,0,2:0:1:2:./.:./.:.:0:0:.:.
chr4_ref_v2	1504209	.	GTCCTGGGTGACGGTCTTTGTGTAGACATGTCCATTTTTGGTGGCTGTAATAGTGGTGATTATACTCGAACCAGACCCTTCATCAGCAGAGGTGCCCTGAGCAGAGGCAGAAGGTTCAGCAACAGATGTTTCAGCGGCAACAGCTGTTTCGACAGTAGCAACGGTTGAGGCAGGAGTACGCTCACCCTCACCAGTCCATACCA	G	.	PASS	IntersectsRepeat=0;RepeatCorrectionApplied=0	SAC:ACF:DF:PD:GT:SGT:SF:SV:SIG:MT:PAC	9,6,10,27:1:1:2:0/1:1/1:0.5:0	0,0,1,4:1:1:2:./.:./.:.:0:0:.:.	11,3,6,35:1:1:2:1/1:0/1:0.5:0:0:.:.	5,3,4,20:1:1:2:1/1:0/1:0.5:0:0:.:.	8,3,16,36:1:1:2:1/1:0/1:0.25:0:0:.:.
chr4_ref_v2	1504248	.	G	A	.	PASS	IntersectsRepeat=1;RepeatCorrectionApplied=0	SAC:ACF:DF:PD:GT:SGT:SF:SV:SIG:MT:PAC	10,27,6,6:1:1:2:0/0:0/1:0.5:0	1,4,0,0:1:1:2:./.:./.:.:0:0:.:.	6,35,9,3:1:1:2:0/0:0/1:0.5:0:0:.:.	3,20,3,3:1:1:2:0/0:0/1:0.5:0:0:.:.	16,36,4,3:1:1:2:0/0:0/1:0.25:0:0:.:.
chr4_ref_v2	1504339	.	T	A	.	PASS	IntersectsRepeat=0;RepeatCorrectionApplied=0	SAC:ACF:DF:PD:GT:SGT:SF:SV:SIG:MT:PAC	10,27,4,1:1:1:2:0/0:0/1:0.25:0	1,4,0,0:1:1:2:./.:./.:.:0:0:.:.	6,35,3,0:1:1:2:0/0:0/1:0.125:0:0:.:.	3,20,0,1:1:1:2:0/0:0/1:0.125:0:0:.:.	16,36,4,0:1:1:2:0/0:0/1:0.125:0:0:.:.
chr4_ref_v2	1504340	.	C	CTGG	.	PASS	IntersectsRepeat=0;RepeatCorrectionApplied=0	SAC:ACF:DF:PD:GT:SGT:SF:SV:SIG:MT:PAC	10,27,2,0:1:1:2:0/0:0/1:0.125:0	1,4,0,0:1:1:2:./.:./.:.:0:0:.:.	6,35,3,0:1:1:2:0/0:0/1:0.125:0:0:.:.	3,20,0,1:1:1:2:0/0:0/1:0.125:0:0:.:.	16,36,4,0:1:1:2:0/0:0/1:0.125:0:0:.:.
chr4_ref_v2	1504342	.	GCGGC	G	.	PASS	IntersectsRepeat=0;RepeatCorrectionApplied=0	SAC:ACF:DF:PD:GT:SGT:SF:SV:SIG:MT:PAC	10,27,2,0:1:1:2:0/0:0/1:0.125:0	1,4,0,0:1:1:2:./.:./.:.:0:0:.:.	6,35,2,0:1:1:2:0/0:0/1:0.125:0:0:.:.	3,20,0,1:1:1:2:0/0:0/1:0.125:0:0:.:.	16,36,2,0:1:1:2:0/0:0/1:0.125:0:0:.:.
chr4_ref_v2	1513141	.	A	T	.	PASS	IntersectsRepeat=0;RepeatCorrectionApplied=0	SAC:ACF:DF:PD:GT:SGT:SF:SV:SIG:MT:PAC	175,156,0,0:1:1:2:0/0:./.:.:0	32,21,17,21:1:1:2:0/1:0/0:0.125:0:1:g.1513141A>T:0	179,148,0,0:1:1:2:0/0:./.:.:0:0:.:.	114,128,0,0:1:1:2:0/0:./.:.:0:0:.:.	162,132,1,0:1:1:2:0/0:./.:.:0:0:.:.
chr4_ref_v2	1516834	.	GAGAGTTTTGTATTATAT	G	.	PASS	IntersectsRepeat=1;RepeatCorrectionApplied=0	SAC:ACF:DF:PD:GT:SGT:SF:SV:SIG:MT:PAC	1,2,89,184:1:1:2:1/1:./.:.:0	2,1,36,49:1:1:2:1/1:./.:.:0:0:.:.	0,1,85,173:1:1:2:1/1:./.:.:0:0:.:.	0,0,80,106:1:1:2:1/1:./.:.:0:0:.:.	0,0,80,133:1:1:2:1/1:./.:.:0:0:.:.
chr4_ref_v2	1518811	.	G	GTTTT,GTTTTTT,GTTTTT	.	PASS	IntersectsRepeat=1;RepeatCorrectionApplied=1	SAC:ACF:DF:PD:GT:SGT:SF:SV:SIG:MT:PAC	0,0,20,6,15,3,24,6:1:1:2:2/3:1/3:0.5:0	0,1,3,4,4,0,6,0:1:0:2:./.:./.:.:0:0:.:.	0,0,15,3,9,2,26,5:1:1:2:2/3:1/3:0.5:0:0:.:.	0,0,18,4,8,0,19,3:1:1:2:1/3:2/3:0.25:0:0:.:.	0,0,18,6,12,2,28,3:1:1:2:2/3:1/3:0.5:0:0:.:.
chr4_ref_v2	1523215	.	T	G	.	PASS	IntersectsRepeat=0;RepeatCorrectionApplied=0	SAC:ACF:DF:PD:GT:SGT:SF:SV:SIG:MT:PAC	0,0,0,80:0:1:2:1/1:./.:.:0	0,0,0,17:0:1:2:./.:./.:.:0:0:.:.	0,0,0,101:0:1:2:1/1:./.:.:0:0:.:.	0,0,0,63:0:1:2:1/1:./.:.:0:0:.:.	0,0,0,89:0:1:2:1/1:./.:.:0:0:.:.
chr4_ref_v2	1523290	.	G	T	.	PASS	IntersectsRepeat=0;RepeatCorrectionApplied=0	SAC:ACF:DF:PD:GT:SGT:SF:SV:SIG:MT:PAC	0,0,0,10:0:1:2:./.:./.:.:0	0,0,0,4:0:1:2:./.:./.:.:0:0:.:.	0,0,0,15:0:1:2:./.:./.:.:0:0:.:.	0,0,0,13:0:1:2:./.:./.:.:0:0:.:.	0,0,0,7:0:1:2:./.:./.:.:0:0:.:.
chr4_ref_v2	1523305	.	T	C	.	PASS	IntersectsRepeat=0;RepeatCorrectionApplied=0	SAC:ACF:DF:PD:GT:SGT:SF:SV:SIG:MT:PAC	0,0,0,6:0:1:2:./.:./.:.:0	0,0,0,3:0:1:2:./.:./.:.:0:0:.:.	0,0,0,8:0:1:2:./.:./.:.:0:0:.:.	0,0,0,6:0:1:2:./.:./.:.:0:0:.:.	0,0,0,6:0:1:2:./.:./.:.:0:0:.:.
chr4_ref_v2	1524064	.	T	TTGACGTTTCATTATAATTCTACAAAAACAACGTACATATCA	.	PASS	IntersectsRepeat=0;RepeatCorrectionApplied=0	SAC:ACF:DF:PD:GT:SGT:SF:SV:SIG:MT:PAC	0,0,0,1:0:1:2:./.:./.:.:0	0,0,0,0:0:1:2:./.:./.:.:0:0:.:.	0,0,0,0:0:1:2:./.:./.:.:0:0:.:.	0,0,0,0:0:1:2:./.:./.:.:0:0:.:.	0,0,0,0:0:1:2:./.:./.:.:0:0:.:.
chr4_ref_v2	1524066	.	C	T	.	PASS	IntersectsRepeat=0;RepeatCorrectionApplied=0	SAC:ACF:DF:PD:GT:SGT:SF:SV:SIG:MT:PAC	0,0,3,1:1:1:2:./.:./.:.:0	0,0,1,0:0:1:2:./.:./.:.:0:0:.:.	0,0,1,0:0:1:2:./.:./.:.:0:0:.:.	0,0,2,0:0:1:2:./.:./.:.:0:0:.:.	0,0,3,0:0:1:2:./.:./.:.:0:0:.:.
chr4_ref_v2	1524077	.	G	C	.	PASS	IntersectsRepeat=0;RepeatCorrectionApplied=0	SAC:ACF:DF:PD:GT:SGT:SF:SV:SIG:MT:PAC	0,0,11,0:0:1:2:./.:./.:.:0	0,0,1,0:0:1:2:./.:./.:.:0:0:.:.	0,0,3,0:0:1:2:./.:./.:.:0:0:.:.	0,0,7,0:0:1:2:./.:./.:.:0:0:.:.	0,0,13,0:0:1:2:./.:./.:.:0:0:.:.
chr4_ref_v2	1524080	.	C	T	.	PASS	IntersectsRepeat=0;RepeatCorrectionApplied=0	SAC:ACF:DF:PD:GT:SGT:SF:SV:SIG:MT:PAC	0,0,15,0:0:1:2:./.:./.:.:0	0,0,1,0:0:1:2:./.:./.:.:0:0:.:.	0,0,3,0:0:1:2:./.:./.:.:0:0:.:.	0,0,7,0:0:1:2:./.:./.:.:0:0:.:.	0,0,14,0:0:1:2:./.:./.:.:0:0:.:.
chr4_ref_v2	1524414	.	A	G	.	ExcRegion	IntersectsRepeat=1;RepeatCorrectionApplied=0	SAC:ACF:DF:PD:GT:SGT:SF:SV:SIG:MT:PAC	0,0,9,66:1:1:2:./.:./.:.:0	0,0,1,8:1:1:2:./.:./.:.:0:0:.:.	0,0,5,44:1:1:2:./.:./.:.:0:0:.:.	0,0,12,33:1:1:2:./.:./.:.:0:0:.:.	0,0,17,65:1:1:2:./.:./.:.:0:0:.:.
chr4_ref_v2	1524415	.	T	C	.	ExcRegion	IntersectsRepeat=1;RepeatCorrectionApplied=0	SAC:ACF:DF:PD:GT:SGT:SF:SV:SIG:MT:PAC	0,0,9,65:1:1:2:./.:./.:.:0	0,0,1,7:1:1:2:./.:./.:.:0:0:.:.	0,0,5,43:1:1:2:./.:./.:.:0:0:.:.	0,0,12,31:1:1:2:./.:./.:.:0:0:.:.	0,0,17,63:1:1:2:./.:./.:.:0:0:.:.
chr4_ref_v2	1524419	.	G	A	.	ExcRegion	IntersectsRepeat=0;RepeatCorrectionApplied=0	SAC:ACF:DF:PD:GT:SGT:SF:SV:SIG:MT:PAC	1,0,8,57:1:1:2:./.:./.:.:0	0,0,1,7:1:1:2:./.:./.:.:0:0:.:.	0,0,5,37:1:1:2:./.:./.:.:0:0:.:.	0,0,10,28:1:1:2:./.:./.:.:0:0:.:.	0,0,13,56:1:1:2:./.:./.:.:0:0:.:.
chr4_ref_v2	1524443	.	T	G	.	ExcRegion	IntersectsRepeat=0;RepeatCorrectionApplied=0	SAC:ACF:DF:PD:GT:SGT:SF:SV:SIG:MT:PAC	1,0,0,32:1:1:2:./.:./.:.:0	0,0,0,2:0:1:2:./.:./.:.:0:0:.:.	0,1,1,25:1:1:2:./.:./.:.:0:0:.:.	0,0,0,10:0:1:2:./.:./.:.:0:0:.:.	0,1,0,31:1:1:2:./.:./.:.:0:0:.:.
chr4_ref_v2	1524451	.	G	A	.	ExcRegion	IntersectsRepeat=1;RepeatCorrectionApplied=0	SAC:ACF:DF:PD:GT:SGT:SF:SV:SIG:MT:PAC	1,1,0,28:1:1:2:./.:./.:.:0	0,0,0,1:0:1:2:./.:./.:.:0:0:.:.	0,1,0,30:1:1:2:./.:./.:.:0:0:.:.	0,0,0,14:0:1:2:./.:./.:.:0:0:.:.	0,1,0,31:1:1:2:./.:./.:.:0:0:.:.
chr4_ref_v2	1524456	.	T	C	.	ExcRegion	IntersectsRepeat=1;RepeatCorrectionApplied=0	SAC:ACF:DF:PD:GT:SGT:SF:SV:SIG:MT:PAC	1,1,0,33:1:1:2:./.:./.:.:0	0,0,0,2:0:1:2:./.:./.:.:0:0:.:.	0,1,0,32:1:1:2:./.:./.:.:0:0:.:.	0,0,0,18:0:1:2:./.:./.:.:0:0:.:.	0,1,0,34:1:1:2:./.:./.:.:0:0:.:.
chr4_ref_v2	1524457	.	G	A	.	ExcRegion	IntersectsRepeat=1;RepeatCorrectionApplied=0	SAC:ACF:DF:PD:GT:SGT:SF:SV:SIG:MT:PAC	1,1,0,34:1:1:2:./.:./.:.:0	0,0,0,2:0:1:2:./.:./.:.:0:0:.:.	0,1,0,36:1:1:2:./.:./.:.:0:0:.:.	0,0,0,18:0:1:2:./.:./.:.:0:0:.:.	0,1,0,38:1:1:2:./.:./.:.:0:0:.:.
chr4_ref_v2	1524474	.	A	G	.	ExcRegion	IntersectsRepeat=0;RepeatCorrectionApplied=0	SAC:ACF:DF:PD:GT:SGT:SF:SV:SIG:MT:PAC	1,1,0,30:1:1:2:./.:./.:.:0	0,0,0,4:0:1:2:./.:./.:.:0:0:.:.	0,1,0,37:1:1:2:./.:./.:.:0:0:.:.	0,0,0,27:0:1:2:./.:./.:.:0:0:.:.	0,1,0,42:1:1:2:./.:./.:.:0:0:.:.
chr4_ref_v2	1524513	.	T	A	.	ExcRegion	IntersectsRepeat=1;RepeatCorrectionApplied=0	SAC:ACF:DF:PD:GT:SGT:SF:SV:SIG:MT:PAC	0,1,0,29:1:1:2:./.:./.:.:0	0,0,0,11:0:1:2:./.:./.:.:0:0:.:.	0,1,0,44:1:1:2:./.:./.:.:0:0:.:.	0,0,0,41:0:1:2:./.:./.:.:0:0:.:.	0,1,0,45:1:1:2:./.:./.:.:0:0:.:.
chr4_ref_v2	1524547	.	T	A	.	ExcRegion	IntersectsRepeat=1;RepeatCorrectionApplied=0	SAC:ACF:DF:PD:GT:SGT:SF:SV:SIG:MT:PAC	0,0,0,28:0:1:2:./.:./.:.:0	0,0,0,13:0:1:2:./.:./.:.:0:0:.:.	0,0,0,41:0:1:2:./.:./.:.:0:0:.:.	0,0,0,45:0:1:2:./.:./.:.:0:0:.:.	0,0,0,36:0:1:2:./.:./.:.:0:0:.:.
chr4_ref_v2	1524588	.	A	T	.	ExcRegion	IntersectsRepeat=1;RepeatCorrectionApplied=0	SAC:ACF:DF:PD:GT:SGT:SF:SV:SIG:MT:PAC	0,0,0,3:0:1:2:./.:./.:.:0	0,0,0,5:0:1:2:./.:./.:.:0:0:.:.	0,0,0,4:0:1:2:./.:./.:.:0:0:.:.	0,0,0,14:0:1:2:./.:./.:.:0:0:.:.	0,0,0,5:0:1:2:./.:./.:.:0:0:.:.
chr4_ref_v2	1524600	.	A	G	.	ExcRegion	IntersectsRepeat=0;RepeatCorrectionApplied=0	SAC:ACF:DF:PD:GT:SGT:SF:SV:SIG:MT:PAC	0,0,0,0:0:1:2:./.:./.:.:0	0,0,0,5:0:1:2:./.:./.:.:0:0:.:.	0,0,0,3:0:1:2:./.:./.:.:0:0:.:.	0,0,0,9:0:1:2:./.:./.:.:0:0:.:.	0,0,0,1:0:1:2:./.:./.:.:0:0:.:.
chr4_ref_v2	1524606	.	G	T	.	ExcRegion	IntersectsRepeat=0;RepeatCorrectionApplied=0	SAC:ACF:DF:PD:GT:SGT:SF:SV:SIG:MT:PAC	0,0,0,0:0:1:2:./.:./.:.:0	0,0,0,3:0:1:2:./.:./.:.:0:0:.:.	0,0,0,2:0:1:2:./.:./.:.:0:0:.:.	0,0,0,6:0:1:2:./.:./.:.:0:0:.:.	0,0,0,1:0:1:2:./.:./.:.:0:0:.:.
chr4_ref_v2	1524674	.	T	TG	.	ExcRegion	IntersectsRepeat=0;RepeatCorrectionApplied=0	SAC:ACF:DF:PD:GT:SGT:SF:SV:SIG:MT:PAC	0,0,0,0:0:1:2:./.:./.:.:0	0,0,0,0:0:1:2:./.:./.:.:0:0:.:.	0,0,0,0:0:1:2:./.:./.:.:0:0:.:.	0,0,0,0:0:1:2:./.:./.:.:0:0:.:.	0,0,1,0:0:1:2:./.:./.:.:0:0:.:.
chr4_ref_v2	1524676	.	T	C	.	ExcRegion	IntersectsRepeat=0;RepeatCorrectionApplied=0	SAC:ACF:DF:PD:GT:SGT:SF:SV:SIG:MT:PAC	0,0,0,0:0:1:2:./.:./.:.:0	0,0,0,0:0:1:2:./.:./.:.:0:0:.:.	0,0,0,0:0:1:2:./.:./.:.:0:0:.:.	0,0,0,0:0:1:2:./.:./.:.:0:0:.:.	0,0,1,0:0:1:2:./.:./.:.:0:0:.:.
chr4_ref_v2	1524833	.	T	C	.	ExcRegion	IntersectsRepeat=0;RepeatCorrectionApplied=0	SAC:ACF:DF:PD:GT:SGT:SF:SV:SIG:MT:PAC	0,0,0,1:0:1:2:./.:./.:.:0	0,0,0,2:0:1:2:./.:./.:.:0:0:.:.	0,0,0,0:0:1:2:./.:./.:.:0:0:.:.	0,0,0,0:0:1:2:./.:./.:.:0:0:.:.	0,0,0,1:0:1:2:./.:./.:.:0:0:.:.
chr4_ref_v2	1524863	.	G	A	.	ExcRegion	IntersectsRepeat=0;RepeatCorrectionApplied=0	SAC:ACF:DF:PD:GT:SGT:SF:SV:SIG:MT:PAC	0,0,0,0:0:1:2:./.:./.:.:0	0,0,0,1:0:1:2:./.:./.:.:0:0:.:.	0,0,0,0:0:1:2:./.:./.:.:0:0:.:.	0,0,0,0:0:1:2:./.:./.:.:0:0:.:.	0,0,0,0:0:1:2:./.:./.:.:0:0:.:.
chr4_ref_v2	1524872	.	T	C	.	ExcRegion	IntersectsRepeat=1;RepeatCorrectionApplied=0	SAC:ACF:DF:PD:GT:SGT:SF:SV:SIG:MT:PAC	0,0,0,0:0:1:2:./.:./.:.:0	0,0,0,1:0:1:2:./.:./.:.:0:0:.:.	0,0,0,0:0:1:2:./.:./.:.:0:0:.:.	0,0,0,0:0:1:2:./.:./.:.:0:0:.:.	0,0,0,0:0:1:2:./.:./.:.:0:0:.:.
chr4_ref_v2	1524873	.	A	G	.	ExcRegion	IntersectsRepeat=1;RepeatCorrectionApplied=0	SAC:ACF:DF:PD:GT:SGT:SF:SV:SIG:MT:PAC	0,0,0,0:0:1:2:./.:./.:.:0	0,0,0,1:0:1:2:./.:./.:.:0:0:.:.	0,0,0,0:0:1:2:./.:./.:.:0:0:.:.	0,0,0,0:0:1:2:./.:./.:.:0:0:.:.	0,0,0,0:0:1:2:./.:./.:.:0:0:.:.
chr4_ref_v2	1525052	.	G	T	.	ExcRegion	IntersectsRepeat=1;RepeatCorrectionApplied=0	SAC:ACF:DF:PD:GT:SGT:SF:SV:SIG:MT:PAC	0,0,0,0:0:1:2:./.:./.:.:0	0,0,0,0:0:1:2:./.:./.:.:0:0:.:.	0,0,0,1:0:1:2:./.:./.:.:0:0:.:.	0,0,0,1:0:1:2:./.:./.:.:0:0:.:.	0,0,0,0:0:1:2:./.:./.:.:0:0:.:.
chr4_ref_v2	1525368	.	C	CAA	.	ExcRegion	IntersectsRepeat=0;RepeatCorrectionApplied=0	SAC:ACF:DF:PD:GT:SGT:SF:SV:SIG:MT:PAC	0,0,0,0:0:1:2:./.:./.:.:0	0,0,0,0:0:1:2:./.:./.:.:0:0:.:.	0,0,0,0:0:1:2:./.:./.:.:0:0:.:.	0,0,0,0:0:1:2:./.:./.:.:0:0:.:.	0,0,0,1:0:1:2:./.:./.:.:0:0:.:.
chr4_ref_v2	1525370	.	C	T	.	ExcRegion	IntersectsRepeat=0;RepeatCorrectionApplied=0	SAC:ACF:DF:PD:GT:SGT:SF:SV:SIG:MT:PAC	0,0,0,0:0:1:2:./.:./.:.:0	0,0,0,0:0:1:2:./.:./.:.:0:0:.:.	0,0,0,0:0:1:2:./.:./.:.:0:0:.:.	0,0,0,0:0:1:2:./.:./.:.:0:0:.:.	0,0,0,1:0:1:2:./.:./.:.:0:0:.:.
chr4_ref_v2	1525395	.	G	T	.	ExcRegion	IntersectsRepeat=0;RepeatCorrectionApplied=0	SAC:ACF:DF:PD:GT:SGT:SF:SV:SIG:MT:PAC	0,0,0,0:0:1:2:./.:./.:.:0	0,0,0,0:0:1:2:./.:./.:.:0:0:.:.	0,0,0,0:0:1:2:./.:./.:.:0:0:.:.	0,0,0,0:0:1:2:./.:./.:.:0:0:.:.	0,0,0,1:0:1:2:./.:./.:.:0:0:.:.
chr5_ref_v2	14724	.	C	CA	.	PASS	IntersectsRepeat=1;RepeatCorrectionApplied=1	SAC:ACF:DF:PD:GT:SGT:SF:SV:SIG:MT:PAC	38,2,8,7:1:1:2:0/0:0/1:0.5:0	20,6,2,5:1:1:2:0/0:0/1:0.25:0:0:.:.	35,3,4,13:1:1:2:0/0:0/1:0.5:0:0:.:.	19,6,0,6:1:1:2:0/0:0/1:0.25:0:0:.:.	39,4,8,5:1:1:2:0/0:0/1:0.5:0:0:.:.
chr5_ref_v2	23230	.	AT	A	.	PASS	IntersectsRepeat=1;RepeatCorrectionApplied=1	SAC:ACF:DF:PD:GT:SGT:SF:SV:SIG:MT:PAC	109,78,7,9:1:1:2:0/0:./.:.:0	23,20,2,1:1:1:2:0/0:./.:.:0:0:.:.	93,63,9,8:1:1:2:0/0:0/1:0.125:0:0:.:.	70,57,3,4:1:1:2:0/0:./.:.:0:0:.:.	92,88,11,8:1:1:2:0/0:0/1:0.125:0:0:.:.
chr5_ref_v2	25306	.	A	G	.	PASS	IntersectsRepeat=1;RepeatCorrectionApplied=0	SAC:ACF:DF:PD:GT:SGT:SF:SV:SIG:MT:PAC	0,0,142,143:1:1:2:1/1:./.:.:0	1,0,35,38:1:1:2:1/1:./.:.:0:0:.:.	0,0,111,130:1:1:2:1/1:./.:.:0:0:.:.	0,1,76,81:1:1:2:1/1:./.:.:0:0:.:.	1,0,105,137:1:1:2:1/1:./.:.:0:0:.:.
chr5_ref_v2	29708	.	T	C	.	PASS	IntersectsRepeat=0;RepeatCorrectionApplied=0	SAC:ACF:DF:PD:GT:SGT:SF:SV:SIG:MT:PAC	1,0,146,172:1:1:2:1/1:./.:.:0	0,0,35,44:1:1:2:1/1:./.:.:0:0:.:.	0,0,113,148:1:1:2:1/1:./.:.:0:0:.:.	0,0,95,127:1:1:2:1/1:./.:.:0:0:.:.	0,0,139,140:1:1:2:1/1:./.:.:0:0:.:.
chr5_ref_v2	31460	.	CAT	C	.	PASS	IntersectsRepeat=1;RepeatCorrectionApplied=1	SAC:ACF:DF:PD:GT:SGT:SF:SV:SIG:MT:PAC	52,40,14,15:1:1:2:0/0:0/1:0.25:0	21,17,7,5:1:1:2:0/0:0/1:0.25:0:0:.:.	62,39,16,15:1:1:2:0/0:0/1:0.25:0:0:.:.	23,28,14,8:1:1:2:0/0:0/1:0.5:0:0:.:.	37,42,15,14:1:1:2:0/0:0/1:0.25:0:0:.:.
chr5_ref_v2	33475	.	C	CT	.	PASS	IntersectsRepeat=1;RepeatCorrectionApplied=1	SAC:ACF:DF:PD:GT:SGT:SF:SV:SIG:MT:PAC	12,11,62,68:1:1:2:1/1:0/1:0.125:0	3,4,27,10:1:1:2:1/1:0/1:0.125:0:0:.:.	12,11,58,51:1:1:2:1/1:0/1:0.125:0:0:.:.	11,8,44,56:1:1:2:1/1:0/1:0.125:0:0:.:.	4,7,59,49:1:1:2:1/1:./.:.:0:0:.:.
chr5_ref_v2	36290	.	GTT	G	.	PASS	IntersectsRepeat=1;RepeatCorrectionApplied=1	SAC:ACF:DF:PD:GT:SGT:SF:SV:SIG:MT:PAC	1,1,115,91:1:1:2:1/1:./.:.:0	1,0,32,33:1:1:2:1/1:./.:.:0:0:.:.	7,2,134,72:1:1:2:1/1:0/1:0.125:0:0:.:.	1,1,89,71:1:1:2:1/1:./.:.:0:0:.:.	3,1,84,68:1:1:2:1/1:./.:.:0:0:.:.
chr5_ref_v2	52435	.	CA	C	.	PASS	IntersectsRepeat=1;RepeatCorrectionApplied=1	SAC:ACF:DF:PD:GT:SGT:SF:SV:SIG:MT:PAC	123,80,15,13:1:1:2:0/0:0/1:0.125:0	32,35,2,3:1:1:2:0/0:./.:.:0:0:.:.	111,84,6,9:1:1:2:0/0:./.:.:0:0:.:.	80,59,13,7:1:1:2:0/0:0/1:0.125:0:0:.:.	92,71,10,8:1:1:2:0/0:./.:.:0:0:.:.
chr5_ref_v2	59372	.	C	T	.	PASS	IntersectsRepeat=1;RepeatCorrectionApplied=0	SAC:ACF:DF:PD:GT:SGT:SF:SV:SIG:MT:PAC	72,98,20,42:1:1:2:0/0:0/1:0.5:1	21,18,9,6:1:1:2:0/0:0/1:0.5:1:0:.:.	59,67,23,34:1:1:2:0/1:0/0:0.25:0:0:.:.	60,74,15,21:1:1:2:0/0:0/1:0.5:1:0:.:.	62,84,14,16:1:1:2:0/0:0/1:0.25:1:0:.:.
chr5_ref_v2	83511	.	C	A	.	PASS	IntersectsRepeat=0;RepeatCorrectionApplied=0	SAC:ACF:DF:PD:GT:SGT:SF:SV:SIG:MT:PAC	143,28,0,45:1:1:2:0/0:0/1:0.5:0	30,9,0,2:1:1:2:0/0:0/1:0.125:0:0:.:.	172,31,0,52:1:1:2:0/0:0/1:0.5:0:0:.:.	131,8,0,31:1:1:2:0/0:0/1:0.5:0:0:.:.	168,14,0,41:1:1:2:0/0:0/1:0.5:0:0:.:.
chr5_ref_v2	86487	.	C	CA	.	PASS	IntersectsRepeat=1;RepeatCorrectionApplied=1	SAC:ACF:DF:PD:GT:SGT:SF:SV:SIG:MT:PAC	1,4,0,4:1:1:2:./.:./.:.:0	1,0,0,1:1:0:2:./.:./.:.:0:0:.:.	1,2,0,3:1:1:2:./.:./.:.:0:0:.:.	2,0,0,2:1:1:2:./.:./.:.:0:0:.:.	0,2,0,3:1:0:2:./.:./.:.:0:0:.:.
chr5_ref_v2	100572	.	T	TAA	.	PASS	IntersectsRepeat=1;RepeatCorrectionApplied=1	SAC:ACF:DF:PD:GT:SGT:SF:SV:SIG:MT:PAC	18,5,15,20:1:1:2:0/1:1/1:0.25:0	5,2,4,6:1:0:2:./.:./.:.:0:0:.:.	20,5,19,3:1:1:2:0/1:0/0:0.125:0:0:.:.	16,8,15,8:1:1:2:0/1:./.:.:0:0:.:.	8,5,16,18:1:1:2:1/1:0/1:0.5:0:0:.:.
chr5_ref_v2	100950	.	T	G	.	PASS	IntersectsRepeat=0;RepeatCorrectionApplied=0	SAC:ACF:DF:PD:GT:SGT:SF:SV:SIG:MT:PAC	28,166,51,0:1:1:2:0/0:0/1:0.5:0	12,37,6,0:1:1:2:0/0:0/1:0.25:0:0:.:.	36,156,52,0:1:1:2:0/0:0/1:0.5:0:0:.:.	24,128,28,0:1:1:2:0/0:0/1:0.25:0:0:.:.	31,211,45,0:1:1:2:0/0:0/1:0.25:0:0:.:.
chr5_ref_v2	117479	.	CAT	C	.	PASS	IntersectsRepeat=1;RepeatCorrectionApplied=1	SAC:ACF:DF:PD:GT:SGT:SF:SV:SIG:MT:PAC	36,26,15,13:1:1:2:0/0:0/1:0.25:0	10,21,5,9:1:1:2:0/0:0/1:0.5:0:0:.:.	31,30,14,12:1:1:2:0/0:0/1:0.25:0:0:.:.	27,25,8,10:1:1:2:0/0:0/1:0.25:0:0:.:.	27,35,11,9:1:1:2:0/0:0/1:0.25:0:0:.:.
chr5_ref_v2	121630	.	GA	G	.	PASS	IntersectsRepeat=1;RepeatCorrectionApplied=1	SAC:ACF:DF:PD:GT:SGT:SF:SV:SIG:MT:PAC	58,52,17,7:1:1:2:0/0:./.:.:0	15,16,4,2:1:1:2:0/0:./.:.:0:0:.:.	45,36,9,9:1:1:2:0/0:0/1:0.125:0:0:.:.	43,42,11,6:1:1:2:0/0:./.:.:0:0:.:.	47,46,9,5:1:1:2:0/0:./.:.:0:0:.:.
chr5_ref_v2	131467	.	CATAT	C,CAT	.	PASS	IntersectsRepeat=1;RepeatCorrectionApplied=1	SAC:ACF:DF:PD:GT:SGT:SF:SV:SIG:MT:PAC	2,6,12,10,60,80:1:1:2:2/2:1/2:0.125:0	1,4,4,3,17,28:1:1:2:2/2:0/2:0.125:0:0:.:.	3,3,10,10,57,76:1:1:2:2/2:1/2:0.125:0:0:.:.	1,3,4,9,47,49:1:1:2:2/2:./.:.:0:0:.:.	4,1,6,8,54,80:1:1:2:2/2:./.:.:0:0:.:.
chr5_ref_v2	146993	.	GA	G	.	PASS	IntersectsRepeat=1;RepeatCorrectionApplied=1	SAC:ACF:DF:PD:GT:SGT:SF:SV:SIG:MT:PAC	55,45,8,11:1:1:2:0/0:./.:.:0	15,16,4,3:1:1:2:0/0:./.:.:0:0:.:.	52,50,16,9:1:1:2:0/0:0/1:0.125:0:0:.:.	38,39,14,3:1:1:2:0/0:./.:.:0:0:.:.	55,56,9,14:1:1:2:0/0:./.:.:0:0:.:.
chr5_ref_v2	171500	.	GAT	G	.	PASS	IntersectsRepeat=1;RepeatCorrectionApplied=1	SAC:ACF:DF:PD:GT:SGT:SF:SV:SIG:MT:PAC	75,69,9,4:1:1:2:0/0:0/1:0.125:0	31,31,4,4:1:1:2:0/0:0/1:0.125:0:0:.:.	45,77,8,1:1:1:2:0/0:./.:.:0:0:.:.	46,48,7,4:1:1:2:0/0:0/1:0.125:0:0:.:.	55,68,3,5:1:1:2:0/0:./.:.:0:0:.:.
chr5_ref_v2	172058	.	T	G	.	PASS	IntersectsRepeat=0;RepeatCorrectionApplied=0	SAC:ACF:DF:PD:GT:SGT:SF:SV:SIG:MT:PAC	27,99,52,0:1:1:2:0/0:0/1:0.5:0	17,26,3,0:1:1:2:0/0:0/1:0.125:0:0:.:.	32,116,27,0:1:1:2:0/0:0/1:0.25:0:0:.:.	26,71,21,0:1:1:2:0/0:0/1:0.5:0:0:.:.	50,140,28,0:1:1:2:0/0:0/1:0.25:0:0:.:.
chr5_ref_v2	175773	.	T	G	.	PASS	IntersectsRepeat=1;RepeatCorrectionApplied=0	SAC:ACF:DF:PD:GT:SGT:SF:SV:SIG:MT:PAC	20,156,53,0:1:1:2:0/0:0/1:0.5:0	9,42,10,0:1:1:2:0/0:0/1:0.25:0:0:.:.	16,160,39,0:1:1:2:0/0:0/1:0.5:0:0:.:.	21,110,46,0:1:1:2:0/0:0/1:0.5:0:0:.:.	18,150,49,0:1:1:2:0/0:0/1:0.5:0:0:.:.
chr5_ref_v2	195463	.	CCTTTAAAAAAGATAAAAAAAAAAA	C	.	PASS	IntersectsRepeat=1;RepeatCorrectionApplied=0	SAC:ACF:DF:PD:GT:SGT:SF:SV:SIG:MT:PAC	8,13,10,12:1:1:2:0/1:./.:.:0	4,11,6,8:1:1:2:0/1:./.:.:0:0:.:.	7,16,11,12:1:1:2:0/1:./.:.:0:0:.:.	2,10,8,14:1:1:2:0/1:1/1:0.25:0:0:.:.	5,9,12,8:1:1:2:0/1:1/1:0.125:0:0:.:.
chr5_ref_v2	197483	.	GTA	G	.	PASS	IntersectsRepeat=1;RepeatCorrectionApplied=1	SAC:ACF:DF:PD:GT:SGT:SF:SV:SIG:MT:PAC	52,51,10,13:1:1:2:0/0:0/1:0.125:0	19,26,8,4:1:1:2:0/0:0/1:0.25:0:0:.:.	36,44,12,8:1:1:2:0/0:0/1:0.125:0:0:.:.	37,37,10,14:1:1:2:0/0:0/1:0.25:0:0:.:.	39,40,5,14:1:1:2:0/0:0/1:0.125:0:0:.:.
chr5_ref_v2	216584	.	T	TA	.	PASS	IntersectsRepeat=1;RepeatCorrectionApplied=1	SAC:ACF:DF:PD:GT:SGT:SF:SV:SIG:MT:PAC	47,77,8,8:1:1:2:0/0:0/1:0.125:0	17,17,3,1:1:1:2:0/0:./.:.:0:0:.:.	55,60,8,7:1:1:2:0/0:0/1:0.125:0:0:.:.	41,50,2,3:1:1:2:0/0:./.:.:0:0:.:.	45,58,3,8:1:1:2:0/0:./.:.:0:0:.:.
chr5_ref_v2	220287	.	TA	T	.	PASS	IntersectsRepeat=1;RepeatCorrectionApplied=1	SAC:ACF:DF:PD:GT:SGT:SF:SV:SIG:MT:PAC	83,60,14,11:1:1:2:0/0:0/1:0.125:0	9,15,2,1:1:1:2:0/0:./.:.:0:0:.:.	79,71,8,4:1:1:2:0/0:./.:.:0:0:.:.	52,47,8,1:1:1:2:0/0:./.:.:0:0:.:.	91,80,5,4:1:1:2:0/0:./.:.:0:0:.:.
chr5_ref_v2	224675	.	TTA	T	.	PASS	IntersectsRepeat=1;RepeatCorrectionApplied=1	SAC:ACF:DF:PD:GT:SGT:SF:SV:SIG:MT:PAC	49,38,8,3:1:1:2:0/0:./.:.:0	39,24,6,2:1:1:2:0/0:./.:.:0:0:.:.	36,30,3,2:1:1:2:0/0:./.:.:0:0:.:.	40,27,4,4:1:1:2:0/0:./.:.:0:0:.:.	37,35,1,4:1:1:2:0/0:./.:.:0:0:.:.
chr5_ref_v2	233541	.	T	A	.	PASS	IntersectsRepeat=1;RepeatCorrectionApplied=0	SAC:ACF:DF:PD:GT:SGT:SF:SV:SIG:MT:PAC	124,124,0,0:1:1:2:0/0:./.:.:0	24,23,0,0:1:1:2:0/0:./.:.:0:0:.:.	62,61,63,50:1:1:2:0/1:./.:.:0:1:g.233541T>A:0	102,103,0,0:1:1:2:0/0:./.:.:0:0:.:.	148,152,0,0:1:1:2:0/0:./.:.:0:0:.:.
chr5_ref_v2	235812	.	A	T	.	PASS	IntersectsRepeat=0;RepeatCorrectionApplied=0	SAC:ACF:DF:PD:GT:SGT:SF:SV:SIG:MT:PAC	115,115,0,0:1:1:2:0/0:./.:.:0	22,30,0,0:1:1:2:0/0:./.:.:0:0:.:.	104,109,0,0:1:1:2:0/0:./.:.:0:0:.:.	43,53,52,27:1:1:2:0/1:0/0:0.125:0:1:g.235812A>T:0	118,118,0,0:1:1:2:0/0:./.:.:0:0:.:.
chr5_ref_v2	240471	.	GA	G	.	PASS	IntersectsRepeat=1;RepeatCorrectionApplied=1	SAC:ACF:DF:PD:GT:SGT:SF:SV:SIG:MT:PAC	67,95,7,3:1:1:2:0/0:./.:.:0	24,29,1,1:1:1:2:0/0:./.:.:0:0:.:.	51,87,8,9:1:1:2:0/0:0/1:0.125:0:0:.:.	43,67,5,8:1:1:2:0/0:0/1:0.125:0:0:.:.	60,86,4,7:1:1:2:0/0:./.:.:0:0:.:.
chr5_ref_v2	242558	.	G	GAAAAA	.	PASS	IntersectsRepeat=1;RepeatCorrectionApplied=1	SAC:ACF:DF:PD:GT:SGT:SF:SV:SIG:MT:PAC	3,30,39,14:1:1:2:0/1:1/1:0.25:0	2,8,13,12:1:1:2:1/1:0/1:0.5:0:0:.:.	3,27,27,13:1:1:2:0/1:1/1:0.125:0:0:.:.	3,26,29,8:1:1:2:0/1:1/1:0.125:0:0:.:.	2,35,52,19:1:1:2:0/1:1/1:0.25:0:0:.:.
chr5_ref_v2	251661	.	A	G	.	PASS	IntersectsRepeat=0;RepeatCorrectionApplied=0	SAC:ACF:DF:PD:GT:SGT:SF:SV:SIG:MT:PAC	122,133,0,0:1:1:2:0/0:./.:.:0	16,11,22,13:1:1:2:0/1:1/1:0.125:0:1:g.251661A>G:0	110,120,0,0:1:1:2:0/0:./.:.:0:0:.:.	80,93,0,0:1:1:2:0/0:./.:.:0:0:.:.	108,110,0,0:1:1:2:0/0:./.:.:0:0:.:.
chr5_ref_v2	254964	.	C	A	.	PASS	IntersectsRepeat=0;RepeatCorrectionApplied=0	SAC:ACF:DF:PD:GT:SGT:SF:SV:SIG:MT:PAC	130,26,0,24:1:1:2:0/0:0/1:0.25:0	41,15,0,1:1:1:2:0/0:./.:.:0:0:.:.	103,18,0,27:1:1:2:0/0:0/1:0.5:0:0:.:.	67,16,0,23:1:1:2:0/0:0/1:0.5:0:0:.:.	146,30,0,24:1:1:2:0/0:0/1:0.25:0:0:.:.
chr5_ref_v2	255196	.	GTA	G	.	PASS	IntersectsRepeat=1;RepeatCorrectionApplied=1	SAC:ACF:DF:PD:GT:SGT:SF:SV:SIG:MT:PAC	32,26,9,12:1:1:2:0/0:0/1:0.25:0	28,14,15,11:1:1:2:0/0:0/1:0.5:0:0:.:.	32,34,11,12:1:1:2:0/0:0/1:0.25:0:0:.:.	23,16,10,7:1:1:2:0/0:0/1:0.5:0:0:.:.	27,28,10,12:1:1:2:0/0:0/1:0.25:0:0:.:.
chr5_ref_v2	257070	.	GA	G	.	PASS	IntersectsRepeat=1;RepeatCorrectionApplied=1	SAC:ACF:DF:PD:GT:SGT:SF:SV:SIG:MT:PAC	57,52,8,7:1:1:2:0/0:0/1:0.125:0	19,11,1,2:1:1:2:0/0:./.:.:0:0:.:.	61,63,10,5:1:1:2:0/0:./.:.:0:0:.:.	64,52,6,8:1:1:2:0/0:./.:.:0:0:.:.	88,65,14,7:1:1:2:0/0:0/1:0.125:0:0:.:.
chr5_ref_v2	267228	.	GA	G	.	PASS	IntersectsRepeat=1;RepeatCorrectionApplied=1	SAC:ACF:DF:PD:GT:SGT:SF:SV:SIG:MT:PAC	18,44,14,6:1:1:2:0/0:0/1:0.25:0	3,13,12,2:1:1:2:0/1:0/0:0.25:0:0:.:.	17,34,21,9:1:1:2:0/0:0/1:0.5:0:0:.:.	15,18,14,3:1:1:2:0/0:0/1:0.5:0:0:.:.	14,37,23,11:1:1:2:0/1:0/0:0.25:0:0:.:.
chr5_ref_v2	283276	.	A	AAT	.	PASS	IntersectsRepeat=1;RepeatCorrectionApplied=1	SAC:ACF:DF:PD:GT:SGT:SF:SV:SIG:MT:PAC	9,5,2,3:1:1:2:./.:./.:.:0	1,7,2,1:1:0:2:./.:./.:.:0:0:.:.	4,5,1,3:1:1:2:./.:./.:.:0:0:.:.	6,2,1,0:1:1:2:./.:./.:.:0:0:.:.	10,8,4,0:1:1:2:0/0:0/1:0.25:0:0:.:.
chr5_ref_v2	283320	.	CGT	C	.	PASS	IntersectsRepeat=1;RepeatCorrectionApplied=1	SAC:ACF:DF:PD:GT:SGT:SF:SV:SIG:MT:PAC	39,13,4,1:1:1:2:0/0:./.:.:0	7,11,2,1:1:1:2:0/0:0/1:0.125:0:0:.:.	40,17,4,1:1:1:2:0/0:./.:.:0:0:.:.	26,7,2,0:1:1:2:0/0:./.:.:0:0:.:.	38,8,3,1:1:1:2:0/0:./.:.:0:0:.:.
chr5_ref_v2	288136	.	AT	A	.	PASS	IntersectsRepeat=1;RepeatCorrectionApplied=1	SAC:ACF:DF:PD:GT:SGT:SF:SV:SIG:MT:PAC	55,40,6,10:1:1:2:0/0:./.:.:0	12,12,2,1:1:1:2:0/0:./.:.:0:0:.:.	80,58,4,4:1:1:2:0/0:./.:.:0:0:.:.	48,48,3,4:1:1:2:0/0:./.:.:0:0:.:.	60,54,12,10:1:1:2:0/0:0/1:0.125:0:0:.:.
chr5_ref_v2	290524	.	CT	C	.	PASS	IntersectsRepeat=1;RepeatCorrectionApplied=1	SAC:ACF:DF:PD:GT:SGT:SF:SV:SIG:MT:PAC	67,58,5,6:1:1:2:0/0:./.:.:0	16,10,1,1:1:1:2:0/0:./.:.:0:0:.:.	68,63,9,4:1:1:2:0/0:./.:.:0:0:.:.	53,29,3,7:1:1:2:0/0:./.:.:0:0:.:.	57,66,6,3:1:1:2:0/0:./.:.:0:0:.:.
chr5_ref_v2	304593	.	C	CA	.	PASS	IntersectsRepeat=1;RepeatCorrectionApplied=1	SAC:ACF:DF:PD:GT:SGT:SF:SV:SIG:MT:PAC	81,6,6,3:1:1:2:0/0:0/1:0.125:0	28,12,2,3:1:1:2:0/0:0/1:0.125:0:0:.:.	78,11,4,2:1:1:2:0/0:./.:.:0:0:.:.	67,11,5,5:1:1:2:0/0:0/1:0.125:0:0:.:.	70,11,3,12:1:1:2:0/0:0/1:0.25:0:0:.:.
chr5_ref_v2	381415	.	CA	C	.	PASS	IntersectsRepeat=1;RepeatCorrectionApplied=1	SAC:ACF:DF:PD:GT:SGT:SF:SV:SIG:MT:PAC	40,45,19,3:1:1:2:0/0:./.:.:0	12,4,12,0:1:1:2:0/1:0/0:0.25:0:0:.:.	38,38,19,2:1:1:2:0/0:0/1:0.125:0:0:.:.	36,23,16,4:1:1:2:0/0:0/1:0.125:0:0:.:.	31,51,15,6:1:1:2:0/0:0/1:0.125:0:0:.:.
chr5_ref_v2	385035	.	GA	G	.	PASS	IntersectsRepeat=1;RepeatCorrectionApplied=1	SAC:ACF:DF:PD:GT:SGT:SF:SV:SIG:MT:PAC	87,89,3,3:1:1:2:0/0:./.:.:0	27,21,0,4:1:1:2:0/0:0/1:0.125:0:0:.:.	64,63,9,8:1:1:2:0/0:0/1:0.125:0:0:.:.	36,55,6,5:1:1:2:0/0:0/1:0.125:0:0:.:.	59,77,4,8:1:1:2:0/0:0/1:0.125:0:0:.:.
chr5_ref_v2	385050	.	T	A	.	PASS	IntersectsRepeat=0;RepeatCorrectionApplied=0	SAC:ACF:DF:PD:GT:SGT:SF:SV:SIG:MT:PAC	100,117,0,0:1:1:2:0/0:./.:.:0	18,11,12,18:1:1:2:0/1:./.:.:0:1:g.385050T>A:0	72,94,0,0:1:1:2:0/0:./.:.:0:0:.:.	44,72,0,0:1:1:2:0/0:./.:.:0:0:.:.	81,106,0,0:1:1:2:0/0:./.:.:0:0:.:.
chr5_ref_v2	389146	.	C	A	.	PASS	IntersectsRepeat=1;RepeatCorrectionApplied=0	SAC:ACF:DF:PD:GT:SGT:SF:SV:SIG:MT:PAC	84,43,0,15:1:1:2:0/0:0/1:0.25:0	30,13,0,4:1:1:2:0/0:0/1:0.25:0:0:.:.	76,40,0,15:1:1:2:0/0:0/1:0.25:0:0:.:.	60,37,0,10:1:1:2:0/0:0/1:0.25:0:0:.:.	78,31,0,32:1:1:2:0/0:0/1:0.5:0:0:.:.
chr5_ref_v2	394094	.	CA	C	.	PASS	IntersectsRepeat=1;RepeatCorrectionApplied=1	SAC:ACF:DF:PD:GT:SGT:SF:SV:SIG:MT:PAC	94,70,12,12:1:1:2:0/0:0/1:0.125:0	24,24,3,1:1:1:2:0/0:./.:.:0:0:.:.	74,74,10,11:1:1:2:0/0:0/1:0.125:0:0:.:.	45,51,7,11:1:1:2:0/0:0/1:0.25:0:0:.:.	66,71,9,10:1:1:2:0/0:0/1:0.125:0:0:.:.
chr5_ref_v2	398002	.	T	A	.	PASS	IntersectsRepeat=0;RepeatCorrectionApplied=0	SAC:ACF:DF:PD:GT:SGT:SF:SV:SIG:MT:PAC	147,127,1,0:1:1:2:0/0:./.:.:0	30,31,0,0:1:1:2:0/0:./.:.:0:0:.:.	59,81,64,56:1:1:2:0/1:0/0:0.125:0:1:g.398002T>A:0	89,109,0,0:1:1:2:0/0:./.:.:0:0:.:.	126,138,0,1:1:1:2:0/0:./.:.:0:0:.:.
chr5_ref_v2	399880	.	CT	C	.	PASS	IntersectsRepeat=1;RepeatCorrectionApplied=1	SAC:ACF:DF:PD:GT:SGT:SF:SV:SIG:MT:PAC	1,1,140,95:1:1:2:1/1:./.:.:0	0,2,22,16:1:1:2:1/1:0/1:0.125:0:0:.:.	2,2,141,106:1:1:2:1/1:./.:.:0:0:.:.	0,2,80,63:1:1:2:1/1:./.:.:0:0:.:.	0,0,152,99:1:1:2:1/1:./.:.:0:0:.:.
chr5_ref_v2	403380	.	C	CT	.	PASS	IntersectsRepeat=1;RepeatCorrectionApplied=1	SAC:ACF:DF:PD:GT:SGT:SF:SV:SIG:MT:PAC	11,20,32,36:1:1:2:1/1:0/1:0.25:0	3,7,9,12:1:1:2:1/1:0/1:0.25:0:0:.:.	6,19,36,29:1:1:2:1/1:0/1:0.25:0:0:.:.	3,13,25,28:1:1:2:1/1:0/1:0.125:0:0:.:.	10,21,39,39:1:1:2:1/1:0/1:0.25:0:0:.:.
chr5_ref_v2	405310	.	C	CTTT	.	PASS	IntersectsRepeat=1;RepeatCorrectionApplied=1	SAC:ACF:DF:PD:GT:SGT:SF:SV:SIG:MT:PAC	4,3,17,85:1:1:2:1/1:0/1:0.125:0	2,2,9,21:1:1:2:1/1:0/1:0.25:0:0:.:.	11,2,4,102:1:1:2:1/1:0/1:0.25:0:0:.:.	7,2,8,80:1:1:2:1/1:0/1:0.25:0:0:.:.	8,2,5,91:1:1:2:1/1:0/1:0.25:0:0:.:.
chr5_ref_v2	405953	.	CAT	C	.	PASS	IntersectsRepeat=1;RepeatCorrectionApplied=1	SAC:ACF:DF:PD:GT:SGT:SF:SV:SIG:MT:PAC	84,75,6,5:1:1:2:0/0:0/1:0.125:0	29,24,2,4:1:1:2:0/0:0/1:0.125:0:0:.:.	66,49,4,4:1:1:2:0/0:0/1:0.125:0:0:.:.	56,39,3,6:1:1:2:0/0:0/1:0.125:0:0:.:.	92,54,2,6:1:1:2:0/0:0/1:0.125:0:0:.:.
chr5_ref_v2	412254	.	TAA	T	.	PASS	IntersectsRepeat=1;RepeatCorrectionApplied=1	SAC:ACF:DF:PD:GT:SGT:SF:SV:SIG:MT:PAC	0,1,86,51:1:1:2:1/1:./.:.:0	0,0,23,21:1:1:2:1/1:./.:.:0:0:.:.	0,2,85,64:1:1:2:1/1:./.:.:0:0:.:.	0,0,76,46:1:1:2:1/1:./.:.:0:0:.:.	0,2,96,51:1:1:2:1/1:./.:.:0:0:.:.
chr5_ref_v2	417486	.	A	C	.	PASS	IntersectsRepeat=1;RepeatCorrectionApplied=0	SAC:ACF:DF:PD:GT:SGT:SF:SV:SIG:MT:PAC	140,17,0,43:1:1:2:0/0:0/1:0.5:0	25,1,0,7:1:1:2:0/0:0/1:0.5:0:0:.:.	118,22,0,17:1:1:2:0/0:0/1:0.25:0:0:.:.	93,7,0,18:1:1:2:0/0:0/1:0.25:0:0:.:.	118,11,0,20:1:1:2:0/0:0/1:0.25:0:0:.:.
chr5_ref_v2	422964	.	T	A	.	PASS	IntersectsRepeat=0;RepeatCorrectionApplied=0	SAC:ACF:DF:PD:GT:SGT:SF:SV:SIG:MT:PAC	118,124,0,0:1:1:2:0/0:./.:.:0	28,19,0,0:1:1:2:0/0:./.:.:0:0:.:.	62,73,50,49:1:1:2:0/1:0/0:0.125:0:1:g.422964T>A:0	92,74,0,0:1:1:2:0/0:./.:.:0:0:.:.	103,116,0,0:1:1:2:0/0:./.:.:0:0:.:.
chr5_ref_v2	429405	.	CA	C	.	PASS	IntersectsRepeat=1;RepeatCorrectionApplied=1	SAC:ACF:DF:PD:GT:SGT:SF:SV:SIG:MT:PAC	85,48,16,11:1:1:2:0/0:0/1:0.125:0	15,15,6,2:1:1:2:0/0:0/1:0.125:0:0:.:.	56,50,11,10:1:1:2:0/0:0/1:0.125:0:0:.:.	71,42,17,9:1:1:2:0/0:0/1:0.125:0:0:.:.	73,63,22,8:1:1:2:0/0:0/1:0.125:0:0:.:.
chr5_ref_v2	431857	.	C	CT	.	PASS	IntersectsRepeat=1;RepeatCorrectionApplied=1	SAC:ACF:DF:PD:GT:SGT:SF:SV:SIG:MT:PAC	2,4,77,65:1:1:2:1/1:./.:.:0	0,3,17,19:1:1:2:1/1:0/1:0.125:0:0:.:.	1,0,79,57:1:1:2:1/1:./.:.:0:0:.:.	0,0,61,46:1:1:2:1/1:./.:.:0:0:.:.	4,0,72,55:1:1:2:1/1:./.:.:0:0:.:.
chr5_ref_v2	437741	.	C	A	.	PASS	IntersectsRepeat=0;RepeatCorrectionApplied=0	SAC:ACF:DF:PD:GT:SGT:SF:SV:SIG:MT:PAC	111,114,0,0:1:1:2:0/0:./.:.:0	16,25,21,18:1:1:2:0/1:./.:.:0:1:g.437741C>A:0	117,119,1,0:1:1:2:0/0:./.:.:0:0:.:.	71,94,0,0:1:1:2:0/0:./.:.:0:0:.:.	114,126,0,0:1:1:2:0/0:./.:.:0:0:.:.
chr5_ref_v2	439584	.	A	T	.	PASS	IntersectsRepeat=0;RepeatCorrectionApplied=0	SAC:ACF:DF:PD:GT:SGT:SF:SV:SIG:MT:PAC	0,1,107,129:1:1:2:1/1:./.:.:0	0,0,26,36:1:1:2:1/1:./.:.:0:0:.:.	0,0,115,90:1:1:2:1/1:./.:.:0:0:.:.	0,1,78,71:1:1:2:1/1:./.:.:0:0:.:.	0,0,99,104:1:1:2:1/1:./.:.:0:0:.:.
chr5_ref_v2	464199	.	T	C	.	PASS	IntersectsRepeat=1;RepeatCorrectionApplied=0	SAC:ACF:DF:PD:GT:SGT:SF:SV:SIG:MT:PAC	147,143,0,0:1:1:2:0/0:./.:.:0	18,16,19,20:1:1:2:0/1:1/1:0.125:0:1:g.464199T>C:0	145,126,1,1:1:1:2:0/0:./.:.:0:0:.:.	94,96,0,0:1:1:2:0/0:./.:.:0:0:.:.	181,121,0,0:1:1:2:0/0:./.:.:0:0:.:.
chr5_ref_v2	491026	.	C	CA	.	PASS	IntersectsRepeat=1;RepeatCorrectionApplied=1	SAC:ACF:DF:PD:GT:SGT:SF:SV:SIG:MT:PAC	64,18,3,7:1:1:2:0/0:0/1:0.125:0	22,9,0,3:1:1:2:0/0:0/1:0.125:0:0:.:.	48,9,4,6:1:1:2:0/0:0/1:0.125:0:0:.:.	24,16,4,5:1:1:2:0/0:0/1:0.25:0:0:.:.	50,17,1,10:1:1:2:0/0:0/1:0.125:0:0:.:.
chr5_ref_v2	493899	.	C	T	.	ExcRegion	IntersectsRepeat=0;RepeatCorrectionApplied=0	SAC:ACF:DF:PD:GT:SGT:SF:SV:SIG:MT:PAC	0,0,1,1:1:1:2:./.:./.:.:0	0,0,0,0:0:1:2:./.:./.:.:0:0:.:.	0,0,0,0:0:1:2:./.:./.:.:0:0:.:.	0,0,0,0:0:1:2:./.:./.:.:0:0:.:.	0,0,0,0:0:1:2:./.:./.:.:0:0:.:.
chr5_ref_v2	493904	.	C	T	.	ExcRegion	IntersectsRepeat=0;RepeatCorrectionApplied=0	SAC:ACF:DF:PD:GT:SGT:SF:SV:SIG:MT:PAC	0,0,1,1:1:1:2:./.:./.:.:0	0,0,0,0:0:1:2:./.:./.:.:0:0:.:.	0,0,0,0:0:1:2:./.:./.:.:0:0:.:.	0,0,0,0:0:1:2:./.:./.:.:0:0:.:.	0,0,0,0:0:1:2:./.:./.:.:0:0:.:.
chr5_ref_v2	493938	.	C	T	.	ExcRegion	IntersectsRepeat=0;RepeatCorrectionApplied=0	SAC:ACF:DF:PD:GT:SGT:SF:SV:SIG:MT:PAC	0,0,1,1:1:1:2:./.:./.:.:0	0,0,0,0:0:1:2:./.:./.:.:0:0:.:.	0,0,0,0:0:1:2:./.:./.:.:0:0:.:.	0,0,0,0:0:1:2:./.:./.:.:0:0:.:.	0,0,0,0:0:1:2:./.:./.:.:0:0:.:.
chr5_ref_v2	493969	.	A	T	.	ExcRegion	IntersectsRepeat=0;RepeatCorrectionApplied=0	SAC:ACF:DF:PD:GT:SGT:SF:SV:SIG:MT:PAC	0,0,0,1:0:1:2:./.:./.:.:0	0,0,0,0:0:1:2:./.:./.:.:0:0:.:.	0,0,0,0:0:1:2:./.:./.:.:0:0:.:.	0,0,0,0:0:1:2:./.:./.:.:0:0:.:.	0,0,0,0:0:1:2:./.:./.:.:0:0:.:.
chr5_ref_v2	502775	.	CA	C	.	PASS	IntersectsRepeat=1;RepeatCorrectionApplied=1	SAC:ACF:DF:PD:GT:SGT:SF:SV:SIG:MT:PAC	82,66,17,7:1:1:2:0/0:./.:.:0	21,20,2,3:1:1:2:0/0:./.:.:0:0:.:.	68,67,16,9:1:1:2:0/0:0/1:0.125:0:0:.:.	68,55,12,5:1:1:2:0/0:./.:.:0:0:.:.	82,66,14,6:1:1:2:0/0:./.:.:0:0:.:.
chr5_ref_v2	519626	.	GA	G	.	PASS	IntersectsRepeat=1;RepeatCorrectionApplied=1	SAC:ACF:DF:PD:GT:SGT:SF:SV:SIG:MT:PAC	99,67,15,15:1:1:2:0/0:./.:.:0	28,17,9,3:1:1:2:0/0:0/1:0.125:0:0:.:.	72,61,12,13:1:1:2:0/0:./.:.:0:0:.:.	62,47,13,7:1:1:2:0/0:./.:.:0:0:.:.	66,78,9,12:1:1:2:0/0:./.:.:0:0:.:.
chr5_ref_v2	521815	.	AT	A	.	PASS	IntersectsRepeat=1;RepeatCorrectionApplied=1	SAC:ACF:DF:PD:GT:SGT:SF:SV:SIG:MT:PAC	38,52,8,13:1:1:2:0/0:0/1:0.125:0	15,6,3,5:1:1:2:0/0:0/1:0.25:0:0:.:.	39,47,6,13:1:1:2:0/0:0/1:0.125:0:0:.:.	37,42,7,17:1:1:2:0/0:0/1:0.25:0:0:.:.	56,60,8,9:1:1:2:0/0:./.:.:0:0:.:.
chr5_ref_v2	540350	.	A	AT	.	PASS	IntersectsRepeat=1;RepeatCorrectionApplied=1	SAC:ACF:DF:PD:GT:SGT:SF:SV:SIG:MT:PAC	87,42,3,3:1:1:2:0/0:./.:.:0	25,15,2,1:1:1:2:0/0:./.:.:0:0:.:.	104,30,7,7:1:1:2:0/0:0/1:0.125:0:0:.:.	73,29,3,4:1:1:2:0/0:./.:.:0:0:.:.	83,30,12,3:1:1:2:0/0:0/1:0.125:0:0:.:.
chr5_ref_v2	554189	.	C	CA	.	PASS	IntersectsRepeat=1;RepeatCorrectionApplied=1	SAC:ACF:DF:PD:GT:SGT:SF:SV:SIG:MT:PAC	98,8,9,7:1:1:2:0/0:0/1:0.125:0	23,7,1,0:1:1:2:0/0:./.:.:0:0:.:.	90,18,3,6:1:1:2:0/0:./.:.:0:0:.:.	64,11,6,3:1:1:2:0/0:./.:.:0:0:.:.	84,26,3,10:1:1:2:0/0:0/1:0.125:0:0:.:.
chr6_ref_v2	5093	.	A	C	.	ExcRegion	IntersectsRepeat=0;RepeatCorrectionApplied=0	SAC:ACF:DF:PD:GT:SGT:SF:SV:SIG:MT:PAC	190,31,0,56:1:1:2:./.:./.:.:0	36,5,0,5:1:1:2:./.:./.:.:0:0:.:.	200,31,0,45:1:1:2:./.:./.:.:0:0:.:.	143,28,0,41:1:1:2:./.:./.:.:0:0:.:.	204,53,0,60:1:1:2:./.:./.:.:0:0:.:.
chr6_ref_v2	5892	.	G	T	.	PASS	IntersectsRepeat=1;RepeatCorrectionApplied=0	SAC:ACF:DF:PD:GT:SGT:SF:SV:SIG:MT:PAC	125,123,19,0:1:1:2:0/0:0/1:0.125:0	29,17,1,0:1:1:2:0/0:./.:.:0:0:.:.	119,108,23,0:1:1:2:0/0:0/1:0.25:0:0:.:.	73,80,9,0:1:1:2:0/0:0/1:0.125:0:0:.:.	133,117,20,0:1:1:2:0/0:0/1:0.125:0:0:.:.
chr6_ref_v2	5901	.	G	GTATTGAAATGA	.	PASS	IntersectsRepeat=0;RepeatCorrectionApplied=0	SAC:ACF:DF:PD:GT:SGT:SF:SV:SIG:MT:PAC	114,109,22,0:1:1:2:0/0:0/1:0.25:0	28,16,2,0:1:1:2:0/0:0/1:0.125:0:0:.:.	114,105,26,0:1:1:2:0/0:0/1:0.25:0:0:.:.	76,79,11,0:1:1:2:0/0:0/1:0.125:0:0:.:.	131,108,23,0:1:1:2:0/0:0/1:0.25:0:0:.:.
chr6_ref_v2	23691	.	A	T	.	PASS	IntersectsRepeat=0;RepeatCorrectionApplied=0	SAC:ACF:DF:PD:GT:SGT:SF:SV:SIG:MT:PAC	171,123,0,0:1:1:2:0/0:./.:.:0	21,36,0,0:1:1:2:0/0:./.:.:0:0:.:.	128,159,0,0:1:1:2:0/0:./.:.:0:0:.:.	42,48,26,67:1:1:2:0/1:./.:.:0:1:g.23691A>T:0	157,142,0,0:1:1:2:0/0:./.:.:0:0:.:.
chr6_ref_v2	43720	.	A	G	.	PASS	IntersectsRepeat=0;RepeatCorrectionApplied=0	SAC:ACF:DF:PD:GT:SGT:SF:SV:SIG:MT:PAC	152,163,0,0:1:1:2:0/0:./.:.:0	8,21,19,29:1:1:2:0/1:1/1:0.25:0:1:g.43720A>G:0	154,151,0,0:1:1:2:0/0:./.:.:0:0:.:.	90,102,0,0:1:1:2:0/0:./.:.:0:0:.:.	165,163,0,0:1:1:2:0/0:./.:.:0:0:.:.
chr6_ref_v2	50931	.	T	A	.	PASS	IntersectsRepeat=0;RepeatCorrectionApplied=0	SAC:ACF:DF:PD:GT:SGT:SF:SV:SIG:MT:PAC	132,167,0,0:1:1:2:0/0:./.:.:0	21,23,12,18:1:1:2:0/1:0/0:0.25:0:1:g.50931T>A:0	126,174,0,0:1:1:2:0/0:./.:.:0:0:.:.	80,131,0,0:1:1:2:0/0:./.:.:0:0:.:.	112,191,0,0:1:1:2:0/0:./.:.:0:0:.:.
chr6_ref_v2	54494	.	G	GT	.	PASS	IntersectsRepeat=1;RepeatCorrectionApplied=1	SAC:ACF:DF:PD:GT:SGT:SF:SV:SIG:MT:PAC	81,42,3,9:1:1:2:0/0:./.:.:0	31,14,9,6:1:1:2:0/0:0/1:0.5:0:0:.:.	84,41,2,4:1:1:2:0/0:./.:.:0:0:.:.	53,49,6,7:1:1:2:0/0:0/1:0.125:0:0:.:.	84,49,10,4:1:1:2:0/0:./.:.:0:0:.:.
chr6_ref_v2	57967	.	TA	T	.	PASS	IntersectsRepeat=1;RepeatCorrectionApplied=1	SAC:ACF:DF:PD:GT:SGT:SF:SV:SIG:MT:PAC	22,33,2,3:1:1:2:0/0:./.:.:0	14,18,5,2:1:1:2:0/0:0/1:0.125:0:0:.:.	16,28,4,3:1:1:2:0/0:0/1:0.125:0:0:.:.	15,32,2,1:1:1:2:0/0:./.:.:0:0:.:.	11,22,6,3:1:1:2:0/0:0/1:0.25:0:0:.:.
chr6_ref_v2	58005	.	GAT	G	.	PASS	IntersectsRepeat=1;RepeatCorrectionApplied=1	SAC:ACF:DF:PD:GT:SGT:SF:SV:SIG:MT:PAC	18,27,4,5:1:1:2:0/0:./.:.:0	11,31,3,4:1:1:2:0/0:./.:.:0:0:.:.	20,25,2,4:1:1:2:0/0:./.:.:0:0:.:.	10,18,0,4:1:1:2:0/0:./.:.:0:0:.:.	15,27,3,4:1:1:2:0/0:./.:.:0:0:.:.
chr6_ref_v2	65366	.	T	G	.	PASS	IntersectsRepeat=0;RepeatCorrectionApplied=0	SAC:ACF:DF:PD:GT:SGT:SF:SV:SIG:MT:PAC	21,145,28,0:1:1:2:0/0:0/1:0.25:0	12,44,13,0:1:1:2:0/0:0/1:0.5:0:0:.:.	26,152,35,0:1:1:2:0/0:0/1:0.25:0:0:.:.	17,121,30,0:1:1:2:0/0:0/1:0.5:0:0:.:.	31,161,52,0:1:1:2:0/0:0/1:0.5:0:0:.:.
chr6_ref_v2	68948	.	CAT	C	.	PASS	IntersectsRepeat=1;RepeatCorrectionApplied=1	SAC:ACF:DF:PD:GT:SGT:SF:SV:SIG:MT:PAC	47,44,5,6:1:1:2:0/0:./.:.:0	28,37,1,5:1:1:2:0/0:./.:.:0:0:.:.	33,38,1,1:1:1:2:0/0:./.:.:0:0:.:.	27,27,2,4:1:1:2:0/0:./.:.:0:0:.:.	33,37,3,2:1:1:2:0/0:./.:.:0:0:.:.
chr6_ref_v2	75912	.	CT	C,TT	.	PASS	IntersectsRepeat=1;RepeatCorrectionApplied=1	SAC:ACF:DF:PD:GT:SGT:SF:SV:SIG:MT:PAC	34,26,2,11,0,42:1:1:2:0/2:0/0:0.25:0	8,8,1,1,0,10:1:1:2:0/2:0/0:0.25:0:0:.:.	33,27,3,4,0,60:1:1:2:0/2:./.:.:0:0:.:.	28,20,6,3,0,27:1:1:2:0/2:0/0:0.25:0:0:.:.	41,33,3,6,0,41:1:1:2:0/2:0/0:0.25:0:0:.:.
chr6_ref_v2	78010	.	CAT	C	.	PASS	IntersectsRepeat=1;RepeatCorrectionApplied=1	SAC:ACF:DF:PD:GT:SGT:SF:SV:SIG:MT:PAC	27,37,8,5:1:1:2:0/0:./.:.:0	20,19,7,4:1:1:2:0/0:0/1:0.25:0:0:.:.	35,48,6,6:1:1:2:0/0:./.:.:0:0:.:.	26,31,3,10:1:1:2:0/0:0/1:0.125:0:0:.:.	33,43,5,7:1:1:2:0/0:./.:.:0:0:.:.
chr6_ref_v2	87977	.	C	CTTGCTGCTGTTGTTGCTGCTGTTGTTGTTG	.	PASS	IntersectsRepeat=1;RepeatCorrectionApplied=0	SAC:ACF:DF:PD:GT:SGT:SF:SV:SIG:MT:PAC	0,0,6,12:1:0:2:./.:./.:.:0	0,0,2,5:1:0:2:./.:./.:.:0:0:.:.	0,1,12,11:1:1:2:1/1:0/1:0.125:0:0:.:.	0,1,5,13:1:0:2:./.:./.:.:0:0:.:.	0,0,10,16:1:1:2:1/1:./.:.:0:0:.:.
chr6_ref_v2	97507	.	C	CA	.	PASS	IntersectsRepeat=1;RepeatCorrectionApplied=1	SAC:ACF:DF:PD:GT:SGT:SF:SV:SIG:MT:PAC	2,3,43,59:1:1:2:1/1:./.:.:0	0,0,14,22:1:1:2:1/1:./.:.:0:0:.:.	5,5,40,72:1:1:2:1/1:0/1:0.125:0:0:.:.	0,2,38,54:1:1:2:1/1:./.:.:0:0:.:.	3,4,44,73:1:1:2:1/1:./.:.:0:0:.:.
chr6_ref_v2	97618	.	TA	T	.	PASS	IntersectsRepeat=1;RepeatCorrectionApplied=1	SAC:ACF:DF:PD:GT:SGT:SF:SV:SIG:MT:PAC	50,52,27,7:1:1:2:0/0:0/1:0.25:0	18,10,3,1:1:1:2:0/0:./.:.:0:0:.:.	62,47,14,3:1:1:2:0/0:./.:.:0:0:.:.	46,36,15,5:1:1:2:0/0:0/1:0.125:0:0:.:.	62,50,10,4:1:1:2:0/0:./.:.:0:0:.:.
chr6_ref_v2	97865	.	C	CT	.	PASS	IntersectsRepeat=1;RepeatCorrectionApplied=1	SAC:ACF:DF:PD:GT:SGT:SF:SV:SIG:MT:PAC	5,7,82,81:1:1:2:1/1:./.:.:0	5,0,16,19:1:1:2:1/1:0/1:0.25:0:0:.:.	5,2,93,75:1:1:2:1/1:./.:.:0:0:.:.	2,2,45,57:1:1:2:1/1:./.:.:0:0:.:.	6,5,81,92:1:1:2:1/1:./.:.:0:0:.:.
chr6_ref_v2	99155	.	C	CA,CAA	.	PASS	IntersectsRepeat=1;RepeatCorrectionApplied=1	SAC:ACF:DF:PD:GT:SGT:SF:SV:SIG:MT:PAC	11,0,23,3,1,8:1:1:2:1/1:1/2:0.25:0	2,1,10,3,3,4:1:1:2:1/2:1/1:0.25:0:0:.:.	8,1,23,0,3,10:1:1:2:1/2:0/1:0.25:0:0:.:.	11,0,19,0,3,11:1:1:2:1/2:0/1:0.25:0:0:.:.	12,1,18,0,6,7:1:1:2:1/2:0/1:0.5:0:0:.:.
chr6_ref_v2	103849	.	A	C	.	PASS	IntersectsRepeat=0;RepeatCorrectionApplied=0	SAC:ACF:DF:PD:GT:SGT:SF:SV:SIG:MT:PAC	60,76,0,28:1:1:2:0/0:0/1:0.25:0	23,23,0,3:1:1:2:0/0:0/1:0.125:0:0:.:.	43,75,0,46:1:1:2:0/0:0/1:0.5:0:0:.:.	40,63,0,26:1:1:2:0/0:0/1:0.5:0:0:.:.	57,90,0,40:1:1:2:0/0:0/1:0.5:0:0:.:.
chr6_ref_v2	103937	.	TTA	T	.	PASS	IntersectsRepeat=1;RepeatCorrectionApplied=1	SAC:ACF:DF:PD:GT:SGT:SF:SV:SIG:MT:PAC	55,69,4,5:1:1:2:0/0:./.:.:0	21,26,0,2:1:1:2:0/0:./.:.:0:0:.:.	38,45,4,5:1:1:2:0/0:0/1:0.125:0:0:.:.	27,41,4,4:1:1:2:0/0:0/1:0.125:0:0:.:.	52,64,3,4:1:1:2:0/0:./.:.:0:0:.:.
chr6_ref_v2	104560	.	C	CA	.	PASS	IntersectsRepeat=1;RepeatCorrectionApplied=1	SAC:ACF:DF:PD:GT:SGT:SF:SV:SIG:MT:PAC	35,7,6,17:1:1:2:0/1:0/0:0.25:0	21,4,1,5:1:1:2:0/0:0/1:0.25:0:0:.:.	38,5,0,15:1:1:2:0/1:0/0:0.5:0:0:.:.	22,1,1,14:1:1:2:0/1:0/0:0.25:0:0:.:.	46,1,3,24:1:1:2:0/1:0/0:0.25:0:0:.:.
chr6_ref_v2	104575	.	T	A	.	PASS	IntersectsRepeat=1;RepeatCorrectionApplied=0	SAC:ACF:DF:PD:GT:SGT:SF:SV:SIG:MT:PAC	62,18,7,20:1:1:2:0/0:0/1:0.5:0	25,9,4,12:1:1:2:0/1:0/0:0.25:0:0:.:.	56,17,9,19:1:1:2:0/0:0/1:0.5:0:0:.:.	48,15,3,21:1:1:2:0/0:0/1:0.5:0:0:.:.	77,21,6,26:1:1:2:0/0:0/1:0.5:1:0:.:.
chr6_ref_v2	104579	.	T	A	.	PASS	IntersectsRepeat=1;RepeatCorrectionApplied=0	SAC:ACF:DF:PD:GT:SGT:SF:SV:SIG:MT:PAC	36,18,7,21:1:1:2:0/1:0/0:0.25:0	16,9,4,11:1:1:2:0/1:0/0:0.25:0:0:.:.	32,15,9,21:1:1:2:0/1:0/0:0.25:0:0:.:.	22,9,3,27:1:1:2:0/1:./.:.:0:0:.:.	41,15,6,33:1:1:2:0/1:0/0:0.125:0:0:.:.
chr6_ref_v2	106279	.	C	CT,CTTT	.	PASS	IntersectsRepeat=1;RepeatCorrectionApplied=1	SAC:ACF:DF:PD:GT:SGT:SF:SV:SIG:MT:PAC	1,2,1,18,48,2:1:1:2:1/2:2/2:0.25:0	1,0,0,1,12,1:1:0:2:./.:./.:.:0:0:.:.	0,1,2,13,41,1:1:1:2:2/2:1/2:0.5:0:0:.:.	1,4,1,10,37,2:1:1:2:2/2:1/2:0.5:0:0:.:.	0,1,0,24,39,3:1:1:2:1/2:2/2:0.25:0:0:.:.
chr6_ref_v2	119286	.	GA	G	.	PASS	IntersectsRepeat=1;RepeatCorrectionApplied=1	SAC:ACF:DF:PD:GT:SGT:SF:SV:SIG:MT:PAC	65,96,8,13:1:1:2:0/0:0/1:0.125:0	22,32,1,6:1:1:2:0/0:0/1:0.125:0:0:.:.	79,96,3,15:1:1:2:0/0:./.:.:0:0:.:.	50,78,6,6:1:1:2:0/0:./.:.:0:0:.:.	75,104,6,10:1:1:2:0/0:./.:.:0:0:.:.
chr6_ref_v2	121068	.	G	T	.	PASS	IntersectsRepeat=0;RepeatCorrectionApplied=0	SAC:ACF:DF:PD:GT:SGT:SF:SV:SIG:MT:PAC	13,163,32,0:1:1:2:0/0:0/1:0.25:0	10,32,3,0:1:1:2:0/0:0/1:0.125:0:0:.:.	15,123,26,0:1:1:2:0/0:0/1:0.25:0:0:.:.	16,79,15,0:1:1:2:0/0:0/1:0.25:0:0:.:.	18,146,29,0:1:1:2:0/0:0/1:0.25:0:0:.:.
chr6_ref_v2	155987	.	G	GT	.	PASS	IntersectsRepeat=1;RepeatCorrectionApplied=1	SAC:ACF:DF:PD:GT:SGT:SF:SV:SIG:MT:PAC	6,19,9,67:1:1:2:1/1:0/1:0.25:0	2,3,2,19:1:1:2:1/1:./.:.:0:0:.:.	1,14,5,54:1:1:2:1/1:0/1:0.125:0:0:.:.	4,13,4,53:1:1:2:1/1:0/1:0.125:0:0:.:.	6,10,6,69:1:1:2:1/1:./.:.:0:0:.:.
chr6_ref_v2	171117	.	C	T	.	PASS	IntersectsRepeat=1;RepeatCorrectionApplied=0	SAC:ACF:DF:PD:GT:SGT:SF:SV:SIG:MT:PAC	0,0,123,121:1:1:2:1/1:./.:.:0	0,0,38,33:1:1:2:1/1:./.:.:0:0:.:.	1,0,105,104:1:1:2:1/1:./.:.:0:0:.:.	1,0,67,94:1:1:2:1/1:./.:.:0:0:.:.	0,2,132,123:1:1:2:1/1:./.:.:0:0:.:.
chr6_ref_v2	174047	.	CT	C	.	PASS	IntersectsRepeat=1;RepeatCorrectionApplied=1	SAC:ACF:DF:PD:GT:SGT:SF:SV:SIG:MT:PAC	68,43,10,11:1:1:2:0/0:./.:.:0	23,21,0,4:1:1:2:0/0:./.:.:0:0:.:.	81,52,6,10:1:1:2:0/0:./.:.:0:0:.:.	59,46,5,5:1:1:2:0/0:./.:.:0:0:.:.	75,59,8,6:1:1:2:0/0:./.:.:0:0:.:.
chr6_ref_v2	176385	.	C	G	.	PASS	IntersectsRepeat=0;RepeatCorrectionApplied=0	SAC:ACF:DF:PD:GT:SGT:SF:SV:SIG:MT:PAC	122,23,0,27:1:1:2:0/0:0/1:0.25:0	29,12,0,1:1:1:2:0/0:./.:.:0:0:.:.	104,22,0,13:1:1:2:0/0:0/1:0.25:0:0:.:.	105,17,0,24:1:1:2:0/0:0/1:0.25:0:0:.:.	126,22,0,25:1:1:2:0/0:0/1:0.25:0:0:.:.
chr6_ref_v2	186225	.	G	GATA	.	PASS	IntersectsRepeat=1;RepeatCorrectionApplied=1	SAC:ACF:DF:PD:GT:SGT:SF:SV:SIG:MT:PAC	4,3,5,5:1:1:2:./.:./.:.:0	4,3,2,9:1:0:2:./.:./.:.:0:0:.:.	2,3,9,5:1:1:2:./.:./.:.:0:0:.:.	5,1,6,6:1:1:2:./.:./.:.:0:0:.:.	2,2,7,15:1:1:2:1/1:0/1:0.125:0:0:.:.
chr6_ref_v2	193175	.	T	G	.	PASS	IntersectsRepeat=0;RepeatCorrectionApplied=0	SAC:ACF:DF:PD:GT:SGT:SF:SV:SIG:MT:PAC	43,160,41,0:1:1:2:0/0:0/1:0.25:0	20,33,5,0:1:1:2:0/0:0/1:0.25:0:0:.:.	44,127,42,0:1:1:2:0/0:0/1:0.5:0:0:.:.	25,109,27,0:1:1:2:0/0:0/1:0.25:0:0:.:.	59,164,46,0:1:1:2:0/0:0/1:0.25:0:0:.:.
chr6_ref_v2	193343	.	T	G	.	PASS	IntersectsRepeat=0;RepeatCorrectionApplied=0	SAC:ACF:DF:PD:GT:SGT:SF:SV:SIG:MT:PAC	42,116,46,0:1:1:2:0/0:0/1:0.5:0	12,30,11,0:1:1:2:0/0:0/1:0.5:0:0:.:.	30,120,45,0:1:1:2:0/0:0/1:0.5:0:0:.:.	24,73,43,0:1:1:2:0/1:0/0:0.25:0:0:.:.	26,152,56,0:1:1:2:0/0:0/1:0.5:0:0:.:.
chr6_ref_v2	208456	.	A	G	.	PASS	IntersectsRepeat=1;RepeatCorrectionApplied=0	SAC:ACF:DF:PD:GT:SGT:SF:SV:SIG:MT:PAC	0,0,132,38:1:1:2:1/1:./.:.:0	0,0,35,27:1:1:2:1/1:./.:.:0:0:.:.	0,0,127,27:1:1:2:1/1:./.:.:0:0:.:.	0,0,98,29:1:1:2:1/1:./.:.:0:0:.:.	0,0,166,52:1:1:2:1/1:./.:.:0:0:.:.
chr6_ref_v2	210068	.	AT	A	.	PASS	IntersectsRepeat=1;RepeatCorrectionApplied=1	SAC:ACF:DF:PD:GT:SGT:SF:SV:SIG:MT:PAC	39,17,10,0:1:1:2:0/0:./.:.:0	10,4,3,0:1:0:2:./.:./.:.:0:0:.:.	47,10,11,2:1:1:2:0/0:0/1:0.125:0:0:.:.	26,9,11,0:1:1:2:0/0:0/1:0.25:0:0:.:.	35,13,7,0:1:1:2:0/0:./.:.:0:0:.:.
chr6_ref_v2	226132	.	CAAA	C	.	PASS	IntersectsRepeat=1;RepeatCorrectionApplied=1	SAC:ACF:DF:PD:GT:SGT:SF:SV:SIG:MT:PAC	7,2,103,38:1:1:2:1/1:0/1:0.125:0	3,0,13,5:1:1:2:1/1:0/1:0.5:0:0:.:.	3,4,83,23:1:1:2:1/1:0/1:0.125:0:0:.:.	3,0,57,26:1:1:2:1/1:0/1:0.125:0:0:.:.	3,1,66,50:1:1:2:1/1:0/1:0.125:0:0:.:.
chr6_ref_v2	226616	.	A	AAAAATATAGG	.	PASS	IntersectsRepeat=1;RepeatCorrectionApplied=0	SAC:ACF:DF:PD:GT:SGT:SF:SV:SIG:MT:PAC	0,1,59,98:1:1:2:1/1:./.:.:0	2,3,24,21:1:1:2:1/1:0/1:0.25:0:0:.:.	0,0,73,62:1:1:2:1/1:./.:.:0:0:.:.	1,0,38,56:1:1:2:1/1:./.:.:0:0:.:.	0,0,63,73:1:1:2:1/1:./.:.:0:0:.:.
chr6_ref_v2	227352	.	TACGCAC	T	.	PASS	IntersectsRepeat=0;RepeatCorrectionApplied=0	SAC:ACF:DF:PD:GT:SGT:SF:SV:SIG:MT:PAC	0,4,63,112:1:1:2:1/1:0/1:0.125:0	0,1,11,22:1:1:2:1/1:./.:.:0:0:.:.	0,2,48,114:1:1:2:1/1:./.:.:0:0:.:.	1,0,42,88:1:1:2:1/1:./.:.:0:0:.:.	1,2,48,146:1:1:2:1/1:./.:.:0:0:.:.
chr6_ref_v2	227479	.	C	CT	.	PASS	IntersectsRepeat=1;RepeatCorrectionApplied=1	SAC:ACF:DF:PD:GT:SGT:SF:SV:SIG:MT:PAC	10,0,5,20:1:1:2:1/1:0/1:0.25:0	2,0,3,4:1:0:2:./.:./.:.:0:0:.:.	14,0,1,24:1:1:2:1/1:0/1:0.5:0:0:.:.	11,3,4,16:1:1:2:1/1:0/1:0.5:0:0:.:.	23,2,6,20:1:1:2:0/1:1/1:0.125:0:0:.:.
chr6_ref_v2	227501	.	C	T	.	PASS	IntersectsRepeat=0;RepeatCorrectionApplied=0	SAC:ACF:DF:PD:GT:SGT:SF:SV:SIG:MT:PAC	21,100,10,3:1:1:2:0/0:0/1:0.25:0	6,22,2,1:1:1:2:0/0:0/1:0.25:0:0:.:.	11,99,14,2:1:1:2:0/0:0/1:0.25:0:0:.:.	15,72,9,0:1:1:2:0/0:0/1:0.25:0:0:.:.	27,84,19,1:1:1:2:0/0:0/1:0.25:0:0:.:.
chr6_ref_v2	245964	.	AT	A	.	PASS	IntersectsRepeat=1;RepeatCorrectionApplied=1	SAC:ACF:DF:PD:GT:SGT:SF:SV:SIG:MT:PAC	92,86,4,6:1:1:2:0/0:./.:.:0	33,26,3,0:1:1:2:0/0:./.:.:0:0:.:.	94,81,4,4:1:1:2:0/0:./.:.:0:0:.:.	72,61,6,9:1:1:2:0/0:./.:.:0:0:.:.	111,59,3,4:1:1:2:0/0:./.:.:0:0:.:.
chr6_ref_v2	257950	.	A	G	.	PASS	IntersectsRepeat=0;RepeatCorrectionApplied=0	SAC:ACF:DF:PD:GT:SGT:SF:SV:SIG:MT:PAC	0,0,175,188:1:1:2:1/1:./.:.:0	0,0,39,35:1:1:2:1/1:./.:.:0:0:.:.	0,0,164,157:1:1:2:1/1:./.:.:0:0:.:.	0,0,128,124:1:1:2:1/1:./.:.:0:0:.:.	0,1,150,170:1:1:2:1/1:./.:.:0:0:.:.
chr6_ref_v2	265223	.	C	CTACGACTCCTTGATTACCCCTGTAAATCCTTGTAATAA	.	PASS	IntersectsRepeat=0;RepeatCorrectionApplied=0	SAC:ACF:DF:PD:GT:SGT:SF:SV:SIG:MT:PAC	0,0,121,110:1:1:2:1/1:./.:.:0	0,0,32,33:1:1:2:1/1:./.:.:0:0:.:.	0,0,108,118:1:1:2:1/1:./.:.:0:0:.:.	0,0,71,83:1:1:2:1/1:./.:.:0:0:.:.	0,0,102,118:1:1:2:1/1:./.:.:0:0:.:.
chr7_ref_v2	214	.	A	AC	.	ExcRegion	IntersectsRepeat=0;RepeatCorrectionApplied=0	SAC:ACF:DF:PD:GT:SGT:SF:SV:SIG:MT:PAC	0,0,36,62:1:1:2:./.:./.:.:0	0,0,2,3:1:1:2:./.:./.:.:0:0:.:.	0,0,29,47:1:1:2:./.:./.:.:0:0:.:.	0,0,27,38:1:1:2:./.:./.:.:0:0:.:.	0,0,52,71:1:1:2:./.:./.:.:0:0:.:.
chr7_ref_v2	641	.	G	A	.	ExcRegion	IntersectsRepeat=0;RepeatCorrectionApplied=0	SAC:ACF:DF:PD:GT:SGT:SF:SV:SIG:MT:PAC	151,113,17,0:1:1:2:./.:./.:.:0	41,25,14,0:1:1:2:./.:./.:.:0:0:.:.	148,121,33,0:1:1:2:./.:./.:.:0:0:.:.	106,83,28,0:1:1:2:./.:./.:.:0:0:.:.	133,121,17,0:1:1:2:./.:./.:.:0:0:.:.
chr7_ref_v2	662	.	C	T	.	ExcRegion	IntersectsRepeat=0;RepeatCorrectionApplied=0	SAC:ACF:DF:PD:GT:SGT:SF:SV:SIG:MT:PAC	156,123,39,0:1:1:2:./.:./.:.:0	46,23,20,0:1:1:2:./.:./.:.:0:0:.:.	156,127,63,0:1:1:2:./.:./.:.:0:0:.:.	116,99,51,0:1:1:2:./.:./.:.:0:0:.:.	140,138,48,0:1:1:2:./.:./.:.:0:0:.:.
chr7_ref_v2	673	.	T	G	.	ExcRegion	IntersectsRepeat=0;RepeatCorrectionApplied=0	SAC:ACF:DF:PD:GT:SGT:SF:SV:SIG:MT:PAC	164,111,61,0:1:1:2:./.:./.:.:0	59,27,25,0:1:1:2:./.:./.:.:0:0:.:.	169,127,85,0:1:1:2:./.:./.:.:0:0:.:.	121,100,67,0:1:1:2:./.:./.:.:0:0:.:.	154,138,62,0:1:1:2:./.:./.:.:0:0:.:.
chr7_ref_v2	680	.	T	C	.	ExcRegion	IntersectsRepeat=0;RepeatCorrectionApplied=0	SAC:ACF:DF:PD:GT:SGT:SF:SV:SIG:MT:PAC	160,111,64,0:1:1:2:./.:./.:.:0	65,25,27,0:1:1:2:./.:./.:.:0:0:.:.	161,119,90,0:1:1:2:./.:./.:.:0:0:.:.	123,101,69,0:1:1:2:./.:./.:.:0:0:.:.	151,133,69,0:1:1:2:./.:./.:.:0:0:.:.
chr7_ref_v2	686	.	A	T	.	ExcRegion	IntersectsRepeat=1;RepeatCorrectionApplied=0	SAC:ACF:DF:PD:GT:SGT:SF:SV:SIG:MT:PAC	162,116,74,0:1:1:2:./.:./.:.:0	68,25,30,0:1:1:2:./.:./.:.:0:0:.:.	166,114,97,0:1:1:2:./.:./.:.:0:0:.:.	126,103,80,0:1:1:2:./.:./.:.:0:0:.:.	159,135,81,0:1:1:2:./.:./.:.:0:0:.:.
chr7_ref_v2	784	.	T	A	.	PASS	IntersectsRepeat=0;RepeatCorrectionApplied=0	SAC:ACF:DF:PD:GT:SGT:SF:SV:SIG:MT:PAC	190,132,199,6:1:1:2:0/1:0/0:0.25:0	60,27,41,1:1:1:2:0/1:0/0:0.25:0:0:.:.	187,134,168,9:1:1:2:0/1:0/0:0.25:0:0:.:.	136,80,114,4:1:1:2:0/1:0/0:0.25:0:0:.:.	178,116,181,8:1:1:2:0/1:0/0:0.25:0:0:.:.
chr7_ref_v2	9808	.	TA	T	.	PASS	IntersectsRepeat=1;RepeatCorrectionApplied=1	SAC:ACF:DF:PD:GT:SGT:SF:SV:SIG:MT:PAC	110,114,0,10:1:1:2:0/0:./.:.:0	26,16,5,4:1:1:2:0/0:0/1:0.25:0:0:.:.	89,92,9,6:1:1:2:0/0:0/1:0.125:0:0:.:.	71,109,2,5:1:1:2:0/0:./.:.:0:0:.:.	105,98,8,10:1:1:2:0/0:0/1:0.125:0:0:.:.
chr7_ref_v2	12640	.	C	A	.	PASS	IntersectsRepeat=0;RepeatCorrectionApplied=0	SAC:ACF:DF:PD:GT:SGT:SF:SV:SIG:MT:PAC	186,163,0,0:1:1:2:0/0:./.:.:0	27,49,0,0:1:1:2:0/0:./.:.:0:0:.:.	156,155,1,0:1:1:2:0/0:./.:.:0:0:.:.	114,116,0,0:1:1:2:0/0:./.:.:0:0:.:.	82,76,71,66:1:1:2:0/1:0/0:0.125:0:1:g.12640C>A:0
chr7_ref_v2	14847	.	G	GA	.	PASS	IntersectsRepeat=1;RepeatCorrectionApplied=1	SAC:ACF:DF:PD:GT:SGT:SF:SV:SIG:MT:PAC	48,37,5,4:1:1:2:0/0:./.:.:0	16,11,0,3:1:1:2:0/0:0/1:0.125:0:0:.:.	65,34,0,2:1:1:2:0/0:./.:.:0:0:.:.	40,28,3,6:1:1:2:0/0:0/1:0.125:0:0:.:.	64,42,5,5:1:1:2:0/0:./.:.:0:0:.:.
chr7_ref_v2	31761	.	A	C	.	PASS	IntersectsRepeat=0;RepeatCorrectionApplied=0	SAC:ACF:DF:PD:GT:SGT:SF:SV:SIG:MT:PAC	129,18,0,27:1:1:2:0/0:0/1:0.25:0	35,7,0,9:1:1:2:0/0:0/1:0.5:0:0:.:.	107,16,0,26:1:1:2:0/0:0/1:0.5:0:0:.:.	108,9,0,15:1:1:2:0/0:0/1:0.25:0:0:.:.	122,16,0,23:1:1:2:0/0:0/1:0.25:0:0:.:.
chr7_ref_v2	43267	.	CA	C	.	PASS	IntersectsRepeat=1;RepeatCorrectionApplied=1	SAC:ACF:DF:PD:GT:SGT:SF:SV:SIG:MT:PAC	61,32,17,4:1:1:2:0/0:0/1:0.125:0	19,8,4,0:1:1:2:0/0:./.:.:0:0:.:.	67,29,17,1:1:1:2:0/0:./.:.:0:0:.:.	52,21,8,0:1:1:2:0/0:./.:.:0:0:.:.	61,36,16,2:1:1:2:0/0:./.:.:0:0:.:.
chr7_ref_v2	56226	.	C	CT	.	PASS	IntersectsRepeat=1;RepeatCorrectionApplied=1	SAC:ACF:DF:PD:GT:SGT:SF:SV:SIG:MT:PAC	91,79,8,6:1:1:2:0/0:./.:.:0	32,5,2,0:1:1:2:0/0:./.:.:0:0:.:.	75,50,13,5:1:1:2:0/0:0/1:0.125:0:0:.:.	80,38,8,2:1:1:2:0/0:./.:.:0:0:.:.	105,57,10,1:1:1:2:0/0:./.:.:0:0:.:.
chr7_ref_v2	69353	.	T	TAC	.	PASS	IntersectsRepeat=1;RepeatCorrectionApplied=1	SAC:ACF:DF:PD:GT:SGT:SF:SV:SIG:MT:PAC	6,11,27,43:1:1:2:1/1:./.:.:0	1,1,10,6:1:0:2:./.:./.:.:0:0:.:.	3,7,24,39:1:1:2:1/1:./.:.:0:0:.:.	2,5,25,32:1:1:2:1/1:./.:.:0:0:.:.	6,6,33,44:1:1:2:1/1:./.:.:0:0:.:.
chr7_ref_v2	74005	.	A	C	.	PASS	IntersectsRepeat=0;RepeatCorrectionApplied=0	SAC:ACF:DF:PD:GT:SGT:SF:SV:SIG:MT:PAC	153,30,0,85:1:1:2:0/1:0/0:0.25:0	38,18,0,14:1:1:2:0/1:0/0:0.5:0:0:.:.	119,23,0,71:1:1:2:0/1:0/0:0.25:0:0:.:.	94,22,0,51:1:1:2:0/1:0/0:0.25:0:0:.:.	127,32,0,81:1:1:2:0/1:0/0:0.25:0:0:.:.
chr7_ref_v2	76710	.	GA	G	.	PASS	IntersectsRepeat=1;RepeatCorrectionApplied=1	SAC:ACF:DF:PD:GT:SGT:SF:SV:SIG:MT:PAC	80,81,16,8:1:1:2:0/0:0/1:0.125:0	17,21,5,4:1:1:2:0/0:0/1:0.25:0:0:.:.	93,76,9,3:1:1:2:0/0:./.:.:0:0:.:.	66,56,5,4:1:1:2:0/0:./.:.:0:0:.:.	94,70,8,10:1:1:2:0/0:./.:.:0:0:.:.
chr7_ref_v2	79003	.	GTA	G	.	PASS	IntersectsRepeat=1;RepeatCorrectionApplied=1	SAC:ACF:DF:PD:GT:SGT:SF:SV:SIG:MT:PAC	8,8,2,4:1:1:2:0/0:0/1:0.25:0	9,7,0,6:1:1:2:0/0:0/1:0.5:0:0:.:.	9,13,1,4:1:1:2:0/0:./.:.:0:0:.:.	16,9,2,4:1:1:2:0/0:./.:.:0:0:.:.	11,14,2,2:1:1:2:0/0:./.:.:0:0:.:.
chr7_ref_v2	80636	.	C	A	.	PASS	IntersectsRepeat=1;RepeatCorrectionApplied=0	SAC:ACF:DF:PD:GT:SGT:SF:SV:SIG:MT:PAC	36,65,24,0:1:1:2:0/0:0/1:0.5:0	6,19,8,0:1:1:2:0/0:0/1:0.5:0:0:.:.	35,45,19,0:1:1:2:0/0:0/1:0.5:0:0:.:.	29,43,21,0:1:1:2:0/0:0/1:0.5:0:0:.:.	34,55,27,0:1:1:2:0/0:0/1:0.5:0:0:.:.
chr7_ref_v2	89202	.	A	C	.	PASS	IntersectsRepeat=0;RepeatCorrectionApplied=0	SAC:ACF:DF:PD:GT:SGT:SF:SV:SIG:MT:PAC	175,25,0,37:1:1:2:0/0:0/1:0.25:0	32,11,0,5:1:1:2:0/0:0/1:0.25:0:0:.:.	127,32,0,38:1:1:2:0/0:0/1:0.5:0:0:.:.	106,18,0,38:1:1:2:0/0:0/1:0.5:0:0:.:.	171,34,0,32:1:1:2:0/0:0/1:0.25:0:0:.:.
chr7_ref_v2	89487	.	A	T	.	PASS	IntersectsRepeat=1;RepeatCorrectionApplied=0	SAC:ACF:DF:PD:GT:SGT:SF:SV:SIG:MT:PAC	95,100,0,0:1:1:2:0/0:./.:.:0	30,27,0,0:1:1:2:0/0:./.:.:0:0:.:.	20,29,24,40:1:1:2:0/1:1/1:0.125:0:1:g.89487A>T:0	55,54,0,1:1:1:2:0/0:./.:.:0:0:.:.	79,69,0,0:1:1:2:0/0:./.:.:0:0:.:.
chr7_ref_v2	95495	.	A	C	.	PASS	IntersectsRepeat=1;RepeatCorrectionApplied=0	SAC:ACF:DF:PD:GT:SGT:SF:SV:SIG:MT:PAC	97,38,0,23:1:1:2:0/0:0/1:0.25:0	29,5,0,5:1:1:2:0/0:0/1:0.25:0:0:.:.	96,22,0,31:1:1:2:0/0:0/1:0.5:0:0:.:.	67,26,0,23:1:1:2:0/0:0/1:0.5:0:0:.:.	85,28,0,29:1:1:2:0/0:0/1:0.5:0:0:.:.
chr7_ref_v2	95760	.	T	C	.	PASS	IntersectsRepeat=0;RepeatCorrectionApplied=0	SAC:ACF:DF:PD:GT:SGT:SF:SV:SIG:MT:PAC	148,142,0,0:1:1:2:0/0:./.:.:0	50,38,0,0:1:1:2:0/0:./.:.:0:0:.:.	127,120,0,0:1:1:2:0/0:./.:.:0:0:.:.	39,36,43,47:1:1:2:0/1:1/1:0.125:0:1:g.95760T>C:0	133,121,0,0:1:1:2:0/0:./.:.:0:0:.:.
chr7_ref_v2	124376	.	G	GA	.	PASS	IntersectsRepeat=1;RepeatCorrectionApplied=1	SAC:ACF:DF:PD:GT:SGT:SF:SV:SIG:MT:PAC	34,23,3,1:1:1:2:0/0:./.:.:0	5,5,2,0:1:0:2:./.:./.:.:0:0:.:.	24,35,8,6:1:1:2:0/0:0/1:0.25:0:0:.:.	18,26,2,5:1:1:2:0/0:0/1:0.125:0:0:.:.	31,38,5,2:1:1:2:0/0:./.:.:0:0:.:.
chr7_ref_v2	138549	.	C	A	.	PASS	IntersectsRepeat=1;RepeatCorrectionApplied=0	SAC:ACF:DF:PD:GT:SGT:SF:SV:SIG:MT:PAC	118,25,0,31:1:1:2:0/0:0/1:0.5:0	17,13,0,3:1:1:2:0/0:0/1:0.25:0:0:.:.	111,15,0,19:1:1:2:0/0:0/1:0.25:0:0:.:.	63,11,0,23:1:1:2:0/0:0/1:0.5:0:0:.:.	125,31,0,29:1:1:2:0/0:0/1:0.25:0:0:.:.
chr7_ref_v2	154580	.	TA	T	.	PASS	IntersectsRepeat=1;RepeatCorrectionApplied=1	SAC:ACF:DF:PD:GT:SGT:SF:SV:SIG:MT:PAC	50,37,13,6:1:1:2:0/0:./.:.:0	8,9,5,3:1:1:2:0/0:0/1:0.5:0:0:.:.	47,35,15,11:1:1:2:0/0:0/1:0.25:0:0:.:.	37,38,7,11:1:1:2:0/0:0/1:0.125:0:0:.:.	44,41,8,7:1:1:2:0/0:./.:.:0:0:.:.
chr7_ref_v2	156116	.	GTA	G	.	PASS	IntersectsRepeat=1;RepeatCorrectionApplied=1	SAC:ACF:DF:PD:GT:SGT:SF:SV:SIG:MT:PAC	18,29,2,11:1:1:2:0/0:0/1:0.125:0	10,12,4,1:1:1:2:0/0:0/1:0.125:0:0:.:.	21,24,2,2:1:1:2:0/0:./.:.:0:0:.:.	15,20,4,2:1:1:2:0/0:./.:.:0:0:.:.	18,25,6,6:1:1:2:0/0:0/1:0.125:0:0:.:.
chr7_ref_v2	167251	.	CA	C	.	PASS	IntersectsRepeat=1;RepeatCorrectionApplied=1	SAC:ACF:DF:PD:GT:SGT:SF:SV:SIG:MT:PAC	10,38,1,13:1:1:2:0/0:0/1:0.125:0	5,8,0,13:1:1:2:0/1:0/0:0.125:0:0:.:.	21,28,3,12:1:1:2:0/0:0/1:0.125:0:0:.:.	12,24,2,17:1:1:2:0/0:0/1:0.5:0:0:.:.	15,34,5,16:1:1:2:0/0:0/1:0.25:0:0:.:.
chr7_ref_v2	172470	.	G	C	.	PASS	IntersectsRepeat=0;RepeatCorrectionApplied=0	SAC:ACF:DF:PD:GT:SGT:SF:SV:SIG:MT:PAC	15,143,37,0:1:1:2:0/0:0/1:0.5:0	15,31,0,0:1:1:2:0/0:./.:.:0:0:.:.	17,131,29,0:1:1:2:0/0:0/1:0.25:0:0:.:.	8,84,19,0:1:1:2:0/0:0/1:0.25:0:0:.:.	23,125,28,0:1:1:2:0/0:0/1:0.25:0:0:.:.
chr7_ref_v2	213939	.	A	C	.	PASS	IntersectsRepeat=1;RepeatCorrectionApplied=0	SAC:ACF:DF:PD:GT:SGT:SF:SV:SIG:MT:PAC	79,25,0,30:1:1:2:0/0:0/1:0.5:0	14,4,0,7:1:1:2:0/0:0/1:0.5:0:0:.:.	98,22,0,29:1:1:2:0/0:0/1:0.5:0:0:.:.	39,17,0,19:1:1:2:0/0:0/1:0.5:0:0:.:.	91,21,0,32:1:1:2:0/0:0/1:0.5:0:0:.:.
chr7_ref_v2	215491	.	C	A	.	PASS	IntersectsRepeat=1;RepeatCorrectionApplied=0	SAC:ACF:DF:PD:GT:SGT:SF:SV:SIG:MT:PAC	62,54,66,53:1:1:2:0/1:./.:.:0	20,17,13,20:1:1:2:0/1:./.:.:0:0:.:.	54,71,58,64:1:1:2:0/1:./.:.:0:0:.:.	47,41,48,48:1:1:2:0/1:./.:.:0:0:.:.	47,60,58,70:1:1:2:0/1:1/1:0.125:0:0:.:.
chr7_ref_v2	225859	.	CT	C	.	PASS	IntersectsRepeat=1;RepeatCorrectionApplied=1	SAC:ACF:DF:PD:GT:SGT:SF:SV:SIG:MT:PAC	105,100,3,5:1:1:2:0/0:0/1:0.125:0	17,21,3,3:1:1:2:0/0:0/1:0.25:0:0:.:.	91,93,5,2:1:1:2:0/0:0/1:0.125:0:0:.:.	57,84,0,4:1:1:2:0/0:0/1:0.125:0:0:.:.	108,112,2,3:1:1:2:0/0:./.:.:0:0:.:.
chr7_ref_v2	227808	.	A	T	.	PASS	IntersectsRepeat=1;RepeatCorrectionApplied=0	SAC:ACF:DF:PD:GT:SGT:SF:SV:SIG:MT:PAC	114,90,0,0:1:1:2:0/0:./.:.:0	19,43,0,0:1:1:2:0/0:./.:.:0:0:.:.	101,82,0,0:1:1:2:0/0:./.:.:0:0:.:.	33,34,9,26:1:1:2:0/1:0/0:0.25:0:1:g.227808A>T:0	99,75,0,0:1:1:2:0/0:./.:.:0:0:.:.
chr7_ref_v2	267396	.	T	G	.	PASS	IntersectsRepeat=1;RepeatCorrectionApplied=0	SAC:ACF:DF:PD:GT:SGT:SF:SV:SIG:MT:PAC	32,100,63,0:1:1:2:0/1:0/0:0.25:0	6,19,11,0:1:1:2:0/1:0/0:0.25:0:0:.:.	21,114,60,0:1:1:2:0/1:0/0:0.25:0:0:.:.	11,72,47,0:1:1:2:0/1:0/0:0.25:0:0:.:.	25,144,83,0:1:1:2:0/1:0/0:0.25:0:0:.:.
chr7_ref_v2	270312	.	A	ATG	.	PASS	IntersectsRepeat=1;RepeatCorrectionApplied=1	SAC:ACF:DF:PD:GT:SGT:SF:SV:SIG:MT:PAC	0,0,93,60:1:1:2:1/1:./.:.:0	0,0,26,29:1:1:2:1/1:./.:.:0:0:.:.	1,1,97,84:1:1:2:1/1:./.:.:0:0:.:.	1,0,64,49:1:1:2:1/1:./.:.:0:0:.:.	1,0,93,71:1:1:2:1/1:./.:.:0:0:.:.
chr7_ref_v2	271936	.	G	T	.	PASS	IntersectsRepeat=0;RepeatCorrectionApplied=0	SAC:ACF:DF:PD:GT:SGT:SF:SV:SIG:MT:PAC	53,87,0,0:1:1:2:0/0:./.:.:0	12,17,0,0:1:1:2:0/0:./.:.:0:0:.:.	59,120,0,0:1:1:2:0/0:./.:.:0:0:.:.	55,62,0,0:1:1:2:0/0:./.:.:0:0:.:.	42,74,70,69:1:1:2:0/1:1/1:0.125:0:1:.:.
chr7_ref_v2	272292	.	G	GAT	.	PASS	IntersectsRepeat=1;RepeatCorrectionApplied=1	SAC:ACF:DF:PD:GT:SGT:SF:SV:SIG:MT:PAC	8,5,17,24:1:1:2:1/1:0/1:0.25:0	2,5,20,24:1:1:2:1/1:./.:.:0:0:.:.	6,6,18,26:1:1:2:1/1:0/1:0.125:0:0:.:.	4,2,16,18:1:1:2:1/1:./.:.:0:0:.:.	5,5,15,20:1:1:2:1/1:0/1:0.25:0:0:.:.
chr7_ref_v2	272318	.	T	TGTATGTATATATATATAC	.	PASS	IntersectsRepeat=1;RepeatCorrectionApplied=0	SAC:ACF:DF:PD:GT:SGT:SF:SV:SIG:MT:PAC	24,14,4,4:1:1:2:0/0:0/1:0.25:0	9,9,3,4:1:1:2:0/0:0/1:0.5:0:0:.:.	18,19,2,5:1:1:2:0/0:0/1:0.25:0:0:.:.	22,10,1,2:1:1:2:0/0:0/1:0.125:0:0:.:.	18,11,5,7:1:1:2:0/0:0/1:0.5:0:0:.:.
chr7_ref_v2	274695	.	C	CTATATATA,CTATATATATA	.	PASS	IntersectsRepeat=1;RepeatCorrectionApplied=1	SAC:ACF:DF:PD:GT:SGT:SF:SV:SIG:MT:PAC	0,0,11,7,12,21:1:1:2:2/2:1/2:0.5:0	0,2,4,5,9,10:1:1:2:2/2:1/2:0.5:0:0:.:.	0,0,5,3,4,16:1:1:2:2/2:1/2:0.25:0:0:.:.	0,0,4,4,13,5:1:1:2:2/2:1/2:0.25:0:0:.:.	0,0,2,3,8,13:1:1:2:2/2:./.:.:0:0:.:.
chr7_ref_v2	279781	.	A	C	.	PASS	IntersectsRepeat=0;RepeatCorrectionApplied=0	SAC:ACF:DF:PD:GT:SGT:SF:SV:SIG:MT:PAC	101,17,0,26:1:1:2:0/0:0/1:0.5:0	13,7,0,7:1:1:2:0/0:0/1:0.5:0:0:.:.	102,9,0,34:1:1:2:0/0:0/1:0.5:0:0:.:.	68,10,0,9:1:1:2:0/0:0/1:0.25:0:0:.:.	122,26,0,30:1:1:2:0/0:0/1:0.25:0:0:.:.
chr7_ref_v2	281600	.	AT	A	.	PASS	IntersectsRepeat=1;RepeatCorrectionApplied=1	SAC:ACF:DF:PD:GT:SGT:SF:SV:SIG:MT:PAC	56,34,13,3:1:1:2:0/0:./.:.:0	15,7,0,2:1:1:2:0/0:./.:.:0:0:.:.	59,32,5,6:1:1:2:0/0:./.:.:0:0:.:.	49,21,1,6:1:1:2:0/0:./.:.:0:0:.:.	47,38,8,4:1:1:2:0/0:./.:.:0:0:.:.
chr7_ref_v2	295483	.	T	G	.	PASS	IntersectsRepeat=0;RepeatCorrectionApplied=0	SAC:ACF:DF:PD:GT:SGT:SF:SV:SIG:MT:PAC	16,89,17,0:1:1:2:0/0:0/1:0.25:0	3,22,4,0:1:1:2:0/0:0/1:0.25:0:0:.:.	2,97,16,0:1:1:2:0/0:0/1:0.25:0:0:.:.	6,79,10,0:1:1:2:0/0:0/1:0.25:0:0:.:.	5,111,22,0:1:1:2:0/0:0/1:0.25:0:0:.:.
chr7_ref_v2	295487	.	C	G	.	PASS	IntersectsRepeat=0;RepeatCorrectionApplied=0	SAC:ACF:DF:PD:GT:SGT:SF:SV:SIG:MT:PAC	15,92,4,0:1:1:2:0/0:0/1:0.125:0	4,23,1,0:1:1:2:0/0:0/1:0.125:0:0:.:.	4,97,7,0:1:1:2:0/0:0/1:0.125:0:0:.:.	8,82,5,0:1:1:2:0/0:0/1:0.125:0:0:.:.	4,110,6,0:1:1:2:0/0:0/1:0.125:0:0:.:.
chr7_ref_v2	299289	.	T	G	.	PASS	IntersectsRepeat=0;RepeatCorrectionApplied=0	SAC:ACF:DF:PD:GT:SGT:SF:SV:SIG:MT:PAC	29,125,30,0:1:1:2:0/0:0/1:0.25:0	18,22,5,0:1:1:2:0/0:0/1:0.25:0:0:.:.	28,122,34,0:1:1:2:0/0:0/1:0.5:0:0:.:.	25,96,27,0:1:1:2:0/0:0/1:0.5:0:0:.:.	47,141,32,0:1:1:2:0/0:0/1:0.25:0:0:.:.
chr7_ref_v2	307196	.	TATATATGTAC	T	.	PASS	IntersectsRepeat=1;RepeatCorrectionApplied=0	SAC:ACF:DF:PD:GT:SGT:SF:SV:SIG:MT:PAC	10,8,1,3:1:1:2:0/0:0/1:0.5:0	9,11,0,1:1:1:2:0/0:0/1:0.125:0:0:.:.	16,15,0,1:1:1:2:0/0:./.:.:0:0:.:.	6,5,0,0:1:1:2:./.:./.:.:0:0:.:.	9,12,0,0:1:1:2:0/0:./.:.:0:0:.:.
chr7_ref_v2	307200	.	TATGTAC	T	.	PASS	IntersectsRepeat=1;RepeatCorrectionApplied=0	SAC:ACF:DF:PD:GT:SGT:SF:SV:SIG:MT:PAC	4,5,1,3:1:1:2:./.:./.:.:0	3,5,2,5:1:0:2:./.:./.:.:0:0:.:.	4,3,6,9:1:1:2:0/1:1/1:0.25:0:0:.:.	2,1,2,3:1:1:2:./.:./.:.:0:0:.:.	3,4,2,5:1:1:2:./.:./.:.:0:0:.:.
chr7_ref_v2	321482	.	CAT	C	.	PASS	IntersectsRepeat=1;RepeatCorrectionApplied=1	SAC:ACF:DF:PD:GT:SGT:SF:SV:SIG:MT:PAC	43,43,5,4:1:1:2:0/0:./.:.:0	16,18,3,4:1:1:2:0/0:0/1:0.25:0:0:.:.	47,51,7,6:1:1:2:0/0:0/1:0.125:0:0:.:.	29,39,4,3:1:1:2:0/0:./.:.:0:0:.:.	42,41,10,8:1:1:2:0/0:0/1:0.25:0:0:.:.
chr7_ref_v2	323383	.	TAA	T	.	PASS	IntersectsRepeat=1;RepeatCorrectionApplied=0	SAC:ACF:DF:PD:GT:SGT:SF:SV:SIG:MT:PAC	24,41,17,24:1:1:2:0/1:0/0:0.25:0	10,12,5,5:1:1:2:0/1:0/0:0.25:0:0:.:.	23,33,9,25:1:1:2:0/1:0/0:0.25:0:0:.:.	27,27,8,17:1:1:2:0/1:0/0:0.25:0:0:.:.	31,29,18,20:1:1:2:0/1:0/0:0.25:0:0:.:.
chr7_ref_v2	323391	.	C	T	.	PASS	IntersectsRepeat=0;RepeatCorrectionApplied=0	SAC:ACF:DF:PD:GT:SGT:SF:SV:SIG:MT:PAC	30,42,10,2:1:1:2:0/0:0/1:0.25:0	15,13,3,0:1:1:2:0/0:0/1:0.25:0:0:.:.	28,27,11,3:1:1:2:0/0:0/1:0.5:0:0:.:.	20,24,5,3:1:1:2:0/0:0/1:0.25:0:0:.:.	28,28,14,4:1:1:2:0/0:0/1:0.5:0:0:.:.
chr7_ref_v2	326264	.	CA	C	.	PASS	IntersectsRepeat=1;RepeatCorrectionApplied=1	SAC:ACF:DF:PD:GT:SGT:SF:SV:SIG:MT:PAC	37,44,16,7:1:1:2:0/0:0/1:0.125:0	10,18,2,3:1:1:2:0/0:./.:.:0:0:.:.	40,51,8,8:1:1:2:0/0:./.:.:0:0:.:.	24,36,12,2:1:1:2:0/0:./.:.:0:0:.:.	41,46,16,3:1:1:2:0/0:./.:.:0:0:.:.
chr7_ref_v2	332119	.	G	T	.	PASS	IntersectsRepeat=1;RepeatCorrectionApplied=0	SAC:ACF:DF:PD:GT:SGT:SF:SV:SIG:MT:PAC	39,98,29,0:1:1:2:0/0:0/1:0.5:0	12,29,6,0:1:1:2:0/0:0/1:0.25:0:0:.:.	25,98,30,0:1:1:2:0/0:0/1:0.5:0:0:.:.	26,83,23,0:1:1:2:0/0:0/1:0.5:0:0:.:.	38,118,34,0:1:1:2:0/0:0/1:0.5:0:0:.:.
chr7_ref_v2	364141	.	AT	A	.	PASS	IntersectsRepeat=1;RepeatCorrectionApplied=1	SAC:ACF:DF:PD:GT:SGT:SF:SV:SIG:MT:PAC	59,60,3,9:1:1:2:0/0:./.:.:0	11,16,0,1:1:1:2:0/0:./.:.:0:0:.:.	65,59,7,13:1:1:2:0/0:0/1:0.125:0:0:.:.	41,46,1,10:1:1:2:0/0:0/1:0.125:0:0:.:.	44,76,4,9:1:1:2:0/0:./.:.:0:0:.:.
chr7_ref_v2	366773	.	TA	T	.	PASS	IntersectsRepeat=1;RepeatCorrectionApplied=1	SAC:ACF:DF:PD:GT:SGT:SF:SV:SIG:MT:PAC	27,31,3,5:1:1:2:0/0:./.:.:0	6,9,0,4:1:0:2:./.:./.:.:0:0:.:.	20,35,6,3:1:1:2:0/0:./.:.:0:0:.:.	26,20,6,6:1:1:2:0/0:./.:.:0:0:.:.	23,35,16,5:1:1:2:0/0:0/1:0.25:0:0:.:.
chr7_ref_v2	367118	.	A	C	.	PASS	IntersectsRepeat=1;RepeatCorrectionApplied=0	SAC:ACF:DF:PD:GT:SGT:SF:SV:SIG:MT:PAC	111,15,0,39:1:1:2:0/0:0/1:0.5:0	38,10,0,6:1:1:2:0/0:0/1:0.25:0:0:.:.	89,25,0,48:1:1:2:0/0:0/1:0.5:0:0:.:.	74,19,0,34:1:1:2:0/0:0/1:0.5:0:0:.:.	119,40,0,35:1:1:2:0/0:0/1:0.5:0:0:.:.
chr7_ref_v2	370511	.	A	T	.	PASS	IntersectsRepeat=1;RepeatCorrectionApplied=0	SAC:ACF:DF:PD:GT:SGT:SF:SV:SIG:MT:PAC	133,132,0,0:1:1:2:0/0:./.:.:0	34,23,0,0:1:1:2:0/0:./.:.:0:0:.:.	119,106,1,0:1:1:2:0/0:./.:.:0:0:.:.	37,48,49,43:1:1:2:0/1:./.:.:0:1:g.370511A>T:0	112,117,0,0:1:1:2:0/0:./.:.:0:0:.:.
chr7_ref_v2	374589	.	A	T	.	PASS	IntersectsRepeat=0;RepeatCorrectionApplied=0	SAC:ACF:DF:PD:GT:SGT:SF:SV:SIG:MT:PAC	165,128,0,0:1:1:2:0/0:./.:.:0	18,17,15,13:1:1:2:0/1:0/0:0.125:0:1:g.374589A>T:0	134,106,0,0:1:1:2:0/0:./.:.:0:0:.:.	96,63,0,1:1:1:2:0/0:./.:.:0:0:.:.	136,93,0,0:1:1:2:0/0:./.:.:0:0:.:.
chr7_ref_v2	386204	.	T	G	.	PASS	IntersectsRepeat=0;RepeatCorrectionApplied=0	SAC:ACF:DF:PD:GT:SGT:SF:SV:SIG:MT:PAC	17,86,31,0:1:1:2:0/0:0/1:0.5:0	7,16,2,0:1:1:2:0/0:0/1:0.25:0:0:.:.	19,114,27,0:1:1:2:0/0:0/1:0.25:0:0:.:.	8,54,30,1:1:1:2:0/1:0/0:0.25:0:0:.:.	32,113,37,0:1:1:2:0/0:0/1:0.5:0:0:.:.
chr7_ref_v2	397829	.	GA	G,GAAAAAAAAAAAA	.	PASS	IntersectsRepeat=1;RepeatCorrectionApplied=1	SAC:ACF:DF:PD:GT:SGT:SF:SV:SIG:MT:PAC	0,6,3,6,11,16:1:1:2:0/2:1/2:0.5:0	0,0,0,0,0,0:0:0:2:./.:./.:.:0:0:.:.	3,5,1,4,11,26:1:1:2:2/2:0/2:0.5:0:0:.:.	3,4,0,9,4,14:1:1:2:0/2:1/2:0.5:0:0:.:.	0,0,0,0,0,0:0:0:2:./.:./.:.:0:0:.:.
chr7_ref_v2	397846	.	A	T	.	PASS	IntersectsRepeat=1;RepeatCorrectionApplied=0	SAC:ACF:DF:PD:GT:SGT:SF:SV:SIG:MT:PAC	49,86,0,0:1:1:2:0/0:./.:.:0	12,23,0,0:1:1:2:0/0:./.:.:0:0:.:.	52,82,0,0:1:1:2:0/0:./.:.:0:0:.:.	38,58,1,0:1:1:2:0/0:./.:.:0:0:.:.	31,45,16,44:1:1:2:0/1:0/0:0.125:0:1:g.397846A>T:0
chr7_ref_v2	400216	.	TA	T	.	PASS	IntersectsRepeat=1;RepeatCorrectionApplied=1	SAC:ACF:DF:PD:GT:SGT:SF:SV:SIG:MT:PAC	59,67,3,1:1:1:2:0/0:./.:.:0	16,13,0,1:1:1:2:0/0:./.:.:0:0:.:.	53,59,3,2:1:1:2:0/0:./.:.:0:0:.:.	44,30,6,6:1:1:2:0/0:0/1:0.125:0:0:.:.	62,46,4,1:1:1:2:0/0:./.:.:0:0:.:.
chr7_ref_v2	400545	.	G	GT	.	PASS	IntersectsRepeat=1;RepeatCorrectionApplied=1	SAC:ACF:DF:PD:GT:SGT:SF:SV:SIG:MT:PAC	9,7,20,30:1:1:2:1/1:0/1:0.125:0	2,3,4,9:1:0:2:./.:./.:.:0:0:.:.	0,0,0,0:0:0:2:./.:./.:.:0:0:.:.	2,5,8,21:1:1:2:1/1:./.:.:0:0:.:.	4,5,23,18:1:1:2:1/1:./.:.:0:0:.:.
chr7_ref_v2	401681	.	A	AACAACCT	.	ExcRegion	IntersectsRepeat=1;RepeatCorrectionApplied=0	SAC:ACF:DF:PD:GT:SGT:SF:SV:SIG:MT:PAC	0,0,1,88:1:1:2:./.:./.:.:0	0,0,1,23:1:1:2:./.:./.:.:0:0:.:.	0,0,2,86:1:1:2:./.:./.:.:0:0:.:.	0,0,2,65:1:1:2:./.:./.:.:0:0:.:.	0,0,0,81:0:1:2:./.:./.:.:0:0:.:.
chr7_ref_v2	401686	.	T	A	.	ExcRegion	IntersectsRepeat=1;RepeatCorrectionApplied=0	SAC:ACF:DF:PD:GT:SGT:SF:SV:SIG:MT:PAC	0,0,1,93:1:1:2:./.:./.:.:0	0,0,1,21:1:1:2:./.:./.:.:0:0:.:.	0,0,9,83:1:1:2:./.:./.:.:0:0:.:.	0,0,6,72:1:1:2:./.:./.:.:0:0:.:.	0,0,3,86:1:1:2:./.:./.:.:0:0:.:.
chr7_ref_v2	423353	.	A	G	.	PASS	IntersectsRepeat=0;RepeatCorrectionApplied=0	SAC:ACF:DF:PD:GT:SGT:SF:SV:SIG:MT:PAC	0,0,119,145:1:1:2:1/1:./.:.:0	0,0,28,29:1:1:2:1/1:./.:.:0:0:.:.	0,1,117,97:1:1:2:1/1:./.:.:0:0:.:.	0,0,73,69:1:1:2:1/1:./.:.:0:0:.:.	0,0,102,111:1:1:2:1/1:./.:.:0:0:.:.
chr7_ref_v2	438685	.	C	CA	.	PASS	IntersectsRepeat=1;RepeatCorrectionApplied=1	SAC:ACF:DF:PD:GT:SGT:SF:SV:SIG:MT:PAC	53,70,1,1:1:1:2:0/0:./.:.:0	26,20,5,4:1:1:2:0/0:0/1:0.25:0:0:.:.	32,71,3,4:1:1:2:0/0:0/1:0.125:0:0:.:.	44,51,1,6:1:1:2:0/0:0/1:0.125:0:0:.:.	46,95,3,3:1:1:2:0/0:./.:.:0:0:.:.
chr7_ref_v2	438812	.	AT	A	.	PASS	IntersectsRepeat=1;RepeatCorrectionApplied=1	SAC:ACF:DF:PD:GT:SGT:SF:SV:SIG:MT:PAC	75,58,1,7:1:1:2:0/0:./.:.:0	16,14,3,2:1:1:2:0/0:0/1:0.125:0:0:.:.	66,60,3,7:1:1:2:0/0:./.:.:0:0:.:.	63,34,1,2:1:1:2:0/0:./.:.:0:0:.:.	82,60,5,4:1:1:2:0/0:./.:.:0:0:.:.
chr7_ref_v2	440430	.	C	CA	.	PASS	IntersectsRepeat=1;RepeatCorrectionApplied=1	SAC:ACF:DF:PD:GT:SGT:SF:SV:SIG:MT:PAC	38,18,8,9:1:1:2:0/0:0/1:0.5:0	13,9,1,6:1:1:2:0/0:0/1:0.5:0:0:.:.	34,11,1,5:1:1:2:0/0:0/1:0.125:0:0:.:.	31,15,6,8:1:1:2:0/0:0/1:0.5:0:0:.:.	46,21,3,9:1:1:2:0/0:0/1:0.125:0:0:.:.
chr7_ref_v2	483120	.	TA	T	.	PASS	IntersectsRepeat=1;RepeatCorrectionApplied=1	SAC:ACF:DF:PD:GT:SGT:SF:SV:SIG:MT:PAC	51,56,20,10:1:1:2:0/0:0/1:0.25:0	10,21,3,2:1:1:2:0/0:./.:.:0:0:.:.	67,42,13,7:1:1:2:0/0:0/1:0.125:0:0:.:.	43,33,10,4:1:1:2:0/0:0/1:0.125:0:0:.:.	73,47,15,4:1:1:2:0/0:./.:.:0:0:.:.
chr7_ref_v2	484084	.	CT	C	.	PASS	IntersectsRepeat=1;RepeatCorrectionApplied=1	SAC:ACF:DF:PD:GT:SGT:SF:SV:SIG:MT:PAC	47,67,7,10:1:1:2:0/0:0/1:0.125:0	16,16,3,3:1:1:2:0/0:0/1:0.125:0:0:.:.	47,70,7,7:1:1:2:0/0:./.:.:0:0:.:.	38,38,7,11:1:1:2:0/0:0/1:0.25:0:0:.:.	45,70,2,12:1:1:2:0/0:./.:.:0:0:.:.
chr7_ref_v2	484707	.	T	A	.	PASS	IntersectsRepeat=0;RepeatCorrectionApplied=0	SAC:ACF:DF:PD:GT:SGT:SF:SV:SIG:MT:PAC	92,58,0,0:1:1:2:0/0:./.:.:0	20,22,0,0:1:1:2:0/0:./.:.:0:0:.:.	47,38,58,30:1:1:2:0/1:./.:.:0:1:g.484707T>A:0	53,44,0,0:1:1:2:0/0:./.:.:0:0:.:.	80,64,0,0:1:1:2:0/0:./.:.:0:0:.:.
chr7_ref_v2	496718	.	T	TA	.	PASS	IntersectsRepeat=1;RepeatCorrectionApplied=1	SAC:ACF:DF:PD:GT:SGT:SF:SV:SIG:MT:PAC	7,5,40,32:1:1:2:1/1:0/1:0.125:0	1,3,15,12:1:1:2:1/1:./.:.:0:0:.:.	5,1,27,29:1:1:2:1/1:./.:.:0:0:.:.	3,3,29,24:1:1:2:1/1:./.:.:0:0:.:.	7,2,27,28:1:1:2:1/1:0/1:0.125:0:0:.:.
chr7_ref_v2	528289	.	A	C	.	PASS	IntersectsRepeat=0;RepeatCorrectionApplied=0	SAC:ACF:DF:PD:GT:SGT:SF:SV:SIG:MT:PAC	104,23,0,20:1:1:2:0/0:0/1:0.25:0	18,3,0,1:1:1:2:0/0:0/1:0.125:0:0:.:.	136,14,0,14:1:1:2:0/0:0/1:0.25:0:0:.:.	72,15,0,9:1:1:2:0/0:0/1:0.25:0:0:.:.	142,27,0,28:1:1:2:0/0:0/1:0.25:0:0:.:.
chr7_ref_v2	530023	.	C	A	.	PASS	IntersectsRepeat=1;RepeatCorrectionApplied=0	SAC:ACF:DF:PD:GT:SGT:SF:SV:SIG:MT:PAC	32,40,11,9:1:1:2:0/0:0/1:0.5:1	5,1,1,0:1:0:2:./.:./.:.:0:0:.:.	33,35,5,15:1:1:2:0/0:0/1:0.5:1:0:.:.	21,19,11,9:1:1:2:0/1:0/0:0.25:0:0:.:.	38,35,8,10:1:1:2:0/0:0/1:0.5:1:0:.:.
chr7_ref_v2	531833	.	C	CAT	.	PASS	IntersectsRepeat=1;RepeatCorrectionApplied=1	SAC:ACF:DF:PD:GT:SGT:SF:SV:SIG:MT:PAC	9,16,1,1:1:1:2:0/0:./.:.:0	9,5,2,1:1:0:2:./.:./.:.:0:0:.:.	10,20,5,2:1:1:2:0/0:0/1:0.25:0:0:.:.	9,11,2,3:1:1:2:0/0:0/1:0.25:0:0:.:.	11,12,2,2:1:1:2:0/0:0/1:0.125:0:0:.:.
chr7_ref_v2	535857	.	A	T	.	ExcRegion	IntersectsRepeat=0;RepeatCorrectionApplied=0	SAC:ACF:DF:PD:GT:SGT:SF:SV:SIG:MT:PAC	0,0,0,0:0:1:2:./.:./.:.:0	0,1,0,0:0:1:2:./.:./.:.:0:0:.:.	0,0,0,1:0:1:2:./.:./.:.:0:0:.:.	0,1,0,1:1:1:2:./.:./.:.:0:0:.:.	0,1,0,0:0:1:2:./.:./.:.:0:0:.:.
chr7_ref_v2	535874	.	A	G	.	ExcRegion	IntersectsRepeat=0;RepeatCorrectionApplied=0	SAC:ACF:DF:PD:GT:SGT:SF:SV:SIG:MT:PAC	0,0,0,0:0:1:2:./.:./.:.:0	0,0,0,1:0:1:2:./.:./.:.:0:0:.:.	0,1,0,1:1:1:2:./.:./.:.:0:0:.:.	0,1,0,1:1:1:2:./.:./.:.:0:0:.:.	0,0,0,1:0:1:2:./.:./.:.:0:0:.:.
chr7_ref_v2	535875	.	C	T	.	ExcRegion	IntersectsRepeat=0;RepeatCorrectionApplied=0	SAC:ACF:DF:PD:GT:SGT:SF:SV:SIG:MT:PAC	0,0,0,0:0:1:2:./.:./.:.:0	0,0,0,1:0:1:2:./.:./.:.:0:0:.:.	0,1,0,1:1:1:2:./.:./.:.:0:0:.:.	0,1,0,1:1:1:2:./.:./.:.:0:0:.:.	0,0,0,1:0:1:2:./.:./.:.:0:0:.:.
chr7_ref_v2	535900	.	TC	T	.	ExcRegion	IntersectsRepeat=0;RepeatCorrectionApplied=0	SAC:ACF:DF:PD:GT:SGT:SF:SV:SIG:MT:PAC	0,0,0,1:0:1:2:./.:./.:.:0	0,0,0,2:0:1:2:./.:./.:.:0:0:.:.	0,1,0,1:1:1:2:./.:./.:.:0:0:.:.	0,1,0,2:1:1:2:./.:./.:.:0:0:.:.	0,0,0,2:0:1:2:./.:./.:.:0:0:.:.
chr7_ref_v2	535905	.	GAATAT	G	.	ExcRegion	IntersectsRepeat=0;RepeatCorrectionApplied=0	SAC:ACF:DF:PD:GT:SGT:SF:SV:SIG:MT:PAC	0,0,0,1:0:1:2:./.:./.:.:0	0,0,0,2:0:1:2:./.:./.:.:0:0:.:.	0,1,0,1:1:1:2:./.:./.:.:0:0:.:.	0,1,0,2:1:1:2:./.:./.:.:0:0:.:.	0,0,0,2:0:1:2:./.:./.:.:0:0:.:.
chr7_ref_v2	535915	.	A	G	.	ExcRegion	IntersectsRepeat=1;RepeatCorrectionApplied=0	SAC:ACF:DF:PD:GT:SGT:SF:SV:SIG:MT:PAC	0,1,0,1:1:1:2:./.:./.:.:0	0,0,0,2:0:1:2:./.:./.:.:0:0:.:.	0,1,0,1:1:1:2:./.:./.:.:0:0:.:.	0,2,0,2:1:1:2:./.:./.:.:0:0:.:.	0,4,0,2:1:1:2:./.:./.:.:0:0:.:.
chr7_ref_v2	535953	.	G	A	.	ExcRegion	IntersectsRepeat=0;RepeatCorrectionApplied=0	SAC:ACF:DF:PD:GT:SGT:SF:SV:SIG:MT:PAC	0,5,0,2:1:1:2:./.:./.:.:0	0,0,0,1:0:1:2:./.:./.:.:0:0:.:.	0,3,0,1:1:1:2:./.:./.:.:0:0:.:.	0,3,0,5:1:1:2:./.:./.:.:0:0:.:.	0,13,0,2:1:1:2:./.:./.:.:0:0:.:.
chr7_ref_v2	535958	.	A	G	.	ExcRegion	IntersectsRepeat=1;RepeatCorrectionApplied=0	SAC:ACF:DF:PD:GT:SGT:SF:SV:SIG:MT:PAC	0,6,0,2:1:1:2:./.:./.:.:0	0,1,0,0:0:1:2:./.:./.:.:0:0:.:.	0,4,0,0:0:1:2:./.:./.:.:0:0:.:.	0,5,0,3:1:1:2:./.:./.:.:0:0:.:.	0,13,0,2:1:1:2:./.:./.:.:0:0:.:.
chr7_ref_v2	535990	.	C	T	.	ExcRegion	IntersectsRepeat=0;RepeatCorrectionApplied=0	SAC:ACF:DF:PD:GT:SGT:SF:SV:SIG:MT:PAC	0,2,0,2:1:1:2:./.:./.:.:0	0,0,0,0:0:1:2:./.:./.:.:0:0:.:.	0,2,0,0:0:1:2:./.:./.:.:0:0:.:.	0,1,0,4:1:1:2:./.:./.:.:0:0:.:.	0,9,0,3:1:1:2:./.:./.:.:0:0:.:.
chr7_ref_v2	536024	.	A	G	.	ExcRegion	IntersectsRepeat=1;RepeatCorrectionApplied=0	SAC:ACF:DF:PD:GT:SGT:SF:SV:SIG:MT:PAC	0,0,0,2:0:1:2:./.:./.:.:0	0,0,0,0:0:1:2:./.:./.:.:0:0:.:.	0,0,0,0:0:1:2:./.:./.:.:0:0:.:.	0,0,0,3:0:1:2:./.:./.:.:0:0:.:.	0,1,0,2:1:1:2:./.:./.:.:0:0:.:.
chr7_ref_v2	536040	.	T	C	.	ExcRegion	IntersectsRepeat=1;RepeatCorrectionApplied=0	SAC:ACF:DF:PD:GT:SGT:SF:SV:SIG:MT:PAC	0,0,0,1:0:1:2:./.:./.:.:0	0,0,0,0:0:1:2:./.:./.:.:0:0:.:.	0,1,0,0:0:1:2:./.:./.:.:0:0:.:.	0,0,0,1:0:1:2:./.:./.:.:0:0:.:.	0,0,0,2:0:1:2:./.:./.:.:0:0:.:.
chr7_ref_v2	536048	.	G	A	.	ExcRegion	IntersectsRepeat=0;RepeatCorrectionApplied=0	SAC:ACF:DF:PD:GT:SGT:SF:SV:SIG:MT:PAC	0,0,0,1:0:1:2:./.:./.:.:0	0,0,0,0:0:1:2:./.:./.:.:0:0:.:.	0,1,0,0:0:1:2:./.:./.:.:0:0:.:.	0,0,0,1:0:1:2:./.:./.:.:0:0:.:.	0,0,0,1:0:1:2:./.:./.:.:0:0:.:.
chr7_ref_v2	541661	.	T	TCC	.	ExcRegion	IntersectsRepeat=1;RepeatCorrectionApplied=0	SAC:ACF:DF:PD:GT:SGT:SF:SV:SIG:MT:PAC	0,0,0,0:0:1:2:./.:./.:.:0	0,0,1,0:0:1:2:./.:./.:.:0:0:.:.	0,0,0,0:0:1:2:./.:./.:.:0:0:.:.	0,0,0,0:0:1:2:./.:./.:.:0:0:.:.	0,0,0,0:0:1:2:./.:./.:.:0:0:.:.
chr7_ref_v2	541663	.	A	C	.	ExcRegion	IntersectsRepeat=1;RepeatCorrectionApplied=0	SAC:ACF:DF:PD:GT:SGT:SF:SV:SIG:MT:PAC	0,0,0,0:0:1:2:./.:./.:.:0	0,0,1,0:0:1:2:./.:./.:.:0:0:.:.	0,0,0,0:0:1:2:./.:./.:.:0:0:.:.	0,0,0,0:0:1:2:./.:./.:.:0:0:.:.	0,0,0,0:0:1:2:./.:./.:.:0:0:.:.
chr7_ref_v2	541667	.	A	T	.	ExcRegion	IntersectsRepeat=1;RepeatCorrectionApplied=0	SAC:ACF:DF:PD:GT:SGT:SF:SV:SIG:MT:PAC	0,0,0,0:0:1:2:./.:./.:.:0	0,0,1,0:0:1:2:./.:./.:.:0:0:.:.	0,0,0,0:0:1:2:./.:./.:.:0:0:.:.	0,0,0,0:0:1:2:./.:./.:.:0:0:.:.	0,0,0,0:0:1:2:./.:./.:.:0:0:.:.
chr7_ref_v2	541673	.	C	CCTTGCAAAGCTGTAATTAGGT	.	ExcRegion	IntersectsRepeat=1;RepeatCorrectionApplied=0	SAC:ACF:DF:PD:GT:SGT:SF:SV:SIG:MT:PAC	0,0,0,0:0:1:2:./.:./.:.:0	0,0,1,0:0:0:2:./.:./.:.:0:0:.:.	0,0,0,0:0:1:2:./.:./.:.:0:0:.:.	0,1,0,0:0:1:2:./.:./.:.:0:0:.:.	0,0,0,0:0:1:2:./.:./.:.:0:0:.:.
chr7_ref_v2	549529	.	T	A	.	PASS	IntersectsRepeat=0;RepeatCorrectionApplied=0	SAC:ACF:DF:PD:GT:SGT:SF:SV:SIG:MT:PAC	141,106,0,1:1:1:2:0/0:./.:.:0	24,23,0,0:1:1:2:0/0:./.:.:0:0:.:.	141,102,0,0:1:1:2:0/0:./.:.:0:0:.:.	95,61,0,0:1:1:2:0/0:./.:.:0:0:.:.	58,47,65,65:1:1:2:0/1:1/1:0.125:0:1:g.549529T>A:0
chr7_ref_v2	551822	.	T	G	.	PASS	IntersectsRepeat=0;RepeatCorrectionApplied=0	SAC:ACF:DF:PD:GT:SGT:SF:SV:SIG:MT:PAC	18,96,36,0:1:1:2:0/0:0/1:0.5:0	7,30,9,0:1:1:2:0/0:0/1:0.5:0:0:.:.	12,108,33,0:1:1:2:0/0:0/1:0.5:0:0:.:.	13,87,24,0:1:1:2:0/0:0/1:0.5:0:0:.:.	18,92,44,0:1:1:2:0/0:0/1:0.5:0:0:.:.
chr7_ref_v2	569136	.	T	G	.	ExcRegion	IntersectsRepeat=1;RepeatCorrectionApplied=0	SAC:ACF:DF:PD:GT:SGT:SF:SV:SIG:MT:PAC	0,0,0,0:0:1:2:./.:./.:.:0	0,0,0,1:0:1:2:./.:./.:.:0:0:.:.	0,0,0,0:0:1:2:./.:./.:.:0:0:.:.	0,0,0,0:0:1:2:./.:./.:.:0:0:.:.	0,0,0,0:0:1:2:./.:./.:.:0:0:.:.
chr7_ref_v2	569138	.	T	G	.	ExcRegion	IntersectsRepeat=1;RepeatCorrectionApplied=0	SAC:ACF:DF:PD:GT:SGT:SF:SV:SIG:MT:PAC	0,0,0,0:0:1:2:./.:./.:.:0	0,0,0,1:0:1:2:./.:./.:.:0:0:.:.	0,0,0,0:0:1:2:./.:./.:.:0:0:.:.	0,0,0,0:0:1:2:./.:./.:.:0:0:.:.	0,0,0,0:0:1:2:./.:./.:.:0:0:.:.
chr7_ref_v2	569144	.	C	T	.	ExcRegion	IntersectsRepeat=1;RepeatCorrectionApplied=0	SAC:ACF:DF:PD:GT:SGT:SF:SV:SIG:MT:PAC	0,0,0,0:0:1:2:./.:./.:.:0	0,0,0,1:0:1:2:./.:./.:.:0:0:.:.	0,0,0,0:0:1:2:./.:./.:.:0:0:.:.	0,0,0,0:0:1:2:./.:./.:.:0:0:.:.	0,0,0,0:0:1:2:./.:./.:.:0:0:.:.
chr7_ref_v2	569147	.	A	G	.	ExcRegion	IntersectsRepeat=1;RepeatCorrectionApplied=0	SAC:ACF:DF:PD:GT:SGT:SF:SV:SIG:MT:PAC	0,0,0,0:0:1:2:./.:./.:.:0	0,0,0,1:0:1:2:./.:./.:.:0:0:.:.	0,0,0,0:0:1:2:./.:./.:.:0:0:.:.	0,0,0,0:0:1:2:./.:./.:.:0:0:.:.	0,0,0,0:0:1:2:./.:./.:.:0:0:.:.
chr7_ref_v2	569150	.	A	T	.	ExcRegion	IntersectsRepeat=0;RepeatCorrectionApplied=0	SAC:ACF:DF:PD:GT:SGT:SF:SV:SIG:MT:PAC	0,0,0,0:0:1:2:./.:./.:.:0	0,0,0,1:0:1:2:./.:./.:.:0:0:.:.	0,0,0,0:0:1:2:./.:./.:.:0:0:.:.	0,0,0,0:0:1:2:./.:./.:.:0:0:.:.	0,0,0,0:0:1:2:./.:./.:.:0:0:.:.
chr7_ref_v2	582519	.	TA	T	.	PASS	IntersectsRepeat=1;RepeatCorrectionApplied=1	SAC:ACF:DF:PD:GT:SGT:SF:SV:SIG:MT:PAC	21,30,4,7:1:1:2:0/0:./.:.:0	10,9,1,0:1:1:2:0/0:./.:.:0:0:.:.	26,24,5,6:1:1:2:0/0:./.:.:0:0:.:.	13,26,7,3:1:1:2:0/0:0/1:0.125:0:0:.:.	28,25,8,4:1:1:2:0/0:./.:.:0:0:.:.
chr7_ref_v2	593350	.	CAT	C	.	PASS	IntersectsRepeat=1;RepeatCorrectionApplied=1	SAC:ACF:DF:PD:GT:SGT:SF:SV:SIG:MT:PAC	48,43,3,7:1:1:2:0/0:0/1:0.125:0	37,33,5,2:1:1:2:0/0:0/1:0.125:0:0:.:.	53,56,6,2:1:1:2:0/0:./.:.:0:0:.:.	39,39,3,3:1:1:2:0/0:./.:.:0:0:.:.	55,41,3,2:1:1:2:0/0:./.:.:0:0:.:.
chr7_ref_v2	611733	.	CAT	C	.	PASS	IntersectsRepeat=1;RepeatCorrectionApplied=1	SAC:ACF:DF:PD:GT:SGT:SF:SV:SIG:MT:PAC	31,42,5,5:1:1:2:0/0:0/1:0.125:0	25,18,5,6:1:1:2:0/0:0/1:0.25:0:0:.:.	36,31,5,8:1:1:2:0/0:0/1:0.125:0:0:.:.	17,22,1,2:1:1:2:0/0:./.:.:0:0:.:.	40,31,5,6:1:1:2:0/0:0/1:0.125:0:0:.:.
chr7_ref_v2	611923	.	A	T	.	PASS	IntersectsRepeat=0;RepeatCorrectionApplied=0	SAC:ACF:DF:PD:GT:SGT:SF:SV:SIG:MT:PAC	130,59,0,0:1:1:2:0/0:./.:.:0	21,30,0,0:1:1:2:0/0:./.:.:0:0:.:.	136,45,1,0:1:1:2:0/0:./.:.:0:0:.:.	99,28,0,0:1:1:2:0/0:./.:.:0:0:.:.	71,32,77,32:1:1:2:0/1:./.:.:0:1:g.611923A>T:0
chr7_ref_v2	613780	.	A	G	.	PASS	IntersectsRepeat=0;RepeatCorrectionApplied=0	SAC:ACF:DF:PD:GT:SGT:SF:SV:SIG:MT:PAC	114,81,0,1:1:1:2:0/0:./.:.:0	29,25,0,0:1:1:2:0/0:./.:.:0:0:.:.	109,113,0,1:1:1:2:0/0:./.:.:0:0:.:.	79,74,0,1:1:1:2:0/0:./.:.:0:0:.:.	54,44,67,58:1:1:2:0/1:1/1:0.125:0:1:g.613780A>G:0
chr7_ref_v2	616160	.	AT	A	.	PASS	IntersectsRepeat=1;RepeatCorrectionApplied=1	SAC:ACF:DF:PD:GT:SGT:SF:SV:SIG:MT:PAC	71,42,20,15:1:1:2:0/0:0/1:0.125:0	11,6,3,4:1:1:2:0/0:0/1:0.25:0:0:.:.	48,38,10,4:1:1:2:0/0:./.:.:0:0:.:.	55,30,8,10:1:1:2:0/0:./.:.:0:0:.:.	62,32,11,13:1:1:2:0/0:0/1:0.125:0:0:.:.
chr7_ref_v2	639662	.	G	GAAAAAAAAAAAAAAA	.	PASS	IntersectsRepeat=1;RepeatCorrectionApplied=1	SAC:ACF:DF:PD:GT:SGT:SF:SV:SIG:MT:PAC	0,0,6,2:1:0:2:./.:./.:.:0	1,0,0,0:0:0:2:./.:./.:.:0:0:.:.	0,1,6,0:1:0:2:./.:./.:.:0:0:.:.	0,1,4,1:1:0:2:./.:./.:.:0:0:.:.	0,0,3,0:0:0:2:./.:./.:.:0:0:.:.
chr7_ref_v2	644776	.	GTA	G	.	PASS	IntersectsRepeat=1;RepeatCorrectionApplied=1	SAC:ACF:DF:PD:GT:SGT:SF:SV:SIG:MT:PAC	36,28,2,1:1:1:2:0/0:./.:.:0	19,27,1,3:1:1:2:0/0:./.:.:0:0:.:.	37,30,3,3:1:1:2:0/0:./.:.:0:0:.:.	22,29,3,3:1:1:2:0/0:./.:.:0:0:.:.	32,27,3,2:1:1:2:0/0:./.:.:0:0:.:.
chr7_ref_v2	649544	.	G	GT	.	PASS	IntersectsRepeat=1;RepeatCorrectionApplied=1	SAC:ACF:DF:PD:GT:SGT:SF:SV:SIG:MT:PAC	43,52,4,0:1:1:2:0/0:./.:.:0	12,17,0,3:1:1:2:0/0:0/1:0.125:0:0:.:.	55,52,7,2:1:1:2:0/0:./.:.:0:0:.:.	33,53,5,5:1:1:2:0/0:0/1:0.125:0:0:.:.	45,45,11,4:1:1:2:0/0:0/1:0.25:0:0:.:.
chr7_ref_v2	653217	.	C	T	.	PASS	IntersectsRepeat=1;RepeatCorrectionApplied=0	SAC:ACF:DF:PD:GT:SGT:SF:SV:SIG:MT:PAC	92,53,0,29:1:1:2:0/0:0/1:0.25:0	20,12,0,9:1:1:2:0/0:0/1:0.5:0:0:.:.	84,44,0,30:1:1:2:0/0:0/1:0.5:0:0:.:.	50,38,0,16:1:1:2:0/0:0/1:0.25:0:0:.:.	77,56,0,30:1:1:2:0/0:0/1:0.5:0:0:.:.
chr7_ref_v2	653233	.	TGCGAA	T	.	PASS	IntersectsRepeat=1;RepeatCorrectionApplied=0	SAC:ACF:DF:PD:GT:SGT:SF:SV:SIG:MT:PAC	14,86,32,0:1:1:2:0/0:0/1:0.5:0	9,27,2,1:1:1:2:0/0:0/1:0.125:0:0:.:.	20,78,29,0:1:1:2:0/0:0/1:0.5:0:0:.:.	17,60,18,0:1:1:2:0/0:0/1:0.5:0:0:.:.	20,99,28,0:1:1:2:0/0:0/1:0.5:0:0:.:.
chr7_ref_v2	653239	.	G	T	.	PASS	IntersectsRepeat=0;RepeatCorrectionApplied=0	SAC:ACF:DF:PD:GT:SGT:SF:SV:SIG:MT:PAC	14,79,32,0:1:1:2:0/0:0/1:0.5:0	9,27,1,1:1:1:2:0/0:./.:.:0:0:.:.	19,71,29,0:1:1:2:0/0:0/1:0.5:0:0:.:.	17,59,18,0:1:1:2:0/0:0/1:0.5:0:0:.:.	20,94,27,0:1:1:2:0/0:0/1:0.5:0:0:.:.
chr7_ref_v2	663324	.	A	C	.	PASS	IntersectsRepeat=0;RepeatCorrectionApplied=0	SAC:ACF:DF:PD:GT:SGT:SF:SV:SIG:MT:PAC	130,20,0,40:1:1:2:0/0:0/1:0.5:0	26,12,0,6:1:1:2:0/0:0/1:0.25:0:0:.:.	136,26,0,36:1:1:2:0/0:0/1:0.5:0:0:.:.	104,18,0,20:1:1:2:0/0:0/1:0.25:0:0:.:.	118,18,0,26:1:1:2:0/0:0/1:0.25:0:0:.:.
chr7_ref_v2	675515	.	AAT	A	.	PASS	IntersectsRepeat=1;RepeatCorrectionApplied=1	SAC:ACF:DF:PD:GT:SGT:SF:SV:SIG:MT:PAC	39,63,2,5:1:1:2:0/0:./.:.:0	17,27,1,8:1:1:2:0/0:0/1:0.25:0:0:.:.	31,47,4,6:1:1:2:0/0:0/1:0.125:0:0:.:.	26,54,1,0:1:1:2:0/0:./.:.:0:0:.:.	32,48,2,6:1:1:2:0/0:0/1:0.125:0:0:.:.
chr7_ref_v2	678059	.	C	T	.	PASS	IntersectsRepeat=1;RepeatCorrectionApplied=0	SAC:ACF:DF:PD:GT:SGT:SF:SV:SIG:MT:PAC	65,27,6,73:1:1:2:0/1:0/0:0.125:0	30,6,4,15:1:1:2:0/1:0/0:0.25:0:0:.:.	80,26,9,71:1:1:2:0/1:0/0:0.125:0:0:.:.	44,16,5,64:1:1:2:0/1:1/1:0.125:0:0:.:.	60,28,5,71:1:1:2:0/1:0/0:0.125:0:0:.:.
chr7_ref_v2	697318	.	T	C	.	PASS	IntersectsRepeat=1;RepeatCorrectionApplied=0	SAC:ACF:DF:PD:GT:SGT:SF:SV:SIG:MT:PAC	98,98,0,0:1:1:2:0/0:./.:.:0	17,18,18,23:1:1:2:0/1:1/1:0.125:0:1:g.697318T>C:0	92,96,0,0:1:1:2:0/0:./.:.:0:0:.:.	74,92,0,0:1:1:2:0/0:./.:.:0:0:.:.	83,97,0,0:1:1:2:0/0:./.:.:0:0:.:.
chr7_ref_v2	699989	.	A	AT	.	PASS	IntersectsRepeat=1;RepeatCorrectionApplied=1	SAC:ACF:DF:PD:GT:SGT:SF:SV:SIG:MT:PAC	0,12,14,6:1:1:2:0/1:1/1:0.5:0	0,5,3,6:1:0:2:./.:./.:.:0:0:.:.	0,8,26,8:1:1:2:1/1:./.:.:0:0:.:.	0,8,16,2:1:1:2:1/1:0/1:0.25:0:0:.:.	0,12,16,8:1:1:2:1/1:0/1:0.5:0:0:.:.
chr7_ref_v2	707030	.	C	CA	.	PASS	IntersectsRepeat=1;RepeatCorrectionApplied=1	SAC:ACF:DF:PD:GT:SGT:SF:SV:SIG:MT:PAC	53,22,2,6:1:1:2:0/0:0/1:0.125:0	15,3,2,1:1:1:2:0/0:0/1:0.125:0:0:.:.	48,14,3,3:1:1:2:0/0:./.:.:0:0:.:.	36,18,5,2:1:1:2:0/0:0/1:0.125:0:0:.:.	47,24,3,6:1:1:2:0/0:0/1:0.125:0:0:.:.
chr7_ref_v2	707181	.	A	AGTTCC	.	PASS	IntersectsRepeat=0;RepeatCorrectionApplied=0	SAC:ACF:DF:PD:GT:SGT:SF:SV:SIG:MT:PAC	0,5,0,5:1:1:2:./.:./.:.:0	0,0,0,1:0:1:2:./.:./.:.:0:0:.:.	0,4,0,2:1:1:2:./.:./.:.:0:0:.:.	1,2,0,1:1:1:2:./.:./.:.:0:0:.:.	1,3,0,3:1:1:2:./.:./.:.:0:0:.:.
chr7_ref_v2	715630	.	GA	G	.	PASS	IntersectsRepeat=1;RepeatCorrectionApplied=1	SAC:ACF:DF:PD:GT:SGT:SF:SV:SIG:MT:PAC	76,80,13,12:1:1:2:0/0:./.:.:0	13,10,2,1:1:1:2:0/0:./.:.:0:0:.:.	84,74,9,3:1:1:2:0/0:./.:.:0:0:.:.	64,73,13,5:1:1:2:0/0:./.:.:0:0:.:.	82,71,5,5:1:1:2:0/0:./.:.:0:0:.:.
chr7_ref_v2	719327	.	A	C	.	PASS	IntersectsRepeat=0;RepeatCorrectionApplied=0	SAC:ACF:DF:PD:GT:SGT:SF:SV:SIG:MT:PAC	156,26,0,27:1:1:2:0/0:0/1:0.25:0	39,12,0,3:1:1:2:0/0:0/1:0.125:0:0:.:.	140,22,0,23:1:1:2:0/0:0/1:0.25:0:0:.:.	103,23,0,9:1:1:2:0/0:0/1:0.125:0:0:.:.	156,17,0,25:1:1:2:0/0:0/1:0.25:0:0:.:.
chr7_ref_v2	726654	.	T	G	.	PASS	IntersectsRepeat=0;RepeatCorrectionApplied=0	SAC:ACF:DF:PD:GT:SGT:SF:SV:SIG:MT:PAC	22,63,16,0:1:1:2:0/0:0/1:0.25:0	11,20,5,0:1:1:2:0/0:0/1:0.25:0:0:.:.	27,66,18,0:1:1:2:0/0:0/1:0.25:0:0:.:.	12,48,8,0:1:1:2:0/0:0/1:0.25:0:0:.:.	15,68,16,0:1:1:2:0/0:0/1:0.25:0:0:.:.
chr7_ref_v2	733023	.	AT	A	.	PASS	IntersectsRepeat=1;RepeatCorrectionApplied=1	SAC:ACF:DF:PD:GT:SGT:SF:SV:SIG:MT:PAC	35,28,7,12:1:1:2:0/0:0/1:0.125:0	11,4,5,5:1:1:2:0/0:0/1:0.5:0:0:.:.	28,20,14,10:1:1:2:0/0:0/1:0.5:0:0:.:.	22,21,8,7:1:1:2:0/0:0/1:0.125:0:0:.:.	33,21,12,13:1:1:2:0/0:0/1:0.25:0:0:.:.
chr7_ref_v2	736467	.	T	TA	.	PASS	IntersectsRepeat=1;RepeatCorrectionApplied=1	SAC:ACF:DF:PD:GT:SGT:SF:SV:SIG:MT:PAC	26,37,2,10:1:1:2:0/0:0/1:0.25:0	10,18,4,1:1:1:2:0/0:0/1:0.125:0:0:.:.	35,33,3,5:1:1:2:0/0:./.:.:0:0:.:.	19,28,9,2:1:1:2:0/0:0/1:0.25:0:0:.:.	35,33,5,7:1:1:2:0/0:0/1:0.125:0:0:.:.
chr7_ref_v2	742071	.	C	CTTTTT	.	PASS	IntersectsRepeat=1;RepeatCorrectionApplied=1	SAC:ACF:DF:PD:GT:SGT:SF:SV:SIG:MT:PAC	15,11,4,36:1:1:2:0/1:1/1:0.25:0	3,6,1,4:1:0:2:./.:./.:.:0:0:.:.	11,13,5,29:1:1:2:0/1:1/1:0.125:0:0:.:.	11,7,1,18:1:1:2:0/1:./.:.:0:0:.:.	7,17,3,26:1:1:2:0/1:1/1:0.125:0:0:.:.
chr7_ref_v2	743476	.	T	C	.	PASS	IntersectsRepeat=0;RepeatCorrectionApplied=0	SAC:ACF:DF:PD:GT:SGT:SF:SV:SIG:MT:PAC	139,142,0,0:1:1:2:0/0:./.:.:0	22,18,11,16:1:1:2:0/1:0/0:0.25:0:1:g.743476T>C:0	122,114,0,0:1:1:2:0/0:./.:.:0:0:.:.	83,100,0,0:1:1:2:0/0:./.:.:0:0:.:.	131,131,0,0:1:1:2:0/0:./.:.:0:0:.:.
chr7_ref_v2	765688	.	GA	G	.	PASS	IntersectsRepeat=1;RepeatCorrectionApplied=1	SAC:ACF:DF:PD:GT:SGT:SF:SV:SIG:MT:PAC	64,75,19,15:1:1:2:0/0:0/1:0.25:0	21,32,4,6:1:1:2:0/0:0/1:0.125:0:0:.:.	42,51,4,11:1:1:2:0/0:0/1:0.125:0:0:.:.	48,43,9,12:1:1:2:0/0:0/1:0.125:0:0:.:.	65,71,6,13:1:1:2:0/0:./.:.:0:0:.:.
chr7_ref_v2	767572	.	A	C	.	PASS	IntersectsRepeat=0;RepeatCorrectionApplied=0	SAC:ACF:DF:PD:GT:SGT:SF:SV:SIG:MT:PAC	141,36,0,54:1:1:2:0/0:0/1:0.5:0	36,11,0,8:1:1:2:0/0:0/1:0.25:0:0:.:.	108,25,0,61:1:1:2:0/1:0/0:0.25:0:0:.:.	76,21,0,40:1:1:2:0/0:0/1:0.5:0:0:.:.	112,31,1,60:1:1:2:0/0:0/1:0.5:0:0:.:.
chr7_ref_v2	776015	.	T	G	.	PASS	IntersectsRepeat=1;RepeatCorrectionApplied=0	SAC:ACF:DF:PD:GT:SGT:SF:SV:SIG:MT:PAC	20,89,37,0:1:1:2:0/0:0/1:0.5:0	6,23,4,0:1:1:2:0/0:0/1:0.25:0:0:.:.	20,110,39,0:1:1:2:0/0:0/1:0.5:0:0:.:.	19,89,27,0:1:1:2:0/0:0/1:0.5:0:0:.:.	29,118,44,0:1:1:2:0/0:0/1:0.5:0:0:.:.
chr7_ref_v2	805360	.	A	C	.	PASS	IntersectsRepeat=0;RepeatCorrectionApplied=0	SAC:ACF:DF:PD:GT:SGT:SF:SV:SIG:MT:PAC	114,12,0,51:1:1:2:0/0:0/1:0.5:0	26,6,0,8:1:1:2:0/0:0/1:0.5:0:0:.:.	131,13,0,52:1:1:2:0/0:0/1:0.5:0:0:.:.	90,4,0,24:1:1:2:0/0:0/1:0.5:0:0:.:.	139,7,0,43:1:1:2:0/0:0/1:0.5:0:0:.:.
chr7_ref_v2	807779	.	CA	C	.	PASS	IntersectsRepeat=1;RepeatCorrectionApplied=1	SAC:ACF:DF:PD:GT:SGT:SF:SV:SIG:MT:PAC	11,15,8,1:1:1:2:0/0:0/1:0.125:0	4,3,2,3:1:0:2:./.:./.:.:0:0:.:.	20,16,11,3:1:1:2:0/0:0/1:0.25:0:0:.:.	16,10,7,4:1:1:2:0/0:0/1:0.25:0:0:.:.	13,19,4,6:1:1:2:0/0:0/1:0.125:0:0:.:.
chr7_ref_v2	808300	.	C	CTA	.	PASS	IntersectsRepeat=1;RepeatCorrectionApplied=1	SAC:ACF:DF:PD:GT:SGT:SF:SV:SIG:MT:PAC	5,5,31,10:1:1:2:1/1:./.:.:0	4,2,11,9:1:1:2:1/1:0/1:0.25:0:0:.:.	7,6,16,17:1:1:2:1/1:0/1:0.25:0:0:.:.	3,2,15,14:1:1:2:1/1:./.:.:0:0:.:.	8,5,15,20:1:1:2:1/1:0/1:0.25:0:0:.:.
chr7_ref_v2	828640	.	T	A	.	PASS	IntersectsRepeat=0;RepeatCorrectionApplied=0	SAC:ACF:DF:PD:GT:SGT:SF:SV:SIG:MT:PAC	111,82,0,0:1:1:2:0/0:./.:.:0	27,18,0,0:1:1:2:0/0:./.:.:0:0:.:.	107,98,0,0:1:1:2:0/0:./.:.:0:0:.:.	42,48,33,25:1:1:2:0/1:0/0:0.25:0:1:g.828640T>A:0	112,109,0,1:1:1:2:0/0:./.:.:0:0:.:.
chr7_ref_v2	840514	.	GA	G	.	PASS	IntersectsRepeat=1;RepeatCorrectionApplied=1	SAC:ACF:DF:PD:GT:SGT:SF:SV:SIG:MT:PAC	61,65,7,10:1:1:2:0/0:./.:.:0	18,22,2,4:1:1:2:0/0:./.:.:0:0:.:.	44,89,8,12:1:1:2:0/0:./.:.:0:0:.:.	39,70,7,7:1:1:2:0/0:./.:.:0:0:.:.	47,95,7,12:1:1:2:0/0:./.:.:0:0:.:.
chr7_ref_v2	848425	.	GAT	G	.	PASS	IntersectsRepeat=1;RepeatCorrectionApplied=1	SAC:ACF:DF:PD:GT:SGT:SF:SV:SIG:MT:PAC	46,25,2,1:1:1:2:0/0:./.:.:0	20,13,2,2:1:1:2:0/0:0/1:0.125:0:0:.:.	40,21,2,2:1:1:2:0/0:./.:.:0:0:.:.	26,19,8,1:1:1:2:0/0:0/1:0.25:0:0:.:.	33,24,2,1:1:1:2:0/0:./.:.:0:0:.:.
chr7_ref_v2	848454	.	GA	GAA,G	.	PASS	IntersectsRepeat=1;RepeatCorrectionApplied=1	SAC:ACF:DF:PD:GT:SGT:SF:SV:SIG:MT:PAC	24,6,2,1,9,5:1:1:2:0/0:0/2:0.5:0	8,5,1,2,1,0:1:0:2:./.:./.:.:0:0:.:.	14,15,6,0,4,2:1:1:2:0/0:0/1:0.125:0:0:.:.	20,9,2,1,1,2:1:1:2:0/0:./.:.:0:0:.:.	18,10,1,2,6,4:1:1:2:0/0:0/2:0.25:0:0:.:.
chr7_ref_v2	850714	.	G	A	.	PASS	IntersectsRepeat=1;RepeatCorrectionApplied=0	SAC:ACF:DF:PD:GT:SGT:SF:SV:SIG:MT:PAC	85,34,0,20:1:1:2:0/0:0/1:0.25:0	27,14,0,5:1:1:2:0/0:0/1:0.25:0:0:.:.	78,16,2,24:1:1:2:0/0:0/1:0.5:0:0:.:.	62,17,0,22:1:1:2:0/0:0/1:0.5:0:0:.:.	85,25,0,26:1:1:2:0/0:0/1:0.5:0:0:.:.
chr7_ref_v2	853423	.	AT	A	.	PASS	IntersectsRepeat=1;RepeatCorrectionApplied=1	SAC:ACF:DF:PD:GT:SGT:SF:SV:SIG:MT:PAC	78,66,6,5:1:1:2:0/0:./.:.:0	18,20,2,0:1:1:2:0/0:./.:.:0:0:.:.	82,64,8,1:1:1:2:0/0:./.:.:0:0:.:.	62,57,7,7:1:1:2:0/0:./.:.:0:0:.:.	97,59,6,5:1:1:2:0/0:./.:.:0:0:.:.
chr7_ref_v2	877251	.	A	C	.	PASS	IntersectsRepeat=0;RepeatCorrectionApplied=0	SAC:ACF:DF:PD:GT:SGT:SF:SV:SIG:MT:PAC	151,18,0,24:1:1:2:0/0:0/1:0.25:0	39,9,0,4:1:1:2:0/0:0/1:0.25:0:0:.:.	143,18,0,33:1:1:2:0/0:0/1:0.25:0:0:.:.	105,21,0,27:1:1:2:0/0:0/1:0.5:0:0:.:.	159,23,0,32:1:1:2:0/0:0/1:0.25:0:0:.:.
chr7_ref_v2	878109	.	T	A	.	PASS	IntersectsRepeat=1;RepeatCorrectionApplied=0	SAC:ACF:DF:PD:GT:SGT:SF:SV:SIG:MT:PAC	87,122,0,0:1:1:2:0/0:./.:.:0	29,53,0,0:1:1:2:0/0:./.:.:0:0:.:.	81,94,0,0:1:1:2:0/0:./.:.:0:0:.:.	28,47,33,50:1:1:2:0/1:./.:.:0:1:g.878109T>A:0	94,126,0,0:1:1:2:0/0:./.:.:0:0:.:.
chr7_ref_v2	899696	.	T	TA	.	PASS	IntersectsRepeat=1;RepeatCorrectionApplied=1	SAC:ACF:DF:PD:GT:SGT:SF:SV:SIG:MT:PAC	76,47,8,5:1:1:2:0/0:./.:.:0	15,14,0,0:1:1:2:0/0:./.:.:0:0:.:.	68,54,2,1:1:1:2:0/0:./.:.:0:0:.:.	49,20,4,10:1:1:2:0/0:0/1:0.25:0:0:.:.	75,50,4,4:1:1:2:0/0:./.:.:0:0:.:.
chr7_ref_v2	910026	.	C	CT,CTT	.	PASS	IntersectsRepeat=1;RepeatCorrectionApplied=1	SAC:ACF:DF:PD:GT:SGT:SF:SV:SIG:MT:PAC	1,6,0,9,3,16:1:1:2:1/2:0/2:0.25:0	1,0,1,1,2,5:1:0:2:./.:./.:.:0:0:.:.	3,6,0,11,1,12:1:1:2:1/2:0/2:0.5:0:0:.:.	3,5,0,13,1,14:1:1:2:1/2:0/2:0.25:0:0:.:.	2,8,1,10,1,20:1:1:2:1/2:0/2:0.5:0:0:.:.
chr7_ref_v2	949165	.	CTA	C,CTATA	.	PASS	IntersectsRepeat=1;RepeatCorrectionApplied=1	SAC:ACF:DF:PD:GT:SGT:SF:SV:SIG:MT:PAC	29,39,1,4,2,4:1:1:2:0/0:0/2:0.125:0	15,13,2,3,3,1:1:1:2:0/0:0/2:0.125:0:0:.:.	27,43,5,2,4,2:1:1:2:0/0:0/2:0.125:0:0:.:.	21,25,6,4,2,1:1:1:2:0/0:0/1:0.125:0:0:.:.	16,25,3,3,6,1:1:1:2:0/0:0/2:0.25:0:0:.:.
chr7_ref_v2	949468	.	T	G	.	PASS	IntersectsRepeat=0;RepeatCorrectionApplied=0	SAC:ACF:DF:PD:GT:SGT:SF:SV:SIG:MT:PAC	188,160,0,0:1:1:2:0/0:./.:.:0	38,35,0,0:1:1:2:0/0:./.:.:0:0:.:.	90,80,85,78:1:1:2:0/1:./.:.:0:1:g.949468T>G:0	139,120,0,0:1:1:2:0/0:./.:.:0:0:.:.	201,168,0,0:1:1:2:0/0:./.:.:0:0:.:.
chr7_ref_v2	951060	.	G	T	.	PASS	IntersectsRepeat=0;RepeatCorrectionApplied=0	SAC:ACF:DF:PD:GT:SGT:SF:SV:SIG:MT:PAC	108,89,0,0:1:1:2:0/0:./.:.:0	41,38,0,0:1:1:2:0/0:./.:.:0:0:.:.	52,37,53,51:1:1:2:0/1:1/1:0.125:0:1:g.951060G>T:0	80,56,0,0:1:1:2:0/0:./.:.:0:0:.:.	92,103,0,0:1:1:2:0/0:./.:.:0:0:.:.
chr7_ref_v2	959693	.	AAT	A	.	PASS	IntersectsRepeat=1;RepeatCorrectionApplied=1	SAC:ACF:DF:PD:GT:SGT:SF:SV:SIG:MT:PAC	44,40,5,6:1:1:2:0/0:./.:.:0	28,31,1,3:1:1:2:0/0:./.:.:0:0:.:.	34,39,4,6:1:1:2:0/0:./.:.:0:0:.:.	26,34,3,9:1:1:2:0/0:0/1:0.125:0:0:.:.	32,50,1,8:1:1:2:0/0:./.:.:0:0:.:.
chr7_ref_v2	968459	.	T	A	.	PASS	IntersectsRepeat=0;RepeatCorrectionApplied=0	SAC:ACF:DF:PD:GT:SGT:SF:SV:SIG:MT:PAC	117,96,0,0:1:1:2:0/0:./.:.:0	36,25,0,0:1:1:2:0/0:./.:.:0:0:.:.	54,63,79,60:1:1:2:0/1:1/1:0.125:0:1:g.968459T>A:0	78,90,0,0:1:1:2:0/0:./.:.:0:0:.:.	139,125,0,0:1:1:2:0/0:./.:.:0:0:.:.
chr7_ref_v2	975423	.	T	G	.	PASS	IntersectsRepeat=1;RepeatCorrectionApplied=0	SAC:ACF:DF:PD:GT:SGT:SF:SV:SIG:MT:PAC	14,131,24,0:1:1:2:0/0:0/1:0.25:0	12,24,4,0:1:1:2:0/0:0/1:0.25:0:0:.:.	20,99,25,0:1:1:2:0/0:0/1:0.5:0:0:.:.	19,94,17,0:1:1:2:0/0:0/1:0.25:0:0:.:.	29,154,23,0:1:1:2:0/0:0/1:0.25:0:0:.:.
chr7_ref_v2	982179	.	G	GAAAAAA,GAAAAAAAAAAAAAAAA	.	PASS	IntersectsRepeat=1;RepeatCorrectionApplied=1	SAC:ACF:DF:PD:GT:SGT:SF:SV:SIG:MT:PAC	0,0,20,3,12,14:1:1:2:1/2:./.:.:0	0,0,6,2,2,1:1:0:2:./.:./.:.:0:0:.:.	0,0,22,5,7,6:1:1:2:1/2:1/1:0.25:0:0:.:.	0,0,23,11,6,8:1:1:2:1/2:1/1:0.5:0:0:.:.	1,0,24,9,6,10:1:1:2:1/2:1/1:0.25:0:0:.:.
chr7_ref_v2	985642	.	A	ATTT,ATTTTT	.	PASS	IntersectsRepeat=1;RepeatCorrectionApplied=1	SAC:ACF:DF:PD:GT:SGT:SF:SV:SIG:MT:PAC	0,4,0,2,3,1:1:0:2:./.:./.:.:0	1,1,0,1,3,0:1:0:2:./.:./.:.:0:0:.:.	1,2,0,2,7,1:1:0:2:./.:./.:.:0:0:.:.	0,2,0,5,3,1:1:0:2:./.:./.:.:0:0:.:.	0,3,0,3,4,0:1:0:2:./.:./.:.:0:0:.:.
chr7_ref_v2	987025	.	G	GTT,GTTT	.	PASS	IntersectsRepeat=1;RepeatCorrectionApplied=1	SAC:ACF:DF:PD:GT:SGT:SF:SV:SIG:MT:PAC	0,0,5,68,10,6:1:1:2:1/1:1/2:0.25:0	0,0,2,15,1,5:1:1:2:1/1:1/2:0.5:0:0:.:.	0,1,5,58,5,6:1:1:2:1/1:1/2:0.25:0:0:.:.	1,1,6,53,4,9:1:1:2:1/1:1/2:0.25:0:0:.:.	0,1,4,66,8,4:1:1:2:1/1:1/2:0.25:0:0:.:.
chr7_ref_v2	987278	.	G	GT	.	PASS	IntersectsRepeat=1;RepeatCorrectionApplied=1	SAC:ACF:DF:PD:GT:SGT:SF:SV:SIG:MT:PAC	12,24,6,2:1:1:2:0/0:0/1:0.25:0	3,3,1,1:1:0:2:./.:./.:.:0:0:.:.	9,28,6,7:1:1:2:0/0:0/1:0.5:0:0:.:.	11,18,6,2:1:1:2:0/0:0/1:0.25:0:0:.:.	11,23,8,7:1:1:2:0/0:0/1:0.5:0:0:.:.
chr7_ref_v2	987610	.	GA	G	.	PASS	IntersectsRepeat=1;RepeatCorrectionApplied=1	SAC:ACF:DF:PD:GT:SGT:SF:SV:SIG:MT:PAC	3,6,114,90:1:1:2:1/1:0/1:0.125:0	0,0,33,18:1:1:2:1/1:./.:.:0:0:.:.	3,1,97,64:1:1:2:1/1:./.:.:0:0:.:.	4,1,73,62:1:1:2:1/1:0/1:0.125:0:0:.:.	1,3,120,87:1:1:2:1/1:./.:.:0:0:.:.
chr7_ref_v2	987831	.	A	AATATATATATGTATGCATATATAT,AATATATATATGTATGCATATATATAT	.	PASS	IntersectsRepeat=1;RepeatCorrectionApplied=1	SAC:ACF:DF:PD:GT:SGT:SF:SV:SIG:MT:PAC	0,1,4,3,21,8:1:1:2:2/2:1/2:0.5:0	0,0,2,2,8,10:1:1:2:2/2:1/2:0.5:0:0:.:.	0,0,6,6,18,29:1:1:2:2/2:1/2:0.5:0:0:.:.	0,0,4,6,8,19:1:1:2:2/2:1/2:0.5:0:0:.:.	0,0,7,6,12,19:1:1:2:1/2:2/2:0.25:0:0:.:.
chr7_ref_v2	988815	.	CCAG	C	.	PASS	IntersectsRepeat=1;RepeatCorrectionApplied=1	SAC:ACF:DF:PD:GT:SGT:SF:SV:SIG:MT:PAC	2,1,80,98:1:1:2:1/1:./.:.:0	0,0,22,20:1:1:2:1/1:./.:.:0:0:.:.	0,3,97,93:1:1:2:1/1:./.:.:0:0:.:.	0,1,68,50:1:1:2:1/1:./.:.:0:0:.:.	2,4,90,83:1:1:2:1/1:0/1:0.125:0:0:.:.
chr7_ref_v2	989596	.	A	AT	.	PASS	IntersectsRepeat=1;RepeatCorrectionApplied=1	SAC:ACF:DF:PD:GT:SGT:SF:SV:SIG:MT:PAC	21,39,15,8:1:1:2:0/0:0/1:0.5:0	4,12,2,2:1:1:2:0/0:0/1:0.25:0:0:.:.	17,43,13,3:1:1:2:0/0:0/1:0.25:0:0:.:.	22,31,11,7:1:1:2:0/0:0/1:0.5:0:0:.:.	25,37,10,3:1:1:2:0/0:0/1:0.25:0:0:.:.
chr7_ref_v2	996387	.	A	C	.	PASS	IntersectsRepeat=0;RepeatCorrectionApplied=0	SAC:ACF:DF:PD:GT:SGT:SF:SV:SIG:MT:PAC	116,29,0,90:1:1:2:0/1:0/0:0.25:0	41,10,0,10:1:1:2:0/0:0/1:0.25:0:0:.:.	133,19,0,56:1:1:2:0/1:0/0:0.5:0:0:.:.	95,18,0,63:1:1:2:0/1:0/0:0.25:0:0:.:.	119,34,0,81:1:1:2:0/1:0/0:0.25:0:0:.:.
chr7_ref_v2	999480	.	TA	T	.	PASS	IntersectsRepeat=1;RepeatCorrectionApplied=1	SAC:ACF:DF:PD:GT:SGT:SF:SV:SIG:MT:PAC	65,67,5,5:1:1:2:0/0:./.:.:0	25,28,1,3:1:1:2:0/0:./.:.:0:0:.:.	44,39,1,11:1:1:2:0/0:./.:.:0:0:.:.	41,52,5,3:1:1:2:0/0:./.:.:0:0:.:.	44,52,4,5:1:1:2:0/0:./.:.:0:0:.:.
chr7_ref_v2	1000215	.	T	G	.	PASS	IntersectsRepeat=1;RepeatCorrectionApplied=0	SAC:ACF:DF:PD:GT:SGT:SF:SV:SIG:MT:PAC	44,112,31,0:1:1:2:0/0:0/1:0.25:0	6,32,6,0:1:1:2:0/0:0/1:0.25:0:0:.:.	47,120,51,0:1:1:2:0/0:0/1:0.5:0:0:.:.	26,81,25,0:1:1:2:0/0:0/1:0.5:0:0:.:.	42,142,43,0:1:1:2:0/0:0/1:0.5:0:0:.:.
chr7_ref_v2	1004428	.	AAT	A	.	PASS	IntersectsRepeat=1;RepeatCorrectionApplied=1	SAC:ACF:DF:PD:GT:SGT:SF:SV:SIG:MT:PAC	46,46,7,9:1:1:2:0/0:./.:.:0	35,16,11,4:1:1:2:0/0:0/1:0.25:0:0:.:.	53,38,7,6:1:1:2:0/0:./.:.:0:0:.:.	39,24,4,2:1:1:2:0/0:./.:.:0:0:.:.	49,41,13,9:1:1:2:0/0:0/1:0.125:0:0:.:.
chr7_ref_v2	1010818	.	CT	C	.	PASS	IntersectsRepeat=1;RepeatCorrectionApplied=1	SAC:ACF:DF:PD:GT:SGT:SF:SV:SIG:MT:PAC	51,79,7,13:1:1:2:0/0:0/1:0.125:0	15,34,3,0:1:1:2:0/0:./.:.:0:0:.:.	54,74,3,9:1:1:2:0/0:./.:.:0:0:.:.	37,82,6,10:1:1:2:0/0:0/1:0.125:0:0:.:.	49,96,7,11:1:1:2:0/0:0/1:0.125:0:0:.:.
chr7_ref_v2	1010910	.	G	GA	.	PASS	IntersectsRepeat=1;RepeatCorrectionApplied=1	SAC:ACF:DF:PD:GT:SGT:SF:SV:SIG:MT:PAC	87,71,5,1:1:1:2:0/0:./.:.:0	14,20,0,5:1:1:2:0/0:0/1:0.25:0:0:.:.	78,29,8,1:1:1:2:0/0:0/1:0.125:0:0:.:.	61,30,5,3:1:1:2:0/0:0/1:0.125:0:0:.:.	71,41,2,1:1:1:2:0/0:./.:.:0:0:.:.
chr7_ref_v2	1011724	.	GT	G	.	PASS	IntersectsRepeat=1;RepeatCorrectionApplied=1	SAC:ACF:DF:PD:GT:SGT:SF:SV:SIG:MT:PAC	74,56,12,17:1:1:2:0/0:0/1:0.125:0	15,14,3,3:1:1:2:0/0:./.:.:0:0:.:.	60,58,5,2:1:1:2:0/0:./.:.:0:0:.:.	43,43,7,6:1:1:2:0/0:./.:.:0:0:.:.	69,63,9,16:1:1:2:0/0:./.:.:0:0:.:.
chr7_ref_v2	1016806	.	G	T	.	PASS	IntersectsRepeat=0;RepeatCorrectionApplied=0	SAC:ACF:DF:PD:GT:SGT:SF:SV:SIG:MT:PAC	162,113,0,0:1:1:2:0/0:./.:.:0	34,47,0,1:1:1:2:0/0:./.:.:0:0:.:.	128,91,0,0:1:1:2:0/0:./.:.:0:0:.:.	60,42,61,52:1:1:2:0/1:./.:.:0:1:g.1016806G>T:0	125,97,0,0:1:1:2:0/0:./.:.:0:0:.:.
chr7_ref_v2	1021883	.	CT	C	.	PASS	IntersectsRepeat=1;RepeatCorrectionApplied=1	SAC:ACF:DF:PD:GT:SGT:SF:SV:SIG:MT:PAC	87,94,11,9:1:1:2:0/0:./.:.:0	27,24,1,4:1:1:2:0/0:./.:.:0:0:.:.	72,78,16,7:1:1:2:0/0:0/1:0.125:0:0:.:.	83,66,14,6:1:1:2:0/0:0/1:0.125:0:0:.:.	98,96,10,8:1:1:2:0/0:./.:.:0:0:.:.
chr7_ref_v2	1027663	.	A	T	.	PASS	IntersectsRepeat=0;RepeatCorrectionApplied=0	SAC:ACF:DF:PD:GT:SGT:SF:SV:SIG:MT:PAC	161,147,1,1:1:1:2:0/0:./.:.:0	17,19,16,10:1:1:2:0/1:0/0:0.125:0:1:g.1027663A>T:0	170,162,0,0:1:1:2:0/0:./.:.:0:0:.:.	140,104,0,0:1:1:2:0/0:./.:.:0:0:.:.	174,161,0,0:1:1:2:0/0:./.:.:0:0:.:.
chr7_ref_v2	1028408	.	A	T	.	PASS	IntersectsRepeat=1;RepeatCorrectionApplied=0	SAC:ACF:DF:PD:GT:SGT:SF:SV:SIG:MT:PAC	160,158,0,0:1:1:2:0/0:./.:.:0	44,43,0,0:1:1:2:0/0:./.:.:0:0:.:.	142,130,0,0:1:1:2:0/0:./.:.:0:0:.:.	128,91,0,0:1:1:2:0/0:./.:.:0:0:.:.	94,64,76,76:1:1:2:0/1:./.:.:0:1:g.1028408A>T:0
chr7_ref_v2	1036007	.	A	T	.	PASS	IntersectsRepeat=0;RepeatCorrectionApplied=0	SAC:ACF:DF:PD:GT:SGT:SF:SV:SIG:MT:PAC	138,212,0,0:1:1:2:0/0:./.:.:0	26,29,16,18:1:1:2:0/1:0/0:0.25:0:1:g.1036007A>T:0	141,188,0,0:1:1:2:0/0:./.:.:0:0:.:.	113,165,0,0:1:1:2:0/0:./.:.:0:0:.:.	134,203,0,0:1:1:2:0/0:./.:.:0:0:.:.
chr7_ref_v2	1041952	.	T	A	.	PASS	IntersectsRepeat=1;RepeatCorrectionApplied=0	SAC:ACF:DF:PD:GT:SGT:SF:SV:SIG:MT:PAC	125,136,0,0:1:1:2:0/0:./.:.:0	39,34,0,0:1:1:2:0/0:./.:.:0:0:.:.	126,125,1,0:1:1:2:0/0:./.:.:0:0:.:.	102,99,0,0:1:1:2:0/0:./.:.:0:0:.:.	59,63,57,65:1:1:2:0/1:./.:.:0:1:g.1041952T>A:0
chr7_ref_v2	1043305	.	T	A	.	PASS	IntersectsRepeat=0;RepeatCorrectionApplied=0	SAC:ACF:DF:PD:GT:SGT:SF:SV:SIG:MT:PAC	124,187,0,1:1:1:2:0/0:./.:.:0	19,25,20,20:1:1:2:0/1:./.:.:0:1:g.1043305T>A:0	122,175,0,1:1:1:2:0/0:./.:.:0:0:.:.	89,115,0,2:1:1:2:0/0:./.:.:0:0:.:.	146,203,1,0:1:1:2:0/0:./.:.:0:0:.:.
chr7_ref_v2	1043687	.	CAT	C	.	PASS	IntersectsRepeat=1;RepeatCorrectionApplied=1	SAC:ACF:DF:PD:GT:SGT:SF:SV:SIG:MT:PAC	18,27,3,2:1:1:2:0/0:./.:.:0	12,15,5,4:1:1:2:0/0:0/1:0.25:0:0:.:.	22,24,5,3:1:1:2:0/0:./.:.:0:0:.:.	23,27,6,9:1:1:2:0/0:0/1:0.125:0:0:.:.	23,22,8,5:1:1:2:0/0:0/1:0.125:0:0:.:.
chr7_ref_v2	1044470	.	T	A	.	PASS	IntersectsRepeat=0;RepeatCorrectionApplied=0	SAC:ACF:DF:PD:GT:SGT:SF:SV:SIG:MT:PAC	149,185,0,0:1:1:2:0/0:./.:.:0	44,51,0,0:1:1:2:0/0:./.:.:0:0:.:.	132,171,0,1:1:1:2:0/0:./.:.:0:0:.:.	52,65,40,55:1:1:2:0/1:0/0:0.125:0:1:g.1044470T>A:0	147,154,0,0:1:1:2:0/0:./.:.:0:0:.:.
chr7_ref_v2	1046580	.	A	G	.	PASS	IntersectsRepeat=1;RepeatCorrectionApplied=0	SAC:ACF:DF:PD:GT:SGT:SF:SV:SIG:MT:PAC	143,159,0,0:1:1:2:0/0:./.:.:0	46,46,0,0:1:1:2:0/0:./.:.:0:0:.:.	147,148,0,0:1:1:2:0/0:./.:.:0:0:.:.	45,62,41,52:1:1:2:0/1:0/0:0.125:0:1:g.1046580A>G:0	125,176,0,0:1:1:2:0/0:./.:.:0:0:.:.
chr7_ref_v2	1048560	.	GA	G	.	PASS	IntersectsRepeat=1;RepeatCorrectionApplied=1	SAC:ACF:DF:PD:GT:SGT:SF:SV:SIG:MT:PAC	63,73,8,14:1:1:2:0/0:./.:.:0	19,24,3,4:1:1:2:0/0:./.:.:0:0:.:.	67,68,7,15:1:1:2:0/0:./.:.:0:0:.:.	48,62,6,7:1:1:2:0/0:./.:.:0:0:.:.	48,104,5,9:1:1:2:0/0:./.:.:0:0:.:.
chr7_ref_v2	1051753	.	CT	C	.	PASS	IntersectsRepeat=1;RepeatCorrectionApplied=1	SAC:ACF:DF:PD:GT:SGT:SF:SV:SIG:MT:PAC	88,99,5,3:1:1:2:0/0:./.:.:0	12,17,3,4:1:1:2:0/0:0/1:0.25:0:0:.:.	70,65,9,7:1:1:2:0/0:./.:.:0:0:.:.	51,43,5,4:1:1:2:0/0:./.:.:0:0:.:.	74,71,5,8:1:1:2:0/0:./.:.:0:0:.:.
chr7_ref_v2	1077729	.	T	G	.	PASS	IntersectsRepeat=0;RepeatCorrectionApplied=0	SAC:ACF:DF:PD:GT:SGT:SF:SV:SIG:MT:PAC	0,0,0,0:0:1:2:./.:./.:.:0	0,0,0,0:0:1:2:./.:./.:.:0:0:.:.	0,0,0,0:0:1:2:./.:./.:.:0:0:.:.	0,0,0,0:0:1:2:./.:./.:.:0:0:.:.	0,0,1,0:0:1:2:./.:./.:.:0:0:.:.
chr8_ref_v2	42836	.	T	G	.	PASS	IntersectsRepeat=0;RepeatCorrectionApplied=0	SAC:ACF:DF:PD:GT:SGT:SF:SV:SIG:MT:PAC	34,238,66,1:1:1:2:0/0:0/1:0.5:0	20,47,7,0:1:1:2:0/0:0/1:0.25:0:0:.:.	32,188,46,0:1:1:2:0/0:0/1:0.25:0:0:.:.	39,124,39,0:1:1:2:0/0:0/1:0.5:0:0:.:.	47,185,66,1:1:1:2:0/0:0/1:0.5:0:0:.:.
chr8_ref_v2	58902	.	CT	C	.	PASS	IntersectsRepeat=1;RepeatCorrectionApplied=1	SAC:ACF:DF:PD:GT:SGT:SF:SV:SIG:MT:PAC	84,88,11,10:1:1:2:0/0:./.:.:0	32,18,3,3:1:1:2:0/0:./.:.:0:0:.:.	66,78,6,8:1:1:2:0/0:./.:.:0:0:.:.	53,60,5,9:1:1:2:0/0:./.:.:0:0:.:.	91,83,10,11:1:1:2:0/0:./.:.:0:0:.:.
chr8_ref_v2	63928	.	C	CT	.	PASS	IntersectsRepeat=1;RepeatCorrectionApplied=1	SAC:ACF:DF:PD:GT:SGT:SF:SV:SIG:MT:PAC	70,59,11,5:1:1:2:0/0:0/1:0.125:0	21,10,0,1:1:1:2:0/0:./.:.:0:0:.:.	48,58,8,4:1:1:2:0/0:0/1:0.125:0:0:.:.	50,46,10,4:1:1:2:0/0:0/1:0.125:0:0:.:.	77,81,11,7:1:1:2:0/0:0/1:0.125:0:0:.:.
chr8_ref_v2	71908	.	CT	C	.	PASS	IntersectsRepeat=1;RepeatCorrectionApplied=1	SAC:ACF:DF:PD:GT:SGT:SF:SV:SIG:MT:PAC	61,56,15,11:1:1:2:0/0:./.:.:0	15,10,7,5:1:1:2:0/0:0/1:0.5:0:0:.:.	57,46,18,14:1:1:2:0/0:0/1:0.25:0:0:.:.	56,55,13,14:1:1:2:0/0:0/1:0.125:0:0:.:.	48,58,10,9:1:1:2:0/0:./.:.:0:0:.:.
chr8_ref_v2	75978	.	AAT	A	.	PASS	IntersectsRepeat=1;RepeatCorrectionApplied=1	SAC:ACF:DF:PD:GT:SGT:SF:SV:SIG:MT:PAC	33,30,3,8:1:1:2:0/0:./.:.:0	16,19,7,7:1:1:2:0/0:0/1:0.25:0:0:.:.	18,26,5,3:1:1:2:0/0:./.:.:0:0:.:.	20,15,7,4:1:1:2:0/0:0/1:0.125:0:0:.:.	24,26,5,6:1:1:2:0/0:./.:.:0:0:.:.
chr8_ref_v2	78885	.	T	TA	.	PASS	IntersectsRepeat=1;RepeatCorrectionApplied=1	SAC:ACF:DF:PD:GT:SGT:SF:SV:SIG:MT:PAC	61,43,46,47:1:1:2:0/1:./.:.:0	12,15,8,14:1:1:2:0/1:0/0:0.125:0:0:.:.	52,26,44,24:1:1:2:0/1:./.:.:0:0:.:.	34,30,26,32:1:1:2:0/1:./.:.:0:0:.:.	39,49,39,30:1:1:2:0/1:0/0:0.125:0:0:.:.
chr8_ref_v2	81860	.	C	A	.	PASS	IntersectsRepeat=1;RepeatCorrectionApplied=0	SAC:ACF:DF:PD:GT:SGT:SF:SV:SIG:MT:PAC	82,34,2,8:1:1:2:0/0:0/1:0.125:0	25,6,0,2:1:1:2:0/0:0/1:0.125:0:0:.:.	64,26,1,10:1:1:2:0/0:0/1:0.25:0:0:.:.	56,11,0,8:1:1:2:0/0:0/1:0.25:0:0:.:.	63,23,2,21:1:1:2:0/0:0/1:0.5:0:0:.:.
chr8_ref_v2	81888	.	G	A	.	PASS	IntersectsRepeat=1;RepeatCorrectionApplied=0	SAC:ACF:DF:PD:GT:SGT:SF:SV:SIG:MT:PAC	43,95,37,0:1:1:2:0/0:0/1:0.5:0	14,26,12,0:1:1:2:0/0:0/1:0.5:0:0:.:.	43,80,33,3:1:1:2:0/0:0/1:0.5:0:0:.:.	33,78,31,2:1:1:2:0/0:0/1:0.5:0:0:.:.	36,103,29,1:1:1:2:0/0:0/1:0.25:0:0:.:.
chr8_ref_v2	83097	.	T	G	.	PASS	IntersectsRepeat=0;RepeatCorrectionApplied=0	SAC:ACF:DF:PD:GT:SGT:SF:SV:SIG:MT:PAC	33,112,28,0:1:1:2:0/0:0/1:0.25:0	15,40,11,0:1:1:2:0/0:0/1:0.25:0:0:.:.	28,117,34,0:1:1:2:0/0:0/1:0.5:0:0:.:.	21,106,27,1:1:1:2:0/0:0/1:0.5:0:0:.:.	24,134,26,0:1:1:2:0/0:0/1:0.25:0:0:.:.
chr8_ref_v2	100505	.	AT	A	.	PASS	IntersectsRepeat=1;RepeatCorrectionApplied=1	SAC:ACF:DF:PD:GT:SGT:SF:SV:SIG:MT:PAC	64,42,12,5:1:1:2:0/0:./.:.:0	15,12,4,1:1:1:2:0/0:./.:.:0:0:.:.	74,36,6,4:1:1:2:0/0:./.:.:0:0:.:.	68,44,6,0:1:1:2:0/0:./.:.:0:0:.:.	83,45,5,5:1:1:2:0/0:./.:.:0:0:.:.
chr8_ref_v2	111530	.	CTA	C	.	PASS	IntersectsRepeat=1;RepeatCorrectionApplied=1	SAC:ACF:DF:PD:GT:SGT:SF:SV:SIG:MT:PAC	28,30,10,9:1:1:2:0/0:0/1:0.25:0	16,28,5,4:1:1:2:0/0:./.:.:0:0:.:.	35,30,10,6:1:1:2:0/0:./.:.:0:0:.:.	22,22,5,5:1:1:2:0/0:./.:.:0:0:.:.	31,32,4,6:1:1:2:0/0:./.:.:0:0:.:.
chr8_ref_v2	119288	.	A	T	.	PASS	IntersectsRepeat=1;RepeatCorrectionApplied=0	SAC:ACF:DF:PD:GT:SGT:SF:SV:SIG:MT:PAC	115,129,0,0:1:1:2:0/0:./.:.:0	31,28,0,0:1:1:2:0/0:./.:.:0:0:.:.	113,145,0,0:1:1:2:0/0:./.:.:0:0:.:.	44,35,32,35:1:1:2:0/1:0/0:0.125:0:1:g.119288A>T:0	114,152,0,0:1:1:2:0/0:./.:.:0:0:.:.
chr8_ref_v2	120062	.	G	GT	.	PASS	IntersectsRepeat=1;RepeatCorrectionApplied=1	SAC:ACF:DF:PD:GT:SGT:SF:SV:SIG:MT:PAC	53,73,10,11:1:1:2:0/0:0/1:0.125:0	5,20,1,2:1:1:2:0/0:0/1:0.125:0:0:.:.	42,45,12,4:1:1:2:0/0:0/1:0.25:0:0:.:.	45,40,4,6:1:1:2:0/0:./.:.:0:0:.:.	62,75,13,0:1:1:2:0/0:./.:.:0:0:.:.
chr8_ref_v2	125832	.	GA	G	.	PASS	IntersectsRepeat=1;RepeatCorrectionApplied=1	SAC:ACF:DF:PD:GT:SGT:SF:SV:SIG:MT:PAC	18,51,10,1:1:1:2:0/0:./.:.:0	6,17,2,0:1:1:2:0/0:./.:.:0:0:.:.	27,48,6,2:1:1:2:0/0:./.:.:0:0:.:.	18,29,5,0:1:1:2:0/0:./.:.:0:0:.:.	22,45,10,0:1:1:2:0/0:./.:.:0:0:.:.
chr8_ref_v2	126150	.	GT	G	.	PASS	IntersectsRepeat=1;RepeatCorrectionApplied=1	SAC:ACF:DF:PD:GT:SGT:SF:SV:SIG:MT:PAC	71,74,8,9:1:1:2:0/0:./.:.:0	17,18,5,3:1:1:2:0/0:0/1:0.25:0:0:.:.	90,68,12,8:1:1:2:0/0:0/1:0.125:0:0:.:.	67,46,7,1:1:1:2:0/0:./.:.:0:0:.:.	82,79,13,9:1:1:2:0/0:0/1:0.125:0:0:.:.
chr8_ref_v2	137563	.	G	T	.	PASS	IntersectsRepeat=1;RepeatCorrectionApplied=0	SAC:ACF:DF:PD:GT:SGT:SF:SV:SIG:MT:PAC	52,148,26,0:1:1:2:0/0:0/1:0.25:0	9,19,2,0:1:1:2:0/0:0/1:0.25:0:0:.:.	36,157,27,0:1:1:2:0/0:0/1:0.25:0:0:.:.	23,105,25,0:1:1:2:0/0:0/1:0.25:0:0:.:.	52,173,32,0:1:1:2:0/0:0/1:0.25:0:0:.:.
chr8_ref_v2	141525	.	CT	C	.	PASS	IntersectsRepeat=1;RepeatCorrectionApplied=1	SAC:ACF:DF:PD:GT:SGT:SF:SV:SIG:MT:PAC	70,53,7,11:1:1:2:0/0:./.:.:0	15,22,2,0:1:1:2:0/0:./.:.:0:0:.:.	53,71,3,11:1:1:2:0/0:./.:.:0:0:.:.	50,53,2,12:1:1:2:0/0:./.:.:0:0:.:.	64,66,5,14:1:1:2:0/0:./.:.:0:0:.:.
chr8_ref_v2	159794	.	T	G	.	PASS	IntersectsRepeat=1;RepeatCorrectionApplied=0	SAC:ACF:DF:PD:GT:SGT:SF:SV:SIG:MT:PAC	14,108,59,0:1:1:2:0/1:0/0:0.25:0	7,31,9,0:1:1:2:0/1:0/0:0.5:0:0:.:.	37,135,56,0:1:1:2:0/1:0/0:0.5:1:0:.:.	16,85,52,0:1:1:2:0/1:0/0:0.25:0:0:.:.	30,154,75,0:1:1:2:0/1:0/0:0.5:0:0:.:.
chr8_ref_v2	160069	.	A	C	.	PASS	IntersectsRepeat=1;RepeatCorrectionApplied=0	SAC:ACF:DF:PD:GT:SGT:SF:SV:SIG:MT:PAC	132,19,0,9:1:1:2:0/0:0/1:0.125:0	17,2,0,3:1:1:2:0/0:0/1:0.25:0:0:.:.	117,20,0,18:1:1:2:0/0:0/1:0.25:0:0:.:.	81,21,0,8:1:1:2:0/0:0/1:0.125:0:0:.:.	140,25,0,15:1:1:2:0/0:0/1:0.125:0:0:.:.
chr8_ref_v2	167627	.	CAT	C	.	PASS	IntersectsRepeat=1;RepeatCorrectionApplied=1	SAC:ACF:DF:PD:GT:SGT:SF:SV:SIG:MT:PAC	51,30,4,3:1:1:2:0/0:0/1:0.125:0	23,26,4,5:1:1:2:0/0:0/1:0.25:0:0:.:.	54,41,1,5:1:1:2:0/0:./.:.:0:0:.:.	46,28,0,3:1:1:2:0/0:./.:.:0:0:.:.	34,37,8,1:1:1:2:0/0:0/1:0.125:0:0:.:.
chr8_ref_v2	168995	.	T	G	.	PASS	IntersectsRepeat=1;RepeatCorrectionApplied=0	SAC:ACF:DF:PD:GT:SGT:SF:SV:SIG:MT:PAC	12,104,20,0:1:1:2:0/0:0/1:0.25:0	5,23,3,0:1:1:2:0/0:0/1:0.25:0:0:.:.	17,87,21,1:1:1:2:0/0:0/1:0.25:0:0:.:.	16,84,9,0:1:1:2:0/0:0/1:0.25:0:0:.:.	20,110,29,0:1:1:2:0/0:0/1:0.5:0:0:.:.
chr8_ref_v2	176845	.	TA	T	.	PASS	IntersectsRepeat=1;RepeatCorrectionApplied=1	SAC:ACF:DF:PD:GT:SGT:SF:SV:SIG:MT:PAC	28,52,4,26:1:1:2:0/0:0/1:0.25:0	7,13,2,2:1:1:2:0/0:./.:.:0:0:.:.	19,48,9,10:1:1:2:0/0:0/1:0.125:0:0:.:.	20,39,8,12:1:1:2:0/0:0/1:0.25:0:0:.:.	26,45,5,13:1:1:2:0/0:0/1:0.125:0:0:.:.
chr8_ref_v2	198474	.	G	GT	.	PASS	IntersectsRepeat=1;RepeatCorrectionApplied=1	SAC:ACF:DF:PD:GT:SGT:SF:SV:SIG:MT:PAC	62,61,8,8:1:1:2:0/0:0/1:0.125:0	16,13,4,4:1:1:2:0/0:0/1:0.25:0:0:.:.	60,52,5,7:1:1:2:0/0:./.:.:0:0:.:.	36,38,5,5:1:1:2:0/0:0/1:0.125:0:0:.:.	58,53,3,6:1:1:2:0/0:./.:.:0:0:.:.
chr8_ref_v2	203934	.	A	C	.	PASS	IntersectsRepeat=0;RepeatCorrectionApplied=0	SAC:ACF:DF:PD:GT:SGT:SF:SV:SIG:MT:PAC	102,12,0,8:1:1:2:0/0:0/1:0.125:0	30,3,0,1:1:1:2:0/0:./.:.:0:0:.:.	109,9,0,10:1:1:2:0/0:0/1:0.125:0:0:.:.	82,10,0,6:1:1:2:0/0:0/1:0.125:0:0:.:.	107,14,0,24:1:1:2:0/0:0/1:0.25:0:0:.:.
chr8_ref_v2	212265	.	CTTTTTTT	C	.	PASS	IntersectsRepeat=1;RepeatCorrectionApplied=1	SAC:ACF:DF:PD:GT:SGT:SF:SV:SIG:MT:PAC	0,1,10,88:1:1:2:1/1:./.:.:0	0,0,7,31:1:1:2:1/1:./.:.:0:0:.:.	0,0,12,91:1:1:2:1/1:./.:.:0:0:.:.	0,0,12,79:1:1:2:1/1:./.:.:0:0:.:.	0,0,12,78:1:1:2:1/1:./.:.:0:0:.:.
chr8_ref_v2	214224	.	T	G	.	PASS	IntersectsRepeat=0;RepeatCorrectionApplied=0	SAC:ACF:DF:PD:GT:SGT:SF:SV:SIG:MT:PAC	379,23,154,0:1:1:2:0/0:0/1:0.5:0	111,2,13,0:1:1:2:0/0:0/1:0.25:0:0:.:.	362,24,140,0:1:1:2:0/0:0/1:0.5:0:0:.:.	338,18,79,0:1:1:2:0/0:0/1:0.5:0:0:.:.	561,28,158,0:1:1:2:0/0:0/1:0.5:0:0:.:.
chr8_ref_v2	214237	.	T	G	.	PASS	IntersectsRepeat=1;RepeatCorrectionApplied=0	SAC:ACF:DF:PD:GT:SGT:SF:SV:SIG:MT:PAC	294,37,115,0:1:1:2:0/0:0/1:0.5:0	84,5,21,0:1:1:2:0/0:0/1:0.5:0:0:.:.	261,42,121,0:1:1:2:0/0:0/1:0.5:0:0:.:.	238,24,99,0:1:1:2:0/0:0/1:0.5:0:0:.:.	427,62,132,0:1:1:2:0/0:0/1:0.5:0:0:.:.
chr8_ref_v2	214251	.	T	G	.	PASS	IntersectsRepeat=0;RepeatCorrectionApplied=0	SAC:ACF:DF:PD:GT:SGT:SF:SV:SIG:MT:PAC	127,60,137,0:1:1:2:0/1:0/0:0.125:0	52,10,22,0:1:1:2:0/1:0/0:0.5:0:0:.:.	99,66,151,0:1:1:2:0/1:./.:.:0:0:.:.	108,43,121,0:1:1:2:0/1:0/0:0.125:0:0:.:.	162,91,208,0:1:1:2:0/1:0/0:0.125:0:0:.:.
chr8_ref_v2	214263	.	C	CT	.	PASS	IntersectsRepeat=1;RepeatCorrectionApplied=1	SAC:ACF:DF:PD:GT:SGT:SF:SV:SIG:MT:PAC	30,65,25,18:1:1:2:0/0:0/1:0.5:0	8,18,3,3:1:1:2:0/0:0/1:0.25:0:0:.:.	32,76,16,17:1:1:2:0/0:0/1:0.5:0:0:.:.	30,58,23,9:1:1:2:0/0:0/1:0.5:0:0:.:.	50,102,44,20:1:1:2:0/0:0/1:0.5:0:0:.:.
chr8_ref_v2	216130	.	C	T	.	PASS	IntersectsRepeat=1;RepeatCorrectionApplied=0	SAC:ACF:DF:PD:GT:SGT:SF:SV:SIG:MT:PAC	0,0,54,0:0:1:2:1/1:./.:.:0	0,0,26,0:0:1:2:1/1:./.:.:0:0:.:.	0,0,78,0:0:1:2:1/1:./.:.:0:0:.:.	0,0,64,0:0:1:2:1/1:./.:.:0:0:.:.	0,0,59,0:0:1:2:1/1:./.:.:0:0:.:.
chr8_ref_v2	229207	.	GA	G	.	PASS	IntersectsRepeat=1;RepeatCorrectionApplied=1	SAC:ACF:DF:PD:GT:SGT:SF:SV:SIG:MT:PAC	13,30,1,16:1:1:2:0/0:0/1:0.25:0	8,9,0,2:1:0:2:./.:./.:.:0:0:.:.	20,37,0,4:1:1:2:0/0:./.:.:0:0:.:.	13,24,0,14:1:1:2:0/0:0/1:0.25:0:0:.:.	28,32,1,8:1:1:2:0/0:./.:.:0:0:.:.
chr8_ref_v2	233322	.	GA	G	.	PASS	IntersectsRepeat=1;RepeatCorrectionApplied=1	SAC:ACF:DF:PD:GT:SGT:SF:SV:SIG:MT:PAC	55,79,8,6:1:1:2:0/0:./.:.:0	20,13,6,1:1:1:2:0/0:0/1:0.25:0:0:.:.	53,82,12,4:1:1:2:0/0:./.:.:0:0:.:.	44,49,5,9:1:1:2:0/0:0/1:0.125:0:0:.:.	43,87,6,9:1:1:2:0/0:./.:.:0:0:.:.
chr8_ref_v2	234761	.	AT	A	.	PASS	IntersectsRepeat=1;RepeatCorrectionApplied=1	SAC:ACF:DF:PD:GT:SGT:SF:SV:SIG:MT:PAC	58,66,8,19:1:1:2:0/0:0/1:0.125:0	17,14,2,5:1:1:2:0/0:0/1:0.125:0:0:.:.	45,67,8,14:1:1:2:0/0:0/1:0.125:0:0:.:.	36,40,2,10:1:1:2:0/0:./.:.:0:0:.:.	39,64,6,10:1:1:2:0/0:./.:.:0:0:.:.
chr8_ref_v2	236965	.	T	TA	.	PASS	IntersectsRepeat=1;RepeatCorrectionApplied=1	SAC:ACF:DF:PD:GT:SGT:SF:SV:SIG:MT:PAC	0,3,17,0:1:1:2:1/1:./.:.:0	0,1,7,1:1:0:2:./.:./.:.:0:0:.:.	0,2,25,1:1:1:2:1/1:./.:.:0:0:.:.	0,3,16,1:1:1:2:1/1:./.:.:0:0:.:.	0,1,16,0:1:1:2:./.:./.:.:0:0:.:.
chr8_ref_v2	236995	.	G	A	.	PASS	IntersectsRepeat=1;RepeatCorrectionApplied=0	SAC:ACF:DF:PD:GT:SGT:SF:SV:SIG:MT:PAC	23,27,16,1:1:1:2:0/0:0/1:0.5:0	3,11,7,0:1:1:2:0/1:0/0:0.25:0:0:.:.	19,22,24,1:1:1:2:0/1:0/0:0.25:0:0:.:.	16,21,15,0:1:1:2:0/0:0/1:0.5:0:0:.:.	22,23,16,3:1:1:2:0/0:0/1:0.5:0:0:.:.
chr8_ref_v2	237001	.	T	A	.	PASS	IntersectsRepeat=1;RepeatCorrectionApplied=0	SAC:ACF:DF:PD:GT:SGT:SF:SV:SIG:MT:PAC	35,27,11,1:1:1:2:0/0:0/1:0.25:0	5,12,6,0:1:1:2:0/0:0/1:0.5:0:0:.:.	27,24,20,2:1:1:2:0/0:0/1:0.5:0:0:.:.	27,21,14,0:1:1:2:0/0:0/1:0.5:0:0:.:.	28,24,13,3:1:1:2:0/0:0/1:0.5:0:0:.:.
chr8_ref_v2	237007	.	T	A	.	PASS	IntersectsRepeat=1;RepeatCorrectionApplied=0	SAC:ACF:DF:PD:GT:SGT:SF:SV:SIG:MT:PAC	53,26,1,1:1:1:2:0/0:./.:.:0	9,15,1,0:1:1:2:0/0:0/1:0.125:0:0:.:.	46,21,6,2:1:1:2:0/0:0/1:0.25:0:0:.:.	40,21,2,0:1:1:2:0/0:0/1:0.125:0:0:.:.	38,23,5,3:1:1:2:0/0:0/1:0.25:0:0:.:.
chr8_ref_v2	237743	.	CT	C	.	PASS	IntersectsRepeat=1;RepeatCorrectionApplied=1	SAC:ACF:DF:PD:GT:SGT:SF:SV:SIG:MT:PAC	42,37,5,6:1:1:2:0/0:./.:.:0	13,19,4,1:1:1:2:0/0:./.:.:0:0:.:.	42,40,6,5:1:1:2:0/0:./.:.:0:0:.:.	33,20,3,4:1:1:2:0/0:./.:.:0:0:.:.	39,24,10,1:1:1:2:0/0:./.:.:0:0:.:.
chr8_ref_v2	247175	.	C	G	.	PASS	IntersectsRepeat=1;RepeatCorrectionApplied=0	SAC:ACF:DF:PD:GT:SGT:SF:SV:SIG:MT:PAC	151,11,0,26:1:1:2:0/0:0/1:0.25:0	27,4,0,1:1:1:2:0/0:./.:.:0:0:.:.	113,14,0,19:1:1:2:0/0:0/1:0.25:0:0:.:.	105,13,0,22:1:1:2:0/0:0/1:0.25:0:0:.:.	160,11,0,27:1:1:2:0/0:0/1:0.25:0:0:.:.
chr8_ref_v2	255175	.	C	T	.	PASS	IntersectsRepeat=0;RepeatCorrectionApplied=0	SAC:ACF:DF:PD:GT:SGT:SF:SV:SIG:MT:PAC	155,128,0,0:1:1:2:0/0:./.:.:0	12,15,16,13:1:1:2:0/1:./.:.:0:1:g.255175C>T:0	122,105,0,0:1:1:2:0/0:./.:.:0:0:.:.	73,83,0,0:1:1:2:0/0:./.:.:0:0:.:.	119,110,0,0:1:1:2:0/0:./.:.:0:0:.:.
chr8_ref_v2	255917	.	GA	G	.	PASS	IntersectsRepeat=1;RepeatCorrectionApplied=1	SAC:ACF:DF:PD:GT:SGT:SF:SV:SIG:MT:PAC	68,71,8,4:1:1:2:0/0:./.:.:0	16,16,2,8:1:1:2:0/0:0/1:0.25:0:0:.:.	62,82,5,6:1:1:2:0/0:./.:.:0:0:.:.	43,63,2,10:1:1:2:0/0:./.:.:0:0:.:.	66,72,6,11:1:1:2:0/0:./.:.:0:0:.:.
chr8_ref_v2	276443	.	C	CA	.	PASS	IntersectsRepeat=1;RepeatCorrectionApplied=1	SAC:ACF:DF:PD:GT:SGT:SF:SV:SIG:MT:PAC	44,55,14,3:1:1:2:0/0:0/1:0.25:0	20,9,8,2:1:1:2:0/0:0/1:0.5:0:0:.:.	34,53,12,1:1:1:2:0/0:0/1:0.125:0:0:.:.	31,52,8,3:1:1:2:0/0:0/1:0.125:0:0:.:.	28,53,17,2:1:1:2:0/0:0/1:0.25:0:0:.:.
chr8_ref_v2	282577	.	CT	C	.	PASS	IntersectsRepeat=1;RepeatCorrectionApplied=1	SAC:ACF:DF:PD:GT:SGT:SF:SV:SIG:MT:PAC	39,50,3,12:1:1:2:0/0:0/1:0.125:0	7,20,0,2:1:1:2:0/0:./.:.:0:0:.:.	32,64,6,8:1:1:2:0/0:0/1:0.125:0:0:.:.	30,45,4,4:1:1:2:0/0:./.:.:0:0:.:.	34,63,2,11:1:1:2:0/0:0/1:0.125:0:0:.:.
chr8_ref_v2	289322	.	T	G	.	PASS	IntersectsRepeat=0;RepeatCorrectionApplied=0	SAC:ACF:DF:PD:GT:SGT:SF:SV:SIG:MT:PAC	25,49,13,0:1:1:2:0/0:0/1:0.25:0	2,8,7,2:1:0:2:./.:./.:.:0:0:.:.	22,34,11,1:1:1:2:0/0:0/1:0.25:0:0:.:.	23,34,13,1:1:1:2:0/0:0/1:0.5:0:0:.:.	35,76,18,2:1:1:2:0/0:0/1:0.25:0:0:.:.
chr8_ref_v2	293083	.	GA	G	.	PASS	IntersectsRepeat=1;RepeatCorrectionApplied=1	SAC:ACF:DF:PD:GT:SGT:SF:SV:SIG:MT:PAC	79,52,12,9:1:1:2:0/0:0/1:0.25:0	16,15,4,1:1:1:2:0/0:0/1:0.25:0:0:.:.	67,60,8,3:1:1:2:0/0:0/1:0.125:0:0:.:.	41,35,3,5:1:1:2:0/0:0/1:0.125:0:0:.:.	80,66,6,5:1:1:2:0/0:0/1:0.125:0:0:.:.
chr8_ref_v2	314733	.	C	CAT	.	PASS	IntersectsRepeat=1;RepeatCorrectionApplied=1	SAC:ACF:DF:PD:GT:SGT:SF:SV:SIG:MT:PAC	27,42,28,26:1:1:2:0/1:0/0:0.125:0	14,9,8,12:1:1:2:0/1:./.:.:0:0:.:.	23,43,28,36:1:1:2:0/1:./.:.:0:0:.:.	32,31,16,18:1:1:2:0/1:0/0:0.25:0:0:.:.	37,35,19,22:1:1:2:0/1:0/0:0.25:0:0:.:.
chr8_ref_v2	319692	.	T	G	.	PASS	IntersectsRepeat=0;RepeatCorrectionApplied=0	SAC:ACF:DF:PD:GT:SGT:SF:SV:SIG:MT:PAC	32,122,31,0:1:1:2:0/0:0/1:0.25:0	6,18,7,0:1:1:2:0/0:0/1:0.5:0:0:.:.	10,109,16,1:1:1:2:0/0:0/1:0.25:0:0:.:.	15,79,17,0:1:1:2:0/0:0/1:0.25:0:0:.:.	29,116,14,0:1:1:2:0/0:0/1:0.25:0:0:.:.
chr8_ref_v2	322520	.	T	C	.	PASS	IntersectsRepeat=0;RepeatCorrectionApplied=0	SAC:ACF:DF:PD:GT:SGT:SF:SV:SIG:MT:PAC	133,101,0,0:1:1:2:0/0:./.:.:0	33,29,0,0:1:1:2:0/0:./.:.:0:0:.:.	62,56,59,62:1:1:2:0/1:./.:.:0:1:g.322520T>C:0	92,89,0,0:1:1:2:0/0:./.:.:0:0:.:.	127,111,0,0:1:1:2:0/0:./.:.:0:0:.:.
chr8_ref_v2	330326	.	A	T	.	PASS	IntersectsRepeat=1;RepeatCorrectionApplied=0	SAC:ACF:DF:PD:GT:SGT:SF:SV:SIG:MT:PAC	147,134,0,0:1:1:2:0/0:./.:.:0	35,33,0,0:1:1:2:0/0:./.:.:0:0:.:.	47,57,48,59:1:1:2:0/1:./.:.:0:1:g.330326A>T:0	80,93,0,0:1:1:2:0/0:./.:.:0:0:.:.	123,132,0,0:1:1:2:0/0:./.:.:0:0:.:.
chr8_ref_v2	331969	.	A	T	.	PASS	IntersectsRepeat=0;RepeatCorrectionApplied=0	SAC:ACF:DF:PD:GT:SGT:SF:SV:SIG:MT:PAC	106,89,0,0:1:1:2:0/0:./.:.:0	22,24,0,0:1:1:2:0/0:./.:.:0:0:.:.	68,98,0,0:1:1:2:0/0:./.:.:0:0:.:.	39,42,37,35:1:1:2:0/1:./.:.:0:1:g.331969A>T:0	92,117,0,0:1:1:2:0/0:./.:.:0:0:.:.
chr8_ref_v2	340066	.	TTA	T	.	PASS	IntersectsRepeat=1;RepeatCorrectionApplied=1	SAC:ACF:DF:PD:GT:SGT:SF:SV:SIG:MT:PAC	18,22,2,1:1:1:2:0/0:./.:.:0	5,9,2,4:1:1:2:0/0:0/1:0.5:0:0:.:.	16,25,1,4:1:1:2:0/0:./.:.:0:0:.:.	16,8,4,6:1:1:2:0/0:0/1:0.25:0:0:.:.	16,23,2,4:1:1:2:0/0:./.:.:0:0:.:.
chr8_ref_v2	361693	.	T	C	.	PASS	IntersectsRepeat=1;RepeatCorrectionApplied=0	SAC:ACF:DF:PD:GT:SGT:SF:SV:SIG:MT:PAC	92,17,0,28:1:1:2:0/0:0/1:0.5:0	28,6,0,5:1:1:2:0/0:0/1:0.25:0:0:.:.	94,27,0,26:1:1:2:0/0:0/1:0.5:0:0:.:.	70,11,1,20:1:1:2:0/0:0/1:0.5:0:0:.:.	100,24,0,29:1:1:2:0/0:0/1:0.5:0:0:.:.
chr8_ref_v2	370551	.	AAT	A	.	PASS	IntersectsRepeat=1;RepeatCorrectionApplied=1	SAC:ACF:DF:PD:GT:SGT:SF:SV:SIG:MT:PAC	39,35,5,2:1:1:2:0/0:./.:.:0	21,20,9,6:1:1:2:0/0:0/1:0.25:0:0:.:.	40,39,9,6:1:1:2:0/0:./.:.:0:0:.:.	27,26,4,2:1:1:2:0/0:./.:.:0:0:.:.	24,26,3,3:1:1:2:0/0:./.:.:0:0:.:.
chr8_ref_v2	383831	.	T	G	.	PASS	IntersectsRepeat=0;RepeatCorrectionApplied=0	SAC:ACF:DF:PD:GT:SGT:SF:SV:SIG:MT:PAC	43,137,27,0:1:1:2:0/0:0/1:0.25:0	15,27,6,0:1:1:2:0/0:0/1:0.25:0:0:.:.	30,117,38,0:1:1:2:0/0:0/1:0.5:0:0:.:.	32,81,31,0:1:1:2:0/0:0/1:0.5:0:0:.:.	41,118,45,0:1:1:2:0/0:0/1:0.5:0:0:.:.
chr8_ref_v2	384617	.	G	T	.	PASS	IntersectsRepeat=1;RepeatCorrectionApplied=0	SAC:ACF:DF:PD:GT:SGT:SF:SV:SIG:MT:PAC	15,102,56,0:1:1:2:0/1:0/0:0.25:0	5,35,6,0:1:1:2:0/0:0/1:0.25:0:0:.:.	20,129,41,0:1:1:2:0/1:0/0:0.5:0:0:.:.	10,86,35,0:1:1:2:0/1:0/0:0.5:0:0:.:.	12,139,67,0:1:1:2:0/1:0/0:0.25:0:0:.:.
chr8_ref_v2	387098	.	AT	A	.	PASS	IntersectsRepeat=1;RepeatCorrectionApplied=1	SAC:ACF:DF:PD:GT:SGT:SF:SV:SIG:MT:PAC	44,35,11,22:1:1:2:0/0:0/1:0.25:0	11,12,3,11:1:1:2:0/0:0/1:0.5:0:0:.:.	37,36,10,18:1:1:2:0/0:0/1:0.25:0:0:.:.	27,34,13,20:1:1:2:0/0:0/1:0.5:0:0:.:.	56,43,7,25:1:1:2:0/0:0/1:0.125:0:0:.:.
chr8_ref_v2	396953	.	GA	G	.	PASS	IntersectsRepeat=1;RepeatCorrectionApplied=1	SAC:ACF:DF:PD:GT:SGT:SF:SV:SIG:MT:PAC	27,28,20,9:1:1:2:0/0:0/1:0.5:0	12,3,5,7:1:1:2:0/1:0/0:0.25:0:0:.:.	20,26,13,8:1:1:2:0/0:0/1:0.25:0:0:.:.	21,19,16,9:1:1:2:0/0:0/1:0.5:0:0:.:.	23,34,17,7:1:1:2:0/0:0/1:0.25:0:0:.:.
chr8_ref_v2	396979	.	G	A	.	PASS	IntersectsRepeat=0;RepeatCorrectionApplied=0	SAC:ACF:DF:PD:GT:SGT:SF:SV:SIG:MT:PAC	56,101,34,0:1:1:2:0/0:0/1:0.5:0	10,31,5,0:1:1:2:0/0:0/1:0.25:0:0:.:.	51,80,23,0:1:1:2:0/0:0/1:0.25:0:0:.:.	43,76,18,0:1:1:2:0/0:0/1:0.25:0:0:.:.	50,107,23,0:1:1:2:0/0:0/1:0.25:0:0:.:.
chr8_ref_v2	410955	.	G	GCCCTTTCCGGGTTTCTTTTTTTCA	.	PASS	IntersectsRepeat=0;RepeatCorrectionApplied=0	SAC:ACF:DF:PD:GT:SGT:SF:SV:SIG:MT:PAC	37,58,7,11:1:1:2:0/0:0/1:0.25:1	10,13,2,2:1:1:2:0/0:0/1:0.25:0:0:.:.	50,38,10,11:1:1:2:0/0:0/1:0.5:1:0:.:.	35,25,9,5:1:1:2:0/0:0/1:0.5:0:0:.:.	42,38,16,11:1:1:2:0/0:0/1:0.5:1:0:.:.
chr8_ref_v2	434479	.	T	A	.	PASS	IntersectsRepeat=0;RepeatCorrectionApplied=0	SAC:ACF:DF:PD:GT:SGT:SF:SV:SIG:MT:PAC	124,117,0,0:1:1:2:0/0:./.:.:0	20,45,0,0:1:1:2:0/0:./.:.:0:0:.:.	103,109,0,0:1:1:2:0/0:./.:.:0:0:.:.	39,43,31,50:1:1:2:0/1:./.:.:0:1:g.434479T>A:0	119,119,0,0:1:1:2:0/0:./.:.:0:0:.:.
chr8_ref_v2	440430	.	G	T	.	PASS	IntersectsRepeat=0;RepeatCorrectionApplied=0	SAC:ACF:DF:PD:GT:SGT:SF:SV:SIG:MT:PAC	27,134,40,0:1:1:2:0/0:0/1:0.5:0	13,41,3,0:1:1:2:0/0:0/1:0.125:0:0:.:.	18,115,23,0:1:1:2:0/0:0/1:0.25:0:0:.:.	11,88,27,0:1:1:2:0/0:0/1:0.5:0:0:.:.	18,121,29,0:1:1:2:0/0:0/1:0.25:0:0:.:.
chr8_ref_v2	457429	.	A	C	.	PASS	IntersectsRepeat=1;RepeatCorrectionApplied=0	SAC:ACF:DF:PD:GT:SGT:SF:SV:SIG:MT:PAC	133,18,0,41:1:1:2:0/0:0/1:0.5:0	26,6,0,4:1:1:2:0/0:0/1:0.25:0:0:.:.	173,19,0,56:1:1:2:0/0:0/1:0.5:0:0:.:.	129,12,0,41:1:1:2:0/0:0/1:0.5:0:0:.:.	158,24,0,57:1:1:2:0/0:0/1:0.5:0:0:.:.
chr8_ref_v2	465811	.	C	CTA	.	PASS	IntersectsRepeat=1;RepeatCorrectionApplied=1	SAC:ACF:DF:PD:GT:SGT:SF:SV:SIG:MT:PAC	3,7,3,1:1:1:2:./.:./.:.:0	3,4,1,2:1:0:2:./.:./.:.:0:0:.:.	8,5,0,4:1:1:2:./.:./.:.:0:0:.:.	1,5,2,0:1:1:2:./.:./.:.:0:0:.:.	7,5,0,0:1:1:2:./.:./.:.:0:0:.:.
chr8_ref_v2	475558	.	C	CA	.	PASS	IntersectsRepeat=1;RepeatCorrectionApplied=1	SAC:ACF:DF:PD:GT:SGT:SF:SV:SIG:MT:PAC	30,6,3,7:1:1:2:0/0:0/1:0.25:0	7,2,1,0:1:0:2:./.:./.:.:0:0:.:.	18,16,2,3:1:1:2:0/0:0/1:0.125:0:0:.:.	20,9,3,4:1:1:2:0/0:0/1:0.25:0:0:.:.	31,9,5,7:1:1:2:0/0:0/1:0.5:0:0:.:.
chr8_ref_v2	475940	.	TTATA	T,TTA	.	PASS	IntersectsRepeat=1;RepeatCorrectionApplied=1	SAC:ACF:DF:PD:GT:SGT:SF:SV:SIG:MT:PAC	0,1,11,6,34,41:1:1:2:2/2:1/2:0.25:0	1,1,7,4,25,20:1:1:2:2/2:1/2:0.25:0:0:.:.	1,0,6,7,26,27:1:1:2:2/2:1/2:0.25:0:0:.:.	0,0,6,5,26,20:1:1:2:2/2:1/2:0.25:0:0:.:.	0,0,3,10,29,36:1:1:2:2/2:1/2:0.125:0:0:.:.
chr8_ref_v2	497172	.	G	C	.	PASS	IntersectsRepeat=1;RepeatCorrectionApplied=0	SAC:ACF:DF:PD:GT:SGT:SF:SV:SIG:MT:PAC	18,138,38,0:1:1:2:0/0:0/1:0.5:0	3,43,0,0:1:1:2:0/0:./.:.:0:0:.:.	18,137,21,0:1:1:2:0/0:0/1:0.25:0:0:.:.	6,111,22,0:1:1:2:0/0:0/1:0.25:0:0:.:.	15,143,30,0:1:1:2:0/0:0/1:0.25:0:0:.:.
chr8_ref_v2	512220	.	GA	G	.	PASS	IntersectsRepeat=1;RepeatCorrectionApplied=1	SAC:ACF:DF:PD:GT:SGT:SF:SV:SIG:MT:PAC	55,59,15,15:1:1:2:0/0:0/1:0.125:0	14,8,5,1:1:1:2:0/0:./.:.:0:0:.:.	47,61,21,10:1:1:2:0/0:0/1:0.125:0:0:.:.	43,57,14,5:1:1:2:0/0:./.:.:0:0:.:.	53,44,10,13:1:1:2:0/0:0/1:0.125:0:0:.:.
chr8_ref_v2	514838	.	CTA	C	.	PASS	IntersectsRepeat=1;RepeatCorrectionApplied=1	SAC:ACF:DF:PD:GT:SGT:SF:SV:SIG:MT:PAC	21,24,8,1:1:1:2:0/0:./.:.:0	22,18,4,6:1:1:2:0/0:0/1:0.125:0:0:.:.	29,21,4,4:1:1:2:0/0:./.:.:0:0:.:.	17,11,2,1:1:1:2:0/0:./.:.:0:0:.:.	26,16,4,8:1:1:2:0/0:0/1:0.125:0:0:.:.
chr8_ref_v2	518751	.	C	CA	.	PASS	IntersectsRepeat=1;RepeatCorrectionApplied=1	SAC:ACF:DF:PD:GT:SGT:SF:SV:SIG:MT:PAC	38,58,1,15:1:1:2:0/0:0/1:0.25:0	7,13,1,2:1:1:2:0/0:0/1:0.125:0:0:.:.	28,55,6,14:1:1:2:0/0:0/1:0.25:0:0:.:.	30,58,3,15:1:1:2:0/0:0/1:0.25:0:0:.:.	34,55,4,12:1:1:2:0/0:0/1:0.25:0:0:.:.
chr8_ref_v2	526396	.	A	C	.	ExcRegion	IntersectsRepeat=1;RepeatCorrectionApplied=0	SAC:ACF:DF:PD:GT:SGT:SF:SV:SIG:MT:PAC	0,0,0,11:0:1:2:./.:./.:.:0	0,0,0,0:0:1:2:./.:./.:.:0:0:.:.	0,0,0,3:0:1:2:./.:./.:.:0:0:.:.	0,0,0,5:0:1:2:./.:./.:.:0:0:.:.	0,0,1,6:1:1:2:./.:./.:.:0:0:.:.
chr8_ref_v2	527175	.	C	G	.	ExcRegion	IntersectsRepeat=1;RepeatCorrectionApplied=0	SAC:ACF:DF:PD:GT:SGT:SF:SV:SIG:MT:PAC	1,0,0,0:0:1:2:./.:./.:.:0	0,0,0,0:0:1:2:./.:./.:.:0:0:.:.	0,0,1,0:0:1:2:./.:./.:.:0:0:.:.	0,0,0,0:0:1:2:./.:./.:.:0:0:.:.	0,0,1,0:0:1:2:./.:./.:.:0:0:.:.
chr8_ref_v2	528061	.	G	A	.	ExcRegion	IntersectsRepeat=0;RepeatCorrectionApplied=0	SAC:ACF:DF:PD:GT:SGT:SF:SV:SIG:MT:PAC	0,0,0,7:0:1:2:./.:./.:.:0	0,0,2,0:0:1:2:./.:./.:.:0:0:.:.	0,1,3,10:1:1:2:./.:./.:.:0:0:.:.	0,0,2,4:1:1:2:./.:./.:.:0:0:.:.	0,1,2,11:1:1:2:./.:./.:.:0:0:.:.
chr8_ref_v2	531278	.	A	G	.	PASS	IntersectsRepeat=1;RepeatCorrectionApplied=0	SAC:ACF:DF:PD:GT:SGT:SF:SV:SIG:MT:PAC	0,0,27,48:1:1:2:1/1:./.:.:0	0,0,7,17:1:1:2:1/1:./.:.:0:0:.:.	0,0,11,79:1:1:2:1/1:./.:.:0:0:.:.	0,0,12,38:1:1:2:1/1:./.:.:0:0:.:.	0,3,27,63:1:1:2:1/1:0/1:0.125:0:0:.:.
chr8_ref_v2	542190	.	C	T	.	PASS	IntersectsRepeat=1;RepeatCorrectionApplied=0	SAC:ACF:DF:PD:GT:SGT:SF:SV:SIG:MT:PAC	0,0,0,0:0:1:2:./.:./.:.:0	0,0,1,1:1:1:2:./.:./.:.:0:0:.:.	0,0,0,0:0:1:2:./.:./.:.:0:0:.:.	0,0,0,0:0:1:2:./.:./.:.:0:0:.:.	0,0,0,0:0:1:2:./.:./.:.:0:0:.:.
chr8_ref_v2	542193	.	T	C	.	PASS	IntersectsRepeat=1;RepeatCorrectionApplied=0	SAC:ACF:DF:PD:GT:SGT:SF:SV:SIG:MT:PAC	0,0,0,0:0:1:2:./.:./.:.:0	0,0,1,1:1:1:2:./.:./.:.:0:0:.:.	0,0,0,0:0:1:2:./.:./.:.:0:0:.:.	0,0,0,0:0:1:2:./.:./.:.:0:0:.:.	0,0,0,0:0:1:2:./.:./.:.:0:0:.:.
chr8_ref_v2	542205	.	T	C	.	PASS	IntersectsRepeat=1;RepeatCorrectionApplied=0	SAC:ACF:DF:PD:GT:SGT:SF:SV:SIG:MT:PAC	1,0,0,0:0:1:2:./.:./.:.:0	2,0,1,1:1:1:2:./.:./.:.:0:0:.:.	0,0,0,0:0:1:2:./.:./.:.:0:0:.:.	0,0,0,0:0:1:2:./.:./.:.:0:0:.:.	0,1,0,0:0:1:2:./.:./.:.:0:0:.:.
chr8_ref_v2	542208	.	C	T	.	PASS	IntersectsRepeat=0;RepeatCorrectionApplied=0	SAC:ACF:DF:PD:GT:SGT:SF:SV:SIG:MT:PAC	2,0,0,0:0:1:2:./.:./.:.:0	3,0,1,1:1:1:2:./.:./.:.:0:0:.:.	0,0,0,0:0:1:2:./.:./.:.:0:0:.:.	0,0,0,0:0:1:2:./.:./.:.:0:0:.:.	0,2,0,0:0:1:2:./.:./.:.:0:0:.:.
chr8_ref_v2	542209	.	G	T	.	PASS	IntersectsRepeat=0;RepeatCorrectionApplied=0	SAC:ACF:DF:PD:GT:SGT:SF:SV:SIG:MT:PAC	2,0,0,0:0:1:2:./.:./.:.:0	3,0,1,1:1:1:2:./.:./.:.:0:0:.:.	0,0,0,0:0:1:2:./.:./.:.:0:0:.:.	0,0,0,0:0:1:2:./.:./.:.:0:0:.:.	0,2,0,0:0:1:2:./.:./.:.:0:0:.:.
chr8_ref_v2	542215	.	A	G	.	PASS	IntersectsRepeat=0;RepeatCorrectionApplied=0	SAC:ACF:DF:PD:GT:SGT:SF:SV:SIG:MT:PAC	2,0,0,0:0:1:2:./.:./.:.:0	3,0,1,1:1:1:2:./.:./.:.:0:0:.:.	0,1,0,0:0:1:2:./.:./.:.:0:0:.:.	0,1,0,0:0:1:2:./.:./.:.:0:0:.:.	1,2,0,0:1:1:2:./.:./.:.:0:0:.:.
chr8_ref_v2	542220	.	T	C	.	PASS	IntersectsRepeat=1;RepeatCorrectionApplied=0	SAC:ACF:DF:PD:GT:SGT:SF:SV:SIG:MT:PAC	2,0,0,0:0:1:2:./.:./.:.:0	4,0,1,1:1:1:2:./.:./.:.:0:0:.:.	0,3,0,0:0:1:2:./.:./.:.:0:0:.:.	1,3,0,0:1:1:2:./.:./.:.:0:0:.:.	2,2,0,0:1:1:2:./.:./.:.:0:0:.:.
chr8_ref_v2	542226	.	G	C	.	PASS	IntersectsRepeat=0;RepeatCorrectionApplied=0	SAC:ACF:DF:PD:GT:SGT:SF:SV:SIG:MT:PAC	4,1,0,0:1:1:2:./.:./.:.:0	4,0,1,1:1:1:2:./.:./.:.:0:0:.:.	1,4,0,0:1:1:2:./.:./.:.:0:0:.:.	1,4,0,0:1:1:2:./.:./.:.:0:0:.:.	2,2,0,0:1:1:2:./.:./.:.:0:0:.:.
chr8_ref_v2	543528	.	T	G	.	PASS	IntersectsRepeat=0;RepeatCorrectionApplied=0	SAC:ACF:DF:PD:GT:SGT:SF:SV:SIG:MT:PAC	84,0,23,0:1:1:2:0/0:0/1:0.5:0	27,0,6,0:1:1:2:0/0:0/1:0.5:0:0:.:.	72,0,23,0:1:1:2:0/0:0/1:0.5:0:0:.:.	64,0,18,0:1:1:2:0/0:0/1:0.5:0:0:.:.	73,0,21,0:1:1:2:0/0:0/1:0.5:0:0:.:.
chr8_ref_v2	546304	.	G	A	.	ExcRegion	IntersectsRepeat=0;RepeatCorrectionApplied=0	SAC:ACF:DF:PD:GT:SGT:SF:SV:SIG:MT:PAC	0,0,0,0:0:1:2:./.:./.:.:0	0,0,0,0:0:1:2:./.:./.:.:0:0:.:.	0,0,1,1:1:1:2:./.:./.:.:0:0:.:.	0,0,0,0:0:1:2:./.:./.:.:0:0:.:.	0,0,0,0:0:1:2:./.:./.:.:0:0:.:.
chr8_ref_v2	553372	.	G	A	.	PASS	IntersectsRepeat=0;RepeatCorrectionApplied=0	SAC:ACF:DF:PD:GT:SGT:SF:SV:SIG:MT:PAC	93,0,21,0:1:1:2:0/0:0/1:0.5:0	32,0,26,0:1:1:2:0/1:0/0:0.125:0:0:.:.	114,0,35,0:1:1:2:0/0:0/1:0.5:0:0:.:.	92,0,44,0:1:1:2:0/1:0/0:0.25:0:0:.:.	87,0,20,0:1:1:2:0/0:0/1:0.5:0:0:.:.
chr8_ref_v2	553549	.	T	A	.	PASS	IntersectsRepeat=1;RepeatCorrectionApplied=0	SAC:ACF:DF:PD:GT:SGT:SF:SV:SIG:MT:PAC	164,129,172,36:1:1:2:0/1:0/0:0.125:0	47,28,53,14:1:1:2:0/1:./.:.:0:0:.:.	178,132,170,39:1:1:2:0/1:0/0:0.25:0:0:.:.	131,105,126,37:1:1:2:0/1:0/0:0.125:0:0:.:.	152,102,128,52:1:1:2:0/1:0/0:0.125:0:0:.:.
chr8_ref_v2	553569	.	A	T	.	PASS	IntersectsRepeat=1;RepeatCorrectionApplied=0	SAC:ACF:DF:PD:GT:SGT:SF:SV:SIG:MT:PAC	184,144,204,74:1:1:2:0/1:0/0:0.125:0	47,36,58,22:1:1:2:0/1:./.:.:0:0:.:.	192,124,194,67:1:1:2:0/1:0/0:0.125:0:0:.:.	150,109,141,55:1:1:2:0/1:0/0:0.125:0:0:.:.	190,112,164,75:1:1:2:0/1:0/0:0.125:0:0:.:.
chr8_ref_v2	553587	.	G	A	.	PASS	IntersectsRepeat=1;RepeatCorrectionApplied=0	SAC:ACF:DF:PD:GT:SGT:SF:SV:SIG:MT:PAC	197,154,242,100:1:1:2:0/1:./.:.:0	49,40,62,29:1:1:2:0/1:./.:.:0:0:.:.	201,127,223,101:1:1:2:0/1:./.:.:0:0:.:.	150,115,152,77:1:1:2:0/1:0/0:0.125:0:0:.:.	205,121,198,105:1:1:2:0/1:./.:.:0:0:.:.
chr8_ref_v2	553599	.	G	A	.	PASS	IntersectsRepeat=0;RepeatCorrectionApplied=0	SAC:ACF:DF:PD:GT:SGT:SF:SV:SIG:MT:PAC	189,159,238,120:1:1:2:0/1:./.:.:0	44,45,58,33:1:1:2:0/1:./.:.:0:0:.:.	200,133,226,119:1:1:2:0/1:./.:.:0:0:.:.	148,134,149,93:1:1:2:0/1:0/0:0.125:0:0:.:.	201,131,202,127:1:1:2:0/1:./.:.:0:0:.:.
chr8_ref_v2	553612	.	A	T	.	PASS	IntersectsRepeat=1;RepeatCorrectionApplied=0	SAC:ACF:DF:PD:GT:SGT:SF:SV:SIG:MT:PAC	193,160,225,137:1:1:2:0/1:./.:.:0	42,52,51,38:1:1:2:0/1:./.:.:0:0:.:.	193,146,220,133:1:1:2:0/1:./.:.:0:0:.:.	148,141,144,115:1:1:2:0/1:./.:.:0:0:.:.	196,140,210,138:1:1:2:0/1:./.:.:0:0:.:.
chr8_ref_v2	553650	.	G	A	.	PASS	IntersectsRepeat=1;RepeatCorrectionApplied=0	SAC:ACF:DF:PD:GT:SGT:SF:SV:SIG:MT:PAC	193,163,182,167:1:1:2:0/1:./.:.:0	48,36,32,51:1:1:2:0/1:./.:.:0:0:.:.	187,147,184,162:1:1:2:0/1:./.:.:0:0:.:.	136,108,143,122:1:1:2:0/1:./.:.:0:0:.:.	218,126,207,137:1:1:2:0/1:./.:.:0:0:.:.
chr8_ref_v2	553677	.	A	G	.	PASS	IntersectsRepeat=0;RepeatCorrectionApplied=0	SAC:ACF:DF:PD:GT:SGT:SF:SV:SIG:MT:PAC	168,160,175,159:1:1:2:0/1:./.:.:0	45,31,34,51:1:1:2:0/1:./.:.:0:0:.:.	176,144,171,159:1:1:2:0/1:./.:.:0:0:.:.	126,109,130,120:1:1:2:0/1:./.:.:0:0:.:.	198,116,168,143:1:1:2:0/1:./.:.:0:0:.:.
chr8_ref_v2	553710	.	G	C	.	PASS	IntersectsRepeat=0;RepeatCorrectionApplied=0	SAC:ACF:DF:PD:GT:SGT:SF:SV:SIG:MT:PAC	158,182,176,169:1:1:2:0/1:./.:.:0	47,42,37,42:1:1:2:0/1:./.:.:0:0:.:.	165,156,176,167:1:1:2:0/1:./.:.:0:0:.:.	126,109,137,115:1:1:2:0/1:./.:.:0:0:.:.	176,141,184,155:1:1:2:0/1:./.:.:0:0:.:.
chr8_ref_v2	553745	.	T	G	.	PASS	IntersectsRepeat=0;RepeatCorrectionApplied=0	SAC:ACF:DF:PD:GT:SGT:SF:SV:SIG:MT:PAC	149,231,170,178:1:1:2:0/1:./.:.:0	44,49,43,44:1:1:2:0/1:./.:.:0:0:.:.	174,193,165,174:1:1:2:0/1:./.:.:0:0:.:.	116,142,138,128:1:1:2:0/1:./.:.:0:0:.:.	167,183,170,196:1:1:2:0/1:./.:.:0:0:.:.
chr8_ref_v2	553822	.	A	G	.	PASS	IntersectsRepeat=1;RepeatCorrectionApplied=0	SAC:ACF:DF:PD:GT:SGT:SF:SV:SIG:MT:PAC	129,183,147,175:1:1:2:0/1:./.:.:0	26,63,40,47:1:1:2:0/1:./.:.:0:0:.:.	154,195,159,191:1:1:2:0/1:./.:.:0:0:.:.	93,129,103,151:1:1:2:0/1:1/1:0.125:0:0:.:.	148,199,148,199:1:1:2:0/1:./.:.:0:0:.:.
chr8_ref_v2	553893	.	T	A	.	PASS	IntersectsRepeat=0;RepeatCorrectionApplied=0	SAC:ACF:DF:PD:GT:SGT:SF:SV:SIG:MT:PAC	108,148,149,153:1:1:2:0/1:1/1:0.125:0	23,46,30,41:1:1:2:0/1:./.:.:0:0:.:.	122,172,126,156:1:1:2:0/1:./.:.:0:0:.:.	75,127,94,144:1:1:2:0/1:1/1:0.125:0:0:.:.	101,160,104,163:1:1:2:0/1:./.:.:0:0:.:.
chr8_ref_v2	553918	.	C	G	.	PASS	IntersectsRepeat=1;RepeatCorrectionApplied=0	SAC:ACF:DF:PD:GT:SGT:SF:SV:SIG:MT:PAC	105,140,134,161:1:1:2:0/1:1/1:0.125:0	22,38,24,32:1:1:2:0/1:./.:.:0:0:.:.	110,176,102,163:1:1:2:0/1:./.:.:0:0:.:.	63,128,83,139:1:1:2:0/1:1/1:0.125:0:0:.:.	82,162,89,160:1:1:2:0/1:./.:.:0:0:.:.
chr8_ref_v2	553934	.	T	G	.	PASS	IntersectsRepeat=1;RepeatCorrectionApplied=0	SAC:ACF:DF:PD:GT:SGT:SF:SV:SIG:MT:PAC	87,137,117,154:1:1:2:0/1:1/1:0.125:0	29,38,25,34:1:1:2:0/1:0/0:0.125:0:0:.:.	96,170,94,163:1:1:2:0/1:./.:.:0:0:.:.	65,123,75,132:1:1:2:0/1:./.:.:0:0:.:.	76,149,93,155:1:1:2:0/1:./.:.:0:0:.:.
chr8_ref_v2	553974	.	C	T	.	PASS	IntersectsRepeat=1;RepeatCorrectionApplied=0	SAC:ACF:DF:PD:GT:SGT:SF:SV:SIG:MT:PAC	86,124,88,145:1:1:2:0/1:./.:.:0	36,38,30,38:1:1:2:0/1:./.:.:0:0:.:.	95,153,71,167:1:1:2:0/1:./.:.:0:0:.:.	78,102,45,106:1:1:2:0/1:0/0:0.125:0:0:.:.	83,123,74,148:1:1:2:0/1:./.:.:0:0:.:.
chr8_ref_v2	553988	.	C	T	.	PASS	IntersectsRepeat=1;RepeatCorrectionApplied=0	SAC:ACF:DF:PD:GT:SGT:SF:SV:SIG:MT:PAC	79,124,75,152:1:1:2:0/1:./.:.:0	30,32,23,47:1:1:2:0/1:./.:.:0:0:.:.	83,139,56,158:1:1:2:0/1:./.:.:0:0:.:.	76,94,36,94:1:1:2:0/1:0/0:0.125:0:0:.:.	85,122,78,141:1:1:2:0/1:./.:.:0:0:.:.
chr8_ref_v2	554028	.	C	G	.	PASS	IntersectsRepeat=1;RepeatCorrectionApplied=0	SAC:ACF:DF:PD:GT:SGT:SF:SV:SIG:MT:PAC	36,111,34,103:1:1:2:0/1:./.:.:0	17,33,16,41:1:1:2:0/1:1/1:0.125:0:0:.:.	48,115,27,109:1:1:2:0/1:0/0:0.125:0:0:.:.	42,77,14,57:1:1:2:0/1:0/0:0.25:0:0:.:.	53,107,42,88:1:1:2:0/1:0/0:0.125:0:0:.:.
chr8_ref_v2	554034	.	T	C	.	PASS	IntersectsRepeat=1;RepeatCorrectionApplied=0	SAC:ACF:DF:PD:GT:SGT:SF:SV:SIG:MT:PAC	36,113,36,100:1:1:2:0/1:./.:.:0	17,33,12,40:1:1:2:0/1:./.:.:0:0:.:.	41,113,28,108:1:1:2:0/1:./.:.:0:0:.:.	36,82,18,62:1:1:2:0/1:0/0:0.25:0:0:.:.	50,108,43,80:1:1:2:0/1:0/0:0.125:0:0:.:.
chr8_ref_v2	554037	.	A	C	.	PASS	IntersectsRepeat=1;RepeatCorrectionApplied=0	SAC:ACF:DF:PD:GT:SGT:SF:SV:SIG:MT:PAC	36,114,38,99:1:1:2:0/1:./.:.:0	18,33,12,41:1:1:2:0/1:./.:.:0:0:.:.	39,112,26,106:1:1:2:0/1:0/0:0.125:0:0:.:.	35,82,17,61:1:1:2:0/1:0/0:0.25:0:0:.:.	47,108,42,81:1:1:2:0/1:0/0:0.125:0:0:.:.
chr8_ref_v2	554044	.	G	T	.	PASS	IntersectsRepeat=0;RepeatCorrectionApplied=0	SAC:ACF:DF:PD:GT:SGT:SF:SV:SIG:MT:PAC	30,116,36,110:1:1:2:0/1:./.:.:0	15,34,13,43:1:1:2:0/1:1/1:0.125:0:0:.:.	27,113,20,114:1:1:2:0/1:./.:.:0:0:.:.	28,79,17,72:1:1:2:0/1:0/0:0.125:0:0:.:.	40,106,34,86:1:1:2:0/1:0/0:0.125:0:0:.:.
chr8_ref_v2	554069	.	G	A	.	PASS	IntersectsRepeat=0;RepeatCorrectionApplied=0	SAC:ACF:DF:PD:GT:SGT:SF:SV:SIG:MT:PAC	40,96,57,112:1:1:2:0/1:1/1:0.125:0	16,19,14,37:1:1:2:0/1:1/1:0.125:0:0:.:.	40,100,39,92:1:1:2:0/1:./.:.:0:0:.:.	26,74,40,80:1:1:2:0/1:1/1:0.125:0:0:.:.	43,90,58,73:1:1:2:0/1:./.:.:0:0:.:.
chr8_ref_v2	554070	.	CGAAAAAATAAA	C	.	PASS	IntersectsRepeat=0;RepeatCorrectionApplied=0	SAC:ACF:DF:PD:GT:SGT:SF:SV:SIG:MT:PAC	72,126,40,94:1:1:2:0/1:0/0:0.25:0	17,39,15,17:1:1:2:0/1:0/0:0.25:0:0:.:.	53,97,40,98:1:1:2:0/1:./.:.:0:0:.:.	55,93,27,73:1:1:2:0/1:0/0:0.25:0:0:.:.	72,86,43,90:1:1:2:0/1:0/0:0.125:0:0:.:.
chr8_ref_v2	554110	.	C	T	.	PASS	IntersectsRepeat=1;RepeatCorrectionApplied=0	SAC:ACF:DF:PD:GT:SGT:SF:SV:SIG:MT:PAC	82,83,61,81:1:1:2:0/1:0/0:0.125:0	31,18,11,21:1:1:2:0/1:0/0:0.25:0:0:.:.	80,90,68,65:1:1:2:0/1:0/0:0.125:0:0:.:.	56,67,57,61:1:1:2:0/1:./.:.:0:0:.:.	62,71,59,66:1:1:2:0/1:./.:.:0:0:.:.
chr8_ref_v2	554141	.	A	G	.	PASS	IntersectsRepeat=0;RepeatCorrectionApplied=0	SAC:ACF:DF:PD:GT:SGT:SF:SV:SIG:MT:PAC	116,64,48,68:1:1:2:0/1:0/0:0.25:0	33,14,9,19:1:1:2:0/1:0/0:0.25:0:0:.:.	99,75,57,62:1:1:2:0/1:0/0:0.125:0:0:.:.	64,64,50,40:1:1:2:0/1:0/0:0.125:0:0:.:.	78,71,50,59:1:1:2:0/1:0/0:0.125:0:0:.:.
chr8_ref_v2	554148	.	A	G	.	PASS	IntersectsRepeat=1;RepeatCorrectionApplied=0	SAC:ACF:DF:PD:GT:SGT:SF:SV:SIG:MT:PAC	117,61,44,62:1:1:2:0/1:0/0:0.25:0	33,18,9,20:1:1:2:0/1:0/0:0.25:0:0:.:.	101,82,53,62:1:1:2:0/1:0/0:0.25:0:0:.:.	65,66,45,40:1:1:2:0/1:0/0:0.25:0:0:.:.	82,76,47,63:1:1:2:0/1:0/0:0.125:0:0:.:.
chr8_ref_v2	554149	.	A	T	.	PASS	IntersectsRepeat=1;RepeatCorrectionApplied=0	SAC:ACF:DF:PD:GT:SGT:SF:SV:SIG:MT:PAC	117,60,44,62:1:1:2:0/1:0/0:0.25:0	33,17,9,20:1:1:2:0/1:0/0:0.25:0:0:.:.	101,84,53,62:1:1:2:0/1:0/0:0.25:0:0:.:.	66,65,45,40:1:1:2:0/1:0/0:0.25:0:0:.:.	85,78,47,65:1:1:2:0/1:0/0:0.125:0:0:.:.
chr8_ref_v2	554156	.	C	CT	.	PASS	IntersectsRepeat=0;RepeatCorrectionApplied=0	SAC:ACF:DF:PD:GT:SGT:SF:SV:SIG:MT:PAC	109,58,28,61:1:1:2:0/1:0/0:0.25:0	32,20,6,20:1:1:2:0/1:0/0:0.25:0:0:.:.	98,86,41,60:1:1:2:0/1:0/0:0.25:0:0:.:.	63,69,34,39:1:1:2:0/1:0/0:0.25:0:0:.:.	83,77,33,63:1:1:2:0/1:0/0:0.25:0:0:.:.
chr8_ref_v2	554159	.	AG	A	.	PASS	IntersectsRepeat=0;RepeatCorrectionApplied=0	SAC:ACF:DF:PD:GT:SGT:SF:SV:SIG:MT:PAC	108,58,27,60:1:1:2:0/1:0/0:0.25:0	32,21,6,19:1:1:2:0/1:0/0:0.25:0:0:.:.	94,89,39,58:1:1:2:0/1:0/0:0.25:0:0:.:.	64,69,33,38:1:1:2:0/1:0/0:0.25:0:0:.:.	83,80,33,59:1:1:2:0/1:0/0:0.25:0:0:.:.
chr8_ref_v2	554163	.	C	T	.	PASS	IntersectsRepeat=0;RepeatCorrectionApplied=0	SAC:ACF:DF:PD:GT:SGT:SF:SV:SIG:MT:PAC	108,58,26,57:1:1:2:0/1:0/0:0.25:0	32,21,6,19:1:1:2:0/1:0/0:0.25:0:0:.:.	90,86,39,57:1:1:2:0/1:0/0:0.25:0:0:.:.	64,69,32,36:1:1:2:0/1:0/0:0.25:0:0:.:.	79,84,32,56:1:1:2:0/1:0/0:0.25:0:0:.:.
chr8_ref_v2	554168	.	T	C	.	PASS	IntersectsRepeat=0;RepeatCorrectionApplied=0	SAC:ACF:DF:PD:GT:SGT:SF:SV:SIG:MT:PAC	105,53,25,53:1:1:2:0/1:0/0:0.25:0	28,22,6,15:1:1:2:0/1:0/0:0.5:0:0:.:.	82,85,37,52:1:1:2:0/1:0/0:0.25:0:0:.:.	60,68,28,35:1:1:2:0/1:0/0:0.25:0:0:.:.	71,83,29,57:1:1:2:0/1:0/0:0.25:0:0:.:.
chr8_ref_v2	554176	.	C	T	.	PASS	IntersectsRepeat=0;RepeatCorrectionApplied=0	SAC:ACF:DF:PD:GT:SGT:SF:SV:SIG:MT:PAC	90,50,18,50:1:1:2:0/1:0/0:0.25:0	24,29,6,16:1:1:2:0/1:0/0:0.5:0:0:.:.	74,84,30,52:1:1:2:0/1:0/0:0.25:0:0:.:.	52,67,20,31:1:1:2:0/1:0/0:0.5:0:0:.:.	59,69,25,57:1:1:2:0/1:0/0:0.25:0:0:.:.
chr8_ref_v2	554177	.	T	C	.	PASS	IntersectsRepeat=0;RepeatCorrectionApplied=0	SAC:ACF:DF:PD:GT:SGT:SF:SV:SIG:MT:PAC	89,50,18,50:1:1:2:0/1:0/0:0.25:0	23,29,6,16:1:1:2:0/1:0/0:0.5:0:0:.:.	72,84,28,52:1:1:2:0/1:0/0:0.25:0:0:.:.	52,67,20,31:1:1:2:0/1:0/0:0.5:0:0:.:.	59,69,25,58:1:1:2:0/1:0/0:0.25:0:0:.:.
chr8_ref_v2	554208	.	G	A	.	PASS	IntersectsRepeat=0;RepeatCorrectionApplied=0	SAC:ACF:DF:PD:GT:SGT:SF:SV:SIG:MT:PAC	44,46,0,55:1:1:2:0/1:0/0:0.25:0	6,34,0,14:1:1:2:0/1:0/0:0.5:0:0:.:.	32,67,0,43:1:1:2:0/1:0/0:0.5:0:0:.:.	19,59,0,30:1:1:2:0/1:0/0:0.5:0:0:.:.	32,56,0,46:1:1:2:0/1:0/0:0.25:0:0:.:.
chr8_ref_v2	554286	.	T	C	.	PASS	IntersectsRepeat=1;RepeatCorrectionApplied=0	SAC:ACF:DF:PD:GT:SGT:SF:SV:SIG:MT:PAC	49,110,3,82:1:1:2:0/1:0/0:0.25:0	13,21,0,15:1:1:2:0/1:0/0:0.25:0:0:.:.	50,85,0,83:1:1:2:0/1:0/0:0.25:0:0:.:.	39,63,1,80:1:1:2:0/1:0/0:0.125:0:0:.:.	43,73,4,80:1:1:2:0/1:0/0:0.125:0:0:.:.
chr8_ref_v2	554304	.	A	T	.	PASS	IntersectsRepeat=1;RepeatCorrectionApplied=0	SAC:ACF:DF:PD:GT:SGT:SF:SV:SIG:MT:PAC	61,103,10,63:1:1:2:0/0:0/1:0.5:0	14,22,0,16:1:1:2:0/1:0/0:0.25:0:0:.:.	65,93,8,77:1:1:2:0/1:0/0:0.25:0:0:.:.	46,56,3,71:1:1:2:0/1:0/0:0.125:0:0:.:.	61,80,10,69:1:1:2:0/1:0/0:0.25:0:0:.:.
chr8_ref_v2	554366	.	C	T	.	PASS	IntersectsRepeat=0;RepeatCorrectionApplied=0	SAC:ACF:DF:PD:GT:SGT:SF:SV:SIG:MT:PAC	93,31,23,5:1:1:2:0/0:0/1:0.5:0	12,19,0,12:1:1:2:0/0:0/1:0.5:0:0:.:.	67,38,14,22:1:1:2:0/0:0/1:0.5:1:0:.:.	43,31,8,19:1:1:2:0/0:0/1:0.5:1:0:.:.	72,31,19,8:1:1:2:0/0:0/1:0.5:1:0:.:.
chr8_ref_v2	554368	.	T	A	.	PASS	IntersectsRepeat=1;RepeatCorrectionApplied=0	SAC:ACF:DF:PD:GT:SGT:SF:SV:SIG:MT:PAC	89,28,23,4:1:1:2:0/0:0/1:0.5:0	11,19,0,11:1:1:2:0/0:0/1:0.5:0:0:.:.	67,35,14,19:1:1:2:0/0:0/1:0.5:1:0:.:.	40,30,8,17:1:1:2:0/0:0/1:0.5:1:0:.:.	73,28,19,8:1:1:2:0/0:0/1:0.5:1:0:.:.
chr8_ref_v2	554440	.	C	T	.	PASS	IntersectsRepeat=0;RepeatCorrectionApplied=0	SAC:ACF:DF:PD:GT:SGT:SF:SV:SIG:MT:PAC	67,53,9,1:1:1:2:0/0:0/1:0.125:0	15,6,2,1:1:1:2:0/0:0/1:0.25:0:0:.:.	46,40,4,1:1:1:2:0/0:0/1:0.125:0:0:.:.	27,30,3,2:1:1:2:0/0:0/1:0.125:0:0:.:.	48,40,11,5:1:1:2:0/0:0/1:0.25:0:0:.:.
chr8_ref_v2	554449	.	T	C	.	PASS	IntersectsRepeat=0;RepeatCorrectionApplied=0	SAC:ACF:DF:PD:GT:SGT:SF:SV:SIG:MT:PAC	64,62,8,6:1:1:2:0/0:0/1:0.25:0	13,7,2,1:1:1:2:0/0:0/1:0.25:0:0:.:.	53,40,4,1:1:1:2:0/0:0/1:0.125:0:0:.:.	30,35,2,2:1:1:2:0/0:0/1:0.125:0:0:.:.	52,50,11,8:1:1:2:0/0:0/1:0.25:0:0:.:.
chr8_ref_v2	554460	.	A	C	.	PASS	IntersectsRepeat=0;RepeatCorrectionApplied=0	SAC:ACF:DF:PD:GT:SGT:SF:SV:SIG:MT:PAC	61,65,10,11:1:1:2:0/0:0/1:0.25:0	14,8,2,1:1:1:2:0/0:0/1:0.25:0:0:.:.	51,50,5,6:1:1:2:0/0:0/1:0.25:0:0:.:.	36,39,2,4:1:1:2:0/0:0/1:0.125:0:0:.:.	57,60,11,10:1:1:2:0/0:0/1:0.25:0:0:.:.
chr8_ref_v2	554608	.	C	T	.	PASS	IntersectsRepeat=0;RepeatCorrectionApplied=0	SAC:ACF:DF:PD:GT:SGT:SF:SV:SIG:MT:PAC	0,53,0,6:1:1:2:0/0:0/1:0.25:0	0,4,0,1:1:1:2:./.:./.:.:0:0:.:.	0,39,0,3:1:1:2:0/0:0/1:0.25:0:0:.:.	0,21,0,3:1:1:2:0/0:0/1:0.25:0:0:.:.	0,46,0,8:1:1:2:0/0:0/1:0.25:0:0:.:.
chr8_ref_v2	554638	.	C	G	.	PASS	IntersectsRepeat=0;RepeatCorrectionApplied=0	SAC:ACF:DF:PD:GT:SGT:SF:SV:SIG:MT:PAC	0,67,0,13:1:1:2:0/0:0/1:0.25:0	0,10,0,1:1:1:2:./.:./.:.:0:0:.:.	0,52,0,7:1:1:2:0/0:0/1:0.25:0:0:.:.	0,34,0,5:1:1:2:0/0:0/1:0.25:0:0:.:.	0,58,0,16:1:1:2:0/0:0/1:0.5:0:0:.:.
chr8_ref_v2	554746	.	A	G	.	PASS	IntersectsRepeat=1;RepeatCorrectionApplied=0	SAC:ACF:DF:PD:GT:SGT:SF:SV:SIG:MT:PAC	0,13,0,5:1:1:2:./.:./.:.:0	0,1,0,1:1:1:2:./.:./.:.:0:0:.:.	0,19,0,17:1:1:2:0/1:./.:.:0:0:.:.	0,20,0,9:1:1:2:0/1:0/0:0.25:0:0:.:.	0,11,0,5:1:1:2:./.:./.:.:0:0:.:.
chr8_ref_v2	555214	.	C	G	.	PASS	IntersectsRepeat=0;RepeatCorrectionApplied=0	SAC:ACF:DF:PD:GT:SGT:SF:SV:SIG:MT:PAC	82,82,12,3:1:1:2:0/0:0/1:0.125:0	8,3,4,1:1:1:2:./.:./.:.:0:0:.:.	73,61,19,1:1:1:2:0/0:0/1:0.25:0:0:.:.	45,37,20,1:1:1:2:0/0:0/1:0.5:0:0:.:.	73,50,19,4:1:1:2:0/0:0/1:0.25:0:0:.:.
chr8_ref_v2	555260	.	C	G	.	PASS	IntersectsRepeat=0;RepeatCorrectionApplied=0	SAC:ACF:DF:PD:GT:SGT:SF:SV:SIG:MT:PAC	102,131,62,13:1:1:2:0/0:0/1:0.5:0	14,14,8,4:1:1:2:0/0:0/1:0.5:0:0:.:.	119,111,63,15:1:1:2:0/0:0/1:0.5:0:0:.:.	75,83,56,4:1:1:2:0/0:0/1:0.5:0:0:.:.	96,101,59,13:1:1:2:0/0:0/1:0.5:0:0:.:.
chr8_ref_v2	555331	.	T	C	.	PASS	IntersectsRepeat=0;RepeatCorrectionApplied=0	SAC:ACF:DF:PD:GT:SGT:SF:SV:SIG:MT:PAC	111,112,43,16:1:1:2:0/0:0/1:0.5:0	12,15,4,6:1:1:2:0/0:0/1:0.5:0:0:.:.	109,99,38,16:1:1:2:0/0:0/1:0.5:0:0:.:.	74,65,31,4:1:1:2:0/0:0/1:0.5:0:0:.:.	125,83,35,15:1:1:2:0/0:0/1:0.5:0:0:.:.
chr8_ref_v2	555343	.	G	T	.	PASS	IntersectsRepeat=0;RepeatCorrectionApplied=0	SAC:ACF:DF:PD:GT:SGT:SF:SV:SIG:MT:PAC	94,101,27,10:1:1:2:0/0:0/1:0.25:0	9,13,3,3:1:1:2:0/0:0/1:0.5:0:0:.:.	96,90,31,10:1:1:2:0/0:0/1:0.5:0:0:.:.	66,47,25,2:1:1:2:0/0:0/1:0.5:0:0:.:.	107,81,23,11:1:1:2:0/0:0/1:0.25:0:0:.:.
chr8_ref_v2	555427	.	C	T	.	PASS	IntersectsRepeat=1;RepeatCorrectionApplied=0	SAC:ACF:DF:PD:GT:SGT:SF:SV:SIG:MT:PAC	3,90,0,42:1:1:2:0/1:0/0:0.25:0	0,5,0,1:1:1:2:./.:./.:.:0:0:.:.	3,88,0,40:1:1:2:0/1:0/0:0.25:0:0:.:.	1,50,0,31:1:1:2:0/1:0/0:0.25:0:0:.:.	3,93,0,46:1:1:2:0/1:0/0:0.25:0:0:.:.
chr8_ref_v2	555451	.	G	C	.	PASS	IntersectsRepeat=0;RepeatCorrectionApplied=0	SAC:ACF:DF:PD:GT:SGT:SF:SV:SIG:MT:PAC	1,108,0,50:1:1:2:0/1:0/0:0.25:0	0,10,0,1:1:1:2:./.:./.:.:0:0:.:.	2,108,0,55:1:1:2:0/1:0/0:0.25:0:0:.:.	0,70,0,39:1:1:2:0/1:0/0:0.25:0:0:.:.	1,107,0,57:1:1:2:0/1:0/0:0.25:0:0:.:.
chr8_ref_v2	555460	.	C	T	.	PASS	IntersectsRepeat=1;RepeatCorrectionApplied=0	SAC:ACF:DF:PD:GT:SGT:SF:SV:SIG:MT:PAC	2,104,0,50:1:1:2:0/1:0/0:0.25:0	0,10,0,0:0:1:2:./.:./.:.:0:0:.:.	2,112,0,60:1:1:2:0/1:0/0:0.25:0:0:.:.	1,72,0,43:1:1:2:0/1:0/0:0.25:0:0:.:.	1,114,0,53:1:1:2:0/1:0/0:0.25:0:0:.:.
chr8_ref_v2	555592	.	C	T	.	PASS	IntersectsRepeat=1;RepeatCorrectionApplied=0	SAC:ACF:DF:PD:GT:SGT:SF:SV:SIG:MT:PAC	21,7,1,0:1:1:2:0/0:0/1:0.125:0	20,5,4,1:1:1:2:0/0:0/1:0.25:0:0:.:.	65,19,4,2:1:1:2:0/0:0/1:0.125:0:0:.:.	45,11,5,4:1:1:2:0/0:0/1:0.25:0:0:.:.	36,11,3,0:1:1:2:0/0:0/1:0.125:0:0:.:.
chr8_ref_v2	555754	.	T	C	.	PASS	IntersectsRepeat=0;RepeatCorrectionApplied=0	SAC:ACF:DF:PD:GT:SGT:SF:SV:SIG:MT:PAC	125,23,25,0:1:1:2:0/0:0/1:0.25:0	30,8,10,0:1:1:2:0/0:0/1:0.5:0:0:.:.	107,50,18,0:1:1:2:0/0:0/1:0.25:0:0:.:.	82,31,19,0:1:1:2:0/0:0/1:0.25:0:0:.:.	133,35,19,0:1:1:2:0/0:0/1:0.25:0:0:.:.
chr8_ref_v2	555757	.	T	C	.	PASS	IntersectsRepeat=0;RepeatCorrectionApplied=0	SAC:ACF:DF:PD:GT:SGT:SF:SV:SIG:MT:PAC	125,25,27,0:1:1:2:0/0:0/1:0.25:0	30,10,11,0:1:1:2:0/0:0/1:0.5:0:0:.:.	107,50,21,0:1:1:2:0/0:0/1:0.25:0:0:.:.	81,31,16,0:1:1:2:0/0:0/1:0.25:0:0:.:.	133,36,23,0:1:1:2:0/0:0/1:0.25:0:0:.:.
chr8_ref_v2	555760	.	A	T	.	PASS	IntersectsRepeat=0;RepeatCorrectionApplied=0	SAC:ACF:DF:PD:GT:SGT:SF:SV:SIG:MT:PAC	134,27,27,0:1:1:2:0/0:0/1:0.25:0	31,10,12,0:1:1:2:0/0:0/1:0.5:0:0:.:.	111,52,21,0:1:1:2:0/0:0/1:0.25:0:0:.:.	83,32,16,0:1:1:2:0/0:0/1:0.25:0:0:.:.	138,39,22,0:1:1:2:0/0:0/1:0.25:0:0:.:.
chr8_ref_v2	555835	.	T	C	.	PASS	IntersectsRepeat=1;RepeatCorrectionApplied=0	SAC:ACF:DF:PD:GT:SGT:SF:SV:SIG:MT:PAC	153,104,110,17:1:1:2:0/1:0/0:0.25:1	44,25,36,8:1:1:2:0/1:0/0:0.25:0:0:.:.	145,128,133,23:1:1:2:0/1:0/0:0.25:0:0:.:.	126,84,97,14:1:1:2:0/1:0/0:0.25:0:0:.:.	131,107,108,15:1:1:2:0/1:0/0:0.25:1:0:.:.
chr8_ref_v2	555841	.	T	C	.	PASS	IntersectsRepeat=0;RepeatCorrectionApplied=0	SAC:ACF:DF:PD:GT:SGT:SF:SV:SIG:MT:PAC	158,104,116,17:1:1:2:0/1:0/0:0.25:1	48,30,38,7:1:1:2:0/1:0/0:0.25:0:0:.:.	149,133,141,22:1:1:2:0/1:0/0:0.25:0:0:.:.	123,85,96,17:1:1:2:0/1:0/0:0.25:0:0:.:.	128,119,111,17:1:1:2:0/1:0/0:0.25:1:0:.:.
chr8_ref_v2	555846	.	A	G	.	PASS	IntersectsRepeat=0;RepeatCorrectionApplied=0	SAC:ACF:DF:PD:GT:SGT:SF:SV:SIG:MT:PAC	151,113,125,17:1:1:2:0/1:0/0:0.25:1	47,28,40,7:1:1:2:0/1:0/0:0.25:0:0:.:.	147,131,152,24:1:1:2:0/1:0/0:0.25:0:0:.:.	121,85,100,18:1:1:2:0/1:0/0:0.25:0:0:.:.	125,123,117,18:1:1:2:0/1:0/0:0.25:0:0:.:.
chr8_ref_v2	555855	.	G	C	.	PASS	IntersectsRepeat=0;RepeatCorrectionApplied=0	SAC:ACF:DF:PD:GT:SGT:SF:SV:SIG:MT:PAC	164,115,130,17:1:1:2:0/1:0/0:0.25:1	46,28,40,10:1:1:2:0/1:0/0:0.25:0:0:.:.	158,133,168,26:1:1:2:0/1:0/0:0.25:0:0:.:.	117,94,109,24:1:1:2:0/1:0/0:0.25:0:0:.:.	128,132,130,20:1:1:2:0/1:0/0:0.25:0:0:.:.
chr8_ref_v2	555866	.	G	A	.	PASS	IntersectsRepeat=1;RepeatCorrectionApplied=0	SAC:ACF:DF:PD:GT:SGT:SF:SV:SIG:MT:PAC	159,112,154,20:1:1:2:0/1:0/0:0.25:0	47,31,43,10:1:1:2:0/1:0/0:0.25:0:0:.:.	157,138,177,26:1:1:2:0/1:0/0:0.125:0:0:.:.	114,89,115,25:1:1:2:0/1:0/0:0.125:0:0:.:.	125,133,142,23:1:1:2:0/1:0/0:0.25:0:0:.:.
chr8_ref_v2	555868	.	G	T	.	PASS	IntersectsRepeat=1;RepeatCorrectionApplied=0	SAC:ACF:DF:PD:GT:SGT:SF:SV:SIG:MT:PAC	154,113,155,22:1:1:2:0/1:0/0:0.25:0	49,31,45,10:1:1:2:0/1:0/0:0.125:0:0:.:.	155,142,177,26:1:1:2:0/1:0/0:0.125:0:0:.:.	112,86,113,25:1:1:2:0/1:0/0:0.125:0:0:.:.	125,134,140,24:1:1:2:0/1:0/0:0.25:0:0:.:.
chr8_ref_v2	555976	.	GT	G	.	PASS	IntersectsRepeat=0;RepeatCorrectionApplied=0	SAC:ACF:DF:PD:GT:SGT:SF:SV:SIG:MT:PAC	135,151,155,74:1:1:2:0/1:0/0:0.125:0	37,23,34,12:1:1:2:0/1:0/0:0.125:0:0:.:.	114,112,152,66:1:1:2:0/1:./.:.:0:0:.:.	99,104,90,41:1:1:2:0/1:0/0:0.25:0:0:.:.	128,126,137,72:1:1:2:0/1:0/0:0.125:0:0:.:.
chr8_ref_v2	555998	.	A	C	.	PASS	IntersectsRepeat=1;RepeatCorrectionApplied=0	SAC:ACF:DF:PD:GT:SGT:SF:SV:SIG:MT:PAC	135,168,161,110:1:1:2:0/1:./.:.:0	42,32,38,18:1:1:2:0/1:0/0:0.125:0:0:.:.	120,126,155,94:1:1:2:0/1:./.:.:0:0:.:.	105,113,105,67:1:1:2:0/1:0/0:0.125:0:0:.:.	125,136,147,110:1:1:2:0/1:./.:.:0:0:.:.
chr8_ref_v2	556000	.	A	G	.	PASS	IntersectsRepeat=1;RepeatCorrectionApplied=0	SAC:ACF:DF:PD:GT:SGT:SF:SV:SIG:MT:PAC	135,167,162,112:1:1:2:0/1:./.:.:0	42,31,38,18:1:1:2:0/1:0/0:0.125:0:0:.:.	119,129,158,95:1:1:2:0/1:./.:.:0:0:.:.	107,111,103,68:1:1:2:0/1:0/0:0.125:0:0:.:.	125,135,149,113:1:1:2:0/1:./.:.:0:0:.:.
chr8_ref_v2	556012	.	A	T	.	PASS	IntersectsRepeat=1;RepeatCorrectionApplied=0	SAC:ACF:DF:PD:GT:SGT:SF:SV:SIG:MT:PAC	129,168,170,134:1:1:2:0/1:./.:.:0	45,33,44,24:1:1:2:0/1:0/0:0.125:0:0:.:.	124,142,163,119:1:1:2:0/1:./.:.:0:0:.:.	119,121,105,87:1:1:2:0/1:0/0:0.125:0:0:.:.	124,138,157,138:1:1:2:0/1:./.:.:0:0:.:.
chr8_ref_v2	556032	.	T	C	.	PASS	IntersectsRepeat=1;RepeatCorrectionApplied=0	SAC:ACF:DF:PD:GT:SGT:SF:SV:SIG:MT:PAC	137,159,165,161:1:1:2:0/1:./.:.:0	53,35,43,32:1:1:2:0/1:0/0:0.125:0:0:.:.	124,140,149,158:1:1:2:0/1:1/1:0.125:0:0:.:.	119,110,108,103:1:1:2:0/1:./.:.:0:0:.:.	136,140,145,157:1:1:2:0/1:./.:.:0:0:.:.
chr8_ref_v2	556083	.	A	T	.	PASS	IntersectsRepeat=0;RepeatCorrectionApplied=0	SAC:ACF:DF:PD:GT:SGT:SF:SV:SIG:MT:PAC	99,165,114,188:1:1:2:0/1:1/1:0.125:0	35,51,32,46:1:1:2:0/1:./.:.:0:0:.:.	77,137,104,180:1:1:2:0/1:1/1:0.125:0:0:.:.	74,111,84,127:1:1:2:0/1:1/1:0.125:0:0:.:.	101,142,106,161:1:1:2:0/1:./.:.:0:0:.:.
chr8_ref_v2	556155	.	T	C	.	ExcRegion	IntersectsRepeat=1;RepeatCorrectionApplied=0	SAC:ACF:DF:PD:GT:SGT:SF:SV:SIG:MT:PAC	34,134,56,156:1:1:2:./.:./.:.:0	12,44,13,40:1:1:2:./.:./.:.:0:0:.:.	10,127,50,149:1:1:2:./.:./.:.:0:0:.:.	5,96,35,97:1:1:2:./.:./.:.:0:0:.:.	26,133,58,142:1:1:2:./.:./.:.:0:0:.:.
chr8_ref_v2	556156	.	A	G	.	ExcRegion	IntersectsRepeat=1;RepeatCorrectionApplied=0	SAC:ACF:DF:PD:GT:SGT:SF:SV:SIG:MT:PAC	34,134,54,158:1:1:2:./.:./.:.:0	12,45,13,40:1:1:2:./.:./.:.:0:0:.:.	10,125,50,152:1:1:2:./.:./.:.:0:0:.:.	4,96,35,100:1:1:2:./.:./.:.:0:0:.:.	26,134,57,142:1:1:2:./.:./.:.:0:0:.:.
chr8_ref_v2	556170	.	T	G	.	ExcRegion	IntersectsRepeat=1;RepeatCorrectionApplied=0	SAC:ACF:DF:PD:GT:SGT:SF:SV:SIG:MT:PAC	22,137,40,161:1:1:2:./.:./.:.:0	10,51,13,44:1:1:2:./.:./.:.:0:0:.:.	6,127,43,162:1:1:2:./.:./.:.:0:0:.:.	2,101,24,99:1:1:2:./.:./.:.:0:0:.:.	17,131,47,147:1:1:2:./.:./.:.:0:0:.:.
chr8_ref_v2	556185	.	T	A	.	ExcRegion	IntersectsRepeat=0;RepeatCorrectionApplied=0	SAC:ACF:DF:PD:GT:SGT:SF:SV:SIG:MT:PAC	13,136,28,161:1:1:2:./.:./.:.:0	8,50,7,41:1:1:2:./.:./.:.:0:0:.:.	4,128,30,173:1:1:2:./.:./.:.:0:0:.:.	1,109,20,102:1:1:2:./.:./.:.:0:0:.:.	10,134,36,146:1:1:2:./.:./.:.:0:0:.:.
chr8_ref_v2	556228	.	A	G	.	ExcRegion	IntersectsRepeat=1;RepeatCorrectionApplied=0	SAC:ACF:DF:PD:GT:SGT:SF:SV:SIG:MT:PAC	1,114,1,127:1:1:2:./.:./.:.:0	2,48,8,39:1:1:2:./.:./.:.:0:0:.:.	0,122,3,136:1:1:2:./.:./.:.:0:0:.:.	0,100,6,106:1:1:2:./.:./.:.:0:0:.:.	0,122,7,114:1:1:2:./.:./.:.:0:0:.:.
chr8_ref_v2	556232	.	T	A	.	ExcRegion	IntersectsRepeat=1;RepeatCorrectionApplied=0	SAC:ACF:DF:PD:GT:SGT:SF:SV:SIG:MT:PAC	0,113,1,123:1:1:2:./.:./.:.:0	1,50,8,39:1:1:2:./.:./.:.:0:0:.:.	0,115,4,130:1:1:2:./.:./.:.:0:0:.:.	0,95,6,107:1:1:2:./.:./.:.:0:0:.:.	0,120,6,108:1:1:2:./.:./.:.:0:0:.:.
chr8_ref_v2	556241	.	C	T	.	ExcRegion	IntersectsRepeat=0;RepeatCorrectionApplied=0	SAC:ACF:DF:PD:GT:SGT:SF:SV:SIG:MT:PAC	0,104,2,121:1:1:2:./.:./.:.:0	0,49,9,40:1:1:2:./.:./.:.:0:0:.:.	0,103,13,125:1:1:2:./.:./.:.:0:0:.:.	0,88,11,108:1:1:2:./.:./.:.:0:0:.:.	0,109,8,104:1:1:2:./.:./.:.:0:0:.:.
chr8_ref_v2	556263	.	T	G	.	ExcRegion	IntersectsRepeat=0;RepeatCorrectionApplied=0	SAC:ACF:DF:PD:GT:SGT:SF:SV:SIG:MT:PAC	37,96,0,75:1:1:2:./.:./.:.:0	19,35,0,34:1:1:2:./.:./.:.:0:0:.:.	49,107,0,60:1:1:2:./.:./.:.:0:0:.:.	40,92,0,65:1:1:2:./.:./.:.:0:0:.:.	37,96,0,73:1:1:2:./.:./.:.:0:0:.:.
chr8_ref_v2	556270	.	G	A	.	ExcRegion	IntersectsRepeat=0;RepeatCorrectionApplied=0	SAC:ACF:DF:PD:GT:SGT:SF:SV:SIG:MT:PAC	46,83,0,65:1:1:2:./.:./.:.:0	21,32,0,34:1:1:2:./.:./.:.:0:0:.:.	60,93,0,56:1:1:2:./.:./.:.:0:0:.:.	50,85,0,58:1:1:2:./.:./.:.:0:0:.:.	42,85,0,66:1:1:2:./.:./.:.:0:0:.:.
chr8_ref_v2	556271	.	G	A	.	ExcRegion	IntersectsRepeat=0;RepeatCorrectionApplied=0	SAC:ACF:DF:PD:GT:SGT:SF:SV:SIG:MT:PAC	46,80,0,63:1:1:2:./.:./.:.:0	21,34,0,33:1:1:2:./.:./.:.:0:0:.:.	63,90,0,53:1:1:2:./.:./.:.:0:0:.:.	50,84,0,57:1:1:2:./.:./.:.:0:0:.:.	43,85,0,65:1:1:2:./.:./.:.:0:0:.:.
chr8_ref_v2	556280	.	C	G	.	ExcRegion	IntersectsRepeat=1;RepeatCorrectionApplied=0	SAC:ACF:DF:PD:GT:SGT:SF:SV:SIG:MT:PAC	54,76,0,46:1:1:2:./.:./.:.:0	21,34,0,30:1:1:2:./.:./.:.:0:0:.:.	75,79,0,45:1:1:2:./.:./.:.:0:0:.:.	56,81,0,45:1:1:2:./.:./.:.:0:0:.:.	55,80,0,53:1:1:2:./.:./.:.:0:0:.:.
chr8_ref_v2	556318	.	G	C	.	ExcRegion	IntersectsRepeat=1;RepeatCorrectionApplied=0	SAC:ACF:DF:PD:GT:SGT:SF:SV:SIG:MT:PAC	129,40,0,8:1:1:2:./.:./.:.:0	32,20,0,8:1:1:2:./.:./.:.:0:0:.:.	171,55,0,7:1:1:2:./.:./.:.:0:0:.:.	138,45,0,5:1:1:2:./.:./.:.:0:0:.:.	157,46,0,5:1:1:2:./.:./.:.:0:0:.:.
chr8_ref_v2	556319	.	A	G	.	ExcRegion	IntersectsRepeat=1;RepeatCorrectionApplied=0	SAC:ACF:DF:PD:GT:SGT:SF:SV:SIG:MT:PAC	133,37,0,6:1:1:2:./.:./.:.:0	32,20,0,8:1:1:2:./.:./.:.:0:0:.:.	175,53,0,6:1:1:2:./.:./.:.:0:0:.:.	141,42,0,4:1:1:2:./.:./.:.:0:0:.:.	162,45,0,4:1:1:2:./.:./.:.:0:0:.:.
chr8_ref_v2	556938	.	G	GGT	.	ExcRegion	IntersectsRepeat=1;RepeatCorrectionApplied=1	SAC:ACF:DF:PD:GT:SGT:SF:SV:SIG:MT:PAC	11,2,0,0:1:1:2:./.:./.:.:0	0,0,0,0:0:1:2:./.:./.:.:0:0:.:.	7,10,0,0:1:1:2:./.:./.:.:0:0:.:.	1,0,0,5:1:1:2:./.:./.:.:0:0:.:.	17,16,0,0:1:1:2:./.:./.:.:0:0:.:.
chr8_ref_v2	562361	.	C	T	.	ExcRegion	IntersectsRepeat=0;RepeatCorrectionApplied=0	SAC:ACF:DF:PD:GT:SGT:SF:SV:SIG:MT:PAC	0,0,1,0:0:1:2:./.:./.:.:0	0,0,0,0:0:1:2:./.:./.:.:0:0:.:.	1,0,0,0:0:1:2:./.:./.:.:0:0:.:.	0,0,1,0:0:1:2:./.:./.:.:0:0:.:.	0,0,0,0:0:1:2:./.:./.:.:0:0:.:.
chr9_ref_v2	22415	.	T	G	.	PASS	IntersectsRepeat=0;RepeatCorrectionApplied=0	SAC:ACF:DF:PD:GT:SGT:SF:SV:SIG:MT:PAC	0,0,0,0:0:1:2:./.:./.:.:0	0,0,0,0:0:1:2:./.:./.:.:0:0:.:.	0,0,0,1:0:1:2:./.:./.:.:0:0:.:.	0,0,0,0:0:1:2:./.:./.:.:0:0:.:.	0,0,0,0:0:1:2:./.:./.:.:0:0:.:.
chr9_ref_v2	40575	.	A	C	.	PASS	IntersectsRepeat=1;RepeatCorrectionApplied=0	SAC:ACF:DF:PD:GT:SGT:SF:SV:SIG:MT:PAC	109,26,0,33:1:1:2:0/0:0/1:0.5:0	25,10,0,7:1:1:2:0/0:0/1:0.5:0:0:.:.	228,49,0,65:1:1:2:0/0:0/1:0.5:0:0:.:.	81,17,0,26:1:1:2:0/0:0/1:0.5:0:0:.:.	120,32,0,33:1:1:2:0/0:0/1:0.5:0:0:.:.
chr9_ref_v2	54829	.	T	A	.	PASS	IntersectsRepeat=0;RepeatCorrectionApplied=0	SAC:ACF:DF:PD:GT:SGT:SF:SV:SIG:MT:PAC	49,116,0,0:1:1:2:0/0:./.:.:0	12,11,0,0:1:1:2:0/0:./.:.:0:0:.:.	31,56,91,170:1:1:2:0/1:1/1:0.5:0:1:.:.	45,100,0,0:1:1:2:0/0:./.:.:0:0:.:.	98,164,0,0:1:1:2:0/0:./.:.:0:0:.:.
chr9_ref_v2	57253	.	C	CA	.	PASS	IntersectsRepeat=1;RepeatCorrectionApplied=1	SAC:ACF:DF:PD:GT:SGT:SF:SV:SIG:MT:PAC	9,1,5,68:1:1:2:1/1:./.:.:0	0,2,2,25:1:1:2:1/1:./.:.:0:0:.:.	13,2,16,133:1:1:2:1/1:./.:.:0:0:.:.	3,1,11,52:1:1:2:1/1:./.:.:0:0:.:.	6,0,7,67:1:1:2:1/1:./.:.:0:0:.:.
chr9_ref_v2	57274	.	T	C	.	PASS	IntersectsRepeat=0;RepeatCorrectionApplied=0	SAC:ACF:DF:PD:GT:SGT:SF:SV:SIG:MT:PAC	3,2,44,142:1:1:2:1/1:0/1:0.125:0	0,0,6,57:1:1:2:1/1:./.:.:0:0:.:.	12,6,69,274:1:1:2:1/1:0/1:0.125:0:0:.:.	3,3,29,121:1:1:2:1/1:0/1:0.125:0:0:.:.	7,1,30,140:1:1:2:1/1:0/1:0.125:0:0:.:.
chr9_ref_v2	75988	.	C	CT	.	PASS	IntersectsRepeat=1;RepeatCorrectionApplied=1	SAC:ACF:DF:PD:GT:SGT:SF:SV:SIG:MT:PAC	41,45,11,4:1:1:2:0/0:0/1:0.125:0	13,14,4,4:1:1:2:0/0:0/1:0.5:0:0:.:.	94,80,22,9:1:1:2:0/0:0/1:0.125:0:0:.:.	34,31,7,3:1:1:2:0/0:0/1:0.125:0:0:.:.	56,40,10,2:1:1:2:0/0:0/1:0.125:0:0:.:.
chr9_ref_v2	105408	.	A	AAAT	.	PASS	IntersectsRepeat=1;RepeatCorrectionApplied=1	SAC:ACF:DF:PD:GT:SGT:SF:SV:SIG:MT:PAC	0,0,98,23:1:1:2:1/1:./.:.:0	1,0,34,10:1:1:2:1/1:./.:.:0:0:.:.	0,0,199,46:1:1:2:1/1:./.:.:0:0:.:.	0,0,70,13:1:1:2:1/1:./.:.:0:0:.:.	0,0,93,25:1:1:2:1/1:./.:.:0:0:.:.
chr9_ref_v2	137881	.	GA	G	.	PASS	IntersectsRepeat=1;RepeatCorrectionApplied=1	SAC:ACF:DF:PD:GT:SGT:SF:SV:SIG:MT:PAC	98,74,12,6:1:1:2:0/0:./.:.:0	34,22,6,1:1:1:2:0/0:./.:.:0:0:.:.	174,124,15,8:1:1:2:0/0:./.:.:0:0:.:.	77,51,8,6:1:1:2:0/0:./.:.:0:0:.:.	91,58,8,4:1:1:2:0/0:./.:.:0:0:.:.
chr9_ref_v2	141426	.	A	AAAGAAGATG	.	PASS	IntersectsRepeat=1;RepeatCorrectionApplied=1	SAC:ACF:DF:PD:GT:SGT:SF:SV:SIG:MT:PAC	0,0,109,113:1:1:2:1/1:./.:.:0	0,0,31,21:1:1:2:1/1:./.:.:0:0:.:.	0,1,270,232:1:1:2:1/1:./.:.:0:0:.:.	0,0,91,67:1:1:2:1/1:./.:.:0:0:.:.	0,0,126,154:1:1:2:1/1:./.:.:0:0:.:.
chr9_ref_v2	142058	.	A	C	.	PASS	IntersectsRepeat=0;RepeatCorrectionApplied=0	SAC:ACF:DF:PD:GT:SGT:SF:SV:SIG:MT:PAC	116,37,0,61:1:1:2:0/0:0/1:0.5:0	36,16,0,10:1:1:2:0/0:0/1:0.25:0:0:.:.	257,57,0,103:1:1:2:0/0:0/1:0.5:0:0:.:.	101,13,0,37:1:1:2:0/0:0/1:0.5:0:0:.:.	102,31,0,65:1:1:2:0/1:0/0:0.25:0:0:.:.
chr9_ref_v2	142348	.	A	ATTT,ATTTT	.	PASS	IntersectsRepeat=1;RepeatCorrectionApplied=1	SAC:ACF:DF:PD:GT:SGT:SF:SV:SIG:MT:PAC	0,5,38,54,13,8:1:1:2:1/1:0/1:0.125:0	1,0,18,21,3,1:1:1:2:1/1:./.:.:0:0:.:.	1,2,75,107,18,14:1:1:2:1/1:1/2:0.125:0:0:.:.	1,0,25,59,7,6:1:1:2:1/1:1/2:0.125:0:0:.:.	0,0,38,60,8,5:1:1:2:1/1:1/2:0.125:0:0:.:.
chr9_ref_v2	144091	.	TTATATATATATA	T	.	PASS	IntersectsRepeat=1;RepeatCorrectionApplied=1	SAC:ACF:DF:PD:GT:SGT:SF:SV:SIG:MT:PAC	0,0,63,78:1:1:2:1/1:./.:.:0	0,1,33,27:1:1:2:1/1:./.:.:0:0:.:.	1,1,138,122:1:1:2:1/1:./.:.:0:0:.:.	0,0,49,49:1:1:2:1/1:./.:.:0:0:.:.	0,0,65,62:1:1:2:1/1:./.:.:0:0:.:.
chr9_ref_v2	145260	.	C	T	.	PASS	IntersectsRepeat=0;RepeatCorrectionApplied=0	SAC:ACF:DF:PD:GT:SGT:SF:SV:SIG:MT:PAC	137,170,0,0:1:1:2:0/0:./.:.:0	25,34,0,1:1:1:2:0/0:./.:.:0:0:.:.	191,224,67,62:1:1:2:0/0:0/1:0.5:0:1:.:.	96,108,0,0:1:1:2:0/0:./.:.:0:0:.:.	135,147,0,0:1:1:2:0/0:./.:.:0:0:.:.
chr9_ref_v2	147066	.	A	G	.	PASS	IntersectsRepeat=0;RepeatCorrectionApplied=0	SAC:ACF:DF:PD:GT:SGT:SF:SV:SIG:MT:PAC	0,0,4,6:1:1:2:./.:./.:.:0	1,0,3,2:1:1:2:./.:./.:.:0:0:.:.	0,0,16,4:1:1:2:1/1:./.:.:0:0:.:.	0,0,4,2:1:1:2:./.:./.:.:0:0:.:.	0,0,3,4:1:1:2:./.:./.:.:0:0:.:.
chr9_ref_v2	153413	.	T	G	.	PASS	IntersectsRepeat=0;RepeatCorrectionApplied=0	SAC:ACF:DF:PD:GT:SGT:SF:SV:SIG:MT:PAC	29,132,50,0:1:1:2:0/0:0/1:0.5:0	13,35,3,0:1:1:2:0/0:0/1:0.125:0:0:.:.	59,259,69,0:1:1:2:0/0:0/1:0.5:0:0:.:.	25,87,33,1:1:1:2:0/0:0/1:0.5:0:0:.:.	28,116,52,0:1:1:2:0/0:0/1:0.5:0:0:.:.
chr9_ref_v2	160810	.	T	TA	.	PASS	IntersectsRepeat=1;RepeatCorrectionApplied=1	SAC:ACF:DF:PD:GT:SGT:SF:SV:SIG:MT:PAC	10,4,82,64:1:1:2:1/1:./.:.:0	3,0,18,12:1:1:2:1/1:./.:.:0:0:.:.	18,5,131,97:1:1:2:1/1:./.:.:0:0:.:.	5,7,53,46:1:1:2:1/1:./.:.:0:0:.:.	9,2,67,45:1:1:2:1/1:./.:.:0:0:.:.
chr9_ref_v2	163215	.	A	ATTTTTT	.	PASS	IntersectsRepeat=1;RepeatCorrectionApplied=1	SAC:ACF:DF:PD:GT:SGT:SF:SV:SIG:MT:PAC	0,0,43,2:1:1:2:1/1:./.:.:0	0,0,17,4:1:1:2:1/1:./.:.:0:0:.:.	0,0,77,10:1:1:2:1/1:./.:.:0:0:.:.	0,0,33,5:1:1:2:1/1:./.:.:0:0:.:.	0,0,51,1:1:1:2:1/1:./.:.:0:0:.:.
chr9_ref_v2	169441	.	CTGTTGTTGT	C	.	PASS	IntersectsRepeat=1;RepeatCorrectionApplied=1	SAC:ACF:DF:PD:GT:SGT:SF:SV:SIG:MT:PAC	0,1,74,40:1:1:2:1/1:./.:.:0	1,0,19,13:1:1:2:1/1:./.:.:0:0:.:.	3,1,132,100:1:1:2:1/1:./.:.:0:0:.:.	0,0,71,41:1:1:2:1/1:./.:.:0:0:.:.	0,0,114,52:1:1:2:1/1:./.:.:0:0:.:.
chr9_ref_v2	177431	.	CAT	C	.	PASS	IntersectsRepeat=1;RepeatCorrectionApplied=1	SAC:ACF:DF:PD:GT:SGT:SF:SV:SIG:MT:PAC	60,47,4,2:1:1:2:0/0:./.:.:0	16,21,3,8:1:1:2:0/0:0/1:0.25:0:0:.:.	93,111,8,13:1:1:2:0/0:./.:.:0:0:.:.	38,31,3,2:1:1:2:0/0:./.:.:0:0:.:.	45,62,5,11:1:1:2:0/0:0/1:0.125:0:0:.:.
chr9_ref_v2	183216	.	C	CT	.	PASS	IntersectsRepeat=1;RepeatCorrectionApplied=1	SAC:ACF:DF:PD:GT:SGT:SF:SV:SIG:MT:PAC	19,49,1,15:1:1:2:0/0:0/1:0.25:0	7,16,0,1:1:1:2:0/0:./.:.:0:0:.:.	32,80,1,20:1:1:2:0/0:0/1:0.125:0:0:.:.	16,33,0,9:1:1:2:0/0:0/1:0.25:0:0:.:.	14,50,1,14:1:1:2:0/0:0/1:0.25:0:0:.:.
chr9_ref_v2	196949	.	A	T	.	ExcRegion	IntersectsRepeat=0;RepeatCorrectionApplied=0	SAC:ACF:DF:PD:GT:SGT:SF:SV:SIG:MT:PAC	119,51,23,0:1:1:2:./.:./.:.:0	44,7,1,0:1:1:2:./.:./.:.:0:0:.:.	247,89,20,0:1:1:2:./.:./.:.:0:0:.:.	107,32,11,0:1:1:2:./.:./.:.:0:0:.:.	136,60,14,0:1:1:2:./.:./.:.:0:0:.:.
chr9_ref_v2	204746	.	TA	T	.	PASS	IntersectsRepeat=1;RepeatCorrectionApplied=1	SAC:ACF:DF:PD:GT:SGT:SF:SV:SIG:MT:PAC	54,72,7,18:1:1:2:0/0:./.:.:0	18,17,2,3:1:1:2:0/0:./.:.:0:0:.:.	102,123,18,19:1:1:2:0/0:./.:.:0:0:.:.	41,48,7,13:1:1:2:0/0:./.:.:0:0:.:.	50,65,14,18:1:1:2:0/0:0/1:0.125:0:0:.:.
chr9_ref_v2	235792	.	C	G	.	PASS	IntersectsRepeat=0;RepeatCorrectionApplied=0	SAC:ACF:DF:PD:GT:SGT:SF:SV:SIG:MT:PAC	160,12,0,33:1:1:2:0/0:0/1:0.25:0	18,6,0,2:1:1:2:0/0:0/1:0.25:0:0:.:.	217,15,0,60:1:1:2:0/0:0/1:0.5:0:0:.:.	92,9,0,18:1:1:2:0/0:0/1:0.25:0:0:.:.	156,18,0,37:1:1:2:0/0:0/1:0.5:0:0:.:.
chr9_ref_v2	240997	.	G	GAAAAAAAAA	.	PASS	IntersectsRepeat=1;RepeatCorrectionApplied=1	SAC:ACF:DF:PD:GT:SGT:SF:SV:SIG:MT:PAC	4,0,15,1:1:1:2:0/1:1/1:0.5:0	0,0,8,2:1:0:2:./.:./.:.:0:0:.:.	3,0,26,4:1:1:2:1/1:0/1:0.25:0:0:.:.	1,0,13,1:1:0:2:./.:./.:.:0:0:.:.	2,0,19,1:1:1:2:1/1:0/1:0.25:0:0:.:.
chr9_ref_v2	245927	.	CTT	C	.	PASS	IntersectsRepeat=1;RepeatCorrectionApplied=1	SAC:ACF:DF:PD:GT:SGT:SF:SV:SIG:MT:PAC	5,13,1,8:1:1:2:0/1:0/0:0.25:0	4,9,1,3:1:0:2:./.:./.:.:0:0:.:.	14,29,2,11:1:1:2:0/1:0/0:0.5:0:0:.:.	2,8,0,1:1:1:2:./.:./.:.:0:0:.:.	7,14,1,6:1:1:2:0/1:0/0:0.5:0:0:.:.
chr9_ref_v2	249590	.	CT	C	.	PASS	IntersectsRepeat=1;RepeatCorrectionApplied=1	SAC:ACF:DF:PD:GT:SGT:SF:SV:SIG:MT:PAC	3,4,48,34:1:1:2:1/1:./.:.:0	1,1,14,8:1:1:2:1/1:./.:.:0:0:.:.	3,5,88,67:1:1:2:1/1:./.:.:0:0:.:.	0,1,41,26:1:1:2:1/1:./.:.:0:0:.:.	3,2,44,31:1:1:2:1/1:./.:.:0:0:.:.
chr9_ref_v2	253969	.	TA	T	.	PASS	IntersectsRepeat=1;RepeatCorrectionApplied=1	SAC:ACF:DF:PD:GT:SGT:SF:SV:SIG:MT:PAC	3,2,60,44:1:1:2:1/1:./.:.:0	1,2,6,8:1:0:2:./.:./.:.:0:0:.:.	2,4,97,89:1:1:2:1/1:./.:.:0:0:.:.	0,1,37,47:1:1:2:1/1:./.:.:0:0:.:.	2,3,68,62:1:1:2:1/1:./.:.:0:0:.:.
chr9_ref_v2	261780	.	A	T	.	PASS	IntersectsRepeat=1;RepeatCorrectionApplied=0	SAC:ACF:DF:PD:GT:SGT:SF:SV:SIG:MT:PAC	139,114,0,0:1:1:2:0/0:./.:.:0	13,14,19,16:1:1:2:0/1:1/1:0.125:0:1:g.261780A>T:0	242,208,0,1:1:1:2:0/0:./.:.:0:0:.:.	113,97,0,0:1:1:2:0/0:./.:.:0:0:.:.	137,106,0,0:1:1:2:0/0:./.:.:0:0:.:.
chr9_ref_v2	263467	.	C	CCCG	.	PASS	IntersectsRepeat=0;RepeatCorrectionApplied=0	SAC:ACF:DF:PD:GT:SGT:SF:SV:SIG:MT:PAC	13,118,56,0:1:1:2:0/0:0/1:0.5:0	5,35,2,0:1:1:2:0/0:0/1:0.125:0:0:.:.	22,212,118,0:1:1:2:0/1:0/0:0.25:0:0:.:.	7,83,36,0:1:1:2:0/0:0/1:0.5:0:0:.:.	12,103,67,0:1:1:2:0/1:0/0:0.25:0:0:.:.
chr9_ref_v2	267836	.	TA	T	.	PASS	IntersectsRepeat=1;RepeatCorrectionApplied=1	SAC:ACF:DF:PD:GT:SGT:SF:SV:SIG:MT:PAC	32,43,7,18:1:1:2:0/0:0/1:0.25:0	7,11,1,4:1:1:2:0/0:0/1:0.125:0:0:.:.	77,105,12,23:1:1:2:0/0:./.:.:0:0:.:.	28,35,10,9:1:1:2:0/0:0/1:0.125:0:0:.:.	35,48,6,9:1:1:2:0/0:./.:.:0:0:.:.
chr9_ref_v2	284294	.	C	T	.	PASS	IntersectsRepeat=0;RepeatCorrectionApplied=0	SAC:ACF:DF:PD:GT:SGT:SF:SV:SIG:MT:PAC	148,121,0,0:1:1:2:0/0:./.:.:0	29,33,0,0:1:1:2:0/0:./.:.:0:0:.:.	288,248,1,0:1:1:2:0/0:./.:.:0:0:.:.	120,94,0,0:1:1:2:0/0:./.:.:0:0:.:.	83,64,88,73:1:1:2:0/1:./.:.:0:1:g.284294C>T:0
chr9_ref_v2	286561	.	C	A	.	PASS	IntersectsRepeat=0;RepeatCorrectionApplied=0	SAC:ACF:DF:PD:GT:SGT:SF:SV:SIG:MT:PAC	87,25,0,41:1:1:2:0/0:0/1:0.5:0	15,7,0,8:1:1:2:0/0:0/1:0.5:0:0:.:.	188,51,0,50:1:1:2:0/0:0/1:0.25:0:0:.:.	63,22,0,22:1:1:2:0/0:0/1:0.5:0:0:.:.	84,30,1,39:1:1:2:0/0:0/1:0.5:0:0:.:.
chr9_ref_v2	290159	.	GA	G	.	PASS	IntersectsRepeat=1;RepeatCorrectionApplied=1	SAC:ACF:DF:PD:GT:SGT:SF:SV:SIG:MT:PAC	37,68,8,21:1:1:2:0/0:0/1:0.125:0	17,11,2,5:1:1:2:0/0:./.:.:0:0:.:.	68,99,13,42:1:1:2:0/0:0/1:0.25:0:0:.:.	24,27,1,14:1:1:2:0/0:0/1:0.125:0:0:.:.	34,58,3,8:1:1:2:0/0:./.:.:0:0:.:.
chr9_ref_v2	292014	.	T	G	.	PASS	IntersectsRepeat=1;RepeatCorrectionApplied=0	SAC:ACF:DF:PD:GT:SGT:SF:SV:SIG:MT:PAC	10,102,24,0:1:1:2:0/0:0/1:0.5:0	0,26,1,0:1:1:2:0/0:./.:.:0:0:.:.	19,187,31,0:1:1:2:0/0:0/1:0.25:0:0:.:.	4,77,5,0:1:1:2:0/0:0/1:0.125:0:0:.:.	10,106,13,0:1:1:2:0/0:0/1:0.25:0:0:.:.
chr9_ref_v2	292015	.	A	G	.	PASS	IntersectsRepeat=1;RepeatCorrectionApplied=0	SAC:ACF:DF:PD:GT:SGT:SF:SV:SIG:MT:PAC	11,100,4,0:1:1:2:0/0:0/1:0.125:0	3,26,0,0:1:1:2:0/0:./.:.:0:0:.:.	21,186,2,0:1:1:2:0/0:./.:.:0:0:.:.	6,76,1,0:1:1:2:0/0:./.:.:0:0:.:.	10,108,2,0:1:1:2:0/0:./.:.:0:0:.:.
chr9_ref_v2	299864	.	T	G	.	PASS	IntersectsRepeat=0;RepeatCorrectionApplied=0	SAC:ACF:DF:PD:GT:SGT:SF:SV:SIG:MT:PAC	17,126,82,0:1:1:2:0/1:0/0:0.25:0	3,29,11,0:1:1:2:0/1:0/0:0.5:0:0:.:.	26,253,132,0:1:1:2:0/1:0/0:0.25:0:0:.:.	6,67,37,0:1:1:2:0/1:0/0:0.25:0:0:.:.	6,147,83,0:1:1:2:0/1:0/0:0.25:0:0:.:.
chr9_ref_v2	299867	.	C	G	.	PASS	IntersectsRepeat=1;RepeatCorrectionApplied=0	SAC:ACF:DF:PD:GT:SGT:SF:SV:SIG:MT:PAC	19,124,21,0:1:1:2:0/0:0/1:0.25:0	3,28,2,0:1:1:2:0/0:0/1:0.125:0:0:.:.	31,257,36,0:1:1:2:0/0:0/1:0.25:0:0:.:.	7,68,10,0:1:1:2:0/0:0/1:0.25:0:0:.:.	8,144,16,0:1:1:2:0/0:0/1:0.25:0:0:.:.
chr9_ref_v2	316182	.	T	G	.	PASS	IntersectsRepeat=0;RepeatCorrectionApplied=0	SAC:ACF:DF:PD:GT:SGT:SF:SV:SIG:MT:PAC	1,0,140,134:1:1:2:1/1:./.:.:0	1,0,45,42:1:1:2:1/1:./.:.:0:0:.:.	0,0,240,316:1:1:2:1/1:./.:.:0:0:.:.	0,0,85,113:1:1:2:1/1:./.:.:0:0:.:.	0,0,116,154:1:1:2:1/1:./.:.:0:0:.:.
chr9_ref_v2	318475	.	A	C	.	PASS	IntersectsRepeat=1;RepeatCorrectionApplied=0	SAC:ACF:DF:PD:GT:SGT:SF:SV:SIG:MT:PAC	147,37,0,55:1:1:2:0/0:0/1:0.5:0	40,11,0,3:1:1:2:0/0:0/1:0.125:0:0:.:.	280,68,0,89:1:1:2:0/0:0/1:0.5:0:0:.:.	113,29,0,45:1:1:2:0/0:0/1:0.5:0:0:.:.	183,46,0,48:1:1:2:0/0:0/1:0.25:0:0:.:.
chr9_ref_v2	322629	.	A	T	.	PASS	IntersectsRepeat=0;RepeatCorrectionApplied=0	SAC:ACF:DF:PD:GT:SGT:SF:SV:SIG:MT:PAC	139,176,0,0:1:1:2:0/0:./.:.:0	36,28,0,0:1:1:2:0/0:./.:.:0:0:.:.	284,281,0,1:1:1:2:0/0:./.:.:0:0:.:.	52,51,62,46:1:1:2:0/1:./.:.:0:1:g.322629A>T:0	140,178,0,0:1:1:2:0/0:./.:.:0:0:.:.
chr9_ref_v2	346893	.	T	C	.	PASS	IntersectsRepeat=1;RepeatCorrectionApplied=0	SAC:ACF:DF:PD:GT:SGT:SF:SV:SIG:MT:PAC	0,0,136,121:1:1:2:1/1:./.:.:0	0,0,60,47:1:1:2:1/1:./.:.:0:0:.:.	0,0,265,215:1:1:2:1/1:./.:.:0:0:.:.	0,0,83,93:1:1:2:1/1:./.:.:0:0:.:.	0,1,114,129:1:1:2:1/1:./.:.:0:0:.:.
chr9_ref_v2	360565	.	A	T	.	PASS	IntersectsRepeat=0;RepeatCorrectionApplied=0	SAC:ACF:DF:PD:GT:SGT:SF:SV:SIG:MT:PAC	136,155,0,0:1:1:2:0/0:./.:.:0	34,36,0,0:1:1:2:0/0:./.:.:0:0:.:.	197,215,58,74:1:1:2:0/0:0/1:0.5:0:1:.:.	98,121,0,0:1:1:2:0/0:./.:.:0:0:.:.	153,160,1,0:1:1:2:0/0:./.:.:0:0:.:.
chr9_ref_v2	362236	.	CTA	C	.	PASS	IntersectsRepeat=1;RepeatCorrectionApplied=1	SAC:ACF:DF:PD:GT:SGT:SF:SV:SIG:MT:PAC	48,32,7,2:1:1:2:0/0:0/1:0.125:0	43,17,1,0:1:1:2:0/0:./.:.:0:0:.:.	95,49,10,4:1:1:2:0/0:0/1:0.125:0:0:.:.	53,23,6,2:1:1:2:0/0:0/1:0.125:0:0:.:.	39,29,1,2:1:1:2:0/0:./.:.:0:0:.:.
chr9_ref_v2	362264	.	CT	C	.	PASS	IntersectsRepeat=1;RepeatCorrectionApplied=1	SAC:ACF:DF:PD:GT:SGT:SF:SV:SIG:MT:PAC	57,28,7,0:1:1:2:0/0:./.:.:0	31,17,5,1:1:1:2:0/0:./.:.:0:0:.:.	98,40,12,3:1:1:2:0/0:./.:.:0:0:.:.	47,24,7,2:1:1:2:0/0:0/1:0.125:0:0:.:.	46,20,12,2:1:1:2:0/0:0/1:0.25:0:0:.:.
chr9_ref_v2	369388	.	AT	A	.	PASS	IntersectsRepeat=1;RepeatCorrectionApplied=1	SAC:ACF:DF:PD:GT:SGT:SF:SV:SIG:MT:PAC	36,29,5,3:1:1:2:0/0:./.:.:0	13,7,1,2:1:1:2:0/0:./.:.:0:0:.:.	93,60,7,10:1:1:2:0/0:./.:.:0:0:.:.	35,17,7,4:1:1:2:0/0:./.:.:0:0:.:.	42,37,6,11:1:1:2:0/0:./.:.:0:0:.:.
chr9_ref_v2	380128	.	G	GA	.	PASS	IntersectsRepeat=1;RepeatCorrectionApplied=1	SAC:ACF:DF:PD:GT:SGT:SF:SV:SIG:MT:PAC	90,30,15,12:1:1:2:0/0:0/1:0.25:0	26,20,4,3:1:1:2:0/0:0/1:0.125:0:0:.:.	195,46,21,20:1:1:2:0/0:0/1:0.125:0:0:.:.	58,29,7,9:1:1:2:0/0:0/1:0.125:0:0:.:.	107,33,8,12:1:1:2:0/0:0/1:0.125:0:0:.:.
chr9_ref_v2	383085	.	G	C	.	PASS	IntersectsRepeat=1;RepeatCorrectionApplied=0	SAC:ACF:DF:PD:GT:SGT:SF:SV:SIG:MT:PAC	8,129,59,0:1:1:2:0/0:0/1:0.5:0	0,31,8,0:1:1:2:0/0:0/1:0.5:0:0:.:.	29,229,106,0:1:1:2:0/0:0/1:0.5:0:0:.:.	12,72,40,0:1:1:2:0/1:0/0:0.25:0:0:.:.	18,119,57,0:1:1:2:0/0:0/1:0.5:0:0:.:.
chr9_ref_v2	383087	.	G	C	.	PASS	IntersectsRepeat=1;RepeatCorrectionApplied=0	SAC:ACF:DF:PD:GT:SGT:SF:SV:SIG:MT:PAC	11,133,2,0:1:1:2:0/0:./.:.:0	2,30,0,0:1:1:2:0/0:./.:.:0:0:.:.	44,222,4,0:1:1:2:0/0:./.:.:0:0:.:.	20,73,0,0:1:1:2:0/0:./.:.:0:0:.:.	25,121,1,0:1:1:2:0/0:./.:.:0:0:.:.
chr9_ref_v2	384833	.	A	AT	.	PASS	IntersectsRepeat=1;RepeatCorrectionApplied=1	SAC:ACF:DF:PD:GT:SGT:SF:SV:SIG:MT:PAC	29,28,0,5:1:1:2:0/0:./.:.:0	10,4,0,1:1:0:2:./.:./.:.:0:0:.:.	38,47,0,16:1:1:2:0/0:0/1:0.125:0:0:.:.	17,18,0,4:1:1:2:0/0:./.:.:0:0:.:.	19,13,0,9:1:1:2:0/0:0/1:0.5:0:0:.:.
chr9_ref_v2	384852	.	TGA	T	.	PASS	IntersectsRepeat=1;RepeatCorrectionApplied=0	SAC:ACF:DF:PD:GT:SGT:SF:SV:SIG:MT:PAC	24,149,28,4:1:1:2:0/0:0/1:0.25:0	8,39,5,2:1:1:2:0/0:0/1:0.25:0:0:.:.	56,254,36,10:1:1:2:0/0:0/1:0.25:0:0:.:.	17,83,17,2:1:1:2:0/0:0/1:0.25:0:0:.:.	22,113,20,4:1:1:2:0/0:0/1:0.25:0:0:.:.
chr9_ref_v2	384854	.	A	ATTT	.	PASS	IntersectsRepeat=0;RepeatCorrectionApplied=0	SAC:ACF:DF:PD:GT:SGT:SF:SV:SIG:MT:PAC	24,146,27,1:1:1:2:0/0:0/1:0.25:0	8,39,5,1:1:1:2:0/0:0/1:0.25:0:0:.:.	56,251,31,1:1:1:2:0/0:0/1:0.25:0:0:.:.	17,82,15,0:1:1:2:0/0:0/1:0.25:0:0:.:.	22,112,18,0:1:1:2:0/0:0/1:0.25:0:0:.:.
chr9_ref_v2	388450	.	G	A	.	PASS	IntersectsRepeat=1;RepeatCorrectionApplied=0	SAC:ACF:DF:PD:GT:SGT:SF:SV:SIG:MT:PAC	97,54,0,28:1:1:2:0/0:0/1:0.25:0	39,13,2,11:1:1:2:0/0:0/1:0.5:0:0:.:.	203,83,0,60:1:1:2:0/0:0/1:0.25:0:0:.:.	73,42,3,27:1:1:2:0/0:0/1:0.5:0:0:.:.	96,41,1,26:1:1:2:0/0:0/1:0.25:0:0:.:.
chr9_ref_v2	396691	.	G	T	.	PASS	IntersectsRepeat=0;RepeatCorrectionApplied=0	SAC:ACF:DF:PD:GT:SGT:SF:SV:SIG:MT:PAC	112,69,91,68:1:1:2:0/1:0/0:0.125:0	25,18,17,14:1:1:2:0/1:0/0:0.125:0:0:.:.	255,205,96,57:1:1:2:0/1:0/0:0.5:0:1:.:.	127,103,0,0:1:1:2:0/0:./.:.:0:1:g.396690_396692T>G:1	104,60,94,67:1:1:2:0/1:./.:.:0:0:.:.
chr9_ref_v2	418672	.	GTA	G	.	PASS	IntersectsRepeat=1;RepeatCorrectionApplied=1	SAC:ACF:DF:PD:GT:SGT:SF:SV:SIG:MT:PAC	102,140,5,8:1:1:2:0/0:0/1:0.125:0	34,56,3,4:1:1:2:0/0:0/1:0.125:0:0:.:.	168,198,21,16:1:1:2:0/0:0/1:0.125:0:0:.:.	68,82,2,1:1:1:2:0/0:./.:.:0:0:.:.	75,91,6,3:1:1:2:0/0:0/1:0.125:0:0:.:.
chr9_ref_v2	427426	.	A	G	.	PASS	IntersectsRepeat=0;RepeatCorrectionApplied=0	SAC:ACF:DF:PD:GT:SGT:SF:SV:SIG:MT:PAC	0,0,165,140:1:1:2:1/1:./.:.:0	0,0,43,27:1:1:2:1/1:./.:.:0:0:.:.	0,0,329,296:1:1:2:1/1:./.:.:0:0:.:.	0,0,122,103:1:1:2:1/1:./.:.:0:0:.:.	0,0,149,147:1:1:2:1/1:./.:.:0:0:.:.
chr9_ref_v2	428593	.	A	T	.	PASS	IntersectsRepeat=1;RepeatCorrectionApplied=0	SAC:ACF:DF:PD:GT:SGT:SF:SV:SIG:MT:PAC	64,73,79,90:1:1:2:0/1:1/1:0.125:0	30,19,27,16:1:1:2:0/1:0/0:0.125:0:0:.:.	220,246,65,77:1:1:2:0/1:0/0:0.5:0:1:.:.	121,135,0,0:1:1:2:0/0:./.:.:0:1:g.428592_428594T>A:1	63,65,75,71:1:1:2:0/1:1/1:0.125:0:0:.:.
chr9_ref_v2	438049	.	A	G	.	PASS	IntersectsRepeat=1;RepeatCorrectionApplied=0	SAC:ACF:DF:PD:GT:SGT:SF:SV:SIG:MT:PAC	0,0,9,72:1:1:2:1/1:./.:.:0	0,0,2,8:1:1:2:./.:./.:.:0:0:.:.	0,0,30,134:1:1:2:1/1:./.:.:0:0:.:.	0,0,11,37:1:1:2:1/1:./.:.:0:0:.:.	1,0,7,91:1:1:2:1/1:./.:.:0:0:.:.
chr9_ref_v2	438071	.	A	T	.	PASS	IntersectsRepeat=1;RepeatCorrectionApplied=0	SAC:ACF:DF:PD:GT:SGT:SF:SV:SIG:MT:PAC	0,0,16,101:1:1:2:1/1:./.:.:0	0,0,8,20:1:1:2:1/1:./.:.:0:0:.:.	0,0,53,209:1:1:2:1/1:./.:.:0:0:.:.	0,0,17,70:1:1:2:1/1:./.:.:0:0:.:.	1,0,16,109:1:1:2:1/1:./.:.:0:0:.:.
chr9_ref_v2	438077	.	A	G	.	PASS	IntersectsRepeat=1;RepeatCorrectionApplied=0	SAC:ACF:DF:PD:GT:SGT:SF:SV:SIG:MT:PAC	0,0,16,104:1:1:2:1/1:./.:.:0	0,0,8,23:1:1:2:1/1:./.:.:0:0:.:.	0,0,57,229:1:1:2:1/1:./.:.:0:0:.:.	0,0,22,81:1:1:2:1/1:./.:.:0:0:.:.	1,0,16,116:1:1:2:1/1:./.:.:0:0:.:.
chr9_ref_v2	438186	.	G	A	.	PASS	IntersectsRepeat=0;RepeatCorrectionApplied=0	SAC:ACF:DF:PD:GT:SGT:SF:SV:SIG:MT:PAC	0,14,98,12:1:1:2:1/1:0/1:0.25:0	0,0,17,19:1:1:2:1/1:./.:.:0:0:.:.	1,11,175,38:1:1:2:1/1:0/1:0.125:0:0:.:.	1,7,64,13:1:1:2:1/1:0/1:0.25:0:0:.:.	1,15,86,11:1:1:2:1/1:0/1:0.25:0:0:.:.
chr9_ref_v2	438193	.	T	G	.	PASS	IntersectsRepeat=0;RepeatCorrectionApplied=0	SAC:ACF:DF:PD:GT:SGT:SF:SV:SIG:MT:PAC	0,14,104,9:1:1:2:1/1:0/1:0.25:0	0,0,18,15:1:1:2:1/1:./.:.:0:0:.:.	1,11,177,27:1:1:2:1/1:0/1:0.125:0:0:.:.	1,7,66,12:1:1:2:1/1:0/1:0.25:0:0:.:.	1,15,84,6:1:1:2:1/1:0/1:0.25:0:0:.:.
chr9_ref_v2	438198	.	A	G	.	PASS	IntersectsRepeat=0;RepeatCorrectionApplied=0	SAC:ACF:DF:PD:GT:SGT:SF:SV:SIG:MT:PAC	0,14,107,9:1:1:2:1/1:0/1:0.25:0	0,0,16,14:1:1:2:1/1:./.:.:0:0:.:.	1,11,170,24:1:1:2:1/1:0/1:0.125:0:0:.:.	1,7,67,9:1:1:2:1/1:0/1:0.25:0:0:.:.	1,15,87,3:1:1:2:1/1:0/1:0.25:0:0:.:.
chr9_ref_v2	438204	.	T	C	.	PASS	IntersectsRepeat=0;RepeatCorrectionApplied=0	SAC:ACF:DF:PD:GT:SGT:SF:SV:SIG:MT:PAC	0,14,109,9:1:1:2:1/1:0/1:0.25:0	0,0,14,12:1:1:2:1/1:./.:.:0:0:.:.	1,11,163,21:1:1:2:1/1:0/1:0.125:0:0:.:.	1,7,68,7:1:1:2:1/1:0/1:0.25:0:0:.:.	2,15,82,3:1:1:2:1/1:0/1:0.25:0:0:.:.
chr9_ref_v2	438249	.	G	T	.	PASS	IntersectsRepeat=1;RepeatCorrectionApplied=0	SAC:ACF:DF:PD:GT:SGT:SF:SV:SIG:MT:PAC	0,14,83,10:1:1:2:1/1:0/1:0.25:0	0,0,6,2:1:1:2:./.:./.:.:0:0:.:.	1,11,113,30:1:1:2:1/1:0/1:0.125:0:0:.:.	0,7,42,12:1:1:2:1/1:0/1:0.25:0:0:.:.	1,15,59,5:1:1:2:1/1:0/1:0.5:0:0:.:.
chr9_ref_v2	438801	.	C	T	.	ExcRegion	IntersectsRepeat=0;RepeatCorrectionApplied=0	SAC:ACF:DF:PD:GT:SGT:SF:SV:SIG:MT:PAC	0,0,108,33:1:1:2:./.:./.:.:0	0,0,10,6:1:1:2:./.:./.:.:0:0:.:.	0,0,222,51:1:1:2:./.:./.:.:0:0:.:.	0,0,83,20:1:1:2:./.:./.:.:0:0:.:.	0,0,156,50:1:1:2:./.:./.:.:0:0:.:.
chr9_ref_v2	439033	.	A	T	.	ExcRegion	IntersectsRepeat=1;RepeatCorrectionApplied=0	SAC:ACF:DF:PD:GT:SGT:SF:SV:SIG:MT:PAC	1,86,0,1:1:1:2:./.:./.:.:0	0,3,0,6:1:1:2:./.:./.:.:0:0:.:.	2,173,0,0:1:1:2:./.:./.:.:0:0:.:.	0,75,0,0:0:1:2:./.:./.:.:0:0:.:.	0,111,0,0:0:1:2:./.:./.:.:0:0:.:.
chr10_ref_v2	28697	.	G	T	.	PASS	IntersectsRepeat=1;RepeatCorrectionApplied=0	SAC:ACF:DF:PD:GT:SGT:SF:SV:SIG:MT:PAC	169,129,0,0:1:1:2:0/0:./.:.:0	22,19,30,17:1:1:2:0/1:1/1:0.125:0:1:g.28697G>T:0	153,153,0,0:1:1:2:0/0:./.:.:0:0:.:.	119,105,0,0:1:1:2:0/0:./.:.:0:0:.:.	124,160,0,0:1:1:2:0/0:./.:.:0:0:.:.
chr10_ref_v2	52737	.	T	A	.	PASS	IntersectsRepeat=1;RepeatCorrectionApplied=0	SAC:ACF:DF:PD:GT:SGT:SF:SV:SIG:MT:PAC	149,140,0,0:1:1:2:0/0:./.:.:0	57,44,0,0:1:1:2:0/0:./.:.:0:0:.:.	65,70,57,60:1:1:2:0/1:0/0:0.125:0:1:g.52737T>A:0	95,82,0,0:1:1:2:0/0:./.:.:0:0:.:.	100,107,0,0:1:1:2:0/0:./.:.:0:0:.:.
chr10_ref_v2	59055	.	GA	G	.	PASS	IntersectsRepeat=1;RepeatCorrectionApplied=1	SAC:ACF:DF:PD:GT:SGT:SF:SV:SIG:MT:PAC	14,27,16,3:1:1:2:0/0:0/1:0.25:0	3,11,3,4:1:1:2:0/0:0/1:0.25:0:0:.:.	16,26,16,4:1:1:2:0/0:0/1:0.25:0:0:.:.	8,16,7,3:1:1:2:0/0:0/1:0.25:0:0:.:.	13,21,14,4:1:1:2:0/0:0/1:0.5:0:0:.:.
chr10_ref_v2	60683	.	G	GTTT	.	PASS	IntersectsRepeat=1;RepeatCorrectionApplied=1	SAC:ACF:DF:PD:GT:SGT:SF:SV:SIG:MT:PAC	24,49,96,0:1:1:2:0/1:1/1:0.125:0	7,14,17,0:1:1:2:0/1:0/0:0.125:0:0:.:.	14,58,66,2:1:1:2:0/1:./.:.:0:0:.:.	7,42,58,1:1:1:2:0/1:1/1:0.125:0:0:.:.	20,48,75,3:1:1:2:0/1:1/1:0.125:0:0:.:.
chr10_ref_v2	60698	.	G	T	.	PASS	IntersectsRepeat=1;RepeatCorrectionApplied=0	SAC:ACF:DF:PD:GT:SGT:SF:SV:SIG:MT:PAC	46,94,90,1:1:1:2:0/1:0/0:0.25:0	13,27,14,0:1:1:2:0/1:0/0:0.5:0:0:.:.	28,110,64,3:1:1:2:0/1:0/0:0.25:0:0:.:.	15,83,55,1:1:1:2:0/1:0/0:0.25:0:0:.:.	39,110,71,2:1:1:2:0/1:0/0:0.25:0:0:.:.
chr10_ref_v2	75589	.	CT	C	.	PASS	IntersectsRepeat=1;RepeatCorrectionApplied=1	SAC:ACF:DF:PD:GT:SGT:SF:SV:SIG:MT:PAC	74,88,13,7:1:1:2:0/0:./.:.:0	25,20,3,2:1:1:2:0/0:./.:.:0:0:.:.	106,81,9,7:1:1:2:0/0:./.:.:0:0:.:.	67,68,7,3:1:1:2:0/0:./.:.:0:0:.:.	71,84,7,6:1:1:2:0/0:./.:.:0:0:.:.
chr10_ref_v2	76468	.	A	T	.	PASS	IntersectsRepeat=0;RepeatCorrectionApplied=0	SAC:ACF:DF:PD:GT:SGT:SF:SV:SIG:MT:PAC	56,219,0,0:1:1:2:0/0:./.:.:0	19,26,7,24:1:1:2:0/1:0/0:0.125:0:1:g.76468A>T:0	41,160,0,1:1:1:2:0/0:./.:.:0:0:.:.	37,134,0,0:1:1:2:0/0:./.:.:0:0:.:.	45,170,0,0:1:1:2:0/0:./.:.:0:0:.:.
chr10_ref_v2	76563	.	GAT	G	.	PASS	IntersectsRepeat=1;RepeatCorrectionApplied=1	SAC:ACF:DF:PD:GT:SGT:SF:SV:SIG:MT:PAC	43,49,8,4:1:1:2:0/0:./.:.:0	22,21,6,8:1:1:2:0/0:0/1:0.25:0:0:.:.	30,36,7,6:1:1:2:0/0:0/1:0.125:0:0:.:.	29,37,8,5:1:1:2:0/0:0/1:0.125:0:0:.:.	39,39,9,3:1:1:2:0/0:./.:.:0:0:.:.
chr10_ref_v2	90886	.	C	A	.	PASS	IntersectsRepeat=0;RepeatCorrectionApplied=0	SAC:ACF:DF:PD:GT:SGT:SF:SV:SIG:MT:PAC	64,39,0,21:1:1:2:0/0:0/1:0.25:0	30,17,1,5:1:1:2:0/0:0/1:0.25:0:0:.:.	61,41,0,11:1:1:2:0/0:0/1:0.25:0:0:.:.	51,24,0,8:1:1:2:0/0:0/1:0.25:0:0:.:.	54,35,0,15:1:1:2:0/0:0/1:0.25:0:0:.:.
chr10_ref_v2	91071	.	A	G	.	PASS	IntersectsRepeat=0;RepeatCorrectionApplied=0	SAC:ACF:DF:PD:GT:SGT:SF:SV:SIG:MT:PAC	0,0,111,69:1:1:2:1/1:./.:.:0	0,0,29,16:1:1:2:1/1:./.:.:0:0:.:.	0,0,97,44:1:1:2:1/1:./.:.:0:0:.:.	0,0,88,38:1:1:2:1/1:./.:.:0:0:.:.	0,0,128,47:1:1:2:1/1:./.:.:0:0:.:.
chr10_ref_v2	99520	.	A	AT,ATT	.	PASS	IntersectsRepeat=1;RepeatCorrectionApplied=1	SAC:ACF:DF:PD:GT:SGT:SF:SV:SIG:MT:PAC	0,0,2,4,26,40:1:1:2:2/2:./.:.:0	0,1,1,1,7,13:1:1:2:2/2:./.:.:0:0:.:.	0,0,3,4,12,31:1:1:2:2/2:1/2:0.125:0:0:.:.	0,0,2,3,11,17:1:1:2:2/2:1/2:0.125:0:0:.:.	0,0,2,8,17,29:1:1:2:2/2:1/2:0.125:0:0:.:.
chr10_ref_v2	104610	.	TA	T	.	PASS	IntersectsRepeat=1;RepeatCorrectionApplied=1	SAC:ACF:DF:PD:GT:SGT:SF:SV:SIG:MT:PAC	58,92,6,10:1:1:2:0/0:./.:.:0	19,23,5,5:1:1:2:0/0:0/1:0.25:0:0:.:.	69,89,7,11:1:1:2:0/0:./.:.:0:0:.:.	40,56,12,10:1:1:2:0/0:0/1:0.25:0:0:.:.	71,71,11,22:1:1:2:0/0:0/1:0.25:0:0:.:.
chr10_ref_v2	113473	.	A	AT	.	PASS	IntersectsRepeat=1;RepeatCorrectionApplied=1	SAC:ACF:DF:PD:GT:SGT:SF:SV:SIG:MT:PAC	37,73,6,5:1:1:2:0/0:./.:.:0	15,9,2,1:1:1:2:0/0:0/1:0.125:0:0:.:.	34,55,6,3:1:1:2:0/0:./.:.:0:0:.:.	19,41,5,5:1:1:2:0/0:0/1:0.125:0:0:.:.	35,66,7,6:1:1:2:0/0:0/1:0.125:0:0:.:.
chr10_ref_v2	123778	.	GA	G	.	PASS	IntersectsRepeat=1;RepeatCorrectionApplied=1	SAC:ACF:DF:PD:GT:SGT:SF:SV:SIG:MT:PAC	72,91,16,13:1:1:2:0/0:0/1:0.25:0	14,20,5,4:1:1:2:0/0:0/1:0.25:0:0:.:.	83,65,7,2:1:1:2:0/0:./.:.:0:0:.:.	54,52,4,7:1:1:2:0/0:0/1:0.125:0:0:.:.	76,71,13,11:1:1:2:0/0:0/1:0.25:0:0:.:.
chr10_ref_v2	134111	.	G	GA	.	PASS	IntersectsRepeat=1;RepeatCorrectionApplied=1	SAC:ACF:DF:PD:GT:SGT:SF:SV:SIG:MT:PAC	32,5,5,10:1:1:2:0/0:0/1:0.5:0	12,3,0,0:1:0:2:./.:./.:.:0:0:.:.	34,6,2,2:1:1:2:0/0:./.:.:0:0:.:.	16,8,2,4:1:1:2:0/0:0/1:0.25:0:0:.:.	32,16,5,4:1:1:2:0/0:0/1:0.125:0:0:.:.
chr10_ref_v2	136910	.	GA	G	.	PASS	IntersectsRepeat=1;RepeatCorrectionApplied=1	SAC:ACF:DF:PD:GT:SGT:SF:SV:SIG:MT:PAC	57,32,5,10:1:1:2:0/0:./.:.:0	13,8,5,1:1:1:2:0/0:./.:.:0:0:.:.	57,29,5,8:1:1:2:0/0:./.:.:0:0:.:.	46,12,1,10:1:1:2:0/0:./.:.:0:0:.:.	57,26,3,14:1:1:2:0/0:./.:.:0:0:.:.
chr10_ref_v2	136930	.	G	A	.	PASS	IntersectsRepeat=1;RepeatCorrectionApplied=0	SAC:ACF:DF:PD:GT:SGT:SF:SV:SIG:MT:PAC	29,71,53,2:1:1:2:0/1:0/0:0.25:0	16,14,13,0:1:1:2:0/1:0/0:0.25:0:0:.:.	36,57,50,4:1:1:2:0/1:0/0:0.25:0:0:.:.	18,45,42,1:1:1:2:0/1:0/0:0.25:0:0:.:.	25,72,69,1:1:1:2:0/1:0/0:0.125:0:0:.:.
chr10_ref_v2	137548	.	G	A	.	PASS	IntersectsRepeat=0;RepeatCorrectionApplied=0	SAC:ACF:DF:PD:GT:SGT:SF:SV:SIG:MT:PAC	104,142,0,0:1:1:2:0/0:./.:.:0	22,23,0,0:1:1:2:0/0:./.:.:0:0:.:.	48,60,53,61:1:1:2:0/1:./.:.:0:1:g.137548G>A:0	70,95,0,0:1:1:2:0/0:./.:.:0:0:.:.	110,160,0,0:1:1:2:0/0:./.:.:0:0:.:.
chr10_ref_v2	159426	.	C	CAAA,CAAAA	.	PASS	IntersectsRepeat=1;RepeatCorrectionApplied=1	SAC:ACF:DF:PD:GT:SGT:SF:SV:SIG:MT:PAC	0,0,6,5,32,26:1:1:2:2/2:./.:.:0	0,0,1,2,10,1:1:0:2:./.:./.:.:0:0:.:.	0,0,6,3,32,27:1:1:2:2/2:./.:.:0:0:.:.	0,0,10,5,27,15:1:1:2:2/2:1/2:0.25:0:0:.:.	0,0,6,6,38,24:1:1:2:2/2:./.:.:0:0:.:.
chr10_ref_v2	173176	.	GT	G	.	PASS	IntersectsRepeat=1;RepeatCorrectionApplied=1	SAC:ACF:DF:PD:GT:SGT:SF:SV:SIG:MT:PAC	61,77,7,9:1:1:2:0/0:0/1:0.125:0	25,27,3,6:1:1:2:0/0:0/1:0.25:0:0:.:.	61,74,4,7:1:1:2:0/0:./.:.:0:0:.:.	52,55,3,4:1:1:2:0/0:./.:.:0:0:.:.	74,79,2,8:1:1:2:0/0:./.:.:0:0:.:.
chr10_ref_v2	196077	.	CT	C	.	PASS	IntersectsRepeat=1;RepeatCorrectionApplied=1	SAC:ACF:DF:PD:GT:SGT:SF:SV:SIG:MT:PAC	9,4,87,97:1:1:2:1/1:./.:.:0	0,1,10,20:1:1:2:1/1:./.:.:0:0:.:.	2,2,71,101:1:1:2:1/1:./.:.:0:0:.:.	2,3,38,66:1:1:2:1/1:./.:.:0:0:.:.	2,4,72,102:1:1:2:1/1:./.:.:0:0:.:.
chr10_ref_v2	203370	.	C	T	.	ExcRegion	IntersectsRepeat=0;RepeatCorrectionApplied=0	SAC:ACF:DF:PD:GT:SGT:SF:SV:SIG:MT:PAC	0,0,1,0:0:1:2:./.:./.:.:0	0,0,7,0:0:1:2:./.:./.:.:0:0:.:.	0,0,6,0:0:1:2:./.:./.:.:0:0:.:.	0,0,7,0:0:1:2:./.:./.:.:0:0:.:.	0,0,3,0:0:1:2:./.:./.:.:0:0:.:.
chr10_ref_v2	203382	.	A	T	.	ExcRegion	IntersectsRepeat=0;RepeatCorrectionApplied=0	SAC:ACF:DF:PD:GT:SGT:SF:SV:SIG:MT:PAC	0,0,3,0:0:1:2:./.:./.:.:0	0,0,8,0:0:1:2:./.:./.:.:0:0:.:.	0,0,6,0:0:1:2:./.:./.:.:0:0:.:.	0,0,10,0:0:1:2:./.:./.:.:0:0:.:.	0,0,6,0:0:1:2:./.:./.:.:0:0:.:.
chr10_ref_v2	203387	.	T	A	.	ExcRegion	IntersectsRepeat=0;RepeatCorrectionApplied=0	SAC:ACF:DF:PD:GT:SGT:SF:SV:SIG:MT:PAC	0,0,3,0:0:1:2:./.:./.:.:0	0,0,7,0:0:1:2:./.:./.:.:0:0:.:.	0,0,6,0:0:1:2:./.:./.:.:0:0:.:.	0,0,11,0:0:1:2:./.:./.:.:0:0:.:.	0,0,7,0:0:1:2:./.:./.:.:0:0:.:.
chr10_ref_v2	203676	.	C	G	.	ExcRegion	IntersectsRepeat=1;RepeatCorrectionApplied=0	SAC:ACF:DF:PD:GT:SGT:SF:SV:SIG:MT:PAC	0,0,0,0:0:1:2:./.:./.:.:0	0,0,1,0:0:1:2:./.:./.:.:0:0:.:.	0,0,0,0:0:1:2:./.:./.:.:0:0:.:.	0,0,0,0:0:1:2:./.:./.:.:0:0:.:.	0,0,0,0:0:1:2:./.:./.:.:0:0:.:.
chr10_ref_v2	203700	.	A	G	.	ExcRegion	IntersectsRepeat=0;RepeatCorrectionApplied=0	SAC:ACF:DF:PD:GT:SGT:SF:SV:SIG:MT:PAC	0,0,1,0:0:1:2:./.:./.:.:0	0,0,2,0:0:1:2:./.:./.:.:0:0:.:.	0,0,1,0:0:1:2:./.:./.:.:0:0:.:.	0,0,0,0:0:1:2:./.:./.:.:0:0:.:.	0,0,0,0:0:1:2:./.:./.:.:0:0:.:.
chr10_ref_v2	203715	.	C	T	.	ExcRegion	IntersectsRepeat=1;RepeatCorrectionApplied=0	SAC:ACF:DF:PD:GT:SGT:SF:SV:SIG:MT:PAC	0,0,1,0:0:1:2:./.:./.:.:0	0,0,2,0:0:1:2:./.:./.:.:0:0:.:.	0,0,2,0:0:1:2:./.:./.:.:0:0:.:.	0,0,0,0:0:1:2:./.:./.:.:0:0:.:.	0,0,1,0:0:1:2:./.:./.:.:0:0:.:.
chr10_ref_v2	203915	.	AATTATCATATAC	A	.	ExcRegion	IntersectsRepeat=1;RepeatCorrectionApplied=0	SAC:ACF:DF:PD:GT:SGT:SF:SV:SIG:MT:PAC	9,0,1,6:1:1:2:./.:./.:.:0	3,0,0,3:1:1:2:./.:./.:.:0:0:.:.	10,0,0,4:1:1:2:./.:./.:.:0:0:.:.	15,0,0,2:1:1:2:./.:./.:.:0:0:.:.	6,0,0,3:1:1:2:./.:./.:.:0:0:.:.
chr10_ref_v2	203942	.	A	C	.	PASS	IntersectsRepeat=1;RepeatCorrectionApplied=0	SAC:ACF:DF:PD:GT:SGT:SF:SV:SIG:MT:PAC	0,6,20,0:1:1:2:0/1:1/1:0.5:0	0,3,7,0:1:1:2:./.:./.:.:0:0:.:.	0,5,25,0:1:1:2:1/1:0/1:0.5:0:0:.:.	0,2,23,0:1:1:2:1/1:0/1:0.25:0:0:.:.	0,3,20,0:1:1:2:1/1:0/1:0.25:0:0:.:.
chr10_ref_v2	203944	.	A	G	.	PASS	IntersectsRepeat=0;RepeatCorrectionApplied=0	SAC:ACF:DF:PD:GT:SGT:SF:SV:SIG:MT:PAC	0,6,23,0:1:1:2:0/1:1/1:0.5:0	0,3,7,0:1:1:2:./.:./.:.:0:0:.:.	0,5,26,0:1:1:2:1/1:0/1:0.5:0:0:.:.	0,2,26,0:1:1:2:1/1:0/1:0.25:0:0:.:.	0,3,25,0:1:1:2:1/1:0/1:0.25:0:0:.:.
chr10_ref_v2	204059	.	GTAGAAA	G	.	PASS	IntersectsRepeat=0;RepeatCorrectionApplied=0	SAC:ACF:DF:PD:GT:SGT:SF:SV:SIG:MT:PAC	0,6,125,0:1:1:2:1/1:0/1:0.125:0	0,3,44,0:1:1:2:1/1:0/1:0.125:0:0:.:.	0,6,127,0:1:1:2:1/1:0/1:0.125:0:0:.:.	2,2,82,1:1:1:2:1/1:0/1:0.125:0:0:.:.	0,4,128,2:1:1:2:1/1:0/1:0.125:0:0:.:.
chr10_ref_v2	204079	.	T	A	.	PASS	IntersectsRepeat=1;RepeatCorrectionApplied=0	SAC:ACF:DF:PD:GT:SGT:SF:SV:SIG:MT:PAC	0,0,130,7:1:1:2:1/1:./.:.:0	0,0,52,3:1:1:2:1/1:./.:.:0:0:.:.	0,1,141,5:1:1:2:1/1:./.:.:0:0:.:.	0,0,86,6:1:1:2:1/1:./.:.:0:0:.:.	0,1,131,10:1:1:2:1/1:./.:.:0:0:.:.
chr10_ref_v2	223444	.	C	CTTCTTCTT	.	PASS	IntersectsRepeat=0;RepeatCorrectionApplied=0	SAC:ACF:DF:PD:GT:SGT:SF:SV:SIG:MT:PAC	0,0,111,93:1:1:2:1/1:./.:.:0	0,0,21,33:1:1:2:1/1:./.:.:0:0:.:.	0,0,94,91:1:1:2:1/1:./.:.:0:0:.:.	1,0,77,97:1:1:2:1/1:./.:.:0:0:.:.	0,0,100,81:1:1:2:1/1:./.:.:0:0:.:.
chr10_ref_v2	260526	.	T	C	.	PASS	IntersectsRepeat=1;RepeatCorrectionApplied=0	SAC:ACF:DF:PD:GT:SGT:SF:SV:SIG:MT:PAC	120,138,0,0:1:1:2:0/0:./.:.:0	40,29,0,0:1:1:2:0/0:./.:.:0:0:.:.	113,116,0,0:1:1:2:0/0:./.:.:0:0:.:.	78,101,0,0:1:1:2:0/0:./.:.:0:0:.:.	55,67,77,71:1:1:2:0/1:1/1:0.125:0:1:g.260526T>C:0
chr10_ref_v2	264865	.	A	C	.	PASS	IntersectsRepeat=0;RepeatCorrectionApplied=0	SAC:ACF:DF:PD:GT:SGT:SF:SV:SIG:MT:PAC	140,31,0,58:1:1:2:0/0:0/1:0.5:0	53,11,0,11:1:1:2:0/0:0/1:0.25:0:0:.:.	109,33,0,52:1:1:2:0/0:0/1:0.5:0:0:.:.	85,22,0,32:1:1:2:0/0:0/1:0.5:0:0:.:.	137,20,0,43:1:1:2:0/0:0/1:0.5:0:0:.:.
chr10_ref_v2	265659	.	GT	G	.	PASS	IntersectsRepeat=1;RepeatCorrectionApplied=1	SAC:ACF:DF:PD:GT:SGT:SF:SV:SIG:MT:PAC	19,19,25,11:1:1:2:0/1:0/0:0.125:0	5,5,7,0:1:0:2:./.:./.:.:0:0:.:.	13,16,20,5:1:1:2:0/1:0/0:0.25:0:0:.:.	17,28,14,6:1:1:2:0/0:0/1:0.25:0:0:.:.	14,20,27,5:1:1:2:0/1:0/0:0.125:0:0:.:.
chr10_ref_v2	265679	.	C	T	.	PASS	IntersectsRepeat=1;RepeatCorrectionApplied=0	SAC:ACF:DF:PD:GT:SGT:SF:SV:SIG:MT:PAC	32,94,21,0:1:1:2:0/0:0/1:0.25:0	17,19,5,0:1:1:2:0/0:0/1:0.25:0:0:.:.	22,73,16,0:1:1:2:0/0:0/1:0.25:0:0:.:.	27,73,9,0:1:1:2:0/0:0/1:0.25:0:0:.:.	29,89,21,0:1:1:2:0/0:0/1:0.25:0:0:.:.
chr10_ref_v2	265682	.	C	T	.	PASS	IntersectsRepeat=1;RepeatCorrectionApplied=0	SAC:ACF:DF:PD:GT:SGT:SF:SV:SIG:MT:PAC	38,94,21,0:1:1:2:0/0:0/1:0.25:0	17,19,5,0:1:1:2:0/0:0/1:0.25:0:0:.:.	26,76,16,0:1:1:2:0/0:0/1:0.25:0:0:.:.	27,70,9,0:1:1:2:0/0:0/1:0.25:0:0:.:.	35,94,21,0:1:1:2:0/0:0/1:0.25:0:0:.:.
chr10_ref_v2	268534	.	AT	A	.	PASS	IntersectsRepeat=1;RepeatCorrectionApplied=1	SAC:ACF:DF:PD:GT:SGT:SF:SV:SIG:MT:PAC	30,19,10,13:1:1:2:0/0:0/1:0.5:0	11,3,1,2:1:0:2:./.:./.:.:0:0:.:.	42,22,8,10:1:1:2:0/0:0/1:0.125:0:0:.:.	22,20,9,11:1:1:2:0/0:0/1:0.5:0:0:.:.	49,28,11,10:1:1:2:0/0:0/1:0.125:0:0:.:.
chr10_ref_v2	280557	.	C	CT	.	PASS	IntersectsRepeat=1;RepeatCorrectionApplied=1	SAC:ACF:DF:PD:GT:SGT:SF:SV:SIG:MT:PAC	43,25,8,5:1:1:2:0/0:0/1:0.25:0	10,4,4,1:1:0:2:./.:./.:.:0:0:.:.	41,32,5,3:1:1:2:0/0:./.:.:0:0:.:.	38,23,4,9:1:1:2:0/0:0/1:0.25:0:0:.:.	57,44,6,1:1:1:2:0/0:./.:.:0:0:.:.
chr10_ref_v2	285142	.	TTCTTCTCGCTGTTTCG	T	.	PASS	IntersectsRepeat=1;RepeatCorrectionApplied=0	SAC:ACF:DF:PD:GT:SGT:SF:SV:SIG:MT:PAC	0,1,78,94:1:1:2:1/1:./.:.:0	0,0,17,23:1:1:2:1/1:./.:.:0:0:.:.	0,0,61,83:1:1:2:1/1:./.:.:0:0:.:.	0,0,39,53:1:1:2:1/1:./.:.:0:0:.:.	1,0,46,82:1:1:2:1/1:./.:.:0:0:.:.
chr10_ref_v2	289373	.	TA	T	.	PASS	IntersectsRepeat=1;RepeatCorrectionApplied=1	SAC:ACF:DF:PD:GT:SGT:SF:SV:SIG:MT:PAC	32,45,12,6:1:1:2:0/0:./.:.:0	6,15,1,3:1:1:2:0/0:./.:.:0:0:.:.	35,38,14,6:1:1:2:0/0:0/1:0.125:0:0:.:.	24,29,7,4:1:1:2:0/0:./.:.:0:0:.:.	31,41,20,4:1:1:2:0/0:0/1:0.25:0:0:.:.
chr10_ref_v2	292879	.	A	AGAAGTAGTGCTCGAGGTAGGGTCGGAAGAAGTTGTACTG	.	PASS	IntersectsRepeat=1;RepeatCorrectionApplied=0	SAC:ACF:DF:PD:GT:SGT:SF:SV:SIG:MT:PAC	0,0,87,79:1:1:2:1/1:./.:.:0	0,0,12,24:1:1:2:1/1:./.:.:0:0:.:.	0,0,79,95:1:1:2:1/1:./.:.:0:0:.:.	0,0,86,64:1:1:2:1/1:./.:.:0:0:.:.	0,1,111,108:1:1:2:1/1:./.:.:0:0:.:.
chr10_ref_v2	292993	.	CGAGGAAGTA	C	.	PASS	IntersectsRepeat=0;RepeatCorrectionApplied=0	SAC:ACF:DF:PD:GT:SGT:SF:SV:SIG:MT:PAC	4,0,89,83:1:1:2:1/1:0/1:0.125:0	0,0,12,16:1:1:2:1/1:./.:.:0:0:.:.	3,0,111,107:1:1:2:1/1:./.:.:0:0:.:.	0,0,63,114:1:1:2:1/1:./.:.:0:0:.:.	2,0,134,132:1:1:2:1/1:./.:.:0:0:.:.
chr10_ref_v2	293257	.	G	GGAC	.	PASS	IntersectsRepeat=1;RepeatCorrectionApplied=0	SAC:ACF:DF:PD:GT:SGT:SF:SV:SIG:MT:PAC	0,0,94,86:1:1:2:1/1:./.:.:0	0,0,16,21:1:1:2:1/1:./.:.:0:0:.:.	0,0,89,115:1:1:2:1/1:./.:.:0:0:.:.	0,0,50,68:1:1:2:1/1:./.:.:0:0:.:.	0,1,96,133:1:1:2:1/1:./.:.:0:0:.:.
chr10_ref_v2	294266	.	A	ACAGGAAGAGCCGCCAAATGTCGCAGAGGAAACC	.	PASS	IntersectsRepeat=1;RepeatCorrectionApplied=0	SAC:ACF:DF:PD:GT:SGT:SF:SV:SIG:MT:PAC	0,1,50,42:1:1:2:1/1:./.:.:0	0,1,8,8:1:0:2:./.:./.:.:0:0:.:.	0,0,42,43:1:1:2:1/1:./.:.:0:0:.:.	0,0,28,23:1:1:2:1/1:./.:.:0:0:.:.	0,0,53,46:1:1:2:1/1:./.:.:0:0:.:.
chr10_ref_v2	302677	.	T	A	.	PASS	IntersectsRepeat=0;RepeatCorrectionApplied=0	SAC:ACF:DF:PD:GT:SGT:SF:SV:SIG:MT:PAC	131,113,0,0:1:1:2:0/0:./.:.:0	39,31,0,0:1:1:2:0/0:./.:.:0:0:.:.	125,140,0,0:1:1:2:0/0:./.:.:0:0:.:.	43,48,35,40:1:1:2:0/1:0/0:0.125:0:1:g.302677T>A:0	117,117,0,0:1:1:2:0/0:./.:.:0:0:.:.
chr10_ref_v2	313773	.	T	TTGTG	.	PASS	IntersectsRepeat=1;RepeatCorrectionApplied=1	SAC:ACF:DF:PD:GT:SGT:SF:SV:SIG:MT:PAC	1,1,82,66:1:1:2:1/1:./.:.:0	1,1,15,16:1:1:2:1/1:0/1:0.125:0:0:.:.	1,2,78,49:1:1:2:1/1:./.:.:0:0:.:.	1,0,61,39:1:1:2:1/1:./.:.:0:0:.:.	2,2,70,73:1:1:2:1/1:./.:.:0:0:.:.
chr10_ref_v2	315444	.	GA	G	.	PASS	IntersectsRepeat=1;RepeatCorrectionApplied=1	SAC:ACF:DF:PD:GT:SGT:SF:SV:SIG:MT:PAC	78,88,1,10:1:1:2:0/0:./.:.:0	26,17,0,1:1:1:2:0/0:./.:.:0:0:.:.	58,83,3,3:1:1:2:0/0:./.:.:0:0:.:.	46,57,5,8:1:1:2:0/0:0/1:0.125:0:0:.:.	63,81,4,13:1:1:2:0/0:./.:.:0:0:.:.
chr10_ref_v2	316186	.	T	A	.	PASS	IntersectsRepeat=0;RepeatCorrectionApplied=0	SAC:ACF:DF:PD:GT:SGT:SF:SV:SIG:MT:PAC	139,104,0,0:1:1:2:0/0:./.:.:0	16,12,20,6:1:1:2:0/1:./.:.:0:1:g.316186T>A:0	142,130,0,0:1:1:2:0/0:./.:.:0:0:.:.	101,73,0,0:1:1:2:0/0:./.:.:0:0:.:.	157,129,0,0:1:1:2:0/0:./.:.:0:0:.:.
chr10_ref_v2	316867	.	GTA	G	.	PASS	IntersectsRepeat=1;RepeatCorrectionApplied=1	SAC:ACF:DF:PD:GT:SGT:SF:SV:SIG:MT:PAC	48,44,9,7:1:1:2:0/0:0/1:0.25:0	26,19,1,1:1:1:2:0/0:./.:.:0:0:.:.	56,49,7,7:1:1:2:0/0:0/1:0.125:0:0:.:.	47,48,5,5:1:1:2:0/0:0/1:0.125:0:0:.:.	38,56,6,6:1:1:2:0/0:0/1:0.125:0:0:.:.
chr10_ref_v2	320649	.	A	T	.	PASS	IntersectsRepeat=0;RepeatCorrectionApplied=0	SAC:ACF:DF:PD:GT:SGT:SF:SV:SIG:MT:PAC	109,95,0,0:1:1:2:0/0:./.:.:0	34,31,1,0:1:1:2:0/0:./.:.:0:0:.:.	115,130,0,0:1:1:2:0/0:./.:.:0:0:.:.	44,50,50,36:1:1:2:0/1:./.:.:0:1:g.320649A>T:0	124,111,0,1:1:1:2:0/0:./.:.:0:0:.:.
chr10_ref_v2	330004	.	T	TCC	.	PASS	IntersectsRepeat=1;RepeatCorrectionApplied=1	SAC:ACF:DF:PD:GT:SGT:SF:SV:SIG:MT:PAC	2,0,53,83:1:1:2:1/1:./.:.:0	0,0,9,20:1:1:2:1/1:./.:.:0:0:.:.	0,0,33,74:1:1:2:1/1:./.:.:0:0:.:.	0,0,21,64:1:1:2:1/1:./.:.:0:0:.:.	2,0,39,87:1:1:2:1/1:./.:.:0:0:.:.
chr10_ref_v2	342126	.	AT	A	.	PASS	IntersectsRepeat=1;RepeatCorrectionApplied=1	SAC:ACF:DF:PD:GT:SGT:SF:SV:SIG:MT:PAC	22,14,1,4:1:1:2:0/0:./.:.:0	3,6,2,3:1:0:2:./.:./.:.:0:0:.:.	19,16,1,10:1:1:2:0/0:0/1:0.125:0:0:.:.	21,15,1,10:1:1:2:0/0:0/1:0.125:0:0:.:.	21,13,0,11:1:1:2:0/0:0/1:0.25:0:0:.:.
chr10_ref_v2	342827	.	T	G	.	PASS	IntersectsRepeat=1;RepeatCorrectionApplied=0	SAC:ACF:DF:PD:GT:SGT:SF:SV:SIG:MT:PAC	37,118,42,0:1:1:2:0/0:0/1:0.5:0	15,27,7,0:1:1:2:0/0:0/1:0.25:0:0:.:.	19,134,33,0:1:1:2:0/0:0/1:0.5:0:0:.:.	23,91,22,0:1:1:2:0/0:0/1:0.25:0:0:.:.	23,137,36,0:1:1:2:0/0:0/1:0.5:0:0:.:.
chr10_ref_v2	354375	.	T	C	.	ExcRegion	IntersectsRepeat=0;RepeatCorrectionApplied=0	SAC:ACF:DF:PD:GT:SGT:SF:SV:SIG:MT:PAC	3,57,3,0:1:1:2:./.:./.:.:0	2,15,1,0:1:0:2:./.:./.:.:0:0:.:.	2,44,5,0:1:1:2:./.:./.:.:0:0:.:.	1,34,0,0:1:1:2:./.:./.:.:0:0:.:.	2,60,4,0:1:1:2:./.:./.:.:0:0:.:.
chr10_ref_v2	354409	.	G	A	.	ExcRegion	IntersectsRepeat=0;RepeatCorrectionApplied=0	SAC:ACF:DF:PD:GT:SGT:SF:SV:SIG:MT:PAC	3,21,3,0:1:1:2:./.:./.:.:0	1,8,1,0:1:1:2:./.:./.:.:0:0:.:.	1,19,5,0:1:1:2:./.:./.:.:0:0:.:.	4,14,0,0:1:1:2:./.:./.:.:0:0:.:.	2,29,4,0:1:1:2:./.:./.:.:0:0:.:.
chr10_ref_v2	354413	.	C	A,T	.	ExcRegion	IntersectsRepeat=0;RepeatCorrectionApplied=0	SAC:ACF:DF:PD:GT:SGT:SF:SV:SIG:MT:PAC	0,18,4,0,3,0:1:1:2:./.:./.:.:0	1,7,1,0,0,0:1:1:2:./.:./.:.:0:0:.:.	1,19,5,0,0,0:1:1:2:./.:./.:.:0:0:.:.	0,14,0,0,4,0:1:1:2:./.:./.:.:0:0:.:.	1,28,4,0,0,0:1:1:2:./.:./.:.:0:0:.:.
chr10_ref_v2	354421	.	CCT	C	.	ExcRegion	IntersectsRepeat=0;RepeatCorrectionApplied=0	SAC:ACF:DF:PD:GT:SGT:SF:SV:SIG:MT:PAC	5,12,3,0:1:1:2:./.:./.:.:0	2,5,0,0:1:1:2:./.:./.:.:0:0:.:.	4,16,0,0:1:1:2:./.:./.:.:0:0:.:.	0,11,4,0:1:1:2:./.:./.:.:0:0:.:.	4,23,0,0:1:1:2:./.:./.:.:0:0:.:.
chr10_ref_v2	354426	.	T	A	.	ExcRegion	IntersectsRepeat=0;RepeatCorrectionApplied=0	SAC:ACF:DF:PD:GT:SGT:SF:SV:SIG:MT:PAC	4,9,4,0:1:1:2:./.:./.:.:0	1,5,1,0:1:1:2:./.:./.:.:0:0:.:.	0,13,2,0:1:1:2:./.:./.:.:0:0:.:.	4,11,0,0:1:1:2:./.:./.:.:0:0:.:.	1,16,3,0:1:1:2:./.:./.:.:0:0:.:.
chr10_ref_v2	354428	.	A	AAG	.	ExcRegion	IntersectsRepeat=0;RepeatCorrectionApplied=0	SAC:ACF:DF:PD:GT:SGT:SF:SV:SIG:MT:PAC	5,8,3,0:1:1:2:./.:./.:.:0	2,3,0,0:1:1:2:./.:./.:.:0:0:.:.	1,9,0,0:1:1:2:./.:./.:.:0:0:.:.	0,8,4,0:1:1:2:./.:./.:.:0:0:.:.	3,11,0,0:1:1:2:./.:./.:.:0:0:.:.
chr10_ref_v2	354429	.	T	G	.	ExcRegion	IntersectsRepeat=0;RepeatCorrectionApplied=0	SAC:ACF:DF:PD:GT:SGT:SF:SV:SIG:MT:PAC	5,8,3,0:1:1:2:./.:./.:.:0	2,2,0,0:1:1:2:./.:./.:.:0:0:.:.	1,8,0,0:1:1:2:./.:./.:.:0:0:.:.	0,7,4,0:1:1:2:./.:./.:.:0:0:.:.	3,11,0,0:1:1:2:./.:./.:.:0:0:.:.
chr10_ref_v2	354434	.	C	T	.	ExcRegion	IntersectsRepeat=0;RepeatCorrectionApplied=0	SAC:ACF:DF:PD:GT:SGT:SF:SV:SIG:MT:PAC	0,3,7,0:1:1:2:./.:./.:.:0	0,0,2,0:0:1:2:./.:./.:.:0:0:.:.	0,3,1,0:1:1:2:./.:./.:.:0:0:.:.	0,3,4,0:1:1:2:./.:./.:.:0:0:.:.	0,5,3,0:1:1:2:./.:./.:.:0:0:.:.
chr10_ref_v2	354436	.	T	TGCA	.	ExcRegion	IntersectsRepeat=1;RepeatCorrectionApplied=0	SAC:ACF:DF:PD:GT:SGT:SF:SV:SIG:MT:PAC	4,0,3,0:1:1:2:./.:./.:.:0	2,0,0,0:0:1:2:./.:./.:.:0:0:.:.	1,2,0,0:1:1:2:./.:./.:.:0:0:.:.	2,2,3,0:1:1:2:./.:./.:.:0:0:.:.	3,1,0,0:1:1:2:./.:./.:.:0:0:.:.
chr10_ref_v2	354438	.	T	TTCTACAC	.	ExcRegion	IntersectsRepeat=1;RepeatCorrectionApplied=0	SAC:ACF:DF:PD:GT:SGT:SF:SV:SIG:MT:PAC	4,0,3,0:1:1:2:./.:./.:.:0	2,0,0,0:0:1:2:./.:./.:.:0:0:.:.	1,0,0,0:0:1:2:./.:./.:.:0:0:.:.	2,0,4,0:1:1:2:./.:./.:.:0:0:.:.	2,0,0,0:0:1:2:./.:./.:.:0:0:.:.
chr10_ref_v2	354439	.	ATTT	A	.	ExcRegion	IntersectsRepeat=1;RepeatCorrectionApplied=0	SAC:ACF:DF:PD:GT:SGT:SF:SV:SIG:MT:PAC	6,0,1,0:1:1:2:./.:./.:.:0	1,0,1,0:1:1:2:./.:./.:.:0:0:.:.	1,0,0,0:0:1:2:./.:./.:.:0:0:.:.	6,0,0,0:0:1:2:./.:./.:.:0:0:.:.	1,0,1,0:1:1:2:./.:./.:.:0:0:.:.
chr10_ref_v2	354440	.	T	A	.	ExcRegion	IntersectsRepeat=1;RepeatCorrectionApplied=0	SAC:ACF:DF:PD:GT:SGT:SF:SV:SIG:MT:PAC	4,0,3,0:1:1:2:./.:./.:.:0	2,0,0,0:0:1:2:./.:./.:.:0:0:.:.	1,0,0,0:0:1:2:./.:./.:.:0:0:.:.	2,0,4,0:1:1:2:./.:./.:.:0:0:.:.	2,0,0,0:0:1:2:./.:./.:.:0:0:.:.
chr10_ref_v2	354441	.	T	C	.	ExcRegion	IntersectsRepeat=0;RepeatCorrectionApplied=0	SAC:ACF:DF:PD:GT:SGT:SF:SV:SIG:MT:PAC	5,0,2,0:1:1:2:./.:./.:.:0	2,0,0,0:0:1:2:./.:./.:.:0:0:.:.	0,0,1,0:0:1:2:./.:./.:.:0:0:.:.	6,0,0,0:0:1:2:./.:./.:.:0:0:.:.	1,0,1,0:1:1:2:./.:./.:.:0:0:.:.
chr10_ref_v2	354443	.	CTAT	C	.	ExcRegion	IntersectsRepeat=1;RepeatCorrectionApplied=1	SAC:ACF:DF:PD:GT:SGT:SF:SV:SIG:MT:PAC	6,0,1,0:1:1:2:./.:./.:.:0	1,0,1,0:1:1:2:./.:./.:.:0:0:.:.	1,0,0,0:0:1:2:./.:./.:.:0:0:.:.	6,0,0,0:0:1:2:./.:./.:.:0:0:.:.	0,0,1,0:0:1:2:./.:./.:.:0:0:.:.
chr10_ref_v2	354447	.	ATACT	A	.	ExcRegion	IntersectsRepeat=1;RepeatCorrectionApplied=0	SAC:ACF:DF:PD:GT:SGT:SF:SV:SIG:MT:PAC	3,0,3,0:1:1:2:./.:./.:.:0	2,0,0,0:0:1:2:./.:./.:.:0:0:.:.	1,0,0,0:0:1:2:./.:./.:.:0:0:.:.	3,0,3,0:1:1:2:./.:./.:.:0:0:.:.	1,0,0,0:0:1:2:./.:./.:.:0:0:.:.
chr10_ref_v2	354456	.	TTCCG	T	.	ExcRegion	IntersectsRepeat=1;RepeatCorrectionApplied=0	SAC:ACF:DF:PD:GT:SGT:SF:SV:SIG:MT:PAC	4,0,3,0:1:1:2:./.:./.:.:0	2,0,0,0:0:1:2:./.:./.:.:0:0:.:.	0,0,0,0:0:1:2:./.:./.:.:0:0:.:.	2,0,4,0:1:1:2:./.:./.:.:0:0:.:.	1,0,0,0:0:1:2:./.:./.:.:0:0:.:.
chr10_ref_v2	354458	.	C	A	.	ExcRegion	IntersectsRepeat=0;RepeatCorrectionApplied=0	SAC:ACF:DF:PD:GT:SGT:SF:SV:SIG:MT:PAC	3,0,4,0:1:1:2:./.:./.:.:0	0,0,2,0:0:1:2:./.:./.:.:0:0:.:.	0,0,0,0:0:1:2:./.:./.:.:0:0:.:.	4,0,2,0:1:1:2:./.:./.:.:0:0:.:.	0,0,1,0:0:1:2:./.:./.:.:0:0:.:.
chr10_ref_v2	354460	.	GT	G	.	ExcRegion	IntersectsRepeat=1;RepeatCorrectionApplied=1	SAC:ACF:DF:PD:GT:SGT:SF:SV:SIG:MT:PAC	3,0,4,0:1:1:2:./.:./.:.:0	0,0,2,0:0:1:2:./.:./.:.:0:0:.:.	0,0,0,0:0:1:2:./.:./.:.:0:0:.:.	4,0,2,0:1:1:2:./.:./.:.:0:0:.:.	0,0,0,0:0:1:2:./.:./.:.:0:0:.:.
chr10_ref_v2	354462	.	T	A	.	ExcRegion	IntersectsRepeat=1;RepeatCorrectionApplied=0	SAC:ACF:DF:PD:GT:SGT:SF:SV:SIG:MT:PAC	0,0,7,0:0:1:2:./.:./.:.:0	0,0,3,0:0:1:2:./.:./.:.:0:0:.:.	0,0,0,0:0:1:2:./.:./.:.:0:0:.:.	0,0,6,0:0:1:2:./.:./.:.:0:0:.:.	0,0,0,0:0:1:2:./.:./.:.:0:0:.:.
chr10_ref_v2	354465	.	AT	A	.	ExcRegion	IntersectsRepeat=0;RepeatCorrectionApplied=0	SAC:ACF:DF:PD:GT:SGT:SF:SV:SIG:MT:PAC	4,0,3,0:1:1:2:./.:./.:.:0	4,0,0,0:0:1:2:./.:./.:.:0:0:.:.	1,0,0,0:0:1:2:./.:./.:.:0:0:.:.	4,0,4,0:1:1:2:./.:./.:.:0:0:.:.	1,0,0,0:0:1:2:./.:./.:.:0:0:.:.
chr10_ref_v2	354468	.	CCTT	C	.	ExcRegion	IntersectsRepeat=0;RepeatCorrectionApplied=0	SAC:ACF:DF:PD:GT:SGT:SF:SV:SIG:MT:PAC	5,0,3,0:1:1:2:./.:./.:.:0	4,0,0,0:0:1:2:./.:./.:.:0:0:.:.	2,0,0,0:0:1:2:./.:./.:.:0:0:.:.	4,0,4,0:1:1:2:./.:./.:.:0:0:.:.	1,0,0,0:0:1:2:./.:./.:.:0:0:.:.
chr10_ref_v2	354471	.	T	C	.	ExcRegion	IntersectsRepeat=0;RepeatCorrectionApplied=0	SAC:ACF:DF:PD:GT:SGT:SF:SV:SIG:MT:PAC	3,0,4,0:1:1:2:./.:./.:.:0	0,0,4,0:0:1:2:./.:./.:.:0:0:.:.	0,0,2,0:0:1:2:./.:./.:.:0:0:.:.	4,0,4,0:1:1:2:./.:./.:.:0:0:.:.	0,0,1,0:0:1:2:./.:./.:.:0:0:.:.
chr10_ref_v2	354473	.	TTC	T	.	ExcRegion	IntersectsRepeat=0;RepeatCorrectionApplied=0	SAC:ACF:DF:PD:GT:SGT:SF:SV:SIG:MT:PAC	7,0,3,0:1:1:2:./.:./.:.:0	4,0,0,0:0:1:2:./.:./.:.:0:0:.:.	6,1,0,0:1:1:2:./.:./.:.:0:0:.:.	5,0,4,0:1:1:2:./.:./.:.:0:0:.:.	2,0,0,0:0:1:2:./.:./.:.:0:0:.:.
chr10_ref_v2	354485	.	T	C	.	ExcRegion	IntersectsRepeat=1;RepeatCorrectionApplied=0	SAC:ACF:DF:PD:GT:SGT:SF:SV:SIG:MT:PAC	9,0,2,0:1:1:2:./.:./.:.:0	2,0,2,0:1:1:2:./.:./.:.:0:0:.:.	5,1,1,0:1:1:2:./.:./.:.:0:0:.:.	6,0,4,0:1:1:2:./.:./.:.:0:0:.:.	2,0,4,0:1:1:2:./.:./.:.:0:0:.:.
chr10_ref_v2	354487	.	T	TTAATA	.	ExcRegion	IntersectsRepeat=0;RepeatCorrectionApplied=0	SAC:ACF:DF:PD:GT:SGT:SF:SV:SIG:MT:PAC	8,0,3,0:1:1:2:./.:./.:.:0	4,0,0,0:0:1:2:./.:./.:.:0:0:.:.	6,1,0,0:1:1:2:./.:./.:.:0:0:.:.	6,0,4,0:1:1:2:./.:./.:.:0:0:.:.	6,0,0,0:0:1:2:./.:./.:.:0:0:.:.
chr10_ref_v2	354493	.	T	TG	.	ExcRegion	IntersectsRepeat=0;RepeatCorrectionApplied=0	SAC:ACF:DF:PD:GT:SGT:SF:SV:SIG:MT:PAC	8,0,2,0:1:1:2:./.:./.:.:0	4,0,0,0:0:1:2:./.:./.:.:0:0:.:.	7,0,0,0:0:1:2:./.:./.:.:0:0:.:.	6,0,0,0:0:1:2:./.:./.:.:0:0:.:.	7,0,0,0:0:1:2:./.:./.:.:0:0:.:.
chr10_ref_v2	354622	.	C	CGATAGT	.	ExcRegion	IntersectsRepeat=0;RepeatCorrectionApplied=0	SAC:ACF:DF:PD:GT:SGT:SF:SV:SIG:MT:PAC	0,0,5,2:1:1:2:./.:./.:.:0	0,0,2,1:1:1:2:./.:./.:.:0:0:.:.	0,0,6,0:0:1:2:./.:./.:.:0:0:.:.	0,0,6,1:1:1:2:./.:./.:.:0:0:.:.	0,0,6,0:0:1:2:./.:./.:.:0:0:.:.
chr10_ref_v2	354625	.	A	ATTTTT	.	ExcRegion	IntersectsRepeat=1;RepeatCorrectionApplied=0	SAC:ACF:DF:PD:GT:SGT:SF:SV:SIG:MT:PAC	0,0,5,1:1:1:2:./.:./.:.:0	0,0,2,0:0:1:2:./.:./.:.:0:0:.:.	0,0,6,0:0:1:2:./.:./.:.:0:0:.:.	0,0,6,0:0:1:2:./.:./.:.:0:0:.:.	0,0,6,0:0:1:2:./.:./.:.:0:0:.:.
chr10_ref_v2	354626	.	A	ATTCCAACAGTGTT	.	ExcRegion	IntersectsRepeat=1;RepeatCorrectionApplied=0	SAC:ACF:DF:PD:GT:SGT:SF:SV:SIG:MT:PAC	0,0,5,0:0:1:2:./.:./.:.:0	0,0,2,0:0:1:2:./.:./.:.:0:0:.:.	0,0,6,0:0:1:2:./.:./.:.:0:0:.:.	0,0,6,0:0:1:2:./.:./.:.:0:0:.:.	0,0,6,0:0:1:2:./.:./.:.:0:0:.:.
chr10_ref_v2	354628	.	A	ACATATAAATATGT	.	ExcRegion	IntersectsRepeat=1;RepeatCorrectionApplied=0	SAC:ACF:DF:PD:GT:SGT:SF:SV:SIG:MT:PAC	0,0,3,0:0:1:2:./.:./.:.:0	0,0,2,0:0:1:2:./.:./.:.:0:0:.:.	0,0,4,0:0:1:2:./.:./.:.:0:0:.:.	0,0,5,0:0:1:2:./.:./.:.:0:0:.:.	0,0,5,0:0:1:2:./.:./.:.:0:0:.:.
chr10_ref_v2	354631	.	A	AATG	.	ExcRegion	IntersectsRepeat=1;RepeatCorrectionApplied=0	SAC:ACF:DF:PD:GT:SGT:SF:SV:SIG:MT:PAC	0,0,2,0:0:1:2:./.:./.:.:0	0,0,2,0:0:1:2:./.:./.:.:0:0:.:.	0,0,4,0:0:1:2:./.:./.:.:0:0:.:.	0,0,3,0:0:1:2:./.:./.:.:0:0:.:.	0,0,2,0:0:1:2:./.:./.:.:0:0:.:.
chr10_ref_v2	354636	.	G	GGT	.	ExcRegion	IntersectsRepeat=0;RepeatCorrectionApplied=0	SAC:ACF:DF:PD:GT:SGT:SF:SV:SIG:MT:PAC	0,0,1,0:0:1:2:./.:./.:.:0	0,0,1,0:0:1:2:./.:./.:.:0:0:.:.	0,0,3,0:0:1:2:./.:./.:.:0:0:.:.	0,0,2,0:0:1:2:./.:./.:.:0:0:.:.	0,0,1,0:0:1:2:./.:./.:.:0:0:.:.
chr10_ref_v2	354638	.	T	A	.	ExcRegion	IntersectsRepeat=1;RepeatCorrectionApplied=0	SAC:ACF:DF:PD:GT:SGT:SF:SV:SIG:MT:PAC	0,0,1,0:0:1:2:./.:./.:.:0	0,0,0,0:0:1:2:./.:./.:.:0:0:.:.	0,0,3,0:0:1:2:./.:./.:.:0:0:.:.	0,0,2,0:0:1:2:./.:./.:.:0:0:.:.	0,0,0,0:0:1:2:./.:./.:.:0:0:.:.
chr10_ref_v2	354641	.	T	A	.	ExcRegion	IntersectsRepeat=1;RepeatCorrectionApplied=0	SAC:ACF:DF:PD:GT:SGT:SF:SV:SIG:MT:PAC	0,0,1,0:0:1:2:./.:./.:.:0	0,0,0,0:0:1:2:./.:./.:.:0:0:.:.	0,0,3,0:0:1:2:./.:./.:.:0:0:.:.	0,0,2,0:0:1:2:./.:./.:.:0:0:.:.	0,0,0,0:0:1:2:./.:./.:.:0:0:.:.
chr10_ref_v2	354643	.	ATG	A	.	ExcRegion	IntersectsRepeat=0;RepeatCorrectionApplied=0	SAC:ACF:DF:PD:GT:SGT:SF:SV:SIG:MT:PAC	0,0,1,0:0:1:2:./.:./.:.:0	0,0,0,0:0:1:2:./.:./.:.:0:0:.:.	0,0,3,0:0:1:2:./.:./.:.:0:0:.:.	0,0,2,0:0:1:2:./.:./.:.:0:0:.:.	0,0,0,0:0:1:2:./.:./.:.:0:0:.:.
chr10_ref_v2	354665	.	T	G	.	ExcRegion	IntersectsRepeat=1;RepeatCorrectionApplied=0	SAC:ACF:DF:PD:GT:SGT:SF:SV:SIG:MT:PAC	0,0,0,1:0:1:2:./.:./.:.:0	0,0,0,0:0:1:2:./.:./.:.:0:0:.:.	0,0,0,2:0:1:2:./.:./.:.:0:0:.:.	0,0,0,3:0:1:2:./.:./.:.:0:0:.:.	0,1,0,2:1:1:2:./.:./.:.:0:0:.:.
chr10_ref_v2	354667	.	T	G	.	ExcRegion	IntersectsRepeat=1;RepeatCorrectionApplied=0	SAC:ACF:DF:PD:GT:SGT:SF:SV:SIG:MT:PAC	0,0,0,1:0:1:2:./.:./.:.:0	0,0,0,0:0:1:2:./.:./.:.:0:0:.:.	0,0,0,2:0:1:2:./.:./.:.:0:0:.:.	0,0,0,4:0:1:2:./.:./.:.:0:0:.:.	0,1,0,2:1:1:2:./.:./.:.:0:0:.:.
chr10_ref_v2	354669	.	A	T	.	ExcRegion	IntersectsRepeat=1;RepeatCorrectionApplied=0	SAC:ACF:DF:PD:GT:SGT:SF:SV:SIG:MT:PAC	0,0,0,1:0:1:2:./.:./.:.:0	0,0,0,0:0:1:2:./.:./.:.:0:0:.:.	0,0,0,2:0:1:2:./.:./.:.:0:0:.:.	0,0,0,4:0:1:2:./.:./.:.:0:0:.:.	0,1,0,2:1:1:2:./.:./.:.:0:0:.:.
chr10_ref_v2	354676	.	A	T	.	ExcRegion	IntersectsRepeat=1;RepeatCorrectionApplied=0	SAC:ACF:DF:PD:GT:SGT:SF:SV:SIG:MT:PAC	0,0,0,1:0:1:2:./.:./.:.:0	0,0,0,1:0:1:2:./.:./.:.:0:0:.:.	0,0,0,2:0:1:2:./.:./.:.:0:0:.:.	0,0,0,4:0:1:2:./.:./.:.:0:0:.:.	0,1,0,2:1:1:2:./.:./.:.:0:0:.:.
chr10_ref_v2	354754	.	T	C	.	ExcRegion	IntersectsRepeat=1;RepeatCorrectionApplied=0	SAC:ACF:DF:PD:GT:SGT:SF:SV:SIG:MT:PAC	0,0,0,1:0:1:2:./.:./.:.:0	0,0,0,2:0:1:2:./.:./.:.:0:0:.:.	0,1,1,2:1:1:2:./.:./.:.:0:0:.:.	0,0,0,3:0:1:2:./.:./.:.:0:0:.:.	0,2,0,2:1:1:2:./.:./.:.:0:0:.:.
chr10_ref_v2	357991	.	GT	G	.	PASS	IntersectsRepeat=1;RepeatCorrectionApplied=1	SAC:ACF:DF:PD:GT:SGT:SF:SV:SIG:MT:PAC	18,6,12,17:1:1:2:0/1:./.:.:0	3,5,2,3:1:0:2:./.:./.:.:0:0:.:.	12,9,8,24:1:1:2:0/1:1/1:0.125:0:0:.:.	17,7,11,19:1:1:2:0/1:./.:.:0:0:.:.	23,7,13,19:1:1:2:0/1:0/0:0.125:0:0:.:.
chr10_ref_v2	358012	.	A	T	.	PASS	IntersectsRepeat=1;RepeatCorrectionApplied=0	SAC:ACF:DF:PD:GT:SGT:SF:SV:SIG:MT:PAC	18,98,27,0:1:1:2:0/0:0/1:0.5:0	2,36,6,0:1:1:2:0/0:0/1:0.25:0:0:.:.	17,98,22,0:1:1:2:0/0:0/1:0.25:0:0:.:.	8,74,23,0:1:1:2:0/0:0/1:0.5:0:0:.:.	11,106,35,0:1:1:2:0/0:0/1:0.5:0:0:.:.
chr10_ref_v2	359603	.	GAAA	G,GA	.	PASS	IntersectsRepeat=1;RepeatCorrectionApplied=1	SAC:ACF:DF:PD:GT:SGT:SF:SV:SIG:MT:PAC	1,2,8,7,58,73:1:1:2:2/2:./.:.:0	0,0,0,2,19,14:1:1:2:2/2:./.:.:0:0:.:.	0,3,10,10,50,66:1:1:2:2/2:1/2:0.125:0:0:.:.	4,3,9,4,31,62:1:1:2:2/2:0/2:0.125:0:0:.:.	0,0,7,8,58,78:1:1:2:2/2:./.:.:0:0:.:.
chr10_ref_v2	361451	.	T	A	.	PASS	IntersectsRepeat=0;RepeatCorrectionApplied=0	SAC:ACF:DF:PD:GT:SGT:SF:SV:SIG:MT:PAC	109,131,0,0:1:1:2:0/0:./.:.:0	17,18,0,0:1:1:2:0/0:./.:.:0:0:.:.	96,133,1,0:1:1:2:0/0:./.:.:0:0:.:.	70,82,0,0:1:1:2:0/0:./.:.:0:0:.:.	63,70,65,62:1:1:2:0/1:./.:.:0:1:g.361451T>A:0
chr10_ref_v2	362990	.	A	C	.	PASS	IntersectsRepeat=0;RepeatCorrectionApplied=0	SAC:ACF:DF:PD:GT:SGT:SF:SV:SIG:MT:PAC	152,49,0,49:1:1:2:0/0:0/1:0.5:0	29,8,0,10:1:1:2:0/0:0/1:0.5:0:0:.:.	102,51,0,39:1:1:2:0/0:0/1:0.5:0:0:.:.	83,27,0,35:1:1:2:0/0:0/1:0.5:0:0:.:.	134,63,0,53:1:1:2:0/0:0/1:0.5:0:0:.:.
chr10_ref_v2	363915	.	C	A	.	PASS	IntersectsRepeat=1;RepeatCorrectionApplied=0	SAC:ACF:DF:PD:GT:SGT:SF:SV:SIG:MT:PAC	120,122,0,0:1:1:2:0/0:./.:.:0	36,28,0,0:1:1:2:0/0:./.:.:0:0:.:.	111,91,0,1:1:1:2:0/0:./.:.:0:0:.:.	81,88,0,0:1:1:2:0/0:./.:.:0:0:.:.	67,51,77,53:1:1:2:0/1:./.:.:0:1:g.363915C>A:0
chr10_ref_v2	374318	.	T	G	.	PASS	IntersectsRepeat=0;RepeatCorrectionApplied=0	SAC:ACF:DF:PD:GT:SGT:SF:SV:SIG:MT:PAC	24,99,50,1:1:1:2:0/0:0/1:0.5:0	15,22,7,0:1:1:2:0/0:0/1:0.25:0:0:.:.	23,77,27,0:1:1:2:0/0:0/1:0.5:0:0:.:.	19,61,27,0:1:1:2:0/0:0/1:0.5:0:0:.:.	48,82,40,0:1:1:2:0/0:0/1:0.5:0:0:.:.
chr10_ref_v2	376866	.	T	G	.	PASS	IntersectsRepeat=0;RepeatCorrectionApplied=0	SAC:ACF:DF:PD:GT:SGT:SF:SV:SIG:MT:PAC	16,116,18,1:1:1:2:0/0:0/1:0.25:0	6,32,9,0:1:1:2:0/0:0/1:0.5:0:0:.:.	13,110,24,0:1:1:2:0/0:0/1:0.25:0:0:.:.	21,94,11,0:1:1:2:0/0:0/1:0.25:0:0:.:.	21,123,29,0:1:1:2:0/0:0/1:0.25:0:0:.:.
chr10_ref_v2	387913	.	C	CA	.	PASS	IntersectsRepeat=1;RepeatCorrectionApplied=1	SAC:ACF:DF:PD:GT:SGT:SF:SV:SIG:MT:PAC	39,6,5,6:1:1:2:0/0:0/1:0.25:0	11,2,1,1:1:0:2:./.:./.:.:0:0:.:.	44,5,2,15:1:1:2:0/0:0/1:0.5:0:0:.:.	36,6,2,5:1:1:2:0/0:0/1:0.125:0:0:.:.	42,4,3,2:1:1:2:0/0:./.:.:0:0:.:.
chr10_ref_v2	393328	.	TTA	T	.	PASS	IntersectsRepeat=1;RepeatCorrectionApplied=1	SAC:ACF:DF:PD:GT:SGT:SF:SV:SIG:MT:PAC	30,68,3,9:1:1:2:0/0:0/1:0.125:0	29,23,2,0:1:1:2:0/0:0/1:0.125:0:0:.:.	32,62,1,3:1:1:2:0/0:./.:.:0:0:.:.	29,32,2,5:1:1:2:0/0:0/1:0.125:0:0:.:.	33,54,2,1:1:1:2:0/0:./.:.:0:0:.:.
chr10_ref_v2	393476	.	GA	G	.	PASS	IntersectsRepeat=1;RepeatCorrectionApplied=1	SAC:ACF:DF:PD:GT:SGT:SF:SV:SIG:MT:PAC	7,17,4,8:1:1:2:0/0:0/1:0.5:0	8,9,4,12:1:1:2:0/1:0/0:0.25:0:0:.:.	17,16,6,7:1:1:2:0/0:0/1:0.25:0:0:.:.	17,13,4,8:1:1:2:0/0:0/1:0.25:0:0:.:.	11,17,6,7:1:1:2:0/0:0/1:0.5:0:0:.:.
chr10_ref_v2	421974	.	C	A	.	PASS	IntersectsRepeat=0;RepeatCorrectionApplied=0	SAC:ACF:DF:PD:GT:SGT:SF:SV:SIG:MT:PAC	123,24,0,18:1:1:2:0/0:0/1:0.25:0	38,21,0,1:1:1:2:0/0:./.:.:0:0:.:.	113,13,0,18:1:1:2:0/0:0/1:0.25:0:0:.:.	96,9,0,9:1:1:2:0/0:0/1:0.125:0:0:.:.	111,19,0,27:1:1:2:0/0:0/1:0.25:0:0:.:.
chr10_ref_v2	423825	.	GAT	G	.	PASS	IntersectsRepeat=1;RepeatCorrectionApplied=1	SAC:ACF:DF:PD:GT:SGT:SF:SV:SIG:MT:PAC	29,22,15,8:1:1:2:0/0:0/1:0.5:0	12,9,4,6:1:1:2:0/0:0/1:0.5:0:0:.:.	20,21,7,4:1:1:2:0/0:0/1:0.125:0:0:.:.	20,23,6,2:1:1:2:0/0:./.:.:0:0:.:.	37,30,7,10:1:1:2:0/0:0/1:0.125:0:0:.:.
chr10_ref_v2	424559	.	C	CTTTTTTTTTT	.	PASS	IntersectsRepeat=1;RepeatCorrectionApplied=1	SAC:ACF:DF:PD:GT:SGT:SF:SV:SIG:MT:PAC	1,5,46,16:1:1:2:1/1:0/1:0.125:0	0,2,9,5:1:0:2:./.:./.:.:0:0:.:.	0,12,40,25:1:1:2:1/1:0/1:0.25:0:0:.:.	1,4,30,17:1:1:2:1/1:0/1:0.25:0:0:.:.	0,6,40,18:1:1:2:1/1:0/1:0.25:0:0:.:.
chr10_ref_v2	438196	.	G	T	.	PASS	IntersectsRepeat=0;RepeatCorrectionApplied=0	SAC:ACF:DF:PD:GT:SGT:SF:SV:SIG:MT:PAC	11,107,38,0:1:1:2:0/0:0/1:0.5:0	3,26,2,0:1:1:2:0/0:0/1:0.25:0:0:.:.	10,100,35,0:1:1:2:0/0:0/1:0.5:0:0:.:.	7,67,34,0:1:1:2:0/1:0/0:0.25:0:0:.:.	10,125,48,0:1:1:2:0/0:0/1:0.5:0:0:.:.
chr10_ref_v2	450173	.	A	C	.	PASS	IntersectsRepeat=0;RepeatCorrectionApplied=0	SAC:ACF:DF:PD:GT:SGT:SF:SV:SIG:MT:PAC	105,24,0,25:1:1:2:0/0:0/1:0.25:0	28,12,0,8:1:1:2:0/0:0/1:0.5:0:0:.:.	108,16,0,28:1:1:2:0/0:0/1:0.5:0:0:.:.	66,17,0,27:1:1:2:0/0:0/1:0.5:0:0:.:.	109,17,0,47:1:1:2:0/0:0/1:0.5:0:0:.:.
chr10_ref_v2	455719	.	GAT	G	.	PASS	IntersectsRepeat=1;RepeatCorrectionApplied=1	SAC:ACF:DF:PD:GT:SGT:SF:SV:SIG:MT:PAC	8,11,0,3:1:1:2:0/0:./.:.:0	3,3,4,2:1:0:2:./.:./.:.:0:0:.:.	6,9,2,0:1:1:2:./.:./.:.:0:0:.:.	8,1,0,2:1:1:2:./.:./.:.:0:0:.:.	2,10,2,0:1:1:2:./.:./.:.:0:0:.:.
chr10_ref_v2	457556	.	C	CA	.	PASS	IntersectsRepeat=1;RepeatCorrectionApplied=1	SAC:ACF:DF:PD:GT:SGT:SF:SV:SIG:MT:PAC	12,6,6,1:1:1:2:0/0:0/1:0.5:0	3,2,1,1:1:0:2:./.:./.:.:0:0:.:.	7,6,6,0:1:1:2:./.:./.:.:0:0:.:.	7,9,6,0:1:1:2:0/0:0/1:0.5:0:0:.:.	8,6,3,4:1:1:2:0/1:0/0:0.25:0:0:.:.
chr10_ref_v2	469783	.	GTAA	G	.	PASS	IntersectsRepeat=1;RepeatCorrectionApplied=1	SAC:ACF:DF:PD:GT:SGT:SF:SV:SIG:MT:PAC	1,0,9,17:1:1:2:1/1:0/1:0.125:0	1,1,5,9:1:0:2:./.:./.:.:0:0:.:.	1,0,6,13:1:1:2:1/1:0/1:0.125:0:0:.:.	0,0,6,5:1:1:2:./.:./.:.:0:0:.:.	0,0,6,9:1:1:2:./.:./.:.:0:0:.:.
chr10_ref_v2	470700	.	G	GA	.	PASS	IntersectsRepeat=1;RepeatCorrectionApplied=1	SAC:ACF:DF:PD:GT:SGT:SF:SV:SIG:MT:PAC	53,35,1,3:1:1:2:0/0:./.:.:0	9,15,0,1:1:1:2:0/0:./.:.:0:0:.:.	53,38,5,4:1:1:2:0/0:./.:.:0:0:.:.	49,28,6,5:1:1:2:0/0:0/1:0.125:0:0:.:.	67,59,7,8:1:1:2:0/0:0/1:0.125:0:0:.:.
chr10_ref_v2	471733	.	AT	A	.	PASS	IntersectsRepeat=1;RepeatCorrectionApplied=1	SAC:ACF:DF:PD:GT:SGT:SF:SV:SIG:MT:PAC	43,49,5,9:1:1:2:0/0:./.:.:0	17,13,2,2:1:1:2:0/0:./.:.:0:0:.:.	30,46,4,9:1:1:2:0/0:0/1:0.125:0:0:.:.	46,25,6,4:1:1:2:0/0:./.:.:0:0:.:.	39,54,5,4:1:1:2:0/0:./.:.:0:0:.:.
chr10_ref_v2	487515	.	A	T	.	PASS	IntersectsRepeat=0;RepeatCorrectionApplied=0	SAC:ACF:DF:PD:GT:SGT:SF:SV:SIG:MT:PAC	139,165,0,0:1:1:2:0/0:./.:.:0	31,28,0,0:1:1:2:0/0:./.:.:0:0:.:.	63,68,52,59:1:1:2:0/1:0/0:0.125:0:1:g.487515A>T:0	103,94,0,0:1:1:2:0/0:./.:.:0:0:.:.	149,146,0,0:1:1:2:0/0:./.:.:0:0:.:.
chr10_ref_v2	490418	.	C	T	.	PASS	IntersectsRepeat=1;RepeatCorrectionApplied=0	SAC:ACF:DF:PD:GT:SGT:SF:SV:SIG:MT:PAC	107,92,0,0:1:1:2:0/0:./.:.:0	27,25,0,0:1:1:2:0/0:./.:.:0:0:.:.	103,111,0,0:1:1:2:0/0:./.:.:0:0:.:.	43,40,38,24:1:1:2:0/1:0/0:0.125:0:1:g.490418C>T:0	114,128,0,0:1:1:2:0/0:./.:.:0:0:.:.
chr10_ref_v2	496752	.	A	AATATATATAT,AATATATATATAT	.	PASS	IntersectsRepeat=1;RepeatCorrectionApplied=1	SAC:ACF:DF:PD:GT:SGT:SF:SV:SIG:MT:PAC	0,1,2,2,13,12:1:1:2:2/2:./.:.:0	0,0,7,5,12,4:1:1:2:1/2:2/2:0.25:0:0:.:.	0,0,3,3,8,10:1:1:2:2/2:1/2:0.125:0:0:.:.	0,0,6,6,6,7:1:1:2:1/2:2/2:0.25:0:0:.:.	0,0,2,2,6,8:1:1:2:./.:./.:.:0:0:.:.
chr10_ref_v2	496957	.	A	AATATATATATATAT,AATATATATATATATAT	.	PASS	IntersectsRepeat=1;RepeatCorrectionApplied=1	SAC:ACF:DF:PD:GT:SGT:SF:SV:SIG:MT:PAC	0,0,7,4,12,4:1:1:2:2/2:1/2:0.5:0	0,0,2,5,5,8:1:1:2:2/2:1/2:0.5:0:0:.:.	0,0,4,1,4,5:1:1:2:./.:./.:.:0:0:.:.	0,0,3,3,4,1:1:1:2:./.:./.:.:0:0:.:.	0,0,5,2,10,4:1:1:2:2/2:1/2:0.5:0:0:.:.
chr10_ref_v2	518910	.	CGTGTGTGTGTGTGTGT	C	.	PASS	IntersectsRepeat=1;RepeatCorrectionApplied=1	SAC:ACF:DF:PD:GT:SGT:SF:SV:SIG:MT:PAC	1,7,45,50:1:1:2:1/1:0/1:0.125:0	1,1,12,7:1:1:2:1/1:0/1:0.125:0:0:.:.	1,5,39,51:1:1:2:1/1:0/1:0.125:0:0:.:.	2,8,36,43:1:1:2:1/1:0/1:0.25:0:0:.:.	3,4,46,57:1:1:2:1/1:0/1:0.125:0:0:.:.
chr10_ref_v2	523557	.	TAAAA	T,TA	.	PASS	IntersectsRepeat=1;RepeatCorrectionApplied=1	SAC:ACF:DF:PD:GT:SGT:SF:SV:SIG:MT:PAC	18,1,8,9,44,50:1:1:2:2/2:0/2:0.25:0	5,2,6,3,15,26:1:1:2:2/2:0/2:0.25:0:0:.:.	24,1,13,12,59,54:1:1:2:2/2:0/2:0.25:0:0:.:.	14,0,6,3,39,52:1:1:2:2/2:0/2:0.25:0:0:.:.	20,2,9,13,65,56:1:1:2:2/2:0/2:0.25:0:0:.:.
chr10_ref_v2	525354	.	GA	G	.	PASS	IntersectsRepeat=1;RepeatCorrectionApplied=1	SAC:ACF:DF:PD:GT:SGT:SF:SV:SIG:MT:PAC	12,35,4,11:1:1:2:0/0:0/1:0.125:0	2,12,1,2:1:0:2:./.:./.:.:0:0:.:.	18,35,8,7:1:1:2:0/0:0/1:0.125:0:0:.:.	18,24,2,11:1:1:2:0/0:0/1:0.125:0:0:.:.	26,38,6,19:1:1:2:0/0:0/1:0.25:0:0:.:.
chr10_ref_v2	525416	.	T	G	.	PASS	IntersectsRepeat=0;RepeatCorrectionApplied=0	SAC:ACF:DF:PD:GT:SGT:SF:SV:SIG:MT:PAC	31,38,11,7:1:1:2:0/0:0/1:0.5:1	3,9,2,2:1:0:2:./.:./.:.:0:0:.:.	21,31,10,13:1:1:2:0/0:0/1:0.5:0:0:.:.	20,26,6,5:1:1:2:0/0:0/1:0.5:0:0:.:.	27,30,15,2:1:1:2:0/0:0/1:0.5:0:0:.:.
chr10_ref_v2	525434	.	TA	T	.	PASS	IntersectsRepeat=1;RepeatCorrectionApplied=1	SAC:ACF:DF:PD:GT:SGT:SF:SV:SIG:MT:PAC	8,29,3,11:1:1:2:0/0:0/1:0.25:0	1,7,0,3:1:0:2:./.:./.:.:0:0:.:.	7,28,1,10:1:1:2:0/0:0/1:0.125:0:0:.:.	9,24,0,5:1:1:2:0/0:./.:.:0:0:.:.	9,29,0,7:1:1:2:0/0:./.:.:0:0:.:.
chr10_ref_v2	537753	.	G	T	.	PASS	IntersectsRepeat=1;RepeatCorrectionApplied=0	SAC:ACF:DF:PD:GT:SGT:SF:SV:SIG:MT:PAC	9,6,9,12:1:1:2:0/1:1/1:0.125:0	2,2,5,0:1:1:2:./.:./.:.:0:0:.:.	13,14,5,7:1:1:2:0/1:0/0:0.5:0:0:.:.	7,9,4,5:1:1:2:0/1:0/0:0.25:0:0:.:.	11,6,5,8:1:1:2:0/1:0/0:0.125:0:0:.:.
chr10_ref_v2	537758	.	T	TGATTTCCA	.	PASS	IntersectsRepeat=1;RepeatCorrectionApplied=0	SAC:ACF:DF:PD:GT:SGT:SF:SV:SIG:MT:PAC	0,1,9,12:1:1:2:1/1:0/1:0.125:0	0,0,5,0:0:1:2:./.:./.:.:0:0:.:.	5,6,5,7:1:1:2:0/1:./.:.:0:0:.:.	1,5,4,5:1:1:2:./.:./.:.:0:0:.:.	0,4,5,8:1:1:2:./.:./.:.:0:0:.:.
chr10_ref_v2	540551	.	G	GCAACTGTTGGAAT	.	ExcRegion	IntersectsRepeat=0;RepeatCorrectionApplied=0	SAC:ACF:DF:PD:GT:SGT:SF:SV:SIG:MT:PAC	0,9,0,12:1:1:2:./.:./.:.:0	2,4,0,1:1:0:2:./.:./.:.:0:0:.:.	3,6,0,13:1:1:2:./.:./.:.:0:0:.:.	0,9,0,9:1:1:2:./.:./.:.:0:0:.:.	0,9,0,18:1:1:2:./.:./.:.:0:0:.:.
chr10_ref_v2	540768	.	G	T	.	ExcRegion	IntersectsRepeat=1;RepeatCorrectionApplied=0	SAC:ACF:DF:PD:GT:SGT:SF:SV:SIG:MT:PAC	0,0,0,1:0:1:2:./.:./.:.:0	0,0,0,3:0:1:2:./.:./.:.:0:0:.:.	0,0,0,1:0:1:2:./.:./.:.:0:0:.:.	0,0,0,2:0:1:2:./.:./.:.:0:0:.:.	0,0,0,3:0:1:2:./.:./.:.:0:0:.:.
chr10_ref_v2	540769	.	TGA	T	.	ExcRegion	IntersectsRepeat=1;RepeatCorrectionApplied=0	SAC:ACF:DF:PD:GT:SGT:SF:SV:SIG:MT:PAC	0,0,0,1:0:1:2:./.:./.:.:0	0,0,0,3:0:1:2:./.:./.:.:0:0:.:.	0,0,0,1:0:1:2:./.:./.:.:0:0:.:.	0,0,0,2:0:1:2:./.:./.:.:0:0:.:.	0,0,0,3:0:1:2:./.:./.:.:0:0:.:.
chr10_ref_v2	540772	.	T	TTA	.	ExcRegion	IntersectsRepeat=0;RepeatCorrectionApplied=0	SAC:ACF:DF:PD:GT:SGT:SF:SV:SIG:MT:PAC	0,0,0,1:0:1:2:./.:./.:.:0	0,0,0,3:0:1:2:./.:./.:.:0:0:.:.	0,0,0,1:0:1:2:./.:./.:.:0:0:.:.	0,0,0,2:0:1:2:./.:./.:.:0:0:.:.	0,0,0,3:0:1:2:./.:./.:.:0:0:.:.
chr10_ref_v2	540779	.	T	A	.	ExcRegion	IntersectsRepeat=1;RepeatCorrectionApplied=0	SAC:ACF:DF:PD:GT:SGT:SF:SV:SIG:MT:PAC	0,0,0,1:0:1:2:./.:./.:.:0	0,0,0,3:0:1:2:./.:./.:.:0:0:.:.	0,0,0,1:0:1:2:./.:./.:.:0:0:.:.	0,0,0,3:0:1:2:./.:./.:.:0:0:.:.	0,0,0,3:0:1:2:./.:./.:.:0:0:.:.
chr10_ref_v2	540799	.	A	T	.	ExcRegion	IntersectsRepeat=0;RepeatCorrectionApplied=0	SAC:ACF:DF:PD:GT:SGT:SF:SV:SIG:MT:PAC	0,0,0,1:0:1:2:./.:./.:.:0	0,0,0,3:0:1:2:./.:./.:.:0:0:.:.	0,0,0,1:0:1:2:./.:./.:.:0:0:.:.	0,0,0,3:0:1:2:./.:./.:.:0:0:.:.	0,0,0,3:0:1:2:./.:./.:.:0:0:.:.
chr10_ref_v2	540800	.	AG	A	.	ExcRegion	IntersectsRepeat=0;RepeatCorrectionApplied=0	SAC:ACF:DF:PD:GT:SGT:SF:SV:SIG:MT:PAC	0,0,0,1:0:1:2:./.:./.:.:0	0,0,0,3:0:1:2:./.:./.:.:0:0:.:.	0,0,0,1:0:1:2:./.:./.:.:0:0:.:.	0,0,0,3:0:1:2:./.:./.:.:0:0:.:.	0,0,0,3:0:1:2:./.:./.:.:0:0:.:.
chr10_ref_v2	540819	.	C	G	.	ExcRegion	IntersectsRepeat=1;RepeatCorrectionApplied=0	SAC:ACF:DF:PD:GT:SGT:SF:SV:SIG:MT:PAC	0,0,0,3:0:1:2:./.:./.:.:0	0,0,0,3:0:1:2:./.:./.:.:0:0:.:.	0,0,0,2:0:1:2:./.:./.:.:0:0:.:.	0,0,0,4:0:1:2:./.:./.:.:0:0:.:.	0,0,0,5:0:1:2:./.:./.:.:0:0:.:.
chr10_ref_v2	540858	.	C	T	.	ExcRegion	IntersectsRepeat=1;RepeatCorrectionApplied=0	SAC:ACF:DF:PD:GT:SGT:SF:SV:SIG:MT:PAC	0,0,0,3:0:1:2:./.:./.:.:0	0,1,0,2:1:1:2:./.:./.:.:0:0:.:.	0,0,0,2:0:1:2:./.:./.:.:0:0:.:.	0,0,0,3:0:1:2:./.:./.:.:0:0:.:.	0,0,0,4:0:1:2:./.:./.:.:0:0:.:.
chr10_ref_v2	543234	.	GAGTGACATTATTATGTTGAACTAGTAACACCCTTTTGTGGATTCCTACATACCCAGAGAGAACTCCT	G	.	ExcRegion	IntersectsRepeat=0;RepeatCorrectionApplied=0	SAC:ACF:DF:PD:GT:SGT:SF:SV:SIG:MT:PAC	0,0,38,48:1:1:2:./.:./.:.:0	0,1,15,12:1:1:2:./.:./.:.:0:0:.:.	0,0,31,46:1:1:2:./.:./.:.:0:0:.:.	0,0,31,33:1:1:2:./.:./.:.:0:0:.:.	0,0,36,39:1:1:2:./.:./.:.:0:0:.:.
chr10_ref_v2	543546	.	GTGAC	G	.	PASS	IntersectsRepeat=1;RepeatCorrectionApplied=1	SAC:ACF:DF:PD:GT:SGT:SF:SV:SIG:MT:PAC	0,0,53,122:1:1:2:1/1:./.:.:0	0,0,14,27:1:1:2:1/1:./.:.:0:0:.:.	0,0,58,98:1:1:2:1/1:./.:.:0:0:.:.	0,0,42,72:1:1:2:1/1:./.:.:0:0:.:.	0,0,72,102:1:1:2:1/1:./.:.:0:0:.:.
chr10_ref_v2	549750	.	CT	C	.	PASS	IntersectsRepeat=1;RepeatCorrectionApplied=1	SAC:ACF:DF:PD:GT:SGT:SF:SV:SIG:MT:PAC	8,5,50,49:1:1:2:1/1:0/1:0.125:0	1,1,12,12:1:1:2:1/1:./.:.:0:0:.:.	5,5,57,46:1:1:2:1/1:0/1:0.125:0:0:.:.	0,0,31,42:1:1:2:1/1:./.:.:0:0:.:.	8,1,51,40:1:1:2:1/1:0/1:0.125:0:0:.:.
chr10_ref_v2	556532	.	A	C	.	ExcRegion	IntersectsRepeat=0;RepeatCorrectionApplied=0	SAC:ACF:DF:PD:GT:SGT:SF:SV:SIG:MT:PAC	125,21,0,29:1:1:2:./.:./.:.:0	30,11,0,5:1:1:2:./.:./.:.:0:0:.:.	107,20,0,30:1:1:2:./.:./.:.:0:0:.:.	67,20,0,23:1:1:2:./.:./.:.:0:0:.:.	134,26,0,27:1:1:2:./.:./.:.:0:0:.:.
chr10_ref_v2	560507	.	G	A	.	PASS	IntersectsRepeat=1;RepeatCorrectionApplied=0	SAC:ACF:DF:PD:GT:SGT:SF:SV:SIG:MT:PAC	127,105,0,0:1:1:2:0/0:./.:.:0	29,36,0,0:1:1:2:0/0:./.:.:0:0:.:.	49,59,63,36:1:1:2:0/1:./.:.:0:1:g.560507G>A:0	74,64,0,0:1:1:2:0/0:./.:.:0:0:.:.	165,94,0,0:1:1:2:0/0:./.:.:0:0:.:.
chr10_ref_v2	566511	.	G	GTAT	.	PASS	IntersectsRepeat=1;RepeatCorrectionApplied=1	SAC:ACF:DF:PD:GT:SGT:SF:SV:SIG:MT:PAC	0,1,94,67:1:1:2:1/1:./.:.:0	0,1,41,24:1:1:2:1/1:./.:.:0:0:.:.	3,2,89,80:1:1:2:1/1:./.:.:0:0:.:.	2,0,64,68:1:1:2:1/1:./.:.:0:0:.:.	1,1,97,71:1:1:2:1/1:./.:.:0:0:.:.
chr10_ref_v2	570197	.	G	GT,GTT	.	PASS	IntersectsRepeat=1;RepeatCorrectionApplied=1	SAC:ACF:DF:PD:GT:SGT:SF:SV:SIG:MT:PAC	1,0,13,8,94,50:1:1:2:2/2:1/2:0.125:0	0,0,2,5,13,16:1:1:2:2/2:1/2:0.25:0:0:.:.	0,1,10,4,78,61:1:1:2:2/2:./.:.:0:0:.:.	0,0,8,4,52,61:1:1:2:2/2:./.:.:0:0:.:.	2,0,4,5,112,66:1:1:2:2/2:./.:.:0:0:.:.
chr10_ref_v2	570384	.	AAT	A	.	PASS	IntersectsRepeat=1;RepeatCorrectionApplied=0	SAC:ACF:DF:PD:GT:SGT:SF:SV:SIG:MT:PAC	10,2,52,58:1:1:2:1/1:0/1:0.25:0	0,0,8,15:1:1:2:1/1:./.:.:0:0:.:.	10,3,41,48:1:1:2:1/1:0/1:0.25:0:0:.:.	10,2,41,30:1:1:2:1/1:0/1:0.25:0:0:.:.	6,7,50,55:1:1:2:1/1:0/1:0.25:0:0:.:.
chr10_ref_v2	574850	.	G	GAA	.	PASS	IntersectsRepeat=1;RepeatCorrectionApplied=1	SAC:ACF:DF:PD:GT:SGT:SF:SV:SIG:MT:PAC	0,0,68,56:1:1:2:1/1:./.:.:0	0,0,21,27:1:1:2:1/1:./.:.:0:0:.:.	0,0,60,43:1:1:2:1/1:./.:.:0:0:.:.	0,0,59,44:1:1:2:1/1:./.:.:0:0:.:.	0,0,67,44:1:1:2:1/1:./.:.:0:0:.:.
chr10_ref_v2	576622	.	A	AATATATATATATATATATATAT	.	PASS	IntersectsRepeat=1;RepeatCorrectionApplied=1	SAC:ACF:DF:PD:GT:SGT:SF:SV:SIG:MT:PAC	0,0,2,7:1:1:2:./.:./.:.:0	0,0,3,8:1:0:2:./.:./.:.:0:0:.:.	0,0,4,5:1:1:2:./.:./.:.:0:0:.:.	0,0,4,6:1:1:2:./.:./.:.:0:0:.:.	0,0,12,2:1:1:2:./.:./.:.:0:0:.:.
chr10_ref_v2	579845	.	C	CT	.	PASS	IntersectsRepeat=1;RepeatCorrectionApplied=1	SAC:ACF:DF:PD:GT:SGT:SF:SV:SIG:MT:PAC	11,53,2,9:1:1:2:0/0:0/1:0.125:0	1,21,2,4:1:1:2:0/0:0/1:0.25:0:0:.:.	9,55,4,12:1:1:2:0/0:0/1:0.25:0:0:.:.	6,42,2,2:1:1:2:0/0:./.:.:0:0:.:.	7,57,2,9:1:1:2:0/0:0/1:0.125:0:0:.:.
chr10_ref_v2	588595	.	C	A	.	PASS	IntersectsRepeat=0;RepeatCorrectionApplied=0	SAC:ACF:DF:PD:GT:SGT:SF:SV:SIG:MT:PAC	175,20,0,48:1:1:2:0/0:0/1:0.5:0	42,18,0,8:1:1:2:0/0:0/1:0.25:0:0:.:.	137,17,0,37:1:1:2:0/0:0/1:0.5:0:0:.:.	119,18,0,36:1:1:2:0/0:0/1:0.5:0:0:.:.	160,22,0,51:1:1:2:0/0:0/1:0.5:0:0:.:.
chr10_ref_v2	593782	.	ATTGTTGTTGTTG	A	.	PASS	IntersectsRepeat=1;RepeatCorrectionApplied=1	SAC:ACF:DF:PD:GT:SGT:SF:SV:SIG:MT:PAC	0,1,70,82:1:1:2:1/1:./.:.:0	1,0,12,21:1:1:2:1/1:./.:.:0:0:.:.	0,0,82,88:1:1:2:1/1:./.:.:0:0:.:.	0,0,58,60:1:1:2:1/1:./.:.:0:0:.:.	1,0,87,94:1:1:2:1/1:./.:.:0:0:.:.
chr10_ref_v2	607477	.	T	G	.	PASS	IntersectsRepeat=0;RepeatCorrectionApplied=0	SAC:ACF:DF:PD:GT:SGT:SF:SV:SIG:MT:PAC	13,97,17,0:1:1:2:0/0:0/1:0.25:0	17,17,6,0:1:1:2:0/0:0/1:0.25:0:0:.:.	18,79,14,0:1:1:2:0/0:0/1:0.25:0:0:.:.	13,41,16,0:1:1:2:0/0:0/1:0.5:0:0:.:.	30,82,17,0:1:1:2:0/0:0/1:0.25:0:0:.:.
chr10_ref_v2	617624	.	A	ATTTTT,ATTTT	.	PASS	IntersectsRepeat=1;RepeatCorrectionApplied=1	SAC:ACF:DF:PD:GT:SGT:SF:SV:SIG:MT:PAC	6,0,34,38,15,31:1:1:2:1/2:0/1:0.125:0	1,0,5,10,4,4:1:1:2:1/2:1/1:0.5:0:0:.:.	1,1,19,23,29,32:1:1:2:1/2:2/2:0.125:0:0:.:.	3,0,30,33,11,22:1:1:2:1/2:1/1:0.5:0:0:.:.	2,1,31,39,11,20:1:1:2:1/2:1/1:0.5:0:0:.:.
chr10_ref_v2	628397	.	T	A	.	PASS	IntersectsRepeat=0;RepeatCorrectionApplied=0	SAC:ACF:DF:PD:GT:SGT:SF:SV:SIG:MT:PAC	19,17,5,0:1:1:2:0/0:0/1:0.25:0	11,7,2,1:1:1:2:0/0:0/1:0.25:0:0:.:.	13,12,7,1:1:1:2:0/0:0/1:0.5:0:0:.:.	14,13,6,0:1:1:2:0/0:0/1:0.5:0:0:.:.	24,20,13,0:1:1:2:0/0:0/1:0.5:0:0:.:.
chr10_ref_v2	629167	.	C	T	.	PASS	IntersectsRepeat=1;RepeatCorrectionApplied=0	SAC:ACF:DF:PD:GT:SGT:SF:SV:SIG:MT:PAC	52,90,34,0:1:1:2:0/0:0/1:0.5:0	7,33,9,0:1:1:2:0/0:0/1:0.5:0:0:.:.	35,78,30,0:1:1:2:0/0:0/1:0.5:0:0:.:.	35,60,20,0:1:1:2:0/0:0/1:0.5:0:0:.:.	51,92,20,0:1:1:2:0/0:0/1:0.25:0:0:.:.
chr10_ref_v2	629172	.	G	T	.	PASS	IntersectsRepeat=1;RepeatCorrectionApplied=0	SAC:ACF:DF:PD:GT:SGT:SF:SV:SIG:MT:PAC	43,86,8,0:1:1:2:0/0:0/1:0.125:0	7,29,2,0:1:1:2:0/0:0/1:0.125:0:0:.:.	27,80,6,0:1:1:2:0/0:0/1:0.125:0:0:.:.	29,59,2,0:1:1:2:0/0:./.:.:0:0:.:.	30,90,6,0:1:1:2:0/0:0/1:0.125:0:0:.:.
chr10_ref_v2	638813	.	G	T	.	PASS	IntersectsRepeat=0;RepeatCorrectionApplied=0	SAC:ACF:DF:PD:GT:SGT:SF:SV:SIG:MT:PAC	30,120,41,0:1:1:2:0/0:0/1:0.5:0	10,22,11,0:1:1:2:0/0:0/1:0.5:0:0:.:.	15,94,26,1:1:1:2:0/0:0/1:0.5:0:0:.:.	14,77,38,0:1:1:2:0/0:0/1:0.5:0:0:.:.	30,135,48,1:1:1:2:0/0:0/1:0.5:0:0:.:.
chr10_ref_v2	638814	.	C	T	.	PASS	IntersectsRepeat=1;RepeatCorrectionApplied=0	SAC:ACF:DF:PD:GT:SGT:SF:SV:SIG:MT:PAC	32,121,37,0:1:1:2:0/0:0/1:0.5:0	12,23,10,0:1:1:2:0/0:0/1:0.5:0:0:.:.	21,95,26,1:1:1:2:0/0:0/1:0.5:0:0:.:.	16,77,38,0:1:1:2:0/0:0/1:0.5:0:0:.:.	32,136,46,1:1:1:2:0/0:0/1:0.5:0:0:.:.
chr10_ref_v2	638819	.	C	T	.	PASS	IntersectsRepeat=0;RepeatCorrectionApplied=0	SAC:ACF:DF:PD:GT:SGT:SF:SV:SIG:MT:PAC	46,111,22,0:1:1:2:0/0:0/1:0.25:0	13,21,7,0:1:1:2:0/0:0/1:0.5:0:0:.:.	25,85,12,1:1:1:2:0/0:0/1:0.25:0:0:.:.	24,73,27,0:1:1:2:0/0:0/1:0.5:0:0:.:.	47,128,25,1:1:1:2:0/0:0/1:0.25:0:0:.:.
chr10_ref_v2	638820	.	A	T	.	PASS	IntersectsRepeat=1;RepeatCorrectionApplied=0	SAC:ACF:DF:PD:GT:SGT:SF:SV:SIG:MT:PAC	49,110,23,0:1:1:2:0/0:0/1:0.25:0	13,21,7,0:1:1:2:0/0:0/1:0.5:0:0:.:.	31,75,12,1:1:1:2:0/0:0/1:0.25:0:0:.:.	26,71,27,0:1:1:2:0/0:0/1:0.5:0:0:.:.	51,125,24,1:1:1:2:0/0:0/1:0.25:0:0:.:.
chr10_ref_v2	639590	.	A	ACC	.	PASS	IntersectsRepeat=1;RepeatCorrectionApplied=0	SAC:ACF:DF:PD:GT:SGT:SF:SV:SIG:MT:PAC	13,10,23,25:1:1:2:0/1:1/1:0.25:0	0,0,5,1:1:1:2:./.:./.:.:0:0:.:.	11,13,34,24:1:1:2:1/1:0/1:0.5:1:0:.:.	16,11,17,22:1:1:2:0/1:1/1:0.125:0:0:.:.	7,6,37,31:1:1:2:1/1:0/1:0.25:0:0:.:.
chr10_ref_v2	639592	.	A	C	.	PASS	IntersectsRepeat=1;RepeatCorrectionApplied=0	SAC:ACF:DF:PD:GT:SGT:SF:SV:SIG:MT:PAC	25,28,11,9:1:1:2:0/0:0/1:0.5:1	5,1,0,0:1:1:2:./.:./.:.:0:0:.:.	37,33,8,9:1:1:2:0/0:0/1:0.5:1:0:.:.	22,30,12,5:1:1:2:0/0:0/1:0.5:1:0:.:.	43,37,4,3:1:1:2:0/0:0/1:0.125:0:0:.:.
chr10_ref_v2	640918	.	T	G	.	PASS	IntersectsRepeat=0;RepeatCorrectionApplied=0	SAC:ACF:DF:PD:GT:SGT:SF:SV:SIG:MT:PAC	37,137,34,0:1:1:2:0/0:0/1:0.25:0	13,22,1,0:1:1:2:0/0:./.:.:0:0:.:.	31,140,42,0:1:1:2:0/0:0/1:0.5:0:0:.:.	31,85,32,0:1:1:2:0/0:0/1:0.5:0:0:.:.	49,147,38,0:1:1:2:0/0:0/1:0.25:0:0:.:.
chr10_ref_v2	641485	.	T	TA	.	PASS	IntersectsRepeat=1;RepeatCorrectionApplied=1	SAC:ACF:DF:PD:GT:SGT:SF:SV:SIG:MT:PAC	0,5,64,79:1:1:2:1/1:./.:.:0	1,1,19,29:1:1:2:1/1:./.:.:0:0:.:.	2,3,71,80:1:1:2:1/1:./.:.:0:0:.:.	1,3,57,59:1:1:2:1/1:./.:.:0:0:.:.	2,6,67,95:1:1:2:1/1:./.:.:0:0:.:.
chr10_ref_v2	658249	.	T	TTC	.	PASS	IntersectsRepeat=1;RepeatCorrectionApplied=1	SAC:ACF:DF:PD:GT:SGT:SF:SV:SIG:MT:PAC	3,10,100,136:1:1:2:1/1:./.:.:0	0,1,25,20:1:1:2:1/1:./.:.:0:0:.:.	5,8,89,143:1:1:2:1/1:./.:.:0:0:.:.	2,5,77,111:1:1:2:1/1:./.:.:0:0:.:.	5,8,100,157:1:1:2:1/1:./.:.:0:0:.:.
chr10_ref_v2	666816	.	G	GTATATATATATATA,GTATATATATATATATA	.	PASS	IntersectsRepeat=1;RepeatCorrectionApplied=1	SAC:ACF:DF:PD:GT:SGT:SF:SV:SIG:MT:PAC	0,3,8,5,14,13:1:1:2:2/2:1/2:0.25:0	0,2,5,3,11,7:1:1:2:2/2:1/2:0.5:0:0:.:.	0,1,5,5,12,3:1:1:2:2/2:1/2:0.5:0:0:.:.	0,0,1,7,7,6:1:1:2:2/2:1/2:0.5:0:0:.:.	0,0,10,5,8,9:1:1:2:1/2:2/2:0.25:0:0:.:.
chr10_ref_v2	683837	.	A	T	.	PASS	IntersectsRepeat=0;RepeatCorrectionApplied=0	SAC:ACF:DF:PD:GT:SGT:SF:SV:SIG:MT:PAC	125,149,0,0:1:1:2:0/0:./.:.:0	47,45,0,0:1:1:2:0/0:./.:.:0:0:.:.	65,76,58,70:1:1:2:0/1:./.:.:0:1:g.683837A>T:0	88,87,0,1:1:1:2:0/0:./.:.:0:0:.:.	103,131,0,0:1:1:2:0/0:./.:.:0:0:.:.
chr10_ref_v2	694152	.	A	G	.	PASS	IntersectsRepeat=0;RepeatCorrectionApplied=0	SAC:ACF:DF:PD:GT:SGT:SF:SV:SIG:MT:PAC	0,0,193,188:1:1:2:1/1:./.:.:0	1,0,45,46:1:1:2:1/1:./.:.:0:0:.:.	0,0,171,134:1:1:2:1/1:./.:.:0:0:.:.	0,0,117,108:1:1:2:1/1:./.:.:0:0:.:.	0,1,204,152:1:1:2:1/1:./.:.:0:0:.:.
chr10_ref_v2	701335	.	TCA	T	.	PASS	IntersectsRepeat=1;RepeatCorrectionApplied=1	SAC:ACF:DF:PD:GT:SGT:SF:SV:SIG:MT:PAC	56,52,10,7:1:1:2:0/0:./.:.:0	21,8,2,2:1:1:2:0/0:./.:.:0:0:.:.	67,62,4,4:1:1:2:0/0:./.:.:0:0:.:.	45,41,2,6:1:1:2:0/0:./.:.:0:0:.:.	60,69,5,5:1:1:2:0/0:./.:.:0:0:.:.
chr10_ref_v2	714346	.	A	G	.	PASS	IntersectsRepeat=0;RepeatCorrectionApplied=0	SAC:ACF:DF:PD:GT:SGT:SF:SV:SIG:MT:PAC	0,0,119,43:1:1:2:1/1:./.:.:0	0,0,13,6:1:1:2:./.:./.:.:0:0:.:.	1,0,114,13:1:1:2:1/1:./.:.:0:0:.:.	0,0,66,17:1:1:2:1/1:./.:.:0:0:.:.	0,1,120,36:1:1:2:1/1:./.:.:0:0:.:.
chr10_ref_v2	714688	.	G	T	.	PASS	IntersectsRepeat=0;RepeatCorrectionApplied=0	SAC:ACF:DF:PD:GT:SGT:SF:SV:SIG:MT:PAC	0,0,0,12:0:1:2:./.:./.:.:0	0,0,0,1:0:1:2:./.:./.:.:0:0:.:.	0,0,0,8:0:1:2:./.:./.:.:0:0:.:.	0,0,0,6:0:1:2:./.:./.:.:0:0:.:.	0,0,0,12:0:1:2:./.:./.:.:0:0:.:.
chr10_ref_v2	714697	.	A	T	.	PASS	IntersectsRepeat=1;RepeatCorrectionApplied=0	SAC:ACF:DF:PD:GT:SGT:SF:SV:SIG:MT:PAC	0,0,0,22:0:1:2:1/1:./.:.:0	0,0,0,2:0:1:2:./.:./.:.:0:0:.:.	0,0,0,24:0:1:2:1/1:./.:.:0:0:.:.	0,0,1,20:1:1:2:1/1:./.:.:0:0:.:.	0,0,0,26:0:1:2:1/1:./.:.:0:0:.:.
chr10_ref_v2	714703	.	G	A	.	PASS	IntersectsRepeat=1;RepeatCorrectionApplied=0	SAC:ACF:DF:PD:GT:SGT:SF:SV:SIG:MT:PAC	0,0,0,16:0:1:2:./.:./.:.:0	0,0,0,1:0:1:2:./.:./.:.:0:0:.:.	0,0,0,21:0:1:2:1/1:./.:.:0:0:.:.	0,0,1,19:1:1:2:1/1:./.:.:0:0:.:.	0,0,0,22:0:1:2:1/1:./.:.:0:0:.:.
chr10_ref_v2	727021	.	A	G	.	PASS	IntersectsRepeat=0;RepeatCorrectionApplied=0	SAC:ACF:DF:PD:GT:SGT:SF:SV:SIG:MT:PAC	156,135,17,22:1:1:2:0/0:0/1:0.25:1	32,34,6,9:1:1:2:0/0:0/1:0.5:0:0:.:.	175,132,8,9:1:1:2:0/0:0/1:0.125:1:0:.:.	130,109,5,9:1:1:2:0/0:0/1:0.125:0:0:.:.	203,131,12,21:1:1:2:0/0:0/1:0.25:1:0:.:.
chr10_ref_v2	727074	.	G	A	.	PASS	IntersectsRepeat=1;RepeatCorrectionApplied=0	SAC:ACF:DF:PD:GT:SGT:SF:SV:SIG:MT:PAC	186,151,11,40:1:1:2:0/0:0/1:0.25:1	39,36,2,7:1:1:2:0/0:0/1:0.25:0:0:.:.	184,156,6,12:1:1:2:0/0:0/1:0.125:1:0:.:.	134,109,4,13:1:1:2:0/0:0/1:0.125:1:0:.:.	208,171,6,38:1:1:2:0/0:0/1:0.25:0:0:.:.
chr10_ref_v2	727080	.	G	A	.	PASS	IntersectsRepeat=1;RepeatCorrectionApplied=0	SAC:ACF:DF:PD:GT:SGT:SF:SV:SIG:MT:PAC	180,154,11,41:1:1:2:0/0:0/1:0.25:1	38,35,2,7:1:1:2:0/0:0/1:0.25:0:0:.:.	189,167,6,12:1:1:2:0/0:0/1:0.125:1:0:.:.	130,115,4,13:1:1:2:0/0:0/1:0.125:1:0:.:.	213,174,6,36:1:1:2:0/0:0/1:0.25:0:0:.:.
chr10_ref_v2	727083	.	T	C	.	PASS	IntersectsRepeat=0;RepeatCorrectionApplied=0	SAC:ACF:DF:PD:GT:SGT:SF:SV:SIG:MT:PAC	176,154,10,41:1:1:2:0/0:0/1:0.25:0	38,32,2,6:1:1:2:0/0:0/1:0.25:0:0:.:.	179,167,7,12:1:1:2:0/0:0/1:0.125:1:0:.:.	124,114,5,13:1:1:2:0/0:0/1:0.125:1:0:.:.	211,173,5,36:1:1:2:0/0:0/1:0.25:0:0:.:.
chr10_ref_v2	727091	.	T	A	.	PASS	IntersectsRepeat=0;RepeatCorrectionApplied=0	SAC:ACF:DF:PD:GT:SGT:SF:SV:SIG:MT:PAC	183,169,10,39:1:1:2:0/0:0/1:0.25:1	38,29,1,5:1:1:2:0/0:0/1:0.125:0:0:.:.	187,183,6,11:1:1:2:0/0:0/1:0.125:1:0:.:.	121,110,4,9:1:1:2:0/0:0/1:0.125:0:0:.:.	212,178,5,31:1:1:2:0/0:0/1:0.125:0:0:.:.
chr10_ref_v2	727098	.	G	T	.	PASS	IntersectsRepeat=0;RepeatCorrectionApplied=0	SAC:ACF:DF:PD:GT:SGT:SF:SV:SIG:MT:PAC	181,172,9,36:1:1:2:0/0:0/1:0.25:1	36,32,0,5:1:1:2:0/0:0/1:0.125:0:0:.:.	186,185,6,11:1:1:2:0/0:0/1:0.125:1:0:.:.	122,112,4,8:1:1:2:0/0:0/1:0.125:0:0:.:.	213,186,5,28:1:1:2:0/0:0/1:0.125:0:0:.:.
chr10_ref_v2	727101	.	T	C	.	PASS	IntersectsRepeat=1;RepeatCorrectionApplied=0	SAC:ACF:DF:PD:GT:SGT:SF:SV:SIG:MT:PAC	188,173,8,36:1:1:2:0/0:0/1:0.25:0	34,34,0,4:1:1:2:0/0:0/1:0.125:0:0:.:.	185,186,5,10:1:1:2:0/0:0/1:0.125:0:0:.:.	114,115,4,8:1:1:2:0/0:0/1:0.125:0:0:.:.	207,188,5,27:1:1:2:0/0:0/1:0.125:0:0:.:.
chr10_ref_v2	727110	.	C	T	.	PASS	IntersectsRepeat=1;RepeatCorrectionApplied=0	SAC:ACF:DF:PD:GT:SGT:SF:SV:SIG:MT:PAC	185,179,6,28:1:1:2:0/0:0/1:0.125:0	34,35,0,4:1:1:2:0/0:0/1:0.125:0:0:.:.	180,191,1,8:1:1:2:0/0:0/1:0.125:0:0:.:.	109,116,2,6:1:1:2:0/0:0/1:0.125:0:0:.:.	209,187,1,26:1:1:2:0/0:0/1:0.125:0:0:.:.
chr10_ref_v2	727116	.	G	A	.	PASS	IntersectsRepeat=0;RepeatCorrectionApplied=0	SAC:ACF:DF:PD:GT:SGT:SF:SV:SIG:MT:PAC	179,176,4,24:1:1:2:0/0:0/1:0.125:0	32,34,0,3:1:1:2:0/0:0/1:0.125:0:0:.:.	182,203,0,8:1:1:2:0/0:0/1:0.125:0:0:.:.	108,114,2,5:1:1:2:0/0:0/1:0.125:0:0:.:.	208,186,0,25:1:1:2:0/0:0/1:0.125:0:0:.:.
chr10_ref_v2	731362	.	C	T	.	PASS	IntersectsRepeat=0;RepeatCorrectionApplied=0	SAC:ACF:DF:PD:GT:SGT:SF:SV:SIG:MT:PAC	0,0,0,0:0:1:2:./.:./.:.:0	0,0,1,0:0:1:2:./.:./.:.:0:0:.:.	0,0,0,0:0:1:2:./.:./.:.:0:0:.:.	0,0,0,0:0:1:2:./.:./.:.:0:0:.:.	0,0,0,0:0:1:2:./.:./.:.:0:0:.:.
chr10_ref_v2	731452	.	T	C	.	PASS	IntersectsRepeat=0;RepeatCorrectionApplied=0	SAC:ACF:DF:PD:GT:SGT:SF:SV:SIG:MT:PAC	0,0,0,0:0:1:2:./.:./.:.:0	0,0,1,1:1:1:2:./.:./.:.:0:0:.:.	0,0,0,0:0:1:2:./.:./.:.:0:0:.:.	0,0,0,0:0:1:2:./.:./.:.:0:0:.:.	0,1,0,0:0:1:2:./.:./.:.:0:0:.:.
chr10_ref_v2	741597	.	T	C	.	PASS	IntersectsRepeat=0;RepeatCorrectionApplied=0	SAC:ACF:DF:PD:GT:SGT:SF:SV:SIG:MT:PAC	0,0,1,1:1:1:2:./.:./.:.:0	0,0,0,0:0:1:2:./.:./.:.:0:0:.:.	0,0,0,0:0:1:2:./.:./.:.:0:0:.:.	0,0,0,0:0:1:2:./.:./.:.:0:0:.:.	0,0,0,0:0:1:2:./.:./.:.:0:0:.:.
chr10_ref_v2	741603	.	T	G	.	PASS	IntersectsRepeat=0;RepeatCorrectionApplied=0	SAC:ACF:DF:PD:GT:SGT:SF:SV:SIG:MT:PAC	0,0,1,1:1:1:2:./.:./.:.:0	0,0,0,0:0:1:2:./.:./.:.:0:0:.:.	0,0,0,0:0:1:2:./.:./.:.:0:0:.:.	0,0,0,0:0:1:2:./.:./.:.:0:0:.:.	0,0,0,0:0:1:2:./.:./.:.:0:0:.:.
chr10_ref_v2	741616	.	T	C	.	PASS	IntersectsRepeat=1;RepeatCorrectionApplied=0	SAC:ACF:DF:PD:GT:SGT:SF:SV:SIG:MT:PAC	0,0,1,1:1:1:2:./.:./.:.:0	0,0,0,0:0:1:2:./.:./.:.:0:0:.:.	0,0,0,0:0:1:2:./.:./.:.:0:0:.:.	0,0,0,0:0:1:2:./.:./.:.:0:0:.:.	0,0,0,0:0:1:2:./.:./.:.:0:0:.:.
chr10_ref_v2	741627	.	C	T	.	PASS	IntersectsRepeat=0;RepeatCorrectionApplied=0	SAC:ACF:DF:PD:GT:SGT:SF:SV:SIG:MT:PAC	0,0,1,1:1:1:2:./.:./.:.:0	0,0,0,0:0:1:2:./.:./.:.:0:0:.:.	0,0,0,0:0:1:2:./.:./.:.:0:0:.:.	0,0,0,0:0:1:2:./.:./.:.:0:0:.:.	0,0,0,0:0:1:2:./.:./.:.:0:0:.:.
chr10_ref_v2	741631	.	T	C	.	PASS	IntersectsRepeat=0;RepeatCorrectionApplied=0	SAC:ACF:DF:PD:GT:SGT:SF:SV:SIG:MT:PAC	0,0,1,1:1:1:2:./.:./.:.:0	0,0,0,0:0:1:2:./.:./.:.:0:0:.:.	0,0,0,0:0:1:2:./.:./.:.:0:0:.:.	0,0,0,0:0:1:2:./.:./.:.:0:0:.:.	0,0,0,0:0:1:2:./.:./.:.:0:0:.:.
chr10_ref_v2	741653	.	T	C	.	PASS	IntersectsRepeat=1;RepeatCorrectionApplied=0	SAC:ACF:DF:PD:GT:SGT:SF:SV:SIG:MT:PAC	0,0,1,1:1:1:2:./.:./.:.:0	0,0,0,0:0:1:2:./.:./.:.:0:0:.:.	0,0,0,0:0:1:2:./.:./.:.:0:0:.:.	0,0,0,0:0:1:2:./.:./.:.:0:0:.:.	0,0,0,0:0:1:2:./.:./.:.:0:0:.:.
chr10_ref_v2	745301	.	T	C	.	ExcRegion	IntersectsRepeat=1;RepeatCorrectionApplied=0	SAC:ACF:DF:PD:GT:SGT:SF:SV:SIG:MT:PAC	0,8,0,2:1:1:2:./.:./.:.:0	0,2,0,0:0:1:2:./.:./.:.:0:0:.:.	0,11,0,4:1:1:2:./.:./.:.:0:0:.:.	1,24,0,12:1:1:2:./.:./.:.:0:0:.:.	0,15,0,6:1:1:2:./.:./.:.:0:0:.:.
chr10_ref_v2	745313	.	GT	G	.	ExcRegion	IntersectsRepeat=1;RepeatCorrectionApplied=0	SAC:ACF:DF:PD:GT:SGT:SF:SV:SIG:MT:PAC	0,0,0,2:0:1:2:./.:./.:.:0	0,0,0,0:0:1:2:./.:./.:.:0:0:.:.	0,3,0,4:1:1:2:./.:./.:.:0:0:.:.	0,5,0,12:1:1:2:./.:./.:.:0:0:.:.	0,4,0,6:1:1:2:./.:./.:.:0:0:.:.
chr11_ref_v2	51	.	C	CACACCCACACCCACACA	.	ExcRegion	IntersectsRepeat=1;RepeatCorrectionApplied=0	SAC:ACF:DF:PD:GT:SGT:SF:SV:SIG:MT:PAC	1,0,32,0:1:1:2:./.:./.:.:0	0,0,9,0:0:1:2:./.:./.:.:0:0:.:.	3,0,53,2:1:1:2:./.:./.:.:0:0:.:.	0,0,47,1:1:1:2:./.:./.:.:0:0:.:.	1,0,55,0:1:1:2:./.:./.:.:0:0:.:.
chr11_ref_v2	265	.	A	C	.	ExcRegion	IntersectsRepeat=0;RepeatCorrectionApplied=0	SAC:ACF:DF:PD:GT:SGT:SF:SV:SIG:MT:PAC	114,13,0,27:1:1:2:./.:./.:.:0	13,3,0,0:1:1:2:./.:./.:.:0:0:.:.	118,7,0,13:1:1:2:./.:./.:.:0:0:.:.	62,10,0,21:1:1:2:./.:./.:.:0:0:.:.	121,26,0,22:1:1:2:./.:./.:.:0:0:.:.
chr11_ref_v2	469	.	C	A	.	ExcRegion	IntersectsRepeat=1;RepeatCorrectionApplied=0	SAC:ACF:DF:PD:GT:SGT:SF:SV:SIG:MT:PAC	0,0,18,62:1:1:2:./.:./.:.:0	0,0,8,9:1:1:2:./.:./.:.:0:0:.:.	0,0,22,93:1:1:2:./.:./.:.:0:0:.:.	0,1,28,48:1:1:2:./.:./.:.:0:0:.:.	0,0,22,75:1:1:2:./.:./.:.:0:0:.:.
chr11_ref_v2	489	.	T	C	.	ExcRegion	IntersectsRepeat=1;RepeatCorrectionApplied=0	SAC:ACF:DF:PD:GT:SGT:SF:SV:SIG:MT:PAC	0,0,20,59:1:1:2:./.:./.:.:0	0,0,8,9:1:1:2:./.:./.:.:0:0:.:.	0,0,30,63:1:1:2:./.:./.:.:0:0:.:.	0,0,33,38:1:1:2:./.:./.:.:0:0:.:.	0,0,22,64:1:1:2:./.:./.:.:0:0:.:.
chr11_ref_v2	508	.	T	G	.	ExcRegion	IntersectsRepeat=1;RepeatCorrectionApplied=0	SAC:ACF:DF:PD:GT:SGT:SF:SV:SIG:MT:PAC	0,0,29,65:1:1:2:./.:./.:.:0	0,0,11,7:1:1:2:./.:./.:.:0:0:.:.	0,0,47,68:1:1:2:./.:./.:.:0:0:.:.	0,0,44,45:1:1:2:./.:./.:.:0:0:.:.	0,0,38,74:1:1:2:./.:./.:.:0:0:.:.
chr11_ref_v2	4917	.	T	G	.	PASS	IntersectsRepeat=1;RepeatCorrectionApplied=0	SAC:ACF:DF:PD:GT:SGT:SF:SV:SIG:MT:PAC	129,141,0,0:1:1:2:0/0:./.:.:0	35,39,0,0:1:1:2:0/0:./.:.:0:0:.:.	123,112,2,0:1:1:2:0/0:./.:.:0:0:.:.	54,27,33,44:1:1:2:0/1:./.:.:0:1:g.4917T>G:0	114,126,0,0:1:1:2:0/0:./.:.:0:0:.:.
chr11_ref_v2	26590	.	CAT	C	.	PASS	IntersectsRepeat=1;RepeatCorrectionApplied=1	SAC:ACF:DF:PD:GT:SGT:SF:SV:SIG:MT:PAC	21,20,12,8:1:1:2:0/0:0/1:0.25:0	4,9,3,3:1:0:2:./.:./.:.:0:0:.:.	18,12,7,14:1:1:2:0/0:0/1:0.5:0:0:.:.	13,22,8,6:1:1:2:0/0:0/1:0.25:0:0:.:.	24,19,8,6:1:1:2:0/0:0/1:0.25:0:0:.:.
chr11_ref_v2	26761	.	C	G	.	PASS	IntersectsRepeat=1;RepeatCorrectionApplied=0	SAC:ACF:DF:PD:GT:SGT:SF:SV:SIG:MT:PAC	53,65,19,0:1:1:2:0/0:0/1:0.25:0	22,30,1,0:1:1:2:0/0:./.:.:0:0:.:.	45,38,22,0:1:1:2:0/0:0/1:0.5:0:0:.:.	39,47,19,0:1:1:2:0/0:0/1:0.5:0:0:.:.	44,58,21,0:1:1:2:0/0:0/1:0.25:0:0:.:.
chr11_ref_v2	36587	.	CAT	C	.	PASS	IntersectsRepeat=1;RepeatCorrectionApplied=1	SAC:ACF:DF:PD:GT:SGT:SF:SV:SIG:MT:PAC	33,17,9,5:1:1:2:0/0:./.:.:0	20,9,10,4:1:1:2:0/0:0/1:0.5:0:0:.:.	29,20,7,9:1:1:2:0/0:0/1:0.125:0:0:.:.	16,13,7,5:1:1:2:0/0:0/1:0.25:0:0:.:.	26,12,12,5:1:1:2:0/0:0/1:0.25:0:0:.:.
chr11_ref_v2	46729	.	T	A	.	PASS	IntersectsRepeat=0;RepeatCorrectionApplied=0	SAC:ACF:DF:PD:GT:SGT:SF:SV:SIG:MT:PAC	112,76,0,0:1:1:2:0/0:./.:.:0	41,28,0,0:1:1:2:0/0:./.:.:0:0:.:.	51,28,45,26:1:1:2:0/1:./.:.:0:1:g.46729T>A:0	76,46,0,0:1:1:2:0/0:./.:.:0:0:.:.	98,50,0,0:1:1:2:0/0:./.:.:0:0:.:.
chr11_ref_v2	67772	.	C	CTTTTT	.	PASS	IntersectsRepeat=1;RepeatCorrectionApplied=1	SAC:ACF:DF:PD:GT:SGT:SF:SV:SIG:MT:PAC	1,3,7,26:1:1:2:1/1:0/1:0.25:0	0,3,4,4:1:0:2:./.:./.:.:0:0:.:.	0,7,11,18:1:1:2:1/1:0/1:0.5:0:0:.:.	0,4,9,16:1:1:2:1/1:0/1:0.25:0:0:.:.	0,4,17,15:1:1:2:1/1:0/1:0.25:0:0:.:.
chr11_ref_v2	67897	.	A	C	.	PASS	IntersectsRepeat=1;RepeatCorrectionApplied=0	SAC:ACF:DF:PD:GT:SGT:SF:SV:SIG:MT:PAC	0,0,94,72:1:1:2:1/1:./.:.:0	0,0,30,22:1:1:2:1/1:./.:.:0:0:.:.	0,0,88,73:1:1:2:1/1:./.:.:0:0:.:.	0,0,69,66:1:1:2:1/1:./.:.:0:0:.:.	0,1,108,69:1:1:2:1/1:./.:.:0:0:.:.
chr11_ref_v2	68755	.	T	G	.	PASS	IntersectsRepeat=1;RepeatCorrectionApplied=0	SAC:ACF:DF:PD:GT:SGT:SF:SV:SIG:MT:PAC	43,47,16,2:1:1:2:0/0:0/1:0.25:0	7,7,4,0:1:0:2:./.:./.:.:0:0:.:.	23,45,20,0:1:1:2:0/0:0/1:0.5:0:0:.:.	15,28,15,0:1:1:2:0/0:0/1:0.5:0:0:.:.	43,64,16,2:1:1:2:0/0:0/1:0.25:0:0:.:.
chr11_ref_v2	75999	.	T	G	.	PASS	IntersectsRepeat=0;RepeatCorrectionApplied=0	SAC:ACF:DF:PD:GT:SGT:SF:SV:SIG:MT:PAC	44,112,39,0:1:1:2:0/0:0/1:0.5:0	25,28,7,0:1:1:2:0/0:0/1:0.25:0:0:.:.	47,123,38,0:1:1:2:0/0:0/1:0.5:0:0:.:.	42,110,23,0:1:1:2:0/0:0/1:0.25:0:0:.:.	63,143,39,0:1:1:2:0/0:0/1:0.25:0:0:.:.
chr11_ref_v2	78801	.	TTA	T	.	PASS	IntersectsRepeat=1;RepeatCorrectionApplied=1	SAC:ACF:DF:PD:GT:SGT:SF:SV:SIG:MT:PAC	40,43,7,6:1:1:2:0/0:./.:.:0	25,17,2,1:1:1:2:0/0:./.:.:0:0:.:.	31,32,2,6:1:1:2:0/0:./.:.:0:0:.:.	17,27,5,3:1:1:2:0/0:0/1:0.125:0:0:.:.	35,29,9,2:1:1:2:0/0:0/1:0.125:0:0:.:.
chr11_ref_v2	114778	.	C	CAT	.	PASS	IntersectsRepeat=1;RepeatCorrectionApplied=1	SAC:ACF:DF:PD:GT:SGT:SF:SV:SIG:MT:PAC	12,9,67,54:1:1:2:1/1:0/1:0.125:0	3,10,24,20:1:1:2:1/1:0/1:0.25:0:0:.:.	8,4,52,49:1:1:2:1/1:./.:.:0:0:.:.	6,9,42,45:1:1:2:1/1:0/1:0.125:0:0:.:.	11,7,53,48:1:1:2:1/1:0/1:0.125:0:0:.:.
chr11_ref_v2	134471	.	AT	A	.	PASS	IntersectsRepeat=1;RepeatCorrectionApplied=1	SAC:ACF:DF:PD:GT:SGT:SF:SV:SIG:MT:PAC	98,61,10,10:1:1:2:0/0:./.:.:0	15,16,3,6:1:1:2:0/0:0/1:0.25:0:0:.:.	80,72,11,6:1:1:2:0/0:./.:.:0:0:.:.	47,41,6,12:1:1:2:0/0:0/1:0.125:0:0:.:.	85,68,7,11:1:1:2:0/0:./.:.:0:0:.:.
chr11_ref_v2	136107	.	CAT	C	.	PASS	IntersectsRepeat=1;RepeatCorrectionApplied=1	SAC:ACF:DF:PD:GT:SGT:SF:SV:SIG:MT:PAC	40,26,6,6:1:1:2:0/0:./.:.:0	25,9,6,5:1:1:2:0/0:0/1:0.25:0:0:.:.	27,22,10,4:1:1:2:0/0:0/1:0.125:0:0:.:.	21,19,6,2:1:1:2:0/0:./.:.:0:0:.:.	40,28,5,7:1:1:2:0/0:./.:.:0:0:.:.
chr11_ref_v2	162517	.	A	C	.	PASS	IntersectsRepeat=1;RepeatCorrectionApplied=0	SAC:ACF:DF:PD:GT:SGT:SF:SV:SIG:MT:PAC	88,96,0,0:1:1:2:0/0:./.:.:0	12,10,14,8:1:1:2:0/1:./.:.:0:1:g.162517A>C:0	76,86,0,1:1:1:2:0/0:./.:.:0:0:.:.	60,59,0,0:1:1:2:0/0:./.:.:0:0:.:.	96,85,1,0:1:1:2:0/0:./.:.:0:0:.:.
chr11_ref_v2	164848	.	CTATATATATATATATATATA	C	.	PASS	IntersectsRepeat=1;RepeatCorrectionApplied=1	SAC:ACF:DF:PD:GT:SGT:SF:SV:SIG:MT:PAC	1,0,74,39:1:1:2:1/1:./.:.:0	0,0,22,18:1:1:2:1/1:./.:.:0:0:.:.	0,1,75,36:1:1:2:1/1:./.:.:0:0:.:.	0,0,47,37:1:1:2:1/1:./.:.:0:0:.:.	0,0,77,42:1:1:2:1/1:./.:.:0:0:.:.
chr11_ref_v2	168815	.	C	A	.	PASS	IntersectsRepeat=0;RepeatCorrectionApplied=0	SAC:ACF:DF:PD:GT:SGT:SF:SV:SIG:MT:PAC	89,121,0,0:1:1:2:0/0:./.:.:0	13,14,15,13:1:1:2:0/1:./.:.:0:1:g.168815C>A:0	68,85,0,0:1:1:2:0/0:./.:.:0:0:.:.	57,70,0,1:1:1:2:0/0:./.:.:0:0:.:.	70,94,0,0:1:1:2:0/0:./.:.:0:0:.:.
chr11_ref_v2	168999	.	T	TAATAAATA	.	PASS	IntersectsRepeat=1;RepeatCorrectionApplied=1	SAC:ACF:DF:PD:GT:SGT:SF:SV:SIG:MT:PAC	0,0,22,30:1:1:2:1/1:./.:.:0	0,3,16,20:1:1:2:1/1:0/1:0.25:0:0:.:.	0,1,24,21:1:1:2:1/1:./.:.:0:0:.:.	0,0,10,25:1:1:2:1/1:./.:.:0:0:.:.	0,1,22,18:1:1:2:1/1:./.:.:0:0:.:.
chr11_ref_v2	173724	.	A	C	.	PASS	IntersectsRepeat=1;RepeatCorrectionApplied=0	SAC:ACF:DF:PD:GT:SGT:SF:SV:SIG:MT:PAC	93,7,0,9:1:1:2:0/0:0/1:0.25:0	40,5,0,2:1:1:2:0/0:0/1:0.125:0:0:.:.	89,11,0,12:1:1:2:0/0:0/1:0.25:0:0:.:.	55,7,0,13:1:1:2:0/0:0/1:0.5:0:0:.:.	114,17,0,12:1:1:2:0/0:0/1:0.25:0:0:.:.
chr11_ref_v2	179252	.	T	TTATATATATA,TTATATATATATA	.	PASS	IntersectsRepeat=1;RepeatCorrectionApplied=1	SAC:ACF:DF:PD:GT:SGT:SF:SV:SIG:MT:PAC	0,0,6,7,16,12:1:1:2:2/2:1/2:0.25:0	0,0,4,2,15,12:1:1:2:2/2:./.:.:0:0:.:.	0,0,8,4,17,14:1:1:2:2/2:1/2:0.25:0:0:.:.	0,0,3,6,13,13:1:1:2:2/2:1/2:0.25:0:0:.:.	0,0,4,5,21,15:1:1:2:2/2:1/2:0.125:0:0:.:.
chr11_ref_v2	184506	.	G	GTAATAATAATAATAATTATAATAA	.	PASS	IntersectsRepeat=1;RepeatCorrectionApplied=1	SAC:ACF:DF:PD:GT:SGT:SF:SV:SIG:MT:PAC	0,0,4,13:1:1:2:./.:./.:.:0	0,0,3,16:1:0:2:./.:./.:.:0:0:.:.	0,0,6,9:1:1:2:./.:./.:.:0:0:.:.	0,0,9,8:1:1:2:./.:./.:.:0:0:.:.	0,0,13,9:1:1:2:1/1:./.:.:0:0:.:.
chr11_ref_v2	188683	.	C	CA	.	PASS	IntersectsRepeat=1;RepeatCorrectionApplied=1	SAC:ACF:DF:PD:GT:SGT:SF:SV:SIG:MT:PAC	39,2,5,23:1:1:2:0/1:0/0:0.125:0	17,0,0,2:1:0:2:./.:./.:.:0:0:.:.	59,3,3,20:1:1:2:0/1:0/0:0.5:0:0:.:.	43,0,2,15:1:1:2:0/1:0/0:0.5:0:0:.:.	47,5,2,26:1:1:2:0/1:0/0:0.25:0:0:.:.
chr11_ref_v2	196217	.	GA	G	.	PASS	IntersectsRepeat=1;RepeatCorrectionApplied=1	SAC:ACF:DF:PD:GT:SGT:SF:SV:SIG:MT:PAC	40,42,14,8:1:1:2:0/0:0/1:0.125:0	3,13,3,5:1:1:2:0/0:0/1:0.25:0:0:.:.	26,40,15,9:1:1:2:0/0:0/1:0.25:0:0:.:.	22,33,3,9:1:1:2:0/0:./.:.:0:0:.:.	40,40,16,13:1:1:2:0/0:0/1:0.25:0:0:.:.
chr11_ref_v2	202569	.	C	CTGAGA	.	ExcRegion	IntersectsRepeat=1;RepeatCorrectionApplied=0	SAC:ACF:DF:PD:GT:SGT:SF:SV:SIG:MT:PAC	11,0,0,0:0:1:2:./.:./.:.:0	2,0,0,2:1:1:2:./.:./.:.:0:0:.:.	3,0,0,0:0:1:2:./.:./.:.:0:0:.:.	7,0,0,0:0:1:2:./.:./.:.:0:0:.:.	9,0,0,1:1:1:2:./.:./.:.:0:0:.:.
chr11_ref_v2	207676	.	TA	T	.	PASS	IntersectsRepeat=1;RepeatCorrectionApplied=1	SAC:ACF:DF:PD:GT:SGT:SF:SV:SIG:MT:PAC	74,75,10,11:1:1:2:0/0:0/1:0.125:0	10,19,3,1:1:1:2:0/0:0/1:0.125:0:0:.:.	41,68,7,3:1:1:2:0/0:./.:.:0:0:.:.	34,59,1,4:1:1:2:0/0:./.:.:0:0:.:.	60,61,4,11:1:1:2:0/0:0/1:0.125:0:0:.:.
chr11_ref_v2	216778	.	G	A	.	PASS	IntersectsRepeat=1;RepeatCorrectionApplied=0	SAC:ACF:DF:PD:GT:SGT:SF:SV:SIG:MT:PAC	48,109,50,0:1:1:2:0/0:0/1:0.5:0	7,29,7,0:1:1:2:0/0:0/1:0.5:0:0:.:.	46,113,38,2:1:1:2:0/0:0/1:0.5:0:0:.:.	38,90,24,1:1:1:2:0/0:0/1:0.25:0:0:.:.	51,112,38,1:1:1:2:0/0:0/1:0.5:0:0:.:.
chr11_ref_v2	217084	.	T	G	.	PASS	IntersectsRepeat=1;RepeatCorrectionApplied=0	SAC:ACF:DF:PD:GT:SGT:SF:SV:SIG:MT:PAC	19,127,65,0:1:1:2:0/1:0/0:0.25:0	11,30,11,0:1:1:2:0/1:0/0:0.5:0:0:.:.	17,113,65,0:1:1:2:0/1:0/0:0.25:0:0:.:.	16,91,49,0:1:1:2:0/1:0/0:0.25:0:0:.:.	26,129,63,0:1:1:2:0/1:0/0:0.5:0:0:.:.
chr11_ref_v2	222829	.	TA	T	.	PASS	IntersectsRepeat=1;RepeatCorrectionApplied=1	SAC:ACF:DF:PD:GT:SGT:SF:SV:SIG:MT:PAC	59,72,3,6:1:1:2:0/0:./.:.:0	17,20,2,0:1:1:2:0/0:./.:.:0:0:.:.	65,63,2,7:1:1:2:0/0:./.:.:0:0:.:.	53,49,3,6:1:1:2:0/0:./.:.:0:0:.:.	74,70,8,8:1:1:2:0/0:0/1:0.125:0:0:.:.
chr11_ref_v2	223624	.	A	C	.	PASS	IntersectsRepeat=0;RepeatCorrectionApplied=0	SAC:ACF:DF:PD:GT:SGT:SF:SV:SIG:MT:PAC	134,21,0,31:1:1:2:0/0:0/1:0.25:0	31,14,0,2:1:1:2:0/0:0/1:0.125:0:0:.:.	126,19,0,33:1:1:2:0/0:0/1:0.5:0:0:.:.	107,2,0,15:1:1:2:0/0:0/1:0.25:0:0:.:.	111,13,0,32:1:1:2:0/0:0/1:0.5:0:0:.:.
chr11_ref_v2	228410	.	A	T	.	PASS	IntersectsRepeat=1;RepeatCorrectionApplied=0	SAC:ACF:DF:PD:GT:SGT:SF:SV:SIG:MT:PAC	83,140,0,0:1:1:2:0/0:./.:.:0	31,40,0,0:1:1:2:0/0:./.:.:0:0:.:.	91,150,0,0:1:1:2:0/0:./.:.:0:0:.:.	74,117,0,0:1:1:2:0/0:./.:.:0:0:.:.	40,85,55,84:1:1:2:0/1:./.:.:0:1:g.228410A>T:0
chr11_ref_v2	228807	.	A	C	.	PASS	IntersectsRepeat=1;RepeatCorrectionApplied=0	SAC:ACF:DF:PD:GT:SGT:SF:SV:SIG:MT:PAC	104,10,0,15:1:1:2:0/0:0/1:0.25:0	37,4,0,2:1:1:2:0/0:0/1:0.125:0:0:.:.	118,9,0,18:1:1:2:0/0:0/1:0.25:0:0:.:.	113,11,0,9:1:1:2:0/0:0/1:0.125:0:0:.:.	153,11,0,8:1:1:2:0/0:0/1:0.125:0:0:.:.
chr11_ref_v2	242441	.	CT	C	.	PASS	IntersectsRepeat=1;RepeatCorrectionApplied=1	SAC:ACF:DF:PD:GT:SGT:SF:SV:SIG:MT:PAC	79,93,4,3:1:1:2:0/0:./.:.:0	25,21,1,2:1:1:2:0/0:./.:.:0:0:.:.	72,78,7,10:1:1:2:0/0:0/1:0.125:0:0:.:.	55,51,6,6:1:1:2:0/0:0/1:0.125:0:0:.:.	71,71,5,7:1:1:2:0/0:./.:.:0:0:.:.
chr11_ref_v2	251678	.	T	A	.	PASS	IntersectsRepeat=0;RepeatCorrectionApplied=0	SAC:ACF:DF:PD:GT:SGT:SF:SV:SIG:MT:PAC	118,141,0,0:1:1:2:0/0:./.:.:0	21,9,28,13:1:1:2:0/1:1/1:0.125:0:1:g.251678T>A:0	137,152,0,0:1:1:2:0/0:./.:.:0:0:.:.	86,120,0,0:1:1:2:0/0:./.:.:0:0:.:.	171,149,0,0:1:1:2:0/0:./.:.:0:0:.:.
chr11_ref_v2	273433	.	G	GCAATGA	.	PASS	IntersectsRepeat=0;RepeatCorrectionApplied=0	SAC:ACF:DF:PD:GT:SGT:SF:SV:SIG:MT:PAC	0,0,104,131:1:1:2:1/1:./.:.:0	0,1,29,36:1:1:2:1/1:./.:.:0:0:.:.	0,2,118,149:1:1:2:1/1:./.:.:0:0:.:.	0,0,91,87:1:1:2:1/1:./.:.:0:0:.:.	0,0,149,141:1:1:2:1/1:./.:.:0:0:.:.
chr11_ref_v2	279816	.	GA	G	.	PASS	IntersectsRepeat=1;RepeatCorrectionApplied=1	SAC:ACF:DF:PD:GT:SGT:SF:SV:SIG:MT:PAC	58,78,9,9:1:1:2:0/0:./.:.:0	18,22,3,3:1:1:2:0/0:./.:.:0:0:.:.	61,96,9,13:1:1:2:0/0:./.:.:0:0:.:.	39,65,5,3:1:1:2:0/0:./.:.:0:0:.:.	42,78,3,15:1:1:2:0/0:./.:.:0:0:.:.
chr11_ref_v2	286102	.	TA	T	.	PASS	IntersectsRepeat=1;RepeatCorrectionApplied=1	SAC:ACF:DF:PD:GT:SGT:SF:SV:SIG:MT:PAC	62,86,9,12:1:1:2:0/0:./.:.:0	18,35,4,5:1:1:2:0/0:./.:.:0:0:.:.	58,48,8,4:1:1:2:0/0:./.:.:0:0:.:.	44,49,7,7:1:1:2:0/0:./.:.:0:0:.:.	51,73,8,11:1:1:2:0/0:./.:.:0:0:.:.
chr11_ref_v2	296964	.	A	C	.	PASS	IntersectsRepeat=1;RepeatCorrectionApplied=0	SAC:ACF:DF:PD:GT:SGT:SF:SV:SIG:MT:PAC	147,41,0,27:1:1:2:0/0:0/1:0.25:0	31,18,0,7:1:1:2:0/0:0/1:0.25:0:0:.:.	140,32,0,33:1:1:2:0/0:0/1:0.25:0:0:.:.	88,14,0,20:1:1:2:0/0:0/1:0.25:0:0:.:.	147,41,0,33:1:1:2:0/0:0/1:0.25:0:0:.:.
chr11_ref_v2	304431	.	A	T	.	PASS	IntersectsRepeat=0;RepeatCorrectionApplied=0	SAC:ACF:DF:PD:GT:SGT:SF:SV:SIG:MT:PAC	113,119,0,1:1:1:2:0/0:./.:.:0	40,31,0,0:1:1:2:0/0:./.:.:0:0:.:.	94,115,0,0:1:1:2:0/0:./.:.:0:0:.:.	38,25,19,26:1:1:2:0/1:0/0:0.125:0:1:g.304431A>T:0	92,118,0,0:1:1:2:0/0:./.:.:0:0:.:.
chr11_ref_v2	309347	.	GT	G,GTT	.	PASS	IntersectsRepeat=1;RepeatCorrectionApplied=1	SAC:ACF:DF:PD:GT:SGT:SF:SV:SIG:MT:PAC	65,61,8,10,2,5:1:1:2:0/0:0/1:0.125:0	12,20,4,0,1,1:1:1:2:0/0:0/1:0.125:0:0:.:.	43,76,6,9,11,6:1:1:2:0/0:0/2:0.125:0:0:.:.	50,48,3,6,3,4:1:1:2:0/0:./.:.:0:0:.:.	55,68,10,8,3,4:1:1:2:0/0:0/1:0.125:0:0:.:.
chr11_ref_v2	320477	.	GT	G	.	PASS	IntersectsRepeat=1;RepeatCorrectionApplied=1	SAC:ACF:DF:PD:GT:SGT:SF:SV:SIG:MT:PAC	13,29,2,3:1:1:2:0/0:./.:.:0	9,5,2,0:1:0:2:./.:./.:.:0:0:.:.	24,24,2,5:1:1:2:0/0:./.:.:0:0:.:.	14,14,5,6:1:1:2:0/0:0/1:0.25:0:0:.:.	21,28,3,6:1:1:2:0/0:./.:.:0:0:.:.
chr11_ref_v2	334757	.	GA	G	.	PASS	IntersectsRepeat=1;RepeatCorrectionApplied=1	SAC:ACF:DF:PD:GT:SGT:SF:SV:SIG:MT:PAC	54,48,11,9:1:1:2:0/0:./.:.:0	14,13,4,1:1:1:2:0/0:./.:.:0:0:.:.	59,47,11,9:1:1:2:0/0:./.:.:0:0:.:.	52,40,10,9:1:1:2:0/0:./.:.:0:0:.:.	49,48,13,9:1:1:2:0/0:0/1:0.125:0:0:.:.
chr11_ref_v2	354836	.	G	GA	.	PASS	IntersectsRepeat=1;RepeatCorrectionApplied=1	SAC:ACF:DF:PD:GT:SGT:SF:SV:SIG:MT:PAC	36,46,4,5:1:1:2:0/0:./.:.:0	10,11,2,3:1:1:2:0/0:0/1:0.25:0:0:.:.	25,27,3,9:1:1:2:0/0:0/1:0.25:0:0:.:.	28,29,6,10:1:1:2:0/0:0/1:0.25:0:0:.:.	29,35,7,5:1:1:2:0/0:0/1:0.25:0:0:.:.
chr11_ref_v2	366365	.	A	C	.	PASS	IntersectsRepeat=0;RepeatCorrectionApplied=0	SAC:ACF:DF:PD:GT:SGT:SF:SV:SIG:MT:PAC	101,36,0,44:1:1:2:0/0:0/1:0.5:0	34,16,0,6:1:1:2:0/0:0/1:0.25:0:0:.:.	100,41,0,20:1:1:2:0/0:0/1:0.25:0:0:.:.	97,41,0,25:1:1:2:0/0:0/1:0.25:0:0:.:.	120,48,0,40:1:1:2:0/0:0/1:0.5:0:0:.:.
chr11_ref_v2	384499	.	CAT	C	.	PASS	IntersectsRepeat=1;RepeatCorrectionApplied=1	SAC:ACF:DF:PD:GT:SGT:SF:SV:SIG:MT:PAC	66,68,10,5:1:1:2:0/0:0/1:0.125:0	26,24,2,1:1:1:2:0/0:0/1:0.125:0:0:.:.	99,71,3,4:1:1:2:0/0:./.:.:0:0:.:.	69,43,2,1:1:1:2:0/0:./.:.:0:0:.:.	69,65,5,4:1:1:2:0/0:0/1:0.125:0:0:.:.
chr11_ref_v2	415323	.	T	G	.	PASS	IntersectsRepeat=0;RepeatCorrectionApplied=0	SAC:ACF:DF:PD:GT:SGT:SF:SV:SIG:MT:PAC	15,127,52,0:1:1:2:0/0:0/1:0.5:0	7,36,9,0:1:1:2:0/0:0/1:0.5:0:0:.:.	30,117,77,0:1:1:2:0/1:0/0:0.25:0:0:.:.	10,72,39,0:1:1:2:0/1:0/0:0.25:0:0:.:.	25,94,72,0:1:1:2:0/1:0/0:0.25:0:0:.:.
chr11_ref_v2	426940	.	C	T	.	PASS	IntersectsRepeat=0;RepeatCorrectionApplied=0	SAC:ACF:DF:PD:GT:SGT:SF:SV:SIG:MT:PAC	149,113,2,0:1:1:2:0/0:./.:.:0	33,23,0,0:1:1:2:0/0:./.:.:0:0:.:.	145,113,0,0:1:1:2:0/0:./.:.:0:0:.:.	92,78,0,0:1:1:2:0/0:./.:.:0:0:.:.	80,59,61,64:1:1:2:0/1:./.:.:0:1:g.426940C>T:0
chr11_ref_v2	436139	.	T	G	.	PASS	IntersectsRepeat=0;RepeatCorrectionApplied=0	SAC:ACF:DF:PD:GT:SGT:SF:SV:SIG:MT:PAC	35,142,46,0:1:1:2:0/0:0/1:0.5:0	25,35,10,0:1:1:2:0/0:0/1:0.25:0:0:.:.	39,134,35,0:1:1:2:0/0:0/1:0.25:0:0:.:.	31,101,31,0:1:1:2:0/0:0/1:0.5:0:0:.:.	53,152,47,0:1:1:2:0/0:0/1:0.5:0:0:.:.
chr11_ref_v2	451222	.	GGAACAC	G	.	PASS	IntersectsRepeat=0;RepeatCorrectionApplied=0	SAC:ACF:DF:PD:GT:SGT:SF:SV:SIG:MT:PAC	1,1,95,140:1:1:2:1/1:./.:.:0	1,0,19,19:1:1:2:1/1:./.:.:0:0:.:.	0,1,88,145:1:1:2:1/1:./.:.:0:0:.:.	0,0,57,95:1:1:2:1/1:./.:.:0:0:.:.	0,2,108,159:1:1:2:1/1:./.:.:0:0:.:.
chr11_ref_v2	464826	.	G	GTATA	.	PASS	IntersectsRepeat=1;RepeatCorrectionApplied=1	SAC:ACF:DF:PD:GT:SGT:SF:SV:SIG:MT:PAC	3,3,12,22:1:1:2:1/1:0/1:0.25:0	4,1,11,20:1:1:2:1/1:0/1:0.25:0:0:.:.	4,2,11,12:1:1:2:1/1:0/1:0.5:0:0:.:.	3,2,9,20:1:1:2:1/1:0/1:0.25:0:0:.:.	1,3,8,25:1:1:2:1/1:0/1:0.25:0:0:.:.
chr11_ref_v2	468533	.	T	G	.	PASS	IntersectsRepeat=0;RepeatCorrectionApplied=0	SAC:ACF:DF:PD:GT:SGT:SF:SV:SIG:MT:PAC	20,111,40,0:1:1:2:0/0:0/1:0.5:0	12,28,7,0:1:1:2:0/0:0/1:0.25:0:0:.:.	17,105,25,0:1:1:2:0/0:0/1:0.25:0:0:.:.	17,75,20,0:1:1:2:0/0:0/1:0.5:0:0:.:.	28,101,37,0:1:1:2:0/0:0/1:0.5:0:0:.:.
chr11_ref_v2	517796	.	C	T	.	PASS	IntersectsRepeat=1;RepeatCorrectionApplied=0	SAC:ACF:DF:PD:GT:SGT:SF:SV:SIG:MT:PAC	37,49,24,4:1:1:2:0/0:0/1:0.5:0	11,12,4,1:1:1:2:0/0:0/1:0.25:0:0:.:.	30,37,16,2:1:1:2:0/0:0/1:0.5:0:0:.:.	28,18,9,2:1:1:2:0/0:0/1:0.5:0:0:.:.	36,41,17,4:1:1:2:0/0:0/1:0.5:1:0:.:.
chr11_ref_v2	517798	.	TCACTAC	T	.	PASS	IntersectsRepeat=1;RepeatCorrectionApplied=0	SAC:ACF:DF:PD:GT:SGT:SF:SV:SIG:MT:PAC	54,52,6,4:1:1:2:0/0:0/1:0.125:0	18,12,2,1:1:1:2:0/0:0/1:0.25:0:0:.:.	53,43,3,2:1:1:2:0/0:0/1:0.125:0:0:.:.	47,21,2,2:1:1:2:0/0:0/1:0.125:0:0:.:.	63,48,5,4:1:1:2:0/0:0/1:0.125:0:0:.:.
chr11_ref_v2	523691	.	ATT	A,AT	.	PASS	IntersectsRepeat=1;RepeatCorrectionApplied=1	SAC:ACF:DF:PD:GT:SGT:SF:SV:SIG:MT:PAC	17,13,5,6,4,11:1:1:2:0/2:0/1:0.25:0	5,5,3,3,1,1:1:0:2:./.:./.:.:0:0:.:.	14,18,2,4,6,5:1:1:2:0/0:0/1:0.25:0:0:.:.	10,14,1,3,3,6:1:1:2:0/0:0/1:0.25:0:0:.:.	7,17,4,9,4,11:1:1:2:0/2:0/1:0.5:0:0:.:.
chr11_ref_v2	523840	.	A	G	.	PASS	IntersectsRepeat=1;RepeatCorrectionApplied=0	SAC:ACF:DF:PD:GT:SGT:SF:SV:SIG:MT:PAC	70,65,32,0:1:1:2:0/0:0/1:0.5:0	25,23,7,0:1:1:2:0/0:0/1:0.25:0:0:.:.	58,48,34,0:1:1:2:0/0:0/1:0.5:0:0:.:.	41,27,22,0:1:1:2:0/0:0/1:0.5:0:0:.:.	64,44,24,0:1:1:2:0/0:0/1:0.5:0:0:.:.
chr11_ref_v2	532265	.	T	G	.	PASS	IntersectsRepeat=1;RepeatCorrectionApplied=0	SAC:ACF:DF:PD:GT:SGT:SF:SV:SIG:MT:PAC	43,131,46,0:1:1:2:0/0:0/1:0.5:0	16,26,10,0:1:1:2:0/0:0/1:0.5:0:0:.:.	47,114,54,0:1:1:2:0/0:0/1:0.5:0:0:.:.	52,82,31,0:1:1:2:0/0:0/1:0.5:0:0:.:.	58,120,53,0:1:1:2:0/0:0/1:0.5:0:0:.:.
chr11_ref_v2	555259	.	G	T	.	PASS	IntersectsRepeat=1;RepeatCorrectionApplied=0	SAC:ACF:DF:PD:GT:SGT:SF:SV:SIG:MT:PAC	0,0,0,1:0:1:2:./.:./.:.:0	0,0,0,0:0:1:2:./.:./.:.:0:0:.:.	0,0,0,0:0:1:2:./.:./.:.:0:0:.:.	0,0,0,0:0:1:2:./.:./.:.:0:0:.:.	0,0,0,0:0:1:2:./.:./.:.:0:0:.:.
chr11_ref_v2	580728	.	GA	G	.	PASS	IntersectsRepeat=1;RepeatCorrectionApplied=1	SAC:ACF:DF:PD:GT:SGT:SF:SV:SIG:MT:PAC	40,64,9,9:1:1:2:0/0:0/1:0.125:0	8,27,2,5:1:1:2:0/0:0/1:0.125:0:0:.:.	46,47,7,8:1:1:2:0/0:0/1:0.125:0:0:.:.	27,55,2,6:1:1:2:0/0:./.:.:0:0:.:.	37,60,8,6:1:1:2:0/0:0/1:0.125:0:0:.:.
chr11_ref_v2	595779	.	T	G	.	PASS	IntersectsRepeat=0;RepeatCorrectionApplied=0	SAC:ACF:DF:PD:GT:SGT:SF:SV:SIG:MT:PAC	39,144,52,0:1:1:2:0/0:0/1:0.5:0	19,30,9,0:1:1:2:0/0:0/1:0.25:0:0:.:.	25,118,50,0:1:1:2:0/0:0/1:0.5:0:0:.:.	24,109,34,0:1:1:2:0/0:0/1:0.5:0:0:.:.	36,140,63,0:1:1:2:0/0:0/1:0.5:0:0:.:.
chr11_ref_v2	612775	.	ACGAGCTTGAGAGAC	A	.	PASS	IntersectsRepeat=0;RepeatCorrectionApplied=0	SAC:ACF:DF:PD:GT:SGT:SF:SV:SIG:MT:PAC	0,1,101,93:1:1:2:1/1:./.:.:0	0,3,19,19:1:1:2:1/1:0/1:0.25:0:0:.:.	1,1,99,105:1:1:2:1/1:./.:.:0:0:.:.	1,1,88,70:1:1:2:1/1:./.:.:0:0:.:.	0,2,106,113:1:1:2:1/1:./.:.:0:0:.:.
chr11_ref_v2	613266	.	T	TAGAAGA	.	PASS	IntersectsRepeat=1;RepeatCorrectionApplied=1	SAC:ACF:DF:PD:GT:SGT:SF:SV:SIG:MT:PAC	3,2,93,148:1:1:2:1/1:./.:.:0	0,2,16,19:1:1:2:1/1:0/1:0.125:0:0:.:.	0,1,78,121:1:1:2:1/1:./.:.:0:0:.:.	0,2,54,87:1:1:2:1/1:./.:.:0:0:.:.	0,1,97,136:1:1:2:1/1:./.:.:0:0:.:.
chr11_ref_v2	613312	.	ACTGCTGCTGCTGCTGCTGCTGCTG	A	.	PASS	IntersectsRepeat=1;RepeatCorrectionApplied=1	SAC:ACF:DF:PD:GT:SGT:SF:SV:SIG:MT:PAC	0,6,53,68:1:1:2:1/1:0/1:0.125:0	1,1,10,3:1:0:2:./.:./.:.:0:0:.:.	0,2,56,50:1:1:2:1/1:./.:.:0:0:.:.	0,0,41,38:1:1:2:1/1:./.:.:0:0:.:.	0,3,65,52:1:1:2:1/1:0/1:0.125:0:0:.:.
chr11_ref_v2	613399	.	AGAGGAG	A	.	PASS	IntersectsRepeat=1;RepeatCorrectionApplied=1	SAC:ACF:DF:PD:GT:SGT:SF:SV:SIG:MT:PAC	0,0,100,79:1:1:2:1/1:./.:.:0	0,0,8,24:1:1:2:1/1:./.:.:0:0:.:.	0,0,73,77:1:1:2:1/1:./.:.:0:0:.:.	0,0,48,64:1:1:2:1/1:./.:.:0:0:.:.	0,0,87,96:1:1:2:1/1:./.:.:0:0:.:.
chr11_ref_v2	617188	.	CT	C	.	PASS	IntersectsRepeat=1;RepeatCorrectionApplied=1	SAC:ACF:DF:PD:GT:SGT:SF:SV:SIG:MT:PAC	5,8,20,9:1:1:2:0/1:1/1:0.5:0	3,1,9,0:1:0:2:./.:./.:.:0:0:.:.	2,4,12,8:1:1:2:1/1:0/1:0.25:0:0:.:.	3,2,10,8:1:1:2:1/1:0/1:0.25:0:0:.:.	3,4,11,6:1:1:2:1/1:0/1:0.5:0:0:.:.
chr11_ref_v2	632463	.	C	CA	.	PASS	IntersectsRepeat=1;RepeatCorrectionApplied=1	SAC:ACF:DF:PD:GT:SGT:SF:SV:SIG:MT:PAC	36,22,7,6:1:1:2:0/0:0/1:0.25:0	11,9,0,2:1:1:2:0/0:0/1:0.125:0:0:.:.	41,24,3,3:1:1:2:0/0:./.:.:0:0:.:.	28,13,3,6:1:1:2:0/0:0/1:0.25:0:0:.:.	34,24,4,1:1:1:2:0/0:./.:.:0:0:.:.
chr11_ref_v2	638053	.	AT	A	.	PASS	IntersectsRepeat=1;RepeatCorrectionApplied=1	SAC:ACF:DF:PD:GT:SGT:SF:SV:SIG:MT:PAC	95,59,7,13:1:1:2:0/0:./.:.:0	38,20,4,1:1:1:2:0/0:./.:.:0:0:.:.	96,53,2,7:1:1:2:0/0:./.:.:0:0:.:.	67,54,5,14:1:1:2:0/0:./.:.:0:0:.:.	89,46,5,5:1:1:2:0/0:./.:.:0:0:.:.
chr11_ref_v2	638069	.	C	T	.	PASS	IntersectsRepeat=1;RepeatCorrectionApplied=0	SAC:ACF:DF:PD:GT:SGT:SF:SV:SIG:MT:PAC	42,128,44,1:1:1:2:0/0:0/1:0.5:0	11,44,13,0:1:1:2:0/0:0/1:0.5:0:0:.:.	43,130,46,3:1:1:2:0/0:0/1:0.5:0:0:.:.	35,115,29,2:1:1:2:0/0:0/1:0.25:0:0:.:.	46,102,40,1:1:1:2:0/0:0/1:0.5:0:0:.:.
chr11_ref_v2	644836	.	CA	C	.	PASS	IntersectsRepeat=1;RepeatCorrectionApplied=1	SAC:ACF:DF:PD:GT:SGT:SF:SV:SIG:MT:PAC	62,108,15,9:1:1:2:0/0:./.:.:0	21,22,2,5:1:1:2:0/0:./.:.:0:0:.:.	61,81,15,8:1:1:2:0/0:./.:.:0:0:.:.	49,76,15,7:1:1:2:0/0:./.:.:0:0:.:.	72,90,20,6:1:1:2:0/0:./.:.:0:0:.:.
[truncated: 211,727 more chars]
