# Supplementary material for: Muver, a computational framework for accurately calling accumulated mutations
Source: BMC Genomics. 2018 May 9;19:345. doi: 10.1186/s12864-018-4753-3 (PMC5944071; doi:10.1186/s12864-018-4753-3)
Supplement: Supplementary file 2 — Results Files. Zip file containing VCF and TXT formatted muver results for all yeast data sets analyzed. (ZIP 10697 kb) [file 12864_2018_4753_MOESM2_ESM.zip › t0TAK142_pol3LM.mutations.txt]

Chromosome	Position	Excluded Region	Alleles	Intersects Repeat	Repeat Correction Applied	TAK142 Depths	TAK142 Allele Count Flag	TAK142 Depth Flag	TAK142 Filter Flag	TAK142 Ploidy	TAK142 Genotype	TAK142 Subclonal Genotype	TAK142 Subclonal Frequency	TAK142 Genotyping Score	TAK142 Subclonal Valid Flag	TAK76 Depths	TAK76 Allele Count Flag	TAK76 Depth Flag	TAK76 Filter Flag	TAK76 Composite Score	TAK76 Read Difference Flag	TAK76 Ploidy	TAK76 Genotype	TAK76 Subclonal Genotype	TAK76 Subclonal Frequency	TAK76 Genotyping Score	TAK76 Subclonal Valid Flag	TAK76 Mutations	TAK76 PAC Flag	TAK130 Depths	TAK130 Allele Count Flag	TAK130 Depth Flag	TAK130 Filter Flag	TAK130 Composite Score	TAK130 Read Difference Flag	TAK130 Ploidy	TAK130 Genotype	TAK130 Subclonal Genotype	TAK130 Subclonal Frequency	TAK130 Genotyping Score	TAK130 Subclonal Valid Flag	TAK130 Mutations	TAK130 PAC Flag	TAK131 Depths	TAK131 Allele Count Flag	TAK131 Depth Flag	TAK131 Filter Flag	TAK131 Composite Score	TAK131 Read Difference Flag
chr1_ref_v2	405	1	A,G	0	0	374,481,0,0	1	1	0	2	NA	NA	NA	NA	0	20,25,0,0	1	1	0	0.361164391999	0	2	NA	NA	NA	NA	0	NA	NA	269,341,0,1	1	1	0	0.430938839549	0	2	NA	NA	NA	NA	0	NA	NA	191,252,100,221	1	1	0	465.726835181	1
chr1_ref_v2	6736	0	C,CAAA	1	1	5,2,64,138	1	1	0	2	CAAA,CAAA	C,CAAA	0.125	0.654307347244	0	2,0,9,20	1	1	0	0.780365186779	0	2	CAAA,CAAA	C,CAAA	0.25	0.322773392263	0	NA	NA	2,1,38,66	1	1	0	0.798720010758	0	2	CAAA,CAAA	NA	NA	0.433903043429	0	NA	NA	2,2,36,113	1	1	0	1.65260559944	0
chr1_ref_v2	12054	0	T,G	0	0	111,41,9,0	1	1	1	2	T,T	T,G	0.125	0.01324522675	0	4,1,1,0	1	0	1	0.55458331682	0	2	NA	NA	NA	NA	0	NA	NA	21,18,3,0	1	1	1	2.1533913499	0	2	T,T	T,G	0.25	0.331357135954	0	NA	NA	29,26,23,0	1	1	1	12.3739539028	0
chr1_ref_v2	13322	0	A,AAGTGAAAGTACCGGTCCATGGTTC	0	0	513,499,84,0	1	1	1	2	A,A	A,AAGTGAAAGTACCGGTCCATGGTTC	0.125	0.231017607745	0	38,20,3,0	1	1	0	2.15232198858	0	2	A,A	A,AAGTGAAAGTACCGGTCCATGGTTC	0.125	0.062116886697	0	NA	NA	363,296,39,0	1	1	1	2.65117974139	0	2	A,A	A,AAGTGAAAGTACCGGTCCATGGTTC	0.125	0.0937938792864	0	NA	NA	478,463,96,0	1	1	1	1.49026474994	0
chr1_ref_v2	13385	0	G,GAC	0	0	424,441,375,18	1	1	1	2	G,GAC	G,G	0.25	0.278094271297	0	36,22,9,1	1	1	0	3.65516327206	0	2	G,G	G,GAC	0.25	0.188052231503	0	NA	NA	327,278,262,11	1	1	1	1.85712108492	0	2	G,GAC	G,G	0.25	0.28493103908	0	NA	NA	436,375,387,20	1	1	1	1.38015242984	0
chr1_ref_v2	13413	0	G,A	0	0	398,417,405,24	1	1	1	2	G,A	G,G	0.25	0.130905570547	0	35,21,11,2	1	1	0	3.61523514423	0	2	G,A	G,G	0.5	0.361790044606	0	NA	NA	321,315,269,15	1	1	1	1.59111303635	0	2	G,A	G,G	0.5	0.292387963489	0	NA	NA	456,427,408,23	1	1	1	1.72066790389	0
chr1_ref_v2	13420	0	A,G	1	0	401,430,402,28	1	1	1	2	A,G	A,A	0.25	0.148018962402	0	36,22,10,4	1	1	0	4.10332503079	0	2	A,G	A,A	0.5	0.322773392263	0	NA	NA	312,326,269,24	1	1	1	1.0303856901	0	2	A,G	A,A	0.25	0.267340050562	0	NA	NA	463,445,403,27	1	1	1	1.82686036218	0
chr1_ref_v2	13442	0	A,C	0	0	432,478,429,65	1	1	1	2	A,C	A,A	0.25	0.100083458557	0	33,33,11,8	1	1	0	2.59167183147	0	2	A,C	A,A	0.5	0.146603474192	0	NA	NA	290,349,280,55	1	1	1	1.12128832841	0	2	A,C	A,A	0.25	0.134948298786	0	NA	NA	453,500,425,59	1	1	1	0.783227889306	0
chr1_ref_v2	13616	0	G,T	0	0	270,396,78,409	1	1	1	2	G,T	G,G	0.125	0.0617111191769	0	13,48,6,14	1	1	0	6.56330926735	0	2	G,T	G,G	0.5	0.0165293019512	0	NA	NA	128,253,27,253	1	1	1	2.34234441296	0	2	G,T	G,G	0.125	0.0566953436765	0	NA	NA	188,420,53,439	1	1	1	4.39187106461	0
chr1_ref_v2	13654	0	G,A	0	0	223,401,55,383	1	1	0	2	G,A	G,G	0.125	0.102617029712	0	7,34,2,12	1	1	0	4.06537898395	0	2	G,A	G,G	0.5	0.0240975515791	0	NA	NA	117,224,20,224	1	1	0	0.900574550079	0	2	G,A	G,G	0.125	0.0833998237094	0	NA	NA	174,374,37,368	1	1	1	1.369564586	0
chr1_ref_v2	13807	0	T,G	0	0	124,227,0,14	1	1	0	2	T,T	T,G	0.125	0.444685821261	0	9,8,0,3	1	1	0	1.87913937872	0	2	T,T	T,G	0.5	0.348306694268	0	NA	NA	42,104,0,3	1	1	0	1.55234027447	0	2	T,T	NA	NA	0.713486864797	0	NA	NA	74,169,0,9	1	1	0	1.22030122487	0
chr1_ref_v2	16264	0	A,T	1	0	251,259,1,37	1	1	1	2	A,A	A,T	0.125	0.11122563511	0	12,17,0,3	1	1	0	0.510648521188	0	2	A,A	A,T	0.25	0.0350913198113	0	NA	NA	119,130,0,55	1	1	0	11.5547218977	0	2	A,A	A,T	0.5	0.393488917061	0	NA	NA	183,219,0,44	1	1	0	2.16840550743	0
chr1_ref_v2	18413	0	G,C	1	0	10,2,89,0	1	1	1	2	C,C	G,C	0.25	0.068992871487	0	0,1,4,0	1	0	1	1.39615006156	0	2	NA	NA	NA	NA	0	NA	NA	4,1,89,1	1	1	1	1.3165286504	0	2	C,C	G,C	0.125	0.182321556794	0	NA	NA	7,3,96,1	1	1	1	0.481596795847	0
chr1_ref_v2	18425	0	C,T	0	0	8,2,66,3	1	1	1	2	T,T	C,T	0.25	0.0143887374521	0	0,1,6,1	1	0	1	0.841419530988	0	2	NA	NA	NA	NA	0	NA	NA	4,1,73,3	1	1	1	1.19871250323	0	2	T,T	C,T	0.125	0.01324522675	0	NA	NA	7,3,71,3	1	1	1	0.462012114328	0
chr1_ref_v2	19969	0	G,C	0	0	1,0,0,0	0	0	1	2	NA	NA	NA	NA	0	0,0,0,0	0	0	1	0.0	0	2	NA	NA	NA	NA	0	NA	NA	1,0,1,0	1	0	1	0.0	0	2	NA	NA	NA	NA	0	NA	NA	0,0,1,1	1	0	1	0.0	0
chr1_ref_v2	19974	0	C,T	1	0	1,0,0,0	0	0	1	2	NA	NA	NA	NA	0	0,0,0,0	0	0	1	0.0	0	2	NA	NA	NA	NA	0	NA	NA	1,0,1,0	1	0	1	0.0	0	2	NA	NA	NA	NA	0	NA	NA	0,0,1,1	1	0	1	0.0	0
chr1_ref_v2	21543	0	A,T	0	0	0,1,0,40	1	1	1	2	T,T	NA	NA	0.0	0	0,0,0,0	0	0	1	0.0	0	2	NA	NA	NA	NA	0	NA	NA	0,0,0,54	0	1	1	0.0	0	2	T,T	NA	NA	0.0183491386682	0	NA	NA	0,0,0,63	0	1	1	0.0	0
chr1_ref_v2	26811	1	T,C	0	0	0,0,7,0	0	0	1	2	NA	NA	NA	NA	0	0,0,1,0	0	0	1	0.0	0	2	NA	NA	NA	NA	0	NA	NA	0,0,3,0	0	0	1	0.0	0	2	NA	NA	NA	NA	0	NA	NA	0,0,3,2	1	0	1	0.0	0
chr1_ref_v2	26817	1	T,G	1	0	0,0,28,0	0	1	1	2	NA	NA	NA	NA	0	0,0,1,0	0	0	1	0.0	0	2	NA	NA	NA	NA	0	NA	NA	0,0,19,0	0	0	1	0.0	0	2	NA	NA	NA	NA	0	NA	NA	0,0,24,1	1	1	1	0.0	0
chr1_ref_v2	26838	1	T,C	0	0	0,0,103,3	1	1	1	2	NA	NA	NA	NA	0	0,0,8,0	0	0	1	0.0	0	2	NA	NA	NA	NA	0	NA	NA	0,0,60,0	0	1	1	0.0	0	2	NA	NA	NA	NA	0	NA	NA	0,0,72,1	1	1	1	0.428984538324	0
chr1_ref_v2	26844	1	C,T	0	0	0,0,122,3	1	1	1	2	NA	NA	NA	NA	0	0,0,9,0	0	0	1	0.0	0	2	NA	NA	NA	NA	0	NA	NA	0,0,69,0	0	1	1	0.0	0	2	NA	NA	NA	NA	0	NA	NA	0,0,99,2	1	1	1	0.294265829676	0
chr1_ref_v2	29141	0	A,G	1	0	314,247,0,0	1	1	0	2	A,A	NA	NA	0.0	0	33,36,0,0	1	1	0	1.03304025614	0	2	A,A	NA	NA	0.0	0	NA	NA	182,97,0,0	1	1	0	3.31804229933	0	2	A,A	NA	NA	0.0	0	NA	NA	230,181,0,0	1	1	0	0.401877283477	0
chr1_ref_v2	30834	0	CAT,C	1	1	99,103,37,31	1	1	1	2	CAT,CAT	CAT,C	0.25	0.0715245853889	0	24,15,6,7	1	1	0	1.00628186798	0	2	CAT,CAT	CAT,C	0.25	0.0128515981041	0	NA	NA	43,55,11,18	1	1	0	0.916969517246	0	2	CAT,CAT	CAT,C	0.125	0.110669051513	0	NA	NA	64,88,21,24	1	1	0	1.46029212111	0
chr1_ref_v2	34825	0	G,GA	1	1	137,143,12,28	1	1	0	2	G,G	G,GA	0.125	0.168143640604	0	14,18,2,1	1	1	0	0.61732612165	0	2	G,G	NA	NA	0.126052395945	0	NA	NA	82,46,11,10	1	1	0	3.19900488423	0	2	G,G	G,GA	0.125	0.0529464824203	0	NA	NA	136,74,8,10	1	1	0	7.11111126878	0
chr1_ref_v2	45346	0	CT,C	1	1	141,154,31,49	1	1	0	2	CT,CT	CT,C	0.125	0.0512416729858	0	13,8,2,0	1	1	0	1.42167831506	0	2	CT,CT	NA	NA	0.454540020996	0	NA	NA	58,56,9,14	1	1	0	0.881019564009	0	2	CT,CT	NA	NA	0.0637829092576	0	NA	NA	90,108,6,31	1	1	0	1.65178823159	0
chr1_ref_v2	49755	0	A,G	1	0	449,330,0,0	1	1	0	2	A,A	NA	NA	0.0	0	41,30,0,0	1	1	0	0.36977484387	0	2	A,A	NA	NA	0.0	0	NA	NA	245,168,0,0	1	1	0	0.598656103315	0	2	A,A	NA	NA	0.0	0	NA	NA	322,269,0,1	1	1	0	1.20412405205	0
chr1_ref_v2	51642	0	T,G	0	0	64,247,73,0	1	1	0	2	T,T	T,G	0.5	0.337115530307	0	5,29,6,0	1	1	0	0.754850778669	0	2	T,T	T,G	0.25	0.365459773494	0	NA	NA	28,125,29,1	1	1	0	0.890751822338	0	2	T,T	T,G	0.25	0.316669609325	0	NA	NA	39,190,63,0	1	1	0	0.852016513046	0
chr1_ref_v2	69540	0	CT,C	1	1	179,133,21,32	1	1	0	2	CT,CT	NA	NA	0.0570537107124	0	11,10,1,3	1	1	0	0.438163350069	0	2	CT,CT	NA	NA	0.000626918930952	0	NA	NA	104,56,10,11	1	1	0	1.88547453368	0	2	CT,CT	NA	NA	0.216927969458	0	NA	NA	146,112,4,20	1	1	0	1.64255631537	0
chr1_ref_v2	70618	0	G,GAA	1	1	6,1,35,16	1	1	1	2	GAA,GAA	G,GAA	0.25	0.0400053346137	0	0,1,3,6	1	0	0	1.74665605926	0	2	NA	NA	NA	NA	0	NA	NA	2,0,9,8	1	0	0	0.910289072942	0	2	NA	NA	NA	NA	0	NA	NA	1,1,16,17	1	1	0	2.25906170144	0
chr1_ref_v2	74711	0	AT,A	1	1	203,185,20,26	1	1	0	2	AT,AT	NA	NA	0.156921047121	0	22,14,5,2	1	1	0	1.43671308272	0	2	AT,AT	AT,A	0.125	0.110150774224	0	NA	NA	96,74,3,10	1	1	0	1.22357278206	0	2	AT,AT	NA	NA	0.531467507831	0	NA	NA	131,126,14,15	1	1	0	0.512611928996	0
chr1_ref_v2	92314	0	CT,C	1	1	214,231,23,21	1	1	0	2	CT,CT	CT,C	0.125	0.237210888259	0	33,28,4,2	1	1	0	0.671267592139	0	2	CT,CT	CT,C	0.125	0.27104666322	0	NA	NA	138,134,18,17	1	1	0	1.03723718867	0	2	CT,CT	CT,C	0.125	0.019494245491	0	NA	NA	191,219,11,22	1	1	0	0.822402066045	0
chr1_ref_v2	99719	0	A,AT	1	1	29,174,19,17	1	1	0	2	A,A	A,AT	0.125	0.10373541086	0	2,15,1,1	1	0	0	0.450522068455	0	2	NA	NA	NA	NA	0	NA	NA	8,79,10,5	1	1	0	0.77908474479	0	2	A,A	A,AT	0.125	0.15122395995	0	NA	NA	6,129,26,8	1	1	0	3.77836931314	0
chr1_ref_v2	100993	0	C,CAA	1	1	9,17,24,41	1	1	0	2	C,CAA	CAA,CAA	0.5	0.182321556794	0	2,1,5,12	1	1	0	0.925729322218	0	2	CAA,CAA	C,CAA	0.25	0.211309093667	0	NA	NA	5,3,11,41	1	1	0	3.88214056308	0	2	CAA,CAA	C,CAA	0.25	0.0741079721537	0	NA	NA	2,3,13,57	1	1	0	7.92737139008	0
chr1_ref_v2	101162	0	TA,T	1	1	214,174,15,16	1	1	0	2	TA,TA	NA	NA	0.181402661489	0	28,22,2,1	1	1	0	0.429259554452	0	2	TA,TA	NA	NA	0.538277473721	0	NA	NA	72,116,10,15	1	1	0	4.9473458876	0	2	TA,TA	TA,T	0.125	0.196605904343	0	NA	NA	137,144,9,10	1	1	0	1.88072688482	0
chr1_ref_v2	125910	0	A,C	0	0	373,227,0,57	1	1	0	2	A,A	A,C	0.125	0.371563556432	0	30,24,0,3	1	1	0	0.869861347896	0	2	A,A	A,C	0.125	0.126303115392	0	NA	NA	224,64,0,64	1	1	0	11.2426548206	0	2	A,A	A,C	0.5	0.389960921572	0	NA	NA	305,85,0,85	1	1	0	13.9022660457	0
chr1_ref_v2	126592	0	C,CT,CTT	1	1	8,7,27,27,148,167	1	1	0	2	CTT,CTT	C,CTT	0.125	0.743240704461	0	1,1,3,4,15,11	1	1	0	0.729021239362	0	2	CTT,CTT	C,CTT	0.125	0.0384054053442	0	NA	NA	2,8,10,16,68,82	1	1	0	1.68262465068	0	2	CTT,CTT	C,CTT	0.125	0.277023971603	0	NA	NA	2,4,13,27,85,107	1	1	0	2.0290876039	0
chr1_ref_v2	127815	0	AT,A	1	1	153,143,11,16	1	1	0	2	AT,AT	NA	NA	0.419079692307	0	25,17,2,2	1	1	0	0.678328990964	0	2	AT,AT	NA	NA	0.441620941772	0	NA	NA	70,67,9,6	1	1	0	1.12686087989	0	2	AT,AT	NA	NA	0.172549152968	0	NA	NA	129,105,5,12	1	1	0	0.959452294322	0
chr1_ref_v2	131365	0	A,G	0	0	368,413,0,0	1	1	0	2	A,A	NA	NA	0.0	0	11,9,12,11	1	1	0	309.418484152	1	2	A,G	G,G	0.125	0.111552485906	0	g.131365A>G	0	111,104,100,81	1	1	0	392.708470388	1	2	A,G	A,A	0.125	0.0791734314191	0	g.131365A>G	0	324,306,0,0	1	1	0	1.86228742938	0
chr1_ref_v2	140742	0	T,A	0	0	0,0,3,0	0	0	1	2	NA	NA	NA	NA	0	0,0,0,0	0	0	1	0.0	0	2	NA	NA	NA	NA	0	NA	NA	0,0,0,0	0	0	1	0.0	0	2	NA	NA	NA	NA	0	NA	NA	0,0,0,0	0	0	1	0.0	0
chr1_ref_v2	151817	0	C,CT	1	1	119,89,44,35	1	1	0	2	C,C	C,CT	0.5	0.00729008431951	1	15,10,7,0	1	1	0	0.85523171934	0	2	C,C	C,CT	0.5	0.141311123788	0	NA	NA	42,35,12,4	1	1	0	1.31453481723	0	2	C,C	C,CT	0.25	0.0866904720434	0	NA	NA	78,64,27,19	1	1	0	0.743190326929	0
chr1_ref_v2	191067	0	A,ATCG	1	1	0,0,222,117	1	1	0	2	ATCG,ATCG	NA	NA	0.00218530396081	0	1,1,8,3	1	0	0	10.199937928	1	2	NA	NA	NA	NA	0	NA	NA	1,1,140,67	1	1	0	0.575544108951	0	2	ATCG,ATCG	NA	NA	0.00752910986086	0	NA	NA	0,0,254,137	1	1	0	0.423173691381	0
chr1_ref_v2	193731	0	T,TATG	1	1	3,3,371,212	1	1	0	2	TATG,TATG	NA	NA	0.0451296347202	0	1,0,35,30	1	1	0	1.19578798735	0	2	TATG,TATG	NA	NA	0.0112979714178	0	NA	NA	1,0,172,101	1	1	0	0.476065642872	0	2	TATG,TATG	NA	NA	0.193982135828	0	NA	NA	0,0,320,168	1	1	0	1.08758599867	0
chr1_ref_v2	198259	0	C,A	1	0	14,3,109,249	1	1	0	2	A,A	C,A	0.125	0.339269441242	0	1,2,11,31	1	1	0	1.4125392993	0	2	A,A	C,A	0.125	0.068992871487	0	NA	NA	9,3,77,92	1	1	0	4.5300312479	0	2	A,A	C,A	0.125	0.0630581359671	0	NA	NA	14,4,75,154	1	1	0	1.40212412067	0
chr1_ref_v2	198268	0	C,T	1	0	22,4,95,229	1	1	0	2	T,T	C,T	0.125	0.185403223331	0	1,2,10,29	1	1	0	1.17065027247	0	2	T,T	C,T	0.125	0.143100843641	0	NA	NA	17,5,73,84	1	1	0	5.08949453341	0	2	T,T	C,T	0.25	0.0192932029347	1	NA	NA	24,7,59,138	1	1	0	2.79454311502	0
chr1_ref_v2	198273	0	G,A	0	0	23,4,82,227	1	1	0	2	A,A	G,A	0.125	0.270545790209	0	1,2,9,27	1	1	0	1.19455611466	0	2	A,A	G,A	0.125	0.223143551314	0	NA	NA	23,8,66,79	1	1	0	6.29641214416	0	2	A,A	G,A	0.25	0.40316361112	1	NA	NA	31,8,56,133	1	1	0	4.59723470307	0
chr1_ref_v2	198293	0	G,A	0	0	51,26,40,191	1	1	1	2	G,A	A,A	0.5	0.0	0	0,11,4,26	1	1	0	4.51867205182	0	2	A,A	G,A	0.5	0.182321556794	0	NA	NA	78,26,45,89	1	1	0	11.1371431488	0	2	G,A	A,A	0.125	0.00213447252863	0	NA	NA	109,23,30,151	1	1	0	15.1958195772	0
chr1_ref_v2	198300	0	A,G	1	0	56,29,34,214	1	1	1	2	A,G	G,G	0.5	0.0278347989934	0	0,10,3,30	1	1	0	3.48165258008	0	2	G,G	A,G	0.5	0.0459790364494	0	NA	NA	68,32,38,124	1	1	0	5.01294679377	0	2	A,G	G,G	0.25	0.0283994745217	0	NA	NA	106,24,25,199	1	1	0	9.53205975085	0
chr1_ref_v2	198329	0	T,TTGAATTAAAGTTTGAAATA,TTGAATTAAGGTTTGGAATA	0	0	0,0,155,50,4,148	1	1	1	2	TTGAATTAAAGTTTGAAATA,TTGAATTAAGGTTTGGAATA	TTGAATTAAAGTTTGAAATA,TTGAATTAAAGTTTGAAATA	0.125	0.0478150300112	0	0,0,4,6,0,18	1	1	0	2.33610587451	0	2	TTGAATTAAAGTTTGAAATA,TTGAATTAAGGTTTGGAATA	TTGAATTAAGGTTTGGAATA,TTGAATTAAGGTTTGGAATA	0.25	0.131028262406	0	NA	NA	0,0,88,53,5,79	1	1	0	4.31608329956	0	2	TTGAATTAAAGTTTGAAATA,TTGAATTAAGGTTTGGAATA	TTGAATTAAAGTTTGAAATA,TTGAATTAAAGTTTGAAATA	0.25	0.00711746776886	0	NA	NA	0,0,127,48,6,125	1	1	0	0.907959552193	0
chr1_ref_v2	198379	0	C,CG	1	0	0,0,297,179	1	1	1	2	CG,CG	NA	NA	0.0	0	0,0,29,15	1	1	0	0.446629015173	0	2	CG,CG	NA	NA	0.0	0	NA	NA	0,0,163,101	1	1	0	0.418320335194	0	2	CG,CG	NA	NA	0.0	0	NA	NA	0,0,201,147	1	1	0	1.4264670357	0
chr1_ref_v2	198380	0	A,AG	1	0	1,0,300,183	1	1	1	2	AG,AG	NA	NA	0.00206825306406	0	0,0,30,15	1	1	0	0.515186491669	0	2	AG,AG	NA	NA	0.0	0	NA	NA	0,0,169,102	1	1	0	0.418307780656	0	2	AG,AG	NA	NA	0.0	0	NA	NA	0,0,202,154	1	1	0	1.75424143756	0
chr1_ref_v2	198585	0	A,AAAAATGCGTAAAAAGAAAGAAGACGTC	0	0	0,0,194,244	1	1	1	2	AAAAATGCGTAAAAAGAAAGAAGACGTC,AAAAATGCGTAAAAAGAAAGAAGACGTC	NA	NA	0.0	0	0,0,11,17	1	1	0	0.452724855463	0	2	AAAAATGCGTAAAAAGAAAGAAGACGTC,AAAAATGCGTAAAAAGAAAGAAGACGTC	NA	NA	0.0	0	NA	NA	0,0,133,135	1	1	0	1.4069771895	0	2	AAAAATGCGTAAAAAGAAAGAAGACGTC,AAAAATGCGTAAAAAGAAAGAAGACGTC	NA	NA	0.0	0	NA	NA	0,0,181,138	1	1	0	5.8251321666	0
chr1_ref_v2	198636	0	C,T	0	0	0,1,42,285	1	1	1	2	T,T	NA	NA	0.00305343748689	0	0,0,1,27	1	1	0	1.02692853759	0	2	T,T	NA	NA	0.0	0	NA	NA	0,0,50,153	1	1	1	5.92107044711	0	2	T,T	NA	NA	0.0	0	NA	NA	0,0,43,213	1	1	1	1.45739367456	0
chr1_ref_v2	198637	0	A,ATCCTTGAATAACGAACTTT	0	0	0,0,54,317	1	1	1	2	ATCCTTGAATAACGAACTTT,ATCCTTGAATAACGAACTTT	NA	NA	0.0	0	0,0,2,33	1	1	0	1.10544561878	0	2	ATCCTTGAATAACGAACTTT,ATCCTTGAATAACGAACTTT	NA	NA	0.0	0	NA	NA	0,0,65,169	1	1	1	7.71007870235	0	2	ATCCTTGAATAACGAACTTT,ATCCTTGAATAACGAACTTT	NA	NA	0.0	0	NA	NA	0,0,58,230	1	1	1	2.34753618039	0
chr1_ref_v2	198643	0	T,TCAA	1	0	0,0,28,287	1	1	1	2	TCAA,TCAA	NA	NA	0.0	0	0,0,2,26	1	1	0	0.302108637045	0	2	TCAA,TCAA	NA	NA	0.0	0	NA	NA	0,0,33,148	1	1	1	4.68261256107	0	2	TCAA,TCAA	NA	NA	0.0	0	NA	NA	0,0,22,222	1	1	1	0.377891797688	0
chr1_ref_v2	198644	0	T,TGTTTTA	1	0	0,0,26,274	1	1	1	2	TGTTTTA,TGTTTTA	NA	NA	0.0	0	0,0,2,26	1	1	0	0.294075825046	0	2	TGTTTTA,TGTTTTA	NA	NA	0.0	0	NA	NA	0,0,28,142	1	1	1	3.42843387253	0	2	TGTTTTA,TGTTTTA	NA	NA	0.0	0	NA	NA	0,0,17,216	1	1	1	0.578200274694	0
chr1_ref_v2	198649	0	A,C	0	0	0,0,42,230	1	1	1	2	C,C	NA	NA	0.0	0	0,0,11,22	1	1	0	2.51623086403	0	2	C,C	NA	NA	0.0	0	NA	NA	0,0,41,120	1	1	1	3.47342849281	0	2	C,C	NA	NA	0.0	0	NA	NA	0,0,36,190	1	1	1	0.405077393875	0
chr1_ref_v2	198651	0	C,G	0	0	0,0,40,218	1	1	1	2	G,G	NA	NA	0.0	0	0,0,10,22	1	1	0	2.02047201933	0	2	G,G	NA	NA	0.0	0	NA	NA	0,0,38,113	1	1	1	3.11070857939	0	2	G,G	NA	NA	0.0	0	NA	NA	0,0,36,181	1	1	1	0.472332993376	0
chr1_ref_v2	198963	0	G,GCTTCCTCTGACGACAAGTCCGCTCCCACTTATAGTGTCCTGAGTGATTATTTATTTTTATGTGAACACCAAAAGGAATAA	0	0	0,0,71,12	1	1	1	2	GCTTCCTCTGACGACAAGTCCGCTCCCACTTATAGTGTCCTGAGTGATTATTTATTTTTATGTGAACACCAAAAGGAATAA,GCTTCCTCTGACGACAAGTCCGCTCCCACTTATAGTGTCCTGAGTGATTATTTATTTTTATGTGAACACCAAAAGGAATAA	NA	NA	0.0	0	0,0,4,3	1	0	1	1.4272951788	0	2	NA	NA	NA	NA	0	NA	NA	0,0,40,6	1	1	1	0.351349415595	0	2	GCTTCCTCTGACGACAAGTCCGCTCCCACTTATAGTGTCCTGAGTGATTATTTATTTTTATGTGAACACCAAAAGGAATAA,GCTTCCTCTGACGACAAGTCCGCTCCCACTTATAGTGTCCTGAGTGATTATTTATTTTTATGTGAACACCAAAAGGAATAA	NA	NA	0.0	0	NA	NA	0,0,66,6	1	1	1	1.0952197014	0
chr1_ref_v2	199072	0	T,TCACTTACCATATCAACCATTATGTTCAGTTAACTCACCTTTAAAGTACTGTGCACAACACCCTATTTCCATCTGATCGGTCGCTTTATCTGG	1	0	0,0,45,263	1	1	1	2	TCACTTACCATATCAACCATTATGTTCAGTTAACTCACCTTTAAAGTACTGTGCACAACACCCTATTTCCATCTGATCGGTCGCTTTATCTGG,TCACTTACCATATCAACCATTATGTTCAGTTAACTCACCTTTAAAGTACTGTGCACAACACCCTATTTCCATCTGATCGGTCGCTTTATCTGG	NA	NA	0.0	0	0,0,0,27	0	1	1	0.0	0	2	TCACTTACCATATCAACCATTATGTTCAGTTAACTCACCTTTAAAGTACTGTGCACAACACCCTATTTCCATCTGATCGGTCGCTTTATCTGG,TCACTTACCATATCAACCATTATGTTCAGTTAACTCACCTTTAAAGTACTGTGCACAACACCCTATTTCCATCTGATCGGTCGCTTTATCTGG	NA	NA	0.0363676441709	0	NA	NA	0,0,31,112	1	1	1	1.98383621775	0	2	TCACTTACCATATCAACCATTATGTTCAGTTAACTCACCTTTAAAGTACTGTGCACAACACCCTATTTCCATCTGATCGGTCGCTTTATCTGG,TCACTTACCATATCAACCATTATGTTCAGTTAACTCACCTTTAAAGTACTGTGCACAACACCCTATTTCCATCTGATCGGTCGCTTTATCTGG	NA	NA	0.0	0	NA	NA	0,0,34,245	1	1	1	0.859802611519	0
chr1_ref_v2	200788	1	T,C	0	0	0,0,2,0	0	0	1	2	NA	NA	NA	NA	0	0,0,0,0	0	0	1	0.0	0	2	NA	NA	NA	NA	0	NA	NA	0,0,1,0	0	0	1	0.0	0	2	NA	NA	NA	NA	0	NA	NA	0,0,0,0	0	0	1	0.0	0
chr1_ref_v2	200863	1	A,G	0	0	11,5,3,0	1	0	1	2	NA	NA	NA	NA	0	4,1,0,0	1	0	1	0.544319509089	0	2	NA	NA	NA	NA	0	NA	NA	5,4,1,0	1	0	1	0.602711346785	0	2	NA	NA	NA	NA	0	NA	NA	7,10,3,0	1	1	1	1.73212358781	0
chr1_ref_v2	200866	1	T,C	0	0	11,6,3,0	1	1	1	2	NA	NA	NA	NA	0	4,1,0,0	1	0	1	0.612636478733	0	2	NA	NA	NA	NA	0	NA	NA	5,5,1,0	1	0	1	0.685815527952	0	2	NA	NA	NA	NA	0	NA	NA	7,10,3,0	1	1	1	1.33817316411	0
chr1_ref_v2	200869	1	G,A	0	0	11,6,3,0	1	1	1	2	NA	NA	NA	NA	0	4,2,0,0	1	0	1	0.438188832864	0	2	NA	NA	NA	NA	0	NA	NA	5,6,1,0	1	0	1	0.940865538767	0	2	NA	NA	NA	NA	0	NA	NA	7,10,3,0	1	1	1	1.33817316411	0
chr1_ref_v2	200878	1	T,C	0	0	13,12,3,0	1	1	1	2	NA	NA	NA	NA	0	4,4,0,0	1	0	1	0.42270537559	0	2	NA	NA	NA	NA	0	NA	NA	5,7,1,0	1	0	1	0.534134091247	0	2	NA	NA	NA	NA	0	NA	NA	8,10,3,0	1	1	1	0.404949089149	0
chr1_ref_v2	200881	1	C,T	0	0	13,13,2,0	1	1	1	2	NA	NA	NA	NA	0	4,4,0,0	1	0	1	0.363462371837	0	2	NA	NA	NA	NA	0	NA	NA	5,7,1,0	1	0	1	0.413353729774	0	2	NA	NA	NA	NA	0	NA	NA	8,10,3,0	1	1	1	0.733275032868	0
chr1_ref_v2	200980	1	C,T	0	0	0,0,2,0	0	0	1	2	NA	NA	NA	NA	0	0,0,0,0	0	0	1	0.0	0	2	NA	NA	NA	NA	0	NA	NA	0,0,0,0	0	0	1	0.0	0	2	NA	NA	NA	NA	0	NA	NA	0,0,0,0	0	0	1	0.0	0
chr1_ref_v2	200982	1	A,G	1	0	0,0,2,0	0	0	1	2	NA	NA	NA	NA	0	0,0,0,0	0	0	1	0.0	0	2	NA	NA	NA	NA	0	NA	NA	0,0,0,0	0	0	1	0.0	0	2	NA	NA	NA	NA	0	NA	NA	0,0,0,0	0	0	1	0.0	0
chr1_ref_v2	200998	1	A,G	0	0	0,0,0,0	0	0	1	2	NA	NA	NA	NA	0	0,0,0,0	0	0	1	0.0	0	2	NA	NA	NA	NA	0	NA	NA	0,0,0,0	0	0	1	0.0	0	2	NA	NA	NA	NA	0	NA	NA	0,0,0,0	0	0	1	0.0	0
chr1_ref_v2	201001	1	T,C	0	0	0,0,0,0	0	0	1	2	NA	NA	NA	NA	0	0,0,0,0	0	0	1	0.0	0	2	NA	NA	NA	NA	0	NA	NA	0,0,0,0	0	0	1	0.0	0	2	NA	NA	NA	NA	0	NA	NA	0,0,0,0	0	0	1	0.0	0
chr1_ref_v2	201004	1	G,A	0	0	0,0,0,0	0	0	1	2	NA	NA	NA	NA	0	0,0,0,0	0	0	1	0.0	0	2	NA	NA	NA	NA	0	NA	NA	0,0,0,0	0	0	1	0.0	0	2	NA	NA	NA	NA	0	NA	NA	0,0,0,0	0	0	1	0.0	0
chr1_ref_v2	201013	1	T,C	0	0	0,0,0,0	0	0	1	2	NA	NA	NA	NA	0	0,0,0,0	0	0	1	0.0	0	2	NA	NA	NA	NA	0	NA	NA	0,0,0,0	0	0	1	0.0	0	2	NA	NA	NA	NA	0	NA	NA	0,0,0,0	0	0	1	0.0	0
chr1_ref_v2	201016	1	C,T	0	0	0,0,0,0	0	0	1	2	NA	NA	NA	NA	0	0,0,0,0	0	0	1	0.0	0	2	NA	NA	NA	NA	0	NA	NA	0,0,0,0	0	0	1	0.0	0	2	NA	NA	NA	NA	0	NA	NA	0,0,0,0	0	0	1	0.0	0
chr1_ref_v2	201777	1	C,T	1	0	0,0,0,0	0	0	1	2	NA	NA	NA	NA	0	0,0,0,0	0	0	1	0.0	0	2	NA	NA	NA	NA	0	NA	NA	0,0,1,0	0	0	1	0.0	0	2	NA	NA	NA	NA	0	NA	NA	0,0,1,0	0	0	1	0.0	0
chr1_ref_v2	201984	1	A,G	0	0	2,0,0,0	0	0	1	2	NA	NA	NA	NA	0	0,0,0,0	0	0	1	0.0	0	2	NA	NA	NA	NA	0	NA	NA	0,0,0,1	0	0	1	0.0	0	2	NA	NA	NA	NA	0	NA	NA	0,0,0,1	0	0	1	0.0	0
chr1_ref_v2	201987	1	T,C	0	0	0,0,2,0	0	0	1	2	NA	NA	NA	NA	0	0,0,0,0	0	0	1	0.0	0	2	NA	NA	NA	NA	0	NA	NA	0,1,0,0	0	0	1	0.0	0	2	NA	NA	NA	NA	0	NA	NA	0,1,0,0	0	0	1	0.0	0
chr1_ref_v2	202003	1	A,G	1	0	0,0,1,0	0	0	1	2	NA	NA	NA	NA	0	0,0,0,0	0	0	1	0.0	0	2	NA	NA	NA	NA	0	NA	NA	0,0,0,0	0	0	1	0.0	0	2	NA	NA	NA	NA	0	NA	NA	0,0,0,1	0	0	1	0.0	0
chr1_ref_v2	202419	1	T,C	0	0	0,0,1,0	0	0	1	2	NA	NA	NA	NA	0	0,0,0,0	0	0	1	0.0	0	2	NA	NA	NA	NA	0	NA	NA	0,0,2,0	0	0	1	0.0	0	2	NA	NA	NA	NA	0	NA	NA	0,0,2,0	0	0	1	0.0	0
chr1_ref_v2	202422	1	C,T	0	0	0,0,1,0	0	0	1	2	NA	NA	NA	NA	0	0,0,0,0	0	0	1	0.0	0	2	NA	NA	NA	NA	0	NA	NA	0,0,1,0	0	0	1	0.0	0	2	NA	NA	NA	NA	0	NA	NA	0,0,2,0	0	0	1	0.0	0
chr1_ref_v2	202434	1	C,T	0	0	0,0,1,0	0	0	1	2	NA	NA	NA	NA	0	0,0,0,0	0	0	1	0.0	0	2	NA	NA	NA	NA	0	NA	NA	0,0,1,0	0	0	1	0.0	0	2	NA	NA	NA	NA	0	NA	NA	0,0,1,0	0	0	1	0.0	0
chr1_ref_v2	202888	1	T,TTCATTTCTTCCTCTG	1	0	0,3,0,44	1	1	1	2	NA	NA	NA	NA	0	0,1,0,3	1	0	1	0.741740521548	0	2	NA	NA	NA	NA	0	NA	NA	0,0,0,10	0	0	1	0.0	0	2	NA	NA	NA	NA	0	NA	NA	0,1,0,30	1	1	1	0.403385587885	0
chr1_ref_v2	203160	1	G,A	1	0	0,0,7,0	0	0	1	2	NA	NA	NA	NA	0	0,0,0,0	0	0	1	0.0	0	2	NA	NA	NA	NA	0	NA	NA	0,0,4,0	0	0	1	0.0	0	2	NA	NA	NA	NA	0	NA	NA	0,0,6,0	0	0	1	0.0	0
chr1_ref_v2	203210	1	T,C	0	0	0,0,0,10	0	0	1	2	NA	NA	NA	NA	0	0,0,0,0	0	0	1	0.0	0	2	NA	NA	NA	NA	0	NA	NA	0,0,0,3	0	0	1	0.0	0	2	NA	NA	NA	NA	0	NA	NA	0,0,0,10	0	0	1	0.0	0
chr1_ref_v2	203426	1	A,C	1	0	0,0,0,1	0	0	1	2	NA	NA	NA	NA	0	0,0,1,0	0	0	1	0.0	0	2	NA	NA	NA	NA	0	NA	NA	0,0,0,8	0	0	1	0.0	0	2	NA	NA	NA	NA	0	NA	NA	0,0,0,5	0	0	1	0.0	0
chr1_ref_v2	203429	1	A,G	1	0	0,0,0,1	0	0	1	2	NA	NA	NA	NA	0	0,0,1,0	0	0	1	0.0	0	2	NA	NA	NA	NA	0	NA	NA	0,0,0,8	0	0	1	0.0	0	2	NA	NA	NA	NA	0	NA	NA	0,0,0,4	0	0	1	0.0	0
chr1_ref_v2	203470	1	G,A	0	0	0,0,2,1	1	0	1	2	NA	NA	NA	NA	0	0,0,1,0	0	0	1	0.0	0	2	NA	NA	NA	NA	0	NA	NA	0,0,2,3	1	0	1	0.688149752886	0	2	NA	NA	NA	NA	0	NA	NA	0,0,0,0	0	0	1	0.0	0
chr1_ref_v2	203480	1	A,T	1	0	0,0,2,3	1	0	1	2	NA	NA	NA	NA	0	0,0,1,0	0	0	1	0.0	0	2	NA	NA	NA	NA	0	NA	NA	0,0,2,3	1	0	1	0.243633600326	0	2	NA	NA	NA	NA	0	NA	NA	0,0,0,0	0	0	1	0.0	0
chr1_ref_v2	203600	1	G,A	0	0	0,0,21,0	0	1	1	2	NA	NA	NA	NA	0	0,0,1,0	0	0	1	0.0	0	2	NA	NA	NA	NA	0	NA	NA	0,0,10,0	0	0	1	0.0	0	2	NA	NA	NA	NA	0	NA	NA	0,0,29,0	0	1	1	0.0	0
chr1_ref_v2	203610	1	C,A	0	0	0,0,21,0	0	1	1	2	NA	NA	NA	NA	0	0,0,1,0	0	0	1	0.0	0	2	NA	NA	NA	NA	0	NA	NA	0,0,8,0	0	0	1	0.0	0	2	NA	NA	NA	NA	0	NA	NA	0,0,28,0	0	1	1	0.0	0
chr1_ref_v2	203741	1	G,A	1	0	49,34,9,5	1	1	1	2	NA	NA	NA	NA	0	5,1,0,0	1	0	1	0.963921997866	0	2	NA	NA	NA	NA	0	NA	NA	15,31,3,3	1	1	1	3.78126724145	0	2	NA	NA	NA	NA	0	NA	NA	16,31,4,6	1	1	1	2.93765298012	0
chr1_ref_v2	203742	1	A,ACTACC	1	0	52,38,5,3	1	1	1	2	NA	NA	NA	NA	0	5,1,0,0	1	0	1	0.865305690722	0	2	NA	NA	NA	NA	0	NA	NA	15,31,2,1	1	1	1	3.50210092703	0	2	NA	NA	NA	NA	0	NA	NA	17,33,1,5	1	1	1	3.13332454929	0
chr1_ref_v2	203924	1	C,T	1	0	0,1,0,0	0	0	1	2	NA	NA	NA	NA	0	0,0,0,0	0	0	1	0.0	0	2	NA	NA	NA	NA	0	NA	NA	0,0,0,1	0	0	1	0.0	0	2	NA	NA	NA	NA	0	NA	NA	0,0,0,1	0	0	1	0.0	0
chr1_ref_v2	205971	0	C,T	0	0	0,0,0,0	0	0	1	2	NA	NA	NA	NA	0	0,0,0,0	0	0	1	0.0	0	2	NA	NA	NA	NA	0	NA	NA	0,0,0,0	0	0	1	0.0	0	2	NA	NA	NA	NA	0	NA	NA	0,0,0,1	0	0	1	0.0	0
chr1_ref_v2	205977	0	C,G	0	0	0,0,0,0	0	0	1	2	NA	NA	NA	NA	0	0,0,0,0	0	0	1	0.0	0	2	NA	NA	NA	NA	0	NA	NA	0,0,0,0	0	0	1	0.0	0	2	NA	NA	NA	NA	0	NA	NA	0,0,0,1	0	0	1	0.0	0
chr1_ref_v2	206483	0	A,T	1	0	0,0,3,0	0	0	1	2	NA	NA	NA	NA	0	0,0,1,0	0	0	1	0.0	0	2	NA	NA	NA	NA	0	NA	NA	0,0,0,0	0	0	1	0.0	0	2	NA	NA	NA	NA	0	NA	NA	0,0,4,0	0	0	1	0.0	0
chr1_ref_v2	206517	0	T,C	0	0	0,0,2,0	0	0	1	2	NA	NA	NA	NA	0	0,0,0,0	0	0	1	0.0	0	2	NA	NA	NA	NA	0	NA	NA	0,0,0,0	0	0	1	0.0	0	2	NA	NA	NA	NA	0	NA	NA	0,0,3,0	0	0	1	0.0	0
chr1_ref_v2	206615	0	C,T	0	0	0,0,0,0	0	0	1	2	NA	NA	NA	NA	0	0,0,0,0	0	0	1	0.0	0	2	NA	NA	NA	NA	0	NA	NA	0,0,0,0	0	0	1	0.0	0	2	NA	NA	NA	NA	0	NA	NA	0,0,0,2	0	0	1	0.0	0
chr1_ref_v2	206757	0	C,CAGGCGAACTGAAT	1	0	0,0,0,1	0	0	1	2	NA	NA	NA	NA	0	0,0,0,0	0	0	1	0.0	0	2	NA	NA	NA	NA	0	NA	NA	0,0,0,1	0	0	1	0.0	0	2	NA	NA	NA	NA	0	NA	NA	0,0,0,0	0	0	1	0.0	0
chr1_ref_v2	208024	0	A,C	0	0	0,0,1,0	0	0	1	2	NA	NA	NA	NA	0	0,0,0,0	0	0	1	0.0	0	2	NA	NA	NA	NA	0	NA	NA	0,0,0,0	0	0	1	0.0	0	2	NA	NA	NA	NA	0	NA	NA	0,0,0,0	0	0	1	0.0	0
chr1_ref_v2	208029	0	A,C	1	0	0,0,1,0	0	0	1	2	NA	NA	NA	NA	0	0,0,0,0	0	0	1	0.0	0	2	NA	NA	NA	NA	0	NA	NA	0,0,0,0	0	0	1	0.0	0	2	NA	NA	NA	NA	0	NA	NA	0,0,0,0	0	0	1	0.0	0
chr1_ref_v2	209993	0	T,C	1	0	0,0,0,0	0	0	1	2	NA	NA	NA	NA	0	0,0,0,0	0	0	1	0.0	0	2	NA	NA	NA	NA	0	NA	NA	0,0,0,0	0	0	1	0.0	0	2	NA	NA	NA	NA	0	NA	NA	0,0,0,0	0	0	1	0.0	0
chr1_ref_v2	210032	0	T,C	1	0	0,0,0,0	0	0	1	2	NA	NA	NA	NA	0	0,0,0,0	0	0	1	0.0	0	2	NA	NA	NA	NA	0	NA	NA	0,0,0,0	0	0	1	0.0	0	2	NA	NA	NA	NA	0	NA	NA	0,0,0,0	0	0	1	0.0	0
chr1_ref_v2	211745	0	G,A	0	0	0,0,0,0	0	0	1	2	NA	NA	NA	NA	0	0,0,0,0	0	0	1	0.0	0	2	NA	NA	NA	NA	0	NA	NA	0,1,0,0	0	0	1	0.0	0	2	NA	NA	NA	NA	0	NA	NA	0,0,0,1	0	0	1	0.0	0
chr1_ref_v2	211768	0	G,A	0	0	0,0,0,0	0	0	1	2	NA	NA	NA	NA	0	0,0,0,0	0	0	1	0.0	0	2	NA	NA	NA	NA	0	NA	NA	0,0,0,0	0	0	1	0.0	0	2	NA	NA	NA	NA	0	NA	NA	0,0,0,1	0	0	1	0.0	0
chr1_ref_v2	213238	0	T,C	0	0	1,0,0,1	1	0	1	2	NA	NA	NA	NA	0	0,0,0,0	0	0	1	0.0	0	2	NA	NA	NA	NA	0	NA	NA	0,0,0,0	0	0	1	0.0	0	2	NA	NA	NA	NA	0	NA	NA	0,0,0,0	0	0	1	0.0	0
chr1_ref_v2	213251	0	T,G	1	0	0,0,0,1	0	0	1	2	NA	NA	NA	NA	0	0,0,0,0	0	0	1	0.0	0	2	NA	NA	NA	NA	0	NA	NA	0,0,0,0	0	0	1	0.0	0	2	NA	NA	NA	NA	0	NA	NA	0,0,0,0	0	0	1	0.0	0
chr1_ref_v2	213268	0	T,G	0	0	0,0,0,1	0	0	1	2	NA	NA	NA	NA	0	0,0,0,0	0	0	1	0.0	0	2	NA	NA	NA	NA	0	NA	NA	0,0,0,0	0	0	1	0.0	0	2	NA	NA	NA	NA	0	NA	NA	0,0,0,0	0	0	1	0.0	0
chr1_ref_v2	213279	0	T,C	0	0	0,0,0,1	0	0	1	2	NA	NA	NA	NA	0	0,0,0,0	0	0	1	0.0	0	2	NA	NA	NA	NA	0	NA	NA	0,0,0,0	0	0	1	0.0	0	2	NA	NA	NA	NA	0	NA	NA	0,0,0,0	0	0	1	0.0	0
chr1_ref_v2	213282	0	A,C	0	0	0,0,0,1	0	0	1	2	NA	NA	NA	NA	0	0,0,0,0	0	0	1	0.0	0	2	NA	NA	NA	NA	0	NA	NA	0,0,0,0	0	0	1	0.0	0	2	NA	NA	NA	NA	0	NA	NA	0,0,0,0	0	0	1	0.0	0
chr1_ref_v2	215056	0	C,T	0	0	0,0,5,0	0	0	1	2	NA	NA	NA	NA	0	0,0,0,0	0	0	1	0.0	0	2	NA	NA	NA	NA	0	NA	NA	0,0,2,0	0	0	1	0.0	0	2	NA	NA	NA	NA	0	NA	NA	0,0,4,0	0	0	1	0.0	0
chr1_ref_v2	215060	0	G,A	0	0	0,0,5,0	0	0	1	2	NA	NA	NA	NA	0	0,0,0,0	0	0	1	0.0	0	2	NA	NA	NA	NA	0	NA	NA	0,0,4,0	0	0	1	0.0	0	2	NA	NA	NA	NA	0	NA	NA	0,0,8,0	0	0	1	0.0	0
chr1_ref_v2	215063	0	C,T	0	0	0,0,6,0	0	0	1	2	NA	NA	NA	NA	0	0,0,0,0	0	0	1	0.0	0	2	NA	NA	NA	NA	0	NA	NA	0,0,5,0	0	0	1	0.0	0	2	NA	NA	NA	NA	0	NA	NA	0,0,10,0	0	0	1	0.0	0
chr1_ref_v2	216371	0	C,A	0	0	0,0,0,0	0	0	1	2	NA	NA	NA	NA	0	0,0,0,0	0	0	1	0.0	0	2	NA	NA	NA	NA	0	NA	NA	0,0,1,0	0	0	1	0.0	0	2	NA	NA	NA	NA	0	NA	NA	0,0,0,0	0	0	1	0.0	0
chr1_ref_v2	217333	0	A,T	1	0	0,0,0,1	0	0	1	2	NA	NA	NA	NA	0	0,0,0,0	0	0	1	0.0	0	2	NA	NA	NA	NA	0	NA	NA	0,0,0,0	0	0	1	0.0	0	2	NA	NA	NA	NA	0	NA	NA	0,0,0,0	0	0	1	0.0	0
chr1_ref_v2	217342	0	C,G	1	0	0,0,0,1	0	0	1	2	NA	NA	NA	NA	0	0,0,0,0	0	0	1	0.0	0	2	NA	NA	NA	NA	0	NA	NA	0,0,0,0	0	0	1	0.0	0	2	NA	NA	NA	NA	0	NA	NA	0,0,0,0	0	0	1	0.0	0
chr1_ref_v2	217343	0	T,A	1	0	0,0,0,1	0	0	1	2	NA	NA	NA	NA	0	0,0,0,0	0	0	1	0.0	0	2	NA	NA	NA	NA	0	NA	NA	0,0,0,0	0	0	1	0.0	0	2	NA	NA	NA	NA	0	NA	NA	0,0,0,0	0	0	1	0.0	0
chr1_ref_v2	218908	0	T,G	0	0	184,0,36,0	1	1	1	2	T,T	T,G	0.25	0.336472236621	0	13,0,2,0	1	0	1	0.264287102434	0	2	NA	NA	NA	NA	0	NA	NA	97,0,11,0	1	1	1	1.40530869716	0	2	T,T	T,G	0.25	0.154150679827	0	NA	NA	139,0,39,0	1	1	1	1.55191449701	0
chr1_ref_v2	219115	0	CTTTTTTTTTTTTTTTTT,C	1	1	0,16,1,109	1	1	1	2	C,C	CTTTTTTTTTTTTTTTTT,C	0.25	0.0786431273191	0	0,1,0,15	1	0	1	0.467410505829	0	2	NA	NA	NA	NA	0	NA	NA	0,12,0,45	1	1	1	1.32448575137	0	2	C,C	CTTTTTTTTTTTTTTTTT,C	0.5	0.165079750359	0	NA	NA	0,21,3,86	1	1	1	1.51579242769	0
chr1_ref_v2	219137	0	T,C	1	0	2,43,0,59	1	1	1	2	T,C	C,C	0.125	0.0363676441709	0	0,2,0,10	1	0	1	1.34268486705	0	2	NA	NA	NA	NA	0	NA	NA	0,21,0,21	1	1	1	0.807405682693	0	2	T,C	NA	NA	0.0930400312698	0	NA	NA	0,52,3,50	1	1	1	1.48941337119	0
chr1_ref_v2	219138	0	T,C	1	0	1,104,2,13	1	1	1	2	T,T	T,C	0.25	0.0	0	0,12,0,1	1	0	1	0.330974982383	0	2	NA	NA	NA	NA	0	NA	NA	0,42,0,4	1	1	1	0.609542629122	0	2	T,T	T,C	0.25	0.205852054204	0	NA	NA	3,95,0,13	1	1	1	1.2178969035	0
chr1_ref_v2	221379	0	GGAAGAA,G	1	1	0,0,1,0	0	0	1	2	NA	NA	NA	NA	0	0,0,0,0	0	0	1	0.0	0	2	NA	NA	NA	NA	0	NA	NA	0,0,1,0	0	0	1	0.0	0	2	NA	NA	NA	NA	0	NA	NA	0,0,0,1	0	0	1	0.0	0
chr1_ref_v2	223384	0	T,C	0	0	0,0,1,0	0	0	1	2	NA	NA	NA	NA	0	0,0,0,0	0	0	1	0.0	0	2	NA	NA	NA	NA	0	NA	NA	0,0,0,0	0	0	1	0.0	0	2	NA	NA	NA	NA	0	NA	NA	0,0,0,0	0	0	1	0.0	0
chr1_ref_v2	223385	0	C,T	0	0	0,0,1,0	0	0	1	2	NA	NA	NA	NA	0	0,0,0,0	0	0	1	0.0	0	2	NA	NA	NA	NA	0	NA	NA	0,0,0,0	0	0	1	0.0	0	2	NA	NA	NA	NA	0	NA	NA	0,0,0,0	0	0	1	0.0	0
chr1_ref_v2	224173	0	C,A	1	0	0,0,1,1	1	0	1	2	NA	NA	NA	NA	0	0,0,0,0	0	0	1	0.0	0	2	NA	NA	NA	NA	0	NA	NA	0,0,0,0	0	0	1	0.0	0	2	NA	NA	NA	NA	0	NA	NA	0,0,0,0	0	0	1	0.0	0
chr1_ref_v2	224176	0	T,C	1	0	0,0,1,1	1	0	1	2	NA	NA	NA	NA	0	0,0,0,0	0	0	1	0.0	0	2	NA	NA	NA	NA	0	NA	NA	0,0,0,0	0	0	1	0.0	0	2	NA	NA	NA	NA	0	NA	NA	0,0,0,0	0	0	1	0.0	0
chr1_ref_v2	224182	0	T,A	0	0	0,0,1,1	1	0	1	2	NA	NA	NA	NA	0	0,0,0,0	0	0	1	0.0	0	2	NA	NA	NA	NA	0	NA	NA	0,0,0,0	0	0	1	0.0	0	2	NA	NA	NA	NA	0	NA	NA	0,0,0,0	0	0	1	0.0	0
chr1_ref_v2	224191	0	T,C	1	0	0,0,1,1	1	0	1	2	NA	NA	NA	NA	0	0,0,0,0	0	0	1	0.0	0	2	NA	NA	NA	NA	0	NA	NA	0,0,0,0	0	0	1	0.0	0	2	NA	NA	NA	NA	0	NA	NA	0,0,0,0	0	0	1	0.0	0
chr1_ref_v2	224207	0	A,C	0	0	0,0,1,1	1	0	1	2	NA	NA	NA	NA	0	0,0,0,0	0	0	1	0.0	0	2	NA	NA	NA	NA	0	NA	NA	0,0,0,0	0	0	1	0.0	0	2	NA	NA	NA	NA	0	NA	NA	0,0,0,0	0	0	1	0.0	0
chr1_ref_v2	224212	0	A,G	0	0	0,0,1,1	1	0	1	2	NA	NA	NA	NA	0	0,0,0,0	0	0	1	0.0	0	2	NA	NA	NA	NA	0	NA	NA	0,0,0,0	0	0	1	0.0	0	2	NA	NA	NA	NA	0	NA	NA	0,0,0,0	0	0	1	0.0	0
chr1_ref_v2	224216	0	A,G	0	0	0,0,1,1	1	0	1	2	NA	NA	NA	NA	0	0,0,0,0	0	0	1	0.0	0	2	NA	NA	NA	NA	0	NA	NA	0,0,0,0	0	0	1	0.0	0	2	NA	NA	NA	NA	0	NA	NA	0,0,0,0	0	0	1	0.0	0
chr1_ref_v2	224218	0	T,C	0	0	0,0,1,1	1	0	1	2	NA	NA	NA	NA	0	0,0,0,0	0	0	1	0.0	0	2	NA	NA	NA	NA	0	NA	NA	0,0,0,0	0	0	1	0.0	0	2	NA	NA	NA	NA	0	NA	NA	0,0,0,0	0	0	1	0.0	0
chr1_ref_v2	224224	0	A,G	0	0	0,0,0,1	0	0	1	2	NA	NA	NA	NA	0	0,0,0,0	0	0	1	0.0	0	2	NA	NA	NA	NA	0	NA	NA	0,0,0,0	0	0	1	0.0	0	2	NA	NA	NA	NA	0	NA	NA	0,0,0,0	0	0	1	0.0	0
chr1_ref_v2	224440	0	GT,G	1	0	0,0,0,0	0	0	1	2	NA	NA	NA	NA	0	0,0,0,0	0	0	1	0.0	0	2	NA	NA	NA	NA	0	NA	NA	0,0,0,0	0	0	1	0.0	0	2	NA	NA	NA	NA	0	NA	NA	0,0,0,0	0	0	1	0.0	0
chr1_ref_v2	224444	0	A,C	1	0	0,0,0,0	0	0	1	2	NA	NA	NA	NA	0	0,0,0,0	0	0	1	0.0	0	2	NA	NA	NA	NA	0	NA	NA	0,0,0,0	0	0	1	0.0	0	2	NA	NA	NA	NA	0	NA	NA	0,0,0,0	0	0	1	0.0	0
chr1_ref_v2	224455	0	T,C	0	0	0,0,0,0	0	0	1	2	NA	NA	NA	NA	0	0,0,0,0	0	0	1	0.0	0	2	NA	NA	NA	NA	0	NA	NA	0,0,0,0	0	0	1	0.0	0	2	NA	NA	NA	NA	0	NA	NA	0,0,0,0	0	0	1	0.0	0
chr1_ref_v2	224457	0	ATAT,A	1	1	0,0,0,0	0	0	1	2	NA	NA	NA	NA	0	0,0,0,0	0	0	1	0.0	0	2	NA	NA	NA	NA	0	NA	NA	0,0,0,0	0	0	1	0.0	0	2	NA	NA	NA	NA	0	NA	NA	0,0,0,0	0	0	1	0.0	0
chr1_ref_v2	224461	0	T,C	1	0	0,0,0,0	0	0	1	2	NA	NA	NA	NA	0	0,0,0,0	0	0	1	0.0	0	2	NA	NA	NA	NA	0	NA	NA	0,0,0,0	0	0	1	0.0	0	2	NA	NA	NA	NA	0	NA	NA	0,0,0,0	0	0	1	0.0	0
chr1_ref_v2	224464	0	T,C	1	0	0,0,0,0	0	0	1	2	NA	NA	NA	NA	0	0,0,0,0	0	0	1	0.0	0	2	NA	NA	NA	NA	0	NA	NA	0,0,0,0	0	0	1	0.0	0	2	NA	NA	NA	NA	0	NA	NA	0,0,0,0	0	0	1	0.0	0
chr2_ref_v2	1187	1	C,T	0	0	2,0,1,0	1	0	1	2	NA	NA	NA	NA	0	0,0,0,0	0	0	1	0.0	0	2	NA	NA	NA	NA	0	NA	NA	0,0,0,0	0	0	1	0.0	0	2	NA	NA	NA	NA	0	NA	NA	0,0,0,0	0	0	1	0.0	0
chr2_ref_v2	1254	1	T,C	1	0	0,0,0,0	0	0	1	2	NA	NA	NA	NA	0	0,0,0,0	0	0	1	0.0	0	2	NA	NA	NA	NA	0	NA	NA	0,0,0,1	0	0	1	0.0	0	2	NA	NA	NA	NA	0	NA	NA	0,0,1,1	1	0	1	0.0	0
chr2_ref_v2	6059	1	A,C	0	0	325,168,0,72	1	1	0	2	NA	NA	NA	NA	0	9,5,0,1	1	0	0	0.425306577841	0	2	NA	NA	NA	NA	0	NA	NA	219,60,0,61	1	1	0	4.12522791065	0	2	NA	NA	NA	NA	0	NA	NA	316,86,0,114	1	1	0	10.834705759	0
chr2_ref_v2	7509	0	C,CA	1	0	0,0,9,0	0	0	1	2	NA	NA	NA	NA	0	0,0,0,0	0	0	1	0.0	0	2	NA	NA	NA	NA	0	NA	NA	0,0,1,0	0	0	1	0.0	0	2	NA	NA	NA	NA	0	NA	NA	0,0,5,0	0	0	1	0.0	0
chr2_ref_v2	7510	0	G,A	1	0	0,0,8,0	0	0	1	2	NA	NA	NA	NA	0	0,0,0,0	0	0	1	0.0	0	2	NA	NA	NA	NA	0	NA	NA	0,0,1,0	0	0	1	0.0	0	2	NA	NA	NA	NA	0	NA	NA	0,0,5,0	0	0	1	0.0	0
chr2_ref_v2	9020	1	G,GA	1	1	17,32,5,65	1	1	1	2	NA	NA	NA	NA	0	3,1,0,10	1	0	0	0.863512612001	0	2	NA	NA	NA	NA	0	NA	NA	7,3,1,29	1	1	0	2.01073250573	0	2	NA	NA	NA	NA	0	NA	NA	11,2,1,50	1	1	0	4.95446042771	0
chr2_ref_v2	14548	0	A,C	0	0	360,100,1,79	1	1	0	2	A,A	A,C	0.25	0.196710294246	0	38,15,0,6	1	1	0	0.955391906601	0	2	A,A	A,C	0.25	0.0784716154415	0	NA	NA	215,22,0,57	1	1	0	3.88956250438	0	2	A,A	A,C	0.5	0.309004841921	0	NA	NA	290,42,0,97	1	1	0	6.30550712103	0
chr2_ref_v2	31613	1	C,G	0	0	0,0,0,1	0	0	1	2	NA	NA	NA	NA	0	0,0,0,0	0	0	1	0.0	0	2	NA	NA	NA	NA	0	NA	NA	0,0,0,0	0	0	1	0.0	0	2	NA	NA	NA	NA	0	NA	NA	0,0,0,0	0	0	1	0.0	0
chr2_ref_v2	31617	1	T,G	0	0	0,0,0,1	0	0	1	2	NA	NA	NA	NA	0	0,0,0,0	0	0	1	0.0	0	2	NA	NA	NA	NA	0	NA	NA	0,0,0,0	0	0	1	0.0	0	2	NA	NA	NA	NA	0	NA	NA	0,0,0,0	0	0	1	0.0	0
chr2_ref_v2	31624	1	A,T	1	0	0,0,0,1	0	0	1	2	NA	NA	NA	NA	0	0,0,0,0	0	0	1	0.0	0	2	NA	NA	NA	NA	0	NA	NA	0,0,0,0	0	0	1	0.0	0	2	NA	NA	NA	NA	0	NA	NA	0,0,0,0	0	0	1	0.0	0
chr2_ref_v2	31627	1	A,T	1	0	0,0,0,1	0	0	1	2	NA	NA	NA	NA	0	0,0,0,0	0	0	1	0.0	0	2	NA	NA	NA	NA	0	NA	NA	0,0,0,0	0	0	1	0.0	0	2	NA	NA	NA	NA	0	NA	NA	0,0,0,0	0	0	1	0.0	0
chr2_ref_v2	35483	1	C,T	1	0	0,0,286,0	0	1	1	2	NA	NA	NA	NA	0	0,0,41,0	0	1	0	0.0	0	2	NA	NA	NA	NA	0	NA	NA	0,0,123,0	0	1	1	0.0	0	2	NA	NA	NA	NA	0	NA	NA	0,0,208,0	0	1	1	0.0	0
chr2_ref_v2	38247	0	A,C	0	0	380,56,1,53	1	1	0	2	A,A	A,C	0.25	0.142748047729	0	38,4,0,1	1	1	0	1.2938113855	0	2	A,A	NA	NA	0.0235304974102	0	NA	NA	199,22,0,43	1	1	0	2.4749268548	0	2	A,A	A,C	0.25	0.331937081456	0	NA	NA	311,33,0,54	1	1	0	1.38117894311	0
chr2_ref_v2	40588	0	CAT,C	1	1	79,81,10,10	1	1	1	2	CAT,CAT	NA	NA	0.579910700944	0	25,26,5,3	1	1	0	0.667518552627	0	2	CAT,CAT	NA	NA	0.276969637732	0	NA	NA	44,34,3,3	1	1	0	1.14940318853	0	2	CAT,CAT	NA	NA	1.00170490354	0	NA	NA	62,61,7,4	1	1	1	0.590567781609	0
chr2_ref_v2	55505	0	A,G	1	0	402,348,0,0	1	1	0	2	A,A	NA	NA	0.0	0	20,26,25,21	1	1	0	314.172267964	1	2	A,G	NA	NA	0.0	0	g.55505A>G	0	118,111,99,99	1	1	0	404.536309101	1	2	A,G	A,A	0.125	0.105859455421	0	g.55505A>G	0	353,289,0,0	1	1	0	0.609235941515	0
chr2_ref_v2	69627	0	CA,C	1	1	223,235,13,10	1	1	0	2	CA,CA	NA	NA	0.543890691092	0	19,29,2,5	1	1	0	2.71394761404	0	2	CA,CA	CA,C	0.25	0.181699450985	0	NA	NA	109,114,3,9	1	1	0	1.26344168408	0	2	CA,CA	NA	NA	0.571219764278	0	NA	NA	184,188,11,6	1	1	0	0.480842796512	0
chr2_ref_v2	71621	0	TAGA,T	1	1	3,0,356,252	1	1	0	2	T,T	NA	NA	0.698046167438	0	1,0,35,32	1	1	0	0.746761603959	0	2	T,T	NA	NA	0.0147822651261	0	NA	NA	0,0,194,152	1	1	0	0.829371743451	0	2	T,T	NA	NA	2.04188625363e-05	0	NA	NA	2,0,282,194	1	1	0	0.45342709329	0
chr2_ref_v2	71820	0	C,CTTT	1	1	2,6,285,177	1	1	0	2	CTTT,CTTT	C,CTTT	0.125	1.3480731483	0	0,1,18,19	1	1	0	1.11802553028	0	2	CTTT,CTTT	NA	NA	0.0266682470822	0	NA	NA	0,1,145,95	1	1	0	0.587577793675	0	2	CTTT,CTTT	NA	NA	0.00415801014866	0	NA	NA	4,4,204,127	1	1	0	1.25394603727	0
chr2_ref_v2	72363	0	A,ACAACAG	1	0	3,2,8,4	1	0	0	2	NA	NA	NA	NA	0	0,0,2,1	1	0	0	0.43079907233	0	2	NA	NA	NA	NA	0	NA	NA	2,1,2,1	1	0	0	0.609783366384	0	2	NA	NA	NA	NA	0	NA	NA	4,2,4,4	1	0	0	0.7174130093	0
chr2_ref_v2	77884	0	T,G	0	0	187,343,94,0	1	1	0	2	T,T	T,G	0.25	0.22691003411	0	24,32,10,0	1	1	0	0.812379649648	0	2	T,T	T,G	0.25	0.318453731119	0	NA	NA	59,173,84,0	1	1	0	8.52517402862	0	2	T,T	T,G	0.5	0.0945261734921	0	NA	NA	93,243,107,0	1	1	0	7.38786819446	0
chr2_ref_v2	82890	0	T,C	0	0	318,355,0,0	1	1	0	2	T,T	NA	NA	0.0	0	27,22,0,0	1	1	0	0.811328023815	0	2	T,T	NA	NA	0.0	0	NA	NA	179,191,0,0	1	1	0	0.48395016604	0	2	T,T	NA	NA	0.0	0	NA	NA	278,297,0,1	1	1	0	0.522260641051	0
chr2_ref_v2	84395	0	C,CAA,CAAA	1	1	17,17,163,65,25,24	1	1	0	2	CAA,CAA	C,CAA	0.25	0.716448364939	1	3,1,12,12,1,4	1	1	0	1.62026243837	0	2	CAA,CAA	C,CAA	0.25	0.661729901088	0	NA	NA	10,4,69,20,8,28	1	1	0	6.00462333083	0	2	CAA,CAAA	C,CAA	0.25	0.733820429933	0	NA	NA	12,5,94,33,14,35	1	1	0	5.93718984655	0
chr2_ref_v2	85986	0	G,T	0	0	177,427,27,0	1	1	0	2	G,G	G,T	0.125	0.363319486657	0	15,35,3,0	1	1	0	0.401452343325	0	2	G,G	G,T	0.125	0.194860782821	0	NA	NA	64,208,59,0	1	1	0	22.3099143281	0	2	G,G	G,T	0.5	0.412845215406	0	NA	NA	94,345,86,2	1	1	0	27.802710264	0
chr2_ref_v2	88121	0	CT,C	1	1	23,12,110,176	1	1	0	2	C,C	CT,C	0.125	0.00459135198108	0	5,4,17,25	1	1	0	1.06474147029	0	2	C,C	CT,C	0.25	0.0475317095062	0	NA	NA	10,5,41,94	1	1	0	1.51414615472	0	2	C,C	CT,C	0.125	0.0550286098887	0	NA	NA	12,3,75,135	1	1	0	1.25600384305	0
chr2_ref_v2	115429	0	G,GA	1	1	42,81,10,25	1	1	0	2	G,G	G,GA	0.25	0.173820049876	0	4,16,1,3	1	1	0	1.0315694994	0	2	G,G	G,GA	0.25	0.124494047154	0	NA	NA	21,30,9,15	1	1	0	1.54882780449	0	2	G,GA	G,G	0.25	0.188548569829	0	NA	NA	31,50,8,20	1	1	0	0.702887345166	0
chr2_ref_v2	122594	0	T,TTA	1	1	5,1,112,201	1	1	1	2	TTA,TTA	NA	NA	1.11756946138	0	3,0,23,29	1	1	0	1.36132909767	0	2	TTA,TTA	T,TTA	0.125	0.159667376578	0	NA	NA	1,1,46,103	1	1	0	0.982650113377	0	2	TTA,TTA	NA	NA	0.0133022851616	0	NA	NA	1,0,86,165	1	1	0	0.705177991248	0
chr2_ref_v2	127626	0	C,CT,CTT	1	1	12,15,34,83,6,10	1	1	0	2	CT,CT	C,CT	0.125	0.199080594022	0	1,1,1,16,1,2	1	1	0	1.44267869622	0	2	CT,CT	CT,CTT	0.125	0.338154194883	0	NA	NA	1,9,4,36,7,3	1	1	0	2.68314798069	0	2	CT,CT	CT,CTT	0.25	0.647116606202	0	NA	NA	5,8,14,48,9,7	1	1	0	2.21105136088	0
chr2_ref_v2	133016	0	T,TGAAGAGGATGAAGACAATGGTGATGGA	0	0	0,0,157,130	1	1	0	2	TGAAGAGGATGAAGACAATGGTGATGGA,TGAAGAGGATGAAGACAATGGTGATGGA	NA	NA	0.0	0	0,0,9,17	1	1	0	1.72082272586	0	2	TGAAGAGGATGAAGACAATGGTGATGGA,TGAAGAGGATGAAGACAATGGTGATGGA	NA	NA	0.0	0	NA	NA	0,0,88,82	1	1	0	0.625514714515	0	2	TGAAGAGGATGAAGACAATGGTGATGGA,TGAAGAGGATGAAGACAATGGTGATGGA	NA	NA	0.0	0	NA	NA	0,1,142,120	1	1	0	0.39690657994	0
chr2_ref_v2	133860	0	CATATATAT,C	1	1	2,0,109,113	1	1	1	2	C,C	NA	NA	0.414433778091	0	1,1,30,21	1	1	0	1.09418713988	0	2	C,C	NA	NA	0.0384662808278	0	NA	NA	0,0,52,65	1	1	0	0.835494509924	0	2	C,C	NA	NA	0.0	0	NA	NA	1,1,100,104	1	1	0	0.393689590223	0
chr2_ref_v2	137646	0	TAAAAAAAAA,T	1	1	38,35,14,22	1	1	1	2	TAAAAAAAAA,T	TAAAAAAAAA,TAAAAAAAAA	0.25	0.196114878926	0	11,3,0,0	1	0	0	3.36761273434	0	2	NA	NA	NA	NA	0	NA	NA	21,12,3,9	1	1	0	1.1864928473	0	2	TAAAAAAAAA,T	TAAAAAAAAA,TAAAAAAAAA	0.5	0.0870113769896	0	NA	NA	42,22,6,22	1	1	0	1.76184267253	0
chr2_ref_v2	137666	0	AAAAAAAAAAG,A	1	0	67,98,20,0	1	1	1	2	AAAAAAAAAAG,AAAAAAAAAAG	AAAAAAAAAAG,A	0.25	0.115512887122	0	9,6,3,0	1	0	0	0.850179535724	0	2	NA	NA	NA	NA	0	NA	NA	34,40,14,0	1	1	1	1.07217987919	0	2	AAAAAAAAAAG,AAAAAAAAAAG	AAAAAAAAAAG,A	0.25	0.349895256953	0	NA	NA	56,80,29,0	1	1	1	2.27274576484	0
chr2_ref_v2	137685	0	G,T	1	0	91,90,20,0	1	1	1	2	G,G	G,T	0.25	0.208064444487	0	15,6,3,0	1	1	0	1.26268858415	0	2	G,G	G,T	0.25	0.287682072452	0	NA	NA	53,43,11,0	1	1	1	0.6727571004	0	2	G,G	G,T	0.25	0.133531392625	0	NA	NA	86,81,25,0	1	1	1	1.005117277	0
chr2_ref_v2	138265	0	ATT,A	1	1	6,5,178,144	1	1	0	2	A,A	ATT,A	0.125	0.668606071644	0	0,1,17,13	1	1	0	0.429377165245	0	2	A,A	ATT,A	0.125	0.0317486983146	0	NA	NA	5,1,102,80	1	1	0	0.603227007039	0	2	A,A	ATT,A	0.125	0.704197016747	0	NA	NA	9,3,136,107	1	1	0	1.3752860526	0
chr2_ref_v2	143855	0	GA,G	1	1	121,160,14,23	1	1	0	2	GA,GA	GA,G	0.125	0.0492370032998	0	25,28,0,4	1	1	0	0.731172809664	0	2	GA,GA	GA,G	0.125	0.312786269393	0	NA	NA	44,89,8,5	1	1	0	2.34083996406	0	2	GA,GA	GA,G	0.125	0.255451520463	0	NA	NA	98,128,6,9	1	1	0	1.07105894775	0
chr2_ref_v2	145890	0	GA,G	1	1	33,24,8,25	1	1	1	2	GA,GA	GA,G	0.5	0.125066813536	0	5,4,2,5	1	0	0	0.497119533986	0	2	NA	NA	NA	NA	0	NA	NA	13,21,4,5	1	1	0	2.99329437498	0	2	GA,GA	NA	NA	0.0721796259396	0	NA	NA	12,28,7,6	1	1	0	4.75461356466	0
chr2_ref_v2	165893	0	C,CTT	1	1	16,29,1,23	1	1	1	2	C,CTT	C,C	0.25	0.117783035656	0	1,1,0,3	1	0	0	0.684203161332	0	2	NA	NA	NA	NA	0	NA	NA	12,12,0,9	1	1	0	1.22932068819	0	2	C,CTT	C,C	0.5	0.223143551314	0	NA	NA	6,22,0,8	1	1	0	1.82362744113	0
chr2_ref_v2	165922	0	C,T	1	0	69,111,1,19	1	1	1	2	C,C	C,T	0.25	0.251314428281	0	14,14,1,1	1	1	0	1.08707041392	0	2	C,C	C,T	0.125	0.00445435034938	0	NA	NA	34,49,6,12	1	1	0	5.08831845925	0	2	C,C	C,T	0.25	0.417441299155	1	NA	NA	54,73,4,25	1	1	1	3.13556172303	0
chr2_ref_v2	165926	0	G,T	1	0	78,105,1,21	1	1	1	2	G,G	G,T	0.25	0.172533550428	0	17,14,0,1	1	1	0	1.2711603548	0	2	G,G	NA	NA	0.0317486983146	0	NA	NA	40,50,5,12	1	1	0	3.82148788222	0	2	G,G	G,T	0.25	0.279313822781	1	NA	NA	58,74,4,25	1	1	1	2.70562776648	0
chr2_ref_v2	167969	0	C,CA	1	1	19,1,79,77	1	1	0	2	CA,CA	NA	NA	0.634965695822	0	0,1,4,14	1	0	0	2.65352622339	0	2	NA	NA	NA	NA	0	NA	NA	0,1,36,59	1	1	0	4.18236687423	0	2	CA,CA	NA	NA	2.29301112244	0	NA	NA	2,0,52,59	1	1	0	1.91004597733	0
chr2_ref_v2	174705	0	A,AT	1	1	2,81,7,22	1	1	0	2	A,A	A,AT	0.5	0.0998022703915	0	0,8,5,1	1	0	0	3.52258018125	0	2	NA	NA	NA	NA	0	NA	NA	1,49,2,4	1	1	0	2.34281936118	0	2	A,A	NA	NA	0.147596010431	0	NA	NA	1,66,2,9	1	1	0	2.13913349179	0
chr2_ref_v2	202294	0	A,C	0	0	270,63,0,73	1	1	0	2	A,A	A,C	0.5	0.405465108108	0	19,2,0,6	1	1	0	0.47495662684	0	2	A,A	A,C	0.5	0.0727352883417	0	NA	NA	129,26,0,60	1	1	0	3.92358183174	0	2	A,A	A,C	0.5	0.166061035922	0	NA	NA	230,31,0,75	1	1	0	2.03633709064	0
chr2_ref_v2	207012	0	GT,G	1	1	163,193,17,16	1	1	0	2	GT,GT	NA	NA	0.402980273373	0	12,21,2,1	1	1	0	0.727061148038	0	2	GT,GT	NA	NA	0.488140957407	0	NA	NA	102,115,7,5	1	1	0	0.750909589246	0	2	GT,GT	NA	NA	0.855609131995	0	NA	NA	146,149,13,11	1	1	0	1.04878397189	0
chr2_ref_v2	221279	1	AGT,A	1	1	0,0,0,3	0	0	1	2	NA	NA	NA	NA	0	0,1,0,5	1	0	1	0.0	0	2	NA	NA	NA	NA	0	NA	NA	0,0,0,1	0	0	1	0.0	0	2	NA	NA	NA	NA	0	NA	NA	0,0,0,3	0	0	1	0.0	0
chr2_ref_v2	221352	1	C,CCATTTCTCA	1	0	0,0,0,1	0	0	1	2	NA	NA	NA	NA	0	0,0,0,0	0	0	1	0.0	0	2	NA	NA	NA	NA	0	NA	NA	0,0,0,0	0	0	1	0.0	0	2	NA	NA	NA	NA	0	NA	NA	0,0,0,0	0	0	1	0.0	0
chr2_ref_v2	221353	1	G,GGAATCCCAACAGTTATGACAAAATTTATCAGAATTCCCAGT	0	0	0,0,0,1	0	0	1	2	NA	NA	NA	NA	0	0,0,0,0	0	0	1	0.0	0	2	NA	NA	NA	NA	0	NA	NA	0,0,0,0	0	0	1	0.0	0	2	NA	NA	NA	NA	0	NA	NA	0,0,0,0	0	0	1	0.0	0
chr2_ref_v2	243815	0	A,C	0	0	271,133,0,59	1	1	0	2	A,A	A,C	0.25	0.0388398333163	0	29,9,0,8	1	1	0	0.694526920043	0	2	A,A	A,C	0.5	0.341749293722	0	NA	NA	159,37,0,45	1	1	0	3.86861214007	0	2	A,A	A,C	0.5	0.350860974073	0	NA	NA	252,55,0,54	1	1	0	6.54645368583	0
chr2_ref_v2	259745	1	C,T	0	0	0,0,0,75	0	1	1	2	NA	NA	NA	NA	0	0,0,0,23	0	1	0	0.0	0	2	NA	NA	NA	NA	0	NA	NA	0,0,0,12	0	0	1	0.0	0	2	NA	NA	NA	NA	0	NA	NA	0,0,0,37	0	1	1	0.0	0
chr2_ref_v2	263125	1	GC,G	0	0	0,0,0,0	0	0	1	2	NA	NA	NA	NA	0	0,0,0,0	0	0	1	0.0	0	2	NA	NA	NA	NA	0	NA	NA	0,0,2,0	0	0	1	0.0	0	2	NA	NA	NA	NA	0	NA	NA	0,0,2,0	0	0	1	0.0	0
chr2_ref_v2	265361	1	G,T	1	0	1,0,213,0	1	1	1	2	NA	NA	NA	NA	0	0,0,30,0	0	1	0	0.0	0	2	NA	NA	NA	NA	0	NA	NA	0,0,91,0	0	1	1	0.0	0	2	NA	NA	NA	NA	0	NA	NA	0,0,187,0	0	1	0	0.0	0
chr2_ref_v2	270639	0	GA,G	1	1	151,147,16,14	1	1	0	2	GA,GA	NA	NA	0.0497193688061	0	13,9,5,0	1	1	0	2.44972980514	0	2	GA,GA	GA,G	0.25	0.129336509487	0	NA	NA	70,74,6,7	1	1	0	0.541866940688	0	2	GA,GA	NA	NA	0.0330308693228	0	NA	NA	85,92,11,9	1	1	0	0.547617102194	0
chr2_ref_v2	274203	0	C,T	1	0	116,197,0,43	1	1	0	2	C,C	C,T	0.25	0.0161034075666	0	28,26,0,8	1	1	0	1.70251644101	0	2	C,C	C,T	0.25	0.154150679827	0	NA	NA	60,81,2,36	1	1	0	3.45614322096	0	2	C,C	C,T	0.5	0.212561441984	0	NA	NA	105,134,2,55	1	1	0	3.51143223783	0
chr2_ref_v2	274291	0	AAT,A	1	1	110,111,8,8	1	1	1	2	AAT,AAT	NA	NA	0.0573893939043	0	30,29,1,0	1	1	0	0.620827702694	0	2	AAT,AAT	NA	NA	0.373018385452	0	NA	NA	48,55,5,5	1	1	0	0.673466241285	0	2	AAT,AAT	NA	NA	0.310151240227	0	NA	NA	82,91,2,4	1	1	0	0.866691119191	0
chr2_ref_v2	283116	0	G,T	0	0	145,253,32,0	1	1	0	2	G,G	G,T	0.125	0.218105757284	0	21,27,3,0	1	1	0	0.798098528807	0	2	G,G	G,T	0.125	0.230971349956	0	NA	NA	35,131,37,0	1	1	0	8.49891967593	0	2	G,G	G,T	0.5	0.375789339962	0	NA	NA	53,213,65,0	1	1	0	15.1855709623	0
chr2_ref_v2	296104	0	AT,A	1	1	73,45,3,27	1	1	0	2	AT,AT	NA	NA	0.14720440455	0	7,3,0,5	1	0	0	0.930955539407	0	2	NA	NA	NA	NA	0	NA	NA	36,20,1,13	1	1	0	0.425577389434	0	2	AT,AT	NA	NA	0.030709940215	0	NA	NA	43,30,0,15	1	1	0	0.648077249528	0
chr2_ref_v2	300012	0	GA,G	1	1	31,58,16,18	1	1	0	2	GA,GA	GA,G	0.125	0.0211654069287	0	3,6,5,4	1	0	0	1.3273427474	0	2	NA	NA	NA	NA	0	NA	NA	11,28,4,13	1	1	0	1.27384596014	0	2	GA,GA	GA,G	0.25	0.0866230122094	0	NA	NA	17,51,6,20	1	1	0	1.41958134781	0
chr2_ref_v2	316928	0	CA,C	1	1	38,37,13,8	1	1	0	2	CA,CA	NA	NA	0.016898291161	0	12,10,2,1	1	1	0	0.66507206125	0	2	CA,CA	NA	NA	0.725203405217	0	NA	NA	14,19,10,4	1	1	0	1.0597921305	0	2	CA,CA	CA,C	0.25	0.101234491385	0	NA	NA	34,21,8,3	1	1	0	1.49930903217	0
chr2_ref_v2	352393	0	A,C	0	0	300,153,0,71	1	1	0	2	A,A	A,C	0.25	0.106684142588	0	37,9,0,4	1	1	0	2.13057384461	0	2	A,A	A,C	0.25	0.273293335	0	NA	NA	194,43,0,60	1	1	0	5.59269925885	0	2	A,A	A,C	0.5	0.258573988294	0	NA	NA	241,66,0,59	1	1	0	4.24386655542	0
chr2_ref_v2	369767	0	CT,C	1	1	130,141,11,22	1	1	0	2	CT,CT	NA	NA	0.130168363401	0	14,8,0,1	1	1	0	1.2436379153	0	2	CT,CT	NA	NA	0.488140957407	0	NA	NA	53,75,7,8	1	1	0	1.08195717259	0	2	CT,CT	NA	NA	0.10459849106	0	NA	NA	86,96,6,12	1	1	0	0.547954432992	0
chr2_ref_v2	386187	0	CA,C,CAA	1	1	13,16,18,24,10,17	1	1	0	2	CA,C	C,CAA	0.5	0.430540400281	1	2,1,2,2,2,1	1	0	0	0.570552300655	0	2	NA	NA	NA	NA	0	NA	NA	9,3,8,1,7,6	1	1	0	1.97476437384	0	2	C,CAA	CA,CAA	0.5	0.311923280003	0	NA	NA	9,1,10,3,3,19	1	1	0	4.77347276793	0
chr2_ref_v2	392499	0	A,AT	1	0	0,1,206,198	1	1	0	2	AT,AT	NA	NA	0.00247218914539	0	0,0,23,27	1	1	0	0.56267070107	0	2	AT,AT	NA	NA	0.0	0	NA	NA	2,0,140,98	1	1	0	2.15414764166	0	2	AT,AT	NA	NA	0.413833357779	0	NA	NA	0,2,183,176	1	1	0	0.649983573986	0
chr2_ref_v2	392853	0	A,ATCTTTCCTCTGCATTTTCTTTCCTCTGCATTT	0	0	1,0,13,10	1	1	0	2	ATCTTTCCTCTGCATTTTCTTTCCTCTGCATTT,ATCTTTCCTCTGCATTTTCTTTCCTCTGCATTT	A,ATCTTTCCTCTGCATTTTCTTTCCTCTGCATTT	0.125	0.0219789067188	0	1,0,3,2	1	0	0	0.659375181429	0	2	NA	NA	NA	NA	0	NA	NA	0,0,5,10	1	0	0	1.38693466052	0	2	NA	NA	NA	NA	0	NA	NA	0,0,3,9	1	0	0	1.76884026372	0
chr2_ref_v2	406410	0	GA,G	1	1	139,177,20,21	1	1	0	2	GA,GA	GA,G	0.125	0.234790980036	0	22,29,3,4	1	1	0	0.400653766999	0	2	GA,GA	GA,G	0.125	0.218431076891	0	NA	NA	69,104,7,16	1	1	0	0.961069450083	0	2	GA,GA	GA,G	0.125	0.19683714495	0	NA	NA	96,146,11,12	1	1	0	1.39617364306	0
chr2_ref_v2	410947	0	A,C	0	0	247,138,0,57	1	1	0	2	A,A	A,C	0.25	0.0531098253139	0	18,16,0,5	1	1	0	0.919745806595	0	2	A,A	A,C	0.25	0.211309093667	0	NA	NA	125,37,0,45	1	1	0	4.7147995352	0	2	A,A	A,C	0.5	0.160342650075	0	NA	NA	154,57,0,75	1	1	0	10.1976488256	0
chr2_ref_v2	415743	0	C,CTTTTT,CTTTTTTTTTTT	1	1	0,2,3,36,133,26	1	1	0	2	CTTTTTTTTTTT,CTTTTTTTTTTT	CTTTTT,CTTTTTTTTTTT	0.5	0.712195375531	0	0,0,1,2,14,1	1	0	0	0.667980588039	0	2	NA	NA	NA	NA	0	NA	NA	0,1,1,15,63,15	1	1	0	0.653249353381	0	2	CTTTTTTTTTTT,CTTTTTTTTTTT	CTTTTT,CTTTTTTTTTTT	0.25	0.361790044606	0	NA	NA	0,1,3,31,102,19	1	1	0	0.645901517054	0
chr2_ref_v2	418708	0	T,C	0	0	264,159,1,0	1	1	0	2	T,T	NA	NA	0.00236127618568	0	39,32,0,0	1	1	0	0.951107747283	0	2	T,T	NA	NA	0.0	0	NA	NA	144,82,0,0	1	1	0	0.487048377379	0	2	T,T	NA	NA	0.0	0	NA	NA	198,123,0,0	1	1	0	0.456540857093	0
chr2_ref_v2	420345	0	T,TGTAGTAGTAGTA	1	1	3,5,118,133	1	1	0	2	TGTAGTAGTAGTA,TGTAGTAGTAGTA	T,TGTAGTAGTAGTA	0.125	0.73796119635	0	1,4,3,12	1	1	0	5.4445674324	0	2	TGTAGTAGTAGTA,TGTAGTAGTAGTA	T,TGTAGTAGTAGTA	0.5	0.0	0	NA	NA	2,1,57,86	1	1	0	1.41526322108	0	2	TGTAGTAGTAGTA,TGTAGTAGTAGTA	NA	NA	0.426227099557	0	NA	NA	6,0,123,107	1	1	0	1.8919556973	0
chr2_ref_v2	423361	0	G,GA,GAA	1	1	3,4,16,11,142,120	1	1	0	2	GAA,GAA	G,GAA	0.125	1.05473548442	0	1,0,1,5,10,16	1	1	0	2.48459078588	0	2	GAA,GAA	GA,GAA	0.25	0.0677994041914	0	NA	NA	3,1,11,9,83,64	1	1	0	0.879333464247	0	2	GAA,GAA	GA,GAA	0.125	0.844348440621	0	NA	NA	1,1,9,6,105,91	1	1	0	0.69922462498	0
chr2_ref_v2	434269	0	C,A	1	0	216,151,2,41	1	1	0	2	C,C	C,A	0.25	0.198251583306	0	30,14,0,11	1	1	0	1.88685930024	0	2	C,C	C,A	0.5	0.200670695462	0	NA	NA	124,74,0,32	1	1	0	1.50503585623	0	2	C,C	C,A	0.25	0.154150679827	0	NA	NA	158,87,0,43	1	1	0	2.44516719043	0
chr2_ref_v2	443057	0	C,T	0	0	236,187,0,0	1	1	0	2	C,C	NA	NA	0.0	0	14,16,13,18	1	1	0	310.070285344	1	2	C,T	NA	NA	0.032789822823	0	g.443057C>T	0	81,66,73,76	1	1	0	354.601624023	1	2	C,T	NA	NA	0.0135137191667	0	g.443057C>T	0	216,170,0,1	1	1	0	0.394499317292	0
chr2_ref_v2	452404	0	CT,C,CTT	1	1	48,53,10,13,11,9	1	1	0	2	CT,CT	CT,CTT	0.125	0.124120329082	0	2,0,0,0,2,1	1	0	0	1.67010000734	0	2	NA	NA	NA	NA	0	NA	NA	18,16,0,5,3,4	1	1	0	0.657712182718	0	2	CT,CT	CT,CTT	0.125	0.270823946037	0	NA	NA	23,24,4,11,9,5	1	1	0	1.11155117218	0
chr2_ref_v2	464129	0	T,A	1	0	0,0,1,1	1	0	1	2	NA	NA	NA	NA	0	0,0,0,0	0	0	1	0.0	0	2	NA	NA	NA	NA	0	NA	NA	0,0,0,1	0	0	1	0.0	0	2	NA	NA	NA	NA	0	NA	NA	1,0,1,1	1	0	1	0.111106567302	0
chr2_ref_v2	477056	0	GTA,G	1	1	76,93,19,26	1	1	0	2	GTA,GTA	GTA,G	0.25	0.060335039151	0	17,22,9,9	1	1	0	1.37154162848	0	2	GTA,GTA	GTA,G	0.5	0.0277038331911	0	NA	NA	42,45,11,12	1	1	0	0.524014098717	0	2	GTA,GTA	GTA,G	0.25	0.0306451245512	0	NA	NA	63,84,17,15	1	1	0	0.759657962027	0
chr2_ref_v2	479239	0	C,A	1	0	226,72,1,46	1	1	0	2	C,C	C,A	0.25	0.09896426426	0	25,12,0,4	1	1	0	0.89789167943	0	2	C,C	C,A	0.25	0.0555698511548	0	NA	NA	130,32,1,43	1	1	0	2.88542462073	0	2	C,C	C,A	0.5	0.204794412646	0	NA	NA	127,47,0,40	1	1	0	1.81652511682	0
chr2_ref_v2	485894	0	GT,G	1	1	148,138,17,16	1	1	0	2	GT,GT	NA	NA	0.184041353341	0	11,14,0,4	1	1	0	1.41505835127	0	2	GT,GT	GT,G	0.125	0.0819798972576	0	NA	NA	69,84,5,10	1	1	0	1.36628353034	0	2	GT,GT	NA	NA	0.283006148533	0	NA	NA	112,110,10,11	1	1	0	0.600166172133	0
chr2_ref_v2	491057	0	CT,C	1	1	131,225,16,26	1	1	0	2	CT,CT	CT,C	0.125	0.0605873525794	0	16,21,1,3	1	1	0	0.611593229388	0	2	CT,CT	CT,C	0.125	0.176555819799	0	NA	NA	98,127,9,14	1	1	0	1.78710726549	0	2	CT,CT	CT,C	0.125	0.210657935978	0	NA	NA	106,155,15,33	1	1	0	2.53200485455	0
chr2_ref_v2	492917	0	GA,G	1	1	85,90,68,42	1	1	0	2	GA,GA	GA,G	0.5	0.00516725691905	1	3,5,2,5	1	0	0	1.31306587505	0	2	NA	NA	NA	NA	0	NA	NA	43,39,33,9	1	1	0	1.02905941259	0	2	GA,GA	GA,G	0.5	0.123242497107	0	NA	NA	52,57,56,26	1	1	0	1.32970104095	0
chr2_ref_v2	504322	0	CCA,C	1	1	199,132,13,4	1	1	0	2	CCA,CCA	NA	NA	0.910738900426	0	20,11,4,1	1	1	0	1.53993476174	0	2	CCA,CCA	CCA,C	0.125	0.0149219593992	0	NA	NA	107,67,6,2	1	1	0	0.482530909519	0	2	CCA,CCA	NA	NA	0.948851948317	0	NA	NA	172,97,8,2	1	1	0	1.13905023578	0
chr2_ref_v2	505379	0	C,CA	1	1	125,114,10,32	1	1	0	2	C,C	C,CA	0.125	0.0946285177973	0	18,14,3,2	1	1	0	0.877660253114	0	2	C,C	C,CA	0.125	0.0232150447349	0	NA	NA	49,49,6,11	1	1	0	0.655105567267	0	2	C,C	C,CA	0.125	0.157327742888	0	NA	NA	73,48,3,13	1	1	0	1.64574687952	0
chr2_ref_v2	527934	0	G,T	0	0	236,249,7,1	1	1	0	2	G,G	G,T	0.125	1.39665714816	0	23,20,4,0	1	1	0	2.85501593731	0	2	G,G	G,T	0.25	0.205852054204	0	NA	NA	54,146,26,0	1	1	0	19.4683146448	0	2	G,G	G,T	0.25	0.0565703514884	0	NA	NA	92,200,58,0	1	1	0	310.498151466	0
chr2_ref_v2	539193	0	G,GA	1	1	116,170,10,22	1	1	0	2	G,G	NA	NA	0.117104256849	0	13,17,1,1	1	1	0	0.485445600039	0	2	G,G	NA	NA	0.407256251729	0	NA	NA	64,76,6,3	1	1	0	1.40933497501	0	2	G,G	NA	NA	0.307072300267	0	NA	NA	98,105,7,15	1	1	0	1.78277646078	0
chr2_ref_v2	540107	0	C,A	0	0	309,120,0,72	1	1	0	2	C,C	C,A	0.25	0.174912671276	0	21,12,0,9	1	1	0	0.913050659967	0	2	C,C	C,A	0.5	0.0953101798043	0	NA	NA	182,37,0,85	1	1	0	11.0684730771	0	2	C,C	C,A	0.5	0.163887855105	0	NA	NA	257,42,0,111	1	1	0	13.659769085	0
chr2_ref_v2	556177	0	GAT,G	1	1	221,218,12,8	1	1	0	2	GAT,GAT	GAT,G	0.125	0.530197669697	0	25,28,4,1	1	1	0	1.23798177539	0	2	GAT,GAT	GAT,G	0.125	0.259867647131	0	NA	NA	106,117,5,3	1	1	0	0.740462929309	0	2	GAT,GAT	GAT,G	0.125	0.760678632638	0	NA	NA	151,166,13,10	1	1	0	1.47811161547	0
chr2_ref_v2	559729	0	CAT,C	1	1	81,105,12,15	1	1	1	2	CAT,CAT	NA	NA	0.338970395738	0	16,25,3,7	1	1	0	1.23133648319	0	2	CAT,CAT	CAT,C	0.125	0.0351912391988	0	NA	NA	39,26,7,7	1	1	0	1.76015808429	0	2	CAT,CAT	NA	NA	0.121867374112	0	NA	NA	59,55,5,15	1	1	0	1.36243607815	0
chr2_ref_v2	561189	0	G,GAA	1	1	8,26,0,8	1	1	1	2	G,G	G,GAA	0.5	0.230523658612	0	2,6,0,1	1	0	0	0.387468916987	0	2	NA	NA	NA	NA	0	NA	NA	1,13,0,3	1	0	0	0.817249169053	0	2	NA	NA	NA	NA	0	NA	NA	1,22,0,7	1	1	0	1.0434716115	0
chr2_ref_v2	562998	0	G,GT	1	1	15,71,10,10	1	1	1	2	G,G	G,GT	0.25	0.0272987465349	0	3,10,0,2	1	0	0	0.504550467784	0	2	NA	NA	NA	NA	0	NA	NA	7,32,5,7	1	1	0	0.746289911346	0	2	G,G	G,GT	0.5	0.200610624534	0	NA	NA	12,40,7,10	1	1	0	1.00666410584	0
chr2_ref_v2	571295	0	CA,C	1	1	67,95,14,12	1	1	0	2	CA,CA	NA	NA	0.488654204581	0	4,12,2,0	1	0	0	0.932098841117	0	2	NA	NA	NA	NA	0	NA	NA	41,66,4,1	1	1	0	1.68595194379	0	2	CA,CA	NA	NA	1.5575342689	0	NA	NA	51,96,11,2	1	1	0	2.21038217335	0
chr2_ref_v2	575997	0	TA,T	1	1	111,101,12,11	1	1	0	2	TA,TA	NA	NA	0.683042322303	0	12,17,1,2	1	1	0	0.793849150956	0	2	TA,TA	NA	NA	0.777313413259	0	NA	NA	40,53,6,4	1	1	0	1.30333264015	0	2	TA,TA	NA	NA	0.565527258436	0	NA	NA	91,75,6,10	1	1	0	0.621944334788	0
chr2_ref_v2	607816	0	T,G	0	0	17,300,23,0	1	1	0	2	T,T	T,G	0.125	0.127202257573	0	1,35,3,0	1	1	0	0.306008006198	0	2	T,T	T,G	0.25	0.251314428281	0	NA	NA	27,162,25,0	1	1	0	5.74915920001	0	2	T,T	T,G	0.25	0.0377403279828	0	NA	NA	23,242,43,0	1	1	0	5.61609950467	0
chr2_ref_v2	627154	0	C,T	0	0	288,296,0,0	1	1	0	2	C,C	NA	NA	0.0	0	29,24,0,0	1	1	0	0.606827945351	0	2	C,C	NA	NA	0.0	0	NA	NA	178,170,0,0	1	1	0	0.592803712838	0	2	C,C	NA	NA	0.0	0	NA	NA	278,282,0,0	1	1	0	0.416578595727	0
chr2_ref_v2	628525	0	G,GT	1	1	26,98,14,23	1	1	0	2	G,G	G,GT	0.5	0.248541337535	0	4,4,1,0	1	0	0	1.50452637747	0	2	NA	NA	NA	NA	0	NA	NA	11,55,11,5	1	1	0	1.13957446468	0	2	G,G	G,GT	0.25	0.164999971206	0	NA	NA	14,71,15,7	1	1	0	1.51282266904	0
chr2_ref_v2	628865	0	C,CATAT,CAT	1	1	0,0,60,74,10,9	1	1	1	2	CATAT,CATAT	NA	NA	0.104765310111	0	0,0,13,15,5,4	1	1	0	1.32823843687	0	2	CATAT,CATAT	CATAT,CAT	0.5	0.29549639749	0	NA	NA	0,0,39,33,5,7	1	1	1	0.979863883457	0	2	CATAT,CATAT	CATAT,CAT	0.125	0.108543129557	0	NA	NA	0,0,64,64,8,11	1	1	0	0.795458913224	0
chr2_ref_v2	646078	0	CAT,C	1	1	62,69,15,9	1	1	1	2	CAT,CAT	NA	NA	0.197612652117	0	14,20,2,3	1	1	0	0.627817427874	0	2	CAT,CAT	NA	NA	0.34150815887	0	NA	NA	23,33,4,8	1	1	0	1.40931557328	0	2	CAT,CAT	NA	NA	0.0227994129785	0	NA	NA	40,50,7,11	1	1	1	1.32166766895	0
chr2_ref_v2	649189	0	C,A	0	0	254,170,0,13	1	1	0	2	C,C	C,A	0.125	0.702625924514	0	12,16,0,2	1	1	0	1.27978747575	0	2	C,C	C,A	0.25	0.287682072452	0	NA	NA	143,57,0,23	1	1	0	7.87392013474	0	2	C,C	C,A	0.25	0.174353387145	0	NA	NA	242,77,0,38	1	1	0	13.3093397028	0
chr2_ref_v2	653698	0	T,C	0	0	300,295,0,2	1	1	0	2	T,T	NA	NA	0.408820815955	0	38,25,0,0	1	1	0	1.19625502076	0	2	T,T	NA	NA	0.0	0	NA	NA	151,116,0,0	1	1	0	1.7259010157	0	2	T,T	NA	NA	0.0	0	NA	NA	113,126,108,94	1	1	0	388.438749791	1
chr2_ref_v2	660000	0	A,C	0	0	287,148,0,96	1	1	0	2	A,A	A,C	0.5	0.402022763917	0	32,12,0,8	1	1	0	0.775022788805	0	2	A,A	A,C	0.25	0.358945092473	0	NA	NA	145,36,0,54	1	1	0	3.27226522098	0	2	A,A	A,C	0.5	0.0925515573652	0	NA	NA	212,48,0,113	1	1	0	10.9931873105	0
chr2_ref_v2	694578	0	T,TAA,TAAA	1	1	0,0,86,126,9,11	1	1	0	2	TAA,TAA	NA	NA	0.156263508689	0	0,0,21,17,1,1	1	1	0	1.51200243582	0	2	TAA,TAA	NA	NA	0.70336776098	0	NA	NA	0,1,34,42,7,7	1	1	0	1.5701907477	0	2	TAA,TAA	TAA,TAAA	0.125	0.168778297945	0	NA	NA	1,0,41,69,3,4	1	1	0	0.714679451167	0
chr2_ref_v2	698042	0	GA,G	1	1	32,20,156,75	1	1	0	2	G,G	GA,G	0.25	0.0540677266204	0	2,2,10,6	1	1	0	0.41485177833	0	2	G,G	GA,G	0.25	0.0886436902952	0	NA	NA	13,9,76,32	1	1	0	0.619460162989	0	2	G,G	GA,G	0.25	0.0989674173755	0	NA	NA	18,17,131,48	1	1	0	1.39557696979	0
chr2_ref_v2	700135	0	AT,A	1	1	62,141,9,19	1	1	1	2	AT,AT	NA	NA	0.265343905322	0	9,23,1,3	1	1	0	0.405261190906	0	2	AT,AT	NA	NA	0.420586546145	0	NA	NA	46,70,2,5	1	1	0	2.31194110736	0	2	AT,AT	NA	NA	0.993956633999	0	NA	NA	53,99,5,7	1	1	0	1.2208106077	0
chr2_ref_v2	700301	0	C,CATATATATATATAT,CATATATATATATATAT	1	1	0,1,4,3,11,13	1	1	1	2	CATATATATATATATAT,CATATATATATATATAT	CATATATATATATAT,CATATATATATATATAT	0.125	0.112577699134	0	1,0,4,2,2,3	1	0	0	1.46168445835	0	2	NA	NA	NA	NA	0	NA	NA	0,0,7,4,4,10	1	1	1	1.71565364526	0	2	CATATATATATATAT,CATATATATATATATAT	CATATATATATATATAT,CATATATATATATATAT	0.25	0.113378388017	0	NA	NA	1,0,2,5,8,11	1	1	1	0.996706836368	0
chr2_ref_v2	701972	0	CAT,C	1	1	28,39,3,5	1	1	1	2	CAT,CAT	NA	NA	0.724659798607	0	5,5,2,2	1	0	0	1.20931589643	0	2	NA	NA	NA	NA	0	NA	NA	20,16,1,1	1	1	1	1.42632473664	0	2	CAT,CAT	NA	NA	1.43055084722	0	NA	NA	29,18,3,5	1	1	1	1.91410200423	0
chr2_ref_v2	704404	0	T,TA	1	1	129,160,10,25	1	1	0	2	T,T	NA	NA	0.196281538246	0	19,22,3,0	1	1	0	0.979410621649	0	2	T,T	NA	NA	0.0264837562114	0	NA	NA	60,85,4,9	1	1	0	0.835408407582	0	2	T,T	NA	NA	0.0255611600473	0	NA	NA	82,111,4,10	1	1	0	0.963786737705	0
chr2_ref_v2	712806	0	T,C	1	0	294,319,0,0	1	1	0	2	T,T	NA	NA	0.0	0	39,22,0,0	1	1	0	2.39750120297	0	2	T,T	NA	NA	0.0	0	NA	NA	135,172,0,0	1	1	0	1.08505720513	0	2	T,T	NA	NA	0.0	0	NA	NA	240,228,0,0	1	1	0	1.11583624117	0
chr2_ref_v2	721228	0	GA,G	1	1	250,221,35,28	1	1	0	2	GA,GA	GA,G	0.125	0.204344200779	0	23,25,5,6	1	1	0	1.18757393962	0	2	GA,GA	GA,G	0.25	0.0776565780028	0	NA	NA	135,129,12,12	1	1	0	0.95110343804	0	2	GA,GA	NA	NA	0.0260622000067	0	NA	NA	181,179,23,15	1	1	0	1.11130119056	0
chr2_ref_v2	723626	0	C,CA	1	1	14,47,96,157	1	1	0	2	CA,CA	NA	NA	0.115534111886	0	2,5,20,8	1	1	0	3.45458801391	0	2	CA,CA	NA	NA	0.105075766939	0	NA	NA	3,26,33,77	1	1	0	1.02805157226	0	2	CA,CA	C,CA	0.125	0.0145569355509	0	NA	NA	8,24,61,113	1	1	0	1.05544533146	0
chr2_ref_v2	746325	0	CATCTGCA,C	1	0	0,0,341,345	1	1	0	2	C,C	NA	NA	0.0	0	0,0,31,26	1	1	0	0.565448727498	0	2	C,C	NA	NA	0.0	0	NA	NA	2,1,218,176	1	1	0	1.99877063953	0	2	C,C	NA	NA	0.413050479497	0	NA	NA	0,0,292,280	1	1	0	0.576980877163	0
chr2_ref_v2	751179	0	C,CA	1	1	164,64,17,26	1	1	0	2	C,C	C,CA	0.125	0.109620995191	0	19,14,0,6	1	1	0	1.4583939731	0	2	C,C	C,CA	0.25	0.0753253326351	0	NA	NA	81,23,9,14	1	1	0	0.626335059197	0	2	C,C	C,CA	0.25	0.0042223316702	0	NA	NA	119,22,7,21	1	1	0	2.63880494794	0
chr2_ref_v2	752275	0	G,T	0	0	175,266,22,0	1	1	0	2	G,G	G,T	0.125	0.245500458415	0	10,28,3,0	1	1	0	1.06603585294	0	2	G,G	G,T	0.25	0.305381649551	0	NA	NA	49,150,53,0	1	1	0	22.6076517871	0	2	G,G	G,T	0.5	0.205708489492	0	NA	NA	80,226,117,0	1	1	0	312.398923198	0
chr2_ref_v2	762441	0	G,GAACAAGATGAAGAAAATA	0	0	1,6,72,78	1	1	0	2	GAACAAGATGAAGAAAATA,GAACAAGATGAAGAAAATA	G,GAACAAGATGAAGAAAATA	0.125	0.356674943939	0	0,1,6,5	1	0	0	0.428655872298	0	2	NA	NA	NA	NA	0	NA	NA	0,1,44,49	1	1	0	0.582091279131	0	2	GAACAAGATGAAGAAAATA,GAACAAGATGAAGAAAATA	NA	NA	0.0106952891167	0	NA	NA	0,2,65,63	1	1	0	0.757997061747	0
chr2_ref_v2	774634	0	C,CA	1	1	129,27,16,17	1	1	0	2	C,C	C,CA	0.25	0.116242180463	0	8,1,1,2	1	0	0	0.563403138882	0	2	NA	NA	NA	NA	0	NA	NA	32,8,10,6	1	1	0	1.84888067499	0	2	C,C	C,CA	0.5	0.0501887863189	0	NA	NA	56,7,21,15	1	1	0	4.95390890173	0
chr2_ref_v2	777871	0	AT,A	1	1	177,135,23,23	1	1	0	2	AT,AT	NA	NA	0.198704227775	0	24,17,1,3	1	1	0	0.523003752145	0	2	AT,AT	NA	NA	0.66842271005	0	NA	NA	87,44,5,2	1	1	0	3.40680245769	0	2	AT,AT	NA	NA	1.11556376609	0	NA	NA	105,75,16,9	1	1	0	0.61500738761	0
chr2_ref_v2	784678	0	CT,C	1	1	180,204,22,21	1	1	0	2	CT,CT	NA	NA	0.213999540881	0	26,19,6,5	1	1	0	1.63746853362	0	2	CT,CT	CT,C	0.125	0.118690798205	0	NA	NA	89,99,8,13	1	1	0	0.641295294165	0	2	CT,CT	NA	NA	0.152537953349	0	NA	NA	125,133,15,16	1	1	0	0.534951980405	0
chr2_ref_v2	806253	0	A,C	1	0	0,0,1,0	0	0	1	2	NA	NA	NA	NA	0	0,0,0,0	0	0	1	0.0	0	2	NA	NA	NA	NA	0	NA	NA	0,0,0,0	0	0	1	0.0	0	2	NA	NA	NA	NA	0	NA	NA	0,0,0,0	0	0	1	0.0	0
chr3_ref_v2	553	1	T,A	1	0	0,0,0,1	0	0	1	2	NA	NA	NA	NA	0	0,0,0,0	0	0	1	0.0	0	2	NA	NA	NA	NA	0	NA	NA	0,1,0,0	0	0	1	0.0	0	2	NA	NA	NA	NA	0	NA	NA	0,0,0,2	0	0	1	0.0	0
chr3_ref_v2	563	1	C,T	0	0	0,0,0,1	0	0	1	2	NA	NA	NA	NA	0	0,0,0,0	0	0	1	0.0	0	2	NA	NA	NA	NA	0	NA	NA	0,1,0,0	0	0	1	0.0	0	2	NA	NA	NA	NA	0	NA	NA	0,0,0,2	0	0	1	0.0	0
chr3_ref_v2	569	1	CG,C	0	0	0,0,0,1	0	0	1	2	NA	NA	NA	NA	0	0,0,0,0	0	0	1	0.0	0	2	NA	NA	NA	NA	0	NA	NA	0,0,0,0	0	0	1	0.0	0	2	NA	NA	NA	NA	0	NA	NA	0,0,0,2	0	0	1	0.0	0
chr3_ref_v2	571	1	C,A	0	0	0,0,0,1	0	0	1	2	NA	NA	NA	NA	0	0,0,0,0	0	0	1	0.0	0	2	NA	NA	NA	NA	0	NA	NA	0,0,0,0	0	0	1	0.0	0	2	NA	NA	NA	NA	0	NA	NA	0,0,0,2	0	0	1	0.0	0
chr3_ref_v2	585	1	G,C	0	0	0,0,0,1	0	0	1	2	NA	NA	NA	NA	0	0,0,0,0	0	0	1	0.0	0	2	NA	NA	NA	NA	0	NA	NA	0,0,0,0	0	0	1	0.0	0	2	NA	NA	NA	NA	0	NA	NA	0,0,0,2	0	0	1	0.0	0
chr3_ref_v2	700	1	T,C	0	0	0,0,0,0	0	0	1	2	NA	NA	NA	NA	0	0,0,0,0	0	0	1	0.0	0	2	NA	NA	NA	NA	0	NA	NA	0,0,0,0	0	0	1	0.0	0	2	NA	NA	NA	NA	0	NA	NA	0,0,0,0	0	0	1	0.0	0
chr3_ref_v2	708	1	T,C	0	0	0,0,0,0	0	0	1	2	NA	NA	NA	NA	0	0,0,0,0	0	0	1	0.0	0	2	NA	NA	NA	NA	0	NA	NA	0,0,0,0	0	0	1	0.0	0	2	NA	NA	NA	NA	0	NA	NA	0,0,0,0	0	0	1	0.0	0
chr3_ref_v2	719	1	T,A	0	0	0,0,0,0	0	0	1	2	NA	NA	NA	NA	0	0,0,0,0	0	0	1	0.0	0	2	NA	NA	NA	NA	0	NA	NA	0,0,0,0	0	0	1	0.0	0	2	NA	NA	NA	NA	0	NA	NA	0,0,0,0	0	0	1	0.0	0
chr3_ref_v2	725	1	C,A	0	0	0,0,0,0	0	0	1	2	NA	NA	NA	NA	0	0,0,0,0	0	0	1	0.0	0	2	NA	NA	NA	NA	0	NA	NA	0,0,0,0	0	0	1	0.0	0	2	NA	NA	NA	NA	0	NA	NA	0,0,0,0	0	0	1	0.0	0
chr3_ref_v2	726	1	G,T	0	0	0,0,0,0	0	0	1	2	NA	NA	NA	NA	0	0,0,0,0	0	0	1	0.0	0	2	NA	NA	NA	NA	0	NA	NA	0,0,0,0	0	0	1	0.0	0	2	NA	NA	NA	NA	0	NA	NA	0,0,0,0	0	0	1	0.0	0
chr3_ref_v2	728	1	T,C	0	0	0,0,0,0	0	0	1	2	NA	NA	NA	NA	0	0,0,0,0	0	0	1	0.0	0	2	NA	NA	NA	NA	0	NA	NA	0,0,0,0	0	0	1	0.0	0	2	NA	NA	NA	NA	0	NA	NA	0,0,0,0	0	0	1	0.0	0
chr3_ref_v2	1203	1	G,GTTTAGACAAAGAAAAC	1	0	0,0,87,0	0	1	1	2	NA	NA	NA	NA	0	0,0,9,0	0	0	0	0.0	0	2	NA	NA	NA	NA	0	NA	NA	0,0,21,0	0	1	1	0.0	0	2	NA	NA	NA	NA	0	NA	NA	0,0,60,0	0	1	1	0.0	0
chr3_ref_v2	1223	1	A,T	0	0	0,0,188,0	0	1	1	2	NA	NA	NA	NA	0	0,0,25,0	0	1	0	0.0	0	2	NA	NA	NA	NA	0	NA	NA	0,0,79,0	0	1	1	0.0	0	2	NA	NA	NA	NA	0	NA	NA	0,0,159,0	0	1	1	0.0	0
chr3_ref_v2	1240	1	A,G	0	0	0,0,173,1	1	1	1	2	NA	NA	NA	NA	0	0,0,26,0	0	1	0	0.0	0	2	NA	NA	NA	NA	0	NA	NA	0,0,92,0	0	1	1	0.0	0	2	NA	NA	NA	NA	0	NA	NA	0,0,130,0	0	1	1	0.0	0
chr3_ref_v2	1243	1	C,CCATAGTTTCTATGTGCAAAAGCATTACCTATGTAATTCTTACA	0	0	0,0,180,1	1	1	1	2	NA	NA	NA	NA	0	0,0,26,0	0	1	0	0.0	0	2	NA	NA	NA	NA	0	NA	NA	0,0,96,0	0	1	1	0.0	0	2	NA	NA	NA	NA	0	NA	NA	0,0,139,0	0	1	1	0.0	0
chr3_ref_v2	4025	1	G,A	0	0	0,0,401,391	1	1	0	2	NA	NA	NA	NA	0	0,0,39,41	1	1	0	0.423301409738	0	2	NA	NA	NA	NA	0	NA	NA	0,0,188,179	1	1	0	0.424454665076	0	2	NA	NA	NA	NA	0	NA	NA	0,0,291,310	1	1	0	0.843730636996	0
chr3_ref_v2	6097	0	GTGACGTTGAGTTTTTAC,G	0	0	0,0,14,22	1	1	1	2	G,G	NA	NA	0.0	0	0,0,1,1	1	0	1	0.216222276996	0	2	NA	NA	NA	NA	0	NA	NA	0,0,4,6	1	0	1	0.291693351734	0	2	NA	NA	NA	NA	0	NA	NA	0,0,9,16	1	1	1	0.366349313268	0
chr3_ref_v2	6291	0	C,CTTT	1	1	0,1,3,4	1	0	1	2	NA	NA	NA	NA	0	0,0,1,0	0	0	1	0.0	0	2	NA	NA	NA	NA	0	NA	NA	0,0,0,3	0	0	1	0.0	0	2	NA	NA	NA	NA	0	NA	NA	0,0,0,3	0	0	1	0.0	0
chr3_ref_v2	6389	0	A,G	1	0	0,0,0,9	0	0	1	2	NA	NA	NA	NA	0	0,0,0,1	0	0	1	0.0	0	2	NA	NA	NA	NA	0	NA	NA	0,0,0,0	0	0	1	0.0	0	2	NA	NA	NA	NA	0	NA	NA	0,0,0,3	0	0	1	0.0	0
chr3_ref_v2	8403	0	CAAA,C	1	1	0,0,0,4	0	0	1	2	NA	NA	NA	NA	0	0,0,0,0	0	0	1	0.0	0	2	NA	NA	NA	NA	0	NA	NA	0,0,0,0	0	0	1	0.0	0	2	NA	NA	NA	NA	0	NA	NA	0,0,1,0	0	0	1	0.0	0
chr3_ref_v2	9010	0	T,TTTA	1	0	1,0,5,0	1	0	1	2	NA	NA	NA	NA	0	0,0,1,0	0	0	1	0.0	0	2	NA	NA	NA	NA	0	NA	NA	0,0,1,1	1	0	1	0.720333221022	0	2	NA	NA	NA	NA	0	NA	NA	0,0,2,0	0	0	1	0.0	0
chr3_ref_v2	9287	0	G,T	0	0	0,0,0,3	0	0	1	2	NA	NA	NA	NA	0	0,0,0,0	0	0	1	0.0	0	2	NA	NA	NA	NA	0	NA	NA	0,0,0,0	0	0	1	0.0	0	2	NA	NA	NA	NA	0	NA	NA	0,0,1,0	0	0	1	0.0	0
chr3_ref_v2	10910	0	G,A	1	0	3,0,0,0	0	0	1	2	NA	NA	NA	NA	0	0,0,0,0	0	0	1	0.0	0	2	NA	NA	NA	NA	0	NA	NA	0,0,0,0	0	0	1	0.0	0	2	NA	NA	NA	NA	0	NA	NA	1,0,0,0	0	0	1	0.0	0
chr3_ref_v2	18559	0	T,G	0	0	251,238,48,0	1	1	0	2	T,T	T,G	0.25	0.354632042309	0	22,44,14,0	1	1	0	2.99088956272	0	2	T,T	T,G	0.5	0.382992252256	0	NA	NA	80,125,55,0	1	1	0	10.7389459992	0	2	T,T	T,G	0.5	0.199045999735	0	NA	NA	113,206,95,0	1	1	0	20.2794885633	0
chr3_ref_v2	27477	0	TAA,T	1	1	16,32,12,68	1	1	0	2	TAA,T	T,T	0.25	0.0	0	2,0,1,8	1	0	0	0.891173183958	0	2	NA	NA	NA	NA	0	NA	NA	5,14,1,29	1	1	0	0.677215747623	0	2	TAA,T	T,T	0.25	0.0540672212703	0	NA	NA	6,23,5,52	1	1	0	1.01202826566	0
chr3_ref_v2	29265	0	TTTTGTTTATTTA,T	1	0	1,0,186,226	1	1	0	2	T,T	NA	NA	0.00242424361151	0	0,0,24,32	1	1	0	0.422171977408	0	2	T,T	NA	NA	0.0	0	NA	NA	0,0,105,121	1	1	0	0.483588914624	0	2	T,T	NA	NA	0.0	0	NA	NA	0,0,159,170	1	1	0	0.916849132715	0
chr3_ref_v2	40708	0	C,CAAAAAAAAAAAAAA,CAAAAAAAAAAAAAAA,CAAAAAAAAAAAAAAAA	1	1	16,0,14,15,29,34,5,16	1	1	0	2	CAAAAAAAAAAAAAAA,CAAAAAAAAAAAAAAA	C,CAAAAAAAAAAAAAAA	0.25	0.868918389545	0	1,0,0,3,4,4,0,1	1	0	0	0.738944852566	0	2	NA	NA	NA	NA	0	NA	NA	6,0,5,10,4,9,1,8	1	1	0	1.71068583994	0	2	CAAAAAAAAAAAAAA,CAAAAAAAAAAAAAAAA	C,CAAAAAAAAAAAAAAAA	0.25	1.75856968843	0	NA	NA	8,2,8,12,13,16,0,13	1	1	0	1.09050840252	0
chr3_ref_v2	41396	0	T,TCCAAATGCTACGCAG	1	0	1,3,60,102	1	1	0	2	TCCAAATGCTACGCAG,TCCAAATGCTACGCAG	NA	NA	0.717538633684	0	0,0,7,7	1	0	0	0.684718932131	0	2	NA	NA	NA	NA	0	NA	NA	1,1,48,60	1	1	0	1.20406675763	0	2	TCCAAATGCTACGCAG,TCCAAATGCTACGCAG	NA	NA	0.0183491386682	0	NA	NA	1,0,42,60	1	1	0	0.75232768829	0
chr3_ref_v2	41830	0	CAAAAA,C	1	1	40,14,90,14	1	1	0	2	CAAAAA,C	C,C	0.25	0.144581228811	0	7,1,6,4	1	0	0	1.33958861985	0	2	NA	NA	NA	NA	0	NA	NA	24,8,40,1	1	1	0	1.31927167396	0	2	CAAAAA,C	C,C	0.125	0.00347826437632	0	NA	NA	42,11,38,0	1	1	0	5.80484747021	0
chr3_ref_v2	44368	0	G,GA,GAAA	1	1	32,36,28,20,32,32	1	1	0	2	G,GAAA	G,GA	0.5	0.705191513428	1	1,3,1,2,3,4	1	0	0	0.725483543571	0	2	NA	NA	NA	NA	0	NA	NA	12,18,18,10,25,16	1	1	0	1.42204456547	0	2	G,GAAA	GA,GAAA	0.5	0.513743747492	1	NA	NA	24,20,30,13,28,12	1	1	0	2.03961988095	0
chr3_ref_v2	45007	0	T,C	0	0	408,396,0,0	1	1	0	2	T,T	NA	NA	0.0	0	20,22,23,22	1	1	0	314.118941463	1	2	T,C	NA	NA	0.068992871487	0	g.45007T>C	0	220,235,2,0	1	1	0	1.13485085512	0	2	T,T	NA	NA	0.409851080051	0	NA	NA	300,316,0,0	1	1	0	0.796161684455	0
chr3_ref_v2	48532	0	G,GTCAGCTTCGGCTTCGGCGTCAGCT	0	0	0,0,291,153	1	1	0	2	GTCAGCTTCGGCTTCGGCGTCAGCT,GTCAGCTTCGGCTTCGGCGTCAGCT	NA	NA	0.0	0	0,0,25,15	1	1	0	0.424390098221	0	2	GTCAGCTTCGGCTTCGGCGTCAGCT,GTCAGCTTCGGCTTCGGCGTCAGCT	NA	NA	0.0	0	NA	NA	0,0,131,67	1	1	0	0.404318614815	0	2	GTCAGCTTCGGCTTCGGCGTCAGCT,GTCAGCTTCGGCTTCGGCGTCAGCT	NA	NA	0.0	0	NA	NA	0,0,231,96	1	1	0	1.61715826358	0
chr3_ref_v2	50148	0	A,AAT,AATAT	1	1	2,5,14,22,55,77	1	1	1	2	AATAT,AATAT	A,AATAT	0.125	0.463482363057	0	1,1,0,2,12,11	1	1	0	1.01592902946	0	2	AATAT,AATAT	NA	NA	0.602217215201	0	NA	NA	4,4,8,7,19,26	1	1	0	2.34660362326	0	2	AATAT,AATAT	A,AATAT	0.25	0.343296139982	0	NA	NA	2,2,3,13,25,56	1	1	1	1.90061084836	0
chr3_ref_v2	54752	0	C,CA	1	1	242,135,15,11	1	1	0	2	C,C	NA	NA	0.179297659898	0	15,13,0,1	1	1	0	0.884661142819	0	2	C,C	NA	NA	0.21387189956	0	NA	NA	83,39,6,13	1	1	0	4.18586383659	0	2	C,C	C,CA	0.125	0.137811447952	0	NA	NA	146,79,7,6	1	1	0	0.500576924567	0
chr3_ref_v2	56899	0	C,A	1	0	60,77,24,34	1	1	1	2	C,C	C,A	0.5	0.239074373386	0	9,8,2,4	1	1	0	0.607542983973	0	2	C,C	C,A	0.5	0.0571584138399	0	NA	NA	19,24,20,21	1	1	1	3.20488967128	0	2	C,A	NA	NA	0.0476280489893	0	NA	NA	29,25,22,37	1	1	1	5.29528485559	0
chr3_ref_v2	57049	0	C,CAAAAAAAAAA	1	1	54,9,0,39	1	1	1	2	C,CAAAAAAAAAA	C,C	0.25	0.0565703514884	0	7,2,0,1	1	0	0	1.06431102793	0	2	NA	NA	NA	NA	0	NA	NA	18,5,0,13	1	1	1	0.702042604418	0	2	C,CAAAAAAAAAA	C,C	0.25	0.0583465508896	0	NA	NA	32,9,2,26	1	1	1	0.949752937897	0
chr3_ref_v2	62576	0	CAT,C	1	1	136,114,16,14	1	1	0	2	CAT,CAT	NA	NA	0.0620974053051	0	24,24,3,2	1	1	0	0.549454593147	0	2	CAT,CAT	NA	NA	0.123551124476	0	NA	NA	78,79,6,10	1	1	0	0.986837142676	0	2	CAT,CAT	NA	NA	0.152895273891	0	NA	NA	113,96,19,15	1	1	0	1.16456772733	0
chr3_ref_v2	64218	0	A,C	1	0	303,94,0,65	1	1	0	2	A,A	A,C	0.25	0.151628610395	0	33,8,0,7	1	1	0	0.428879927402	0	2	A,A	A,C	0.25	0.311779624031	0	NA	NA	165,45,0,45	1	1	0	1.22213507934	0	2	A,A	A,C	0.5	0.41985384556	0	NA	NA	274,49,0,70	1	1	0	2.43867175834	0
chr3_ref_v2	82579	0	A,T	0	0	8,16,24,13	1	1	1	2	A,T	T,T	0.25	0.0779615414697	0	1,1,1,1	1	0	1	0.397247206105	0	2	NA	NA	NA	NA	0	NA	NA	5,4,6,9	1	1	1	1.34550824912	0	2	A,T	T,T	0.25	0.0	0	NA	NA	7,16,19,11	1	1	1	0.579509235694	0
chr3_ref_v2	82580	0	C,CTATTCA	0	0	6,11,24,13	1	1	1	2	C,CTATTCA	CTATTCA,CTATTCA	0.25	0.266878944822	0	1,1,1,1	1	0	1	0.481776227596	0	2	NA	NA	NA	NA	0	NA	NA	5,4,6,9	1	1	1	1.06877357113	0	2	C,CTATTCA	CTATTCA,CTATTCA	0.25	0.0	0	NA	NA	5,13,19,11	1	1	1	0.811316729487	0
chr3_ref_v2	82582	0	G,GTTTC	0	0	2,6,17,10	1	1	1	2	G,GTTTC	GTTTC,GTTTC	0.5	0.117783035656	0	0,0,0,0	0	0	1	0.0	0	2	NA	NA	NA	NA	0	NA	NA	1,1,1,3	1	0	1	0.677010432053	0	2	NA	NA	NA	NA	0	NA	NA	1,9,7,8	1	1	1	1.76771502293	0
chr3_ref_v2	82917	0	A,T	0	0	0,0,22,17	1	1	1	2	T,T	NA	NA	0.0	0	1,0,1,0	1	0	1	4.06233658906	0	2	NA	NA	NA	NA	0	NA	NA	0,0,11,10	1	1	1	0.387145521015	0	2	T,T	NA	NA	0.0	0	NA	NA	0,0,16,18	1	1	1	0.766423473992	0
chr3_ref_v2	84302	1	G,A	0	0	1,0,6,8	1	0	1	2	NA	NA	NA	NA	0	0,0,0,0	0	0	1	0.0	0	2	NA	NA	NA	NA	0	NA	NA	1,0,2,9	1	0	1	0.976397197616	0	2	NA	NA	NA	NA	0	NA	NA	0,0,6,15	1	1	1	1.17090572047	0
chr3_ref_v2	84376	1	A,G	1	0	162,0,22,0	1	1	1	2	NA	NA	NA	NA	0	24,2,3,0	1	1	1	3.02342067608	0	2	NA	NA	NA	NA	0	NA	NA	65,1,8,0	1	1	1	0.62067994121	0	2	NA	NA	NA	NA	0	NA	NA	126,1,13,0	1	1	1	0.645772905557	0
chr3_ref_v2	84910	1	T,C	1	0	0,82,0,15	1	1	1	2	NA	NA	NA	NA	0	0,0,0,0	0	0	1	0.0	0	2	NA	NA	NA	NA	0	NA	NA	0,16,0,4	1	1	1	0.429603902929	0	2	NA	NA	NA	NA	0	NA	NA	0,49,0,7	1	1	1	0.462358440605	0
chr3_ref_v2	90793	0	A,ATGTAC	0	0	0,0,0,14	0	0	1	2	NA	NA	NA	NA	0	0,0,0,1	0	0	1	0.0	0	2	NA	NA	NA	NA	0	NA	NA	0,0,0,8	0	0	1	0.0	0	2	NA	NA	NA	NA	0	NA	NA	0,0,0,9	0	0	1	0.0	0
chr3_ref_v2	90978	0	A,T	0	0	0,0,17,1	1	0	1	2	NA	NA	NA	NA	0	0,0,2,0	0	0	1	0.0	0	2	NA	NA	NA	NA	0	NA	NA	0,0,11,1	1	0	1	0.311866633223	0	2	NA	NA	NA	NA	0	NA	NA	0,0,20,0	0	1	1	0.0	0
chr3_ref_v2	100221	0	C,CTT	1	1	27,89,46,17	1	1	0	2	C,CTT	C,C	0.25	0.0996298409488	0	1,9,4,4	1	0	0	1.13293394021	0	2	NA	NA	NA	NA	0	NA	NA	8,49,20,16	1	1	0	1.95790526413	0	2	C,CTT	C,C	0.25	0.0512932943876	0	NA	NA	16,62,12,10	1	1	0	2.29207748657	0
chr3_ref_v2	104682	0	G,A	1	0	244,370,0,0	1	1	0	2	G,G	NA	NA	0.0	0	14,19,0,0	1	1	0	0.390621150951	0	2	G,G	NA	NA	0.0	0	NA	NA	116,208,0,0	1	1	0	1.13056685039	0	2	G,G	NA	NA	0.0	0	NA	NA	219,328,0,0	1	1	0	0.414475021329	0
chr3_ref_v2	112747	0	G,T	0	0	106,232,0,0	1	1	0	2	G,G	NA	NA	0.0	0	31,56,0,0	1	1	0	0.661069854637	0	2	G,G	NA	NA	0.0	0	NA	NA	60,104,0,0	1	1	0	1.09422488219	0	2	G,G	NA	NA	0.0	0	NA	NA	85,152,0,0	1	1	0	1.14049958265	0
chr3_ref_v2	130658	0	C,G	0	0	354,47,0,22	1	1	0	2	C,C	C,G	0.125	0.150417010275	0	26,2,0,0	1	1	0	0.888916713509	0	2	C,C	NA	NA	0.0	0	NA	NA	223,16,0,28	1	1	0	3.92889089776	0	2	C,C	C,G	0.25	0.16325757289	0	NA	NA	283,15,0,58	1	1	0	15.4132237066	0
chr3_ref_v2	141010	0	G,A	1	0	227,125,2,59	1	1	0	2	G,G	G,A	0.25	0.193152837631	0	20,23,1,6	1	1	0	2.06014477335	0	2	G,G	G,A	0.25	0.130620182417	0	NA	NA	95,48,0,34	1	1	0	1.3969333416	0	2	G,G	G,A	0.5	0.308884280102	0	NA	NA	151,96,0,47	1	1	0	0.718567184076	0
chr3_ref_v2	147569	1	A,T	0	0	196,17,0,4	1	1	1	2	NA	NA	NA	NA	0	22,1,0,3	1	1	0	2.36232564777	0	2	NA	NA	NA	NA	0	NA	NA	85,7,0,0	1	1	1	0.577423479282	0	2	NA	NA	NA	NA	0	NA	NA	148,12,0,1	1	1	1	0.5766503992	0
chr3_ref_v2	190692	0	C,T	1	0	333,296,0,1	1	1	0	2	C,C	NA	NA	0.00158856268514	0	21,21,18,19	1	1	0	311.421074959	1	2	C,T	C,C	0.125	0.124562722642	0	g.190692C>T	0	209,197,1,0	1	1	0	0.567455059351	0	2	C,C	NA	NA	0.00246002584086	0	NA	NA	276,296,0,0	1	1	0	1.96552060539	0
chr3_ref_v2	205618	0	CA,C	1	1	137,170,20,34	1	1	0	2	CA,CA	CA,C	0.125	0.165845553838	0	17,15,1,2	1	1	0	0.898592091585	0	2	CA,CA	NA	NA	0.45736929874	0	NA	NA	84,94,13,15	1	1	0	0.676284032489	0	2	CA,CA	NA	NA	0.189802531641	0	NA	NA	108,139,17,22	1	1	0	0.55359432647	0
chr3_ref_v2	207552	0	GA,G	1	1	160,150,38,18	1	1	0	2	GA,GA	NA	NA	0.00443695680093	0	12,8,2,1	1	1	0	0.577380648236	0	2	GA,GA	NA	NA	0.238264989351	0	NA	NA	101,87,11,9	1	1	0	1.21993653841	0	2	GA,GA	NA	NA	0.426986281224	0	NA	NA	135,108,17,13	1	1	0	1.55874716409	0
chr3_ref_v2	217274	0	A,C	1	0	342,163,0,36	1	1	0	2	A,A	A,C	0.125	0.0944096844711	0	50,12,0,7	1	1	0	1.42596245583	0	2	A,A	A,C	0.25	0.10178269431	0	NA	NA	165,52,0,57	1	1	0	16.0332462276	0	2	A,A	A,C	0.5	0.220842054326	0	NA	NA	271,51,0,72	1	1	0	18.2868423988	0
chr3_ref_v2	220603	0	TTA,T	1	1	113,104,14,16	1	1	1	2	TTA,TTA	NA	NA	0.219818506364	0	23,20,3,0	1	1	0	0.638699510834	0	2	TTA,TTA	NA	NA	0.395509820422	0	NA	NA	56,71,2,7	1	1	0	2.09488063615	0	2	TTA,TTA	NA	NA	0.818644722331	0	NA	NA	94,73,6,6	1	1	0	1.45891198719	0
chr3_ref_v2	224794	0	GT,G	1	1	145,157,24,12	1	1	0	2	GT,GT	NA	NA	0.151465182906	0	16,14,2,1	1	1	0	0.517174864803	0	2	GT,GT	NA	NA	0.392830777602	0	NA	NA	88,72,7,3	1	1	0	1.99635240027	0	2	GT,GT	NA	NA	0.733207150482	0	NA	NA	146,120,17,16	1	1	0	1.70799716314	0
chr3_ref_v2	225102	0	C,CA	1	1	199,95,12,13	1	1	0	2	C,C	NA	NA	0.157343777602	0	23,9,1,2	1	1	0	0.402063371645	0	2	C,C	NA	NA	0.0663296647586	0	NA	NA	101,31,9,15	1	1	0	3.20954249528	0	2	C,C	C,CA	0.25	0.173418154354	0	NA	NA	149,60,5,17	1	1	0	1.89984259741	0
chr3_ref_v2	226835	0	CT,C,CTT	1	1	52,25,60,26,20,18	1	1	0	2	CT,C	CT,CTT	0.25	0.308354998974	1	5,0,4,1,4,1	1	0	0	1.32986598093	0	2	NA	NA	NA	NA	0	NA	NA	28,6,34,9,11,17	1	1	0	2.026720216	0	2	CT,C	C,CTT	0.5	0.528466817567	1	NA	NA	31,15,33,11,15,18	1	1	0	1.70661380113	0
chr3_ref_v2	232060	0	T,C	1	0	316,348,0,0	1	1	0	2	T,T	NA	NA	0.0	0	38,21,0,0	1	1	0	2.53914088318	0	2	T,T	NA	NA	0.0	0	NA	NA	147,163,0,1	1	1	0	0.502176095676	0	2	T,T	NA	NA	0.00322061470004	0	NA	NA	105,119,89,124	1	1	0	419.564698624	1
chr3_ref_v2	238277	0	AT,A	1	1	69,17,141,88	1	1	0	2	AT,A	A,A	0.5	0.0329065074503	1	7,1,20,3	1	1	0	1.82680936748	0	2	A,A	AT,A	0.5	0.0805354466386	0	NA	NA	39,5,69,26	1	1	0	1.45765571348	0	2	A,A	AT,A	0.5	0.196792260511	0	NA	NA	66,6,89,46	1	1	0	3.41942756811	0
chr3_ref_v2	243811	0	GTA,G	1	1	116,96,42,30	1	1	0	2	GTA,GTA	GTA,G	0.25	0.0300283584602	0	25,15,7,9	1	1	0	0.903328321084	0	2	GTA,GTA	GTA,G	0.5	0.230690489596	0	NA	NA	52,44,13,11	1	1	0	0.741961440555	0	2	GTA,GTA	GTA,G	0.125	0.0657930746633	0	NA	NA	87,72,16,15	1	1	0	1.50446632274	0
chr3_ref_v2	247210	0	T,C	0	0	356,334,1,0	1	1	0	2	T,T	NA	NA	0.00144822617636	0	10,15,2,11	1	1	0	308.463525101	1	2	T,C	T,T	0.25	0.143100843641	0	g.247210T>C	0	94,74,98,84	1	1	0	393.712366716	1	2	T,C	NA	NA	0.0800427076735	0	g.247210T>C	0	274,220,2,0	1	1	0	1.31479278341	0
chr3_ref_v2	255816	0	G,GT	1	1	7,9,104,120	1	1	1	2	GT,GT	NA	NA	0.663614433603	0	2,3,27,23	1	1	0	0.637088734552	0	2	GT,GT	NA	NA	0.392830777602	0	NA	NA	4,2,43,71	1	1	0	1.59650596331	0	2	GT,GT	NA	NA	0.905057407409	0	NA	NA	2,4,81,100	1	1	0	0.806378592	0
chr3_ref_v2	255855	0	GTA,G	1	1	96,112,16,16	1	1	1	2	GTA,GTA	NA	NA	0.186363953993	0	22,26,4,4	1	1	0	0.403957805623	0	2	GTA,GTA	GTA,G	0.125	0.0178678634238	0	NA	NA	50,66,5,6	1	1	0	0.914167074755	0	2	GTA,GTA	NA	NA	0.224933109091	0	NA	NA	75,92,4,12	1	1	0	0.966278730447	0
chr3_ref_v2	260047	0	T,G	0	0	173,379,40,2	1	1	0	2	T,T	T,G	0.125	0.132171773108	0	6,20,5,0	1	1	0	1.35852691625	0	2	T,T	T,G	0.5	0.367724780125	0	NA	NA	57,189,57,0	1	1	0	13.4419076423	0	2	T,T	T,G	0.5	0.346276236718	0	NA	NA	86,281,82,1	1	1	0	17.1933496657	0
chr3_ref_v2	268855	0	GA,G	1	1	94,113,62,48	1	1	0	2	GA,GA	GA,G	0.5	0.162765562423	0	12,13,6,13	1	1	0	2.06888556857	0	2	GA,G	GA,GA	0.25	0.173160660512	0	NA	NA	62,57,33,18	1	1	0	1.51911427079	0	2	GA,GA	GA,G	0.25	0.111386862849	0	NA	NA	92,95,39,38	1	1	0	1.47185631361	0
chr3_ref_v2	288402	0	AAT,A	1	1	111,117,13,12	1	1	1	2	AAT,AAT	NA	NA	0.451588338572	0	30,32,5,4	1	1	0	0.633817518129	0	2	AAT,AAT	NA	NA	0.0494861264429	0	NA	NA	37,39,7,5	1	1	1	0.872562762454	0	2	AAT,AAT	NA	NA	0.0175089037065	0	NA	NA	70,78,8,8	1	1	1	0.443031673868	0
chr3_ref_v2	288956	0	AAT,A	1	1	0,155,0,19	1	1	1	2	AAT,AAT	AAT,A	0.125	0.138683745045	0	0,27,0,2	1	1	0	0.438963574849	0	2	AAT,AAT	AAT,A	0.125	0.102096875308	0	NA	NA	0,81,0,5	1	1	1	1.15604550971	0	2	AAT,AAT	NA	NA	0.0696339466656	0	NA	NA	0,139,0,14	1	1	1	0.53866560199	0
chr3_ref_v2	289672	0	A,G	1	0	400,382,138,140	1	1	0	2	A,A	A,G	0.5	0.0643786618134	1	44,51,20,17	1	1	1	0.621023224543	0	2	A,A	A,G	0.5	0.155653309712	0	NA	NA	219,236,99,82	1	1	0	1.50344194194	0	2	A,A	A,G	0.5	0.176811900983	1	NA	NA	303,285,116,125	1	1	0	1.3751154841	0
chr3_ref_v2	290219	0	A,T	1	0	273,276,31,131	1	1	0	2	A,A	A,T	0.5	0.121889817609	0	31,39,0,7	1	1	0	2.10702668234	0	2	A,A	A,T	0.25	0.223143551314	0	NA	NA	126,151,20,62	1	1	0	0.95692537949	0	2	A,A	A,T	0.5	0.118685970255	1	NA	NA	207,229,31,84	1	1	0	1.08509380867	0
chr3_ref_v2	309309	0	TA,T	1	1	288,226,24,17	1	1	0	2	TA,TA	NA	NA	0.183035725102	0	32,28,9,2	1	1	0	2.74361021601	0	2	TA,TA	TA,T	0.125	0.0710351173544	0	NA	NA	138,139,11,10	1	1	0	1.67658552721	0	2	TA,TA	NA	NA	0.207661995672	0	NA	NA	211,226,17,9	1	1	0	3.70124823425	0
chr3_ref_v2	310369	0	A,G	1	0	152,288,0,0	1	1	0	2	A,A	NA	NA	0.0	0	8,15,0,0	1	1	0	0.328815711092	0	2	A,A	NA	NA	0.0	0	NA	NA	35,64,3,21	1	1	1	309.345173016	1	2	A,A	A,G	0.5	0.318453731119	0	NA	NA	118,168,0,0	1	1	0	2.10033523043	0
chr3_ref_v2	311601	0	G,T	1	0	0,1,11,55	1	1	1	2	T,T	NA	NA	0.0150378773645	0	0,0,0,2	0	0	1	0.0	0	2	NA	NA	NA	NA	0	NA	NA	0,1,7,38	1	1	1	0.316861829137	0	2	T,T	NA	NA	0.0219789067188	0	NA	NA	0,0,1,52	1	1	1	3.68651329295	0
chr3_ref_v2	311603	0	A,G	0	0	0,1,11,56	1	1	1	2	G,G	NA	NA	0.0148150857851	0	0,0,0,2	0	0	1	0.0	0	2	NA	NA	NA	NA	0	NA	NA	0,1,7,37	1	1	1	0.312853954606	0	2	G,G	NA	NA	0.0224728558521	0	NA	NA	0,0,1,52	1	1	1	3.61389807948	0
chr3_ref_v2	311626	1	T,G	1	0	0,2,4,47	1	1	1	2	NA	NA	NA	NA	0	0,0,0,1	0	0	1	0.0	0	2	NA	NA	NA	NA	0	NA	NA	0,1,3,16	1	1	1	0.732244435771	0	2	NA	NA	NA	NA	0	NA	NA	0,0,1,42	1	1	1	1.491750541	0
chr3_ref_v2	311631	1	A,ATGG	1	0	0,1,4,51	1	1	1	2	NA	NA	NA	NA	0	0,0,0,1	0	0	1	0.0	0	2	NA	NA	NA	NA	0	NA	NA	0,1,3,17	1	1	1	0.750513657044	0	2	NA	NA	NA	NA	0	NA	NA	0,0,1,42	1	1	1	1.05749015228	0
chr3_ref_v2	311636	1	G,A	0	0	0,1,2,49	1	1	1	2	NA	NA	NA	NA	0	0,0,0,1	0	0	1	0.0	0	2	NA	NA	NA	NA	0	NA	NA	0,1,3,17	1	1	1	1.41175758984	0	2	NA	NA	NA	NA	0	NA	NA	0,1,1,36	1	1	1	0.282502046254	0
chr3_ref_v2	311673	1	C,T	0	0	0,0,4,80	1	1	1	2	NA	NA	NA	NA	0	0,0,2,5	1	0	1	1.89864144773	0	2	NA	NA	NA	NA	0	NA	NA	0,0,1,24	1	1	1	0.233790499404	0	2	NA	NA	NA	NA	0	NA	NA	1,0,2,44	1	1	1	0.423594421485	0
chr3_ref_v2	311674	1	A,G	0	0	0,0,6,82	1	1	1	2	NA	NA	NA	NA	0	0,0,3,5	1	0	1	2.56659128043	0	2	NA	NA	NA	NA	0	NA	NA	0,0,2,24	1	1	1	0.299850423536	0	2	NA	NA	NA	NA	0	NA	NA	0,0,3,44	1	1	1	0.299200870183	0
chr3_ref_v2	311711	1	G,A	0	0	0,0,46,86	1	1	1	2	NA	NA	NA	NA	0	0,0,9,10	1	0	1	0.780811106444	0	2	NA	NA	NA	NA	0	NA	NA	0,0,9,21	1	1	1	0.456650141742	0	2	NA	NA	NA	NA	0	NA	NA	0,0,42,42	1	1	1	2.73077722521	0
chr3_ref_v2	311736	1	T,A	0	0	0,0,111,82	1	1	1	2	NA	NA	NA	NA	0	0,0,13,12	1	1	1	0.462932070412	0	2	NA	NA	NA	NA	0	NA	NA	0,0,42,19	1	1	1	1.43674254452	0	2	NA	NA	NA	NA	0	NA	NA	0,0,94,41	1	1	1	2.81285262535	0
chr3_ref_v2	312202	1	G,T	0	0	124,334,0,0	1	1	1	2	NA	NA	NA	NA	0	2,9,0,0	1	0	1	0.423056000975	0	2	NA	NA	NA	NA	0	NA	NA	119,164,0,0	1	1	1	8.34818442841	0	2	NA	NA	NA	NA	0	NA	NA	58,98,0,54	1	1	1	321.414664596	0
chr3_ref_v2	312204	1	A,AT	1	0	121,334,0,0	1	1	1	2	NA	NA	NA	NA	0	2,9,0,0	1	0	1	0.4072924203	0	2	NA	NA	NA	NA	0	NA	NA	117,158,0,0	1	1	1	9.17073756713	0	2	NA	NA	NA	NA	0	NA	NA	57,94,0,51	1	1	1	319.804849414	0
chr3_ref_v2	312223	1	A,G	1	0	80,301,0,0	1	1	1	2	NA	NA	NA	NA	0	1,6,0,0	1	0	1	0.279062157839	0	2	NA	NA	NA	NA	0	NA	NA	82,117,0,0	1	1	1	11.5722443255	0	2	NA	NA	NA	NA	0	NA	NA	47,65,0,26	1	1	1	310.151126836	0
chr3_ref_v2	312347	1	AGTGTGTGGGTGTGG,A	1	0	1,156,0,0	1	1	1	2	NA	NA	NA	NA	0	0,4,0,0	0	0	1	0.0	0	2	NA	NA	NA	NA	0	NA	NA	0,115,0,0	0	1	1	0.0	0	2	NA	NA	NA	NA	0	NA	NA	1,82,0,0	1	1	1	0.390862860023	0
chr3_ref_v2	312444	1	T,G	1	0	0,0,0,0	0	0	1	2	NA	NA	NA	NA	0	0,0,0,0	0	0	1	0.0	0	2	NA	NA	NA	NA	0	NA	NA	0,0,0,1	0	0	1	0.0	0	2	NA	NA	NA	NA	0	NA	NA	0,0,0,1	0	0	1	0.0	0
chr4_ref_v2	1555	0	T,G	0	0	0,0,0,0	0	0	1	2	NA	NA	NA	NA	0	0,0,0,0	0	0	1	0.0	0	2	NA	NA	NA	NA	0	NA	NA	0,0,2,1	1	0	1	0.0	0	2	NA	NA	NA	NA	0	NA	NA	0,0,2,0	0	0	1	0.0	0
chr4_ref_v2	1565	0	G,A	0	0	0,0,0,0	0	0	1	2	NA	NA	NA	NA	0	0,0,0,0	0	0	1	0.0	0	2	NA	NA	NA	NA	0	NA	NA	0,0,2,1	1	0	1	0.0	0	2	NA	NA	NA	NA	0	NA	NA	0,0,2,0	0	0	1	0.0	0
chr4_ref_v2	1567	0	T,C	0	0	0,0,0,0	0	0	1	2	NA	NA	NA	NA	0	0,0,0,0	0	0	1	0.0	0	2	NA	NA	NA	NA	0	NA	NA	0,0,2,1	1	0	1	0.0	0	2	NA	NA	NA	NA	0	NA	NA	0,0,2,0	0	0	1	0.0	0
chr4_ref_v2	1631	0	C,T	0	0	0,0,1,3	1	0	1	2	NA	NA	NA	NA	0	0,0,0,1	0	0	1	0.0	0	2	NA	NA	NA	NA	0	NA	NA	0,0,2,1	1	0	1	0.848300115318	0	2	NA	NA	NA	NA	0	NA	NA	0,0,2,2	1	0	1	0.594004164886	0
chr4_ref_v2	1633	0	T,C	0	0	0,0,1,3	1	0	1	2	NA	NA	NA	NA	0	0,0,0,1	0	0	1	0.0	0	2	NA	NA	NA	NA	0	NA	NA	0,0,2,1	1	0	1	0.848300115318	0	2	NA	NA	NA	NA	0	NA	NA	0,0,2,2	1	0	1	0.594004164886	0
chr4_ref_v2	1649	0	A,C	0	0	1,0,0,1	1	0	1	2	NA	NA	NA	NA	0	0,0,0,0	0	0	1	0.0	0	2	NA	NA	NA	NA	0	NA	NA	1,0,0,0	0	0	1	0.0	0	2	NA	NA	NA	NA	0	NA	NA	0,1,0,0	0	0	1	0.0	0
chr4_ref_v2	1651	0	C,T	0	0	0,0,0,1	0	0	1	2	NA	NA	NA	NA	0	0,0,0,0	0	0	1	0.0	0	2	NA	NA	NA	NA	0	NA	NA	0,0,0,0	0	0	1	0.0	0	2	NA	NA	NA	NA	0	NA	NA	0,0,0,0	0	0	1	0.0	0
chr4_ref_v2	2006	0	T,G	0	0	0,0,10,0	0	0	1	2	NA	NA	NA	NA	0	0,0,4,0	0	0	1	0.0	0	2	NA	NA	NA	NA	0	NA	NA	0,0,6,0	0	0	1	0.0	0	2	NA	NA	NA	NA	0	NA	NA	0,0,5,0	0	0	1	0.0	0
chr4_ref_v2	2007	0	A,G	0	0	0,0,10,0	0	0	1	2	NA	NA	NA	NA	0	0,0,4,0	0	0	1	0.0	0	2	NA	NA	NA	NA	0	NA	NA	0,0,6,0	0	0	1	0.0	0	2	NA	NA	NA	NA	0	NA	NA	0,0,6,0	0	0	1	0.0	0
chr4_ref_v2	2033	0	G,T	0	0	0,0,23,0	0	1	1	2	T,T	NA	NA	0.0425596144188	0	0,0,4,0	0	0	1	0.0	0	2	NA	NA	NA	NA	0	NA	NA	0,0,17,0	0	0	1	0.0	0	2	NA	NA	NA	NA	0	NA	NA	0,0,15,0	0	0	1	0.0	0
chr4_ref_v2	2043	0	C,T	0	0	0,0,28,0	0	1	1	2	T,T	NA	NA	0.0350913198113	0	0,0,3,0	0	0	1	0.0	0	2	NA	NA	NA	NA	0	NA	NA	0,0,22,0	0	1	1	0.0	0	2	T,T	NA	NA	0.0444517625708	0	NA	NA	0,0,23,0	0	1	1	0.0	0
chr4_ref_v2	2044	0	T,G	0	0	0,0,29,0	0	1	1	2	G,G	NA	NA	0.0339015516757	0	0,0,3,0	0	0	1	0.0	0	2	NA	NA	NA	NA	0	NA	NA	0,0,22,0	0	1	1	0.0	0	2	G,G	NA	NA	0.0444517625708	0	NA	NA	0,0,23,0	0	1	1	0.0	0
chr4_ref_v2	2058	0	G,C	0	0	0,0,38,0	0	1	1	2	C,C	NA	NA	0.0259754864033	0	0,0,3,0	0	0	1	0.0	0	2	NA	NA	NA	NA	0	NA	NA	0,0,34,0	0	1	1	0.0	0	2	C,C	NA	NA	0.0289875368733	0	NA	NA	0,0,27,0	0	1	1	0.0	0
chr4_ref_v2	2060	0	C,T	0	0	0,0,38,0	0	1	1	2	T,T	NA	NA	0.0259754864033	0	0,0,3,0	0	0	1	0.0	0	2	NA	NA	NA	NA	0	NA	NA	0,0,34,0	0	1	1	0.0	0	2	T,T	NA	NA	0.0289875368733	0	NA	NA	0,0,27,0	0	1	1	0.0	0
chr4_ref_v2	2064	0	G,T	0	0	0,0,40,0	0	1	1	2	T,T	NA	NA	0.0246926125904	0	0,0,3,0	0	0	1	0.0	0	2	NA	NA	NA	NA	0	NA	NA	0,0,39,0	0	1	1	0.0	0	2	T,T	NA	NA	0.0253178079843	0	NA	NA	0,0,28,0	0	1	1	0.0	0
chr4_ref_v2	2070	0	T,C	1	0	0,0,39,0	0	1	1	2	C,C	NA	NA	0.0253178079843	0	0,0,4,0	0	0	1	0.0	0	2	NA	NA	NA	NA	0	NA	NA	0,0,41,0	0	1	1	0.0	0	2	C,C	NA	NA	0.0240975515791	0	NA	NA	0,0,35,0	0	1	1	0.0	0
chr4_ref_v2	2074	0	G,A	0	0	0,0,43,0	0	1	1	2	A,A	NA	NA	0.0229895182247	0	0,0,4,0	0	0	1	0.0	0	2	NA	NA	NA	NA	0	NA	NA	0,0,44,0	0	1	1	0.0	0	2	A,A	NA	NA	0.0224728558521	0	NA	NA	1,0,38,0	1	1	1	0.0	0
chr4_ref_v2	2085	0	A,G	0	0	0,0,49,0	0	1	1	2	G,G	NA	NA	0.0202027073175	0	0,0,5,0	0	0	1	0.0	0	2	NA	NA	NA	NA	0	NA	NA	0,0,58,0	0	1	1	0.0	0	2	G,G	NA	NA	0.0170944333593	0	NA	NA	0,0,48,0	0	1	1	0.0	0
chr4_ref_v2	2110	0	T,C	0	0	0,0,59,0	0	1	1	2	C,C	NA	NA	0.0168071183164	0	0,0,6,0	0	0	1	0.0	0	2	NA	NA	NA	NA	0	NA	NA	0,0,70,0	0	1	1	0.0	0	2	C,C	NA	NA	0.014184634992	0	NA	NA	0,0,67,0	0	1	1	0.0	0
chr4_ref_v2	2133	0	G,A	1	0	0,0,77,0	0	1	1	2	A,A	NA	NA	0.0129034048359	0	0,0,10,0	0	0	1	0.0	0	2	NA	NA	NA	NA	0	NA	NA	1,0,72,0	1	1	1	0.0	0	2	A,A	NA	NA	0.0	0	NA	NA	0,0,88,0	0	1	1	0.0	0
chr4_ref_v2	2149	0	C,T	0	0	0,0,106,0	0	1	1	2	T,T	NA	NA	0.00938974034984	0	0,0,13,0	0	0	1	0.0	0	2	NA	NA	NA	NA	0	NA	NA	0,0,94,0	0	1	1	0.0	0	2	T,T	NA	NA	0.0105821093305	0	NA	NA	0,0,116,0	0	1	1	0.0	0
chr4_ref_v2	2150	0	T,G	0	0	0,0,112,0	0	1	1	2	G,G	NA	NA	0.00888894741725	0	0,0,13,0	0	0	1	0.0	0	2	NA	NA	NA	NA	0	NA	NA	0,0,96,0	0	1	1	0.0	0	2	G,G	NA	NA	0.0103627870355	0	NA	NA	0,0,117,0	0	1	1	0.0	0
chr4_ref_v2	11049	0	T,G	1	0	0,0,0,1	0	0	1	2	NA	NA	NA	NA	0	0,0,0,0	0	0	1	0.0	0	2	NA	NA	NA	NA	0	NA	NA	0,0,0,0	0	0	1	0.0	0	2	NA	NA	NA	NA	0	NA	NA	0,0,0,0	0	0	1	0.0	0
chr4_ref_v2	11066	0	C,A	1	0	0,0,0,1	0	0	1	2	NA	NA	NA	NA	0	0,0,0,0	0	0	1	0.0	0	2	NA	NA	NA	NA	0	NA	NA	0,0,0,0	0	0	1	0.0	0	2	NA	NA	NA	NA	0	NA	NA	0,0,0,0	0	0	1	0.0	0
chr4_ref_v2	11080	0	C,T	0	0	0,0,0,1	0	0	1	2	NA	NA	NA	NA	0	0,0,0,0	0	0	1	0.0	0	2	NA	NA	NA	NA	0	NA	NA	0,0,0,0	0	0	1	0.0	0	2	NA	NA	NA	NA	0	NA	NA	0,0,0,0	0	0	1	0.0	0
chr4_ref_v2	18376	0	T,TCTGGTCACGCAGTTTTCTTGATGCC	1	0	0,0,1,0	0	0	1	2	NA	NA	NA	NA	0	0,0,0,0	0	0	1	0.0	0	2	NA	NA	NA	NA	0	NA	NA	0,0,0,0	0	0	1	0.0	0	2	NA	NA	NA	NA	0	NA	NA	0,0,0,1	0	0	1	0.0	0
chr4_ref_v2	18388	0	T,G	0	0	1,0,35,0	1	1	1	2	G,G	NA	NA	0.0	0	0,0,5,0	0	0	1	0.0	0	2	NA	NA	NA	NA	0	NA	NA	0,0,17,0	0	0	1	0.0	0	2	NA	NA	NA	NA	0	NA	NA	0,1,22,0	1	1	1	0.423381767758	0
chr4_ref_v2	18395	0	A,G	1	0	0,0,44,0	0	1	1	2	G,G	NA	NA	0.0224728558521	0	0,0,6,0	0	0	1	0.0	0	2	NA	NA	NA	NA	0	NA	NA	0,0,25,0	0	1	1	0.0	0	2	G,G	NA	NA	0.0392207131533	0	NA	NA	0,0,31,0	0	1	1	0.0	0
chr4_ref_v2	18405	0	C,G	1	0	0,0,80,0	0	1	1	2	G,G	NA	NA	0.0124225199986	0	0,0,9,0	0	0	1	0.0	0	2	NA	NA	NA	NA	0	NA	NA	0,0,41,0	0	1	1	0.0	0	2	G,G	NA	NA	0.0240975515791	0	NA	NA	0,0,49,0	0	1	1	0.0	0
chr4_ref_v2	18406	0	T,C	1	0	0,0,85,0	0	1	1	2	C,C	NA	NA	0.0116960397632	0	0,0,9,0	0	0	1	0.0	0	2	NA	NA	NA	NA	0	NA	NA	0,0,47,0	0	1	1	0.0	0	2	C,C	NA	NA	0.0210534091978	0	NA	NA	0,0,53,0	0	1	1	0.0	0
chr4_ref_v2	18411	0	T,A	1	0	2,0,104,0	1	1	1	2	A,A	NA	NA	0.414943852063	0	0,0,13,0	0	0	1	0.0	0	2	NA	NA	NA	NA	0	NA	NA	0,0,57,0	0	1	1	0.0	0	2	A,A	NA	NA	0.0173917427119	0	NA	NA	0,0,69,0	0	1	1	0.0	0
chr4_ref_v2	18412	0	T,C	1	0	0,0,119,0	0	1	1	2	C,C	NA	NA	0.00836824967052	0	0,0,14,0	0	0	1	0.0	0	2	NA	NA	NA	NA	0	NA	NA	0,0,66,0	0	1	1	0.0	0	2	C,C	NA	NA	0.0150378773645	0	NA	NA	0,0,80,0	0	1	1	0.0	0
chr4_ref_v2	18415	0	G,A	0	0	0,0,126,0	0	1	1	2	A,A	NA	NA	0.00790517950711	0	0,0,15,0	0	0	1	0.0	0	2	NA	NA	NA	NA	0	NA	NA	0,0,68,0	0	1	1	0.0	0	2	A,A	NA	NA	0.0145987994212	0	NA	NA	0,0,86,0	0	1	1	0.0	0
chr4_ref_v2	18419	0	C,T	0	0	1,0,137,0	1	1	1	2	T,T	NA	NA	0.0	0	0,0,16,0	0	0	1	0.0	0	2	NA	NA	NA	NA	0	NA	NA	0,0,79,0	0	1	1	0.0	0	2	T,T	NA	NA	0.0125787822069	0	NA	NA	1,0,102,1	1	1	1	0.312991410252	0
chr4_ref_v2	18421	0	G,A	0	0	0,0,141,0	0	1	1	2	A,A	NA	NA	0.00706716722309	0	0,0,19,0	0	0	1	0.0	0	2	NA	NA	NA	NA	0	NA	NA	0,0,83,0	0	1	1	0.0	0	2	A,A	NA	NA	0.0119761910467	0	NA	NA	0,0,109,1	1	1	1	0.0	0
chr4_ref_v2	20463	0	CTATATATATATA,C,CTA	1	1	4,2,11,13,36,43	1	1	1	2	CTA,CTA	CTATATATATATA,CTA	0.125	0.435136509378	0	0,2,5,5,9,7	1	1	0	1.11699077266	0	2	CTA,CTA	C,CTA	0.5	0.533510244727	0	NA	NA	0,0,4,2,18,23	1	1	1	1.1373060149	0	2	CTA,CTA	NA	NA	0.358568143551	0	NA	NA	0,2,6,10,31,26	1	1	1	1.1093552284	0
chr4_ref_v2	24164	0	G,A	0	0	345,332,1,1	1	1	0	2	G,G	NA	NA	0.00294985464642	0	24,13,27,13	1	1	0	313.495684826	1	2	G,A	NA	NA	0.0779615414697	0	g.24164G>A	0	79,92,90,80	1	1	0	381.512494938	1	2	G,A	NA	NA	0.0058651194524	0	g.24164G>A	0	264,288,0,1	1	1	0	1.14648374904	0
chr4_ref_v2	43795	0	CT,C,CTT	1	1	51,44,24,6,11,6	1	1	0	2	CT,CT	NA	NA	0.234379446545	0	10,5,4,0,1,1	1	1	0	0.737579464839	0	2	CT,CT	CT,C	0.125	0.102520553303	0	NA	NA	21,14,8,3,8,6	1	1	0	1.75764678976	0	2	CT,CT	CT,CTT	0.5	0.533405181576	0	NA	NA	48,26,15,6,11,14	1	1	0	3.34332543543	0
chr4_ref_v2	43826	0	GA,G	1	1	118,151,19,39	1	1	1	2	GA,GA	GA,G	0.25	0.113208233614	0	11,23,3,1	1	1	0	1.37609541814	0	2	GA,GA	NA	NA	0.135067079543	0	NA	NA	40,84,7,13	1	1	0	2.73422705156	0	2	GA,GA	GA,G	0.125	0.00358905843274	0	NA	NA	96,146,18,10	1	1	0	3.14294476327	0
chr4_ref_v2	47330	0	C,A	0	0	444,113,0,25	1	1	0	2	C,C	C,A	0.125	0.356418500804	0	48,8,0,1	1	1	0	1.02331057559	0	2	C,C	NA	NA	0.0176995770994	0	NA	NA	261,24,0,49	1	1	0	16.4229932042	0	2	C,C	C,A	0.25	0.205443974215	0	NA	NA	364,37,0,63	1	1	0	17.9744850232	0
chr4_ref_v2	59034	0	G,A	1	0	337,260,0,0	1	1	0	2	G,G	NA	NA	0.0	0	38,32,0,0	1	1	0	0.429039013278	0	2	G,G	NA	NA	0.0	0	NA	NA	158,151,0,0	1	1	0	1.5507080267	0	2	G,G	NA	NA	0.0	0	NA	NA	143,117,126,133	1	1	0	452.566690582	1
chr4_ref_v2	65987	0	GA,G	1	1	255,234,25,7	1	1	0	2	GA,GA	NA	NA	0.130057649667	0	23,22,2,2	1	1	0	0.881208024429	0	2	GA,GA	NA	NA	0.368730309075	0	NA	NA	138,101,20,8	1	1	0	2.30064395554	0	2	GA,GA	GA,G	0.125	0.0743107914587	0	NA	NA	218,149,26,11	1	1	0	2.23140782879	0
chr4_ref_v2	99346	0	GA,G	1	1	159,175,25,13	1	1	0	2	GA,GA	NA	NA	0.198111937238	0	27,24,4,1	1	1	0	0.624770459841	0	2	GA,GA	NA	NA	0.412633404899	0	NA	NA	90,101,7,7	1	1	0	0.715735463267	0	2	GA,GA	NA	NA	0.573834526674	0	NA	NA	133,149,16,10	1	1	0	0.578048333179	0
chr4_ref_v2	108488	0	A,G	0	0	328,288,1,0	1	1	0	2	A,A	NA	NA	0.00162206037187	0	17,13,16,18	1	1	0	311.052164695	1	2	A,G	NA	NA	0.125163142954	0	g.108488A>G	0	163,185,0,0	1	1	0	2.14061849633	0	2	A,A	NA	NA	0.0	0	NA	NA	277,255,0,0	1	1	0	0.559015322462	0
chr4_ref_v2	118292	0	A,G	0	0	180,114,0,0	1	1	1	2	A,A	NA	NA	0.0	0	21,19,0,0	1	1	0	0.818643709537	0	2	A,A	NA	NA	0.0	0	NA	NA	35,19,23,4	1	1	1	309.877246623	1	2	A,G	A,A	0.25	0.182321556794	0	NA	NA	148,85,0,0	1	1	0	0.60072096059	0
chr4_ref_v2	135395	0	CT,C	1	1	72,61,17,17	1	1	0	2	CT,CT	NA	NA	0.0231430109759	0	11,3,0,3	1	0	0	1.37936947374	0	2	NA	NA	NA	NA	0	NA	NA	29,25,6,6	1	1	0	0.459108119668	0	2	CT,CT	NA	NA	0.00177925634896	0	NA	NA	33,41,10,5	1	1	0	1.42208685166	0
chr4_ref_v2	152454	0	G,A	0	0	338,288,0,0	1	1	0	2	G,G	NA	NA	0.0	0	27,22,0,0	1	1	0	0.369735595781	0	2	G,G	NA	NA	0.0	0	NA	NA	174,212,0,0	1	1	0	3.9264219958	0	2	G,G	NA	NA	0.0	0	NA	NA	312,264,0,0	1	1	0	0.408740565637	0
chr4_ref_v2	157784	0	A,G	0	0	266,287,0,0	1	1	0	2	A,A	NA	NA	0.0	0	23,43,0,0	1	1	0	1.91613302755	0	2	A,A	NA	NA	0.0	0	NA	NA	155,141,0,0	1	1	0	1.14228116203	0	2	A,A	NA	NA	0.0	0	NA	NA	205,230,0,0	1	1	0	0.475733371415	0
chr4_ref_v2	158043	0	T,C	1	0	295,180,0,0	1	1	0	2	T,T	NA	NA	0.0	0	19,11,13,7	1	1	0	308.72005321	1	2	T,C	T,T	0.25	0.105360515658	0	g.158043T>C	0	155,94,0,0	1	1	0	0.395336275761	0	2	T,T	NA	NA	0.0	0	NA	NA	267,156,0,0	1	1	0	0.481774201033	0
chr4_ref_v2	169772	0	GTA,G	1	1	84,56,9,8	1	1	1	2	GTA,GTA	NA	NA	0.0502629476581	0	33,20,4,4	1	1	0	0.537583932662	0	2	GTA,GTA	GTA,G	0.125	0.0812230392204	0	NA	NA	38,26,2,3	1	1	1	0.526233973972	0	2	GTA,GTA	NA	NA	0.418683361708	0	NA	NA	71,39,9,4	1	1	1	0.709697483334	0
chr4_ref_v2	193717	0	G,A	1	0	273,261,0,0	1	1	0	2	G,G	NA	NA	0.0	0	18,41,0,0	1	1	0	3.55534075731	0	2	G,G	NA	NA	0.0	0	NA	NA	141,166,0,0	1	1	0	1.48275205404	0	2	G,G	NA	NA	0.0	0	NA	NA	93,99,100,106	1	1	0	402.789855954	1
chr4_ref_v2	204886	0	C,A	0	0	243,74,0,16	1	1	0	2	C,C	C,A	0.125	0.217638228719	0	33,4,0,3	1	1	0	1.05610076967	0	2	C,C	C,A	0.25	0.278713402469	0	NA	NA	152,25,0,25	1	1	0	5.63568692167	0	2	C,C	C,A	0.25	0.0306838100973	0	NA	NA	235,30,0,49	1	1	0	14.0927767154	0
chr4_ref_v2	207265	0	A,G	0	0	301,322,0,0	1	1	0	2	A,A	NA	NA	0.0	0	7,13,19,17	1	1	0	311.860153526	1	2	A,G	G,G	0.25	0.0769610411361	0	g.207265A>G	0	170,178,0,0	1	1	0	0.418530160984	0	2	A,A	NA	NA	0.0	0	NA	NA	285,251,0,0	1	1	0	1.95534900497	0
chr4_ref_v2	211254	0	CAT,C	1	1	174,146,24,15	1	1	0	2	CAT,CAT	CAT,C	0.125	0.189319361013	0	26,21,2,1	1	1	0	0.550483027099	0	2	CAT,CAT	NA	NA	0.259836564852	0	NA	NA	86,79,5,4	1	1	0	1.13511876315	0	2	CAT,CAT	NA	NA	0.266425761101	0	NA	NA	138,108,8,11	1	1	0	1.02742143476	0
chr4_ref_v2	212379	0	G,GT	1	1	0,111,48,24	1	1	0	2	G,GT	G,G	0.125	0.0656924051231	0	0,10,17,4	1	1	0	3.71320970127	0	2	GT,GT	G,GT	0.5	0.174833632716	0	NA	NA	1,45,28,10	1	1	0	1.11911158445	0	2	G,GT	NA	NA	0.0151357085024	0	NA	NA	1,75,42,16	1	1	0	0.998878387056	0
chr4_ref_v2	223799	0	T,G	0	0	22,191,10,0	1	1	0	2	T,T	T,G	0.125	0.255346691809	0	2,22,1,0	1	1	0	0.326348907822	0	2	T,T	T,G	0.125	0.0237165266173	0	NA	NA	11,104,24,0	1	1	0	8.39411077048	0	2	T,T	T,G	0.25	0.41985384556	0	NA	NA	16,155,33,0	1	1	0	10.1439913243	0
chr4_ref_v2	239688	0	A,C	0	0	265,25,1,2	1	1	0	2	A,A	NA	NA	0.415756794145	0	19,1,0,0	1	1	0	0.387765355608	0	2	A,A	NA	NA	0.0	0	NA	NA	152,22,0,16	1	1	0	12.8110565897	0	2	A,A	A,C	0.25	0.379931806103	0	NA	NA	243,21,0,32	1	1	0	27.6282985561	0
chr4_ref_v2	239818	0	T,C	0	0	246,255,0,0	1	1	0	2	T,T	NA	NA	0.0	0	27,26,0,0	1	1	0	0.393888958394	0	2	T,T	NA	NA	0.0	0	NA	NA	148,162,0,0	1	1	0	0.497831157174	0	2	T,T	NA	NA	0.0	0	NA	NA	206,236,0,0	1	1	0	0.813329058501	0
chr4_ref_v2	240077	0	CAT,C	1	1	107,112,18,13	1	1	0	2	CAT,CAT	NA	NA	0.103081605564	0	21,13,6,6	1	1	0	2.06023328574	0	2	CAT,CAT	CAT,C	0.5	0.240560153404	0	NA	NA	50,48,10,6	1	1	0	0.57782631787	0	2	CAT,CAT	CAT,C	0.125	0.15543964626	0	NA	NA	93,90,12,13	1	1	0	0.547823974366	0
chr4_ref_v2	243408	0	T,C	0	0	275,303,0,0	1	1	0	2	T,T	NA	NA	0.0	0	29,21,0,0	1	1	0	1.12782175593	0	2	T,T	NA	NA	0.0	0	NA	NA	83,93,81,71	1	1	0	361.946341155	1	2	T,C	T,T	0.125	0.104710954089	0	g.243408T>C	0	267,232,0,0	1	1	0	2.47742375693	0
chr4_ref_v2	276188	0	G,C	1	0	210,61,0,39	1	1	0	2	G,G	G,C	0.25	0.0326707822895	0	18,5,0,2	1	1	0	0.457724787892	0	2	G,G	G,C	0.25	0.0909717782057	0	NA	NA	121,25,0,29	1	1	0	1.21229153248	0	2	G,G	G,C	0.25	0.363500909009	0	NA	NA	238,39,1,46	1	1	0	2.08649435803	0
chr4_ref_v2	286821	0	CT,C	1	1	150,112,20,18	1	1	0	2	CT,CT	NA	NA	0.044684551978	0	7,9,0,1	1	0	0	0.874499714959	0	2	NA	NA	NA	NA	0	NA	NA	62,59,11,14	1	1	0	1.34739760165	0	2	CT,CT	CT,C	0.125	0.036204886497	0	NA	NA	86,103,17,9	1	1	0	3.1353940857	0
chr4_ref_v2	323616	0	GAT,G	1	1	53,56,24,20	1	1	1	2	GAT,GAT	GAT,G	0.25	0.0162382648137	0	13,17,2,7	1	1	0	0.745966428547	0	2	GAT,GAT	GAT,G	0.125	0.0404923913433	0	NA	NA	23,28,4,4	1	1	0	1.49748991281	0	2	GAT,GAT	NA	NA	0.366746167605	0	NA	NA	28,50,9,12	1	1	1	2.5687717471	0
chr4_ref_v2	329580	0	TTA,T	1	1	54,46,5,4	1	1	1	2	TTA,TTA	NA	NA	0.908414767916	0	11,21,1,1	1	1	0	1.81535583896	0	2	TTA,TTA	NA	NA	1.19717426893	0	NA	NA	24,39,3,2	1	1	1	2.11198190682	0	2	TTA,TTA	NA	NA	0.970452360032	0	NA	NA	50,55,5,5	1	1	1	0.887046342125	0
chr4_ref_v2	338065	0	T,C	1	0	247,288,0,0	1	1	0	2	T,T	NA	NA	0.0	0	18,21,19,15	1	1	0	310.674663699	1	2	T,C	T,T	0.125	0.114113306767	0	g.338065T>C	0	145,137,0,0	1	1	0	1.4277849889	0	2	T,T	NA	NA	0.0	0	NA	NA	173,201,0,0	1	1	0	0.401429647291	0
chr4_ref_v2	343943	0	G,GTA	1	1	19,20,72,71	1	1	0	2	GTA,GTA	G,GTA	0.125	0.122410120077	0	7,4,12,13	1	1	0	1.16157850124	0	2	GTA,GTA	G,GTA	0.25	0.13205416255	0	NA	NA	7,8,28,39	1	1	0	1.15341835037	0	2	GTA,GTA	NA	NA	0.0159771262509	0	NA	NA	18,9,50,49	1	1	0	0.985679907365	0
chr4_ref_v2	369196	0	C,CAAAAAAAAAAAAAAAA	1	1	18,1,58,6	1	1	1	2	C,CAAAAAAAAAAAAAAAA	CAAAAAAAAAAAAAAAA,CAAAAAAAAAAAAAAAA	0.5	0.115831815525	0	3,0,3,1	1	0	0	0.770974560369	0	2	NA	NA	NA	NA	0	NA	NA	2,0,37,6	1	1	1	1.94826040444	0	2	CAAAAAAAAAAAAAAAA,CAAAAAAAAAAAAAAAA	C,CAAAAAAAAAAAAAAAA	0.125	0.0836146681984	0	NA	NA	5,0,46,5	1	1	1	1.69084059724	0
chr4_ref_v2	370324	0	G,T	0	0	81,278,11,0	1	1	0	2	G,G	G,T	0.125	0.690365537598	0	7,23,0,0	1	1	0	0.425303935094	0	2	G,G	NA	NA	0.0	0	NA	NA	12,167,18,0	1	1	0	7.51848805119	0	2	G,G	G,T	0.25	0.297036677619	0	NA	NA	22,192,34,1	1	1	0	14.6708322594	0
chr4_ref_v2	371313	0	A,G	0	0	283,279,0,0	1	1	0	2	A,A	NA	NA	0.0	0	32,22,0,0	1	1	0	0.980750682477	0	2	A,A	NA	NA	0.0	0	NA	NA	81,81,75,69	1	1	0	356.338804471	1	2	A,G	NA	NA	0.117783035656	0	g.371313A>G	0	250,213,0,0	1	1	0	1.22807756292	0
chr4_ref_v2	392047	0	GT,G	1	1	130,128,15,3	1	1	0	2	GT,GT	NA	NA	0.194096409316	0	9,7,3,1	1	1	0	1.39783232253	0	2	GT,GT	GT,G	0.25	0.195232024573	0	NA	NA	73,62,5,4	1	1	0	1.16183697957	0	2	GT,GT	NA	NA	0.137658379109	0	NA	NA	117,106,5,10	1	1	0	3.67949685069	0
chr4_ref_v2	392083	0	GAC,G	1	1	67,138,4,21	1	1	0	2	GAC,GAC	NA	NA	0.604603313534	0	5,11,1,2	1	0	0	0.616112368371	0	2	NA	NA	NA	NA	0	NA	NA	41,80,6,14	1	1	0	1.48616104755	0	2	GAC,GAC	NA	NA	0.236813818117	0	NA	NA	61,120,1,10	1	1	0	0.93408400377	0
chr4_ref_v2	410825	0	AT,A	1	1	91,98,9,13	1	1	0	2	AT,AT	NA	NA	0.175261665689	0	6,11,0,0	1	0	0	1.0275705684	0	2	NA	NA	NA	NA	0	NA	NA	58,65,3,7	1	1	0	0.59015009396	0	2	AT,AT	NA	NA	0.470217690621	0	NA	NA	76,66,5,10	1	1	0	0.98200747927	0
chr4_ref_v2	428743	0	AT,A	1	1	168,119,15,5	1	1	0	2	AT,AT	NA	NA	0.318134468556	0	11,9,1,3	1	1	0	2.71228297835	0	2	AT,AT	AT,A	0.125	0.158046494344	0	NA	NA	85,61,4,4	1	1	0	0.624851247069	0	2	AT,AT	NA	NA	0.532332007237	0	NA	NA	136,90,3,8	1	1	0	1.64611178331	0
chr4_ref_v2	436136	0	CT,C	1	1	62,51,9,14	1	1	0	2	CT,CT	NA	NA	0.172735564909	0	6,4,1,1	1	0	0	0.341896246301	0	2	NA	NA	NA	NA	0	NA	NA	40,33,5,9	1	1	0	0.413614252953	0	2	CT,CT	NA	NA	0.0836835229349	0	NA	NA	51,47,9,14	1	1	0	0.586449296957	0
chr4_ref_v2	450126	0	GTA,G	1	1	82,86,24,23	1	1	0	2	GTA,GTA	GTA,G	0.125	0.128773330268	0	16,22,2,9	1	1	0	1.22778550209	0	2	GTA,GTA	GTA,G	0.25	0.0211758987287	0	NA	NA	34,43,16,11	1	1	0	0.9744301621	0	2	GTA,GTA	GTA,G	0.25	0.0996614609202	0	NA	NA	68,69,13,14	1	1	0	0.842329462342	0
chr4_ref_v2	476641	0	T,G	1	0	138,157,48,0	1	1	0	2	T,T	T,G	0.25	0.150755090826	0	13,24,11,0	1	1	0	1.34811841279	0	2	T,T	T,G	0.5	0.0273989741881	0	NA	NA	48,72,42,0	1	1	0	4.86629710322	0	2	T,T	T,G	0.5	0.0723206615796	0	NA	NA	97,117,69,0	1	1	0	5.96973916478	0
chr4_ref_v2	482411	0	G,GA	1	1	35,56,14,12	1	1	0	2	G,G	G,GA	0.25	0.184343296825	0	3,4,0,0	1	0	0	0.586141258444	0	2	NA	NA	NA	NA	0	NA	NA	9,21,5,6	1	1	0	0.67340977823	0	2	G,G	G,GA	0.5	0.0368225906707	0	NA	NA	13,30,5,9	1	1	0	0.917959742174	0
chr4_ref_v2	489380	0	AAT,A	1	1	55,61,19,12	1	1	1	2	AAT,AAT	AAT,A	0.125	0.0387732337564	0	23,14,3,4	1	1	0	1.54299641353	0	2	AAT,AAT	NA	NA	0.0621403112471	0	NA	NA	40,24,7,3	1	1	0	2.67229630702	0	2	AAT,AAT	NA	NA	0.199100675973	0	NA	NA	60,48,11,5	1	1	0	2.15701348804	0
chr4_ref_v2	505172	0	CAT,C	1	1	72,107,8,11	1	1	0	2	CAT,CAT	NA	NA	0.184780695779	0	12,20,2,0	1	1	0	0.526580195979	0	2	CAT,CAT	NA	NA	0.0730730941956	0	NA	NA	36,38,3,2	1	1	0	1.25621352071	0	2	CAT,CAT	NA	NA	0.563865371553	0	NA	NA	69,88,6,8	1	1	0	0.810405648351	0
chr4_ref_v2	512916	0	T,C	1	0	110,88,100,79	1	1	0	2	T,C	NA	NA	0.100881224854	0	17,15,15,25	1	1	0	2.449009378	0	2	T,C	C,C	0.125	0.0281708769667	0	NA	NA	43,50,54,45	1	1	0	0.848863449326	0	2	T,C	NA	NA	0.0625203569813	0	NA	NA	83,57,71,55	1	1	0	0.6053331639	0
chr4_ref_v2	514477	1	T,C	0	0	0,0,1,0	0	0	1	2	NA	NA	NA	NA	0	0,0,0,0	0	0	1	0.0	0	2	NA	NA	NA	NA	0	NA	NA	0,0,0,0	0	0	1	0.0	0	2	NA	NA	NA	NA	0	NA	NA	0,0,0,0	0	0	1	0.0	0
chr4_ref_v2	514479	1	A,G	0	0	0,0,1,0	0	0	1	2	NA	NA	NA	NA	0	0,0,0,0	0	0	1	0.0	0	2	NA	NA	NA	NA	0	NA	NA	0,0,0,0	0	0	1	0.0	0	2	NA	NA	NA	NA	0	NA	NA	0,0,0,0	0	0	1	0.0	0
chr4_ref_v2	516631	1	C,G	0	0	0,2,0,1	1	0	1	2	NA	NA	NA	NA	0	0,0,0,0	0	0	1	0.0	0	2	NA	NA	NA	NA	0	NA	NA	0,1,0,0	0	0	1	0.0	0	2	NA	NA	NA	NA	0	NA	NA	0,0,0,0	0	0	1	0.0	0
chr4_ref_v2	516637	1	T,A	0	0	0,1,0,1	1	0	1	2	NA	NA	NA	NA	0	0,0,0,0	0	0	1	0.0	0	2	NA	NA	NA	NA	0	NA	NA	0,0,0,0	0	0	1	0.0	0	2	NA	NA	NA	NA	0	NA	NA	0,0,0,0	0	0	1	0.0	0
chr4_ref_v2	516652	1	A,C	0	0	0,0,0,1	0	0	1	2	NA	NA	NA	NA	0	0,0,0,0	0	0	1	0.0	0	2	NA	NA	NA	NA	0	NA	NA	0,1,0,0	0	0	1	0.0	0	2	NA	NA	NA	NA	0	NA	NA	0,0,0,0	0	0	1	0.0	0
chr4_ref_v2	516664	1	T,A	0	0	0,0,0,1	0	0	1	2	NA	NA	NA	NA	0	0,0,0,0	0	0	1	0.0	0	2	NA	NA	NA	NA	0	NA	NA	0,1,0,0	0	0	1	0.0	0	2	NA	NA	NA	NA	0	NA	NA	0,0,0,0	0	0	1	0.0	0
chr4_ref_v2	516668	1	G,T	0	0	0,0,0,1	0	0	1	2	NA	NA	NA	NA	0	0,0,0,0	0	0	1	0.0	0	2	NA	NA	NA	NA	0	NA	NA	0,1,0,0	0	0	1	0.0	0	2	NA	NA	NA	NA	0	NA	NA	0,0,0,0	0	0	1	0.0	0
chr4_ref_v2	516671	1	T,G	1	0	0,0,0,1	0	0	1	2	NA	NA	NA	NA	0	0,0,0,0	0	0	1	0.0	0	2	NA	NA	NA	NA	0	NA	NA	0,1,0,0	0	0	1	0.0	0	2	NA	NA	NA	NA	0	NA	NA	0,1,0,0	0	0	1	0.0	0
chr4_ref_v2	516673	1	T,A	1	0	0,0,0,1	0	0	1	2	NA	NA	NA	NA	0	0,0,0,0	0	0	1	0.0	0	2	NA	NA	NA	NA	0	NA	NA	0,1,0,0	0	0	1	0.0	0	2	NA	NA	NA	NA	0	NA	NA	0,1,0,0	0	0	1	0.0	0
chr4_ref_v2	516679	1	T,C	1	0	0,1,0,1	1	0	1	2	NA	NA	NA	NA	0	0,0,0,0	0	0	1	0.0	0	2	NA	NA	NA	NA	0	NA	NA	0,1,0,0	0	0	1	0.0	0	2	NA	NA	NA	NA	0	NA	NA	0,1,0,0	0	0	1	0.0	0
chr4_ref_v2	519541	1	A,AATGTAAAT	0	0	170,65,6,0	1	1	0	2	NA	NA	NA	NA	0	29,5,0,0	1	1	0	1.4973443657	0	2	NA	NA	NA	NA	0	NA	NA	97,46,15,0	1	1	0	5.25854750521	0	2	NA	NA	NA	NA	0	NA	NA	159,50,4,0	1	1	0	0.979445050715	0
chr4_ref_v2	519543	1	C,CTA	0	0	175,69,6,0	1	1	0	2	NA	NA	NA	NA	0	29,7,0,0	1	1	0	0.986688534497	0	2	NA	NA	NA	NA	0	NA	NA	97,50,15,0	1	1	0	5.35976490014	0	2	NA	NA	NA	NA	0	NA	NA	164,55,5,0	1	1	0	0.78813404289	0
chr4_ref_v2	519838	0	G,GT	1	1	3,24,6,7	1	1	0	2	G,GT	G,G	0.25	0.145357301546	0	0,0,0,1	0	0	0	0.0	0	2	NA	NA	NA	NA	0	NA	NA	1,4,0,5	1	0	0	1.83880609532	0	2	NA	NA	NA	NA	0	NA	NA	0,7,3,4	1	0	0	0.813041179964	0
chr4_ref_v2	527681	0	TTA,T	0	0	0,0,0,7	0	0	1	2	NA	NA	NA	NA	0	0,0,0,2	0	0	1	0.0	0	2	NA	NA	NA	NA	0	NA	NA	0,0,0,0	0	0	1	0.0	0	2	NA	NA	NA	NA	0	NA	NA	0,0,0,4	0	0	1	0.0	0
chr4_ref_v2	527684	0	A,G	0	0	0,0,0,7	0	0	1	2	NA	NA	NA	NA	0	0,0,0,2	0	0	1	0.0	0	2	NA	NA	NA	NA	0	NA	NA	0,0,0,0	0	0	1	0.0	0	2	NA	NA	NA	NA	0	NA	NA	0,0,0,4	0	0	1	0.0	0
chr4_ref_v2	538648	0	GTA,G	1	1	33,38,17,13	1	1	1	2	GTA,GTA	GTA,G	0.25	0.0619140177454	0	9,7,3,2	1	1	0	0.67253272947	0	2	GTA,GTA	GTA,G	0.125	0.00032960317699	0	NA	NA	19,20,6,8	1	1	1	0.518364043429	0	2	GTA,GTA	GTA,G	0.25	0.0729195022775	0	NA	NA	34,37,8,9	1	1	1	1.1015751499	0
chr4_ref_v2	542473	0	CA,C	1	1	110,107,26,22	1	1	0	2	CA,CA	CA,C	0.125	0.120821120736	0	13,4,2,3	1	1	0	1.23865244989	0	2	CA,CA	CA,C	0.125	0.1209749324	0	NA	NA	66,56,18,7	1	1	0	0.74085812333	0	2	CA,CA	CA,C	0.125	0.127996900153	0	NA	NA	89,63,12,8	1	1	0	2.45959416405	0
chr4_ref_v2	548461	0	G,GT	1	1	12,19,14,58	1	1	0	2	GT,GT	G,GT	0.25	0.0196944093084	0	0,1,3,5	1	0	0	1.01671628987	0	2	NA	NA	NA	NA	0	NA	NA	3,5,4,25	1	1	0	0.964048881955	0	2	GT,GT	G,GT	0.125	0.112005299031	0	NA	NA	3,4,3,29	1	1	0	1.84552882887	0
chr4_ref_v2	549026	0	C,T	0	0	255,231,1,0	1	1	0	2	C,C	NA	NA	0.0020554991821	0	29,22,0,0	1	1	0	0.524231193014	0	2	C,C	NA	NA	0.0	0	NA	NA	174,141,0,0	1	1	0	0.791108518543	0	2	C,C	NA	NA	0.0	0	NA	NA	115,108,112,95	1	1	0	397.43187943	1
chr4_ref_v2	582422	0	G,T	0	0	63,218,13,0	1	1	0	2	G,G	G,T	0.125	0.291247138616	0	10,33,0,0	1	1	0	0.56572867239	0	2	G,G	NA	NA	0.0	0	NA	NA	9,123,15,0	1	1	0	4.66432005826	0	2	G,G	G,T	0.25	0.164303051291	0	NA	NA	18,208,34,0	1	1	0	10.0078774406	0
chr4_ref_v2	587754	0	C,CT	1	1	5,0,30,6	1	1	0	2	CT,CT	NA	NA	0.587111565974	0	1,1,3,1	1	0	0	1.2899342808	0	2	NA	NA	NA	NA	0	NA	NA	0,0,8,2	1	0	0	0.505928020249	0	2	NA	NA	NA	NA	0	NA	NA	2,0,13,4	1	0	0	0.536610151924	0
chr4_ref_v2	606957	0	G,GA	1	1	47,27,37,15	1	1	0	2	G,GA	G,G	0.125	0.0233189725332	0	3,1,7,1	1	0	0	1.53362027042	0	2	NA	NA	NA	NA	0	NA	NA	17,4,23,9	1	1	0	2.06553122261	0	2	GA,GA	G,GA	0.5	0.142406738485	0	NA	NA	27,8,58,10	1	1	0	8.55379329557	0
chr4_ref_v2	606975	0	G,A	1	0	104,255,33,6	1	1	0	2	G,G	G,A	0.25	0.273850593303	0	6,26,5,1	1	1	0	0.810001826332	0	2	G,G	G,A	0.25	0.271933715484	0	NA	NA	37,134,21,0	1	1	0	1.5301358081	0	2	G,G	G,A	0.25	0.104710954089	0	NA	NA	72,177,58,4	1	1	0	8.69634842287	0
chr4_ref_v2	621794	0	G,GAAAAAAA	1	1	26,26,38,25	1	1	0	2	G,GAAAAAAA	GAAAAAAA,GAAAAAAA	0.125	0.0594234204708	0	5,0,4,5	1	0	0	0.967308117422	0	2	NA	NA	NA	NA	0	NA	NA	7,10,36,19	1	1	0	3.05308462506	0	2	GAAAAAAA,GAAAAAAA	G,GAAAAAAA	0.5	0.0755075525081	1	NA	NA	8,10,51,26	1	1	0	5.37505665709	0
chr4_ref_v2	621814	0	C,A	1	0	69,159,13,1	1	1	0	2	C,C	C,A	0.125	0.082238098237	0	7,24,2,0	1	1	0	0.595387776569	0	2	C,C	C,A	0.125	0.376711613598	0	NA	NA	30,107,13,0	1	1	0	1.34290533812	0	2	C,C	C,A	0.25	0.335013447158	0	NA	NA	40,122,20,1	1	1	0	2.77429556103	0
chr4_ref_v2	621819	0	C,A	0	0	73,162,16,3	1	1	0	2	C,C	C,A	0.125	0.192903666124	0	10,24,2,0	1	1	0	0.422046105823	0	2	C,C	C,A	0.125	0.295062179749	0	NA	NA	35,106,14,3	1	1	0	1.08358327033	0	2	C,C	C,A	0.25	0.169636397267	0	NA	NA	39,123,24,6	1	1	0	3.61275456985	0
chr4_ref_v2	621821	0	G,A	0	0	82,168,11,4	1	1	0	2	G,G	G,A	0.125	0.105360515658	0	10,22,2,0	1	1	0	0.382687627257	0	2	G,G	G,A	0.125	0.348754385613	0	NA	NA	39,104,10,3	1	1	0	1.02638239406	0	2	G,G	G,A	0.125	0.310154928304	0	NA	NA	47,122,18,7	1	1	0	3.45470701999	0
chr4_ref_v2	628569	0	AT,A	1	1	108,162,19,17	1	1	0	2	AT,AT	AT,A	0.125	0.061770739447	0	16,18,1,0	1	1	0	0.951830015659	0	2	AT,AT	NA	NA	0.0441149063303	0	NA	NA	69,78,7,11	1	1	0	1.33578924337	0	2	AT,AT	AT,A	0.125	0.030112578585	0	NA	NA	112,119,6,16	1	1	0	2.92830778079	0
chr4_ref_v2	630748	0	GT,G	1	1	98,46,27,16	1	1	0	2	GT,GT	GT,G	0.125	0.0450938647977	0	6,5,2,1	1	0	0	0.613494015851	0	2	NA	NA	NA	NA	0	NA	NA	47,33,8,6	1	1	0	1.90403409684	0	2	GT,GT	NA	NA	0.0784821633357	0	NA	NA	86,60,15,7	1	1	0	3.28135432535	0
chr4_ref_v2	645017	0	GA,G	1	1	128,122,18,6	1	1	0	2	GA,GA	NA	NA	0.00220838613501	0	15,9,1,2	1	1	0	1.00894576804	0	2	GA,GA	NA	NA	0.195691701359	0	NA	NA	74,60,5,6	1	1	0	1.04989827723	0	2	GA,GA	NA	NA	0.128111454361	0	NA	NA	127,93,9,7	1	1	0	1.81631136317	0
chr4_ref_v2	645348	0	A,G	0	0	223,89,88,0	1	1	0	2	A,A	A,G	0.5	0.155754529409	0	15,15,9,0	1	1	0	2.01855020922	0	2	A,A	A,G	0.5	0.0506356159686	0	NA	NA	112,36,38,0	1	1	0	0.91433185667	0	2	A,A	A,G	0.5	0.235038338966	0	NA	NA	171,65,79,0	1	1	0	0.977015224362	0
chr4_ref_v2	645380	0	A,G	0	0	226,89,61,0	1	1	0	2	A,A	A,G	0.25	0.320471895275	0	19,19,5,0	1	1	0	2.97857925432	0	2	A,A	A,G	0.25	0.119918331872	0	NA	NA	125,47,31,0	1	1	0	0.494777023207	0	2	A,A	A,G	0.25	0.264151575042	0	NA	NA	166,84,68,0	1	1	0	2.15776315049	0
chr4_ref_v2	645387	0	T,G	1	0	212,104,60,1	1	1	0	2	T,T	T,G	0.25	0.301041799642	0	19,21,4,0	1	1	0	2.66403898386	0	2	T,T	T,G	0.25	0.133531392625	0	NA	NA	121,50,31,1	1	1	0	0.737718877489	0	2	T,T	T,G	0.25	0.269982495352	0	NA	NA	161,97,66,1	1	1	0	1.73364868079	0
chr4_ref_v2	645399	0	T,G	1	0	191,115,42,5	1	1	0	2	T,T	T,G	0.25	0.072472648813	0	21,18,2,0	1	1	0	1.13047439494	0	2	T,T	T,G	0.125	0.172157044766	0	NA	NA	119,60,24,3	1	1	0	0.791770738446	0	2	T,T	T,G	0.25	0.0543612092189	0	NA	NA	169,126,48,2	1	1	0	1.21434769159	0
chr4_ref_v2	645406	0	CGTTTTGTTAT,C	0	0	180,149,26,12	1	1	0	2	CGTTTTGTTAT,CGTTTTGTTAT	CGTTTTGTTAT,C	0.25	0.212561441984	1	18,23,1,0	1	1	0	1.44278929544	0	2	CGTTTTGTTAT,CGTTTTGTTAT	NA	NA	0.0240975515791	0	NA	NA	114,74,20,6	1	1	0	0.941350438846	0	2	CGTTTTGTTAT,CGTTTTGTTAT	CGTTTTGTTAT,C	0.25	0.0324352757532	1	NA	NA	151,147,34,2	1	1	0	2.07718864825	0
chr4_ref_v2	645422	1	T,A	1	0	155,144,11,16	1	1	0	2	NA	NA	NA	NA	0	16,22,1,0	1	1	0	1.12027390806	0	2	NA	NA	NA	NA	0	NA	NA	91,82,7,9	1	1	0	0.413980502726	0	2	NA	NA	NA	NA	0	NA	NA	131,147,12,6	1	1	0	1.59019362883	0
chr4_ref_v2	645423	1	ATATG,A	1	0	153,150,19,16	1	1	0	2	NA	NA	NA	NA	0	16,22,1,0	1	1	0	1.11540469044	0	2	NA	NA	NA	NA	0	NA	NA	90,86,16,9	1	1	0	1.0106674429	0	2	NA	NA	NA	NA	0	NA	NA	126,152,26,6	1	1	0	1.77671724355	0
chr4_ref_v2	645432	1	T,TG	0	0	126,148,11,17	1	1	0	2	NA	NA	NA	NA	0	14,23,1,0	1	1	0	1.03243984555	0	2	NA	NA	NA	NA	0	NA	NA	72,91,7,12	1	1	0	0.571297316674	0	2	NA	NA	NA	NA	0	NA	NA	110,153,15,7	1	1	0	1.34273065951	0
chr4_ref_v2	645435	1	T,TG	0	0	120,149,6,17	1	1	0	2	NA	NA	NA	NA	0	14,23,1,0	1	1	0	0.853135372454	0	2	NA	NA	NA	NA	0	NA	NA	70,92,6,14	1	1	0	1.07319799067	0	2	NA	NA	NA	NA	0	NA	NA	100,155,10,9	1	1	0	1.51316055445	0
chr4_ref_v2	645436	1	T,TTG	0	0	120,148,6,18	1	1	0	2	NA	NA	NA	NA	0	14,23,1,0	1	1	0	0.887073520477	0	2	NA	NA	NA	NA	0	NA	NA	68,91,4,14	1	1	0	0.754863648069	0	2	NA	NA	NA	NA	0	NA	NA	97,153,5,11	1	1	0	1.84503189764	0
chr4_ref_v2	645511	1	G,A	0	0	0,236,0,86	1	1	0	2	NA	NA	NA	NA	0	0,27,0,4	1	1	0	1.39865779068	0	2	NA	NA	NA	NA	0	NA	NA	1,134,0,44	1	1	0	0.635036438403	0	2	NA	NA	NA	NA	0	NA	NA	0,181,0,97	1	1	0	2.97210874154	0
chr4_ref_v2	645517	1	T,A	0	0	0,188,0,139	1	1	0	2	NA	NA	NA	NA	0	0,19,0,16	1	1	0	0.385415834099	0	2	NA	NA	NA	NA	0	NA	NA	0,125,0,58	1	1	0	3.03368322595	0	2	NA	NA	NA	NA	0	NA	NA	0,153,0,129	1	1	0	0.837509234667	0
chr4_ref_v2	645527	1	A,T	0	0	0,187,0,140	1	1	0	2	NA	NA	NA	NA	0	0,20,0,16	1	1	0	0.314293724757	0	2	NA	NA	NA	NA	0	NA	NA	0,120,0,56	1	1	0	3.01955679121	0	2	NA	NA	NA	NA	0	NA	NA	0,156,0,128	1	1	0	0.625637605159	0
chr4_ref_v2	645528	1	T,C	1	0	0,188,0,141	1	1	0	2	NA	NA	NA	NA	0	0,21,0,16	1	1	0	0.264416949258	0	2	NA	NA	NA	NA	0	NA	NA	0,122,0,56	1	1	0	3.23054357734	0	2	NA	NA	NA	NA	0	NA	NA	0,156,0,129	1	1	0	0.656305152408	0
chr4_ref_v2	645533	1	G,T	0	0	0,192,0,142	1	1	0	2	NA	NA	NA	NA	0	0,20,0,17	1	1	0	0.403571987172	0	2	NA	NA	NA	NA	0	NA	NA	0,120,0,54	1	1	0	3.22422821308	0	2	NA	NA	NA	NA	0	NA	NA	0,156,0,126	1	1	0	0.606775789721	0
chr4_ref_v2	645541	1	G,A	0	0	0,193,0,137	1	1	0	2	NA	NA	NA	NA	0	0,21,0,18	1	1	0	0.482506123964	0	2	NA	NA	NA	NA	0	NA	NA	0,114,0,47	1	1	0	3.44165045147	0	2	NA	NA	NA	NA	0	NA	NA	0,154,0,116	1	1	0	0.474665461177	0
chr4_ref_v2	645542	1	C,T	0	0	0,196,0,137	1	1	0	2	NA	NA	NA	NA	0	0,21,0,18	1	1	0	0.507025987034	0	2	NA	NA	NA	NA	0	NA	NA	0,112,0,45	1	1	0	3.46003780071	0	2	NA	NA	NA	NA	0	NA	NA	0,150,0,113	1	1	0	0.533158454657	0
chr4_ref_v2	645544	1	A,T	0	0	0,192,0,135	1	1	0	2	NA	NA	NA	NA	0	0,21,0,19	1	1	0	0.597414950176	0	2	NA	NA	NA	NA	0	NA	NA	0,110,0,45	1	1	0	3.31386737425	0	2	NA	NA	NA	NA	0	NA	NA	0,149,0,112	1	1	0	0.499041597908	0
chr4_ref_v2	645550	1	CACA,C	1	0	0,182,0,124	1	1	0	2	NA	NA	NA	NA	0	0,19,0,19	1	1	0	0.859845042712	0	2	NA	NA	NA	NA	0	NA	NA	0,102,0,38	1	1	0	3.56220751148	0	2	NA	NA	NA	NA	0	NA	NA	0,144,0,106	1	1	0	0.534013842336	0
chr4_ref_v2	645556	1	T,A	0	0	0,176,0,119	1	1	1	2	NA	NA	NA	NA	0	0,17,0,18	1	1	0	0.974443892514	0	2	NA	NA	NA	NA	0	NA	NA	0,94,0,35	1	1	0	3.26587057286	0	2	NA	NA	NA	NA	0	NA	NA	0,135,0,96	1	1	0	0.42452788438	0
chr4_ref_v2	645558	1	TATA,T	1	0	0,178,0,114	1	1	1	2	NA	NA	NA	NA	0	0,20,0,18	1	1	0	0.75770162085	0	2	NA	NA	NA	NA	0	NA	NA	0,92,0,33	1	1	0	2.99777469675	0	2	NA	NA	NA	NA	0	NA	NA	0,131,0,92	1	1	0	0.57110483767	0
chr4_ref_v2	645567	1	T,TACG	1	0	0,163,0,108	1	1	1	2	NA	NA	NA	NA	0	0,19,0,18	1	1	0	0.785078766984	0	2	NA	NA	NA	NA	0	NA	NA	0,80,0,28	1	1	1	3.10644047467	0	2	NA	NA	NA	NA	0	NA	NA	0,123,0,78	1	1	1	0.38686011839	0
chr4_ref_v2	645571	1	A,ATTCC	1	0	0,154,0,83	1	1	1	2	NA	NA	NA	NA	0	0,19,0,16	1	1	0	0.956804052443	0	2	NA	NA	NA	NA	0	NA	NA	0,77,0,23	1	1	1	2.41228836539	0	2	NA	NA	NA	NA	0	NA	NA	0,121,0,63	1	1	1	0.351358040582	0
chr4_ref_v2	645575	1	T,TTC	1	0	0,147,0,64	1	1	1	2	NA	NA	NA	NA	0	0,19,0,14	1	1	0	1.10189950482	0	2	NA	NA	NA	NA	0	NA	NA	0,71,0,17	1	1	1	2.03357635757	0	2	NA	NA	NA	NA	0	NA	NA	0,117,0,48	1	1	1	0.397451976949	0
chr4_ref_v2	645587	1	TTAATA,T	0	0	0,131,0,21	1	1	1	2	NA	NA	NA	NA	0	0,25,0,4	1	1	0	0.234699125851	0	2	NA	NA	NA	NA	0	NA	NA	0,64,0,5	1	1	1	1.22158086398	0	2	NA	NA	NA	NA	0	NA	NA	0,103,0,15	1	1	1	0.369399294983	0
chr4_ref_v2	645589	1	A,T	1	0	0,145,0,5	1	1	1	2	NA	NA	NA	NA	0	0,21,0,7	1	1	0	5.9332596721	0	2	NA	NA	NA	NA	0	NA	NA	0,65,0,2	1	1	1	0.212754590945	0	2	NA	NA	NA	NA	0	NA	NA	0,109,0,6	1	1	1	0.740363564366	0
chr4_ref_v2	645598	1	TG,T	0	0	0,123,0,20	1	1	1	2	NA	NA	NA	NA	0	0,22,0,4	1	1	0	0.29887132975	0	2	NA	NA	NA	NA	0	NA	NA	0,51,0,4	1	1	1	1.06094798052	0	2	NA	NA	NA	NA	0	NA	NA	0,82,0,12	1	1	1	0.359321761415	0
chr4_ref_v2	645625	1	G,A	0	0	0,77,0,7	1	1	1	2	NA	NA	NA	NA	0	0,13,0,4	1	0	0	1.51047784605	0	2	NA	NA	NA	NA	0	NA	NA	0,16,0,0	0	0	1	0.0	0	2	NA	NA	NA	NA	0	NA	NA	0,43,0,3	1	1	1	0.339214244368	0
chr4_ref_v2	645626	1	T,C	0	0	0,76,0,7	1	1	1	2	NA	NA	NA	NA	0	0,13,0,4	1	0	0	1.48798130587	0	2	NA	NA	NA	NA	0	NA	NA	0,16,0,0	0	0	1	0.0	0	2	NA	NA	NA	NA	0	NA	NA	0,43,0,3	1	1	1	0.348783142109	0
chr4_ref_v2	645637	1	A,T	0	0	1,60,0,4	1	1	1	2	NA	NA	NA	NA	0	0,10,0,3	1	0	0	1.49239142348	0	2	NA	NA	NA	NA	0	NA	NA	0,13,0,0	0	0	1	0.0	0	2	NA	NA	NA	NA	0	NA	NA	0,33,0,2	1	1	1	0.31385699432	0
chr4_ref_v2	645642	1	T,C	0	0	1,55,0,3	1	1	1	2	NA	NA	NA	NA	0	0,10,0,3	1	0	0	1.74055484097	0	2	NA	NA	NA	NA	0	NA	NA	0,10,0,0	0	0	1	0.0	0	2	NA	NA	NA	NA	0	NA	NA	0,31,0,2	1	1	1	0.300080801748	0
chr4_ref_v2	645645	1	A,C	0	0	1,52,0,3	1	1	1	2	NA	NA	NA	NA	0	0,10,0,2	1	0	0	0.91131430967	0	2	NA	NA	NA	NA	0	NA	NA	0,7,0,0	0	0	1	0.0	0	2	NA	NA	NA	NA	0	NA	NA	0,27,0,2	1	1	1	0.335893463706	0
chr4_ref_v2	645652	1	T,A	0	0	1,51,0,3	1	1	1	2	NA	NA	NA	NA	0	0,11,0,2	1	0	0	0.831250087539	0	2	NA	NA	NA	NA	0	NA	NA	0,5,0,0	0	0	1	0.0	0	2	NA	NA	NA	NA	0	NA	NA	0,25,0,1	1	1	1	0.372703331674	0
chr4_ref_v2	645653	1	A,G	0	0	1,49,0,3	1	1	1	2	NA	NA	NA	NA	0	0,11,0,2	1	0	0	0.802590793418	0	2	NA	NA	NA	NA	0	NA	NA	0,5,0,0	0	0	1	0.0	0	2	NA	NA	NA	NA	0	NA	NA	0,25,0,1	1	1	1	0.394857765961	0
chr4_ref_v2	645654	1	T,C	0	0	1,48,0,3	1	1	1	2	NA	NA	NA	NA	0	0,11,0,2	1	0	0	0.788075977359	0	2	NA	NA	NA	NA	0	NA	NA	0,5,0,0	0	0	1	0.0	0	2	NA	NA	NA	NA	0	NA	NA	0,24,0,1	1	1	1	0.383085845842	0
chr4_ref_v2	645662	1	C,A	1	0	1,32,0,1	1	1	1	2	NA	NA	NA	NA	0	0,8,0,2	1	0	1	1.57350360017	0	2	NA	NA	NA	NA	0	NA	NA	0,3,0,0	0	0	1	0.0	0	2	NA	NA	NA	NA	0	NA	NA	0,20,0,0	0	1	1	0.0	0
chr4_ref_v2	645664	1	T,C	1	0	1,29,0,1	1	1	1	2	NA	NA	NA	NA	0	0,8,0,2	1	0	1	1.48197712194	0	2	NA	NA	NA	NA	0	NA	NA	0,3,0,0	0	0	1	0.0	0	2	NA	NA	NA	NA	0	NA	NA	0,18,0,0	0	0	1	0.0	0
chr4_ref_v2	645667	1	G,A	0	0	1,28,0,1	1	1	1	2	NA	NA	NA	NA	0	0,9,0,1	1	0	1	0.550014267287	0	2	NA	NA	NA	NA	0	NA	NA	0,3,0,0	0	0	1	0.0	0	2	NA	NA	NA	NA	0	NA	NA	0,13,0,0	0	0	1	0.0	0
chr4_ref_v2	645923	1	A,G	1	0	0,0,1,0	0	0	1	2	NA	NA	NA	NA	0	0,0,0,0	0	0	1	0.0	0	2	NA	NA	NA	NA	0	NA	NA	0,0,0,0	0	0	1	0.0	0	2	NA	NA	NA	NA	0	NA	NA	0,0,0,0	0	0	1	0.0	0
chr4_ref_v2	651116	1	A,G	1	0	60,0,24,0	1	1	1	2	NA	NA	NA	NA	0	27,0,0,0	0	1	0	0.0	0	2	NA	NA	NA	NA	0	NA	NA	15,0,9,0	1	1	1	0.666012994614	0	2	NA	NA	NA	NA	0	NA	NA	51,0,17,0	1	1	1	0.514869626235	0
chr4_ref_v2	668864	0	TA,T	1	1	0,0,0,0	0	0	0	2	NA	NA	NA	NA	0	14,24,1,5	1	1	0	0.0	0	2	TA,TA	NA	NA	0.463802522703	0	NA	NA	54,63,12,4	1	1	0	0.0	0	2	TA,TA	NA	NA	0.42186662396	0	NA	NA	89,116,9,15	1	1	0	0.0	0
chr4_ref_v2	675111	0	T,G	1	0	282,219,0,0	1	1	0	2	T,T	NA	NA	0.0	0	11,14,14,12	1	1	0	309.454569308	1	2	T,G	NA	NA	0.0392207131533	0	g.675111T>G	0	125,113,0,0	1	1	0	0.895649460035	0	2	T,T	NA	NA	0.0	0	NA	NA	209,196,0,0	1	1	0	1.54916669135	0
chr4_ref_v2	677964	0	A,T	0	0	46,56,15,5	1	1	1	2	A,A	A,T	0.25	0.316669609325	0	6,17,0,0	1	1	0	2.41015532922	0	2	A,A	NA	NA	0.0	0	NA	NA	32,33,8,4	1	1	1	0.569744912213	0	2	A,A	A,T	0.25	0.256429528948	0	NA	NA	39,36,8,5	1	1	1	0.922465742336	0
chr4_ref_v2	677965	0	A,T	0	0	50,55,5,5	1	1	1	2	A,A	A,T	0.125	0.356674943939	0	8,17,0,0	1	1	0	1.54010741234	0	2	A,A	NA	NA	0.0	0	NA	NA	34,35,4,4	1	1	1	0.515666800104	0	2	A,A	A,T	0.25	0.208754813862	0	NA	NA	46,36,5,5	1	1	1	0.911621492918	0
chr4_ref_v2	687977	0	C,CTT,CTTT	1	1	0,0,36,48,14,5	1	1	0	2	CTT,CTT	CTT,CTTT	0.25	0.0492715543569	0	0,1,3,1,3,0	1	0	0	2.76982042433	0	2	NA	NA	NA	NA	0	NA	NA	1,1,10,16,5,0	1	1	0	1.01356784466	0	2	CTT,CTT	CTT,CTTT	0.25	0.0453273985337	0	NA	NA	1,0,21,34,9,4	1	1	0	0.44271571358	0
chr4_ref_v2	691302	0	A,AATAT,AATATAT	1	1	3,2,7,5,53,43	1	1	1	2	AATATAT,AATATAT	A,AATATAT	0.125	0.833863313747	0	0,0,4,0,12,16	1	1	0	0.996158214959	0	2	AATATAT,AATATAT	NA	NA	0.0645995395631	0	NA	NA	0,0,5,5,13,21	1	1	1	1.75060598999	0	2	AATATAT,AATATAT	AATAT,AATATAT	0.125	0.104565268575	0	NA	NA	2,0,5,8,33,54	1	1	1	2.88769294749	0
chr4_ref_v2	697174	0	A,G	1	0	236,217,0,0	1	1	0	2	A,A	NA	NA	0.0	0	16,20,0,0	1	1	0	0.671232504554	0	2	A,A	NA	NA	0.0	0	NA	NA	130,130,0,1	1	1	0	0.60108770843	0	2	A,A	NA	NA	0.00383877630717	0	NA	NA	165,204,0,0	1	1	0	2.7476472983	0
chr4_ref_v2	699164	0	T,G	1	0	35,251,39,0	1	1	0	2	T,T	T,G	0.25	0.0212022076506	0	1,19,3,0	1	1	0	0.439042442209	0	2	T,T	T,G	0.25	0.336472236621	0	NA	NA	21,176,41,0	1	1	0	2.00601483423	0	2	T,T	T,G	0.25	0.400376038601	0	NA	NA	30,206,65,0	1	1	0	6.0034738395	0
chr4_ref_v2	737928	0	C,T	0	0	100,134,94,109	1	1	0	2	C,T	C,C	0.125	0.109199291965	0	11,12,14,13	1	1	0	0.832915641828	0	2	C,T	T,T	0.125	0.0909717782057	0	NA	NA	45,64,64,67	1	1	0	1.7342197309	0	2	C,T	T,T	0.125	0.0674649873089	0	NA	NA	137,231,0,0	1	1	0	309.906257422	1
chr4_ref_v2	794535	0	C,A	1	0	238,103,0,9	1	1	0	2	C,C	C,A	0.125	0.821247183187	0	24,4,0,0	1	1	0	1.63713306519	0	2	C,C	NA	NA	0.0	0	NA	NA	106,23,0,18	1	1	0	8.80578513359	0	2	C,C	C,A	0.25	0.036359144275	0	NA	NA	205,21,0,29	1	1	0	15.0714645205	0
chr4_ref_v2	805103	0	T,A	0	0	0,6,0,0	0	0	1	2	NA	NA	NA	NA	0	0,1,0,0	0	0	1	0.0	0	2	NA	NA	NA	NA	0	NA	NA	0,4,0,0	0	0	1	0.0	0	2	NA	NA	NA	NA	0	NA	NA	0,4,0,0	0	0	1	0.0	0
chr4_ref_v2	810373	0	TTA,T	1	1	81,64,7,5	1	1	1	2	TTA,TTA	NA	NA	0.732945627119	0	14,23,0,3	1	1	0	1.84328317197	0	2	TTA,TTA	NA	NA	0.245227617373	0	NA	NA	38,28,4,5	1	1	0	1.10690995273	0	2	TTA,TTA	NA	NA	0.164112377898	0	NA	NA	58,44,5,2	1	1	0	0.462734721932	0
chr4_ref_v2	835540	0	GA,G	1	1	135,133,22,9	1	1	0	2	GA,GA	NA	NA	0.188615697624	0	5,14,1,3	1	1	0	2.05590501954	0	2	GA,GA	GA,G	0.25	0.16249545794	0	NA	NA	85,65,6,11	1	1	0	2.09969835237	0	2	GA,GA	NA	NA	0.194411122752	0	NA	NA	108,113,13,11	1	1	0	0.9145215174	0
chr4_ref_v2	837968	0	A,AAATAATAATAAT	1	1	1,3,66,66	1	1	0	2	AAATAATAATAAT,AAATAATAATAAT	NA	NA	0.72300014371	0	0,0,18,11	1	1	0	1.0089220045	0	2	AAATAATAATAAT,AAATAATAATAAT	NA	NA	0.0	0	NA	NA	0,0,36,31	1	1	0	0.673461123704	0	2	AAATAATAATAAT,AAATAATAATAAT	NA	NA	0.0	0	NA	NA	0,1,42,47	1	1	0	0.587663175519	0
chr4_ref_v2	840324	0	AATAT,A,AAT	1	1	4,3,11,11,49,75	1	1	1	2	AAT,AAT	A,AAT	0.125	0.244381995783	0	0,1,5,2,9,11	1	1	0	1.36230680491	0	2	AAT,AAT	A,AAT	0.5	0.275466371224	0	NA	NA	0,2,4,9,36,40	1	1	0	1.13607931985	0	2	AAT,AAT	A,AAT	0.125	0.326808297417	0	NA	NA	1,5,5,7,51,72	1	1	0	0.94412595669	0
chr4_ref_v2	847219	0	C,A	0	0	227,91,0,44	1	1	0	2	C,C	C,A	0.25	0.00947874395454	0	27,9,0,2	1	1	0	0.785438838416	0	2	C,C	C,A	0.125	0.244086151049	0	NA	NA	136,14,0,46	1	1	0	8.22373915859	0	2	C,C	C,A	0.5	0.0618754037181	0	NA	NA	207,27,0,55	1	1	0	6.54440634882	0
chr4_ref_v2	859215	0	T,G	1	0	119,172,30,0	1	1	0	2	T,T	T,G	0.25	0.293425913631	0	5,14,5,0	1	1	0	1.36321108246	0	2	T,T	T,G	0.5	0.0540672212703	0	NA	NA	29,112,44,0	1	1	0	10.8954007072	0	2	T,T	T,G	0.5	0.0434851119397	0	NA	NA	68,180,72,0	1	1	0	13.1965543721	0
chr4_ref_v2	864769	0	CAT,C	1	1	62,95,3,13	1	1	1	2	CAT,CAT	NA	NA	0.524775617595	0	16,19,3,2	1	1	0	1.57337820025	0	2	CAT,CAT	NA	NA	0.0334857850965	0	NA	NA	40,43,4,6	1	1	0	1.15119041937	0	2	CAT,CAT	NA	NA	0.287937728011	0	NA	NA	39,79,9,11	1	1	0	3.23101602286	0
chr4_ref_v2	864892	0	CT,C	1	1	187,84,12,8	1	1	0	2	CT,CT	CT,C	0.125	0.270182488066	0	21,24,8,0	1	1	0	4.22815769048	0	2	CT,CT	CT,C	0.25	0.134153498433	0	NA	NA	82,38,7,3	1	1	0	0.559961536397	0	2	CT,CT	CT,C	0.125	0.16276966227	0	NA	NA	111,65,9,5	1	1	0	1.20747271847	0
chr4_ref_v2	866509	0	A,C	0	0	179,94,0,61	1	1	0	2	A,A	A,C	0.5	0.383725121472	0	9,5,1,4	1	0	0	3.15134845362	0	2	NA	NA	NA	NA	0	NA	NA	126,33,0,42	1	1	0	2.77868884087	0	2	A,A	A,C	0.5	0.209091797859	0	NA	NA	200,68,0,69	1	1	0	1.94554812583	0
chr4_ref_v2	872601	1	T,C	1	0	0,0,0,0	0	0	1	2	NA	NA	NA	NA	0	0,0,0,1	0	0	1	0.0	0	2	NA	NA	NA	NA	0	NA	NA	0,0,0,0	0	0	1	0.0	0	2	NA	NA	NA	NA	0	NA	NA	0,0,0,0	0	0	1	0.0	0
chr4_ref_v2	872602	1	A,C	1	0	0,0,0,0	0	0	1	2	NA	NA	NA	NA	0	0,0,0,1	0	0	1	0.0	0	2	NA	NA	NA	NA	0	NA	NA	0,0,0,0	0	0	1	0.0	0	2	NA	NA	NA	NA	0	NA	NA	0,0,0,0	0	0	1	0.0	0
chr4_ref_v2	879031	1	T,C	0	0	1,0,0,0	0	0	1	2	NA	NA	NA	NA	0	0,0,0,0	0	0	1	0.0	0	2	NA	NA	NA	NA	0	NA	NA	0,0,0,0	0	0	1	0.0	0	2	NA	NA	NA	NA	0	NA	NA	0,0,0,2	0	0	1	0.0	0
chr4_ref_v2	880990	1	A,G	1	0	0,0,0,1	0	0	1	2	NA	NA	NA	NA	0	0,0,0,0	0	0	1	0.0	0	2	NA	NA	NA	NA	0	NA	NA	0,0,0,0	0	0	1	0.0	0	2	NA	NA	NA	NA	0	NA	NA	0,0,0,0	0	0	1	0.0	0
chr4_ref_v2	880997	1	A,G	1	0	0,0,0,1	0	0	1	2	NA	NA	NA	NA	0	0,0,0,0	0	0	1	0.0	0	2	NA	NA	NA	NA	0	NA	NA	0,0,0,0	0	0	1	0.0	0	2	NA	NA	NA	NA	0	NA	NA	0,0,0,0	0	0	1	0.0	0
chr4_ref_v2	881000	1	A,G	1	0	0,0,0,1	0	0	1	2	NA	NA	NA	NA	0	0,0,0,0	0	0	1	0.0	0	2	NA	NA	NA	NA	0	NA	NA	0,0,0,0	0	0	1	0.0	0	2	NA	NA	NA	NA	0	NA	NA	0,0,0,0	0	0	1	0.0	0
chr4_ref_v2	881009	1	A,G	0	0	0,0,0,1	0	0	1	2	NA	NA	NA	NA	0	0,0,0,0	0	0	1	0.0	0	2	NA	NA	NA	NA	0	NA	NA	0,0,0,0	0	0	1	0.0	0	2	NA	NA	NA	NA	0	NA	NA	0,0,0,0	0	0	1	0.0	0
chr4_ref_v2	882338	1	G,T	0	0	0,0,1,0	0	0	1	2	NA	NA	NA	NA	0	0,0,0,0	0	0	1	0.0	0	2	NA	NA	NA	NA	0	NA	NA	0,0,0,0	0	0	1	0.0	0	2	NA	NA	NA	NA	0	NA	NA	0,0,0,0	0	0	1	0.0	0
chr4_ref_v2	882345	1	G,A	0	0	0,0,1,0	0	0	1	2	NA	NA	NA	NA	0	0,0,0,0	0	0	1	0.0	0	2	NA	NA	NA	NA	0	NA	NA	0,0,0,0	0	0	1	0.0	0	2	NA	NA	NA	NA	0	NA	NA	0,0,0,0	0	0	1	0.0	0
chr4_ref_v2	882358	1	T,C	1	0	0,0,1,0	0	0	1	2	NA	NA	NA	NA	0	0,0,0,0	0	0	1	0.0	0	2	NA	NA	NA	NA	0	NA	NA	0,0,0,0	0	0	1	0.0	0	2	NA	NA	NA	NA	0	NA	NA	0,0,0,0	0	0	1	0.0	0
chr4_ref_v2	882364	1	C,T	0	0	0,0,1,0	0	0	1	2	NA	NA	NA	NA	0	0,0,0,0	0	0	1	0.0	0	2	NA	NA	NA	NA	0	NA	NA	0,0,0,0	0	0	1	0.0	0	2	NA	NA	NA	NA	0	NA	NA	0,0,0,0	0	0	1	0.0	0
chr4_ref_v2	882367	1	C,T	0	0	0,0,1,0	0	0	1	2	NA	NA	NA	NA	0	0,0,0,0	0	0	1	0.0	0	2	NA	NA	NA	NA	0	NA	NA	0,0,0,0	0	0	1	0.0	0	2	NA	NA	NA	NA	0	NA	NA	0,0,0,0	0	0	1	0.0	0
chr4_ref_v2	882368	1	A,C	0	0	0,0,1,0	0	0	1	2	NA	NA	NA	NA	0	0,0,0,0	0	0	1	0.0	0	2	NA	NA	NA	NA	0	NA	NA	0,0,0,0	0	0	1	0.0	0	2	NA	NA	NA	NA	0	NA	NA	0,0,0,0	0	0	1	0.0	0
chr4_ref_v2	882374	1	G,T	0	0	0,0,1,0	0	0	1	2	NA	NA	NA	NA	0	0,0,0,0	0	0	1	0.0	0	2	NA	NA	NA	NA	0	NA	NA	0,0,0,0	0	0	1	0.0	0	2	NA	NA	NA	NA	0	NA	NA	0,0,0,0	0	0	1	0.0	0
chr4_ref_v2	882762	1	G,C	0	0	0,0,0,1	0	0	1	2	NA	NA	NA	NA	0	0,0,0,0	0	0	1	0.0	0	2	NA	NA	NA	NA	0	NA	NA	0,0,0,0	0	0	1	0.0	0	2	NA	NA	NA	NA	0	NA	NA	0,0,0,0	0	0	1	0.0	0
chr4_ref_v2	882766	1	T,A	0	0	0,0,0,1	0	0	1	2	NA	NA	NA	NA	0	0,0,0,0	0	0	1	0.0	0	2	NA	NA	NA	NA	0	NA	NA	0,0,0,0	0	0	1	0.0	0	2	NA	NA	NA	NA	0	NA	NA	0,0,0,0	0	0	1	0.0	0
chr4_ref_v2	882782	1	G,T	1	0	0,0,0,1	0	0	1	2	NA	NA	NA	NA	0	0,0,0,0	0	0	1	0.0	0	2	NA	NA	NA	NA	0	NA	NA	0,0,0,0	0	0	1	0.0	0	2	NA	NA	NA	NA	0	NA	NA	0,0,0,0	0	0	1	0.0	0
chr4_ref_v2	882783	1	T,G	1	0	0,0,0,1	0	0	1	2	NA	NA	NA	NA	0	0,0,0,0	0	0	1	0.0	0	2	NA	NA	NA	NA	0	NA	NA	0,0,0,0	0	0	1	0.0	0	2	NA	NA	NA	NA	0	NA	NA	0,0,0,0	0	0	1	0.0	0
chr4_ref_v2	892434	0	CA,C	1	1	55,109,7,6	1	1	1	2	CA,CA	NA	NA	0.189301596713	0	13,18,2,2	1	1	0	0.622467844733	0	2	CA,CA	NA	NA	0.227440399674	0	NA	NA	42,47,2,5	1	1	0	2.31710098145	0	2	CA,CA	NA	NA	0.170893147885	0	NA	NA	47,106,5,11	1	1	0	1.53584417989	0
chr4_ref_v2	896497	0	C,A	0	0	238,64,0,24	1	1	0	2	C,C	C,A	0.125	0.216499008596	0	28,8,1,2	1	1	0	1.49128884554	0	2	C,C	C,A	0.125	0.223143551314	0	NA	NA	121,10,0,21	1	1	0	3.8941145614	0	2	C,C	C,A	0.25	0.161755279212	0	NA	NA	180,34,0,44	1	1	0	7.32667639459	0
chr4_ref_v2	904531	0	A,C	1	0	226,171,0,0	1	1	0	2	A,A	NA	NA	0.0	0	30,27,0,0	1	1	0	0.539801237365	0	2	A,A	NA	NA	0.0	0	NA	NA	62,50,64,63	1	1	0	342.456180212	1	2	A,C	C,C	0.125	0.125626213117	0	g.904531A>C	0	209,169,0,0	1	1	0	0.572400864556	0
chr4_ref_v2	909629	0	A,AT	1	1	11,85,22,29	1	1	0	2	A,AT	A,A	0.25	0.0586698879449	0	0,7,4,3	1	0	0	0.903222806489	0	2	NA	NA	NA	NA	0	NA	NA	5,37,17,16	1	1	0	1.37499296917	0	2	A,AT	NA	NA	0.0493194859603	0	NA	NA	7,69,21,12	1	1	0	0.967820463839	0
chr4_ref_v2	914561	0	T,G	0	0	72,244,73,1	1	1	0	2	T,T	T,G	0.5	0.353064831715	0	5,19,3,0	1	1	0	0.626809812646	0	2	T,T	T,G	0.25	0.185647393764	0	NA	NA	17,148,54,1	1	1	0	2.77612152717	0	2	T,T	T,G	0.5	0.0	0	NA	NA	23,207,64,0	1	1	0	3.68009507143	0
chr4_ref_v2	921715	0	C,CAAAAA	1	1	12,0,46,33	1	1	1	2	CAAAAA,CAAAAA	C,CAAAAA	0.25	0.14141165405	0	0,0,7,6	1	0	0	0.625384762895	0	2	NA	NA	NA	NA	0	NA	NA	1,0,30,17	1	1	0	1.42745082224	0	2	CAAAAA,CAAAAA	NA	NA	0.0210534091978	0	NA	NA	3,0,54,29	1	1	0	2.07854137421	0
chr4_ref_v2	921736	0	T,A	0	0	25,178,29,3	1	1	1	2	T,T	T,A	0.25	0.0984400728133	0	4,30,3,0	1	1	0	0.588528914535	0	2	T,T	T,A	0.25	0.194156014441	0	NA	NA	10,105,20,1	1	1	0	0.642499531311	0	2	T,T	T,A	0.25	0.245500458415	0	NA	NA	27,141,38,1	1	1	0	2.15969452981	0
chr4_ref_v2	930866	0	CAT,C	1	1	57,71,19,22	1	1	1	2	CAT,CAT	CAT,C	0.25	0.0285096830991	0	7,18,2,1	1	1	0	1.93603819106	0	2	CAT,CAT	NA	NA	0.140867602048	0	NA	NA	40,35,13,7	1	1	0	1.30972513055	0	2	CAT,CAT	CAT,C	0.125	0.130331595801	0	NA	NA	56,60,17,16	1	1	0	0.758700432255	0
chr4_ref_v2	938178	0	T,G	0	0	162,281,50,0	1	1	0	2	T,T	T,G	0.25	0.215833988265	0	10,34,5,0	1	1	0	1.36475064589	0	2	T,T	T,G	0.25	0.0465200156349	0	NA	NA	38,162,57,0	1	1	0	11.0515321812	0	2	T,T	T,G	0.5	0.139262067334	0	NA	NA	62,248,87,0	1	1	0	14.7231479042	0
chr4_ref_v2	941327	0	C,A	0	0	270,292,0,0	1	1	0	2	C,C	NA	NA	0.0	0	26,23,0,0	1	1	0	0.558671639423	0	2	C,C	NA	NA	0.0	0	NA	NA	127,211,0,0	1	1	0	4.6469143921	0	2	C,C	NA	NA	0.0	0	NA	NA	112,152,111,155	1	1	0	462.280600624	1
chr4_ref_v2	947059	0	A,C	0	0	278,153,1,29	1	1	0	2	A,A	A,C	0.125	0.0431394926606	0	28,4,0,2	1	1	0	2.44806255945	0	2	A,A	A,C	0.125	0.348754385613	0	NA	NA	137,53,0,42	1	1	0	10.3248395325	0	2	A,A	A,C	0.5	0.387211667799	0	NA	NA	201,72,0,68	1	1	0	18.2064221196	0
chr4_ref_v2	955888	0	G,GAAAAAAAA	1	1	113,67,62,13	1	1	0	2	G,G	G,GAAAAAAAA	0.5	0.223143551314	0	15,6,2,2	1	1	0	1.16895574172	0	2	G,G	G,GAAAAAAAA	0.25	0.287682072452	0	NA	NA	49,31,44,3	1	1	0	2.32645306796	0	2	G,GAAAAAAAA	G,G	0.25	0.0210534091978	0	NA	NA	71,59,64,11	1	1	0	1.93247264634	0
chr4_ref_v2	957530	0	CT,C	1	1	141,179,11,21	1	1	0	2	CT,CT	CT,C	0.125	0.225911333005	0	20,19,2,5	1	1	0	0.958613712894	0	2	CT,CT	CT,C	0.25	0.136125111381	0	NA	NA	109,114,2,10	1	1	0	1.6709030339	0	2	CT,CT	NA	NA	0.0765565414604	0	NA	NA	139,146,6,12	1	1	0	1.67786663435	0
chr4_ref_v2	966422	0	TA,T,TAA	1	1	44,31,23,24,11,16	1	1	0	2	TA,TAA	TA,T	0.5	0.533471616676	1	5,2,3,2,0,5	1	0	0	1.58797230907	0	2	NA	NA	NA	NA	0	NA	NA	23,14,9,10,5,12	1	1	0	1.07233445493	0	2	TA,TAA	TA,T	0.5	0.431335667095	0	NA	NA	28,23,9,9,6,14	1	1	0	1.06884636674	0
chr4_ref_v2	970055	0	C,G	0	0	272,29,1,11	1	1	0	2	C,C	C,G	0.125	0.514153413859	0	27,2,0,0	1	1	0	0.619587482701	0	2	C,C	NA	NA	0.0	0	NA	NA	157,10,0,26	1	1	0	8.86399530746	0	2	C,C	C,G	0.25	0.123753202643	0	NA	NA	176,12,0,42	1	1	0	18.7049468707	0
chr4_ref_v2	987146	1	G,A	0	0	0,2,0,71	1	1	1	2	NA	NA	NA	NA	0	1,0,0,6	1	0	1	2.14008770606	0	2	NA	NA	NA	NA	0	NA	NA	0,1,0,48	1	1	1	0.214924169143	0	2	NA	NA	NA	NA	0	NA	NA	0,2,1,60	1	1	1	0.310905347597	0
chr4_ref_v2	992217	1	A,T	0	0	4,0,0,0	0	0	1	2	NA	NA	NA	NA	0	1,0,0,0	0	0	1	0.0	0	2	NA	NA	NA	NA	0	NA	NA	0,0,0,0	0	0	1	0.0	0	2	NA	NA	NA	NA	0	NA	NA	0,0,1,0	0	0	1	0.0	0
chr4_ref_v2	1015892	0	GA,G	1	1	99,102,15,10	1	1	0	2	GA,GA	NA	NA	0.368771519646	0	12,12,2,1	1	1	0	0.342275250181	0	2	GA,GA	NA	NA	0.420586546145	0	NA	NA	47,44,9,4	1	1	0	0.619530642916	0	2	GA,GA	NA	NA	0.132186741003	0	NA	NA	82,60,10,11	1	1	0	1.29045697166	0
chr4_ref_v2	1033069	0	C,G	0	0	242,34,0,16	1	1	0	2	C,C	C,G	0.125	0.0791373205587	0	37,3,0,1	1	1	0	0.853175608182	0	2	C,C	NA	NA	0.0246926125904	0	NA	NA	186,13,1,51	1	1	0	16.4040028384	0	2	C,C	C,G	0.5	0.243448817475	0	NA	NA	197,23,0,65	1	1	0	23.2065106665	0
chr4_ref_v2	1042375	0	T,G	1	0	19,231,11,0	1	1	0	2	T,T	T,G	0.125	0.328504066972	0	3,19,2,0	1	1	0	0.634899306426	0	2	T,T	T,G	0.25	0.0465200156349	0	NA	NA	9,95,22,0	1	1	0	8.58861273745	0	2	T,T	T,G	0.5	0.410284394544	0	NA	NA	17,169,37,0	1	1	0	12.5285340664	0
chr4_ref_v2	1042377	0	T,G	1	0	19,231,1,0	1	1	0	2	T,T	NA	NA	0.00399202126954	0	3,20,0,0	1	1	0	0.609162172973	0	2	T,T	NA	NA	0.0	0	NA	NA	11,97,1,0	1	1	0	0.702246004733	0	2	T,T	NA	NA	0.00921665510492	0	NA	NA	21,166,4,0	1	1	0	2.22738298419	0
chr4_ref_v2	1057058	0	A,G	0	0	339,234,1,0	1	1	0	2	A,A	NA	NA	0.00174367960483	0	36,29,0,0	1	1	0	0.529554652677	0	2	A,A	NA	NA	0.0	0	NA	NA	196,159,0,0	1	1	0	1.1883074044	0	2	A,A	NA	NA	0.0	0	NA	NA	322,198,0,0	1	1	0	1.02515846721	0
chr4_ref_v2	1078913	0	AT,A	1	1	73,51,51,50	1	1	0	2	AT,A	AT,AT	0.25	0.0946129683144	0	6,9,8,3	1	1	0	1.02051994102	0	2	AT,A	AT,AT	0.5	0.123366923522	0	NA	NA	38,30,23,21	1	1	0	0.853641260873	0	2	AT,A	AT,AT	0.5	0.0989586289832	0	NA	NA	68,55,20,31	1	1	0	3.28224230194	0
chr4_ref_v2	1084424	0	GA,G	1	1	151,101,34,19	1	1	0	2	GA,GA	NA	NA	0.156520389586	0	18,14,4,2	1	1	0	0.467275506741	0	2	GA,GA	NA	NA	0.0151214380372	0	NA	NA	81,61,17,6	1	1	0	0.825456885649	0	2	GA,GA	NA	NA	0.00660943361973	0	NA	NA	119,102,23,8	1	1	0	2.1578605648	0
chr4_ref_v2	1084588	0	GA,G	1	1	182,182,23,29	1	1	0	2	GA,GA	NA	NA	0.0295327469574	0	13,10,3,1	1	1	0	0.748947212963	0	2	GA,GA	NA	NA	0.160554460582	0	NA	NA	105,94,9,7	1	1	0	1.25713991401	0	2	GA,GA	NA	NA	0.481334530727	0	NA	NA	155,128,19,12	1	1	0	1.66826039557	0
chr4_ref_v2	1090016	0	G,GA	1	1	41,54,29,32	1	1	0	2	G,GA	G,G	0.125	0.0668626802713	0	2,0,0,3	1	0	0	1.43754247101	0	2	NA	NA	NA	NA	0	NA	NA	14,9,9,12	1	1	0	0.888478099473	0	2	G,GA	NA	NA	0.0849477500545	0	NA	NA	23,21,12,25	1	1	0	1.78772922235	0
chr4_ref_v2	1091022	0	G,T	1	0	140,304,23,0	1	1	0	2	G,G	G,T	0.125	0.209720530982	0	12,32,4,0	1	1	0	0.692112710482	0	2	G,G	G,T	0.25	0.228841572429	0	NA	NA	44,184,65,0	1	1	0	27.0840992105	0	2	G,G	G,T	0.5	0.14107859826	0	NA	NA	59,259,104,0	1	1	0	310.492549975	0
chr4_ref_v2	1091027	0	G,T	1	0	97,301,18,0	1	1	0	2	G,G	G,T	0.125	0.333962825016	0	11,31,0,0	1	1	0	0.565037593377	0	2	G,G	NA	NA	0.0	0	NA	NA	30,184,15,0	1	1	0	3.0772882137	0	2	G,G	G,T	0.125	0.11466290832	0	NA	NA	44,254,18,0	1	1	0	3.68077374587	0
chr4_ref_v2	1095959	1	T,A	0	0	0,0,1,0	0	0	1	2	NA	NA	NA	NA	0	0,7,0,0	0	0	1	0.0	0	2	NA	NA	NA	NA	0	NA	NA	0,1,0,0	0	0	1	0.0	0	2	NA	NA	NA	NA	0	NA	NA	0,4,0,0	0	0	1	0.0	0
chr4_ref_v2	1095999	1	T,C	1	0	0,0,1,0	0	0	1	2	NA	NA	NA	NA	0	0,1,0,0	0	0	1	0.0	0	2	NA	NA	NA	NA	0	NA	NA	0,0,0,0	0	0	1	0.0	0	2	NA	NA	NA	NA	0	NA	NA	0,0,0,0	0	0	1	0.0	0
chr4_ref_v2	1096002	1	A,T	1	0	0,0,1,0	0	0	1	2	NA	NA	NA	NA	0	0,1,0,0	0	0	1	0.0	0	2	NA	NA	NA	NA	0	NA	NA	0,0,0,0	0	0	1	0.0	0	2	NA	NA	NA	NA	0	NA	NA	0,0,0,0	0	0	1	0.0	0
chr4_ref_v2	1096005	1	T,A	1	0	0,0,1,0	0	0	1	2	NA	NA	NA	NA	0	0,1,0,0	0	0	1	0.0	0	2	NA	NA	NA	NA	0	NA	NA	0,0,0,0	0	0	1	0.0	0	2	NA	NA	NA	NA	0	NA	NA	0,0,0,0	0	0	1	0.0	0
chr4_ref_v2	1101886	0	CT,C	1	1	166,188,19,21	1	1	0	2	CT,CT	CT,C	0.125	0.103743699031	0	28,34,3,3	1	1	0	0.453989621681	0	2	CT,CT	CT,C	0.125	0.287307184092	0	NA	NA	70,99,7,15	1	1	0	1.09596620138	0	2	CT,CT	CT,C	0.125	0.0310919887328	0	NA	NA	121,108,7,13	1	1	0	1.66959931052	0
chr4_ref_v2	1105812	0	AT,A,ATT	1	1	82,123,12,23,34,17	1	1	0	2	AT,AT	AT,ATT	0.25	0.418442242975	0	4,13,1,4,1,1	1	1	0	0.989868042793	0	2	AT,AT	AT,A	0.125	0.239654603609	0	NA	NA	19,76,11,11,8,7	1	1	0	4.1465377881	0	2	AT,AT	NA	NA	0.301585080388	0	NA	NA	38,90,13,18,21,3	1	1	0	1.85477725948	0
chr4_ref_v2	1108503	0	GA,G,GAA	1	1	61,69,10,25,17,12	1	1	0	2	GA,GA	GA,GAA	0.125	0.116838279809	0	8,6,0,2,2,2	1	1	0	0.575729084401	0	2	GA,GA	GA,GAA	0.25	0.210176527975	0	NA	NA	16,36,9,11,1,9	1	1	0	2.18836493562	0	2	GA,GA	GA,G	0.25	0.507112503771	0	NA	NA	25,47,5,12,4,5	1	1	0	2.13125584551	0
chr4_ref_v2	1109779	0	GAT,G	1	1	167,205,31,26	1	1	0	2	GAT,GAT	GAT,G	0.25	0.164521035167	1	30,29,4,2	1	1	0	0.8626487849	0	2	GAT,GAT	GAT,G	0.125	0.149964817814	0	NA	NA	81,92,7,10	1	1	0	0.900869798793	0	2	GAT,GAT	GAT,G	0.125	0.0153933774081	0	NA	NA	126,147,11,14	1	1	0	1.15058453229	0
chr4_ref_v2	1110146	0	T,C	1	0	167,102,0,0	1	1	0	2	T,T	NA	NA	0.0	0	19,12,9,16	1	1	0	308.927962577	1	2	T,C	T,T	0.125	0.036203048664	0	g.1110146T>C	0	41,32,36,22	1	1	0	313.912812177	1	2	T,C	T,T	0.125	0.0212979976789	0	g.1110146T>C	0	140,77,0,0	1	1	0	0.6096435487	0
chr4_ref_v2	1138388	0	A,G	0	0	237,337,1,0	1	1	0	2	A,A	NA	NA	0.00174064447778	0	24,36,1,1	1	1	0	2.40716987896	0	2	A,A	NA	NA	0.032789822823	0	NA	NA	124,174,0,0	1	1	0	0.41966894474	0	2	A,A	NA	NA	0.0	0	NA	NA	90,128,68,127	1	1	0	405.940028682	1
chr4_ref_v2	1146381	0	C,A	0	0	283,53,0,76	1	1	0	2	C,C	C,A	0.5	0.374693449441	0	19,1,0,7	1	1	0	0.734390311056	0	2	C,C	C,A	0.5	0.182321556794	0	NA	NA	133,25,0,36	1	1	0	0.379446450458	0	2	C,C	C,A	0.5	0.353064831715	0	NA	NA	208,35,0,80	1	1	0	2.63382347312	0
chr4_ref_v2	1151968	0	T,G	0	0	200,247,30,0	1	1	0	2	T,T	T,G	0.125	0.0394788109738	0	23,23,6,0	1	1	0	1.02255902505	0	2	T,T	T,G	0.25	0.0850370426859	0	NA	NA	61,123,68,0	1	1	0	27.8800198954	0	2	T,T	T,G	0.5	0.117783035656	0	NA	NA	122,176,79,0	1	1	0	22.0721736451	0
chr4_ref_v2	1161162	0	T,C	0	0	100,0,0,0	0	1	1	2	T,T	NA	NA	0.00995033085317	0	9,0,5,0	1	0	0	0.0	0	2	NA	NA	NA	NA	0	NA	NA	46,0,0,0	0	1	1	0.0	0	2	T,T	NA	NA	0.021506205221	0	NA	NA	89,0,0,0	0	1	1	0.0	0
chr4_ref_v2	1178234	0	CT,C,CTT	1	1	64,53,28,17,16,10	1	1	0	2	CT,CT	CT,C	0.125	0.509540345072	0	8,3,2,0,3,1	1	0	0	0.823300707946	0	2	NA	NA	NA	NA	0	NA	NA	27,9,11,5,8,13	1	1	0	4.36429109086	0	2	CT,CTT	CT,C	0.25	0.428329580166	0	NA	NA	39,9,18,4,19,14	1	1	0	5.53440168145	0
chr4_ref_v2	1206601	0	T,A	1	0	16,42,9,27	1	1	1	2	T,A	T,T	0.25	0.0339015516757	0	2,4,1,3	1	0	0	0.310133119405	0	2	NA	NA	NA	NA	0	NA	NA	5,24,6,15	1	1	1	0.569529735628	0	2	T,A	T,T	0.125	0.0714589639821	0	NA	NA	14,33,10,24	1	1	1	0.692151917823	0
chr4_ref_v2	1206609	1	G,A	0	0	0,8,18,43	1	1	1	2	NA	NA	NA	NA	0	0,0,1,4	1	0	0	0.443317034643	0	2	NA	NA	NA	NA	0	NA	NA	0,6,12,29	1	1	1	0.330614920524	0	2	NA	NA	NA	NA	0	NA	NA	0,9,15,36	1	1	1	0.591236125429	0
chr4_ref_v2	1206610	1	T,TA	0	0	0,8,18,43	1	1	1	2	NA	NA	NA	NA	0	0,0,1,4	1	0	0	0.443317034643	0	2	NA	NA	NA	NA	0	NA	NA	0,5,11,29	1	1	1	0.393330157948	0	2	NA	NA	NA	NA	0	NA	NA	0,9,15,36	1	1	1	0.591236125429	0
chr4_ref_v2	1206613	1	G,T	0	0	0,8,15,33	1	1	1	2	NA	NA	NA	NA	0	0,0,1,3	1	0	0	0.376086567231	0	2	NA	NA	NA	NA	0	NA	NA	0,5,6,18	1	1	1	0.398048182388	0	2	NA	NA	NA	NA	0	NA	NA	0,9,10,29	1	1	1	0.621610207779	0
chr4_ref_v2	1206615	1	A,G	0	0	0,2,8,24	1	1	1	2	NA	NA	NA	NA	0	0,0,1,3	1	0	1	0.255523060102	0	2	NA	NA	NA	NA	0	NA	NA	0,2,4,15	1	1	1	0.453293461148	0	2	NA	NA	NA	NA	0	NA	NA	0,3,8,23	1	1	1	0.490606538062	0
chr4_ref_v2	1206618	1	G,T	0	0	0,0,3,11	1	0	1	2	NA	NA	NA	NA	0	0,0,1,2	1	0	1	0.296389531394	0	2	NA	NA	NA	NA	0	NA	NA	0,0,1,9	1	0	1	0.492335890831	0	2	NA	NA	NA	NA	0	NA	NA	0,0,5,15	1	1	1	0.383649595066	0
chr4_ref_v2	1206620	1	A,T	0	0	0,0,2,7	1	0	1	2	NA	NA	NA	NA	0	0,0,0,2	0	0	1	0.0	0	2	NA	NA	NA	NA	0	NA	NA	0,0,0,4	0	0	1	0.0	0	2	NA	NA	NA	NA	0	NA	NA	0,0,4,8	1	0	1	0.578764136553	0
chr4_ref_v2	1238935	0	AAT,A	1	1	35,58,14,8	1	1	1	2	AAT,AAT	NA	NA	0.0166342050402	0	7,17,4,4	1	1	0	0.792240289956	0	2	AAT,AAT	AAT,A	0.125	0.0648681243146	0	NA	NA	17,34,4,4	1	1	0	0.808670625083	0	2	AAT,AAT	NA	NA	0.366746167605	0	NA	NA	38,55,6,5	1	1	0	1.12244842917	0
chr4_ref_v2	1284634	0	G,T	0	0	112,243,17,0	1	1	0	2	G,G	G,T	0.125	0.273695830477	0	18,34,2,0	1	1	0	0.482138019924	0	2	G,G	G,T	0.125	0.144581228811	0	NA	NA	21,115,16,0	1	1	0	4.52128117936	0	2	G,G	G,T	0.25	0.133531392625	0	NA	NA	31,179,20,0	1	1	0	6.44943147883	0
chr4_ref_v2	1295492	0	G,T	0	0	234,235,23,1	1	1	0	2	G,G	G,T	0.125	0.264498736996	0	27,42,5,0	1	1	0	1.17693430082	0	2	G,G	G,T	0.125	0.265703165733	0	NA	NA	78,117,28,0	1	1	0	6.55079531573	0	2	G,G	G,T	0.25	0.040206420478	0	NA	NA	94,169,58,0	1	1	0	20.5328268302	0
chr4_ref_v2	1321885	0	CAT,C	1	1	102,142,13,18	1	1	0	2	CAT,CAT	NA	NA	0.00501488991308	0	20,28,1,4	1	1	0	0.428324793242	0	2	CAT,CAT	NA	NA	0.123551124476	0	NA	NA	55,69,7,17	1	1	0	1.80671115642	0	2	CAT,CAT	CAT,C	0.125	0.0147113749137	0	NA	NA	84,88,11,14	1	1	0	1.2123578369	0
chr4_ref_v2	1339985	0	A,G	1	0	267,295,2,1	1	1	0	2	A,A	NA	NA	0.410788989361	0	19,40,0,0	1	1	0	2.04604090953	0	2	A,A	NA	NA	0.0	0	NA	NA	143,164,0,0	1	1	0	0.504690695708	0	2	A,A	NA	NA	0.0	0	NA	NA	122,135,112,109	1	1	0	396.884754144	1
chr4_ref_v2	1341544	0	TC,T	1	1	96,77,15,16	1	1	0	2	TC,TC	TC,T	0.25	0.0309753007384	1	4,3,1,1	1	0	0	0.415421296678	0	2	NA	NA	NA	NA	0	NA	NA	55,44,6,7	1	1	0	0.588849018529	0	2	TC,TC	TC,T	0.25	0.288603713784	0	NA	NA	67,79,9,7	1	1	0	2.63570288315	0
chr4_ref_v2	1361248	0	T,G	0	0	48,331,99,0	1	1	0	2	T,T	T,G	0.5	0.233753730426	0	4,35,6,0	1	1	0	0.891200407122	0	2	T,T	T,G	0.25	0.228258651981	0	NA	NA	17,184,79,0	1	1	0	3.05364701759	0	2	T,T	T,G	0.5	0.177334015283	0	NA	NA	31,277,108,0	1	1	0	2.33755710474	0
chr4_ref_v2	1385374	0	CAT,C	1	1	85,74,24,19	1	1	1	2	CAT,CAT	CAT,C	0.125	0.0945211202223	0	17,15,11,4	1	1	0	1.76448611052	0	2	CAT,CAT	CAT,C	0.5	0.20692166084	0	NA	NA	44,30,13,13	1	1	0	0.930696405944	0	2	CAT,CAT	CAT,C	0.25	0.0480787697999	0	NA	NA	69,69,16,8	1	1	0	1.25040311303	0
chr4_ref_v2	1412128	0	G,GA	1	1	81,88,10,18	1	1	0	2	G,G	G,GA	0.125	0.0199276962965	0	7,5,1,0	1	0	0	0.617317005487	0	2	NA	NA	NA	NA	0	NA	NA	0,0,0,0	0	0	0	0.0	0	2	NA	NA	NA	NA	0	NA	NA	59,68,7,10	1	1	0	0.589946296705	0
chr4_ref_v2	1418372	0	CAT,C	1	1	123,145,14,23	1	1	0	2	CAT,CAT	NA	NA	0.221187602353	0	23,15,3,4	1	1	0	1.06732947581	0	2	CAT,CAT	CAT,C	0.125	0.139627306129	0	NA	NA	52,45,2,8	1	1	0	1.32780898002	0	2	CAT,CAT	NA	NA	0.443808098718	0	NA	NA	77,114,7,11	1	1	0	1.62142730866	0
chr4_ref_v2	1425016	0	C,T	0	0	344,288,0,0	1	1	0	2	C,C	NA	NA	0.0	0	22,19,19,13	1	1	0	310.574180688	1	2	C,T	C,C	0.125	0.00347826437632	0	g.1425016C>T	0	167,116,0,0	1	1	0	1.22172006599	0	2	C,C	NA	NA	0.0	0	NA	NA	289,224,0,0	1	1	0	0.698147510426	0
chr4_ref_v2	1443441	0	GA,G	1	1	150,213,23,21	1	1	0	2	GA,GA	GA,G	0.125	0.0335394403573	0	22,22,1,1	1	1	0	1.11721340934	0	2	GA,GA	NA	NA	0.301944015632	0	NA	NA	86,122,12,14	1	1	0	0.518775734646	0	2	GA,GA	GA,G	0.125	0.00949329138227	0	NA	NA	131,148,11,10	1	1	0	2.11836395712	0
chr4_ref_v2	1466321	0	G,GT	1	1	20,92,28,16	1	1	0	2	G,G	G,GT	0.5	0.0174332700418	0	2,7,3,1	1	0	0	0.394930535522	0	2	NA	NA	NA	NA	0	NA	NA	6,44,23,5	1	1	0	2.14597102442	0	2	G,GT	G,G	0.25	0.0284842137322	0	NA	NA	5,58,19,10	1	1	0	0.710243565085	0
chr4_ref_v2	1474687	0	AT,A	1	1	92,97,13,18	1	1	0	2	AT,AT	NA	NA	0.388601772701	0	14,14,4,3	1	1	0	0.86717202345	0	2	AT,AT	NA	NA	0.00427019332467	0	NA	NA	57,44,10,7	1	1	0	1.06543744989	0	2	AT,AT	NA	NA	0.214188584187	0	NA	NA	66,62,8,16	1	1	0	0.764040861412	0
chr4_ref_v2	1494316	0	C,CA	1	1	121,62,8,15	1	1	0	2	C,C	NA	NA	0.130598555516	0	10,5,0,0	1	0	0	0.550711597703	0	2	NA	NA	NA	NA	0	NA	NA	44,17,3,8	1	1	0	0.869192587419	0	2	C,C	C,CA	0.125	0.147475717242	0	NA	NA	74,26,3,9	1	1	0	1.17680289191	0
chr4_ref_v2	1495302	0	A,C	1	0	384,153,0,100	1	1	0	2	A,A	A,C	0.25	0.275032571388	0	51,7,0,10	1	1	0	2.42030798093	0	2	A,A	A,C	0.25	0.283362411307	0	NA	NA	210,34,0,63	1	1	0	5.07024738857	0	2	A,A	A,C	0.5	0.239672853265	0	NA	NA	296,61,0,65	1	1	0	5.56032447632	0
chr4_ref_v2	1504098	0	T,TGATTATACTCGAACC	1	0	0,0,41,0	0	1	1	2	TGATTATACTCGAACC,TGATTATACTCGAACC	NA	NA	0.0240975515791	0	0,0,1,0	0	0	1	0.0	0	2	NA	NA	NA	NA	0	NA	NA	0,0,33,0	0	1	1	0.0	0	2	TGATTATACTCGAACC,TGATTATACTCGAACC	NA	NA	0.0298529631497	0	NA	NA	0,0,44,0	0	1	1	0.0	0
chr4_ref_v2	1504100	0	G,GACCCTTCATCAGCAGAGGTGCCCTGAGC	1	0	0,0,21,0	0	1	1	2	GACCCTTCATCAGCAGAGGTGCCCTGAGC,GACCCTTCATCAGCAGAGGTGCCCTGAGC	NA	NA	0.0465200156349	0	0,0,1,0	0	0	1	0.0	0	2	NA	NA	NA	NA	0	NA	NA	0,0,25,0	0	1	1	0.0	0	2	GACCCTTCATCAGCAGAGGTGCCCTGAGC,GACCCTTCATCAGCAGAGGTGCCCTGAGC	NA	NA	0.0392207131533	0	NA	NA	0,0,26,0	0	1	1	0.0	0
chr4_ref_v2	1504209	0	GTCCTGGGTGACGGTCTTTGTGTAGACATGTCCATTTTTGGTGGCTGTAATAGTGGTGATTATACTCGAACCAGACCCTTCATCAGCAGAGGTGCCCTGAGCAGAGGCAGAAGGTTCAGCAACAGATGTTTCAGCGGCAACAGCTGTTTCGACAGTAGCAACGGTTGAGGCAGGAGTACGCTCACCCTCACCAGTCCATACCA,G	0	0	17,3,1,22	1	1	1	2	GTCCTGGGTGACGGTCTTTGTGTAGACATGTCCATTTTTGGTGGCTGTAATAGTGGTGATTATACTCGAACCAGACCCTTCATCAGCAGAGGTGCCCTGAGCAGAGGCAGAAGGTTCAGCAACAGATGTTTCAGCGGCAACAGCTGTTTCGACAGTAGCAACGGTTGAGGCAGGAGTACGCTCACCCTCACCAGTCCATACCA,G	G,G	0.125	0.111552485906	0	0,0,0,0	0	0	1	0.0	0	2	NA	NA	NA	NA	0	NA	NA	8,6,0,8	1	1	1	2.57283080724	0	2	GTCCTGGGTGACGGTCTTTGTGTAGACATGTCCATTTTTGGTGGCTGTAATAGTGGTGATTATACTCGAACCAGACCCTTCATCAGCAGAGGTGCCCTGAGCAGAGGCAGAAGGTTCAGCAACAGATGTTTCAGCGGCAACAGCTGTTTCGACAGTAGCAACGGTTGAGGCAGGAGTACGCTCACCCTCACCAGTCCATACCA,G	GTCCTGGGTGACGGTCTTTGTGTAGACATGTCCATTTTTGGTGGCTGTAATAGTGGTGATTATACTCGAACCAGACCCTTCATCAGCAGAGGTGCCCTGAGCAGAGGCAGAAGGTTCAGCAACAGATGTTTCAGCGGCAACAGCTGTTTCGACAGTAGCAACGGTTGAGGCAGGAGTACGCTCACCCTCACCAGTCCATACCA,GTCCTGGGTGACGGTCTTTGTGTAGACATGTCCATTTTTGGTGGCTGTAATAGTGGTGATTATACTCGAACCAGACCCTTCATCAGCAGAGGTGCCCTGAGCAGAGGCAGAAGGTTCAGCAACAGATGTTTCAGCGGCAACAGCTGTTTCGACAGTAGCAACGGTTGAGGCAGGAGTACGCTCACCCTCACCAGT…	0.25	0.105029882492	0	NA	NA	15,8,1,15	1	1	1	2.34385006828	0
chr4_ref_v2	1504339	0	T,A	0	0	84,114,6,1	1	1	1	2	T,T	T,A	0.125	0.634306680537	0	1,7,0,0	1	0	1	1.20390674167	0	2	NA	NA	NA	NA	0	NA	NA	9,55,4,2	1	1	1	5.46325127402	0	2	T,T	T,A	0.125	0.340926586971	0	NA	NA	29,112,4,2	1	1	1	7.38931925223	0
chr4_ref_v2	1504340	0	C,CTGG	0	0	84,114,6,1	1	1	1	2	C,C	C,CTGG	0.125	0.634306680537	0	1,7,0,0	1	0	1	1.20390674167	0	2	NA	NA	NA	NA	0	NA	NA	9,55,3,2	1	1	1	5.64522010171	0	2	C,C	C,CTGG	0.125	0.158605030177	0	NA	NA	29,112,3,2	1	1	1	7.66488552597	0
chr4_ref_v2	1504342	0	GCGGC,G	0	0	84,114,6,0	1	1	1	2	GCGGC,GCGGC	GCGGC,G	0.125	0.634306680537	0	1,7,0,0	1	0	1	1.23661152662	0	2	NA	NA	NA	NA	0	NA	NA	9,55,3,1	1	1	1	5.90269924682	0	2	GCGGC,GCGGC	GCGGC,G	0.125	0.0645385211376	0	NA	NA	29,112,2,2	1	1	1	8.01244734814	0
chr4_ref_v2	1504348	0	A,AG	0	0	84,114,6,0	1	1	1	2	A,A	A,AG	0.125	0.634306680537	0	1,7,0,0	1	0	1	1.23661152662	0	2	NA	NA	NA	NA	0	NA	NA	9,55,3,1	1	1	1	5.90269924682	0	2	A,A	A,AG	0.125	0.0645385211376	0	NA	NA	29,112,2,2	1	1	1	8.01244734814	0
chr4_ref_v2	1516834	0	GAGAGTTTTGTATTATAT,G	1	0	0,3,206,374	1	1	0	2	G,G	NA	NA	0.69830626337	0	0,0,36,61	1	1	0	0.449663387201	0	2	G,G	NA	NA	0.0	0	NA	NA	0,0,110,243	1	1	0	1.53188994107	0	2	G,G	NA	NA	0.0	0	NA	NA	0,0,177,312	1	1	0	0.602500442424	0
chr4_ref_v2	1518811	0	G,GTTTT,GTTTTT,GTTTTTT	1	1	1,0,61,26,72,36,30,14	1	1	0	2	GTTTT,GTTTTT	GTTTTT,GTTTTTT	0.25	0.470623172052	1	0,0,4,1,4,0,3,1	1	0	0	0.720456294118	0	2	NA	NA	NA	NA	0	NA	NA	0,1,28,9,27,5,15,4	1	1	0	1.08910054408	0	2	GTTTT,GTTTTT	GTTTT,GTTTTTT	0.5	0.511814965486	0	NA	NA	0,0,34,16,48,19,27,9	1	1	0	1.42068404499	0
chr4_ref_v2	1523215	0	T,G	0	0	0,0,0,230	0	1	1	2	G,G	NA	NA	0.0043384015986	0	0,0,0,24	0	1	0	0.0	0	2	G,G	NA	NA	0.0408219945203	0	NA	NA	0,1,0,86	1	1	1	0.0	0	2	G,G	NA	NA	0.0	0	NA	NA	0,0,0,166	0	1	1	0.0	0
chr4_ref_v2	1523290	0	G,T	0	0	0,0,0,33	0	1	1	2	T,T	NA	NA	0.0298529631497	0	0,0,0,4	0	0	1	0.0	0	2	NA	NA	NA	NA	0	NA	NA	0,0,0,5	0	0	1	0.0	0	2	NA	NA	NA	NA	0	NA	NA	0,0,0,22	0	1	1	0.0	0
chr4_ref_v2	1523305	0	T,C	0	0	0,0,0,16	0	0	1	2	NA	NA	NA	NA	0	0,0,0,3	0	0	1	0.0	0	2	NA	NA	NA	NA	0	NA	NA	0,0,0,5	0	0	1	0.0	0	2	NA	NA	NA	NA	0	NA	NA	0,0,0,11	0	0	1	0.0	0
chr4_ref_v2	1523811	0	T,C	1	0	0,1,2,0	1	0	1	2	NA	NA	NA	NA	0	0,0,0,0	0	0	1	0.0	0	2	NA	NA	NA	NA	0	NA	NA	0,0,0,0	0	0	1	0.0	0	2	NA	NA	NA	NA	0	NA	NA	0,0,0,0	0	0	1	0.0	0
chr4_ref_v2	1523929	0	T,C	1	0	0,0,0,1	0	0	1	2	NA	NA	NA	NA	0	0,0,0,0	0	0	1	0.0	0	2	NA	NA	NA	NA	0	NA	NA	0,0,0,0	0	0	1	0.0	0	2	NA	NA	NA	NA	0	NA	NA	0,0,0,1	0	0	1	0.0	0
chr4_ref_v2	1523935	0	C,G	0	0	0,0,0,0	0	0	1	2	NA	NA	NA	NA	0	0,0,0,0	0	0	1	0.0	0	2	NA	NA	NA	NA	0	NA	NA	0,0,0,0	0	0	1	0.0	0	2	NA	NA	NA	NA	0	NA	NA	0,0,0,1	0	0	1	0.0	0
chr4_ref_v2	1524064	0	T,TTGA	0	0	0,0,0,0	0	0	1	2	NA	NA	NA	NA	0	0,0,0,1	0	0	1	0.0	0	2	NA	NA	NA	NA	0	NA	NA	0,0,0,0	0	0	1	0.0	0	2	NA	NA	NA	NA	0	NA	NA	0,0,0,0	0	0	1	0.0	0
chr4_ref_v2	1524414	1	A,G	1	0	1,0,28,126	1	1	1	2	NA	NA	NA	NA	0	1,0,1,2	1	0	1	3.89626207474	0	2	NA	NA	NA	NA	0	NA	NA	0,0,11,77	1	1	1	1.10639647647	0	2	NA	NA	NA	NA	0	NA	NA	0,0,23,135	1	1	1	0.998786537587	0
chr4_ref_v2	1524415	1	T,C	1	0	0,0,26,122	1	1	1	2	NA	NA	NA	NA	0	1,0,1,2	1	0	1	7.63277411298	0	2	NA	NA	NA	NA	0	NA	NA	0,0,11,75	1	1	1	0.842186457714	0	2	NA	NA	NA	NA	0	NA	NA	0,0,21,128	1	1	1	0.819311574159	0
chr4_ref_v2	1524419	1	G,A	0	0	0,0,19,105	1	1	1	2	NA	NA	NA	NA	0	1,0,1,2	1	0	1	6.41394467462	0	2	NA	NA	NA	NA	0	NA	NA	0,0,10,73	1	1	1	0.604618412532	0	2	NA	NA	NA	NA	0	NA	NA	0,0,15,117	1	1	1	0.925038329008	0
chr4_ref_v2	1524443	1	T,G	0	0	0,0,2,61	1	1	1	2	NA	NA	NA	NA	0	1,1,0,2	1	0	1	6.06667438287	0	2	NA	NA	NA	NA	0	NA	NA	0,0,0,36	0	1	1	0.0	0	2	NA	NA	NA	NA	0	NA	NA	0,1,1,57	1	1	1	0.257250911946	0
chr4_ref_v2	1524451	1	G,A	1	0	0,0,0,54	0	1	1	2	NA	NA	NA	NA	0	1,1,0,0	1	0	1	0.0	0	2	NA	NA	NA	NA	0	NA	NA	0,0,0,30	0	1	1	0.0	0	2	NA	NA	NA	NA	0	NA	NA	0,1,0,57	1	1	1	0.0	0
chr4_ref_v2	1524456	1	T,C	1	0	0,0,0,51	0	1	1	2	NA	NA	NA	NA	0	1,1,0,0	1	0	1	0.0	0	2	NA	NA	NA	NA	0	NA	NA	0,0,0,28	0	1	1	0.0	0	2	NA	NA	NA	NA	0	NA	NA	0,1,0,63	1	1	1	0.0	0
chr4_ref_v2	1524457	1	G,A	1	0	0,0,0,73	0	1	1	2	NA	NA	NA	NA	0	1,1,0,1	1	0	1	0.0	0	2	NA	NA	NA	NA	0	NA	NA	0,0,0,36	0	1	1	0.0	0	2	NA	NA	NA	NA	0	NA	NA	0,1,0,70	1	1	1	0.0	0
chr4_ref_v2	1524474	1	A,G	0	0	0,0,0,78	0	1	1	2	NA	NA	NA	NA	0	1,1,0,1	1	0	1	0.0	0	2	NA	NA	NA	NA	0	NA	NA	0,0,0,30	0	1	1	0.0	0	2	NA	NA	NA	NA	0	NA	NA	0,1,0,57	1	1	1	0.0	0
chr4_ref_v2	1524513	1	T,A	1	0	0,0,0,120	0	1	1	2	NA	NA	NA	NA	0	1,1,0,4	1	0	1	0.0	0	2	NA	NA	NA	NA	0	NA	NA	0,0,0,28	0	1	1	0.0	0	2	NA	NA	NA	NA	0	NA	NA	0,1,0,72	1	1	1	0.0	0
chr4_ref_v2	1524547	1	T,A	1	0	0,0,0,108	0	1	1	2	NA	NA	NA	NA	0	0,0,0,7	0	0	1	0.0	0	2	NA	NA	NA	NA	0	NA	NA	0,0,0,24	0	1	1	0.0	0	2	NA	NA	NA	NA	0	NA	NA	0,0,0,64	0	1	1	0.0	0
chr4_ref_v2	1524588	1	A,T	1	0	0,0,0,29	0	1	1	2	NA	NA	NA	NA	0	0,0,0,4	0	0	1	0.0	0	2	NA	NA	NA	NA	0	NA	NA	0,0,0,1	0	0	1	0.0	0	2	NA	NA	NA	NA	0	NA	NA	0,0,0,15	0	0	1	0.0	0
chr4_ref_v2	1524600	1	A,G	0	0	0,0,0,15	0	0	1	2	NA	NA	NA	NA	0	0,0,0,3	0	0	1	0.0	0	2	NA	NA	NA	NA	0	NA	NA	0,0,0,1	0	0	1	0.0	0	2	NA	NA	NA	NA	0	NA	NA	0,0,0,8	0	0	1	0.0	0
chr4_ref_v2	1524606	1	G,T	0	0	0,0,0,12	0	0	1	2	NA	NA	NA	NA	0	0,0,0,3	0	0	1	0.0	0	2	NA	NA	NA	NA	0	NA	NA	0,0,0,1	0	0	1	0.0	0	2	NA	NA	NA	NA	0	NA	NA	0,0,0,8	0	0	1	0.0	0
chr4_ref_v2	1524648	1	G,T	0	0	0,0,0,1	0	0	1	2	NA	NA	NA	NA	0	0,0,0,0	0	0	1	0.0	0	2	NA	NA	NA	NA	0	NA	NA	0,0,0,0	0	0	1	0.0	0	2	NA	NA	NA	NA	0	NA	NA	0,0,0,0	0	0	1	0.0	0
chr4_ref_v2	1524654	1	T,C	1	0	0,0,0,1	0	0	1	2	NA	NA	NA	NA	0	0,0,0,0	0	0	1	0.0	0	2	NA	NA	NA	NA	0	NA	NA	0,0,0,0	0	0	1	0.0	0	2	NA	NA	NA	NA	0	NA	NA	0,0,0,0	0	0	1	0.0	0
chr4_ref_v2	1524674	1	T,TG	0	0	0,0,1,1	1	0	1	2	NA	NA	NA	NA	0	0,0,1,0	0	0	1	0.0	0	2	NA	NA	NA	NA	0	NA	NA	0,0,1,0	0	0	1	0.0	0	2	NA	NA	NA	NA	0	NA	NA	0,0,0,0	0	0	1	0.0	0
chr4_ref_v2	1524676	1	T,C	0	0	0,0,1,1	1	0	1	2	NA	NA	NA	NA	0	0,0,1,0	0	0	1	0.0	0	2	NA	NA	NA	NA	0	NA	NA	0,0,1,0	0	0	1	0.0	0	2	NA	NA	NA	NA	0	NA	NA	0,0,0,0	0	0	1	0.0	0
chr4_ref_v2	1524833	1	T,C	0	0	0,0,0,3	0	0	1	2	NA	NA	NA	NA	0	0,0,0,0	0	0	1	0.0	0	2	NA	NA	NA	NA	0	NA	NA	0,0,0,3	0	0	1	0.0	0	2	NA	NA	NA	NA	0	NA	NA	0,0,0,1	0	0	1	0.0	0
chr4_ref_v2	1524863	1	G,A	0	0	0,0,0,1	0	0	1	2	NA	NA	NA	NA	0	0,0,0,0	0	0	1	0.0	0	2	NA	NA	NA	NA	0	NA	NA	0,0,0,1	0	0	1	0.0	0	2	NA	NA	NA	NA	0	NA	NA	0,0,0,0	0	0	1	0.0	0
chr4_ref_v2	1524872	1	T,C	1	0	0,0,0,1	0	0	1	2	NA	NA	NA	NA	0	0,0,0,0	0	0	1	0.0	0	2	NA	NA	NA	NA	0	NA	NA	0,0,0,1	0	0	1	0.0	0	2	NA	NA	NA	NA	0	NA	NA	0,0,0,0	0	0	1	0.0	0
chr4_ref_v2	1524873	1	A,G	1	0	0,0,0,1	0	0	1	2	NA	NA	NA	NA	0	0,0,0,0	0	0	1	0.0	0	2	NA	NA	NA	NA	0	NA	NA	0,0,0,1	0	0	1	0.0	0	2	NA	NA	NA	NA	0	NA	NA	0,0,0,0	0	0	1	0.0	0
chr4_ref_v2	1525052	1	G,T	1	0	0,0,0,0	0	0	1	2	NA	NA	NA	NA	0	0,0,0,0	0	0	1	0.0	0	2	NA	NA	NA	NA	0	NA	NA	0,0,0,0	0	0	1	0.0	0	2	NA	NA	NA	NA	0	NA	NA	0,0,1,2	1	0	1	0.0	0
chr5_ref_v2	3493	1	T,C	0	0	7,10,0,0	1	0	1	2	NA	NA	NA	NA	0	0,0,0,0	0	0	1	0.0	0	2	NA	NA	NA	NA	0	NA	NA	2,2,1,1	1	0	1	1.04487380615	0	2	NA	NA	NA	NA	0	NA	NA	2,3,0,0	1	0	1	0.243896510946	0
chr5_ref_v2	3501	1	A,G	0	0	7,12,0,0	1	0	1	2	NA	NA	NA	NA	0	0,0,0,0	0	0	1	0.0	0	2	NA	NA	NA	NA	0	NA	NA	2,2,1,1	1	0	1	1.18089325435	0	2	NA	NA	NA	NA	0	NA	NA	2,3,0,0	1	0	1	0.254947194658	0
chr5_ref_v2	14724	0	CA,C,CAA	1	1	78,20,49,10,17,24	1	1	0	2	CA,CAA	CA,C	0.5	0.418458091266	0	5,6,7,1,3,1	1	1	0	1.7427304418	0	2	CA,CAA	CA,C	0.5	0.528264352052	0	NA	NA	29,2,13,7,10,9	1	1	0	1.34723907006	0	2	CA,CAA	CA,C	0.5	0.18618624385	0	NA	NA	49,8,23,3,7,21	1	1	0	1.62484555288	0
chr5_ref_v2	16072	0	A,AT	1	1	61,235,16,20	1	1	0	2	A,A	A,AT	0.125	0.173156235376	0	3,23,0,1	1	1	0	1.1840295482	0	2	A,A	NA	NA	0.139763927406	0	NA	NA	13,132,5,5	1	1	0	4.98108805854	0	2	A,A	NA	NA	0.0634122149972	0	NA	NA	19,194,14,8	1	1	0	5.20531503752	0
chr5_ref_v2	20084	0	C,T	1	0	1,0,1,0	1	0	1	2	NA	NA	NA	NA	0	0,0,0,0	0	0	1	0.0	0	2	NA	NA	NA	NA	0	NA	NA	0,0,0,0	0	0	1	0.0	0	2	NA	NA	NA	NA	0	NA	NA	0,0,0,0	0	0	1	0.0	0
chr5_ref_v2	20085	0	A,T	1	0	1,0,1,0	1	0	1	2	NA	NA	NA	NA	0	0,0,0,0	0	0	1	0.0	0	2	NA	NA	NA	NA	0	NA	NA	0,0,0,0	0	0	1	0.0	0	2	NA	NA	NA	NA	0	NA	NA	0,0,0,0	0	0	1	0.0	0
chr5_ref_v2	20200	0	T,A	1	0	0,1,0,0	0	0	1	2	NA	NA	NA	NA	0	0,0,0,1	0	0	1	0.0	0	2	NA	NA	NA	NA	0	NA	NA	0,0,0,0	0	0	1	0.0	0	2	NA	NA	NA	NA	0	NA	NA	0,0,0,0	0	0	1	0.0	0
chr5_ref_v2	20204	0	A,C	1	0	0,1,0,0	0	0	1	2	NA	NA	NA	NA	0	0,0,0,1	0	0	1	0.0	0	2	NA	NA	NA	NA	0	NA	NA	0,0,0,0	0	0	1	0.0	0	2	NA	NA	NA	NA	0	NA	NA	0,0,0,0	0	0	1	0.0	0
chr5_ref_v2	20638	0	A,G	1	0	0,0,0,1	0	0	1	2	NA	NA	NA	NA	0	0,0,0,0	0	0	1	0.0	0	2	NA	NA	NA	NA	0	NA	NA	0,0,0,0	0	0	1	0.0	0	2	NA	NA	NA	NA	0	NA	NA	0,0,0,0	0	0	1	0.0	0
chr5_ref_v2	20642	0	T,C	1	0	0,0,0,1	0	0	1	2	NA	NA	NA	NA	0	0,0,0,0	0	0	1	0.0	0	2	NA	NA	NA	NA	0	NA	NA	0,0,0,0	0	0	1	0.0	0	2	NA	NA	NA	NA	0	NA	NA	0,0,0,0	0	0	1	0.0	0
chr5_ref_v2	20644	0	G,T	0	0	0,0,0,1	0	0	1	2	NA	NA	NA	NA	0	0,0,0,0	0	0	1	0.0	0	2	NA	NA	NA	NA	0	NA	NA	0,0,0,0	0	0	1	0.0	0	2	NA	NA	NA	NA	0	NA	NA	0,0,0,0	0	0	1	0.0	0
chr5_ref_v2	20648	0	A,G	0	0	0,0,0,1	0	0	1	2	NA	NA	NA	NA	0	0,0,0,0	0	0	1	0.0	0	2	NA	NA	NA	NA	0	NA	NA	0,0,0,0	0	0	1	0.0	0	2	NA	NA	NA	NA	0	NA	NA	0,0,0,0	0	0	1	0.0	0
chr5_ref_v2	20651	0	G,A	0	0	0,0,0,1	0	0	1	2	NA	NA	NA	NA	0	0,0,0,0	0	0	1	0.0	0	2	NA	NA	NA	NA	0	NA	NA	0,0,0,0	0	0	1	0.0	0	2	NA	NA	NA	NA	0	NA	NA	0,0,0,0	0	0	1	0.0	0
chr5_ref_v2	20688	0	T,C	1	0	0,0,0,1	0	0	1	2	NA	NA	NA	NA	0	0,0,0,0	0	0	1	0.0	0	2	NA	NA	NA	NA	0	NA	NA	0,0,0,0	0	0	1	0.0	0	2	NA	NA	NA	NA	0	NA	NA	0,0,0,0	0	0	1	0.0	0
chr5_ref_v2	22977	0	G,T	0	0	185,99,0,0	1	1	1	2	G,G	NA	NA	0.0	0	11,3,3,0	1	0	1	11.3687599487	0	2	NA	NA	NA	NA	0	NA	NA	53,9,0,0	1	1	1	4.11877141552	0	2	G,G	NA	NA	0.0	0	NA	NA	109,55,0,0	1	1	1	0.44028872489	0
chr5_ref_v2	31460	0	CAT,C	1	1	115,111,37,37	1	1	0	2	CAT,CAT	CAT,C	0.25	0.00652139195195	0	18,22,11,7	1	1	0	1.05986460096	0	2	CAT,CAT	CAT,C	0.5	0.11290745394	0	NA	NA	62,51,16,8	1	1	0	1.37985337381	0	2	CAT,CAT	CAT,C	0.125	0.0972465525812	0	NA	NA	100,79,24,21	1	1	0	1.52543653186	0
chr5_ref_v2	33475	0	C,CT	1	1	33,29,158,184	1	1	0	2	CT,CT	C,CT	0.125	0.135658204832	0	3,1,16,12	1	1	0	0.867475860327	0	2	CT,CT	NA	NA	0.0361558336636	0	NA	NA	11,11,76,82	1	1	0	0.72112065929	0	2	CT,CT	NA	NA	0.067828992089	0	NA	NA	10,20,128,113	1	1	0	2.63101464235	0
chr5_ref_v2	36290	0	GTT,G	1	1	3,21,246,192	1	1	0	2	G,G	GTT,G	0.125	0.196114878926	0	0,0,24,24	1	1	0	0.888357554082	0	2	G,G	NA	NA	0.0	0	NA	NA	1,11,133,114	1	1	0	0.651696941113	0	2	G,G	GTT,G	0.125	0.316431485738	0	NA	NA	3,16,197,168	1	1	0	0.693731673992	0
chr5_ref_v2	43090	0	C,T	1	0	307,347,0,0	1	1	0	2	C,C	NA	NA	0.0	0	20,34,0,0	1	1	0	1.1192063647	0	2	C,C	NA	NA	0.0	0	NA	NA	164,175,0,0	1	1	0	0.520339671823	0	2	C,C	NA	NA	0.0	0	NA	NA	141,139,113,130	1	1	0	439.212619194	1
chr5_ref_v2	52435	0	CA,C	1	1	250,203,35,23	1	1	0	2	CA,CA	CA,C	0.125	0.24806994809	0	34,20,6,4	1	1	0	0.759463042113	0	2	CA,CA	CA,C	0.125	0.0810854532079	0	NA	NA	133,93,7,8	1	1	0	1.71680426647	0	2	CA,CA	NA	NA	0.340651725378	0	NA	NA	194,126,18,17	1	1	0	1.78111132688	0
chr5_ref_v2	59372	0	C,T	1	0	197,240,29,60	1	1	0	2	C,C	C,T	0.25	0.354613323692	1	17,21,9,7	1	1	0	2.99080010008	0	2	C,C	C,T	0.5	0.233614851182	1	NA	NA	87,98,35,49	1	1	0	7.54637319547	0	2	C,T	C,C	0.25	0.278713402469	1	NA	NA	136,164,40,73	1	1	0	5.68718439634	0
chr5_ref_v2	61686	0	C,CT	1	1	61,99,27,28	1	1	0	2	C,C	C,CT	0.5	0.124864262398	1	3,11,5,3	1	1	0	0.953022663374	0	2	C,CT	C,C	0.25	0.0109885392641	0	NA	NA	6,37,14,7	1	1	0	2.36052026914	0	2	C,CT	C,C	0.25	0.184660550133	0	NA	NA	1,31,69,48	1	1	0	308.660760537	1
chr5_ref_v2	65293	0	GAA,G,GA,GAAAA	1	1	1,4,2,34,3,23,2,4	1	1	1	2	G,GA	GA,GAAAA	0.125	0.579476412014	0	0,2,1,9,1,4,0,0	1	0	0	0.624341072362	0	2	NA	NA	NA	NA	0	NA	NA	0,1,0,9,2,4,2,3	1	1	0	1.38017519821	0	2	G,GA	G,GAAAA	0.5	0.331995241244	0	NA	NA	1,1,0,10,5,13,2,2	1	1	1	2.03712623431	0
chr5_ref_v2	83511	0	C,A	0	0	390,150,0,41	1	1	0	2	C,C	C,A	0.125	0.154150679827	0	33,13,0,4	1	1	0	0.332608822205	0	2	C,C	C,A	0.25	0.273293335	0	NA	NA	187,36,0,56	1	1	0	14.6566077419	0	2	C,C	C,A	0.5	0.265508214957	0	NA	NA	315,51,0,79	1	1	0	16.9464916492	0
chr5_ref_v2	86487	0	C,CA,CAAA	1	1	3,12,2,7,1,3	1	1	1	2	C,CA	C,CAAA	0.25	0.207936557353	0	0,3,0,1,0,0	1	0	0	0.671401404124	0	2	NA	NA	NA	NA	0	NA	NA	0,4,0,4,1,4	1	0	0	1.46159996326	0	2	NA	NA	NA	NA	0	NA	NA	2,4,0,3,0,8	1	0	0	3.83721998757	0
chr5_ref_v2	100572	0	T,TA	1	1	88,34,3,18	1	1	0	2	T,T	T,TA	0.125	0.0366883091743	0	9,5,0,2	1	0	0	0.501735500103	0	2	NA	NA	NA	NA	0	NA	NA	57,18,0,3	1	1	0	1.86197854975	0	2	T,T	NA	NA	0.69067513511	0	NA	NA	65,22,1,6	1	1	0	1.16409046239	0
chr5_ref_v2	100595	0	C,A	0	0	79,250,66,5	1	1	0	2	C,C	C,A	0.25	0.412532275331	0	7,47,7,0	1	1	0	2.02869366149	0	2	C,C	C,A	0.25	0.0596507942018	0	NA	NA	33,127,44,3	1	1	0	1.41873568655	0	2	C,C	C,A	0.5	0.126413924856	0	NA	NA	59,199,55,8	1	1	0	1.3577023499	0
chr5_ref_v2	100950	0	T,G	0	0	175,410,78,0	1	1	0	2	T,T	T,G	0.25	0.0562538457095	0	9,28,7,0	1	1	0	0.603943603173	0	2	T,T	T,G	0.25	0.414433778091	0	NA	NA	48,262,62,0	1	1	0	6.30025416697	0	2	T,T	T,G	0.25	0.352472577968	0	NA	NA	72,333,98,0	1	1	0	8.93168754527	0
chr5_ref_v2	106188	0	C,A	0	0	299,339,0,0	1	1	0	2	C,C	NA	NA	0.0	0	33,36,0,0	1	1	0	0.38135405213	0	2	C,C	NA	NA	0.0	0	NA	NA	151,172,0,0	1	1	0	0.399776641426	0	2	C,C	NA	NA	0.0	0	NA	NA	86,143,90,143	1	1	0	443.049948586	1
chr5_ref_v2	111337	0	T,C	0	0	115,139,134,161	1	1	0	2	T,C	C,C	0.125	0.10167333896	0	18,11,8,21	1	1	0	1.55708098602	0	2	T,C	NA	NA	0.0	0	NA	NA	70,95,83,77	1	1	0	1.31706737612	0	2	T,C	NA	NA	0.0307716586668	0	NA	NA	105,109,91,105	1	1	0	1.98815386655	0
chr5_ref_v2	117479	0	CAT,C	1	1	99,88,34,36	1	1	0	2	CAT,CAT	CAT,C	0.25	0.0171275407563	0	19,24,0,5	1	1	0	2.20641275824	0	2	CAT,CAT	NA	NA	0.394026193153	0	NA	NA	38,39,12,14	1	1	0	0.628354765697	0	2	CAT,CAT	CAT,C	0.25	0.0878190984495	0	NA	NA	68,75,24,20	1	1	0	1.27728203533	0
chr5_ref_v2	121630	0	GA,G	1	1	168,137,30,20	1	1	0	2	GA,GA	NA	NA	0.270239034739	0	19,20,2,3	1	1	0	0.680107874745	0	2	GA,GA	NA	NA	0.562753605636	0	NA	NA	78,54,10,6	1	1	0	0.974041409737	0	2	GA,GA	NA	NA	0.445726058624	0	NA	NA	102,87,10,12	1	1	0	0.773343335976	0
chr5_ref_v2	131467	0	CATAT,C,CAT	1	1	5,13,14,33,94,129	1	1	0	2	CAT,CAT	C,CAT	0.125	0.425554876894	0	0,4,0,9,8,20	1	1	0	1.6547703812	0	2	C,CAT	CATAT,CAT	0.25	0.907097184339	0	NA	NA	1,4,7,13,44,62	1	1	0	0.621826024079	0	2	CAT,CAT	C,CAT	0.125	0.0822433280681	0	NA	NA	4,8,14,19,79,116	1	1	0	0.885252310572	0
chr5_ref_v2	146993	0	GA,G	1	1	157,106,37,45	1	1	0	2	GA,GA	GA,G	0.125	0.0882722637666	0	12,15,1,1	1	1	0	2.04314406286	0	2	GA,GA	NA	NA	1.11131955739	0	NA	NA	77,65,16,14	1	1	0	1.62169303393	0	2	GA,GA	NA	NA	0.109857465784	0	NA	NA	104,80,23,17	1	1	0	1.36238403302	0
chr5_ref_v2	164144	0	A,T	1	0	123,118,132,124	1	1	0	2	A,T	NA	NA	0.0603805109889	0	23,18,21,17	1	1	0	0.692930235199	0	2	A,T	NA	NA	0.0759859069779	0	NA	NA	68,78,62,77	1	1	0	1.1052323368	0	2	A,T	NA	NA	0.0491326885776	0	NA	NA	102,111,105,102	1	1	0	0.987377331847	0
chr5_ref_v2	175773	0	T,G	1	0	98,322,77,0	1	1	0	2	T,T	T,G	0.25	0.262364264467	0	6,44,2,0	1	1	0	3.25504694188	0	2	T,T	T,G	0.125	0.105360515658	0	NA	NA	21,166,67,0	1	1	0	7.0127283088	0	2	T,T	T,G	0.5	0.0870113769896	0	NA	NA	34,258,98,0	1	1	0	8.28838888386	0
chr5_ref_v2	195463	0	CCTTTAAAAAAGATAAAAAAAAAAA,C	1	0	16,53,31,38	1	1	1	2	CCTTTAAAAAAGATAAAAAAAAAAA,C	NA	NA	0.0	0	0,3,7,5	1	0	0	1.70867501568	0	2	NA	NA	NA	NA	0	NA	NA	10,30,21,12	1	1	0	0.954516078298	0	2	CCTTTAAAAAAGATAAAAAAAAAAA,C	CCTTTAAAAAAGATAAAAAAAAAAA,CCTTTAAAAAAGATAAAAAAAAAAA	0.125	0.0589425356335	0	NA	NA	7,31,22,23	1	1	0	0.708805203926	0
chr5_ref_v2	195913	0	T,C	1	0	151,141,174,151	1	1	0	2	T,C	NA	NA	0.107071380061	0	18,19,10,16	1	1	0	1.23287398316	0	2	T,C	T,T	0.125	0.101506946342	0	NA	NA	88,65,68,54	1	1	0	2.70577474976	0	2	T,C	T,T	0.125	0.0248975516217	0	NA	NA	234,200,0,0	1	1	0	311.135913874	1
chr5_ref_v2	197483	0	GTA,G	1	1	74,100,26,30	1	1	1	2	GTA,GTA	GTA,G	0.25	0.0237550943632	0	25,20,4,8	1	1	0	1.40394747031	0	2	GTA,GTA	GTA,G	0.25	0.103240851783	0	NA	NA	49,78,8,11	1	1	0	2.27590142479	0	2	GTA,GTA	NA	NA	0.0714303205004	0	NA	NA	74,71,17,16	1	1	0	2.32781728338	0
chr5_ref_v2	224675	0	TTA,T	1	1	134,103,9,9	1	1	0	2	TTA,TTA	NA	NA	0.818806917725	0	30,33,7,3	1	1	0	1.99901878164	0	2	TTA,TTA	NA	NA	0.138846300754	0	NA	NA	51,32,1,6	1	1	0	1.05248397262	0	2	TTA,TTA	NA	NA	0.644612671949	0	NA	NA	70,71,2,7	1	1	0	1.34446456197	0
chr5_ref_v2	242558	0	G,GAAAAAA	1	1	19,74,2,41	1	1	0	2	G,GAAAAAA	G,G	0.25	0.260573753694	0	4,15,0,5	1	1	0	0.663737522828	0	2	G,GAAAAAA	G,G	0.5	0.0540672212703	0	NA	NA	2,34,1,14	1	1	0	1.36483590889	0	2	G,GAAAAAA	G,G	0.5	0.223143551314	0	NA	NA	4,45,2,32	1	1	0	1.4254676382	0
chr5_ref_v2	255196	0	GTA,G	1	1	85,68,22,21	1	1	1	2	GTA,GTA	GTA,G	0.125	0.011591947166	0	15,24,9,8	1	1	0	1.12590678236	0	2	GTA,GTA	GTA,G	0.5	0.228330029439	0	NA	NA	36,48,16,8	1	1	0	1.73239698496	0	2	GTA,GTA	GTA,G	0.125	0.0755777317019	0	NA	NA	54,62,12,16	1	1	0	1.65874234355	0
chr5_ref_v2	257070	0	GA,G	1	1	160,143,23,24	1	1	0	2	GA,GA	GA,G	0.125	0.056206036953	0	10,15,2,0	1	1	0	1.10745726999	0	2	GA,GA	NA	NA	0.196621979213	0	NA	NA	75,68,13,9	1	1	0	0.546311228912	0	2	GA,GA	GA,G	0.125	0.0508419432833	0	NA	NA	119,110,14,9	1	1	0	0.899676814123	0
chr5_ref_v2	260357	0	C,CAA	1	1	1,0,42,3	1	1	0	2	CAA,CAA	NA	NA	0.0219789067188	0	0,0,9,2	1	0	0	0.824819127848	0	2	NA	NA	NA	NA	0	NA	NA	0,0,15,0	0	0	0	0.0	0	2	NA	NA	NA	NA	0	NA	NA	2,0,31,1	1	1	0	0.783610400811	0
chr5_ref_v2	260934	0	T,C	1	0	279,275,1,1	1	1	0	2	T,T	NA	NA	0.0036036075033	0	27,19,0,0	1	1	0	0.809036317323	0	2	T,T	NA	NA	0.0	0	NA	NA	91,73,91,63	1	1	0	366.383638466	1	2	T,C	NA	NA	0.0629138254106	0	g.260934T>C	0	275,194,0,0	1	1	0	4.01113832433	0
chr5_ref_v2	267228	0	G,GA	1	1	91,47,13,18	1	1	0	2	G,G	G,GA	0.25	0.0561602153521	0	9,5,1,3	1	0	0	0.537214272629	0	2	NA	NA	NA	NA	0	NA	NA	41,12,6,11	1	1	0	1.03163092953	0	2	G,G	G,GA	0.5	0.170599051303	0	NA	NA	63,16,7,8	1	1	0	2.25417915923	0
chr5_ref_v2	283276	0	AAT,A,AATAT	1	1	21,13,8,4,4,3	1	1	1	2	AAT,AAT	AAT,AATAT	0.125	0.270530737919	0	3,6,1,0,4,1	1	0	0	1.76248459145	0	2	NA	NA	NA	NA	0	NA	NA	6,4,0,0,1,1	1	0	1	0.690123669251	0	2	NA	NA	NA	NA	0	NA	NA	18,16,8,2,0,1	1	1	1	1.2608017321	0
chr5_ref_v2	288136	0	AT,A	1	1	162,129,23,9	1	1	0	2	AT,AT	NA	NA	0.491929800827	0	15,8,5,4	1	1	0	2.84055959421	0	2	AT,AT	AT,A	0.25	0.141528935325	0	NA	NA	70,76,15,16	1	1	0	4.76754227276	0	2	AT,AT	AT,A	0.125	0.0924710975116	0	NA	NA	104,114,19,17	1	1	0	3.25849649086	0
chr5_ref_v2	304593	0	C,CA	1	1	176,72,4,15	1	1	0	2	C,C	NA	NA	0.0741387774696	0	20,8,2,0	1	1	0	1.27114719778	0	2	C,C	NA	NA	0.223138321485	0	NA	NA	88,13,3,7	1	1	0	3.22323963319	0	2	C,C	NA	NA	0.298201010582	0	NA	NA	139,22,9,14	1	1	0	4.08476603999	0
chr5_ref_v2	304691	0	C,CT	1	1	21,61,16,7	1	1	0	2	C,C	C,CT	0.25	0.165881233985	0	3,7,1,1	1	0	0	0.41364268147	0	2	NA	NA	NA	NA	0	NA	NA	4,32,4,5	1	1	0	1.39892844621	0	2	C,C	C,CT	0.25	0.10582699527	0	NA	NA	9,59,11,11	1	1	0	1.56382779773	0
chr5_ref_v2	358289	0	G,A	1	0	287,264,0,0	1	1	0	2	G,G	NA	NA	0.0	0	38,32,0,0	1	1	0	0.428391135198	0	2	G,G	NA	NA	0.0	0	NA	NA	138,176,0,0	1	1	0	2.87359558498	0	2	G,G	NA	NA	0.0	0	NA	NA	195,214,0,0	1	1	0	1.43915662406	0
chr5_ref_v2	372574	0	A,C	1	0	309,259,0,23	1	1	0	2	A,A	A,C	0.125	0.456017387271	0	42,22,0,7	1	1	0	2.15463474294	0	2	A,A	A,C	0.25	0.133531392625	0	NA	NA	177,84,0,56	1	1	0	23.9943038934	0	2	A,A	A,C	0.5	0.42285685082	0	NA	NA	275,130,0,95	1	1	0	309.821837608	0
chr5_ref_v2	374638	1	T,C	0	0	267,220,0,0	1	1	0	2	NA	NA	NA	NA	0	24,31,0,0	1	1	0	1.3160505707	0	2	NA	NA	NA	NA	0	NA	NA	129,113,0,0	1	1	0	0.493266738924	0	2	NA	NA	NA	NA	0	NA	NA	97,78,94,82	1	1	0	376.040591315	1
chr5_ref_v2	381190	0	A,AT	1	1	4,3,12,56	1	1	0	2	AT,AT	NA	NA	1.07117784868	0	0,0,5,4	1	0	0	2.37195068968	0	2	NA	NA	NA	NA	0	NA	NA	0,1,2,33	1	1	0	2.07754164364	0	2	AT,AT	NA	NA	1.45872354028	0	NA	NA	0,1,3,39	1	1	0	2.18010071805	0
chr5_ref_v2	381415	0	CA,C,CAA	1	1	82,49,55,20,20,16	1	1	0	2	CA,CA	CA,C	0.25	0.626061644683	0	11,6,5,0,4,0	1	1	0	0.866133678774	0	2	CA,CA	CA,CAA	0.25	0.293149296515	0	NA	NA	43,14,12,7,8,14	1	1	0	2.59235101061	0	2	CA,CA	CA,CAA	0.25	0.515424604318	0	NA	NA	68,23,39,11,8,9	1	1	0	2.01481510918	0
chr5_ref_v2	385035	0	GA,G	1	1	160,197,13,18	1	1	0	2	GA,GA	GA,G	0.125	0.367074817305	0	17,24,1,6	1	1	0	1.74665882655	0	2	GA,GA	GA,G	0.25	0.186135531956	0	NA	NA	88,82,8,13	1	1	0	1.14208463762	0	2	GA,GA	GA,G	0.125	0.0213277490293	0	NA	NA	126,153,9,11	1	1	0	0.519392924778	0
chr5_ref_v2	394094	0	CA,C	1	1	183,164,24,23	1	1	0	2	CA,CA	CA,C	0.125	0.0774965817525	0	24,22,4,2	1	1	0	0.417187931793	0	2	CA,CA	CA,C	0.125	0.011185804464	0	NA	NA	97,87,17,8	1	1	0	0.867122758689	0	2	CA,CA	CA,C	0.125	0.0738883175568	0	NA	NA	159,140,17,19	1	1	0	0.523768956408	0
chr5_ref_v2	399880	0	CT,C	1	1	2,4,274,249	1	1	0	2	C,C	NA	NA	0.226303001693	0	0,0,20,24	1	1	0	0.706729243129	0	2	C,C	NA	NA	0.0181970274498	0	NA	NA	1,1,169,137	1	1	0	0.820827912914	0	2	C,C	NA	NA	0.744577087597	0	NA	NA	2,2,247,195	1	1	0	1.15316813682	0
chr5_ref_v2	403380	0	C,CT,CTT	1	1	32,40,30,71,20,21	1	1	0	2	C,CT	CT,CTT	0.5	0.397481239476	1	1,4,2,7,5,2	1	1	0	1.43977801845	0	2	CT,CTT	C,CT	0.25	0.11007157613	0	NA	NA	9,30,9,44,9,13	1	1	0	1.68718478699	0	2	C,CT	CT,CTT	0.5	0.403693315031	0	NA	NA	11,22,21,37,9,18	1	1	0	1.42751667199	0
chr5_ref_v2	405310	0	C,CTTT,CTT	1	1	3,2,140,174,7,27	1	1	0	2	CTTT,CTTT	NA	NA	1.16388029715	0	1,0,30,14,0,3	1	1	0	3.11220615834	0	2	CTTT,CTTT	NA	NA	0.488140957407	0	NA	NA	1,0,96,104,3,10	1	1	0	1.19692718557	0	2	CTTT,CTTT	NA	NA	0.693986437329	0	NA	NA	3,1,117,128,2,22	1	1	0	0.819262517895	0
chr5_ref_v2	412254	0	TAA,T	1	1	0,4,219,125	1	1	0	2	T,T	NA	NA	0.927851554275	0	0,0,27,11	1	1	0	0.728205509586	0	2	T,T	NA	NA	0.0	0	NA	NA	0,0,118,65	1	1	0	0.569191684883	0	2	T,T	NA	NA	0.0	0	NA	NA	1,1,171,75	1	1	0	1.62672879179	0
chr5_ref_v2	417486	0	A,C	1	0	274,59,1,43	1	1	0	2	A,A	A,C	0.25	0.0780427070069	0	34,9,0,4	1	1	0	0.556885165783	0	2	A,A	A,C	0.25	0.205852054204	0	NA	NA	149,21,0,27	1	1	0	0.810086048694	0	2	A,A	A,C	0.25	0.14231622218	0	NA	NA	225,34,0,28	1	1	0	1.8286909324	0
chr5_ref_v2	418494	0	A,C	1	0	293,28,1,36	1	1	0	2	A,A	A,C	0.25	0.21461306143	0	35,3,0,5	1	1	0	0.359102514331	0	2	A,A	A,C	0.25	0.119918331872	0	NA	NA	159,23,0,45	1	1	0	5.50655709798	0	2	A,A	A,C	0.5	0.27675300192	0	NA	NA	237,20,0,61	1	1	0	6.41554728283	0
chr5_ref_v2	429405	0	CA,C	1	1	168,131,41,34	1	1	0	2	CA,CA	CA,C	0.125	0.00491976204172	0	19,21,2,2	1	1	0	1.33828550305	0	2	CA,CA	NA	NA	0.64373009746	0	NA	NA	83,76,16,10	1	1	0	1.38001005665	0	2	CA,CA	NA	NA	0.00291574385363	0	NA	NA	102,107,19,12	1	1	0	3.05895539013	0
chr5_ref_v2	461796	0	CT,C	1	1	222,113,25,10	1	1	0	2	CT,CT	NA	NA	0.0868330033137	0	12,7,1,4	1	1	0	3.11808853618	0	2	CT,CT	CT,C	0.25	0.0606480933744	0	NA	NA	106,72,15,7	1	1	0	1.26672825166	0	2	CT,CT	CT,C	0.125	0.269780863315	0	NA	NA	177,103,11,8	1	1	0	1.16214399082	0
chr5_ref_v2	491026	0	C,A	1	0	141,82,0,26	1	1	1	2	C,C	C,A	0.25	0.1654247564	0	29,6,0,5	1	1	0	1.73833908783	0	2	C,C	C,A	0.25	0.182321556794	0	NA	NA	107,37,0,19	1	1	0	2.07654855896	0	2	C,C	C,A	0.25	0.0281708769667	0	NA	NA	127,55,1,36	1	1	0	2.52435091715	0
chr5_ref_v2	501360	0	G,T	0	0	185,327,15,0	1	1	0	2	G,G	G,T	0.125	0.757685701698	0	14,42,8,0	1	1	0	4.55412437141	0	2	G,G	G,T	0.25	0.117783035656	0	NA	NA	66,184,43,0	1	1	0	20.0136013797	0	2	G,G	G,T	0.25	0.208638865111	0	NA	NA	58,272,71,2	1	1	0	309.488256239	0
chr5_ref_v2	502775	0	CA,C	1	1	195,167,34,21	1	1	0	2	CA,CA	NA	NA	0.0911318694194	0	13,19,4,1	1	1	0	0.987098897709	0	2	CA,CA	NA	NA	0.0534563250261	0	NA	NA	93,91,17,6	1	1	0	0.874805752694	0	2	CA,CA	NA	NA	0.0400599699221	0	NA	NA	168,143,27,9	1	1	0	0.757977865538	0
chr5_ref_v2	506622	0	C,A	0	0	353,36,1,32	1	1	0	2	C,C	C,A	0.125	0.24097841895	0	32,1,0,1	1	1	0	1.19108630287	0	2	C,C	NA	NA	0.0298529631497	0	NA	NA	232,21,0,30	1	1	0	1.410448267	0	2	C,C	C,A	0.25	0.153492135187	0	NA	NA	305,16,0,48	1	1	0	4.09228644281	0
chr5_ref_v2	519626	0	GA,G	1	1	155,164,31,28	1	1	0	2	GA,GA	NA	NA	0.149603922439	0	23,13,4,7	1	1	0	1.45205311221	0	2	GA,GA	GA,G	0.125	0.0298937993701	0	NA	NA	96,82,18,9	1	1	0	1.31480216633	0	2	GA,GA	NA	NA	0.221459542565	0	NA	NA	127,127,28,18	1	1	0	0.581711995193	0
chr5_ref_v2	521815	0	AT,A	1	1	145,149,24,32	1	1	0	2	AT,AT	NA	NA	0.120178340164	0	8,13,3,1	1	1	0	0.678787324529	0	2	AT,AT	NA	NA	0.166857948544	0	NA	NA	50,92,14,14	1	1	0	2.98983694281	0	2	AT,AT	NA	NA	0.0408645942969	0	NA	NA	103,119,15,31	1	1	0	0.989905766033	0
chr5_ref_v2	545155	0	A,G	0	0	311,308,0,0	1	1	0	2	A,A	NA	NA	0.0	0	23,15,24,13	1	1	0	312.109505267	1	2	A,G	NA	NA	0.0266682470822	0	g.545155A>G	0	168,143,0,0	1	1	0	1.02881474783	0	2	A,A	NA	NA	0.0	0	NA	NA	275,218,0,0	1	1	0	2.23039396267	0
chr5_ref_v2	570225	1	A,G	0	0	6,0,0,0	0	0	1	2	NA	NA	NA	NA	0	0,0,0,0	0	0	1	0.0	0	2	NA	NA	NA	NA	0	NA	NA	2,0,0,0	0	0	1	0.0	0	2	NA	NA	NA	NA	0	NA	NA	1,0,1,1	1	0	1	0.0	0
chr6_ref_v2	5093	1	A,C	0	0	430,184,0,111	1	1	1	2	NA	NA	NA	NA	0	33,3,0,5	1	1	0	2.83184322464	0	2	NA	NA	NA	NA	0	NA	NA	308,56,0,102	1	1	1	7.81147440804	0	2	NA	NA	NA	NA	0	NA	NA	475,84,0,142	1	1	1	10.274722019	0
chr6_ref_v2	5883	0	A,G	0	0	302,274,25,0	1	1	1	2	A,A	A,G	0.125	0.389960921572	0	27,30,1,0	1	1	0	0.704497308213	0	2	A,A	NA	NA	0.0173917427119	0	NA	NA	161,134,17,0	1	1	1	0.808577245232	0	2	A,A	A,G	0.125	0.0885533973414	0	NA	NA	237,230,39,0	1	1	1	3.83119169651	0
chr6_ref_v2	5892	0	G,T	1	0	309,267,46,0	1	1	1	2	G,G	G,T	0.125	0.202090142116	0	28,29,2,0	1	1	0	0.744307910661	0	2	G,G	G,T	0.125	0.236388778064	0	NA	NA	161,124,26,0	1	1	1	0.613692583283	0	2	G,G	G,T	0.125	0.351397886838	0	NA	NA	247,219,56,0	1	1	1	2.50828010466	0
chr6_ref_v2	5901	0	G,GTATTGAAATGA	0	0	334,269,49,0	1	1	1	2	G,G	G,GTATTGAAATGA	0.125	0.218156009803	0	31,26,1,0	1	1	0	0.708004986199	0	2	G,G	NA	NA	0.0173917427119	0	NA	NA	167,135,37,0	1	1	1	1.87876308612	0	2	G,G	G,GTATTGAAATGA	0.25	0.126930708593	0	NA	NA	265,228,61,0	1	1	1	2.79773066804	0
chr6_ref_v2	16275	0	T,C	0	0	424,355,0,0	1	1	0	2	T,T	NA	NA	0.0	0	45,37,0,0	1	1	0	0.376581089111	0	2	T,T	NA	NA	0.0	0	NA	NA	214,180,0,0	1	1	0	0.402469642126	0	2	T,T	NA	NA	0.0	0	NA	NA	153,138,167,127	1	1	0	494.947272218	1
chr6_ref_v2	21974	0	C,T	0	0	388,378,0,0	1	1	0	2	C,C	NA	NA	0.0	0	30,33,0,0	1	1	0	0.465721955837	0	2	C,C	NA	NA	0.0	0	NA	NA	217,233,0,0	1	1	0	0.805056008633	0	2	C,C	NA	NA	0.0	0	NA	NA	168,154,147,185	1	1	0	514.357638721	1
chr6_ref_v2	29774	0	A,G	1	0	291,454,1,0	1	1	0	2	A,A	NA	NA	0.0013413818242	0	28,54,0,0	1	1	0	0.688750709344	0	2	A,A	NA	NA	0.0	0	NA	NA	156,241,1,0	1	1	0	0.395132275943	0	2	A,A	NA	NA	0.00251572459725	0	NA	NA	116,175,118,225	1	1	0	482.403140092	1
chr6_ref_v2	31681	0	C,T	1	0	371,468,1,0	1	1	0	2	C,C	NA	NA	0.00119118537015	0	37,39,0,0	1	1	0	0.6138961526	0	2	C,C	NA	NA	0.0	0	NA	NA	175,301,0,0	1	1	0	3.51264739677	0	2	C,C	NA	NA	0.0	0	NA	NA	320,421,0,0	1	1	0	0.572000077793	0
chr6_ref_v2	48252	0	A,G	0	0	396,339,2,0	1	1	0	2	A,A	NA	NA	0.408182501085	0	37,33,0,0	1	1	0	0.393707320133	0	2	A,A	NA	NA	0.0	0	NA	NA	207,206,0,0	1	1	0	1.25064571969	0	2	A,A	NA	NA	0.0	0	NA	NA	328,348,0,0	1	1	0	2.77532042891	0
chr6_ref_v2	51731	0	A,G	0	0	377,302,0,0	1	1	0	2	A,A	NA	NA	0.0	0	53,29,1,0	1	1	0	2.165668304	0	2	A,A	NA	NA	0.0121213605323	0	NA	NA	205,133,0,0	1	1	0	1.58145290123	0	2	A,A	NA	NA	0.0	0	NA	NA	144,111,162,127	1	1	0	493.509849662	1
chr6_ref_v2	58005	0	GAT,G	1	1	47,78,3,15	1	1	1	2	GAT,GAT	NA	NA	0.43841113867	0	10,23,0,4	1	1	0	0.661450210647	0	2	GAT,GAT	NA	NA	0.31165519572	0	NA	NA	30,39,1,14	1	1	1	1.2850877135	0	2	GAT,GAT	NA	NA	0.0371881504306	0	NA	NA	47,52,9,3	1	1	1	3.71657246619	0
chr6_ref_v2	65366	0	T,G	0	0	130,359,77,0	1	1	0	2	T,T	T,G	0.25	0.11025648627	0	9,35,10,0	1	1	0	0.743809227669	0	2	T,T	T,G	0.5	0.287682072452	0	NA	NA	32,209,46,0	1	1	0	4.62674152233	0	2	T,T	T,G	0.25	0.311260817275	0	NA	NA	53,327,71,0	1	1	0	6.10696544753	0
chr6_ref_v2	75912	0	CT,C,CTT	1	1	56,149,10,36,5,12	1	1	0	2	CT,CT	NA	NA	0.589320536957	0	3,6,0,1,1,4	1	0	0	3.08483881863	0	2	NA	NA	NA	NA	0	NA	NA	17,59,3,9,2,12	1	1	0	2.77269237324	0	2	CT,CT	CT,CTT	0.125	0.145033788887	0	NA	NA	28,109,5,31,3,8	1	1	0	0.978361996909	0
chr6_ref_v2	78010	0	CAT,C	1	1	101,115,13,17	1	1	1	2	CAT,CAT	NA	NA	0.383141614051	0	26,27,3,2	1	1	0	0.551105691445	0	2	CAT,CAT	NA	NA	0.633705926282	0	NA	NA	50,48,6,6	1	1	0	0.708665837193	0	2	CAT,CAT	NA	NA	0.44286351449	0	NA	NA	93,100,9,9	1	1	0	0.778765643423	0
chr6_ref_v2	87977	0	C,CTTGCTGCTGTTGTTGCTGCTGTTGTTGTTG	1	0	0,3,8,3	1	0	0	2	NA	NA	NA	NA	0	0,1,1,1	1	0	0	0.293647999428	0	2	NA	NA	NA	NA	0	NA	NA	0,0,2,2	1	0	0	0.731232680242	0	2	NA	NA	NA	NA	0	NA	NA	1,0,1,0	1	0	0	1.33182774846	0
chr6_ref_v2	97507	0	C,CA	1	1	6,17,117,210	1	1	0	2	CA,CA	NA	NA	0.202218281374	0	1,3,20,16	1	1	0	1.79081794342	0	2	CA,CA	C,CA	0.125	0.149156845611	0	NA	NA	4,8,45,107	1	1	0	1.02040025805	0	2	CA,CA	NA	NA	0.306734709153	0	NA	NA	3,6,90,129	1	1	0	1.52729533301	0
chr6_ref_v2	97618	0	TA,T,TAA	1	1	161,91,27,15,23,21	1	1	0	2	TA,TA	TA,TAA	0.125	0.501028732941	0	15,8,4,2,4,1	1	1	0	0.707214002686	0	2	TA,TA	TA,TAA	0.125	0.0695682884012	0	NA	NA	71,43,9,6,7,5	1	1	0	0.900006432421	0	2	TA,TA	NA	NA	0.552830247768	0	NA	NA	98,43,22,5,9,8	1	1	0	1.44026980803	0
chr6_ref_v2	97865	0	C,CT	1	1	11,18,216,208	1	1	0	2	CT,CT	NA	NA	0.174246611096	0	2,2,17,17	1	1	0	0.720713811022	0	2	CT,CT	C,CT	0.125	0.0919984317712	0	NA	NA	10,7,101,88	1	1	0	1.55129462298	0	2	CT,CT	C,CT	0.125	0.338585420706	0	NA	NA	8,10,185,140	1	1	0	1.9505607431	0
chr6_ref_v2	99155	0	C,CA,CAA	1	1	40,14,59,24,10,25	1	1	0	2	C,CA	CA,CAA	0.5	0.380024641465	1	7,2,8,2,2,3	1	1	0	0.549059407297	0	2	C,CA	CA,CAA	0.5	0.304004250633	0	NA	NA	13,1,26,3,4,13	1	1	0	1.2998349169	0	2	CA,CAA	C,CA	0.25	0.437128761637	0	NA	NA	26,2,58,6,10,16	1	1	0	3.6432229231	0
chr6_ref_v2	104575	0	T,A	1	0	166,50,16,62	1	1	1	2	T,T	T,A	0.5	0.0800427076735	0	16,7,2,11	1	1	0	0.963843323573	0	2	T,A	T,T	0.25	0.0597192347016	0	NA	NA	86,17,15,40	1	1	0	1.97212326071	0	2	T,A	T,T	0.25	0.116570179231	0	NA	NA	139,35,14,57	1	1	0	0.733400260791	0
chr6_ref_v2	104579	0	T,A	1	0	191,55,10,65	1	1	1	2	T,T	T,A	0.5	0.0892311337279	0	20,8,2,11	1	1	0	0.845391150103	0	2	T,A	T,T	0.25	0.256429528948	0	NA	NA	94,22,14,41	1	1	0	3.30422106141	0	2	T,A	T,T	0.25	0.235431382108	0	NA	NA	164,39,7,57	1	1	0	0.55220136573	0
chr6_ref_v2	106279	0	C,CT,CTT	1	1	2,13,4,79,39,15	1	1	0	2	CT,CTT	CT,CT	0.25	0.31821971767	0	1,2,0,4,4,1	1	0	0	1.04306000744	0	2	NA	NA	NA	NA	0	NA	NA	3,4,1,28,36,5	1	1	0	4.49297475768	0	2	CT,CTT	C,CTT	0.125	0.437065604635	0	NA	NA	0,6,1,26,60,5	1	1	0	13.7892586432	0
chr6_ref_v2	119286	0	GA,G	1	1	161,216,25,37	1	1	0	2	GA,GA	GA,G	0.125	0.00226836444344	0	11,14,2,4	1	1	0	0.641871161571	0	2	GA,GA	GA,G	0.25	0.0314671955334	0	NA	NA	108,112,15,22	1	1	0	1.36576049998	0	2	GA,GA	GA,G	0.125	0.0382505999102	0	NA	NA	136,218,16,33	1	1	0	1.57348992912	0
chr6_ref_v2	155987	0	G,GT,GTT	1	1	16,47,56,128,22,19	1	1	0	2	GT,GT	GT,GTT	0.125	0.388694306527	0	2,1,1,16,0,2	1	1	0	2.34988602199	0	2	GT,GT	GT,GTT	0.125	0.396805572794	0	NA	NA	7,13,11,61,8,8	1	1	0	2.17407593592	0	2	GT,GT	GT,GTT	0.125	0.357175859736	0	NA	NA	0,19,14,89,17,11	1	1	0	4.70361201105	0
chr6_ref_v2	174047	0	CT,C	1	1	156,165,14,18	1	1	0	2	CT,CT	NA	NA	0.590047656785	0	21,17,2,1	1	1	0	0.655327002053	0	2	CT,CT	NA	NA	0.880118875524	0	NA	NA	90,88,4,17	1	1	0	1.62198326528	0	2	CT,CT	NA	NA	0.323537704516	0	NA	NA	120,124,16,11	1	1	0	1.12843282117	0
chr6_ref_v2	193343	0	T,G	0	0	167,303,77,0	1	1	0	2	T,T	T,G	0.25	0.149886281041	0	8,22,7,0	1	1	0	0.613145363686	0	2	T,T	T,G	0.5	0.223143551314	0	NA	NA	33,152,82,0	1	1	0	15.3051523462	0	2	T,G	T,T	0.25	0.290689593516	0	NA	NA	55,272,102,1	1	1	0	11.7643299575	0
chr6_ref_v2	210068	0	AT,A	1	1	126,32,33,5	1	1	0	2	AT,AT	NA	NA	0.113040863139	0	5,1,2,1	1	0	0	0.785431126777	0	2	NA	NA	NA	NA	0	NA	NA	62,16,14,0	1	1	0	0.659553353294	0	2	AT,AT	NA	NA	0.0323781466419	0	NA	NA	104,16,18,2	1	1	0	2.15625001372	0
chr6_ref_v2	221932	0	GA,G	1	1	238,322,0,0	1	1	0	2	GA,GA	NA	NA	0.000200431939516	0	13,37,0,0	1	1	0	2.22972526762	0	2	GA,GA	NA	NA	0.000200260245681	0	NA	NA	141,157,0,0	1	1	0	1.33839476862	0	2	GA,GA	NA	NA	0.000205241283536	0	NA	NA	75,98,78,90	1	1	0	374.023715955	1
chr6_ref_v2	226132	0	CAAA,C	1	1	13,9,235,147	1	1	0	2	C,C	CAAA,C	0.125	0.146327954146	1	0,0,15,7	1	1	0	0.653212033226	0	2	C,C	NA	NA	0.0	0	NA	NA	5,11,136,61	1	1	0	2.25173978987	0	2	C,C	CAAA,C	0.125	0.197435194604	1	NA	NA	9,15,203,78	1	1	0	3.3117474051	0
chr6_ref_v2	226616	0	A,AAAAATATAGG	1	0	3,5,119,145	1	1	0	2	AAAAATATAGG,AAAAATATAGG	A,AAAAATATAGG	0.125	0.788457360364	0	0,1,19,15	1	1	0	0.867812151251	0	2	AAAAATATAGG,AAAAATATAGG	NA	NA	0.0289875368733	0	NA	NA	0,1,55,75	1	1	0	0.726314229395	0	2	AAAAATATAGG,AAAAATATAGG	NA	NA	0.00766287274557	0	NA	NA	0,3,85,110	1	1	0	0.60657434118	0
chr6_ref_v2	227352	0	TACGCAC,T	0	0	0,2,155,318	1	1	0	2	T,T	NA	NA	0.409684523651	0	0,3,15,24	1	1	0	4.6899371147	0	2	T,T	TACGCAC,T	0.25	0.331357135954	0	NA	NA	0,0,93,179	1	1	0	0.550038980479	0	2	T,T	NA	NA	0.0	0	NA	NA	0,0,101,285	1	1	0	2.8576599454	0
chr6_ref_v2	227479	0	C,CT	1	1	20,5,47,79	1	1	0	2	CT,CT	NA	NA	0.395123243829	0	1,0,2,3	1	0	0	0.268830865716	0	2	NA	NA	NA	NA	0	NA	NA	4,0,17,39	1	1	0	1.59115320706	0	2	CT,CT	NA	NA	0.998909476966	0	NA	NA	1,4,47,51	1	1	0	3.65856879015	0
chr6_ref_v2	247315	0	G,A	0	0	412,317,0,0	1	1	0	2	G,G	NA	NA	0.0	0	38,34,0,0	1	1	0	0.540307685568	0	2	G,G	NA	NA	0.0	0	NA	NA	246,142,0,0	1	1	0	2.68891137176	0	2	G,G	NA	NA	0.0	0	NA	NA	334,240,0,0	1	1	0	0.6653341168	0
chr6_ref_v2	263882	0	C,T	0	0	383,334,0,0	1	1	0	2	C,C	NA	NA	0.0	0	36,31,0,0	1	1	0	0.36973092462	0	2	C,C	NA	NA	0.0	0	NA	NA	172,149,37,34	1	1	0	316.026520265	1	2	C,C	C,T	0.5	0.410148957421	1	NA	NA	263,262,0,0	1	1	0	1.19560192124	0
chr6_ref_v2	265223	0	C,CTACGACTCCTTGATTACCCCTGTAAATCCTTGTAATAA	0	0	0,0,138,141	1	1	0	2	CTACGACTCCTTGATTACCCCTGTAAATCCTTGTAATAA,CTACGACTCCTTGATTACCCCTGTAAATCCTTGTAATAA	NA	NA	0.0	0	0,0,10,13	1	1	0	0.463290570224	0	2	CTACGACTCCTTGATTACCCCTGTAAATCCTTGTAATAA,CTACGACTCCTTGATTACCCCTGTAAATCCTTGTAATAA	NA	NA	0.0	0	NA	NA	0,1,72,76	1	1	0	0.444922073713	0	2	CTACGACTCCTTGATTACCCCTGTAAATCCTTGTAATAA,CTACGACTCCTTGATTACCCCTGTAAATCCTTGTAATAA	NA	NA	0.00673403218134	0	NA	NA	0,0,110,101	1	1	0	0.63201012686	0
chr7_ref_v2	214	1	A,AC	0	0	0,0,109,128	1	1	1	2	NA	NA	NA	NA	0	0,0,1,2	1	0	1	0.265850887688	0	2	NA	NA	NA	NA	0	NA	NA	0,0,62,154	1	1	0	7.5123144345	0	2	NA	NA	NA	NA	0	NA	NA	1,0,96,163	1	1	0	2.65628002745	0
chr7_ref_v2	641	1	G,A	0	0	365,335,80,0	1	1	0	2	NA	NA	NA	NA	0	58,15,13,0	1	1	0	5.66566922106	0	2	NA	NA	NA	NA	0	NA	NA	169,156,9,0	1	1	0	3.70161428604	0	2	NA	NA	NA	NA	0	NA	NA	261,248,40,0	1	1	0	1.03919981346	0
chr7_ref_v2	662	1	C,T	0	0	385,339,132,0	1	1	0	2	NA	NA	NA	NA	0	54,18,22,0	1	1	0	3.49056066207	0	2	NA	NA	NA	NA	0	NA	NA	180,167,30,0	1	1	0	2.85583576409	0	2	NA	NA	NA	NA	0	NA	NA	286,250,93,0	1	1	0	0.492449422538	0
chr7_ref_v2	673	1	T,G	0	0	386,327,176,0	1	1	0	2	NA	NA	NA	NA	0	52,21,25,0	1	1	0	2.14161825479	0	2	NA	NA	NA	NA	0	NA	NA	204,164,51,0	1	1	0	2.83269873238	0	2	NA	NA	NA	NA	0	NA	NA	284,247,132,0	1	1	0	0.430513263665	0
chr7_ref_v2	680	1	T,C	0	0	374,317,188,0	1	1	0	2	NA	NA	NA	NA	0	52,20,27,0	1	1	0	2.3063900049	0	2	NA	NA	NA	NA	0	NA	NA	207,156,58,0	1	1	0	3.21900289737	0	2	NA	NA	NA	NA	0	NA	NA	275,247,144,0	1	1	0	0.531101309747	0
chr7_ref_v2	686	1	A,T	1	0	388,318,210,0	1	1	0	2	NA	NA	NA	NA	0	53,19,30,0	1	1	0	2.40630169135	0	2	NA	NA	NA	NA	0	NA	NA	213,148,66,0	1	1	0	3.63371318326	0	2	NA	NA	NA	NA	0	NA	NA	293,247,162,0	1	1	0	0.430971262522	0
chr7_ref_v2	784	0	T,A	0	0	455,329,396,19	1	1	1	2	T,A	T,T	0.25	0.125304876354	0	46,20,26,0	1	1	0	2.05175873548	0	2	T,A	T,T	0.5	0.204794412646	0	NA	NA	226,151,247,20	1	1	1	3.90662614826	0	2	T,A	T,T	0.125	0.0936821007669	0	NA	NA	390,233,372,20	1	1	1	2.3697521152	0
chr7_ref_v2	927	1	T,C	1	0	392,412,12,373	1	1	1	2	NA	NA	NA	NA	0	53,52,2,32	1	1	1	1.17906598968	0	2	NA	NA	NA	NA	0	NA	NA	251,238,8,245	1	1	1	0.823310445897	0	2	NA	NA	NA	NA	0	NA	NA	328,363,8,350	1	1	1	1.0641216652	0
chr7_ref_v2	932	1	G,C	0	0	395,413,6,370	1	1	1	2	NA	NA	NA	NA	0	53,53,1,33	1	1	1	1.06828821866	0	2	NA	NA	NA	NA	0	NA	NA	253,238,5,249	1	1	1	1.09130778947	0	2	NA	NA	NA	NA	0	NA	NA	329,361,4,353	1	1	1	1.34331971597	0
chr7_ref_v2	934	1	T,C	0	0	398,411,3,368	1	1	1	2	NA	NA	NA	NA	0	54,53,1,34	1	1	1	1.03141143934	0	2	NA	NA	NA	NA	0	NA	NA	255,241,4,249	1	1	1	1.30281950046	0	2	NA	NA	NA	NA	0	NA	NA	332,365,4,356	1	1	1	1.47509984702	0
chr7_ref_v2	937	1	A,T	0	0	398,402,3,375	1	1	1	2	NA	NA	NA	NA	0	55,53,1,33	1	1	1	1.23877017993	0	2	NA	NA	NA	NA	0	NA	NA	252,239,3,252	1	1	1	1.01940547933	0	2	NA	NA	NA	NA	0	NA	NA	335,361,4,349	1	1	1	0.955837284213	0
chr7_ref_v2	954	1	A,G	0	0	413,421,0,387	1	1	1	2	NA	NA	NA	NA	0	55,52,1,32	1	1	1	2.29585639097	0	2	NA	NA	NA	NA	0	NA	NA	245,238,2,258	1	1	1	1.75866295799	0	2	NA	NA	NA	NA	0	NA	NA	343,360,0,354	1	1	1	0.957382816738	0
chr7_ref_v2	978	1	A,G	1	0	422,416,0,336	1	1	1	2	NA	NA	NA	NA	0	49,52,0,25	1	1	1	1.32498644668	0	2	NA	NA	NA	NA	0	NA	NA	243,237,1,218	1	1	1	1.21871161642	0	2	NA	NA	NA	NA	0	NA	NA	342,367,0,293	1	1	1	0.654651743808	0
chr7_ref_v2	981	1	G,T	0	0	424,412,0,327	1	1	1	2	NA	NA	NA	NA	0	50,50,0,23	1	1	1	1.36891813232	0	2	NA	NA	NA	NA	0	NA	NA	241,235,1,210	1	1	1	1.16111961826	0	2	NA	NA	NA	NA	0	NA	NA	342,366,0,283	1	1	1	0.778855313274	0
chr7_ref_v2	988	1	G,T	0	0	420,398,0,299	1	1	1	2	NA	NA	NA	NA	0	52,51,0,21	1	1	0	1.48101216072	0	2	NA	NA	NA	NA	0	NA	NA	232,226,0,192	1	1	1	1.22483924085	0	2	NA	NA	NA	NA	0	NA	NA	351,355,0,253	1	1	1	0.724108298829	0
chr7_ref_v2	995	1	A,C	1	0	422,384,0,260	1	1	1	2	NA	NA	NA	NA	0	50,49,0,17	1	1	0	1.47460739265	0	2	NA	NA	NA	NA	0	NA	NA	245,222,0,166	1	1	1	0.820401374422	0	2	NA	NA	NA	NA	0	NA	NA	355,345,0,224	1	1	1	0.683255786312	0
chr7_ref_v2	1011	1	A,G	1	0	422,398,0,173	1	1	0	2	NA	NA	NA	NA	0	46,55,0,12	1	1	0	1.58298699429	0	2	NA	NA	NA	NA	0	NA	NA	258,215,0,113	1	1	0	0.921252078784	0	2	NA	NA	NA	NA	0	NA	NA	349,344,0,169	1	1	0	1.30119222135	0
chr7_ref_v2	1016	1	GA,G	0	0	421,417,0,143	1	1	0	2	NA	NA	NA	NA	0	46,51,0,7	1	1	0	1.30812260491	0	2	NA	NA	NA	NA	0	NA	NA	255,219,0,99	1	1	0	1.47964547081	0	2	NA	NA	NA	NA	0	NA	NA	351,338,0,139	1	1	0	1.3943249382	0
chr7_ref_v2	1021	1	G,T	0	0	411,408,0,140	1	1	0	2	NA	NA	NA	NA	0	43,50,0,7	1	1	0	1.35763721204	0	2	NA	NA	NA	NA	0	NA	NA	246,214,0,96	1	1	0	1.41649694903	0	2	NA	NA	NA	NA	0	NA	NA	351,320,0,136	1	1	0	1.42043271881	0
chr7_ref_v2	7760	0	G,T	1	0	0,0,0,1	0	0	1	2	NA	NA	NA	NA	0	0,0,0,0	0	0	1	0.0	0	2	NA	NA	NA	NA	0	NA	NA	0,0,0,0	0	0	1	0.0	0	2	NA	NA	NA	NA	0	NA	NA	0,0,0,0	0	0	1	0.0	0
chr7_ref_v2	24059	0	C,A	0	0	416,51,0,33	1	1	0	2	C,C	C,A	0.125	0.0880814680495	0	42,8,0,2	1	1	0	0.842410682935	0	2	C,C	C,A	0.125	0.105360515658	0	NA	NA	232,20,0,62	1	1	0	15.5234014794	0	2	C,C	C,A	0.5	0.287682072452	0	NA	NA	325,32,0,98	1	1	0	26.2001458487	0
chr7_ref_v2	43267	0	CA,C	1	1	211,83,29,11	1	1	0	2	CA,CA	NA	NA	0.27904274968	0	27,17,8,0	1	1	0	1.2930008351	0	2	CA,CA	NA	NA	0.0862879826731	0	NA	NA	86,32,15,0	1	1	0	0.933184681933	0	2	CA,CA	NA	NA	0.184372494174	0	NA	NA	126,55,28,8	1	1	0	1.69834443659	0
chr7_ref_v2	49695	0	A,C	0	0	350,122,0,81	1	1	0	2	A,A	A,C	0.25	0.195650410734	0	37,10,0,6	1	1	0	0.712089727725	0	2	A,A	A,C	0.25	0.0684468579655	0	NA	NA	216,21,1,62	1	1	0	6.95301809152	0	2	A,A	A,C	0.5	0.226313126075	0	NA	NA	336,48,0,93	1	1	0	6.29772700769	0
chr7_ref_v2	69353	0	T,TAC	1	1	14,32,113,139	1	1	0	2	TAC,TAC	NA	NA	0.300196411918	0	0,2,7,8	1	0	0	0.397294711595	0	2	NA	NA	NA	NA	0	NA	NA	5,12,37,66	1	1	0	1.40279879004	0	2	TAC,TAC	NA	NA	0.341694733494	0	NA	NA	12,21,64,111	1	1	0	1.54023226559	0
chr7_ref_v2	74005	0	A,C	0	0	324,166,0,91	1	1	0	2	A,A	A,C	0.25	0.273293335	0	34,11,0,11	1	1	0	0.654185160018	0	2	A,A	A,C	0.5	0.223143551314	0	NA	NA	155,59,0,94	1	1	0	11.7979235168	0	2	A,A	A,C	0.5	0.286513165247	0	NA	NA	241,62,0,132	1	1	0	16.8231941814	0
chr7_ref_v2	76710	0	GA,G	1	1	208,212,27,24	1	1	0	2	GA,GA	NA	NA	0.237186395096	0	22,20,3,3	1	1	0	0.449601588856	0	2	GA,GA	GA,G	0.125	0.178425742277	0	NA	NA	130,106,9,13	1	1	0	1.62599144116	0	2	GA,GA	NA	NA	0.00095627887565	0	NA	NA	157,145,13,11	1	1	0	1.14566214963	0
chr7_ref_v2	79003	0	GTA,G,GTATA	1	1	18,23,8,11,0,5	1	1	1	2	GTA,GTA	GTA,G	0.25	0.205389446314	0	8,5,2,2,0,0	1	0	0	1.17588648922	0	2	NA	NA	NA	NA	0	NA	NA	8,7,1,1,1,6	1	1	1	2.36144243908	0	2	GTA,GTATA	GTA,GTA	0.25	0.663995215085	0	NA	NA	25,28,4,3,0,0	1	1	1	2.74628183015	0
chr7_ref_v2	80603	0	T,TAAAAAAA	1	1	6,1,50,1	1	1	1	2	TAAAAAAA,TAAAAAAA	T,TAAAAAAA	0.25	0.0400053346137	0	2,0,11,0	1	0	0	0.403444013358	0	2	NA	NA	NA	NA	0	NA	NA	1,0,32,0	1	1	0	1.35009538406	0	2	TAAAAAAA,TAAAAAAA	NA	NA	0.0	0	NA	NA	6,0,45,1	1	1	0	0.345084602746	0
chr7_ref_v2	89202	0	A,C	0	0	368,147,0,71	1	1	0	2	A,A	A,C	0.25	0.0215906325924	0	33,13,0,5	1	1	0	0.444416392451	0	2	A,A	A,C	0.25	0.0909717782057	0	NA	NA	237,41,1,51	1	1	0	5.15884510994	0	2	A,A	A,C	0.25	0.269532753946	0	NA	NA	277,80,0,87	1	1	0	6.00527303016	0
chr7_ref_v2	89900	0	A,AT	1	1	197,197,2,4	1	1	0	2	A,A	NA	NA	1.35869719111	0	33,42,2,3	1	1	0	2.05335810788	0	2	A,A	NA	NA	0.0313910087278	0	NA	NA	56,52,54,52	1	1	0	320.901325471	1	2	A,AT	NA	NA	0.0498465986123	0	g.89900_89901insT	0	148,195,1,3	1	1	0	2.27852891771	0
chr7_ref_v2	102488	0	TA,T	1	1	193,177,9,8	1	1	0	2	TA,TA	NA	NA	1.10484676557	0	16,22,3,4	1	1	0	2.68835537197	0	2	TA,TA	TA,T	0.125	0.164217995495	0	NA	NA	91,67,4,15	1	1	0	5.71981778835	0	2	TA,TA	NA	NA	0.0787744821028	0	NA	NA	117,139,8,8	1	1	0	1.39433783995	0
chr7_ref_v2	104052	0	G,T	0	0	74,312,123,1	1	1	0	2	G,G	G,T	0.5	0.0369435151917	0	7,39,9,0	1	1	0	1.07874837607	0	2	G,G	G,T	0.25	0.41985384556	0	NA	NA	20,161,119,1	1	1	0	9.86444734641	0	2	G,T	G,G	0.25	0.0998203352822	0	NA	NA	31,264,160,1	1	1	0	8.07497069323	0
chr7_ref_v2	120917	0	A,C	1	0	248,355,0,1	1	1	0	2	A,A	NA	NA	0.00165700120763	0	23,21,0,0	1	1	0	1.08967064764	0	2	A,A	NA	NA	0.0	0	NA	NA	130,189,0,0	1	1	0	0.423639904892	0	2	A,A	NA	NA	0.0	0	NA	NA	109,153,79,136	1	1	0	420.317410293	1
chr7_ref_v2	124376	0	GA,G	1	1	179,140,10,8	1	1	0	2	GA,GA	NA	NA	0.899376448876	0	7,12,4,0	1	1	0	3.28579574807	0	2	GA,GA	GA,G	0.25	0.113789854241	0	NA	NA	104,66,2,4	1	1	0	1.21356662463	0	2	GA,GA	NA	NA	1.30465739606	0	NA	NA	128,105,3,7	1	1	0	0.566673837638	0
chr7_ref_v2	138549	0	C,A	1	0	261,170,0,17	1	1	0	2	C,C	C,A	0.125	0.467686131105	0	29,18,0,0	1	1	0	0.553249557171	0	2	C,C	NA	NA	0.0	0	NA	NA	157,27,0,41	1	1	0	22.0787047194	0	2	C,C	C,A	0.5	0.378653850658	0	NA	NA	248,49,0,45	1	1	0	18.3106715903	0
chr7_ref_v2	140314	0	T,TA,A	1	1	17,13,17,4,5,26	1	1	1	2	T,A	TA,A	0.5	0.698899677608	0	0,2,2,0,0,4	1	0	0	0.66141504484	0	2	NA	NA	NA	NA	0	NA	NA	14,7,2,2,0,10	1	1	0	2.33746958233	0	2	T,A	T,TA	0.25	0.669183485922	0	NA	NA	9,15,4,2,5,14	1	1	0	2.20344086642	0
chr7_ref_v2	154580	0	TA,T	1	1	134,115,23,21	1	1	0	2	TA,TA	NA	NA	0.195213526107	0	18,14,3,2	1	1	0	0.424339162524	0	2	TA,TA	NA	NA	0.364927862307	0	NA	NA	50,60,11,4	1	1	0	1.61660930088	0	2	TA,TA	NA	NA	0.327943022967	0	NA	NA	74,92,13,12	1	1	0	2.15136237295	0
chr7_ref_v2	167251	0	CA,C	1	1	49,103,14,53	1	1	0	2	CA,CA	CA,C	0.25	0.026641690715	0	2,6,1,6	1	0	0	0.915201529362	0	2	NA	NA	NA	NA	0	NA	NA	12,46,3,18	1	1	0	1.56055999157	0	2	CA,CA	CA,C	0.25	0.0572358495867	0	NA	NA	36,60,7,30	1	1	0	0.944043500404	0
chr7_ref_v2	167623	0	C,A	1	0	213,40,1,48	1	1	0	2	C,C	C,A	0.25	0.304340958438	0	16,4,0,4	1	1	0	0.42299926688	0	2	C,C	C,A	0.5	0.287682072452	0	NA	NA	118,25,0,45	1	1	0	2.64075870827	0	2	C,C	C,A	0.5	0.0355909451027	0	NA	NA	158,27,0,41	1	1	0	0.700921911138	0
chr7_ref_v2	167641	0	G,A	1	0	105,224,52,0	1	1	0	2	G,G	G,A	0.25	0.120144311842	0	10,23,2,0	1	1	0	0.692988537911	0	2	G,G	G,A	0.125	0.321550970533	0	NA	NA	38,129,32,0	1	1	0	1.53588361645	0	2	G,G	G,A	0.25	0.324423898105	0	NA	NA	68,166,63,6	1	1	0	5.56678269252	0
chr7_ref_v2	190779	0	GA,G	1	1	201,209,25,18	1	1	0	2	GA,GA	NA	NA	0.279514147992	0	26,20,1,4	1	1	0	0.907295322785	0	2	GA,GA	NA	NA	0.309449168663	0	NA	NA	102,105,11,15	1	1	0	1.34374704134	0	2	GA,GA	NA	NA	0.0352406834862	0	NA	NA	137,178,13,20	1	1	0	1.55091015435	0
chr7_ref_v2	193271	0	G,T	1	0	120,329,10,0	1	1	0	2	G,G	G,T	0.125	1.00107741384	0	8,32,0,0	1	1	0	0.823854714681	0	2	G,G	NA	NA	0.0	0	NA	NA	28,182,39,0	1	1	0	24.2485779496	0	2	G,G	G,T	0.25	0.287682072452	0	NA	NA	30,248,68,0	1	1	0	310.564071806	0
chr7_ref_v2	209633	0	T,C	0	0	314,274,0,0	1	1	0	2	T,T	NA	NA	0.0	0	26,31,0,0	1	1	0	0.875450130008	0	2	T,T	NA	NA	0.0	0	NA	NA	211,153,0,0	1	1	0	1.40940026683	0	2	T,T	NA	NA	0.0	0	NA	NA	262,226,0,0	1	1	0	0.411296040123	0
chr7_ref_v2	213939	0	A,C	1	0	176,72,0,54	1	1	0	2	A,A	A,C	0.5	0.407483272264	0	19,15,0,10	1	1	0	1.20587220696	0	2	A,A	A,C	0.5	0.0298529631497	0	NA	NA	96,37,0,27	1	1	0	0.491240091467	0	2	A,A	A,C	0.25	0.387765531009	0	NA	NA	145,43,0,69	1	1	0	3.90171801409	0
chr7_ref_v2	226614	0	G,A	0	0	354,397,0,0	1	1	0	2	G,G	NA	NA	0.0	0	22,21,0,0	1	1	0	0.472601979176	0	2	G,G	NA	NA	0.0	0	NA	NA	205,209,0,0	1	1	0	0.763167759831	0	2	G,G	NA	NA	0.0	0	NA	NA	261,308,0,0	1	1	0	0.559735285267	0
chr7_ref_v2	233142	0	G,A	0	0	293,302,0,0	1	1	0	2	G,G	NA	NA	0.0	0	36,21,0,0	1	1	0	1.83899765711	0	2	G,G	NA	NA	0.0	0	NA	NA	153,144,0,0	1	1	0	0.643939068438	0	2	G,G	NA	NA	0.0	0	NA	NA	121,95,127,104	1	1	0	430.7151008	1
chr7_ref_v2	245642	0	T,TCAA	1	1	0,3,124,116	1	1	0	2	TCAA,TCAA	NA	NA	1.41285160799	0	0,0,5,5	1	0	0	0.310676447916	0	2	NA	NA	NA	NA	0	NA	NA	2,3,62,87	1	1	0	1.96295433792	0	2	TCAA,TCAA	NA	NA	1.21346103823	0	NA	NA	0,2,84,91	1	1	0	0.742237667031	0
chr7_ref_v2	251748	0	G,A	0	0	319,331,0,0	1	1	0	2	G,G	NA	NA	0.0	0	33,37,0,0	1	1	0	0.415720965163	0	2	G,G	NA	NA	0.0	0	NA	NA	192,201,0,0	1	1	0	0.405081742903	0	2	G,G	NA	NA	0.0	0	NA	NA	144,167,148,170	1	1	0	511.536889469	1
chr7_ref_v2	257931	0	A,G	1	0	267,279,0,0	1	1	0	2	A,A	NA	NA	0.0	0	8,13,14,15	1	1	0	310.115014339	1	2	A,G	G,G	0.125	0.0714589639821	0	g.257931A>G	0	174,153,0,0	1	1	0	1.22392120739	0	2	A,A	NA	NA	0.0	0	NA	NA	210,240,0,0	1	1	0	0.747249038051	0
chr7_ref_v2	269221	0	C,T	1	0	289,197,0,0	1	1	0	2	C,C	NA	NA	0.0	0	48,27,0,0	1	1	0	0.621935853471	0	2	C,C	NA	NA	0.0	0	NA	NA	139,88,0,0	1	1	0	0.517369868132	0	2	C,C	NA	NA	0.0	0	NA	NA	190,165,1,0	1	1	0	1.9324975678	0
chr7_ref_v2	270312	0	A,ATG	1	1	2,2,218,174	1	1	0	2	ATG,ATG	NA	NA	0.00247877368845	0	0,0,20,27	1	1	0	1.39693541367	0	2	ATG,ATG	NA	NA	0.0057544771882	0	NA	NA	4,0,110,92	1	1	0	1.7158309667	0	2	ATG,ATG	NA	NA	0.9263437209	0	NA	NA	0,1,176,151	1	1	0	0.654642875322	0
chr7_ref_v2	272292	0	G,GAT	1	1	13,16,58,75	1	1	1	2	GAT,GAT	NA	NA	0.0678861137359	0	4,5,14,19	1	1	0	0.534140482602	0	2	GAT,GAT	G,GAT	0.125	0.0765127503812	0	NA	NA	4,5,22,37	1	1	1	0.963983557713	0	2	GAT,GAT	NA	NA	0.223115552177	0	NA	NA	9,7,50,64	1	1	0	0.785618364469	0
chr7_ref_v2	274695	0	C,CTATATATA,CTATATATATA	1	1	0,1,13,21,25,54	1	1	1	2	CTATATATATA,CTATATATATA	CTATATATA,CTATATATATA	0.25	0.0803091852737	0	0,0,9,11,11,14	1	1	0	1.42938321693	0	2	CTATATATA,CTATATATATA	CTATATATATA,CTATATATATA	0.25	0.0883324127363	0	NA	NA	0,0,6,7,18,18	1	1	1	1.91193268136	0	2	CTATATATATA,CTATATATATA	CTATATATA,CTATATATATA	0.25	0.0669847667577	0	NA	NA	0,0,9,7,23,23	1	1	1	2.39674714601	0
chr7_ref_v2	278777	0	C,CT	1	1	9,26,28,29	1	1	0	2	C,CT	CT,CT	0.5	0.0655790657636	0	0,2,3,3	1	0	0	0.462337978267	0	2	NA	NA	NA	NA	0	NA	NA	1,16,9,10	1	1	0	1.60729954496	0	2	C,CT	CT,CT	0.25	0.0397098565435	0	NA	NA	0,14,11,20	1	1	0	1.52626727742	0
chr7_ref_v2	281600	0	AT,A,ATT	1	1	85,66,18,11,8,8	1	1	0	2	AT,AT	NA	NA	0.255297439392	0	6,10,2,2,2,3	1	1	0	1.29098852857	0	2	AT,AT	AT,ATT	0.25	0.257522027915	0	NA	NA	41,27,7,3,8,5	1	1	0	1.5764286414	0	2	AT,AT	AT,ATT	0.125	0.256135045185	0	NA	NA	62,27,10,5,11,5	1	1	0	2.0939178576	0
chr7_ref_v2	299289	0	T,G	0	0	165,285,29,0	1	1	0	2	T,T	T,G	0.125	0.00417101298204	0	17,14,2,0	1	1	0	1.60407585851	0	2	T,T	T,G	0.125	0.376711613598	0	NA	NA	48,163,37,0	1	1	0	8.35998027944	0	2	T,T	T,G	0.25	0.231638175306	0	NA	NA	70,241,76,0	1	1	0	21.8445783808	0
chr7_ref_v2	307198	0	TATATGTAC,T	1	0	21,26,2,5	1	1	1	2	TATATGTAC,TATATGTAC	TATATGTAC,T	0.25	0.0416726964006	0	8,6,2,3	1	0	0	1.02538142567	0	2	NA	NA	NA	NA	0	NA	NA	5,11,4,1	1	1	1	2.27335930275	0	2	TATATGTAC,TATATGTAC	TATATGTAC,T	0.5	0.0645385211376	0	NA	NA	14,18,2,3	1	1	1	0.431823733617	0
chr7_ref_v2	307200	0	TATGTAC,T	1	0	8,9,11,16	1	1	1	2	TATGTAC,T	T,T	0.25	0.0482021018179	0	3,7,3,1	1	0	0	2.06662059454	0	2	NA	NA	NA	NA	0	NA	NA	5,3,1,5	1	0	1	1.08912529299	0	2	NA	NA	NA	NA	0	NA	NA	5,4,3,11	1	1	1	0.760418951676	0
chr7_ref_v2	321482	0	CAT,C	1	1	107,135,15,12	1	1	0	2	CAT,CAT	NA	NA	0.134934729257	0	21,14,6,2	1	1	0	1.75666240332	0	2	CAT,CAT	CAT,C	0.25	0.0711784282629	0	NA	NA	47,54,3,9	1	1	0	1.21719042146	0	2	CAT,CAT	NA	NA	0.000547942164048	0	NA	NA	79,102,4,12	1	1	0	0.868765885837	0
chr7_ref_v2	323385	0	A,T	1	0	54,95,58,0	1	1	1	2	A,A	A,T	0.5	0.172203426628	0	11,12,4,0	1	1	0	1.27128997799	0	2	A,A	A,T	0.25	0.41985384556	0	NA	NA	29,55,23,0	1	1	0	0.922248816295	0	2	A,A	A,T	0.5	0.154150679827	0	NA	NA	42,68,35,0	1	1	0	0.718251157402	0
chr7_ref_v2	326264	0	CA,C	1	1	83,80,42,26	1	1	0	2	CA,CA	CA,C	0.25	0.00635758845701	0	12,8,4,3	1	1	0	0.643766284132	0	2	CA,CA	CA,C	0.125	0.0213146184395	0	NA	NA	49,45,5,9	1	1	0	2.73970415217	0	2	CA,CA	NA	NA	0.39838079953	0	NA	NA	68,77,21,20	1	1	0	1.59734103859	0
chr7_ref_v2	364141	0	AT,A	1	1	151,170,10,23	1	1	0	2	AT,AT	NA	NA	0.0706819119858	0	17,22,0,2	1	1	0	0.589444594688	0	2	AT,AT	NA	NA	0.289816114422	0	NA	NA	66,90,5,14	1	1	0	0.694172471829	0	2	AT,AT	NA	NA	0.266416044709	0	NA	NA	107,128,4,10	1	1	0	0.896184242242	0
chr7_ref_v2	366773	0	TA,T,TAA	1	1	38,38,23,14,16,7	1	1	0	2	TA,TA	TA,TAA	0.125	0.608517256129	0	2,2,0,1,1,5	1	0	0	4.96529696775	0	2	NA	NA	NA	NA	0	NA	NA	25,14,8,3,10,10	1	1	0	2.71958137612	0	2	TA,TA	TA,TAA	0.5	0.240152602158	0	NA	NA	30,23,12,7,9,2	1	1	0	1.22191833592	0
chr7_ref_v2	367118	0	A,C	1	0	269,124,0,50	1	1	0	2	A,A	A,C	0.25	0.0960738300896	0	28,16,0,7	1	1	0	0.472715992579	0	2	A,A	A,C	0.25	0.241162056817	0	NA	NA	128,36,0,61	1	1	0	12.0176580768	0	2	A,A	A,C	0.5	0.125880245889	0	NA	NA	203,58,0,68	1	1	0	7.18885113664	0
chr7_ref_v2	386204	0	T,G	0	0	77,197,44,0	1	1	1	2	T,T	T,G	0.25	0.139444532438	0	8,17,6,0	1	1	0	0.60355580349	0	2	T,T	T,G	0.5	0.174353387145	0	NA	NA	28,117,38,0	1	1	0	2.55327905504	0	2	T,T	T,G	0.5	0.214559807623	0	NA	NA	42,164,61,0	1	1	0	4.79078237231	0
chr7_ref_v2	387404	0	T,G	0	0	91,276,81,0	1	1	0	2	T,T	T,G	0.5	0.400030312122	0	6,18,10,0	1	1	0	1.18665998914	0	2	T,G	T,T	0.25	0.269332933784	0	NA	NA	17,151,59,1	1	1	0	4.663808751	0	2	T,T	T,G	0.5	0.068992871487	0	NA	NA	41,220,67,0	1	1	0	2.1413595275	0
chr7_ref_v2	397829	0	GAA,G,GA	1	1	21,19,11,42,14,19	1	1	0	2	GAA,G	G,GA	0.25	0.321138489673	0	1,2,1,8,1,5	1	0	0	0.931743064528	0	2	NA	NA	NA	NA	0	NA	NA	12,11,10,23,10,16	1	1	0	0.863937664588	0	2	GAA,G	G,GA	0.5	0.575426193847	0	NA	NA	11,12,7,26,10,11	1	1	0	0.4987082137	0
chr7_ref_v2	400545	0	G,GT,GTTTTTTT	1	1	8,18,3,26,14,37	1	1	0	2	GT,GTTTTTTT	G,GTTTTTTT	0.25	0.363454737872	0	0,3,0,0,2,6	1	0	0	0.966384153949	0	2	NA	NA	NA	NA	0	NA	NA	3,6,1,9,8,25	1	1	0	1.52839807708	0	2	GT,GTTTTTTT	G,GTTTTTTT	0.25	0.801076537006	0	NA	NA	0,7,3,4,16,25	1	1	0	3.65917451273	0
chr7_ref_v2	401681	1	A,AACAACCT	1	0	0,0,5,200	1	1	1	2	NA	NA	NA	NA	0	0,0,7,23	1	1	0	7.29424938339	0	2	NA	NA	NA	NA	0	NA	NA	0,0,0,111	0	1	0	0.0	0	2	NA	NA	NA	NA	0	NA	NA	0,0,1,189	1	1	0	1.38100930027	0
chr7_ref_v2	401686	1	T,A	1	0	0,0,16,199	1	1	1	2	NA	NA	NA	NA	0	1,0,4,19	1	1	0	2.2803798126	0	2	NA	NA	NA	NA	0	NA	NA	0,0,3,106	1	1	0	1.59313275141	0	2	NA	NA	NA	NA	0	NA	NA	0,0,8,183	1	1	0	1.37141221537	0
chr7_ref_v2	418713	0	G,C	0	0	73,218,46,0	1	1	0	2	G,G	G,C	0.25	0.122734483594	0	9,37,7,1	1	1	0	1.2073274793	0	2	G,G	G,C	0.25	0.196710294246	0	NA	NA	19,123,37,0	1	1	0	3.05087017285	0	2	G,G	G,C	0.5	0.219628609207	0	NA	NA	24,156,46,0	1	1	0	3.4895657758	0
chr7_ref_v2	423353	0	A,G	0	0	1,0,282,198	1	1	0	2	G,G	NA	NA	0.00208116620382	0	0,0,33,24	1	1	0	0.378917622977	0	2	G,G	NA	NA	0.0	0	NA	NA	0,0,144,137	1	1	0	2.32633453538	0	2	G,G	NA	NA	0.0	0	NA	NA	0,0,210,189	1	1	0	2.23628025608	0
chr7_ref_v2	440430	0	C,CA	1	1	93,83,12,16	1	1	0	2	C,C	C,CA	0.125	0.0605129764115	0	5,8,2,0	1	0	0	0.726179399531	0	2	NA	NA	NA	NA	0	NA	NA	50,17,2,8	1	1	0	3.68091782634	0	2	C,C	C,CA	0.125	0.0416532177804	0	NA	NA	70,35,3,6	1	1	0	3.45764292995	0
chr7_ref_v2	463868	0	A,G	0	0	220,267,0,0	1	1	0	2	A,A	NA	NA	0.0	0	21,25,0,0	1	1	0	0.359673480001	0	2	A,A	NA	NA	0.0	0	NA	NA	127,146,0,0	1	1	0	0.484366742407	0	2	A,A	NA	NA	0.0	0	NA	NA	201,221,0,0	1	1	0	0.788481579313	0
chr7_ref_v2	483120	0	TA,T	1	1	170,116,32,22	1	1	0	2	TA,TA	TA,T	0.125	0.0949896170705	0	10,20,1,4	1	1	0	2.77329498585	0	2	TA,TA	NA	NA	0.117994846164	0	NA	NA	91,51,19,4	1	1	0	1.1118635586	0	2	TA,TA	TA,T	0.125	0.207213234447	0	NA	NA	119,85,17,4	1	1	0	1.4764470022	0
chr7_ref_v2	484084	0	CT,C	1	1	126,132,18,23	1	1	0	2	CT,CT	CT,C	0.125	0.032008351371	0	16,15,1,1	1	1	0	0.62709451617	0	2	CT,CT	NA	NA	0.465706780886	0	NA	NA	71,87,11,3	1	1	0	1.66132077873	0	2	CT,CT	NA	NA	0.0517046306201	0	NA	NA	101,113,8,11	1	1	0	1.15585579069	0
chr7_ref_v2	494904	0	G,A	0	0	286,253,0,0	1	1	0	2	G,G	NA	NA	0.0	0	25,33,0,0	1	1	0	1.17336242368	0	2	G,G	NA	NA	0.0	0	NA	NA	174,124,0,0	1	1	0	1.51133788762	0	2	G,G	NA	NA	0.0	0	NA	NA	215,183,0,0	1	1	0	0.466623907399	0
chr7_ref_v2	496718	0	T,TA	1	1	7,4,98,112	1	1	0	2	TA,TA	NA	NA	0.973769361906	0	0,3,14,13	1	1	0	2.02562902962	0	2	TA,TA	NA	NA	0.0657368004188	0	NA	NA	2,5,38,56	1	1	0	1.4806395721	0	2	TA,TA	NA	NA	0.558003061457	0	NA	NA	4,5,65,74	1	1	0	0.894108562352	0
chr7_ref_v2	528289	0	A,C	0	0	290,74,0,35	1	1	0	2	A,A	A,C	0.25	0.367724780125	0	22,2,0,2	1	1	0	0.946642915606	0	2	A,A	A,C	0.25	0.133531392625	0	NA	NA	145,19,0,28	1	1	0	2.89875803713	0	2	A,A	A,C	0.25	0.213339551218	0	NA	NA	242,43,0,44	1	1	0	2.70153917782	0
chr7_ref_v2	530005	0	ATCATCC,A	1	0	40,56,5,16	1	1	0	2	ATCATCC,ATCATCC	ATCATCC,A	0.5	0.421213465076	1	2,4,1,3	1	0	0	0.980035485652	0	2	NA	NA	NA	NA	0	NA	NA	32,45,1,9	1	1	0	0.755753598623	0	2	ATCATCC,ATCATCC	ATCATCC,A	0.25	0.0953101798043	0	NA	NA	58,76,1,15	1	1	0	1.15522027393	0
chr7_ref_v2	530023	0	C,A	1	0	62,91,18,25	1	1	0	2	C,C	C,A	0.5	0.170625517031	1	6,10,0,1	1	0	0	0.77540380182	0	2	NA	NA	NA	NA	0	NA	NA	0,0,0,0	0	0	0	0.0	0	2	NA	NA	NA	NA	0	NA	NA	72,134,21,22	1	1	0	1.95606989494	0
chr7_ref_v2	531833	0	CAT,C	1	1	38,32,4,7	1	1	1	2	CAT,CAT	NA	NA	0.425677134496	0	14,20,2,7	1	1	0	1.18052140394	0	2	CAT,CAT	NA	NA	0.10552876478	0	NA	NA	14,21,1,10	1	1	1	2.41693287753	0	2	CAT,CAT	CAT,C	0.125	0.0420044519543	0	NA	NA	32,27,2,6	1	1	1	0.434562373882	0
chr7_ref_v2	535437	1	T,C	1	0	340,8,19,1	1	1	1	2	NA	NA	NA	NA	0	32,4,1,0	1	1	0	2.41748687688	0	2	NA	NA	NA	NA	0	NA	NA	159,3,16,0	1	1	1	1.67483598413	0	2	NA	NA	NA	NA	0	NA	NA	282,8,13,0	1	1	1	0.633961991893	0
chr7_ref_v2	535874	1	A,G	0	0	0,0,0,2	0	0	1	2	NA	NA	NA	NA	0	0,1,0,0	0	0	1	0.0	0	2	NA	NA	NA	NA	0	NA	NA	0,0,0,0	0	0	1	0.0	0	2	NA	NA	NA	NA	0	NA	NA	0,0,0,1	0	0	1	0.0	0
chr7_ref_v2	535875	1	C,T	0	0	0,0,0,2	0	0	1	2	NA	NA	NA	NA	0	0,1,0,0	0	0	1	0.0	0	2	NA	NA	NA	NA	0	NA	NA	0,0,0,0	0	0	1	0.0	0	2	NA	NA	NA	NA	0	NA	NA	0,0,0,1	0	0	1	0.0	0
chr7_ref_v2	535900	1	TC,T	0	0	0,0,0,2	0	0	1	2	NA	NA	NA	NA	0	0,0,0,0	0	0	1	0.0	0	2	NA	NA	NA	NA	0	NA	NA	0,0,0,0	0	0	1	0.0	0	2	NA	NA	NA	NA	0	NA	NA	0,0,0,1	0	0	1	0.0	0
chr7_ref_v2	535905	1	GAATAT,G	0	0	0,0,0,2	0	0	1	2	NA	NA	NA	NA	0	0,0,0,0	0	0	1	0.0	0	2	NA	NA	NA	NA	0	NA	NA	0,0,0,0	0	0	1	0.0	0	2	NA	NA	NA	NA	0	NA	NA	0,0,0,1	0	0	1	0.0	0
chr7_ref_v2	535915	1	A,G	1	0	0,1,0,2	1	0	1	2	NA	NA	NA	NA	0	0,0,0,0	0	0	1	0.0	0	2	NA	NA	NA	NA	0	NA	NA	0,2,0,0	0	0	1	0.0	0	2	NA	NA	NA	NA	0	NA	NA	0,1,0,1	1	0	1	0.257047928589	0
chr7_ref_v2	535953	1	G,A	0	0	0,7,0,2	1	0	1	2	NA	NA	NA	NA	0	0,0,0,0	0	0	1	0.0	0	2	NA	NA	NA	NA	0	NA	NA	0,4,0,0	0	0	1	0.0	0	2	NA	NA	NA	NA	0	NA	NA	0,4,0,4	1	0	1	1.14553690081	0
chr7_ref_v2	535958	1	A,G	1	0	0,7,0,1	1	0	1	2	NA	NA	NA	NA	0	0,0,0,0	0	0	1	0.0	0	2	NA	NA	NA	NA	0	NA	NA	0,4,0,0	0	0	1	0.0	0	2	NA	NA	NA	NA	0	NA	NA	0,4,0,3	1	0	1	1.38793931379	0
chr7_ref_v2	535990	1	C,T	0	0	0,16,0,2	1	0	1	2	NA	NA	NA	NA	0	0,0,0,0	0	0	1	0.0	0	2	NA	NA	NA	NA	0	NA	NA	0,12,0,0	0	0	1	0.0	0	2	NA	NA	NA	NA	0	NA	NA	0,10,0,4	1	0	1	1.26001959427	0
chr7_ref_v2	536022	1	C,A	0	0	0,3,0,1	1	0	1	2	NA	NA	NA	NA	0	0,0,0,0	0	0	1	0.0	0	2	NA	NA	NA	NA	0	NA	NA	0,3,0,1	1	0	1	0.165201916626	0	2	NA	NA	NA	NA	0	NA	NA	0,3,0,2	1	0	1	0.437846624458	0
chr7_ref_v2	536024	1	A,G	1	0	0,2,0,1	1	0	1	2	NA	NA	NA	NA	0	0,0,0,0	0	0	1	0.0	0	2	NA	NA	NA	NA	0	NA	NA	0,4,0,0	0	0	1	0.0	0	2	NA	NA	NA	NA	0	NA	NA	0,3,0,1	1	0	1	0.22759654469	0
chr7_ref_v2	536040	1	T,C	1	0	0,1,0,1	1	0	1	2	NA	NA	NA	NA	0	0,0,0,0	0	0	1	0.0	0	2	NA	NA	NA	NA	0	NA	NA	0,2,0,0	0	0	1	0.0	0	2	NA	NA	NA	NA	0	NA	NA	0,2,0,1	1	0	1	0.302537012644	0
chr7_ref_v2	536048	1	G,A	0	0	0,1,0,1	1	0	1	2	NA	NA	NA	NA	0	0,0,0,0	0	0	1	0.0	0	2	NA	NA	NA	NA	0	NA	NA	0,2,0,0	0	0	1	0.0	0	2	NA	NA	NA	NA	0	NA	NA	0,2,0,0	0	0	1	0.0	0
chr7_ref_v2	541580	1	C,T	1	0	0,0,1,0	0	0	1	2	NA	NA	NA	NA	0	0,0,0,0	0	0	1	0.0	0	2	NA	NA	NA	NA	0	NA	NA	0,0,0,0	0	0	1	0.0	0	2	NA	NA	NA	NA	0	NA	NA	0,0,0,0	0	0	1	0.0	0
chr7_ref_v2	551822	0	T,G	0	0	112,254,48,0	1	1	0	2	T,T	T,G	0.25	0.0649028862354	0	6,23,2,0	1	1	0	1.0444657941	0	2	T,T	T,G	0.25	0.322773392263	0	NA	NA	32,124,55,0	1	1	0	9.71099484316	0	2	T,T	T,G	0.5	0.0741079721537	0	NA	NA	36,190,74,0	1	1	0	12.0330744925	0
chr7_ref_v2	570835	1	TC,T	1	0	0,0,0,0	0	0	1	2	NA	NA	NA	NA	0	0,0,0,0	0	0	1	0.0	0	2	NA	NA	NA	NA	0	NA	NA	0,0,0,0	0	0	1	0.0	0	2	NA	NA	NA	NA	0	NA	NA	0,0,1,0	0	0	1	0.0	0
chr7_ref_v2	570839	1	A,AG	0	0	0,0,0,0	0	0	1	2	NA	NA	NA	NA	0	0,0,0,0	0	0	1	0.0	0	2	NA	NA	NA	NA	0	NA	NA	0,0,0,0	0	0	1	0.0	0	2	NA	NA	NA	NA	0	NA	NA	0,0,1,0	0	0	1	0.0	0
chr7_ref_v2	570840	1	A,G	0	0	0,0,0,0	0	0	1	2	NA	NA	NA	NA	0	0,0,0,0	0	0	1	0.0	0	2	NA	NA	NA	NA	0	NA	NA	0,0,0,0	0	0	1	0.0	0	2	NA	NA	NA	NA	0	NA	NA	0,0,1,0	0	0	1	0.0	0
chr7_ref_v2	570848	1	A,G	1	0	0,0,0,0	0	0	1	2	NA	NA	NA	NA	0	0,0,0,0	0	0	1	0.0	0	2	NA	NA	NA	NA	0	NA	NA	0,0,0,0	0	0	1	0.0	0	2	NA	NA	NA	NA	0	NA	NA	0,0,1,0	0	0	1	0.0	0
chr7_ref_v2	570852	1	T,C	1	0	0,0,0,0	0	0	1	2	NA	NA	NA	NA	0	0,0,0,0	0	0	1	0.0	0	2	NA	NA	NA	NA	0	NA	NA	0,0,0,0	0	0	1	0.0	0	2	NA	NA	NA	NA	0	NA	NA	0,0,1,0	0	0	1	0.0	0
chr7_ref_v2	570854	1	C,A	0	0	0,0,0,0	0	0	1	2	NA	NA	NA	NA	0	0,0,0,0	0	0	1	0.0	0	2	NA	NA	NA	NA	0	NA	NA	0,0,0,0	0	0	1	0.0	0	2	NA	NA	NA	NA	0	NA	NA	0,0,1,0	0	0	1	0.0	0
chr7_ref_v2	570887	1	G,A	1	0	0,0,0,0	0	0	1	2	NA	NA	NA	NA	0	0,0,0,0	0	0	1	0.0	0	2	NA	NA	NA	NA	0	NA	NA	0,0,0,0	0	0	1	0.0	0	2	NA	NA	NA	NA	0	NA	NA	0,0,1,0	0	0	1	0.0	0
chr7_ref_v2	570892	1	T,C	1	0	0,0,0,0	0	0	1	2	NA	NA	NA	NA	0	0,0,0,0	0	0	1	0.0	0	2	NA	NA	NA	NA	0	NA	NA	0,0,0,0	0	0	1	0.0	0	2	NA	NA	NA	NA	0	NA	NA	0,0,1,0	0	0	1	0.0	0
chr7_ref_v2	570893	1	G,A	1	0	0,0,0,0	0	0	1	2	NA	NA	NA	NA	0	0,0,0,0	0	0	1	0.0	0	2	NA	NA	NA	NA	0	NA	NA	0,0,0,0	0	0	1	0.0	0	2	NA	NA	NA	NA	0	NA	NA	0,0,1,0	0	0	1	0.0	0
chr7_ref_v2	573136	1	T,A	1	0	0,0,0,1	0	0	1	2	NA	NA	NA	NA	0	0,0,0,0	0	0	1	0.0	0	2	NA	NA	NA	NA	0	NA	NA	0,0,0,0	0	0	1	0.0	0	2	NA	NA	NA	NA	0	NA	NA	0,0,0,0	0	0	1	0.0	0
chr7_ref_v2	573143	1	G,T	1	0	0,0,0,1	0	0	1	2	NA	NA	NA	NA	0	0,0,0,0	0	0	1	0.0	0	2	NA	NA	NA	NA	0	NA	NA	0,0,0,0	0	0	1	0.0	0	2	NA	NA	NA	NA	0	NA	NA	0,0,0,0	0	0	1	0.0	0
chr7_ref_v2	582519	0	TA,T,TAA	1	1	46,32,22,15,16,7	1	1	0	2	TA,TA	TA,TAA	0.125	0.655439496696	0	8,6,3,0,2,2	1	1	0	0.610882967646	0	2	TA,TA	TA,TAA	0.25	0.149223220438	0	NA	NA	23,11,4,3,3,3	1	1	0	1.76506491596	0	2	TA,TA	TA,TAA	0.125	0.202602949261	0	NA	NA	34,21,16,14,4,4	1	1	0	0.986813409425	0
chr7_ref_v2	607856	0	T,C	1	0	286,246,0,0	1	1	0	2	T,T	NA	NA	0.0	0	34,29,0,0	1	1	0	0.367352377438	0	2	T,T	NA	NA	0.0	0	NA	NA	145,189,0,0	1	1	0	4.45157905252	0	2	T,T	NA	NA	0.0	0	NA	NA	102,135,106,134	1	1	0	432.278448041	1
chr7_ref_v2	610583	0	T,C	0	0	286,215,0,0	1	1	0	2	T,T	NA	NA	0.0	0	33,27,0,0	1	1	0	0.413354679864	0	2	T,T	NA	NA	0.0	0	NA	NA	65,62,66,57	1	1	0	343.114492819	1	2	T,C	NA	NA	0.0320027310862	0	g.610583T>C	0	244,162,1,0	1	1	0	0.917125421747	0
chr7_ref_v2	611733	0	CAT,C	1	1	93,112,13,15	1	1	0	2	CAT,CAT	NA	NA	0.0673606619318	0	25,28,4,7	1	1	0	0.990202050547	0	2	CAT,CAT	CAT,C	0.25	0.167668549207	0	NA	NA	31,45,7,3	1	1	0	0.70607840707	0	2	CAT,CAT	NA	NA	0.102613561925	0	NA	NA	57,70,10,10	1	1	0	0.607613807052	0
chr7_ref_v2	616160	0	AT,A	1	1	147,110,48,26	1	1	0	2	AT,AT	AT,A	0.125	0.0846104132247	0	12,13,5,2	1	1	0	0.628006441467	0	2	AT,AT	NA	NA	0.109058491982	0	NA	NA	78,50,10,13	1	1	0	1.59579224823	0	2	AT,AT	NA	NA	0.148817459392	0	NA	NA	109,73,27,18	1	1	0	0.838816208437	0
chr7_ref_v2	639662	0	G,GAAAAAAAAAAAAAAA	1	1	1,3,13,40	1	1	0	2	GAAAAAAAAAAAAAAA,GAAAAAAAAAAAAAAA	G,GAAAAAAAAAAAAAAA	0.125	0.12405264867	0	0,1,3,4	1	0	0	0.583144494143	0	2	NA	NA	NA	NA	0	NA	NA	0,1,8,15	1	1	0	0.798603341456	0	2	GAAAAAAAAAAAAAAA,GAAAAAAAAAAAAAAA	G,GAAAAAAAAAAAAAAA	0.125	0.0219789067188	0	NA	NA	0,1,11,26	1	1	0	0.658999318934	0
chr7_ref_v2	640606	0	C,T	1	0	113,52,0,69	1	1	0	2	C,C	C,T	0.5	0.241162056817	0	3,3,0,1	1	0	0	0.76829049257	0	2	NA	NA	NA	NA	0	NA	NA	77,30,0,40	1	1	0	0.755203077652	0	2	C,C	C,T	0.5	0.139355520911	0	NA	NA	111,55,0,61	1	1	0	0.685375764841	0
chr7_ref_v2	644776	0	GTA,G	1	1	103,68,11,6	1	1	1	2	GTA,GTA	NA	NA	0.250284081551	0	23,24,3,3	1	1	0	0.984209279103	0	2	GTA,GTA	GTA,G	0.125	0.24876079983	0	NA	NA	39,36,3,4	1	1	0	1.05771896996	0	2	GTA,GTA	NA	NA	0.240816155264	0	NA	NA	76,77,6,2	1	1	0	2.88737135224	0
chr7_ref_v2	649544	0	GT,G	1	1	187,142,14,11	1	1	0	2	GT,GT	NA	NA	0.231566452248	0	11,13,3,2	1	1	0	1.2822031839	0	2	GT,GT	GT,G	0.25	0.172966757807	0	NA	NA	94,72,4,6	1	1	0	0.485024737313	0	2	GT,GT	NA	NA	0.437569622571	0	NA	NA	128,108,7,11	1	1	0	0.776232800288	0
chr7_ref_v2	653217	0	C,CT	1	1	1,86,62,37	1	1	0	2	C,CT	CT,CT	0.25	0.0408006731507	0	0,8,8,3	1	0	0	0.567023983804	0	2	NA	NA	NA	NA	0	NA	NA	0,39,37,10	1	1	0	1.48123662367	0	2	C,CT	CT,CT	0.25	0.0455476800545	0	NA	NA	0,54,55,20	1	1	0	1.79828290707	0
chr7_ref_v2	663324	0	A,C	0	0	271,112,0,53	1	1	0	2	A,A	A,C	0.25	0.0131407935611	0	24,13,0,10	1	1	0	1.374272577	0	2	A,A	A,C	0.5	0.114410351178	0	NA	NA	139,25,0,32	1	1	0	3.32341381891	0	2	A,A	A,C	0.25	0.342551282698	0	NA	NA	206,54,0,72	1	1	0	7.00622752907	0
chr7_ref_v2	675515	0	AAT,A	1	1	74,143,7,14	1	1	0	2	AAT,AAT	NA	NA	0.232809669557	0	15,24,1,4	1	1	0	0.604081386062	0	2	AAT,AAT	AAT,A	0.125	0.0773716125035	0	NA	NA	39,69,2,4	1	1	0	0.653966087195	0	2	AAT,AAT	NA	NA	0.248076622433	0	NA	NA	71,103,5,7	1	1	0	1.64127611075	0
chr7_ref_v2	676330	0	A,AT	1	1	69,104,6,8	1	1	0	2	A,A	NA	NA	0.309643772454	0	11,7,0,0	1	0	0	1.57506411936	0	2	NA	NA	NA	NA	0	NA	NA	20,32,3,4	1	1	0	0.811131829677	0	2	A,A	A,AT	0.125	0.14487926091	0	NA	NA	44,69,2,13	1	1	0	2.51886627754	0
chr7_ref_v2	677301	0	T,C	1	0	256,213,0,5	1	1	0	2	T,T	NA	NA	1.10921684192	0	34,15,0,0	1	1	0	1.81428070012	0	2	T,T	NA	NA	0.0	0	NA	NA	122,98,0,1	1	1	0	0.473136324929	0	2	T,T	NA	NA	0.00453515516539	0	NA	NA	213,165,0,9	1	1	0	1.6625595135	0
chr7_ref_v2	678059	0	C,T	1	0	181,95,4,150	1	1	0	2	C,T	C,C	0.25	0.0726226395375	0	29,5,1,9	1	1	0	3.26292501803	0	2	C,T	C,C	0.5	0.125163142954	0	NA	NA	84,41,3,72	1	1	0	0.677250181335	0	2	C,T	C,C	0.25	0.0	0	NA	NA	135,55,6,116	1	1	0	1.3533728108	0
chr7_ref_v2	699989	0	A,AT,ATTT	1	1	3,34,1,18,26,12	1	1	0	2	A,ATTT	A,AT	0.25	0.549220075971	0	1,4,0,1,0,2	1	0	0	0.862365580275	0	2	NA	NA	NA	NA	0	NA	NA	1,4,1,6,11,5	1	1	0	1.10930272823	0	2	AT,ATTT	A,ATTT	0.25	0.403796508564	0	NA	NA	1,14,0,13,10,8	1	1	0	1.06174515485	0
chr7_ref_v2	711217	1	A,C	0	0	0,0,1,0	0	0	1	2	NA	NA	NA	NA	0	0,0,0,0	0	0	1	0.0	0	2	NA	NA	NA	NA	0	NA	NA	0,0,0,0	0	0	1	0.0	0	2	NA	NA	NA	NA	0	NA	NA	0,0,0,0	0	0	1	0.0	0
chr7_ref_v2	711405	1	C,A	0	0	0,0,0,1	0	0	1	2	NA	NA	NA	NA	0	0,0,0,0	0	0	1	0.0	0	2	NA	NA	NA	NA	0	NA	NA	0,0,0,0	0	0	1	0.0	0	2	NA	NA	NA	NA	0	NA	NA	0,0,0,0	0	0	1	0.0	0
chr7_ref_v2	711416	1	A,G	0	0	0,0,0,1	0	0	1	2	NA	NA	NA	NA	0	0,0,0,0	0	0	1	0.0	0	2	NA	NA	NA	NA	0	NA	NA	0,0,0,0	0	0	1	0.0	0	2	NA	NA	NA	NA	0	NA	NA	0,0,0,0	0	0	1	0.0	0
chr7_ref_v2	711429	1	T,C	0	0	0,0,0,1	0	0	1	2	NA	NA	NA	NA	0	0,0,0,0	0	0	1	0.0	0	2	NA	NA	NA	NA	0	NA	NA	0,0,0,0	0	0	1	0.0	0	2	NA	NA	NA	NA	0	NA	NA	0,0,0,0	0	0	1	0.0	0
chr7_ref_v2	711440	1	T,C	0	0	0,0,0,1	0	0	1	2	NA	NA	NA	NA	0	0,0,0,0	0	0	1	0.0	0	2	NA	NA	NA	NA	0	NA	NA	0,0,0,0	0	0	1	0.0	0	2	NA	NA	NA	NA	0	NA	NA	0,0,0,0	0	0	1	0.0	0
chr7_ref_v2	711446	1	A,G	1	0	0,0,0,1	0	0	1	2	NA	NA	NA	NA	0	0,0,0,0	0	0	1	0.0	0	2	NA	NA	NA	NA	0	NA	NA	0,0,0,0	0	0	1	0.0	0	2	NA	NA	NA	NA	0	NA	NA	0,0,0,0	0	0	1	0.0	0
chr7_ref_v2	715630	0	GA,G	1	1	203,178,17,28	1	1	0	2	GA,GA	NA	NA	0.160693989344	0	11,20,3,3	1	1	0	1.17991716562	0	2	GA,GA	GA,G	0.125	0.114769720081	0	NA	NA	129,102,11,6	1	1	0	1.26435176602	0	2	GA,GA	NA	NA	0.569822794708	0	NA	NA	137,145,13,10	1	1	0	1.72399137012	0
chr7_ref_v2	717966	0	T,G	0	0	72,306,53,1	1	1	0	2	T,T	T,G	0.25	0.0	0	14,26,2,0	1	1	0	2.44944699219	0	2	T,T	T,G	0.125	0.149279749593	0	NA	NA	20,199,49,0	1	1	0	3.53546817029	0	2	T,T	T,G	0.5	0.37843643572	0	NA	NA	35,265,78,0	1	1	0	6.24728266594	0
chr7_ref_v2	726654	0	T,G	0	0	107,146,33,0	1	1	0	2	T,T	T,G	0.25	0.061118815056	0	7,21,7,0	1	1	0	1.24588670782	0	2	T,T	T,G	0.5	0.154150679827	0	NA	NA	29,82,14,0	1	1	0	3.47157010635	0	2	T,T	T,G	0.25	0.0555698511548	0	NA	NA	38,139,41,0	1	1	0	6.27349249485	0
chr7_ref_v2	733023	0	AT,A,ATT	1	1	34,14,39,29,19,9	1	1	0	2	AT,A	A,ATT	0.5	0.368158084533	0	1,2,3,6,4,1	1	0	0	1.01774909327	0	2	NA	NA	NA	NA	0	NA	NA	18,16,15,12,15,8	1	1	0	2.2745850201	0	2	AT,A	AT,ATT	0.5	0.151184196834	1	NA	NA	18,22,24,22,16,10	1	1	0	3.02263703596	0
chr7_ref_v2	736467	0	T,TA	1	1	96,92,7,17	1	1	0	2	T,T	NA	NA	0.146202359947	0	10,10,2,4	1	1	0	1.09175977172	0	2	T,T	T,TA	0.5	0.240396752073	0	NA	NA	34,44,2,10	1	1	0	0.779481906575	0	2	T,T	T,TA	0.125	0.0113478682851	0	NA	NA	53,52,9,4	1	1	0	1.88351693785	0
chr7_ref_v2	742071	0	CT,C,CTTTTTTT	1	1	20,26,20,30,1,50	1	1	0	2	CT,CTTTTTTT	CT,C	0.5	0.633929551428	1	5,1,5,7,0,6	1	1	0	0.997309064399	0	2	C,CTTTTTTT	CT,C	0.5	0.18940981058	0	NA	NA	8,15,9,12,1,42	1	1	0	2.42983266966	0	2	CT,CTTTTTTT	C,CTTTTTTT	0.5	0.294375171463	0	NA	NA	16,10,7,15,5,60	1	1	0	5.92960313406	0
chr7_ref_v2	765688	0	GA,G	1	1	139,142,25,22	1	1	0	2	GA,GA	NA	NA	0.187235828389	0	22,25,5,6	1	1	0	0.795799013232	0	2	GA,GA	GA,G	0.125	0.0752056862648	0	NA	NA	89,84,9,7	1	1	0	1.11760807666	0	2	GA,GA	NA	NA	0.3413213005	0	NA	NA	116,125,8,10	1	1	0	1.7638298171	0
chr7_ref_v2	767572	0	A,C	0	0	264,127,0,61	1	1	0	2	A,A	A,C	0.25	0.104336974115	0	33,10,0,9	1	1	0	0.630493116046	0	2	A,A	A,C	0.5	0.360002734031	0	NA	NA	145,45,0,55	1	1	0	4.74346738922	0	2	A,A	A,C	0.5	0.123060092757	0	NA	NA	196,67,0,82	1	1	0	7.4830639947	0
chr7_ref_v2	776015	0	T,G	1	0	101,248,73,0	1	1	0	2	T,T	T,G	0.25	0.394903320057	0	8,36,7,0	1	1	0	1.30417979993	0	2	T,T	T,G	0.25	0.241162056817	0	NA	NA	35,128,40,0	1	1	0	1.05769660747	0	2	T,T	T,G	0.5	0.281565845434	0	NA	NA	62,194,90,0	1	1	0	4.84554944691	0
chr7_ref_v2	807779	0	CA,C	1	1	47,54,22,11	1	1	0	2	CA,CA	CA,C	0.125	0.0627045078203	0	7,9,3,3	1	1	0	0.588466153613	0	2	CA,CA	CA,C	0.125	0.0535943739983	0	NA	NA	17,25,7,5	1	1	0	0.664377123314	0	2	CA,CA	CA,C	0.125	0.0573574224629	0	NA	NA	37,51,11,3	1	1	0	1.67329989106	0
chr7_ref_v2	808300	0	CTA,C	1	1	80,68,7,12	1	1	1	2	CTA,CTA	NA	NA	0.553242453862	0	15,25,5,4	1	1	0	1.48867926169	0	2	CTA,CTA	NA	NA	0.0837595765348	0	NA	NA	26,33,1,6	1	1	0	1.12239620426	0	2	CTA,CTA	NA	NA	0.568382840925	0	NA	NA	60,66,5,9	1	1	0	1.14135212227	0
chr7_ref_v2	811764	1	C,G	0	0	0,0,0,1	0	0	1	2	NA	NA	NA	NA	0	0,0,0,0	0	0	1	0.0	0	2	NA	NA	NA	NA	0	NA	NA	0,0,0,0	0	0	1	0.0	0	2	NA	NA	NA	NA	0	NA	NA	0,0,0,0	0	0	1	0.0	0
chr7_ref_v2	811771	1	A,G	0	0	0,0,0,1	0	0	1	2	NA	NA	NA	NA	0	0,0,0,0	0	0	1	0.0	0	2	NA	NA	NA	NA	0	NA	NA	0,0,0,0	0	0	1	0.0	0	2	NA	NA	NA	NA	0	NA	NA	0,0,0,0	0	0	1	0.0	0
chr7_ref_v2	815804	1	T,A	0	0	0,0,1,1	1	0	1	2	NA	NA	NA	NA	0	0,0,0,0	0	0	1	0.0	0	2	NA	NA	NA	NA	0	NA	NA	0,0,0,0	0	0	1	0.0	0	2	NA	NA	NA	NA	0	NA	NA	0,0,0,0	0	0	1	0.0	0
chr7_ref_v2	815805	1	T,A	0	0	0,0,1,1	1	0	1	2	NA	NA	NA	NA	0	0,0,0,0	0	0	1	0.0	0	2	NA	NA	NA	NA	0	NA	NA	0,0,0,0	0	0	1	0.0	0	2	NA	NA	NA	NA	0	NA	NA	0,0,0,0	0	0	1	0.0	0
chr7_ref_v2	815816	1	A,G	0	0	0,0,1,1	1	0	1	2	NA	NA	NA	NA	0	0,0,0,0	0	0	1	0.0	0	2	NA	NA	NA	NA	0	NA	NA	0,0,0,0	0	0	1	0.0	0	2	NA	NA	NA	NA	0	NA	NA	0,0,0,0	0	0	1	0.0	0
chr7_ref_v2	815819	1	A,G	1	0	0,0,1,1	1	0	1	2	NA	NA	NA	NA	0	0,0,0,0	0	0	1	0.0	0	2	NA	NA	NA	NA	0	NA	NA	0,0,0,0	0	0	1	0.0	0	2	NA	NA	NA	NA	0	NA	NA	0,0,0,0	0	0	1	0.0	0
chr7_ref_v2	815820	1	C,A	1	0	0,0,1,1	1	0	1	2	NA	NA	NA	NA	0	0,0,0,0	0	0	1	0.0	0	2	NA	NA	NA	NA	0	NA	NA	0,0,0,0	0	0	1	0.0	0	2	NA	NA	NA	NA	0	NA	NA	0,0,0,0	0	0	1	0.0	0
chr7_ref_v2	815830	1	G,A	1	0	0,0,0,1	0	0	1	2	NA	NA	NA	NA	0	0,0,0,0	0	0	1	0.0	0	2	NA	NA	NA	NA	0	NA	NA	0,0,0,0	0	0	1	0.0	0	2	NA	NA	NA	NA	0	NA	NA	0,0,0,0	0	0	1	0.0	0
chr7_ref_v2	815831	1	A,G	1	0	0,0,0,1	0	0	1	2	NA	NA	NA	NA	0	0,0,0,0	0	0	1	0.0	0	2	NA	NA	NA	NA	0	NA	NA	0,0,0,0	0	0	1	0.0	0	2	NA	NA	NA	NA	0	NA	NA	0,0,0,0	0	0	1	0.0	0
chr7_ref_v2	816818	1	C,T	1	0	0,0,0,0	0	0	1	2	NA	NA	NA	NA	0	0,0,1,0	0	0	1	0.0	0	2	NA	NA	NA	NA	0	NA	NA	0,0,0,0	0	0	1	0.0	0	2	NA	NA	NA	NA	0	NA	NA	0,0,0,0	0	0	1	0.0	0
chr7_ref_v2	816821	1	A,T	1	0	0,0,0,0	0	0	1	2	NA	NA	NA	NA	0	0,0,1,0	0	0	1	0.0	0	2	NA	NA	NA	NA	0	NA	NA	0,0,0,0	0	0	1	0.0	0	2	NA	NA	NA	NA	0	NA	NA	0,0,0,0	0	0	1	0.0	0
chr7_ref_v2	816824	1	G,A	0	0	0,0,0,0	0	0	1	2	NA	NA	NA	NA	0	0,0,1,0	0	0	1	0.0	0	2	NA	NA	NA	NA	0	NA	NA	0,0,0,0	0	0	1	0.0	0	2	NA	NA	NA	NA	0	NA	NA	0,0,0,0	0	0	1	0.0	0
chr7_ref_v2	816836	1	T,A	1	0	0,0,0,0	0	0	1	2	NA	NA	NA	NA	0	0,0,1,0	0	0	1	0.0	0	2	NA	NA	NA	NA	0	NA	NA	0,0,0,0	0	0	1	0.0	0	2	NA	NA	NA	NA	0	NA	NA	0,0,0,0	0	0	1	0.0	0
chr7_ref_v2	817478	1	T,C	1	0	0,165,0,6	1	1	1	2	NA	NA	NA	NA	0	0,18,0,1	1	0	1	0.309104080074	0	2	NA	NA	NA	NA	0	NA	NA	0,78,0,3	1	1	1	0.264351116544	0	2	NA	NA	NA	NA	0	NA	NA	0,127,0,14	1	1	1	3.51865254467	0
chr7_ref_v2	840514	0	GA,G	1	1	160,194,10,19	1	1	0	2	GA,GA	NA	NA	0.526558187135	0	11,11,1,5	1	1	0	2.24238084288	0	2	GA,GA	GA,G	0.25	0.0780717716385	0	NA	NA	77,102,3,15	1	1	0	1.18997421686	0	2	GA,GA	NA	NA	0.257632476187	0	NA	NA	121,167,8,18	1	1	0	0.701045687303	0
chr7_ref_v2	848425	0	GAT,G	1	1	115,65,5,2	1	1	1	2	GAT,GAT	NA	NA	0.678862116461	0	28,10,5,1	1	1	0	2.4905652365	0	2	GAT,GAT	GAT,G	0.25	0.226019540542	0	NA	NA	47,18,2,0	1	1	1	1.05725889231	0	2	GAT,GAT	NA	NA	0.433479845765	0	NA	NA	76,44,10,2	1	1	0	2.585706804	0
chr7_ref_v2	848454	0	GA,G	1	1	80,71,18,9	1	1	1	2	GA,GA	NA	NA	0.183393234371	0	13,18,3,5	1	1	0	1.42426867921	0	2	GA,GA	NA	NA	0.136824465254	0	NA	NA	49,28,8,0	1	1	1	2.08648401159	0	2	GA,GA	NA	NA	0.482093702795	0	NA	NA	0,0,0,0	0	0	0	0.0	0
chr7_ref_v2	848471	0	G,A	1	0	102,125,29,2	1	1	1	2	G,G	G,A	0.25	0.0450526639409	0	12,38,5,0	1	1	0	3.00284913239	0	2	G,G	G,A	0.25	0.174353387145	0	NA	NA	49,49,19,1	1	1	0	1.19809238492	0	2	G,G	G,A	0.25	0.356674943939	0	NA	NA	67,82,26,0	1	1	0	1.08701448047	0
chr7_ref_v2	848475	0	G,A	1	0	107,127,23,1	1	1	1	2	G,G	G,A	0.25	0.331357135954	0	12,38,4,0	1	1	0	3.08433512169	0	2	G,G	G,A	0.25	0.356674943939	0	NA	NA	50,51,15,1	1	1	0	1.11076750545	0	2	G,G	G,A	0.25	0.103378354454	0	NA	NA	75,86,22,0	1	1	0	1.03780348067	0
chr7_ref_v2	867414	0	A,G	0	0	220,261,0,0	1	1	0	2	A,A	NA	NA	0.0	0	31,23,0,0	1	1	0	1.3728865954	0	2	A,A	NA	NA	0.0	0	NA	NA	130,170,0,0	1	1	0	0.673181475578	0	2	A,A	NA	NA	0.0	0	NA	NA	68,106,74,104	1	1	0	380.291426667	1
chr7_ref_v2	905573	0	T,G	1	0	31,284,9,0	1	1	0	2	T,T	T,G	0.125	0.741937344729	0	3,14,0,0	1	0	0	0.688221751665	0	2	NA	NA	NA	NA	0	NA	NA	11,157,22,0	1	1	0	8.34991215905	0	2	T,T	T,G	0.25	0.0425596144188	0	NA	NA	21,246,18,0	1	1	0	3.02988470122	0
chr7_ref_v2	910026	0	C,CT,CTT	1	1	16,13,5,33,6,34	1	1	0	2	C,CTT	CT,CTT	0.5	0.273112866774	0	1,1,0,1,1,3	1	0	0	0.627955365148	0	2	NA	NA	NA	NA	0	NA	NA	3,11,0,15,1,17	1	1	0	1.74682712233	0	2	C,CTT	CT,CTT	0.5	0.312805904569	0	NA	NA	3,9,6,31,2,19	1	1	0	2.2588516581	0
chr7_ref_v2	914842	0	GA,G	1	1	165,158,23,13	1	1	0	2	GA,GA	NA	NA	0.151482088883	0	33,11,3,0	1	1	0	3.53884550276	0	2	GA,GA	NA	NA	0.122762029759	0	NA	NA	84,103,11,15	1	1	0	2.03770228505	0	2	GA,GA	GA,G	0.125	0.152051845215	0	NA	NA	123,148,13,13	1	1	0	1.62865110928	0
chr7_ref_v2	949165	0	CTA,C	1	1	96,116,14,13	1	1	1	2	CTA,CTA	NA	NA	0.301867943154	0	25,26,3,3	1	1	0	0.502956453077	0	2	CTA,CTA	NA	NA	0.160670229344	0	NA	NA	44,59,7,6	1	1	0	0.488281621883	0	2	CTA,CTA	NA	NA	0.241461843976	0	NA	NA	70,85,5,16	1	1	0	1.55209645218	0
chr7_ref_v2	959693	0	AAT,A	1	1	106,111,10,13	1	1	1	2	AAT,AAT	NA	NA	0.485521672097	0	24,27,5,5	1	1	0	1.16255298451	0	2	AAT,AAT	AAT,A	0.125	0.0771918351884	0	NA	NA	45,49,6,9	1	1	0	1.0099117096	0	2	AAT,AAT	NA	NA	0.006926794376	0	NA	NA	74,96,5,10	1	1	0	1.15121643137	0
chr7_ref_v2	982179	0	G,A,GAAAAAA	1	1	4,0,11,164,144,3	1	1	0	2	A,GAAAAAA	A,A	0.125	0.99325177301	0	0,0,1,18,17,3	1	1	0	2.55866006654	0	2	A,GAAAAAA	NA	NA	0.0512932943876	0	NA	NA	0,0,7,72,93,2	1	1	0	2.15966307718	0	2	A,GAAAAAA	GAAAAAA,GAAAAAA	0.125	0.0668853891474	0	NA	NA	1,0,4,125,96,0	1	1	0	1.18616328322	0
chr7_ref_v2	985642	0	A,ATTT,ATTTT	1	1	1,8,2,13,13,7	1	1	0	2	A,ATTTT	ATTT,ATTTT	0.5	0.307546274049	0	0,0,0,1,7,0	1	0	0	3.06594147852	0	2	NA	NA	NA	NA	0	NA	NA	0,3,0,4,8,1	1	0	0	1.17021753006	0	2	NA	NA	NA	NA	0	NA	NA	0,4,2,10,9,2	1	1	0	0.750582639301	0
chr7_ref_v2	987025	0	G,GTT,GTTT	1	1	2,1,20,166,24,28	1	1	0	2	GTT,GTT	GTT,GTTT	0.25	0.671433543381	1	0,0,1,11,0,4	1	0	0	0.989419567874	0	2	NA	NA	NA	NA	0	NA	NA	0,0,4,95,6,11	1	1	0	3.02843763182	0	2	GTT,GTT	GTT,GTTT	0.25	0.179840515086	0	NA	NA	1,1,12,104,10,12	1	1	0	1.05864867509	0
chr7_ref_v2	987278	0	G,GT	1	1	46,69,3,10	1	1	0	2	G,G	NA	NA	0.0306337471625	0	4,6,0,1	1	0	0	0.311299187082	0	2	NA	NA	NA	NA	0	NA	NA	24,47,1,2	1	1	0	1.2533686103	0	2	G,G	NA	NA	0.870106158152	0	NA	NA	36,61,3,6	1	1	0	0.610821028079	0
chr7_ref_v2	987831	0	A,AATATATATATGTATGCATATATAT,AATATATATATGTATGCATATATATAT	1	1	0,0,13,20,30,47	1	1	1	2	AATATATATATGTATGCATATATAT,AATATATATATGTATGCATATATATAT	AATATATATATGTATGCATATATATAT,AATATATATATGTATGCATATATATAT	0.25	0.193828297324	0	0,0,1,5,9,8	1	1	0	0.848862404688	0	2	AATATATATATGTATGCATATATATAT,AATATATATATGTATGCATATATATAT	AATATATATATGTATGCATATATAT,AATATATATATGTATGCATATATATAT	0.5	0.186785620698	0	NA	NA	0,0,6,7,12,28	1	1	0	1.05648227068	0	2	AATATATATATGTATGCATATATATAT,AATATATATATGTATGCATATATATAT	AATATATATATGTATGCATATATAT,AATATATATATGTATGCATATATATAT	0.5	0.0640264527328	0	NA	NA	0,0,4,11,24,37	1	1	0	1.02076763931	0
chr7_ref_v2	988815	0	CCAG,C	1	1	2,3,248,265	1	1	0	2	C,C	NA	NA	0.923914252349	0	0,0,22,9	1	1	0	2.23399031838	0	2	C,C	NA	NA	0.00152033835268	0	NA	NA	1,1,125,120	1	1	0	0.677871144951	0	2	C,C	NA	NA	0.00519442119509	0	NA	NA	0,2,191,191	1	1	0	0.629642947929	0
chr7_ref_v2	989596	0	AT,A,ATT	1	1	76,122,15,16,20,22	1	1	0	2	AT,AT	AT,ATT	0.125	0.4787236993	0	13,25,4,5,3,0	1	1	0	0.999578483001	0	2	AT,AT	NA	NA	0.286818225797	0	NA	NA	30,39,8,10,12,11	1	1	0	1.12643745512	0	2	AT,AT	AT,ATT	0.25	0.367738162468	0	NA	NA	48,76,12,8,19,11	1	1	0	1.25248747319	0
chr7_ref_v2	996387	0	A,C	0	0	292,165,1,103	1	1	0	2	A,A	A,C	0.5	0.381680203085	0	41,8,0,7	1	1	0	3.27157734952	0	2	A,A	A,C	0.25	0.133531392625	0	NA	NA	176,45,0,94	1	1	0	8.51737263295	0	2	A,A	A,C	0.5	0.254326478751	0	NA	NA	239,66,0,133	1	1	0	11.4212022897	0
chr7_ref_v2	1000215	0	T,G	1	0	137,325,74,0	1	1	0	2	T,T	T,G	0.25	0.12783337151	0	7,35,12,0	1	1	0	1.50640811068	0	2	T,T	T,G	0.5	0.0741079721537	0	NA	NA	66,163,41,0	1	1	0	0.553327681659	0	2	T,T	T,G	0.25	0.249857763784	0	NA	NA	85,301,85,0	1	1	0	2.78875566071	0
chr7_ref_v2	1004428	0	AAT,A	1	1	123,102,34,22	1	1	1	2	AAT,AAT	AAT,A	0.125	0.0118409964917	0	24,24,5,2	1	1	0	0.846578435781	0	2	AAT,AAT	NA	NA	0.0541050722992	0	NA	NA	50,44,13,8	1	1	0	0.505773026734	0	2	AAT,AAT	AAT,A	0.125	0.0466849087634	0	NA	NA	95,70,10,16	1	1	0	1.52140141145	0
chr7_ref_v2	1010818	0	CT,C	1	1	160,230,12,28	1	1	0	2	CT,CT	NA	NA	0.0683481886396	0	16,28,3,7	1	1	0	1.5027685168	0	2	CT,CT	CT,C	0.25	0.0859553808175	0	NA	NA	79,108,13,15	1	1	0	2.17704222761	0	2	CT,CT	CT,C	0.125	0.0779438730611	0	NA	NA	125,188,11,17	1	1	0	0.581939063633	0
chr7_ref_v2	1011724	0	GT,G	1	1	161,146,17,23	1	1	0	2	GT,GT	NA	NA	0.322310729928	0	11,7,1,4	1	1	0	1.28600118549	0	2	GT,GT	GT,G	0.125	0.0638165185596	0	NA	NA	63,99,9,9	1	1	0	3.66259131983	0	2	GT,GT	NA	NA	0.383501169284	0	NA	NA	118,108,9,17	1	1	0	0.49625229575	0
chr7_ref_v2	1015797	0	T,C	0	0	370,282,0,1	1	1	0	2	T,T	NA	NA	0.00153256734978	0	36,37,0,1	1	1	0	1.22791135457	0	2	T,T	NA	NA	0.0136056520558	0	NA	NA	193,152,0,0	1	1	0	0.456912937366	0	2	T,T	NA	NA	0.0	0	NA	NA	133,117,135,106	1	1	0	442.645709738	1
chr7_ref_v2	1021883	0	CT,C	1	1	251,220,24,22	1	1	0	2	CT,CT	NA	NA	0.019398776122	0	22,18,3,1	1	1	0	0.48081429595	0	2	CT,CT	NA	NA	0.027451849955	0	NA	NA	114,153,12,17	1	1	0	3.23151105675	0	2	CT,CT	NA	NA	0.151880244378	0	NA	NA	179,186,20,19	1	1	0	1.06947958605	0
chr7_ref_v2	1024914	0	A,AT	1	1	257,227,6,8	1	1	0	2	A,A	NA	NA	0.162077082512	0	30,27,0,0	1	1	0	0.478495620227	0	2	A,A	NA	NA	0.191912724378	0	NA	NA	150,124,2,0	1	1	0	0.923790685502	0	2	A,A	NA	NA	1.06282785091	0	NA	NA	114,94,96,81	1	1	0	327.509472012	1
chr7_ref_v2	1043687	0	CAT,C	1	1	85,89,21,22	1	1	1	2	CAT,CAT	NA	NA	0.0270676512338	0	13,15,3,5	1	1	0	0.548378694729	0	2	CAT,CAT	CAT,C	0.125	0.0892825555127	0	NA	NA	30,41,4,10	1	1	0	1.00493948729	0	2	CAT,CAT	NA	NA	0.137984623987	0	NA	NA	56,65,12,15	1	1	0	0.609520901698	0
chr7_ref_v2	1048560	0	GA,G	1	1	130,203,15,29	1	1	0	2	GA,GA	NA	NA	0.308295292517	0	14,18,1,3	1	1	0	0.479624581094	0	2	GA,GA	NA	NA	0.420586546145	0	NA	NA	70,124,11,13	1	1	0	0.703522616586	0	2	GA,GA	NA	NA	0.276080920663	0	NA	NA	122,164,16,12	1	1	0	1.40321329746	0
chr7_ref_v2	1058322	0	C,T	0	0	342,445,0,0	1	1	0	2	C,C	NA	NA	0.0	0	22,41,0,0	1	1	0	1.04232896004	0	2	C,C	NA	NA	0.0	0	NA	NA	116,119,88,109	1	1	0	406.632785797	1	2	C,T	C,C	0.125	0.0749326428747	0	g.1058322C>T	0	287,377,0,0	1	1	0	0.413512551945	0
chr7_ref_v2	1073858	0	CA,C	1	1	251,182,22,18	1	1	0	2	CA,CA	NA	NA	0.0362428002392	0	25,19,4,3	1	1	0	0.851277543037	0	2	CA,CA	CA,C	0.125	0.0707950780848	0	NA	NA	106,94,10,2	1	1	0	1.47641971596	0	2	CA,CA	NA	NA	0.441577643968	0	NA	NA	184,150,18,9	1	1	0	0.911154872854	0
chr7_ref_v2	1083988	1	T,G	0	0	65,409,106,0	1	1	0	2	NA	NA	NA	NA	0	3,19,3,0	1	1	0	0.518120451415	0	2	NA	NA	NA	NA	0	NA	NA	34,193,82,0	1	1	0	3.93648047841	0	2	NA	NA	NA	NA	0	NA	NA	65,361,114,0	1	1	0	1.30686472895	0
chr7_ref_v2	1084094	1	T,G	0	0	231,426,68,0	1	1	0	2	NA	NA	NA	NA	0	5,26,7,0	1	1	0	1.75904184187	0	2	NA	NA	NA	NA	0	NA	NA	69,264,73,0	1	1	0	10.5768013997	0	2	NA	NA	NA	NA	0	NA	NA	78,350,103,0	1	1	0	17.3190445688	0
chr8_ref_v2	28427	0	A,G	0	0	357,397,0,0	1	1	0	2	A,A	NA	NA	0.0	0	22,21,20,22	1	1	0	313.044305973	1	2	A,G	NA	NA	0.0235304974102	0	g.28427A>G	0	181,198,0,0	1	1	0	0.412988267359	0	2	A,A	NA	NA	0.0	0	NA	NA	265,300,0,0	1	1	0	0.425973838474	0
chr8_ref_v2	36728	0	G,T	0	0	178,224,13,2	1	1	0	2	G,G	G,T	0.125	0.580351686415	0	7,20,3,0	1	1	0	1.4897063784	0	2	G,G	G,T	0.25	0.0927093981043	0	NA	NA	43,135,20,0	1	1	0	8.1760202385	0	2	G,G	G,T	0.25	0.191350963513	0	NA	NA	69,188,49,0	1	1	0	22.9399474506	0
chr8_ref_v2	42836	0	T,G	0	0	246,400,59,0	1	1	0	2	T,T	T,G	0.125	0.331595259542	0	17,60,14,0	1	1	0	2.72690323406	0	2	T,T	T,G	0.25	0.310154928304	0	NA	NA	63,252,73,0	1	1	0	15.320066518	0	2	T,T	T,G	0.5	0.349895256953	0	NA	NA	94,357,110,0	1	1	0	21.7116374446	0
chr8_ref_v2	58902	0	CT,C	1	1	193,217,18,19	1	1	0	2	CT,CT	NA	NA	0.429796351041	0	16,12,3,3	1	1	0	1.19460615653	0	2	CT,CT	CT,C	0.125	0.0129870257707	0	NA	NA	97,101,7,15	1	1	0	1.31716510459	0	2	CT,CT	NA	NA	0.157843005579	0	NA	NA	164,132,14,22	1	1	0	2.07137831008	0
chr8_ref_v2	71908	0	CT,C	1	1	189,169,36,34	1	1	0	2	CT,CT	NA	NA	0.0939880079115	0	21,19,5,2	1	1	0	0.446425200402	0	2	CT,CT	NA	NA	0.251599177	0	NA	NA	107,68,22,14	1	1	0	1.54685880406	0	2	CT,CT	NA	NA	0.0832201062555	0	NA	NA	168,102,25,13	1	1	0	4.03488931866	0
chr8_ref_v2	71942	0	C,T	1	0	184,296,42,0	1	1	0	2	C,C	C,T	0.125	0.295464212894	0	24,44,5,0	1	1	0	0.529972520118	0	2	C,C	C,T	0.125	0.280301965154	0	NA	NA	86,161,36,0	1	1	0	2.50028019553	0	2	C,C	C,T	0.25	0.0474397250716	0	NA	NA	119,248,50,0	1	1	0	2.7555078888	0
chr8_ref_v2	75978	0	AAT,A	1	1	55,66,14,12	1	1	1	2	AAT,AAT	NA	NA	0.0869820496509	0	19,22,3,3	1	1	0	0.538053986389	0	2	AAT,AAT	NA	NA	0.435561057668	0	NA	NA	32,47,3,14	1	1	0	1.77258495872	0	2	AAT,AAT	NA	NA	0.0236149638711	0	NA	NA	57,55,5,6	1	1	1	1.69793680982	0
chr8_ref_v2	81860	0	C,CAAAA	1	1	30,7,45,45	1	1	0	2	C,CAAAA	CAAAA,CAAAA	0.5	0.209720530982	0	2,0,5,4	1	0	0	0.520968240264	0	2	NA	NA	NA	NA	0	NA	NA	14,1,18,21	1	1	0	0.498713747209	0	2	CAAAA,CAAAA	C,CAAAA	0.5	0.143100843641	0	NA	NA	14,3,45,32	1	1	0	2.12776586394	0
chr8_ref_v2	83097	0	T,G	0	0	139,343,58,0	1	1	0	2	T,T	T,G	0.25	0.15449652109	0	11,22,8,0	1	1	0	1.25122924167	0	2	T,T	T,G	0.5	0.200670695462	0	NA	NA	24,176,51,0	1	1	0	8.5368300247	0	2	T,T	T,G	0.5	0.248461359298	0	NA	NA	63,281,79,0	1	1	0	7.62740140693	0
chr8_ref_v2	85801	1	A,G	1	0	0,30,0,1	1	1	1	2	NA	NA	NA	NA	0	0,7,0,1	1	0	1	0.682068808653	0	2	NA	NA	NA	NA	0	NA	NA	0,4,0,0	0	0	1	0.0	0	2	NA	NA	NA	NA	0	NA	NA	0,18,0,3	1	1	1	1.60856806656	0
chr8_ref_v2	91572	1	A,T	1	0	139,0,8,0	1	1	1	2	NA	NA	NA	NA	0	5,0,2,0	1	0	1	1.81307370533	0	2	NA	NA	NA	NA	0	NA	NA	38,0,0,0	0	1	1	0.0	0	2	NA	NA	NA	NA	0	NA	NA	77,0,5,0	1	1	1	0.334325007534	0
chr8_ref_v2	100505	0	AT,A	1	1	173,119,20,8	1	1	0	2	AT,AT	NA	NA	0.628891728548	0	24,8,1,7	1	1	0	5.80894340133	0	2	AT,AT	AT,A	0.125	0.0415439970982	0	NA	NA	98,52,8,2	1	1	0	1.41608619344	0	2	AT,AT	NA	NA	0.89432679305	0	NA	NA	122,75,19,4	1	1	0	1.02307481676	0
chr8_ref_v2	111530	0	CTA,C	1	1	91,75,15,32	1	1	1	2	CTA,CTA	CTA,C	0.125	0.0486572203422	0	16,21,3,4	1	1	0	1.25196572586	0	2	CTA,CTA	NA	NA	0.0895933102764	0	NA	NA	26,38,6,9	1	1	1	1.95961806763	0	2	CTA,CTA	NA	NA	0.112411571668	0	NA	NA	62,61,13,17	1	1	0	0.899677526159	0
chr8_ref_v2	125832	0	G,GAA	1	1	33,25,16,31	1	1	0	2	G,GAA	G,G	0.125	0.0410190194445	0	1,3,0,1	1	0	0	1.09275467986	0	2	NA	NA	NA	NA	0	NA	NA	10,11,7,16	1	1	0	0.756070204492	0	2	G,GAA	NA	NA	0.0909717782057	0	NA	NA	11,12,7,26	1	1	0	2.32742613334	0
chr8_ref_v2	126150	0	GT,G	1	1	186,169,26,31	1	1	0	2	GT,GT	GT,G	0.125	0.0216873547945	0	22,17,5,7	1	1	0	1.29914669808	0	2	GT,GT	GT,G	0.25	0.216994163765	0	NA	NA	120,91,7,16	1	1	0	1.5456447265	0	2	GT,GT	NA	NA	0.155469155245	0	NA	NA	168,129,15,8	1	1	0	2.84577129479	0
chr8_ref_v2	159794	0	T,G	1	0	112,391,91,0	1	1	0	2	T,T	T,G	0.25	0.247108556005	0	5,31,6,0	1	1	0	0.768369588094	0	2	T,T	T,G	0.25	0.308301359655	0	NA	NA	47,214,87,0	1	1	0	6.36826109661	0	2	T,T	T,G	0.5	0.0114286958236	0	NA	NA	69,263,106,0	1	1	0	6.51825750083	0
chr8_ref_v2	166191	0	G,T	0	0	368,282,0,2	1	1	0	2	G,G	NA	NA	0.408537307145	0	39,36,0,0	1	1	0	0.635607003736	0	2	G,G	NA	NA	0.0	0	NA	NA	223,148,0,0	1	1	0	1.11236114678	0	2	G,G	NA	NA	0.0	0	NA	NA	294,245,1,0	1	1	0	0.828787522062	0
chr8_ref_v2	168995	0	T,G	1	0	94,268,41,0	1	1	0	2	T,T	T,G	0.25	0.208064444487	0	6,20,4,0	1	1	0	0.438686923962	0	2	T,T	T,G	0.25	0.297251523468	0	NA	NA	26,128,31,1	1	1	0	3.00002623885	0	2	T,T	T,G	0.25	0.374693449441	0	NA	NA	42,178,34,0	1	1	0	1.45803753773	0
chr8_ref_v2	176845	0	TA,T	1	1	72,133,12,27	1	1	0	2	TA,TA	NA	NA	0.240290295135	0	7,11,0,2	1	1	0	0.494454221656	0	2	TA,TA	NA	NA	0.409735301433	0	NA	NA	39,57,12,16	1	1	0	1.8446560997	0	2	TA,TA	TA,T	0.125	0.0421010963382	0	NA	NA	43,92,6,21	1	1	0	0.604315878956	0
chr8_ref_v2	187029	0	G,GA	1	1	11,2,10,24	1	1	0	2	GA,GA	G,GA	0.125	0.0314295505881	0	1,1,4,5	1	0	0	0.746896117877	0	2	NA	NA	NA	NA	0	NA	NA	4,1,1,13	1	0	0	1.03289052796	0	2	NA	NA	NA	NA	0	NA	NA	4,0,3,23	1	1	0	2.51249933617	0
chr8_ref_v2	198408	0	C,A	0	0	252,274,0,1	1	1	0	2	C,C	NA	NA	0.00189933580365	0	35,31,0,0	1	1	0	0.638945253006	0	2	C,C	NA	NA	0.0	0	NA	NA	136,155,0,0	1	1	0	0.487586752902	0	2	C,C	NA	NA	0.0	0	NA	NA	105,92,86,88	1	1	0	374.182438175	1
chr8_ref_v2	212265	0	CTTTTTTT,C	1	1	0,1,26,190	1	1	1	2	C,C	NA	NA	0.00461894585629	0	0,0,6,32	1	1	0	0.531405345602	0	2	C,C	NA	NA	0.0	0	NA	NA	0,0,14,114	1	1	0	0.474776315494	0	2	C,C	NA	NA	0.0	0	NA	NA	0,1,17,143	1	1	0	0.453608334777	0
chr8_ref_v2	214237	0	T,G	1	0	987,154,100,1	1	1	1	2	T,T	T,G	0.125	0.283510368081	0	110,2,23,0	1	1	1	5.26347858656	0	2	T,T	T,G	0.25	0.405465108108	0	NA	NA	391,48,124,0	1	1	1	27.7836558909	0	2	T,T	T,G	0.5	0.157573387105	0	NA	NA	467,70,165,0	1	1	1	309.655810382	0
chr8_ref_v2	214251	0	T,G	0	0	636,230,124,2	1	1	1	2	T,T	T,G	0.25	0.0183071474444	0	56,8,39,0	1	1	1	14.2348754009	0	2	T,G	T,T	0.25	0.0408219945203	0	NA	NA	170,76,182,0	1	1	1	312.216845876	0	2	T,G	T,T	0.125	0.04453095481	0	NA	NA	198,101,217,0	1	1	1	313.872378286	0
chr8_ref_v2	214263	0	C,CT	1	1	130,280,50,39	1	1	1	2	C,C	C,CT	0.25	0.0904145246462	0	11,32,2,3	1	1	1	1.0719810815	0	2	C,C	NA	NA	0.0610677118468	0	NA	NA	46,85,41,17	1	1	1	6.45217382482	0	2	C,C	C,CT	0.5	0.151725205538	0	NA	NA	58,135,45,18	1	1	1	4.01758996617	0
chr8_ref_v2	216130	0	C,T	1	0	0,0,166,0	0	1	1	2	T,T	NA	NA	0.00600602406021	0	0,0,20,0	0	1	0	0.0	0	2	T,T	NA	NA	0.0487901641694	0	NA	NA	1,0,72,0	1	1	1	0.0	0	2	T,T	NA	NA	0.0	0	NA	NA	0,0,124,0	0	1	1	0.0	0
chr8_ref_v2	217376	0	G,A	1	0	327,272,0,0	1	1	0	2	G,G	NA	NA	0.0	0	19,23,25,11	1	1	0	312.070878658	1	2	G,A	G,G	0.125	0.0971637484536	0	g.217376G>A	0	163,157,0,0	1	1	0	1.0108193201	0	2	G,G	NA	NA	0.0	0	NA	NA	301,216,0,0	1	1	0	1.31562917745	0
chr8_ref_v2	229207	0	GA,G	1	1	40,56,4,31	1	1	0	2	GA,GA	GA,G	0.125	0.0198074141371	0	9,7,0,6	1	1	0	0.707994405295	0	2	GA,GA	GA,G	0.25	0.0805602338106	0	NA	NA	25,29,0,17	1	1	0	0.686961505493	0	2	GA,GA	GA,G	0.125	0.077236700608	0	NA	NA	46,60,0,18	1	1	0	1.78847501192	0
chr8_ref_v2	233322	0	GA,G	1	1	125,180,10,26	1	1	0	2	GA,GA	NA	NA	0.208822635498	0	15,19,1,2	1	1	0	0.475510090923	0	2	GA,GA	NA	NA	0.152614992909	0	NA	NA	54,106,4,8	1	1	0	1.96588021381	0	2	GA,GA	NA	NA	0.218434092654	0	NA	NA	102,141,9,20	1	1	0	0.451790297103	0
chr8_ref_v2	234761	0	AT,A	1	1	136,167,27,55	1	1	0	2	AT,AT	AT,A	0.125	0.080861663651	0	6,18,2,5	1	1	0	1.19382233177	0	2	AT,AT	AT,A	0.125	0.112606682729	0	NA	NA	69,78,9,19	1	1	0	0.940899253474	0	2	AT,AT	NA	NA	0.155495331449	0	NA	NA	106,128,10,25	1	1	0	1.75866072061	0
chr8_ref_v2	236965	0	T,TA	1	1	22,18,10,6	1	1	1	2	T,T	T,TA	0.5	0.0538639748186	0	2,7,3,3	1	0	0	0.844855541429	0	2	NA	NA	NA	NA	0	NA	NA	5,8,3,1	1	0	1	0.843306346272	0	2	NA	NA	NA	NA	0	NA	NA	7,18,6,1	1	1	1	2.49509372298	0
chr8_ref_v2	237743	0	CT,C,CTT	1	1	57,76,23,23,12,16	1	1	0	2	CT,CT	CT,C	0.125	0.381175200085	0	9,13,2,1,2,1	1	1	0	0.852267042888	0	2	CT,CT	NA	NA	0.712847562644	0	NA	NA	27,24,7,4,4,3	1	1	0	1.64042319239	0	2	CT,CT	NA	NA	0.117044524646	0	NA	NA	32,31,10,9,10,7	1	1	0	1.23093098055	0
chr8_ref_v2	247175	0	C,G	1	0	301,69,0,16	1	1	0	2	C,C	C,G	0.125	0.37223946048	0	34,5,0,0	1	1	0	1.00623607845	0	2	C,C	NA	NA	0.0	0	NA	NA	166,16,0,21	1	1	0	5.09663230382	0	2	C,C	C,G	0.25	0.167054084663	0	NA	NA	237,33,0,42	1	1	0	11.5353036386	0
chr8_ref_v2	255917	0	GA,G	1	1	168,180,9,22	1	1	0	2	GA,GA	NA	NA	0.07259980164	0	22,23,1,5	1	1	0	0.779457022417	0	2	GA,GA	GA,G	0.125	0.247418613764	0	NA	NA	57,81,4,10	1	1	0	1.06198083971	0	2	GA,GA	NA	NA	0.0836367172497	0	NA	NA	98,129,12,16	1	1	0	1.78985217382	0
chr8_ref_v2	282577	0	CT,C	1	1	110,148,13,19	1	1	0	2	CT,CT	NA	NA	0.258391791527	0	12,21,0,3	1	1	0	0.65211834341	0	2	CT,CT	NA	NA	0.18657164336	0	NA	NA	54,94,10,10	1	1	0	0.947599752553	0	2	CT,CT	CT,C	0.125	0.180519766592	0	NA	NA	65,111,11,13	1	1	0	0.939437591895	0
chr8_ref_v2	289322	0	T,G	0	0	67,110,23,4	1	1	1	2	T,T	T,G	0.25	0.0655972824858	0	4,10,8,1	1	1	0	3.03949440557	0	2	T,G	T,T	0.25	0.068992871487	0	NA	NA	32,51,5,2	1	1	1	0.697282414146	0	2	T,T	T,G	0.125	0.235119742361	0	NA	NA	65,68,14,4	1	1	1	2.29521878366	0
chr8_ref_v2	321643	0	T,C	1	0	298,263,0,0	1	1	0	2	T,T	NA	NA	0.0	0	29,30,0,0	1	1	0	0.519438545564	0	2	T,T	NA	NA	0.0	0	NA	NA	169,142,0,0	1	1	0	0.479909919094	0	2	T,T	NA	NA	0.0	0	NA	NA	140,92,122,102	1	1	0	418.530941805	1
chr8_ref_v2	340066	0	TTA,T	1	1	48,45,13,14	1	1	1	2	TTA,TTA	TTA,T	0.125	0.0890115416338	0	8,10,1,4	1	1	0	0.566029593601	0	2	TTA,TTA	NA	NA	0.1241730097	0	NA	NA	29,18,4,6	1	1	0	1.21243272013	0	2	TTA,TTA	NA	NA	0.076217658347	0	NA	NA	34,34,10,7	1	1	1	0.523342927891	0
chr8_ref_v2	340356	0	G,T	0	0	47,276,37,0	1	1	0	2	G,G	G,T	0.25	0.194156014441	0	4,21,6,0	1	1	0	1.08015214217	0	2	G,G	G,T	0.5	0.174353387145	0	NA	NA	14,182,34,0	1	1	0	2.29893877029	0	2	G,G	G,T	0.25	0.223143551314	0	NA	NA	25,224,48,0	1	1	0	3.19819136538	0
chr8_ref_v2	351847	0	G,A	0	0	292,326,0,0	1	1	0	2	G,G	NA	NA	0.0	0	14,7,18,18	1	1	0	311.784256082	1	2	G,A	A,A	0.25	0.0281708769667	0	g.351847G>A	0	78,92,90,92	1	1	0	388.824077054	1	2	G,A	NA	NA	0.0682082500265	0	g.351847G>A	0	261,255,1,0	1	1	0	1.15948170804	0
chr8_ref_v2	361693	0	T,C	1	0	245,86,0,58	1	1	0	2	T,T	T,C	0.25	0.221329217584	0	20,4,0,6	1	1	0	0.571921111083	0	2	T,T	T,C	0.5	0.133531392625	0	NA	NA	143,21,0,52	1	1	0	5.0019975152	0	2	T,T	T,C	0.5	0.030962225604	0	NA	NA	197,29,0,52	1	1	0	3.79833467027	0
chr8_ref_v2	370551	0	AAT,A	1	1	77,91,9,11	1	1	1	2	AAT,AAT	NA	NA	0.537292293878	0	17,20,2,3	1	1	0	0.411307845419	0	2	AAT,AAT	NA	NA	0.274331925374	0	NA	NA	58,39,5,10	1	1	0	1.99154947593	0	2	AAT,AAT	NA	NA	0.209463463009	0	NA	NA	83,80,8,14	1	1	0	0.806922644611	0
chr8_ref_v2	384617	0	G,T	1	0	42,262,46,1	1	1	0	2	G,G	G,T	0.25	0.0790300493592	0	4,28,3,0	1	1	0	0.557091678681	0	2	G,G	G,T	0.25	0.133531392625	0	NA	NA	19,117,54,0	1	1	0	8.34465212621	0	2	G,G	G,T	0.5	0.193290588165	0	NA	NA	18,196,117,0	1	1	0	25.9568281535	0
chr8_ref_v2	387098	0	AT,A	1	1	109,109,25,64	1	1	0	2	AT,AT	AT,A	0.25	0.0500291008866	0	16,15,0,3	1	1	0	1.45349552087	0	2	AT,AT	NA	NA	0.780466083892	0	NA	NA	55,43,4,33	1	1	0	1.1101920027	0	2	AT,AT	AT,A	0.25	0.0153648427901	0	NA	NA	87,68,12,41	1	1	0	1.47954441049	0
chr8_ref_v2	394957	0	A,T	1	0	342,276,0,0	1	1	0	2	A,A	NA	NA	0.0	0	25,28,0,0	1	1	0	0.886730738231	0	2	A,A	NA	NA	0.0	0	NA	NA	213,178,0,0	1	1	0	0.454806168719	0	2	A,A	NA	NA	0.0	0	NA	NA	136,121,143,153	1	1	0	496.502919157	1
chr8_ref_v2	396953	0	GA,G	1	1	53,84,53,38	1	1	0	2	GA,GA	GA,G	0.5	0.0603514457389	1	3,6,9,2	1	1	0	1.66075057083	0	2	GA,G	NA	NA	0.0392440736869	0	NA	NA	26,26,30,16	1	1	0	1.32128265538	0	2	GA,G	GA,GA	0.25	0.0517022429612	0	NA	NA	39,58,32,22	1	1	0	0.734222586628	0
chr8_ref_v2	440430	0	G,T	0	0	181,261,38,0	1	1	0	2	G,G	G,T	0.125	0.280301965154	0	9,39,2,0	1	1	0	3.7832370257	0	2	G,G	G,T	0.125	0.0645385211376	0	NA	NA	30,130,39,0	1	1	0	11.0377487212	0	2	G,G	G,T	0.5	0.287682072452	0	NA	NA	45,219,55,0	1	1	0	14.0104623328	0
chr8_ref_v2	445771	0	G,T	0	0	325,239,1,0	1	1	0	2	G,G	NA	NA	0.00177147964838	0	35,34,0,0	1	1	0	0.846301561035	0	2	G,G	NA	NA	0.0	0	NA	NA	174,130,0,0	1	1	0	0.42338022113	0	2	G,G	NA	NA	0.0	0	NA	NA	133,81,118,69	1	1	0	394.744483634	1
chr8_ref_v2	447611	0	A,G	1	0	297,347,0,0	1	1	0	2	A,A	NA	NA	0.0	0	24,19,13,25	1	1	0	312.389867403	1	2	A,G	NA	NA	0.123613955967	0	g.447611A>G	0	91,82,68,91	1	1	0	372.309642736	1	2	A,G	NA	NA	0.0843873922775	0	g.447611A>G	0	237,272,0,0	1	1	0	0.423165094064	0
chr8_ref_v2	457429	0	A,C	1	0	376,83,0,74	1	1	0	2	A,A	A,C	0.25	0.134348052531	0	33,5,0,3	1	1	0	1.00569941831	0	2	A,A	A,C	0.25	0.305381649551	0	NA	NA	227,21,0,68	1	1	0	5.36361804795	0	2	A,A	A,C	0.5	0.1807099529	0	NA	NA	345,41,1,131	1	1	0	12.7362036284	0
chr8_ref_v2	459926	0	C,A	0	0	297,175,0,13	1	1	0	2	C,C	C,A	0.125	0.809871454868	0	22,8,0,0	1	1	0	0.96391254836	0	2	C,C	NA	NA	0.0	0	NA	NA	181,41,1,30	1	1	0	14.5045744317	0	2	C,C	C,A	0.25	0.0227800283318	0	NA	NA	255,71,0,57	1	1	0	27.8686981655	0
chr8_ref_v2	475558	0	CA,C	1	1	129,147,17,12	1	1	0	2	CA,CA	NA	NA	0.537447472186	0	9,16,1,0	1	1	0	0.933536109026	0	2	CA,CA	NA	NA	0.866873648774	0	NA	NA	49,73,5,3	1	1	0	1.39780308978	0	2	CA,CA	NA	NA	0.910856095001	0	NA	NA	79,103,22,4	1	1	0	2.61226289907	0
chr8_ref_v2	475947	0	T,A	1	0	2,13,0,24	1	1	1	2	T,A	A,A	0.25	0.0506356159686	0	2,4,0,4	1	0	0	1.17177020829	0	2	NA	NA	NA	NA	0	NA	NA	3,11,0,17	1	1	1	0.754339658513	0	2	T,A	A,A	0.125	0.0634973966292	0	NA	NA	4,17,0,16	1	1	1	1.49747846959	0
chr8_ref_v2	475953	0	T,TG	1	0	15,10,0,24	1	1	1	2	T,TG	NA	NA	0.040405414635	0	5,3,0,4	1	0	0	0.639910973826	0	2	NA	NA	NA	NA	0	NA	NA	6,3,0,17	1	1	1	1.18284086221	0	2	T,TG	TG,TG	0.25	0.182321556794	0	NA	NA	13,7,0,16	1	1	1	0.574773103926	0
chr8_ref_v2	475955	0	T,G	1	0	17,9,0,22	1	1	1	2	T,G	NA	NA	0.122602322092	0	3,3,0,4	1	0	0	0.562329670032	0	2	NA	NA	NA	NA	0	NA	NA	5,5,0,15	1	1	1	0.982598447329	0	2	T,G	G,G	0.25	0.0882550477549	0	NA	NA	15,7,0,16	1	1	1	0.504269460549	0
chr8_ref_v2	475957	0	T,A	1	0	22,9,0,15	1	1	1	2	T,A	T,T	0.25	0.150572858479	0	4,3,0,3	1	0	0	0.521685436548	0	2	NA	NA	NA	NA	0	NA	NA	9,5,0,12	1	1	1	0.992526108314	0	2	T,A	NA	NA	0.0741079721537	0	NA	NA	19,7,0,13	1	1	1	0.336371177802	0
chr8_ref_v2	475961	0	T,TGTGA	1	0	46,9,0,12	1	1	1	2	T,T	T,TGTGA	0.5	0.343771539103	0	6,2,0,2	1	0	0	0.410562767416	0	2	NA	NA	NA	NA	0	NA	NA	18,3,0,7	1	1	1	0.651029682007	0	2	T,T	T,TGTGA	0.5	0.133531392625	0	NA	NA	35,4,0,8	1	1	1	0.616310625598	0
chr8_ref_v2	488380	0	C,CA	1	1	271,251,6,9	1	1	0	2	C,C	NA	NA	0.168666892191	0	28,26,4,4	1	1	0	3.78631230999	0	2	C,C	C,CA	0.25	0.201677496461	0	NA	NA	109,107,4,2	1	1	0	0.6299426411	0	2	C,C	NA	NA	0.131830971642	0	NA	NA	183,161,2,9	1	1	0	0.842788498506	0
chr8_ref_v2	492979	0	A,G	1	0	340,301,0,0	1	1	0	2	A,A	NA	NA	0.0	0	46,41,0,0	1	1	0	0.375881227313	0	2	A,A	NA	NA	0.0	0	NA	NA	85,80,90,76	1	1	0	377.356210006	1	2	A,G	NA	NA	0.00604231445596	0	g.492979A>G	0	284,217,0,0	1	1	0	1.2959952331	0
chr8_ref_v2	512220	0	GA,G	1	1	129,177,48,32	1	1	0	2	GA,GA	NA	NA	0.0775995705952	0	13,15,5,0	1	1	0	0.652565102323	0	2	GA,GA	NA	NA	0.158420873152	0	NA	NA	77,78,17,20	1	1	0	1.58130775901	0	2	GA,GA	NA	NA	0.135211384323	0	NA	NA	122,116,23,14	1	1	0	4.2433423578	0
chr8_ref_v2	514838	0	CTA,C	1	1	73,72,16,24	1	1	1	2	CTA,CTA	CTA,C	0.125	0.130116961145	0	24,14,6,3	1	1	0	1.22063911523	0	2	CTA,CTA	NA	NA	0.0056968703303	0	NA	NA	32,39,6,4	1	1	1	1.3658027361	0	2	CTA,CTA	NA	NA	0.474456860608	0	NA	NA	42,50,5,9	1	1	1	1.36691415016	0
chr8_ref_v2	518751	0	C,CA	1	1	123,206,7,27	1	1	0	2	C,C	C,CA	0.125	0.1736448288	0	15,15,0,4	1	1	0	0.89814486394	0	2	C,C	C,CA	0.25	0.203782718775	0	NA	NA	63,87,2,26	1	1	0	3.30050169428	0	2	C,C	C,CA	0.25	0.0130087144025	0	NA	NA	78,144,2,30	1	1	0	2.13932102128	0
chr8_ref_v2	526396	1	A,C	1	0	0,0,3,27	1	1	1	2	NA	NA	NA	NA	0	0,0,1,1	1	0	1	0.935392633485	0	2	NA	NA	NA	NA	0	NA	NA	0,0,0,20	0	1	1	0.0	0	2	NA	NA	NA	NA	0	NA	NA	0,0,0,13	0	0	1	0.0	0
chr8_ref_v2	527175	1	C,G	1	0	0,1,1,0	1	0	1	2	NA	NA	NA	NA	0	0,0,0,0	0	0	1	0.0	0	2	NA	NA	NA	NA	0	NA	NA	0,0,0,0	0	0	1	0.0	0	2	NA	NA	NA	NA	0	NA	NA	0,0,1,1	1	0	1	0.299877278967	0
chr8_ref_v2	528061	1	G,A	0	0	0,0,6,16	1	1	1	2	NA	NA	NA	NA	0	0,0,1,0	0	0	1	0.0	0	2	NA	NA	NA	NA	0	NA	NA	1,1,0,11	1	0	1	1.04954762773	0	2	NA	NA	NA	NA	0	NA	NA	1,0,1,18	1	1	1	1.40202950605	0
chr8_ref_v2	531060	0	G,A	1	0	239,200,0,0	1	1	1	2	G,G	NA	NA	0.0	0	16,16,0,0	1	1	1	0.451625369686	0	2	G,G	NA	NA	0.0	0	NA	NA	148,100,0,0	1	1	1	1.31461035005	0	2	G,G	NA	NA	0.0	0	NA	NA	205,155,0,0	1	1	1	0.746870786892	0
chr8_ref_v2	531278	0	A,G	1	0	0,2,48,150	1	1	1	2	G,G	NA	NA	0.415515443962	0	0,0,4,14	1	0	1	0.337917136312	0	2	NA	NA	NA	NA	0	NA	NA	0,1,38,108	1	1	1	0.506297118869	0	2	G,G	NA	NA	0.0068259650704	0	NA	NA	4,0,54,142	1	1	1	1.90266908432	0
chr8_ref_v2	535611	0	G,C	0	0	0,0,1,0	0	0	1	2	NA	NA	NA	NA	0	0,0,0,0	0	0	1	0.0	0	2	NA	NA	NA	NA	0	NA	NA	0,1,0,0	0	0	1	0.0	0	2	NA	NA	NA	NA	0	NA	NA	0,0,1,0	0	0	1	0.0	0
chr8_ref_v2	535628	0	A,C	0	0	0,0,1,0	0	0	1	2	NA	NA	NA	NA	0	0,0,0,0	0	0	1	0.0	0	2	NA	NA	NA	NA	0	NA	NA	0,1,0,0	0	0	1	0.0	0	2	NA	NA	NA	NA	0	NA	NA	0,0,1,0	0	0	1	0.0	0
chr8_ref_v2	535659	0	T,A	1	0	0,0,0,0	0	0	1	2	NA	NA	NA	NA	0	0,0,0,0	0	0	1	0.0	0	2	NA	NA	NA	NA	0	NA	NA	0,1,0,0	0	0	1	0.0	0	2	NA	NA	NA	NA	0	NA	NA	0,0,0,0	0	0	1	0.0	0
chr8_ref_v2	535666	0	T,C	0	0	0,0,0,0	0	0	1	2	NA	NA	NA	NA	0	0,0,0,0	0	0	1	0.0	0	2	NA	NA	NA	NA	0	NA	NA	0,1,0,0	0	0	1	0.0	0	2	NA	NA	NA	NA	0	NA	NA	0,0,0,0	0	0	1	0.0	0
chr8_ref_v2	535667	0	T,C	0	0	0,0,0,0	0	0	1	2	NA	NA	NA	NA	0	0,0,0,0	0	0	1	0.0	0	2	NA	NA	NA	NA	0	NA	NA	0,1,0,0	0	0	1	0.0	0	2	NA	NA	NA	NA	0	NA	NA	0,0,0,0	0	0	1	0.0	0
chr8_ref_v2	535699	0	G,A	0	0	0,0,1,0	0	0	1	2	NA	NA	NA	NA	0	0,0,0,0	0	0	1	0.0	0	2	NA	NA	NA	NA	0	NA	NA	0,0,1,0	0	0	1	0.0	0	2	NA	NA	NA	NA	0	NA	NA	0,0,0,0	0	0	1	0.0	0
chr8_ref_v2	543528	0	T,G	0	0	228,0,27,0	1	1	1	2	T,T	T,G	0.25	0.155607344324	0	22,0,4,0	1	1	1	0.544749448036	0	2	T,T	T,G	0.5	0.427444014827	0	NA	NA	94,0,27,0	1	1	1	4.33591500309	0	2	T,T	T,G	0.5	0.123060092757	0	NA	NA	136,0,34,0	1	1	1	4.01204987451	0
chr8_ref_v2	546304	1	G,A	0	0	0,0,1,1	1	0	1	2	NA	NA	NA	NA	0	0,0,0,0	0	0	1	0.0	0	2	NA	NA	NA	NA	0	NA	NA	0,0,0,0	0	0	1	0.0	0	2	NA	NA	NA	NA	0	NA	NA	0,0,0,0	0	0	1	0.0	0
chr8_ref_v2	553372	0	G,A	0	0	231,0,84,0	1	1	1	2	G,G	G,A	0.5	0.0945261734921	0	36,0,29,0	1	1	0	3.38197773051	0	2	G,A	G,G	0.125	0.0653834726031	0	NA	NA	108,0,23,0	1	1	1	2.21006528828	0	2	G,G	G,A	0.5	0.414681763213	0	NA	NA	190,0,49,0	1	1	1	1.87895770834	0
chr8_ref_v2	553549	0	T,A	1	0	422,281,374,104	1	1	1	2	T,A	T,T	0.25	0.125079464447	0	36,31,48,14	1	1	1	1.2037890535	0	2	T,A	NA	NA	0.0775582343459	0	NA	NA	191,148,177,55	1	1	0	0.903448538954	0	2	T,A	T,T	0.125	0.127948307433	0	NA	NA	354,236,301,85	1	1	1	0.583176622376	0
chr8_ref_v2	553569	0	A,T	1	0	457,300,392,178	1	1	1	2	A,T	A,A	0.125	0.0324124643279	0	47,34,49,20	1	1	1	0.699005073078	0	2	A,T	A,A	0.125	0.0909717782057	0	NA	NA	227,153,199,100	1	1	1	0.805634705808	0	2	A,T	A,A	0.125	0.0115867489512	0	NA	NA	412,249,327,148	1	1	1	0.99764190281	0
chr8_ref_v2	553587	0	G,A	1	0	475,301,432,248	1	1	1	2	G,A	G,G	0.125	0.119254706268	0	56,44,65,33	1	1	1	0.777936127749	0	2	G,A	NA	NA	0.0202027073175	0	NA	NA	261,158,256,139	1	1	1	0.900671307518	0	2	G,A	NA	NA	0.058985155021	0	NA	NA	437,255,369,204	1	1	1	1.12625780253	0
chr8_ref_v2	553599	0	G,A	0	0	457,335,428,293	1	1	1	2	G,A	NA	NA	0.0939222545295	0	53,45,61,39	1	1	1	0.701989609125	0	2	G,A	NA	NA	0.0202027073175	0	NA	NA	253,171,258,158	1	1	1	1.20829760368	0	2	G,A	NA	NA	0.0190481949707	0	NA	NA	433,275,376,235	1	1	1	1.69726145251	0
chr8_ref_v2	553612	0	A,T	1	0	443,343,409,342	1	1	1	2	A,T	NA	NA	0.0455511406651	0	53,55,55,46	1	1	1	1.02249737292	0	2	A,T	NA	NA	0.067010710283	0	NA	NA	250,183,272,179	1	1	1	2.55770351204	0	2	A,T	NA	NA	0.0407296115002	0	NA	NA	418,301,378,275	1	1	1	1.06102860756	0
chr8_ref_v2	553650	0	G,A	1	0	432,360,384,352	1	1	1	2	G,A	NA	NA	0.0733312730855	0	55,55,50,58	1	1	1	0.934294411799	0	2	G,A	NA	NA	0.0183491386682	0	NA	NA	262,181,254,193	1	1	1	2.06007000589	0	2	G,A	NA	NA	0.00898882456843	0	NA	NA	380,301,403,304	1	1	1	3.34641354565	0
chr8_ref_v2	553677	0	A,G	0	0	445,359,384,355	1	1	1	2	A,G	NA	NA	0.0843013482308	0	41,54,35,48	1	1	1	2.03639376578	0	2	A,G	A,A	0.125	0.116278144477	0	NA	NA	264,194,250,196	1	1	1	1.53597921758	0	2	A,G	NA	NA	0.0265502320941	0	NA	NA	361,289,377,317	1	1	1	2.46574113886	0
chr8_ref_v2	553710	0	G,C	0	0	448,358,416,397	1	1	1	2	G,C	NA	NA	0.00864736704118	0	36,50,35,40	1	1	1	2.46552816575	0	2	G,C	G,G	0.125	0.114455245564	0	NA	NA	270,213,256,215	1	1	1	0.661593885995	0	2	G,C	NA	NA	0.0251585596362	0	NA	NA	382,328,405,348	1	1	1	1.36486898514	0
chr8_ref_v2	553745	0	T,G	0	0	408,390,414,445	1	1	1	2	T,G	NA	NA	0.0736603245344	0	30,44,42,39	1	1	1	1.07380159912	0	2	T,G	NA	NA	0.0903840614683	0	NA	NA	251,251,252,239	1	1	1	1.11436611642	0	2	T,G	NA	NA	0.0221559918972	0	NA	NA	374,352,385,400	1	1	1	0.509481738723	0
chr8_ref_v2	553822	0	A,G	1	0	340,450,355,459	1	1	1	2	A,G	NA	NA	0.0299274205415	0	26,48,37,59	1	1	1	1.41208402903	0	2	A,G	G,G	0.125	0.00896866998276	0	NA	NA	182,286,213,258	1	1	1	1.2713403549	0	2	A,G	NA	NA	0.00638979809877	0	NA	NA	270,378,268,408	1	1	1	1.39735816606	0
chr8_ref_v2	553893	0	T,A	0	0	291,414,293,401	1	1	1	2	T,A	NA	NA	0.0157258423055	0	24,39,20,39	1	1	1	0.635874276033	0	2	T,A	NA	NA	0.0655972824858	0	NA	NA	181,252,164,247	1	1	1	0.590970001906	0	2	T,A	NA	NA	0.0521445135063	0	NA	NA	211,346,250,363	1	1	1	1.50044120104	0
chr8_ref_v2	553918	0	C,G	1	0	246,380,256,385	1	1	1	2	C,G	NA	NA	0.0236790858206	0	30,33,22,38	1	1	1	1.00456605161	0	2	C,G	NA	NA	0.0487901641694	0	NA	NA	167,215,142,245	1	1	1	1.24866849095	0	2	C,G	NA	NA	0.0130040844232	0	NA	NA	191,317,229,364	1	1	1	1.62657951725	0
chr8_ref_v2	553934	0	T,G	1	0	253,357,230,363	1	1	1	2	T,G	NA	NA	0.0282645581696	0	43,31,26,33	1	1	1	3.10926067566	0	2	T,G	T,T	0.125	0.0247867789825	0	NA	NA	150,202,132,224	1	1	1	0.706727696436	0	2	T,G	NA	NA	0.0112995552539	0	NA	NA	189,307,205,344	1	1	1	1.6390903817	0
chr8_ref_v2	553974	0	C,T	1	0	236,355,182,332	1	1	1	2	C,T	C,C	0.125	0.11172167633	0	48,41,34,34	1	1	1	2.97439590125	0	2	C,T	C,C	0.125	0.0178142362751	0	NA	NA	135,181,96,199	1	1	0	1.0413328177	0	2	C,T	NA	NA	0.0687668572471	0	NA	NA	181,249,164,278	1	1	0	1.74585399041	0
chr8_ref_v2	553988	0	C,T	1	0	210,341,157,331	1	1	0	2	C,T	NA	NA	0.1214194033	0	46,42,30,38	1	1	1	2.88114831477	0	2	C,T	C,C	0.125	0.00651468102119	0	NA	NA	117,168,80,183	1	1	0	0.661435445414	0	2	C,T	NA	NA	0.0803351480909	0	NA	NA	166,246,146,264	1	1	0	1.74173877906	0
chr8_ref_v2	554028	0	C,G	1	0	118,317,90,257	1	1	0	2	C,G	C,C	0.125	0.0252931771391	0	23,40,14,35	1	1	0	1.15111873564	0	2	C,G	C,C	0.125	0.0	0	NA	NA	63,150,43,110	1	1	0	0.911347880936	0	2	C,G	C,C	0.125	0.0795398160361	0	NA	NA	94,219,81,172	1	1	0	1.64880327987	0
chr8_ref_v2	554034	0	T,C	1	0	106,317,99,254	1	1	0	2	T,C	T,T	0.125	0.0704103061679	0	18,39,11,36	1	1	0	0.776415930097	0	2	T,C	T,T	0.125	0.0584107621564	0	NA	NA	58,146,49,114	1	1	0	0.896242411731	0	2	T,C	T,T	0.125	0.0269446352435	0	NA	NA	76,221,91,171	1	1	0	2.06799636836	0
chr8_ref_v2	554037	0	A,C	1	0	103,316,103,257	1	1	0	2	A,C	A,A	0.125	0.0995475398089	0	15,38,10,36	1	1	0	0.576993212902	0	2	A,C	A,A	0.125	0.109663911218	0	NA	NA	53,147,50,112	1	1	0	0.69597317337	0	2	A,C	A,A	0.125	0.0405933969653	0	NA	NA	71,216,88,169	1	1	0	1.58404806522	0
chr8_ref_v2	554044	0	G,T	0	0	86,321,90,272	1	1	0	2	G,T	NA	NA	0.117168973617	0	13,33,8,36	1	1	0	0.714434042806	0	2	G,T	NA	NA	0.0444517625708	0	NA	NA	41,141,48,121	1	1	0	0.863324024118	0	2	G,T	NA	NA	0.0741079721537	0	NA	NA	59,217,86,184	1	1	0	2.59458601125	0
chr8_ref_v2	554069	0	G,A	0	0	93,252,150,258	1	1	0	2	G,A	A,A	0.125	0.0835916709081	0	9,19,9,25	1	1	0	0.72993264354	0	2	G,A	A,A	0.125	0.0571584138399	0	NA	NA	59,136,72,107	1	1	0	1.86442129573	0	2	G,A	NA	NA	0.085613752723	0	NA	NA	76,191,116,180	1	1	0	0.755944851858	0
chr8_ref_v2	554070	0	CGAAAAAATAAA,C	0	0	204,293,94,238	1	1	0	2	CGAAAAAATAAA,C	CGAAAAAATAAA,CGAAAAAATAAA	0.25	0.107370566586	0	9,27,9,19	1	1	0	0.89569501767	0	2	CGAAAAAATAAA,C	CGAAAAAATAAA,CGAAAAAATAAA	0.125	0.0	0	NA	NA	105,119,57,130	1	1	0	1.67093423353	0	2	CGAAAAAATAAA,C	CGAAAAAATAAA,CGAAAAAATAAA	0.125	0.0707769932805	0	NA	NA	143,208,74,187	1	1	0	0.940354016377	0
chr8_ref_v2	554110	0	C,T	1	0	197,219,183,195	1	1	0	2	C,T	NA	NA	0.0957910646417	0	15,17,7,15	1	1	0	0.725976532756	0	2	C,T	C,C	0.125	0.123379021161	0	NA	NA	104,115,87,88	1	1	0	0.848455988471	0	2	C,T	C,C	0.125	0.0270286723879	0	NA	NA	152,169,135,151	1	1	0	0.475852751252	0
chr8_ref_v2	554141	0	A,G	0	0	244,193,154,175	1	1	0	2	A,G	A,A	0.125	0.0325610160493	0	15,26,7,19	1	1	0	2.43745219621	0	2	A,G	A,A	0.25	0.0553500950832	0	NA	NA	139,99,73,67	1	1	0	1.77777064489	0	2	A,G	A,A	0.25	0.0198026272962	0	NA	NA	191,151,101,142	1	1	0	0.670231768396	0
chr8_ref_v2	554148	0	A,G	1	0	254,196,142,165	1	1	0	2	A,G	A,A	0.25	0.128425788589	0	16,27,7,20	1	1	0	2.34474451189	0	2	A,G	A,A	0.25	0.0454623740768	0	NA	NA	143,98,72,69	1	1	0	1.26012870024	0	2	A,G	A,A	0.25	0.0252114193465	0	NA	NA	196,147,93,143	1	1	0	1.2998806384	0
chr8_ref_v2	554149	0	A,T	1	0	255,199,142,165	1	1	0	2	A,T	A,A	0.25	0.119576173312	0	16,27,7,20	1	1	0	2.27833143627	0	2	A,T	A,A	0.25	0.0454623740768	0	NA	NA	144,98,72,70	1	1	0	1.29022238751	0	2	A,T	A,A	0.25	0.0222850447894	0	NA	NA	198,148,93,143	1	1	0	1.30098288958	0
chr8_ref_v2	554156	0	C,CT	0	0	248,194,110,158	1	1	0	2	C,CT	C,C	0.25	0.0105027221991	1	16,25,7,23	1	1	0	1.88418712465	0	2	C,CT	C,C	0.125	0.0610602567612	0	NA	NA	140,96,49,68	1	1	0	1.48458361329	0	2	C,CT	C,C	0.25	0.190832246462	1	NA	NA	185,146,57,138	1	1	0	1.95300044899	0
chr8_ref_v2	554159	0	AG,A	0	0	247,197,107,153	1	1	0	2	AG,A	AG,AG	0.25	0.0243173076507	1	16,28,7,25	1	1	0	2.42145062448	0	2	AG,A	AG,AG	0.125	0.0671393028376	0	NA	NA	139,96,46,66	1	1	0	1.55410676357	0	2	AG,A	AG,AG	0.25	0.230261019083	1	NA	NA	183,149,56,137	1	1	0	2.18953395027	0
chr8_ref_v2	554163	0	C,T	0	0	239,199,103,147	1	1	0	2	C,T	C,C	0.25	0.0499323687482	1	16,28,6,24	1	1	0	2.36129240229	0	2	C,T	C,C	0.25	0.12783337151	0	NA	NA	136,92,45,67	1	1	0	1.62672899446	0	2	C,T	C,C	0.25	0.200021133893	1	NA	NA	180,145,54,136	1	1	0	2.62950400499	0
chr8_ref_v2	554168	0	T,C	0	0	227,197,93,139	1	1	0	2	T,C	T,T	0.25	0.0921704597997	1	15,29,6,26	1	1	0	2.9719003923	0	2	T,C	T,T	0.125	0.0671393028376	0	NA	NA	124,88,43,67	1	1	0	1.10564399828	0	2	T,C	T,T	0.25	0.145280285114	0	NA	NA	165,133,50,127	1	1	0	2.76937016578	0
chr8_ref_v2	554176	0	C,T	0	0	198,193,70,136	1	1	0	2	C,T	C,C	0.25	0.13000576743	1	15,30,7,24	1	1	0	1.61644882038	0	2	C,T	C,C	0.125	0.121360857004	0	NA	NA	107,81,34,64	1	1	0	1.14646871216	0	2	C,T	C,C	0.25	0.140648860393	0	NA	NA	150,131,45,123	1	1	0	1.92983587318	0
chr8_ref_v2	554177	0	T,C	0	0	195,194,68,139	1	1	0	2	T,C	T,T	0.25	0.120034926587	1	14,31,7,25	1	1	0	1.77912514857	0	2	T,C	T,T	0.125	0.0896121586897	0	NA	NA	106,82,34,63	1	1	0	1.21744794185	0	2	T,C	T,T	0.25	0.150905360561	0	NA	NA	148,130,45,122	1	1	0	1.62408967189	0
chr8_ref_v2	554208	0	G,A	0	0	95,151,0,142	1	1	0	2	G,A	G,G	0.25	0.0316612819065	0	6,38,1,21	1	1	0	3.88369211255	0	2	G,A	G,G	0.25	0.182321556794	0	NA	NA	48,79,0,73	1	1	0	0.408014158127	0	2	G,A	G,G	0.25	0.0292963694884	0	NA	NA	60,105,0,113	1	1	0	1.0512671666	0
chr8_ref_v2	554286	0	T,C	1	0	151,215,4,211	1	1	1	2	T,C	T,T	0.25	0.0211696815077	0	8,19,0,13	1	1	0	0.956037061021	0	2	T,C	T,T	0.25	0.145953912623	0	NA	NA	52,130,1,113	1	1	0	2.39563864647	0	2	T,C	T,T	0.25	0.0430173850837	0	NA	NA	74,166,2,155	1	1	0	1.83355511469	0
chr8_ref_v2	554304	0	A,T	1	0	189,220,16,186	1	1	1	2	A,T	A,A	0.25	0.194621834876	0	8,13,0,14	1	1	0	0.853981224289	0	2	A,T	A,A	0.125	0.0851578083403	0	NA	NA	65,118,4,86	1	1	0	2.26111828309	0	2	A,T	A,A	0.25	0.198850858745	0	NA	NA	101,164,13,131	1	1	0	1.42036890032	0
chr8_ref_v2	554366	0	C,T	0	0	204,112,35,44	1	1	1	2	C,C	C,T	0.5	0.287682072452	0	8,10,0,9	1	1	0	3.63380023627	0	2	C,T	C,C	0.25	0.0769610411361	0	NA	NA	85,43,19,9	1	1	0	1.13284587887	0	2	C,C	C,T	0.5	0.421213465076	1	NA	NA	132,61,37,27	1	1	0	2.70432484856	0
chr8_ref_v2	554368	0	T,A	1	0	207,103,36,40	1	1	1	2	T,T	T,A	0.5	0.307226668525	0	8,10,0,8	1	1	0	3.33795570116	0	2	T,A	T,T	0.25	0.182321556794	0	NA	NA	86,39,19,7	1	1	0	1.13317294514	0	2	T,T	T,A	0.25	0.375692949774	1	NA	NA	128,59,37,23	1	1	0	2.60250577087	0
chr8_ref_v2	554440	0	C,T	0	0	173,161,33,7	1	1	1	2	C,C	C,T	0.25	0.176351389807	0	14,13,1,2	1	1	0	1.03579507085	0	2	C,C	C,T	0.25	0.251314428281	0	NA	NA	72,63,8,5	1	1	1	0.865349897901	0	2	C,C	C,T	0.125	0.367724780125	0	NA	NA	106,73,15,6	1	1	1	1.51958425317	0
chr8_ref_v2	554449	0	T,C	0	0	172,177,32,13	1	1	1	2	T,T	T,C	0.25	0.102499283377	0	15,15,2,2	1	1	0	0.521697213189	0	2	T,T	T,C	0.25	0.068992871487	0	NA	NA	64,76,8,6	1	1	1	0.837378334794	0	2	T,T	T,C	0.25	0.356674943939	0	NA	NA	101,90,14,8	1	1	1	0.832330130734	0
chr8_ref_v2	554460	0	A,C	0	0	171,195,40,22	1	1	1	2	A,A	A,C	0.25	0.170411200699	0	15,16,2,2	1	1	0	0.449945883065	0	2	A,A	A,C	0.25	0.10178269431	0	NA	NA	66,76,11,9	1	1	1	0.535335799336	0	2	A,A	A,C	0.25	0.014184634992	0	NA	NA	97,100,14,15	1	1	1	0.75619391461	0
chr8_ref_v2	554608	0	C,T	0	0	0,112,0,19	1	1	1	2	C,C	C,T	0.25	0.214254603897	0	0,3,0,0	0	0	1	0.0	0	2	NA	NA	NA	NA	0	NA	NA	0,48,0,13	1	1	1	1.06054219924	0	2	C,C	C,T	0.5	0.154150679827	0	NA	NA	0,87,0,17	1	1	1	0.474089294551	0
chr8_ref_v2	554638	0	C,G	0	0	0,138,0,32	1	1	1	2	C,C	C,G	0.5	0.339354082996	0	0,5,0,0	0	0	1	0.0	0	2	NA	NA	NA	NA	0	NA	NA	0,61,0,18	1	1	1	0.666047822337	0	2	C,C	C,G	0.5	0.0840831172105	0	NA	NA	0,97,0,26	1	1	1	0.542559227823	0
chr8_ref_v2	554746	0	A,G	1	0	0,47,0,17	1	1	1	2	A,A	A,G	0.5	0.117783035656	0	0,4,0,0	0	0	1	0.0	0	2	NA	NA	NA	NA	0	NA	NA	0,6,0,6	1	0	1	1.28344102618	0	2	NA	NA	NA	NA	0	NA	NA	0,36,0,6	1	1	1	1.4254808496	0
chr8_ref_v2	554781	0	T,G	0	0	1,7,0,0	1	0	1	2	NA	NA	NA	NA	0	0,1,0,0	0	0	1	0.0	0	2	NA	NA	NA	NA	0	NA	NA	0,0,1,0	0	0	1	0.0	0	2	NA	NA	NA	NA	0	NA	NA	0,3,0,0	0	0	1	0.0	0
chr8_ref_v2	554784	0	T,G	0	0	1,7,0,0	1	0	1	2	NA	NA	NA	NA	0	0,1,0,0	0	0	1	0.0	0	2	NA	NA	NA	NA	0	NA	NA	0,0,1,0	0	0	1	0.0	0	2	NA	NA	NA	NA	0	NA	NA	0,2,0,0	0	0	1	0.0	0
chr8_ref_v2	554790	0	C,G	0	0	1,4,0,0	1	0	1	2	NA	NA	NA	NA	0	0,1,0,0	0	0	1	0.0	0	2	NA	NA	NA	NA	0	NA	NA	0,0,1,0	0	0	1	0.0	0	2	NA	NA	NA	NA	0	NA	NA	0,1,0,0	0	0	1	0.0	0
chr8_ref_v2	554858	0	G,A	1	0	0,2,0,0	0	0	1	2	NA	NA	NA	NA	0	0,0,0,1	0	0	1	0.0	0	2	NA	NA	NA	NA	0	NA	NA	0,0,0,0	0	0	1	0.0	0	2	NA	NA	NA	NA	0	NA	NA	0,0,0,0	0	0	1	0.0	0
chr8_ref_v2	554860	0	T,A	1	0	0,2,0,0	0	0	1	2	NA	NA	NA	NA	0	0,0,0,1	0	0	1	0.0	0	2	NA	NA	NA	NA	0	NA	NA	0,0,0,0	0	0	1	0.0	0	2	NA	NA	NA	NA	0	NA	NA	0,0,0,0	0	0	1	0.0	0
chr8_ref_v2	555214	0	C,G	0	0	201,161,60,10	1	1	1	2	C,C	C,G	0.25	0.302761179279	0	3,4,3,0	1	0	1	0.843730649675	0	2	NA	NA	NA	NA	0	NA	NA	109,88,28,3	1	1	1	0.616160057284	0	2	C,C	C,G	0.25	0.0966936248025	0	NA	NA	129,124,50,4	1	1	1	0.920785836701	0
chr8_ref_v2	555260	0	C,G	0	0	258,280,153,33	1	1	1	2	C,C	C,G	0.5	0.0365004022195	0	12,6,10,2	1	1	1	1.27474880351	0	2	C,G	C,C	0.25	0.105360515658	0	NA	NA	138,148,93,14	1	1	1	0.918197693617	0	2	C,C	C,G	0.5	0.11544931231	0	NA	NA	198,215,129,28	1	1	1	0.815133507967	0
chr8_ref_v2	555331	0	T,C	0	0	250,237,92,51	1	1	1	2	T,T	T,C	0.5	0.126807204155	0	10,12,8,2	1	1	1	1.1050815728	0	2	T,C	T,T	0.25	0.277631736598	0	NA	NA	144,138,66,26	1	1	1	1.24412025683	0	2	T,T	T,C	0.5	0.021506205221	0	NA	NA	216,183,83,39	1	1	1	0.692263220525	0
chr8_ref_v2	555343	0	G,T	0	0	216,205,70,45	1	1	1	2	G,G	G,T	0.5	0.199088416651	0	8,11,5,1	1	1	1	0.671745419099	0	2	G,G	G,T	0.5	0.0540672212703	0	NA	NA	124,135,45,25	1	1	1	0.793076509709	0	2	G,G	G,T	0.5	0.209720530982	0	NA	NA	187,164,60,30	1	1	1	0.726147632591	0
chr8_ref_v2	555427	0	C,T	1	0	6,185,0,82	1	1	1	2	C,C	C,T	0.5	0.265179468418	0	0,4,0,4	1	0	1	0.731429875435	0	2	NA	NA	NA	NA	0	NA	NA	1,114,1,72	1	1	1	2.20137804884	0	2	C,T	C,C	0.25	0.0563529365511	0	NA	NA	2,146,1,86	1	1	1	1.83301324944	0
chr8_ref_v2	555451	0	G,C	0	0	4,208,0,116	1	1	1	2	G,C	G,G	0.25	0.0835867161083	0	0,6,0,4	1	0	1	0.30458864751	0	2	NA	NA	NA	NA	0	NA	NA	0,133,0,79	1	1	1	0.629577690085	0	2	G,C	G,G	0.25	0.0175267675382	0	NA	NA	1,180,1,107	1	1	1	0.615912182931	0
chr8_ref_v2	555460	0	C,T	1	0	13,218,1,125	1	1	1	2	C,T	C,C	0.25	0.0953101798043	0	0,7,0,5	1	0	1	0.380220427253	0	2	NA	NA	NA	NA	0	NA	NA	4,132,0,77	1	1	1	0.433202816716	0	2	C,T	C,C	0.25	0.0451204352805	0	NA	NA	6,182,1,109	1	1	1	0.578966920658	0
chr8_ref_v2	555592	0	C,T	1	0	143,49,10,4	1	1	1	2	C,C	C,T	0.125	0.0896121586897	0	15,7,5,3	1	1	0	3.17648718575	0	2	C,C	C,T	0.5	0.0870113769896	0	NA	NA	41,6,2,3	1	1	1	1.28842892505	0	2	C,C	C,T	0.25	0.294799540221	0	NA	NA	94,28,5,4	1	1	1	0.61243395354	0
chr8_ref_v2	555754	0	T,C	0	0	288,134,63,0	1	1	0	2	T,T	T,C	0.25	0.059787918379	0	30,4,12,0	1	1	0	2.72874759633	0	2	T,T	T,C	0.5	0.137201121513	0	NA	NA	157,64,43,0	1	1	0	1.18351325545	0	2	T,T	T,C	0.25	0.331937081456	0	NA	NA	226,101,43,0	1	1	0	0.616576719281	0
chr8_ref_v2	555757	0	T,C	0	0	288,142,62,0	1	1	0	2	T,T	T,C	0.25	0.0252596667592	0	32,4,13,0	1	1	0	3.29959122389	0	2	T,T	T,C	0.5	0.154150679827	0	NA	NA	156,66,44,0	1	1	0	1.49482212388	0	2	T,T	T,C	0.25	0.349895256953	0	NA	NA	223,106,44,0	1	1	0	0.529657503079	0
chr8_ref_v2	555760	0	A,T	0	0	298,154,67,0	1	1	0	2	A,A	A,T	0.25	0.0517356743992	0	33,5,13,0	1	1	0	2.92540551554	0	2	A,A	A,T	0.5	0.100083458557	0	NA	NA	152,69,45,0	1	1	0	1.50318156368	0	2	A,A	A,T	0.25	0.376388844027	0	NA	NA	229,111,44,0	1	1	0	0.716712704441	0
chr8_ref_v2	555835	0	T,C	1	0	379,296,274,61	1	1	0	2	T,C	T,T	0.25	0.189756535281	1	52,24,32,6	1	1	0	1.39945740889	0	2	T,C	T,T	0.25	0.182321556794	0	NA	NA	173,152,166,29	1	1	0	2.11978289697	0	2	T,C	T,T	0.25	0.0	0	NA	NA	279,243,232,43	1	1	0	0.963317001983	0
chr8_ref_v2	555841	0	T,C	0	0	379,297,292,64	1	1	0	2	T,C	T,T	0.25	0.130436721425	1	54,25,31,6	1	1	0	1.80070389955	0	2	T,C	T,T	0.25	0.247704316057	0	NA	NA	171,157,171,35	1	1	0	1.59398296398	0	2	T,C	T,T	0.25	0.0456881841714	0	NA	NA	280,246,253,49	1	1	0	1.11821748469	0
chr8_ref_v2	555846	0	A,G	0	0	386,294,312,65	1	1	0	2	A,G	A,A	0.25	0.0790219869562	1	53,26,31,7	1	1	0	1.5421699858	0	2	A,G	A,A	0.25	0.221036068975	0	NA	NA	172,158,179,38	1	1	0	1.46468880191	0	2	A,G	A,A	0.25	0.0916303228459	0	NA	NA	281,250,265,51	1	1	0	0.911894386137	0
chr8_ref_v2	555855	0	G,C	0	0	391,311,330,72	1	1	1	2	G,C	G,G	0.25	0.0466556916408	0	50,26,31,7	1	1	0	1.4487780529	0	2	G,C	G,G	0.25	0.182321556794	0	NA	NA	179,159,192,44	1	1	0	1.717236967	0	2	G,C	G,G	0.125	0.107899662177	0	NA	NA	294,255,289,53	1	1	0	1.28801124428	0
chr8_ref_v2	555866	0	G,A	1	0	400,299,347,80	1	1	1	2	G,A	G,G	0.25	0.0179588947608	0	55,27,32,9	1	1	0	1.71371995072	0	2	G,A	G,G	0.25	0.182321556794	0	NA	NA	180,163,209,55	1	1	0	2.27942297488	0	2	G,A	G,G	0.125	0.0104669157387	0	NA	NA	304,243,317,61	1	1	0	1.90488077416	0
chr8_ref_v2	555868	0	G,T	1	0	401,302,344,80	1	1	1	2	G,T	G,G	0.25	0.00520218718728	0	55,27,32,10	1	1	0	1.63200214997	0	2	G,T	G,G	0.25	0.158224005215	0	NA	NA	177,165,209,58	1	1	0	2.78849064196	0	2	G,T	G,G	0.125	0.00375234961855	0	NA	NA	312,241,313,66	1	1	0	1.65523413757	0
chr8_ref_v2	555976	0	GT,G	0	0	304,314,300,193	1	1	1	2	GT,G	GT,GT	0.125	0.0253351448659	0	39,33,46,10	1	1	1	2.2982281247	0	2	GT,G	GT,GT	0.125	0.0	0	NA	NA	162,160,185,135	1	1	1	2.27018849341	0	2	GT,G	NA	NA	0.00623054975064	0	NA	NA	254,245,285,167	1	1	1	1.70246915743	0
chr8_ref_v2	555998	0	A,C	1	0	307,335,350,246	1	1	1	2	A,C	NA	NA	0.0743476366246	0	39,36,49,16	1	1	1	1.59167148558	0	2	A,C	A,A	0.125	0.10821358464	0	NA	NA	170,170,183,172	1	1	1	3.11876131038	0	2	A,C	NA	NA	0.0431721718652	0	NA	NA	260,267,312,219	1	1	1	0.91532494994	0
chr8_ref_v2	556000	0	A,G	1	0	305,334,354,246	1	1	1	2	A,G	NA	NA	0.0629747991614	0	39,36,49,17	1	1	1	1.4018949472	0	2	A,G	A,A	0.125	0.123481056771	0	NA	NA	171,169,185,170	1	1	1	2.86364766006	0	2	A,G	NA	NA	0.0431721718652	0	NA	NA	263,271,310,222	1	1	1	0.782680457097	0
chr8_ref_v2	556012	0	A,T	1	0	310,344,358,297	1	1	1	2	A,T	NA	NA	0.00152788417805	0	42,40,49,23	1	1	1	1.09716669627	0	2	A,T	A,A	0.125	0.121261300033	0	NA	NA	172,172,186,206	1	1	1	3.48266851022	0	2	A,T	T,T	0.125	0.120694245864	0	NA	NA	282,276,322,262	1	1	1	0.68107178503	0
chr8_ref_v2	556032	0	T,C	1	0	319,365,362,350	1	1	1	2	T,C	NA	NA	0.0401199937894	0	47,44,42,28	1	1	1	1.64959602854	0	2	T,C	T,T	0.125	0.0110498361866	0	NA	NA	177,171,190,230	1	1	1	3.06728483858	0	2	T,C	C,C	0.125	0.063262196778	0	NA	NA	290,288,311,302	1	1	1	0.940077017359	0
chr8_ref_v2	556083	0	A,T	0	0	242,370,274,367	1	1	1	2	A,T	NA	NA	0.0462971744083	0	22,57,30,38	1	1	1	2.09544590998	0	2	A,T	A,A	0.125	0.10137428099	0	NA	NA	136,184,138,224	1	1	1	1.65618436662	0	2	A,T	NA	NA	0.123323216032	0	NA	NA	190,320,236,350	1	1	1	1.5498770589	0
chr8_ref_v2	556155	1	T,C	1	0	62,298,138,306	1	1	0	2	NA	NA	NA	NA	0	7,49,18,40	1	1	0	0.955196401445	0	2	NA	NA	NA	NA	0	NA	NA	44,179,65,153	1	1	1	1.80974835225	0	2	NA	NA	NA	NA	0	NA	NA	55,263,120,276	1	1	0	0.465028518767	0
chr8_ref_v2	556156	1	A,G	1	0	58,299,133,309	1	1	0	2	NA	NA	NA	NA	0	7,48,18,41	1	1	0	0.77224787708	0	2	NA	NA	NA	NA	0	NA	NA	43,178,64,153	1	1	1	1.93730233654	0	2	NA	NA	NA	NA	0	NA	NA	55,265,119,276	1	1	0	0.512219196475	0
chr8_ref_v2	556170	1	T,G	1	0	44,306,113,326	1	1	0	2	NA	NA	NA	NA	0	7,48,19,46	1	1	0	0.47399225951	0	2	NA	NA	NA	NA	0	NA	NA	29,160,58,167	1	1	1	0.942922108898	0	2	NA	NA	NA	NA	0	NA	NA	37,274,95,279	1	1	0	0.611345682785	0
chr8_ref_v2	556185	1	T,A	0	0	32,320,81,337	1	1	0	2	NA	NA	NA	NA	0	5,53,18,47	1	1	0	1.04380915484	0	2	NA	NA	NA	NA	0	NA	NA	19,166,41,172	1	1	1	0.604183580664	0	2	NA	NA	NA	NA	0	NA	NA	26,274,72,289	1	1	0	0.490840642149	0
chr8_ref_v2	556228	1	A,G	1	0	1,309,26,314	1	1	0	2	NA	NA	NA	NA	0	0,48,14,46	1	1	0	4.60635234798	0	2	NA	NA	NA	NA	0	NA	NA	1,149,4,143	1	1	1	1.00168354313	0	2	NA	NA	NA	NA	0	NA	NA	6,231,14,252	1	1	0	3.90532429272	0
chr8_ref_v2	556232	1	T,A	1	0	0,293,28,315	1	1	0	2	NA	NA	NA	NA	0	0,45,14,45	1	1	0	4.47246741291	0	2	NA	NA	NA	NA	0	NA	NA	1,140,4,148	1	1	1	1.19966263246	0	2	NA	NA	NA	NA	0	NA	NA	2,220,14,249	1	1	0	0.905393934109	0
chr8_ref_v2	556241	1	C,T	0	0	0,276,42,310	1	1	0	2	NA	NA	NA	NA	0	0,42,16,46	1	1	0	3.23893317244	0	2	NA	NA	NA	NA	0	NA	NA	0,126,6,145	1	1	1	1.51116071482	0	2	NA	NA	NA	NA	0	NA	NA	2,207,25,254	1	1	0	0.99321494921	0
chr8_ref_v2	556263	1	T,G	0	0	125,279,0,203	1	1	0	2	NA	NA	NA	NA	0	25,39,0,33	1	1	0	0.910924859444	0	2	NA	NA	NA	NA	0	NA	NA	43,113,0,94	1	1	1	1.05653795913	0	2	NA	NA	NA	NA	0	NA	NA	83,223,0,144	1	1	0	1.17123885775	0
chr8_ref_v2	556270	1	G,A	0	0	161,255,0,182	1	1	0	2	NA	NA	NA	NA	0	27,38,0,32	1	1	0	0.486275012897	0	2	NA	NA	NA	NA	0	NA	NA	50,97,0,85	1	1	1	1.69829551465	0	2	NA	NA	NA	NA	0	NA	NA	108,197,0,124	1	1	0	1.04158275578	0
chr8_ref_v2	556271	1	G,A	0	0	165,257,0,180	1	1	0	2	NA	NA	NA	NA	0	27,38,0,31	1	1	0	0.469150093861	0	2	NA	NA	NA	NA	0	NA	NA	53,95,0,84	1	1	1	1.71888615964	0	2	NA	NA	NA	NA	0	NA	NA	109,191,0,124	1	1	0	0.763255879208	0
chr8_ref_v2	556280	1	C,G	1	0	193,240,0,155	1	1	0	2	NA	NA	NA	NA	0	28,37,0,27	1	1	0	0.534093411788	0	2	NA	NA	NA	NA	0	NA	NA	68,84,0,68	1	1	1	1.14338832026	0	2	NA	NA	NA	NA	0	NA	NA	137,172,0,97	1	1	0	0.71044623087	0
chr8_ref_v2	556318	1	G,C	1	0	418,131,0,30	1	1	0	2	NA	NA	NA	NA	0	34,20,1,14	1	1	0	8.08767237525	0	2	NA	NA	NA	NA	0	NA	NA	215,48,0,9	1	1	1	2.33661183292	0	2	NA	NA	NA	NA	0	NA	NA	335,95,0,12	1	1	0	1.45805122837	0
chr8_ref_v2	556319	1	A,G	1	0	423,130,0,27	1	1	0	2	NA	NA	NA	NA	0	35,20,1,13	1	1	0	7.83952146303	0	2	NA	NA	NA	NA	0	NA	NA	216,48,0,8	1	1	1	2.17539931785	0	2	NA	NA	NA	NA	0	NA	NA	343,93,0,10	1	1	0	1.67693529107	0
chr9_ref_v2	26643	0	C,T	1	0	333,283,0,0	1	1	0	2	C,C	NA	NA	0.0	0	37,19,0,0	1	1	0	1.48379824072	0	2	C,C	NA	NA	0.0	0	NA	NA	182,167,0,0	1	1	0	0.609529660216	0	2	C,C	NA	NA	0.0	0	NA	NA	139,117,127,104	1	1	0	427.552617073	1
chr9_ref_v2	27300	0	G,T	0	0	189,340,49,1	1	1	0	2	G,G	G,T	0.125	0.349084774672	0	15,38,2,0	1	1	0	1.15015100115	0	2	G,G	G,T	0.125	0.163629423782	0	NA	NA	44,213,86,1	1	1	0	24.2069599454	0	2	G,G	G,T	0.5	0.0154443224275	0	NA	NA	68,300,130,0	1	1	0	309.174648024	0
chr9_ref_v2	40575	0	A,C	1	0	324,146,0,59	1	1	0	2	A,A	A,C	0.25	0.112477983427	0	24,8,0,3	1	1	0	0.632777011781	0	2	A,A	A,C	0.25	0.133531392625	0	NA	NA	160,32,1,44	1	1	0	5.2634088529	0	2	A,A	A,C	0.5	0.352220593589	0	NA	NA	280,59,0,87	1	1	0	10.2986481043	0
chr9_ref_v2	44851	0	C,G	0	0	345,89,0,13	1	1	0	2	C,C	C,G	0.125	0.725937003383	0	33,6,0,3	1	1	0	0.980954664683	0	2	C,C	C,G	0.25	0.331357135954	0	NA	NA	214,18,0,52	1	1	0	28.9137011409	0	2	C,C	C,G	0.5	0.377833169446	0	NA	NA	278,31,0,56	1	1	0	25.6977882105	0
chr9_ref_v2	57253	0	C,CA,CAA	1	1	23,23,30,19,12,26	1	1	0	2	C,CA	CA,CAA	0.5	0.347725037372	1	2,2,3,3,0,1	1	0	0	0.777720369955	0	2	NA	NA	NA	NA	0	NA	NA	2,0,4,2,3,14	1	1	0	4.76989586705	0	2	CAA,CAA	C,CAA	0.25	0.450062941053	0	NA	NA	5,4,9,4,2,34	1	1	0	11.0436360524	0
chr9_ref_v2	76003	0	G,T	0	0	135,202,62,1	1	1	0	2	G,G	G,T	0.25	0.268961945094	0	14,26,3,0	1	1	0	0.957208632718	0	2	G,G	G,T	0.25	0.356674943939	0	NA	NA	35,110,37,0	1	1	0	3.11541414668	0	2	G,G	G,T	0.5	0.240535294026	0	NA	NA	86,155,64,0	1	1	0	2.26352260697	0
chr9_ref_v2	105408	0	A,AAAT	1	1	0,0,234,61	1	1	1	2	AAAT,AAAT	NA	NA	0.000309951660508	0	0,0,30,12	1	1	0	0.896681353802	0	2	AAAT,AAAT	NA	NA	0.000290135420814	0	NA	NA	0,0,108,41	1	1	0	1.65463369545	0	2	AAAT,AAAT	NA	NA	0.000383361097186	0	NA	NA	0,0,194,35	1	1	0	1.71587347537	0
chr9_ref_v2	141426	0	A,AAAGAAGATG	1	1	2,5,242,169	1	1	0	2	AAAGAAGATG,AAAGAAGATG	NA	NA	1.26965118652	0	1,0,24,25	1	1	0	1.03719292769	0	2	AAAGAAGATG,AAAGAAGATG	NA	NA	0.0202027073175	0	NA	NA	1,2,133,97	1	1	0	0.468839568044	0	2	AAAGAAGATG,AAAGAAGATG	NA	NA	0.418424252751	0	NA	NA	1,0,197,145	1	1	0	0.775297606032	0
chr9_ref_v2	142058	0	A,C	0	0	281,152,0,80	1	1	0	2	A,A	A,C	0.25	0.269621575725	0	33,14,0,6	1	1	0	0.792388601452	0	2	A,A	A,C	0.25	0.0684468579655	0	NA	NA	145,43,0,64	1	1	0	5.69982144555	0	2	A,A	A,C	0.5	0.0365575957338	0	NA	NA	188,86,0,103	1	1	0	9.08973350093	0
chr9_ref_v2	142348	0	A,ATTT,ATTTT	1	1	2,1,127,167,24,26	1	1	0	2	ATTT,ATTT	ATTT,ATTTT	0.125	0.418421982481	0	0,1,9,13,3,0	1	1	0	1.3385833333	0	2	ATTT,ATTT	ATTT,ATTTT	0.125	0.101167250922	0	NA	NA	0,0,58,82,14,7	1	1	0	0.664376349578	0	2	ATTT,ATTT	ATTT,ATTTT	0.125	0.0366656762694	0	NA	NA	0,0,84,108,16,14	1	1	0	0.543034810183	0
chr9_ref_v2	144091	0	TTATATATATATA,T	1	1	0,0,177,178	1	1	0	2	T,T	NA	NA	0.0	0	0,0,31,28	1	1	0	0.438097761563	0	2	T,T	NA	NA	0.0	0	NA	NA	0,0,96,74	1	1	0	1.37579926295	0	2	T,T	NA	NA	0.0	0	NA	NA	1,0,135,134	1	1	0	0.399647289248	0
chr9_ref_v2	146893	0	A,G	0	0	0,0,0,0	0	0	1	2	NA	NA	NA	NA	0	0,0,0,0	0	0	1	0.0	0	2	NA	NA	NA	NA	0	NA	NA	0,0,0,1	0	0	1	0.0	0	2	NA	NA	NA	NA	0	NA	NA	0,0,0,0	0	0	1	0.0	0
chr9_ref_v2	147066	0	A,G	0	0	0,0,19,7	1	1	1	2	G,G	NA	NA	0.0	0	0,0,2,2	1	0	1	0.564811799586	0	2	NA	NA	NA	NA	0	NA	NA	0,0,3,8	1	0	1	3.06660797832	0	2	NA	NA	NA	NA	0	NA	NA	1,0,10,12	1	1	1	2.18907270913	0
chr9_ref_v2	153413	0	T,G	0	0	155,307,42,0	1	1	0	2	T,T	T,G	0.125	0.333685425714	0	11,31,6,0	1	1	0	0.717344639544	0	2	T,T	T,G	0.25	0.154150679827	0	NA	NA	32,159,53,0	1	1	0	13.3526479673	0	2	T,T	T,G	0.5	0.164677092814	0	NA	NA	68,277,56,0	1	1	0	6.41172129889	0
chr9_ref_v2	160810	0	T,TA	1	1	26,8,164,105	1	1	0	2	TA,TA	NA	NA	0.092907958973	0	1,1,17,10	1	1	0	0.480847747715	0	2	TA,TA	NA	NA	0.692935370053	0	NA	NA	11,6,90,55	1	1	0	0.594949097967	0	2	TA,TA	NA	NA	0.104138826607	0	NA	NA	15,11,122,99	1	1	0	1.4234274888	0
chr9_ref_v2	162957	0	GT,G	1	1	141,209,12,22	1	1	0	2	GT,GT	NA	NA	0.014042843782	0	24,23,2,2	1	1	0	1.08919084751	0	2	GT,GT	NA	NA	0.188719997551	0	NA	NA	50,89,7,10	1	1	0	0.775472635139	0	2	GT,GT	NA	NA	0.270572483717	0	NA	NA	108,146,4,10	1	1	0	1.00134634919	0
chr9_ref_v2	163215	0	A,ATTTT	1	1	2,1,106,71	1	1	1	2	ATTTT,ATTTT	NA	NA	0.422272226425	0	0,0,12,4	1	0	0	0.845236755138	0	2	NA	NA	NA	NA	0	NA	NA	1,0,60,29	1	1	0	1.10043802017	0	2	ATTTT,ATTTT	NA	NA	0.0111733005981	0	NA	NA	0,0,82,55	1	1	0	0.511720904149	0
chr9_ref_v2	169441	0	CTGTTGTTGT,C	1	1	3,1,188,135	1	1	0	2	C,C	NA	NA	0.705455028235	0	0,0,10,5	1	0	0	0.492447371738	0	2	NA	NA	NA	NA	0	NA	NA	0,0,138,67	1	1	0	2.74025320701	0	2	C,C	NA	NA	0.0	0	NA	NA	1,0,150,109	1	1	0	0.472079708401	0
chr9_ref_v2	169913	0	A,G	1	0	310,291,1,0	1	1	0	2	A,A	NA	NA	0.00166251077361	0	18,32,0,0	1	1	0	1.85893909958	0	2	A,A	NA	NA	0.0	0	NA	NA	193,139,1,0	1	1	0	2.05863460533	0	2	A,A	NA	NA	0.00300752106396	0	NA	NA	263,216,0,0	1	1	0	1.1579865083	0
chr9_ref_v2	177431	0	CAT,C	1	1	117,129,12,10	1	1	0	2	CAT,CAT	NA	NA	0.356122951679	0	17,22,2,0	1	1	0	0.575961426822	0	2	CAT,CAT	NA	NA	0.179635134512	0	NA	NA	55,66,6,6	1	1	0	0.496297887271	0	2	CAT,CAT	NA	NA	0.180122086591	0	NA	NA	102,96,11,7	1	1	0	0.794383621974	0
chr9_ref_v2	183216	0	C,CT	1	1	63,107,21,24	1	1	0	2	C,C	C,CT	0.25	0.102447285448	0	12,16,4,1	1	1	0	0.683626463143	0	2	C,C	C,CT	0.125	0.0695384041439	0	NA	NA	25,56,9,14	1	1	0	0.640442685398	0	2	C,C	C,CT	0.25	0.227872953756	0	NA	NA	39,85,9,15	1	1	0	1.4503920268	0
chr9_ref_v2	204746	0	TA,T	1	1	151,157,26,46	1	1	0	2	TA,TA	NA	NA	0.0846160724823	0	9,12,3,6	1	1	0	0.973149346281	0	2	TA,TA	TA,T	0.25	0.12844986151	0	NA	NA	57,74,12,21	1	1	0	0.745364811738	0	2	TA,TA	TA,T	0.125	0.0309482903779	0	NA	NA	90,120,21,35	1	1	0	0.950864873011	0
chr9_ref_v2	207756	1	A,G	1	0	0,0,1,0	0	0	1	2	NA	NA	NA	NA	0	0,0,0,0	0	0	1	0.0	0	2	NA	NA	NA	NA	0	NA	NA	0,0,0,0	0	0	1	0.0	0	2	NA	NA	NA	NA	0	NA	NA	0,0,0,0	0	0	1	0.0	0
chr9_ref_v2	207761	1	C,G	0	0	0,0,1,0	0	0	1	2	NA	NA	NA	NA	0	0,0,0,0	0	0	1	0.0	0	2	NA	NA	NA	NA	0	NA	NA	0,0,0,0	0	0	1	0.0	0	2	NA	NA	NA	NA	0	NA	NA	0,0,0,0	0	0	1	0.0	0
chr9_ref_v2	215286	0	C,G	0	0	257,65,0,44	1	1	0	2	C,C	C,G	0.25	0.0219789067188	0	33,4,0,0	1	1	0	2.50766013698	0	2	C,C	NA	NA	0.0	0	NA	NA	135,24,0,58	1	1	0	9.49954813266	0	2	C,C	C,G	0.5	0.107245530354	0	NA	NA	190,31,0,88	1	1	0	15.5454669485	0
chr9_ref_v2	234092	0	T,G	0	0	74,285,97,0	1	1	0	2	T,T	T,G	0.5	0.19974262115	0	8,42,8,0	1	1	0	1.17205734811	0	2	T,T	T,G	0.25	0.231111720963	0	NA	NA	32,180,59,0	1	1	0	1.05653413907	0	2	T,T	T,G	0.5	0.163629423782	0	NA	NA	44,260,57,0	1	1	0	4.2896957117	0
chr9_ref_v2	235792	0	C,G	0	0	305,38,0,19	1	1	0	2	C,C	C,G	0.125	0.13394797251	0	33,5,0,1	1	1	0	0.47479792314	0	2	C,C	NA	NA	0.0259754864033	0	NA	NA	179,15,0,40	1	1	0	11.2610666536	0	2	C,C	C,G	0.25	0.391624056696	0	NA	NA	252,9,0,80	1	1	0	31.5032217145	0
chr9_ref_v2	240997	0	G,GAAAAAAAA	1	1	6,5,11,82	1	1	0	2	GAAAAAAAA,GAAAAAAAA	G,GAAAAAAAA	0.25	0.1887940713	0	0,0,0,0	0	0	0	0.0	0	2	NA	NA	NA	NA	0	NA	NA	2,0,3,36	1	1	0	0.99176443555	0	2	GAAAAAAAA,GAAAAAAAA	G,GAAAAAAAA	0.125	0.172157044766	0	NA	NA	1,4,0,48	1	1	0	1.96619011502	0
chr9_ref_v2	245927	0	CTT,C,CT	1	1	2,8,2,16,8,18	1	1	1	2	CTT,CT	C,CT	0.5	0.442141841704	0	1,3,0,1,2,3	1	0	0	0.918902156809	0	2	NA	NA	NA	NA	0	NA	NA	0,5,1,8,1,7	1	1	0	0.667517041207	0	2	CTT,CT	C,CT	0.5	0.500435720633	0	NA	NA	2,4,2,6,1,8	1	1	1	0.77072508259	0
chr9_ref_v2	249590	0	CT,C	1	1	8,7,111,127	1	1	0	2	C,C	NA	NA	0.4568603077	0	2,0,15,6	1	1	0	1.73004597867	0	2	C,C	CT,C	0.125	0.112827203425	0	NA	NA	8,6,62,50	1	1	0	1.69805625458	0	2	C,C	CT,C	0.125	0.170359664177	0	NA	NA	4,8,77,69	1	1	0	1.16624588243	0
chr9_ref_v2	253969	0	TA,T	1	1	2,12,153,114	1	1	0	2	T,T	NA	NA	0.640831163916	0	0,3,8,9	1	1	0	1.41400068573	0	2	T,T	TA,T	0.25	0.121324972274	0	NA	NA	7,6,83,67	1	1	0	3.82504656534	0	2	T,T	NA	NA	0.00834039162841	0	NA	NA	4,3,95,100	1	1	0	2.42322729961	0
chr9_ref_v2	267836	0	TA,T	1	1	123,143,21,30	1	1	0	2	TA,TA	NA	NA	0.113620939618	0	6,13,3,5	1	1	0	1.23014409696	0	2	TA,TA	TA,T	0.25	0.11075028441	0	NA	NA	47,70,10,15	1	1	0	0.750651268843	0	2	TA,TA	NA	NA	0.121189031793	0	NA	NA	92,70,20,19	1	1	0	1.75480041573	0
chr9_ref_v2	284055	0	A,G	0	0	316,302,0,0	1	1	0	2	A,A	NA	NA	0.0	0	32,40,0,0	1	1	0	0.850334913381	0	2	A,A	NA	NA	0.0	0	NA	NA	165,175,0,0	1	1	0	0.753621659123	0	2	A,A	NA	NA	0.0	0	NA	NA	123,130,108,102	1	1	0	405.837689375	1
chr9_ref_v2	285856	0	T,G	1	0	67,295,77,0	1	1	0	2	T,T	T,G	0.25	0.410974763919	0	6,28,9,0	1	1	0	0.472785449381	0	2	T,T	T,G	0.5	0.125163142954	0	NA	NA	36,193,67,0	1	1	0	1.8983881787	0	2	T,T	T,G	0.5	0.11560200971	0	NA	NA	31,293,136,0	1	1	0	11.2786032698	0
chr9_ref_v2	286561	0	C,A	0	0	202,155,0,19	1	1	0	2	C,C	C,A	0.125	0.173953307123	0	13,7,0,4	1	1	0	1.79676696973	0	2	C,C	C,A	0.5	0.287682072452	0	NA	NA	132,29,0,48	1	1	0	23.2886855508	0	2	C,C	C,A	0.5	0.0909717782057	0	NA	NA	178,37,0,55	1	1	0	23.8494946297	0
chr9_ref_v2	290159	0	GA,G	1	1	109,147,28,48	1	1	0	2	GA,GA	GA,G	0.125	0.0540435257268	0	11,10,0,8	1	1	0	1.50387008104	0	2	GA,GA	GA,G	0.25	0.0910634295601	0	NA	NA	56,81,10,17	1	1	0	1.07734946282	0	2	GA,GA	NA	NA	0.0564254712256	0	NA	NA	70,110,10,26	1	1	0	1.62405100864	0
chr9_ref_v2	292014	0	T,G	1	0	23,262,7,0	1	1	0	2	T,T	T,G	0.125	0.864997437487	0	1,25,3,0	1	1	0	1.78438337131	0	2	T,T	T,G	0.25	0.122772173473	0	NA	NA	10,135,17,0	1	1	0	6.82061868031	0	2	T,T	T,G	0.25	0.140451835469	0	NA	NA	15,186,29,0	1	1	0	12.9106294873	0
chr9_ref_v2	318475	0	A,C	1	0	353,246,0,67	1	1	0	2	A,A	A,C	0.25	0.229843743884	0	33,14,0,10	1	1	0	1.48601044592	0	2	A,A	A,C	0.5	0.353640040244	0	NA	NA	209,74,0,87	1	1	0	16.8920841624	0	2	A,A	A,C	0.5	0.0694977944969	0	NA	NA	294,93,0,116	1	1	0	21.518980212	0
chr9_ref_v2	327789	0	A,G	1	0	304,371,0,0	1	1	0	2	A,A	NA	NA	0.0	0	31,31,0,0	1	1	0	0.612573023689	0	2	A,A	NA	NA	0.0	0	NA	NA	217,197,0,0	1	1	0	3.0645008651	0	2	A,A	NA	NA	0.0	0	NA	NA	130,154,156,147	1	1	0	507.053714903	1
chr9_ref_v2	338418	0	C,CTT	1	1	25,5,28,32	1	1	0	2	C,CTT	CTT,CTT	0.25	0.182321556794	0	1,2,2,2	1	0	0	1.40090453374	0	2	NA	NA	NA	NA	0	NA	NA	12,2,17,21	1	1	0	0.654643202893	0	2	CTT,CTT	C,CTT	0.5	0.100083458557	0	NA	NA	13,1,25,18	1	1	0	1.57109801055	0
chr9_ref_v2	362264	0	CT,C	1	1	153,80,13,9	1	1	1	2	CT,CT	NA	NA	0.0143805265581	0	28,18,2,2	1	1	0	0.556117926712	0	2	CT,CT	NA	NA	0.16721379233	0	NA	NA	73,45,6,2	1	1	0	0.790276598515	0	2	CT,CT	NA	NA	0.319410009994	0	NA	NA	123,45,18,5	1	1	0	2.14747464903	0
chr9_ref_v2	369388	0	AT,A,ATT	1	1	23,31,28,29,22,14	1	1	0	2	AT,ATT	AT,A	0.5	0.333270474585	1	2,1,1,1,5,3	1	0	0	1.88412490477	0	2	NA	NA	NA	NA	0	NA	NA	10,15,9,8,11,3	1	1	0	0.846439931138	0	2	AT,ATT	AT,A	0.5	0.0795674784571	0	NA	NA	9,16,5,8,8,2	1	1	0	1.58611459365	0
chr9_ref_v2	380128	0	G,GA	1	1	223,142,22,33	1	1	0	2	G,G	G,GA	0.125	0.114797659899	0	15,11,3,1	1	1	0	0.700010123652	0	2	G,G	G,GA	0.125	0.0658868337414	0	NA	NA	135,50,7,7	1	1	0	5.17021754923	0	2	G,G	NA	NA	0.237635851993	0	NA	NA	154,64,12,20	1	1	0	2.46788901503	0
chr9_ref_v2	384833	0	A,ATT	1	1	7,83,75,20	1	1	0	2	A,ATT	NA	NA	0.0540672212703	0	0,5,13,1	1	0	0	1.99271186901	0	2	NA	NA	NA	NA	0	NA	NA	1,25,67,11	1	1	0	6.72644976968	0	2	ATT,ATT	A,ATT	0.5	0.0	0	NA	NA	2,55,111,16	1	1	0	7.71977797691	0
chr9_ref_v2	388450	0	G,A	1	0	250,158,2,62	1	1	0	2	G,G	G,A	0.25	0.0935260580108	0	33,10,1,9	1	1	0	1.20846042041	0	2	G,G	G,A	0.5	0.360002734031	0	NA	NA	154,60,0,46	1	1	0	2.25787559416	0	2	G,G	G,A	0.5	0.417216124644	0	NA	NA	174,110,2,60	1	1	0	1.87392182208	0
chr9_ref_v2	389406	0	C,T	0	0	374,459,0,0	1	1	0	2	C,C	NA	NA	0.0	0	23,25,0,0	1	1	0	0.435696355858	0	2	C,C	NA	NA	0.0	0	NA	NA	94,158,96,154	1	1	0	469.164627963	1	2	C,T	NA	NA	0.00796816964918	0	g.389406C>T	0	312,414,0,0	1	1	0	0.814930191262	0
chr9_ref_v2	438049	0	A,G	1	0	0,0,32,152	1	1	1	2	G,G	NA	NA	0.0	0	0,0,9,2	1	0	1	7.69720300368	0	2	NA	NA	NA	NA	0	NA	NA	0,0,14,98	1	1	1	1.02127295852	0	2	G,G	NA	NA	0.0	0	NA	NA	0,0,16,147	1	1	1	2.4904185881	0
chr9_ref_v2	438071	0	A,T	1	0	0,0,67,239	1	1	1	2	T,T	NA	NA	0.0	0	0,0,13,12	1	1	1	3.91919957475	0	2	T,T	NA	NA	0.0	0	NA	NA	0,0,22,121	1	1	1	1.57842056463	0	2	T,T	NA	NA	0.0	0	NA	NA	0,0,34,218	1	1	1	3.62224384274	0
chr9_ref_v2	438077	0	A,G	1	0	1,0,76,258	1	1	1	2	G,G	NA	NA	0.00298953884837	0	0,0,14,15	1	1	1	3.11611612448	0	2	G,G	NA	NA	0.0	0	NA	NA	0,0,23,125	1	1	1	1.85125630804	0	2	G,G	NA	NA	0.0	0	NA	NA	0,0,36,224	1	1	1	4.06448577848	0
chr9_ref_v2	438186	0	G,A	0	0	7,32,201,57	1	1	1	2	A,A	G,A	0.25	0.0565122102633	0	0,0,0,0	0	0	1	0.0	0	2	NA	NA	NA	NA	0	NA	NA	3,17,90,15	1	1	1	0.831085883456	0	2	A,A	G,A	0.25	0.287682072452	0	NA	NA	3,29,177,34	1	1	1	1.36771397239	0
chr9_ref_v2	438193	0	T,G	0	0	7,32,193,41	1	1	1	2	G,G	T,G	0.25	0.154150679827	0	2,0,13,18	1	1	1	9.05007985998	0	2	G,G	T,G	0.125	0.376711613598	0	NA	NA	3,17,93,12	1	1	1	0.698638231899	0	2	G,G	T,G	0.25	0.287682072452	0	NA	NA	3,30,185,27	1	1	1	1.29385281956	0
chr9_ref_v2	438198	0	A,G	0	0	7,32,195,35	1	1	1	2	G,G	A,G	0.25	0.171392486262	0	2,0,11,17	1	1	1	10.6169081999	0	2	G,G	A,G	0.25	0.287682072452	0	NA	NA	3,17,105,12	1	1	1	0.801575066509	0	2	G,G	A,G	0.25	0.179468487812	0	NA	NA	3,30,187,26	1	1	1	0.931287556116	0
chr9_ref_v2	438204	0	T,C	0	0	7,32,188,28	1	1	1	2	C,C	T,C	0.25	0.234193387501	0	2,0,13,17	1	1	1	11.3210177672	0	2	C,C	T,C	0.25	0.356674943939	0	NA	NA	3,17,103,12	1	1	1	0.553370380272	0	2	C,C	T,C	0.25	0.196710294246	0	NA	NA	4,30,184,26	1	1	1	0.566471151994	0
chr9_ref_v2	438249	0	G,T	1	0	7,32,121,32	1	1	1	2	G,T	T,T	0.5	0.268263986595	0	1,0,8,3	1	0	1	0.625762973962	0	2	NA	NA	NA	NA	0	NA	NA	2,18,79,16	1	1	1	0.924500947702	0	2	T,T	G,T	0.25	0.387765531009	0	NA	NA	3,31,140,21	1	1	1	2.28723241549	0
chr9_ref_v2	438801	1	C,T	0	0	2,0,341,80	1	1	1	2	NA	NA	NA	NA	0	0,0,6,4	1	0	1	1.05763061158	0	2	NA	NA	NA	NA	0	NA	NA	0,0,247,84	1	1	1	2.80997676723	0	2	NA	NA	NA	NA	0	NA	NA	0,0,284,79	1	1	1	1.08058261866	0
chr10_ref_v2	8225	0	T,A	0	0	0,0,1,0	0	0	1	2	NA	NA	NA	NA	0	0,0,0,0	0	0	1	0.0	0	2	NA	NA	NA	NA	0	NA	NA	0,0,0,0	0	0	1	0.0	0	2	NA	NA	NA	NA	0	NA	NA	0,0,0,0	0	0	1	0.0	0
chr10_ref_v2	8235	0	A,C	0	0	0,0,1,0	0	0	1	2	NA	NA	NA	NA	0	0,0,0,0	0	0	1	0.0	0	2	NA	NA	NA	NA	0	NA	NA	0,0,0,0	0	0	1	0.0	0	2	NA	NA	NA	NA	0	NA	NA	0,0,0,0	0	0	1	0.0	0
chr10_ref_v2	8236	0	G,A	0	0	0,0,1,0	0	0	1	2	NA	NA	NA	NA	0	0,0,0,0	0	0	1	0.0	0	2	NA	NA	NA	NA	0	NA	NA	0,0,0,0	0	0	1	0.0	0	2	NA	NA	NA	NA	0	NA	NA	0,0,0,0	0	0	1	0.0	0
chr10_ref_v2	8239	0	C,T	1	0	0,0,1,0	0	0	1	2	NA	NA	NA	NA	0	0,0,0,0	0	0	1	0.0	0	2	NA	NA	NA	NA	0	NA	NA	0,0,0,0	0	0	1	0.0	0	2	NA	NA	NA	NA	0	NA	NA	0,0,0,0	0	0	1	0.0	0
chr10_ref_v2	8572	0	A,G	1	0	0,0,0,0	0	0	1	2	NA	NA	NA	NA	0	0,0,0,0	0	0	1	0.0	0	2	NA	NA	NA	NA	0	NA	NA	0,0,0,0	0	0	1	0.0	0	2	NA	NA	NA	NA	0	NA	NA	0,0,0,1	0	0	1	0.0	0
chr10_ref_v2	8579	0	AG,A	1	0	0,0,0,0	0	0	1	2	NA	NA	NA	NA	0	0,0,0,0	0	0	1	0.0	0	2	NA	NA	NA	NA	0	NA	NA	0,0,0,0	0	0	1	0.0	0	2	NA	NA	NA	NA	0	NA	NA	0,0,0,1	0	0	1	0.0	0
chr10_ref_v2	18599	0	TG,T	0	0	0,0,1,0	0	0	1	2	NA	NA	NA	NA	0	0,0,0,0	0	0	1	0.0	0	2	NA	NA	NA	NA	0	NA	NA	0,0,0,0	0	0	1	0.0	0	2	NA	NA	NA	NA	0	NA	NA	0,0,0,0	0	0	1	0.0	0
chr10_ref_v2	18606	0	A,G	0	0	0,0,1,0	0	0	1	2	NA	NA	NA	NA	0	0,0,0,0	0	0	1	0.0	0	2	NA	NA	NA	NA	0	NA	NA	0,0,0,0	0	0	1	0.0	0	2	NA	NA	NA	NA	0	NA	NA	0,0,0,0	0	0	1	0.0	0
chr10_ref_v2	18608	0	C,A	1	0	0,0,1,0	0	0	1	2	NA	NA	NA	NA	0	0,0,0,0	0	0	1	0.0	0	2	NA	NA	NA	NA	0	NA	NA	0,0,0,0	0	0	1	0.0	0	2	NA	NA	NA	NA	0	NA	NA	0,0,0,0	0	0	1	0.0	0
chr10_ref_v2	18616	0	C,T	0	0	0,0,1,0	0	0	1	2	NA	NA	NA	NA	0	0,0,0,0	0	0	1	0.0	0	2	NA	NA	NA	NA	0	NA	NA	0,0,0,0	0	0	1	0.0	0	2	NA	NA	NA	NA	0	NA	NA	0,0,0,0	0	0	1	0.0	0
chr10_ref_v2	28947	0	C,CT	1	1	130,133,21,11	1	1	0	2	C,C	NA	NA	0.200942035491	0	17,20,5,0	1	1	0	0.787407858297	0	2	C,C	C,CT	0.125	0.0571227912425	0	NA	NA	65,60,12,5	1	1	0	0.548952583125	0	2	C,C	C,CT	0.125	0.0860185157434	0	NA	NA	84,91,6,11	1	1	0	1.0805339984	0
chr10_ref_v2	59055	0	GA,G	1	1	68,69,53,20	1	1	0	2	GA,GA	GA,G	0.25	0.17862199368	0	9,10,2,1	1	1	0	1.08573122919	0	2	GA,GA	NA	NA	0.624268218661	0	NA	NA	17,36,15,6	1	1	0	2.55764266719	0	2	GA,GA	GA,G	0.25	0.00666842301395	0	NA	NA	30,53,19,11	1	1	0	3.00601988313	0
chr10_ref_v2	60683	0	G,GT	1	1	96,118,32,17	1	1	0	2	G,G	G,GT	0.25	0.0077025323638	0	4,3,6,2	1	0	0	2.82794752056	0	2	NA	NA	NA	NA	0	NA	NA	53,40,27,6	1	1	0	2.9407002622	0	2	G,G	G,GT	0.5	0.0678420877517	0	NA	NA	61,68,39,9	1	1	0	3.9213684134	0
chr10_ref_v2	75589	0	CT,C	1	1	238,227,27,20	1	1	0	2	CT,CT	NA	NA	0.053725669772	0	27,14,2,1	1	1	0	1.51089363175	0	2	CT,CT	NA	NA	0.339826534997	0	NA	NA	103,113,7,7	1	1	0	1.12568736669	0	2	CT,CT	NA	NA	0.364388005277	0	NA	NA	193,137,19,18	1	1	0	2.01743999829	0
chr10_ref_v2	76563	0	GAT,G	1	1	83,117,17,18	1	1	1	2	GAT,GAT	NA	NA	0.0159121604554	0	17,23,5,3	1	1	0	0.593451070347	0	2	GAT,GAT	GAT,G	0.125	0.0573892078922	0	NA	NA	45,58,6,7	1	1	0	0.675670746938	0	2	GAT,GAT	NA	NA	0.241461843976	0	NA	NA	64,82,13,11	1	1	0	0.565530170124	0
chr10_ref_v2	99520	0	A,AT,ATT	1	1	0,6,7,9,54,117	1	1	1	2	ATT,ATT	A,ATT	0.125	0.910415034327	0	0,0,4,0,13,16	1	1	0	1.76769483672	0	2	ATT,ATT	NA	NA	0.169718956107	0	NA	NA	1,2,1,6,28,60	1	1	0	0.543567189935	0	2	ATT,ATT	NA	NA	0.897510201773	0	NA	NA	0,2,9,7,35,97	1	1	1	1.05910656723	0
chr10_ref_v2	104610	0	TA,T	1	1	160,215,24,28	1	1	0	2	TA,TA	TA,T	0.125	0.168303140543	0	26,28,3,3	1	1	0	0.690275668954	0	2	TA,TA	NA	NA	0.0779086657029	0	NA	NA	83,90,9,8	1	1	0	1.36253714708	0	2	TA,TA	NA	NA	0.0517548223501	0	NA	NA	134,157,10,18	1	1	0	1.32764422104	0
chr10_ref_v2	123778	0	GA,G	1	1	198,142,25,15	1	1	0	2	GA,GA	GA,G	0.125	0.063392403507	0	16,10,4,2	1	1	0	0.931288778242	0	2	GA,GA	GA,G	0.25	0.1151893169	0	NA	NA	91,93,14,8	1	1	0	1.9068068636	0	2	GA,GA	GA,G	0.125	0.0539450539531	0	NA	NA	132,118,17,15	1	1	0	1.17904213266	0
chr10_ref_v2	134111	0	GA,G	1	1	113,89,34,16	1	1	0	2	GA,GA	NA	NA	0.0229133459006	0	8,8,7,1	1	1	0	1.53376223712	0	2	GA,GA	GA,G	0.5	0.185997799878	0	NA	NA	59,34,17,6	1	1	0	0.952403917428	0	2	GA,GA	GA,G	0.125	0.122860499593	0	NA	NA	84,52,14,10	1	1	0	1.53844898921	0
chr10_ref_v2	134129	0	T,A	1	0	144,190,53,5	1	1	0	2	T,T	T,A	0.25	0.195212166625	0	12,20,5,0	1	1	0	0.532965435444	0	2	T,T	T,A	0.25	0.271933715484	0	NA	NA	66,112,38,2	1	1	0	1.27213266475	0	2	T,T	T,A	0.5	0.39429180751	0	NA	NA	81,131,52,8	1	1	0	2.91065470603	0
chr10_ref_v2	136910	0	G,GA	1	1	140,93,6,34	1	1	0	2	G,G	G,GA	0.125	0.0375042836955	0	11,14,2,5	1	1	0	1.02401590496	0	2	G,G	G,GA	0.25	0.21013423021	0	NA	NA	74,51,4,16	1	1	0	0.454655597572	0	2	G,G	G,GA	0.125	0.0187127193914	0	NA	NA	91,53,3,15	1	1	0	0.935303562359	0
chr10_ref_v2	136930	0	G,A	1	0	90,198,112,4	1	1	0	2	G,G	G,A	0.5	0.189241999639	0	7,24,8,0	1	1	0	1.1188100565	0	2	G,G	G,A	0.5	0.138150338481	0	NA	NA	37,110,80,5	1	1	0	2.28905164771	0	2	G,A	G,G	0.25	0.0369557065224	0	NA	NA	64,125,92,8	1	1	0	2.43089016722	0
chr10_ref_v2	153817	0	A,G	0	0	0,0,0,1	0	0	1	2	NA	NA	NA	NA	0	0,0,0,0	0	0	1	0.0	0	2	NA	NA	NA	NA	0	NA	NA	0,0,0,0	0	0	1	0.0	0	2	NA	NA	NA	NA	0	NA	NA	0,0,0,0	0	0	1	0.0	0
chr10_ref_v2	159426	0	C,CAAAA	1	1	1,2,174,124	1	1	0	2	CAAAA,CAAAA	NA	NA	0.415481886352	0	1,0,18,10	1	1	0	1.15575540359	0	2	CAAAA,CAAAA	C,CAAAA	0.125	0.0294472013263	0	NA	NA	0,1,85,64	1	1	0	0.45476565764	0	2	CAAAA,CAAAA	NA	NA	0.0066889881508	0	NA	NA	1,0,109,82	1	1	0	0.488830414415	0
chr10_ref_v2	161452	0	A,G	0	0	204,306,37,0	1	1	0	2	A,A	A,G	0.125	0.11122563511	0	19,40,0,0	1	1	0	1.63459285689	0	2	A,A	NA	NA	0.0	0	NA	NA	66,198,40,0	1	1	0	6.7139216277	0	2	A,A	A,G	0.25	0.0835331126133	0	NA	NA	81,258,78,0	1	1	0	19.0685488256	0
chr10_ref_v2	161458	0	T,G	1	0	139,316,73,0	1	1	0	2	T,T	T,G	0.25	0.129677823309	0	10,41,6,0	1	1	0	1.46538362984	0	2	T,T	T,G	0.25	0.0400053346137	0	NA	NA	43,197,54,0	1	1	0	3.61562402723	0	2	T,T	T,G	0.5	0.374693449441	0	NA	NA	53,265,85,1	1	1	0	6.68270004111	0
chr10_ref_v2	173176	0	GT,G	1	1	147,190,19,20	1	1	0	2	GT,GT	GT,G	0.125	0.0798475242334	0	23,27,0,2	1	1	0	0.712424300437	0	2	GT,GT	NA	NA	0.0243122790341	0	NA	NA	75,93,8,12	1	1	0	0.539294085777	0	2	GT,GT	GT,G	0.125	0.0582834555517	0	NA	NA	109,139,12,17	1	1	0	0.52805723579	0
chr10_ref_v2	196077	0	CTT,CT,C	1	1	9,4,143,181,17,17	1	1	0	2	CT,CT	CT,C	0.125	0.6417942801	0	1,3,17,13,1,3	1	1	0	2.45574508703	0	2	CT,CT	CT,C	0.125	0.6828555939	0	NA	NA	2,0,77,132,4,11	1	1	0	2.81855494749	0	2	CT,CT	NA	NA	1.57128947048	0	NA	NA	4,6,127,144,15,21	1	1	0	1.2693246381	0
chr10_ref_v2	199010	1	C,A	0	0	0,0,1,1	1	0	1	2	NA	NA	NA	NA	0	0,0,0,0	0	0	1	0.0	0	2	NA	NA	NA	NA	0	NA	NA	0,0,0,0	0	0	1	0.0	0	2	NA	NA	NA	NA	0	NA	NA	0,0,0,0	0	0	1	0.0	0
chr10_ref_v2	200036	1	A,ATGGAAGAGCAGAAAGATACATCAGAAC	1	0	0,0,0,0	0	0	1	2	NA	NA	NA	NA	0	0,0,0,1	0	0	1	0.0	0	2	NA	NA	NA	NA	0	NA	NA	0,0,0,0	0	0	1	0.0	0	2	NA	NA	NA	NA	0	NA	NA	0,0,0,0	0	0	1	0.0	0
chr10_ref_v2	200040	1	T,A	1	0	0,0,0,0	0	0	1	2	NA	NA	NA	NA	0	0,0,0,1	0	0	1	0.0	0	2	NA	NA	NA	NA	0	NA	NA	0,0,0,0	0	0	1	0.0	0	2	NA	NA	NA	NA	0	NA	NA	0,0,0,0	0	0	1	0.0	0
chr10_ref_v2	200041	1	A,G	1	0	0,0,0,0	0	0	1	2	NA	NA	NA	NA	0	0,0,0,1	0	0	1	0.0	0	2	NA	NA	NA	NA	0	NA	NA	0,0,0,0	0	0	1	0.0	0	2	NA	NA	NA	NA	0	NA	NA	0,0,0,0	0	0	1	0.0	0
chr10_ref_v2	203310	1	G,A	1	0	0,0,3,0	0	0	1	2	NA	NA	NA	NA	0	0,0,2,0	0	0	1	0.0	0	2	NA	NA	NA	NA	0	NA	NA	0,0,0,0	0	0	1	0.0	0	2	NA	NA	NA	NA	0	NA	NA	0,0,0,0	0	0	1	0.0	0
chr10_ref_v2	203370	1	C,T	0	0	0,0,21,0	0	1	1	2	NA	NA	NA	NA	0	0,0,2,0	0	0	1	0.0	0	2	NA	NA	NA	NA	0	NA	NA	0,0,7,0	0	0	1	0.0	0	2	NA	NA	NA	NA	0	NA	NA	0,0,9,0	0	0	1	0.0	0
chr10_ref_v2	203382	1	A,T	0	0	0,0,29,0	0	1	1	2	NA	NA	NA	NA	0	0,0,3,0	0	0	1	0.0	0	2	NA	NA	NA	NA	0	NA	NA	0,0,8,0	0	0	1	0.0	0	2	NA	NA	NA	NA	0	NA	NA	0,0,12,0	0	0	1	0.0	0
chr10_ref_v2	203387	1	T,A	0	0	0,0,30,0	0	1	1	2	NA	NA	NA	NA	0	0,0,3,0	0	0	1	0.0	0	2	NA	NA	NA	NA	0	NA	NA	0,0,8,0	0	0	1	0.0	0	2	NA	NA	NA	NA	0	NA	NA	0,0,12,0	0	0	1	0.0	0
chr10_ref_v2	203450	1	C,CTGTTGGAATAAAAATCTGTTGAAATAAAAATCA	0	0	0,0,22,0	0	1	1	2	NA	NA	NA	NA	0	0,0,1,0	0	0	1	0.0	0	2	NA	NA	NA	NA	0	NA	NA	0,0,2,0	0	0	1	0.0	0	2	NA	NA	NA	NA	0	NA	NA	0,0,9,0	0	0	1	0.0	0
chr10_ref_v2	203456	1	T,C	1	0	0,0,1,0	0	0	1	2	NA	NA	NA	NA	0	0,0,0,0	0	0	1	0.0	0	2	NA	NA	NA	NA	0	NA	NA	0,0,0,0	0	0	1	0.0	0	2	NA	NA	NA	NA	0	NA	NA	0,0,0,0	0	0	1	0.0	0
chr10_ref_v2	203676	1	C,G	1	0	0,0,1,0	0	0	1	2	NA	NA	NA	NA	0	0,0,4,0	0	0	1	0.0	0	2	NA	NA	NA	NA	0	NA	NA	0,0,0,0	0	0	1	0.0	0	2	NA	NA	NA	NA	0	NA	NA	0,0,1,0	0	0	1	0.0	0
chr10_ref_v2	203700	1	A,G	0	0	0,0,3,0	0	0	1	2	NA	NA	NA	NA	0	0,0,7,0	0	0	1	0.0	0	2	NA	NA	NA	NA	0	NA	NA	0,0,0,0	0	0	1	0.0	0	2	NA	NA	NA	NA	0	NA	NA	0,0,1,0	0	0	1	0.0	0
chr10_ref_v2	203715	1	C,T	1	0	0,0,7,0	0	0	1	2	NA	NA	NA	NA	0	0,0,9,0	0	0	1	0.0	0	2	NA	NA	NA	NA	0	NA	NA	0,0,1,0	0	0	1	0.0	0	2	NA	NA	NA	NA	0	NA	NA	1,0,3,0	1	0	1	0.0	0
chr10_ref_v2	203872	1	C,T	0	0	2,0,1,0	1	0	1	2	NA	NA	NA	NA	0	0,0,1,0	0	0	1	0.0	0	2	NA	NA	NA	NA	0	NA	NA	2,0,0,0	0	0	1	0.0	0	2	NA	NA	NA	NA	0	NA	NA	2,0,0,0	0	0	1	0.0	0
chr10_ref_v2	203942	0	A,C	1	0	0,0,60,0	0	1	1	2	C,C	NA	NA	0.0165293019512	0	0,0,11,0	0	0	0	0.0	0	2	NA	NA	NA	NA	0	NA	NA	0,0,22,0	0	1	1	0.0	0	2	C,C	NA	NA	0.0444517625708	0	NA	NA	0,0,49,0	0	1	1	0.0	0
chr10_ref_v2	203944	0	A,G	0	0	0,0,62,0	0	1	1	2	G,G	NA	NA	0.0160003413464	0	0,0,12,0	0	0	0	0.0	0	2	NA	NA	NA	NA	0	NA	NA	0,0,28,0	0	1	1	0.0	0	2	G,G	NA	NA	0.0350913198113	0	NA	NA	0,0,55,0	0	1	1	0.0	0
chr10_ref_v2	204059	0	GTAGAAA,G	0	0	2,0,299,1	1	1	0	2	G,G	NA	NA	0.412109650827	0	0,0,28,0	0	1	0	0.0	0	2	G,G	NA	NA	0.0350913198113	0	NA	NA	0,0,137,3	1	1	0	2.04384787015	0	2	G,G	NA	NA	0.0	0	NA	NA	0,0,213,2	1	1	0	0.864382166914	0
chr10_ref_v2	204079	0	T,A	1	0	1,0,318,7	1	1	0	2	A,A	NA	NA	0.00307219903697	0	0,0,34,0	0	1	0	0.0	0	2	A,A	NA	NA	0.0289875368733	0	NA	NA	0,0,145,5	1	1	0	0.666927754882	0	2	A,A	NA	NA	0.0	0	NA	NA	0,0,226,9	1	1	0	1.19003438722	0
chr10_ref_v2	223444	0	C,CTTCTTCTT	0	0	0,0,224,237	1	1	0	2	CTTCTTCTT,CTTCTTCTT	NA	NA	0.0	0	0,0,23,39	1	1	0	1.48205237979	0	2	CTTCTTCTT,CTTCTTCTT	NA	NA	0.0	0	NA	NA	0,0,143,124	1	1	0	1.28134588315	0	2	CTTCTTCTT,CTTCTTCTT	NA	NA	0.0	0	NA	NA	0,0,180,179	1	1	0	0.545835106505	0
chr10_ref_v2	264865	0	A,C	0	0	255,145,0,50	1	1	0	2	A,A	A,C	0.25	0.113728765328	0	37,12,0,7	1	1	0	1.06931992412	0	2	A,A	A,C	0.25	0.133531392625	0	NA	NA	177,39,0,49	1	1	0	6.73512529685	0	2	A,A	A,C	0.5	0.364643113588	0	NA	NA	235,45,0,90	1	1	0	16.8928588986	0
chr10_ref_v2	266843	0	G,A	1	0	231,229,0,0	1	1	0	2	G,G	NA	NA	0.0	0	38,22,0,0	1	1	0	1.74350412917	0	2	G,G	NA	NA	0.0	0	NA	NA	105,121,0,0	1	1	0	0.864027740947	0	2	G,G	NA	NA	0.0	0	NA	NA	189,161,0,0	1	1	0	1.09154365675	0
chr10_ref_v2	268534	0	AT,A	1	1	118,77,25,16	1	1	0	2	AT,AT	NA	NA	0.140269453986	0	12,12,1,2	1	1	0	0.891424981172	0	2	AT,AT	NA	NA	0.697417373885	0	NA	NA	52,47,7,5	1	1	0	1.75336436857	0	2	AT,AT	NA	NA	0.542494611748	0	NA	NA	61,59,14,8	1	1	0	1.81766013661	0
chr10_ref_v2	280557	0	C,CT	1	1	135,100,18,7	1	1	0	2	C,C	NA	NA	0.0361191968472	0	12,5,4,1	1	1	0	1.36479423485	0	2	C,C	C,CT	0.25	0.251496648154	0	NA	NA	49,46,8,7	1	1	0	1.60137944107	0	2	C,C	C,CT	0.125	0.0146276181182	0	NA	NA	74,73,8,8	1	1	0	1.29207352573	0
chr10_ref_v2	285142	0	TTCTTCTCGCTGTTTCG,T	1	0	0,0,140,187	1	1	0	2	T,T	NA	NA	0.0	0	0,0,21,26	1	1	0	0.388720810135	0	2	T,T	NA	NA	0.0	0	NA	NA	0,0,89,116	1	1	0	0.406535366149	0	2	T,T	NA	NA	0.0	0	NA	NA	0,0,120,143	1	1	0	0.721960503266	0
chr10_ref_v2	289373	0	TA,T	1	1	89,105,31,21	1	1	0	2	TA,TA	NA	NA	0.102543597392	0	10,10,3,1	1	1	0	0.493394043456	0	2	TA,TA	NA	NA	0.227413744639	0	NA	NA	49,49,18,10	1	1	0	0.540456489596	0	2	TA,TA	TA,T	0.125	0.0214818091355	0	NA	NA	56,66,25,15	1	1	0	0.870925197698	0
chr10_ref_v2	292879	0	A,AGAAGTAGTGCTCGAGGTAGGGTCGGAAGAAGTTGTACTG	1	0	2,0,117,127	1	1	1	2	AGAAGTAGTGCTCGAGGTAGGGTCGGAAGAAGTTGTACTG,AGAAGTAGTGCTCGAGGTAGGGTCGGAAGAAGTTGTACTG	NA	NA	0.413628418747	0	0,0,3,10	1	0	0	1.30831504701	0	2	NA	NA	NA	NA	0	NA	NA	0,0,72,61	1	1	0	1.15996126369	0	2	AGAAGTAGTGCTCGAGGTAGGGTCGGAAGAAGTTGTACTG,AGAAGTAGTGCTCGAGGTAGGGTCGGAAGAAGTTGTACTG	NA	NA	0.0	0	NA	NA	0,0,78,84	1	1	0	0.461236078896	0
chr10_ref_v2	292993	0	CGAGGAAGTA,C	0	0	1,1,273,289	1	1	0	2	C,C	NA	NA	0.00355240160437	0	0,0,19,17	1	1	0	0.46260953109	0	2	C,C	NA	NA	0.0	0	NA	NA	0,0,137,170	1	1	0	1.10095432998	0	2	C,C	NA	NA	0.0	0	NA	NA	2,1,191,225	1	1	0	0.820733669294	0
chr10_ref_v2	293257	0	G,GGAC	1	0	0,0,235,310	1	1	0	2	GGAC,GGAC	NA	NA	0.0	0	0,0,10,18	1	1	0	0.578404364266	0	2	GGAC,GGAC	NA	NA	0.0	0	NA	NA	0,0,129,167	1	1	0	0.409926438759	0	2	GGAC,GGAC	NA	NA	0.0	0	NA	NA	0,0,189,252	1	1	0	0.408136020575	0
chr10_ref_v2	294266	0	A,ACAGGAAGAGCCGCCAAATGTCGCAGAGGAAACC	1	0	0,0,106,106	1	1	0	2	ACAGGAAGAGCCGCCAAATGTCGCAGAGGAAACC,ACAGGAAGAGCCGCCAAATGTCGCAGAGGAAACC	NA	NA	0.0	0	0,0,4,8	1	0	0	0.764153480966	0	2	NA	NA	NA	NA	0	NA	NA	1,0,51,79	1	1	0	2.11615130133	0	2	ACAGGAAGAGCCGCCAAATGTCGCAGAGGAAACC,ACAGGAAGAGCCGCCAAATGTCGCAGAGGAAACC	NA	NA	0.00766287274557	0	NA	NA	0,0,88,100	1	1	0	0.685852467354	0
chr10_ref_v2	313773	0	T,TTGTG	1	1	2,5,158,152	1	1	0	2	TTGTG,TTGTG	T,TTGTG	0.125	1.08261194732	0	1,0,14,13	1	1	0	0.829614256857	0	2	TTGTG,TTGTG	T,TTGTG	0.125	0.0281708769667	0	NA	NA	1,0,107,80	1	1	0	1.5978601782	0	2	TTGTG,TTGTG	NA	NA	0.00533334597536	0	NA	NA	4,0,142,128	1	1	0	1.18647948186	0
chr10_ref_v2	315444	0	GA,G	1	1	162,223,12,23	1	1	0	2	GA,GA	NA	NA	0.0522797991491	0	23,17,1,4	1	1	0	1.30489983486	0	2	GA,GA	NA	NA	0.195691701359	0	NA	NA	90,115,9,15	1	1	0	0.879473703497	0	2	GA,GA	NA	NA	0.226876924001	0	NA	NA	117,150,8,14	1	1	0	0.591747247755	0
chr10_ref_v2	316867	0	GTA,G	1	1	144,127,13,8	1	1	0	2	GTA,GTA	NA	NA	0.0105882022174	0	29,15,2,0	1	1	0	1.41818451627	0	2	GTA,GTA	NA	NA	0.332992890401	0	NA	NA	61,71,6,3	1	1	0	1.22782965947	0	2	GTA,GTA	NA	NA	0.0432822097872	0	NA	NA	105,139,5,11	1	1	0	3.32888448509	0
chr10_ref_v2	330004	0	T,TCC	1	1	4,1,86,180	1	1	0	2	TCC,TCC	NA	NA	0.934913243972	0	0,0,3,12	1	0	0	0.695849284953	0	2	NA	NA	NA	NA	0	NA	NA	0,0,60,83	1	1	0	2.32551780212	0	2	TCC,TCC	NA	NA	0.0	0	NA	NA	0,0,86,129	1	1	0	2.36325625609	0
chr10_ref_v2	339603	0	G,T	1	0	327,270,0,0	1	1	0	2	G,G	NA	NA	0.0	0	28,24,0,0	1	1	0	0.369930213479	0	2	G,G	NA	NA	0.0	0	NA	NA	156,166,0,0	1	1	0	2.0159016082	0	2	G,G	NA	NA	0.0	0	NA	NA	255,280,0,0	1	1	0	3.47167846136	0
chr10_ref_v2	342126	0	AT,A	1	1	58,49,3,29	1	1	0	2	AT,AT	NA	NA	0.00655800884885	0	10,8,1,3	1	1	0	0.449102088536	0	2	AT,AT	NA	NA	0.300354227462	0	NA	NA	22,10,3,14	1	1	0	1.50545927823	0	2	AT,AT	AT,A	0.5	0.113218721671	0	NA	NA	43,17,2,16	1	1	0	2.00664965302	0
chr10_ref_v2	342827	0	T,G	1	0	113,300,55,0	1	1	0	2	T,T	T,G	0.25	0.0521857531706	0	13,26,3,0	1	1	0	0.747088827318	0	2	T,T	T,G	0.25	0.331357135954	0	NA	NA	48,141,44,0	1	1	0	3.17828243352	0	2	T,T	T,G	0.5	0.336472236621	0	NA	NA	38,275,81,0	1	1	0	9.76274857767	0
chr10_ref_v2	350755	0	C,T	1	0	289,327,0,0	1	1	0	2	C,C	NA	NA	0.0	0	29,35,0,0	1	1	0	0.396057533369	0	2	C,C	NA	NA	0.0	0	NA	NA	98,73,111,99	1	1	0	415.657262538	1	2	C,T	T,T	0.125	0.0458704540661	0	g.350755C>T	0	231,221,0,0	1	1	0	1.44113065899	0
chr10_ref_v2	354375	1	T,C	0	0	5,142,5,0	1	1	1	2	NA	NA	NA	NA	0	1,16,0,0	1	0	0	0.404161542497	0	2	NA	NA	NA	NA	0	NA	NA	2,62,5,0	1	1	1	1.13181275571	0	2	NA	NA	NA	NA	0	NA	NA	1,107,7,0	1	1	1	1.13229101993	0
chr10_ref_v2	354409	1	G,A	0	0	5,59,8,0	1	1	1	2	NA	NA	NA	NA	0	0,6,1,0	1	0	1	0.254183265021	0	2	NA	NA	NA	NA	0	NA	NA	1,19,7,0	1	1	1	1.67802141245	0	2	NA	NA	NA	NA	0	NA	NA	2,39,8,0	1	1	1	0.77059763783	0
chr10_ref_v2	354413	1	C,A	0	0	0,54,10,0	1	1	1	2	NA	NA	NA	NA	0	0,5,1,0	1	0	1	0.194374820103	0	2	NA	NA	NA	NA	0	NA	NA	0,16,7,0	1	1	1	1.3527742559	0	2	NA	NA	NA	NA	0	NA	NA	1,36,8,0	1	1	1	0.428627034898	0
chr10_ref_v2	354421	1	CCT,C	0	0	9,37,5,0	1	1	1	2	NA	NA	NA	NA	0	1,5,0,0	1	0	1	0.364629948607	0	2	NA	NA	NA	NA	0	NA	NA	7,10,1,0	1	0	1	1.63070675903	0	2	NA	NA	NA	NA	0	NA	NA	8,24,2,0	1	1	1	0.642338223401	0
chr10_ref_v2	354426	1	T,A	0	0	5,31,8,0	1	1	1	2	NA	NA	NA	NA	0	0,5,1,0	1	0	1	0.373506389054	0	2	NA	NA	NA	NA	0	NA	NA	1,8,5,0	1	0	1	1.05254755588	0	2	NA	NA	NA	NA	0	NA	NA	3,20,5,0	1	1	1	0.32842887358	0
chr10_ref_v2	354428	1	A,AAG	0	0	8,22,5,0	1	1	1	2	NA	NA	NA	NA	0	1,5,0,0	1	0	1	0.577385334634	0	2	NA	NA	NA	NA	0	NA	NA	5,5,1,0	1	0	1	1.11147448898	0	2	NA	NA	NA	NA	0	NA	NA	6,15,2,0	1	1	1	0.471787215128	0
chr10_ref_v2	354429	1	T,G	0	0	8,17,5,0	1	1	1	2	NA	NA	NA	NA	0	1,5,0,0	1	0	1	0.765341829962	0	2	NA	NA	NA	NA	0	NA	NA	5,5,1,0	1	0	1	0.860404607961	0	2	NA	NA	NA	NA	0	NA	NA	6,13,2,0	1	1	1	0.498739551724	0
chr10_ref_v2	354434	1	C,T	0	0	0,6,12,0	1	0	1	2	NA	NA	NA	NA	0	0,2,1,0	1	0	1	0.64258832955	0	2	NA	NA	NA	NA	0	NA	NA	0,2,5,0	1	0	1	0.24390098722	0	2	NA	NA	NA	NA	0	NA	NA	1,10,5,0	1	0	1	1.95064450451	0
chr10_ref_v2	354436	1	T,TGCA	1	0	7,3,5,0	1	0	1	2	NA	NA	NA	NA	0	1,1,0,0	1	0	1	0.488515732027	0	2	NA	NA	NA	NA	0	NA	NA	3,1,1,0	1	0	1	0.398756062732	0	2	NA	NA	NA	NA	0	NA	NA	3,5,2,0	1	0	1	1.5188982628	0
chr10_ref_v2	354438	1	T,TTCTACAC	1	0	6,0,5,0	1	0	1	2	NA	NA	NA	NA	0	1,0,0,0	0	0	1	0.0	0	2	NA	NA	NA	NA	0	NA	NA	3,0,1,0	1	0	1	0.43070370219	0	2	NA	NA	NA	NA	0	NA	NA	2,0,2,0	1	0	1	0.210190050677	0
chr10_ref_v2	354440	1	T,A	1	0	7,0,5,0	1	0	1	2	NA	NA	NA	NA	0	1,0,0,0	0	0	1	0.0	0	2	NA	NA	NA	NA	0	NA	NA	3,0,1,0	1	0	1	0.358480174537	0	2	NA	NA	NA	NA	0	NA	NA	1,0,2,0	1	0	1	0.444339864186	0
chr10_ref_v2	354441	1	T,C	0	0	11,0,2,0	1	0	1	2	NA	NA	NA	NA	0	1,0,0,0	0	0	1	0.0	0	2	NA	NA	NA	NA	0	NA	NA	1,0,3,0	1	0	1	2.20559665324	0	2	NA	NA	NA	NA	0	NA	NA	2,0,1,0	1	0	1	0.419519181361	0
chr10_ref_v2	354446	1	T,C	1	0	7,0,6,0	1	0	1	2	NA	NA	NA	NA	0	0,0,1,0	0	0	1	0.0	0	2	NA	NA	NA	NA	0	NA	NA	3,0,0,0	0	0	1	0.0	0	2	NA	NA	NA	NA	0	NA	NA	3,0,0,0	0	0	1	0.0	0
chr10_ref_v2	354447	1	ATACT,A	1	0	8,0,5,0	1	0	1	2	NA	NA	NA	NA	0	1,0,0,0	0	0	1	0.0	0	2	NA	NA	NA	NA	0	NA	NA	3,0,1,0	1	0	1	0.303949828864	0	2	NA	NA	NA	NA	0	NA	NA	1,0,2,0	1	0	1	0.510989639409	0
chr10_ref_v2	354456	1	TTCCG,T	1	0	9,0,5,0	1	0	1	2	NA	NA	NA	NA	0	1,0,0,0	0	0	1	0.0	0	2	NA	NA	NA	NA	0	NA	NA	3,0,1,0	1	0	1	0.26172377337	0	2	NA	NA	NA	NA	0	NA	NA	1,0,2,0	1	0	1	0.575819469014	0
chr10_ref_v2	354458	1	C,A	0	0	5,0,9,0	1	0	1	2	NA	NA	NA	NA	0	0,0,1,0	0	0	1	0.0	0	2	NA	NA	NA	NA	0	NA	NA	1,0,3,0	1	0	1	0.26172377337	0	2	NA	NA	NA	NA	0	NA	NA	2,0,1,0	1	0	1	0.575819469014	0
chr10_ref_v2	354460	1	GT,G	1	1	5,0,9,0	1	0	1	2	NA	NA	NA	NA	0	0,0,1,0	0	0	1	0.0	0	2	NA	NA	NA	NA	0	NA	NA	1,0,3,0	1	0	1	0.26172377337	0	2	NA	NA	NA	NA	0	NA	NA	2,0,1,0	1	0	1	0.575819469014	0
chr10_ref_v2	354462	1	T,A	1	0	0,0,14,0	0	0	1	2	NA	NA	NA	NA	0	0,0,1,0	0	0	1	0.0	0	2	NA	NA	NA	NA	0	NA	NA	0,0,4,0	0	0	1	0.0	0	2	NA	NA	NA	NA	0	NA	NA	0,0,3,0	0	0	1	0.0	0
chr10_ref_v2	354465	1	AT,A	0	0	9,0,5,0	1	0	1	2	NA	NA	NA	NA	0	1,0,0,0	0	0	1	0.0	0	2	NA	NA	NA	NA	0	NA	NA	3,0,1,0	1	0	1	0.26172377337	0	2	NA	NA	NA	NA	0	NA	NA	5,0,2,0	1	0	1	0.288364168532	0
chr10_ref_v2	354468	1	CCTT,C	0	0	10,0,5,0	1	0	1	2	NA	NA	NA	NA	0	2,0,0,0	0	0	1	0.0	0	2	NA	NA	NA	NA	0	NA	NA	3,0,1,0	1	0	1	0.228310044765	0	2	NA	NA	NA	NA	0	NA	NA	6,0,2,0	1	0	1	0.331637362528	0
chr10_ref_v2	354471	1	T,C	0	0	5,0,9,0	1	0	1	2	NA	NA	NA	NA	0	0,0,2,0	0	0	1	0.0	0	2	NA	NA	NA	NA	0	NA	NA	1,0,3,0	1	0	1	0.26172377337	0	2	NA	NA	NA	NA	0	NA	NA	2,0,6,0	1	0	1	0.390687706582	0
chr10_ref_v2	354473	1	TTC,T	0	0	15,0,5,0	1	1	1	2	NA	NA	NA	NA	0	2,0,0,0	0	0	1	0.0	0	2	NA	NA	NA	NA	0	NA	NA	5,0,1,0	1	0	1	0.27531715329	0	2	NA	NA	NA	NA	0	NA	NA	11,0,2,0	1	0	1	0.487354224342	0
chr10_ref_v2	354485	1	T,C	1	0	17,0,5,0	1	1	1	2	NA	NA	NA	NA	0	1,0,1,0	1	0	1	0.425224550356	0	2	NA	NA	NA	NA	0	NA	NA	4,0,3,0	1	0	1	0.74129683249	0	2	NA	NA	NA	NA	0	NA	NA	10,0,4,0	1	0	1	0.401720062072	0
chr10_ref_v2	354487	1	T,TTAATA	0	0	17,0,5,0	1	1	1	2	NA	NA	NA	NA	0	2,0,0,0	0	0	1	0.0	0	2	NA	NA	NA	NA	0	NA	NA	6,1,2,0	1	0	1	0.57388089811	0	2	NA	NA	NA	NA	0	NA	NA	12,0,2,0	1	0	1	0.461835920601	0
chr10_ref_v2	354493	1	T,TG	0	0	18,0,2,0	1	1	1	2	NA	NA	NA	NA	0	3,0,0,0	0	0	1	0.0	0	2	NA	NA	NA	NA	0	NA	NA	6,2,1,0	1	0	1	1.36491773327	0	2	NA	NA	NA	NA	0	NA	NA	12,0,1,0	1	0	1	0.206961038258	0
chr10_ref_v2	354754	1	T,C	1	0	0,2,0,1	1	0	1	2	NA	NA	NA	NA	0	0,0,0,0	0	0	1	0.0	0	2	NA	NA	NA	NA	0	NA	NA	0,0,0,0	0	0	1	0.0	0	2	NA	NA	NA	NA	0	NA	NA	0,0,0,1	0	0	1	0.0	0
chr10_ref_v2	354826	1	T,C	0	0	0,1,0,1	1	0	1	2	NA	NA	NA	NA	0	0,1,0,0	0	0	1	0.0	0	2	NA	NA	NA	NA	0	NA	NA	0,0,0,0	0	0	1	0.0	0	2	NA	NA	NA	NA	0	NA	NA	0,0,0,0	0	0	1	0.0	0
chr10_ref_v2	354827	1	G,C	0	0	0,1,0,1	1	0	1	2	NA	NA	NA	NA	0	0,1,0,0	0	0	1	0.0	0	2	NA	NA	NA	NA	0	NA	NA	0,0,0,0	0	0	1	0.0	0	2	NA	NA	NA	NA	0	NA	NA	0,0,0,0	0	0	1	0.0	0
chr10_ref_v2	357991	0	GT,G	1	1	63,14,11,64	1	1	0	2	GT,G	GT,GT	0.125	0.0718847999976	0	8,0,2,4	1	0	0	0.810382297104	0	2	NA	NA	NA	NA	0	NA	NA	56,5,2,26	1	1	0	4.73049922803	0	2	GT,GT	GT,G	0.25	0.180015369238	0	NA	NA	66,11,5,46	1	1	0	1.9172887248	0
chr10_ref_v2	358012	0	A,T	1	0	52,228,29,0	1	1	0	2	A,A	A,T	0.25	0.287682072452	0	5,23,2,0	1	1	0	0.415452731119	0	2	A,A	A,T	0.25	0.287682072452	0	NA	NA	26,132,41,0	1	1	0	6.33461823243	0	2	A,A	A,T	0.5	0.226313126075	0	NA	NA	32,168,51,0	1	1	0	7.38062475365	0
chr10_ref_v2	359603	0	GAAA,GA,G,GAA	1	1	0,0,128,174,21,21,6,7	1	1	0	2	GA,GA	GA,G	0.125	0.926339070741	0	0,0,12,12,0,4,2,1	1	1	0	1.24542781192	0	2	GA,GA	GA,G	0.125	0.344547119909	0	NA	NA	0,0,79,114,6,12,3,5	1	1	0	0.811425584849	0	2	GA,GA	NA	NA	0.706259147462	0	NA	NA	0,1,99,138,11,17,4,6	1	1	0	0.527951934714	0
chr10_ref_v2	374318	0	T,G	0	0	163,224,27,0	1	1	0	2	T,T	T,G	0.125	0.0818300182476	0	16,27,8,0	1	1	0	1.99964399631	0	2	T,T	T,G	0.25	0.381934610698	0	NA	NA	35,102,53,0	1	1	0	22.9663006483	0	2	T,T	T,G	0.5	0.167615409404	0	NA	NA	60,162,65,0	1	1	0	20.8607270584	0
chr10_ref_v2	387913	0	C,CA	1	1	99,29,6,16	1	1	0	2	C,C	C,CA	0.125	0.0167786978901	0	7,6,0,1	1	0	0	1.49969906641	0	2	NA	NA	NA	NA	0	NA	NA	52,10,3,6	1	1	0	0.919667437279	0	2	C,C	C,CA	0.125	0.0694554990924	0	NA	NA	89,8,2,10	1	1	0	3.87428271548	0
chr10_ref_v2	393476	0	GA,G	1	1	56,73,25,19	1	1	1	2	GA,GA	GA,G	0.125	0.019714322889	0	8,7,6,5	1	1	0	1.19094923922	0	2	GA,GA	GA,G	0.5	0.13836594134	0	NA	NA	18,34,5,11	1	1	0	1.01951244491	0	2	GA,GA	GA,G	0.125	0.0167505496908	0	NA	NA	25,45,12,7	1	1	1	1.17188387998	0
chr10_ref_v2	421974	0	C,A	0	0	266,132,0,26	1	1	0	2	C,C	C,A	0.125	0.0199492042022	0	43,18,0,2	1	1	0	0.684449513232	0	2	C,C	C,A	0.125	0.304211374403	0	NA	NA	141,21,0,18	1	1	0	7.3048413455	0	2	C,C	C,A	0.25	0.197247207011	0	NA	NA	198,37,0,34	1	1	0	7.46301172864	0
chr10_ref_v2	423825	0	GAT,G	1	1	63,75,17,14	1	1	1	2	GAT,GAT	NA	NA	0.0976729312992	0	13,15,6,0	1	1	0	1.0128041814	0	2	GAT,GAT	GAT,G	0.125	0.0516935702029	0	NA	NA	37,33,10,7	1	1	0	0.740088534514	0	2	GAT,GAT	GAT,G	0.125	0.0869411977959	0	NA	NA	70,58,12,11	1	1	0	1.87113952094	0
chr10_ref_v2	424559	0	C,CTTTTTTTTT	1	1	18,29,15,30	1	1	0	2	C,CTTTTTTTTT	NA	NA	0.0434851119397	0	0,0,3,2	1	0	0	1.77949950527	0	2	NA	NA	NA	NA	0	NA	NA	8,9,2,30	1	1	0	4.79521837619	0	2	C,CTTTTTTTTT	CTTTTTTTTT,CTTTTTTTTT	0.25	0.121696934978	0	NA	NA	3,17,18,25	1	1	0	2.52335640691	0
chr10_ref_v2	438573	0	AC,A	1	1	130,120,131,97	1	1	0	2	AC,A	NA	NA	0.0921732307343	0	12,18,13,9	1	1	0	1.1091025944	0	2	AC,A	AC,AC	0.125	0.0589060267186	0	NA	NA	69,57,84,41	1	1	0	1.73418541238	0	2	AC,A	NA	NA	0.0080270037135	0	NA	NA	189,169,0,0	1	1	0	309.148753962	1
chr10_ref_v2	450173	0	A,C	0	0	246,102,0,100	1	1	0	2	A,A	A,C	0.5	0.138469674265	0	31,7,0,5	1	1	0	1.94558173119	0	2	A,A	A,C	0.25	0.119918331872	0	NA	NA	139,26,0,42	1	1	0	4.17164780408	0	2	A,A	A,C	0.5	0.246133069539	0	NA	NA	243,40,0,65	1	1	0	9.11072580183	0
chr10_ref_v2	455719	0	GAT,G	1	1	19,12,4,6	1	1	1	2	GAT,GAT	GAT,G	0.125	0.00709819459336	0	6,4,0,2	1	0	0	0.433309067103	0	2	NA	NA	NA	NA	0	NA	NA	9,6,0,2	1	0	1	0.611110053544	0	2	NA	NA	NA	NA	0	NA	NA	11,15,4,2	1	1	1	1.60905051774	0
chr10_ref_v2	457556	0	C,CA	1	1	46,17,16,3	1	1	1	2	C,C	C,CA	0.25	0.23262052894	0	8,4,1,0	1	0	0	0.666070615536	0	2	NA	NA	NA	NA	0	NA	NA	18,12,7,1	1	1	0	1.11254765832	0	2	C,C	C,CA	0.25	0.163187384002	0	NA	NA	15,24,5,6	1	1	1	5.51420492635	0
chr10_ref_v2	469783	0	GTAA,G	1	1	0,1,24,28	1	1	1	2	G,G	NA	NA	0.0169631223102	0	0,1,5,11	1	0	0	0.671376549723	0	2	NA	NA	NA	NA	0	NA	NA	0,0,7,13	1	1	0	0.723794454584	0	2	G,G	NA	NA	0.0029673783297	0	NA	NA	1,1,17,27	1	1	1	0.597917598095	0
chr10_ref_v2	470700	0	G,GA	1	1	138,131,19,19	1	1	0	2	G,G	G,GA	0.125	0.12370276843	0	7,8,1,2	1	0	0	0.539115996015	0	2	NA	NA	NA	NA	0	NA	NA	54,68,3,13	1	1	0	1.36731848137	0	2	G,G	G,GA	0.125	0.122350444991	0	NA	NA	120,92,6,9	1	1	0	2.1524031647	0
chr10_ref_v2	471733	0	AT,A	1	1	125,108,17,19	1	1	0	2	AT,AT	NA	NA	0.107923380903	0	11,15,1,2	1	1	0	0.86172057978	0	2	AT,AT	NA	NA	0.249729933962	0	NA	NA	55,45,2,7	1	1	0	0.795207128311	0	2	AT,AT	NA	NA	0.368564036894	0	NA	NA	95,74,7,11	1	1	0	0.917733315399	0
chr10_ref_v2	477663	1	T,A	1	0	0,0,1,0	0	0	1	2	NA	NA	NA	NA	0	0,0,0,0	0	0	1	0.0	0	2	NA	NA	NA	NA	0	NA	NA	0,0,0,0	0	0	1	0.0	0	2	NA	NA	NA	NA	0	NA	NA	0,0,0,0	0	0	1	0.0	0
chr10_ref_v2	487137	0	A,T	0	0	210,207,0,1	1	1	0	2	A,A	NA	NA	0.00239521072595	0	29,29,0,0	1	1	0	0.374307621767	0	2	A,A	NA	NA	0.0	0	NA	NA	101,103,54,58	1	1	0	329.935512441	1	2	A,T	A,A	0.25	0.0887954987831	0	g.487137A>T	0	178,163,0,1	1	1	0	0.580747042433	0
chr10_ref_v2	496752	0	A,AATATATATAT,AATATATATATAT	1	1	0,0,10,17,37,26	1	1	1	2	AATATATATATAT,AATATATATATAT	AATATATATAT,AATATATATATAT	0.25	0.0760986527374	0	0,1,3,7,14,9	1	1	0	0.519868948237	0	2	AATATATATATAT,AATATATATATAT	AATATATATAT,AATATATATATAT	0.25	0.0932824793208	0	NA	NA	0,0,7,4,20,17	1	1	0	0.797956050038	0	2	AATATATATATAT,AATATATATATAT	AATATATATAT,AATATATATATAT	0.125	0.0135653992005	0	NA	NA	0,0,9,9,19,12	1	1	1	1.08041717122	0
chr10_ref_v2	496957	0	A,AATATATATATATAT,AATATATATATATATAT	1	1	0,1,12,3,12,15	1	1	1	2	AATATATATATATATAT,AATATATATATATATAT	AATATATATATATAT,AATATATATATATATAT	0.5	0.079313943598	0	0,0,0,4,4,6	1	0	0	2.06469493262	0	2	NA	NA	NA	NA	0	NA	NA	0,0,5,2,15,5	1	1	0	2.69054545591	0	2	AATATATATATATATAT,AATATATATATATATAT	AATATATATATATAT,AATATATATATATATAT	0.25	0.106836029428	0	NA	NA	0,0,7,5,8,12	1	1	1	1.16887591104	0
chr10_ref_v2	518910	0	CGTGTGTGTGTGTGTGT,C	1	1	3,0,118,145	1	1	0	2	C,C	NA	NA	0.704489457164	0	0,0,18,7	1	1	0	2.58961091366	0	2	C,C	NA	NA	0.0	0	NA	NA	0,0,77,138	1	1	0	2.79579186479	0	2	C,C	NA	NA	0.0	0	NA	NA	0,0,74,118	1	1	0	1.61923566345	0
chr10_ref_v2	523557	0	TAAAA,T,TA	1	1	4,1,20,16,205,177	1	1	0	2	TA,TA	NA	NA	0.953532173241	0	0,0,1,3,22,17	1	1	0	0.65827306299	0	2	TA,TA	NA	NA	0.00213404197068	0	NA	NA	0,2,24,17,158,125	1	1	0	1.9663368993	0	2	TA,TA	T,TA	0.125	0.516379705429	0	NA	NA	4,2,16,21,152,106	1	1	0	2.33144626225	0
chr10_ref_v2	525354	0	GA,G	1	1	57,104,22,40	1	1	0	2	GA,GA	GA,G	0.25	0.0216594781531	0	4,13,0,3	1	1	0	1.16388795882	0	2	GA,GA	NA	NA	0.0648948151411	0	NA	NA	42,88,17,23	1	1	0	1.01133186374	0	2	GA,GA	GA,G	0.125	0.0955897812892	0	NA	NA	26,81,11,20	1	1	0	2.58793148978	0
chr10_ref_v2	525434	0	TA,T	1	1	29,78,7,23	1	1	1	2	TA,TA	NA	NA	0.0182325141742	0	1,3,0,2	1	0	0	0.578604563734	0	2	NA	NA	NA	NA	0	NA	NA	15,54,2,20	1	1	0	0.943873688104	0	2	TA,TA	TA,T	0.125	0.0523414947935	0	NA	NA	13,51,6,15	1	1	0	0.668326048921	0
chr10_ref_v2	537959	1	G,A	1	0	0,0,0,3	0	0	1	2	NA	NA	NA	NA	0	0,0,0,1	0	0	1	0.0	0	2	NA	NA	NA	NA	0	NA	NA	0,0,0,0	0	0	1	0.0	0	2	NA	NA	NA	NA	0	NA	NA	0,0,0,0	0	0	1	0.0	0
chr10_ref_v2	540555	1	C,CTGTTGG	1	0	12,9,0,6	1	1	1	2	NA	NA	NA	NA	0	0,2,0,0	0	0	0	0.0	0	2	NA	NA	NA	NA	0	NA	NA	3,10,0,6	1	0	1	1.33898194718	0	2	NA	NA	NA	NA	0	NA	NA	13,4,0,5	1	1	1	0.931472138317	0
chr10_ref_v2	540562	1	A,G	0	0	24,1,1,0	1	1	1	2	NA	NA	NA	NA	0	1,0,0,0	0	0	0	0.0	0	2	NA	NA	NA	NA	0	NA	NA	3,0,0,0	0	0	1	0.0	0	2	NA	NA	NA	NA	0	NA	NA	21,0,0,0	0	1	1	0.0	0
chr10_ref_v2	540605	1	GATTCCATTTT,G	0	0	127,5,14,8	1	1	1	2	NA	NA	NA	NA	0	28,0,1,0	1	1	0	1.6194219314	0	2	NA	NA	NA	NA	0	NA	NA	52,0,5,4	1	1	1	0.475495329182	0	2	NA	NA	NA	NA	0	NA	NA	121,3,9,6	1	1	1	1.04224721891	0
chr10_ref_v2	540616	1	GAGGATTCCTATATCTTCGAGGAGAACTTCTAGTATA,G	0	0	149,8,13,8	1	1	1	2	NA	NA	NA	NA	0	29,2,1,0	1	1	0	0.793258309135	0	2	NA	NA	NA	NA	0	NA	NA	67,2,5,4	1	1	1	0.439770408157	0	2	NA	NA	NA	NA	0	NA	NA	140,5,9,7	1	1	1	0.810437105913	0
chr10_ref_v2	540657	1	GTATACCTGATATTATAGCCTTTACCAACAATAGAATCCCAACAATTATCTCAAAATTCACCAGTATCTTA,G	1	0	116,7,11,10	1	1	1	2	NA	NA	NA	NA	0	19,2,1,0	1	1	0	0.724977772602	0	2	NA	NA	NA	NA	0	NA	NA	58,2,5,5	1	1	1	0.426218751632	0	2	NA	NA	NA	NA	0	NA	NA	115,5,8,8	1	1	1	0.856872854959	0
chr10_ref_v2	540768	1	G,T	1	0	0,0,0,19	0	0	1	2	NA	NA	NA	NA	0	0,0,0,0	0	0	1	0.0	0	2	NA	NA	NA	NA	0	NA	NA	0,0,0,9	0	0	1	0.0	0	2	NA	NA	NA	NA	0	NA	NA	0,0,0,13	0	0	1	0.0	0
chr10_ref_v2	540769	1	TGA,T	1	0	0,0,0,19	0	0	1	2	NA	NA	NA	NA	0	0,0,0,0	0	0	1	0.0	0	2	NA	NA	NA	NA	0	NA	NA	0,0,0,9	0	0	1	0.0	0	2	NA	NA	NA	NA	0	NA	NA	0,0,0,13	0	0	1	0.0	0
chr10_ref_v2	540772	1	T,TTA	0	0	0,0,0,19	0	0	1	2	NA	NA	NA	NA	0	0,0,0,0	0	0	1	0.0	0	2	NA	NA	NA	NA	0	NA	NA	0,0,0,9	0	0	1	0.0	0	2	NA	NA	NA	NA	0	NA	NA	0,0,0,13	0	0	1	0.0	0
chr10_ref_v2	540779	1	T,A	1	0	0,0,0,19	0	0	1	2	NA	NA	NA	NA	0	0,0,0,0	0	0	1	0.0	0	2	NA	NA	NA	NA	0	NA	NA	0,0,0,9	0	0	1	0.0	0	2	NA	NA	NA	NA	0	NA	NA	0,0,0,14	0	0	1	0.0	0
chr10_ref_v2	540799	1	A,T	0	0	0,1,0,19	1	1	1	2	NA	NA	NA	NA	0	0,0,0,0	0	0	1	0.0	0	2	NA	NA	NA	NA	0	NA	NA	0,0,0,10	0	0	1	0.0	0	2	NA	NA	NA	NA	0	NA	NA	0,0,0,14	0	0	1	0.0	0
chr10_ref_v2	540800	1	AG,A	0	0	0,0,0,21	0	1	1	2	NA	NA	NA	NA	0	0,0,0,0	0	0	1	0.0	0	2	NA	NA	NA	NA	0	NA	NA	0,0,0,10	0	0	1	0.0	0	2	NA	NA	NA	NA	0	NA	NA	0,0,0,15	0	0	1	0.0	0
chr10_ref_v2	540819	1	C,G	1	0	0,0,0,14	0	0	1	2	NA	NA	NA	NA	0	0,0,0,0	0	0	1	0.0	0	2	NA	NA	NA	NA	0	NA	NA	0,0,0,8	0	0	1	0.0	0	2	NA	NA	NA	NA	0	NA	NA	0,0,0,11	0	0	1	0.0	0
chr10_ref_v2	540858	1	C,T	1	0	0,2,0,6	1	0	1	2	NA	NA	NA	NA	0	0,1,0,0	0	0	1	0.0	0	2	NA	NA	NA	NA	0	NA	NA	0,0,0,3	0	0	1	0.0	0	2	NA	NA	NA	NA	0	NA	NA	0,2,0,5	1	0	1	0.255719663576	0
chr10_ref_v2	543234	1	GAGTGACATTATTATGTTGAACTAGTAACACCCTTTTGTGGATTCCTACATACCCAGAGAGAACTCCT,G	0	0	0,0,151,128	1	1	1	2	NA	NA	NA	NA	0	0,0,20,14	1	1	0	0.46897677756	0	2	NA	NA	NA	NA	0	NA	NA	0,0,53,71	1	1	1	2.35215058324	0	2	NA	NA	NA	NA	0	NA	NA	0,0,108,105	1	1	1	0.768413768815	0
chr10_ref_v2	543546	0	GTGAC,G	1	1	6,0,204,224	1	1	0	2	G,G	NA	NA	1.26666437113	0	0,0,13,20	1	1	0	0.726020040445	0	2	G,G	NA	NA	2.92654341889e-05	0	NA	NA	3,0,86,118	1	1	0	1.17848474623	0	2	G,G	NA	NA	0.707728700994	0	NA	NA	3,0,104,196	1	1	0	5.96545842404	0
chr10_ref_v2	545709	0	G,A	0	0	269,191,0,0	1	1	0	2	G,G	NA	NA	0.0	0	29,16,0,0	1	1	0	0.611093841989	0	2	G,G	NA	NA	0.0	0	NA	NA	145,111,0,0	1	1	0	0.545937423451	0	2	G,G	NA	NA	0.0	0	NA	NA	121,84,101,78	1	1	0	375.14544603	1
chr10_ref_v2	549750	0	CT,C	1	1	13,13,126,146	1	1	0	2	C,C	CT,C	0.125	0.251653130925	0	0,2,22,11	1	1	0	2.10900022924	0	2	C,C	NA	NA	0.294142107624	0	NA	NA	2,4,66,45	1	1	0	2.99323691672	0	2	C,C	NA	NA	0.00395484697964	0	NA	NA	5,7,102,93	1	1	0	1.62906156664	0
chr10_ref_v2	556532	1	A,C	0	0	254,113,0,52	1	1	0	2	NA	NA	NA	NA	0	19,9,0,0	1	1	0	0.92850334406	0	2	NA	NA	NA	NA	0	NA	NA	163,41,0,38	1	1	0	2.31545361031	0	2	NA	NA	NA	NA	0	NA	NA	248,39,0,63	1	1	0	7.52279284388	0
chr10_ref_v2	566511	0	G,GTAT	1	1	6,4,218,187	1	1	0	2	GTAT,GTAT	NA	NA	0.140322987245	0	2,2,26,22	1	1	0	1.38444692538	0	2	GTAT,GTAT	G,GTAT	0.125	0.0678490408499	0	NA	NA	2,0,105,96	1	1	0	0.609347195166	0	2	GTAT,GTAT	NA	NA	0.524731891388	0	NA	NA	1,2,135,147	1	1	0	1.86067677042	0
chr10_ref_v2	569148	0	T,G	1	0	112,266,71,1	1	1	0	2	T,T	T,G	0.25	0.287682072452	0	11,32,5,0	1	1	0	0.767847012852	0	2	T,T	T,G	0.25	0.0235304974102	0	NA	NA	34,142,63,0	1	1	0	5.52284551756	0	2	T,T	T,G	0.5	0.0870113769896	0	NA	NA	45,183,68,0	1	1	0	3.7525323662	0
chr10_ref_v2	570197	0	G,GTT	1	1	2,1,236,174	1	1	0	2	GTT,GTT	NA	NA	0.412755541371	0	0,0,24,11	1	1	0	0.94746594931	0	2	GTT,GTT	NA	NA	0.0	0	NA	NA	2,0,128,108	1	1	0	0.773971692047	0	2	GTT,GTT	NA	NA	0.413903976754	0	NA	NA	3,3,163,145	1	1	0	1.59216048064	0
chr10_ref_v2	570384	0	AAT,A	1	0	8,7,134,157	1	1	0	2	A,A	AAT,A	0.125	0.257222864967	0	2,0,12,12	1	1	0	0.862504874468	0	2	A,A	AAT,A	0.25	0.133531392625	0	NA	NA	6,4,64,79	1	1	0	0.750338864139	0	2	A,A	AAT,A	0.125	0.0477906638363	0	NA	NA	10,0,109,110	1	1	0	1.41089387885	0
chr10_ref_v2	574850	0	G,GAA,GAAA	1	1	4,0,96,128,17,13	1	1	0	2	GAA,GAA	GAA,GAAA	0.125	1.09331695062	0	0,0,9,26,1,2	1	1	0	1.87794836815	0	2	GAA,GAA	NA	NA	0.155941823448	0	NA	NA	0,1,48,68,5,10	1	1	0	0.972285876968	0	2	GAA,GAA	GAA,GAAA	0.125	0.136458112501	0	NA	NA	0,1,72,75,6,15	1	1	0	1.8157485635	0
chr10_ref_v2	576622	0	A,AATATATATATATATATATATAT	1	1	3,0,2,9	1	0	1	2	NA	NA	NA	NA	0	2,0,0,10	1	0	0	0.893535468804	0	2	NA	NA	NA	NA	0	NA	NA	2,0,1,8	1	0	1	0.401554399349	0	2	NA	NA	NA	NA	0	NA	NA	3,0,6,4	1	0	1	2.29933949024	0
chr10_ref_v2	579845	0	C,CT,CTT	1	1	8,119,2,21,10,4	1	1	0	2	C,C	C,CTT	0.25	0.339814415329	0	1,10,0,1,0,1	1	0	0	0.565313841791	0	2	NA	NA	NA	NA	0	NA	NA	10,71,0,7,5,2	1	1	0	1.8393237451	0	2	C,C	C,CTT	0.125	0.51008995897	0	NA	NA	9,87,0,14,12,4	1	1	0	1.16939447259	0
chr10_ref_v2	588595	0	C,A	0	0	321,118,0,54	1	1	0	2	C,C	C,A	0.25	0.131256078787	0	35,12,0,5	1	1	0	0.423138105303	0	2	C,C	C,A	0.25	0.112477983427	0	NA	NA	203,20,0,66	1	1	0	12.5888559888	0	2	C,C	C,A	0.5	0.103866863401	0	NA	NA	291,33,0,75	1	1	0	10.3216487082	0
chr10_ref_v2	593782	0	ATTGTTGTTGTTG,A	1	1	0,0,213,213	1	1	0	2	A,A	NA	NA	0.0	0	0,0,17,12	1	1	0	0.666356368324	0	2	A,A	NA	NA	0.0	0	NA	NA	0,0,114,101	1	1	0	0.698906112004	0	2	A,A	NA	NA	0.0	0	NA	NA	0,0,161,173	1	1	0	0.577488869231	0
chr10_ref_v2	604285	0	A,G	0	0	344,310,0,0	1	1	0	2	A,A	NA	NA	0.0	0	18,24,14,16	1	1	0	310.068630237	1	2	A,G	A,A	0.125	0.0851578083403	0	g.604285A>G	0	158,147,0,0	1	1	0	0.433682104822	0	2	A,A	NA	NA	0.0	0	NA	NA	248,259,0,0	1	1	0	1.31928486098	0
chr10_ref_v2	607477	0	T,G	0	0	121,210,25,0	1	1	0	2	T,T	T,G	0.125	0.164028363747	0	14,21,2,0	1	1	0	0.46699860977	0	2	T,T	T,G	0.125	0.269251768246	0	NA	NA	39,109,30,0	1	1	0	6.02387402344	0	2	T,T	T,G	0.25	0.382685079776	0	NA	NA	35,183,35,0	1	1	0	8.54324380158	0
chr10_ref_v2	617624	0	A,ATTTT,ATTTTT	1	1	2,1,34,55,136,118	1	1	0	2	ATTTTT,ATTTTT	ATTTT,ATTTTT	0.25	0.445794288113	0	0,0,3,8,8,12	1	1	0	1.00290303221	0	2	ATTTTT,ATTTTT	ATTTT,ATTTTT	0.5	0.0387404149714	0	NA	NA	0,0,18,15,61,61	1	1	0	1.08975846433	0	2	ATTTTT,ATTTTT	ATTTT,ATTTTT	0.125	0.04022798809	0	NA	NA	0,0,32,52,79,108	1	1	0	1.78126659241	0
chr10_ref_v2	628404	0	CT,C	0	0	35,25,16,29	1	1	0	2	CT,C	CT,CT	0.125	0.0363676441709	0	5,16,5,4	1	1	0	3.6816070169	0	2	CT,C	CT,CT	0.5	0.251314428281	0	NA	NA	19,22,19,26	1	1	0	1.36582000798	0	2	CT,C	NA	NA	0.093090423066	0	NA	NA	30,28,14,31	1	1	0	0.620536915747	0
chr10_ref_v2	628406	0	AAATTCTACCGAATCCAATAC,A	0	0	101,43,2,26	1	1	0	2	AAATTCTACCGAATCCAATAC,AAATTCTACCGAATCCAATAC	AAATTCTACCGAATCCAATAC,A	0.25	0.308301359655	0	8,24,0,4	1	1	0	7.95749482174	0	2	AAATTCTACCGAATCCAATAC,AAATTCTACCGAATCCAATAC	AAATTCTACCGAATCCAATAC,A	0.25	0.121108872626	0	NA	NA	66,38,0,22	1	1	0	0.99040926739	0	2	AAATTCTACCGAATCCAATAC,AAATTCTACCGAATCCAATAC	AAATTCTACCGAATCCAATAC,A	0.5	0.410284394544	0	NA	NA	108,49,0,27	1	1	0	0.574760391517	0
chr10_ref_v2	628430	0	TA,T	1	0	127,47,1,15	1	1	0	2	TA,TA	TA,T	0.125	0.321583624127	0	12,25,0,2	1	1	0	7.73672836314	0	2	TA,TA	TA,T	0.125	0.21953415243	0	NA	NA	74,40,0,13	1	1	0	1.32596639075	0	2	TA,TA	TA,T	0.25	0.151230969724	0	NA	NA	122,53,0,19	1	1	0	0.720060250438	0
chr10_ref_v2	628433	0	CCA,C	0	0	140,50,1,14	1	1	0	2	CCA,CCA	CCA,C	0.125	0.169076330044	0	13,25,0,2	1	1	0	7.54694749349	0	2	CCA,CCA	CCA,C	0.125	0.195566783544	0	NA	NA	81,44,0,11	1	1	0	1.69486714049	0	2	CCA,CCA	CCA,C	0.125	0.364643113588	0	NA	NA	130,57,0,14	1	1	0	0.963004409048	0
chr10_ref_v2	629167	0	C,T	1	0	101,198,80,0	1	1	0	2	C,C	C,T	0.5	0.20738213005	0	3,33,8,0	1	1	0	3.29173210038	0	2	C,C	C,T	0.5	0.287682072452	0	NA	NA	60,116,39,0	1	1	0	0.653241111386	0	2	C,C	C,T	0.5	0.382992252256	0	NA	NA	89,190,61,0	1	1	0	1.04136333797	0
chr10_ref_v2	638791	0	CT,C,CTTTTTT	1	1	9,5,10,22,68,43	1	1	0	2	C,CTTTTTT	CT,CTTTTTT	0.125	1.10832485408	0	0,0,1,1,5,8	1	0	0	1.5567142105	0	2	NA	NA	NA	NA	0	NA	NA	3,1,7,4,47,31	1	1	0	1.53657901142	0	2	CTTTTTT,CTTTTTT	C,CTTTTTT	0.25	0.781078303172	0	NA	NA	10,0,3,2,53,37	1	1	0	2.81447025666	0
chr10_ref_v2	639590	0	A,ACC	1	0	36,24,77,73	1	1	0	2	A,ACC	ACC,ACC	0.5	0.182321556794	1	3,2,1,4	1	0	0	0.856897295482	0	2	NA	NA	NA	NA	0	NA	NA	22,10,38,42	1	1	0	0.565902861064	0	2	ACC,ACC	A,ACC	0.5	0.182321556794	1	NA	NA	25,22,69,62	1	1	0	0.58818286921	0
chr10_ref_v2	639592	0	A,C	1	0	86,84,31,16	1	1	0	2	A,A	A,C	0.5	0.187038546672	1	3,6,1,1	1	0	0	0.665742712819	0	2	NA	NA	NA	NA	0	NA	NA	42,49,20,8	1	1	0	0.628879937355	0	2	A,A	A,C	0.5	0.0800427076735	1	NA	NA	72,66,23,20	1	1	0	1.34607935283	0
chr10_ref_v2	641485	0	T,TA	1	1	6,8,191,206	1	1	0	2	TA,TA	NA	NA	0.48819471473	0	2,1,13,30	1	1	0	1.76758282968	0	2	TA,TA	NA	NA	0.1265106107	0	NA	NA	3,5,95,104	1	1	0	0.484098486005	0	2	TA,TA	NA	NA	0.368154702833	0	NA	NA	7,6,128,159	1	1	0	0.86706132331	0
chr10_ref_v2	658249	0	T,TTC	1	1	9,9,209,321	1	1	0	2	TTC,TTC	NA	NA	1.62362378314	0	0,0,25,25	1	1	0	1.289430036	0	2	TTC,TTC	NA	NA	1.23947989072	0	NA	NA	2,10,126,166	1	1	0	1.60775405426	0	2	TTC,TTC	NA	NA	1.36352936569	0	NA	NA	5,14,183,254	1	1	0	1.71831768453	0
chr10_ref_v2	666816	0	G,GTATATATATATATATA,GTATATATATATATA	1	1	2,5,14,22,8,15	1	1	1	2	GTATATATATATATATA,GTATATATATATATA	G,GTATATATATATATATA	0.25	0.627303550595	0	1,0,5,3,2,3	1	0	0	0.811629953293	0	2	NA	NA	NA	NA	0	NA	NA	0,1,12,13,4,7	1	1	1	1.17511327939	0	2	GTATATATATATATATA,GTATATATATATATATA	GTATATATATATATATA,GTATATATATATATA	0.25	0.117469715571	0	NA	NA	0,1,13,20,8,7	1	1	1	1.05078610533	0
chr10_ref_v2	701335	0	TCA,T	1	1	182,145,20,10	1	1	0	2	TCA,TCA	NA	NA	0.984468574113	0	20,5,1,0	1	1	0	2.35834641354	0	2	TCA,TCA	NA	NA	1.13745910227	0	NA	NA	111,80,6,14	1	1	0	2.7123700181	0	2	TCA,TCA	NA	NA	0.792742831566	0	NA	NA	161,108,11,21	1	1	0	3.99923025025	0
chr10_ref_v2	714688	0	G,T	0	0	0,0,0,12	0	0	1	2	NA	NA	NA	NA	0	0,0,0,1	0	0	1	0.0	0	2	NA	NA	NA	NA	0	NA	NA	0,0,0,6	0	0	1	0.0	0	2	NA	NA	NA	NA	0	NA	NA	0,0,0,8	0	0	1	0.0	0
chr10_ref_v2	714697	0	A,T	1	0	0,0,0,3	0	0	1	2	NA	NA	NA	NA	0	0,0,0,1	0	0	1	0.0	0	2	NA	NA	NA	NA	0	NA	NA	0,0,0,0	0	0	1	0.0	0	2	NA	NA	NA	NA	0	NA	NA	0,0,0,2	0	0	1	0.0	0
chr10_ref_v2	714703	0	G,A	1	0	0,0,0,35	0	1	1	2	A,A	NA	NA	0.0281708769667	0	0,0,0,1	0	0	1	0.0	0	2	NA	NA	NA	NA	0	NA	NA	0,0,1,25	1	1	1	0.0	0	2	A,A	NA	NA	0.0	0	NA	NA	0,0,0,30	0	1	1	0.0	0
chr10_ref_v2	727021	0	A,G	0	0	463,360,40,55	1	1	0	2	A,A	A,G	0.25	0.213169160021	1	28,40,3,7	1	1	0	1.88327630104	0	2	A,A	A,G	0.25	0.0289875368733	0	NA	NA	267,223,29,39	1	1	0	1.0375344075	0	2	A,A	A,G	0.25	0.0289875368733	1	NA	NA	406,289,41,51	1	1	0	1.00456047123	0
chr10_ref_v2	727074	0	G,A	1	0	450,427,27,79	1	1	0	2	G,G	G,A	0.25	0.167157749205	1	35,34,3,4	1	1	0	0.465699883771	0	2	G,G	G,A	0.25	0.342286206487	0	NA	NA	254,222,16,85	1	1	0	7.81295500821	0	2	G,G	G,A	0.25	0.395612811665	0	NA	NA	436,300,21,75	1	1	0	4.40433703809	0
chr10_ref_v2	727080	0	G,A	1	0	453,425,27,76	1	1	0	2	G,G	G,A	0.25	0.19700745635	1	33,37,3,3	1	1	0	0.72474110724	0	2	G,G	G,A	0.125	0.251314428281	0	NA	NA	247,234,15,84	1	1	0	8.07592241439	0	2	G,G	G,A	0.25	0.365162729084	0	NA	NA	437,304,21,74	1	1	0	3.8599423615	0
chr10_ref_v2	727083	0	T,C	0	0	459,422,26,75	1	1	0	2	T,T	T,C	0.25	0.22002696004	1	33,36,3,3	1	1	0	0.687007495972	0	2	T,T	T,C	0.125	0.265703165733	0	NA	NA	246,239,14,83	1	1	0	7.96433379569	0	2	T,T	T,C	0.25	0.336472236621	0	NA	NA	435,312,21,74	1	1	0	2.76293260471	0
chr10_ref_v2	727091	0	T,A	0	0	463,427,23,74	1	1	0	2	T,T	T,A	0.25	0.270600335167	1	35,34,3,2	1	1	0	0.664410893252	0	2	T,T	T,A	0.125	0.0833816089391	0	NA	NA	253,248,14,78	1	1	0	6.30426706631	0	2	T,T	T,A	0.25	0.251092625019	0	NA	NA	415,324,19,68	1	1	0	1.54835956647	0
chr10_ref_v2	727098	0	G,T	0	0	445,432,22,66	1	1	0	2	G,G	G,T	0.25	0.353260028839	1	36,33,3,2	1	1	0	0.662893792534	0	2	G,G	G,T	0.125	0.0833816089391	0	NA	NA	252,248,14,73	1	1	0	6.50349405564	0	2	G,G	G,T	0.25	0.197210169288	0	NA	NA	419,325,19,63	1	1	0	2.43553887953	0
chr10_ref_v2	727101	0	T,C	1	0	444,437,22,62	1	1	0	2	T,T	T,C	0.125	0.357809374009	1	37,34,3,2	1	1	0	0.633765965219	0	2	T,T	T,C	0.125	0.054808236495	0	NA	NA	255,249,13,69	1	1	0	6.27295332222	0	2	T,T	T,C	0.25	0.130053128248	0	NA	NA	413,326,19,58	1	1	0	2.39918877393	0
chr10_ref_v2	727110	0	C,T	1	0	442,452,12,56	1	1	0	2	C,C	C,T	0.125	0.131852131105	0	40,35,3,2	1	1	0	1.23691690731	0	2	C,C	C,T	0.125	0.0	0	NA	NA	262,268,5,63	1	1	0	5.55733062198	0	2	C,C	C,T	0.25	0.107459152315	0	NA	NA	406,321,8,54	1	1	0	3.11543486572	0
chr10_ref_v2	727116	0	G,A	0	0	443,462,7,52	1	1	0	2	G,G	G,A	0.125	0.022347298692	0	40,34,3,1	1	1	0	2.25856913051	0	2	G,G	G,A	0.125	0.209720530982	0	NA	NA	264,276,1,60	1	1	0	5.72521539006	0	2	G,G	G,A	0.25	0.23478512633	0	NA	NA	399,329,3,46	1	1	0	2.94927983257	0
chr10_ref_v2	741562	0	A,T	0	0	0,0,0,0	0	0	1	2	NA	NA	NA	NA	0	0,0,0,1	0	0	1	0.0	0	2	NA	NA	NA	NA	0	NA	NA	0,0,0,0	0	0	1	0.0	0	2	NA	NA	NA	NA	0	NA	NA	0,0,0,0	0	0	1	0.0	0
chr10_ref_v2	741568	0	G,T	0	0	0,0,0,0	0	0	1	2	NA	NA	NA	NA	0	0,0,0,1	0	0	1	0.0	0	2	NA	NA	NA	NA	0	NA	NA	0,0,0,0	0	0	1	0.0	0	2	NA	NA	NA	NA	0	NA	NA	0,0,0,0	0	0	1	0.0	0
chr10_ref_v2	741571	0	A,T	0	0	0,0,0,0	0	0	1	2	NA	NA	NA	NA	0	0,0,0,1	0	0	1	0.0	0	2	NA	NA	NA	NA	0	NA	NA	0,0,0,0	0	0	1	0.0	0	2	NA	NA	NA	NA	0	NA	NA	0,0,0,0	0	0	1	0.0	0
chr10_ref_v2	741575	0	A,C	0	0	0,0,0,0	0	0	1	2	NA	NA	NA	NA	0	0,0,0,1	0	0	1	0.0	0	2	NA	NA	NA	NA	0	NA	NA	0,0,0,0	0	0	1	0.0	0	2	NA	NA	NA	NA	0	NA	NA	0,0,0,0	0	0	1	0.0	0
chr10_ref_v2	741597	0	T,C	0	0	0,0,0,0	0	0	1	2	NA	NA	NA	NA	0	0,0,0,0	0	0	1	0.0	0	2	NA	NA	NA	NA	0	NA	NA	0,0,0,0	0	0	1	0.0	0	2	NA	NA	NA	NA	0	NA	NA	0,0,0,0	0	0	1	0.0	0
chr10_ref_v2	741603	0	T,G	0	0	0,0,0,0	0	0	1	2	NA	NA	NA	NA	0	0,0,0,0	0	0	1	0.0	0	2	NA	NA	NA	NA	0	NA	NA	0,0,0,0	0	0	1	0.0	0	2	NA	NA	NA	NA	0	NA	NA	0,0,0,0	0	0	1	0.0	0
chr10_ref_v2	741616	0	T,C	1	0	0,0,0,0	0	0	1	2	NA	NA	NA	NA	0	0,0,0,0	0	0	1	0.0	0	2	NA	NA	NA	NA	0	NA	NA	0,0,0,0	0	0	1	0.0	0	2	NA	NA	NA	NA	0	NA	NA	0,0,0,0	0	0	1	0.0	0
chr11_ref_v2	51	1	C,A	1	0	1,1,99,1	1	1	1	2	NA	NA	NA	NA	0	0,0,3,0	0	0	1	0.0	0	2	NA	NA	NA	NA	0	NA	NA	0,0,60,2	1	1	1	0.932437978245	0	2	NA	NA	NA	NA	0	NA	NA	3,0,83,1	1	1	1	1.27391625698	0
chr11_ref_v2	265	1	A,C	0	0	276,125,0,53	1	1	1	2	NA	NA	NA	NA	0	13,4,0,1	1	0	1	0.659286164514	0	2	NA	NA	NA	NA	0	NA	NA	156,50,0,52	1	1	1	4.76048147604	0	2	NA	NA	NA	NA	0	NA	NA	269,57,2,51	1	1	1	5.81551291213	0
chr11_ref_v2	469	1	C,A	1	0	0,0,67,168	1	1	1	2	NA	NA	NA	NA	0	0,0,15,11	1	1	1	3.41273613649	0	2	NA	NA	NA	NA	0	NA	NA	0,0,38,94	1	1	1	0.383638918614	0	2	NA	NA	NA	NA	0	NA	NA	0,0,69,166	1	1	1	0.431425819974	0
chr11_ref_v2	489	1	T,C	1	0	0,0,79,143	1	1	1	2	NA	NA	NA	NA	0	0,0,18,7	1	1	1	4.5382355285	0	2	NA	NA	NA	NA	0	NA	NA	0,0,17,98	1	1	1	7.16161078164	0	2	NA	NA	NA	NA	0	NA	NA	0,0,66,152	1	1	1	1.27909815513	0
chr11_ref_v2	508	1	T,G	1	0	0,0,106,152	1	1	1	2	NA	NA	NA	NA	0	0,0,25,5	1	1	1	6.99451590612	0	2	NA	NA	NA	NA	0	NA	NA	0,0,24,117	1	1	1	10.5097312011	0	2	NA	NA	NA	NA	0	NA	NA	0,0,97,164	1	1	1	0.976566359234	0
chr11_ref_v2	13682	0	A,G	1	0	291,337,0,0	1	1	0	2	A,A	NA	NA	0.0	0	22,45,0,0	1	1	0	2.01088117734	0	2	A,A	NA	NA	0.0	0	NA	NA	167,185,1,0	1	1	0	0.504178826094	0	2	A,A	NA	NA	0.0028368813352	0	NA	NA	220,294,0,1	1	1	0	1.23890208332	0
chr11_ref_v2	26590	0	CAT,C	1	1	78,71,14,26	1	1	1	2	CAT,CAT	NA	NA	0.0963146181167	0	12,20,3,4	1	1	0	1.2701301406	0	2	CAT,CAT	NA	NA	0.114718898582	0	NA	NA	31,27,4,13	1	1	0	0.651940223478	0	2	CAT,CAT	CAT,C	0.125	0.0386771933498	0	NA	NA	41,60,18,15	1	1	0	2.15059204057	0
chr11_ref_v2	36587	0	CAT,C	1	1	78,67,16,29	1	1	1	2	CAT,CAT	CAT,C	0.125	0.0123339254885	0	9,15,4,4	1	1	0	0.955763367904	0	2	CAT,CAT	CAT,C	0.125	0.0648681243146	0	NA	NA	33,31,16,7	1	1	0	2.80955056943	0	2	CAT,CAT	CAT,C	0.25	0.0718040531937	0	NA	NA	53,39,16,11	1	1	1	1.43856156145	0
chr11_ref_v2	69923	0	G,A	0	0	416,360,0,0	1	1	0	2	G,G	NA	NA	0.0	0	10,14,14,6	1	1	0	309.234094722	1	2	G,A	G,G	0.125	0.068992871487	0	g.69923G>A	0	223,173,0,0	1	1	0	0.838142682105	0	2	G,G	NA	NA	0.0	0	NA	NA	300,277,0,0	1	1	0	0.649232128917	0
chr11_ref_v2	78801	0	TTA,T	1	1	103,110,19,8	1	1	1	2	TTA,TTA	NA	NA	0.306573834191	0	19,20,6,3	1	1	0	1.01651468809	0	2	TTA,TTA	TTA,T	0.125	0.0857116357484	0	NA	NA	47,46,5,4	1	1	0	0.582443258934	0	2	TTA,TTA	NA	NA	0.507057129025	0	NA	NA	74,68,5,4	1	1	1	1.20620498815	0
chr11_ref_v2	90598	0	A,G	1	0	308,400,0,0	1	1	0	2	A,A	NA	NA	0.0	0	9,13,18,13	1	1	0	310.949569878	1	2	A,G	G,G	0.125	0.0916303228459	0	g.90598A>G	0	189,216,1,0	1	1	0	1.00250712434	0	2	A,A	NA	NA	0.00246609249519	0	NA	NA	257,322,0,0	1	1	0	0.487299836319	0
chr11_ref_v2	114778	0	C,CAT	1	1	18,19,129,120	1	1	0	2	CAT,CAT	NA	NA	0.151631147074	0	1,7,27,24	1	1	0	1.07773673124	0	2	CAT,CAT	C,CAT	0.125	0.0427567583926	0	NA	NA	10,7,56,49	1	1	0	0.639450496569	0	2	CAT,CAT	C,CAT	0.125	0.163807895931	0	NA	NA	13,9,120,90	1	1	0	1.62875079306	0
chr11_ref_v2	120720	0	G,A	0	0	332,274,2,0	1	1	0	2	G,G	NA	NA	0.408760004005	0	33,39,0,0	1	1	0	1.15623865239	0	2	G,G	NA	NA	0.0	0	NA	NA	165,149,0,0	1	1	0	0.696882036327	0	2	G,G	NA	NA	0.0	0	NA	NA	234,229,0,0	1	1	0	1.56899526133	0
chr11_ref_v2	134471	0	AT,A	1	1	203,201,26,17	1	1	0	2	AT,AT	NA	NA	0.264771866255	0	23,30,3,1	1	1	0	0.829038853157	0	2	AT,AT	NA	NA	0.674243237041	0	NA	NA	118,95,19,12	1	1	0	1.15458478876	0	2	AT,AT	NA	NA	0.112076610533	0	NA	NA	137,128,12,17	1	1	0	1.24693991304	0
chr11_ref_v2	136107	0	CAT,C	1	1	92,86,13,14	1	1	1	2	CAT,CAT	NA	NA	0.295007272317	0	9,22,7,6	1	1	0	2.69935366261	0	2	CAT,CAT	CAT,C	0.25	0.21672284354	0	NA	NA	41,48,3,4	1	1	0	1.20547570159	0	2	CAT,CAT	NA	NA	0.885528906284	0	NA	NA	81,72,11,2	1	1	0	1.23496607319	0
chr11_ref_v2	164848	0	CTATATATATATATATATATA,C	1	1	1,0,159,121	1	1	0	2	C,C	NA	NA	0.0035650661645	0	1,0,21,15	1	1	0	0.989097046078	0	2	C,C	NA	NA	0.0273989741881	0	NA	NA	0,1,83,61	1	1	0	0.43683363547	0	2	C,C	NA	NA	0.00692044284457	0	NA	NA	0,2,145,104	1	1	0	0.708307647138	0
chr11_ref_v2	168999	0	T,TAATAAATA	1	1	0,1,47,75	1	1	1	2	TAATAAATA,TAATAAATA	NA	NA	0.00816331063916	0	0,2,10,15	1	1	0	1.85256184393	0	2	TAATAAATA,TAATAAATA	T,TAATAAATA	0.25	0.174353387145	0	NA	NA	0,1,31,34	1	1	0	1.05604542947	0	2	TAATAAATA,TAATAAATA	NA	NA	0.0152674721308	0	NA	NA	0,2,33,49	1	1	0	0.829977466059	0
chr11_ref_v2	179252	0	T,TTATATATATATA,TTATATATATA	1	1	0,1,44,59,15,14	1	1	1	2	TTATATATATATA,TTATATATATATA	TTATATATATATA,TTATATATATA	0.125	0.09056029419	0	0,0,12,17,4,4	1	1	0	0.38614338607	0	2	TTATATATATATA,TTATATATATATA	TTATATATATATA,TTATATATATA	0.125	0.0873188111493	0	NA	NA	0,0,18,23,6,4	1	1	0	0.476363986534	0	2	TTATATATATATA,TTATATATATATA	NA	NA	0.101632570829	0	NA	NA	0,0,27,37,8,12	1	1	1	0.779844277351	0
chr11_ref_v2	184506	0	G,GTAATAATAATAATAATTATAATAA	1	1	0,0,30,74	1	1	1	2	GTAATAATAATAATAATTATAATAA,GTAATAATAATAATAATTATAATAA	NA	NA	0.0	0	0,1,13,19	1	1	0	1.14478919445	0	2	GTAATAATAATAATAATTATAATAA,GTAATAATAATAATAATTATAATAA	NA	NA	0.0307716586668	0	NA	NA	0,0,19,33	1	1	0	0.872042711254	0	2	GTAATAATAATAATAATTATAATAA,GTAATAATAATAATAATTATAATAA	NA	NA	0.0	0	NA	NA	1,0,32,56	1	1	0	1.09815631733	0
chr11_ref_v2	188683	0	C,CA	1	1	133,23,7,22	1	1	0	2	C,C	C,CA	0.25	0.0466429045756	0	15,5,2,6	1	1	0	1.17999604497	0	2	C,C	C,CA	0.5	0.053246682026	0	NA	NA	64,3,2,28	1	1	0	5.94085407106	0	2	C,C	C,CA	0.5	0.206498884999	0	NA	NA	100,2,7,40	1	1	0	7.51073875937	0
chr11_ref_v2	196217	0	GA,G,GAA	1	1	84,71,30,22,17,21	1	1	0	2	GA,GA	GA,GAA	0.125	0.237136430813	0	5,6,1,1,0,5	1	0	0	1.95060393169	0	2	NA	NA	NA	NA	0	NA	NA	42,39,17,9,5,5	1	1	0	0.878612212327	0	2	GA,GA	GA,G	0.125	0.0471596067883	0	NA	NA	49,49,12,15,6,7	1	1	0	1.32840016819	0
chr11_ref_v2	207676	0	TA,T	1	1	126,172,9,25	1	1	0	2	TA,TA	NA	NA	0.17488251176	0	16,22,2,1	1	1	0	0.531256665719	0	2	TA,TA	NA	NA	0.263840628019	0	NA	NA	80,88,3,11	1	1	0	1.26079538539	0	2	TA,TA	NA	NA	0.113073576996	0	NA	NA	96,142,2,15	1	1	0	1.02424935942	0
chr11_ref_v2	214668	0	T,C	0	0	312,238,0,0	1	1	0	2	T,T	NA	NA	0.0	0	43,42,0,0	1	1	0	0.858344287536	0	2	T,T	NA	NA	0.0	0	NA	NA	82,70,90,81	1	1	0	377.863931963	1	2	T,C	NA	NA	0.117783035656	0	g.214668T>C	0	254,228,0,0	1	1	0	1.43215707756	0
chr11_ref_v2	216761	0	G,GA	1	1	100,66,32,23	1	1	0	2	G,G	G,GA	0.5	0.158186403274	1	4,9,2,4	1	0	0	1.29643128045	0	2	NA	NA	NA	NA	0	NA	NA	61,29,6,11	1	1	0	2.20698243739	0	2	G,G	G,GA	0.125	0.168654624382	0	NA	NA	56,35,14,17	1	1	0	0.887560248628	0
chr11_ref_v2	217084	0	T,G	1	0	112,290,70,0	1	1	0	2	T,T	T,G	0.25	0.212137937478	0	10,28,12,0	1	1	0	1.29367528307	0	2	T,T	T,G	0.5	0.0524659399033	0	NA	NA	40,161,62,0	1	1	0	4.57536375422	0	2	T,T	T,G	0.5	0.0615578929994	0	NA	NA	40,241,85,0	1	1	0	7.1463521973	0
chr11_ref_v2	222829	0	TA,T	1	1	147,188,17,14	1	1	0	2	TA,TA	TA,T	0.125	0.303469567351	0	20,17,1,3	1	1	0	0.813638798392	0	2	TA,TA	TA,T	0.125	0.176555819799	0	NA	NA	88,109,8,8	1	1	0	0.483573104471	0	2	TA,TA	NA	NA	0.335093573713	0	NA	NA	140,106,13,14	1	1	0	4.14013322692	0
chr11_ref_v2	223624	0	A,C	0	0	270,78,0,52	1	1	0	2	A,A	A,C	0.25	0.063999582833	0	33,8,0,5	1	1	0	0.507101981789	0	2	A,A	A,C	0.25	0.0610216772585	0	NA	NA	153,17,0,30	1	1	0	3.27601406422	0	2	A,A	A,C	0.25	0.24409891649	0	NA	NA	222,32,0,69	1	1	0	5.79197483456	0
chr11_ref_v2	242441	0	CT,C	1	1	145,170,15,22	1	1	0	2	CT,CT	CT,C	0.125	0.0649809661921	0	19,16,0,3	1	1	0	0.793440856918	0	2	CT,CT	CT,C	0.125	0.120985968644	0	NA	NA	66,123,5,14	1	1	0	3.1014872903	0	2	CT,CT	CT,C	0.125	0.227359785596	0	NA	NA	130,148,16,18	1	1	0	0.610916679965	0
chr11_ref_v2	254367	0	A,C	0	0	291,117,0,63	1	1	0	2	A,A	A,C	0.25	0.0935260580108	0	33,11,0,10	1	1	0	0.761305539908	0	2	A,A	A,C	0.5	0.287682072452	0	NA	NA	165,61,1,58	1	1	0	3.35790542295	0	2	A,A	A,C	0.5	0.244385266698	0	NA	NA	225,85,0,61	1	1	0	1.3021998459	0
chr11_ref_v2	273433	0	G,GCAATGA	0	0	0,0,258,294	1	1	0	2	GCAATGA,GCAATGA	NA	NA	0.0	0	0,0,22,21	1	1	0	0.4952307539	0	2	GCAATGA,GCAATGA	NA	NA	0.0	0	NA	NA	0,0,171,166	1	1	0	1.14491977886	0	2	GCAATGA,GCAATGA	NA	NA	0.0	0	NA	NA	0,0,256,259	1	1	0	1.03970221217	0
chr11_ref_v2	276694	0	A,AT	1	1	131,205,17,17	1	1	0	2	A,A	NA	NA	0.0166095295218	0	12,14,2,2	1	1	0	0.558843916439	0	2	A,A	A,AT	0.125	0.0387192312709	0	NA	NA	59,98,12,7	1	1	0	0.961088812067	0	2	A,A	A,AT	0.125	0.202724948679	0	NA	NA	74,140,19,16	1	1	0	1.97207981788	0
chr11_ref_v2	279816	0	GA,G	1	1	136,225,24,20	1	1	0	2	GA,GA	NA	NA	0.38903076087	0	27,17,5,3	1	1	0	2.69772179252	0	2	GA,GA	NA	NA	0.0458930967039	0	NA	NA	71,127,11,13	1	1	0	0.52938570201	0	2	GA,GA	NA	NA	0.296489792294	0	NA	NA	104,142,15,16	1	1	0	1.04083214167	0
chr11_ref_v2	280594	0	GAT,G	1	1	133,109,10,11	1	1	0	2	GAT,GAT	NA	NA	0.12376929694	0	26,21,3,3	1	1	0	0.63962479758	0	2	GAT,GAT	GAT,G	0.125	0.073107213717	0	NA	NA	58,45,4,5	1	1	0	0.40918270093	0	2	GAT,GAT	NA	NA	0.20479072457	0	NA	NA	89,101,2,13	1	1	0	2.07407078126	0
chr11_ref_v2	286102	0	TA,T	1	1	137,141,16,19	1	1	0	2	TA,TA	NA	NA	0.356615488656	0	17,24,1,6	1	1	0	1.23405295002	0	2	TA,TA	NA	NA	0.108806922115	0	NA	NA	73,73,4,9	1	1	0	0.618424531334	0	2	TA,TA	NA	NA	0.604933856194	0	NA	NA	99,96,9,15	1	1	0	0.479550627324	0
chr11_ref_v2	299748	0	A,G	0	0	280,243,1,0	1	1	0	2	A,A	NA	NA	0.00191022025612	0	14,14,9,15	1	1	0	309.30045013	1	2	A,G	A,A	0.125	0.0971637484536	0	g.299748A>G	0	64,83,56,68	1	1	0	343.279786132	1	2	A,G	A,A	0.125	0.0811634071072	0	g.299748A>G	0	211,211,0,0	1	1	0	1.15393730953	0
chr11_ref_v2	309347	0	GT,G	1	1	167,204,16,26	1	1	0	2	GT,GT	NA	NA	0.167083029325	0	25,29,2,2	1	1	0	0.503845469877	0	2	GT,GT	NA	NA	0.327556442405	0	NA	NA	81,78,14,15	1	1	0	2.04872641551	0	2	GT,GT	GT,G	0.125	0.119351861385	0	NA	NA	130,148,9,16	1	1	0	0.721363288502	0
chr11_ref_v2	320477	0	GT,G	1	1	50,54,20,18	1	1	0	2	GT,GT	GT,G	0.125	0.0220028047005	0	4,5,0,5	1	0	0	1.81122136706	0	2	NA	NA	NA	NA	0	NA	NA	31,22,2,16	1	1	0	2.32608579669	0	2	GT,GT	GT,G	0.125	0.0959288336201	0	NA	NA	44,31,5,18	1	1	0	1.82367426904	0
chr11_ref_v2	334757	0	GA,G	1	1	138,138,28,20	1	1	0	2	GA,GA	NA	NA	0.211150118369	0	18,13,2,4	1	1	0	0.736229763978	0	2	GA,GA	NA	NA	0.150857607198	0	NA	NA	69,58,10,13	1	1	0	0.87800118444	0	2	GA,GA	NA	NA	0.0442057288065	0	NA	NA	96,88,28,13	1	1	0	1.50499872104	0
chr11_ref_v2	354836	0	G,GA	1	1	126,115,14,25	1	1	0	2	G,G	G,GA	0.125	0.0434687789096	0	12,17,1,2	1	1	0	0.950599959797	0	2	G,G	NA	NA	0.0276123231322	0	NA	NA	47,60,8,9	1	1	0	1.24371845019	0	2	G,G	G,GA	0.125	0.0208388182108	0	NA	NA	73,77,14,10	1	1	0	1.30055863043	0
chr11_ref_v2	358109	0	CT,C	1	1	204,143,14,9	1	1	0	2	CT,CT	NA	NA	0.142853672324	0	5,10,3,1	1	0	0	2.10140171696	0	2	NA	NA	NA	NA	0	NA	NA	124,100,7,10	1	1	0	1.15809597927	0	2	CT,CT	NA	NA	0.267275872413	0	NA	NA	145,116,11,8	1	1	0	0.734247192678	0
chr11_ref_v2	384782	0	G,T	0	0	44,149,62,1	1	1	0	2	G,G	G,T	0.5	0.0209431738452	0	11,19,4,0	1	1	0	1.77890025515	0	2	G,G	G,T	0.25	0.170887179168	0	NA	NA	27,82,43,0	1	1	0	0.854393547403	0	2	G,G	G,T	0.5	0.191454040357	0	NA	NA	43,105,66,0	1	1	0	1.8698837954	0
chr11_ref_v2	384783	0	A,T	0	0	49,147,57,1	1	1	0	2	A,A	A,T	0.5	0.119059360016	0	11,20,4,0	1	1	0	1.30492820393	0	2	A,A	A,T	0.25	0.145701928245	0	NA	NA	28,81,42,0	1	1	0	1.15539953947	0	2	A,A	A,T	0.5	0.168464522133	0	NA	NA	46,106,61,0	1	1	0	1.74214389963	0
chr11_ref_v2	384787	0	C,T	1	0	70,145,52,59	1	1	0	2	C,T	C,C	0.25	0.150282203049	0	17,21,3,3	1	1	0	2.59436547515	0	2	C,C	C,T	0.25	0.100083458557	0	NA	NA	47,86,35,18	1	1	0	1.34238282044	0	2	C,T	C,C	0.5	0.178555073998	0	NA	NA	61,101,51,45	1	1	0	1.2596606376	0
chr11_ref_v2	384792	0	C,T	1	0	98,144,35,0	1	1	0	2	C,C	C,T	0.25	0.0404913613547	0	24,21,1,0	1	1	0	2.18297245637	0	2	C,C	NA	NA	0.0219789067188	0	NA	NA	63,76,22,0	1	1	0	0.750646186143	0	2	C,C	C,T	0.25	0.146930431854	0	NA	NA	83,108,21,0	1	1	0	0.881801632722	0
chr11_ref_v2	384793	0	A,T	1	0	101,144,21,0	1	1	0	2	A,A	A,T	0.125	0.297834443916	0	24,23,0,0	1	1	0	1.603306134	0	2	A,A	NA	NA	0.0	0	NA	NA	64,77,11,0	1	1	0	0.784695745273	0	2	A,A	A,T	0.125	0.244196960512	0	NA	NA	86,107,6,0	1	1	0	1.43452746723	0
chr11_ref_v2	393716	0	G,A	0	0	265,274,0,0	1	1	0	2	G,G	NA	NA	0.0	0	19,25,0,0	1	1	0	0.603403112151	0	2	G,G	NA	NA	0.0	0	NA	NA	163,159,0,0	1	1	0	0.516275135786	0	2	G,G	NA	NA	0.0	0	NA	NA	88,109,112,89	1	1	0	399.931819734	1
chr11_ref_v2	415323	0	T,G	0	0	85,251,109,0	1	1	0	2	T,T	T,G	0.5	0.0180185055027	0	5,35,6,0	1	1	0	2.57865961035	0	2	T,T	T,G	0.25	0.202940843997	0	NA	NA	25,151,78,0	1	1	0	2.72777574894	0	2	T,G	T,T	0.25	0.290210518805	0	NA	NA	34,216,136,0	1	1	0	7.33107136106	0
chr11_ref_v2	451222	0	GGAACAC,G	0	0	0,7,206,264	1	1	0	2	G,G	GGAACAC,G	0.125	1.36524095192	0	0,0,17,22	1	1	0	0.396400852633	0	2	G,G	NA	NA	0.0	0	NA	NA	0,1,121,154	1	1	0	0.549505264167	0	2	G,G	NA	NA	0.00362976805058	0	NA	NA	0,0,173,236	1	1	0	1.258449112	0
chr11_ref_v2	464826	0	G,GTATA	1	1	5,3,25,43	1	1	1	2	GTATA,GTATA	G,GTATA	0.25	0.194156014441	0	2,4,11,20	1	1	0	1.26053503278	0	2	GTATA,GTATA	G,GTATA	0.25	0.303682413798	0	NA	NA	7,3,8,17	1	1	0	2.40496501425	0	2	GTATA,GTATA	G,GTATA	0.5	0.182321556794	0	NA	NA	3,5,15,35	1	1	1	1.11974934608	0
chr11_ref_v2	468533	0	T,G	0	0	82,193,71,0	1	1	0	2	T,T	T,G	0.5	0.241492689982	0	7,26,10,0	1	1	0	0.507945479504	0	2	T,T	T,G	0.5	0.0459790364494	0	NA	NA	23,129,48,0	1	1	0	3.0292007476	0	2	T,T	T,G	0.5	0.0334479340675	0	NA	NA	39,181,77,0	1	1	0	2.85418571476	0
chr11_ref_v2	517796	0	C,T	1	0	80,102,35,3	1	1	1	2	C,C	C,T	0.25	0.379489621705	0	12,6,3,0	1	1	0	1.42365052424	0	2	C,C	C,T	0.5	0.405465108108	0	NA	NA	48,51,19,4	1	1	0	1.09695605755	0	2	C,C	C,T	0.5	0.361013345537	0	NA	NA	50,46,14,4	1	1	1	1.28518686888	0
chr11_ref_v2	517798	0	TCACTAC,T	1	0	142,111,5,3	1	1	1	2	TCACTAC,TCACTAC	TCACTAC,T	0.125	0.745897745945	0	16,9,0,0	1	1	0	0.660349201684	0	2	TCACTAC,TCACTAC	NA	NA	0.0	0	NA	NA	75,55,6,4	1	1	0	1.7167220859	0	2	TCACTAC,TCACTAC	TCACTAC,T	0.125	0.143100843641	0	NA	NA	94,55,2,4	1	1	1	1.19683960535	0
chr11_ref_v2	521940	0	T,A	0	0	330,387,0,0	1	1	0	2	T,T	NA	NA	0.0	0	25,23,0,1	1	1	0	3.04101626498	0	2	T,T	NA	NA	0.0206192872027	0	NA	NA	183,186,0,0	1	1	0	1.06671256754	0	2	T,T	NA	NA	0.0	0	NA	NA	149,159,140,156	1	1	0	500.357236761	1
chr11_ref_v2	523691	0	ATT,A	1	1	53,113,14,19	1	1	1	2	ATT,ATT	ATT,A	0.25	0.330429922165	0	12,9,1,2	1	1	0	2.02419208106	0	2	ATT,ATT	ATT,A	0.25	0.0	0	NA	NA	23,63,3,13	1	1	0	0.818347209872	0	2	ATT,ATT	ATT,A	0.25	0.264151575042	0	NA	NA	34,83,11,19	1	1	0	1.02497826687	0
chr11_ref_v2	532265	0	T,G	1	0	213,259,55,0	1	1	0	2	T,T	T,G	0.25	0.185717145795	0	17,35,11,0	1	1	0	1.49695508551	0	2	T,T	T,G	0.5	0.367724780125	0	NA	NA	71,133,57,0	1	1	0	8.61778484364	0	2	T,T	T,G	0.5	0.15906469463	0	NA	NA	113,230,76,0	1	1	0	7.39814345701	0
chr11_ref_v2	569405	0	A,G	0	0	323,320,0,0	1	1	0	2	A,A	NA	NA	0.0	0	14,20,13,15	1	1	0	309.842404061	1	2	A,G	A,A	0.125	0.0571584138399	0	g.569405A>G	0	78,96,95,105	1	1	0	407.055738871	1	2	A,G	G,G	0.125	0.112052360947	0	g.569405A>G	0	277,292,1,0	1	1	0	0.619709670469	0
chr11_ref_v2	580728	0	GA,G	1	1	141,130,16,20	1	1	0	2	GA,GA	GA,G	0.125	0.211220715577	0	7,16,1,2	1	1	0	1.47556438302	0	2	GA,GA	NA	NA	0.238251315778	0	NA	NA	60,60,4,5	1	1	0	0.802329056672	0	2	GA,GA	NA	NA	0.218434092654	0	NA	NA	101,115,10,9	1	1	0	1.64924063534	0
chr11_ref_v2	595779	0	T,G	0	0	150,346,70,0	1	1	0	2	T,T	T,G	0.25	0.00504058166424	0	15,47,7,0	1	1	0	0.859042876516	0	2	T,T	T,G	0.25	0.10178269431	0	NA	NA	52,182,77,0	1	1	0	10.2008110661	0	2	T,T	T,G	0.5	0.0064205512605	0	NA	NA	87,264,95,0	1	1	0	7.78755102314	0
chr11_ref_v2	612775	0	ACGAGCTTGAGAGAC,A	0	0	1,3,257,311	1	1	0	2	A,A	NA	NA	0.700164753219	0	0,0,19,19	1	1	0	0.50980328138	0	2	A,A	NA	NA	0.0	0	NA	NA	0,0,140,141	1	1	0	1.29215519196	0	2	A,A	NA	NA	0.0	0	NA	NA	0,0,196,195	1	1	0	1.73955201407	0
chr11_ref_v2	613266	0	T,TAGAAGA	1	1	0,3,235,277	1	1	0	2	TAGAAGA,TAGAAGA	NA	NA	0.698989456184	0	0,0,24,28	1	1	0	0.381289733545	0	2	TAGAAGA,TAGAAGA	NA	NA	0.0	0	NA	NA	0,0,110,208	1	1	0	5.23522247266	0	2	TAGAAGA,TAGAAGA	NA	NA	0.0	0	NA	NA	0,0,181,269	1	1	0	2.39935528051	0
chr11_ref_v2	613312	0	ACTGCTGCTGCTGCTGCTGCTGCTG,A	1	1	0,8,136,126	1	1	1	2	A,A	ACTGCTGCTGCTGCTGCTGCTGCTG,A	0.125	0.663069725323	0	0,1,14,17	1	1	0	0.547288888215	0	2	A,A	NA	NA	0.0317486983146	0	NA	NA	0,1,82,82	1	1	0	0.768730677537	0	2	A,A	NA	NA	0.00607904607638	0	NA	NA	0,3,157,110	1	1	0	2.3277010699	0
chr11_ref_v2	613399	0	AGAGGAG,A	1	1	1,0,137,151	1	1	0	2	A,A	NA	NA	0.00346620797649	0	1,0,6,15	1	1	0	1.81073670485	0	2	A,A	AGAGGAG,A	0.125	0.0180185055027	0	NA	NA	1,0,97,97	1	1	0	0.56379383733	0	2	A,A	NA	NA	0.00514139950042	0	NA	NA	0,0,112,143	1	1	0	0.931119734135	0
chr11_ref_v2	617188	0	CT,C	1	1	11,20,85,37	1	1	0	2	C,C	CT,C	0.25	0.0600364925705	0	1,1,10,2	1	0	0	0.755809902987	0	2	NA	NA	NA	NA	0	NA	NA	5,9,17,9	1	1	0	1.46241065101	0	2	CT,C	C,C	0.25	0.0568404050965	0	NA	NA	8,9,33,13	1	1	0	1.15277759257	0
chr11_ref_v2	632463	0	C,CA	1	1	131,110,3,11	1	1	0	2	C,C	NA	NA	0.538379439007	0	14,7,0,0	1	1	0	0.949350711035	0	2	C,C	NA	NA	0.0954731436774	0	NA	NA	47,25,5,9	1	1	0	3.71180946006	0	2	C,C	C,CA	0.25	0.106278851516	0	NA	NA	77,43,0,11	1	1	0	1.817943251	0
chr11_ref_v2	635099	0	C,T	1	0	130,149,16,92	1	1	0	2	C,C	C,T	0.5	0.149531733971	0	23,10,3,15	1	1	0	1.51454233927	0	2	C,T	C,C	0.25	0.0953101798043	0	NA	NA	79,57,8,66	1	1	0	2.4642477695	0	2	C,T	C,C	0.25	0.0977641687659	0	NA	NA	122,85,9,103	1	1	0	4.06628399903	0
chr11_ref_v2	638053	0	AT,A,ATT	1	1	135,100,25,22,22,15	1	1	0	2	AT,AT	NA	NA	0.204506413679	0	6,13,6,3,6,2	1	1	0	1.96821526787	0	2	AT,ATT	AT,A	0.5	0.5126620996	0	NA	NA	83,34,15,8,14,6	1	1	0	2.1115099476	0	2	AT,AT	AT,ATT	0.125	0.167639240753	0	NA	NA	94,65,23,17,24,6	1	1	0	1.57871450572	0
chr11_ref_v2	644836	0	CA,C,CAA	1	1	160,121,33,31,12,27	1	1	0	2	CA,CA	NA	NA	0.104509535593	0	12,13,2,1,2,2	1	1	0	0.765782030289	0	2	CA,CA	CA,CAA	0.125	0.869479430596	0	NA	NA	63,43,16,13,6,25	1	1	0	3.70524334955	0	2	CA,CA	CA,CAA	0.25	0.302315211035	0	NA	NA	112,55,16,22,6,28	1	1	0	2.38909296833	0
chr11_ref_v2	654933	0	T,C	0	0	411,429,0,1	1	1	0	2	T,T	NA	NA	0.00118976813559	0	35,52,0,0	1	1	0	1.24330871379	0	2	T,T	NA	NA	0.0	0	NA	NA	135,125,115,120	1	1	0	445.168970015	1	2	T,C	NA	NA	0.101096116871	0	g.654933T>C	0	318,329,0,0	1	1	0	0.432650694173	0
chr11_ref_v2	659455	0	T,G	1	0	1,1,0,0	1	0	1	2	NA	NA	NA	NA	0	0,0,0,1	0	0	1	0.0	0	2	NA	NA	NA	NA	0	NA	NA	0,0,1,0	0	0	1	0.0	0	2	NA	NA	NA	NA	0	NA	NA	0,0,0,0	0	0	1	0.0	0
chr11_ref_v2	663365	0	G,A	1	0	0,0,0,5	0	0	1	2	NA	NA	NA	NA	0	0,0,0,2	0	0	1	0.0	0	2	NA	NA	NA	NA	0	NA	NA	0,0,0,0	0	0	1	0.0	0	2	NA	NA	NA	NA	0	NA	NA	0,0,0,4	0	0	1	0.0	0
chr11_ref_v2	663381	0	C,T	0	0	0,0,0,1	0	0	1	2	NA	NA	NA	NA	0	0,0,0,0	0	0	1	0.0	0	2	NA	NA	NA	NA	0	NA	NA	0,0,0,1	0	0	1	0.0	0	2	NA	NA	NA	NA	0	NA	NA	0,0,0,2	0	0	1	0.0	0
chr11_ref_v2	663391	0	C,T	0	0	0,0,0,1	0	0	1	2	NA	NA	NA	NA	0	0,0,0,0	0	0	1	0.0	0	2	NA	NA	NA	NA	0	NA	NA	0,0,0,1	0	0	1	0.0	0	2	NA	NA	NA	NA	0	NA	NA	0,0,0,2	0	0	1	0.0	0
chr11_ref_v2	664729	0	G,T	1	0	20,57,93,35	1	1	1	2	G,T	T,T	0.25	0.00260078170006	0	1,5,15,0	1	1	1	2.03022568297	0	2	T,T	G,T	0.5	0.149279749593	0	NA	NA	5,51,29,19	1	1	1	6.03372064735	0	2	G,T	G,G	0.125	0.0971637484536	0	NA	NA	10,43,75,35	1	1	1	1.13522814429	0
chr11_ref_v2	664748	0	T,C	0	0	6,79,29,14	1	1	1	2	T,C	T,T	0.25	0.170625517031	0	1,6,10,0	1	0	1	3.26000747852	0	2	NA	NA	NA	NA	0	NA	NA	3,59,6,10	1	1	1	2.41685071785	0	2	T,C	T,T	0.5	0.255933374137	0	NA	NA	5,66,21,13	1	1	1	0.45526576254	0
chr11_ref_v2	664757	0	T,C	0	0	6,83,9,14	1	1	1	2	T,T	T,C	0.5	0.254529865135	0	1,6,7,0	1	0	1	5.55812406791	0	2	NA	NA	NA	NA	0	NA	NA	1,61,4,14	1	1	1	0.979610751672	0	2	T,T	T,C	0.5	0.138150338481	0	NA	NA	3,65,8,12	1	1	1	0.538275377096	0
chr11_ref_v2	664802	0	C,T	0	0	0,52,7,103	1	1	1	2	C,T	T,T	0.25	0.219362828474	0	0,2,10,2	1	0	1	17.3566777537	0	2	NA	NA	NA	NA	0	NA	NA	0,37,5,40	1	1	1	2.16766972634	0	2	C,T	T,T	0.125	0.082238098237	0	NA	NA	1,46,11,100	1	1	1	1.12509544876	0
chr11_ref_v2	666075	1	T,G	0	0	129,416,72,1	1	1	0	2	NA	NA	NA	NA	0	4,30,3,0	1	1	0	1.33736893855	0	2	NA	NA	NA	NA	0	NA	NA	58,250,87,0	1	1	0	9.24358584416	0	2	NA	NA	NA	NA	0	NA	NA	53,387,94,1	1	1	0	6.90366724785	0
chr12_ref_v2	5735	1	T,C	0	0	0,1,133,79	1	1	1	2	NA	NA	NA	NA	0	0,0,3,6	1	0	1	1.23496358318	0	2	NA	NA	NA	NA	0	NA	NA	0,0,158,68	1	1	1	2.01018367007	0	2	NA	NA	NA	NA	0	NA	NA	0,0,56,22	1	1	1	1.30572115054	0
chr12_ref_v2	11284	1	AC,A	1	0	1,1,4,0	1	0	1	2	NA	NA	NA	NA	0	0,0,0,0	0	0	1	0.0	0	2	NA	NA	NA	NA	0	NA	NA	1,1,1,0	1	0	1	0.537411621856	0	2	NA	NA	NA	NA	0	NA	NA	0,0,9,0	0	0	1	0.0	0
chr12_ref_v2	19914	0	CT,C	1	1	137,78,20,15	1	1	0	2	CT,CT	NA	NA	0.277240230198	0	7,7,2,0	1	0	0	0.714263771888	0	2	NA	NA	NA	NA	0	NA	NA	48,36,8,5	1	1	0	0.902127926513	0	2	CT,CT	NA	NA	0.201380299659	0	NA	NA	87,56,6,6	1	1	0	1.11844338578	0
chr12_ref_v2	41223	0	CAT,C	1	1	20,20,1,4	1	1	1	2	CAT,CAT	NA	NA	0.680783215344	0	4,5,1,1	1	0	0	0.690339590649	0	2	NA	NA	NA	NA	0	NA	NA	8,8,0,8	1	1	1	3.22194383217	0	2	CAT,CAT	CAT,C	0.5	0.064889402067	0	NA	NA	15,12,5,7	1	1	1	3.12720702431	0
chr12_ref_v2	42306	0	A,C	1	0	375,114,0,118	1	1	0	2	A,A	A,C	0.5	0.314626707695	0	42,16,0,12	1	1	0	0.66307612988	0	2	A,A	A,C	0.5	0.396881364417	0	NA	NA	195,40,0,88	1	1	0	3.89972674753	0	2	A,A	A,C	0.5	0.127663144256	0	NA	NA	285,59,0,106	1	1	0	2.12081831145	0
chr12_ref_v2	46893	0	C,T	0	0	294,328,1,0	1	1	0	2	C,C	NA	NA	0.00160642604827	0	18,19,8,16	1	1	0	309.424175347	1	2	C,T	C,C	0.25	0.0779615414697	0	g.46893C>T	0	77,92,77,90	1	1	0	376.837256913	1	2	C,T	NA	NA	0.0119049025063	0	g.46893C>T	0	213,268,0,0	1	1	0	1.03734985159	0
chr12_ref_v2	48855	0	C,CAAAAAAAAAAAAA	1	1	23,2,14,14	1	1	0	2	C,CAAAAAAAAAAAAA	NA	NA	0.113328685307	0	2,0,1,2	1	0	0	0.415125156575	0	2	NA	NA	NA	NA	0	NA	NA	8,0,4,7	1	0	0	0.679091917016	0	2	NA	NA	NA	NA	0	NA	NA	23,0,1,11	1	1	0	2.63246082765	0
chr12_ref_v2	52019	0	AAT,A	1	1	146,153,17,30	1	1	0	2	AAT,AAT	NA	NA	0.207870159214	0	27,23,8,3	1	1	0	2.19897414575	0	2	AAT,AAT	AAT,A	0.25	0.109399641083	0	NA	NA	79,66,5,11	1	1	0	1.353081912	0	2	AAT,AAT	NA	NA	0.0733832109635	0	NA	NA	135,105,11,15	1	1	0	2.58997843344	0
chr12_ref_v2	52618	0	CT,C	1	1	142,227,24,42	1	1	0	2	CT,CT	NA	NA	0.00548433846913	0	21,20,2,2	1	1	0	1.51540156304	0	2	CT,CT	NA	NA	0.66842271005	0	NA	NA	77,128,7,18	1	1	0	0.909550905707	0	2	CT,CT	NA	NA	0.290410746218	0	NA	NA	106,166,10,31	1	1	0	0.631901655514	0
chr12_ref_v2	55426	0	A,C	0	0	354,56,0,76	1	1	0	2	A,A	A,C	0.25	0.273558411211	0	36,4,0,5	1	1	0	0.756046690744	0	2	A,A	A,C	0.25	0.0802868781057	0	NA	NA	167,28,0,41	1	1	0	0.592636383012	0	2	A,A	A,C	0.25	0.410580208775	0	NA	NA	267,37,0,48	1	1	0	0.963576838046	0
chr12_ref_v2	60370	0	A,C	0	0	315,114,0,52	1	1	0	2	A,A	A,C	0.25	0.145254856321	0	31,5,0,8	1	1	0	1.24488910173	0	2	A,A	A,C	0.5	0.287682072452	0	NA	NA	162,31,0,50	1	1	0	6.49480190333	0	2	A,A	A,C	0.5	0.232252267512	0	NA	NA	230,41,0,79	1	1	0	11.7007425281	0
chr12_ref_v2	63982	0	C,CA	1	1	67,44,5,29	1	1	1	2	C,C	C,CA	0.5	0.240193309093	0	6,15,0,5	1	1	0	2.70419874213	0	2	C,C	C,CA	0.25	0.222509111281	0	NA	NA	41,6,6,13	1	1	0	3.00105852141	0	2	C,C	C,CA	0.5	0.0592426091863	0	NA	NA	50,7,5,24	1	1	0	3.03195626887	0
chr12_ref_v2	86724	0	TA,T	1	1	120,124,34,36	1	1	0	2	TA,TA	TA,T	0.125	0.0882724047774	0	3,10,3,2	1	0	0	0.969959717465	0	2	NA	NA	NA	NA	0	NA	NA	38,47,19,30	1	1	0	4.08228595023	0	2	TA,TA	TA,T	0.5	0.0397554169188	0	NA	NA	87,82,16,25	1	1	0	0.7724489711	0
chr12_ref_v2	99139	0	GGCTGCGAAAGAGGCCTCTTGGAGCCGT,G	0	0	365,390,0,0	1	1	0	2	GGCTGCGAAAGAGGCCTCTTGGAGCCGT,GGCTGCGAAAGAGGCCTCTTGGAGCCGT	NA	NA	0.0	0	14,11,9,8	1	1	0	308.500337539	1	2	GGCTGCGAAAGAGGCCTCTTGGAGCCGT,G	GGCTGCGAAAGAGGCCTCTTGGAGCCGT,GGCTGCGAAAGAGGCCTCTTGGAGCCGT	0.25	0.125163142954	0	g.99140_99166delGCTGCGAAAGAGGCCTCTTGGAGCCGT	0	214,182,0,0	1	1	0	2.01419848925	0	2	GGCTGCGAAAGAGGCCTCTTGGAGCCGT,GGCTGCGAAAGAGGCCTCTTGGAGCCGT	NA	NA	0.0	0	NA	NA	304,255,0,0	1	1	0	2.80307837444	0
chr12_ref_v2	103650	0	C,A	0	0	0,0,21,81	1	1	1	2	A,A	NA	NA	0.0	0	0,0,1,7	1	0	1	0.328673953371	0	2	NA	NA	NA	NA	0	NA	NA	1,2,15,55	1	1	1	0.949474844	0	2	A,A	C,A	0.125	0.441832752279	0	NA	NA	3,4,22,61	1	1	1	2.59066508535	0
chr12_ref_v2	103655	0	A,G	0	0	0,0,22,60	1	1	1	2	G,G	NA	NA	0.0	0	0,0,0,7	0	0	1	0.0	0	2	NA	NA	NA	NA	0	NA	NA	0,1,15,43	1	1	1	0.337233971993	0	2	G,G	NA	NA	0.0170944333593	0	NA	NA	3,4,23,45	1	1	1	2.51621346553	0
chr12_ref_v2	103660	0	A,C	1	0	0,0,24,51	1	1	1	2	C,C	NA	NA	0.0	0	0,0,0,5	0	0	1	0.0	0	2	NA	NA	NA	NA	0	NA	NA	0,1,16,30	1	1	1	0.424977746486	0	2	C,C	NA	NA	0.021506205221	0	NA	NA	2,3,24,30	1	1	1	1.92207135716	0
chr12_ref_v2	103664	0	T,C	1	0	0,0,25,35	1	1	1	2	C,C	NA	NA	0.0	0	0,0,0,4	0	0	1	0.0	0	2	NA	NA	NA	NA	0	NA	NA	0,0,15,17	1	1	1	0.489140936418	0	2	C,C	NA	NA	0.0	0	NA	NA	0,2,23,18	1	1	1	1.32763136708	0
chr12_ref_v2	103682	0	C,T	0	0	0,0,27,29	1	1	1	2	T,T	NA	NA	0.0	0	0,0,0,3	0	0	1	0.0	0	2	NA	NA	NA	NA	0	NA	NA	0,0,14,10	1	1	1	0.685269005795	0	2	T,T	NA	NA	0.0	0	NA	NA	0,2,29,14	1	1	1	1.94843633814	0
chr12_ref_v2	103729	0	A,ACCCAGAATCAGATAGTAGGGTTGAATCTCCGGGCATGAAAGAGCAGATCAAGTCTTTGGGTATGACAGGAAAGGCTGTAGG	0	0	0,1,9,36	1	1	1	2	ACCCAGAATCAGATAGTAGGGTTGAATCTCCGGGCATGAAAGAGCAGATCAAGTCTTTGGGTATGACAGGAAAGGCTGTAGG,ACCCAGAATCAGATAGTAGGGTTGAATCTCCGGGCATGAAAGAGCAGATCAAGTCTTTGGGTATGACAGGAAAGGCTGTAGG	NA	NA	0.0219789067188	0	0,0,2,2	1	0	1	0.798048061792	0	2	NA	NA	NA	NA	0	NA	NA	0,0,5,11	1	0	1	0.736246445191	0	2	NA	NA	NA	NA	0	NA	NA	0,0,15,18	1	1	1	3.35128295234	0
chr12_ref_v2	105616	0	T,TA	1	1	22,14,183,93	1	1	0	2	TA,TA	NA	NA	0.321224363716	0	1,5,24,25	1	1	0	2.37001628961	0	2	TA,TA	NA	NA	0.441205833348	0	NA	NA	11,1,90,51	1	1	0	0.949938083326	0	2	TA,TA	NA	NA	0.650129832538	0	NA	NA	12,3,116,60	1	1	0	0.754068011956	0
chr12_ref_v2	108046	0	C,CT	1	1	19,34,138,192	1	1	0	2	CT,CT	C,CT	0.125	0.021421574062	0	4,1,8,13	1	1	0	1.55970471616	0	2	CT,CT	C,CT	0.25	0.0394353651826	0	NA	NA	7,21,83,125	1	1	0	0.712718108364	0	2	CT,CT	C,CT	0.125	0.184373335908	0	NA	NA	13,28,82,196	1	1	0	4.72580820317	0
chr12_ref_v2	109265	0	GCGATAAGA,G	0	0	1,2,226,231	1	1	0	2	G,G	NA	NA	0.412008206697	0	0,0,25,28	1	1	0	0.432012461437	0	2	G,G	NA	NA	0.0	0	NA	NA	0,0,113,114	1	1	0	0.453691931869	0	2	G,G	NA	NA	0.0	0	NA	NA	0,0,153,175	1	1	0	0.886192443586	0
chr12_ref_v2	121934	0	GAAA,G	1	1	41,19,77,18	1	1	0	2	GAAA,G	G,G	0.25	0.0512932943876	0	7,2,3,1	1	0	0	1.62108337124	0	2	NA	NA	NA	NA	0	NA	NA	43,3,39,1	1	1	0	6.61133405158	0	2	GAAA,G	GAAA,GAAA	0.125	0.111552485906	0	NA	NA	39,7,43,3	1	1	0	3.50779175993	0
chr12_ref_v2	125324	0	TTA,T	1	1	2,0,109,115	1	1	1	2	T,T	NA	NA	0.7952293681	0	1,1,35,24	1	1	0	1.24212117703	0	2	T,T	NA	NA	0.0196828230394	0	NA	NA	3,0,39,47	1	1	0	1.39831973821	0	2	T,T	NA	NA	0.430010732558	0	NA	NA	2,2,62,72	1	1	1	1.07447079559	0
chr12_ref_v2	129138	0	CAA,C	1	1	75,97,25,8	1	1	0	2	CAA,CAA	CAA,C	0.25	0.294923233708	1	6,9,6,0	1	1	0	1.54924975781	0	2	CAA,C	CAA,CAA	0.25	0.251314428281	0	NA	NA	50,60,10,1	1	1	0	1.01266140912	0	2	CAA,CAA	CAA,C	0.25	0.356674943939	0	NA	NA	52,75,15,0	1	1	0	1.2440512187	0
chr12_ref_v2	130001	0	C,CGACTGTGACTGT	0	0	2,6,102,68	1	1	0	2	CGACTGTGACTGT,CGACTGTGACTGT	C,CGACTGTGACTGT	0.125	0.348306694268	0	0,1,6,5	1	0	0	0.473909726729	0	2	NA	NA	NA	NA	0	NA	NA	1,0,54,60	1	1	0	3.00881115353	0	2	CGACTGTGACTGT,CGACTGTGACTGT	NA	NA	0.00873367996875	0	NA	NA	2,4,69,88	1	1	0	4.6522212099	0
chr12_ref_v2	130046	0	T,TTGTGAC	1	1	0,0,151,184	1	1	0	2	TTGTGAC,TTGTGAC	NA	NA	0.0	0	0,0,7,5	1	0	0	0.609972979214	0	2	NA	NA	NA	NA	0	NA	NA	0,0,104,115	1	1	0	0.602459492113	0	2	TTGTGAC,TTGTGAC	NA	NA	0.0	0	NA	NA	0,0,123,152	1	1	0	0.402732102621	0
chr12_ref_v2	130827	0	C,CTT,CTTT	1	1	1,1,28,16,145,102	1	1	0	2	CTTT,CTTT	NA	NA	0.0203428207097	0	0,0,1,0,16,7	1	1	0	1.17542143368	0	2	CTTT,CTTT	NA	NA	0.783492039835	0	NA	NA	0,0,12,8,77,35	1	1	0	1.60205639655	0	2	CTTT,CTTT	NA	NA	0.0909568103113	0	NA	NA	2,1,16,14,121,53	1	1	0	2.27402565876	0
chr12_ref_v2	143338	0	A,C	0	0	262,32,0,19	1	1	0	2	A,A	A,C	0.125	0.0240329031897	0	34,4,0,1	1	1	0	0.497157360901	0	2	A,A	NA	NA	0.0259754864033	0	NA	NA	149,15,0,11	1	1	0	0.470170620373	0	2	A,A	A,C	0.125	0.093090423066	0	NA	NA	219,22,0,30	1	1	0	3.03315332735	0
chr12_ref_v2	161571	0	TA,T	1	1	77,123,20,22	1	1	0	2	TA,TA	NA	NA	0.0225980118248	0	21,20,3,1	1	1	0	1.67609851366	0	2	TA,TA	NA	NA	0.835907577525	0	NA	NA	28,57,10,8	1	1	0	0.688779356044	0	2	TA,TA	NA	NA	0.112207643129	0	NA	NA	59,106,13,9	1	1	0	1.27187088284	0
chr12_ref_v2	170602	0	CAT,C	1	1	104,114,13,9	1	1	1	2	CAT,CAT	NA	NA	0.534571143917	0	22,42,2,6	1	1	0	1.60181670525	0	2	CAT,CAT	NA	NA	0.100045607528	0	NA	NA	54,44,5,4	1	1	0	1.08792099613	0	2	CAT,CAT	NA	NA	0.559425114543	0	NA	NA	63,75,4,6	1	1	0	0.658336402676	0
chr12_ref_v2	171938	0	AAT,A	1	1	50,58,8,15	1	1	1	2	AAT,AAT	NA	NA	0.135255541247	0	12,7,5,4	1	1	0	1.80098764182	0	2	AAT,AAT	AAT,A	0.25	0.164972142031	0	NA	NA	24,27,5,2	1	1	1	0.667302920024	0	2	AAT,AAT	NA	NA	0.5145706333	0	NA	NA	39,36,11,7	1	1	1	1.61223643801	0
chr12_ref_v2	193319	0	C,CTT	1	1	0,1,171,104	1	1	0	2	CTT,CTT	NA	NA	0.00362976805058	0	0,1,12,22	1	1	0	3.3937431261	0	2	CTT,CTT	NA	NA	0.0289875368733	0	NA	NA	0,0,79,68	1	1	0	1.75155054657	0	2	CTT,CTT	NA	NA	0.0	0	NA	NA	0,0,132,101	1	1	0	1.39438267386	0
chr12_ref_v2	196508	0	ATTT,A	1	1	3,2,167,188	1	1	0	2	A,A	NA	NA	0.930276973849	0	0,0,15,15	1	1	0	0.422020763529	0	2	A,A	NA	NA	0.0	0	NA	NA	1,0,96,110	1	1	0	0.470733340641	0	2	A,A	NA	NA	0.00484262447579	0	NA	NA	1,0,141,139	1	1	0	0.980153163029	0
chr12_ref_v2	196669	0	T,TA	1	0	18,51,113,138	1	1	0	2	T,TA	TA,TA	0.5	0.192734145866	1	4,5,13,19	1	1	0	0.715879636589	0	2	TA,TA	T,TA	0.5	0.169899036795	0	NA	NA	11,35,44,70	1	1	0	1.68037989807	0	2	TA,TA	T,TA	0.5	0.191055236763	1	NA	NA	13,41,102,113	1	1	0	0.715534622165	0
chr12_ref_v2	199999	0	G,T	0	0	123,298,13,1	1	1	0	2	G,G	G,T	0.125	0.695525302965	0	15,23,1,0	1	1	0	0.965030659478	0	2	G,G	NA	NA	0.0259754864033	0	NA	NA	22,158,22,0	1	1	0	9.36043686588	0	2	G,G	G,T	0.25	0.111552485906	0	NA	NA	32,244,39,0	1	1	0	16.6528975442	0
chr12_ref_v2	216937	1	T,C	0	0	0,0,1,0	0	0	1	2	NA	NA	NA	NA	0	0,0,0,0	0	0	1	0.0	0	2	NA	NA	NA	NA	0	NA	NA	0,0,0,0	0	0	1	0.0	0	2	NA	NA	NA	NA	0	NA	NA	0,0,1,0	0	0	1	0.0	0
chr12_ref_v2	220633	1	G,A	1	0	0,0,5,0	0	0	1	2	NA	NA	NA	NA	0	0,0,3,0	0	0	1	0.0	0	2	NA	NA	NA	NA	0	NA	NA	0,0,0,0	0	0	1	0.0	0	2	NA	NA	NA	NA	0	NA	NA	0,0,1,0	0	0	1	0.0	0
chr12_ref_v2	243743	0	CAT,C	1	1	156,116,31,19	1	1	0	2	CAT,CAT	CAT,C	0.25	0.214442000506	0	31,23,0,2	1	1	0	1.24216619251	0	2	CAT,CAT	NA	NA	0.144366714555	0	NA	NA	74,48,6,3	1	1	0	1.6458809957	0	2	CAT,CAT	NA	NA	0.0354986680659	0	NA	NA	104,85,12,19	1	1	0	1.28903954481	0
chr12_ref_v2	245172	0	AAT,A	1	1	119,123,31,18	1	1	0	2	AAT,AAT	AAT,A	0.125	0.0109841248452	0	22,17,4,1	1	1	0	0.870181034207	0	2	AAT,AAT	AAT,A	0.125	0.244496401044	0	NA	NA	62,49,14,18	1	1	0	2.6078855121	0	2	AAT,AAT	AAT,A	0.25	0.0559744796616	0	NA	NA	89,106,20,21	1	1	0	1.22965561204	0
chr12_ref_v2	251110	0	G,GA	1	1	25,63,50,19	1	1	0	2	G,GA	NA	NA	0.0279782395384	0	0,5,7,0	1	0	0	1.43415748824	0	2	NA	NA	NA	NA	0	NA	NA	10,26,32,8	1	1	0	1.43392768307	0	2	G,GA	GA,GA	0.25	0.0689440493957	0	NA	NA	17,30,34,6	1	1	0	1.07095653353	0
chr12_ref_v2	253961	0	G,A	0	0	338,364,0,0	1	1	0	2	G,G	NA	NA	0.0	0	10,10,8,10	1	1	0	308.658906403	1	2	G,A	NA	NA	0.105360515658	0	g.253961G>A	0	179,193,0,0	1	1	0	0.400879061467	0	2	G,G	NA	NA	0.0	0	NA	NA	267,237,0,0	1	1	0	1.87060928265	0
chr12_ref_v2	255080	0	G,GAAA	1	1	3,0,188,103	1	1	0	2	GAAA,GAAA	NA	NA	0.703403680727	0	0,1,31,11	1	1	0	1.44094843191	0	2	GAAA,GAAA	NA	NA	0.0235304974102	0	NA	NA	0,1,107,53	1	1	0	0.66458284725	0	2	GAAA,GAAA	NA	NA	0.00623054975064	0	NA	NA	1,1,153,80	1	1	0	0.473877692147	0
chr12_ref_v2	264020	0	C,T	1	0	60,98,10,33	1	1	1	2	C,C	C,T	0.5	0.202782628665	0	12,13,1,3	1	1	0	0.91943422157	0	2	C,C	C,T	0.25	0.113328685307	0	NA	NA	31,49,9,14	1	1	0	1.15651432451	0	2	C,C	C,T	0.5	0.147920130077	1	NA	NA	31,80,8,29	1	1	0	1.00072597359	0
chr12_ref_v2	264022	0	C,T	1	0	65,101,7,33	1	1	1	2	C,C	C,T	0.5	0.324496045574	0	13,14,1,3	1	1	0	0.849884222042	0	2	C,C	C,T	0.25	0.0363676441709	0	NA	NA	35,50,4,14	1	1	0	0.534949863887	0	2	C,C	C,T	0.25	0.393630650461	1	NA	NA	35,86,6,29	1	1	0	1.1813542794	0
chr12_ref_v2	280910	0	GA,G,GAA	1	1	43,50,19,32,10,20	1	1	0	2	GA,GAA	GA,G	0.5	0.694964870492	1	4,4,2,2,1,1	1	0	0	0.394952239131	0	2	NA	NA	NA	NA	0	NA	NA	14,21,2,11,5,9	1	1	0	0.801063714412	0	2	GA,GA	GA,GAA	0.25	0.694299586053	0	NA	NA	25,25,9,15,7,9	1	1	0	0.602815335327	0
chr12_ref_v2	291936	0	GAA,G,GA	1	1	10,18,30,42,108,111	1	1	0	2	GA,GA	G,GA	0.125	0.228623731835	0	1,2,8,7,8,22	1	1	0	1.30863210543	0	2	GA,GA	G,GA	0.25	0.415995245833	0	NA	NA	6,6,21,18,54,46	1	1	0	1.35873085634	0	2	GA,GA	G,GA	0.25	0.0698257933038	0	NA	NA	7,12,29,21,64,90	1	1	0	1.36286851538	0
chr12_ref_v2	322012	0	AT,A	1	1	13,10,115,168	1	1	0	2	A,A	NA	NA	0.0151016921851	0	1,0,9,22	1	1	0	1.12262900041	0	2	A,A	NA	NA	0.31565459387	0	NA	NA	6,6,40,80	1	1	0	0.977613046976	0	2	A,A	AT,A	0.125	0.305191579476	0	NA	NA	5,4,66,141	1	1	0	3.00482027807	0
chr12_ref_v2	327625	0	T,G	1	0	6,11,5,1	1	1	1	2	T,T	T,G	0.5	0.0571584138399	0	0,3,0,0	0	0	1	0.0	0	2	NA	NA	NA	NA	0	NA	NA	0,4,9,1	1	0	1	3.36050931467	0	2	NA	NA	NA	NA	0	NA	NA	5,10,8,3	1	1	1	1.23531587462	0
chr12_ref_v2	329635	0	G,GGTTGCT	0	0	1,3,163,112	1	1	0	2	GGTTGCT,GGTTGCT	NA	NA	0.707587864715	0	0,0,7,8	1	0	0	0.668925945347	0	2	NA	NA	NA	NA	0	NA	NA	1,0,75,58	1	1	0	0.620844143132	0	2	GGTTGCT,GGTTGCT	NA	NA	0.00749067172916	0	NA	NA	1,1,135,74	1	1	0	1.24679721715	0
chr12_ref_v2	332605	0	A,C	0	0	258,33,1,74	1	1	0	2	A,A	A,C	0.5	0.257222864967	0	17,1,0,5	1	1	0	0.341369630826	0	2	A,A	A,C	0.5	0.0851192288376	0	NA	NA	125,16,0,72	1	1	0	5.96468006572	0	2	A,C	A,A	0.25	0.147474825464	0	NA	NA	214,23,1,94	1	1	0	3.67691093978	0
chr12_ref_v2	339581	0	TTATATATATA,T	1	1	1,2,198,177	1	1	0	2	T,T	NA	NA	0.413433277757	0	0,0,29,19	1	1	0	0.785241739482	0	2	T,T	NA	NA	0.0	0	NA	NA	0,1,105,98	1	1	0	0.455584506067	0	2	T,T	NA	NA	0.00491401480243	0	NA	NA	0,0,152,170	1	1	0	1.80696976629	0
chr12_ref_v2	348644	0	C,CA	1	1	86,54,4,7	1	1	0	2	C,C	NA	NA	0.339156657382	0	10,7,0,0	1	0	0	0.478612214112	0	2	NA	NA	NA	NA	0	NA	NA	44,20,4,10	1	1	0	2.77169521244	0	2	C,C	C,CA	0.25	0.0151514022024	0	NA	NA	48,31,4,10	1	1	0	2.09090607156	0
chr12_ref_v2	348828	0	GT,G	1	1	140,94,34,22	1	1	0	2	GT,GT	NA	NA	0.0108113867488	0	13,10,2,4	1	1	0	0.77101507943	0	2	GT,GT	NA	NA	0.0382894210941	0	NA	NA	73,55,11,19	1	1	0	1.58848254968	0	2	GT,GT	NA	NA	0.116885706341	0	NA	NA	100,63,18,15	1	1	0	0.665648579129	0
chr12_ref_v2	351297	0	A,C	0	0	339,112,0,73	1	1	0	2	A,A	A,C	0.25	0.138507902757	0	31,8,0,3	1	1	0	0.896154328152	0	2	A,A	A,C	0.25	0.331357135954	0	NA	NA	228,31,0,47	1	1	0	4.97924535721	0	2	A,A	A,C	0.25	0.260283098264	0	NA	NA	313,43,0,87	1	1	0	6.04386602228	0
chr12_ref_v2	394602	0	G,GA	1	1	115,176,13,21	1	1	0	2	G,G	G,GA	0.125	0.213278462063	0	8,18,0,1	1	1	0	0.89912961721	0	2	G,G	NA	NA	0.139763927406	0	NA	NA	58,86,2,8	1	1	0	0.717656712215	0	2	G,G	NA	NA	0.0564917721526	0	NA	NA	90,130,7,6	1	1	0	1.06739359494	0
chr12_ref_v2	423463	0	CT,C	1	1	106,75,16,6	1	1	0	2	CT,CT	NA	NA	0.391797014363	0	12,7,1,1	1	1	0	0.415840238178	0	2	CT,CT	NA	NA	0.592436803072	0	NA	NA	47,22,7,4	1	1	0	0.865339046567	0	2	CT,CT	NA	NA	0.0224878237465	0	NA	NA	67,36,15,3	1	1	0	1.30224881691	0
chr12_ref_v2	426571	0	CA,C	1	1	100,151,6,26	1	1	0	2	CA,CA	NA	NA	0.0842741403193	0	12,25,1,2	1	1	0	0.810150584006	0	2	CA,CA	NA	NA	0.602551308584	0	NA	NA	32,65,7,12	1	1	0	2.06289236142	0	2	CA,CA	CA,C	0.125	0.0171523921114	0	NA	NA	62,128,2,7	1	1	0	3.21470190964	0
chr12_ref_v2	441432	0	CT,C	1	1	138,109,30,20	1	1	0	2	CT,CT	CT,C	0.25	0.176305195759	0	17,10,4,2	1	1	0	0.474874849579	0	2	CT,CT	CT,C	0.25	0.10842823667	0	NA	NA	82,56,11,11	1	1	0	0.911640701683	0	2	CT,CT	CT,C	0.125	0.0152509981806	0	NA	NA	94,108,17,22	1	1	0	2.35250025608	0
chr12_ref_v2	451448	0	GA,G	1	1	0,34,0,16	1	1	1	2	GA,GA	GA,G	0.5	0.137119754291	0	0,9,0,6	1	0	0	0.474879666077	0	2	NA	NA	NA	NA	0	NA	NA	0,17,0,2	1	0	1	1.66422863155	0	2	NA	NA	NA	NA	0	NA	NA	0,32,0,6	1	1	1	1.82223669385	0
chr12_ref_v2	459712	0	C,CTTTTT	1	1	107,14,0,21	1	1	1	2	C,C	C,CTTTTT	0.25	0.241162056817	0	110,2,0,12	1	1	1	4.20140577529	0	2	C,C	C,CTTTTT	0.25	0.207639364778	0	NA	NA	184,5,0,45	1	1	1	2.4882328421	0	2	C,C	C,CTTTTT	0.5	0.314493329902	0	NA	NA	131,4,0,14	1	1	1	4.28010907991	0
chr12_ref_v2	459742	0	C,T	0	0	666,726,82,67	1	1	1	2	C,C	C,T	0.25	0.288640385894	0	413,347,49,16	1	1	1	5.206152194	0	2	C,C	C,T	0.125	0.249119037717	0	NA	NA	633,725,163,65	1	1	1	15.3042607546	0	2	C,C	C,T	0.25	0.161487469891	0	NA	NA	701,764,129,67	1	1	1	4.86003049053	0
chr12_ref_v2	459911	0	CA,C	1	1	406,836,147,2	1	1	1	2	CA,CA	NA	NA	0.701373918674	0	213,214,56,1	1	1	1	13.6843949719	0	2	CA,CA	NA	NA	0.631708577599	0	NA	NA	446,637,109,1	1	1	1	9.70988531638	0	2	CA,CA	NA	NA	0.71929129261	0	NA	NA	389,839,88,0	1	1	1	3.41772560355	0
chr12_ref_v2	460292	0	TA,T	1	1	177,328,75,40	1	1	1	2	TA,TA	NA	NA	0.257343462658	0	171,195,58,15	1	1	1	6.36611519389	0	2	TA,TA	NA	NA	0.401602877861	0	NA	NA	141,259,65,31	1	1	1	0.61952365155	0	2	TA,TA	NA	NA	0.0101120543053	0	NA	NA	155,317,74,32	1	1	1	0.736414351045	0
chr12_ref_v2	460585	0	GA,G	1	1	0,494,0,202	1	1	1	2	GA,GA	GA,G	0.25	0.117016933755	0	0,876,0,349	1	1	1	0.451814179089	0	2	GA,GA	GA,G	0.25	0.0571738840083	0	NA	NA	0,1019,0,247	1	1	1	15.0751689893	0	2	GA,GA	GA,G	0.125	0.0663876887565	0	NA	NA	0,467,0,173	1	1	1	0.856980708422	0
chr12_ref_v2	468610	1	T,C	0	0	0,0,13,0	0	0	1	2	NA	NA	NA	NA	0	0,0,8,0	0	0	1	0.0	0	2	NA	NA	NA	NA	0	NA	NA	0,0,2,0	0	0	1	0.0	0	2	NA	NA	NA	NA	0	NA	NA	1,0,3,0	1	0	1	0.0	0
chr12_ref_v2	492528	0	A,C	0	0	230,101,0,33	1	1	0	2	A,A	A,C	0.25	0.329847701706	0	17,5,0,4	1	1	0	0.713603046167	0	2	A,A	A,C	0.5	0.382992252256	0	NA	NA	115,26,0,32	1	1	0	5.13436057219	0	2	A,A	A,C	0.5	0.353640040244	0	NA	NA	179,39,0,50	1	1	0	7.53838458081	0
chr12_ref_v2	504156	0	A,G	0	0	175,215,0,0	1	1	0	2	A,A	NA	NA	0.0	0	13,22,0,0	1	1	0	0.667293613294	0	2	A,A	NA	NA	0.0	0	NA	NA	45,63,41,62	1	1	0	331.513819043	1	2	A,G	NA	NA	0.0474022388946	0	g.504156A>G	0	164,182,0,0	1	1	0	0.740612554274	0
chr12_ref_v2	513668	0	C,T	1	0	235,332,0,0	1	1	0	2	C,C	NA	NA	0.0	0	6,10,10,17	1	1	0	310.199266035	1	2	C,T	T,T	0.25	0.0124225199986	0	g.513668C>T	0	140,167,1,0	1	1	0	1.15803073722	0	2	C,C	NA	NA	0.00325203538638	0	NA	NA	218,278,0,0	1	1	0	0.872586142	0
chr12_ref_v2	513906	0	C,CA	1	1	88,16,2,7	1	1	0	2	C,C	NA	NA	0.139806156936	0	7,4,0,0	1	0	0	1.30662657413	0	2	NA	NA	NA	NA	0	NA	NA	52,10,2,9	1	1	0	1.51535685649	0	2	C,C	C,CA	0.125	0.179842765256	0	NA	NA	62,10,1,8	1	1	0	0.899853147289	0
chr12_ref_v2	514874	0	C,CT	1	1	161,125,11,5	1	1	0	2	C,C	NA	NA	0.0575088396197	0	14,9,3,1	1	1	0	1.28639098139	0	2	C,C	C,CT	0.25	0.161223104356	0	NA	NA	85,63,7,2	1	1	0	0.477865255774	0	2	C,C	NA	NA	0.121737882636	0	NA	NA	111,115,5,3	1	1	0	2.03543184289	0
chr12_ref_v2	525346	0	T,C	1	0	179,255,0,0	1	1	0	2	T,T	NA	NA	0.0	0	22,21,0,0	1	1	0	0.97566146187	0	2	T,T	NA	NA	0.0	0	NA	NA	85,137,0,0	1	1	0	0.703223665495	0	2	T,T	NA	NA	0.0	0	NA	NA	70,93,84,95	1	1	0	375.968495615	1
chr12_ref_v2	545842	0	CT,C	1	1	121,148,20,21	1	1	0	2	CT,CT	NA	NA	0.165481749353	0	16,14,3,2	1	1	0	0.590401330009	0	2	CT,CT	NA	NA	0.132904473694	0	NA	NA	76,76,16,9	1	1	0	0.983230307135	0	2	CT,CT	NA	NA	0.00871871207431	0	NA	NA	107,100,15,16	1	1	0	1.45027006194	0
chr12_ref_v2	556377	0	CAT,C	1	1	48,101,16,18	1	1	0	2	CAT,CAT	NA	NA	0.0219450594065	0	11,18,3,3	1	1	0	0.542424788421	0	2	CAT,CAT	NA	NA	0.0001219074459	0	NA	NA	26,50,7,6	1	1	0	0.622266512635	0	2	CAT,CAT	NA	NA	0.202539528899	0	NA	NA	40,73,10,14	1	1	0	0.635126862412	0
chr12_ref_v2	567633	0	C,A	1	0	206,205,0,0	1	1	0	2	C,C	NA	NA	0.0	0	7,9,14,10	1	1	0	309.251685253	1	2	C,A	A,A	0.25	0.105360515658	0	g.567633C>A	0	136,137,0,0	1	1	0	0.401490078776	0	2	C,C	NA	NA	0.0	0	NA	NA	173,203,0,0	1	1	0	1.24595690999	0
chr12_ref_v2	596173	1	T,C	0	0	0,0,0,0	0	0	1	2	NA	NA	NA	NA	0	0,0,0,0	0	0	1	0.0	0	2	NA	NA	NA	NA	0	NA	NA	0,0,0,0	0	0	1	0.0	0	2	NA	NA	NA	NA	0	NA	NA	0,0,1,0	0	0	1	0.0	0
chr12_ref_v2	596269	1	A,G	1	0	0,0,0,0	0	0	1	2	NA	NA	NA	NA	0	0,0,0,0	0	0	1	0.0	0	2	NA	NA	NA	NA	0	NA	NA	0,0,0,0	0	0	1	0.0	0	2	NA	NA	NA	NA	0	NA	NA	0,0,0,1	0	0	1	0.0	0
chr12_ref_v2	596728	1	T,C	1	0	0,0,0,0	0	0	1	2	NA	NA	NA	NA	0	0,0,0,0	0	0	1	0.0	0	2	NA	NA	NA	NA	0	NA	NA	0,0,0,0	0	0	1	0.0	0	2	NA	NA	NA	NA	0	NA	NA	0,0,0,0	0	0	1	0.0	0
chr12_ref_v2	596746	1	T,C	0	0	0,0,0,0	0	0	1	2	NA	NA	NA	NA	0	0,0,0,0	0	0	1	0.0	0	2	NA	NA	NA	NA	0	NA	NA	0,0,0,0	0	0	1	0.0	0	2	NA	NA	NA	NA	0	NA	NA	0,0,0,0	0	0	1	0.0	0
chr12_ref_v2	596749	1	C,T	0	0	0,0,0,0	0	0	1	2	NA	NA	NA	NA	0	0,0,0,0	0	0	1	0.0	0	2	NA	NA	NA	NA	0	NA	NA	0,0,0,0	0	0	1	0.0	0	2	NA	NA	NA	NA	0	NA	NA	0,0,0,0	0	0	1	0.0	0
chr12_ref_v2	618965	0	C,A	0	0	248,55,0,38	1	1	0	2	C,C	C,A	0.25	0.104261010324	0	30,6,0,4	1	1	0	0.393835025575	0	2	C,C	C,A	0.25	0.0281708769667	0	NA	NA	136,14,0,53	1	1	0	9.97369892243	0	2	C,C	C,A	0.5	0.0769610411361	0	NA	NA	210,24,0,78	1	1	0	12.4636115764	0
chr12_ref_v2	626343	0	GA,G	1	1	140,128,11,8	1	1	0	2	GA,GA	NA	NA	0.671105105332	0	28,18,6,4	1	1	0	2.36047764968	0	2	GA,GA	GA,G	0.125	0.0014017116814	0	NA	NA	75,60,6,5	1	1	0	0.53920525519	0	2	GA,GA	NA	NA	0.467997933882	0	NA	NA	89,98,9,5	1	1	0	0.879771191894	0
chr12_ref_v2	641220	0	GA,G	1	1	122,154,14,25	1	1	0	2	GA,GA	NA	NA	0.241181656043	0	11,24,5,2	1	1	0	1.62192186295	0	2	GA,GA	NA	NA	0.0494170831004	0	NA	NA	70,100,10,13	1	1	0	0.648952215454	0	2	GA,GA	NA	NA	0.186580813069	0	NA	NA	107,131,9,9	1	1	0	1.14398715669	0
chr12_ref_v2	645140	0	TA,T	1	1	124,95,13,16	1	1	0	2	TA,TA	NA	NA	0.48372616339	0	13,8,2,2	1	1	0	0.524827396427	0	2	TA,TA	NA	NA	0.166857948544	0	NA	NA	58,56,5,4	1	1	0	1.24589890967	0	2	TA,TA	NA	NA	0.874486729335	0	NA	NA	85,77,11,2	1	1	0	1.53908217114	0
chr12_ref_v2	646294	0	GA,G,AA	1	1	179,82,15,11,1,50	1	1	0	2	GA,GA	GA,AA	0.25	0.227412883269	0	9,5,1,0,0,7	1	1	0	1.48969164909	0	2	GA,AA	GA,GA	0.25	0.146627341493	0	NA	NA	96,43,12,5,0,42	1	1	0	2.04513052577	0	2	GA,GA	GA,AA	0.5	0.457541704834	0	NA	NA	151,58,11,6,1,65	1	1	0	3.41443411222	0
chr12_ref_v2	687381	0	GA,G	1	1	82,121,13,28	1	1	0	2	GA,GA	GA,G	0.125	0.0276157651524	0	12,15,1,4	1	1	0	0.448027189685	0	2	GA,GA	GA,G	0.125	0.158940938394	0	NA	NA	39,68,6,9	1	1	0	1.0129724341	0	2	GA,GA	NA	NA	0.074602938398	0	NA	NA	70,109,10,12	1	1	0	1.14137041401	0
chr12_ref_v2	687496	0	GTA,G	1	1	108,102,21,11	1	1	0	2	GTA,GTA	NA	NA	0.176794502977	0	24,19,6,6	1	1	0	1.54556314175	0	2	GTA,GTA	GTA,G	0.25	0.128434625641	0	NA	NA	61,44,12,4	1	1	0	0.936247122583	0	2	GTA,GTA	GTA,G	0.125	0.224432517747	0	NA	NA	101,71,13,14	1	1	0	1.3700018437	0
chr12_ref_v2	699846	0	G,A	1	0	261,46,2,78	1	1	0	2	G,G	G,A	0.5	0.246208824245	0	24,14,0,8	1	1	0	3.64577742037	0	2	G,G	G,A	0.5	0.341749293722	0	NA	NA	143,17,0,43	1	1	0	0.732848459633	0	2	G,G	G,A	0.5	0.192371892647	0	NA	NA	224,32,1,60	1	1	0	0.918195453101	0
chr12_ref_v2	704047	0	TA,T	1	1	43,71,12,27	1	1	0	2	TA,TA	TA,T	0.125	0.0167283547104	0	7,4,0,3	1	0	0	1.23633265529	0	2	NA	NA	NA	NA	0	NA	NA	20,43,10,10	1	1	0	0.966792527566	0	2	TA,TA	TA,T	0.125	0.0480030931949	0	NA	NA	28,69,7,15	1	1	0	2.16203029281	0
chr12_ref_v2	711367	0	C,A	0	0	212,138,0,12	1	1	0	2	C,C	C,A	0.125	0.58493359592	0	27,20,0,2	1	1	0	0.418665570723	0	2	C,C	C,A	0.125	0.0434851119397	0	NA	NA	126,25,0,24	1	1	0	12.1873723644	0	2	C,C	C,A	0.25	0.147506137109	0	NA	NA	182,56,0,36	1	1	0	13.6938157134	0
chr12_ref_v2	722390	0	GT,G	1	1	161,184,18,22	1	1	0	2	GT,GT	NA	NA	0.190950510732	0	21,19,3,4	1	1	0	0.698683673782	0	2	GT,GT	GT,G	0.125	0.0245151017195	0	NA	NA	85,124,6,9	1	1	0	1.90902515612	0	2	GT,GT	NA	NA	0.262450978071	0	NA	NA	147,155,14,9	1	1	0	1.04765464461	0
chr12_ref_v2	723077	0	C,CA	1	1	41,95,7,15	1	1	0	2	C,C	C,CA	0.125	0.0118100190677	0	5,5,0,3	1	0	0	1.02441812732	0	2	NA	NA	NA	NA	0	NA	NA	28,54,1,9	1	1	0	0.762091646672	0	2	C,C	C,CA	0.125	0.195052276768	0	NA	NA	28,81,1,12	1	1	0	1.1021470156	0
chr12_ref_v2	731677	1	T,A	0	0	4,184,2,0	1	1	1	2	NA	NA	NA	NA	0	0,32,9,0	1	1	0	11.4213718177	0	2	NA	NA	NA	NA	0	NA	NA	6,126,1,0	1	1	0	1.21349891005	0	2	NA	NA	NA	NA	0	NA	NA	4,173,0,0	1	1	0	0.5947760968	0
chr12_ref_v2	731687	1	A,T	0	0	1,192,2,0	1	1	1	2	NA	NA	NA	NA	0	0,34,10,0	1	1	0	12.7538028425	0	2	NA	NA	NA	NA	0	NA	NA	1,120,2,0	1	1	0	0.44419811529	0	2	NA	NA	NA	NA	0	NA	NA	0,175,0,0	0	1	0	0.0	0
chr12_ref_v2	731688	1	T,C	1	0	1,192,4,0	1	1	1	2	NA	NA	NA	NA	0	0,34,11,0	1	1	0	10.8584330815	0	2	NA	NA	NA	NA	0	NA	NA	1,119,2,0	1	1	0	0.392131067528	0	2	NA	NA	NA	NA	0	NA	NA	0,177,1,0	1	1	0	1.27602623351	0
chr12_ref_v2	731693	1	G,T	0	0	2,199,4,0	1	1	1	2	NA	NA	NA	NA	0	0,35,12,0	1	1	0	12.3450942422	0	2	NA	NA	NA	NA	0	NA	NA	0,114,2,0	1	1	0	0.487320538149	0	2	NA	NA	NA	NA	0	NA	NA	0,175,2,0	1	1	1	1.00822245309	0
chr12_ref_v2	731701	1	G,A	0	0	2,197,7,0	1	1	1	2	NA	NA	NA	NA	0	0,34,16,0	1	1	0	13.8832218833	0	2	NA	NA	NA	NA	0	NA	NA	0,107,2,0	1	1	0	0.875826062536	0	2	NA	NA	NA	NA	0	NA	NA	0,167,5,0	1	1	1	0.663815543053	0
chr12_ref_v2	731702	1	C,T	0	0	2,197,10,0	1	1	1	2	NA	NA	NA	NA	0	0,33,16,0	1	1	0	11.4636217124	0	2	NA	NA	NA	NA	0	NA	NA	0,106,2,0	1	1	0	1.36121737151	0	2	NA	NA	NA	NA	0	NA	NA	0,166,5,0	1	1	1	1.20988494499	0
chr12_ref_v2	731704	1	A,T	0	0	3,199,12,0	1	1	1	2	NA	NA	NA	NA	0	0,31,16,0	1	1	0	10.738807575	0	2	NA	NA	NA	NA	0	NA	NA	0,105,2,0	1	1	0	1.85418928849	0	2	NA	NA	NA	NA	0	NA	NA	0,169,5,0	1	1	1	1.92359455399	0
chr12_ref_v2	731710	1	CACA,C	1	0	3,202,20,0	1	1	1	2	NA	NA	NA	NA	0	0,29,16,0	1	1	0	7.57042534253	0	2	NA	NA	NA	NA	0	NA	NA	0,108,4,0	1	1	0	2.20166960142	0	2	NA	NA	NA	NA	0	NA	NA	0,167,9,0	1	1	1	2.04697973899	0
chr12_ref_v2	731716	1	T,A	0	0	3,192,20,0	1	1	1	2	NA	NA	NA	NA	0	0,29,17,0	1	1	0	7.9390822374	0	2	NA	NA	NA	NA	0	NA	NA	0,104,4,0	1	1	1	2.24535241471	0	2	NA	NA	NA	NA	0	NA	NA	0,165,11,0	1	1	1	1.61363299371	0
chr12_ref_v2	731718	1	TATA,T	1	0	3,197,22,0	1	1	1	2	NA	NA	NA	NA	0	1,30,17,0	1	1	0	7.01341445278	0	2	NA	NA	NA	NA	0	NA	NA	0,105,4,0	1	1	1	2.51369791346	0	2	NA	NA	NA	NA	0	NA	NA	0,167,12,0	1	1	1	1.63690178223	0
chr12_ref_v2	731727	1	T,TACG	1	0	3,190,27,0	1	1	1	2	NA	NA	NA	NA	0	1,25,18,0	1	1	0	7.10401284341	0	2	NA	NA	NA	NA	0	NA	NA	0,94,4,0	1	1	1	2.97068222313	0	2	NA	NA	NA	NA	0	NA	NA	0,153,15,0	1	1	1	1.46065970317	0
chr12_ref_v2	731731	1	A,ATTCC	1	0	3,188,36,0	1	1	1	2	NA	NA	NA	NA	0	1,23,18,0	1	1	0	5.48356241107	0	2	NA	NA	NA	NA	0	NA	NA	0,93,7,0	1	1	1	2.77744960691	0	2	NA	NA	NA	NA	0	NA	NA	0,150,20,0	1	1	1	1.56513239885	0
chr12_ref_v2	731735	1	T,TTC	1	0	2,181,50,0	1	1	1	2	NA	NA	NA	NA	0	2,21,18,0	1	1	0	3.94031768503	0	2	NA	NA	NA	NA	0	NA	NA	0,85,10,0	1	1	1	2.81703104523	0	2	NA	NA	NA	NA	0	NA	NA	0,151,25,0	1	1	1	2.46810000761	0
chr12_ref_v2	731749	1	A,T	1	0	15,162,71,1	1	1	1	2	NA	NA	NA	NA	0	4,20,16,0	1	1	0	1.15904066446	0	2	NA	NA	NA	NA	0	NA	NA	1,67,21,0	1	1	1	1.69459200699	0	2	NA	NA	NA	NA	0	NA	NA	0,131,44,0	1	1	0	3.14807985024	0
chr12_ref_v2	733521	0	A,AG	0	0	292,313,295,337	1	1	1	2	A,AG	NA	NA	0.043660936116	0	40,27,36,29	1	1	1	1.44812440281	0	2	A,AG	NA	NA	0.0303053494953	0	NA	NA	249,295,96,108	1	1	1	308.239468773	1	2	A,AG	A,A	0.5	0.117783035656	0	NA	NA	254,299,248,323	1	1	1	0.870386082364	0
chr12_ref_v2	734067	0	A,T	1	0	242,339,226,319	1	1	1	2	A,T	NA	NA	0.0639649621887	0	38,46,26,47	1	1	1	0.676682091866	0	2	A,T	A,A	0.125	0.110957070586	0	NA	NA	125,203,133,206	1	1	1	1.15115104285	0	2	A,T	NA	NA	0.0329864989963	0	NA	NA	199,308,197,268	1	1	1	0.832360962131	0
chr12_ref_v2	734508	1	C,CT	1	0	268,282,0,158	1	1	1	2	NA	NA	NA	NA	0	43,50,0,22	1	1	1	0.668531984019	0	2	NA	NA	NA	NA	0	NA	NA	131,173,0,90	1	1	0	1.3009908096	0	2	NA	NA	NA	NA	0	NA	NA	165,224,0,168	1	1	0	5.54619309025	0
chr12_ref_v2	734513	1	G,A	0	0	261,273,0,148	1	1	0	2	NA	NA	NA	NA	0	42,50,0,20	1	1	1	0.777790923416	0	2	NA	NA	NA	NA	0	NA	NA	122,163,0,82	1	1	0	1.36291151679	0	2	NA	NA	NA	NA	0	NA	NA	169,220,0,156	1	1	0	4.44264945964	0
chr12_ref_v2	734518	1	C,A	1	0	260,273,0,131	1	1	0	2	NA	NA	NA	NA	0	41,52,0,20	1	1	1	0.790114936277	0	2	NA	NA	NA	NA	0	NA	NA	114,159,0,73	1	1	0	1.51859166427	0	2	NA	NA	NA	NA	0	NA	NA	170,217,0,140	1	1	0	4.40881684516	0
chr12_ref_v2	734522	1	T,G	1	0	259,273,0,99	1	1	0	2	NA	NA	NA	NA	0	39,52,0,15	1	1	1	0.883586404654	0	2	NA	NA	NA	NA	0	NA	NA	114,153,0,54	1	1	0	1.25617477157	0	2	NA	NA	NA	NA	0	NA	NA	174,217,0,111	1	1	0	4.31093052305	0
chr12_ref_v2	734537	1	G,A	1	0	263,278,0,64	1	1	0	2	NA	NA	NA	NA	0	43,58,0,11	1	1	1	0.910720678521	0	2	NA	NA	NA	NA	0	NA	NA	107,139,0,31	1	1	0	1.07672619152	0	2	NA	NA	NA	NA	0	NA	NA	178,212,0,68	1	1	0	2.67243603509	0
chr12_ref_v2	734543	1	G,C	0	0	260,272,0,53	1	1	0	2	NA	NA	NA	NA	0	41,57,0,10	1	1	1	0.966641969557	0	2	NA	NA	NA	NA	0	NA	NA	115,134,0,29	1	1	0	0.625955232839	0	2	NA	NA	NA	NA	0	NA	NA	183,214,0,59	1	1	0	2.53020682302	0
chr12_ref_v2	734559	1	A,G	0	0	258,284,1,35	1	1	0	2	NA	NA	NA	NA	0	37,51,0,8	1	1	1	0.656133486582	0	2	NA	NA	NA	NA	0	NA	NA	128,146,0,18	1	1	0	0.439940698529	0	2	NA	NA	NA	NA	0	NA	NA	209,212,0,28	1	1	0	0.66406017242	0
chr12_ref_v2	740771	0	A,C	0	0	218,65,0,100	1	1	0	2	A,A	A,C	0.5	0.0682859078661	0	21,6,0,7	1	1	0	0.536397562074	0	2	A,A	A,C	0.5	0.117783035656	0	NA	NA	121,24,0,90	1	1	0	5.05879045644	0	2	A,C	A,A	0.25	0.0449513878623	0	NA	NA	188,29,0,103	1	1	0	2.74623237549	0
chr12_ref_v2	766413	0	T,TA	1	1	12,47,15,11	1	1	0	2	T,T	T,TA	0.5	0.15005241512	0	2,4,0,0	1	0	0	0.829701852311	0	2	NA	NA	NA	NA	0	NA	NA	1,20,5,3	1	1	0	1.04518474533	0	2	T,T	T,TA	0.5	0.0150189158645	0	NA	NA	2,33,5,2	1	1	0	2.96208818177	0
chr12_ref_v2	769072	0	CAT,C	1	1	119,114,25,24	1	1	0	2	CAT,CAT	CAT,C	0.25	0.079881095093	0	16,29,6,7	1	1	0	1.14406820358	0	2	CAT,CAT	CAT,C	0.5	0.314784141718	0	NA	NA	57,65,10,12	1	1	0	0.854160087896	0	2	CAT,CAT	CAT,C	0.25	0.204026058479	0	NA	NA	97,101,20,12	1	1	0	0.869595052188	0
chr12_ref_v2	776765	0	A,G	0	0	290,259,0,0	1	1	0	2	A,A	NA	NA	0.0	0	19,41,0,0	1	1	0	3.76325540975	0	2	A,A	NA	NA	0.0	0	NA	NA	103,75,71,69	1	1	0	351.672705451	1	2	A,G	A,A	0.125	0.0111733005981	0	g.776765A>G	0	257,215,0,0	1	1	0	0.607710208367	0
chr12_ref_v2	793643	1	G,A	0	0	195,305,19,0	1	1	0	2	NA	NA	NA	NA	0	25,41,6,0	1	1	0	1.40116265442	0	2	NA	NA	NA	NA	0	NA	NA	144,155,2,0	1	1	0	4.45573727064	0	2	NA	NA	NA	NA	0	NA	NA	215,247,7,0	1	1	0	4.19926051574	0
chr12_ref_v2	793660	1	T,C	0	0	205,301,23,0	1	1	0	2	NA	NA	NA	NA	0	30,42,7,0	1	1	0	1.31584973645	0	2	NA	NA	NA	NA	0	NA	NA	139,152,3,0	1	1	0	3.34025718639	0	2	NA	NA	NA	NA	0	NA	NA	186,253,9,0	1	1	0	1.15244446214	0
chr12_ref_v2	793670	1	A,T	0	0	216,287,30,0	1	1	0	2	NA	NA	NA	NA	0	29,37,8,0	1	1	0	1.31539082829	0	2	NA	NA	NA	NA	0	NA	NA	141,146,7,0	1	1	0	2.55635467489	0	2	NA	NA	NA	NA	0	NA	NA	199,237,14,0	1	1	0	1.37959652068	0
chr12_ref_v2	793675	1	A,AT	1	0	231,287,37,0	1	1	0	2	NA	NA	NA	NA	0	32,37,8,0	1	1	0	0.868224405283	0	2	NA	NA	NA	NA	0	NA	NA	146,143,8,0	1	1	0	2.72402275103	0	2	NA	NA	NA	NA	0	NA	NA	204,236,16,0	1	1	0	1.33996533889	0
chr12_ref_v2	793681	1	G,A	1	0	250,284,40,0	1	1	0	2	NA	NA	NA	NA	0	31,35,11,0	1	1	0	1.91751709837	0	2	NA	NA	NA	NA	0	NA	NA	144,146,10,0	1	1	0	1.45713875762	0	2	NA	NA	NA	NA	0	NA	NA	216,231,18,0	1	1	0	1.24719272889	0
chr12_ref_v2	793684	1	G,A	1	0	244,281,41,0	1	1	0	2	NA	NA	NA	NA	0	31,35,11,0	1	1	0	1.77856919122	0	2	NA	NA	NA	NA	0	NA	NA	142,140,12,0	1	1	0	1.5382474665	0	2	NA	NA	NA	NA	0	NA	NA	214,228,19,0	1	1	0	1.33654572144	0
chr12_ref_v2	793691	1	G,A	0	0	265,274,48,0	1	1	0	2	NA	NA	NA	NA	0	33,30,11,0	1	1	0	1.52680469955	0	2	NA	NA	NA	NA	0	NA	NA	149,152,16,0	1	1	0	0.843223415606	0	2	NA	NA	NA	NA	0	NA	NA	236,223,26,0	1	1	0	1.31578123174	0
chr12_ref_v2	793705	1	T,C	0	0	284,262,56,0	1	1	0	2	NA	NA	NA	NA	0	35,27,12,0	1	1	0	1.50716325807	0	2	NA	NA	NA	NA	0	NA	NA	163,153,25,0	1	1	0	0.618376463223	0	2	NA	NA	NA	NA	0	NA	NA	245,211,32,0	1	1	0	1.11822562021	0
chr12_ref_v2	793709	1	A,G	0	0	293,258,57,0	1	1	0	2	NA	NA	NA	NA	0	36,26,12,0	1	1	0	1.48717604358	0	2	NA	NA	NA	NA	0	NA	NA	160,153,28,0	1	1	0	0.726537870152	0	2	NA	NA	NA	NA	0	NA	NA	250,208,36,0	1	1	0	0.877287549134	0
chr12_ref_v2	793713	1	C,T	0	0	292,253,58,0	1	1	0	2	NA	NA	NA	NA	0	37,26,11,0	1	1	0	1.0700273453	0	2	NA	NA	NA	NA	0	NA	NA	167,154,31,0	1	1	0	0.604878963445	0	2	NA	NA	NA	NA	0	NA	NA	244,209,37,0	1	1	0	0.69534108918	0
chr12_ref_v2	793716	1	G,T	0	0	299,257,57,0	1	1	0	2	NA	NA	NA	NA	0	38,27,11,0	1	1	0	1.08299456708	0	2	NA	NA	NA	NA	0	NA	NA	169,153,31,0	1	1	0	0.537921493758	0	2	NA	NA	NA	NA	0	NA	NA	243,212,37,0	1	1	0	0.64286547159	0
chr12_ref_v2	793724	1	T,A	0	0	306,269,57,0	1	1	0	2	NA	NA	NA	NA	0	38,24,8,0	1	1	0	0.7464087114	0	2	NA	NA	NA	NA	0	NA	NA	183,157,35,0	1	1	0	0.392554347885	0	2	NA	NA	NA	NA	0	NA	NA	253,208,41,0	1	1	0	0.716814200975	0
chr12_ref_v2	793726	1	C,T	0	0	303,269,56,0	1	1	0	2	NA	NA	NA	NA	0	37,26,6,0	1	1	0	0.665919026412	0	2	NA	NA	NA	NA	0	NA	NA	181,155,35,0	1	1	0	0.409854254473	0	2	NA	NA	NA	NA	0	NA	NA	252,213,41,0	1	1	0	0.621406007583	0
chr12_ref_v2	793727	1	A,G	1	0	303,275,56,0	1	1	0	2	NA	NA	NA	NA	0	38,25,7,0	1	1	0	0.797270002856	0	2	NA	NA	NA	NA	0	NA	NA	181,155,35,0	1	1	0	0.450196204855	0	2	NA	NA	NA	NA	0	NA	NA	254,214,41,0	1	1	0	0.753101548307	0
chr12_ref_v2	793742	1	C,T	0	0	312,259,43,0	1	1	0	2	NA	NA	NA	NA	0	38,27,6,0	1	1	0	0.446983417313	0	2	NA	NA	NA	NA	0	NA	NA	166,156,34,0	1	1	0	1.42308087527	0	2	NA	NA	NA	NA	0	NA	NA	237,210,34,0	1	1	0	0.579703134835	0
chr12_ref_v2	793749	1	T,C	0	0	314,256,42,0	1	1	0	2	NA	NA	NA	NA	0	38,28,6,0	1	1	0	0.428593806114	0	2	NA	NA	NA	NA	0	NA	NA	166,161,34,0	1	1	0	1.49586925899	0	2	NA	NA	NA	NA	0	NA	NA	238,212,34,0	1	1	0	0.699550704705	0
chr12_ref_v2	793750	1	C,T	0	0	315,257,42,0	1	1	0	2	NA	NA	NA	NA	0	38,28,6,0	1	1	0	0.43204974996	0	2	NA	NA	NA	NA	0	NA	NA	163,160,33,0	1	1	0	1.41265250101	0	2	NA	NA	NA	NA	0	NA	NA	238,212,33,0	1	1	0	0.716748166753	0
chr12_ref_v2	793758	1	C,T	0	0	303,248,40,0	1	1	0	2	NA	NA	NA	NA	0	34,25,6,0	1	1	0	0.561632753464	0	2	NA	NA	NA	NA	0	NA	NA	166,153,33,0	1	1	0	1.47322406651	0	2	NA	NA	NA	NA	0	NA	NA	239,212,32,0	1	1	0	0.689927740475	0
chr12_ref_v2	793762	1	T,A	1	0	299,245,39,0	1	1	0	2	NA	NA	NA	NA	0	35,25,5,0	1	1	0	0.429953684672	0	2	NA	NA	NA	NA	0	NA	NA	167,155,32,0	1	1	0	1.31756886857	0	2	NA	NA	NA	NA	0	NA	NA	238,203,31,0	1	1	0	0.491046024626	0
chr12_ref_v2	793776	1	A,AG	1	0	267,233,26,0	1	1	0	2	NA	NA	NA	NA	0	30,19,3,0	1	1	0	0.721749586869	0	2	NA	NA	NA	NA	0	NA	NA	161,141,25,0	1	1	0	1.69718071956	0	2	NA	NA	NA	NA	0	NA	NA	228,193,22,0	1	1	0	0.441623503692	0
chr12_ref_v2	793778	1	C,CA	1	0	262,232,24,0	1	1	0	2	NA	NA	NA	NA	0	29,19,2,0	1	1	0	0.748809591436	0	2	NA	NA	NA	NA	0	NA	NA	159,143,24,0	1	1	0	1.77563904	0	2	NA	NA	NA	NA	0	NA	NA	224,190,22,0	1	1	0	0.43732156178	0
chr12_ref_v2	793780	1	A,T	1	0	258,227,21,0	1	1	0	2	NA	NA	NA	NA	0	30,19,2,0	1	1	0	0.796176504846	0	2	NA	NA	NA	NA	0	NA	NA	155,144,24,0	1	1	0	2.40695235236	0	2	NA	NA	NA	NA	0	NA	NA	222,185,22,0	1	1	0	0.739134534612	0
chr12_ref_v2	793782	0	C,CGGTA	1	0	259,227,21,0	1	1	0	2	C,C	C,CGGTA	0.125	0.38711596944	0	31,19,2,0	1	1	0	0.876343697778	0	2	C,C	C,CGGTA	0.125	0.105360515658	0	NA	NA	154,140,22,0	1	1	0	1.92949941972	0	2	C,C	C,CGGTA	0.125	0.159964649693	0	NA	NA	218,190,21,0	1	1	0	0.606880752311	0
chr12_ref_v2	793798	0	T,TAA	1	0	227,218,10,6	1	1	0	2	T,T	T,TAA	0.125	0.617435358824	1	27,19,1,3	1	1	0	1.77119020556	0	2	T,T	T,TAA	0.125	0.265703165733	0	NA	NA	131,140,14,1	1	1	0	2.47904024559	0	2	T,T	T,TAA	0.125	0.186018418675	0	NA	NA	193,203,7,3	1	1	0	0.839919031883	0
chr12_ref_v2	793799	0	TTTG,T	1	0	234,228,8,9	1	1	0	2	TTTG,TTTG	TTTG,T	0.125	0.594301345923	1	27,20,1,3	1	1	0	1.2431376573	0	2	TTTG,TTTG	TTTG,T	0.125	0.244196960512	0	NA	NA	133,152,11,2	1	1	0	2.03176856383	0	2	TTTG,TTTG	TTTG,T	0.125	0.379489621705	0	NA	NA	195,213,7,6	1	1	0	0.928528835929	0
chr12_ref_v2	793804	0	C,CA	1	0	228,221,7,10	1	1	0	2	C,C	C,CA	0.125	0.565759342584	1	26,21,1,4	1	1	0	1.75508199132	0	2	C,C	C,CA	0.25	0.294799540221	0	NA	NA	128,146,8,2	1	1	0	1.28861830501	0	2	C,C	C,CA	0.125	0.602492812292	0	NA	NA	189,210,6,6	1	1	0	1.12989849163	0
chr12_ref_v2	793808	0	GGAAACGC,G	0	0	244,239,5,11	1	1	0	2	GGAAACGC,GGAAACGC	GGAAACGC,G	0.125	0.699377730311	1	30,23,1,7	1	1	0	4.24768676178	0	2	GGAAACGC,GGAAACGC	GGAAACGC,G	0.25	0.055059777183	0	NA	NA	138,155,5,5	1	1	0	0.860900312879	0	2	GGAAACGC,GGAAACGC	GGAAACGC,G	0.125	0.669537314921	0	NA	NA	198,226,2,10	1	1	0	1.27004905751	0
chr12_ref_v2	793817	0	A,ATCAC	0	0	218,228,4,12	1	1	0	2	A,A	A,ATCAC	0.125	0.619680028678	1	26,21,1,7	1	1	0	4.0836131616	0	2	A,A	A,ATCAC	0.25	0.175204089025	0	NA	NA	124,155,4,6	1	1	0	1.09936339367	0	2	A,A	A,ATCAC	0.125	0.620576487725	0	NA	NA	178,208,2,11	1	1	0	0.844050992822	0
chr12_ref_v2	793820	0	G,C	0	0	213,224,1,16	1	1	0	2	G,G	G,C	0.125	0.538669649937	0	24,21,1,7	1	1	0	3.51171126674	0	2	G,G	G,C	0.25	0.218689200965	0	NA	NA	119,151,1,8	1	1	0	1.21337923198	0	2	G,G	G,C	0.125	0.69314718056	0	NA	NA	176,212,1,12	1	1	0	1.06593094397	0
chr12_ref_v2	793826	0	TAA,T	1	0	227,220,0,22	1	1	0	2	TAA,TAA	TAA,T	0.125	0.259014177582	0	24,19,0,8	1	1	0	3.19934771971	0	2	TAA,TAA	TAA,T	0.25	0.381934610698	0	NA	NA	124,144,0,11	1	1	0	1.20103548563	0	2	TAA,TAA	TAA,T	0.125	0.398030129621	0	NA	NA	181,204,0,15	1	1	0	1.26601820542	0
chr12_ref_v2	802396	0	AT,A	1	1	87,186,5,18	1	1	0	2	AT,AT	NA	NA	0.128362105606	0	18,18,4,1	1	1	0	3.16434705151	0	2	AT,AT	AT,A	0.125	0.206596619244	0	NA	NA	46,93,3,12	1	1	0	0.715221811368	0	2	AT,AT	NA	NA	0.145409340763	0	NA	NA	62,87,2,4	1	1	0	2.65513657726	0
chr12_ref_v2	805009	0	A,C	0	0	189,187,0,31	1	1	0	2	A,A	A,C	0.125	0.244196960512	0	16,7,0,7	1	1	0	2.98450428847	0	2	A,A	A,C	0.5	0.0865174278563	0	NA	NA	91,56,0,36	1	1	0	8.22972896303	0	2	A,A	A,C	0.5	0.280902385466	0	NA	NA	142,105,0,68	1	1	0	15.6375264733	0
chr12_ref_v2	829316	0	GTA,G	1	1	111,114,21,29	1	1	0	2	GTA,GTA	GTA,G	0.125	0.104024156115	0	22,31,4,6	1	1	0	0.886598798472	0	2	GTA,GTA	GTA,G	0.125	0.141920512094	0	NA	NA	63,58,12,18	1	1	0	0.576927629772	0	2	GTA,GTA	GTA,G	0.25	0.0948243857604	0	NA	NA	110,127,14,18	1	1	0	1.60407501647	0
chr12_ref_v2	837427	0	CAT,C	1	1	117,108,16,15	1	1	0	2	CAT,CAT	NA	NA	0.0760529331757	0	15,18,1,1	1	1	0	0.78265881786	0	2	CAT,CAT	NA	NA	0.418046157957	0	NA	NA	60,51,6,8	1	1	0	0.509880205748	0	2	CAT,CAT	NA	NA	0.0602889375202	0	NA	NA	83,98,12,7	1	1	0	1.53410204593	0
chr12_ref_v2	861974	0	T,G	0	0	202,263,59,0	1	1	0	2	T,T	T,G	0.25	0.10178269431	0	9,24,17,0	1	1	0	6.47276350682	0	2	T,G	T,T	0.25	0.0953101798043	0	NA	NA	70,164,47,0	1	1	0	3.90888099712	0	2	T,T	T,G	0.25	0.361790044606	0	NA	NA	95,217,74,0	1	1	0	7.14862786297	0
chr12_ref_v2	881858	0	C,CAT	1	1	10,10,76,88	1	1	1	2	CAT,CAT	NA	NA	0.513194742299	0	3,2,22,15	1	1	0	1.02503182577	0	2	CAT,CAT	NA	NA	0.274331925374	0	NA	NA	3,4,41,35	1	1	0	1.08422289427	0	2	CAT,CAT	NA	NA	0.727625876838	0	NA	NA	8,7,49,66	1	1	0	0.560304309086	0
chr12_ref_v2	902294	0	G,A	0	0	280,271,0,0	1	1	0	2	G,G	NA	NA	0.0	0	12,13,18,15	1	1	0	310.839818152	1	2	G,A	A,A	0.125	0.0263173083174	0	g.902294G>A	0	89,78,80,71	1	1	0	360.732648912	1	2	G,A	NA	NA	0.100713975602	0	g.902294G>A	0	230,228,0,0	1	1	0	0.433290162508	0
chr12_ref_v2	917323	0	A,C	0	0	230,264,0,0	1	1	0	2	A,A	NA	NA	0.0	0	24,27,0,0	1	1	0	0.36335671391	0	2	A,A	NA	NA	0.0	0	NA	NA	136,138,0,0	1	1	0	0.789808328317	0	2	A,A	NA	NA	0.0	0	NA	NA	179,201,1,0	1	1	0	0.422797987961	0
chr12_ref_v2	921377	0	T,G	1	0	94,321,103,0	1	1	0	2	T,T	T,G	0.5	0.285275332421	0	1,26,7,0	1	1	0	1.50652922426	0	2	T,T	T,G	0.5	0.117783035656	0	NA	NA	38,177,81,0	1	1	0	3.22633591365	0	2	T,T	T,G	0.5	0.134693507805	0	NA	NA	47,244,105,0	1	1	0	3.53407045672	0
chr12_ref_v2	939324	0	C,T	0	0	272,278,0,0	1	1	0	2	C,C	NA	NA	0.0	0	36,36,0,0	1	1	0	0.374616155994	0	2	C,C	NA	NA	0.0	0	NA	NA	135,123,0,0	1	1	0	0.725396865353	0	2	C,C	NA	NA	0.0	0	NA	NA	189,201,0,0	1	1	0	0.469604801168	0
chr12_ref_v2	976261	1	G,T	0	0	5,331,0,12	1	1	0	2	NA	NA	NA	NA	0	1,42,0,6	1	1	0	2.54179646516	0	2	NA	NA	NA	NA	0	NA	NA	0,155,0,3	1	1	0	1.3998415473	0	2	NA	NA	NA	NA	0	NA	NA	1,260,0,1	1	1	0	3.95257548808	0
chr12_ref_v2	1002125	0	GA,G	1	1	72,104,29,51	1	1	0	2	GA,GA	GA,G	0.25	0.0573722318061	0	6,13,0,5	1	1	0	0.976674100388	0	2	GA,GA	GA,G	0.125	0.118255882928	0	NA	NA	34,42,9,21	1	1	0	0.707868683972	0	2	GA,GA	GA,G	0.25	0.0291487646121	0	NA	NA	60,62,5,38	1	1	0	2.50696634515	0
chr12_ref_v2	1011283	0	CT,C	1	1	17,13,141,133	1	1	0	2	C,C	NA	NA	0.0954294401429	0	3,1,14,10	1	1	0	0.711734603244	0	2	C,C	CT,C	0.125	0.0413234764026	0	NA	NA	7,4,60,55	1	1	0	0.457148117056	0	2	C,C	NA	NA	0.0903086894414	0	NA	NA	12,10,93,81	1	1	0	0.614174801485	0
chr12_ref_v2	1012240	0	A,AGCC	0	0	1,0,158,245	1	1	0	2	AGCC,AGCC	NA	NA	0.00247831601447	0	0,0,6,18	1	1	0	0.999531057842	0	2	AGCC,AGCC	NA	NA	0.0	0	NA	NA	0,0,79,151	1	1	0	1.19675936673	0	2	AGCC,AGCC	NA	NA	0.0	0	NA	NA	0,0,130,229	1	1	0	0.934869203182	0
chr12_ref_v2	1012579	0	T,C	0	0	407,370,0,0	1	1	0	2	T,T	NA	NA	0.0	0	23,25,0,0	1	1	0	0.516655578435	0	2	T,T	NA	NA	0.0	0	NA	NA	201,209,0,0	1	1	0	1.05646360305	0	2	T,T	NA	NA	0.0	0	NA	NA	355,341,4,0	1	1	0	2.00370291391	0
chr12_ref_v2	1015394	0	A,AAT	1	1	34,48,114,135	1	1	0	2	AAT,AAT	A,AAT	0.25	0.000785135084285	0	9,4,13,18	1	1	0	1.56357883081	0	2	AAT,AAT	A,AAT	0.5	0.183437604745	0	NA	NA	17,17,62,57	1	1	0	1.18108512596	0	2	AAT,AAT	A,AAT	0.25	0.105132951726	0	NA	NA	23,29,93,102	1	1	0	0.867870337259	0
chr12_ref_v2	1019028	0	GA,G	1	1	116,173,56,49	1	1	0	2	GA,GA	GA,G	0.25	0.101871739984	0	17,18,5,5	1	1	0	0.853477715343	0	2	GA,GA	GA,G	0.125	0.0919873955263	0	NA	NA	54,87,24,24	1	1	0	0.556527356965	0	2	GA,GA	GA,G	0.25	0.088218892641	0	NA	NA	98,113,30,36	1	1	0	1.75622710315	0
chr12_ref_v2	1024892	0	A,ATT	1	1	23,41,44,28	1	1	0	2	A,ATT	NA	NA	0.117783035656	0	2,2,10,3	1	0	0	1.75523126508	0	2	NA	NA	NA	NA	0	NA	NA	12,10,26,11	1	1	0	1.49452799134	0	2	A,ATT	ATT,ATT	0.25	0.00904983551992	0	NA	NA	22,15,28,18	1	1	0	1.83399683185	0
chr12_ref_v2	1024921	0	GT,G	1	1	59,146,5,27	1	1	0	2	GT,GT	NA	NA	0.118168819674	0	6,16,1,4	1	1	0	0.561161177148	0	2	GT,GT	GT,G	0.125	0.0458534742522	0	NA	NA	39,76,2,4	1	1	0	1.7366465819	0	2	GT,GT	NA	NA	0.913791087378	0	NA	NA	44,91,1,11	1	1	0	1.10670442035	0
chr12_ref_v2	1026598	0	CT,C	1	1	89,114,17,27	1	1	0	2	CT,CT	NA	NA	0.10985830725	0	4,12,4,5	1	1	0	1.59798675784	0	2	CT,CT	CT,C	0.5	0.0682147642215	0	NA	NA	47,43,6,11	1	1	0	1.25856345604	0	2	CT,CT	NA	NA	0.0988777376759	0	NA	NA	73,66,10,21	1	1	0	1.44628676479	0
chr12_ref_v2	1031507	0	A,C	0	0	481,203,0,75	1	1	0	2	A,A	A,C	0.25	0.251314428281	0	25,25,0,3	1	1	0	3.45045784741	0	2	A,A	A,C	0.125	0.194860782821	0	NA	NA	280,71,0,102	1	1	0	17.3421085376	0	2	A,A	A,C	0.5	0.127444946568	0	NA	NA	378,113,0,113	1	1	0	11.8215498319	0
chr12_ref_v2	1048522	0	C,T	0	0	399,330,1,0	1	1	0	2	C,C	NA	NA	0.00137080213378	0	27,19,27,24	1	1	0	315.668986704	1	2	C,T	NA	NA	0.103184236235	0	g.1048522C>T	0	116,84,106,98	1	1	0	412.894113968	1	2	C,T	NA	NA	0.0198026272962	0	g.1048522C>T	0	323,281,0,0	1	1	0	0.591865165913	0
chr12_ref_v2	1053205	0	A,ATTTTTTTTTTTTTTTTTTTTTT	1	1	73,55,54,38	1	1	0	2	A,ATTTTTTTTTTTTTTTTTTTTTT	A,A	0.125	0.0789272585897	0	9,6,12,12	1	1	0	1.82069819379	0	2	A,ATTTTTTTTTTTTTTTTTTTTTT	ATTTTTTTTTTTTTTTTTTTTTT,ATTTTTTTTTTTTTTTTTTTTTT	0.25	0.0408219945203	0	NA	NA	19,20,37,39	1	1	0	6.11169805136	0	2	A,ATTTTTTTTTTTTTTTTTTTTTT	ATTTTTTTTTTTTTTTTTTTTTT,ATTTTTTTTTTTTTTTTTTTTTT	0.25	0.156346070391	0	NA	NA	31,35,74,45	1	1	0	7.0324895933	0
chr12_ref_v2	1059589	0	TA,T	1	1	166,86,18,0	1	1	0	2	TA,TA	NA	NA	1.04694037191	0	18,4,5,0	1	1	0	1.88263072654	0	2	TA,TA	TA,T	0.125	0.0837655191024	0	NA	NA	65,32,8,0	1	1	0	0.396659006183	0	2	TA,TA	NA	NA	0.712999259444	0	NA	NA	113,57,6,0	1	1	0	0.735677825567	0
chr12_ref_v2	1064930	1	C,T	0	0	0,1,20,303	1	1	1	2	NA	NA	NA	NA	0	0,0,0,13	0	0	1	0.0	0	2	NA	NA	NA	NA	0	NA	NA	1,0,19,208	1	1	0	0.978494987797	0	2	NA	NA	NA	NA	0	NA	NA	0,0,24,271	1	1	0	1.00835673687	0
chr12_ref_v2	1064941	1	GGT,G	1	1	2,2,13,198	1	1	1	2	NA	NA	NA	NA	0	0,0,0,7	0	0	1	0.0	0	2	NA	NA	NA	NA	0	NA	NA	2,2,11,145	1	1	0	0.505591712535	0	2	NA	NA	NA	NA	0	NA	NA	0,0,11,189	1	1	0	0.986919389537	0
chr12_ref_v2	1064990	1	G,GGT	1	1	7,31,0,0	1	1	1	2	NA	NA	NA	NA	0	0,0,0,0	0	0	1	0.0	0	2	NA	NA	NA	NA	0	NA	NA	1,11,0,9	1	1	1	9.6233990824	0	2	NA	NA	NA	NA	0	NA	NA	6,43,0,0	1	1	1	0.765902027	0
chr13_ref_v2	16434	0	A,G	0	0	489,365,0,0	1	1	0	2	A,A	NA	NA	0.0	0	38,19,0,0	1	1	0	1.10387605447	0	2	A,A	NA	NA	0.0	0	NA	NA	260,198,0,0	1	1	0	0.424270597938	0	2	A,A	NA	NA	0.0	0	NA	NA	436,266,1,4	1	1	0	2.43274667865	0
chr13_ref_v2	21958	0	GTA,G	1	1	124,105,24,22	1	1	1	2	GTA,GTA	NA	NA	0.153800858449	0	12,29,7,14	1	1	0	4.79268453984	0	2	GTA,GTA	GTA,G	0.5	0.0165506132973	0	NA	NA	60,44,14,7	1	1	0	0.704051537225	0	2	GTA,GTA	GTA,G	0.125	0.147781025635	0	NA	NA	80,56,19,16	1	1	1	0.951888576193	0
chr13_ref_v2	22379	0	A,G	0	0	422,353,0,2	1	1	0	2	A,A	NA	NA	0.408042429122	0	39,26,0,0	1	1	0	0.680161625994	0	2	A,A	NA	NA	0.0	0	NA	NA	105,106,112,100	1	1	0	410.241696858	1	2	A,G	NA	NA	0.00472814119595	0	g.22379A>G	0	340,311,0,2	1	1	0	0.862583429545	0
chr13_ref_v2	23548	0	A,G	0	0	387,391,0,0	1	1	0	2	A,A	NA	NA	0.0	0	46,29,0,0	1	1	0	1.7337100712	0	2	A,A	NA	NA	0.0	0	NA	NA	218,242,0,0	1	1	0	0.790014483808	0	2	A,A	NA	NA	0.0	0	NA	NA	166,170,155,166	1	1	0	525.067231683	1
chr13_ref_v2	23814	0	T,G	0	0	116,309,49,0	1	1	0	2	T,T	T,G	0.25	0.194156014441	0	11,39,8,0	1	1	0	0.620602722977	0	2	T,T	T,G	0.25	0.231111720963	0	NA	NA	39,192,31,0	1	1	0	2.97149313769	0	2	T,T	T,G	0.25	0.0307716586668	0	NA	NA	51,255,22,0	1	1	0	6.82080171121	0
chr13_ref_v2	25935	0	C,G	0	0	424,59,1,43	1	1	0	2	C,C	C,G	0.125	0.312223181368	0	32,6,0,2	1	1	0	0.580708216328	0	2	C,C	C,G	0.125	0.195566783544	0	NA	NA	224,26,0,61	1	1	0	10.6949486341	0	2	C,C	C,G	0.5	0.295714244149	0	NA	NA	341,32,0,92	1	1	0	15.6927259644	0
chr13_ref_v2	26538	0	CTT,C	1	1	3,1,186,208	1	1	0	2	C,C	NA	NA	0.703248276546	0	1,0,17,6	1	1	0	2.18336423001	0	2	C,C	CTT,C	0.125	0.0219789067188	0	NA	NA	1,2,97,77	1	1	0	1.82302311237	0	2	C,C	NA	NA	0.422559541467	0	NA	NA	2,1,113,126	1	1	0	0.430930379759	0
chr13_ref_v2	26551	0	A,AT,ATT,ATTT	1	1	4,7,6,18,34,136,13,26	1	1	0	2	ATT,ATT	A,ATT	0.125	1.31120177935	0	1,0,0,3,0,5,1,0	1	0	0	1.75109619663	0	2	NA	NA	NA	NA	0	NA	NA	2,3,1,9,11,57,9,6	1	1	0	1.11345796439	0	2	ATT,ATT	A,ATT	0.125	1.12214181195	0	NA	NA	3,3,3,15,12,87,15,2	1	1	0	2.70194765553	0
chr13_ref_v2	26718	0	A,AT	1	1	28,41,116,87	1	1	0	2	AT,AT	A,AT	0.125	0.0183811937243	0	4,6,10,13	1	1	0	0.647842521609	0	2	AT,AT	A,AT	0.25	0.0230294739934	0	NA	NA	8,21,52,46	1	1	0	0.786959196114	0	2	AT,AT	A,AT	0.125	0.00855351093104	0	NA	NA	13,30,79,56	1	1	0	0.554448560692	0
chr13_ref_v2	41949	0	GAA,G,GA	1	1	11,22,44,30,30,26	1	1	0	2	GAA,G	G,GA	0.5	0.39832190378	0	0,1,2,1,2,1	1	0	0	0.44817430479	0	2	NA	NA	NA	NA	0	NA	NA	1,10,21,11,15,8	1	1	0	0.686043966171	0	2	G,GA	GAA,G	0.25	0.295671007696	0	NA	NA	4,11,26,13,11,14	1	1	0	0.850428611011	0
chr13_ref_v2	43906	0	A,ATT	1	1	3,2,107,185	1	1	0	2	ATT,ATT	NA	NA	0.933269068409	0	1,2,10,19	1	1	0	2.13516859563	0	2	ATT,ATT	A,ATT	0.25	0.322773392263	0	NA	NA	2,1,41,99	1	1	0	1.30917117153	0	2	ATT,ATT	NA	NA	0.426667315759	0	NA	NA	4,1,48,94	1	1	0	1.22842629939	0
chr13_ref_v2	44388	0	ACAGCAG,A	1	1	4,2,279,292	1	1	0	2	A,A	NA	NA	1.10906534552	0	0,1,15,18	1	1	0	1.08095846989	0	2	A,A	NA	NA	0.0298529631497	0	NA	NA	0,2,174,121	1	1	0	3.88747681592	0	2	A,A	NA	NA	0.412221890571	0	NA	NA	3,2,260,252	1	1	0	0.702118511805	0
chr13_ref_v2	45999	0	T,TTATATATATA	1	1	0,0,170,136	1	1	0	2	TTATATATATA,TTATATATATA	NA	NA	0.0	0	0,0,33,20	1	1	0	0.724917711602	0	2	TTATATATATA,TTATATATATA	NA	NA	0.0	0	NA	NA	0,0,96,77	1	1	0	0.389567243463	0	2	TTATATATATA,TTATATATATA	NA	NA	0.0	0	NA	NA	0,1,130,103	1	1	0	0.391895547275	0
chr13_ref_v2	49836	0	C,CTTT,CTTTTTTTTTTTTTTT	1	1	6,2,97,68,82,17	1	1	0	2	CTTT,CTTTTTTTTTTTTTTT	C,CTTT	0.125	1.13106603352	0	0,0,4,8,8,0	1	1	0	1.03727485672	0	2	CTTT,CTTTTTTTTTTTTTTT	CTTT,CTTT	0.125	0.0927093981043	0	NA	NA	1,0,23,28,67,5	1	1	0	8.25091309142	0	2	CTTT,CTTTTTTTTTTTTTTT	CTTTTTTTTTTTTTTT,CTTTTTTTTTTTTTTT	0.125	0.0935260580108	0	NA	NA	0,1,42,29,70,5	1	1	0	5.47508428352	0
chr13_ref_v2	61107	0	G,A	0	0	356,333,1,0	1	1	0	2	G,G	NA	NA	0.00145032657765	0	21,28,15,23	1	1	0	311.960354536	1	2	G,A	G,G	0.125	0.00291971010333	0	g.61107G>A	0	158,165,0,0	1	1	0	0.784847473867	0	2	G,G	NA	NA	0.0	0	NA	NA	247,235,0,0	1	1	0	0.439485085223	0
chr13_ref_v2	65930	0	CTGTTGTTGT,C	1	1	0,2,238,238	1	1	0	2	C,C	NA	NA	0.409657986368	0	0,0,11,18	1	1	0	0.916352942302	0	2	C,C	NA	NA	0.0	0	NA	NA	0,0,120,142	1	1	0	1.10447804049	0	2	C,C	NA	NA	0.0	0	NA	NA	0,0,196,195	1	1	0	0.480817120741	0
chr13_ref_v2	95731	0	CTA,C	1	1	109,108,13,11	1	1	1	2	CTA,CTA	NA	NA	0.143677392298	0	20,25,1,7	1	1	0	2.17929917776	0	2	CTA,CTA	CTA,C	0.125	0.0824063845614	0	NA	NA	49,50,14,9	1	1	0	2.50668047304	0	2	CTA,CTA	CTA,C	0.25	0.159856856031	0	NA	NA	91,91,8,16	1	1	0	1.56882233724	0
chr13_ref_v2	147692	0	G,A	0	0	386,343,0,0	1	1	0	2	G,G	NA	NA	0.0	0	9,12,15,20	1	1	0	311.979865165	1	2	G,A	A,A	0.25	0.0	0	g.147692G>A	0	270,179,0,0	1	1	0	3.15434358954	0	2	G,G	NA	NA	0.0	0	NA	NA	348,305,0,0	1	1	0	0.421024940019	0
chr13_ref_v2	159856	0	CAT,C	1	1	75,110,12,24	1	1	1	2	CAT,CAT	NA	NA	0.045897474651	0	21,25,4,6	1	1	0	0.501916711237	0	2	CAT,CAT	CAT,C	0.125	0.150260568984	0	NA	NA	48,54,4,7	1	1	0	1.4974242449	0	2	CAT,CAT	NA	NA	0.569880226093	0	NA	NA	61,73,14,7	1	1	0	1.61741640767	0
chr13_ref_v2	164295	0	A,T	1	0	157,270,0,1	1	1	0	2	A,A	NA	NA	0.00233918235317	0	16,12,6,14	1	1	0	308.805716442	1	2	A,T	A,A	0.125	0.0851578083403	0	g.164295A>T	0	34,86,36,61	1	1	0	329.776361037	1	2	A,T	A,A	0.125	0.0385336640022	0	g.164295A>T	0	139,206,0,0	1	1	0	1.06042748882	0
chr13_ref_v2	164397	0	G,GT	1	1	5,30,2,22	1	1	0	2	G,GT	G,G	0.125	0.034529654737	0	0,2,1,2	1	0	0	0.876133851154	0	2	NA	NA	NA	NA	0	NA	NA	0,6,1,5	1	0	0	0.574246991915	0	2	NA	NA	NA	NA	0	NA	NA	2,9,1,8	1	1	0	0.436721468585	0
chr13_ref_v2	165423	0	C,T	1	0	145,52,0,50	1	1	1	2	C,C	C,T	0.5	0.252765807346	0	24,4,2,8	1	1	0	3.06663988232	0	2	C,C	C,T	0.5	0.068992871487	0	NA	NA	56,22,2,21	1	1	0	1.35361207316	0	2	C,C	C,T	0.5	0.122602322092	0	NA	NA	100,40,2,54	1	1	0	2.3078379058	0
chr13_ref_v2	168343	0	A,C	0	0	21,30,6,3	1	1	1	2	A,A	A,C	0.25	0.211309093667	0	1,1,0,0	1	0	0	0.269331996664	0	2	NA	NA	NA	NA	0	NA	NA	16,9,5,2	1	1	1	1.3042555207	0	2	A,A	A,C	0.5	0.174353387145	0	NA	NA	18,22,4,6	1	1	1	1.43416532357	0
chr13_ref_v2	168350	0	TGGGTGA,T	0	0	1,9,6,3	1	0	1	2	NA	NA	NA	NA	0	0,1,0,0	0	0	1	0.0	0	2	NA	NA	NA	NA	0	NA	NA	1,1,5,2	1	0	1	1.04795097159	0	2	NA	NA	NA	NA	0	NA	NA	7,2,4,6	1	0	1	4.724078186	0
chr13_ref_v2	169051	0	C,CT	1	1	27,33,179,192	1	1	0	2	CT,CT	C,CT	0.125	0.014478333539	0	3,2,19,12	1	1	0	0.953670618618	0	2	CT,CT	C,CT	0.125	0.0570648852729	0	NA	NA	8,19,111,83	1	1	0	2.37363591623	0	2	CT,CT	C,CT	0.125	0.151061059441	0	NA	NA	25,27,152,111	1	1	0	2.18552016934	0
chr13_ref_v2	169471	0	ATTGTTGTTGTTG,A	1	1	0,0,268,194	1	1	0	2	A,A	NA	NA	0.0	0	0,0,25,17	1	1	0	0.369765065232	0	2	A,A	NA	NA	0.0	0	NA	NA	0,0,131,106	1	1	0	0.680509840787	0	2	A,A	NA	NA	0.0	0	NA	NA	0,1,185,145	1	1	0	0.610309857743	0
chr13_ref_v2	175875	0	TTTTTTCTTCTTCTTC,T	1	0	0,1,188,229	1	1	0	2	T,T	NA	NA	0.00239521072595	0	0,0,16,14	1	1	0	0.645963810912	0	2	T,T	NA	NA	0.0	0	NA	NA	0,1,107,116	1	1	0	0.665627905409	0	2	T,T	NA	NA	0.00447428039492	0	NA	NA	0,0,140,151	1	1	0	0.82507488686	0
chr13_ref_v2	179688	0	AACTACTACTACTACT,A	1	1	0,2,179,118	1	1	0	2	A,A	NA	NA	0.412176542696	0	0,0,19,17	1	1	0	0.676074460011	0	2	A,A	NA	NA	0.0	0	NA	NA	0,0,113,61	1	1	0	1.04558932945	0	2	A,A	NA	NA	0.0	0	NA	NA	0,0,148,86	1	1	0	0.835621131118	0
chr13_ref_v2	192001	0	T,TTTTTTTTTTCA,TTTTTTTTTTTCA	1	0	4,1,18,3,8,5	1	1	1	2	TTTTTTTTTTCA,TTTTTTTTTTTCA	T,TTTTTTTTTTCA	0.25	0.217208815794	0	0,0,5,0,1,0	1	0	0	1.11857793234	0	2	NA	NA	NA	NA	0	NA	NA	4,0,8,0,2,2	1	0	0	1.14194734351	0	2	NA	NA	NA	NA	0	NA	NA	4,1,6,1,4,0	1	0	1	1.24388506678	0
chr13_ref_v2	192739	0	GTA,G	1	1	140,142,19,22	1	1	0	2	GTA,GTA	GTA,G	0.25	0.217013452963	1	9,18,4,4	1	1	0	1.21015825064	0	2	GTA,GTA	GTA,G	0.5	0.190316776656	0	NA	NA	75,69,10,8	1	1	0	0.631707349361	0	2	GTA,GTA	GTA,G	0.125	0.225243331354	0	NA	NA	111,93,11,13	1	1	0	1.23002318041	0
chr13_ref_v2	196327	0	T,TATAGTATC	1	0	1,1,20,22	1	1	1	2	TATAGTATC,TATAGTATC	NA	NA	0.0465200156349	0	0,0,0,5	0	0	1	0.0	0	2	NA	NA	NA	NA	0	NA	NA	3,0,7,18	1	1	1	1.70766519578	0	2	TATAGTATC,TATAGTATC	T,TATAGTATC	0.25	0.153734099942	0	NA	NA	1,2,10,28	1	1	1	1.91096208017	0
chr13_ref_v2	196334	1	A,T	0	0	0,0,0,0	0	0	1	2	NA	NA	NA	NA	0	0,0,0,0	0	0	1	0.0	0	2	NA	NA	NA	NA	0	NA	NA	1,0,2,0	1	0	1	0.0	0	2	NA	NA	NA	NA	0	NA	NA	0,0,0,2	0	0	1	0.0	0
chr13_ref_v2	200479	1	C,T	0	0	0,0,1,0	0	0	1	2	NA	NA	NA	NA	0	0,0,0,0	0	0	1	0.0	0	2	NA	NA	NA	NA	0	NA	NA	0,0,0,0	0	0	1	0.0	0	2	NA	NA	NA	NA	0	NA	NA	0,0,0,0	0	0	1	0.0	0
chr13_ref_v2	200494	1	C,T	1	0	0,0,1,1	1	0	1	2	NA	NA	NA	NA	0	0,0,0,0	0	0	1	0.0	0	2	NA	NA	NA	NA	0	NA	NA	0,0,0,0	0	0	1	0.0	0	2	NA	NA	NA	NA	0	NA	NA	0,0,0,0	0	0	1	0.0	0
chr13_ref_v2	200499	1	A,G	1	0	0,0,1,1	1	0	1	2	NA	NA	NA	NA	0	0,0,0,0	0	0	1	0.0	0	2	NA	NA	NA	NA	0	NA	NA	0,0,0,0	0	0	1	0.0	0	2	NA	NA	NA	NA	0	NA	NA	0,0,0,0	0	0	1	0.0	0
chr13_ref_v2	200551	1	G,A	0	0	0,0,1,1	1	0	1	2	NA	NA	NA	NA	0	0,0,0,0	0	0	1	0.0	0	2	NA	NA	NA	NA	0	NA	NA	0,0,0,0	0	0	1	0.0	0	2	NA	NA	NA	NA	0	NA	NA	0,0,0,0	0	0	1	0.0	0
chr13_ref_v2	201643	1	T,C	0	0	0,0,0,0	0	0	1	2	NA	NA	NA	NA	0	0,0,1,1	1	0	1	0.0	0	2	NA	NA	NA	NA	0	NA	NA	0,0,0,0	0	0	1	0.0	0	2	NA	NA	NA	NA	0	NA	NA	0,0,0,0	0	0	1	0.0	0
chr13_ref_v2	201644	1	A,G	0	0	0,0,0,0	0	0	1	2	NA	NA	NA	NA	0	0,0,1,1	1	0	1	0.0	0	2	NA	NA	NA	NA	0	NA	NA	0,0,0,0	0	0	1	0.0	0	2	NA	NA	NA	NA	0	NA	NA	0,0,0,0	0	0	1	0.0	0
chr13_ref_v2	201660	1	T,C	1	0	0,0,0,0	0	0	1	2	NA	NA	NA	NA	0	0,0,1,1	1	0	1	0.0	0	2	NA	NA	NA	NA	0	NA	NA	0,0,0,0	0	0	1	0.0	0	2	NA	NA	NA	NA	0	NA	NA	0,0,0,0	0	0	1	0.0	0
chr13_ref_v2	201661	1	T,C	1	0	0,0,0,0	0	0	1	2	NA	NA	NA	NA	0	0,0,1,1	1	0	1	0.0	0	2	NA	NA	NA	NA	0	NA	NA	0,0,0,0	0	0	1	0.0	0	2	NA	NA	NA	NA	0	NA	NA	0,0,0,0	0	0	1	0.0	0
chr13_ref_v2	201667	1	C,A	1	0	0,0,0,0	0	0	1	2	NA	NA	NA	NA	0	0,0,1,1	1	0	1	0.0	0	2	NA	NA	NA	NA	0	NA	NA	0,0,0,0	0	0	1	0.0	0	2	NA	NA	NA	NA	0	NA	NA	0,0,0,0	0	0	1	0.0	0
chr13_ref_v2	201673	1	T,A	1	0	0,0,0,0	0	0	1	2	NA	NA	NA	NA	0	0,0,1,1	1	0	1	0.0	0	2	NA	NA	NA	NA	0	NA	NA	0,0,0,0	0	0	1	0.0	0	2	NA	NA	NA	NA	0	NA	NA	0,0,0,0	0	0	1	0.0	0
chr13_ref_v2	201676	1	T,C	1	0	0,0,0,0	0	0	1	2	NA	NA	NA	NA	0	0,0,1,1	1	0	1	0.0	0	2	NA	NA	NA	NA	0	NA	NA	0,0,0,0	0	0	1	0.0	0	2	NA	NA	NA	NA	0	NA	NA	0,0,0,0	0	0	1	0.0	0
chr13_ref_v2	201679	1	T,C	1	0	0,0,0,0	0	0	1	2	NA	NA	NA	NA	0	0,0,1,1	1	0	1	0.0	0	2	NA	NA	NA	NA	0	NA	NA	0,0,0,0	0	0	1	0.0	0	2	NA	NA	NA	NA	0	NA	NA	0,0,0,0	0	0	1	0.0	0
chr13_ref_v2	201684	1	G,A	1	0	0,0,0,0	0	0	1	2	NA	NA	NA	NA	0	0,0,1,1	1	0	1	0.0	0	2	NA	NA	NA	NA	0	NA	NA	0,0,0,0	0	0	1	0.0	0	2	NA	NA	NA	NA	0	NA	NA	0,0,0,0	0	0	1	0.0	0
chr13_ref_v2	201688	1	A,T	0	0	0,0,0,0	0	0	1	2	NA	NA	NA	NA	0	0,0,1,1	1	0	1	0.0	0	2	NA	NA	NA	NA	0	NA	NA	0,0,0,0	0	0	1	0.0	0	2	NA	NA	NA	NA	0	NA	NA	0,0,0,0	0	0	1	0.0	0
chr13_ref_v2	201691	1	G,A	0	0	0,0,0,0	0	0	1	2	NA	NA	NA	NA	0	0,0,1,1	1	0	1	0.0	0	2	NA	NA	NA	NA	0	NA	NA	0,0,0,0	0	0	1	0.0	0	2	NA	NA	NA	NA	0	NA	NA	0,0,0,0	0	0	1	0.0	0
chr13_ref_v2	201704	1	A,ATATCC	0	0	0,0,0,0	0	0	1	2	NA	NA	NA	NA	0	0,0,0,1	0	0	1	0.0	0	2	NA	NA	NA	NA	0	NA	NA	0,0,0,0	0	0	1	0.0	0	2	NA	NA	NA	NA	0	NA	NA	0,0,0,0	0	0	1	0.0	0
chr13_ref_v2	201706	1	G,A	0	0	0,0,0,0	0	0	1	2	NA	NA	NA	NA	0	0,0,0,1	0	0	1	0.0	0	2	NA	NA	NA	NA	0	NA	NA	0,0,0,0	0	0	1	0.0	0	2	NA	NA	NA	NA	0	NA	NA	0,0,0,0	0	0	1	0.0	0
chr13_ref_v2	209866	0	AATGATGATG,A	1	1	3,2,227,152	1	1	0	2	A,A	NA	NA	0.929397079379	0	0,2,16,12	1	1	0	2.55436489842	0	2	A,A	AATGATGATG,A	0.25	0.287682072452	0	NA	NA	4,0,121,94	1	1	0	1.06385535131	0	2	A,A	NA	NA	0.934724433563	0	NA	NA	2,0,199,130	1	1	0	0.503897957948	0
chr13_ref_v2	220080	0	T,C	1	0	353,237,0,1	1	1	0	2	T,T	NA	NA	0.00169348050633	0	22,25,0,0	1	1	0	1.39190346353	0	2	T,T	NA	NA	0.0	0	NA	NA	93,77,94,79	1	1	0	380.435375652	1	2	T,C	NA	NA	0.0174931574475	0	g.220080T>C	0	315,226,1,0	1	1	0	0.655188258976	0
chr13_ref_v2	238757	0	CT,C,CTT	1	1	14,7,25,17,7,11	1	1	0	2	CT,C	C,CTT	0.5	0.110849277029	0	4,0,1,1,2,0	1	0	0	1.62466168456	0	2	NA	NA	NA	NA	0	NA	NA	14,4,6,5,5,3	1	1	0	2.74976528989	0	2	CT,C	CT,CTT	0.5	0.358241562382	0	NA	NA	9,7,15,2,2,4	1	1	0	1.58801201785	0
chr13_ref_v2	239347	0	C,CAT	1	1	54,38,8,12	1	1	1	2	C,C	C,CAT	0.25	0.011625850877	0	14,8,1,3	1	1	0	0.478798486975	0	2	C,C	C,CAT	0.125	0.12571301649	0	NA	NA	32,18,2,6	1	1	0	0.769591616305	0	2	C,C	C,CAT	0.25	0.165607167272	0	NA	NA	31,35,9,3	1	1	1	1.68279140942	0
chr13_ref_v2	241848	0	CT,C	1	1	123,199,14,33	1	1	0	2	CT,CT	CT,C	0.125	0.117024776988	0	18,29,0,3	1	1	0	0.65586666193	0	2	CT,CT	NA	NA	0.188719997551	0	NA	NA	54,98,5,11	1	1	0	0.868852406236	0	2	CT,CT	NA	NA	0.120541274185	0	NA	NA	113,142,8,13	1	1	0	2.46928959728	0
chr13_ref_v2	308886	0	T,G	1	0	137,249,61,0	1	1	0	2	T,T	T,G	0.25	0.117207164636	0	16,38,10,0	1	1	0	0.502105397588	0	2	T,T	T,G	0.25	0.354821375289	0	NA	NA	47,138,56,1	1	1	0	5.20535110162	0	2	T,T	T,G	0.5	0.0786922685757	0	NA	NA	62,195,61,0	1	1	0	3.437978875	0
chr13_ref_v2	316604	0	G,A	0	0	303,279,0,0	1	1	0	2	G,G	NA	NA	0.0	0	26,30,1,0	1	1	0	2.16470839284	0	2	G,G	NA	NA	0.0176995770994	0	NA	NA	138,167,15,14	1	1	0	24.2396140348	1	2	G,G	G,A	0.125	0.355034254481	1	NA	NA	234,228,0,0	1	1	0	0.558642246776	0
chr13_ref_v2	318754	0	T,G	0	0	111,260,65,0	1	1	0	2	T,T	T,G	0.25	0.219362828474	0	4,15,5,0	1	1	0	0.565066726271	0	2	T,T	T,G	0.5	0.0540672212703	0	NA	NA	22,133,36,0	1	1	0	3.84327950978	0	2	T,T	T,G	0.5	0.333894915607	0	NA	NA	28,211,56,1	1	1	0	7.19250362926	0
chr13_ref_v2	320019	0	A,C	1	0	410,193,0,72	1	1	0	2	A,A	A,C	0.25	0.165547606523	0	35,18,0,13	1	1	0	1.83790041497	0	2	A,A	A,C	0.5	0.232622295269	0	NA	NA	265,46,0,62	1	1	0	8.96833036697	0	2	A,A	A,C	0.25	0.349251963268	0	NA	NA	319,81,0,88	1	1	0	8.39079575001	0
chr13_ref_v2	321322	0	CAT,C	1	1	89,87,26,21	1	1	0	2	CAT,CAT	CAT,C	0.125	0.0822533146329	0	21,20,4,3	1	1	0	0.609353393496	0	2	CAT,CAT	NA	NA	0.211734016503	0	NA	NA	43,49,5,8	1	1	0	1.33243634404	0	2	CAT,CAT	NA	NA	0.128521432796	0	NA	NA	86,75,15,12	1	1	0	1.31051360952	0
chr13_ref_v2	337467	0	C,CA	1	1	174,145,9,7	1	1	0	2	C,C	NA	NA	0.497751391016	0	10,10,3,1	1	1	0	1.88343264787	0	2	C,C	C,CA	0.25	0.0930033399357	0	NA	NA	80,48,3,2	1	1	0	1.47187307508	0	2	C,C	NA	NA	0.631855917056	0	NA	NA	118,106,6,5	1	1	0	0.52966435363	0
chr13_ref_v2	340169	1	T,G	0	0	166,265,44,1	1	1	0	2	NA	NA	NA	NA	0	8,31,3,0	1	1	0	2.00911558078	0	2	NA	NA	NA	NA	0	NA	NA	58,135,52,0	1	1	0	8.95679643696	0	2	NA	NA	NA	NA	0	NA	NA	71,220,69,0	1	1	0	10.2011052577	0
chr13_ref_v2	365941	0	T,G	0	0	74,276,71,0	1	1	0	2	T,T	T,G	0.25	0.364643113588	0	8,23,5,0	1	1	0	0.567117321248	0	2	T,T	T,G	0.25	0.303682413798	0	NA	NA	25,155,44,0	1	1	0	1.12568806737	0	2	T,T	T,G	0.5	0.287682072452	0	NA	NA	35,193,60,0	1	1	0	1.52526475777	0
chr13_ref_v2	374197	1	T,C	0	0	0,0,1,1	1	0	1	2	NA	NA	NA	NA	0	0,0,0,0	0	0	1	0.0	0	2	NA	NA	NA	NA	0	NA	NA	0,0,0,0	0	0	1	0.0	0	2	NA	NA	NA	NA	0	NA	NA	0,0,0,0	0	0	1	0.0	0
chr13_ref_v2	387089	0	AT,A	1	1	84,51,32,11	1	1	0	2	AT,AT	AT,A	0.125	0.0881662151904	0	6,9,5,0	1	1	0	1.14779728173	0	2	AT,AT	AT,A	0.25	0.0913808690797	0	NA	NA	50,17,7,0	1	1	0	3.88967825269	0	2	AT,AT	NA	NA	0.658556176085	0	NA	NA	70,22,17,3	1	1	0	3.23092957297	0
chr13_ref_v2	388678	0	TTA,T	1	1	54,43,7,8	1	1	1	2	TTA,TTA	NA	NA	0.415948819477	0	15,21,4,0	1	1	0	1.45565433023	0	2	TTA,TTA	NA	NA	0.487829486214	0	NA	NA	37,23,8,2	1	1	0	1.19383559323	0	2	TTA,TTA	NA	NA	0.279139924688	0	NA	NA	42,42,6,5	1	1	0	0.845237757058	0
chr13_ref_v2	403853	0	A,C	0	0	218,100,0,46	1	1	0	2	A,A	A,C	0.25	0.0340063679852	0	17,8,0,3	1	1	0	0.387120742649	0	2	A,A	A,C	0.25	0.153734099942	0	NA	NA	118,16,0,43	1	1	0	7.49684496466	0	2	A,A	A,C	0.5	0.0150378773645	0	NA	NA	181,34,0,60	1	1	0	6.92770591719	0
chr13_ref_v2	406251	0	TA,T	1	1	173,156,17,20	1	1	0	2	TA,TA	TA,T	0.125	0.108466078132	0	17,12,5,2	1	1	0	1.75786667436	0	2	TA,TA	TA,T	0.25	0.160140704762	0	NA	NA	88,75,6,5	1	1	0	0.765927607272	0	2	TA,TA	NA	NA	0.149853652203	0	NA	NA	121,100,7,13	1	1	0	0.730348288657	0
chr13_ref_v2	462687	0	C,CT	1	1	118,143,5,5	1	1	0	2	C,C	NA	NA	0.7670843248	0	17,12,3,3	1	1	0	2.96046443059	0	2	C,C	C,CT	0.25	0.0591017882601	0	NA	NA	54,60,1,6	1	1	0	1.63487206223	0	2	C,C	NA	NA	0.17955186491	0	NA	NA	73,100,1,8	1	1	0	1.74110374577	0
chr13_ref_v2	475720	0	G,GA	1	1	94,25,5,20	1	1	0	2	G,G	G,GA	0.25	0.123141402923	0	11,7,3,2	1	1	0	1.60370523763	0	2	G,G	G,GA	0.25	0.194004205953	0	NA	NA	28,4,5,12	1	1	0	2.40164729987	0	2	G,GA	G,G	0.25	0.0898323466776	0	NA	NA	50,7,4,5	1	1	0	1.40946208595	0
chr13_ref_v2	478949	0	A,G	1	0	278,314,0,0	1	1	0	2	A,A	NA	NA	0.0	0	27,30,0,0	1	1	0	0.366057456526	0	2	A,A	NA	NA	0.0	0	NA	NA	161,196,0,0	1	1	0	0.603205360723	0	2	A,A	NA	NA	0.0	0	NA	NA	127,159,109,120	1	1	0	418.907568318	1
chr13_ref_v2	483737	0	G,GAAAAAAAAAA	1	1	68,12,6,13	1	1	0	2	G,G	G,GAAAAAAAAAA	0.5	0.338975366839	1	7,0,4,5	1	0	0	2.86081909703	0	2	NA	NA	NA	NA	0	NA	NA	47,2,1,10	1	1	0	1.34342633394	0	2	G,G	G,GAAAAAAAAAA	0.5	0.395312736644	0	NA	NA	45,3,1,13	1	1	0	1.38506375129	0
chr13_ref_v2	483761	0	T,A	0	0	105,173,34,0	1	1	0	2	T,T	T,A	0.25	0.126362903146	0	8,27,5,0	1	1	0	1.15589606049	0	2	T,T	T,A	0.25	0.182321556794	0	NA	NA	51,81,31,0	1	1	0	2.98452298754	0	2	T,T	T,A	0.5	0.318453731119	0	NA	NA	52,161,30,0	1	1	0	3.83893176117	0
chr13_ref_v2	483762	0	G,A	1	0	111,177,34,0	1	1	0	2	G,G	G,A	0.25	0.161702269591	0	8,27,5,0	1	1	0	1.22313415282	0	2	G,G	G,A	0.25	0.182321556794	0	NA	NA	57,81,31,0	1	1	0	2.95245590868	0	2	G,G	G,A	0.5	0.362905493689	0	NA	NA	57,162,30,0	1	1	0	3.47641774179	0
chr13_ref_v2	483768	0	G,A	0	0	135,169,34,0	1	1	0	2	G,G	G,A	0.25	0.215769490861	0	12,23,5,0	1	1	0	0.689476935558	0	2	G,G	G,A	0.25	0.182321556794	0	NA	NA	69,75,31,0	1	1	0	3.05934657557	0	2	G,G	G,A	0.5	0.405465108108	0	NA	NA	86,155,30,0	1	1	0	2.08819251754	0
chr13_ref_v2	483771	0	TA,T	1	0	146,166,34,0	1	1	0	2	TA,TA	TA,T	0.25	0.241744977265	0	15,23,5,0	1	1	0	0.555703030977	0	2	TA,TA	TA,T	0.25	0.119918331872	0	NA	NA	79,73,31,0	1	1	0	2.92004963668	0	2	TA,TA	TA,T	0.25	0.387765531009	0	NA	NA	98,152,30,0	1	1	0	1.76278449888	0
chr13_ref_v2	505393	0	C,A	1	0	247,70,0,15	1	1	0	2	C,C	C,A	0.125	0.278262850535	0	35,2,0,2	1	1	0	2.00730740434	0	2	C,C	C,A	0.125	0.21953415243	0	NA	NA	152,14,0,36	1	1	0	14.0490314447	0	2	C,C	C,A	0.5	0.402457587044	0	NA	NA	192,24,0,75	1	1	0	36.9485885827	0
chr13_ref_v2	508343	0	A,G	0	0	284,311,0,0	1	1	0	2	A,A	NA	NA	0.0	0	25,26,0,0	1	1	0	0.376333215787	0	2	A,A	NA	NA	0.0	0	NA	NA	147,167,0,0	1	1	0	0.445897986735	0	2	A,A	NA	NA	0.0	0	NA	NA	105,121,116,131	1	1	0	444.781288927	1
chr13_ref_v2	512081	0	GT,G	1	1	165,162,6,11	1	1	0	2	GT,GT	NA	NA	0.611131353192	0	15,16,2,5	1	1	0	2.78569048462	0	2	GT,GT	GT,G	0.25	0.0924278953231	0	NA	NA	83,78,3,8	1	1	0	0.765225389592	0	2	GT,GT	NA	NA	0.311676019394	0	NA	NA	104,108,10,8	1	1	0	2.16664065349	0
chr13_ref_v2	538601	0	GCA,G	1	1	191,138,26,20	1	1	0	2	GCA,GCA	NA	NA	0.376476942305	0	11,16,3,2	1	1	0	1.09616383709	0	2	GCA,GCA	NA	NA	0.0407491212658	0	NA	NA	99,85,14,12	1	1	0	0.824120000645	0	2	GCA,GCA	NA	NA	0.299641905195	0	NA	NA	156,126,26,17	1	1	0	0.646591936937	0
chr13_ref_v2	558676	0	C,A	1	0	158,130,1,55	1	1	0	2	C,C	C,A	0.25	0.308301359655	0	20,10,1,4	1	1	0	1.23231673464	0	2	C,C	C,A	0.25	0.154150679827	0	NA	NA	91,57,0,45	1	1	0	2.42339990219	0	2	C,C	C,A	0.5	0.0699585886069	0	NA	NA	132,84,0,52	1	1	0	1.17554680138	0
chr13_ref_v2	561871	0	AAT,A	1	1	56,40,9,8	1	1	1	2	AAT,AAT	NA	NA	0.319753377463	0	9,8,5,0	1	1	0	1.70268881662	0	2	AAT,AAT	AAT,A	0.25	0.129267330967	0	NA	NA	18,22,6,3	1	1	1	0.990360893059	0	2	AAT,AAT	NA	NA	0.0203100264088	0	NA	NA	35,35,7,5	1	1	1	0.985007314436	0
chr13_ref_v2	571244	0	CA,C	1	1	156,116,41,12	1	1	0	2	CA,CA	NA	NA	0.097460416304	0	17,12,3,0	1	1	0	0.570605276715	0	2	CA,CA	NA	NA	0.489631340807	0	NA	NA	96,77,13,3	1	1	0	1.4640996725	0	2	CA,CA	NA	NA	0.716215730535	0	NA	NA	87,105,26,7	1	1	0	3.44075687245	0
chr13_ref_v2	572540	0	A,C	1	0	312,121,0,42	1	1	0	2	A,A	A,C	0.25	0.363627463254	0	34,10,0,3	1	1	0	0.687069160069	0	2	A,A	A,C	0.125	0.310154928304	0	NA	NA	195,41,0,62	1	1	0	11.4733784196	0	2	A,A	A,C	0.5	0.222084789966	0	NA	NA	282,52,0,73	1	1	0	10.3900860687	0
chr13_ref_v2	592140	0	A,G	0	0	261,319,0,2	1	1	0	2	A,A	NA	NA	0.408907452299	0	30,31,0,0	1	1	0	0.551518668229	0	2	A,A	NA	NA	0.0	0	NA	NA	130,133,0,1	1	1	0	1.08310321204	0	2	A,A	NA	NA	0.00379507096855	0	NA	NA	107,104,97,127	1	1	0	404.545091471	1
chr13_ref_v2	603537	0	A,C	0	0	274,242,0,0	1	1	0	2	A,A	NA	NA	0.0	0	26,26,0,0	1	1	0	0.447572652944	0	2	A,A	NA	NA	0.0	0	NA	NA	142,140,0,0	1	1	0	0.727146349219	0	2	A,A	NA	NA	0.0	0	NA	NA	120,93,117,85	1	1	0	399.158519062	1
chr13_ref_v2	606394	0	T,G	0	0	18,284,14,0	1	1	0	2	T,T	T,G	0.125	0.29432661517	0	2,19,4,0	1	1	0	1.95139056515	0	2	T,T	T,G	0.5	0.336472236621	0	NA	NA	11,145,15,0	1	1	0	2.10276959858	0	2	T,T	T,G	0.25	0.331357135954	0	NA	NA	21,244,24,0	1	1	0	2.67444759381	0
chr13_ref_v2	622162	0	GTA,G	1	1	85,106,27,38	1	1	0	2	GTA,GTA	GTA,G	0.25	0.0606507513148	0	11,23,6,5	1	1	0	0.93390613423	0	2	GTA,GTA	GTA,G	0.25	0.0427045612538	0	NA	NA	39,49,17,12	1	1	0	0.980594832359	0	2	GTA,GTA	GTA,G	0.25	0.0574576984889	0	NA	NA	85,103,21,28	1	1	0	0.876635440336	0
chr13_ref_v2	625702	0	CT,C	1	1	74,73,26,23	1	1	0	2	CT,CT	CT,C	0.125	0.0698047445526	0	9,7,3,2	1	1	0	0.430934089047	0	2	CT,CT	NA	NA	0.0760002788029	0	NA	NA	29,23,8,8	1	1	0	0.634458379542	0	2	CT,CT	CT,C	0.125	0.00280600706555	0	NA	NA	78,45,21,7	1	1	0	3.73406839483	0
chr13_ref_v2	632357	0	T,G	0	0	63,199,61,0	1	1	0	2	T,T	T,G	0.5	0.342597830048	0	4,22,10,1	1	1	0	2.05936616998	0	2	T,T	T,G	0.5	0.238411023445	0	NA	NA	24,94,42,0	1	1	0	1.95564549715	0	2	T,T	T,G	0.5	0.089127779896	0	NA	NA	30,140,67,0	1	1	0	3.87654154302	0
chr13_ref_v2	644902	0	C,T	1	0	0,0,337,272	1	1	0	2	T,T	NA	NA	0.0	0	0,0,16,33	1	1	0	3.57980691506	0	2	T,T	NA	NA	0.0	0	NA	NA	0,0,196,126	1	1	0	1.68983882282	0	2	T,T	NA	NA	0.0	0	NA	NA	0,0,309,222	1	1	0	1.02106201717	0
chr13_ref_v2	646849	0	CAT,C	1	1	48,73,13,12	1	1	1	2	CAT,CAT	NA	NA	0.151991885974	0	16,9,12,1	1	1	0	5.07305345309	0	2	CAT,CAT	CAT,C	0.5	0.143199316959	0	NA	NA	38,29,6,5	1	1	0	2.64649451741	0	2	CAT,CAT	NA	NA	0.321159423153	0	NA	NA	40,44,7,11	1	1	1	0.987016324209	0
chr13_ref_v2	652527	0	CT,C	1	1	189,151,26,19	1	1	0	2	CT,CT	CT,C	0.125	0.214903960994	0	23,15,2,1	1	1	0	0.661366037507	0	2	CT,CT	NA	NA	0.263840628019	0	NA	NA	86,84,4,4	1	1	0	2.09290472629	0	2	CT,CT	NA	NA	0.684523822579	0	NA	NA	148,115,14,4	1	1	0	1.37178443327	0
chr13_ref_v2	667196	0	C,A	1	0	258,51,3,88	1	1	0	2	C,C	C,A	0.5	0.123869481713	0	24,5,0,3	1	1	0	0.974874292865	0	2	C,C	C,A	0.25	0.0350913198113	0	NA	NA	159,25,0,78	1	1	0	2.85499502797	0	2	C,C	C,A	0.5	0.253124383526	0	NA	NA	228,35,3,95	1	1	0	1.58004563749	0
chr13_ref_v2	674857	0	GA,G	1	1	138,142,28,25	1	1	0	2	GA,GA	NA	NA	0.245339651743	0	18,10,4,4	1	1	0	0.768151127044	0	2	GA,GA	GA,G	0.125	0.124482551007	0	NA	NA	65,78,14,6	1	1	0	1.04246724017	0	2	GA,GA	NA	NA	0.399393768108	0	NA	NA	83,98,18,13	1	1	0	0.798838463586	0
chr13_ref_v2	689723	0	T,G	1	0	115,204,79,0	1	1	0	2	T,T	T,G	0.5	0.284552179443	0	11,24,7,0	1	1	0	0.587175015022	0	2	T,T	T,G	0.5	0.377294231141	0	NA	NA	45,126,70,0	1	1	0	3.97874681728	0	2	T,T	T,G	0.5	0.219628609207	0	NA	NA	66,198,72,0	1	1	0	2.92450232175	0
chr13_ref_v2	698671	0	TA,T,TAA	1	1	106,88,37,34,17,15	1	1	0	2	TA,TA	TA,T	0.125	0.0835939535498	0	10,17,1,3,6,4	1	1	0	2.16222349888	0	2	TA,TA	TA,TAA	0.5	0.672832742023	0	NA	NA	50,46,21,17,3,1	1	1	0	1.05513432432	0	2	TA,TA	TA,T	0.25	1.14389891656	0	NA	NA	91,41,28,23,4,9	1	1	0	3.07695924019	0
chr13_ref_v2	703382	0	C,CTA	1	1	3,4,93,106	1	1	1	2	CTA,CTA	NA	NA	1.28922854477	0	3,3,16,24	1	1	0	2.20322568361	0	2	CTA,CTA	C,CTA	0.125	0.087492652234	0	NA	NA	3,2,57,52	1	1	0	0.770244542462	0	2	CTA,CTA	NA	NA	0.951148160578	0	NA	NA	4,7,74,85	1	1	0	1.45573885511	0
chr13_ref_v2	703549	0	CTTTAAATACG,C	0	0	1,0,214,118	1	1	0	2	C,C	NA	NA	0.00300752106396	0	0,0,26,22	1	1	0	1.07956953124	0	2	C,C	NA	NA	0.0	0	NA	NA	0,0,114,79	1	1	0	1.21397866711	0	2	C,C	NA	NA	0.0	0	NA	NA	0,0,174,82	1	1	0	0.938299181116	0
chr13_ref_v2	746262	0	T,C	1	0	290,233,0,0	1	1	0	2	T,T	NA	NA	0.0	0	32,29,0,0	1	1	0	0.461117071016	0	2	T,T	NA	NA	0.0	0	NA	NA	192,147,0,0	1	1	0	0.483718327714	0	2	T,T	NA	NA	0.0	0	NA	NA	117,92,154,102	1	1	0	458.017289526	1
chr13_ref_v2	748207	0	T,TGGAG	0	0	17,13,0,21	1	1	1	2	T,TGGAG	T,T	0.125	0.0588405000229	0	1,5,0,4	1	0	0	1.16605708543	0	2	NA	NA	NA	NA	0	NA	NA	7,10,0,7	1	1	1	1.2459298525	0	2	T,TGGAG	T,T	0.25	0.24294617861	0	NA	NA	7,16,0,11	1	1	1	2.36336378274	0
chr13_ref_v2	748208	0	C,A	0	0	17,14,0,18	1	1	1	2	C,A	C,C	0.25	0.0456184696878	0	1,6,0,4	1	0	0	1.31711123837	0	2	NA	NA	NA	NA	0	NA	NA	8,10,0,7	1	1	1	0.851252957144	0	2	C,A	C,C	0.5	0.287682072452	0	NA	NA	8,16,0,9	1	1	1	1.97485535105	0
chr13_ref_v2	752942	0	AT,A	1	1	222,155,8,7	1	1	0	2	AT,AT	NA	NA	0.367510750004	0	24,11,4,3	1	1	0	3.2582830109	0	2	AT,AT	AT,A	0.25	0.0279115267408	0	NA	NA	110,73,6,3	1	1	0	0.719894310438	0	2	AT,AT	NA	NA	0.166552995294	0	NA	NA	162,119,9,10	1	1	0	1.56990850642	0
chr13_ref_v2	756808	0	G,GT	1	1	8,63,17,12	1	1	0	2	G,G	G,GT	0.5	0.0563584603638	0	1,4,0,1	1	0	0	0.469313556646	0	2	NA	NA	NA	NA	0	NA	NA	4,23,11,7	1	1	0	1.04119590188	0	2	G,GT	G,G	0.125	0.0449878740235	0	NA	NA	2,30,13,8	1	1	0	1.12681672863	0
chr13_ref_v2	772648	0	CT,C	1	1	80,73,27,35	1	1	0	2	CT,CT	CT,C	0.25	0.057473944177	0	12,6,0,3	1	1	0	1.40076619521	0	2	CT,CT	NA	NA	0.236850637303	0	NA	NA	35,42,9,8	1	1	0	1.82368319266	0	2	CT,CT	NA	NA	0.0438971761717	0	NA	NA	53,46,14,21	1	1	0	0.585204262365	0
chr13_ref_v2	813033	0	A,C	0	0	364,231,0,63	1	1	0	2	A,A	A,C	0.25	0.283768173131	0	36,24,0,7	1	1	0	0.356319951393	0	2	A,A	A,C	0.25	0.068992871487	0	NA	NA	214,74,0,66	1	1	0	9.22621246826	0	2	A,A	A,C	0.5	0.359655572077	0	NA	NA	305,115,1,116	1	1	0	18.5378246948	0
chr13_ref_v2	824041	0	T,C	0	0	425,395,2,1	1	1	0	2	T,T	NA	NA	0.409116968527	0	17,13,20,16	1	1	0	311.341877267	1	2	T,C	C,C	0.125	0.068992871487	0	g.824041T>C	0	266,252,1,0	1	1	0	0.445882639686	0	2	T,T	NA	NA	0.00192864090641	0	NA	NA	352,316,0,0	1	1	0	0.580336266086	0
chr13_ref_v2	837369	0	T,C	0	0	307,340,0,1	1	1	0	2	T,T	NA	NA	0.00154440185137	0	25,12,27,20	1	1	0	314.580763358	1	2	T,C	C,C	0.125	0.0120847392151	0	g.837369T>C	0	171,173,0,0	1	1	0	0.694517565977	0	2	T,T	NA	NA	0.0	0	NA	NA	218,264,0,0	1	1	0	0.793144979928	0
chr13_ref_v2	851695	0	G,GAAAAAA	1	1	114,11,5,29	1	1	0	2	G,G	G,GAAAAAA	0.5	0.203340924018	0	13,1,1,5	1	1	0	0.623192614107	0	2	G,G	G,GAAAAAA	0.5	0.251314428281	0	NA	NA	52,1,1,8	1	1	0	1.76800538882	0	2	G,G	G,GAAAAAA	0.25	0.172842812839	0	NA	NA	73,7,1,15	1	1	0	0.757595684965	0
chr13_ref_v2	851718	0	G,A	1	0	122,226,78,1	1	1	0	2	G,G	G,A	0.5	0.384142338639	0	7,24,8,0	1	1	0	0.760115130316	0	2	G,G	G,A	0.5	0.138150338481	0	NA	NA	51,100,47,0	1	1	0	1.52064903139	0	2	G,G	G,A	0.5	0.0474665372389	0	NA	NA	62,143,62,0	1	1	0	1.67505410571	0
chr13_ref_v2	851725	0	C,A	0	0	144,235,78,1	1	1	0	2	C,C	C,A	0.25	0.37782179644	0	9,26,8,0	1	1	0	0.847037242451	0	2	C,C	C,A	0.5	0.259511195485	0	NA	NA	69,106,47,0	1	1	0	1.20966945456	0	2	C,C	C,A	0.5	0.194972674348	0	NA	NA	91,148,62,0	1	1	0	1.2252257375	0
chr13_ref_v2	851729	0	T,A	1	0	161,226,78,1	1	1	0	2	T,T	T,A	0.25	0.356933308493	0	14,24,8,0	1	1	0	0.455508002436	0	2	T,T	T,A	0.5	0.341749293722	0	NA	NA	72,107,47,0	1	1	0	1.20377027229	0	2	T,T	T,A	0.5	0.217572506265	0	NA	NA	107,140,62,0	1	1	0	1.16203475708	0
chr13_ref_v2	854460	0	CT,C	1	1	173,193,16,29	1	1	0	2	CT,CT	NA	NA	0.120527947618	0	17,22,6,4	1	1	0	2.15354726178	0	2	CT,CT	CT,C	0.25	0.139765340644	0	NA	NA	72,97,7,12	1	1	0	0.942665667834	0	2	CT,CT	NA	NA	0.146078163999	0	NA	NA	113,135,7,16	1	1	0	0.766306727231	0
chr13_ref_v2	861187	0	C,CA	1	1	151,126,16,15	1	1	0	2	C,C	C,CA	0.125	0.25634602121	0	13,8,1,0	1	1	0	0.653529908784	0	2	C,C	NA	NA	0.0382454123206	0	NA	NA	69,46,4,3	1	1	0	1.2710419283	0	2	C,C	NA	NA	0.188285544879	0	NA	NA	85,76,5,10	1	1	0	0.582930424581	0
chr13_ref_v2	874541	0	C,CT	1	1	23,35,2,12	1	1	0	2	C,C	C,CT	0.25	0.00927066282792	0	1,3,0,3	1	0	0	1.05642480728	0	2	NA	NA	NA	NA	0	NA	NA	7,11,0,5	1	1	0	0.476225414292	0	2	C,C	C,CT	0.5	0.121838004502	0	NA	NA	11,8,0,3	1	1	0	1.24610769164	0
chr13_ref_v2	882200	0	C,T	1	0	332,359,0,0	1	1	0	2	C,C	NA	NA	0.0	0	34,39,0,0	1	1	0	0.398803853672	0	2	C,C	NA	NA	0.0	0	NA	NA	199,165,1,0	1	1	0	2.3239291593	0	2	C,C	NA	NA	0.00274348594575	0	NA	NA	314,285,0,0	1	1	0	1.82873364016	0
chr13_ref_v2	899763	0	T,C	1	0	328,291,0,0	1	1	0	2	T,T	NA	NA	0.0	0	37,34,0,1	1	1	0	1.74704710492	0	2	T,T	NA	NA	0.0139862419747	0	NA	NA	189,131,0,0	1	1	0	1.90356732137	0	2	T,T	NA	NA	0.0	0	NA	NA	278,245,0,0	1	1	0	0.407279152217	0
chr13_ref_v2	908569	0	G,T	0	0	0,0,6,2	1	0	1	2	NA	NA	NA	NA	0	0,0,0,0	0	0	1	0.0	0	2	NA	NA	NA	NA	0	NA	NA	0,0,2,0	0	0	1	0.0	0	2	NA	NA	NA	NA	0	NA	NA	0,0,7,0	0	0	1	0.0	0
chr13_ref_v2	914786	0	T,TTTTTTTTTTTTTTCGG	1	0	3,0,67,66	1	1	0	2	TTTTTTTTTTTTTTCGG,TTTTTTTTTTTTTTCGG	NA	NA	0.715452938074	0	0,0,12,2	1	0	0	2.51111329058	0	2	NA	NA	NA	NA	0	NA	NA	1,0,35,12	1	1	0	3.42061528938	0	2	TTTTTTTTTTTTTTCGG,TTTTTTTTTTTTTTCGG	NA	NA	0.0210534091978	0	NA	NA	3,0,54,33	1	1	0	1.63603780709	0
chr13_ref_v2	916546	0	GAAA,G	1	1	2,2,339,405	1	1	0	2	G,G	NA	NA	0.698509123701	0	1,0,23,47	1	1	0	1.77160952302	0	2	G,G	NA	NA	0.014184634992	0	NA	NA	0,0,201,205	1	1	0	1.34985745109	0	2	G,G	NA	NA	0.0	0	NA	NA	0,1,274,313	1	1	0	0.588356756487	0
chr13_ref_v2	917868	0	T,C	0	0	0,0,0,0	0	0	1	2	NA	NA	NA	NA	0	0,0,0,0	0	0	1	0.0	0	2	NA	NA	NA	NA	0	NA	NA	0,0,0,0	0	0	1	0.0	0	2	NA	NA	NA	NA	0	NA	NA	0,0,0,0	0	0	1	0.0	0
chr13_ref_v2	917930	0	G,A	0	0	0,0,0,0	0	0	1	2	NA	NA	NA	NA	0	0,0,0,0	0	0	1	0.0	0	2	NA	NA	NA	NA	0	NA	NA	0,0,0,0	0	0	1	0.0	0	2	NA	NA	NA	NA	0	NA	NA	0,0,0,0	0	0	1	0.0	0
chr13_ref_v2	917932	0	C,T	0	0	0,0,0,0	0	0	1	2	NA	NA	NA	NA	0	0,0,0,0	0	0	1	0.0	0	2	NA	NA	NA	NA	0	NA	NA	0,0,0,0	0	0	1	0.0	0	2	NA	NA	NA	NA	0	NA	NA	0,0,0,0	0	0	1	0.0	0
chr13_ref_v2	919416	0	A,ATCAC	1	0	0,0,0,0	0	0	1	2	NA	NA	NA	NA	0	0,0,0,0	0	0	1	0.0	0	2	NA	NA	NA	NA	0	NA	NA	0,0,0,0	0	0	1	0.0	0	2	NA	NA	NA	NA	0	NA	NA	0,0,1,1	1	0	1	0.0	0
chr13_ref_v2	919420	0	C,CAGTTTGCACTCCCACCAGG	0	0	0,0,0,0	0	0	1	2	NA	NA	NA	NA	0	0,0,0,0	0	0	1	0.0	0	2	NA	NA	NA	NA	0	NA	NA	0,0,0,0	0	0	1	0.0	0	2	NA	NA	NA	NA	0	NA	NA	0,0,1,1	1	0	1	0.0	0
chr13_ref_v2	919422	0	A,T	0	0	0,0,0,0	0	0	1	2	NA	NA	NA	NA	0	0,0,0,0	0	0	1	0.0	0	2	NA	NA	NA	NA	0	NA	NA	0,0,0,0	0	0	1	0.0	0	2	NA	NA	NA	NA	0	NA	NA	0,0,0,1	0	0	1	0.0	0
chr13_ref_v2	920402	0	A,C	0	0	0,0,0,0	0	0	1	2	NA	NA	NA	NA	0	0,0,0,0	0	0	1	0.0	0	2	NA	NA	NA	NA	0	NA	NA	0,0,0,0	0	0	1	0.0	0	2	NA	NA	NA	NA	0	NA	NA	0,0,0,0	0	0	1	0.0	0
[truncated: 416 more rows]
[truncated: 22 more columns]
