# Supplementary material for: Muver, a computational framework for accurately calling accumulated mutations
Source: BMC Genomics. 2018 May 9;19:345. doi: 10.1186/s12864-018-4753-3 (PMC5944071; doi:10.1186/s12864-018-4753-3)
Supplement: Supplementary file 2 — Results Files. Zip file containing VCF and TXT formatted muver results for all yeast data sets analyzed. (ZIP 10697 kb) [file 12864_2018_4753_MOESM2_ESM.zip › t0TAK142_pol3LM.mutations.vcf]

##INFO=<ID=IntersectsRepeat,Number=0,Type=Flag,Description="Intersects with repeat">
##INFO=<ID=RepeatCorrectionApplied,Number=0,Type=Flag,Description="Repeat correction applied">
##FILTER=<ID=ExcRegion,Description="Intersects with excluded region">
##FORMAT=<ID=SAC,Number=.,Type=Integer,Description="Strand allele counts">
##FORMAT=<ID=ACF,Number=0,Type=Flag,Description="Allele count flag">
##FORMAT=<ID=DF,Number=0,Type=Flag,Description="Depth flag">
##FORMAT=<ID=PD,Number=1,Type=Integer,Description="Ploidy, specified by user">
##FORMAT=<ID=GT,Number=1,Type=String,Description="Genotype">
##FORMAT=<ID=SGT,Number=1,Type=String,Description="Subclonal genotype">
##FORMAT=<ID=SF,Number=1,Type=Float,Description="Subclonal frequency">
##FORMAT=<ID=SV,Number=0,Type=Flag,Description="Subclonal valid flag">
##FORMAT=<ID=RD,Number=0,Type=Flag,Description="Read difference flag">
##FORMAT=<ID=MT,Number=.,Type=String,Description="Called mutations">
##FORMAT=<ID=PAC,Number=.,Type=String,Description="Called PAC flags">
#CHROM	POS	ID	REF	ALT	QUAL	FILTER	INFO	FORMAT	TAK142	TAK76	TAK130	TAK131	TAK132
chr1_ref_v2	405	.	A	G	.	ExcRegion	IntersectsRepeat=0;RepeatCorrectionApplied=0	SAC:ACF:DF:PD:GT:SGT:SF:SV:SIG:MT:PAC	374,481,0,0:1:1:2:./.:./.:.:0	20,25,0,0:1:1:2:./.:./.:.:0:0:.:.	269,341,0,1:1:1:2:./.:./.:.:0:0:.:.	191,252,100,221:1:1:2:./.:./.:.:0:1:.:.	217,335,0,2:1:1:2:./.:./.:.:0:0:.:.
chr1_ref_v2	6736	.	C	CAAA	.	PASS	IntersectsRepeat=1;RepeatCorrectionApplied=1	SAC:ACF:DF:PD:GT:SGT:SF:SV:SIG:MT:PAC	5,2,64,138:1:1:2:1/1:0/1:0.125:0	2,0,9,20:1:1:2:1/1:0/1:0.25:0:0:.:.	2,1,38,66:1:1:2:1/1:./.:.:0:0:.:.	2,2,36,113:1:1:2:1/1:./.:.:0:0:.:.	5,2,26,87:1:1:2:1/1:0/1:0.125:0:0:.:.
chr1_ref_v2	12054	.	T	G	.	PASS	IntersectsRepeat=0;RepeatCorrectionApplied=0	SAC:ACF:DF:PD:GT:SGT:SF:SV:SIG:MT:PAC	111,41,9,0:1:1:2:0/0:0/1:0.125:0	4,1,1,0:1:1:2:./.:./.:.:0:0:.:.	21,18,3,0:1:1:2:0/0:0/1:0.25:0:0:.:.	29,26,23,0:1:1:2:0/0:0/1:0.5:0:0:.:.	24,25,5,0:1:1:2:0/0:0/1:0.25:0:0:.:.
chr1_ref_v2	13322	.	A	AAGTGAAAGTACCGGTCCATGGTTC	.	PASS	IntersectsRepeat=0;RepeatCorrectionApplied=0	SAC:ACF:DF:PD:GT:SGT:SF:SV:SIG:MT:PAC	513,499,84,0:1:1:2:0/0:0/1:0.125:0	38,20,3,0:1:1:2:0/0:0/1:0.125:0:0:.:.	363,296,39,0:1:1:2:0/0:0/1:0.125:0:0:.:.	478,463,96,0:1:1:2:0/0:0/1:0.25:0:0:.:.	346,323,51,0:1:1:2:0/0:0/1:0.125:0:0:.:.
chr1_ref_v2	13385	.	G	GAC	.	PASS	IntersectsRepeat=0;RepeatCorrectionApplied=0	SAC:ACF:DF:PD:GT:SGT:SF:SV:SIG:MT:PAC	424,441,375,18:1:1:2:0/1:0/0:0.25:0	36,22,9,1:1:1:2:0/0:0/1:0.25:0:0:.:.	327,278,262,11:1:1:2:0/1:0/0:0.25:0:0:.:.	436,375,387,20:1:1:2:0/1:0/0:0.25:0:0:.:.	296,252,288,14:1:1:2:0/1:0/0:0.25:0:0:.:.
chr1_ref_v2	13413	.	G	A	.	PASS	IntersectsRepeat=0;RepeatCorrectionApplied=0	SAC:ACF:DF:PD:GT:SGT:SF:SV:SIG:MT:PAC	398,417,405,24:1:1:2:0/1:0/0:0.25:0	35,21,11,2:1:1:2:0/1:0/0:0.5:0:0:.:.	321,315,269,15:1:1:2:0/1:0/0:0.5:0:0:.:.	456,427,408,23:1:1:2:0/1:0/0:0.25:0:0:.:.	308,296,295,17:1:1:2:0/1:0/0:0.25:0:0:.:.
chr1_ref_v2	13420	.	A	G	.	PASS	IntersectsRepeat=1;RepeatCorrectionApplied=0	SAC:ACF:DF:PD:GT:SGT:SF:SV:SIG:MT:PAC	401,430,402,28:1:1:2:0/1:0/0:0.25:0	36,22,10,4:1:1:2:0/1:0/0:0.5:0:0:.:.	312,326,269,24:1:1:2:0/1:0/0:0.25:0:0:.:.	463,445,403,27:1:1:2:0/1:0/0:0.25:0:0:.:.	316,309,289,20:1:1:2:0/1:0/0:0.25:0:0:.:.
chr1_ref_v2	13442	.	A	C	.	PASS	IntersectsRepeat=0;RepeatCorrectionApplied=0	SAC:ACF:DF:PD:GT:SGT:SF:SV:SIG:MT:PAC	432,478,429,65:1:1:2:0/1:0/0:0.25:0	33,33,11,8:1:1:2:0/1:0/0:0.5:0:0:.:.	290,349,280,55:1:1:2:0/1:0/0:0.25:0:0:.:.	453,500,425,59:1:1:2:0/1:0/0:0.25:0:0:.:.	316,361,297,56:1:1:2:0/1:0/0:0.25:0:0:.:.
chr1_ref_v2	13616	.	G	T	.	PASS	IntersectsRepeat=0;RepeatCorrectionApplied=0	SAC:ACF:DF:PD:GT:SGT:SF:SV:SIG:MT:PAC	270,396,78,409:1:1:2:0/1:0/0:0.125:0	13,48,6,14:1:1:2:0/1:0/0:0.5:0:0:.:.	128,253,27,253:1:1:2:0/1:0/0:0.125:0:0:.:.	188,420,53,439:1:1:2:0/1:0/0:0.125:0:0:.:.	120,266,24,278:1:1:2:0/1:0/0:0.125:0:0:.:.
chr1_ref_v2	13654	.	G	A	.	PASS	IntersectsRepeat=0;RepeatCorrectionApplied=0	SAC:ACF:DF:PD:GT:SGT:SF:SV:SIG:MT:PAC	223,401,55,383:1:1:2:0/1:0/0:0.125:0	7,34,2,12:1:1:2:0/1:0/0:0.5:0:0:.:.	117,224,20,224:1:1:2:0/1:0/0:0.125:0:0:.:.	174,374,37,368:1:1:2:0/1:0/0:0.125:0:0:.:.	120,222,14,240:1:1:2:0/1:0/0:0.125:0:0:.:.
chr1_ref_v2	13807	.	T	G	.	PASS	IntersectsRepeat=0;RepeatCorrectionApplied=0	SAC:ACF:DF:PD:GT:SGT:SF:SV:SIG:MT:PAC	124,227,0,14:1:1:2:0/0:0/1:0.125:0	9,8,0,3:1:1:2:0/0:0/1:0.5:0:0:.:.	42,104,0,3:1:1:2:0/0:./.:.:0:0:.:.	74,169,0,9:1:1:2:0/0:0/1:0.125:0:0:.:.	58,104,0,3:1:1:2:0/0:./.:.:0:0:.:.
chr1_ref_v2	16264	.	A	T	.	PASS	IntersectsRepeat=1;RepeatCorrectionApplied=0	SAC:ACF:DF:PD:GT:SGT:SF:SV:SIG:MT:PAC	251,259,1,37:1:1:2:0/0:0/1:0.125:0	12,17,0,3:1:1:2:0/0:0/1:0.25:0:0:.:.	119,130,0,55:1:1:2:0/0:0/1:0.5:0:0:.:.	183,219,0,44:1:1:2:0/0:0/1:0.25:0:0:.:.	136,156,0,36:1:1:2:0/0:0/1:0.25:0:0:.:.
chr1_ref_v2	18413	.	G	C	.	PASS	IntersectsRepeat=1;RepeatCorrectionApplied=0	SAC:ACF:DF:PD:GT:SGT:SF:SV:SIG:MT:PAC	10,2,89,0:1:1:2:1/1:0/1:0.25:0	0,1,4,0:1:1:2:./.:./.:.:0:0:.:.	4,1,89,1:1:1:2:1/1:0/1:0.125:0:0:.:.	7,3,96,1:1:1:2:1/1:0/1:0.25:0:0:.:.	1,1,99,1:1:1:2:1/1:./.:.:0:0:.:.
chr1_ref_v2	18425	.	C	T	.	PASS	IntersectsRepeat=0;RepeatCorrectionApplied=0	SAC:ACF:DF:PD:GT:SGT:SF:SV:SIG:MT:PAC	8,2,66,3:1:1:2:1/1:0/1:0.25:0	0,1,6,1:1:1:2:./.:./.:.:0:0:.:.	4,1,73,3:1:1:2:1/1:0/1:0.125:0:0:.:.	7,3,71,3:1:1:2:1/1:0/1:0.25:0:0:.:.	1,1,87,4:1:1:2:1/1:./.:.:0:0:.:.
chr1_ref_v2	19969	.	G	C	.	PASS	IntersectsRepeat=0;RepeatCorrectionApplied=0	SAC:ACF:DF:PD:GT:SGT:SF:SV:SIG:MT:PAC	1,0,0,0:0:1:2:./.:./.:.:0	0,0,0,0:0:1:2:./.:./.:.:0:0:.:.	1,0,1,0:1:1:2:./.:./.:.:0:0:.:.	0,0,1,1:1:1:2:./.:./.:.:0:0:.:.	0,0,0,0:0:1:2:./.:./.:.:0:0:.:.
chr1_ref_v2	19974	.	C	T	.	PASS	IntersectsRepeat=1;RepeatCorrectionApplied=0	SAC:ACF:DF:PD:GT:SGT:SF:SV:SIG:MT:PAC	1,0,0,0:0:1:2:./.:./.:.:0	0,0,0,0:0:1:2:./.:./.:.:0:0:.:.	1,0,1,0:1:1:2:./.:./.:.:0:0:.:.	0,0,1,1:1:1:2:./.:./.:.:0:0:.:.	0,0,0,0:0:1:2:./.:./.:.:0:0:.:.
chr1_ref_v2	21543	.	A	T	.	PASS	IntersectsRepeat=0;RepeatCorrectionApplied=0	SAC:ACF:DF:PD:GT:SGT:SF:SV:SIG:MT:PAC	0,1,0,40:1:1:2:1/1:./.:.:0	0,0,0,0:0:1:2:./.:./.:.:0:0:.:.	0,0,0,54:0:1:2:1/1:./.:.:0:0:.:.	0,0,0,63:0:1:2:1/1:./.:.:0:0:.:.	0,0,0,54:0:1:2:1/1:./.:.:0:0:.:.
chr1_ref_v2	26811	.	T	C	.	ExcRegion	IntersectsRepeat=0;RepeatCorrectionApplied=0	SAC:ACF:DF:PD:GT:SGT:SF:SV:SIG:MT:PAC	0,0,7,0:0:1:2:./.:./.:.:0	0,0,1,0:0:1:2:./.:./.:.:0:0:.:.	0,0,3,0:0:1:2:./.:./.:.:0:0:.:.	0,0,3,2:1:1:2:./.:./.:.:0:0:.:.	0,0,1,0:0:1:2:./.:./.:.:0:0:.:.
chr1_ref_v2	26817	.	T	G	.	ExcRegion	IntersectsRepeat=1;RepeatCorrectionApplied=0	SAC:ACF:DF:PD:GT:SGT:SF:SV:SIG:MT:PAC	0,0,28,0:0:1:2:./.:./.:.:0	0,0,1,0:0:1:2:./.:./.:.:0:0:.:.	0,0,19,0:0:1:2:./.:./.:.:0:0:.:.	0,0,24,1:1:1:2:./.:./.:.:0:0:.:.	0,0,20,1:1:1:2:./.:./.:.:0:0:.:.
chr1_ref_v2	26838	.	T	C	.	ExcRegion	IntersectsRepeat=0;RepeatCorrectionApplied=0	SAC:ACF:DF:PD:GT:SGT:SF:SV:SIG:MT:PAC	0,0,103,3:1:1:2:./.:./.:.:0	0,0,8,0:0:1:2:./.:./.:.:0:0:.:.	0,0,60,0:0:1:2:./.:./.:.:0:0:.:.	0,0,72,1:1:1:2:./.:./.:.:0:0:.:.	0,0,52,2:1:1:2:./.:./.:.:0:0:.:.
chr1_ref_v2	26844	.	C	T	.	ExcRegion	IntersectsRepeat=0;RepeatCorrectionApplied=0	SAC:ACF:DF:PD:GT:SGT:SF:SV:SIG:MT:PAC	0,0,122,3:1:1:2:./.:./.:.:0	0,0,9,0:0:1:2:./.:./.:.:0:0:.:.	0,0,69,0:0:1:2:./.:./.:.:0:0:.:.	0,0,99,2:1:1:2:./.:./.:.:0:0:.:.	0,0,68,3:1:1:2:./.:./.:.:0:0:.:.
chr1_ref_v2	29141	.	A	G	.	PASS	IntersectsRepeat=1;RepeatCorrectionApplied=0	SAC:ACF:DF:PD:GT:SGT:SF:SV:SIG:MT:PAC	314,247,0,0:1:1:2:0/0:./.:.:0	33,36,0,0:1:1:2:0/0:./.:.:0:0:.:.	182,97,0,0:1:1:2:0/0:./.:.:0:0:.:.	230,181,0,0:1:1:2:0/0:./.:.:0:0:.:.	80,60,101,66:1:1:2:0/1:1/1:0.125:0:1:g.29141A>G:0
chr1_ref_v2	30834	.	CAT	C	.	PASS	IntersectsRepeat=1;RepeatCorrectionApplied=1	SAC:ACF:DF:PD:GT:SGT:SF:SV:SIG:MT:PAC	99,103,37,31:1:1:2:0/0:0/1:0.25:0	24,15,6,7:1:1:2:0/0:0/1:0.25:0:0:.:.	43,55,11,18:1:1:2:0/0:0/1:0.125:0:0:.:.	64,88,21,24:1:1:2:0/0:0/1:0.25:0:0:.:.	58,52,13,18:1:1:2:0/0:0/1:0.125:0:0:.:.
chr1_ref_v2	34825	.	G	GA	.	PASS	IntersectsRepeat=1;RepeatCorrectionApplied=1	SAC:ACF:DF:PD:GT:SGT:SF:SV:SIG:MT:PAC	137,143,12,28:1:1:2:0/0:0/1:0.125:0	14,18,2,1:1:1:2:0/0:./.:.:0:0:.:.	82,46,11,10:1:1:2:0/0:0/1:0.125:0:0:.:.	136,74,8,10:1:1:2:0/0:./.:.:0:0:.:.	92,53,10,10:1:1:2:0/0:0/1:0.125:0:0:.:.
chr1_ref_v2	45346	.	CT	C	.	PASS	IntersectsRepeat=1;RepeatCorrectionApplied=1	SAC:ACF:DF:PD:GT:SGT:SF:SV:SIG:MT:PAC	141,154,31,49:1:1:2:0/0:0/1:0.125:0	13,8,2,0:1:1:2:0/0:./.:.:0:0:.:.	58,56,9,14:1:1:2:0/0:./.:.:0:0:.:.	90,108,6,31:1:1:2:0/0:./.:.:0:0:.:.	57,78,7,28:1:1:2:0/0:0/1:0.125:0:0:.:.
chr1_ref_v2	49755	.	A	G	.	PASS	IntersectsRepeat=1;RepeatCorrectionApplied=0	SAC:ACF:DF:PD:GT:SGT:SF:SV:SIG:MT:PAC	449,330,0,0:1:1:2:0/0:./.:.:0	41,30,0,0:1:1:2:0/0:./.:.:0:0:.:.	245,168,0,0:1:1:2:0/0:./.:.:0:0:.:.	322,269,0,1:1:1:2:0/0:./.:.:0:0:.:.	138,97,126,81:1:1:2:0/1:0/0:0.125:0:1:g.49755A>G:0
chr1_ref_v2	51642	.	T	G	.	PASS	IntersectsRepeat=0;RepeatCorrectionApplied=0	SAC:ACF:DF:PD:GT:SGT:SF:SV:SIG:MT:PAC	64,247,73,0:1:1:2:0/0:0/1:0.5:0	5,29,6,0:1:1:2:0/0:0/1:0.25:0:0:.:.	28,125,29,1:1:1:2:0/0:0/1:0.25:0:0:.:.	39,190,63,0:1:1:2:0/0:0/1:0.5:0:0:.:.	32,117,34,0:1:1:2:0/0:0/1:0.5:0:0:.:.
chr1_ref_v2	69540	.	CT	C	.	PASS	IntersectsRepeat=1;RepeatCorrectionApplied=1	SAC:ACF:DF:PD:GT:SGT:SF:SV:SIG:MT:PAC	179,133,21,32:1:1:2:0/0:./.:.:0	11,10,1,3:1:1:2:0/0:./.:.:0:0:.:.	104,56,10,11:1:1:2:0/0:./.:.:0:0:.:.	146,112,4,20:1:1:2:0/0:./.:.:0:0:.:.	90,77,3,17:1:1:2:0/0:./.:.:0:0:.:.
chr1_ref_v2	70618	.	G	GAA	.	PASS	IntersectsRepeat=1;RepeatCorrectionApplied=1	SAC:ACF:DF:PD:GT:SGT:SF:SV:SIG:MT:PAC	6,1,35,16:1:1:2:1/1:0/1:0.25:0	0,1,3,6:1:0:2:./.:./.:.:0:0:.:.	2,0,9,8:1:0:2:./.:./.:.:0:0:.:.	1,1,16,17:1:1:2:1/1:./.:.:0:0:.:.	2,1,9,4:1:0:2:./.:./.:.:0:0:.:.
chr1_ref_v2	74711	.	AT	A	.	PASS	IntersectsRepeat=1;RepeatCorrectionApplied=1	SAC:ACF:DF:PD:GT:SGT:SF:SV:SIG:MT:PAC	203,185,20,26:1:1:2:0/0:./.:.:0	22,14,5,2:1:1:2:0/0:0/1:0.125:0:0:.:.	96,74,3,10:1:1:2:0/0:./.:.:0:0:.:.	131,126,14,15:1:1:2:0/0:./.:.:0:0:.:.	90,74,17,9:1:1:2:0/0:./.:.:0:0:.:.
chr1_ref_v2	92314	.	CT	C	.	PASS	IntersectsRepeat=1;RepeatCorrectionApplied=1	SAC:ACF:DF:PD:GT:SGT:SF:SV:SIG:MT:PAC	214,231,23,21:1:1:2:0/0:0/1:0.125:0	33,28,4,2:1:1:2:0/0:0/1:0.125:0:0:.:.	138,134,18,17:1:1:2:0/0:0/1:0.125:0:0:.:.	191,219,11,22:1:1:2:0/0:0/1:0.125:0:0:.:.	135,127,14,20:1:1:2:0/0:0/1:0.125:0:0:.:.
chr1_ref_v2	99719	.	A	AT	.	PASS	IntersectsRepeat=1;RepeatCorrectionApplied=1	SAC:ACF:DF:PD:GT:SGT:SF:SV:SIG:MT:PAC	29,174,19,17:1:1:2:0/0:0/1:0.125:0	2,15,1,1:1:0:2:./.:./.:.:0:0:.:.	8,79,10,5:1:1:2:0/0:0/1:0.125:0:0:.:.	6,129,26,8:1:1:2:0/0:0/1:0.25:0:0:.:.	4,82,14,6:1:1:2:0/0:0/1:0.25:0:0:.:.
chr1_ref_v2	100993	.	C	CAA	.	PASS	IntersectsRepeat=1;RepeatCorrectionApplied=1	SAC:ACF:DF:PD:GT:SGT:SF:SV:SIG:MT:PAC	9,17,24,41:1:1:2:0/1:1/1:0.5:0	2,1,5,12:1:1:2:1/1:0/1:0.25:0:0:.:.	5,3,11,41:1:1:2:1/1:0/1:0.25:0:0:.:.	2,3,13,57:1:1:2:1/1:0/1:0.125:0:0:.:.	5,7,3,38:1:1:2:1/1:0/1:0.5:0:0:.:.
chr1_ref_v2	101162	.	TA	T	.	PASS	IntersectsRepeat=1;RepeatCorrectionApplied=1	SAC:ACF:DF:PD:GT:SGT:SF:SV:SIG:MT:PAC	214,174,15,16:1:1:2:0/0:./.:.:0	28,22,2,1:1:1:2:0/0:./.:.:0:0:.:.	72,116,10,15:1:1:2:0/0:0/1:0.125:0:0:.:.	137,144,9,10:1:1:2:0/0:./.:.:0:0:.:.	67,112,11,9:1:1:2:0/0:./.:.:0:0:.:.
chr1_ref_v2	125910	.	A	C	.	PASS	IntersectsRepeat=0;RepeatCorrectionApplied=0	SAC:ACF:DF:PD:GT:SGT:SF:SV:SIG:MT:PAC	373,227,0,57:1:1:2:0/0:0/1:0.125:0	30,24,0,3:1:1:2:0/0:0/1:0.125:0:0:.:.	224,64,0,64:1:1:2:0/0:0/1:0.5:0:0:.:.	305,85,0,85:1:1:2:0/0:0/1:0.5:0:0:.:.	229,72,0,79:1:1:2:0/0:0/1:0.5:0:0:.:.
chr1_ref_v2	126592	.	C	CT,CTT	.	PASS	IntersectsRepeat=1;RepeatCorrectionApplied=1	SAC:ACF:DF:PD:GT:SGT:SF:SV:SIG:MT:PAC	8,7,27,27,148,167:1:1:2:2/2:0/2:0.125:0	1,1,3,4,15,11:1:1:2:2/2:0/2:0.125:0:0:.:.	2,8,10,16,68,82:1:1:2:2/2:0/2:0.125:0:0:.:.	2,4,13,27,85,107:1:1:2:2/2:1/2:0.25:0:0:.:.	1,1,11,18,56,86:1:1:2:2/2:./.:.:0:0:.:.
chr1_ref_v2	127815	.	AT	A	.	PASS	IntersectsRepeat=1;RepeatCorrectionApplied=1	SAC:ACF:DF:PD:GT:SGT:SF:SV:SIG:MT:PAC	153,143,11,16:1:1:2:0/0:./.:.:0	25,17,2,2:1:1:2:0/0:./.:.:0:0:.:.	70,67,9,6:1:1:2:0/0:./.:.:0:0:.:.	129,105,5,12:1:1:2:0/0:./.:.:0:0:.:.	68,68,19,10:1:1:2:0/0:0/1:0.125:0:0:.:.
chr1_ref_v2	131365	.	A	G	.	PASS	IntersectsRepeat=0;RepeatCorrectionApplied=0	SAC:ACF:DF:PD:GT:SGT:SF:SV:SIG:MT:PAC	368,413,0,0:1:1:2:0/0:./.:.:0	11,9,12,11:1:1:2:0/1:1/1:0.125:0:1:g.131365A>G:0	111,104,100,81:1:1:2:0/1:0/0:0.125:0:1:g.131365A>G:0	324,306,0,0:1:1:2:0/0:./.:.:0:0:.:.	226,213,0,0:1:1:2:0/0:./.:.:0:0:.:.
chr1_ref_v2	140742	.	T	A	.	PASS	IntersectsRepeat=0;RepeatCorrectionApplied=0	SAC:ACF:DF:PD:GT:SGT:SF:SV:SIG:MT:PAC	0,0,3,0:0:1:2:./.:./.:.:0	0,0,0,0:0:1:2:./.:./.:.:0:0:.:.	0,0,0,0:0:1:2:./.:./.:.:0:0:.:.	0,0,0,0:0:1:2:./.:./.:.:0:0:.:.	0,0,0,0:0:1:2:./.:./.:.:0:0:.:.
chr1_ref_v2	151817	.	C	CT	.	PASS	IntersectsRepeat=1;RepeatCorrectionApplied=1	SAC:ACF:DF:PD:GT:SGT:SF:SV:SIG:MT:PAC	119,89,44,35:1:1:2:0/0:0/1:0.5:1	15,10,7,0:1:1:2:0/0:0/1:0.5:0:0:.:.	42,35,12,4:1:1:2:0/0:0/1:0.25:0:0:.:.	78,64,27,19:1:1:2:0/0:0/1:0.5:1:0:.:.	48,40,14,13:1:1:2:0/0:0/1:0.5:0:0:.:.
chr1_ref_v2	191067	.	A	ATCG	.	PASS	IntersectsRepeat=1;RepeatCorrectionApplied=1	SAC:ACF:DF:PD:GT:SGT:SF:SV:SIG:MT:PAC	0,0,222,117:1:1:2:1/1:./.:.:0	1,1,8,3:1:0:2:./.:./.:.:0:1:.:.	1,1,140,67:1:1:2:1/1:./.:.:0:0:.:.	0,0,254,137:1:1:2:1/1:./.:.:0:0:.:.	0,0,135,113:1:1:2:1/1:./.:.:0:0:.:.
chr1_ref_v2	193731	.	T	TATG	.	PASS	IntersectsRepeat=1;RepeatCorrectionApplied=1	SAC:ACF:DF:PD:GT:SGT:SF:SV:SIG:MT:PAC	3,3,371,212:1:1:2:1/1:./.:.:0	1,0,35,30:1:1:2:1/1:./.:.:0:0:.:.	1,0,172,101:1:1:2:1/1:./.:.:0:0:.:.	0,0,320,168:1:1:2:1/1:./.:.:0:0:.:.	0,1,201,120:1:1:2:1/1:./.:.:0:0:.:.
chr1_ref_v2	198259	.	C	A	.	PASS	IntersectsRepeat=1;RepeatCorrectionApplied=0	SAC:ACF:DF:PD:GT:SGT:SF:SV:SIG:MT:PAC	14,3,109,249:1:1:2:1/1:0/1:0.125:0	1,2,11,31:1:1:2:1/1:0/1:0.125:0:0:.:.	9,3,77,92:1:1:2:1/1:0/1:0.125:0:0:.:.	14,4,75,154:1:1:2:1/1:0/1:0.125:1:0:.:.	15,4,88,116:1:1:2:1/1:0/1:0.125:1:0:.:.
chr1_ref_v2	198268	.	C	T	.	PASS	IntersectsRepeat=1;RepeatCorrectionApplied=0	SAC:ACF:DF:PD:GT:SGT:SF:SV:SIG:MT:PAC	22,4,95,229:1:1:2:1/1:0/1:0.125:0	1,2,10,29:1:1:2:1/1:0/1:0.125:0:0:.:.	17,5,73,84:1:1:2:1/1:0/1:0.25:1:0:.:.	24,7,59,138:1:1:2:1/1:0/1:0.25:1:0:.:.	22,6,75,110:1:1:2:1/1:0/1:0.25:1:0:.:.
chr1_ref_v2	198273	.	G	A	.	PASS	IntersectsRepeat=0;RepeatCorrectionApplied=0	SAC:ACF:DF:PD:GT:SGT:SF:SV:SIG:MT:PAC	23,4,82,227:1:1:2:1/1:0/1:0.125:0	1,2,9,27:1:1:2:1/1:0/1:0.125:0:0:.:.	23,8,66,79:1:1:2:1/1:0/1:0.25:1:0:.:.	31,8,56,133:1:1:2:1/1:0/1:0.25:0:0:.:.	27,9,74,101:1:1:2:1/1:0/1:0.25:1:0:.:.
chr1_ref_v2	198293	.	G	A	.	PASS	IntersectsRepeat=0;RepeatCorrectionApplied=0	SAC:ACF:DF:PD:GT:SGT:SF:SV:SIG:MT:PAC	51,26,40,191:1:1:2:0/1:1/1:0.5:0	0,11,4,26:1:1:2:1/1:0/1:0.5:0:0:.:.	78,26,45,89:1:1:2:0/1:1/1:0.125:0:0:.:.	109,23,30,151:1:1:2:0/1:1/1:0.125:0:0:.:.	78,24,54,89:1:1:2:0/1:1/1:0.125:0:0:.:.
chr1_ref_v2	198300	.	A	G	.	PASS	IntersectsRepeat=1;RepeatCorrectionApplied=0	SAC:ACF:DF:PD:GT:SGT:SF:SV:SIG:MT:PAC	56,29,34,214:1:1:2:0/1:1/1:0.5:0	0,10,3,30:1:1:2:1/1:0/1:0.5:0:0:.:.	68,32,38,124:1:1:2:0/1:1/1:0.25:0:0:.:.	106,24,25,199:1:1:2:0/1:1/1:0.25:0:0:.:.	76,26,48,126:1:1:2:0/1:1/1:0.25:0:0:.:.
chr1_ref_v2	198329	.	T	TTGAATTAAAGTTTGAAATA,TTGAATTAAGGTTTGGAATA	.	PASS	IntersectsRepeat=0;RepeatCorrectionApplied=0	SAC:ACF:DF:PD:GT:SGT:SF:SV:SIG:MT:PAC	0,0,155,50,4,148:1:1:2:1/2:1/1:0.125:0	0,0,4,6,0,18:1:1:2:1/2:2/2:0.25:0:0:.:.	0,0,88,53,5,79:1:1:2:1/2:1/1:0.25:0:0:.:.	0,0,127,48,6,125:1:1:2:1/2:1/1:0.125:0:0:.:.	0,0,97,28,8,77:1:1:2:1/2:1/1:0.25:0:0:.:.
chr1_ref_v2	198379	.	C	CG	.	PASS	IntersectsRepeat=1;RepeatCorrectionApplied=0	SAC:ACF:DF:PD:GT:SGT:SF:SV:SIG:MT:PAC	0,0,297,179:1:1:2:1/1:./.:.:0	0,0,29,15:1:1:2:1/1:./.:.:0:0:.:.	0,0,163,101:1:1:2:1/1:./.:.:0:0:.:.	0,0,201,147:1:1:2:1/1:./.:.:0:0:.:.	1,0,166,103:1:1:2:1/1:./.:.:0:0:.:.
chr1_ref_v2	198380	.	A	AG	.	PASS	IntersectsRepeat=1;RepeatCorrectionApplied=0	SAC:ACF:DF:PD:GT:SGT:SF:SV:SIG:MT:PAC	1,0,300,183:1:1:2:1/1:./.:.:0	0,0,30,15:1:1:2:1/1:./.:.:0:0:.:.	0,0,169,102:1:1:2:1/1:./.:.:0:0:.:.	0,0,202,154:1:1:2:1/1:./.:.:0:0:.:.	0,0,170,106:1:1:2:1/1:./.:.:0:0:.:.
chr1_ref_v2	198585	.	A	AAAAATGCGTAAAAAGAAAGAAGACGTC	.	PASS	IntersectsRepeat=0;RepeatCorrectionApplied=0	SAC:ACF:DF:PD:GT:SGT:SF:SV:SIG:MT:PAC	0,0,194,244:1:1:2:1/1:./.:.:0	0,0,11,17:1:1:2:1/1:./.:.:0:0:.:.	0,0,133,135:1:1:2:1/1:./.:.:0:0:.:.	0,0,181,138:1:1:2:1/1:./.:.:0:0:.:.	0,0,128,132:1:1:2:1/1:./.:.:0:0:.:.
chr1_ref_v2	198636	.	C	T	.	PASS	IntersectsRepeat=0;RepeatCorrectionApplied=0	SAC:ACF:DF:PD:GT:SGT:SF:SV:SIG:MT:PAC	0,1,42,285:1:1:2:1/1:./.:.:0	0,0,1,27:1:1:2:1/1:./.:.:0:0:.:.	0,0,50,153:1:1:2:1/1:./.:.:0:0:.:.	0,0,43,213:1:1:2:1/1:./.:.:0:0:.:.	0,0,33,156:1:1:2:1/1:./.:.:0:0:.:.
chr1_ref_v2	198637	.	A	ATCCTTGAATAACGAACTTT	.	PASS	IntersectsRepeat=0;RepeatCorrectionApplied=0	SAC:ACF:DF:PD:GT:SGT:SF:SV:SIG:MT:PAC	0,0,54,317:1:1:2:1/1:./.:.:0	0,0,2,33:1:1:2:1/1:./.:.:0:0:.:.	0,0,65,169:1:1:2:1/1:./.:.:0:0:.:.	0,0,58,230:1:1:2:1/1:./.:.:0:0:.:.	0,0,42,170:1:1:2:1/1:./.:.:0:0:.:.
chr1_ref_v2	198643	.	T	TCAA	.	PASS	IntersectsRepeat=1;RepeatCorrectionApplied=0	SAC:ACF:DF:PD:GT:SGT:SF:SV:SIG:MT:PAC	0,0,28,287:1:1:2:1/1:./.:.:0	0,0,2,26:1:1:2:1/1:./.:.:0:0:.:.	0,0,33,148:1:1:2:1/1:./.:.:0:0:.:.	0,0,22,222:1:1:2:1/1:./.:.:0:0:.:.	0,0,24,155:1:1:2:1/1:./.:.:0:0:.:.
chr1_ref_v2	198644	.	T	TGTTTTA	.	PASS	IntersectsRepeat=1;RepeatCorrectionApplied=0	SAC:ACF:DF:PD:GT:SGT:SF:SV:SIG:MT:PAC	0,0,26,274:1:1:2:1/1:./.:.:0	0,0,2,26:1:1:2:1/1:./.:.:0:0:.:.	0,0,28,142:1:1:2:1/1:./.:.:0:0:.:.	0,0,17,216:1:1:2:1/1:./.:.:0:0:.:.	0,0,24,151:1:1:2:1/1:./.:.:0:0:.:.
chr1_ref_v2	198649	.	A	C	.	PASS	IntersectsRepeat=0;RepeatCorrectionApplied=0	SAC:ACF:DF:PD:GT:SGT:SF:SV:SIG:MT:PAC	0,0,42,230:1:1:2:1/1:./.:.:0	0,0,11,22:1:1:2:1/1:./.:.:0:0:.:.	0,0,41,120:1:1:2:1/1:./.:.:0:0:.:.	0,0,36,190:1:1:2:1/1:./.:.:0:0:.:.	0,0,37,139:1:1:2:1/1:./.:.:0:0:.:.
chr1_ref_v2	198651	.	C	G	.	PASS	IntersectsRepeat=0;RepeatCorrectionApplied=0	SAC:ACF:DF:PD:GT:SGT:SF:SV:SIG:MT:PAC	0,0,40,218:1:1:2:1/1:./.:.:0	0,0,10,22:1:1:2:1/1:./.:.:0:0:.:.	0,0,38,113:1:1:2:1/1:./.:.:0:0:.:.	0,0,36,181:1:1:2:1/1:./.:.:0:0:.:.	0,0,36,135:1:1:2:1/1:./.:.:0:0:.:.
chr1_ref_v2	198963	.	G	GCTTCCTCTGACGACAAGTCCGCTCCCACTTATAGTGTCCTGAGTGATTATTTATTTTTATGTGAACACCAAAAGGAATAA	.	PASS	IntersectsRepeat=0;RepeatCorrectionApplied=0	SAC:ACF:DF:PD:GT:SGT:SF:SV:SIG:MT:PAC	0,0,71,12:1:1:2:1/1:./.:.:0	0,0,4,3:1:1:2:./.:./.:.:0:0:.:.	0,0,40,6:1:1:2:1/1:./.:.:0:0:.:.	0,0,66,6:1:1:2:1/1:./.:.:0:0:.:.	0,0,43,5:1:1:2:1/1:./.:.:0:0:.:.
chr1_ref_v2	199072	.	T	TCACTTACCATATCAACCATTATGTTCAGTTAACTCACCTTTAAAGTACTGTGCACAACACCCTATTTCCATCTGATCGGTCGCTTTATCTGG	.	PASS	IntersectsRepeat=1;RepeatCorrectionApplied=0	SAC:ACF:DF:PD:GT:SGT:SF:SV:SIG:MT:PAC	0,0,45,263:1:1:2:1/1:./.:.:0	0,0,0,27:0:1:2:1/1:./.:.:0:0:.:.	0,0,31,112:1:1:2:1/1:./.:.:0:0:.:.	0,0,34,245:1:1:2:1/1:./.:.:0:0:.:.	0,1,29,133:1:1:2:1/1:./.:.:0:0:.:.
chr1_ref_v2	200788	.	T	C	.	ExcRegion	IntersectsRepeat=0;RepeatCorrectionApplied=0	SAC:ACF:DF:PD:GT:SGT:SF:SV:SIG:MT:PAC	0,0,2,0:0:1:2:./.:./.:.:0	0,0,0,0:0:1:2:./.:./.:.:0:0:.:.	0,0,1,0:0:1:2:./.:./.:.:0:0:.:.	0,0,0,0:0:1:2:./.:./.:.:0:0:.:.	0,0,0,0:0:1:2:./.:./.:.:0:0:.:.
chr1_ref_v2	200863	.	A	G	.	ExcRegion	IntersectsRepeat=0;RepeatCorrectionApplied=0	SAC:ACF:DF:PD:GT:SGT:SF:SV:SIG:MT:PAC	11,5,3,0:1:1:2:./.:./.:.:0	4,1,0,0:1:1:2:./.:./.:.:0:0:.:.	5,4,1,0:1:1:2:./.:./.:.:0:0:.:.	7,10,3,0:1:1:2:./.:./.:.:0:0:.:.	7,4,1,0:1:1:2:./.:./.:.:0:0:.:.
chr1_ref_v2	200866	.	T	C	.	ExcRegion	IntersectsRepeat=0;RepeatCorrectionApplied=0	SAC:ACF:DF:PD:GT:SGT:SF:SV:SIG:MT:PAC	11,6,3,0:1:1:2:./.:./.:.:0	4,1,0,0:1:1:2:./.:./.:.:0:0:.:.	5,5,1,0:1:1:2:./.:./.:.:0:0:.:.	7,10,3,0:1:1:2:./.:./.:.:0:0:.:.	7,5,0,0:1:1:2:./.:./.:.:0:0:.:.
chr1_ref_v2	200869	.	G	A	.	ExcRegion	IntersectsRepeat=0;RepeatCorrectionApplied=0	SAC:ACF:DF:PD:GT:SGT:SF:SV:SIG:MT:PAC	11,6,3,0:1:1:2:./.:./.:.:0	4,2,0,0:1:1:2:./.:./.:.:0:0:.:.	5,6,1,0:1:1:2:./.:./.:.:0:0:.:.	7,10,3,0:1:1:2:./.:./.:.:0:0:.:.	7,6,0,0:1:1:2:./.:./.:.:0:0:.:.
chr1_ref_v2	200878	.	T	C	.	ExcRegion	IntersectsRepeat=0;RepeatCorrectionApplied=0	SAC:ACF:DF:PD:GT:SGT:SF:SV:SIG:MT:PAC	13,12,3,0:1:1:2:./.:./.:.:0	4,4,0,0:1:1:2:./.:./.:.:0:0:.:.	5,7,1,0:1:1:2:./.:./.:.:0:0:.:.	8,10,3,0:1:1:2:./.:./.:.:0:0:.:.	8,7,0,0:1:1:2:./.:./.:.:0:0:.:.
chr1_ref_v2	200881	.	C	T	.	ExcRegion	IntersectsRepeat=0;RepeatCorrectionApplied=0	SAC:ACF:DF:PD:GT:SGT:SF:SV:SIG:MT:PAC	13,13,2,0:1:1:2:./.:./.:.:0	4,4,0,0:1:1:2:./.:./.:.:0:0:.:.	5,7,1,0:1:1:2:./.:./.:.:0:0:.:.	8,10,3,0:1:1:2:./.:./.:.:0:0:.:.	9,8,0,0:1:1:2:./.:./.:.:0:0:.:.
chr1_ref_v2	200980	.	C	T	.	ExcRegion	IntersectsRepeat=0;RepeatCorrectionApplied=0	SAC:ACF:DF:PD:GT:SGT:SF:SV:SIG:MT:PAC	0,0,2,0:0:1:2:./.:./.:.:0	0,0,0,0:0:1:2:./.:./.:.:0:0:.:.	0,0,0,0:0:1:2:./.:./.:.:0:0:.:.	0,0,0,0:0:1:2:./.:./.:.:0:0:.:.	0,0,1,0:0:1:2:./.:./.:.:0:0:.:.
chr1_ref_v2	200982	.	A	G	.	ExcRegion	IntersectsRepeat=1;RepeatCorrectionApplied=0	SAC:ACF:DF:PD:GT:SGT:SF:SV:SIG:MT:PAC	0,0,2,0:0:1:2:./.:./.:.:0	0,0,0,0:0:1:2:./.:./.:.:0:0:.:.	0,0,0,0:0:1:2:./.:./.:.:0:0:.:.	0,0,0,0:0:1:2:./.:./.:.:0:0:.:.	0,0,1,0:0:1:2:./.:./.:.:0:0:.:.
chr1_ref_v2	200998	.	A	G	.	ExcRegion	IntersectsRepeat=0;RepeatCorrectionApplied=0	SAC:ACF:DF:PD:GT:SGT:SF:SV:SIG:MT:PAC	0,0,0,0:0:1:2:./.:./.:.:0	0,0,0,0:0:1:2:./.:./.:.:0:0:.:.	0,0,0,0:0:1:2:./.:./.:.:0:0:.:.	0,0,0,0:0:1:2:./.:./.:.:0:0:.:.	0,0,1,0:0:1:2:./.:./.:.:0:0:.:.
chr1_ref_v2	201001	.	T	C	.	ExcRegion	IntersectsRepeat=0;RepeatCorrectionApplied=0	SAC:ACF:DF:PD:GT:SGT:SF:SV:SIG:MT:PAC	0,0,0,0:0:1:2:./.:./.:.:0	0,0,0,0:0:1:2:./.:./.:.:0:0:.:.	0,0,0,0:0:1:2:./.:./.:.:0:0:.:.	0,0,0,0:0:1:2:./.:./.:.:0:0:.:.	0,0,1,0:0:1:2:./.:./.:.:0:0:.:.
chr1_ref_v2	201004	.	G	A	.	ExcRegion	IntersectsRepeat=0;RepeatCorrectionApplied=0	SAC:ACF:DF:PD:GT:SGT:SF:SV:SIG:MT:PAC	0,0,0,0:0:1:2:./.:./.:.:0	0,0,0,0:0:1:2:./.:./.:.:0:0:.:.	0,0,0,0:0:1:2:./.:./.:.:0:0:.:.	0,0,0,0:0:1:2:./.:./.:.:0:0:.:.	0,0,1,0:0:1:2:./.:./.:.:0:0:.:.
chr1_ref_v2	201013	.	T	C	.	ExcRegion	IntersectsRepeat=0;RepeatCorrectionApplied=0	SAC:ACF:DF:PD:GT:SGT:SF:SV:SIG:MT:PAC	0,0,0,0:0:1:2:./.:./.:.:0	0,0,0,0:0:1:2:./.:./.:.:0:0:.:.	0,0,0,0:0:1:2:./.:./.:.:0:0:.:.	0,0,0,0:0:1:2:./.:./.:.:0:0:.:.	0,0,1,0:0:1:2:./.:./.:.:0:0:.:.
chr1_ref_v2	201016	.	C	T	.	ExcRegion	IntersectsRepeat=0;RepeatCorrectionApplied=0	SAC:ACF:DF:PD:GT:SGT:SF:SV:SIG:MT:PAC	0,0,0,0:0:1:2:./.:./.:.:0	0,0,0,0:0:1:2:./.:./.:.:0:0:.:.	0,0,0,0:0:1:2:./.:./.:.:0:0:.:.	0,0,0,0:0:1:2:./.:./.:.:0:0:.:.	0,0,1,0:0:1:2:./.:./.:.:0:0:.:.
chr1_ref_v2	201777	.	C	T	.	ExcRegion	IntersectsRepeat=1;RepeatCorrectionApplied=0	SAC:ACF:DF:PD:GT:SGT:SF:SV:SIG:MT:PAC	0,0,0,0:0:1:2:./.:./.:.:0	0,0,0,0:0:1:2:./.:./.:.:0:0:.:.	0,0,1,0:0:1:2:./.:./.:.:0:0:.:.	0,0,1,0:0:1:2:./.:./.:.:0:0:.:.	0,0,1,0:0:1:2:./.:./.:.:0:0:.:.
chr1_ref_v2	201984	.	A	G	.	ExcRegion	IntersectsRepeat=0;RepeatCorrectionApplied=0	SAC:ACF:DF:PD:GT:SGT:SF:SV:SIG:MT:PAC	2,0,0,0:0:1:2:./.:./.:.:0	0,0,0,0:0:1:2:./.:./.:.:0:0:.:.	0,0,0,1:0:1:2:./.:./.:.:0:0:.:.	0,0,0,1:0:1:2:./.:./.:.:0:0:.:.	0,0,0,1:0:1:2:./.:./.:.:0:0:.:.
chr1_ref_v2	201987	.	T	C	.	ExcRegion	IntersectsRepeat=0;RepeatCorrectionApplied=0	SAC:ACF:DF:PD:GT:SGT:SF:SV:SIG:MT:PAC	0,0,2,0:0:1:2:./.:./.:.:0	0,0,0,0:0:1:2:./.:./.:.:0:0:.:.	0,1,0,0:0:1:2:./.:./.:.:0:0:.:.	0,1,0,0:0:1:2:./.:./.:.:0:0:.:.	0,1,0,0:0:1:2:./.:./.:.:0:0:.:.
chr1_ref_v2	202003	.	A	G	.	ExcRegion	IntersectsRepeat=1;RepeatCorrectionApplied=0	SAC:ACF:DF:PD:GT:SGT:SF:SV:SIG:MT:PAC	0,0,1,0:0:1:2:./.:./.:.:0	0,0,0,0:0:1:2:./.:./.:.:0:0:.:.	0,0,0,0:0:1:2:./.:./.:.:0:0:.:.	0,0,0,1:0:1:2:./.:./.:.:0:0:.:.	0,0,0,0:0:1:2:./.:./.:.:0:0:.:.
chr1_ref_v2	202419	.	T	C	.	ExcRegion	IntersectsRepeat=0;RepeatCorrectionApplied=0	SAC:ACF:DF:PD:GT:SGT:SF:SV:SIG:MT:PAC	0,0,1,0:0:1:2:./.:./.:.:0	0,0,0,0:0:1:2:./.:./.:.:0:0:.:.	0,0,2,0:0:1:2:./.:./.:.:0:0:.:.	0,0,2,0:0:1:2:./.:./.:.:0:0:.:.	0,0,2,0:0:1:2:./.:./.:.:0:0:.:.
chr1_ref_v2	202422	.	C	T	.	ExcRegion	IntersectsRepeat=0;RepeatCorrectionApplied=0	SAC:ACF:DF:PD:GT:SGT:SF:SV:SIG:MT:PAC	0,0,1,0:0:1:2:./.:./.:.:0	0,0,0,0:0:1:2:./.:./.:.:0:0:.:.	0,0,1,0:0:1:2:./.:./.:.:0:0:.:.	0,0,2,0:0:1:2:./.:./.:.:0:0:.:.	0,0,2,0:0:1:2:./.:./.:.:0:0:.:.
chr1_ref_v2	202434	.	C	T	.	ExcRegion	IntersectsRepeat=0;RepeatCorrectionApplied=0	SAC:ACF:DF:PD:GT:SGT:SF:SV:SIG:MT:PAC	0,0,1,0:0:1:2:./.:./.:.:0	0,0,0,0:0:1:2:./.:./.:.:0:0:.:.	0,0,1,0:0:1:2:./.:./.:.:0:0:.:.	0,0,1,0:0:1:2:./.:./.:.:0:0:.:.	0,0,2,1:1:1:2:./.:./.:.:0:0:.:.
chr1_ref_v2	202888	.	T	TTCATTTCTTCCTCTG	.	ExcRegion	IntersectsRepeat=1;RepeatCorrectionApplied=0	SAC:ACF:DF:PD:GT:SGT:SF:SV:SIG:MT:PAC	0,3,0,44:1:1:2:./.:./.:.:0	0,1,0,3:1:1:2:./.:./.:.:0:0:.:.	0,0,0,10:0:1:2:./.:./.:.:0:0:.:.	0,1,0,30:1:1:2:./.:./.:.:0:0:.:.	0,0,0,17:0:1:2:./.:./.:.:0:0:.:.
chr1_ref_v2	203160	.	G	A	.	ExcRegion	IntersectsRepeat=1;RepeatCorrectionApplied=0	SAC:ACF:DF:PD:GT:SGT:SF:SV:SIG:MT:PAC	0,0,7,0:0:1:2:./.:./.:.:0	0,0,0,0:0:1:2:./.:./.:.:0:0:.:.	0,0,4,0:0:1:2:./.:./.:.:0:0:.:.	0,0,6,0:0:1:2:./.:./.:.:0:0:.:.	0,0,6,0:0:1:2:./.:./.:.:0:0:.:.
chr1_ref_v2	203210	.	T	C	.	ExcRegion	IntersectsRepeat=0;RepeatCorrectionApplied=0	SAC:ACF:DF:PD:GT:SGT:SF:SV:SIG:MT:PAC	0,0,0,10:0:1:2:./.:./.:.:0	0,0,0,0:0:1:2:./.:./.:.:0:0:.:.	0,0,0,3:0:1:2:./.:./.:.:0:0:.:.	0,0,0,10:0:1:2:./.:./.:.:0:0:.:.	0,0,0,2:0:1:2:./.:./.:.:0:0:.:.
chr1_ref_v2	203426	.	A	C	.	ExcRegion	IntersectsRepeat=1;RepeatCorrectionApplied=0	SAC:ACF:DF:PD:GT:SGT:SF:SV:SIG:MT:PAC	0,0,0,1:0:1:2:./.:./.:.:0	0,0,1,0:0:1:2:./.:./.:.:0:0:.:.	0,0,0,8:0:1:2:./.:./.:.:0:0:.:.	0,0,0,5:0:1:2:./.:./.:.:0:0:.:.	0,0,0,6:0:1:2:./.:./.:.:0:0:.:.
chr1_ref_v2	203429	.	A	G	.	ExcRegion	IntersectsRepeat=1;RepeatCorrectionApplied=0	SAC:ACF:DF:PD:GT:SGT:SF:SV:SIG:MT:PAC	0,0,0,1:0:1:2:./.:./.:.:0	0,0,1,0:0:1:2:./.:./.:.:0:0:.:.	0,0,0,8:0:1:2:./.:./.:.:0:0:.:.	0,0,0,4:0:1:2:./.:./.:.:0:0:.:.	0,0,0,6:0:1:2:./.:./.:.:0:0:.:.
chr1_ref_v2	203470	.	G	A	.	ExcRegion	IntersectsRepeat=0;RepeatCorrectionApplied=0	SAC:ACF:DF:PD:GT:SGT:SF:SV:SIG:MT:PAC	0,0,2,1:1:1:2:./.:./.:.:0	0,0,1,0:0:1:2:./.:./.:.:0:0:.:.	0,0,2,3:1:1:2:./.:./.:.:0:0:.:.	0,0,0,0:0:1:2:./.:./.:.:0:0:.:.	0,0,0,0:0:1:2:./.:./.:.:0:0:.:.
chr1_ref_v2	203480	.	A	T	.	ExcRegion	IntersectsRepeat=1;RepeatCorrectionApplied=0	SAC:ACF:DF:PD:GT:SGT:SF:SV:SIG:MT:PAC	0,0,2,3:1:1:2:./.:./.:.:0	0,0,1,0:0:1:2:./.:./.:.:0:0:.:.	0,0,2,3:1:1:2:./.:./.:.:0:0:.:.	0,0,0,0:0:1:2:./.:./.:.:0:0:.:.	0,0,0,0:0:1:2:./.:./.:.:0:0:.:.
chr1_ref_v2	203600	.	G	A	.	ExcRegion	IntersectsRepeat=0;RepeatCorrectionApplied=0	SAC:ACF:DF:PD:GT:SGT:SF:SV:SIG:MT:PAC	0,0,21,0:0:1:2:./.:./.:.:0	0,0,1,0:0:1:2:./.:./.:.:0:0:.:.	0,0,10,0:0:1:2:./.:./.:.:0:0:.:.	0,0,29,0:0:1:2:./.:./.:.:0:0:.:.	0,0,16,0:0:1:2:./.:./.:.:0:0:.:.
chr1_ref_v2	203610	.	C	A	.	ExcRegion	IntersectsRepeat=0;RepeatCorrectionApplied=0	SAC:ACF:DF:PD:GT:SGT:SF:SV:SIG:MT:PAC	0,0,21,0:0:1:2:./.:./.:.:0	0,0,1,0:0:1:2:./.:./.:.:0:0:.:.	0,0,8,0:0:1:2:./.:./.:.:0:0:.:.	0,0,28,0:0:1:2:./.:./.:.:0:0:.:.	0,0,16,0:0:1:2:./.:./.:.:0:0:.:.
chr1_ref_v2	203741	.	G	A	.	ExcRegion	IntersectsRepeat=1;RepeatCorrectionApplied=0	SAC:ACF:DF:PD:GT:SGT:SF:SV:SIG:MT:PAC	49,34,9,5:1:1:2:./.:./.:.:0	5,1,0,0:1:1:2:./.:./.:.:0:0:.:.	15,31,3,3:1:1:2:./.:./.:.:0:0:.:.	16,31,4,6:1:1:2:./.:./.:.:0:0:.:.	21,39,4,7:1:1:2:./.:./.:.:0:0:.:.
chr1_ref_v2	203742	.	A	ACTACC	.	ExcRegion	IntersectsRepeat=1;RepeatCorrectionApplied=0	SAC:ACF:DF:PD:GT:SGT:SF:SV:SIG:MT:PAC	52,38,5,3:1:1:2:./.:./.:.:0	5,1,0,0:1:1:2:./.:./.:.:0:0:.:.	15,31,2,1:1:1:2:./.:./.:.:0:0:.:.	17,33,1,5:1:1:2:./.:./.:.:0:0:.:.	21,40,3,6:1:1:2:./.:./.:.:0:0:.:.
chr1_ref_v2	203924	.	C	T	.	ExcRegion	IntersectsRepeat=1;RepeatCorrectionApplied=0	SAC:ACF:DF:PD:GT:SGT:SF:SV:SIG:MT:PAC	0,1,0,0:0:1:2:./.:./.:.:0	0,0,0,0:0:1:2:./.:./.:.:0:0:.:.	0,0,0,1:0:1:2:./.:./.:.:0:0:.:.	0,0,0,1:0:1:2:./.:./.:.:0:0:.:.	0,0,0,1:0:1:2:./.:./.:.:0:0:.:.
chr1_ref_v2	205971	.	C	T	.	PASS	IntersectsRepeat=0;RepeatCorrectionApplied=0	SAC:ACF:DF:PD:GT:SGT:SF:SV:SIG:MT:PAC	0,0,0,0:0:1:2:./.:./.:.:0	0,0,0,0:0:1:2:./.:./.:.:0:0:.:.	0,0,0,0:0:1:2:./.:./.:.:0:0:.:.	0,0,0,1:0:1:2:./.:./.:.:0:0:.:.	0,0,0,0:0:1:2:./.:./.:.:0:0:.:.
chr1_ref_v2	205977	.	C	G	.	PASS	IntersectsRepeat=0;RepeatCorrectionApplied=0	SAC:ACF:DF:PD:GT:SGT:SF:SV:SIG:MT:PAC	0,0,0,0:0:1:2:./.:./.:.:0	0,0,0,0:0:1:2:./.:./.:.:0:0:.:.	0,0,0,0:0:1:2:./.:./.:.:0:0:.:.	0,0,0,1:0:1:2:./.:./.:.:0:0:.:.	0,0,0,0:0:1:2:./.:./.:.:0:0:.:.
chr1_ref_v2	206483	.	A	T	.	PASS	IntersectsRepeat=1;RepeatCorrectionApplied=0	SAC:ACF:DF:PD:GT:SGT:SF:SV:SIG:MT:PAC	0,0,3,0:0:1:2:./.:./.:.:0	0,0,1,0:0:1:2:./.:./.:.:0:0:.:.	0,0,0,0:0:1:2:./.:./.:.:0:0:.:.	0,0,4,0:0:1:2:./.:./.:.:0:0:.:.	0,0,2,0:0:1:2:./.:./.:.:0:0:.:.
chr1_ref_v2	206517	.	T	C	.	PASS	IntersectsRepeat=0;RepeatCorrectionApplied=0	SAC:ACF:DF:PD:GT:SGT:SF:SV:SIG:MT:PAC	0,0,2,0:0:1:2:./.:./.:.:0	0,0,0,0:0:1:2:./.:./.:.:0:0:.:.	0,0,0,0:0:1:2:./.:./.:.:0:0:.:.	0,0,3,0:0:1:2:./.:./.:.:0:0:.:.	0,0,0,0:0:1:2:./.:./.:.:0:0:.:.
chr1_ref_v2	206615	.	C	T	.	PASS	IntersectsRepeat=0;RepeatCorrectionApplied=0	SAC:ACF:DF:PD:GT:SGT:SF:SV:SIG:MT:PAC	0,0,0,0:0:1:2:./.:./.:.:0	0,0,0,0:0:1:2:./.:./.:.:0:0:.:.	0,0,0,0:0:1:2:./.:./.:.:0:0:.:.	0,0,0,2:0:1:2:./.:./.:.:0:0:.:.	0,0,0,0:0:1:2:./.:./.:.:0:0:.:.
chr1_ref_v2	206757	.	C	CAGGCGAACTGAAT	.	PASS	IntersectsRepeat=1;RepeatCorrectionApplied=0	SAC:ACF:DF:PD:GT:SGT:SF:SV:SIG:MT:PAC	0,0,0,1:0:1:2:./.:./.:.:0	0,0,0,0:0:1:2:./.:./.:.:0:0:.:.	0,0,0,1:0:1:2:./.:./.:.:0:0:.:.	0,0,0,0:0:1:2:./.:./.:.:0:0:.:.	0,0,0,1:0:1:2:./.:./.:.:0:0:.:.
chr1_ref_v2	208024	.	A	C	.	PASS	IntersectsRepeat=0;RepeatCorrectionApplied=0	SAC:ACF:DF:PD:GT:SGT:SF:SV:SIG:MT:PAC	0,0,1,0:0:1:2:./.:./.:.:0	0,0,0,0:0:1:2:./.:./.:.:0:0:.:.	0,0,0,0:0:1:2:./.:./.:.:0:0:.:.	0,0,0,0:0:1:2:./.:./.:.:0:0:.:.	0,0,0,0:0:1:2:./.:./.:.:0:0:.:.
chr1_ref_v2	208029	.	A	C	.	PASS	IntersectsRepeat=1;RepeatCorrectionApplied=0	SAC:ACF:DF:PD:GT:SGT:SF:SV:SIG:MT:PAC	0,0,1,0:0:1:2:./.:./.:.:0	0,0,0,0:0:1:2:./.:./.:.:0:0:.:.	0,0,0,0:0:1:2:./.:./.:.:0:0:.:.	0,0,0,0:0:1:2:./.:./.:.:0:0:.:.	0,0,0,0:0:1:2:./.:./.:.:0:0:.:.
chr1_ref_v2	209993	.	T	C	.	PASS	IntersectsRepeat=1;RepeatCorrectionApplied=0	SAC:ACF:DF:PD:GT:SGT:SF:SV:SIG:MT:PAC	0,0,0,0:0:1:2:./.:./.:.:0	0,0,0,0:0:1:2:./.:./.:.:0:0:.:.	0,0,0,0:0:1:2:./.:./.:.:0:0:.:.	0,0,0,0:0:1:2:./.:./.:.:0:0:.:.	0,0,1,0:0:1:2:./.:./.:.:0:0:.:.
chr1_ref_v2	210032	.	T	C	.	PASS	IntersectsRepeat=1;RepeatCorrectionApplied=0	SAC:ACF:DF:PD:GT:SGT:SF:SV:SIG:MT:PAC	0,0,0,0:0:1:2:./.:./.:.:0	0,0,0,0:0:1:2:./.:./.:.:0:0:.:.	0,0,0,0:0:1:2:./.:./.:.:0:0:.:.	0,0,0,0:0:1:2:./.:./.:.:0:0:.:.	0,0,1,0:0:1:2:./.:./.:.:0:0:.:.
chr1_ref_v2	211745	.	G	A	.	PASS	IntersectsRepeat=0;RepeatCorrectionApplied=0	SAC:ACF:DF:PD:GT:SGT:SF:SV:SIG:MT:PAC	0,0,0,0:0:1:2:./.:./.:.:0	0,0,0,0:0:1:2:./.:./.:.:0:0:.:.	0,1,0,0:0:1:2:./.:./.:.:0:0:.:.	0,0,0,1:0:1:2:./.:./.:.:0:0:.:.	0,0,0,0:0:1:2:./.:./.:.:0:0:.:.
chr1_ref_v2	211768	.	G	A	.	PASS	IntersectsRepeat=0;RepeatCorrectionApplied=0	SAC:ACF:DF:PD:GT:SGT:SF:SV:SIG:MT:PAC	0,0,0,0:0:1:2:./.:./.:.:0	0,0,0,0:0:1:2:./.:./.:.:0:0:.:.	0,0,0,0:0:1:2:./.:./.:.:0:0:.:.	0,0,0,1:0:1:2:./.:./.:.:0:0:.:.	0,0,0,0:0:1:2:./.:./.:.:0:0:.:.
chr1_ref_v2	213238	.	T	C	.	PASS	IntersectsRepeat=0;RepeatCorrectionApplied=0	SAC:ACF:DF:PD:GT:SGT:SF:SV:SIG:MT:PAC	1,0,0,1:1:1:2:./.:./.:.:0	0,0,0,0:0:1:2:./.:./.:.:0:0:.:.	0,0,0,0:0:1:2:./.:./.:.:0:0:.:.	0,0,0,0:0:1:2:./.:./.:.:0:0:.:.	0,0,0,0:0:1:2:./.:./.:.:0:0:.:.
chr1_ref_v2	213251	.	T	G	.	PASS	IntersectsRepeat=1;RepeatCorrectionApplied=0	SAC:ACF:DF:PD:GT:SGT:SF:SV:SIG:MT:PAC	0,0,0,1:0:1:2:./.:./.:.:0	0,0,0,0:0:1:2:./.:./.:.:0:0:.:.	0,0,0,0:0:1:2:./.:./.:.:0:0:.:.	0,0,0,0:0:1:2:./.:./.:.:0:0:.:.	0,0,0,0:0:1:2:./.:./.:.:0:0:.:.
chr1_ref_v2	213268	.	T	G	.	PASS	IntersectsRepeat=0;RepeatCorrectionApplied=0	SAC:ACF:DF:PD:GT:SGT:SF:SV:SIG:MT:PAC	0,0,0,1:0:1:2:./.:./.:.:0	0,0,0,0:0:1:2:./.:./.:.:0:0:.:.	0,0,0,0:0:1:2:./.:./.:.:0:0:.:.	0,0,0,0:0:1:2:./.:./.:.:0:0:.:.	0,0,0,0:0:1:2:./.:./.:.:0:0:.:.
chr1_ref_v2	213279	.	T	C	.	PASS	IntersectsRepeat=0;RepeatCorrectionApplied=0	SAC:ACF:DF:PD:GT:SGT:SF:SV:SIG:MT:PAC	0,0,0,1:0:1:2:./.:./.:.:0	0,0,0,0:0:1:2:./.:./.:.:0:0:.:.	0,0,0,0:0:1:2:./.:./.:.:0:0:.:.	0,0,0,0:0:1:2:./.:./.:.:0:0:.:.	0,0,0,0:0:1:2:./.:./.:.:0:0:.:.
chr1_ref_v2	213282	.	A	C	.	PASS	IntersectsRepeat=0;RepeatCorrectionApplied=0	SAC:ACF:DF:PD:GT:SGT:SF:SV:SIG:MT:PAC	0,0,0,1:0:1:2:./.:./.:.:0	0,0,0,0:0:1:2:./.:./.:.:0:0:.:.	0,0,0,0:0:1:2:./.:./.:.:0:0:.:.	0,0,0,0:0:1:2:./.:./.:.:0:0:.:.	0,0,0,0:0:1:2:./.:./.:.:0:0:.:.
chr1_ref_v2	215056	.	C	T	.	PASS	IntersectsRepeat=0;RepeatCorrectionApplied=0	SAC:ACF:DF:PD:GT:SGT:SF:SV:SIG:MT:PAC	0,0,5,0:0:1:2:./.:./.:.:0	0,0,0,0:0:1:2:./.:./.:.:0:0:.:.	0,0,2,0:0:1:2:./.:./.:.:0:0:.:.	0,0,4,0:0:1:2:./.:./.:.:0:0:.:.	0,0,1,0:0:1:2:./.:./.:.:0:0:.:.
chr1_ref_v2	215060	.	G	A	.	PASS	IntersectsRepeat=0;RepeatCorrectionApplied=0	SAC:ACF:DF:PD:GT:SGT:SF:SV:SIG:MT:PAC	0,0,5,0:0:1:2:./.:./.:.:0	0,0,0,0:0:1:2:./.:./.:.:0:0:.:.	0,0,4,0:0:1:2:./.:./.:.:0:0:.:.	0,0,8,0:0:1:2:./.:./.:.:0:0:.:.	0,0,1,0:0:1:2:./.:./.:.:0:0:.:.
chr1_ref_v2	215063	.	C	T	.	PASS	IntersectsRepeat=0;RepeatCorrectionApplied=0	SAC:ACF:DF:PD:GT:SGT:SF:SV:SIG:MT:PAC	0,0,6,0:0:1:2:./.:./.:.:0	0,0,0,0:0:1:2:./.:./.:.:0:0:.:.	0,0,5,0:0:1:2:./.:./.:.:0:0:.:.	0,0,10,0:0:1:2:./.:./.:.:0:0:.:.	0,0,1,0:0:1:2:./.:./.:.:0:0:.:.
chr1_ref_v2	216371	.	C	A	.	PASS	IntersectsRepeat=0;RepeatCorrectionApplied=0	SAC:ACF:DF:PD:GT:SGT:SF:SV:SIG:MT:PAC	0,0,0,0:0:1:2:./.:./.:.:0	0,0,0,0:0:1:2:./.:./.:.:0:0:.:.	0,0,1,0:0:1:2:./.:./.:.:0:0:.:.	0,0,0,0:0:1:2:./.:./.:.:0:0:.:.	0,0,0,0:0:1:2:./.:./.:.:0:0:.:.
chr1_ref_v2	217333	.	A	T	.	PASS	IntersectsRepeat=1;RepeatCorrectionApplied=0	SAC:ACF:DF:PD:GT:SGT:SF:SV:SIG:MT:PAC	0,0,0,1:0:1:2:./.:./.:.:0	0,0,0,0:0:1:2:./.:./.:.:0:0:.:.	0,0,0,0:0:1:2:./.:./.:.:0:0:.:.	0,0,0,0:0:1:2:./.:./.:.:0:0:.:.	0,0,0,0:0:1:2:./.:./.:.:0:0:.:.
chr1_ref_v2	217342	.	C	G	.	PASS	IntersectsRepeat=1;RepeatCorrectionApplied=0	SAC:ACF:DF:PD:GT:SGT:SF:SV:SIG:MT:PAC	0,0,0,1:0:1:2:./.:./.:.:0	0,0,0,0:0:1:2:./.:./.:.:0:0:.:.	0,0,0,0:0:1:2:./.:./.:.:0:0:.:.	0,0,0,0:0:1:2:./.:./.:.:0:0:.:.	0,0,0,0:0:1:2:./.:./.:.:0:0:.:.
chr1_ref_v2	217343	.	T	A	.	PASS	IntersectsRepeat=1;RepeatCorrectionApplied=0	SAC:ACF:DF:PD:GT:SGT:SF:SV:SIG:MT:PAC	0,0,0,1:0:1:2:./.:./.:.:0	0,0,0,0:0:1:2:./.:./.:.:0:0:.:.	0,0,0,0:0:1:2:./.:./.:.:0:0:.:.	0,0,0,0:0:1:2:./.:./.:.:0:0:.:.	0,0,0,0:0:1:2:./.:./.:.:0:0:.:.
chr1_ref_v2	218908	.	T	G	.	PASS	IntersectsRepeat=0;RepeatCorrectionApplied=0	SAC:ACF:DF:PD:GT:SGT:SF:SV:SIG:MT:PAC	184,0,36,0:1:1:2:0/0:0/1:0.25:0	13,0,2,0:1:1:2:./.:./.:.:0:0:.:.	97,0,11,0:1:1:2:0/0:0/1:0.25:0:0:.:.	139,0,39,0:1:1:2:0/0:0/1:0.5:0:0:.:.	101,0,26,0:1:1:2:0/0:0/1:0.5:0:0:.:.
chr1_ref_v2	219115	.	CTTTTTTTTTTTTTTTTT	C	.	PASS	IntersectsRepeat=1;RepeatCorrectionApplied=1	SAC:ACF:DF:PD:GT:SGT:SF:SV:SIG:MT:PAC	0,16,1,109:1:1:2:1/1:0/1:0.25:0	0,1,0,15:1:1:2:./.:./.:.:0:0:.:.	0,12,0,45:1:1:2:1/1:0/1:0.5:0:0:.:.	0,21,3,86:1:1:2:1/1:0/1:0.5:0:0:.:.	0,12,1,55:1:1:2:1/1:0/1:0.5:0:0:.:.
chr1_ref_v2	219137	.	T	C	.	PASS	IntersectsRepeat=1;RepeatCorrectionApplied=0	SAC:ACF:DF:PD:GT:SGT:SF:SV:SIG:MT:PAC	2,43,0,59:1:1:2:0/1:1/1:0.125:0	0,2,0,10:1:1:2:./.:./.:.:0:0:.:.	0,21,0,21:1:1:2:0/1:./.:.:0:0:.:.	0,52,3,50:1:1:2:0/1:./.:.:0:0:.:.	0,25,1,23:1:1:2:0/1:./.:.:0:0:.:.
chr1_ref_v2	219138	.	T	C	.	PASS	IntersectsRepeat=1;RepeatCorrectionApplied=0	SAC:ACF:DF:PD:GT:SGT:SF:SV:SIG:MT:PAC	1,104,2,13:1:1:2:0/0:0/1:0.25:0	0,12,0,1:1:1:2:./.:./.:.:0:0:.:.	0,42,0,4:1:1:2:0/0:0/1:0.25:0:0:.:.	3,95,0,13:1:1:2:0/0:0/1:0.25:0:0:.:.	1,47,0,6:1:1:2:0/0:0/1:0.25:0:0:.:.
chr1_ref_v2	221379	.	GGAAGAA	G	.	PASS	IntersectsRepeat=1;RepeatCorrectionApplied=1	SAC:ACF:DF:PD:GT:SGT:SF:SV:SIG:MT:PAC	0,0,1,0:0:1:2:./.:./.:.:0	0,0,0,0:0:1:2:./.:./.:.:0:0:.:.	0,0,1,0:0:1:2:./.:./.:.:0:0:.:.	0,0,0,1:0:1:2:./.:./.:.:0:0:.:.	0,0,0,3:0:1:2:./.:./.:.:0:0:.:.
chr1_ref_v2	223384	.	T	C	.	PASS	IntersectsRepeat=0;RepeatCorrectionApplied=0	SAC:ACF:DF:PD:GT:SGT:SF:SV:SIG:MT:PAC	0,0,1,0:0:1:2:./.:./.:.:0	0,0,0,0:0:1:2:./.:./.:.:0:0:.:.	0,0,0,0:0:1:2:./.:./.:.:0:0:.:.	0,0,0,0:0:1:2:./.:./.:.:0:0:.:.	0,0,0,0:0:1:2:./.:./.:.:0:0:.:.
chr1_ref_v2	223385	.	C	T	.	PASS	IntersectsRepeat=0;RepeatCorrectionApplied=0	SAC:ACF:DF:PD:GT:SGT:SF:SV:SIG:MT:PAC	0,0,1,0:0:1:2:./.:./.:.:0	0,0,0,0:0:1:2:./.:./.:.:0:0:.:.	0,0,0,0:0:1:2:./.:./.:.:0:0:.:.	0,0,0,0:0:1:2:./.:./.:.:0:0:.:.	0,0,0,0:0:1:2:./.:./.:.:0:0:.:.
chr1_ref_v2	224173	.	C	A	.	PASS	IntersectsRepeat=1;RepeatCorrectionApplied=0	SAC:ACF:DF:PD:GT:SGT:SF:SV:SIG:MT:PAC	0,0,1,1:1:1:2:./.:./.:.:0	0,0,0,0:0:1:2:./.:./.:.:0:0:.:.	0,0,0,0:0:1:2:./.:./.:.:0:0:.:.	0,0,0,0:0:1:2:./.:./.:.:0:0:.:.	0,0,0,0:0:1:2:./.:./.:.:0:0:.:.
chr1_ref_v2	224176	.	T	C	.	PASS	IntersectsRepeat=1;RepeatCorrectionApplied=0	SAC:ACF:DF:PD:GT:SGT:SF:SV:SIG:MT:PAC	0,0,1,1:1:1:2:./.:./.:.:0	0,0,0,0:0:1:2:./.:./.:.:0:0:.:.	0,0,0,0:0:1:2:./.:./.:.:0:0:.:.	0,0,0,0:0:1:2:./.:./.:.:0:0:.:.	0,0,0,0:0:1:2:./.:./.:.:0:0:.:.
chr1_ref_v2	224182	.	T	A	.	PASS	IntersectsRepeat=0;RepeatCorrectionApplied=0	SAC:ACF:DF:PD:GT:SGT:SF:SV:SIG:MT:PAC	0,0,1,1:1:1:2:./.:./.:.:0	0,0,0,0:0:1:2:./.:./.:.:0:0:.:.	0,0,0,0:0:1:2:./.:./.:.:0:0:.:.	0,0,0,0:0:1:2:./.:./.:.:0:0:.:.	0,0,0,0:0:1:2:./.:./.:.:0:0:.:.
chr1_ref_v2	224191	.	T	C	.	PASS	IntersectsRepeat=1;RepeatCorrectionApplied=0	SAC:ACF:DF:PD:GT:SGT:SF:SV:SIG:MT:PAC	0,0,1,1:1:1:2:./.:./.:.:0	0,0,0,0:0:1:2:./.:./.:.:0:0:.:.	0,0,0,0:0:1:2:./.:./.:.:0:0:.:.	0,0,0,0:0:1:2:./.:./.:.:0:0:.:.	0,0,0,0:0:1:2:./.:./.:.:0:0:.:.
chr1_ref_v2	224207	.	A	C	.	PASS	IntersectsRepeat=0;RepeatCorrectionApplied=0	SAC:ACF:DF:PD:GT:SGT:SF:SV:SIG:MT:PAC	0,0,1,1:1:1:2:./.:./.:.:0	0,0,0,0:0:1:2:./.:./.:.:0:0:.:.	0,0,0,0:0:1:2:./.:./.:.:0:0:.:.	0,0,0,0:0:1:2:./.:./.:.:0:0:.:.	0,0,0,0:0:1:2:./.:./.:.:0:0:.:.
chr1_ref_v2	224212	.	A	G	.	PASS	IntersectsRepeat=0;RepeatCorrectionApplied=0	SAC:ACF:DF:PD:GT:SGT:SF:SV:SIG:MT:PAC	0,0,1,1:1:1:2:./.:./.:.:0	0,0,0,0:0:1:2:./.:./.:.:0:0:.:.	0,0,0,0:0:1:2:./.:./.:.:0:0:.:.	0,0,0,0:0:1:2:./.:./.:.:0:0:.:.	0,0,0,0:0:1:2:./.:./.:.:0:0:.:.
chr1_ref_v2	224216	.	A	G	.	PASS	IntersectsRepeat=0;RepeatCorrectionApplied=0	SAC:ACF:DF:PD:GT:SGT:SF:SV:SIG:MT:PAC	0,0,1,1:1:1:2:./.:./.:.:0	0,0,0,0:0:1:2:./.:./.:.:0:0:.:.	0,0,0,0:0:1:2:./.:./.:.:0:0:.:.	0,0,0,0:0:1:2:./.:./.:.:0:0:.:.	0,0,0,0:0:1:2:./.:./.:.:0:0:.:.
chr1_ref_v2	224218	.	T	C	.	PASS	IntersectsRepeat=0;RepeatCorrectionApplied=0	SAC:ACF:DF:PD:GT:SGT:SF:SV:SIG:MT:PAC	0,0,1,1:1:1:2:./.:./.:.:0	0,0,0,0:0:1:2:./.:./.:.:0:0:.:.	0,0,0,0:0:1:2:./.:./.:.:0:0:.:.	0,0,0,0:0:1:2:./.:./.:.:0:0:.:.	0,0,0,0:0:1:2:./.:./.:.:0:0:.:.
chr1_ref_v2	224224	.	A	G	.	PASS	IntersectsRepeat=0;RepeatCorrectionApplied=0	SAC:ACF:DF:PD:GT:SGT:SF:SV:SIG:MT:PAC	0,0,0,1:0:1:2:./.:./.:.:0	0,0,0,0:0:1:2:./.:./.:.:0:0:.:.	0,0,0,0:0:1:2:./.:./.:.:0:0:.:.	0,0,0,0:0:1:2:./.:./.:.:0:0:.:.	0,0,0,0:0:1:2:./.:./.:.:0:0:.:.
chr1_ref_v2	224440	.	GT	G	.	PASS	IntersectsRepeat=1;RepeatCorrectionApplied=0	SAC:ACF:DF:PD:GT:SGT:SF:SV:SIG:MT:PAC	0,0,0,0:0:1:2:./.:./.:.:0	0,0,0,0:0:1:2:./.:./.:.:0:0:.:.	0,0,0,0:0:1:2:./.:./.:.:0:0:.:.	0,0,0,0:0:1:2:./.:./.:.:0:0:.:.	0,0,0,1:0:1:2:./.:./.:.:0:0:.:.
chr1_ref_v2	224444	.	A	C	.	PASS	IntersectsRepeat=1;RepeatCorrectionApplied=0	SAC:ACF:DF:PD:GT:SGT:SF:SV:SIG:MT:PAC	0,0,0,0:0:1:2:./.:./.:.:0	0,0,0,0:0:1:2:./.:./.:.:0:0:.:.	0,0,0,0:0:1:2:./.:./.:.:0:0:.:.	0,0,0,0:0:1:2:./.:./.:.:0:0:.:.	0,0,0,1:0:1:2:./.:./.:.:0:0:.:.
chr1_ref_v2	224455	.	T	C	.	PASS	IntersectsRepeat=0;RepeatCorrectionApplied=0	SAC:ACF:DF:PD:GT:SGT:SF:SV:SIG:MT:PAC	0,0,0,0:0:1:2:./.:./.:.:0	0,0,0,0:0:1:2:./.:./.:.:0:0:.:.	0,0,0,0:0:1:2:./.:./.:.:0:0:.:.	0,0,0,0:0:1:2:./.:./.:.:0:0:.:.	0,0,0,1:0:1:2:./.:./.:.:0:0:.:.
chr1_ref_v2	224457	.	ATAT	A	.	PASS	IntersectsRepeat=1;RepeatCorrectionApplied=1	SAC:ACF:DF:PD:GT:SGT:SF:SV:SIG:MT:PAC	0,0,0,0:0:1:2:./.:./.:.:0	0,0,0,0:0:1:2:./.:./.:.:0:0:.:.	0,0,0,0:0:1:2:./.:./.:.:0:0:.:.	0,0,0,0:0:1:2:./.:./.:.:0:0:.:.	0,0,0,1:0:1:2:./.:./.:.:0:0:.:.
chr1_ref_v2	224461	.	T	C	.	PASS	IntersectsRepeat=1;RepeatCorrectionApplied=0	SAC:ACF:DF:PD:GT:SGT:SF:SV:SIG:MT:PAC	0,0,0,0:0:1:2:./.:./.:.:0	0,0,0,0:0:1:2:./.:./.:.:0:0:.:.	0,0,0,0:0:1:2:./.:./.:.:0:0:.:.	0,0,0,0:0:1:2:./.:./.:.:0:0:.:.	0,0,0,1:0:1:2:./.:./.:.:0:0:.:.
chr1_ref_v2	224464	.	T	C	.	PASS	IntersectsRepeat=1;RepeatCorrectionApplied=0	SAC:ACF:DF:PD:GT:SGT:SF:SV:SIG:MT:PAC	0,0,0,0:0:1:2:./.:./.:.:0	0,0,0,0:0:1:2:./.:./.:.:0:0:.:.	0,0,0,0:0:1:2:./.:./.:.:0:0:.:.	0,0,0,0:0:1:2:./.:./.:.:0:0:.:.	0,0,0,1:0:1:2:./.:./.:.:0:0:.:.
chr2_ref_v2	1187	.	C	T	.	ExcRegion	IntersectsRepeat=0;RepeatCorrectionApplied=0	SAC:ACF:DF:PD:GT:SGT:SF:SV:SIG:MT:PAC	2,0,1,0:1:1:2:./.:./.:.:0	0,0,0,0:0:1:2:./.:./.:.:0:0:.:.	0,0,0,0:0:1:2:./.:./.:.:0:0:.:.	0,0,0,0:0:1:2:./.:./.:.:0:0:.:.	1,0,0,1:1:1:2:./.:./.:.:0:0:.:.
chr2_ref_v2	1254	.	T	C	.	ExcRegion	IntersectsRepeat=1;RepeatCorrectionApplied=0	SAC:ACF:DF:PD:GT:SGT:SF:SV:SIG:MT:PAC	0,0,0,0:0:1:2:./.:./.:.:0	0,0,0,0:0:1:2:./.:./.:.:0:0:.:.	0,0,0,1:0:1:2:./.:./.:.:0:0:.:.	0,0,1,1:1:1:2:./.:./.:.:0:0:.:.	0,0,0,1:0:1:2:./.:./.:.:0:0:.:.
chr2_ref_v2	6059	.	A	C	.	ExcRegion	IntersectsRepeat=0;RepeatCorrectionApplied=0	SAC:ACF:DF:PD:GT:SGT:SF:SV:SIG:MT:PAC	325,168,0,72:1:1:2:./.:./.:.:0	9,5,0,1:1:0:2:./.:./.:.:0:0:.:.	219,60,0,61:1:1:2:./.:./.:.:0:0:.:.	316,86,0,114:1:1:2:./.:./.:.:0:0:.:.	218,49,0,57:1:1:2:./.:./.:.:0:0:.:.
chr2_ref_v2	7509	.	C	CA	.	PASS	IntersectsRepeat=1;RepeatCorrectionApplied=0	SAC:ACF:DF:PD:GT:SGT:SF:SV:SIG:MT:PAC	0,0,9,0:0:1:2:./.:./.:.:0	0,0,0,0:0:1:2:./.:./.:.:0:0:.:.	0,0,1,0:0:1:2:./.:./.:.:0:0:.:.	0,0,5,0:0:1:2:./.:./.:.:0:0:.:.	0,0,1,0:0:1:2:./.:./.:.:0:0:.:.
chr2_ref_v2	7510	.	G	A	.	PASS	IntersectsRepeat=1;RepeatCorrectionApplied=0	SAC:ACF:DF:PD:GT:SGT:SF:SV:SIG:MT:PAC	0,0,8,0:0:1:2:./.:./.:.:0	0,0,0,0:0:1:2:./.:./.:.:0:0:.:.	0,0,1,0:0:1:2:./.:./.:.:0:0:.:.	0,0,5,0:0:1:2:./.:./.:.:0:0:.:.	0,0,1,0:0:1:2:./.:./.:.:0:0:.:.
chr2_ref_v2	9020	.	G	GA	.	ExcRegion	IntersectsRepeat=1;RepeatCorrectionApplied=1	SAC:ACF:DF:PD:GT:SGT:SF:SV:SIG:MT:PAC	17,32,5,65:1:1:2:./.:./.:.:0	3,1,0,10:1:0:2:./.:./.:.:0:0:.:.	7,3,1,29:1:1:2:./.:./.:.:0:0:.:.	11,2,1,50:1:1:2:./.:./.:.:0:0:.:.	10,4,1,27:1:1:2:./.:./.:.:0:0:.:.
chr2_ref_v2	14548	.	A	C	.	PASS	IntersectsRepeat=0;RepeatCorrectionApplied=0	SAC:ACF:DF:PD:GT:SGT:SF:SV:SIG:MT:PAC	360,100,1,79:1:1:2:0/0:0/1:0.25:0	38,15,0,6:1:1:2:0/0:0/1:0.25:0:0:.:.	215,22,0,57:1:1:2:0/0:0/1:0.5:0:0:.:.	290,42,0,97:1:1:2:0/0:0/1:0.5:0:0:.:.	203,34,1,49:1:1:2:0/0:0/1:0.25:0:0:.:.
chr2_ref_v2	31613	.	C	G	.	ExcRegion	IntersectsRepeat=0;RepeatCorrectionApplied=0	SAC:ACF:DF:PD:GT:SGT:SF:SV:SIG:MT:PAC	0,0,0,1:0:1:2:./.:./.:.:0	0,0,0,0:0:1:2:./.:./.:.:0:0:.:.	0,0,0,0:0:1:2:./.:./.:.:0:0:.:.	0,0,0,0:0:1:2:./.:./.:.:0:0:.:.	0,1,0,0:0:1:2:./.:./.:.:0:0:.:.
chr2_ref_v2	31617	.	T	G	.	ExcRegion	IntersectsRepeat=0;RepeatCorrectionApplied=0	SAC:ACF:DF:PD:GT:SGT:SF:SV:SIG:MT:PAC	0,0,0,1:0:1:2:./.:./.:.:0	0,0,0,0:0:1:2:./.:./.:.:0:0:.:.	0,0,0,0:0:1:2:./.:./.:.:0:0:.:.	0,0,0,0:0:1:2:./.:./.:.:0:0:.:.	0,1,0,0:0:1:2:./.:./.:.:0:0:.:.
chr2_ref_v2	31624	.	A	T	.	ExcRegion	IntersectsRepeat=1;RepeatCorrectionApplied=0	SAC:ACF:DF:PD:GT:SGT:SF:SV:SIG:MT:PAC	0,0,0,1:0:1:2:./.:./.:.:0	0,0,0,0:0:1:2:./.:./.:.:0:0:.:.	0,0,0,0:0:1:2:./.:./.:.:0:0:.:.	0,0,0,0:0:1:2:./.:./.:.:0:0:.:.	0,1,0,0:0:1:2:./.:./.:.:0:0:.:.
chr2_ref_v2	31627	.	A	T	.	ExcRegion	IntersectsRepeat=1;RepeatCorrectionApplied=0	SAC:ACF:DF:PD:GT:SGT:SF:SV:SIG:MT:PAC	0,0,0,1:0:1:2:./.:./.:.:0	0,0,0,0:0:1:2:./.:./.:.:0:0:.:.	0,0,0,0:0:1:2:./.:./.:.:0:0:.:.	0,0,0,0:0:1:2:./.:./.:.:0:0:.:.	0,1,0,0:0:1:2:./.:./.:.:0:0:.:.
chr2_ref_v2	35483	.	C	T	.	ExcRegion	IntersectsRepeat=1;RepeatCorrectionApplied=0	SAC:ACF:DF:PD:GT:SGT:SF:SV:SIG:MT:PAC	0,0,286,0:0:1:2:./.:./.:.:0	0,0,41,0:0:1:2:./.:./.:.:0:0:.:.	0,0,123,0:0:1:2:./.:./.:.:0:0:.:.	0,0,208,0:0:1:2:./.:./.:.:0:0:.:.	0,0,136,0:0:1:2:./.:./.:.:0:0:.:.
chr2_ref_v2	38247	.	A	C	.	PASS	IntersectsRepeat=0;RepeatCorrectionApplied=0	SAC:ACF:DF:PD:GT:SGT:SF:SV:SIG:MT:PAC	380,56,1,53:1:1:2:0/0:0/1:0.25:0	38,4,0,1:1:1:2:0/0:./.:.:0:0:.:.	199,22,0,43:1:1:2:0/0:0/1:0.25:0:0:.:.	311,33,0,54:1:1:2:0/0:0/1:0.25:0:0:.:.	234,23,0,43:1:1:2:0/0:0/1:0.25:0:0:.:.
chr2_ref_v2	40588	.	CAT	C	.	PASS	IntersectsRepeat=1;RepeatCorrectionApplied=1	SAC:ACF:DF:PD:GT:SGT:SF:SV:SIG:MT:PAC	79,81,10,10:1:1:2:0/0:./.:.:0	25,26,5,3:1:1:2:0/0:./.:.:0:0:.:.	44,34,3,3:1:1:2:0/0:./.:.:0:0:.:.	62,61,7,4:1:1:2:0/0:./.:.:0:0:.:.	37,41,7,5:1:1:2:0/0:./.:.:0:0:.:.
chr2_ref_v2	55505	.	A	G	.	PASS	IntersectsRepeat=1;RepeatCorrectionApplied=0	SAC:ACF:DF:PD:GT:SGT:SF:SV:SIG:MT:PAC	402,348,0,0:1:1:2:0/0:./.:.:0	20,26,25,21:1:1:2:0/1:./.:.:0:1:g.55505A>G:0	118,111,99,99:1:1:2:0/1:0/0:0.125:0:1:g.55505A>G:0	353,289,0,0:1:1:2:0/0:./.:.:0:0:.:.	217,195,0,0:1:1:2:0/0:./.:.:0:0:.:.
chr2_ref_v2	69627	.	CA	C	.	PASS	IntersectsRepeat=1;RepeatCorrectionApplied=1	SAC:ACF:DF:PD:GT:SGT:SF:SV:SIG:MT:PAC	223,235,13,10:1:1:2:0/0:./.:.:0	19,29,2,5:1:1:2:0/0:0/1:0.25:0:0:.:.	109,114,3,9:1:1:2:0/0:./.:.:0:0:.:.	184,188,11,6:1:1:2:0/0:./.:.:0:0:.:.	118,120,7,7:1:1:2:0/0:0/1:0.125:0:0:.:.
chr2_ref_v2	71621	.	TAGA	T	.	PASS	IntersectsRepeat=1;RepeatCorrectionApplied=1	SAC:ACF:DF:PD:GT:SGT:SF:SV:SIG:MT:PAC	3,0,356,252:1:1:2:1/1:./.:.:0	1,0,35,32:1:1:2:1/1:./.:.:0:0:.:.	0,0,194,152:1:1:2:1/1:./.:.:0:0:.:.	2,0,282,194:1:1:2:1/1:./.:.:0:0:.:.	3,0,189,149:1:1:2:1/1:./.:.:0:0:.:.
chr2_ref_v2	71820	.	C	CTTT	.	PASS	IntersectsRepeat=1;RepeatCorrectionApplied=1	SAC:ACF:DF:PD:GT:SGT:SF:SV:SIG:MT:PAC	2,6,285,177:1:1:2:1/1:0/1:0.125:0	0,1,18,19:1:1:2:1/1:./.:.:0:0:.:.	0,1,145,95:1:1:2:1/1:./.:.:0:0:.:.	4,4,204,127:1:1:2:1/1:0/1:0.125:0:0:.:.	3,4,120,100:1:1:2:1/1:0/1:0.125:0:0:.:.
chr2_ref_v2	72363	.	A	ACAACAG	.	PASS	IntersectsRepeat=1;RepeatCorrectionApplied=0	SAC:ACF:DF:PD:GT:SGT:SF:SV:SIG:MT:PAC	3,2,8,4:1:0:2:./.:./.:.:0	0,0,2,1:1:0:2:./.:./.:.:0:0:.:.	2,1,2,1:1:0:2:./.:./.:.:0:0:.:.	4,2,4,4:1:0:2:./.:./.:.:0:0:.:.	1,0,2,4:1:0:2:./.:./.:.:0:0:.:.
chr2_ref_v2	77884	.	T	G	.	PASS	IntersectsRepeat=0;RepeatCorrectionApplied=0	SAC:ACF:DF:PD:GT:SGT:SF:SV:SIG:MT:PAC	187,343,94,0:1:1:2:0/0:0/1:0.25:0	24,32,10,0:1:1:2:0/0:0/1:0.25:0:0:.:.	59,173,84,0:1:1:2:0/0:0/1:0.5:0:0:.:.	93,243,107,0:1:1:2:0/0:0/1:0.5:0:0:.:.	85,201,82,0:1:1:2:0/0:0/1:0.5:0:0:.:.
chr2_ref_v2	82890	.	T	C	.	PASS	IntersectsRepeat=0;RepeatCorrectionApplied=0	SAC:ACF:DF:PD:GT:SGT:SF:SV:SIG:MT:PAC	318,355,0,0:1:1:2:0/0:./.:.:0	27,22,0,0:1:1:2:0/0:./.:.:0:0:.:.	179,191,0,0:1:1:2:0/0:./.:.:0:0:.:.	278,297,0,1:1:1:2:0/0:./.:.:0:0:.:.	84,101,81,106:1:1:2:0/1:./.:.:0:1:g.82890T>C:0
chr2_ref_v2	84395	.	C	CAA,CAAA	.	PASS	IntersectsRepeat=1;RepeatCorrectionApplied=1	SAC:ACF:DF:PD:GT:SGT:SF:SV:SIG:MT:PAC	17,17,163,65,25,24:1:1:2:1/1:0/1:0.25:1	3,1,12,12,1,4:1:1:2:1/1:0/1:0.25:0:0:.:.	10,4,69,20,8,28:1:1:2:1/2:0/1:0.25:0:0:.:.	12,5,94,33,14,35:1:1:2:1/2:0/1:0.25:1:0:.:.	13,4,78,32,6,25:1:1:2:1/2:0/1:0.25:1:0:.:.
chr2_ref_v2	85986	.	G	T	.	PASS	IntersectsRepeat=0;RepeatCorrectionApplied=0	SAC:ACF:DF:PD:GT:SGT:SF:SV:SIG:MT:PAC	177,427,27,0:1:1:2:0/0:0/1:0.125:0	15,35,3,0:1:1:2:0/0:0/1:0.125:0:0:.:.	64,208,59,0:1:1:2:0/0:0/1:0.5:0:0:.:.	94,345,86,2:1:1:2:0/0:0/1:0.25:0:0:.:.	64,249,59,0:1:1:2:0/0:0/1:0.25:0:0:.:.
chr2_ref_v2	88121	.	CT	C	.	PASS	IntersectsRepeat=1;RepeatCorrectionApplied=1	SAC:ACF:DF:PD:GT:SGT:SF:SV:SIG:MT:PAC	23,12,110,176:1:1:2:1/1:0/1:0.125:0	5,4,17,25:1:1:2:1/1:0/1:0.25:0:0:.:.	10,5,41,94:1:1:2:1/1:0/1:0.125:0:0:.:.	12,3,75,135:1:1:2:1/1:./.:.:0:0:.:.	9,5,60,92:1:1:2:1/1:0/1:0.125:0:0:.:.
chr2_ref_v2	115429	.	G	GA	.	PASS	IntersectsRepeat=1;RepeatCorrectionApplied=1	SAC:ACF:DF:PD:GT:SGT:SF:SV:SIG:MT:PAC	42,81,10,25:1:1:2:0/0:0/1:0.25:0	4,16,1,3:1:1:2:0/0:0/1:0.25:0:0:.:.	21,30,9,15:1:1:2:0/1:0/0:0.25:0:0:.:.	31,50,8,20:1:1:2:0/0:0/1:0.5:0:0:.:.	24,24,10,3:1:1:2:0/0:0/1:0.25:0:0:.:.
chr2_ref_v2	122594	.	T	TTA	.	PASS	IntersectsRepeat=1;RepeatCorrectionApplied=1	SAC:ACF:DF:PD:GT:SGT:SF:SV:SIG:MT:PAC	5,1,112,201:1:1:2:1/1:./.:.:0	3,0,23,29:1:1:2:1/1:0/1:0.125:0:0:.:.	1,1,46,103:1:1:2:1/1:./.:.:0:0:.:.	1,0,86,165:1:1:2:1/1:./.:.:0:0:.:.	1,0,68,130:1:1:2:1/1:./.:.:0:0:.:.
chr2_ref_v2	127626	.	C	CT,CTT	.	PASS	IntersectsRepeat=1;RepeatCorrectionApplied=1	SAC:ACF:DF:PD:GT:SGT:SF:SV:SIG:MT:PAC	12,15,34,83,6,10:1:1:2:1/1:0/1:0.125:0	1,1,1,16,1,2:1:1:2:1/1:1/2:0.125:0:0:.:.	1,9,4,36,7,3:1:1:2:1/1:1/2:0.25:0:0:.:.	5,8,14,48,9,7:1:1:2:1/1:1/2:0.25:0:0:.:.	0,4,5,44,11,2:1:1:2:1/1:1/2:0.25:0:0:.:.
chr2_ref_v2	133016	.	T	TGAAGAGGATGAAGACAATGGTGATGGA	.	PASS	IntersectsRepeat=0;RepeatCorrectionApplied=0	SAC:ACF:DF:PD:GT:SGT:SF:SV:SIG:MT:PAC	0,0,157,130:1:1:2:1/1:./.:.:0	0,0,9,17:1:1:2:1/1:./.:.:0:0:.:.	0,0,88,82:1:1:2:1/1:./.:.:0:0:.:.	0,1,142,120:1:1:2:1/1:./.:.:0:0:.:.	0,0,84,86:1:1:2:1/1:./.:.:0:0:.:.
chr2_ref_v2	133860	.	CATATATAT	C	.	PASS	IntersectsRepeat=1;RepeatCorrectionApplied=1	SAC:ACF:DF:PD:GT:SGT:SF:SV:SIG:MT:PAC	2,0,109,113:1:1:2:1/1:./.:.:0	1,1,30,21:1:1:2:1/1:./.:.:0:0:.:.	0,0,52,65:1:1:2:1/1:./.:.:0:0:.:.	1,1,100,104:1:1:2:1/1:./.:.:0:0:.:.	1,0,72,65:1:1:2:1/1:./.:.:0:0:.:.
chr2_ref_v2	137646	.	TAAAAAAAAA	T	.	PASS	IntersectsRepeat=1;RepeatCorrectionApplied=1	SAC:ACF:DF:PD:GT:SGT:SF:SV:SIG:MT:PAC	38,35,14,22:1:1:2:0/1:0/0:0.25:0	11,3,0,0:1:0:2:./.:./.:.:0:0:.:.	21,12,3,9:1:1:2:0/1:0/0:0.5:0:0:.:.	42,22,6,22:1:1:2:0/1:0/0:0.5:0:0:.:.	23,16,5,9:1:1:2:0/1:0/0:0.5:0:0:.:.
chr2_ref_v2	137666	.	AAAAAAAAAAG	A	.	PASS	IntersectsRepeat=1;RepeatCorrectionApplied=0	SAC:ACF:DF:PD:GT:SGT:SF:SV:SIG:MT:PAC	67,98,20,0:1:1:2:0/0:0/1:0.25:0	9,6,3,0:1:0:2:./.:./.:.:0:0:.:.	34,40,14,0:1:1:2:0/0:0/1:0.25:0:0:.:.	56,80,29,0:1:1:2:0/0:0/1:0.5:0:0:.:.	29,53,18,0:1:1:2:0/0:0/1:0.5:0:0:.:.
chr2_ref_v2	137685	.	G	T	.	PASS	IntersectsRepeat=1;RepeatCorrectionApplied=0	SAC:ACF:DF:PD:GT:SGT:SF:SV:SIG:MT:PAC	91,90,20,0:1:1:2:0/0:0/1:0.25:0	15,6,3,0:1:1:2:0/0:0/1:0.25:0:0:.:.	53,43,11,0:1:1:2:0/0:0/1:0.25:0:0:.:.	86,81,25,0:1:1:2:0/0:0/1:0.25:0:0:.:.	54,45,13,0:1:1:2:0/0:0/1:0.25:0:0:.:.
chr2_ref_v2	138265	.	ATT	A	.	PASS	IntersectsRepeat=1;RepeatCorrectionApplied=1	SAC:ACF:DF:PD:GT:SGT:SF:SV:SIG:MT:PAC	6,5,178,144:1:1:2:1/1:0/1:0.125:0	0,1,17,13:1:1:2:1/1:0/1:0.125:0:0:.:.	5,1,102,80:1:1:2:1/1:0/1:0.125:0:0:.:.	9,3,136,107:1:1:2:1/1:0/1:0.125:0:0:.:.	5,5,95,70:1:1:2:1/1:0/1:0.125:0:0:.:.
chr2_ref_v2	143855	.	GA	G	.	PASS	IntersectsRepeat=1;RepeatCorrectionApplied=1	SAC:ACF:DF:PD:GT:SGT:SF:SV:SIG:MT:PAC	121,160,14,23:1:1:2:0/0:0/1:0.125:0	25,28,0,4:1:1:2:0/0:0/1:0.125:0:0:.:.	44,89,8,5:1:1:2:0/0:0/1:0.125:0:0:.:.	98,128,6,9:1:1:2:0/0:./.:.:0:0:.:.	61,92,9,7:1:1:2:0/0:0/1:0.125:0:0:.:.
chr2_ref_v2	145890	.	GA	G	.	PASS	IntersectsRepeat=1;RepeatCorrectionApplied=1	SAC:ACF:DF:PD:GT:SGT:SF:SV:SIG:MT:PAC	33,24,8,25:1:1:2:0/0:0/1:0.5:0	5,4,2,5:1:0:2:./.:./.:.:0:0:.:.	13,21,4,5:1:1:2:0/0:./.:.:0:0:.:.	12,28,7,6:1:1:2:0/0:0/1:0.125:0:0:.:.	14,23,7,6:1:1:2:0/0:0/1:0.25:0:0:.:.
chr2_ref_v2	165893	.	C	CTT	.	PASS	IntersectsRepeat=1;RepeatCorrectionApplied=1	SAC:ACF:DF:PD:GT:SGT:SF:SV:SIG:MT:PAC	16,29,1,23:1:1:2:0/1:0/0:0.25:0	1,1,0,3:1:0:2:./.:./.:.:0:0:.:.	12,12,0,9:1:1:2:0/1:0/0:0.5:0:0:.:.	6,22,0,8:1:1:2:0/1:0/0:0.5:0:0:.:.	10,18,1,10:1:1:2:0/1:0/0:0.5:0:0:.:.
chr2_ref_v2	165922	.	C	T	.	PASS	IntersectsRepeat=1;RepeatCorrectionApplied=0	SAC:ACF:DF:PD:GT:SGT:SF:SV:SIG:MT:PAC	69,111,1,19:1:1:2:0/0:0/1:0.25:0	14,14,1,1:1:1:2:0/0:0/1:0.125:0:0:.:.	34,49,6,12:1:1:2:0/0:0/1:0.25:1:0:.:.	54,73,4,25:1:1:2:0/0:0/1:0.5:0:0:.:.	32,52,4,17:1:1:2:0/0:0/1:0.5:0:0:.:.
chr2_ref_v2	165926	.	G	T	.	PASS	IntersectsRepeat=1;RepeatCorrectionApplied=0	SAC:ACF:DF:PD:GT:SGT:SF:SV:SIG:MT:PAC	78,105,1,21:1:1:2:0/0:0/1:0.25:0	17,14,0,1:1:1:2:0/0:./.:.:0:0:.:.	40,50,5,12:1:1:2:0/0:0/1:0.25:1:0:.:.	58,74,4,25:1:1:2:0/0:0/1:0.5:0:0:.:.	40,50,2,17:1:1:2:0/0:0/1:0.25:0:0:.:.
chr2_ref_v2	167969	.	C	CA	.	PASS	IntersectsRepeat=1;RepeatCorrectionApplied=1	SAC:ACF:DF:PD:GT:SGT:SF:SV:SIG:MT:PAC	19,1,79,77:1:1:2:1/1:./.:.:0	0,1,4,14:1:0:2:./.:./.:.:0:0:.:.	0,1,36,59:1:1:2:1/1:./.:.:0:0:.:.	2,0,52,59:1:1:2:1/1:./.:.:0:0:.:.	5,0,37,50:1:1:2:1/1:./.:.:0:0:.:.
chr2_ref_v2	174705	.	A	AT	.	PASS	IntersectsRepeat=1;RepeatCorrectionApplied=1	SAC:ACF:DF:PD:GT:SGT:SF:SV:SIG:MT:PAC	2,81,7,22:1:1:2:0/0:0/1:0.5:0	0,8,5,1:1:0:2:./.:./.:.:0:0:.:.	1,49,2,4:1:1:2:0/0:./.:.:0:0:.:.	1,66,2,9:1:1:2:0/0:0/1:0.125:0:0:.:.	0,48,2,5:1:1:2:0/0:0/1:0.125:0:0:.:.
chr2_ref_v2	202294	.	A	C	.	PASS	IntersectsRepeat=0;RepeatCorrectionApplied=0	SAC:ACF:DF:PD:GT:SGT:SF:SV:SIG:MT:PAC	270,63,0,73:1:1:2:0/0:0/1:0.5:0	19,2,0,6:1:1:2:0/0:0/1:0.5:0:0:.:.	129,26,0,60:1:1:2:0/0:0/1:0.5:0:0:.:.	230,31,0,75:1:1:2:0/0:0/1:0.5:0:0:.:.	144,25,0,50:1:1:2:0/0:0/1:0.5:0:0:.:.
chr2_ref_v2	207012	.	GT	G	.	PASS	IntersectsRepeat=1;RepeatCorrectionApplied=1	SAC:ACF:DF:PD:GT:SGT:SF:SV:SIG:MT:PAC	163,193,17,16:1:1:2:0/0:./.:.:0	12,21,2,1:1:1:2:0/0:./.:.:0:0:.:.	102,115,7,5:1:1:2:0/0:./.:.:0:0:.:.	146,149,13,11:1:1:2:0/0:./.:.:0:0:.:.	98,123,19,10:1:1:2:0/0:./.:.:0:0:.:.
chr2_ref_v2	221279	.	AGT	A	.	ExcRegion	IntersectsRepeat=1;RepeatCorrectionApplied=1	SAC:ACF:DF:PD:GT:SGT:SF:SV:SIG:MT:PAC	0,0,0,3:0:1:2:./.:./.:.:0	0,1,0,5:1:1:2:./.:./.:.:0:0:.:.	0,0,0,1:0:1:2:./.:./.:.:0:0:.:.	0,0,0,3:0:1:2:./.:./.:.:0:0:.:.	0,0,0,0:0:1:2:./.:./.:.:0:0:.:.
chr2_ref_v2	221352	.	C	CCATTTCTCA	.	ExcRegion	IntersectsRepeat=1;RepeatCorrectionApplied=0	SAC:ACF:DF:PD:GT:SGT:SF:SV:SIG:MT:PAC	0,0,0,1:0:1:2:./.:./.:.:0	0,0,0,0:0:1:2:./.:./.:.:0:0:.:.	0,0,0,0:0:1:2:./.:./.:.:0:0:.:.	0,0,0,0:0:1:2:./.:./.:.:0:0:.:.	0,0,0,0:0:1:2:./.:./.:.:0:0:.:.
chr2_ref_v2	221353	.	G	GGAATCCCAACAGTTATGACAAAATTTATCAGAATTCCCAGT	.	ExcRegion	IntersectsRepeat=0;RepeatCorrectionApplied=0	SAC:ACF:DF:PD:GT:SGT:SF:SV:SIG:MT:PAC	0,0,0,1:0:1:2:./.:./.:.:0	0,0,0,0:0:1:2:./.:./.:.:0:0:.:.	0,0,0,0:0:1:2:./.:./.:.:0:0:.:.	0,0,0,0:0:1:2:./.:./.:.:0:0:.:.	0,0,0,0:0:1:2:./.:./.:.:0:0:.:.
chr2_ref_v2	243815	.	A	C	.	PASS	IntersectsRepeat=0;RepeatCorrectionApplied=0	SAC:ACF:DF:PD:GT:SGT:SF:SV:SIG:MT:PAC	271,133,0,59:1:1:2:0/0:0/1:0.25:0	29,9,0,8:1:1:2:0/0:0/1:0.5:0:0:.:.	159,37,0,45:1:1:2:0/0:0/1:0.5:0:0:.:.	252,55,0,54:1:1:2:0/0:0/1:0.25:0:0:.:.	155,46,0,37:1:1:2:0/0:0/1:0.25:0:0:.:.
chr2_ref_v2	259745	.	C	T	.	ExcRegion	IntersectsRepeat=0;RepeatCorrectionApplied=0	SAC:ACF:DF:PD:GT:SGT:SF:SV:SIG:MT:PAC	0,0,0,75:0:1:2:./.:./.:.:0	0,0,0,23:0:1:2:./.:./.:.:0:0:.:.	0,0,0,12:0:1:2:./.:./.:.:0:0:.:.	0,0,0,37:0:1:2:./.:./.:.:0:0:.:.	0,1,0,19:1:1:2:./.:./.:.:0:0:.:.
chr2_ref_v2	263125	.	GC	G	.	ExcRegion	IntersectsRepeat=0;RepeatCorrectionApplied=0	SAC:ACF:DF:PD:GT:SGT:SF:SV:SIG:MT:PAC	0,0,0,0:0:1:2:./.:./.:.:0	0,0,0,0:0:1:2:./.:./.:.:0:0:.:.	0,0,2,0:0:1:2:./.:./.:.:0:0:.:.	0,0,2,0:0:1:2:./.:./.:.:0:0:.:.	0,0,0,0:0:1:2:./.:./.:.:0:0:.:.
chr2_ref_v2	265361	.	G	T	.	ExcRegion	IntersectsRepeat=1;RepeatCorrectionApplied=0	SAC:ACF:DF:PD:GT:SGT:SF:SV:SIG:MT:PAC	1,0,213,0:1:1:2:./.:./.:.:0	0,0,30,0:0:1:2:./.:./.:.:0:0:.:.	0,0,91,0:0:1:2:./.:./.:.:0:0:.:.	0,0,187,0:0:1:2:./.:./.:.:0:0:.:.	0,0,121,0:0:1:2:./.:./.:.:0:0:.:.
chr2_ref_v2	270639	.	GA	G	.	PASS	IntersectsRepeat=1;RepeatCorrectionApplied=1	SAC:ACF:DF:PD:GT:SGT:SF:SV:SIG:MT:PAC	151,147,16,14:1:1:2:0/0:./.:.:0	13,9,5,0:1:1:2:0/0:0/1:0.25:0:0:.:.	70,74,6,7:1:1:2:0/0:./.:.:0:0:.:.	85,92,11,9:1:1:2:0/0:./.:.:0:0:.:.	81,89,12,6:1:1:2:0/0:./.:.:0:0:.:.
chr2_ref_v2	274203	.	C	T	.	PASS	IntersectsRepeat=1;RepeatCorrectionApplied=0	SAC:ACF:DF:PD:GT:SGT:SF:SV:SIG:MT:PAC	116,197,0,43:1:1:2:0/0:0/1:0.25:0	28,26,0,8:1:1:2:0/0:0/1:0.25:0:0:.:.	60,81,2,36:1:1:2:0/0:0/1:0.5:0:0:.:.	105,134,2,55:1:1:2:0/0:0/1:0.5:0:0:.:.	70,94,0,32:1:1:2:0/0:0/1:0.25:0:0:.:.
chr2_ref_v2	274291	.	AAT	A	.	PASS	IntersectsRepeat=1;RepeatCorrectionApplied=1	SAC:ACF:DF:PD:GT:SGT:SF:SV:SIG:MT:PAC	110,111,8,8:1:1:2:0/0:./.:.:0	30,29,1,0:1:1:2:0/0:./.:.:0:0:.:.	48,55,5,5:1:1:2:0/0:./.:.:0:0:.:.	82,91,2,4:1:1:2:0/0:./.:.:0:0:.:.	61,65,2,3:1:1:2:0/0:./.:.:0:0:.:.
chr2_ref_v2	283116	.	G	T	.	PASS	IntersectsRepeat=0;RepeatCorrectionApplied=0	SAC:ACF:DF:PD:GT:SGT:SF:SV:SIG:MT:PAC	145,253,32,0:1:1:2:0/0:0/1:0.125:0	21,27,3,0:1:1:2:0/0:0/1:0.125:0:0:.:.	35,131,37,0:1:1:2:0/0:0/1:0.5:0:0:.:.	53,213,65,0:1:1:2:0/0:0/1:0.5:0:0:.:.	27,125,35,0:1:1:2:0/0:0/1:0.5:0:0:.:.
chr2_ref_v2	296104	.	AT	A	.	PASS	IntersectsRepeat=1;RepeatCorrectionApplied=1	SAC:ACF:DF:PD:GT:SGT:SF:SV:SIG:MT:PAC	73,45,3,27:1:1:2:0/0:./.:.:0	7,3,0,5:1:0:2:./.:./.:.:0:0:.:.	36,20,1,13:1:1:2:0/0:./.:.:0:0:.:.	43,30,0,15:1:1:2:0/0:./.:.:0:0:.:.	43,20,0,9:1:1:2:0/0:./.:.:0:0:.:.
chr2_ref_v2	300012	.	GA	G	.	PASS	IntersectsRepeat=1;RepeatCorrectionApplied=1	SAC:ACF:DF:PD:GT:SGT:SF:SV:SIG:MT:PAC	31,58,16,18:1:1:2:0/0:0/1:0.125:0	3,6,5,4:1:0:2:./.:./.:.:0:0:.:.	11,28,4,13:1:1:2:0/0:0/1:0.25:0:0:.:.	17,51,6,20:1:1:2:0/0:0/1:0.25:0:0:.:.	12,31,8,13:1:1:2:0/0:0/1:0.5:0:0:.:.
chr2_ref_v2	316928	.	CA	C	.	PASS	IntersectsRepeat=1;RepeatCorrectionApplied=1	SAC:ACF:DF:PD:GT:SGT:SF:SV:SIG:MT:PAC	38,37,13,8:1:1:2:0/0:./.:.:0	12,10,2,1:1:1:2:0/0:./.:.:0:0:.:.	14,19,10,4:1:1:2:0/0:0/1:0.25:0:0:.:.	34,21,8,3:1:1:2:0/0:./.:.:0:0:.:.	22,18,5,7:1:1:2:0/0:0/1:0.125:0:0:.:.
chr2_ref_v2	352393	.	A	C	.	PASS	IntersectsRepeat=0;RepeatCorrectionApplied=0	SAC:ACF:DF:PD:GT:SGT:SF:SV:SIG:MT:PAC	300,153,0,71:1:1:2:0/0:0/1:0.25:0	37,9,0,4:1:1:2:0/0:0/1:0.25:0:0:.:.	194,43,0,60:1:1:2:0/0:0/1:0.5:0:0:.:.	241,66,0,59:1:1:2:0/0:0/1:0.25:0:0:.:.	208,45,0,38:1:1:2:0/0:0/1:0.25:0:0:.:.
chr2_ref_v2	369767	.	CT	C	.	PASS	IntersectsRepeat=1;RepeatCorrectionApplied=1	SAC:ACF:DF:PD:GT:SGT:SF:SV:SIG:MT:PAC	130,141,11,22:1:1:2:0/0:./.:.:0	14,8,0,1:1:1:2:0/0:./.:.:0:0:.:.	53,75,7,8:1:1:2:0/0:./.:.:0:0:.:.	86,96,6,12:1:1:2:0/0:./.:.:0:0:.:.	64,70,6,5:1:1:2:0/0:./.:.:0:0:.:.
chr2_ref_v2	386187	.	CA	C,CAA	.	PASS	IntersectsRepeat=1;RepeatCorrectionApplied=1	SAC:ACF:DF:PD:GT:SGT:SF:SV:SIG:MT:PAC	13,16,18,24,10,17:1:1:2:0/1:1/2:0.5:1	2,1,2,2,2,1:1:0:2:./.:./.:.:0:0:.:.	9,3,8,1,7,6:1:1:2:1/2:0/2:0.5:0:0:.:.	9,1,10,3,3,19:1:1:2:1/2:0/2:0.25:0:0:.:.	3,1,7,3,9,10:1:1:2:1/2:2/2:0.25:0:0:.:.
chr2_ref_v2	392499	.	A	AT	.	PASS	IntersectsRepeat=1;RepeatCorrectionApplied=0	SAC:ACF:DF:PD:GT:SGT:SF:SV:SIG:MT:PAC	0,1,206,198:1:1:2:1/1:./.:.:0	0,0,23,27:1:1:2:1/1:./.:.:0:0:.:.	2,0,140,98:1:1:2:1/1:./.:.:0:0:.:.	0,2,183,176:1:1:2:1/1:./.:.:0:0:.:.	0,0,101,126:1:1:2:1/1:./.:.:0:0:.:.
chr2_ref_v2	392853	.	A	ATCTTTCCTCTGCATTTTCTTTCCTCTGCATTT	.	PASS	IntersectsRepeat=0;RepeatCorrectionApplied=0	SAC:ACF:DF:PD:GT:SGT:SF:SV:SIG:MT:PAC	1,0,13,10:1:1:2:1/1:0/1:0.125:0	1,0,3,2:1:0:2:./.:./.:.:0:0:.:.	0,0,5,10:1:0:2:./.:./.:.:0:0:.:.	0,0,3,9:1:0:2:./.:./.:.:0:0:.:.	0,0,4,3:1:0:2:./.:./.:.:0:0:.:.
chr2_ref_v2	406410	.	GA	G	.	PASS	IntersectsRepeat=1;RepeatCorrectionApplied=1	SAC:ACF:DF:PD:GT:SGT:SF:SV:SIG:MT:PAC	139,177,20,21:1:1:2:0/0:0/1:0.125:0	22,29,3,4:1:1:2:0/0:0/1:0.125:0:0:.:.	69,104,7,16:1:1:2:0/0:0/1:0.125:0:0:.:.	96,146,11,12:1:1:2:0/0:./.:.:0:0:.:.	81,88,11,13:1:1:2:0/0:0/1:0.125:0:0:.:.
chr2_ref_v2	410947	.	A	C	.	PASS	IntersectsRepeat=0;RepeatCorrectionApplied=0	SAC:ACF:DF:PD:GT:SGT:SF:SV:SIG:MT:PAC	247,138,0,57:1:1:2:0/0:0/1:0.25:0	18,16,0,5:1:1:2:0/0:0/1:0.25:0:0:.:.	125,37,0,45:1:1:2:0/0:0/1:0.5:0:0:.:.	154,57,0,75:1:1:2:0/0:0/1:0.5:0:0:.:.	150,56,0,51:1:1:2:0/0:0/1:0.5:0:0:.:.
chr2_ref_v2	415743	.	C	CTTTTT,CTTTTTTTTTTT	.	PASS	IntersectsRepeat=1;RepeatCorrectionApplied=1	SAC:ACF:DF:PD:GT:SGT:SF:SV:SIG:MT:PAC	0,2,3,36,133,26:1:1:2:2/2:1/2:0.5:0	0,0,1,2,14,1:1:0:2:./.:./.:.:0:0:.:.	0,1,1,15,63,15:1:1:2:2/2:1/2:0.25:0:0:.:.	0,1,3,31,102,19:1:1:2:2/2:1/2:0.5:0:0:.:.	1,2,0,21,72,12:1:1:2:2/2:1/2:0.5:0:0:.:.
chr2_ref_v2	418708	.	T	C	.	PASS	IntersectsRepeat=0;RepeatCorrectionApplied=0	SAC:ACF:DF:PD:GT:SGT:SF:SV:SIG:MT:PAC	264,159,1,0:1:1:2:0/0:./.:.:0	39,32,0,0:1:1:2:0/0:./.:.:0:0:.:.	144,82,0,0:1:1:2:0/0:./.:.:0:0:.:.	198,123,0,0:1:1:2:0/0:./.:.:0:0:.:.	73,47,79,43:1:1:2:0/1:./.:.:0:1:g.418708T>C:0
chr2_ref_v2	420345	.	T	TGTAGTAGTAGTA	.	PASS	IntersectsRepeat=1;RepeatCorrectionApplied=1	SAC:ACF:DF:PD:GT:SGT:SF:SV:SIG:MT:PAC	3,5,118,133:1:1:2:1/1:0/1:0.125:0	1,4,3,12:1:1:2:1/1:0/1:0.5:0:0:.:.	2,1,57,86:1:1:2:1/1:./.:.:0:0:.:.	6,0,123,107:1:1:2:1/1:0/1:0.125:0:0:.:.	2,0,71,91:1:1:2:1/1:./.:.:0:0:.:.
chr2_ref_v2	423361	.	G	GA,GAA	.	PASS	IntersectsRepeat=1;RepeatCorrectionApplied=1	SAC:ACF:DF:PD:GT:SGT:SF:SV:SIG:MT:PAC	3,4,16,11,142,120:1:1:2:2/2:0/2:0.125:0	1,0,1,5,10,16:1:1:2:2/2:1/2:0.25:0:0:.:.	3,1,11,9,83,64:1:1:2:2/2:1/2:0.125:0:0:.:.	1,1,9,6,105,91:1:1:2:2/2:./.:.:0:0:.:.	0,3,5,5,88,80:1:1:2:2/2:./.:.:0:0:.:.
chr2_ref_v2	434269	.	C	A	.	PASS	IntersectsRepeat=1;RepeatCorrectionApplied=0	SAC:ACF:DF:PD:GT:SGT:SF:SV:SIG:MT:PAC	216,151,2,41:1:1:2:0/0:0/1:0.25:0	30,14,0,11:1:1:2:0/0:0/1:0.5:0:0:.:.	124,74,0,32:1:1:2:0/0:0/1:0.25:0:0:.:.	158,87,0,43:1:1:2:0/0:0/1:0.25:0:0:.:.	107,64,1,27:1:1:2:0/0:0/1:0.25:0:0:.:.
chr2_ref_v2	443057	.	C	T	.	PASS	IntersectsRepeat=0;RepeatCorrectionApplied=0	SAC:ACF:DF:PD:GT:SGT:SF:SV:SIG:MT:PAC	236,187,0,0:1:1:2:0/0:./.:.:0	14,16,13,18:1:1:2:0/1:./.:.:0:1:g.443057C>T:0	81,66,73,76:1:1:2:0/1:./.:.:0:1:g.443057C>T:0	216,170,0,1:1:1:2:0/0:./.:.:0:0:.:.	164,150,0,0:1:1:2:0/0:./.:.:0:0:.:.
chr2_ref_v2	452404	.	CT	C,CTT	.	PASS	IntersectsRepeat=1;RepeatCorrectionApplied=1	SAC:ACF:DF:PD:GT:SGT:SF:SV:SIG:MT:PAC	48,53,10,13,11,9:1:1:2:0/0:0/2:0.125:0	2,0,0,0,2,1:1:0:2:./.:./.:.:0:0:.:.	18,16,0,5,3,4:1:1:2:0/0:0/2:0.125:0:0:.:.	23,24,4,11,9,5:1:1:2:0/0:0/2:0.25:0:0:.:.	15,24,9,7,3,2:1:1:2:0/0:0/1:0.25:0:0:.:.
chr2_ref_v2	464129	.	T	A	.	PASS	IntersectsRepeat=1;RepeatCorrectionApplied=0	SAC:ACF:DF:PD:GT:SGT:SF:SV:SIG:MT:PAC	0,0,1,1:1:1:2:./.:./.:.:0	0,0,0,0:0:1:2:./.:./.:.:0:0:.:.	0,0,0,1:0:1:2:./.:./.:.:0:0:.:.	1,0,1,1:1:1:2:./.:./.:.:0:0:.:.	0,0,0,4:0:1:2:./.:./.:.:0:0:.:.
chr2_ref_v2	477056	.	GTA	G	.	PASS	IntersectsRepeat=1;RepeatCorrectionApplied=1	SAC:ACF:DF:PD:GT:SGT:SF:SV:SIG:MT:PAC	76,93,19,26:1:1:2:0/0:0/1:0.25:0	17,22,9,9:1:1:2:0/0:0/1:0.5:0:0:.:.	42,45,11,12:1:1:2:0/0:0/1:0.25:0:0:.:.	63,84,17,15:1:1:2:0/0:0/1:0.125:0:0:.:.	48,58,12,13:1:1:2:0/0:0/1:0.25:0:0:.:.
chr2_ref_v2	479239	.	C	A	.	PASS	IntersectsRepeat=1;RepeatCorrectionApplied=0	SAC:ACF:DF:PD:GT:SGT:SF:SV:SIG:MT:PAC	226,72,1,46:1:1:2:0/0:0/1:0.25:0	25,12,0,4:1:1:2:0/0:0/1:0.25:0:0:.:.	130,32,1,43:1:1:2:0/0:0/1:0.5:0:0:.:.	127,47,0,40:1:1:2:0/0:0/1:0.5:0:0:.:.	109,27,0,40:1:1:2:0/0:0/1:0.5:0:0:.:.
chr2_ref_v2	485894	.	GT	G	.	PASS	IntersectsRepeat=1;RepeatCorrectionApplied=1	SAC:ACF:DF:PD:GT:SGT:SF:SV:SIG:MT:PAC	148,138,17,16:1:1:2:0/0:./.:.:0	11,14,0,4:1:1:2:0/0:0/1:0.125:0:0:.:.	69,84,5,10:1:1:2:0/0:./.:.:0:0:.:.	112,110,10,11:1:1:2:0/0:./.:.:0:0:.:.	91,76,11,15:1:1:2:0/0:./.:.:0:0:.:.
chr2_ref_v2	491057	.	CT	C	.	PASS	IntersectsRepeat=1;RepeatCorrectionApplied=1	SAC:ACF:DF:PD:GT:SGT:SF:SV:SIG:MT:PAC	131,225,16,26:1:1:2:0/0:0/1:0.125:0	16,21,1,3:1:1:2:0/0:0/1:0.125:0:0:.:.	98,127,9,14:1:1:2:0/0:0/1:0.125:0:0:.:.	106,155,15,33:1:1:2:0/0:0/1:0.25:1:0:.:.	86,117,10,20:1:1:2:0/0:0/1:0.125:0:0:.:.
chr2_ref_v2	492917	.	GA	G	.	PASS	IntersectsRepeat=1;RepeatCorrectionApplied=1	SAC:ACF:DF:PD:GT:SGT:SF:SV:SIG:MT:PAC	85,90,68,42:1:1:2:0/0:0/1:0.5:1	3,5,2,5:1:0:2:./.:./.:.:0:0:.:.	43,39,33,9:1:1:2:0/0:0/1:0.5:0:0:.:.	52,57,56,26:1:1:2:0/1:0/0:0.25:0:0:.:.	35,56,36,15:1:1:2:0/0:0/1:0.5:0:0:.:.
chr2_ref_v2	504322	.	CCA	C	.	PASS	IntersectsRepeat=1;RepeatCorrectionApplied=1	SAC:ACF:DF:PD:GT:SGT:SF:SV:SIG:MT:PAC	199,132,13,4:1:1:2:0/0:./.:.:0	20,11,4,1:1:1:2:0/0:0/1:0.125:0:0:.:.	107,67,6,2:1:1:2:0/0:./.:.:0:0:.:.	172,97,8,2:1:1:2:0/0:./.:.:0:0:.:.	105,70,7,1:1:1:2:0/0:./.:.:0:0:.:.
chr2_ref_v2	505379	.	C	CA	.	PASS	IntersectsRepeat=1;RepeatCorrectionApplied=1	SAC:ACF:DF:PD:GT:SGT:SF:SV:SIG:MT:PAC	125,114,10,32:1:1:2:0/0:0/1:0.125:0	18,14,3,2:1:1:2:0/0:0/1:0.125:0:0:.:.	49,49,6,11:1:1:2:0/0:0/1:0.125:0:0:.:.	73,48,3,13:1:1:2:0/0:0/1:0.125:0:0:.:.	48,58,2,9:1:1:2:0/0:./.:.:0:0:.:.
chr2_ref_v2	527934	.	G	T	.	PASS	IntersectsRepeat=0;RepeatCorrectionApplied=0	SAC:ACF:DF:PD:GT:SGT:SF:SV:SIG:MT:PAC	236,249,7,1:1:1:2:0/0:0/1:0.125:0	23,20,4,0:1:1:2:0/0:0/1:0.25:0:0:.:.	54,146,26,0:1:1:2:0/0:0/1:0.25:0:0:.:.	92,200,58,0:1:1:2:0/0:0/1:0.25:0:0:.:.	54,154,27,0:1:1:2:0/0:0/1:0.25:0:0:.:.
chr2_ref_v2	539193	.	G	GA	.	PASS	IntersectsRepeat=1;RepeatCorrectionApplied=1	SAC:ACF:DF:PD:GT:SGT:SF:SV:SIG:MT:PAC	116,170,10,22:1:1:2:0/0:./.:.:0	13,17,1,1:1:1:2:0/0:./.:.:0:0:.:.	64,76,6,3:1:1:2:0/0:./.:.:0:0:.:.	98,105,7,15:1:1:2:0/0:./.:.:0:0:.:.	60,74,5,5:1:1:2:0/0:./.:.:0:0:.:.
chr2_ref_v2	540107	.	C	A	.	PASS	IntersectsRepeat=0;RepeatCorrectionApplied=0	SAC:ACF:DF:PD:GT:SGT:SF:SV:SIG:MT:PAC	309,120,0,72:1:1:2:0/0:0/1:0.25:0	21,12,0,9:1:1:2:0/0:0/1:0.5:0:0:.:.	182,37,0,85:1:1:2:0/0:0/1:0.5:0:0:.:.	257,42,0,111:1:1:2:0/0:0/1:0.5:0:0:.:.	199,43,0,76:1:1:2:0/0:0/1:0.5:0:0:.:.
chr2_ref_v2	556177	.	GAT	G	.	PASS	IntersectsRepeat=1;RepeatCorrectionApplied=1	SAC:ACF:DF:PD:GT:SGT:SF:SV:SIG:MT:PAC	221,218,12,8:1:1:2:0/0:0/1:0.125:0	25,28,4,1:1:1:2:0/0:0/1:0.125:0:0:.:.	106,117,5,3:1:1:2:0/0:0/1:0.125:0:0:.:.	151,166,13,10:1:1:2:0/0:0/1:0.125:1:0:.:.	90,103,11,8:1:1:2:0/0:0/1:0.125:1:0:.:.
chr2_ref_v2	559729	.	CAT	C	.	PASS	IntersectsRepeat=1;RepeatCorrectionApplied=1	SAC:ACF:DF:PD:GT:SGT:SF:SV:SIG:MT:PAC	81,105,12,15:1:1:2:0/0:./.:.:0	16,25,3,7:1:1:2:0/0:0/1:0.125:0:0:.:.	39,26,7,7:1:1:2:0/0:./.:.:0:0:.:.	59,55,5,15:1:1:2:0/0:./.:.:0:0:.:.	29,39,6,7:1:1:2:0/0:./.:.:0:0:.:.
chr2_ref_v2	561189	.	G	GAA	.	PASS	IntersectsRepeat=1;RepeatCorrectionApplied=1	SAC:ACF:DF:PD:GT:SGT:SF:SV:SIG:MT:PAC	8,26,0,8:1:1:2:0/0:0/1:0.5:0	2,6,0,1:1:0:2:./.:./.:.:0:0:.:.	1,13,0,3:1:0:2:./.:./.:.:0:0:.:.	1,22,0,7:1:1:2:0/0:0/1:0.5:0:0:.:.	1,10,0,8:1:0:2:./.:./.:.:0:0:.:.
chr2_ref_v2	562998	.	G	GT	.	PASS	IntersectsRepeat=1;RepeatCorrectionApplied=1	SAC:ACF:DF:PD:GT:SGT:SF:SV:SIG:MT:PAC	15,71,10,10:1:1:2:0/0:0/1:0.25:0	3,10,0,2:1:0:2:./.:./.:.:0:0:.:.	7,32,5,7:1:1:2:0/0:0/1:0.5:0:0:.:.	12,40,7,10:1:1:2:0/0:0/1:0.5:0:0:.:.	9,42,3,8:1:1:2:0/0:0/1:0.25:0:0:.:.
chr2_ref_v2	571295	.	CA	C	.	PASS	IntersectsRepeat=1;RepeatCorrectionApplied=1	SAC:ACF:DF:PD:GT:SGT:SF:SV:SIG:MT:PAC	67,95,14,12:1:1:2:0/0:./.:.:0	4,12,2,0:1:0:2:./.:./.:.:0:0:.:.	41,66,4,1:1:1:2:0/0:./.:.:0:0:.:.	51,96,11,2:1:1:2:0/0:./.:.:0:0:.:.	27,72,3,1:1:1:2:0/0:./.:.:0:0:.:.
chr2_ref_v2	575997	.	TA	T	.	PASS	IntersectsRepeat=1;RepeatCorrectionApplied=1	SAC:ACF:DF:PD:GT:SGT:SF:SV:SIG:MT:PAC	111,101,12,11:1:1:2:0/0:./.:.:0	12,17,1,2:1:1:2:0/0:./.:.:0:0:.:.	40,53,6,4:1:1:2:0/0:./.:.:0:0:.:.	91,75,6,10:1:1:2:0/0:./.:.:0:0:.:.	41,52,6,10:1:1:2:0/0:./.:.:0:0:.:.
chr2_ref_v2	607816	.	T	G	.	PASS	IntersectsRepeat=0;RepeatCorrectionApplied=0	SAC:ACF:DF:PD:GT:SGT:SF:SV:SIG:MT:PAC	17,300,23,0:1:1:2:0/0:0/1:0.125:0	1,35,3,0:1:1:2:0/0:0/1:0.25:0:0:.:.	27,162,25,0:1:1:2:0/0:0/1:0.25:0:0:.:.	23,242,43,0:1:1:2:0/0:0/1:0.25:0:0:.:.	11,166,25,0:1:1:2:0/0:0/1:0.25:0:0:.:.
chr2_ref_v2	627154	.	C	T	.	PASS	IntersectsRepeat=0;RepeatCorrectionApplied=0	SAC:ACF:DF:PD:GT:SGT:SF:SV:SIG:MT:PAC	288,296,0,0:1:1:2:0/0:./.:.:0	29,24,0,0:1:1:2:0/0:./.:.:0:0:.:.	178,170,0,0:1:1:2:0/0:./.:.:0:0:.:.	278,282,0,0:1:1:2:0/0:./.:.:0:0:.:.	100,115,95,105:1:1:2:0/1:./.:.:0:1:g.627154C>T:0
chr2_ref_v2	628525	.	G	GT	.	PASS	IntersectsRepeat=1;RepeatCorrectionApplied=1	SAC:ACF:DF:PD:GT:SGT:SF:SV:SIG:MT:PAC	26,98,14,23:1:1:2:0/0:0/1:0.5:0	4,4,1,0:1:0:2:./.:./.:.:0:0:.:.	11,55,11,5:1:1:2:0/0:0/1:0.25:0:0:.:.	14,71,15,7:1:1:2:0/0:0/1:0.25:0:0:.:.	9,64,11,8:1:1:2:0/0:0/1:0.25:0:0:.:.
chr2_ref_v2	628865	.	C	CATAT,CAT	.	PASS	IntersectsRepeat=1;RepeatCorrectionApplied=1	SAC:ACF:DF:PD:GT:SGT:SF:SV:SIG:MT:PAC	0,0,60,74,10,9:1:1:2:1/1:./.:.:0	0,0,13,15,5,4:1:1:2:1/1:1/2:0.5:0:0:.:.	0,0,39,33,5,7:1:1:2:1/1:1/2:0.125:0:0:.:.	0,0,64,64,8,11:1:1:2:1/1:1/2:0.125:0:0:.:.	1,1,54,46,5,3:1:1:2:1/1:./.:.:0:0:.:.
chr2_ref_v2	646078	.	CAT	C	.	PASS	IntersectsRepeat=1;RepeatCorrectionApplied=1	SAC:ACF:DF:PD:GT:SGT:SF:SV:SIG:MT:PAC	62,69,15,9:1:1:2:0/0:./.:.:0	14,20,2,3:1:1:2:0/0:./.:.:0:0:.:.	23,33,4,8:1:1:2:0/0:./.:.:0:0:.:.	40,50,7,11:1:1:2:0/0:./.:.:0:0:.:.	35,28,7,5:1:1:2:0/0:./.:.:0:0:.:.
chr2_ref_v2	649189	.	C	A	.	PASS	IntersectsRepeat=0;RepeatCorrectionApplied=0	SAC:ACF:DF:PD:GT:SGT:SF:SV:SIG:MT:PAC	254,170,0,13:1:1:2:0/0:0/1:0.125:0	12,16,0,2:1:1:2:0/0:0/1:0.25:0:0:.:.	143,57,0,23:1:1:2:0/0:0/1:0.25:0:0:.:.	242,77,0,38:1:1:2:0/0:0/1:0.25:0:0:.:.	136,49,1,36:1:1:2:0/0:0/1:0.25:0:0:.:.
chr2_ref_v2	653698	.	T	C	.	PASS	IntersectsRepeat=0;RepeatCorrectionApplied=0	SAC:ACF:DF:PD:GT:SGT:SF:SV:SIG:MT:PAC	300,295,0,2:1:1:2:0/0:./.:.:0	38,25,0,0:1:1:2:0/0:./.:.:0:0:.:.	151,116,0,0:1:1:2:0/0:./.:.:0:0:.:.	113,126,108,94:1:1:2:0/1:0/0:0.125:0:1:g.653698T>C:0	161,138,0,0:1:1:2:0/0:./.:.:0:0:.:.
chr2_ref_v2	660000	.	A	C	.	PASS	IntersectsRepeat=0;RepeatCorrectionApplied=0	SAC:ACF:DF:PD:GT:SGT:SF:SV:SIG:MT:PAC	287,148,0,96:1:1:2:0/0:0/1:0.5:0	32,12,0,8:1:1:2:0/0:0/1:0.25:0:0:.:.	145,36,0,54:1:1:2:0/0:0/1:0.5:0:0:.:.	212,48,0,113:1:1:2:0/0:0/1:0.5:0:0:.:.	163,43,0,60:1:1:2:0/0:0/1:0.5:0:0:.:.
chr2_ref_v2	694578	.	T	TAA,TAAA	.	PASS	IntersectsRepeat=1;RepeatCorrectionApplied=1	SAC:ACF:DF:PD:GT:SGT:SF:SV:SIG:MT:PAC	0,0,86,126,9,11:1:1:2:1/1:./.:.:0	0,0,21,17,1,1:1:1:2:1/1:./.:.:0:0:.:.	0,1,34,42,7,7:1:1:2:1/1:1/2:0.125:0:0:.:.	1,0,41,69,3,4:1:1:2:1/1:./.:.:0:0:.:.	0,0,39,57,3,2:1:1:2:1/1:./.:.:0:0:.:.
chr2_ref_v2	698042	.	GA	G	.	PASS	IntersectsRepeat=1;RepeatCorrectionApplied=1	SAC:ACF:DF:PD:GT:SGT:SF:SV:SIG:MT:PAC	32,20,156,75:1:1:2:1/1:0/1:0.25:0	2,2,10,6:1:1:2:1/1:0/1:0.25:0:0:.:.	13,9,76,32:1:1:2:1/1:0/1:0.25:0:0:.:.	18,17,131,48:1:1:2:1/1:0/1:0.25:0:0:.:.	16,5,72,25:1:1:2:1/1:0/1:0.25:0:0:.:.
chr2_ref_v2	700135	.	AT	A	.	PASS	IntersectsRepeat=1;RepeatCorrectionApplied=1	SAC:ACF:DF:PD:GT:SGT:SF:SV:SIG:MT:PAC	62,141,9,19:1:1:2:0/0:./.:.:0	9,23,1,3:1:1:2:0/0:./.:.:0:0:.:.	46,70,2,5:1:1:2:0/0:./.:.:0:0:.:.	53,99,5,7:1:1:2:0/0:./.:.:0:0:.:.	45,81,3,11:1:1:2:0/0:./.:.:0:0:.:.
chr2_ref_v2	700301	.	C	CATATATATATATAT,CATATATATATATATAT	.	PASS	IntersectsRepeat=1;RepeatCorrectionApplied=1	SAC:ACF:DF:PD:GT:SGT:SF:SV:SIG:MT:PAC	0,1,4,3,11,13:1:1:2:2/2:1/2:0.125:0	1,0,4,2,2,3:1:0:2:./.:./.:.:0:0:.:.	0,0,7,4,4,10:1:1:2:1/2:2/2:0.25:0:0:.:.	1,0,2,5,8,11:1:1:2:2/2:1/2:0.25:0:0:.:.	0,1,4,5,5,13:1:1:2:2/2:1/2:0.5:0:0:.:.
chr2_ref_v2	701972	.	CAT	C	.	PASS	IntersectsRepeat=1;RepeatCorrectionApplied=1	SAC:ACF:DF:PD:GT:SGT:SF:SV:SIG:MT:PAC	28,39,3,5:1:1:2:0/0:./.:.:0	5,5,2,2:1:0:2:./.:./.:.:0:0:.:.	20,16,1,1:1:1:2:0/0:./.:.:0:0:.:.	29,18,3,5:1:1:2:0/0:./.:.:0:0:.:.	16,12,2,5:1:1:2:0/0:./.:.:0:0:.:.
chr2_ref_v2	704404	.	T	TA	.	PASS	IntersectsRepeat=1;RepeatCorrectionApplied=1	SAC:ACF:DF:PD:GT:SGT:SF:SV:SIG:MT:PAC	129,160,10,25:1:1:2:0/0:./.:.:0	19,22,3,0:1:1:2:0/0:./.:.:0:0:.:.	60,85,4,9:1:1:2:0/0:./.:.:0:0:.:.	82,111,4,10:1:1:2:0/0:./.:.:0:0:.:.	63,73,7,8:1:1:2:0/0:./.:.:0:0:.:.
chr2_ref_v2	712806	.	T	C	.	PASS	IntersectsRepeat=1;RepeatCorrectionApplied=0	SAC:ACF:DF:PD:GT:SGT:SF:SV:SIG:MT:PAC	294,319,0,0:1:1:2:0/0:./.:.:0	39,22,0,0:1:1:2:0/0:./.:.:0:0:.:.	135,172,0,0:1:1:2:0/0:./.:.:0:0:.:.	240,228,0,0:1:1:2:0/0:./.:.:0:0:.:.	72,84,54,64:1:1:2:0/1:0/0:0.125:0:1:g.712806T>C:0
chr2_ref_v2	721228	.	GA	G	.	PASS	IntersectsRepeat=1;RepeatCorrectionApplied=1	SAC:ACF:DF:PD:GT:SGT:SF:SV:SIG:MT:PAC	250,221,35,28:1:1:2:0/0:0/1:0.125:0	23,25,5,6:1:1:2:0/0:0/1:0.25:0:0:.:.	135,129,12,12:1:1:2:0/0:./.:.:0:0:.:.	181,179,23,15:1:1:2:0/0:./.:.:0:0:.:.	127,136,17,17:1:1:2:0/0:0/1:0.125:0:0:.:.
chr2_ref_v2	723626	.	C	CA	.	PASS	IntersectsRepeat=1;RepeatCorrectionApplied=1	SAC:ACF:DF:PD:GT:SGT:SF:SV:SIG:MT:PAC	14,47,96,157:1:1:2:1/1:./.:.:0	2,5,20,8:1:1:2:1/1:./.:.:0:0:.:.	3,26,33,77:1:1:2:1/1:0/1:0.125:0:0:.:.	8,24,61,113:1:1:2:1/1:./.:.:0:0:.:.	3,13,37,84:1:1:2:1/1:./.:.:0:0:.:.
chr2_ref_v2	746325	.	CATCTGCA	C	.	PASS	IntersectsRepeat=1;RepeatCorrectionApplied=0	SAC:ACF:DF:PD:GT:SGT:SF:SV:SIG:MT:PAC	0,0,341,345:1:1:2:1/1:./.:.:0	0,0,31,26:1:1:2:1/1:./.:.:0:0:.:.	2,1,218,176:1:1:2:1/1:./.:.:0:0:.:.	0,0,292,280:1:1:2:1/1:./.:.:0:0:.:.	1,0,184,172:1:1:2:1/1:./.:.:0:0:.:.
chr2_ref_v2	751179	.	C	CA	.	PASS	IntersectsRepeat=1;RepeatCorrectionApplied=1	SAC:ACF:DF:PD:GT:SGT:SF:SV:SIG:MT:PAC	164,64,17,26:1:1:2:0/0:0/1:0.125:0	19,14,0,6:1:1:2:0/0:0/1:0.25:0:0:.:.	81,23,9,14:1:1:2:0/0:0/1:0.25:0:0:.:.	119,22,7,21:1:1:2:0/0:0/1:0.25:0:0:.:.	95,23,7,18:1:1:2:0/0:0/1:0.25:0:0:.:.
chr2_ref_v2	752275	.	G	T	.	PASS	IntersectsRepeat=0;RepeatCorrectionApplied=0	SAC:ACF:DF:PD:GT:SGT:SF:SV:SIG:MT:PAC	175,266,22,0:1:1:2:0/0:0/1:0.125:0	10,28,3,0:1:1:2:0/0:0/1:0.25:0:0:.:.	49,150,53,0:1:1:2:0/0:0/1:0.5:0:0:.:.	80,226,117,0:1:1:2:0/0:0/1:0.5:0:0:.:.	56,159,93,0:1:1:2:0/0:0/1:0.5:0:0:.:.
chr2_ref_v2	762441	.	G	GAACAAGATGAAGAAAATA	.	PASS	IntersectsRepeat=0;RepeatCorrectionApplied=0	SAC:ACF:DF:PD:GT:SGT:SF:SV:SIG:MT:PAC	1,6,72,78:1:1:2:1/1:0/1:0.125:0	0,1,6,5:1:0:2:./.:./.:.:0:0:.:.	0,1,44,49:1:1:2:1/1:./.:.:0:0:.:.	0,2,65,63:1:1:2:1/1:./.:.:0:0:.:.	0,1,35,50:1:1:2:1/1:./.:.:0:0:.:.
chr2_ref_v2	774634	.	C	CA	.	PASS	IntersectsRepeat=1;RepeatCorrectionApplied=1	SAC:ACF:DF:PD:GT:SGT:SF:SV:SIG:MT:PAC	129,27,16,17:1:1:2:0/0:0/1:0.25:0	8,1,1,2:1:0:2:./.:./.:.:0:0:.:.	32,8,10,6:1:1:2:0/0:0/1:0.5:0:0:.:.	56,7,21,15:1:1:2:0/1:0/0:0.25:0:0:.:.	53,9,9,9:1:1:2:0/0:0/1:0.25:0:0:.:.
chr2_ref_v2	777871	.	AT	A	.	PASS	IntersectsRepeat=1;RepeatCorrectionApplied=1	SAC:ACF:DF:PD:GT:SGT:SF:SV:SIG:MT:PAC	177,135,23,23:1:1:2:0/0:./.:.:0	24,17,1,3:1:1:2:0/0:./.:.:0:0:.:.	87,44,5,2:1:1:2:0/0:./.:.:0:0:.:.	105,75,16,9:1:1:2:0/0:./.:.:0:0:.:.	86,44,12,11:1:1:2:0/0:./.:.:0:0:.:.
chr2_ref_v2	784678	.	CT	C	.	PASS	IntersectsRepeat=1;RepeatCorrectionApplied=1	SAC:ACF:DF:PD:GT:SGT:SF:SV:SIG:MT:PAC	180,204,22,21:1:1:2:0/0:./.:.:0	26,19,6,5:1:1:2:0/0:0/1:0.125:0:0:.:.	89,99,8,13:1:1:2:0/0:./.:.:0:0:.:.	125,133,15,16:1:1:2:0/0:./.:.:0:0:.:.	93,104,10,11:1:1:2:0/0:./.:.:0:0:.:.
chr2_ref_v2	806253	.	A	C	.	PASS	IntersectsRepeat=1;RepeatCorrectionApplied=0	SAC:ACF:DF:PD:GT:SGT:SF:SV:SIG:MT:PAC	0,0,1,0:0:1:2:./.:./.:.:0	0,0,0,0:0:1:2:./.:./.:.:0:0:.:.	0,0,0,0:0:1:2:./.:./.:.:0:0:.:.	0,0,0,0:0:1:2:./.:./.:.:0:0:.:.	0,0,0,0:0:1:2:./.:./.:.:0:0:.:.
chr3_ref_v2	553	.	T	A	.	ExcRegion	IntersectsRepeat=1;RepeatCorrectionApplied=0	SAC:ACF:DF:PD:GT:SGT:SF:SV:SIG:MT:PAC	0,0,0,1:0:1:2:./.:./.:.:0	0,0,0,0:0:1:2:./.:./.:.:0:0:.:.	0,1,0,0:0:1:2:./.:./.:.:0:0:.:.	0,0,0,2:0:1:2:./.:./.:.:0:0:.:.	0,0,0,0:0:1:2:./.:./.:.:0:0:.:.
chr3_ref_v2	563	.	C	T	.	ExcRegion	IntersectsRepeat=0;RepeatCorrectionApplied=0	SAC:ACF:DF:PD:GT:SGT:SF:SV:SIG:MT:PAC	0,0,0,1:0:1:2:./.:./.:.:0	0,0,0,0:0:1:2:./.:./.:.:0:0:.:.	0,1,0,0:0:1:2:./.:./.:.:0:0:.:.	0,0,0,2:0:1:2:./.:./.:.:0:0:.:.	0,0,0,0:0:1:2:./.:./.:.:0:0:.:.
chr3_ref_v2	569	.	CG	C	.	ExcRegion	IntersectsRepeat=0;RepeatCorrectionApplied=0	SAC:ACF:DF:PD:GT:SGT:SF:SV:SIG:MT:PAC	0,0,0,1:0:1:2:./.:./.:.:0	0,0,0,0:0:1:2:./.:./.:.:0:0:.:.	0,0,0,0:0:1:2:./.:./.:.:0:0:.:.	0,0,0,2:0:1:2:./.:./.:.:0:0:.:.	0,0,0,0:0:1:2:./.:./.:.:0:0:.:.
chr3_ref_v2	571	.	C	A	.	ExcRegion	IntersectsRepeat=0;RepeatCorrectionApplied=0	SAC:ACF:DF:PD:GT:SGT:SF:SV:SIG:MT:PAC	0,0,0,1:0:1:2:./.:./.:.:0	0,0,0,0:0:1:2:./.:./.:.:0:0:.:.	0,0,0,0:0:1:2:./.:./.:.:0:0:.:.	0,0,0,2:0:1:2:./.:./.:.:0:0:.:.	0,0,0,0:0:1:2:./.:./.:.:0:0:.:.
chr3_ref_v2	585	.	G	C	.	ExcRegion	IntersectsRepeat=0;RepeatCorrectionApplied=0	SAC:ACF:DF:PD:GT:SGT:SF:SV:SIG:MT:PAC	0,0,0,1:0:1:2:./.:./.:.:0	0,0,0,0:0:1:2:./.:./.:.:0:0:.:.	0,0,0,0:0:1:2:./.:./.:.:0:0:.:.	0,0,0,2:0:1:2:./.:./.:.:0:0:.:.	0,0,0,0:0:1:2:./.:./.:.:0:0:.:.
chr3_ref_v2	700	.	T	C	.	ExcRegion	IntersectsRepeat=0;RepeatCorrectionApplied=0	SAC:ACF:DF:PD:GT:SGT:SF:SV:SIG:MT:PAC	0,0,0,0:0:1:2:./.:./.:.:0	0,0,0,0:0:1:2:./.:./.:.:0:0:.:.	0,0,0,0:0:1:2:./.:./.:.:0:0:.:.	0,0,0,0:0:1:2:./.:./.:.:0:0:.:.	1,0,0,1:1:1:2:./.:./.:.:0:0:.:.
chr3_ref_v2	708	.	T	C	.	ExcRegion	IntersectsRepeat=0;RepeatCorrectionApplied=0	SAC:ACF:DF:PD:GT:SGT:SF:SV:SIG:MT:PAC	0,0,0,0:0:1:2:./.:./.:.:0	0,0,0,0:0:1:2:./.:./.:.:0:0:.:.	0,0,0,0:0:1:2:./.:./.:.:0:0:.:.	0,0,0,0:0:1:2:./.:./.:.:0:0:.:.	1,0,0,1:1:1:2:./.:./.:.:0:0:.:.
chr3_ref_v2	719	.	T	A	.	ExcRegion	IntersectsRepeat=0;RepeatCorrectionApplied=0	SAC:ACF:DF:PD:GT:SGT:SF:SV:SIG:MT:PAC	0,0,0,0:0:1:2:./.:./.:.:0	0,0,0,0:0:1:2:./.:./.:.:0:0:.:.	0,0,0,0:0:1:2:./.:./.:.:0:0:.:.	0,0,0,0:0:1:2:./.:./.:.:0:0:.:.	1,0,0,1:1:1:2:./.:./.:.:0:0:.:.
chr3_ref_v2	725	.	C	A	.	ExcRegion	IntersectsRepeat=0;RepeatCorrectionApplied=0	SAC:ACF:DF:PD:GT:SGT:SF:SV:SIG:MT:PAC	0,0,0,0:0:1:2:./.:./.:.:0	0,0,0,0:0:1:2:./.:./.:.:0:0:.:.	0,0,0,0:0:1:2:./.:./.:.:0:0:.:.	0,0,0,0:0:1:2:./.:./.:.:0:0:.:.	1,0,0,1:1:1:2:./.:./.:.:0:0:.:.
chr3_ref_v2	726	.	G	T	.	ExcRegion	IntersectsRepeat=0;RepeatCorrectionApplied=0	SAC:ACF:DF:PD:GT:SGT:SF:SV:SIG:MT:PAC	0,0,0,0:0:1:2:./.:./.:.:0	0,0,0,0:0:1:2:./.:./.:.:0:0:.:.	0,0,0,0:0:1:2:./.:./.:.:0:0:.:.	0,0,0,0:0:1:2:./.:./.:.:0:0:.:.	1,0,0,1:1:1:2:./.:./.:.:0:0:.:.
chr3_ref_v2	728	.	T	C	.	ExcRegion	IntersectsRepeat=0;RepeatCorrectionApplied=0	SAC:ACF:DF:PD:GT:SGT:SF:SV:SIG:MT:PAC	0,0,0,0:0:1:2:./.:./.:.:0	0,0,0,0:0:1:2:./.:./.:.:0:0:.:.	0,0,0,0:0:1:2:./.:./.:.:0:0:.:.	0,0,0,0:0:1:2:./.:./.:.:0:0:.:.	1,0,0,1:1:1:2:./.:./.:.:0:0:.:.
chr3_ref_v2	1203	.	G	GTTTAGACAAAGAAAAC	.	ExcRegion	IntersectsRepeat=1;RepeatCorrectionApplied=0	SAC:ACF:DF:PD:GT:SGT:SF:SV:SIG:MT:PAC	0,0,87,0:0:1:2:./.:./.:.:0	0,0,9,0:0:0:2:./.:./.:.:0:0:.:.	0,0,21,0:0:1:2:./.:./.:.:0:0:.:.	0,0,60,0:0:1:2:./.:./.:.:0:0:.:.	0,0,21,0:0:1:2:./.:./.:.:0:0:.:.
chr3_ref_v2	1223	.	A	T	.	ExcRegion	IntersectsRepeat=0;RepeatCorrectionApplied=0	SAC:ACF:DF:PD:GT:SGT:SF:SV:SIG:MT:PAC	0,0,188,0:0:1:2:./.:./.:.:0	0,0,25,0:0:1:2:./.:./.:.:0:0:.:.	0,0,79,0:0:1:2:./.:./.:.:0:0:.:.	0,0,159,0:0:1:2:./.:./.:.:0:0:.:.	0,0,86,0:0:1:2:./.:./.:.:0:0:.:.
chr3_ref_v2	1240	.	A	G	.	ExcRegion	IntersectsRepeat=0;RepeatCorrectionApplied=0	SAC:ACF:DF:PD:GT:SGT:SF:SV:SIG:MT:PAC	0,0,173,1:1:1:2:./.:./.:.:0	0,0,26,0:0:1:2:./.:./.:.:0:0:.:.	0,0,92,0:0:1:2:./.:./.:.:0:0:.:.	0,0,130,0:0:1:2:./.:./.:.:0:0:.:.	1,0,100,0:1:1:2:./.:./.:.:0:0:.:.
chr3_ref_v2	1243	.	C	CCATAGTTTCTATGTGCAAAAGCATTACCTATGTAATTCTTACA	.	ExcRegion	IntersectsRepeat=0;RepeatCorrectionApplied=0	SAC:ACF:DF:PD:GT:SGT:SF:SV:SIG:MT:PAC	0,0,180,1:1:1:2:./.:./.:.:0	0,0,26,0:0:1:2:./.:./.:.:0:0:.:.	0,0,96,0:0:1:2:./.:./.:.:0:0:.:.	0,0,139,0:0:1:2:./.:./.:.:0:0:.:.	1,0,107,0:1:1:2:./.:./.:.:0:0:.:.
chr3_ref_v2	4025	.	G	A	.	ExcRegion	IntersectsRepeat=0;RepeatCorrectionApplied=0	SAC:ACF:DF:PD:GT:SGT:SF:SV:SIG:MT:PAC	0,0,401,391:1:1:2:./.:./.:.:0	0,0,39,41:1:1:2:./.:./.:.:0:0:.:.	0,0,188,179:1:1:2:./.:./.:.:0:0:.:.	0,0,291,310:1:1:2:./.:./.:.:0:0:.:.	0,0,212,226:1:1:2:./.:./.:.:0:0:.:.
chr3_ref_v2	6097	.	GTGACGTTGAGTTTTTAC	G	.	PASS	IntersectsRepeat=0;RepeatCorrectionApplied=0	SAC:ACF:DF:PD:GT:SGT:SF:SV:SIG:MT:PAC	0,0,14,22:1:1:2:1/1:./.:.:0	0,0,1,1:1:1:2:./.:./.:.:0:0:.:.	0,0,4,6:1:1:2:./.:./.:.:0:0:.:.	0,0,9,16:1:1:2:1/1:./.:.:0:0:.:.	0,0,4,11:1:1:2:./.:./.:.:0:0:.:.
chr3_ref_v2	6291	.	C	CTTT	.	PASS	IntersectsRepeat=1;RepeatCorrectionApplied=1	SAC:ACF:DF:PD:GT:SGT:SF:SV:SIG:MT:PAC	0,1,3,4:1:1:2:./.:./.:.:0	0,0,1,0:0:1:2:./.:./.:.:0:0:.:.	0,0,0,3:0:1:2:./.:./.:.:0:0:.:.	0,0,0,3:0:1:2:./.:./.:.:0:0:.:.	0,0,0,0:0:1:2:./.:./.:.:0:0:.:.
chr3_ref_v2	6389	.	A	G	.	PASS	IntersectsRepeat=1;RepeatCorrectionApplied=0	SAC:ACF:DF:PD:GT:SGT:SF:SV:SIG:MT:PAC	0,0,0,9:0:1:2:./.:./.:.:0	0,0,0,1:0:1:2:./.:./.:.:0:0:.:.	0,0,0,0:0:1:2:./.:./.:.:0:0:.:.	0,0,0,3:0:1:2:./.:./.:.:0:0:.:.	0,0,0,0:0:1:2:./.:./.:.:0:0:.:.
chr3_ref_v2	8403	.	CAAA	C	.	PASS	IntersectsRepeat=1;RepeatCorrectionApplied=1	SAC:ACF:DF:PD:GT:SGT:SF:SV:SIG:MT:PAC	0,0,0,4:0:1:2:./.:./.:.:0	0,0,0,0:0:1:2:./.:./.:.:0:0:.:.	0,0,0,0:0:1:2:./.:./.:.:0:0:.:.	0,0,1,0:0:1:2:./.:./.:.:0:0:.:.	0,0,0,0:0:1:2:./.:./.:.:0:0:.:.
chr3_ref_v2	9010	.	T	TTTA	.	PASS	IntersectsRepeat=1;RepeatCorrectionApplied=0	SAC:ACF:DF:PD:GT:SGT:SF:SV:SIG:MT:PAC	1,0,5,0:1:1:2:./.:./.:.:0	0,0,1,0:0:1:2:./.:./.:.:0:0:.:.	0,0,1,1:1:1:2:./.:./.:.:0:0:.:.	0,0,2,0:0:1:2:./.:./.:.:0:0:.:.	0,0,1,0:0:1:2:./.:./.:.:0:0:.:.
chr3_ref_v2	9287	.	G	T	.	PASS	IntersectsRepeat=0;RepeatCorrectionApplied=0	SAC:ACF:DF:PD:GT:SGT:SF:SV:SIG:MT:PAC	0,0,0,3:0:1:2:./.:./.:.:0	0,0,0,0:0:1:2:./.:./.:.:0:0:.:.	0,0,0,0:0:1:2:./.:./.:.:0:0:.:.	0,0,1,0:0:1:2:./.:./.:.:0:0:.:.	0,0,0,0:0:1:2:./.:./.:.:0:0:.:.
chr3_ref_v2	10910	.	G	A	.	PASS	IntersectsRepeat=1;RepeatCorrectionApplied=0	SAC:ACF:DF:PD:GT:SGT:SF:SV:SIG:MT:PAC	3,0,0,0:0:1:2:./.:./.:.:0	0,0,0,0:0:1:2:./.:./.:.:0:0:.:.	0,0,0,0:0:1:2:./.:./.:.:0:0:.:.	1,0,0,0:0:1:2:./.:./.:.:0:0:.:.	0,0,1,0:0:1:2:./.:./.:.:0:0:.:.
chr3_ref_v2	18559	.	T	G	.	PASS	IntersectsRepeat=0;RepeatCorrectionApplied=0	SAC:ACF:DF:PD:GT:SGT:SF:SV:SIG:MT:PAC	251,238,48,0:1:1:2:0/0:0/1:0.25:0	22,44,14,0:1:1:2:0/0:0/1:0.5:0:0:.:.	80,125,55,0:1:1:2:0/0:0/1:0.5:0:0:.:.	113,206,95,0:1:1:2:0/0:0/1:0.5:0:0:.:.	89,136,56,0:1:1:2:0/0:0/1:0.5:0:0:.:.
chr3_ref_v2	27477	.	TAA	T	.	PASS	IntersectsRepeat=1;RepeatCorrectionApplied=1	SAC:ACF:DF:PD:GT:SGT:SF:SV:SIG:MT:PAC	16,32,12,68:1:1:2:0/1:1/1:0.25:0	2,0,1,8:1:0:2:./.:./.:.:0:0:.:.	5,14,1,29:1:1:2:0/1:1/1:0.25:0:0:.:.	6,23,5,52:1:1:2:0/1:1/1:0.25:0:0:.:.	9,13,4,36:1:1:2:0/1:1/1:0.25:0:0:.:.
chr3_ref_v2	29265	.	TTTTGTTTATTTA	T	.	PASS	IntersectsRepeat=1;RepeatCorrectionApplied=0	SAC:ACF:DF:PD:GT:SGT:SF:SV:SIG:MT:PAC	1,0,186,226:1:1:2:1/1:./.:.:0	0,0,24,32:1:1:2:1/1:./.:.:0:0:.:.	0,0,105,121:1:1:2:1/1:./.:.:0:0:.:.	0,0,159,170:1:1:2:1/1:./.:.:0:0:.:.	0,0,112,116:1:1:2:1/1:./.:.:0:0:.:.
chr3_ref_v2	40708	.	C	CAAAAAAAAAAAAAA,CAAAAAAAAAAAAAAA,CAAAAAAAAAAAAAAAA	.	PASS	IntersectsRepeat=1;RepeatCorrectionApplied=1	SAC:ACF:DF:PD:GT:SGT:SF:SV:SIG:MT:PAC	16,0,14,15,29,34,5,16:1:1:2:2/2:0/2:0.25:0	1,0,0,3,4,4,0,1:1:0:2:./.:./.:.:0:0:.:.	6,0,5,10,4,9,1,8:1:1:2:1/3:0/3:0.25:0:0:.:.	8,2,8,12,13,16,0,13:1:1:2:2/3:0/2:0.25:0:0:.:.	9,0,3,10,12,15,0,12:1:1:2:2/3:0/2:0.5:0:0:.:.
chr3_ref_v2	41396	.	T	TCCAAATGCTACGCAG	.	PASS	IntersectsRepeat=1;RepeatCorrectionApplied=0	SAC:ACF:DF:PD:GT:SGT:SF:SV:SIG:MT:PAC	1,3,60,102:1:1:2:1/1:./.:.:0	0,0,7,7:1:0:2:./.:./.:.:0:0:.:.	1,1,48,60:1:1:2:1/1:./.:.:0:0:.:.	1,0,42,60:1:1:2:1/1:./.:.:0:0:.:.	0,2,37,63:1:1:2:1/1:./.:.:0:0:.:.
chr3_ref_v2	41830	.	CAAAAA	C	.	PASS	IntersectsRepeat=1;RepeatCorrectionApplied=1	SAC:ACF:DF:PD:GT:SGT:SF:SV:SIG:MT:PAC	40,14,90,14:1:1:2:0/1:1/1:0.25:0	7,1,6,4:1:0:2:./.:./.:.:0:0:.:.	24,8,40,1:1:1:2:0/1:1/1:0.125:0:0:.:.	42,11,38,0:1:1:2:0/1:0/0:0.125:0:0:.:.	24,10,30,2:1:1:2:0/1:./.:.:0:0:.:.
chr3_ref_v2	44368	.	G	GA,GAAA	.	PASS	IntersectsRepeat=1;RepeatCorrectionApplied=1	SAC:ACF:DF:PD:GT:SGT:SF:SV:SIG:MT:PAC	32,36,28,20,32,32:1:1:2:0/2:0/1:0.5:1	1,3,1,2,3,4:1:0:2:./.:./.:.:0:0:.:.	12,18,18,10,25,16:1:1:2:0/2:1/2:0.5:1:0:.:.	24,20,30,13,28,12:1:1:2:1/2:0/1:0.5:1:0:.:.	14,5,18,12,17,10:1:1:2:1/2:0/1:0.25:0:0:.:.
chr3_ref_v2	45007	.	T	C	.	PASS	IntersectsRepeat=0;RepeatCorrectionApplied=0	SAC:ACF:DF:PD:GT:SGT:SF:SV:SIG:MT:PAC	408,396,0,0:1:1:2:0/0:./.:.:0	20,22,23,22:1:1:2:0/1:./.:.:0:1:g.45007T>C:0	220,235,2,0:1:1:2:0/0:./.:.:0:0:.:.	300,316,0,0:1:1:2:0/0:./.:.:0:0:.:.	202,264,0,0:1:1:2:0/0:./.:.:0:0:.:.
chr3_ref_v2	48532	.	G	GTCAGCTTCGGCTTCGGCGTCAGCT	.	PASS	IntersectsRepeat=0;RepeatCorrectionApplied=0	SAC:ACF:DF:PD:GT:SGT:SF:SV:SIG:MT:PAC	0,0,291,153:1:1:2:1/1:./.:.:0	0,0,25,15:1:1:2:1/1:./.:.:0:0:.:.	0,0,131,67:1:1:2:1/1:./.:.:0:0:.:.	0,0,231,96:1:1:2:1/1:./.:.:0:0:.:.	0,0,149,85:1:1:2:1/1:./.:.:0:0:.:.
chr3_ref_v2	50148	.	A	AAT,AATAT	.	PASS	IntersectsRepeat=1;RepeatCorrectionApplied=1	SAC:ACF:DF:PD:GT:SGT:SF:SV:SIG:MT:PAC	2,5,14,22,55,77:1:1:2:2/2:0/2:0.125:0	1,1,0,2,12,11:1:1:2:2/2:./.:.:0:0:.:.	4,4,8,7,19,26:1:1:2:2/2:0/2:0.25:0:0:.:.	2,2,3,13,25,56:1:1:2:2/2:0/2:0.125:0:0:.:.	1,1,9,8,18,37:1:1:2:2/2:1/2:0.25:0:0:.:.
chr3_ref_v2	54752	.	C	CA	.	PASS	IntersectsRepeat=1;RepeatCorrectionApplied=1	SAC:ACF:DF:PD:GT:SGT:SF:SV:SIG:MT:PAC	242,135,15,11:1:1:2:0/0:./.:.:0	15,13,0,1:1:1:2:0/0:./.:.:0:0:.:.	83,39,6,13:1:1:2:0/0:0/1:0.125:0:0:.:.	146,79,7,6:1:1:2:0/0:./.:.:0:0:.:.	119,54,5,7:1:1:2:0/0:./.:.:0:0:.:.
chr3_ref_v2	56899	.	C	A	.	PASS	IntersectsRepeat=1;RepeatCorrectionApplied=0	SAC:ACF:DF:PD:GT:SGT:SF:SV:SIG:MT:PAC	60,77,24,34:1:1:2:0/0:0/1:0.5:0	9,8,2,4:1:1:2:0/0:0/1:0.5:0:0:.:.	19,24,20,21:1:1:2:0/1:./.:.:0:0:.:.	29,25,22,37:1:1:2:0/1:./.:.:0:0:.:.	25,32,15,29:1:1:2:0/1:0/0:0.125:0:0:.:.
chr3_ref_v2	57049	.	C	CAAAAAAAAAA	.	PASS	IntersectsRepeat=1;RepeatCorrectionApplied=1	SAC:ACF:DF:PD:GT:SGT:SF:SV:SIG:MT:PAC	54,9,0,39:1:1:2:0/1:0/0:0.25:0	7,2,0,1:1:0:2:./.:./.:.:0:0:.:.	18,5,0,13:1:1:2:0/1:0/0:0.25:0:0:.:.	32,9,2,26:1:1:2:0/1:0/0:0.25:0:0:.:.	17,0,0,22:1:1:2:0/1:1/1:0.125:0:0:.:.
chr3_ref_v2	62576	.	CAT	C	.	PASS	IntersectsRepeat=1;RepeatCorrectionApplied=1	SAC:ACF:DF:PD:GT:SGT:SF:SV:SIG:MT:PAC	136,114,16,14:1:1:2:0/0:./.:.:0	24,24,3,2:1:1:2:0/0:./.:.:0:0:.:.	78,79,6,10:1:1:2:0/0:./.:.:0:0:.:.	113,96,19,15:1:1:2:0/0:0/1:0.125:0:0:.:.	85,78,11,6:1:1:2:0/0:./.:.:0:0:.:.
chr3_ref_v2	64218	.	A	C	.	PASS	IntersectsRepeat=1;RepeatCorrectionApplied=0	SAC:ACF:DF:PD:GT:SGT:SF:SV:SIG:MT:PAC	303,94,0,65:1:1:2:0/0:0/1:0.25:0	33,8,0,7:1:1:2:0/0:0/1:0.25:0:0:.:.	165,45,0,45:1:1:2:0/0:0/1:0.5:0:0:.:.	274,49,0,70:1:1:2:0/0:0/1:0.5:0:0:.:.	192,42,0,40:1:1:2:0/0:0/1:0.25:0:0:.:.
chr3_ref_v2	82579	.	A	T	.	PASS	IntersectsRepeat=0;RepeatCorrectionApplied=0	SAC:ACF:DF:PD:GT:SGT:SF:SV:SIG:MT:PAC	8,16,24,13:1:1:2:0/1:1/1:0.25:0	1,1,1,1:1:1:2:./.:./.:.:0:0:.:.	5,4,6,9:1:1:2:0/1:1/1:0.25:0:0:.:.	7,16,19,11:1:1:2:0/1:1/1:0.125:0:0:.:.	1,1,13,5:1:1:2:1/1:0/1:0.125:0:0:.:.
chr3_ref_v2	82580	.	C	CTATTCA	.	PASS	IntersectsRepeat=0;RepeatCorrectionApplied=0	SAC:ACF:DF:PD:GT:SGT:SF:SV:SIG:MT:PAC	6,11,24,13:1:1:2:0/1:1/1:0.25:0	1,1,1,1:1:1:2:./.:./.:.:0:0:.:.	5,4,6,9:1:1:2:0/1:1/1:0.25:0:0:.:.	5,13,19,11:1:1:2:0/1:1/1:0.25:0:0:.:.	1,1,13,5:1:1:2:1/1:0/1:0.125:0:0:.:.
chr3_ref_v2	82582	.	G	GTTTC	.	PASS	IntersectsRepeat=0;RepeatCorrectionApplied=0	SAC:ACF:DF:PD:GT:SGT:SF:SV:SIG:MT:PAC	2,6,17,10:1:1:2:0/1:1/1:0.5:0	0,0,0,0:0:1:2:./.:./.:.:0:0:.:.	1,1,1,3:1:1:2:./.:./.:.:0:0:.:.	1,9,7,8:1:1:2:0/1:1/1:0.25:0:0:.:.	0,0,5,2:1:1:2:./.:./.:.:0:0:.:.
chr3_ref_v2	82917	.	A	T	.	PASS	IntersectsRepeat=0;RepeatCorrectionApplied=0	SAC:ACF:DF:PD:GT:SGT:SF:SV:SIG:MT:PAC	0,0,22,17:1:1:2:1/1:./.:.:0	1,0,1,0:1:1:2:./.:./.:.:0:0:.:.	0,0,11,10:1:1:2:1/1:./.:.:0:0:.:.	0,0,16,18:1:1:2:1/1:./.:.:0:0:.:.	0,0,14,9:1:1:2:1/1:./.:.:0:0:.:.
chr3_ref_v2	84302	.	G	A	.	ExcRegion	IntersectsRepeat=0;RepeatCorrectionApplied=0	SAC:ACF:DF:PD:GT:SGT:SF:SV:SIG:MT:PAC	1,0,6,8:1:1:2:./.:./.:.:0	0,0,0,0:0:1:2:./.:./.:.:0:0:.:.	1,0,2,9:1:1:2:./.:./.:.:0:0:.:.	0,0,6,15:1:1:2:./.:./.:.:0:0:.:.	0,0,3,3:1:1:2:./.:./.:.:0:0:.:.
chr3_ref_v2	84376	.	A	G	.	ExcRegion	IntersectsRepeat=1;RepeatCorrectionApplied=0	SAC:ACF:DF:PD:GT:SGT:SF:SV:SIG:MT:PAC	162,0,22,0:1:1:2:./.:./.:.:0	24,2,3,0:1:1:2:./.:./.:.:0:0:.:.	65,1,8,0:1:1:2:./.:./.:.:0:0:.:.	126,1,13,0:1:1:2:./.:./.:.:0:0:.:.	69,0,4,0:1:1:2:./.:./.:.:0:0:.:.
chr3_ref_v2	84910	.	T	C	.	ExcRegion	IntersectsRepeat=1;RepeatCorrectionApplied=0	SAC:ACF:DF:PD:GT:SGT:SF:SV:SIG:MT:PAC	0,82,0,15:1:1:2:./.:./.:.:0	0,0,0,0:0:1:2:./.:./.:.:0:0:.:.	0,16,0,4:1:1:2:./.:./.:.:0:0:.:.	0,49,0,7:1:1:2:./.:./.:.:0:0:.:.	0,20,0,4:1:1:2:./.:./.:.:0:0:.:.
chr3_ref_v2	90793	.	A	ATGTAC	.	PASS	IntersectsRepeat=0;RepeatCorrectionApplied=0	SAC:ACF:DF:PD:GT:SGT:SF:SV:SIG:MT:PAC	0,0,0,14:0:1:2:./.:./.:.:0	0,0,0,1:0:1:2:./.:./.:.:0:0:.:.	0,0,0,8:0:1:2:./.:./.:.:0:0:.:.	0,0,0,9:0:1:2:./.:./.:.:0:0:.:.	0,0,0,10:0:1:2:./.:./.:.:0:0:.:.
chr3_ref_v2	90978	.	A	T	.	PASS	IntersectsRepeat=0;RepeatCorrectionApplied=0	SAC:ACF:DF:PD:GT:SGT:SF:SV:SIG:MT:PAC	0,0,17,1:1:1:2:./.:./.:.:0	0,0,2,0:0:1:2:./.:./.:.:0:0:.:.	0,0,11,1:1:1:2:./.:./.:.:0:0:.:.	0,0,20,0:0:1:2:1/1:./.:.:0:0:.:.	0,0,6,0:0:1:2:./.:./.:.:0:0:.:.
chr3_ref_v2	100221	.	C	CTT	.	PASS	IntersectsRepeat=1;RepeatCorrectionApplied=1	SAC:ACF:DF:PD:GT:SGT:SF:SV:SIG:MT:PAC	27,89,46,17:1:1:2:0/1:0/0:0.25:0	1,9,4,4:1:0:2:./.:./.:.:0:0:.:.	8,49,20,16:1:1:2:0/1:0/0:0.25:0:0:.:.	16,62,12,10:1:1:2:0/1:0/0:0.5:0:0:.:.	13,39,19,6:1:1:2:0/1:0/0:0.25:0:0:.:.
chr3_ref_v2	104682	.	G	A	.	PASS	IntersectsRepeat=1;RepeatCorrectionApplied=0	SAC:ACF:DF:PD:GT:SGT:SF:SV:SIG:MT:PAC	244,370,0,0:1:1:2:0/0:./.:.:0	14,19,0,0:1:1:2:0/0:./.:.:0:0:.:.	116,208,0,0:1:1:2:0/0:./.:.:0:0:.:.	219,328,0,0:1:1:2:0/0:./.:.:0:0:.:.	73,122,73,89:1:1:2:0/1:0/0:0.125:0:1:g.104682G>A:0
chr3_ref_v2	112747	.	G	T	.	PASS	IntersectsRepeat=0;RepeatCorrectionApplied=0	SAC:ACF:DF:PD:GT:SGT:SF:SV:SIG:MT:PAC	106,232,0,0:1:1:2:0/0:./.:.:0	31,56,0,0:1:1:2:0/0:./.:.:0:0:.:.	60,104,0,0:1:1:2:0/0:./.:.:0:0:.:.	85,152,0,0:1:1:2:0/0:./.:.:0:0:.:.	31,57,30,47:1:1:2:0/1:0/0:0.125:0:1:g.112747G>T:0
chr3_ref_v2	130658	.	C	G	.	PASS	IntersectsRepeat=0;RepeatCorrectionApplied=0	SAC:ACF:DF:PD:GT:SGT:SF:SV:SIG:MT:PAC	354,47,0,22:1:1:2:0/0:0/1:0.125:0	26,2,0,0:1:1:2:0/0:./.:.:0:0:.:.	223,16,0,28:1:1:2:0/0:0/1:0.25:0:0:.:.	283,15,0,58:1:1:2:0/0:0/1:0.25:0:0:.:.	222,9,1,30:1:1:2:0/0:0/1:0.25:0:0:.:.
chr3_ref_v2	141010	.	G	A	.	PASS	IntersectsRepeat=1;RepeatCorrectionApplied=0	SAC:ACF:DF:PD:GT:SGT:SF:SV:SIG:MT:PAC	227,125,2,59:1:1:2:0/0:0/1:0.25:0	20,23,1,6:1:1:2:0/0:0/1:0.25:0:0:.:.	95,48,0,34:1:1:2:0/0:0/1:0.5:0:0:.:.	151,96,0,47:1:1:2:0/0:0/1:0.25:0:0:.:.	124,62,0,47:1:1:2:0/0:0/1:0.5:0:0:.:.
chr3_ref_v2	147569	.	A	T	.	ExcRegion	IntersectsRepeat=0;RepeatCorrectionApplied=0	SAC:ACF:DF:PD:GT:SGT:SF:SV:SIG:MT:PAC	196,17,0,4:1:1:2:./.:./.:.:0	22,1,0,3:1:1:2:./.:./.:.:0:0:.:.	85,7,0,0:1:1:2:./.:./.:.:0:0:.:.	148,12,0,1:1:1:2:./.:./.:.:0:0:.:.	98,11,0,0:1:1:2:./.:./.:.:0:0:.:.
chr3_ref_v2	190692	.	C	T	.	PASS	IntersectsRepeat=1;RepeatCorrectionApplied=0	SAC:ACF:DF:PD:GT:SGT:SF:SV:SIG:MT:PAC	333,296,0,1:1:1:2:0/0:./.:.:0	21,21,18,19:1:1:2:0/1:0/0:0.125:0:1:g.190692C>T:0	209,197,1,0:1:1:2:0/0:./.:.:0:0:.:.	276,296,0,0:1:1:2:0/0:./.:.:0:0:.:.	199,217,0,0:1:1:2:0/0:./.:.:0:0:.:.
chr3_ref_v2	205618	.	CA	C	.	PASS	IntersectsRepeat=1;RepeatCorrectionApplied=1	SAC:ACF:DF:PD:GT:SGT:SF:SV:SIG:MT:PAC	137,170,20,34:1:1:2:0/0:0/1:0.125:0	17,15,1,2:1:1:2:0/0:./.:.:0:0:.:.	84,94,13,15:1:1:2:0/0:./.:.:0:0:.:.	108,139,17,22:1:1:2:0/0:0/1:0.125:0:0:.:.	89,86,10,16:1:1:2:0/0:./.:.:0:0:.:.
chr3_ref_v2	207552	.	GA	G	.	PASS	IntersectsRepeat=1;RepeatCorrectionApplied=1	SAC:ACF:DF:PD:GT:SGT:SF:SV:SIG:MT:PAC	160,150,38,18:1:1:2:0/0:./.:.:0	12,8,2,1:1:1:2:0/0:./.:.:0:0:.:.	101,87,11,9:1:1:2:0/0:./.:.:0:0:.:.	135,108,17,13:1:1:2:0/0:./.:.:0:0:.:.	97,74,15,11:1:1:2:0/0:./.:.:0:0:.:.
chr3_ref_v2	217274	.	A	C	.	PASS	IntersectsRepeat=1;RepeatCorrectionApplied=0	SAC:ACF:DF:PD:GT:SGT:SF:SV:SIG:MT:PAC	342,163,0,36:1:1:2:0/0:0/1:0.125:0	50,12,0,7:1:1:2:0/0:0/1:0.25:0:0:.:.	165,52,0,57:1:1:2:0/0:0/1:0.5:0:0:.:.	271,51,0,72:1:1:2:0/0:0/1:0.5:0:0:.:.	175,46,0,71:1:1:2:0/0:0/1:0.5:0:0:.:.
chr3_ref_v2	220603	.	TTA	T	.	PASS	IntersectsRepeat=1;RepeatCorrectionApplied=1	SAC:ACF:DF:PD:GT:SGT:SF:SV:SIG:MT:PAC	113,104,14,16:1:1:2:0/0:./.:.:0	23,20,3,0:1:1:2:0/0:./.:.:0:0:.:.	56,71,2,7:1:1:2:0/0:./.:.:0:0:.:.	94,73,6,6:1:1:2:0/0:./.:.:0:0:.:.	55,56,3,5:1:1:2:0/0:./.:.:0:0:.:.
chr3_ref_v2	224794	.	GT	G	.	PASS	IntersectsRepeat=1;RepeatCorrectionApplied=1	SAC:ACF:DF:PD:GT:SGT:SF:SV:SIG:MT:PAC	145,157,24,12:1:1:2:0/0:./.:.:0	16,14,2,1:1:1:2:0/0:./.:.:0:0:.:.	88,72,7,3:1:1:2:0/0:./.:.:0:0:.:.	146,120,17,16:1:1:2:0/0:./.:.:0:0:.:.	97,76,9,16:1:1:2:0/0:./.:.:0:0:.:.
chr3_ref_v2	225102	.	C	CA	.	PASS	IntersectsRepeat=1;RepeatCorrectionApplied=1	SAC:ACF:DF:PD:GT:SGT:SF:SV:SIG:MT:PAC	199,95,12,13:1:1:2:0/0:./.:.:0	23,9,1,2:1:1:2:0/0:./.:.:0:0:.:.	101,31,9,15:1:1:2:0/0:0/1:0.25:0:0:.:.	149,60,5,17:1:1:2:0/0:./.:.:0:0:.:.	107,28,7,9:1:1:2:0/0:0/1:0.125:0:0:.:.
chr3_ref_v2	226835	.	CT	C,CTT	.	PASS	IntersectsRepeat=1;RepeatCorrectionApplied=1	SAC:ACF:DF:PD:GT:SGT:SF:SV:SIG:MT:PAC	52,25,60,26,20,18:1:1:2:0/1:0/2:0.25:1	5,0,4,1,4,1:1:0:2:./.:./.:.:0:0:.:.	28,6,34,9,11,17:1:1:2:0/1:1/2:0.5:1:0:.:.	31,15,33,11,15,18:1:1:2:0/1:0/2:0.5:1:0:.:.	23,13,36,15,4,16:1:1:2:0/1:1/2:0.25:0:0:.:.
chr3_ref_v2	232060	.	T	C	.	PASS	IntersectsRepeat=1;RepeatCorrectionApplied=0	SAC:ACF:DF:PD:GT:SGT:SF:SV:SIG:MT:PAC	316,348,0,0:1:1:2:0/0:./.:.:0	38,21,0,0:1:1:2:0/0:./.:.:0:0:.:.	147,163,0,1:1:1:2:0/0:./.:.:0:0:.:.	105,119,89,124:1:1:2:0/1:./.:.:0:1:g.232060T>C:0	148,167,0,0:1:1:2:0/0:./.:.:0:0:.:.
chr3_ref_v2	238277	.	AT	A	.	PASS	IntersectsRepeat=1;RepeatCorrectionApplied=1	SAC:ACF:DF:PD:GT:SGT:SF:SV:SIG:MT:PAC	69,17,141,88:1:1:2:0/1:1/1:0.5:1	7,1,20,3:1:1:2:1/1:0/1:0.5:0:0:.:.	39,5,69,26:1:1:2:1/1:0/1:0.5:0:0:.:.	66,6,89,46:1:1:2:0/1:1/1:0.25:0:0:.:.	31,3,67,28:1:1:2:1/1:0/1:0.5:0:0:.:.
chr3_ref_v2	243811	.	GTA	G	.	PASS	IntersectsRepeat=1;RepeatCorrectionApplied=1	SAC:ACF:DF:PD:GT:SGT:SF:SV:SIG:MT:PAC	116,96,42,30:1:1:2:0/0:0/1:0.25:0	25,15,7,9:1:1:2:0/0:0/1:0.5:0:0:.:.	52,44,13,11:1:1:2:0/0:0/1:0.125:0:0:.:.	87,72,16,15:1:1:2:0/0:0/1:0.125:0:0:.:.	59,55,12,11:1:1:2:0/0:0/1:0.125:0:0:.:.
chr3_ref_v2	247210	.	T	C	.	PASS	IntersectsRepeat=0;RepeatCorrectionApplied=0	SAC:ACF:DF:PD:GT:SGT:SF:SV:SIG:MT:PAC	356,334,1,0:1:1:2:0/0:./.:.:0	10,15,2,11:1:1:2:0/1:0/0:0.25:0:1:g.247210T>C:0	94,74,98,84:1:1:2:0/1:./.:.:0:1:g.247210T>C:0	274,220,2,0:1:1:2:0/0:./.:.:0:0:.:.	178,178,0,0:1:1:2:0/0:./.:.:0:0:.:.
chr3_ref_v2	255816	.	G	GT	.	PASS	IntersectsRepeat=1;RepeatCorrectionApplied=1	SAC:ACF:DF:PD:GT:SGT:SF:SV:SIG:MT:PAC	7,9,104,120:1:1:2:1/1:./.:.:0	2,3,27,23:1:1:2:1/1:./.:.:0:0:.:.	4,2,43,71:1:1:2:1/1:./.:.:0:0:.:.	2,4,81,100:1:1:2:1/1:./.:.:0:0:.:.	1,6,53,71:1:1:2:1/1:./.:.:0:0:.:.
chr3_ref_v2	255855	.	GTA	G	.	PASS	IntersectsRepeat=1;RepeatCorrectionApplied=1	SAC:ACF:DF:PD:GT:SGT:SF:SV:SIG:MT:PAC	96,112,16,16:1:1:2:0/0:./.:.:0	22,26,4,4:1:1:2:0/0:0/1:0.125:0:0:.:.	50,66,5,6:1:1:2:0/0:./.:.:0:0:.:.	75,92,4,12:1:1:2:0/0:./.:.:0:0:.:.	44,51,7,8:1:1:2:0/0:0/1:0.125:0:0:.:.
chr3_ref_v2	260047	.	T	G	.	PASS	IntersectsRepeat=0;RepeatCorrectionApplied=0	SAC:ACF:DF:PD:GT:SGT:SF:SV:SIG:MT:PAC	173,379,40,2:1:1:2:0/0:0/1:0.125:0	6,20,5,0:1:1:2:0/0:0/1:0.5:0:0:.:.	57,189,57,0:1:1:2:0/0:0/1:0.5:0:0:.:.	86,281,82,1:1:1:2:0/0:0/1:0.5:0:0:.:.	59,208,40,0:1:1:2:0/0:0/1:0.25:0:0:.:.
chr3_ref_v2	268855	.	GA	G	.	PASS	IntersectsRepeat=1;RepeatCorrectionApplied=1	SAC:ACF:DF:PD:GT:SGT:SF:SV:SIG:MT:PAC	94,113,62,48:1:1:2:0/0:0/1:0.5:0	12,13,6,13:1:1:2:0/1:0/0:0.25:0:0:.:.	62,57,33,18:1:1:2:0/0:0/1:0.25:0:0:.:.	92,95,39,38:1:1:2:0/0:0/1:0.25:0:0:.:.	58,47,28,23:1:1:2:0/0:0/1:0.5:0:0:.:.
chr3_ref_v2	288402	.	AAT	A	.	PASS	IntersectsRepeat=1;RepeatCorrectionApplied=1	SAC:ACF:DF:PD:GT:SGT:SF:SV:SIG:MT:PAC	111,117,13,12:1:1:2:0/0:./.:.:0	30,32,5,4:1:1:2:0/0:./.:.:0:0:.:.	37,39,7,5:1:1:2:0/0:./.:.:0:0:.:.	70,78,8,8:1:1:2:0/0:./.:.:0:0:.:.	65,49,5,3:1:1:2:0/0:./.:.:0:0:.:.
chr3_ref_v2	288956	.	AAT	A	.	PASS	IntersectsRepeat=1;RepeatCorrectionApplied=1	SAC:ACF:DF:PD:GT:SGT:SF:SV:SIG:MT:PAC	0,155,0,19:1:1:2:0/0:0/1:0.125:0	0,27,0,2:1:1:2:0/0:0/1:0.125:0:0:.:.	0,81,0,5:1:1:2:0/0:./.:.:0:0:.:.	0,139,0,14:1:1:2:0/0:0/1:0.125:0:0:.:.	0,114,0,10:1:1:2:0/0:./.:.:0:0:.:.
chr3_ref_v2	289672	.	A	G	.	PASS	IntersectsRepeat=1;RepeatCorrectionApplied=0	SAC:ACF:DF:PD:GT:SGT:SF:SV:SIG:MT:PAC	400,382,138,140:1:1:2:0/0:0/1:0.5:1	44,51,20,17:1:1:2:0/0:0/1:0.5:0:0:.:.	219,236,99,82:1:1:2:0/0:0/1:0.5:1:0:.:.	303,285,116,125:1:1:2:0/0:0/1:0.5:1:0:.:.	221,219,68,90:1:1:2:0/0:0/1:0.5:1:0:.:.
chr3_ref_v2	290219	.	A	T	.	PASS	IntersectsRepeat=1;RepeatCorrectionApplied=0	SAC:ACF:DF:PD:GT:SGT:SF:SV:SIG:MT:PAC	273,276,31,131:1:1:2:0/0:0/1:0.5:0	31,39,0,7:1:1:2:0/0:0/1:0.25:0:0:.:.	126,151,20,62:1:1:2:0/0:0/1:0.5:1:0:.:.	207,229,31,84:1:1:2:0/0:0/1:0.5:1:0:.:.	140,176,23,53:1:1:2:0/0:0/1:0.5:1:0:.:.
chr3_ref_v2	309309	.	TA	T	.	PASS	IntersectsRepeat=1;RepeatCorrectionApplied=1	SAC:ACF:DF:PD:GT:SGT:SF:SV:SIG:MT:PAC	288,226,24,17:1:1:2:0/0:./.:.:0	32,28,9,2:1:1:2:0/0:0/1:0.125:0:0:.:.	138,139,11,10:1:1:2:0/0:./.:.:0:0:.:.	211,226,17,9:1:1:2:0/0:./.:.:0:0:.:.	144,159,14,5:1:1:2:0/0:./.:.:0:0:.:.
chr3_ref_v2	310369	.	A	G	.	PASS	IntersectsRepeat=1;RepeatCorrectionApplied=0	SAC:ACF:DF:PD:GT:SGT:SF:SV:SIG:MT:PAC	152,288,0,0:1:1:2:0/0:./.:.:0	8,15,0,0:1:1:2:0/0:./.:.:0:0:.:.	35,64,3,21:1:1:2:0/0:0/1:0.5:0:1:.:.	118,168,0,0:1:1:2:0/0:./.:.:0:0:.:.	95,105,0,0:1:1:2:0/0:./.:.:0:0:.:.
chr3_ref_v2	311601	.	G	T	.	PASS	IntersectsRepeat=1;RepeatCorrectionApplied=0	SAC:ACF:DF:PD:GT:SGT:SF:SV:SIG:MT:PAC	0,1,11,55:1:1:2:1/1:./.:.:0	0,0,0,2:0:1:2:./.:./.:.:0:0:.:.	0,1,7,38:1:1:2:1/1:./.:.:0:0:.:.	0,0,1,52:1:1:2:1/1:./.:.:0:0:.:.	0,0,9,49:1:1:2:1/1:./.:.:0:0:.:.
chr3_ref_v2	311603	.	A	G	.	PASS	IntersectsRepeat=0;RepeatCorrectionApplied=0	SAC:ACF:DF:PD:GT:SGT:SF:SV:SIG:MT:PAC	0,1,11,56:1:1:2:1/1:./.:.:0	0,0,0,2:0:1:2:./.:./.:.:0:0:.:.	0,1,7,37:1:1:2:1/1:./.:.:0:0:.:.	0,0,1,52:1:1:2:1/1:./.:.:0:0:.:.	0,0,9,49:1:1:2:1/1:./.:.:0:0:.:.
chr3_ref_v2	311626	.	T	G	.	ExcRegion	IntersectsRepeat=1;RepeatCorrectionApplied=0	SAC:ACF:DF:PD:GT:SGT:SF:SV:SIG:MT:PAC	0,2,4,47:1:1:2:./.:./.:.:0	0,0,0,1:0:1:2:./.:./.:.:0:0:.:.	0,1,3,16:1:1:2:./.:./.:.:0:0:.:.	0,0,1,42:1:1:2:./.:./.:.:0:0:.:.	0,0,3,27:1:1:2:./.:./.:.:0:0:.:.
chr3_ref_v2	311631	.	A	ATGG	.	ExcRegion	IntersectsRepeat=1;RepeatCorrectionApplied=0	SAC:ACF:DF:PD:GT:SGT:SF:SV:SIG:MT:PAC	0,1,4,51:1:1:2:./.:./.:.:0	0,0,0,1:0:1:2:./.:./.:.:0:0:.:.	0,1,3,17:1:1:2:./.:./.:.:0:0:.:.	0,0,1,42:1:1:2:./.:./.:.:0:0:.:.	0,0,3,30:1:1:2:./.:./.:.:0:0:.:.
chr3_ref_v2	311636	.	G	A	.	ExcRegion	IntersectsRepeat=0;RepeatCorrectionApplied=0	SAC:ACF:DF:PD:GT:SGT:SF:SV:SIG:MT:PAC	0,1,2,49:1:1:2:./.:./.:.:0	0,0,0,1:0:1:2:./.:./.:.:0:0:.:.	0,1,3,17:1:1:2:./.:./.:.:0:0:.:.	0,1,1,36:1:1:2:./.:./.:.:0:0:.:.	0,0,2,26:1:1:2:./.:./.:.:0:0:.:.
chr3_ref_v2	311673	.	C	T	.	ExcRegion	IntersectsRepeat=0;RepeatCorrectionApplied=0	SAC:ACF:DF:PD:GT:SGT:SF:SV:SIG:MT:PAC	0,0,4,80:1:1:2:./.:./.:.:0	0,0,2,5:1:1:2:./.:./.:.:0:0:.:.	0,0,1,24:1:1:2:./.:./.:.:0:0:.:.	1,0,2,44:1:1:2:./.:./.:.:0:0:.:.	0,0,0,34:0:1:2:./.:./.:.:0:0:.:.
chr3_ref_v2	311674	.	A	G	.	ExcRegion	IntersectsRepeat=0;RepeatCorrectionApplied=0	SAC:ACF:DF:PD:GT:SGT:SF:SV:SIG:MT:PAC	0,0,6,82:1:1:2:./.:./.:.:0	0,0,3,5:1:1:2:./.:./.:.:0:0:.:.	0,0,2,24:1:1:2:./.:./.:.:0:0:.:.	0,0,3,44:1:1:2:./.:./.:.:0:0:.:.	0,0,0,35:0:1:2:./.:./.:.:0:0:.:.
chr3_ref_v2	311711	.	G	A	.	ExcRegion	IntersectsRepeat=0;RepeatCorrectionApplied=0	SAC:ACF:DF:PD:GT:SGT:SF:SV:SIG:MT:PAC	0,0,46,86:1:1:2:./.:./.:.:0	0,0,9,10:1:1:2:./.:./.:.:0:0:.:.	0,0,9,21:1:1:2:./.:./.:.:0:0:.:.	0,0,42,42:1:1:2:./.:./.:.:0:0:.:.	0,0,14,35:1:1:2:./.:./.:.:0:0:.:.
chr3_ref_v2	311736	.	T	A	.	ExcRegion	IntersectsRepeat=0;RepeatCorrectionApplied=0	SAC:ACF:DF:PD:GT:SGT:SF:SV:SIG:MT:PAC	0,0,111,82:1:1:2:./.:./.:.:0	0,0,13,12:1:1:2:./.:./.:.:0:0:.:.	0,0,42,19:1:1:2:./.:./.:.:0:0:.:.	0,0,94,41:1:1:2:./.:./.:.:0:0:.:.	0,0,50,28:1:1:2:./.:./.:.:0:0:.:.
chr3_ref_v2	312202	.	G	T	.	ExcRegion	IntersectsRepeat=0;RepeatCorrectionApplied=0	SAC:ACF:DF:PD:GT:SGT:SF:SV:SIG:MT:PAC	124,334,0,0:1:1:2:./.:./.:.:0	2,9,0,0:1:1:2:./.:./.:.:0:0:.:.	119,164,0,0:1:1:2:./.:./.:.:0:0:.:.	58,98,0,54:1:1:2:./.:./.:.:0:0:.:.	83,138,0,0:1:1:2:./.:./.:.:0:0:.:.
chr3_ref_v2	312204	.	A	AT	.	ExcRegion	IntersectsRepeat=1;RepeatCorrectionApplied=0	SAC:ACF:DF:PD:GT:SGT:SF:SV:SIG:MT:PAC	121,334,0,0:1:1:2:./.:./.:.:0	2,9,0,0:1:1:2:./.:./.:.:0:0:.:.	117,158,0,0:1:1:2:./.:./.:.:0:0:.:.	57,94,0,51:1:1:2:./.:./.:.:0:0:.:.	82,137,0,0:1:1:2:./.:./.:.:0:0:.:.
chr3_ref_v2	312223	.	A	G	.	ExcRegion	IntersectsRepeat=1;RepeatCorrectionApplied=0	SAC:ACF:DF:PD:GT:SGT:SF:SV:SIG:MT:PAC	80,301,0,0:1:1:2:./.:./.:.:0	1,6,0,0:1:1:2:./.:./.:.:0:0:.:.	82,117,0,0:1:1:2:./.:./.:.:0:0:.:.	47,65,0,26:1:1:2:./.:./.:.:0:0:.:.	48,106,0,0:1:1:2:./.:./.:.:0:0:.:.
chr3_ref_v2	312347	.	AGTGTGTGGGTGTGG	A	.	ExcRegion	IntersectsRepeat=1;RepeatCorrectionApplied=1	SAC:ACF:DF:PD:GT:SGT:SF:SV:SIG:MT:PAC	1,156,0,0:1:1:2:./.:./.:.:0	0,4,0,0:0:1:2:./.:./.:.:0:0:.:.	0,115,0,0:0:1:2:./.:./.:.:0:0:.:.	1,82,0,0:1:1:2:./.:./.:.:0:0:.:.	0,43,0,31:1:1:2:./.:./.:.:0:0:.:.
chr3_ref_v2	312444	.	T	G	.	ExcRegion	IntersectsRepeat=1;RepeatCorrectionApplied=0	SAC:ACF:DF:PD:GT:SGT:SF:SV:SIG:MT:PAC	0,0,0,0:0:1:2:./.:./.:.:0	0,0,0,0:0:1:2:./.:./.:.:0:0:.:.	0,0,0,1:0:1:2:./.:./.:.:0:0:.:.	0,0,0,1:0:1:2:./.:./.:.:0:0:.:.	0,0,0,0:0:1:2:./.:./.:.:0:0:.:.
chr4_ref_v2	1555	.	T	G	.	PASS	IntersectsRepeat=0;RepeatCorrectionApplied=0	SAC:ACF:DF:PD:GT:SGT:SF:SV:SIG:MT:PAC	0,0,0,0:0:1:2:./.:./.:.:0	0,0,0,0:0:1:2:./.:./.:.:0:0:.:.	0,0,2,1:1:1:2:./.:./.:.:0:0:.:.	0,0,2,0:0:1:2:./.:./.:.:0:0:.:.	0,0,0,1:0:1:2:./.:./.:.:0:0:.:.
chr4_ref_v2	1565	.	G	A	.	PASS	IntersectsRepeat=0;RepeatCorrectionApplied=0	SAC:ACF:DF:PD:GT:SGT:SF:SV:SIG:MT:PAC	0,0,0,0:0:1:2:./.:./.:.:0	0,0,0,0:0:1:2:./.:./.:.:0:0:.:.	0,0,2,1:1:1:2:./.:./.:.:0:0:.:.	0,0,2,0:0:1:2:./.:./.:.:0:0:.:.	0,0,0,1:0:1:2:./.:./.:.:0:0:.:.
chr4_ref_v2	1567	.	T	C	.	PASS	IntersectsRepeat=0;RepeatCorrectionApplied=0	SAC:ACF:DF:PD:GT:SGT:SF:SV:SIG:MT:PAC	0,0,0,0:0:1:2:./.:./.:.:0	0,0,0,0:0:1:2:./.:./.:.:0:0:.:.	0,0,2,1:1:1:2:./.:./.:.:0:0:.:.	0,0,2,0:0:1:2:./.:./.:.:0:0:.:.	0,0,0,1:0:1:2:./.:./.:.:0:0:.:.
chr4_ref_v2	1631	.	C	T	.	PASS	IntersectsRepeat=0;RepeatCorrectionApplied=0	SAC:ACF:DF:PD:GT:SGT:SF:SV:SIG:MT:PAC	0,0,1,3:1:1:2:./.:./.:.:0	0,0,0,1:0:1:2:./.:./.:.:0:0:.:.	0,0,2,1:1:1:2:./.:./.:.:0:0:.:.	0,0,2,2:1:1:2:./.:./.:.:0:0:.:.	0,0,0,0:0:1:2:./.:./.:.:0:0:.:.
chr4_ref_v2	1633	.	T	C	.	PASS	IntersectsRepeat=0;RepeatCorrectionApplied=0	SAC:ACF:DF:PD:GT:SGT:SF:SV:SIG:MT:PAC	0,0,1,3:1:1:2:./.:./.:.:0	0,0,0,1:0:1:2:./.:./.:.:0:0:.:.	0,0,2,1:1:1:2:./.:./.:.:0:0:.:.	0,0,2,2:1:1:2:./.:./.:.:0:0:.:.	0,0,0,0:0:1:2:./.:./.:.:0:0:.:.
chr4_ref_v2	1649	.	A	C	.	PASS	IntersectsRepeat=0;RepeatCorrectionApplied=0	SAC:ACF:DF:PD:GT:SGT:SF:SV:SIG:MT:PAC	1,0,0,1:1:1:2:./.:./.:.:0	0,0,0,0:0:1:2:./.:./.:.:0:0:.:.	1,0,0,0:0:1:2:./.:./.:.:0:0:.:.	0,1,0,0:0:1:2:./.:./.:.:0:0:.:.	0,0,0,0:0:1:2:./.:./.:.:0:0:.:.
chr4_ref_v2	1651	.	C	T	.	PASS	IntersectsRepeat=0;RepeatCorrectionApplied=0	SAC:ACF:DF:PD:GT:SGT:SF:SV:SIG:MT:PAC	0,0,0,1:0:1:2:./.:./.:.:0	0,0,0,0:0:1:2:./.:./.:.:0:0:.:.	0,0,0,0:0:1:2:./.:./.:.:0:0:.:.	0,0,0,0:0:1:2:./.:./.:.:0:0:.:.	0,0,0,0:0:1:2:./.:./.:.:0:0:.:.
chr4_ref_v2	2006	.	T	G	.	PASS	IntersectsRepeat=0;RepeatCorrectionApplied=0	SAC:ACF:DF:PD:GT:SGT:SF:SV:SIG:MT:PAC	0,0,10,0:0:1:2:./.:./.:.:0	0,0,4,0:0:1:2:./.:./.:.:0:0:.:.	0,0,6,0:0:1:2:./.:./.:.:0:0:.:.	0,0,5,0:0:1:2:./.:./.:.:0:0:.:.	0,0,4,0:0:1:2:./.:./.:.:0:0:.:.
chr4_ref_v2	2007	.	A	G	.	PASS	IntersectsRepeat=0;RepeatCorrectionApplied=0	SAC:ACF:DF:PD:GT:SGT:SF:SV:SIG:MT:PAC	0,0,10,0:0:1:2:./.:./.:.:0	0,0,4,0:0:1:2:./.:./.:.:0:0:.:.	0,0,6,0:0:1:2:./.:./.:.:0:0:.:.	0,0,6,0:0:1:2:./.:./.:.:0:0:.:.	0,0,4,0:0:1:2:./.:./.:.:0:0:.:.
chr4_ref_v2	2033	.	G	T	.	PASS	IntersectsRepeat=0;RepeatCorrectionApplied=0	SAC:ACF:DF:PD:GT:SGT:SF:SV:SIG:MT:PAC	0,0,23,0:0:1:2:1/1:./.:.:0	0,0,4,0:0:1:2:./.:./.:.:0:0:.:.	0,0,17,0:0:1:2:./.:./.:.:0:0:.:.	0,0,15,0:0:1:2:./.:./.:.:0:0:.:.	0,0,5,0:0:1:2:./.:./.:.:0:0:.:.
chr4_ref_v2	2043	.	C	T	.	PASS	IntersectsRepeat=0;RepeatCorrectionApplied=0	SAC:ACF:DF:PD:GT:SGT:SF:SV:SIG:MT:PAC	0,0,28,0:0:1:2:1/1:./.:.:0	0,0,3,0:0:1:2:./.:./.:.:0:0:.:.	0,0,22,0:0:1:2:1/1:./.:.:0:0:.:.	0,0,23,0:0:1:2:1/1:./.:.:0:0:.:.	0,0,7,0:0:1:2:./.:./.:.:0:0:.:.
chr4_ref_v2	2044	.	T	G	.	PASS	IntersectsRepeat=0;RepeatCorrectionApplied=0	SAC:ACF:DF:PD:GT:SGT:SF:SV:SIG:MT:PAC	0,0,29,0:0:1:2:1/1:./.:.:0	0,0,3,0:0:1:2:./.:./.:.:0:0:.:.	0,0,22,0:0:1:2:1/1:./.:.:0:0:.:.	0,0,23,0:0:1:2:1/1:./.:.:0:0:.:.	0,0,7,0:0:1:2:./.:./.:.:0:0:.:.
chr4_ref_v2	2058	.	G	C	.	PASS	IntersectsRepeat=0;RepeatCorrectionApplied=0	SAC:ACF:DF:PD:GT:SGT:SF:SV:SIG:MT:PAC	0,0,38,0:0:1:2:1/1:./.:.:0	0,0,3,0:0:1:2:./.:./.:.:0:0:.:.	0,0,34,0:0:1:2:1/1:./.:.:0:0:.:.	0,0,27,0:0:1:2:1/1:./.:.:0:0:.:.	0,0,21,0:0:1:2:1/1:./.:.:0:0:.:.
chr4_ref_v2	2060	.	C	T	.	PASS	IntersectsRepeat=0;RepeatCorrectionApplied=0	SAC:ACF:DF:PD:GT:SGT:SF:SV:SIG:MT:PAC	0,0,38,0:0:1:2:1/1:./.:.:0	0,0,3,0:0:1:2:./.:./.:.:0:0:.:.	0,0,34,0:0:1:2:1/1:./.:.:0:0:.:.	0,0,27,0:0:1:2:1/1:./.:.:0:0:.:.	0,0,22,0:0:1:2:1/1:./.:.:0:0:.:.
chr4_ref_v2	2064	.	G	T	.	PASS	IntersectsRepeat=0;RepeatCorrectionApplied=0	SAC:ACF:DF:PD:GT:SGT:SF:SV:SIG:MT:PAC	0,0,40,0:0:1:2:1/1:./.:.:0	0,0,3,0:0:1:2:./.:./.:.:0:0:.:.	0,0,39,0:0:1:2:1/1:./.:.:0:0:.:.	0,0,28,0:0:1:2:1/1:./.:.:0:0:.:.	0,0,22,0:0:1:2:1/1:./.:.:0:0:.:.
chr4_ref_v2	2070	.	T	C	.	PASS	IntersectsRepeat=1;RepeatCorrectionApplied=0	SAC:ACF:DF:PD:GT:SGT:SF:SV:SIG:MT:PAC	0,0,39,0:0:1:2:1/1:./.:.:0	0,0,4,0:0:1:2:./.:./.:.:0:0:.:.	0,0,41,0:0:1:2:1/1:./.:.:0:0:.:.	0,0,35,0:0:1:2:1/1:./.:.:0:0:.:.	0,0,30,0:0:1:2:1/1:./.:.:0:0:.:.
chr4_ref_v2	2074	.	G	A	.	PASS	IntersectsRepeat=0;RepeatCorrectionApplied=0	SAC:ACF:DF:PD:GT:SGT:SF:SV:SIG:MT:PAC	0,0,43,0:0:1:2:1/1:./.:.:0	0,0,4,0:0:1:2:./.:./.:.:0:0:.:.	0,0,44,0:0:1:2:1/1:./.:.:0:0:.:.	1,0,38,0:1:1:2:1/1:./.:.:0:0:.:.	0,0,37,0:0:1:2:1/1:./.:.:0:0:.:.
chr4_ref_v2	2085	.	A	G	.	PASS	IntersectsRepeat=0;RepeatCorrectionApplied=0	SAC:ACF:DF:PD:GT:SGT:SF:SV:SIG:MT:PAC	0,0,49,0:0:1:2:1/1:./.:.:0	0,0,5,0:0:1:2:./.:./.:.:0:0:.:.	0,0,58,0:0:1:2:1/1:./.:.:0:0:.:.	0,0,48,0:0:1:2:1/1:./.:.:0:0:.:.	0,0,47,0:0:1:2:1/1:./.:.:0:0:.:.
chr4_ref_v2	2110	.	T	C	.	PASS	IntersectsRepeat=0;RepeatCorrectionApplied=0	SAC:ACF:DF:PD:GT:SGT:SF:SV:SIG:MT:PAC	0,0,59,0:0:1:2:1/1:./.:.:0	0,0,6,0:0:1:2:./.:./.:.:0:0:.:.	0,0,70,0:0:1:2:1/1:./.:.:0:0:.:.	0,0,67,0:0:1:2:1/1:./.:.:0:0:.:.	0,0,59,0:0:1:2:1/1:./.:.:0:0:.:.
chr4_ref_v2	2133	.	G	A	.	PASS	IntersectsRepeat=1;RepeatCorrectionApplied=0	SAC:ACF:DF:PD:GT:SGT:SF:SV:SIG:MT:PAC	0,0,77,0:0:1:2:1/1:./.:.:0	0,0,10,0:0:1:2:./.:./.:.:0:0:.:.	1,0,72,0:1:1:2:1/1:./.:.:0:0:.:.	0,0,88,0:0:1:2:1/1:./.:.:0:0:.:.	0,0,79,0:0:1:2:1/1:./.:.:0:0:.:.
chr4_ref_v2	2149	.	C	T	.	PASS	IntersectsRepeat=0;RepeatCorrectionApplied=0	SAC:ACF:DF:PD:GT:SGT:SF:SV:SIG:MT:PAC	0,0,106,0:0:1:2:1/1:./.:.:0	0,0,13,0:0:1:2:./.:./.:.:0:0:.:.	0,0,94,0:0:1:2:1/1:./.:.:0:0:.:.	0,0,116,0:0:1:2:1/1:./.:.:0:0:.:.	0,0,102,0:0:1:2:1/1:./.:.:0:0:.:.
chr4_ref_v2	2150	.	T	G	.	PASS	IntersectsRepeat=0;RepeatCorrectionApplied=0	SAC:ACF:DF:PD:GT:SGT:SF:SV:SIG:MT:PAC	0,0,112,0:0:1:2:1/1:./.:.:0	0,0,13,0:0:1:2:./.:./.:.:0:0:.:.	0,0,96,0:0:1:2:1/1:./.:.:0:0:.:.	0,0,117,0:0:1:2:1/1:./.:.:0:0:.:.	0,0,102,0:0:1:2:1/1:./.:.:0:0:.:.
chr4_ref_v2	11049	.	T	G	.	PASS	IntersectsRepeat=1;RepeatCorrectionApplied=0	SAC:ACF:DF:PD:GT:SGT:SF:SV:SIG:MT:PAC	0,0,0,1:0:1:2:./.:./.:.:0	0,0,0,0:0:1:2:./.:./.:.:0:0:.:.	0,0,0,0:0:1:2:./.:./.:.:0:0:.:.	0,0,0,0:0:1:2:./.:./.:.:0:0:.:.	0,0,0,0:0:1:2:./.:./.:.:0:0:.:.
chr4_ref_v2	11066	.	C	A	.	PASS	IntersectsRepeat=1;RepeatCorrectionApplied=0	SAC:ACF:DF:PD:GT:SGT:SF:SV:SIG:MT:PAC	0,0,0,1:0:1:2:./.:./.:.:0	0,0,0,0:0:1:2:./.:./.:.:0:0:.:.	0,0,0,0:0:1:2:./.:./.:.:0:0:.:.	0,0,0,0:0:1:2:./.:./.:.:0:0:.:.	0,0,0,0:0:1:2:./.:./.:.:0:0:.:.
chr4_ref_v2	11080	.	C	T	.	PASS	IntersectsRepeat=0;RepeatCorrectionApplied=0	SAC:ACF:DF:PD:GT:SGT:SF:SV:SIG:MT:PAC	0,0,0,1:0:1:2:./.:./.:.:0	0,0,0,0:0:1:2:./.:./.:.:0:0:.:.	0,0,0,0:0:1:2:./.:./.:.:0:0:.:.	0,0,0,0:0:1:2:./.:./.:.:0:0:.:.	0,0,0,0:0:1:2:./.:./.:.:0:0:.:.
chr4_ref_v2	18376	.	T	TCTGGTCACGCAGTTTTCTTGATGCC	.	PASS	IntersectsRepeat=1;RepeatCorrectionApplied=0	SAC:ACF:DF:PD:GT:SGT:SF:SV:SIG:MT:PAC	0,0,1,0:0:1:2:./.:./.:.:0	0,0,0,0:0:1:2:./.:./.:.:0:0:.:.	0,0,0,0:0:1:2:./.:./.:.:0:0:.:.	0,0,0,1:0:1:2:./.:./.:.:0:0:.:.	0,0,0,0:0:1:2:./.:./.:.:0:0:.:.
chr4_ref_v2	18388	.	T	G	.	PASS	IntersectsRepeat=0;RepeatCorrectionApplied=0	SAC:ACF:DF:PD:GT:SGT:SF:SV:SIG:MT:PAC	1,0,35,0:1:1:2:1/1:./.:.:0	0,0,5,0:0:1:2:./.:./.:.:0:0:.:.	0,0,17,0:0:1:2:./.:./.:.:0:0:.:.	0,1,22,0:1:1:2:1/1:./.:.:0:0:.:.	0,0,14,0:0:1:2:./.:./.:.:0:0:.:.
chr4_ref_v2	18395	.	A	G	.	PASS	IntersectsRepeat=1;RepeatCorrectionApplied=0	SAC:ACF:DF:PD:GT:SGT:SF:SV:SIG:MT:PAC	0,0,44,0:0:1:2:1/1:./.:.:0	0,0,6,0:0:1:2:./.:./.:.:0:0:.:.	0,0,25,0:0:1:2:1/1:./.:.:0:0:.:.	0,0,31,0:0:1:2:1/1:./.:.:0:0:.:.	0,0,21,0:0:1:2:1/1:./.:.:0:0:.:.
chr4_ref_v2	18405	.	C	G	.	PASS	IntersectsRepeat=1;RepeatCorrectionApplied=0	SAC:ACF:DF:PD:GT:SGT:SF:SV:SIG:MT:PAC	0,0,80,0:0:1:2:1/1:./.:.:0	0,0,9,0:0:1:2:./.:./.:.:0:0:.:.	0,0,41,0:0:1:2:1/1:./.:.:0:0:.:.	0,0,49,0:0:1:2:1/1:./.:.:0:0:.:.	0,0,58,0:0:1:2:1/1:./.:.:0:0:.:.
chr4_ref_v2	18406	.	T	C	.	PASS	IntersectsRepeat=1;RepeatCorrectionApplied=0	SAC:ACF:DF:PD:GT:SGT:SF:SV:SIG:MT:PAC	0,0,85,0:0:1:2:1/1:./.:.:0	0,0,9,0:0:1:2:./.:./.:.:0:0:.:.	0,0,47,0:0:1:2:1/1:./.:.:0:0:.:.	0,0,53,0:0:1:2:1/1:./.:.:0:0:.:.	0,0,61,0:0:1:2:1/1:./.:.:0:0:.:.
chr4_ref_v2	18411	.	T	A	.	PASS	IntersectsRepeat=1;RepeatCorrectionApplied=0	SAC:ACF:DF:PD:GT:SGT:SF:SV:SIG:MT:PAC	2,0,104,0:1:1:2:1/1:./.:.:0	0,0,13,0:0:1:2:./.:./.:.:0:0:.:.	0,0,57,0:0:1:2:1/1:./.:.:0:0:.:.	0,0,69,0:0:1:2:1/1:./.:.:0:0:.:.	0,0,74,0:0:1:2:1/1:./.:.:0:0:.:.
chr4_ref_v2	18412	.	T	C	.	PASS	IntersectsRepeat=1;RepeatCorrectionApplied=0	SAC:ACF:DF:PD:GT:SGT:SF:SV:SIG:MT:PAC	0,0,119,0:0:1:2:1/1:./.:.:0	0,0,14,0:0:1:2:./.:./.:.:0:0:.:.	0,0,66,0:0:1:2:1/1:./.:.:0:0:.:.	0,0,80,0:0:1:2:1/1:./.:.:0:0:.:.	0,0,81,0:0:1:2:1/1:./.:.:0:0:.:.
chr4_ref_v2	18415	.	G	A	.	PASS	IntersectsRepeat=0;RepeatCorrectionApplied=0	SAC:ACF:DF:PD:GT:SGT:SF:SV:SIG:MT:PAC	0,0,126,0:0:1:2:1/1:./.:.:0	0,0,15,0:0:1:2:./.:./.:.:0:0:.:.	0,0,68,0:0:1:2:1/1:./.:.:0:0:.:.	0,0,86,0:0:1:2:1/1:./.:.:0:0:.:.	0,0,85,0:0:1:2:1/1:./.:.:0:0:.:.
chr4_ref_v2	18419	.	C	T	.	PASS	IntersectsRepeat=0;RepeatCorrectionApplied=0	SAC:ACF:DF:PD:GT:SGT:SF:SV:SIG:MT:PAC	1,0,137,0:1:1:2:1/1:./.:.:0	0,0,16,0:0:1:2:./.:./.:.:0:0:.:.	0,0,79,0:0:1:2:1/1:./.:.:0:0:.:.	1,0,102,1:1:1:2:1/1:./.:.:0:0:.:.	0,0,95,0:0:1:2:1/1:./.:.:0:0:.:.
chr4_ref_v2	18421	.	G	A	.	PASS	IntersectsRepeat=0;RepeatCorrectionApplied=0	SAC:ACF:DF:PD:GT:SGT:SF:SV:SIG:MT:PAC	0,0,141,0:0:1:2:1/1:./.:.:0	0,0,19,0:0:1:2:./.:./.:.:0:0:.:.	0,0,83,0:0:1:2:1/1:./.:.:0:0:.:.	0,0,109,1:1:1:2:1/1:./.:.:0:0:.:.	0,0,98,0:0:1:2:1/1:./.:.:0:0:.:.
chr4_ref_v2	20463	.	CTATATATATATA	C,CTA	.	PASS	IntersectsRepeat=1;RepeatCorrectionApplied=1	SAC:ACF:DF:PD:GT:SGT:SF:SV:SIG:MT:PAC	4,2,11,13,36,43:1:1:2:2/2:0/2:0.125:0	0,2,5,5,9,7:1:1:2:2/2:1/2:0.5:0:0:.:.	0,0,4,2,18,23:1:1:2:2/2:./.:.:0:0:.:.	0,2,6,10,31,26:1:1:2:2/2:1/2:0.125:0:0:.:.	0,0,3,5,13,23:1:1:2:2/2:./.:.:0:0:.:.
chr4_ref_v2	24164	.	G	A	.	PASS	IntersectsRepeat=0;RepeatCorrectionApplied=0	SAC:ACF:DF:PD:GT:SGT:SF:SV:SIG:MT:PAC	345,332,1,1:1:1:2:0/0:./.:.:0	24,13,27,13:1:1:2:0/1:./.:.:0:1:g.24164G>A:0	79,92,90,80:1:1:2:0/1:./.:.:0:1:g.24164G>A:0	264,288,0,1:1:1:2:0/0:./.:.:0:0:.:.	172,188,1,0:1:1:2:0/0:./.:.:0:0:.:.
chr4_ref_v2	43795	.	CT	C,CTT	.	PASS	IntersectsRepeat=1;RepeatCorrectionApplied=1	SAC:ACF:DF:PD:GT:SGT:SF:SV:SIG:MT:PAC	51,44,24,6,11,6:1:1:2:0/0:./.:.:0	10,5,4,0,1,1:1:1:2:0/0:0/1:0.125:0:0:.:.	21,14,8,3,8,6:1:1:2:0/0:0/2:0.5:0:0:.:.	48,26,15,6,11,14:1:1:2:0/0:0/2:0.25:0:0:.:.	29,12,13,2,3,6:1:1:2:0/0:0/2:0.125:0:0:.:.
chr4_ref_v2	43826	.	GA	G	.	PASS	IntersectsRepeat=1;RepeatCorrectionApplied=1	SAC:ACF:DF:PD:GT:SGT:SF:SV:SIG:MT:PAC	118,151,19,39:1:1:2:0/0:0/1:0.25:0	11,23,3,1:1:1:2:0/0:./.:.:0:0:.:.	40,84,7,13:1:1:2:0/0:0/1:0.125:0:0:.:.	96,146,18,10:1:1:2:0/0:0/1:0.125:0:0:.:.	57,96,8,15:1:1:2:0/0:0/1:0.125:0:0:.:.
chr4_ref_v2	47330	.	C	A	.	PASS	IntersectsRepeat=0;RepeatCorrectionApplied=0	SAC:ACF:DF:PD:GT:SGT:SF:SV:SIG:MT:PAC	444,113,0,25:1:1:2:0/0:0/1:0.125:0	48,8,0,1:1:1:2:0/0:./.:.:0:0:.:.	261,24,0,49:1:1:2:0/0:0/1:0.25:0:0:.:.	364,37,0,63:1:1:2:0/0:0/1:0.25:0:0:.:.	231,18,0,46:1:1:2:0/0:0/1:0.25:0:0:.:.
chr4_ref_v2	59034	.	G	A	.	PASS	IntersectsRepeat=1;RepeatCorrectionApplied=0	SAC:ACF:DF:PD:GT:SGT:SF:SV:SIG:MT:PAC	337,260,0,0:1:1:2:0/0:./.:.:0	38,32,0,0:1:1:2:0/0:./.:.:0:0:.:.	158,151,0,0:1:1:2:0/0:./.:.:0:0:.:.	143,117,126,133:1:1:2:0/1:./.:.:0:1:g.59034G>A:0	207,155,0,0:1:1:2:0/0:./.:.:0:0:.:.
chr4_ref_v2	65987	.	GA	G	.	PASS	IntersectsRepeat=1;RepeatCorrectionApplied=1	SAC:ACF:DF:PD:GT:SGT:SF:SV:SIG:MT:PAC	255,234,25,7:1:1:2:0/0:./.:.:0	23,22,2,2:1:1:2:0/0:./.:.:0:0:.:.	138,101,20,8:1:1:2:0/0:0/1:0.125:0:0:.:.	218,149,26,11:1:1:2:0/0:0/1:0.125:0:0:.:.	128,118,21,13:1:1:2:0/0:0/1:0.125:0:0:.:.
chr4_ref_v2	99346	.	GA	G	.	PASS	IntersectsRepeat=1;RepeatCorrectionApplied=1	SAC:ACF:DF:PD:GT:SGT:SF:SV:SIG:MT:PAC	159,175,25,13:1:1:2:0/0:./.:.:0	27,24,4,1:1:1:2:0/0:./.:.:0:0:.:.	90,101,7,7:1:1:2:0/0:./.:.:0:0:.:.	133,149,16,10:1:1:2:0/0:./.:.:0:0:.:.	82,112,11,14:1:1:2:0/0:./.:.:0:0:.:.
chr4_ref_v2	108488	.	A	G	.	PASS	IntersectsRepeat=0;RepeatCorrectionApplied=0	SAC:ACF:DF:PD:GT:SGT:SF:SV:SIG:MT:PAC	328,288,1,0:1:1:2:0/0:./.:.:0	17,13,16,18:1:1:2:0/1:./.:.:0:1:g.108488A>G:0	163,185,0,0:1:1:2:0/0:./.:.:0:0:.:.	277,255,0,0:1:1:2:0/0:./.:.:0:0:.:.	186,183,0,0:1:1:2:0/0:./.:.:0:0:.:.
chr4_ref_v2	118292	.	A	G	.	PASS	IntersectsRepeat=0;RepeatCorrectionApplied=0	SAC:ACF:DF:PD:GT:SGT:SF:SV:SIG:MT:PAC	180,114,0,0:1:1:2:0/0:./.:.:0	21,19,0,0:1:1:2:0/0:./.:.:0:0:.:.	35,19,23,4:1:1:2:0/1:0/0:0.25:0:1:.:.	148,85,0,0:1:1:2:0/0:./.:.:0:0:.:.	82,41,0,0:1:1:2:0/0:./.:.:0:0:.:.
chr4_ref_v2	135395	.	CT	C	.	PASS	IntersectsRepeat=1;RepeatCorrectionApplied=1	SAC:ACF:DF:PD:GT:SGT:SF:SV:SIG:MT:PAC	72,61,17,17:1:1:2:0/0:./.:.:0	11,3,0,3:1:0:2:./.:./.:.:0:0:.:.	29,25,6,6:1:1:2:0/0:./.:.:0:0:.:.	33,41,10,5:1:1:2:0/0:./.:.:0:0:.:.	38,22,8,6:1:1:2:0/0:./.:.:0:0:.:.
chr4_ref_v2	152454	.	G	A	.	PASS	IntersectsRepeat=0;RepeatCorrectionApplied=0	SAC:ACF:DF:PD:GT:SGT:SF:SV:SIG:MT:PAC	338,288,0,0:1:1:2:0/0:./.:.:0	27,22,0,0:1:1:2:0/0:./.:.:0:0:.:.	174,212,0,0:1:1:2:0/0:./.:.:0:0:.:.	312,264,0,0:1:1:2:0/0:./.:.:0:0:.:.	108,110,103,103:1:1:2:0/1:./.:.:0:1:g.152454G>A:0
chr4_ref_v2	157784	.	A	G	.	PASS	IntersectsRepeat=0;RepeatCorrectionApplied=0	SAC:ACF:DF:PD:GT:SGT:SF:SV:SIG:MT:PAC	266,287,0,0:1:1:2:0/0:./.:.:0	23,43,0,0:1:1:2:0/0:./.:.:0:0:.:.	155,141,0,0:1:1:2:0/0:./.:.:0:0:.:.	205,230,0,0:1:1:2:0/0:./.:.:0:0:.:.	74,69,83,75:1:1:2:0/1:./.:.:0:1:g.157784A>G:0
chr4_ref_v2	158043	.	T	C	.	PASS	IntersectsRepeat=1;RepeatCorrectionApplied=0	SAC:ACF:DF:PD:GT:SGT:SF:SV:SIG:MT:PAC	295,180,0,0:1:1:2:0/0:./.:.:0	19,11,13,7:1:1:2:0/1:0/0:0.25:0:1:g.158043T>C:0	155,94,0,0:1:1:2:0/0:./.:.:0:0:.:.	267,156,0,0:1:1:2:0/0:./.:.:0:0:.:.	158,114,0,0:1:1:2:0/0:./.:.:0:0:.:.
chr4_ref_v2	169772	.	GTA	G	.	PASS	IntersectsRepeat=1;RepeatCorrectionApplied=1	SAC:ACF:DF:PD:GT:SGT:SF:SV:SIG:MT:PAC	84,56,9,8:1:1:2:0/0:./.:.:0	33,20,4,4:1:1:2:0/0:0/1:0.125:0:0:.:.	38,26,2,3:1:1:2:0/0:./.:.:0:0:.:.	71,39,9,4:1:1:2:0/0:./.:.:0:0:.:.	48,33,6,3:1:1:2:0/0:./.:.:0:0:.:.
chr4_ref_v2	193717	.	G	A	.	PASS	IntersectsRepeat=1;RepeatCorrectionApplied=0	SAC:ACF:DF:PD:GT:SGT:SF:SV:SIG:MT:PAC	273,261,0,0:1:1:2:0/0:./.:.:0	18,41,0,0:1:1:2:0/0:./.:.:0:0:.:.	141,166,0,0:1:1:2:0/0:./.:.:0:0:.:.	93,99,100,106:1:1:2:0/1:./.:.:0:1:g.193717G>A:0	154,134,0,0:1:1:2:0/0:./.:.:0:0:.:.
chr4_ref_v2	204886	.	C	A	.	PASS	IntersectsRepeat=0;RepeatCorrectionApplied=0	SAC:ACF:DF:PD:GT:SGT:SF:SV:SIG:MT:PAC	243,74,0,16:1:1:2:0/0:0/1:0.125:0	33,4,0,3:1:1:2:0/0:0/1:0.25:0:0:.:.	152,25,0,25:1:1:2:0/0:0/1:0.25:0:0:.:.	235,30,0,49:1:1:2:0/0:0/1:0.25:0:0:.:.	168,24,0,40:1:1:2:0/0:0/1:0.25:0:0:.:.
chr4_ref_v2	207265	.	A	G	.	PASS	IntersectsRepeat=0;RepeatCorrectionApplied=0	SAC:ACF:DF:PD:GT:SGT:SF:SV:SIG:MT:PAC	301,322,0,0:1:1:2:0/0:./.:.:0	7,13,19,17:1:1:2:0/1:1/1:0.25:0:1:g.207265A>G:0	170,178,0,0:1:1:2:0/0:./.:.:0:0:.:.	285,251,0,0:1:1:2:0/0:./.:.:0:0:.:.	185,196,0,0:1:1:2:0/0:./.:.:0:0:.:.
chr4_ref_v2	211254	.	CAT	C	.	PASS	IntersectsRepeat=1;RepeatCorrectionApplied=1	SAC:ACF:DF:PD:GT:SGT:SF:SV:SIG:MT:PAC	174,146,24,15:1:1:2:0/0:0/1:0.125:0	26,21,2,1:1:1:2:0/0:./.:.:0:0:.:.	86,79,5,4:1:1:2:0/0:./.:.:0:0:.:.	138,108,8,11:1:1:2:0/0:./.:.:0:0:.:.	77,64,10,8:1:1:2:0/0:0/1:0.125:0:0:.:.
chr4_ref_v2	212379	.	G	GT	.	PASS	IntersectsRepeat=1;RepeatCorrectionApplied=1	SAC:ACF:DF:PD:GT:SGT:SF:SV:SIG:MT:PAC	0,111,48,24:1:1:2:0/1:0/0:0.125:0	0,10,17,4:1:1:2:1/1:0/1:0.5:0:0:.:.	1,45,28,10:1:1:2:0/1:./.:.:0:0:.:.	1,75,42,16:1:1:2:0/1:0/0:0.125:0:0:.:.	0,52,31,11:1:1:2:0/1:./.:.:0:0:.:.
chr4_ref_v2	223799	.	T	G	.	PASS	IntersectsRepeat=0;RepeatCorrectionApplied=0	SAC:ACF:DF:PD:GT:SGT:SF:SV:SIG:MT:PAC	22,191,10,0:1:1:2:0/0:0/1:0.125:0	2,22,1,0:1:1:2:0/0:0/1:0.125:0:0:.:.	11,104,24,0:1:1:2:0/0:0/1:0.25:0:0:.:.	16,155,33,0:1:1:2:0/0:0/1:0.25:0:0:.:.	13,110,21,0:1:1:2:0/0:0/1:0.25:0:0:.:.
chr4_ref_v2	239688	.	A	C	.	PASS	IntersectsRepeat=0;RepeatCorrectionApplied=0	SAC:ACF:DF:PD:GT:SGT:SF:SV:SIG:MT:PAC	265,25,1,2:1:1:2:0/0:./.:.:0	19,1,0,0:1:1:2:0/0:./.:.:0:0:.:.	152,22,0,16:1:1:2:0/0:0/1:0.25:0:0:.:.	243,21,0,32:1:1:2:0/0:0/1:0.25:0:0:.:.	145,19,0,14:1:1:2:0/0:0/1:0.125:0:0:.:.
chr4_ref_v2	239818	.	T	C	.	PASS	IntersectsRepeat=0;RepeatCorrectionApplied=0	SAC:ACF:DF:PD:GT:SGT:SF:SV:SIG:MT:PAC	246,255,0,0:1:1:2:0/0:./.:.:0	27,26,0,0:1:1:2:0/0:./.:.:0:0:.:.	148,162,0,0:1:1:2:0/0:./.:.:0:0:.:.	206,236,0,0:1:1:2:0/0:./.:.:0:0:.:.	78,88,79,82:1:1:2:0/1:./.:.:0:1:g.239818T>C:0
chr4_ref_v2	240077	.	CAT	C	.	PASS	IntersectsRepeat=1;RepeatCorrectionApplied=1	SAC:ACF:DF:PD:GT:SGT:SF:SV:SIG:MT:PAC	107,112,18,13:1:1:2:0/0:./.:.:0	21,13,6,6:1:1:2:0/0:0/1:0.5:0:0:.:.	50,48,10,6:1:1:2:0/0:0/1:0.125:0:0:.:.	93,90,12,13:1:1:2:0/0:./.:.:0:0:.:.	62,53,6,8:1:1:2:0/0:./.:.:0:0:.:.
chr4_ref_v2	243408	.	T	C	.	PASS	IntersectsRepeat=0;RepeatCorrectionApplied=0	SAC:ACF:DF:PD:GT:SGT:SF:SV:SIG:MT:PAC	275,303,0,0:1:1:2:0/0:./.:.:0	29,21,0,0:1:1:2:0/0:./.:.:0:0:.:.	83,93,81,71:1:1:2:0/1:0/0:0.125:0:1:g.243408T>C:0	267,232,0,0:1:1:2:0/0:./.:.:0:0:.:.	174,208,0,0:1:1:2:0/0:./.:.:0:0:.:.
chr4_ref_v2	276188	.	G	C	.	PASS	IntersectsRepeat=1;RepeatCorrectionApplied=0	SAC:ACF:DF:PD:GT:SGT:SF:SV:SIG:MT:PAC	210,61,0,39:1:1:2:0/0:0/1:0.25:0	18,5,0,2:1:1:2:0/0:0/1:0.25:0:0:.:.	121,25,0,29:1:1:2:0/0:0/1:0.25:0:0:.:.	238,39,1,46:1:1:2:0/0:0/1:0.25:0:0:.:.	148,24,0,40:1:1:2:0/0:0/1:0.5:0:0:.:.
chr4_ref_v2	286821	.	CT	C	.	PASS	IntersectsRepeat=1;RepeatCorrectionApplied=1	SAC:ACF:DF:PD:GT:SGT:SF:SV:SIG:MT:PAC	150,112,20,18:1:1:2:0/0:./.:.:0	7,9,0,1:1:0:2:./.:./.:.:0:0:.:.	62,59,11,14:1:1:2:0/0:0/1:0.125:0:0:.:.	86,103,17,9:1:1:2:0/0:./.:.:0:0:.:.	75,64,18,15:1:1:2:0/0:0/1:0.25:0:0:.:.
chr4_ref_v2	323616	.	GAT	G	.	PASS	IntersectsRepeat=1;RepeatCorrectionApplied=1	SAC:ACF:DF:PD:GT:SGT:SF:SV:SIG:MT:PAC	53,56,24,20:1:1:2:0/0:0/1:0.25:0	13,17,2,7:1:1:2:0/0:0/1:0.125:0:0:.:.	23,28,4,4:1:1:2:0/0:./.:.:0:0:.:.	28,50,9,12:1:1:2:0/0:0/1:0.125:0:0:.:.	25,25,4,5:1:1:2:0/0:./.:.:0:0:.:.
chr4_ref_v2	329580	.	TTA	T	.	PASS	IntersectsRepeat=1;RepeatCorrectionApplied=1	SAC:ACF:DF:PD:GT:SGT:SF:SV:SIG:MT:PAC	54,46,5,4:1:1:2:0/0:./.:.:0	11,21,1,1:1:1:2:0/0:./.:.:0:0:.:.	24,39,3,2:1:1:2:0/0:./.:.:0:0:.:.	50,55,5,5:1:1:2:0/0:./.:.:0:0:.:.	28,29,4,5:1:1:2:0/0:./.:.:0:0:.:.
chr4_ref_v2	338065	.	T	C	.	PASS	IntersectsRepeat=1;RepeatCorrectionApplied=0	SAC:ACF:DF:PD:GT:SGT:SF:SV:SIG:MT:PAC	247,288,0,0:1:1:2:0/0:./.:.:0	18,21,19,15:1:1:2:0/1:0/0:0.125:0:1:g.338065T>C:0	145,137,0,0:1:1:2:0/0:./.:.:0:0:.:.	173,201,0,0:1:1:2:0/0:./.:.:0:0:.:.	128,149,0,0:1:1:2:0/0:./.:.:0:0:.:.
chr4_ref_v2	343943	.	G	GTA	.	PASS	IntersectsRepeat=1;RepeatCorrectionApplied=1	SAC:ACF:DF:PD:GT:SGT:SF:SV:SIG:MT:PAC	19,20,72,71:1:1:2:1/1:0/1:0.125:0	7,4,12,13:1:1:2:1/1:0/1:0.25:0:0:.:.	7,8,28,39:1:1:2:1/1:./.:.:0:0:.:.	18,9,50,49:1:1:2:1/1:0/1:0.125:0:0:.:.	12,9,20,41:1:1:2:1/1:0/1:0.25:0:0:.:.
chr4_ref_v2	369196	.	C	CAAAAAAAAAAAAAAAA	.	PASS	IntersectsRepeat=1;RepeatCorrectionApplied=1	SAC:ACF:DF:PD:GT:SGT:SF:SV:SIG:MT:PAC	18,1,58,6:1:1:2:0/1:1/1:0.5:0	3,0,3,1:1:0:2:./.:./.:.:0:0:.:.	2,0,37,6:1:1:2:1/1:0/1:0.125:0:0:.:.	5,0,46,5:1:1:2:1/1:0/1:0.25:0:0:.:.	4,0,41,5:1:1:2:1/1:0/1:0.25:0:0:.:.
chr4_ref_v2	370324	.	G	T	.	PASS	IntersectsRepeat=0;RepeatCorrectionApplied=0	SAC:ACF:DF:PD:GT:SGT:SF:SV:SIG:MT:PAC	81,278,11,0:1:1:2:0/0:0/1:0.125:0	7,23,0,0:1:1:2:0/0:./.:.:0:0:.:.	12,167,18,0:1:1:2:0/0:0/1:0.25:0:0:.:.	22,192,34,1:1:1:2:0/0:0/1:0.25:0:0:.:.	26,177,19,1:1:1:2:0/0:0/1:0.25:0:0:.:.
chr4_ref_v2	371313	.	A	G	.	PASS	IntersectsRepeat=0;RepeatCorrectionApplied=0	SAC:ACF:DF:PD:GT:SGT:SF:SV:SIG:MT:PAC	283,279,0,0:1:1:2:0/0:./.:.:0	32,22,0,0:1:1:2:0/0:./.:.:0:0:.:.	81,81,75,69:1:1:2:0/1:./.:.:0:1:g.371313A>G:0	250,213,0,0:1:1:2:0/0:./.:.:0:0:.:.	191,158,0,1:1:1:2:0/0:./.:.:0:0:.:.
chr4_ref_v2	392047	.	GT	G	.	PASS	IntersectsRepeat=1;RepeatCorrectionApplied=1	SAC:ACF:DF:PD:GT:SGT:SF:SV:SIG:MT:PAC	130,128,15,3:1:1:2:0/0:./.:.:0	9,7,3,1:1:1:2:0/0:0/1:0.25:0:0:.:.	73,62,5,4:1:1:2:0/0:./.:.:0:0:.:.	117,106,5,10:1:1:2:0/0:./.:.:0:0:.:.	94,71,8,5:1:1:2:0/0:./.:.:0:0:.:.
chr4_ref_v2	392083	.	GAC	G	.	PASS	IntersectsRepeat=1;RepeatCorrectionApplied=1	SAC:ACF:DF:PD:GT:SGT:SF:SV:SIG:MT:PAC	67,138,4,21:1:1:2:0/0:./.:.:0	5,11,1,2:1:0:2:./.:./.:.:0:0:.:.	41,80,6,14:1:1:2:0/0:./.:.:0:0:.:.	61,120,1,10:1:1:2:0/0:./.:.:0:0:.:.	41,77,2,16:1:1:2:0/0:./.:.:0:0:.:.
chr4_ref_v2	410825	.	AT	A	.	PASS	IntersectsRepeat=1;RepeatCorrectionApplied=1	SAC:ACF:DF:PD:GT:SGT:SF:SV:SIG:MT:PAC	91,98,9,13:1:1:2:0/0:./.:.:0	6,11,0,0:1:0:2:./.:./.:.:0:0:.:.	58,65,3,7:1:1:2:0/0:./.:.:0:0:.:.	76,66,5,10:1:1:2:0/0:./.:.:0:0:.:.	60,40,11,7:1:1:2:0/0:0/1:0.125:0:0:.:.
chr4_ref_v2	428743	.	AT	A	.	PASS	IntersectsRepeat=1;RepeatCorrectionApplied=1	SAC:ACF:DF:PD:GT:SGT:SF:SV:SIG:MT:PAC	168,119,15,5:1:1:2:0/0:./.:.:0	11,9,1,3:1:1:2:0/0:0/1:0.125:0:0:.:.	85,61,4,4:1:1:2:0/0:./.:.:0:0:.:.	136,90,3,8:1:1:2:0/0:./.:.:0:0:.:.	95,60,3,7:1:1:2:0/0:./.:.:0:0:.:.
chr4_ref_v2	436136	.	CT	C	.	PASS	IntersectsRepeat=1;RepeatCorrectionApplied=1	SAC:ACF:DF:PD:GT:SGT:SF:SV:SIG:MT:PAC	62,51,9,14:1:1:2:0/0:./.:.:0	6,4,1,1:1:0:2:./.:./.:.:0:0:.:.	40,33,5,9:1:1:2:0/0:./.:.:0:0:.:.	51,47,9,14:1:1:2:0/0:0/1:0.125:0:0:.:.	41,34,5,3:1:1:2:0/0:./.:.:0:0:.:.
chr4_ref_v2	450126	.	GTA	G	.	PASS	IntersectsRepeat=1;RepeatCorrectionApplied=1	SAC:ACF:DF:PD:GT:SGT:SF:SV:SIG:MT:PAC	82,86,24,23:1:1:2:0/0:0/1:0.125:0	16,22,2,9:1:1:2:0/0:0/1:0.25:0:0:.:.	34,43,16,11:1:1:2:0/0:0/1:0.25:0:0:.:.	68,69,13,14:1:1:2:0/0:0/1:0.125:0:0:.:.	38,56,11,13:1:1:2:0/0:0/1:0.125:0:0:.:.
chr4_ref_v2	476641	.	T	G	.	PASS	IntersectsRepeat=1;RepeatCorrectionApplied=0	SAC:ACF:DF:PD:GT:SGT:SF:SV:SIG:MT:PAC	138,157,48,0:1:1:2:0/0:0/1:0.25:0	13,24,11,0:1:1:2:0/0:0/1:0.5:0:0:.:.	48,72,42,0:1:1:2:0/0:0/1:0.5:0:0:.:.	97,117,69,0:1:1:2:0/0:0/1:0.5:0:0:.:.	45,96,44,0:1:1:2:0/0:0/1:0.5:0:0:.:.
chr4_ref_v2	482411	.	G	GA	.	PASS	IntersectsRepeat=1;RepeatCorrectionApplied=1	SAC:ACF:DF:PD:GT:SGT:SF:SV:SIG:MT:PAC	35,56,14,12:1:1:2:0/0:0/1:0.25:0	3,4,0,0:1:0:2:./.:./.:.:0:0:.:.	9,21,5,6:1:1:2:0/0:0/1:0.5:0:0:.:.	13,30,5,9:1:1:2:0/0:0/1:0.5:0:0:.:.	13,18,5,7:1:1:2:0/0:0/1:0.5:0:0:.:.
chr4_ref_v2	489380	.	AAT	A	.	PASS	IntersectsRepeat=1;RepeatCorrectionApplied=1	SAC:ACF:DF:PD:GT:SGT:SF:SV:SIG:MT:PAC	55,61,19,12:1:1:2:0/0:0/1:0.125:0	23,14,3,4:1:1:2:0/0:./.:.:0:0:.:.	40,24,7,3:1:1:2:0/0:./.:.:0:0:.:.	60,48,11,5:1:1:2:0/0:./.:.:0:0:.:.	35,29,9,2:1:1:2:0/0:./.:.:0:0:.:.
chr4_ref_v2	505172	.	CAT	C	.	PASS	IntersectsRepeat=1;RepeatCorrectionApplied=1	SAC:ACF:DF:PD:GT:SGT:SF:SV:SIG:MT:PAC	72,107,8,11:1:1:2:0/0:./.:.:0	12,20,2,0:1:1:2:0/0:./.:.:0:0:.:.	36,38,3,2:1:1:2:0/0:./.:.:0:0:.:.	69,88,6,8:1:1:2:0/0:./.:.:0:0:.:.	49,50,4,2:1:1:2:0/0:./.:.:0:0:.:.
chr4_ref_v2	512916	.	T	C	.	PASS	IntersectsRepeat=1;RepeatCorrectionApplied=0	SAC:ACF:DF:PD:GT:SGT:SF:SV:SIG:MT:PAC	110,88,100,79:1:1:2:0/1:./.:.:0	17,15,15,25:1:1:2:0/1:1/1:0.125:0:0:.:.	43,50,54,45:1:1:2:0/1:./.:.:0:0:.:.	83,57,71,55:1:1:2:0/1:./.:.:0:0:.:.	64,40,37,46:1:1:2:0/1:0/0:0.125:0:0:.:.
chr4_ref_v2	514477	.	T	C	.	ExcRegion	IntersectsRepeat=0;RepeatCorrectionApplied=0	SAC:ACF:DF:PD:GT:SGT:SF:SV:SIG:MT:PAC	0,0,1,0:0:1:2:./.:./.:.:0	0,0,0,0:0:1:2:./.:./.:.:0:0:.:.	0,0,0,0:0:1:2:./.:./.:.:0:0:.:.	0,0,0,0:0:1:2:./.:./.:.:0:0:.:.	0,0,0,0:0:1:2:./.:./.:.:0:0:.:.
chr4_ref_v2	514479	.	A	G	.	ExcRegion	IntersectsRepeat=0;RepeatCorrectionApplied=0	SAC:ACF:DF:PD:GT:SGT:SF:SV:SIG:MT:PAC	0,0,1,0:0:1:2:./.:./.:.:0	0,0,0,0:0:1:2:./.:./.:.:0:0:.:.	0,0,0,0:0:1:2:./.:./.:.:0:0:.:.	0,0,0,0:0:1:2:./.:./.:.:0:0:.:.	0,0,0,0:0:1:2:./.:./.:.:0:0:.:.
chr4_ref_v2	516631	.	C	G	.	ExcRegion	IntersectsRepeat=0;RepeatCorrectionApplied=0	SAC:ACF:DF:PD:GT:SGT:SF:SV:SIG:MT:PAC	0,2,0,1:1:1:2:./.:./.:.:0	0,0,0,0:0:1:2:./.:./.:.:0:0:.:.	0,1,0,0:0:1:2:./.:./.:.:0:0:.:.	0,0,0,0:0:1:2:./.:./.:.:0:0:.:.	0,0,0,0:0:1:2:./.:./.:.:0:0:.:.
chr4_ref_v2	516637	.	T	A	.	ExcRegion	IntersectsRepeat=0;RepeatCorrectionApplied=0	SAC:ACF:DF:PD:GT:SGT:SF:SV:SIG:MT:PAC	0,1,0,1:1:1:2:./.:./.:.:0	0,0,0,0:0:1:2:./.:./.:.:0:0:.:.	0,0,0,0:0:1:2:./.:./.:.:0:0:.:.	0,0,0,0:0:1:2:./.:./.:.:0:0:.:.	0,0,0,0:0:1:2:./.:./.:.:0:0:.:.
chr4_ref_v2	516652	.	A	C	.	ExcRegion	IntersectsRepeat=0;RepeatCorrectionApplied=0	SAC:ACF:DF:PD:GT:SGT:SF:SV:SIG:MT:PAC	0,0,0,1:0:1:2:./.:./.:.:0	0,0,0,0:0:1:2:./.:./.:.:0:0:.:.	0,1,0,0:0:1:2:./.:./.:.:0:0:.:.	0,0,0,0:0:1:2:./.:./.:.:0:0:.:.	0,1,0,0:0:1:2:./.:./.:.:0:0:.:.
chr4_ref_v2	516664	.	T	A	.	ExcRegion	IntersectsRepeat=0;RepeatCorrectionApplied=0	SAC:ACF:DF:PD:GT:SGT:SF:SV:SIG:MT:PAC	0,0,0,1:0:1:2:./.:./.:.:0	0,0,0,0:0:1:2:./.:./.:.:0:0:.:.	0,1,0,0:0:1:2:./.:./.:.:0:0:.:.	0,0,0,0:0:1:2:./.:./.:.:0:0:.:.	0,1,0,0:0:1:2:./.:./.:.:0:0:.:.
chr4_ref_v2	516668	.	G	T	.	ExcRegion	IntersectsRepeat=0;RepeatCorrectionApplied=0	SAC:ACF:DF:PD:GT:SGT:SF:SV:SIG:MT:PAC	0,0,0,1:0:1:2:./.:./.:.:0	0,0,0,0:0:1:2:./.:./.:.:0:0:.:.	0,1,0,0:0:1:2:./.:./.:.:0:0:.:.	0,0,0,0:0:1:2:./.:./.:.:0:0:.:.	0,1,0,0:0:1:2:./.:./.:.:0:0:.:.
chr4_ref_v2	516671	.	T	G	.	ExcRegion	IntersectsRepeat=1;RepeatCorrectionApplied=0	SAC:ACF:DF:PD:GT:SGT:SF:SV:SIG:MT:PAC	0,0,0,1:0:1:2:./.:./.:.:0	0,0,0,0:0:1:2:./.:./.:.:0:0:.:.	0,1,0,0:0:1:2:./.:./.:.:0:0:.:.	0,1,0,0:0:1:2:./.:./.:.:0:0:.:.	0,1,0,0:0:1:2:./.:./.:.:0:0:.:.
chr4_ref_v2	516673	.	T	A	.	ExcRegion	IntersectsRepeat=1;RepeatCorrectionApplied=0	SAC:ACF:DF:PD:GT:SGT:SF:SV:SIG:MT:PAC	0,0,0,1:0:1:2:./.:./.:.:0	0,0,0,0:0:1:2:./.:./.:.:0:0:.:.	0,1,0,0:0:1:2:./.:./.:.:0:0:.:.	0,1,0,0:0:1:2:./.:./.:.:0:0:.:.	0,1,0,0:0:1:2:./.:./.:.:0:0:.:.
chr4_ref_v2	516679	.	T	C	.	ExcRegion	IntersectsRepeat=1;RepeatCorrectionApplied=0	SAC:ACF:DF:PD:GT:SGT:SF:SV:SIG:MT:PAC	0,1,0,1:1:1:2:./.:./.:.:0	0,0,0,0:0:1:2:./.:./.:.:0:0:.:.	0,1,0,0:0:1:2:./.:./.:.:0:0:.:.	0,1,0,0:0:1:2:./.:./.:.:0:0:.:.	0,1,0,0:0:1:2:./.:./.:.:0:0:.:.
chr4_ref_v2	519541	.	A	AATGTAAAT	.	ExcRegion	IntersectsRepeat=0;RepeatCorrectionApplied=0	SAC:ACF:DF:PD:GT:SGT:SF:SV:SIG:MT:PAC	170,65,6,0:1:1:2:./.:./.:.:0	29,5,0,0:1:1:2:./.:./.:.:0:0:.:.	97,46,15,0:1:1:2:./.:./.:.:0:0:.:.	159,50,4,0:1:1:2:./.:./.:.:0:0:.:.	117,28,9,0:1:1:2:./.:./.:.:0:0:.:.
chr4_ref_v2	519543	.	C	CTA	.	ExcRegion	IntersectsRepeat=0;RepeatCorrectionApplied=0	SAC:ACF:DF:PD:GT:SGT:SF:SV:SIG:MT:PAC	175,69,6,0:1:1:2:./.:./.:.:0	29,7,0,0:1:1:2:./.:./.:.:0:0:.:.	97,50,15,0:1:1:2:./.:./.:.:0:0:.:.	164,55,5,0:1:1:2:./.:./.:.:0:0:.:.	117,32,9,0:1:1:2:./.:./.:.:0:0:.:.
chr4_ref_v2	519838	.	G	GT	.	PASS	IntersectsRepeat=1;RepeatCorrectionApplied=1	SAC:ACF:DF:PD:GT:SGT:SF:SV:SIG:MT:PAC	3,24,6,7:1:1:2:0/1:0/0:0.25:0	0,0,0,1:0:0:2:./.:./.:.:0:0:.:.	1,4,0,5:1:0:2:./.:./.:.:0:0:.:.	0,7,3,4:1:0:2:./.:./.:.:0:0:.:.	0,6,0,5:1:0:2:./.:./.:.:0:0:.:.
chr4_ref_v2	527681	.	TTA	T	.	PASS	IntersectsRepeat=0;RepeatCorrectionApplied=0	SAC:ACF:DF:PD:GT:SGT:SF:SV:SIG:MT:PAC	0,0,0,7:0:1:2:./.:./.:.:0	0,0,0,2:0:1:2:./.:./.:.:0:0:.:.	0,0,0,0:0:1:2:./.:./.:.:0:0:.:.	0,0,0,4:0:1:2:./.:./.:.:0:0:.:.	0,0,0,4:0:1:2:./.:./.:.:0:0:.:.
chr4_ref_v2	527684	.	A	G	.	PASS	IntersectsRepeat=0;RepeatCorrectionApplied=0	SAC:ACF:DF:PD:GT:SGT:SF:SV:SIG:MT:PAC	0,0,0,7:0:1:2:./.:./.:.:0	0,0,0,2:0:1:2:./.:./.:.:0:0:.:.	0,0,0,0:0:1:2:./.:./.:.:0:0:.:.	0,0,0,4:0:1:2:./.:./.:.:0:0:.:.	0,0,0,4:0:1:2:./.:./.:.:0:0:.:.
chr4_ref_v2	538648	.	GTA	G	.	PASS	IntersectsRepeat=1;RepeatCorrectionApplied=1	SAC:ACF:DF:PD:GT:SGT:SF:SV:SIG:MT:PAC	33,38,17,13:1:1:2:0/0:0/1:0.25:0	9,7,3,2:1:1:2:0/0:0/1:0.125:0:0:.:.	19,20,6,8:1:1:2:0/0:0/1:0.25:0:0:.:.	34,37,8,9:1:1:2:0/0:0/1:0.125:0:0:.:.	15,15,11,4:1:1:2:0/0:0/1:0.5:0:0:.:.
chr4_ref_v2	542473	.	CA	C	.	PASS	IntersectsRepeat=1;RepeatCorrectionApplied=1	SAC:ACF:DF:PD:GT:SGT:SF:SV:SIG:MT:PAC	110,107,26,22:1:1:2:0/0:0/1:0.125:0	13,4,2,3:1:1:2:0/0:0/1:0.125:0:0:.:.	66,56,18,7:1:1:2:0/0:0/1:0.125:0:0:.:.	89,63,12,8:1:1:2:0/0:./.:.:0:0:.:.	81,36,19,7:1:1:2:0/0:0/1:0.125:0:0:.:.
chr4_ref_v2	548461	.	G	GT	.	PASS	IntersectsRepeat=1;RepeatCorrectionApplied=1	SAC:ACF:DF:PD:GT:SGT:SF:SV:SIG:MT:PAC	12,19,14,58:1:1:2:1/1:0/1:0.25:0	0,1,3,5:1:0:2:./.:./.:.:0:0:.:.	3,5,4,25:1:1:2:1/1:0/1:0.125:0:0:.:.	3,4,3,29:1:1:2:1/1:./.:.:0:0:.:.	3,4,7,28:1:1:2:1/1:./.:.:0:0:.:.
chr4_ref_v2	549026	.	C	T	.	PASS	IntersectsRepeat=0;RepeatCorrectionApplied=0	SAC:ACF:DF:PD:GT:SGT:SF:SV:SIG:MT:PAC	255,231,1,0:1:1:2:0/0:./.:.:0	29,22,0,0:1:1:2:0/0:./.:.:0:0:.:.	174,141,0,0:1:1:2:0/0:./.:.:0:0:.:.	115,108,112,95:1:1:2:0/1:./.:.:0:1:g.549026C>T:0	183,163,0,0:1:1:2:0/0:./.:.:0:0:.:.
chr4_ref_v2	582422	.	G	T	.	PASS	IntersectsRepeat=0;RepeatCorrectionApplied=0	SAC:ACF:DF:PD:GT:SGT:SF:SV:SIG:MT:PAC	63,218,13,0:1:1:2:0/0:0/1:0.125:0	10,33,0,0:1:1:2:0/0:./.:.:0:0:.:.	9,123,15,0:1:1:2:0/0:0/1:0.25:0:0:.:.	18,208,34,0:1:1:2:0/0:0/1:0.25:0:0:.:.	9,111,25,0:1:1:2:0/0:0/1:0.25:0:0:.:.
chr4_ref_v2	587754	.	C	CT	.	PASS	IntersectsRepeat=1;RepeatCorrectionApplied=1	SAC:ACF:DF:PD:GT:SGT:SF:SV:SIG:MT:PAC	5,0,30,6:1:1:2:1/1:./.:.:0	1,1,3,1:1:0:2:./.:./.:.:0:0:.:.	0,0,8,2:1:0:2:./.:./.:.:0:0:.:.	2,0,13,4:1:0:2:./.:./.:.:0:0:.:.	2,0,14,6:1:1:2:1/1:./.:.:0:0:.:.
chr4_ref_v2	606957	.	G	GA	.	PASS	IntersectsRepeat=1;RepeatCorrectionApplied=1	SAC:ACF:DF:PD:GT:SGT:SF:SV:SIG:MT:PAC	47,27,37,15:1:1:2:0/1:0/0:0.125:0	3,1,7,1:1:0:2:./.:./.:.:0:0:.:.	17,4,23,9:1:1:2:1/1:0/1:0.5:0:0:.:.	27,8,58,10:1:1:2:1/1:0/1:0.5:0:0:.:.	17,6,38,11:1:1:2:1/1:0/1:0.5:0:0:.:.
chr4_ref_v2	606975	.	G	A	.	PASS	IntersectsRepeat=1;RepeatCorrectionApplied=0	SAC:ACF:DF:PD:GT:SGT:SF:SV:SIG:MT:PAC	104,255,33,6:1:1:2:0/0:0/1:0.25:0	6,26,5,1:1:1:2:0/0:0/1:0.25:0:0:.:.	37,134,21,0:1:1:2:0/0:0/1:0.25:0:0:.:.	72,177,58,4:1:1:2:0/0:0/1:0.5:0:0:.:.	47,130,39,3:1:1:2:0/0:0/1:0.5:0:0:.:.
chr4_ref_v2	621794	.	G	GAAAAAAA	.	PASS	IntersectsRepeat=1;RepeatCorrectionApplied=1	SAC:ACF:DF:PD:GT:SGT:SF:SV:SIG:MT:PAC	26,26,38,25:1:1:2:0/1:1/1:0.125:0	5,0,4,5:1:0:2:./.:./.:.:0:0:.:.	7,10,36,19:1:1:2:1/1:0/1:0.5:1:0:.:.	8,10,51,26:1:1:2:1/1:0/1:0.5:1:0:.:.	8,12,20,16:1:1:2:0/1:1/1:0.25:0:0:.:.
chr4_ref_v2	621814	.	C	A	.	PASS	IntersectsRepeat=1;RepeatCorrectionApplied=0	SAC:ACF:DF:PD:GT:SGT:SF:SV:SIG:MT:PAC	69,159,13,1:1:1:2:0/0:0/1:0.125:0	7,24,2,0:1:1:2:0/0:0/1:0.125:0:0:.:.	30,107,13,0:1:1:2:0/0:0/1:0.25:0:0:.:.	40,122,20,1:1:1:2:0/0:0/1:0.25:0:0:.:.	31,98,6,0:1:1:2:0/0:0/1:0.125:0:0:.:.
chr4_ref_v2	621819	.	C	A	.	PASS	IntersectsRepeat=0;RepeatCorrectionApplied=0	SAC:ACF:DF:PD:GT:SGT:SF:SV:SIG:MT:PAC	73,162,16,3:1:1:2:0/0:0/1:0.125:0	10,24,2,0:1:1:2:0/0:0/1:0.125:0:0:.:.	35,106,14,3:1:1:2:0/0:0/1:0.25:0:0:.:.	39,123,24,6:1:1:2:0/0:0/1:0.25:0:0:.:.	28,101,7,0:1:1:2:0/0:0/1:0.125:0:0:.:.
chr4_ref_v2	621821	.	G	A	.	PASS	IntersectsRepeat=0;RepeatCorrectionApplied=0	SAC:ACF:DF:PD:GT:SGT:SF:SV:SIG:MT:PAC	82,168,11,4:1:1:2:0/0:0/1:0.125:0	10,22,2,0:1:1:2:0/0:0/1:0.125:0:0:.:.	39,104,10,3:1:1:2:0/0:0/1:0.125:0:0:.:.	47,122,18,7:1:1:2:0/0:0/1:0.25:1:0:.:.	35,100,4,0:1:1:2:0/0:0/1:0.125:0:0:.:.
chr4_ref_v2	628569	.	AT	A	.	PASS	IntersectsRepeat=1;RepeatCorrectionApplied=1	SAC:ACF:DF:PD:GT:SGT:SF:SV:SIG:MT:PAC	108,162,19,17:1:1:2:0/0:0/1:0.125:0	16,18,1,0:1:1:2:0/0:./.:.:0:0:.:.	69,78,7,11:1:1:2:0/0:0/1:0.125:0:0:.:.	112,119,6,16:1:1:2:0/0:0/1:0.125:0:0:.:.	78,88,6,9:1:1:2:0/0:0/1:0.125:0:0:.:.
chr4_ref_v2	630748	.	GT	G	.	PASS	IntersectsRepeat=1;RepeatCorrectionApplied=1	SAC:ACF:DF:PD:GT:SGT:SF:SV:SIG:MT:PAC	98,46,27,16:1:1:2:0/0:0/1:0.125:0	6,5,2,1:1:0:2:./.:./.:.:0:0:.:.	47,33,8,6:1:1:2:0/0:./.:.:0:0:.:.	86,60,15,7:1:1:2:0/0:./.:.:0:0:.:.	53,42,16,7:1:1:2:0/0:0/1:0.125:0:0:.:.
chr4_ref_v2	645017	.	GA	G	.	PASS	IntersectsRepeat=1;RepeatCorrectionApplied=1	SAC:ACF:DF:PD:GT:SGT:SF:SV:SIG:MT:PAC	128,122,18,6:1:1:2:0/0:./.:.:0	15,9,1,2:1:1:2:0/0:./.:.:0:0:.:.	74,60,5,6:1:1:2:0/0:./.:.:0:0:.:.	127,93,9,7:1:1:2:0/0:./.:.:0:0:.:.	80,67,11,7:1:1:2:0/0:0/1:0.125:0:0:.:.
chr4_ref_v2	645348	.	A	G	.	PASS	IntersectsRepeat=0;RepeatCorrectionApplied=0	SAC:ACF:DF:PD:GT:SGT:SF:SV:SIG:MT:PAC	223,89,88,0:1:1:2:0/0:0/1:0.5:0	15,15,9,0:1:1:2:0/0:0/1:0.5:0:0:.:.	112,36,38,0:1:1:2:0/0:0/1:0.5:0:0:.:.	171,65,79,0:1:1:2:0/0:0/1:0.5:0:0:.:.	99,36,52,0:1:1:2:0/0:0/1:0.5:0:0:.:.
chr4_ref_v2	645380	.	A	G	.	PASS	IntersectsRepeat=0;RepeatCorrectionApplied=0	SAC:ACF:DF:PD:GT:SGT:SF:SV:SIG:MT:PAC	226,89,61,0:1:1:2:0/0:0/1:0.25:0	19,19,5,0:1:1:2:0/0:0/1:0.25:0:0:.:.	125,47,31,0:1:1:2:0/0:0/1:0.25:0:0:.:.	166,84,68,0:1:1:2:0/0:0/1:0.5:0:0:.:.	110,36,42,0:1:1:2:0/0:0/1:0.5:0:0:.:.
chr4_ref_v2	645387	.	T	G	.	PASS	IntersectsRepeat=1;RepeatCorrectionApplied=0	SAC:ACF:DF:PD:GT:SGT:SF:SV:SIG:MT:PAC	212,104,60,1:1:1:2:0/0:0/1:0.25:0	19,21,4,0:1:1:2:0/0:0/1:0.25:0:0:.:.	121,50,31,1:1:1:2:0/0:0/1:0.25:0:0:.:.	161,97,66,1:1:1:2:0/0:0/1:0.5:0:0:.:.	110,41,42,0:1:1:2:0/0:0/1:0.5:0:0:.:.
chr4_ref_v2	645399	.	T	G	.	PASS	IntersectsRepeat=1;RepeatCorrectionApplied=0	SAC:ACF:DF:PD:GT:SGT:SF:SV:SIG:MT:PAC	191,115,42,5:1:1:2:0/0:0/1:0.25:0	21,18,2,0:1:1:2:0/0:0/1:0.125:0:0:.:.	119,60,24,3:1:1:2:0/0:0/1:0.25:0:0:.:.	169,126,48,2:1:1:2:0/0:0/1:0.25:0:0:.:.	113,55,30,5:1:1:2:0/0:0/1:0.25:0:0:.:.
chr4_ref_v2	645406	.	CGTTTTGTTAT	C	.	PASS	IntersectsRepeat=0;RepeatCorrectionApplied=0	SAC:ACF:DF:PD:GT:SGT:SF:SV:SIG:MT:PAC	180,149,26,12:1:1:2:0/0:0/1:0.25:1	18,23,1,0:1:1:2:0/0:./.:.:0:0:.:.	114,74,20,6:1:1:2:0/0:0/1:0.25:1:0:.:.	151,147,34,2:1:1:2:0/0:0/1:0.25:0:0:.:.	112,68,18,9:1:1:2:0/0:0/1:0.25:1:0:.:.
chr4_ref_v2	645422	.	T	A	.	ExcRegion	IntersectsRepeat=1;RepeatCorrectionApplied=0	SAC:ACF:DF:PD:GT:SGT:SF:SV:SIG:MT:PAC	155,144,11,16:1:1:2:./.:./.:.:0	16,22,1,0:1:1:2:./.:./.:.:0:0:.:.	91,82,7,9:1:1:2:./.:./.:.:0:0:.:.	131,147,12,6:1:1:2:./.:./.:.:0:0:.:.	88,65,6,13:1:1:2:./.:./.:.:0:0:.:.
chr4_ref_v2	645423	.	ATATG	A	.	ExcRegion	IntersectsRepeat=1;RepeatCorrectionApplied=0	SAC:ACF:DF:PD:GT:SGT:SF:SV:SIG:MT:PAC	153,150,19,16:1:1:2:./.:./.:.:0	16,22,1,0:1:1:2:./.:./.:.:0:0:.:.	90,86,16,9:1:1:2:./.:./.:.:0:0:.:.	126,152,26,6:1:1:2:./.:./.:.:0:0:.:.	87,66,12,13:1:1:2:./.:./.:.:0:0:.:.
chr4_ref_v2	645432	.	T	TG	.	ExcRegion	IntersectsRepeat=0;RepeatCorrectionApplied=0	SAC:ACF:DF:PD:GT:SGT:SF:SV:SIG:MT:PAC	126,148,11,17:1:1:2:./.:./.:.:0	14,23,1,0:1:1:2:./.:./.:.:0:0:.:.	72,91,7,12:1:1:2:./.:./.:.:0:0:.:.	110,153,15,7:1:1:2:./.:./.:.:0:0:.:.	77,66,6,13:1:1:2:./.:./.:.:0:0:.:.
chr4_ref_v2	645435	.	T	TG	.	ExcRegion	IntersectsRepeat=0;RepeatCorrectionApplied=0	SAC:ACF:DF:PD:GT:SGT:SF:SV:SIG:MT:PAC	120,149,6,17:1:1:2:./.:./.:.:0	14,23,1,0:1:1:2:./.:./.:.:0:0:.:.	70,92,6,14:1:1:2:./.:./.:.:0:0:.:.	100,155,10,9:1:1:2:./.:./.:.:0:0:.:.	76,68,2,14:1:1:2:./.:./.:.:0:0:.:.
chr4_ref_v2	645436	.	T	TTG	.	ExcRegion	IntersectsRepeat=0;RepeatCorrectionApplied=0	SAC:ACF:DF:PD:GT:SGT:SF:SV:SIG:MT:PAC	120,148,6,18:1:1:2:./.:./.:.:0	14,23,1,0:1:1:2:./.:./.:.:0:0:.:.	68,91,4,14:1:1:2:./.:./.:.:0:0:.:.	97,153,5,11:1:1:2:./.:./.:.:0:0:.:.	75,68,1,16:1:1:2:./.:./.:.:0:0:.:.
chr4_ref_v2	645511	.	G	A	.	ExcRegion	IntersectsRepeat=0;RepeatCorrectionApplied=0	SAC:ACF:DF:PD:GT:SGT:SF:SV:SIG:MT:PAC	0,236,0,86:1:1:2:./.:./.:.:0	0,27,0,4:1:1:2:./.:./.:.:0:0:.:.	1,134,0,44:1:1:2:./.:./.:.:0:0:.:.	0,181,0,97:1:1:2:./.:./.:.:0:0:.:.	0,113,0,50:1:1:2:./.:./.:.:0:0:.:.
chr4_ref_v2	645517	.	T	A	.	ExcRegion	IntersectsRepeat=0;RepeatCorrectionApplied=0	SAC:ACF:DF:PD:GT:SGT:SF:SV:SIG:MT:PAC	0,188,0,139:1:1:2:./.:./.:.:0	0,19,0,16:1:1:2:./.:./.:.:0:0:.:.	0,125,0,58:1:1:2:./.:./.:.:0:0:.:.	0,153,0,129:1:1:2:./.:./.:.:0:0:.:.	0,104,0,62:1:1:2:./.:./.:.:0:0:.:.
chr4_ref_v2	645527	.	A	T	.	ExcRegion	IntersectsRepeat=0;RepeatCorrectionApplied=0	SAC:ACF:DF:PD:GT:SGT:SF:SV:SIG:MT:PAC	0,187,0,140:1:1:2:./.:./.:.:0	0,20,0,16:1:1:2:./.:./.:.:0:0:.:.	0,120,0,56:1:1:2:./.:./.:.:0:0:.:.	0,156,0,128:1:1:2:./.:./.:.:0:0:.:.	0,114,0,61:1:1:2:./.:./.:.:0:0:.:.
chr4_ref_v2	645528	.	T	C	.	ExcRegion	IntersectsRepeat=1;RepeatCorrectionApplied=0	SAC:ACF:DF:PD:GT:SGT:SF:SV:SIG:MT:PAC	0,188,0,141:1:1:2:./.:./.:.:0	0,21,0,16:1:1:2:./.:./.:.:0:0:.:.	0,122,0,56:1:1:2:./.:./.:.:0:0:.:.	0,156,0,129:1:1:2:./.:./.:.:0:0:.:.	0,114,0,62:1:1:2:./.:./.:.:0:0:.:.
chr4_ref_v2	645533	.	G	T	.	ExcRegion	IntersectsRepeat=0;RepeatCorrectionApplied=0	SAC:ACF:DF:PD:GT:SGT:SF:SV:SIG:MT:PAC	0,192,0,142:1:1:2:./.:./.:.:0	0,20,0,17:1:1:2:./.:./.:.:0:0:.:.	0,120,0,54:1:1:2:./.:./.:.:0:0:.:.	0,156,0,126:1:1:2:./.:./.:.:0:0:.:.	0,110,0,59:1:1:2:./.:./.:.:0:0:.:.
chr4_ref_v2	645541	.	G	A	.	ExcRegion	IntersectsRepeat=0;RepeatCorrectionApplied=0	SAC:ACF:DF:PD:GT:SGT:SF:SV:SIG:MT:PAC	0,193,0,137:1:1:2:./.:./.:.:0	0,21,0,18:1:1:2:./.:./.:.:0:0:.:.	0,114,0,47:1:1:2:./.:./.:.:0:0:.:.	0,154,0,116:1:1:2:./.:./.:.:0:0:.:.	0,105,0,53:1:1:2:./.:./.:.:0:0:.:.
chr4_ref_v2	645542	.	C	T	.	ExcRegion	IntersectsRepeat=0;RepeatCorrectionApplied=0	SAC:ACF:DF:PD:GT:SGT:SF:SV:SIG:MT:PAC	0,196,0,137:1:1:2:./.:./.:.:0	0,21,0,18:1:1:2:./.:./.:.:0:0:.:.	0,112,0,45:1:1:2:./.:./.:.:0:0:.:.	0,150,0,113:1:1:2:./.:./.:.:0:0:.:.	0,105,0,53:1:1:2:./.:./.:.:0:0:.:.
chr4_ref_v2	645544	.	A	T	.	ExcRegion	IntersectsRepeat=0;RepeatCorrectionApplied=0	SAC:ACF:DF:PD:GT:SGT:SF:SV:SIG:MT:PAC	0,192,0,135:1:1:2:./.:./.:.:0	0,21,0,19:1:1:2:./.:./.:.:0:0:.:.	0,110,0,45:1:1:2:./.:./.:.:0:0:.:.	0,149,0,112:1:1:2:./.:./.:.:0:0:.:.	0,109,0,53:1:1:2:./.:./.:.:0:0:.:.
chr4_ref_v2	645550	.	CACA	C	.	ExcRegion	IntersectsRepeat=1;RepeatCorrectionApplied=0	SAC:ACF:DF:PD:GT:SGT:SF:SV:SIG:MT:PAC	0,182,0,124:1:1:2:./.:./.:.:0	0,19,0,19:1:1:2:./.:./.:.:0:0:.:.	0,102,0,38:1:1:2:./.:./.:.:0:0:.:.	0,144,0,106:1:1:2:./.:./.:.:0:0:.:.	0,109,0,43:1:1:2:./.:./.:.:0:0:.:.
chr4_ref_v2	645556	.	T	A	.	ExcRegion	IntersectsRepeat=0;RepeatCorrectionApplied=0	SAC:ACF:DF:PD:GT:SGT:SF:SV:SIG:MT:PAC	0,176,0,119:1:1:2:./.:./.:.:0	0,17,0,18:1:1:2:./.:./.:.:0:0:.:.	0,94,0,35:1:1:2:./.:./.:.:0:0:.:.	0,135,0,96:1:1:2:./.:./.:.:0:0:.:.	0,104,0,43:1:1:2:./.:./.:.:0:0:.:.
chr4_ref_v2	645558	.	TATA	T	.	ExcRegion	IntersectsRepeat=1;RepeatCorrectionApplied=0	SAC:ACF:DF:PD:GT:SGT:SF:SV:SIG:MT:PAC	0,178,0,114:1:1:2:./.:./.:.:0	0,20,0,18:1:1:2:./.:./.:.:0:0:.:.	0,92,0,33:1:1:2:./.:./.:.:0:0:.:.	0,131,0,92:1:1:2:./.:./.:.:0:0:.:.	0,99,0,38:1:1:2:./.:./.:.:0:0:.:.
chr4_ref_v2	645567	.	T	TACG	.	ExcRegion	IntersectsRepeat=1;RepeatCorrectionApplied=0	SAC:ACF:DF:PD:GT:SGT:SF:SV:SIG:MT:PAC	0,163,0,108:1:1:2:./.:./.:.:0	0,19,0,18:1:1:2:./.:./.:.:0:0:.:.	0,80,0,28:1:1:2:./.:./.:.:0:0:.:.	0,123,0,78:1:1:2:./.:./.:.:0:0:.:.	0,85,0,33:1:1:2:./.:./.:.:0:0:.:.
chr4_ref_v2	645571	.	A	ATTCC	.	ExcRegion	IntersectsRepeat=1;RepeatCorrectionApplied=0	SAC:ACF:DF:PD:GT:SGT:SF:SV:SIG:MT:PAC	0,154,0,83:1:1:2:./.:./.:.:0	0,19,0,16:1:1:2:./.:./.:.:0:0:.:.	0,77,0,23:1:1:2:./.:./.:.:0:0:.:.	0,121,0,63:1:1:2:./.:./.:.:0:0:.:.	0,82,0,23:1:1:2:./.:./.:.:0:0:.:.
chr4_ref_v2	645575	.	T	TTC	.	ExcRegion	IntersectsRepeat=1;RepeatCorrectionApplied=0	SAC:ACF:DF:PD:GT:SGT:SF:SV:SIG:MT:PAC	0,147,0,64:1:1:2:./.:./.:.:0	0,19,0,14:1:1:2:./.:./.:.:0:0:.:.	0,71,0,17:1:1:2:./.:./.:.:0:0:.:.	0,117,0,48:1:1:2:./.:./.:.:0:0:.:.	0,79,0,18:1:1:2:./.:./.:.:0:0:.:.
chr4_ref_v2	645587	.	TTAATA	T	.	ExcRegion	IntersectsRepeat=0;RepeatCorrectionApplied=0	SAC:ACF:DF:PD:GT:SGT:SF:SV:SIG:MT:PAC	0,131,0,21:1:1:2:./.:./.:.:0	0,25,0,4:1:1:2:./.:./.:.:0:0:.:.	0,64,0,5:1:1:2:./.:./.:.:0:0:.:.	0,103,0,15:1:1:2:./.:./.:.:0:0:.:.	0,66,0,5:1:1:2:./.:./.:.:0:0:.:.
chr4_ref_v2	645589	.	A	T	.	ExcRegion	IntersectsRepeat=1;RepeatCorrectionApplied=0	SAC:ACF:DF:PD:GT:SGT:SF:SV:SIG:MT:PAC	0,145,0,5:1:1:2:./.:./.:.:0	0,21,0,7:1:1:2:./.:./.:.:0:0:.:.	0,65,0,2:1:1:2:./.:./.:.:0:0:.:.	0,109,0,6:1:1:2:./.:./.:.:0:0:.:.	0,68,0,2:1:1:2:./.:./.:.:0:0:.:.
chr4_ref_v2	645598	.	TG	T	.	ExcRegion	IntersectsRepeat=0;RepeatCorrectionApplied=0	SAC:ACF:DF:PD:GT:SGT:SF:SV:SIG:MT:PAC	0,123,0,20:1:1:2:./.:./.:.:0	0,22,0,4:1:1:2:./.:./.:.:0:0:.:.	0,51,0,4:1:1:2:./.:./.:.:0:0:.:.	0,82,0,12:1:1:2:./.:./.:.:0:0:.:.	0,54,0,3:1:1:2:./.:./.:.:0:0:.:.
chr4_ref_v2	645625	.	G	A	.	ExcRegion	IntersectsRepeat=0;RepeatCorrectionApplied=0	SAC:ACF:DF:PD:GT:SGT:SF:SV:SIG:MT:PAC	0,77,0,7:1:1:2:./.:./.:.:0	0,13,0,4:1:0:2:./.:./.:.:0:0:.:.	0,16,0,0:0:1:2:./.:./.:.:0:0:.:.	0,43,0,3:1:1:2:./.:./.:.:0:0:.:.	0,20,0,1:1:1:2:./.:./.:.:0:0:.:.
chr4_ref_v2	645626	.	T	C	.	ExcRegion	IntersectsRepeat=0;RepeatCorrectionApplied=0	SAC:ACF:DF:PD:GT:SGT:SF:SV:SIG:MT:PAC	0,76,0,7:1:1:2:./.:./.:.:0	0,13,0,4:1:0:2:./.:./.:.:0:0:.:.	0,16,0,0:0:1:2:./.:./.:.:0:0:.:.	0,43,0,3:1:1:2:./.:./.:.:0:0:.:.	0,20,0,1:1:1:2:./.:./.:.:0:0:.:.
chr4_ref_v2	645637	.	A	T	.	ExcRegion	IntersectsRepeat=0;RepeatCorrectionApplied=0	SAC:ACF:DF:PD:GT:SGT:SF:SV:SIG:MT:PAC	1,60,0,4:1:1:2:./.:./.:.:0	0,10,0,3:1:0:2:./.:./.:.:0:0:.:.	0,13,0,0:0:1:2:./.:./.:.:0:0:.:.	0,33,0,2:1:1:2:./.:./.:.:0:0:.:.	0,18,0,0:0:1:2:./.:./.:.:0:0:.:.
chr4_ref_v2	645642	.	T	C	.	ExcRegion	IntersectsRepeat=0;RepeatCorrectionApplied=0	SAC:ACF:DF:PD:GT:SGT:SF:SV:SIG:MT:PAC	1,55,0,3:1:1:2:./.:./.:.:0	0,10,0,3:1:0:2:./.:./.:.:0:0:.:.	0,10,0,0:0:1:2:./.:./.:.:0:0:.:.	0,31,0,2:1:1:2:./.:./.:.:0:0:.:.	0,16,0,0:0:1:2:./.:./.:.:0:0:.:.
chr4_ref_v2	645645	.	A	C	.	ExcRegion	IntersectsRepeat=0;RepeatCorrectionApplied=0	SAC:ACF:DF:PD:GT:SGT:SF:SV:SIG:MT:PAC	1,52,0,3:1:1:2:./.:./.:.:0	0,10,0,2:1:0:2:./.:./.:.:0:0:.:.	0,7,0,0:0:1:2:./.:./.:.:0:0:.:.	0,27,0,2:1:1:2:./.:./.:.:0:0:.:.	0,13,0,0:0:1:2:./.:./.:.:0:0:.:.
chr4_ref_v2	645652	.	T	A	.	ExcRegion	IntersectsRepeat=0;RepeatCorrectionApplied=0	SAC:ACF:DF:PD:GT:SGT:SF:SV:SIG:MT:PAC	1,51,0,3:1:1:2:./.:./.:.:0	0,11,0,2:1:0:2:./.:./.:.:0:0:.:.	0,5,0,0:0:1:2:./.:./.:.:0:0:.:.	0,25,0,1:1:1:2:./.:./.:.:0:0:.:.	0,9,0,0:0:1:2:./.:./.:.:0:0:.:.
chr4_ref_v2	645653	.	A	G	.	ExcRegion	IntersectsRepeat=0;RepeatCorrectionApplied=0	SAC:ACF:DF:PD:GT:SGT:SF:SV:SIG:MT:PAC	1,49,0,3:1:1:2:./.:./.:.:0	0,11,0,2:1:0:2:./.:./.:.:0:0:.:.	0,5,0,0:0:1:2:./.:./.:.:0:0:.:.	0,25,0,1:1:1:2:./.:./.:.:0:0:.:.	0,9,0,0:0:1:2:./.:./.:.:0:0:.:.
chr4_ref_v2	645654	.	T	C	.	ExcRegion	IntersectsRepeat=0;RepeatCorrectionApplied=0	SAC:ACF:DF:PD:GT:SGT:SF:SV:SIG:MT:PAC	1,48,0,3:1:1:2:./.:./.:.:0	0,11,0,2:1:0:2:./.:./.:.:0:0:.:.	0,5,0,0:0:1:2:./.:./.:.:0:0:.:.	0,24,0,1:1:1:2:./.:./.:.:0:0:.:.	0,8,0,0:0:1:2:./.:./.:.:0:0:.:.
chr4_ref_v2	645662	.	C	A	.	ExcRegion	IntersectsRepeat=1;RepeatCorrectionApplied=0	SAC:ACF:DF:PD:GT:SGT:SF:SV:SIG:MT:PAC	1,32,0,1:1:1:2:./.:./.:.:0	0,8,0,2:1:1:2:./.:./.:.:0:0:.:.	0,3,0,0:0:1:2:./.:./.:.:0:0:.:.	0,20,0,0:0:1:2:./.:./.:.:0:0:.:.	0,7,0,0:0:1:2:./.:./.:.:0:0:.:.
chr4_ref_v2	645664	.	T	C	.	ExcRegion	IntersectsRepeat=1;RepeatCorrectionApplied=0	SAC:ACF:DF:PD:GT:SGT:SF:SV:SIG:MT:PAC	1,29,0,1:1:1:2:./.:./.:.:0	0,8,0,2:1:1:2:./.:./.:.:0:0:.:.	0,3,0,0:0:1:2:./.:./.:.:0:0:.:.	0,18,0,0:0:1:2:./.:./.:.:0:0:.:.	0,6,0,0:0:1:2:./.:./.:.:0:0:.:.
chr4_ref_v2	645667	.	G	A	.	ExcRegion	IntersectsRepeat=0;RepeatCorrectionApplied=0	SAC:ACF:DF:PD:GT:SGT:SF:SV:SIG:MT:PAC	1,28,0,1:1:1:2:./.:./.:.:0	0,9,0,1:1:1:2:./.:./.:.:0:0:.:.	0,3,0,0:0:1:2:./.:./.:.:0:0:.:.	0,13,0,0:0:1:2:./.:./.:.:0:0:.:.	0,6,0,0:0:1:2:./.:./.:.:0:0:.:.
chr4_ref_v2	645923	.	A	G	.	ExcRegion	IntersectsRepeat=1;RepeatCorrectionApplied=0	SAC:ACF:DF:PD:GT:SGT:SF:SV:SIG:MT:PAC	0,0,1,0:0:1:2:./.:./.:.:0	0,0,0,0:0:1:2:./.:./.:.:0:0:.:.	0,0,0,0:0:1:2:./.:./.:.:0:0:.:.	0,0,0,0:0:1:2:./.:./.:.:0:0:.:.	0,0,0,0:0:1:2:./.:./.:.:0:0:.:.
chr4_ref_v2	651116	.	A	G	.	ExcRegion	IntersectsRepeat=1;RepeatCorrectionApplied=0	SAC:ACF:DF:PD:GT:SGT:SF:SV:SIG:MT:PAC	60,0,24,0:1:1:2:./.:./.:.:0	27,0,0,0:0:1:2:./.:./.:.:0:0:.:.	15,0,9,0:1:1:2:./.:./.:.:0:0:.:.	51,0,17,0:1:1:2:./.:./.:.:0:0:.:.	29,0,16,0:1:1:2:./.:./.:.:0:0:.:.
chr4_ref_v2	668864	.	TA	T	.	PASS	IntersectsRepeat=1;RepeatCorrectionApplied=1	SAC:ACF:DF:PD:GT:SGT:SF:SV:SIG:MT:PAC	0,0,0,0:0:0:2:./.:./.:.:0	14,24,1,5:1:1:2:0/0:./.:.:0:0:.:.	54,63,12,4:1:1:2:0/0:./.:.:0:0:.:.	89,116,9,15:1:1:2:0/0:./.:.:0:0:.:.	52,66,13,7:1:1:2:0/0:./.:.:0:0:.:.
chr4_ref_v2	675111	.	T	G	.	PASS	IntersectsRepeat=1;RepeatCorrectionApplied=0	SAC:ACF:DF:PD:GT:SGT:SF:SV:SIG:MT:PAC	282,219,0,0:1:1:2:0/0:./.:.:0	11,14,14,12:1:1:2:0/1:./.:.:0:1:g.675111T>G:0	125,113,0,0:1:1:2:0/0:./.:.:0:0:.:.	209,196,0,0:1:1:2:0/0:./.:.:0:0:.:.	163,112,0,0:1:1:2:0/0:./.:.:0:0:.:.
chr4_ref_v2	677964	.	A	T	.	PASS	IntersectsRepeat=0;RepeatCorrectionApplied=0	SAC:ACF:DF:PD:GT:SGT:SF:SV:SIG:MT:PAC	46,56,15,5:1:1:2:0/0:0/1:0.25:0	6,17,0,0:1:1:2:0/0:./.:.:0:0:.:.	32,33,8,4:1:1:2:0/0:0/1:0.25:0:0:.:.	39,36,8,5:1:1:2:0/0:0/1:0.25:0:0:.:.	43,17,8,3:1:1:2:0/0:0/1:0.25:0:0:.:.
chr4_ref_v2	677965	.	A	T	.	PASS	IntersectsRepeat=0;RepeatCorrectionApplied=0	SAC:ACF:DF:PD:GT:SGT:SF:SV:SIG:MT:PAC	50,55,5,5:1:1:2:0/0:0/1:0.125:0	8,17,0,0:1:1:2:0/0:./.:.:0:0:.:.	34,35,4,4:1:1:2:0/0:0/1:0.25:0:0:.:.	46,36,5,5:1:1:2:0/0:0/1:0.25:0:0:.:.	44,17,3,3:1:1:2:0/0:0/1:0.25:0:0:.:.
chr4_ref_v2	687977	.	C	CTT,CTTT	.	PASS	IntersectsRepeat=1;RepeatCorrectionApplied=1	SAC:ACF:DF:PD:GT:SGT:SF:SV:SIG:MT:PAC	0,0,36,48,14,5:1:1:2:1/1:1/2:0.25:0	0,1,3,1,3,0:1:0:2:./.:./.:.:0:0:.:.	1,1,10,16,5,0:1:1:2:1/1:1/2:0.25:0:0:.:.	1,0,21,34,9,4:1:1:2:1/1:1/2:0.25:0:0:.:.	0,1,20,16,6,0:1:1:2:1/1:1/2:0.25:0:0:.:.
chr4_ref_v2	691302	.	A	AATAT,AATATAT	.	PASS	IntersectsRepeat=1;RepeatCorrectionApplied=1	SAC:ACF:DF:PD:GT:SGT:SF:SV:SIG:MT:PAC	3,2,7,5,53,43:1:1:2:2/2:0/2:0.125:0	0,0,4,0,12,16:1:1:2:2/2:./.:.:0:0:.:.	0,0,5,5,13,21:1:1:2:2/2:1/2:0.125:0:0:.:.	2,0,5,8,33,54:1:1:2:2/2:./.:.:0:0:.:.	1,0,7,8,20,32:1:1:2:2/2:1/2:0.125:0:0:.:.
chr4_ref_v2	697174	.	A	G	.	PASS	IntersectsRepeat=1;RepeatCorrectionApplied=0	SAC:ACF:DF:PD:GT:SGT:SF:SV:SIG:MT:PAC	236,217,0,0:1:1:2:0/0:./.:.:0	16,20,0,0:1:1:2:0/0:./.:.:0:0:.:.	130,130,0,1:1:1:2:0/0:./.:.:0:0:.:.	165,204,0,0:1:1:2:0/0:./.:.:0:0:.:.	58,74,55,73:1:1:2:0/1:./.:.:0:1:g.697174A>G:0
chr4_ref_v2	699164	.	T	G	.	PASS	IntersectsRepeat=1;RepeatCorrectionApplied=0	SAC:ACF:DF:PD:GT:SGT:SF:SV:SIG:MT:PAC	35,251,39,0:1:1:2:0/0:0/1:0.25:0	1,19,3,0:1:1:2:0/0:0/1:0.25:0:0:.:.	21,176,41,0:1:1:2:0/0:0/1:0.25:0:0:.:.	30,206,65,0:1:1:2:0/0:0/1:0.5:0:0:.:.	23,176,46,0:1:1:2:0/0:0/1:0.5:0:0:.:.
chr4_ref_v2	737928	.	C	T	.	PASS	IntersectsRepeat=0;RepeatCorrectionApplied=0	SAC:ACF:DF:PD:GT:SGT:SF:SV:SIG:MT:PAC	100,134,94,109:1:1:2:0/1:0/0:0.125:0	11,12,14,13:1:1:2:0/1:1/1:0.125:0:0:.:.	45,64,64,67:1:1:2:0/1:1/1:0.125:0:0:.:.	137,231,0,0:1:1:2:0/0:./.:.:0:1:g.737927_737929T>C:1	113,143,0,0:1:1:2:0/0:./.:.:0:1:g.737927_737929T>C:1
chr4_ref_v2	794535	.	C	A	.	PASS	IntersectsRepeat=1;RepeatCorrectionApplied=0	SAC:ACF:DF:PD:GT:SGT:SF:SV:SIG:MT:PAC	238,103,0,9:1:1:2:0/0:0/1:0.125:0	24,4,0,0:1:1:2:0/0:./.:.:0:0:.:.	106,23,0,18:1:1:2:0/0:0/1:0.25:0:0:.:.	205,21,0,29:1:1:2:0/0:0/1:0.25:0:0:.:.	138,19,0,26:1:1:2:0/0:0/1:0.25:0:0:.:.
chr4_ref_v2	805103	.	T	A	.	PASS	IntersectsRepeat=0;RepeatCorrectionApplied=0	SAC:ACF:DF:PD:GT:SGT:SF:SV:SIG:MT:PAC	0,6,0,0:0:1:2:./.:./.:.:0	0,1,0,0:0:1:2:./.:./.:.:0:0:.:.	0,4,0,0:0:1:2:./.:./.:.:0:0:.:.	0,4,0,0:0:1:2:./.:./.:.:0:0:.:.	0,0,0,1:0:1:2:./.:./.:.:0:0:.:.
chr4_ref_v2	810373	.	TTA	T	.	PASS	IntersectsRepeat=1;RepeatCorrectionApplied=1	SAC:ACF:DF:PD:GT:SGT:SF:SV:SIG:MT:PAC	81,64,7,5:1:1:2:0/0:./.:.:0	14,23,0,3:1:1:2:0/0:./.:.:0:0:.:.	38,28,4,5:1:1:2:0/0:./.:.:0:0:.:.	58,44,5,2:1:1:2:0/0:./.:.:0:0:.:.	50,44,4,4:1:1:2:0/0:./.:.:0:0:.:.
chr4_ref_v2	835540	.	GA	G	.	PASS	IntersectsRepeat=1;RepeatCorrectionApplied=1	SAC:ACF:DF:PD:GT:SGT:SF:SV:SIG:MT:PAC	135,133,22,9:1:1:2:0/0:./.:.:0	5,14,1,3:1:1:2:0/0:0/1:0.25:0:0:.:.	85,65,6,11:1:1:2:0/0:./.:.:0:0:.:.	108,113,13,11:1:1:2:0/0:./.:.:0:0:.:.	71,66,8,4:1:1:2:0/0:./.:.:0:0:.:.
chr4_ref_v2	837968	.	A	AAATAATAATAAT	.	PASS	IntersectsRepeat=1;RepeatCorrectionApplied=1	SAC:ACF:DF:PD:GT:SGT:SF:SV:SIG:MT:PAC	1,3,66,66:1:1:2:1/1:./.:.:0	0,0,18,11:1:1:2:1/1:./.:.:0:0:.:.	0,0,36,31:1:1:2:1/1:./.:.:0:0:.:.	0,1,42,47:1:1:2:1/1:./.:.:0:0:.:.	0,0,31,33:1:1:2:1/1:./.:.:0:0:.:.
chr4_ref_v2	840324	.	AATAT	A,AAT	.	PASS	IntersectsRepeat=1;RepeatCorrectionApplied=1	SAC:ACF:DF:PD:GT:SGT:SF:SV:SIG:MT:PAC	4,3,11,11,49,75:1:1:2:2/2:1/2:0.125:0	0,1,5,2,9,11:1:1:2:2/2:1/2:0.5:0:0:.:.	0,2,4,9,36,40:1:1:2:2/2:1/2:0.125:0:0:.:.	1,5,5,7,51,72:1:1:2:2/2:./.:.:0:0:.:.	2,2,2,6,31,48:1:1:2:2/2:./.:.:0:0:.:.
chr4_ref_v2	847219	.	C	A	.	PASS	IntersectsRepeat=0;RepeatCorrectionApplied=0	SAC:ACF:DF:PD:GT:SGT:SF:SV:SIG:MT:PAC	227,91,0,44:1:1:2:0/0:0/1:0.25:0	27,9,0,2:1:1:2:0/0:0/1:0.125:0:0:.:.	136,14,0,46:1:1:2:0/0:0/1:0.5:0:0:.:.	207,27,0,55:1:1:2:0/0:0/1:0.5:0:0:.:.	134,26,0,45:1:1:2:0/0:0/1:0.5:0:0:.:.
chr4_ref_v2	859215	.	T	G	.	PASS	IntersectsRepeat=1;RepeatCorrectionApplied=0	SAC:ACF:DF:PD:GT:SGT:SF:SV:SIG:MT:PAC	119,172,30,0:1:1:2:0/0:0/1:0.25:0	5,14,5,0:1:1:2:0/0:0/1:0.5:0:0:.:.	29,112,44,0:1:1:2:0/0:0/1:0.5:0:0:.:.	68,180,72,0:1:1:2:0/0:0/1:0.5:0:0:.:.	57,107,44,0:1:1:2:0/0:0/1:0.5:0:0:.:.
chr4_ref_v2	864769	.	CAT	C	.	PASS	IntersectsRepeat=1;RepeatCorrectionApplied=1	SAC:ACF:DF:PD:GT:SGT:SF:SV:SIG:MT:PAC	62,95,3,13:1:1:2:0/0:./.:.:0	16,19,3,2:1:1:2:0/0:./.:.:0:0:.:.	40,43,4,6:1:1:2:0/0:./.:.:0:0:.:.	39,79,9,11:1:1:2:0/0:./.:.:0:0:.:.	36,42,5,6:1:1:2:0/0:./.:.:0:0:.:.
chr4_ref_v2	864892	.	CT	C	.	PASS	IntersectsRepeat=1;RepeatCorrectionApplied=1	SAC:ACF:DF:PD:GT:SGT:SF:SV:SIG:MT:PAC	187,84,12,8:1:1:2:0/0:0/1:0.125:0	21,24,8,0:1:1:2:0/0:0/1:0.25:0:0:.:.	82,38,7,3:1:1:2:0/0:0/1:0.125:0:0:.:.	111,65,9,5:1:1:2:0/0:0/1:0.125:0:0:.:.	94,42,6,1:1:1:2:0/0:./.:.:0:0:.:.
chr4_ref_v2	866509	.	A	C	.	PASS	IntersectsRepeat=0;RepeatCorrectionApplied=0	SAC:ACF:DF:PD:GT:SGT:SF:SV:SIG:MT:PAC	179,94,0,61:1:1:2:0/0:0/1:0.5:0	9,5,1,4:1:0:2:./.:./.:.:0:0:.:.	126,33,0,42:1:1:2:0/0:0/1:0.5:0:0:.:.	200,68,0,69:1:1:2:0/0:0/1:0.5:0:0:.:.	134,40,0,47:1:1:2:0/0:0/1:0.5:0:0:.:.
chr4_ref_v2	872601	.	T	C	.	ExcRegion	IntersectsRepeat=1;RepeatCorrectionApplied=0	SAC:ACF:DF:PD:GT:SGT:SF:SV:SIG:MT:PAC	0,0,0,0:0:1:2:./.:./.:.:0	0,0,0,1:0:1:2:./.:./.:.:0:0:.:.	0,0,0,0:0:1:2:./.:./.:.:0:0:.:.	0,0,0,0:0:1:2:./.:./.:.:0:0:.:.	0,0,0,0:0:1:2:./.:./.:.:0:0:.:.
chr4_ref_v2	872602	.	A	C	.	ExcRegion	IntersectsRepeat=1;RepeatCorrectionApplied=0	SAC:ACF:DF:PD:GT:SGT:SF:SV:SIG:MT:PAC	0,0,0,0:0:1:2:./.:./.:.:0	0,0,0,1:0:1:2:./.:./.:.:0:0:.:.	0,0,0,0:0:1:2:./.:./.:.:0:0:.:.	0,0,0,0:0:1:2:./.:./.:.:0:0:.:.	0,0,0,0:0:1:2:./.:./.:.:0:0:.:.
chr4_ref_v2	879031	.	T	C	.	ExcRegion	IntersectsRepeat=0;RepeatCorrectionApplied=0	SAC:ACF:DF:PD:GT:SGT:SF:SV:SIG:MT:PAC	1,0,0,0:0:1:2:./.:./.:.:0	0,0,0,0:0:1:2:./.:./.:.:0:0:.:.	0,0,0,0:0:1:2:./.:./.:.:0:0:.:.	0,0,0,2:0:1:2:./.:./.:.:0:0:.:.	1,0,0,0:0:1:2:./.:./.:.:0:0:.:.
chr4_ref_v2	880990	.	A	G	.	ExcRegion	IntersectsRepeat=1;RepeatCorrectionApplied=0	SAC:ACF:DF:PD:GT:SGT:SF:SV:SIG:MT:PAC	0,0,0,1:0:1:2:./.:./.:.:0	0,0,0,0:0:1:2:./.:./.:.:0:0:.:.	0,0,0,0:0:1:2:./.:./.:.:0:0:.:.	0,0,0,0:0:1:2:./.:./.:.:0:0:.:.	0,0,0,0:0:1:2:./.:./.:.:0:0:.:.
chr4_ref_v2	880997	.	A	G	.	ExcRegion	IntersectsRepeat=1;RepeatCorrectionApplied=0	SAC:ACF:DF:PD:GT:SGT:SF:SV:SIG:MT:PAC	0,0,0,1:0:1:2:./.:./.:.:0	0,0,0,0:0:1:2:./.:./.:.:0:0:.:.	0,0,0,0:0:1:2:./.:./.:.:0:0:.:.	0,0,0,0:0:1:2:./.:./.:.:0:0:.:.	0,0,0,0:0:1:2:./.:./.:.:0:0:.:.
chr4_ref_v2	881000	.	A	G	.	ExcRegion	IntersectsRepeat=1;RepeatCorrectionApplied=0	SAC:ACF:DF:PD:GT:SGT:SF:SV:SIG:MT:PAC	0,0,0,1:0:1:2:./.:./.:.:0	0,0,0,0:0:1:2:./.:./.:.:0:0:.:.	0,0,0,0:0:1:2:./.:./.:.:0:0:.:.	0,0,0,0:0:1:2:./.:./.:.:0:0:.:.	0,0,0,0:0:1:2:./.:./.:.:0:0:.:.
chr4_ref_v2	881009	.	A	G	.	ExcRegion	IntersectsRepeat=0;RepeatCorrectionApplied=0	SAC:ACF:DF:PD:GT:SGT:SF:SV:SIG:MT:PAC	0,0,0,1:0:1:2:./.:./.:.:0	0,0,0,0:0:1:2:./.:./.:.:0:0:.:.	0,0,0,0:0:1:2:./.:./.:.:0:0:.:.	0,0,0,0:0:1:2:./.:./.:.:0:0:.:.	0,0,0,0:0:1:2:./.:./.:.:0:0:.:.
chr4_ref_v2	882338	.	G	T	.	ExcRegion	IntersectsRepeat=0;RepeatCorrectionApplied=0	SAC:ACF:DF:PD:GT:SGT:SF:SV:SIG:MT:PAC	0,0,1,0:0:1:2:./.:./.:.:0	0,0,0,0:0:1:2:./.:./.:.:0:0:.:.	0,0,0,0:0:1:2:./.:./.:.:0:0:.:.	0,0,0,0:0:1:2:./.:./.:.:0:0:.:.	0,0,0,0:0:1:2:./.:./.:.:0:0:.:.
chr4_ref_v2	882345	.	G	A	.	ExcRegion	IntersectsRepeat=0;RepeatCorrectionApplied=0	SAC:ACF:DF:PD:GT:SGT:SF:SV:SIG:MT:PAC	0,0,1,0:0:1:2:./.:./.:.:0	0,0,0,0:0:1:2:./.:./.:.:0:0:.:.	0,0,0,0:0:1:2:./.:./.:.:0:0:.:.	0,0,0,0:0:1:2:./.:./.:.:0:0:.:.	0,0,0,0:0:1:2:./.:./.:.:0:0:.:.
chr4_ref_v2	882358	.	T	C	.	ExcRegion	IntersectsRepeat=1;RepeatCorrectionApplied=0	SAC:ACF:DF:PD:GT:SGT:SF:SV:SIG:MT:PAC	0,0,1,0:0:1:2:./.:./.:.:0	0,0,0,0:0:1:2:./.:./.:.:0:0:.:.	0,0,0,0:0:1:2:./.:./.:.:0:0:.:.	0,0,0,0:0:1:2:./.:./.:.:0:0:.:.	0,0,0,0:0:1:2:./.:./.:.:0:0:.:.
chr4_ref_v2	882364	.	C	T	.	ExcRegion	IntersectsRepeat=0;RepeatCorrectionApplied=0	SAC:ACF:DF:PD:GT:SGT:SF:SV:SIG:MT:PAC	0,0,1,0:0:1:2:./.:./.:.:0	0,0,0,0:0:1:2:./.:./.:.:0:0:.:.	0,0,0,0:0:1:2:./.:./.:.:0:0:.:.	0,0,0,0:0:1:2:./.:./.:.:0:0:.:.	0,0,0,0:0:1:2:./.:./.:.:0:0:.:.
chr4_ref_v2	882367	.	C	T	.	ExcRegion	IntersectsRepeat=0;RepeatCorrectionApplied=0	SAC:ACF:DF:PD:GT:SGT:SF:SV:SIG:MT:PAC	0,0,1,0:0:1:2:./.:./.:.:0	0,0,0,0:0:1:2:./.:./.:.:0:0:.:.	0,0,0,0:0:1:2:./.:./.:.:0:0:.:.	0,0,0,0:0:1:2:./.:./.:.:0:0:.:.	0,0,0,0:0:1:2:./.:./.:.:0:0:.:.
chr4_ref_v2	882368	.	A	C	.	ExcRegion	IntersectsRepeat=0;RepeatCorrectionApplied=0	SAC:ACF:DF:PD:GT:SGT:SF:SV:SIG:MT:PAC	0,0,1,0:0:1:2:./.:./.:.:0	0,0,0,0:0:1:2:./.:./.:.:0:0:.:.	0,0,0,0:0:1:2:./.:./.:.:0:0:.:.	0,0,0,0:0:1:2:./.:./.:.:0:0:.:.	0,0,0,0:0:1:2:./.:./.:.:0:0:.:.
chr4_ref_v2	882374	.	G	T	.	ExcRegion	IntersectsRepeat=0;RepeatCorrectionApplied=0	SAC:ACF:DF:PD:GT:SGT:SF:SV:SIG:MT:PAC	0,0,1,0:0:1:2:./.:./.:.:0	0,0,0,0:0:1:2:./.:./.:.:0:0:.:.	0,0,0,0:0:1:2:./.:./.:.:0:0:.:.	0,0,0,0:0:1:2:./.:./.:.:0:0:.:.	0,0,0,0:0:1:2:./.:./.:.:0:0:.:.
chr4_ref_v2	882762	.	G	C	.	ExcRegion	IntersectsRepeat=0;RepeatCorrectionApplied=0	SAC:ACF:DF:PD:GT:SGT:SF:SV:SIG:MT:PAC	0,0,0,1:0:1:2:./.:./.:.:0	0,0,0,0:0:1:2:./.:./.:.:0:0:.:.	0,0,0,0:0:1:2:./.:./.:.:0:0:.:.	0,0,0,0:0:1:2:./.:./.:.:0:0:.:.	0,0,0,0:0:1:2:./.:./.:.:0:0:.:.
chr4_ref_v2	882766	.	T	A	.	ExcRegion	IntersectsRepeat=0;RepeatCorrectionApplied=0	SAC:ACF:DF:PD:GT:SGT:SF:SV:SIG:MT:PAC	0,0,0,1:0:1:2:./.:./.:.:0	0,0,0,0:0:1:2:./.:./.:.:0:0:.:.	0,0,0,0:0:1:2:./.:./.:.:0:0:.:.	0,0,0,0:0:1:2:./.:./.:.:0:0:.:.	0,0,0,0:0:1:2:./.:./.:.:0:0:.:.
chr4_ref_v2	882782	.	G	T	.	ExcRegion	IntersectsRepeat=1;RepeatCorrectionApplied=0	SAC:ACF:DF:PD:GT:SGT:SF:SV:SIG:MT:PAC	0,0,0,1:0:1:2:./.:./.:.:0	0,0,0,0:0:1:2:./.:./.:.:0:0:.:.	0,0,0,0:0:1:2:./.:./.:.:0:0:.:.	0,0,0,0:0:1:2:./.:./.:.:0:0:.:.	0,0,0,0:0:1:2:./.:./.:.:0:0:.:.
chr4_ref_v2	882783	.	T	G	.	ExcRegion	IntersectsRepeat=1;RepeatCorrectionApplied=0	SAC:ACF:DF:PD:GT:SGT:SF:SV:SIG:MT:PAC	0,0,0,1:0:1:2:./.:./.:.:0	0,0,0,0:0:1:2:./.:./.:.:0:0:.:.	0,0,0,0:0:1:2:./.:./.:.:0:0:.:.	0,0,0,0:0:1:2:./.:./.:.:0:0:.:.	0,0,0,0:0:1:2:./.:./.:.:0:0:.:.
chr4_ref_v2	892434	.	CA	C	.	PASS	IntersectsRepeat=1;RepeatCorrectionApplied=1	SAC:ACF:DF:PD:GT:SGT:SF:SV:SIG:MT:PAC	55,109,7,6:1:1:2:0/0:./.:.:0	13,18,2,2:1:1:2:0/0:./.:.:0:0:.:.	42,47,2,5:1:1:2:0/0:./.:.:0:0:.:.	47,106,5,11:1:1:2:0/0:./.:.:0:0:.:.	34,53,6,5:1:1:2:0/0:0/1:0.125:0:0:.:.
chr4_ref_v2	896497	.	C	A	.	PASS	IntersectsRepeat=0;RepeatCorrectionApplied=0	SAC:ACF:DF:PD:GT:SGT:SF:SV:SIG:MT:PAC	238,64,0,24:1:1:2:0/0:0/1:0.125:0	28,8,1,2:1:1:2:0/0:0/1:0.125:0:0:.:.	121,10,0,21:1:1:2:0/0:0/1:0.25:0:0:.:.	180,34,0,44:1:1:2:0/0:0/1:0.25:0:0:.:.	150,11,1,19:1:1:2:0/0:0/1:0.25:0:0:.:.
chr4_ref_v2	904531	.	A	C	.	PASS	IntersectsRepeat=1;RepeatCorrectionApplied=0	SAC:ACF:DF:PD:GT:SGT:SF:SV:SIG:MT:PAC	226,171,0,0:1:1:2:0/0:./.:.:0	30,27,0,0:1:1:2:0/0:./.:.:0:0:.:.	62,50,64,63:1:1:2:0/1:1/1:0.125:0:1:g.904531A>C:0	209,169,0,0:1:1:2:0/0:./.:.:0:0:.:.	153,114,0,0:1:1:2:0/0:./.:.:0:0:.:.
chr4_ref_v2	909629	.	A	AT	.	PASS	IntersectsRepeat=1;RepeatCorrectionApplied=1	SAC:ACF:DF:PD:GT:SGT:SF:SV:SIG:MT:PAC	11,85,22,29:1:1:2:0/1:0/0:0.25:0	0,7,4,3:1:0:2:./.:./.:.:0:0:.:.	5,37,17,16:1:1:2:0/1:./.:.:0:0:.:.	7,69,21,12:1:1:2:0/1:0/0:0.5:0:0:.:.	3,44,6,15:1:1:2:0/1:0/0:0.5:0:0:.:.
chr4_ref_v2	914561	.	T	G	.	PASS	IntersectsRepeat=0;RepeatCorrectionApplied=0	SAC:ACF:DF:PD:GT:SGT:SF:SV:SIG:MT:PAC	72,244,73,1:1:1:2:0/0:0/1:0.5:0	5,19,3,0:1:1:2:0/0:0/1:0.25:0:0:.:.	17,148,54,1:1:1:2:0/0:0/1:0.5:0:0:.:.	23,207,64,0:1:1:2:0/0:0/1:0.5:0:0:.:.	20,159,54,0:1:1:2:0/0:0/1:0.5:0:0:.:.
chr4_ref_v2	921715	.	C	CAAAAA	.	PASS	IntersectsRepeat=1;RepeatCorrectionApplied=1	SAC:ACF:DF:PD:GT:SGT:SF:SV:SIG:MT:PAC	12,0,46,33:1:1:2:1/1:0/1:0.25:0	0,0,7,6:1:0:2:./.:./.:.:0:0:.:.	1,0,30,17:1:1:2:1/1:./.:.:0:0:.:.	3,0,54,29:1:1:2:1/1:0/1:0.125:0:0:.:.	3,0,33,26:1:1:2:1/1:0/1:0.125:0:0:.:.
chr4_ref_v2	921736	.	T	A	.	PASS	IntersectsRepeat=0;RepeatCorrectionApplied=0	SAC:ACF:DF:PD:GT:SGT:SF:SV:SIG:MT:PAC	25,178,29,3:1:1:2:0/0:0/1:0.25:0	4,30,3,0:1:1:2:0/0:0/1:0.25:0:0:.:.	10,105,20,1:1:1:2:0/0:0/1:0.25:0:0:.:.	27,141,38,1:1:1:2:0/0:0/1:0.5:0:0:.:.	20,95,21,2:1:1:2:0/0:0/1:0.25:0:0:.:.
chr4_ref_v2	930866	.	CAT	C	.	PASS	IntersectsRepeat=1;RepeatCorrectionApplied=1	SAC:ACF:DF:PD:GT:SGT:SF:SV:SIG:MT:PAC	57,71,19,22:1:1:2:0/0:0/1:0.25:0	7,18,2,1:1:1:2:0/0:./.:.:0:0:.:.	40,35,13,7:1:1:2:0/0:0/1:0.125:0:0:.:.	56,60,17,16:1:1:2:0/0:0/1:0.25:0:0:.:.	48,41,12,15:1:1:2:0/0:0/1:0.25:0:0:.:.
chr4_ref_v2	938178	.	T	G	.	PASS	IntersectsRepeat=0;RepeatCorrectionApplied=0	SAC:ACF:DF:PD:GT:SGT:SF:SV:SIG:MT:PAC	162,281,50,0:1:1:2:0/0:0/1:0.25:0	10,34,5,0:1:1:2:0/0:0/1:0.25:0:0:.:.	38,162,57,0:1:1:2:0/0:0/1:0.5:0:0:.:.	62,248,87,0:1:1:2:0/0:0/1:0.5:0:0:.:.	44,195,42,0:1:1:2:0/0:0/1:0.25:0:0:.:.
chr4_ref_v2	941327	.	C	A	.	PASS	IntersectsRepeat=0;RepeatCorrectionApplied=0	SAC:ACF:DF:PD:GT:SGT:SF:SV:SIG:MT:PAC	270,292,0,0:1:1:2:0/0:./.:.:0	26,23,0,0:1:1:2:0/0:./.:.:0:0:.:.	127,211,0,0:1:1:2:0/0:./.:.:0:0:.:.	112,152,111,155:1:1:2:0/1:./.:.:0:1:g.941327C>A:0	147,178,0,0:1:1:2:0/0:./.:.:0:0:.:.
chr4_ref_v2	947059	.	A	C	.	PASS	IntersectsRepeat=0;RepeatCorrectionApplied=0	SAC:ACF:DF:PD:GT:SGT:SF:SV:SIG:MT:PAC	278,153,1,29:1:1:2:0/0:0/1:0.125:0	28,4,0,2:1:1:2:0/0:0/1:0.125:0:0:.:.	137,53,0,42:1:1:2:0/0:0/1:0.5:0:0:.:.	201,72,0,68:1:1:2:0/0:0/1:0.5:0:0:.:.	186,54,1,30:1:1:2:0/0:0/1:0.25:0:0:.:.
chr4_ref_v2	955888	.	G	GAAAAAAAA	.	PASS	IntersectsRepeat=1;RepeatCorrectionApplied=1	SAC:ACF:DF:PD:GT:SGT:SF:SV:SIG:MT:PAC	113,67,62,13:1:1:2:0/0:0/1:0.5:0	15,6,2,2:1:1:2:0/0:0/1:0.25:0:0:.:.	49,31,44,3:1:1:2:0/1:0/0:0.25:0:0:.:.	71,59,64,11:1:1:2:0/1:0/0:0.25:0:0:.:.	46,50,40,4:1:1:2:0/1:0/0:0.25:0:0:.:.
chr4_ref_v2	957530	.	CT	C	.	PASS	IntersectsRepeat=1;RepeatCorrectionApplied=1	SAC:ACF:DF:PD:GT:SGT:SF:SV:SIG:MT:PAC	141,179,11,21:1:1:2:0/0:0/1:0.125:0	20,19,2,5:1:1:2:0/0:0/1:0.25:0:0:.:.	109,114,2,10:1:1:2:0/0:./.:.:0:0:.:.	139,146,6,12:1:1:2:0/0:./.:.:0:0:.:.	94,107,5,17:1:1:2:0/0:0/1:0.125:0:0:.:.
chr4_ref_v2	966422	.	TA	T,TAA	.	PASS	IntersectsRepeat=1;RepeatCorrectionApplied=1	SAC:ACF:DF:PD:GT:SGT:SF:SV:SIG:MT:PAC	44,31,23,24,11,16:1:1:2:0/2:0/1:0.5:1	5,2,3,2,0,5:1:0:2:./.:./.:.:0:0:.:.	23,14,9,10,5,12:1:1:2:0/2:0/1:0.5:0:0:.:.	28,23,9,9,6,14:1:1:2:0/0:0/2:0.25:0:0:.:.	20,7,12,9,3,5:1:1:2:0/1:0/2:0.25:0:0:.:.
chr4_ref_v2	970055	.	C	G	.	PASS	IntersectsRepeat=0;RepeatCorrectionApplied=0	SAC:ACF:DF:PD:GT:SGT:SF:SV:SIG:MT:PAC	272,29,1,11:1:1:2:0/0:0/1:0.125:0	27,2,0,0:1:1:2:0/0:./.:.:0:0:.:.	157,10,0,26:1:1:2:0/0:0/1:0.25:0:0:.:.	176,12,0,42:1:1:2:0/0:0/1:0.5:0:0:.:.	134,7,0,34:1:1:2:0/0:0/1:0.5:0:0:.:.
chr4_ref_v2	987146	.	G	A	.	ExcRegion	IntersectsRepeat=0;RepeatCorrectionApplied=0	SAC:ACF:DF:PD:GT:SGT:SF:SV:SIG:MT:PAC	0,2,0,71:1:1:2:./.:./.:.:0	1,0,0,6:1:1:2:./.:./.:.:0:0:.:.	0,1,0,48:1:1:2:./.:./.:.:0:0:.:.	0,2,1,60:1:1:2:./.:./.:.:0:0:.:.	0,0,0,59:0:1:2:./.:./.:.:0:0:.:.
chr4_ref_v2	992217	.	A	T	.	ExcRegion	IntersectsRepeat=0;RepeatCorrectionApplied=0	SAC:ACF:DF:PD:GT:SGT:SF:SV:SIG:MT:PAC	4,0,0,0:0:1:2:./.:./.:.:0	1,0,0,0:0:1:2:./.:./.:.:0:0:.:.	0,0,0,0:0:1:2:./.:./.:.:0:0:.:.	0,0,1,0:0:1:2:./.:./.:.:0:0:.:.	0,0,0,0:0:1:2:./.:./.:.:0:0:.:.
chr4_ref_v2	1015892	.	GA	G	.	PASS	IntersectsRepeat=1;RepeatCorrectionApplied=1	SAC:ACF:DF:PD:GT:SGT:SF:SV:SIG:MT:PAC	99,102,15,10:1:1:2:0/0:./.:.:0	12,12,2,1:1:1:2:0/0:./.:.:0:0:.:.	47,44,9,4:1:1:2:0/0:./.:.:0:0:.:.	82,60,10,11:1:1:2:0/0:./.:.:0:0:.:.	52,56,7,6:1:1:2:0/0:./.:.:0:0:.:.
chr4_ref_v2	1033069	.	C	G	.	PASS	IntersectsRepeat=0;RepeatCorrectionApplied=0	SAC:ACF:DF:PD:GT:SGT:SF:SV:SIG:MT:PAC	242,34,0,16:1:1:2:0/0:0/1:0.125:0	37,3,0,1:1:1:2:0/0:./.:.:0:0:.:.	186,13,1,51:1:1:2:0/0:0/1:0.5:0:0:.:.	197,23,0,65:1:1:2:0/0:0/1:0.5:0:0:.:.	145,21,0,44:1:1:2:0/0:0/1:0.5:0:0:.:.
chr4_ref_v2	1042375	.	T	G	.	PASS	IntersectsRepeat=1;RepeatCorrectionApplied=0	SAC:ACF:DF:PD:GT:SGT:SF:SV:SIG:MT:PAC	19,231,11,0:1:1:2:0/0:0/1:0.125:0	3,19,2,0:1:1:2:0/0:0/1:0.25:0:0:.:.	9,95,22,0:1:1:2:0/0:0/1:0.5:0:0:.:.	17,169,37,0:1:1:2:0/0:0/1:0.25:0:0:.:.	7,123,28,0:1:1:2:0/0:0/1:0.5:0:0:.:.
chr4_ref_v2	1042377	.	T	G	.	PASS	IntersectsRepeat=1;RepeatCorrectionApplied=0	SAC:ACF:DF:PD:GT:SGT:SF:SV:SIG:MT:PAC	19,231,1,0:1:1:2:0/0:./.:.:0	3,20,0,0:1:1:2:0/0:./.:.:0:0:.:.	11,97,1,0:1:1:2:0/0:./.:.:0:0:.:.	21,166,4,0:1:1:2:0/0:0/1:0.125:0:0:.:.	9,120,1,0:1:1:2:0/0:./.:.:0:0:.:.
chr4_ref_v2	1057058	.	A	G	.	PASS	IntersectsRepeat=0;RepeatCorrectionApplied=0	SAC:ACF:DF:PD:GT:SGT:SF:SV:SIG:MT:PAC	339,234,1,0:1:1:2:0/0:./.:.:0	36,29,0,0:1:1:2:0/0:./.:.:0:0:.:.	196,159,0,0:1:1:2:0/0:./.:.:0:0:.:.	322,198,0,0:1:1:2:0/0:./.:.:0:0:.:.	84,96,109,74:1:1:2:0/1:./.:.:0:1:g.1057058A>G:0
chr4_ref_v2	1078913	.	AT	A	.	PASS	IntersectsRepeat=1;RepeatCorrectionApplied=1	SAC:ACF:DF:PD:GT:SGT:SF:SV:SIG:MT:PAC	73,51,51,50:1:1:2:0/1:0/0:0.25:0	6,9,8,3:1:1:2:0/1:0/0:0.5:0:0:.:.	38,30,23,21:1:1:2:0/1:0/0:0.5:0:0:.:.	68,55,20,31:1:1:2:0/0:0/1:0.25:0:0:.:.	39,40,19,21:1:1:2:0/1:0/0:0.5:0:0:.:.
chr4_ref_v2	1084424	.	GA	G	.	PASS	IntersectsRepeat=1;RepeatCorrectionApplied=1	SAC:ACF:DF:PD:GT:SGT:SF:SV:SIG:MT:PAC	151,101,34,19:1:1:2:0/0:./.:.:0	18,14,4,2:1:1:2:0/0:./.:.:0:0:.:.	81,61,17,6:1:1:2:0/0:./.:.:0:0:.:.	119,102,23,8:1:1:2:0/0:./.:.:0:0:.:.	89,57,17,14:1:1:2:0/0:0/1:0.125:0:0:.:.
chr4_ref_v2	1084588	.	GA	G	.	PASS	IntersectsRepeat=1;RepeatCorrectionApplied=1	SAC:ACF:DF:PD:GT:SGT:SF:SV:SIG:MT:PAC	182,182,23,29:1:1:2:0/0:./.:.:0	13,10,3,1:1:1:2:0/0:./.:.:0:0:.:.	105,94,9,7:1:1:2:0/0:./.:.:0:0:.:.	155,128,19,12:1:1:2:0/0:./.:.:0:0:.:.	116,107,15,10:1:1:2:0/0:./.:.:0:0:.:.
chr4_ref_v2	1090016	.	G	GA	.	PASS	IntersectsRepeat=1;RepeatCorrectionApplied=1	SAC:ACF:DF:PD:GT:SGT:SF:SV:SIG:MT:PAC	41,54,29,32:1:1:2:0/1:0/0:0.125:0	2,0,0,3:1:0:2:./.:./.:.:0:0:.:.	14,9,9,12:1:1:2:0/1:./.:.:0:0:.:.	23,21,12,25:1:1:2:0/1:./.:.:0:0:.:.	18,15,9,14:1:1:2:0/1:0/0:0.125:0:0:.:.
chr4_ref_v2	1091022	.	G	T	.	PASS	IntersectsRepeat=1;RepeatCorrectionApplied=0	SAC:ACF:DF:PD:GT:SGT:SF:SV:SIG:MT:PAC	140,304,23,0:1:1:2:0/0:0/1:0.125:0	12,32,4,0:1:1:2:0/0:0/1:0.25:0:0:.:.	44,184,65,0:1:1:2:0/0:0/1:0.5:0:0:.:.	59,259,104,0:1:1:2:0/0:0/1:0.5:0:0:.:.	55,154,64,0:1:1:2:0/0:0/1:0.5:0:0:.:.
chr4_ref_v2	1091027	.	G	T	.	PASS	IntersectsRepeat=1;RepeatCorrectionApplied=0	SAC:ACF:DF:PD:GT:SGT:SF:SV:SIG:MT:PAC	97,301,18,0:1:1:2:0/0:0/1:0.125:0	11,31,0,0:1:1:2:0/0:./.:.:0:0:.:.	30,184,15,0:1:1:2:0/0:0/1:0.125:0:0:.:.	44,254,18,0:1:1:2:0/0:0/1:0.125:0:0:.:.	40,159,11,0:1:1:2:0/0:0/1:0.125:0:0:.:.
chr4_ref_v2	1095959	.	T	A	.	ExcRegion	IntersectsRepeat=0;RepeatCorrectionApplied=0	SAC:ACF:DF:PD:GT:SGT:SF:SV:SIG:MT:PAC	0,0,1,0:0:1:2:./.:./.:.:0	0,7,0,0:0:1:2:./.:./.:.:0:0:.:.	0,1,0,0:0:1:2:./.:./.:.:0:0:.:.	0,4,0,0:0:1:2:./.:./.:.:0:0:.:.	0,0,0,0:0:1:2:./.:./.:.:0:0:.:.
chr4_ref_v2	1095999	.	T	C	.	ExcRegion	IntersectsRepeat=1;RepeatCorrectionApplied=0	SAC:ACF:DF:PD:GT:SGT:SF:SV:SIG:MT:PAC	0,0,1,0:0:1:2:./.:./.:.:0	0,1,0,0:0:1:2:./.:./.:.:0:0:.:.	0,0,0,0:0:1:2:./.:./.:.:0:0:.:.	0,0,0,0:0:1:2:./.:./.:.:0:0:.:.	0,0,0,0:0:1:2:./.:./.:.:0:0:.:.
chr4_ref_v2	1096002	.	A	T	.	ExcRegion	IntersectsRepeat=1;RepeatCorrectionApplied=0	SAC:ACF:DF:PD:GT:SGT:SF:SV:SIG:MT:PAC	0,0,1,0:0:1:2:./.:./.:.:0	0,1,0,0:0:1:2:./.:./.:.:0:0:.:.	0,0,0,0:0:1:2:./.:./.:.:0:0:.:.	0,0,0,0:0:1:2:./.:./.:.:0:0:.:.	0,0,0,0:0:1:2:./.:./.:.:0:0:.:.
chr4_ref_v2	1096005	.	T	A	.	ExcRegion	IntersectsRepeat=1;RepeatCorrectionApplied=0	SAC:ACF:DF:PD:GT:SGT:SF:SV:SIG:MT:PAC	0,0,1,0:0:1:2:./.:./.:.:0	0,1,0,0:0:1:2:./.:./.:.:0:0:.:.	0,0,0,0:0:1:2:./.:./.:.:0:0:.:.	0,0,0,0:0:1:2:./.:./.:.:0:0:.:.	0,0,0,0:0:1:2:./.:./.:.:0:0:.:.
chr4_ref_v2	1101886	.	CT	C	.	PASS	IntersectsRepeat=1;RepeatCorrectionApplied=1	SAC:ACF:DF:PD:GT:SGT:SF:SV:SIG:MT:PAC	166,188,19,21:1:1:2:0/0:0/1:0.125:0	28,34,3,3:1:1:2:0/0:0/1:0.125:0:0:.:.	70,99,7,15:1:1:2:0/0:0/1:0.125:0:0:.:.	121,108,7,13:1:1:2:0/0:0/1:0.125:0:0:.:.	89,99,8,15:1:1:2:0/0:0/1:0.125:0:0:.:.
chr4_ref_v2	1105812	.	AT	A,ATT	.	PASS	IntersectsRepeat=1;RepeatCorrectionApplied=1	SAC:ACF:DF:PD:GT:SGT:SF:SV:SIG:MT:PAC	82,123,12,23,34,17:1:1:2:0/0:0/2:0.25:0	4,13,1,4,1,1:1:1:2:0/0:0/1:0.125:0:0:.:.	19,76,11,11,8,7:1:1:2:0/0:./.:.:0:0:.:.	38,90,13,18,21,3:1:1:2:0/0:0/2:0.125:0:0:.:.	26,54,9,14,9,7:1:1:2:0/0:0/2:0.125:0:0:.:.
chr4_ref_v2	1108503	.	GA	G,GAA	.	PASS	IntersectsRepeat=1;RepeatCorrectionApplied=1	SAC:ACF:DF:PD:GT:SGT:SF:SV:SIG:MT:PAC	61,69,10,25,17,12:1:1:2:0/0:0/2:0.125:0	8,6,0,2,2,2:1:1:2:0/0:0/2:0.25:0:0:.:.	16,36,9,11,1,9:1:1:2:0/0:0/1:0.25:0:0:.:.	25,47,5,12,4,5:1:1:2:0/0:./.:.:0:0:.:.	21,34,10,13,3,8:1:1:2:0/0:0/1:0.25:0:0:.:.
chr4_ref_v2	1109779	.	GAT	G	.	PASS	IntersectsRepeat=1;RepeatCorrectionApplied=1	SAC:ACF:DF:PD:GT:SGT:SF:SV:SIG:MT:PAC	167,205,31,26:1:1:2:0/0:0/1:0.25:1	30,29,4,2:1:1:2:0/0:0/1:0.125:0:0:.:.	81,92,7,10:1:1:2:0/0:0/1:0.125:0:0:.:.	126,147,11,14:1:1:2:0/0:0/1:0.125:0:0:.:.	85,102,10,12:1:1:2:0/0:0/1:0.125:0:0:.:.
chr4_ref_v2	1110146	.	T	C	.	PASS	IntersectsRepeat=1;RepeatCorrectionApplied=0	SAC:ACF:DF:PD:GT:SGT:SF:SV:SIG:MT:PAC	167,102,0,0:1:1:2:0/0:./.:.:0	19,12,9,16:1:1:2:0/1:0/0:0.125:0:1:g.1110146T>C:0	41,32,36,22:1:1:2:0/1:0/0:0.125:0:1:g.1110146T>C:0	140,77,0,0:1:1:2:0/0:./.:.:0:0:.:.	115,46,0,0:1:1:2:0/0:./.:.:0:0:.:.
chr4_ref_v2	1138388	.	A	G	.	PASS	IntersectsRepeat=0;RepeatCorrectionApplied=0	SAC:ACF:DF:PD:GT:SGT:SF:SV:SIG:MT:PAC	237,337,1,0:1:1:2:0/0:./.:.:0	24,36,1,1:1:1:2:0/0:./.:.:0:0:.:.	124,174,0,0:1:1:2:0/0:./.:.:0:0:.:.	90,128,68,127:1:1:2:0/1:./.:.:0:1:g.1138388A>G:0	117,169,0,1:1:1:2:0/0:./.:.:0:0:.:.
chr4_ref_v2	1146381	.	C	A	.	PASS	IntersectsRepeat=0;RepeatCorrectionApplied=0	SAC:ACF:DF:PD:GT:SGT:SF:SV:SIG:MT:PAC	283,53,0,76:1:1:2:0/0:0/1:0.5:0	19,1,0,7:1:1:2:0/0:0/1:0.5:0:0:.:.	133,25,0,36:1:1:2:0/0:0/1:0.5:0:0:.:.	208,35,0,80:1:1:2:0/0:0/1:0.5:0:0:.:.	139,17,0,56:1:1:2:0/0:0/1:0.5:0:0:.:.
chr4_ref_v2	1151968	.	T	G	.	PASS	IntersectsRepeat=0;RepeatCorrectionApplied=0	SAC:ACF:DF:PD:GT:SGT:SF:SV:SIG:MT:PAC	200,247,30,0:1:1:2:0/0:0/1:0.125:0	23,23,6,0:1:1:2:0/0:0/1:0.25:0:0:.:.	61,123,68,0:1:1:2:0/0:0/1:0.5:0:0:.:.	122,176,79,0:1:1:2:0/0:0/1:0.5:0:0:.:.	75,122,72,0:1:1:2:0/0:0/1:0.5:0:0:.:.
chr4_ref_v2	1161162	.	T	C	.	PASS	IntersectsRepeat=0;RepeatCorrectionApplied=0	SAC:ACF:DF:PD:GT:SGT:SF:SV:SIG:MT:PAC	100,0,0,0:0:1:2:0/0:./.:.:0	9,0,5,0:1:0:2:./.:./.:.:0:0:.:.	46,0,0,0:0:1:2:0/0:./.:.:0:0:.:.	89,0,0,0:0:1:2:0/0:./.:.:0:0:.:.	40,0,0,0:0:1:2:0/0:./.:.:0:0:.:.
chr4_ref_v2	1178234	.	CT	C,CTT	.	PASS	IntersectsRepeat=1;RepeatCorrectionApplied=1	SAC:ACF:DF:PD:GT:SGT:SF:SV:SIG:MT:PAC	64,53,28,17,16,10:1:1:2:0/0:0/1:0.125:0	8,3,2,0,3,1:1:0:2:./.:./.:.:0:0:.:.	27,9,11,5,8,13:1:1:2:0/2:0/1:0.25:0:0:.:.	39,9,18,4,19,14:1:1:2:0/2:0/1:0.25:0:0:.:.	22,16,11,3,4,5:1:1:2:0/0:0/2:0.125:0:0:.:.
chr4_ref_v2	1206601	.	T	A	.	PASS	IntersectsRepeat=1;RepeatCorrectionApplied=0	SAC:ACF:DF:PD:GT:SGT:SF:SV:SIG:MT:PAC	16,42,9,27:1:1:2:0/1:0/0:0.25:0	2,4,1,3:1:0:2:./.:./.:.:0:0:.:.	5,24,6,15:1:1:2:0/1:0/0:0.125:0:0:.:.	14,33,10,24:1:1:2:0/1:0/0:0.125:0:0:.:.	6,24,6,24:1:1:2:0/1:./.:.:0:0:.:.
chr4_ref_v2	1206609	.	G	A	.	ExcRegion	IntersectsRepeat=0;RepeatCorrectionApplied=0	SAC:ACF:DF:PD:GT:SGT:SF:SV:SIG:MT:PAC	0,8,18,43:1:1:2:./.:./.:.:0	0,0,1,4:1:0:2:./.:./.:.:0:0:.:.	0,6,12,29:1:1:2:./.:./.:.:0:0:.:.	0,9,15,36:1:1:2:./.:./.:.:0:0:.:.	1,2,9,36:1:1:2:./.:./.:.:0:0:.:.
chr4_ref_v2	1206610	.	T	TA	.	ExcRegion	IntersectsRepeat=0;RepeatCorrectionApplied=0	SAC:ACF:DF:PD:GT:SGT:SF:SV:SIG:MT:PAC	0,8,18,43:1:1:2:./.:./.:.:0	0,0,1,4:1:0:2:./.:./.:.:0:0:.:.	0,5,11,29:1:1:2:./.:./.:.:0:0:.:.	0,9,15,36:1:1:2:./.:./.:.:0:0:.:.	1,2,9,36:1:1:2:./.:./.:.:0:0:.:.
chr4_ref_v2	1206613	.	G	T	.	ExcRegion	IntersectsRepeat=0;RepeatCorrectionApplied=0	SAC:ACF:DF:PD:GT:SGT:SF:SV:SIG:MT:PAC	0,8,15,33:1:1:2:./.:./.:.:0	0,0,1,3:1:0:2:./.:./.:.:0:0:.:.	0,5,6,18:1:1:2:./.:./.:.:0:0:.:.	0,9,10,29:1:1:2:./.:./.:.:0:0:.:.	1,2,5,28:1:1:2:./.:./.:.:0:0:.:.
chr4_ref_v2	1206615	.	A	G	.	ExcRegion	IntersectsRepeat=0;RepeatCorrectionApplied=0	SAC:ACF:DF:PD:GT:SGT:SF:SV:SIG:MT:PAC	0,2,8,24:1:1:2:./.:./.:.:0	0,0,1,3:1:1:2:./.:./.:.:0:0:.:.	0,2,4,15:1:1:2:./.:./.:.:0:0:.:.	0,3,8,23:1:1:2:./.:./.:.:0:0:.:.	0,1,4,22:1:1:2:./.:./.:.:0:0:.:.
chr4_ref_v2	1206618	.	G	T	.	ExcRegion	IntersectsRepeat=0;RepeatCorrectionApplied=0	SAC:ACF:DF:PD:GT:SGT:SF:SV:SIG:MT:PAC	0,0,3,11:1:1:2:./.:./.:.:0	0,0,1,2:1:1:2:./.:./.:.:0:0:.:.	0,0,1,9:1:1:2:./.:./.:.:0:0:.:.	0,0,5,15:1:1:2:./.:./.:.:0:0:.:.	0,0,1,11:1:1:2:./.:./.:.:0:0:.:.
chr4_ref_v2	1206620	.	A	T	.	ExcRegion	IntersectsRepeat=0;RepeatCorrectionApplied=0	SAC:ACF:DF:PD:GT:SGT:SF:SV:SIG:MT:PAC	0,0,2,7:1:1:2:./.:./.:.:0	0,0,0,2:0:1:2:./.:./.:.:0:0:.:.	0,0,0,4:0:1:2:./.:./.:.:0:0:.:.	0,0,4,8:1:1:2:./.:./.:.:0:0:.:.	0,0,1,7:1:1:2:./.:./.:.:0:0:.:.
chr4_ref_v2	1238935	.	AAT	A	.	PASS	IntersectsRepeat=1;RepeatCorrectionApplied=1	SAC:ACF:DF:PD:GT:SGT:SF:SV:SIG:MT:PAC	35,58,14,8:1:1:2:0/0:./.:.:0	7,17,4,4:1:1:2:0/0:0/1:0.125:0:0:.:.	17,34,4,4:1:1:2:0/0:./.:.:0:0:.:.	38,55,6,5:1:1:2:0/0:./.:.:0:0:.:.	16,25,4,7:1:1:2:0/0:0/1:0.125:0:0:.:.
chr4_ref_v2	1284634	.	G	T	.	PASS	IntersectsRepeat=0;RepeatCorrectionApplied=0	SAC:ACF:DF:PD:GT:SGT:SF:SV:SIG:MT:PAC	112,243,17,0:1:1:2:0/0:0/1:0.125:0	18,34,2,0:1:1:2:0/0:0/1:0.125:0:0:.:.	21,115,16,0:1:1:2:0/0:0/1:0.25:0:0:.:.	31,179,20,0:1:1:2:0/0:0/1:0.25:0:0:.:.	22,125,24,0:1:1:2:0/0:0/1:0.25:0:0:.:.
chr4_ref_v2	1295492	.	G	T	.	PASS	IntersectsRepeat=0;RepeatCorrectionApplied=0	SAC:ACF:DF:PD:GT:SGT:SF:SV:SIG:MT:PAC	234,235,23,1:1:1:2:0/0:0/1:0.125:0	27,42,5,0:1:1:2:0/0:0/1:0.125:0:0:.:.	78,117,28,0:1:1:2:0/0:0/1:0.25:0:0:.:.	94,169,58,0:1:1:2:0/0:0/1:0.5:0:0:.:.	55,123,33,0:1:1:2:0/0:0/1:0.25:0:0:.:.
chr4_ref_v2	1321885	.	CAT	C	.	PASS	IntersectsRepeat=1;RepeatCorrectionApplied=1	SAC:ACF:DF:PD:GT:SGT:SF:SV:SIG:MT:PAC	102,142,13,18:1:1:2:0/0:./.:.:0	20,28,1,4:1:1:2:0/0:./.:.:0:0:.:.	55,69,7,17:1:1:2:0/0:0/1:0.125:0:0:.:.	84,88,11,14:1:1:2:0/0:0/1:0.125:0:0:.:.	47,62,10,13:1:1:2:0/0:0/1:0.125:0:0:.:.
chr4_ref_v2	1339985	.	A	G	.	PASS	IntersectsRepeat=1;RepeatCorrectionApplied=0	SAC:ACF:DF:PD:GT:SGT:SF:SV:SIG:MT:PAC	267,295,2,1:1:1:2:0/0:./.:.:0	19,40,0,0:1:1:2:0/0:./.:.:0:0:.:.	143,164,0,0:1:1:2:0/0:./.:.:0:0:.:.	122,135,112,109:1:1:2:0/1:0/0:0.125:0:1:g.1339985A>G:0	135,176,0,0:1:1:2:0/0:./.:.:0:0:.:.
chr4_ref_v2	1341544	.	TC	T	.	PASS	IntersectsRepeat=1;RepeatCorrectionApplied=1	SAC:ACF:DF:PD:GT:SGT:SF:SV:SIG:MT:PAC	96,77,15,16:1:1:2:0/0:0/1:0.25:1	4,3,1,1:1:0:2:./.:./.:.:0:0:.:.	55,44,6,7:1:1:2:0/0:0/1:0.25:0:0:.:.	67,79,9,7:1:1:2:0/0:0/1:0.125:0:0:.:.	61,53,9,8:1:1:2:0/0:0/1:0.25:0:0:.:.
chr4_ref_v2	1361248	.	T	G	.	PASS	IntersectsRepeat=0;RepeatCorrectionApplied=0	SAC:ACF:DF:PD:GT:SGT:SF:SV:SIG:MT:PAC	48,331,99,0:1:1:2:0/0:0/1:0.5:0	4,35,6,0:1:1:2:0/0:0/1:0.25:0:0:.:.	17,184,79,0:1:1:2:0/0:0/1:0.5:0:0:.:.	31,277,108,0:1:1:2:0/0:0/1:0.5:0:0:.:.	20,175,86,0:1:1:2:0/0:0/1:0.5:0:0:.:.
chr4_ref_v2	1385374	.	CAT	C	.	PASS	IntersectsRepeat=1;RepeatCorrectionApplied=1	SAC:ACF:DF:PD:GT:SGT:SF:SV:SIG:MT:PAC	85,74,24,19:1:1:2:0/0:0/1:0.125:0	17,15,11,4:1:1:2:0/0:0/1:0.5:0:0:.:.	44,30,13,13:1:1:2:0/0:0/1:0.25:0:0:.:.	69,69,16,8:1:1:2:0/0:./.:.:0:0:.:.	46,47,10,6:1:1:2:0/0:./.:.:0:0:.:.
chr4_ref_v2	1412128	.	G	GA	.	PASS	IntersectsRepeat=1;RepeatCorrectionApplied=1	SAC:ACF:DF:PD:GT:SGT:SF:SV:SIG:MT:PAC	81,88,10,18:1:1:2:0/0:0/1:0.125:0	7,5,1,0:1:0:2:./.:./.:.:0:0:.:.	0,0,0,0:0:0:2:./.:./.:.:0:0:.:.	59,68,7,10:1:1:2:0/0:0/1:0.125:0:0:.:.	36,27,13,11:1:1:2:0/0:0/1:0.5:0:0:.:.
chr4_ref_v2	1418372	.	CAT	C	.	PASS	IntersectsRepeat=1;RepeatCorrectionApplied=1	SAC:ACF:DF:PD:GT:SGT:SF:SV:SIG:MT:PAC	123,145,14,23:1:1:2:0/0:./.:.:0	23,15,3,4:1:1:2:0/0:0/1:0.125:0:0:.:.	52,45,2,8:1:1:2:0/0:./.:.:0:0:.:.	77,114,7,11:1:1:2:0/0:./.:.:0:0:.:.	64,73,7,7:1:1:2:0/0:./.:.:0:0:.:.
chr4_ref_v2	1425016	.	C	T	.	PASS	IntersectsRepeat=0;RepeatCorrectionApplied=0	SAC:ACF:DF:PD:GT:SGT:SF:SV:SIG:MT:PAC	344,288,0,0:1:1:2:0/0:./.:.:0	22,19,19,13:1:1:2:0/1:0/0:0.125:0:1:g.1425016C>T:0	167,116,0,0:1:1:2:0/0:./.:.:0:0:.:.	289,224,0,0:1:1:2:0/0:./.:.:0:0:.:.	195,155,0,0:1:1:2:0/0:./.:.:0:0:.:.
chr4_ref_v2	1443441	.	GA	G	.	PASS	IntersectsRepeat=1;RepeatCorrectionApplied=1	SAC:ACF:DF:PD:GT:SGT:SF:SV:SIG:MT:PAC	150,213,23,21:1:1:2:0/0:0/1:0.125:0	22,22,1,1:1:1:2:0/0:./.:.:0:0:.:.	86,122,12,14:1:1:2:0/0:0/1:0.125:0:0:.:.	131,148,11,10:1:1:2:0/0:./.:.:0:0:.:.	84,104,9,10:1:1:2:0/0:0/1:0.125:0:0:.:.
chr4_ref_v2	1466321	.	G	GT	.	PASS	IntersectsRepeat=1;RepeatCorrectionApplied=1	SAC:ACF:DF:PD:GT:SGT:SF:SV:SIG:MT:PAC	20,92,28,16:1:1:2:0/0:0/1:0.5:0	2,7,3,1:1:0:2:./.:./.:.:0:0:.:.	6,44,23,5:1:1:2:0/1:0/0:0.25:0:0:.:.	5,58,19,10:1:1:2:0/0:0/1:0.5:0:0:.:.	10,37,16,9:1:1:2:0/1:0/0:0.25:0:0:.:.
chr4_ref_v2	1474687	.	AT	A	.	PASS	IntersectsRepeat=1;RepeatCorrectionApplied=1	SAC:ACF:DF:PD:GT:SGT:SF:SV:SIG:MT:PAC	92,97,13,18:1:1:2:0/0:./.:.:0	14,14,4,3:1:1:2:0/0:./.:.:0:0:.:.	57,44,10,7:1:1:2:0/0:./.:.:0:0:.:.	66,62,8,16:1:1:2:0/0:./.:.:0:0:.:.	59,54,6,6:1:1:2:0/0:./.:.:0:0:.:.
chr4_ref_v2	1494316	.	C	CA	.	PASS	IntersectsRepeat=1;RepeatCorrectionApplied=1	SAC:ACF:DF:PD:GT:SGT:SF:SV:SIG:MT:PAC	121,62,8,15:1:1:2:0/0:./.:.:0	10,5,0,0:1:0:2:./.:./.:.:0:0:.:.	44,17,3,8:1:1:2:0/0:0/1:0.125:0:0:.:.	74,26,3,9:1:1:2:0/0:0/1:0.125:0:0:.:.	58,13,2,16:1:1:2:0/0:0/1:0.25:0:0:.:.
chr4_ref_v2	1495302	.	A	C	.	PASS	IntersectsRepeat=1;RepeatCorrectionApplied=0	SAC:ACF:DF:PD:GT:SGT:SF:SV:SIG:MT:PAC	384,153,0,100:1:1:2:0/0:0/1:0.25:0	51,7,0,10:1:1:2:0/0:0/1:0.25:0:0:.:.	210,34,0,63:1:1:2:0/0:0/1:0.5:0:0:.:.	296,61,0,65:1:1:2:0/0:0/1:0.25:0:0:.:.	244,59,0,47:1:1:2:0/0:0/1:0.25:0:0:.:.
chr4_ref_v2	1504098	.	T	TGATTATACTCGAACC	.	PASS	IntersectsRepeat=1;RepeatCorrectionApplied=0	SAC:ACF:DF:PD:GT:SGT:SF:SV:SIG:MT:PAC	0,0,41,0:0:1:2:1/1:./.:.:0	0,0,1,0:0:1:2:./.:./.:.:0:0:.:.	0,0,33,0:0:1:2:1/1:./.:.:0:0:.:.	0,0,44,0:0:1:2:1/1:./.:.:0:0:.:.	0,0,31,0:0:1:2:1/1:./.:.:0:0:.:.
chr4_ref_v2	1504100	.	G	GACCCTTCATCAGCAGAGGTGCCCTGAGC	.	PASS	IntersectsRepeat=1;RepeatCorrectionApplied=0	SAC:ACF:DF:PD:GT:SGT:SF:SV:SIG:MT:PAC	0,0,21,0:0:1:2:1/1:./.:.:0	0,0,1,0:0:1:2:./.:./.:.:0:0:.:.	0,0,25,0:0:1:2:1/1:./.:.:0:0:.:.	0,0,26,0:0:1:2:1/1:./.:.:0:0:.:.	0,0,30,0:0:1:2:1/1:./.:.:0:0:.:.
chr4_ref_v2	1504209	.	GTCCTGGGTGACGGTCTTTGTGTAGACATGTCCATTTTTGGTGGCTGTAATAGTGGTGATTATACTCGAACCAGACCCTTCATCAGCAGAGGTGCCCTGAGCAGAGGCAGAAGGTTCAGCAACAGATGTTTCAGCGGCAACAGCTGTTTCGACAGTAGCAACGGTTGAGGCAGGAGTACGCTCACCCTCACCAGTCCATACCA	G	.	PASS	IntersectsRepeat=0;RepeatCorrectionApplied=0	SAC:ACF:DF:PD:GT:SGT:SF:SV:SIG:MT:PAC	17,3,1,22:1:1:2:0/1:1/1:0.125:0	0,0,0,0:0:1:2:./.:./.:.:0:0:.:.	8,6,0,8:1:1:2:0/1:0/0:0.25:0:0:.:.	15,8,1,15:1:1:2:0/1:0/0:0.125:0:0:.:.	11,8,1,9:1:1:2:0/1:0/0:0.25:0:0:.:.
chr4_ref_v2	1504339	.	T	A	.	PASS	IntersectsRepeat=0;RepeatCorrectionApplied=0	SAC:ACF:DF:PD:GT:SGT:SF:SV:SIG:MT:PAC	84,114,6,1:1:1:2:0/0:0/1:0.125:0	1,7,0,0:1:1:2:./.:./.:.:0:0:.:.	9,55,4,2:1:1:2:0/0:0/1:0.125:0:0:.:.	29,112,4,2:1:1:2:0/0:0/1:0.125:0:0:.:.	18,51,5,1:1:1:2:0/0:0/1:0.125:0:0:.:.
chr4_ref_v2	1504340	.	C	CTGG	.	PASS	IntersectsRepeat=0;RepeatCorrectionApplied=0	SAC:ACF:DF:PD:GT:SGT:SF:SV:SIG:MT:PAC	84,114,6,1:1:1:2:0/0:0/1:0.125:0	1,7,0,0:1:1:2:./.:./.:.:0:0:.:.	9,55,3,2:1:1:2:0/0:0/1:0.125:0:0:.:.	29,112,3,2:1:1:2:0/0:0/1:0.125:0:0:.:.	18,51,5,1:1:1:2:0/0:0/1:0.125:0:0:.:.
chr4_ref_v2	1504342	.	GCGGC	G	.	PASS	IntersectsRepeat=0;RepeatCorrectionApplied=0	SAC:ACF:DF:PD:GT:SGT:SF:SV:SIG:MT:PAC	84,114,6,0:1:1:2:0/0:0/1:0.125:0	1,7,0,0:1:1:2:./.:./.:.:0:0:.:.	9,55,3,1:1:1:2:0/0:0/1:0.125:0:0:.:.	29,112,2,2:1:1:2:0/0:./.:.:0:0:.:.	18,51,5,1:1:1:2:0/0:0/1:0.125:0:0:.:.
chr4_ref_v2	1504348	.	A	AG	.	PASS	IntersectsRepeat=0;RepeatCorrectionApplied=0	SAC:ACF:DF:PD:GT:SGT:SF:SV:SIG:MT:PAC	84,114,6,0:1:1:2:0/0:0/1:0.125:0	1,7,0,0:1:1:2:./.:./.:.:0:0:.:.	9,55,3,1:1:1:2:0/0:0/1:0.125:0:0:.:.	29,112,2,2:1:1:2:0/0:./.:.:0:0:.:.	18,51,5,1:1:1:2:0/0:0/1:0.125:0:0:.:.
chr4_ref_v2	1516834	.	GAGAGTTTTGTATTATAT	G	.	PASS	IntersectsRepeat=1;RepeatCorrectionApplied=0	SAC:ACF:DF:PD:GT:SGT:SF:SV:SIG:MT:PAC	0,3,206,374:1:1:2:1/1:./.:.:0	0,0,36,61:1:1:2:1/1:./.:.:0:0:.:.	0,0,110,243:1:1:2:1/1:./.:.:0:0:.:.	0,0,177,312:1:1:2:1/1:./.:.:0:0:.:.	1,0,94,210:1:1:2:1/1:./.:.:0:0:.:.
chr4_ref_v2	1518811	.	G	GTTTT,GTTTTT,GTTTTTT	.	PASS	IntersectsRepeat=1;RepeatCorrectionApplied=1	SAC:ACF:DF:PD:GT:SGT:SF:SV:SIG:MT:PAC	1,0,61,26,72,36,30,14:1:1:2:1/2:2/3:0.25:1	0,0,4,1,4,0,3,1:1:0:2:./.:./.:.:0:0:.:.	0,1,28,9,27,5,15,4:1:1:2:1/2:1/3:0.5:0:0:.:.	0,0,34,16,48,19,27,9:1:1:2:1/2:2/3:0.5:1:0:.:.	1,0,25,8,33,3,24,12:1:1:2:2/3:1/3:0.5:1:0:.:.
chr4_ref_v2	1523215	.	T	G	.	PASS	IntersectsRepeat=0;RepeatCorrectionApplied=0	SAC:ACF:DF:PD:GT:SGT:SF:SV:SIG:MT:PAC	0,0,0,230:0:1:2:1/1:./.:.:0	0,0,0,24:0:1:2:1/1:./.:.:0:0:.:.	0,1,0,86:1:1:2:1/1:./.:.:0:0:.:.	0,0,0,166:0:1:2:1/1:./.:.:0:0:.:.	0,0,0,95:0:1:2:1/1:./.:.:0:0:.:.
chr4_ref_v2	1523290	.	G	T	.	PASS	IntersectsRepeat=0;RepeatCorrectionApplied=0	SAC:ACF:DF:PD:GT:SGT:SF:SV:SIG:MT:PAC	0,0,0,33:0:1:2:1/1:./.:.:0	0,0,0,4:0:1:2:./.:./.:.:0:0:.:.	0,0,0,5:0:1:2:./.:./.:.:0:0:.:.	0,0,0,22:0:1:2:1/1:./.:.:0:0:.:.	0,0,0,12:0:1:2:./.:./.:.:0:0:.:.
chr4_ref_v2	1523305	.	T	C	.	PASS	IntersectsRepeat=0;RepeatCorrectionApplied=0	SAC:ACF:DF:PD:GT:SGT:SF:SV:SIG:MT:PAC	0,0,0,16:0:1:2:./.:./.:.:0	0,0,0,3:0:1:2:./.:./.:.:0:0:.:.	0,0,0,5:0:1:2:./.:./.:.:0:0:.:.	0,0,0,11:0:1:2:./.:./.:.:0:0:.:.	0,0,0,8:0:1:2:./.:./.:.:0:0:.:.
chr4_ref_v2	1523811	.	T	C	.	PASS	IntersectsRepeat=1;RepeatCorrectionApplied=0	SAC:ACF:DF:PD:GT:SGT:SF:SV:SIG:MT:PAC	0,1,2,0:1:1:2:./.:./.:.:0	0,0,0,0:0:1:2:./.:./.:.:0:0:.:.	0,0,0,0:0:1:2:./.:./.:.:0:0:.:.	0,0,0,0:0:1:2:./.:./.:.:0:0:.:.	0,0,0,0:0:1:2:./.:./.:.:0:0:.:.
chr4_ref_v2	1523929	.	T	C	.	PASS	IntersectsRepeat=1;RepeatCorrectionApplied=0	SAC:ACF:DF:PD:GT:SGT:SF:SV:SIG:MT:PAC	0,0,0,1:0:1:2:./.:./.:.:0	0,0,0,0:0:1:2:./.:./.:.:0:0:.:.	0,0,0,0:0:1:2:./.:./.:.:0:0:.:.	0,0,0,1:0:1:2:./.:./.:.:0:0:.:.	0,0,0,0:0:1:2:./.:./.:.:0:0:.:.
chr4_ref_v2	1523935	.	C	G	.	PASS	IntersectsRepeat=0;RepeatCorrectionApplied=0	SAC:ACF:DF:PD:GT:SGT:SF:SV:SIG:MT:PAC	0,0,0,0:0:1:2:./.:./.:.:0	0,0,0,0:0:1:2:./.:./.:.:0:0:.:.	0,0,0,0:0:1:2:./.:./.:.:0:0:.:.	0,0,0,1:0:1:2:./.:./.:.:0:0:.:.	0,0,0,0:0:1:2:./.:./.:.:0:0:.:.
chr4_ref_v2	1524064	.	T	TTGA	.	PASS	IntersectsRepeat=0;RepeatCorrectionApplied=0	SAC:ACF:DF:PD:GT:SGT:SF:SV:SIG:MT:PAC	0,0,0,0:0:1:2:./.:./.:.:0	0,0,0,1:0:1:2:./.:./.:.:0:0:.:.	0,0,0,0:0:1:2:./.:./.:.:0:0:.:.	0,0,0,0:0:1:2:./.:./.:.:0:0:.:.	0,0,0,0:0:1:2:./.:./.:.:0:0:.:.
chr4_ref_v2	1524414	.	A	G	.	ExcRegion	IntersectsRepeat=1;RepeatCorrectionApplied=0	SAC:ACF:DF:PD:GT:SGT:SF:SV:SIG:MT:PAC	1,0,28,126:1:1:2:./.:./.:.:0	1,0,1,2:1:1:2:./.:./.:.:0:0:.:.	0,0,11,77:1:1:2:./.:./.:.:0:0:.:.	0,0,23,135:1:1:2:./.:./.:.:0:0:.:.	0,0,18,109:1:1:2:./.:./.:.:0:0:.:.
chr4_ref_v2	1524415	.	T	C	.	ExcRegion	IntersectsRepeat=1;RepeatCorrectionApplied=0	SAC:ACF:DF:PD:GT:SGT:SF:SV:SIG:MT:PAC	0,0,26,122:1:1:2:./.:./.:.:0	1,0,1,2:1:1:2:./.:./.:.:0:0:.:.	0,0,11,75:1:1:2:./.:./.:.:0:0:.:.	0,0,21,128:1:1:2:./.:./.:.:0:0:.:.	0,0,18,103:1:1:2:./.:./.:.:0:0:.:.
chr4_ref_v2	1524419	.	G	A	.	ExcRegion	IntersectsRepeat=0;RepeatCorrectionApplied=0	SAC:ACF:DF:PD:GT:SGT:SF:SV:SIG:MT:PAC	0,0,19,105:1:1:2:./.:./.:.:0	1,0,1,2:1:1:2:./.:./.:.:0:0:.:.	0,0,10,73:1:1:2:./.:./.:.:0:0:.:.	0,0,15,117:1:1:2:./.:./.:.:0:0:.:.	0,0,14,96:1:1:2:./.:./.:.:0:0:.:.
chr4_ref_v2	1524443	.	T	G	.	ExcRegion	IntersectsRepeat=0;RepeatCorrectionApplied=0	SAC:ACF:DF:PD:GT:SGT:SF:SV:SIG:MT:PAC	0,0,2,61:1:1:2:./.:./.:.:0	1,1,0,2:1:1:2:./.:./.:.:0:0:.:.	0,0,0,36:0:1:2:./.:./.:.:0:0:.:.	0,1,1,57:1:1:2:./.:./.:.:0:0:.:.	0,0,1,54:1:1:2:./.:./.:.:0:0:.:.
chr4_ref_v2	1524451	.	G	A	.	ExcRegion	IntersectsRepeat=1;RepeatCorrectionApplied=0	SAC:ACF:DF:PD:GT:SGT:SF:SV:SIG:MT:PAC	0,0,0,54:0:1:2:./.:./.:.:0	1,1,0,0:1:1:2:./.:./.:.:0:0:.:.	0,0,0,30:0:1:2:./.:./.:.:0:0:.:.	0,1,0,57:1:1:2:./.:./.:.:0:0:.:.	0,0,0,59:0:1:2:./.:./.:.:0:0:.:.
chr4_ref_v2	1524456	.	T	C	.	ExcRegion	IntersectsRepeat=1;RepeatCorrectionApplied=0	SAC:ACF:DF:PD:GT:SGT:SF:SV:SIG:MT:PAC	0,0,0,51:0:1:2:./.:./.:.:0	1,1,0,0:1:1:2:./.:./.:.:0:0:.:.	0,0,0,28:0:1:2:./.:./.:.:0:0:.:.	0,1,0,63:1:1:2:./.:./.:.:0:0:.:.	0,0,0,48:0:1:2:./.:./.:.:0:0:.:.
chr4_ref_v2	1524457	.	G	A	.	ExcRegion	IntersectsRepeat=1;RepeatCorrectionApplied=0	SAC:ACF:DF:PD:GT:SGT:SF:SV:SIG:MT:PAC	0,0,0,73:0:1:2:./.:./.:.:0	1,1,0,1:1:1:2:./.:./.:.:0:0:.:.	0,0,0,36:0:1:2:./.:./.:.:0:0:.:.	0,1,0,70:1:1:2:./.:./.:.:0:0:.:.	0,0,0,61:0:1:2:./.:./.:.:0:0:.:.
chr4_ref_v2	1524474	.	A	G	.	ExcRegion	IntersectsRepeat=0;RepeatCorrectionApplied=0	SAC:ACF:DF:PD:GT:SGT:SF:SV:SIG:MT:PAC	0,0,0,78:0:1:2:./.:./.:.:0	1,1,0,1:1:1:2:./.:./.:.:0:0:.:.	0,0,0,30:0:1:2:./.:./.:.:0:0:.:.	0,1,0,57:1:1:2:./.:./.:.:0:0:.:.	0,0,0,46:0:1:2:./.:./.:.:0:0:.:.
chr4_ref_v2	1524513	.	T	A	.	ExcRegion	IntersectsRepeat=1;RepeatCorrectionApplied=0	SAC:ACF:DF:PD:GT:SGT:SF:SV:SIG:MT:PAC	0,0,0,120:0:1:2:./.:./.:.:0	1,1,0,4:1:1:2:./.:./.:.:0:0:.:.	0,0,0,28:0:1:2:./.:./.:.:0:0:.:.	0,1,0,72:1:1:2:./.:./.:.:0:0:.:.	0,0,0,48:0:1:2:./.:./.:.:0:0:.:.
chr4_ref_v2	1524547	.	T	A	.	ExcRegion	IntersectsRepeat=1;RepeatCorrectionApplied=0	SAC:ACF:DF:PD:GT:SGT:SF:SV:SIG:MT:PAC	0,0,0,108:0:1:2:./.:./.:.:0	0,0,0,7:0:1:2:./.:./.:.:0:0:.:.	0,0,0,24:0:1:2:./.:./.:.:0:0:.:.	0,0,0,64:0:1:2:./.:./.:.:0:0:.:.	0,1,0,33:1:1:2:./.:./.:.:0:0:.:.
chr4_ref_v2	1524588	.	A	T	.	ExcRegion	IntersectsRepeat=1;RepeatCorrectionApplied=0	SAC:ACF:DF:PD:GT:SGT:SF:SV:SIG:MT:PAC	0,0,0,29:0:1:2:./.:./.:.:0	0,0,0,4:0:1:2:./.:./.:.:0:0:.:.	0,0,0,1:0:1:2:./.:./.:.:0:0:.:.	0,0,0,15:0:1:2:./.:./.:.:0:0:.:.	0,0,0,5:0:1:2:./.:./.:.:0:0:.:.
chr4_ref_v2	1524600	.	A	G	.	ExcRegion	IntersectsRepeat=0;RepeatCorrectionApplied=0	SAC:ACF:DF:PD:GT:SGT:SF:SV:SIG:MT:PAC	0,0,0,15:0:1:2:./.:./.:.:0	0,0,0,3:0:1:2:./.:./.:.:0:0:.:.	0,0,0,1:0:1:2:./.:./.:.:0:0:.:.	0,0,0,8:0:1:2:./.:./.:.:0:0:.:.	0,0,0,2:0:1:2:./.:./.:.:0:0:.:.
chr4_ref_v2	1524606	.	G	T	.	ExcRegion	IntersectsRepeat=0;RepeatCorrectionApplied=0	SAC:ACF:DF:PD:GT:SGT:SF:SV:SIG:MT:PAC	0,0,0,12:0:1:2:./.:./.:.:0	0,0,0,3:0:1:2:./.:./.:.:0:0:.:.	0,0,0,1:0:1:2:./.:./.:.:0:0:.:.	0,0,0,8:0:1:2:./.:./.:.:0:0:.:.	0,0,0,2:0:1:2:./.:./.:.:0:0:.:.
chr4_ref_v2	1524648	.	G	T	.	ExcRegion	IntersectsRepeat=0;RepeatCorrectionApplied=0	SAC:ACF:DF:PD:GT:SGT:SF:SV:SIG:MT:PAC	0,0,0,1:0:1:2:./.:./.:.:0	0,0,0,0:0:1:2:./.:./.:.:0:0:.:.	0,0,0,0:0:1:2:./.:./.:.:0:0:.:.	0,0,0,0:0:1:2:./.:./.:.:0:0:.:.	0,0,0,0:0:1:2:./.:./.:.:0:0:.:.
chr4_ref_v2	1524654	.	T	C	.	ExcRegion	IntersectsRepeat=1;RepeatCorrectionApplied=0	SAC:ACF:DF:PD:GT:SGT:SF:SV:SIG:MT:PAC	0,0,0,1:0:1:2:./.:./.:.:0	0,0,0,0:0:1:2:./.:./.:.:0:0:.:.	0,0,0,0:0:1:2:./.:./.:.:0:0:.:.	0,0,0,0:0:1:2:./.:./.:.:0:0:.:.	0,0,0,0:0:1:2:./.:./.:.:0:0:.:.
chr4_ref_v2	1524674	.	T	TG	.	ExcRegion	IntersectsRepeat=0;RepeatCorrectionApplied=0	SAC:ACF:DF:PD:GT:SGT:SF:SV:SIG:MT:PAC	0,0,1,1:1:1:2:./.:./.:.:0	0,0,1,0:0:1:2:./.:./.:.:0:0:.:.	0,0,1,0:0:1:2:./.:./.:.:0:0:.:.	0,0,0,0:0:1:2:./.:./.:.:0:0:.:.	0,0,0,0:0:1:2:./.:./.:.:0:0:.:.
chr4_ref_v2	1524676	.	T	C	.	ExcRegion	IntersectsRepeat=0;RepeatCorrectionApplied=0	SAC:ACF:DF:PD:GT:SGT:SF:SV:SIG:MT:PAC	0,0,1,1:1:1:2:./.:./.:.:0	0,0,1,0:0:1:2:./.:./.:.:0:0:.:.	0,0,1,0:0:1:2:./.:./.:.:0:0:.:.	0,0,0,0:0:1:2:./.:./.:.:0:0:.:.	0,0,0,0:0:1:2:./.:./.:.:0:0:.:.
chr4_ref_v2	1524833	.	T	C	.	ExcRegion	IntersectsRepeat=0;RepeatCorrectionApplied=0	SAC:ACF:DF:PD:GT:SGT:SF:SV:SIG:MT:PAC	0,0,0,3:0:1:2:./.:./.:.:0	0,0,0,0:0:1:2:./.:./.:.:0:0:.:.	0,0,0,3:0:1:2:./.:./.:.:0:0:.:.	0,0,0,1:0:1:2:./.:./.:.:0:0:.:.	0,0,0,1:0:1:2:./.:./.:.:0:0:.:.
chr4_ref_v2	1524863	.	G	A	.	ExcRegion	IntersectsRepeat=0;RepeatCorrectionApplied=0	SAC:ACF:DF:PD:GT:SGT:SF:SV:SIG:MT:PAC	0,0,0,1:0:1:2:./.:./.:.:0	0,0,0,0:0:1:2:./.:./.:.:0:0:.:.	0,0,0,1:0:1:2:./.:./.:.:0:0:.:.	0,0,0,0:0:1:2:./.:./.:.:0:0:.:.	0,0,0,0:0:1:2:./.:./.:.:0:0:.:.
chr4_ref_v2	1524872	.	T	C	.	ExcRegion	IntersectsRepeat=1;RepeatCorrectionApplied=0	SAC:ACF:DF:PD:GT:SGT:SF:SV:SIG:MT:PAC	0,0,0,1:0:1:2:./.:./.:.:0	0,0,0,0:0:1:2:./.:./.:.:0:0:.:.	0,0,0,1:0:1:2:./.:./.:.:0:0:.:.	0,0,0,0:0:1:2:./.:./.:.:0:0:.:.	0,0,0,0:0:1:2:./.:./.:.:0:0:.:.
chr4_ref_v2	1524873	.	A	G	.	ExcRegion	IntersectsRepeat=1;RepeatCorrectionApplied=0	SAC:ACF:DF:PD:GT:SGT:SF:SV:SIG:MT:PAC	0,0,0,1:0:1:2:./.:./.:.:0	0,0,0,0:0:1:2:./.:./.:.:0:0:.:.	0,0,0,1:0:1:2:./.:./.:.:0:0:.:.	0,0,0,0:0:1:2:./.:./.:.:0:0:.:.	0,0,0,0:0:1:2:./.:./.:.:0:0:.:.
chr4_ref_v2	1525052	.	G	T	.	ExcRegion	IntersectsRepeat=1;RepeatCorrectionApplied=0	SAC:ACF:DF:PD:GT:SGT:SF:SV:SIG:MT:PAC	0,0,0,0:0:1:2:./.:./.:.:0	0,0,0,0:0:1:2:./.:./.:.:0:0:.:.	0,0,0,0:0:1:2:./.:./.:.:0:0:.:.	0,0,1,2:1:1:2:./.:./.:.:0:0:.:.	0,0,0,0:0:1:2:./.:./.:.:0:0:.:.
chr5_ref_v2	3493	.	T	C	.	ExcRegion	IntersectsRepeat=0;RepeatCorrectionApplied=0	SAC:ACF:DF:PD:GT:SGT:SF:SV:SIG:MT:PAC	7,10,0,0:1:1:2:./.:./.:.:0	0,0,0,0:0:1:2:./.:./.:.:0:0:.:.	2,2,1,1:1:1:2:./.:./.:.:0:0:.:.	2,3,0,0:1:1:2:./.:./.:.:0:0:.:.	4,5,0,0:1:1:2:./.:./.:.:0:0:.:.
chr5_ref_v2	3501	.	A	G	.	ExcRegion	IntersectsRepeat=0;RepeatCorrectionApplied=0	SAC:ACF:DF:PD:GT:SGT:SF:SV:SIG:MT:PAC	7,12,0,0:1:1:2:./.:./.:.:0	0,0,0,0:0:1:2:./.:./.:.:0:0:.:.	2,2,1,1:1:1:2:./.:./.:.:0:0:.:.	2,3,0,0:1:1:2:./.:./.:.:0:0:.:.	4,6,0,0:1:1:2:./.:./.:.:0:0:.:.
chr5_ref_v2	14724	.	CA	C,CAA	.	PASS	IntersectsRepeat=1;RepeatCorrectionApplied=1	SAC:ACF:DF:PD:GT:SGT:SF:SV:SIG:MT:PAC	78,20,49,10,17,24:1:1:2:0/2:0/1:0.5:0	5,6,7,1,3,1:1:1:2:0/2:0/1:0.5:0:0:.:.	29,2,13,7,10,9:1:1:2:0/2:0/1:0.5:0:0:.:.	49,8,23,3,7,21:1:1:2:0/2:0/1:0.5:0:0:.:.	29,2,20,3,9,9:1:1:2:0/2:0/1:0.5:0:0:.:.
chr5_ref_v2	16072	.	A	AT	.	PASS	IntersectsRepeat=1;RepeatCorrectionApplied=1	SAC:ACF:DF:PD:GT:SGT:SF:SV:SIG:MT:PAC	61,235,16,20:1:1:2:0/0:0/1:0.125:0	3,23,0,1:1:1:2:0/0:./.:.:0:0:.:.	13,132,5,5:1:1:2:0/0:./.:.:0:0:.:.	19,194,14,8:1:1:2:0/0:0/1:0.125:0:0:.:.	18,141,12,7:1:1:2:0/0:0/1:0.125:0:0:.:.
chr5_ref_v2	20084	.	C	T	.	PASS	IntersectsRepeat=1;RepeatCorrectionApplied=0	SAC:ACF:DF:PD:GT:SGT:SF:SV:SIG:MT:PAC	1,0,1,0:1:1:2:./.:./.:.:0	0,0,0,0:0:1:2:./.:./.:.:0:0:.:.	0,0,0,0:0:1:2:./.:./.:.:0:0:.:.	0,0,0,0:0:1:2:./.:./.:.:0:0:.:.	0,0,0,0:0:1:2:./.:./.:.:0:0:.:.
chr5_ref_v2	20085	.	A	T	.	PASS	IntersectsRepeat=1;RepeatCorrectionApplied=0	SAC:ACF:DF:PD:GT:SGT:SF:SV:SIG:MT:PAC	1,0,1,0:1:1:2:./.:./.:.:0	0,0,0,0:0:1:2:./.:./.:.:0:0:.:.	0,0,0,0:0:1:2:./.:./.:.:0:0:.:.	0,0,0,0:0:1:2:./.:./.:.:0:0:.:.	0,0,0,0:0:1:2:./.:./.:.:0:0:.:.
chr5_ref_v2	20200	.	T	A	.	PASS	IntersectsRepeat=1;RepeatCorrectionApplied=0	SAC:ACF:DF:PD:GT:SGT:SF:SV:SIG:MT:PAC	0,1,0,0:0:1:2:./.:./.:.:0	0,0,0,1:0:1:2:./.:./.:.:0:0:.:.	0,0,0,0:0:1:2:./.:./.:.:0:0:.:.	0,0,0,0:0:1:2:./.:./.:.:0:0:.:.	0,0,0,0:0:1:2:./.:./.:.:0:0:.:.
chr5_ref_v2	20204	.	A	C	.	PASS	IntersectsRepeat=1;RepeatCorrectionApplied=0	SAC:ACF:DF:PD:GT:SGT:SF:SV:SIG:MT:PAC	0,1,0,0:0:1:2:./.:./.:.:0	0,0,0,1:0:1:2:./.:./.:.:0:0:.:.	0,0,0,0:0:1:2:./.:./.:.:0:0:.:.	0,0,0,0:0:1:2:./.:./.:.:0:0:.:.	0,0,0,0:0:1:2:./.:./.:.:0:0:.:.
chr5_ref_v2	20638	.	A	G	.	PASS	IntersectsRepeat=1;RepeatCorrectionApplied=0	SAC:ACF:DF:PD:GT:SGT:SF:SV:SIG:MT:PAC	0,0,0,1:0:1:2:./.:./.:.:0	0,0,0,0:0:1:2:./.:./.:.:0:0:.:.	0,0,0,0:0:1:2:./.:./.:.:0:0:.:.	0,0,0,0:0:1:2:./.:./.:.:0:0:.:.	0,0,0,0:0:1:2:./.:./.:.:0:0:.:.
chr5_ref_v2	20642	.	T	C	.	PASS	IntersectsRepeat=1;RepeatCorrectionApplied=0	SAC:ACF:DF:PD:GT:SGT:SF:SV:SIG:MT:PAC	0,0,0,1:0:1:2:./.:./.:.:0	0,0,0,0:0:1:2:./.:./.:.:0:0:.:.	0,0,0,0:0:1:2:./.:./.:.:0:0:.:.	0,0,0,0:0:1:2:./.:./.:.:0:0:.:.	0,0,0,0:0:1:2:./.:./.:.:0:0:.:.
chr5_ref_v2	20644	.	G	T	.	PASS	IntersectsRepeat=0;RepeatCorrectionApplied=0	SAC:ACF:DF:PD:GT:SGT:SF:SV:SIG:MT:PAC	0,0,0,1:0:1:2:./.:./.:.:0	0,0,0,0:0:1:2:./.:./.:.:0:0:.:.	0,0,0,0:0:1:2:./.:./.:.:0:0:.:.	0,0,0,0:0:1:2:./.:./.:.:0:0:.:.	0,0,0,0:0:1:2:./.:./.:.:0:0:.:.
chr5_ref_v2	20648	.	A	G	.	PASS	IntersectsRepeat=0;RepeatCorrectionApplied=0	SAC:ACF:DF:PD:GT:SGT:SF:SV:SIG:MT:PAC	0,0,0,1:0:1:2:./.:./.:.:0	0,0,0,0:0:1:2:./.:./.:.:0:0:.:.	0,0,0,0:0:1:2:./.:./.:.:0:0:.:.	0,0,0,0:0:1:2:./.:./.:.:0:0:.:.	0,0,0,0:0:1:2:./.:./.:.:0:0:.:.
chr5_ref_v2	20651	.	G	A	.	PASS	IntersectsRepeat=0;RepeatCorrectionApplied=0	SAC:ACF:DF:PD:GT:SGT:SF:SV:SIG:MT:PAC	0,0,0,1:0:1:2:./.:./.:.:0	0,0,0,0:0:1:2:./.:./.:.:0:0:.:.	0,0,0,0:0:1:2:./.:./.:.:0:0:.:.	0,0,0,0:0:1:2:./.:./.:.:0:0:.:.	0,0,0,0:0:1:2:./.:./.:.:0:0:.:.
chr5_ref_v2	20688	.	T	C	.	PASS	IntersectsRepeat=1;RepeatCorrectionApplied=0	SAC:ACF:DF:PD:GT:SGT:SF:SV:SIG:MT:PAC	0,0,0,1:0:1:2:./.:./.:.:0	0,0,0,0:0:1:2:./.:./.:.:0:0:.:.	0,0,0,0:0:1:2:./.:./.:.:0:0:.:.	0,0,0,0:0:1:2:./.:./.:.:0:0:.:.	0,0,0,0:0:1:2:./.:./.:.:0:0:.:.
chr5_ref_v2	22977	.	G	T	.	PASS	IntersectsRepeat=0;RepeatCorrectionApplied=0	SAC:ACF:DF:PD:GT:SGT:SF:SV:SIG:MT:PAC	185,99,0,0:1:1:2:0/0:./.:.:0	11,3,3,0:1:1:2:./.:./.:.:0:0:.:.	53,9,0,0:1:1:2:0/0:./.:.:0:0:.:.	109,55,0,0:1:1:2:0/0:./.:.:0:0:.:.	56,23,0,0:1:1:2:0/0:./.:.:0:0:.:.
chr5_ref_v2	31460	.	CAT	C	.	PASS	IntersectsRepeat=1;RepeatCorrectionApplied=1	SAC:ACF:DF:PD:GT:SGT:SF:SV:SIG:MT:PAC	115,111,37,37:1:1:2:0/0:0/1:0.25:0	18,22,11,7:1:1:2:0/0:0/1:0.5:0:0:.:.	62,51,16,8:1:1:2:0/0:0/1:0.125:0:0:.:.	100,79,24,21:1:1:2:0/0:0/1:0.125:0:0:.:.	52,68,15,14:1:1:2:0/0:0/1:0.125:0:0:.:.
chr5_ref_v2	33475	.	C	CT	.	PASS	IntersectsRepeat=1;RepeatCorrectionApplied=1	SAC:ACF:DF:PD:GT:SGT:SF:SV:SIG:MT:PAC	33,29,158,184:1:1:2:1/1:0/1:0.125:0	3,1,16,12:1:1:2:1/1:./.:.:0:0:.:.	11,11,76,82:1:1:2:1/1:./.:.:0:0:.:.	10,20,128,113:1:1:2:1/1:./.:.:0:0:.:.	10,8,81,92:1:1:2:1/1:./.:.:0:0:.:.
chr5_ref_v2	36290	.	GTT	G	.	PASS	IntersectsRepeat=1;RepeatCorrectionApplied=1	SAC:ACF:DF:PD:GT:SGT:SF:SV:SIG:MT:PAC	3,21,246,192:1:1:2:1/1:0/1:0.125:0	0,0,24,24:1:1:2:1/1:./.:.:0:0:.:.	1,11,133,114:1:1:2:1/1:0/1:0.125:0:0:.:.	3,16,197,168:1:1:2:1/1:0/1:0.125:0:0:.:.	1,9,148,103:1:1:2:1/1:0/1:0.125:0:0:.:.
chr5_ref_v2	43090	.	C	T	.	PASS	IntersectsRepeat=1;RepeatCorrectionApplied=0	SAC:ACF:DF:PD:GT:SGT:SF:SV:SIG:MT:PAC	307,347,0,0:1:1:2:0/0:./.:.:0	20,34,0,0:1:1:2:0/0:./.:.:0:0:.:.	164,175,0,0:1:1:2:0/0:./.:.:0:0:.:.	141,139,113,130:1:1:2:0/1:0/0:0.125:0:1:g.43090C>T:0	194,190,0,0:1:1:2:0/0:./.:.:0:0:.:.
chr5_ref_v2	52435	.	CA	C	.	PASS	IntersectsRepeat=1;RepeatCorrectionApplied=1	SAC:ACF:DF:PD:GT:SGT:SF:SV:SIG:MT:PAC	250,203,35,23:1:1:2:0/0:0/1:0.125:0	34,20,6,4:1:1:2:0/0:0/1:0.125:0:0:.:.	133,93,7,8:1:1:2:0/0:./.:.:0:0:.:.	194,126,18,17:1:1:2:0/0:./.:.:0:0:.:.	143,103,17,8:1:1:2:0/0:./.:.:0:0:.:.
chr5_ref_v2	59372	.	C	T	.	PASS	IntersectsRepeat=1;RepeatCorrectionApplied=0	SAC:ACF:DF:PD:GT:SGT:SF:SV:SIG:MT:PAC	197,240,29,60:1:1:2:0/0:0/1:0.25:1	17,21,9,7:1:1:2:0/0:0/1:0.5:1:0:.:.	87,98,35,49:1:1:2:0/1:0/0:0.25:1:0:.:.	136,164,40,73:1:1:2:0/0:0/1:0.5:1:0:.:.	94,102,25,41:1:1:2:0/0:0/1:0.5:1:0:.:.
chr5_ref_v2	61686	.	C	CT	.	PASS	IntersectsRepeat=1;RepeatCorrectionApplied=1	SAC:ACF:DF:PD:GT:SGT:SF:SV:SIG:MT:PAC	61,99,27,28:1:1:2:0/0:0/1:0.5:1	3,11,5,3:1:1:2:0/1:0/0:0.25:0:0:.:.	6,37,14,7:1:1:2:0/1:0/0:0.25:0:0:.:.	1,31,69,48:1:1:2:1/1:0/1:0.125:0:1:g.61686_61687insT,g.61686_61687insT:0,1	4,40,16,10:1:1:2:0/1:0/0:0.25:0:0:.:.
chr5_ref_v2	65293	.	GAA	G,GA,GAAAA	.	PASS	IntersectsRepeat=1;RepeatCorrectionApplied=1	SAC:ACF:DF:PD:GT:SGT:SF:SV:SIG:MT:PAC	1,4,2,34,3,23,2,4:1:1:2:1/2:2/3:0.125:0	0,2,1,9,1,4,0,0:1:0:2:./.:./.:.:0:0:.:.	0,1,0,9,2,4,2,3:1:1:2:1/2:1/3:0.5:0:0:.:.	1,1,0,10,5,13,2,2:1:1:2:1/2:2/3:0.25:0:0:.:.	0,0,0,6,1,6,3,2:1:0:2:./.:./.:.:0:0:.:.
chr5_ref_v2	83511	.	C	A	.	PASS	IntersectsRepeat=0;RepeatCorrectionApplied=0	SAC:ACF:DF:PD:GT:SGT:SF:SV:SIG:MT:PAC	390,150,0,41:1:1:2:0/0:0/1:0.125:0	33,13,0,4:1:1:2:0/0:0/1:0.25:0:0:.:.	187,36,0,56:1:1:2:0/0:0/1:0.5:0:0:.:.	315,51,0,79:1:1:2:0/0:0/1:0.5:0:0:.:.	226,33,1,58:1:1:2:0/0:0/1:0.5:0:0:.:.
chr5_ref_v2	86487	.	C	CA,CAAA	.	PASS	IntersectsRepeat=1;RepeatCorrectionApplied=1	SAC:ACF:DF:PD:GT:SGT:SF:SV:SIG:MT:PAC	3,12,2,7,1,3:1:1:2:0/1:0/2:0.25:0	0,3,0,1,0,0:1:0:2:./.:./.:.:0:0:.:.	0,4,0,4,1,4:1:0:2:./.:./.:.:0:0:.:.	2,4,0,3,0,8:1:0:2:./.:./.:.:0:0:.:.	0,1,1,5,0,7:1:0:2:./.:./.:.:0:0:.:.
chr5_ref_v2	100572	.	T	TA	.	PASS	IntersectsRepeat=1;RepeatCorrectionApplied=1	SAC:ACF:DF:PD:GT:SGT:SF:SV:SIG:MT:PAC	88,34,3,18:1:1:2:0/0:0/1:0.125:0	9,5,0,2:1:0:2:./.:./.:.:0:0:.:.	57,18,0,3:1:1:2:0/0:./.:.:0:0:.:.	65,22,1,6:1:1:2:0/0:./.:.:0:0:.:.	57,10,2,4:1:1:2:0/0:./.:.:0:0:.:.
chr5_ref_v2	100595	.	C	A	.	PASS	IntersectsRepeat=0;RepeatCorrectionApplied=0	SAC:ACF:DF:PD:GT:SGT:SF:SV:SIG:MT:PAC	79,250,66,5:1:1:2:0/0:0/1:0.25:0	7,47,7,0:1:1:2:0/0:0/1:0.25:0:0:.:.	33,127,44,3:1:1:2:0/0:0/1:0.5:0:0:.:.	59,199,55,8:1:1:2:0/0:0/1:0.5:0:0:.:.	32,132,46,2:1:1:2:0/0:0/1:0.5:0:0:.:.
chr5_ref_v2	100950	.	T	G	.	PASS	IntersectsRepeat=0;RepeatCorrectionApplied=0	SAC:ACF:DF:PD:GT:SGT:SF:SV:SIG:MT:PAC	175,410,78,0:1:1:2:0/0:0/1:0.25:0	9,28,7,0:1:1:2:0/0:0/1:0.25:0:0:.:.	48,262,62,0:1:1:2:0/0:0/1:0.25:0:0:.:.	72,333,98,0:1:1:2:0/0:0/1:0.5:0:0:.:.	46,222,79,0:1:1:2:0/0:0/1:0.5:0:0:.:.
chr5_ref_v2	106188	.	C	A	.	PASS	IntersectsRepeat=0;RepeatCorrectionApplied=0	SAC:ACF:DF:PD:GT:SGT:SF:SV:SIG:MT:PAC	299,339,0,0:1:1:2:0/0:./.:.:0	33,36,0,0:1:1:2:0/0:./.:.:0:0:.:.	151,172,0,0:1:1:2:0/0:./.:.:0:0:.:.	86,143,90,143:1:1:2:0/1:./.:.:0:1:g.106188C>A:0	138,178,0,0:1:1:2:0/0:./.:.:0:0:.:.
chr5_ref_v2	111337	.	T	C	.	PASS	IntersectsRepeat=0;RepeatCorrectionApplied=0	SAC:ACF:DF:PD:GT:SGT:SF:SV:SIG:MT:PAC	115,139,134,161:1:1:2:0/1:1/1:0.125:0	18,11,8,21:1:1:2:0/1:./.:.:0:0:.:.	70,95,83,77:1:1:2:0/1:./.:.:0:0:.:.	105,109,91,105:1:1:2:0/1:./.:.:0:0:.:.	75,85,83,81:1:1:2:0/1:./.:.:0:0:.:.
chr5_ref_v2	117479	.	CAT	C	.	PASS	IntersectsRepeat=1;RepeatCorrectionApplied=1	SAC:ACF:DF:PD:GT:SGT:SF:SV:SIG:MT:PAC	99,88,34,36:1:1:2:0/0:0/1:0.25:0	19,24,0,5:1:1:2:0/0:./.:.:0:0:.:.	38,39,12,14:1:1:2:0/0:0/1:0.25:0:0:.:.	68,75,24,20:1:1:2:0/0:0/1:0.25:0:0:.:.	40,35,11,9:1:1:2:0/0:0/1:0.125:0:0:.:.
chr5_ref_v2	121630	.	GA	G	.	PASS	IntersectsRepeat=1;RepeatCorrectionApplied=1	SAC:ACF:DF:PD:GT:SGT:SF:SV:SIG:MT:PAC	168,137,30,20:1:1:2:0/0:./.:.:0	19,20,2,3:1:1:2:0/0:./.:.:0:0:.:.	78,54,10,6:1:1:2:0/0:./.:.:0:0:.:.	102,87,10,12:1:1:2:0/0:./.:.:0:0:.:.	59,59,14,16:1:1:2:0/0:0/1:0.125:0:0:.:.
chr5_ref_v2	131467	.	CATAT	C,CAT	.	PASS	IntersectsRepeat=1;RepeatCorrectionApplied=1	SAC:ACF:DF:PD:GT:SGT:SF:SV:SIG:MT:PAC	5,13,14,33,94,129:1:1:2:2/2:1/2:0.125:0	0,4,0,9,8,20:1:1:2:1/2:0/2:0.25:0:0:.:.	1,4,7,13,44,62:1:1:2:2/2:1/2:0.125:0:0:.:.	4,8,14,19,79,116:1:1:2:2/2:1/2:0.125:0:0:.:.	1,5,6,15,67,80:1:1:2:2/2:./.:.:0:0:.:.
chr5_ref_v2	146993	.	GA	G	.	PASS	IntersectsRepeat=1;RepeatCorrectionApplied=1	SAC:ACF:DF:PD:GT:SGT:SF:SV:SIG:MT:PAC	157,106,37,45:1:1:2:0/0:0/1:0.125:0	12,15,1,1:1:1:2:0/0:./.:.:0:0:.:.	77,65,16,14:1:1:2:0/0:./.:.:0:0:.:.	104,80,23,17:1:1:2:0/0:0/1:0.125:0:0:.:.	84,76,8,8:1:1:2:0/0:./.:.:0:0:.:.
chr5_ref_v2	164144	.	A	T	.	PASS	IntersectsRepeat=1;RepeatCorrectionApplied=0	SAC:ACF:DF:PD:GT:SGT:SF:SV:SIG:MT:PAC	123,118,132,124:1:1:2:0/1:./.:.:0	23,18,21,17:1:1:2:0/1:./.:.:0:0:.:.	68,78,62,77:1:1:2:0/1:./.:.:0:0:.:.	102,111,105,102:1:1:2:0/1:./.:.:0:0:.:.	82,81,69,67:1:1:2:0/1:0/0:0.125:0:0:.:.
chr5_ref_v2	175773	.	T	G	.	PASS	IntersectsRepeat=1;RepeatCorrectionApplied=0	SAC:ACF:DF:PD:GT:SGT:SF:SV:SIG:MT:PAC	98,322,77,0:1:1:2:0/0:0/1:0.25:0	6,44,2,0:1:1:2:0/0:0/1:0.125:0:0:.:.	21,166,67,0:1:1:2:0/0:0/1:0.5:0:0:.:.	34,258,98,0:1:1:2:0/0:0/1:0.5:0:0:.:.	25,145,81,0:1:1:2:0/1:0/0:0.25:0:0:.:.
chr5_ref_v2	195463	.	CCTTTAAAAAAGATAAAAAAAAAAA	C	.	PASS	IntersectsRepeat=1;RepeatCorrectionApplied=0	SAC:ACF:DF:PD:GT:SGT:SF:SV:SIG:MT:PAC	16,53,31,38:1:1:2:0/1:./.:.:0	0,3,7,5:1:0:2:./.:./.:.:0:0:.:.	10,30,21,12:1:1:2:0/1:0/0:0.125:0:0:.:.	7,31,22,23:1:1:2:0/1:1/1:0.125:0:0:.:.	4,27,22,16:1:1:2:0/1:1/1:0.125:0:0:.:.
chr5_ref_v2	195913	.	T	C	.	PASS	IntersectsRepeat=1;RepeatCorrectionApplied=0	SAC:ACF:DF:PD:GT:SGT:SF:SV:SIG:MT:PAC	151,141,174,151:1:1:2:0/1:./.:.:0	18,19,10,16:1:1:2:0/1:0/0:0.125:0:0:.:.	88,65,68,54:1:1:2:0/1:0/0:0.125:0:0:.:.	234,200,0,0:1:1:2:0/0:./.:.:0:1:g.195912_195914C>T:1	168,156,0,0:1:1:2:0/0:./.:.:0:1:g.195912_195914C>T:1
chr5_ref_v2	197483	.	GTA	G	.	PASS	IntersectsRepeat=1;RepeatCorrectionApplied=1	SAC:ACF:DF:PD:GT:SGT:SF:SV:SIG:MT:PAC	74,100,26,30:1:1:2:0/0:0/1:0.25:0	25,20,4,8:1:1:2:0/0:0/1:0.25:0:0:.:.	49,78,8,11:1:1:2:0/0:./.:.:0:0:.:.	74,71,17,16:1:1:2:0/0:0/1:0.125:0:0:.:.	52,59,6,11:1:1:2:0/0:./.:.:0:0:.:.
chr5_ref_v2	224675	.	TTA	T	.	PASS	IntersectsRepeat=1;RepeatCorrectionApplied=1	SAC:ACF:DF:PD:GT:SGT:SF:SV:SIG:MT:PAC	134,103,9,9:1:1:2:0/0:./.:.:0	30,33,7,3:1:1:2:0/0:./.:.:0:0:.:.	51,32,1,6:1:1:2:0/0:./.:.:0:0:.:.	70,71,2,7:1:1:2:0/0:./.:.:0:0:.:.	47,44,3,6:1:1:2:0/0:./.:.:0:0:.:.
chr5_ref_v2	242558	.	G	GAAAAAA	.	PASS	IntersectsRepeat=1;RepeatCorrectionApplied=1	SAC:ACF:DF:PD:GT:SGT:SF:SV:SIG:MT:PAC	19,74,2,41:1:1:2:0/1:0/0:0.25:0	4,15,0,5:1:1:2:0/1:0/0:0.5:0:0:.:.	2,34,1,14:1:1:2:0/1:0/0:0.5:0:0:.:.	4,45,2,32:1:1:2:0/1:0/0:0.125:0:0:.:.	2,39,2,21:1:1:2:0/1:0/0:0.25:0:0:.:.
chr5_ref_v2	255196	.	GTA	G	.	PASS	IntersectsRepeat=1;RepeatCorrectionApplied=1	SAC:ACF:DF:PD:GT:SGT:SF:SV:SIG:MT:PAC	85,68,22,21:1:1:2:0/0:0/1:0.125:0	15,24,9,8:1:1:2:0/0:0/1:0.5:0:0:.:.	36,48,16,8:1:1:2:0/0:0/1:0.125:0:0:.:.	54,62,12,16:1:1:2:0/0:0/1:0.125:0:0:.:.	57,35,7,17:1:1:2:0/0:0/1:0.125:0:0:.:.
chr5_ref_v2	257070	.	GA	G	.	PASS	IntersectsRepeat=1;RepeatCorrectionApplied=1	SAC:ACF:DF:PD:GT:SGT:SF:SV:SIG:MT:PAC	160,143,23,24:1:1:2:0/0:0/1:0.125:0	10,15,2,0:1:1:2:0/0:./.:.:0:0:.:.	75,68,13,9:1:1:2:0/0:0/1:0.125:0:0:.:.	119,110,14,9:1:1:2:0/0:./.:.:0:0:.:.	88,104,12,10:1:1:2:0/0:./.:.:0:0:.:.
chr5_ref_v2	260357	.	C	CAA	.	PASS	IntersectsRepeat=1;RepeatCorrectionApplied=1	SAC:ACF:DF:PD:GT:SGT:SF:SV:SIG:MT:PAC	1,0,42,3:1:1:2:1/1:./.:.:0	0,0,9,2:1:0:2:./.:./.:.:0:0:.:.	0,0,15,0:0:0:2:./.:./.:.:0:0:.:.	2,0,31,1:1:1:2:1/1:0/1:0.125:0:0:.:.	0,0,23,1:1:1:2:1/1:./.:.:0:0:.:.
chr5_ref_v2	260934	.	T	C	.	PASS	IntersectsRepeat=1;RepeatCorrectionApplied=0	SAC:ACF:DF:PD:GT:SGT:SF:SV:SIG:MT:PAC	279,275,1,1:1:1:2:0/0:./.:.:0	27,19,0,0:1:1:2:0/0:./.:.:0:0:.:.	91,73,91,63:1:1:2:0/1:./.:.:0:1:g.260934T>C:0	275,194,0,0:1:1:2:0/0:./.:.:0:0:.:.	173,138,1,0:1:1:2:0/0:./.:.:0:0:.:.
chr5_ref_v2	267228	.	G	GA	.	PASS	IntersectsRepeat=1;RepeatCorrectionApplied=1	SAC:ACF:DF:PD:GT:SGT:SF:SV:SIG:MT:PAC	91,47,13,18:1:1:2:0/0:0/1:0.25:0	9,5,1,3:1:0:2:./.:./.:.:0:0:.:.	41,12,6,11:1:1:2:0/0:0/1:0.5:0:0:.:.	63,16,7,8:1:1:2:0/0:0/1:0.25:0:0:.:.	35,12,4,5:1:1:2:0/0:0/1:0.25:0:0:.:.
chr5_ref_v2	283276	.	AAT	A,AATAT	.	PASS	IntersectsRepeat=1;RepeatCorrectionApplied=1	SAC:ACF:DF:PD:GT:SGT:SF:SV:SIG:MT:PAC	21,13,8,4,4,3:1:1:2:0/0:0/2:0.125:0	3,6,1,0,4,1:1:0:2:./.:./.:.:0:0:.:.	6,4,0,0,1,1:1:1:2:./.:./.:.:0:0:.:.	18,16,8,2,0,1:1:1:2:0/0:0/1:0.125:0:0:.:.	10,8,3,0,2,2:1:1:2:0/0:0/2:0.25:0:0:.:.
chr5_ref_v2	288136	.	AT	A	.	PASS	IntersectsRepeat=1;RepeatCorrectionApplied=1	SAC:ACF:DF:PD:GT:SGT:SF:SV:SIG:MT:PAC	162,129,23,9:1:1:2:0/0:./.:.:0	15,8,5,4:1:1:2:0/0:0/1:0.25:0:0:.:.	70,76,15,16:1:1:2:0/0:0/1:0.125:0:0:.:.	104,114,19,17:1:1:2:0/0:./.:.:0:0:.:.	87,79,15,9:1:1:2:0/0:./.:.:0:0:.:.
chr5_ref_v2	304593	.	C	CA	.	PASS	IntersectsRepeat=1;RepeatCorrectionApplied=1	SAC:ACF:DF:PD:GT:SGT:SF:SV:SIG:MT:PAC	176,72,4,15:1:1:2:0/0:./.:.:0	20,8,2,0:1:1:2:0/0:./.:.:0:0:.:.	88,13,3,7:1:1:2:0/0:./.:.:0:0:.:.	139,22,9,14:1:1:2:0/0:0/1:0.125:0:0:.:.	119,19,5,10:1:1:2:0/0:0/1:0.125:0:0:.:.
chr5_ref_v2	304691	.	C	CT	.	PASS	IntersectsRepeat=1;RepeatCorrectionApplied=1	SAC:ACF:DF:PD:GT:SGT:SF:SV:SIG:MT:PAC	21,61,16,7:1:1:2:0/0:0/1:0.25:0	3,7,1,1:1:0:2:./.:./.:.:0:0:.:.	4,32,4,5:1:1:2:0/0:0/1:0.25:0:0:.:.	9,59,11,11:1:1:2:0/0:0/1:0.5:0:0:.:.	2,36,8,4:1:1:2:0/0:0/1:0.5:0:0:.:.
chr5_ref_v2	358289	.	G	A	.	PASS	IntersectsRepeat=1;RepeatCorrectionApplied=0	SAC:ACF:DF:PD:GT:SGT:SF:SV:SIG:MT:PAC	287,264,0,0:1:1:2:0/0:./.:.:0	38,32,0,0:1:1:2:0/0:./.:.:0:0:.:.	138,176,0,0:1:1:2:0/0:./.:.:0:0:.:.	195,214,0,0:1:1:2:0/0:./.:.:0:0:.:.	85,89,104,73:1:1:2:0/1:./.:.:0:1:g.358289G>A:0
chr5_ref_v2	372574	.	A	C	.	PASS	IntersectsRepeat=1;RepeatCorrectionApplied=0	SAC:ACF:DF:PD:GT:SGT:SF:SV:SIG:MT:PAC	309,259,0,23:1:1:2:0/0:0/1:0.125:0	42,22,0,7:1:1:2:0/0:0/1:0.25:0:0:.:.	177,84,0,56:1:1:2:0/0:0/1:0.5:0:0:.:.	275,130,0,95:1:1:2:0/0:0/1:0.5:0:0:.:.	184,87,0,70:1:1:2:0/0:0/1:0.5:0:0:.:.
chr5_ref_v2	374638	.	T	C	.	ExcRegion	IntersectsRepeat=0;RepeatCorrectionApplied=0	SAC:ACF:DF:PD:GT:SGT:SF:SV:SIG:MT:PAC	267,220,0,0:1:1:2:./.:./.:.:0	24,31,0,0:1:1:2:./.:./.:.:0:0:.:.	129,113,0,0:1:1:2:./.:./.:.:0:0:.:.	97,78,94,82:1:1:2:./.:./.:.:0:1:.:.	149,109,0,0:1:1:2:./.:./.:.:0:0:.:.
chr5_ref_v2	381190	.	A	AT	.	PASS	IntersectsRepeat=1;RepeatCorrectionApplied=1	SAC:ACF:DF:PD:GT:SGT:SF:SV:SIG:MT:PAC	4,3,12,56:1:1:2:1/1:./.:.:0	0,0,5,4:1:0:2:./.:./.:.:0:0:.:.	0,1,2,33:1:1:2:1/1:./.:.:0:0:.:.	0,1,3,39:1:1:2:1/1:./.:.:0:0:.:.	1,0,3,27:1:1:2:1/1:./.:.:0:0:.:.
chr5_ref_v2	381415	.	CA	C,CAA	.	PASS	IntersectsRepeat=1;RepeatCorrectionApplied=1	SAC:ACF:DF:PD:GT:SGT:SF:SV:SIG:MT:PAC	82,49,55,20,20,16:1:1:2:0/0:0/1:0.25:0	11,6,5,0,4,0:1:1:2:0/0:0/2:0.25:0:0:.:.	43,14,12,7,8,14:1:1:2:0/0:0/2:0.25:0:0:.:.	68,23,39,11,8,9:1:1:2:0/0:0/1:0.5:0:0:.:.	55,14,24,5,10,3:1:1:2:0/0:0/1:0.25:0:0:.:.
chr5_ref_v2	385035	.	GA	G	.	PASS	IntersectsRepeat=1;RepeatCorrectionApplied=1	SAC:ACF:DF:PD:GT:SGT:SF:SV:SIG:MT:PAC	160,197,13,18:1:1:2:0/0:0/1:0.125:0	17,24,1,6:1:1:2:0/0:0/1:0.25:0:0:.:.	88,82,8,13:1:1:2:0/0:0/1:0.125:0:0:.:.	126,153,9,11:1:1:2:0/0:./.:.:0:0:.:.	74,100,5,10:1:1:2:0/0:0/1:0.125:0:0:.:.
chr5_ref_v2	394094	.	CA	C	.	PASS	IntersectsRepeat=1;RepeatCorrectionApplied=1	SAC:ACF:DF:PD:GT:SGT:SF:SV:SIG:MT:PAC	183,164,24,23:1:1:2:0/0:0/1:0.125:0	24,22,4,2:1:1:2:0/0:0/1:0.125:0:0:.:.	97,87,17,8:1:1:2:0/0:0/1:0.125:0:0:.:.	159,140,17,19:1:1:2:0/0:0/1:0.125:0:0:.:.	109,111,10,11:1:1:2:0/0:0/1:0.125:0:0:.:.
chr5_ref_v2	399880	.	CT	C	.	PASS	IntersectsRepeat=1;RepeatCorrectionApplied=1	SAC:ACF:DF:PD:GT:SGT:SF:SV:SIG:MT:PAC	2,4,274,249:1:1:2:1/1:./.:.:0	0,0,20,24:1:1:2:1/1:./.:.:0:0:.:.	1,1,169,137:1:1:2:1/1:./.:.:0:0:.:.	2,2,247,195:1:1:2:1/1:./.:.:0:0:.:.	4,0,163,148:1:1:2:1/1:./.:.:0:0:.:.
chr5_ref_v2	403380	.	C	CT,CTT	.	PASS	IntersectsRepeat=1;RepeatCorrectionApplied=1	SAC:ACF:DF:PD:GT:SGT:SF:SV:SIG:MT:PAC	32,40,30,71,20,21:1:1:2:0/1:1/2:0.5:1	1,4,2,7,5,2:1:1:2:1/2:0/1:0.25:0:0:.:.	9,30,9,44,9,13:1:1:2:0/1:1/2:0.5:0:0:.:.	11,22,21,37,9,18:1:1:2:0/1:1/2:0.5:1:0:.:.	14,33,14,17,10,21:1:1:2:0/1:0/2:0.5:1:0:.:.
chr5_ref_v2	405310	.	C	CTTT,CTT	.	PASS	IntersectsRepeat=1;RepeatCorrectionApplied=1	SAC:ACF:DF:PD:GT:SGT:SF:SV:SIG:MT:PAC	3,2,140,174,7,27:1:1:2:1/1:./.:.:0	1,0,30,14,0,3:1:1:2:1/1:./.:.:0:0:.:.	1,0,96,104,3,10:1:1:2:1/1:./.:.:0:0:.:.	3,1,117,128,2,22:1:1:2:1/1:./.:.:0:0:.:.	0,1,93,92,5,17:1:1:2:1/1:./.:.:0:0:.:.
chr5_ref_v2	412254	.	TAA	T	.	PASS	IntersectsRepeat=1;RepeatCorrectionApplied=1	SAC:ACF:DF:PD:GT:SGT:SF:SV:SIG:MT:PAC	0,4,219,125:1:1:2:1/1:./.:.:0	0,0,27,11:1:1:2:1/1:./.:.:0:0:.:.	0,0,118,65:1:1:2:1/1:./.:.:0:0:.:.	1,1,171,75:1:1:2:1/1:./.:.:0:0:.:.	0,1,107,53:1:1:2:1/1:./.:.:0:0:.:.
chr5_ref_v2	417486	.	A	C	.	PASS	IntersectsRepeat=1;RepeatCorrectionApplied=0	SAC:ACF:DF:PD:GT:SGT:SF:SV:SIG:MT:PAC	274,59,1,43:1:1:2:0/0:0/1:0.25:0	34,9,0,4:1:1:2:0/0:0/1:0.25:0:0:.:.	149,21,0,27:1:1:2:0/0:0/1:0.25:0:0:.:.	225,34,0,28:1:1:2:0/0:0/1:0.25:0:0:.:.	160,36,0,23:1:1:2:0/0:0/1:0.25:0:0:.:.
chr5_ref_v2	418494	.	A	C	.	PASS	IntersectsRepeat=1;RepeatCorrectionApplied=0	SAC:ACF:DF:PD:GT:SGT:SF:SV:SIG:MT:PAC	293,28,1,36:1:1:2:0/0:0/1:0.25:0	35,3,0,5:1:1:2:0/0:0/1:0.25:0:0:.:.	159,23,0,45:1:1:2:0/0:0/1:0.5:0:0:.:.	237,20,0,61:1:1:2:0/0:0/1:0.5:0:0:.:.	179,18,0,50:1:1:2:0/0:0/1:0.5:0:0:.:.
chr5_ref_v2	429405	.	CA	C	.	PASS	IntersectsRepeat=1;RepeatCorrectionApplied=1	SAC:ACF:DF:PD:GT:SGT:SF:SV:SIG:MT:PAC	168,131,41,34:1:1:2:0/0:0/1:0.125:0	19,21,2,2:1:1:2:0/0:./.:.:0:0:.:.	83,76,16,10:1:1:2:0/0:./.:.:0:0:.:.	102,107,19,12:1:1:2:0/0:./.:.:0:0:.:.	91,82,18,6:1:1:2:0/0:./.:.:0:0:.:.
chr5_ref_v2	461796	.	CT	C	.	PASS	IntersectsRepeat=1;RepeatCorrectionApplied=1	SAC:ACF:DF:PD:GT:SGT:SF:SV:SIG:MT:PAC	222,113,25,10:1:1:2:0/0:./.:.:0	12,7,1,4:1:1:2:0/0:0/1:0.25:0:0:.:.	106,72,15,7:1:1:2:0/0:0/1:0.125:0:0:.:.	177,103,11,8:1:1:2:0/0:./.:.:0:0:.:.	99,42,14,4:1:1:2:0/0:0/1:0.125:0:0:.:.
chr5_ref_v2	491026	.	C	A	.	PASS	IntersectsRepeat=1;RepeatCorrectionApplied=0	SAC:ACF:DF:PD:GT:SGT:SF:SV:SIG:MT:PAC	141,82,0,26:1:1:2:0/0:0/1:0.25:0	29,6,0,5:1:1:2:0/0:0/1:0.25:0:0:.:.	107,37,0,19:1:1:2:0/0:0/1:0.25:0:0:.:.	127,55,1,36:1:1:2:0/0:0/1:0.25:0:0:.:.	87,44,0,23:1:1:2:0/0:0/1:0.25:0:0:.:.
chr5_ref_v2	501360	.	G	T	.	PASS	IntersectsRepeat=0;RepeatCorrectionApplied=0	SAC:ACF:DF:PD:GT:SGT:SF:SV:SIG:MT:PAC	185,327,15,0:1:1:2:0/0:0/1:0.125:0	14,42,8,0:1:1:2:0/0:0/1:0.25:0:0:.:.	66,184,43,0:1:1:2:0/0:0/1:0.25:0:0:.:.	58,272,71,2:1:1:2:0/0:0/1:0.5:0:0:.:.	53,210,50,1:1:1:2:0/0:0/1:0.25:0:0:.:.
chr5_ref_v2	502775	.	CA	C	.	PASS	IntersectsRepeat=1;RepeatCorrectionApplied=1	SAC:ACF:DF:PD:GT:SGT:SF:SV:SIG:MT:PAC	195,167,34,21:1:1:2:0/0:./.:.:0	13,19,4,1:1:1:2:0/0:./.:.:0:0:.:.	93,91,17,6:1:1:2:0/0:./.:.:0:0:.:.	168,143,27,9:1:1:2:0/0:./.:.:0:0:.:.	132,90,19,6:1:1:2:0/0:./.:.:0:0:.:.
chr5_ref_v2	506622	.	C	A	.	PASS	IntersectsRepeat=0;RepeatCorrectionApplied=0	SAC:ACF:DF:PD:GT:SGT:SF:SV:SIG:MT:PAC	353,36,1,32:1:1:2:0/0:0/1:0.125:0	32,1,0,1:1:1:2:0/0:./.:.:0:0:.:.	232,21,0,30:1:1:2:0/0:0/1:0.25:0:0:.:.	305,16,0,48:1:1:2:0/0:0/1:0.25:0:0:.:.	235,14,0,47:1:1:2:0/0:0/1:0.25:0:0:.:.
chr5_ref_v2	519626	.	GA	G	.	PASS	IntersectsRepeat=1;RepeatCorrectionApplied=1	SAC:ACF:DF:PD:GT:SGT:SF:SV:SIG:MT:PAC	155,164,31,28:1:1:2:0/0:./.:.:0	23,13,4,7:1:1:2:0/0:0/1:0.125:0:0:.:.	96,82,18,9:1:1:2:0/0:./.:.:0:0:.:.	127,127,28,18:1:1:2:0/0:./.:.:0:0:.:.	82,120,21,12:1:1:2:0/0:./.:.:0:0:.:.
chr5_ref_v2	521815	.	AT	A	.	PASS	IntersectsRepeat=1;RepeatCorrectionApplied=1	SAC:ACF:DF:PD:GT:SGT:SF:SV:SIG:MT:PAC	145,149,24,32:1:1:2:0/0:./.:.:0	8,13,3,1:1:1:2:0/0:./.:.:0:0:.:.	50,92,14,14:1:1:2:0/0:./.:.:0:0:.:.	103,119,15,31:1:1:2:0/0:./.:.:0:0:.:.	80,64,4,14:1:1:2:0/0:./.:.:0:0:.:.
chr5_ref_v2	545155	.	A	G	.	PASS	IntersectsRepeat=0;RepeatCorrectionApplied=0	SAC:ACF:DF:PD:GT:SGT:SF:SV:SIG:MT:PAC	311,308,0,0:1:1:2:0/0:./.:.:0	23,15,24,13:1:1:2:0/1:./.:.:0:1:g.545155A>G:0	168,143,0,0:1:1:2:0/0:./.:.:0:0:.:.	275,218,0,0:1:1:2:0/0:./.:.:0:0:.:.	174,180,0,0:1:1:2:0/0:./.:.:0:0:.:.
chr5_ref_v2	570225	.	A	G	.	ExcRegion	IntersectsRepeat=0;RepeatCorrectionApplied=0	SAC:ACF:DF:PD:GT:SGT:SF:SV:SIG:MT:PAC	6,0,0,0:0:1:2:./.:./.:.:0	0,0,0,0:0:1:2:./.:./.:.:0:0:.:.	2,0,0,0:0:1:2:./.:./.:.:0:0:.:.	1,0,1,1:1:1:2:./.:./.:.:0:0:.:.	0,0,0,0:0:1:2:./.:./.:.:0:0:.:.
chr6_ref_v2	5093	.	A	C	.	ExcRegion	IntersectsRepeat=0;RepeatCorrectionApplied=0	SAC:ACF:DF:PD:GT:SGT:SF:SV:SIG:MT:PAC	430,184,0,111:1:1:2:./.:./.:.:0	33,3,0,5:1:1:2:./.:./.:.:0:0:.:.	308,56,0,102:1:1:2:./.:./.:.:0:0:.:.	475,84,0,142:1:1:2:./.:./.:.:0:0:.:.	267,54,0,84:1:1:2:./.:./.:.:0:0:.:.
chr6_ref_v2	5883	.	A	G	.	PASS	IntersectsRepeat=0;RepeatCorrectionApplied=0	SAC:ACF:DF:PD:GT:SGT:SF:SV:SIG:MT:PAC	302,274,25,0:1:1:2:0/0:0/1:0.125:0	27,30,1,0:1:1:2:0/0:./.:.:0:0:.:.	161,134,17,0:1:1:2:0/0:0/1:0.125:0:0:.:.	237,230,39,0:1:1:2:0/0:0/1:0.125:0:0:.:.	166,164,14,0:1:1:2:0/0:0/1:0.125:0:0:.:.
chr6_ref_v2	5892	.	G	T	.	PASS	IntersectsRepeat=1;RepeatCorrectionApplied=0	SAC:ACF:DF:PD:GT:SGT:SF:SV:SIG:MT:PAC	309,267,46,0:1:1:2:0/0:0/1:0.125:0	28,29,2,0:1:1:2:0/0:0/1:0.125:0:0:.:.	161,124,26,0:1:1:2:0/0:0/1:0.125:0:0:.:.	247,219,56,0:1:1:2:0/0:0/1:0.25:0:0:.:.	167,157,30,0:1:1:2:0/0:0/1:0.125:0:0:.:.
chr6_ref_v2	5901	.	G	GTATTGAAATGA	.	PASS	IntersectsRepeat=0;RepeatCorrectionApplied=0	SAC:ACF:DF:PD:GT:SGT:SF:SV:SIG:MT:PAC	334,269,49,0:1:1:2:0/0:0/1:0.125:0	31,26,1,0:1:1:2:0/0:./.:.:0:0:.:.	167,135,37,0:1:1:2:0/0:0/1:0.25:0:0:.:.	265,228,61,0:1:1:2:0/0:0/1:0.25:0:0:.:.	162,157,40,0:1:1:2:0/0:0/1:0.25:0:0:.:.
chr6_ref_v2	16275	.	T	C	.	PASS	IntersectsRepeat=0;RepeatCorrectionApplied=0	SAC:ACF:DF:PD:GT:SGT:SF:SV:SIG:MT:PAC	424,355,0,0:1:1:2:0/0:./.:.:0	45,37,0,0:1:1:2:0/0:./.:.:0:0:.:.	214,180,0,0:1:1:2:0/0:./.:.:0:0:.:.	153,138,167,127:1:1:2:0/1:./.:.:0:1:g.16275T>C:0	254,193,0,0:1:1:2:0/0:./.:.:0:0:.:.
chr6_ref_v2	21974	.	C	T	.	PASS	IntersectsRepeat=0;RepeatCorrectionApplied=0	SAC:ACF:DF:PD:GT:SGT:SF:SV:SIG:MT:PAC	388,378,0,0:1:1:2:0/0:./.:.:0	30,33,0,0:1:1:2:0/0:./.:.:0:0:.:.	217,233,0,0:1:1:2:0/0:./.:.:0:0:.:.	168,154,147,185:1:1:2:0/1:./.:.:0:1:g.21974C>T:0	251,237,0,0:1:1:2:0/0:./.:.:0:0:.:.
chr6_ref_v2	29774	.	A	G	.	PASS	IntersectsRepeat=1;RepeatCorrectionApplied=0	SAC:ACF:DF:PD:GT:SGT:SF:SV:SIG:MT:PAC	291,454,1,0:1:1:2:0/0:./.:.:0	28,54,0,0:1:1:2:0/0:./.:.:0:0:.:.	156,241,1,0:1:1:2:0/0:./.:.:0:0:.:.	116,175,118,225:1:1:2:0/1:1/1:0.125:0:1:g.29774A>G:0	175,262,0,0:1:1:2:0/0:./.:.:0:0:.:.
chr6_ref_v2	31681	.	C	T	.	PASS	IntersectsRepeat=1;RepeatCorrectionApplied=0	SAC:ACF:DF:PD:GT:SGT:SF:SV:SIG:MT:PAC	371,468,1,0:1:1:2:0/0:./.:.:0	37,39,0,0:1:1:2:0/0:./.:.:0:0:.:.	175,301,0,0:1:1:2:0/0:./.:.:0:0:.:.	320,421,0,0:1:1:2:0/0:./.:.:0:0:.:.	97,151,90,154:1:1:2:0/1:./.:.:0:1:g.31681C>T:0
chr6_ref_v2	48252	.	A	G	.	PASS	IntersectsRepeat=0;RepeatCorrectionApplied=0	SAC:ACF:DF:PD:GT:SGT:SF:SV:SIG:MT:PAC	396,339,2,0:1:1:2:0/0:./.:.:0	37,33,0,0:1:1:2:0/0:./.:.:0:0:.:.	207,206,0,0:1:1:2:0/0:./.:.:0:0:.:.	328,348,0,0:1:1:2:0/0:./.:.:0:0:.:.	106,120,99,116:1:1:2:0/1:./.:.:0:1:g.48252A>G:0
chr6_ref_v2	51731	.	A	G	.	PASS	IntersectsRepeat=0;RepeatCorrectionApplied=0	SAC:ACF:DF:PD:GT:SGT:SF:SV:SIG:MT:PAC	377,302,0,0:1:1:2:0/0:./.:.:0	53,29,1,0:1:1:2:0/0:./.:.:0:0:.:.	205,133,0,0:1:1:2:0/0:./.:.:0:0:.:.	144,111,162,127:1:1:2:0/1:./.:.:0:1:g.51731A>G:0	179,150,0,0:1:1:2:0/0:./.:.:0:0:.:.
chr6_ref_v2	58005	.	GAT	G	.	PASS	IntersectsRepeat=1;RepeatCorrectionApplied=1	SAC:ACF:DF:PD:GT:SGT:SF:SV:SIG:MT:PAC	47,78,3,15:1:1:2:0/0:./.:.:0	10,23,0,4:1:1:2:0/0:./.:.:0:0:.:.	30,39,1,14:1:1:2:0/0:./.:.:0:0:.:.	47,52,9,3:1:1:2:0/0:./.:.:0:0:.:.	12,39,3,9:1:1:2:0/0:0/1:0.125:0:0:.:.
chr6_ref_v2	65366	.	T	G	.	PASS	IntersectsRepeat=0;RepeatCorrectionApplied=0	SAC:ACF:DF:PD:GT:SGT:SF:SV:SIG:MT:PAC	130,359,77,0:1:1:2:0/0:0/1:0.25:0	9,35,10,0:1:1:2:0/0:0/1:0.5:0:0:.:.	32,209,46,0:1:1:2:0/0:0/1:0.25:0:0:.:.	53,327,71,0:1:1:2:0/0:0/1:0.25:0:0:.:.	28,244,52,0:1:1:2:0/0:0/1:0.25:0:0:.:.
chr6_ref_v2	75912	.	CT	C,CTT	.	PASS	IntersectsRepeat=1;RepeatCorrectionApplied=1	SAC:ACF:DF:PD:GT:SGT:SF:SV:SIG:MT:PAC	56,149,10,36,5,12:1:1:2:0/0:./.:.:0	3,6,0,1,1,4:1:0:2:./.:./.:.:0:0:.:.	17,59,3,9,2,12:1:1:2:0/0:0/2:0.125:0:0:.:.	28,109,5,31,3,8:1:1:2:0/0:0/1:0.125:0:0:.:.	27,72,5,16,3,6:1:1:2:0/0:0/1:0.125:0:0:.:.
chr6_ref_v2	78010	.	CAT	C	.	PASS	IntersectsRepeat=1;RepeatCorrectionApplied=1	SAC:ACF:DF:PD:GT:SGT:SF:SV:SIG:MT:PAC	101,115,13,17:1:1:2:0/0:./.:.:0	26,27,3,2:1:1:2:0/0:./.:.:0:0:.:.	50,48,6,6:1:1:2:0/0:./.:.:0:0:.:.	93,100,9,9:1:1:2:0/0:./.:.:0:0:.:.	62,48,12,5:1:1:2:0/0:./.:.:0:0:.:.
chr6_ref_v2	87977	.	C	CTTGCTGCTGTTGTTGCTGCTGTTGTTGTTG	.	PASS	IntersectsRepeat=1;RepeatCorrectionApplied=0	SAC:ACF:DF:PD:GT:SGT:SF:SV:SIG:MT:PAC	0,3,8,3:1:0:2:./.:./.:.:0	0,1,1,1:1:0:2:./.:./.:.:0:0:.:.	0,0,2,2:1:0:2:./.:./.:.:0:0:.:.	1,0,1,0:1:0:2:./.:./.:.:0:0:.:.	0,0,1,1:1:0:2:./.:./.:.:0:0:.:.
chr6_ref_v2	97507	.	C	CA	.	PASS	IntersectsRepeat=1;RepeatCorrectionApplied=1	SAC:ACF:DF:PD:GT:SGT:SF:SV:SIG:MT:PAC	6,17,117,210:1:1:2:1/1:./.:.:0	1,3,20,16:1:1:2:1/1:0/1:0.125:0:0:.:.	4,8,45,107:1:1:2:1/1:./.:.:0:0:.:.	3,6,90,129:1:1:2:1/1:./.:.:0:0:.:.	4,7,68,110:1:1:2:1/1:./.:.:0:0:.:.
chr6_ref_v2	97618	.	TA	T,TAA	.	PASS	IntersectsRepeat=1;RepeatCorrectionApplied=1	SAC:ACF:DF:PD:GT:SGT:SF:SV:SIG:MT:PAC	161,91,27,15,23,21:1:1:2:0/0:0/2:0.125:0	15,8,4,2,4,1:1:1:2:0/0:0/2:0.125:0:0:.:.	71,43,9,6,7,5:1:1:2:0/0:./.:.:0:0:.:.	98,43,22,5,9,8:1:1:2:0/0:./.:.:0:0:.:.	67,37,10,10,6,5:1:1:2:0/0:./.:.:0:0:.:.
chr6_ref_v2	97865	.	C	CT	.	PASS	IntersectsRepeat=1;RepeatCorrectionApplied=1	SAC:ACF:DF:PD:GT:SGT:SF:SV:SIG:MT:PAC	11,18,216,208:1:1:2:1/1:./.:.:0	2,2,17,17:1:1:2:1/1:0/1:0.125:0:0:.:.	10,7,101,88:1:1:2:1/1:0/1:0.125:0:0:.:.	8,10,185,140:1:1:2:1/1:./.:.:0:0:.:.	9,6,114,103:1:1:2:1/1:./.:.:0:0:.:.
chr6_ref_v2	99155	.	C	CA,CAA	.	PASS	IntersectsRepeat=1;RepeatCorrectionApplied=1	SAC:ACF:DF:PD:GT:SGT:SF:SV:SIG:MT:PAC	40,14,59,24,10,25:1:1:2:0/1:1/2:0.5:1	7,2,8,2,2,3:1:1:2:0/1:1/2:0.5:0:0:.:.	13,1,26,3,4,13:1:1:2:1/2:0/1:0.25:0:0:.:.	26,2,58,6,10,16:1:1:2:0/1:1/2:0.5:1:0:.:.	18,1,37,6,4,13:1:1:2:0/1:1/2:0.5:0:0:.:.
chr6_ref_v2	104575	.	T	A	.	PASS	IntersectsRepeat=1;RepeatCorrectionApplied=0	SAC:ACF:DF:PD:GT:SGT:SF:SV:SIG:MT:PAC	166,50,16,62:1:1:2:0/0:0/1:0.5:0	16,7,2,11:1:1:2:0/1:0/0:0.25:0:0:.:.	86,17,15,40:1:1:2:0/1:0/0:0.25:0:0:.:.	139,35,14,57:1:1:2:0/0:0/1:0.5:0:0:.:.	86,20,11,42:1:1:2:0/1:0/0:0.25:0:0:.:.
chr6_ref_v2	104579	.	T	A	.	PASS	IntersectsRepeat=1;RepeatCorrectionApplied=0	SAC:ACF:DF:PD:GT:SGT:SF:SV:SIG:MT:PAC	191,55,10,65:1:1:2:0/0:0/1:0.5:0	20,8,2,11:1:1:2:0/1:0/0:0.25:0:0:.:.	94,22,14,41:1:1:2:0/1:0/0:0.25:0:0:.:.	164,39,7,57:1:1:2:0/0:0/1:0.5:0:0:.:.	96,25,10,46:1:1:2:0/1:0/0:0.25:0:0:.:.
chr6_ref_v2	106279	.	C	CT,CTT	.	PASS	IntersectsRepeat=1;RepeatCorrectionApplied=1	SAC:ACF:DF:PD:GT:SGT:SF:SV:SIG:MT:PAC	2,13,4,79,39,15:1:1:2:1/2:1/1:0.25:0	1,2,0,4,4,1:1:0:2:./.:./.:.:0:0:.:.	3,4,1,28,36,5:1:1:2:1/2:0/2:0.125:0:0:.:.	0,6,1,26,60,5:1:1:2:1/2:2/2:0.25:0:0:.:.	0,3,2,22,48,3:1:1:2:1/2:2/2:0.25:0:0:.:.
chr6_ref_v2	119286	.	GA	G	.	PASS	IntersectsRepeat=1;RepeatCorrectionApplied=1	SAC:ACF:DF:PD:GT:SGT:SF:SV:SIG:MT:PAC	161,216,25,37:1:1:2:0/0:0/1:0.125:0	11,14,2,4:1:1:2:0/0:0/1:0.25:0:0:.:.	108,112,15,22:1:1:2:0/0:0/1:0.125:0:0:.:.	136,218,16,33:1:1:2:0/0:0/1:0.125:0:0:.:.	100,129,7,23:1:1:2:0/0:0/1:0.125:0:0:.:.
chr6_ref_v2	155987	.	G	GT,GTT	.	PASS	IntersectsRepeat=1;RepeatCorrectionApplied=1	SAC:ACF:DF:PD:GT:SGT:SF:SV:SIG:MT:PAC	16,47,56,128,22,19:1:1:2:1/1:1/2:0.125:0	2,1,1,16,0,2:1:1:2:1/1:1/2:0.125:0:0:.:.	7,13,11,61,8,8:1:1:2:1/1:1/2:0.125:0:0:.:.	0,19,14,89,17,11:1:1:2:1/1:1/2:0.25:0:0:.:.	6,14,13,58,10,10:1:1:2:1/1:1/2:0.25:0:0:.:.
chr6_ref_v2	174047	.	CT	C	.	PASS	IntersectsRepeat=1;RepeatCorrectionApplied=1	SAC:ACF:DF:PD:GT:SGT:SF:SV:SIG:MT:PAC	156,165,14,18:1:1:2:0/0:./.:.:0	21,17,2,1:1:1:2:0/0:./.:.:0:0:.:.	90,88,4,17:1:1:2:0/0:./.:.:0:0:.:.	120,124,16,11:1:1:2:0/0:./.:.:0:0:.:.	93,65,12,15:1:1:2:0/0:./.:.:0:0:.:.
chr6_ref_v2	193343	.	T	G	.	PASS	IntersectsRepeat=0;RepeatCorrectionApplied=0	SAC:ACF:DF:PD:GT:SGT:SF:SV:SIG:MT:PAC	167,303,77,0:1:1:2:0/0:0/1:0.25:0	8,22,7,0:1:1:2:0/0:0/1:0.5:0:0:.:.	33,152,82,0:1:1:2:0/1:0/0:0.25:0:0:.:.	55,272,102,1:1:1:2:0/0:0/1:0.5:0:0:.:.	43,158,71,0:1:1:2:0/0:0/1:0.5:0:0:.:.
chr6_ref_v2	210068	.	AT	A	.	PASS	IntersectsRepeat=1;RepeatCorrectionApplied=1	SAC:ACF:DF:PD:GT:SGT:SF:SV:SIG:MT:PAC	126,32,33,5:1:1:2:0/0:./.:.:0	5,1,2,1:1:0:2:./.:./.:.:0:0:.:.	62,16,14,0:1:1:2:0/0:./.:.:0:0:.:.	104,16,18,2:1:1:2:0/0:./.:.:0:0:.:.	69,15,9,1:1:1:2:0/0:./.:.:0:0:.:.
chr6_ref_v2	221932	.	GA	G	.	PASS	IntersectsRepeat=1;RepeatCorrectionApplied=1	SAC:ACF:DF:PD:GT:SGT:SF:SV:SIG:MT:PAC	238,322,0,0:1:1:2:0/0:./.:.:0	13,37,0,0:1:1:2:0/0:./.:.:0:0:.:.	141,157,0,0:1:1:2:0/0:./.:.:0:0:.:.	75,98,78,90:1:1:2:0/1:./.:.:0:1:g.221933delA:0	140,152,0,0:1:1:2:0/0:./.:.:0:0:.:.
chr6_ref_v2	226132	.	CAAA	C	.	PASS	IntersectsRepeat=1;RepeatCorrectionApplied=1	SAC:ACF:DF:PD:GT:SGT:SF:SV:SIG:MT:PAC	13,9,235,147:1:1:2:1/1:0/1:0.125:1	0,0,15,7:1:1:2:1/1:./.:.:0:0:.:.	5,11,136,61:1:1:2:1/1:0/1:0.125:1:0:.:.	9,15,203,78:1:1:2:1/1:0/1:0.125:1:0:.:.	9,10,122,65:1:1:2:1/1:0/1:0.25:1:0:.:.
chr6_ref_v2	226616	.	A	AAAAATATAGG	.	PASS	IntersectsRepeat=1;RepeatCorrectionApplied=0	SAC:ACF:DF:PD:GT:SGT:SF:SV:SIG:MT:PAC	3,5,119,145:1:1:2:1/1:0/1:0.125:0	0,1,19,15:1:1:2:1/1:./.:.:0:0:.:.	0,1,55,75:1:1:2:1/1:./.:.:0:0:.:.	0,3,85,110:1:1:2:1/1:./.:.:0:0:.:.	1,1,66,73:1:1:2:1/1:./.:.:0:0:.:.
chr6_ref_v2	227352	.	TACGCAC	T	.	PASS	IntersectsRepeat=0;RepeatCorrectionApplied=0	SAC:ACF:DF:PD:GT:SGT:SF:SV:SIG:MT:PAC	0,2,155,318:1:1:2:1/1:./.:.:0	0,3,15,24:1:1:2:1/1:0/1:0.25:0:0:.:.	0,0,93,179:1:1:2:1/1:./.:.:0:0:.:.	0,0,101,285:1:1:2:1/1:./.:.:0:0:.:.	0,1,86,190:1:1:2:1/1:./.:.:0:0:.:.
chr6_ref_v2	227479	.	C	CT	.	PASS	IntersectsRepeat=1;RepeatCorrectionApplied=1	SAC:ACF:DF:PD:GT:SGT:SF:SV:SIG:MT:PAC	20,5,47,79:1:1:2:1/1:./.:.:0	1,0,2,3:1:0:2:./.:./.:.:0:0:.:.	4,0,17,39:1:1:2:1/1:./.:.:0:0:.:.	1,4,47,51:1:1:2:1/1:./.:.:0:0:.:.	2,2,26,27:1:1:2:1/1:./.:.:0:0:.:.
chr6_ref_v2	247315	.	G	A	.	PASS	IntersectsRepeat=0;RepeatCorrectionApplied=0	SAC:ACF:DF:PD:GT:SGT:SF:SV:SIG:MT:PAC	412,317,0,0:1:1:2:0/0:./.:.:0	38,34,0,0:1:1:2:0/0:./.:.:0:0:.:.	246,142,0,0:1:1:2:0/0:./.:.:0:0:.:.	334,240,0,0:1:1:2:0/0:./.:.:0:0:.:.	96,76,113,79:1:1:2:0/1:./.:.:0:1:g.247315G>A:0
chr6_ref_v2	263882	.	C	T	.	PASS	IntersectsRepeat=0;RepeatCorrectionApplied=0	SAC:ACF:DF:PD:GT:SGT:SF:SV:SIG:MT:PAC	383,334,0,0:1:1:2:0/0:./.:.:0	36,31,0,0:1:1:2:0/0:./.:.:0:0:.:.	172,149,37,34:1:1:2:0/0:0/1:0.5:1:1:.:	263,262,0,0:1:1:2:0/0:./.:.:0:0:.:.	200,195,1,0:1:1:2:0/0:./.:.:0:0:.:.
chr6_ref_v2	265223	.	C	CTACGACTCCTTGATTACCCCTGTAAATCCTTGTAATAA	.	PASS	IntersectsRepeat=0;RepeatCorrectionApplied=0	SAC:ACF:DF:PD:GT:SGT:SF:SV:SIG:MT:PAC	0,0,138,141:1:1:2:1/1:./.:.:0	0,0,10,13:1:1:2:1/1:./.:.:0:0:.:.	0,1,72,76:1:1:2:1/1:./.:.:0:0:.:.	0,0,110,101:1:1:2:1/1:./.:.:0:0:.:.	0,0,81,82:1:1:2:1/1:./.:.:0:0:.:.
chr7_ref_v2	214	.	A	AC	.	ExcRegion	IntersectsRepeat=0;RepeatCorrectionApplied=0	SAC:ACF:DF:PD:GT:SGT:SF:SV:SIG:MT:PAC	0,0,109,128:1:1:2:./.:./.:.:0	0,0,1,2:1:1:2:./.:./.:.:0:0:.:.	0,0,62,154:1:1:2:./.:./.:.:0:0:.:.	1,0,96,163:1:1:2:./.:./.:.:0:0:.:.	0,0,64,133:1:1:2:./.:./.:.:0:0:.:.
chr7_ref_v2	641	.	G	A	.	ExcRegion	IntersectsRepeat=0;RepeatCorrectionApplied=0	SAC:ACF:DF:PD:GT:SGT:SF:SV:SIG:MT:PAC	365,335,80,0:1:1:2:./.:./.:.:0	58,15,13,0:1:1:2:./.:./.:.:0:0:.:.	169,156,9,0:1:1:2:./.:./.:.:0:0:.:.	261,248,40,0:1:1:2:./.:./.:.:0:0:.:.	168,145,30,0:1:1:2:./.:./.:.:0:0:.:.
chr7_ref_v2	662	.	C	T	.	ExcRegion	IntersectsRepeat=0;RepeatCorrectionApplied=0	SAC:ACF:DF:PD:GT:SGT:SF:SV:SIG:MT:PAC	385,339,132,0:1:1:2:./.:./.:.:0	54,18,22,0:1:1:2:./.:./.:.:0:0:.:.	180,167,30,0:1:1:2:./.:./.:.:0:0:.:.	286,250,93,0:1:1:2:./.:./.:.:0:0:.:.	190,152,58,0:1:1:2:./.:./.:.:0:0:.:.
chr7_ref_v2	673	.	T	G	.	ExcRegion	IntersectsRepeat=0;RepeatCorrectionApplied=0	SAC:ACF:DF:PD:GT:SGT:SF:SV:SIG:MT:PAC	386,327,176,0:1:1:2:./.:./.:.:0	52,21,25,0:1:1:2:./.:./.:.:0:0:.:.	204,164,51,0:1:1:2:./.:./.:.:0:0:.:.	284,247,132,0:1:1:2:./.:./.:.:0:0:.:.	204,147,77,0:1:1:2:./.:./.:.:0:0:.:.
chr7_ref_v2	680	.	T	C	.	ExcRegion	IntersectsRepeat=0;RepeatCorrectionApplied=0	SAC:ACF:DF:PD:GT:SGT:SF:SV:SIG:MT:PAC	374,317,188,0:1:1:2:./.:./.:.:0	52,20,27,0:1:1:2:./.:./.:.:0:0:.:.	207,156,58,0:1:1:2:./.:./.:.:0:0:.:.	275,247,144,0:1:1:2:./.:./.:.:0:0:.:.	200,143,87,0:1:1:2:./.:./.:.:0:0:.:.
chr7_ref_v2	686	.	A	T	.	ExcRegion	IntersectsRepeat=1;RepeatCorrectionApplied=0	SAC:ACF:DF:PD:GT:SGT:SF:SV:SIG:MT:PAC	388,318,210,0:1:1:2:./.:./.:.:0	53,19,30,0:1:1:2:./.:./.:.:0:0:.:.	213,148,66,0:1:1:2:./.:./.:.:0:0:.:.	293,247,162,0:1:1:2:./.:./.:.:0:0:.:.	212,149,101,0:1:1:2:./.:./.:.:0:0:.:.
chr7_ref_v2	784	.	T	A	.	PASS	IntersectsRepeat=0;RepeatCorrectionApplied=0	SAC:ACF:DF:PD:GT:SGT:SF:SV:SIG:MT:PAC	455,329,396,19:1:1:2:0/1:0/0:0.25:0	46,20,26,0:1:1:2:0/1:0/0:0.5:0:0:.:.	226,151,247,20:1:1:2:0/1:0/0:0.125:0:0:.:.	390,233,372,20:1:1:2:0/1:0/0:0.25:0:0:.:.	255,149,257,10:1:1:2:0/1:0/0:0.25:0:0:.:.
chr7_ref_v2	927	.	T	C	.	ExcRegion	IntersectsRepeat=1;RepeatCorrectionApplied=0	SAC:ACF:DF:PD:GT:SGT:SF:SV:SIG:MT:PAC	392,412,12,373:1:1:2:./.:./.:.:0	53,52,2,32:1:1:2:./.:./.:.:0:0:.:.	251,238,8,245:1:1:2:./.:./.:.:0:0:.:.	328,363,8,350:1:1:2:./.:./.:.:0:0:.:.	255,250,11,249:1:1:2:./.:./.:.:0:0:.:.
chr7_ref_v2	932	.	G	C	.	ExcRegion	IntersectsRepeat=0;RepeatCorrectionApplied=0	SAC:ACF:DF:PD:GT:SGT:SF:SV:SIG:MT:PAC	395,413,6,370:1:1:2:./.:./.:.:0	53,53,1,33:1:1:2:./.:./.:.:0:0:.:.	253,238,5,249:1:1:2:./.:./.:.:0:0:.:.	329,361,4,353:1:1:2:./.:./.:.:0:0:.:.	254,245,6,245:1:1:2:./.:./.:.:0:0:.:.
chr7_ref_v2	934	.	T	C	.	ExcRegion	IntersectsRepeat=0;RepeatCorrectionApplied=0	SAC:ACF:DF:PD:GT:SGT:SF:SV:SIG:MT:PAC	398,411,3,368:1:1:2:./.:./.:.:0	54,53,1,34:1:1:2:./.:./.:.:0:0:.:.	255,241,4,249:1:1:2:./.:./.:.:0:0:.:.	332,365,4,356:1:1:2:./.:./.:.:0:0:.:.	254,245,5,242:1:1:2:./.:./.:.:0:0:.:.
chr7_ref_v2	937	.	A	T	.	ExcRegion	IntersectsRepeat=0;RepeatCorrectionApplied=0	SAC:ACF:DF:PD:GT:SGT:SF:SV:SIG:MT:PAC	398,402,3,375:1:1:2:./.:./.:.:0	55,53,1,33:1:1:2:./.:./.:.:0:0:.:.	252,239,3,252:1:1:2:./.:./.:.:0:0:.:.	335,361,4,349:1:1:2:./.:./.:.:0:0:.:.	252,241,3,243:1:1:2:./.:./.:.:0:0:.:.
chr7_ref_v2	954	.	A	G	.	ExcRegion	IntersectsRepeat=0;RepeatCorrectionApplied=0	SAC:ACF:DF:PD:GT:SGT:SF:SV:SIG:MT:PAC	413,421,0,387:1:1:2:./.:./.:.:0	55,52,1,32:1:1:2:./.:./.:.:0:0:.:.	245,238,2,258:1:1:2:./.:./.:.:0:0:.:.	343,360,0,354:1:1:2:./.:./.:.:0:0:.:.	237,250,1,251:1:1:2:./.:./.:.:0:0:.:.
chr7_ref_v2	978	.	A	G	.	ExcRegion	IntersectsRepeat=1;RepeatCorrectionApplied=0	SAC:ACF:DF:PD:GT:SGT:SF:SV:SIG:MT:PAC	422,416,0,336:1:1:2:./.:./.:.:0	49,52,0,25:1:1:2:./.:./.:.:0:0:.:.	243,237,1,218:1:1:2:./.:./.:.:0:0:.:.	342,367,0,293:1:1:2:./.:./.:.:0:0:.:.	227,234,0,195:1:1:2:./.:./.:.:0:0:.:.
chr7_ref_v2	981	.	G	T	.	ExcRegion	IntersectsRepeat=0;RepeatCorrectionApplied=0	SAC:ACF:DF:PD:GT:SGT:SF:SV:SIG:MT:PAC	424,412,0,327:1:1:2:./.:./.:.:0	50,50,0,23:1:1:2:./.:./.:.:0:0:.:.	241,235,1,210:1:1:2:./.:./.:.:0:0:.:.	342,366,0,283:1:1:2:./.:./.:.:0:0:.:.	224,233,0,190:1:1:2:./.:./.:.:0:0:.:.
chr7_ref_v2	988	.	G	T	.	ExcRegion	IntersectsRepeat=0;RepeatCorrectionApplied=0	SAC:ACF:DF:PD:GT:SGT:SF:SV:SIG:MT:PAC	420,398,0,299:1:1:2:./.:./.:.:0	52,51,0,21:1:1:2:./.:./.:.:0:0:.:.	232,226,0,192:1:1:2:./.:./.:.:0:0:.:.	351,355,0,253:1:1:2:./.:./.:.:0:0:.:.	223,231,0,181:1:1:2:./.:./.:.:0:0:.:.
chr7_ref_v2	995	.	A	C	.	ExcRegion	IntersectsRepeat=1;RepeatCorrectionApplied=0	SAC:ACF:DF:PD:GT:SGT:SF:SV:SIG:MT:PAC	422,384,0,260:1:1:2:./.:./.:.:0	50,49,0,17:1:1:2:./.:./.:.:0:0:.:.	245,222,0,166:1:1:2:./.:./.:.:0:0:.:.	355,345,0,224:1:1:2:./.:./.:.:0:0:.:.	224,213,0,158:1:1:2:./.:./.:.:0:0:.:.
chr7_ref_v2	1011	.	A	G	.	ExcRegion	IntersectsRepeat=1;RepeatCorrectionApplied=0	SAC:ACF:DF:PD:GT:SGT:SF:SV:SIG:MT:PAC	422,398,0,173:1:1:2:./.:./.:.:0	46,55,0,12:1:1:2:./.:./.:.:0:0:.:.	258,215,0,113:1:1:2:./.:./.:.:0:0:.:.	349,344,0,169:1:1:2:./.:./.:.:0:0:.:.	214,227,0,107:1:1:2:./.:./.:.:0:0:.:.
chr7_ref_v2	1016	.	GA	G	.	ExcRegion	IntersectsRepeat=0;RepeatCorrectionApplied=0	SAC:ACF:DF:PD:GT:SGT:SF:SV:SIG:MT:PAC	421,417,0,143:1:1:2:./.:./.:.:0	46,51,0,7:1:1:2:./.:./.:.:0:0:.:.	255,219,0,99:1:1:2:./.:./.:.:0:0:.:.	351,338,0,139:1:1:2:./.:./.:.:0:0:.:.	210,241,0,87:1:1:2:./.:./.:.:0:0:.:.
chr7_ref_v2	1021	.	G	T	.	ExcRegion	IntersectsRepeat=0;RepeatCorrectionApplied=0	SAC:ACF:DF:PD:GT:SGT:SF:SV:SIG:MT:PAC	411,408,0,140:1:1:2:./.:./.:.:0	43,50,0,7:1:1:2:./.:./.:.:0:0:.:.	246,214,0,96:1:1:2:./.:./.:.:0:0:.:.	351,320,0,136:1:1:2:./.:./.:.:0:0:.:.	203,245,0,87:1:1:2:./.:./.:.:0:0:.:.
chr7_ref_v2	7760	.	G	T	.	PASS	IntersectsRepeat=1;RepeatCorrectionApplied=0	SAC:ACF:DF:PD:GT:SGT:SF:SV:SIG:MT:PAC	0,0,0,1:0:1:2:./.:./.:.:0	0,0,0,0:0:1:2:./.:./.:.:0:0:.:.	0,0,0,0:0:1:2:./.:./.:.:0:0:.:.	0,0,0,0:0:1:2:./.:./.:.:0:0:.:.	1,1,0,0:1:1:2:./.:./.:.:0:0:.:.
chr7_ref_v2	24059	.	C	A	.	PASS	IntersectsRepeat=0;RepeatCorrectionApplied=0	SAC:ACF:DF:PD:GT:SGT:SF:SV:SIG:MT:PAC	416,51,0,33:1:1:2:0/0:0/1:0.125:0	42,8,0,2:1:1:2:0/0:0/1:0.125:0:0:.:.	232,20,0,62:1:1:2:0/0:0/1:0.5:0:0:.:.	325,32,0,98:1:1:2:0/0:0/1:0.5:0:0:.:.	219,17,0,58:1:1:2:0/0:0/1:0.5:0:0:.:.
chr7_ref_v2	43267	.	CA	C	.	PASS	IntersectsRepeat=1;RepeatCorrectionApplied=1	SAC:ACF:DF:PD:GT:SGT:SF:SV:SIG:MT:PAC	211,83,29,11:1:1:2:0/0:./.:.:0	27,17,8,0:1:1:2:0/0:./.:.:0:0:.:.	86,32,15,0:1:1:2:0/0:./.:.:0:0:.:.	126,55,28,8:1:1:2:0/0:0/1:0.125:0:0:.:.	101,47,14,5:1:1:2:0/0:./.:.:0:0:.:.
chr7_ref_v2	49695	.	A	C	.	PASS	IntersectsRepeat=0;RepeatCorrectionApplied=0	SAC:ACF:DF:PD:GT:SGT:SF:SV:SIG:MT:PAC	350,122,0,81:1:1:2:0/0:0/1:0.25:0	37,10,0,6:1:1:2:0/0:0/1:0.25:0:0:.:.	216,21,1,62:1:1:2:0/0:0/1:0.5:0:0:.:.	336,48,0,93:1:1:2:0/0:0/1:0.5:0:0:.:.	212,35,0,50:1:1:2:0/0:0/1:0.25:0:0:.:.
chr7_ref_v2	69353	.	T	TAC	.	PASS	IntersectsRepeat=1;RepeatCorrectionApplied=1	SAC:ACF:DF:PD:GT:SGT:SF:SV:SIG:MT:PAC	14,32,113,139:1:1:2:1/1:./.:.:0	0,2,7,8:1:0:2:./.:./.:.:0:0:.:.	5,12,37,66:1:1:2:1/1:./.:.:0:0:.:.	12,21,64,111:1:1:2:1/1:./.:.:0:0:.:.	9,18,38,77:1:1:2:1/1:./.:.:0:0:.:.
chr7_ref_v2	74005	.	A	C	.	PASS	IntersectsRepeat=0;RepeatCorrectionApplied=0	SAC:ACF:DF:PD:GT:SGT:SF:SV:SIG:MT:PAC	324,166,0,91:1:1:2:0/0:0/1:0.25:0	34,11,0,11:1:1:2:0/0:0/1:0.5:0:0:.:.	155,59,0,94:1:1:2:0/0:0/1:0.5:0:0:.:.	241,62,0,132:1:1:2:0/0:0/1:0.5:0:0:.:.	182,44,0,71:1:1:2:0/0:0/1:0.5:0:0:.:.
chr7_ref_v2	76710	.	GA	G	.	PASS	IntersectsRepeat=1;RepeatCorrectionApplied=1	SAC:ACF:DF:PD:GT:SGT:SF:SV:SIG:MT:PAC	208,212,27,24:1:1:2:0/0:./.:.:0	22,20,3,3:1:1:2:0/0:0/1:0.125:0:0:.:.	130,106,9,13:1:1:2:0/0:./.:.:0:0:.:.	157,145,13,11:1:1:2:0/0:./.:.:0:0:.:.	108,120,15,2:1:1:2:0/0:./.:.:0:0:.:.
chr7_ref_v2	79003	.	GTA	G,GTATA	.	PASS	IntersectsRepeat=1;RepeatCorrectionApplied=1	SAC:ACF:DF:PD:GT:SGT:SF:SV:SIG:MT:PAC	18,23,8,11,0,5:1:1:2:0/0:0/1:0.25:0	8,5,2,2,0,0:1:0:2:./.:./.:.:0:0:.:.	8,7,1,1,1,6:1:1:2:0/2:0/0:0.25:0:0:.:.	25,28,4,3,0,0:1:1:2:0/0:./.:.:0:0:.:.	10,21,3,5,4,2:1:1:2:0/0:0/2:0.125:0:0:.:.
chr7_ref_v2	80603	.	T	TAAAAAAA	.	PASS	IntersectsRepeat=1;RepeatCorrectionApplied=1	SAC:ACF:DF:PD:GT:SGT:SF:SV:SIG:MT:PAC	6,1,50,1:1:1:2:1/1:0/1:0.25:0	2,0,11,0:1:0:2:./.:./.:.:0:0:.:.	1,0,32,0:1:1:2:1/1:./.:.:0:0:.:.	6,0,45,1:1:1:2:1/1:0/1:0.25:0:0:.:.	2,0,34,2:1:1:2:1/1:0/1:0.125:0:0:.:.
chr7_ref_v2	89202	.	A	C	.	PASS	IntersectsRepeat=0;RepeatCorrectionApplied=0	SAC:ACF:DF:PD:GT:SGT:SF:SV:SIG:MT:PAC	368,147,0,71:1:1:2:0/0:0/1:0.25:0	33,13,0,5:1:1:2:0/0:0/1:0.25:0:0:.:.	237,41,1,51:1:1:2:0/0:0/1:0.25:0:0:.:.	277,80,0,87:1:1:2:0/0:0/1:0.5:0:0:.:.	215,41,0,45:1:1:2:0/0:0/1:0.25:0:0:.:.
chr7_ref_v2	89900	.	A	AT	.	PASS	IntersectsRepeat=1;RepeatCorrectionApplied=1	SAC:ACF:DF:PD:GT:SGT:SF:SV:SIG:MT:PAC	197,197,2,4:1:1:2:0/0:./.:.:0	33,42,2,3:1:1:2:0/0:./.:.:0:0:.:.	56,52,54,52:1:1:2:0/1:./.:.:0:1:g.89900_89901insT:0	148,195,1,3:1:1:2:0/0:./.:.:0:0:.:.	113,127,0,2:1:1:2:0/0:./.:.:0:0:.:.
chr7_ref_v2	102488	.	TA	T	.	PASS	IntersectsRepeat=1;RepeatCorrectionApplied=1	SAC:ACF:DF:PD:GT:SGT:SF:SV:SIG:MT:PAC	193,177,9,8:1:1:2:0/0:./.:.:0	16,22,3,4:1:1:2:0/0:0/1:0.125:0:0:.:.	91,67,4,15:1:1:2:0/0:./.:.:0:0:.:.	117,139,8,8:1:1:2:0/0:./.:.:0:0:.:.	81,79,4,5:1:1:2:0/0:./.:.:0:0:.:.
chr7_ref_v2	104052	.	G	T	.	PASS	IntersectsRepeat=0;RepeatCorrectionApplied=0	SAC:ACF:DF:PD:GT:SGT:SF:SV:SIG:MT:PAC	74,312,123,1:1:1:2:0/0:0/1:0.5:0	7,39,9,0:1:1:2:0/0:0/1:0.25:0:0:.:.	20,161,119,1:1:1:2:0/1:0/0:0.25:0:0:.:.	31,264,160,1:1:1:2:0/1:0/0:0.25:0:0:.:.	19,142,114,0:1:1:2:0/1:0/0:0.125:0:0:.:.
chr7_ref_v2	120917	.	A	C	.	PASS	IntersectsRepeat=1;RepeatCorrectionApplied=0	SAC:ACF:DF:PD:GT:SGT:SF:SV:SIG:MT:PAC	248,355,0,1:1:1:2:0/0:./.:.:0	23,21,0,0:1:1:2:0/0:./.:.:0:0:.:.	130,189,0,0:1:1:2:0/0:./.:.:0:0:.:.	109,153,79,136:1:1:2:0/1:0/0:0.125:0:1:g.120917A>C:0	139,227,0,1:1:1:2:0/0:./.:.:0:0:.:.
chr7_ref_v2	124376	.	GA	G	.	PASS	IntersectsRepeat=1;RepeatCorrectionApplied=1	SAC:ACF:DF:PD:GT:SGT:SF:SV:SIG:MT:PAC	179,140,10,8:1:1:2:0/0:./.:.:0	7,12,4,0:1:1:2:0/0:0/1:0.25:0:0:.:.	104,66,2,4:1:1:2:0/0:./.:.:0:0:.:.	128,105,3,7:1:1:2:0/0:./.:.:0:0:.:.	102,77,4,2:1:1:2:0/0:./.:.:0:0:.:.
chr7_ref_v2	138549	.	C	A	.	PASS	IntersectsRepeat=1;RepeatCorrectionApplied=0	SAC:ACF:DF:PD:GT:SGT:SF:SV:SIG:MT:PAC	261,170,0,17:1:1:2:0/0:0/1:0.125:0	29,18,0,0:1:1:2:0/0:./.:.:0:0:.:.	157,27,0,41:1:1:2:0/0:0/1:0.5:0:0:.:.	248,49,0,45:1:1:2:0/0:0/1:0.25:0:0:.:.	184,39,0,34:1:1:2:0/0:0/1:0.25:0:0:.:.
chr7_ref_v2	140314	.	T	TA,A	.	PASS	IntersectsRepeat=1;RepeatCorrectionApplied=1	SAC:ACF:DF:PD:GT:SGT:SF:SV:SIG:MT:PAC	17,13,17,4,5,26:1:1:2:0/2:1/2:0.5:0	0,2,2,0,0,4:1:0:2:./.:./.:.:0:0:.:.	14,7,2,2,0,10:1:1:2:0/2:0/1:0.25:0:0:.:.	9,15,4,2,5,14:1:1:2:0/2:0/1:0.25:0:0:.:.	1,5,4,1,5,15:1:1:2:0/2:1/2:0.5:0:0:.:.
chr7_ref_v2	154580	.	TA	T	.	PASS	IntersectsRepeat=1;RepeatCorrectionApplied=1	SAC:ACF:DF:PD:GT:SGT:SF:SV:SIG:MT:PAC	134,115,23,21:1:1:2:0/0:./.:.:0	18,14,3,2:1:1:2:0/0:./.:.:0:0:.:.	50,60,11,4:1:1:2:0/0:./.:.:0:0:.:.	74,92,13,12:1:1:2:0/0:./.:.:0:0:.:.	63,57,6,5:1:1:2:0/0:./.:.:0:0:.:.
chr7_ref_v2	167251	.	CA	C	.	PASS	IntersectsRepeat=1;RepeatCorrectionApplied=1	SAC:ACF:DF:PD:GT:SGT:SF:SV:SIG:MT:PAC	49,103,14,53:1:1:2:0/0:0/1:0.25:0	2,6,1,6:1:0:2:./.:./.:.:0:0:.:.	12,46,3,18:1:1:2:0/0:0/1:0.25:0:0:.:.	36,60,7,30:1:1:2:0/0:0/1:0.25:0:0:.:.	22,64,2,25:1:1:2:0/0:0/1:0.125:0:0:.:.
chr7_ref_v2	167623	.	C	A	.	PASS	IntersectsRepeat=1;RepeatCorrectionApplied=0	SAC:ACF:DF:PD:GT:SGT:SF:SV:SIG:MT:PAC	213,40,1,48:1:1:2:0/0:0/1:0.25:0	16,4,0,4:1:1:2:0/0:0/1:0.5:0:0:.:.	118,25,0,45:1:1:2:0/0:0/1:0.5:0:0:.:.	158,27,0,41:1:1:2:0/0:0/1:0.5:0:0:.:.	114,22,0,37:1:1:2:0/0:0/1:0.5:0:0:.:.
chr7_ref_v2	167641	.	G	A	.	PASS	IntersectsRepeat=1;RepeatCorrectionApplied=0	SAC:ACF:DF:PD:GT:SGT:SF:SV:SIG:MT:PAC	105,224,52,0:1:1:2:0/0:0/1:0.25:0	10,23,2,0:1:1:2:0/0:0/1:0.125:0:0:.:.	38,129,32,0:1:1:2:0/0:0/1:0.25:0:0:.:.	68,166,63,6:1:1:2:0/0:0/1:0.5:0:0:.:.	46,113,39,0:1:1:2:0/0:0/1:0.5:0:0:.:.
chr7_ref_v2	190779	.	GA	G	.	PASS	IntersectsRepeat=1;RepeatCorrectionApplied=1	SAC:ACF:DF:PD:GT:SGT:SF:SV:SIG:MT:PAC	201,209,25,18:1:1:2:0/0:./.:.:0	26,20,1,4:1:1:2:0/0:./.:.:0:0:.:.	102,105,11,15:1:1:2:0/0:./.:.:0:0:.:.	137,178,13,20:1:1:2:0/0:./.:.:0:0:.:.	98,126,7,9:1:1:2:0/0:./.:.:0:0:.:.
chr7_ref_v2	193271	.	G	T	.	PASS	IntersectsRepeat=1;RepeatCorrectionApplied=0	SAC:ACF:DF:PD:GT:SGT:SF:SV:SIG:MT:PAC	120,329,10,0:1:1:2:0/0:0/1:0.125:0	8,32,0,0:1:1:2:0/0:./.:.:0:0:.:.	28,182,39,0:1:1:2:0/0:0/1:0.25:0:0:.:.	30,248,68,0:1:1:2:0/0:0/1:0.5:0:0:.:.	27,202,43,0:1:1:2:0/0:0/1:0.25:0:0:.:.
chr7_ref_v2	209633	.	T	C	.	PASS	IntersectsRepeat=0;RepeatCorrectionApplied=0	SAC:ACF:DF:PD:GT:SGT:SF:SV:SIG:MT:PAC	314,274,0,0:1:1:2:0/0:./.:.:0	26,31,0,0:1:1:2:0/0:./.:.:0:0:.:.	211,153,0,0:1:1:2:0/0:./.:.:0:0:.:.	262,226,0,0:1:1:2:0/0:./.:.:0:0:.:.	79,59,91,88:1:1:2:0/1:1/1:0.125:0:1:g.209633T>C:0
chr7_ref_v2	213939	.	A	C	.	PASS	IntersectsRepeat=1;RepeatCorrectionApplied=0	SAC:ACF:DF:PD:GT:SGT:SF:SV:SIG:MT:PAC	176,72,0,54:1:1:2:0/0:0/1:0.5:0	19,15,0,10:1:1:2:0/0:0/1:0.5:0:0:.:.	96,37,0,27:1:1:2:0/0:0/1:0.25:0:0:.:.	145,43,0,69:1:1:2:0/0:0/1:0.5:0:0:.:.	109,32,0,27:1:1:2:0/0:0/1:0.25:0:0:.:.
chr7_ref_v2	226614	.	G	A	.	PASS	IntersectsRepeat=0;RepeatCorrectionApplied=0	SAC:ACF:DF:PD:GT:SGT:SF:SV:SIG:MT:PAC	354,397,0,0:1:1:2:0/0:./.:.:0	22,21,0,0:1:1:2:0/0:./.:.:0:0:.:.	205,209,0,0:1:1:2:0/0:./.:.:0:0:.:.	261,308,0,0:1:1:2:0/0:./.:.:0:0:.:.	96,107,92,118:1:1:2:0/1:./.:.:0:1:g.226614G>A:0
chr7_ref_v2	233142	.	G	A	.	PASS	IntersectsRepeat=0;RepeatCorrectionApplied=0	SAC:ACF:DF:PD:GT:SGT:SF:SV:SIG:MT:PAC	293,302,0,0:1:1:2:0/0:./.:.:0	36,21,0,0:1:1:2:0/0:./.:.:0:0:.:.	153,144,0,0:1:1:2:0/0:./.:.:0:0:.:.	121,95,127,104:1:1:2:0/1:./.:.:0:1:g.233142G>A:0	144,147,0,0:1:1:2:0/0:./.:.:0:0:.:.
chr7_ref_v2	245642	.	T	TCAA	.	PASS	IntersectsRepeat=1;RepeatCorrectionApplied=1	SAC:ACF:DF:PD:GT:SGT:SF:SV:SIG:MT:PAC	0,3,124,116:1:1:2:1/1:./.:.:0	0,0,5,5:1:0:2:./.:./.:.:0:0:.:.	2,3,62,87:1:1:2:1/1:./.:.:0:0:.:.	0,2,84,91:1:1:2:1/1:./.:.:0:0:.:.	0,3,60,85:1:1:2:1/1:./.:.:0:0:.:.
chr7_ref_v2	251748	.	G	A	.	PASS	IntersectsRepeat=0;RepeatCorrectionApplied=0	SAC:ACF:DF:PD:GT:SGT:SF:SV:SIG:MT:PAC	319,331,0,0:1:1:2:0/0:./.:.:0	33,37,0,0:1:1:2:0/0:./.:.:0:0:.:.	192,201,0,0:1:1:2:0/0:./.:.:0:0:.:.	144,167,148,170:1:1:2:0/1:./.:.:0:1:g.251748G>A:0	214,243,0,0:1:1:2:0/0:./.:.:0:0:.:.
chr7_ref_v2	257931	.	A	G	.	PASS	IntersectsRepeat=1;RepeatCorrectionApplied=0	SAC:ACF:DF:PD:GT:SGT:SF:SV:SIG:MT:PAC	267,279,0,0:1:1:2:0/0:./.:.:0	8,13,14,15:1:1:2:0/1:1/1:0.125:0:1:g.257931A>G:0	174,153,0,0:1:1:2:0/0:./.:.:0:0:.:.	210,240,0,0:1:1:2:0/0:./.:.:0:0:.:.	199,152,0,0:1:1:2:0/0:./.:.:0:0:.:.
chr7_ref_v2	269221	.	C	T	.	PASS	IntersectsRepeat=1;RepeatCorrectionApplied=0	SAC:ACF:DF:PD:GT:SGT:SF:SV:SIG:MT:PAC	289,197,0,0:1:1:2:0/0:./.:.:0	48,27,0,0:1:1:2:0/0:./.:.:0:0:.:.	139,88,0,0:1:1:2:0/0:./.:.:0:0:.:.	190,165,1,0:1:1:2:0/0:./.:.:0:0:.:.	80,57,83,47:1:1:2:0/1:./.:.:0:1:g.269221C>T:0
chr7_ref_v2	270312	.	A	ATG	.	PASS	IntersectsRepeat=1;RepeatCorrectionApplied=1	SAC:ACF:DF:PD:GT:SGT:SF:SV:SIG:MT:PAC	2,2,218,174:1:1:2:1/1:./.:.:0	0,0,20,27:1:1:2:1/1:./.:.:0:0:.:.	4,0,110,92:1:1:2:1/1:./.:.:0:0:.:.	0,1,176,151:1:1:2:1/1:./.:.:0:0:.:.	0,1,108,96:1:1:2:1/1:./.:.:0:0:.:.
chr7_ref_v2	272292	.	G	GAT	.	PASS	IntersectsRepeat=1;RepeatCorrectionApplied=1	SAC:ACF:DF:PD:GT:SGT:SF:SV:SIG:MT:PAC	13,16,58,75:1:1:2:1/1:./.:.:0	4,5,14,19:1:1:2:1/1:0/1:0.125:0:0:.:.	4,5,22,37:1:1:2:1/1:./.:.:0:0:.:.	9,7,50,64:1:1:2:1/1:./.:.:0:0:.:.	4,12,31,31:1:1:2:1/1:0/1:0.125:0:0:.:.
chr7_ref_v2	274695	.	C	CTATATATA,CTATATATATA	.	PASS	IntersectsRepeat=1;RepeatCorrectionApplied=1	SAC:ACF:DF:PD:GT:SGT:SF:SV:SIG:MT:PAC	0,1,13,21,25,54:1:1:2:2/2:1/2:0.25:0	0,0,9,11,11,14:1:1:2:1/2:2/2:0.25:0:0:.:.	0,0,6,7,18,18:1:1:2:2/2:1/2:0.25:0:0:.:.	0,0,9,7,23,23:1:1:2:2/2:1/2:0.25:0:0:.:.	0,0,2,3,12,17:1:1:2:2/2:./.:.:0:0:.:.
chr7_ref_v2	278777	.	C	CT	.	PASS	IntersectsRepeat=1;RepeatCorrectionApplied=1	SAC:ACF:DF:PD:GT:SGT:SF:SV:SIG:MT:PAC	9,26,28,29:1:1:2:0/1:1/1:0.5:0	0,2,3,3:1:0:2:./.:./.:.:0:0:.:.	1,16,9,10:1:1:2:0/1:1/1:0.25:0:0:.:.	0,14,11,20:1:1:2:1/1:0/1:0.5:0:0:.:.	0,12,8,19:1:1:2:1/1:0/1:0.25:0:0:.:.
chr7_ref_v2	281600	.	AT	A,ATT	.	PASS	IntersectsRepeat=1;RepeatCorrectionApplied=1	SAC:ACF:DF:PD:GT:SGT:SF:SV:SIG:MT:PAC	85,66,18,11,8,8:1:1:2:0/0:./.:.:0	6,10,2,2,2,3:1:1:2:0/0:0/2:0.25:0:0:.:.	41,27,7,3,8,5:1:1:2:0/0:0/2:0.125:0:0:.:.	62,27,10,5,11,5:1:1:2:0/0:0/2:0.125:0:0:.:.	41,24,12,4,2,6:1:1:2:0/0:0/1:0.125:0:0:.:.
chr7_ref_v2	299289	.	T	G	.	PASS	IntersectsRepeat=0;RepeatCorrectionApplied=0	SAC:ACF:DF:PD:GT:SGT:SF:SV:SIG:MT:PAC	165,285,29,0:1:1:2:0/0:0/1:0.125:0	17,14,2,0:1:1:2:0/0:0/1:0.125:0:0:.:.	48,163,37,0:1:1:2:0/0:0/1:0.25:0:0:.:.	70,241,76,0:1:1:2:0/0:0/1:0.5:0:0:.:.	68,162,44,1:1:1:2:0/0:0/1:0.25:0:0:.:.
chr7_ref_v2	307198	.	TATATGTAC	T	.	PASS	IntersectsRepeat=1;RepeatCorrectionApplied=0	SAC:ACF:DF:PD:GT:SGT:SF:SV:SIG:MT:PAC	21,26,2,5:1:1:2:0/0:0/1:0.25:0	8,6,2,3:1:0:2:./.:./.:.:0:0:.:.	5,11,4,1:1:1:2:0/0:0/1:0.5:0:0:.:.	14,18,2,3:1:1:2:0/0:0/1:0.25:0:0:.:.	12,17,3,4:1:1:2:0/0:0/1:0.5:0:0:.:.
chr7_ref_v2	307200	.	TATGTAC	T	.	PASS	IntersectsRepeat=1;RepeatCorrectionApplied=0	SAC:ACF:DF:PD:GT:SGT:SF:SV:SIG:MT:PAC	8,9,11,16:1:1:2:0/1:1/1:0.25:0	3,7,3,1:1:0:2:./.:./.:.:0:0:.:.	5,3,1,5:1:1:2:./.:./.:.:0:0:.:.	5,4,3,11:1:1:2:0/1:1/1:0.25:0:0:.:.	6,5,3,12:1:1:2:0/1:1/1:0.125:0:0:.:.
chr7_ref_v2	321482	.	CAT	C	.	PASS	IntersectsRepeat=1;RepeatCorrectionApplied=1	SAC:ACF:DF:PD:GT:SGT:SF:SV:SIG:MT:PAC	107,135,15,12:1:1:2:0/0:./.:.:0	21,14,6,2:1:1:2:0/0:0/1:0.25:0:0:.:.	47,54,3,9:1:1:2:0/0:./.:.:0:0:.:.	79,102,4,12:1:1:2:0/0:./.:.:0:0:.:.	57,63,4,6:1:1:2:0/0:./.:.:0:0:.:.
chr7_ref_v2	323385	.	A	T	.	PASS	IntersectsRepeat=1;RepeatCorrectionApplied=0	SAC:ACF:DF:PD:GT:SGT:SF:SV:SIG:MT:PAC	54,95,58,0:1:1:2:0/0:0/1:0.5:0	11,12,4,0:1:1:2:0/0:0/1:0.25:0:0:.:.	29,55,23,0:1:1:2:0/0:0/1:0.5:0:0:.:.	42,68,35,0:1:1:2:0/0:0/1:0.5:0:0:.:.	23,50,20,0:1:1:2:0/0:0/1:0.5:0:0:.:.
chr7_ref_v2	326264	.	CA	C	.	PASS	IntersectsRepeat=1;RepeatCorrectionApplied=1	SAC:ACF:DF:PD:GT:SGT:SF:SV:SIG:MT:PAC	83,80,42,26:1:1:2:0/0:0/1:0.25:0	12,8,4,3:1:1:2:0/0:0/1:0.125:0:0:.:.	49,45,5,9:1:1:2:0/0:./.:.:0:0:.:.	68,77,21,20:1:1:2:0/0:0/1:0.125:0:0:.:.	43,54,12,8:1:1:2:0/0:./.:.:0:0:.:.
chr7_ref_v2	364141	.	AT	A	.	PASS	IntersectsRepeat=1;RepeatCorrectionApplied=1	SAC:ACF:DF:PD:GT:SGT:SF:SV:SIG:MT:PAC	151,170,10,23:1:1:2:0/0:./.:.:0	17,22,0,2:1:1:2:0/0:./.:.:0:0:.:.	66,90,5,14:1:1:2:0/0:./.:.:0:0:.:.	107,128,4,10:1:1:2:0/0:./.:.:0:0:.:.	82,84,9,14:1:1:2:0/0:0/1:0.125:0:0:.:.
chr7_ref_v2	366773	.	TA	T,TAA	.	PASS	IntersectsRepeat=1;RepeatCorrectionApplied=1	SAC:ACF:DF:PD:GT:SGT:SF:SV:SIG:MT:PAC	38,38,23,14,16,7:1:1:2:0/0:0/2:0.125:0	2,2,0,1,1,5:1:0:2:./.:./.:.:0:0:.:.	25,14,8,3,10,10:1:1:2:0/0:0/2:0.5:0:0:.:.	30,23,12,7,9,2:1:1:2:0/0:0/2:0.125:0:0:.:.	28,16,13,7,6,3:1:1:2:0/0:0/1:0.25:0:0:.:.
chr7_ref_v2	367118	.	A	C	.	PASS	IntersectsRepeat=1;RepeatCorrectionApplied=0	SAC:ACF:DF:PD:GT:SGT:SF:SV:SIG:MT:PAC	269,124,0,50:1:1:2:0/0:0/1:0.25:0	28,16,0,7:1:1:2:0/0:0/1:0.25:0:0:.:.	128,36,0,61:1:1:2:0/0:0/1:0.5:0:0:.:.	203,58,0,68:1:1:2:0/0:0/1:0.5:0:0:.:.	135,33,0,52:1:1:2:0/0:0/1:0.5:0:0:.:.
chr7_ref_v2	386204	.	T	G	.	PASS	IntersectsRepeat=0;RepeatCorrectionApplied=0	SAC:ACF:DF:PD:GT:SGT:SF:SV:SIG:MT:PAC	77,197,44,0:1:1:2:0/0:0/1:0.25:0	8,17,6,0:1:1:2:0/0:0/1:0.5:0:0:.:.	28,117,38,0:1:1:2:0/0:0/1:0.5:0:0:.:.	42,164,61,0:1:1:2:0/0:0/1:0.5:0:0:.:.	26,99,31,0:1:1:2:0/0:0/1:0.5:0:0:.:.
chr7_ref_v2	387404	.	T	G	.	PASS	IntersectsRepeat=0;RepeatCorrectionApplied=0	SAC:ACF:DF:PD:GT:SGT:SF:SV:SIG:MT:PAC	91,276,81,0:1:1:2:0/0:0/1:0.5:0	6,18,10,0:1:1:2:0/1:0/0:0.25:0:0:.:.	17,151,59,1:1:1:2:0/0:0/1:0.5:0:0:.:.	41,220,67,0:1:1:2:0/0:0/1:0.5:0:0:.:.	29,168,33,0:1:1:2:0/0:0/1:0.25:0:0:.:.
chr7_ref_v2	397829	.	GAA	G,GA	.	PASS	IntersectsRepeat=1;RepeatCorrectionApplied=1	SAC:ACF:DF:PD:GT:SGT:SF:SV:SIG:MT:PAC	21,19,11,42,14,19:1:1:2:0/1:1/2:0.25:0	1,2,1,8,1,5:1:0:2:./.:./.:.:0:0:.:.	12,11,10,23,10,16:1:1:2:0/1:1/2:0.5:0:0:.:.	11,12,7,26,10,11:1:1:2:0/1:1/2:0.5:0:0:.:.	9,10,5,17,5,13:1:1:2:0/1:0/2:0.25:0:0:.:.
chr7_ref_v2	400545	.	G	GT,GTTTTTTT	.	PASS	IntersectsRepeat=1;RepeatCorrectionApplied=1	SAC:ACF:DF:PD:GT:SGT:SF:SV:SIG:MT:PAC	8,18,3,26,14,37:1:1:2:1/2:0/2:0.25:0	0,3,0,0,2,6:1:0:2:./.:./.:.:0:0:.:.	3,6,1,9,8,25:1:1:2:1/2:0/2:0.25:0:0:.:.	0,7,3,4,16,25:1:1:2:0/2:1/2:0.25:0:0:.:.	1,5,2,10,6,19:1:1:2:1/2:0/2:0.125:0:0:.:.
chr7_ref_v2	401681	.	A	AACAACCT	.	ExcRegion	IntersectsRepeat=1;RepeatCorrectionApplied=0	SAC:ACF:DF:PD:GT:SGT:SF:SV:SIG:MT:PAC	0,0,5,200:1:1:2:./.:./.:.:0	0,0,7,23:1:1:2:./.:./.:.:0:0:.:.	0,0,0,111:0:1:2:./.:./.:.:0:0:.:.	0,0,1,189:1:1:2:./.:./.:.:0:0:.:.	0,0,3,116:1:1:2:./.:./.:.:0:0:.:.
chr7_ref_v2	401686	.	T	A	.	ExcRegion	IntersectsRepeat=1;RepeatCorrectionApplied=0	SAC:ACF:DF:PD:GT:SGT:SF:SV:SIG:MT:PAC	0,0,16,199:1:1:2:./.:./.:.:0	1,0,4,19:1:1:2:./.:./.:.:0:0:.:.	0,0,3,106:1:1:2:./.:./.:.:0:0:.:.	0,0,8,183:1:1:2:./.:./.:.:0:0:.:.	0,0,3,115:1:1:2:./.:./.:.:0:0:.:.
chr7_ref_v2	418713	.	G	C	.	PASS	IntersectsRepeat=0;RepeatCorrectionApplied=0	SAC:ACF:DF:PD:GT:SGT:SF:SV:SIG:MT:PAC	73,218,46,0:1:1:2:0/0:0/1:0.25:0	9,37,7,1:1:1:2:0/0:0/1:0.25:0:0:.:.	19,123,37,0:1:1:2:0/0:0/1:0.5:0:0:.:.	24,156,46,0:1:1:2:0/0:0/1:0.5:0:0:.:.	10,109,31,0:1:1:2:0/0:0/1:0.5:0:0:.:.
chr7_ref_v2	423353	.	A	G	.	PASS	IntersectsRepeat=0;RepeatCorrectionApplied=0	SAC:ACF:DF:PD:GT:SGT:SF:SV:SIG:MT:PAC	1,0,282,198:1:1:2:1/1:./.:.:0	0,0,33,24:1:1:2:1/1:./.:.:0:0:.:.	0,0,144,137:1:1:2:1/1:./.:.:0:0:.:.	0,0,210,189:1:1:2:1/1:./.:.:0:0:.:.	0,0,122,120:1:1:2:1/1:./.:.:0:0:.:.
chr7_ref_v2	440430	.	C	CA	.	PASS	IntersectsRepeat=1;RepeatCorrectionApplied=1	SAC:ACF:DF:PD:GT:SGT:SF:SV:SIG:MT:PAC	93,83,12,16:1:1:2:0/0:0/1:0.125:0	5,8,2,0:1:0:2:./.:./.:.:0:0:.:.	50,17,2,8:1:1:2:0/0:0/1:0.125:0:0:.:.	70,35,3,6:1:1:2:0/0:./.:.:0:0:.:.	42,23,4,14:1:1:2:0/0:0/1:0.25:0:0:.:.
chr7_ref_v2	463868	.	A	G	.	PASS	IntersectsRepeat=0;RepeatCorrectionApplied=0	SAC:ACF:DF:PD:GT:SGT:SF:SV:SIG:MT:PAC	220,267,0,0:1:1:2:0/0:./.:.:0	21,25,0,0:1:1:2:0/0:./.:.:0:0:.:.	127,146,0,0:1:1:2:0/0:./.:.:0:0:.:.	201,221,0,0:1:1:2:0/0:./.:.:0:0:.:.	55,66,40,51:1:1:2:0/1:0/0:0.125:0:1:g.463868A>G:0
chr7_ref_v2	483120	.	TA	T	.	PASS	IntersectsRepeat=1;RepeatCorrectionApplied=1	SAC:ACF:DF:PD:GT:SGT:SF:SV:SIG:MT:PAC	170,116,32,22:1:1:2:0/0:0/1:0.125:0	10,20,1,4:1:1:2:0/0:./.:.:0:0:.:.	91,51,19,4:1:1:2:0/0:0/1:0.125:0:0:.:.	119,85,17,4:1:1:2:0/0:./.:.:0:0:.:.	83,53,14,11:1:1:2:0/0:0/1:0.125:0:0:.:.
chr7_ref_v2	484084	.	CT	C	.	PASS	IntersectsRepeat=1;RepeatCorrectionApplied=1	SAC:ACF:DF:PD:GT:SGT:SF:SV:SIG:MT:PAC	126,132,18,23:1:1:2:0/0:0/1:0.125:0	16,15,1,1:1:1:2:0/0:./.:.:0:0:.:.	71,87,11,3:1:1:2:0/0:./.:.:0:0:.:.	101,113,8,11:1:1:2:0/0:./.:.:0:0:.:.	71,82,11,11:1:1:2:0/0:0/1:0.125:0:0:.:.
chr7_ref_v2	494904	.	G	A	.	PASS	IntersectsRepeat=0;RepeatCorrectionApplied=0	SAC:ACF:DF:PD:GT:SGT:SF:SV:SIG:MT:PAC	286,253,0,0:1:1:2:0/0:./.:.:0	25,33,0,0:1:1:2:0/0:./.:.:0:0:.:.	174,124,0,0:1:1:2:0/0:./.:.:0:0:.:.	215,183,0,0:1:1:2:0/0:./.:.:0:0:.:.	97,62,79,63:1:1:2:0/1:./.:.:0:1:g.494904G>A:0
chr7_ref_v2	496718	.	T	TA	.	PASS	IntersectsRepeat=1;RepeatCorrectionApplied=1	SAC:ACF:DF:PD:GT:SGT:SF:SV:SIG:MT:PAC	7,4,98,112:1:1:2:1/1:./.:.:0	0,3,14,13:1:1:2:1/1:./.:.:0:0:.:.	2,5,38,56:1:1:2:1/1:./.:.:0:0:.:.	4,5,65,74:1:1:2:1/1:./.:.:0:0:.:.	9,2,57,57:1:1:2:1/1:./.:.:0:0:.:.
chr7_ref_v2	528289	.	A	C	.	PASS	IntersectsRepeat=0;RepeatCorrectionApplied=0	SAC:ACF:DF:PD:GT:SGT:SF:SV:SIG:MT:PAC	290,74,0,35:1:1:2:0/0:0/1:0.25:0	22,2,0,2:1:1:2:0/0:0/1:0.25:0:0:.:.	145,19,0,28:1:1:2:0/0:0/1:0.25:0:0:.:.	242,43,0,44:1:1:2:0/0:0/1:0.25:0:0:.:.	148,33,0,31:1:1:2:0/0:0/1:0.25:0:0:.:.
chr7_ref_v2	530005	.	ATCATCC	A	.	PASS	IntersectsRepeat=1;RepeatCorrectionApplied=0	SAC:ACF:DF:PD:GT:SGT:SF:SV:SIG:MT:PAC	40,56,5,16:1:1:2:0/0:0/1:0.5:1	2,4,1,3:1:0:2:./.:./.:.:0:0:.:.	32,45,1,9:1:1:2:0/0:0/1:0.25:0:0:.:.	58,76,1,15:1:1:2:0/0:0/1:0.25:0:0:.:.	32,47,0,5:1:1:2:0/0:0/1:0.125:0:0:.:.
chr7_ref_v2	530023	.	C	A	.	PASS	IntersectsRepeat=1;RepeatCorrectionApplied=0	SAC:ACF:DF:PD:GT:SGT:SF:SV:SIG:MT:PAC	62,91,18,25:1:1:2:0/0:0/1:0.5:1	6,10,0,1:1:0:2:./.:./.:.:0:0:.:.	0,0,0,0:0:0:2:./.:./.:.:0:0:.:.	72,134,21,22:1:1:2:0/0:0/1:0.25:1:0:.:.	44,70,18,16:1:1:2:0/0:0/1:0.5:1:0:.:.
chr7_ref_v2	531833	.	CAT	C	.	PASS	IntersectsRepeat=1;RepeatCorrectionApplied=1	SAC:ACF:DF:PD:GT:SGT:SF:SV:SIG:MT:PAC	38,32,4,7:1:1:2:0/0:./.:.:0	14,20,2,7:1:1:2:0/0:./.:.:0:0:.:.	14,21,1,10:1:1:2:0/0:0/1:0.125:0:0:.:.	32,27,2,6:1:1:2:0/0:./.:.:0:0:.:.	21,21,4,5:1:1:2:0/0:./.:.:0:0:.:.
chr7_ref_v2	535437	.	T	C	.	ExcRegion	IntersectsRepeat=1;RepeatCorrectionApplied=0	SAC:ACF:DF:PD:GT:SGT:SF:SV:SIG:MT:PAC	340,8,19,1:1:1:2:./.:./.:.:0	32,4,1,0:1:1:2:./.:./.:.:0:0:.:.	159,3,16,0:1:1:2:./.:./.:.:0:0:.:.	282,8,13,0:1:1:2:./.:./.:.:0:0:.:.	163,2,7,0:1:1:2:./.:./.:.:0:0:.:.
chr7_ref_v2	535874	.	A	G	.	ExcRegion	IntersectsRepeat=0;RepeatCorrectionApplied=0	SAC:ACF:DF:PD:GT:SGT:SF:SV:SIG:MT:PAC	0,0,0,2:0:1:2:./.:./.:.:0	0,1,0,0:0:1:2:./.:./.:.:0:0:.:.	0,0,0,0:0:1:2:./.:./.:.:0:0:.:.	0,0,0,1:0:1:2:./.:./.:.:0:0:.:.	0,0,0,1:0:1:2:./.:./.:.:0:0:.:.
chr7_ref_v2	535875	.	C	T	.	ExcRegion	IntersectsRepeat=0;RepeatCorrectionApplied=0	SAC:ACF:DF:PD:GT:SGT:SF:SV:SIG:MT:PAC	0,0,0,2:0:1:2:./.:./.:.:0	0,1,0,0:0:1:2:./.:./.:.:0:0:.:.	0,0,0,0:0:1:2:./.:./.:.:0:0:.:.	0,0,0,1:0:1:2:./.:./.:.:0:0:.:.	0,0,0,1:0:1:2:./.:./.:.:0:0:.:.
chr7_ref_v2	535900	.	TC	T	.	ExcRegion	IntersectsRepeat=0;RepeatCorrectionApplied=0	SAC:ACF:DF:PD:GT:SGT:SF:SV:SIG:MT:PAC	0,0,0,2:0:1:2:./.:./.:.:0	0,0,0,0:0:1:2:./.:./.:.:0:0:.:.	0,0,0,0:0:1:2:./.:./.:.:0:0:.:.	0,0,0,1:0:1:2:./.:./.:.:0:0:.:.	0,0,0,1:0:1:2:./.:./.:.:0:0:.:.
chr7_ref_v2	535905	.	GAATAT	G	.	ExcRegion	IntersectsRepeat=0;RepeatCorrectionApplied=0	SAC:ACF:DF:PD:GT:SGT:SF:SV:SIG:MT:PAC	0,0,0,2:0:1:2:./.:./.:.:0	0,0,0,0:0:1:2:./.:./.:.:0:0:.:.	0,0,0,0:0:1:2:./.:./.:.:0:0:.:.	0,0,0,1:0:1:2:./.:./.:.:0:0:.:.	0,0,0,1:0:1:2:./.:./.:.:0:0:.:.
chr7_ref_v2	535915	.	A	G	.	ExcRegion	IntersectsRepeat=1;RepeatCorrectionApplied=0	SAC:ACF:DF:PD:GT:SGT:SF:SV:SIG:MT:PAC	0,1,0,2:1:1:2:./.:./.:.:0	0,0,0,0:0:1:2:./.:./.:.:0:0:.:.	0,2,0,0:0:1:2:./.:./.:.:0:0:.:.	0,1,0,1:1:1:2:./.:./.:.:0:0:.:.	0,0,0,1:0:1:2:./.:./.:.:0:0:.:.
chr7_ref_v2	535953	.	G	A	.	ExcRegion	IntersectsRepeat=0;RepeatCorrectionApplied=0	SAC:ACF:DF:PD:GT:SGT:SF:SV:SIG:MT:PAC	0,7,0,2:1:1:2:./.:./.:.:0	0,0,0,0:0:1:2:./.:./.:.:0:0:.:.	0,4,0,0:0:1:2:./.:./.:.:0:0:.:.	0,4,0,4:1:1:2:./.:./.:.:0:0:.:.	0,1,0,2:1:1:2:./.:./.:.:0:0:.:.
chr7_ref_v2	535958	.	A	G	.	ExcRegion	IntersectsRepeat=1;RepeatCorrectionApplied=0	SAC:ACF:DF:PD:GT:SGT:SF:SV:SIG:MT:PAC	0,7,0,1:1:1:2:./.:./.:.:0	0,0,0,0:0:1:2:./.:./.:.:0:0:.:.	0,4,0,0:0:1:2:./.:./.:.:0:0:.:.	0,4,0,3:1:1:2:./.:./.:.:0:0:.:.	0,1,0,2:1:1:2:./.:./.:.:0:0:.:.
chr7_ref_v2	535990	.	C	T	.	ExcRegion	IntersectsRepeat=0;RepeatCorrectionApplied=0	SAC:ACF:DF:PD:GT:SGT:SF:SV:SIG:MT:PAC	0,16,0,2:1:1:2:./.:./.:.:0	0,0,0,0:0:1:2:./.:./.:.:0:0:.:.	0,12,0,0:0:1:2:./.:./.:.:0:0:.:.	0,10,0,4:1:1:2:./.:./.:.:0:0:.:.	0,4,0,4:1:1:2:./.:./.:.:0:0:.:.
chr7_ref_v2	536022	.	C	A	.	ExcRegion	IntersectsRepeat=0;RepeatCorrectionApplied=0	SAC:ACF:DF:PD:GT:SGT:SF:SV:SIG:MT:PAC	0,3,0,1:1:1:2:./.:./.:.:0	0,0,0,0:0:1:2:./.:./.:.:0:0:.:.	0,3,0,1:1:1:2:./.:./.:.:0:0:.:.	0,3,0,2:1:1:2:./.:./.:.:0:0:.:.	0,2,0,0:0:1:2:./.:./.:.:0:0:.:.
chr7_ref_v2	536024	.	A	G	.	ExcRegion	IntersectsRepeat=1;RepeatCorrectionApplied=0	SAC:ACF:DF:PD:GT:SGT:SF:SV:SIG:MT:PAC	0,2,0,1:1:1:2:./.:./.:.:0	0,0,0,0:0:1:2:./.:./.:.:0:0:.:.	0,4,0,0:0:1:2:./.:./.:.:0:0:.:.	0,3,0,1:1:1:2:./.:./.:.:0:0:.:.	0,0,0,1:0:1:2:./.:./.:.:0:0:.:.
chr7_ref_v2	536040	.	T	C	.	ExcRegion	IntersectsRepeat=1;RepeatCorrectionApplied=0	SAC:ACF:DF:PD:GT:SGT:SF:SV:SIG:MT:PAC	0,1,0,1:1:1:2:./.:./.:.:0	0,0,0,0:0:1:2:./.:./.:.:0:0:.:.	0,2,0,0:0:1:2:./.:./.:.:0:0:.:.	0,2,0,1:1:1:2:./.:./.:.:0:0:.:.	0,0,0,1:0:1:2:./.:./.:.:0:0:.:.
chr7_ref_v2	536048	.	G	A	.	ExcRegion	IntersectsRepeat=0;RepeatCorrectionApplied=0	SAC:ACF:DF:PD:GT:SGT:SF:SV:SIG:MT:PAC	0,1,0,1:1:1:2:./.:./.:.:0	0,0,0,0:0:1:2:./.:./.:.:0:0:.:.	0,2,0,0:0:1:2:./.:./.:.:0:0:.:.	0,2,0,0:0:1:2:./.:./.:.:0:0:.:.	0,0,0,0:0:1:2:./.:./.:.:0:0:.:.
chr7_ref_v2	541580	.	C	T	.	ExcRegion	IntersectsRepeat=1;RepeatCorrectionApplied=0	SAC:ACF:DF:PD:GT:SGT:SF:SV:SIG:MT:PAC	0,0,1,0:0:1:2:./.:./.:.:0	0,0,0,0:0:1:2:./.:./.:.:0:0:.:.	0,0,0,0:0:1:2:./.:./.:.:0:0:.:.	0,0,0,0:0:1:2:./.:./.:.:0:0:.:.	0,0,0,0:0:1:2:./.:./.:.:0:0:.:.
chr7_ref_v2	551822	.	T	G	.	PASS	IntersectsRepeat=0;RepeatCorrectionApplied=0	SAC:ACF:DF:PD:GT:SGT:SF:SV:SIG:MT:PAC	112,254,48,0:1:1:2:0/0:0/1:0.25:0	6,23,2,0:1:1:2:0/0:0/1:0.25:0:0:.:.	32,124,55,0:1:1:2:0/0:0/1:0.5:0:0:.:.	36,190,74,0:1:1:2:0/0:0/1:0.5:0:0:.:.	25,120,53,0:1:1:2:0/0:0/1:0.5:0:0:.:.
chr7_ref_v2	570835	.	TC	T	.	ExcRegion	IntersectsRepeat=1;RepeatCorrectionApplied=0	SAC:ACF:DF:PD:GT:SGT:SF:SV:SIG:MT:PAC	0,0,0,0:0:1:2:./.:./.:.:0	0,0,0,0:0:1:2:./.:./.:.:0:0:.:.	0,0,0,0:0:1:2:./.:./.:.:0:0:.:.	0,0,1,0:0:1:2:./.:./.:.:0:0:.:.	0,0,0,0:0:1:2:./.:./.:.:0:0:.:.
chr7_ref_v2	570839	.	A	AG	.	ExcRegion	IntersectsRepeat=0;RepeatCorrectionApplied=0	SAC:ACF:DF:PD:GT:SGT:SF:SV:SIG:MT:PAC	0,0,0,0:0:1:2:./.:./.:.:0	0,0,0,0:0:1:2:./.:./.:.:0:0:.:.	0,0,0,0:0:1:2:./.:./.:.:0:0:.:.	0,0,1,0:0:1:2:./.:./.:.:0:0:.:.	0,0,0,0:0:1:2:./.:./.:.:0:0:.:.
chr7_ref_v2	570840	.	A	G	.	ExcRegion	IntersectsRepeat=0;RepeatCorrectionApplied=0	SAC:ACF:DF:PD:GT:SGT:SF:SV:SIG:MT:PAC	0,0,0,0:0:1:2:./.:./.:.:0	0,0,0,0:0:1:2:./.:./.:.:0:0:.:.	0,0,0,0:0:1:2:./.:./.:.:0:0:.:.	0,0,1,0:0:1:2:./.:./.:.:0:0:.:.	0,0,0,0:0:1:2:./.:./.:.:0:0:.:.
chr7_ref_v2	570848	.	A	G	.	ExcRegion	IntersectsRepeat=1;RepeatCorrectionApplied=0	SAC:ACF:DF:PD:GT:SGT:SF:SV:SIG:MT:PAC	0,0,0,0:0:1:2:./.:./.:.:0	0,0,0,0:0:1:2:./.:./.:.:0:0:.:.	0,0,0,0:0:1:2:./.:./.:.:0:0:.:.	0,0,1,0:0:1:2:./.:./.:.:0:0:.:.	0,0,0,0:0:1:2:./.:./.:.:0:0:.:.
chr7_ref_v2	570852	.	T	C	.	ExcRegion	IntersectsRepeat=1;RepeatCorrectionApplied=0	SAC:ACF:DF:PD:GT:SGT:SF:SV:SIG:MT:PAC	0,0,0,0:0:1:2:./.:./.:.:0	0,0,0,0:0:1:2:./.:./.:.:0:0:.:.	0,0,0,0:0:1:2:./.:./.:.:0:0:.:.	0,0,1,0:0:1:2:./.:./.:.:0:0:.:.	0,0,0,0:0:1:2:./.:./.:.:0:0:.:.
chr7_ref_v2	570854	.	C	A	.	ExcRegion	IntersectsRepeat=0;RepeatCorrectionApplied=0	SAC:ACF:DF:PD:GT:SGT:SF:SV:SIG:MT:PAC	0,0,0,0:0:1:2:./.:./.:.:0	0,0,0,0:0:1:2:./.:./.:.:0:0:.:.	0,0,0,0:0:1:2:./.:./.:.:0:0:.:.	0,0,1,0:0:1:2:./.:./.:.:0:0:.:.	0,0,0,0:0:1:2:./.:./.:.:0:0:.:.
chr7_ref_v2	570887	.	G	A	.	ExcRegion	IntersectsRepeat=1;RepeatCorrectionApplied=0	SAC:ACF:DF:PD:GT:SGT:SF:SV:SIG:MT:PAC	0,0,0,0:0:1:2:./.:./.:.:0	0,0,0,0:0:1:2:./.:./.:.:0:0:.:.	0,0,0,0:0:1:2:./.:./.:.:0:0:.:.	0,0,1,0:0:1:2:./.:./.:.:0:0:.:.	0,0,0,0:0:1:2:./.:./.:.:0:0:.:.
chr7_ref_v2	570892	.	T	C	.	ExcRegion	IntersectsRepeat=1;RepeatCorrectionApplied=0	SAC:ACF:DF:PD:GT:SGT:SF:SV:SIG:MT:PAC	0,0,0,0:0:1:2:./.:./.:.:0	0,0,0,0:0:1:2:./.:./.:.:0:0:.:.	0,0,0,0:0:1:2:./.:./.:.:0:0:.:.	0,0,1,0:0:1:2:./.:./.:.:0:0:.:.	0,0,0,0:0:1:2:./.:./.:.:0:0:.:.
chr7_ref_v2	570893	.	G	A	.	ExcRegion	IntersectsRepeat=1;RepeatCorrectionApplied=0	SAC:ACF:DF:PD:GT:SGT:SF:SV:SIG:MT:PAC	0,0,0,0:0:1:2:./.:./.:.:0	0,0,0,0:0:1:2:./.:./.:.:0:0:.:.	0,0,0,0:0:1:2:./.:./.:.:0:0:.:.	0,0,1,0:0:1:2:./.:./.:.:0:0:.:.	0,0,0,0:0:1:2:./.:./.:.:0:0:.:.
chr7_ref_v2	573136	.	T	A	.	ExcRegion	IntersectsRepeat=1;RepeatCorrectionApplied=0	SAC:ACF:DF:PD:GT:SGT:SF:SV:SIG:MT:PAC	0,0,0,1:0:1:2:./.:./.:.:0	0,0,0,0:0:1:2:./.:./.:.:0:0:.:.	0,0,0,0:0:1:2:./.:./.:.:0:0:.:.	0,0,0,0:0:1:2:./.:./.:.:0:0:.:.	0,0,0,0:0:1:2:./.:./.:.:0:0:.:.
chr7_ref_v2	573143	.	G	T	.	ExcRegion	IntersectsRepeat=1;RepeatCorrectionApplied=0	SAC:ACF:DF:PD:GT:SGT:SF:SV:SIG:MT:PAC	0,0,0,1:0:1:2:./.:./.:.:0	0,0,0,0:0:1:2:./.:./.:.:0:0:.:.	0,0,0,0:0:1:2:./.:./.:.:0:0:.:.	0,0,0,0:0:1:2:./.:./.:.:0:0:.:.	0,0,0,0:0:1:2:./.:./.:.:0:0:.:.
chr7_ref_v2	582519	.	TA	T,TAA	.	PASS	IntersectsRepeat=1;RepeatCorrectionApplied=1	SAC:ACF:DF:PD:GT:SGT:SF:SV:SIG:MT:PAC	46,32,22,15,16,7:1:1:2:0/0:0/2:0.125:0	8,6,3,0,2,2:1:1:2:0/0:0/2:0.25:0:0:.:.	23,11,4,3,3,3:1:1:2:0/0:0/2:0.125:0:0:.:.	34,21,16,14,4,4:1:1:2:0/0:0/1:0.5:0:0:.:.	25,18,10,5,3,9:1:1:2:0/0:0/2:0.25:0:0:.:.
chr7_ref_v2	607856	.	T	C	.	PASS	IntersectsRepeat=1;RepeatCorrectionApplied=0	SAC:ACF:DF:PD:GT:SGT:SF:SV:SIG:MT:PAC	286,246,0,0:1:1:2:0/0:./.:.:0	34,29,0,0:1:1:2:0/0:./.:.:0:0:.:.	145,189,0,0:1:1:2:0/0:./.:.:0:0:.:.	102,135,106,134:1:1:2:0/1:./.:.:0:1:g.607856T>C:0	147,214,0,0:1:1:2:0/0:./.:.:0:0:.:.
chr7_ref_v2	610583	.	T	C	.	PASS	IntersectsRepeat=0;RepeatCorrectionApplied=0	SAC:ACF:DF:PD:GT:SGT:SF:SV:SIG:MT:PAC	286,215,0,0:1:1:2:0/0:./.:.:0	33,27,0,0:1:1:2:0/0:./.:.:0:0:.:.	65,62,66,57:1:1:2:0/1:./.:.:0:1:g.610583T>C:0	244,162,1,0:1:1:2:0/0:./.:.:0:0:.:.	177,129,0,0:1:1:2:0/0:./.:.:0:0:.:.
chr7_ref_v2	611733	.	CAT	C	.	PASS	IntersectsRepeat=1;RepeatCorrectionApplied=1	SAC:ACF:DF:PD:GT:SGT:SF:SV:SIG:MT:PAC	93,112,13,15:1:1:2:0/0:./.:.:0	25,28,4,7:1:1:2:0/0:0/1:0.25:0:0:.:.	31,45,7,3:1:1:2:0/0:./.:.:0:0:.:.	57,70,10,10:1:1:2:0/0:0/1:0.125:0:0:.:.	44,54,5,8:1:1:2:0/0:./.:.:0:0:.:.
chr7_ref_v2	616160	.	AT	A	.	PASS	IntersectsRepeat=1;RepeatCorrectionApplied=1	SAC:ACF:DF:PD:GT:SGT:SF:SV:SIG:MT:PAC	147,110,48,26:1:1:2:0/0:0/1:0.125:0	12,13,5,2:1:1:2:0/0:./.:.:0:0:.:.	78,50,10,13:1:1:2:0/0:./.:.:0:0:.:.	109,73,27,18:1:1:2:0/0:0/1:0.125:0:0:.:.	72,41,18,15:1:1:2:0/0:0/1:0.125:0:0:.:.
chr7_ref_v2	639662	.	G	GAAAAAAAAAAAAAAA	.	PASS	IntersectsRepeat=1;RepeatCorrectionApplied=1	SAC:ACF:DF:PD:GT:SGT:SF:SV:SIG:MT:PAC	1,3,13,40:1:1:2:1/1:0/1:0.125:0	0,1,3,4:1:0:2:./.:./.:.:0:0:.:.	0,1,8,15:1:1:2:1/1:0/1:0.125:0:0:.:.	0,1,11,26:1:1:2:1/1:./.:.:0:0:.:.	0,2,10,15:1:1:2:1/1:0/1:0.25:0:0:.:.
chr7_ref_v2	640606	.	C	T	.	PASS	IntersectsRepeat=1;RepeatCorrectionApplied=0	SAC:ACF:DF:PD:GT:SGT:SF:SV:SIG:MT:PAC	113,52,0,69:1:1:2:0/0:0/1:0.5:0	3,3,0,1:1:0:2:./.:./.:.:0:0:.:.	77,30,0,40:1:1:2:0/0:0/1:0.5:0:0:.:.	111,55,0,61:1:1:2:0/0:0/1:0.5:0:0:.:.	80,38,1,40:1:1:2:0/0:0/1:0.5:0:0:.:.
chr7_ref_v2	644776	.	GTA	G	.	PASS	IntersectsRepeat=1;RepeatCorrectionApplied=1	SAC:ACF:DF:PD:GT:SGT:SF:SV:SIG:MT:PAC	103,68,11,6:1:1:2:0/0:./.:.:0	23,24,3,3:1:1:2:0/0:0/1:0.125:0:0:.:.	39,36,3,4:1:1:2:0/0:./.:.:0:0:.:.	76,77,6,2:1:1:2:0/0:./.:.:0:0:.:.	57,47,4,6:1:1:2:0/0:./.:.:0:0:.:.
chr7_ref_v2	649544	.	GT	G	.	PASS	IntersectsRepeat=1;RepeatCorrectionApplied=1	SAC:ACF:DF:PD:GT:SGT:SF:SV:SIG:MT:PAC	187,142,14,11:1:1:2:0/0:./.:.:0	11,13,3,2:1:1:2:0/0:0/1:0.25:0:0:.:.	94,72,4,6:1:1:2:0/0:./.:.:0:0:.:.	128,108,7,11:1:1:2:0/0:./.:.:0:0:.:.	120,68,8,10:1:1:2:0/0:./.:.:0:0:.:.
chr7_ref_v2	653217	.	C	CT	.	PASS	IntersectsRepeat=1;RepeatCorrectionApplied=1	SAC:ACF:DF:PD:GT:SGT:SF:SV:SIG:MT:PAC	1,86,62,37:1:1:2:0/1:1/1:0.25:0	0,8,8,3:1:0:2:./.:./.:.:0:0:.:.	0,39,37,10:1:1:2:0/1:1/1:0.25:0:0:.:.	0,54,55,20:1:1:2:0/1:1/1:0.25:0:0:.:.	0,39,38,16:1:1:2:0/1:1/1:0.25:0:0:.:.
chr7_ref_v2	663324	.	A	C	.	PASS	IntersectsRepeat=0;RepeatCorrectionApplied=0	SAC:ACF:DF:PD:GT:SGT:SF:SV:SIG:MT:PAC	271,112,0,53:1:1:2:0/0:0/1:0.25:0	24,13,0,10:1:1:2:0/0:0/1:0.5:0:0:.:.	139,25,0,32:1:1:2:0/0:0/1:0.25:0:0:.:.	206,54,0,72:1:1:2:0/0:0/1:0.5:0:0:.:.	150,31,0,35:1:1:2:0/0:0/1:0.25:0:0:.:.
chr7_ref_v2	675515	.	AAT	A	.	PASS	IntersectsRepeat=1;RepeatCorrectionApplied=1	SAC:ACF:DF:PD:GT:SGT:SF:SV:SIG:MT:PAC	74,143,7,14:1:1:2:0/0:./.:.:0	15,24,1,4:1:1:2:0/0:0/1:0.125:0:0:.:.	39,69,2,4:1:1:2:0/0:./.:.:0:0:.:.	71,103,5,7:1:1:2:0/0:./.:.:0:0:.:.	40,71,3,3:1:1:2:0/0:./.:.:0:0:.:.
chr7_ref_v2	676330	.	A	AT	.	PASS	IntersectsRepeat=1;RepeatCorrectionApplied=1	SAC:ACF:DF:PD:GT:SGT:SF:SV:SIG:MT:PAC	69,104,6,8:1:1:2:0/0:./.:.:0	11,7,0,0:1:0:2:./.:./.:.:0:0:.:.	20,32,3,4:1:1:2:0/0:0/1:0.125:0:0:.:.	44,69,2,13:1:1:2:0/0:0/1:0.125:0:0:.:.	28,42,0,3:1:1:2:0/0:./.:.:0:0:.:.
chr7_ref_v2	677301	.	T	C	.	PASS	IntersectsRepeat=1;RepeatCorrectionApplied=0	SAC:ACF:DF:PD:GT:SGT:SF:SV:SIG:MT:PAC	256,213,0,5:1:1:2:0/0:./.:.:0	34,15,0,0:1:1:2:0/0:./.:.:0:0:.:.	122,98,0,1:1:1:2:0/0:./.:.:0:0:.:.	213,165,0,9:1:1:2:0/0:0/1:0.125:0:0:.:.	73,61,73,66:1:1:2:0/1:./.:.:0:1:g.677301T>C:0
chr7_ref_v2	678059	.	C	T	.	PASS	IntersectsRepeat=1;RepeatCorrectionApplied=0	SAC:ACF:DF:PD:GT:SGT:SF:SV:SIG:MT:PAC	181,95,4,150:1:1:2:0/1:0/0:0.25:0	29,5,1,9:1:1:2:0/1:0/0:0.5:0:0:.:.	84,41,3,72:1:1:2:0/1:0/0:0.25:0:0:.:.	135,55,6,116:1:1:2:0/1:0/0:0.25:0:0:.:.	79,42,1,87:1:1:2:0/1:0/0:0.125:0:0:.:.
chr7_ref_v2	699989	.	A	AT,ATTT	.	PASS	IntersectsRepeat=1;RepeatCorrectionApplied=1	SAC:ACF:DF:PD:GT:SGT:SF:SV:SIG:MT:PAC	3,34,1,18,26,12:1:1:2:0/2:0/1:0.25:0	1,4,0,1,0,2:1:0:2:./.:./.:.:0:0:.:.	1,4,1,6,11,5:1:1:2:1/2:0/2:0.25:0:0:.:.	1,14,0,13,10,8:1:1:2:0/2:1/2:0.5:0:0:.:.	0,5,0,11,16,6:1:1:2:1/2:0/2:0.25:0:0:.:.
chr7_ref_v2	711217	.	A	C	.	ExcRegion	IntersectsRepeat=0;RepeatCorrectionApplied=0	SAC:ACF:DF:PD:GT:SGT:SF:SV:SIG:MT:PAC	0,0,1,0:0:1:2:./.:./.:.:0	0,0,0,0:0:1:2:./.:./.:.:0:0:.:.	0,0,0,0:0:1:2:./.:./.:.:0:0:.:.	0,0,0,0:0:1:2:./.:./.:.:0:0:.:.	0,0,0,0:0:1:2:./.:./.:.:0:0:.:.
chr7_ref_v2	711405	.	C	A	.	ExcRegion	IntersectsRepeat=0;RepeatCorrectionApplied=0	SAC:ACF:DF:PD:GT:SGT:SF:SV:SIG:MT:PAC	0,0,0,1:0:1:2:./.:./.:.:0	0,0,0,0:0:1:2:./.:./.:.:0:0:.:.	0,0,0,0:0:1:2:./.:./.:.:0:0:.:.	0,0,0,0:0:1:2:./.:./.:.:0:0:.:.	0,0,0,0:0:1:2:./.:./.:.:0:0:.:.
chr7_ref_v2	711416	.	A	G	.	ExcRegion	IntersectsRepeat=0;RepeatCorrectionApplied=0	SAC:ACF:DF:PD:GT:SGT:SF:SV:SIG:MT:PAC	0,0,0,1:0:1:2:./.:./.:.:0	0,0,0,0:0:1:2:./.:./.:.:0:0:.:.	0,0,0,0:0:1:2:./.:./.:.:0:0:.:.	0,0,0,0:0:1:2:./.:./.:.:0:0:.:.	0,0,0,0:0:1:2:./.:./.:.:0:0:.:.
chr7_ref_v2	711429	.	T	C	.	ExcRegion	IntersectsRepeat=0;RepeatCorrectionApplied=0	SAC:ACF:DF:PD:GT:SGT:SF:SV:SIG:MT:PAC	0,0,0,1:0:1:2:./.:./.:.:0	0,0,0,0:0:1:2:./.:./.:.:0:0:.:.	0,0,0,0:0:1:2:./.:./.:.:0:0:.:.	0,0,0,0:0:1:2:./.:./.:.:0:0:.:.	0,0,0,0:0:1:2:./.:./.:.:0:0:.:.
chr7_ref_v2	711440	.	T	C	.	ExcRegion	IntersectsRepeat=0;RepeatCorrectionApplied=0	SAC:ACF:DF:PD:GT:SGT:SF:SV:SIG:MT:PAC	0,0,0,1:0:1:2:./.:./.:.:0	0,0,0,0:0:1:2:./.:./.:.:0:0:.:.	0,0,0,0:0:1:2:./.:./.:.:0:0:.:.	0,0,0,0:0:1:2:./.:./.:.:0:0:.:.	0,0,0,0:0:1:2:./.:./.:.:0:0:.:.
chr7_ref_v2	711446	.	A	G	.	ExcRegion	IntersectsRepeat=1;RepeatCorrectionApplied=0	SAC:ACF:DF:PD:GT:SGT:SF:SV:SIG:MT:PAC	0,0,0,1:0:1:2:./.:./.:.:0	0,0,0,0:0:1:2:./.:./.:.:0:0:.:.	0,0,0,0:0:1:2:./.:./.:.:0:0:.:.	0,0,0,0:0:1:2:./.:./.:.:0:0:.:.	0,0,0,0:0:1:2:./.:./.:.:0:0:.:.
chr7_ref_v2	715630	.	GA	G	.	PASS	IntersectsRepeat=1;RepeatCorrectionApplied=1	SAC:ACF:DF:PD:GT:SGT:SF:SV:SIG:MT:PAC	203,178,17,28:1:1:2:0/0:./.:.:0	11,20,3,3:1:1:2:0/0:0/1:0.125:0:0:.:.	129,102,11,6:1:1:2:0/0:./.:.:0:0:.:.	137,145,13,10:1:1:2:0/0:./.:.:0:0:.:.	105,92,11,9:1:1:2:0/0:./.:.:0:0:.:.
chr7_ref_v2	717966	.	T	G	.	PASS	IntersectsRepeat=0;RepeatCorrectionApplied=0	SAC:ACF:DF:PD:GT:SGT:SF:SV:SIG:MT:PAC	72,306,53,1:1:1:2:0/0:0/1:0.25:0	14,26,2,0:1:1:2:0/0:0/1:0.125:0:0:.:.	20,199,49,0:1:1:2:0/0:0/1:0.5:0:0:.:.	35,265,78,0:1:1:2:0/0:0/1:0.5:0:0:.:.	26,172,66,0:1:1:2:0/0:0/1:0.5:0:0:.:.
chr7_ref_v2	726654	.	T	G	.	PASS	IntersectsRepeat=0;RepeatCorrectionApplied=0	SAC:ACF:DF:PD:GT:SGT:SF:SV:SIG:MT:PAC	107,146,33,0:1:1:2:0/0:0/1:0.25:0	7,21,7,0:1:1:2:0/0:0/1:0.5:0:0:.:.	29,82,14,0:1:1:2:0/0:0/1:0.25:0:0:.:.	38,139,41,0:1:1:2:0/0:0/1:0.5:0:0:.:.	27,94,33,0:1:1:2:0/0:0/1:0.5:0:0:.:.
chr7_ref_v2	733023	.	AT	A,ATT	.	PASS	IntersectsRepeat=1;RepeatCorrectionApplied=1	SAC:ACF:DF:PD:GT:SGT:SF:SV:SIG:MT:PAC	34,14,39,29,19,9:1:1:2:0/1:1/2:0.5:0	1,2,3,6,4,1:1:0:2:./.:./.:.:0:0:.:.	18,16,15,12,15,8:1:1:2:0/1:0/2:0.5:1:0:.:.	18,22,24,22,16,10:1:1:2:0/1:1/2:0.5:1:0:.:.	19,13,15,14,15,8:1:1:2:0/1:0/2:0.5:1:0:.:.
chr7_ref_v2	736467	.	T	TA	.	PASS	IntersectsRepeat=1;RepeatCorrectionApplied=1	SAC:ACF:DF:PD:GT:SGT:SF:SV:SIG:MT:PAC	96,92,7,17:1:1:2:0/0:./.:.:0	10,10,2,4:1:1:2:0/0:0/1:0.5:0:0:.:.	34,44,2,10:1:1:2:0/0:0/1:0.125:0:0:.:.	53,52,9,4:1:1:2:0/0:0/1:0.125:0:0:.:.	31,46,3,6:1:1:2:0/0:./.:.:0:0:.:.
chr7_ref_v2	742071	.	CT	C,CTTTTTTT	.	PASS	IntersectsRepeat=1;RepeatCorrectionApplied=1	SAC:ACF:DF:PD:GT:SGT:SF:SV:SIG:MT:PAC	20,26,20,30,1,50:1:1:2:0/2:0/1:0.5:1	5,1,5,7,0,6:1:1:2:1/2:0/1:0.5:0:0:.:.	8,15,9,12,1,42:1:1:2:0/2:1/2:0.5:0:0:.:.	16,10,7,15,5,60:1:1:2:0/2:1/2:0.5:0:0:.:.	9,11,9,10,1,40:1:1:2:0/2:1/2:0.5:0:0:.:.
chr7_ref_v2	765688	.	GA	G	.	PASS	IntersectsRepeat=1;RepeatCorrectionApplied=1	SAC:ACF:DF:PD:GT:SGT:SF:SV:SIG:MT:PAC	139,142,25,22:1:1:2:0/0:./.:.:0	22,25,5,6:1:1:2:0/0:0/1:0.125:0:0:.:.	89,84,9,7:1:1:2:0/0:./.:.:0:0:.:.	116,125,8,10:1:1:2:0/0:./.:.:0:0:.:.	63,92,15,14:1:1:2:0/0:0/1:0.125:0:0:.:.
chr7_ref_v2	767572	.	A	C	.	PASS	IntersectsRepeat=0;RepeatCorrectionApplied=0	SAC:ACF:DF:PD:GT:SGT:SF:SV:SIG:MT:PAC	264,127,0,61:1:1:2:0/0:0/1:0.25:0	33,10,0,9:1:1:2:0/0:0/1:0.5:0:0:.:.	145,45,0,55:1:1:2:0/0:0/1:0.5:0:0:.:.	196,67,0,82:1:1:2:0/0:0/1:0.5:0:0:.:.	169,48,0,64:1:1:2:0/0:0/1:0.5:0:0:.:.
chr7_ref_v2	776015	.	T	G	.	PASS	IntersectsRepeat=1;RepeatCorrectionApplied=0	SAC:ACF:DF:PD:GT:SGT:SF:SV:SIG:MT:PAC	101,248,73,0:1:1:2:0/0:0/1:0.25:0	8,36,7,0:1:1:2:0/0:0/1:0.25:0:0:.:.	35,128,40,0:1:1:2:0/0:0/1:0.5:0:0:.:.	62,194,90,0:1:1:2:0/0:0/1:0.5:0:0:.:.	27,124,58,0:1:1:2:0/0:0/1:0.5:0:0:.:.
chr7_ref_v2	807779	.	CA	C	.	PASS	IntersectsRepeat=1;RepeatCorrectionApplied=1	SAC:ACF:DF:PD:GT:SGT:SF:SV:SIG:MT:PAC	47,54,22,11:1:1:2:0/0:0/1:0.125:0	7,9,3,3:1:1:2:0/0:0/1:0.125:0:0:.:.	17,25,7,5:1:1:2:0/0:0/1:0.125:0:0:.:.	37,51,11,3:1:1:2:0/0:./.:.:0:0:.:.	27,36,16,4:1:1:2:0/0:0/1:0.125:0:0:.:.
chr7_ref_v2	808300	.	CTA	C	.	PASS	IntersectsRepeat=1;RepeatCorrectionApplied=1	SAC:ACF:DF:PD:GT:SGT:SF:SV:SIG:MT:PAC	80,68,7,12:1:1:2:0/0:./.:.:0	15,25,5,4:1:1:2:0/0:./.:.:0:0:.:.	26,33,1,6:1:1:2:0/0:./.:.:0:0:.:.	60,66,5,9:1:1:2:0/0:./.:.:0:0:.:.	34,42,7,4:1:1:2:0/0:./.:.:0:0:.:.
chr7_ref_v2	811764	.	C	G	.	ExcRegion	IntersectsRepeat=0;RepeatCorrectionApplied=0	SAC:ACF:DF:PD:GT:SGT:SF:SV:SIG:MT:PAC	0,0,0,1:0:1:2:./.:./.:.:0	0,0,0,0:0:1:2:./.:./.:.:0:0:.:.	0,0,0,0:0:1:2:./.:./.:.:0:0:.:.	0,0,0,0:0:1:2:./.:./.:.:0:0:.:.	0,0,0,0:0:1:2:./.:./.:.:0:0:.:.
chr7_ref_v2	811771	.	A	G	.	ExcRegion	IntersectsRepeat=0;RepeatCorrectionApplied=0	SAC:ACF:DF:PD:GT:SGT:SF:SV:SIG:MT:PAC	0,0,0,1:0:1:2:./.:./.:.:0	0,0,0,0:0:1:2:./.:./.:.:0:0:.:.	0,0,0,0:0:1:2:./.:./.:.:0:0:.:.	0,0,0,0:0:1:2:./.:./.:.:0:0:.:.	0,0,0,0:0:1:2:./.:./.:.:0:0:.:.
chr7_ref_v2	815804	.	T	A	.	ExcRegion	IntersectsRepeat=0;RepeatCorrectionApplied=0	SAC:ACF:DF:PD:GT:SGT:SF:SV:SIG:MT:PAC	0,0,1,1:1:1:2:./.:./.:.:0	0,0,0,0:0:1:2:./.:./.:.:0:0:.:.	0,0,0,0:0:1:2:./.:./.:.:0:0:.:.	0,0,0,0:0:1:2:./.:./.:.:0:0:.:.	0,0,0,0:0:1:2:./.:./.:.:0:0:.:.
chr7_ref_v2	815805	.	T	A	.	ExcRegion	IntersectsRepeat=0;RepeatCorrectionApplied=0	SAC:ACF:DF:PD:GT:SGT:SF:SV:SIG:MT:PAC	0,0,1,1:1:1:2:./.:./.:.:0	0,0,0,0:0:1:2:./.:./.:.:0:0:.:.	0,0,0,0:0:1:2:./.:./.:.:0:0:.:.	0,0,0,0:0:1:2:./.:./.:.:0:0:.:.	0,0,0,0:0:1:2:./.:./.:.:0:0:.:.
chr7_ref_v2	815816	.	A	G	.	ExcRegion	IntersectsRepeat=0;RepeatCorrectionApplied=0	SAC:ACF:DF:PD:GT:SGT:SF:SV:SIG:MT:PAC	0,0,1,1:1:1:2:./.:./.:.:0	0,0,0,0:0:1:2:./.:./.:.:0:0:.:.	0,0,0,0:0:1:2:./.:./.:.:0:0:.:.	0,0,0,0:0:1:2:./.:./.:.:0:0:.:.	0,0,0,0:0:1:2:./.:./.:.:0:0:.:.
chr7_ref_v2	815819	.	A	G	.	ExcRegion	IntersectsRepeat=1;RepeatCorrectionApplied=0	SAC:ACF:DF:PD:GT:SGT:SF:SV:SIG:MT:PAC	0,0,1,1:1:1:2:./.:./.:.:0	0,0,0,0:0:1:2:./.:./.:.:0:0:.:.	0,0,0,0:0:1:2:./.:./.:.:0:0:.:.	0,0,0,0:0:1:2:./.:./.:.:0:0:.:.	0,0,0,0:0:1:2:./.:./.:.:0:0:.:.
chr7_ref_v2	815820	.	C	A	.	ExcRegion	IntersectsRepeat=1;RepeatCorrectionApplied=0	SAC:ACF:DF:PD:GT:SGT:SF:SV:SIG:MT:PAC	0,0,1,1:1:1:2:./.:./.:.:0	0,0,0,0:0:1:2:./.:./.:.:0:0:.:.	0,0,0,0:0:1:2:./.:./.:.:0:0:.:.	0,0,0,0:0:1:2:./.:./.:.:0:0:.:.	0,0,0,0:0:1:2:./.:./.:.:0:0:.:.
chr7_ref_v2	815830	.	G	A	.	ExcRegion	IntersectsRepeat=1;RepeatCorrectionApplied=0	SAC:ACF:DF:PD:GT:SGT:SF:SV:SIG:MT:PAC	0,0,0,1:0:1:2:./.:./.:.:0	0,0,0,0:0:1:2:./.:./.:.:0:0:.:.	0,0,0,0:0:1:2:./.:./.:.:0:0:.:.	0,0,0,0:0:1:2:./.:./.:.:0:0:.:.	0,0,0,0:0:1:2:./.:./.:.:0:0:.:.
chr7_ref_v2	815831	.	A	G	.	ExcRegion	IntersectsRepeat=1;RepeatCorrectionApplied=0	SAC:ACF:DF:PD:GT:SGT:SF:SV:SIG:MT:PAC	0,0,0,1:0:1:2:./.:./.:.:0	0,0,0,0:0:1:2:./.:./.:.:0:0:.:.	0,0,0,0:0:1:2:./.:./.:.:0:0:.:.	0,0,0,0:0:1:2:./.:./.:.:0:0:.:.	0,0,0,0:0:1:2:./.:./.:.:0:0:.:.
chr7_ref_v2	816818	.	C	T	.	ExcRegion	IntersectsRepeat=1;RepeatCorrectionApplied=0	SAC:ACF:DF:PD:GT:SGT:SF:SV:SIG:MT:PAC	0,0,0,0:0:1:2:./.:./.:.:0	0,0,1,0:0:1:2:./.:./.:.:0:0:.:.	0,0,0,0:0:1:2:./.:./.:.:0:0:.:.	0,0,0,0:0:1:2:./.:./.:.:0:0:.:.	0,0,0,0:0:1:2:./.:./.:.:0:0:.:.
chr7_ref_v2	816821	.	A	T	.	ExcRegion	IntersectsRepeat=1;RepeatCorrectionApplied=0	SAC:ACF:DF:PD:GT:SGT:SF:SV:SIG:MT:PAC	0,0,0,0:0:1:2:./.:./.:.:0	0,0,1,0:0:1:2:./.:./.:.:0:0:.:.	0,0,0,0:0:1:2:./.:./.:.:0:0:.:.	0,0,0,0:0:1:2:./.:./.:.:0:0:.:.	0,0,0,0:0:1:2:./.:./.:.:0:0:.:.
chr7_ref_v2	816824	.	G	A	.	ExcRegion	IntersectsRepeat=0;RepeatCorrectionApplied=0	SAC:ACF:DF:PD:GT:SGT:SF:SV:SIG:MT:PAC	0,0,0,0:0:1:2:./.:./.:.:0	0,0,1,0:0:1:2:./.:./.:.:0:0:.:.	0,0,0,0:0:1:2:./.:./.:.:0:0:.:.	0,0,0,0:0:1:2:./.:./.:.:0:0:.:.	0,0,0,0:0:1:2:./.:./.:.:0:0:.:.
chr7_ref_v2	816836	.	T	A	.	ExcRegion	IntersectsRepeat=1;RepeatCorrectionApplied=0	SAC:ACF:DF:PD:GT:SGT:SF:SV:SIG:MT:PAC	0,0,0,0:0:1:2:./.:./.:.:0	0,0,1,0:0:1:2:./.:./.:.:0:0:.:.	0,0,0,0:0:1:2:./.:./.:.:0:0:.:.	0,0,0,0:0:1:2:./.:./.:.:0:0:.:.	0,0,0,0:0:1:2:./.:./.:.:0:0:.:.
chr7_ref_v2	817478	.	T	C	.	ExcRegion	IntersectsRepeat=1;RepeatCorrectionApplied=0	SAC:ACF:DF:PD:GT:SGT:SF:SV:SIG:MT:PAC	0,165,0,6:1:1:2:./.:./.:.:0	0,18,0,1:1:1:2:./.:./.:.:0:0:.:.	0,78,0,3:1:1:2:./.:./.:.:0:0:.:.	0,127,0,14:1:1:2:./.:./.:.:0:0:.:.	0,70,0,6:1:1:2:./.:./.:.:0:0:.:.
chr7_ref_v2	840514	.	GA	G	.	PASS	IntersectsRepeat=1;RepeatCorrectionApplied=1	SAC:ACF:DF:PD:GT:SGT:SF:SV:SIG:MT:PAC	160,194,10,19:1:1:2:0/0:./.:.:0	11,11,1,5:1:1:2:0/0:0/1:0.25:0:0:.:.	77,102,3,15:1:1:2:0/0:./.:.:0:0:.:.	121,167,8,18:1:1:2:0/0:./.:.:0:0:.:.	87,119,8,13:1:1:2:0/0:./.:.:0:0:.:.
chr7_ref_v2	848425	.	GAT	G	.	PASS	IntersectsRepeat=1;RepeatCorrectionApplied=1	SAC:ACF:DF:PD:GT:SGT:SF:SV:SIG:MT:PAC	115,65,5,2:1:1:2:0/0:./.:.:0	28,10,5,1:1:1:2:0/0:0/1:0.25:0:0:.:.	47,18,2,0:1:1:2:0/0:./.:.:0:0:.:.	76,44,10,2:1:1:2:0/0:0/1:0.125:0:0:.:.	59,19,4,3:1:1:2:0/0:./.:.:0:0:.:.
chr7_ref_v2	848454	.	GA	G	.	PASS	IntersectsRepeat=1;RepeatCorrectionApplied=1	SAC:ACF:DF:PD:GT:SGT:SF:SV:SIG:MT:PAC	80,71,18,9:1:1:2:0/0:./.:.:0	13,18,3,5:1:1:2:0/0:./.:.:0:0:.:.	49,28,8,0:1:1:2:0/0:./.:.:0:0:.:.	0,0,0,0:0:0:2:./.:./.:.:0:0:.:.	40,29,4,6:1:1:2:0/0:./.:.:0:0:.:.
chr7_ref_v2	848471	.	G	A	.	PASS	IntersectsRepeat=1;RepeatCorrectionApplied=0	SAC:ACF:DF:PD:GT:SGT:SF:SV:SIG:MT:PAC	102,125,29,2:1:1:2:0/0:0/1:0.25:0	12,38,5,0:1:1:2:0/0:0/1:0.25:0:0:.:.	49,49,19,1:1:1:2:0/0:0/1:0.25:0:0:.:.	67,82,26,0:1:1:2:0/0:0/1:0.25:0:0:.:.	38,67,9,0:1:1:2:0/0:0/1:0.125:0:0:.:.
chr7_ref_v2	848475	.	G	A	.	PASS	IntersectsRepeat=1;RepeatCorrectionApplied=0	SAC:ACF:DF:PD:GT:SGT:SF:SV:SIG:MT:PAC	107,127,23,1:1:1:2:0/0:0/1:0.25:0	12,38,4,0:1:1:2:0/0:0/1:0.25:0:0:.:.	50,51,15,1:1:1:2:0/0:0/1:0.25:0:0:.:.	75,86,22,0:1:1:2:0/0:0/1:0.25:0:0:.:.	47,68,6,0:1:1:2:0/0:0/1:0.125:0:0:.:.
chr7_ref_v2	867414	.	A	G	.	PASS	IntersectsRepeat=0;RepeatCorrectionApplied=0	SAC:ACF:DF:PD:GT:SGT:SF:SV:SIG:MT:PAC	220,261,0,0:1:1:2:0/0:./.:.:0	31,23,0,0:1:1:2:0/0:./.:.:0:0:.:.	130,170,0,0:1:1:2:0/0:./.:.:0:0:.:.	68,106,74,104:1:1:2:0/1:./.:.:0:1:g.867414A>G:0	139,145,0,0:1:1:2:0/0:./.:.:0:0:.:.
chr7_ref_v2	905573	.	T	G	.	PASS	IntersectsRepeat=1;RepeatCorrectionApplied=0	SAC:ACF:DF:PD:GT:SGT:SF:SV:SIG:MT:PAC	31,284,9,0:1:1:2:0/0:0/1:0.125:0	3,14,0,0:1:0:2:./.:./.:.:0:0:.:.	11,157,22,0:1:1:2:0/0:0/1:0.25:0:0:.:.	21,246,18,0:1:1:2:0/0:0/1:0.125:0:0:.:.	15,170,11,0:1:1:2:0/0:0/1:0.125:0:0:.:.
chr7_ref_v2	910026	.	C	CT,CTT	.	PASS	IntersectsRepeat=1;RepeatCorrectionApplied=1	SAC:ACF:DF:PD:GT:SGT:SF:SV:SIG:MT:PAC	16,13,5,33,6,34:1:1:2:0/2:1/2:0.5:0	1,1,0,1,1,3:1:0:2:./.:./.:.:0:0:.:.	3,11,0,15,1,17:1:1:2:0/2:1/2:0.5:0:0:.:.	3,9,6,31,2,19:1:1:2:1/2:1/1:0.5:0:0:.:.	7,10,0,13,2,20:1:1:2:0/2:1/2:0.5:0:0:.:.
chr7_ref_v2	914842	.	GA	G	.	PASS	IntersectsRepeat=1;RepeatCorrectionApplied=1	SAC:ACF:DF:PD:GT:SGT:SF:SV:SIG:MT:PAC	165,158,23,13:1:1:2:0/0:./.:.:0	33,11,3,0:1:1:2:0/0:./.:.:0:0:.:.	84,103,11,15:1:1:2:0/0:0/1:0.125:0:0:.:.	123,148,13,13:1:1:2:0/0:./.:.:0:0:.:.	72,108,13,7:1:1:2:0/0:./.:.:0:0:.:.
chr7_ref_v2	949165	.	CTA	C	.	PASS	IntersectsRepeat=1;RepeatCorrectionApplied=1	SAC:ACF:DF:PD:GT:SGT:SF:SV:SIG:MT:PAC	96,116,14,13:1:1:2:0/0:./.:.:0	25,26,3,3:1:1:2:0/0:./.:.:0:0:.:.	44,59,7,6:1:1:2:0/0:./.:.:0:0:.:.	70,85,5,16:1:1:2:0/0:./.:.:0:0:.:.	48,58,6,9:1:1:2:0/0:./.:.:0:0:.:.
chr7_ref_v2	959693	.	AAT	A	.	PASS	IntersectsRepeat=1;RepeatCorrectionApplied=1	SAC:ACF:DF:PD:GT:SGT:SF:SV:SIG:MT:PAC	106,111,10,13:1:1:2:0/0:./.:.:0	24,27,5,5:1:1:2:0/0:0/1:0.125:0:0:.:.	45,49,6,9:1:1:2:0/0:./.:.:0:0:.:.	74,96,5,10:1:1:2:0/0:./.:.:0:0:.:.	46,43,3,12:1:1:2:0/0:./.:.:0:0:.:.
chr7_ref_v2	982179	.	G	A,GAAAAAA	.	PASS	IntersectsRepeat=1;RepeatCorrectionApplied=1	SAC:ACF:DF:PD:GT:SGT:SF:SV:SIG:MT:PAC	4,0,11,164,144,3:1:1:2:1/2:1/1:0.125:0	0,0,1,18,17,3:1:1:2:1/2:./.:.:0:0:.:.	0,0,7,72,93,2:1:1:2:1/2:2/2:0.125:0:0:.:.	1,0,4,125,96,0:1:1:2:1/2:1/1:0.125:0:0:.:.	1,0,5,74,85,1:1:1:2:1/2:./.:.:0:0:.:.
chr7_ref_v2	985642	.	A	ATTT,ATTTT	.	PASS	IntersectsRepeat=1;RepeatCorrectionApplied=1	SAC:ACF:DF:PD:GT:SGT:SF:SV:SIG:MT:PAC	1,8,2,13,13,7:1:1:2:0/2:1/2:0.5:0	0,0,0,1,7,0:1:0:2:./.:./.:.:0:0:.:.	0,3,0,4,8,1:1:0:2:./.:./.:.:0:0:.:.	0,4,2,10,9,2:1:1:2:1/2:0/2:0.25:0:0:.:.	0,2,0,2,6,2:1:0:2:./.:./.:.:0:0:.:.
chr7_ref_v2	987025	.	G	GTT,GTTT	.	PASS	IntersectsRepeat=1;RepeatCorrectionApplied=1	SAC:ACF:DF:PD:GT:SGT:SF:SV:SIG:MT:PAC	2,1,20,166,24,28:1:1:2:1/1:1/2:0.25:1	0,0,1,11,0,4:1:0:2:./.:./.:.:0:0:.:.	0,0,4,95,6,11:1:1:2:1/1:1/2:0.25:0:0:.:.	1,1,12,104,10,12:1:1:2:1/1:1/2:0.25:0:0:.:.	1,3,7,92,7,4:1:1:2:1/1:1/2:0.125:0:0:.:.
chr7_ref_v2	987278	.	G	GT	.	PASS	IntersectsRepeat=1;RepeatCorrectionApplied=1	SAC:ACF:DF:PD:GT:SGT:SF:SV:SIG:MT:PAC	46,69,3,10:1:1:2:0/0:./.:.:0	4,6,0,1:1:0:2:./.:./.:.:0:0:.:.	24,47,1,2:1:1:2:0/0:./.:.:0:0:.:.	36,61,3,6:1:1:2:0/0:./.:.:0:0:.:.	20,37,2,10:1:1:2:0/0:0/1:0.25:0:0:.:.
chr7_ref_v2	987831	.	A	AATATATATATGTATGCATATATAT,AATATATATATGTATGCATATATATAT	.	PASS	IntersectsRepeat=1;RepeatCorrectionApplied=1	SAC:ACF:DF:PD:GT:SGT:SF:SV:SIG:MT:PAC	0,0,13,20,30,47:1:1:2:1/2:2/2:0.25:0	0,0,1,5,9,8:1:1:2:2/2:1/2:0.5:0:0:.:.	0,0,6,7,12,28:1:1:2:2/2:1/2:0.5:0:0:.:.	0,0,4,11,24,37:1:1:2:2/2:1/2:0.5:0:0:.:.	0,0,5,8,18,25:1:1:2:2/2:1/2:0.5:0:0:.:.
chr7_ref_v2	988815	.	CCAG	C	.	PASS	IntersectsRepeat=1;RepeatCorrectionApplied=1	SAC:ACF:DF:PD:GT:SGT:SF:SV:SIG:MT:PAC	2,3,248,265:1:1:2:1/1:./.:.:0	0,0,22,9:1:1:2:1/1:./.:.:0:0:.:.	1,1,125,120:1:1:2:1/1:./.:.:0:0:.:.	0,2,191,191:1:1:2:1/1:./.:.:0:0:.:.	0,2,139,145:1:1:2:1/1:./.:.:0:0:.:.
chr7_ref_v2	989596	.	AT	A,ATT	.	PASS	IntersectsRepeat=1;RepeatCorrectionApplied=1	SAC:ACF:DF:PD:GT:SGT:SF:SV:SIG:MT:PAC	76,122,15,16,20,22:1:1:2:0/0:0/2:0.125:0	13,25,4,5,3,0:1:1:2:0/0:./.:.:0:0:.:.	30,39,8,10,12,11:1:1:2:0/0:0/2:0.25:0:0:.:.	48,76,12,8,19,11:1:1:2:0/0:0/2:0.25:0:0:.:.	25,48,6,5,11,10:1:1:2:0/0:0/2:0.25:0:0:.:.
chr7_ref_v2	996387	.	A	C	.	PASS	IntersectsRepeat=0;RepeatCorrectionApplied=0	SAC:ACF:DF:PD:GT:SGT:SF:SV:SIG:MT:PAC	292,165,1,103:1:1:2:0/0:0/1:0.5:0	41,8,0,7:1:1:2:0/0:0/1:0.25:0:0:.:.	176,45,0,94:1:1:2:0/0:0/1:0.5:0:0:.:.	239,66,0,133:1:1:2:0/0:0/1:0.5:0:0:.:.	199,50,1,108:1:1:2:0/0:0/1:0.5:0:0:.:.
chr7_ref_v2	1000215	.	T	G	.	PASS	IntersectsRepeat=1;RepeatCorrectionApplied=0	SAC:ACF:DF:PD:GT:SGT:SF:SV:SIG:MT:PAC	137,325,74,0:1:1:2:0/0:0/1:0.25:0	7,35,12,0:1:1:2:0/0:0/1:0.5:0:0:.:.	66,163,41,0:1:1:2:0/0:0/1:0.25:0:0:.:.	85,301,85,0:1:1:2:0/0:0/1:0.5:0:0:.:.	60,203,62,0:1:1:2:0/0:0/1:0.5:0:0:.:.
chr7_ref_v2	1004428	.	AAT	A	.	PASS	IntersectsRepeat=1;RepeatCorrectionApplied=1	SAC:ACF:DF:PD:GT:SGT:SF:SV:SIG:MT:PAC	123,102,34,22:1:1:2:0/0:0/1:0.125:0	24,24,5,2:1:1:2:0/0:./.:.:0:0:.:.	50,44,13,8:1:1:2:0/0:0/1:0.125:0:0:.:.	95,70,10,16:1:1:2:0/0:./.:.:0:0:.:.	57,62,15,4:1:1:2:0/0:./.:.:0:0:.:.
chr7_ref_v2	1010818	.	CT	C	.	PASS	IntersectsRepeat=1;RepeatCorrectionApplied=1	SAC:ACF:DF:PD:GT:SGT:SF:SV:SIG:MT:PAC	160,230,12,28:1:1:2:0/0:./.:.:0	16,28,3,7:1:1:2:0/0:0/1:0.25:0:0:.:.	79,108,13,15:1:1:2:0/0:0/1:0.125:0:0:.:.	125,188,11,17:1:1:2:0/0:./.:.:0:0:.:.	82,122,19,20:1:1:2:0/0:0/1:0.125:0:0:.:.
chr7_ref_v2	1011724	.	GT	G	.	PASS	IntersectsRepeat=1;RepeatCorrectionApplied=1	SAC:ACF:DF:PD:GT:SGT:SF:SV:SIG:MT:PAC	161,146,17,23:1:1:2:0/0:./.:.:0	11,7,1,4:1:1:2:0/0:0/1:0.125:0:0:.:.	63,99,9,9:1:1:2:0/0:./.:.:0:0:.:.	118,108,9,17:1:1:2:0/0:./.:.:0:0:.:.	87,96,14,14:1:1:2:0/0:./.:.:0:0:.:.
chr7_ref_v2	1015797	.	T	C	.	PASS	IntersectsRepeat=0;RepeatCorrectionApplied=0	SAC:ACF:DF:PD:GT:SGT:SF:SV:SIG:MT:PAC	370,282,0,1:1:1:2:0/0:./.:.:0	36,37,0,1:1:1:2:0/0:./.:.:0:0:.:.	193,152,0,0:1:1:2:0/0:./.:.:0:0:.:.	133,117,135,106:1:1:2:0/1:./.:.:0:1:g.1015797T>C:0	194,158,0,0:1:1:2:0/0:./.:.:0:0:.:.
chr7_ref_v2	1021883	.	CT	C	.	PASS	IntersectsRepeat=1;RepeatCorrectionApplied=1	SAC:ACF:DF:PD:GT:SGT:SF:SV:SIG:MT:PAC	251,220,24,22:1:1:2:0/0:./.:.:0	22,18,3,1:1:1:2:0/0:./.:.:0:0:.:.	114,153,12,17:1:1:2:0/0:./.:.:0:0:.:.	179,186,20,19:1:1:2:0/0:./.:.:0:0:.:.	131,132,15,7:1:1:2:0/0:./.:.:0:0:.:.
chr7_ref_v2	1024914	.	A	AT	.	PASS	IntersectsRepeat=1;RepeatCorrectionApplied=1	SAC:ACF:DF:PD:GT:SGT:SF:SV:SIG:MT:PAC	257,227,6,8:1:1:2:0/0:./.:.:0	30,27,0,0:1:1:2:0/0:./.:.:0:0:.:.	150,124,2,0:1:1:2:0/0:./.:.:0:0:.:.	114,94,96,81:1:1:2:0/1:0/0:0.125:0:1:g.1024914_1024915insT:0	124,117,1,4:1:1:2:0/0:./.:.:0:0:.:.
chr7_ref_v2	1043687	.	CAT	C	.	PASS	IntersectsRepeat=1;RepeatCorrectionApplied=1	SAC:ACF:DF:PD:GT:SGT:SF:SV:SIG:MT:PAC	85,89,21,22:1:1:2:0/0:./.:.:0	13,15,3,5:1:1:2:0/0:0/1:0.125:0:0:.:.	30,41,4,10:1:1:2:0/0:./.:.:0:0:.:.	56,65,12,15:1:1:2:0/0:0/1:0.125:0:0:.:.	42,36,5,9:1:1:2:0/0:./.:.:0:0:.:.
chr7_ref_v2	1048560	.	GA	G	.	PASS	IntersectsRepeat=1;RepeatCorrectionApplied=1	SAC:ACF:DF:PD:GT:SGT:SF:SV:SIG:MT:PAC	130,203,15,29:1:1:2:0/0:./.:.:0	14,18,1,3:1:1:2:0/0:./.:.:0:0:.:.	70,124,11,13:1:1:2:0/0:./.:.:0:0:.:.	122,164,16,12:1:1:2:0/0:./.:.:0:0:.:.	55,122,6,13:1:1:2:0/0:./.:.:0:0:.:.
chr7_ref_v2	1058322	.	C	T	.	PASS	IntersectsRepeat=0;RepeatCorrectionApplied=0	SAC:ACF:DF:PD:GT:SGT:SF:SV:SIG:MT:PAC	342,445,0,0:1:1:2:0/0:./.:.:0	22,41,0,0:1:1:2:0/0:./.:.:0:0:.:.	116,119,88,109:1:1:2:0/1:0/0:0.125:0:1:g.1058322C>T:0	287,377,0,0:1:1:2:0/0:./.:.:0:0:.:.	241,267,0,0:1:1:2:0/0:./.:.:0:0:.:.
chr7_ref_v2	1073858	.	CA	C	.	PASS	IntersectsRepeat=1;RepeatCorrectionApplied=1	SAC:ACF:DF:PD:GT:SGT:SF:SV:SIG:MT:PAC	251,182,22,18:1:1:2:0/0:./.:.:0	25,19,4,3:1:1:2:0/0:0/1:0.125:0:0:.:.	106,94,10,2:1:1:2:0/0:./.:.:0:0:.:.	184,150,18,9:1:1:2:0/0:./.:.:0:0:.:.	170,89,14,4:1:1:2:0/0:./.:.:0:0:.:.
chr7_ref_v2	1083988	.	T	G	.	ExcRegion	IntersectsRepeat=0;RepeatCorrectionApplied=0	SAC:ACF:DF:PD:GT:SGT:SF:SV:SIG:MT:PAC	65,409,106,0:1:1:2:./.:./.:.:0	3,19,3,0:1:1:2:./.:./.:.:0:0:.:.	34,193,82,0:1:1:2:./.:./.:.:0:0:.:.	65,361,114,0:1:1:2:./.:./.:.:0:0:.:.	36,244,77,0:1:1:2:./.:./.:.:0:0:.:.
chr7_ref_v2	1084094	.	T	G	.	ExcRegion	IntersectsRepeat=0;RepeatCorrectionApplied=0	SAC:ACF:DF:PD:GT:SGT:SF:SV:SIG:MT:PAC	231,426,68,0:1:1:2:./.:./.:.:0	5,26,7,0:1:1:2:./.:./.:.:0:0:.:.	69,264,73,0:1:1:2:./.:./.:.:0:0:.:.	78,350,103,0:1:1:2:./.:./.:.:0:0:.:.	61,255,62,0:1:1:2:./.:./.:.:0:0:.:.
chr8_ref_v2	28427	.	A	G	.	PASS	IntersectsRepeat=0;RepeatCorrectionApplied=0	SAC:ACF:DF:PD:GT:SGT:SF:SV:SIG:MT:PAC	357,397,0,0:1:1:2:0/0:./.:.:0	22,21,20,22:1:1:2:0/1:./.:.:0:1:g.28427A>G:0	181,198,0,0:1:1:2:0/0:./.:.:0:0:.:.	265,300,0,0:1:1:2:0/0:./.:.:0:0:.:.	174,192,0,0:1:1:2:0/0:./.:.:0:0:.:.
chr8_ref_v2	36728	.	G	T	.	PASS	IntersectsRepeat=0;RepeatCorrectionApplied=0	SAC:ACF:DF:PD:GT:SGT:SF:SV:SIG:MT:PAC	178,224,13,2:1:1:2:0/0:0/1:0.125:0	7,20,3,0:1:1:2:0/0:0/1:0.25:0:0:.:.	43,135,20,0:1:1:2:0/0:0/1:0.25:0:0:.:.	69,188,49,0:1:1:2:0/0:0/1:0.25:0:0:.:.	45,108,27,0:1:1:2:0/0:0/1:0.25:0:0:.:.
chr8_ref_v2	42836	.	T	G	.	PASS	IntersectsRepeat=0;RepeatCorrectionApplied=0	SAC:ACF:DF:PD:GT:SGT:SF:SV:SIG:MT:PAC	246,400,59,0:1:1:2:0/0:0/1:0.125:0	17,60,14,0:1:1:2:0/0:0/1:0.25:0:0:.:.	63,252,73,0:1:1:2:0/0:0/1:0.5:0:0:.:.	94,357,110,0:1:1:2:0/0:0/1:0.5:0:0:.:.	56,255,77,0:1:1:2:0/0:0/1:0.5:0:0:.:.
chr8_ref_v2	58902	.	CT	C	.	PASS	IntersectsRepeat=1;RepeatCorrectionApplied=1	SAC:ACF:DF:PD:GT:SGT:SF:SV:SIG:MT:PAC	193,217,18,19:1:1:2:0/0:./.:.:0	16,12,3,3:1:1:2:0/0:0/1:0.125:0:0:.:.	97,101,7,15:1:1:2:0/0:./.:.:0:0:.:.	164,132,14,22:1:1:2:0/0:./.:.:0:0:.:.	111,108,9,11:1:1:2:0/0:./.:.:0:0:.:.
chr8_ref_v2	71908	.	CT	C	.	PASS	IntersectsRepeat=1;RepeatCorrectionApplied=1	SAC:ACF:DF:PD:GT:SGT:SF:SV:SIG:MT:PAC	189,169,36,34:1:1:2:0/0:./.:.:0	21,19,5,2:1:1:2:0/0:./.:.:0:0:.:.	107,68,22,14:1:1:2:0/0:./.:.:0:0:.:.	168,102,25,13:1:1:2:0/0:./.:.:0:0:.:.	81,72,22,16:1:1:2:0/0:0/1:0.125:0:0:.:.
chr8_ref_v2	71942	.	C	T	.	PASS	IntersectsRepeat=1;RepeatCorrectionApplied=0	SAC:ACF:DF:PD:GT:SGT:SF:SV:SIG:MT:PAC	184,296,42,0:1:1:2:0/0:0/1:0.125:0	24,44,5,0:1:1:2:0/0:0/1:0.125:0:0:.:.	86,161,36,0:1:1:2:0/0:0/1:0.25:0:0:.:.	119,248,50,0:1:1:2:0/0:0/1:0.25:0:0:.:.	79,187,24,0:1:1:2:0/0:0/1:0.125:0:0:.:.
chr8_ref_v2	75978	.	AAT	A	.	PASS	IntersectsRepeat=1;RepeatCorrectionApplied=1	SAC:ACF:DF:PD:GT:SGT:SF:SV:SIG:MT:PAC	55,66,14,12:1:1:2:0/0:./.:.:0	19,22,3,3:1:1:2:0/0:./.:.:0:0:.:.	32,47,3,14:1:1:2:0/0:./.:.:0:0:.:.	57,55,5,6:1:1:2:0/0:./.:.:0:0:.:.	41,32,5,14:1:1:2:0/0:0/1:0.125:0:0:.:.
chr8_ref_v2	81860	.	C	CAAAA	.	PASS	IntersectsRepeat=1;RepeatCorrectionApplied=1	SAC:ACF:DF:PD:GT:SGT:SF:SV:SIG:MT:PAC	30,7,45,45:1:1:2:0/1:1/1:0.5:0	2,0,5,4:1:0:2:./.:./.:.:0:0:.:.	14,1,18,21:1:1:2:1/1:0/1:0.5:0:0:.:.	14,3,45,32:1:1:2:1/1:0/1:0.5:0:0:.:.	20,2,31,19:1:1:2:1/1:0/1:0.5:0:0:.:.
chr8_ref_v2	83097	.	T	G	.	PASS	IntersectsRepeat=0;RepeatCorrectionApplied=0	SAC:ACF:DF:PD:GT:SGT:SF:SV:SIG:MT:PAC	139,343,58,0:1:1:2:0/0:0/1:0.25:0	11,22,8,0:1:1:2:0/0:0/1:0.5:0:0:.:.	24,176,51,0:1:1:2:0/0:0/1:0.5:0:0:.:.	63,281,79,0:1:1:2:0/0:0/1:0.5:0:0:.:.	26,161,65,0:1:1:2:0/0:0/1:0.5:0:0:.:.
chr8_ref_v2	85801	.	A	G	.	ExcRegion	IntersectsRepeat=1;RepeatCorrectionApplied=0	SAC:ACF:DF:PD:GT:SGT:SF:SV:SIG:MT:PAC	0,30,0,1:1:1:2:./.:./.:.:0	0,7,0,1:1:1:2:./.:./.:.:0:0:.:.	0,4,0,0:0:1:2:./.:./.:.:0:0:.:.	0,18,0,3:1:1:2:./.:./.:.:0:0:.:.	0,2,0,0:0:1:2:./.:./.:.:0:0:.:.
chr8_ref_v2	91572	.	A	T	.	ExcRegion	IntersectsRepeat=1;RepeatCorrectionApplied=0	SAC:ACF:DF:PD:GT:SGT:SF:SV:SIG:MT:PAC	139,0,8,0:1:1:2:./.:./.:.:0	5,0,2,0:1:1:2:./.:./.:.:0:0:.:.	38,0,0,0:0:1:2:./.:./.:.:0:0:.:.	77,0,5,0:1:1:2:./.:./.:.:0:0:.:.	45,0,1,0:1:1:2:./.:./.:.:0:0:.:.
chr8_ref_v2	100505	.	AT	A	.	PASS	IntersectsRepeat=1;RepeatCorrectionApplied=1	SAC:ACF:DF:PD:GT:SGT:SF:SV:SIG:MT:PAC	173,119,20,8:1:1:2:0/0:./.:.:0	24,8,1,7:1:1:2:0/0:0/1:0.125:0:0:.:.	98,52,8,2:1:1:2:0/0:./.:.:0:0:.:.	122,75,19,4:1:1:2:0/0:./.:.:0:0:.:.	104,73,6,4:1:1:2:0/0:./.:.:0:0:.:.
chr8_ref_v2	111530	.	CTA	C	.	PASS	IntersectsRepeat=1;RepeatCorrectionApplied=1	SAC:ACF:DF:PD:GT:SGT:SF:SV:SIG:MT:PAC	91,75,15,32:1:1:2:0/0:0/1:0.125:0	16,21,3,4:1:1:2:0/0:./.:.:0:0:.:.	26,38,6,9:1:1:2:0/0:./.:.:0:0:.:.	62,61,13,17:1:1:2:0/0:0/1:0.125:0:0:.:.	37,47,9,13:1:1:2:0/0:0/1:0.125:0:0:.:.
chr8_ref_v2	125832	.	G	GAA	.	PASS	IntersectsRepeat=1;RepeatCorrectionApplied=1	SAC:ACF:DF:PD:GT:SGT:SF:SV:SIG:MT:PAC	33,25,16,31:1:1:2:0/1:0/0:0.125:0	1,3,0,1:1:0:2:./.:./.:.:0:0:.:.	10,11,7,16:1:1:2:0/1:./.:.:0:0:.:.	11,12,7,26:1:1:2:0/1:1/1:0.125:0:0:.:.	15,14,11,20:1:1:2:0/1:./.:.:0:0:.:.
chr8_ref_v2	126150	.	GT	G	.	PASS	IntersectsRepeat=1;RepeatCorrectionApplied=1	SAC:ACF:DF:PD:GT:SGT:SF:SV:SIG:MT:PAC	186,169,26,31:1:1:2:0/0:0/1:0.125:0	22,17,5,7:1:1:2:0/0:0/1:0.25:0:0:.:.	120,91,7,16:1:1:2:0/0:./.:.:0:0:.:.	168,129,15,8:1:1:2:0/0:./.:.:0:0:.:.	107,91,15,10:1:1:2:0/0:0/1:0.125:0:0:.:.
chr8_ref_v2	159794	.	T	G	.	PASS	IntersectsRepeat=1;RepeatCorrectionApplied=0	SAC:ACF:DF:PD:GT:SGT:SF:SV:SIG:MT:PAC	112,391,91,0:1:1:2:0/0:0/1:0.25:0	5,31,6,0:1:1:2:0/0:0/1:0.25:0:0:.:.	47,214,87,0:1:1:2:0/0:0/1:0.5:0:0:.:.	69,263,106,0:1:1:2:0/0:0/1:0.5:0:0:.:.	44,216,96,0:1:1:2:0/0:0/1:0.5:0:0:.:.
chr8_ref_v2	166191	.	G	T	.	PASS	IntersectsRepeat=0;RepeatCorrectionApplied=0	SAC:ACF:DF:PD:GT:SGT:SF:SV:SIG:MT:PAC	368,282,0,2:1:1:2:0/0:./.:.:0	39,36,0,0:1:1:2:0/0:./.:.:0:0:.:.	223,148,0,0:1:1:2:0/0:./.:.:0:0:.:.	294,245,1,0:1:1:2:0/0:./.:.:0:0:.:.	106,78,114,87:1:1:2:0/1:./.:.:0:1:g.166191G>T:0
chr8_ref_v2	168995	.	T	G	.	PASS	IntersectsRepeat=1;RepeatCorrectionApplied=0	SAC:ACF:DF:PD:GT:SGT:SF:SV:SIG:MT:PAC	94,268,41,0:1:1:2:0/0:0/1:0.25:0	6,20,4,0:1:1:2:0/0:0/1:0.25:0:0:.:.	26,128,31,1:1:1:2:0/0:0/1:0.25:0:0:.:.	42,178,34,0:1:1:2:0/0:0/1:0.25:0:0:.:.	31,132,28,0:1:1:2:0/0:0/1:0.25:0:0:.:.
chr8_ref_v2	176845	.	TA	T	.	PASS	IntersectsRepeat=1;RepeatCorrectionApplied=1	SAC:ACF:DF:PD:GT:SGT:SF:SV:SIG:MT:PAC	72,133,12,27:1:1:2:0/0:./.:.:0	7,11,0,2:1:1:2:0/0:./.:.:0:0:.:.	39,57,12,16:1:1:2:0/0:0/1:0.125:0:0:.:.	43,92,6,21:1:1:2:0/0:./.:.:0:0:.:.	32,57,9,17:1:1:2:0/0:0/1:0.125:0:0:.:.
chr8_ref_v2	187029	.	G	GA	.	PASS	IntersectsRepeat=1;RepeatCorrectionApplied=1	SAC:ACF:DF:PD:GT:SGT:SF:SV:SIG:MT:PAC	11,2,10,24:1:1:2:1/1:0/1:0.125:0	1,1,4,5:1:0:2:./.:./.:.:0:0:.:.	4,1,1,13:1:0:2:./.:./.:.:0:0:.:.	4,0,3,23:1:1:2:1/1:./.:.:0:0:.:.	2,0,0,9:1:0:2:./.:./.:.:0:0:.:.
chr8_ref_v2	198408	.	C	A	.	PASS	IntersectsRepeat=0;RepeatCorrectionApplied=0	SAC:ACF:DF:PD:GT:SGT:SF:SV:SIG:MT:PAC	252,274,0,1:1:1:2:0/0:./.:.:0	35,31,0,0:1:1:2:0/0:./.:.:0:0:.:.	136,155,0,0:1:1:2:0/0:./.:.:0:0:.:.	105,92,86,88:1:1:2:0/1:./.:.:0:1:g.198408C>A:0	134,148,0,0:1:1:2:0/0:./.:.:0:0:.:.
chr8_ref_v2	212265	.	CTTTTTTT	C	.	PASS	IntersectsRepeat=1;RepeatCorrectionApplied=1	SAC:ACF:DF:PD:GT:SGT:SF:SV:SIG:MT:PAC	0,1,26,190:1:1:2:1/1:./.:.:0	0,0,6,32:1:1:2:1/1:./.:.:0:0:.:.	0,0,14,114:1:1:2:1/1:./.:.:0:0:.:.	0,1,17,143:1:1:2:1/1:./.:.:0:0:.:.	0,0,19,101:1:1:2:1/1:./.:.:0:0:.:.
chr8_ref_v2	214237	.	T	G	.	PASS	IntersectsRepeat=1;RepeatCorrectionApplied=0	SAC:ACF:DF:PD:GT:SGT:SF:SV:SIG:MT:PAC	987,154,100,1:1:1:2:0/0:0/1:0.125:0	110,2,23,0:1:1:2:0/0:0/1:0.25:0:0:.:.	391,48,124,0:1:1:2:0/0:0/1:0.5:0:0:.:.	467,70,165,0:1:1:2:0/0:0/1:0.5:0:0:.:.	352,44,147,0:1:1:2:0/0:0/1:0.5:0:0:.:.
chr8_ref_v2	214251	.	T	G	.	PASS	IntersectsRepeat=0;RepeatCorrectionApplied=0	SAC:ACF:DF:PD:GT:SGT:SF:SV:SIG:MT:PAC	636,230,124,2:1:1:2:0/0:0/1:0.25:0	56,8,39,0:1:1:2:0/1:0/0:0.25:0:0:.:.	170,76,182,0:1:1:2:0/1:0/0:0.125:0:0:.:.	198,101,217,0:1:1:2:0/1:0/0:0.125:0:0:.:.	155,61,180,0:1:1:2:0/1:0/0:0.125:0:0:.:.
chr8_ref_v2	214263	.	C	CT	.	PASS	IntersectsRepeat=1;RepeatCorrectionApplied=1	SAC:ACF:DF:PD:GT:SGT:SF:SV:SIG:MT:PAC	130,280,50,39:1:1:2:0/0:0/1:0.25:0	11,32,2,3:1:1:2:0/0:./.:.:0:0:.:.	46,85,41,17:1:1:2:0/0:0/1:0.5:0:0:.:.	58,135,45,18:1:1:2:0/0:0/1:0.5:0:0:.:.	43,75,28,21:1:1:2:0/0:0/1:0.5:0:0:.:.
chr8_ref_v2	216130	.	C	T	.	PASS	IntersectsRepeat=1;RepeatCorrectionApplied=0	SAC:ACF:DF:PD:GT:SGT:SF:SV:SIG:MT:PAC	0,0,166,0:0:1:2:1/1:./.:.:0	0,0,20,0:0:1:2:1/1:./.:.:0:0:.:.	1,0,72,0:1:1:2:1/1:./.:.:0:0:.:.	0,0,124,0:0:1:2:1/1:./.:.:0:0:.:.	0,0,70,0:0:1:2:1/1:./.:.:0:0:.:.
chr8_ref_v2	217376	.	G	A	.	PASS	IntersectsRepeat=1;RepeatCorrectionApplied=0	SAC:ACF:DF:PD:GT:SGT:SF:SV:SIG:MT:PAC	327,272,0,0:1:1:2:0/0:./.:.:0	19,23,25,11:1:1:2:0/1:0/0:0.125:0:1:g.217376G>A:0	163,157,0,0:1:1:2:0/0:./.:.:0:0:.:.	301,216,0,0:1:1:2:0/0:./.:.:0:0:.:.	183,193,0,0:1:1:2:0/0:./.:.:0:0:.:.
chr8_ref_v2	229207	.	GA	G	.	PASS	IntersectsRepeat=1;RepeatCorrectionApplied=1	SAC:ACF:DF:PD:GT:SGT:SF:SV:SIG:MT:PAC	40,56,4,31:1:1:2:0/0:0/1:0.125:0	9,7,0,6:1:1:2:0/0:0/1:0.25:0:0:.:.	25,29,0,17:1:1:2:0/0:0/1:0.125:0:0:.:.	46,60,0,18:1:1:2:0/0:./.:.:0:0:.:.	29,40,0,16:1:1:2:0/0:./.:.:0:0:.:.
chr8_ref_v2	233322	.	GA	G	.	PASS	IntersectsRepeat=1;RepeatCorrectionApplied=1	SAC:ACF:DF:PD:GT:SGT:SF:SV:SIG:MT:PAC	125,180,10,26:1:1:2:0/0:./.:.:0	15,19,1,2:1:1:2:0/0:./.:.:0:0:.:.	54,106,4,8:1:1:2:0/0:./.:.:0:0:.:.	102,141,9,20:1:1:2:0/0:0/1:0.125:0:0:.:.	69,102,13,7:1:1:2:0/0:./.:.:0:0:.:.
chr8_ref_v2	234761	.	AT	A	.	PASS	IntersectsRepeat=1;RepeatCorrectionApplied=1	SAC:ACF:DF:PD:GT:SGT:SF:SV:SIG:MT:PAC	136,167,27,55:1:1:2:0/0:0/1:0.125:0	6,18,2,5:1:1:2:0/0:0/1:0.125:0:0:.:.	69,78,9,19:1:1:2:0/0:./.:.:0:0:.:.	106,128,10,25:1:1:2:0/0:./.:.:0:0:.:.	72,85,9,17:1:1:2:0/0:./.:.:0:0:.:.
chr8_ref_v2	236965	.	T	TA	.	PASS	IntersectsRepeat=1;RepeatCorrectionApplied=1	SAC:ACF:DF:PD:GT:SGT:SF:SV:SIG:MT:PAC	22,18,10,6:1:1:2:0/0:0/1:0.5:0	2,7,3,3:1:0:2:./.:./.:.:0:0:.:.	5,8,3,1:1:1:2:./.:./.:.:0:0:.:.	7,18,6,1:1:1:2:0/0:0/1:0.25:0:0:.:.	13,10,4,1:1:1:2:0/0:0/1:0.25:0:0:.:.
chr8_ref_v2	237743	.	CT	C,CTT	.	PASS	IntersectsRepeat=1;RepeatCorrectionApplied=1	SAC:ACF:DF:PD:GT:SGT:SF:SV:SIG:MT:PAC	57,76,23,23,12,16:1:1:2:0/0:0/1:0.125:0	9,13,2,1,2,1:1:1:2:0/0:./.:.:0:0:.:.	27,24,7,4,4,3:1:1:2:0/0:./.:.:0:0:.:.	32,31,10,9,10,7:1:1:2:0/0:0/2:0.25:0:0:.:.	48,22,8,9,10,8:1:1:2:0/0:0/2:0.25:0:0:.:.
chr8_ref_v2	247175	.	C	G	.	PASS	IntersectsRepeat=1;RepeatCorrectionApplied=0	SAC:ACF:DF:PD:GT:SGT:SF:SV:SIG:MT:PAC	301,69,0,16:1:1:2:0/0:0/1:0.125:0	34,5,0,0:1:1:2:0/0:./.:.:0:0:.:.	166,16,0,21:1:1:2:0/0:0/1:0.25:0:0:.:.	237,33,0,42:1:1:2:0/0:0/1:0.25:0:0:.:.	197,22,0,35:1:1:2:0/0:0/1:0.25:0:0:.:.
chr8_ref_v2	255917	.	GA	G	.	PASS	IntersectsRepeat=1;RepeatCorrectionApplied=1	SAC:ACF:DF:PD:GT:SGT:SF:SV:SIG:MT:PAC	168,180,9,22:1:1:2:0/0:./.:.:0	22,23,1,5:1:1:2:0/0:0/1:0.125:0:0:.:.	57,81,4,10:1:1:2:0/0:./.:.:0:0:.:.	98,129,12,16:1:1:2:0/0:0/1:0.125:0:0:.:.	85,94,3,6:1:1:2:0/0:./.:.:0:0:.:.
chr8_ref_v2	282577	.	CT	C	.	PASS	IntersectsRepeat=1;RepeatCorrectionApplied=1	SAC:ACF:DF:PD:GT:SGT:SF:SV:SIG:MT:PAC	110,148,13,19:1:1:2:0/0:./.:.:0	12,21,0,3:1:1:2:0/0:./.:.:0:0:.:.	54,94,10,10:1:1:2:0/0:0/1:0.125:0:0:.:.	65,111,11,13:1:1:2:0/0:0/1:0.125:0:0:.:.	48,73,7,4:1:1:2:0/0:./.:.:0:0:.:.
chr8_ref_v2	289322	.	T	G	.	PASS	IntersectsRepeat=0;RepeatCorrectionApplied=0	SAC:ACF:DF:PD:GT:SGT:SF:SV:SIG:MT:PAC	67,110,23,4:1:1:2:0/0:0/1:0.25:0	4,10,8,1:1:1:2:0/1:0/0:0.25:0:0:.:.	32,51,5,2:1:1:2:0/0:0/1:0.125:0:0:.:.	65,68,14,4:1:1:2:0/0:0/1:0.25:0:0:.:.	38,61,7,1:1:1:2:0/0:0/1:0.125:0:0:.:.
chr8_ref_v2	321643	.	T	C	.	PASS	IntersectsRepeat=1;RepeatCorrectionApplied=0	SAC:ACF:DF:PD:GT:SGT:SF:SV:SIG:MT:PAC	298,263,0,0:1:1:2:0/0:./.:.:0	29,30,0,0:1:1:2:0/0:./.:.:0:0:.:.	169,142,0,0:1:1:2:0/0:./.:.:0:0:.:.	140,92,122,102:1:1:2:0/1:./.:.:0:1:g.321643T>C:0	185,122,0,0:1:1:2:0/0:./.:.:0:0:.:.
chr8_ref_v2	340066	.	TTA	T	.	PASS	IntersectsRepeat=1;RepeatCorrectionApplied=1	SAC:ACF:DF:PD:GT:SGT:SF:SV:SIG:MT:PAC	48,45,13,14:1:1:2:0/0:0/1:0.125:0	8,10,1,4:1:1:2:0/0:./.:.:0:0:.:.	29,18,4,6:1:1:2:0/0:./.:.:0:0:.:.	34,34,10,7:1:1:2:0/0:0/1:0.125:0:0:.:.	17,26,6,5:1:1:2:0/0:0/1:0.125:0:0:.:.
chr8_ref_v2	340356	.	G	T	.	PASS	IntersectsRepeat=0;RepeatCorrectionApplied=0	SAC:ACF:DF:PD:GT:SGT:SF:SV:SIG:MT:PAC	47,276,37,0:1:1:2:0/0:0/1:0.25:0	4,21,6,0:1:1:2:0/0:0/1:0.5:0:0:.:.	14,182,34,0:1:1:2:0/0:0/1:0.25:0:0:.:.	25,224,48,0:1:1:2:0/0:0/1:0.25:0:0:.:.	15,168,32,0:1:1:2:0/0:0/1:0.25:0:0:.:.
chr8_ref_v2	351847	.	G	A	.	PASS	IntersectsRepeat=0;RepeatCorrectionApplied=0	SAC:ACF:DF:PD:GT:SGT:SF:SV:SIG:MT:PAC	292,326,0,0:1:1:2:0/0:./.:.:0	14,7,18,18:1:1:2:0/1:1/1:0.25:0:1:g.351847G>A:0	78,92,90,92:1:1:2:0/1:./.:.:0:1:g.351847G>A:0	261,255,1,0:1:1:2:0/0:./.:.:0:0:.:.	164,149,0,0:1:1:2:0/0:./.:.:0:0:.:.
chr8_ref_v2	361693	.	T	C	.	PASS	IntersectsRepeat=1;RepeatCorrectionApplied=0	SAC:ACF:DF:PD:GT:SGT:SF:SV:SIG:MT:PAC	245,86,0,58:1:1:2:0/0:0/1:0.25:0	20,4,0,6:1:1:2:0/0:0/1:0.5:0:0:.:.	143,21,0,52:1:1:2:0/0:0/1:0.5:0:0:.:.	197,29,0,52:1:1:2:0/0:0/1:0.5:0:0:.:.	132,29,0,42:1:1:2:0/0:0/1:0.5:0:0:.:.
chr8_ref_v2	370551	.	AAT	A	.	PASS	IntersectsRepeat=1;RepeatCorrectionApplied=1	SAC:ACF:DF:PD:GT:SGT:SF:SV:SIG:MT:PAC	77,91,9,11:1:1:2:0/0:./.:.:0	17,20,2,3:1:1:2:0/0:./.:.:0:0:.:.	58,39,5,10:1:1:2:0/0:./.:.:0:0:.:.	83,80,8,14:1:1:2:0/0:./.:.:0:0:.:.	45,33,8,2:1:1:2:0/0:./.:.:0:0:.:.
chr8_ref_v2	384617	.	G	T	.	PASS	IntersectsRepeat=1;RepeatCorrectionApplied=0	SAC:ACF:DF:PD:GT:SGT:SF:SV:SIG:MT:PAC	42,262,46,1:1:1:2:0/0:0/1:0.25:0	4,28,3,0:1:1:2:0/0:0/1:0.25:0:0:.:.	19,117,54,0:1:1:2:0/0:0/1:0.5:0:0:.:.	18,196,117,0:1:1:2:0/1:0/0:0.25:0:0:.:.	25,134,89,0:1:1:2:0/1:0/0:0.25:0:0:.:.
chr8_ref_v2	387098	.	AT	A	.	PASS	IntersectsRepeat=1;RepeatCorrectionApplied=1	SAC:ACF:DF:PD:GT:SGT:SF:SV:SIG:MT:PAC	109,109,25,64:1:1:2:0/0:0/1:0.25:0	16,15,0,3:1:1:2:0/0:./.:.:0:0:.:.	55,43,4,33:1:1:2:0/0:0/1:0.25:0:0:.:.	87,68,12,41:1:1:2:0/0:0/1:0.25:0:0:.:.	55,69,10,24:1:1:2:0/0:0/1:0.125:0:0:.:.
chr8_ref_v2	394957	.	A	T	.	PASS	IntersectsRepeat=1;RepeatCorrectionApplied=0	SAC:ACF:DF:PD:GT:SGT:SF:SV:SIG:MT:PAC	342,276,0,0:1:1:2:0/0:./.:.:0	25,28,0,0:1:1:2:0/0:./.:.:0:0:.:.	213,178,0,0:1:1:2:0/0:./.:.:0:0:.:.	136,121,143,153:1:1:2:0/1:1/1:0.125:0:1:g.394957A>T:0	216,185,0,0:1:1:2:0/0:./.:.:0:0:.:.
chr8_ref_v2	396953	.	GA	G	.	PASS	IntersectsRepeat=1;RepeatCorrectionApplied=1	SAC:ACF:DF:PD:GT:SGT:SF:SV:SIG:MT:PAC	53,84,53,38:1:1:2:0/0:0/1:0.5:1	3,6,9,2:1:1:2:0/1:./.:.:0:0:.:.	26,26,30,16:1:1:2:0/1:0/0:0.25:0:0:.:.	39,58,32,22:1:1:2:0/0:0/1:0.5:0:0:.:.	22,34,23,6:1:1:2:0/0:0/1:0.5:0:0:.:.
chr8_ref_v2	440430	.	G	T	.	PASS	IntersectsRepeat=0;RepeatCorrectionApplied=0	SAC:ACF:DF:PD:GT:SGT:SF:SV:SIG:MT:PAC	181,261,38,0:1:1:2:0/0:0/1:0.125:0	9,39,2,0:1:1:2:0/0:0/1:0.125:0:0:.:.	30,130,39,0:1:1:2:0/0:0/1:0.5:0:0:.:.	45,219,55,0:1:1:2:0/0:0/1:0.25:0:0:.:.	58,146,36,0:1:1:2:0/0:0/1:0.25:0:0:.:.
chr8_ref_v2	445771	.	G	T	.	PASS	IntersectsRepeat=0;RepeatCorrectionApplied=0	SAC:ACF:DF:PD:GT:SGT:SF:SV:SIG:MT:PAC	325,239,1,0:1:1:2:0/0:./.:.:0	35,34,0,0:1:1:2:0/0:./.:.:0:0:.:.	174,130,0,0:1:1:2:0/0:./.:.:0:0:.:.	133,81,118,69:1:1:2:0/1:0/0:0.125:0:1:g.445771G>T:0	204,117,0,0:1:1:2:0/0:./.:.:0:0:.:.
chr8_ref_v2	447611	.	A	G	.	PASS	IntersectsRepeat=1;RepeatCorrectionApplied=0	SAC:ACF:DF:PD:GT:SGT:SF:SV:SIG:MT:PAC	297,347,0,0:1:1:2:0/0:./.:.:0	24,19,13,25:1:1:2:0/1:./.:.:0:1:g.447611A>G:0	91,82,68,91:1:1:2:0/1:./.:.:0:1:g.447611A>G:0	237,272,0,0:1:1:2:0/0:./.:.:0:0:.:.	155,168,0,1:1:1:2:0/0:./.:.:0:0:.:.
chr8_ref_v2	457429	.	A	C	.	PASS	IntersectsRepeat=1;RepeatCorrectionApplied=0	SAC:ACF:DF:PD:GT:SGT:SF:SV:SIG:MT:PAC	376,83,0,74:1:1:2:0/0:0/1:0.25:0	33,5,0,3:1:1:2:0/0:0/1:0.25:0:0:.:.	227,21,0,68:1:1:2:0/0:0/1:0.5:0:0:.:.	345,41,1,131:1:1:2:0/0:0/1:0.5:0:0:.:.	200,22,0,77:1:1:2:0/0:0/1:0.5:0:0:.:.
chr8_ref_v2	459926	.	C	A	.	PASS	IntersectsRepeat=0;RepeatCorrectionApplied=0	SAC:ACF:DF:PD:GT:SGT:SF:SV:SIG:MT:PAC	297,175,0,13:1:1:2:0/0:0/1:0.125:0	22,8,0,0:1:1:2:0/0:./.:.:0:0:.:.	181,41,1,30:1:1:2:0/0:0/1:0.25:0:0:.:.	255,71,0,57:1:1:2:0/0:0/1:0.25:0:0:.:.	178,46,0,30:1:1:2:0/0:0/1:0.25:0:0:.:.
chr8_ref_v2	475558	.	CA	C	.	PASS	IntersectsRepeat=1;RepeatCorrectionApplied=1	SAC:ACF:DF:PD:GT:SGT:SF:SV:SIG:MT:PAC	129,147,17,12:1:1:2:0/0:./.:.:0	9,16,1,0:1:1:2:0/0:./.:.:0:0:.:.	49,73,5,3:1:1:2:0/0:./.:.:0:0:.:.	79,103,22,4:1:1:2:0/0:./.:.:0:0:.:.	66,77,10,3:1:1:2:0/0:./.:.:0:0:.:.
chr8_ref_v2	475947	.	T	A	.	PASS	IntersectsRepeat=1;RepeatCorrectionApplied=0	SAC:ACF:DF:PD:GT:SGT:SF:SV:SIG:MT:PAC	2,13,0,24:1:1:2:0/1:1/1:0.25:0	2,4,0,4:1:0:2:./.:./.:.:0:0:.:.	3,11,0,17:1:1:2:0/1:1/1:0.125:0:0:.:.	4,17,0,16:1:1:2:0/1:0/0:0.125:0:0:.:.	5,3,0,15:1:1:2:0/1:1/1:0.25:0:0:.:.
chr8_ref_v2	475953	.	T	TG	.	PASS	IntersectsRepeat=1;RepeatCorrectionApplied=0	SAC:ACF:DF:PD:GT:SGT:SF:SV:SIG:MT:PAC	15,10,0,24:1:1:2:0/1:./.:.:0	5,3,0,4:1:0:2:./.:./.:.:0:0:.:.	6,3,0,17:1:1:2:0/1:1/1:0.25:0:0:.:.	13,7,0,16:1:1:2:0/1:0/0:0.125:0:0:.:.	14,5,0,15:1:1:2:0/1:0/0:0.125:0:0:.:.
chr8_ref_v2	475955	.	T	G	.	PASS	IntersectsRepeat=1;RepeatCorrectionApplied=0	SAC:ACF:DF:PD:GT:SGT:SF:SV:SIG:MT:PAC	17,9,0,22:1:1:2:0/1:./.:.:0	3,3,0,4:1:0:2:./.:./.:.:0:0:.:.	5,5,0,15:1:1:2:0/1:1/1:0.25:0:0:.:.	15,7,0,16:1:1:2:0/1:0/0:0.125:0:0:.:.	13,6,0,15:1:1:2:0/1:0/0:0.125:0:0:.:.
chr8_ref_v2	475957	.	T	A	.	PASS	IntersectsRepeat=1;RepeatCorrectionApplied=0	SAC:ACF:DF:PD:GT:SGT:SF:SV:SIG:MT:PAC	22,9,0,15:1:1:2:0/1:0/0:0.25:0	4,3,0,3:1:0:2:./.:./.:.:0:0:.:.	9,5,0,12:1:1:2:0/1:./.:.:0:0:.:.	19,7,0,13:1:1:2:0/1:0/0:0.25:0:0:.:.	16,6,0,13:1:1:2:0/1:0/0:0.25:0:0:.:.
chr8_ref_v2	475961	.	T	TGTGA	.	PASS	IntersectsRepeat=1;RepeatCorrectionApplied=0	SAC:ACF:DF:PD:GT:SGT:SF:SV:SIG:MT:PAC	46,9,0,12:1:1:2:0/0:0/1:0.5:0	6,2,0,2:1:0:2:./.:./.:.:0:0:.:.	18,3,0,7:1:1:2:0/0:0/1:0.5:0:0:.:.	35,4,0,8:1:1:2:0/0:0/1:0.5:0:0:.:.	22,4,0,10:1:1:2:0/0:0/1:0.5:0:0:.:.
chr8_ref_v2	488380	.	C	CA	.	PASS	IntersectsRepeat=1;RepeatCorrectionApplied=1	SAC:ACF:DF:PD:GT:SGT:SF:SV:SIG:MT:PAC	271,251,6,9:1:1:2:0/0:./.:.:0	28,26,4,4:1:1:2:0/0:0/1:0.25:0:0:.:.	109,107,4,2:1:1:2:0/0:./.:.:0:0:.:.	183,161,2,9:1:1:2:0/0:./.:.:0:0:.:.	109,113,2,4:1:1:2:0/0:./.:.:0:0:.:.
chr8_ref_v2	492979	.	A	G	.	PASS	IntersectsRepeat=1;RepeatCorrectionApplied=0	SAC:ACF:DF:PD:GT:SGT:SF:SV:SIG:MT:PAC	340,301,0,0:1:1:2:0/0:./.:.:0	46,41,0,0:1:1:2:0/0:./.:.:0:0:.:.	85,80,90,76:1:1:2:0/1:./.:.:0:1:g.492979A>G:0	284,217,0,0:1:1:2:0/0:./.:.:0:0:.:.	233,172,0,0:1:1:2:0/0:./.:.:0:0:.:.
chr8_ref_v2	512220	.	GA	G	.	PASS	IntersectsRepeat=1;RepeatCorrectionApplied=1	SAC:ACF:DF:PD:GT:SGT:SF:SV:SIG:MT:PAC	129,177,48,32:1:1:2:0/0:./.:.:0	13,15,5,0:1:1:2:0/0:./.:.:0:0:.:.	77,78,17,20:1:1:2:0/0:./.:.:0:0:.:.	122,116,23,14:1:1:2:0/0:./.:.:0:0:.:.	69,69,29,12:1:1:2:0/0:0/1:0.125:0:0:.:.
chr8_ref_v2	514838	.	CTA	C	.	PASS	IntersectsRepeat=1;RepeatCorrectionApplied=1	SAC:ACF:DF:PD:GT:SGT:SF:SV:SIG:MT:PAC	73,72,16,24:1:1:2:0/0:0/1:0.125:0	24,14,6,3:1:1:2:0/0:./.:.:0:0:.:.	32,39,6,4:1:1:2:0/0:./.:.:0:0:.:.	42,50,5,9:1:1:2:0/0:./.:.:0:0:.:.	38,44,7,6:1:1:2:0/0:./.:.:0:0:.:.
chr8_ref_v2	518751	.	C	CA	.	PASS	IntersectsRepeat=1;RepeatCorrectionApplied=1	SAC:ACF:DF:PD:GT:SGT:SF:SV:SIG:MT:PAC	123,206,7,27:1:1:2:0/0:0/1:0.125:0	15,15,0,4:1:1:2:0/0:0/1:0.25:0:0:.:.	63,87,2,26:1:1:2:0/0:0/1:0.25:0:0:.:.	78,144,2,30:1:1:2:0/0:0/1:0.125:0:0:.:.	62,94,5,20:1:1:2:0/0:0/1:0.25:0:0:.:.
chr8_ref_v2	526396	.	A	C	.	ExcRegion	IntersectsRepeat=1;RepeatCorrectionApplied=0	SAC:ACF:DF:PD:GT:SGT:SF:SV:SIG:MT:PAC	0,0,3,27:1:1:2:./.:./.:.:0	0,0,1,1:1:1:2:./.:./.:.:0:0:.:.	0,0,0,20:0:1:2:./.:./.:.:0:0:.:.	0,0,0,13:0:1:2:./.:./.:.:0:0:.:.	0,0,0,14:0:1:2:./.:./.:.:0:0:.:.
chr8_ref_v2	527175	.	C	G	.	ExcRegion	IntersectsRepeat=1;RepeatCorrectionApplied=0	SAC:ACF:DF:PD:GT:SGT:SF:SV:SIG:MT:PAC	0,1,1,0:1:1:2:./.:./.:.:0	0,0,0,0:0:1:2:./.:./.:.:0:0:.:.	0,0,0,0:0:1:2:./.:./.:.:0:0:.:.	0,0,1,1:1:1:2:./.:./.:.:0:0:.:.	0,0,0,0:0:1:2:./.:./.:.:0:0:.:.
chr8_ref_v2	528061	.	G	A	.	ExcRegion	IntersectsRepeat=0;RepeatCorrectionApplied=0	SAC:ACF:DF:PD:GT:SGT:SF:SV:SIG:MT:PAC	0,0,6,16:1:1:2:./.:./.:.:0	0,0,1,0:0:1:2:./.:./.:.:0:0:.:.	1,1,0,11:1:1:2:./.:./.:.:0:0:.:.	1,0,1,18:1:1:2:./.:./.:.:0:0:.:.	0,0,0,10:0:1:2:./.:./.:.:0:0:.:.
chr8_ref_v2	531060	.	G	A	.	PASS	IntersectsRepeat=1;RepeatCorrectionApplied=0	SAC:ACF:DF:PD:GT:SGT:SF:SV:SIG:MT:PAC	239,200,0,0:1:1:2:0/0:./.:.:0	16,16,0,0:1:1:2:0/0:./.:.:0:0:.:.	148,100,0,0:1:1:2:0/0:./.:.:0:0:.:.	205,155,0,0:1:1:2:0/0:./.:.:0:0:.:.	75,50,45,0:1:1:2:0/0:0/1:0.5:0:0:.:.
chr8_ref_v2	531278	.	A	G	.	PASS	IntersectsRepeat=1;RepeatCorrectionApplied=0	SAC:ACF:DF:PD:GT:SGT:SF:SV:SIG:MT:PAC	0,2,48,150:1:1:2:1/1:./.:.:0	0,0,4,14:1:1:2:./.:./.:.:0:0:.:.	0,1,38,108:1:1:2:1/1:./.:.:0:0:.:.	4,0,54,142:1:1:2:1/1:./.:.:0:0:.:.	0,1,45,96:1:1:2:1/1:./.:.:0:0:.:.
chr8_ref_v2	535611	.	G	C	.	PASS	IntersectsRepeat=0;RepeatCorrectionApplied=0	SAC:ACF:DF:PD:GT:SGT:SF:SV:SIG:MT:PAC	0,0,1,0:0:1:2:./.:./.:.:0	0,0,0,0:0:1:2:./.:./.:.:0:0:.:.	0,1,0,0:0:1:2:./.:./.:.:0:0:.:.	0,0,1,0:0:1:2:./.:./.:.:0:0:.:.	0,0,1,0:0:1:2:./.:./.:.:0:0:.:.
chr8_ref_v2	535628	.	A	C	.	PASS	IntersectsRepeat=0;RepeatCorrectionApplied=0	SAC:ACF:DF:PD:GT:SGT:SF:SV:SIG:MT:PAC	0,0,1,0:0:1:2:./.:./.:.:0	0,0,0,0:0:1:2:./.:./.:.:0:0:.:.	0,1,0,0:0:1:2:./.:./.:.:0:0:.:.	0,0,1,0:0:1:2:./.:./.:.:0:0:.:.	0,0,1,0:0:1:2:./.:./.:.:0:0:.:.
chr8_ref_v2	535659	.	T	A	.	PASS	IntersectsRepeat=1;RepeatCorrectionApplied=0	SAC:ACF:DF:PD:GT:SGT:SF:SV:SIG:MT:PAC	0,0,0,0:0:1:2:./.:./.:.:0	0,0,0,0:0:1:2:./.:./.:.:0:0:.:.	0,1,0,0:0:1:2:./.:./.:.:0:0:.:.	0,0,0,0:0:1:2:./.:./.:.:0:0:.:.	0,0,1,0:0:1:2:./.:./.:.:0:0:.:.
chr8_ref_v2	535666	.	T	C	.	PASS	IntersectsRepeat=0;RepeatCorrectionApplied=0	SAC:ACF:DF:PD:GT:SGT:SF:SV:SIG:MT:PAC	0,0,0,0:0:1:2:./.:./.:.:0	0,0,0,0:0:1:2:./.:./.:.:0:0:.:.	0,1,0,0:0:1:2:./.:./.:.:0:0:.:.	0,0,0,0:0:1:2:./.:./.:.:0:0:.:.	0,0,1,0:0:1:2:./.:./.:.:0:0:.:.
chr8_ref_v2	535667	.	T	C	.	PASS	IntersectsRepeat=0;RepeatCorrectionApplied=0	SAC:ACF:DF:PD:GT:SGT:SF:SV:SIG:MT:PAC	0,0,0,0:0:1:2:./.:./.:.:0	0,0,0,0:0:1:2:./.:./.:.:0:0:.:.	0,1,0,0:0:1:2:./.:./.:.:0:0:.:.	0,0,0,0:0:1:2:./.:./.:.:0:0:.:.	0,0,1,0:0:1:2:./.:./.:.:0:0:.:.
chr8_ref_v2	535699	.	G	A	.	PASS	IntersectsRepeat=0;RepeatCorrectionApplied=0	SAC:ACF:DF:PD:GT:SGT:SF:SV:SIG:MT:PAC	0,0,1,0:0:1:2:./.:./.:.:0	0,0,0,0:0:1:2:./.:./.:.:0:0:.:.	0,0,1,0:0:1:2:./.:./.:.:0:0:.:.	0,0,0,0:0:1:2:./.:./.:.:0:0:.:.	0,0,0,0:0:1:2:./.:./.:.:0:0:.:.
chr8_ref_v2	543528	.	T	G	.	PASS	IntersectsRepeat=0;RepeatCorrectionApplied=0	SAC:ACF:DF:PD:GT:SGT:SF:SV:SIG:MT:PAC	228,0,27,0:1:1:2:0/0:0/1:0.25:0	22,0,4,0:1:1:2:0/0:0/1:0.5:0:0:.:.	94,0,27,0:1:1:2:0/0:0/1:0.5:0:0:.:.	136,0,34,0:1:1:2:0/0:0/1:0.5:0:0:.:.	87,0,30,0:1:1:2:0/0:0/1:0.5:0:0:.:.
chr8_ref_v2	546304	.	G	A	.	ExcRegion	IntersectsRepeat=0;RepeatCorrectionApplied=0	SAC:ACF:DF:PD:GT:SGT:SF:SV:SIG:MT:PAC	0,0,1,1:1:1:2:./.:./.:.:0	0,0,0,0:0:1:2:./.:./.:.:0:0:.:.	0,0,0,0:0:1:2:./.:./.:.:0:0:.:.	0,0,0,0:0:1:2:./.:./.:.:0:0:.:.	0,0,0,0:0:1:2:./.:./.:.:0:0:.:.
chr8_ref_v2	553372	.	G	A	.	PASS	IntersectsRepeat=0;RepeatCorrectionApplied=0	SAC:ACF:DF:PD:GT:SGT:SF:SV:SIG:MT:PAC	231,0,84,0:1:1:2:0/0:0/1:0.5:0	36,0,29,0:1:1:2:0/1:0/0:0.125:0:0:.:.	108,0,23,0:1:1:2:0/0:0/1:0.5:0:0:.:.	190,0,49,0:1:1:2:0/0:0/1:0.5:0:0:.:.	122,0,30,0:1:1:2:0/0:0/1:0.5:0:0:.:.
chr8_ref_v2	553549	.	T	A	.	PASS	IntersectsRepeat=1;RepeatCorrectionApplied=0	SAC:ACF:DF:PD:GT:SGT:SF:SV:SIG:MT:PAC	422,281,374,104:1:1:2:0/1:0/0:0.25:0	36,31,48,14:1:1:2:0/1:./.:.:0:0:.:.	191,148,177,55:1:1:2:0/1:0/0:0.125:0:0:.:.	354,236,301,85:1:1:2:0/1:0/0:0.25:0:0:.:.	205,175,211,79:1:1:2:0/1:0/0:0.125:0:0:.:.
chr8_ref_v2	553569	.	A	T	.	PASS	IntersectsRepeat=1;RepeatCorrectionApplied=0	SAC:ACF:DF:PD:GT:SGT:SF:SV:SIG:MT:PAC	457,300,392,178:1:1:2:0/1:0/0:0.125:0	47,34,49,20:1:1:2:0/1:0/0:0.125:0:0:.:.	227,153,199,100:1:1:2:0/1:0/0:0.125:0:0:.:.	412,249,327,148:1:1:2:0/1:0/0:0.125:0:0:.:.	218,191,236,123:1:1:2:0/1:0/0:0.125:0:0:.:.
chr8_ref_v2	553587	.	G	A	.	PASS	IntersectsRepeat=1;RepeatCorrectionApplied=0	SAC:ACF:DF:PD:GT:SGT:SF:SV:SIG:MT:PAC	475,301,432,248:1:1:2:0/1:0/0:0.125:0	56,44,65,33:1:1:2:0/1:./.:.:0:0:.:.	261,158,256,139:1:1:2:0/1:./.:.:0:0:.:.	437,255,369,204:1:1:2:0/1:0/0:0.125:0:0:.:.	258,183,289,152:1:1:2:0/1:./.:.:0:0:.:.
chr8_ref_v2	553599	.	G	A	.	PASS	IntersectsRepeat=0;RepeatCorrectionApplied=0	SAC:ACF:DF:PD:GT:SGT:SF:SV:SIG:MT:PAC	457,335,428,293:1:1:2:0/1:./.:.:0	53,45,61,39:1:1:2:0/1:./.:.:0:0:.:.	253,171,258,158:1:1:2:0/1:./.:.:0:0:.:.	433,275,376,235:1:1:2:0/1:0/0:0.125:0:0:.:.	258,206,281,174:1:1:2:0/1:./.:.:0:0:.:.
chr8_ref_v2	553612	.	A	T	.	PASS	IntersectsRepeat=1;RepeatCorrectionApplied=0	SAC:ACF:DF:PD:GT:SGT:SF:SV:SIG:MT:PAC	443,343,409,342:1:1:2:0/1:./.:.:0	53,55,55,46:1:1:2:0/1:./.:.:0:0:.:.	250,183,272,179:1:1:2:0/1:./.:.:0:0:.:.	418,301,378,275:1:1:2:0/1:./.:.:0:0:.:.	251,219,275,184:1:1:2:0/1:./.:.:0:0:.:.
chr8_ref_v2	553650	.	G	A	.	PASS	IntersectsRepeat=1;RepeatCorrectionApplied=0	SAC:ACF:DF:PD:GT:SGT:SF:SV:SIG:MT:PAC	432,360,384,352:1:1:2:0/1:./.:.:0	55,55,50,58:1:1:2:0/1:./.:.:0:0:.:.	262,181,254,193:1:1:2:0/1:./.:.:0:0:.:.	380,301,403,304:1:1:2:0/1:./.:.:0:0:.:.	263,160,224,206:1:1:2:0/1:./.:.:0:0:.:.
chr8_ref_v2	553677	.	A	G	.	PASS	IntersectsRepeat=0;RepeatCorrectionApplied=0	SAC:ACF:DF:PD:GT:SGT:SF:SV:SIG:MT:PAC	445,359,384,355:1:1:2:0/1:./.:.:0	41,54,35,48:1:1:2:0/1:0/0:0.125:0:0:.:.	264,194,250,196:1:1:2:0/1:./.:.:0:0:.:.	361,289,377,317:1:1:2:0/1:./.:.:0:0:.:.	255,173,230,204:1:1:2:0/1:./.:.:0:0:.:.
chr8_ref_v2	553710	.	G	C	.	PASS	IntersectsRepeat=0;RepeatCorrectionApplied=0	SAC:ACF:DF:PD:GT:SGT:SF:SV:SIG:MT:PAC	448,358,416,397:1:1:2:0/1:./.:.:0	36,50,35,40:1:1:2:0/1:0/0:0.125:0:0:.:.	270,213,256,215:1:1:2:0/1:./.:.:0:0:.:.	382,328,405,348:1:1:2:0/1:./.:.:0:0:.:.	254,229,223,218:1:1:2:0/1:./.:.:0:0:.:.
chr8_ref_v2	553745	.	T	G	.	PASS	IntersectsRepeat=0;RepeatCorrectionApplied=0	SAC:ACF:DF:PD:GT:SGT:SF:SV:SIG:MT:PAC	408,390,414,445:1:1:2:0/1:./.:.:0	30,44,42,39:1:1:2:0/1:./.:.:0:0:.:.	251,251,252,239:1:1:2:0/1:./.:.:0:0:.:.	374,352,385,400:1:1:2:0/1:./.:.:0:0:.:.	243,291,243,226:1:1:2:0/1:0/0:0.125:0:0:.:.
chr8_ref_v2	553822	.	A	G	.	PASS	IntersectsRepeat=1;RepeatCorrectionApplied=0	SAC:ACF:DF:PD:GT:SGT:SF:SV:SIG:MT:PAC	340,450,355,459:1:1:2:0/1:./.:.:0	26,48,37,59:1:1:2:0/1:1/1:0.125:0:0:.:.	182,286,213,258:1:1:2:0/1:./.:.:0:0:.:.	270,378,268,408:1:1:2:0/1:./.:.:0:0:.:.	193,279,207,237:1:1:2:0/1:./.:.:0:0:.:.
chr8_ref_v2	553893	.	T	A	.	PASS	IntersectsRepeat=0;RepeatCorrectionApplied=0	SAC:ACF:DF:PD:GT:SGT:SF:SV:SIG:MT:PAC	291,414,293,401:1:1:2:0/1:./.:.:0	24,39,20,39:1:1:2:0/1:./.:.:0:0:.:.	181,252,164,247:1:1:2:0/1:./.:.:0:0:.:.	211,346,250,363:1:1:2:0/1:./.:.:0:0:.:.	178,238,170,233:1:1:2:0/1:./.:.:0:0:.:.
chr8_ref_v2	553918	.	C	G	.	PASS	IntersectsRepeat=1;RepeatCorrectionApplied=0	SAC:ACF:DF:PD:GT:SGT:SF:SV:SIG:MT:PAC	246,380,256,385:1:1:2:0/1:./.:.:0	30,33,22,38:1:1:2:0/1:./.:.:0:0:.:.	167,215,142,245:1:1:2:0/1:./.:.:0:0:.:.	191,317,229,364:1:1:2:0/1:1/1:0.125:0:0:.:.	164,214,157,222:1:1:2:0/1:./.:.:0:0:.:.
chr8_ref_v2	553934	.	T	G	.	PASS	IntersectsRepeat=1;RepeatCorrectionApplied=0	SAC:ACF:DF:PD:GT:SGT:SF:SV:SIG:MT:PAC	253,357,230,363:1:1:2:0/1:./.:.:0	43,31,26,33:1:1:2:0/1:0/0:0.125:0:0:.:.	150,202,132,224:1:1:2:0/1:./.:.:0:0:.:.	189,307,205,344:1:1:2:0/1:./.:.:0:0:.:.	152,213,145,209:1:1:2:0/1:./.:.:0:0:.:.
chr8_ref_v2	553974	.	C	T	.	PASS	IntersectsRepeat=1;RepeatCorrectionApplied=0	SAC:ACF:DF:PD:GT:SGT:SF:SV:SIG:MT:PAC	236,355,182,332:1:1:2:0/1:0/0:0.125:0	48,41,34,34:1:1:2:0/1:0/0:0.125:0:0:.:.	135,181,96,199:1:1:2:0/1:./.:.:0:0:.:.	181,249,164,278:1:1:2:0/1:./.:.:0:0:.:.	133,186,113,190:1:1:2:0/1:./.:.:0:0:.:.
chr8_ref_v2	553988	.	C	T	.	PASS	IntersectsRepeat=1;RepeatCorrectionApplied=0	SAC:ACF:DF:PD:GT:SGT:SF:SV:SIG:MT:PAC	210,341,157,331:1:1:2:0/1:./.:.:0	46,42,30,38:1:1:2:0/1:0/0:0.125:0:0:.:.	117,168,80,183:1:1:2:0/1:./.:.:0:0:.:.	166,246,146,264:1:1:2:0/1:./.:.:0:0:.:.	122,179,97,197:1:1:2:0/1:./.:.:0:0:.:.
chr8_ref_v2	554028	.	C	G	.	PASS	IntersectsRepeat=1;RepeatCorrectionApplied=0	SAC:ACF:DF:PD:GT:SGT:SF:SV:SIG:MT:PAC	118,317,90,257:1:1:2:0/1:0/0:0.125:0	23,40,14,35:1:1:2:0/1:0/0:0.125:0:0:.:.	63,150,43,110:1:1:2:0/1:0/0:0.125:0:0:.:.	94,219,81,172:1:1:2:0/1:0/0:0.125:0:0:.:.	67,166,57,143:1:1:2:0/1:0/0:0.125:0:0:.:.
chr8_ref_v2	554034	.	T	C	.	PASS	IntersectsRepeat=1;RepeatCorrectionApplied=0	SAC:ACF:DF:PD:GT:SGT:SF:SV:SIG:MT:PAC	106,317,99,254:1:1:2:0/1:0/0:0.125:0	18,39,11,36:1:1:2:0/1:0/0:0.125:0:0:.:.	58,146,49,114:1:1:2:0/1:0/0:0.125:0:0:.:.	76,221,91,171:1:1:2:0/1:./.:.:0:0:.:.	58,173,63,139:1:1:2:0/1:0/0:0.125:0:0:.:.
chr8_ref_v2	554037	.	A	C	.	PASS	IntersectsRepeat=1;RepeatCorrectionApplied=0	SAC:ACF:DF:PD:GT:SGT:SF:SV:SIG:MT:PAC	103,316,103,257:1:1:2:0/1:0/0:0.125:0	15,38,10,36:1:1:2:0/1:0/0:0.125:0:0:.:.	53,147,50,112:1:1:2:0/1:0/0:0.125:0:0:.:.	71,216,88,169:1:1:2:0/1:./.:.:0:0:.:.	55,174,67,140:1:1:2:0/1:./.:.:0:0:.:.
chr8_ref_v2	554044	.	G	T	.	PASS	IntersectsRepeat=0;RepeatCorrectionApplied=0	SAC:ACF:DF:PD:GT:SGT:SF:SV:SIG:MT:PAC	86,321,90,272:1:1:2:0/1:./.:.:0	13,33,8,36:1:1:2:0/1:./.:.:0:0:.:.	41,141,48,121:1:1:2:0/1:./.:.:0:0:.:.	59,217,86,184:1:1:2:0/1:./.:.:0:0:.:.	50,173,69,150:1:1:2:0/1:./.:.:0:0:.:.
chr8_ref_v2	554069	.	G	A	.	PASS	IntersectsRepeat=0;RepeatCorrectionApplied=0	SAC:ACF:DF:PD:GT:SGT:SF:SV:SIG:MT:PAC	93,252,150,258:1:1:2:0/1:1/1:0.125:0	9,19,9,25:1:1:2:0/1:1/1:0.125:0:0:.:.	59,136,72,107:1:1:2:0/1:./.:.:0:0:.:.	76,191,116,180:1:1:2:0/1:./.:.:0:0:.:.	62,171,81,136:1:1:2:0/1:./.:.:0:0:.:.
chr8_ref_v2	554070	.	CGAAAAAATAAA	C	.	PASS	IntersectsRepeat=0;RepeatCorrectionApplied=0	SAC:ACF:DF:PD:GT:SGT:SF:SV:SIG:MT:PAC	204,293,94,238:1:1:2:0/1:0/0:0.25:0	9,27,9,19:1:1:2:0/1:0/0:0.125:0:0:.:.	105,119,57,130:1:1:2:0/1:0/0:0.125:0:0:.:.	143,208,74,187:1:1:2:0/1:0/0:0.125:0:0:.:.	100,148,63,170:1:1:2:0/1:./.:.:0:0:.:.
chr8_ref_v2	554110	.	C	T	.	PASS	IntersectsRepeat=1;RepeatCorrectionApplied=0	SAC:ACF:DF:PD:GT:SGT:SF:SV:SIG:MT:PAC	197,219,183,195:1:1:2:0/1:./.:.:0	15,17,7,15:1:1:2:0/1:0/0:0.125:0:0:.:.	104,115,87,88:1:1:2:0/1:0/0:0.125:0:0:.:.	152,169,135,151:1:1:2:0/1:./.:.:0:0:.:.	100,140,104,113:1:1:2:0/1:./.:.:0:0:.:.
chr8_ref_v2	554141	.	A	G	.	PASS	IntersectsRepeat=0;RepeatCorrectionApplied=0	SAC:ACF:DF:PD:GT:SGT:SF:SV:SIG:MT:PAC	244,193,154,175:1:1:2:0/1:0/0:0.125:0	15,26,7,19:1:1:2:0/1:0/0:0.25:0:0:.:.	139,99,73,67:1:1:2:0/1:0/0:0.25:0:0:.:.	191,151,101,142:1:1:2:0/1:0/0:0.125:0:0:.:.	133,116,75,95:1:1:2:0/1:0/0:0.25:0:0:.:.
chr8_ref_v2	554148	.	A	G	.	PASS	IntersectsRepeat=1;RepeatCorrectionApplied=0	SAC:ACF:DF:PD:GT:SGT:SF:SV:SIG:MT:PAC	254,196,142,165:1:1:2:0/1:0/0:0.25:0	16,27,7,20:1:1:2:0/1:0/0:0.25:0:0:.:.	143,98,72,69:1:1:2:0/1:0/0:0.25:0:0:.:.	196,147,93,143:1:1:2:0/1:0/0:0.125:0:0:.:.	135,111,69,88:1:1:2:0/1:0/0:0.25:0:0:.:.
chr8_ref_v2	554149	.	A	T	.	PASS	IntersectsRepeat=1;RepeatCorrectionApplied=0	SAC:ACF:DF:PD:GT:SGT:SF:SV:SIG:MT:PAC	255,199,142,165:1:1:2:0/1:0/0:0.25:0	16,27,7,20:1:1:2:0/1:0/0:0.25:0:0:.:.	144,98,72,70:1:1:2:0/1:0/0:0.25:0:0:.:.	198,148,93,143:1:1:2:0/1:0/0:0.25:0:0:.:.	137,107,69,86:1:1:2:0/1:0/0:0.25:0:0:.:.
chr8_ref_v2	554156	.	C	CT	.	PASS	IntersectsRepeat=0;RepeatCorrectionApplied=0	SAC:ACF:DF:PD:GT:SGT:SF:SV:SIG:MT:PAC	248,194,110,158:1:1:2:0/1:0/0:0.25:1	16,25,7,23:1:1:2:0/1:0/0:0.125:0:0:.:.	140,96,49,68:1:1:2:0/1:0/0:0.25:1:0:.:.	185,146,57,138:1:1:2:0/1:0/0:0.25:0:0:.:.	130,101,52,81:1:1:2:0/1:0/0:0.25:0:0:.:.
chr8_ref_v2	554159	.	AG	A	.	PASS	IntersectsRepeat=0;RepeatCorrectionApplied=0	SAC:ACF:DF:PD:GT:SGT:SF:SV:SIG:MT:PAC	247,197,107,153:1:1:2:0/1:0/0:0.25:1	16,28,7,25:1:1:2:0/1:0/0:0.125:0:0:.:.	139,96,46,66:1:1:2:0/1:0/0:0.25:1:0:.:.	183,149,56,137:1:1:2:0/1:0/0:0.25:1:0:.:.	130,100,50,78:1:1:2:0/1:0/0:0.25:0:0:.:.
chr8_ref_v2	554163	.	C	T	.	PASS	IntersectsRepeat=0;RepeatCorrectionApplied=0	SAC:ACF:DF:PD:GT:SGT:SF:SV:SIG:MT:PAC	239,199,103,147:1:1:2:0/1:0/0:0.25:1	16,28,6,24:1:1:2:0/1:0/0:0.25:0:0:.:.	136,92,45,67:1:1:2:0/1:0/0:0.25:1:0:.:.	180,145,54,136:1:1:2:0/1:0/0:0.25:0:0:.:.	123,98,49,78:1:1:2:0/1:0/0:0.25:0:0:.:.
chr8_ref_v2	554168	.	T	C	.	PASS	IntersectsRepeat=0;RepeatCorrectionApplied=0	SAC:ACF:DF:PD:GT:SGT:SF:SV:SIG:MT:PAC	227,197,93,139:1:1:2:0/1:0/0:0.25:1	15,29,6,26:1:1:2:0/1:0/0:0.125:0:0:.:.	124,88,43,67:1:1:2:0/1:0/0:0.25:0:0:.:.	165,133,50,127:1:1:2:0/1:0/0:0.25:0:0:.:.	117,90,44,77:1:1:2:0/1:0/0:0.25:0:0:.:.
chr8_ref_v2	554176	.	C	T	.	PASS	IntersectsRepeat=0;RepeatCorrectionApplied=0	SAC:ACF:DF:PD:GT:SGT:SF:SV:SIG:MT:PAC	198,193,70,136:1:1:2:0/1:0/0:0.25:1	15,30,7,24:1:1:2:0/1:0/0:0.125:0:0:.:.	107,81,34,64:1:1:2:0/1:0/0:0.25:0:0:.:.	150,131,45,123:1:1:2:0/1:0/0:0.25:0:0:.:.	100,84,36,74:1:1:2:0/1:0/0:0.25:0:0:.:.
chr8_ref_v2	554177	.	T	C	.	PASS	IntersectsRepeat=0;RepeatCorrectionApplied=0	SAC:ACF:DF:PD:GT:SGT:SF:SV:SIG:MT:PAC	195,194,68,139:1:1:2:0/1:0/0:0.25:1	14,31,7,25:1:1:2:0/1:0/0:0.125:0:0:.:.	106,82,34,63:1:1:2:0/1:0/0:0.25:0:0:.:.	148,130,45,122:1:1:2:0/1:0/0:0.25:0:0:.:.	100,84,35,73:1:1:2:0/1:0/0:0.25:0:0:.:.
chr8_ref_v2	554208	.	G	A	.	PASS	IntersectsRepeat=0;RepeatCorrectionApplied=0	SAC:ACF:DF:PD:GT:SGT:SF:SV:SIG:MT:PAC	95,151,0,142:1:1:2:0/1:0/0:0.25:0	6,38,1,21:1:1:2:0/1:0/0:0.25:0:0:.:.	48,79,0,73:1:1:2:0/1:0/0:0.25:0:0:.:.	60,105,0,113:1:1:2:0/1:0/0:0.125:0:0:.:.	48,64,0,73:1:1:2:0/1:0/0:0.25:0:0:.:.
chr8_ref_v2	554286	.	T	C	.	PASS	IntersectsRepeat=1;RepeatCorrectionApplied=0	SAC:ACF:DF:PD:GT:SGT:SF:SV:SIG:MT:PAC	151,215,4,211:1:1:2:0/1:0/0:0.25:0	8,19,0,13:1:1:2:0/1:0/0:0.25:0:0:.:.	52,130,1,113:1:1:2:0/1:0/0:0.25:0:0:.:.	74,166,2,155:1:1:2:0/1:0/0:0.25:0:0:.:.	59,117,4,110:1:1:2:0/1:0/0:0.25:0:0:.:.
chr8_ref_v2	554304	.	A	T	.	PASS	IntersectsRepeat=1;RepeatCorrectionApplied=0	SAC:ACF:DF:PD:GT:SGT:SF:SV:SIG:MT:PAC	189,220,16,186:1:1:2:0/1:0/0:0.25:0	8,13,0,14:1:1:2:0/1:0/0:0.125:0:0:.:.	65,118,4,86:1:1:2:0/1:0/0:0.25:0:0:.:.	101,164,13,131:1:1:2:0/1:0/0:0.25:0:0:.:.	78,117,15,92:1:1:2:0/1:0/0:0.25:0:0:.:.
chr8_ref_v2	554366	.	C	T	.	PASS	IntersectsRepeat=0;RepeatCorrectionApplied=0	SAC:ACF:DF:PD:GT:SGT:SF:SV:SIG:MT:PAC	204,112,35,44:1:1:2:0/0:0/1:0.5:0	8,10,0,9:1:1:2:0/1:0/0:0.25:0:0:.:.	85,43,19,9:1:1:2:0/0:0/1:0.5:1:0:.:.	132,61,37,27:1:1:2:0/0:0/1:0.5:1:0:.:.	105,40,41,9:1:1:2:0/0:0/1:0.5:0:0:.:.
chr8_ref_v2	554368	.	T	A	.	PASS	IntersectsRepeat=1;RepeatCorrectionApplied=0	SAC:ACF:DF:PD:GT:SGT:SF:SV:SIG:MT:PAC	207,103,36,40:1:1:2:0/0:0/1:0.5:0	8,10,0,8:1:1:2:0/1:0/0:0.25:0:0:.:.	86,39,19,7:1:1:2:0/0:0/1:0.25:1:0:.:.	128,59,37,23:1:1:2:0/0:0/1:0.5:1:0:.:.	104,39,41,9:1:1:2:0/0:0/1:0.5:0:0:.:.
chr8_ref_v2	554440	.	C	T	.	PASS	IntersectsRepeat=0;RepeatCorrectionApplied=0	SAC:ACF:DF:PD:GT:SGT:SF:SV:SIG:MT:PAC	173,161,33,7:1:1:2:0/0:0/1:0.25:0	14,13,1,2:1:1:2:0/0:0/1:0.25:0:0:.:.	72,63,8,5:1:1:2:0/0:0/1:0.125:0:0:.:.	106,73,15,6:1:1:2:0/0:0/1:0.25:0:0:.:.	77,64,22,7:1:1:2:0/0:0/1:0.25:0:0:.:.
chr8_ref_v2	554449	.	T	C	.	PASS	IntersectsRepeat=0;RepeatCorrectionApplied=0	SAC:ACF:DF:PD:GT:SGT:SF:SV:SIG:MT:PAC	172,177,32,13:1:1:2:0/0:0/1:0.25:0	15,15,2,2:1:1:2:0/0:0/1:0.25:0:0:.:.	64,76,8,6:1:1:2:0/0:0/1:0.25:0:0:.:.	101,90,14,8:1:1:2:0/0:0/1:0.25:0:0:.:.	72,70,21,15:1:1:2:0/0:0/1:0.5:0:0:.:.
chr8_ref_v2	554460	.	A	C	.	PASS	IntersectsRepeat=0;RepeatCorrectionApplied=0	SAC:ACF:DF:PD:GT:SGT:SF:SV:SIG:MT:PAC	171,195,40,22:1:1:2:0/0:0/1:0.25:0	15,16,2,2:1:1:2:0/0:0/1:0.25:0:0:.:.	66,76,11,9:1:1:2:0/0:0/1:0.25:0:0:.:.	97,100,14,15:1:1:2:0/0:0/1:0.25:0:0:.:.	68,82,23,25:1:1:2:0/0:0/1:0.5:0:0:.:.
chr8_ref_v2	554608	.	C	T	.	PASS	IntersectsRepeat=0;RepeatCorrectionApplied=0	SAC:ACF:DF:PD:GT:SGT:SF:SV:SIG:MT:PAC	0,112,0,19:1:1:2:0/0:0/1:0.25:0	0,3,0,0:0:1:2:./.:./.:.:0:0:.:.	0,48,0,13:1:1:2:0/0:0/1:0.5:0:0:.:.	0,87,0,17:1:1:2:0/0:0/1:0.25:0:0:.:.	0,63,0,16:1:1:2:0/0:0/1:0.5:0:0:.:.
chr8_ref_v2	554638	.	C	G	.	PASS	IntersectsRepeat=0;RepeatCorrectionApplied=0	SAC:ACF:DF:PD:GT:SGT:SF:SV:SIG:MT:PAC	0,138,0,32:1:1:2:0/0:0/1:0.5:0	0,5,0,0:0:1:2:./.:./.:.:0:0:.:.	0,61,0,18:1:1:2:0/0:0/1:0.5:0:0:.:.	0,97,0,26:1:1:2:0/0:0/1:0.5:0:0:.:.	0,72,0,24:1:1:2:0/0:0/1:0.5:0:0:.:.
chr8_ref_v2	554746	.	A	G	.	PASS	IntersectsRepeat=1;RepeatCorrectionApplied=0	SAC:ACF:DF:PD:GT:SGT:SF:SV:SIG:MT:PAC	0,47,0,17:1:1:2:0/0:0/1:0.5:0	0,4,0,0:0:1:2:./.:./.:.:0:0:.:.	0,6,0,6:1:1:2:./.:./.:.:0:0:.:.	0,36,0,6:1:1:2:0/0:0/1:0.25:0:0:.:.	0,16,0,1:1:1:2:./.:./.:.:0:0:.:.
chr8_ref_v2	554781	.	T	G	.	PASS	IntersectsRepeat=0;RepeatCorrectionApplied=0	SAC:ACF:DF:PD:GT:SGT:SF:SV:SIG:MT:PAC	1,7,0,0:1:1:2:./.:./.:.:0	0,1,0,0:0:1:2:./.:./.:.:0:0:.:.	0,0,1,0:0:1:2:./.:./.:.:0:0:.:.	0,3,0,0:0:1:2:./.:./.:.:0:0:.:.	0,2,0,0:0:1:2:./.:./.:.:0:0:.:.
chr8_ref_v2	554784	.	T	G	.	PASS	IntersectsRepeat=0;RepeatCorrectionApplied=0	SAC:ACF:DF:PD:GT:SGT:SF:SV:SIG:MT:PAC	1,7,0,0:1:1:2:./.:./.:.:0	0,1,0,0:0:1:2:./.:./.:.:0:0:.:.	0,0,1,0:0:1:2:./.:./.:.:0:0:.:.	0,2,0,0:0:1:2:./.:./.:.:0:0:.:.	0,2,0,0:0:1:2:./.:./.:.:0:0:.:.
chr8_ref_v2	554790	.	C	G	.	PASS	IntersectsRepeat=0;RepeatCorrectionApplied=0	SAC:ACF:DF:PD:GT:SGT:SF:SV:SIG:MT:PAC	1,4,0,0:1:1:2:./.:./.:.:0	0,1,0,0:0:1:2:./.:./.:.:0:0:.:.	0,0,1,0:0:1:2:./.:./.:.:0:0:.:.	0,1,0,0:0:1:2:./.:./.:.:0:0:.:.	0,2,0,0:0:1:2:./.:./.:.:0:0:.:.
chr8_ref_v2	554858	.	G	A	.	PASS	IntersectsRepeat=1;RepeatCorrectionApplied=0	SAC:ACF:DF:PD:GT:SGT:SF:SV:SIG:MT:PAC	0,2,0,0:0:1:2:./.:./.:.:0	0,0,0,1:0:1:2:./.:./.:.:0:0:.:.	0,0,0,0:0:1:2:./.:./.:.:0:0:.:.	0,0,0,0:0:1:2:./.:./.:.:0:0:.:.	0,0,0,0:0:1:2:./.:./.:.:0:0:.:.
chr8_ref_v2	554860	.	T	A	.	PASS	IntersectsRepeat=1;RepeatCorrectionApplied=0	SAC:ACF:DF:PD:GT:SGT:SF:SV:SIG:MT:PAC	0,2,0,0:0:1:2:./.:./.:.:0	0,0,0,1:0:1:2:./.:./.:.:0:0:.:.	0,0,0,0:0:1:2:./.:./.:.:0:0:.:.	0,0,0,0:0:1:2:./.:./.:.:0:0:.:.	0,0,0,0:0:1:2:./.:./.:.:0:0:.:.
chr8_ref_v2	555214	.	C	G	.	PASS	IntersectsRepeat=0;RepeatCorrectionApplied=0	SAC:ACF:DF:PD:GT:SGT:SF:SV:SIG:MT:PAC	201,161,60,10:1:1:2:0/0:0/1:0.25:0	3,4,3,0:1:1:2:./.:./.:.:0:0:.:.	109,88,28,3:1:1:2:0/0:0/1:0.25:0:0:.:.	129,124,50,4:1:1:2:0/0:0/1:0.25:0:0:.:.	129,90,24,0:1:1:2:0/0:0/1:0.25:0:0:.:.
chr8_ref_v2	555260	.	C	G	.	PASS	IntersectsRepeat=0;RepeatCorrectionApplied=0	SAC:ACF:DF:PD:GT:SGT:SF:SV:SIG:MT:PAC	258,280,153,33:1:1:2:0/0:0/1:0.5:0	12,6,10,2:1:1:2:0/1:0/0:0.25:0:0:.:.	138,148,93,14:1:1:2:0/0:0/1:0.5:0:0:.:.	198,215,129,28:1:1:2:0/0:0/1:0.5:0:0:.:.	145,161,79,11:1:1:2:0/0:0/1:0.5:0:0:.:.
chr8_ref_v2	555331	.	T	C	.	PASS	IntersectsRepeat=0;RepeatCorrectionApplied=0	SAC:ACF:DF:PD:GT:SGT:SF:SV:SIG:MT:PAC	250,237,92,51:1:1:2:0/0:0/1:0.5:0	10,12,8,2:1:1:2:0/1:0/0:0.25:0:0:.:.	144,138,66,26:1:1:2:0/0:0/1:0.5:0:0:.:.	216,183,83,39:1:1:2:0/0:0/1:0.5:0:0:.:.	143,163,55,18:1:1:2:0/0:0/1:0.5:0:0:.:.
chr8_ref_v2	555343	.	G	T	.	PASS	IntersectsRepeat=0;RepeatCorrectionApplied=0	SAC:ACF:DF:PD:GT:SGT:SF:SV:SIG:MT:PAC	216,205,70,45:1:1:2:0/0:0/1:0.5:0	8,11,5,1:1:1:2:0/0:0/1:0.5:0:0:.:.	124,135,45,25:1:1:2:0/0:0/1:0.5:0:0:.:.	187,164,60,30:1:1:2:0/0:0/1:0.5:0:0:.:.	133,155,33,17:1:1:2:0/0:0/1:0.25:0:0:.:.
chr8_ref_v2	555427	.	C	T	.	PASS	IntersectsRepeat=1;RepeatCorrectionApplied=0	SAC:ACF:DF:PD:GT:SGT:SF:SV:SIG:MT:PAC	6,185,0,82:1:1:2:0/0:0/1:0.5:0	0,4,0,4:1:1:2:./.:./.:.:0:0:.:.	1,114,1,72:1:1:2:0/1:0/0:0.25:0:0:.:.	2,146,1,86:1:1:2:0/1:0/0:0.25:0:0:.:.	3,121,0,56:1:1:2:0/1:0/0:0.25:0:0:.:.
chr8_ref_v2	555451	.	G	C	.	PASS	IntersectsRepeat=0;RepeatCorrectionApplied=0	SAC:ACF:DF:PD:GT:SGT:SF:SV:SIG:MT:PAC	4,208,0,116:1:1:2:0/1:0/0:0.25:0	0,6,0,4:1:1:2:./.:./.:.:0:0:.:.	0,133,0,79:1:1:2:0/1:0/0:0.25:0:0:.:.	1,180,1,107:1:1:2:0/1:0/0:0.25:0:0:.:.	2,129,0,66:1:1:2:0/1:0/0:0.25:0:0:.:.
chr8_ref_v2	555460	.	C	T	.	PASS	IntersectsRepeat=1;RepeatCorrectionApplied=0	SAC:ACF:DF:PD:GT:SGT:SF:SV:SIG:MT:PAC	13,218,1,125:1:1:2:0/1:0/0:0.25:0	0,7,0,5:1:1:2:./.:./.:.:0:0:.:.	4,132,0,77:1:1:2:0/1:0/0:0.25:0:0:.:.	6,182,1,109:1:1:2:0/1:0/0:0.25:0:0:.:.	4,132,0,71:1:1:2:0/1:0/0:0.25:0:0:.:.
chr8_ref_v2	555592	.	C	T	.	PASS	IntersectsRepeat=1;RepeatCorrectionApplied=0	SAC:ACF:DF:PD:GT:SGT:SF:SV:SIG:MT:PAC	143,49,10,4:1:1:2:0/0:0/1:0.125:0	15,7,5,3:1:1:2:0/0:0/1:0.5:0:0:.:.	41,6,2,3:1:1:2:0/0:0/1:0.25:0:0:.:.	94,28,5,4:1:1:2:0/0:0/1:0.125:0:0:.:.	45,16,2,0:1:1:2:0/0:0/1:0.125:0:0:.:.
chr8_ref_v2	555754	.	T	C	.	PASS	IntersectsRepeat=0;RepeatCorrectionApplied=0	SAC:ACF:DF:PD:GT:SGT:SF:SV:SIG:MT:PAC	288,134,63,0:1:1:2:0/0:0/1:0.25:0	30,4,12,0:1:1:2:0/0:0/1:0.5:0:0:.:.	157,64,43,0:1:1:2:0/0:0/1:0.25:0:0:.:.	226,101,43,0:1:1:2:0/0:0/1:0.25:0:0:.:.	165,50,36,0:1:1:2:0/0:0/1:0.25:0:0:.:.
chr8_ref_v2	555757	.	T	C	.	PASS	IntersectsRepeat=0;RepeatCorrectionApplied=0	SAC:ACF:DF:PD:GT:SGT:SF:SV:SIG:MT:PAC	288,142,62,0:1:1:2:0/0:0/1:0.25:0	32,4,13,0:1:1:2:0/0:0/1:0.5:0:0:.:.	156,66,44,0:1:1:2:0/0:0/1:0.25:0:0:.:.	223,106,44,0:1:1:2:0/0:0/1:0.25:0:0:.:.	170,53,35,0:1:1:2:0/0:0/1:0.25:0:0:.:.
chr8_ref_v2	555760	.	A	T	.	PASS	IntersectsRepeat=0;RepeatCorrectionApplied=0	SAC:ACF:DF:PD:GT:SGT:SF:SV:SIG:MT:PAC	298,154,67,0:1:1:2:0/0:0/1:0.25:0	33,5,13,0:1:1:2:0/0:0/1:0.5:0:0:.:.	152,69,45,0:1:1:2:0/0:0/1:0.25:0:0:.:.	229,111,44,0:1:1:2:0/0:0/1:0.25:0:0:.:.	173,61,37,0:1:1:2:0/0:0/1:0.25:0:0:.:.
chr8_ref_v2	555835	.	T	C	.	PASS	IntersectsRepeat=1;RepeatCorrectionApplied=0	SAC:ACF:DF:PD:GT:SGT:SF:SV:SIG:MT:PAC	379,296,274,61:1:1:2:0/1:0/0:0.25:1	52,24,32,6:1:1:2:0/1:0/0:0.25:0:0:.:.	173,152,166,29:1:1:2:0/1:0/0:0.25:0:0:.:.	279,243,232,43:1:1:2:0/1:0/0:0.25:1:0:.:.	213,181,128,34:1:1:2:0/1:0/0:0.5:1:0:.:.
chr8_ref_v2	555841	.	T	C	.	PASS	IntersectsRepeat=0;RepeatCorrectionApplied=0	SAC:ACF:DF:PD:GT:SGT:SF:SV:SIG:MT:PAC	379,297,292,64:1:1:2:0/1:0/0:0.25:1	54,25,31,6:1:1:2:0/1:0/0:0.25:0:0:.:.	171,157,171,35:1:1:2:0/1:0/0:0.25:0:0:.:.	280,246,253,49:1:1:2:0/1:0/0:0.25:1:0:.:.	227,183,137,36:1:1:2:0/1:0/0:0.5:1:0:.:.
chr8_ref_v2	555846	.	A	G	.	PASS	IntersectsRepeat=0;RepeatCorrectionApplied=0	SAC:ACF:DF:PD:GT:SGT:SF:SV:SIG:MT:PAC	386,294,312,65:1:1:2:0/1:0/0:0.25:1	53,26,31,7:1:1:2:0/1:0/0:0.25:0:0:.:.	172,158,179,38:1:1:2:0/1:0/0:0.25:0:0:.:.	281,250,265,51:1:1:2:0/1:0/0:0.25:1:0:.:.	219,182,139,37:1:1:2:0/1:0/0:0.5:1:0:.:.
chr8_ref_v2	555855	.	G	C	.	PASS	IntersectsRepeat=0;RepeatCorrectionApplied=0	SAC:ACF:DF:PD:GT:SGT:SF:SV:SIG:MT:PAC	391,311,330,72:1:1:2:0/1:0/0:0.25:0	50,26,31,7:1:1:2:0/1:0/0:0.25:0:0:.:.	179,159,192,44:1:1:2:0/1:0/0:0.125:0:0:.:.	294,255,289,53:1:1:2:0/1:0/0:0.25:1:0:.:.	229,191,165,42:1:1:2:0/1:0/0:0.25:1:0:.:.
chr8_ref_v2	555866	.	G	A	.	PASS	IntersectsRepeat=1;RepeatCorrectionApplied=0	SAC:ACF:DF:PD:GT:SGT:SF:SV:SIG:MT:PAC	400,299,347,80:1:1:2:0/1:0/0:0.25:0	55,27,32,9:1:1:2:0/1:0/0:0.25:0:0:.:.	180,163,209,55:1:1:2:0/1:0/0:0.125:0:0:.:.	304,243,317,61:1:1:2:0/1:0/0:0.125:0:0:.:.	215,182,177,46:1:1:2:0/1:0/0:0.25:1:0:.:.
chr8_ref_v2	555868	.	G	T	.	PASS	IntersectsRepeat=1;RepeatCorrectionApplied=0	SAC:ACF:DF:PD:GT:SGT:SF:SV:SIG:MT:PAC	401,302,344,80:1:1:2:0/1:0/0:0.25:0	55,27,32,10:1:1:2:0/1:0/0:0.25:0:0:.:.	177,165,209,58:1:1:2:0/1:0/0:0.125:0:0:.:.	312,241,313,66:1:1:2:0/1:0/0:0.125:0:0:.:.	215,180,176,46:1:1:2:0/1:0/0:0.25:1:0:.:.
chr8_ref_v2	555976	.	GT	G	.	PASS	IntersectsRepeat=0;RepeatCorrectionApplied=0	SAC:ACF:DF:PD:GT:SGT:SF:SV:SIG:MT:PAC	304,314,300,193:1:1:2:0/1:0/0:0.125:0	39,33,46,10:1:1:2:0/1:0/0:0.125:0:0:.:.	162,160,185,135:1:1:2:0/1:./.:.:0:0:.:.	254,245,285,167:1:1:2:0/1:./.:.:0:0:.:.	176,185,202,116:1:1:2:0/1:0/0:0.125:0:0:.:.
chr8_ref_v2	555998	.	A	C	.	PASS	IntersectsRepeat=1;RepeatCorrectionApplied=0	SAC:ACF:DF:PD:GT:SGT:SF:SV:SIG:MT:PAC	307,335,350,246:1:1:2:0/1:./.:.:0	39,36,49,16:1:1:2:0/1:0/0:0.125:0:0:.:.	170,170,183,172:1:1:2:0/1:./.:.:0:0:.:.	260,267,312,219:1:1:2:0/1:./.:.:0:0:.:.	172,203,207,150:1:1:2:0/1:./.:.:0:0:.:.
chr8_ref_v2	556000	.	A	G	.	PASS	IntersectsRepeat=1;RepeatCorrectionApplied=0	SAC:ACF:DF:PD:GT:SGT:SF:SV:SIG:MT:PAC	305,334,354,246:1:1:2:0/1:./.:.:0	39,36,49,17:1:1:2:0/1:0/0:0.125:0:0:.:.	171,169,185,170:1:1:2:0/1:./.:.:0:0:.:.	263,271,310,222:1:1:2:0/1:./.:.:0:0:.:.	170,205,208,148:1:1:2:0/1:./.:.:0:0:.:.
chr8_ref_v2	556012	.	A	T	.	PASS	IntersectsRepeat=1;RepeatCorrectionApplied=0	SAC:ACF:DF:PD:GT:SGT:SF:SV:SIG:MT:PAC	310,344,358,297:1:1:2:0/1:./.:.:0	42,40,49,23:1:1:2:0/1:0/0:0.125:0:0:.:.	172,172,186,206:1:1:2:0/1:1/1:0.125:0:0:.:.	282,276,322,262:1:1:2:0/1:./.:.:0:0:.:.	182,209,213,176:1:1:2:0/1:./.:.:0:0:.:.
chr8_ref_v2	556032	.	T	C	.	PASS	IntersectsRepeat=1;RepeatCorrectionApplied=0	SAC:ACF:DF:PD:GT:SGT:SF:SV:SIG:MT:PAC	319,365,362,350:1:1:2:0/1:./.:.:0	47,44,42,28:1:1:2:0/1:0/0:0.125:0:0:.:.	177,171,190,230:1:1:2:0/1:1/1:0.125:0:0:.:.	290,288,311,302:1:1:2:0/1:./.:.:0:0:.:.	180,207,192,204:1:1:2:0/1:./.:.:0:0:.:.
chr8_ref_v2	556083	.	A	T	.	PASS	IntersectsRepeat=0;RepeatCorrectionApplied=0	SAC:ACF:DF:PD:GT:SGT:SF:SV:SIG:MT:PAC	242,370,274,367:1:1:2:0/1:./.:.:0	22,57,30,38:1:1:2:0/1:0/0:0.125:0:0:.:.	136,184,138,224:1:1:2:0/1:./.:.:0:0:.:.	190,320,236,350:1:1:2:0/1:1/1:0.125:0:0:.:.	154,214,142,225:1:1:2:0/1:./.:.:0:0:.:.
chr8_ref_v2	556155	.	T	C	.	ExcRegion	IntersectsRepeat=1;RepeatCorrectionApplied=0	SAC:ACF:DF:PD:GT:SGT:SF:SV:SIG:MT:PAC	62,298,138,306:1:1:2:./.:./.:.:0	7,49,18,40:1:1:2:./.:./.:.:0:0:.:.	44,179,65,153:1:1:2:./.:./.:.:0:0:.:.	55,263,120,276:1:1:2:./.:./.:.:0:0:.:.	60,170,70,182:1:1:2:./.:./.:.:0:0:.:.
chr8_ref_v2	556156	.	A	G	.	ExcRegion	IntersectsRepeat=1;RepeatCorrectionApplied=0	SAC:ACF:DF:PD:GT:SGT:SF:SV:SIG:MT:PAC	58,299,133,309:1:1:2:./.:./.:.:0	7,48,18,41:1:1:2:./.:./.:.:0:0:.:.	43,178,64,153:1:1:2:./.:./.:.:0:0:.:.	55,265,119,276:1:1:2:./.:./.:.:0:0:.:.	58,169,70,182:1:1:2:./.:./.:.:0:0:.:.
chr8_ref_v2	556170	.	T	G	.	ExcRegion	IntersectsRepeat=1;RepeatCorrectionApplied=0	SAC:ACF:DF:PD:GT:SGT:SF:SV:SIG:MT:PAC	44,306,113,326:1:1:2:./.:./.:.:0	7,48,19,46:1:1:2:./.:./.:.:0:0:.:.	29,160,58,167:1:1:2:./.:./.:.:0:0:.:.	37,274,95,279:1:1:2:./.:./.:.:0:0:.:.	41,179,54,180:1:1:2:./.:./.:.:0:0:.:.
chr8_ref_v2	556185	.	T	A	.	ExcRegion	IntersectsRepeat=0;RepeatCorrectionApplied=0	SAC:ACF:DF:PD:GT:SGT:SF:SV:SIG:MT:PAC	32,320,81,337:1:1:2:./.:./.:.:0	5,53,18,47:1:1:2:./.:./.:.:0:0:.:.	19,166,41,172:1:1:2:./.:./.:.:0:0:.:.	26,274,72,289:1:1:2:./.:./.:.:0:0:.:.	25,175,39,170:1:1:2:./.:./.:.:0:0:.:.
chr8_ref_v2	556228	.	A	G	.	ExcRegion	IntersectsRepeat=1;RepeatCorrectionApplied=0	SAC:ACF:DF:PD:GT:SGT:SF:SV:SIG:MT:PAC	1,309,26,314:1:1:2:./.:./.:.:0	0,48,14,46:1:1:2:./.:./.:.:0:0:.:.	1,149,4,143:1:1:2:./.:./.:.:0:0:.:.	6,231,14,252:1:1:2:./.:./.:.:0:0:.:.	2,172,5,150:1:1:2:./.:./.:.:0:0:.:.
chr8_ref_v2	556232	.	T	A	.	ExcRegion	IntersectsRepeat=1;RepeatCorrectionApplied=0	SAC:ACF:DF:PD:GT:SGT:SF:SV:SIG:MT:PAC	0,293,28,315:1:1:2:./.:./.:.:0	0,45,14,45:1:1:2:./.:./.:.:0:0:.:.	1,140,4,148:1:1:2:./.:./.:.:0:0:.:.	2,220,14,249:1:1:2:./.:./.:.:0:0:.:.	2,169,6,152:1:1:2:./.:./.:.:0:0:.:.
chr8_ref_v2	556241	.	C	T	.	ExcRegion	IntersectsRepeat=0;RepeatCorrectionApplied=0	SAC:ACF:DF:PD:GT:SGT:SF:SV:SIG:MT:PAC	0,276,42,310:1:1:2:./.:./.:.:0	0,42,16,46:1:1:2:./.:./.:.:0:0:.:.	0,126,6,145:1:1:2:./.:./.:.:0:0:.:.	2,207,25,254:1:1:2:./.:./.:.:0:0:.:.	2,154,10,146:1:1:2:./.:./.:.:0:0:.:.
chr8_ref_v2	556263	.	T	G	.	ExcRegion	IntersectsRepeat=0;RepeatCorrectionApplied=0	SAC:ACF:DF:PD:GT:SGT:SF:SV:SIG:MT:PAC	125,279,0,203:1:1:2:./.:./.:.:0	25,39,0,33:1:1:2:./.:./.:.:0:0:.:.	43,113,0,94:1:1:2:./.:./.:.:0:0:.:.	83,223,0,144:1:1:2:./.:./.:.:0:0:.:.	53,121,1,111:1:1:2:./.:./.:.:0:0:.:.
chr8_ref_v2	556270	.	G	A	.	ExcRegion	IntersectsRepeat=0;RepeatCorrectionApplied=0	SAC:ACF:DF:PD:GT:SGT:SF:SV:SIG:MT:PAC	161,255,0,182:1:1:2:./.:./.:.:0	27,38,0,32:1:1:2:./.:./.:.:0:0:.:.	50,97,0,85:1:1:2:./.:./.:.:0:0:.:.	108,197,0,124:1:1:2:./.:./.:.:0:0:.:.	61,107,1,97:1:1:2:./.:./.:.:0:0:.:.
chr8_ref_v2	556271	.	G	A	.	ExcRegion	IntersectsRepeat=0;RepeatCorrectionApplied=0	SAC:ACF:DF:PD:GT:SGT:SF:SV:SIG:MT:PAC	165,257,0,180:1:1:2:./.:./.:.:0	27,38,0,31:1:1:2:./.:./.:.:0:0:.:.	53,95,0,84:1:1:2:./.:./.:.:0:0:.:.	109,191,0,124:1:1:2:./.:./.:.:0:0:.:.	63,105,1,96:1:1:2:./.:./.:.:0:0:.:.
chr8_ref_v2	556280	.	C	G	.	ExcRegion	IntersectsRepeat=1;RepeatCorrectionApplied=0	SAC:ACF:DF:PD:GT:SGT:SF:SV:SIG:MT:PAC	193,240,0,155:1:1:2:./.:./.:.:0	28,37,0,27:1:1:2:./.:./.:.:0:0:.:.	68,84,0,68:1:1:2:./.:./.:.:0:0:.:.	137,172,0,97:1:1:2:./.:./.:.:0:0:.:.	78,94,1,79:1:1:2:./.:./.:.:0:0:.:.
chr8_ref_v2	556318	.	G	C	.	ExcRegion	IntersectsRepeat=1;RepeatCorrectionApplied=0	SAC:ACF:DF:PD:GT:SGT:SF:SV:SIG:MT:PAC	418,131,0,30:1:1:2:./.:./.:.:0	34,20,1,14:1:1:2:./.:./.:.:0:0:.:.	215,48,0,9:1:1:2:./.:./.:.:0:0:.:.	335,95,0,12:1:1:2:./.:./.:.:0:0:.:.	186,50,1,15:1:1:2:./.:./.:.:0:0:.:.
chr8_ref_v2	556319	.	A	G	.	ExcRegion	IntersectsRepeat=1;RepeatCorrectionApplied=0	SAC:ACF:DF:PD:GT:SGT:SF:SV:SIG:MT:PAC	423,130,0,27:1:1:2:./.:./.:.:0	35,20,1,13:1:1:2:./.:./.:.:0:0:.:.	216,48,0,8:1:1:2:./.:./.:.:0:0:.:.	343,93,0,10:1:1:2:./.:./.:.:0:0:.:.	191,50,1,12:1:1:2:./.:./.:.:0:0:.:.
chr9_ref_v2	26643	.	C	T	.	PASS	IntersectsRepeat=1;RepeatCorrectionApplied=0	SAC:ACF:DF:PD:GT:SGT:SF:SV:SIG:MT:PAC	333,283,0,0:1:1:2:0/0:./.:.:0	37,19,0,0:1:1:2:0/0:./.:.:0:0:.:.	182,167,0,0:1:1:2:0/0:./.:.:0:0:.:.	139,117,127,104:1:1:2:0/1:./.:.:0:1:g.26643C>T:0	180,176,0,0:1:1:2:0/0:./.:.:0:0:.:.
chr9_ref_v2	27300	.	G	T	.	PASS	IntersectsRepeat=0;RepeatCorrectionApplied=0	SAC:ACF:DF:PD:GT:SGT:SF:SV:SIG:MT:PAC	189,340,49,1:1:1:2:0/0:0/1:0.125:0	15,38,2,0:1:1:2:0/0:0/1:0.125:0:0:.:.	44,213,86,1:1:1:2:0/0:0/1:0.5:0:0:.:.	68,300,130,0:1:1:2:0/0:0/1:0.5:0:0:.:.	57,264,75,1:1:1:2:0/0:0/1:0.5:0:0:.:.
chr9_ref_v2	40575	.	A	C	.	PASS	IntersectsRepeat=1;RepeatCorrectionApplied=0	SAC:ACF:DF:PD:GT:SGT:SF:SV:SIG:MT:PAC	324,146,0,59:1:1:2:0/0:0/1:0.25:0	24,8,0,3:1:1:2:0/0:0/1:0.25:0:0:.:.	160,32,1,44:1:1:2:0/0:0/1:0.5:0:0:.:.	280,59,0,87:1:1:2:0/0:0/1:0.5:0:0:.:.	162,25,1,60:1:1:2:0/0:0/1:0.5:0:0:.:.
chr9_ref_v2	44851	.	C	G	.	PASS	IntersectsRepeat=0;RepeatCorrectionApplied=0	SAC:ACF:DF:PD:GT:SGT:SF:SV:SIG:MT:PAC	345,89,0,13:1:1:2:0/0:0/1:0.125:0	33,6,0,3:1:1:2:0/0:0/1:0.25:0:0:.:.	214,18,0,52:1:1:2:0/0:0/1:0.5:0:0:.:.	278,31,0,56:1:1:2:0/0:0/1:0.25:0:0:.:.	170,29,0,60:1:1:2:0/0:0/1:0.5:0:0:.:.
chr9_ref_v2	57253	.	C	CA,CAA	.	PASS	IntersectsRepeat=1;RepeatCorrectionApplied=1	SAC:ACF:DF:PD:GT:SGT:SF:SV:SIG:MT:PAC	23,23,30,19,12,26:1:1:2:0/1:1/2:0.5:1	2,2,3,3,0,1:1:0:2:./.:./.:.:0:0:.:.	2,0,4,2,3,14:1:1:2:2/2:0/2:0.25:0:0:.:.	5,4,9,4,2,34:1:1:2:0/2:2/2:0.5:0:0:.:.	9,2,5,6,1,17:1:1:2:1/2:0/2:0.5:0:0:.:.
chr9_ref_v2	76003	.	G	T	.	PASS	IntersectsRepeat=0;RepeatCorrectionApplied=0	SAC:ACF:DF:PD:GT:SGT:SF:SV:SIG:MT:PAC	135,202,62,1:1:1:2:0/0:0/1:0.25:0	14,26,3,0:1:1:2:0/0:0/1:0.25:0:0:.:.	35,110,37,0:1:1:2:0/0:0/1:0.5:0:0:.:.	86,155,64,0:1:1:2:0/0:0/1:0.5:0:0:.:.	45,119,48,0:1:1:2:0/0:0/1:0.5:0:0:.:.
chr9_ref_v2	105408	.	A	AAAT	.	PASS	IntersectsRepeat=1;RepeatCorrectionApplied=1	SAC:ACF:DF:PD:GT:SGT:SF:SV:SIG:MT:PAC	0,0,234,61:1:1:2:1/1:./.:.:0	0,0,30,12:1:1:2:1/1:./.:.:0:0:.:.	0,0,108,41:1:1:2:1/1:./.:.:0:0:.:.	0,0,194,35:1:1:2:1/1:./.:.:0:0:.:.	0,0,129,32:1:1:2:1/1:./.:.:0:0:.:.
chr9_ref_v2	141426	.	A	AAAGAAGATG	.	PASS	IntersectsRepeat=1;RepeatCorrectionApplied=1	SAC:ACF:DF:PD:GT:SGT:SF:SV:SIG:MT:PAC	2,5,242,169:1:1:2:1/1:./.:.:0	1,0,24,25:1:1:2:1/1:./.:.:0:0:.:.	1,2,133,97:1:1:2:1/1:./.:.:0:0:.:.	1,0,197,145:1:1:2:1/1:./.:.:0:0:.:.	0,1,125,113:1:1:2:1/1:./.:.:0:0:.:.
chr9_ref_v2	142058	.	A	C	.	PASS	IntersectsRepeat=0;RepeatCorrectionApplied=0	SAC:ACF:DF:PD:GT:SGT:SF:SV:SIG:MT:PAC	281,152,0,80:1:1:2:0/0:0/1:0.25:0	33,14,0,6:1:1:2:0/0:0/1:0.25:0:0:.:.	145,43,0,64:1:1:2:0/0:0/1:0.5:0:0:.:.	188,86,0,103:1:1:2:0/0:0/1:0.5:0:0:.:.	150,46,0,65:1:1:2:0/0:0/1:0.5:0:0:.:.
chr9_ref_v2	142348	.	A	ATTT,ATTTT	.	PASS	IntersectsRepeat=1;RepeatCorrectionApplied=1	SAC:ACF:DF:PD:GT:SGT:SF:SV:SIG:MT:PAC	2,1,127,167,24,26:1:1:2:1/1:1/2:0.125:0	0,1,9,13,3,0:1:1:2:1/1:1/2:0.125:0:0:.:.	0,0,58,82,14,7:1:1:2:1/1:1/2:0.125:0:0:.:.	0,0,84,108,16,14:1:1:2:1/1:1/2:0.125:0:0:.:.	3,0,55,72,12,6:1:1:2:1/1:1/2:0.125:0:0:.:.
chr9_ref_v2	144091	.	TTATATATATATA	T	.	PASS	IntersectsRepeat=1;RepeatCorrectionApplied=1	SAC:ACF:DF:PD:GT:SGT:SF:SV:SIG:MT:PAC	0,0,177,178:1:1:2:1/1:./.:.:0	0,0,31,28:1:1:2:1/1:./.:.:0:0:.:.	0,0,96,74:1:1:2:1/1:./.:.:0:0:.:.	1,0,135,134:1:1:2:1/1:./.:.:0:0:.:.	1,0,89,61:1:1:2:1/1:./.:.:0:0:.:.
chr9_ref_v2	146893	.	A	G	.	PASS	IntersectsRepeat=0;RepeatCorrectionApplied=0	SAC:ACF:DF:PD:GT:SGT:SF:SV:SIG:MT:PAC	0,0,0,0:0:1:2:./.:./.:.:0	0,0,0,0:0:1:2:./.:./.:.:0:0:.:.	0,0,0,1:0:1:2:./.:./.:.:0:0:.:.	0,0,0,0:0:1:2:./.:./.:.:0:0:.:.	0,0,0,0:0:1:2:./.:./.:.:0:0:.:.
chr9_ref_v2	147066	.	A	G	.	PASS	IntersectsRepeat=0;RepeatCorrectionApplied=0	SAC:ACF:DF:PD:GT:SGT:SF:SV:SIG:MT:PAC	0,0,19,7:1:1:2:1/1:./.:.:0	0,0,2,2:1:1:2:./.:./.:.:0:0:.:.	0,0,3,8:1:1:2:./.:./.:.:0:0:.:.	1,0,10,12:1:1:2:1/1:0/1:0.125:0:0:.:.	0,0,6,10:1:1:2:./.:./.:.:0:0:.:.
chr9_ref_v2	153413	.	T	G	.	PASS	IntersectsRepeat=0;RepeatCorrectionApplied=0	SAC:ACF:DF:PD:GT:SGT:SF:SV:SIG:MT:PAC	155,307,42,0:1:1:2:0/0:0/1:0.125:0	11,31,6,0:1:1:2:0/0:0/1:0.25:0:0:.:.	32,159,53,0:1:1:2:0/0:0/1:0.5:0:0:.:.	68,277,56,0:1:1:2:0/0:0/1:0.25:0:0:.:.	48,182,55,0:1:1:2:0/0:0/1:0.5:0:0:.:.
chr9_ref_v2	160810	.	T	TA	.	PASS	IntersectsRepeat=1;RepeatCorrectionApplied=1	SAC:ACF:DF:PD:GT:SGT:SF:SV:SIG:MT:PAC	26,8,164,105:1:1:2:1/1:./.:.:0	1,1,17,10:1:1:2:1/1:./.:.:0:0:.:.	11,6,90,55:1:1:2:1/1:./.:.:0:0:.:.	15,11,122,99:1:1:2:1/1:./.:.:0:0:.:.	10,8,78,66:1:1:2:1/1:./.:.:0:0:.:.
chr9_ref_v2	162957	.	GT	G	.	PASS	IntersectsRepeat=1;RepeatCorrectionApplied=1	SAC:ACF:DF:PD:GT:SGT:SF:SV:SIG:MT:PAC	141,209,12,22:1:1:2:0/0:./.:.:0	24,23,2,2:1:1:2:0/0:./.:.:0:0:.:.	50,89,7,10:1:1:2:0/0:./.:.:0:0:.:.	108,146,4,10:1:1:2:0/0:./.:.:0:0:.:.	57,98,8,11:1:1:2:0/0:0/1:0.125:0:0:.:.
chr9_ref_v2	163215	.	A	ATTTT	.	PASS	IntersectsRepeat=1;RepeatCorrectionApplied=1	SAC:ACF:DF:PD:GT:SGT:SF:SV:SIG:MT:PAC	2,1,106,71:1:1:2:1/1:./.:.:0	0,0,12,4:1:0:2:./.:./.:.:0:0:.:.	1,0,60,29:1:1:2:1/1:./.:.:0:0:.:.	0,0,82,55:1:1:2:1/1:./.:.:0:0:.:.	0,0,51,30:1:1:2:1/1:./.:.:0:0:.:.
chr9_ref_v2	169441	.	CTGTTGTTGT	C	.	PASS	IntersectsRepeat=1;RepeatCorrectionApplied=1	SAC:ACF:DF:PD:GT:SGT:SF:SV:SIG:MT:PAC	3,1,188,135:1:1:2:1/1:./.:.:0	0,0,10,5:1:0:2:./.:./.:.:0:0:.:.	0,0,138,67:1:1:2:1/1:./.:.:0:0:.:.	1,0,150,109:1:1:2:1/1:./.:.:0:0:.:.	2,0,117,77:1:1:2:1/1:./.:.:0:0:.:.
chr9_ref_v2	169913	.	A	G	.	PASS	IntersectsRepeat=1;RepeatCorrectionApplied=0	SAC:ACF:DF:PD:GT:SGT:SF:SV:SIG:MT:PAC	310,291,1,0:1:1:2:0/0:./.:.:0	18,32,0,0:1:1:2:0/0:./.:.:0:0:.:.	193,139,1,0:1:1:2:0/0:./.:.:0:0:.:.	263,216,0,0:1:1:2:0/0:./.:.:0:0:.:.	91,71,93,87:1:1:2:0/1:./.:.:0:1:g.169913A>G:0
chr9_ref_v2	177431	.	CAT	C	.	PASS	IntersectsRepeat=1;RepeatCorrectionApplied=1	SAC:ACF:DF:PD:GT:SGT:SF:SV:SIG:MT:PAC	117,129,12,10:1:1:2:0/0:./.:.:0	17,22,2,0:1:1:2:0/0:./.:.:0:0:.:.	55,66,6,6:1:1:2:0/0:./.:.:0:0:.:.	102,96,11,7:1:1:2:0/0:./.:.:0:0:.:.	72,75,7,4:1:1:2:0/0:./.:.:0:0:.:.
chr9_ref_v2	183216	.	C	CT	.	PASS	IntersectsRepeat=1;RepeatCorrectionApplied=1	SAC:ACF:DF:PD:GT:SGT:SF:SV:SIG:MT:PAC	63,107,21,24:1:1:2:0/0:0/1:0.25:0	12,16,4,1:1:1:2:0/0:0/1:0.125:0:0:.:.	25,56,9,14:1:1:2:0/0:0/1:0.25:0:0:.:.	39,85,9,15:1:1:2:0/0:0/1:0.25:0:0:.:.	30,55,8,20:1:1:2:0/0:0/1:0.5:0:0:.:.
chr9_ref_v2	204746	.	TA	T	.	PASS	IntersectsRepeat=1;RepeatCorrectionApplied=1	SAC:ACF:DF:PD:GT:SGT:SF:SV:SIG:MT:PAC	151,157,26,46:1:1:2:0/0:./.:.:0	9,12,3,6:1:1:2:0/0:0/1:0.25:0:0:.:.	57,74,12,21:1:1:2:0/0:0/1:0.125:0:0:.:.	90,120,21,35:1:1:2:0/0:0/1:0.125:0:0:.:.	60,62,12,23:1:1:2:0/0:0/1:0.125:0:0:.:.
chr9_ref_v2	207756	.	A	G	.	ExcRegion	IntersectsRepeat=1;RepeatCorrectionApplied=0	SAC:ACF:DF:PD:GT:SGT:SF:SV:SIG:MT:PAC	0,0,1,0:0:1:2:./.:./.:.:0	0,0,0,0:0:1:2:./.:./.:.:0:0:.:.	0,0,0,0:0:1:2:./.:./.:.:0:0:.:.	0,0,0,0:0:1:2:./.:./.:.:0:0:.:.	0,0,0,0:0:1:2:./.:./.:.:0:0:.:.
chr9_ref_v2	207761	.	C	G	.	ExcRegion	IntersectsRepeat=0;RepeatCorrectionApplied=0	SAC:ACF:DF:PD:GT:SGT:SF:SV:SIG:MT:PAC	0,0,1,0:0:1:2:./.:./.:.:0	0,0,0,0:0:1:2:./.:./.:.:0:0:.:.	0,0,0,0:0:1:2:./.:./.:.:0:0:.:.	0,0,0,0:0:1:2:./.:./.:.:0:0:.:.	0,0,0,0:0:1:2:./.:./.:.:0:0:.:.
chr9_ref_v2	215286	.	C	G	.	PASS	IntersectsRepeat=0;RepeatCorrectionApplied=0	SAC:ACF:DF:PD:GT:SGT:SF:SV:SIG:MT:PAC	257,65,0,44:1:1:2:0/0:0/1:0.25:0	33,4,0,0:1:1:2:0/0:./.:.:0:0:.:.	135,24,0,58:1:1:2:0/0:0/1:0.5:0:0:.:.	190,31,0,88:1:1:2:0/0:0/1:0.5:0:0:.:.	157,34,0,77:1:1:2:0/0:0/1:0.5:0:0:.:.
chr9_ref_v2	234092	.	T	G	.	PASS	IntersectsRepeat=0;RepeatCorrectionApplied=0	SAC:ACF:DF:PD:GT:SGT:SF:SV:SIG:MT:PAC	74,285,97,0:1:1:2:0/0:0/1:0.5:0	8,42,8,0:1:1:2:0/0:0/1:0.25:0:0:.:.	32,180,59,0:1:1:2:0/0:0/1:0.5:0:0:.:.	44,260,57,0:1:1:2:0/0:0/1:0.25:0:0:.:.	41,163,49,0:1:1:2:0/0:0/1:0.5:0:0:.:.
chr9_ref_v2	235792	.	C	G	.	PASS	IntersectsRepeat=0;RepeatCorrectionApplied=0	SAC:ACF:DF:PD:GT:SGT:SF:SV:SIG:MT:PAC	305,38,0,19:1:1:2:0/0:0/1:0.125:0	33,5,0,1:1:1:2:0/0:./.:.:0:0:.:.	179,15,0,40:1:1:2:0/0:0/1:0.25:0:0:.:.	252,9,0,80:1:1:2:0/0:0/1:0.5:0:0:.:.	179,14,0,39:1:1:2:0/0:0/1:0.25:0:0:.:.
chr9_ref_v2	240997	.	G	GAAAAAAAA	.	PASS	IntersectsRepeat=1;RepeatCorrectionApplied=1	SAC:ACF:DF:PD:GT:SGT:SF:SV:SIG:MT:PAC	6,5,11,82:1:1:2:1/1:0/1:0.25:0	0,0,0,0:0:0:2:./.:./.:.:0:0:.:.	2,0,3,36:1:1:2:1/1:0/1:0.125:0:0:.:.	1,4,0,48:1:1:2:1/1:0/1:0.25:0:0:.:.	1,0,5,34:1:1:2:1/1:./.:.:0:0:.:.
chr9_ref_v2	245927	.	CTT	C,CT	.	PASS	IntersectsRepeat=1;RepeatCorrectionApplied=1	SAC:ACF:DF:PD:GT:SGT:SF:SV:SIG:MT:PAC	2,8,2,16,8,18:1:1:2:0/2:1/2:0.5:0	1,3,0,1,2,3:1:0:2:./.:./.:.:0:0:.:.	0,5,1,8,1,7:1:1:2:0/2:1/2:0.5:0:0:.:.	2,4,2,6,1,8:1:1:2:0/2:1/2:0.5:0:0:.:.	1,6,1,4,0,12:1:1:2:0/2:1/2:0.25:0:0:.:.
chr9_ref_v2	249590	.	CT	C	.	PASS	IntersectsRepeat=1;RepeatCorrectionApplied=1	SAC:ACF:DF:PD:GT:SGT:SF:SV:SIG:MT:PAC	8,7,111,127:1:1:2:1/1:./.:.:0	2,0,15,6:1:1:2:1/1:0/1:0.125:0:0:.:.	8,6,62,50:1:1:2:1/1:0/1:0.125:0:0:.:.	4,8,77,69:1:1:2:1/1:./.:.:0:0:.:.	4,6,58,33:1:1:2:1/1:./.:.:0:0:.:.
chr9_ref_v2	253969	.	TA	T	.	PASS	IntersectsRepeat=1;RepeatCorrectionApplied=1	SAC:ACF:DF:PD:GT:SGT:SF:SV:SIG:MT:PAC	2,12,153,114:1:1:2:1/1:./.:.:0	0,3,8,9:1:1:2:1/1:0/1:0.25:0:0:.:.	7,6,83,67:1:1:2:1/1:./.:.:0:0:.:.	4,3,95,100:1:1:2:1/1:./.:.:0:0:.:.	1,4,62,60:1:1:2:1/1:./.:.:0:0:.:.
chr9_ref_v2	267836	.	TA	T	.	PASS	IntersectsRepeat=1;RepeatCorrectionApplied=1	SAC:ACF:DF:PD:GT:SGT:SF:SV:SIG:MT:PAC	123,143,21,30:1:1:2:0/0:./.:.:0	6,13,3,5:1:1:2:0/0:0/1:0.25:0:0:.:.	47,70,10,15:1:1:2:0/0:./.:.:0:0:.:.	92,70,20,19:1:1:2:0/0:0/1:0.125:0:0:.:.	63,60,9,12:1:1:2:0/0:./.:.:0:0:.:.
chr9_ref_v2	284055	.	A	G	.	PASS	IntersectsRepeat=0;RepeatCorrectionApplied=0	SAC:ACF:DF:PD:GT:SGT:SF:SV:SIG:MT:PAC	316,302,0,0:1:1:2:0/0:./.:.:0	32,40,0,0:1:1:2:0/0:./.:.:0:0:.:.	165,175,0,0:1:1:2:0/0:./.:.:0:0:.:.	123,130,108,102:1:1:2:0/1:0/0:0.125:0:1:g.284055A>G:0	161,205,0,0:1:1:2:0/0:./.:.:0:0:.:.
chr9_ref_v2	285856	.	T	G	.	PASS	IntersectsRepeat=1;RepeatCorrectionApplied=0	SAC:ACF:DF:PD:GT:SGT:SF:SV:SIG:MT:PAC	67,295,77,0:1:1:2:0/0:0/1:0.25:0	6,28,9,0:1:1:2:0/0:0/1:0.5:0:0:.:.	36,193,67,0:1:1:2:0/0:0/1:0.5:0:0:.:.	31,293,136,0:1:1:2:0/0:0/1:0.5:0:0:.:.	23,213,68,0:1:1:2:0/0:0/1:0.5:0:0:.:.
chr9_ref_v2	286561	.	C	A	.	PASS	IntersectsRepeat=0;RepeatCorrectionApplied=0	SAC:ACF:DF:PD:GT:SGT:SF:SV:SIG:MT:PAC	202,155,0,19:1:1:2:0/0:0/1:0.125:0	13,7,0,4:1:1:2:0/0:0/1:0.5:0:0:.:.	132,29,0,48:1:1:2:0/0:0/1:0.5:0:0:.:.	178,37,0,55:1:1:2:0/0:0/1:0.5:0:0:.:.	112,31,0,35:1:1:2:0/0:0/1:0.5:0:0:.:.
chr9_ref_v2	290159	.	GA	G	.	PASS	IntersectsRepeat=1;RepeatCorrectionApplied=1	SAC:ACF:DF:PD:GT:SGT:SF:SV:SIG:MT:PAC	109,147,28,48:1:1:2:0/0:0/1:0.125:0	11,10,0,8:1:1:2:0/0:0/1:0.25:0:0:.:.	56,81,10,17:1:1:2:0/0:./.:.:0:0:.:.	70,110,10,26:1:1:2:0/0:./.:.:0:0:.:.	56,76,7,18:1:1:2:0/0:./.:.:0:0:.:.
chr9_ref_v2	292014	.	T	G	.	PASS	IntersectsRepeat=1;RepeatCorrectionApplied=0	SAC:ACF:DF:PD:GT:SGT:SF:SV:SIG:MT:PAC	23,262,7,0:1:1:2:0/0:0/1:0.125:0	1,25,3,0:1:1:2:0/0:0/1:0.25:0:0:.:.	10,135,17,0:1:1:2:0/0:0/1:0.25:0:0:.:.	15,186,29,0:1:1:2:0/0:0/1:0.25:0:0:.:.	14,144,19,0:1:1:2:0/0:0/1:0.25:0:0:.:.
chr9_ref_v2	318475	.	A	C	.	PASS	IntersectsRepeat=1;RepeatCorrectionApplied=0	SAC:ACF:DF:PD:GT:SGT:SF:SV:SIG:MT:PAC	353,246,0,67:1:1:2:0/0:0/1:0.25:0	33,14,0,10:1:1:2:0/0:0/1:0.5:0:0:.:.	209,74,0,87:1:1:2:0/0:0/1:0.5:0:0:.:.	294,93,0,116:1:1:2:0/0:0/1:0.5:0:0:.:.	184,69,0,69:1:1:2:0/0:0/1:0.5:0:0:.:.
chr9_ref_v2	327789	.	A	G	.	PASS	IntersectsRepeat=1;RepeatCorrectionApplied=0	SAC:ACF:DF:PD:GT:SGT:SF:SV:SIG:MT:PAC	304,371,0,0:1:1:2:0/0:./.:.:0	31,31,0,0:1:1:2:0/0:./.:.:0:0:.:.	217,197,0,0:1:1:2:0/0:./.:.:0:0:.:.	130,154,156,147:1:1:2:0/1:./.:.:0:1:g.327789A>G:0	219,218,0,0:1:1:2:0/0:./.:.:0:0:.:.
chr9_ref_v2	338418	.	C	CTT	.	PASS	IntersectsRepeat=1;RepeatCorrectionApplied=1	SAC:ACF:DF:PD:GT:SGT:SF:SV:SIG:MT:PAC	25,5,28,32:1:1:2:0/1:1/1:0.25:0	1,2,2,2:1:0:2:./.:./.:.:0:0:.:.	12,2,17,21:1:1:2:1/1:0/1:0.5:0:0:.:.	13,1,25,18:1:1:2:1/1:0/1:0.5:0:0:.:.	9,1,14,18:1:1:2:1/1:0/1:0.5:0:0:.:.
chr9_ref_v2	362264	.	CT	C	.	PASS	IntersectsRepeat=1;RepeatCorrectionApplied=1	SAC:ACF:DF:PD:GT:SGT:SF:SV:SIG:MT:PAC	153,80,13,9:1:1:2:0/0:./.:.:0	28,18,2,2:1:1:2:0/0:./.:.:0:0:.:.	73,45,6,2:1:1:2:0/0:./.:.:0:0:.:.	123,45,18,5:1:1:2:0/0:0/1:0.125:0:0:.:.	76,30,4,2:1:1:2:0/0:./.:.:0:0:.:.
chr9_ref_v2	369388	.	AT	A,ATT	.	PASS	IntersectsRepeat=1;RepeatCorrectionApplied=1	SAC:ACF:DF:PD:GT:SGT:SF:SV:SIG:MT:PAC	23,31,28,29,22,14:1:1:2:0/2:0/1:0.5:1	2,1,1,1,5,3:1:0:2:./.:./.:.:0:0:.:.	10,15,9,8,11,3:1:1:2:0/2:0/1:0.5:0:0:.:.	9,16,5,8,8,2:1:1:2:0/2:0/1:0.5:0:0:.:.	3,10,18,5,6,5:1:1:2:1/2:0/1:0.5:0:0:.:.
chr9_ref_v2	380128	.	G	GA	.	PASS	IntersectsRepeat=1;RepeatCorrectionApplied=1	SAC:ACF:DF:PD:GT:SGT:SF:SV:SIG:MT:PAC	223,142,22,33:1:1:2:0/0:0/1:0.125:0	15,11,3,1:1:1:2:0/0:0/1:0.125:0:0:.:.	135,50,7,7:1:1:2:0/0:./.:.:0:0:.:.	154,64,12,20:1:1:2:0/0:0/1:0.125:0:0:.:.	129,45,9,16:1:1:2:0/0:0/1:0.125:0:0:.:.
chr9_ref_v2	384833	.	A	ATT	.	PASS	IntersectsRepeat=1;RepeatCorrectionApplied=1	SAC:ACF:DF:PD:GT:SGT:SF:SV:SIG:MT:PAC	7,83,75,20:1:1:2:0/1:./.:.:0	0,5,13,1:1:0:2:./.:./.:.:0:0:.:.	1,25,67,11:1:1:2:1/1:0/1:0.5:0:0:.:.	2,55,111,16:1:1:2:0/1:1/1:0.25:0:0:.:.	1,31,60,11:1:1:2:0/1:1/1:0.25:0:0:.:.
chr9_ref_v2	388450	.	G	A	.	PASS	IntersectsRepeat=1;RepeatCorrectionApplied=0	SAC:ACF:DF:PD:GT:SGT:SF:SV:SIG:MT:PAC	250,158,2,62:1:1:2:0/0:0/1:0.25:0	33,10,1,9:1:1:2:0/0:0/1:0.5:0:0:.:.	154,60,0,46:1:1:2:0/0:0/1:0.5:0:0:.:.	174,110,2,60:1:1:2:0/0:0/1:0.5:0:0:.:.	126,74,0,50:1:1:2:0/0:0/1:0.5:0:0:.:.
chr9_ref_v2	389406	.	C	T	.	PASS	IntersectsRepeat=0;RepeatCorrectionApplied=0	SAC:ACF:DF:PD:GT:SGT:SF:SV:SIG:MT:PAC	374,459,0,0:1:1:2:0/0:./.:.:0	23,25,0,0:1:1:2:0/0:./.:.:0:0:.:.	94,158,96,154:1:1:2:0/1:./.:.:0:1:g.389406C>T:0	312,414,0,0:1:1:2:0/0:./.:.:0:0:.:.	206,336,0,0:1:1:2:0/0:./.:.:0:0:.:.
chr9_ref_v2	438049	.	A	G	.	PASS	IntersectsRepeat=1;RepeatCorrectionApplied=0	SAC:ACF:DF:PD:GT:SGT:SF:SV:SIG:MT:PAC	0,0,32,152:1:1:2:1/1:./.:.:0	0,0,9,2:1:1:2:./.:./.:.:0:0:.:.	0,0,14,98:1:1:2:1/1:./.:.:0:0:.:.	0,0,16,147:1:1:2:1/1:./.:.:0:0:.:.	0,0,15,113:1:1:2:1/1:./.:.:0:0:.:.
chr9_ref_v2	438071	.	A	T	.	PASS	IntersectsRepeat=1;RepeatCorrectionApplied=0	SAC:ACF:DF:PD:GT:SGT:SF:SV:SIG:MT:PAC	0,0,67,239:1:1:2:1/1:./.:.:0	0,0,13,12:1:1:2:1/1:./.:.:0:0:.:.	0,0,22,121:1:1:2:1/1:./.:.:0:0:.:.	0,0,34,218:1:1:2:1/1:./.:.:0:0:.:.	0,0,27,153:1:1:2:1/1:./.:.:0:0:.:.
chr9_ref_v2	438077	.	A	G	.	PASS	IntersectsRepeat=1;RepeatCorrectionApplied=0	SAC:ACF:DF:PD:GT:SGT:SF:SV:SIG:MT:PAC	1,0,76,258:1:1:2:1/1:./.:.:0	0,0,14,15:1:1:2:1/1:./.:.:0:0:.:.	0,0,23,125:1:1:2:1/1:./.:.:0:0:.:.	0,0,36,224:1:1:2:1/1:./.:.:0:0:.:.	0,0,30,152:1:1:2:1/1:./.:.:0:0:.:.
chr9_ref_v2	438186	.	G	A	.	PASS	IntersectsRepeat=0;RepeatCorrectionApplied=0	SAC:ACF:DF:PD:GT:SGT:SF:SV:SIG:MT:PAC	7,32,201,57:1:1:2:1/1:0/1:0.25:0	0,0,0,0:0:1:2:./.:./.:.:0:0:.:.	3,17,90,15:1:1:2:1/1:0/1:0.25:0:0:.:.	3,29,177,34:1:1:2:1/1:0/1:0.25:0:0:.:.	4,28,96,24:1:1:2:1/1:0/1:0.5:0:0:.:.
chr9_ref_v2	438193	.	T	G	.	PASS	IntersectsRepeat=0;RepeatCorrectionApplied=0	SAC:ACF:DF:PD:GT:SGT:SF:SV:SIG:MT:PAC	7,32,193,41:1:1:2:1/1:0/1:0.25:0	2,0,13,18:1:1:2:1/1:0/1:0.125:0:0:.:.	3,17,93,12:1:1:2:1/1:0/1:0.25:0:0:.:.	3,30,185,27:1:1:2:1/1:0/1:0.25:0:0:.:.	4,28,107,23:1:1:2:1/1:0/1:0.5:0:0:.:.
chr9_ref_v2	438198	.	A	G	.	PASS	IntersectsRepeat=0;RepeatCorrectionApplied=0	SAC:ACF:DF:PD:GT:SGT:SF:SV:SIG:MT:PAC	7,32,195,35:1:1:2:1/1:0/1:0.25:0	2,0,11,17:1:1:2:1/1:0/1:0.25:0:0:.:.	3,17,105,12:1:1:2:1/1:0/1:0.25:0:0:.:.	3,30,187,26:1:1:2:1/1:0/1:0.25:0:0:.:.	4,28,112,19:1:1:2:1/1:0/1:0.5:0:0:.:.
chr9_ref_v2	438204	.	T	C	.	PASS	IntersectsRepeat=0;RepeatCorrectionApplied=0	SAC:ACF:DF:PD:GT:SGT:SF:SV:SIG:MT:PAC	7,32,188,28:1:1:2:1/1:0/1:0.25:0	2,0,13,17:1:1:2:1/1:0/1:0.25:0:0:.:.	3,17,103,12:1:1:2:1/1:0/1:0.25:0:0:.:.	4,30,184,26:1:1:2:1/1:0/1:0.25:0:0:.:.	4,28,116,18:1:1:2:1/1:0/1:0.5:0:0:.:.
chr9_ref_v2	438249	.	G	T	.	PASS	IntersectsRepeat=1;RepeatCorrectionApplied=0	SAC:ACF:DF:PD:GT:SGT:SF:SV:SIG:MT:PAC	7,32,121,32:1:1:2:0/1:1/1:0.5:0	1,0,8,3:1:1:2:./.:./.:.:0:0:.:.	2,18,79,16:1:1:2:1/1:0/1:0.25:0:0:.:.	3,31,140,21:1:1:2:1/1:0/1:0.25:0:0:.:.	3,27,84,22:1:1:2:1/1:0/1:0.5:0:0:.:.
chr9_ref_v2	438801	.	C	T	.	ExcRegion	IntersectsRepeat=0;RepeatCorrectionApplied=0	SAC:ACF:DF:PD:GT:SGT:SF:SV:SIG:MT:PAC	2,0,341,80:1:1:2:./.:./.:.:0	0,0,6,4:1:1:2:./.:./.:.:0:0:.:.	0,0,247,84:1:1:2:./.:./.:.:0:0:.:.	0,0,284,79:1:1:2:./.:./.:.:0:0:.:.	0,0,175,73:1:1:2:./.:./.:.:0:0:.:.
chr10_ref_v2	8225	.	T	A	.	PASS	IntersectsRepeat=0;RepeatCorrectionApplied=0	SAC:ACF:DF:PD:GT:SGT:SF:SV:SIG:MT:PAC	0,0,1,0:0:1:2:./.:./.:.:0	0,0,0,0:0:1:2:./.:./.:.:0:0:.:.	0,0,0,0:0:1:2:./.:./.:.:0:0:.:.	0,0,0,0:0:1:2:./.:./.:.:0:0:.:.	0,0,0,0:0:1:2:./.:./.:.:0:0:.:.
chr10_ref_v2	8235	.	A	C	.	PASS	IntersectsRepeat=0;RepeatCorrectionApplied=0	SAC:ACF:DF:PD:GT:SGT:SF:SV:SIG:MT:PAC	0,0,1,0:0:1:2:./.:./.:.:0	0,0,0,0:0:1:2:./.:./.:.:0:0:.:.	0,0,0,0:0:1:2:./.:./.:.:0:0:.:.	0,0,0,0:0:1:2:./.:./.:.:0:0:.:.	0,0,0,0:0:1:2:./.:./.:.:0:0:.:.
chr10_ref_v2	8236	.	G	A	.	PASS	IntersectsRepeat=0;RepeatCorrectionApplied=0	SAC:ACF:DF:PD:GT:SGT:SF:SV:SIG:MT:PAC	0,0,1,0:0:1:2:./.:./.:.:0	0,0,0,0:0:1:2:./.:./.:.:0:0:.:.	0,0,0,0:0:1:2:./.:./.:.:0:0:.:.	0,0,0,0:0:1:2:./.:./.:.:0:0:.:.	0,0,0,0:0:1:2:./.:./.:.:0:0:.:.
chr10_ref_v2	8239	.	C	T	.	PASS	IntersectsRepeat=1;RepeatCorrectionApplied=0	SAC:ACF:DF:PD:GT:SGT:SF:SV:SIG:MT:PAC	0,0,1,0:0:1:2:./.:./.:.:0	0,0,0,0:0:1:2:./.:./.:.:0:0:.:.	0,0,0,0:0:1:2:./.:./.:.:0:0:.:.	0,0,0,0:0:1:2:./.:./.:.:0:0:.:.	0,0,0,0:0:1:2:./.:./.:.:0:0:.:.
chr10_ref_v2	8572	.	A	G	.	PASS	IntersectsRepeat=1;RepeatCorrectionApplied=0	SAC:ACF:DF:PD:GT:SGT:SF:SV:SIG:MT:PAC	0,0,0,0:0:1:2:./.:./.:.:0	0,0,0,0:0:1:2:./.:./.:.:0:0:.:.	0,0,0,0:0:1:2:./.:./.:.:0:0:.:.	0,0,0,1:0:1:2:./.:./.:.:0:0:.:.	0,0,0,0:0:1:2:./.:./.:.:0:0:.:.
chr10_ref_v2	8579	.	AG	A	.	PASS	IntersectsRepeat=1;RepeatCorrectionApplied=0	SAC:ACF:DF:PD:GT:SGT:SF:SV:SIG:MT:PAC	0,0,0,0:0:1:2:./.:./.:.:0	0,0,0,0:0:1:2:./.:./.:.:0:0:.:.	0,0,0,0:0:1:2:./.:./.:.:0:0:.:.	0,0,0,1:0:1:2:./.:./.:.:0:0:.:.	0,0,0,0:0:1:2:./.:./.:.:0:0:.:.
chr10_ref_v2	18599	.	TG	T	.	PASS	IntersectsRepeat=0;RepeatCorrectionApplied=0	SAC:ACF:DF:PD:GT:SGT:SF:SV:SIG:MT:PAC	0,0,1,0:0:1:2:./.:./.:.:0	0,0,0,0:0:1:2:./.:./.:.:0:0:.:.	0,0,0,0:0:1:2:./.:./.:.:0:0:.:.	0,0,0,0:0:1:2:./.:./.:.:0:0:.:.	0,0,0,0:0:1:2:./.:./.:.:0:0:.:.
chr10_ref_v2	18606	.	A	G	.	PASS	IntersectsRepeat=0;RepeatCorrectionApplied=0	SAC:ACF:DF:PD:GT:SGT:SF:SV:SIG:MT:PAC	0,0,1,0:0:1:2:./.:./.:.:0	0,0,0,0:0:1:2:./.:./.:.:0:0:.:.	0,0,0,0:0:1:2:./.:./.:.:0:0:.:.	0,0,0,0:0:1:2:./.:./.:.:0:0:.:.	0,0,0,0:0:1:2:./.:./.:.:0:0:.:.
chr10_ref_v2	18608	.	C	A	.	PASS	IntersectsRepeat=1;RepeatCorrectionApplied=0	SAC:ACF:DF:PD:GT:SGT:SF:SV:SIG:MT:PAC	0,0,1,0:0:1:2:./.:./.:.:0	0,0,0,0:0:1:2:./.:./.:.:0:0:.:.	0,0,0,0:0:1:2:./.:./.:.:0:0:.:.	0,0,0,0:0:1:2:./.:./.:.:0:0:.:.	0,0,0,0:0:1:2:./.:./.:.:0:0:.:.
chr10_ref_v2	18616	.	C	T	.	PASS	IntersectsRepeat=0;RepeatCorrectionApplied=0	SAC:ACF:DF:PD:GT:SGT:SF:SV:SIG:MT:PAC	0,0,1,0:0:1:2:./.:./.:.:0	0,0,0,0:0:1:2:./.:./.:.:0:0:.:.	0,0,0,0:0:1:2:./.:./.:.:0:0:.:.	0,0,0,0:0:1:2:./.:./.:.:0:0:.:.	0,0,0,0:0:1:2:./.:./.:.:0:0:.:.
chr10_ref_v2	28947	.	C	CT	.	PASS	IntersectsRepeat=1;RepeatCorrectionApplied=1	SAC:ACF:DF:PD:GT:SGT:SF:SV:SIG:MT:PAC	130,133,21,11:1:1:2:0/0:./.:.:0	17,20,5,0:1:1:2:0/0:0/1:0.125:0:0:.:.	65,60,12,5:1:1:2:0/0:0/1:0.125:0:0:.:.	84,91,6,11:1:1:2:0/0:./.:.:0:0:.:.	72,67,2,2:1:1:2:0/0:./.:.:0:0:.:.
chr10_ref_v2	59055	.	GA	G	.	PASS	IntersectsRepeat=1;RepeatCorrectionApplied=1	SAC:ACF:DF:PD:GT:SGT:SF:SV:SIG:MT:PAC	68,69,53,20:1:1:2:0/0:0/1:0.25:0	9,10,2,1:1:1:2:0/0:./.:.:0:0:.:.	17,36,15,6:1:1:2:0/0:0/1:0.25:0:0:.:.	30,53,19,11:1:1:2:0/0:0/1:0.25:0:0:.:.	17,52,11,6:1:1:2:0/0:./.:.:0:0:.:.
chr10_ref_v2	60683	.	G	GT	.	PASS	IntersectsRepeat=1;RepeatCorrectionApplied=1	SAC:ACF:DF:PD:GT:SGT:SF:SV:SIG:MT:PAC	96,118,32,17:1:1:2:0/0:0/1:0.25:0	4,3,6,2:1:0:2:./.:./.:.:0:0:.:.	53,40,27,6:1:1:2:0/0:0/1:0.5:0:0:.:.	61,68,39,9:1:1:2:0/0:0/1:0.5:0:0:.:.	58,39,19,5:1:1:2:0/0:0/1:0.25:0:0:.:.
chr10_ref_v2	75589	.	CT	C	.	PASS	IntersectsRepeat=1;RepeatCorrectionApplied=1	SAC:ACF:DF:PD:GT:SGT:SF:SV:SIG:MT:PAC	238,227,27,20:1:1:2:0/0:./.:.:0	27,14,2,1:1:1:2:0/0:./.:.:0:0:.:.	103,113,7,7:1:1:2:0/0:./.:.:0:0:.:.	193,137,19,18:1:1:2:0/0:./.:.:0:0:.:.	107,112,10,9:1:1:2:0/0:./.:.:0:0:.:.
chr10_ref_v2	76563	.	GAT	G	.	PASS	IntersectsRepeat=1;RepeatCorrectionApplied=1	SAC:ACF:DF:PD:GT:SGT:SF:SV:SIG:MT:PAC	83,117,17,18:1:1:2:0/0:./.:.:0	17,23,5,3:1:1:2:0/0:0/1:0.125:0:0:.:.	45,58,6,7:1:1:2:0/0:./.:.:0:0:.:.	64,82,13,11:1:1:2:0/0:./.:.:0:0:.:.	50,46,8,10:1:1:2:0/0:./.:.:0:0:.:.
chr10_ref_v2	99520	.	A	AT,ATT	.	PASS	IntersectsRepeat=1;RepeatCorrectionApplied=1	SAC:ACF:DF:PD:GT:SGT:SF:SV:SIG:MT:PAC	0,6,7,9,54,117:1:1:2:2/2:0/2:0.125:0	0,0,4,0,13,16:1:1:2:2/2:./.:.:0:0:.:.	1,2,1,6,28,60:1:1:2:2/2:./.:.:0:0:.:.	0,2,9,7,35,97:1:1:2:2/2:./.:.:0:0:.:.	0,3,1,5,23,32:1:1:2:2/2:0/2:0.125:0:0:.:.
chr10_ref_v2	104610	.	TA	T	.	PASS	IntersectsRepeat=1;RepeatCorrectionApplied=1	SAC:ACF:DF:PD:GT:SGT:SF:SV:SIG:MT:PAC	160,215,24,28:1:1:2:0/0:0/1:0.125:0	26,28,3,3:1:1:2:0/0:./.:.:0:0:.:.	83,90,9,8:1:1:2:0/0:./.:.:0:0:.:.	134,157,10,18:1:1:2:0/0:./.:.:0:0:.:.	72,94,13,17:1:1:2:0/0:0/1:0.125:0:0:.:.
chr10_ref_v2	123778	.	GA	G	.	PASS	IntersectsRepeat=1;RepeatCorrectionApplied=1	SAC:ACF:DF:PD:GT:SGT:SF:SV:SIG:MT:PAC	198,142,25,15:1:1:2:0/0:0/1:0.125:0	16,10,4,2:1:1:2:0/0:0/1:0.25:0:0:.:.	91,93,14,8:1:1:2:0/0:0/1:0.125:0:0:.:.	132,118,17,15:1:1:2:0/0:0/1:0.125:0:0:.:.	102,114,15,16:1:1:2:0/0:0/1:0.125:0:0:.:.
chr10_ref_v2	134111	.	GA	G	.	PASS	IntersectsRepeat=1;RepeatCorrectionApplied=1	SAC:ACF:DF:PD:GT:SGT:SF:SV:SIG:MT:PAC	113,89,34,16:1:1:2:0/0:./.:.:0	8,8,7,1:1:1:2:0/0:0/1:0.5:0:0:.:.	59,34,17,6:1:1:2:0/0:0/1:0.125:0:0:.:.	84,52,14,10:1:1:2:0/0:./.:.:0:0:.:.	58,43,14,6:1:1:2:0/0:./.:.:0:0:.:.
chr10_ref_v2	134129	.	T	A	.	PASS	IntersectsRepeat=1;RepeatCorrectionApplied=0	SAC:ACF:DF:PD:GT:SGT:SF:SV:SIG:MT:PAC	144,190,53,5:1:1:2:0/0:0/1:0.25:0	12,20,5,0:1:1:2:0/0:0/1:0.25:0:0:.:.	66,112,38,2:1:1:2:0/0:0/1:0.5:0:0:.:.	81,131,52,8:1:1:2:0/0:0/1:0.5:0:0:.:.	62,94,42,3:1:1:2:0/0:0/1:0.5:0:0:.:.
chr10_ref_v2	136910	.	G	GA	.	PASS	IntersectsRepeat=1;RepeatCorrectionApplied=1	SAC:ACF:DF:PD:GT:SGT:SF:SV:SIG:MT:PAC	140,93,6,34:1:1:2:0/0:0/1:0.125:0	11,14,2,5:1:1:2:0/0:0/1:0.25:0:0:.:.	74,51,4,16:1:1:2:0/0:0/1:0.125:0:0:.:.	91,53,3,15:1:1:2:0/0:./.:.:0:0:.:.	76,42,2,14:1:1:2:0/0:0/1:0.125:0:0:.:.
chr10_ref_v2	136930	.	G	A	.	PASS	IntersectsRepeat=1;RepeatCorrectionApplied=0	SAC:ACF:DF:PD:GT:SGT:SF:SV:SIG:MT:PAC	90,198,112,4:1:1:2:0/0:0/1:0.5:0	7,24,8,0:1:1:2:0/0:0/1:0.5:0:0:.:.	37,110,80,5:1:1:2:0/1:0/0:0.25:0:0:.:.	64,125,92,8:1:1:2:0/1:0/0:0.25:0:0:.:.	37,108,82,3:1:1:2:0/1:0/0:0.25:0:0:.:.
chr10_ref_v2	153817	.	A	G	.	PASS	IntersectsRepeat=0;RepeatCorrectionApplied=0	SAC:ACF:DF:PD:GT:SGT:SF:SV:SIG:MT:PAC	0,0,0,1:0:1:2:./.:./.:.:0	0,0,0,0:0:1:2:./.:./.:.:0:0:.:.	0,0,0,0:0:1:2:./.:./.:.:0:0:.:.	0,0,0,0:0:1:2:./.:./.:.:0:0:.:.	0,0,0,0:0:1:2:./.:./.:.:0:0:.:.
chr10_ref_v2	159426	.	C	CAAAA	.	PASS	IntersectsRepeat=1;RepeatCorrectionApplied=1	SAC:ACF:DF:PD:GT:SGT:SF:SV:SIG:MT:PAC	1,2,174,124:1:1:2:1/1:./.:.:0	1,0,18,10:1:1:2:1/1:0/1:0.125:0:0:.:.	0,1,85,64:1:1:2:1/1:./.:.:0:0:.:.	1,0,109,82:1:1:2:1/1:./.:.:0:0:.:.	0,0,80,53:1:1:2:1/1:./.:.:0:0:.:.
chr10_ref_v2	161452	.	A	G	.	PASS	IntersectsRepeat=0;RepeatCorrectionApplied=0	SAC:ACF:DF:PD:GT:SGT:SF:SV:SIG:MT:PAC	204,306,37,0:1:1:2:0/0:0/1:0.125:0	19,40,0,0:1:1:2:0/0:./.:.:0:0:.:.	66,198,40,0:1:1:2:0/0:0/1:0.25:0:0:.:.	81,258,78,0:1:1:2:0/0:0/1:0.5:0:0:.:.	71,181,45,0:1:1:2:0/0:0/1:0.25:0:0:.:.
chr10_ref_v2	161458	.	T	G	.	PASS	IntersectsRepeat=1;RepeatCorrectionApplied=0	SAC:ACF:DF:PD:GT:SGT:SF:SV:SIG:MT:PAC	139,316,73,0:1:1:2:0/0:0/1:0.25:0	10,41,6,0:1:1:2:0/0:0/1:0.25:0:0:.:.	43,197,54,0:1:1:2:0/0:0/1:0.5:0:0:.:.	53,265,85,1:1:1:2:0/0:0/1:0.5:0:0:.:.	48,181,57,0:1:1:2:0/0:0/1:0.5:0:0:.:.
chr10_ref_v2	173176	.	GT	G	.	PASS	IntersectsRepeat=1;RepeatCorrectionApplied=1	SAC:ACF:DF:PD:GT:SGT:SF:SV:SIG:MT:PAC	147,190,19,20:1:1:2:0/0:0/1:0.125:0	23,27,0,2:1:1:2:0/0:./.:.:0:0:.:.	75,93,8,12:1:1:2:0/0:0/1:0.125:0:0:.:.	109,139,12,17:1:1:2:0/0:0/1:0.125:0:0:.:.	85,96,8,12:1:1:2:0/0:0/1:0.125:0:0:.:.
chr10_ref_v2	196077	.	CTT	CT,C	.	PASS	IntersectsRepeat=1;RepeatCorrectionApplied=1	SAC:ACF:DF:PD:GT:SGT:SF:SV:SIG:MT:PAC	9,4,143,181,17,17:1:1:2:1/1:1/2:0.125:0	1,3,17,13,1,3:1:1:2:1/1:1/2:0.125:0:0:.:.	2,0,77,132,4,11:1:1:2:1/1:./.:.:0:0:.:.	4,6,127,144,15,21:1:1:2:1/1:1/2:0.125:0:0:.:.	2,8,88,128,16,16:1:1:2:1/1:1/2:0.125:0:0:.:.
chr10_ref_v2	199010	.	C	A	.	ExcRegion	IntersectsRepeat=0;RepeatCorrectionApplied=0	SAC:ACF:DF:PD:GT:SGT:SF:SV:SIG:MT:PAC	0,0,1,1:1:1:2:./.:./.:.:0	0,0,0,0:0:1:2:./.:./.:.:0:0:.:.	0,0,0,0:0:1:2:./.:./.:.:0:0:.:.	0,0,0,0:0:1:2:./.:./.:.:0:0:.:.	0,0,0,0:0:1:2:./.:./.:.:0:0:.:.
chr10_ref_v2	200036	.	A	ATGGAAGAGCAGAAAGATACATCAGAAC	.	ExcRegion	IntersectsRepeat=1;RepeatCorrectionApplied=0	SAC:ACF:DF:PD:GT:SGT:SF:SV:SIG:MT:PAC	0,0,0,0:0:1:2:./.:./.:.:0	0,0,0,1:0:1:2:./.:./.:.:0:0:.:.	0,0,0,0:0:1:2:./.:./.:.:0:0:.:.	0,0,0,0:0:1:2:./.:./.:.:0:0:.:.	0,0,0,0:0:1:2:./.:./.:.:0:0:.:.
chr10_ref_v2	200040	.	T	A	.	ExcRegion	IntersectsRepeat=1;RepeatCorrectionApplied=0	SAC:ACF:DF:PD:GT:SGT:SF:SV:SIG:MT:PAC	0,0,0,0:0:1:2:./.:./.:.:0	0,0,0,1:0:1:2:./.:./.:.:0:0:.:.	0,0,0,0:0:1:2:./.:./.:.:0:0:.:.	0,0,0,0:0:1:2:./.:./.:.:0:0:.:.	0,0,0,0:0:1:2:./.:./.:.:0:0:.:.
chr10_ref_v2	200041	.	A	G	.	ExcRegion	IntersectsRepeat=1;RepeatCorrectionApplied=0	SAC:ACF:DF:PD:GT:SGT:SF:SV:SIG:MT:PAC	0,0,0,0:0:1:2:./.:./.:.:0	0,0,0,1:0:1:2:./.:./.:.:0:0:.:.	0,0,0,0:0:1:2:./.:./.:.:0:0:.:.	0,0,0,0:0:1:2:./.:./.:.:0:0:.:.	0,0,0,0:0:1:2:./.:./.:.:0:0:.:.
chr10_ref_v2	203310	.	G	A	.	ExcRegion	IntersectsRepeat=1;RepeatCorrectionApplied=0	SAC:ACF:DF:PD:GT:SGT:SF:SV:SIG:MT:PAC	0,0,3,0:0:1:2:./.:./.:.:0	0,0,2,0:0:1:2:./.:./.:.:0:0:.:.	0,0,0,0:0:1:2:./.:./.:.:0:0:.:.	0,0,0,0:0:1:2:./.:./.:.:0:0:.:.	0,0,2,0:0:1:2:./.:./.:.:0:0:.:.
chr10_ref_v2	203370	.	C	T	.	ExcRegion	IntersectsRepeat=0;RepeatCorrectionApplied=0	SAC:ACF:DF:PD:GT:SGT:SF:SV:SIG:MT:PAC	0,0,21,0:0:1:2:./.:./.:.:0	0,0,2,0:0:1:2:./.:./.:.:0:0:.:.	0,0,7,0:0:1:2:./.:./.:.:0:0:.:.	0,0,9,0:0:1:2:./.:./.:.:0:0:.:.	0,0,11,0:0:1:2:./.:./.:.:0:0:.:.
chr10_ref_v2	203382	.	A	T	.	ExcRegion	IntersectsRepeat=0;RepeatCorrectionApplied=0	SAC:ACF:DF:PD:GT:SGT:SF:SV:SIG:MT:PAC	0,0,29,0:0:1:2:./.:./.:.:0	0,0,3,0:0:1:2:./.:./.:.:0:0:.:.	0,0,8,0:0:1:2:./.:./.:.:0:0:.:.	0,0,12,0:0:1:2:./.:./.:.:0:0:.:.	0,0,13,0:0:1:2:./.:./.:.:0:0:.:.
chr10_ref_v2	203387	.	T	A	.	ExcRegion	IntersectsRepeat=0;RepeatCorrectionApplied=0	SAC:ACF:DF:PD:GT:SGT:SF:SV:SIG:MT:PAC	0,0,30,0:0:1:2:./.:./.:.:0	0,0,3,0:0:1:2:./.:./.:.:0:0:.:.	0,0,8,0:0:1:2:./.:./.:.:0:0:.:.	0,0,12,0:0:1:2:./.:./.:.:0:0:.:.	0,0,12,0:0:1:2:./.:./.:.:0:0:.:.
chr10_ref_v2	203450	.	C	CTGTTGGAATAAAAATCTGTTGAAATAAAAATCA	.	ExcRegion	IntersectsRepeat=0;RepeatCorrectionApplied=0	SAC:ACF:DF:PD:GT:SGT:SF:SV:SIG:MT:PAC	0,0,22,0:0:1:2:./.:./.:.:0	0,0,1,0:0:1:2:./.:./.:.:0:0:.:.	0,0,2,0:0:1:2:./.:./.:.:0:0:.:.	0,0,9,0:0:1:2:./.:./.:.:0:0:.:.	0,0,7,0:0:1:2:./.:./.:.:0:0:.:.
chr10_ref_v2	203456	.	T	C	.	ExcRegion	IntersectsRepeat=1;RepeatCorrectionApplied=0	SAC:ACF:DF:PD:GT:SGT:SF:SV:SIG:MT:PAC	0,0,1,0:0:1:2:./.:./.:.:0	0,0,0,0:0:1:2:./.:./.:.:0:0:.:.	0,0,0,0:0:1:2:./.:./.:.:0:0:.:.	0,0,0,0:0:1:2:./.:./.:.:0:0:.:.	0,0,1,0:0:1:2:./.:./.:.:0:0:.:.
chr10_ref_v2	203676	.	C	G	.	ExcRegion	IntersectsRepeat=1;RepeatCorrectionApplied=0	SAC:ACF:DF:PD:GT:SGT:SF:SV:SIG:MT:PAC	0,0,1,0:0:1:2:./.:./.:.:0	0,0,4,0:0:1:2:./.:./.:.:0:0:.:.	0,0,0,0:0:1:2:./.:./.:.:0:0:.:.	0,0,1,0:0:1:2:./.:./.:.:0:0:.:.	0,0,0,0:0:1:2:./.:./.:.:0:0:.:.
chr10_ref_v2	203700	.	A	G	.	ExcRegion	IntersectsRepeat=0;RepeatCorrectionApplied=0	SAC:ACF:DF:PD:GT:SGT:SF:SV:SIG:MT:PAC	0,0,3,0:0:1:2:./.:./.:.:0	0,0,7,0:0:1:2:./.:./.:.:0:0:.:.	0,0,0,0:0:1:2:./.:./.:.:0:0:.:.	0,0,1,0:0:1:2:./.:./.:.:0:0:.:.	0,0,1,0:0:1:2:./.:./.:.:0:0:.:.
chr10_ref_v2	203715	.	C	T	.	ExcRegion	IntersectsRepeat=1;RepeatCorrectionApplied=0	SAC:ACF:DF:PD:GT:SGT:SF:SV:SIG:MT:PAC	0,0,7,0:0:1:2:./.:./.:.:0	0,0,9,0:0:1:2:./.:./.:.:0:0:.:.	0,0,1,0:0:1:2:./.:./.:.:0:0:.:.	1,0,3,0:1:1:2:./.:./.:.:0:0:.:.	0,0,1,0:0:1:2:./.:./.:.:0:0:.:.
chr10_ref_v2	203872	.	C	T	.	ExcRegion	IntersectsRepeat=0;RepeatCorrectionApplied=0	SAC:ACF:DF:PD:GT:SGT:SF:SV:SIG:MT:PAC	2,0,1,0:1:1:2:./.:./.:.:0	0,0,1,0:0:1:2:./.:./.:.:0:0:.:.	2,0,0,0:0:1:2:./.:./.:.:0:0:.:.	2,0,0,0:0:1:2:./.:./.:.:0:0:.:.	4,0,1,0:1:1:2:./.:./.:.:0:0:.:.
chr10_ref_v2	203942	.	A	C	.	PASS	IntersectsRepeat=1;RepeatCorrectionApplied=0	SAC:ACF:DF:PD:GT:SGT:SF:SV:SIG:MT:PAC	0,0,60,0:0:1:2:1/1:./.:.:0	0,0,11,0:0:0:2:./.:./.:.:0:0:.:.	0,0,22,0:0:1:2:1/1:./.:.:0:0:.:.	0,0,49,0:0:1:2:1/1:./.:.:0:0:.:.	0,0,37,0:0:1:2:1/1:./.:.:0:0:.:.
chr10_ref_v2	203944	.	A	G	.	PASS	IntersectsRepeat=0;RepeatCorrectionApplied=0	SAC:ACF:DF:PD:GT:SGT:SF:SV:SIG:MT:PAC	0,0,62,0:0:1:2:1/1:./.:.:0	0,0,12,0:0:0:2:./.:./.:.:0:0:.:.	0,0,28,0:0:1:2:1/1:./.:.:0:0:.:.	0,0,55,0:0:1:2:1/1:./.:.:0:0:.:.	0,0,38,0:0:1:2:1/1:./.:.:0:0:.:.
chr10_ref_v2	204059	.	GTAGAAA	G	.	PASS	IntersectsRepeat=0;RepeatCorrectionApplied=0	SAC:ACF:DF:PD:GT:SGT:SF:SV:SIG:MT:PAC	2,0,299,1:1:1:2:1/1:./.:.:0	0,0,28,0:0:1:2:1/1:./.:.:0:0:.:.	0,0,137,3:1:1:2:1/1:./.:.:0:0:.:.	0,0,213,2:1:1:2:1/1:./.:.:0:0:.:.	0,0,130,2:1:1:2:1/1:./.:.:0:0:.:.
chr10_ref_v2	204079	.	T	A	.	PASS	IntersectsRepeat=1;RepeatCorrectionApplied=0	SAC:ACF:DF:PD:GT:SGT:SF:SV:SIG:MT:PAC	1,0,318,7:1:1:2:1/1:./.:.:0	0,0,34,0:0:1:2:1/1:./.:.:0:0:.:.	0,0,145,5:1:1:2:1/1:./.:.:0:0:.:.	0,0,226,9:1:1:2:1/1:./.:.:0:0:.:.	0,0,134,10:1:1:2:1/1:./.:.:0:0:.:.
chr10_ref_v2	223444	.	C	CTTCTTCTT	.	PASS	IntersectsRepeat=0;RepeatCorrectionApplied=0	SAC:ACF:DF:PD:GT:SGT:SF:SV:SIG:MT:PAC	0,0,224,237:1:1:2:1/1:./.:.:0	0,0,23,39:1:1:2:1/1:./.:.:0:0:.:.	0,0,143,124:1:1:2:1/1:./.:.:0:0:.:.	0,0,180,179:1:1:2:1/1:./.:.:0:0:.:.	0,0,164,129:1:1:2:1/1:./.:.:0:0:.:.
chr10_ref_v2	264865	.	A	C	.	PASS	IntersectsRepeat=0;RepeatCorrectionApplied=0	SAC:ACF:DF:PD:GT:SGT:SF:SV:SIG:MT:PAC	255,145,0,50:1:1:2:0/0:0/1:0.25:0	37,12,0,7:1:1:2:0/0:0/1:0.25:0:0:.:.	177,39,0,49:1:1:2:0/0:0/1:0.5:0:0:.:.	235,45,0,90:1:1:2:0/0:0/1:0.5:0:0:.:.	168,37,0,72:1:1:2:0/0:0/1:0.5:0:0:.:.
chr10_ref_v2	266843	.	G	A	.	PASS	IntersectsRepeat=1;RepeatCorrectionApplied=0	SAC:ACF:DF:PD:GT:SGT:SF:SV:SIG:MT:PAC	231,229,0,0:1:1:2:0/0:./.:.:0	38,22,0,0:1:1:2:0/0:./.:.:0:0:.:.	105,121,0,0:1:1:2:0/0:./.:.:0:0:.:.	189,161,0,0:1:1:2:0/0:./.:.:0:0:.:.	42,63,69,79:1:1:2:0/1:1/1:0.125:0:1:g.266843G>A:0
chr10_ref_v2	268534	.	AT	A	.	PASS	IntersectsRepeat=1;RepeatCorrectionApplied=1	SAC:ACF:DF:PD:GT:SGT:SF:SV:SIG:MT:PAC	118,77,25,16:1:1:2:0/0:./.:.:0	12,12,1,2:1:1:2:0/0:./.:.:0:0:.:.	52,47,7,5:1:1:2:0/0:./.:.:0:0:.:.	61,59,14,8:1:1:2:0/0:./.:.:0:0:.:.	48,35,4,3:1:1:2:0/0:./.:.:0:0:.:.
chr10_ref_v2	280557	.	C	CT	.	PASS	IntersectsRepeat=1;RepeatCorrectionApplied=1	SAC:ACF:DF:PD:GT:SGT:SF:SV:SIG:MT:PAC	135,100,18,7:1:1:2:0/0:./.:.:0	12,5,4,1:1:1:2:0/0:0/1:0.25:0:0:.:.	49,46,8,7:1:1:2:0/0:0/1:0.125:0:0:.:.	74,73,8,8:1:1:2:0/0:./.:.:0:0:.:.	45,51,5,8:1:1:2:0/0:0/1:0.125:0:0:.:.
chr10_ref_v2	285142	.	TTCTTCTCGCTGTTTCG	T	.	PASS	IntersectsRepeat=1;RepeatCorrectionApplied=0	SAC:ACF:DF:PD:GT:SGT:SF:SV:SIG:MT:PAC	0,0,140,187:1:1:2:1/1:./.:.:0	0,0,21,26:1:1:2:1/1:./.:.:0:0:.:.	0,0,89,116:1:1:2:1/1:./.:.:0:0:.:.	0,0,120,143:1:1:2:1/1:./.:.:0:0:.:.	0,0,96,123:1:1:2:1/1:./.:.:0:0:.:.
chr10_ref_v2	289373	.	TA	T	.	PASS	IntersectsRepeat=1;RepeatCorrectionApplied=1	SAC:ACF:DF:PD:GT:SGT:SF:SV:SIG:MT:PAC	89,105,31,21:1:1:2:0/0:./.:.:0	10,10,3,1:1:1:2:0/0:./.:.:0:0:.:.	49,49,18,10:1:1:2:0/0:0/1:0.125:0:0:.:.	56,66,25,15:1:1:2:0/0:0/1:0.25:0:0:.:.	45,35,17,8:1:1:2:0/0:0/1:0.125:0:0:.:.
chr10_ref_v2	292879	.	A	AGAAGTAGTGCTCGAGGTAGGGTCGGAAGAAGTTGTACTG	.	PASS	IntersectsRepeat=1;RepeatCorrectionApplied=0	SAC:ACF:DF:PD:GT:SGT:SF:SV:SIG:MT:PAC	2,0,117,127:1:1:2:1/1:./.:.:0	0,0,3,10:1:0:2:./.:./.:.:0:0:.:.	0,0,72,61:1:1:2:1/1:./.:.:0:0:.:.	0,0,78,84:1:1:2:1/1:./.:.:0:0:.:.	0,0,56,62:1:1:2:1/1:./.:.:0:0:.:.
chr10_ref_v2	292993	.	CGAGGAAGTA	C	.	PASS	IntersectsRepeat=0;RepeatCorrectionApplied=0	SAC:ACF:DF:PD:GT:SGT:SF:SV:SIG:MT:PAC	1,1,273,289:1:1:2:1/1:./.:.:0	0,0,19,17:1:1:2:1/1:./.:.:0:0:.:.	0,0,137,170:1:1:2:1/1:./.:.:0:0:.:.	2,1,191,225:1:1:2:1/1:./.:.:0:0:.:.	0,1,159,143:1:1:2:1/1:./.:.:0:0:.:.
chr10_ref_v2	293257	.	G	GGAC	.	PASS	IntersectsRepeat=1;RepeatCorrectionApplied=0	SAC:ACF:DF:PD:GT:SGT:SF:SV:SIG:MT:PAC	0,0,235,310:1:1:2:1/1:./.:.:0	0,0,10,18:1:1:2:1/1:./.:.:0:0:.:.	0,0,129,167:1:1:2:1/1:./.:.:0:0:.:.	0,0,189,252:1:1:2:1/1:./.:.:0:0:.:.	0,0,123,188:1:1:2:1/1:./.:.:0:0:.:.
chr10_ref_v2	294266	.	A	ACAGGAAGAGCCGCCAAATGTCGCAGAGGAAACC	.	PASS	IntersectsRepeat=1;RepeatCorrectionApplied=0	SAC:ACF:DF:PD:GT:SGT:SF:SV:SIG:MT:PAC	0,0,106,106:1:1:2:1/1:./.:.:0	0,0,4,8:1:0:2:./.:./.:.:0:0:.:.	1,0,51,79:1:1:2:1/1:./.:.:0:0:.:.	0,0,88,100:1:1:2:1/1:./.:.:0:0:.:.	0,0,60,94:1:1:2:1/1:./.:.:0:0:.:.
chr10_ref_v2	313773	.	T	TTGTG	.	PASS	IntersectsRepeat=1;RepeatCorrectionApplied=1	SAC:ACF:DF:PD:GT:SGT:SF:SV:SIG:MT:PAC	2,5,158,152:1:1:2:1/1:0/1:0.125:0	1,0,14,13:1:1:2:1/1:0/1:0.125:0:0:.:.	1,0,107,80:1:1:2:1/1:./.:.:0:0:.:.	4,0,142,128:1:1:2:1/1:./.:.:0:0:.:.	3,1,112,86:1:1:2:1/1:./.:.:0:0:.:.
chr10_ref_v2	315444	.	GA	G	.	PASS	IntersectsRepeat=1;RepeatCorrectionApplied=1	SAC:ACF:DF:PD:GT:SGT:SF:SV:SIG:MT:PAC	162,223,12,23:1:1:2:0/0:./.:.:0	23,17,1,4:1:1:2:0/0:./.:.:0:0:.:.	90,115,9,15:1:1:2:0/0:./.:.:0:0:.:.	117,150,8,14:1:1:2:0/0:./.:.:0:0:.:.	89,118,4,8:1:1:2:0/0:./.:.:0:0:.:.
chr10_ref_v2	316867	.	GTA	G	.	PASS	IntersectsRepeat=1;RepeatCorrectionApplied=1	SAC:ACF:DF:PD:GT:SGT:SF:SV:SIG:MT:PAC	144,127,13,8:1:1:2:0/0:./.:.:0	29,15,2,0:1:1:2:0/0:./.:.:0:0:.:.	61,71,6,3:1:1:2:0/0:./.:.:0:0:.:.	105,139,5,11:1:1:2:0/0:./.:.:0:0:.:.	68,85,8,6:1:1:2:0/0:./.:.:0:0:.:.
chr10_ref_v2	330004	.	T	TCC	.	PASS	IntersectsRepeat=1;RepeatCorrectionApplied=1	SAC:ACF:DF:PD:GT:SGT:SF:SV:SIG:MT:PAC	4,1,86,180:1:1:2:1/1:./.:.:0	0,0,3,12:1:0:2:./.:./.:.:0:0:.:.	0,0,60,83:1:1:2:1/1:./.:.:0:0:.:.	0,0,86,129:1:1:2:1/1:./.:.:0:0:.:.	0,0,53,106:1:1:2:1/1:./.:.:0:0:.:.
chr10_ref_v2	339603	.	G	T	.	PASS	IntersectsRepeat=1;RepeatCorrectionApplied=0	SAC:ACF:DF:PD:GT:SGT:SF:SV:SIG:MT:PAC	327,270,0,0:1:1:2:0/0:./.:.:0	28,24,0,0:1:1:2:0/0:./.:.:0:0:.:.	156,166,0,0:1:1:2:0/0:./.:.:0:0:.:.	255,280,0,0:1:1:2:0/0:./.:.:0:0:.:.	101,64,90,94:1:1:2:0/1:./.:.:0:1:g.339603G>T:0
chr10_ref_v2	342126	.	AT	A	.	PASS	IntersectsRepeat=1;RepeatCorrectionApplied=1	SAC:ACF:DF:PD:GT:SGT:SF:SV:SIG:MT:PAC	58,49,3,29:1:1:2:0/0:./.:.:0	10,8,1,3:1:1:2:0/0:./.:.:0:0:.:.	22,10,3,14:1:1:2:0/0:0/1:0.5:0:0:.:.	43,17,2,16:1:1:2:0/0:0/1:0.125:0:0:.:.	20,21,2,10:1:1:2:0/0:0/1:0.125:0:0:.:.
chr10_ref_v2	342827	.	T	G	.	PASS	IntersectsRepeat=1;RepeatCorrectionApplied=0	SAC:ACF:DF:PD:GT:SGT:SF:SV:SIG:MT:PAC	113,300,55,0:1:1:2:0/0:0/1:0.25:0	13,26,3,0:1:1:2:0/0:0/1:0.25:0:0:.:.	48,141,44,0:1:1:2:0/0:0/1:0.5:0:0:.:.	38,275,81,0:1:1:2:0/0:0/1:0.5:0:0:.:.	32,186,50,0:1:1:2:0/0:0/1:0.5:0:0:.:.
chr10_ref_v2	350755	.	C	T	.	PASS	IntersectsRepeat=1;RepeatCorrectionApplied=0	SAC:ACF:DF:PD:GT:SGT:SF:SV:SIG:MT:PAC	289,327,0,0:1:1:2:0/0:./.:.:0	29,35,0,0:1:1:2:0/0:./.:.:0:0:.:.	98,73,111,99:1:1:2:0/1:1/1:0.125:0:1:g.350755C>T:0	231,221,0,0:1:1:2:0/0:./.:.:0:0:.:.	183,207,0,0:1:1:2:0/0:./.:.:0:0:.:.
chr10_ref_v2	354375	.	T	C	.	ExcRegion	IntersectsRepeat=0;RepeatCorrectionApplied=0	SAC:ACF:DF:PD:GT:SGT:SF:SV:SIG:MT:PAC	5,142,5,0:1:1:2:./.:./.:.:0	1,16,0,0:1:0:2:./.:./.:.:0:0:.:.	2,62,5,0:1:1:2:./.:./.:.:0:0:.:.	1,107,7,0:1:1:2:./.:./.:.:0:0:.:.	0,64,6,0:1:1:2:./.:./.:.:0:0:.:.
chr10_ref_v2	354409	.	G	A	.	ExcRegion	IntersectsRepeat=0;RepeatCorrectionApplied=0	SAC:ACF:DF:PD:GT:SGT:SF:SV:SIG:MT:PAC	5,59,8,0:1:1:2:./.:./.:.:0	0,6,1,0:1:1:2:./.:./.:.:0:0:.:.	1,19,7,0:1:1:2:./.:./.:.:0:0:.:.	2,39,8,0:1:1:2:./.:./.:.:0:0:.:.	1,22,6,0:1:1:2:./.:./.:.:0:0:.:.
chr10_ref_v2	354413	.	C	A	.	ExcRegion	IntersectsRepeat=0;RepeatCorrectionApplied=0	SAC:ACF:DF:PD:GT:SGT:SF:SV:SIG:MT:PAC	0,54,10,0:1:1:2:./.:./.:.:0	0,5,1,0:1:1:2:./.:./.:.:0:0:.:.	0,16,7,0:1:1:2:./.:./.:.:0:0:.:.	1,36,8,0:1:1:2:./.:./.:.:0:0:.:.	0,21,6,0:1:1:2:./.:./.:.:0:0:.:.
chr10_ref_v2	354421	.	CCT	C	.	ExcRegion	IntersectsRepeat=0;RepeatCorrectionApplied=0	SAC:ACF:DF:PD:GT:SGT:SF:SV:SIG:MT:PAC	9,37,5,0:1:1:2:./.:./.:.:0	1,5,0,0:1:1:2:./.:./.:.:0:0:.:.	7,10,1,0:1:1:2:./.:./.:.:0:0:.:.	8,24,2,0:1:1:2:./.:./.:.:0:0:.:.	6,11,1,0:1:1:2:./.:./.:.:0:0:.:.
chr10_ref_v2	354426	.	T	A	.	ExcRegion	IntersectsRepeat=0;RepeatCorrectionApplied=0	SAC:ACF:DF:PD:GT:SGT:SF:SV:SIG:MT:PAC	5,31,8,0:1:1:2:./.:./.:.:0	0,5,1,0:1:1:2:./.:./.:.:0:0:.:.	1,8,5,0:1:1:2:./.:./.:.:0:0:.:.	3,20,5,0:1:1:2:./.:./.:.:0:0:.:.	1,6,5,0:1:1:2:./.:./.:.:0:0:.:.
chr10_ref_v2	354428	.	A	AAG	.	ExcRegion	IntersectsRepeat=0;RepeatCorrectionApplied=0	SAC:ACF:DF:PD:GT:SGT:SF:SV:SIG:MT:PAC	8,22,5,0:1:1:2:./.:./.:.:0	1,5,0,0:1:1:2:./.:./.:.:0:0:.:.	5,5,1,0:1:1:2:./.:./.:.:0:0:.:.	6,15,2,0:1:1:2:./.:./.:.:0:0:.:.	5,4,1,0:1:1:2:./.:./.:.:0:0:.:.
chr10_ref_v2	354429	.	T	G	.	ExcRegion	IntersectsRepeat=0;RepeatCorrectionApplied=0	SAC:ACF:DF:PD:GT:SGT:SF:SV:SIG:MT:PAC	8,17,5,0:1:1:2:./.:./.:.:0	1,5,0,0:1:1:2:./.:./.:.:0:0:.:.	5,5,1,0:1:1:2:./.:./.:.:0:0:.:.	6,13,2,0:1:1:2:./.:./.:.:0:0:.:.	5,4,1,0:1:1:2:./.:./.:.:0:0:.:.
chr10_ref_v2	354434	.	C	T	.	ExcRegion	IntersectsRepeat=0;RepeatCorrectionApplied=0	SAC:ACF:DF:PD:GT:SGT:SF:SV:SIG:MT:PAC	0,6,12,0:1:1:2:./.:./.:.:0	0,2,1,0:1:1:2:./.:./.:.:0:0:.:.	0,2,5,0:1:1:2:./.:./.:.:0:0:.:.	1,10,5,0:1:1:2:./.:./.:.:0:0:.:.	0,0,7,0:0:1:2:./.:./.:.:0:0:.:.
chr10_ref_v2	354436	.	T	TGCA	.	ExcRegion	IntersectsRepeat=1;RepeatCorrectionApplied=0	SAC:ACF:DF:PD:GT:SGT:SF:SV:SIG:MT:PAC	7,3,5,0:1:1:2:./.:./.:.:0	1,1,0,0:1:1:2:./.:./.:.:0:0:.:.	3,1,1,0:1:1:2:./.:./.:.:0:0:.:.	3,5,2,0:1:1:2:./.:./.:.:0:0:.:.	5,0,2,0:1:1:2:./.:./.:.:0:0:.:.
chr10_ref_v2	354438	.	T	TTCTACAC	.	ExcRegion	IntersectsRepeat=1;RepeatCorrectionApplied=0	SAC:ACF:DF:PD:GT:SGT:SF:SV:SIG:MT:PAC	6,0,5,0:1:1:2:./.:./.:.:0	1,0,0,0:0:1:2:./.:./.:.:0:0:.:.	3,0,1,0:1:1:2:./.:./.:.:0:0:.:.	2,0,2,0:1:1:2:./.:./.:.:0:0:.:.	5,0,2,0:1:1:2:./.:./.:.:0:0:.:.
chr10_ref_v2	354440	.	T	A	.	ExcRegion	IntersectsRepeat=1;RepeatCorrectionApplied=0	SAC:ACF:DF:PD:GT:SGT:SF:SV:SIG:MT:PAC	7,0,5,0:1:1:2:./.:./.:.:0	1,0,0,0:0:1:2:./.:./.:.:0:0:.:.	3,0,1,0:1:1:2:./.:./.:.:0:0:.:.	1,0,2,0:1:1:2:./.:./.:.:0:0:.:.	5,0,2,0:1:1:2:./.:./.:.:0:0:.:.
chr10_ref_v2	354441	.	T	C	.	ExcRegion	IntersectsRepeat=0;RepeatCorrectionApplied=0	SAC:ACF:DF:PD:GT:SGT:SF:SV:SIG:MT:PAC	11,0,2,0:1:1:2:./.:./.:.:0	1,0,0,0:0:1:2:./.:./.:.:0:0:.:.	1,0,3,0:1:1:2:./.:./.:.:0:0:.:.	2,0,1,0:1:1:2:./.:./.:.:0:0:.:.	2,0,4,0:1:1:2:./.:./.:.:0:0:.:.
chr10_ref_v2	354446	.	T	C	.	ExcRegion	IntersectsRepeat=1;RepeatCorrectionApplied=0	SAC:ACF:DF:PD:GT:SGT:SF:SV:SIG:MT:PAC	7,0,6,0:1:1:2:./.:./.:.:0	0,0,1,0:0:1:2:./.:./.:.:0:0:.:.	3,0,0,0:0:1:2:./.:./.:.:0:0:.:.	3,0,0,0:0:1:2:./.:./.:.:0:0:.:.	6,0,0,0:0:1:2:./.:./.:.:0:0:.:.
chr10_ref_v2	354447	.	ATACT	A	.	ExcRegion	IntersectsRepeat=1;RepeatCorrectionApplied=0	SAC:ACF:DF:PD:GT:SGT:SF:SV:SIG:MT:PAC	8,0,5,0:1:1:2:./.:./.:.:0	1,0,0,0:0:1:2:./.:./.:.:0:0:.:.	3,0,1,0:1:1:2:./.:./.:.:0:0:.:.	1,0,2,0:1:1:2:./.:./.:.:0:0:.:.	4,0,2,0:1:1:2:./.:./.:.:0:0:.:.
chr10_ref_v2	354456	.	TTCCG	T	.	ExcRegion	IntersectsRepeat=1;RepeatCorrectionApplied=0	SAC:ACF:DF:PD:GT:SGT:SF:SV:SIG:MT:PAC	9,0,5,0:1:1:2:./.:./.:.:0	1,0,0,0:0:1:2:./.:./.:.:0:0:.:.	3,0,1,0:1:1:2:./.:./.:.:0:0:.:.	1,0,2,0:1:1:2:./.:./.:.:0:0:.:.	1,0,1,0:1:1:2:./.:./.:.:0:0:.:.
chr10_ref_v2	354458	.	C	A	.	ExcRegion	IntersectsRepeat=0;RepeatCorrectionApplied=0	SAC:ACF:DF:PD:GT:SGT:SF:SV:SIG:MT:PAC	5,0,9,0:1:1:2:./.:./.:.:0	0,0,1,0:0:1:2:./.:./.:.:0:0:.:.	1,0,3,0:1:1:2:./.:./.:.:0:0:.:.	2,0,1,0:1:1:2:./.:./.:.:0:0:.:.	1,0,1,0:1:1:2:./.:./.:.:0:0:.:.
chr10_ref_v2	354460	.	GT	G	.	ExcRegion	IntersectsRepeat=1;RepeatCorrectionApplied=1	SAC:ACF:DF:PD:GT:SGT:SF:SV:SIG:MT:PAC	5,0,9,0:1:1:2:./.:./.:.:0	0,0,1,0:0:1:2:./.:./.:.:0:0:.:.	1,0,3,0:1:1:2:./.:./.:.:0:0:.:.	2,0,1,0:1:1:2:./.:./.:.:0:0:.:.	1,0,1,0:1:1:2:./.:./.:.:0:0:.:.
chr10_ref_v2	354462	.	T	A	.	ExcRegion	IntersectsRepeat=1;RepeatCorrectionApplied=0	SAC:ACF:DF:PD:GT:SGT:SF:SV:SIG:MT:PAC	0,0,14,0:0:1:2:./.:./.:.:0	0,0,1,0:0:1:2:./.:./.:.:0:0:.:.	0,0,4,0:0:1:2:./.:./.:.:0:0:.:.	0,0,3,0:0:1:2:./.:./.:.:0:0:.:.	0,0,2,0:0:1:2:./.:./.:.:0:0:.:.
chr10_ref_v2	354465	.	AT	A	.	ExcRegion	IntersectsRepeat=0;RepeatCorrectionApplied=0	SAC:ACF:DF:PD:GT:SGT:SF:SV:SIG:MT:PAC	9,0,5,0:1:1:2:./.:./.:.:0	1,0,0,0:0:1:2:./.:./.:.:0:0:.:.	3,0,1,0:1:1:2:./.:./.:.:0:0:.:.	5,0,2,0:1:1:2:./.:./.:.:0:0:.:.	0,0,1,0:0:1:2:./.:./.:.:0:0:.:.
chr10_ref_v2	354468	.	CCTT	C	.	ExcRegion	IntersectsRepeat=0;RepeatCorrectionApplied=0	SAC:ACF:DF:PD:GT:SGT:SF:SV:SIG:MT:PAC	10,0,5,0:1:1:2:./.:./.:.:0	2,0,0,0:0:1:2:./.:./.:.:0:0:.:.	3,0,1,0:1:1:2:./.:./.:.:0:0:.:.	6,0,2,0:1:1:2:./.:./.:.:0:0:.:.	1,0,1,0:1:1:2:./.:./.:.:0:0:.:.
chr10_ref_v2	354471	.	T	C	.	ExcRegion	IntersectsRepeat=0;RepeatCorrectionApplied=0	SAC:ACF:DF:PD:GT:SGT:SF:SV:SIG:MT:PAC	5,0,9,0:1:1:2:./.:./.:.:0	0,0,2,0:0:1:2:./.:./.:.:0:0:.:.	1,0,3,0:1:1:2:./.:./.:.:0:0:.:.	2,0,6,0:1:1:2:./.:./.:.:0:0:.:.	1,0,1,0:1:1:2:./.:./.:.:0:0:.:.
chr10_ref_v2	354473	.	TTC	T	.	ExcRegion	IntersectsRepeat=0;RepeatCorrectionApplied=0	SAC:ACF:DF:PD:GT:SGT:SF:SV:SIG:MT:PAC	15,0,5,0:1:1:2:./.:./.:.:0	2,0,0,0:0:1:2:./.:./.:.:0:0:.:.	5,0,1,0:1:1:2:./.:./.:.:0:0:.:.	11,0,2,0:1:1:2:./.:./.:.:0:0:.:.	3,0,1,0:1:1:2:./.:./.:.:0:0:.:.
chr10_ref_v2	354485	.	T	C	.	ExcRegion	IntersectsRepeat=1;RepeatCorrectionApplied=0	SAC:ACF:DF:PD:GT:SGT:SF:SV:SIG:MT:PAC	17,0,5,0:1:1:2:./.:./.:.:0	1,0,1,0:1:1:2:./.:./.:.:0:0:.:.	4,0,3,0:1:1:2:./.:./.:.:0:0:.:.	10,0,4,0:1:1:2:./.:./.:.:0:0:.:.	1,0,3,0:1:1:2:./.:./.:.:0:0:.:.
chr10_ref_v2	354487	.	T	TTAATA	.	ExcRegion	IntersectsRepeat=0;RepeatCorrectionApplied=0	SAC:ACF:DF:PD:GT:SGT:SF:SV:SIG:MT:PAC	17,0,5,0:1:1:2:./.:./.:.:0	2,0,0,0:0:1:2:./.:./.:.:0:0:.:.	6,1,2,0:1:1:2:./.:./.:.:0:0:.:.	12,0,2,0:1:1:2:./.:./.:.:0:0:.:.	4,0,0,0:0:1:2:./.:./.:.:0:0:.:.
chr10_ref_v2	354493	.	T	TG	.	ExcRegion	IntersectsRepeat=0;RepeatCorrectionApplied=0	SAC:ACF:DF:PD:GT:SGT:SF:SV:SIG:MT:PAC	18,0,2,0:1:1:2:./.:./.:.:0	3,0,0,0:0:1:2:./.:./.:.:0:0:.:.	6,2,1,0:1:1:2:./.:./.:.:0:0:.:.	12,0,1,0:1:1:2:./.:./.:.:0:0:.:.	5,0,0,0:0:1:2:./.:./.:.:0:0:.:.
chr10_ref_v2	354754	.	T	C	.	ExcRegion	IntersectsRepeat=1;RepeatCorrectionApplied=0	SAC:ACF:DF:PD:GT:SGT:SF:SV:SIG:MT:PAC	0,2,0,1:1:1:2:./.:./.:.:0	0,0,0,0:0:1:2:./.:./.:.:0:0:.:.	0,0,0,0:0:1:2:./.:./.:.:0:0:.:.	0,0,0,1:0:1:2:./.:./.:.:0:0:.:.	0,1,0,0:0:1:2:./.:./.:.:0:0:.:.
chr10_ref_v2	354826	.	T	C	.	ExcRegion	IntersectsRepeat=0;RepeatCorrectionApplied=0	SAC:ACF:DF:PD:GT:SGT:SF:SV:SIG:MT:PAC	0,1,0,1:1:1:2:./.:./.:.:0	0,1,0,0:0:1:2:./.:./.:.:0:0:.:.	0,0,0,0:0:1:2:./.:./.:.:0:0:.:.	0,0,0,0:0:1:2:./.:./.:.:0:0:.:.	0,0,0,0:0:1:2:./.:./.:.:0:0:.:.
chr10_ref_v2	354827	.	G	C	.	ExcRegion	IntersectsRepeat=0;RepeatCorrectionApplied=0	SAC:ACF:DF:PD:GT:SGT:SF:SV:SIG:MT:PAC	0,1,0,1:1:1:2:./.:./.:.:0	0,1,0,0:0:1:2:./.:./.:.:0:0:.:.	0,0,0,0:0:1:2:./.:./.:.:0:0:.:.	0,0,0,0:0:1:2:./.:./.:.:0:0:.:.	0,0,0,0:0:1:2:./.:./.:.:0:0:.:.
chr10_ref_v2	357991	.	GT	G	.	PASS	IntersectsRepeat=1;RepeatCorrectionApplied=1	SAC:ACF:DF:PD:GT:SGT:SF:SV:SIG:MT:PAC	63,14,11,64:1:1:2:0/1:0/0:0.125:0	8,0,2,4:1:0:2:./.:./.:.:0:0:.:.	56,5,2,26:1:1:2:0/0:0/1:0.25:0:0:.:.	66,11,5,46:1:1:2:0/1:0/0:0.5:0:0:.:.	45,7,3,26:1:1:2:0/1:0/0:0.5:0:0:.:.
chr10_ref_v2	358012	.	A	T	.	PASS	IntersectsRepeat=1;RepeatCorrectionApplied=0	SAC:ACF:DF:PD:GT:SGT:SF:SV:SIG:MT:PAC	52,228,29,0:1:1:2:0/0:0/1:0.25:0	5,23,2,0:1:1:2:0/0:0/1:0.25:0:0:.:.	26,132,41,0:1:1:2:0/0:0/1:0.5:0:0:.:.	32,168,51,0:1:1:2:0/0:0/1:0.5:0:0:.:.	27,136,26,0:1:1:2:0/0:0/1:0.25:0:0:.:.
chr10_ref_v2	359603	.	GAAA	GA,G,GAA	.	PASS	IntersectsRepeat=1;RepeatCorrectionApplied=1	SAC:ACF:DF:PD:GT:SGT:SF:SV:SIG:MT:PAC	0,0,128,174,21,21,6,7:1:1:2:1/1:1/2:0.125:0	0,0,12,12,0,4,2,1:1:1:2:1/1:1/2:0.125:0:0:.:.	0,0,79,114,6,12,3,5:1:1:2:1/1:./.:.:0:0:.:.	0,1,99,138,11,17,4,6:1:1:2:1/1:./.:.:0:0:.:.	2,7,38,51,6,10,25,44:1:1:2:1/3:1/2:0.125:0:1:g.359603_359606>A:0
chr10_ref_v2	374318	.	T	G	.	PASS	IntersectsRepeat=0;RepeatCorrectionApplied=0	SAC:ACF:DF:PD:GT:SGT:SF:SV:SIG:MT:PAC	163,224,27,0:1:1:2:0/0:0/1:0.125:0	16,27,8,0:1:1:2:0/0:0/1:0.25:0:0:.:.	35,102,53,0:1:1:2:0/0:0/1:0.5:0:0:.:.	60,162,65,0:1:1:2:0/0:0/1:0.5:0:0:.:.	50,118,44,0:1:1:2:0/0:0/1:0.5:0:0:.:.
chr10_ref_v2	387913	.	C	CA	.	PASS	IntersectsRepeat=1;RepeatCorrectionApplied=1	SAC:ACF:DF:PD:GT:SGT:SF:SV:SIG:MT:PAC	99,29,6,16:1:1:2:0/0:0/1:0.125:0	7,6,0,1:1:0:2:./.:./.:.:0:0:.:.	52,10,3,6:1:1:2:0/0:0/1:0.125:0:0:.:.	89,8,2,10:1:1:2:0/0:0/1:0.125:0:0:.:.	46,4,1,10:1:1:2:0/0:0/1:0.25:0:0:.:.
chr10_ref_v2	393476	.	GA	G	.	PASS	IntersectsRepeat=1;RepeatCorrectionApplied=1	SAC:ACF:DF:PD:GT:SGT:SF:SV:SIG:MT:PAC	56,73,25,19:1:1:2:0/0:0/1:0.125:0	8,7,6,5:1:1:2:0/0:0/1:0.5:0:0:.:.	18,34,5,11:1:1:2:0/0:0/1:0.125:0:0:.:.	25,45,12,7:1:1:2:0/0:0/1:0.125:0:0:.:.	12,40,6,12:1:1:2:0/0:0/1:0.25:0:0:.:.
chr10_ref_v2	421974	.	C	A	.	PASS	IntersectsRepeat=0;RepeatCorrectionApplied=0	SAC:ACF:DF:PD:GT:SGT:SF:SV:SIG:MT:PAC	266,132,0,26:1:1:2:0/0:0/1:0.125:0	43,18,0,2:1:1:2:0/0:0/1:0.125:0:0:.:.	141,21,0,18:1:1:2:0/0:0/1:0.25:0:0:.:.	198,37,0,34:1:1:2:0/0:0/1:0.25:0:0:.:.	152,19,0,30:1:1:2:0/0:0/1:0.25:0:0:.:.
chr10_ref_v2	423825	.	GAT	G	.	PASS	IntersectsRepeat=1;RepeatCorrectionApplied=1	SAC:ACF:DF:PD:GT:SGT:SF:SV:SIG:MT:PAC	63,75,17,14:1:1:2:0/0:./.:.:0	13,15,6,0:1:1:2:0/0:0/1:0.125:0:0:.:.	37,33,10,7:1:1:2:0/0:0/1:0.125:0:0:.:.	70,58,12,11:1:1:2:0/0:./.:.:0:0:.:.	41,25,5,11:1:1:2:0/0:0/1:0.125:0:0:.:.
chr10_ref_v2	424559	.	C	CTTTTTTTTT	.	PASS	IntersectsRepeat=1;RepeatCorrectionApplied=1	SAC:ACF:DF:PD:GT:SGT:SF:SV:SIG:MT:PAC	18,29,15,30:1:1:2:0/1:./.:.:0	0,0,3,2:1:0:2:./.:./.:.:0:0:.:.	8,9,2,30:1:1:2:0/1:1/1:0.25:0:0:.:.	3,17,18,25:1:1:2:0/1:1/1:0.25:0:0:.:.	3,5,3,21:1:1:2:1/1:0/1:0.5:0:0:.:.
chr10_ref_v2	438573	.	AC	A	.	PASS	IntersectsRepeat=1;RepeatCorrectionApplied=1	SAC:ACF:DF:PD:GT:SGT:SF:SV:SIG:MT:PAC	130,120,131,97:1:1:2:0/1:./.:.:0	12,18,13,9:1:1:2:0/1:0/0:0.125:0:0:.:.	69,57,84,41:1:1:2:0/1:./.:.:0:0:.:.	189,169,0,0:1:1:2:0/0:./.:.:0:1:g.438573_438575>C:1	160,96,0,0:1:1:2:0/0:./.:.:0:1:g.438573_438575>C:1
chr10_ref_v2	450173	.	A	C	.	PASS	IntersectsRepeat=0;RepeatCorrectionApplied=0	SAC:ACF:DF:PD:GT:SGT:SF:SV:SIG:MT:PAC	246,102,0,100:1:1:2:0/0:0/1:0.5:0	31,7,0,5:1:1:2:0/0:0/1:0.25:0:0:.:.	139,26,0,42:1:1:2:0/0:0/1:0.5:0:0:.:.	243,40,0,65:1:1:2:0/0:0/1:0.5:0:0:.:.	157,25,0,43:1:1:2:0/0:0/1:0.5:0:0:.:.
chr10_ref_v2	455719	.	GAT	G	.	PASS	IntersectsRepeat=1;RepeatCorrectionApplied=1	SAC:ACF:DF:PD:GT:SGT:SF:SV:SIG:MT:PAC	19,12,4,6:1:1:2:0/0:0/1:0.125:0	6,4,0,2:1:0:2:./.:./.:.:0:0:.:.	9,6,0,2:1:1:2:./.:./.:.:0:0:.:.	11,15,4,2:1:1:2:0/0:0/1:0.125:0:0:.:.	14,6,3,2:1:1:2:0/0:./.:.:0:0:.:.
chr10_ref_v2	457556	.	C	CA	.	PASS	IntersectsRepeat=1;RepeatCorrectionApplied=1	SAC:ACF:DF:PD:GT:SGT:SF:SV:SIG:MT:PAC	46,17,16,3:1:1:2:0/0:0/1:0.25:0	8,4,1,0:1:0:2:./.:./.:.:0:0:.:.	18,12,7,1:1:1:2:0/0:0/1:0.25:0:0:.:.	15,24,5,6:1:1:2:0/0:0/1:0.25:0:0:.:.	15,7,2,1:1:1:2:0/0:0/1:0.125:0:0:.:.
chr10_ref_v2	469783	.	GTAA	G	.	PASS	IntersectsRepeat=1;RepeatCorrectionApplied=1	SAC:ACF:DF:PD:GT:SGT:SF:SV:SIG:MT:PAC	0,1,24,28:1:1:2:1/1:./.:.:0	0,1,5,11:1:0:2:./.:./.:.:0:0:.:.	0,0,7,13:1:1:2:1/1:./.:.:0:0:.:.	1,1,17,27:1:1:2:1/1:./.:.:0:0:.:.	1,1,9,18:1:1:2:1/1:0/1:0.125:0:0:.:.
chr10_ref_v2	470700	.	G	GA	.	PASS	IntersectsRepeat=1;RepeatCorrectionApplied=1	SAC:ACF:DF:PD:GT:SGT:SF:SV:SIG:MT:PAC	138,131,19,19:1:1:2:0/0:0/1:0.125:0	7,8,1,2:1:0:2:./.:./.:.:0:0:.:.	54,68,3,13:1:1:2:0/0:0/1:0.125:0:0:.:.	120,92,6,9:1:1:2:0/0:./.:.:0:0:.:.	95,72,6,6:1:1:2:0/0:./.:.:0:0:.:.
chr10_ref_v2	471733	.	AT	A	.	PASS	IntersectsRepeat=1;RepeatCorrectionApplied=1	SAC:ACF:DF:PD:GT:SGT:SF:SV:SIG:MT:PAC	125,108,17,19:1:1:2:0/0:./.:.:0	11,15,1,2:1:1:2:0/0:./.:.:0:0:.:.	55,45,2,7:1:1:2:0/0:./.:.:0:0:.:.	95,74,7,11:1:1:2:0/0:./.:.:0:0:.:.	61,64,9,4:1:1:2:0/0:./.:.:0:0:.:.
chr10_ref_v2	477663	.	T	A	.	ExcRegion	IntersectsRepeat=1;RepeatCorrectionApplied=0	SAC:ACF:DF:PD:GT:SGT:SF:SV:SIG:MT:PAC	0,0,1,0:0:1:2:./.:./.:.:0	0,0,0,0:0:1:2:./.:./.:.:0:0:.:.	0,0,0,0:0:1:2:./.:./.:.:0:0:.:.	0,0,0,0:0:1:2:./.:./.:.:0:0:.:.	0,0,0,0:0:1:2:./.:./.:.:0:0:.:.
chr10_ref_v2	487137	.	A	T	.	PASS	IntersectsRepeat=0;RepeatCorrectionApplied=0	SAC:ACF:DF:PD:GT:SGT:SF:SV:SIG:MT:PAC	210,207,0,1:1:1:2:0/0:./.:.:0	29,29,0,0:1:1:2:0/0:./.:.:0:0:.:.	101,103,54,58:1:1:2:0/1:0/0:0.25:0:1:g.487137A>T:0	178,163,0,1:1:1:2:0/0:./.:.:0:0:.:.	121,113,0,0:1:1:2:0/0:./.:.:0:0:.:.
chr10_ref_v2	496752	.	A	AATATATATAT,AATATATATATAT	.	PASS	IntersectsRepeat=1;RepeatCorrectionApplied=1	SAC:ACF:DF:PD:GT:SGT:SF:SV:SIG:MT:PAC	0,0,10,17,37,26:1:1:2:2/2:1/2:0.25:0	0,1,3,7,14,9:1:1:2:2/2:1/2:0.25:0:0:.:.	0,0,7,4,20,17:1:1:2:2/2:1/2:0.125:0:0:.:.	0,0,9,9,19,12:1:1:2:2/2:1/2:0.5:0:0:.:.	0,0,3,5,24,14:1:1:2:2/2:./.:.:0:0:.:.
chr10_ref_v2	496957	.	A	AATATATATATATAT,AATATATATATATATAT	.	PASS	IntersectsRepeat=1;RepeatCorrectionApplied=1	SAC:ACF:DF:PD:GT:SGT:SF:SV:SIG:MT:PAC	0,1,12,3,12,15:1:1:2:2/2:1/2:0.5:0	0,0,0,4,4,6:1:0:2:./.:./.:.:0:0:.:.	0,0,5,2,15,5:1:1:2:2/2:1/2:0.25:0:0:.:.	0,0,7,5,8,12:1:1:2:2/2:1/2:0.5:0:0:.:.	0,0,2,3,11,13:1:1:2:2/2:./.:.:0:0:.:.
chr10_ref_v2	518910	.	CGTGTGTGTGTGTGTGT	C	.	PASS	IntersectsRepeat=1;RepeatCorrectionApplied=1	SAC:ACF:DF:PD:GT:SGT:SF:SV:SIG:MT:PAC	3,0,118,145:1:1:2:1/1:./.:.:0	0,0,18,7:1:1:2:1/1:./.:.:0:0:.:.	0,0,77,138:1:1:2:1/1:./.:.:0:0:.:.	0,0,74,118:1:1:2:1/1:./.:.:0:0:.:.	2,0,76,81:1:1:2:1/1:./.:.:0:0:.:.
chr10_ref_v2	523557	.	TAAAA	T,TA	.	PASS	IntersectsRepeat=1;RepeatCorrectionApplied=1	SAC:ACF:DF:PD:GT:SGT:SF:SV:SIG:MT:PAC	4,1,20,16,205,177:1:1:2:2/2:./.:.:0	0,0,1,3,22,17:1:1:2:2/2:./.:.:0:0:.:.	0,2,24,17,158,125:1:1:2:2/2:1/2:0.125:0:0:.:.	4,2,16,21,152,106:1:1:2:2/2:1/2:0.125:0:0:.:.	1,0,15,13,117,89:1:1:2:2/2:1/2:0.125:0:0:.:.
chr10_ref_v2	525354	.	GA	G	.	PASS	IntersectsRepeat=1;RepeatCorrectionApplied=1	SAC:ACF:DF:PD:GT:SGT:SF:SV:SIG:MT:PAC	57,104,22,40:1:1:2:0/0:0/1:0.25:0	4,13,0,3:1:1:2:0/0:./.:.:0:0:.:.	42,88,17,23:1:1:2:0/0:0/1:0.125:0:0:.:.	26,81,11,20:1:1:2:0/0:0/1:0.125:0:0:.:.	28,49,6,17:1:1:2:0/0:0/1:0.125:0:0:.:.
chr10_ref_v2	525434	.	TA	T	.	PASS	IntersectsRepeat=1;RepeatCorrectionApplied=1	SAC:ACF:DF:PD:GT:SGT:SF:SV:SIG:MT:PAC	29,78,7,23:1:1:2:0/0:./.:.:0	1,3,0,2:1:0:2:./.:./.:.:0:0:.:.	15,54,2,20:1:1:2:0/0:0/1:0.125:0:0:.:.	13,51,6,15:1:1:2:0/0:0/1:0.125:0:0:.:.	15,36,0,4:1:1:2:0/0:./.:.:0:0:.:.
chr10_ref_v2	537959	.	G	A	.	ExcRegion	IntersectsRepeat=1;RepeatCorrectionApplied=0	SAC:ACF:DF:PD:GT:SGT:SF:SV:SIG:MT:PAC	0,0,0,3:0:1:2:./.:./.:.:0	0,0,0,1:0:1:2:./.:./.:.:0:0:.:.	0,0,0,0:0:1:2:./.:./.:.:0:0:.:.	0,0,0,0:0:1:2:./.:./.:.:0:0:.:.	0,0,0,0:0:1:2:./.:./.:.:0:0:.:.
chr10_ref_v2	540555	.	C	CTGTTGG	.	ExcRegion	IntersectsRepeat=1;RepeatCorrectionApplied=0	SAC:ACF:DF:PD:GT:SGT:SF:SV:SIG:MT:PAC	12,9,0,6:1:1:2:./.:./.:.:0	0,2,0,0:0:0:2:./.:./.:.:0:0:.:.	3,10,0,6:1:1:2:./.:./.:.:0:0:.:.	13,4,0,5:1:1:2:./.:./.:.:0:0:.:.	7,7,0,3:1:1:2:./.:./.:.:0:0:.:.
chr10_ref_v2	540562	.	A	G	.	ExcRegion	IntersectsRepeat=0;RepeatCorrectionApplied=0	SAC:ACF:DF:PD:GT:SGT:SF:SV:SIG:MT:PAC	24,1,1,0:1:1:2:./.:./.:.:0	1,0,0,0:0:0:2:./.:./.:.:0:0:.:.	3,0,0,0:0:1:2:./.:./.:.:0:0:.:.	21,0,0,0:0:1:2:./.:./.:.:0:0:.:.	10,1,0,0:1:1:2:./.:./.:.:0:0:.:.
chr10_ref_v2	540605	.	GATTCCATTTT	G	.	ExcRegion	IntersectsRepeat=0;RepeatCorrectionApplied=0	SAC:ACF:DF:PD:GT:SGT:SF:SV:SIG:MT:PAC	127,5,14,8:1:1:2:./.:./.:.:0	28,0,1,0:1:1:2:./.:./.:.:0:0:.:.	52,0,5,4:1:1:2:./.:./.:.:0:0:.:.	121,3,9,6:1:1:2:./.:./.:.:0:0:.:.	69,2,2,1:1:1:2:./.:./.:.:0:0:.:.
chr10_ref_v2	540616	.	GAGGATTCCTATATCTTCGAGGAGAACTTCTAGTATA	G	.	ExcRegion	IntersectsRepeat=0;RepeatCorrectionApplied=0	SAC:ACF:DF:PD:GT:SGT:SF:SV:SIG:MT:PAC	149,8,13,8:1:1:2:./.:./.:.:0	29,2,1,0:1:1:2:./.:./.:.:0:0:.:.	67,2,5,4:1:1:2:./.:./.:.:0:0:.:.	140,5,9,7:1:1:2:./.:./.:.:0:0:.:.	85,7,2,1:1:1:2:./.:./.:.:0:0:.:.
chr10_ref_v2	540657	.	GTATACCTGATATTATAGCCTTTACCAACAATAGAATCCCAACAATTATCTCAAAATTCACCAGTATCTTA	G	.	ExcRegion	IntersectsRepeat=1;RepeatCorrectionApplied=1	SAC:ACF:DF:PD:GT:SGT:SF:SV:SIG:MT:PAC	116,7,11,10:1:1:2:./.:./.:.:0	19,2,1,0:1:1:2:./.:./.:.:0:0:.:.	58,2,5,5:1:1:2:./.:./.:.:0:0:.:.	115,5,8,8:1:1:2:./.:./.:.:0:0:.:.	71,6,2,1:1:1:2:./.:./.:.:0:0:.:.
chr10_ref_v2	540768	.	G	T	.	ExcRegion	IntersectsRepeat=1;RepeatCorrectionApplied=0	SAC:ACF:DF:PD:GT:SGT:SF:SV:SIG:MT:PAC	0,0,0,19:0:1:2:./.:./.:.:0	0,0,0,0:0:1:2:./.:./.:.:0:0:.:.	0,0,0,9:0:1:2:./.:./.:.:0:0:.:.	0,0,0,13:0:1:2:./.:./.:.:0:0:.:.	0,0,0,2:0:1:2:./.:./.:.:0:0:.:.
chr10_ref_v2	540769	.	TGA	T	.	ExcRegion	IntersectsRepeat=1;RepeatCorrectionApplied=0	SAC:ACF:DF:PD:GT:SGT:SF:SV:SIG:MT:PAC	0,0,0,19:0:1:2:./.:./.:.:0	0,0,0,0:0:1:2:./.:./.:.:0:0:.:.	0,0,0,9:0:1:2:./.:./.:.:0:0:.:.	0,0,0,13:0:1:2:./.:./.:.:0:0:.:.	0,0,0,2:0:1:2:./.:./.:.:0:0:.:.
chr10_ref_v2	540772	.	T	TTA	.	ExcRegion	IntersectsRepeat=0;RepeatCorrectionApplied=0	SAC:ACF:DF:PD:GT:SGT:SF:SV:SIG:MT:PAC	0,0,0,19:0:1:2:./.:./.:.:0	0,0,0,0:0:1:2:./.:./.:.:0:0:.:.	0,0,0,9:0:1:2:./.:./.:.:0:0:.:.	0,0,0,13:0:1:2:./.:./.:.:0:0:.:.	0,0,0,2:0:1:2:./.:./.:.:0:0:.:.
chr10_ref_v2	540779	.	T	A	.	ExcRegion	IntersectsRepeat=1;RepeatCorrectionApplied=0	SAC:ACF:DF:PD:GT:SGT:SF:SV:SIG:MT:PAC	0,0,0,19:0:1:2:./.:./.:.:0	0,0,0,0:0:1:2:./.:./.:.:0:0:.:.	0,0,0,9:0:1:2:./.:./.:.:0:0:.:.	0,0,0,14:0:1:2:./.:./.:.:0:0:.:.	0,0,0,2:0:1:2:./.:./.:.:0:0:.:.
chr10_ref_v2	540799	.	A	T	.	ExcRegion	IntersectsRepeat=0;RepeatCorrectionApplied=0	SAC:ACF:DF:PD:GT:SGT:SF:SV:SIG:MT:PAC	0,1,0,19:1:1:2:./.:./.:.:0	0,0,0,0:0:1:2:./.:./.:.:0:0:.:.	0,0,0,10:0:1:2:./.:./.:.:0:0:.:.	0,0,0,14:0:1:2:./.:./.:.:0:0:.:.	0,0,0,3:0:1:2:./.:./.:.:0:0:.:.
chr10_ref_v2	540800	.	AG	A	.	ExcRegion	IntersectsRepeat=0;RepeatCorrectionApplied=0	SAC:ACF:DF:PD:GT:SGT:SF:SV:SIG:MT:PAC	0,0,0,21:0:1:2:./.:./.:.:0	0,0,0,0:0:1:2:./.:./.:.:0:0:.:.	0,0,0,10:0:1:2:./.:./.:.:0:0:.:.	0,0,0,15:0:1:2:./.:./.:.:0:0:.:.	0,0,0,3:0:1:2:./.:./.:.:0:0:.:.
chr10_ref_v2	540819	.	C	G	.	ExcRegion	IntersectsRepeat=1;RepeatCorrectionApplied=0	SAC:ACF:DF:PD:GT:SGT:SF:SV:SIG:MT:PAC	0,0,0,14:0:1:2:./.:./.:.:0	0,0,0,0:0:1:2:./.:./.:.:0:0:.:.	0,0,0,8:0:1:2:./.:./.:.:0:0:.:.	0,0,0,11:0:1:2:./.:./.:.:0:0:.:.	0,0,0,3:0:1:2:./.:./.:.:0:0:.:.
chr10_ref_v2	540858	.	C	T	.	ExcRegion	IntersectsRepeat=1;RepeatCorrectionApplied=0	SAC:ACF:DF:PD:GT:SGT:SF:SV:SIG:MT:PAC	0,2,0,6:1:1:2:./.:./.:.:0	0,1,0,0:0:1:2:./.:./.:.:0:0:.:.	0,0,0,3:0:1:2:./.:./.:.:0:0:.:.	0,2,0,5:1:1:2:./.:./.:.:0:0:.:.	0,0,0,2:0:1:2:./.:./.:.:0:0:.:.
chr10_ref_v2	543234	.	GAGTGACATTATTATGTTGAACTAGTAACACCCTTTTGTGGATTCCTACATACCCAGAGAGAACTCCT	G	.	ExcRegion	IntersectsRepeat=0;RepeatCorrectionApplied=0	SAC:ACF:DF:PD:GT:SGT:SF:SV:SIG:MT:PAC	0,0,151,128:1:1:2:./.:./.:.:0	0,0,20,14:1:1:2:./.:./.:.:0:0:.:.	0,0,53,71:1:1:2:./.:./.:.:0:0:.:.	0,0,108,105:1:1:2:./.:./.:.:0:0:.:.	0,0,65,71:1:1:2:./.:./.:.:0:0:.:.
chr10_ref_v2	543546	.	GTGAC	G	.	PASS	IntersectsRepeat=1;RepeatCorrectionApplied=1	SAC:ACF:DF:PD:GT:SGT:SF:SV:SIG:MT:PAC	6,0,204,224:1:1:2:1/1:./.:.:0	0,0,13,20:1:1:2:1/1:./.:.:0:0:.:.	3,0,86,118:1:1:2:1/1:./.:.:0:0:.:.	3,0,104,196:1:1:2:1/1:./.:.:0:0:.:.	5,0,72,133:1:1:2:1/1:0/1:0.125:0:0:.:.
chr10_ref_v2	545709	.	G	A	.	PASS	IntersectsRepeat=0;RepeatCorrectionApplied=0	SAC:ACF:DF:PD:GT:SGT:SF:SV:SIG:MT:PAC	269,191,0,0:1:1:2:0/0:./.:.:0	29,16,0,0:1:1:2:0/0:./.:.:0:0:.:.	145,111,0,0:1:1:2:0/0:./.:.:0:0:.:.	121,84,101,78:1:1:2:0/1:0/0:0.125:0:1:g.545709G>A:0	139,104,0,0:1:1:2:0/0:./.:.:0:0:.:.
chr10_ref_v2	549750	.	CT	C	.	PASS	IntersectsRepeat=1;RepeatCorrectionApplied=1	SAC:ACF:DF:PD:GT:SGT:SF:SV:SIG:MT:PAC	13,13,126,146:1:1:2:1/1:0/1:0.125:0	0,2,22,11:1:1:2:1/1:./.:.:0:0:.:.	2,4,66,45:1:1:2:1/1:./.:.:0:0:.:.	5,7,102,93:1:1:2:1/1:./.:.:0:0:.:.	4,6,77,68:1:1:2:1/1:./.:.:0:0:.:.
chr10_ref_v2	556532	.	A	C	.	ExcRegion	IntersectsRepeat=0;RepeatCorrectionApplied=0	SAC:ACF:DF:PD:GT:SGT:SF:SV:SIG:MT:PAC	254,113,0,52:1:1:2:./.:./.:.:0	19,9,0,0:1:1:2:./.:./.:.:0:0:.:.	163,41,0,38:1:1:2:./.:./.:.:0:0:.:.	248,39,0,63:1:1:2:./.:./.:.:0:0:.:.	153,47,0,46:1:1:2:./.:./.:.:0:0:.:.
chr10_ref_v2	566511	.	G	GTAT	.	PASS	IntersectsRepeat=1;RepeatCorrectionApplied=1	SAC:ACF:DF:PD:GT:SGT:SF:SV:SIG:MT:PAC	6,4,218,187:1:1:2:1/1:./.:.:0	2,2,26,22:1:1:2:1/1:0/1:0.125:0:0:.:.	2,0,105,96:1:1:2:1/1:./.:.:0:0:.:.	1,2,135,147:1:1:2:1/1:./.:.:0:0:.:.	1,1,106,85:1:1:2:1/1:./.:.:0:0:.:.
chr10_ref_v2	569148	.	T	G	.	PASS	IntersectsRepeat=1;RepeatCorrectionApplied=0	SAC:ACF:DF:PD:GT:SGT:SF:SV:SIG:MT:PAC	112,266,71,1:1:1:2:0/0:0/1:0.25:0	11,32,5,0:1:1:2:0/0:0/1:0.25:0:0:.:.	34,142,63,0:1:1:2:0/0:0/1:0.5:0:0:.:.	45,183,68,0:1:1:2:0/0:0/1:0.5:0:0:.:.	43,150,67,0:1:1:2:0/0:0/1:0.5:0:0:.:.
chr10_ref_v2	570197	.	G	GTT	.	PASS	IntersectsRepeat=1;RepeatCorrectionApplied=1	SAC:ACF:DF:PD:GT:SGT:SF:SV:SIG:MT:PAC	2,1,236,174:1:1:2:1/1:./.:.:0	0,0,24,11:1:1:2:1/1:./.:.:0:0:.:.	2,0,128,108:1:1:2:1/1:./.:.:0:0:.:.	3,3,163,145:1:1:2:1/1:./.:.:0:0:.:.	2,0,150,112:1:1:2:1/1:./.:.:0:0:.:.
chr10_ref_v2	570384	.	AAT	A	.	PASS	IntersectsRepeat=1;RepeatCorrectionApplied=0	SAC:ACF:DF:PD:GT:SGT:SF:SV:SIG:MT:PAC	8,7,134,157:1:1:2:1/1:0/1:0.125:0	2,0,12,12:1:1:2:1/1:0/1:0.25:0:0:.:.	6,4,64,79:1:1:2:1/1:0/1:0.125:0:0:.:.	10,0,109,110:1:1:2:1/1:0/1:0.125:0:0:.:.	6,3,66,79:1:1:2:1/1:0/1:0.125:0:0:.:.
chr10_ref_v2	574850	.	G	GAA,GAAA	.	PASS	IntersectsRepeat=1;RepeatCorrectionApplied=1	SAC:ACF:DF:PD:GT:SGT:SF:SV:SIG:MT:PAC	4,0,96,128,17,13:1:1:2:1/1:1/2:0.125:0	0,0,9,26,1,2:1:1:2:1/1:./.:.:0:0:.:.	0,1,48,68,5,10:1:1:2:1/1:1/2:0.125:0:0:.:.	0,1,72,75,6,15:1:1:2:1/1:1/2:0.125:0:0:.:.	0,0,42,57,4,6:1:1:2:1/1:./.:.:0:0:.:.
chr10_ref_v2	576622	.	A	AATATATATATATATATATATAT	.	PASS	IntersectsRepeat=1;RepeatCorrectionApplied=1	SAC:ACF:DF:PD:GT:SGT:SF:SV:SIG:MT:PAC	3,0,2,9:1:1:2:./.:./.:.:0	2,0,0,10:1:0:2:./.:./.:.:0:0:.:.	2,0,1,8:1:1:2:./.:./.:.:0:0:.:.	3,0,6,4:1:1:2:./.:./.:.:0:0:.:.	2,0,1,9:1:1:2:./.:./.:.:0:0:.:.
chr10_ref_v2	579845	.	C	CT,CTT	.	PASS	IntersectsRepeat=1;RepeatCorrectionApplied=1	SAC:ACF:DF:PD:GT:SGT:SF:SV:SIG:MT:PAC	8,119,2,21,10,4:1:1:2:0/0:0/2:0.25:0	1,10,0,1,0,1:1:0:2:./.:./.:.:0:0:.:.	10,71,0,7,5,2:1:1:2:0/0:0/2:0.125:0:0:.:.	9,87,0,14,12,4:1:1:2:0/0:0/2:0.25:1:0:.:.	7,60,0,7,7,3:1:1:2:0/0:0/2:0.25:0:0:.:.
chr10_ref_v2	588595	.	C	A	.	PASS	IntersectsRepeat=0;RepeatCorrectionApplied=0	SAC:ACF:DF:PD:GT:SGT:SF:SV:SIG:MT:PAC	321,118,0,54:1:1:2:0/0:0/1:0.25:0	35,12,0,5:1:1:2:0/0:0/1:0.25:0:0:.:.	203,20,0,66:1:1:2:0/0:0/1:0.5:0:0:.:.	291,33,0,75:1:1:2:0/0:0/1:0.5:0:0:.:.	203,28,0,56:1:1:2:0/0:0/1:0.5:0:0:.:.
chr10_ref_v2	593782	.	ATTGTTGTTGTTG	A	.	PASS	IntersectsRepeat=1;RepeatCorrectionApplied=1	SAC:ACF:DF:PD:GT:SGT:SF:SV:SIG:MT:PAC	0,0,213,213:1:1:2:1/1:./.:.:0	0,0,17,12:1:1:2:1/1:./.:.:0:0:.:.	0,0,114,101:1:1:2:1/1:./.:.:0:0:.:.	0,0,161,173:1:1:2:1/1:./.:.:0:0:.:.	0,0,112,123:1:1:2:1/1:./.:.:0:0:.:.
chr10_ref_v2	604285	.	A	G	.	PASS	IntersectsRepeat=0;RepeatCorrectionApplied=0	SAC:ACF:DF:PD:GT:SGT:SF:SV:SIG:MT:PAC	344,310,0,0:1:1:2:0/0:./.:.:0	18,24,14,16:1:1:2:0/1:0/0:0.125:0:1:g.604285A>G:0	158,147,0,0:1:1:2:0/0:./.:.:0:0:.:.	248,259,0,0:1:1:2:0/0:./.:.:0:0:.:.	137,155,0,0:1:1:2:0/0:./.:.:0:0:.:.
chr10_ref_v2	607477	.	T	G	.	PASS	IntersectsRepeat=0;RepeatCorrectionApplied=0	SAC:ACF:DF:PD:GT:SGT:SF:SV:SIG:MT:PAC	121,210,25,0:1:1:2:0/0:0/1:0.125:0	14,21,2,0:1:1:2:0/0:0/1:0.125:0:0:.:.	39,109,30,0:1:1:2:0/0:0/1:0.25:0:0:.:.	35,183,35,0:1:1:2:0/0:0/1:0.25:0:0:.:.	28,118,18,0:1:1:2:0/0:0/1:0.25:0:0:.:.
chr10_ref_v2	617624	.	A	ATTTT,ATTTTT	.	PASS	IntersectsRepeat=1;RepeatCorrectionApplied=1	SAC:ACF:DF:PD:GT:SGT:SF:SV:SIG:MT:PAC	2,1,34,55,136,118:1:1:2:2/2:1/2:0.25:0	0,0,3,8,8,12:1:1:2:2/2:1/2:0.5:0:0:.:.	0,0,18,15,61,61:1:1:2:2/2:1/2:0.125:0:0:.:.	0,0,32,52,79,108:1:1:2:2/2:1/2:0.5:1:0:.:.	0,0,19,29,70,56:1:1:2:2/2:1/2:0.25:0:0:.:.
chr10_ref_v2	628404	.	CT	C	.	PASS	IntersectsRepeat=0;RepeatCorrectionApplied=0	SAC:ACF:DF:PD:GT:SGT:SF:SV:SIG:MT:PAC	35,25,16,29:1:1:2:0/1:0/0:0.125:0	5,16,5,4:1:1:2:0/1:0/0:0.5:0:0:.:.	19,22,19,26:1:1:2:0/1:./.:.:0:0:.:.	30,28,14,31:1:1:2:0/1:0/0:0.125:0:0:.:.	27,22,13,23:1:1:2:0/1:0/0:0.125:0:0:.:.
chr10_ref_v2	628406	.	AAATTCTACCGAATCCAATAC	A	.	PASS	IntersectsRepeat=0;RepeatCorrectionApplied=0	SAC:ACF:DF:PD:GT:SGT:SF:SV:SIG:MT:PAC	101,43,2,26:1:1:2:0/0:0/1:0.25:0	8,24,0,4:1:1:2:0/0:0/1:0.25:0:0:.:.	66,38,0,22:1:1:2:0/0:0/1:0.5:0:0:.:.	108,49,0,27:1:1:2:0/0:0/1:0.25:0:0:.:.	70,41,0,23:1:1:2:0/0:0/1:0.25:0:0:.:.
chr10_ref_v2	628430	.	TA	T	.	PASS	IntersectsRepeat=1;RepeatCorrectionApplied=0	SAC:ACF:DF:PD:GT:SGT:SF:SV:SIG:MT:PAC	127,47,1,15:1:1:2:0/0:0/1:0.125:0	12,25,0,2:1:1:2:0/0:0/1:0.125:0:0:.:.	74,40,0,13:1:1:2:0/0:0/1:0.25:0:0:.:.	122,53,0,19:1:1:2:0/0:0/1:0.25:0:0:.:.	80,42,0,11:1:1:2:0/0:0/1:0.25:0:0:.:.
chr10_ref_v2	628433	.	CCA	C	.	PASS	IntersectsRepeat=0;RepeatCorrectionApplied=0	SAC:ACF:DF:PD:GT:SGT:SF:SV:SIG:MT:PAC	140,50,1,14:1:1:2:0/0:0/1:0.125:0	13,25,0,2:1:1:2:0/0:0/1:0.125:0:0:.:.	81,44,0,11:1:1:2:0/0:0/1:0.125:0:0:.:.	130,57,0,14:1:1:2:0/0:0/1:0.125:0:0:.:.	85,43,0,6:1:1:2:0/0:0/1:0.125:0:0:.:.
chr10_ref_v2	629167	.	C	T	.	PASS	IntersectsRepeat=1;RepeatCorrectionApplied=0	SAC:ACF:DF:PD:GT:SGT:SF:SV:SIG:MT:PAC	101,198,80,0:1:1:2:0/0:0/1:0.5:0	3,33,8,0:1:1:2:0/0:0/1:0.5:0:0:.:.	60,116,39,0:1:1:2:0/0:0/1:0.5:0:0:.:.	89,190,61,0:1:1:2:0/0:0/1:0.5:0:0:.:.	51,111,41,0:1:1:2:0/0:0/1:0.5:0:0:.:.
chr10_ref_v2	638791	.	CT	C,CTTTTTT	.	PASS	IntersectsRepeat=1;RepeatCorrectionApplied=1	SAC:ACF:DF:PD:GT:SGT:SF:SV:SIG:MT:PAC	9,5,10,22,68,43:1:1:2:1/2:0/2:0.125:0	0,0,1,1,5,8:1:0:2:./.:./.:.:0:0:.:.	3,1,7,4,47,31:1:1:2:2/2:1/2:0.25:0:0:.:.	10,0,3,2,53,37:1:1:2:2/2:0/2:0.25:0:0:.:.	4,2,1,4,37,36:1:1:2:2/2:1/2:0.125:0:0:.:.
chr10_ref_v2	639590	.	A	ACC	.	PASS	IntersectsRepeat=1;RepeatCorrectionApplied=0	SAC:ACF:DF:PD:GT:SGT:SF:SV:SIG:MT:PAC	36,24,77,73:1:1:2:0/1:1/1:0.5:1	3,2,1,4:1:0:2:./.:./.:.:0:0:.:.	22,10,38,42:1:1:2:1/1:0/1:0.5:1:0:.:.	25,22,69,62:1:1:2:1/1:0/1:0.5:1:0:.:.	15,10,40,44:1:1:2:1/1:0/1:0.5:1:0:.:.
chr10_ref_v2	639592	.	A	C	.	PASS	IntersectsRepeat=1;RepeatCorrectionApplied=0	SAC:ACF:DF:PD:GT:SGT:SF:SV:SIG:MT:PAC	86,84,31,16:1:1:2:0/0:0/1:0.5:1	3,6,1,1:1:0:2:./.:./.:.:0:0:.:.	42,49,20,8:1:1:2:0/0:0/1:0.5:1:0:.:.	72,66,23,20:1:1:2:0/0:0/1:0.5:1:0:.:.	44,48,14,9:1:1:2:0/0:0/1:0.5:1:0:.:.
chr10_ref_v2	641485	.	T	TA	.	PASS	IntersectsRepeat=1;RepeatCorrectionApplied=1	SAC:ACF:DF:PD:GT:SGT:SF:SV:SIG:MT:PAC	6,8,191,206:1:1:2:1/1:./.:.:0	2,1,13,30:1:1:2:1/1:./.:.:0:0:.:.	3,5,95,104:1:1:2:1/1:./.:.:0:0:.:.	7,6,128,159:1:1:2:1/1:./.:.:0:0:.:.	1,5,99,119:1:1:2:1/1:./.:.:0:0:.:.
chr10_ref_v2	658249	.	T	TTC	.	PASS	IntersectsRepeat=1;RepeatCorrectionApplied=1	SAC:ACF:DF:PD:GT:SGT:SF:SV:SIG:MT:PAC	9,9,209,321:1:1:2:1/1:./.:.:0	0,0,25,25:1:1:2:1/1:./.:.:0:0:.:.	2,10,126,166:1:1:2:1/1:./.:.:0:0:.:.	5,14,183,254:1:1:2:1/1:./.:.:0:0:.:.	6,5,139,179:1:1:2:1/1:./.:.:0:0:.:.
chr10_ref_v2	666816	.	G	GTATATATATATATATA,GTATATATATATATA	.	PASS	IntersectsRepeat=1;RepeatCorrectionApplied=1	SAC:ACF:DF:PD:GT:SGT:SF:SV:SIG:MT:PAC	2,5,14,22,8,15:1:1:2:1/2:0/1:0.25:0	1,0,5,3,2,3:1:0:2:./.:./.:.:0:0:.:.	0,1,12,13,4,7:1:1:2:1/1:1/2:0.25:0:0:.:.	0,1,13,20,8,7:1:1:2:1/2:1/1:0.5:0:0:.:.	0,0,10,14,4,6:1:1:2:1/1:1/2:0.25:0:0:.:.
chr10_ref_v2	701335	.	TCA	T	.	PASS	IntersectsRepeat=1;RepeatCorrectionApplied=1	SAC:ACF:DF:PD:GT:SGT:SF:SV:SIG:MT:PAC	182,145,20,10:1:1:2:0/0:./.:.:0	20,5,1,0:1:1:2:0/0:./.:.:0:0:.:.	111,80,6,14:1:1:2:0/0:./.:.:0:0:.:.	161,108,11,21:1:1:2:0/0:./.:.:0:0:.:.	103,81,12,10:1:1:2:0/0:./.:.:0:0:.:.
chr10_ref_v2	714688	.	G	T	.	PASS	IntersectsRepeat=0;RepeatCorrectionApplied=0	SAC:ACF:DF:PD:GT:SGT:SF:SV:SIG:MT:PAC	0,0,0,12:0:1:2:./.:./.:.:0	0,0,0,1:0:1:2:./.:./.:.:0:0:.:.	0,0,0,6:0:1:2:./.:./.:.:0:0:.:.	0,0,0,8:0:1:2:./.:./.:.:0:0:.:.	0,0,0,15:0:1:2:./.:./.:.:0:0:.:.
chr10_ref_v2	714697	.	A	T	.	PASS	IntersectsRepeat=1;RepeatCorrectionApplied=0	SAC:ACF:DF:PD:GT:SGT:SF:SV:SIG:MT:PAC	0,0,0,3:0:1:2:./.:./.:.:0	0,0,0,1:0:1:2:./.:./.:.:0:0:.:.	0,0,0,0:0:1:2:./.:./.:.:0:0:.:.	0,0,0,2:0:1:2:./.:./.:.:0:0:.:.	0,1,0,0:0:1:2:./.:./.:.:0:0:.:.
chr10_ref_v2	714703	.	G	A	.	PASS	IntersectsRepeat=1;RepeatCorrectionApplied=0	SAC:ACF:DF:PD:GT:SGT:SF:SV:SIG:MT:PAC	0,0,0,35:0:1:2:1/1:./.:.:0	0,0,0,1:0:1:2:./.:./.:.:0:0:.:.	0,0,1,25:1:1:2:1/1:./.:.:0:0:.:.	0,0,0,30:0:1:2:1/1:./.:.:0:0:.:.	0,0,0,21:0:1:2:1/1:./.:.:0:0:.:.
chr10_ref_v2	727021	.	A	G	.	PASS	IntersectsRepeat=0;RepeatCorrectionApplied=0	SAC:ACF:DF:PD:GT:SGT:SF:SV:SIG:MT:PAC	463,360,40,55:1:1:2:0/0:0/1:0.25:1	28,40,3,7:1:1:2:0/0:0/1:0.25:0:0:.:.	267,223,29,39:1:1:2:0/0:0/1:0.25:1:0:.:.	406,289,41,51:1:1:2:0/0:0/1:0.25:1:0:.:.	255,195,29,47:1:1:2:0/0:0/1:0.25:1:0:.:.
chr10_ref_v2	727074	.	G	A	.	PASS	IntersectsRepeat=1;RepeatCorrectionApplied=0	SAC:ACF:DF:PD:GT:SGT:SF:SV:SIG:MT:PAC	450,427,27,79:1:1:2:0/0:0/1:0.25:1	35,34,3,4:1:1:2:0/0:0/1:0.25:0:0:.:.	254,222,16,85:1:1:2:0/0:0/1:0.25:0:0:.:.	436,300,21,75:1:1:2:0/0:0/1:0.25:1:0:.:.	288,207,20,73:1:1:2:0/0:0/1:0.25:1:0:.:.
chr10_ref_v2	727080	.	G	A	.	PASS	IntersectsRepeat=1;RepeatCorrectionApplied=0	SAC:ACF:DF:PD:GT:SGT:SF:SV:SIG:MT:PAC	453,425,27,76:1:1:2:0/0:0/1:0.25:1	33,37,3,3:1:1:2:0/0:0/1:0.125:0:0:.:.	247,234,15,84:1:1:2:0/0:0/1:0.25:0:0:.:.	437,304,21,74:1:1:2:0/0:0/1:0.25:1:0:.:.	276,212,19,71:1:1:2:0/0:0/1:0.25:1:0:.:.
chr10_ref_v2	727083	.	T	C	.	PASS	IntersectsRepeat=0;RepeatCorrectionApplied=0	SAC:ACF:DF:PD:GT:SGT:SF:SV:SIG:MT:PAC	459,422,26,75:1:1:2:0/0:0/1:0.25:1	33,36,3,3:1:1:2:0/0:0/1:0.125:0:0:.:.	246,239,14,83:1:1:2:0/0:0/1:0.25:0:0:.:.	435,312,21,74:1:1:2:0/0:0/1:0.25:1:0:.:.	280,211,19,68:1:1:2:0/0:0/1:0.25:1:0:.:.
chr10_ref_v2	727091	.	T	A	.	PASS	IntersectsRepeat=0;RepeatCorrectionApplied=0	SAC:ACF:DF:PD:GT:SGT:SF:SV:SIG:MT:PAC	463,427,23,74:1:1:2:0/0:0/1:0.25:1	35,34,3,2:1:1:2:0/0:0/1:0.125:0:0:.:.	253,248,14,78:1:1:2:0/0:0/1:0.25:0:0:.:.	415,324,19,68:1:1:2:0/0:0/1:0.25:1:0:.:.	293,221,19,61:1:1:2:0/0:0/1:0.25:1:0:.:.
chr10_ref_v2	727098	.	G	T	.	PASS	IntersectsRepeat=0;RepeatCorrectionApplied=0	SAC:ACF:DF:PD:GT:SGT:SF:SV:SIG:MT:PAC	445,432,22,66:1:1:2:0/0:0/1:0.25:1	36,33,3,2:1:1:2:0/0:0/1:0.125:0:0:.:.	252,248,14,73:1:1:2:0/0:0/1:0.25:0:0:.:.	419,325,19,63:1:1:2:0/0:0/1:0.25:1:0:.:.	299,228,19,56:1:1:2:0/0:0/1:0.25:1:0:.:.
chr10_ref_v2	727101	.	T	C	.	PASS	IntersectsRepeat=1;RepeatCorrectionApplied=0	SAC:ACF:DF:PD:GT:SGT:SF:SV:SIG:MT:PAC	444,437,22,62:1:1:2:0/0:0/1:0.125:1	37,34,3,2:1:1:2:0/0:0/1:0.125:0:0:.:.	255,249,13,69:1:1:2:0/0:0/1:0.25:0:0:.:.	413,326,19,58:1:1:2:0/0:0/1:0.25:1:0:.:.	296,226,19,52:1:1:2:0/0:0/1:0.25:1:0:.:.
chr10_ref_v2	727110	.	C	T	.	PASS	IntersectsRepeat=1;RepeatCorrectionApplied=0	SAC:ACF:DF:PD:GT:SGT:SF:SV:SIG:MT:PAC	442,452,12,56:1:1:2:0/0:0/1:0.125:0	40,35,3,2:1:1:2:0/0:0/1:0.125:0:0:.:.	262,268,5,63:1:1:2:0/0:0/1:0.25:0:0:.:.	406,321,8,54:1:1:2:0/0:0/1:0.125:0:0:.:.	289,241,7,45:1:1:2:0/0:0/1:0.25:0:0:.:.
chr10_ref_v2	727116	.	G	A	.	PASS	IntersectsRepeat=0;RepeatCorrectionApplied=0	SAC:ACF:DF:PD:GT:SGT:SF:SV:SIG:MT:PAC	443,462,7,52:1:1:2:0/0:0/1:0.125:0	40,34,3,1:1:1:2:0/0:0/1:0.125:0:0:.:.	264,276,1,60:1:1:2:0/0:0/1:0.25:0:0:.:.	399,329,3,46:1:1:2:0/0:0/1:0.125:0:0:.:.	292,242,1,46:1:1:2:0/0:0/1:0.125:0:0:.:.
chr10_ref_v2	741562	.	A	T	.	PASS	IntersectsRepeat=0;RepeatCorrectionApplied=0	SAC:ACF:DF:PD:GT:SGT:SF:SV:SIG:MT:PAC	0,0,0,0:0:1:2:./.:./.:.:0	0,0,0,1:0:1:2:./.:./.:.:0:0:.:.	0,0,0,0:0:1:2:./.:./.:.:0:0:.:.	0,0,0,0:0:1:2:./.:./.:.:0:0:.:.	0,1,0,0:0:1:2:./.:./.:.:0:0:.:.
chr10_ref_v2	741568	.	G	T	.	PASS	IntersectsRepeat=0;RepeatCorrectionApplied=0	SAC:ACF:DF:PD:GT:SGT:SF:SV:SIG:MT:PAC	0,0,0,0:0:1:2:./.:./.:.:0	0,0,0,1:0:1:2:./.:./.:.:0:0:.:.	0,0,0,0:0:1:2:./.:./.:.:0:0:.:.	0,0,0,0:0:1:2:./.:./.:.:0:0:.:.	0,1,0,0:0:1:2:./.:./.:.:0:0:.:.
chr10_ref_v2	741571	.	A	T	.	PASS	IntersectsRepeat=0;RepeatCorrectionApplied=0	SAC:ACF:DF:PD:GT:SGT:SF:SV:SIG:MT:PAC	0,0,0,0:0:1:2:./.:./.:.:0	0,0,0,1:0:1:2:./.:./.:.:0:0:.:.	0,0,0,0:0:1:2:./.:./.:.:0:0:.:.	0,0,0,0:0:1:2:./.:./.:.:0:0:.:.	0,1,0,0:0:1:2:./.:./.:.:0:0:.:.
chr10_ref_v2	741575	.	A	C	.	PASS	IntersectsRepeat=0;RepeatCorrectionApplied=0	SAC:ACF:DF:PD:GT:SGT:SF:SV:SIG:MT:PAC	0,0,0,0:0:1:2:./.:./.:.:0	0,0,0,1:0:1:2:./.:./.:.:0:0:.:.	0,0,0,0:0:1:2:./.:./.:.:0:0:.:.	0,0,0,0:0:1:2:./.:./.:.:0:0:.:.	0,1,0,0:0:1:2:./.:./.:.:0:0:.:.
chr10_ref_v2	741597	.	T	C	.	PASS	IntersectsRepeat=0;RepeatCorrectionApplied=0	SAC:ACF:DF:PD:GT:SGT:SF:SV:SIG:MT:PAC	0,0,0,0:0:1:2:./.:./.:.:0	0,0,0,0:0:1:2:./.:./.:.:0:0:.:.	0,0,0,0:0:1:2:./.:./.:.:0:0:.:.	0,0,0,0:0:1:2:./.:./.:.:0:0:.:.	0,0,0,1:0:1:2:./.:./.:.:0:0:.:.
chr10_ref_v2	741603	.	T	G	.	PASS	IntersectsRepeat=0;RepeatCorrectionApplied=0	SAC:ACF:DF:PD:GT:SGT:SF:SV:SIG:MT:PAC	0,0,0,0:0:1:2:./.:./.:.:0	0,0,0,0:0:1:2:./.:./.:.:0:0:.:.	0,0,0,0:0:1:2:./.:./.:.:0:0:.:.	0,0,0,0:0:1:2:./.:./.:.:0:0:.:.	0,0,0,1:0:1:2:./.:./.:.:0:0:.:.
chr10_ref_v2	741616	.	T	C	.	PASS	IntersectsRepeat=1;RepeatCorrectionApplied=0	SAC:ACF:DF:PD:GT:SGT:SF:SV:SIG:MT:PAC	0,0,0,0:0:1:2:./.:./.:.:0	0,0,0,0:0:1:2:./.:./.:.:0:0:.:.	0,0,0,0:0:1:2:./.:./.:.:0:0:.:.	0,0,0,0:0:1:2:./.:./.:.:0:0:.:.	0,0,0,1:0:1:2:./.:./.:.:0:0:.:.
chr11_ref_v2	51	.	C	A	.	ExcRegion	IntersectsRepeat=1;RepeatCorrectionApplied=0	SAC:ACF:DF:PD:GT:SGT:SF:SV:SIG:MT:PAC	1,1,99,1:1:1:2:./.:./.:.:0	0,0,3,0:0:1:2:./.:./.:.:0:0:.:.	0,0,60,2:1:1:2:./.:./.:.:0:0:.:.	3,0,83,1:1:1:2:./.:./.:.:0:0:.:.	0,1,58,1:1:1:2:./.:./.:.:0:0:.:.
chr11_ref_v2	265	.	A	C	.	ExcRegion	IntersectsRepeat=0;RepeatCorrectionApplied=0	SAC:ACF:DF:PD:GT:SGT:SF:SV:SIG:MT:PAC	276,125,0,53:1:1:2:./.:./.:.:0	13,4,0,1:1:1:2:./.:./.:.:0:0:.:.	156,50,0,52:1:1:2:./.:./.:.:0:0:.:.	269,57,2,51:1:1:2:./.:./.:.:0:0:.:.	158,41,0,35:1:1:2:./.:./.:.:0:0:.:.
chr11_ref_v2	469	.	C	A	.	ExcRegion	IntersectsRepeat=1;RepeatCorrectionApplied=0	SAC:ACF:DF:PD:GT:SGT:SF:SV:SIG:MT:PAC	0,0,67,168:1:1:2:./.:./.:.:0	0,0,15,11:1:1:2:./.:./.:.:0:0:.:.	0,0,38,94:1:1:2:./.:./.:.:0:0:.:.	0,0,69,166:1:1:2:./.:./.:.:0:0:.:.	0,0,54,108:1:1:2:./.:./.:.:0:0:.:.
chr11_ref_v2	489	.	T	C	.	ExcRegion	IntersectsRepeat=1;RepeatCorrectionApplied=0	SAC:ACF:DF:PD:GT:SGT:SF:SV:SIG:MT:PAC	0,0,79,143:1:1:2:./.:./.:.:0	0,0,18,7:1:1:2:./.:./.:.:0:0:.:.	0,0,17,98:1:1:2:./.:./.:.:0:0:.:.	0,0,66,152:1:1:2:./.:./.:.:0:0:.:.	0,0,35,88:1:1:2:./.:./.:.:0:0:.:.
chr11_ref_v2	508	.	T	G	.	ExcRegion	IntersectsRepeat=1;RepeatCorrectionApplied=0	SAC:ACF:DF:PD:GT:SGT:SF:SV:SIG:MT:PAC	0,0,106,152:1:1:2:./.:./.:.:0	0,0,25,5:1:1:2:./.:./.:.:0:0:.:.	0,0,24,117:1:1:2:./.:./.:.:0:0:.:.	0,0,97,164:1:1:2:./.:./.:.:0:0:.:.	0,0,42,109:1:1:2:./.:./.:.:0:0:.:.
chr11_ref_v2	13682	.	A	G	.	PASS	IntersectsRepeat=1;RepeatCorrectionApplied=0	SAC:ACF:DF:PD:GT:SGT:SF:SV:SIG:MT:PAC	291,337,0,0:1:1:2:0/0:./.:.:0	22,45,0,0:1:1:2:0/0:./.:.:0:0:.:.	167,185,1,0:1:1:2:0/0:./.:.:0:0:.:.	220,294,0,1:1:1:2:0/0:./.:.:0:0:.:.	71,109,96,86:1:1:2:0/1:./.:.:0:1:g.13682A>G:0
chr11_ref_v2	26590	.	CAT	C	.	PASS	IntersectsRepeat=1;RepeatCorrectionApplied=1	SAC:ACF:DF:PD:GT:SGT:SF:SV:SIG:MT:PAC	78,71,14,26:1:1:2:0/0:./.:.:0	12,20,3,4:1:1:2:0/0:./.:.:0:0:.:.	31,27,4,13:1:1:2:0/0:0/1:0.125:0:0:.:.	41,60,18,15:1:1:2:0/0:0/1:0.25:0:0:.:.	16,36,7,5:1:1:2:0/0:./.:.:0:0:.:.
chr11_ref_v2	36587	.	CAT	C	.	PASS	IntersectsRepeat=1;RepeatCorrectionApplied=1	SAC:ACF:DF:PD:GT:SGT:SF:SV:SIG:MT:PAC	78,67,16,29:1:1:2:0/0:0/1:0.125:0	9,15,4,4:1:1:2:0/0:0/1:0.125:0:0:.:.	33,31,16,7:1:1:2:0/0:0/1:0.25:0:0:.:.	53,39,16,11:1:1:2:0/0:0/1:0.125:0:0:.:.	31,37,10,8:1:1:2:0/0:0/1:0.125:0:0:.:.
chr11_ref_v2	69923	.	G	A	.	PASS	IntersectsRepeat=0;RepeatCorrectionApplied=0	SAC:ACF:DF:PD:GT:SGT:SF:SV:SIG:MT:PAC	416,360,0,0:1:1:2:0/0:./.:.:0	10,14,14,6:1:1:2:0/1:0/0:0.125:0:1:g.69923G>A:0	223,173,0,0:1:1:2:0/0:./.:.:0:0:.:.	300,277,0,0:1:1:2:0/0:./.:.:0:0:.:.	203,206,0,0:1:1:2:0/0:./.:.:0:0:.:.
chr11_ref_v2	78801	.	TTA	T	.	PASS	IntersectsRepeat=1;RepeatCorrectionApplied=1	SAC:ACF:DF:PD:GT:SGT:SF:SV:SIG:MT:PAC	103,110,19,8:1:1:2:0/0:./.:.:0	19,20,6,3:1:1:2:0/0:0/1:0.125:0:0:.:.	47,46,5,4:1:1:2:0/0:./.:.:0:0:.:.	74,68,5,4:1:1:2:0/0:./.:.:0:0:.:.	49,52,12,2:1:1:2:0/0:./.:.:0:0:.:.
chr11_ref_v2	90598	.	A	G	.	PASS	IntersectsRepeat=1;RepeatCorrectionApplied=0	SAC:ACF:DF:PD:GT:SGT:SF:SV:SIG:MT:PAC	308,400,0,0:1:1:2:0/0:./.:.:0	9,13,18,13:1:1:2:0/1:1/1:0.125:0:1:g.90598A>G:0	189,216,1,0:1:1:2:0/0:./.:.:0:0:.:.	257,322,0,0:1:1:2:0/0:./.:.:0:0:.:.	179,243,0,0:1:1:2:0/0:./.:.:0:0:.:.
chr11_ref_v2	114778	.	C	CAT	.	PASS	IntersectsRepeat=1;RepeatCorrectionApplied=1	SAC:ACF:DF:PD:GT:SGT:SF:SV:SIG:MT:PAC	18,19,129,120:1:1:2:1/1:./.:.:0	1,7,27,24:1:1:2:1/1:0/1:0.125:0:0:.:.	10,7,56,49:1:1:2:1/1:0/1:0.125:0:0:.:.	13,9,120,90:1:1:2:1/1:./.:.:0:0:.:.	11,6,66,63:1:1:2:1/1:./.:.:0:0:.:.
chr11_ref_v2	120720	.	G	A	.	PASS	IntersectsRepeat=0;RepeatCorrectionApplied=0	SAC:ACF:DF:PD:GT:SGT:SF:SV:SIG:MT:PAC	332,274,2,0:1:1:2:0/0:./.:.:0	33,39,0,0:1:1:2:0/0:./.:.:0:0:.:.	165,149,0,0:1:1:2:0/0:./.:.:0:0:.:.	234,229,0,0:1:1:2:0/0:./.:.:0:0:.:.	84,83,80,80:1:1:2:0/1:./.:.:0:1:g.120720G>A:0
chr11_ref_v2	134471	.	AT	A	.	PASS	IntersectsRepeat=1;RepeatCorrectionApplied=1	SAC:ACF:DF:PD:GT:SGT:SF:SV:SIG:MT:PAC	203,201,26,17:1:1:2:0/0:./.:.:0	23,30,3,1:1:1:2:0/0:./.:.:0:0:.:.	118,95,19,12:1:1:2:0/0:./.:.:0:0:.:.	137,128,12,17:1:1:2:0/0:./.:.:0:0:.:.	115,91,19,17:1:1:2:0/0:0/1:0.125:0:0:.:.
chr11_ref_v2	136107	.	CAT	C	.	PASS	IntersectsRepeat=1;RepeatCorrectionApplied=1	SAC:ACF:DF:PD:GT:SGT:SF:SV:SIG:MT:PAC	92,86,13,14:1:1:2:0/0:./.:.:0	9,22,7,6:1:1:2:0/0:0/1:0.25:0:0:.:.	41,48,3,4:1:1:2:0/0:./.:.:0:0:.:.	81,72,11,2:1:1:2:0/0:./.:.:0:0:.:.	53,38,10,7:1:1:2:0/0:./.:.:0:0:.:.
chr11_ref_v2	164848	.	CTATATATATATATATATATA	C	.	PASS	IntersectsRepeat=1;RepeatCorrectionApplied=1	SAC:ACF:DF:PD:GT:SGT:SF:SV:SIG:MT:PAC	1,0,159,121:1:1:2:1/1:./.:.:0	1,0,21,15:1:1:2:1/1:./.:.:0:0:.:.	0,1,83,61:1:1:2:1/1:./.:.:0:0:.:.	0,2,145,104:1:1:2:1/1:./.:.:0:0:.:.	0,0,90,65:1:1:2:1/1:./.:.:0:0:.:.
chr11_ref_v2	168999	.	T	TAATAAATA	.	PASS	IntersectsRepeat=1;RepeatCorrectionApplied=1	SAC:ACF:DF:PD:GT:SGT:SF:SV:SIG:MT:PAC	0,1,47,75:1:1:2:1/1:./.:.:0	0,2,10,15:1:1:2:1/1:0/1:0.25:0:0:.:.	0,1,31,34:1:1:2:1/1:./.:.:0:0:.:.	0,2,33,49:1:1:2:1/1:./.:.:0:0:.:.	0,0,16,41:1:1:2:1/1:./.:.:0:0:.:.
chr11_ref_v2	179252	.	T	TTATATATATATA,TTATATATATA	.	PASS	IntersectsRepeat=1;RepeatCorrectionApplied=1	SAC:ACF:DF:PD:GT:SGT:SF:SV:SIG:MT:PAC	0,1,44,59,15,14:1:1:2:1/1:1/2:0.125:0	0,0,12,17,4,4:1:1:2:1/1:1/2:0.125:0:0:.:.	0,0,18,23,6,4:1:1:2:1/1:./.:.:0:0:.:.	0,0,27,37,8,12:1:1:2:1/1:1/2:0.25:0:0:.:.	0,0,18,20,4,8:1:1:2:1/1:1/2:0.125:0:0:.:.
chr11_ref_v2	184506	.	G	GTAATAATAATAATAATTATAATAA	.	PASS	IntersectsRepeat=1;RepeatCorrectionApplied=1	SAC:ACF:DF:PD:GT:SGT:SF:SV:SIG:MT:PAC	0,0,30,74:1:1:2:1/1:./.:.:0	0,1,13,19:1:1:2:1/1:./.:.:0:0:.:.	0,0,19,33:1:1:2:1/1:./.:.:0:0:.:.	1,0,32,56:1:1:2:1/1:./.:.:0:0:.:.	0,0,26,30:1:1:2:1/1:./.:.:0:0:.:.
chr11_ref_v2	188683	.	C	CA	.	PASS	IntersectsRepeat=1;RepeatCorrectionApplied=1	SAC:ACF:DF:PD:GT:SGT:SF:SV:SIG:MT:PAC	133,23,7,22:1:1:2:0/0:0/1:0.25:0	15,5,2,6:1:1:2:0/0:0/1:0.5:0:0:.:.	64,3,2,28:1:1:2:0/0:0/1:0.5:0:0:.:.	100,2,7,40:1:1:2:0/0:0/1:0.5:0:0:.:.	69,8,5,25:1:1:2:0/0:0/1:0.5:0:0:.:.
chr11_ref_v2	196217	.	GA	G,GAA	.	PASS	IntersectsRepeat=1;RepeatCorrectionApplied=1	SAC:ACF:DF:PD:GT:SGT:SF:SV:SIG:MT:PAC	84,71,30,22,17,21:1:1:2:0/0:0/2:0.125:0	5,6,1,1,0,5:1:0:2:./.:./.:.:0:0:.:.	42,39,17,9,5,5:1:1:2:0/0:0/1:0.125:0:0:.:.	49,49,12,15,6,7:1:1:2:0/0:0/1:0.125:0:0:.:.	38,40,12,10,3,9:1:1:2:0/0:0/1:0.125:0:0:.:.
chr11_ref_v2	207676	.	TA	T	.	PASS	IntersectsRepeat=1;RepeatCorrectionApplied=1	SAC:ACF:DF:PD:GT:SGT:SF:SV:SIG:MT:PAC	126,172,9,25:1:1:2:0/0:./.:.:0	16,22,2,1:1:1:2:0/0:./.:.:0:0:.:.	80,88,3,11:1:1:2:0/0:./.:.:0:0:.:.	96,142,2,15:1:1:2:0/0:./.:.:0:0:.:.	59,100,8,11:1:1:2:0/0:./.:.:0:0:.:.
chr11_ref_v2	214668	.	T	C	.	PASS	IntersectsRepeat=0;RepeatCorrectionApplied=0	SAC:ACF:DF:PD:GT:SGT:SF:SV:SIG:MT:PAC	312,238,0,0:1:1:2:0/0:./.:.:0	43,42,0,0:1:1:2:0/0:./.:.:0:0:.:.	82,70,90,81:1:1:2:0/1:./.:.:0:1:g.214668T>C:0	254,228,0,0:1:1:2:0/0:./.:.:0:0:.:.	197,158,0,0:1:1:2:0/0:./.:.:0:0:.:.
chr11_ref_v2	216761	.	G	GA	.	PASS	IntersectsRepeat=1;RepeatCorrectionApplied=1	SAC:ACF:DF:PD:GT:SGT:SF:SV:SIG:MT:PAC	100,66,32,23:1:1:2:0/0:0/1:0.5:1	4,9,2,4:1:0:2:./.:./.:.:0:0:.:.	61,29,6,11:1:1:2:0/0:0/1:0.125:0:0:.:.	56,35,14,17:1:1:2:0/0:0/1:0.5:0:0:.:.	50,24,17,17:1:1:2:0/0:0/1:0.5:1:0:.:.
chr11_ref_v2	217084	.	T	G	.	PASS	IntersectsRepeat=1;RepeatCorrectionApplied=0	SAC:ACF:DF:PD:GT:SGT:SF:SV:SIG:MT:PAC	112,290,70,0:1:1:2:0/0:0/1:0.25:0	10,28,12,0:1:1:2:0/0:0/1:0.5:0:0:.:.	40,161,62,0:1:1:2:0/0:0/1:0.5:0:0:.:.	40,241,85,0:1:1:2:0/0:0/1:0.5:0:0:.:.	23,160,67,1:1:1:2:0/0:0/1:0.5:0:0:.:.
chr11_ref_v2	222829	.	TA	T	.	PASS	IntersectsRepeat=1;RepeatCorrectionApplied=1	SAC:ACF:DF:PD:GT:SGT:SF:SV:SIG:MT:PAC	147,188,17,14:1:1:2:0/0:0/1:0.125:0	20,17,1,3:1:1:2:0/0:0/1:0.125:0:0:.:.	88,109,8,8:1:1:2:0/0:./.:.:0:0:.:.	140,106,13,14:1:1:2:0/0:0/1:0.125:0:0:.:.	83,86,14,7:1:1:2:0/0:0/1:0.125:0:0:.:.
chr11_ref_v2	223624	.	A	C	.	PASS	IntersectsRepeat=0;RepeatCorrectionApplied=0	SAC:ACF:DF:PD:GT:SGT:SF:SV:SIG:MT:PAC	270,78,0,52:1:1:2:0/0:0/1:0.25:0	33,8,0,5:1:1:2:0/0:0/1:0.25:0:0:.:.	153,17,0,30:1:1:2:0/0:0/1:0.25:0:0:.:.	222,32,0,69:1:1:2:0/0:0/1:0.5:0:0:.:.	171,24,0,43:1:1:2:0/0:0/1:0.5:0:0:.:.
chr11_ref_v2	242441	.	CT	C	.	PASS	IntersectsRepeat=1;RepeatCorrectionApplied=1	SAC:ACF:DF:PD:GT:SGT:SF:SV:SIG:MT:PAC	145,170,15,22:1:1:2:0/0:0/1:0.125:0	19,16,0,3:1:1:2:0/0:0/1:0.125:0:0:.:.	66,123,5,14:1:1:2:0/0:0/1:0.125:0:0:.:.	130,148,16,18:1:1:2:0/0:0/1:0.125:0:0:.:.	89,105,6,7:1:1:2:0/0:./.:.:0:0:.:.
chr11_ref_v2	254367	.	A	C	.	PASS	IntersectsRepeat=0;RepeatCorrectionApplied=0	SAC:ACF:DF:PD:GT:SGT:SF:SV:SIG:MT:PAC	291,117,0,63:1:1:2:0/0:0/1:0.25:0	33,11,0,10:1:1:2:0/0:0/1:0.5:0:0:.:.	165,61,1,58:1:1:2:0/0:0/1:0.5:0:0:.:.	225,85,0,61:1:1:2:0/0:0/1:0.25:0:0:.:.	136,65,0,77:1:1:2:0/0:0/1:0.5:0:0:.:.
chr11_ref_v2	273433	.	G	GCAATGA	.	PASS	IntersectsRepeat=0;RepeatCorrectionApplied=0	SAC:ACF:DF:PD:GT:SGT:SF:SV:SIG:MT:PAC	0,0,258,294:1:1:2:1/1:./.:.:0	0,0,22,21:1:1:2:1/1:./.:.:0:0:.:.	0,0,171,166:1:1:2:1/1:./.:.:0:0:.:.	0,0,256,259:1:1:2:1/1:./.:.:0:0:.:.	0,0,148,208:1:1:2:1/1:./.:.:0:0:.:.
chr11_ref_v2	276694	.	A	AT	.	PASS	IntersectsRepeat=1;RepeatCorrectionApplied=1	SAC:ACF:DF:PD:GT:SGT:SF:SV:SIG:MT:PAC	131,205,17,17:1:1:2:0/0:./.:.:0	12,14,2,2:1:1:2:0/0:0/1:0.125:0:0:.:.	59,98,12,7:1:1:2:0/0:0/1:0.125:0:0:.:.	74,140,19,16:1:1:2:0/0:0/1:0.125:0:0:.:.	65,93,13,4:1:1:2:0/0:./.:.:0:0:.:.
chr11_ref_v2	279816	.	GA	G	.	PASS	IntersectsRepeat=1;RepeatCorrectionApplied=1	SAC:ACF:DF:PD:GT:SGT:SF:SV:SIG:MT:PAC	136,225,24,20:1:1:2:0/0:./.:.:0	27,17,5,3:1:1:2:0/0:./.:.:0:0:.:.	71,127,11,13:1:1:2:0/0:./.:.:0:0:.:.	104,142,15,16:1:1:2:0/0:./.:.:0:0:.:.	54,132,9,11:1:1:2:0/0:./.:.:0:0:.:.
chr11_ref_v2	280594	.	GAT	G	.	PASS	IntersectsRepeat=1;RepeatCorrectionApplied=1	SAC:ACF:DF:PD:GT:SGT:SF:SV:SIG:MT:PAC	133,109,10,11:1:1:2:0/0:./.:.:0	26,21,3,3:1:1:2:0/0:0/1:0.125:0:0:.:.	58,45,4,5:1:1:2:0/0:./.:.:0:0:.:.	89,101,2,13:1:1:2:0/0:./.:.:0:0:.:.	53,51,3,6:1:1:2:0/0:./.:.:0:0:.:.
chr11_ref_v2	286102	.	TA	T	.	PASS	IntersectsRepeat=1;RepeatCorrectionApplied=1	SAC:ACF:DF:PD:GT:SGT:SF:SV:SIG:MT:PAC	137,141,16,19:1:1:2:0/0:./.:.:0	17,24,1,6:1:1:2:0/0:./.:.:0:0:.:.	73,73,4,9:1:1:2:0/0:./.:.:0:0:.:.	99,96,9,15:1:1:2:0/0:./.:.:0:0:.:.	75,80,7,7:1:1:2:0/0:./.:.:0:0:.:.
chr11_ref_v2	299748	.	A	G	.	PASS	IntersectsRepeat=0;RepeatCorrectionApplied=0	SAC:ACF:DF:PD:GT:SGT:SF:SV:SIG:MT:PAC	280,243,1,0:1:1:2:0/0:./.:.:0	14,14,9,15:1:1:2:0/1:0/0:0.125:0:1:g.299748A>G:0	64,83,56,68:1:1:2:0/1:0/0:0.125:0:1:g.299748A>G:0	211,211,0,0:1:1:2:0/0:./.:.:0:0:.:.	154,120,0,0:1:1:2:0/0:./.:.:0:0:.:.
chr11_ref_v2	309347	.	GT	G	.	PASS	IntersectsRepeat=1;RepeatCorrectionApplied=1	SAC:ACF:DF:PD:GT:SGT:SF:SV:SIG:MT:PAC	167,204,16,26:1:1:2:0/0:./.:.:0	25,29,2,2:1:1:2:0/0:./.:.:0:0:.:.	81,78,14,15:1:1:2:0/0:0/1:0.125:0:0:.:.	130,148,9,16:1:1:2:0/0:./.:.:0:0:.:.	104,99,9,12:1:1:2:0/0:./.:.:0:0:.:.
chr11_ref_v2	320477	.	GT	G	.	PASS	IntersectsRepeat=1;RepeatCorrectionApplied=1	SAC:ACF:DF:PD:GT:SGT:SF:SV:SIG:MT:PAC	50,54,20,18:1:1:2:0/0:0/1:0.125:0	4,5,0,5:1:0:2:./.:./.:.:0:0:.:.	31,22,2,16:1:1:2:0/0:0/1:0.125:0:0:.:.	44,31,5,18:1:1:2:0/0:0/1:0.125:0:0:.:.	33,35,1,4:1:1:2:0/0:./.:.:0:0:.:.
chr11_ref_v2	334757	.	GA	G	.	PASS	IntersectsRepeat=1;RepeatCorrectionApplied=1	SAC:ACF:DF:PD:GT:SGT:SF:SV:SIG:MT:PAC	138,138,28,20:1:1:2:0/0:./.:.:0	18,13,2,4:1:1:2:0/0:./.:.:0:0:.:.	69,58,10,13:1:1:2:0/0:./.:.:0:0:.:.	96,88,28,13:1:1:2:0/0:0/1:0.125:0:0:.:.	76,78,13,18:1:1:2:0/0:./.:.:0:0:.:.
chr11_ref_v2	354836	.	G	GA	.	PASS	IntersectsRepeat=1;RepeatCorrectionApplied=1	SAC:ACF:DF:PD:GT:SGT:SF:SV:SIG:MT:PAC	126,115,14,25:1:1:2:0/0:0/1:0.125:0	12,17,1,2:1:1:2:0/0:./.:.:0:0:.:.	47,60,8,9:1:1:2:0/0:0/1:0.125:0:0:.:.	73,77,14,10:1:1:2:0/0:0/1:0.125:0:0:.:.	41,59,5,8:1:1:2:0/0:0/1:0.125:0:0:.:.
chr11_ref_v2	358109	.	CT	C	.	PASS	IntersectsRepeat=1;RepeatCorrectionApplied=1	SAC:ACF:DF:PD:GT:SGT:SF:SV:SIG:MT:PAC	204,143,14,9:1:1:2:0/0:./.:.:0	5,10,3,1:1:0:2:./.:./.:.:0:0:.:.	124,100,7,10:1:1:2:0/0:./.:.:0:0:.:.	145,116,11,8:1:1:2:0/0:./.:.:0:0:.:.	107,64,7,2:1:1:2:0/0:./.:.:0:0:.:.
chr11_ref_v2	384782	.	G	T	.	PASS	IntersectsRepeat=0;RepeatCorrectionApplied=0	SAC:ACF:DF:PD:GT:SGT:SF:SV:SIG:MT:PAC	44,149,62,1:1:1:2:0/0:0/1:0.5:0	11,19,4,0:1:1:2:0/0:0/1:0.25:0:0:.:.	27,82,43,0:1:1:2:0/0:0/1:0.5:0:0:.:.	43,105,66,0:1:1:2:0/1:0/0:0.25:0:0:.:.	30,96,51,0:1:1:2:0/0:0/1:0.5:0:0:.:.
chr11_ref_v2	384783	.	A	T	.	PASS	IntersectsRepeat=0;RepeatCorrectionApplied=0	SAC:ACF:DF:PD:GT:SGT:SF:SV:SIG:MT:PAC	49,147,57,1:1:1:2:0/0:0/1:0.5:0	11,20,4,0:1:1:2:0/0:0/1:0.25:0:0:.:.	28,81,42,0:1:1:2:0/0:0/1:0.5:0:0:.:.	46,106,61,0:1:1:2:0/0:0/1:0.5:0:0:.:.	31,94,47,0:1:1:2:0/0:0/1:0.5:0:0:.:.
chr11_ref_v2	384787	.	C	T	.	PASS	IntersectsRepeat=1;RepeatCorrectionApplied=0	SAC:ACF:DF:PD:GT:SGT:SF:SV:SIG:MT:PAC	70,145,52,59:1:1:2:0/1:0/0:0.25:0	17,21,3,3:1:1:2:0/0:0/1:0.25:0:0:.:.	47,86,35,18:1:1:2:0/1:0/0:0.5:0:0:.:.	61,101,51,45:1:1:2:0/1:0/0:0.25:0:0:.:.	45,95,40,24:1:1:2:0/1:0/0:0.25:0:0:.:.
chr11_ref_v2	384792	.	C	T	.	PASS	IntersectsRepeat=1;RepeatCorrectionApplied=0	SAC:ACF:DF:PD:GT:SGT:SF:SV:SIG:MT:PAC	98,144,35,0:1:1:2:0/0:0/1:0.25:0	24,21,1,0:1:1:2:0/0:./.:.:0:0:.:.	63,76,22,0:1:1:2:0/0:0/1:0.25:0:0:.:.	83,108,21,0:1:1:2:0/0:0/1:0.25:0:0:.:.	67,98,15,0:1:1:2:0/0:0/1:0.125:0:0:.:.
chr11_ref_v2	384793	.	A	T	.	PASS	IntersectsRepeat=1;RepeatCorrectionApplied=0	SAC:ACF:DF:PD:GT:SGT:SF:SV:SIG:MT:PAC	101,144,21,0:1:1:2:0/0:0/1:0.125:0	24,23,0,0:1:1:2:0/0:./.:.:0:0:.:.	64,77,11,0:1:1:2:0/0:0/1:0.125:0:0:.:.	86,107,6,0:1:1:2:0/0:0/1:0.125:0:0:.:.	72,97,11,0:1:1:2:0/0:0/1:0.125:0:0:.:.
chr11_ref_v2	393716	.	G	A	.	PASS	IntersectsRepeat=0;RepeatCorrectionApplied=0	SAC:ACF:DF:PD:GT:SGT:SF:SV:SIG:MT:PAC	265,274,0,0:1:1:2:0/0:./.:.:0	19,25,0,0:1:1:2:0/0:./.:.:0:0:.:.	163,159,0,0:1:1:2:0/0:./.:.:0:0:.:.	88,109,112,89:1:1:2:0/1:./.:.:0:1:g.393716G>A:0	151,167,0,0:1:1:2:0/0:./.:.:0:0:.:.
chr11_ref_v2	415323	.	T	G	.	PASS	IntersectsRepeat=0;RepeatCorrectionApplied=0	SAC:ACF:DF:PD:GT:SGT:SF:SV:SIG:MT:PAC	85,251,109,0:1:1:2:0/0:0/1:0.5:0	5,35,6,0:1:1:2:0/0:0/1:0.25:0:0:.:.	25,151,78,0:1:1:2:0/1:0/0:0.25:0:0:.:.	34,216,136,0:1:1:2:0/1:0/0:0.25:0:0:.:.	39,155,88,0:1:1:2:0/1:0/0:0.25:1:0:.:.
chr11_ref_v2	451222	.	GGAACAC	G	.	PASS	IntersectsRepeat=0;RepeatCorrectionApplied=0	SAC:ACF:DF:PD:GT:SGT:SF:SV:SIG:MT:PAC	0,7,206,264:1:1:2:1/1:0/1:0.125:0	0,0,17,22:1:1:2:1/1:./.:.:0:0:.:.	0,1,121,154:1:1:2:1/1:./.:.:0:0:.:.	0,0,173,236:1:1:2:1/1:./.:.:0:0:.:.	0,3,135,175:1:1:2:1/1:./.:.:0:0:.:.
[truncated: 219,688 more chars]
