# Supplementary material for: Muver, a computational framework for accurately calling accumulated mutations
Source: BMC Genomics. 2018 May 9;19:345. doi: 10.1186/s12864-018-4753-3 (PMC5944071; doi:10.1186/s12864-018-4753-3)
Supplement: Supplementary file 2 — Results Files. Zip file containing VCF and TXT formatted muver results for all yeast data sets analyzed. (ZIP 10697 kb) [file 12864_2018_4753_MOESM2_ESM.zip › t0TAK143_pol3LM.mutations.txt]

Chromosome	Position	Excluded Region	Alleles	Intersects Repeat	Repeat Correction Applied	TAK143 Depths	TAK143 Allele Count Flag	TAK143 Depth Flag	TAK143 Filter Flag	TAK143 Ploidy	TAK143 Genotype	TAK143 Subclonal Genotype	TAK143 Subclonal Frequency	TAK143 Genotyping Score	TAK143 Subclonal Valid Flag	TAK77 Depths	TAK77 Allele Count Flag	TAK77 Depth Flag	TAK77 Filter Flag	TAK77 Composite Score	TAK77 Read Difference Flag	TAK77 Ploidy	TAK77 Genotype	TAK77 Subclonal Genotype	TAK77 Subclonal Frequency	TAK77 Genotyping Score	TAK77 Subclonal Valid Flag	TAK77 Mutations	TAK77 PAC Flag	TAK134 Depths	TAK134 Allele Count Flag	TAK134 Depth Flag	TAK134 Filter Flag	TAK134 Composite Score	TAK134 Read Difference Flag	TAK134 Ploidy	TAK134 Genotype	TAK134 Subclonal Genotype	TAK134 Subclonal Frequency	TAK134 Genotyping Score	TAK134 Subclonal Valid Flag	TAK134 Mutations	TAK134 PAC Flag	TAK135 Depths	TAK135 Allele Count Flag	TAK135 Depth Flag	TAK135 Filter Flag	TAK135 Composite Score	TAK135 Read Difference Flag
chr1_ref_v2	6736	0	C,CAA,CAAAA	1	1	10,4,1,6,33,14	1	1	0	2	C,CAAAA	CAA,CAAAA	0.25	1.117564214	0	0,0,0,0,6,6	1	0	0	1.749955763	0	2	NA	NA	NA	NA	0	NA	NA	1,1,1,0,21,7	1	1	0	1.733885344	0	2	CAAAA,CAAAA	C,CAAAA	0.125	0.037244173	0	NA	NA	0,1,0,0,8,9	1	0	0	2.417455526	0
chr1_ref_v2	13322	0	A,AAGTGAAAGTACCGGTCCATGGTTC	0	0	483,489,67,0	1	1	1	2	A,A	A,AAGTGAAAGTACCGGTCCATGGTTC	0.125	0.048202102	0	36,45,6,0	1	1	1	0.660690407	0	2	A,A	A,AAGTGAAAGTACCGGTCCATGGTTC	0.125	0.259511195	0	NA	NA	299,304,53,0	1	1	1	1.264358159	0	2	A,A	A,AAGTGAAAGTACCGGTCCATGGTTC	0.125	0.295117051	0	NA	NA	206,180,28,0	1	1	1	1.017483582	0
chr1_ref_v2	13385	0	G,GAC	0	0	434,440,358,20	1	1	1	2	G,G	G,GAC	0.5	0.260426109	0	37,28,23,0	1	1	1	1.081110713	0	2	G,G	G,GAC	0.5	0.102278849	0	NA	NA	288,225,257,10	1	1	1	2.726514992	0	2	G,GAC	G,G	0.25	0.142201563	0	NA	NA	181,128,144,8	1	1	1	1.987423858	0
chr1_ref_v2	13413	0	G,A	0	0	415,454,386,27	1	1	1	2	G,A	G,G	0.25	0.233069909	0	43,23,27,1	1	1	1	2.571538443	0	2	G,A	G,G	0.5	0.241162057	0	NA	NA	254,249,258,11	1	1	1	1.654234439	0	2	G,A	G,G	0.25	0.115053167	0	NA	NA	172,143,164,9	1	1	1	1.494510742	0
chr1_ref_v2	13420	0	A,G	1	0	418,465,379,27	1	1	1	2	A,G	A,A	0.25	0.266146417	0	43,24,26,2	1	1	1	2.407317341	0	2	A,G	A,A	0.5	0.226124179	0	NA	NA	245,252,252,12	1	1	1	1.886342802	0	2	A,G	A,A	0.25	0.121815299	0	NA	NA	168,144,161,8	1	1	1	1.742881057	0
chr1_ref_v2	13442	0	A,C	0	0	428,493,378,84	1	1	1	2	A,C	A,A	0.25	0.179069521	0	46,33,30,5	1	1	1	1.757508815	0	2	A,C	A,A	0.5	0.284512498	0	NA	NA	230,292,264,47	1	1	1	2.606348535	0	2	A,C	A,A	0.25	0.007049052	0	NA	NA	164,181,169,16	1	1	1	2.375444917	0
chr1_ref_v2	13616	0	G,T	0	0	270,373,65,367	1	1	1	2	G,T	G,G	0.25	0.113106488	0	16,38,7,35	1	1	1	0.804288232	0	2	G,T	G,G	0.125	0	0	NA	NA	119,204,31,258	1	1	1	5.043429084	0	2	G,T	NA	NA	0.111225635	0	NA	NA	80,151,21,161	1	1	1	1.862293287	0
chr1_ref_v2	13654	0	G,A	0	0	226,351,44,336	1	1	0	2	G,A	G,G	0.25	0.09315461	1	10,40,4,32	1	1	1	1.66821555	0	2	G,A	G,G	0.125	0.077189639	0	NA	NA	111,176,24,235	1	1	0	4.318673928	0	2	G,A	NA	NA	0.102654154	0	NA	NA	67,140,12,145	1	1	0	1.634046023	0
chr1_ref_v2	13798	0	A,T	0	0	79,222,0,50	1	1	1	2	A,A	A,T	0.25	0.170625517	0	11,14,0,8	1	1	1	1.377510778	0	2	A,A	A,T	0.5	0.097061713	0	NA	NA	39,119,0,29	1	1	0	0.467907794	0	2	A,A	A,T	0.25	0.284512498	0	NA	NA	50,77,1,24	1	1	0	2.99240181	0
chr1_ref_v2	13807	0	T,G	0	0	86,198,0,43	1	1	1	2	T,T	T,G	0.25	0.081125545	0	11,13,0,5	1	1	1	1.008819882	0	2	T,T	T,G	0.5	0.287682072	0	NA	NA	48,117,0,27	1	1	0	0.414288456	0	2	T,T	T,G	0.25	0.172169185	0	NA	NA	55,73,0,23	1	1	0	2.630947631	0
chr1_ref_v2	13830	0	T,C	0	0	120,147,0,35	1	1	1	2	T,T	T,C	0.25	0.057819571	0	12,11,0,4	1	1	1	0.434244085	0	2	T,T	T,C	0.25	0.419853846	0	NA	NA	73,95,0,21	1	1	0	0.48449183	0	2	T,T	T,C	0.25	0.087011377	0	NA	NA	63,66,0,20	1	1	0	0.563358795	0
chr1_ref_v2	13848	0	A,G	0	0	149,105,0,23	1	1	1	2	A,A	A,G	0.125	0.348769764	0	10,9,0,4	1	1	1	0.974586006	0	2	A,A	A,G	0.5	0.236388778	0	NA	NA	87,71,0,13	1	1	0	0.74072496	0	2	A,A	A,G	0.125	0.284512498	0	NA	NA	65,55,0,17	1	1	0	1.244753327	0
chr1_ref_v2	16264	0	A,T	1	0	254,271,2,86	1	1	1	2	A,A	A,T	0.25	0.159848701	0	10,21,0,1	1	1	0	2.083647282	0	2	A,A	NA	NA	0.031748698	0	NA	NA	117,122,0,37	1	1	0	0.492457229	0	2	A,A	A,T	0.25	0.107032757	0	NA	NA	82,89,0,13	1	1	0	1.37958866	0
chr1_ref_v2	18413	0	G,C	1	0	7,3,173,1	1	1	1	2	C,C	G,C	0.125	0.148420005	0	3,2,10,0	1	0	1	3.468930783	0	2	NA	NA	NA	NA	0	NA	NA	4,2,70,0	1	1	1	0.664458349	0	2	C,C	G,C	0.125	0.237129793	0	NA	NA	4,0,27,1	1	1	1	1.70907473	0
chr1_ref_v2	18425	0	C,T	0	0	9,4,148,8	1	1	1	2	T,T	C,T	0.125	0.223143551	0	3,2,10,0	1	0	1	2.475766588	0	2	NA	NA	NA	NA	0	NA	NA	5,2,56,2	1	1	1	0.670966066	0	2	T,T	C,T	0.25	0.168622712	0	NA	NA	4,0,20,1	1	1	1	1.456132645	0
chr1_ref_v2	20925	0	A,G	0	0	4,5,1,1	1	0	1	2	NA	NA	NA	NA	0	0,0,0,0	0	0	1	0	0	2	NA	NA	NA	NA	0	NA	NA	1,1,0,0	1	0	1	0.272844976	0	2	NA	NA	NA	NA	0	NA	NA	0,1,0,0	0	0	1	0	0
chr1_ref_v2	21543	0	A,T	0	0	0,0,1,73	1	1	1	2	T,T	NA	NA	0	0	0,0,0,3	0	0	1	0	0	2	NA	NA	NA	NA	0	NA	NA	1,0,0,26	1	1	1	0.666983198	0	2	T,T	NA	NA	0	0	NA	NA	0,0,0,18	0	0	1	0	0
chr1_ref_v2	25488	1	TG,T	0	0	0,0,0,5	0	0	1	2	NA	NA	NA	NA	0	0,1,0,0	0	0	1	0	0	2	NA	NA	NA	NA	0	NA	NA	0,0,0,4	0	0	1	0	0	2	NA	NA	NA	NA	0	NA	NA	0,1,1,1	1	0	1	0	0
chr1_ref_v2	25490	1	AAAGTACCGGTCCATGGCTCGGTTGTAGTTGTAACCAAACCTTCACTGGTTGGAGTTCTGATAACAATCACGGTTTCGTCAGTTGGTTGACCGTTAGTACCGGTGACGGTGGTCATCTCAGTGGATGTAGAGGTG,A	0	0	0,0,0,4	0	0	1	2	NA	NA	NA	NA	0	0,1,0,0	0	0	1	0	0	2	NA	NA	NA	NA	0	NA	NA	0,0,0,1	0	0	1	0	0	2	NA	NA	NA	NA	0	NA	NA	0,1,1,0	1	0	1	0	0
chr1_ref_v2	30834	0	CAT,C	1	1	100,105,25,34	1	1	1	2	CAT,CAT	CAT,C	0.125	0.039043497	0	17,18,10,14	1	1	0	2.48931174	0	2	CAT,CAT	CAT,C	0.5	0.2049058	0	NA	NA	56,56,11,19	1	1	0	0.487117194	0	2	CAT,CAT	CAT,C	0.125	0.032548044	0	NA	NA	33,36,7,7	1	1	0	0.675544429	0
chr1_ref_v2	34825	0	G,GA	1	1	164,132,21,17	1	1	0	2	G,G	NA	NA	0.13474167	0	15,15,2,2	1	1	0	0.468210156	0	2	G,G	G,GA	0.125	0.156802236	0	NA	NA	79,48,3,5	1	1	0	1.863447039	0	2	G,G	NA	NA	0.437073087	0	NA	NA	56,26,2,3	1	1	0	2.686322705	0
chr1_ref_v2	45346	0	CT,C,TT	1	1	126,84,28,36,3,57	1	1	0	2	CT,CT	CT,TT	0.25	0.719136333	0	25,3,3,5,0,6	1	1	0	2.64639695	0	2	CT,CT	CT,TT	0.25	0.503730254	0	NA	NA	55,35,4,14,2,44	1	1	0	3.839293081	0	2	CT,CT	CT,TT	0.5	0.270091641	0	NA	NA	37,22,5,11,1,21	1	1	0	0.874779024	0
chr1_ref_v2	51642	0	T,G	0	0	61,249,66,0	1	1	0	2	T,T	T,G	0.25	0.414030471	0	5,40,3,0	1	1	0	2.371068305	0	2	T,T	T,G	0.125	0.287682072	0	NA	NA	25,120,32,0	1	1	0	0.453252793	0	2	T,T	T,G	0.5	0.381613892	0	NA	NA	7,83,34,0	1	1	0	3.221437318	0
chr1_ref_v2	74711	0	AT,A	1	1	206,150,16,17	1	1	0	2	AT,AT	NA	NA	0.400675175	0	27,16,3,1	1	1	0	0.524128971	0	2	AT,AT	NA	NA	0.438572729	0	NA	NA	82,63,13,12	1	1	0	2.061204356	0	2	AT,AT	AT,A	0.125	0.128861357	0	NA	NA	53,51,10,6	1	1	0	1.706405071	0
chr1_ref_v2	92314	0	CT,C	1	1	232,209,28,23	1	1	0	2	CT,CT	CT,C	0.125	0.082504166	0	36,26,3,2	1	1	0	0.78178689	0	2	CT,CT	NA	NA	0.334087354	0	NA	NA	111,141,10,14	1	1	0	2.723555481	0	2	CT,CT	CT,C	0.125	0.265003456	0	NA	NA	98,87,6,6	1	1	0	0.803567644	0
chr1_ref_v2	99719	0	A,AT	1	1	21,173,10,14	1	1	0	2	A,A	NA	NA	0.199498058	0	7,28,2,3	1	1	0	1.083492491	0	2	A,A	A,AT	0.125	0.058427343	0	NA	NA	4,49,14,2	1	1	0	6.297828265	0	2	A,A	A,AT	0.5	0.232478653	0	NA	NA	3,60,5,3	1	1	0	0.79597714	0
chr1_ref_v2	100993	0	C,CA,CAA	1	1	9,11,5,13,11,29	1	1	0	2	C,CAA	CAA,CAA	0.5	0.407026609	0	3,2,0,1,4,8	1	0	0	0.785090517	0	2	NA	NA	NA	NA	0	NA	NA	1,4,5,1,1,11	1	1	0	2.018766387	0	2	CAA,CAA	C,CAA	0.5	0.572579722	0	NA	NA	3,4,0,2,2,13	1	1	0	1.18865291	0
chr1_ref_v2	101162	0	TA,T	1	1	148,209,13,18	1	1	0	2	TA,TA	NA	NA	0.099191751	0	29,23,3,1	1	1	0	1.689708954	0	2	TA,TA	NA	NA	0.241183984	0	NA	NA	81,108,11,13	1	1	0	1.219783123	0	2	TA,TA	TA,T	0.125	0.224626035	0	NA	NA	57,68,9,4	1	1	0	1.413248628	0
chr1_ref_v2	125910	0	A,C	0	0	368,221,0,52	1	1	0	2	A,A	A,C	0.125	0.299915931	0	37,20,0,8	1	1	0	0.826019487	0	2	A,A	A,C	0.25	0.10447424	0	NA	NA	174,61,0,69	1	1	0	17.33954362	0	2	A,A	A,C	0.5	0.112477983	0	NA	NA	135,34,0,39	1	1	0	9.269135276	0
chr1_ref_v2	126592	0	C,CTT,CTTTTTTT	1	1	15,19,107,62,8,89	1	1	0	2	CTT,CTTTTTTT	C,CTT	0.25	0.365486072	1	3,1,11,5,0,17	1	1	0	1.627910565	0	2	CTT,CTTTTTTT	C,CTTTTTTT	0.25	0.315081047	0	NA	NA	10,7,17,18,4,54	1	1	0	5.74346967	0	2	CTT,CTTTTTTT	C,CTTTTTTT	0.25	0.429587397	1	NA	NA	1,4,20,13,1,35	1	1	0	3.098600003	0
chr1_ref_v2	127815	0	AT,A	1	1	136,161,12,21	1	1	0	2	AT,AT	NA	NA	0.219476583	0	21,32,5,2	1	1	0	1.241356423	0	2	AT,AT	NA	NA	0.088048739	0	NA	NA	71,54,13,5	1	1	0	3.114796998	0	2	AT,AT	NA	NA	0.125083203	0	NA	NA	55,39,4,2	1	1	0	2.617600504	0
chr1_ref_v2	151817	0	C,CT	1	1	96,77,47,30	1	1	0	2	C,C	C,CT	0.5	0.143472538	1	16,10,7,9	1	1	0	1.27228732	0	2	C,CT	C,C	0.125	0.022635925	0	NA	NA	48,33,14,14	1	1	0	0.919388304	0	2	C,C	C,CT	0.5	0.098235063	0	NA	NA	21,24,12,5	1	1	0	0.955544098	0
chr1_ref_v2	171183	0	T,C	0	0	336,297,0,0	1	1	0	2	T,T	NA	NA	0	0	51,47,0,0	1	1	0	0.397708635	0	2	T,T	NA	NA	0	0	NA	NA	176,147,0,0	1	1	0	0.509604716	0	2	T,T	NA	NA	0	0	NA	NA	60,34,70,45	1	1	0	347.1818588	1
chr1_ref_v2	191067	0	A,ATCG	1	1	0,0,191,125	1	1	0	2	ATCG,ATCG	NA	NA	0.001894869	0	0,0,21,6	1	1	0	1.500436933	0	2	ATCG,ATCG	NA	NA	0.00120776	0	NA	NA	0,0,110,71	1	1	0	0.39296151	0	2	ATCG,ATCG	NA	NA	0.002024975	0	NA	NA	0,0,115,36	1	1	0	5.092835523	0
chr1_ref_v2	192448	0	T,C	0	0	273,254,0,54	1	1	0	2	T,T	T,C	0.25	0.313957214	0	22,11,0,4	1	1	0	1.121291654	0	2	T,T	T,C	0.25	0.097082583	0	NA	NA	120,77,1,55	1	1	0	10.2546283	0	2	T,T	T,C	0.5	0.159239749	0	NA	NA	129,59,0,23	1	1	0	5.485750413	0
chr1_ref_v2	193695	0	GATA,G	1	1	228,244,8,5	1	1	0	2	GATA,GATA	NA	NA	0.024213145	0	30,24,0,2	1	1	0	1.048701181	0	2	GATA,GATA	GATA,G	0.125	0.40885154	0	NA	NA	130,124,7,7	1	1	0	1.883538772	0	2	GATA,GATA	NA	NA	0.567162727	0	NA	NA	96,62,1,8	1	1	0	4.384270363	0
chr1_ref_v2	193731	0	T,TATG	1	1	2,5,301,210	1	1	0	2	TATG,TATG	NA	NA	0.365539945	0	3,0,34,24	1	1	0	3.446359966	0	2	TATG,TATG	T,TATG	0.125	0.046401676	0	NA	NA	2,0,192,111	1	1	0	1.414424842	0	2	TATG,TATG	NA	NA	0.079749961	0	NA	NA	1,0,114,69	1	1	0	0.816087865	0
chr1_ref_v2	198259	0	C,A	1	0	28,5,144,237	1	1	0	2	A,A	C,A	0.125	0.261758387	0	2,0,21,27	1	1	0	0.772696023	0	2	A,A	C,A	0.125	0.064538521	0	NA	NA	9,1,62,87	1	1	0	0.830926761	0	2	A,A	C,A	0.125	0.006688988	0	NA	NA	3,2,39,63	1	1	0	0.599881704	0
chr1_ref_v2	198268	0	C,T	1	0	35,8,130,235	1	1	0	2	T,T	C,T	0.25	0.192787089	0	2,1,17,24	1	1	0	0.699177764	0	2	T,T	C,T	0.125	0.093090423	0	NA	NA	14,2,57,81	1	1	0	1.004263019	0	2	T,T	C,T	0.25	0.208754814	0	NA	NA	5,3,33,57	1	1	0	0.531634688	0
chr1_ref_v2	198273	0	G,A	0	0	36,13,123,226	1	1	0	2	A,A	G,A	0.25	0.017341475	1	2,2,16,22	1	1	0	0.720783362	0	2	A,A	G,A	0.25	0.30538165	0	NA	NA	17,5,51,72	1	1	0	0.858222742	0	2	A,A	G,A	0.25	0.224768247	1	NA	NA	10,3,26,60	1	1	0	0.600048551	0
chr1_ref_v2	198293	0	G,A	0	0	34,39,53,227	1	1	0	2	G,A	A,A	0.5	0.245717873	0	0,14,7,20	1	1	0	5.278263029	0	2	G,A	A,A	0.25	0.076961041	0	NA	NA	52,17,29,67	1	1	0	16.42755763	0	2	G,A	A,A	0.125	0.078927259	0	NA	NA	51,14,19,62	1	1	0	18.39529281	0
chr1_ref_v2	198300	0	A,G	1	0	41,47,44,249	1	1	0	2	A,G	G,G	0.5	0.104223506	0	1,14,7,30	1	1	0	2.94260999	0	2	G,G	A,G	0.5	0.195744577	0	NA	NA	49,18,25,93	1	1	0	9.743926304	0	2	A,G	G,G	0.25	0.055166381	0	NA	NA	49,14,16,80	1	1	0	12.69566336	0
chr1_ref_v2	198329	0	T,TTGAATTAAGGTTTGGAATA,TTGAATTAAAGTTTGAAATA	0	0	0,0,9,161,119,71	1	1	0	2	TTGAATTAAGGTTTGGAATA,TTGAATTAAAGTTTGAAATA	NA	NA	0.111225635	0	0,0,2,21,14,2	1	1	0	1.184312754	0	2	TTGAATTAAGGTTTGGAATA,TTGAATTAAAGTTTGAAATA	TTGAATTAAGGTTTGGAATA,TTGAATTAAGGTTTGGAATA	0.125	0.111591065	0	NA	NA	0,0,8,61,52,30	1	1	0	1.457649005	0	2	TTGAATTAAGGTTTGGAATA,TTGAATTAAAGTTTGAAATA	TTGAATTAAAGTTTGAAATA,TTGAATTAAAGTTTGAAATA	0.125	0.078701686	0	NA	NA	0,0,3,51,51,11	1	1	0	2.307361106	0
chr1_ref_v2	198379	0	C,CG	1	0	0,0,302,194	1	1	0	2	CG,CG	NA	NA	0	0	0,0,41,10	1	1	0	3.086291303	0	2	CG,CG	NA	NA	0	0	NA	NA	0,1,106,92	1	1	0	1.841528171	0	2	CG,CG	NA	NA	0.005037794	0	NA	NA	0,0,95,62	1	1	0	0.391861025	0
chr1_ref_v2	198380	0	A,AG	1	0	0,0,310,203	1	1	0	2	AG,AG	NA	NA	0	0	0,0,43,10	1	1	0	3.528238244	0	2	AG,AG	NA	NA	0	0	NA	NA	0,0,109,94	1	1	0	1.632278907	0	2	AG,AG	NA	NA	0	0	NA	NA	0,0,96,63	1	1	0	0.387447754	0
chr1_ref_v2	198585	0	A,AAAAATGCGTAAAAAGAAAGAAGACGTC	0	0	0,0,210,195	1	1	1	2	AAAAATGCGTAAAAAGAAAGAAGACGTC,AAAAATGCGTAAAAAGAAAGAAGACGTC	NA	NA	0	0	0,0,15,34	1	1	0	3.170023202	0	2	AAAAATGCGTAAAAAGAAAGAAGACGTC,AAAAATGCGTAAAAAGAAAGAAGACGTC	NA	NA	0	0	NA	NA	0,0,107,80	1	1	0	1.137405935	0	2	AAAAATGCGTAAAAAGAAAGAAGACGTC,AAAAATGCGTAAAAAGAAAGAAGACGTC	NA	NA	0	0	NA	NA	0,0,54,73	1	1	0	1.814255874	0
chr1_ref_v2	198636	0	C,T	0	0	0,0,90,249	1	1	1	2	T,T	NA	NA	0	0	0,1,7,30	1	1	1	1.975650129	0	2	T,T	NA	NA	0.026668247	0	NA	NA	0,0,42,132	1	1	1	0.589779225	0	2	T,T	NA	NA	0	0	NA	NA	0,0,14,89	1	1	1	3.333269931	0
chr1_ref_v2	198637	0	A,ATCCTTGAATAACGAACTTT	0	0	0,0,97,318	1	1	1	2	ATCCTTGAATAACGAACTTT,ATCCTTGAATAACGAACTTT	NA	NA	0	0	0,1,8,38	1	1	1	1.928723401	0	2	ATCCTTGAATAACGAACTTT,ATCCTTGAATAACGAACTTT	NA	NA	0.021506205	0	NA	NA	0,0,44,152	1	1	1	0.423621778	0	2	ATCCTTGAATAACGAACTTT,ATCCTTGAATAACGAACTTT	NA	NA	0	0	NA	NA	0,0,15,110	1	1	1	3.413431337	0
chr1_ref_v2	198643	0	T,TCAA	1	0	0,0,46,241	1	1	1	2	TCAA,TCAA	NA	NA	0	0	0,0,3,25	1	1	1	0.510983149	0	2	TCAA,TCAA	NA	NA	0	0	NA	NA	0,0,20,117	1	1	1	0.451008955	0	2	TCAA,TCAA	NA	NA	0	0	NA	NA	0,0,7,76	1	1	1	1.609914207	0
chr1_ref_v2	198644	0	T,TGTTTTA	1	0	1,0,27,232	1	1	1	2	TGTTTTA,TGTTTTA	NA	NA	0.003853569	0	0,0,3,24	1	1	1	0.31808348	0	2	TGTTTTA,TGTTTTA	NA	NA	0	0	NA	NA	0,0,12,101	1	1	1	0.387787146	0	2	TGTTTTA,TGTTTTA	NA	NA	0	0	NA	NA	0,0,4,74	1	1	1	1.205495501	0
chr1_ref_v2	198649	0	A,C	0	0	0,0,53,239	1	1	1	2	C,C	NA	NA	0	0	0,0,14,25	1	1	1	2.625098458	0	2	C,C	NA	NA	0	0	NA	NA	0,0,33,111	1	1	1	1.101633748	0	2	C,C	NA	NA	0	0	NA	NA	0,0,14,80	1	1	1	0.615714013	0
chr1_ref_v2	198651	0	C,G	0	0	1,0,50,234	1	1	1	2	G,G	NA	NA	0.003514942	0	0,0,13,24	1	1	1	2.349192633	0	2	G,G	NA	NA	0	0	NA	NA	0,0,31,108	1	1	1	1.072010647	0	2	G,G	NA	NA	0	0	NA	NA	0,0,14,75	1	1	1	0.47261453	0
chr1_ref_v2	198708	0	ATTGTATTTTGGAAAAGCATCGTGTTGAAAAGAACCTTT,A	0	0	57,26,0,41	1	1	1	2	ATTGTATTTTGGAAAAGCATCGTGTTGAAAAGAACCTTT,A	ATTGTATTTTGGAAAAGCATCGTGTTGAAAAGAACCTTT,ATTGTATTTTGGAAAAGCATCGTGTTGAAAAGAACCTTT	0.25	0.170345366	0	11,4,0,3	1	0	1	0.915003018	0	2	NA	NA	NA	NA	0	NA	NA	42,8,0,11	1	1	1	3.87715895	0	2	ATTGTATTTTGGAAAAGCATCGTGTTGAAAAGAACCTTT,A	ATTGTATTTTGGAAAAGCATCGTGTTGAAAAGAACCTTT,ATTGTATTTTGGAAAAGCATCGTGTTGAAAAGAACCTTT	0.5	0.328504067	0	NA	NA	29,14,0,10	1	1	1	1.242734555	0
chr1_ref_v2	198751	0	T,A	1	0	0,0,0,41	0	1	1	2	A,A	NA	NA	0.024097552	0	0,0,0,3	0	0	1	0	0	2	NA	NA	NA	NA	0	NA	NA	0,0,0,11	0	0	1	0	0	2	NA	NA	NA	NA	0	NA	NA	0,0,0,10	0	0	1	0	0
chr1_ref_v2	198963	0	G,GCTTCCTCTGACGACAAGTCCGCTCCCACTTATAGTGTCCTGAGTGATTATTTATTTTTATGTGAACACCAAAAGGAATAA	0	0	0,0,75,12	1	1	1	2	GCTTCCTCTGACGACAAGTCCGCTCCCACTTATAGTGTCCTGAGTGATTATTTATTTTTATGTGAACACCAAAAGGAATAA,GCTTCCTCTGACGACAAGTCCGCTCCCACTTATAGTGTCCTGAGTGATTATTTATTTTTATGTGAACACCAAAAGGAATAA	NA	NA	0	0	0,0,6,2	1	0	1	0.541690239	0	2	NA	NA	NA	NA	0	NA	NA	0,0,52,3	1	1	1	1.457260969	0	2	GCTTCCTCTGACGACAAGTCCGCTCCCACTTATAGTGTCCTGAGTGATTATTTATTTTTATGTGAACACCAAAAGGAATAA,GCTTCCTCTGACGACAAGTCCGCTCCCACTTATAGTGTCCTGAGTGATTATTTATTTTTATGTGAACACCAAAAGGAATAA	NA	NA	0	0	NA	NA	0,0,23,4	1	1	1	0.325984039	0
chr1_ref_v2	199072	0	T,TCACTTACCATATCAACCATTATGTTCAGTTAACTCACCTTTAAAGTACTGTGCACAACACCCTATTTCCATCTGATCGGTCGCTTTATCTGG	1	0	0,0,58,232	1	1	1	2	TCACTTACCATATCAACCATTATGTTCAGTTAACTCACCTTTAAAGTACTGTGCACAACACCCTATTTCCATCTGATCGGTCGCTTTATCTGG,TCACTTACCATATCAACCATTATGTTCAGTTAACTCACCTTTAAAGTACTGTGCACAACACCCTATTTCCATCTGATCGGTCGCTTTATCTGG	NA	NA	0	0	0,0,2,38	1	1	1	2.396483353	0	2	TCACTTACCATATCAACCATTATGTTCAGTTAACTCACCTTTAAAGTACTGTGCACAACACCCTATTTCCATCTGATCGGTCGCTTTATCTGG,TCACTTACCATATCAACCATTATGTTCAGTTAACTCACCTTTAAAGTACTGTGCACAACACCCTATTTCCATCTGATCGGTCGCTTTATCTGG	NA	NA	0	0	NA	NA	0,0,24,123	1	1	1	0.830179264	0	2	TCACTTACCATATCAACCATTATGTTCAGTTAACTCACCTTTAAAGTACTGTGCACAACACCCTATTTCCATCTGATCGGTCGCTTTATCTGG,TCACTTACCATATCAACCATTATGTTCAGTTAACTCACCTTTAAAGTACTGTGCACAACACCCTATTTCCATCTGATCGGTCGCTTTATCTGG	NA	NA	0	0	NA	NA	0,0,4,86	1	1	1	5.339572799	0
chr1_ref_v2	199130	0	G,GAGACCC	0	0	7,55,0,35	1	1	1	2	G,GAGACCC	G,G	0.25	0.032789823	0	0,18,0,1	1	0	1	3.886889473	0	2	NA	NA	NA	NA	0	NA	NA	4,44,0,16	1	1	1	1.523789755	0	2	G,GAGACCC	G,G	0.5	0.060624622	0	NA	NA	2,34,0,18	1	1	1	0.675813682	0
chr1_ref_v2	199131	0	T,TGCCCGC	0	0	8,55,0,23	1	1	1	2	T,T	T,TGCCCGC	0.5	0.133531393	0	0,18,0,1	1	0	1	2.860961483	0	2	NA	NA	NA	NA	0	NA	NA	4,46,0,12	1	1	1	1.252817689	0	2	T,T	T,TGCCCGC	0.5	0.248461359	0	NA	NA	2,33,0,14	1	1	1	0.451725124	0
chr1_ref_v2	200705	1	G,GATGATTTGACTCAAT	0	0	15,18,0,63	1	1	1	2	NA	NA	NA	NA	0	2,2,0,3	1	0	1	0.684662468	0	2	NA	NA	NA	NA	0	NA	NA	3,13,0,39	1	1	1	0.831086565	0	2	NA	NA	NA	NA	0	NA	NA	1,6,1,22	1	1	1	1.103296371	0
chr1_ref_v2	200708	1	G,GATTTGACTCAA	0	0	0,6,0,21	1	1	1	2	NA	NA	NA	NA	0	0,0,0,0	0	0	1	0	0	2	NA	NA	NA	NA	0	NA	NA	0,5,0,10	1	0	1	0.65954423	0	2	NA	NA	NA	NA	0	NA	NA	0,6,0,4	1	0	1	2.216012446	0
chr1_ref_v2	201777	1	C,T	1	0	0,0,1,0	0	0	1	2	NA	NA	NA	NA	0	0,0,0,0	0	0	1	0	0	2	NA	NA	NA	NA	0	NA	NA	0,0,0,0	0	0	1	0	0	2	NA	NA	NA	NA	0	NA	NA	0,0,1,0	0	0	1	0	0
chr1_ref_v2	201849	1	A,G	0	0	6,0,1,0	1	0	1	2	NA	NA	NA	NA	0	0,0,0,0	0	0	1	0	0	2	NA	NA	NA	NA	0	NA	NA	4,0,0,0	0	0	1	0	0	2	NA	NA	NA	NA	0	NA	NA	0,0,1,0	0	0	1	0	0
chr1_ref_v2	201852	1	C,T	0	0	8,0,1,0	1	0	1	2	NA	NA	NA	NA	0	0,0,0,0	0	0	1	0	0	2	NA	NA	NA	NA	0	NA	NA	5,0,0,0	0	0	1	0	0	2	NA	NA	NA	NA	0	NA	NA	0,0,1,0	0	0	1	0	0
chr1_ref_v2	201984	1	A,G	0	0	0,0,0,1	0	0	1	2	NA	NA	NA	NA	0	1,0,0,0	0	0	1	0	0	2	NA	NA	NA	NA	0	NA	NA	0,0,0,0	0	0	1	0	0	2	NA	NA	NA	NA	0	NA	NA	0,0,0,1	0	0	1	0	0
chr1_ref_v2	202003	1	A,G	1	0	0,0,0,0	0	0	1	2	NA	NA	NA	NA	0	0,0,0,0	0	0	1	0	0	2	NA	NA	NA	NA	0	NA	NA	0,0,0,0	0	0	1	0	0	2	NA	NA	NA	NA	0	NA	NA	0,0,0,1	0	0	1	0	0
chr1_ref_v2	202419	1	T,C	0	0	0,0,7,0	0	0	1	2	NA	NA	NA	NA	0	0,0,0,0	0	0	1	0	0	2	NA	NA	NA	NA	0	NA	NA	1,0,1,0	1	0	1	0	0	2	NA	NA	NA	NA	0	NA	NA	0,0,1,0	0	0	1	0	0
chr1_ref_v2	202422	1	C,T	0	0	0,0,7,0	0	0	1	2	NA	NA	NA	NA	0	0,0,0,0	0	0	1	0	0	2	NA	NA	NA	NA	0	NA	NA	1,0,1,0	1	0	1	0	0	2	NA	NA	NA	NA	0	NA	NA	0,0,1,0	0	0	1	0	0
chr1_ref_v2	202434	1	C,T	0	0	0,0,6,0	0	0	1	2	NA	NA	NA	NA	0	0,0,0,0	0	0	1	0	0	2	NA	NA	NA	NA	0	NA	NA	1,0,1,0	1	0	1	0	0	2	NA	NA	NA	NA	0	NA	NA	0,0,1,0	0	0	1	0	0
chr1_ref_v2	202888	1	T,TTCATTTCTTCCTCTG	1	0	0,3,0,37	1	1	1	2	NA	NA	NA	NA	0	0,0,0,7	0	0	1	0	0	2	NA	NA	NA	NA	0	NA	NA	0,1,0,29	1	1	1	0.494902681	0	2	NA	NA	NA	NA	0	NA	NA	0,2,0,27	1	1	1	0.202270259	0
chr1_ref_v2	203210	1	T,C	0	0	0,0,0,6	0	0	1	2	NA	NA	NA	NA	0	0,0,0,0	0	0	1	0	0	2	NA	NA	NA	NA	0	NA	NA	0,0,0,5	0	0	1	0	0	2	NA	NA	NA	NA	0	NA	NA	0,0,0,3	0	0	1	0	0
chr1_ref_v2	203426	1	A,C	1	0	0,0,0,7	0	0	1	2	NA	NA	NA	NA	0	0,0,0,0	0	0	1	0	0	2	NA	NA	NA	NA	0	NA	NA	0,0,0,3	0	0	1	0	0	2	NA	NA	NA	NA	0	NA	NA	0,0,0,2	0	0	1	0	0
chr1_ref_v2	203429	1	A,G	1	0	0,0,0,3	0	0	1	2	NA	NA	NA	NA	0	0,0,0,0	0	0	1	0	0	2	NA	NA	NA	NA	0	NA	NA	0,0,0,2	0	0	1	0	0	2	NA	NA	NA	NA	0	NA	NA	0,0,0,2	0	0	1	0	0
chr1_ref_v2	203470	1	G,A	0	0	0,0,0,2	0	0	1	2	NA	NA	NA	NA	0	0,0,0,0	0	0	1	0	0	2	NA	NA	NA	NA	0	NA	NA	0,0,0,0	0	0	1	0	0	2	NA	NA	NA	NA	0	NA	NA	0,0,0,0	0	0	1	0	0
chr1_ref_v2	203471	1	G,C	1	0	0,0,0,2	0	0	1	2	NA	NA	NA	NA	0	0,0,0,0	0	0	1	0	0	2	NA	NA	NA	NA	0	NA	NA	0,0,0,0	0	0	1	0	0	2	NA	NA	NA	NA	0	NA	NA	0,0,0,0	0	0	1	0	0
chr1_ref_v2	203600	1	G,A	0	0	0,0,29,0	0	1	1	2	NA	NA	NA	NA	0	0,0,1,0	0	0	1	0	0	2	NA	NA	NA	NA	0	NA	NA	0,0,12,0	0	0	1	0	0	2	NA	NA	NA	NA	0	NA	NA	0,0,4,0	0	0	1	0	0
chr1_ref_v2	203610	1	C,A	0	0	0,0,26,0	0	1	1	2	NA	NA	NA	NA	0	0,0,1,0	0	0	1	0	0	2	NA	NA	NA	NA	0	NA	NA	0,0,11,0	0	0	1	0	0	2	NA	NA	NA	NA	0	NA	NA	0,0,6,0	0	0	1	0	0
chr1_ref_v2	203695	1	A,ATACTGGAGCTGCTGAGACAACTACCAG	0	0	0,0,6,7	1	0	1	2	NA	NA	NA	NA	0	0,0,0,1	0	0	1	0	0	2	NA	NA	NA	NA	0	NA	NA	0,0,4,6	1	0	1	0.345993433	0	2	NA	NA	NA	NA	0	NA	NA	0,0,2,1	1	0	1	0.367951655	0
chr1_ref_v2	206483	0	A,T	1	0	0,0,1,0	0	0	1	2	NA	NA	NA	NA	0	0,0,0,0	0	0	1	0	0	2	NA	NA	NA	NA	0	NA	NA	0,0,2,0	0	0	1	0	0	2	NA	NA	NA	NA	0	NA	NA	0,0,1,0	0	0	1	0	0
chr1_ref_v2	206517	0	T,C	0	0	0,0,1,0	0	0	1	2	NA	NA	NA	NA	0	0,0,0,0	0	0	1	0	0	2	NA	NA	NA	NA	0	NA	NA	0,0,2,0	0	0	1	0	0	2	NA	NA	NA	NA	0	NA	NA	0,0,1,0	0	0	1	0	0
chr1_ref_v2	206967	0	T,G	1	0	0,0,0,0	0	0	1	2	NA	NA	NA	NA	0	0,0,0,0	0	0	1	0	0	2	NA	NA	NA	NA	0	NA	NA	0,0,1,1	1	0	1	0	0	2	NA	NA	NA	NA	0	NA	NA	0,0,0,0	0	0	1	0	0
chr1_ref_v2	206973	0	A,ACGG	1	0	0,0,0,0	0	0	1	2	NA	NA	NA	NA	0	0,0,0,0	0	0	1	0	0	2	NA	NA	NA	NA	0	NA	NA	0,0,1,1	1	0	1	0	0	2	NA	NA	NA	NA	0	NA	NA	0,0,0,0	0	0	1	0	0
chr1_ref_v2	206974	0	T,TC	1	0	0,0,0,0	0	0	1	2	NA	NA	NA	NA	0	0,0,0,0	0	0	1	0	0	2	NA	NA	NA	NA	0	NA	NA	0,0,1,1	1	0	1	0	0	2	NA	NA	NA	NA	0	NA	NA	0,0,0,0	0	0	1	0	0
chr1_ref_v2	209705	0	T,G	1	0	0,0,0,0	0	0	1	2	NA	NA	NA	NA	0	0,0,0,0	0	0	1	0	0	2	NA	NA	NA	NA	0	NA	NA	0,0,0,0	0	0	1	0	0	2	NA	NA	NA	NA	0	NA	NA	0,0,1,0	0	0	1	0	0
chr1_ref_v2	209707	0	T,C	1	0	0,0,0,0	0	0	1	2	NA	NA	NA	NA	0	0,0,0,0	0	0	1	0	0	2	NA	NA	NA	NA	0	NA	NA	0,0,0,0	0	0	1	0	0	2	NA	NA	NA	NA	0	NA	NA	0,0,1,0	0	0	1	0	0
chr1_ref_v2	209714	0	C,A	1	0	0,0,0,0	0	0	1	2	NA	NA	NA	NA	0	0,0,0,0	0	0	1	0	0	2	NA	NA	NA	NA	0	NA	NA	0,0,0,0	0	0	1	0	0	2	NA	NA	NA	NA	0	NA	NA	0,0,1,0	0	0	1	0	0
chr1_ref_v2	209993	0	T,C	1	0	0,0,0,0	0	0	1	2	NA	NA	NA	NA	0	0,0,0,0	0	0	1	0	0	2	NA	NA	NA	NA	0	NA	NA	0,0,1,1	1	0	1	0	0	2	NA	NA	NA	NA	0	NA	NA	0,0,0,0	0	0	1	0	0
chr1_ref_v2	210040	0	T,C	1	0	0,0,0,0	0	0	1	2	NA	NA	NA	NA	0	0,0,0,0	0	0	1	0	0	2	NA	NA	NA	NA	0	NA	NA	0,0,1,1	1	0	1	0	0	2	NA	NA	NA	NA	0	NA	NA	0,0,0,0	0	0	1	0	0
chr1_ref_v2	210048	0	C,CAATCA	0	0	0,0,0,0	0	0	1	2	NA	NA	NA	NA	0	0,0,0,0	0	0	1	0	0	2	NA	NA	NA	NA	0	NA	NA	0,0,1,1	1	0	1	0	0	2	NA	NA	NA	NA	0	NA	NA	0,0,0,0	0	0	1	0	0
chr1_ref_v2	210052	0	G,T	0	0	0,0,0,0	0	0	1	2	NA	NA	NA	NA	0	0,0,0,0	0	0	1	0	0	2	NA	NA	NA	NA	0	NA	NA	0,0,0,1	0	0	1	0	0	2	NA	NA	NA	NA	0	NA	NA	0,0,0,0	0	0	1	0	0
chr1_ref_v2	210990	0	G,C	0	0	0,0,1,0	0	0	1	2	NA	NA	NA	NA	0	0,0,0,0	0	0	1	0	0	2	NA	NA	NA	NA	0	NA	NA	0,0,0,0	0	0	1	0	0	2	NA	NA	NA	NA	0	NA	NA	0,0,0,0	0	0	1	0	0
chr1_ref_v2	211007	0	A,C	0	0	0,0,1,0	0	0	1	2	NA	NA	NA	NA	0	0,0,0,0	0	0	1	0	0	2	NA	NA	NA	NA	0	NA	NA	0,0,0,0	0	0	1	0	0	2	NA	NA	NA	NA	0	NA	NA	0,0,0,0	0	0	1	0	0
chr1_ref_v2	211064	0	T,A	0	0	0,0,1,0	0	0	1	2	NA	NA	NA	NA	0	0,0,0,0	0	0	1	0	0	2	NA	NA	NA	NA	0	NA	NA	0,0,0,0	0	0	1	0	0	2	NA	NA	NA	NA	0	NA	NA	0,0,0,0	0	0	1	0	0
chr1_ref_v2	211065	0	A,T	0	0	0,0,1,0	0	0	1	2	NA	NA	NA	NA	0	0,0,0,0	0	0	1	0	0	2	NA	NA	NA	NA	0	NA	NA	0,0,0,0	0	0	1	0	0	2	NA	NA	NA	NA	0	NA	NA	0,0,0,0	0	0	1	0	0
chr1_ref_v2	211078	0	G,A	0	0	0,0,1,0	0	0	1	2	NA	NA	NA	NA	0	0,0,0,0	0	0	1	0	0	2	NA	NA	NA	NA	0	NA	NA	0,0,0,0	0	0	1	0	0	2	NA	NA	NA	NA	0	NA	NA	0,0,0,0	0	0	1	0	0
chr1_ref_v2	215056	0	C,T	0	0	0,0,6,0	0	0	1	2	NA	NA	NA	NA	0	0,0,0,0	0	0	1	0	0	2	NA	NA	NA	NA	0	NA	NA	0,0,2,0	0	0	1	0	0	2	NA	NA	NA	NA	0	NA	NA	0,0,3,0	0	0	1	0	0
chr1_ref_v2	215060	0	G,A	0	0	0,0,11,0	0	0	1	2	NA	NA	NA	NA	0	0,0,0,0	0	0	1	0	0	2	NA	NA	NA	NA	0	NA	NA	0,0,2,0	0	0	1	0	0	2	NA	NA	NA	NA	0	NA	NA	0,0,3,0	0	0	1	0	0
chr1_ref_v2	215063	0	C,T	0	0	0,0,14,0	0	0	1	2	NA	NA	NA	NA	0	0,0,0,0	0	0	1	0	0	2	NA	NA	NA	NA	0	NA	NA	0,0,1,0	0	0	1	0	0	2	NA	NA	NA	NA	0	NA	NA	0,0,3,0	0	0	1	0	0
chr1_ref_v2	218908	0	T,G	0	0	224,0,30,0	1	1	1	2	T,T	T,G	0.25	0.036203049	0	27,0,7,0	1	1	1	1.099895482	0	2	T,T	T,G	0.5	0.15415068	0	NA	NA	89,0,23,0	1	1	1	2.476997039	0	2	T,T	T,G	0.5	0.223143551	0	NA	NA	44,0,16,0	1	1	1	3.439809229	0
chr1_ref_v2	219115	0	CTTTTTTTTTTTTTTTTT,C	1	1	0,36,5,93	1	1	1	2	CTTTTTTTTTTTTTTTTT,C	C,C	0.5	0.124562723	0	0,1,1,9	1	0	1	0.753895513	0	2	NA	NA	NA	NA	0	NA	NA	0,13,0,49	1	1	1	1.299194023	0	2	C,C	CTTTTTTTTTTTTTTTTT,C	0.5	0.174353387	0	NA	NA	0,11,2,32	1	1	1	0.440072991	0
chr1_ref_v2	219137	0	T,C	1	0	1,56,4,58	1	1	1	2	T,C	NA	NA	0.084083117	0	0,6,1,6	1	0	1	0.476750104	0	2	NA	NA	NA	NA	0	NA	NA	0,21,0,30	1	1	1	1.050111088	0	2	T,C	C,C	0.125	0.091630323	0	NA	NA	0,16,2,22	1	1	1	0.710759514	0
chr1_ref_v2	219138	0	T,C	1	0	4,102,1,18	1	1	1	2	T,T	T,C	0.25	0.226910034	0	1,17,0,0	1	0	1	0.997477737	0	2	NA	NA	NA	NA	0	NA	NA	0,49,0,5	1	1	1	1.320346683	0	2	T,T	T,C	0.25	0.174353387	0	NA	NA	2,38,0,5	1	1	1	0.548154566	0
chr1_ref_v2	221379	0	GGAAGAA,G	1	1	0,0,1,2	1	0	1	2	NA	NA	NA	NA	0	0,0,0,0	0	0	1	0	0	2	NA	NA	NA	NA	0	NA	NA	0,0,0,0	0	0	1	0	0	2	NA	NA	NA	NA	0	NA	NA	0,0,0,1	0	0	1	0	0
chr2_ref_v2	6059	1	A,C	0	0	344,200,0,70	1	1	0	2	NA	NA	NA	NA	0	27,9,0,3	1	1	0	1.234475943	0	2	NA	NA	NA	NA	0	NA	NA	225,54,0,61	1	1	0	7.748886972	0	2	NA	NA	NA	NA	0	NA	NA	129,27,0,39	1	1	0	6.663503966	0
chr2_ref_v2	7509	0	C,CA	1	0	0,0,6,1	1	0	1	2	NA	NA	NA	NA	0	0,0,1,0	0	0	1	0	0	2	NA	NA	NA	NA	0	NA	NA	0,0,3,0	0	0	1	0	0	2	NA	NA	NA	NA	0	NA	NA	0,0,1,0	0	0	1	0	0
chr2_ref_v2	7510	0	G,A	1	0	0,0,6,1	1	0	1	2	NA	NA	NA	NA	0	0,0,1,0	0	0	1	0	0	2	NA	NA	NA	NA	0	NA	NA	0,0,3,0	0	0	1	0	0	2	NA	NA	NA	NA	0	NA	NA	0,0,1,0	0	0	1	0	0
chr2_ref_v2	9020	1	G,GA	1	1	9,27,30,68	1	1	1	2	NA	NA	NA	NA	0	0,3,6,11	1	1	0	0.673419368	0	2	NA	NA	NA	NA	0	NA	NA	3,0,21,23	1	1	0	4.066017759	0	2	NA	NA	NA	NA	0	NA	NA	1,6,10,19	1	1	0	0.653886925	0
chr2_ref_v2	14548	0	A,C	0	0	352,102,0,85	1	1	0	2	A,A	A,C	0.25	0.282160247	0	46,11,1,6	1	1	0	1.753125816	0	2	A,A	A,C	0.25	0.15123097	0	NA	NA	162,25,0,45	1	1	0	1.776121259	0	2	A,A	A,C	0.5	0.303854932	0	NA	NA	113,21,0,41	1	1	0	2.648575094	0
chr2_ref_v2	19054	0	T,G	0	0	105,455,96,1	1	1	0	2	T,T	T,G	0.25	0.192684344	0	10,38,4,0	1	1	0	0.708707269	0	2	T,T	T,G	0.25	0.315852949	0	NA	NA	30,248,81,0	1	1	0	5.412753059	0	2	T,T	T,G	0.5	0.122289578	0	NA	NA	18,141,45,0	1	1	0	3.01536417	0
chr2_ref_v2	21724	0	A,G	0	0	376,317,13,10	1	1	0	2	A,A	A,G	0.125	0.697485582	1	32,36,31,34	1	1	0	310.2716187	1	2	A,G	NA	NA	0.045120435	0	g.21724A>G	0	114,77,88,80	1	1	0	322.8612417	1	2	A,G	A,A	0.125	0.12300498	0	g.21724A>G	0	123,117,0,0	1	1	0	1.547335728	0
chr2_ref_v2	30249	1	A,G	1	0	3,0,0,0	0	0	1	2	NA	NA	NA	NA	0	0,0,0,0	0	0	1	0	0	2	NA	NA	NA	NA	0	NA	NA	0,0,0,0	0	0	1	0	0	2	NA	NA	NA	NA	0	NA	NA	0,0,0,1	0	0	1	0	0
chr2_ref_v2	30256	1	T,G	1	0	3,0,0,0	0	0	1	2	NA	NA	NA	NA	0	0,0,0,0	0	0	1	0	0	2	NA	NA	NA	NA	0	NA	NA	0,0,0,0	0	0	1	0	0	2	NA	NA	NA	NA	0	NA	NA	0,0,0,1	0	0	1	0	0
chr2_ref_v2	30267	1	G,A	1	0	3,0,0,0	0	0	1	2	NA	NA	NA	NA	0	0,0,0,0	0	0	1	0	0	2	NA	NA	NA	NA	0	NA	NA	2,0,0,0	0	0	1	0	0	2	NA	NA	NA	NA	0	NA	NA	0,0,0,1	0	0	1	0	0
chr2_ref_v2	35483	1	C,T	1	0	1,0,260,0	1	1	1	2	NA	NA	NA	NA	0	0,0,39,0	0	1	0	0	0	2	NA	NA	NA	NA	0	NA	NA	0,0,135,0	0	1	0	0	0	2	NA	NA	NA	NA	0	NA	NA	0,0,91,0	0	1	0	0	0
chr2_ref_v2	38247	0	A,C	0	0	370,63,0,50	1	1	0	2	A,A	A,C	0.25	0.193001946	0	43,7,0,4	1	1	0	0.50069079	0	2	A,A	A,C	0.25	0.356674944	0	NA	NA	186,23,0,45	1	1	0	3.948647477	0	2	A,A	A,C	0.5	0.415080567	0	NA	NA	128,17,0,25	1	1	0	1.398261862	0
chr2_ref_v2	40588	0	CAT,C,CATAT	1	1	53,74,5,12,9,13	1	1	1	2	CAT,CAT	CAT,CATAT	0.125	0.687566783	0	20,21,6,2,1,1	1	1	0	2.562752046	0	2	CAT,CAT	NA	NA	0.835002488	0	NA	NA	37,37,4,4,1,3	1	1	0	1.788996557	0	2	CAT,CAT	NA	NA	0.960472736	0	NA	NA	12,26,2,2,0,0	1	1	1	1.877879229	0
chr2_ref_v2	43130	0	G,T	1	0	50,229,29,32	1	1	0	2	G,G	G,T	0.5	0.421725629	1	4,21,6,3	1	1	0	1.230319335	0	2	G,G	G,T	0.5	0.076961041	0	NA	NA	26,104,24,14	1	1	0	2.103517341	0	2	G,G	G,T	0.5	0.131336002	1	NA	NA	19,77,17,14	1	1	0	1.488955748	0
chr2_ref_v2	43132	0	G,T	1	0	62,233,3,32	1	1	0	2	G,G	G,T	0.25	0.185717146	0	6,21,1,3	1	1	0	0.654160721	0	2	G,G	G,T	0.25	0.036367644	0	NA	NA	26,101,5,14	1	1	0	2.004404186	0	2	G,G	G,T	0.25	0.046162042	1	NA	NA	25,76,4,14	1	1	0	1.787141563	0
chr2_ref_v2	43133	0	C,T	1	0	69,233,2,32	1	1	0	2	C,C	C,T	0.25	0.238156344	0	6,21,0,3	1	1	0	0.336448954	0	2	C,C	C,T	0.25	0.092709398	0	NA	NA	27,100,1,14	1	1	0	0.396620106	0	2	C,C	C,T	0.25	0.190226736	0	NA	NA	28,73,0,14	1	1	0	0.755045889	0
chr2_ref_v2	45954	0	A,AT	1	1	31,150,36,12	1	1	0	2	A,A	A,AT	0.25	0.114377959	0	5,20,4,1	1	1	0	0.498786863	0	2	A,A	A,AT	0.25	0.093912548	0	NA	NA	5,67,19,2	1	1	0	1.254708218	0	2	A,A	A,AT	0.25	0.264154456	0	NA	NA	7,36,9,3	1	1	0	0.39184343	0
chr2_ref_v2	50625	0	C,T	0	0	328,356,0,0	1	1	0	2	C,C	NA	NA	0	0	41,48,0,0	1	1	0	0.431172767	0	2	C,C	NA	NA	0	0	NA	NA	153,159,0,0	1	1	0	0.464221165	0	2	C,C	NA	NA	0	0	NA	NA	55,48,54,46	1	1	0	335.3595803	1
chr2_ref_v2	62774	0	GA,G	1	1	164,203,28,19	1	1	0	2	GA,GA	GA,G	0.125	0.01950083	0	24,25,0,1	1	1	0	1.036071094	0	2	GA,GA	NA	NA	0.346889291	0	NA	NA	80,98,12,5	1	1	0	0.599415424	0	2	GA,GA	GA,G	0.125	0.262198405	0	NA	NA	59,82,6,4	1	1	0	1.012500891	0
chr2_ref_v2	71621	0	TAGA,T	1	1	0,0,357,254	1	1	0	2	T,T	NA	NA	2.46E-05	0	0,0,41,33	1	1	0	0.490214456	0	2	T,T	NA	NA	2.16E-05	0	NA	NA	0,0,206,136	1	1	0	0.587660871	0	2	T,T	NA	NA	1.69E-05	0	NA	NA	0,0,114,97	1	1	0	0.995745287	0
chr2_ref_v2	71820	0	C,CTT,CTTT	1	1	1,0,13,28,153,123	1	1	0	2	CTTT,CTTT	NA	NA	0.186313664	0	0,0,1,3,24,19	1	1	0	0.525658694	0	2	CTTT,CTTT	NA	NA	0.714503004	0	NA	NA	1,2,7,11,76,53	1	1	0	1.205957705	0	2	CTTT,CTTT	NA	NA	0.549685971	0	NA	NA	0,0,2,6,56,49	1	1	0	0.866146587	0
chr2_ref_v2	72363	0	A,ACAACAG	1	0	1,2,7,3	1	0	0	2	NA	NA	NA	NA	0	1,0,1,1	1	0	0	0.684883459	0	2	NA	NA	NA	NA	0	NA	NA	1,1,1,0	1	0	0	0.808897094	0	2	NA	NA	NA	NA	0	NA	NA	0,0,3,0	0	0	0	0	0
chr2_ref_v2	75990	0	T,C	0	0	347,371,0,0	1	1	0	2	T,T	NA	NA	0	0	41,50,0,0	1	1	0	0.537989934	0	2	T,T	NA	NA	0	0	NA	NA	209,203,0,0	1	1	0	0.765814406	0	2	T,T	NA	NA	0	0	NA	NA	69,65,67,64	1	1	0	354.2228603	1
chr2_ref_v2	77884	0	T,G	0	0	202,330,59,0	1	1	0	2	T,T	T,G	0.25	0.236388778	0	20,38,16,0	1	1	0	3.064438633	0	2	T,T	T,G	0.5	0.128617378	0	NA	NA	55,164,72,0	1	1	0	15.27929	0	2	T,T	T,G	0.5	0.00686107	0	NA	NA	25,108,55,0	1	1	0	17.37657236	0
chr2_ref_v2	84395	0	C,CAA,CAAA	1	1	14,5,141,71,33,36	1	1	0	2	CAA,CAAA	C,CAA	0.125	0.847927023	1	1,2,16,13,3,4	1	1	0	0.978293997	0	2	CAA,CAA	CAA,CAAA	0.25	0.503997027	0	NA	NA	6,6,59,21,17,22	1	1	0	1.744979291	0	2	CAA,CAAA	C,CAA	0.25	0.647506387	0	NA	NA	5,2,46,12,8,16	1	1	0	1.25780334	0
chr2_ref_v2	88121	0	CT,C	1	1	10,9,122,183	1	1	0	2	C,C	NA	NA	0.027866374	0	3,0,18,30	1	1	0	0.708281813	0	2	C,C	NA	NA	0.291636292	0	NA	NA	8,3,41,83	1	1	0	1.295415078	0	2	C,C	CT,C	0.125	0.270411025	0	NA	NA	7,4,33,60	1	1	0	1.495794969	0
chr2_ref_v2	115429	0	G,GAAAAAAAAAAAAAA	1	1	35,40,18,67	1	1	0	2	G,GAAAAAAAAAAAAAA	NA	NA	0.125163143	0	6,6,5,8	1	1	0	0.856039597	0	2	G,GAAAAAAAAAAAAAA	NA	NA	0.080042708	0	NA	NA	8,12,10,46	1	1	0	3.39057809	0	2	GAAAAAAAAAAAAAA,GAAAAAAAAAAAAAA	G,GAAAAAAAAAAAAAA	0.5	0.068992871	1	NA	NA	11,12,8,29	1	1	0	0.851747689	0
chr2_ref_v2	122594	0	T,TA,TTA	1	1	13,3,6,16,54,97	1	1	0	2	T,TTA	TA,TTA	0.25	2.028315156	1	4,1,3,1,7,15	1	1	0	1.179816902	0	2	TTA,TTA	T,TTA	0.25	1.157268893	0	NA	NA	5,1,2,8,25,49	1	1	0	0.548886711	0	2	TTA,TTA	TA,TTA	0.25	1.278577986	0	NA	NA	3,3,0,3,14,20	1	1	0	1.568629503	0
chr2_ref_v2	127626	0	C,CT,CTT	1	1	6,13,21,70,14,14	1	1	0	2	CT,CT	CT,CTT	0.25	0.411966512	0	2,0,6,12,3,2	1	1	0	0.808588166	0	2	CT,CT	CT,CTT	0.25	0.209169698	0	NA	NA	0,11,3,25,10,5	1	1	0	2.251033258	0	2	CT,CTT	C,CT	0.5	0.478181925	0	NA	NA	0,7,3,22,5,0	1	1	0	1.508761221	0
chr2_ref_v2	133016	0	T,TGAAGAGGATGAAGACAATGGTGATGGA	0	0	0,2,127,145	1	1	0	2	TGAAGAGGATGAAGACAATGGTGATGGA,TGAAGAGGATGAAGACAATGGTGATGGA	NA	NA	0.412791148	0	0,0,13,15	1	1	0	0.357072349	0	2	TGAAGAGGATGAAGACAATGGTGATGGA,TGAAGAGGATGAAGACAATGGTGATGGA	NA	NA	0	0	NA	NA	0,0,83,88	1	1	0	0.558068215	0	2	TGAAGAGGATGAAGACAATGGTGATGGA,TGAAGAGGATGAAGACAATGGTGATGGA	NA	NA	0	0	NA	NA	0,0,59,34	1	1	0	3.478581575	0
chr2_ref_v2	133860	0	CATATATAT,C	1	1	1,1,99,109	1	1	1	2	C,C	NA	NA	0.009569451	0	1,0,28,29	1	1	0	0.619613437	0	2	C,C	NA	NA	0.017391743	0	NA	NA	3,2,46,67	1	1	0	2.055728792	0	2	C,C	CATATATAT,C	0.125	0.409899705	0	NA	NA	1,3,38,36	1	1	0	2.345915765	0
chr2_ref_v2	137646	0	TAAAAAAAAAAA,T	1	1	66,31,7,6	1	1	1	2	TAAAAAAAAAAA,TAAAAAAAAAAA	TAAAAAAAAAAA,T	0.25	0.063851472	0	15,6,0,0	1	1	0	0.777137683	0	2	TAAAAAAAAAAA,TAAAAAAAAAAA	NA	NA	0	0	NA	NA	40,28,6,1	1	1	0	1.315335754	0	2	TAAAAAAAAAAA,TAAAAAAAAAAA	TAAAAAAAAAAA,T	0.25	0.327687407	0	NA	NA	21,14,1,1	1	1	0	0.901996171	0
chr2_ref_v2	137667	0	AAAAAAAAAG,A	1	0	74,75,30,0	1	1	1	2	AAAAAAAAAG,AAAAAAAAAG	AAAAAAAAAG,A	0.25	0.375951048	0	1,11,3,0	1	0	0	2.228526807	0	2	NA	NA	NA	NA	0	NA	NA	38,38,19,0	1	1	0	0.630241326	0	2	AAAAAAAAAG,AAAAAAAAAG	AAAAAAAAAG,A	0.5	0.236388778	0	NA	NA	20,29,8,0	1	1	1	0.980405926	0
chr2_ref_v2	137685	0	G,T	1	0	102,73,22,0	1	1	1	2	G,G	G,T	0.25	0.083381609	0	10,12,1,0	1	1	0	1.045941213	0	2	G,G	G,T	0.125	0.020086759	0	NA	NA	56,37,16,0	1	1	0	0.812518688	0	2	G,G	G,T	0.25	0.246524	0	NA	NA	35,29,6,0	1	1	1	0.612042497	0
chr2_ref_v2	138265	0	ATT,A,AT	1	1	1,3,181,166,9,10	1	1	0	2	A,A	NA	NA	1.122843232	0	0,0,34,17,3,4	1	1	0	1.542199177	0	2	A,A	A,AT	0.125	0.016988967	0	NA	NA	0,0,85,72,3,5	1	1	0	0.58811937	0	2	A,A	NA	NA	0.353554466	0	NA	NA	1,1,63,51,2,1	1	1	0	0.687163638	0
chr2_ref_v2	143855	0	GA,G	1	1	112,166,9,18	1	1	0	2	GA,GA	GA,G	0.125	0.257069171	0	31,28,4,3	1	1	0	1.340533297	0	2	GA,GA	GA,G	0.125	0.054367627	0	NA	NA	59,95,4,11	1	1	0	0.479773598	0	2	GA,GA	GA,G	0.125	0.2425306	0	NA	NA	47,50,4,12	1	1	0	1.586894473	0
chr2_ref_v2	165893	0	C,CT	1	1	23,37,1,17	1	1	0	2	C,C	C,CT	0.25	0.21857042	0	9,2,0,0	1	0	0	3.720081841	0	2	NA	NA	NA	NA	0	NA	NA	12,8,0,4	1	1	0	1.59669409	0	2	C,C	C,CT	0.25	0.130134566	0	NA	NA	5,9,1,5	1	1	0	0.733818731	0
chr2_ref_v2	167969	0	C,CA,CAA	1	1	11,2,24,2,20,2	1	1	0	2	CA,CAA	C,CA	0.25	0.07591003	0	2,0,4,4,1,1	1	0	0	3.685598862	0	2	NA	NA	NA	NA	0	NA	NA	4,1,9,0,1,0	1	0	0	1.125479411	0	2	NA	NA	NA	NA	0	NA	NA	4,0,4,2,1,2	1	0	0	1.461863893	0
chr2_ref_v2	174705	0	AT,A	1	1	62,83,4,26	1	1	0	2	AT,AT	NA	NA	0.148498449	0	24,16,0,5	1	1	0	2.072412509	0	2	AT,AT	NA	NA	0.558552286	0	NA	NA	50,40,0,24	1	1	0	1.740748094	0	2	AT,AT	AT,A	0.125	0.014433769	0	NA	NA	26,29,0,11	1	1	0	0.565699152	0
chr2_ref_v2	202294	0	A,C	0	0	236,63,0,72	1	1	0	2	A,A	A,C	0.5	0.311371844	0	27,9,0,8	1	1	0	0.513676279	0	2	A,A	A,C	0.5	0.287682072	0	NA	NA	142,36,0,49	1	1	0	0.647696121	0	2	A,A	A,C	0.5	0.171148256	0	NA	NA	95,16,0,30	1	1	0	0.768978094	0
chr2_ref_v2	213958	0	C,T	0	0	256,222,0,0	1	1	0	2	C,C	NA	NA	0	0	22,37,0,0	1	1	0	2.386962737	0	2	C,C	NA	NA	0	0	NA	NA	141,126,0,0	1	1	0	0.424020526	0	2	C,C	NA	NA	0	0	NA	NA	107,84,0,0	1	1	0	0.581951472	0
chr2_ref_v2	221279	1	AGT,A	1	1	0,0,0,5	0	0	1	2	NA	NA	NA	NA	0	0,0,0,3	0	0	1	0	0	2	NA	NA	NA	NA	0	NA	NA	0,0,0,1	0	0	1	0	0	2	NA	NA	NA	NA	0	NA	NA	0,0,0,0	0	0	1	0	0
chr2_ref_v2	228557	0	T,A	1	0	241,259,0,0	1	1	0	2	T,T	NA	NA	0	0	19,26,20,21	1	1	0	311.8111758	1	2	T,A	NA	NA	0.093090423	0	g.228557T>A	0	65,66,64,76	1	1	0	354.1240745	1	2	T,A	NA	NA	0.066445099	0	g.228557T>A	0	86,79,0,0	1	1	0	0.774869255	0
chr2_ref_v2	243815	0	A,C	0	0	232,140,0,49	1	1	0	2	A,A	A,C	0.25	0.0609607	0	34,12,0,6	1	1	0	1.100084922	0	2	A,A	A,C	0.25	0.085037043	0	NA	NA	162,37,0,36	1	1	0	6.723141236	0	2	A,A	A,C	0.25	0.263523237	0	NA	NA	95,30,0,14	1	1	0	3.293836904	0
chr2_ref_v2	251574	0	CT,C	1	1	122,121,11,39	1	1	0	2	CT,CT	NA	NA	0.036322769	0	11,9,2,1	1	1	0	0.710603773	0	2	CT,CT	NA	NA	0.428308835	0	NA	NA	54,43,4,12	1	1	0	0.96851406	0	2	CT,CT	NA	NA	0.130230532	0	NA	NA	37,39,1,4	1	1	0	1.280101299	0
chr2_ref_v2	259745	1	C,T	0	0	0,0,0,32	0	1	1	2	NA	NA	NA	NA	0	0,0,0,25	0	1	0	0	0	2	NA	NA	NA	NA	0	NA	NA	0,0,0,21	0	1	1	0	0	2	NA	NA	NA	NA	0	NA	NA	0,0,0,28	0	1	1	0	0
chr2_ref_v2	263125	1	GC,G	0	0	0,0,4,0	0	0	1	2	NA	NA	NA	NA	0	0,0,1,0	0	0	1	0	0	2	NA	NA	NA	NA	0	NA	NA	0,0,2,0	0	0	1	0	0	2	NA	NA	NA	NA	0	NA	NA	0,0,0,0	0	0	1	0	0
chr2_ref_v2	265361	1	G,T	1	0	0,0,178,0	0	1	1	2	NA	NA	NA	NA	0	0,0,48,0	0	1	0	0	0	2	NA	NA	NA	NA	0	NA	NA	0,0,111,0	0	1	0	0	0	2	NA	NA	NA	NA	0	NA	NA	0,0,90,0	0	1	0	0	0
chr2_ref_v2	270639	0	GA,G	1	1	131,133,19,14	1	1	0	2	GA,GA	NA	NA	0.265115284	0	31,8,0,2	1	1	0	5.014398274	0	2	GA,GA	NA	NA	0.241183984	0	NA	NA	76,61,9,8	1	1	0	0.962844745	0	2	GA,GA	GA,G	0.125	0.247700432	0	NA	NA	44,43,4,7	1	1	0	0.751448707	0
chr2_ref_v2	271966	0	A,C	0	0	172,57,0,80	1	1	0	2	A,A	A,C	0.5	0.05933944	0	27,6,0,8	1	1	0	0.930897331	0	2	A,A	A,C	0.5	0.200670695	0	NA	NA	93,21,0,55	1	1	0	1.617383645	0	2	A,C	A,A	0.25	0.200021134	0	NA	NA	56,7,0,34	1	1	0	2.063525713	0
chr2_ref_v2	274203	0	C,CT	1	1	62,168,9,24	1	1	0	2	C,C	C,CT	0.125	0.175902771	0	14,20,1,5	1	1	0	1.200676588	0	2	C,C	C,CT	0.125	0.123499729	0	NA	NA	29,93,4,7	1	1	0	1.091958913	0	2	C,C	NA	NA	0.078453314	0	NA	NA	14,52,1,2	1	1	0	1.62369429	0
chr2_ref_v2	277044	0	A,C	0	0	282,146,0,51	1	1	0	2	A,A	A,C	0.25	0.161969328	0	34,15,0,6	1	1	0	0.437156382	0	2	A,A	A,C	0.25	0.036037011	0	NA	NA	152,46,0,40	1	1	0	3.462629081	0	2	A,A	A,C	0.25	0.371215185	0	NA	NA	87,28,0,44	1	1	0	10.58206258	0
chr2_ref_v2	296104	0	A,AT	1	1	9,56,16,10	1	1	0	2	A,A	A,AT	0.5	0.043142374	0	1,12,1,3	1	0	0	0.567060821	0	2	NA	NA	NA	NA	0	NA	NA	0,29,9,2	1	1	0	1.20697903	0	2	A,A	A,AT	0.5	0.035600779	0	NA	NA	0,22,7,1	1	1	0	1.075447359	0
chr2_ref_v2	300012	0	GA,G	1	1	26,43,20,22	1	1	0	2	GA,GA	GA,G	0.5	0.065938646	0	4,11,1,3	1	0	0	1.193315161	0	2	NA	NA	NA	NA	0	NA	NA	10,20,5,10	1	1	0	0.619322318	0	2	GA,GA	GA,G	0.5	0.18245511	0	NA	NA	8,23,1,9	1	1	0	1.99807235	0
chr2_ref_v2	307633	0	AT,A	1	1	190,159,15,9	1	1	0	2	AT,AT	NA	NA	0.332461266	0	16,18,2,0	1	1	0	0.646801487	0	2	AT,AT	NA	NA	0.103982863	0	NA	NA	80,77,5,4	1	1	0	0.744085093	0	2	AT,AT	NA	NA	0.456352283	0	NA	NA	60,45,6,10	1	1	0	3.386215951	0
chr2_ref_v2	316928	0	C,CAAAAAAAAAAAAAAAA	1	1	34,4,7,55	1	1	0	2	C,CAAAAAAAAAAAAAAAA	CAAAAAAAAAAAAAAAA,CAAAAAAAAAAAAAAAA	0.25	0.021277398	0	8,0,2,6	1	0	0	0.891756731	0	2	NA	NA	NA	NA	0	NA	NA	10,1,2,31	1	1	0	1.598694223	0	2	CAAAAAAAAAAAAAAAA,CAAAAAAAAAAAAAAAA	C,CAAAAAAAAAAAAAAAA	0.5	0	0	NA	NA	13,3,5,11	1	1	0	1.32533528	0
chr2_ref_v2	386187	0	C,CA	1	1	42,22,21,20	1	1	0	2	C,CA	C,C	0.125	0.055440837	0	4,5,4,7	1	1	0	1.239741695	0	2	C,CA	CA,CA	0.25	0.156275777	0	NA	NA	8,9,6,5	1	1	0	0.954576094	0	2	C,CA	C,C	0.125	0.066377813	0	NA	NA	10,4,3,4	1	1	0	0.53980042	0
chr2_ref_v2	392499	0	A,AT	1	0	3,1,181,200	1	1	0	2	AT,AT	NA	NA	0.70359114	0	0,0,21,25	1	1	0	0.418259232	0	2	AT,AT	NA	NA	0	0	NA	NA	0,0,108,93	1	1	0	1.536077552	0	2	AT,AT	NA	NA	0	0	NA	NA	0,0,70,65	1	1	0	0.844010185	0
chr2_ref_v2	392853	0	A,ATCTTTCCTCTGCATTTTCTTTCCTCTGCATTT	0	0	0,2,8,3	1	0	0	2	NA	NA	NA	NA	0	0,0,2,1	1	0	0	0.319061324	0	2	NA	NA	NA	NA	0	NA	NA	0,1,0,2	1	0	0	1.02182541	0	2	NA	NA	NA	NA	0	NA	NA	0,0,1,4	1	0	0	2.084197974	0
chr2_ref_v2	406410	0	GA,G	1	1	121,196,17,23	1	1	0	2	GA,GA	GA,G	0.125	0.262687395	0	26,36,6,7	1	1	0	1.093200171	0	2	GA,GA	GA,G	0.25	0.148804539	0	NA	NA	79,89,9,8	1	1	0	2.162575448	0	2	GA,GA	NA	NA	0.11191831	0	NA	NA	49,70,2,7	1	1	0	0.855711049	0
chr2_ref_v2	410947	0	A,C	0	0	222,172,0,57	1	1	0	2	A,A	A,C	0.25	0.03000225	0	30,26,0,8	1	1	0	0.443577193	0	2	A,A	A,C	0.25	0.117783036	0	NA	NA	113,37,0,47	1	1	0	7.414301003	0	2	A,A	A,C	0.5	0.040821995	0	NA	NA	63,21,0,28	1	1	0	5.156744769	0
chr2_ref_v2	415743	0	C,CTTTTT,CTTTTTTTTTTT	1	1	0,3,3,60,139,35	1	1	0	2	CTTTTTTTTTTT,CTTTTTTTTTTT	CTTTTT,CTTTTTTTTTTT	0.5	0.775838896	0	0,0,0,8,16,1	1	1	0	0.585729943	0	2	CTTTTT,CTTTTTTTTTTT	CTTTTTTTTTTT,CTTTTTTTTTTT	0.25	0.125163143	0	NA	NA	0,1,1,27,53,8	1	1	0	0.806585811	0	2	CTTTTT,CTTTTTTTTTTT	CTTTTTTTTTTT,CTTTTTTTTTTT	0.25	0.26784373	0	NA	NA	0,0,2,12,44,7	1	1	0	1.193634012	0
chr2_ref_v2	420345	0	T,TGTAGTAGTAGTA	1	1	0,0,122,146	1	1	0	2	TGTAGTAGTAGTA,TGTAGTAGTAGTA	NA	NA	0	0	0,1,8,18	1	1	0	2.359922665	0	2	TGTAGTAGTAGTA,TGTAGTAGTAGTA	T,TGTAGTAGTAGTA	0.125	0.026798193	0	NA	NA	0,1,65,109	1	1	0	1.777407088	0	2	TGTAGTAGTAGTA,TGTAGTAGTAGTA	NA	NA	0.005730675	0	NA	NA	0,0,51,54	1	1	0	0.542338319	0
chr2_ref_v2	423361	0	G,GAA,GA	1	1	2,4,123,134,15,19	1	1	0	2	GAA,GAA	GAA,GA	0.125	1.289486584	0	1,2,17,15,2,3	1	1	0	1.194835825	0	2	GAA,GAA	GAA,GA	0.125	0.581292847	0	NA	NA	1,0,84,61,8,4	1	1	0	2.839534725	0	2	GAA,GAA	NA	NA	0.089158147	0	NA	NA	1,1,54,31,1,2	1	1	0	3.742248845	0
chr2_ref_v2	434269	0	CA,C	1	1	141,192,13,18	1	1	0	2	CA,CA	NA	NA	0.029598459	0	23,28,1,3	1	1	0	0.471749659	0	2	CA,CA	NA	NA	0.221765898	0	NA	NA	92,100,9,12	1	1	0	0.991950462	0	2	CA,CA	NA	NA	0.189696011	0	NA	NA	39,59,7,6	1	1	0	1.045593281	0
chr2_ref_v2	441940	0	G,A	1	0	317,287,0,0	1	1	0	2	G,G	NA	NA	0	0	29,30,0,0	1	1	0	0.476286084	0	2	G,G	NA	NA	0	0	NA	NA	175,171,0,1	1	1	0	0.626016046	0	2	G,G	NA	NA	0.002886005	0	NA	NA	63,57,60,65	1	1	0	347.9482905	1
chr2_ref_v2	452404	0	CT,C,CTT	1	1	41,43,19,17,14,6	1	1	0	2	CT,CT	CT,C	0.25	0.533465467	0	7,4,0,1,0,1	1	0	0	1.325331214	0	2	NA	NA	NA	NA	0	NA	NA	11,14,5,11,7,3	1	1	0	1.414387586	0	2	CT,CTT	CT,C	0.5	0.389637524	0	NA	NA	13,9,1,6,1,7	1	1	0	3.457697799	0
chr2_ref_v2	459928	0	A,C	0	0	196,157,1,26	1	1	0	2	A,A	A,C	0.125	0.13741901	0	39,13,0,7	1	1	0	2.121968831	0	2	A,A	A,C	0.25	0.088583307	0	NA	NA	107,48,0,38	1	1	0	9.92093993	0	2	A,A	A,C	0.5	0.281251182	0	NA	NA	73,36,0,22	1	1	0	4.785051701	0
chr2_ref_v2	464129	0	T,A	1	0	0,0,0,3	0	0	1	2	NA	NA	NA	NA	0	1,0,0,0	0	0	1	0	0	2	NA	NA	NA	NA	0	NA	NA	0,0,0,1	0	0	1	0	0	2	NA	NA	NA	NA	0	NA	NA	0,0,0,1	0	0	1	0	0
chr2_ref_v2	477056	0	GTA,G	1	1	75,113,14,16	1	1	0	2	GTA,GTA	GTA,G	0.125	0.218427885	0	19,22,6,5	1	1	0	1.071952387	0	2	GTA,GTA	GTA,G	0.25	0.056434197	0	NA	NA	43,44,14,7	1	1	0	2.156557482	0	2	GTA,GTA	GTA,G	0.25	0.115508131	0	NA	NA	18,31,12,7	1	1	0	3.230308475	0
chr2_ref_v2	479239	0	C,A	1	0	195,63,0,44	1	1	0	2	C,C	C,A	0.25	0.199613054	0	23,10,0,11	1	1	0	1.42075358	0	2	C,C	C,A	0.5	0.087011377	0	NA	NA	95,25,1,28	1	1	0	1.179458531	0	2	C,C	C,A	0.5	0.321583624	0	NA	NA	64,23,0,21	1	1	0	1.015269013	0
chr2_ref_v2	485894	0	GT,G	1	1	151,144,16,18	1	1	0	2	GT,GT	NA	NA	0.182866837	0	23,19,2,5	1	1	0	0.91233766	0	2	GT,GT	NA	NA	0.144573556	0	NA	NA	69,52,10,11	1	1	0	1.17291463	0	2	GT,GT	GT,G	0.125	0.122271547	0	NA	NA	45,45,2,9	1	1	0	1.025159851	0
chr2_ref_v2	491057	0	CT,C	1	1	121,198,11,21	1	1	0	2	CT,CT	CT,C	0.125	0.224740123	0	16,18,2,3	1	1	0	0.625785664	0	2	CT,CT	CT,C	0.125	0.160337056	0	NA	NA	71,123,6,18	1	1	0	0.994253424	0	2	CT,CT	CT,C	0.125	0.003432528	0	NA	NA	52,69,3,10	1	1	0	0.783076445	0
chr2_ref_v2	492917	0	GA,G	1	1	92,88,44,44	1	1	0	2	GA,GA	GA,G	0.25	0.137576808	0	9,8,1,1	1	0	0	1.048691463	0	2	NA	NA	NA	NA	0	NA	NA	55,30,11,13	1	1	0	3.628426025	0	2	GA,GA	GA,G	0.125	0.075059456	0	NA	NA	22,20,13,13	1	1	0	0.699453332	0
chr2_ref_v2	504322	0	CCA,C	1	1	216,107,16,11	1	1	0	2	CCA,CCA	NA	NA	0.410825543	0	27,17,2,2	1	1	0	0.560776032	0	2	CCA,CCA	NA	NA	0.090426483	0	NA	NA	104,67,5,3	1	1	0	1.574233694	0	2	CCA,CCA	NA	NA	0.917618202	0	NA	NA	63,29,7,0	1	1	0	0.877962847	0
chr2_ref_v2	505379	0	C,A	1	0	193,111,0,74	1	1	0	2	C,C	C,A	0.5	0.300927299	0	42,14,0,8	1	1	0	2.013212713	0	2	C,C	C,A	0.25	0.117783036	0	NA	NA	87,37,1,35	1	1	0	0.877895674	0	2	C,C	C,A	0.5	0.138150338	0	NA	NA	74,21,0,17	1	1	0	3.317991109	0
chr2_ref_v2	505536	0	A,C	0	0	210,98,0,77	1	1	0	2	A,A	A,C	0.5	0.274778668	0	31,11,0,20	1	1	0	1.977343753	0	2	A,C	A,A	0.25	0.182321557	0	NA	NA	104,56,0,30	1	1	0	1.001407216	0	2	A,A	A,C	0.25	0.304723538	0	NA	NA	81,27,0,24	1	1	0	1.192159819	0
chr2_ref_v2	540107	0	C,A	0	0	302,81,1,76	1	1	0	2	C,C	C,A	0.25	0.341680582	0	28,8,0,3	1	1	0	0.731585033	0	2	C,C	C,A	0.25	0.251314428	0	NA	NA	193,23,0,72	1	1	0	4.896626132	0	2	C,C	C,A	0.5	0.013793322	0	NA	NA	103,24,1,49	1	1	0	4.220172267	0
chr2_ref_v2	556177	0	GAT,G	1	1	186,170,14,8	1	1	0	2	GAT,GAT	GAT,G	0.125	0.215491361	1	29,47,7,3	1	1	0	1.890095739	0	2	GAT,GAT	GAT,G	0.25	0.125784802	0	NA	NA	101,128,4,4	1	1	0	2.585354895	0	2	GAT,GAT	GAT,G	0.125	0.795381421	0	NA	NA	61,74,2,3	1	1	0	1.475085499	0
chr2_ref_v2	559729	0	CAT,C	1	1	84,87,16,5	1	1	1	2	CAT,CAT	NA	NA	0.500139926	0	21,20,2,7	1	1	0	3.90695346	0	2	CAT,CAT	NA	NA	0.147553156	0	NA	NA	32,33,1,9	1	1	0	4.323337535	0	2	CAT,CAT	NA	NA	0.1857114	0	NA	NA	20,26,4,0	1	1	0	0.700066601	0
chr2_ref_v2	561189	0	G,GA	1	1	10,29,3,19	1	1	1	2	G,GA	G,G	0.25	0.006879993	0	0,4,1,0	1	0	0	0.974110668	0	2	NA	NA	NA	NA	0	NA	NA	1,9,0,10	1	1	0	1.274587694	0	2	G,GA	GA,GA	0.25	0.101001349	0	NA	NA	1,5,2,6	1	0	0	1.053984603	0
chr2_ref_v2	562998	0	G,GT	1	1	11,64,9,16	1	1	1	2	G,G	G,GT	0.5	0.14062112	0	2,11,2,3	1	0	0	0.395081745	0	2	NA	NA	NA	NA	0	NA	NA	4,25,3,6	1	1	0	0.381212044	0	2	G,G	G,GT	0.5	0.20322753	0	NA	NA	3,21,2,11	1	1	0	1.611318521	0
chr2_ref_v2	575997	0	TA,T	1	1	106,93,18,19	1	1	0	2	TA,TA	NA	NA	0.137671243	0	18,14,0,2	1	1	0	0.781839178	0	2	TA,TA	NA	NA	0.898312464	0	NA	NA	39,42,4,8	1	1	0	0.835976512	0	2	TA,TA	NA	NA	0.23765078	0	NA	NA	26,32,2,3	1	1	0	1.414403146	0
chr2_ref_v2	628525	0	G,GT	1	1	31,114,16,15	1	1	0	2	G,G	G,GT	0.25	0.01086803	0	5,12,5,0	1	1	0	1.519298171	0	2	G,G	G,GT	0.5	0.068713912	0	NA	NA	7,47,13,5	1	1	0	2.022001659	0	2	G,G	G,GT	0.5	0.116924622	0	NA	NA	5,49,3,4	1	1	0	2.289612527	0
chr2_ref_v2	628865	0	C,CAT,CATAT	1	1	1,3,9,11,80,81	1	1	1	2	CATAT,CATAT	NA	NA	0.748280997	0	0,0,3,4,28,17	1	1	0	1.10097574	0	2	CATAT,CATAT	CAT,CATAT	0.125	0.075952374	0	NA	NA	1,0,3,8,32,41	1	1	0	0.894100008	0	2	CATAT,CATAT	CAT,CATAT	0.125	0.200378292	0	NA	NA	0,0,0,7,25,23	1	1	1	1.42867559	0
chr2_ref_v2	646078	0	CAT,C	1	1	55,67,8,14	1	1	1	2	CAT,CAT	NA	NA	0.207656793	0	25,17,7,7	1	1	0	1.687648538	0	2	CAT,CAT	CAT,C	0.25	0.125170934	0	NA	NA	29,29,4,4	1	1	0	0.714242772	0	2	CAT,CAT	NA	NA	0.386386331	0	NA	NA	19,12,5,8	1	1	1	1.806009222	0
chr2_ref_v2	660000	0	A,C	0	0	270,150,0,89	1	1	0	2	A,A	A,C	0.25	0.405465108	0	37,18,0,13	1	1	0	0.38778891	0	2	A,A	A,C	0.5	0.269663567	0	NA	NA	151,37,0,53	1	1	0	4.288166411	0	2	A,A	A,C	0.5	0.148845628	0	NA	NA	89,23,0,32	1	1	0	2.503616163	0
chr2_ref_v2	663532	0	G,A	0	0	285,254,0,0	1	1	0	2	G,G	NA	NA	0	0	23,21,0,1	1	1	0	2.39773921	0	2	G,G	NA	NA	0.022472856	0	NA	NA	142,137,0,0	1	1	0	0.578751983	0	2	G,G	NA	NA	0	0	NA	NA	39,45,58,47	1	1	0	336.9770725	1
chr2_ref_v2	694578	0	T,TAA,TAAA	1	1	0,2,71,111,9,15	1	1	0	2	TAA,TAA	NA	NA	0.567027216	0	0,1,16,19,1,0	1	1	0	0.872941717	0	2	TAA,TAA	NA	NA	0.545237501	0	NA	NA	0,0,35,48,2,6	1	1	0	0.696289144	0	2	TAA,TAA	NA	NA	0.011726608	0	NA	NA	0,0,20,22,2,1	1	1	0	1.028048974	0
chr2_ref_v2	698042	0	GA,G	1	1	36,22,131,60	1	1	0	2	G,G	GA,G	0.25	0.235556953	0	1,2,11,7	1	1	0	0.698366366	0	2	G,G	GA,G	0.125	0.054517207	0	NA	NA	13,14,73,28	1	1	0	0.766581716	0	2	G,G	GA,G	0.25	0.160047028	0	NA	NA	5,6,45,12	1	1	0	1.860100978	0
chr2_ref_v2	700135	0	AT,A	1	1	81,162,7,20	1	1	0	2	AT,AT	NA	NA	0.476709443	0	30,25,0,4	1	1	0	3.518191726	0	2	AT,AT	NA	NA	0.737492522	0	NA	NA	28,82,3,5	1	1	0	1.712930031	0	2	AT,AT	NA	NA	0.791989002	0	NA	NA	17,51,2,9	1	1	0	0.945381747	0
chr2_ref_v2	700301	0	C,CATATATATATATAT,CATATATATATATATAT	1	1	2,1,4,6,6,9	1	1	1	2	CATATATATATATAT,CATATATATATATATAT	C,CATATATATATATATAT	0.25	0.583929771	0	2,0,4,7,3,5	1	1	0	0.956719353	0	2	CATATATATATATAT,CATATATATATATATAT	C,CATATATATATATAT	0.25	0.225961183	0	NA	NA	0,0,4,0,3,7	1	0	1	1.006420541	0	2	NA	NA	NA	NA	0	NA	NA	0,0,0,2,0,7	1	0	1	2.248775776	0
chr2_ref_v2	701972	0	CAT,C	1	1	15,19,4,4	1	1	1	2	CAT,CAT	NA	NA	0.03938991	0	6,13,0,3	1	1	0	0.907413287	0	2	CAT,CAT	NA	NA	0.206854115	0	NA	NA	13,11,0,5	1	1	1	0.957938252	0	2	CAT,CAT	NA	NA	0.133553697	0	NA	NA	8,9,2,2	1	1	1	0.355419998	0
chr2_ref_v2	704404	0	T,TA	1	1	133,168,14,21	1	1	0	2	T,T	NA	NA	0.137540184	0	26,31,3,0	1	1	0	0.724004646	0	2	T,T	NA	NA	0.271204551	0	NA	NA	49,74,6,11	1	1	0	0.648333142	0	2	T,T	T,TA	0.125	0.072515633	0	NA	NA	42,45,10,8	1	1	0	2.04986349	0
chr2_ref_v2	721228	0	GA,G	1	1	224,199,30,9	1	1	0	2	GA,GA	NA	NA	0.039253707	0	23,20,2,4	1	1	0	2.03115008	0	2	GA,GA	GA,G	0.125	0.174250576	0	NA	NA	128,85,17,11	1	1	0	2.286999075	0	2	GA,GA	GA,G	0.125	0.190020506	0	NA	NA	67,65,11,10	1	1	0	3.265699544	0
chr2_ref_v2	723626	0	C,CA,CAA	1	1	22,41,17,76,13,15	1	1	0	2	C,CA	CA,CAA	0.25	0.409326973	0	1,1,3,8,1,1	1	0	0	1.027904968	0	2	NA	NA	NA	NA	0	NA	NA	6,15,6,40,7,12	1	1	0	1.412914452	0	2	C,CA	CA,CAA	0.5	0.56396077	0	NA	NA	5,6,6,30,3,3	1	1	0	1.836562741	0
chr2_ref_v2	746325	0	CATCTGCA,C	1	0	1,0,340,297	1	1	0	2	C,C	NA	NA	0.001568628	0	0,0,48,41	1	1	0	0.387572381	0	2	C,C	NA	NA	0	0	NA	NA	0,0,165,166	1	1	0	0.999129777	0	2	C,C	NA	NA	0	0	NA	NA	0,1,117,109	1	1	0	0.602740844	0
chr2_ref_v2	751179	0	C,CA	1	1	165,95,20,25	1	1	0	2	C,C	C,CA	0.125	0.011649835	0	17,5,2,3	1	1	0	0.644850647	0	2	C,C	C,CA	0.25	0.033920823	0	NA	NA	83,16,7,11	1	1	0	4.404238427	0	2	C,C	C,CA	0.125	0.144871151	0	NA	NA	55,8,5,12	1	1	0	3.395760359	0
chr2_ref_v2	752275	0	G,T	0	0	188,282,28,0	1	1	0	2	G,G	G,T	0.125	0.077386664	0	12,35,6,1	1	1	0	2.820584596	0	2	G,G	G,T	0.25	0.041672696	0	NA	NA	53,158,53,0	1	1	0	18.36703756	0	2	G,G	G,T	0.5	0.264261798	0	NA	NA	31,95,48,0	1	1	0	24.53224439	0
chr2_ref_v2	753080	0	G,T	0	0	352,335,0,1	1	1	0	2	G,G	NA	NA	0.001454546	0	44,45,0,0	1	1	0	0.433008195	0	2	G,G	NA	NA	0	0	NA	NA	179,163,0,0	1	1	0	0.488810163	0	2	G,G	NA	NA	0	0	NA	NA	150,130,0,0	1	1	0	0.654774362	0
chr2_ref_v2	757125	0	AAT,A	1	1	206,197,20,18	1	1	0	2	AAT,AAT	AAT,A	0.125	0.066690855	0	30,20,4,0	1	1	0	1.023510326	0	2	AAT,AAT	AAT,A	0.125	0.139101899	0	NA	NA	96,111,5,12	1	1	0	1.156959199	0	2	AAT,AAT	AAT,A	0.125	0.20482614	0	NA	NA	70,73,3,3	1	1	0	0.904356311	0
chr2_ref_v2	762441	0	G,GAACAAGATGAAGAAAATA	0	0	0,6,81,72	1	1	0	2	GAACAAGATGAAGAAAATA,GAACAAGATGAAGAAAATA	G,GAACAAGATGAAGAAAATA	0.125	0.376477571	0	0,5,4,8	1	0	0	4.92222757	0	2	NA	NA	NA	NA	0	NA	NA	1,1,37,45	1	1	0	1.198444751	0	2	GAACAAGATGAAGAAAATA,GAACAAGATGAAGAAAATA	NA	NA	0.024097552	0	NA	NA	0,1,23,34	1	1	0	1.610172109	0
chr2_ref_v2	774634	0	C,CA	1	1	119,28,16,24	1	1	0	2	C,C	C,CA	0.25	0.125834237	0	9,0,3,2	1	0	0	1.083481931	0	2	NA	NA	NA	NA	0	NA	NA	42,8,5,7	1	1	0	0.543840277	0	2	C,C	C,CA	0.25	0.052214323	0	NA	NA	26,6,13,6	1	1	0	3.879407519	0
chr2_ref_v2	777871	0	AT,A	1	1	194,135,27,19	1	1	0	2	AT,AT	NA	NA	0.24690122	0	19,9,4,3	1	1	0	0.869147644	0	2	AT,AT	AT,A	0.125	0.042937875	0	NA	NA	90,45,13,3	1	1	0	1.604925565	0	2	AT,AT	NA	NA	0.303636234	0	NA	NA	60,22,9,4	1	1	0	1.932055896	0
chr2_ref_v2	784678	0	CT,C	1	1	131,161,21,25	1	1	0	2	CT,CT	NA	NA	0.129635589	0	25,25,2,2	1	1	0	0.835542811	0	2	CT,CT	NA	NA	0.589395619	0	NA	NA	79,96,8,13	1	1	0	0.620487185	0	2	CT,CT	NA	NA	0.057238354	0	NA	NA	50,49,6,3	1	1	0	1.252015273	0
chr2_ref_v2	797080	0	T,C	0	0	1,1,384,375	1	1	0	2	C,C	NA	NA	0.00263158	0	0,0,48,49	1	1	0	0.411456945	0	2	C,C	NA	NA	0	0	NA	NA	1,0,211,176	1	1	0	1.18340765	0	2	C,C	NA	NA	0.002580647	0	NA	NA	0,0,129,124	1	1	0	0.423466357	0
chr2_ref_v2	797269	0	G,T	1	0	209,404,11,2	1	1	0	2	G,G	G,T	0.125	1.145365377	0	21,54,2,0	1	1	0	0.745407856	0	2	G,G	NA	NA	0.431782416	0	NA	NA	47,221,30,0	1	1	0	17.45435912	0	2	G,G	G,T	0.25	0.211089627	0	NA	NA	35,126,24,0	1	1	0	16.66511426	0
chr2_ref_v2	812013	0	C,T	0	0	0,0,0,0	0	0	1	2	NA	NA	NA	NA	0	0,0,0,0	0	0	1	0	0	2	NA	NA	NA	NA	0	NA	NA	0,0,0,0	0	0	1	0	0	2	NA	NA	NA	NA	0	NA	NA	0,0,0,1	0	0	1	0	0
chr2_ref_v2	812014	0	G,T	0	0	0,0,0,0	0	0	1	2	NA	NA	NA	NA	0	0,0,0,0	0	0	1	0	0	2	NA	NA	NA	NA	0	NA	NA	0,0,0,0	0	0	1	0	0	2	NA	NA	NA	NA	0	NA	NA	0,0,0,1	0	0	1	0	0
chr2_ref_v2	812021	0	A,G	0	0	0,0,0,0	0	0	1	2	NA	NA	NA	NA	0	0,0,0,0	0	0	1	0	0	2	NA	NA	NA	NA	0	NA	NA	0,0,0,0	0	0	1	0	0	2	NA	NA	NA	NA	0	NA	NA	0,0,0,1	0	0	1	0	0
chr3_ref_v2	464	1	C,T	0	0	0,1,2,0	1	0	1	2	NA	NA	NA	NA	0	0,0,0,0	0	0	1	0	0	2	NA	NA	NA	NA	0	NA	NA	0,0,0,0	0	0	1	0	0	2	NA	NA	NA	NA	0	NA	NA	0,0,0,0	0	0	1	0	0
chr3_ref_v2	465	1	A,C	0	0	0,1,2,0	1	0	1	2	NA	NA	NA	NA	0	0,0,0,0	0	0	1	0	0	2	NA	NA	NA	NA	0	NA	NA	0,0,0,0	0	0	1	0	0	2	NA	NA	NA	NA	0	NA	NA	0,0,0,0	0	0	1	0	0
chr3_ref_v2	467	1	C,T	1	0	0,1,2,0	1	0	1	2	NA	NA	NA	NA	0	0,0,0,0	0	0	1	0	0	2	NA	NA	NA	NA	0	NA	NA	0,0,0,0	0	0	1	0	0	2	NA	NA	NA	NA	0	NA	NA	0,0,0,0	0	0	1	0	0
chr3_ref_v2	483	1	C,T	1	0	0,1,2,0	1	0	1	2	NA	NA	NA	NA	0	0,0,0,0	0	0	1	0	0	2	NA	NA	NA	NA	0	NA	NA	0,0,0,0	0	0	1	0	0	2	NA	NA	NA	NA	0	NA	NA	0,0,0,0	0	0	1	0	0
chr3_ref_v2	510	1	CA,C	1	0	0,1,2,1	1	0	1	2	NA	NA	NA	NA	0	0,0,0,0	0	0	1	0	0	2	NA	NA	NA	NA	0	NA	NA	0,0,0,0	0	0	1	0	0	2	NA	NA	NA	NA	0	NA	NA	0,0,0,0	0	0	1	0	0
chr3_ref_v2	553	1	T,A	1	0	0,1,0,3	1	0	1	2	NA	NA	NA	NA	0	0,0,0,0	0	0	1	0	0	2	NA	NA	NA	NA	0	NA	NA	0,0,0,0	0	0	1	0	0	2	NA	NA	NA	NA	0	NA	NA	0,0,0,0	0	0	1	0	0
chr3_ref_v2	563	1	C,T	0	0	0,0,0,3	0	0	1	2	NA	NA	NA	NA	0	0,0,0,0	0	0	1	0	0	2	NA	NA	NA	NA	0	NA	NA	0,0,0,0	0	0	1	0	0	2	NA	NA	NA	NA	0	NA	NA	0,0,0,0	0	0	1	0	0
chr3_ref_v2	569	1	CG,C	0	0	0,0,0,3	0	0	1	2	NA	NA	NA	NA	0	0,0,0,0	0	0	1	0	0	2	NA	NA	NA	NA	0	NA	NA	0,0,0,0	0	0	1	0	0	2	NA	NA	NA	NA	0	NA	NA	0,0,0,0	0	0	1	0	0
chr3_ref_v2	571	1	C,A	0	0	0,0,0,3	0	0	1	2	NA	NA	NA	NA	0	0,0,0,0	0	0	1	0	0	2	NA	NA	NA	NA	0	NA	NA	0,0,0,0	0	0	1	0	0	2	NA	NA	NA	NA	0	NA	NA	0,0,0,0	0	0	1	0	0
chr3_ref_v2	585	1	G,C	0	0	0,0,0,3	0	0	1	2	NA	NA	NA	NA	0	0,0,0,0	0	0	1	0	0	2	NA	NA	NA	NA	0	NA	NA	0,0,0,0	0	0	1	0	0	2	NA	NA	NA	NA	0	NA	NA	0,0,0,0	0	0	1	0	0
chr3_ref_v2	881	1	G,C	0	0	0,0,1,0	0	0	1	2	NA	NA	NA	NA	0	0,0,0,0	0	0	1	0	0	2	NA	NA	NA	NA	0	NA	NA	0,0,0,0	0	0	1	0	0	2	NA	NA	NA	NA	0	NA	NA	0,0,0,0	0	0	1	0	0
chr3_ref_v2	887	1	C,A	0	0	0,0,1,0	0	0	1	2	NA	NA	NA	NA	0	0,0,0,0	0	0	1	0	0	2	NA	NA	NA	NA	0	NA	NA	0,0,0,0	0	0	1	0	0	2	NA	NA	NA	NA	0	NA	NA	0,0,0,0	0	0	1	0	0
chr3_ref_v2	890	1	C,CCACG	0	0	0,0,1,0	0	0	1	2	NA	NA	NA	NA	0	0,0,0,0	0	0	1	0	0	2	NA	NA	NA	NA	0	NA	NA	0,0,0,0	0	0	1	0	0	2	NA	NA	NA	NA	0	NA	NA	0,0,0,0	0	0	1	0	0
chr3_ref_v2	922	1	C,T	0	0	0,0,1,0	0	0	1	2	NA	NA	NA	NA	0	0,0,0,0	0	0	1	0	0	2	NA	NA	NA	NA	0	NA	NA	0,1,0,0	0	0	1	0	0	2	NA	NA	NA	NA	0	NA	NA	0,0,0,0	0	0	1	0	0
chr3_ref_v2	924	1	G,A	0	0	0,0,1,0	0	0	1	2	NA	NA	NA	NA	0	0,0,0,0	0	0	1	0	0	2	NA	NA	NA	NA	0	NA	NA	0,1,0,0	0	0	1	0	0	2	NA	NA	NA	NA	0	NA	NA	0,0,0,0	0	0	1	0	0
chr3_ref_v2	927	1	A,G	1	0	0,0,1,0	0	0	1	2	NA	NA	NA	NA	0	0,0,0,0	0	0	1	0	0	2	NA	NA	NA	NA	0	NA	NA	0,0,0,1	0	0	1	0	0	2	NA	NA	NA	NA	0	NA	NA	0,0,0,0	0	0	1	0	0
chr3_ref_v2	929	1	A,C	1	0	0,0,1,0	0	0	1	2	NA	NA	NA	NA	0	0,0,0,0	0	0	1	0	0	2	NA	NA	NA	NA	0	NA	NA	0,0,0,1	0	0	1	0	0	2	NA	NA	NA	NA	0	NA	NA	0,0,0,0	0	0	1	0	0
chr3_ref_v2	1203	1	G,GTTTAGACAAAGAAAAC	1	0	0,0,38,0	0	1	1	2	NA	NA	NA	NA	0	0,0,20,0	0	1	0	0	0	2	NA	NA	NA	NA	0	NA	NA	0,0,35,0	0	1	1	0	0	2	NA	NA	NA	NA	0	NA	NA	0,0,32,0	0	1	1	0	0
chr3_ref_v2	1223	1	A,T	0	0	0,0,133,0	0	1	1	2	NA	NA	NA	NA	0	0,0,32,0	0	1	0	0	0	2	NA	NA	NA	NA	0	NA	NA	0,0,92,0	0	1	1	0	0	2	NA	NA	NA	NA	0	NA	NA	0,0,81,0	0	1	1	0	0
chr3_ref_v2	1240	1	A,G	0	0	2,0,144,0	1	1	1	2	NA	NA	NA	NA	0	0,0,16,0	0	0	0	0	0	2	NA	NA	NA	NA	0	NA	NA	0,0,77,0	0	1	1	0	0	2	NA	NA	NA	NA	0	NA	NA	1,0,76,0	1	1	0	0.184246071	0
chr3_ref_v2	1243	1	C,CCATAGTTTCTATGTGCAAAAGCATTACCTATGTAATTCTTACA	0	0	2,0,153,0	1	1	1	2	NA	NA	NA	NA	0	0,0,17,0	0	0	0	0	0	2	NA	NA	NA	NA	0	NA	NA	0,0,82,0	0	1	1	0	0	2	NA	NA	NA	NA	0	NA	NA	1,0,86,0	1	1	0	0.169467649	0
chr3_ref_v2	4025	1	G,A	0	0	0,0,317,406	1	1	0	2	NA	NA	NA	NA	0	0,0,43,61	1	1	0	0.490201649	0	2	NA	NA	NA	NA	0	NA	NA	0,0,170,215	1	1	0	0.408339124	0	2	NA	NA	NA	NA	0	NA	NA	1,0,111,133	1	1	0	0.693503179	0
chr3_ref_v2	4521	0	G,A	0	0	0,0,0,3	0	0	1	2	NA	NA	NA	NA	0	0,0,0,0	0	0	1	0	0	2	NA	NA	NA	NA	0	NA	NA	0,0,0,0	0	0	1	0	0	2	NA	NA	NA	NA	0	NA	NA	0,0,0,0	0	0	1	0	0
chr3_ref_v2	4586	0	C,CAATATTCTTATATTGAACACATTTTTCTCGCATAAATTTAAT	0	0	0,0,0,1	0	0	1	2	NA	NA	NA	NA	0	0,0,0,0	0	0	1	0	0	2	NA	NA	NA	NA	0	NA	NA	0,0,0,0	0	0	1	0	0	2	NA	NA	NA	NA	0	NA	NA	0,0,0,0	0	0	1	0	0
chr3_ref_v2	5235	0	G,A	0	0	0,0,0,1	0	0	1	2	NA	NA	NA	NA	0	0,0,0,0	0	0	1	0	0	2	NA	NA	NA	NA	0	NA	NA	0,0,0,0	0	0	1	0	0	2	NA	NA	NA	NA	0	NA	NA	0,0,0,0	0	0	1	0	0
chr3_ref_v2	6097	0	GTGACGTTGAGTTTTTAC,G	0	0	0,0,11,17	1	1	1	2	G,G	NA	NA	0	0	0,0,5,1	1	0	1	1.65011544	0	2	NA	NA	NA	NA	0	NA	NA	0,0,0,9	0	0	1	0	0	2	NA	NA	NA	NA	0	NA	NA	0,0,2,7	1	0	1	0.63953993	0
chr3_ref_v2	6291	0	C,CTTT	1	1	0,0,2,5	1	0	1	2	NA	NA	NA	NA	0	0,1,2,1	1	0	1	0.646031476	0	2	NA	NA	NA	NA	0	NA	NA	1,0,1,0	1	0	1	0.979031695	0	2	NA	NA	NA	NA	0	NA	NA	0,0,1,0	0	0	1	0	0
chr3_ref_v2	6389	0	A,G	1	0	0,0,0,2	0	0	1	2	NA	NA	NA	NA	0	0,0,0,2	0	0	1	0	0	2	NA	NA	NA	NA	0	NA	NA	0,0,1,0	0	0	1	0	0	2	NA	NA	NA	NA	0	NA	NA	0,0,0,1	0	0	1	0	0
chr3_ref_v2	9010	0	T,TTTA	1	0	0,1,3,0	1	0	1	2	NA	NA	NA	NA	0	0,0,0,0	0	0	1	0	0	2	NA	NA	NA	NA	0	NA	NA	0,0,1,0	0	0	1	0	0	2	NA	NA	NA	NA	0	NA	NA	0,0,0,0	0	0	1	0	0
chr3_ref_v2	10844	0	C,A	0	0	6,0,0,0	0	0	1	2	NA	NA	NA	NA	0	0,0,0,0	0	0	1	0	0	2	NA	NA	NA	NA	0	NA	NA	0,0,0,0	0	0	1	0	0	2	NA	NA	NA	NA	0	NA	NA	2,0,0,0	0	0	1	0	0
chr3_ref_v2	18559	0	T,G	0	0	280,212,24,0	1	1	0	2	T,T	T,G	0.125	0.271552691	0	26,57,11,0	1	1	0	6.248785635	0	2	T,T	T,G	0.25	0.030130627	0	NA	NA	91,106,41,0	1	1	0	14.49813376	0	2	T,T	T,G	0.25	0.400376039	0	NA	NA	40,77,36,0	1	1	0	20.71815026	0
chr3_ref_v2	18988	0	T,C	0	0	353,349,0,0	1	1	0	2	T,T	NA	NA	0	0	40,45,0,1	1	1	0	1.711946252	0	2	T,T	NA	NA	0.01169604	0	NA	NA	182,169,1,0	1	1	0	0.585425702	0	2	T,T	NA	NA	0.002844952	0	NA	NA	60,65,66,71	1	1	0	359.2219034	1
chr3_ref_v2	27477	0	TAA,T	1	1	52,58,7,57	1	1	0	2	TAA,T	TAA,TAA	0.25	0.030771659	0	8,7,0,6	1	1	0	0.614952501	0	2	TAA,T	TAA,TAA	0.25	0.251314428	0	NA	NA	19,19,2,28	1	1	0	1.056001997	0	2	TAA,T	TAA,TAA	0.125	0.01492565	0	NA	NA	6,10,1,19	1	1	0	2.092053156	0
chr3_ref_v2	29265	0	TTTTGTTTATTTA,T	1	0	1,2,126,187	1	1	0	2	T,T	NA	NA	0.415004131	0	0,0,36,26	1	1	0	2.704536676	0	2	T,T	NA	NA	0	0	NA	NA	0,0,73,93	1	1	0	0.819524944	0	2	T,T	NA	NA	0	0	NA	NA	0,0,44,69	1	1	0	0.473386333	0
chr3_ref_v2	40708	0	C,CAAAAAAAAAAAAAA,CAAAAAAAAAAAAAAAA	1	1	1,0,56,24,59,71	1	1	0	2	CAAAAAAAAAAAAAA,CAAAAAAAAAAAAAAAA	CAAAAAAAAAAAAAAAA,CAAAAAAAAAAAAAAAA	0.25	0.025317808	0	0,0,4,3,3,6	1	0	0	0.597552872	0	2	NA	NA	NA	NA	0	NA	NA	0,0,18,14,21,29	1	1	0	1.111337816	0	2	CAAAAAAAAAAAAAA,CAAAAAAAAAAAAAAAA	CAAAAAAAAAAAAAAAA,CAAAAAAAAAAAAAAAA	0.25	0.064538521	0	NA	NA	0,0,13,7,11,19	1	1	0	0.522541304	0
chr3_ref_v2	41396	0	T,TCCAAATGCTACGCAG	1	0	3,1,128,143	1	1	0	2	TCCAAATGCTACGCAG,TCCAAATGCTACGCAG	NA	NA	0.707799457	0	0,0,19,10	1	1	0	1.556095821	0	2	TCCAAATGCTACGCAG,TCCAAATGCTACGCAG	NA	NA	0	0	NA	NA	0,0,64,82	1	1	0	0.785050344	0	2	TCCAAATGCTACGCAG,TCCAAATGCTACGCAG	NA	NA	0	0	NA	NA	0,0,46,52	1	1	0	0.456022779	0
chr3_ref_v2	41830	0	CAAAAA,C	1	1	28,11,91,9	1	1	0	2	CAAAAA,C	C,C	0.5	0.157003749	0	6,1,7,0	1	0	0	1.424585374	0	2	NA	NA	NA	NA	0	NA	NA	21,11,44,0	1	1	0	2.165144623	0	2	CAAAAA,C	C,C	0.125	0.089612159	0	NA	NA	25,6,22,1	1	1	0	5.493208257	0
chr3_ref_v2	44368	0	G,GA,GAAAAA	1	1	30,42,26,22,56,38	1	1	0	2	G,GAAAAA	GA,GAAAAA	0.5	0.33067536	1	2,3,1,2,3,8	1	0	0	1.997804033	0	2	NA	NA	NA	NA	0	NA	NA	13,11,7,9,27,12	1	1	0	1.162933336	0	2	G,GAAAAA	GA,GAAAAA	0.5	0.225231137	0	NA	NA	7,6,8,6,28,9	1	1	0	2.856413198	0
chr3_ref_v2	48532	0	G,GTCAGCTTCGGCTTCGGCGTCAGCT	0	0	0,1,243,132	1	1	0	2	GTCAGCTTCGGCTTCGGCGTCAGCT,GTCAGCTTCGGCTTCGGCGTCAGCT	NA	NA	0.002663117	0	0,0,29,16	1	1	0	0.36394992	0	2	GTCAGCTTCGGCTTCGGCGTCAGCT,GTCAGCTTCGGCTTCGGCGTCAGCT	NA	NA	0	0	NA	NA	0,0,128,55	1	1	0	1.146752264	0	2	GTCAGCTTCGGCTTCGGCGTCAGCT,GTCAGCTTCGGCTTCGGCGTCAGCT	NA	NA	0	0	NA	NA	0,0,90,48	1	1	0	0.404389105	0
chr3_ref_v2	50148	0	A,AAT,AATAT	1	1	6,5,11,21,40,67	1	1	1	2	AATAT,AATAT	A,AATAT	0.125	0.435060251	0	3,3,5,2,9,14	1	1	0	1.265095247	0	2	AATAT,AATAT	A,AATAT	0.25	0.520420839	0	NA	NA	2,3,1,10,19,24	1	1	0	0.709432208	0	2	AATAT,AATAT	A,AATAT	0.25	0.465826391	0	NA	NA	2,2,4,9,14,19	1	1	0	0.655620993	0
chr3_ref_v2	56899	0	C,A	1	0	60,71,15,11	1	1	1	2	C,C	C,A	0.25	0.328809364	0	8,18,1,3	1	1	0	1.17181487	0	2	C,C	C,A	0.25	0.074107972	0	NA	NA	19,26,6,6	1	1	1	0.759434593	0	2	C,C	C,A	0.5	0.223143551	0	NA	NA	15,12,1,5	1	1	1	1.195558131	0
chr3_ref_v2	57049	0	C,CAAAAAAAAAA	1	1	49,10,3,38	1	1	1	2	C,CAAAAAAAAAA	C,C	0.125	0.112650949	0	8,2,0,2	1	0	0	0.918921906	0	2	NA	NA	NA	NA	0	NA	NA	25,4,0,26	1	1	1	1.018128738	0	2	C,CAAAAAAAAAA	NA	NA	0.071458964	0	NA	NA	10,2,0,8	1	1	1	0.336593128	0
chr3_ref_v2	62576	0	CAT,C	1	1	122,115,18,13	1	1	0	2	CAT,CAT	NA	NA	0.036916978	0	28,21,4,3	1	1	0	0.537618848	0	2	CAT,CAT	CAT,C	0.125	0.182731167	0	NA	NA	66,62,7,7	1	1	0	0.489723664	0	2	CAT,CAT	NA	NA	0.068369121	0	NA	NA	47,43,4,4	1	1	0	0.567772608	0
chr3_ref_v2	64218	0	A,C	1	0	330,106,0,94	1	1	0	2	A,A	A,C	0.25	0.422144797	0	48,14,0,3	1	1	0	1.948668714	0	2	A,A	A,C	0.125	0.032789823	0	NA	NA	170,36,0,52	1	1	0	1.112346125	0	2	A,A	A,C	0.5	0.258971967	0	NA	NA	111,20,0,33	1	1	0	1.325015954	0
chr3_ref_v2	82580	0	C,CTATTCA	0	0	7,9,19,15	1	1	1	2	C,CTATTCA	CTATTCA,CTATTCA	0.25	0.242946179	0	2,1,2,5	1	0	1	0.84013272	0	2	NA	NA	NA	NA	0	NA	NA	3,6,5,4	1	0	1	1.110746632	0	2	NA	NA	NA	NA	0	NA	NA	2,6,6,4	1	0	1	1.065627852	0
chr3_ref_v2	82917	0	A,AATTTTCTTT	0	0	4,5,2,0	1	0	1	2	NA	NA	NA	NA	0	0,1,4,0	1	0	1	2.511758744	0	2	NA	NA	NA	NA	0	NA	NA	0,2,1,0	1	0	1	0.404015565	0	2	NA	NA	NA	NA	0	NA	NA	1,0,1,0	1	0	1	0.521043297	0
chr3_ref_v2	82919	0	G,GCCATA	0	0	14,17,1,0	1	1	1	2	G,G	NA	NA	0.031748698	0	0,2,2,0	1	0	1	2.982457291	0	2	NA	NA	NA	NA	0	NA	NA	4,4,1,0	1	0	1	0.61268545	0	2	NA	NA	NA	NA	0	NA	NA	3,0,1,0	1	0	1	1.316098085	0
chr3_ref_v2	82921	0	ACT,A	0	0	32,33,1,0	1	1	1	2	ACT,ACT	NA	NA	0.015267472	0	3,5,1,0	1	0	1	0.992748341	0	2	NA	NA	NA	NA	0	NA	NA	17,13,1,0	1	1	1	0.533068064	0	2	ACT,ACT	ACT,A	0.125	0.031748698	0	NA	NA	8,4,0,0	1	0	1	0.796298562	0
chr3_ref_v2	84302	1	G,A	0	0	0,0,3,9	1	0	1	2	NA	NA	NA	NA	0	0,0,3,5	1	0	1	0.501693211	0	2	NA	NA	NA	NA	0	NA	NA	0,0,4,8	1	0	1	0.462564043	0	2	NA	NA	NA	NA	0	NA	NA	0,0,0,6	0	0	1	0	0
chr3_ref_v2	84376	1	A,G	1	0	159,2,9,0	1	1	1	2	NA	NA	NA	NA	0	19,3,5,0	1	1	1	3.83632829	0	2	NA	NA	NA	NA	0	NA	NA	80,1,9,0	1	1	1	1.333422369	0	2	NA	NA	NA	NA	0	NA	NA	47,1,10,0	1	1	1	3.360539745	0
chr3_ref_v2	84865	1	T,C	1	0	0,172,0,9	1	1	1	2	NA	NA	NA	NA	0	0,43,0,4	1	1	1	0.714354201	0	2	NA	NA	NA	NA	0	NA	NA	0,83,0,8	1	1	1	1.127564889	0	2	NA	NA	NA	NA	0	NA	NA	0,62,0,11	1	1	1	3.418607951	0
chr3_ref_v2	84910	1	T,C	1	0	0,48,0,7	1	1	1	2	NA	NA	NA	NA	0	0,19,0,3	1	1	1	0.264756946	0	2	NA	NA	NA	NA	0	NA	NA	0,28,0,3	1	1	1	0.367210472	0	2	NA	NA	NA	NA	0	NA	NA	0,30,0,5	1	1	1	0.332620892	0
chr3_ref_v2	100221	0	C,CT	1	1	33,89,8,39	1	1	0	2	C,C	C,CT	0.5	0.000914732	0	5,12,4,1	1	1	0	2.106044819	0	2	C,C	C,CT	0.5	0.185653852	0	NA	NA	20,35,4,19	1	1	0	0.950457274	0	2	C,C	C,CT	0.5	0.092170612	0	NA	NA	11,33,3,7	1	1	0	0.948773347	0
chr3_ref_v2	110106	0	T,G	1	0	271,252,0,0	1	1	0	2	T,T	NA	NA	0	0	17,12,21,16	1	1	0	311.5802901	1	2	T,G	G,G	0.125	0.007692346	0	g.110106T>G	0	148,136,1,0	1	1	0	0.434861217	0	2	T,T	NA	NA	0.003514942	0	NA	NA	97,78,1,0	1	1	0	0.854620722	0
chr3_ref_v2	146961	0	G,GCTGGAATAAAAA	0	0	4,10,4,17	1	1	1	2	G,GCTGGAATAAAAA	GCTGGAATAAAAA,GCTGGAATAAAAA	0.25	0.105360516	0	1,5,2,4	1	0	1	0.633833603	0	2	NA	NA	NA	NA	0	NA	NA	2,8,5,9	1	1	1	0.885808324	0	2	G,GCTGGAATAAAAA	GCTGGAATAAAAA,GCTGGAATAAAAA	0.125	0.085157808	0	NA	NA	0,6,1,9	1	0	1	0.566235678	0
chr3_ref_v2	147499	1	T,TC	0	0	4,0,0,0	0	0	1	2	NA	NA	NA	NA	0	0,0,0,1	0	0	1	0	0	2	NA	NA	NA	NA	0	NA	NA	2,0,0,1	1	0	1	0	0	2	NA	NA	NA	NA	0	NA	NA	1,1,0,0	1	0	1	0	0
chr3_ref_v2	147504	1	A,AATATT	0	0	24,0,0,1	1	1	1	2	NA	NA	NA	NA	0	1,0,0,1	1	0	1	1.66181806	0	2	NA	NA	NA	NA	0	NA	NA	10,0,0,2	1	0	1	1.155815952	0	2	NA	NA	NA	NA	0	NA	NA	8,1,0,0	1	0	1	0.673572465	0
chr3_ref_v2	147517	1	GGA,G	0	0	72,4,0,1	1	1	1	2	NA	NA	NA	NA	0	6,0,0,3	1	0	1	5.164561261	0	2	NA	NA	NA	NA	0	NA	NA	38,0,0,2	1	1	1	1.133819669	0	2	NA	NA	NA	NA	0	NA	NA	18,1,0,0	1	0	1	0.272217294	0
chr3_ref_v2	147522	1	GAGGA,G	0	0	88,5,0,1	1	1	1	2	NA	NA	NA	NA	0	10,0,0,3	1	0	1	4.551993218	0	2	NA	NA	NA	NA	0	NA	NA	53,2,0,2	1	1	1	0.919743045	0	2	NA	NA	NA	NA	0	NA	NA	21,1,0,0	1	1	1	0.279700915	0
chr3_ref_v2	147530	1	ATCG,A	1	0	108,9,0,1	1	1	1	2	NA	NA	NA	NA	0	11,0,0,3	1	0	1	5.096524772	0	2	NA	NA	NA	NA	0	NA	NA	64,4,0,2	1	1	1	0.935159764	0	2	NA	NA	NA	NA	0	NA	NA	23,1,0,0	1	1	1	0.423175608	0
chr3_ref_v2	147539	1	T,TTTA	1	0	122,15,0,1	1	1	1	2	NA	NA	NA	NA	0	13,0,0,3	1	0	1	5.248334202	0	2	NA	NA	NA	NA	0	NA	NA	70,6,0,2	1	1	1	0.979414375	0	2	NA	NA	NA	NA	0	NA	NA	28,1,0,0	1	1	1	0.89464713	0
chr3_ref_v2	147542	1	G,GAAT	0	0	132,15,0,1	1	1	1	2	NA	NA	NA	NA	0	13,0,0,3	1	0	1	5.504659651	0	2	NA	NA	NA	NA	0	NA	NA	73,7,0,2	1	1	1	0.984223533	0	2	NA	NA	NA	NA	0	NA	NA	31,0,0,0	0	1	1	0	0
chr3_ref_v2	147544	1	A,G	0	0	133,15,0,1	1	1	1	2	NA	NA	NA	NA	0	14,0,0,3	1	0	1	5.30117176	0	2	NA	NA	NA	NA	0	NA	NA	74,7,0,2	1	1	1	0.980309521	0	2	NA	NA	NA	NA	0	NA	NA	32,0,0,0	0	1	1	0	0
chr3_ref_v2	147552	1	A,T	1	0	150,15,0,1	1	1	1	2	NA	NA	NA	NA	0	15,1,0,3	1	0	1	5.100168208	0	2	NA	NA	NA	NA	0	NA	NA	82,7,0,2	1	1	1	0.991743181	0	2	NA	NA	NA	NA	0	NA	NA	35,0,0,0	0	1	1	0	0
chr3_ref_v2	147554	1	A,G	1	0	153,15,0,1	1	1	1	2	NA	NA	NA	NA	0	15,1,0,3	1	0	1	5.165638996	0	2	NA	NA	NA	NA	0	NA	NA	84,7,0,2	1	1	1	0.988921324	0	2	NA	NA	NA	NA	0	NA	NA	35,0,0,0	0	1	1	0	0
chr3_ref_v2	147555	1	T,C	1	0	155,15,0,1	1	1	1	2	NA	NA	NA	NA	0	16,1,0,3	1	1	1	5.018443411	0	2	NA	NA	NA	NA	0	NA	NA	84,7,0,2	1	1	1	0.997492724	0	2	NA	NA	NA	NA	0	NA	NA	36,0,0,0	0	1	1	0	0
chr3_ref_v2	147563	1	A,C	1	0	167,15,0,1	1	1	1	2	NA	NA	NA	NA	0	16,2,0,3	1	1	1	5.08394116	0	2	NA	NA	NA	NA	0	NA	NA	95,8,0,2	1	1	1	0.955298158	0	2	NA	NA	NA	NA	0	NA	NA	36,1,0,0	1	1	1	0.832788926	0
chr3_ref_v2	196870	0	C,A	0	0	2,0,181,0	1	1	1	2	A,A	NA	NA	0.410944574	0	0,0,33,0	0	1	0	0	0	2	A,A	NA	NA	0.029852963	0	NA	NA	0,0,106,0	0	1	1	0	0	2	A,A	NA	NA	0.00938974	0	NA	NA	0,0,94,0	0	1	0	0	0
chr3_ref_v2	196910	0	C,T	1	0	2,0,272,0	1	1	1	2	T,T	NA	NA	0.409121419	0	0,0,45,0	0	1	0	0	0	2	T,T	NA	NA	0.021978907	0	NA	NA	0,0,166,0	0	1	0	0	0	2	T,T	NA	NA	0.006006024	0	NA	NA	0,0,126,0	0	1	0	0	0
chr3_ref_v2	205618	0	CA,C	1	1	151,154,25,39	1	1	0	2	CA,CA	CA,C	0.125	0.012826183	0	18,31,2,3	1	1	0	1.925193402	0	2	CA,CA	NA	NA	0.346049361	0	NA	NA	67,88,11,13	1	1	0	1.602016418	0	2	CA,CA	NA	NA	0.197653896	0	NA	NA	55,58,5,10	1	1	0	0.802360687	0
chr3_ref_v2	207552	0	GA,G	1	1	160,154,29,17	1	1	0	2	GA,GA	NA	NA	0.200236455	0	21,21,3,2	1	1	0	0.435708652	0	2	GA,GA	NA	NA	0.467828955	0	NA	NA	71,68,10,5	1	1	0	0.594096214	0	2	GA,GA	NA	NA	0.397373909	0	NA	NA	40,38,16,7	1	1	0	2.407158875	0
chr3_ref_v2	217274	0	A,C	1	0	365,187,2,42	1	1	0	2	A,A	A,C	0.125	0.178691789	0	48,22,0,9	1	1	0	0.998578071	0	2	A,A	A,C	0.25	0.025157564	0	NA	NA	204,54,0,50	1	1	0	9.564257018	0	2	A,A	A,C	0.25	0.324776197	0	NA	NA	120,21,0,26	1	1	0	6.669944214	0
chr3_ref_v2	220603	0	TTA,T	1	1	104,110,6,11	1	1	1	2	TTA,TTA	NA	NA	0.76609203	0	38,36,5,3	1	1	0	1.224002696	0	2	TTA,TTA	NA	NA	0.318526856	0	NA	NA	30,54,5,4	1	1	0	1.678982868	0	2	TTA,TTA	NA	NA	0.381553237	0	NA	NA	30,31,1,2	1	1	0	0.476264257	0
chr3_ref_v2	224794	0	GT,G	1	1	168,142,19,21	1	1	0	2	GT,GT	NA	NA	0.069944849	0	17,10,0,1	1	1	0	0.943705366	0	2	GT,GT	NA	NA	0.66635666	0	NA	NA	93,69,7,4	1	1	0	1.238263317	0	2	GT,GT	NA	NA	0.62667588	0	NA	NA	58,57,6,10	1	1	0	0.600672668	0
chr3_ref_v2	225102	0	CA,C,CAA	1	1	176,103,15,13,18,25	1	1	0	2	CA,CA	CA,CAA	0.125	0.544542522	0	18,15,6,2,1,2	1	1	0	2.108226463	0	2	CA,CA	CA,C	0.125	0.186588082	0	NA	NA	76,27,5,2,2,0	1	1	0	4.386894787	0	2	CA,CA	NA	NA	1.822136531	0	NA	NA	61,17,2,4,5,5	1	1	0	2.591815397	0
chr3_ref_v2	225446	0	A,T	0	0	307,295,0,1	1	1	0	2	A,A	NA	NA	0.001659751	0	33,27,0,0	1	1	0	0.52574041	0	2	A,A	NA	NA	0	0	NA	NA	80,60,74,52	1	1	0	349.0321695	1	2	A,T	NA	NA	0.105360516	0	g.225446A>T	0	103,81,0,0	1	1	0	1.034973821	0
chr3_ref_v2	226835	0	CT,C	1	1	83,67,61,25	1	1	0	2	CT,CT	CT,C	0.5	0.080274143	0	10,12,9,2	1	1	0	0.705957158	0	2	CT,CT	CT,C	0.25	0.076166405	0	NA	NA	48,35,14,6	1	1	0	2.550113298	0	2	CT,CT	NA	NA	0.034847593	0	NA	NA	26,19,14,4	1	1	0	0.822532851	0
chr3_ref_v2	238277	0	ATT,A,AT	1	1	54,8,42,25,127,68	1	1	0	2	AT,AT	ATT,AT	0.25	0.387753237	0	3,1,5,2,18,2	1	1	0	1.651885898	0	2	AT,AT	ATT,AT	0.125	0.371990639	0	NA	NA	26,3,23,6,44,16	1	1	0	1.628515101	0	2	A,AT	ATT,AT	0.5	0.400371021	0	NA	NA	15,0,15,11,36,14	1	1	0	1.298671613	0
chr3_ref_v2	242306	0	A,G	0	0	102,271,25,0	1	1	0	2	A,A	A,G	0.125	0.044568319	0	5,36,5,0	1	1	0	1.367546865	0	2	A,A	A,G	0.25	0.061021677	0	NA	NA	23,140,21,0	1	1	0	3.591967078	0	2	A,A	A,G	0.25	0.056797598	0	NA	NA	14,106,12,0	1	1	0	3.783553569	0
chr3_ref_v2	243811	0	GTA,G	1	1	94,87,30,20	1	1	1	2	GTA,GTA	GTA,G	0.125	0.121440671	0	30,21,8,5	1	1	0	0.72876858	0	2	GTA,GTA	GTA,G	0.125	0.135554075	0	NA	NA	62,46,18,12	1	1	0	0.754820806	0	2	GTA,GTA	GTA,G	0.25	0.120543865	0	NA	NA	45,30,11,12	1	1	0	0.883492674	0
chr3_ref_v2	251810	0	G,A	0	0	303,291,0,0	1	1	0	2	G,G	NA	NA	0	0	39,30,0,0	1	1	0	0.694038651	0	2	G,G	NA	NA	0	0	NA	NA	157,177,0,0	1	1	0	1.140116649	0	2	G,G	NA	NA	0	0	NA	NA	57,51,64,39	1	1	0	337.6210262	1
chr3_ref_v2	255816	0	G,GT	1	1	7,6,106,124	1	1	1	2	GT,GT	NA	NA	0.895381957	0	2,0,32,19	1	1	0	2.109643305	0	2	GT,GT	NA	NA	0.896880319	0	NA	NA	2,3,42,46	1	1	0	0.417394324	0	2	GT,GT	NA	NA	0.80487372	0	NA	NA	1,1,37,34	1	1	0	0.876527212	0
chr3_ref_v2	255855	0	GTA,G	1	1	107,102,15,15	1	1	1	2	GTA,GTA	NA	NA	0.129853044	0	12,29,2,7	1	1	0	2.192209449	0	2	GTA,GTA	GTA,G	0.25	0.144236498	0	NA	NA	45,46,5,2	1	1	0	0.774290335	0	2	GTA,GTA	NA	NA	0.420345544	0	NA	NA	31,30,8,4	1	1	0	1.081299434	0
chr3_ref_v2	259005	0	G,C	0	0	96,383,14,0	1	1	0	2	G,G	G,C	0.125	0.755600195	0	4,49,1,0	1	1	0	2.11456105	0	2	G,G	NA	NA	0.018692133	0	NA	NA	12,209,41,0	1	1	0	22.33373722	0	2	G,G	G,C	0.25	0.285417066	0	NA	NA	14,113,34,0	1	1	0	23.2972013	0
chr3_ref_v2	259008	0	T,C	0	0	86,387,11,0	1	1	0	2	T,T	T,C	0.125	0.966138538	0	4,49,0,0	1	1	0	2.089667495	0	2	T,T	NA	NA	0	0	NA	NA	16,214,5,0	1	1	0	6.26396076	0	2	T,T	T,C	0.125	0.938269639	0	NA	NA	17,117,4,0	1	1	0	1.080131799	0
chr3_ref_v2	260047	0	T,G	0	0	136,346,28,0	1	1	0	2	T,T	T,G	0.125	0.102598083	0	8,30,11,0	1	1	0	5.758000096	0	2	T,T	T,G	0.5	0.054067221	0	NA	NA	41,174,38,1	1	1	0	9.047623452	0	2	T,T	T,G	0.25	0.238833767	0	NA	NA	33,125,36,0	1	1	0	11.68666232	0
chr3_ref_v2	268855	0	GA,G	1	1	117,115,51,41	1	1	0	2	GA,GA	GA,G	0.25	0.07175195	0	14,20,6,8	1	1	0	0.656490008	0	2	GA,GA	GA,G	0.125	0.084185264	0	NA	NA	58,60,31,20	1	1	0	0.716098422	0	2	GA,GA	GA,G	0.25	0.116028358	0	NA	NA	38,28,15,12	1	1	0	0.70650144	0
chr3_ref_v2	288402	0	AAT,A	1	1	93,108,13,18	1	1	1	2	AAT,AAT	NA	NA	0.102647062	0	28,38,8,4	1	1	0	1.174597092	0	2	AAT,AAT	NA	NA	0.201348604	0	NA	NA	46,66,3,2	1	1	0	1.999260804	0	2	AAT,AAT	NA	NA	1.257021974	0	NA	NA	33,28,3,3	1	1	0	1.107918725	0
chr3_ref_v2	288956	0	AAT,A	1	1	0,157,0,13	1	1	1	2	AAT,AAT	NA	NA	0.168632964	0	0,37,0,5	1	1	0	0.687718711	0	2	AAT,AAT	AAT,A	0.25	0.245850334	0	NA	NA	0,57,0,7	1	1	1	0.68004383	0	2	AAT,AAT	AAT,A	0.125	0.0419283	0	NA	NA	0,62,0,6	1	1	1	0.376844699	0
chr3_ref_v2	311601	0	G,T	1	0	0,0,12,64	1	1	1	2	T,T	NA	NA	0	0	0,0,0,3	0	0	1	0	0	2	NA	NA	NA	NA	0	NA	NA	0,0,2,36	1	1	1	1.435872231	0	2	T,T	NA	NA	0	0	NA	NA	0,0,0,8	0	0	1	0	0
chr3_ref_v2	311603	0	A,G	0	0	0,0,12,63	1	1	1	2	G,G	NA	NA	0	0	0,0,0,3	0	0	1	0	0	2	NA	NA	NA	NA	0	NA	NA	0,0,2,36	1	1	1	1.469241941	0	2	G,G	NA	NA	0	0	NA	NA	0,0,0,9	0	0	1	0	0
chr3_ref_v2	311626	1	T,G	1	0	1,19,5,45	1	1	1	2	NA	NA	NA	NA	0	0,1,0,2	1	0	1	0.212400162	0	2	NA	NA	NA	NA	0	NA	NA	1,10,0,27	1	1	1	0.666448817	0	2	NA	NA	NA	NA	0	NA	NA	0,0,0,9	0	0	1	0	0
chr3_ref_v2	311631	1	A,ATGG	1	0	1,19,5,48	1	1	1	2	NA	NA	NA	NA	0	0,1,0,3	1	0	1	0.239406722	0	2	NA	NA	NA	NA	0	NA	NA	1,10,0,26	1	1	1	0.548437661	0	2	NA	NA	NA	NA	0	NA	NA	0,0,0,10	0	0	1	0	0
chr3_ref_v2	311636	1	G,A	0	0	1,19,4,39	1	1	1	2	NA	NA	NA	NA	0	0,1,0,4	1	0	1	0.431926213	0	2	NA	NA	NA	NA	0	NA	NA	1,10,0,23	1	1	1	0.544631147	0	2	NA	NA	NA	NA	0	NA	NA	0,0,0,9	0	0	1	0	0
chr3_ref_v2	311673	1	C,T	0	0	2,20,3,51	1	1	1	2	NA	NA	NA	NA	0	0,1,0,4	1	0	1	0.328507482	0	2	NA	NA	NA	NA	0	NA	NA	1,10,1,25	1	1	1	0.346621727	0	2	NA	NA	NA	NA	0	NA	NA	0,0,2,21	1	1	1	2.514674651	0
chr3_ref_v2	311674	1	A,G	0	0	2,20,3,51	1	1	1	2	NA	NA	NA	NA	0	0,1,0,4	1	0	1	0.328507482	0	2	NA	NA	NA	NA	0	NA	NA	1,10,1,25	1	1	1	0.346621727	0	2	NA	NA	NA	NA	0	NA	NA	0,0,2,21	1	1	1	2.514674651	0
chr3_ref_v2	311711	1	G,A	0	0	2,20,28,48	1	1	1	2	NA	NA	NA	NA	0	0,1,9,9	1	0	1	1.28177008	0	2	NA	NA	NA	NA	0	NA	NA	1,10,22,19	1	1	1	1.650836245	0	2	NA	NA	NA	NA	0	NA	NA	0,0,21,21	1	1	1	3.268695228	0
chr3_ref_v2	311736	1	T,A	0	0	2,20,76,42	1	1	1	2	NA	NA	NA	NA	0	0,1,16,8	1	1	1	0.751641703	0	2	NA	NA	NA	NA	0	NA	NA	1,10,54,17	1	1	1	1.671274003	0	2	NA	NA	NA	NA	0	NA	NA	0,0,41,19	1	1	1	2.348451392	0
chr3_ref_v2	312388	1	GT,G	1	0	1,54,0,0	1	1	1	2	NA	NA	NA	NA	0	0,0,0,0	0	0	1	0	0	2	NA	NA	NA	NA	0	NA	NA	0,20,0,8	1	1	1	8.258533572	0	2	NA	NA	NA	NA	0	NA	NA	0,34,0,0	0	1	1	0	0
chr3_ref_v2	312444	1	T,G	1	0	0,0,0,0	0	0	1	2	NA	NA	NA	NA	0	0,0,0,0	0	0	1	0	0	2	NA	NA	NA	NA	0	NA	NA	0,0,0,0	0	0	1	0	0	2	NA	NA	NA	NA	0	NA	NA	0,0,0,0	0	0	1	0	0
chr4_ref_v2	1631	0	C,T	0	0	0,0,0,0	0	0	1	2	NA	NA	NA	NA	0	0,0,1,1	1	0	1	0	0	2	NA	NA	NA	NA	0	NA	NA	0,0,0,0	0	0	1	0	0	2	NA	NA	NA	NA	0	NA	NA	0,0,0,0	0	0	1	0	0
chr4_ref_v2	1633	0	T,C	0	0	0,0,0,0	0	0	1	2	NA	NA	NA	NA	0	0,0,1,1	1	0	1	0	0	2	NA	NA	NA	NA	0	NA	NA	0,0,0,0	0	0	1	0	0	2	NA	NA	NA	NA	0	NA	NA	0,0,0,0	0	0	1	0	0
chr4_ref_v2	1815	0	G,C	0	0	0,0,1,0	0	0	1	2	NA	NA	NA	NA	0	0,0,0,0	0	0	1	0	0	2	NA	NA	NA	NA	0	NA	NA	0,0,0,0	0	0	1	0	0	2	NA	NA	NA	NA	0	NA	NA	0,0,0,0	0	0	1	0	0
chr4_ref_v2	1817	0	C,T	0	0	0,0,1,0	0	0	1	2	NA	NA	NA	NA	0	0,0,0,0	0	0	1	0	0	2	NA	NA	NA	NA	0	NA	NA	0,0,0,0	0	0	1	0	0	2	NA	NA	NA	NA	0	NA	NA	0,0,0,0	0	0	1	0	0
chr4_ref_v2	1821	0	G,A	0	0	0,0,1,0	0	0	1	2	NA	NA	NA	NA	0	0,0,0,0	0	0	1	0	0	2	NA	NA	NA	NA	0	NA	NA	0,0,0,0	0	0	1	0	0	2	NA	NA	NA	NA	0	NA	NA	0,0,0,0	0	0	1	0	0
chr4_ref_v2	1829	0	A,G	1	0	0,0,1,0	0	0	1	2	NA	NA	NA	NA	0	0,0,0,0	0	0	1	0	0	2	NA	NA	NA	NA	0	NA	NA	0,0,0,0	0	0	1	0	0	2	NA	NA	NA	NA	0	NA	NA	0,0,0,0	0	0	1	0	0
chr4_ref_v2	1832	0	C,T	0	0	0,0,1,0	0	0	1	2	NA	NA	NA	NA	0	0,0,0,0	0	0	1	0	0	2	NA	NA	NA	NA	0	NA	NA	0,0,0,0	0	0	1	0	0	2	NA	NA	NA	NA	0	NA	NA	0,0,0,0	0	0	1	0	0
chr4_ref_v2	2006	0	T,G	0	0	0,0,3,0	0	0	1	2	NA	NA	NA	NA	0	0,0,4,0	0	0	1	0	0	2	NA	NA	NA	NA	0	NA	NA	0,0,3,0	0	0	1	0	0	2	NA	NA	NA	NA	0	NA	NA	0,0,2,0	0	0	1	0	0
chr4_ref_v2	2007	0	A,G	0	0	0,0,3,0	0	0	1	2	NA	NA	NA	NA	0	0,0,4,0	0	0	1	0	0	2	NA	NA	NA	NA	0	NA	NA	0,0,3,0	0	0	1	0	0	2	NA	NA	NA	NA	0	NA	NA	0,0,2,0	0	0	1	0	0
chr4_ref_v2	2033	0	G,T	0	0	0,0,9,0	0	0	1	2	NA	NA	NA	NA	0	0,0,4,0	0	0	1	0	0	2	NA	NA	NA	NA	0	NA	NA	0,0,12,0	0	0	1	0	0	2	NA	NA	NA	NA	0	NA	NA	0,0,12,0	0	0	1	0	0
chr4_ref_v2	2043	0	C,T	0	0	0,0,13,0	0	0	1	2	NA	NA	NA	NA	0	0,0,4,0	0	0	1	0	0	2	NA	NA	NA	NA	0	NA	NA	0,0,12,0	0	0	1	0	0	2	NA	NA	NA	NA	0	NA	NA	0,0,15,0	0	0	1	0	0
chr4_ref_v2	2044	0	T,G	0	0	0,0,14,0	0	0	1	2	NA	NA	NA	NA	0	0,0,4,0	0	0	1	0	0	2	NA	NA	NA	NA	0	NA	NA	0,0,12,0	0	0	1	0	0	2	NA	NA	NA	NA	0	NA	NA	0,0,15,0	0	0	1	0	0
chr4_ref_v2	2058	0	G,C	0	0	0,0,23,0	0	1	1	2	C,C	NA	NA	0.042559614	0	0,0,4,0	0	0	1	0	0	2	NA	NA	NA	NA	0	NA	NA	0,0,20,0	0	1	1	0	0	2	C,C	NA	NA	0.048790164	0	NA	NA	0,0,16,0	0	0	1	0	0
chr4_ref_v2	2060	0	C,T	0	0	0,0,25,0	0	1	1	2	T,T	NA	NA	0.039220713	0	0,0,5,0	0	0	1	0	0	2	NA	NA	NA	NA	0	NA	NA	0,0,20,0	0	1	1	0	0	2	T,T	NA	NA	0.048790164	0	NA	NA	0,0,16,0	0	0	1	0	0
chr4_ref_v2	2064	0	G,T	0	0	0,0,32,0	0	1	1	2	T,T	NA	NA	0.030771659	0	0,0,5,0	0	0	1	0	0	2	NA	NA	NA	NA	0	NA	NA	0,0,22,0	0	1	1	0	0	2	T,T	NA	NA	0.044451763	0	NA	NA	0,0,18,0	0	0	1	0	0
chr4_ref_v2	2070	0	T,C	1	0	0,0,38,0	0	1	1	2	C,C	NA	NA	0.025975486	0	0,0,7,0	0	0	1	0	0	2	NA	NA	NA	NA	0	NA	NA	0,0,23,0	0	1	1	0	0	2	C,C	NA	NA	0.042559614	0	NA	NA	0,0,19,0	0	0	1	0	0
chr4_ref_v2	2074	0	G,A	0	0	0,0,41,0	0	1	1	2	A,A	NA	NA	0.024097552	0	0,0,7,0	0	0	1	0	0	2	NA	NA	NA	NA	0	NA	NA	0,0,23,0	0	1	1	0	0	2	A,A	NA	NA	0.042559614	0	NA	NA	0,0,19,0	0	0	1	0	0
chr4_ref_v2	2085	0	A,G	0	0	0,0,55,0	0	1	1	2	G,G	NA	NA	0.018018506	0	0,0,7,0	0	0	1	0	0	2	NA	NA	NA	NA	0	NA	NA	0,0,27,0	0	1	1	0	0	2	G,G	NA	NA	0.036367644	0	NA	NA	0,0,20,0	0	1	1	0	0
chr4_ref_v2	2110	0	T,C	0	0	0,0,74,0	0	1	1	2	C,C	NA	NA	0.01342302	0	0,0,7,0	0	0	1	0	0	2	NA	NA	NA	NA	0	NA	NA	0,0,32,0	0	1	1	0	0	2	C,C	NA	NA	0.030771659	0	NA	NA	0,0,20,0	0	1	1	0	0
chr4_ref_v2	2133	0	G,A	1	0	0,0,90,0	0	1	1	2	A,A	NA	NA	0.011049836	0	0,0,9,0	0	0	1	0	0	2	NA	NA	NA	NA	0	NA	NA	0,0,50,0	0	1	1	0	0	2	A,A	NA	NA	0.019802627	0	NA	NA	0,0,27,0	0	1	1	0	0
chr4_ref_v2	2149	0	C,T	0	0	0,0,121,0	0	1	1	2	T,T	NA	NA	0.008230499	0	0,0,15,0	0	0	1	0	0	2	NA	NA	NA	NA	0	NA	NA	0,0,57,0	0	1	1	0	0	2	T,T	NA	NA	0.017391743	0	NA	NA	0,0,39,0	0	1	1	0	0
chr4_ref_v2	2150	0	T,G	0	0	0,0,128,0	0	1	1	2	G,G	NA	NA	0.00778214	0	0,0,15,0	0	0	1	0	0	2	NA	NA	NA	NA	0	NA	NA	0,0,61,0	0	1	1	0	0	2	G,G	NA	NA	0.016260521	0	NA	NA	0,0,39,0	0	1	1	0	0
chr4_ref_v2	2581	0	T,TA	0	0	0,0,0,0	0	0	1	2	NA	NA	NA	NA	0	0,0,0,1	0	0	1	0	0	2	NA	NA	NA	NA	0	NA	NA	0,0,0,1	0	0	1	0	0	2	NA	NA	NA	NA	0	NA	NA	0,0,0,1	0	0	1	0	0
chr4_ref_v2	2917	0	G,A	0	0	0,0,0,0	0	0	1	2	NA	NA	NA	NA	0	0,0,0,0	0	0	1	0	0	2	NA	NA	NA	NA	0	NA	NA	0,0,0,0	0	0	1	0	0	2	NA	NA	NA	NA	0	NA	NA	0,0,1,1	1	0	1	0	0
chr4_ref_v2	2921	0	C,T	0	0	0,0,0,0	0	0	1	2	NA	NA	NA	NA	0	0,0,0,0	0	0	1	0	0	2	NA	NA	NA	NA	0	NA	NA	0,0,0,0	0	0	1	0	0	2	NA	NA	NA	NA	0	NA	NA	0,0,1,1	1	0	1	0	0
chr4_ref_v2	2925	0	A,G	0	0	0,0,0,0	0	0	1	2	NA	NA	NA	NA	0	0,0,0,0	0	0	1	0	0	2	NA	NA	NA	NA	0	NA	NA	0,0,0,0	0	0	1	0	0	2	NA	NA	NA	NA	0	NA	NA	0,0,1,1	1	0	1	0	0
chr4_ref_v2	2929	0	A,G	1	0	0,0,0,0	0	0	1	2	NA	NA	NA	NA	0	0,0,0,0	0	0	1	0	0	2	NA	NA	NA	NA	0	NA	NA	0,0,0,0	0	0	1	0	0	2	NA	NA	NA	NA	0	NA	NA	0,0,1,1	1	0	1	0	0
chr4_ref_v2	2935	0	T,C	0	0	0,0,0,0	0	0	1	2	NA	NA	NA	NA	0	0,0,0,0	0	0	1	0	0	2	NA	NA	NA	NA	0	NA	NA	0,0,0,0	0	0	1	0	0	2	NA	NA	NA	NA	0	NA	NA	0,0,1,1	1	0	1	0	0
chr4_ref_v2	2938	0	AAT,A	0	0	0,0,0,0	0	0	1	2	NA	NA	NA	NA	0	0,0,0,0	0	0	1	0	0	2	NA	NA	NA	NA	0	NA	NA	0,0,0,0	0	0	1	0	0	2	NA	NA	NA	NA	0	NA	NA	0,0,1,1	1	0	1	0	0
chr4_ref_v2	2941	0	G,GCGTA	1	0	0,0,0,0	0	0	1	2	NA	NA	NA	NA	0	0,0,0,0	0	0	1	0	0	2	NA	NA	NA	NA	0	NA	NA	0,0,0,0	0	0	1	0	0	2	NA	NA	NA	NA	0	NA	NA	0,0,0,1	0	0	1	0	0
chr4_ref_v2	2946	0	A,T	1	0	0,0,0,0	0	0	1	2	NA	NA	NA	NA	0	0,0,0,0	0	0	1	0	0	2	NA	NA	NA	NA	0	NA	NA	0,0,0,0	0	0	1	0	0	2	NA	NA	NA	NA	0	NA	NA	0,0,0,1	0	0	1	0	0
chr4_ref_v2	11720	0	G,T	1	0	0,0,1,0	0	0	1	2	NA	NA	NA	NA	0	0,0,0,0	0	0	1	0	0	2	NA	NA	NA	NA	0	NA	NA	0,0,0,0	0	0	1	0	0	2	NA	NA	NA	NA	0	NA	NA	0,0,0,0	0	0	1	0	0
chr4_ref_v2	12513	0	T,A	0	0	0,0,0,1	0	0	1	2	NA	NA	NA	NA	0	0,0,0,0	0	0	1	0	0	2	NA	NA	NA	NA	0	NA	NA	0,0,0,0	0	0	1	0	0	2	NA	NA	NA	NA	0	NA	NA	0,0,0,0	0	0	1	0	0
chr4_ref_v2	12543	0	A,G	0	0	0,0,0,1	0	0	1	2	NA	NA	NA	NA	0	0,0,0,0	0	0	1	0	0	2	NA	NA	NA	NA	0	NA	NA	0,0,0,0	0	0	1	0	0	2	NA	NA	NA	NA	0	NA	NA	0,0,0,0	0	0	1	0	0
chr4_ref_v2	12554	0	G,A	0	0	0,0,0,1	0	0	1	2	NA	NA	NA	NA	0	0,0,0,0	0	0	1	0	0	2	NA	NA	NA	NA	0	NA	NA	0,0,0,0	0	0	1	0	0	2	NA	NA	NA	NA	0	NA	NA	0,0,0,0	0	0	1	0	0
chr4_ref_v2	12567	0	C,A	1	0	0,0,0,1	0	0	1	2	NA	NA	NA	NA	0	0,0,0,0	0	0	1	0	0	2	NA	NA	NA	NA	0	NA	NA	0,0,0,0	0	0	1	0	0	2	NA	NA	NA	NA	0	NA	NA	0,0,0,0	0	0	1	0	0
chr4_ref_v2	12584	0	A,C	1	0	0,0,0,1	0	0	1	2	NA	NA	NA	NA	0	0,0,0,0	0	0	1	0	0	2	NA	NA	NA	NA	0	NA	NA	0,0,0,0	0	0	1	0	0	2	NA	NA	NA	NA	0	NA	NA	0,0,0,0	0	0	1	0	0
chr4_ref_v2	18369	0	A,T	0	0	0,0,0,1	0	0	1	2	NA	NA	NA	NA	0	0,0,0,0	0	0	1	0	0	2	NA	NA	NA	NA	0	NA	NA	0,0,0,0	0	0	1	0	0	2	NA	NA	NA	NA	0	NA	NA	0,0,0,0	0	0	1	0	0
chr4_ref_v2	18377	0	A,C	1	0	0,0,0,1	0	0	1	2	NA	NA	NA	NA	0	0,0,0,0	0	0	1	0	0	2	NA	NA	NA	NA	0	NA	NA	0,0,0,0	0	0	1	0	0	2	NA	NA	NA	NA	0	NA	NA	0,0,0,0	0	0	1	0	0
chr4_ref_v2	20463	0	CTATATATATATA,C,CTA	1	1	5,2,9,12,38,39	1	1	1	2	CTA,CTA	CTATATATATATA,CTA	0.125	0.270577335	0	2,0,8,4,11,9	1	1	0	2.212723717	0	2	CTA,CTA	C,CTA	0.5	0.520517295	0	NA	NA	3,1,2,13,15,21	1	1	1	2.124138437	0	2	CTA,CTA	C,CTA	0.25	0.834684356	0	NA	NA	4,0,3,6,5,14	1	1	1	1.314578384	0
chr4_ref_v2	43795	0	CT,C,CTT	1	1	60,21,36,17,8,6	1	1	0	2	CT,CT	CT,C	0.5	0.182073801	0	14,3,1,1,2,2	1	1	0	1.540179126	0	2	CT,CT	CT,CTT	0.25	0.914811139	0	NA	NA	21,9,12,2,6,5	1	1	0	1.661915643	0	2	CT,CTT	CT,C	0.5	0.66762013	0	NA	NA	18,7,6,3,3,3	1	1	0	0.793705746	0
chr4_ref_v2	43826	0	GA,G	1	1	103,169,25,30	1	1	0	2	GA,GA	GA,G	0.25	0.176937778	0	17,28,3,6	1	1	0	0.437486896	0	2	GA,GA	GA,G	0.125	0.185752158	0	NA	NA	51,81,13,14	1	1	0	0.416285241	0	2	GA,GA	GA,G	0.25	0.14572835	0	NA	NA	46,70,6,12	1	1	0	0.660736902	0
chr4_ref_v2	47330	0	C,A	0	0	430,64,0,29	1	1	0	2	C,C	C,A	0.125	0.093287934	0	46,11,0,3	1	1	0	0.981173635	0	2	C,C	C,A	0.125	0.077783748	0	NA	NA	235,22,0,28	1	1	0	2.934674555	0	2	C,C	C,A	0.25	0.235870106	0	NA	NA	148,13,0,31	1	1	0	8.302717987	0
chr4_ref_v2	57012	0	GA,G	1	1	238,108,22,9	1	1	0	2	GA,GA	NA	NA	0.067894744	0	32,30,4,2	1	1	0	2.48410746	0	2	GA,GA	NA	NA	0.011609543	0	NA	NA	115,42,10,2	1	1	0	0.984930178	0	2	GA,GA	NA	NA	0.16867021	0	NA	NA	64,23,9,2	1	1	0	0.95303668	0
chr4_ref_v2	65987	0	GA,G	1	1	240,209,31,21	1	1	0	2	GA,GA	GA,G	0.125	0.081064092	0	32,26,3,1	1	1	0	0.564129447	0	2	GA,GA	NA	NA	0.177635178	0	NA	NA	142,85,10,10	1	1	0	2.91522792	0	2	GA,GA	GA,G	0.125	0.342845943	0	NA	NA	96,62,5,5	1	1	0	2.099594673	0
chr4_ref_v2	92621	0	G,GA	1	1	8,1,17,11	1	1	0	2	GA,GA	NA	NA	0.075865546	0	0,1,2,8	1	0	0	2.670568035	0	2	NA	NA	NA	NA	0	NA	NA	2,1,6,5	1	0	0	0.503832363	0	2	NA	NA	NA	NA	0	NA	NA	2,2,2,2	1	0	0	1.872185782	0
chr4_ref_v2	123731	0	TA,T	1	1	115,121,16,14	1	1	0	2	TA,TA	NA	NA	0.517918754	0	22,21,2,1	1	1	0	0.569232164	0	2	TA,TA	NA	NA	1.193776677	0	NA	NA	55,61,3,4	1	1	0	0.845102074	0	2	TA,TA	NA	NA	1.135788318	0	NA	NA	33,34,5,2	1	1	0	0.45243218	0
chr4_ref_v2	126504	0	TCACATC,T	1	0	99,88,21,0	1	1	1	2	TCACATC,TCACATC	TCACATC,T	0.25	0.194156014	0	14,16,5,0	1	1	0	0.56630562	0	2	TCACATC,TCACATC	TCACATC,T	0.25	0.336472237	0	NA	NA	63,38,13,0	1	1	1	1.255390397	0	2	TCACATC,TCACATC	TCACATC,T	0.25	0.030153038	0	NA	NA	44,43,13,2	1	1	0	1.341645105	0
chr4_ref_v2	135395	0	CT,C	1	1	66,52,18,16	1	1	0	2	CT,CT	NA	NA	0.105182377	0	11,4,0,2	1	0	0	1.260686377	0	2	NA	NA	NA	NA	0	NA	NA	26,33,10,9	1	1	0	1.088751779	0	2	CT,CT	CT,C	0.125	0.090399487	0	NA	NA	22,18,1,4	1	1	0	0.907043462	0
chr4_ref_v2	169772	0	GTA,G	1	1	81,57,4,5	1	1	1	2	GTA,GTA	NA	NA	0.659039194	0	39,24,4,3	1	1	0	0.984219176	0	2	GTA,GTA	NA	NA	0.110244212	0	NA	NA	43,25,4,4	1	1	1	1.010986322	0	2	GTA,GTA	NA	NA	0.00453765	0	NA	NA	32,16,1,1	1	1	1	0.889117599	0
chr4_ref_v2	169830	0	TA,TAA,T	1	1	40,8,12,4,18,0	1	1	1	2	TA,TA	TA,TAA	0.25	0.319530088	0	19,3,5,0,6,0	1	1	0	0.727354776	0	2	TA,TA	TA,TAA	0.25	0.164615051	0	NA	NA	25,2,4,1,4,0	1	1	1	2.032827684	0	2	TA,TA	TA,TAA	0.125	0.323643508	0	NA	NA	13,0,4,0,7,0	1	1	1	0.640432875	0
chr4_ref_v2	172967	0	G,T	0	0	287,235,0,1	1	1	0	2	G,G	NA	NA	0.001913876	0	20,10,20,15	1	1	0	311.1154794	1	2	G,T	T,T	0.125	0.097163748	0	g.172967G>T	0	149,143,0,0	1	1	0	1.055614225	0	2	G,G	NA	NA	0	0	NA	NA	99,98,0,0	1	1	0	1.021475866	0
chr4_ref_v2	196537	0	A,G	0	0	268,222,0,0	1	1	0	2	A,A	NA	NA	0	0	41,34,0,0	1	1	0	0.371570017	0	2	A,A	NA	NA	0	0	NA	NA	152,106,0,0	1	1	0	1.049687191	0	2	A,A	NA	NA	0	0	NA	NA	52,21,55,38	1	1	0	330.9641417	1
chr4_ref_v2	204867	0	A,G	0	0	265,119,1,0	1	1	0	2	A,A	NA	NA	0.002600782	0	45,21,0,0	1	1	0	0.385145059	0	2	A,A	NA	NA	0	0	NA	NA	124,45,0,1	1	1	0	0.924625482	0	2	A,A	NA	NA	0.005899722	0	NA	NA	37,15,46,21	1	1	0	320.8881402	1
chr4_ref_v2	204886	0	C,A	0	0	262,74,0,18	1	1	0	2	C,C	C,A	0.125	0.16462198	0	40,11,0,5	1	1	0	0.822757091	0	2	C,C	C,A	0.25	0.194156014	0	NA	NA	140,16,1,24	1	1	0	6.106975433	0	2	C,C	C,A	0.25	0.114929967	0	NA	NA	77,18,0,23	1	1	0	8.803680599	0
chr4_ref_v2	211254	0	CAT,C	1	1	152,156,15,16	1	1	0	2	CAT,CAT	NA	NA	0.296058089	0	14,25,2,2	1	1	0	1.14208206	0	2	CAT,CAT	CAT,C	0.125	0.176702215	0	NA	NA	70,69,3,9	1	1	0	0.563438844	0	2	CAT,CAT	NA	NA	0.189601029	0	NA	NA	64,46,4,5	1	1	0	1.525934976	0
chr4_ref_v2	212379	0	G,GT	1	1	5,98,27,21	1	1	0	2	G,G	G,GT	0.5	0.180654491	1	3,11,7,2	1	1	0	1.657659744	0	2	G,GT	G,G	0.125	0.007431076	0	NA	NA	1,46,23,12	1	1	0	1.886826995	0	2	G,GT	G,G	0.125	0.06037016	0	NA	NA	1,33,19,5	1	1	0	2.439414131	0
chr4_ref_v2	226755	0	CAT,C	1	1	20,26,7,2	1	1	1	2	CAT,CAT	NA	NA	0.220315183	0	12,5,1,6	1	1	0	4.184651286	0	2	CAT,CAT	CAT,C	0.25	0.000297921	0	NA	NA	13,14,1,1	1	1	1	0.721253726	0	2	CAT,CAT	NA	NA	1.105796981	0	NA	NA	4,10,1,2	1	0	1	0.940362744	0
chr4_ref_v2	239688	0	A,C	0	0	227,36,0,10	1	1	0	2	A,A	A,C	0.125	0.466208558	0	21,6,0,3	1	1	0	1.173545701	0	2	A,A	A,C	0.25	0.092709398	0	NA	NA	133,19,0,22	1	1	0	6.715519922	0	2	A,A	A,C	0.25	0.057523844	0	NA	NA	80,10,0,12	1	1	0	3.776598586	0
chr4_ref_v2	240077	0	CAT,C	1	1	101,88,29,24	1	1	0	2	CAT,CAT	CAT,C	0.25	0.001939136	0	23,16,4,5	1	1	0	0.647846391	0	2	CAT,CAT	CAT,C	0.25	0.094226078	0	NA	NA	54,51,13,8	1	1	0	0.810913529	0	2	CAT,CAT	CAT,C	0.125	0.056197007	0	NA	NA	39,28,4,5	1	1	0	1.349061249	0
chr4_ref_v2	269435	0	C,G	0	0	59,233,31,0	1	1	0	2	C,C	C,G	0.25	0.26510775	0	9,33,2,0	1	1	0	0.561781094	0	2	C,C	C,G	0.125	0.105029882	0	NA	NA	23,124,33,0	1	1	0	3.973946291	0	2	C,C	C,G	0.5	0.365459773	0	NA	NA	10,82,12,0	1	1	0	1.300881435	0
chr4_ref_v2	273254	0	T,A	1	0	0,0,192,196	1	1	0	2	A,A	NA	NA	0	0	1,0,42,24	1	1	0	2.45997949	0	2	A,A	NA	NA	0.015037877	0	NA	NA	0,0,107,99	1	1	0	0.594946688	0	2	A,A	NA	NA	0	0	NA	NA	1,0,63,72	1	1	0	0.686130577	0
chr4_ref_v2	276188	0	G,C	1	0	220,81,0,23	1	1	0	2	G,G	G,C	0.125	0.178993767	0	34,1,0,6	1	1	0	2.674502753	0	2	G,G	G,C	0.25	0.336472237	0	NA	NA	131,27,0,28	1	1	0	4.588651984	0	2	G,G	G,C	0.25	0.250610946	0	NA	NA	85,19,1,24	1	1	0	5.790825247	0
chr4_ref_v2	278325	0	C,T	0	0	242,290,0,0	1	1	0	2	C,C	NA	NA	0	0	29,37,0,0	1	1	0	0.395613214	0	2	C,C	NA	NA	0	0	NA	NA	133,160,0,0	1	1	0	0.398104167	0	2	C,C	NA	NA	0	0	NA	NA	45,44,60,56	1	1	0	342.5522268	1
chr4_ref_v2	286821	0	CT,C	1	1	133,102,34,17	1	1	0	2	CT,CT	CT,C	0.125	0.046494995	0	13,14,5,2	1	1	0	0.51730345	0	2	CT,CT	CT,C	0.25	0.118815162	0	NA	NA	67,53,11,8	1	1	0	0.680610963	0	2	CT,CT	CT,C	0.125	0.214056203	0	NA	NA	46,33,7,4	1	1	0	0.744834632	0
chr4_ref_v2	315002	0	A,C	1	0	153,99,0,52	1	1	0	2	A,A	A,C	0.25	0.386772975	0	23,5,0,5	1	1	0	1.88865623	0	2	A,A	A,C	0.25	0.405465108	0	NA	NA	71,47,2,38	1	1	0	2.253441484	0	2	A,A	A,C	0.5	0.016807118	0	NA	NA	48,30,0,29	1	1	0	2.323042614	0
chr4_ref_v2	315011	0	C,CCTTTTTT	1	0	102,170,27,1	1	1	0	2	C,C	C,CCTTTTTT	0.25	0.327687407	0	6,16,7,0	1	1	0	2.115411221	0	2	C,C	C,CCTTTTTT	0.5	0.109868769	0	NA	NA	54,95,8,1	1	1	0	0.757300111	0	2	C,C	C,CCTTTTTT	0.125	0.098671528	0	NA	NA	32,65,6,0	1	1	0	0.972058934	0
chr4_ref_v2	323616	0	GAT,G	1	1	39,51,10,18	1	1	1	2	GAT,GAT	GAT,G	0.125	0.006862217	0	17,24,4,5	1	1	0	0.614339526	0	2	GAT,GAT	NA	NA	0.11878905	0	NA	NA	20,23,6,8	1	1	0	0.487845235	0	2	GAT,GAT	GAT,G	0.125	0.102866931	0	NA	NA	11,27,2,7	1	1	0	1.487037681	0
chr4_ref_v2	329580	0	TTA,T	1	1	55,50,9,8	1	1	1	2	TTA,TTA	NA	NA	0.315425208	0	34,23,2,5	1	1	0	0.931840742	0	2	TTA,TTA	NA	NA	0.574369002	0	NA	NA	25,28,3,2	1	1	1	0.820113231	0	2	TTA,TTA	NA	NA	0.766238863	0	NA	NA	14,22,1,3	1	1	1	1.320976248	0
chr4_ref_v2	336145	0	CT,C	1	1	81,61,16,16	1	1	0	2	CT,CT	NA	NA	0.140584678	0	20,10,3,2	1	1	0	0.865195917	0	2	CT,CT	NA	NA	0.540258922	0	NA	NA	39,31,6,6	1	1	0	0.572998913	0	2	CT,CT	NA	NA	0.262430171	0	NA	NA	30,16,6,4	1	1	0	0.752049661	0
chr4_ref_v2	343943	0	G,GTA	1	1	23,21,51,55	1	1	0	2	GTA,GTA	G,GTA	0.25	0.059290122	0	4,8,16,11	1	1	0	0.792666941	0	2	GTA,GTA	G,GTA	0.25	0.118395259	0	NA	NA	7,9,18,26	1	1	0	0.768918467	0	2	GTA,GTA	G,GTA	0.25	0.023647522	0	NA	NA	5,7,15,17	1	1	0	0.433508889	0
chr4_ref_v2	360925	0	G,A	0	0	245,286,0,0	1	1	0	2	G,G	NA	NA	0	0	14,15,13,15	1	1	0	309.7454634	1	2	G,A	NA	NA	0.03509132	0	g.360925G>A	0	63,91,48,83	1	1	0	351.9037769	1	2	G,A	G,G	0.125	0.089559149	0	g.360925G>A	0	88,100,0,0	1	1	0	0.406741794	0
chr4_ref_v2	369196	0	C,CAAAAAAAAAAAAAAAA	1	1	5,1,42,9	1	1	1	2	CAAAAAAAAAAAAAAAA,CAAAAAAAAAAAAAAAA	C,CAAAAAAAAAAAAAAAA	0.25	0.194156014	0	1,0,4,0	1	0	1	0.441842345	0	2	NA	NA	NA	NA	0	NA	NA	1,0,32,5	1	1	1	1.050487301	0	2	CAAAAAAAAAAAAAAAA,CAAAAAAAAAAAAAAAA	NA	NA	0.026668247	0	NA	NA	1,0,20,4	1	1	0	0.549664369	0
chr4_ref_v2	385893	0	G,T	0	0	119,210,8,0	1	1	0	2	G,G	G,T	0.125	0.890782972	0	16,28,0,0	1	1	0	0.442437574	0	2	G,G	NA	NA	0	0	NA	NA	12,108,18,0	1	1	0	12.8897409	0	2	G,G	G,T	0.25	0.102857385	0	NA	NA	10,70,17,0	1	1	0	13.63735118	0
chr4_ref_v2	392047	0	GT,G	1	1	124,123,14,14	1	1	0	2	GT,GT	GT,G	0.125	0.10246875	0	8,12,1,0	1	1	0	0.76761162	0	2	GT,GT	NA	NA	0.007345554	0	NA	NA	77,68,2,14	1	1	0	1.636732171	0	2	GT,GT	GT,G	0.125	0.117773219	0	NA	NA	40,47,3,2	1	1	0	0.920356237	0
chr4_ref_v2	392083	0	GAC,G	1	1	63,137,5,20	1	1	0	2	GAC,GAC	NA	NA	0.574119743	0	9,16,3,4	1	1	0	1.677320312	0	2	GAC,GAC	GAC,G	0.125	0.04549479	0	NA	NA	33,78,5,4	1	1	0	1.016244789	0	2	GAC,GAC	NA	NA	0.917690486	0	NA	NA	24,42,1,8	1	1	0	0.596793051	0
chr4_ref_v2	408109	0	C,A	1	0	238,134,1,28	1	1	0	2	C,C	C,A	0.125	0.156452177	0	33,29,0,18	1	1	0	6.177658839	0	2	C,C	C,A	0.5	0.084083117	0	NA	NA	118,41,1,35	1	1	0	7.576854375	0	2	C,C	C,A	0.5	0.386772975	0	NA	NA	89,26,0,18	1	1	0	2.952088514	0
chr4_ref_v2	410825	0	AT,A	1	1	73,112,9,13	1	1	0	2	AT,AT	NA	NA	0.151565377	0	12,10,0,1	1	1	0	1.176813296	0	2	AT,AT	NA	NA	0.461562248	0	NA	NA	38,39,2,6	1	1	0	1.36400755	0	2	AT,AT	NA	NA	0.201338698	0	NA	NA	30,29,5,4	1	1	0	1.124754473	0
chr4_ref_v2	426202	0	A,G	0	0	248,263,0,0	1	1	0	2	A,A	NA	NA	0	0	17,18,30,14	1	1	0	314.1965906	1	2	A,G	G,G	0.125	0.022472856	0	g.426202A>G	0	121,162,0,1	1	1	0	1.594617414	0	2	A,A	NA	NA	0.003527341	0	NA	NA	86,105,0,0	1	1	0	0.751316965	0
chr4_ref_v2	436136	0	C,CT	1	1	38,43,5,12	1	1	0	2	C,C	C,CT	0.25	0.139507845	0	8,3,0,2	1	0	0	1.125767964	0	2	NA	NA	NA	NA	0	NA	NA	11,17,0,5	1	1	0	0.654210493	0	2	C,C	C,CT	0.25	0.069414987	0	NA	NA	8,11,0,1	1	1	0	0.732429107	0
chr4_ref_v2	450126	0	GTA,G	1	1	63,73,19,26	1	1	0	2	GTA,GTA	GTA,G	0.25	0.007773437	0	18,22,4,8	1	1	0	0.437242264	0	2	GTA,GTA	GTA,G	0.25	0.022050001	0	NA	NA	45,41,8,13	1	1	0	1.161156081	0	2	GTA,GTA	GTA,G	0.125	0.059041042	0	NA	NA	27,28,7,8	1	1	0	0.587161398	0
chr4_ref_v2	472237	0	C,A	0	0	0,0,0,1	0	0	1	2	NA	NA	NA	NA	0	0,0,0,0	0	0	1	0	0	2	NA	NA	NA	NA	0	NA	NA	0,0,0,0	0	0	1	0	0	2	NA	NA	NA	NA	0	NA	NA	0,0,0,0	0	0	1	0	0
chr4_ref_v2	476641	0	T,G	1	0	118,169,44,0	1	1	0	2	T,T	T,G	0.25	0.093090423	0	17,29,21,0	1	1	0	4.667194181	0	2	T,G	T,T	0.25	0.226773319	0	NA	NA	32,65,41,0	1	1	0	7.396828526	0	2	T,T	T,G	0.5	0.261570928	0	NA	NA	27,65,27,0	1	1	0	2.970395156	0
chr4_ref_v2	482411	0	GA,G,GAA	1	1	21,52,5,22,7,11	1	1	0	2	GA,GA	GA,GAA	0.125	0.448945339	0	4,3,1,2,0,1	1	0	0	0.946694764	0	2	NA	NA	NA	NA	0	NA	NA	8,17,3,10,4,7	1	1	0	0.911727274	0	2	GA,GAA	GA,G	0.5	0.417784987	0	NA	NA	5,8,1,6,4,3	1	1	0	1.191581259	0
chr4_ref_v2	489380	0	AAT,A	1	1	72,50,15,5	1	1	1	2	AAT,AAT	NA	NA	0.211287578	0	21,18,6,0	1	1	0	0.558628199	0	2	AAT,AAT	NA	NA	0.053750852	0	NA	NA	21,24,6,4	1	1	1	0.978063178	0	2	AAT,AAT	AAT,A	0.125	0.154227863	0	NA	NA	24,14,6,2	1	1	0	0.546089896	0
chr4_ref_v2	505172	0	CAT,C	1	1	85,91,8,12	1	1	0	2	CAT,CAT	NA	NA	0.103761807	0	32,28,2,0	1	1	0	1.062089789	0	2	CAT,CAT	NA	NA	0.688263484	0	NA	NA	37,47,3,2	1	1	0	0.905445966	0	2	CAT,CAT	NA	NA	0.676775073	0	NA	NA	25,38,3,1	1	1	0	1.280174122	0
chr4_ref_v2	506876	0	T,TA	1	1	64,73,6,7	1	1	0	2	T,T	NA	NA	0.065729182	0	9,7,0,0	1	0	0	0.728748211	0	2	NA	NA	NA	NA	0	NA	NA	29,38,1,1	1	1	0	0.825305511	0	2	T,T	NA	NA	1.076805434	0	NA	NA	24,18,3,7	1	1	0	2.182239752	0
chr4_ref_v2	514587	1	G,A	0	0	0,0,0,0	0	0	1	2	NA	NA	NA	NA	0	0,0,0,0	0	0	1	0	0	2	NA	NA	NA	NA	0	NA	NA	0,0,1,1	1	0	1	0	0	2	NA	NA	NA	NA	0	NA	NA	0,0,0,0	0	0	1	0	0
chr4_ref_v2	514590	1	A,G	0	0	0,0,0,0	0	0	1	2	NA	NA	NA	NA	0	0,0,0,0	0	0	1	0	0	2	NA	NA	NA	NA	0	NA	NA	0,0,1,1	1	0	1	0	0	2	NA	NA	NA	NA	0	NA	NA	0,0,0,0	0	0	1	0	0
chr4_ref_v2	514621	1	A,T	0	0	0,0,0,0	0	0	1	2	NA	NA	NA	NA	0	0,0,0,0	0	0	1	0	0	2	NA	NA	NA	NA	0	NA	NA	0,0,1,1	1	0	1	0	0	2	NA	NA	NA	NA	0	NA	NA	0,0,0,0	0	0	1	0	0
chr4_ref_v2	514630	1	A,T	0	0	0,0,0,0	0	0	1	2	NA	NA	NA	NA	0	0,0,0,0	0	0	1	0	0	2	NA	NA	NA	NA	0	NA	NA	0,0,1,1	1	0	1	0	0	2	NA	NA	NA	NA	0	NA	NA	0,0,0,0	0	0	1	0	0
chr4_ref_v2	514635	1	A,G	0	0	0,0,0,0	0	0	1	2	NA	NA	NA	NA	0	0,0,0,0	0	0	1	0	0	2	NA	NA	NA	NA	0	NA	NA	0,0,1,1	1	0	1	0	0	2	NA	NA	NA	NA	0	NA	NA	0,0,0,0	0	0	1	0	0
chr4_ref_v2	514654	1	T,C	0	0	0,1,0,0	0	0	1	2	NA	NA	NA	NA	0	0,0,0,0	0	0	1	0	0	2	NA	NA	NA	NA	0	NA	NA	0,0,1,1	1	0	1	0	0	2	NA	NA	NA	NA	0	NA	NA	0,0,0,0	0	0	1	0	0
chr4_ref_v2	514658	1	T,A	1	0	0,1,0,0	0	0	1	2	NA	NA	NA	NA	0	0,0,0,0	0	0	1	0	0	2	NA	NA	NA	NA	0	NA	NA	0,0,0,1	0	0	1	0	0	2	NA	NA	NA	NA	0	NA	NA	0,0,0,0	0	0	1	0	0
chr4_ref_v2	514659	1	C,T	1	0	0,1,0,0	0	0	1	2	NA	NA	NA	NA	0	0,0,0,0	0	0	1	0	0	2	NA	NA	NA	NA	0	NA	NA	0,0,0,1	0	0	1	0	0	2	NA	NA	NA	NA	0	NA	NA	0,0,0,0	0	0	1	0	0
chr4_ref_v2	514663	1	A,G	1	0	0,1,0,0	0	0	1	2	NA	NA	NA	NA	0	0,0,0,0	0	0	1	0	0	2	NA	NA	NA	NA	0	NA	NA	0,0,0,1	0	0	1	0	0	2	NA	NA	NA	NA	0	NA	NA	0,0,0,0	0	0	1	0	0
chr4_ref_v2	516330	1	T,C	1	0	3,0,0,0	0	0	1	2	NA	NA	NA	NA	0	1,0,0,0	0	0	1	0	0	2	NA	NA	NA	NA	0	NA	NA	6,0,0,0	0	0	1	0	0	2	NA	NA	NA	NA	0	NA	NA	2,0,1,0	1	0	1	0	0
chr4_ref_v2	516333	1	T,G	1	0	2,0,0,0	0	0	1	2	NA	NA	NA	NA	0	1,0,0,0	0	0	1	0	0	2	NA	NA	NA	NA	0	NA	NA	7,0,0,0	0	0	1	0	0	2	NA	NA	NA	NA	0	NA	NA	2,0,1,0	1	0	1	0	0
chr4_ref_v2	519543	1	C,CTA	0	0	197,80,13,0	1	1	0	2	NA	NA	NA	NA	0	22,8,1,0	1	1	0	0.39997912	0	2	NA	NA	NA	NA	0	NA	NA	91,30,7,0	1	1	0	0.60544307	0	2	NA	NA	NA	NA	0	NA	NA	75,23,3,0	1	1	0	1.002323105	0
chr4_ref_v2	519838	0	GT,G	1	1	34,45,1,17	1	1	0	2	GT,GT	NA	NA	0.255647805	0	11,4,0,0	1	0	0	2.793025473	0	2	NA	NA	NA	NA	0	NA	NA	14,23,1,5	1	1	0	0.686121642	0	2	GT,GT	NA	NA	0.424432037	0	NA	NA	8,7,0,3	1	0	0	0.571429412	0
chr4_ref_v2	524540	0	G,T	1	0	207,215,0,1	1	1	0	2	G,G	NA	NA	0.002366865	0	11,28,0,0	1	1	0	2.420126808	0	2	G,G	NA	NA	0	0	NA	NA	115,135,0,0	1	1	0	0.773654472	0	2	G,G	NA	NA	0	0	NA	NA	35,36,47,52	1	1	0	331.3336939	1
chr4_ref_v2	527681	0	TTA,T	0	0	0,0,0,2	0	0	1	2	NA	NA	NA	NA	0	0,0,0,3	0	0	1	0	0	2	NA	NA	NA	NA	0	NA	NA	0,0,0,1	0	0	1	0	0	2	NA	NA	NA	NA	0	NA	NA	0,0,0,0	0	0	1	0	0
chr4_ref_v2	527684	0	A,G	0	0	0,0,0,2	0	0	1	2	NA	NA	NA	NA	0	0,0,0,3	0	0	1	0	0	2	NA	NA	NA	NA	0	NA	NA	0,0,0,1	0	0	1	0	0	2	NA	NA	NA	NA	0	NA	NA	0,0,0,0	0	0	1	0	0
chr4_ref_v2	527968	0	A,ACG	0	0	0,0,0,0	0	0	1	2	NA	NA	NA	NA	0	0,0,0,0	0	0	1	0	0	2	NA	NA	NA	NA	0	NA	NA	0,0,0,0	0	0	1	0	0	2	NA	NA	NA	NA	0	NA	NA	0,0,0,1	0	0	1	0	0
chr4_ref_v2	527969	0	T,TGAAAATACCAACCTCTGAATCATG	1	0	0,0,0,0	0	0	1	2	NA	NA	NA	NA	0	0,0,0,0	0	0	1	0	0	2	NA	NA	NA	NA	0	NA	NA	0,0,0,0	0	0	1	0	0	2	NA	NA	NA	NA	0	NA	NA	0,0,0,1	0	0	1	0	0
chr4_ref_v2	538648	0	GTA,G	1	1	29,36,13,14	1	1	1	2	GTA,GTA	GTA,G	0.25	0.045356372	0	10,6,8,6	1	1	0	1.477011598	0	2	GTA,G	GTA,GTA	0.25	0.002108077	0	NA	NA	17,14,6,5	1	1	1	0.859909885	0	2	GTA,GTA	GTA,G	0.25	0.063859197	0	NA	NA	7,12,5,2	1	1	1	0.552676427	0
chr4_ref_v2	542473	0	CA,C	1	1	113,77,20,9	1	1	0	2	CA,CA	NA	NA	0.159213108	0	21,12,6,3	1	1	0	0.968678558	0	2	CA,CA	CA,C	0.125	0.044073502	0	NA	NA	56,46,11,2	1	1	0	0.810859564	0	2	CA,CA	NA	NA	0.230973633	0	NA	NA	39,41,5,5	1	1	0	1.62041099	0
chr4_ref_v2	548461	0	G,GT,GTT	1	1	11,25,4,14,24,21	1	1	0	2	G,GTT	GTT,GTT	0.125	0.149434516	0	0,0,1,0,1,5	1	0	0	2.5212338	0	2	NA	NA	NA	NA	0	NA	NA	1,7,1,7,9,9	1	1	0	0.724293008	0	2	GTT,GTT	G,GTT	0.5	0.489741451	0	NA	NA	1,2,0,1,2,4	1	0	0	0.855283813	0
chr4_ref_v2	551734	0	C,CA	1	1	111,73,12,16	1	1	0	2	C,C	C,CA	0.125	0.061400029	0	15,5,3,1	1	1	0	0.884324542	0	2	C,C	C,CA	0.25	0.08481944	0	NA	NA	64,34,6,3	1	1	0	1.186854668	0	2	C,C	NA	NA	0.046997103	0	NA	NA	35,22,4,4	1	1	0	0.413624284	0
chr4_ref_v2	587754	0	C,CTTT	1	1	2,3,26,7	1	1	0	2	CTTT,CTTT	C,CTTT	0.25	0.0588405	0	0,2,7,4	1	0	0	0.705990699	0	2	NA	NA	NA	NA	0	NA	NA	2,0,16,5	1	1	0	0.488263824	0	2	CTTT,CTTT	C,CTTT	0.25	0.085119229	0	NA	NA	0,0,13,2	1	0	0	1.017004798	0
chr4_ref_v2	606957	0	G,GAAAAAAAA	1	1	51,24,8,26	1	1	0	2	G,GAAAAAAAA	G,G	0.25	0.280301965	0	6,5,7,2	1	1	0	4.011272131	0	2	G,GAAAAAAAA	G,G	0.125	0.050643733	0	NA	NA	17,1,4,3	1	1	0	1.92026248	0	2	G,GAAAAAAAA	G,G	0.5	0.15415068	0	NA	NA	14,3,4,6	1	1	0	0.926212452	0
chr4_ref_v2	606975	0	G,A	1	0	102,206,43,2	1	1	0	2	G,G	G,A	0.25	0.022472856	0	12,29,10,1	1	1	0	1.222835715	0	2	G,G	G,A	0.5	0.217064505	0	NA	NA	45,94,24,2	1	1	0	0.926192501	0	2	G,G	G,A	0.25	0.269532754	0	NA	NA	36,85,21,0	1	1	0	0.703131173	0
chr4_ref_v2	621794	0	G,GAAAAAAA	1	1	37,24,9,29	1	1	0	2	G,GAAAAAAA	G,G	0.25	0.037537919	0	4,0,2,3	1	0	0	0.844285128	0	2	NA	NA	NA	NA	0	NA	NA	20,6,2,14	1	1	0	0.978811184	0	2	G,GAAAAAAA	G,G	0.25	0.025317808	0	NA	NA	16,5,2,7	1	1	0	1.276704031	0
chr4_ref_v2	628569	0	AT,A	1	1	118,135,15,16	1	1	0	2	AT,AT	AT,A	0.125	0.024687207	0	11,12,0,1	1	1	0	0.506430378	0	2	AT,AT	NA	NA	0.013576104	0	NA	NA	73,52,8,7	1	1	0	2.193332076	0	2	AT,AT	AT,A	0.125	0.033891735	0	NA	NA	38,50,6,11	1	1	0	1.518931987	0
chr4_ref_v2	630748	0	GT,G	1	1	80,49,24,15	1	1	0	2	GT,GT	GT,G	0.125	0.063276421	0	9,7,3,2	1	1	0	0.402242136	0	2	GT,GT	GT,G	0.125	0.032105409	0	NA	NA	34,33,11,6	1	1	0	1.540713673	0	2	GT,GT	GT,G	0.125	0.017575041	0	NA	NA	34,20,12,2	1	1	0	0.629462816	0
chr4_ref_v2	633278	0	A,G	0	0	214,200,0,1	1	1	0	2	A,A	NA	NA	0.002412546	0	44,31,0,0	1	1	0	0.892972253	0	2	A,A	NA	NA	0	0	NA	NA	153,102,0,0	1	1	0	2.504814964	0	2	A,A	NA	NA	0	0	NA	NA	71,34,46,38	1	1	0	322.5006315	1
chr4_ref_v2	645348	0	A,G	0	0	226,76,103,0	1	1	0	2	A,A	A,G	0.5	0.03257617	0	32,14,13,0	1	1	0	0.717821882	0	2	A,A	A,G	0.5	0.090971778	0	NA	NA	109,26,62,0	1	1	0	1.602646342	0	2	A,G	A,A	0.25	0.251314428	0	NA	NA	58,28,53,0	1	1	0	3.608662755	0
chr4_ref_v2	645358	0	CG,C	0	0	289,83,36,0	1	1	0	2	CG,CG	CG,C	0.25	0.362065793	0	36,12,6,0	1	1	0	0.468791653	0	2	CG,CG	CG,C	0.25	0.052116001	0	NA	NA	156,33,25,0	1	1	0	1.120282689	0	2	CG,CG	CG,C	0.25	0.037740328	0	NA	NA	87,28,24,0	1	1	0	3.219433189	0
chr4_ref_v2	645380	0	A,G	0	0	230,104,65,0	1	1	0	2	A,A	A,G	0.25	0.324423898	0	37,12,6,0	1	1	0	1.058244961	0	2	A,A	A,G	0.25	0.036037011	0	NA	NA	127,43,37,0	1	1	0	0.846114329	0	2	A,A	A,G	0.5	0.399599989	0	NA	NA	71,39,25,0	1	1	0	0.60385875	0
chr4_ref_v2	645384	0	C,T	0	0	276,114,16,0	1	1	0	2	C,C	C,T	0.125	0.424883194	0	39,12,1,0	1	1	0	0.77216004	0	2	C,C	NA	NA	0.019418086	0	NA	NA	144,45,17,0	1	1	0	2.691978777	0	2	C,C	C,T	0.125	0.356674944	0	NA	NA	81,40,13,0	1	1	0	2.848066365	0
chr4_ref_v2	645387	0	T,G	1	0	208,119,79,0	1	1	0	2	T,T	T,G	0.5	0.309321248	0	35,13,5,0	1	1	0	1.83673444	0	2	T,T	T,G	0.25	0.133531393	0	NA	NA	105,49,53,1	1	1	0	1.877017055	0	2	T,T	T,G	0.5	0.050643733	0	NA	NA	57,41,35,0	1	1	0	1.576538973	0
chr4_ref_v2	645399	0	T,G	1	0	209,131,53,2	1	1	0	2	T,T	T,G	0.25	0.124297717	0	34,19,4,1	1	1	0	0.734265195	0	2	T,T	T,G	0.125	0.3471962	0	NA	NA	104,63,25,2	1	1	0	0.625183788	0	2	T,T	T,G	0.25	0.123753203	0	NA	NA	59,48,18,0	1	1	0	0.911145375	0
chr4_ref_v2	645406	0	CGTTTTGTTAT,C	0	0	189,182,37,2	1	1	0	2	CGTTTTGTTAT,CGTTTTGTTAT	CGTTTTGTTAT,C	0.25	0.306730267	0	32,23,4,1	1	1	0	0.821252054	0	2	CGTTTTGTTAT,CGTTTTGTTAT	CGTTTTGTTAT,C	0.125	0.310154928	0	NA	NA	97,89,17,2	1	1	0	0.60248589	0	2	CGTTTTGTTAT,CGTTTTGTTAT	CGTTTTGTTAT,C	0.25	0.335397545	0	NA	NA	51,63,14,0	1	1	0	0.825500616	0
chr4_ref_v2	645422	1	T,A	1	0	153,174,28,17	1	1	0	2	NA	NA	NA	NA	0	28,24,2,1	1	1	0	1.081097751	0	2	NA	NA	NA	NA	0	NA	NA	81,82,15,10	1	1	0	0.567913276	0	2	NA	NA	NA	NA	0	NA	NA	44,58,10,6	1	1	0	0.528520074	0
chr4_ref_v2	645423	1	ATATG,A	1	0	152,180,27,17	1	1	0	2	NA	NA	NA	NA	0	27,27,2,1	1	1	0	0.814696499	0	2	NA	NA	NA	NA	0	NA	NA	79,85,15,10	1	1	0	0.616882405	0	2	NA	NA	NA	NA	0	NA	NA	43,62,11,6	1	1	0	0.669827364	0
chr4_ref_v2	645432	1	T,TG	0	0	130,186,20,22	1	1	0	2	NA	NA	NA	NA	0	25,26,2,1	1	1	0	1.116352029	0	2	NA	NA	NA	NA	0	NA	NA	58,88,10,13	1	1	0	0.698784004	0	2	NA	NA	NA	NA	0	NA	NA	34,62,9,6	1	1	0	0.801695407	0
chr4_ref_v2	645435	1	T,TG	0	0	122,191,13,29	1	1	0	2	NA	NA	NA	NA	0	24,26,2,2	1	1	0	1.123686646	0	2	NA	NA	NA	NA	0	NA	NA	56,89,7,13	1	1	0	0.456776513	0	2	NA	NA	NA	NA	0	NA	NA	33,62,6,6	1	1	0	0.716332375	0
chr4_ref_v2	645436	1	T,TTG	0	0	120,190,10,31	1	1	0	2	NA	NA	NA	NA	0	23,26,2,2	1	1	0	1.017531492	0	2	NA	NA	NA	NA	0	NA	NA	55,89,5,14	1	1	0	0.395332825	0	2	NA	NA	NA	NA	0	NA	NA	33,63,5,6	1	1	0	0.758403463	0
chr4_ref_v2	645511	1	G,A	0	0	0,228,0,91	1	1	0	2	NA	NA	NA	NA	0	0,31,0,10	1	1	0	0.463785258	0	2	NA	NA	NA	NA	0	NA	NA	0,122,0,45	1	1	0	0.443478847	0	2	NA	NA	NA	NA	0	NA	NA	0,80,0,34	1	1	0	0.383310925	0
chr4_ref_v2	645517	1	T,A	0	0	0,192,0,117	1	1	0	2	NA	NA	NA	NA	0	0,27,0,18	1	1	0	0.358014078	0	2	NA	NA	NA	NA	0	NA	NA	0,100,0,67	1	1	0	0.525974878	0	2	NA	NA	NA	NA	0	NA	NA	0,62,0,56	1	1	0	1.82179442	0
chr4_ref_v2	645527	1	A,T	0	0	0,185,0,112	1	1	0	2	NA	NA	NA	NA	0	0,26,0,19	1	1	0	0.506097976	0	2	NA	NA	NA	NA	0	NA	NA	0,107,0,64	1	1	0	0.297967969	0	2	NA	NA	NA	NA	0	NA	NA	0,61,0,56	1	1	0	1.961277212	0
chr4_ref_v2	645528	1	T,C	1	0	0,182,0,110	1	1	0	2	NA	NA	NA	NA	0	0,27,0,19	1	1	0	0.450071593	0	2	NA	NA	NA	NA	0	NA	NA	0,108,0,64	1	1	0	0.315066297	0	2	NA	NA	NA	NA	0	NA	NA	0,61,0,56	1	1	0	1.971040969	0
chr4_ref_v2	645533	1	G,T	0	0	0,178,0,103	1	1	0	2	NA	NA	NA	NA	0	0,29,0,19	1	1	0	0.411932502	0	2	NA	NA	NA	NA	0	NA	NA	0,104,0,64	1	1	0	0.42429788	0	2	NA	NA	NA	NA	0	NA	NA	0,61,0,56	1	1	0	2.275466154	0
chr4_ref_v2	645541	1	G,A	0	0	0,174,0,94	1	1	0	2	NA	NA	NA	NA	0	0,26,0,18	1	1	0	0.607173718	0	2	NA	NA	NA	NA	0	NA	NA	0,104,0,57	1	1	0	0.305618876	0	2	NA	NA	NA	NA	0	NA	NA	0,58,0,56	1	1	0	3.191541385	0
chr4_ref_v2	645542	1	C,T	0	0	0,171,0,94	1	1	1	2	NA	NA	NA	NA	0	0,27,0,19	1	1	0	0.618133309	0	2	NA	NA	NA	NA	0	NA	NA	0,104,0,57	1	1	0	0.276703593	0	2	NA	NA	NA	NA	0	NA	NA	0,57,0,56	1	1	0	3.172293375	0
chr4_ref_v2	645544	1	A,T	0	0	0,171,0,92	1	1	1	2	NA	NA	NA	NA	0	0,30,0,18	1	1	0	0.388510839	0	2	NA	NA	NA	NA	0	NA	NA	0,103,0,56	1	1	0	0.297044149	0	2	NA	NA	NA	NA	0	NA	NA	0,58,0,55	1	1	0	3.041361706	0
chr4_ref_v2	645550	1	CACA,C	1	0	0,162,0,74	1	1	1	2	NA	NA	NA	NA	0	0,30,0,17	1	1	0	0.552165779	0	2	NA	NA	NA	NA	0	NA	NA	0,105,0,49	1	1	0	0.3178422	0	2	NA	NA	NA	NA	0	NA	NA	0,57,0,50	1	1	0	3.597892891	0
chr4_ref_v2	645556	1	T,A	0	0	0,152,0,67	1	1	1	2	NA	NA	NA	NA	0	0,29,0,17	1	1	0	0.682491108	0	2	NA	NA	NA	NA	0	NA	NA	0,93,0,45	1	1	0	0.478495788	0	2	NA	NA	NA	NA	0	NA	NA	0,53,0,50	1	1	0	4.514739535	0
chr4_ref_v2	645558	1	TATA,T	1	0	0,151,0,66	1	1	1	2	NA	NA	NA	NA	0	0,31,0,17	1	1	0	0.575290196	0	2	NA	NA	NA	NA	0	NA	NA	0,91,0,43	1	1	0	0.435302164	0	2	NA	NA	NA	NA	0	NA	NA	0,54,0,49	1	1	0	4.193924123	0
chr4_ref_v2	645567	1	T,TACG	1	0	0,133,0,55	1	1	1	2	NA	NA	NA	NA	0	0,31,0,16	1	1	0	0.556279468	0	2	NA	NA	NA	NA	0	NA	NA	0,83,0,34	1	1	0	0.277723665	0	2	NA	NA	NA	NA	0	NA	NA	0,50,0,36	1	1	1	2.264731497	0
chr4_ref_v2	645571	1	A,ATTCC	1	0	0,123,0,36	1	1	1	2	NA	NA	NA	NA	0	0,31,0,14	1	1	0	0.963754331	0	2	NA	NA	NA	NA	0	NA	NA	0,79,0,24	1	1	0	0.323690215	0	2	NA	NA	NA	NA	0	NA	NA	0,49,0,22	1	1	1	1.246786845	0
chr4_ref_v2	645575	1	T,TTC	1	0	0,118,0,28	1	1	1	2	NA	NA	NA	NA	0	0,30,0,11	1	1	0	0.865696501	0	2	NA	NA	NA	NA	0	NA	NA	0,74,0,20	1	1	1	0.467887908	0	2	NA	NA	NA	NA	0	NA	NA	0,45,0,21	1	1	1	2.19125034	0
chr4_ref_v2	645587	1	TTAATA,T	0	0	0,103,0,5	1	1	1	2	NA	NA	NA	NA	0	0,33,0,4	1	1	0	1.11497625	0	2	NA	NA	NA	NA	0	NA	NA	0,66,0,3	1	1	1	0.219863709	0	2	NA	NA	NA	NA	0	NA	NA	0,42,0,5	1	1	1	1.259037189	0
chr4_ref_v2	645589	1	A,T	1	0	0,99,0,3	1	1	1	2	NA	NA	NA	NA	0	0,34,0,3	1	1	0	1.093260187	0	2	NA	NA	NA	NA	0	NA	NA	0,64,0,2	1	1	1	0.235261438	0	2	NA	NA	NA	NA	0	NA	NA	0,41,0,4	1	1	1	1.46622674	0
chr4_ref_v2	645598	1	TG,T	0	0	0,81,0,2	1	1	1	2	NA	NA	NA	NA	0	0,32,0,4	1	1	0	2.149471962	0	2	NA	NA	NA	NA	0	NA	NA	0,55,0,3	1	1	1	0.802088011	0	2	NA	NA	NA	NA	0	NA	NA	0,37,0,2	1	1	1	0.630991224	0
chr4_ref_v2	649729	1	C,T	0	0	0,0,0,0	0	0	1	2	NA	NA	NA	NA	0	0,0,0,0	0	0	1	0	0	2	NA	NA	NA	NA	0	NA	NA	0,0,0,0	0	0	1	0	0	2	NA	NA	NA	NA	0	NA	NA	0,0,0,0	0	0	1	0	0
chr4_ref_v2	651116	1	A,G	1	0	33,0,16,0	1	1	1	2	NA	NA	NA	NA	0	16,0,6,0	1	1	0	0.413820795	0	2	NA	NA	NA	NA	0	NA	NA	27,0,7,0	1	1	1	1.09037838	0	2	NA	NA	NA	NA	0	NA	NA	16,0,11,0	1	1	1	0.62707361	0
chr4_ref_v2	668864	0	TA,T	1	1	98,128,14,25	1	1	0	2	TA,TA	NA	NA	0.329935441	0	12,25,2,0	1	1	0	1.605629159	0	2	TA,TA	NA	NA	1.173737925	0	NA	NA	53,72,8,10	1	1	0	0.544721689	0	2	TA,TA	NA	NA	0.369569379	0	NA	NA	36,42,8,3	1	1	0	1.128999676	0
chr4_ref_v2	677928	0	C,CTT	1	1	1,1,19,0	1	1	1	2	CTT,CTT	C,CTT	0.125	0.015748357	0	0,0,3,0	0	0	0	0	0	2	NA	NA	NA	NA	0	NA	NA	1,0,8,0	1	0	0	0.455063508	0	2	NA	NA	NA	NA	0	NA	NA	0,0,2,0	0	0	1	0	0
chr4_ref_v2	687977	0	C,CT,CTT	1	1	6,3,12,13,61,58	1	1	0	2	CTT,CTT	C,CTT	0.125	0.085720683	0	1,0,0,1,10,12	1	1	0	0.870427427	0	2	CTT,CTT	NA	NA	0.929084123	0	NA	NA	0,1,3,3,37,39	1	1	0	1.549539087	0	2	CTT,CTT	NA	NA	0.867082147	0	NA	NA	2,1,7,3,25,26	1	1	0	0.631117357	0
chr4_ref_v2	691302	0	A,AATAT,AATATAT	1	1	1,0,7,8,36,59	1	1	1	2	AATATAT,AATATAT	NA	NA	0.248825498	0	1,0,2,2,11,20	1	1	0	0.556035839	0	2	AATATAT,AATATAT	NA	NA	0.383792198	0	NA	NA	0,0,2,6,30,29	1	1	0	1.65840638	0	2	AATATAT,AATATAT	NA	NA	0.312005125	0	NA	NA	0,0,2,2,15,14	1	1	1	1.093036088	0
chr4_ref_v2	736323	0	T,G	0	0	29,202,25,0	1	1	0	2	T,T	T,G	0.25	0.238411023	0	2,21,3,0	1	1	0	0.325837882	0	2	T,T	T,G	0.25	0.218568435	0	NA	NA	16,99,26,0	1	1	0	3.101235753	0	2	T,T	T,G	0.5	0.350482974	0	NA	NA	12,61,13,0	1	1	0	1.177420247	0
chr4_ref_v2	746254	0	CA,C	1	1	109,123,19,10	1	1	0	2	CA,CA	NA	NA	0.265115284	0	22,13,1,2	1	1	0	1.551319813	0	2	CA,CA	NA	NA	0.1329704	0	NA	NA	90,55,4,2	1	1	0	5.589444092	0	2	CA,CA	NA	NA	0.782305328	0	NA	NA	58,38,2,2	1	1	0	3.383882697	0
chr4_ref_v2	748425	0	T,TA	1	1	105,67,14,8	1	1	0	2	T,T	NA	NA	0.232850363	0	19,11,2,2	1	1	0	0.412098473	0	2	T,T	T,TA	0.125	0.127420214	0	NA	NA	56,47,3,7	1	1	0	1.244187988	0	2	T,T	NA	NA	0.102596109	0	NA	NA	50,34,4,6	1	1	0	0.723317776	0
chr4_ref_v2	762251	0	T,A	0	0	194,225,0,0	1	1	0	2	T,T	NA	NA	0	0	32,30,0,0	1	1	0	0.642254782	0	2	T,T	NA	NA	0	0	NA	NA	57,58,42,61	1	1	0	331.5955015	1	2	T,A	NA	NA	0.11020314	0	g.762251T>A	0	59,75,0,0	1	1	0	0.502037368	0
chr4_ref_v2	794535	0	C,A	1	0	224,97,1,13	1	1	0	2	C,C	C,A	0.125	0.424333592	0	29,6,0,2	1	1	0	1.066277501	0	2	C,C	C,A	0.125	0.269251768	0	NA	NA	118,20,0,13	1	1	0	3.944672099	0	2	C,C	C,A	0.25	0.342286206	0	NA	NA	90,17,0,15	1	1	0	5.178549144	0
chr4_ref_v2	806438	0	G,T	1	0	205,167,1,0	1	1	0	2	G,G	NA	NA	0.002684565	0	30,33,0,0	1	1	0	0.872804464	0	2	G,G	NA	NA	0	0	NA	NA	120,95,0,0	1	1	0	0.434743066	0	2	G,G	NA	NA	0	0	NA	NA	56,30,28,24	1	1	0	312.6286483	1
chr4_ref_v2	830849	0	A,G	0	0	246,167,0,0	1	1	0	2	A,A	NA	NA	0	0	32,29,0,0	1	1	0	0.836475875	0	2	A,A	NA	NA	0	0	NA	NA	63,44,69,37	1	1	0	336.1583791	1	2	A,G	NA	NA	0.00938974	0	g.830849A>G	0	86,65,0,1	1	1	0	0.666050107	0
chr4_ref_v2	835540	0	GA,G	1	1	122,122,14,12	1	1	0	2	GA,GA	NA	NA	0.105485139	0	17,21,0,1	1	1	0	0.812140679	0	2	GA,GA	NA	NA	0.620673606	0	NA	NA	79,57,6,7	1	1	0	1.492512929	0	2	GA,GA	NA	NA	0.054963417	0	NA	NA	38,32,7,4	1	1	0	0.955252444	0
chr4_ref_v2	837968	0	A,AAATAATAATAAT	1	1	0,0,56,47	1	1	0	2	AAATAATAATAAT,AAATAATAATAAT	NA	NA	0	0	0,2,19,15	1	1	0	1.609677863	0	2	AAATAATAATAAT,AAATAATAATAAT	A,AAATAATAATAAT	0.125	0.29506218	0	NA	NA	0,0,21,23	1	1	0	0.65059854	0	2	AAATAATAATAAT,AAATAATAATAAT	NA	NA	0	0	NA	NA	0,0,23,16	1	1	0	0.484885028	0
chr4_ref_v2	840324	0	AATAT,A,AAT	1	1	0,2,2,8,55,72	1	1	1	2	AAT,AAT	NA	NA	1.241874406	0	0,0,6,4,19,18	1	1	0	4.569884688	0	2	AAT,AAT	A,AAT	0.25	0.068830184	0	NA	NA	0,1,3,4,26,31	1	1	0	1.207194587	0	2	AAT,AAT	NA	NA	0.331614152	0	NA	NA	0,0,2,2,26,24	1	1	0	0.918722835	0
chr4_ref_v2	859215	0	T,G	1	0	117,182,42,1	1	1	0	2	T,T	T,G	0.25	0.006666691	0	9,23,12,0	1	1	0	2.530818413	0	2	T,T	T,G	0.5	0.197825743	0	NA	NA	37,98,50,0	1	1	0	8.369928507	0	2	T,T	T,G	0.5	0.125163143	0	NA	NA	34,67,34,0	1	1	0	4.931142194	0
chr4_ref_v2	864769	0	CAT,C	1	1	69,91,6,16	1	1	0	2	CAT,CAT	NA	NA	0.21746072	0	16,35,5,6	1	1	0	1.40310581	0	2	CAT,CAT	CAT,C	0.125	0.031500009	0	NA	NA	29,38,3,3	1	1	0	0.553652871	0	2	CAT,CAT	NA	NA	0.560894166	0	NA	NA	25,37,2,4	1	1	0	0.60192101	0
chr4_ref_v2	864892	0	CT,C	1	1	183,98,11,7	1	1	0	2	CT,CT	CT,C	0.125	0.414414118	0	21,24,1,2	1	1	0	2.149594153	0	2	CT,CT	CT,C	0.125	0.365853366	0	NA	NA	93,50,6,2	1	1	0	0.430581599	0	2	CT,CT	CT,C	0.125	0.550514973	0	NA	NA	67,20,10,2	1	1	0	2.847793174	0
chr4_ref_v2	872601	1	T,C	1	0	0,0,0,1	0	0	1	2	NA	NA	NA	NA	0	0,0,0,0	0	0	1	0	0	2	NA	NA	NA	NA	0	NA	NA	0,0,0,0	0	0	1	0	0	2	NA	NA	NA	NA	0	NA	NA	0,0,0,0	0	0	1	0	0
chr4_ref_v2	886998	0	GA,G	1	1	137,88,7,7	1	1	0	2	GA,GA	NA	NA	0.432486246	0	12,19,1,5	1	1	0	3.153517311	0	2	GA,GA	GA,G	0.125	0.152962335	0	NA	NA	68,34,5,3	1	1	0	0.714352296	0	2	GA,GA	NA	NA	0.142862326	0	NA	NA	49,32,1,2	1	1	0	0.481093707	0
chr4_ref_v2	892434	0	CA,C	1	1	85,98,14,7	1	1	0	2	CA,CA	NA	NA	0.179593111	0	12,12,2,0	1	1	0	0.450117411	0	2	CA,CA	NA	NA	0.271044677	0	NA	NA	29,64,10,4	1	1	0	2.166847577	0	2	CA,CA	CA,C	0.125	0.054475014	0	NA	NA	18,48,3,3	1	1	0	3.146015557	0
chr4_ref_v2	896497	0	C,A	0	0	251,76,0,15	1	1	0	2	C,C	C,A	0.125	0.309321248	0	40,7,0,4	1	1	0	0.820965775	0	2	C,C	C,A	0.25	0.29479954	0	NA	NA	124,12,0,30	1	1	0	12.80875353	0	2	C,C	C,A	0.5	0.380055393	0	NA	NA	76,5,0,16	1	1	0	7.575735392	0
chr4_ref_v2	909629	0	A,T	1	0	169,74,5,99	1	1	0	2	A,A	A,T	0.5	0.249941744	0	28,7,0,8	1	1	0	1.717903094	0	2	A,A	A,T	0.5	0.259511195	0	NA	NA	85,33,2,61	1	1	0	1.143973352	0	2	A,T	A,A	0.25	0.116724274	0	NA	NA	68,30,2,41	1	1	0	0.390699878	0
chr4_ref_v2	921715	0	C,CAAAAAAA	1	1	10,1,28,19	1	1	1	2	C,CAAAAAAA	CAAAAAAA,CAAAAAAA	0.5	0.35364004	0	5,0,9,6	1	1	0	0.596179828	0	2	CAAAAAAA,CAAAAAAA	C,CAAAAAAA	0.5	0.182321557	0	NA	NA	3,0,19,19	1	1	0	1.371733693	0	2	CAAAAAAA,CAAAAAAA	C,CAAAAAAA	0.25	0.30538165	0	NA	NA	2,0,17,14	1	1	0	0.923805376	0
chr4_ref_v2	930866	0	CAT,C	1	1	80,73,23,22	1	1	0	2	CAT,CAT	CAT,C	0.25	0.110009599	0	16,15,2,3	1	1	0	0.651897754	0	2	CAT,CAT	NA	NA	0.081547404	0	NA	NA	37,34,15,12	1	1	0	0.882560801	0	2	CAT,CAT	CAT,C	0.25	0.19354697	0	NA	NA	30,30,10,10	1	1	0	0.528255865	0
chr4_ref_v2	938178	0	T,G	0	0	156,297,31,0	1	1	0	2	T,T	T,G	0.125	0.057893978	0	19,34,6,0	1	1	0	0.766578436	0	2	T,T	T,G	0.25	0.078471615	0	NA	NA	54,153,49,1	1	1	0	12.75472095	0	2	T,T	T,G	0.5	0.322083499	0	NA	NA	35,97,32,0	1	1	0	9.35418936	0
chr4_ref_v2	947059	0	A,C	0	0	260,150,0,38	1	1	0	2	A,A	A,C	0.125	0.355454688	0	28,9,0,4	1	1	0	0.965851954	0	2	A,A	A,C	0.25	0.055569851	0	NA	NA	154,44,0,43	1	1	0	7.413695451	0	2	A,A	A,C	0.5	0.405465108	0	NA	NA	83,20,0,23	1	1	0	5.119186925	0
chr4_ref_v2	955452	0	G,A	0	0	149,166,0,0	1	1	0	2	G,G	NA	NA	0	0	18,18,0,0	1	1	0	0.395306518	0	2	G,G	NA	NA	0	0	NA	NA	61,122,0,0	1	1	0	4.526179997	0	2	G,G	NA	NA	0	0	NA	NA	26,34,18,46	1	1	0	318.9356122	1
chr4_ref_v2	966422	0	TA,T	1	1	70,83,19,22	1	1	0	2	TA,TA	NA	NA	0.032640622	0	5,16,3,4	1	1	0	1.103996971	0	2	TA,TA	TA,T	0.125	0.079297603	0	NA	NA	31,42,6,4	1	1	0	1.153897485	0	2	TA,TA	NA	NA	0.486715927	0	NA	NA	23,26,8,7	1	1	0	0.584714168	0
chr4_ref_v2	982341	1	C,T	1	0	0,0,1,0	0	0	1	2	NA	NA	NA	NA	0	0,0,0,0	0	0	1	0	0	2	NA	NA	NA	NA	0	NA	NA	0,0,0,0	0	0	1	0	0	2	NA	NA	NA	NA	0	NA	NA	0,0,0,0	0	0	1	0	0
chr4_ref_v2	983303	1	A,G	1	0	0,0,0,0	0	0	1	2	NA	NA	NA	NA	0	0,0,0,0	0	0	1	0	0	2	NA	NA	NA	NA	0	NA	NA	0,0,0,0	0	0	1	0	0	2	NA	NA	NA	NA	0	NA	NA	0,0,0,0	0	0	1	0	0
chr4_ref_v2	983359	1	T,C	0	0	0,0,0,0	0	0	1	2	NA	NA	NA	NA	0	0,0,0,0	0	0	1	0	0	2	NA	NA	NA	NA	0	NA	NA	0,0,0,0	0	0	1	0	0	2	NA	NA	NA	NA	0	NA	NA	0,0,0,0	0	0	1	0	0
chr4_ref_v2	987146	1	G,A	0	0	0,1,0,76	1	1	1	2	NA	NA	NA	NA	0	0,2,0,9	1	0	1	2.746531425	0	2	NA	NA	NA	NA	0	NA	NA	0,2,0,44	1	1	1	0.952080907	0	2	NA	NA	NA	NA	0	NA	NA	0,0,0,25	0	1	1	0	0
chr4_ref_v2	1005069	0	C,T	1	0	177,217,0,0	1	1	0	2	C,C	NA	NA	0	0	25,36,0,0	1	1	0	0.521253728	0	2	C,C	NA	NA	0	0	NA	NA	83,145,0,0	1	1	0	2.439573264	0	2	C,C	NA	NA	0	0	NA	NA	31,49,39,51	1	1	0	326.2396156	1
chr4_ref_v2	1008223	0	A,G	1	0	219,262,0,0	1	1	0	2	A,A	NA	NA	0	0	20,33,0,0	1	1	0	0.841332334	0	2	A,A	NA	NA	0	0	NA	NA	115,138,0,0	1	1	0	0.39579872	0	2	A,A	NA	NA	0	0	NA	NA	36,53,41,57	1	1	0	331.9898157	1
chr4_ref_v2	1015892	0	GA,G	1	1	93,75,19,18	1	1	0	2	GA,GA	GA,G	0.125	0.120905331	0	13,13,2,1	1	1	0	0.680755466	0	2	GA,GA	NA	NA	0.499081499	0	NA	NA	49,43,7,9	1	1	0	0.625361741	0	2	GA,GA	NA	NA	0.079849968	0	NA	NA	26,32,3,3	1	1	0	1.790230104	0
chr4_ref_v2	1042375	0	T,G	1	0	14,220,13,0	1	1	0	2	T,T	T,G	0.125	0.108213585	0	2,25,4,0	1	1	0	1.173902389	0	2	T,T	T,G	0.25	0.259511195	0	NA	NA	3,126,15,0	1	1	0	2.255101921	0	2	T,T	T,G	0.25	0.141313533	0	NA	NA	4,72,10,0	1	1	0	1.920145072	0
chr4_ref_v2	1042377	0	T,G	1	0	12,224,3,0	1	1	0	2	T,T	NA	NA	0.705778927	0	2,25,1,0	1	1	0	0.539099355	0	2	T,T	T,G	0.125	0.028170877	0	NA	NA	6,126,2,0	1	1	0	0.32369403	0	2	T,T	NA	NA	0.420502985	0	NA	NA	5,72,2,0	1	1	0	0.588161147	0
chr4_ref_v2	1078913	0	AT,A	1	1	68,69,31,36	1	1	0	2	AT,AT	AT,A	0.25	0.115325644	0	5,13,1,5	1	1	0	1.617851435	0	2	AT,AT	NA	NA	0.057805588	0	NA	NA	33,40,31,23	1	1	0	2.439521391	0	2	AT,A	AT,AT	0.25	0.135019694	0	NA	NA	18,19,9,15	1	1	0	0.997431239	0
chr4_ref_v2	1084424	0	GA,G	1	1	150,128,34,18	1	1	0	2	GA,GA	NA	NA	0.04413774	0	17,17,2,2	1	1	0	0.604238788	0	2	GA,GA	NA	NA	0.479663413	0	NA	NA	73,66,11,6	1	1	0	0.80866508	0	2	GA,GA	NA	NA	0.272210766	0	NA	NA	55,34,6,5	1	1	0	1.493093248	0
chr4_ref_v2	1090016	0	G,GA	1	1	46,51,26,34	1	1	0	2	G,GA	G,G	0.25	0.070248651	0	2,0,2,3	1	0	0	0.986180356	0	2	NA	NA	NA	NA	0	NA	NA	11,8,12,21	1	1	0	3.293334884	0	2	GA,GA	G,GA	0.5	0.012342617	0	NA	NA	7,5,3,9	1	1	0	1.283523498	0
chr4_ref_v2	1101886	0	CT,C	1	1	159,142,18,29	1	1	0	2	CT,CT	CT,C	0.125	0.217752414	0	22,28,6,1	1	1	0	1.386550023	0	2	CT,CT	CT,C	0.125	0.111146812	0	NA	NA	67,69,7,13	1	1	0	0.677610302	0	2	CT,CT	CT,C	0.125	0.169449189	0	NA	NA	49,53,10,12	1	1	0	1.083323742	0
chr4_ref_v2	1105812	0	AT,A	1	1	133,168,9,28	1	1	0	2	AT,AT	NA	NA	0.551476683	0	23,20,0,3	1	1	0	1.059418389	0	2	AT,AT	NA	NA	0.906094605	0	NA	NA	60,77,6,15	1	1	0	0.776576857	0	2	AT,AT	NA	NA	0.203566764	0	NA	NA	46,47,2,6	1	1	0	0.929055115	0
chr4_ref_v2	1108503	0	G,GA	1	1	69,89,17,16	1	1	0	2	G,G	G,GA	0.25	0.138700101	0	6,9,0,3	1	0	0	0.766919464	0	2	NA	NA	NA	NA	0	NA	NA	25,43,3,11	1	1	0	1.193419107	0	2	G,G	G,GA	0.25	0.101119697	0	NA	NA	14,35,8,4	1	1	0	1.312977525	0
chr4_ref_v2	1109779	0	GAT,G	1	1	154,173,10,12	1	1	0	2	GAT,GAT	GAT,G	0.125	0.40425817	0	26,31,4,5	1	1	0	1.510699114	0	2	GAT,GAT	GAT,G	0.25	0.049340376	0	NA	NA	80,86,15,9	1	1	0	3.582680834	0	2	GAT,GAT	GAT,G	0.25	0.212605566	0	NA	NA	57,68,5,5	1	1	0	0.55313732	0
chr4_ref_v2	1137873	0	A,T	0	0	292,299,0,0	1	1	0	2	A,A	NA	NA	0	0	12,22,12,23	1	1	0	311.6933607	1	2	A,T	NA	NA	0.028987537	0	g.1137873A>T	0	171,171,0,0	1	1	0	0.421846535	0	2	A,A	NA	NA	0	0	NA	NA	116,113,0,0	1	1	0	0.457445976	0
chr4_ref_v2	1141213	0	A,G	0	0	174,207,0,0	1	1	0	2	A,A	NA	NA	0	0	18,21,10,19	1	1	0	309.7066242	1	2	A,G	A,A	0.125	0.044951388	0	g.1141213A>G	0	0,0,81,97	1	1	0	398.3656701	1	2	G,G	NA	NA	0	0	g.1141213A>G,g.1141213A>G	0,1	59,82,0,0	1	1	0	0.706392832	0
chr4_ref_v2	1146381	0	C,A	0	0	215,31,1,80	1	1	0	2	C,C	C,A	0.5	0.012270093	0	28,8,0,5	1	1	0	1.640029911	0	2	C,C	C,A	0.25	0.161107209	0	NA	NA	138,22,0,51	1	1	0	0.514100739	0	2	C,C	C,A	0.5	0.025317808	0	NA	NA	96,7,0,40	1	1	0	0.793637933	0
chr4_ref_v2	1151968	0	T,G	0	0	199,228,36,0	1	1	0	2	T,T	T,G	0.125	0.262184101	0	19,26,2,0	1	1	0	0.639180754	0	2	T,T	T,G	0.125	0.042106818	0	NA	NA	64,120,54,0	1	1	0	14.26470331	0	2	T,T	T,G	0.5	0.108990284	0	NA	NA	39,70,39,0	1	1	0	13.56765543	0
chr4_ref_v2	1178234	0	C,CT	1	1	125,39,25,17	1	1	0	2	C,C	C,CT	0.25	0.065190561	0	11,7,2,2	1	1	0	0.988108773	0	2	C,C	C,CT	0.25	0.011997572	0	NA	NA	39,11,6,7	1	1	0	0.591065121	0	2	C,C	C,CT	0.25	0.132257031	0	NA	NA	13,2,7,2	1	1	0	1.838958262	0
chr4_ref_v2	1202768	0	A,C	0	0	283,146,0,41	1	1	0	2	A,A	A,C	0.25	0.377877152	0	45,20,0,12	1	1	0	1.563498082	0	2	A,A	A,C	0.25	0.336472237	0	NA	NA	162,35,0,47	1	1	0	9.318460036	0	2	A,A	A,C	0.5	0.313390429	0	NA	NA	115,26,0,23	1	1	0	3.66224073	0
chr4_ref_v2	1206609	1	G,C	0	0	0,0,18,50	1	1	1	2	NA	NA	NA	NA	0	0,0,3,9	1	0	0	0.287126455	0	2	NA	NA	NA	NA	0	NA	NA	0,0,7,26	1	1	1	0.505692569	0	2	NA	NA	NA	NA	0	NA	NA	0,0,4,17	1	1	1	0.522308654	0
chr4_ref_v2	1206610	1	T,TA	0	0	0,0,18,50	1	1	1	2	NA	NA	NA	NA	0	0,0,3,9	1	0	0	0.287126455	0	2	NA	NA	NA	NA	0	NA	NA	0,0,7,26	1	1	1	0.505692569	0	2	NA	NA	NA	NA	0	NA	NA	0,0,4,17	1	1	1	0.522308654	0
chr4_ref_v2	1206613	1	G,T	0	0	0,0,16,49	1	1	1	2	NA	NA	NA	NA	0	0,0,3,9	1	0	0	0.287212325	0	2	NA	NA	NA	NA	0	NA	NA	0,0,7,25	1	1	1	0.376863911	0	2	NA	NA	NA	NA	0	NA	NA	0,0,4,17	1	1	1	0.432534651	0
chr4_ref_v2	1206615	1	A,G	0	0	0,0,13,39	1	1	1	2	NA	NA	NA	NA	0	0,0,3,8	1	0	0	0.301874763	0	2	NA	NA	NA	NA	0	NA	NA	0,0,6,23	1	1	1	0.430092732	0	2	NA	NA	NA	NA	0	NA	NA	0,0,4,15	1	0	1	0.358569588	0
chr4_ref_v2	1206618	1	G,T	0	0	0,0,9,27	1	1	1	2	NA	NA	NA	NA	0	0,0,2,7	1	0	1	0.270374001	0	2	NA	NA	NA	NA	0	NA	NA	0,0,3,20	1	1	1	0.904581599	0	2	NA	NA	NA	NA	0	NA	NA	0,0,3,12	1	0	1	0.357232119	0
chr4_ref_v2	1206620	1	A,T	0	0	0,0,6,18	1	1	1	2	NA	NA	NA	NA	0	0,0,0,4	0	0	1	0	0	2	NA	NA	NA	NA	0	NA	NA	0,0,1,16	1	0	1	1.414672346	0	2	NA	NA	NA	NA	0	NA	NA	0,0,2,5	1	0	1	0.283065415	0
chr4_ref_v2	1207018	1	A,ATT	1	0	0,0,0,0	0	0	1	2	NA	NA	NA	NA	0	0,0,0,0	0	0	1	0	0	2	NA	NA	NA	NA	0	NA	NA	0,0,0,0	0	0	1	0	0	2	NA	NA	NA	NA	0	NA	NA	0,0,0,0	0	0	1	0	0
chr4_ref_v2	1207019	1	CAG,C	1	0	0,0,0,0	0	0	1	2	NA	NA	NA	NA	0	0,0,0,0	0	0	1	0	0	2	NA	NA	NA	NA	0	NA	NA	0,0,0,0	0	0	1	0	0	2	NA	NA	NA	NA	0	NA	NA	0,0,0,0	0	0	1	0	0
chr4_ref_v2	1238935	0	AAT,A	1	1	43,56,10,10	1	1	1	2	AAT,AAT	NA	NA	0.1681254	0	12,13,5,1	1	1	0	0.962439873	0	2	AAT,AAT	NA	NA	0.029557916	0	NA	NA	24,32,6,3	1	1	0	0.495442644	0	2	AAT,AAT	NA	NA	0.309585508	0	NA	NA	14,17,3,3	1	1	0	0.384813838	0
chr4_ref_v2	1295492	0	G,T	0	0	206,230,24,0	1	1	0	2	G,G	G,T	0.125	0.150716217	0	19,41,4,0	1	1	0	1.960696851	0	2	G,G	G,T	0.125	0.223143551	0	NA	NA	56,112,37,0	1	1	0	12.6905027	0	2	G,G	G,T	0.5	0.387765531	0	NA	NA	33,81,30,0	1	1	0	13.42215776	0
chr4_ref_v2	1321885	0	CAT,C	1	1	89,107,11,23	1	1	1	2	CAT,CAT	CAT,C	0.125	0.134937439	0	21,30,3,5	1	1	0	0.546644686	0	2	CAT,CAT	CAT,C	0.125	0.089205109	0	NA	NA	35,62,8,8	1	1	0	1.38200629	0	2	CAT,CAT	CAT,C	0.125	0.136487336	0	NA	NA	34,50,2,4	1	1	0	1.37035376	0
chr4_ref_v2	1341544	0	TC,T	1	1	75,75,19,15	1	1	0	2	TC,TC	TC,T	0.25	0.264664087	1	0,0,0,0	0	0	0	0	0	2	NA	NA	NA	NA	0	NA	NA	64,40,15,9	1	1	0	1.700219827	0	2	TC,TC	TC,T	0.25	0.281748859	1	NA	NA	25,27,7,2	1	1	0	0.560408005	0
chr4_ref_v2	1357413	0	G,T	0	0	46,81,15,0	1	1	1	2	G,G	G,T	0.25	0.125688215	0	10,16,2,0	1	1	0	0.44563947	0	2	G,G	G,T	0.25	0.2135741	0	NA	NA	26,33,8,0	1	1	1	0.802798219	0	2	G,G	G,T	0.25	0.078349717	0	NA	NA	21,15,8,0	1	1	1	1.998584945	0
chr4_ref_v2	1357414	0	G,T	0	0	53,83,6,1	1	1	1	2	G,G	G,T	0.125	0.258694536	0	10,16,1,0	1	1	0	0.366199297	0	2	G,G	G,T	0.125	0.026798193	0	NA	NA	30,33,2,0	1	1	1	1.085967732	0	2	G,G	G,T	0.125	0.336472237	0	NA	NA	21,16,5,0	1	1	1	1.773312213	0
chr4_ref_v2	1361248	0	T,G	0	0	57,277,59,0	1	1	0	2	T,T	T,G	0.25	0.229113718	0	8,32,7,0	1	1	0	0.456424274	0	2	T,T	T,G	0.25	0.336472237	0	NA	NA	19,160,68,0	1	1	0	7.381909587	0	2	T,T	T,G	0.5	0.145332987	0	NA	NA	14,101,38,0	1	1	0	3.341376029	0
chr4_ref_v2	1385374	0	CAT,C	1	1	83,77,23,14	1	1	1	2	CAT,CAT	NA	NA	0.041065896	0	21,16,7,7	1	1	0	1.261848519	0	2	CAT,CAT	CAT,C	0.25	0.001580772	0	NA	NA	33,26,10,8	1	1	0	0.840992981	0	2	CAT,CAT	CAT,C	0.125	0.095050027	0	NA	NA	23,32,6,8	1	1	0	0.985678871	0
chr4_ref_v2	1393935	0	T,C	0	0	295,351,0,0	1	1	0	2	T,T	NA	NA	0	0	20,23,15,20	1	1	0	311.1190214	1	2	T,C	T,T	0.125	0.045462374	0	g.1393935T>C	0	0,1,151,196	1	1	0	532.8700305	1	2	C,C	NA	NA	0.0028777	0	g.1393935T>C,g.1393935T>C	0,1	114,152,0,0	1	1	0	0.724710063	0
chr4_ref_v2	1412128	0	GA,G,GAA	1	1	61,58,21,17,10,21	1	1	0	2	GA,GA	GA,GAA	0.125	0.589057265	0	7,6,1,0,2,1	1	0	0	0.665129106	0	2	NA	NA	NA	NA	0	NA	NA	27,33,3,4,4,7	1	1	0	1.78534	0	2	GA,GA	GA,GAA	0.125	0.451562636	0	NA	NA	19,26,3,6,4,4	1	1	0	1.406279895	0
chr4_ref_v2	1418372	0	CAT,C	1	1	102,120,12,15	1	1	0	2	CAT,CAT	NA	NA	0.340169874	0	21,23,2,6	1	1	0	1.058472313	0	2	CAT,CAT	NA	NA	0.201348604	0	NA	NA	48,69,4,5	1	1	0	1.097062864	0	2	CAT,CAT	NA	NA	0.712910373	0	NA	NA	38,38,6,4	1	1	0	0.642523624	0
chr4_ref_v2	1432926	0	C,T	1	0	316,244,0,0	1	1	0	2	C,C	NA	NA	0	0	18,13,17,9	1	1	0	309.7298384	1	2	C,T	C,C	0.125	0.075423762	0	g.1432926C>T	0	137,141,0,0	1	1	0	2.174303816	0	2	C,C	NA	NA	0	0	NA	NA	100,90,0,0	1	1	0	0.810490563	0
chr4_ref_v2	1466321	0	G,GT	1	1	34,125,42,15	1	1	0	2	G,G	G,GT	0.5	0.081670466	1	3,4,1,0	1	0	0	0.969048037	0	2	NA	NA	NA	NA	0	NA	NA	7,45,20,6	1	1	0	1.047204398	0	2	G,GT	G,G	0.25	0.148299873	0	NA	NA	2,31,12,10	1	1	0	2.877320041	0
chr4_ref_v2	1474687	0	AT,A	1	1	116,120,12,17	1	1	0	2	AT,AT	NA	NA	0.669498063	0	16,9,1,3	1	1	0	0.858251594	0	2	AT,AT	NA	NA	0.494013765	0	NA	NA	59,37,3,8	1	1	0	1.996297637	0	2	AT,AT	NA	NA	0.598080318	0	NA	NA	20,22,5,12	1	1	0	4.167210988	0
chr4_ref_v2	1495302	0	A,C	1	0	362,144,0,106	1	1	0	2	A,A	A,C	0.25	0.392202314	0	49,7,0,12	1	1	0	2.017919127	0	2	A,A	A,C	0.5	0.361790045	0	NA	NA	184,37,0,58	1	1	0	2.975254804	0	2	A,A	A,C	0.5	0.222012969	0	NA	NA	134,31,0,43	1	1	0	1.64066731	0
chr4_ref_v2	1504098	0	T,TGATTATACTCGAACC	1	0	0,0,65,0	0	1	1	2	TGATTATACTCGAACC,TGATTATACTCGAACC	NA	NA	0.015267472	0	0,0,1,0	0	0	1	0	0	2	NA	NA	NA	NA	0	NA	NA	0,0,25,0	0	1	1	0	0	2	TGATTATACTCGAACC,TGATTATACTCGAACC	NA	NA	0.039220713	0	NA	NA	0,0,10,0	0	0	1	0	0
chr4_ref_v2	1504100	0	G,GACCCTTCATCAGCAGAGGTGCCCTGAGC	1	0	0,0,41,0	0	1	1	2	GACCCTTCATCAGCAGAGGTGCCCTGAGC,GACCCTTCATCAGCAGAGGTGCCCTGAGC	NA	NA	0.024097552	0	0,0,1,0	0	0	1	0	0	2	NA	NA	NA	NA	0	NA	NA	0,0,18,0	0	0	1	0	0	2	NA	NA	NA	NA	0	NA	NA	0,0,5,0	0	0	1	0	0
chr4_ref_v2	1504209	0	GTCCTGGGTGACGGTCTTTGTGTAGACATGTCCATTTTTGGTGGCTGTAATAGTGGTGATTATACTCGAACCAGACCCTTCATCAGCAGAGGTGCCCTGAGCAGAGGCAGAAGGTTCAGCAACAGATGTTTCAGCGGCAACAGCTGTTTCGACAGTAGCAACGGTTGAGGCAGGAGTACGCTCACCCTCACCAGTCCATACCA,G	0	0	16,7,69,96	1	1	1	2	G,G	GTCCTGGGTGACGGTCTTTGTGTAGACATGTCCATTTTTGGTGGCTGTAATAGTGGTGATTATACTCGAACCAGACCCTTCATCAGCAGAGGTGCCCTGAGCAGAGGCAGAAGGTTCAGCAACAGATGTTTCAGCGGCAACAGCTGTTTCGACAGTAGCAACGGTTGAGGCAGGAGTACGCTCACCCTCACCAGTCCATACCA,G	0.25	0.024541109	0	3,0,2,7	1	0	1	1.249083693	0	2	NA	NA	NA	NA	0	NA	NA	8,5,14,43	1	1	1	1.562961298	0	2	G,G	GTCCTGGGTGACGGTCTTTGTGTAGACATGTCCATTTTTGGTGGCTGTAATAGTGGTGATTATACTCGAACCAGACCCTTCATCAGCAGAGGTGCCCTGAGCAGAGGCAGAAGGTTCAGCAACAGATGTTTCAGCGGCAACAGCTGTTTCGACAGTAGCAACGGTTGAGGCAGGAGTACGCTCACCCTCACCAGTCCATACCA,G	0.5	0.379489622	0	NA	NA	6,5,16,36	1	1	1	1.186043094	0
chr4_ref_v2	1504248	0	G,A	1	0	68,94,11,7	1	1	1	2	G,G	G,A	0.25	0.251314428	0	2,7,2,0	1	0	1	0.931835543	0	2	NA	NA	NA	NA	0	NA	NA	14,42,5,5	1	1	1	1.604572913	0	2	G,G	G,A	0.25	0.223143551	0	NA	NA	16,36,3,5	1	1	1	1.153351574	0
chr4_ref_v2	1504339	0	T,A	0	0	68,94,5,1	1	1	1	2	T,T	T,A	0.125	0.587786665	0	2,7,1,0	1	0	1	0.625501069	0	2	NA	NA	NA	NA	0	NA	NA	14,42,4,1	1	1	1	1.796902375	0	2	T,T	T,A	0.125	0.292136423	0	NA	NA	16,36,2,0	1	1	1	1.155041006	0
chr4_ref_v2	1504340	0	C,CTGG	0	0	68,94,4,0	1	1	1	2	C,C	C,CTGG	0.125	0.770108222	0	2,7,1,0	1	0	1	0.802658339	0	2	NA	NA	NA	NA	0	NA	NA	14,42,4,1	1	1	1	2.020855271	0	2	C,C	C,CTGG	0.125	0.292136423	0	NA	NA	16,36,2,0	1	1	1	1.099479429	0
chr4_ref_v2	1504342	0	GCGGC,G	0	0	68,94,4,0	1	1	1	2	GCGGC,GCGGC	GCGGC,G	0.125	0.770108222	0	2,7,1,0	1	0	1	0.802658339	0	2	NA	NA	NA	NA	0	NA	NA	14,42,3,0	1	1	1	2.052811959	0	2	GCGGC,GCGGC	GCGGC,G	0.125	0.093698407	0	NA	NA	16,36,2,0	1	1	1	1.099479429	0
chr4_ref_v2	1504348	0	A,AG	0	0	68,94,2,0	1	1	1	2	A,A	NA	NA	0.417735201	0	2,7,1,0	1	0	1	1.277951084	0	2	NA	NA	NA	NA	0	NA	NA	14,42,3,0	1	1	1	2.157720258	0	2	A,A	A,AG	0.125	0.093698407	0	NA	NA	16,36,2,0	1	1	1	1.093577107	0
chr4_ref_v2	1516834	0	GAGAGTTTTGTATTATAT,G	1	0	0,0,223,333	1	1	0	2	G,G	NA	NA	0	0	0,1,28,63	1	1	0	1.963328605	0	2	G,G	NA	NA	0.010929071	0	NA	NA	0,0,130,220	1	1	0	0.871165574	0	2	G,G	NA	NA	0	0	NA	NA	0,0,66,138	1	1	0	2.04345271	0
chr4_ref_v2	1518811	0	G,GTTTT,GTTTTT	1	1	0,0,80,38,123,30	1	1	0	2	GTTTT,GTTTTT	GTTTTT,GTTTTT	0.25	0.111270677	0	0,0,12,4,17,2	1	1	0	0.508632303	0	2	GTTTT,GTTTTT	GTTTTT,GTTTTT	0.25	0.08685113	0	NA	NA	0,0,37,12,75,5	1	1	0	2.928798701	0	2	GTTTTT,GTTTTT	GTTTT,GTTTTT	0.5	0.074204863	0	NA	NA	0,0,25,4,35,6	1	1	0	0.920414505	0
chr4_ref_v2	1523215	0	T,G	0	0	0,0,0,163	0	1	1	2	G,G	NA	NA	0.006116227	0	0,0,0,19	0	0	1	0	0	2	NA	NA	NA	NA	0	NA	NA	0,0,0,86	0	1	1	0	0	2	G,G	NA	NA	0.011560822	0	NA	NA	0,0,0,78	0	1	1	0	0
chr4_ref_v2	1523290	0	G,T	0	0	0,0,0,16	0	0	1	2	NA	NA	NA	NA	0	0,0,0,8	0	0	1	0	0	2	NA	NA	NA	NA	0	NA	NA	0,0,0,5	0	0	1	0	0	2	NA	NA	NA	NA	0	NA	NA	0,0,0,24	0	1	1	0	0
chr4_ref_v2	1523305	0	T,C	0	0	0,0,0,7	0	0	1	2	NA	NA	NA	NA	0	0,0,0,4	0	0	1	0	0	2	NA	NA	NA	NA	0	NA	NA	0,0,0,2	0	0	1	0	0	2	NA	NA	NA	NA	0	NA	NA	0,0,0,16	0	0	1	0	0
chr4_ref_v2	1523811	0	T,C	1	0	0,0,1,0	0	0	1	2	NA	NA	NA	NA	0	0,0,0,0	0	0	1	0	0	2	NA	NA	NA	NA	0	NA	NA	0,0,0,0	0	0	1	0	0	2	NA	NA	NA	NA	0	NA	NA	0,0,1,0	0	0	1	0	0
chr4_ref_v2	1524414	1	A,G	1	0	0,0,38,149	1	1	1	2	NA	NA	NA	NA	0	0,0,1,13	1	0	1	0.786851553	0	2	NA	NA	NA	NA	0	NA	NA	1,0,7,86	1	1	1	3.237429826	0	2	NA	NA	NA	NA	0	NA	NA	1,0,9,46	1	1	1	0.798452732	0
chr4_ref_v2	1524415	1	T,C	1	0	0,0,36,145	1	1	1	2	NA	NA	NA	NA	0	0,0,1,12	1	0	1	0.675927814	0	2	NA	NA	NA	NA	0	NA	NA	1,0,7,84	1	1	1	2.940971761	0	2	NA	NA	NA	NA	0	NA	NA	1,0,8,43	1	1	1	0.830980116	0
chr4_ref_v2	1524419	1	G,A	0	0	0,0,27,126	1	1	1	2	NA	NA	NA	NA	0	0,0,1,10	1	0	1	0.421318358	0	2	NA	NA	NA	NA	0	NA	NA	3,0,6,79	1	1	1	2.473199425	0	2	NA	NA	NA	NA	0	NA	NA	1,0,7,41	1	1	1	0.73358291	0
chr4_ref_v2	1524443	1	T,G	0	0	0,0,1,64	1	1	1	2	NA	NA	NA	NA	0	0,2,0,5	1	0	1	4.283082894	0	2	NA	NA	NA	NA	0	NA	NA	3,1,0,42	1	1	1	1.691828884	0	2	NA	NA	NA	NA	0	NA	NA	1,1,0,22	1	1	1	0.988594871	0
chr4_ref_v2	1524451	1	G,A	1	0	0,0,0,72	0	1	1	2	NA	NA	NA	NA	0	0,1,0,5	1	0	1	0	0	2	NA	NA	NA	NA	0	NA	NA	3,1,0,36	1	1	1	0	0	2	NA	NA	NA	NA	0	NA	NA	1,1,0,25	1	1	1	0	0
chr4_ref_v2	1524456	1	T,C	1	0	0,0,0,76	0	1	1	2	NA	NA	NA	NA	0	0,1,0,5	1	0	1	0	0	2	NA	NA	NA	NA	0	NA	NA	3,1,0,43	1	1	1	0	0	2	NA	NA	NA	NA	0	NA	NA	1,1,0,28	1	1	1	0	0
chr4_ref_v2	1524457	1	G,A	1	0	0,0,0,78	0	1	1	2	NA	NA	NA	NA	0	0,1,0,5	1	0	1	0	0	2	NA	NA	NA	NA	0	NA	NA	3,1,0,44	1	1	1	0	0	2	NA	NA	NA	NA	0	NA	NA	1,1,0,28	1	1	1	0	0
chr4_ref_v2	1524474	1	A,G	0	0	0,0,0,71	0	1	1	2	NA	NA	NA	NA	0	0,1,0,4	1	0	1	0	0	2	NA	NA	NA	NA	0	NA	NA	3,2,0,32	1	1	1	0	0	2	NA	NA	NA	NA	0	NA	NA	1,1,0,27	1	1	1	0	0
chr4_ref_v2	1524513	1	T,A	1	0	0,0,0,78	0	1	1	2	NA	NA	NA	NA	0	0,1,0,8	1	0	1	0	0	2	NA	NA	NA	NA	0	NA	NA	2,1,0,39	1	1	1	0	0	2	NA	NA	NA	NA	0	NA	NA	0,1,0,32	1	1	1	0	0
chr4_ref_v2	1524547	1	T,A	1	0	0,1,0,67	1	1	1	2	NA	NA	NA	NA	0	0,0,0,10	0	0	1	0	0	2	NA	NA	NA	NA	0	NA	NA	0,0,0,33	0	1	1	0	0	2	NA	NA	NA	NA	0	NA	NA	0,0,1,25	1	1	1	0.642555204	0
chr4_ref_v2	1524588	1	A,T	1	0	0,0,1,16	1	0	1	2	NA	NA	NA	NA	0	0,0,0,5	0	0	1	0	0	2	NA	NA	NA	NA	0	NA	NA	0,0,0,2	0	0	1	0	0	2	NA	NA	NA	NA	0	NA	NA	1,1,0,5	1	0	1	0.906725808	0
chr4_ref_v2	1524600	1	A,G	0	0	0,0,1,9	1	0	1	2	NA	NA	NA	NA	0	0,0,0,4	0	0	1	0	0	2	NA	NA	NA	NA	0	NA	NA	0,0,0,0	0	0	1	0	0	2	NA	NA	NA	NA	0	NA	NA	0,0,1,3	1	0	1	0.477949684	0
chr4_ref_v2	1524606	1	G,T	0	0	0,0,1,7	1	0	1	2	NA	NA	NA	NA	0	0,0,0,4	0	0	1	0	0	2	NA	NA	NA	NA	0	NA	NA	0,0,0,0	0	0	1	0	0	2	NA	NA	NA	NA	0	NA	NA	0,0,1,3	1	0	1	0.390321791	0
chr4_ref_v2	1524648	1	G,T	0	0	0,0,0,1	0	0	1	2	NA	NA	NA	NA	0	0,0,0,1	0	0	1	0	0	2	NA	NA	NA	NA	0	NA	NA	0,0,0,0	0	0	1	0	0	2	NA	NA	NA	NA	0	NA	NA	0,0,0,1	0	0	1	0	0
chr4_ref_v2	1524654	1	T,C	1	0	0,0,0,1	0	0	1	2	NA	NA	NA	NA	0	0,0,0,1	0	0	1	0	0	2	NA	NA	NA	NA	0	NA	NA	0,0,0,0	0	0	1	0	0	2	NA	NA	NA	NA	0	NA	NA	0,0,0,1	0	0	1	0	0
chr4_ref_v2	1524674	1	T,TG	0	0	0,0,1,1	1	0	1	2	NA	NA	NA	NA	0	0,0,0,1	0	0	1	0	0	2	NA	NA	NA	NA	0	NA	NA	0,0,0,0	0	0	1	0	0	2	NA	NA	NA	NA	0	NA	NA	0,0,0,1	0	0	1	0	0
chr4_ref_v2	1524676	1	T,C	0	0	0,0,1,1	1	0	1	2	NA	NA	NA	NA	0	0,0,0,1	0	0	1	0	0	2	NA	NA	NA	NA	0	NA	NA	0,0,0,0	0	0	1	0	0	2	NA	NA	NA	NA	0	NA	NA	0,0,0,0	0	0	1	0	0
chr4_ref_v2	1524833	1	T,C	0	0	0,0,0,4	0	0	1	2	NA	NA	NA	NA	0	0,0,0,0	0	0	1	0	0	2	NA	NA	NA	NA	0	NA	NA	0,0,0,1	0	0	1	0	0	2	NA	NA	NA	NA	0	NA	NA	0,0,0,1	0	0	1	0	0
chr4_ref_v2	1524863	1	G,A	0	0	0,0,0,1	0	0	1	2	NA	NA	NA	NA	0	0,0,0,0	0	0	1	0	0	2	NA	NA	NA	NA	0	NA	NA	0,0,0,0	0	0	1	0	0	2	NA	NA	NA	NA	0	NA	NA	0,0,0,0	0	0	1	0	0
chr4_ref_v2	1524872	1	T,C	1	0	1,1,0,1	1	0	1	2	NA	NA	NA	NA	0	0,0,0,0	0	0	1	0	0	2	NA	NA	NA	NA	0	NA	NA	0,0,0,0	0	0	1	0	0	2	NA	NA	NA	NA	0	NA	NA	0,0,0,0	0	0	1	0	0
chr4_ref_v2	1524873	1	A,G	1	0	1,1,0,1	1	0	1	2	NA	NA	NA	NA	0	0,0,0,0	0	0	1	0	0	2	NA	NA	NA	NA	0	NA	NA	0,0,0,0	0	0	1	0	0	2	NA	NA	NA	NA	0	NA	NA	0,0,0,0	0	0	1	0	0
chr4_ref_v2	1524877	1	T,A	1	0	0,1,1,1	1	0	1	2	NA	NA	NA	NA	0	0,0,0,0	0	0	1	0	0	2	NA	NA	NA	NA	0	NA	NA	0,0,0,0	0	0	1	0	0	2	NA	NA	NA	NA	0	NA	NA	0,0,0,0	0	0	1	0	0
chr4_ref_v2	1524904	1	T,C	1	0	0,0,1,1	1	0	1	2	NA	NA	NA	NA	0	0,0,0,0	0	0	1	0	0	2	NA	NA	NA	NA	0	NA	NA	0,0,0,0	0	0	1	0	0	2	NA	NA	NA	NA	0	NA	NA	0,0,0,0	0	0	1	0	0
chr4_ref_v2	1524910	1	G,GTGGATGGTA	1	0	0,0,1,1	1	0	1	2	NA	NA	NA	NA	0	0,0,0,0	0	0	1	0	0	2	NA	NA	NA	NA	0	NA	NA	0,0,0,0	0	0	1	0	0	2	NA	NA	NA	NA	0	NA	NA	0,0,0,0	0	0	1	0	0
chr4_ref_v2	1524913	1	G,GTA	1	0	0,0,1,1	1	0	1	2	NA	NA	NA	NA	0	0,0,0,0	0	0	1	0	0	2	NA	NA	NA	NA	0	NA	NA	0,0,0,0	0	0	1	0	0	2	NA	NA	NA	NA	0	NA	NA	0,0,0,0	0	0	1	0	0
chr4_ref_v2	1524918	1	T,C	0	0	0,1,0,1	1	0	1	2	NA	NA	NA	NA	0	0,0,0,0	0	0	1	0	0	2	NA	NA	NA	NA	0	NA	NA	0,0,0,0	0	0	1	0	0	2	NA	NA	NA	NA	0	NA	NA	0,0,0,0	0	0	1	0	0
chr4_ref_v2	1525052	1	G,T	1	0	0,0,1,0	0	0	1	2	NA	NA	NA	NA	0	0,0,0,0	0	0	1	0	0	2	NA	NA	NA	NA	0	NA	NA	0,0,0,1	0	0	1	0	0	2	NA	NA	NA	NA	0	NA	NA	0,0,0,0	0	0	1	0	0
chr5_ref_v2	542	1	C,G	0	0	0,0,0,0	0	0	1	2	NA	NA	NA	NA	0	0,0,0,0	0	0	1	0	0	2	NA	NA	NA	NA	0	NA	NA	0,0,0,0	0	0	1	0	0	2	NA	NA	NA	NA	0	NA	NA	0,0,0,0	0	0	1	0	0
chr5_ref_v2	4513	1	C,T	0	0	1,2,1,1	1	0	1	2	NA	NA	NA	NA	0	0,0,0,0	0	0	1	0	0	2	NA	NA	NA	NA	0	NA	NA	0,0,0,0	0	0	1	0	0	2	NA	NA	NA	NA	0	NA	NA	1,0,0,0	0	0	1	0	0
chr5_ref_v2	4516	1	T,C	1	0	1,2,1,1	1	0	1	2	NA	NA	NA	NA	0	0,0,0,0	0	0	1	0	0	2	NA	NA	NA	NA	0	NA	NA	0,0,0,0	0	0	1	0	0	2	NA	NA	NA	NA	0	NA	NA	1,0,0,0	0	0	1	0	0
chr5_ref_v2	5900	1	T,G	1	0	0,0,0,1	0	0	1	2	NA	NA	NA	NA	0	0,0,0,0	0	0	1	0	0	2	NA	NA	NA	NA	0	NA	NA	0,0,0,0	0	0	1	0	0	2	NA	NA	NA	NA	0	NA	NA	1,0,0,0	0	0	1	0	0
chr5_ref_v2	5901	1	C,A	1	0	0,0,0,1	0	0	1	2	NA	NA	NA	NA	0	0,0,0,0	0	0	1	0	0	2	NA	NA	NA	NA	0	NA	NA	0,0,0,0	0	0	1	0	0	2	NA	NA	NA	NA	0	NA	NA	1,0,0,0	0	0	1	0	0
chr5_ref_v2	14724	0	CA,C,CAA	1	1	83,22,38,16,20,16	1	1	0	2	CA,CAA	CA,C	0.5	0.692449136	1	12,1,4,3,2,7	1	1	0	2.22686926	0	2	CA,CAA	CA,C	0.25	0.201591059	0	NA	NA	25,3,9,2,4,5	1	1	0	0.933688008	0	2	CA,CA	CA,CAA	0.25	0.548689168	0	NA	NA	20,1,12,0,4,3	1	1	0	1.292282667	0
chr5_ref_v2	16072	0	A,AT	1	1	86,261,20,17	1	1	0	2	A,A	NA	NA	0.236782882	0	6,36,0,2	1	1	0	1.593153997	0	2	A,A	NA	NA	0.118990856	0	NA	NA	15,109,10,7	1	1	0	2.391716203	0	2	A,A	A,AT	0.125	0.015991761	0	NA	NA	11,83,7,2	1	1	0	2.794246718	0
chr5_ref_v2	20044	0	C,A	0	0	0,0,1,0	0	0	1	2	NA	NA	NA	NA	0	0,0,0,0	0	0	1	0	0	2	NA	NA	NA	NA	0	NA	NA	0,0,0,0	0	0	1	0	0	2	NA	NA	NA	NA	0	NA	NA	0,0,0,0	0	0	1	0	0
chr5_ref_v2	20075	0	G,A	0	0	0,1,1,0	1	0	1	2	NA	NA	NA	NA	0	0,0,0,0	0	0	1	0	0	2	NA	NA	NA	NA	0	NA	NA	0,0,0,0	0	0	1	0	0	2	NA	NA	NA	NA	0	NA	NA	0,1,0,0	0	0	1	0	0
chr5_ref_v2	20079	0	T,C	0	0	0,1,1,0	1	0	1	2	NA	NA	NA	NA	0	0,0,0,0	0	0	1	0	0	2	NA	NA	NA	NA	0	NA	NA	0,0,0,0	0	0	1	0	0	2	NA	NA	NA	NA	0	NA	NA	0,1,0,0	0	0	1	0	0
chr5_ref_v2	31460	0	CAT,C	1	1	131,108,31,19	1	1	0	2	CAT,CAT	CAT,C	0.125	0.15652585	0	30,29,9,10	1	1	0	1.577885741	0	2	CAT,CAT	CAT,C	0.25	0.048824338	0	NA	NA	54,51,13,5	1	1	0	0.728907956	0	2	CAT,CAT	NA	NA	0.088450392	0	NA	NA	35,23,10,13	1	1	0	2.872806844	0
chr5_ref_v2	33475	0	C,CT	1	1	30,25,198,149	1	1	0	2	CT,CT	NA	NA	0.1357564	0	1,6,31,18	1	1	0	0.990392833	0	2	CT,CT	NA	NA	0.009577124	0	NA	NA	7,15,93,73	1	1	0	0.783098718	0	2	CT,CT	NA	NA	0.042079847	0	NA	NA	9,5,68,55	1	1	0	0.67397365	0
chr5_ref_v2	36290	0	GTT,G	1	1	3,7,268,207	1	1	0	2	G,G	GTT,G	0.125	1.15267951	0	0,1,30,24	1	1	0	0.379101675	0	2	G,G	NA	NA	0.018349139	0	NA	NA	0,2,117,103	1	1	0	0.858208896	0	2	G,G	NA	NA	0.414514944	0	NA	NA	1,1,89,63	1	1	0	0.55828882	0
chr5_ref_v2	45621	0	A,AT	1	1	352,354,0,0	1	1	0	2	A,A	NA	NA	0.000292713	0	17,15,21,18	1	1	0	312.4678215	1	2	A,AT	AT,AT	0.125	0.05079535	0	g.45621_45622insT	0	97,82,82,89	1	1	0	382.5600327	1	2	A,AT	NA	NA	0.043163869	0	g.45621_45622insT	0	119,98,0,0	1	1	0	1.150134053	0
chr5_ref_v2	52435	0	CA,C	1	1	243,233,29,27	1	1	0	2	CA,CA	NA	NA	0.204490663	0	29,26,3,3	1	1	0	0.417679095	0	2	CA,CA	NA	NA	0.108191657	0	NA	NA	124,93,17,12	1	1	0	1.136796837	0	2	CA,CA	CA,C	0.125	0.173534374	0	NA	NA	93,56,14,5	1	1	0	2.437179193	0
chr5_ref_v2	65293	0	GA,G	1	1	10,37,11,23	1	1	1	2	GA,GA	GA,G	0.5	0.124524659	0	4,12,0,2	1	0	0	1.636427682	0	2	NA	NA	NA	NA	0	NA	NA	2,12,3,6	1	1	0	0.482380877	0	2	GA,GA	GA,G	0.5	0.082073155	0	NA	NA	5,13,1,7	1	1	0	0.803777477	0
chr5_ref_v2	71226	0	A,T	0	0	296,300,0,0	1	1	0	2	A,A	NA	NA	0	0	42,37,0,0	1	1	0	0.533109694	0	2	A,A	NA	NA	0	0	NA	NA	142,155,1,0	1	1	0	0.604908044	0	2	A,A	NA	NA	0.003361348	0	NA	NA	49,59,50,58	1	1	0	337.9799983	1
chr5_ref_v2	83511	0	C,A	0	0	405,145,1,44	1	1	0	2	C,C	C,A	0.125	0.204794413	0	33,23,0,3	1	1	0	2.167754842	0	2	C,C	C,A	0.125	0.093698407	0	NA	NA	206,28,0,51	1	1	0	11.33546339	0	2	C,C	C,A	0.5	0.405465108	0	NA	NA	126,16,0,28	1	1	0	6.28155126	0
chr5_ref_v2	86487	0	C,CA	1	1	3,4,21,40	1	1	1	2	CA,CA	NA	NA	0.952706104	0	0,1,3,8	1	0	0	0.409980098	0	2	NA	NA	NA	NA	0	NA	NA	0,0,5,22	1	1	1	2.034817446	0	2	CA,CA	NA	NA	1.216963107	0	NA	NA	0,0,4,11	1	0	0	0.744800583	0
chr5_ref_v2	94211	0	T,C	0	0	323,267,0,1	1	1	0	2	T,T	NA	NA	0.001693481	0	25,26,27,25	1	1	0	315.0386112	1	2	T,C	NA	NA	0.019418086	0	g.94211T>C	0	108,77,76,58	1	1	0	349.9509883	1	2	T,C	T,T	0.125	0.071201597	0	g.94211T>C	0	114,96,0,0	1	1	0	0.413265068	0
chr5_ref_v2	100572	0	TA,T	1	1	92,77,5,9	1	1	0	2	TA,TA	NA	NA	1.258839641	0	13,11,1,4	1	1	0	1.348088679	0	2	TA,TA	NA	NA	0.45248079	0	NA	NA	41,35,0,5	1	1	0	0.475684147	0	2	TA,TA	NA	NA	1.137225666	0	NA	NA	36,16,3,1	1	1	0	1.728458273	0
chr5_ref_v2	100595	0	C,A	0	0	83,253,59,5	1	1	0	2	C,C	C,A	0.25	0.287682072	0	9,44,6,0	1	1	0	1.380725674	0	2	C,C	C,A	0.25	0.078471615	0	NA	NA	30,129,30,1	1	1	0	1.008741688	0	2	C,C	C,A	0.25	0.310993151	0	NA	NA	35,79,23,1	1	1	0	0.966622476	0
chr5_ref_v2	100597	0	G,A	1	0	82,251,71,6	1	1	0	2	G,G	G,A	0.5	0.365724779	0	6,44,9,0	1	1	0	1.747403301	0	2	G,G	G,A	0.25	0.336472237	0	NA	NA	28,130,35,1	1	1	0	1.313368179	0	2	G,G	G,A	0.5	0.380463806	0	NA	NA	31,79,28,1	1	1	0	0.669396592	0
chr5_ref_v2	100950	0	T,G	0	0	176,349,73,0	1	1	0	2	T,T	T,G	0.25	0.01342302	0	10,38,8,0	1	1	0	1.127358798	0	2	T,T	T,G	0.25	0.271933715	0	NA	NA	34,203,46,0	1	1	0	8.504067706	0	2	T,T	T,G	0.25	0.32799761	0	NA	NA	26,129,45,0	1	1	0	6.981012096	0
chr5_ref_v2	117479	0	CAT,C	1	1	75,83,18,29	1	1	1	2	CAT,CAT	CAT,C	0.125	0.003825247	0	21,35,8,9	1	1	0	0.932926969	0	2	CAT,CAT	CAT,C	0.125	0.035332539	0	NA	NA	39,32,10,16	1	1	0	0.710207483	0	2	CAT,CAT	CAT,C	0.25	0.012422574	0	NA	NA	27,21,15,4	1	1	0	3.656579557	0
chr5_ref_v2	121630	0	G,GA	1	1	102,77,20,15	1	1	0	2	G,G	G,GA	0.125	0.104720704	0	3,9,2,2	1	0	0	1.23745758	0	2	NA	NA	NA	NA	0	NA	NA	51,28,8,6	1	1	0	1.003441686	0	2	G,G	G,GA	0.125	0.08764505	0	NA	NA	28,16,2,3	1	1	0	0.951158336	0
chr5_ref_v2	131467	0	CATAT,C,CAT	1	1	5,6,19,38,99,155	1	1	0	2	CAT,CAT	C,CAT	0.125	0.267722758	0	1,2,2,10,24,31	1	1	0	0.535307251	0	2	CAT,CAT	C,CAT	0.25	0.587299314	0	NA	NA	2,5,8,10,53,90	1	1	0	1.143797604	0	2	CAT,CAT	NA	NA	0.04999165	0	NA	NA	1,7,5,7,34,55	1	1	0	2.450328863	0
chr5_ref_v2	146993	0	GA,G,GAA	1	1	81,86,37,30,11,7	1	1	0	2	GA,GA	GA,G	0.25	0.295366447	0	6,8,4,2,1,3	1	1	0	1.617353864	0	2	GA,GA	GA,GAA	0.25	0.618156329	0	NA	NA	21,37,14,12,9,6	1	1	0	2.06521243	0	2	GA,GA	GA,G	0.25	0.780717438	0	NA	NA	18,31,7,5,6,3	1	1	0	1.37597469	0
chr5_ref_v2	175773	0	T,G	1	0	83,309,74,0	1	1	0	2	T,T	T,G	0.25	0.292136423	0	13,43,5,0	1	1	0	0.838056935	0	2	T,T	T,G	0.25	0.287682072	0	NA	NA	17,168,73,0	1	1	0	8.424327907	0	2	T,T	T,G	0.5	0.182321557	0	NA	NA	16,112,33,0	1	1	0	1.539934384	0
chr5_ref_v2	195463	0	CCTTTAAAAAAGATAAAAAAAAAAA,C	1	0	9,36,40,40	1	1	1	2	CCTTTAAAAAAGATAAAAAAAAAAA,C	C,C	0.25	0.064538521	0	0,8,2,7	1	0	0	1.219215878	0	2	NA	NA	NA	NA	0	NA	NA	6,12,24,26	1	1	0	0.958614039	0	2	C,C	CCTTTAAAAAAGATAAAAAAAAAAA,C	0.5	0.076961041	1	NA	NA	4,12,12,14	1	1	0	0.507919712	0
chr5_ref_v2	195477	0	AAAAAAAAAAACTTTAAAAAAGAT,A	1	0	77,94,6,12	1	1	1	2	AAAAAAAAAAACTTTAAAAAAGAT,AAAAAAAAAAACTTTAAAAAAGAT	AAAAAAAAAAACTTTAAAAAAGAT,A	0.25	0.30538165	0	5,15,0,0	1	1	0	1.805491781	0	2	AAAAAAAAAAACTTTAAAAAAGAT,AAAAAAAAAAACTTTAAAAAAGAT	NA	NA	0	0	NA	NA	49,42,3,7	1	1	1	1.167308771	0	2	AAAAAAAAAAACTTTAAAAAAGAT,AAAAAAAAAAACTTTAAAAAAGAT	AAAAAAAAAAACTTTAAAAAAGAT,A	0.25	0.262364264	0	NA	NA	24,33,1,1	1	1	1	0.759054726	0
chr5_ref_v2	197483	0	GTA,G	1	1	73,105,30,24	1	1	0	2	GTA,GTA	GTA,G	0.25	0.079033671	0	11,26,6,6	1	1	0	0.777810598	0	2	GTA,GTA	GTA,G	0.25	0.05591154	0	NA	NA	47,71,14,12	1	1	0	0.830081536	0	2	GTA,GTA	GTA,G	0.125	0.043722186	0	NA	NA	23,32,9,15	1	1	0	1.880184133	0
chr5_ref_v2	216584	0	T,A	1	0	217,150,2,70	1	1	0	2	T,T	T,A	0.25	0.31721442	0	25,26,0,5	1	1	0	1.478768102	0	2	T,T	T,A	0.25	0.194156014	0	NA	NA	124,59,0,39	1	1	0	1.593005392	0	2	T,T	T,A	0.5	0.42199441	0	NA	NA	72,59,0,24	1	1	0	0.770156616	0
chr5_ref_v2	224675	0	TTA,T	1	1	100,73,8,15	1	1	1	2	TTA,TTA	NA	NA	0.251126737	0	31,27,7,2	1	1	0	1.826762122	0	2	TTA,TTA	NA	NA	0.042878263	0	NA	NA	58,42,7,3	1	1	0	0.860723429	0	2	TTA,TTA	NA	NA	0.450546108	0	NA	NA	31,24,4,4	1	1	0	0.609395615	0
chr5_ref_v2	242558	0	G,GAAAAAAA	1	1	16,49,98,67	1	1	0	2	G,GAAAAAAA	GAAAAAAA,GAAAAAAA	0.5	0.167054085	1	2,8,10,13	1	1	0	0.883384431	0	2	GAAAAAAA,GAAAAAAA	G,GAAAAAAA	0.5	0.265703166	0	NA	NA	3,17,35,33	1	1	0	1.28364119	0	2	GAAAAAAA,GAAAAAAA	G,GAAAAAAA	0.5	0.125163143	0	NA	NA	3,16,36,28	1	1	0	0.754428649	0
chr5_ref_v2	250454	0	G,GA	1	1	106,128,5,9	1	1	0	2	G,G	NA	NA	0.526961399	0	13,18,1,4	1	1	0	1.484570898	0	2	G,G	G,GA	0.125	0.062933514	0	NA	NA	45,63,1,4	1	1	0	0.676988584	0	2	G,G	NA	NA	0.63795331	0	NA	NA	31,44,1,3	1	1	0	0.579823993	0
chr5_ref_v2	255196	0	GTA,G	1	1	80,71,35,27	1	1	0	2	GTA,GTA	GTA,G	0.25	0.129154447	0	24,20,4,9	1	1	0	0.723571384	0	2	GTA,GTA	GTA,G	0.125	0.111506066	0	NA	NA	42,32,16,10	1	1	0	0.709972143	0	2	GTA,GTA	GTA,G	0.25	0.023525506	0	NA	NA	20,35,7,3	1	1	0	3.578185911	0
chr5_ref_v2	257070	0	GA,G	1	1	154,141,18,19	1	1	0	2	GA,GA	NA	NA	0.268499382	0	18,15,1,2	1	1	0	0.461744755	0	2	GA,GA	NA	NA	0.074129899	0	NA	NA	82,62,10,9	1	1	0	0.753950328	0	2	GA,GA	GA,G	0.125	0.18630717	0	NA	NA	42,55,4,5	1	1	0	1.51889286	0
chr5_ref_v2	260380	0	T,A	1	0	48,164,55,6	1	1	0	2	T,T	T,A	0.5	0.147100122	0	7,23,2,0	1	1	0	1.154906718	0	2	T,T	T,A	0.25	0.356674944	0	NA	NA	26,72,34,1	1	1	0	1.145619278	0	2	T,T	T,A	0.5	0.068992871	0	NA	NA	17,44,18,3	1	1	0	0.709157276	0
chr5_ref_v2	260382	0	T,A	1	0	66,167,22,6	1	1	0	2	T,T	T,A	0.25	0.172923794	0	8,23,0,0	1	1	0	0.914150913	0	2	T,T	NA	NA	0	0	NA	NA	35,70,22,1	1	1	0	3.173019715	0	2	T,T	T,A	0.5	0.419853846	0	NA	NA	22,43,7,3	1	1	0	0.703064503	0
chr5_ref_v2	267228	0	G,GA	1	1	113,56,13,21	1	1	0	2	G,G	G,GA	0.125	0.133220258	0	12,12,0,7	1	1	0	1.773194894	0	2	G,G	G,GA	0.5	0.091265355	0	NA	NA	31,10,3,13	1	1	0	2.491524897	0	2	G,G	G,GA	0.5	0.017179865	0	NA	NA	24,5,4,4	1	1	0	0.852389331	0
chr5_ref_v2	283276	0	AAT,A	1	1	27,19,14,1	1	1	1	2	AAT,AAT	AAT,A	0.125	0.022502518	0	8,8,3,6	1	1	0	5.887783717	0	2	AAT,AAT	AAT,A	0.5	0.080515747	0	NA	NA	14,11,3,2	1	1	1	1.11297161	0	2	AAT,AAT	NA	NA	0.116526019	0	NA	NA	8,8,3,1	1	1	1	0.601486239	0
chr5_ref_v2	283320	0	CGT,C	1	1	82,43,8,2	1	1	1	2	CGT,CGT	NA	NA	0.759058003	0	11,11,1,2	1	1	0	1.43724281	0	2	CGT,CGT	NA	NA	0.086333469	0	NA	NA	52,15,5,0	1	1	1	1.59904727	0	2	CGT,CGT	NA	NA	0.560894166	0	NA	NA	39,10,4,0	1	1	1	1.507969358	0
chr5_ref_v2	287326	0	T,TA	1	1	248,187,24,14	1	1	0	2	T,T	T,TA	0.125	0.257172055	1	23,13,17,17	1	1	0	307.9252445	1	2	T,TA	NA	NA	0.051203048	0	g.287326_287327insA	0	58,51,66,40	1	1	0	309.9799141	1	2	T,TA	NA	NA	0.020889393	0	g.287326_287327insA	0	84,67,0,1	1	1	0	1.876902098	0
chr5_ref_v2	288136	0	AT,A,ATT	1	1	121,93,20,24,12,14	1	1	0	2	AT,AT	NA	NA	0.12566842	0	14,9,6,1,2,2	1	1	0	1.571163823	0	2	AT,AT	AT,A	0.125	0.387517265	0	NA	NA	49,51,11,15,5,3	1	1	0	0.967143455	0	2	AT,AT	AT,A	0.125	0.391818706	0	NA	NA	41,38,5,7,8,5	1	1	0	1.160141735	0
chr5_ref_v2	373708	0	C,CA	1	1	154,90,12,16	1	1	0	2	C,C	C,CA	0.125	0.080169858	0	18,8,0,2	1	1	0	0.595126161	0	2	C,C	C,CA	0.125	0.087691732	0	NA	NA	70,32,2,9	1	1	0	0.872749936	0	2	C,C	C,CA	0.125	0.075102273	0	NA	NA	58,17,3,5	1	1	0	2.124414654	0
chr5_ref_v2	381190	0	A,AT	1	1	2,112,51,27	1	1	0	2	A,AT	A,A	0.125	0.025514135	0	0,16,8,2	1	1	0	0.42189983	0	2	A,AT	A,A	0.125	0.063894157	0	NA	NA	0,48,14,11	1	1	0	0.935914634	0	2	A,AT	A,A	0.25	0.108665798	0	NA	NA	0,25,8,3	1	1	0	0.939594141	0
chr5_ref_v2	381216	0	C,T	0	0	58,143,10,20	1	1	0	2	C,C	C,T	0.25	0.043802623	1	6,23,0,0	1	1	0	1.544448837	0	2	C,C	NA	NA	0	0	NA	NA	16,71,5,11	1	1	0	1.135358577	0	2	C,C	C,T	0.25	0.252590753	1	NA	NA	13,36,2,3	1	1	0	0.58567852	0
chr5_ref_v2	381415	0	CA,C,CAA	1	1	73,40,37,14,19,21	1	1	0	2	CA,CA	CA,CAA	0.25	0.455619919	0	11,4,5,0,3,1	1	1	0	0.71207161	0	2	CA,CA	CA,CAA	0.25	0.323297161	0	NA	NA	56,8,27,4,3,12	1	1	0	3.820847411	0	2	CA,CA	CA,C	0.25	0.593387912	0	NA	NA	37,7,11,0,5,4	1	1	0	3.83684841	0
chr5_ref_v2	394094	0	CA,C	1	1	167,161,28,19	1	1	0	2	CA,CA	CA,C	0.125	0.13184907	0	34,24,3,1	1	1	0	1.218880683	0	2	CA,CA	NA	NA	0.177635178	0	NA	NA	94,75,10,13	1	1	0	0.934803061	0	2	CA,CA	CA,C	0.125	0.091967302	0	NA	NA	58,55,9,4	1	1	0	0.516246655	0
chr5_ref_v2	399880	0	CT,C	1	1	5,2,277,239	1	1	0	2	C,C	NA	NA	0.089110041	0	0,1,27,15	1	1	0	1.046261196	0	2	C,C	NA	NA	0.005779262	0	NA	NA	3,1,163,142	1	1	0	0.405502335	0	2	C,C	NA	NA	0.062336326	0	NA	NA	1,0,111,89	1	1	0	0.57510217	0
chr5_ref_v2	403380	0	C,CT	1	1	28,38,86,94	1	1	0	2	CT,CT	C,CT	0.125	0.060691048	0	2,7,12,4	1	1	0	1.36030634	0	2	CT,CT	C,CT	0.5	0.172877278	0	NA	NA	12,25,42,55	1	1	0	0.752324322	0	2	CT,CT	C,CT	0.25	0.008905716	0	NA	NA	8,18,39,26	1	1	0	1.207495481	0
chr5_ref_v2	405310	0	C,CTTT,CTT	1	1	2,4,129,179,7,38	1	1	0	2	CTTT,CTTT	NA	NA	1.15292299	0	0,0,19,17,0,2	1	1	0	1.297769752	0	2	CTTT,CTTT	NA	NA	0.548573625	0	NA	NA	0,0,82,102,0,16	1	1	0	1.400896626	0	2	CTTT,CTTT	NA	NA	0.318697231	0	NA	NA	1,0,52,51,2,8	1	1	0	1.701270426	0
chr5_ref_v2	405953	0	CAT,C	1	1	166,143,11,12	1	1	0	2	CAT,CAT	CAT,C	0.125	0.303187514	0	31,25,1,4	1	1	0	0.756317715	0	2	CAT,CAT	CAT,C	0.125	0.010337623	0	NA	NA	74,54,7,4	1	1	0	0.761743968	0	2	CAT,CAT	CAT,C	0.125	0.159455682	0	NA	NA	60,44,10,2	1	1	0	2.416113289	0
chr5_ref_v2	412254	0	TAA,T	1	1	0,3,232,150	1	1	0	2	T,T	NA	NA	0.700969906	0	0,0,23,18	1	1	0	0.525612097	0	2	T,T	NA	NA	0	0	NA	NA	2,1,106,49	1	1	0	1.659126085	0	2	T,T	NA	NA	0.424635024	0	NA	NA	0,1,68,44	1	1	0	0.375384222	0
chr5_ref_v2	417486	0	A,C	1	0	286,52,0,61	1	1	0	2	A,A	A,C	0.25	0.249998639	0	39,7,0,6	1	1	0	0.525662279	0	2	A,A	A,C	0.25	0.085037043	0	NA	NA	157,14,0,28	1	1	0	2.068298434	0	2	A,A	A,C	0.25	0.171542423	0	NA	NA	98,12,0,17	1	1	0	1.020147143	0
chr5_ref_v2	418494	0	A,C	1	0	273,38,0,26	1	1	0	2	A,A	A,C	0.125	0.264094155	0	34,1,0,4	1	1	0	0.768090037	0	2	A,A	A,C	0.25	0.050635616	0	NA	NA	162,13,0,33	1	1	0	4.658548247	0	2	A,A	A,C	0.25	0.3074847	0	NA	NA	97,13,0,17	1	1	0	1.805991839	0
chr5_ref_v2	429405	0	CA,C	1	1	164,133,40,16	1	1	0	2	CA,CA	NA	NA	0.052134687	0	18,14,3,3	1	1	0	0.615943875	0	2	CA,CA	NA	NA	0.013573683	0	NA	NA	69,69,9,7	1	1	0	1.478321624	0	2	CA,CA	NA	NA	0.32561514	0	NA	NA	46,51,17,4	1	1	0	0.927256449	0
chr5_ref_v2	447653	1	G,T	1	0	0,0,0,0	0	0	1	2	NA	NA	NA	NA	0	0,0,1,0	0	0	1	0	0	2	NA	NA	NA	NA	0	NA	NA	0,0,0,0	0	0	1	0	0	2	NA	NA	NA	NA	0	NA	NA	0,0,0,0	0	0	1	0	0
chr5_ref_v2	447850	1	G,A	1	0	2,0,1,0	1	0	1	2	NA	NA	NA	NA	0	1,0,0,0	0	0	1	0	0	2	NA	NA	NA	NA	0	NA	NA	0,0,0,0	0	0	1	0	0	2	NA	NA	NA	NA	0	NA	NA	0,0,0,0	0	0	1	0	0
chr5_ref_v2	447957	1	T,C	0	0	74,0,3,0	1	1	1	2	NA	NA	NA	NA	0	18,0,1,0	1	0	1	0.276141993	0	2	NA	NA	NA	NA	0	NA	NA	42,0,0,0	0	1	1	0	0	2	NA	NA	NA	NA	0	NA	NA	33,0,4,0	1	1	1	1.338820929	0
chr5_ref_v2	450800	0	T,C	0	0	261,330,0,1	1	1	0	2	T,T	NA	NA	0.001690617	0	32,44,0,0	1	1	0	0.434369063	0	2	T,T	NA	NA	0	0	NA	NA	143,194,2,0	1	1	0	1.044586834	0	2	T,T	NA	NA	0.411382285	0	NA	NA	45,55,45,65	1	1	0	341.3040315	1
chr5_ref_v2	468353	0	C,T	1	0	263,291,0,0	1	1	0	2	C,C	NA	NA	0	0	23,28,15,14	1	1	0	309.5741261	1	2	C,T	C,C	0.25	0.053704179	0	g.468353C>T	0	147,189,0,0	1	1	0	1.055505738	0	2	C,C	NA	NA	0	0	NA	NA	84,99,0,0	1	1	0	0.469379473	0
chr5_ref_v2	477850	0	G,A	1	0	192,313,1,0	1	1	0	2	G,G	NA	NA	0.00197824	0	15,30,15,25	1	1	0	312.0717315	1	2	G,A	NA	NA	0.117783036	0	g.477850G>A	0	107,171,0,0	1	1	0	0.426215308	0	2	G,G	NA	NA	0	0	NA	NA	72,123,0,0	1	1	0	0.45018114	0
chr5_ref_v2	491026	0	C,CA	1	1	146,74,9,12	1	1	0	2	C,C	NA	NA	0.059802722	0	26,5,1,1	1	1	0	1.715908817	0	2	C,C	NA	NA	0.355287668	0	NA	NA	50,18,3,8	1	1	0	1.439255687	0	2	C,C	C,CA	0.125	0.084842946	0	NA	NA	33,15,4,5	1	1	0	1.150830967	0
chr5_ref_v2	502775	0	CA,C	1	1	206,187,32,20	1	1	0	2	CA,CA	NA	NA	0.044817899	0	19,17,6,2	1	1	0	1.067070109	0	2	CA,CA	CA,C	0.125	0.039477434	0	NA	NA	95,76,24,7	1	1	0	2.020646642	0	2	CA,CA	CA,C	0.125	0.078679791	0	NA	NA	72,47,18,7	1	1	0	1.98788378	0
chr5_ref_v2	506622	0	C,A	0	0	333,39,0,35	1	1	0	2	C,C	C,A	0.125	0.372675285	0	42,3,0,2	1	1	0	0.942098704	0	2	C,C	C,A	0.125	0.042106818	0	NA	NA	193,18,0,39	1	1	0	3.90491677	0	2	C,C	C,A	0.25	0.28293147	0	NA	NA	105,10,0,35	1	1	0	8.45648594	0
chr5_ref_v2	519626	0	GA,G	1	1	157,160,31,37	1	1	0	2	GA,GA	NA	NA	0.0053216	0	28,17,9,2	1	1	0	1.798492112	0	2	GA,GA	NA	NA	0.060043933	0	NA	NA	84,90,19,7	1	1	0	1.247771607	0	2	GA,GA	NA	NA	0.229067037	0	NA	NA	52,46,11,12	1	1	0	0.514430389	0
chr5_ref_v2	521815	0	AT,A	1	1	105,155,28,34	1	1	0	2	AT,AT	NA	NA	0.111168423	0	14,13,4,3	1	1	0	0.735862378	0	2	AT,AT	NA	NA	0.118884433	0	NA	NA	44,55,5,18	1	1	0	1.130337973	0	2	AT,AT	AT,A	0.125	0.1057214	0	NA	NA	41,49,9,12	1	1	0	0.724308171	0
chr5_ref_v2	554027	0	T,C	0	0	392,363,0,0	1	1	0	2	T,T	NA	NA	0	0	43,36,0,0	1	1	0	0.458270966	0	2	T,T	NA	NA	0	0	NA	NA	106,90,104,85	1	1	0	401.0975842	1	2	T,C	NA	NA	0.036367644	0	g.554027T>C	0	150,119,0,0	1	1	0	0.97438142	0
chr5_ref_v2	554189	0	C,CA	1	1	204,79,23,23	1	1	0	2	C,C	C,CA	0.125	0.004525717	0	23,12,1,1	1	1	0	0.872917202	0	2	C,C	NA	NA	0.476648525	0	NA	NA	131,25,5,2	1	1	0	7.210375319	0	2	C,C	NA	NA	0.669205854	0	NA	NA	66,17,2,3	1	1	0	2.294401184	0
chr5_ref_v2	565665	0	T,C	1	0	427,388,1,0	1	1	0	2	T,T	NA	NA	0.001226242	0	66,57,0,0	1	1	0	0.424624765	0	2	T,T	NA	NA	0	0	NA	NA	219,240,0,1	1	1	0	1.66612228	0	2	T,T	NA	NA	0.002176279	0	NA	NA	69,65,79,63	1	1	0	366.9198047	1
chr5_ref_v2	570428	1	G,GT	0	0	4,0,0,0	0	0	1	2	NA	NA	NA	NA	0	0,0,0,0	0	0	1	0	0	2	NA	NA	NA	NA	0	NA	NA	2,0,0,0	0	0	1	0	0	2	NA	NA	NA	NA	0	NA	NA	1,1,1,1	1	0	1	0	0
chr6_ref_v2	5093	1	A,C	0	0	470,151,0,79	1	1	1	2	NA	NA	NA	NA	0	48,5,0,8	1	1	1	1.768821978	0	2	NA	NA	NA	NA	0	NA	NA	289,66,0,95	1	1	1	10.01004874	0	2	NA	NA	NA	NA	0	NA	NA	181,44,0,50	1	1	1	3.755467906	0
chr6_ref_v2	31813	0	C,T	1	0	392,359,0,0	1	1	0	2	C,C	NA	NA	0	0	41,25,0,0	1	1	0	1.282021688	0	2	C,C	NA	NA	0	0	NA	NA	212,182,2,0	1	1	0	1.169183162	0	2	C,C	NA	NA	0.41052841	0	NA	NA	68,59,59,56	1	1	0	344.1853916	1
chr6_ref_v2	32435	0	A,G	0	0	328,404,0,0	1	1	0	2	A,A	NA	NA	0	0	20,33,28,18	1	1	0	314.306965	1	2	A,G	A,A	0.125	0.109663911	0	g.32435A>G	0	93,110,101,120	1	1	0	431.4559802	1	2	A,G	NA	NA	0.084956722	0	g.32435A>G	0	118,152,1,0	1	1	0	0.631411145	0
chr6_ref_v2	54494	0	G,GT	1	1	199,186,20,25	1	1	0	2	G,G	NA	NA	0.142721542	0	32,17,3,3	1	1	0	1.324082244	0	2	G,G	G,GT	0.125	0.212578023	0	NA	NA	80,83,8,12	1	1	0	0.522657481	0	2	G,G	G,GT	0.125	0.191562549	0	NA	NA	54,43,7,3	1	1	0	0.698025091	0
chr6_ref_v2	57967	0	TA,T	1	1	60,83,7,14	1	1	1	2	TA,TA	NA	NA	0.059425802	0	19,21,0,0	1	1	0	1.265646696	0	2	TA,TA	NA	NA	1.059399248	0	NA	NA	23,49,4,6	1	1	1	1.22657803	0	2	TA,TA	NA	NA	0.088944156	0	NA	NA	26,20,1,4	1	1	1	1.639673259	0
chr6_ref_v2	58005	0	GAT,G	1	1	49,71,9,12	1	1	1	2	GAT,GAT	NA	NA	0.237647507	0	14,24,2,8	1	1	0	1.340863338	0	2	GAT,GAT	GAT,G	0.125	0.107530181	0	NA	NA	22,38,5,2	1	1	1	0.791196769	0	2	GAT,GAT	NA	NA	0.553819275	0	NA	NA	21,23,2,3	1	1	1	0.840508278	0
chr6_ref_v2	65366	0	T,G	0	0	127,407,60,0	1	1	0	2	T,T	T,G	0.25	0.223611826	0	5,62,10,0	1	1	0	2.502152828	0	2	T,T	T,G	0.25	0.139112802	0	NA	NA	32,214,44,0	1	1	0	3.879067246	0	2	T,T	T,G	0.25	0.247241103	0	NA	NA	21,131,27,0	1	1	0	2.407541923	0
chr6_ref_v2	68948	0	CAT,C	1	1	121,100,8,6	1	1	1	2	CAT,CAT	NA	NA	0.688115458	0	28,43,5,2	1	1	0	1.921182532	0	2	CAT,CAT	NA	NA	0.009300939	0	NA	NA	51,55,1,4	1	1	0	1.129239479	0	2	CAT,CAT	NA	NA	0.909397369	0	NA	NA	31,21,2,4	1	1	1	1.264331768	0
chr6_ref_v2	75912	0	C,T	1	0	261,190,2,115	1	1	0	2	C,C	C,T	0.5	0.250681116	0	34,12,0,9	1	1	0	1.975906029	0	2	C,C	C,T	0.25	0.419853846	0	NA	NA	106,83,0,73	1	1	0	2.843775566	0	2	C,C	C,T	0.5	0.160930367	0	NA	NA	110,62,1,40	1	1	0	1.26792807	0
chr6_ref_v2	78010	0	CAT,C	1	1	93,92,20,19	1	1	1	2	CAT,CAT	NA	NA	0.040207014	0	16,29,4,3	1	1	0	1.680050928	0	2	CAT,CAT	NA	NA	0.196851696	0	NA	NA	48,54,9,5	1	1	0	0.929915876	0	2	CAT,CAT	NA	NA	0.299824707	0	NA	NA	23,40,3,6	1	1	0	2.126549624	0
chr6_ref_v2	87977	0	C,CTTGCTGCTGTTGTTGCTGCTGTTGTTGTTG	1	0	1,1,26,22	1	1	0	2	CTTGCTGCTGTTGTTGCTGCTGTTGTTGTTG,CTTGCTGCTGTTGTTGCTGCTGTTGTTGTTG	NA	NA	0.040821995	0	0,0,7,6	1	0	0	0.366159255	0	2	NA	NA	NA	NA	0	NA	NA	0,0,10,13	1	1	0	0.808629577	0	2	CTTGCTGCTGTTGTTGCTGCTGTTGTTGTTG,CTTGCTGCTGTTGTTGCTGCTGTTGTTGTTG	NA	NA	0	0	NA	NA	0,0,4,7	1	0	0	0.811206644	0
chr6_ref_v2	97507	0	C,CA	1	1	6,15,118,218	1	1	0	2	CA,CA	NA	NA	0.079003241	0	1,1,8,27	1	1	0	1.05465373	0	2	CA,CA	NA	NA	0.010417054	0	NA	NA	2,5,41,127	1	1	0	3.139538398	0	2	CA,CA	NA	NA	0.297703403	0	NA	NA	3,2,44,73	1	1	0	0.622724953	0
chr6_ref_v2	97618	0	TA,T	1	1	166,125,30,11	1	1	0	2	TA,TA	NA	NA	0.415035532	0	19,21,2,2	1	1	0	0.973827959	0	2	TA,TA	NA	NA	0.833773943	0	NA	NA	94,80,16,3	1	1	0	0.838965279	0	2	TA,TA	NA	NA	0.542724596	0	NA	NA	61,42,6,9	1	1	0	1.875700037	0
chr6_ref_v2	97865	0	C,CT	1	1	12,11,230,164	1	1	0	2	CT,CT	NA	NA	0.01073527	0	3,2,26,26	1	1	0	0.756468804	0	2	CT,CT	C,CT	0.125	0.264546138	0	NA	NA	5,7,127,106	1	1	0	0.939499142	0	2	CT,CT	NA	NA	0.085781376	0	NA	NA	6,4,66,77	1	1	0	2.561491607	0
chr6_ref_v2	99155	0	C,CA,CAA	1	1	36,14,72,11,14,23	1	1	0	2	C,CA	CA,CAA	0.5	0.391144704	1	5,2,12,4,2,0	1	1	0	1.274850754	0	2	CA,CA	C,CA	0.125	0.364460654	0	NA	NA	14,2,33,2,2,17	1	1	0	2.121157292	0	2	CA,CAA	C,CA	0.25	0.49907568	0	NA	NA	10,1,19,2,5,9	1	1	0	0.934953592	0
chr6_ref_v2	100617	1	A,G	0	0	311,281,0,0	1	1	0	2	NA	NA	NA	NA	0	16,32,22,26	1	1	0	314.0108451	1	2	NA	NA	NA	NA	0	NA	NA	74,64,95,76	1	1	0	382.9249378	1	2	NA	NA	NA	NA	0	NA	NA	95,96,0,0	1	1	0	0.632329934	0
chr6_ref_v2	103849	0	A,C	0	0	152,268,0,32	1	1	0	2	A,A	A,C	0.125	0.164303051	0	31,33,0,5	1	1	0	1.558350145	0	2	A,A	A,C	0.125	0.340926587	0	NA	NA	64,105,0,34	1	1	0	6.182247551	0	2	A,A	A,C	0.25	0.371359496	0	NA	NA	36,70,0,41	1	1	0	16.48673682	0
chr6_ref_v2	103937	0	T,TTA	1	1	91,158,1,2	1	1	0	2	T,T	NA	NA	0.904934328	0	27,37,1,0	1	1	0	0.688698068	0	2	T,T	NA	NA	7.37E-05	0	NA	NA	43,73,0,0	1	1	0	0.454171301	0	2	T,T	NA	NA	0.529188349	0	NA	NA	22,33,18,20	1	1	0	309.4244193	1
chr6_ref_v2	104575	0	T,A	1	0	154,52,8,65	1	1	1	2	T,T	T,A	0.5	0.061195561	0	18,9,1,18	1	1	0	2.046302496	0	2	T,A	T,T	0.125	0.100083459	0	NA	NA	78,13,5,34	1	1	0	0.980864953	0	2	T,T	T,A	0.5	0.251314428	0	NA	NA	55,17,3,21	1	1	0	0.465140838	0
chr6_ref_v2	104579	0	T,A	1	0	86,45,12,72	1	1	1	2	T,A	T,T	0.25	0.066445099	0	10,2,4,24	1	1	0	3.982041217	0	2	A,A	T,A	0.5	0.251314428	0	NA	NA	37,11,10,35	1	1	0	1.722120701	0	2	T,A	NA	NA	0.064538521	0	NA	NA	21,11,5,23	1	1	0	0.860179776	0
chr6_ref_v2	106279	0	C,CT,CTT	1	1	0,7,7,68,34,9	1	1	0	2	CT,CTT	CT,CT	0.25	0.349190784	0	0,1,2,7,10,0	1	1	0	1.690618878	0	2	CT,CTT	CTT,CTT	0.125	0.109592254	0	NA	NA	1,9,2,28,27,6	1	1	0	1.887707932	0	2	CT,CTT	C,CTT	0.25	0.245513883	0	NA	NA	1,4,2,12,29,6	1	1	0	5.16979656	0
chr6_ref_v2	107819	0	ATG,A	1	1	204,162,9,6	1	1	0	2	ATG,ATG	NA	NA	1.123593218	0	16,17,3,1	1	1	0	1.399965724	0	2	ATG,ATG	NA	NA	0.197255589	0	NA	NA	91,92,5,6	1	1	0	1.138101083	0	2	ATG,ATG	NA	NA	0.666987067	0	NA	NA	72,60,5,3	1	1	0	0.754323363	0
chr6_ref_v2	119286	0	GA,G	1	1	184,235,24,44	1	1	0	2	GA,GA	GA,G	0.125	0.01102829	0	18,34,1,6	1	1	0	1.05319139	0	2	GA,GA	GA,G	0.125	0.2101435	0	NA	NA	85,136,10,35	1	1	0	1.885009064	0	2	GA,GA	GA,G	0.25	0.150263505	0	NA	NA	56,105,8,6	1	1	0	3.242717432	0
chr6_ref_v2	121068	0	G,T	0	0	68,311,28,2	1	1	0	2	G,G	G,T	0.125	0.171711378	0	13,46,8,0	1	1	0	1.092342657	0	2	G,G	G,T	0.25	0.078349717	0	NA	NA	21,148,23,0	1	1	0	2.408717518	0	2	G,G	G,T	0.25	0.005934736	0	NA	NA	22,97,19,0	1	1	0	2.684458301	0
chr6_ref_v2	155987	0	G,GT,GTT	1	1	13,22,51,112,24,28	1	1	0	2	GT,GT	GT,GTT	0.25	0.167648502	0	5,4,5,6,0,1	1	1	0	3.226944287	0	2	G,GT	GT,GT	0.25	0.146464807	0	NA	NA	6,15,10,58,10,7	1	1	0	1.864093817	0	2	GT,GT	GT,GTT	0.125	0.532257725	0	NA	NA	3,13,6,48,7,4	1	1	0	2.731199587	0
chr6_ref_v2	174047	0	CT,C,CTT	1	1	104,117,19,25,13,20	1	1	0	2	CT,CT	NA	NA	0.128675165	0	16,10,6,3,0,1	1	1	0	1.777239468	0	2	CT,CT	CT,C	0.25	0.441687301	0	NA	NA	50,63,5,20,6,4	1	1	0	1.725961989	0	2	CT,CT	CT,C	0.125	0.357490459	0	NA	NA	25,60,7,6,2,5	1	1	0	3.948071809	0
chr6_ref_v2	193343	0	T,G	0	0	173,300,84,0	1	1	0	2	T,T	T,G	0.25	0.229466017	0	16,33,11,0	1	1	0	0.541390646	0	2	T,T	T,G	0.5	0.30830136	0	NA	NA	35,142,71,0	1	1	0	10.25109637	0	2	T,T	T,G	0.5	0.199128675	0	NA	NA	24,97,43,0	1	1	0	5.67172963	0
chr6_ref_v2	210068	0	AT,A,ATT	1	1	50,11,23,5,14,1	1	1	0	2	AT,AT	AT,A	0.25	0.541982024	0	7,1,7,0,1,0	1	0	0	1.369383102	0	2	NA	NA	NA	NA	0	NA	NA	25,2,8,1,10,0	1	1	0	1.103100773	0	2	AT,AT	AT,ATT	0.5	0.677063156	0	NA	NA	13,1,6,2,2,0	1	1	0	0.606962141	0
chr6_ref_v2	211406	0	C,G	0	0	372,350,0,0	1	1	0	2	C,C	NA	NA	0	0	36,31,1,0	1	1	0	2.152019676	0	2	C,C	NA	NA	0.014815086	0	NA	NA	186,194,0,0	1	1	0	0.78540553	0	2	C,C	NA	NA	0	0	NA	NA	79,79,74,77	1	1	0	367.9137662	1
chr6_ref_v2	226132	0	CAAA,C	1	1	7,11,215,98	1	1	0	2	C,C	CAAA,C	0.125	0.147781232	1	0,2,12,14	1	1	0	1.942961324	0	2	C,C	CAAA,C	0.25	0.2135741	0	NA	NA	3,2,117,38	1	1	0	1.81456243	0	2	C,C	CAAA,C	0.125	0.725937003	0	NA	NA	3,3,78,23	1	1	0	1.319778414	0
chr6_ref_v2	226616	0	A,AAAAATATAGG	1	0	0,2,129,132	1	1	0	2	AAAAATATAGG,AAAAATATAGG	NA	NA	0.413098733	0	0,1,22,18	1	1	0	0.592287326	0	2	AAAAATATAGG,AAAAATATAGG	NA	NA	0.024692613	0	NA	NA	0,1,69,68	1	1	0	0.409228241	0	2	AAAAATATAGG,AAAAATATAGG	NA	NA	0.007272759	0	NA	NA	0,2,41,56	1	1	0	0.971162597	0
chr6_ref_v2	227352	0	TACGCAC,T	0	0	0,1,164,342	1	1	0	2	T,T	NA	NA	0.001974334	0	0,1,10,19	1	1	0	1.761931903	0	2	T,T	TACGCAC,T	0.125	0.030636969	0	NA	NA	0,3,70,174	1	1	0	1.981411491	0	2	T,T	NA	NA	0.705367292	0	NA	NA	0,2,41,135	1	1	0	2.40682406	0
chr6_ref_v2	227479	0	C,CT	1	1	51,14,4,48	1	1	0	2	C,CT	NA	NA	0.006216818	0	10,3,0,4	1	0	0	0.973646176	0	2	NA	NA	NA	NA	0	NA	NA	23,2,3,34	1	1	0	1.890169705	0	2	CT,CT	C,CT	0.5	0.126517086	0	NA	NA	17,4,3,20	1	1	0	0.873330055	0
chr6_ref_v2	243064	0	T,C	1	0	325,353,0,0	1	1	0	2	T,T	NA	NA	0	0	29,24,23,28	1	1	0	315.2228413	1	2	T,C	NA	NA	0.038466281	0	g.243064T>C	0	78,91,73,87	1	1	0	373.5074525	1	2	T,C	NA	NA	0.0547249	0	g.243064T>C	0	118,113,0,0	1	1	0	0.748269231	0
chr6_ref_v2	245168	0	A,AT	1	1	138,207,27,11	1	1	0	2	A,A	A,AT	0.125	0.1211644	0	8,15,2,0	1	1	0	0.480073603	0	2	A,A	A,AT	0.125	0.105419017	0	NA	NA	53,107,5,4	1	1	0	2.151251728	0	2	A,A	NA	NA	0.067447376	0	NA	NA	57,51,7,7	1	1	0	2.246842232	0
chr6_ref_v2	259408	0	C,A	0	0	349,374,0,1	1	1	0	2	C,C	NA	NA	0.00138217	0	14,12,15,23	1	1	0	312.7939012	1	2	C,A	A,A	0.125	0.128175193	0	g.259408C>A	0	117,84,114,123	1	1	0	447.4047755	1	2	C,A	A,A	0.125	0.086559195	0	g.259408C>A	0	144,135,0,1	1	1	0	0.828039212	0
chr6_ref_v2	265223	0	C,CTACGACTCCTTGATTACCCCTGTAAATCCTTGTAATAA	0	0	0,0,117,104	1	1	0	2	CTACGACTCCTTGATTACCCCTGTAAATCCTTGTAATAA,CTACGACTCCTTGATTACCCCTGTAAATCCTTGTAATAA	NA	NA	0	0	0,0,13,16	1	1	0	0.631803727	0	2	CTACGACTCCTTGATTACCCCTGTAAATCCTTGTAATAA,CTACGACTCCTTGATTACCCCTGTAAATCCTTGTAATAA	NA	NA	0	0	NA	NA	0,0,69,51	1	1	0	0.756615183	0	2	CTACGACTCCTTGATTACCCCTGTAAATCCTTGTAATAA,CTACGACTCCTTGATTACCCCTGTAAATCCTTGTAATAA	NA	NA	0	0	NA	NA	0,0,51,38	1	1	0	0.640197252	0
chr7_ref_v2	214	1	A,AC	0	0	0,1,94,179	1	1	1	2	NA	NA	NA	NA	0	0,0,3,1	1	0	1	0.998632137	0	2	NA	NA	NA	NA	0	NA	NA	0,0,51,119	1	1	0	0.958657538	0	2	NA	NA	NA	NA	0	NA	NA	0,1,42,56	1	1	0	1.297915453	0
chr7_ref_v2	641	1	G,A	0	0	293,275,42,0	1	1	0	2	NA	NA	NA	NA	0	43,24,21,0	1	1	0	8.695594521	0	2	NA	NA	NA	NA	0	NA	NA	160,143,21,0	1	1	0	0.511790014	0	2	NA	NA	NA	NA	0	NA	NA	108,89,19,0	1	1	0	0.801728086	0
chr7_ref_v2	662	1	C,T	0	0	312,284,89,0	1	1	0	2	NA	NA	NA	NA	0	46,21,34,0	1	1	0	9.722991074	0	2	NA	NA	NA	NA	0	NA	NA	174,142,58,0	1	1	0	1.080667184	0	2	NA	NA	NA	NA	0	NA	NA	119,88,49,0	1	1	0	2.729126305	0
chr7_ref_v2	673	1	T,G	0	0	312,277,115,0	1	1	0	2	NA	NA	NA	NA	0	54,21,40,0	1	1	0	8.343197558	0	2	NA	NA	NA	NA	0	NA	NA	191,132,87,0	1	1	0	2.548731627	0	2	NA	NA	NA	NA	0	NA	NA	133,93,71,0	1	1	0	3.738517523	0
chr7_ref_v2	680	1	T,C	0	0	302,266,126,0	1	1	0	2	NA	NA	NA	NA	0	52,19,44,0	1	1	0	9.082080211	0	2	NA	NA	NA	NA	0	NA	NA	188,133,93,0	1	1	0	2.002254536	0	2	NA	NA	NA	NA	0	NA	NA	137,93,75,0	1	1	0	2.859615771	0
chr7_ref_v2	686	1	A,T	1	0	303,263,155,0	1	1	0	2	NA	NA	NA	NA	0	56,19,45,0	1	1	0	6.41852486	0	2	NA	NA	NA	NA	0	NA	NA	190,137,104,0	1	1	0	1.056189604	0	2	NA	NA	NA	NA	0	NA	NA	140,93,85,0	1	1	0	2.063247118	0
chr7_ref_v2	784	0	T,A	0	0	407,262,403,18	1	1	1	2	T,A	T,T	0.25	0.047674397	0	55,20,46,2	1	1	0	1.332221357	0	2	T,A	T,T	0.25	0.064538521	0	NA	NA	238,159,226,8	1	1	1	0.686069901	0	2	T,A	T,T	0.25	0.017789542	0	NA	NA	166,95,160,5	1	1	1	0.595635615	0
chr7_ref_v2	927	1	T,C	1	0	394,398,16,363	1	1	1	2	NA	NA	NA	NA	0	59,54,2,48	1	1	1	0.604774179	0	2	NA	NA	NA	NA	0	NA	NA	233,213,9,204	1	1	1	0.733037852	0	2	NA	NA	NA	NA	0	NA	NA	145,152,5,145	1	1	1	0.583818836	0
chr7_ref_v2	932	1	G,C	0	0	393,403,5,360	1	1	1	2	NA	NA	NA	NA	0	64,54,1,48	1	1	1	0.904696022	0	2	NA	NA	NA	NA	0	NA	NA	232,217,5,201	1	1	1	0.845714619	0	2	NA	NA	NA	NA	0	NA	NA	144,157,3,146	1	1	1	0.766680496	0
chr7_ref_v2	934	1	T,C	0	0	395,404,3,367	1	1	1	2	NA	NA	NA	NA	0	66,54,0,48	1	1	1	1.125363767	0	2	NA	NA	NA	NA	0	NA	NA	231,215,5,199	1	1	1	1.595668057	0	2	NA	NA	NA	NA	0	NA	NA	146,157,3,146	1	1	1	1.05798105	0
chr7_ref_v2	937	1	A,T	0	0	397,404,1,367	1	1	1	2	NA	NA	NA	NA	0	62,54,0,50	1	1	1	0.712992715	0	2	NA	NA	NA	NA	0	NA	NA	231,212,3,199	1	1	1	1.772563294	0	2	NA	NA	NA	NA	0	NA	NA	148,154,1,148	1	1	1	0.750605781	0
chr7_ref_v2	954	1	A,G	0	0	395,394,2,367	1	1	1	2	NA	NA	NA	NA	0	72,46,1,47	1	1	1	2.258918939	0	2	NA	NA	NA	NA	0	NA	NA	235,230,1,209	1	1	1	0.530969931	0	2	NA	NA	NA	NA	0	NA	NA	157,171,0,145	1	1	1	0.775895673	0
chr7_ref_v2	978	1	A,G	1	0	421,390,0,313	1	1	1	2	NA	NA	NA	NA	0	66,51,0,40	1	1	1	0.887987868	0	2	NA	NA	NA	NA	0	NA	NA	241,227,0,178	1	1	1	0.458277695	0	2	NA	NA	NA	NA	0	NA	NA	142,162,0,131	1	1	1	0.947188496	0
chr7_ref_v2	981	1	G,T	0	0	425,390,0,304	1	1	1	2	NA	NA	NA	NA	0	66,51,0,37	1	1	1	0.937802424	0	2	NA	NA	NA	NA	0	NA	NA	235,231,0,178	1	1	1	0.52278819	0	2	NA	NA	NA	NA	0	NA	NA	143,158,0,130	1	1	1	1.135770451	0
chr7_ref_v2	988	1	G,T	0	0	412,387,0,270	1	1	1	2	NA	NA	NA	NA	0	65,50,0,35	1	1	1	0.897755896	0	2	NA	NA	NA	NA	0	NA	NA	234,225,0,165	1	1	1	0.583430869	0	2	NA	NA	NA	NA	0	NA	NA	139,162,0,119	1	1	1	1.226253474	0
chr7_ref_v2	995	1	A,C	1	0	406,389,0,235	1	1	1	2	NA	NA	NA	NA	0	66,53,0,30	1	1	1	0.912344555	0	2	NA	NA	NA	NA	0	NA	NA	234,225,0,138	1	1	1	0.372924337	0	2	NA	NA	NA	NA	0	NA	NA	150,161,0,108	1	1	1	1.106785351	0
chr7_ref_v2	1011	1	A,G	1	0	401,394,0,166	1	1	0	2	NA	NA	NA	NA	0	58,54,0,22	1	1	1	0.467062698	0	2	NA	NA	NA	NA	0	NA	NA	228,237,0,91	1	1	0	0.665373441	0	2	NA	NA	NA	NA	0	NA	NA	147,177,0,77	1	1	1	1.04576019	0
chr7_ref_v2	1016	1	GA,G	0	0	415,401,0,143	1	1	0	2	NA	NA	NA	NA	0	60,54,0,19	1	1	0	0.477303369	0	2	NA	NA	NA	NA	0	NA	NA	224,231,0,85	1	1	0	0.507746066	0	2	NA	NA	NA	NA	0	NA	NA	148,176,0,63	1	1	0	1.164108756	0
chr7_ref_v2	1021	1	G,T	0	0	399,406,0,130	1	1	0	2	NA	NA	NA	NA	0	57,54,0,16	1	1	0	0.516175521	0	2	NA	NA	NA	NA	0	NA	NA	216,230,0,81	1	1	0	0.745729198	0	2	NA	NA	NA	NA	0	NA	NA	146,178,0,54	1	1	0	1.104610306	0
chr7_ref_v2	1046	1	T,C	1	0	394,401,0,44	1	1	0	2	NA	NA	NA	NA	0	47,45,0,4	1	1	0	0.466605426	0	2	NA	NA	NA	NA	0	NA	NA	207,240,1,34	1	1	0	1.432265772	0	2	NA	NA	NA	NA	0	NA	NA	143,169,0,18	1	1	0	0.939978338	0
chr7_ref_v2	31761	0	A,C	0	0	280,63,0,103	1	1	0	2	A,A	A,C	0.5	0.094727259	0	34,6,0,10	1	1	0	0.584504876	0	2	A,A	A,C	0.5	0.192371893	0	NA	NA	148,15,0,29	1	1	0	5.304902637	0	2	A,A	A,C	0.25	0.25335733	0	NA	NA	92,18,0,21	1	1	0	1.432972029	0
chr7_ref_v2	43267	0	CA,C	1	1	190,83,38,6	1	1	0	2	CA,CA	NA	NA	0.104767027	0	22,13,5,4	1	1	0	2.285326211	0	2	CA,CA	CA,C	0.125	0.014766998	0	NA	NA	79,44,11,1	1	1	0	1.29304902	0	2	CA,CA	NA	NA	0.498227883	0	NA	NA	57,28,10,3	1	1	0	0.561959476	0
chr7_ref_v2	49695	0	A,C	0	0	389,126,2,82	1	1	0	2	A,A	A,C	0.25	0.132560047	0	48,16,0,8	1	1	0	0.504599078	0	2	A,A	A,C	0.25	0.015748357	0	NA	NA	177,37,0,39	1	1	0	1.435664285	0	2	A,A	A,C	0.25	0.268813588	0	NA	NA	141,18,0,32	1	1	0	3.110978351	0
chr7_ref_v2	56226	0	C,CT	1	1	214,179,28,21	1	1	0	2	C,C	C,CT	0.125	0.160247348	0	23,8,4,2	1	1	0	1.334900031	0	2	C,C	C,CT	0.25	0.087462151	0	NA	NA	117,64,10,4	1	1	0	3.31143145	0	2	C,C	NA	NA	0.063810096	0	NA	NA	72,54,9,4	1	1	0	0.64757577	0
chr7_ref_v2	69353	0	T,TAC	1	1	16,22,78,149	1	1	0	2	TAC,TAC	NA	NA	0.379834785	0	2,4,7,7	1	1	0	1.313157416	0	2	TAC,TAC	T,TAC	0.25	0.037397294	0	NA	NA	5,18,35,72	1	1	0	1.690130123	0	2	TAC,TAC	NA	NA	0.044422725	0	NA	NA	2,9,29,43	1	1	0	0.82799631	0
chr7_ref_v2	74005	0	A,C	0	0	289,185,0,88	1	1	0	2	A,A	A,C	0.25	0.273339197	0	39,16,0,16	1	1	0	1.247602757	0	2	A,A	A,C	0.5	0.075507553	0	NA	NA	163,45,0,76	1	1	0	8.858936355	0	2	A,A	A,C	0.5	0.104879631	0	NA	NA	114,29,0,62	1	1	0	9.903182775	0
chr7_ref_v2	76710	0	GA,G	1	1	155,201,27,24	1	1	0	2	GA,GA	GA,G	0.125	0.135770174	0	17,31,3,3	1	1	0	0.832696364	0	2	GA,GA	NA	NA	0.244323832	0	NA	NA	98,103,8,9	1	1	0	1.732367092	0	2	GA,GA	NA	NA	0.067422619	0	NA	NA	59,57,8,7	1	1	0	1.217893283	0
chr7_ref_v2	79003	0	GTA,G	1	1	26,34,3,6	1	1	1	2	GTA,GTA	NA	NA	0.486018348	0	10,10,2,2	1	1	0	0.588108027	0	2	GTA,GTA	NA	NA	0.250577162	0	NA	NA	15,13,0,3	1	1	1	0.847127089	0	2	GTA,GTA	NA	NA	0.449017444	0	NA	NA	6,9,1,0	1	0	1	0.485406225	0
chr7_ref_v2	80603	0	T,TAAA	1	1	54,1,18,2	1	1	1	2	T,T	T,TAAA	0.5	0.087011377	0	10,0,2,2	1	0	0	1.350887653	0	2	NA	NA	NA	NA	0	NA	NA	32,0,6,2	1	1	0	0.781079144	0	2	T,T	T,TAAA	0.5	0.318453731	0	NA	NA	10,0,10,0	1	1	0	2.083492239	0
chr7_ref_v2	89202	0	A,C	0	0	333,142,0,52	1	1	0	2	A,A	A,C	0.25	0.247112741	0	42,10,0,5	1	1	0	1.248275583	0	2	A,A	A,C	0.25	0.2135741	0	NA	NA	201,37,0,45	1	1	0	5.382495928	0	2	A,A	A,C	0.25	0.302280872	0	NA	NA	118,25,0,34	1	1	0	5.277203544	0
chr7_ref_v2	104052	0	G,T	0	0	71,267,113,0	1	1	0	2	G,G	G,T	0.5	0.011764842	0	8,33,10,0	1	1	0	0.643763091	0	2	G,G	G,T	0.5	0.217064505	0	NA	NA	15,148,90,1	1	1	0	5.166504433	0	2	G,T	G,G	0.25	0.072065071	0	NA	NA	6,97,53,0	1	1	0	3.697598867	0
chr7_ref_v2	138549	0	C,A	1	0	239,128,0,11	1	1	0	2	C,C	C,A	0.125	0.712404997	0	26,17,0,2	1	1	0	0.479160378	0	2	C,C	C,A	0.125	0.083614668	0	NA	NA	121,15,0,30	1	1	0	19.7345509	0	2	C,C	C,A	0.5	0.380055393	0	NA	NA	95,21,0,20	1	1	0	11.00709309	0
chr7_ref_v2	154580	0	TA,T	1	1	128,133,21,15	1	1	0	2	TA,TA	NA	NA	0.4362858	0	18,22,5,3	1	1	0	0.700797551	0	2	TA,TA	NA	NA	0.140626763	0	NA	NA	53,52,12,3	1	1	0	0.863495044	0	2	TA,TA	NA	NA	0.274018425	0	NA	NA	38,38,11,5	1	1	0	1.269678269	0
chr7_ref_v2	167251	0	CA,C,CAA	1	1	25,59,16,41,8,25	1	1	0	2	CA,CAA	CA,C	0.5	0.424175892	1	2,7,3,5,0,1	1	0	0	0.75133636	0	2	NA	NA	NA	NA	0	NA	NA	4,22,5,10,3,13	1	1	0	1.296129659	0	2	CA,CAA	CA,C	0.5	0.367335991	0	NA	NA	6,13,3,12,1,15	1	1	0	2.5149396	0
chr7_ref_v2	190779	0	GA,G	1	1	170,173,17,26	1	1	0	2	GA,GA	NA	NA	0.098782337	0	23,21,3,4	1	1	0	0.533723681	0	2	GA,GA	NA	NA	0.09805354	0	NA	NA	93,116,14,9	1	1	0	1.264887101	0	2	GA,GA	NA	NA	0.143814854	0	NA	NA	63,74,4,12	1	1	0	0.68929918	0
chr7_ref_v2	193271	0	G,T	1	0	115,293,17,0	1	1	0	2	G,G	G,T	0.125	0.412845215	0	10,39,0,0	1	1	0	1.257696426	0	2	G,G	NA	NA	0	0	NA	NA	14,172,46,0	1	1	0	23.91039224	0	2	G,G	G,T	0.5	0.276986783	0	NA	NA	11,130,23,0	1	1	0	10.77586101	0
chr7_ref_v2	213939	0	A,C	1	0	214,88,0,54	1	1	0	2	A,A	A,C	0.25	0.242816317	0	28,9,0,10	1	1	0	0.797765506	0	2	A,A	A,C	0.5	0.114410351	0	NA	NA	80,39,0,38	1	1	0	2.895876716	0	2	A,A	A,C	0.5	0.016949558	0	NA	NA	74,20,0,22	1	1	0	0.913088393	0
chr7_ref_v2	219952	0	G,A	0	0	338,219,0,0	1	1	0	2	G,G	NA	NA	0	0	13,21,26,18	1	1	0	313.4852926	1	2	G,A	A,A	0.125	0.006514681	0	g.219952G>A	0	82,64,101,52	1	1	0	374.2398127	1	2	G,A	NA	NA	0.0468313	0	g.219952G>A	0	101,81,0,0	1	1	0	1.106913139	0
chr7_ref_v2	232342	0	T,C	1	0	299,251,0,0	1	1	0	2	T,T	NA	NA	0	0	19,20,16,23	1	1	0	311.9456407	1	2	T,C	NA	NA	0	0	g.232342T>C	0	71,53,64,74	1	1	0	355.1896334	1	2	T,C	NA	NA	0.10697212	0	g.232342T>C	0	89,100,0,0	1	1	0	1.701205309	0
chr7_ref_v2	245642	0	T,TCAA	1	1	8,1,104,109	1	1	0	2	TCAA,TCAA	NA	NA	0.815794579	0	1,4,20,9	1	1	0	6.223549047	0	2	TCAA,TCAA	T,TCAA	0.125	0.187880236	0	NA	NA	2,0,64,54	1	1	0	1.058406318	0	2	TCAA,TCAA	NA	NA	1.282983699	0	NA	NA	2,0,44,42	1	1	0	0.541025402	0
chr7_ref_v2	267396	0	T,G	1	0	78,262,105,0	1	1	0	2	T,T	T,G	0.5	0.066894235	0	9,23,12,0	1	1	0	0.477300543	0	2	T,T	T,G	0.5	0.197825743	0	NA	NA	31,132,82,0	1	1	0	3.83132	0	2	T,G	T,T	0.25	0.164083969	0	NA	NA	22,84,53,0	1	1	0	2.642624247	0
chr7_ref_v2	270312	0	A,ATG	1	1	6,2,210,158	1	1	0	2	ATG,ATG	NA	NA	0.830239596	0	0,0,28,41	1	1	0	2.771490349	0	2	ATG,ATG	NA	NA	0.005663765	0	NA	NA	5,0,101,74	1	1	0	0.798240239	0	2	ATG,ATG	A,ATG	0.125	0.814127464	0	NA	NA	1,1,74,65	1	1	0	0.740875162	0
chr7_ref_v2	272292	0	G,GAT	1	1	15,9,61,55	1	1	1	2	GAT,GAT	NA	NA	0.021464832	0	5,4,24,26	1	1	0	0.592684309	0	2	GAT,GAT	NA	NA	0.050897783	0	NA	NA	3,10,25,27	1	1	1	2.1978901	0	2	GAT,GAT	G,GAT	0.125	0.036444828	0	NA	NA	4,6,16,23	1	1	0	1.080214121	0
chr7_ref_v2	274695	0	C,CTATATATA,CTATATATATA	1	1	1,0,13,10,31,55	1	1	1	2	CTATATATATA,CTATATATATA	NA	NA	0.112409096	0	0,0,4,11,11,21	1	1	0	2.616991398	0	2	CTATATATATA,CTATATATATA	CTATATATA,CTATATATATA	0.25	0.148083589	0	NA	NA	0,0,6,11,10,12	1	1	1	3.532232601	0	2	CTATATATA,CTATATATATA	CTATATATATA,CTATATATATA	0.25	0.113395875	0	NA	NA	0,0,8,3,10,14	1	1	1	1.344321472	0
chr7_ref_v2	278777	0	C,CT,CTT	1	1	5,34,1,24,6,11	1	1	0	2	C,CTT	C,CT	0.5	0.194742355	0	0,7,1,2,6,3	1	0	0	3.002940309	0	2	NA	NA	NA	NA	0	NA	NA	1,13,0,1,3,7	1	1	0	1.650761509	0	2	C,CTT	C,C	0.125	0.823266022	0	NA	NA	1,8,0,3,3,3	1	0	0	0.911926994	0
chr7_ref_v2	281600	0	AT,A,ATT	1	1	94,58,27,11,14,5	1	1	0	2	AT,AT	AT,A	0.125	0.159311029	0	7,10,3,5,2,1	1	1	0	1.992689595	0	2	AT,AT	AT,A	0.25	0.522192393	0	NA	NA	39,17,6,7,6,4	1	1	0	1.021241339	0	2	AT,AT	AT,ATT	0.125	0.344518649	0	NA	NA	28,16,2,7,2,1	1	1	0	1.685626948	0
chr7_ref_v2	299289	0	T,G	0	0	151,227,47,0	1	1	0	2	T,T	T,G	0.25	0.117783036	0	20,23,6,0	1	1	0	0.586638715	0	2	T,T	T,G	0.25	0.136442603	0	NA	NA	47,149,41,0	1	1	0	4.529382144	0	2	T,T	T,G	0.25	0.405465108	0	NA	NA	33,109,27,0	1	1	0	3.80020688	0
chr7_ref_v2	307198	0	TATATGTAC,T	1	0	24,31,4,3	1	1	1	2	TATATGTAC,TATATGTAC	TATATGTAC,T	0.25	0.115512887	0	11,10,2,2	1	1	0	0.561832684	0	2	TATATGTAC,TATATGTAC	TATATGTAC,T	0.25	0.287682072	0	NA	NA	15,10,1,1	1	1	1	1.257970741	0	2	TATATGTAC,TATATGTAC	TATATGTAC,T	0.125	0.01242252	0	NA	NA	6,5,2,1	1	0	1	0.715336237	0
chr7_ref_v2	307200	0	TATGTAC,T	1	0	12,13,10,16	1	1	1	2	TATGTAC,T	NA	NA	0.039220713	0	6,6,3,2	1	0	0	0.970050471	0	2	NA	NA	NA	NA	0	NA	NA	5,2,6,4	1	0	1	1.039727296	0	2	NA	NA	NA	NA	0	NA	NA	4,1,0,5	1	0	1	0.892295969	0
chr7_ref_v2	321482	0	CAT,C	1	1	108,126,11,13	1	1	0	2	CAT,CAT	NA	NA	0.206277371	0	25,24,1,5	1	1	0	0.864505891	0	2	CAT,CAT	NA	NA	0.20740796	0	NA	NA	49,73,6,8	1	1	0	0.831614865	0	2	CAT,CAT	NA	NA	0.020359902	0	NA	NA	36,44,3,5	1	1	0	0.402977896	0
chr7_ref_v2	323385	0	A,T	1	0	43,95,61,2	1	1	1	2	A,T	A,A	0.25	0.273293335	0	9,18,4,0	1	1	0	1.171704015	0	2	A,A	A,T	0.25	0.259511195	0	NA	NA	31,36,24,0	1	1	0	2.546247354	0	2	A,T	A,A	0.5	0.112795494	0	NA	NA	15,18,16,0	1	1	0	1.101298964	0
chr7_ref_v2	326264	0	CA,C	1	1	103,84,38,21	1	1	0	2	CA,CA	CA,C	0.125	0.048461871	0	7,12,5,3	1	1	0	0.780084597	0	2	CA,CA	CA,C	0.25	0.054954429	0	NA	NA	39,44,13,8	1	1	0	1.304223399	0	2	CA,CA	NA	NA	0.126840251	0	NA	NA	32,35,5,12	1	1	0	1.601698134	0
chr7_ref_v2	344875	0	A,G	0	0	187,266,0,0	1	1	0	2	A,A	NA	NA	0	0	11,17,13,12	1	1	0	309.1638549	1	2	A,G	NA	NA	0.113328685	0	g.344875A>G	0	52,56,48,80	1	1	0	350.1086491	1	2	A,G	G,G	0.125	0.081415391	0	g.344875A>G	0	68,96,0,0	1	1	0	0.389368786	0
chr7_ref_v2	364141	0	AT,A	1	1	133,148,9,23	1	1	0	2	AT,AT	NA	NA	0.17193806	0	9,19,0,3	1	1	0	1.124391699	0	2	AT,AT	AT,A	0.125	0.150720079	0	NA	NA	63,68,9,9	1	1	0	1.560253144	0	2	AT,AT	AT,A	0.125	0.145758415	0	NA	NA	39,58,3,9	1	1	0	0.902820616	0
chr7_ref_v2	366773	0	TA,T	1	1	84,104,27,24	1	1	0	2	TA,TA	NA	NA	0.044890146	0	7,13,0,0	1	1	0	1.556707203	0	2	TA,TA	NA	NA	1.051084546	0	NA	NA	34,37,15,6	1	1	0	1.051044011	0	2	TA,TA	TA,T	0.125	0.005340512	0	NA	NA	18,17,6,2	1	1	0	0.679550665	0
chr7_ref_v2	367118	0	A,C	1	0	279,147,0,32	1	1	0	2	A,A	A,C	0.125	0.150118416	0	25,14,0,8	1	1	0	2.041148715	0	2	A,A	A,C	0.5	0.36772478	0	NA	NA	124,35,0,41	1	1	0	11.45438573	0	2	A,A	A,C	0.5	0.232622295	0	NA	NA	65,18,0,33	1	1	0	15.00121922	0
chr7_ref_v2	386204	0	T,G	0	0	81,191,39,1	1	1	1	2	T,T	T,G	0.25	0.028987537	0	3,27,3,0	1	1	1	2.128077958	0	2	T,T	T,G	0.25	0.068992871	0	NA	NA	27,118,44,0	1	1	0	5.19647566	0	2	T,T	T,G	0.5	0.071458964	0	NA	NA	15,67,21,0	1	1	0	2.097802603	0
chr7_ref_v2	387404	0	T,G	0	0	83,253,66,2	1	1	0	2	T,T	T,G	0.25	0.348306694	0	8,28,4,1	1	1	0	0.793137122	0	2	T,T	T,G	0.25	0.028170877	0	NA	NA	20,147,45,0	1	1	0	2.695896451	0	2	T,T	T,G	0.5	0.190740127	0	NA	NA	16,89,28,0	1	1	0	1.269713406	0
chr7_ref_v2	397829	0	GAA,G,GA,GAAA	1	1	0,12,10,47,14,61,48,6	1	1	0	2	GA,GAAA	G,GA	0.5	1.041240751	0	0,2,0,2,0,10,6,0	1	1	0	1.307948718	0	2	GA,GAAA	GA,GA	0.25	0.517017405	0	NA	NA	1,7,1,28,1,13,18,5	1	1	0	2.849060611	0	2	G,GAAA	GA,GAAA	0.25	0.765090837	0	NA	NA	0,2,2,8,4,18,17,0	1	1	0	1.052193454	0
chr7_ref_v2	400545	0	G,GT,GTT	1	1	18,17,23,20,27,43	1	1	0	2	G,GTT	GT,GTT	0.5	0.351888361	0	2,1,4,1,6,6	1	1	0	0.893084859	0	2	GTT,GTT	G,GTT	0.25	0.459658866	0	NA	NA	4,8,20,9,11,3	1	1	0	4.630389001	0	2	GT,GTT	G,GT	0.25	0.537037903	0	NA	NA	10,3,7,8,3,5	1	1	0	2.298385729	0
chr7_ref_v2	401635	1	T,C	0	0	60,161,0,0	1	1	1	2	NA	NA	NA	NA	0	3,14,4,17	1	1	0	309.0912041	1	2	NA	NA	NA	NA	0	NA	NA	15,55,11,43	1	1	0	315.1182519	1	2	NA	NA	NA	NA	0	NA	NA	25,67,0,0	1	1	0	0.371244673	0
chr7_ref_v2	401681	1	A,AACAACCT	1	0	0,0,2,148	1	1	1	2	NA	NA	NA	NA	0	0,0,3,34	1	1	0	2.198172821	0	2	NA	NA	NA	NA	0	NA	NA	0,0,1,101	1	1	0	0.253194383	0	2	NA	NA	NA	NA	0	NA	NA	0,0,0,75	0	1	0	0	0
chr7_ref_v2	401686	1	T,A	1	0	0,0,4,144	1	1	1	2	NA	NA	NA	NA	0	0,0,4,27	1	1	0	2.439857085	0	2	NA	NA	NA	NA	0	NA	NA	0,0,2,94	1	1	0	0.316061446	0	2	NA	NA	NA	NA	0	NA	NA	0,0,0,78	0	1	0	0	0
chr7_ref_v2	423353	0	A,G	0	0	0,0,231,237	1	1	0	2	G,G	NA	NA	0	0	0,0,43,33	1	1	0	0.947154269	0	2	G,G	NA	NA	0	0	NA	NA	0,0,123,107	1	1	0	0.955540394	0	2	G,G	NA	NA	0	0	NA	NA	0,0,86,68	1	1	0	1.273058625	0
chr7_ref_v2	437614	0	T,C	0	0	153,223,0,0	1	1	0	2	T,T	NA	NA	0	0	16,28,0,0	1	1	0	0.491375277	0	2	T,T	NA	NA	0	0	NA	NA	41,68,0,55	1	1	0	322.7343832	0	2	T,C	T,T	0.25	0.155170568	0	NA	NA	66,99,0,1	1	1	0	0.532250076	0
chr7_ref_v2	439293	0	T,C	1	0	284,218,0,2	1	1	0	2	T,T	NA	NA	0.409441256	0	33,26,1,0	1	1	0	1.493604309	0	2	T,T	NA	NA	0.016807118	0	NA	NA	168,105,0,0	1	1	0	1.382184075	0	2	T,T	NA	NA	0	0	NA	NA	69,59,23,16	1	1	0	310.006437	1
chr7_ref_v2	440430	0	C,CA	1	1	73,77,6,16	1	1	0	2	C,C	C,CA	0.125	0.153923864	0	15,11,2,3	1	1	0	0.59110621	0	2	C,C	C,CA	0.25	0.133133262	0	NA	NA	46,14,3,14	1	1	0	3.901037804	0	2	C,C	C,CA	0.25	0.235166919	0	NA	NA	27,17,1,4	1	1	0	1.312958708	0
chr7_ref_v2	483120	0	TA,T	1	1	160,120,16,5	1	1	0	2	TA,TA	NA	NA	0.612519171	0	15,18,3,3	1	1	0	1.892033335	0	2	TA,TA	TA,T	0.125	0.161193262	0	NA	NA	81,47,20,8	1	1	0	4.819483156	0	2	TA,TA	TA,T	0.125	0.109170807	0	NA	NA	49,42,8,5	1	1	0	1.742829506	0
chr7_ref_v2	484084	0	CT,C	1	1	131,134,15,18	1	1	0	2	CT,CT	NA	NA	0.261334562	0	30,27,3,1	1	1	0	0.671393395	0	2	CT,CT	NA	NA	0.332991533	0	NA	NA	64,77,9,8	1	1	0	0.723206821	0	2	CT,CT	CT,C	0.125	0.276479396	0	NA	NA	47,60,6,7	1	1	0	0.813475238	0
chr7_ref_v2	496718	0	T,TA	1	1	12,0,84,90	1	1	0	2	TA,TA	NA	NA	0.616357947	0	1,1,12,10	1	1	0	1.419456441	0	2	TA,TA	NA	NA	0.461562248	0	NA	NA	3,5,34,51	1	1	0	4.254977077	0	2	TA,TA	NA	NA	0.300184533	0	NA	NA	1,2,33,37	1	1	0	1.591618837	0
chr7_ref_v2	530023	0	C,A	1	0	82,61,12,21	1	1	0	2	C,C	C,A	0.5	0.36772478	1	7,9,1,3	1	1	0	0.647804964	0	2	C,C	C,A	0.5	0.287682072	0	NA	NA	51,38,19,17	1	1	0	3.197193018	0	2	C,C	C,A	0.5	0.193494857	1	NA	NA	18,38,8,9	1	1	0	3.209094598	0
chr7_ref_v2	531833	0	CAT,C	1	1	37,31,5,7	1	1	1	2	CAT,CAT	NA	NA	0.303338879	0	11,9,4,1	1	1	0	1.192252846	0	2	CAT,CAT	NA	NA	0.011264079	0	NA	NA	21,15,3,4	1	1	1	0.404935788	0	2	CAT,CAT	NA	NA	0.119067184	0	NA	NA	13,5,1,2	1	1	1	0.961988818	0
chr7_ref_v2	535161	0	G,T	1	0	83,217,9,0	1	1	0	2	G,G	G,T	0.125	0.693147181	0	8,34,1,0	1	1	0	0.88806735	0	2	G,G	NA	NA	0.023530497	0	NA	NA	24,92,20,1	1	1	0	9.538084906	0	2	G,G	G,T	0.25	0.236842396	0	NA	NA	11,51,14,1	1	1	0	9.351844349	0
chr7_ref_v2	535769	1	A,C	0	0	0,2,0,1	1	0	1	2	NA	NA	NA	NA	0	0,0,0,0	0	0	1	0	0	2	NA	NA	NA	NA	0	NA	NA	0,0,0,0	0	0	1	0	0	2	NA	NA	NA	NA	0	NA	NA	0,0,0,0	0	0	1	0	0
chr7_ref_v2	535874	1	A,G	0	0	0,0,0,1	0	0	1	2	NA	NA	NA	NA	0	0,1,0,0	0	0	1	0	0	2	NA	NA	NA	NA	0	NA	NA	0,0,0,1	0	0	1	0	0	2	NA	NA	NA	NA	0	NA	NA	0,0,0,0	0	0	1	0	0
chr7_ref_v2	535875	1	C,T	0	0	0,0,0,1	0	0	1	2	NA	NA	NA	NA	0	0,1,0,0	0	0	1	0	0	2	NA	NA	NA	NA	0	NA	NA	0,0,0,1	0	0	1	0	0	2	NA	NA	NA	NA	0	NA	NA	0,0,0,0	0	0	1	0	0
chr7_ref_v2	535900	1	TC,T	0	0	0,1,0,4	1	0	1	2	NA	NA	NA	NA	0	0,1,0,0	0	0	1	0	0	2	NA	NA	NA	NA	0	NA	NA	0,0,0,0	0	0	1	0	0	2	NA	NA	NA	NA	0	NA	NA	0,0,0,1	0	0	1	0	0
chr7_ref_v2	535905	1	GAATAT,G	0	0	0,1,0,5	1	0	1	2	NA	NA	NA	NA	0	0,1,0,0	0	0	1	0	0	2	NA	NA	NA	NA	0	NA	NA	0,0,0,0	0	0	1	0	0	2	NA	NA	NA	NA	0	NA	NA	0,0,0,1	0	0	1	0	0
chr7_ref_v2	535915	1	A,G	1	0	0,6,0,1	1	0	1	2	NA	NA	NA	NA	0	0,1,0,0	0	0	1	0	0	2	NA	NA	NA	NA	0	NA	NA	0,1,0,0	0	0	1	0	0	2	NA	NA	NA	NA	0	NA	NA	0,3,0,0	0	0	1	0	0
chr7_ref_v2	535953	1	G,A	0	0	0,10,0,6	1	0	1	2	NA	NA	NA	NA	0	0,1,0,0	0	0	1	0	0	2	NA	NA	NA	NA	0	NA	NA	0,4,0,5	1	0	1	0.684607098	0	2	NA	NA	NA	NA	0	NA	NA	0,3,0,1	1	0	1	0.28896924	0
chr7_ref_v2	535958	1	A,G	1	0	0,10,0,5	1	0	1	2	NA	NA	NA	NA	0	0,1,0,0	0	0	1	0	0	2	NA	NA	NA	NA	0	NA	NA	0,4,0,5	1	0	1	0.875023634	0	2	NA	NA	NA	NA	0	NA	NA	0,3,0,1	1	0	1	0.228310045	0
chr7_ref_v2	535990	1	C,T	0	0	0,20,0,5	1	1	1	2	NA	NA	NA	NA	0	0,0,0,0	0	0	1	0	0	2	NA	NA	NA	NA	0	NA	NA	0,10,0,6	1	0	1	1.136936929	0	2	NA	NA	NA	NA	0	NA	NA	0,3,0,1	1	0	1	0.229137815	0
chr7_ref_v2	536022	1	C,A	0	0	0,6,0,1	1	0	1	2	NA	NA	NA	NA	0	0,0,0,0	0	0	1	0	0	2	NA	NA	NA	NA	0	NA	NA	0,6,0,2	1	0	1	0.498032045	0	2	NA	NA	NA	NA	0	NA	NA	0,1,0,0	0	0	1	0	0
chr7_ref_v2	536024	1	A,G	1	0	0,3,0,4	1	0	1	2	NA	NA	NA	NA	0	0,0,0,0	0	0	1	0	0	2	NA	NA	NA	NA	0	NA	NA	0,1,0,6	1	0	1	0.955062368	0	2	NA	NA	NA	NA	0	NA	NA	0,0,0,1	0	0	1	0	0
chr7_ref_v2	536040	1	T,C	1	0	0,3,0,2	1	0	1	2	NA	NA	NA	NA	0	0,0,0,0	0	0	1	0	0	2	NA	NA	NA	NA	0	NA	NA	0,0,0,2	0	0	1	0	0	2	NA	NA	NA	NA	0	NA	NA	0,0,0,1	0	0	1	0	0
chr7_ref_v2	536048	1	G,A	0	0	0,3,0,0	0	0	1	2	NA	NA	NA	NA	0	0,0,0,0	0	0	1	0	0	2	NA	NA	NA	NA	0	NA	NA	0,0,0,2	0	0	1	0	0	2	NA	NA	NA	NA	0	NA	NA	0,0,0,1	0	0	1	0	0
chr7_ref_v2	536070	1	C,A	0	0	0,2,0,1	1	0	1	2	NA	NA	NA	NA	0	0,0,0,0	0	0	1	0	0	2	NA	NA	NA	NA	0	NA	NA	0,0,0,0	0	0	1	0	0	2	NA	NA	NA	NA	0	NA	NA	0,1,0,0	0	0	1	0	0
chr7_ref_v2	536077	1	A,C	1	0	0,1,0,1	1	0	1	2	NA	NA	NA	NA	0	0,0,0,0	0	0	1	0	0	2	NA	NA	NA	NA	0	NA	NA	0,0,0,0	0	0	1	0	0	2	NA	NA	NA	NA	0	NA	NA	0,1,0,0	0	0	1	0	0
chr7_ref_v2	536082	1	T,A	1	0	0,2,0,0	0	0	1	2	NA	NA	NA	NA	0	0,0,0,0	0	0	1	0	0	2	NA	NA	NA	NA	0	NA	NA	0,0,0,0	0	0	1	0	0	2	NA	NA	NA	NA	0	NA	NA	0,1,0,0	0	0	1	0	0
chr7_ref_v2	541580	1	C,T	1	0	0,0,2,0	0	0	1	2	NA	NA	NA	NA	0	0,0,0,0	0	0	1	0	0	2	NA	NA	NA	NA	0	NA	NA	0,0,0,0	0	0	1	0	0	2	NA	NA	NA	NA	0	NA	NA	0,0,0,0	0	0	1	0	0
chr7_ref_v2	541661	1	T,TCC	1	0	0,0,1,0	0	0	1	2	NA	NA	NA	NA	0	0,0,0,0	0	0	1	0	0	2	NA	NA	NA	NA	0	NA	NA	0,0,0,0	0	0	1	0	0	2	NA	NA	NA	NA	0	NA	NA	0,0,0,0	0	0	1	0	0
chr7_ref_v2	541663	1	A,C	1	0	0,0,1,0	0	0	1	2	NA	NA	NA	NA	0	0,0,0,0	0	0	1	0	0	2	NA	NA	NA	NA	0	NA	NA	0,0,0,0	0	0	1	0	0	2	NA	NA	NA	NA	0	NA	NA	0,0,0,0	0	0	1	0	0
chr7_ref_v2	541667	1	A,T	1	0	0,0,1,0	0	0	1	2	NA	NA	NA	NA	0	0,0,0,0	0	0	1	0	0	2	NA	NA	NA	NA	0	NA	NA	0,0,0,0	0	0	1	0	0	2	NA	NA	NA	NA	0	NA	NA	0,0,0,0	0	0	1	0	0
chr7_ref_v2	541671	1	C,CAAAGG	1	0	0,0,1,0	0	0	1	2	NA	NA	NA	NA	0	0,0,0,0	0	0	1	0	0	2	NA	NA	NA	NA	0	NA	NA	0,0,0,0	0	0	1	0	0	2	NA	NA	NA	NA	0	NA	NA	0,0,0,0	0	0	1	0	0
chr7_ref_v2	541673	1	C,A	1	0	0,0,1,0	0	0	1	2	NA	NA	NA	NA	0	0,0,0,0	0	0	1	0	0	2	NA	NA	NA	NA	0	NA	NA	0,0,0,0	0	0	1	0	0	2	NA	NA	NA	NA	0	NA	NA	0,0,0,0	0	0	1	0	0
chr7_ref_v2	551822	0	T,G	0	0	127,246,46,0	1	1	0	2	T,T	T,G	0.25	0.125520669	0	11,27,2,0	1	1	0	0.821217134	0	2	T,T	T,G	0.125	0.195566784	0	NA	NA	23,114,24,0	1	1	0	4.173814585	0	2	T,T	T,G	0.25	0.244805048	0	NA	NA	13,76,27,0	1	1	0	5.953691932	0
chr7_ref_v2	567749	1	A,T	0	0	0,0,6,6	1	0	1	2	NA	NA	NA	NA	0	0,0,3,2	1	0	0	0.315748659	0	2	NA	NA	NA	NA	0	NA	NA	0,0,3,3	1	0	1	0.258703054	0	2	NA	NA	NA	NA	0	NA	NA	0,0,6,1	1	0	1	1.314098654	0
chr7_ref_v2	582519	0	TA,T	1	1	88,72,21,17	1	1	0	2	TA,TA	NA	NA	0.010549744	0	10,11,3,2	1	1	0	0.492551242	0	2	TA,TA	NA	NA	0.096516826	0	NA	NA	35,30,7,9	1	1	0	0.598527092	0	2	TA,TA	TA,T	0.125	0.126240532	0	NA	NA	20,17,11,6	1	1	0	1.740200196	0
chr7_ref_v2	597717	0	T,C	0	0	275,256,0,0	1	1	0	2	T,T	NA	NA	0	0	32,31,0,0	1	1	0	0.378501027	0	2	T,T	NA	NA	0	0	NA	NA	152,155,0,0	1	1	0	0.652848764	0	2	T,T	NA	NA	0	0	NA	NA	48,59,49,43	1	1	0	327.9190896	1
chr7_ref_v2	611733	0	CAT,C	1	1	83,84,14,8	1	1	1	2	CAT,CAT	NA	NA	0.044038555	0	26,28,1,5	1	1	0	1.036775471	0	2	CAT,CAT	NA	NA	0.110244212	0	NA	NA	41,33,3,3	1	1	0	0.962130835	0	2	CAT,CAT	NA	NA	0.367701811	0	NA	NA	22,24,0,4	1	1	1	0.955126806	0
chr7_ref_v2	616160	0	AT,A	1	1	149,81,56,20	1	1	0	2	AT,AT	AT,A	0.125	0.059963912	0	19,13,5,4	1	1	0	0.596570714	0	2	AT,AT	NA	NA	0.070056373	0	NA	NA	64,37,12,7	1	1	0	1.19877798	0	2	AT,AT	NA	NA	0.102308937	0	NA	NA	58,37,6,6	1	1	0	2.259046722	0
chr7_ref_v2	617457	0	T,A	1	0	141,177,93,0	1	1	0	2	T,T	T,A	0.5	0.120144312	0	14,29,8,0	1	1	0	1.568145767	0	2	T,T	T,A	0.25	0.381934611	0	NA	NA	51,86,56,0	1	1	0	1.790114256	0	2	T,T	T,A	0.5	0.221682631	0	NA	NA	41,74,44,0	1	1	0	1.25716085	0
chr7_ref_v2	635106	0	A,G	0	0	277,246,0,0	1	1	0	2	A,A	NA	NA	0	0	27,34,1,0	1	1	0	1.990394166	0	2	A,A	NA	NA	0.016260521	0	NA	NA	140,108,0,0	1	1	0	0.845392398	0	2	A,A	NA	NA	0	0	NA	NA	39,48,58,52	1	1	0	338.8697334	1
chr7_ref_v2	640606	0	C,CTTT	1	1	31,5,26,58	1	1	0	2	C,CTTT	CTTT,CTTT	0.5	0.251314428	0	4,1,2,3	1	0	0	0.778605156	0	2	NA	NA	NA	NA	0	NA	NA	23,3,6,39	1	1	0	1.125899332	0	2	C,CTTT	CTTT,CTTT	0.25	0.037740328	0	NA	NA	14,3,10,29	1	1	0	0.46555955	0
chr7_ref_v2	644776	0	GTA,G	1	1	83,82,6,7	1	1	1	2	GTA,GTA	NA	NA	0.470006202	0	21,32,5,5	1	1	0	1.700638271	0	2	GTA,GTA	GTA,G	0.125	0.095472161	0	NA	NA	47,33,2,1	1	1	0	1.393112327	0	2	GTA,GTA	NA	NA	1.138810533	0	NA	NA	32,25,1,2	1	1	0	0.750960936	0
chr7_ref_v2	649544	0	GT,G	1	1	181,132,7,13	1	1	0	2	GT,GT	NA	NA	0.405914091	0	11,18,3,5	1	1	0	3.321994258	0	2	GT,GT	GT,G	0.25	0.1255262	0	NA	NA	97,79,4,7	1	1	0	0.602559776	0	2	GT,GT	NA	NA	0.369919777	0	NA	NA	69,44,5,3	1	1	0	0.964628874	0
chr7_ref_v2	653217	0	C,CT	1	1	0,74,5,29	1	1	0	2	C,C	C,CT	0.5	0.148042626	0	0,12,3,6	1	1	0	1.254205229	0	2	C,CT	C,C	0.125	0.101346433	0	NA	NA	0,32,5,13	1	1	0	1.130543175	0	2	C,CT	C,C	0.25	0.069470533	0	NA	NA	0,24,1,8	1	1	0	0.423051581	0
chr7_ref_v2	663324	0	A,C	0	0	239,112,0,53	1	1	0	2	A,A	A,C	0.25	0.074107972	0	47,16,0,6	1	1	0	1.127828417	0	2	A,A	A,C	0.25	0.251314428	0	NA	NA	120,24,0,44	1	1	0	5.724543426	0	2	A,A	A,C	0.5	0.064538521	0	NA	NA	105,12,0,29	1	1	0	5.540031656	0
chr7_ref_v2	675515	0	AAT,A	1	1	74,132,4,10	1	1	0	2	AAT,AAT	NA	NA	0.096648172	0	14,24,1,5	1	1	0	1.370054454	0	2	AAT,AAT	AAT,A	0.25	0.245850334	0	NA	NA	41,73,6,8	1	1	0	1.669958478	0	2	AAT,AAT	AAT,A	0.125	0.142127055	0	NA	NA	26,46,0,5	1	1	0	0.57657751	0
chr7_ref_v2	676330	0	A,AT	1	1	85,103,16,19	1	1	0	2	A,A	A,AT	0.125	0.084575075	0	8,11,3,0	1	1	0	0.731241642	0	2	A,A	A,AT	0.25	0.06137174	0	NA	NA	26,34,4,7	1	1	0	0.413767267	0	2	A,A	A,AT	0.125	0.153169954	0	NA	NA	11,22,2,2	1	1	0	1.149394738	0
chr7_ref_v2	678059	0	CT,C	1	1	64,157,22,17	1	1	0	2	CT,CT	NA	NA	0.385094579	0	9,10,2,1	1	1	0	1.191101984	0	2	CT,CT	NA	NA	0.594326144	0	NA	NA	22,79,9,3	1	1	0	1.698333828	0	2	CT,CT	NA	NA	0.629055446	0	NA	NA	22,57,4,3	1	1	0	0.898325575	0
chr7_ref_v2	699989	0	A,ATT	1	1	2,34,46,32	1	1	0	2	A,ATT	ATT,ATT	0.25	0.262364264	0	0,5,10,2	1	0	0	1.044379328	0	2	NA	NA	NA	NA	0	NA	NA	0,18,29,15	1	1	0	0.750897263	0	2	ATT,ATT	A,ATT	0.5	0.258861634	0	NA	NA	0,7,9,8	1	1	0	0.480735811	0
chr7_ref_v2	707030	0	C,CA	1	1	137,43,2,17	1	1	0	2	C,C	NA	NA	0.226671878	0	13,8,0,1	1	1	0	1.106548411	0	2	C,C	NA	NA	0.030861547	0	NA	NA	54,13,4,6	1	1	0	2.194487657	0	2	C,C	C,CA	0.125	0.100952456	0	NA	NA	41,17,1,0	1	1	0	1.216830787	0
chr7_ref_v2	707183	0	G,GTCCCA	1	0	0,0,0,16	0	0	1	2	NA	NA	NA	NA	0	0,0,0,1	0	0	1	0	0	2	NA	NA	NA	NA	0	NA	NA	0,0,0,8	0	0	1	0	0	2	NA	NA	NA	NA	0	NA	NA	0,0,0,6	0	0	1	0	0
chr7_ref_v2	707185	1	G,T	1	0	0,0,0,7	0	0	1	2	NA	NA	NA	NA	0	0,0,0,1	0	0	1	0	0	2	NA	NA	NA	NA	0	NA	NA	0,0,0,5	0	0	1	0	0	2	NA	NA	NA	NA	0	NA	NA	0,0,0,3	0	0	1	0	0
chr7_ref_v2	709405	1	A,AT	1	0	0,0,0,1	0	0	1	2	NA	NA	NA	NA	0	0,0,0,0	0	0	1	0	0	2	NA	NA	NA	NA	0	NA	NA	0,0,0,0	0	0	1	0	0	2	NA	NA	NA	NA	0	NA	NA	0,0,0,0	0	0	1	0	0
chr7_ref_v2	710959	1	C,CG	1	0	0,0,0,0	0	0	1	2	NA	NA	NA	NA	0	0,0,0,0	0	0	1	0	0	2	NA	NA	NA	NA	0	NA	NA	0,0,0,0	0	0	1	0	0	2	NA	NA	NA	NA	0	NA	NA	0,0,1,1	1	0	1	0	0
chr7_ref_v2	710962	1	A,ACTACAAC	1	0	0,0,0,0	0	0	1	2	NA	NA	NA	NA	0	0,0,0,0	0	0	1	0	0	2	NA	NA	NA	NA	0	NA	NA	0,0,0,0	0	0	1	0	0	2	NA	NA	NA	NA	0	NA	NA	0,0,1,1	1	0	1	0	0
chr7_ref_v2	710964	1	T,TTCGATCATACAG	0	0	0,0,0,0	0	0	1	2	NA	NA	NA	NA	0	0,0,0,0	0	0	1	0	0	2	NA	NA	NA	NA	0	NA	NA	0,0,0,0	0	0	1	0	0	2	NA	NA	NA	NA	0	NA	NA	0,0,0,1	0	0	1	0	0
chr7_ref_v2	715630	0	GA,G	1	1	187,185,15,19	1	1	0	2	GA,GA	NA	NA	0.414785335	0	22,25,3,7	1	1	0	1.969234191	0	2	GA,GA	GA,G	0.125	0.004007678	0	NA	NA	96,93,6,12	1	1	0	0.587450786	0	2	GA,GA	NA	NA	0.288350075	0	NA	NA	65,61,5,9	1	1	0	0.714413012	0
chr7_ref_v2	717966	0	T,G	0	0	78,311,60,0	1	1	0	2	T,T	T,G	0.25	0.09320467	0	6,38,7,1	1	1	0	1.664917619	0	2	T,T	T,G	0.25	0.241162057	0	NA	NA	21,184,61,0	1	1	0	6.104568446	0	2	T,T	T,G	0.5	0.097263305	0	NA	NA	13,99,43,0	1	1	0	6.947785147	0
chr7_ref_v2	726654	0	T,G	0	0	130,181,23,1	1	1	0	2	T,T	T,G	0.125	0.146311119	0	15,23,4,0	1	1	0	0.487486295	0	2	T,T	T,G	0.25	0.082238098	0	NA	NA	23,62,22,0	1	1	0	6.680580728	0	2	T,T	T,G	0.5	0.208544752	0	NA	NA	24,60,23,0	1	1	0	7.244757615	0
chr7_ref_v2	733023	0	AT,A	1	1	61,75,33,31	1	1	0	2	AT,AT	AT,A	0.25	0.076842148	0	8,7,2,5	1	1	0	0.616987173	0	2	AT,AT	AT,A	0.25	0.01989567	0	NA	NA	38,34,12,10	1	1	0	1.630629245	0	2	AT,AT	AT,A	0.125	0.017974913	0	NA	NA	28,27,10,10	1	1	0	0.928673815	0
chr7_ref_v2	736467	0	T,TA	1	1	97,92,16,15	1	1	0	2	T,T	T,TA	0.125	0.042090834	0	17,11,1,4	1	1	0	0.764589958	0	2	T,T	T,TA	0.125	0.135334186	0	NA	NA	37,49,6,3	1	1	0	1.494447001	0	2	T,T	NA	NA	0.070549739	0	NA	NA	31,21,5,6	1	1	0	0.673009491	0
chr7_ref_v2	742071	0	CT,C	1	1	55,116,26,11	1	1	0	2	CT,CT	NA	NA	0.26435862	0	11,20,4,2	1	1	0	0.455908463	0	2	CT,CT	NA	NA	0.485809859	0	NA	NA	14,50,3,0	1	1	0	3.28460079	0	2	CT,CT	NA	NA	1.342211508	0	NA	NA	14,48,4,3	1	1	0	1.938488477	0
chr7_ref_v2	765688	0	GA,G	1	1	157,131,24,27	1	1	0	2	GA,GA	GA,G	0.125	0.156879971	0	26,29,5,7	1	1	0	0.621321334	0	2	GA,GA	GA,G	0.125	0.021128295	0	NA	NA	66,81,8,8	1	1	0	2.681030598	0	2	GA,GA	NA	NA	0.154818682	0	NA	NA	34,55,3,9	1	1	0	3.320848844	0
chr7_ref_v2	767572	0	A,C	0	0	284,141,0,65	1	1	0	2	A,A	A,C	0.25	0.083475722	0	42,20,0,6	1	1	0	0.605791532	0	2	A,A	A,C	0.25	0.235314087	0	NA	NA	139,47,0,64	1	1	0	7.953084402	0	2	A,A	A,C	0.5	0.047252885	0	NA	NA	98,32,0,32	1	1	0	2.228996284	0
chr7_ref_v2	776015	0	T,G	1	0	111,224,50,0	1	1	0	2	T,T	T,G	0.25	0.06360525	0	14,30,5,0	1	1	0	0.47676013	0	2	T,T	T,G	0.25	0.046520016	0	NA	NA	35,105,23,0	1	1	0	1.287255584	0	2	T,T	T,G	0.25	0.182321557	0	NA	NA	23,77,21,0	1	1	0	1.263450844	0
chr7_ref_v2	780463	0	G,T	0	0	208,314,0,0	1	1	0	2	G,G	NA	NA	0	0	21,30,0,0	1	1	0	0.37813837	0	2	G,G	NA	NA	0	0	NA	NA	135,156,0,1	1	1	0	1.969359071	0	2	G,G	NA	NA	0.003430535	0	NA	NA	42,50,46,54	1	1	0	332.8952895	1
chr7_ref_v2	807779	0	CA,C,CAA	1	1	19,23,31,14,16,22	1	1	0	2	CA,CAA	CA,C	0.5	0.504402671	1	0,2,4,1,1,1	1	0	0	0.815778816	0	2	NA	NA	NA	NA	0	NA	NA	2,4,7,5,5,3	1	1	0	0.868001072	0	2	C,CAA	CA,C	0.25	0.142951947	0	NA	NA	5,3,8,3,6,0	1	1	0	1.17473549	0
chr7_ref_v2	808300	0	CTA,C,CTATA	1	1	56,49,8,7,7,11	1	1	1	2	CTA,CTA	CTA,CTATA	0.125	0.606566597	0	15,16,6,1,3,3	1	1	0	1.403314514	0	2	CTA,CTA	CTA,CTATA	0.125	0.196495083	0	NA	NA	27,25,4,5,3,3	1	1	0	0.652092593	0	2	CTA,CTA	CTA,CTATA	0.125	0.404851392	0	NA	NA	13,14,2,4,1,0	1	1	0	1.098354093	0
chr7_ref_v2	817188	1	G,A	1	0	144,0,5,0	1	1	1	2	NA	NA	NA	NA	0	15,0,1,0	1	0	1	0.383321408	0	2	NA	NA	NA	NA	0	NA	NA	100,0,3,0	1	1	1	0.2642255	0	2	NA	NA	NA	NA	0	NA	NA	41,0,1,0	1	1	1	0.233019399	0
chr7_ref_v2	817478	1	T,C	1	0	0,132,0,9	1	1	1	2	NA	NA	NA	NA	0	0,25,0,0	0	1	1	0	0	2	NA	NA	NA	NA	0	NA	NA	0,87,0,7	1	1	1	0.405490749	0	2	NA	NA	NA	NA	0	NA	NA	0,62,0,1	1	1	1	1.177123064	0
chr7_ref_v2	828337	0	C,T	0	0	276,235,0,0	1	1	0	2	C,C	NA	NA	0	0	18,21,16,21	1	1	0	311.2508665	1	2	C,T	NA	NA	0.052643733	0	g.828337C>T	0	75,58,61,73	1	1	0	350.3162306	1	2	C,T	NA	NA	0.007490672	0	g.828337C>T	0	81,97,0,0	1	1	0	2.032331615	0
chr7_ref_v2	848425	0	GAT,G	1	1	90,60,7,5	1	1	1	2	GAT,GAT	NA	NA	0.066442023	0	25,14,4,2	1	1	0	0.980047437	0	2	GAT,GAT	GAT,G	0.125	0.228762893	0	NA	NA	42,27,6,1	1	1	0	0.964651632	0	2	GAT,GAT	GAT,G	0.125	0.333182292	0	NA	NA	38,14,1,3	1	1	0	1.442941028	0
chr7_ref_v2	848454	0	GA,G,GAAA	1	1	49,40,16,10,12,3	1	1	1	2	GA,GA	GA,GAAA	0.25	0.394218545	0	9,8,1,3,4,2	1	1	0	1.112305791	0	2	GA,GA	GA,GAAA	0.5	0.204144185	0	NA	NA	19,8,5,4,17,2	1	1	0	5.602870856	0	2	GA,GAAA	GA,G	0.25	0.374784024	0	NA	NA	15,15,6,2,6,0	1	1	0	0.66570122	0
chr7_ref_v2	848471	0	G,A	1	0	99,112,21,3	1	1	1	2	G,G	G,A	0.25	0.227894154	0	14,40,5,0	1	1	0	3.069179487	0	2	G,G	G,A	0.25	0.251314428	0	NA	NA	39,52,19,0	1	1	0	2.536172004	0	2	G,G	G,A	0.5	0.416514944	0	NA	NA	31,38,12,0	1	1	0	1.284837797	0
chr7_ref_v2	850714	0	G,A	1	0	212,88,2,54	1	1	0	2	G,G	G,A	0.25	0.267479365	0	25,9,0,2	1	1	0	0.89810884	0	2	G,G	G,A	0.125	0.29506218	0	NA	NA	101,26,1,35	1	1	0	1.89719017	0	2	G,G	G,A	0.5	0.162055859	0	NA	NA	67,12,1,21	1	1	0	1.585498386	0
chr7_ref_v2	856344	0	CA,C	1	1	179,118,15,9	1	1	0	2	CA,CA	NA	NA	0.171121482	0	30,22,1,4	1	1	0	1.169742072	0	2	CA,CA	NA	NA	0.018040433	0	NA	NA	74,56,7,6	1	1	0	0.733732336	0	2	CA,CA	NA	NA	0.100083852	0	NA	NA	55,53,5,6	1	1	0	1.371815295	0
chr7_ref_v2	910026	0	C,CTT	1	1	13,53,7,56	1	1	0	2	C,CTT	NA	NA	0.046520016	0	1,3,2,8	1	0	0	1.051760492	0	2	NA	NA	NA	NA	0	NA	NA	1,19,5,30	1	1	0	1.55582891	0	2	C,CTT	CTT,CTT	0.25	0.048790164	0	NA	NA	1,14,0,11	1	1	0	0.924679624	0
chr7_ref_v2	912334	0	T,C	0	0	122,139,147,147	1	1	0	2	T,C	NA	NA	0.11905936	0	13,18,14,19	1	1	0	0.514322803	0	2	T,C	NA	NA	0.062520357	0	NA	NA	90,91,77,80	1	1	0	1.771921655	0	2	T,C	T,T	0.125	0.109063202	0	NA	NA	117,106,0,0	1	1	0	308.7283433	1
chr7_ref_v2	938085	0	T,G	1	0	276,295,0,0	1	1	0	2	T,T	NA	NA	0	0	14,15,20,19	1	1	0	312.0917801	1	2	T,G	G,G	0.125	0.044951388	0	g.938085T>G	0	71,100,81,81	1	1	0	369.3667729	1	2	T,G	NA	NA	0.054067221	0	g.938085T>G	0	109,125,0,0	1	1	0	0.51747357	0
chr7_ref_v2	949165	0	CTA,C	1	1	109,108,15,13	1	1	0	2	CTA,CTA	NA	NA	0.281022202	0	16,25,4,8	1	1	0	2.469962119	0	2	CTA,CTA	CTA,C	0.25	0.046742614	0	NA	NA	53,61,3,4	1	1	0	1.097932484	0	2	CTA,CTA	NA	NA	0.938249315	0	NA	NA	30,35,0,6	1	1	0	0.994228444	0
chr7_ref_v2	959693	0	AAT,A	1	1	96,103,11,17	1	1	1	2	AAT,AAT	NA	NA	0.194429673	0	22,27,5,10	1	1	0	1.925273185	0	2	AAT,AAT	AAT,A	0.25	0.001847294	0	NA	NA	53,50,3,6	1	1	0	0.826501116	0	2	AAT,AAT	NA	NA	0.585465426	0	NA	NA	32,32,3,1	1	1	0	0.768441633	0
chr7_ref_v2	975423	0	T,G	1	0	124,309,39,0	1	1	0	2	T,T	T,G	0.125	0.326191927	0	8,24,2,0	1	1	0	0.502268663	0	2	T,T	T,G	0.125	0.348754386	0	NA	NA	30,150,37,0	1	1	0	6.141531285	0	2	T,T	T,G	0.25	0.390539458	0	NA	NA	9,96,25,0	1	1	0	7.203698623	0
chr7_ref_v2	982179	0	G,GAAAAAA,GAAAAAAAAAAA	1	1	1,0,109,36,13,70	1	1	0	2	GAAAAAA,GAAAAAAAAAAA	GAAAAAA,GAAAAAA	0.25	0.047067511	0	0,0,11,2,4,11	1	1	0	1.388224587	0	2	GAAAAAA,GAAAAAAAAAAA	GAAAAAAAAAAA,GAAAAAAAAAAA	0.125	0.108213585	0	NA	NA	0,0,47,8,11,38	1	1	0	1.874299581	0	2	GAAAAAA,GAAAAAAAAAAA	NA	NA	0.115512887	0	NA	NA	0,0,21,2,6,27	1	1	0	2.972007536	0
chr7_ref_v2	985642	0	A,ATTT,ATTTT	1	1	3,11,2,11,17,10	1	1	0	2	A,ATTTT	ATTTT,ATTTT	0.5	0.517737747	0	0,0,0,0,5,1	1	0	0	1.932893513	0	2	NA	NA	NA	NA	0	NA	NA	0,2,0,4,7,5	1	0	0	0.808472469	0	2	NA	NA	NA	NA	0	NA	NA	0,0,1,6,1,3	1	0	0	2.121557404	0
chr7_ref_v2	987025	0	G,GTT,GTTT	1	1	4,3,33,145,13,22	1	1	0	2	GTT,GTT	GTT,GTTT	0.25	1.379661746	0	0,0,2,15,1,1	1	0	0	0.776070469	0	2	NA	NA	NA	NA	0	NA	NA	0,3,6,66,2,9	1	1	0	1.848695565	0	2	GTT,GTT	GTT,GTTT	0.125	0.817436317	0	NA	NA	0,0,4,51,7,5	1	1	0	1.459246824	0
chr7_ref_v2	987278	0	GT,G	1	1	131,109,20,14	1	1	0	2	GT,GT	NA	NA	0.40956273	0	5,3,1,2	1	0	0	1.065349521	0	2	NA	NA	NA	NA	0	NA	NA	56,36,5,3	1	1	0	1.227820262	0	2	GT,GT	NA	NA	0.770455311	0	NA	NA	39,32,1,8	1	1	0	1.482111913	0
chr7_ref_v2	987831	0	A,AATATATATATGTATGCATATATAT,AATATATATATGTATGCATATATATAT	1	1	0,0,8,18,22,48	1	1	1	2	AATATATATATGTATGCATATATATAT,AATATATATATGTATGCATATATATAT	AATATATATATGTATGCATATATAT,AATATATATATGTATGCATATATATAT	0.5	0.218716208	0	0,0,2,4,6,9	1	1	0	0.470691459	0	2	AATATATATATGTATGCATATATAT,AATATATATATGTATGCATATATATAT	AATATATATATGTATGCATATATATAT,AATATATATATGTATGCATATATATAT	0.25	0.244957472	0	NA	NA	1,0,7,4,8,30	1	1	0	1.180111759	0	2	AATATATATATGTATGCATATATATAT,AATATATATATGTATGCATATATATAT	AATATATATATGTATGCATATATAT,AATATATATATGTATGCATATATATAT	0.5	0.0694233	0	NA	NA	0,1,4,3,8,18	1	1	0	0.627594047	0
chr7_ref_v2	988815	0	CCAG,C	1	1	4,2,223,219	1	1	0	2	C,C	NA	NA	1.109988301	0	0,1,31,19	1	1	0	1.218847302	0	2	C,C	NA	NA	0.017778326	0	NA	NA	0,1,115,124	1	1	0	0.711408292	0	2	C,C	NA	NA	0.002183761	0	NA	NA	1,0,81,88	1	1	0	0.619474828	0
chr7_ref_v2	989596	0	A,AT	1	1	111,99,9,10	1	1	0	2	A,A	NA	NA	0.269812813	0	16,16,2,4	1	1	0	1.160317388	0	2	A,A	A,AT	0.25	0.157901465	0	NA	NA	44,47,5,6	1	1	0	0.692271984	0	2	A,A	NA	NA	0.155001851	0	NA	NA	24,30,1,8	1	1	0	2.432398894	0
chr7_ref_v2	996387	0	A,C	0	0	302,156,0,95	1	1	0	2	A,A	A,C	0.25	0.383389156	0	56,15,0,15	1	1	0	1.662229405	0	2	A,A	A,C	0.5	0.391478866	0	NA	NA	156,34,0,77	1	1	0	8.339930453	0	2	A,A	A,C	0.5	0.208297043	0	NA	NA	99,29,0,65	1	1	0	9.446120398	0
chr7_ref_v2	997840	0	C,T	0	0	271,309,0,0	1	1	0	2	C,C	NA	NA	0	0	17,19,22,21	1	1	0	312.9101072	1	2	C,T	T,T	0.125	0.073633251	0	g.997840C>T	0	86,70,82,63	1	1	0	359.670052	1	2	C,T	NA	NA	0.073122265	0	g.997840C>T	0	108,104,0,0	1	1	0	0.943765777	0
chr7_ref_v2	1004428	0	AAT,A	1	1	119,99,23,29	1	1	1	2	AAT,AAT	AAT,A	0.125	0.025336648	0	33,31,3,5	1	1	0	0.914761295	0	2	AAT,AAT	NA	NA	0.173344846	0	NA	NA	73,39,7,5	1	1	0	3.465493289	0	2	AAT,AAT	NA	NA	0.381553237	0	NA	NA	53,31,11,12	1	1	0	0.838720223	0
chr7_ref_v2	1010818	0	CT,C	1	1	158,199,20,22	1	1	0	2	CT,CT	NA	NA	0.204490663	0	18,20,2,5	1	1	0	1.027735503	0	2	CT,CT	CT,C	0.125	0.103514059	0	NA	NA	69,109,5,17	1	1	0	1.41475815	0	2	CT,CT	CT,C	0.125	0.251673947	0	NA	NA	59,80,5,7	1	1	0	0.651397984	0
chr7_ref_v2	1040068	0	T,C	0	0	322,370,0,0	1	1	0	2	T,T	NA	NA	0	0	24,24,25,18	1	1	0	313.194792	1	2	T,C	NA	NA	0.110000895	0	g.1040068T>C	0	94,95,102,95	1	1	0	405.0246149	1	2	T,C	NA	NA	0.041456714	0	g.1040068T>C	0	136,144,0,0	1	1	0	0.590519552	0
chr7_ref_v2	1040335	0	A,G	0	0	389,327,1,0	1	1	0	2	A,A	NA	NA	0.001395674	0	41,40,0,0	1	1	0	0.559457135	0	2	A,A	NA	NA	0	0	NA	NA	184,185,0,0	1	1	0	1.38095429	0	2	A,A	NA	NA	0	0	NA	NA	67,60,76,58	1	1	0	358.5936908	1
chr7_ref_v2	1043687	0	CAT,C	1	1	63,76,18,16	1	1	1	2	CAT,CAT	NA	NA	0.023148768	0	19,20,5,6	1	1	0	0.547009545	0	2	CAT,CAT	CAT,C	0.125	0.12955533	0	NA	NA	26,37,10,10	1	1	0	0.767560982	0	2	CAT,CAT	CAT,C	0.125	0.077607265	0	NA	NA	34,34,8,6	1	1	0	0.712662508	0
chr7_ref_v2	1048560	0	GA,G,GAA	1	1	75,173,19,30,17,22	1	1	0	2	GA,GA	NA	NA	0.192850214	0	14,21,2,5,1,5	1	1	0	0.789143422	0	2	GA,GA	GA,GAA	0.125	0.121877482	0	NA	NA	20,95,9,13,6,5	1	1	0	3.016339561	0	2	GA,GA	NA	NA	0.255842833	0	NA	NA	16,45,2,12,3,4	1	1	0	1.239219395	0
chr7_ref_v2	1077874	0	A,T	0	0	0,0,0,1	0	0	1	2	NA	NA	NA	NA	0	0,0,0,0	0	0	1	0	0	2	NA	NA	NA	NA	0	NA	NA	0,0,0,0	0	0	1	0	0	2	NA	NA	NA	NA	0	NA	NA	0,0,0,0	0	0	1	0	0
chr7_ref_v2	1083988	1	T,G	0	0	62,395,71,0	1	1	0	2	NA	NA	NA	NA	0	3,19,5,0	1	1	0	0.533736228	0	2	NA	NA	NA	NA	0	NA	NA	38,216,73,0	1	1	0	5.487408137	0	2	NA	NA	NA	NA	0	NA	NA	35,140,57,0	1	1	0	6.376342125	0
chr7_ref_v2	1084094	1	T,G	0	0	248,384,78,0	1	1	0	2	NA	NA	NA	NA	0	8,30,6,0	1	1	0	1.601898065	0	2	NA	NA	NA	NA	0	NA	NA	54,223,44,0	1	1	0	10.48914417	0	2	NA	NA	NA	NA	0	NA	NA	23,158,38,0	1	1	0	12.41063709	0
chr8_ref_v2	42836	0	T,G	0	0	224,393,60,0	1	1	0	2	T,T	T,G	0.25	0.368085011	0	15,50,12,0	1	1	0	1.931864016	0	2	T,T	T,G	0.25	0.336472237	0	NA	NA	52,245,81,0	1	1	0	18.64449271	0	2	T,T	T,G	0.5	0.188400603	0	NA	NA	50,145,50,0	1	1	0	9.613625045	0
chr8_ref_v2	58902	0	CT,C	1	1	240,213,21,24	1	1	0	2	CT,CT	NA	NA	0.331481641	0	27,18,5,0	1	1	0	1.4511652	0	2	CT,CT	NA	NA	0.078569995	0	NA	NA	104,101,14,11	1	1	0	0.996343863	0	2	CT,CT	NA	NA	0.041108972	0	NA	NA	57,62,6,5	1	1	0	0.83450653	0
chr8_ref_v2	60876	0	A,G	1	0	401,351,0,0	1	1	0	2	A,A	NA	NA	0	0	29,21,21,27	1	1	0	314.7702252	1	2	A,G	NA	NA	0.040821995	0	g.60876A>G	0	101,85,115,80	1	1	0	411.6468803	1	2	A,G	NA	NA	0.047252885	0	g.60876A>G	0	138,128,0,0	1	1	0	0.493821068	0
chr8_ref_v2	63928	0	C,CT	1	1	181,160,20,14	1	1	0	2	C,C	C,CT	0.125	0.220728095	0	10,22,3,1	1	1	0	1.848151608	0	2	C,C	C,CT	0.125	0.007649024	0	NA	NA	74,70,14,8	1	1	0	1.343597701	0	2	C,C	C,CT	0.25	0.208132131	0	NA	NA	48,61,8,3	1	1	0	1.394253994	0
chr8_ref_v2	71908	0	CT,C	1	1	162,151,40,26	1	1	0	2	CT,CT	NA	NA	0.01183278	0	16,19,4,6	1	1	0	1.103746337	0	2	CT,CT	CT,C	0.125	0.05750675	0	NA	NA	83,70,14,15	1	1	0	0.650620929	0	2	CT,CT	NA	NA	0.008749633	0	NA	NA	49,45,12,8	1	1	0	0.381929172	0
chr8_ref_v2	75978	0	AAT,A	1	1	69,62,19,12	1	1	1	2	AAT,AAT	NA	NA	0.01552141	0	19,16,4,4	1	1	0	0.420207533	0	2	AAT,AAT	NA	NA	0.03339999	0	NA	NA	40,29,6,5	1	1	0	0.977092264	0	2	AAT,AAT	NA	NA	0.291127756	0	NA	NA	27,19,8,3	1	1	0	0.569493273	0
chr8_ref_v2	81883	0	G,A	1	0	100,233,55,8	1	1	0	2	G,G	G,A	0.25	0.280902385	0	8,38,8,0	1	1	0	1.336102534	0	2	G,G	G,A	0.25	0.31449333	0	NA	NA	39,105,26,9	1	1	0	2.037839716	0	2	G,G	G,A	0.5	0.315852949	1	NA	NA	31,73,10,3	1	1	0	0.740680228	0
chr8_ref_v2	83097	0	T,G	0	0	132,330,50,1	1	1	0	2	T,T	T,G	0.25	0.257829109	0	16,39,4,0	1	1	0	0.491714162	0	2	T,T	T,G	0.125	0.310154928	0	NA	NA	26,131,43,0	1	1	0	7.697502508	0	2	T,T	T,G	0.5	0.173443883	0	NA	NA	27,107,23,1	1	1	0	1.833305456	0
chr8_ref_v2	100505	0	AT,A	1	1	183,91,19,7	1	1	0	2	AT,AT	NA	NA	0.634516434	0	25,12,3,1	1	1	0	0.376108769	0	2	AT,AT	NA	NA	0.564220801	0	NA	NA	80,46,8,6	1	1	0	0.977343792	0	2	AT,AT	NA	NA	0.368174755	0	NA	NA	53,36,4,2	1	1	0	1.167129627	0
chr8_ref_v2	111530	0	CTA,C	1	1	70,55,11,23	1	1	1	2	CTA,CTA	CTA,C	0.125	0.085680534	0	10,19,4,8	1	1	0	1.24029529	0	2	CTA,CTA	CTA,C	0.25	0.091052175	0	NA	NA	30,43,8,10	1	1	0	2.137868505	0	2	CTA,CTA	CTA,C	0.125	0.11787197	0	NA	NA	22,27,4,7	1	1	0	1.221232267	0
chr8_ref_v2	125832	0	G,GA	1	1	31,21,3,31	1	1	0	2	G,GA	G,G	0.125	0.029414828	0	4,4,1,3	1	0	0	0.509913695	0	2	NA	NA	NA	NA	0	NA	NA	10,13,5,19	1	1	0	1.78924483	0	2	G,GA	GA,GA	0.125	0.058781613	0	NA	NA	6,5,2,12	1	1	0	1.077438709	0
chr8_ref_v2	126150	0	GT,G	1	1	196,165,23,21	1	1	0	2	GT,GT	NA	NA	0.239868502	0	24,25,2,3	1	1	0	0.626141502	0	2	GT,GT	NA	NA	0.041382988	0	NA	NA	79,81,6,13	1	1	0	0.953473201	0	2	GT,GT	NA	NA	0.271934109	0	NA	NA	71,58,8,11	1	1	0	0.860149115	0
chr8_ref_v2	141525	0	CT,C	1	1	150,178,19,20	1	1	0	2	CT,CT	NA	NA	0.151703967	0	29,18,0,0	1	1	0	2.869585621	0	2	CT,CT	NA	NA	1.220667396	0	NA	NA	76,87,8,14	1	1	0	0.879080641	0	2	CT,CT	NA	NA	0.060317435	0	NA	NA	56,45,4,7	1	1	0	1.534508183	0
chr8_ref_v2	159794	0	T,G	1	0	95,291,74,1	1	1	0	2	T,T	T,G	0.25	0.307560893	0	3,38,6,0	1	1	0	2.322099067	0	2	T,T	T,G	0.25	0.178248231	0	NA	NA	38,179,79,0	1	1	0	6.27540138	0	2	T,T	T,G	0.5	0.10074157	0	NA	NA	26,106,45,0	1	1	0	3.26635972	0
chr8_ref_v2	160069	0	A,C	1	0	295,51,0,24	1	1	0	2	A,A	A,C	0.125	0.080487251	0	35,2,0,3	1	1	0	0.879976274	0	2	A,A	A,C	0.25	0.278713402	0	NA	NA	160,26,0,18	1	1	0	0.944781382	0	2	A,A	A,C	0.25	0.335397545	0	NA	NA	111,9,0,9	1	1	0	1.503805523	0
chr8_ref_v2	167627	0	CAT,C	1	1	129,88,13,13	1	1	1	2	CAT,CAT	CAT,C	0.125	0.192832427	0	27,35,2,4	1	1	0	2.2416863	0	2	CAT,CAT	CAT,C	0.125	0.234809846	0	NA	NA	68,41,4,3	1	1	0	0.912445166	0	2	CAT,CAT	NA	NA	0.106269421	0	NA	NA	34,36,2,1	1	1	0	1.944614616	0
chr8_ref_v2	168995	0	T,G	1	0	93,246,40,0	1	1	0	2	T,T	T,G	0.25	0.166517892	0	3,34,1,0	1	1	0	3.621957008	0	2	T,T	NA	NA	0.026668247	0	NA	NA	31,135,32,0	1	1	0	2.437210106	0	2	T,T	T,G	0.25	0.330429922	0	NA	NA	21,70,20,0	1	1	0	2.074888413	0
chr8_ref_v2	176845	0	TA,T	1	1	83,126,20,32	1	1	0	2	TA,TA	NA	NA	0.035947378	0	9,12,5,4	1	1	0	1.185724154	0	2	TA,TA	TA,T	0.25	0.022939801	0	NA	NA	38,54,7,18	1	1	0	0.741138171	0	2	TA,TA	TA,T	0.125	0.027354737	0	NA	NA	19,43,3,4	1	1	0	1.973640287	0
chr8_ref_v2	187029	0	G,A	1	0	181,37,0,18	1	1	0	2	G,G	G,A	0.125	0.267994117	0	36,13,0,3	1	1	0	1.30875899	0	2	G,G	G,A	0.125	0.212754465	0	NA	NA	95,12,0,7	1	1	0	1.288221746	0	2	G,G	G,A	0.125	0.117000723	0	NA	NA	69,14,0,5	1	1	0	0.481942394	0
chr8_ref_v2	192694	0	CA,C	1	1	180,198,25,11	1	1	0	2	CA,CA	NA	NA	0.373627262	0	17,14,4,4	1	1	0	2.13793122	0	2	CA,CA	CA,C	0.25	0.123434108	0	NA	NA	101,91,12,6	1	1	0	1.000566013	0	2	CA,CA	NA	NA	0.304098432	0	NA	NA	69,60,0,3	1	1	0	2.096343848	0
chr8_ref_v2	212265	0	CTTTTTTT,C	1	1	0,2,29,215	1	1	0	2	C,C	NA	NA	0.413628419	0	0,1,9,49	1	1	0	0.600476788	0	2	C,C	NA	NA	0.017094433	0	NA	NA	0,0,12,100	1	1	0	0.514966624	0	2	C,C	NA	NA	0	0	NA	NA	0,0,11,63	1	1	0	0.616658467	0
chr8_ref_v2	214237	0	T,G	1	0	1057,146,123,0	1	1	1	2	T,T	T,G	0.25	0.326382001	0	93,8,38,0	1	1	1	12.55979762	0	2	T,T	T,G	0.5	0.147053418	0	NA	NA	334,36,116,0	1	1	1	24.85993125	0	2	T,T	T,G	0.5	0.052716782	0	NA	NA	232,32,91,0	1	1	1	23.12598107	0
chr8_ref_v2	214251	0	T,G	0	0	720,236,112,0	1	1	1	2	T,T	T,G	0.25	0.189459945	0	63,12,31,0	1	1	1	9.762661746	0	2	T,T	T,G	0.5	0.246860078	0	NA	NA	155,64,140,0	1	1	1	310.8773666	0	2	T,G	T,T	0.25	0.070513784	0	NA	NA	87,48,123,0	1	1	1	311.7950972	0
chr8_ref_v2	214263	0	C,CT	1	1	134,284,54,46	1	1	1	2	C,C	C,CT	0.25	0.002923876	0	5,23,2,3	1	1	1	1.254934125	0	2	C,C	C,CT	0.125	0.123510078	0	NA	NA	43,62,22,14	1	1	1	1.668248268	0	2	C,C	C,CT	0.5	0.112278202	0	NA	NA	15,50,26,13	1	1	1	5.948769517	0
chr8_ref_v2	216130	0	C,T	1	0	4,0,126,0	1	1	1	2	T,T	C,T	0.125	0.526698973	0	0,0,18,0	0	0	1	0	0	2	NA	NA	NA	NA	0	NA	NA	5,0,68,0	1	1	1	1.178293126	0	2	T,T	C,T	0.125	0.282074335	0	NA	NA	5,0,49,0	1	1	1	1.739856924	0
chr8_ref_v2	229207	0	GA,G,GAA	1	1	7,25,2,36,0,23	1	1	0	2	GA,GAA	GA,G	0.5	0.433954462	0	3,7,0,4,0,1	1	0	0	1.605374487	0	2	NA	NA	NA	NA	0	NA	NA	3,10,1,19,0,12	1	1	0	0.481382458	0	2	G,GAA	GA,G	0.5	0.408919357	0	NA	NA	2,2,0,6,0,6	1	0	0	0.749867696	0
chr8_ref_v2	233322	0	GA,G	1	1	116,217,19,23	1	1	0	2	GA,GA	GA,G	0.125	0.263137947	0	28,20,7,3	1	1	0	3.16086296	0	2	GA,GA	GA,G	0.25	0.155235429	0	NA	NA	65,101,8,14	1	1	0	0.805406255	0	2	GA,GA	GA,G	0.125	0.181878185	0	NA	NA	48,50,4,9	1	1	0	2.551568873	0
chr8_ref_v2	234761	0	AT,A	1	1	111,183,33,34	1	1	0	2	AT,AT	AT,A	0.125	0.086746412	0	18,25,5,3	1	1	0	0.576608168	0	2	AT,AT	NA	NA	0.021355823	0	NA	NA	62,71,6,13	1	1	0	2.447006066	0	2	AT,AT	NA	NA	0.116860326	0	NA	NA	47,39,8,11	1	1	0	2.959556353	0
chr8_ref_v2	236965	0	T,TAA	1	1	19,17,7,3	1	1	1	2	T,T	T,TAA	0.5	0.182321557	0	1,6,0,2	1	0	0	1.436660744	0	2	NA	NA	NA	NA	0	NA	NA	6,3,8,1	1	0	1	2.655544915	0	2	NA	NA	NA	NA	0	NA	NA	5,0,9,0	1	0	1	5.036690957	0
chr8_ref_v2	237743	0	CT,C,CTT	1	1	64,68,14,23,14,7	1	1	0	2	CT,CT	NA	NA	0.177576317	0	5,5,3,2,2,2	1	0	0	0.921741539	0	2	NA	NA	NA	NA	0	NA	NA	27,16,9,5,8,5	1	1	0	1.421592201	0	2	CT,CT	CT,CTT	0.25	0.465003327	0	NA	NA	12,13,7,6,1,2	1	1	0	1.626426821	0
chr8_ref_v2	255917	0	GA,G	1	1	123,186,8,18	1	1	0	2	GA,GA	NA	NA	0.130687913	0	25,30,2,8	1	1	0	1.763527633	0	2	GA,GA	GA,G	0.125	0.090441978	0	NA	NA	74,100,3,5	1	1	0	0.872647989	0	2	GA,GA	NA	NA	0.676944812	0	NA	NA	46,55,3,5	1	1	0	0.862421067	0
chr8_ref_v2	282577	0	CT,C	1	1	101,161,17,21	1	1	0	2	CT,CT	CT,C	0.125	0.123423419	0	7,29,0,1	1	1	0	3.017328439	0	2	CT,CT	NA	NA	0.566606385	0	NA	NA	55,70,6,7	1	1	0	1.137793418	0	2	CT,CT	NA	NA	0.139304566	0	NA	NA	27,39,2,9	1	1	0	1.081058961	0
chr8_ref_v2	298822	0	CT,C	1	1	126,73,11,13	1	1	0	2	CT,CT	NA	NA	0.137503	0	14,9,2,1	1	1	0	0.444564126	0	2	CT,CT	NA	NA	0.100548902	0	NA	NA	60,37,3,3	1	1	0	0.701345689	0	2	CT,CT	NA	NA	0.719926327	0	NA	NA	32,38,0,3	1	1	0	3.660685167	0
chr8_ref_v2	340066	0	TTA,T	1	1	42,47,7,11	1	1	1	2	TTA,TTA	NA	NA	0.180271916	0	13,16,1,4	1	1	0	0.433398941	0	2	TTA,TTA	NA	NA	0.385236529	0	NA	NA	20,29,1,2	1	1	0	1.333146527	0	2	TTA,TTA	NA	NA	1.288806326	0	NA	NA	10,16,2,5	1	1	1	0.637335098	0
chr8_ref_v2	361693	0	T,C	1	0	214,68,0,62	1	1	0	2	T,T	T,C	0.5	0.400160056	0	36,6,0,8	1	1	0	1.043050771	0	2	T,T	T,C	0.25	0.405465108	0	NA	NA	114,33,0,31	1	1	0	0.500321599	0	2	T,T	T,C	0.25	0.421213465	0	NA	NA	83,14,0,25	1	1	0	1.157049512	0
chr8_ref_v2	370551	0	AAT,A	1	1	91,92,15,20	1	1	0	2	AAT,AAT	NA	NA	0.057136898	0	30,26,3,4	1	1	0	0.721652797	0	2	AAT,AAT	NA	NA	0.415540897	0	NA	NA	46,39,4,4	1	1	0	1.170329724	0	2	AAT,AAT	NA	NA	0.677118938	0	NA	NA	34,33,5,6	1	1	0	0.470719465	0
chr8_ref_v2	374567	0	T,G	0	0	130,269,59,0	1	1	0	2	T,T	T,G	0.25	0.051293294	0	10,36,15,0	1	1	0	2.436830294	0	2	T,T	T,G	0.5	0.053458824	0	NA	NA	61,142,44,0	1	1	0	1.859348095	0	2	T,T	T,G	0.5	0.407931201	0	NA	NA	39,104,31,0	1	1	0	1.525810022	0
chr8_ref_v2	383962	0	T,G	0	0	32,218,13,1	1	1	0	2	T,T	T,G	0.125	0.174353387	0	6,25,2,0	1	1	0	0.694004203	0	2	T,T	T,G	0.125	0.376711614	0	NA	NA	15,126,18,0	1	1	0	3.160478518	0	2	T,T	T,G	0.25	0.058410762	0	NA	NA	6,89,25,0	1	1	0	10.16603348	0
chr8_ref_v2	387098	0	AT,A	1	1	106,125,30,58	1	1	0	2	AT,AT	AT,A	0.125	0.098912261	0	19,10,6,5	1	1	0	1.519598703	0	2	AT,AT	AT,A	0.125	0.002087902	0	NA	NA	58,42,13,28	1	1	0	1.582259423	0	2	AT,AT	AT,A	0.25	0.06328923	0	NA	NA	36,28,12,14	1	1	0	1.023888061	0
chr8_ref_v2	396953	0	GA,G	1	1	63,64,55,33	1	1	0	2	GA,GA	GA,G	0.5	0.109163583	1	6,6,7,3	1	1	0	0.518377763	0	2	GA,G	GA,GA	0.25	0.121512307	0	NA	NA	25,39,16,10	1	1	0	2.469196172	0	2	GA,GA	GA,G	0.25	0.054100804	0	NA	NA	15,27,17,10	1	1	0	1.232369229	0
chr8_ref_v2	457429	0	A,C	1	0	352,61,0,93	1	1	0	2	A,A	A,C	0.5	0.381540522	0	34,6,0,9	1	1	0	0.351973642	0	2	A,A	A,C	0.5	0.287682072	0	NA	NA	181,19,0,74	1	1	0	4.043267773	0	2	A,A	A,C	0.5	0.117783036	0	NA	NA	149,10,0,47	1	1	0	1.984642765	0
chr8_ref_v2	473219	0	T,C	0	0	269,310,0,0	1	1	0	2	T,T	NA	NA	0	0	43,40,0,0	1	1	0	0.740056813	0	2	T,T	NA	NA	0	0	NA	NA	123,149,0,0	1	1	0	0.470188016	0	2	T,T	NA	NA	0	0	NA	NA	46,57,52,53	1	1	0	335.8929031	1
chr8_ref_v2	473963	0	A,G	0	0	280,254,1,0	1	1	0	2	A,A	NA	NA	0.001870908	0	16,17,15,11	1	1	0	309.4262362	1	2	A,G	A,A	0.125	0.012903405	0	g.473963A>G	0	147,126,0,0	1	1	0	0.509594149	0	2	A,A	NA	NA	0	0	NA	NA	111,89,0,0	1	1	0	0.699379403	0
chr8_ref_v2	475558	0	C,CA	1	1	112,52,12,14	1	1	0	2	C,C	C,CA	0.125	0.076100913	0	10,7,1,0	1	0	0	0.73220582	0	2	NA	NA	NA	NA	0	NA	NA	36,19,7,3	1	1	0	0.950584727	0	2	C,C	C,CA	0.125	0.144871151	0	NA	NA	28,10,5,5	1	1	0	0.929950851	0
chr8_ref_v2	475940	0	TTATA,TTA,T	1	1	4,7,66,102,17,12	1	1	1	2	TTA,TTA	TTA,T	0.125	0.431675858	0	1,4,28,20,3,2	1	1	0	2.289194617	0	2	TTA,TTA	TTATA,TTA	0.125	0.087017031	0	NA	NA	2,1,40,32,5,2	1	1	0	3.103216857	0	2	TTA,TTA	NA	NA	0.338344575	0	NA	NA	0,1,29,27,8,3	1	1	0	1.457987617	0
chr8_ref_v2	512220	0	GA,G	1	1	129,155,62,29	1	1	0	2	GA,GA	GA,G	0.125	0.029195149	0	12,22,8,4	1	1	0	0.648120933	0	2	GA,GA	GA,G	0.125	0.049305685	0	NA	NA	52,73,23,11	1	1	0	0.876207418	0	2	GA,GA	GA,G	0.125	0.026395197	0	NA	NA	49,48,15,11	1	1	0	0.941065581	0
chr8_ref_v2	514838	0	CTA,C	1	1	70,56,19,20	1	1	1	2	CTA,CTA	CTA,C	0.125	0.011977318	0	20,14,6,5	1	1	0	0.422711927	0	2	CTA,CTA	CTA,C	0.125	0.007645792	0	NA	NA	38,29,5,6	1	1	0	0.985968364	0	2	CTA,CTA	NA	NA	0.288255741	0	NA	NA	15,23,8,4	1	1	0	1.355830949	0
chr8_ref_v2	518751	0	C,CA	1	1	94,205,4,28	1	1	0	2	C,C	C,CA	0.125	0.149913813	0	9,15,2,1	1	1	0	1.609699525	0	2	C,C	C,CA	0.125	0.007649024	0	NA	NA	47,86,4,21	1	1	0	1.88757761	0	2	C,C	C,CA	0.25	0.000834588	0	NA	NA	24,63,2,13	1	1	0	1.159679157	0
chr8_ref_v2	526396	1	A,C	1	0	0,1,0,32	1	1	1	2	NA	NA	NA	NA	0	0,0,0,3	0	0	1	0	0	2	NA	NA	NA	NA	0	NA	NA	0,0,0,7	0	0	1	0	0	2	NA	NA	NA	NA	0	NA	NA	0,0,0,6	0	0	1	0	0
chr8_ref_v2	528061	1	G,A	0	0	3,3,2,16	1	1	1	2	NA	NA	NA	NA	0	0,0,3,1	1	0	1	3.050330317	0	2	NA	NA	NA	NA	0	NA	NA	1,1,0,12	1	0	1	0.987765358	0	2	NA	NA	NA	NA	0	NA	NA	0,0,1,7	1	0	1	0.792946568	0
chr8_ref_v2	531278	0	A,G	1	0	4,4,71,149	1	1	1	2	G,G	A,G	0.125	0.606135804	0	1,1,6,14	1	1	1	0.701994575	0	2	G,G	A,G	0.125	0.030771659	0	NA	NA	0,0,23,76	1	1	1	2.150289447	0	2	G,G	NA	NA	0	0	NA	NA	0,2,11,71	1	1	1	4.522433004	0
chr8_ref_v2	535611	0	G,C	0	0	0,0,0,0	0	0	1	2	NA	NA	NA	NA	0	0,0,0,0	0	0	1	0	0	2	NA	NA	NA	NA	0	NA	NA	0,0,1,0	0	0	1	0	0	2	NA	NA	NA	NA	0	NA	NA	0,0,0,0	0	0	1	0	0
chr8_ref_v2	536605	0	A,T	0	0	0,0,0,1	0	0	1	2	NA	NA	NA	NA	0	0,0,0,0	0	0	1	0	0	2	NA	NA	NA	NA	0	NA	NA	0,0,0,0	0	0	1	0	0	2	NA	NA	NA	NA	0	NA	NA	0,0,0,0	0	0	1	0	0
chr8_ref_v2	536646	0	T,A	0	0	0,0,0,1	0	0	1	2	NA	NA	NA	NA	0	0,0,0,0	0	0	1	0	0	2	NA	NA	NA	NA	0	NA	NA	0,0,0,0	0	0	1	0	0	2	NA	NA	NA	NA	0	NA	NA	0,0,0,0	0	0	1	0	0
chr8_ref_v2	541815	0	A,C	0	0	0,0,0,1	0	0	1	2	NA	NA	NA	NA	0	0,0,0,0	0	0	1	0	0	2	NA	NA	NA	NA	0	NA	NA	0,0,0,0	0	0	1	0	0	2	NA	NA	NA	NA	0	NA	NA	0,0,0,0	0	0	1	0	0
chr8_ref_v2	541824	0	C,T	0	0	0,0,0,1	0	0	1	2	NA	NA	NA	NA	0	0,0,0,0	0	0	1	0	0	2	NA	NA	NA	NA	0	NA	NA	0,0,0,0	0	0	1	0	0	2	NA	NA	NA	NA	0	NA	NA	0,0,0,0	0	0	1	0	0
chr8_ref_v2	543528	0	T,G	0	0	212,0,15,0	1	1	1	2	T,T	T,G	0.125	0.121108096	0	43,0,7,0	1	1	1	1.500542033	0	2	T,T	T,G	0.25	0.252558099	0	NA	NA	101,0,15,0	1	1	1	2.182353446	0	2	T,T	T,G	0.25	0.103354088	0	NA	NA	73,0,22,0	1	1	1	7.764520285	0
chr8_ref_v2	553372	0	G,A	0	0	243,0,47,0	1	1	1	2	G,G	G,A	0.25	0.319942935	0	37,0,23,0	1	1	0	5.582348653	0	2	G,A	G,G	0.25	0.077783748	0	NA	NA	116,0,23,0	1	1	0	0.307929588	0	2	G,G	G,A	0.25	0.361790045	0	NA	NA	92,0,27,0	1	1	0	1.484510343	0
chr8_ref_v2	553549	0	T,A	1	0	349,306,363,115	1	1	1	2	T,A	T,T	0.125	0.063710075	0	39,36,66,16	1	1	1	2.425002667	0	2	T,A	NA	NA	0.089231134	0	NA	NA	222,130,230,52	1	1	1	2.718545479	0	2	T,A	T,T	0.125	0.029590324	0	NA	NA	113,105,124,25	1	1	0	0.743902859	0
chr8_ref_v2	553569	0	A,T	1	0	372,324,384,187	1	1	1	2	A,T	A,A	0.125	0.053353978	0	41,38,71,24	1	1	1	2.883004428	0	2	A,T	T,T	0.125	0.066885389	0	NA	NA	256,155,247,97	1	1	1	2.826034887	0	2	A,T	A,A	0.125	0.073362871	0	NA	NA	126,114,147,50	1	1	1	1.194356505	0
chr8_ref_v2	553587	0	G,A	1	0	388,316,423,249	1	1	1	2	G,A	NA	NA	0.046520016	0	49,46,75,38	1	1	1	1.301148522	0	2	G,A	A,A	0.125	0.077803501	0	NA	NA	261,154,266,126	1	1	1	2.58081443	0	2	G,A	NA	NA	0.05701668	0	NA	NA	140,122,171,76	1	1	1	1.089280729	0
chr8_ref_v2	553599	0	G,A	0	0	375,337,415,294	1	1	1	2	G,A	NA	NA	0.004222385	0	47,49,69,44	1	1	1	0.956051364	0	2	G,A	A,A	0.125	0.088274801	0	NA	NA	256,168,264,148	1	1	1	2.81332802	0	2	G,A	NA	NA	0.028710106	0	NA	NA	145,130,172,101	1	1	1	0.856819435	0
chr8_ref_v2	553612	0	A,T	1	0	378,354,405,327	1	1	1	2	A,T	NA	NA	0	0	52,50,61,51	1	1	1	0.61912208	0	2	A,T	NA	NA	0.093526058	0	NA	NA	253,176,264,181	1	1	1	1.977162338	0	2	A,T	NA	NA	0.036617363	0	NA	NA	144,132,165,117	1	1	1	0.780342918	0
chr8_ref_v2	553650	0	G,A	1	0	369,341,362,341	1	1	1	2	G,A	NA	NA	0.009908078	0	51,57,46,51	1	1	1	0.920732134	0	2	G,A	NA	NA	0.107420249	0	NA	NA	245,203,229,198	1	1	1	0.971270045	0	2	G,A	NA	NA	0.048009219	0	NA	NA	164,123,160,129	1	1	1	1.016368127	0
chr8_ref_v2	553677	0	A,G	0	0	385,353,391,350	1	1	1	2	A,G	NA	NA	0.004056801	0	39,58,38,46	1	1	1	2.334973813	0	2	A,G	A,A	0.125	0.107420249	0	NA	NA	269,203,230,197	1	1	1	2.360282253	0	2	A,G	NA	NA	0.100194972	0	NA	NA	157,122,160,119	1	1	1	0.940293533	0
chr8_ref_v2	553710	0	G,C	0	0	412,377,407,358	1	1	1	2	G,C	NA	NA	0.030890487	0	33,61,31,42	1	1	1	4.294815999	0	2	G,C	G,G	0.125	0.001520913	0	NA	NA	279,225,236,221	1	1	1	1.386238301	0	2	G,C	NA	NA	0.097892877	0	NA	NA	163,113,157,117	1	1	1	1.389346365	0
chr8_ref_v2	553745	0	T,G	0	0	404,416,428,397	1	1	1	2	T,G	NA	NA	0.006079046	0	29,64,34,44	1	1	1	4.202682666	0	2	T,G	T,T	0.125	0.075423762	0	NA	NA	263,247,216,234	1	1	1	1.765055466	0	2	T,G	NA	NA	0.125163143	0	NA	NA	140,153,145,134	1	1	1	0.7042568	0
chr8_ref_v2	553822	0	A,G	1	0	330,407,359,414	1	1	1	2	A,G	NA	NA	0.047691156	0	35,51,45,51	1	1	1	0.51710367	0	2	A,G	NA	NA	0.110000895	0	NA	NA	180,282,163,262	1	1	1	3.722658038	0	2	A,G	NA	NA	0.083475722	0	NA	NA	104,173,124,163	1	1	1	1.668701799	0
chr8_ref_v2	553893	0	T,A	0	0	323,414,326,407	1	1	1	2	T,A	NA	NA	0.00544219	0	21,35,27,31	1	1	0	0.52183128	0	2	T,A	NA	NA	0.03509132	0	NA	NA	141,248,138,220	1	1	1	3.181232652	0	2	T,A	NA	NA	0.083046357	0	NA	NA	98,143,79,151	1	1	1	2.001775255	0
chr8_ref_v2	553918	0	C,G	1	0	285,382,304,396	1	1	1	2	C,G	NA	NA	0.048290289	0	24,34,31,28	1	1	0	0.807672543	0	2	C,G	NA	NA	0.017094433	0	NA	NA	134,241,122,195	1	1	1	4.718155006	0	2	C,G	C,C	0.125	0.083290176	0	NA	NA	82,126,61,136	1	1	1	2.277155449	0
chr8_ref_v2	553934	0	T,G	1	0	267,335,295,372	1	1	1	2	T,G	NA	NA	0.102532601	0	26,26,32,29	1	1	0	0.927202607	0	2	T,G	G,G	0.125	0.091684283	0	NA	NA	131,221,115,191	1	1	1	5.119181876	0	2	T,G	T,T	0.125	0.111268355	0	NA	NA	70,119,58,137	1	1	0	3.529965252	0
chr8_ref_v2	553974	0	C,T	1	0	210,321,210,338	1	1	1	2	C,T	NA	NA	0.031513266	0	40,33,31,36	1	1	0	2.479970144	0	2	C,T	NA	NA	0.085766822	0	NA	NA	115,192,85,165	1	1	0	2.286212344	0	2	C,T	C,C	0.125	0.045927599	0	NA	NA	71,108,54,117	1	1	0	0.711720377	0
chr8_ref_v2	553988	0	C,T	1	0	198,302,179,335	1	1	0	2	C,T	NA	NA	0.027615167	0	38,33,25,44	1	1	0	1.840562464	0	2	C,T	NA	NA	0.028573372	0	NA	NA	95,171,73,154	1	1	0	2.042667473	0	2	C,T	C,C	0.125	0.092768137	0	NA	NA	61,106,51,116	1	1	0	0.649869177	0
chr8_ref_v2	554028	0	C,G	1	0	117,302,79,263	1	1	0	2	C,G	C,C	0.125	0.048254245	0	24,30,12,38	1	1	0	1.773921121	0	2	C,G	NA	NA	0.076961041	0	NA	NA	56,147,44,96	1	1	0	1.213295882	0	2	C,G	C,C	0.125	0.120249128	0	NA	NA	36,108,26,75	1	1	0	1.067281435	0
chr8_ref_v2	554034	0	T,C	1	0	101,303,77,262	1	1	0	2	T,C	T,T	0.125	0.075899658	0	20,34,12,41	1	1	0	1.135916777	0	2	T,C	NA	NA	0.018692133	0	NA	NA	49,141,41,94	1	1	0	1.068053767	0	2	T,C	T,T	0.125	0.090434865	0	NA	NA	33,113,27,69	1	1	0	1.526016191	0
chr8_ref_v2	554037	0	A,C	1	0	98,306,77,259	1	1	0	2	A,C	A,A	0.125	0.06701071	0	18,35,15,41	1	1	0	1.014582358	0	2	A,C	NA	NA	0.055059777	0	NA	NA	48,142,38,95	1	1	0	1.031408542	0	2	A,C	A,A	0.125	0.105360516	0	NA	NA	30,115,25,69	1	1	0	1.748529668	0
chr8_ref_v2	554044	0	G,T	0	0	81,298,72,267	1	1	0	2	G,T	NA	NA	0.111536098	0	13,33,15,41	1	1	0	1.261124249	0	2	G,T	T,T	0.125	0.054604134	0	NA	NA	35,133,48,120	1	1	0	2.131015444	0	2	G,T	NA	NA	0	0	NA	NA	25,115,22,74	1	1	0	1.879659525	0
chr8_ref_v2	554069	0	G,A	0	0	100,246,119,250	1	1	0	2	G,A	NA	NA	0.064357869	0	10,23,20,27	1	1	0	1.491478825	0	2	G,A	A,A	0.125	0.102325612	0	NA	NA	62,121,63,118	1	1	0	1.257802232	0	2	G,A	NA	NA	0.010989122	0	NA	NA	35,89,41,64	1	1	0	1.224502161	0
chr8_ref_v2	554070	0	CGAAAAAATAAA,C	0	0	157,285,102,245	1	1	0	2	CGAAAAAATAAA,C	CGAAAAAATAAA,CGAAAAAATAAA	0.125	0.009329326	0	25,31,10,22	1	1	0	1.518717657	0	2	CGAAAAAATAAA,C	CGAAAAAATAAA,CGAAAAAATAAA	0.25	0.048790164	0	NA	NA	86,130,62,115	1	1	0	1.274718704	0	2	CGAAAAAATAAA,C	CGAAAAAATAAA,CGAAAAAATAAA	0.125	0.052185753	0	NA	NA	64,70,33,88	1	1	0	1.858380264	0
chr8_ref_v2	554110	0	C,T	1	0	171,201,142,183	1	1	0	2	C,T	C,C	0.125	0.116245756	0	16,19,21,23	1	1	0	1.093319191	0	2	C,T	T,T	0.125	0.022472856	0	NA	NA	113,100,81,94	1	1	0	1.682719816	0	2	C,T	C,C	0.125	0.054808236	0	NA	NA	77,69,54,56	1	1	0	1.647514036	0
chr8_ref_v2	554141	0	A,G	0	0	217,180,120,154	1	1	0	2	A,G	A,A	0.125	0.119493746	0	20,26,17,23	1	1	0	0.803236629	0	2	A,G	A,A	0.125	0.111552486	0	NA	NA	127,96,71,69	1	1	0	0.869623921	0	2	A,G	A,A	0.25	0.045296275	0	NA	NA	90,54,47,55	1	1	0	1.07752206	0
chr8_ref_v2	554148	0	A,G	1	0	221,181,115,144	1	1	0	2	A,G	A,A	0.25	0.071201597	0	21,25,16,22	1	1	0	0.840304226	0	2	A,G	A,A	0.125	0.060259192	0	NA	NA	133,97,66,66	1	1	0	1.029621725	0	2	A,G	A,A	0.25	0.044451763	0	NA	NA	92,52,44,56	1	1	0	1.099784339	0
chr8_ref_v2	554149	0	A,T	1	0	222,180,113,143	1	1	0	2	A,T	A,A	0.25	0.05955098	0	21,25,16,21	1	1	0	0.775598098	0	2	A,T	A,A	0.125	0.033590944	0	NA	NA	133,98,66,68	1	1	0	0.857770485	0	2	A,T	A,A	0.25	0.033752287	0	NA	NA	92,55,44,54	1	1	0	0.951655357	0
chr8_ref_v2	554156	0	C,CT	0	0	219,178,86,133	1	1	0	2	C,CT	C,C	0.25	0.084038927	1	19,24,15,20	1	1	0	1.208250521	0	2	C,CT	C,C	0.125	0.045462374	0	NA	NA	127,97,50,60	1	1	0	0.797989082	0	2	C,CT	C,C	0.25	0.200340062	1	NA	NA	89,57,32,51	1	1	0	0.790568647	0
chr8_ref_v2	554159	0	AG,A	0	0	216,180,82,136	1	1	0	2	AG,A	AG,AG	0.25	0.086093525	1	19,26,14,21	1	1	0	1.092625944	0	2	AG,A	AG,AG	0.125	0	0	NA	NA	121,97,50,59	1	1	0	0.790762979	0	2	AG,A	AG,AG	0.25	0.182321557	0	NA	NA	88,58,32,50	1	1	0	0.811952836	0
chr8_ref_v2	554163	0	C,T	0	0	211,177,78,132	1	1	0	2	C,T	C,C	0.25	0.103072185	1	19,30,14,21	1	1	0	1.063064119	0	2	C,T	C,C	0.125	0.085157808	0	NA	NA	117,94,49,57	1	1	0	0.953187095	0	2	C,T	C,C	0.25	0.177593416	0	NA	NA	88,58,30,50	1	1	0	0.857745937	0
chr8_ref_v2	554168	0	T,C	0	0	200,169,68,124	1	1	0	2	T,C	T,T	0.25	0.142475648	1	17,30,13,19	1	1	0	1.344238824	0	2	T,C	T,T	0.25	0.126413925	0	NA	NA	109,92,43,58	1	1	0	0.830346745	0	2	T,C	T,T	0.25	0.177358767	0	NA	NA	74,60,26,47	1	1	0	0.491271747	0
chr8_ref_v2	554176	0	C,T	0	0	170,164,55,121	1	1	0	2	C,T	C,C	0.25	0.129831374	1	16,30,11,16	1	1	0	1.307572242	0	2	C,T	C,C	0.25	0.021978907	0	NA	NA	91,88,37,61	1	1	0	0.999696746	0	2	C,T	C,C	0.25	0.091592703	0	NA	NA	69,55,21,46	1	1	0	0.646250686	0
chr8_ref_v2	554177	0	T,C	0	0	168,166,55,118	1	1	0	2	T,C	T,T	0.25	0.147023775	1	15,30,11,16	1	1	0	1.318545106	0	2	T,C	T,T	0.25	0	0	NA	NA	88,88,37,61	1	1	0	1.030324989	0	2	T,C	T,T	0.25	0.074690893	0	NA	NA	67,54,21,45	1	1	0	0.624751183	0
chr8_ref_v2	554208	0	G,A	0	0	76,150,0,126	1	1	1	2	G,A	G,G	0.25	0.065522289	0	9,25,0,15	1	1	0	0.848078821	0	2	G,A	G,G	0.25	0.242946179	0	NA	NA	33,83,1,66	1	1	0	0.650484137	0	2	G,A	G,G	0.25	0.038071948	0	NA	NA	27,46,0,39	1	1	0	0.563963606	0
chr8_ref_v2	554286	0	T,C	1	0	103,175,1,166	1	1	1	2	T,C	T,T	0.25	0.001198322	0	11,17,0,32	1	1	0	2.188244048	0	2	T,C	C,C	0.125	0.087011377	0	NA	NA	37,113,4,104	1	1	0	3.13403314	0	2	T,C	T,T	0.125	0.077189639	0	NA	NA	38,77,0,79	1	1	0	0.748202765	0
chr8_ref_v2	554304	0	A,T	1	0	146,154,21,141	1	1	1	2	A,T	A,A	0.25	0.105360516	0	13,18,0,32	1	1	0	3.697556651	0	2	A,T	NA	NA	0.062520357	0	NA	NA	57,108,11,86	1	1	0	2.634094122	0	2	A,T	A,A	0.25	0.020408872	0	NA	NA	41,81,0,75	1	1	0	3.687534108	0
chr8_ref_v2	554366	0	C,T	0	0	230,66,56,19	1	1	1	2	C,C	C,T	0.5	0.274259052	0	11,17,2,11	1	1	0	9.892065947	0	2	C,T	C,C	0.25	0.256429529	0	NA	NA	100,41,21,13	1	1	0	1.515163311	0	2	C,C	C,T	0.5	0.323787077	1	NA	NA	44,42,4,13	1	1	0	10.22568805	0
chr8_ref_v2	554368	0	T,A	1	0	229,66,57,17	1	1	1	2	T,T	T,A	0.5	0.284297974	0	11,17,2,11	1	1	0	10.62068936	0	2	T,A	T,T	0.25	0.256429529	0	NA	NA	98,39,21,12	1	1	0	1.311560185	0	2	T,T	T,A	0.5	0.324861076	1	NA	NA	42,39,4,13	1	1	0	9.547942277	0
chr8_ref_v2	554440	0	C,T	0	0	185,155,29,17	1	1	1	2	C,C	C,T	0.25	0.054394072	0	12,9,5,2	1	1	1	1.41182084	0	2	C,C	C,T	0.5	0	0	NA	NA	79,48,10,4	1	1	1	1.506091102	0	2	C,C	C,T	0.25	0.259219608	0	NA	NA	44,35,6,1	1	1	1	0.607946521	0
chr8_ref_v2	554449	0	T,C	0	0	185,190,28,27	1	1	1	2	T,T	T,C	0.25	0.026317308	0	11,10,4,3	1	1	1	1.18810052	0	2	T,T	T,C	0.5	0	0	NA	NA	72,60,8,10	1	1	1	0.905895971	0	2	T,T	T,C	0.25	0.046520016	0	NA	NA	43,40,6,3	1	1	1	0.619161934	0
chr8_ref_v2	554460	0	A,C	0	0	176,197,36,38	1	1	1	2	A,A	A,C	0.25	0.328396823	0	9,10,5,3	1	1	1	1.328965105	0	2	A,A	A,C	0.5	0.233614851	0	NA	NA	59,70,11,11	1	1	1	0.563053476	0	2	A,A	A,C	0.25	0.177140198	0	NA	NA	50,42,6,3	1	1	1	1.761067375	0
chr8_ref_v2	554608	0	C,T	0	0	0,124,0,23	1	1	1	2	C,C	C,T	0.25	0.295650242	0	0,6,0,3	1	0	1	0.909865358	0	2	NA	NA	NA	NA	0	NA	NA	0,53,0,12	1	1	1	0.506314518	0	2	C,C	C,T	0.5	0.3254224	0	NA	NA	0,29,0,4	1	1	1	0.406988128	0
chr8_ref_v2	554638	0	C,G	0	0	0,127,0,28	1	1	1	2	C,C	C,G	0.5	0.386122145	0	0,11,0,3	1	0	1	0.322207963	0	2	NA	NA	NA	NA	0	NA	NA	0,51,0,17	1	1	1	1.065865478	0	2	C,C	C,G	0.5	0.0765765	0	NA	NA	0,45,0,9	1	1	1	0.319629021	0
chr8_ref_v2	554746	0	A,G	1	0	0,28,0,8	1	1	1	2	A,A	A,G	0.5	0.071458964	0	0,4,0,0	0	0	1	0	0	2	NA	NA	NA	NA	0	NA	NA	0,9,0,9	1	0	1	2.25520806	0	2	NA	NA	NA	NA	0	NA	NA	0,12,0,4	1	0	1	0.309848585	0
chr8_ref_v2	554833	0	C,T	0	0	0,0,1,2	1	0	1	2	NA	NA	NA	NA	0	0,0,0,0	0	0	1	0	0	2	NA	NA	NA	NA	0	NA	NA	0,0,0,0	0	0	1	0	0	2	NA	NA	NA	NA	0	NA	NA	1,0,0,0	0	0	1	0	0
chr8_ref_v2	555214	0	C,G	0	0	236,178,47,5	1	1	1	2	C,C	C,G	0.25	0.128712106	0	10,3,7,1	1	1	1	3.478091558	0	2	C,G	C,C	0.25	0.025317808	0	NA	NA	117,79,34,2	1	1	1	1.795452043	0	2	C,C	C,G	0.25	0.251314428	0	NA	NA	48,40,18,1	1	1	1	1.734441309	0
chr8_ref_v2	555260	0	C,G	0	0	297,285,144,28	1	1	1	2	C,C	C,G	0.5	0.120363682	0	19,16,18,2	1	1	1	2.080070764	0	2	C,G	C,C	0.25	0.048790164	0	NA	NA	153,163,88,11	1	1	1	0.832585689	0	2	C,C	C,G	0.5	0.062010075	0	NA	NA	90,77,50,9	1	1	1	0.914520459	0
chr8_ref_v2	555331	0	T,C	0	0	290,274,86,50	1	1	1	2	T,T	T,C	0.5	0.323787077	0	15,16,4,4	1	1	1	0.537989289	0	2	T,T	T,C	0.5	0.255933374	0	NA	NA	129,152,51,19	1	1	1	1.281206898	0	2	T,T	T,C	0.5	0.291247139	0	NA	NA	103,72,27,11	1	1	1	1.664036987	0
chr8_ref_v2	555343	0	G,T	0	0	253,272,64,48	1	1	1	2	G,G	G,T	0.25	0.401010758	0	12,10,1,3	1	1	1	0.531823261	0	2	G,G	G,T	0.25	0.241162057	0	NA	NA	111,135,38,18	1	1	1	1.074401434	0	2	G,G	G,T	0.5	0.381367557	0	NA	NA	90,62,19,6	1	1	1	3.066258156	0
chr8_ref_v2	555427	0	C,T	1	0	5,227,0,88	1	1	1	2	C,C	C,T	0.5	0.140511287	0	0,9,0,7	1	0	1	0.951743337	0	2	NA	NA	NA	NA	0	NA	NA	4,128,0,57	1	1	1	0.642911605	0	2	C,C	C,T	0.5	0.276253377	0	NA	NA	0,62,0,35	1	1	1	1.505966341	0
chr8_ref_v2	555451	0	G,C	0	0	5,242,0,104	1	1	1	2	G,G	G,C	0.5	0.243184302	0	0,13,0,10	1	1	1	0.987844207	0	2	G,C	G,G	0.125	0.168006889	0	NA	NA	1,129,0,80	1	1	1	2.412609711	0	2	G,C	G,G	0.25	0.037740328	0	NA	NA	0,86,0,46	1	1	1	1.026906334	0
chr8_ref_v2	555460	0	C,T	1	0	18,253,0,97	1	1	1	2	C,C	C,T	0.5	0.081460946	0	0,15,1,13	1	1	1	3.6029708	0	2	C,T	C,C	0.125	0.117783036	0	NA	NA	4,122,0,75	1	1	1	3.723454984	0	2	C,T	C,C	0.25	0.011238313	0	NA	NA	1,92,0,46	1	1	1	1.684650087	0
chr8_ref_v2	555592	0	C,T	1	0	86,37,6,3	1	1	1	2	C,C	C,T	0.125	0.093090423	0	10,2,6,0	1	0	1	5.031910478	0	2	NA	NA	NA	NA	0	NA	NA	44,14,3,5	1	1	1	1.817785197	0	2	C,C	C,T	0.25	0.03509132	0	NA	NA	53,13,4,3	1	1	1	0.987967156	0
chr8_ref_v2	555754	0	T,C	0	0	287,107,54,0	1	1	0	2	T,T	T,C	0.25	0.023107575	0	29,7,15,0	1	1	0	3.838662316	0	2	T,T	T,C	0.5	0.287682072	0	NA	NA	122,49,32,0	1	1	0	1.182434071	0	2	T,T	T,C	0.25	0.300754154	0	NA	NA	108,36,21,0	1	1	0	0.428447106	0
chr8_ref_v2	555757	0	T,C	0	0	288,112,56,0	1	1	0	2	T,T	T,C	0.25	0.00250313	0	31,7,16,0	1	1	0	4.044023611	0	2	T,C	T,T	0.25	0.293547192	0	NA	NA	126,53,31,0	1	1	0	0.799009423	0	2	T,T	T,C	0.25	0.224260246	0	NA	NA	108,39,22,0	1	1	0	0.377398044	0
chr8_ref_v2	555760	0	A,T	0	0	288,116,61,0	1	1	0	2	A,A	A,T	0.25	0.071629656	0	31,7,16,0	1	1	0	3.629131534	0	2	A,T	A,A	0.25	0.293547192	0	NA	NA	126,59,34,0	1	1	0	0.784753907	0	2	A,A	A,T	0.25	0.280902385	0	NA	NA	110,43,25,1	1	1	0	0.670840684	0
chr8_ref_v2	555835	0	T,C	1	0	302,298,265,46	1	1	0	2	T,C	T,T	0.25	0.146311119	1	53,18,39,14	1	1	0	4.482162177	0	2	T,C	T,T	0.125	0.041073535	0	NA	NA	172,142,152,23	1	1	0	0.786671287	0	2	T,C	T,T	0.25	0.073781388	1	NA	NA	135,126,101,15	1	1	0	0.922598334	0
chr8_ref_v2	555841	0	T,C	0	0	297,306,281,51	1	1	0	2	T,C	T,T	0.25	0.085956604	1	54,25,36,14	1	1	0	3.152967692	0	2	T,C	T,T	0.25	0.053400777	0	NA	NA	183,144,159,24	1	1	0	1.636449575	0	2	T,C	T,T	0.25	0.069648394	1	NA	NA	136,127,107,16	1	1	0	1.152819289	0
chr8_ref_v2	555846	0	A,G	0	0	301,304,306,52	1	1	0	2	A,G	A,A	0.25	0.013869848	1	50,26,36,14	1	1	0	2.878398752	0	2	A,G	A,A	0.25	0.092115289	0	NA	NA	190,140,169,26	1	1	0	2.1339906	0	2	A,G	A,A	0.25	0.015267472	0	NA	NA	140,120,111,16	1	1	0	1.709694475	0
chr8_ref_v2	555855	0	G,C	0	0	309,319,334,59	1	1	0	2	G,C	G,G	0.25	0.042095069	1	53,25,37,14	1	1	0	3.208412687	0	2	G,C	G,G	0.25	0.08594243	0	NA	NA	190,148,182,29	1	1	0	1.859442316	0	2	G,C	G,G	0.25	0.039637862	0	NA	NA	144,125,121,19	1	1	0	1.798487036	0
chr8_ref_v2	555866	0	G,A	1	0	321,314,363,67	1	1	0	2	G,A	G,G	0.25	0.120985834	1	49,28,41,16	1	1	0	2.49037486	0	2	G,A	G,G	0.125	0.049439726	0	NA	NA	197,136,202,34	1	1	0	2.098695644	0	2	G,A	G,G	0.125	0.092996257	0	NA	NA	136,114,126,19	1	1	1	1.47489421	0
chr8_ref_v2	555868	0	G,T	1	0	317,315,368,72	1	1	1	2	G,T	G,G	0.125	0.110800239	0	47,30,43,18	1	1	0	2.696943782	0	2	G,T	G,G	0.125	0.018382871	0	NA	NA	198,134,199,35	1	1	0	2.721384093	0	2	G,T	G,G	0.125	0.098499425	0	NA	NA	133,111,126,19	1	1	1	1.618529409	0
chr8_ref_v2	555976	0	GT,G	0	0	312,297,375,227	1	1	1	2	GT,G	NA	NA	0.011560822	0	38,29,38,20	1	1	1	0.8757873	0	2	GT,G	GT,GT	0.125	0.107064819	0	NA	NA	161,172,160,114	1	1	1	1.908195647	0	2	GT,G	GT,GT	0.125	0.056300045	0	NA	NA	88,116,122,67	1	1	1	1.92728549	0
chr8_ref_v2	555998	0	A,C	1	0	341,305,395,283	1	1	1	2	A,C	NA	NA	0.048347784	0	43,32,47,23	1	1	1	0.848886495	0	2	A,C	NA	NA	0.068992871	0	NA	NA	162,191,158,136	1	1	1	4.445120894	0	2	A,C	A,A	0.125	0.068426139	0	NA	NA	94,134,125,88	1	1	1	3.923302469	0
chr8_ref_v2	556000	0	A,G	1	0	346,300,391,282	1	1	1	2	A,G	NA	NA	0.040945826	0	44,33,47,23	1	1	1	0.832670589	0	2	A,G	NA	NA	0.09531018	0	NA	NA	161,190,160,142	1	1	1	4.355379701	0	2	A,G	A,A	0.125	0.100955222	0	NA	NA	95,132,125,85	1	1	1	4.024886482	0
chr8_ref_v2	556012	0	A,T	1	0	350,299,403,331	1	1	1	2	A,T	NA	NA	0.123076312	0	43,36,46,26	1	1	1	0.933229183	0	2	A,T	NA	NA	0.092781733	0	NA	NA	162,197,165,164	1	1	1	5.50554003	0	2	A,T	NA	NA	0.087264638	0	NA	NA	98,127,135,97	1	1	1	3.190938956	0
chr8_ref_v2	556032	0	T,C	1	0	339,284,382,383	1	1	1	2	T,C	C,C	0.125	0.045985113	0	47,42,42,42	1	1	1	1.131383666	0	2	T,C	NA	NA	0.057819571	0	NA	NA	164,204,165,204	1	1	1	6.35435528	0	2	T,C	NA	NA	0.002713706	0	NA	NA	105,128,133,119	1	1	1	3.187962793	0
chr8_ref_v2	556083	0	A,T	0	0	265,319,279,406	1	1	1	2	A,T	T,T	0.125	0.091796573	0	31,49,28,48	1	1	1	1.384119742	0	2	A,T	NA	NA	0.051293294	0	NA	NA	123,207,138,224	1	1	1	2.73444305	0	2	A,T	NA	NA	0.092551557	0	NA	NA	82,139,122,139	1	1	1	1.710289992	0
chr8_ref_v2	556155	1	T,C	1	0	92,338,113,347	1	1	0	2	NA	NA	NA	NA	0	8,38,18,45	1	1	0	0.968856035	0	2	NA	NA	NA	NA	0	NA	NA	48,159,74,165	1	1	0	2.039847721	0	2	NA	NA	NA	NA	0	NA	NA	14,100,51,119	1	1	0	2.912304783	0
chr8_ref_v2	556156	1	A,G	1	0	88,338,112,353	1	1	0	2	NA	NA	NA	NA	0	8,38,18,45	1	1	0	0.963125636	0	2	NA	NA	NA	NA	0	NA	NA	46,156,74,169	1	1	0	2.172299887	0	2	NA	NA	NA	NA	0	NA	NA	14,98,50,120	1	1	0	2.757069231	0
chr8_ref_v2	556170	1	T,G	1	0	62,341,94,349	1	1	0	2	NA	NA	NA	NA	0	5,37,15,50	1	1	0	1.112564255	0	2	NA	NA	NA	NA	0	NA	NA	28,170,66,166	1	1	0	2.403736495	0	2	NA	NA	NA	NA	0	NA	NA	6,98,40,131	1	1	0	3.083448234	0
chr8_ref_v2	556185	1	T,A	0	0	42,343,75,364	1	1	0	2	NA	NA	NA	NA	0	2,37,13,48	1	1	0	1.162150391	0	2	NA	NA	NA	NA	0	NA	NA	20,159,50,178	1	1	0	1.757198102	0	2	NA	NA	NA	NA	0	NA	NA	5,94,21,127	1	1	0	2.0736828	0
chr8_ref_v2	556228	1	A,G	1	0	1,281,10,295	1	1	0	2	NA	NA	NA	NA	0	0,43,4,48	1	1	0	1.156902745	0	2	NA	NA	NA	NA	0	NA	NA	1,141,4,152	1	1	0	0.457846352	0	2	NA	NA	NA	NA	0	NA	NA	0,108,3,120	1	1	0	0.50118563	0
chr8_ref_v2	556232	1	T,A	1	0	1,269,12,292	1	1	0	2	NA	NA	NA	NA	0	0,45,4,49	1	1	0	0.856941759	0	2	NA	NA	NA	NA	0	NA	NA	0,138,3,148	1	1	0	0.408805319	0	2	NA	NA	NA	NA	0	NA	NA	0,103,5,118	1	1	0	0.522662349	0
chr8_ref_v2	556241	1	C,T	0	0	0,248,20,288	1	1	0	2	NA	NA	NA	NA	0	0,42,5,45	1	1	0	0.643080809	0	2	NA	NA	NA	NA	0	NA	NA	0,133,7,148	1	1	0	0.508295926	0	2	NA	NA	NA	NA	0	NA	NA	0,99,11,126	1	1	0	0.794699251	0
chr8_ref_v2	556263	1	T,G	0	0	94,237,0,166	1	1	0	2	NA	NA	NA	NA	0	14,37,0,32	1	1	0	0.728038312	0	2	NA	NA	NA	NA	0	NA	NA	42,121,0,90	1	1	0	0.602840012	0	2	NA	NA	NA	NA	0	NA	NA	36,111,0,72	1	1	0	0.69407123	0
chr8_ref_v2	556270	1	G,A	0	0	112,213,0,144	1	1	0	2	NA	NA	NA	NA	0	15,35,0,31	1	1	0	1.083654987	0	2	NA	NA	NA	NA	0	NA	NA	58,108,0,75	1	1	0	0.375883281	0	2	NA	NA	NA	NA	0	NA	NA	49,102,0,66	1	1	0	0.489997175	0
chr8_ref_v2	556271	1	G,A	0	0	115,211,0,141	1	1	0	2	NA	NA	NA	NA	0	16,34,0,30	1	1	0	1.033097305	0	2	NA	NA	NA	NA	0	NA	NA	58,105,0,74	1	1	0	0.410732379	0	2	NA	NA	NA	NA	0	NA	NA	50,99,0,65	1	1	0	0.428210064	0
chr8_ref_v2	556280	1	C,G	1	0	132,188,0,114	1	1	0	2	NA	NA	NA	NA	0	19,31,0,27	1	1	0	1.308259699	0	2	NA	NA	NA	NA	0	NA	NA	67,90,0,63	1	1	0	0.632921501	0	2	NA	NA	NA	NA	0	NA	NA	60,94,0,59	1	1	0	0.4667747	0
chr8_ref_v2	556318	1	G,C	1	0	355,89,0,16	1	1	0	2	NA	NA	NA	NA	0	30,13,0,12	1	1	0	9.347355163	0	2	NA	NA	NA	NA	0	NA	NA	184,60,0,13	1	1	0	1.261119203	0	2	NA	NA	NA	NA	0	NA	NA	131,58,0,13	1	1	0	3.651197072	0
chr8_ref_v2	556319	1	A,G	1	0	364,86,0,14	1	1	0	2	NA	NA	NA	NA	0	29,12,0,12	1	1	0	10.88137724	0	2	NA	NA	NA	NA	0	NA	NA	187,59,0,12	1	1	0	1.426788446	0	2	NA	NA	NA	NA	0	NA	NA	136,58,0,12	1	1	0	3.937862015	0
chr8_ref_v2	562392	1	ATT,A	1	1	0,4,1,0	1	0	1	2	NA	NA	NA	NA	0	0,0,1,0	0	0	1	0	0	2	NA	NA	NA	NA	0	NA	NA	0,3,0,0	0	0	1	0	0	2	NA	NA	NA	NA	0	NA	NA	1,0,0,0	0	0	1	0	0
chr9_ref_v2	458	1	G,C	0	0	0,0,1,1	1	0	1	2	NA	NA	NA	NA	0	0,0,0,0	0	0	1	0	0	2	NA	NA	NA	NA	0	NA	NA	0,0,0,0	0	0	1	0	0	2	NA	NA	NA	NA	0	NA	NA	0,0,0,0	0	0	1	0	0
chr9_ref_v2	40575	0	A,C	1	0	303,153,0,49	1	1	0	2	A,A	A,C	0.25	0.264559655	0	35,6,1,5	1	1	0	3.100392303	0	2	A,A	A,C	0.25	0.024097552	0	NA	NA	134,35,0,32	1	1	0	3.639663908	0	2	A,A	A,C	0.25	0.312518996	0	NA	NA	112,22,0,26	1	1	0	4.252562834	0
chr9_ref_v2	57253	0	C,CA	1	1	20,11,83,143	1	1	0	2	CA,CA	NA	NA	0.559509883	0	3,1,10,21	1	1	0	0.455987108	0	2	CA,CA	NA	NA	0.709125144	0	NA	NA	8,1,26,67	1	1	0	1.67714175	0	2	CA,CA	NA	NA	0.767002315	0	NA	NA	3,2,19,61	1	1	0	2.92526571	0
chr9_ref_v2	76003	0	G,T	0	0	148,217,41,0	1	1	0	2	G,G	G,T	0.25	0.216317586	0	19,31,3,0	1	1	0	0.617375869	0	2	G,G	G,T	0.125	0.194860783	0	NA	NA	45,113,33,0	1	1	0	3.624051511	0	2	G,G	G,T	0.25	0.409675641	0	NA	NA	34,78,22,0	1	1	0	2.199008984	0
chr9_ref_v2	105408	0	A,AAAT	1	1	0,0,224,66	1	1	1	2	AAAT,AAAT	NA	NA	0.000295132	0	0,0,32,15	1	1	0	1.095058571	0	2	AAAT,AAAT	NA	NA	0.000243557	0	NA	NA	0,0,136,35	1	1	0	0.582425602	0	2	AAAT,AAAT	NA	NA	0.000281026	0	NA	NA	0,0,72,10	1	1	0	2.151256132	0
chr9_ref_v2	137881	0	G,GA	1	1	234,140,10,15	1	1	0	2	G,G	NA	NA	0.230190223	0	29,17,4,5	1	1	0	2.027197985	0	2	G,G	G,GA	0.25	0.076651234	0	NA	NA	133,52,7,4	1	1	0	2.432256955	0	2	G,G	NA	NA	0.199210754	0	NA	NA	75,41,6,2	1	1	0	1.07062873	0
chr9_ref_v2	141426	0	A,AAAGAAGATG	1	1	2,1,260,197	1	1	0	2	AAAGAAGATG,AAAGAAGATG	NA	NA	0.412008207	0	0,0,24,15	1	1	0	0.507456736	0	2	AAAGAAGATG,AAAGAAGATG	NA	NA	0	0	NA	NA	0,1,131,108	1	1	0	0.590915994	0	2	AAAGAAGATG,AAAGAAGATG	NA	NA	0.004175371	0	NA	NA	0,1,77,63	1	1	0	0.584616296	0
chr9_ref_v2	142348	0	A,ATTT,ATTTT	1	1	5,8,104,160,30,20	1	1	0	2	ATTT,ATTT	A,ATTT	0.125	0.976010958	0	0,0,11,16,4,2	1	1	0	0.495141017	0	2	ATTT,ATTT	ATTT,ATTTT	0.25	0.011447967	0	NA	NA	1,0,38,78,12,4	1	1	0	1.895981088	0	2	ATTT,ATTT	ATTT,ATTTT	0.125	0.131382225	0	NA	NA	1,0,36,47,9,13	1	1	0	1.97357386	0
chr9_ref_v2	144091	0	TTATATATATATA,T	1	1	2,0,177,134	1	1	0	2	T,T	NA	NA	0.411875386	0	3,1,40,32	1	1	0	2.388161532	0	2	T,T	TTATATATATATA,T	0.125	0.182321557	0	NA	NA	0,0,86,67	1	1	0	0.448868801	0	2	T,T	NA	NA	0	0	NA	NA	0,1,62,47	1	1	0	0.621008444	0
chr9_ref_v2	147066	0	A,G	0	0	1,0,16,19	1	1	1	2	G,G	NA	NA	0.028170877	0	0,0,2,1	1	0	1	0.385632148	0	2	NA	NA	NA	NA	0	NA	NA	0,0,5,7	1	0	1	0.373585849	0	2	NA	NA	NA	NA	0	NA	NA	0,0,1,3	1	0	1	0.456233126	0
chr9_ref_v2	153413	0	T,G	0	0	150,296,40,0	1	1	0	2	T,T	T,G	0.125	0.321303316	0	9,36,4,0	1	1	0	1.420675137	0	2	T,T	T,G	0.25	0.251314428	0	NA	NA	39,161,45,0	1	1	0	8.616765525	0	2	T,T	T,G	0.5	0.371063681	0	NA	NA	16,104,18,0	1	1	0	5.404705507	0
chr9_ref_v2	160810	0	T,TA	1	1	18,13,180,112	1	1	0	2	TA,TA	NA	NA	0.265018603	0	2,1,15,18	1	1	0	1.412778391	0	2	TA,TA	NA	NA	0.461562248	0	NA	NA	6,0,83,45	1	1	0	1.314803892	0	2	TA,TA	NA	NA	0.843094933	0	NA	NA	7,2,47,33	1	1	0	0.64996506	0
chr9_ref_v2	163215	0	A,ATTTTTTTTTTTTTT	1	1	8,0,8,6	1	1	0	2	A,ATTTTTTTTTTTTTT	ATTTTTTTTTTTTTT,ATTTTTTTTTTTTTT	0.25	0.105029882	0	0,0,3,2	1	0	0	0.780959652	0	2	NA	NA	NA	NA	0	NA	NA	2,0,1,1	1	0	0	0.336588858	0	2	NA	NA	NA	NA	0	NA	NA	0,0,2,1	1	0	0	0.59780174	0
chr9_ref_v2	169441	0	CTGTTGTTGT,C	1	1	8,1,196,114	1	1	0	2	C,C	CTGTTGTTGT,C	0.125	0.831297519	0	1,0,21,13	1	1	0	0.362017511	0	2	C,C	NA	NA	0.028987537	0	NA	NA	4,0,123,60	1	1	0	0.904347217	0	2	C,C	CTGTTGTTGT,C	0.125	0.891998039	0	NA	NA	1,0,66,31	1	1	0	0.878658473	0
chr9_ref_v2	177431	0	CAT,C	1	1	115,126,8,13	1	1	0	2	CAT,CAT	NA	NA	0.369284581	0	19,27,2,3	1	1	0	0.54222658	0	2	CAT,CAT	NA	NA	0.088265305	0	NA	NA	51,54,4,9	1	1	0	0.932243535	0	2	CAT,CAT	NA	NA	0.05559282	0	NA	NA	43,27,4,1	1	1	0	2.057387428	0
chr9_ref_v2	181956	0	T,C	1	0	250,233,0,0	1	1	0	2	T,T	NA	NA	0	0	52,41,0,0	1	1	0	0.63174495	0	2	T,T	NA	NA	0	0	NA	NA	157,143,0,0	1	1	0	0.416090094	0	2	T,T	NA	NA	0	0	NA	NA	38,47,37,54	1	1	0	328.9732177	1
chr9_ref_v2	183216	0	C,T	1	0	217,119,1,112	1	1	0	2	C,C	C,T	0.5	0.008888947	0	32,9,1,18	1	1	0	1.352133223	0	2	C,T	C,C	0.25	0.258307464	0	NA	NA	85,40,0,65	1	1	0	2.688492036	0	2	C,T	C,C	0.25	0.127833372	0	NA	NA	66,31,0,45	1	1	0	1.407334955	0
chr9_ref_v2	192231	0	A,G	1	0	316,285,2,2	1	1	0	2	A,A	NA	NA	0.699780704	0	26,18,20,25	1	1	0	311.723409	1	2	A,G	NA	NA	0.022472856	0	g.192231A>G	0	0,0,167,142	1	1	0	507.503344	1	2	G,G	NA	NA	0	0	g.192231A>G,g.192231A>G	0,1	123,102,0,0	1	1	0	0.622159471	0
chr9_ref_v2	204746	0	TA,T	1	1	121,139,24,31	1	1	0	2	TA,TA	NA	NA	0.008632777	0	14,23,5,4	1	1	0	0.600684657	0	2	TA,TA	NA	NA	0.055117815	0	NA	NA	60,71,14,15	1	1	0	0.518937702	0	2	TA,TA	TA,T	0.125	0.153997259	0	NA	NA	36,55,5,6	1	1	0	1.580628824	0
chr9_ref_v2	207360	1	A,G	1	0	0,0,1,0	0	0	1	2	NA	NA	NA	NA	0	0,0,0,0	0	0	1	0	0	2	NA	NA	NA	NA	0	NA	NA	0,0,0,0	0	0	1	0	0	2	NA	NA	NA	NA	0	NA	NA	0,0,0,0	0	0	1	0	0
chr9_ref_v2	207567	1	C,A	0	0	0,0,1,0	0	0	1	2	NA	NA	NA	NA	0	0,0,0,0	0	0	1	0	0	2	NA	NA	NA	NA	0	NA	NA	0,0,0,0	0	0	1	0	0	2	NA	NA	NA	NA	0	NA	NA	0,1,0,0	0	0	1	0	0
chr9_ref_v2	207570	1	C,A	0	0	0,0,1,0	0	0	1	2	NA	NA	NA	NA	0	0,0,0,0	0	0	1	0	0	2	NA	NA	NA	NA	0	NA	NA	0,0,0,0	0	0	1	0	0	2	NA	NA	NA	NA	0	NA	NA	0,1,0,0	0	0	1	0	0
chr9_ref_v2	235792	0	C,G	0	0	317,28,1,18	1	1	0	2	C,C	C,G	0.125	0.191055237	0	28,6,0,2	1	1	0	1.302863141	0	2	C,C	C,G	0.125	0.29506218	0	NA	NA	157,14,0,40	1	1	0	13.58003014	0	2	C,C	C,G	0.5	0.329479201	0	NA	NA	91,11,0,30	1	1	0	13.39636052	0
chr9_ref_v2	240997	0	G,GAAA	1	1	6,4,6,50	1	1	0	2	GAAA,GAAA	G,GAAA	0.25	0.223143551	0	0,2,3,4	1	0	0	1.766762902	0	2	NA	NA	NA	NA	0	NA	NA	1,0,1,25	1	1	0	1.637355803	0	2	GAAA,GAAA	G,GAAA	0.125	0.026798193	0	NA	NA	2,0,2,17	1	1	0	0.46915887	0
chr9_ref_v2	241019	0	C,A	1	0	72,221,75,12	1	1	0	2	C,C	C,A	0.5	0.115652202	0	4,19,7,0	1	1	0	0.470946317	0	2	C,C	C,A	0.5	0.086517428	0	NA	NA	40,108,25,7	1	1	0	0.986578796	0	2	C,C	C,A	0.25	0.414433778	1	NA	NA	28,78,25,2	1	1	0	0.610787527	0
chr9_ref_v2	241024	0	G,A	1	0	76,220,18,12	1	1	0	2	G,G	G,A	0.25	0.343251924	1	8,20,4,0	1	1	0	1.064814656	0	2	G,G	G,A	0.25	0.223143551	0	NA	NA	71,110,3,7	1	1	0	5.415386125	0	2	G,G	G,A	0.125	0.187861737	0	NA	NA	35,77,6,2	1	1	0	1.107814215	0
chr9_ref_v2	245927	0	CT,C	1	1	10,11,3,23	1	1	1	2	CT,C	NA	NA	0.005020166	0	5,3,0,4	1	0	0	1.097686234	0	2	NA	NA	NA	NA	0	NA	NA	2,4,2,14	1	1	0	1.004333242	0	2	C,C	CT,C	0.5	0.016819672	0	NA	NA	1,1,1,8	1	0	0	1.059935314	0
chr9_ref_v2	249590	0	CT,C	1	1	17,11,119,129	1	1	0	2	C,C	NA	NA	0.108078151	0	1,1,16,6	1	1	0	1.85543631	0	2	C,C	NA	NA	0.012342917	0	NA	NA	2,4,64,40	1	1	0	3.200784839	0	2	C,C	NA	NA	0.417891426	0	NA	NA	6,5,39,21	1	1	0	1.767649489	0
chr9_ref_v2	253969	0	TA,T	1	1	7,8,138,142	1	1	0	2	T,T	NA	NA	0.637437015	0	2,1,11,12	1	1	0	0.968595128	0	2	T,T	TA,T	0.125	0.149399121	0	NA	NA	4,5,51,51	1	1	0	0.931378594	0	2	T,T	NA	NA	0.006991768	0	NA	NA	4,3,41,46	1	1	0	0.804523337	0
chr9_ref_v2	267836	0	TA,T	1	1	121,120,19,39	1	1	0	2	TA,TA	NA	NA	0.120361746	0	8,13,4,2	1	1	0	1.136209504	0	2	TA,TA	TA,T	0.125	0.05750675	0	NA	NA	38,63,13,13	1	1	0	1.915901095	0	2	TA,TA	TA,T	0.125	0.003119744	0	NA	NA	45,62,11,12	1	1	0	1.360960766	0
chr9_ref_v2	278994	0	T,C	0	0	310,261,0,0	1	1	0	2	T,T	NA	NA	0	0	21,21,14,12	1	1	0	309.2939198	1	2	T,C	T,T	0.25	0.031252544	0	g.278994T>C	0	84,64,73,69	1	1	0	356.3473697	1	2	T,C	NA	NA	0.041385216	0	g.278994T>C	0	104,110,0,0	1	1	0	1.336528692	0
chr9_ref_v2	280759	0	A,T	0	0	266,277,0,2	1	1	0	2	A,A	NA	NA	0.409141583	0	34,45,0,0	1	1	0	0.798686597	0	2	A,A	NA	NA	0	0	NA	NA	124,159,0,0	1	1	0	1.453150825	0	2	A,A	NA	NA	0	0	NA	NA	35,61,53,46	1	1	0	329.4382394	1
chr9_ref_v2	285856	0	T,G	1	0	56,291,98,1	1	1	0	2	T,T	T,G	0.5	0.155592641	0	6,37,8,0	1	1	0	0.793442573	0	2	T,T	T,G	0.25	0.381934611	0	NA	NA	18,198,63,1	1	1	0	1.768243483	0	2	T,T	T,G	0.5	0.117783036	0	NA	NA	9,137,56,0	1	1	0	2.257047808	0
chr9_ref_v2	286561	0	C,A	0	0	216,120,0,12	1	1	0	2	C,C	C,A	0.125	0.544111601	0	26,18,0,6	1	1	0	2.503995172	0	2	C,C	C,A	0.25	0.119026706	0	NA	NA	116,30,1,30	1	1	0	14.38021795	0	2	C,C	C,A	0.25	0.396290732	0	NA	NA	61,29,0,23	1	1	0	13.15617807	0
chr9_ref_v2	290159	0	GA,G	1	1	95,139,24,46	1	1	0	2	GA,GA	GA,G	0.125	0.039515992	0	12,15,2,5	1	1	0	0.478603292	0	2	GA,GA	NA	NA	0.011359018	0	NA	NA	47,67,7,23	1	1	0	0.538403807	0	2	GA,GA	GA,G	0.125	0.059443051	0	NA	NA	25,38,4,12	1	1	0	0.514624637	0
chr9_ref_v2	318475	0	A,C	1	0	354,229,0,55	1	1	0	2	A,A	A,C	0.125	0.365214705	0	36,19,0,3	1	1	0	0.745158704	0	2	A,A	A,C	0.125	0.109868769	0	NA	NA	199,49,0,58	1	1	0	12.74902397	0	2	A,A	A,C	0.5	0.337279014	0	NA	NA	143,30,0,45	1	1	0	12.42644484	0
chr9_ref_v2	338418	0	C,CTT	1	1	45,5,0,1	1	1	0	2	C,C	NA	NA	0.019802627	0	4,0,0,0	0	0	0	0	0	2	NA	NA	NA	NA	0	NA	NA	19,2,0,0	1	1	0	0.335776469	0	2	C,C	NA	NA	0	0	NA	NA	16,1,0,0	1	0	0	0.420945347	0
chr9_ref_v2	338443	0	TGC,T	1	0	74,315,36,42	1	1	0	2	TGC,TGC	TGC,T	0.25	0.339039632	1	9,32,3,5	1	1	0	0.460295633	0	2	TGC,TGC	TGC,T	0.25	0.311779624	0	NA	NA	37,136,16,28	1	1	0	1.503160539	0	2	TGC,TGC	TGC,T	0.5	0.270489672	1	NA	NA	26,118,14,17	1	1	0	0.502551949	0
chr9_ref_v2	338447	0	A,T	0	0	101,308,36,46	1	1	0	2	A,A	A,T	0.25	0.33891424	1	13,29,3,5	1	1	0	0.675326401	0	2	A,A	A,T	0.25	0.287682072	0	NA	NA	47,123,17,30	1	1	0	1.76757721	0	2	A,A	A,T	0.5	0.187038547	1	NA	NA	31,112,15,20	1	1	0	0.807255741	0
chr9_ref_v2	338450	0	TGC,T	0	0	124,296,29,47	1	1	0	2	TGC,TGC	TGC,T	0.25	0.236388778	1	18,30,3,6	1	1	0	0.801386747	0	2	TGC,TGC	TGC,T	0.25	0.271933715	0	NA	NA	55,119,13,30	1	1	0	1.681084616	0	2	TGC,TGC	TGC,T	0.5	0.299242895	1	NA	NA	43,110,11,19	1	1	0	0.520255194	0
chr9_ref_v2	338452	0	C,CTTTTTT	0	0	124,290,26,47	1	1	0	2	C,C	C,CTTTTTT	0.25	0.210503616	1	18,30,3,6	1	1	0	0.747126315	0	2	C,C	C,CTTTTTT	0.25	0.271933715	0	NA	NA	54,114,11,30	1	1	0	1.783929648	0	2	C,C	C,CTTTTTT	0.5	0.311779624	1	NA	NA	42,103,9,19	1	1	0	0.559195966	0
chr9_ref_v2	362236	0	CTA,C	1	1	139,63,5,10	1	1	1	2	CTA,CTA	NA	NA	0.008046829	0	38,14,2,1	1	1	0	0.595000662	0	2	CTA,CTA	NA	NA	0.089727316	0	NA	NA	62,29,6,4	1	1	0	1.551577424	0	2	CTA,CTA	CTA,C	0.125	0.25326035	0	NA	NA	56,23,2,1	1	1	0	0.653995784	0
chr9_ref_v2	362264	0	CT,C	1	1	162,72,18,2	1	1	1	2	CT,CT	NA	NA	0.115032016	0	33,14,4,3	1	1	0	2.201299868	0	2	CT,CT	CT,C	0.125	0.109047383	0	NA	NA	57,35,14,7	1	1	0	5.204063432	0	2	CT,CT	CT,C	0.25	0.036029433	0	NA	NA	47,24,5,0	1	1	0	0.543034374	0
chr9_ref_v2	369388	0	A,AT	1	1	56,48,19,8	1	1	0	2	A,A	A,AT	0.25	0.071517518	0	6,4,0,1	1	0	0	0.566668157	0	2	NA	NA	NA	NA	0	NA	NA	12,16,5,1	1	1	0	0.862141611	0	2	A,A	A,AT	0.25	0.073188489	0	NA	NA	8,15,2,3	1	1	0	1.378528247	0
chr9_ref_v2	380128	0	G,GA	1	1	227,123,25,27	1	1	0	2	G,G	G,GA	0.125	0.14102046	0	22,8,7,3	1	1	0	2.224780276	0	2	G,G	G,GA	0.5	0.106600949	0	NA	NA	110,38,11,3	1	1	0	3.037433591	0	2	G,G	NA	NA	0.030482486	0	NA	NA	83,26,6,7	1	1	0	2.30513316	0
chr9_ref_v2	384833	0	A,ATT	1	1	7,75,22,17	1	1	0	2	A,ATT	A,A	0.25	0.232331977	0	0,10,3,1	1	0	0	0.484886812	0	2	NA	NA	NA	NA	0	NA	NA	0,30,9,4	1	1	0	0.795600824	0	2	A,ATT	A,A	0.5	0.229574442	0	NA	NA	1,29,11,2	1	1	0	0.939103111	0
chr9_ref_v2	386336	0	C,CAAA	1	1	2,12,13,1	1	1	0	2	C,CAAA	NA	NA	0	0	0,1,4,0	1	0	0	0.84655444	0	2	NA	NA	NA	NA	0	NA	NA	0,1,11,1	1	0	0	2.445869745	0	2	NA	NA	NA	NA	0	NA	NA	1,4,3,0	1	0	0	0.477887928	0
chr9_ref_v2	388450	0	GA,G	1	1	172,163,20,12	1	1	0	2	GA,GA	NA	NA	0.003837803	0	18,15,5,5	1	1	0	2.577353999	0	2	GA,GA	GA,G	0.25	0.21945802	0	NA	NA	64,92,4,5	1	1	0	2.793059621	0	2	GA,GA	NA	NA	0.449962485	0	NA	NA	40,54,8,12	1	1	0	3.930294752	0
chr9_ref_v2	438049	0	A,G	1	0	0,0,22,183	1	1	1	2	G,G	NA	NA	0	0	0,0,5,6	1	0	1	3.481668623	0	2	NA	NA	NA	NA	0	NA	NA	1,0,13,81	1	1	0	0.759205746	0	2	G,G	NA	NA	0.010582109	0	NA	NA	0,0,6,52	1	1	1	0.330568878	0
chr9_ref_v2	438071	0	A,T	1	0	0,0,43,247	1	1	1	2	T,T	NA	NA	0	0	0,0,8,15	1	1	1	2.288458429	0	2	T,T	NA	NA	0	0	NA	NA	1,0,20,123	1	1	0	0.479521387	0	2	T,T	NA	NA	0.006968669	0	NA	NA	0,0,19,76	1	1	1	1.029409058	0
chr9_ref_v2	438077	0	A,G	1	0	0,0,47,253	1	1	1	2	G,G	NA	NA	0	0	0,0,9,22	1	1	1	1.566167433	0	2	G,G	NA	NA	0	0	NA	NA	0,0,22,131	1	1	0	0.447541039	0	2	G,G	NA	NA	0	0	NA	NA	0,0,21,82	1	1	1	0.957586542	0
chr9_ref_v2	438186	0	G,A	0	0	6,38,153,30	1	1	1	2	G,A	A,A	0.5	0.32668423	0	0,0,19,17	1	1	1	7.841320061	0	2	A,A	NA	NA	0	0	NA	NA	6,15,113,15	1	1	0	1.885802478	0	2	A,A	G,A	0.25	0.138402323	1	NA	NA	0,14,79,20	1	1	1	1.222220595	0
chr9_ref_v2	438193	0	T,G	0	0	6,39,161,26	1	1	1	2	T,G	G,G	0.5	0.325833838	0	0,0,19,12	1	1	1	5.3779234	0	2	G,G	NA	NA	0	0	NA	NA	6,15,127,13	1	1	0	2.45364412	0	2	G,G	T,G	0.25	0.048790164	1	NA	NA	0,14,81,12	1	1	1	1.125403206	0
chr9_ref_v2	438198	0	A,G	0	0	6,39,162,26	1	1	1	2	A,G	G,G	0.5	0.331167184	0	0,0,17,8	1	1	1	2.970483944	0	2	G,G	NA	NA	0	0	NA	NA	6,15,129,13	1	1	0	2.534937515	0	2	G,G	A,G	0.25	0.034605529	1	NA	NA	0,14,77,9	1	1	1	1.261665763	0
chr9_ref_v2	438204	0	T,C	0	0	7,39,165,28	1	1	1	2	T,C	C,C	0.5	0.335436504	0	0,0,17,8	1	1	1	2.797181564	0	2	C,C	NA	NA	0	0	NA	NA	6,15,128,12	1	1	0	2.829320389	0	2	C,C	T,C	0.25	0.048790164	1	NA	NA	0,14,75,9	1	1	1	1.254173786	0
chr9_ref_v2	438249	0	G,T	1	0	4,39,126,34	1	1	1	2	G,T	T,T	0.5	0.215361411	0	0,0,10,5	1	0	1	1.244503115	0	2	NA	NA	NA	NA	0	NA	NA	6,15,90,14	1	1	0	2.100791328	0	2	T,T	G,T	0.25	0.346041688	1	NA	NA	0,14,51,11	1	1	1	0.686965334	0
chr9_ref_v2	438801	1	C,T	0	0	0,1,341,114	1	1	1	2	NA	NA	NA	NA	0	0,0,14,4	1	0	1	0.332651172	0	2	NA	NA	NA	NA	0	NA	NA	3,0,205,62	1	1	0	1.794800179	0	2	NA	NA	NA	NA	0	NA	NA	0,0,114,31	1	1	1	0.78954138	0
chr10_ref_v2	161	1	A,G	1	0	0,0,0,0	0	0	1	2	NA	NA	NA	NA	0	0,0,0,0	0	0	1	0	0	2	NA	NA	NA	NA	0	NA	NA	0,0,0,0	0	0	1	0	0	2	NA	NA	NA	NA	0	NA	NA	0,0,0,1	0	0	1	0	0
chr10_ref_v2	167	1	T,C	1	0	0,0,0,0	0	0	1	2	NA	NA	NA	NA	0	0,0,0,0	0	0	1	0	0	2	NA	NA	NA	NA	0	NA	NA	0,0,0,0	0	0	1	0	0	2	NA	NA	NA	NA	0	NA	NA	0,0,0,1	0	0	1	0	0
chr10_ref_v2	368	1	A,ATAC	1	1	0,0,0,0	0	0	1	2	NA	NA	NA	NA	0	0,0,0,0	0	0	1	0	0	2	NA	NA	NA	NA	0	NA	NA	0,0,0,0	0	0	1	0	0	2	NA	NA	NA	NA	0	NA	NA	0,0,0,0	0	0	1	0	0
chr10_ref_v2	383	1	A,G	1	0	0,0,0,0	0	0	1	2	NA	NA	NA	NA	0	0,0,0,0	0	0	1	0	0	2	NA	NA	NA	NA	0	NA	NA	0,0,0,0	0	0	1	0	0	2	NA	NA	NA	NA	0	NA	NA	0,0,0,0	0	0	1	0	0
chr10_ref_v2	2424	1	T,C	0	0	0,0,1,0	0	0	1	2	NA	NA	NA	NA	0	0,0,0,0	0	0	1	0	0	2	NA	NA	NA	NA	0	NA	NA	0,0,0,0	0	0	1	0	0	2	NA	NA	NA	NA	0	NA	NA	0,0,0,0	0	0	1	0	0
chr10_ref_v2	2437	1	T,TAG	0	0	0,0,1,0	0	0	1	2	NA	NA	NA	NA	0	0,0,0,0	0	0	1	0	0	2	NA	NA	NA	NA	0	NA	NA	0,0,0,0	0	0	1	0	0	2	NA	NA	NA	NA	0	NA	NA	0,0,0,0	0	0	1	0	0
chr10_ref_v2	2440	1	T,C	0	0	0,0,1,0	0	0	1	2	NA	NA	NA	NA	0	0,0,0,0	0	0	1	0	0	2	NA	NA	NA	NA	0	NA	NA	0,0,0,0	0	0	1	0	0	2	NA	NA	NA	NA	0	NA	NA	0,0,0,0	0	0	1	0	0
chr10_ref_v2	59055	0	GA,G,GAA	1	1	34,14,37,18,11,17	1	1	0	2	GA,G	G,GAA	0.5	0.485235542	1	7,2,2,3,0,1	1	0	0	1.246032146	0	2	NA	NA	NA	NA	0	NA	NA	11,3,15,3,3,6	1	1	0	0.810364566	0	2	GA,G	G,GAA	0.5	0.371096979	0	NA	NA	6,1,8,3,1,1	1	1	0	0.803186613	0
chr10_ref_v2	60683	0	G,GT	1	1	108,95,24,12	1	1	0	2	G,G	G,GT	0.125	0.091644178	0	16,3,4,0	1	1	0	2.151858339	0	2	G,G	G,GT	0.25	0.201441335	0	NA	NA	44,45,17,4	1	1	0	1.338526439	0	2	G,G	G,GT	0.25	0.084493527	0	NA	NA	28,18,8,1	1	1	0	0.770155176	0
chr10_ref_v2	76563	0	GAT,G	1	1	109,111,18,16	1	1	1	2	GAT,GAT	NA	NA	0.10059638	0	41,40,2,6	1	1	0	0.66052403	0	2	GAT,GAT	NA	NA	0.408910917	0	NA	NA	43,56,8,17	1	1	0	2.814799115	0	2	GAT,GAT	GAT,G	0.125	0.092621875	0	NA	NA	33,40,4,2	1	1	0	0.933224846	0
chr10_ref_v2	99520	0	A,ATT	1	1	5,3,84,116	1	1	1	2	ATT,ATT	A,ATT	0.125	0.510825624	0	0,0,22,13	1	1	0	2.369705522	0	2	ATT,ATT	NA	NA	0	0	NA	NA	1,0,30,45	1	1	1	0.554605483	0	2	ATT,ATT	NA	NA	0.013245227	0	NA	NA	0,3,22,39	1	1	0	1.275881465	0
chr10_ref_v2	104610	0	TA,T	1	1	174,163,23,28	1	1	0	2	TA,TA	TA,T	0.125	0.080922373	0	17,21,3,5	1	1	0	0.693221716	0	2	TA,TA	TA,T	0.25	0.144764129	0	NA	NA	89,103,9,12	1	1	0	1.465259258	0	2	TA,TA	NA	NA	0.189696011	0	NA	NA	45,64,7,9	1	1	0	1.656205446	0
chr10_ref_v2	123778	0	GA,G	1	1	166,174,28,14	1	1	0	2	GA,GA	GA,G	0.125	0.016560923	0	23,24,2,2	1	1	0	0.472666504	0	2	GA,GA	GA,G	0.125	0.386593572	0	NA	NA	76,90,8,7	1	1	0	0.864742154	0	2	GA,GA	GA,G	0.125	0.317565786	0	NA	NA	62,53,14,2	1	1	0	1.058069097	0
chr10_ref_v2	134111	0	GA,G,GAA	1	1	77,19,36,19,13,11	1	1	0	2	GA,GA	GA,G	0.25	0.605661548	0	17,4,15,1,1,0	1	1	0	2.421882853	0	2	GA,G	GA,GA	0.25	0.380168509	0	NA	NA	34,10,13,3,7,7	1	1	0	0.917581751	0	2	GA,GA	GA,GAA	0.25	0.480366164	0	NA	NA	19,4,10,4,2,0	1	1	0	0.613075614	0
chr10_ref_v2	136910	0	G,A	1	0	230,54,3,71	1	1	0	2	G,G	G,A	0.5	0.246296856	0	24,8,0,4	1	1	0	0.878898715	0	2	G,G	G,A	0.25	0.121108873	0	NA	NA	105,34,1,30	1	1	0	1.314510366	0	2	G,G	G,A	0.5	0.40187444	0	NA	NA	78,18,1,26	1	1	0	0.448072254	0
chr10_ref_v2	136930	0	G,A	1	0	86,214,91,7	1	1	0	2	G,G	G,A	0.5	0.020202707	0	9,20,3,3	1	1	0	2.122192158	0	2	G,G	G,A	0.25	0.370373788	0	NA	NA	39,108,58,1	1	1	0	1.395166084	0	2	G,G	G,A	0.5	0.185717146	0	NA	NA	29,67,33,2	1	1	0	0.559672321	0
chr10_ref_v2	153817	0	A,G	0	0	0,0,0,1	0	0	1	2	NA	NA	NA	NA	0	0,0,0,2	0	0	1	0	0	2	NA	NA	NA	NA	0	NA	NA	0,0,0,0	0	0	1	0	0	2	NA	NA	NA	NA	0	NA	NA	0,0,0,0	0	0	1	0	0
chr10_ref_v2	154053	0	T,C	1	0	0,0,1,0	0	0	1	2	NA	NA	NA	NA	0	0,0,0,0	0	0	1	0	0	2	NA	NA	NA	NA	0	NA	NA	0,0,0,0	0	0	1	0	0	2	NA	NA	NA	NA	0	NA	NA	0,0,0,0	0	0	1	0	0
chr10_ref_v2	159426	0	C,CAAAA,CAAAAA	1	1	2,0,51,72,27,11	1	1	0	2	CAAAA,CAAAAA	CAAAA,CAAAA	0.5	0.635880836	0	0,0,6,6,2,0	1	0	0	0.629683326	0	2	NA	NA	NA	NA	0	NA	NA	0,0,24,15,8,8	1	1	0	1.753851846	0	2	CAAAA,CAAAAA	CAAAA,CAAAA	0.5	0.06880131	0	NA	NA	0,0,19,11,5,5	1	1	0	1.750983795	0
chr10_ref_v2	161458	0	T,G	1	0	150,286,70,0	1	1	0	2	T,T	T,G	0.25	0.130947783	0	24,25,11,0	1	1	0	1.447392424	0	2	T,T	T,G	0.5	0.30830136	0	NA	NA	32,195,62,0	1	1	0	8.524837568	0	2	T,T	T,G	0.5	0.183203002	0	NA	NA	21,112,26,0	1	1	0	4.857721132	0
chr10_ref_v2	161758	0	C,A	0	0	250,225,0,0	1	1	0	2	C,C	NA	NA	0	0	39,35,0,0	1	1	0	0.371391888	0	2	C,C	NA	NA	0	0	NA	NA	102,100,0,0	1	1	0	0.547203626	0	2	C,C	NA	NA	0	0	NA	NA	55,41,31,36	1	1	0	317.4152821	1
chr10_ref_v2	196077	0	CTT,C,CT	1	1	14,12,13,31,147,183	1	1	0	2	CT,CT	C,CT	0.125	0.219870419	0	1,0,1,4,15,18	1	1	0	0.468218614	0	2	CT,CT	C,CT	0.125	0.224892533	0	NA	NA	5,7,6,8,70,97	1	1	0	0.967258684	0	2	CT,CT	NA	NA	0.56607206	0	NA	NA	4,2,7,9,44,64	1	1	0	0.897188187	0
chr10_ref_v2	197530	0	A,G	1	0	0,27,0,18	1	1	1	2	A,G	A,A	0.25	0.123060093	0	0,8,0,0	0	0	1	0	0	2	NA	NA	NA	NA	0	NA	NA	1,22,0,7	1	1	1	1.179911996	0	2	A,G	A,A	0.5	0.086517428	0	NA	NA	0,12,0,4	1	0	1	0.817601167	0
chr10_ref_v2	197537	0	C,CAATATATT	0	0	0,4,0,25	1	1	1	2	CAATATATT,CAATATATT	C,CAATATATT	0.25	0.345915725	0	0,4,0,0	0	0	1	0	0	2	NA	NA	NA	NA	0	NA	NA	0,8,0,11	1	0	1	2.831127419	0	2	NA	NA	NA	NA	0	NA	NA	0,5,0,7	1	0	1	1.957045782	0
chr10_ref_v2	200036	1	A,ATGGAAGAGCAGAAAGATACATCAGAAC	1	0	0,0,0,1	0	0	1	2	NA	NA	NA	NA	0	0,0,0,0	0	0	1	0	0	2	NA	NA	NA	NA	0	NA	NA	0,0,0,0	0	0	1	0	0	2	NA	NA	NA	NA	0	NA	NA	0,0,0,0	0	0	1	0	0
chr10_ref_v2	200040	1	T,A	1	0	0,0,0,1	0	0	1	2	NA	NA	NA	NA	0	0,0,0,0	0	0	1	0	0	2	NA	NA	NA	NA	0	NA	NA	0,0,0,0	0	0	1	0	0	2	NA	NA	NA	NA	0	NA	NA	0,0,0,0	0	0	1	0	0
chr10_ref_v2	200041	1	A,G	1	0	0,0,0,1	0	0	1	2	NA	NA	NA	NA	0	0,0,0,0	0	0	1	0	0	2	NA	NA	NA	NA	0	NA	NA	0,0,0,0	0	0	1	0	0	2	NA	NA	NA	NA	0	NA	NA	0,0,0,0	0	0	1	0	0
chr10_ref_v2	203284	1	A,C	0	0	0,0,0,0	0	0	1	2	NA	NA	NA	NA	0	0,0,1,0	0	0	1	0	0	2	NA	NA	NA	NA	0	NA	NA	0,0,1,0	0	0	1	0	0	2	NA	NA	NA	NA	0	NA	NA	0,0,0,0	0	0	1	0	0
chr10_ref_v2	203310	1	G,A	1	0	0,0,1,0	0	0	1	2	NA	NA	NA	NA	0	0,0,1,0	0	0	1	0	0	2	NA	NA	NA	NA	0	NA	NA	0,0,1,0	0	0	1	0	0	2	NA	NA	NA	NA	0	NA	NA	0,0,0,0	0	0	1	0	0
chr10_ref_v2	203370	1	C,T	0	0	0,0,5,0	0	0	1	2	NA	NA	NA	NA	0	0,0,4,0	0	0	1	0	0	2	NA	NA	NA	NA	0	NA	NA	0,0,7,0	0	0	1	0	0	2	NA	NA	NA	NA	0	NA	NA	0,0,6,0	0	0	1	0	0
chr10_ref_v2	203382	1	A,T	0	0	0,0,9,0	0	0	1	2	NA	NA	NA	NA	0	0,0,3,0	0	0	1	0	0	2	NA	NA	NA	NA	0	NA	NA	0,0,9,0	0	0	1	0	0	2	NA	NA	NA	NA	0	NA	NA	0,0,8,0	0	0	1	0	0
chr10_ref_v2	203387	1	T,A	0	0	0,0,10,0	0	0	1	2	NA	NA	NA	NA	0	0,0,3,0	0	0	1	0	0	2	NA	NA	NA	NA	0	NA	NA	0,0,10,0	0	0	1	0	0	2	NA	NA	NA	NA	0	NA	NA	0,0,9,0	0	0	1	0	0
chr10_ref_v2	203676	1	C,T	1	0	0,0,0,1	0	0	1	2	NA	NA	NA	NA	0	0,0,0,0	0	0	1	0	0	2	NA	NA	NA	NA	0	NA	NA	0,0,0,1	0	0	1	0	0	2	NA	NA	NA	NA	0	NA	NA	0,0,0,0	0	0	1	0	0
chr10_ref_v2	203700	1	A,G	0	0	0,0,2,1	1	0	1	2	NA	NA	NA	NA	0	0,0,1,0	0	0	1	0	0	2	NA	NA	NA	NA	0	NA	NA	0,0,0,1	0	0	1	0	0	2	NA	NA	NA	NA	0	NA	NA	0,0,0,0	0	0	1	0	0
chr10_ref_v2	203715	1	C,T	1	0	0,0,5,0	0	0	1	2	NA	NA	NA	NA	0	0,0,2,0	0	0	1	0	0	2	NA	NA	NA	NA	0	NA	NA	0,1,1,0	1	0	1	0	0	2	NA	NA	NA	NA	0	NA	NA	0,0,3,0	0	0	1	0	0
chr10_ref_v2	203915	1	AATTATCATATAC,A	1	0	0,0,7,11	1	0	1	2	NA	NA	NA	NA	0	0,0,0,2	0	0	1	0	0	2	NA	NA	NA	NA	0	NA	NA	0,0,1,5	1	0	1	0.638879993	0	2	NA	NA	NA	NA	0	NA	NA	0,0,0,5	0	0	1	0	0
chr10_ref_v2	204059	0	GTAGAAA,G	0	0	7,11,271,6	1	1	1	2	G,G	GTAGAAA,G	0.125	0.025595547	0	1,2,37,1	1	1	0	0.397692028	0	2	G,G	GTAGAAA,G	0.125	0.16907633	0	NA	NA	1,5,160,4	1	1	0	0.845067598	0	2	G,G	GTAGAAA,G	0.125	0.600056757	0	NA	NA	0,5,78,2	1	1	0	0.711842451	0
chr10_ref_v2	204079	0	T,A	1	0	0,0,295,27	1	1	0	2	A,A	NA	NA	0	0	0,0,45,5	1	1	0	0.405997209	0	2	A,A	NA	NA	0	0	NA	NA	0,0,172,16	1	1	0	0.369264207	0	2	A,A	NA	NA	0	0	NA	NA	0,0,86,9	1	1	0	0.41966028	0
chr10_ref_v2	223444	0	C,CTTCTTCTT	0	0	0,1,210,250	1	1	0	2	CTTCTTCTT,CTTCTTCTT	NA	NA	0.002171554	0	0,0,27,36	1	1	0	0.458023479	0	2	CTTCTTCTT,CTTCTTCTT	NA	NA	0	0	NA	NA	0,0,105,114	1	1	0	0.60113745	0	2	CTTCTTCTT,CTTCTTCTT	NA	NA	0	0	NA	NA	1,0,90,61	1	1	0	3.76288905	0
chr10_ref_v2	261949	0	C,A	1	0	261,302,0,0	1	1	0	2	C,C	NA	NA	0	0	14,22,13,24	1	1	0	311.9853063	1	2	C,A	NA	NA	0.027398974	0	g.261949C>A	0	65,68,54,78	1	1	0	352.759671	1	2	C,A	NA	NA	0.007547206	0	g.261949C>A	0	81,102,0,0	1	1	0	0.526616572	0
chr10_ref_v2	264865	0	A,C	0	0	241,143,0,59	1	1	0	2	A,A	A,C	0.25	0.089612159	0	51,15,0,11	1	1	0	1.817438458	0	2	A,A	A,C	0.25	0.241162057	0	NA	NA	146,33,0,52	1	1	0	6.884777471	0	2	A,A	A,C	0.5	0.118481604	0	NA	NA	94,19,0,32	1	1	0	4.933088506	0
chr10_ref_v2	265659	0	GT,G	1	1	55,64,24,20	1	1	0	2	GT,GT	GT,G	0.25	0.10738788	0	4,7,4,2	1	0	0	0.664306362	0	2	NA	NA	NA	NA	0	NA	NA	28,25,12,10	1	1	0	0.536677916	0	2	GT,GT	GT,G	0.25	0.103280308	0	NA	NA	15,24,5,3	1	1	0	1.209852835	0
chr10_ref_v2	265737	0	T,G	0	0	51,222,61,1	1	1	0	2	T,T	T,G	0.5	0.383725121	0	3,23,7,0	1	1	0	0.406304803	0	2	T,T	T,G	0.5	0.080042708	0	NA	NA	20,119,23,1	1	1	0	1.423103062	0	2	T,T	T,G	0.25	0.189490046	0	NA	NA	15,83,15,0	1	1	0	1.22169381	0
chr10_ref_v2	268534	0	AT,A	1	1	117,85,19,10	1	1	0	2	AT,AT	NA	NA	0.513933956	0	13,10,4,1	1	1	0	0.72751758	0	2	AT,AT	NA	NA	0.187488605	0	NA	NA	56,27,6,2	1	1	0	1.65131884	0	2	AT,AT	NA	NA	0.771026466	0	NA	NA	29,21,7,2	1	1	0	0.693175892	0
chr10_ref_v2	280557	0	C,CT	1	1	154,90,24,11	1	1	0	2	C,C	C,CT	0.125	0.176151187	0	7,7,1,1	1	0	0	0.638845065	0	2	NA	NA	NA	NA	0	NA	NA	64,37,11,3	1	1	0	0.40267738	0	2	C,C	C,CT	0.125	0.126443944	0	NA	NA	34,19,10,5	1	1	0	1.533689171	0
chr10_ref_v2	285142	0	TTCTTCTCGCTGTTTCG,T	1	0	3,2,136,176	1	1	0	2	T,T	NA	NA	0.932189318	0	0,1,17,23	1	1	0	0.651166423	0	2	T,T	NA	NA	0.024692613	0	NA	NA	0,0,87,89	1	1	0	1.395920327	0	2	T,T	NA	NA	0	0	NA	NA	0,1,45,68	1	1	0	0.682766502	0
chr10_ref_v2	289373	0	TA,T,TAA	1	1	76,43,28,12,20,18	1	1	0	2	TA,TA	TA,TAA	0.25	0.241011117	0	8,7,6,1,0,3	1	1	0	0.915626041	0	2	TA,TA	TA,TAA	0.25	0.609442573	0	NA	NA	25,25,17,3,3,5	1	1	0	1.774373089	0	2	TA,TA	TA,T	0.25	0.238583864	0	NA	NA	22,13,9,7,5,4	1	1	0	1.188885269	0
chr10_ref_v2	292879	0	A,AGAAGTAGTGCTCGAGGTAGGGTCGGAAGAAGTTGTACTG	1	0	0,1,98,90	1	1	0	2	AGAAGTAGTGCTCGAGGTAGGGTCGGAAGAAGTTGTACTG,AGAAGTAGTGCTCGAGGTAGGGTCGGAAGAAGTTGTACTG	NA	NA	0.005305052	0	0,0,4,6	1	0	0	0.501893205	0	2	NA	NA	NA	NA	0	NA	NA	0,0,55,45	1	1	0	0.545896251	0	2	AGAAGTAGTGCTCGAGGTAGGGTCGGAAGAAGTTGTACTG,AGAAGTAGTGCTCGAGGTAGGGTCGGAAGAAGTTGTACTG	NA	NA	0	0	NA	NA	0,0,24,43	1	1	0	2.492282855	0
chr10_ref_v2	292993	0	CGAGGAAGTA,C	0	0	0,0,252,253	1	1	0	2	C,C	NA	NA	0	0	0,0,16,28	1	1	0	1.45671744	0	2	C,C	NA	NA	0	0	NA	NA	0,0,144,150	1	1	0	0.44271771	0	2	C,C	NA	NA	0	0	NA	NA	0,0,81,83	1	1	0	0.396501734	0
chr10_ref_v2	293257	0	G,GGAC	1	0	1,1,219,268	1	1	0	2	GGAC,GGAC	NA	NA	0.004098366	0	0,0,16,23	1	1	0	0.462769214	0	2	GGAC,GGAC	NA	NA	0	0	NA	NA	0,0,100,160	1	1	0	1.821389913	0	2	GGAC,GGAC	NA	NA	0	0	NA	NA	0,0,71,98	1	1	0	0.656499908	0
chr10_ref_v2	294266	0	A,ACAGGAAGAGCCGCCAAATGTCGCAGAGGAAACC	1	0	0,0,109,113	1	1	0	2	ACAGGAAGAGCCGCCAAATGTCGCAGAGGAAACC,ACAGGAAGAGCCGCCAAATGTCGCAGAGGAAACC	NA	NA	0	0	0,0,10,16	1	1	0	0.76401812	0	2	ACAGGAAGAGCCGCCAAATGTCGCAGAGGAAACC,ACAGGAAGAGCCGCCAAATGTCGCAGAGGAAACC	NA	NA	0	0	NA	NA	0,0,63,50	1	1	0	1.070210118	0	2	ACAGGAAGAGCCGCCAAATGTCGCAGAGGAAACC,ACAGGAAGAGCCGCCAAATGTCGCAGAGGAAACC	NA	NA	0	0	NA	NA	0,0,32,58	1	1	0	2.413142614	0
chr10_ref_v2	313773	0	T,TTGTG	1	1	1,2,157,157	1	1	0	2	TTGTG,TTGTG	NA	NA	0.414973896	0	0,1,19,17	1	1	0	0.691327594	0	2	TTGTG,TTGTG	NA	NA	0.027398974	0	NA	NA	2,0,85,68	1	1	0	1.12282598	0	2	TTGTG,TTGTG	NA	NA	0.418452304	0	NA	NA	2,0,63,43	1	1	0	1.566624821	0
chr10_ref_v2	315444	0	GA,G	1	1	156,171,20,20	1	1	0	2	GA,GA	NA	NA	0.243476109	0	22,27,3,2	1	1	0	0.484599621	0	2	GA,GA	NA	NA	0.041382988	0	NA	NA	61,103,2,14	1	1	0	3.080633905	0	2	GA,GA	NA	NA	0.07539124	0	NA	NA	53,64,2,7	1	1	0	0.813027685	0
chr10_ref_v2	316867	0	GTA,G	1	1	135,118,12,12	1	1	0	2	GTA,GTA	NA	NA	0.236835009	0	23,21,4,3	1	1	0	0.860294439	0	2	GTA,GTA	GTA,G	0.25	0.238303128	0	NA	NA	71,78,9,4	1	1	0	1.068534177	0	2	GTA,GTA	NA	NA	0.200171364	0	NA	NA	45,63,4,5	1	1	0	2.078749006	0
chr10_ref_v2	330004	0	T,TCC	1	1	0,0,118,166	1	1	0	2	TCC,TCC	NA	NA	0	0	0,0,10,24	1	1	0	1.070721406	0	2	TCC,TCC	NA	NA	0	0	NA	NA	2,0,53,101	1	1	0	1.501309309	0	2	TCC,TCC	NA	NA	0.418368513	0	NA	NA	0,0,52,57	1	1	0	0.979869988	0
chr10_ref_v2	342126	0	AT,A	1	1	48,31,8,37	1	1	0	2	AT,AT	AT,A	0.5	0.126215318	0	8,12,1,7	1	1	0	1.571791939	0	2	AT,AT	AT,A	0.125	0.019105891	0	NA	NA	26,25,4,13	1	1	0	1.744650884	0	2	AT,AT	AT,A	0.125	0.040473858	0	NA	NA	18,12,2,10	1	1	0	0.65014439	0
chr10_ref_v2	342827	0	T,G	1	0	141,247,60,0	1	1	0	2	T,T	T,G	0.25	0.095778674	0	12,45,12,0	1	1	0	1.534727973	0	2	T,T	T,G	0.5	0.379489622	0	NA	NA	41,180,52,0	1	1	0	6.098187895	0	2	T,T	T,G	0.5	0.329258499	0	NA	NA	23,123,22,0	1	1	0	7.201877507	0
chr10_ref_v2	354409	1	G,A	0	0	2,49,12,0	1	1	1	2	NA	NA	NA	NA	0	1,11,0,0	1	0	1	0.937329682	0	2	NA	NA	NA	NA	0	NA	NA	1,29,3,0	1	1	1	0.981072108	0	2	NA	NA	NA	NA	0	NA	NA	2,14,2,0	1	0	1	1.020259883	0
chr10_ref_v2	354413	1	C,A	0	0	0,37,12,0	1	1	1	2	NA	NA	NA	NA	0	0,10,0,0	0	0	1	0	0	2	NA	NA	NA	NA	0	NA	NA	0,21,3,0	1	1	1	0.950341753	0	2	NA	NA	NA	NA	0	NA	NA	0,11,2,0	1	0	1	0.470207886	0
chr10_ref_v2	354421	1	CCT,C	0	0	0,0,0,0	0	0	1	2	NA	NA	NA	NA	0	0,6,1,0	1	0	1	0	0	2	NA	NA	NA	NA	0	NA	NA	3,15,1,0	1	0	1	0	0	2	NA	NA	NA	NA	0	NA	NA	2,4,3,0	1	0	1	0	0
chr10_ref_v2	354426	1	T,A	0	0	3,21,9,0	1	1	1	2	NA	NA	NA	NA	0	1,3,0,0	1	0	1	0.61609184	0	2	NA	NA	NA	NA	0	NA	NA	1,11,3,0	1	0	1	0.520846725	0	2	NA	NA	NA	NA	0	NA	NA	3,3,2,0	1	0	1	1.656222751	0
chr10_ref_v2	354428	1	A,AAG	0	0	8,15,3,0	1	1	1	2	NA	NA	NA	NA	0	0,2,1,0	1	0	1	0.558880149	0	2	NA	NA	NA	NA	0	NA	NA	0,0,0,0	0	0	1	0	0	2	NA	NA	NA	NA	0	NA	NA	2,2,3,0	1	0	1	1.532415625	0
chr10_ref_v2	354429	1	T,G	0	0	8,12,3,0	1	1	1	2	NA	NA	NA	NA	0	0,2,1,0	1	0	1	0.514736414	0	2	NA	NA	NA	NA	0	NA	NA	2,8,1,0	1	0	1	0.854536007	0	2	NA	NA	NA	NA	0	NA	NA	2,2,3,0	1	0	1	1.354021777	0
chr10_ref_v2	354434	1	C,T	0	0	1,7,9,0	1	0	1	2	NA	NA	NA	NA	0	0,1,1,0	1	0	1	0.18455761	0	2	NA	NA	NA	NA	0	NA	NA	0,3,3,0	1	0	1	0.320168741	0	2	NA	NA	NA	NA	0	NA	NA	0,1,5,0	1	0	1	0.880980862	0
chr10_ref_v2	354436	1	T,TGCA	1	0	7,3,3,0	1	0	1	2	NA	NA	NA	NA	0	0,1,1,0	1	0	1	0.459929948	0	2	NA	NA	NA	NA	0	NA	NA	1,1,1,0	1	0	1	0.268972937	0	2	NA	NA	NA	NA	0	NA	NA	2,0,3,0	1	0	1	1.135538655	0
chr10_ref_v2	354438	1	T,TTCTACAC	1	0	7,0,3,0	1	0	1	2	NA	NA	NA	NA	0	1,0,1,0	1	0	1	0.299598006	0	2	NA	NA	NA	NA	0	NA	NA	1,0,1,0	1	0	1	0.299598006	0	2	NA	NA	NA	NA	0	NA	NA	2,0,3,0	1	0	1	0.83306008	0
chr10_ref_v2	354440	1	T,A	1	0	7,0,3,0	1	0	1	2	NA	NA	NA	NA	0	1,0,1,0	1	0	1	0.299598006	0	2	NA	NA	NA	NA	0	NA	NA	1,0,1,0	1	0	1	0.299598006	0	2	NA	NA	NA	NA	0	NA	NA	2,0,3,0	1	0	1	0.83306008	0
chr10_ref_v2	354441	1	T,C	0	0	5,0,5,0	1	0	1	2	NA	NA	NA	NA	0	2,0,0,0	0	0	1	0	0	2	NA	NA	NA	NA	0	NA	NA	1,0,1,0	1	0	1	0.124938737	0	2	NA	NA	NA	NA	0	NA	NA	3,0,2,0	1	0	1	0.302431536	0
chr10_ref_v2	354446	1	T,C	1	0	9,0,1,0	1	0	1	2	NA	NA	NA	NA	0	1,0,1,0	1	0	1	0.833079173	0	2	NA	NA	NA	NA	0	NA	NA	2,0,0,0	0	0	1	0	0	2	NA	NA	NA	NA	0	NA	NA	5,0,0,0	0	0	1	0	0
chr10_ref_v2	354447	1	ATACT,A	1	0	7,0,3,0	1	0	1	2	NA	NA	NA	NA	0	1,0,1,0	1	0	1	0.299598006	0	2	NA	NA	NA	NA	0	NA	NA	1,0,1,0	1	0	1	0.299598006	0	2	NA	NA	NA	NA	0	NA	NA	2,0,3,0	1	0	1	0.83306008	0
chr10_ref_v2	354456	1	TTCCG,T	1	0	7,0,3,0	1	0	1	2	NA	NA	NA	NA	0	1,0,1,0	1	0	1	0.299598006	0	2	NA	NA	NA	NA	0	NA	NA	1,0,1,0	1	0	1	0.299598006	0	2	NA	NA	NA	NA	0	NA	NA	1,0,3,0	1	0	1	1.193189032	0
chr10_ref_v2	354458	1	C,A	0	0	3,0,7,0	1	0	1	2	NA	NA	NA	NA	0	1,0,1,0	1	0	1	0.299598006	0	2	NA	NA	NA	NA	0	NA	NA	1,0,1,0	1	0	1	0.299598006	0	2	NA	NA	NA	NA	0	NA	NA	3,0,1,0	1	0	1	1.193189032	0
chr10_ref_v2	354460	1	GT,G	1	1	3,0,7,0	1	0	1	2	NA	NA	NA	NA	0	1,0,1,0	1	0	1	0.299598006	0	2	NA	NA	NA	NA	0	NA	NA	1,0,0,0	0	0	1	0	0	2	NA	NA	NA	NA	0	NA	NA	3,0,1,0	1	0	1	1.193189032	0
chr10_ref_v2	354462	1	T,A	1	0	0,0,11,0	0	0	1	2	NA	NA	NA	NA	0	0,0,2,0	0	0	1	0	0	2	NA	NA	NA	NA	0	NA	NA	0,0,1,0	0	0	1	0	0	2	NA	NA	NA	NA	0	NA	NA	0,0,4,0	0	0	1	0	0
chr10_ref_v2	354465	1	AT,A	0	0	10,0,3,0	1	0	1	2	NA	NA	NA	NA	0	1,0,1,0	1	0	1	0.413296779	0	2	NA	NA	NA	NA	0	NA	NA	2,0,1,0	1	0	1	0.265402415	0	2	NA	NA	NA	NA	0	NA	NA	2,0,3,0	1	0	1	1.17706342	0
chr10_ref_v2	354468	1	CCTT,C	0	0	9,0,3,0	1	0	1	2	NA	NA	NA	NA	0	1,0,1,0	1	0	1	0.376687244	0	2	NA	NA	NA	NA	0	NA	NA	4,0,1,0	1	0	1	0.199010045	0	2	NA	NA	NA	NA	0	NA	NA	1,0,3,0	1	0	1	1.469030179	0
chr10_ref_v2	354471	1	T,C	0	0	3,0,9,0	1	0	1	2	NA	NA	NA	NA	0	1,0,1,0	1	0	1	0.376687244	0	2	NA	NA	NA	NA	0	NA	NA	1,0,4,0	1	0	1	0.199010045	0	2	NA	NA	NA	NA	0	NA	NA	3,0,1,0	1	0	1	1.469030179	0
chr10_ref_v2	354473	1	TTC,T	0	0	13,0,3,0	1	0	1	2	NA	NA	NA	NA	0	1,0,1,0	1	0	1	0.516985472	0	2	NA	NA	NA	NA	0	NA	NA	5,0,1,0	1	0	1	0.163664792	0	2	NA	NA	NA	NA	0	NA	NA	1,0,3,0	1	0	1	1.9497023	0
chr10_ref_v2	354485	1	T,C	1	0	11,0,4,0	1	0	1	2	NA	NA	NA	NA	0	2,0,0,0	0	0	1	0	0	2	NA	NA	NA	NA	0	NA	NA	4,0,5,0	1	0	1	1.276474581	0	2	NA	NA	NA	NA	0	NA	NA	4,0,2,0	1	0	1	0.297281429	0
chr10_ref_v2	354487	1	T,TTAATA	0	0	13,0,3,0	1	0	1	2	NA	NA	NA	NA	0	1,0,1,0	1	0	1	0.516985472	0	2	NA	NA	NA	NA	0	NA	NA	8,0,1,0	1	0	1	0.327999712	0	2	NA	NA	NA	NA	0	NA	NA	3,0,3,0	1	0	1	1.171931764	0
chr10_ref_v2	354493	1	T,TG	0	0	11,0,2,0	1	0	1	2	NA	NA	NA	NA	0	1,0,0,0	0	0	1	0	0	2	NA	NA	NA	NA	0	NA	NA	10,0,0,0	0	0	1	0	0	2	NA	NA	NA	NA	0	NA	NA	3,0,1,0	1	0	1	0.314981476	0
chr10_ref_v2	354622	1	C,CGATAGT	0	0	0,0,12,2	1	0	1	2	NA	NA	NA	NA	0	0,0,2,0	0	0	1	0	0	2	NA	NA	NA	NA	0	NA	NA	0,0,8,3	1	0	1	0.713913809	0	2	NA	NA	NA	NA	0	NA	NA	0,0,5,0	0	0	1	0	0
chr10_ref_v2	354625	1	A,ATTTTT	1	0	0,0,10,1	1	0	1	2	NA	NA	NA	NA	0	0,0,2,0	0	0	1	0	0	2	NA	NA	NA	NA	0	NA	NA	0,0,7,0	0	0	1	0	0	2	NA	NA	NA	NA	0	NA	NA	0,0,5,0	0	0	1	0	0
chr10_ref_v2	354626	1	A,ATTCCAACAGTGTT	1	0	0,0,10,0	0	0	1	2	NA	NA	NA	NA	0	0,0,2,0	0	0	1	0	0	2	NA	NA	NA	NA	0	NA	NA	0,0,7,0	0	0	1	0	0	2	NA	NA	NA	NA	0	NA	NA	0,0,4,0	0	0	1	0	0
chr10_ref_v2	354628	1	A,ACATATAAATATGT	1	0	0,0,7,0	0	0	1	2	NA	NA	NA	NA	0	0,0,1,0	0	0	1	0	0	2	NA	NA	NA	NA	0	NA	NA	0,0,6,0	0	0	1	0	0	2	NA	NA	NA	NA	0	NA	NA	0,0,4,0	0	0	1	0	0
chr10_ref_v2	354631	1	A,AATG	1	0	0,1,4,0	1	0	1	2	NA	NA	NA	NA	0	0,0,1,0	0	0	1	0	0	2	NA	NA	NA	NA	0	NA	NA	0,0,1,0	0	0	1	0	0	2	NA	NA	NA	NA	0	NA	NA	0,0,2,0	0	0	1	0	0
chr10_ref_v2	354636	1	G,GGT	0	0	0,1,0,0	0	0	1	2	NA	NA	NA	NA	0	0,0,0,0	0	0	1	0	0	2	NA	NA	NA	NA	0	NA	NA	0,0,1,0	0	0	1	0	0	2	NA	NA	NA	NA	0	NA	NA	0,1,1,0	1	0	1	0	0
chr10_ref_v2	354638	1	T,A	1	0	0,1,0,0	0	0	1	2	NA	NA	NA	NA	0	0,0,0,0	0	0	1	0	0	2	NA	NA	NA	NA	0	NA	NA	0,0,1,0	0	0	1	0	0	2	NA	NA	NA	NA	0	NA	NA	0,1,1,0	1	0	1	0	0
chr10_ref_v2	354641	1	T,A	1	0	0,1,0,0	0	0	1	2	NA	NA	NA	NA	0	0,0,0,0	0	0	1	0	0	2	NA	NA	NA	NA	0	NA	NA	0,0,1,0	0	0	1	0	0	2	NA	NA	NA	NA	0	NA	NA	0,1,1,0	1	0	1	0	0
chr10_ref_v2	354643	1	ATG,A	0	0	0,1,0,0	0	0	1	2	NA	NA	NA	NA	0	0,1,0,0	0	0	1	0	0	2	NA	NA	NA	NA	0	NA	NA	0,0,0,0	0	0	1	0	0	2	NA	NA	NA	NA	0	NA	NA	0,1,1,0	1	0	1	0	0
chr10_ref_v2	354665	1	T,G	1	0	0,0,0,1	0	0	1	2	NA	NA	NA	NA	0	0,0,0,1	0	0	1	0	0	2	NA	NA	NA	NA	0	NA	NA	0,0,0,0	0	0	1	0	0	2	NA	NA	NA	NA	0	NA	NA	0,0,0,1	0	0	1	0	0
chr10_ref_v2	354667	1	T,G	1	0	0,0,0,1	0	0	1	2	NA	NA	NA	NA	0	0,0,0,1	0	0	1	0	0	2	NA	NA	NA	NA	0	NA	NA	0,0,0,0	0	0	1	0	0	2	NA	NA	NA	NA	0	NA	NA	0,0,0,2	0	0	1	0	0
chr10_ref_v2	354669	1	A,T	1	0	0,0,0,1	0	0	1	2	NA	NA	NA	NA	0	0,0,0,1	0	0	1	0	0	2	NA	NA	NA	NA	0	NA	NA	0,0,0,0	0	0	1	0	0	2	NA	NA	NA	NA	0	NA	NA	0,0,0,2	0	0	1	0	0
chr10_ref_v2	354676	1	A,T	1	0	0,0,0,2	0	0	1	2	NA	NA	NA	NA	0	0,0,0,1	0	0	1	0	0	2	NA	NA	NA	NA	0	NA	NA	0,0,0,0	0	0	1	0	0	2	NA	NA	NA	NA	0	NA	NA	0,0,0,2	0	0	1	0	0
chr10_ref_v2	354754	1	T,C	1	0	0,0,0,1	0	0	1	2	NA	NA	NA	NA	0	0,0,0,1	0	0	1	0	0	2	NA	NA	NA	NA	0	NA	NA	0,0,0,1	0	0	1	0	0	2	NA	NA	NA	NA	0	NA	NA	0,0,0,2	0	0	1	0	0
chr10_ref_v2	354829	1	G,A	0	0	0,0,0,0	0	0	1	2	NA	NA	NA	NA	0	0,0,0,1	0	0	1	0	0	2	NA	NA	NA	NA	0	NA	NA	0,0,0,2	0	0	1	0	0	2	NA	NA	NA	NA	0	NA	NA	0,0,0,2	0	0	1	0	0
chr10_ref_v2	354830	1	T,C	0	0	0,0,0,0	0	0	1	2	NA	NA	NA	NA	0	0,0,0,1	0	0	1	0	0	2	NA	NA	NA	NA	0	NA	NA	0,0,0,2	0	0	1	0	0	2	NA	NA	NA	NA	0	NA	NA	0,0,0,2	0	0	1	0	0
chr10_ref_v2	354841	1	A,T	0	0	0,0,0,0	0	0	1	2	NA	NA	NA	NA	0	0,0,0,1	0	0	1	0	0	2	NA	NA	NA	NA	0	NA	NA	0,0,0,2	0	0	1	0	0	2	NA	NA	NA	NA	0	NA	NA	0,0,0,2	0	0	1	0	0
chr10_ref_v2	354846	1	T,C	0	0	0,0,0,0	0	0	1	2	NA	NA	NA	NA	0	0,0,0,1	0	0	1	0	0	2	NA	NA	NA	NA	0	NA	NA	0,0,0,2	0	0	1	0	0	2	NA	NA	NA	NA	0	NA	NA	0,0,0,2	0	0	1	0	0
chr10_ref_v2	354849	1	A,C	0	0	0,0,0,0	0	0	1	2	NA	NA	NA	NA	0	0,0,0,1	0	0	1	0	0	2	NA	NA	NA	NA	0	NA	NA	0,0,0,2	0	0	1	0	0	2	NA	NA	NA	NA	0	NA	NA	0,0,0,2	0	0	1	0	0
chr10_ref_v2	354856	1	T,A	0	0	0,0,0,0	0	0	1	2	NA	NA	NA	NA	0	0,0,0,1	0	0	1	0	0	2	NA	NA	NA	NA	0	NA	NA	0,0,0,2	0	0	1	0	0	2	NA	NA	NA	NA	0	NA	NA	0,0,0,2	0	0	1	0	0
chr10_ref_v2	354857	1	A,G	0	0	0,0,0,0	0	0	1	2	NA	NA	NA	NA	0	0,0,0,1	0	0	1	0	0	2	NA	NA	NA	NA	0	NA	NA	0,0,0,2	0	0	1	0	0	2	NA	NA	NA	NA	0	NA	NA	0,0,0,2	0	0	1	0	0
chr10_ref_v2	354858	1	T,C	0	0	0,0,0,0	0	0	1	2	NA	NA	NA	NA	0	0,0,0,1	0	0	1	0	0	2	NA	NA	NA	NA	0	NA	NA	0,0,0,2	0	0	1	0	0	2	NA	NA	NA	NA	0	NA	NA	0,0,0,2	0	0	1	0	0
chr10_ref_v2	354866	1	C,A	1	0	0,0,0,0	0	0	1	2	NA	NA	NA	NA	0	0,0,0,1	0	0	1	0	0	2	NA	NA	NA	NA	0	NA	NA	0,0,0,1	0	0	1	0	0	2	NA	NA	NA	NA	0	NA	NA	0,0,0,1	0	0	1	0	0
chr10_ref_v2	354868	1	T,C	1	0	0,0,0,0	0	0	1	2	NA	NA	NA	NA	0	0,0,0,1	0	0	1	0	0	2	NA	NA	NA	NA	0	NA	NA	0,0,0,1	0	0	1	0	0	2	NA	NA	NA	NA	0	NA	NA	0,0,0,1	0	0	1	0	0
chr10_ref_v2	354871	1	G,A	0	0	0,0,0,0	0	0	1	2	NA	NA	NA	NA	0	0,0,0,1	0	0	1	0	0	2	NA	NA	NA	NA	0	NA	NA	0,0,0,1	0	0	1	0	0	2	NA	NA	NA	NA	0	NA	NA	0,0,0,1	0	0	1	0	0
chr10_ref_v2	354872	1	C,T	0	0	0,0,0,0	0	0	1	2	NA	NA	NA	NA	0	0,0,0,0	0	0	1	0	0	2	NA	NA	NA	NA	0	NA	NA	0,0,0,1	0	0	1	0	0	2	NA	NA	NA	NA	0	NA	NA	0,0,0,1	0	0	1	0	0
chr10_ref_v2	354879	1	T,A	1	0	0,0,0,0	0	0	1	2	NA	NA	NA	NA	0	0,0,0,0	0	0	1	0	0	2	NA	NA	NA	NA	0	NA	NA	0,0,0,0	0	0	1	0	0	2	NA	NA	NA	NA	0	NA	NA	0,0,0,1	0	0	1	0	0
chr10_ref_v2	354881	1	C,CT	1	0	0,0,0,0	0	0	1	2	NA	NA	NA	NA	0	0,0,0,0	0	0	1	0	0	2	NA	NA	NA	NA	0	NA	NA	0,0,0,0	0	0	1	0	0	2	NA	NA	NA	NA	0	NA	NA	0,0,0,1	0	0	1	0	0
chr10_ref_v2	354904	1	C,T	0	0	0,0,46,0	0	1	1	2	NA	NA	NA	NA	0	0,0,6,0	0	0	1	0	0	2	NA	NA	NA	NA	0	NA	NA	0,0,13,0	0	0	1	0	0	2	NA	NA	NA	NA	0	NA	NA	0,0,10,0	0	0	1	0	0
chr10_ref_v2	354905	1	TAGCAAC,T	0	0	0,0,52,0	0	1	1	2	NA	NA	NA	NA	0	0,0,6,0	0	0	1	0	0	2	NA	NA	NA	NA	0	NA	NA	0,0,14,0	0	0	1	0	0	2	NA	NA	NA	NA	0	NA	NA	0,0,10,0	0	0	1	0	0
chr10_ref_v2	354912	1	G,GA	0	0	0,0,56,0	0	1	1	2	NA	NA	NA	NA	0	0,0,7,0	0	0	1	0	0	2	NA	NA	NA	NA	0	NA	NA	0,0,14,0	0	0	1	0	0	2	NA	NA	NA	NA	0	NA	NA	0,0,14,0	0	0	1	0	0
chr10_ref_v2	354915	1	A,AT	0	0	0,0,69,0	0	1	1	2	NA	NA	NA	NA	0	0,0,9,0	0	0	1	0	0	2	NA	NA	NA	NA	0	NA	NA	0,0,20,0	0	1	1	0	0	2	NA	NA	NA	NA	0	NA	NA	0,0,17,0	0	0	1	0	0
chr10_ref_v2	354917	1	T,TA	0	0	0,0,78,0	0	1	1	2	NA	NA	NA	NA	0	0,0,11,0	0	0	1	0	0	2	NA	NA	NA	NA	0	NA	NA	0,0,23,0	0	1	1	0	0	2	NA	NA	NA	NA	0	NA	NA	0,0,21,0	0	1	1	0	0
chr10_ref_v2	354921	1	AG,A	1	0	0,0,89,0	0	1	1	2	NA	NA	NA	NA	0	0,0,16,0	0	0	1	0	0	2	NA	NA	NA	NA	0	NA	NA	0,0,31,0	0	1	1	0	0	2	NA	NA	NA	NA	0	NA	NA	0,0,25,0	0	1	1	0	0
chr10_ref_v2	354927	1	TAGA,T	1	0	0,0,105,0	0	1	1	2	NA	NA	NA	NA	0	1,0,17,0	1	0	1	0	0	2	NA	NA	NA	NA	0	NA	NA	0,0,40,0	0	1	1	0	0	2	NA	NA	NA	NA	0	NA	NA	0,0,31,0	0	1	1	0	0
chr10_ref_v2	354932	1	GATAGTTGATTTTTATTCCAAC,G	1	0	0,0,109,0	0	1	1	2	NA	NA	NA	NA	0	0,0,20,0	0	1	1	0	0	2	NA	NA	NA	NA	0	NA	NA	0,0,45,0	0	1	1	0	0	2	NA	NA	NA	NA	0	NA	NA	0,0,34,0	0	1	1	0	0
chr10_ref_v2	354966	1	T,G	0	0	1,0,146,2	1	1	1	2	NA	NA	NA	NA	0	0,0,25,0	0	1	1	0	0	2	NA	NA	NA	NA	0	NA	NA	0,0,65,1	1	1	1	0.312936005	0	2	NA	NA	NA	NA	0	NA	NA	0,0,45,0	0	1	1	0	0
chr10_ref_v2	354982	1	AGTGTTGACATAT,A	1	0	1,0,180,5	1	1	1	2	NA	NA	NA	NA	0	0,0,31,0	0	1	0	0	0	2	NA	NA	NA	NA	0	NA	NA	1,0,83,6	1	1	1	1.507260844	0	2	NA	NA	NA	NA	0	NA	NA	0,0,54,1	1	1	1	0.349957903	0
chr10_ref_v2	357991	0	GT,G	1	1	25,18,51,60	1	1	0	2	GT,G	G,G	0.5	0.000692024	0	2,5,7,7	1	1	0	1.070646493	0	2	GT,G	G,G	0.25	0.060995759	0	NA	NA	7,9,28,17	1	1	0	1.656925337	0	2	G,G	GT,G	0.5	0.072098073	0	NA	NA	12,3,6,18	1	1	0	2.003537283	0
chr10_ref_v2	359603	0	GAAA,G,GA	1	1	4,8,20,24,123,161	1	1	0	2	GA,GA	GAAA,GA	0.125	1.051222467	0	0,1,1,2,16,9	1	1	0	1.56596797	0	2	GA,GA	NA	NA	0.203501837	0	NA	NA	2,3,7,10,59,83	1	1	0	0.698906882	0	2	GA,GA	GAAA,GA	0.125	1.012122207	0	NA	NA	0,3,12,2,36,55	1	1	0	1.752440215	0
chr10_ref_v2	365522	0	A,G	0	0	234,248,0,0	1	1	0	2	A,A	NA	NA	0	0	11,22,19,25	1	1	0	313.009322	1	2	A,G	G,G	0.125	0.036367644	0	g.365522A>G	0	63,64,62,46	1	1	0	334.6913012	1	2	A,G	A,A	0.125	0.089258569	0	g.365522A>G	0	67,68,0,0	1	1	0	0.413663358	0
chr10_ref_v2	374318	0	T,G	0	0	159,236,38,0	1	1	0	2	T,T	T,G	0.25	0.36941397	0	28,23,13,0	1	1	0	3.221037798	0	2	T,T	T,G	0.5	0.194156014	0	NA	NA	36,100,36,0	1	1	0	7.716945411	0	2	T,T	T,G	0.5	0.203124684	0	NA	NA	18,64,31,0	1	1	0	10.92598924	0
chr10_ref_v2	376866	0	T,G	0	0	125,271,32,0	1	1	0	2	T,T	T,G	0.125	0.223143551	0	12,35,5,0	1	1	0	0.495748525	0	2	T,T	T,G	0.25	0.112477983	0	NA	NA	31,130,31,0	1	1	0	5.66534143	0	2	T,T	T,G	0.25	0.330241687	0	NA	NA	13,90,24,0	1	1	0	7.104550185	0
chr10_ref_v2	376878	0	T,G	1	0	111,274,25,0	1	1	0	2	T,T	T,G	0.125	0.016152796	0	4,36,9,0	1	1	0	3.833979112	0	2	T,T	T,G	0.5	0.287682072	0	NA	NA	27,127,13,1	1	1	0	2.519660148	0	2	T,T	T,G	0.125	0.310154928	0	NA	NA	21,82,13,0	1	1	0	1.902817974	0
chr10_ref_v2	387913	0	C,CA	1	1	85,18,4,13	1	1	0	2	C,C	C,CA	0.125	0.035846668	0	7,2,3,0	1	0	0	2.719734732	0	2	NA	NA	NA	NA	0	NA	NA	41,4,6,11	1	1	0	2.292378676	0	2	C,C	C,CA	0.5	0.014555008	0	NA	NA	29,7,3,3	1	1	0	0.793216555	0
chr10_ref_v2	393476	0	GA,G	1	1	51,79,26,20	1	1	1	2	GA,GA	GA,G	0.125	0.025100103	0	11,14,4,5	1	1	0	0.480479012	0	2	GA,GA	GA,G	0.125	0.050162788	0	NA	NA	22,16,6,4	1	1	1	2.080835485	0	2	GA,GA	NA	NA	0.122954861	0	NA	NA	15,13,2,6	1	1	0	1.252503271	0
chr10_ref_v2	421974	0	C,A	0	0	253,134,0,25	1	1	0	2	C,C	C,A	0.125	0.011601776	0	44,11,0,4	1	1	0	1.773185735	0	2	C,C	C,A	0.125	0.310154928	0	NA	NA	144,15,0,28	1	1	0	10.93505971	0	2	C,C	C,A	0.25	0.244301777	0	NA	NA	97,8,0,22	1	1	0	9.961109967	0
chr10_ref_v2	423825	0	GAT,G	1	1	58,61,11,16	1	1	1	2	GAT,GAT	NA	NA	0.113714566	0	17,18,3,7	1	1	0	0.683547511	0	2	GAT,GAT	GAT,G	0.125	0.077983374	0	NA	NA	22,29,6,4	1	1	0	0.681920485	0	2	GAT,GAT	NA	NA	0.056850237	0	NA	NA	33,23,3,5	1	1	0	1.457641246	0
chr10_ref_v2	424559	0	C,CTTTTTTT	1	1	10,30,66,22	1	1	0	2	C,CTTTTTTT	CTTTTTTT,CTTTTTTT	0.25	0.277631737	0	1,5,12,1	1	0	0	0.677937413	0	2	NA	NA	NA	NA	0	NA	NA	1,10,47,23	1	1	0	2.691196317	0	2	CTTTTTTT,CTTTTTTT	C,CTTTTTTT	0.25	0.09531018	0	NA	NA	0,11,38,18	1	1	0	1.979915263	0
chr10_ref_v2	438196	0	G,T	0	0	39,257,38,0	1	1	0	2	G,G	G,T	0.25	0.080887659	0	4,23,6,0	1	1	0	0.792785524	0	2	G,G	G,T	0.5	0.251314428	0	NA	NA	11,114,40,0	1	1	0	6.230597866	0	2	G,G	G,T	0.5	0.016129382	0	NA	NA	10,83,30,0	1	1	0	4.917340245	0
chr10_ref_v2	450173	0	A,C	0	0	233,110,0,41	1	1	0	2	A,A	A,C	0.25	0.15415068	0	28,8,0,9	1	1	0	1.519211445	0	2	A,A	A,C	0.5	0.182321557	0	NA	NA	140,21,0,42	1	1	0	7.61924245	0	2	A,A	A,C	0.5	0.221591961	0	NA	NA	83,12,0,22	1	1	0	4.138859363	0
chr10_ref_v2	455719	0	GAT,G	1	1	21,16,2,2	1	1	1	2	GAT,GAT	NA	NA	0.818944978	0	7,6,2,3	1	0	0	1.453751198	0	2	NA	NA	NA	NA	0	NA	NA	14,7,1,5	1	1	1	2.079356063	0	2	GAT,GAT	GAT,G	0.125	0.048768903	0	NA	NA	5,3,0,0	1	0	1	0.447231059	0
chr10_ref_v2	457556	0	CA,C	1	1	69,23,21,4	1	1	1	2	CA,CA	NA	NA	0.05748899	0	11,3,2,0	1	0	0	0.561701222	0	2	NA	NA	NA	NA	0	NA	NA	23,10,8,2	1	1	0	0.487144377	0	2	CA,CA	CA,C	0.125	0.040273977	0	NA	NA	16,6,4,0	1	1	0	0.508926334	0
chr10_ref_v2	469783	0	GTAATAA,G,GTAA	1	1	1,1,4,2,23,31	1	1	1	2	GTAA,GTAA	NA	NA	0.145580831	0	1,0,0,1,4,7	1	0	0	0.728043527	0	2	NA	NA	NA	NA	0	NA	NA	0,0,2,2,11,13	1	1	0	0.693697611	0	2	GTAA,GTAA	G,GTAA	0.125	0.011456958	0	NA	NA	0,0,1,1,10,17	1	1	0	0.661690004	0
chr10_ref_v2	471733	0	AT,A	1	1	132,111,14,27	1	1	0	2	AT,AT	NA	NA	0.198258618	0	26,15,2,2	1	1	0	1.088678919	0	2	AT,AT	NA	NA	0.39094468	0	NA	NA	57,61,5,11	1	1	0	1.126627634	0	2	AT,AT	NA	NA	0.06492928	0	NA	NA	48,34,2,5	1	1	0	1.073560262	0
chr10_ref_v2	477663	1	T,A	1	0	2,0,2,0	1	0	1	2	NA	NA	NA	NA	0	0,0,0,0	0	0	1	0	0	2	NA	NA	NA	NA	0	NA	NA	0,0,0,0	0	0	1	0	0	2	NA	NA	NA	NA	0	NA	NA	0,0,0,0	0	0	1	0	0
chr10_ref_v2	496752	0	A,AATATATATAT,AATATATATATAT	1	1	1,1,7,12,27,25	1	1	1	2	AATATATATATAT,AATATATATATAT	AATATATATAT,AATATATATATAT	0.25	0.092725136	0	0,0,6,7,10,6	1	1	0	1.480928412	0	2	AATATATATAT,AATATATATATAT	AATATATATATAT,AATATATATATAT	0.25	0.076216049	0	NA	NA	0,0,0,5,17,12	1	1	1	1.15370622	0	2	AATATATATATAT,AATATATATATAT	NA	NA	0.056994755	0	NA	NA	0,0,1,1,6,7	1	0	1	0.713686819	0
chr10_ref_v2	496957	0	A,AATATATATATATAT,AATATATATATATATAT	1	1	0,1,4,3,21,24	1	1	1	2	AATATATATATATATAT,AATATATATATATATAT	NA	NA	0.442759645	0	0,0,3,3,3,7	1	0	0	1.624418963	0	2	NA	NA	NA	NA	0	NA	NA	0,0,4,2,8,7	1	1	1	1.264682511	0	2	AATATATATATATATAT,AATATATATATATATAT	AATATATATATATAT,AATATATATATATATAT	0.25	0.047537313	0	NA	NA	0,0,5,0,5,5	1	0	1	2.521937351	0
chr10_ref_v2	518910	0	CGTGTGTGTGTGTGTGT,C	1	1	0,1,101,143	1	1	0	2	C,C	NA	NA	0.004089985	0	0,0,16,12	1	1	0	1.235037439	0	2	C,C	NA	NA	0	0	NA	NA	0,0,55,75	1	1	0	0.427943572	0	2	C,C	NA	NA	0	0	NA	NA	0,1,33,58	1	1	0	0.689784018	0
chr10_ref_v2	521005	0	G,T	0	0	40,292,19,0	1	1	0	2	G,G	G,T	0.125	0.101352494	0	4,29,6,0	1	1	0	1.979819852	0	2	G,G	G,T	0.25	0.395312737	0	NA	NA	40,168,10,0	1	1	0	2.901338907	0	2	G,G	G,T	0.125	0.231592606	0	NA	NA	20,105,14,0	1	1	0	1.860377469	0
chr10_ref_v2	523557	0	TAAAA,T,TA	1	1	34,1,33,21,160,151	1	1	0	2	TA,TA	TAAAA,TA	0.125	0.930220197	0	4,1,1,1,20,19	1	1	0	1.084190394	0	2	TA,TA	TAAAA,TA	0.25	0.786411035	0	NA	NA	14,2,15,14,72,60	1	1	0	1.161805632	0	2	TA,TA	TAAAA,TA	0.25	1.211282321	0	NA	NA	15,2,4,4,55,43	1	1	0	1.91034996	0
chr10_ref_v2	525354	0	GA,G	1	1	65,83,29,45	1	1	0	2	GA,GA	GA,G	0.5	0.155282389	0	6,9,3,7	1	1	0	0.664629368	0	2	GA,GA	GA,G	0.5	0.072790996	0	NA	NA	34,52,4,12	1	1	0	3.103058707	0	2	GA,GA	NA	NA	0.113385974	0	NA	NA	14,30,8,14	1	1	0	0.967264753	0
chr10_ref_v2	525416	0	T,G	0	0	81,72,23,28	1	1	1	2	T,T	T,G	0.5	0	0	7,18,2,4	1	1	0	2.229880169	0	2	T,T	T,G	0.5	0.328504067	0	NA	NA	51,41,5,19	1	1	0	0.908036951	0	2	T,T	T,G	0.5	0.245122458	1	NA	NA	25,24,10,9	1	1	0	0.670363596	0
chr10_ref_v2	525434	0	T,A	1	0	91,46,5,41	1	1	1	2	T,T	T,A	0.5	0.007272759	0	9,5,0,8	1	1	0	1.026523239	0	2	T,A	T,T	0.25	0.105029882	0	NA	NA	53,22,6,16	1	1	0	1.33646392	0	2	T,T	T,A	0.5	0.127833372	1	NA	NA	26,11,1,17	1	1	0	1.051390356	0
chr10_ref_v2	537751	0	C,T	0	0	19,17,26,35	1	1	1	2	C,T	T,T	0.25	0.016529302	0	6,2,2,3	1	0	1	1.65029471	0	2	NA	NA	NA	NA	0	NA	NA	15,13,29,16	1	1	1	2.027112916	0	2	C,T	T,T	0.25	0.036367644	0	NA	NA	7,5,12,9	1	1	1	0.833032003	0
chr10_ref_v2	537758	0	T,TGATTTCCATCG	1	0	6,7,26,35	1	1	1	2	TGATTTCCATCG,TGATTTCCATCG	T,TGATTTCCATCG	0.25	0.399985642	0	2,1,2,3	1	0	1	0.935914956	0	2	NA	NA	NA	NA	0	NA	NA	3,6,29,16	1	1	1	2.475095888	0	2	TGATTTCCATCG,TGATTTCCATCG	T,TGATTTCCATCG	0.25	0.336472237	0	NA	NA	0,1,12,9	1	1	1	1.374549589	0
chr10_ref_v2	537959	1	G,A	1	0	0,0,0,0	0	0	1	2	NA	NA	NA	NA	0	0,0,0,1	0	0	1	0	0	2	NA	NA	NA	NA	0	NA	NA	0,0,0,0	0	0	1	0	0	2	NA	NA	NA	NA	0	NA	NA	0,0,0,0	0	0	1	0	0
chr10_ref_v2	540560	1	GAAAC,G	0	0	41,1,0,163	1	1	1	2	NA	NA	NA	NA	0	14,0,0,40	1	1	0	0.759383493	0	2	NA	NA	NA	NA	0	NA	NA	33,0,0,94	1	1	1	1.245242228	0	2	NA	NA	NA	NA	0	NA	NA	21,0,0,84	1	1	1	0.296290369	0
chr10_ref_v2	540727	1	A,G	0	0	4,4,0,2	1	0	1	2	NA	NA	NA	NA	0	1,1,0,1	1	0	1	0.311816879	0	2	NA	NA	NA	NA	0	NA	NA	0,3,0,0	0	0	1	0	0	2	NA	NA	NA	NA	0	NA	NA	4,0,0,0	0	0	1	0	0
chr10_ref_v2	540766	1	TTGTGATTAAGGCTATAATATTAGGTATGTAGAAAGTACTAGAAG,T	1	0	0,10,2,1	1	0	1	2	NA	NA	NA	NA	0	0,3,0,1	1	0	1	0.582175741	0	2	NA	NA	NA	NA	0	NA	NA	0,3,0,1	1	0	1	0.582175741	0	2	NA	NA	NA	NA	0	NA	NA	0,3,1,0	1	0	1	0.313937193	0
chr10_ref_v2	540768	1	G,T	1	0	2,1,0,10	1	0	1	2	NA	NA	NA	NA	0	0,1,0,3	1	0	1	0.582175741	0	2	NA	NA	NA	NA	0	NA	NA	0,1,0,1	1	0	1	0.910384519	0	2	NA	NA	NA	NA	0	NA	NA	1,0,0,2	1	0	1	0.408309228	0
chr10_ref_v2	540769	1	TGA,T	1	0	2,1,0,10	1	0	1	2	NA	NA	NA	NA	0	0,1,0,3	1	0	1	0.582175741	0	2	NA	NA	NA	NA	0	NA	NA	0,1,0,1	1	0	1	0.910384519	0	2	NA	NA	NA	NA	0	NA	NA	1,0,0,2	1	0	1	0.408309228	0
chr10_ref_v2	540772	1	T,TTA	0	0	2,1,0,10	1	0	1	2	NA	NA	NA	NA	0	0,1,0,3	1	0	1	0.582175741	0	2	NA	NA	NA	NA	0	NA	NA	0,1,0,1	1	0	1	0.910384519	0	2	NA	NA	NA	NA	0	NA	NA	1,0,0,2	1	0	1	0.408309228	0
chr10_ref_v2	540779	1	T,A	1	0	2,1,0,10	1	0	1	2	NA	NA	NA	NA	0	0,1,0,3	1	0	1	0.582175741	0	2	NA	NA	NA	NA	0	NA	NA	0,1,0,2	1	0	1	0.702100821	0	2	NA	NA	NA	NA	0	NA	NA	1,0,0,2	1	0	1	0.408309228	0
chr10_ref_v2	540799	1	A,T	0	0	2,1,0,10	1	0	1	2	NA	NA	NA	NA	0	0,1,0,3	1	0	1	0.582175741	0	2	NA	NA	NA	NA	0	NA	NA	0,1,0,3	1	0	1	0.582175741	0	2	NA	NA	NA	NA	0	NA	NA	1,0,0,3	1	0	1	0.313937193	0
chr10_ref_v2	540800	1	AG,A	0	0	2,1,0,10	1	0	1	2	NA	NA	NA	NA	0	0,1,0,3	1	0	1	0.582175741	0	2	NA	NA	NA	NA	0	NA	NA	0,1,0,3	1	0	1	0.582175741	0	2	NA	NA	NA	NA	0	NA	NA	1,0,0,3	1	0	1	0.313937193	0
chr10_ref_v2	540814	1	TCCTC,T	1	0	0,10,1,1	1	0	1	2	NA	NA	NA	NA	0	0,3,0,1	1	0	1	0.540999918	0	2	NA	NA	NA	NA	0	NA	NA	0,4,0,1	1	0	1	0.458599881	0	2	NA	NA	NA	NA	0	NA	NA	0,4,1,1	1	0	1	0.555027045	0
chr10_ref_v2	540819	1	C,G	1	0	1,1,0,11	1	0	1	2	NA	NA	NA	NA	0	0,1,0,3	1	0	1	0.573405851	0	2	NA	NA	NA	NA	0	NA	NA	0,1,0,4	1	0	1	0.488575837	0	2	NA	NA	NA	NA	0	NA	NA	1,1,0,5	1	0	1	0.521095328	0
chr10_ref_v2	540820	1	AGGATTTAG,A	0	0	0,11,1,1	1	0	1	2	NA	NA	NA	NA	0	0,3,0,2	1	0	1	1.354785364	0	2	NA	NA	NA	NA	0	NA	NA	0,4,0,1	1	0	1	0.488575837	0	2	NA	NA	NA	NA	0	NA	NA	0,5,1,1	1	0	1	0.521095328	0
chr10_ref_v2	540858	1	C,T	1	0	0,2,0,3	1	0	1	2	NA	NA	NA	NA	0	0,2,0,1	1	0	1	0.46801276	0	2	NA	NA	NA	NA	0	NA	NA	0,1,0,4	1	0	1	0.483605716	0	2	NA	NA	NA	NA	0	NA	NA	0,4,0,1	1	0	1	1.120346551	0
chr10_ref_v2	543234	1	GAGTGACATTATTATGTTGAACTAGTAACACCCTTTTGTGGATTCCTACATACCCAGAGAGAACTCCT,G	0	0	0,1,125,132	1	1	1	2	NA	NA	NA	NA	0	0,0,20,19	1	1	0	0.410138227	0	2	NA	NA	NA	NA	0	NA	NA	1,1,69,64	1	1	1	0.582914425	0	2	NA	NA	NA	NA	0	NA	NA	0,0,32,39	1	1	1	0.534263753	0
chr10_ref_v2	543546	0	GTGAC,G	1	1	17,0,182,184	1	1	0	2	G,G	GTGAC,G	0.125	0.304417385	0	1,0,13,42	1	1	0	5.137442255	0	2	G,G	NA	NA	0.01799974	0	NA	NA	2,0,78,113	1	1	0	3.042389482	0	2	G,G	NA	NA	0.415872243	0	NA	NA	8,0,39,59	1	1	0	1.34876477	0
chr10_ref_v2	549750	0	CT,C	1	1	13,10,110,112	1	1	0	2	C,C	CT,C	0.125	0.182389308	0	2,2,17,13	1	1	0	0.482372602	0	2	C,C	CT,C	0.125	0.056889497	0	NA	NA	5,1,59,55	1	1	0	0.814407412	0	2	C,C	NA	NA	0.000957635	0	NA	NA	3,4,37,29	1	1	0	0.725819972	0
chr10_ref_v2	566511	0	G,GTAT	1	1	8,5,210,190	1	1	0	2	GTAT,GTAT	NA	NA	0.141301293	0	2,0,40,32	1	1	0	0.503530087	0	2	GTAT,GTAT	NA	NA	0.416962025	0	NA	NA	1,0,95,109	1	1	0	1.805205703	0	2	GTAT,GTAT	NA	NA	1.159533149	0	NA	NA	0,1,62,73	1	1	0	1.444043869	0
chr10_ref_v2	569148	0	T,G	1	0	138,247,84,0	1	1	0	2	T,T	T,G	0.5	0.411979789	0	13,35,9,1	1	1	0	1.639348372	0	2	T,T	T,G	0.25	0.377294231	0	NA	NA	25,128,51,0	1	1	0	5.20467086	0	2	T,T	T,G	0.5	0.019418086	0	NA	NA	14,85,35,0	1	1	0	4.440094601	0
chr10_ref_v2	570197	0	G,GT,GTT	1	1	6,1,20,25,178,163	1	1	0	2	GTT,GTT	GT,GTT	0.5	1.404092447	0	1,2,4,2,20,11	1	1	0	2.959947952	0	2	GTT,GTT	GT,GTT	0.125	0.582672099	0	NA	NA	5,1,7,10,88,73	1	1	0	0.922978647	0	2	GTT,GTT	G,GTT	0.125	0.785763542	0	NA	NA	1,3,5,7,44,37	1	1	0	2.768878801	0
chr10_ref_v2	570384	0	AAT,A	1	0	16,9,113,147	1	1	0	2	A,A	AAT,A	0.125	0.366244395	1	1,0,12,16	1	1	0	0.487935064	0	2	A,A	AAT,A	0.125	0.029447201	0	NA	NA	7,9,59,71	1	1	0	1.386741205	0	2	A,A	AAT,A	0.25	0.149035579	1	NA	NA	4,2,33,31	1	1	0	0.911801795	0
chr10_ref_v2	574850	0	G,GAA	1	1	2,2,170,127	1	1	0	2	GAA,GAA	NA	NA	0.706525307	0	0,0,19,23	1	1	0	1.18498362	0	2	GAA,GAA	NA	NA	0	0	NA	NA	0,1,69,55	1	1	0	0.468709332	0	2	GAA,GAA	NA	NA	0.008032172	0	NA	NA	1,0,57,38	1	1	0	0.513853068	0
chr10_ref_v2	576622	0	A,AATATATATATATATATATATAT,AATATATATATATATATATATATAT	1	1	0,0,2,6,1,4	1	0	1	2	NA	NA	NA	NA	0	0,1,0,3,1,1	1	0	0	0.480162898	0	2	NA	NA	NA	NA	0	NA	NA	0,1,0,2,1,1	1	0	1	0.554927832	0	2	NA	NA	NA	NA	0	NA	NA	0,0,2,0,0,1	1	0	1	1.266790309	0
chr10_ref_v2	579845	0	C,CT	1	1	14,124,32,23	1	1	0	2	C,C	C,CT	0.5	0.019249715	1	2,17,5,1	1	1	0	0.451846895	0	2	C,C	C,CT	0.5	0.145332576	0	NA	NA	7,73,7,9	1	1	0	2.162305982	0	2	C,C	C,CT	0.25	0.130107234	0	NA	NA	2,49,11,8	1	1	0	0.731265754	0
chr10_ref_v2	588595	0	C,A	0	0	358,119,0,54	1	1	0	2	C,C	C,A	0.25	0.214273157	0	42,20,0,12	1	1	0	1.286508491	0	2	C,C	C,A	0.25	0.383725121	0	NA	NA	196,18,0,50	1	1	0	8.714411104	0	2	C,C	C,A	0.5	0.335538094	0	NA	NA	106,15,0,34	1	1	0	6.552702902	0
chr10_ref_v2	593782	0	ATTGTTGTTGTTG,A	1	1	0,0,210,215	1	1	0	2	A,A	NA	NA	0	0	1,0,17,18	1	1	0	2.365575974	0	2	A,A	NA	NA	0.028170877	0	NA	NA	0,0,98,95	1	1	0	0.455109627	0	2	A,A	NA	NA	0	0	NA	NA	1,0,66,64	1	1	0	0.738874389	0
chr10_ref_v2	617624	0	A,ATTTT,ATTTTT	1	1	1,1,58,43,128,90	1	1	0	2	ATTTTT,ATTTTT	ATTTT,ATTTTT	0.5	0.17952242	0	0,0,4,9,17,12	1	1	0	1.004027148	0	2	ATTTTT,ATTTTT	ATTTT,ATTTTT	0.25	0.154465292	0	NA	NA	0,0,15,8,65,49	1	1	0	2.380008127	0	2	ATTTTT,ATTTTT	NA	NA	0.071187492	0	NA	NA	0,0,20,17,39,24	1	1	0	0.878157271	0
chr10_ref_v2	628404	0	C,CCGTATTCCTGAATTGGA	0	0	48,26,0,47	1	1	1	2	C,CCGTATTCCTGAATTGGA	C,C	0.25	0.077961541	0	3,15,0,3	1	1	0	7.174918189	0	2	C,CCGTATTCCTGAATTGGA	C,C	0.5	0.405465108	0	NA	NA	17,24,0,24	1	1	0	2.667370035	0	2	C,CCGTATTCCTGAATTGGA	C,C	0.25	0.034506234	0	NA	NA	9,17,0,11	1	1	0	3.43628511	0
chr10_ref_v2	629167	0	C,T	1	0	88,169,66,0	1	1	1	2	C,C	C,T	0.5	0.245771177	0	7,40,10,0	1	1	0	2.627591886	0	2	C,C	C,T	0.5	0.35364004	0	NA	NA	46,107,32,0	1	1	0	1.134591858	0	2	C,C	C,T	0.25	0.411979789	0	NA	NA	32,58,28,0	1	1	0	0.665529514	0
chr10_ref_v2	629172	0	G,T	1	0	63,165,6,0	1	1	1	2	G,G	G,T	0.125	0.775385279	0	4,42,2,0	1	1	0	2.638308249	0	2	G,G	G,T	0.125	0.021978907	0	NA	NA	38,105,11,0	1	1	0	2.748224113	0	2	G,G	G,T	0.125	0.230112221	0	NA	NA	27,60,6,0	1	1	0	1.548769555	0
chr10_ref_v2	638791	0	C,CTTTTT	1	1	37,12,58,52	1	1	0	2	C,CTTTTT	CTTTTT,CTTTTT	0.5	0.289952221	0	2,1,7,3	1	0	0	0.816908008	0	2	NA	NA	NA	NA	0	NA	NA	13,4,34,30	1	1	0	0.994119769	0	2	CTTTTT,CTTTTT	C,CTTTTT	0.5	0.227057451	1	NA	NA	10,1,13,21	1	1	0	1.5045799	0
chr10_ref_v2	639590	0	A,ACC	1	0	48,29,78,71	1	1	0	2	A,ACC	ACC,ACC	0.25	0.14931526	0	2,2,10,4	1	0	1	1.301046633	0	2	NA	NA	NA	NA	0	NA	NA	13,17,47,41	1	1	0	1.242298686	0	2	ACC,ACC	A,ACC	0.5	0.022472856	1	NA	NA	18,15,27,24	1	1	0	0.982101971	0
chr10_ref_v2	639592	0	A,C	1	0	86,87,42,15	1	1	0	2	A,A	A,C	0.5	0.011628038	1	10,6,2,0	1	0	1	1.088047261	0	2	NA	NA	NA	NA	0	NA	NA	54,55,7,8	1	1	0	2.162120423	0	2	A,A	A,C	0.25	0.037387532	0	NA	NA	30,28,17,11	1	1	0	1.701614823	0
chr10_ref_v2	641485	0	T,TA	1	1	10,14,185,211	1	1	0	2	TA,TA	NA	NA	0.048231582	0	2,0,22,25	1	1	0	0.509042497	0	2	TA,TA	NA	NA	0.129174557	0	NA	NA	0,3,79,99	1	1	0	1.160682792	0	2	TA,TA	NA	NA	0.915138761	0	NA	NA	1,0,53,93	1	1	0	3.447213729	0
chr10_ref_v2	658249	0	T,TTC	1	1	8,16,231,323	1	1	0	2	TTC,TTC	NA	NA	1.372440215	0	0,0,21,30	1	1	0	0.539142216	0	2	TTC,TTC	NA	NA	1.332581756	0	NA	NA	4,11,125,181	1	1	0	0.585647533	0	2	TTC,TTC	NA	NA	1.163495916	0	NA	NA	1,9,73,119	1	1	0	0.995271507	0
chr10_ref_v2	666816	0	G,GTATATATATATATA,GTATATATATATATATA	1	1	1,0,14,24,32,32	1	1	1	2	GTATATATATATATATA,GTATATATATATATATA	GTATATATATATATA,GTATATATATATATATA	0.5	0.024168201	0	0,1,2,4,2,7	1	0	0	1.130606964	0	2	NA	NA	NA	NA	0	NA	NA	0,0,7,8,15,8	1	1	1	0.772649641	0	2	GTATATATATATATATA,GTATATATATATATATA	GTATATATATATATA,GTATATATATATATATA	0.5	0.099962739	0	NA	NA	0,0,3,3,11,7	1	1	1	1.057403056	0
chr10_ref_v2	701335	0	TCA,T	1	1	185,123,19,15	1	1	0	2	TCA,TCA	NA	NA	0.792637622	0	15,8,1,2	1	1	0	0.512799258	0	2	TCA,TCA	NA	NA	0.678021177	0	NA	NA	99,64,9,9	1	1	0	0.43310295	0	2	TCA,TCA	NA	NA	0.706485738	0	NA	NA	59,60,4,2	1	1	0	2.58169797	0
chr10_ref_v2	708614	0	T,C	0	0	401,424,0,0	1	1	0	2	T,T	NA	NA	0	0	40,40,0,0	1	1	0	0.401352075	0	2	T,T	NA	NA	0	0	NA	NA	258,223,0,0	1	1	0	1.934573809	0	2	T,T	NA	NA	0	0	NA	NA	73,88,68,80	1	1	0	369.1112913	1
chr10_ref_v2	714688	0	G,T	0	0	0,0,1,9	1	0	1	2	NA	NA	NA	NA	0	0,0,0,4	0	0	1	0	0	2	NA	NA	NA	NA	0	NA	NA	0,0,0,3	0	0	1	0	0	2	NA	NA	NA	NA	0	NA	NA	0,0,0,3	0	0	1	0	0
chr10_ref_v2	714697	0	A,T	1	0	0,0,0,2	0	0	1	2	NA	NA	NA	NA	0	0,0,0,0	0	0	1	0	0	2	NA	NA	NA	NA	0	NA	NA	0,0,0,0	0	0	1	0	0	2	NA	NA	NA	NA	0	NA	NA	0,0,0,1	0	0	1	0	0
chr10_ref_v2	714703	0	G,A	1	0	1,0,0,2	1	0	1	2	NA	NA	NA	NA	0	0,0,0,0	0	0	1	0	0	2	NA	NA	NA	NA	0	NA	NA	0,0,0,0	0	0	1	0	0	2	NA	NA	NA	NA	0	NA	NA	0,0,0,0	0	0	1	0	0
chr10_ref_v2	727021	0	A,G	0	0	474,352,48,67	1	1	0	2	A,A	A,G	0.25	0.025752496	1	56,39,4,6	1	1	0	0.574221445	0	2	A,A	A,G	0.25	0.30538165	0	NA	NA	235,184,19,22	1	1	0	1.024393265	0	2	A,A	A,G	0.25	0.378388704	1	NA	NA	184,124,8,8	1	1	0	2.976134898	0
chr10_ref_v2	727074	0	G,A	1	0	454,379,28,116	1	1	0	2	G,G	G,A	0.25	0.190689806	0	50,35,1,7	1	1	0	1.082190833	0	2	G,G	G,A	0.125	0.344840486	0	NA	NA	262,198,15,37	1	1	0	2.095330202	0	2	G,G	G,A	0.25	0.234072622	1	NA	NA	179,146,9,19	1	1	0	2.306453822	0
chr10_ref_v2	727080	0	G,A	1	0	453,394,28,115	1	1	0	2	G,G	G,A	0.25	0.167054085	0	49,36,1,7	1	1	0	1.024539233	0	2	G,G	G,A	0.125	0.344840486	0	NA	NA	268,208,15,36	1	1	0	2.404658477	0	2	G,G	G,A	0.25	0.287682072	1	NA	NA	177,155,8,19	1	1	0	2.313095999	0
chr10_ref_v2	727083	0	T,C	0	0	450,405,26,112	1	1	0	2	T,T	T,C	0.25	0.122062365	0	47,36,1,7	1	1	0	0.915433767	0	2	T,T	T,C	0.125	0.368651135	0	NA	NA	270,208,15,36	1	1	0	2.688883343	0	2	T,T	T,C	0.25	0.291874951	1	NA	NA	176,155,8,18	1	1	0	2.248415574	0
chr10_ref_v2	727091	0	T,A	0	0	447,412,26,106	1	1	0	2	T,T	T,A	0.25	0.07294315	0	44,36,1,7	1	1	0	0.728619018	0	2	T,T	T,A	0.25	0.356674944	0	NA	NA	262,208,15,39	1	1	0	1.985147317	0	2	T,T	T,A	0.25	0.217838499	1	NA	NA	167,155,8,20	1	1	0	1.476660681	0
chr10_ref_v2	727098	0	G,T	0	0	439,419,25,102	1	1	0	2	G,G	G,T	0.25	0.035493136	0	44,40,1,8	1	1	0	0.565276118	0	2	G,G	G,T	0.25	0.287682072	0	NA	NA	261,216,12,36	1	1	0	2.165633901	0	2	G,G	G,T	0.25	0.350405331	1	NA	NA	160,154,7,20	1	1	0	1.284875948	0
chr10_ref_v2	727101	0	T,C	1	0	441,425,24,98	1	1	0	2	T,T	T,C	0.25	0.013953715	0	42,44,1,7	1	1	0	0.648938394	0	2	T,T	T,C	0.125	0.333144447	0	NA	NA	260,221,12,36	1	1	0	1.798872694	0	2	T,T	T,C	0.25	0.35875611	1	NA	NA	160,158,7,20	1	1	0	1.170079393	0
chr10_ref_v2	727110	0	C,T	1	0	429,433,13,89	1	1	0	2	C,C	C,T	0.25	0.188372308	0	41,46,1,6	1	1	0	0.645463937	0	2	C,C	C,T	0.125	0.188052232	0	NA	NA	252,221,5,37	1	1	0	1.658720541	0	2	C,C	C,T	0.125	0.286624431	0	NA	NA	159,150,6,19	1	1	0	1.02340974	0
chr10_ref_v2	727116	0	G,A	0	0	433,431,5,84	1	1	0	2	G,G	G,A	0.25	0.32702625	0	42,49,1,6	1	1	0	0.723914633	0	2	G,G	G,A	0.125	0.143100844	0	NA	NA	244,218,4,36	1	1	0	1.096530489	0	2	G,G	G,A	0.125	0.261364764	0	NA	NA	155,153,4,19	1	1	0	1.122394518	0
chr10_ref_v2	730366	0	G,T	1	0	0,0,0,1	0	0	1	2	NA	NA	NA	NA	0	0,0,0,0	0	0	1	0	0	2	NA	NA	NA	NA	0	NA	NA	0,0,0,0	0	0	1	0	0	2	NA	NA	NA	NA	0	NA	NA	0,0,0,0	0	0	1	0	0
chr10_ref_v2	731481	0	G,C	0	0	0,0,1,0	0	0	1	2	NA	NA	NA	NA	0	0,0,0,0	0	0	1	0	0	2	NA	NA	NA	NA	0	NA	NA	0,0,0,0	0	0	1	0	0	2	NA	NA	NA	NA	0	NA	NA	0,0,0,0	0	0	1	0	0
chr10_ref_v2	731505	0	C,A	0	0	0,0,1,0	0	0	1	2	NA	NA	NA	NA	0	0,0,0,0	0	0	1	0	0	2	NA	NA	NA	NA	0	NA	NA	0,0,0,0	0	0	1	0	0	2	NA	NA	NA	NA	0	NA	NA	0,0,0,0	0	0	1	0	0
chr10_ref_v2	732772	0	C,T	0	0	0,0,1,1	1	0	1	2	NA	NA	NA	NA	0	0,0,0,0	0	0	1	0	0	2	NA	NA	NA	NA	0	NA	NA	0,0,0,0	0	0	1	0	0	2	NA	NA	NA	NA	0	NA	NA	0,0,0,0	0	0	1	0	0
chr10_ref_v2	732781	0	A,G	1	0	0,0,1,1	1	0	1	2	NA	NA	NA	NA	0	0,0,0,0	0	0	1	0	0	2	NA	NA	NA	NA	0	NA	NA	0,0,0,0	0	0	1	0	0	2	NA	NA	NA	NA	0	NA	NA	0,0,0,0	0	0	1	0	0
chr10_ref_v2	732823	0	T,C	0	0	0,0,1,1	1	0	1	2	NA	NA	NA	NA	0	0,0,0,0	0	0	1	0	0	2	NA	NA	NA	NA	0	NA	NA	0,0,0,0	0	0	1	0	0	2	NA	NA	NA	NA	0	NA	NA	0,0,0,0	0	0	1	0	0
chr10_ref_v2	732833	0	T,C	1	0	0,0,1,1	1	0	1	2	NA	NA	NA	NA	0	0,0,0,0	0	0	1	0	0	2	NA	NA	NA	NA	0	NA	NA	0,0,0,0	0	0	1	0	0	2	NA	NA	NA	NA	0	NA	NA	0,0,0,0	0	0	1	0	0
chr10_ref_v2	732837	0	T,C	1	0	0,0,1,1	1	0	1	2	NA	NA	NA	NA	0	0,0,0,0	0	0	1	0	0	2	NA	NA	NA	NA	0	NA	NA	0,0,0,0	0	0	1	0	0	2	NA	NA	NA	NA	0	NA	NA	0,0,0,0	0	0	1	0	0
chr10_ref_v2	732838	0	C,T	1	0	0,0,1,1	1	0	1	2	NA	NA	NA	NA	0	0,0,0,0	0	0	1	0	0	2	NA	NA	NA	NA	0	NA	NA	0,0,0,0	0	0	1	0	0	2	NA	NA	NA	NA	0	NA	NA	0,0,0,0	0	0	1	0	0
chr10_ref_v2	732844	0	C,T	0	0	0,0,1,1	1	0	1	2	NA	NA	NA	NA	0	0,0,0,0	0	0	1	0	0	2	NA	NA	NA	NA	0	NA	NA	0,0,0,0	0	0	1	0	0	2	NA	NA	NA	NA	0	NA	NA	0,0,0,0	0	0	1	0	0
chr10_ref_v2	732850	0	G,A	0	0	0,0,1,1	1	0	1	2	NA	NA	NA	NA	0	0,0,0,0	0	0	1	0	0	2	NA	NA	NA	NA	0	NA	NA	0,0,0,0	0	0	1	0	0	2	NA	NA	NA	NA	0	NA	NA	0,0,0,0	0	0	1	0	0
chr10_ref_v2	737535	0	A,C	0	0	0,0,1,0	0	0	1	2	NA	NA	NA	NA	0	0,0,0,0	0	0	1	0	0	2	NA	NA	NA	NA	0	NA	NA	0,1,0,0	0	0	1	0	0	2	NA	NA	NA	NA	0	NA	NA	0,0,0,0	0	0	1	0	0
chr10_ref_v2	737552	0	T,A	1	0	0,0,1,0	0	0	1	2	NA	NA	NA	NA	0	0,0,0,0	0	0	1	0	0	2	NA	NA	NA	NA	0	NA	NA	0,1,0,0	0	0	1	0	0	2	NA	NA	NA	NA	0	NA	NA	0,0,0,0	0	0	1	0	0
chr10_ref_v2	737553	0	G,A	1	0	0,0,1,0	0	0	1	2	NA	NA	NA	NA	0	0,0,0,0	0	0	1	0	0	2	NA	NA	NA	NA	0	NA	NA	0,1,0,0	0	0	1	0	0	2	NA	NA	NA	NA	0	NA	NA	0,0,0,0	0	0	1	0	0
chr10_ref_v2	737554	0	T,G	1	0	0,0,1,0	0	0	1	2	NA	NA	NA	NA	0	0,0,0,0	0	0	1	0	0	2	NA	NA	NA	NA	0	NA	NA	0,1,0,0	0	0	1	0	0	2	NA	NA	NA	NA	0	NA	NA	0,0,0,0	0	0	1	0	0
chr10_ref_v2	737664	0	G,T	1	0	0,0,0,0	0	0	1	2	NA	NA	NA	NA	0	0,0,0,0	0	0	1	0	0	2	NA	NA	NA	NA	0	NA	NA	0,0,0,0	0	0	1	0	0	2	NA	NA	NA	NA	0	NA	NA	0,0,0,1	0	0	1	0	0
chr10_ref_v2	745305	1	T,C	1	0	0,28,0,12	1	1	1	2	NA	NA	NA	NA	0	0,1,0,0	0	0	1	0	0	2	NA	NA	NA	NA	0	NA	NA	0,18,0,13	1	1	1	0.999382685	0	2	NA	NA	NA	NA	0	NA	NA	0,24,0,4	1	1	1	1.412034937	0
chr10_ref_v2	745312	1	GGTGTGTGGGTGT,G	1	0	0,6,0,12	1	0	1	2	NA	NA	NA	NA	0	0,0,0,0	0	0	1	0	0	2	NA	NA	NA	NA	0	NA	NA	0,7,0,13	1	1	1	0.283459399	0	2	NA	NA	NA	NA	0	NA	NA	0,13,0,5	1	0	1	3.290396902	0
chr11_ref_v2	9	1	CCACACACCACACCCACA,C	1	0	15,0,0,0	0	0	1	2	NA	NA	NA	NA	0	0,0,0,0	0	0	1	0	0	2	NA	NA	NA	NA	0	NA	NA	5,0,5,0	1	0	1	0	0	2	NA	NA	NA	NA	0	NA	NA	7,0,0,0	0	0	1	0	0
chr11_ref_v2	51	1	C,A	1	0	0,0,110,1	1	1	1	2	NA	NA	NA	NA	0	0,0,2,1	1	0	1	4.177989869	0	2	NA	NA	NA	NA	0	NA	NA	0,0,61,1	1	1	1	0.37242933	0	2	NA	NA	NA	NA	0	NA	NA	0,1,42,0	1	1	1	0.635642348	0
chr11_ref_v2	265	1	A,C	0	0	265,175,0,48	1	1	1	2	NA	NA	NA	NA	0	14,2,0,1	1	0	1	1.975362601	0	2	NA	NA	NA	NA	0	NA	NA	156,34,0,39	1	1	1	8.504635247	0	2	NA	NA	NA	NA	0	NA	NA	92,14,0,20	1	1	0	7.526500565	0
chr11_ref_v2	469	1	C,A	1	0	0,0,78,140	1	1	1	2	NA	NA	NA	NA	0	0,0,5,14	1	0	1	0.587141811	0	2	NA	NA	NA	NA	0	NA	NA	0,0,39,81	1	1	1	0.601261072	0	2	NA	NA	NA	NA	0	NA	NA	0,0,28,67	1	1	0	0.959558273	0
chr11_ref_v2	489	1	T,C	1	0	0,0,52,136	1	1	1	2	NA	NA	NA	NA	0	0,0,8,11	1	0	1	0.975505941	0	2	NA	NA	NA	NA	0	NA	NA	0,0,32,73	1	1	1	0.54865525	0	2	NA	NA	NA	NA	0	NA	NA	0,0,28,62	1	1	0	0.587884736	0
chr11_ref_v2	508	1	T,G	1	0	0,0,75,161	1	1	1	2	NA	NA	NA	NA	0	0,0,10,13	1	1	1	0.838151553	0	2	NA	NA	NA	NA	0	NA	NA	0,0,46,114	1	1	1	0.647303319	0	2	NA	NA	NA	NA	0	NA	NA	0,0,39,64	1	1	0	0.985217383	0
chr11_ref_v2	26590	0	CAT,C,CATAT	1	1	46,41,16,17,8,8	1	1	1	2	CAT,CAT	CAT,CATAT	0.125	0.427864841	0	12,17,7,6,1,2	1	1	0	0.775213269	0	2	CAT,CAT	CAT,C	0.25	0.290814061	0	NA	NA	20,15,6,8,2,6	1	1	0	0.933742619	0	2	CAT,CAT	CAT,CATAT	0.25	0.660813988	0	NA	NA	5,17,3,3,1,3	1	1	1	2.340551886	0
chr11_ref_v2	36587	0	CAT,C	1	1	52,56,31,21	1	1	1	2	CAT,CAT	CAT,C	0.25	0.193019268	0	26,12,10,8	1	1	0	1.758765952	0	2	CAT,CAT	CAT,C	0.25	0.158554889	0	NA	NA	39,35,10,8	1	1	0	1.718306883	0	2	CAT,CAT	NA	NA	0.10484827	0	NA	NA	15,4,7,9	1	1	1	1.937307177	0
chr11_ref_v2	66744	0	T,A	0	0	311,298,1,0	1	1	0	2	T,T	NA	NA	0.001640689	0	15,22,22,10	1	1	0	311.1486557	1	2	T,A	T,T	0.125	0.106132418	0	g.66744T>A	0	159,165,0,0	1	1	0	0.626680824	0	2	T,T	NA	NA	0	0	NA	NA	121,92,0,0	1	1	0	1.328373988	0
chr11_ref_v2	67772	0	C,CTTTTTTTTTTTTT	1	1	0,2,33,160	1	1	1	2	CTTTTTTTTTTTTT,CTTTTTTTTTTTTT	NA	NA	0.415774478	0	0,0,1,16	1	0	0	0.808728337	0	2	NA	NA	NA	NA	0	NA	NA	0,1,10,97	1	1	0	1.78690646	0	2	CTTTTTTTTTTTTT,CTTTTTTTTTTTTT	NA	NA	0.009302393	0	NA	NA	0,0,9,42	1	1	0	0.390033925	0
chr11_ref_v2	68755	0	T,G	1	0	100,108,33,0	1	1	1	2	T,T	T,G	0.25	0.134732594	0	5,5,1,0	1	0	0	0.369200531	0	2	NA	NA	NA	NA	0	NA	NA	26,44,23,0	1	1	0	2.864595802	0	2	T,T	T,G	0.5	0.03532652	0	NA	NA	30,46,16,0	1	1	0	0.791349968	0
chr11_ref_v2	78801	0	TTA,T	1	1	95,105,10,8	1	1	1	2	TTA,TTA	NA	NA	0.641274967	0	19,12,7,3	1	1	0	3.240596431	0	2	TTA,TTA	TTA,T	0.25	0.050520692	0	NA	NA	50,40,7,6	1	1	0	1.067402202	0	2	TTA,TTA	NA	NA	0.082821328	0	NA	NA	19,28,3,6	1	1	0	1.909387074	0
chr11_ref_v2	114778	0	C,CAT	1	1	17,15,118,88	1	1	0	2	CAT,CAT	NA	NA	0.208849648	0	4,3,35,19	1	1	0	0.865118026	0	2	CAT,CAT	NA	NA	0.264394892	0	NA	NA	10,8,40,53	1	1	0	1.994263856	0	2	CAT,CAT	C,CAT	0.125	0.023407185	0	NA	NA	9,2,42,40	1	1	0	0.935955416	0
chr11_ref_v2	134471	0	AT,A	1	1	196,202,20,24	1	1	0	2	AT,AT	NA	NA	0.224514377	0	24,13,4,1	1	1	0	1.366525329	0	2	AT,AT	NA	NA	0.065146975	0	NA	NA	77,87,9,11	1	1	0	0.512853506	0	2	AT,AT	NA	NA	0.041108972	0	NA	NA	61,59,8,9	1	1	0	0.734434379	0
chr11_ref_v2	136107	0	CAT,C	1	1	84,79,14,5	1	1	1	2	CAT,CAT	NA	NA	0.552310029	0	27,29,2,2	1	1	0	0.627346715	0	2	CAT,CAT	NA	NA	0.975156685	0	NA	NA	44,47,5,3	1	1	0	0.650782674	0	2	CAT,CAT	NA	NA	0.745327188	0	NA	NA	24,29,5,2	1	1	0	0.588622628	0
chr11_ref_v2	164848	0	CTATATATATATATATATATA,C	1	1	2,0,127,108	1	1	1	2	C,C	NA	NA	0.413939735	0	0,0,13,9	1	1	0	0.437572431	0	2	C,C	NA	NA	0	0	NA	NA	1,2,76,49	1	1	0	1.160559486	0	2	C,C	NA	NA	0.429181635	0	NA	NA	0,0,62,32	1	1	0	2.117821122	0
chr11_ref_v2	168999	0	T,TAATAAATA	1	1	1,2,72,81	1	1	1	2	TAATAAATA,TAATAAATA	NA	NA	0.424883194	0	0,1,13,25	1	1	0	1.085453872	0	2	TAATAAATA,TAATAAATA	NA	NA	0.025975486	0	NA	NA	0,1,25,24	1	1	0	0.48147654	0	2	TAATAAATA,TAATAAATA	NA	NA	0.020202707	0	NA	NA	0,0,32,24	1	1	0	1.208451371	0
chr11_ref_v2	179252	0	T,TTATATATATA,TTATATATATATA	1	1	3,0,7,16,26,40	1	1	1	2	TTATATATATATA,TTATATATATATA	T,TTATATATATATA	0.125	0.765476497	0	0,0,1,2,17,8	1	1	0	3.670825554	0	2	TTATATATATATA,TTATATATATATA	NA	NA	0.677757007	0	NA	NA	1,0,6,8,18,19	1	1	0	0.720160231	0	2	TTATATATATATA,TTATATATATATA	TTATATATATA,TTATATATATATA	0.25	0.03152718	0	NA	NA	3,0,4,7,13,26	1	1	0	0.617842114	0
chr11_ref_v2	179921	0	A,C	0	0	330,176,0,38	1	1	1	2	A,A	A,C	0.125	0.145075178	0	37,14,0,2	1	1	0	0.990514995	0	2	A,A	A,C	0.125	0.125163143	0	NA	NA	206,52,0,46	1	1	0	8.707784802	0	2	A,A	A,C	0.25	0.243098166	0	NA	NA	112,36,0,21	1	1	0	2.812813947	0
chr11_ref_v2	184506	0	G,GTAATAATAATAATAATTATAATAA	1	1	0,0,28,35	1	1	1	2	GTAATAATAATAATAATTATAATAA,GTAATAATAATAATAATTATAATAA	NA	NA	0	0	0,1,4,10	1	0	0	1.073459908	0	2	NA	NA	NA	NA	0	NA	NA	0,0,16,12	1	1	0	0.950687482	0	2	GTAATAATAATAATAATTATAATAA,GTAATAATAATAATAATTATAATAA	NA	NA	0	0	NA	NA	0,0,4,12	1	0	0	1.121797573	0
chr11_ref_v2	188683	0	C,CA	1	1	139,27,8,19	1	1	0	2	C,C	C,CA	0.25	0.187714884	0	23,5,0,4	1	1	0	0.420716219	0	2	C,C	C,CA	0.25	0.102242829	0	NA	NA	55,7,1,20	1	1	0	4.24239806	0	2	C,C	C,CA	0.5	0.071301888	0	NA	NA	32,6,2,17	1	1	0	5.144418412	0
chr11_ref_v2	196217	0	GA,G	1	1	115,96,22,16	1	1	0	2	GA,GA	NA	NA	0.287234062	0	12,9,3,3	1	1	0	0.706659588	0	2	GA,GA	NA	NA	0.08580473	0	NA	NA	51,56,12,9	1	1	0	0.88200332	0	2	GA,GA	NA	NA	0.059933796	0	NA	NA	34,30,14,7	1	1	0	1.906167633	0
chr11_ref_v2	207676	0	TA,T	1	1	112,165,13,17	1	1	0	2	TA,TA	NA	NA	0.121736702	0	12,34,0,4	1	1	0	1.695101741	0	2	TA,TA	NA	NA	0.124604932	0	NA	NA	86,111,5,11	1	1	0	0.894172596	0	2	TA,TA	NA	NA	0.107946061	0	NA	NA	35,63,7,5	1	1	0	0.748944358	0
chr11_ref_v2	214917	0	T,C	1	0	131,123,148,149	1	1	0	2	T,C	C,C	0.125	0.094916556	0	22,27,20,21	1	1	0	1.317259379	0	2	T,C	T,T	0.125	0.073066197	0	NA	NA	63,90,74,104	1	1	0	1.89586039	0	2	T,C	C,C	0.125	0.099968799	0	NA	NA	104,106,0,0	1	1	0	308.5771653	1
chr11_ref_v2	216761	0	G,GA	1	1	86,91,27,30	1	1	0	2	G,G	G,GA	0.5	0.19392825	0	10,6,4,1	1	1	0	0.732208061	0	2	G,G	G,GA	0.5	0.155803876	0	NA	NA	41,32,11,6	1	1	0	1.322456743	0	2	G,G	G,GA	0.25	0.022084582	0	NA	NA	42,15,8,1	1	1	0	5.93825297	0
chr11_ref_v2	217084	0	T,G	1	0	91,220,60,0	1	1	0	2	T,T	T,G	0.25	0.316991101	0	7,34,11,0	1	1	0	0.823906429	0	2	T,T	T,G	0.5	0.130053128	0	NA	NA	22,136,60,0	1	1	0	6.62239966	0	2	T,T	T,G	0.5	0.14689112	0	NA	NA	23,103,39,0	1	1	0	2.662983143	0
chr11_ref_v2	223624	0	A,C	0	0	290,74,0,55	1	1	0	2	A,A	A,C	0.25	0.074107972	0	39,8,0,5	1	1	0	0.661188796	0	2	A,A	A,C	0.25	0.112477983	0	NA	NA	145,24,0,45	1	1	0	3.453133418	0	2	A,A	A,C	0.5	0.20264503	0	NA	NA	84,11,0,23	1	1	0	1.83332788	0
chr11_ref_v2	242441	0	CT,C	1	1	158,147,9,20	1	1	0	2	CT,CT	CT,C	0.125	0.27830087	0	33,15,3,1	1	1	0	2.091056395	0	2	CT,CT	NA	NA	0.366877177	0	NA	NA	77,98,8,12	1	1	0	1.371153084	0	2	CT,CT	CT,C	0.125	0.082681899	0	NA	NA	54,62,3,4	1	1	0	1.060097152	0
chr11_ref_v2	244017	0	A,G	0	0	258,296,0,0	1	1	0	2	A,A	NA	NA	0	0	39,31,0,0	1	1	0	1.192517972	0	2	A,A	NA	NA	0	0	NA	NA	160,160,0,0	1	1	0	0.943986495	0	2	A,A	NA	NA	0	0	NA	NA	46,52,39,47	1	1	0	326.0818866	1
chr11_ref_v2	251252	0	T,C	1	0	308,30,0,24	1	1	0	2	T,T	T,C	0.125	0.10388013	0	26,2,0,0	1	1	0	0.781730692	0	2	T,T	NA	NA	0	0	NA	NA	163,12,0,22	1	1	0	2.017260146	0	2	T,T	T,C	0.25	0.083381609	0	NA	NA	108,8,0,16	1	1	0	1.95520277	0
chr11_ref_v2	254367	0	A,C	0	0	282,140,1,63	1	1	0	2	A,A	A,C	0.25	0.059787918	0	33,20,0,4	1	1	0	0.795784653	0	2	A,A	A,C	0.125	0.3471962	0	NA	NA	137,77,0,54	1	1	0	3.344635323	0	2	A,A	A,C	0.5	0.260030541	0	NA	NA	87,36,0,31	1	1	0	2.186094289	0
chr11_ref_v2	273433	0	G,GCAATGA	0	0	0,0,254,272	1	1	0	2	GCAATGA,GCAATGA	NA	NA	0	0	0,0,20,22	1	1	0	0.357969318	0	2	GCAATGA,GCAATGA	NA	NA	0	0	NA	NA	0,0,158,151	1	1	0	0.777807161	0	2	GCAATGA,GCAATGA	NA	NA	0	0	NA	NA	0,0,90,107	1	1	0	0.608556147	0
chr11_ref_v2	276709	0	G,T	0	0	94,283,47,0	1	1	0	2	G,G	G,T	0.25	0.115134027	0	20,30,6,0	1	1	0	2.002079872	0	2	G,G	G,T	0.25	0.020202707	0	NA	NA	28,143,35,1	1	1	0	2.691978089	0	2	G,G	G,T	0.25	0.387765531	0	NA	NA	17,106,19,0	1	1	0	1.962713311	0
chr11_ref_v2	276713	0	A,T	0	0	86,274,73,0	1	1	0	2	A,A	A,T	0.25	0.363871211	0	19,30,8,0	1	1	0	2.107465621	0	2	A,A	A,T	0.25	0.251314428	0	NA	NA	27,146,54,3	1	1	0	3.653975944	0	2	A,A	A,T	0.5	0.011628038	0	NA	NA	15,101,31,0	1	1	0	1.590525753	0
chr11_ref_v2	279816	0	GA,GAA,G	1	1	116,164,14,25,14,35	1	1	0	2	GA,GA	NA	NA	0.198403665	0	13,16,0,4,4,3	1	1	0	1.237883685	0	2	GA,GA	GA,GAA	0.125	0.245780698	0	NA	NA	51,75,5,11,10,9	1	1	0	1.062539828	0	2	GA,GA	NA	NA	0.283543294	0	NA	NA	35,60,5,14,3,8	1	1	0	1.393547215	0
chr11_ref_v2	286102	0	TA,T	1	1	162,157,18,14	1	1	0	2	TA,TA	NA	NA	0.578940065	0	15,25,2,5	1	1	0	1.617938195	0	2	TA,TA	NA	NA	0.082566554	0	NA	NA	79,67,4,7	1	1	0	0.805999627	0	2	TA,TA	NA	NA	0.756661526	0	NA	NA	37,44,4,6	1	1	0	0.830814512	0
chr11_ref_v2	309347	0	GT,G	1	1	165,181,15,24	1	1	0	2	GT,GT	NA	NA	0.161679697	0	28,28,2,6	1	1	0	0.698278326	0	2	GT,GT	GT,G	0.125	0.150720079	0	NA	NA	85,72,5,5	1	1	0	1.727874022	0	2	GT,GT	NA	NA	0.350991767	0	NA	NA	59,73,5,1	1	1	0	1.38118883	0
chr11_ref_v2	320477	0	GT,G	1	1	48,40,12,31	1	1	0	2	GT,GT	GT,G	0.25	0.114477251	0	9,2,0,3	1	0	0	1.572326729	0	2	NA	NA	NA	NA	0	NA	NA	27,32,2,12	1	1	0	2.110883129	0	2	GT,GT	NA	NA	0.0081029	0	NA	NA	18,18,1,3	1	1	0	1.941566568	0
chr11_ref_v2	334757	0	GA,G	1	1	129,136,42,16	1	1	0	2	GA,GA	NA	NA	0.025428854	0	19,19,3,3	1	1	0	0.520934669	0	2	GA,GA	NA	NA	0.377015541	0	NA	NA	66,69,12,15	1	1	0	1.960689496	0	2	GA,GA	NA	NA	0.062453812	0	NA	NA	35,37,5,9	1	1	0	1.755247781	0
chr11_ref_v2	354836	0	G,GA	1	1	107,135,23,18	1	1	0	2	G,G	G,GA	0.125	0.009696683	0	10,9,1,2	1	1	0	0.537117559	0	2	G,G	G,GA	0.125	0.012274094	0	NA	NA	30,47,6,5	1	1	0	0.783609459	0	2	G,G	G,GA	0.125	0.096290906	0	NA	NA	27,27,2,5	1	1	0	0.776565432	0
chr11_ref_v2	360728	0	G,T	0	0	255,366,19,0	1	1	0	2	G,G	G,T	0.125	0.727548607	0	23,38,5,0	1	1	0	1.463652248	0	2	G,G	G,T	0.25	0.373204246	0	NA	NA	91,195,56,0	1	1	0	27.48517428	0	2	G,G	G,T	0.25	0.332969606	0	NA	NA	60,134,32,0	1	1	0	15.20514226	0
chr11_ref_v2	384757	0	C,CTTT	1	1	10,2,57,7	1	1	0	2	CTTT,CTTT	C,CTTT	0.25	0.271933715	0	4,0,4,2	1	0	0	1.695051889	0	2	NA	NA	NA	NA	0	NA	NA	9,1,32,1	1	1	0	1.027257684	0	2	CTTT,CTTT	C,CTTT	0.5	0.09531018	0	NA	NA	1,1,19,3	1	1	0	0.570211945	0
chr11_ref_v2	384783	0	A,T	0	0	42,199,53,1	1	1	0	2	A,A	A,T	0.5	0.397200598	0	8,34,7,0	1	1	0	0.528595504	0	2	A,A	A,T	0.25	0.287682072	0	NA	NA	27,94,39,0	1	1	0	1.654335024	0	2	A,A	A,T	0.5	0.008298803	0	NA	NA	18,64,17,0	1	1	0	0.798800502	0
chr11_ref_v2	384787	0	C,T	1	0	68,180,46,0	1	1	0	2	C,C	C,T	0.25	0.282629005	0	10,32,6,0	1	1	0	0.593612172	0	2	C,C	C,T	0.25	0.15415068	0	NA	NA	35,90,35,0	1	1	0	1.67539264	0	2	C,C	C,T	0.5	0.14618251	0	NA	NA	24,62,13,0	1	1	0	0.515329745	0
chr11_ref_v2	393887	0	T,C	0	0	209,251,0,0	1	1	0	2	T,T	NA	NA	0	0	14,11,13,8	1	1	0	308.8296199	1	2	T,C	T,T	0.125	0.076961041	0	g.393887T>C	0	72,76,73,76	1	1	0	356.4235902	1	2	T,C	NA	NA	0.006734032	0	g.393887T>C	0	89,89,0,0	1	1	0	0.931797834	0
chr11_ref_v2	415323	0	T,G	0	0	70,244,95,0	1	1	0	2	T,T	T,G	0.5	0.086432506	0	5,50,17,0	1	1	0	1.46808095	0	2	T,T	T,G	0.5	0.018349139	0	NA	NA	27,149,73,0	1	1	0	2.077921233	0	2	T,T	T,G	0.5	0.232193387	0	NA	NA	15,91,40,0	1	1	0	1.059520928	0
chr11_ref_v2	430740	0	C,T	0	0	267,243,0,1	1	1	0	2	C,C	NA	NA	0.001958864	0	15,23,23,10	1	1	0	311.1549967	1	2	C,T	C,C	0.125	0.11023583	0	g.430740C>T	0	73,53,71,68	1	1	0	353.7628333	1	2	C,T	NA	NA	0.098192026	0	g.430740C>T	0	88,76,0,0	1	1	0	0.451169829	0
chr11_ref_v2	436139	0	T,G	0	0	181,318,41,0	1	1	0	2	T,T	T,G	0.125	0.233113724	0	21,48,8,0	1	1	0	0.665556806	0	2	T,T	T,G	0.25	0.090971778	0	NA	NA	69,186,62,0	1	1	0	12.96890099	0	2	T,T	T,G	0.5	0.29951653	0	NA	NA	32,90,43,0	1	1	0	15.21832768	0
chr11_ref_v2	451222	0	GGAACAC,G	0	0	1,3,195,268	1	1	0	2	G,G	NA	NA	0.701749384	0	0,0,26,39	1	1	0	0.453946571	0	2	G,G	NA	NA	0	0	NA	NA	0,1,98,168	1	1	0	1.437686154	0	2	G,G	NA	NA	0.00375235	0	NA	NA	0,2,92,97	1	1	0	1.391152718	0
chr11_ref_v2	460109	0	T,C	0	0	295,254,0,0	1	1	0	2	T,T	NA	NA	0	0	35,32,0,0	1	1	0	0.396060895	0	2	T,T	NA	NA	0	0	NA	NA	173,141,0,0	1	1	0	0.499588417	0	2	T,T	NA	NA	0	0	NA	NA	48,50,44,37	1	1	0	323.6871109	1
chr11_ref_v2	463747	0	T,C	0	0	304,296,0,0	1	1	0	2	T,T	NA	NA	0	0	17,30,18,15	1	1	0	310.4462147	1	2	T,C	T,T	0.125	0.102325612	0	g.463747T>C	0	147,143,0,0	1	1	0	0.397645672	0	2	T,T	NA	NA	0	0	NA	NA	108,104,0,0	1	1	0	0.395969743	0
chr11_ref_v2	464826	0	G,GTATA,GTA	1	1	10,10,17,39,6,9	1	1	1	2	G,GTATA	GTATA,GTATA	0.5	0.279046886	0	3,1,12,11,2,2	1	1	0	2.168764545	0	2	GTATA,GTATA	G,GTATA	0.25	0.170802689	0	NA	NA	2,1,5,17,2,0	1	1	1	1.608420117	0	2	GTATA,GTATA	G,GTATA	0.25	0.419103219	0	NA	NA	0,1,6,13,1,2	1	1	1	1.091154201	0
chr11_ref_v2	468533	0	T,G	0	0	79,223,66,0	1	1	0	2	T,T	T,G	0.5	0.407122109	0	4,29,9,1	1	1	0	2.029936894	0	2	T,T	T,G	0.5	0.09531018	0	NA	NA	31,121,48,0	1	1	0	1.873844512	0	2	T,T	T,G	0.5	0.033447934	0	NA	NA	13,61,23,1	1	1	0	1.535793159	0
chr11_ref_v2	489495	0	TA,T	1	1	177,164,11,9	1	1	0	2	TA,TA	NA	NA	0.491593378	0	29,18,4,3	1	1	0	1.512797749	0	2	TA,TA	TA,T	0.125	0.109047383	0	NA	NA	62,62,8,3	1	1	0	1.282208333	0	2	TA,TA	NA	NA	0.019717347	0	NA	NA	54,64,2,7	1	1	0	1.479456542	0
chr11_ref_v2	500050	0	T,C	1	0	220,248,1,0	1	1	0	2	T,T	NA	NA	0.002134473	0	28,30,0,0	1	1	0	0.388979731	0	2	T,T	NA	NA	0	0	NA	NA	119,119,0,0	1	1	0	0.741510863	0	2	T,T	NA	NA	0	0	NA	NA	34,43,40,50	1	1	0	327.8732756	1
chr11_ref_v2	517796	0	C,T	1	0	78,94,42,2	1	1	1	2	C,C	C,T	0.5	0.264692554	0	13,8,4,0	1	1	0	1.136392548	0	2	C,C	C,T	0.5	0.336472237	0	NA	NA	27,50,21,6	1	1	0	3.592400827	0	2	C,C	C,T	0.5	0.050643733	1	NA	NA	26,23,10,0	1	1	1	0.902639986	0
chr11_ref_v2	517798	0	TCACTAC,T	1	0	119,100,11,2	1	1	1	2	TCACTAC,TCACTAC	TCACTAC,T	0.125	0.116072171	0	21,8,2,0	1	1	0	1.367026191	0	2	TCACTAC,TCACTAC	TCACTAC,T	0.25	0.322773392	0	NA	NA	51,51,5,6	1	1	0	3.449755331	0	2	TCACTAC,TCACTAC	TCACTAC,T	0.25	0.281167391	0	NA	NA	43,24,1,0	1	1	1	1.556204271	0
chr11_ref_v2	519023	0	GA,G	1	1	163,206,6,7	1	1	0	2	GA,GA	NA	NA	0.494255323	0	16,25,2,4	1	1	0	2.498355403	0	2	GA,GA	GA,G	0.125	0.155447071	0	NA	NA	65,102,2,6	1	1	0	1.013920097	0	2	GA,GA	NA	NA	0.158201843	0	NA	NA	53,56,2,2	1	1	0	0.687574041	0
chr11_ref_v2	523691	0	AT,A	1	1	40,46,17,32	1	1	0	2	AT,AT	AT,A	0.5	0.125956954	0	8,4,6,4	1	1	0	1.40330896	0	2	AT,A	AT,AT	0.25	0.160751344	0	NA	NA	17,18,13,13	1	1	0	1.436920893	0	2	AT,A	AT,AT	0.25	0.143580571	0	NA	NA	19,8,9,13	1	1	0	1.17119581	0
chr11_ref_v2	557138	0	GA,G	1	1	248,218,16,15	1	1	0	2	GA,GA	GA,G	0.125	0.376629636	0	32,35,5,6	1	1	0	1.997137145	0	2	GA,GA	GA,G	0.25	0.051146172	0	NA	NA	120,103,15,4	1	1	0	1.96421737	0	2	GA,GA	GA,G	0.125	0.129844676	0	NA	NA	61,78,6,7	1	1	0	1.500741226	0
chr11_ref_v2	580728	0	GA,G	1	1	115,129,17,20	1	1	0	2	GA,GA	GA,G	0.125	0.078915388	0	16,24,3,1	1	1	0	0.821268981	0	2	GA,GA	NA	NA	0.02118028	0	NA	NA	57,63,9,15	1	1	0	1.092603404	0	2	GA,GA	GA,G	0.25	0.168201206	0	NA	NA	33,63,3,4	1	1	0	3.045366441	0
chr11_ref_v2	595779	0	T,G	0	0	149,350,82,0	1	1	0	2	T,T	T,G	0.25	0.152144661	0	16,34,15,0	1	1	0	1.554036895	0	2	T,T	T,G	0.5	0.040821995	0	NA	NA	42,183,73,0	1	1	0	7.480512304	0	2	T,T	T,G	0.5	0.01342302	0	NA	NA	20,116,43,0	1	1	0	5.414497046	0
chr11_ref_v2	599742	0	A,G	0	0	279,264,0,0	1	1	0	2	A,A	NA	NA	0	0	28,33,0,0	1	1	0	0.652757275	0	2	A,A	NA	NA	0	0	NA	NA	145,143,0,0	1	1	0	0.452723315	0	2	A,A	NA	NA	0	0	NA	NA	38,56,42,35	1	1	0	322.1018502	1
chr11_ref_v2	612775	0	ACGAGCTTGAGAGAC,A	0	0	2,1,240,269	1	1	0	2	A,A	NA	NA	0.411341717	0	0,0,22,26	1	1	0	0.392021146	0	2	A,A	NA	NA	0	0	NA	NA	1,0,135,135	1	1	0	0.74686845	0	2	A,A	NA	NA	0.003696862	0	NA	NA	0,0,95,105	1	1	0	0.439615198	0
chr11_ref_v2	613266	0	T,TAGAAGA	1	1	0,3,203,322	1	1	0	2	TAGAAGA,TAGAAGA	NA	NA	0.698845202	0	0,0,22,29	1	1	0	0.551203555	0	2	TAGAAGA,TAGAAGA	NA	NA	0	0	NA	NA	0,0,135,150	1	1	0	3.12376462	0	2	TAGAAGA,TAGAAGA	NA	NA	0	0	NA	NA	0,0,76,112	1	1	0	0.546632796	0
chr11_ref_v2	613312	0	ACTGCTGCTGCTGCTGCTGCTGCTG,A	1	1	2,4,137,134	1	1	0	2	A,A	ACTGCTGCTGCTGCTGCTGCTGCTG,A	0.125	1.102309151	0	0,2,15,6	1	1	0	1.832703782	0	2	A,A	ACTGCTGCTGCTGCTGCTGCTGCTG,A	0.25	0.085119229	0	NA	NA	1,0,93,72	1	1	0	1.327334016	0	2	A,A	NA	NA	0.006042314	0	NA	NA	0,0,46,36	1	1	0	0.889455741	0
chr11_ref_v2	613399	0	AGAGGAG,A	1	1	2,3,171,201	1	1	0	2	A,A	NA	NA	0.929642065	0	0,0,12,15	1	1	0	0.379721705	0	2	A,A	NA	NA	0	0	NA	NA	0,1,95,138	1	1	0	1.354082331	0	2	A,A	NA	NA	0.004282662	0	NA	NA	1,0,61,95	1	1	0	1.414105389	0
chr11_ref_v2	613620	0	GA,G	1	1	189,228,11,16	1	1	0	2	GA,GA	NA	NA	0.114342607	0	20,22,3,3	1	1	0	1.148628689	0	2	GA,GA	GA,G	0.125	0.131349519	0	NA	NA	105,132,5,6	1	1	0	0.584852577	0	2	GA,GA	NA	NA	0.189814441	0	NA	NA	54,80,2,4	1	1	0	1.01299978	0
chr11_ref_v2	617188	0	CT,C	1	1	15,22,67,24	1	1	0	2	CT,C	C,C	0.5	0.053017117	0	3,0,8,2	1	0	0	0.802587661	0	2	NA	NA	NA	NA	0	NA	NA	2,7,17,10	1	1	0	0.934805697	0	2	C,C	CT,C	0.5	0.134602707	0	NA	NA	1,4,10,7	1	1	0	1.018397969	0
chr11_ref_v2	632463	0	CA,C	1	1	155,164,25,17	1	1	0	2	CA,CA	NA	NA	0.04977349	0	17,26,0,0	1	1	0	1.706545082	0	2	CA,CA	NA	NA	1.13171991	0	NA	NA	75,89,7,4	1	1	0	1.175675468	0	2	CA,CA	NA	NA	0.638945973	0	NA	NA	44,62,5,5	1	1	0	1.314353273	0
chr11_ref_v2	635099	0	C,CTTTTTTT	1	1	11,137,12,12	1	1	0	2	C,C	C,CTTTTTTT	0.25	0.126751706	1	0,13,5,1	1	0	0	2.386397829	0	2	NA	NA	NA	NA	0	NA	NA	4,46,7,1	1	1	0	1.018419604	0	2	C,C	C,CTTTTTTT	0.25	0.113328685	0	NA	NA	10,41,2,1	1	1	0	2.966587371	0
chr11_ref_v2	638053	0	A,AT	1	1	162,121,25,16	1	1	0	2	A,A	A,AT	0.125	0.166205855	0	16,10,12,1	1	1	0	5.732057345	0	2	A,AT	A,A	0.25	0.121724396	0	NA	NA	68,51,11,6	1	1	0	0.394981499	0	2	A,A	A,AT	0.125	0.096290906	0	NA	NA	48,36,10,5	1	1	0	0.685717269	0
chr11_ref_v2	644836	0	CA,C,CAA	1	1	147,123,29,31,15,26	1	1	0	2	CA,CA	NA	NA	0.139171076	0	8,17,6,5,1,4	1	1	0	1.326499626	0	2	CA,CA	CA,C	0.25	0.493581949	0	NA	NA	64,41,13,12,6,22	1	1	0	2.861470961	0	2	CA,CA	CA,CAA	0.25	0.196904861	0	NA	NA	38,20,9,8,4,11	1	1	0	1.382403378	0
chr11_ref_v2	658600	0	A,G	0	0	0,0,0,0	0	0	1	2	NA	NA	NA	NA	0	0,1,0,0	0	0	1	0	0	2	NA	NA	NA	NA	0	NA	NA	0,0,0,0	0	0	1	0	0	2	NA	NA	NA	NA	0	NA	NA	0,0,0,0	0	0	1	0	0
chr11_ref_v2	659455	0	T,G	1	0	1,0,0,0	0	0	1	2	NA	NA	NA	NA	0	0,0,0,0	0	0	1	0	0	2	NA	NA	NA	NA	0	NA	NA	0,0,1,1	1	0	1	0	0	2	NA	NA	NA	NA	0	NA	NA	0,0,0,0	0	0	1	0	0
chr11_ref_v2	663365	0	G,A	1	0	0,0,0,4	0	0	1	2	NA	NA	NA	NA	0	0,0,0,1	0	0	1	0	0	2	NA	NA	NA	NA	0	NA	NA	0,0,0,2	0	0	1	0	0	2	NA	NA	NA	NA	0	NA	NA	0,0,0,2	0	0	1	0	0
chr11_ref_v2	663381	0	C,T	0	0	0,0,0,1	0	0	1	2	NA	NA	NA	NA	0	0,0,0,1	0	0	1	0	0	2	NA	NA	NA	NA	0	NA	NA	0,0,0,1	0	0	1	0	0	2	NA	NA	NA	NA	0	NA	NA	0,0,0,0	0	0	1	0	0
chr11_ref_v2	663391	0	C,T	0	0	0,0,0,1	0	0	1	2	NA	NA	NA	NA	0	0,0,0,1	0	0	1	0	0	2	NA	NA	NA	NA	0	NA	NA	0,0,0,1	0	0	1	0	0	2	NA	NA	NA	NA	0	NA	NA	0,0,0,0	0	0	1	0	0
chr11_ref_v2	663910	0	G,A	0	0	71,100,11,2	1	1	1	2	G,G	G,A	0.125	0.131336002	0	3,8,3,1	1	0	1	1.821353677	0	2	NA	NA	NA	NA	0	NA	NA	33,63,2,1	1	1	1	1.452047043	0	2	G,G	NA	NA	0.436236767	0	NA	NA	12,34,1,0	1	1	1	2.139814447	0
chr11_ref_v2	663931	0	G,A	1	0	52,159,13,3	1	1	1	2	G,G	G,A	0.125	0.12878079	0	2,11,4,1	1	0	1	2.305483927	0	2	NA	NA	NA	NA	0	NA	NA	25,106,2,1	1	1	1	2.017991908	0	2	G,G	NA	NA	0.428107585	0	NA	NA	9,56,2,1	1	1	1	1.864611671	0
chr11_ref_v2	663942	0	G,A	1	0	48,190,13,3	1	1	1	2	G,G	G,A	0.125	0.00836825	0	1,17,4,2	1	1	1	2.971072168	0	2	G,G	G,A	0.5	0	0	NA	NA	18,122,2,1	1	1	1	2.917697028	0	2	G,G	NA	NA	0.426667316	0	NA	NA	9,66,2,1	1	1	1	1.607678479	0
chr11_ref_v2	664299	0	A,C	0	0	1,2,2,0	1	0	1	2	NA	NA	NA	NA	0	0,1,0,0	0	0	1	0	0	2	NA	NA	NA	NA	0	NA	NA	0,0,0,0	0	0	1	0	0	2	NA	NA	NA	NA	0	NA	NA	0,0,0,0	0	0	1	0	0
chr11_ref_v2	664729	0	G,T	1	0	15,96,68,39	1	1	1	2	G,T	NA	NA	0.036701367	0	1,12,11,7	1	1	1	0.669608471	0	2	G,T	T,T	0.125	0.074107972	0	NA	NA	3,31,39,21	1	1	1	1.975357363	0	2	G,T	T,T	0.25	0.057158414	0	NA	NA	3,13,37,8	1	1	1	6.419994263	0
chr11_ref_v2	664748	0	T,C	0	0	5,128,23,24	1	1	1	2	T,T	T,C	0.5	0.058410762	0	0,13,5,0	1	0	1	1.3120067	0	2	NA	NA	NA	NA	0	NA	NA	2,47,11,11	1	1	1	0.703657085	0	2	T,C	T,T	0.25	0.289952221	0	NA	NA	2,23,12,2	1	1	1	2.897375623	0
chr11_ref_v2	664757	0	T,C	0	0	4,129,7,34	1	1	1	2	T,T	T,C	0.5	0.078164773	0	0,10,4,1	1	0	1	3.349117741	0	2	NA	NA	NA	NA	0	NA	NA	2,47,6,15	1	1	1	1.283844819	0	2	T,T	T,C	0.5	0.251314428	0	NA	NA	1,21,6,4	1	1	1	3.164468088	0
chr11_ref_v2	664802	0	C,T	0	0	0,93,15,100	1	1	1	2	C,T	T,T	0.125	0.049677082	0	0,4,8,6	1	0	1	6.825692159	0	2	NA	NA	NA	NA	0	NA	NA	0,36,1,63	1	1	1	3.132420663	0	2	C,T	T,T	0.25	0.037139547	0	NA	NA	0,16,7,35	1	1	1	1.903373112	0
chr12_ref_v2	5735	1	T,C	0	0	0,1,186,73	1	1	1	2	NA	NA	NA	NA	0	0,0,9,3	1	0	1	0.309490865	0	2	NA	NA	NA	NA	0	NA	NA	0,0,147,46	1	1	1	1.079438087	0	2	NA	NA	NA	NA	0	NA	NA	0,0,49,20	1	1	1	0.390628153	0
chr12_ref_v2	11284	1	AC,A	1	0	6,4,1,0	1	0	1	2	NA	NA	NA	NA	0	1,0,0,0	0	0	1	0	0	2	NA	NA	NA	NA	0	NA	NA	3,2,3,0	1	0	1	1.553575912	0	2	NA	NA	NA	NA	0	NA	NA	2,0,3,0	1	0	1	2.34967288	0
chr12_ref_v2	19914	0	CT,C	1	1	118,102,20,8	1	1	0	2	CT,CT	NA	NA	0.516707367	0	16,20,2,1	1	1	0	0.892125881	0	2	CT,CT	NA	NA	1.0160955	0	NA	NA	61,37,16,4	1	1	0	1.655727965	0	2	CT,CT	NA	NA	0.082656519	0	NA	NA	49,23,0,1	1	1	0	3.683595409	0
chr12_ref_v2	33999	0	G,A	0	0	0,1,343,344	1	1	0	2	A,A	NA	NA	0.001454546	0	0,0,48,41	1	1	0	0.605681816	0	2	A,A	NA	NA	0	0	NA	NA	1,1,201,175	1	1	0	1.009183798	0	2	A,A	NA	NA	0.005305052	0	NA	NA	0,0,116,122	1	1	0	0.466188934	0
chr12_ref_v2	42306	0	A,C	1	0	336,125,0,104	1	1	0	2	A,A	A,C	0.5	0.380825404	0	39,14,0,9	1	1	0	0.552646465	0	2	A,A	A,C	0.25	0.278203328	0	NA	NA	174,33,0,51	1	1	0	2.87953467	0	2	A,A	A,C	0.5	0.282862786	0	NA	NA	126,31,0,45	1	1	0	1.249532282	0
chr12_ref_v2	48855	0	C,CAAAAAAAAAAAAA	1	1	17,1,142,1	1	1	0	2	CAAAAAAAAAAAAA,CAAAAAAAAAAAAA	C,CAAAAAAAAAAAAA	0.25	0.126562723	0	1,0,16,0	1	0	0	0.412306429	0	2	NA	NA	NA	NA	0	NA	NA	4,0,69,0	1	1	0	1.252427065	0	2	CAAAAAAAAAAAAA,CAAAAAAAAAAAAA	C,CAAAAAAAAAAAAA	0.125	0.114141516	0	NA	NA	3,1,35,0	1	1	0	0.681118716	0
chr12_ref_v2	50713	0	A,G	0	0	432,403,0,0	1	1	0	2	A,A	NA	NA	0	0	32,31,1,0	1	1	0	2.608711806	0	2	A,A	NA	NA	0.015748357	0	NA	NA	102,102,95,86	1	1	0	394.9335053	1	2	A,G	NA	NA	0.119622963	0	g.50713A>G	0	148,153,0,0	1	1	0	0.710362401	0
chr12_ref_v2	52019	0	AAT,A	1	1	147,113,24,19	1	1	0	2	AAT,AAT	AAT,A	0.125	0.182664819	0	27,33,4,3	1	1	0	1.549109647	0	2	AAT,AAT	NA	NA	0.159034376	0	NA	NA	86,68,6,11	1	1	0	0.796513523	0	2	AAT,AAT	NA	NA	0.059135445	0	NA	NA	42,51,9,10	1	1	0	1.418683305	0
chr12_ref_v2	52618	0	CT,C	1	1	141,201,9,29	1	1	0	2	CT,CT	NA	NA	0.476709443	0	32,28,2,4	1	1	0	1.446292506	0	2	CT,CT	NA	NA	0.642182342	0	NA	NA	67,97,7,21	1	1	0	1.446123509	0	2	CT,CT	NA	NA	0.061387905	0	NA	NA	51,79,4,15	1	1	0	0.847282175	0
chr12_ref_v2	60370	0	A,C	0	0	296,96,0,52	1	1	0	2	A,A	A,C	0.25	0.055059777	0	46,8,0,8	1	1	0	0.945707838	0	2	A,A	A,C	0.25	0.15415068	0	NA	NA	154,23,0,39	1	1	0	3.544770782	0	2	A,A	A,C	0.5	0.38865799	0	NA	NA	104,17,0,28	1	1	0	2.780199277	0
chr12_ref_v2	63982	0	C,CA	1	1	70,47,5,23	1	1	1	2	C,C	C,CA	0.25	0.011704555	0	5,11,1,9	1	1	0	2.202438492	0	2	C,CA	C,C	0.125	0.089914468	0	NA	NA	36,4,2,10	1	1	0	3.302294803	0	2	C,C	C,CA	0.5	0.245078667	0	NA	NA	16,4,1,9	1	1	0	1.587667297	0
chr12_ref_v2	86724	0	TA,T	1	1	113,121,29,28	1	1	0	2	TA,TA	NA	NA	0.014768064	0	11,17,2,4	1	1	0	0.698630336	0	2	TA,TA	NA	NA	0.201877342	0	NA	NA	51,47,15,17	1	1	0	1.056059165	0	2	TA,TA	TA,T	0.25	0.094805122	0	NA	NA	33,36,7,7	1	1	0	0.505412113	0
chr12_ref_v2	90615	0	T,G	0	0	188,327,57,0	1	1	0	2	T,T	T,G	0.25	0.237813741	0	19,42,6,0	1	1	0	0.674915171	0	2	T,T	T,G	0.25	0.219053566	0	NA	NA	55,204,36,0	1	1	0	6.052183812	0	2	T,T	T,G	0.25	0.006768196	0	NA	NA	31,126,39,0	1	1	0	7.101762131	0
chr12_ref_v2	105616	0	T,TA	1	1	25,13,162,123	1	1	0	2	TA,TA	NA	NA	0.294387886	0	1,3,11,31	1	1	0	5.013429511	0	2	TA,TA	NA	NA	0.690972507	0	NA	NA	9,5,76,44	1	1	0	1.125151626	0	2	TA,TA	NA	NA	0.319384591	0	NA	NA	6,1,54,30	1	1	0	1.348745899	0
chr12_ref_v2	106705	0	A,C	0	0	305,168,0,41	1	1	0	2	A,A	A,C	0.125	0.286624431	0	25,16,0,11	1	1	0	3.151909113	0	2	A,A	A,C	0.5	0.130053128	0	NA	NA	151,37,0,45	1	1	0	10.25676855	0	2	A,A	A,C	0.5	0.309188278	0	NA	NA	93,38,0,30	1	1	0	5.826791354	0
chr12_ref_v2	108046	0	C,CT	1	1	14,26,162,233	1	1	0	2	CT,CT	NA	NA	0.054550515	0	2,4,23,30	1	1	0	0.406880613	0	2	CT,CT	NA	NA	0.145232929	0	NA	NA	17,10,54,103	1	1	0	4.334432989	0	2	CT,CT	C,CT	0.125	0.078658211	0	NA	NA	8,12,42,88	1	1	0	1.331612443	0
chr12_ref_v2	109265	0	GCGATAAGA,G	0	0	0,1,212,208	1	1	0	2	G,G	NA	NA	0.002378122	0	0,0,34,36	1	1	0	0.423725081	0	2	G,G	NA	NA	0	0	NA	NA	0,0,86,99	1	1	0	0.841472365	0	2	G,G	NA	NA	0	0	NA	NA	0,0,61,78	1	1	0	1.203419791	0
chr12_ref_v2	121934	0	GAAA,G	1	1	82,21,63,7	1	1	0	2	GAAA,G	GAAA,GAAA	0.25	0.124591878	0	11,2,2,0	1	0	0	1.512420813	0	2	NA	NA	NA	NA	0	NA	NA	36,5,26,1	1	1	0	0.693612231	0	2	GAAA,G	GAAA,GAAA	0.25	0.093090423	0	NA	NA	24,6,9,3	1	1	0	1.023043651	0
chr12_ref_v2	125324	0	TTA,T	1	1	6,5,76,100	1	1	1	2	T,T	TTA,T	0.125	0.365251457	0	1,1,21,23	1	1	0	0.551580903	0	2	T,T	NA	NA	0.029021312	0	NA	NA	0,1,49,32	1	1	0	3.709976203	0	2	T,T	NA	NA	0.170047312	0	NA	NA	1,0,27,27	1	1	0	0.922708425	0
chr12_ref_v2	129138	0	CAA,C,CA	1	1	57,44,17,6,21,1	1	1	0	2	CAA,CAA	CAA,C	0.25	0.696210113	1	5,9,3,1,1,0	1	0	0	1.076194144	0	2	NA	NA	NA	NA	0	NA	NA	32,20,6,0,11,0	1	1	0	0.930124159	0	2	CAA,CAA	CAA,C	0.25	0.227687544	0	NA	NA	15,9,9,0,6,0	1	1	0	1.519361522	0
chr12_ref_v2	130001	0	C,CGACTGTGACTGT	0	0	0,0,127,113	1	1	0	2	CGACTGTGACTGT,CGACTGTGACTGT	NA	NA	0	0	0,0,11,10	1	1	0	0.329323244	0	2	CGACTGTGACTGT,CGACTGTGACTGT	NA	NA	0	0	NA	NA	1,0,72,65	1	1	0	0.412158242	0	2	CGACTGTGACTGT,CGACTGTGACTGT	NA	NA	0.007272759	0	NA	NA	3,0,56,52	1	1	0	2.211405752	0
chr12_ref_v2	130046	0	T,TTGTGAC	1	1	1,3,101,116	1	1	0	2	TTGTGAC,TTGTGAC	NA	NA	0.711412529	0	2,1,5,13	1	1	0	3.59471262	0	2	TTGTGAC,TTGTGAC	T,TTGTGAC	0.25	0.15415068	0	NA	NA	0,0,56,77	1	1	0	0.953567967	0	2	TTGTGAC,TTGTGAC	NA	NA	0	0	NA	NA	0,0,45,62	1	1	0	0.850317245	0
chr12_ref_v2	130827	0	C,CTT,CTTT	1	1	0,0,23,15,127,77	1	1	0	2	CTTT,CTTT	NA	NA	0.039981301	0	0,0,0,0,0,0	0	0	0	0	0	2	NA	NA	NA	NA	0	NA	NA	1,0,14,6,71,32	1	1	0	0.819661775	0	2	CTTT,CTTT	CTT,CTTT	0.125	0.170488289	0	NA	NA	0,0,10,4,71,33	1	1	0	1.264764026	0
chr12_ref_v2	161571	0	TA,T	1	1	88,117,21,22	1	1	0	2	TA,TA	NA	NA	0.017094194	0	20,23,0,3	1	1	0	1.02297367	0	2	TA,TA	NA	NA	0.906094605	0	NA	NA	38,65,4,7	1	1	0	1.751445034	0	2	TA,TA	NA	NA	0.564941991	0	NA	NA	25,43,5,3	1	1	0	1.239136675	0
chr12_ref_v2	170602	0	CAT,C	1	1	88,85,11,10	1	1	1	2	CAT,CAT	NA	NA	0.342098515	0	26,28,6,5	1	1	0	1.006429462	0	2	CAT,CAT	CAT,C	0.125	0.088658423	0	NA	NA	47,45,5,2	1	1	0	0.587819855	0	2	CAT,CAT	NA	NA	0.723839443	0	NA	NA	27,30,6,2	1	1	0	0.798133884	0
chr12_ref_v2	171938	0	AAT,A	1	1	44,41,16,12	1	1	1	2	AAT,AAT	AAT,A	0.125	0.040389501	0	15,19,3,5	1	1	0	0.852879791	0	2	AAT,AAT	NA	NA	0.074297594	0	NA	NA	27,16,9,3	1	1	0	1.113381722	0	2	AAT,AAT	AAT,A	0.125	0.061993912	0	NA	NA	21,19,4,5	1	1	1	0.614578464	0
chr12_ref_v2	179672	0	AT,A	1	1	186,149,18,22	1	1	0	2	AT,AT	NA	NA	0.147503083	0	32,28,8,3	1	1	0	1.771023292	0	2	AT,AT	AT,A	0.125	0.152894459	0	NA	NA	96,58,8,7	1	1	0	1.459045739	0	2	AT,AT	NA	NA	0.265877219	0	NA	NA	67,46,4,8	1	1	0	0.687455377	0
chr12_ref_v2	193319	0	C,CTT	1	1	1,1,156,102	1	1	0	2	CTT,CTT	NA	NA	0.007722046	0	0,1,25,16	1	1	0	0.843477531	0	2	CTT,CTT	NA	NA	0.024097552	0	NA	NA	0,0,81,50	1	1	0	0.478982098	0	2	CTT,CTT	NA	NA	0	0	NA	NA	0,0,55,41	1	1	0	0.577166576	0
chr12_ref_v2	196508	0	ATTT,A,AT	1	1	0,2,170,202,7,5	1	1	0	2	A,A	NA	NA	1.035713142	0	0,0,18,17,3,4	1	1	0	3.943242223	0	2	A,A	A,AT	0.25	0.011085856	0	NA	NA	1,1,77,86,3,3	1	1	0	0.505878169	0	2	A,A	NA	NA	0.356594117	0	NA	NA	0,0,43,59,1,1	1	1	0	0.686755488	0
chr12_ref_v2	196669	0	T,TA	1	0	11,51,114,137	1	1	0	2	T,TA	TA,TA	0.5	0.299706265	1	0,11,19,20	1	1	0	0.774179026	0	2	TA,TA	T,TA	0.5	0.080042708	0	NA	NA	6,34,55,59	1	1	0	1.485865382	0	2	TA,TA	T,TA	0.5	0.051293294	0	NA	NA	9,19,45,46	1	1	0	1.656451493	0
chr12_ref_v2	208240	0	C,T	0	0	262,300,0,0	1	1	0	2	C,C	NA	NA	0	0	24,18,0,0	1	1	0	1.020440327	0	2	C,C	NA	NA	0	0	NA	NA	72,75,69,66	1	1	0	351.1374137	1	2	C,T	NA	NA	0.085157808	0	g.208240C>T	0	84,89,0,0	1	1	0	0.501710183	0
chr12_ref_v2	210611	0	T,G	0	0	132,265,50,0	1	1	0	2	T,T	T,G	0.25	0.106200499	0	11,28,5,0	1	1	0	0.486106242	0	2	T,T	T,G	0.25	0.099914782	0	NA	NA	39,149,43,0	1	1	0	4.435696463	0	2	T,T	T,G	0.5	0.35364004	0	NA	NA	29,92,27,0	1	1	0	2.572521253	0
chr12_ref_v2	216678	1	G,A	0	0	0,0,0,1	0	0	1	2	NA	NA	NA	NA	0	0,0,0,0	0	0	1	0	0	2	NA	NA	NA	NA	0	NA	NA	0,0,0,0	0	0	1	0	0	2	NA	NA	NA	NA	0	NA	NA	0,0,0,0	0	0	1	0	0
chr12_ref_v2	216697	1	T,C	0	0	0,0,0,1	0	0	1	2	NA	NA	NA	NA	0	0,0,0,0	0	0	1	0	0	2	NA	NA	NA	NA	0	NA	NA	0,0,0,0	0	0	1	0	0	2	NA	NA	NA	NA	0	NA	NA	0,0,0,0	0	0	1	0	0
chr12_ref_v2	217624	1	A,T	0	0	3,0,0,0	0	0	1	2	NA	NA	NA	NA	0	0,0,0,0	0	0	1	0	0	2	NA	NA	NA	NA	0	NA	NA	2,0,0,0	0	0	1	0	0	2	NA	NA	NA	NA	0	NA	NA	1,0,1,1	1	0	1	0	0
chr12_ref_v2	217690	1	G,A	0	0	0,0,0,0	0	0	1	2	NA	NA	NA	NA	0	0,0,0,0	0	0	1	0	0	2	NA	NA	NA	NA	0	NA	NA	0,0,0,0	0	0	1	0	0	2	NA	NA	NA	NA	0	NA	NA	0,0,0,1	0	0	1	0	0
chr12_ref_v2	220633	1	G,A	1	0	0,1,1,0	1	0	1	2	NA	NA	NA	NA	0	0,0,4,0	0	0	1	0	0	2	NA	NA	NA	NA	0	NA	NA	0,0,0,0	0	0	1	0	0	2	NA	NA	NA	NA	0	NA	NA	0,0,0,0	0	0	1	0	0
chr12_ref_v2	243743	0	CAT,C	1	1	161,114,19,18	1	1	0	2	CAT,CAT	CAT,C	0.125	0.076884797	0	43,28,4,2	1	1	0	0.636964566	0	2	CAT,CAT	CAT,C	0.125	0.370355338	0	NA	NA	62,49,10,13	1	1	0	1.451496832	0	2	CAT,CAT	CAT,C	0.25	0.066845569	0	NA	NA	54,34,13,7	1	1	0	1.932475878	0
chr12_ref_v2	245172	0	AAT,A	1	1	101,101,30,24	1	1	0	2	AAT,AAT	AAT,A	0.25	0.049767686	0	18,22,2,3	1	1	0	0.97368126	0	2	AAT,AAT	NA	NA	0.228027248	0	NA	NA	60,52,6,9	1	1	0	1.585880232	0	2	AAT,AAT	NA	NA	0.134155143	0	NA	NA	50,35,10,11	1	1	0	1.20354745	0
chr12_ref_v2	251110	0	GA,G	1	1	61,86,14,30	1	1	0	2	GA,GA	GA,G	0.125	0.101133651	0	10,11,1,5	1	1	0	0.474649915	0	2	GA,GA	NA	NA	0.001262422	0	NA	NA	51,43,3,14	1	1	0	3.004584923	0	2	GA,GA	NA	NA	0.208923017	0	NA	NA	37,22,2,7	1	1	0	4.294461684	0
chr12_ref_v2	255080	0	G,GAAA	1	1	2,0,188,140	1	1	0	2	GAAA,GAAA	NA	NA	0.411544154	0	0,0,28,14	1	1	0	0.897915482	0	2	GAAA,GAAA	NA	NA	0	0	NA	NA	0,0,88,64	1	1	0	0.442252955	0	2	GAAA,GAAA	NA	NA	0	0	NA	NA	3,0,71,45	1	1	0	1.519303063	0
chr12_ref_v2	263993	0	A,T	1	0	152,42,0,44	1	1	0	2	A,A	A,T	0.5	0.362583381	0	24,2,0,12	1	1	0	1.713326776	0	2	A,T	A,A	0.25	0.182321557	0	NA	NA	79,35,0,29	1	1	0	1.676781898	0	2	A,A	A,T	0.5	0.236388778	0	NA	NA	43,14,0,35	1	1	0	5.670780456	0
chr12_ref_v2	280910	0	GA,G	1	1	103,101,31,26	1	1	0	2	GA,GA	GA,G	0.125	0.107758845	0	9,11,2,4	1	1	0	0.59883722	0	2	GA,GA	GA,G	0.125	0.113213245	0	NA	NA	36,54,8,5	1	1	0	2.645557995	0	2	GA,GA	NA	NA	0.366487713	0	NA	NA	21,38,4,6	1	1	0	2.507594416	0
chr12_ref_v2	291936	0	GAA,G,GA	1	1	12,23,35,37,108,88	1	1	0	2	GA,GA	G,GA	0.125	0.147477572	0	2,1,5,8,9,16	1	1	0	1.037783511	0	2	GA,GA	G,GA	0.25	0.20949098	0	NA	NA	3,10,17,24,33,39	1	1	0	1.879963938	0	2	GA,GA	G,GA	0.5	0.442931377	0	NA	NA	4,6,11,15,29,34	1	1	0	0.835400281	0
chr12_ref_v2	322012	0	AT,A	1	1	5,12,105,190	1	1	0	2	A,A	NA	NA	0.378572263	0	0,2,12,25	1	1	0	0.420101755	0	2	A,A	NA	NA	0.057236508	0	NA	NA	2,6,40,95	1	1	0	0.999390967	0	2	A,A	NA	NA	0.202583439	0	NA	NA	3,5,30,77	1	1	0	0.988087877	0
chr12_ref_v2	327625	0	T,G	1	0	1,7,5,2	1	0	1	2	NA	NA	NA	NA	0	1,0,0,0	0	0	1	0	0	2	NA	NA	NA	NA	0	NA	NA	0,3,1,0	1	0	1	0.58213766	0	2	NA	NA	NA	NA	0	NA	NA	0,2,0,0	0	0	1	0	0
chr12_ref_v2	329635	0	G,GGTTGCT	0	0	0,0,170,103	1	1	0	2	GGTTGCT,GGTTGCT	NA	NA	0	0	0,0,17,7	1	1	0	0.607553371	0	2	GGTTGCT,GGTTGCT	NA	NA	0	0	NA	NA	1,2,75,52	1	1	0	1.421423588	0	2	GGTTGCT,GGTTGCT	NA	NA	0.428812472	0	NA	NA	1,0,54,41	1	1	0	0.910096271	0
chr12_ref_v2	332605	0	A,C	0	0	255,19,0,67	1	1	0	2	A,A	A,C	0.5	0.295008113	0	20,3,0,8	1	1	0	0.639864454	0	2	A,A	A,C	0.5	0.16034265	0	NA	NA	136,10,0,60	1	1	0	3.315727614	0	2	A,A	A,C	0.5	0.225879531	0	NA	NA	102,6,0,45	1	1	0	2.773799958	0
chr12_ref_v2	334492	0	A,G	0	0	236,245,0,0	1	1	0	2	A,A	NA	NA	0	0	31,27,0,0	1	1	0	0.545929777	0	2	A,A	NA	NA	0	0	NA	NA	121,125,0,0	1	1	0	0.395971897	0	2	A,A	NA	NA	0	0	NA	NA	39,48,33,55	1	1	0	328.2636672	1
chr12_ref_v2	339581	0	TTATATATATA,T	1	1	0,1,174,186	1	1	0	2	T,T	NA	NA	0.002773927	0	0,0,25,22	1	1	0	0.542149921	0	2	T,T	NA	NA	0	0	NA	NA	1,0,92,106	1	1	0	0.528580006	0	2	T,T	NA	NA	0.005037794	0	NA	NA	0,0,73,65	1	1	0	0.824418611	0
chr12_ref_v2	348644	0	C,CA	1	1	89,57,9,11	1	1	0	2	C,C	NA	NA	0.199640617	0	11,6,1,3	1	1	0	0.82004081	0	2	C,C	C,CA	0.25	0.068606381	0	NA	NA	36,14,2,7	1	1	0	1.092600308	0	2	C,C	C,CA	0.125	0.134820815	0	NA	NA	14,12,3,8	1	1	0	2.920646685	0
chr12_ref_v2	348828	0	GT,G	1	1	136,71,37,36	1	1	0	2	GT,GT	GT,G	0.25	0.103359043	0	16,9,1,4	1	1	0	0.665053857	0	2	GT,GT	NA	NA	0.270870214	0	NA	NA	52,53,10,16	1	1	0	4.248820551	0	2	GT,GT	GT,G	0.125	0.120305797	0	NA	NA	32,31,15,12	1	1	0	1.570040433	0
chr12_ref_v2	351297	0	A,C	0	0	288,119,0,58	1	1	0	2	A,A	A,C	0.25	0.015248752	0	28,9,0,5	1	1	0	0.504067999	0	2	A,A	A,C	0.25	0.14031108	0	NA	NA	200,27,1,46	1	1	0	6.529700576	0	2	A,A	A,C	0.25	0.371107733	0	NA	NA	113,22,0,42	1	1	0	6.001047962	0
chr12_ref_v2	370396	0	AT,A	1	1	94,113,7,17	1	1	0	2	AT,AT	NA	NA	0.189891863	0	14,11,0,1	1	1	0	0.933363379	0	2	AT,AT	NA	NA	0.201963271	0	NA	NA	47,45,3,4	1	1	0	1.006128596	0	2	AT,AT	NA	NA	0.173209483	0	NA	NA	33,41,2,5	1	1	0	0.460609101	0
chr12_ref_v2	400606	0	A,G	0	0	236,241,0,0	1	1	0	2	A,A	NA	NA	0	0	29,32,0,0	1	1	0	0.406138749	0	2	A,A	NA	NA	0	0	NA	NA	141,115,0,0	1	1	0	1.452602532	0	2	A,A	NA	NA	0	0	NA	NA	102,85,0,0	1	1	0	1.068180672	0
chr12_ref_v2	423463	0	CT,C	1	1	110,54,15,5	1	1	0	2	CT,CT	NA	NA	0.38361902	0	7,7,2,1	1	0	0	0.707643227	0	2	NA	NA	NA	NA	0	NA	NA	58,31,6,3	1	1	0	0.515537955	0	2	CT,CT	NA	NA	0.46236197	0	NA	NA	23,21,10,4	1	1	0	2.457786171	0
chr12_ref_v2	426571	0	CA,C	1	1	71,166,10,28	1	1	0	2	CA,CA	NA	NA	0.147274013	0	10,31,1,4	1	1	0	0.694646478	0	2	CA,CA	NA	NA	0.167801129	0	NA	NA	36,84,6,9	1	1	0	0.569071484	0	2	CA,CA	NA	NA	0.016416359	0	NA	NA	25,67,2,7	1	1	0	0.917524703	0
chr12_ref_v2	441432	0	CT,C	1	1	152,108,26,14	1	1	0	2	CT,CT	CT,C	0.125	0.064467252	0	14,13,0,5	1	1	0	2.207043588	0	2	CT,CT	CT,C	0.25	0.090696908	0	NA	NA	55,52,8,9	1	1	0	1.035207028	0	2	CT,CT	CT,C	0.125	0.00054834	0	NA	NA	48,28,7,8	1	1	0	1.236178514	0
chr12_ref_v2	444199	0	A,G	1	0	155,154,0,0	1	1	0	2	A,A	NA	NA	0	0	18,11,10,11	1	1	0	308.4766529	1	2	A,G	A,A	0.125	0.071458964	0	g.444199A>G	0	42,40,53,43	1	1	0	326.1932041	1	2	A,G	G,G	0.125	0.093685484	0	g.444199A>G	0	60,59,0,0	1	1	0	0.383903381	0
chr12_ref_v2	451448	0	GA,G	1	1	0,29,0,3	1	1	1	2	GA,GA	NA	NA	0.470187352	0	0,10,0,7	1	0	0	3.60391903	0	2	NA	NA	NA	NA	0	NA	NA	0,17,0,6	1	1	1	1.868952842	0	2	GA,GA	GA,G	0.25	0.233200434	0	NA	NA	0,15,0,2	1	0	1	0.316856939	0
chr12_ref_v2	459712	0	C,CTTTTT	1	1	25,5,178,80	1	1	1	2	CTTTTT,CTTTTT	C,CTTTTT	0.25	0.205852054	0	6,2,140,44	1	1	1	3.338492499	0	2	CTTTTT,CTTTTT	C,CTTTTT	0.125	0.427444015	0	NA	NA	11,4,224,102	1	1	1	1.794165052	0	2	CTTTTT,CTTTTT	C,CTTTTT	0.125	0.370796979	0	NA	NA	17,1,258,97	1	1	1	3.056981317	0
chr12_ref_v2	459911	0	C,CA,CAA	1	1	343,60,37,0,10,29	1	1	1	2	C,C	C,CAA	0.25	0.693121881	0	150,43,10,0,4,10	1	1	1	2.938051734	0	2	C,C	C,CAA	0.125	1.048458444	0	NA	NA	268,29,15,0,4,17	1	1	1	4.005865701	0	2	C,C	C,CAA	0.125	1.026710595	0	NA	NA	255,20,20,0,2,10	1	1	1	6.063751695	0
chr12_ref_v2	460292	0	TA,T	1	1	107,80,84,39	1	1	1	2	TA,TA	TA,T	0.5	0.02225231	0	144,122,53,39	1	1	1	4.901266382	0	2	TA,TA	NA	NA	0.054427396	0	NA	NA	98,265,52,49	1	1	1	48.07785808	0	2	TA,TA	NA	NA	0.122465888	0	NA	NA	95,198,59,51	1	1	1	24.49086189	0
chr12_ref_v2	460585	0	GA,G	1	1	0,513,0,187	1	1	1	2	GA,GA	GA,G	0.25	0.009387596	0	0,862,0,260	1	1	1	2.516793805	0	2	GA,GA	GA,G	0.125	0.003220222	0	NA	NA	0,1179,0,276	1	1	1	12.0988175	0	2	GA,GA	GA,G	0.125	0.095347977	0	NA	NA	0,1330,0,414	1	1	1	2.659338028	0
chr12_ref_v2	468610	1	T,C	0	0	0,0,10,0	0	0	1	2	NA	NA	NA	NA	0	0,0,4,0	0	0	1	0	0	2	NA	NA	NA	NA	0	NA	NA	1,0,6,0	1	0	1	0	0	2	NA	NA	NA	NA	0	NA	NA	0,0,2,0	0	0	1	0	0
chr12_ref_v2	492528	0	A,C	0	0	190,102,0,28	1	1	0	2	A,A	A,C	0.25	0.363547823	0	26,8,0,3	1	1	0	0.95392493	0	2	A,A	A,C	0.25	0.194156014	0	NA	NA	96,29,0,36	1	1	0	8.084792892	0	2	A,A	A,C	0.5	0.118783536	0	NA	NA	66,22,0,20	1	1	0	3.506237324	0
chr12_ref_v2	513906	0	C,CA	1	1	94,10,8,8	1	1	0	2	C,C	C,CA	0.125	0.050470959	0	5,1,1,0	1	0	0	0.422025842	0	2	NA	NA	NA	NA	0	NA	NA	44,3,6,8	1	1	0	1.494772757	0	2	C,C	C,CA	0.5	0.245865734	0	NA	NA	23,1,2,4	1	1	0	0.905039378	0
chr12_ref_v2	527876	0	CT,C	1	1	128,194,18,22	1	1	0	2	CT,CT	NA	NA	0.107924097	0	26,15,3,4	1	1	0	2.508775601	0	2	CT,CT	NA	NA	0.168671107	0	NA	NA	50,93,6,15	1	1	0	1.152499347	0	2	CT,CT	NA	NA	0.14470299	0	NA	NA	43,50,10,6	1	1	0	1.407300744	0
chr12_ref_v2	545842	0	CT,C	1	1	130,131,18,22	1	1	0	2	CT,CT	NA	NA	0.155125819	0	16,14,2,3	1	1	0	0.38045727	0	2	CT,CT	NA	NA	0.131356719	0	NA	NA	68,89,9,12	1	1	0	1.323998996	0	2	CT,CT	NA	NA	0.182673545	0	NA	NA	51,55,5,5	1	1	0	0.735674689	0
chr12_ref_v2	550269	0	CA,C	1	1	139,125,19,13	1	1	0	2	CA,CA	NA	NA	0.234343626	0	26,19,1,0	1	1	0	1.009307208	0	2	CA,CA	NA	NA	0.789749936	0	NA	NA	74,81,8,5	1	1	0	1.178707782	0	2	CA,CA	NA	NA	0.075806814	0	NA	NA	62,48,6,2	1	1	0	0.92160864	0
chr12_ref_v2	556377	0	CAT,C	1	1	50,78,16,12	1	1	1	2	CAT,CAT	NA	NA	0.014503955	0	9,9,1,7	1	1	0	2.906176494	0	2	CAT,CAT	CAT,C	0.25	0.162511139	0	NA	NA	22,39,5,12	1	1	0	1.846429894	0	2	CAT,CAT	CAT,C	0.125	0.004555193	0	NA	NA	16,32,5,9	1	1	0	1.356520569	0
chr12_ref_v2	567926	0	CT,C	1	1	136,103,23,17	1	1	0	2	CT,CT	NA	NA	0.190163897	0	18,12,1,1	1	1	0	0.666474227	0	2	CT,CT	NA	NA	0.771717176	0	NA	NA	66,55,8,4	1	1	0	0.880908865	0	2	CT,CT	NA	NA	0.247858714	0	NA	NA	43,29,2,1	1	1	0	1.347409387	0
chr12_ref_v2	611275	0	C,A	0	0	176,23,1,41	1	1	0	2	C,C	C,A	0.25	0.390274943	0	25,5,0,3	1	1	0	0.790748442	0	2	C,C	C,A	0.25	0.068992871	0	NA	NA	101,11,0,33	1	1	0	1.358848062	0	2	C,C	C,A	0.5	0.093526058	0	NA	NA	56,14,0,26	1	1	0	2.269748293	0
chr12_ref_v2	612067	0	GA,G	1	1	125,151,14,20	1	1	0	2	GA,GA	NA	NA	0.250516485	0	12,23,2,1	1	1	0	1.029071998	0	2	GA,GA	NA	NA	0.1329704	0	NA	NA	61,84,4,6	1	1	0	1.050435955	0	2	GA,GA	NA	NA	0.271479704	0	NA	NA	51,63,1,4	1	1	0	1.030969894	0
chr12_ref_v2	618965	0	C,A	0	0	227,44,0,32	1	1	0	2	C,C	C,A	0.25	0.15970111	0	41,6,0,10	1	1	0	1.182753473	0	2	C,C	C,A	0.5	0.35364004	0	NA	NA	136,18,0,51	1	1	0	9.124212074	0	2	C,C	C,A	0.5	0.016152796	0	NA	NA	86,14,0,36	1	1	0	7.627250713	0
chr12_ref_v2	626343	0	GA,G	1	1	104,128,12,7	1	1	0	2	GA,GA	NA	NA	0.524550398	0	15,15,3,3	1	1	0	1.325110412	0	2	GA,GA	GA,G	0.125	0.065883082	0	NA	NA	54,63,3,7	1	1	0	1.208550538	0	2	GA,GA	NA	NA	0.39656366	0	NA	NA	47,40,1,4	1	1	0	1.519133985	0
chr12_ref_v2	636460	0	GT,G	1	1	129,102,15,14	1	1	0	2	GT,GT	NA	NA	0.530406212	0	15,10,2,3	1	1	0	0.722042728	0	2	GT,GT	NA	NA	0.140626763	0	NA	NA	54,43,6,6	1	1	0	0.389387923	0	2	GT,GT	NA	NA	0.417912604	0	NA	NA	39,30,2,7	1	1	0	0.916888082	0
chr12_ref_v2	641220	0	GA,G	1	1	122,139,30,27	1	1	0	2	GA,GA	GA,G	0.125	0.129328404	0	20,18,4,3	1	1	0	0.625277839	0	2	GA,GA	NA	NA	0.03127326	0	NA	NA	70,85,14,13	1	1	0	0.701173285	0	2	GA,GA	NA	NA	0.081461572	0	NA	NA	51,51,6,10	1	1	0	0.849437925	0
chr12_ref_v2	645140	0	TA,T	1	1	116,79,30,9	1	1	0	2	TA,TA	NA	NA	0.064722243	0	14,13,2,2	1	1	0	0.687321854	0	2	TA,TA	NA	NA	0.440731355	0	NA	NA	57,37,12,5	1	1	0	0.47524546	0	2	TA,TA	NA	NA	0.038189714	0	NA	NA	37,28,10,3	1	1	0	0.444705514	0
chr12_ref_v2	646294	0	G,A	1	0	248,109,2,64	1	1	0	2	G,G	G,A	0.25	0.257829109	0	25,14,0,9	1	1	0	0.529623969	0	2	G,G	G,A	0.5	0.262364264	0	NA	NA	141,56,0,37	1	1	0	0.499713028	0	2	G,G	G,A	0.25	0.30029258	0	NA	NA	80,35,0,21	1	1	0	0.393762274	0
chr12_ref_v2	648331	0	G,A	0	0	246,209,0,0	1	1	0	2	G,G	NA	NA	0	0	29,30,0,0	1	1	0	0.594178178	0	2	G,G	NA	NA	0	0	NA	NA	73,59,64,71	1	1	0	348.3913201	1	2	G,A	NA	NA	0.022472856	0	g.648331G>A	0	96,81,0,0	1	1	0	0.390759075	0
chr12_ref_v2	687381	0	GA,G	1	1	78,139,14,18	1	1	0	2	GA,GA	NA	NA	0.063586544	0	23,31,3,3	1	1	0	0.829265139	0	2	GA,GA	NA	NA	0.260891552	0	NA	NA	52,78,5,10	1	1	0	0.87458075	0	2	GA,GA	NA	NA	0.096459067	0	NA	NA	31,50,2,5	1	1	0	0.703846928	0
chr12_ref_v2	687496	0	GTA,G	1	1	102,92,18,9	1	1	0	2	GTA,GTA	NA	NA	0.098968621	0	16,28,4,3	1	1	0	1.471511443	0	2	GTA,GTA	GTA,G	0.125	0.075100503	0	NA	NA	61,54,8,6	1	1	0	0.466419415	0	2	GTA,GTA	NA	NA	0.038729014	0	NA	NA	43,29,7,5	1	1	0	0.690866487	0
chr12_ref_v2	699848	0	GA,G,GAA	1	1	2,35,2,26,27,17	1	1	0	2	GA,GAA	G,GAA	0.5	0.206791458	0	0,1,0,7,7,4	1	0	0	1.03309555	0	2	NA	NA	NA	NA	0	NA	NA	1,7,0,10,5,13	1	1	0	2.793365421	0	2	G,GAA	GA,GAA	0.25	0.371492072	0	NA	NA	1,9,0,5,6,10	1	1	0	1.819447398	0
chr12_ref_v2	704047	0	TA,T	1	1	53,82,15,26	1	1	0	2	TA,TA	NA	NA	0.107308251	0	3,11,1,2	1	0	0	0.990650964	0	2	NA	NA	NA	NA	0	NA	NA	18,24,2,6	1	1	0	0.734387993	0	2	TA,TA	NA	NA	0.200272149	0	NA	NA	15,29,4,6	1	1	0	0.760149939	0
chr12_ref_v2	711367	0	C,A	0	0	218,139,0,14	1	1	0	2	C,C	C,A	0.125	0.46163538	0	23,21,0,3	1	1	0	0.757345322	0	2	C,C	C,A	0.125	0.310154928	0	NA	NA	123,30,0,23	1	1	0	9.356458843	0	2	C,C	C,A	0.25	0.093526058	0	NA	NA	69,17,0,14	1	1	0	6.68881321	0
chr12_ref_v2	722390	0	G,GT	1	1	123,178,21,17	1	1	0	2	G,G	G,GT	0.125	0.14778214	0	19,12,1,3	1	1	0	1.800365455	0	2	G,G	G,GT	0.125	0.096572059	0	NA	NA	63,92,6,4	1	1	0	0.865843627	0	2	G,G	NA	NA	0.117590226	0	NA	NA	46,59,3,7	1	1	0	0.696727871	0
chr12_ref_v2	731687	1	A,T	0	0	3,248,2,0	1	1	1	2	NA	NA	NA	NA	0	0,39,5,0	1	1	0	5.76252581	0	2	NA	NA	NA	NA	0	NA	NA	0,106,2,0	1	1	0	0.721655711	0	2	NA	NA	NA	NA	0	NA	NA	0,79,2,0	1	1	0	0.922853508	0
chr12_ref_v2	731688	1	T,C	1	0	3,246,2,0	1	1	1	2	NA	NA	NA	NA	0	0,39,5,0	1	1	0	5.729673807	0	2	NA	NA	NA	NA	0	NA	NA	0,106,2,0	1	1	0	0.716611134	0	2	NA	NA	NA	NA	0	NA	NA	0,79,2,0	1	1	0	0.916849852	0
chr12_ref_v2	731693	1	G,T	0	0	2,245,5,0	1	1	1	2	NA	NA	NA	NA	0	0,40,7,0	1	1	0	5.480845803	0	2	NA	NA	NA	NA	0	NA	NA	0,112,3,0	1	1	0	0.411300825	0	2	NA	NA	NA	NA	0	NA	NA	0,80,2,0	1	1	0	0.319344147	0
chr12_ref_v2	731701	1	G,A	0	0	2,240,6,1	1	1	1	2	NA	NA	NA	NA	0	0,37,9,0	1	1	0	7.168885059	0	2	NA	NA	NA	NA	0	NA	NA	0,112,5,0	1	1	0	0.832863858	0	2	NA	NA	NA	NA	0	NA	NA	0,74,5,0	1	1	0	1.41883872	0
chr12_ref_v2	731702	1	C,T	0	0	2,237,6,1	1	1	1	2	NA	NA	NA	NA	0	0,38,9,0	1	1	0	6.954310147	0	2	NA	NA	NA	NA	0	NA	NA	0,113,5,0	1	1	0	0.806689858	0	2	NA	NA	NA	NA	0	NA	NA	0,74,7,0	1	1	0	2.5842499	0
chr12_ref_v2	731704	1	A,T	0	0	2,234,7,0	1	1	1	2	NA	NA	NA	NA	0	0,38,9,0	1	1	0	6.426170891	0	2	NA	NA	NA	NA	0	NA	NA	0,112,5,0	1	1	0	0.624090177	0	2	NA	NA	NA	NA	0	NA	NA	0,76,8,0	1	1	0	2.769020655	0
chr12_ref_v2	731710	1	CACA,C	1	0	1,239,9,0	1	1	1	2	NA	NA	NA	NA	0	0,36,9,0	1	1	0	5.641280269	0	2	NA	NA	NA	NA	0	NA	NA	0,115,5,0	1	1	0	0.360985953	0	2	NA	NA	NA	NA	0	NA	NA	0,76,9,0	1	1	0	2.642763816	0
chr12_ref_v2	731716	1	T,A	0	0	1,223,11,0	1	1	1	2	NA	NA	NA	NA	0	0,32,10,0	1	1	0	5.888208654	0	2	NA	NA	NA	NA	0	NA	NA	0,107,5,0	1	1	0	0.313043861	0	2	NA	NA	NA	NA	0	NA	NA	0,73,10,0	1	1	0	2.438805432	0
chr12_ref_v2	731718	1	TATA,T	1	0	1,220,13,0	1	1	1	2	NA	NA	NA	NA	0	0,33,11,0	1	1	0	5.734614462	0	2	NA	NA	NA	NA	0	NA	NA	0,109,7,0	1	1	0	0.333312705	0	2	NA	NA	NA	NA	0	NA	NA	0,70,12,0	1	1	0	2.967176039	0
chr12_ref_v2	731727	1	T,TACG	1	0	1,198,14,0	1	1	1	2	NA	NA	NA	NA	0	0,33,13,0	1	1	0	6.375001871	0	2	NA	NA	NA	NA	0	NA	NA	0,95,9,0	1	1	0	0.617650053	0	2	NA	NA	NA	NA	0	NA	NA	0,67,14,0	1	1	0	3.396678913	0
chr12_ref_v2	731731	1	A,ATTCC	1	0	1,195,18,0	1	1	1	2	NA	NA	NA	NA	0	0,33,16,0	1	1	0	7.071197274	0	2	NA	NA	NA	NA	0	NA	NA	0,94,13,0	1	1	0	0.958678598	0	2	NA	NA	NA	NA	0	NA	NA	0,65,16,0	1	1	0	3.241090782	0
chr12_ref_v2	731735	1	T,TTC	1	0	1,182,27,0	1	1	1	2	NA	NA	NA	NA	0	0,33,18,0	1	1	0	5.175782559	0	2	NA	NA	NA	NA	0	NA	NA	0,93,19,0	1	1	0	0.917380769	0	2	NA	NA	NA	NA	0	NA	NA	0,64,17,0	1	1	0	1.632335528	0
chr12_ref_v2	731749	1	A,T	1	0	5,154,51,0	1	1	1	2	NA	NA	NA	NA	0	5,36,20,0	1	1	0	2.151866124	0	2	NA	NA	NA	NA	0	NA	NA	6,86,38,0	1	1	0	1.092164074	0	2	NA	NA	NA	NA	0	NA	NA	1,50,22,0	1	1	0	0.827227314	0
chr12_ref_v2	733521	0	A,AG	0	0	286,298,281,321	1	1	1	2	A,AG	NA	NA	0.030356462	0	34,39,43,34	1	1	1	1.051505862	0	2	A,AG	NA	NA	0.053345981	0	NA	NA	154,202,144,199	1	1	1	1.981101336	0	2	A,AG	NA	NA	0.037200284	0	NA	NA	118,134,93,108	1	1	1	2.010020516	0
chr12_ref_v2	734067	0	A,T	1	0	229,328,227,292	1	1	1	2	A,T	NA	NA	0.070661357	0	41,45,30,45	1	1	1	0.947954208	0	2	A,T	A,A	0.125	0.114455246	0	NA	NA	106,184,112,161	1	1	1	0.87282975	0	2	A,T	NA	NA	0.060409128	0	NA	NA	63,120,80,128	1	1	1	2.265234877	0
chr12_ref_v2	740771	0	A,C	0	0	232,58,0,77	1	1	0	2	A,A	A,C	0.5	0.214559808	0	25,9,0,8	1	1	0	0.694594548	0	2	A,A	A,C	0.5	0.230523659	0	NA	NA	91,19,0,61	1	1	0	5.712099593	0	2	A,C	A,A	0.25	0.062520357	0	NA	NA	87,9,0,35	1	1	0	1.669437986	0
chr12_ref_v2	766413	0	T,TA	1	1	3,41,12,8	1	1	0	2	T,T	T,TA	0.5	0.173024575	0	0,6,2,2	1	0	0	0.500791356	0	2	NA	NA	NA	NA	0	NA	NA	0,19,7,4	1	1	0	0.568181015	0	2	T,TA	T,T	0.25	0.056095544	0	NA	NA	1,15,3,1	1	1	0	0.694672525	0
chr12_ref_v2	769072	0	CAT,C	1	1	95,104,18,24	1	1	0	2	CAT,CAT	CAT,C	0.25	0.066726692	0	19,31,4,6	1	1	0	0.943602704	0	2	CAT,CAT	CAT,C	0.25	0.009461556	0	NA	NA	56,64,8,8	1	1	0	0.837749501	0	2	CAT,CAT	CAT,C	0.125	0.059888957	0	NA	NA	29,39,6,5	1	1	0	0.816596072	0
chr12_ref_v2	778666	0	T,C	1	0	251,297,0,0	1	1	0	2	T,T	NA	NA	0	0	23,15,16,12	1	1	0	309.6698254	1	2	T,C	T,T	0.125	0.054067221	0	g.778666T>C	0	65,73,68,82	1	1	0	363.0129704	1	2	T,C	NA	NA	0.083381609	0	g.778666T>C	0	116,94,1,0	1	1	0	2.687973552	0
chr12_ref_v2	796303	0	C,A	0	0	237,158,0,11	1	1	0	2	C,C	C,A	0.125	0.785928914	0	29,23,0,0	1	1	0	0.643463526	0	2	C,C	NA	NA	0	0	NA	NA	88,33,0,31	1	1	0	20.97111781	0	2	C,C	C,A	0.5	0.231442354	0	NA	NA	72,34,0,19	1	1	0	10.6103653	0
chr12_ref_v2	805009	0	A,C	0	0	154,150,1,30	1	1	0	2	A,A	A,C	0.25	0.337130348	0	24,18,0,4	1	1	0	0.621484329	0	2	A,A	A,C	0.25	0.182321557	0	NA	NA	77,53,0,28	1	1	0	3.76397262	0	2	A,A	A,C	0.5	0.401626332	0	NA	NA	50,31,0,22	1	1	0	4.597661863	0
chr12_ref_v2	829316	0	GTA,G	1	1	123,109,24,21	1	1	0	2	GTA,GTA	GTA,G	0.125	0.023258186	0	25,21,2,6	1	1	0	0.667363394	0	2	GTA,GTA	GTA,G	0.125	0.013979127	0	NA	NA	55,53,15,9	1	1	0	0.788807421	0	2	GTA,GTA	GTA,G	0.125	0.161557523	0	NA	NA	35,63,10,6	1	1	0	3.588601135	0
chr12_ref_v2	837427	0	CAT,C	1	1	94,106,17,21	1	1	0	2	CAT,CAT	CAT,C	0.125	0.043914511	0	14,18,3,7	1	1	0	1.177717204	0	2	CAT,CAT	CAT,C	0.25	0.208960181	0	NA	NA	45,33,3,9	1	1	0	1.617486938	0	2	CAT,CAT	CAT,C	0.125	0.206167257	0	NA	NA	36,34,5,7	1	1	0	0.632995796	0
chr12_ref_v2	881858	0	C,CAT	1	1	9,12,83,78	1	1	1	2	CAT,CAT	NA	NA	0.439880734	0	4,7,26,27	1	1	0	0.986795091	0	2	CAT,CAT	NA	NA	0.091504004	0	NA	NA	2,6,37,38	1	1	0	0.523799263	0	2	CAT,CAT	NA	NA	0.551955795	0	NA	NA	4,4,32,21	1	1	0	0.769533169	0
chr12_ref_v2	921377	0	T,G	1	0	77,297,107,0	1	1	0	2	T,T	T,G	0.5	0.143512282	0	3,31,7,0	1	1	0	1.434627717	0	2	T,T	T,G	0.5	0.348306694	0	NA	NA	28,163,56,0	1	1	0	1.097861516	0	2	T,T	T,G	0.5	0.110609872	0	NA	NA	27,131,40,0	1	1	0	0.95624828	0
chr12_ref_v2	981143	1	T,A	0	0	0,0,1,0	0	0	1	2	NA	NA	NA	NA	0	0,0,0,0	0	0	1	0	0	2	NA	NA	NA	NA	0	NA	NA	0,0,0,0	0	0	1	0	0	2	NA	NA	NA	NA	0	NA	NA	4,0,0,0	0	0	1	0	0
chr12_ref_v2	981144	1	C,A	0	0	0,0,1,0	0	0	1	2	NA	NA	NA	NA	0	0,0,0,0	0	0	1	0	0	2	NA	NA	NA	NA	0	NA	NA	0,0,0,0	0	0	1	0	0	2	NA	NA	NA	NA	0	NA	NA	4,0,0,0	0	0	1	0	0
chr12_ref_v2	981145	1	C,G	0	0	0,0,1,0	0	0	1	2	NA	NA	NA	NA	0	0,0,0,0	0	0	1	0	0	2	NA	NA	NA	NA	0	NA	NA	0,0,0,0	0	0	1	0	0	2	NA	NA	NA	NA	0	NA	NA	4,0,0,0	0	0	1	0	0
chr12_ref_v2	984637	0	G,T	1	0	306,301,0,0	1	1	0	2	G,G	NA	NA	0	0	22,25,19,17	1	1	0	311.0378265	1	2	G,T	G,G	0.125	0.015314235	0	g.984637G>T	0	163,158,0,0	1	1	0	0.406974038	0	2	G,G	NA	NA	0	0	NA	NA	102,105,0,0	1	1	0	0.440520554	0
chr12_ref_v2	996340	0	A,G	1	0	336,379,0,0	1	1	0	2	A,A	NA	NA	0	0	23,23,17,13	1	1	0	310.1605913	1	2	A,G	A,A	0.25	0.083381609	0	g.996340A>G	0	83,105,86,102	1	1	0	398.5743049	1	2	A,G	NA	NA	0	0	g.996340A>G	0	122,135,0,0	1	1	0	0.406909658	0
chr12_ref_v2	1002125	0	GA,G	1	1	58,79,23,55	1	1	0	2	GA,GA	GA,G	0.5	0.087258245	0	2,7,4,7	1	1	0	1.09541655	0	2	GA,G	NA	NA	0.076652102	0	NA	NA	37,42,4,19	1	1	0	1.98978484	0	2	GA,GA	GA,G	0.125	0.044415667	0	NA	NA	13,30,3,18	1	1	0	1.279402281	0
chr12_ref_v2	1011283	0	CT,C	1	1	27,19,112,110	1	1	0	2	C,C	CT,C	0.25	0.101356003	0	3,4,19,7	1	1	0	1.458531779	0	2	C,C	CT,C	0.25	0.212432083	0	NA	NA	16,10,51,46	1	1	0	0.872133871	0	2	C,C	CT,C	0.25	0.211993019	0	NA	NA	12,11,42,40	1	1	0	1.005057048	0
chr12_ref_v2	1012240	0	A,AGCC	0	0	0,0,148,249	1	1	0	2	AGCC,AGCC	NA	NA	0	0	0,0,11,23	1	1	0	0.482089871	0	2	AGCC,AGCC	NA	NA	0	0	NA	NA	0,0,62,111	1	1	0	0.453903065	0	2	AGCC,AGCC	NA	NA	0	0	NA	NA	0,0,54,86	1	1	0	0.430822612	0
chr12_ref_v2	1015394	0	A,AAT	1	1	37,52,101,127	1	1	0	2	AAT,AAT	A,AAT	0.25	0.173056574	1	10,8,13,28	1	1	0	0.910086925	0	2	AAT,AAT	A,AAT	0.5	0.159876194	0	NA	NA	15,18,53,79	1	1	0	1.691710477	0	2	AAT,AAT	A,AAT	0.125	0.082571539	0	NA	NA	14,13,36,42	1	1	0	0.551922068	0
chr12_ref_v2	1019028	0	GA,G	1	1	113,148,32,56	1	1	0	2	GA,GA	GA,G	0.25	0.031111744	0	14,20,8,6	1	1	0	1.188308958	0	2	GA,GA	GA,G	0.25	0.188983779	0	NA	NA	53,82,22,22	1	1	0	1.039164198	0	2	GA,GA	GA,G	0.25	0.053720953	0	NA	NA	41,49,12,15	1	1	0	0.575124104	0
chr12_ref_v2	1024892	0	A,AT	1	1	27,44,45,29	1	1	0	2	A,AT	AT,AT	0.25	0.067134337	0	10,0,6,3	1	0	0	3.786175778	0	2	NA	NA	NA	NA	0	NA	NA	13,15,16,11	1	1	0	0.685451689	0	2	A,AT	AT,AT	0.125	0.020145646	0	NA	NA	9,2,11,8	1	1	0	1.427333736	0
chr12_ref_v2	1024921	0	GT,G	1	1	82,157,1,25	1	1	0	2	GT,GT	NA	NA	0.240619019	0	19,19,1,1	1	1	0	1.984638086	0	2	GT,GT	NA	NA	1.008105954	0	NA	NA	37,64,1,6	1	1	0	0.661542006	0	2	GT,GT	NA	NA	0.606185185	0	NA	NA	32,37,1,7	1	1	0	1.559805004	0
chr12_ref_v2	1026598	0	CT,C	1	1	91,138,21,26	1	1	0	2	CT,CT	NA	NA	0.15653649	0	22,16,2,4	1	1	0	1.927794102	0	2	CT,CT	NA	NA	0.507258992	0	NA	NA	48,48,4,3	1	1	0	2.890013972	0	2	CT,CT	NA	NA	1.050065442	0	NA	NA	35,27,2,4	1	1	0	3.14442987	0
chr12_ref_v2	1031507	0	A,C	0	0	455,229,0,85	1	1	0	2	A,A	A,C	0.25	0.127700472	0	26,25,0,7	1	1	0	1.842663601	0	2	A,A	A,C	0.25	0.103354088	0	NA	NA	280,78,0,66	1	1	0	4.660537964	0	2	A,A	A,C	0.25	0.270069782	0	NA	NA	175,47,0,60	1	1	0	8.503234429	0
chr12_ref_v2	1053205	0	A,ATTTTTTTTT	1	1	71,67,47,31	1	1	0	2	A,ATTTTTTTTT	A,A	0.25	0.059719235	0	13,8,8,8	1	1	0	0.86544752	0	2	A,ATTTTTTTTT	A,A	0.125	0.020619287	0	NA	NA	20,37,38,17	1	1	0	3.077830014	0	2	A,ATTTTTTTTT	NA	NA	0.035718083	0	NA	NA	11,24,30,13	1	1	0	3.845262069	0
chr12_ref_v2	1064930	1	C,T	0	0	0,1,27,291	1	1	1	2	NA	NA	NA	NA	0	0,0,0,12	0	0	1	0	0	2	NA	NA	NA	NA	0	NA	NA	0,0,13,204	1	1	0	1.085433865	0	2	NA	NA	NA	NA	0	NA	NA	0,0,4,131	1	1	0	2.313345171	0
chr12_ref_v2	1064941	1	GGT,G	1	1	0,1,16,175	1	1	1	2	NA	NA	NA	NA	0	1,0,0,8	1	0	1	3.957987925	0	2	NA	NA	NA	NA	0	NA	NA	0,0,4,127	1	1	0	2.209420618	0	2	NA	NA	NA	NA	0	NA	NA	0,0,1,84	1	1	0	2.616149092	0
chr12_ref_v2	1065685	1	T,TGC	1	0	1,0,1,0	1	0	1	2	NA	NA	NA	NA	0	0,0,0,0	0	0	1	0	0	2	NA	NA	NA	NA	0	NA	NA	0,0,0,0	0	0	1	0	0	2	NA	NA	NA	NA	0	NA	NA	0,0,0,0	0	0	1	0	0
chr12_ref_v2	1065686	1	T,TTACTAAC	1	0	1,0,1,0	1	0	1	2	NA	NA	NA	NA	0	0,0,0,0	0	0	1	0	0	2	NA	NA	NA	NA	0	NA	NA	0,0,0,0	0	0	1	0	0	2	NA	NA	NA	NA	0	NA	NA	0,0,0,0	0	0	1	0	0
chr12_ref_v2	1065688	1	G,GAA	1	0	1,3,2,0	1	0	1	2	NA	NA	NA	NA	0	0,0,0,0	0	0	1	0	0	2	NA	NA	NA	NA	0	NA	NA	0,5,0,0	0	0	1	0	0	2	NA	NA	NA	NA	0	NA	NA	0,1,0,0	0	0	1	0	0
chr12_ref_v2	1072209	1	TCTTATTAAC,T	0	0	0,0,0,0	0	0	1	2	NA	NA	NA	NA	0	0,0,0,0	0	0	1	0	0	2	NA	NA	NA	NA	0	NA	NA	0,0,0,1	0	0	1	0	0	2	NA	NA	NA	NA	0	NA	NA	0,0,0,0	0	0	1	0	0
chr12_ref_v2	1072220	1	GAA,G	0	0	0,0,0,0	0	0	1	2	NA	NA	NA	NA	0	0,0,0,0	0	0	1	0	0	2	NA	NA	NA	NA	0	NA	NA	0,0,0,1	0	0	1	0	0	2	NA	NA	NA	NA	0	NA	NA	0,0,0,0	0	0	1	0	0
chr12_ref_v2	1072226	1	T,G	1	0	0,0,0,0	0	0	1	2	NA	NA	NA	NA	0	0,0,0,0	0	0	1	0	0	2	NA	NA	NA	NA	0	NA	NA	0,0,0,1	0	0	1	0	0	2	NA	NA	NA	NA	0	NA	NA	0,0,0,0	0	0	1	0	0
chr12_ref_v2	1072230	1	TGC,T	1	0	0,0,0,0	0	0	1	2	NA	NA	NA	NA	0	0,0,0,0	0	0	1	0	0	2	NA	NA	NA	NA	0	NA	NA	0,0,0,1	0	0	1	0	0	2	NA	NA	NA	NA	0	NA	NA	0,0,0,0	0	0	1	0	0
chr12_ref_v2	1072235	1	CTGCTGGAGATT,C	1	0	0,0,0,0	0	0	1	2	NA	NA	NA	NA	0	0,0,0,0	0	0	1	0	0	2	NA	NA	NA	NA	0	NA	NA	0,0,0,1	0	0	1	0	0	2	NA	NA	NA	NA	0	NA	NA	0,0,0,0	0	0	1	0	0
chr13_ref_v2	21958	0	GTA,G	1	1	96,88,28,31	1	1	1	2	GTA,GTA	GTA,G	0.25	0.023632481	0	24,30,7,8	1	1	0	0.892902364	0	2	GTA,GTA	GTA,G	0.25	0.099011042	0	NA	NA	46,40,8,12	1	1	0	0.745586325	0	2	GTA,GTA	GTA,G	0.125	0.010250878	0	NA	NA	28,25,6,2	1	1	0	1.078716978	0
chr13_ref_v2	26538	0	CTT,C	1	1	0,1,191,204	1	1	0	2	C,C	NA	NA	0.002528446	0	0,0,21,14	1	1	0	0.981739682	0	2	C,C	NA	NA	0	0	NA	NA	0,1,84,108	1	1	0	0.925135233	0	2	C,C	NA	NA	0.005194817	0	NA	NA	0,0,49,79	1	1	0	1.994323807	0
chr13_ref_v2	26551	0	A,AT,ATT	1	1	2,1,10,33,91,141	1	1	0	2	ATT,ATT	AT,ATT	0.125	0.51088081	0	1,0,1,2,12,15	1	1	0	0.703654771	0	2	ATT,ATT	NA	NA	0.728413427	0	NA	NA	0,2,4,12,39,73	1	1	0	1.107793796	0	2	ATT,ATT	NA	NA	0.679483533	0	NA	NA	1,2,0,11,21,54	1	1	0	1.640162689	0
chr13_ref_v2	26718	0	A,AT	1	1	35,27,98,83	1	1	0	2	AT,AT	A,AT	0.125	0.033746656	0	4,4,11,11	1	1	0	0.411950848	0	2	AT,AT	A,AT	0.125	0.007713774	0	NA	NA	7,16,44,38	1	1	0	1.053529509	0	2	AT,AT	A,AT	0.125	0.04772708	0	NA	NA	7,9,35,31	1	1	0	0.714168783	0
chr13_ref_v2	41949	0	GAA,G,GA	1	1	9,18,59,38,45,27	1	1	0	2	G,GA	GAA,G	0.25	0.160006509	0	1,0,3,0,12,3	1	0	0	4.243886657	0	2	NA	NA	NA	NA	0	NA	NA	2,6,15,10,12,7	1	1	0	0.491063169	0	2	G,GA	GAA,GA	0.25	0.260346264	0	NA	NA	2,1,8,9,8,9	1	1	0	1.267567939	0
chr13_ref_v2	43906	0	A,ATT,AT	1	1	3,1,124,155,17,27	1	1	0	2	ATT,ATT	ATT,AT	0.25	0.652313728	0	0,0,20,20,1,2	1	1	0	0.833784409	0	2	ATT,ATT	NA	NA	0.65393414	0	NA	NA	2,0,59,49,1,6	1	1	0	2.561798895	0	2	ATT,ATT	NA	NA	1.078661004	0	NA	NA	1,0,46,48,4,8	1	1	0	0.799078572	0
chr13_ref_v2	44388	0	ACAGCAG,A	1	1	3,7,281,256	1	1	0	2	A,A	ACAGCAG,A	0.125	1.2753628	0	2,1,24,19	1	1	0	1.900688916	0	2	A,A	ACAGCAG,A	0.125	0.045462374	0	NA	NA	0,4,145,124	1	1	0	0.551287871	0	2	A,A	NA	NA	0.931051147	0	NA	NA	0,3,98,64	1	1	0	1.69726949	0
chr13_ref_v2	45999	0	T,TTATATATATA	1	1	1,0,126,132	1	1	1	2	TTATATATATA,TTATATATATA	NA	NA	0.003868477	0	0,0,18,26	1	1	0	0.76242036	0	2	TTATATATATA,TTATATATATA	NA	NA	0	0	NA	NA	0,0,69,70	1	1	0	0.425552913	0	2	TTATATATATA,TTATATATATA	NA	NA	0	0	NA	NA	0,0,62,44	1	1	0	1.63537909	0
chr13_ref_v2	49836	0	C,CTTT,CTTTTTTTTTTTTTTT	1	1	7,2,102,73,67,13	1	1	0	2	CTTT,CTTTTTTTTTTTTTTT	C,CTTT	0.125	1.25536375	0	0,0,14,3,16,2	1	1	0	2.358115907	0	2	CTTT,CTTTTTTTTTTTTTTT	NA	NA	0.057158414	0	NA	NA	0,1,27,29,51,8	1	1	0	5.517666089	0	2	CTTT,CTTTTTTTTTTTTTTT	NA	NA	0.052185753	0	NA	NA	0,0,13,19,19,5	1	1	0	1.474369873	0
chr13_ref_v2	65930	0	CTGTTGTTGT,C	1	1	0,0,249,235	1	1	0	2	C,C	NA	NA	0	0	0,0,30,54	1	1	0	3.000629121	0	2	C,C	NA	NA	0	0	NA	NA	0,0,117,144	1	1	0	1.841154179	0	2	C,C	NA	NA	0	0	NA	NA	0,0,82,80	1	1	0	0.40882481	0
chr13_ref_v2	81437	0	G,A	0	0	281,342,0,0	1	1	0	2	G,G	NA	NA	0	0	19,30,21,25	1	1	0	313.5516037	1	2	G,A	NA	NA	0.063178902	0	g.81437G>A	0	66,78,98,93	1	1	0	400.6842781	1	2	G,A	A,A	0.125	0.0311457	0	g.81437G>A	0	102,134,0,0	1	1	0	0.53673372	0
chr13_ref_v2	82776	0	C,A	0	0	328,131,0,24	1	1	0	2	C,C	C,A	0.125	0.202124184	0	43,16,0,4	1	1	0	0.417452342	0	2	C,C	C,A	0.125	0.23995067	0	NA	NA	160,38,0,24	1	1	0	4.356403058	0	2	C,C	C,A	0.25	0.123481057	0	NA	NA	117,22,0,21	1	1	0	5.850212739	0
chr13_ref_v2	95731	0	CTA,C	1	1	104,116,17,16	1	1	0	2	CTA,CTA	NA	NA	0.173869929	0	30,38,5,4	1	1	0	0.537706313	0	2	CTA,CTA	CTA,C	0.125	0.259104146	0	NA	NA	52,45,5,7	1	1	0	1.021388152	0	2	CTA,CTA	NA	NA	0.054799484	0	NA	NA	42,29,5,6	1	1	0	1.414006203	0
chr13_ref_v2	99603	0	CAT,C	1	1	136,168,10,14	1	1	0	2	CAT,CAT	NA	NA	0.053196796	0	21,34,3,4	1	1	0	0.78646014	0	2	CAT,CAT	CAT,C	0.125	0.039142034	0	NA	NA	48,94,2,4	1	1	0	2.889185895	0	2	CAT,CAT	NA	NA	0.524899276	0	NA	NA	41,58,2,0	1	1	0	1.090653548	0
chr13_ref_v2	154029	0	C,T	1	0	288,256,0,0	1	1	0	2	C,C	NA	NA	0	0	28,35,0,0	1	1	0	1.021185292	0	2	C,C	NA	NA	0	0	NA	NA	150,149,0,0	1	1	0	0.751816736	0	2	C,C	NA	NA	0	0	NA	NA	54,51,65,46	1	1	0	340.0807415	1
chr13_ref_v2	159856	0	CAT,C	1	1	75,102,22,20	1	1	0	2	CAT,CAT	CAT,C	0.125	0.153964082	0	29,24,4,5	1	1	0	1.588606976	0	2	CAT,CAT	NA	NA	0.109166691	0	NA	NA	40,52,13,7	1	1	0	0.479732088	0	2	CAT,CAT	NA	NA	0.160034473	0	NA	NA	28,36,6,6	1	1	0	0.544584399	0
chr13_ref_v2	164397	0	G,GTTTTTTTTT	1	1	5,10,43,68	1	1	0	2	GTTTTTTTTT,GTTTTTTTTT	G,GTTTTTTTTT	0.25	0.055569851	0	0,3,3,2	1	0	0	2.009740456	0	2	NA	NA	NA	NA	0	NA	NA	2,4,13,31	1	1	0	0.800553906	0	2	GTTTTTTTTT,GTTTTTTTTT	G,GTTTTTTTTT	0.25	0.046520016	0	NA	NA	0,1,11,17	1	1	0	0.596426803	0
chr13_ref_v2	165423	0	C,T	1	0	167,44,2,61	1	1	1	2	C,C	C,T	0.5	0.110111118	0	23,8,1,13	1	1	0	0.933482344	0	2	C,T	C,C	0.25	0.284104251	0	NA	NA	71,19,1,27	1	1	0	0.403726774	0	2	C,C	C,T	0.5	0.068992871	0	NA	NA	52,7,1,18	1	1	0	0.775168707	0
chr13_ref_v2	165446	0	G,C	0	0	51,102,74,0	1	1	1	2	G,C	G,G	0.25	0.202124184	0	10,27,12,0	1	1	0	1.038377719	0	2	G,C	G,G	0.5	0.066203107	0	NA	NA	30,53,32,0	1	1	0	0.783128957	0	2	G,C	G,G	0.5	0.176279242	0	NA	NA	28,26,21,0	1	1	0	2.799451047	0
chr13_ref_v2	165447	0	A,T	0	0	57,106,74,0	1	1	1	2	A,T	A,A	0.25	0.265436464	0	12,28,12,0	1	1	0	0.970297476	0	2	A,T	A,A	0.5	0.025317808	0	NA	NA	36,51,32,0	1	1	0	1.167736472	0	2	A,T	A,A	0.5	0.129211731	0	NA	NA	34,27,21,0	1	1	0	3.766654091	0
chr13_ref_v2	165448	0	A,T	0	0	61,105,74,0	1	1	1	2	A,T	A,A	0.25	0.283674051	0	14,29,12,0	1	1	0	1.008818823	0	2	A,T	A,A	0.5	0.09763847	0	NA	NA	40,51,32,0	1	1	0	1.36680206	0	2	A,T	A,A	0.5	0.084260344	0	NA	NA	37,26,21,0	1	1	0	4.207187671	0
chr13_ref_v2	169051	0	C,CT	1	1	23,26,192,168	1	1	0	2	CT,CT	C,CT	0.125	0.186948809	0	3,5,16,21	1	1	0	0.903870702	0	2	CT,CT	C,CT	0.25	0.118095882	0	NA	NA	14,19,79,83	1	1	0	1.569184163	0	2	CT,CT	C,CT	0.25	0.149852068	0	NA	NA	11,10,56,61	1	1	0	0.924673779	0
chr13_ref_v2	169471	0	ATTGTTGTTGTTG,A	1	1	0,0,256,168	1	1	0	2	A,A	NA	NA	0	0	0,0,33,24	1	1	0	0.429060339	0	2	A,A	NA	NA	0	0	NA	NA	0,0,143,84	1	1	0	0.650163776	0	2	A,A	NA	NA	0	0	NA	NA	0,0,86,75	1	1	0	1.456626319	0
chr13_ref_v2	171697	0	A,C	1	0	355,43,0,36	1	1	0	2	A,A	A,C	0.125	0.332516108	0	27,4,0,6	1	1	0	1.145330234	0	2	A,A	A,C	0.5	0.389464767	0	NA	NA	204,11,0,24	1	1	0	1.44612367	0	2	A,A	A,C	0.25	0.205852054	0	NA	NA	138,9,0,16	1	1	0	0.812717879	0
chr13_ref_v2	175875	0	TTTTTTCTTCTTCTTC,T	1	0	0,0,146,252	1	1	0	2	T,T	NA	NA	0	0	0,3,11,16	1	1	0	9.063027595	0	2	T,T	TTTTTTCTTCTTCTTC,T	0.25	0.092709398	0	NA	NA	0,0,101,144	1	1	0	1.132896218	0	2	T,T	NA	NA	0	0	NA	NA	0,0,53,72	1	1	0	1.003367056	0
chr13_ref_v2	179688	0	AACTACTACTACTACT,A	1	1	1,1,203,161	1	1	0	2	A,A	NA	NA	0.005479466	0	0,1,40,27	1	1	0	0.788754744	0	2	A,A	NA	NA	0.014815086	0	NA	NA	0,0,140,90	1	1	0	1.270413456	0	2	A,A	NA	NA	0	0	NA	NA	0,0,90,77	1	1	0	0.526814673	0
chr13_ref_v2	184165	0	G,GCTA	1	0	13,3,11,19	1	1	1	2	G,GCTA	GCTA,GCTA	0.25	0.117783036	0	3,2,2,1	1	0	0	1.189461531	0	2	NA	NA	NA	NA	0	NA	NA	3,3,5,12	1	1	1	0.760544347	0	2	GCTA,GCTA	G,GCTA	0.5	0.057158414	0	NA	NA	3,0,1,12	1	0	1	2.289371478	0
chr13_ref_v2	189846	1	C,A	0	0	0,0,0,1	0	0	1	2	NA	NA	NA	NA	0	0,0,0,0	0	0	1	0	0	2	NA	NA	NA	NA	0	NA	NA	0,0,0,0	0	0	1	0	0	2	NA	NA	NA	NA	0	NA	NA	0,0,0,0	0	0	1	0	0
chr13_ref_v2	191997	0	T,TTTTTTTTTTTTTTTTTTTTTTTC	1	0	13,55,25,0	1	1	1	2	T,T	T,TTTTTTTTTTTTTTTTTTTTTTTC	0.5	0.137201122	0	3,3,5,0	1	0	0	1.026161086	0	2	NA	NA	NA	NA	0	NA	NA	6,17,9,0	1	1	1	0.554064022	0	2	T,T	T,TTTTTTTTTTTTTTTTTTTTTTTC	0.5	0.265703166	0	NA	NA	6,14,9,0	1	1	1	0.688266995	0
chr13_ref_v2	192001	0	T,TTTTTTTTTTTTTTTTTTTCA	1	0	30,0,12,53	1	1	1	2	T,TTTTTTTTTTTTTTTTTTTCA	TTTTTTTTTTTTTTTTTTTCA,TTTTTTTTTTTTTTTTTTTCA	0.25	0.229574442	0	9,0,5,4	1	0	0	1.661998694	0	2	NA	NA	NA	NA	0	NA	NA	14,0,13,17	1	1	1	2.828312677	0	2	T,TTTTTTTTTTTTTTTTTTTCA	TTTTTTTTTTTTTTTTTTTCA,TTTTTTTTTTTTTTTTTTTCA	0.25	0.182321557	0	NA	NA	12,0,9,17	1	1	1	1.407193449	0
chr13_ref_v2	192739	0	GTA,G	1	1	137,135,26,26	1	1	0	2	GTA,GTA	GTA,G	0.25	0.066363986	1	21,24,6,4	1	1	0	0.586321927	0	2	GTA,GTA	GTA,G	0.25	0.292408918	0	NA	NA	60,75,12,8	1	1	0	1.288879041	0	2	GTA,GTA	GTA,G	0.25	0.188214113	0	NA	NA	43,42,5,4	1	1	0	0.772738791	0
chr13_ref_v2	196628	1	A,G	0	0	0,0,0,0	0	0	1	2	NA	NA	NA	NA	0	0,1,0,0	0	0	1	0	0	2	NA	NA	NA	NA	0	NA	NA	0,1,0,0	0	0	1	0	0	2	NA	NA	NA	NA	0	NA	NA	0,0,0,2	0	0	1	0	0
chr13_ref_v2	196632	1	C,T	1	0	0,0,0,0	0	0	1	2	NA	NA	NA	NA	0	0,1,0,0	0	0	1	0	0	2	NA	NA	NA	NA	0	NA	NA	0,1,0,0	0	0	1	0	0	2	NA	NA	NA	NA	0	NA	NA	0,0,0,2	0	0	1	0	0
chr13_ref_v2	196636	1	C,G	1	0	0,0,0,0	0	0	1	2	NA	NA	NA	NA	0	0,1,0,0	0	0	1	0	0	2	NA	NA	NA	NA	0	NA	NA	0,1,0,0	0	0	1	0	0	2	NA	NA	NA	NA	0	NA	NA	0,0,0,2	0	0	1	0	0
chr13_ref_v2	209065	0	C,CT	1	1	95,99,20,6	1	1	0	2	C,C	C,CT	0.125	0.188430403	0	18,14,1,1	1	1	0	0.808070937	0	2	C,C	NA	NA	0.387036367	0	NA	NA	48,40,9,2	1	1	0	0.780093417	0	2	C,C	C,CT	0.125	0.172986163	0	NA	NA	30,24,4,5	1	1	0	1.616850427	0
chr13_ref_v2	209866	0	AATGATGATG,A	1	1	7,1,227,161	1	1	0	2	A,A	AATGATGATG,A	0.125	1.173513597	0	1,2,22,28	1	1	0	2.795871816	0	2	A,A	AATGATGATG,A	0.125	0.105360516	0	NA	NA	2,0,116,99	1	1	0	1.121944027	0	2	A,A	NA	NA	0.414724434	0	NA	NA	0,1,92,61	1	1	0	0.633178685	0
chr13_ref_v2	212793	0	T,A	1	0	280,239,1,0	1	1	0	2	T,T	NA	NA	0.001924928	0	18,18,0,0	1	1	0	0.448111442	0	2	T,T	NA	NA	0	0	NA	NA	156,114,0,0	1	1	0	0.982652059	0	2	T,T	NA	NA	0	0	NA	NA	52,45,64,34	1	1	0	335.2389308	1
chr13_ref_v2	238757	0	CT,C	1	1	49,45,29,9	1	1	0	2	CT,CT	CT,C	0.125	0.091259635	0	6,4,0,0	1	0	0	1.061597195	0	2	NA	NA	NA	NA	0	NA	NA	18,28,11,5	1	1	0	1.352302937	0	2	CT,CT	CT,C	0.125	0.079455214	0	NA	NA	6,17,7,2	1	1	0	1.773476256	0
chr13_ref_v2	239347	0	CAT,C	1	1	64,59,6,13	1	1	1	2	CAT,CAT	NA	NA	0.44975268	0	15,21,3,2	1	1	0	0.888375568	0	2	CAT,CAT	NA	NA	0.601459638	0	NA	NA	45,29,4,5	1	1	0	1.237739098	0	2	CAT,CAT	NA	NA	0.602438833	0	NA	NA	17,23,3,3	1	1	1	0.817083345	0
chr13_ref_v2	241848	0	CT,C	1	1	131,177,18,20	1	1	0	2	CT,CT	NA	NA	0.252043203	0	12,40,3,2	1	1	0	2.738949374	0	2	CT,CT	NA	NA	0.018040433	0	NA	NA	56,96,4,10	1	1	0	1.341796894	0	2	CT,CT	NA	NA	0.017845754	0	NA	NA	39,70,3,9	1	1	0	1.12390173	0
chr13_ref_v2	305211	0	G,A	0	0	319,262,0,0	1	1	0	2	G,G	NA	NA	0	0	31,37,0,0	1	1	0	1.201467505	0	2	G,G	NA	NA	0	0	NA	NA	180,148,0,0	1	1	0	0.399201077	0	2	G,G	NA	NA	0	0	NA	NA	67,48,54,50	1	1	0	334.6192375	1
chr13_ref_v2	308886	0	T,G	1	0	120,268,56,0	1	1	0	2	T,T	T,G	0.25	0.027956077	0	16,32,14,0	1	1	0	1.825407448	0	2	T,T	T,G	0.5	0.064538521	0	NA	NA	31,118,54,0	1	1	0	8.590927662	0	2	T,T	T,G	0.5	0.101999168	0	NA	NA	25,79,19,0	1	1	0	0.760787602	0
chr13_ref_v2	318754	0	T,G	0	0	70,212,76,1	1	1	0	2	T,T	T,G	0.5	0.19948936	0	11,23,6,0	1	1	0	0.880208798	0	2	T,T	T,G	0.25	0.365459773	0	NA	NA	17,125,39,0	1	1	0	2.833069956	0	2	T,T	T,G	0.5	0.168335315	0	NA	NA	12,76,27,0	1	1	0	1.280653237	0
chr13_ref_v2	320019	0	A,C	1	0	371,189,0,59	1	1	0	2	A,A	A,C	0.25	0.287682072	0	47,27,0,11	1	1	0	0.744060025	0	2	A,A	A,C	0.25	0.126751706	0	NA	NA	227,46,0,70	1	1	0	13.11533455	0	2	A,A	A,C	0.5	0.248179629	0	NA	NA	159,29,0,47	1	1	0	9.799532354	0
chr13_ref_v2	321322	0	CAT,C	1	1	81,90,21,22	1	1	1	2	CAT,CAT	CAT,C	0.125	0.027451256	0	22,19,4,5	1	1	0	0.658643298	0	2	CAT,CAT	CAT,C	0.125	0.013917139	0	NA	NA	29,42,15,6	1	1	0	1.525248265	0	2	CAT,CAT	CAT,C	0.25	0.057767459	0	NA	NA	32,32,9,7	1	1	0	0.444903929	0
chr13_ref_v2	323210	0	C,CA	1	1	170,101,13,12	1	1	0	2	C,C	C,CA	0.125	0.298449139	0	27,11,3,4	1	1	0	1.133472785	0	2	C,C	C,CA	0.25	0.071152242	0	NA	NA	71,31,3,5	1	1	0	1.11852089	0	2	C,C	C,CA	0.125	0.393556004	0	NA	NA	29,22,2,1	1	1	0	0.739217887	0
chr13_ref_v2	337467	0	CA,C	1	1	157,143,6,12	1	1	0	2	CA,CA	NA	NA	0.468853891	0	18,21,3,4	1	1	0	1.802881992	0	2	CA,CA	CA,C	0.125	0.077538573	0	NA	NA	63,93,2,5	1	1	0	2.988111333	0	2	CA,CA	NA	NA	0.701276913	0	NA	NA	51,65,3,1	1	1	0	1.667714703	0
chr13_ref_v2	356629	0	A,G	0	0	273,216,0,0	1	1	0	2	A,A	NA	NA	0	0	50,27,0,0	1	1	0	1.274686991	0	2	A,A	NA	NA	0	0	NA	NA	172,115,0,0	1	1	0	1.08164348	0	2	A,A	NA	NA	0	0	NA	NA	54,31,54,42	1	1	0	330.9193746	1
chr13_ref_v2	358289	1	G,A	0	0	0,0,1,0	0	0	1	2	NA	NA	NA	NA	0	0,0,0,0	0	0	1	0	0	2	NA	NA	NA	NA	0	NA	NA	0,0,0,0	0	0	1	0	0	2	NA	NA	NA	NA	0	NA	NA	0,0,0,0	0	0	1	0	0
chr13_ref_v2	362156	1	A,C	0	0	0,0,0,0	0	0	1	2	NA	NA	NA	NA	0	0,0,0,0	0	0	1	0	0	2	NA	NA	NA	NA	0	NA	NA	0,0,0,0	0	0	1	0	0	2	NA	NA	NA	NA	0	NA	NA	0,0,1,0	0	0	1	0	0
chr13_ref_v2	365941	0	T,G	0	0	69,261,76,0	1	1	0	2	T,T	T,G	0.5	0.356674944	0	8,28,9,0	1	1	0	0.341610544	0	2	T,T	T,G	0.5	0.182321557	0	NA	NA	23,128,43,0	1	1	0	0.987470591	0	2	T,T	T,G	0.5	0.134477914	0	NA	NA	12,95,15,0	1	1	0	3.344643157	0
chr13_ref_v2	387089	0	AT,A	1	1	97,37,27,9	1	1	0	2	AT,AT	NA	NA	0.015309899	0	15,11,5,1	1	1	0	1.172415894	0	2	AT,AT	NA	NA	0.272314251	0	NA	NA	51,10,12,2	1	1	0	1.502066075	0	2	AT,AT	NA	NA	0.013860607	0	NA	NA	34,17,9,1	1	1	0	0.838130633	0
chr13_ref_v2	388678	0	TTA,T	1	1	66,53,15,9	1	1	1	2	TTA,TTA	NA	NA	0.144338134	0	8,14,3,3	1	1	0	0.995998618	0	2	TTA,TTA	TTA,T	0.125	0.130690754	0	NA	NA	24,18,3,2	1	1	0	0.61463453	0	2	TTA,TTA	NA	NA	0.58314823	0	NA	NA	21,13,2,2	1	1	0	0.795706476	0
chr13_ref_v2	390759	0	GT,G	1	1	165,214,16,22	1	1	0	2	GT,GT	GT,G	0.125	0.225234969	0	24,26,1,3	1	1	0	0.57941477	0	2	GT,GT	NA	NA	0.326055183	0	NA	NA	82,100,11,6	1	1	0	0.859260036	0	2	GT,GT	GT,G	0.125	0.284421542	0	NA	NA	52,59,6,11	1	1	0	1.213954911	0
chr13_ref_v2	403853	0	A,C	0	0	212,105,0,53	1	1	0	2	A,A	A,C	0.25	0.175992422	0	40,14,0,6	1	1	0	1.076332354	0	2	A,A	A,C	0.25	0.097163748	0	NA	NA	112,25,0,27	1	1	0	3.197605144	0	2	A,A	A,C	0.25	0.358133733	0	NA	NA	82,13,0,28	1	1	0	3.888314249	0
chr13_ref_v2	411455	0	G,GT	1	1	64,156,16,16	1	1	0	2	G,G	G,GT	0.125	0.156902214	0	6,23,2,2	1	1	0	0.639527497	0	2	G,G	G,GT	0.125	0.090791049	0	NA	NA	11,85,12,9	1	1	0	2.841619288	0	2	G,G	G,GT	0.25	0.150812961	0	NA	NA	13,57,2,2	1	1	0	2.489166665	0
chr13_ref_v2	462687	0	CT,C	1	1	180,154,23,21	1	1	0	2	CT,CT	CT,C	0.125	0.219616434	0	22,18,4,4	1	1	0	0.734997739	0	2	CT,CT	CT,C	0.125	0.185752158	0	NA	NA	79,69,7,8	1	1	0	0.559955127	0	2	CT,CT	NA	NA	0.113506873	0	NA	NA	62,33,4,4	1	1	0	2.233891158	0
chr13_ref_v2	475720	0	G,GA	1	1	94,40,8,17	1	1	0	2	G,G	G,GA	0.125	0.057794473	0	6,7,1,1	1	0	0	1.275105531	0	2	NA	NA	NA	NA	0	NA	NA	55,7,0,8	1	1	0	3.744667959	0	2	G,G	G,GA	0.125	0.111874234	0	NA	NA	23,0,0,5	1	1	0	2.650829794	0
chr13_ref_v2	483737	0	G,GAAAAAAAAA	1	1	61,7,5,13	1	1	0	2	G,G	G,GAAAAAAAAA	0.5	0.230523659	1	11,3,3,5	1	1	0	1.140967448	0	2	G,GAAAAAAAAA	G,G	0.25	0.048790164	0	NA	NA	26,0,2,6	1	1	0	0.569204707	0	2	G,G	G,GAAAAAAAAA	0.5	0.117783036	0	NA	NA	16,1,0,3	1	1	0	0.587987404	0
chr13_ref_v2	483760	0	AT,A	1	0	100,170,28,0	1	1	0	2	AT,AT	AT,A	0.25	0.28521598	0	16,43,6,0	1	1	0	1.095259521	0	2	AT,AT	AT,A	0.25	0.185717146	0	NA	NA	36,101,20,0	1	1	0	1.697746662	0	2	AT,AT	AT,A	0.25	0.070451661	0	NA	NA	32,69,12,0	1	1	0	0.663093086	0
chr13_ref_v2	483762	0	G,A	1	0	104,171,28,0	1	1	0	2	G,G	G,A	0.25	0.303565119	0	18,43,6,0	1	1	0	0.923819982	0	2	G,G	G,A	0.25	0.219053566	0	NA	NA	39,101,20,0	1	1	0	1.522655766	0	2	G,G	G,A	0.25	0.048790164	0	NA	NA	33,70,12,0	1	1	0	0.724398407	0
chr13_ref_v2	483768	0	G,A	0	0	121,162,29,0	1	1	0	2	G,G	G,A	0.25	0.298339367	0	16,39,8,0	1	1	0	1.297891439	0	2	G,G	G,A	0.25	0.135801541	0	NA	NA	51,97,20,0	1	1	0	1.229217715	0	2	G,G	G,A	0.25	0.006779687	0	NA	NA	43,66,13,0	1	1	0	0.468062751	0
chr13_ref_v2	483771	0	TA,T	1	0	136,161,28,0	1	1	0	2	TA,TA	TA,T	0.25	0.38052616	0	23,40,6,0	1	1	0	1.022721643	0	2	TA,TA	TA,T	0.25	0.251314428	0	NA	NA	56,90,20,0	1	1	0	1.213697795	0	2	TA,TA	TA,T	0.25	0.017126417	0	NA	NA	52,66,12,0	1	1	0	0.405182914	0
chr13_ref_v2	505393	0	C,A	1	0	261,66,0,12	1	1	0	2	C,C	C,A	0.125	0.516960612	0	30,11,0,3	1	1	0	0.735533656	0	2	C,C	C,A	0.125	0.380772496	0	NA	NA	132,16,0,39	1	1	0	20.70576472	0	2	C,C	C,A	0.5	0.209720531	0	NA	NA	90,10,0,23	1	1	0	12.24719468	0
chr13_ref_v2	538601	0	GCA,G	1	1	185,162,19,17	1	1	0	2	GCA,GCA	NA	NA	0.668804649	0	16,18,2,2	1	1	0	0.505426476	0	2	GCA,GCA	NA	NA	0.476165519	0	NA	NA	101,87,8,13	1	1	0	0.859348949	0	2	GCA,GCA	NA	NA	0.505828748	0	NA	NA	68,58,10,3	1	1	0	0.830835965	0
chr13_ref_v2	544359	0	T,C	1	0	258,248,0,0	1	1	0	2	T,T	NA	NA	0	0	22,17,16,14	1	1	0	309.8354436	1	2	T,C	T,T	0.125	0.011049836	0	g.544359T>C	0	61,78,80,74	1	1	0	363.2691302	1	2	T,C	NA	NA	0.102478669	0	g.544359T>C	0	84,90,0,0	1	1	0	0.598283734	0
chr13_ref_v2	558676	0	C,A	1	0	171,103,1,53	1	1	0	2	C,C	C,A	0.25	0.321766089	0	15,21,0,5	1	1	0	2.32556515	0	2	C,C	C,A	0.25	0.161107209	0	NA	NA	83,46,0,26	1	1	0	0.433022195	0	2	C,C	C,A	0.25	0.381934611	0	NA	NA	61,22,0,24	1	1	0	1.418440284	0
chr13_ref_v2	561871	0	AAT,A	1	1	32,34,5,3	1	1	1	2	AAT,AAT	NA	NA	0.692220504	0	11,15,4,1	1	1	0	0.827040622	0	2	AAT,AAT	NA	NA	0.276037237	0	NA	NA	18,17,3,5	1	1	1	1.565363038	0	2	AAT,AAT	NA	NA	0.028495163	0	NA	NA	6,16,3,3	1	1	1	1.249474366	0
chr13_ref_v2	571244	0	C,CA	1	1	136,33,30,20	1	1	0	2	C,C	C,CA	0.25	0.209511661	0	15,1,3,3	1	1	0	0.555746283	0	2	C,C	C,CA	0.5	0.026517681	0	NA	NA	58,7,10,7	1	1	0	1.204883099	0	2	C,C	C,CA	0.25	0.138156753	0	NA	NA	56,7,6,8	1	1	0	1.535603873	0
chr13_ref_v2	572540	0	A,C	1	0	319,122,0,46	1	1	0	2	A,A	A,C	0.25	0.292987125	0	45,9,0,5	1	1	0	1.355612131	0	2	A,A	A,C	0.25	0.251314428	0	NA	NA	201,38,1,38	1	1	0	3.358959851	0	2	A,A	A,C	0.25	0.133008243	0	NA	NA	109,26,0,32	1	1	0	4.864839443	0
chr13_ref_v2	577373	0	A,C	1	0	270,238,0,0	1	1	0	2	A,A	NA	NA	0	0	19,13,12,14	1	1	0	309.3433111	1	2	A,C	A,A	0.125	0.043675064	0	g.577373A>C	0	69,82,81,64	1	1	0	356.7787003	1	2	A,C	NA	NA	0.040546094	0	g.577373A>C	0	104,90,0,0	1	1	0	0.398844006	0
chr13_ref_v2	622162	0	GTA,G	1	1	70,87,20,41	1	1	0	2	GTA,GTA	GTA,G	0.25	0.073927958	0	17,16,12,7	1	1	0	2.877419871	0	2	GTA,GTA	GTA,G	0.5	0.030131449	0	NA	NA	42,70,12,15	1	1	0	2.201198516	0	2	GTA,GTA	GTA,G	0.125	0.072812472	0	NA	NA	34,36,7,8	1	1	0	1.293435851	0
chr13_ref_v2	625702	0	C,T	1	0	147,68,1,66	1	1	0	2	C,C	C,T	0.5	0.06733312	0	20,7,0,8	1	1	0	0.486027289	0	2	C,C	C,T	0.5	0.056341754	0	NA	NA	77,50,0,25	1	1	0	2.155526459	0	2	C,C	C,T	0.25	0.359819601	0	NA	NA	59,28,0,26	1	1	0	0.427791222	0
chr13_ref_v2	632357	0	T,G	0	0	70,199,77,0	1	1	0	2	T,T	T,G	0.5	0.139390264	0	6,22,13,0	1	1	0	1.010448561	0	2	T,G	T,T	0.25	0.182321557	0	NA	NA	26,97,41,0	1	1	0	0.672491467	0	2	T,T	T,G	0.5	0.024097552	0	NA	NA	11,57,27,0	1	1	0	1.204156705	0
chr13_ref_v2	639536	0	T,G	0	0	93,344,69,1	1	1	0	2	T,T	T,G	0.25	0.114472196	0	8,41,3,0	1	1	0	1.287552138	0	2	T,T	T,G	0.125	0.212754465	0	NA	NA	21,163,35,0	1	1	0	2.125945819	0	2	T,T	T,G	0.25	0.31449333	0	NA	NA	22,104,22,0	1	1	0	0.534690688	0
chr13_ref_v2	644902	0	C,T	1	0	0,0,305,231	1	1	0	2	T,T	NA	NA	0	0	0,0,30,34	1	1	0	1.271327298	0	2	T,T	NA	NA	0	0	NA	NA	0,0,205,130	1	1	0	1.251851943	0	2	T,T	NA	NA	0	0	NA	NA	0,0,167,97	1	1	0	1.796485957	0
chr13_ref_v2	646849	0	CAT,C	1	1	43,69,12,21	1	1	1	2	CAT,CAT	CAT,C	0.125	0.061248367	0	16,15,5,8	1	1	0	0.765229412	0	2	CAT,CAT	CAT,C	0.25	0.036731444	0	NA	NA	21,25,6,12	1	1	0	0.771811682	0	2	CAT,CAT	CAT,C	0.25	0.033963096	0	NA	NA	18,22,3,6	1	1	0	0.772313524	0
chr13_ref_v2	649658	0	C,T	0	0	277,258,0,1	1	1	0	2	C,C	NA	NA	0.001867414	0	19,16,14,16	1	1	0	309.973063	1	2	C,T	C,C	0.125	0.097163748	0	g.649658C>T	0	132,174,0,0	1	1	0	3.046978032	0	2	C,C	NA	NA	0	0	NA	NA	94,93,0,0	1	1	0	0.47883601	0
chr13_ref_v2	652527	0	CT,C	1	1	175,116,21,13	1	1	0	2	CT,CT	NA	NA	0.197594084	0	20,18,5,5	1	1	0	1.679380257	0	2	CT,CT	CT,C	0.25	0.078379422	0	NA	NA	105,77,11,7	1	1	0	0.671482171	0	2	CT,CT	NA	NA	0.089034016	0	NA	NA	54,46,9,6	1	1	0	0.72389012	0
chr13_ref_v2	654910	0	AAT,A	1	1	116,118,7,6	1	1	0	2	AAT,AAT	NA	NA	0.29820109	0	24,22,4,2	1	1	0	1.335944008	0	2	AAT,AAT	AAT,A	0.125	0.063683143	0	NA	NA	74,72,3,2	1	1	0	0.544534387	0	2	AAT,AAT	NA	NA	0.735000397	0	NA	NA	55,46,3,4	1	1	0	0.637207856	0
chr13_ref_v2	667196	0	C,CA	1	1	89,47,16,35	1	1	0	2	C,C	C,CA	0.5	0.036646785	1	10,5,0,3	1	0	0	0.586496733	0	2	NA	NA	NA	NA	0	NA	NA	49,25,3,27	1	1	0	1.473148021	0	2	C,C	C,CA	0.5	0.056906522	0	NA	NA	24,25,0,14	1	1	0	2.537080008	0
chr13_ref_v2	674857	0	GA,G	1	1	117,129,20,29	1	1	0	2	GA,GA	NA	NA	0.186473326	0	23,14,2,3	1	1	0	1.503381721	0	2	GA,GA	NA	NA	0.662912301	0	NA	NA	49,61,16,11	1	1	0	1.657210553	0	2	GA,GA	GA,G	0.125	0.129085484	0	NA	NA	32,48,8,6	1	1	0	1.057812234	0
chr13_ref_v2	689723	0	T,G	1	0	122,231,79,0	1	1	0	2	T,T	T,G	0.5	0.385829134	0	9,24,5,0	1	1	0	0.84252998	0	2	T,T	T,G	0.25	0.241162057	0	NA	NA	34,125,60,0	1	1	0	4.340954693	0	2	T,T	T,G	0.5	0.140581951	0	NA	NA	35,73,26,0	1	1	0	0.394605306	0
chr13_ref_v2	698671	0	TA,T	1	1	141,141,31,26	1	1	0	2	TA,TA	NA	NA	0.171817891	0	19,20,8,3	1	1	0	1.104147682	0	2	TA,TA	NA	NA	0.072901326	0	NA	NA	69,48,18,4	1	1	0	1.772767537	0	2	TA,TA	NA	NA	0.102758881	0	NA	NA	42,46,8,7	1	1	0	0.572172974	0
chr13_ref_v2	703382	0	C,CTA	1	1	2,5,101,102	1	1	1	2	CTA,CTA	NA	NA	1.296305916	0	1,3,28,27	1	1	0	0.864828042	0	2	CTA,CTA	NA	NA	0.313570035	0	NA	NA	3,1,42,48	1	1	0	1.235150999	0	2	CTA,CTA	NA	NA	0.968911496	0	NA	NA	1,2,30,44	1	1	0	1.093081484	0
chr13_ref_v2	703549	0	CTTTAAATACG,C	0	0	1,0,209,120	1	1	0	2	C,C	NA	NA	0.003034904	0	0,0,26,20	1	1	0	0.715240275	0	2	C,C	NA	NA	0	0	NA	NA	0,0,123,80	1	1	0	0.706494739	0	2	C,C	NA	NA	0	0	NA	NA	0,0,68,34	1	1	0	0.570407374	0
chr13_ref_v2	720132	0	G,A	0	0	239,321,1,0	1	1	0	2	G,G	NA	NA	0.001784122	0	35,39,0,0	1	1	0	0.626238599	0	2	G,G	NA	NA	0	0	NA	NA	121,190,1,0	1	1	0	0.993124834	0	2	G,G	NA	NA	0.003210276	0	NA	NA	38,48,53,48	1	1	0	334.5612135	1
chr13_ref_v2	748196	0	G,T	0	0	13,28,0,13	1	1	1	2	G,G	G,T	0.5	0.048637737	0	5,7,0,3	1	0	0	0.563801182	0	2	NA	NA	NA	NA	0	NA	NA	9,10,0,5	1	1	1	1.013419482	0	2	G,G	G,T	0.5	0.054067221	0	NA	NA	4,9,0,5	1	0	0	0.352306113	0
chr13_ref_v2	748207	0	T,TTGAG	0	0	25,14,0,13	1	1	1	2	T,T	T,TTGAG	0.5	0.074107972	0	3,3,0,3	1	0	0	0.402660767	0	2	NA	NA	NA	NA	0	NA	NA	12,6,0,5	1	1	0	0.426764723	0	2	T,T	T,TTGAG	0.5	0.085119229	0	NA	NA	9,9,0,5	1	1	0	0.864754669	0
chr13_ref_v2	748208	0	C,A	0	0	20,13,0,11	1	1	1	2	C,C	C,A	0.5	0.087011377	0	1,2,0,1	1	0	0	0.47597998	0	2	NA	NA	NA	NA	0	NA	NA	8,7,0,5	1	1	0	0.442752819	0	2	C,C	C,A	0.5	0.182321557	0	NA	NA	9,8,0,3	1	1	0	0.713076712	0
chr13_ref_v2	756808	0	G,GT	1	1	14,54,20,11	1	1	0	2	G,G	G,GT	0.5	0.158661967	0	2,9,1,3	1	0	0	0.66044607	0	2	NA	NA	NA	NA	0	NA	NA	0,11,6,4	1	1	0	1.041852128	0	2	G,GT	NA	NA	0.092096257	0	NA	NA	1,10,5,5	1	1	0	1.227072908	0
chr13_ref_v2	772648	0	CT,C,CTT	1	1	56,40,18,23,6,19	1	1	0	2	CT,CT	CT,CTT	0.125	0.327094194	0	5,5,4,3,0,0	1	0	0	1.047756158	0	2	NA	NA	NA	NA	0	NA	NA	18,16,7,9,6,6	1	1	0	1.578258295	0	2	CT,CT	CT,CTT	0.25	0.643105274	0	NA	NA	7,12,4,6,2,4	1	1	0	0.885970631	0
chr13_ref_v2	779284	0	C,CT	1	1	69,156,7,6	1	1	0	2	C,C	NA	NA	0.375961295	0	13,13,2,3	1	1	0	1.954881223	0	2	C,C	C,CT	0.25	0.093893041	0	NA	NA	22,47,2,2	1	1	0	0.392288436	0	2	C,C	NA	NA	0.224562346	0	NA	NA	17,28,2,4	1	1	0	1.523228207	0
chr13_ref_v2	813033	0	A,C	0	0	371,243,0,65	1	1	0	2	A,A	A,C	0.25	0.284430037	0	37,25,0,7	1	1	0	0.357335699	0	2	A,A	A,C	0.25	0.101782694	0	NA	NA	195,65,0,69	1	1	0	12.44019623	0	2	A,A	A,C	0.5	0.2135741	0	NA	NA	112,54,0,42	1	1	0	6.649356813	0
chr13_ref_v2	851695	0	G,GA,GAAAAAAA	1	1	26,3,72,0,9,27	1	1	0	2	GA,GAAAAAAA	GA,GA	0.5	0.350097052	0	1,1,13,0,3,6	1	1	0	0.884867656	0	2	GA,GAAAAAAA	GA,GA	0.25	0.83999758	0	NA	NA	11,0,30,0,1,10	1	1	0	0.582180736	0	2	GA,GAAAAAAA	GA,GA	0.5	0.612699937	0	NA	NA	6,1,32,0,0,2	1	1	0	3.403775102	0
chr13_ref_v2	851718	0	G,A	1	0	117,208,58,0	1	1	0	2	G,G	G,A	0.25	0.239622411	0	11,37,11,0	1	1	0	1.044451092	0	2	G,G	G,A	0.5	0.287682072	0	NA	NA	65,88,28,0	1	1	0	1.175125568	0	2	G,G	G,A	0.25	0.282768058	0	NA	NA	40,67,29,0	1	1	0	1.52161216	0
chr13_ref_v2	851725	0	C,A	0	0	155,220,58,0	1	1	0	2	C,C	C,A	0.25	0.096521567	0	15,39,11,0	1	1	0	1.219697516	0	2	C,C	C,A	0.5	0.405465108	0	NA	NA	93,91,28,0	1	1	0	2.126198632	0	2	C,C	C,A	0.25	0.098270221	0	NA	NA	54,72,29,0	1	1	0	1.456983884	0
chr13_ref_v2	851729	0	T,A	1	0	171,214,58,0	1	1	0	2	T,T	T,A	0.25	0.070204259	0	16,38,11,0	1	1	0	1.393346788	0	2	T,T	T,A	0.5	0.405465108	0	NA	NA	100,92,28,0	1	1	0	1.700154219	0	2	T,T	T,A	0.25	0.055710607	0	NA	NA	59,75,29,0	1	1	0	1.306200931	0
chr13_ref_v2	854460	0	CT,C	1	1	167,189,17,39	1	1	0	2	CT,CT	NA	NA	0.128168955	0	22,24,2,3	1	1	0	0.5036628	0	2	CT,CT	NA	NA	0.282870459	0	NA	NA	71,99,7,10	1	1	0	1.569359432	0	2	CT,CT	NA	NA	0.239559911	0	NA	NA	48,71,7,14	1	1	0	0.850429245	0
chr13_ref_v2	861187	0	C,CA	1	1	139,118,19,12	1	1	0	2	C,C	C,CA	0.125	0.193346915	0	10,10,1,2	1	1	0	0.616227304	0	2	C,C	C,CA	0.125	0.0540008	0	NA	NA	41,46,6,3	1	1	0	1.001132669	0	2	C,C	C,CA	0.125	0.265623559	0	NA	NA	38,28,2,5	1	1	0	0.754982816	0
chr13_ref_v2	866907	0	C,G	0	0	393,59,0,20	1	1	0	2	C,C	C,G	0.125	0.361109541	0	40,10,0,1	1	1	0	1.061786233	0	2	C,C	NA	NA	0.019802627	0	NA	NA	200,21,0,55	1	1	0	23.17952557	0	2	C,C	C,G	0.5	0.274198722	0	NA	NA	127,16,0,51	1	1	0	29.15312543	0
chr13_ref_v2	874541	0	CT,C	1	1	99,58,11,24	1	1	0	2	CT,CT	NA	NA	0.23451072	0	13,6,1,2	1	1	0	0.530172521	0	2	CT,CT	NA	NA	0.689408814	0	NA	NA	44,25,3,4	1	1	0	0.976584638	0	2	CT,CT	NA	NA	0.857819141	0	NA	NA	32,9,1,3	1	1	0	2.317470924	0
chr13_ref_v2	901706	0	C,A	1	0	399,329,1,0	1	1	0	2	C,C	NA	NA	0.001372684	0	36,36,0,0	1	1	0	0.632408986	0	2	C,C	NA	NA	0	0	NA	NA	187,205,0,0	1	1	0	2.733820328	0	2	C,C	NA	NA	0	0	NA	NA	68,71,70,59	1	1	0	353.1486805	1
chr13_ref_v2	908569	0	G,T	0	0	0,0,9,1	1	0	1	2	NA	NA	NA	NA	0	0,0,0,0	0	0	1	0	0	2	NA	NA	NA	NA	0	NA	NA	0,0,4,0	0	0	1	0	0	2	NA	NA	NA	NA	0	NA	NA	0,0,0,0	0	0	1	0	0
chr13_ref_v2	914786	0	T,TTTTTTTTTTTTTCGG,TTTTTTTTTTTTTTCGG	1	0	8,7,15,14,67,19	1	1	0	2	TTTTTTTTTTTTTCGG,TTTTTTTTTTTTTTCGG	T,TTTTTTTTTTTTTTCGG	0.25	0.879412101	0	4,2,2,1,8,1	1	0	0	1.847664492	0	2	NA	NA	NA	NA	0	NA	NA	6,3,8,3,26,7	1	1	0	1.012484814	0	2	TTTTTTTTTTTTTCGG,TTTTTTTTTTTTTTCGG	T,TTTTTTTTTTTTTTCGG	0.5	0.792238083	0	NA	NA	6,0,4,4,22,4	1	1	0	1.502277222	0
chr13_ref_v2	916546	0	GAAA,G	1	1	0,0,307,367	1	1	0	2	G,G	NA	NA	0	0	0,0,36,46	1	1	0	0.412606894	0	2	G,G	NA	NA	0	0	NA	NA	0,0,179,206	1	1	0	0.463370949	0	2	G,G	NA	NA	0	0	NA	NA	0,0,127,141	1	1	0	0.550700694	0
chr13_ref_v2	917130	0	A,ATCATATT	0	0	4,13,0,44	1	1	1	2	A,ATCATATT	ATCATATT,ATCATATT	0.5	0.125163143	0	0,0,0,9	0	0	1	0	0	2	NA	NA	NA	NA	0	NA	NA	1,3,0,36	1	1	1	2.346549264	0	2	ATCATATT,ATCATATT	A,ATCATATT	0.25	0.278713402	0	NA	NA	1,3,0,12	1	0	1	0.279037575	0
chr13_ref_v2	917133	0	C,CATTTAA	0	0	0,4,0,26	1	1	1	2	CATTTAA,CATTTAA	C,CATTTAA	0.25	0.315852949	0	0,0,0,6	0	0	1	0	0	2	NA	NA	NA	NA	0	NA	NA	0,0,0,23	0	1	1	0	0	2	CATTTAA,CATTTAA	NA	NA	0.042559614	0	NA	NA	0,0,0,9	0	0	1	0	0
chr13_ref_v2	917136	0	A,T	1	0	0,3,0,5	1	0	1	2	NA	NA	NA	NA	0	0,0,0,1	0	0	1	0	0	2	NA	NA	NA	NA	0	NA	NA	0,0,0,6	0	0	1	0	0	2	NA	NA	NA	NA	0	NA	NA	0,0,0,1	0	0	1	0	0
chr13_ref_v2	917930	0	G,A	0	0	0,0,1,1	1	0	1	2	NA	NA	NA	NA	0	0,0,0,0	0	0	1	0	0	2	NA	NA	NA	NA	0	NA	NA	0,0,0,0	0	0	1	0	0	2	NA	NA	NA	NA	0	NA	NA	0,0,0,0	0	0	1	0	0
chr13_ref_v2	922211	0	C,T	1	0	0,0,0,0	0	0	1	2	NA	NA	NA	NA	0	0,0,1,1	1	0	1	0	0	2	NA	NA	NA	NA	0	NA	NA	0,0,0,0	0	0	1	0	0	2	NA	NA	NA	NA	0	NA	NA	0,0,0,0	0	0	1	0	0
chr13_ref_v2	922292	0	T,C	1	0	0,0,0,0	0	0	1	2	NA	NA	NA	NA	0	0,0,0,1	0	0	1	0	0	2	NA	NA	NA	NA	0	NA	NA	0,0,0,0	0	0	1	0	0	2	NA	NA	NA	NA	0	NA	NA	0,0,0,0	0	0	1	0	0
chr13_ref_v2	922293	0	T,A	1	0	0,0,0,0	0	0	1	2	NA	NA	NA	NA	0	0,0,0,1	0	0	1	0	0	2	NA	NA	NA	NA	0	NA	NA	0,0,0,0	0	0	1	0	0	2	NA	NA	NA	NA	0	NA	NA	0,0,0,0	0	0	1	0	0
chr13_ref_v2	922295	0	T,C	1	0	0,0,0,0	0	0	1	2	NA	NA	NA	NA	0	0,0,0,1	0	0	1	0	0	2	NA	NA	NA	NA	0	NA	NA	0,0,0,0	0	0	1	0	0	2	NA	NA	NA	NA	0	NA	NA	0,0,0,0	0	0	1	0	0
chr13_ref_v2	922297	0	C,A	0	0	0,0,0,0	0	0	1	2	NA	NA	NA	NA	0	0,0,0,1	0	0	1	0	0	2	NA	NA	NA	NA	0	NA	NA	0,0,0,0	0	0	1	0	0	2	NA	NA	NA	NA	0	NA	NA	0,0,0,0	0	0	1	0	0
chr13_ref_v2	922812	1	A,C	0	0	0,0,5,0	0	0	1	2	NA	NA	NA	NA	0	0,0,0,0	0	0	1	0	0	2	NA	NA	NA	NA	0	NA	NA	0,0,3,0	0	0	1	0	0	2	NA	NA	NA	NA	0	NA	NA	0,0,1,0	0	0	1	0	0
chr13_ref_v2	922827	1	A,G	0	0	0,0,10,0	0	0	1	2	NA	NA	NA	NA	0	0,0,1,0	0	0	1	0	0	2	NA	NA	NA	NA	0	NA	NA	0,0,5,0	0	0	1	0	0	2	NA	NA	NA	NA	0	NA	NA	0,0,1,0	0	0	1	0	0
chr13_ref_v2	923013	1	G,A	0	0	0,0,0,3	0	0	1	2	NA	NA	NA	NA	0	0,0,0,0	0	0	1	0	0	2	NA	NA	NA	NA	0	NA	NA	0,0,0,2	0	0	1	0	0	2	NA	NA	NA	NA	0	NA	NA	0,0,0,1	0	0	1	0	0
chr13_ref_v2	923054	1	A,G	0	0	0,0,0,2	0	0	1	2	NA	NA	NA	NA	0	0,0,0,0	0	0	1	0	0	2	NA	NA	NA	NA	0	NA	NA	0,0,0,1	0	0	1	0	0	2	NA	NA	NA	NA	0	NA	NA	0,0,0,0	0	0	1	0	0
chr14_ref_v2	7090	1	A,C	0	0	341,53,0,88	1	1	1	2	NA	NA	NA	NA	0	22,4,0,12	1	1	1	1.588992114	0	2	NA	NA	NA	NA	0	NA	NA	173,38,0,59	1	1	1	1.276645002	0	2	NA	NA	NA	NA	0	NA	NA	99,19,0,41	1	1	1	2.065218703	0
chr14_ref_v2	17115	0	C,G	0	0	417,318,0,41	1	1	0	2	C,C	C,G	0.125	0.15415068	0	46,28,0,5	1	1	0	0.618087234	0	2	C,C	C,G	0.125	0.195744577	0	NA	NA	182,149,0,24	1	1	0	0.890587974	0	2	C,C	C,G	0.125	0.124807651	0	NA	NA	112,108,0,27	1	1	0	4.08625802	0
chr14_ref_v2	17126	0	G,A	0	0	407,301,0,41	1	1	0	2	G,G	G,A	0.125	0.116724274	0	42,21,0,5	1	1	0	0.925269274	0	2	G,G	G,A	0.125	0.356674944	0	NA	NA	185,137,0,24	1	1	0	0.853990348	0	2	G,G	G,A	0.125	0.15237448	0	NA	NA	114,114,0,27	1	1	0	3.689288527	0
chr14_ref_v2	17132	0	G,A	0	0	418,307,0,41	1	1	0	2	G,G	G,A	0.125	0.140451835	0	43,20,0,5	1	1	0	1.112692844	0	2	G,G	G,A	0.125	0.356674944	0	NA	NA	192,131,0,24	1	1	0	0.925002523	0	2	G,G	G,A	0.125	0.149273703	0	NA	NA	119,114,0,27	1	1	0	3.622979214	0
chr14_ref_v2	17134	0	T,G	0	0	416,303,0,41	1	1	0	2	T,T	T,G	0.125	0.132141538	0	41,20,0,5	1	1	0	0.916766692	0	2	T,T	T,G	0.25	0.373204246	0	NA	NA	189,131,0,24	1	1	0	0.924775068	0	2	T,T	T,G	0.125	0.15860503	0	NA	NA	120,115,0,27	1	1	0	3.52164076	0
chr14_ref_v2	17147	0	C,T	0	0	394,300,0,41	1	1	0	2	C,C	C,T	0.125	0.096752141	0	29,24,0,5	1	1	0	0.661217487	0	2	C,C	C,T	0.25	0.232622295	0	NA	NA	184,141,0,24	1	1	0	0.76647958	0	2	C,C	C,T	0.125	0.143100844	0	NA	NA	111,118,0,27	1	1	0	3.6071824	0
chr14_ref_v2	17149	0	G,A	0	0	397,299,0,41	1	1	0	2	G,G	G,A	0.125	0.099629841	0	29,29,0,6	1	1	0	0.90487527	0	2	G,G	G,A	0.25	0.168622712	0	NA	NA	183,136,0,24	1	1	0	0.830063378	0	2	G,G	G,A	0.125	0.161734923	0	NA	NA	110,119,0,27	1	1	0	3.730014788	0
chr14_ref_v2	17150	0	A,G	0	0	401,301,0,41	1	1	0	2	A,A	A,G	0.125	0.108213585	0	30,29,0,6	1	1	0	0.880304334	0	2	A,A	A,G	0.25	0.185717146	0	NA	NA	185,133,0,24	1	1	0	0.867450743	0	2	A,A	A,G	0.125	0.164874643	0	NA	NA	109,121,0,27	1	1	0	3.885256693	0
chr14_ref_v2	17156	0	C,T	0	0	382,304,0,41	1	1	0	2	C,C	C,T	0.125	0.085157808	0	26,29,0,6	1	1	0	0.99155538	0	2	C,C	C,T	0.25	0.115512887	0	NA	NA	182,135,0,23	1	1	0	0.674984784	0	2	C,C	C,T	0.125	0.127202258	0	NA	NA	106,122,0,27	1	1	0	3.675907798	0
chr14_ref_v2	17159	0	T,A	0	0	375,306,0,41	1	1	0	2	T,T	T,A	0.125	0.077842487	0	26,31,0,6	1	1	0	0.954954241	0	2	T,T	T,A	0.25	0.15123097	0	NA	NA	183,139,0,23	1	1	0	0.61629343	0	2	T,T	T,A	0.125	0.111552486	0	NA	NA	104,122,0,27	1	1	0	3.655621038	0
chr14_ref_v2	17168	0	T,G	0	0	369,317,0,27	1	1	0	2	T,T	T,G	0.125	0.490622916	0	26,29,0,2	1	1	0	0.707621938	0	2	T,T	T,G	0.125	0.200670695	0	NA	NA	189,136,0,16	1	1	0	1.052238117	0	2	T,T	T,G	0.125	0.242561637	0	NA	NA	101,117,0,19	1	1	0	3.281589183	0
chr14_ref_v2	19132	0	C,A	0	0	417,163,1,54	1	1	0	2	C,C	C,A	0.125	0.352355283	0	36,14,0,5	1	1	0	0.34467449	0	2	C,C	C,A	0.25	0.174353387	0	NA	NA	217,27,0,61	1	1	0	13.74885513	0	2	C,C	C,A	0.5	0.271421552	0	NA	NA	137,21,0,39	1	1	0	8.609996571	0
chr14_ref_v2	41174	0	G,A	1	0	0,0,391,519	1	1	0	2	A,A	NA	NA	0	0	0,0,36,36	1	1	0	0.906842746	0	2	A,A	NA	NA	0	0	NA	NA	0,0,228,273	1	1	0	0.891076474	0	2	A,A	NA	NA	0	0	NA	NA	0,0,144,190	1	1	0	0.400745395	0
chr14_ref_v2	43278	0	AAT,A	1	1	93,98,25,23	1	1	1	2	AAT,AAT	AAT,A	0.125	0.026842279	0	22,31,8,7	1	1	0	0.591593564	0	2	AAT,AAT	AAT,A	0.25	0.080318909	0	NA	NA	39,46,16,8	1	1	0	0.994859844	0	2	AAT,AAT	AAT,A	0.25	0.104207445	0	NA	NA	40,33,12,7	1	1	0	0.678213253	0
chr14_ref_v2	86089	0	C,CT	1	1	97,175,11,12	1	1	0	2	C,C	NA	NA	0.333431321	0	12,23,2,4	1	1	0	1.149242954	0	2	C,C	C,CT	0.25	0.143064824	0	NA	NA	27,66,4,5	1	1	0	0.808383374	0	2	C,C	C,CT	0.125	0.183399648	0	NA	NA	14,56,6,6	1	1	0	1.928696431	0
chr14_ref_v2	89322	0	CT,C	1	1	13,13,128,210	1	1	0	2	C,C	NA	NA	0.275646971	0	0,2,10,36	1	1	0	2.154747728	0	2	C,C	NA	NA	0.344476752	0	NA	NA	4,8,45,104	1	1	0	1.394613334	0	2	C,C	NA	NA	0.084299652	0	NA	NA	8,7,34,60	1	1	0	1.78640944	0
chr14_ref_v2	95118	0	C,CA	1	1	10,15,267,218	1	1	0	2	CA,CA	NA	NA	0.560767168	0	1,4,26,19	1	1	0	1.291153049	0	2	CA,CA	C,CA	0.125	0.144972258	0	NA	NA	8,2,119,113	1	1	0	1.146036754	0	2	CA,CA	NA	NA	0.381815106	0	NA	NA	4,4,73,50	1	1	0	0.652511331	0
chr14_ref_v2	96612	1	T,C	1	0	0,9,0,8	1	0	1	2	NA	NA	NA	NA	0	0,1,0,0	0	0	1	0	0	2	NA	NA	NA	NA	0	NA	NA	1,8,0,4	1	0	1	0.555196712	0	2	NA	NA	NA	NA	0	NA	NA	0,6,0,3	1	0	1	0.511203133	0
chr14_ref_v2	96614	1	T,A	1	0	0,0,0,8	0	0	1	2	NA	NA	NA	NA	0	0,0,0,0	0	0	1	0	0	2	NA	NA	NA	NA	0	NA	NA	0,4,0,4	1	0	1	0	0	2	NA	NA	NA	NA	0	NA	NA	0,2,0,3	1	0	1	0	0
chr14_ref_v2	96615	1	G,A	1	0	0,0,0,8	0	0	1	2	NA	NA	NA	NA	0	0,0,0,0	0	0	1	0	0	2	NA	NA	NA	NA	0	NA	NA	0,4,0,4	1	0	1	0	0	2	NA	NA	NA	NA	0	NA	NA	0,2,0,3	1	0	1	0	0
chr14_ref_v2	100817	1	G,A	1	0	0,0,0,0	0	0	1	2	NA	NA	NA	NA	0	0,0,0,0	0	0	1	0	0	2	NA	NA	NA	NA	0	NA	NA	0,0,1,0	0	0	1	0	0	2	NA	NA	NA	NA	0	NA	NA	0,0,0,0	0	0	1	0	0
chr14_ref_v2	102244	1	G,A	0	0	0,0,0,0	0	0	1	2	NA	NA	NA	NA	0	0,0,0,0	0	0	1	0	0	2	NA	NA	NA	NA	0	NA	NA	0,0,0,0	0	0	1	0	0	2	NA	NA	NA	NA	0	NA	NA	0,0,1,0	0	0	1	0	0
chr14_ref_v2	102373	1	C,T	0	0	0,0,1,0	0	0	1	2	NA	NA	NA	NA	0	0,0,0,0	0	0	1	0	0	2	NA	NA	NA	NA	0	NA	NA	0,0,1,0	0	0	1	0	0	2	NA	NA	NA	NA	0	NA	NA	0,0,0,0	0	0	1	0	0
chr14_ref_v2	107246	0	GA,G	1	1	18,30,174,76	1	1	0	2	G,G	GA,G	0.25	0.118381399	0	1,0,17,5	1	1	0	1.076114326	0	2	G,G	NA	NA	0.0329298	0	NA	NA	10,15,121,40	1	1	0	1.434740761	0	2	G,G	GA,G	0.125	0.140531442	0	NA	NA	7,8,62,32	1	1	0	0.710252152	0
chr14_ref_v2	118939	0	G,GA	1	1	67,90,35,19	1	1	0	2	G,G	G,GA	0.5	0.123079291	0	11,17,0,1	1	1	0	1.630470222	0	2	G,G	NA	NA	0.373698091	0	NA	NA	26,23,11,5	1	1	0	1.009955012	0	2	G,G	G,GA	0.5	0.159457342	0	NA	NA	16,19,7,4	1	1	0	0.46419403	0
chr14_ref_v2	125128	0	T,C	1	0	222,107,0,53	1	1	0	2	T,T	T,C	0.25	0.138836445	0	24,3,0,4	1	1	0	1.891259039	0	2	T,T	T,C	0.25	0.259511195	0	NA	NA	125,15,0,21	1	1	0	8.279616562	0	2	T,T	T,C	0.25	0.09531018	0	NA	NA	89,15,0,13	1	1	0	5.063880752	0
chr14_ref_v2	154875	0	G,GA	1	1	17,2,0,22	1	1	0	2	G,GA	GA,GA	0.25	0.096425187	0	1,1,0,3	1	0	0	0.70602179	0	2	NA	NA	NA	NA	0	NA	NA	2,1,1,8	1	0	0	1.024680146	0	2	NA	NA	NA	NA	0	NA	NA	3,1,0,3	1	0	0	0.578776221	0
chr14_ref_v2	172306	0	CT,C	1	1	229,166,29,16	1	1	0	2	CT,CT	CT,C	0.125	0.097508198	0	37,25,1,2	1	1	0	0.70319104	0	2	CT,CT	NA	NA	0.176738269	0	NA	NA	141,88,11,14	1	1	0	1.130897345	0	2	CT,CT	CT,C	0.125	0.128474378	0	NA	NA	81,54,3,5	1	1	0	0.968319105	0
chr14_ref_v2	172444	0	C,A	1	0	275,173,0,46	1	1	0	2	C,C	C,A	0.25	0.308735482	0	33,20,0,11	1	1	0	1.578472043	0	2	C,C	C,A	0.5	0.386772975	0	NA	NA	129,74,1,40	1	1	0	3.800503238	0	2	C,C	C,A	0.25	0.346276237	0	NA	NA	100,36,0,18	1	1	0	2.265002378	0
chr14_ref_v2	190486	0	T,G	0	0	126,311,51,0	1	1	0	2	T,T	T,G	0.25	0.182779327	0	9,39,10,1	1	1	0	2.370004368	0	2	T,T	T,G	0.5	0.374693449	0	NA	NA	54,152,52,1	1	1	0	6.011698332	0	2	T,T	T,G	0.5	0.258971967	0	NA	NA	28,136,41,1	1	1	0	5.749790849	0
chr14_ref_v2	196102	0	CTTTTT,C,CT	1	1	9,2,9,14,106,89	1	1	0	2	CT,CT	CTTTTT,CT	0.125	0.422995356	0	0,1,4,0,12,14	1	1	0	1.70391025	0	2	CT,CT	C,CT	0.125	0.105103795	0	NA	NA	1,6,8,11,32,34	1	1	0	4.3644293	0	2	CT,CT	CTTTTT,CT	0.125	1.014519714	0	NA	NA	2,2,7,2,25,27	1	1	0	1.959514688	0
chr14_ref_v2	235914	0	C,CT	1	1	13,12,160,77	1	1	0	2	CT,CT	NA	NA	0.271436322	0	1,1,18,21	1	1	0	2.759934135	0	2	CT,CT	NA	NA	1.03408144	0	NA	NA	7,7,66,41	1	1	0	0.795145671	0	2	CT,CT	NA	NA	0.029253677	0	NA	NA	4,1,44,22	1	1	0	0.489557024	0
chr14_ref_v2	247951	0	G,A	0	0	0,0,322,317	1	1	0	2	A,A	NA	NA	0	0	0,0,40,23	1	1	0	1.818231008	0	2	A,A	NA	NA	0	0	NA	NA	0,0,162,235	1	1	0	4.548089508	0	2	A,A	NA	NA	0	0	NA	NA	0,0,116,111	1	1	0	0.414944311	0
chr14_ref_v2	253043	0	T,G	0	0	0,0,1,0	0	0	1	2	NA	NA	NA	NA	0	0,0,0,0	0	0	1	0	0	2	NA	NA	NA	NA	0	NA	NA	0,0,0,0	0	0	1	0	0	2	NA	NA	NA	NA	0	NA	NA	0,0,0,0	0	0	1	0	0
chr14_ref_v2	253045	0	T,C	0	0	0,0,1,0	0	0	1	2	NA	NA	NA	NA	0	0,0,0,0	0	0	1	0	0	2	NA	NA	NA	NA	0	NA	NA	0,0,0,0	0	0	1	0	0	2	NA	NA	NA	NA	0	NA	NA	0,0,0,0	0	0	1	0	0
chr14_ref_v2	263310	0	ATT,A	1	1	4,3,176,159	1	1	0	2	A,A	ATT,A	0.125	1.160170182	0	0,0,43,24	1	1	0	1.678758622	0	2	A,A	NA	NA	0	0	NA	NA	1,2,84,89	1	1	0	0.81041323	0	2	A,A	NA	NA	0.422657509	0	NA	NA	0,1,57,53	1	1	0	0.454049251	0
chr14_ref_v2	300887	0	TA,T,TAA	1	1	20,41,9,10,11,7	1	1	1	2	TA,TA	TA,TAA	0.25	0.13548284	0	2,5,2,2,2,2	1	0	0	0.608823	0	2	NA	NA	NA	NA	0	NA	NA	12,13,6,9,1,3	1	1	0	1.745236627	0	2	TA,TA	TA,T	0.5	0.27939334	0	NA	NA	7,14,1,3,1,2	1	1	0	0.77158497	0
chr14_ref_v2	300906	0	T,A	1	0	80,115,65,10	1	1	0	2	T,T	T,A	0.5	0.143100844	0	2,24,12,1	1	1	0	2.470412864	0	2	T,A	T,T	0.25	0.182321557	0	NA	NA	48,58,35,1	1	1	0	0.887336887	0	2	T,T	T,A	0.5	0.018692133	0	NA	NA	33,37,18,3	1	1	0	1.004036186	0
chr14_ref_v2	300917	0	G,A	1	0	120,128,53,1	1	1	0	2	G,G	G,A	0.25	0.421465449	0	6,28,10,1	1	1	0	3.07539961	0	2	G,G	G,A	0.5	0.029852963	0	NA	NA	76,54,26,0	1	1	0	1.893404235	0	2	G,G	G,A	0.25	0.374212565	0	NA	NA	45,40,19,2	1	1	0	1.374379881	0
chr14_ref_v2	307186	0	CT,C	1	1	81,130,15,28	1	1	0	2	CT,CT	NA	NA	0.045942349	0	11,19,3,2	1	1	0	0.471724589	0	2	CT,CT	NA	NA	0.322948319	0	NA	NA	40,54,6,12	1	1	0	0.667789574	0	2	CT,CT	NA	NA	0.0189687	0	NA	NA	27,31,3,6	1	1	0	1.05061626	0
chr14_ref_v2	330366	0	C,T	0	0	282,261,0,0	1	1	0	2	C,C	NA	NA	0	0	21,18,24,18	1	1	0	312.5751048	1	2	C,T	NA	NA	0.074107972	0	g.330366C>T	0	84,61,78,66	1	1	0	357.4893485	1	2	C,T	NA	NA	0.006920443	0	g.330366C>T	0	107,86,0,0	1	1	0	0.755607848	0
chr14_ref_v2	356967	0	C,CTT	1	1	5,1,16,12	1	1	0	2	CTT,CTT	C,CTT	0.25	0.405465108	0	1,0,4,0	1	0	0	0.850839363	0	2	NA	NA	NA	NA	0	NA	NA	1,0,8,8	1	0	0	0.701365614	0	2	NA	NA	NA	NA	0	NA	NA	2,0,4,4	1	0	0	0.352096551	0
chr14_ref_v2	361524	0	G,C	1	0	114,243,5,0	1	1	0	2	G,G	NA	NA	1.112520719	0	16,29,0,0	1	1	0	0.511157318	0	2	G,G	NA	NA	0	0	NA	NA	8,105,12,0	1	1	0	11.25152944	0	2	G,G	G,C	0.25	0.216528312	0	NA	NA	10,79,21,0	1	1	0	21.73963722	0
chr14_ref_v2	371558	0	T,C	1	0	238,152,0,27	1	1	0	2	T,T	T,C	0.125	0.074107972	0	25,11,0,2	1	1	0	0.757686743	0	2	T,T	T,C	0.125	0.244086151	0	NA	NA	112,58,1,34	1	1	0	7.092823381	0	2	T,T	T,C	0.25	0.365459773	0	NA	NA	71,28,0,29	1	1	0	10.54045402	0
chr14_ref_v2	380909	0	G,GA	1	1	115,102,12,26	1	1	0	2	G,G	G,GA	0.125	0.023357783	0	13,10,2,5	1	1	0	0.829527539	0	2	G,G	G,GA	0.5	0.197572728	0	NA	NA	49,61,4,14	1	1	0	1.339628445	0	2	G,G	G,GA	0.125	0.039510636	0	NA	NA	37,44,4,6	1	1	0	1.200785853	0
chr14_ref_v2	383774	0	T,G	0	0	146,201,49,1	1	1	0	2	T,T	T,G	0.25	0.008608375	0	32,50,12,0	1	1	0	0.477463102	0	2	T,T	T,G	0.25	0.104140259	0	NA	NA	48,93,60,0	1	1	0	11.71626641	0	2	T,T	T,G	0.5	0.260726262	0	NA	NA	22,56,36,0	1	1	0	8.774778669	0
chr14_ref_v2	390926	0	T,G	1	0	151,233,54,0	1	1	0	2	T,T	T,G	0.25	0.006510851	0	15,33,10,0	1	1	0	0.813893303	0	2	T,T	T,G	0.5	0.374693449	0	NA	NA	38,132,36,0	1	1	0	4.471991795	0	2	T,T	T,G	0.25	0.421029625	0	NA	NA	28,84,28,0	1	1	0	3.120016606	0
chr14_ref_v2	400071	0	C,A	0	0	230,113,0,18	1	1	0	2	C,C	C,A	0.125	0.185241267	0	33,11,0,3	1	1	0	0.670687166	0	2	C,C	C,A	0.125	0.310154928	0	NA	NA	131,31,0,27	1	1	0	7.609783058	0	2	C,C	C,A	0.25	0.190518324	0	NA	NA	81,15,0,15	1	1	0	5.034887689	0
chr14_ref_v2	409970	0	C,T	1	0	256,209,0,1	1	1	0	2	C,C	NA	NA	0.002148229	0	22,15,17,14	1	1	0	309.9661737	1	2	C,T	C,C	0.125	0.07438372	0	g.409970C>T	0	119,83,0,0	1	1	0	0.856238952	0	2	C,C	NA	NA	0	0	NA	NA	75,82,0,0	1	1	0	1.47087048	0
chr14_ref_v2	415026	0	C,T	1	0	2,12,28,10	1	1	1	2	C,T	T,T	0.5	0.100083459	0	0,0,7,2	1	0	1	0.95639051	0	2	NA	NA	NA	NA	0	NA	NA	0,3,20,13	1	1	1	2.053466992	0	2	T,T	C,T	0.25	0.164303051	0	NA	NA	0,0,9,6	1	0	1	1.531083586	0
chr14_ref_v2	418870	0	GTA,G	1	1	177,164,19,18	1	1	0	2	GTA,GTA	GTA,G	0.125	0.073694982	0	23,29,3,2	1	1	0	0.809173611	0	2	GTA,GTA	GTA,G	0.125	0.084445595	0	NA	NA	103,85,6,5	1	1	0	1.104324198	0	2	GTA,GTA	GTA,G	0.125	0.543867381	0	NA	NA	58,51,2,6	1	1	0	0.616634766	0
chr14_ref_v2	429731	0	TTA,T	1	1	73,146,9,16	1	1	0	2	TTA,TTA	NA	NA	0.099205991	0	24,32,7,2	1	1	0	2.242484293	0	2	TTA,TTA	TTA,T	0.125	0.064948132	0	NA	NA	51,60,4,9	1	1	0	2.355562173	0	2	TTA,TTA	NA	NA	2.30E-05	0	NA	NA	34,43,3,5	1	1	0	1.539455401	0
chr14_ref_v2	444607	0	C,CT	1	1	93,89,36,17	1	1	0	2	C,C	C,CT	0.25	0.207959206	0	9,11,7,6	1	1	0	1.800035437	0	2	C,CT	C,C	0.125	0.050693754	0	NA	NA	46,49,24,8	1	1	0	0.813253153	0	2	C,C	C,CT	0.5	0.129246851	0	NA	NA	24,32,13,6	1	1	0	0.644422386	0
chr14_ref_v2	444626	0	A,T	1	0	64,196,103,0	1	1	0	2	A,A	A,T	0.5	0.182321557	0	18,30,9,0	1	1	0	2.50324098	0	2	A,A	A,T	0.25	0.377294231	0	NA	NA	44,99,51,0	1	1	0	1.390897912	0	2	A,A	A,T	0.5	0.087011377	0	NA	NA	21,75,31,0	1	1	0	0.86180976	0
chr14_ref_v2	447892	0	C,T	1	0	261,289,0,0	1	1	0	2	C,C	NA	NA	0	0	32,52,0,0	1	1	0	1.390484852	0	2	C,C	NA	NA	0	0	NA	NA	120,187,0,0	1	1	0	2.975780575	0	2	C,C	NA	NA	0	0	NA	NA	48,46,41,62	1	1	0	336.8100093	1
chr14_ref_v2	479415	0	AT,A,ATT	1	1	13,21,13,12,10,7	1	1	0	2	AT,ATT	AT,A	0.5	0.198483841	0	5,1,1,1,1,0	1	0	0	2.079405837	0	2	NA	NA	NA	NA	0	NA	NA	4,7,1,1,3,1	1	0	0	0.934199937	0	2	NA	NA	NA	NA	0	NA	NA	0,8,3,3,1,0	1	0	0	1.589954793	0
chr14_ref_v2	481274	0	C,G	1	0	286,64,0,12	1	1	0	2	C,C	C,G	0.125	0.584933596	0	31,8,0,1	1	1	0	0.420345836	0	2	C,C	NA	NA	0.025317808	0	NA	NA	162,14,0,26	1	1	0	10.00057338	0	2	C,C	C,G	0.25	0.07126302	0	NA	NA	90,8,0,22	1	1	0	12.41295545	0
chr14_ref_v2	486508	0	T,TA	1	1	7,18,7,18	1	1	0	2	T,TA	TA,TA	0.125	0.062751348	0	4,3,1,3	1	0	0	1.281872488	0	2	NA	NA	NA	NA	0	NA	NA	0,4,2,5	1	0	0	0.566693174	0	2	NA	NA	NA	NA	0	NA	NA	0,1,3,8	1	0	0	1.859741829	0
chr14_ref_v2	486596	0	GT,G	1	1	153,150,14,10	1	1	0	2	GT,GT	NA	NA	0.315912988	0	24,25,8,4	1	1	0	2.869646412	0	2	GT,GT	GT,G	0.25	0.192494195	0	NA	NA	80,77,4,2	1	1	0	0.688334216	0	2	GT,GT	NA	NA	0.384135908	0	NA	NA	48,45,4,6	1	1	0	1.03778875	0
chr14_ref_v2	487288	0	A,G	0	0	260,265,2,3	1	1	0	2	A,A	NA	NA	0.925769476	0	16,25,2,0	1	1	0	2.658180811	0	2	A,A	A,G	0.125	0.126911367	0	NA	NA	108,145,3,1	1	1	0	1.728431528	0	2	A,A	NA	NA	0.708833777	0	NA	NA	35,47,45,42	1	1	0	319.7604513	1
chr14_ref_v2	493009	0	TA,T	1	1	44,68,7,26	1	1	0	2	TA,TA	NA	NA	0.077019653	0	13,14,1,8	1	1	0	0.561498667	0	2	TA,TA	NA	NA	0.095410529	0	NA	NA	17,37,2,15	1	1	0	0.66089132	0	2	TA,TA	TA,T	0.125	0.033767267	0	NA	NA	12,26,2,11	1	1	0	0.54491692	0
chr14_ref_v2	496362	0	T,G	0	0	24,304,15,0	1	1	0	2	T,T	T,G	0.125	0.312374685	0	1,23,2,0	1	1	0	0.508464717	0	2	T,T	T,G	0.25	0.133531393	0	NA	NA	15,170,36,0	1	1	0	11.77173917	0	2	T,T	T,G	0.25	0.336472237	0	NA	NA	6,112,17,0	1	1	0	4.489360014	0
chr14_ref_v2	496363	0	A,G	0	0	25,304,4,0	1	1	0	2	A,A	NA	NA	0.928375471	0	1,22,1,0	1	1	0	0.632591404	0	2	A,A	A,G	0.125	0.021978907	0	NA	NA	19,171,3,0	1	1	0	0.867409183	0	2	A,A	NA	NA	0.708813297	0	NA	NA	7,110,1,0	1	1	0	0.545813268	0
chr14_ref_v2	498316	0	G,GT	1	1	66,84,13,24	1	1	0	2	G,G	G,GT	0.25	0.027669989	0	11,6,0,3	1	1	0	1.321516683	0	2	G,G	G,GT	0.25	0.141118123	0	NA	NA	22,23,0,17	1	1	0	3.197129893	0	2	G,G	G,GT	0.5	0.050301696	0	NA	NA	14,12,1,7	1	1	0	0.893357399	0
chr14_ref_v2	502969	0	CA,C,CAA	1	1	79,32,10,3,7,11	1	1	1	2	CA,CA	CA,CAA	0.125	0.358838355	0	8,4,3,0,0,1	1	0	0	1.017839817	0	2	NA	NA	NA	NA	0	NA	NA	32,15,9,6,0,1	1	1	0	3.424548004	0	2	CA,CA	CA,C	0.25	0.942303055	0	NA	NA	21,11,2,0,1,3	1	1	0	0.695553472	0
chr14_ref_v2	510284	0	CT,C,CTT	1	1	86,53,15,12,11,8	1	1	0	2	CT,CT	NA	NA	0.062675874	0	6,3,1,2,3,1	1	0	0	1.250710528	0	2	NA	NA	NA	NA	0	NA	NA	37,19,6,1,2,6	1	1	0	1.112423362	0	2	CT,CT	CT,CTT	0.125	0.533208859	0	NA	NA	27,9,3,2,4,2	1	1	0	1.064804386	0
chr14_ref_v2	512416	0	CAT,C	1	1	71,70,23,32	1	1	1	2	CAT,CAT	CAT,C	0.25	0.077873194	0	21,23,5,11	1	1	0	0.465420632	0	2	CAT,CAT	CAT,C	0.25	0.040443035	0	NA	NA	30,25,9,11	1	1	0	0.565393464	0	2	CAT,CAT	CAT,C	0.25	0.05789315	0	NA	NA	24,24,8,9	1	1	0	0.448141691	0
chr14_ref_v2	522194	1	C,G	1	0	188,189,0,0	1	1	1	2	NA	NA	NA	NA	0	6,6,1,1	1	0	1	10.50550249	1	2	NA	NA	NA	NA	0	NA	NA	72,85,0,0	1	1	1	0.768994285	0	2	NA	NA	NA	NA	0	NA	NA	44,49,0,0	1	1	1	0.480344694	0
chr14_ref_v2	522200	1	G,A	1	0	196,195,0,0	1	1	1	2	NA	NA	NA	NA	0	6,6,1,1	1	0	1	10.92115487	1	2	NA	NA	NA	NA	0	NA	NA	73,92,0,0	1	1	1	1.174575808	0	2	NA	NA	NA	NA	0	NA	NA	42,54,0,0	1	1	1	0.942554288	0
chr14_ref_v2	522775	1	A,T	1	0	0,0,1,1	1	0	1	2	NA	NA	NA	NA	0	0,0,0,0	0	0	1	0	0	2	NA	NA	NA	NA	0	NA	NA	0,0,0,0	0	0	1	0	0	2	NA	NA	NA	NA	0	NA	NA	0,0,0,0	0	0	1	0	0
chr14_ref_v2	522778	1	T,C	0	0	0,0,1,1	1	0	1	2	NA	NA	NA	NA	0	0,0,0,0	0	0	1	0	0	2	NA	NA	NA	NA	0	NA	NA	0,0,0,0	0	0	1	0	0	2	NA	NA	NA	NA	0	NA	NA	0,0,0,0	0	0	1	0	0
chr14_ref_v2	522793	1	T,C	0	0	0,0,1,1	1	0	1	2	NA	NA	NA	NA	0	0,0,0,0	0	0	1	0	0	2	NA	NA	NA	NA	0	NA	NA	0,0,0,0	0	0	1	0	0	2	NA	NA	NA	NA	0	NA	NA	0,0,0,0	0	0	1	0	0
chr14_ref_v2	524311	1	A,C	0	0	0,0,0,0	0	0	1	2	NA	NA	NA	NA	0	0,0,0,0	0	0	1	0	0	2	NA	NA	NA	NA	0	NA	NA	0,0,1,0	0	0	1	0	0	2	NA	NA	NA	NA	0	NA	NA	0,0,0,0	0	0	1	0	0
chr14_ref_v2	524320	1	G,A	0	0	0,0,0,0	0	0	1	2	NA	NA	NA	NA	0	0,0,0,0	0	0	1	0	0	2	NA	NA	NA	NA	0	NA	NA	0,0,1,0	0	0	1	0	0	2	NA	NA	NA	NA	0	NA	NA	0,0,0,0	0	0	1	0	0
chr14_ref_v2	524329	1	C,T	0	0	0,0,0,0	0	0	1	2	NA	NA	NA	NA	0	0,0,0,0	0	0	1	0	0	2	NA	NA	NA	NA	0	NA	NA	0,0,1,0	0	0	1	0	0	2	NA	NA	NA	NA	0	NA	NA	0,0,0,0	0	0	1	0	0
chr14_ref_v2	524341	1	A,G	0	0	0,0,0,0	0	0	1	2	NA	NA	NA	NA	0	0,0,0,0	0	0	1	0	0	2	NA	NA	NA	NA	0	NA	NA	0,1,1,0	1	0	1	0	0	2	NA	NA	NA	NA	0	NA	NA	0,0,0,0	0	0	1	0	0
chr14_ref_v2	524359	1	A,G	1	0	0,0,0,0	0	0	1	2	NA	NA	NA	NA	0	0,0,0,0	0	0	1	0	0	2	NA	NA	NA	NA	0	NA	NA	0,1,1,0	1	0	1	0	0	2	NA	NA	NA	NA	0	NA	NA	0,0,0,0	0	0	1	0	0
chr14_ref_v2	524360	1	G,A	1	0	0,0,0,0	0	0	1	2	NA	NA	NA	NA	0	0,0,0,0	0	0	1	0	0	2	NA	NA	NA	NA	0	NA	NA	0,1,1,0	1	0	1	0	0	2	NA	NA	NA	NA	0	NA	NA	0,0,0,0	0	0	1	0	0
chr14_ref_v2	524362	1	C,A	1	0	0,0,0,0	0	0	1	2	NA	NA	NA	NA	0	0,0,0,0	0	0	1	0	0	2	NA	NA	NA	NA	0	NA	NA	0,1,1,0	1	0	1	0	0	2	NA	NA	NA	NA	0	NA	NA	0,0,0,0	0	0	1	0	0
chr14_ref_v2	524369	1	G,T	0	0	0,0,0,0	0	0	1	2	NA	NA	NA	NA	0	0,0,0,0	0	0	1	0	0	2	NA	NA	NA	NA	0	NA	NA	0,1,1,0	1	0	1	0	0	2	NA	NA	NA	NA	0	NA	NA	0,0,0,0	0	0	1	0	0
chr14_ref_v2	524372	1	A,G	0	0	0,0,0,0	0	0	1	2	NA	NA	NA	NA	0	0,0,0,0	0	0	1	0	0	2	NA	NA	NA	NA	0	NA	NA	0,1,1,0	1	0	1	0	0	2	NA	NA	NA	NA	0	NA	NA	0,0,0,0	0	0	1	0	0
chr14_ref_v2	524374	1	T,C	0	0	0,0,0,0	0	0	1	2	NA	NA	NA	NA	0	0,0,0,0	0	0	1	0	0	2	NA	NA	NA	NA	0	NA	NA	0,1,1,0	1	0	1	0	0	2	NA	NA	NA	NA	0	NA	NA	0,0,0,0	0	0	1	0	0
chr14_ref_v2	524377	1	G,A	0	0	0,1,0,0	0	0	1	2	NA	NA	NA	NA	0	0,0,0,0	0	0	1	0	0	2	NA	NA	NA	NA	0	NA	NA	0,1,1,0	1	0	1	0	0	2	NA	NA	NA	NA	0	NA	NA	0,0,0,0	0	0	1	0	0
chr14_ref_v2	524378	1	C,T	0	0	0,1,0,0	0	0	1	2	NA	NA	NA	NA	0	0,0,0,0	0	0	1	0	0	2	NA	NA	NA	NA	0	NA	NA	0,1,1,0	1	0	1	0	0	2	NA	NA	NA	NA	0	NA	NA	0,0,0,0	0	0	1	0	0
chr14_ref_v2	524383	1	G,A	0	0	0,1,0,0	0	0	1	2	NA	NA	NA	NA	0	0,0,0,0	0	0	1	0	0	2	NA	NA	NA	NA	0	NA	NA	0,1,1,0	1	0	1	0	0	2	NA	NA	NA	NA	0	NA	NA	0,0,0,0	0	0	1	0	0
chr14_ref_v2	536302	0	C,A	0	0	278,198,0,14	1	1	0	2	C,C	C,A	0.125	0.749317452	0	38,16,0,2	1	1	0	1.287689478	0	2	C,C	C,A	0.125	0.182321557	0	NA	NA	159,45,0,27	1	1	0	12.90340114	0	2	C,C	C,A	0.25	0.040005335	0	NA	NA	118,37,0,9	1	1	0	5.521612818	0
chr14_ref_v2	561739	1	T,A	0	0	3,1,46,54	1	1	1	2	NA	NA	NA	NA	0	0,0,14,22	1	1	0	0.775777354	0	2	NA	NA	NA	NA	0	NA	NA	0,0,27,65	1	1	1	3.915127938	0	2	NA	NA	NA	NA	0	NA	NA	2,0,16,53	1	1	0	4.353655465	0
chr14_ref_v2	563502	1	A,T	0	0	0,0,0,1	0	0	1	2	NA	NA	NA	NA	0	0,0,0,0	0	0	1	0	0	2	NA	NA	NA	NA	0	NA	NA	0,0,0,0	0	0	1	0	0	2	NA	NA	NA	NA	0	NA	NA	0,0,0,0	0	0	1	0	0
chr14_ref_v2	563508	1	A,T	0	0	0,0,0,1	0	0	1	2	NA	NA	NA	NA	0	0,0,0,0	0	0	1	0	0	2	NA	NA	NA	NA	0	NA	NA	0,0,0,0	0	0	1	0	0	2	NA	NA	NA	NA	0	NA	NA	0,0,0,0	0	0	1	0	0
chr14_ref_v2	563512	1	G,C	1	0	0,0,0,1	0	0	1	2	NA	NA	NA	NA	0	0,0,0,0	0	0	1	0	0	2	NA	NA	NA	NA	0	NA	NA	0,0,0,0	0	0	1	0	0	2	NA	NA	NA	NA	0	NA	NA	0,0,0,0	0	0	1	0	0
chr14_ref_v2	563513	1	T,G	1	0	0,0,0,1	0	0	1	2	NA	NA	NA	NA	0	0,0,0,0	0	0	1	0	0	2	NA	NA	NA	NA	0	NA	NA	0,0,0,0	0	0	1	0	0	2	NA	NA	NA	NA	0	NA	NA	0,0,0,0	0	0	1	0	0
chr14_ref_v2	563521	1	G,T	0	0	0,0,0,1	0	0	1	2	NA	NA	NA	NA	0	0,0,0,0	0	0	1	0	0	2	NA	NA	NA	NA	0	NA	NA	0,0,0,0	0	0	1	0	0	2	NA	NA	NA	NA	0	NA	NA	0,0,0,0	0	0	1	0	0
chr14_ref_v2	577122	0	T,C	0	0	220,236,0,0	1	1	0	2	T,T	NA	NA	0	0	31,33,0,0	1	1	0	0.367985781	0	2	T,T	NA	NA	0	0	NA	NA	51,66,75,53	1	1	0	347.1046729	1	2	T,C	NA	NA	0.089856329	0	g.577122T>C	0	66,70,0,0	1	1	0	0.387204266	0
chr14_ref_v2	598168	0	C,G	0	0	48,112,0,3	1	1	1	2	C,C	NA	NA	0.711723566	0	4,7,0,3	1	0	0	3.893567128	0	2	NA	NA	NA	NA	0	NA	NA	30,14,0,19	1	1	1	21.2891312	0	2	C,G	C,C	0.25	0.277631737	0	NA	NA	19,15,0,10	1	1	1	10.44353491	0
chr14_ref_v2	605676	0	CTA,C	1	1	19,37,6,11	1	1	1	2	CTA,CTA	CTA,C	0.125	0.0413021	0	8,15,2,3	1	1	0	0.487759203	0	2	CTA,CTA	NA	NA	0.153434915	0	NA	NA	18,21,2,4	1	1	1	1.579632944	0	2	CTA,CTA	NA	NA	0.367400494	0	NA	NA	12,8,0,9	1	1	1	2.061148557	0
chr14_ref_v2	608022	0	T,G	0	0	134,325,64,0	1	1	0	2	T,T	T,G	0.25	0.008752791	0	21,45,11,0	1	1	0	0.469357003	0	2	T,T	T,G	0.25	0.241162057	0	NA	NA	34,194,54,0	1	1	0	5.522955574	0	2	T,T	T,G	0.5	0.323400155	0	NA	NA	26,98,43,0	1	1	0	7.0182132	0
chr14_ref_v2	613003	0	A,C	0	0	268,18,0,14	1	1	0	2	A,A	A,C	0.125	0.239891409	0	34,2,0,1	1	1	0	0.406224246	0	2	A,A	NA	NA	0.027398974	0	NA	NA	115,7,0,17	1	1	0	3.818411446	0	2	A,A	A,C	0.25	0.038417871	0	NA	NA	78,8,0,10	1	1	0	2.006085867	0
chr14_ref_v2	642878	0	G,T	1	0	64,339,18,0	1	1	0	2	G,G	G,T	0.125	0.346447382	0	7,32,2,0	1	1	0	0.386907475	0	2	G,G	G,T	0.125	0.172157045	0	NA	NA	11,214,45,0	1	1	0	16.9397552	0	2	G,G	G,T	0.25	0.358451143	0	NA	NA	11,106,29,0	1	1	0	13.53843436	0
chr14_ref_v2	644173	0	CTA,C	1	1	134,144,37,29	1	1	0	2	CTA,CTA	CTA,C	0.25	0.168450406	0	26,27,5,8	1	1	0	0.727640856	0	2	CTA,CTA	CTA,C	0.25	0.033231565	0	NA	NA	58,65,17,21	1	1	0	1.551620479	0	2	CTA,CTA	CTA,C	0.25	0.131279354	0	NA	NA	43,40,11,9	1	1	0	0.517158643	0
chr14_ref_v2	651813	0	AT,A	1	1	140,117,26,32	1	1	0	2	AT,AT	NA	NA	0.061595163	0	13,20,8,5	1	1	0	1.698679452	0	2	AT,AT	AT,A	0.25	0.061320543	0	NA	NA	56,48,13,12	1	1	0	0.59942132	0	2	AT,AT	NA	NA	0.142857526	0	NA	NA	34,31,8,9	1	1	0	0.554836239	0
chr14_ref_v2	662724	0	G,GA	1	1	117,86,35,35	1	1	0	2	G,G	G,GA	0.5	0.125540522	1	10,16,4,0	1	1	0	2.252102656	0	2	G,G	G,GA	0.25	0.132583657	0	NA	NA	38,36,11,18	1	1	0	0.996074867	0	2	G,G	G,GA	0.5	0.021393946	0	NA	NA	31,18,7,7	1	1	0	0.7429521	0
chr14_ref_v2	667307	0	A,T	1	0	49,74,30,13	1	1	1	2	A,A	A,T	0.5	0.047628049	0	12,13,4,0	1	1	0	1.022057801	0	2	A,A	A,T	0.25	0.336472237	0	NA	NA	38,35,10,6	1	1	1	2.323976773	0	2	A,A	A,T	0.5	0.41925843	0	NA	NA	27,18,6,3	1	1	1	3.068778982	0
chr14_ref_v2	667310	0	A,T	1	0	69,76,13,13	1	1	1	2	A,A	A,T	0.25	0.227272945	0	20,13,1,0	1	1	0	1.788174996	0	2	A,A	NA	NA	0.029852963	0	NA	NA	51,37,8,6	1	1	1	1.529952746	0	2	A,A	A,T	0.25	0.107630664	0	NA	NA	36,19,3,3	1	1	1	2.713651825	0
chr14_ref_v2	668057	0	C,CA	1	1	180,75,7,15	1	1	0	2	C,C	NA	NA	0.160918705	0	24,6,3,2	1	1	0	1.359130875	0	2	C,C	C,CA	0.125	0.095723337	0	NA	NA	89,21,1,9	1	1	0	1.834349626	0	2	C,C	NA	NA	0.036844732	0	NA	NA	57,11,3,5	1	1	0	1.510138327	0
chr14_ref_v2	678559	0	GA,G	1	1	173,88,30,8	1	1	0	2	GA,GA	NA	NA	0.206419113	0	28,11,5,6	1	1	0	3.035934278	0	2	GA,GA	GA,G	0.125	0.077690113	0	NA	NA	76,25,9,4	1	1	0	1.498508759	0	2	GA,GA	NA	NA	0.221121337	0	NA	NA	54,34,7,4	1	1	0	0.792476439	0
chr14_ref_v2	687174	0	CA,C	1	1	229,233,23,16	1	1	0	2	CA,CA	NA	NA	0.127446419	0	33,20,6,2	1	1	0	1.42353394	0	2	CA,CA	CA,C	0.125	0.095660302	0	NA	NA	112,113,7,4	1	1	0	0.695663278	0	2	CA,CA	NA	NA	0.615536184	0	NA	NA	87,69,4,4	1	1	0	1.488220096	0
chr14_ref_v2	690027	0	AT,A	1	1	223,130,50,20	1	1	0	2	AT,AT	AT,A	0.125	0.043717939	0	42,20,5,2	1	1	0	0.997671364	0	2	AT,AT	NA	NA	0.244891211	0	NA	NA	122,57,23,13	1	1	0	0.887221199	0	2	AT,AT	AT,A	0.125	0.025129693	0	NA	NA	86,42,13,7	1	1	0	0.975532617	0
chr14_ref_v2	692476	0	CA,C	1	1	215,157,26,16	1	1	0	2	CA,CA	NA	NA	0.203476241	0	27,26,3,5	1	1	0	1.110737343	0	2	CA,CA	NA	NA	0.045482653	0	NA	NA	79,65,6,4	1	1	0	0.852962108	0	2	CA,CA	NA	NA	0.604203024	0	NA	NA	70,60,10,3	1	1	0	0.755012369	0
chr14_ref_v2	694196	0	CAT,C	1	1	81,106,21,29	1	1	0	2	CAT,CAT	CAT,C	0.125	0.102812933	0	21,22,3,6	1	1	0	0.696504894	0	2	CAT,CAT	NA	NA	0.041203422	0	NA	NA	47,41,4,9	1	1	0	2.28679914	0	2	CAT,CAT	NA	NA	0.317772319	0	NA	NA	37,33,9,7	1	1	0	1.289040789	0
chr14_ref_v2	694922	0	CTA,C	1	1	198,213,25,14	1	1	0	2	CTA,CTA	NA	NA	0.237139099	0	24,25,4,11	1	1	0	6.791838977	0	2	CTA,CTA	CTA,C	0.5	0.268246821	0	NA	NA	101,109,3,9	1	1	0	1.077363455	0	2	CTA,CTA	NA	NA	0.223032569	0	NA	NA	65,84,3,9	1	1	0	1.409548779	0
chr14_ref_v2	722230	0	C,CA	1	1	48,63,6,31	1	1	0	2	C,C	C,CA	0.5	0.14959018	0	3,1,0,0	1	0	0	1.033470653	0	2	NA	NA	NA	NA	0	NA	NA	11,13,1,16	1	1	0	2.296884483	0	2	C,CA	C,C	0.125	0.01843431	0	NA	NA	9,16,1,13	1	1	0	1.335448753	0
chr14_ref_v2	726662	1	G,T	0	0	69,343,0,36	1	1	0	2	NA	NA	NA	NA	0	15,58,0,14	1	1	0	2.252537374	0	2	NA	NA	NA	NA	0	NA	NA	19,182,0,25	1	1	0	1.708417789	0	2	NA	NA	NA	NA	0	NA	NA	21,128,0,36	1	1	0	6.993427964	0
chr14_ref_v2	740745	0	A,C	1	0	326,239,0,65	1	1	0	2	A,A	A,C	0.25	0.20126084	0	49,42,0,8	1	1	0	0.707462745	0	2	A,A	A,C	0.25	0.36772478	0	NA	NA	164,99,0,59	1	1	0	5.554450259	0	2	A,A	A,C	0.5	0.379197181	0	NA	NA	105,57,0,35	1	1	0	3.488479926	0
chr14_ref_v2	764697	0	GAT,G	1	1	158,193,18,27	1	1	0	2	GAT,GAT	GAT,G	0.125	0.125155345	0	35,33,3,4	1	1	0	0.858482529	0	2	GAT,GAT	GAT,G	0.125	0.173032486	0	NA	NA	78,96,12,16	1	1	0	0.851955756	0	2	GAT,GAT	GAT,G	0.125	0.128163275	0	NA	NA	54,71,10,8	1	1	0	0.941265111	0
chr14_ref_v2	767937	0	G,T	0	0	65,300,12,2	1	1	0	2	G,G	G,T	0.125	0.552789823	0	5,29,1,0	1	1	0	0.434909643	0	2	G,G	NA	NA	0.028987537	0	NA	NA	12,156,14,0	1	1	0	3.812817704	0	2	G,G	G,T	0.125	0.292136423	0	NA	NA	9,103,13,0	1	1	0	4.629156462	0
chr14_ref_v2	772568	0	C,CAAA	1	1	89,39,9,27	1	1	0	2	C,C	C,CAAA	0.5	0.169899037	1	6,5,3,6	1	1	0	1.628878492	0	2	C,CAAA	C,C	0.125	0.050643733	0	NA	NA	34,23,1,14	1	1	0	1.210679786	0	2	C,C	C,CAAA	0.5	0.236388778	0	NA	NA	24,23,1,6	1	1	0	2.929093463	0
chr14_ref_v2	777509	0	AAT,A	1	1	66,61,21,33	1	1	1	2	AAT,AAT	AAT,A	0.25	0.111425716	0	17,31,7,9	1	1	0	2.042334882	0	2	AAT,AAT	AAT,A	0.25	0.125170934	0	NA	NA	28,46,3,15	1	1	0	3.325948302	0	2	AAT,AAT	AAT,A	0.125	0.131477622	0	NA	NA	20,20,2,10	1	1	1	0.70193227	0
chr14_ref_v2	779264	0	C,CAAAAAAA,CAAAAA	1	1	2,0,118,5,1,9	1	1	0	2	CAAAAAAA,CAAAAAAA	CAAAAAAA,CAAAAA	0.125	0.603916047	0	0,0,15,2,0,3	1	1	0	0.873070344	0	2	CAAAAAAA,CAAAAAAA	CAAAAAAA,CAAAAA	0.5	0.348306694	0	NA	NA	0,0,54,3,0,2	1	1	0	0.7725599	0	2	CAAAAAAA,CAAAAAAA	CAAAAAAA,CAAAAA	0.125	0.236388778	0	NA	NA	0,0,38,1,0,4	1	1	0	0.493815076	0
chr14_ref_v2	779289	0	C,A	0	0	76,145,47,26	1	1	1	2	C,C	C,A	0.5	0.009090972	0	12,13,5,0	1	1	0	1.309049072	0	2	C,C	C,A	0.5	0.328504067	0	NA	NA	59,67,28,15	1	1	0	2.322553584	0	2	C,C	C,A	0.5	0.023530497	1	NA	NA	29,46,17,4	1	1	0	0.769014251	0
chr14_ref_v2	779292	0	G,A	1	0	102,148,13,26	1	1	1	2	G,G	G,A	0.25	0.088010877	0	13,14,2,0	1	1	0	0.816571543	0	2	G,G	G,A	0.25	0.251314428	0	NA	NA	70,75,8,15	1	1	0	1.301241135	0	2	G,G	G,A	0.25	0.104670623	1	NA	NA	35,48,5,4	1	1	0	0.608169453	0
chr14_ref_v2	782624	0	G,T	0	0	0,0,3,0	0	0	1	2	NA	NA	NA	NA	0	0,0,0,0	0	0	1	0	0	2	NA	NA	NA	NA	0	NA	NA	0,0,0,0	0	0	1	0	0	2	NA	NA	NA	NA	0	NA	NA	0,0,0,0	0	0	1	0	0
chr14_ref_v2	782630	0	G,A	0	0	0,0,4,0	0	0	1	2	NA	NA	NA	NA	0	0,0,0,0	0	0	1	0	0	2	NA	NA	NA	NA	0	NA	NA	0,0,0,0	0	0	1	0	0	2	NA	NA	NA	NA	0	NA	NA	0,0,0,0	0	0	1	0	0
chr14_ref_v2	782656	0	C,T	0	0	0,0,4,0	0	0	1	2	NA	NA	NA	NA	0	0,0,0,0	0	0	1	0	0	2	NA	NA	NA	NA	0	NA	NA	0,0,0,0	0	0	1	0	0	2	NA	NA	NA	NA	0	NA	NA	0,0,0,0	0	0	1	0	0
chr14_ref_v2	782853	0	T,A	1	0	0,0,0,1	0	0	1	2	NA	NA	NA	NA	0	0,0,0,0	0	0	1	0	0	2	NA	NA	NA	NA	0	NA	NA	0,0,0,0	0	0	1	0	0	2	NA	NA	NA	NA	0	NA	NA	0,0,0,0	0	0	1	0	0
chr14_ref_v2	782855	0	ACCG,A	0	0	0,0,0,1	0	0	1	2	NA	NA	NA	NA	0	0,0,0,0	0	0	1	0	0	2	NA	NA	NA	NA	0	NA	NA	0,0,0,0	0	0	1	0	0	2	NA	NA	NA	NA	0	NA	NA	0,0,0,0	0	0	1	0	0
chr15_ref_v2	407	1	C,T	1	0	0,0,106,201	1	1	1	2	NA	NA	NA	NA	0	0,0,5,17	1	1	1	0.808342058	0	2	NA	NA	NA	NA	0	NA	NA	1,0,40,114	1	1	1	1.907356307	0	2	NA	NA	NA	NA	0	NA	NA	0,0,33,90	1	1	1	1.466222951	0
chr15_ref_v2	414	1	A,C	0	0	108,160,0,17	1	1	1	2	NA	NA	NA	NA	0	6,10,0,2	1	0	1	0.539359755	0	2	NA	NA	NA	NA	0	NA	NA	44,66,0,22	1	1	1	5.381678439	0	2	NA	NA	NA	NA	0	NA	NA	27,50,0,26	1	1	1	11.1348263	0
chr15_ref_v2	770	1	A,G	1	0	0,0,116,107	1	1	1	2	NA	NA	NA	NA	0	0,0,7,14	1	1	1	1.310677085	0	2	NA	NA	NA	NA	0	NA	NA	0,0,66,61	1	1	1	0.38382429	0	2	NA	NA	NA	NA	0	NA	NA	0,0,36,48	1	1	1	1.313996088	0
chr15_ref_v2	783	1	T,C	0	0	0,0,126,83	1	1	1	2	NA	NA	NA	NA	0	0,0,7,11	1	0	1	1.432807177	0	2	NA	NA	NA	NA	0	NA	NA	0,0,74,55	1	1	1	0.571454349	0	2	NA	NA	NA	NA	0	NA	NA	0,0,33,37	1	1	1	1.92877634	0
chr15_ref_v2	784	1	G,A	0	0	0,0,126,83	1	1	1	2	NA	NA	NA	NA	0	0,0,8,10	1	0	1	0.964160679	0	2	NA	NA	NA	NA	0	NA	NA	0,0,74,54	1	1	1	0.521458345	0	2	NA	NA	NA	NA	0	NA	NA	0,0,35,37	1	1	1	1.662406372	0
chr15_ref_v2	13997	0	C,CA	1	1	269,89,36,16	1	1	0	2	C,C	C,CA	0.125	0.007547303	0	29,19,5,0	1	1	0	2.073923307	0	2	C,C	C,CA	0.125	0.128320757	0	NA	NA	159,17,27,8	1	1	0	4.256760262	0	2	C,C	C,CA	0.25	0.03026699	0	NA	NA	81,10,11,6	1	1	0	2.011557975	0
chr15_ref_v2	21727	0	GA,G	1	1	177,245,27,36	1	1	0	2	GA,GA	NA	NA	0.075877407	0	23,33,3,1	1	1	0	0.697494575	0	2	GA,GA	NA	NA	0.702724305	0	NA	NA	89,93,8,8	1	1	0	2.174011876	0	2	GA,GA	NA	NA	0.368392783	0	NA	NA	55,82,8,13	1	1	0	0.44585508	0
chr15_ref_v2	29144	0	A,G	1	0	171,340,0,64	1	1	0	2	A,A	A,G	0.25	0.116072171	0	12,10,0,4	1	1	0	1.409605266	0	2	A,A	A,G	0.5	0.382992252	0	NA	NA	99,163,0,51	1	1	0	2.628040387	0	2	A,A	A,G	0.25	0.328809364	0	NA	NA	107,98,0,25	1	1	0	8.302137594	0
chr15_ref_v2	32340	0	T,G	0	0	129,344,57,0	1	1	0	2	T,T	T,G	0.25	0.152742229	0	8,34,9,0	1	1	0	1.142923573	0	2	T,T	T,G	0.5	0.336472237	0	NA	NA	23,164,32,0	1	1	0	4.637356323	0	2	T,T	T,G	0.25	0.211309094	0	NA	NA	9,129,25,0	1	1	0	6.927648341	0
chr15_ref_v2	33096	0	C,T	1	0	316,304,0,0	1	1	0	2	C,C	NA	NA	0	0	38,43,0,0	1	1	0	0.588945182	0	2	C,C	NA	NA	0	0	NA	NA	199,173,0,0	1	1	0	0.763975639	0	2	C,C	NA	NA	0	0	NA	NA	69,51,63,65	1	1	0	350.4051481	1
chr15_ref_v2	39123	0	T,C	1	0	421,350,0,0	1	1	0	2	T,T	NA	NA	0	0	54,42,0,0	1	1	0	0.42308127	0	2	T,T	NA	NA	0	0	NA	NA	252,168,0,0	1	1	0	1.962804311	0	2	T,T	NA	NA	0	0	NA	NA	156,122,0,0	1	1	0	0.506805354	0
chr15_ref_v2	45692	0	A,AATAT,AATATATAT	1	1	1,0,0,4,0,1	1	0	1	2	NA	NA	NA	NA	0	0,1,0,2,1,1	1	0	0	0.382758325	0	2	NA	NA	NA	NA	0	NA	NA	0,0,0,1,0,0	0	0	1	0	0	2	NA	NA	NA	NA	0	NA	NA	0,0,0,2,0,0	0	0	1	0	0
chr15_ref_v2	51452	0	T,C	1	0	343,345,0,0	1	1	0	2	T,T	NA	NA	0	0	15,26,13,13	1	1	0	309.444919	1	2	T,C	T,T	0.25	0.055350095	0	g.51452T>C	0	92,85,75,80	1	1	0	368.2847782	1	2	T,C	T,T	0.125	0.118589813	0	g.51452T>C	0	119,116,0,0	1	1	0	0.420887754	0
chr15_ref_v2	60061	0	GT,G	1	1	267,214,26,30	1	1	0	2	GT,GT	NA	NA	0.194041247	0	40,28,4,4	1	1	0	0.477343206	0	2	GT,GT	NA	NA	0.18369921	0	NA	NA	132,126,11,10	1	1	0	1.424355519	0	2	GT,GT	NA	NA	0.105768202	0	NA	NA	93,79,7,5	1	1	0	0.793258392	0
chr15_ref_v2	60213	0	C,CTTTTTT	1	1	22,5,0,0	1	1	0	2	C,C	NA	NA	0	0	2,2,0,0	1	0	0	0.907775866	0	2	NA	NA	NA	NA	0	NA	NA	9,1,0,0	1	0	0	0.388601869	0	2	NA	NA	NA	NA	0	NA	NA	5,0,0,0	0	0	0	0	0
chr15_ref_v2	85018	0	C,T	1	0	297,291,0,0	1	1	0	2	C,C	NA	NA	0	0	19,21,19,12	1	1	0	310.3747569	1	2	C,T	C,C	0.125	0.003577821	0	g.85018C>T	0	84,94,68,89	1	1	0	367.4287425	1	2	C,T	NA	NA	0.125537745	0	g.85018C>T	0	119,106,0,0	1	1	0	0.601793823	0
chr15_ref_v2	85398	0	C,T	0	0	132,265,56,7	1	1	0	2	C,C	C,T	0.25	0.105108595	0	32,34,8,0	1	1	0	2.445140298	0	2	C,C	C,T	0.25	0.046520016	0	NA	NA	63,147,42,3	1	1	0	1.614504238	0	2	C,C	C,T	0.25	0.405465108	0	NA	NA	29,91,27,3	1	1	0	1.870652773	0
chr15_ref_v2	103577	0	A,C	0	0	274,124,0,60	1	1	0	2	A,A	A,C	0.25	0.070332008	0	48,16,0,9	1	1	0	0.751904904	0	2	A,A	A,C	0.25	0.093522228	0	NA	NA	162,28,0,45	1	1	0	4.950363289	0	2	A,A	A,C	0.5	0.319770387	0	NA	NA	92,18,0,30	1	1	0	3.574143986	0
chr15_ref_v2	141471	0	GA,G	1	1	169,166,18,30	1	1	0	2	GA,GA	NA	NA	0.222414386	0	28,35,4,10	1	1	0	1.178332114	0	2	GA,GA	NA	NA	0.156325354	0	NA	NA	66,92,11,11	1	1	0	1.717508167	0	2	GA,GA	NA	NA	0.142502757	0	NA	NA	56,70,5,12	1	1	0	0.995671128	0
chr15_ref_v2	148224	0	T,C	0	0	9,16,0,33	1	1	1	2	T,C	C,C	0.125	0.056170271	0	2,2,0,1	1	0	0	0.938232037	0	2	NA	NA	NA	NA	0	NA	NA	2,10,0,16	1	1	1	0.672410331	0	2	T,C	C,C	0.125	0.096992266	0	NA	NA	2,7,0,15	1	1	1	0.439740893	0
chr15_ref_v2	148229	0	C,T	0	0	3,26,0,33	1	1	1	2	C,T	T,T	0.125	0.092249734	0	0,14,0,1	1	0	0	4.893752513	0	2	NA	NA	NA	NA	0	NA	NA	5,29,0,16	1	1	1	2.229292566	0	2	C,T	C,C	0.25	0.182321557	0	NA	NA	3,22,0,15	1	1	1	1.326807173	0
chr15_ref_v2	148230	0	A,T	0	0	5,27,0,33	1	1	1	2	A,T	NA	NA	0.060624622	0	1,14,0,1	1	0	0	4.208369921	0	2	NA	NA	NA	NA	0	NA	NA	8,29,0,16	1	1	1	2.130387179	0	2	A,T	A,A	0.25	0.266878945	0	NA	NA	4,23,0,15	1	1	1	1.332580553	0
chr15_ref_v2	148233	0	A,ACTTTAACAT	0	0	15,30,0,25	1	1	1	2	A,ACTTTAACAT	A,A	0.25	0.037740328	0	2,15,0,1	1	0	0	3.684798298	0	2	NA	NA	NA	NA	0	NA	NA	9,32,0,13	1	1	1	2.009243233	0	2	A,ACTTTAACAT	A,A	0.5	0.048637737	0	NA	NA	9,26,0,12	1	1	1	1.267478696	0
chr15_ref_v2	152520	0	C,T	1	0	147,179,105,140	1	1	0	2	C,T	C,C	0.125	0.034324743	0	16,21,24,23	1	1	0	2.043058313	0	2	C,T	T,T	0.125	0.012084739	0	NA	NA	74,94,78,82	1	1	0	2.143667105	0	2	C,T	NA	NA	0.048790164	0	NA	NA	63,64,40,61	1	1	0	0.653068274	0
chr15_ref_v2	189782	0	T,G	0	0	151,196,42,0	1	1	0	2	T,T	T,G	0.25	0.142214515	0	12,39,6,0	1	1	0	2.646088493	0	2	T,T	T,G	0.25	0.040005335	0	NA	NA	30,99,46,0	1	1	0	10.93220685	0	2	T,T	T,G	0.5	0.088947486	0	NA	NA	17,77,27,0	1	1	0	6.806352926	0
chr15_ref_v2	198387	0	C,CT	1	1	5,18,12,54	1	1	0	2	CT,CT	C,CT	0.125	0.057192269	0	0,0,5,8	1	0	0	1.927237782	0	2	NA	NA	NA	NA	0	NA	NA	1,4,5,19	1	1	0	0.627139581	0	2	CT,CT	NA	NA	0.178324567	0	NA	NA	1,4,4,9	1	0	0	0.666752452	0
chr15_ref_v2	202618	0	CTT,C,CT	1	1	10,19,25,58,72,103	1	1	0	2	CT,CT	C,CT	0.25	0.111276946	0	4,3,3,3,12,18	1	1	0	1.336979465	0	2	CT,CT	CTT,CT	0.25	0.450272999	0	NA	NA	11,13,8,14,32,37	1	1	0	3.202975279	0	2	CT,CT	CTT,CT	0.25	0.44703249	0	NA	NA	6,9,9,13,12,34	1	1	0	1.669854112	0
chr15_ref_v2	214946	0	ATT,A,AT	1	1	19,12,23,13,54,21	1	1	0	2	ATT,AT	A,AT	0.5	0.59380124	0	2,3,4,2,14,4	1	1	0	0.78976638	0	2	AT,AT	ATT,AT	0.25	0.198246791	0	NA	NA	7,7,7,3,20,7	1	1	0	0.908134622	0	2	ATT,AT	A,AT	0.25	0.446880958	0	NA	NA	2,3,5,2,9,3	1	1	0	0.494663483	0
chr15_ref_v2	228068	0	C,CT	1	1	52,36,14,16	1	1	0	2	C,C	C,CT	0.5	0.131956965	0	6,5,2,2	1	0	0	0.333640539	0	2	NA	NA	NA	NA	0	NA	NA	29,13,7,2	1	1	0	1.438132907	0	2	C,C	C,CT	0.25	0.069414987	0	NA	NA	11,12,4,2	1	1	0	0.86029255	0
chr15_ref_v2	233422	0	T,TCAACAACAACAACAACAACAGCAACAA	1	1	2,2,15,11	1	1	0	2	TCAACAACAACAACAACAACAGCAACAA,TCAACAACAACAACAACAACAGCAACAA	T,TCAACAACAACAACAACAACAGCAACAA	0.25	0.074107972	0	0,0,2,0	0	0	0	0	0	2	NA	NA	NA	NA	0	NA	NA	0,0,4,3	1	0	0	0.424535742	0	2	NA	NA	NA	NA	0	NA	NA	0,1,6,9	1	0	0	1.070791878	0
chr15_ref_v2	234331	0	GCAAGCA,G	1	0	0,1,11,27	1	1	1	2	G,G	NA	NA	0.025975486	0	0,0,0,2	0	0	1	0	0	2	NA	NA	NA	NA	0	NA	NA	0,0,5,15	1	1	1	0.441883301	0	2	G,G	NA	NA	0	0	NA	NA	0,0,3,12	1	0	0	0.57091972	0
chr15_ref_v2	235036	0	G,GCAACAGCAACAA	1	0	0,0,110,79	1	1	1	2	GCAACAGCAACAA,GCAACAGCAACAA	NA	NA	0	0	0,0,9,9	1	0	0	0.514652841	0	2	NA	NA	NA	NA	0	NA	NA	0,0,69,50	1	1	0	0.383201065	0	2	GCAACAGCAACAA,GCAACAGCAACAA	NA	NA	0	0	NA	NA	0,0,38,25	1	1	0	0.41470849	0
chr15_ref_v2	236245	0	CATACTTTTG,C	0	0	4,5,119,252	1	1	0	2	C,C	CATACTTTTG,C	0.125	1.010927284	0	0,3,30,28	1	1	0	3.203192352	0	2	C,C	CATACTTTTG,C	0.125	0.062116887	0	NA	NA	0,4,53,138	1	1	0	1.029735106	0	2	C,C	CATACTTTTG,C	0.125	0.934785315	0	NA	NA	2,5,42,70	1	1	0	1.833209505	0
chr15_ref_v2	238853	0	T,C	0	0	130,106,143,119	1	1	0	2	T,C	NA	NA	0.104512699	0	19,28,11,16	1	1	0	3.571037568	0	2	T,C	T,T	0.25	0.043485112	0	NA	NA	69,61,71,64	1	1	0	0.63593108	0	2	T,C	NA	NA	0.037740328	0	NA	NA	101,77,0,0	1	1	0	308.3103367	1
chr15_ref_v2	239586	0	G,GTATATATATA,GTATATATATATA	1	1	3,3,12,7,47,59	1	1	1	2	GTATATATATATA,GTATATATATATA	G,GTATATATATATA	0.125	0.432848054	0	1,1,2,5,12,18	1	1	0	1.262338781	0	2	GTATATATATATA,GTATATATATATA	GTATATATATA,GTATATATATATA	0.125	0.180263927	0	NA	NA	5,0,4,3,20,29	1	1	1	1.91199729	0	2	GTATATATATATA,GTATATATATATA	G,GTATATATATATA	0.25	0.499492225	0	NA	NA	3,1,1,2,14,16	1	1	1	1.318533756	0
chr15_ref_v2	264203	0	A,G	1	0	99,244,0,0	1	1	0	2	A,A	NA	NA	0	0	14,21,13,28	1	1	0	312.3147889	1	2	A,G	G,G	0.125	0.093090423	0	g.264203A>G	0	27,56,27,70	1	1	0	334.6923001	1	2	A,G	G,G	0.125	0.095444058	0	g.264203A>G	0	34,85,0,0	1	1	0	0.379512751	0
chr15_ref_v2	271963	0	G,T	1	0	63,258,14,0	1	1	0	2	G,G	G,T	0.125	0.355340721	0	8,35,0,1	1	1	0	1.587971473	0	2	G,G	NA	NA	0.022989518	0	NA	NA	15,145,51,1	1	1	0	26.18100824	0	2	G,G	G,T	0.5	0.025317808	0	NA	NA	10,108,15,0	1	1	0	4.404560179	0
chr15_ref_v2	312856	0	A,C	0	0	278,221,0,1	1	1	0	2	A,A	NA	NA	0.002002003	0	10,9,17,19	1	1	0	311.5093453	1	2	A,C	C,C	0.25	0.128254336	0	g.312856A>C	0	98,57,101,58	1	1	0	372.5089	1	2	A,C	NA	NA	0.025479085	0	g.312856A>C	0	110,97,0,0	1	1	0	0.630414704	0
chr15_ref_v2	313672	0	C,T,CT	1	1	5,23,0,85,18,5	1	1	0	2	C,T	T,CT	0.5	0.808963367	0	0,2,1,14,2,3	1	1	0	1.77693562	0	2	T,T	T,CT	0.5	0.670134326	0	NA	NA	2,10,2,47,11,4	1	1	0	1.015756113	0	2	T,CT	C,T	0.25	0.876800902	0	NA	NA	1,1,2,27,8,0	1	1	0	2.252435678	0
chr15_ref_v2	324237	0	CAT,C	1	1	73,51,20,25	1	1	1	2	CAT,CAT	CAT,C	0.25	0.04699032	0	15,16,7,6	1	1	0	0.646588538	0	2	CAT,CAT	CAT,C	0.25	0.104403508	0	NA	NA	40,25,14,10	1	1	0	0.790674485	0	2	CAT,CAT	CAT,C	0.25	0.020672473	0	NA	NA	22,20,6,7	1	1	0	0.72248587	0
chr15_ref_v2	336188	0	C,A	0	0	251,125,1,14	1	1	0	2	C,C	C,A	0.125	0.513488741	0	14,11,0,1	1	1	0	0.754363992	0	2	C,C	C,A	0.125	0.025317808	0	NA	NA	141,43,0,19	1	1	0	4.446044937	0	2	C,C	C,A	0.25	0.273293335	0	NA	NA	90,28,0,23	1	1	0	10.29660676	0
chr15_ref_v2	341082	0	T,C	0	0	257,235,1,0	1	1	0	2	T,T	NA	NA	0.002030458	0	33,40,0,0	1	1	0	0.883270699	0	2	T,T	NA	NA	0	0	NA	NA	136,109,0,0	1	1	0	0.808769609	0	2	T,T	NA	NA	0	0	NA	NA	41,37,30,44	1	1	0	321.6690678	1
chr15_ref_v2	342524	0	T,C	0	0	367,262,0,0	1	1	0	2	T,T	NA	NA	0	0	21,16,16,12	1	1	0	309.8251169	1	2	T,C	T,T	0.125	0.027398974	0	g.342524T>C	0	116,80,114,85	1	1	0	405.5657607	1	2	T,C	NA	NA	0.015190165	0	g.342524T>C	0	130,89,0,0	1	1	0	0.433749462	0
chr15_ref_v2	347622	0	GA,G	1	1	143,212,18,14	1	1	0	2	GA,GA	NA	NA	0.061825061	0	25,27,2,3	1	1	0	0.77088222	0	2	GA,GA	NA	NA	0.018040433	0	NA	NA	83,116,4,8	1	1	0	0.707755947	0	2	GA,GA	NA	NA	0.40572923	0	NA	NA	45,90,3,4	1	1	0	1.676828136	0
chr15_ref_v2	352155	0	CAG,C	0	0	264,247,57,5	1	1	0	2	CAG,CAG	CAG,C	0.25	0.163325056	0	24,32,3,0	1	1	0	1.30150999	0	2	CAG,CAG	CAG,C	0.125	0.093698407	0	NA	NA	136,128,20,1	1	1	0	0.777444185	0	2	CAG,CAG	CAG,C	0.125	0.176623536	0	NA	NA	87,85,26,0	1	1	0	1.095185734	0
chr15_ref_v2	352158	0	TAAAC,T	0	0	268,261,57,7	1	1	0	2	TAAAC,TAAAC	TAAAC,T	0.25	0.166195199	0	24,34,3,0	1	1	0	1.423877013	0	2	TAAAC,TAAAC	TAAAC,T	0.125	0.062116887	0	NA	NA	141,135,20,1	1	1	0	0.874935834	0	2	TAAAC,TAAAC	TAAAC,T	0.125	0.132171773	0	NA	NA	85,87,26,0	1	1	0	1.267802892	0
chr15_ref_v2	352164	0	GT,G	0	0	252,257,52,7	1	1	0	2	GT,GT	GT,G	0.25	0.209000424	0	24,29,3,0	1	1	0	0.742809554	0	2	GT,GT	GT,G	0.125	0.143010137	0	NA	NA	138,132,17,3	1	1	0	0.925610144	0	2	GT,GT	GT,G	0.125	0.105360516	0	NA	NA	78,85,25,0	1	1	0	1.519254536	0
chr15_ref_v2	352171	1	T,TACGGTA	1	0	242,264,43,9	1	1	0	2	NA	NA	NA	NA	0	24,30,3,1	1	1	0	0.560794232	0	2	NA	NA	NA	NA	0	NA	NA	124,133,16,8	1	1	0	1.075341573	0	2	NA	NA	NA	NA	0	NA	NA	75,81,21,0	1	1	0	1.62121948	0
chr15_ref_v2	353125	0	AAT,A	1	1	35,33,17,17	1	1	1	2	AAT,AAT	AAT,A	0.5	0.188359102	0	16,19,6,4	1	1	0	1.039178299	0	2	AAT,AAT	NA	NA	0.11985842	0	NA	NA	15,19,10,7	1	1	0	0.574907457	0	2	AAT,AAT	AAT,A	0.5	0.162881298	0	NA	NA	15,12,5,4	1	1	1	0.714490505	0
chr15_ref_v2	369286	0	C,A	0	0	247,38,0,20	1	1	0	2	C,C	C,A	0.125	0.100083459	0	40,2,0,3	1	1	0	0.979838521	0	2	C,C	C,A	0.125	0.356674944	0	NA	NA	120,9,0,46	1	1	0	17.431898	0	2	C,C	C,A	0.5	0.088947486	0	NA	NA	85,11,0,20	1	1	0	4.6375484	0
chr15_ref_v2	395520	0	GA,G	1	1	145,138,7,15	1	1	0	2	GA,GA	NA	NA	0.209847618	0	24,16,1,6	1	1	0	1.695732707	0	2	GA,GA	GA,G	0.125	0.052220765	0	NA	NA	70,68,5,2	1	1	0	0.717764865	0	2	GA,GA	NA	NA	0.578674591	0	NA	NA	57,51,2,4	1	1	0	0.533940259	0
chr15_ref_v2	410717	0	AT,A,ATT	1	1	84,134,10,15,20,11	1	1	0	2	AT,AT	NA	NA	0.686433988	0	10,16,2,1,3,2	1	1	0	0.525202211	0	2	AT,AT	AT,ATT	0.125	0.681638391	0	NA	NA	43,58,4,13,7,2	1	1	0	1.687712639	0	2	AT,AT	NA	NA	0.287930094	0	NA	NA	24,40,4,8,3,0	1	1	0	1.349212939	0
chr15_ref_v2	424645	0	G,GA	1	1	93,46,24,17	1	1	0	2	G,G	G,GA	0.25	0.206485504	0	8,3,5,4	1	1	0	1.425919916	0	2	G,GA	NA	NA	0.030685011	0	NA	NA	31,10,7,10	1	1	0	1.413235256	0	2	G,G	G,GA	0.5	0.077804487	0	NA	NA	18,10,9,9	1	1	0	1.890158756	0
chr15_ref_v2	424670	0	C,T	0	0	157,210,0,0	1	1	0	2	C,C	NA	NA	0	0	19,38,0,0	1	1	0	1.098023699	0	2	C,C	NA	NA	0	0	NA	NA	82,105,0,0	1	1	0	0.430796513	0	2	C,C	NA	NA	0	0	NA	NA	18,48,29,37	1	1	0	317.1235754	1
chr15_ref_v2	425419	0	A,G	0	0	105,111,91,113	1	1	0	2	A,G	NA	NA	0.057158414	0	10,15,8,16	1	1	0	0.661267652	0	2	A,G	NA	NA	0.040821995	0	NA	NA	47,63,50,67	1	1	0	0.762544463	0	2	A,G	NA	NA	0.061693569	0	NA	NA	41,44,34,49	1	1	0	0.573869679	0
chr15_ref_v2	428201	0	GA,G	1	1	25,21,19,0	1	1	0	2	GA,GA	GA,G	0.25	0.042172253	0	6,2,1,0	1	0	0	1.140766858	0	2	NA	NA	NA	NA	0	NA	NA	11,9,9,0	1	1	0	0.314458787	0	2	GA,GA	GA,G	0.5	0.183364559	0	NA	NA	13,7,8,0	1	1	0	0.61139538	0
chr15_ref_v2	442540	0	AT,A	1	1	81,77,24,29	1	1	0	2	AT,AT	AT,A	0.125	0.012806183	0	10,6,3,1	1	1	0	0.721461304	0	2	AT,AT	NA	NA	0.134793814	0	NA	NA	45,30,16,21	1	1	0	1.330032213	0	2	AT,AT	AT,A	0.5	0.142159001	0	NA	NA	25,24,6,12	1	1	0	0.699555984	0
chr15_ref_v2	446712	0	T,TAA	1	1	6,3,3,1	1	0	1	2	NA	NA	NA	NA	0	1,1,2,0	1	0	0	0.643011793	0	2	NA	NA	NA	NA	0	NA	NA	1,2,1,1	1	0	1	0.507639043	0	2	NA	NA	NA	NA	0	NA	NA	3,1,2,0	1	0	1	0.377531926	0
[truncated: 187 more rows]
[truncated: 8 more columns]
