# Supplementary material for: Muver, a computational framework for accurately calling accumulated mutations
Source: BMC Genomics. 2018 May 9;19:345. doi: 10.1186/s12864-018-4753-3 (PMC5944071; doi:10.1186/s12864-018-4753-3)
Supplement: Supplementary file 2 — Results Files. Zip file containing VCF and TXT formatted muver results for all yeast data sets analyzed. (ZIP 10697 kb) [file 12864_2018_4753_MOESM2_ESM.zip › t0TAK143_pol3LM.mutations.vcf]

##INFO=<ID=IntersectsRepeat,Number=0,Type=Flag,Description="Intersects with repeat">
##INFO=<ID=RepeatCorrectionApplied,Number=0,Type=Flag,Description="Repeat correction applied">
##FILTER=<ID=ExcRegion,Description="Intersects with excluded region">
##FORMAT=<ID=SAC,Number=.,Type=Integer,Description="Strand allele counts">
##FORMAT=<ID=ACF,Number=0,Type=Flag,Description="Allele count flag">
##FORMAT=<ID=DF,Number=0,Type=Flag,Description="Depth flag">
##FORMAT=<ID=PD,Number=1,Type=Integer,Description="Ploidy, specified by user">
##FORMAT=<ID=GT,Number=1,Type=String,Description="Genotype">
##FORMAT=<ID=SGT,Number=1,Type=String,Description="Subclonal genotype">
##FORMAT=<ID=SF,Number=1,Type=Float,Description="Subclonal frequency">
##FORMAT=<ID=SV,Number=0,Type=Flag,Description="Subclonal valid flag">
##FORMAT=<ID=RD,Number=0,Type=Flag,Description="Read difference flag">
##FORMAT=<ID=MT,Number=.,Type=String,Description="Called mutations">
##FORMAT=<ID=PAC,Number=.,Type=String,Description="Called PAC flags">
#CHROM	POS	ID	REF	ALT	QUAL	FILTER	INFO	FORMAT	TAK143	TAK77	TAK134	TAK135
chr1_ref_v2	6736	.	C	CAA,CAAAA	.	PASS	IntersectsRepeat=1;RepeatCorrectionApplied=1	SAC:ACF:DF:PD:GT:SGT:SF:SV:SIG:MT:PAC	10,4,1,6,33,14:1:1:2:0/2:1/2:0.25:0	0,0,0,0,6,6:1:0:2:./.:./.:.:0:0:.:.	1,1,1,0,21,7:1:1:2:2/2:0/2:0.125:0:0:.:.	0,1,0,0,8,9:1:0:2:./.:./.:.:0:0:.:.
chr1_ref_v2	13322	.	A	AAGTGAAAGTACCGGTCCATGGTTC	.	PASS	IntersectsRepeat=0;RepeatCorrectionApplied=0	SAC:ACF:DF:PD:GT:SGT:SF:SV:SIG:MT:PAC	483,489,67,0:1:1:2:0/0:0/1:0.125:0	36,45,6,0:1:1:2:0/0:0/1:0.125:0:0:.:.	299,304,53,0:1:1:2:0/0:0/1:0.125:0:0:.:.	206,180,28,0:1:1:2:0/0:0/1:0.125:0:0:.:.
chr1_ref_v2	13385	.	G	GAC	.	PASS	IntersectsRepeat=0;RepeatCorrectionApplied=0	SAC:ACF:DF:PD:GT:SGT:SF:SV:SIG:MT:PAC	434,440,358,20:1:1:2:0/0:0/1:0.5:0	37,28,23,0:1:1:2:0/0:0/1:0.5:0:0:.:.	288,225,257,10:1:1:2:0/1:0/0:0.25:0:0:.:.	181,128,144,8:1:1:2:0/1:0/0:0.25:0:0:.:.
chr1_ref_v2	13413	.	G	A	.	PASS	IntersectsRepeat=0;RepeatCorrectionApplied=0	SAC:ACF:DF:PD:GT:SGT:SF:SV:SIG:MT:PAC	415,454,386,27:1:1:2:0/1:0/0:0.25:0	43,23,27,1:1:1:2:0/1:0/0:0.5:0:0:.:.	254,249,258,11:1:1:2:0/1:0/0:0.25:0:0:.:.	172,143,164,9:1:1:2:0/1:0/0:0.25:0:0:.:.
chr1_ref_v2	13420	.	A	G	.	PASS	IntersectsRepeat=1;RepeatCorrectionApplied=0	SAC:ACF:DF:PD:GT:SGT:SF:SV:SIG:MT:PAC	418,465,379,27:1:1:2:0/1:0/0:0.25:0	43,24,26,2:1:1:2:0/1:0/0:0.5:0:0:.:.	245,252,252,12:1:1:2:0/1:0/0:0.25:0:0:.:.	168,144,161,8:1:1:2:0/1:0/0:0.25:0:0:.:.
chr1_ref_v2	13442	.	A	C	.	PASS	IntersectsRepeat=0;RepeatCorrectionApplied=0	SAC:ACF:DF:PD:GT:SGT:SF:SV:SIG:MT:PAC	428,493,378,84:1:1:2:0/1:0/0:0.25:0	46,33,30,5:1:1:2:0/1:0/0:0.5:0:0:.:.	230,292,264,47:1:1:2:0/1:0/0:0.25:0:0:.:.	164,181,169,16:1:1:2:0/1:0/0:0.25:0:0:.:.
chr1_ref_v2	13616	.	G	T	.	PASS	IntersectsRepeat=0;RepeatCorrectionApplied=0	SAC:ACF:DF:PD:GT:SGT:SF:SV:SIG:MT:PAC	270,373,65,367:1:1:2:0/1:0/0:0.25:0	16,38,7,35:1:1:2:0/1:0/0:0.125:0:0:.:.	119,204,31,258:1:1:2:0/1:./.:.:0:0:.:.	80,151,21,161:1:1:2:0/1:0/0:0.125:0:0:.:.
chr1_ref_v2	13654	.	G	A	.	PASS	IntersectsRepeat=0;RepeatCorrectionApplied=0	SAC:ACF:DF:PD:GT:SGT:SF:SV:SIG:MT:PAC	226,351,44,336:1:1:2:0/1:0/0:0.25:1	10,40,4,32:1:1:2:0/1:0/0:0.125:0:0:.:.	111,176,24,235:1:1:2:0/1:./.:.:0:0:.:.	67,140,12,145:1:1:2:0/1:0/0:0.125:0:0:.:.
chr1_ref_v2	13798	.	A	T	.	PASS	IntersectsRepeat=0;RepeatCorrectionApplied=0	SAC:ACF:DF:PD:GT:SGT:SF:SV:SIG:MT:PAC	79,222,0,50:1:1:2:0/0:0/1:0.25:0	11,14,0,8:1:1:2:0/0:0/1:0.5:0:0:.:.	39,119,0,29:1:1:2:0/0:0/1:0.25:0:0:.:.	50,77,1,24:1:1:2:0/0:0/1:0.25:0:0:.:.
chr1_ref_v2	13807	.	T	G	.	PASS	IntersectsRepeat=0;RepeatCorrectionApplied=0	SAC:ACF:DF:PD:GT:SGT:SF:SV:SIG:MT:PAC	86,198,0,43:1:1:2:0/0:0/1:0.25:0	11,13,0,5:1:1:2:0/0:0/1:0.5:0:0:.:.	48,117,0,27:1:1:2:0/0:0/1:0.25:0:0:.:.	55,73,0,23:1:1:2:0/0:0/1:0.25:0:0:.:.
chr1_ref_v2	13830	.	T	C	.	PASS	IntersectsRepeat=0;RepeatCorrectionApplied=0	SAC:ACF:DF:PD:GT:SGT:SF:SV:SIG:MT:PAC	120,147,0,35:1:1:2:0/0:0/1:0.25:0	12,11,0,4:1:1:2:0/0:0/1:0.25:0:0:.:.	73,95,0,21:1:1:2:0/0:0/1:0.25:0:0:.:.	63,66,0,20:1:1:2:0/0:0/1:0.25:0:0:.:.
chr1_ref_v2	13848	.	A	G	.	PASS	IntersectsRepeat=0;RepeatCorrectionApplied=0	SAC:ACF:DF:PD:GT:SGT:SF:SV:SIG:MT:PAC	149,105,0,23:1:1:2:0/0:0/1:0.125:0	10,9,0,4:1:1:2:0/0:0/1:0.5:0:0:.:.	87,71,0,13:1:1:2:0/0:0/1:0.125:0:0:.:.	65,55,0,17:1:1:2:0/0:0/1:0.25:0:0:.:.
chr1_ref_v2	16264	.	A	T	.	PASS	IntersectsRepeat=1;RepeatCorrectionApplied=0	SAC:ACF:DF:PD:GT:SGT:SF:SV:SIG:MT:PAC	254,271,2,86:1:1:2:0/0:0/1:0.25:0	10,21,0,1:1:1:2:0/0:./.:.:0:0:.:.	117,122,0,37:1:1:2:0/0:0/1:0.25:0:0:.:.	82,89,0,13:1:1:2:0/0:0/1:0.125:0:0:.:.
chr1_ref_v2	18413	.	G	C	.	PASS	IntersectsRepeat=1;RepeatCorrectionApplied=0	SAC:ACF:DF:PD:GT:SGT:SF:SV:SIG:MT:PAC	7,3,173,1:1:1:2:1/1:0/1:0.125:0	3,2,10,0:1:1:2:./.:./.:.:0:0:.:.	4,2,70,0:1:1:2:1/1:0/1:0.125:0:0:.:.	4,0,27,1:1:1:2:1/1:0/1:0.25:0:0:.:.
chr1_ref_v2	18425	.	C	T	.	PASS	IntersectsRepeat=0;RepeatCorrectionApplied=0	SAC:ACF:DF:PD:GT:SGT:SF:SV:SIG:MT:PAC	9,4,148,8:1:1:2:1/1:0/1:0.125:0	3,2,10,0:1:1:2:./.:./.:.:0:0:.:.	5,2,56,2:1:1:2:1/1:0/1:0.25:0:0:.:.	4,0,20,1:1:1:2:1/1:0/1:0.5:0:0:.:.
chr1_ref_v2	20925	.	A	G	.	PASS	IntersectsRepeat=0;RepeatCorrectionApplied=0	SAC:ACF:DF:PD:GT:SGT:SF:SV:SIG:MT:PAC	4,5,1,1:1:1:2:./.:./.:.:0	0,0,0,0:0:1:2:./.:./.:.:0:0:.:.	1,1,0,0:1:1:2:./.:./.:.:0:0:.:.	0,1,0,0:0:1:2:./.:./.:.:0:0:.:.
chr1_ref_v2	21543	.	A	T	.	PASS	IntersectsRepeat=0;RepeatCorrectionApplied=0	SAC:ACF:DF:PD:GT:SGT:SF:SV:SIG:MT:PAC	0,0,1,73:1:1:2:1/1:./.:.:0	0,0,0,3:0:1:2:./.:./.:.:0:0:.:.	1,0,0,26:1:1:2:1/1:./.:.:0:0:.:.	0,0,0,18:0:1:2:./.:./.:.:0:0:.:.
chr1_ref_v2	25488	.	TG	T	.	ExcRegion	IntersectsRepeat=0;RepeatCorrectionApplied=0	SAC:ACF:DF:PD:GT:SGT:SF:SV:SIG:MT:PAC	0,0,0,5:0:1:2:./.:./.:.:0	0,1,0,0:0:1:2:./.:./.:.:0:0:.:.	0,0,0,4:0:1:2:./.:./.:.:0:0:.:.	0,1,1,1:1:1:2:./.:./.:.:0:0:.:.
chr1_ref_v2	25490	.	AAAGTACCGGTCCATGGCTCGGTTGTAGTTGTAACCAAACCTTCACTGGTTGGAGTTCTGATAACAATCACGGTTTCGTCAGTTGGTTGACCGTTAGTACCGGTGACGGTGGTCATCTCAGTGGATGTAGAGGTG	A	.	ExcRegion	IntersectsRepeat=0;RepeatCorrectionApplied=0	SAC:ACF:DF:PD:GT:SGT:SF:SV:SIG:MT:PAC	0,0,0,4:0:1:2:./.:./.:.:0	0,1,0,0:0:1:2:./.:./.:.:0:0:.:.	0,0,0,1:0:1:2:./.:./.:.:0:0:.:.	0,1,1,0:1:1:2:./.:./.:.:0:0:.:.
chr1_ref_v2	30834	.	CAT	C	.	PASS	IntersectsRepeat=1;RepeatCorrectionApplied=1	SAC:ACF:DF:PD:GT:SGT:SF:SV:SIG:MT:PAC	100,105,25,34:1:1:2:0/0:0/1:0.125:0	17,18,10,14:1:1:2:0/0:0/1:0.5:0:0:.:.	56,56,11,19:1:1:2:0/0:0/1:0.125:0:0:.:.	33,36,7,7:1:1:2:0/0:./.:.:0:0:.:.
chr1_ref_v2	34825	.	G	GA	.	PASS	IntersectsRepeat=1;RepeatCorrectionApplied=1	SAC:ACF:DF:PD:GT:SGT:SF:SV:SIG:MT:PAC	164,132,21,17:1:1:2:0/0:./.:.:0	15,15,2,2:1:1:2:0/0:0/1:0.125:0:0:.:.	79,48,3,5:1:1:2:0/0:./.:.:0:0:.:.	56,26,2,3:1:1:2:0/0:./.:.:0:0:.:.
chr1_ref_v2	45346	.	CT	C,TT	.	PASS	IntersectsRepeat=1;RepeatCorrectionApplied=1	SAC:ACF:DF:PD:GT:SGT:SF:SV:SIG:MT:PAC	126,84,28,36,3,57:1:1:2:0/0:0/2:0.25:0	25,3,3,5,0,6:1:1:2:0/0:0/2:0.25:0:0:.:.	55,35,4,14,2,44:1:1:2:0/0:0/2:0.5:0:0:.:.	37,22,5,11,1,21:1:1:2:0/0:0/2:0.5:0:0:.:.
chr1_ref_v2	51642	.	T	G	.	PASS	IntersectsRepeat=0;RepeatCorrectionApplied=0	SAC:ACF:DF:PD:GT:SGT:SF:SV:SIG:MT:PAC	61,249,66,0:1:1:2:0/0:0/1:0.25:0	5,40,3,0:1:1:2:0/0:0/1:0.125:0:0:.:.	25,120,32,0:1:1:2:0/0:0/1:0.5:0:0:.:.	7,83,34,0:1:1:2:0/0:0/1:0.5:0:0:.:.
chr1_ref_v2	74711	.	AT	A	.	PASS	IntersectsRepeat=1;RepeatCorrectionApplied=1	SAC:ACF:DF:PD:GT:SGT:SF:SV:SIG:MT:PAC	206,150,16,17:1:1:2:0/0:./.:.:0	27,16,3,1:1:1:2:0/0:./.:.:0:0:.:.	82,63,13,12:1:1:2:0/0:0/1:0.125:0:0:.:.	53,51,10,6:1:1:2:0/0:./.:.:0:0:.:.
chr1_ref_v2	92314	.	CT	C	.	PASS	IntersectsRepeat=1;RepeatCorrectionApplied=1	SAC:ACF:DF:PD:GT:SGT:SF:SV:SIG:MT:PAC	232,209,28,23:1:1:2:0/0:0/1:0.125:0	36,26,3,2:1:1:2:0/0:./.:.:0:0:.:.	111,141,10,14:1:1:2:0/0:0/1:0.125:0:0:.:.	98,87,6,6:1:1:2:0/0:./.:.:0:0:.:.
chr1_ref_v2	99719	.	A	AT	.	PASS	IntersectsRepeat=1;RepeatCorrectionApplied=1	SAC:ACF:DF:PD:GT:SGT:SF:SV:SIG:MT:PAC	21,173,10,14:1:1:2:0/0:./.:.:0	7,28,2,3:1:1:2:0/0:0/1:0.125:0:0:.:.	4,49,14,2:1:1:2:0/0:0/1:0.5:0:0:.:.	3,60,5,3:1:1:2:0/0:0/1:0.125:0:0:.:.
chr1_ref_v2	100993	.	C	CA,CAA	.	PASS	IntersectsRepeat=1;RepeatCorrectionApplied=1	SAC:ACF:DF:PD:GT:SGT:SF:SV:SIG:MT:PAC	9,11,5,13,11,29:1:1:2:0/2:2/2:0.5:0	3,2,0,1,4,8:1:0:2:./.:./.:.:0:0:.:.	1,4,5,1,1,11:1:1:2:2/2:0/2:0.5:0:0:.:.	3,4,0,2,2,13:1:1:2:0/2:2/2:0.25:0:0:.:.
chr1_ref_v2	101162	.	TA	T	.	PASS	IntersectsRepeat=1;RepeatCorrectionApplied=1	SAC:ACF:DF:PD:GT:SGT:SF:SV:SIG:MT:PAC	148,209,13,18:1:1:2:0/0:./.:.:0	29,23,3,1:1:1:2:0/0:./.:.:0:0:.:.	81,108,11,13:1:1:2:0/0:0/1:0.125:0:0:.:.	57,68,9,4:1:1:2:0/0:./.:.:0:0:.:.
chr1_ref_v2	125910	.	A	C	.	PASS	IntersectsRepeat=0;RepeatCorrectionApplied=0	SAC:ACF:DF:PD:GT:SGT:SF:SV:SIG:MT:PAC	368,221,0,52:1:1:2:0/0:0/1:0.125:0	37,20,0,8:1:1:2:0/0:0/1:0.25:0:0:.:.	174,61,0,69:1:1:2:0/0:0/1:0.5:0:0:.:.	135,34,0,39:1:1:2:0/0:0/1:0.5:0:0:.:.
chr1_ref_v2	126592	.	C	CTT,CTTTTTTT	.	PASS	IntersectsRepeat=1;RepeatCorrectionApplied=1	SAC:ACF:DF:PD:GT:SGT:SF:SV:SIG:MT:PAC	15,19,107,62,8,89:1:1:2:1/2:0/1:0.25:1	3,1,11,5,0,17:1:1:2:1/2:0/2:0.25:0:0:.:.	10,7,17,18,4,54:1:1:2:1/2:0/2:0.25:1:0:.:.	1,4,20,13,1,35:1:1:2:1/2:0/2:0.125:0:0:.:.
chr1_ref_v2	127815	.	AT	A	.	PASS	IntersectsRepeat=1;RepeatCorrectionApplied=1	SAC:ACF:DF:PD:GT:SGT:SF:SV:SIG:MT:PAC	136,161,12,21:1:1:2:0/0:./.:.:0	21,32,5,2:1:1:2:0/0:./.:.:0:0:.:.	71,54,13,5:1:1:2:0/0:./.:.:0:0:.:.	55,39,4,2:1:1:2:0/0:./.:.:0:0:.:.
chr1_ref_v2	151817	.	C	CT	.	PASS	IntersectsRepeat=1;RepeatCorrectionApplied=1	SAC:ACF:DF:PD:GT:SGT:SF:SV:SIG:MT:PAC	96,77,47,30:1:1:2:0/0:0/1:0.5:1	16,10,7,9:1:1:2:0/1:0/0:0.125:0:0:.:.	48,33,14,14:1:1:2:0/0:0/1:0.5:0:0:.:.	21,24,12,5:1:1:2:0/0:0/1:0.5:0:0:.:.
chr1_ref_v2	171183	.	T	C	.	PASS	IntersectsRepeat=0;RepeatCorrectionApplied=0	SAC:ACF:DF:PD:GT:SGT:SF:SV:SIG:MT:PAC	336,297,0,0:1:1:2:0/0:./.:.:0	51,47,0,0:1:1:2:0/0:./.:.:0:0:.:.	176,147,0,0:1:1:2:0/0:./.:.:0:0:.:.	60,34,70,45:1:1:2:0/1:1/1:0.125:0:1:g.171183T>C:0
chr1_ref_v2	191067	.	A	ATCG	.	PASS	IntersectsRepeat=1;RepeatCorrectionApplied=1	SAC:ACF:DF:PD:GT:SGT:SF:SV:SIG:MT:PAC	0,0,191,125:1:1:2:1/1:./.:.:0	0,0,21,6:1:1:2:1/1:./.:.:0:0:.:.	0,0,110,71:1:1:2:1/1:./.:.:0:0:.:.	0,0,115,36:1:1:2:1/1:./.:.:0:0:.:.
chr1_ref_v2	192448	.	T	C	.	PASS	IntersectsRepeat=0;RepeatCorrectionApplied=0	SAC:ACF:DF:PD:GT:SGT:SF:SV:SIG:MT:PAC	273,254,0,54:1:1:2:0/0:0/1:0.25:0	22,11,0,4:1:1:2:0/0:0/1:0.25:0:0:.:.	120,77,1,55:1:1:2:0/0:0/1:0.5:0:0:.:.	129,59,0,23:1:1:2:0/0:0/1:0.25:0:0:.:.
chr1_ref_v2	193695	.	GATA	G	.	PASS	IntersectsRepeat=1;RepeatCorrectionApplied=1	SAC:ACF:DF:PD:GT:SGT:SF:SV:SIG:MT:PAC	228,244,8,5:1:1:2:0/0:./.:.:0	30,24,0,2:1:1:2:0/0:0/1:0.125:0:0:.:.	130,124,7,7:1:1:2:0/0:./.:.:0:0:.:.	96,62,1,8:1:1:2:0/0:0/1:0.125:0:0:.:.
chr1_ref_v2	193731	.	T	TATG	.	PASS	IntersectsRepeat=1;RepeatCorrectionApplied=1	SAC:ACF:DF:PD:GT:SGT:SF:SV:SIG:MT:PAC	2,5,301,210:1:1:2:1/1:./.:.:0	3,0,34,24:1:1:2:1/1:0/1:0.125:0:0:.:.	2,0,192,111:1:1:2:1/1:./.:.:0:0:.:.	1,0,114,69:1:1:2:1/1:./.:.:0:0:.:.
chr1_ref_v2	198259	.	C	A	.	PASS	IntersectsRepeat=1;RepeatCorrectionApplied=0	SAC:ACF:DF:PD:GT:SGT:SF:SV:SIG:MT:PAC	28,5,144,237:1:1:2:1/1:0/1:0.125:0	2,0,21,27:1:1:2:1/1:0/1:0.125:0:0:.:.	9,1,62,87:1:1:2:1/1:0/1:0.125:0:0:.:.	3,2,39,63:1:1:2:1/1:0/1:0.125:0:0:.:.
chr1_ref_v2	198268	.	C	T	.	PASS	IntersectsRepeat=1;RepeatCorrectionApplied=0	SAC:ACF:DF:PD:GT:SGT:SF:SV:SIG:MT:PAC	35,8,130,235:1:1:2:1/1:0/1:0.25:0	2,1,17,24:1:1:2:1/1:0/1:0.125:0:0:.:.	14,2,57,81:1:1:2:1/1:0/1:0.25:0:0:.:.	5,3,33,57:1:1:2:1/1:0/1:0.125:0:0:.:.
chr1_ref_v2	198273	.	G	A	.	PASS	IntersectsRepeat=0;RepeatCorrectionApplied=0	SAC:ACF:DF:PD:GT:SGT:SF:SV:SIG:MT:PAC	36,13,123,226:1:1:2:1/1:0/1:0.25:1	2,2,16,22:1:1:2:1/1:0/1:0.25:0:0:.:.	17,5,51,72:1:1:2:1/1:0/1:0.25:1:0:.:.	10,3,26,60:1:1:2:1/1:0/1:0.25:0:0:.:.
chr1_ref_v2	198293	.	G	A	.	PASS	IntersectsRepeat=0;RepeatCorrectionApplied=0	SAC:ACF:DF:PD:GT:SGT:SF:SV:SIG:MT:PAC	34,39,53,227:1:1:2:0/1:1/1:0.5:0	0,14,7,20:1:1:2:0/1:1/1:0.25:0:0:.:.	52,17,29,67:1:1:2:0/1:1/1:0.125:0:0:.:.	51,14,19,62:1:1:2:0/1:1/1:0.125:0:0:.:.
chr1_ref_v2	198300	.	A	G	.	PASS	IntersectsRepeat=1;RepeatCorrectionApplied=0	SAC:ACF:DF:PD:GT:SGT:SF:SV:SIG:MT:PAC	41,47,44,249:1:1:2:0/1:1/1:0.5:0	1,14,7,30:1:1:2:1/1:0/1:0.5:0:0:.:.	49,18,25,93:1:1:2:0/1:1/1:0.25:0:0:.:.	49,14,16,80:1:1:2:0/1:1/1:0.25:0:0:.:.
chr1_ref_v2	198329	.	T	TTGAATTAAGGTTTGGAATA,TTGAATTAAAGTTTGAAATA	.	PASS	IntersectsRepeat=0;RepeatCorrectionApplied=0	SAC:ACF:DF:PD:GT:SGT:SF:SV:SIG:MT:PAC	0,0,9,161,119,71:1:1:2:1/2:./.:.:0	0,0,2,21,14,2:1:1:2:1/2:1/1:0.125:0:0:.:.	0,0,8,61,52,30:1:1:2:1/2:2/2:0.125:0:0:.:.	0,0,3,51,51,11:1:1:2:1/2:2/2:0.125:0:0:.:.
chr1_ref_v2	198379	.	C	CG	.	PASS	IntersectsRepeat=1;RepeatCorrectionApplied=0	SAC:ACF:DF:PD:GT:SGT:SF:SV:SIG:MT:PAC	0,0,302,194:1:1:2:1/1:./.:.:0	0,0,41,10:1:1:2:1/1:./.:.:0:0:.:.	0,1,106,92:1:1:2:1/1:./.:.:0:0:.:.	0,0,95,62:1:1:2:1/1:./.:.:0:0:.:.
chr1_ref_v2	198380	.	A	AG	.	PASS	IntersectsRepeat=1;RepeatCorrectionApplied=0	SAC:ACF:DF:PD:GT:SGT:SF:SV:SIG:MT:PAC	0,0,310,203:1:1:2:1/1:./.:.:0	0,0,43,10:1:1:2:1/1:./.:.:0:0:.:.	0,0,109,94:1:1:2:1/1:./.:.:0:0:.:.	0,0,96,63:1:1:2:1/1:./.:.:0:0:.:.
chr1_ref_v2	198585	.	A	AAAAATGCGTAAAAAGAAAGAAGACGTC	.	PASS	IntersectsRepeat=0;RepeatCorrectionApplied=0	SAC:ACF:DF:PD:GT:SGT:SF:SV:SIG:MT:PAC	0,0,210,195:1:1:2:1/1:./.:.:0	0,0,15,34:1:1:2:1/1:./.:.:0:0:.:.	0,0,107,80:1:1:2:1/1:./.:.:0:0:.:.	0,0,54,73:1:1:2:1/1:./.:.:0:0:.:.
chr1_ref_v2	198636	.	C	T	.	PASS	IntersectsRepeat=0;RepeatCorrectionApplied=0	SAC:ACF:DF:PD:GT:SGT:SF:SV:SIG:MT:PAC	0,0,90,249:1:1:2:1/1:./.:.:0	0,1,7,30:1:1:2:1/1:./.:.:0:0:.:.	0,0,42,132:1:1:2:1/1:./.:.:0:0:.:.	0,0,14,89:1:1:2:1/1:./.:.:0:0:.:.
chr1_ref_v2	198637	.	A	ATCCTTGAATAACGAACTTT	.	PASS	IntersectsRepeat=0;RepeatCorrectionApplied=0	SAC:ACF:DF:PD:GT:SGT:SF:SV:SIG:MT:PAC	0,0,97,318:1:1:2:1/1:./.:.:0	0,1,8,38:1:1:2:1/1:./.:.:0:0:.:.	0,0,44,152:1:1:2:1/1:./.:.:0:0:.:.	0,0,15,110:1:1:2:1/1:./.:.:0:0:.:.
chr1_ref_v2	198643	.	T	TCAA	.	PASS	IntersectsRepeat=1;RepeatCorrectionApplied=0	SAC:ACF:DF:PD:GT:SGT:SF:SV:SIG:MT:PAC	0,0,46,241:1:1:2:1/1:./.:.:0	0,0,3,25:1:1:2:1/1:./.:.:0:0:.:.	0,0,20,117:1:1:2:1/1:./.:.:0:0:.:.	0,0,7,76:1:1:2:1/1:./.:.:0:0:.:.
chr1_ref_v2	198644	.	T	TGTTTTA	.	PASS	IntersectsRepeat=1;RepeatCorrectionApplied=0	SAC:ACF:DF:PD:GT:SGT:SF:SV:SIG:MT:PAC	1,0,27,232:1:1:2:1/1:./.:.:0	0,0,3,24:1:1:2:1/1:./.:.:0:0:.:.	0,0,12,101:1:1:2:1/1:./.:.:0:0:.:.	0,0,4,74:1:1:2:1/1:./.:.:0:0:.:.
chr1_ref_v2	198649	.	A	C	.	PASS	IntersectsRepeat=0;RepeatCorrectionApplied=0	SAC:ACF:DF:PD:GT:SGT:SF:SV:SIG:MT:PAC	0,0,53,239:1:1:2:1/1:./.:.:0	0,0,14,25:1:1:2:1/1:./.:.:0:0:.:.	0,0,33,111:1:1:2:1/1:./.:.:0:0:.:.	0,0,14,80:1:1:2:1/1:./.:.:0:0:.:.
chr1_ref_v2	198651	.	C	G	.	PASS	IntersectsRepeat=0;RepeatCorrectionApplied=0	SAC:ACF:DF:PD:GT:SGT:SF:SV:SIG:MT:PAC	1,0,50,234:1:1:2:1/1:./.:.:0	0,0,13,24:1:1:2:1/1:./.:.:0:0:.:.	0,0,31,108:1:1:2:1/1:./.:.:0:0:.:.	0,0,14,75:1:1:2:1/1:./.:.:0:0:.:.
chr1_ref_v2	198708	.	ATTGTATTTTGGAAAAGCATCGTGTTGAAAAGAACCTTT	A	.	PASS	IntersectsRepeat=0;RepeatCorrectionApplied=0	SAC:ACF:DF:PD:GT:SGT:SF:SV:SIG:MT:PAC	57,26,0,41:1:1:2:0/1:0/0:0.25:0	11,4,0,3:1:1:2:./.:./.:.:0:0:.:.	42,8,0,11:1:1:2:0/1:0/0:0.5:0:0:.:.	29,14,0,10:1:1:2:0/1:0/0:0.5:0:0:.:.
chr1_ref_v2	198751	.	T	A	.	PASS	IntersectsRepeat=1;RepeatCorrectionApplied=0	SAC:ACF:DF:PD:GT:SGT:SF:SV:SIG:MT:PAC	0,0,0,41:0:1:2:1/1:./.:.:0	0,0,0,3:0:1:2:./.:./.:.:0:0:.:.	0,0,0,11:0:1:2:./.:./.:.:0:0:.:.	0,0,0,10:0:1:2:./.:./.:.:0:0:.:.
chr1_ref_v2	198963	.	G	GCTTCCTCTGACGACAAGTCCGCTCCCACTTATAGTGTCCTGAGTGATTATTTATTTTTATGTGAACACCAAAAGGAATAA	.	PASS	IntersectsRepeat=0;RepeatCorrectionApplied=0	SAC:ACF:DF:PD:GT:SGT:SF:SV:SIG:MT:PAC	0,0,75,12:1:1:2:1/1:./.:.:0	0,0,6,2:1:1:2:./.:./.:.:0:0:.:.	0,0,52,3:1:1:2:1/1:./.:.:0:0:.:.	0,0,23,4:1:1:2:1/1:./.:.:0:0:.:.
chr1_ref_v2	199072	.	T	TCACTTACCATATCAACCATTATGTTCAGTTAACTCACCTTTAAAGTACTGTGCACAACACCCTATTTCCATCTGATCGGTCGCTTTATCTGG	.	PASS	IntersectsRepeat=1;RepeatCorrectionApplied=0	SAC:ACF:DF:PD:GT:SGT:SF:SV:SIG:MT:PAC	0,0,58,232:1:1:2:1/1:./.:.:0	0,0,2,38:1:1:2:1/1:./.:.:0:0:.:.	0,0,24,123:1:1:2:1/1:./.:.:0:0:.:.	0,0,4,86:1:1:2:1/1:./.:.:0:0:.:.
chr1_ref_v2	199130	.	G	GAGACCC	.	PASS	IntersectsRepeat=0;RepeatCorrectionApplied=0	SAC:ACF:DF:PD:GT:SGT:SF:SV:SIG:MT:PAC	7,55,0,35:1:1:2:0/1:0/0:0.25:0	0,18,0,1:1:1:2:./.:./.:.:0:0:.:.	4,44,0,16:1:1:2:0/1:0/0:0.5:0:0:.:.	2,34,0,18:1:1:2:0/1:0/0:0.25:0:0:.:.
chr1_ref_v2	199131	.	T	TGCCCGC	.	PASS	IntersectsRepeat=0;RepeatCorrectionApplied=0	SAC:ACF:DF:PD:GT:SGT:SF:SV:SIG:MT:PAC	8,55,0,23:1:1:2:0/0:0/1:0.5:0	0,18,0,1:1:1:2:./.:./.:.:0:0:.:.	4,46,0,12:1:1:2:0/0:0/1:0.5:0:0:.:.	2,33,0,14:1:1:2:0/0:0/1:0.5:0:0:.:.
chr1_ref_v2	200705	.	G	GATGATTTGACTCAAT	.	ExcRegion	IntersectsRepeat=0;RepeatCorrectionApplied=0	SAC:ACF:DF:PD:GT:SGT:SF:SV:SIG:MT:PAC	15,18,0,63:1:1:2:./.:./.:.:0	2,2,0,3:1:1:2:./.:./.:.:0:0:.:.	3,13,0,39:1:1:2:./.:./.:.:0:0:.:.	1,6,1,22:1:1:2:./.:./.:.:0:0:.:.
chr1_ref_v2	200708	.	G	GATTTGACTCAA	.	ExcRegion	IntersectsRepeat=0;RepeatCorrectionApplied=0	SAC:ACF:DF:PD:GT:SGT:SF:SV:SIG:MT:PAC	0,6,0,21:1:1:2:./.:./.:.:0	0,0,0,0:0:1:2:./.:./.:.:0:0:.:.	0,5,0,10:1:1:2:./.:./.:.:0:0:.:.	0,6,0,4:1:1:2:./.:./.:.:0:0:.:.
chr1_ref_v2	201777	.	C	T	.	ExcRegion	IntersectsRepeat=1;RepeatCorrectionApplied=0	SAC:ACF:DF:PD:GT:SGT:SF:SV:SIG:MT:PAC	0,0,1,0:0:1:2:./.:./.:.:0	0,0,0,0:0:1:2:./.:./.:.:0:0:.:.	0,0,0,0:0:1:2:./.:./.:.:0:0:.:.	0,0,1,0:0:1:2:./.:./.:.:0:0:.:.
chr1_ref_v2	201849	.	A	G	.	ExcRegion	IntersectsRepeat=0;RepeatCorrectionApplied=0	SAC:ACF:DF:PD:GT:SGT:SF:SV:SIG:MT:PAC	6,0,1,0:1:1:2:./.:./.:.:0	0,0,0,0:0:1:2:./.:./.:.:0:0:.:.	4,0,0,0:0:1:2:./.:./.:.:0:0:.:.	0,0,1,0:0:1:2:./.:./.:.:0:0:.:.
chr1_ref_v2	201852	.	C	T	.	ExcRegion	IntersectsRepeat=0;RepeatCorrectionApplied=0	SAC:ACF:DF:PD:GT:SGT:SF:SV:SIG:MT:PAC	8,0,1,0:1:1:2:./.:./.:.:0	0,0,0,0:0:1:2:./.:./.:.:0:0:.:.	5,0,0,0:0:1:2:./.:./.:.:0:0:.:.	0,0,1,0:0:1:2:./.:./.:.:0:0:.:.
chr1_ref_v2	201984	.	A	G	.	ExcRegion	IntersectsRepeat=0;RepeatCorrectionApplied=0	SAC:ACF:DF:PD:GT:SGT:SF:SV:SIG:MT:PAC	0,0,0,1:0:1:2:./.:./.:.:0	1,0,0,0:0:1:2:./.:./.:.:0:0:.:.	0,0,0,0:0:1:2:./.:./.:.:0:0:.:.	0,0,0,1:0:1:2:./.:./.:.:0:0:.:.
chr1_ref_v2	202003	.	A	G	.	ExcRegion	IntersectsRepeat=1;RepeatCorrectionApplied=0	SAC:ACF:DF:PD:GT:SGT:SF:SV:SIG:MT:PAC	0,0,0,0:0:1:2:./.:./.:.:0	0,0,0,0:0:1:2:./.:./.:.:0:0:.:.	0,0,0,0:0:1:2:./.:./.:.:0:0:.:.	0,0,0,1:0:1:2:./.:./.:.:0:0:.:.
chr1_ref_v2	202419	.	T	C	.	ExcRegion	IntersectsRepeat=0;RepeatCorrectionApplied=0	SAC:ACF:DF:PD:GT:SGT:SF:SV:SIG:MT:PAC	0,0,7,0:0:1:2:./.:./.:.:0	0,0,0,0:0:1:2:./.:./.:.:0:0:.:.	1,0,1,0:1:1:2:./.:./.:.:0:0:.:.	0,0,1,0:0:1:2:./.:./.:.:0:0:.:.
chr1_ref_v2	202422	.	C	T	.	ExcRegion	IntersectsRepeat=0;RepeatCorrectionApplied=0	SAC:ACF:DF:PD:GT:SGT:SF:SV:SIG:MT:PAC	0,0,7,0:0:1:2:./.:./.:.:0	0,0,0,0:0:1:2:./.:./.:.:0:0:.:.	1,0,1,0:1:1:2:./.:./.:.:0:0:.:.	0,0,1,0:0:1:2:./.:./.:.:0:0:.:.
chr1_ref_v2	202434	.	C	T	.	ExcRegion	IntersectsRepeat=0;RepeatCorrectionApplied=0	SAC:ACF:DF:PD:GT:SGT:SF:SV:SIG:MT:PAC	0,0,6,0:0:1:2:./.:./.:.:0	0,0,0,0:0:1:2:./.:./.:.:0:0:.:.	1,0,1,0:1:1:2:./.:./.:.:0:0:.:.	0,0,1,0:0:1:2:./.:./.:.:0:0:.:.
chr1_ref_v2	202888	.	T	TTCATTTCTTCCTCTG	.	ExcRegion	IntersectsRepeat=1;RepeatCorrectionApplied=0	SAC:ACF:DF:PD:GT:SGT:SF:SV:SIG:MT:PAC	0,3,0,37:1:1:2:./.:./.:.:0	0,0,0,7:0:1:2:./.:./.:.:0:0:.:.	0,1,0,29:1:1:2:./.:./.:.:0:0:.:.	0,2,0,27:1:1:2:./.:./.:.:0:0:.:.
chr1_ref_v2	203210	.	T	C	.	ExcRegion	IntersectsRepeat=0;RepeatCorrectionApplied=0	SAC:ACF:DF:PD:GT:SGT:SF:SV:SIG:MT:PAC	0,0,0,6:0:1:2:./.:./.:.:0	0,0,0,0:0:1:2:./.:./.:.:0:0:.:.	0,0,0,5:0:1:2:./.:./.:.:0:0:.:.	0,0,0,3:0:1:2:./.:./.:.:0:0:.:.
chr1_ref_v2	203426	.	A	C	.	ExcRegion	IntersectsRepeat=1;RepeatCorrectionApplied=0	SAC:ACF:DF:PD:GT:SGT:SF:SV:SIG:MT:PAC	0,0,0,7:0:1:2:./.:./.:.:0	0,0,0,0:0:1:2:./.:./.:.:0:0:.:.	0,0,0,3:0:1:2:./.:./.:.:0:0:.:.	0,0,0,2:0:1:2:./.:./.:.:0:0:.:.
chr1_ref_v2	203429	.	A	G	.	ExcRegion	IntersectsRepeat=1;RepeatCorrectionApplied=0	SAC:ACF:DF:PD:GT:SGT:SF:SV:SIG:MT:PAC	0,0,0,3:0:1:2:./.:./.:.:0	0,0,0,0:0:1:2:./.:./.:.:0:0:.:.	0,0,0,2:0:1:2:./.:./.:.:0:0:.:.	0,0,0,2:0:1:2:./.:./.:.:0:0:.:.
chr1_ref_v2	203470	.	G	A	.	ExcRegion	IntersectsRepeat=0;RepeatCorrectionApplied=0	SAC:ACF:DF:PD:GT:SGT:SF:SV:SIG:MT:PAC	0,0,0,2:0:1:2:./.:./.:.:0	0,0,0,0:0:1:2:./.:./.:.:0:0:.:.	0,0,0,0:0:1:2:./.:./.:.:0:0:.:.	0,0,0,0:0:1:2:./.:./.:.:0:0:.:.
chr1_ref_v2	203471	.	G	C	.	ExcRegion	IntersectsRepeat=1;RepeatCorrectionApplied=0	SAC:ACF:DF:PD:GT:SGT:SF:SV:SIG:MT:PAC	0,0,0,2:0:1:2:./.:./.:.:0	0,0,0,0:0:1:2:./.:./.:.:0:0:.:.	0,0,0,0:0:1:2:./.:./.:.:0:0:.:.	0,0,0,0:0:1:2:./.:./.:.:0:0:.:.
chr1_ref_v2	203600	.	G	A	.	ExcRegion	IntersectsRepeat=0;RepeatCorrectionApplied=0	SAC:ACF:DF:PD:GT:SGT:SF:SV:SIG:MT:PAC	0,0,29,0:0:1:2:./.:./.:.:0	0,0,1,0:0:1:2:./.:./.:.:0:0:.:.	0,0,12,0:0:1:2:./.:./.:.:0:0:.:.	0,0,4,0:0:1:2:./.:./.:.:0:0:.:.
chr1_ref_v2	203610	.	C	A	.	ExcRegion	IntersectsRepeat=0;RepeatCorrectionApplied=0	SAC:ACF:DF:PD:GT:SGT:SF:SV:SIG:MT:PAC	0,0,26,0:0:1:2:./.:./.:.:0	0,0,1,0:0:1:2:./.:./.:.:0:0:.:.	0,0,11,0:0:1:2:./.:./.:.:0:0:.:.	0,0,6,0:0:1:2:./.:./.:.:0:0:.:.
chr1_ref_v2	203695	.	A	ATACTGGAGCTGCTGAGACAACTACCAG	.	ExcRegion	IntersectsRepeat=0;RepeatCorrectionApplied=0	SAC:ACF:DF:PD:GT:SGT:SF:SV:SIG:MT:PAC	0,0,6,7:1:1:2:./.:./.:.:0	0,0,0,1:0:1:2:./.:./.:.:0:0:.:.	0,0,4,6:1:1:2:./.:./.:.:0:0:.:.	0,0,2,1:1:1:2:./.:./.:.:0:0:.:.
chr1_ref_v2	206483	.	A	T	.	PASS	IntersectsRepeat=1;RepeatCorrectionApplied=0	SAC:ACF:DF:PD:GT:SGT:SF:SV:SIG:MT:PAC	0,0,1,0:0:1:2:./.:./.:.:0	0,0,0,0:0:1:2:./.:./.:.:0:0:.:.	0,0,2,0:0:1:2:./.:./.:.:0:0:.:.	0,0,1,0:0:1:2:./.:./.:.:0:0:.:.
chr1_ref_v2	206517	.	T	C	.	PASS	IntersectsRepeat=0;RepeatCorrectionApplied=0	SAC:ACF:DF:PD:GT:SGT:SF:SV:SIG:MT:PAC	0,0,1,0:0:1:2:./.:./.:.:0	0,0,0,0:0:1:2:./.:./.:.:0:0:.:.	0,0,2,0:0:1:2:./.:./.:.:0:0:.:.	0,0,1,0:0:1:2:./.:./.:.:0:0:.:.
chr1_ref_v2	206967	.	T	G	.	PASS	IntersectsRepeat=1;RepeatCorrectionApplied=0	SAC:ACF:DF:PD:GT:SGT:SF:SV:SIG:MT:PAC	0,0,0,0:0:1:2:./.:./.:.:0	0,0,0,0:0:1:2:./.:./.:.:0:0:.:.	0,0,1,1:1:1:2:./.:./.:.:0:0:.:.	0,0,0,0:0:1:2:./.:./.:.:0:0:.:.
chr1_ref_v2	206973	.	A	ACGG	.	PASS	IntersectsRepeat=1;RepeatCorrectionApplied=0	SAC:ACF:DF:PD:GT:SGT:SF:SV:SIG:MT:PAC	0,0,0,0:0:1:2:./.:./.:.:0	0,0,0,0:0:1:2:./.:./.:.:0:0:.:.	0,0,1,1:1:1:2:./.:./.:.:0:0:.:.	0,0,0,0:0:1:2:./.:./.:.:0:0:.:.
chr1_ref_v2	206974	.	T	TC	.	PASS	IntersectsRepeat=1;RepeatCorrectionApplied=0	SAC:ACF:DF:PD:GT:SGT:SF:SV:SIG:MT:PAC	0,0,0,0:0:1:2:./.:./.:.:0	0,0,0,0:0:1:2:./.:./.:.:0:0:.:.	0,0,1,1:1:1:2:./.:./.:.:0:0:.:.	0,0,0,0:0:1:2:./.:./.:.:0:0:.:.
chr1_ref_v2	209705	.	T	G	.	PASS	IntersectsRepeat=1;RepeatCorrectionApplied=0	SAC:ACF:DF:PD:GT:SGT:SF:SV:SIG:MT:PAC	0,0,0,0:0:1:2:./.:./.:.:0	0,0,0,0:0:1:2:./.:./.:.:0:0:.:.	0,0,0,0:0:1:2:./.:./.:.:0:0:.:.	0,0,1,0:0:1:2:./.:./.:.:0:0:.:.
chr1_ref_v2	209707	.	T	C	.	PASS	IntersectsRepeat=1;RepeatCorrectionApplied=0	SAC:ACF:DF:PD:GT:SGT:SF:SV:SIG:MT:PAC	0,0,0,0:0:1:2:./.:./.:.:0	0,0,0,0:0:1:2:./.:./.:.:0:0:.:.	0,0,0,0:0:1:2:./.:./.:.:0:0:.:.	0,0,1,0:0:1:2:./.:./.:.:0:0:.:.
chr1_ref_v2	209714	.	C	A	.	PASS	IntersectsRepeat=1;RepeatCorrectionApplied=0	SAC:ACF:DF:PD:GT:SGT:SF:SV:SIG:MT:PAC	0,0,0,0:0:1:2:./.:./.:.:0	0,0,0,0:0:1:2:./.:./.:.:0:0:.:.	0,0,0,0:0:1:2:./.:./.:.:0:0:.:.	0,0,1,0:0:1:2:./.:./.:.:0:0:.:.
chr1_ref_v2	209993	.	T	C	.	PASS	IntersectsRepeat=1;RepeatCorrectionApplied=0	SAC:ACF:DF:PD:GT:SGT:SF:SV:SIG:MT:PAC	0,0,0,0:0:1:2:./.:./.:.:0	0,0,0,0:0:1:2:./.:./.:.:0:0:.:.	0,0,1,1:1:1:2:./.:./.:.:0:0:.:.	0,0,0,0:0:1:2:./.:./.:.:0:0:.:.
chr1_ref_v2	210040	.	T	C	.	PASS	IntersectsRepeat=1;RepeatCorrectionApplied=0	SAC:ACF:DF:PD:GT:SGT:SF:SV:SIG:MT:PAC	0,0,0,0:0:1:2:./.:./.:.:0	0,0,0,0:0:1:2:./.:./.:.:0:0:.:.	0,0,1,1:1:1:2:./.:./.:.:0:0:.:.	0,0,0,0:0:1:2:./.:./.:.:0:0:.:.
chr1_ref_v2	210048	.	C	CAATCA	.	PASS	IntersectsRepeat=0;RepeatCorrectionApplied=0	SAC:ACF:DF:PD:GT:SGT:SF:SV:SIG:MT:PAC	0,0,0,0:0:1:2:./.:./.:.:0	0,0,0,0:0:1:2:./.:./.:.:0:0:.:.	0,0,1,1:1:1:2:./.:./.:.:0:0:.:.	0,0,0,0:0:1:2:./.:./.:.:0:0:.:.
chr1_ref_v2	210052	.	G	T	.	PASS	IntersectsRepeat=0;RepeatCorrectionApplied=0	SAC:ACF:DF:PD:GT:SGT:SF:SV:SIG:MT:PAC	0,0,0,0:0:1:2:./.:./.:.:0	0,0,0,0:0:1:2:./.:./.:.:0:0:.:.	0,0,0,1:0:1:2:./.:./.:.:0:0:.:.	0,0,0,0:0:1:2:./.:./.:.:0:0:.:.
chr1_ref_v2	210990	.	G	C	.	PASS	IntersectsRepeat=0;RepeatCorrectionApplied=0	SAC:ACF:DF:PD:GT:SGT:SF:SV:SIG:MT:PAC	0,0,1,0:0:1:2:./.:./.:.:0	0,0,0,0:0:1:2:./.:./.:.:0:0:.:.	0,0,0,0:0:1:2:./.:./.:.:0:0:.:.	0,0,0,0:0:1:2:./.:./.:.:0:0:.:.
chr1_ref_v2	211007	.	A	C	.	PASS	IntersectsRepeat=0;RepeatCorrectionApplied=0	SAC:ACF:DF:PD:GT:SGT:SF:SV:SIG:MT:PAC	0,0,1,0:0:1:2:./.:./.:.:0	0,0,0,0:0:1:2:./.:./.:.:0:0:.:.	0,0,0,0:0:1:2:./.:./.:.:0:0:.:.	0,0,0,0:0:1:2:./.:./.:.:0:0:.:.
chr1_ref_v2	211064	.	T	A	.	PASS	IntersectsRepeat=0;RepeatCorrectionApplied=0	SAC:ACF:DF:PD:GT:SGT:SF:SV:SIG:MT:PAC	0,0,1,0:0:1:2:./.:./.:.:0	0,0,0,0:0:1:2:./.:./.:.:0:0:.:.	0,0,0,0:0:1:2:./.:./.:.:0:0:.:.	0,0,0,0:0:1:2:./.:./.:.:0:0:.:.
chr1_ref_v2	211065	.	A	T	.	PASS	IntersectsRepeat=0;RepeatCorrectionApplied=0	SAC:ACF:DF:PD:GT:SGT:SF:SV:SIG:MT:PAC	0,0,1,0:0:1:2:./.:./.:.:0	0,0,0,0:0:1:2:./.:./.:.:0:0:.:.	0,0,0,0:0:1:2:./.:./.:.:0:0:.:.	0,0,0,0:0:1:2:./.:./.:.:0:0:.:.
chr1_ref_v2	211078	.	G	A	.	PASS	IntersectsRepeat=0;RepeatCorrectionApplied=0	SAC:ACF:DF:PD:GT:SGT:SF:SV:SIG:MT:PAC	0,0,1,0:0:1:2:./.:./.:.:0	0,0,0,0:0:1:2:./.:./.:.:0:0:.:.	0,0,0,0:0:1:2:./.:./.:.:0:0:.:.	0,0,0,0:0:1:2:./.:./.:.:0:0:.:.
chr1_ref_v2	215056	.	C	T	.	PASS	IntersectsRepeat=0;RepeatCorrectionApplied=0	SAC:ACF:DF:PD:GT:SGT:SF:SV:SIG:MT:PAC	0,0,6,0:0:1:2:./.:./.:.:0	0,0,0,0:0:1:2:./.:./.:.:0:0:.:.	0,0,2,0:0:1:2:./.:./.:.:0:0:.:.	0,0,3,0:0:1:2:./.:./.:.:0:0:.:.
chr1_ref_v2	215060	.	G	A	.	PASS	IntersectsRepeat=0;RepeatCorrectionApplied=0	SAC:ACF:DF:PD:GT:SGT:SF:SV:SIG:MT:PAC	0,0,11,0:0:1:2:./.:./.:.:0	0,0,0,0:0:1:2:./.:./.:.:0:0:.:.	0,0,2,0:0:1:2:./.:./.:.:0:0:.:.	0,0,3,0:0:1:2:./.:./.:.:0:0:.:.
chr1_ref_v2	215063	.	C	T	.	PASS	IntersectsRepeat=0;RepeatCorrectionApplied=0	SAC:ACF:DF:PD:GT:SGT:SF:SV:SIG:MT:PAC	0,0,14,0:0:1:2:./.:./.:.:0	0,0,0,0:0:1:2:./.:./.:.:0:0:.:.	0,0,1,0:0:1:2:./.:./.:.:0:0:.:.	0,0,3,0:0:1:2:./.:./.:.:0:0:.:.
chr1_ref_v2	218908	.	T	G	.	PASS	IntersectsRepeat=0;RepeatCorrectionApplied=0	SAC:ACF:DF:PD:GT:SGT:SF:SV:SIG:MT:PAC	224,0,30,0:1:1:2:0/0:0/1:0.25:0	27,0,7,0:1:1:2:0/0:0/1:0.5:0:0:.:.	89,0,23,0:1:1:2:0/0:0/1:0.5:0:0:.:.	44,0,16,0:1:1:2:0/0:0/1:0.5:0:0:.:.
chr1_ref_v2	219115	.	CTTTTTTTTTTTTTTTTT	C	.	PASS	IntersectsRepeat=1;RepeatCorrectionApplied=1	SAC:ACF:DF:PD:GT:SGT:SF:SV:SIG:MT:PAC	0,36,5,93:1:1:2:0/1:1/1:0.5:0	0,1,1,9:1:1:2:./.:./.:.:0:0:.:.	0,13,0,49:1:1:2:1/1:0/1:0.5:0:0:.:.	0,11,2,32:1:1:2:1/1:0/1:0.5:0:0:.:.
chr1_ref_v2	219137	.	T	C	.	PASS	IntersectsRepeat=1;RepeatCorrectionApplied=0	SAC:ACF:DF:PD:GT:SGT:SF:SV:SIG:MT:PAC	1,56,4,58:1:1:2:0/1:./.:.:0	0,6,1,6:1:1:2:./.:./.:.:0:0:.:.	0,21,0,30:1:1:2:0/1:1/1:0.125:0:0:.:.	0,16,2,22:1:1:2:0/1:1/1:0.125:0:0:.:.
chr1_ref_v2	219138	.	T	C	.	PASS	IntersectsRepeat=1;RepeatCorrectionApplied=0	SAC:ACF:DF:PD:GT:SGT:SF:SV:SIG:MT:PAC	4,102,1,18:1:1:2:0/0:0/1:0.25:0	1,17,0,0:1:1:2:./.:./.:.:0:0:.:.	0,49,0,5:1:1:2:0/0:0/1:0.25:0:0:.:.	2,38,0,5:1:1:2:0/0:0/1:0.25:0:0:.:.
chr1_ref_v2	221379	.	GGAAGAA	G	.	PASS	IntersectsRepeat=1;RepeatCorrectionApplied=1	SAC:ACF:DF:PD:GT:SGT:SF:SV:SIG:MT:PAC	0,0,1,2:1:1:2:./.:./.:.:0	0,0,0,0:0:1:2:./.:./.:.:0:0:.:.	0,0,0,0:0:1:2:./.:./.:.:0:0:.:.	0,0,0,1:0:1:2:./.:./.:.:0:0:.:.
chr2_ref_v2	6059	.	A	C	.	ExcRegion	IntersectsRepeat=0;RepeatCorrectionApplied=0	SAC:ACF:DF:PD:GT:SGT:SF:SV:SIG:MT:PAC	344,200,0,70:1:1:2:./.:./.:.:0	27,9,0,3:1:1:2:./.:./.:.:0:0:.:.	225,54,0,61:1:1:2:./.:./.:.:0:0:.:.	129,27,0,39:1:1:2:./.:./.:.:0:0:.:.
chr2_ref_v2	7509	.	C	CA	.	PASS	IntersectsRepeat=1;RepeatCorrectionApplied=0	SAC:ACF:DF:PD:GT:SGT:SF:SV:SIG:MT:PAC	0,0,6,1:1:1:2:./.:./.:.:0	0,0,1,0:0:1:2:./.:./.:.:0:0:.:.	0,0,3,0:0:1:2:./.:./.:.:0:0:.:.	0,0,1,0:0:1:2:./.:./.:.:0:0:.:.
chr2_ref_v2	7510	.	G	A	.	PASS	IntersectsRepeat=1;RepeatCorrectionApplied=0	SAC:ACF:DF:PD:GT:SGT:SF:SV:SIG:MT:PAC	0,0,6,1:1:1:2:./.:./.:.:0	0,0,1,0:0:1:2:./.:./.:.:0:0:.:.	0,0,3,0:0:1:2:./.:./.:.:0:0:.:.	0,0,1,0:0:1:2:./.:./.:.:0:0:.:.
chr2_ref_v2	9020	.	G	GA	.	ExcRegion	IntersectsRepeat=1;RepeatCorrectionApplied=1	SAC:ACF:DF:PD:GT:SGT:SF:SV:SIG:MT:PAC	9,27,30,68:1:1:2:./.:./.:.:0	0,3,6,11:1:1:2:./.:./.:.:0:0:.:.	3,0,21,23:1:1:2:./.:./.:.:0:0:.:.	1,6,10,19:1:1:2:./.:./.:.:0:0:.:.
chr2_ref_v2	14548	.	A	C	.	PASS	IntersectsRepeat=0;RepeatCorrectionApplied=0	SAC:ACF:DF:PD:GT:SGT:SF:SV:SIG:MT:PAC	352,102,0,85:1:1:2:0/0:0/1:0.25:0	46,11,1,6:1:1:2:0/0:0/1:0.25:0:0:.:.	162,25,0,45:1:1:2:0/0:0/1:0.5:0:0:.:.	113,21,0,41:1:1:2:0/0:0/1:0.5:0:0:.:.
chr2_ref_v2	19054	.	T	G	.	PASS	IntersectsRepeat=0;RepeatCorrectionApplied=0	SAC:ACF:DF:PD:GT:SGT:SF:SV:SIG:MT:PAC	105,455,96,1:1:1:2:0/0:0/1:0.25:0	10,38,4,0:1:1:2:0/0:0/1:0.25:0:0:.:.	30,248,81,0:1:1:2:0/0:0/1:0.5:0:0:.:.	18,141,45,0:1:1:2:0/0:0/1:0.5:0:0:.:.
chr2_ref_v2	21724	.	A	G	.	PASS	IntersectsRepeat=0;RepeatCorrectionApplied=0	SAC:ACF:DF:PD:GT:SGT:SF:SV:SIG:MT:PAC	376,317,13,10:1:1:2:0/0:0/1:0.125:1	32,36,31,34:1:1:2:0/1:./.:.:0:1:g.21724A>G:0	114,77,88,80:1:1:2:0/1:0/0:0.125:0:1:g.21724A>G:0	123,117,0,0:1:1:2:0/0:./.:.:0:0:.:.
chr2_ref_v2	30249	.	A	G	.	ExcRegion	IntersectsRepeat=1;RepeatCorrectionApplied=0	SAC:ACF:DF:PD:GT:SGT:SF:SV:SIG:MT:PAC	3,0,0,0:0:1:2:./.:./.:.:0	0,0,0,0:0:1:2:./.:./.:.:0:0:.:.	0,0,0,0:0:1:2:./.:./.:.:0:0:.:.	0,0,0,1:0:1:2:./.:./.:.:0:0:.:.
chr2_ref_v2	30256	.	T	G	.	ExcRegion	IntersectsRepeat=1;RepeatCorrectionApplied=0	SAC:ACF:DF:PD:GT:SGT:SF:SV:SIG:MT:PAC	3,0,0,0:0:1:2:./.:./.:.:0	0,0,0,0:0:1:2:./.:./.:.:0:0:.:.	0,0,0,0:0:1:2:./.:./.:.:0:0:.:.	0,0,0,1:0:1:2:./.:./.:.:0:0:.:.
chr2_ref_v2	30267	.	G	A	.	ExcRegion	IntersectsRepeat=1;RepeatCorrectionApplied=0	SAC:ACF:DF:PD:GT:SGT:SF:SV:SIG:MT:PAC	3,0,0,0:0:1:2:./.:./.:.:0	0,0,0,0:0:1:2:./.:./.:.:0:0:.:.	2,0,0,0:0:1:2:./.:./.:.:0:0:.:.	0,0,0,1:0:1:2:./.:./.:.:0:0:.:.
chr2_ref_v2	35483	.	C	T	.	ExcRegion	IntersectsRepeat=1;RepeatCorrectionApplied=0	SAC:ACF:DF:PD:GT:SGT:SF:SV:SIG:MT:PAC	1,0,260,0:1:1:2:./.:./.:.:0	0,0,39,0:0:1:2:./.:./.:.:0:0:.:.	0,0,135,0:0:1:2:./.:./.:.:0:0:.:.	0,0,91,0:0:1:2:./.:./.:.:0:0:.:.
chr2_ref_v2	38247	.	A	C	.	PASS	IntersectsRepeat=0;RepeatCorrectionApplied=0	SAC:ACF:DF:PD:GT:SGT:SF:SV:SIG:MT:PAC	370,63,0,50:1:1:2:0/0:0/1:0.25:0	43,7,0,4:1:1:2:0/0:0/1:0.25:0:0:.:.	186,23,0,45:1:1:2:0/0:0/1:0.5:0:0:.:.	128,17,0,25:1:1:2:0/0:0/1:0.25:0:0:.:.
chr2_ref_v2	40588	.	CAT	C,CATAT	.	PASS	IntersectsRepeat=1;RepeatCorrectionApplied=1	SAC:ACF:DF:PD:GT:SGT:SF:SV:SIG:MT:PAC	53,74,5,12,9,13:1:1:2:0/0:0/2:0.125:0	20,21,6,2,1,1:1:1:2:0/0:./.:.:0:0:.:.	37,37,4,4,1,3:1:1:2:0/0:./.:.:0:0:.:.	12,26,2,2,0,0:1:1:2:0/0:./.:.:0:0:.:.
chr2_ref_v2	43130	.	G	T	.	PASS	IntersectsRepeat=1;RepeatCorrectionApplied=0	SAC:ACF:DF:PD:GT:SGT:SF:SV:SIG:MT:PAC	50,229,29,32:1:1:2:0/0:0/1:0.5:1	4,21,6,3:1:1:2:0/0:0/1:0.5:0:0:.:.	26,104,24,14:1:1:2:0/0:0/1:0.5:1:0:.:.	19,77,17,14:1:1:2:0/0:0/1:0.5:1:0:.:.
chr2_ref_v2	43132	.	G	T	.	PASS	IntersectsRepeat=1;RepeatCorrectionApplied=0	SAC:ACF:DF:PD:GT:SGT:SF:SV:SIG:MT:PAC	62,233,3,32:1:1:2:0/0:0/1:0.25:0	6,21,1,3:1:1:2:0/0:0/1:0.25:0:0:.:.	26,101,5,14:1:1:2:0/0:0/1:0.25:1:0:.:.	25,76,4,14:1:1:2:0/0:0/1:0.25:1:0:.:.
chr2_ref_v2	43133	.	C	T	.	PASS	IntersectsRepeat=1;RepeatCorrectionApplied=0	SAC:ACF:DF:PD:GT:SGT:SF:SV:SIG:MT:PAC	69,233,2,32:1:1:2:0/0:0/1:0.25:0	6,21,0,3:1:1:2:0/0:0/1:0.25:0:0:.:.	27,100,1,14:1:1:2:0/0:0/1:0.25:0:0:.:.	28,73,0,14:1:1:2:0/0:0/1:0.25:0:0:.:.
chr2_ref_v2	45954	.	A	AT	.	PASS	IntersectsRepeat=1;RepeatCorrectionApplied=1	SAC:ACF:DF:PD:GT:SGT:SF:SV:SIG:MT:PAC	31,150,36,12:1:1:2:0/0:0/1:0.25:0	5,20,4,1:1:1:2:0/0:0/1:0.25:0:0:.:.	5,67,19,2:1:1:2:0/0:0/1:0.25:0:0:.:.	7,36,9,3:1:1:2:0/0:0/1:0.25:0:0:.:.
chr2_ref_v2	50625	.	C	T	.	PASS	IntersectsRepeat=0;RepeatCorrectionApplied=0	SAC:ACF:DF:PD:GT:SGT:SF:SV:SIG:MT:PAC	328,356,0,0:1:1:2:0/0:./.:.:0	41,48,0,0:1:1:2:0/0:./.:.:0:0:.:.	153,159,0,0:1:1:2:0/0:./.:.:0:0:.:.	55,48,54,46:1:1:2:0/1:./.:.:0:1:g.50625C>T:0
chr2_ref_v2	62774	.	GA	G	.	PASS	IntersectsRepeat=1;RepeatCorrectionApplied=1	SAC:ACF:DF:PD:GT:SGT:SF:SV:SIG:MT:PAC	164,203,28,19:1:1:2:0/0:0/1:0.125:0	24,25,0,1:1:1:2:0/0:./.:.:0:0:.:.	80,98,12,5:1:1:2:0/0:0/1:0.125:0:0:.:.	59,82,6,4:1:1:2:0/0:./.:.:0:0:.:.
chr2_ref_v2	71621	.	TAGA	T	.	PASS	IntersectsRepeat=1;RepeatCorrectionApplied=1	SAC:ACF:DF:PD:GT:SGT:SF:SV:SIG:MT:PAC	0,0,357,254:1:1:2:1/1:./.:.:0	0,0,41,33:1:1:2:1/1:./.:.:0:0:.:.	0,0,206,136:1:1:2:1/1:./.:.:0:0:.:.	0,0,114,97:1:1:2:1/1:./.:.:0:0:.:.
chr2_ref_v2	71820	.	C	CTT,CTTT	.	PASS	IntersectsRepeat=1;RepeatCorrectionApplied=1	SAC:ACF:DF:PD:GT:SGT:SF:SV:SIG:MT:PAC	1,0,13,28,153,123:1:1:2:2/2:./.:.:0	0,0,1,3,24,19:1:1:2:2/2:./.:.:0:0:.:.	1,2,7,11,76,53:1:1:2:2/2:./.:.:0:0:.:.	0,0,2,6,56,49:1:1:2:2/2:./.:.:0:0:.:.
chr2_ref_v2	72363	.	A	ACAACAG	.	PASS	IntersectsRepeat=1;RepeatCorrectionApplied=0	SAC:ACF:DF:PD:GT:SGT:SF:SV:SIG:MT:PAC	1,2,7,3:1:0:2:./.:./.:.:0	1,0,1,1:1:0:2:./.:./.:.:0:0:.:.	1,1,1,0:1:0:2:./.:./.:.:0:0:.:.	0,0,3,0:0:0:2:./.:./.:.:0:0:.:.
chr2_ref_v2	75990	.	T	C	.	PASS	IntersectsRepeat=0;RepeatCorrectionApplied=0	SAC:ACF:DF:PD:GT:SGT:SF:SV:SIG:MT:PAC	347,371,0,0:1:1:2:0/0:./.:.:0	41,50,0,0:1:1:2:0/0:./.:.:0:0:.:.	209,203,0,0:1:1:2:0/0:./.:.:0:0:.:.	69,65,67,64:1:1:2:0/1:./.:.:0:1:g.75990T>C:0
chr2_ref_v2	77884	.	T	G	.	PASS	IntersectsRepeat=0;RepeatCorrectionApplied=0	SAC:ACF:DF:PD:GT:SGT:SF:SV:SIG:MT:PAC	202,330,59,0:1:1:2:0/0:0/1:0.25:0	20,38,16,0:1:1:2:0/0:0/1:0.5:0:0:.:.	55,164,72,0:1:1:2:0/0:0/1:0.5:0:0:.:.	25,108,55,0:1:1:2:0/0:0/1:0.5:0:0:.:.
chr2_ref_v2	84395	.	C	CAA,CAAA	.	PASS	IntersectsRepeat=1;RepeatCorrectionApplied=1	SAC:ACF:DF:PD:GT:SGT:SF:SV:SIG:MT:PAC	14,5,141,71,33,36:1:1:2:1/2:0/1:0.125:1	1,2,16,13,3,4:1:1:2:1/1:1/2:0.25:0:0:.:.	6,6,59,21,17,22:1:1:2:1/2:0/1:0.25:0:0:.:.	5,2,46,12,8,16:1:1:2:1/2:0/1:0.125:0:0:.:.
chr2_ref_v2	88121	.	CT	C	.	PASS	IntersectsRepeat=1;RepeatCorrectionApplied=1	SAC:ACF:DF:PD:GT:SGT:SF:SV:SIG:MT:PAC	10,9,122,183:1:1:2:1/1:./.:.:0	3,0,18,30:1:1:2:1/1:./.:.:0:0:.:.	8,3,41,83:1:1:2:1/1:0/1:0.125:0:0:.:.	7,4,33,60:1:1:2:1/1:0/1:0.125:0:0:.:.
chr2_ref_v2	115429	.	G	GAAAAAAAAAAAAAA	.	PASS	IntersectsRepeat=1;RepeatCorrectionApplied=1	SAC:ACF:DF:PD:GT:SGT:SF:SV:SIG:MT:PAC	35,40,18,67:1:1:2:0/1:./.:.:0	6,6,5,8:1:1:2:0/1:./.:.:0:0:.:.	8,12,10,46:1:1:2:1/1:0/1:0.5:1:0:.:.	11,12,8,29:1:1:2:0/1:1/1:0.25:0:0:.:.
chr2_ref_v2	122594	.	T	TA,TTA	.	PASS	IntersectsRepeat=1;RepeatCorrectionApplied=1	SAC:ACF:DF:PD:GT:SGT:SF:SV:SIG:MT:PAC	13,3,6,16,54,97:1:1:2:0/2:1/2:0.25:1	4,1,3,1,7,15:1:1:2:2/2:0/2:0.25:0:0:.:.	5,1,2,8,25,49:1:1:2:2/2:1/2:0.25:0:0:.:.	3,3,0,3,14,20:1:1:2:2/2:0/2:0.25:0:0:.:.
chr2_ref_v2	127626	.	C	CT,CTT	.	PASS	IntersectsRepeat=1;RepeatCorrectionApplied=1	SAC:ACF:DF:PD:GT:SGT:SF:SV:SIG:MT:PAC	6,13,21,70,14,14:1:1:2:1/1:1/2:0.25:0	2,0,6,12,3,2:1:1:2:1/1:1/2:0.25:0:0:.:.	0,11,3,25,10,5:1:1:2:1/2:0/1:0.5:0:0:.:.	0,7,3,22,5,0:1:1:2:1/1:0/1:0.25:0:0:.:.
chr2_ref_v2	133016	.	T	TGAAGAGGATGAAGACAATGGTGATGGA	.	PASS	IntersectsRepeat=0;RepeatCorrectionApplied=0	SAC:ACF:DF:PD:GT:SGT:SF:SV:SIG:MT:PAC	0,2,127,145:1:1:2:1/1:./.:.:0	0,0,13,15:1:1:2:1/1:./.:.:0:0:.:.	0,0,83,88:1:1:2:1/1:./.:.:0:0:.:.	0,0,59,34:1:1:2:1/1:./.:.:0:0:.:.
chr2_ref_v2	133860	.	CATATATAT	C	.	PASS	IntersectsRepeat=1;RepeatCorrectionApplied=1	SAC:ACF:DF:PD:GT:SGT:SF:SV:SIG:MT:PAC	1,1,99,109:1:1:2:1/1:./.:.:0	1,0,28,29:1:1:2:1/1:./.:.:0:0:.:.	3,2,46,67:1:1:2:1/1:0/1:0.125:0:0:.:.	1,3,38,36:1:1:2:1/1:0/1:0.125:0:0:.:.
chr2_ref_v2	137646	.	TAAAAAAAAAAA	T	.	PASS	IntersectsRepeat=1;RepeatCorrectionApplied=1	SAC:ACF:DF:PD:GT:SGT:SF:SV:SIG:MT:PAC	66,31,7,6:1:1:2:0/0:0/1:0.25:0	15,6,0,0:1:1:2:0/0:./.:.:0:0:.:.	40,28,6,1:1:1:2:0/0:0/1:0.25:0:0:.:.	21,14,1,1:1:1:2:0/0:./.:.:0:0:.:.
chr2_ref_v2	137667	.	AAAAAAAAAG	A	.	PASS	IntersectsRepeat=1;RepeatCorrectionApplied=0	SAC:ACF:DF:PD:GT:SGT:SF:SV:SIG:MT:PAC	74,75,30,0:1:1:2:0/0:0/1:0.25:0	1,11,3,0:1:0:2:./.:./.:.:0:0:.:.	38,38,19,0:1:1:2:0/0:0/1:0.5:0:0:.:.	20,29,8,0:1:1:2:0/0:0/1:0.25:0:0:.:.
chr2_ref_v2	137685	.	G	T	.	PASS	IntersectsRepeat=1;RepeatCorrectionApplied=0	SAC:ACF:DF:PD:GT:SGT:SF:SV:SIG:MT:PAC	102,73,22,0:1:1:2:0/0:0/1:0.25:0	10,12,1,0:1:1:2:0/0:0/1:0.125:0:0:.:.	56,37,16,0:1:1:2:0/0:0/1:0.25:0:0:.:.	35,29,6,0:1:1:2:0/0:0/1:0.25:0:0:.:.
chr2_ref_v2	138265	.	ATT	A,AT	.	PASS	IntersectsRepeat=1;RepeatCorrectionApplied=1	SAC:ACF:DF:PD:GT:SGT:SF:SV:SIG:MT:PAC	1,3,181,166,9,10:1:1:2:1/1:./.:.:0	0,0,34,17,3,4:1:1:2:1/1:1/2:0.125:0:0:.:.	0,0,85,72,3,5:1:1:2:1/1:./.:.:0:0:.:.	1,1,63,51,2,1:1:1:2:1/1:./.:.:0:0:.:.
chr2_ref_v2	143855	.	GA	G	.	PASS	IntersectsRepeat=1;RepeatCorrectionApplied=1	SAC:ACF:DF:PD:GT:SGT:SF:SV:SIG:MT:PAC	112,166,9,18:1:1:2:0/0:0/1:0.125:0	31,28,4,3:1:1:2:0/0:0/1:0.125:0:0:.:.	59,95,4,11:1:1:2:0/0:0/1:0.125:0:0:.:.	47,50,4,12:1:1:2:0/0:0/1:0.25:0:0:.:.
chr2_ref_v2	165893	.	C	CT	.	PASS	IntersectsRepeat=1;RepeatCorrectionApplied=1	SAC:ACF:DF:PD:GT:SGT:SF:SV:SIG:MT:PAC	23,37,1,17:1:1:2:0/0:0/1:0.25:0	9,2,0,0:1:0:2:./.:./.:.:0:0:.:.	12,8,0,4:1:1:2:0/0:0/1:0.25:0:0:.:.	5,9,1,5:1:1:2:0/0:0/1:0.5:0:0:.:.
chr2_ref_v2	167969	.	C	CA,CAA	.	PASS	IntersectsRepeat=1;RepeatCorrectionApplied=1	SAC:ACF:DF:PD:GT:SGT:SF:SV:SIG:MT:PAC	11,2,24,2,20,2:1:1:2:1/2:0/1:0.25:0	2,0,4,4,1,1:1:0:2:./.:./.:.:0:0:.:.	4,1,9,0,1,0:1:0:2:./.:./.:.:0:0:.:.	4,0,4,2,1,2:1:0:2:./.:./.:.:0:0:.:.
chr2_ref_v2	174705	.	AT	A	.	PASS	IntersectsRepeat=1;RepeatCorrectionApplied=1	SAC:ACF:DF:PD:GT:SGT:SF:SV:SIG:MT:PAC	62,83,4,26:1:1:2:0/0:./.:.:0	24,16,0,5:1:1:2:0/0:./.:.:0:0:.:.	50,40,0,24:1:1:2:0/0:0/1:0.125:0:0:.:.	26,29,0,11:1:1:2:0/0:./.:.:0:0:.:.
chr2_ref_v2	202294	.	A	C	.	PASS	IntersectsRepeat=0;RepeatCorrectionApplied=0	SAC:ACF:DF:PD:GT:SGT:SF:SV:SIG:MT:PAC	236,63,0,72:1:1:2:0/0:0/1:0.5:0	27,9,0,8:1:1:2:0/0:0/1:0.5:0:0:.:.	142,36,0,49:1:1:2:0/0:0/1:0.5:0:0:.:.	95,16,0,30:1:1:2:0/0:0/1:0.5:0:0:.:.
chr2_ref_v2	213958	.	C	T	.	PASS	IntersectsRepeat=0;RepeatCorrectionApplied=0	SAC:ACF:DF:PD:GT:SGT:SF:SV:SIG:MT:PAC	256,222,0,0:1:1:2:0/0:./.:.:0	22,37,0,0:1:1:2:0/0:./.:.:0:0:.:.	141,126,0,0:1:1:2:0/0:./.:.:0:0:.:.	107,84,0,0:1:1:2:0/0:./.:.:0:0:.:.
chr2_ref_v2	221279	.	AGT	A	.	ExcRegion	IntersectsRepeat=1;RepeatCorrectionApplied=1	SAC:ACF:DF:PD:GT:SGT:SF:SV:SIG:MT:PAC	0,0,0,5:0:1:2:./.:./.:.:0	0,0,0,3:0:1:2:./.:./.:.:0:0:.:.	0,0,0,1:0:1:2:./.:./.:.:0:0:.:.	0,0,0,0:0:1:2:./.:./.:.:0:0:.:.
chr2_ref_v2	228557	.	T	A	.	PASS	IntersectsRepeat=1;RepeatCorrectionApplied=0	SAC:ACF:DF:PD:GT:SGT:SF:SV:SIG:MT:PAC	241,259,0,0:1:1:2:0/0:./.:.:0	19,26,20,21:1:1:2:0/1:./.:.:0:1:g.228557T>A:0	65,66,64,76:1:1:2:0/1:./.:.:0:1:g.228557T>A:0	86,79,0,0:1:1:2:0/0:./.:.:0:0:.:.
chr2_ref_v2	243815	.	A	C	.	PASS	IntersectsRepeat=0;RepeatCorrectionApplied=0	SAC:ACF:DF:PD:GT:SGT:SF:SV:SIG:MT:PAC	232,140,0,49:1:1:2:0/0:0/1:0.25:0	34,12,0,6:1:1:2:0/0:0/1:0.25:0:0:.:.	162,37,0,36:1:1:2:0/0:0/1:0.25:0:0:.:.	95,30,0,14:1:1:2:0/0:0/1:0.25:0:0:.:.
chr2_ref_v2	251574	.	CT	C	.	PASS	IntersectsRepeat=1;RepeatCorrectionApplied=1	SAC:ACF:DF:PD:GT:SGT:SF:SV:SIG:MT:PAC	122,121,11,39:1:1:2:0/0:./.:.:0	11,9,2,1:1:1:2:0/0:./.:.:0:0:.:.	54,43,4,12:1:1:2:0/0:./.:.:0:0:.:.	37,39,1,4:1:1:2:0/0:./.:.:0:0:.:.
chr2_ref_v2	259745	.	C	T	.	ExcRegion	IntersectsRepeat=0;RepeatCorrectionApplied=0	SAC:ACF:DF:PD:GT:SGT:SF:SV:SIG:MT:PAC	0,0,0,32:0:1:2:./.:./.:.:0	0,0,0,25:0:1:2:./.:./.:.:0:0:.:.	0,0,0,21:0:1:2:./.:./.:.:0:0:.:.	0,0,0,28:0:1:2:./.:./.:.:0:0:.:.
chr2_ref_v2	263125	.	GC	G	.	ExcRegion	IntersectsRepeat=0;RepeatCorrectionApplied=0	SAC:ACF:DF:PD:GT:SGT:SF:SV:SIG:MT:PAC	0,0,4,0:0:1:2:./.:./.:.:0	0,0,1,0:0:1:2:./.:./.:.:0:0:.:.	0,0,2,0:0:1:2:./.:./.:.:0:0:.:.	0,0,0,0:0:1:2:./.:./.:.:0:0:.:.
chr2_ref_v2	265361	.	G	T	.	ExcRegion	IntersectsRepeat=1;RepeatCorrectionApplied=0	SAC:ACF:DF:PD:GT:SGT:SF:SV:SIG:MT:PAC	0,0,178,0:0:1:2:./.:./.:.:0	0,0,48,0:0:1:2:./.:./.:.:0:0:.:.	0,0,111,0:0:1:2:./.:./.:.:0:0:.:.	0,0,90,0:0:1:2:./.:./.:.:0:0:.:.
chr2_ref_v2	270639	.	GA	G	.	PASS	IntersectsRepeat=1;RepeatCorrectionApplied=1	SAC:ACF:DF:PD:GT:SGT:SF:SV:SIG:MT:PAC	131,133,19,14:1:1:2:0/0:./.:.:0	31,8,0,2:1:1:2:0/0:./.:.:0:0:.:.	76,61,9,8:1:1:2:0/0:0/1:0.125:0:0:.:.	44,43,4,7:1:1:2:0/0:0/1:0.125:0:0:.:.
chr2_ref_v2	271966	.	A	C	.	PASS	IntersectsRepeat=0;RepeatCorrectionApplied=0	SAC:ACF:DF:PD:GT:SGT:SF:SV:SIG:MT:PAC	172,57,0,80:1:1:2:0/0:0/1:0.5:0	27,6,0,8:1:1:2:0/0:0/1:0.5:0:0:.:.	93,21,0,55:1:1:2:0/1:0/0:0.25:0:0:.:.	56,7,0,34:1:1:2:0/1:0/0:0.25:0:0:.:.
chr2_ref_v2	274203	.	C	CT	.	PASS	IntersectsRepeat=1;RepeatCorrectionApplied=1	SAC:ACF:DF:PD:GT:SGT:SF:SV:SIG:MT:PAC	62,168,9,24:1:1:2:0/0:0/1:0.125:0	14,20,1,5:1:1:2:0/0:0/1:0.125:0:0:.:.	29,93,4,7:1:1:2:0/0:./.:.:0:0:.:.	14,52,1,2:1:1:2:0/0:./.:.:0:0:.:.
chr2_ref_v2	277044	.	A	C	.	PASS	IntersectsRepeat=0;RepeatCorrectionApplied=0	SAC:ACF:DF:PD:GT:SGT:SF:SV:SIG:MT:PAC	282,146,0,51:1:1:2:0/0:0/1:0.25:0	34,15,0,6:1:1:2:0/0:0/1:0.25:0:0:.:.	152,46,0,40:1:1:2:0/0:0/1:0.25:0:0:.:.	87,28,0,44:1:1:2:0/0:0/1:0.5:0:0:.:.
chr2_ref_v2	296104	.	A	AT	.	PASS	IntersectsRepeat=1;RepeatCorrectionApplied=1	SAC:ACF:DF:PD:GT:SGT:SF:SV:SIG:MT:PAC	9,56,16,10:1:1:2:0/0:0/1:0.5:0	1,12,1,3:1:0:2:./.:./.:.:0:0:.:.	0,29,9,2:1:1:2:0/0:0/1:0.5:0:0:.:.	0,22,7,1:1:1:2:0/0:0/1:0.5:0:0:.:.
chr2_ref_v2	300012	.	GA	G	.	PASS	IntersectsRepeat=1;RepeatCorrectionApplied=1	SAC:ACF:DF:PD:GT:SGT:SF:SV:SIG:MT:PAC	26,43,20,22:1:1:2:0/0:0/1:0.5:0	4,11,1,3:1:0:2:./.:./.:.:0:0:.:.	10,20,5,10:1:1:2:0/0:0/1:0.5:0:0:.:.	8,23,1,9:1:1:2:0/0:0/1:0.125:0:0:.:.
chr2_ref_v2	307633	.	AT	A	.	PASS	IntersectsRepeat=1;RepeatCorrectionApplied=1	SAC:ACF:DF:PD:GT:SGT:SF:SV:SIG:MT:PAC	190,159,15,9:1:1:2:0/0:./.:.:0	16,18,2,0:1:1:2:0/0:./.:.:0:0:.:.	80,77,5,4:1:1:2:0/0:./.:.:0:0:.:.	60,45,6,10:1:1:2:0/0:0/1:0.125:0:0:.:.
chr2_ref_v2	316928	.	C	CAAAAAAAAAAAAAAAA	.	PASS	IntersectsRepeat=1;RepeatCorrectionApplied=1	SAC:ACF:DF:PD:GT:SGT:SF:SV:SIG:MT:PAC	34,4,7,55:1:1:2:0/1:1/1:0.25:0	8,0,2,6:1:0:2:./.:./.:.:0:0:.:.	10,1,2,31:1:1:2:1/1:0/1:0.5:0:0:.:.	13,3,5,11:1:1:2:0/1:./.:.:0:0:.:.
chr2_ref_v2	386187	.	C	CA	.	PASS	IntersectsRepeat=1;RepeatCorrectionApplied=1	SAC:ACF:DF:PD:GT:SGT:SF:SV:SIG:MT:PAC	42,22,21,20:1:1:2:0/1:0/0:0.125:0	4,5,4,7:1:1:2:0/1:1/1:0.25:0:0:.:.	8,9,6,5:1:1:2:0/1:0/0:0.125:0:0:.:.	10,4,3,4:1:1:2:0/1:0/0:0.25:0:0:.:.
chr2_ref_v2	392499	.	A	AT	.	PASS	IntersectsRepeat=1;RepeatCorrectionApplied=0	SAC:ACF:DF:PD:GT:SGT:SF:SV:SIG:MT:PAC	3,1,181,200:1:1:2:1/1:./.:.:0	0,0,21,25:1:1:2:1/1:./.:.:0:0:.:.	0,0,108,93:1:1:2:1/1:./.:.:0:0:.:.	0,0,70,65:1:1:2:1/1:./.:.:0:0:.:.
chr2_ref_v2	392853	.	A	ATCTTTCCTCTGCATTTTCTTTCCTCTGCATTT	.	PASS	IntersectsRepeat=0;RepeatCorrectionApplied=0	SAC:ACF:DF:PD:GT:SGT:SF:SV:SIG:MT:PAC	0,2,8,3:1:0:2:./.:./.:.:0	0,0,2,1:1:0:2:./.:./.:.:0:0:.:.	0,1,0,2:1:0:2:./.:./.:.:0:0:.:.	0,0,1,4:1:0:2:./.:./.:.:0:0:.:.
chr2_ref_v2	406410	.	GA	G	.	PASS	IntersectsRepeat=1;RepeatCorrectionApplied=1	SAC:ACF:DF:PD:GT:SGT:SF:SV:SIG:MT:PAC	121,196,17,23:1:1:2:0/0:0/1:0.125:0	26,36,6,7:1:1:2:0/0:0/1:0.25:0:0:.:.	79,89,9,8:1:1:2:0/0:./.:.:0:0:.:.	49,70,2,7:1:1:2:0/0:./.:.:0:0:.:.
chr2_ref_v2	410947	.	A	C	.	PASS	IntersectsRepeat=0;RepeatCorrectionApplied=0	SAC:ACF:DF:PD:GT:SGT:SF:SV:SIG:MT:PAC	222,172,0,57:1:1:2:0/0:0/1:0.25:0	30,26,0,8:1:1:2:0/0:0/1:0.25:0:0:.:.	113,37,0,47:1:1:2:0/0:0/1:0.5:0:0:.:.	63,21,0,28:1:1:2:0/0:0/1:0.5:0:0:.:.
chr2_ref_v2	415743	.	C	CTTTTT,CTTTTTTTTTTT	.	PASS	IntersectsRepeat=1;RepeatCorrectionApplied=1	SAC:ACF:DF:PD:GT:SGT:SF:SV:SIG:MT:PAC	0,3,3,60,139,35:1:1:2:2/2:1/2:0.5:0	0,0,0,8,16,1:1:1:2:1/2:2/2:0.25:0:0:.:.	0,1,1,27,53,8:1:1:2:1/2:2/2:0.25:0:0:.:.	0,0,2,12,44,7:1:1:2:2/2:1/2:0.5:0:0:.:.
chr2_ref_v2	420345	.	T	TGTAGTAGTAGTA	.	PASS	IntersectsRepeat=1;RepeatCorrectionApplied=1	SAC:ACF:DF:PD:GT:SGT:SF:SV:SIG:MT:PAC	0,0,122,146:1:1:2:1/1:./.:.:0	0,1,8,18:1:1:2:1/1:0/1:0.125:0:0:.:.	0,1,65,109:1:1:2:1/1:./.:.:0:0:.:.	0,0,51,54:1:1:2:1/1:./.:.:0:0:.:.
chr2_ref_v2	423361	.	G	GAA,GA	.	PASS	IntersectsRepeat=1;RepeatCorrectionApplied=1	SAC:ACF:DF:PD:GT:SGT:SF:SV:SIG:MT:PAC	2,4,123,134,15,19:1:1:2:1/1:1/2:0.125:0	1,2,17,15,2,3:1:1:2:1/1:1/2:0.125:0:0:.:.	1,0,84,61,8,4:1:1:2:1/1:./.:.:0:0:.:.	1,1,54,31,1,2:1:1:2:1/1:./.:.:0:0:.:.
chr2_ref_v2	434269	.	CA	C	.	PASS	IntersectsRepeat=1;RepeatCorrectionApplied=1	SAC:ACF:DF:PD:GT:SGT:SF:SV:SIG:MT:PAC	141,192,13,18:1:1:2:0/0:./.:.:0	23,28,1,3:1:1:2:0/0:./.:.:0:0:.:.	92,100,9,12:1:1:2:0/0:./.:.:0:0:.:.	39,59,7,6:1:1:2:0/0:0/1:0.125:0:0:.:.
chr2_ref_v2	441940	.	G	A	.	PASS	IntersectsRepeat=1;RepeatCorrectionApplied=0	SAC:ACF:DF:PD:GT:SGT:SF:SV:SIG:MT:PAC	317,287,0,0:1:1:2:0/0:./.:.:0	29,30,0,0:1:1:2:0/0:./.:.:0:0:.:.	175,171,0,1:1:1:2:0/0:./.:.:0:0:.:.	63,57,60,65:1:1:2:0/1:./.:.:0:1:g.441940G>A:0
chr2_ref_v2	452404	.	CT	C,CTT	.	PASS	IntersectsRepeat=1;RepeatCorrectionApplied=1	SAC:ACF:DF:PD:GT:SGT:SF:SV:SIG:MT:PAC	41,43,19,17,14,6:1:1:2:0/0:0/1:0.25:0	7,4,0,1,0,1:1:0:2:./.:./.:.:0:0:.:.	11,14,5,11,7,3:1:1:2:0/2:0/1:0.5:0:0:.:.	13,9,1,6,1,7:1:1:2:0/0:0/2:0.25:0:0:.:.
chr2_ref_v2	459928	.	A	C	.	PASS	IntersectsRepeat=0;RepeatCorrectionApplied=0	SAC:ACF:DF:PD:GT:SGT:SF:SV:SIG:MT:PAC	196,157,1,26:1:1:2:0/0:0/1:0.125:0	39,13,0,7:1:1:2:0/0:0/1:0.25:0:0:.:.	107,48,0,38:1:1:2:0/0:0/1:0.5:0:0:.:.	73,36,0,22:1:1:2:0/0:0/1:0.25:0:0:.:.
chr2_ref_v2	464129	.	T	A	.	PASS	IntersectsRepeat=1;RepeatCorrectionApplied=0	SAC:ACF:DF:PD:GT:SGT:SF:SV:SIG:MT:PAC	0,0,0,3:0:1:2:./.:./.:.:0	1,0,0,0:0:1:2:./.:./.:.:0:0:.:.	0,0,0,1:0:1:2:./.:./.:.:0:0:.:.	0,0,0,1:0:1:2:./.:./.:.:0:0:.:.
chr2_ref_v2	477056	.	GTA	G	.	PASS	IntersectsRepeat=1;RepeatCorrectionApplied=1	SAC:ACF:DF:PD:GT:SGT:SF:SV:SIG:MT:PAC	75,113,14,16:1:1:2:0/0:0/1:0.125:0	19,22,6,5:1:1:2:0/0:0/1:0.25:0:0:.:.	43,44,14,7:1:1:2:0/0:0/1:0.25:0:0:.:.	18,31,12,7:1:1:2:0/0:0/1:0.5:0:0:.:.
chr2_ref_v2	479239	.	C	A	.	PASS	IntersectsRepeat=1;RepeatCorrectionApplied=0	SAC:ACF:DF:PD:GT:SGT:SF:SV:SIG:MT:PAC	195,63,0,44:1:1:2:0/0:0/1:0.25:0	23,10,0,11:1:1:2:0/0:0/1:0.5:0:0:.:.	95,25,1,28:1:1:2:0/0:0/1:0.5:0:0:.:.	64,23,0,21:1:1:2:0/0:0/1:0.5:0:0:.:.
chr2_ref_v2	485894	.	GT	G	.	PASS	IntersectsRepeat=1;RepeatCorrectionApplied=1	SAC:ACF:DF:PD:GT:SGT:SF:SV:SIG:MT:PAC	151,144,16,18:1:1:2:0/0:./.:.:0	23,19,2,5:1:1:2:0/0:./.:.:0:0:.:.	69,52,10,11:1:1:2:0/0:0/1:0.125:0:0:.:.	45,45,2,9:1:1:2:0/0:./.:.:0:0:.:.
chr2_ref_v2	491057	.	CT	C	.	PASS	IntersectsRepeat=1;RepeatCorrectionApplied=1	SAC:ACF:DF:PD:GT:SGT:SF:SV:SIG:MT:PAC	121,198,11,21:1:1:2:0/0:0/1:0.125:0	16,18,2,3:1:1:2:0/0:0/1:0.125:0:0:.:.	71,123,6,18:1:1:2:0/0:0/1:0.125:0:0:.:.	52,69,3,10:1:1:2:0/0:0/1:0.125:0:0:.:.
chr2_ref_v2	492917	.	GA	G	.	PASS	IntersectsRepeat=1;RepeatCorrectionApplied=1	SAC:ACF:DF:PD:GT:SGT:SF:SV:SIG:MT:PAC	92,88,44,44:1:1:2:0/0:0/1:0.25:0	9,8,1,1:1:0:2:./.:./.:.:0:0:.:.	55,30,11,13:1:1:2:0/0:0/1:0.125:0:0:.:.	22,20,13,13:1:1:2:0/0:0/1:0.5:0:0:.:.
chr2_ref_v2	504322	.	CCA	C	.	PASS	IntersectsRepeat=1;RepeatCorrectionApplied=1	SAC:ACF:DF:PD:GT:SGT:SF:SV:SIG:MT:PAC	216,107,16,11:1:1:2:0/0:./.:.:0	27,17,2,2:1:1:2:0/0:./.:.:0:0:.:.	104,67,5,3:1:1:2:0/0:./.:.:0:0:.:.	63,29,7,0:1:1:2:0/0:./.:.:0:0:.:.
chr2_ref_v2	505379	.	C	A	.	PASS	IntersectsRepeat=1;RepeatCorrectionApplied=0	SAC:ACF:DF:PD:GT:SGT:SF:SV:SIG:MT:PAC	193,111,0,74:1:1:2:0/0:0/1:0.5:0	42,14,0,8:1:1:2:0/0:0/1:0.25:0:0:.:.	87,37,1,35:1:1:2:0/0:0/1:0.5:0:0:.:.	74,21,0,17:1:1:2:0/0:0/1:0.25:0:0:.:.
chr2_ref_v2	505536	.	A	C	.	PASS	IntersectsRepeat=0;RepeatCorrectionApplied=0	SAC:ACF:DF:PD:GT:SGT:SF:SV:SIG:MT:PAC	210,98,0,77:1:1:2:0/0:0/1:0.5:0	31,11,0,20:1:1:2:0/1:0/0:0.25:0:0:.:.	104,56,0,30:1:1:2:0/0:0/1:0.25:0:0:.:.	81,27,0,24:1:1:2:0/0:0/1:0.5:0:0:.:.
chr2_ref_v2	540107	.	C	A	.	PASS	IntersectsRepeat=0;RepeatCorrectionApplied=0	SAC:ACF:DF:PD:GT:SGT:SF:SV:SIG:MT:PAC	302,81,1,76:1:1:2:0/0:0/1:0.25:0	28,8,0,3:1:1:2:0/0:0/1:0.25:0:0:.:.	193,23,0,72:1:1:2:0/0:0/1:0.5:0:0:.:.	103,24,1,49:1:1:2:0/0:0/1:0.5:0:0:.:.
chr2_ref_v2	556177	.	GAT	G	.	PASS	IntersectsRepeat=1;RepeatCorrectionApplied=1	SAC:ACF:DF:PD:GT:SGT:SF:SV:SIG:MT:PAC	186,170,14,8:1:1:2:0/0:0/1:0.125:1	29,47,7,3:1:1:2:0/0:0/1:0.25:0:0:.:.	101,128,4,4:1:1:2:0/0:0/1:0.125:0:0:.:.	61,74,2,3:1:1:2:0/0:0/1:0.125:0:0:.:.
chr2_ref_v2	559729	.	CAT	C	.	PASS	IntersectsRepeat=1;RepeatCorrectionApplied=1	SAC:ACF:DF:PD:GT:SGT:SF:SV:SIG:MT:PAC	84,87,16,5:1:1:2:0/0:./.:.:0	21,20,2,7:1:1:2:0/0:./.:.:0:0:.:.	32,33,1,9:1:1:2:0/0:./.:.:0:0:.:.	20,26,4,0:1:1:2:0/0:./.:.:0:0:.:.
chr2_ref_v2	561189	.	G	GA	.	PASS	IntersectsRepeat=1;RepeatCorrectionApplied=1	SAC:ACF:DF:PD:GT:SGT:SF:SV:SIG:MT:PAC	10,29,3,19:1:1:2:0/1:0/0:0.25:0	0,4,1,0:1:0:2:./.:./.:.:0:0:.:.	1,9,0,10:1:1:2:0/1:1/1:0.25:0:0:.:.	1,5,2,6:1:0:2:./.:./.:.:0:0:.:.
chr2_ref_v2	562998	.	G	GT	.	PASS	IntersectsRepeat=1;RepeatCorrectionApplied=1	SAC:ACF:DF:PD:GT:SGT:SF:SV:SIG:MT:PAC	11,64,9,16:1:1:2:0/0:0/1:0.5:0	2,11,2,3:1:0:2:./.:./.:.:0:0:.:.	4,25,3,6:1:1:2:0/0:0/1:0.5:0:0:.:.	3,21,2,11:1:1:2:0/1:0/0:0.25:0:0:.:.
chr2_ref_v2	575997	.	TA	T	.	PASS	IntersectsRepeat=1;RepeatCorrectionApplied=1	SAC:ACF:DF:PD:GT:SGT:SF:SV:SIG:MT:PAC	106,93,18,19:1:1:2:0/0:./.:.:0	18,14,0,2:1:1:2:0/0:./.:.:0:0:.:.	39,42,4,8:1:1:2:0/0:./.:.:0:0:.:.	26,32,2,3:1:1:2:0/0:./.:.:0:0:.:.
chr2_ref_v2	628525	.	G	GT	.	PASS	IntersectsRepeat=1;RepeatCorrectionApplied=1	SAC:ACF:DF:PD:GT:SGT:SF:SV:SIG:MT:PAC	31,114,16,15:1:1:2:0/0:0/1:0.25:0	5,12,5,0:1:1:2:0/0:0/1:0.5:0:0:.:.	7,47,13,5:1:1:2:0/0:0/1:0.5:0:0:.:.	5,49,3,4:1:1:2:0/0:0/1:0.125:0:0:.:.
chr2_ref_v2	628865	.	C	CAT,CATAT	.	PASS	IntersectsRepeat=1;RepeatCorrectionApplied=1	SAC:ACF:DF:PD:GT:SGT:SF:SV:SIG:MT:PAC	1,3,9,11,80,81:1:1:2:2/2:./.:.:0	0,0,3,4,28,17:1:1:2:2/2:1/2:0.125:0:0:.:.	1,0,3,8,32,41:1:1:2:2/2:1/2:0.125:0:0:.:.	0,0,0,7,25,23:1:1:2:2/2:1/2:0.125:0:0:.:.
chr2_ref_v2	646078	.	CAT	C	.	PASS	IntersectsRepeat=1;RepeatCorrectionApplied=1	SAC:ACF:DF:PD:GT:SGT:SF:SV:SIG:MT:PAC	55,67,8,14:1:1:2:0/0:./.:.:0	25,17,7,7:1:1:2:0/0:0/1:0.25:0:0:.:.	29,29,4,4:1:1:2:0/0:./.:.:0:0:.:.	19,12,5,8:1:1:2:0/0:0/1:0.25:0:0:.:.
chr2_ref_v2	660000	.	A	C	.	PASS	IntersectsRepeat=0;RepeatCorrectionApplied=0	SAC:ACF:DF:PD:GT:SGT:SF:SV:SIG:MT:PAC	270,150,0,89:1:1:2:0/0:0/1:0.25:0	37,18,0,13:1:1:2:0/0:0/1:0.5:0:0:.:.	151,37,0,53:1:1:2:0/0:0/1:0.5:0:0:.:.	89,23,0,32:1:1:2:0/0:0/1:0.5:0:0:.:.
chr2_ref_v2	663532	.	G	A	.	PASS	IntersectsRepeat=0;RepeatCorrectionApplied=0	SAC:ACF:DF:PD:GT:SGT:SF:SV:SIG:MT:PAC	285,254,0,0:1:1:2:0/0:./.:.:0	23,21,0,1:1:1:2:0/0:./.:.:0:0:.:.	142,137,0,0:1:1:2:0/0:./.:.:0:0:.:.	39,45,58,47:1:1:2:0/1:1/1:0.125:0:1:g.663532G>A:0
chr2_ref_v2	694578	.	T	TAA,TAAA	.	PASS	IntersectsRepeat=1;RepeatCorrectionApplied=1	SAC:ACF:DF:PD:GT:SGT:SF:SV:SIG:MT:PAC	0,2,71,111,9,15:1:1:2:1/1:./.:.:0	0,1,16,19,1,0:1:1:2:1/1:./.:.:0:0:.:.	0,0,35,48,2,6:1:1:2:1/1:./.:.:0:0:.:.	0,0,20,22,2,1:1:1:2:1/1:./.:.:0:0:.:.
chr2_ref_v2	698042	.	GA	G	.	PASS	IntersectsRepeat=1;RepeatCorrectionApplied=1	SAC:ACF:DF:PD:GT:SGT:SF:SV:SIG:MT:PAC	36,22,131,60:1:1:2:1/1:0/1:0.25:0	1,2,11,7:1:1:2:1/1:0/1:0.125:0:0:.:.	13,14,73,28:1:1:2:1/1:0/1:0.25:0:0:.:.	5,6,45,12:1:1:2:1/1:0/1:0.125:0:0:.:.
chr2_ref_v2	700135	.	AT	A	.	PASS	IntersectsRepeat=1;RepeatCorrectionApplied=1	SAC:ACF:DF:PD:GT:SGT:SF:SV:SIG:MT:PAC	81,162,7,20:1:1:2:0/0:./.:.:0	30,25,0,4:1:1:2:0/0:./.:.:0:0:.:.	28,82,3,5:1:1:2:0/0:./.:.:0:0:.:.	17,51,2,9:1:1:2:0/0:./.:.:0:0:.:.
chr2_ref_v2	700301	.	C	CATATATATATATAT,CATATATATATATATAT	.	PASS	IntersectsRepeat=1;RepeatCorrectionApplied=1	SAC:ACF:DF:PD:GT:SGT:SF:SV:SIG:MT:PAC	2,1,4,6,6,9:1:1:2:1/2:0/2:0.25:0	2,0,4,7,3,5:1:1:2:1/2:0/1:0.25:0:0:.:.	0,0,4,0,3,7:1:1:2:./.:./.:.:0:0:.:.	0,0,0,2,0,7:1:1:2:./.:./.:.:0:0:.:.
chr2_ref_v2	701972	.	CAT	C	.	PASS	IntersectsRepeat=1;RepeatCorrectionApplied=1	SAC:ACF:DF:PD:GT:SGT:SF:SV:SIG:MT:PAC	15,19,4,4:1:1:2:0/0:./.:.:0	6,13,0,3:1:1:2:0/0:./.:.:0:0:.:.	13,11,0,5:1:1:2:0/0:./.:.:0:0:.:.	8,9,2,2:1:1:2:0/0:./.:.:0:0:.:.
chr2_ref_v2	704404	.	T	TA	.	PASS	IntersectsRepeat=1;RepeatCorrectionApplied=1	SAC:ACF:DF:PD:GT:SGT:SF:SV:SIG:MT:PAC	133,168,14,21:1:1:2:0/0:./.:.:0	26,31,3,0:1:1:2:0/0:./.:.:0:0:.:.	49,74,6,11:1:1:2:0/0:0/1:0.125:0:0:.:.	42,45,10,8:1:1:2:0/0:0/1:0.25:0:0:.:.
chr2_ref_v2	721228	.	GA	G	.	PASS	IntersectsRepeat=1;RepeatCorrectionApplied=1	SAC:ACF:DF:PD:GT:SGT:SF:SV:SIG:MT:PAC	224,199,30,9:1:1:2:0/0:./.:.:0	23,20,2,4:1:1:2:0/0:0/1:0.125:0:0:.:.	128,85,17,11:1:1:2:0/0:0/1:0.125:0:0:.:.	67,65,11,10:1:1:2:0/0:0/1:0.125:0:0:.:.
chr2_ref_v2	723626	.	C	CA,CAA	.	PASS	IntersectsRepeat=1;RepeatCorrectionApplied=1	SAC:ACF:DF:PD:GT:SGT:SF:SV:SIG:MT:PAC	22,41,17,76,13,15:1:1:2:0/1:1/2:0.25:0	1,1,3,8,1,1:1:0:2:./.:./.:.:0:0:.:.	6,15,6,40,7,12:1:1:2:0/1:1/2:0.5:0:0:.:.	5,6,6,30,3,3:1:1:2:1/1:0/1:0.125:0:0:.:.
chr2_ref_v2	746325	.	CATCTGCA	C	.	PASS	IntersectsRepeat=1;RepeatCorrectionApplied=0	SAC:ACF:DF:PD:GT:SGT:SF:SV:SIG:MT:PAC	1,0,340,297:1:1:2:1/1:./.:.:0	0,0,48,41:1:1:2:1/1:./.:.:0:0:.:.	0,0,165,166:1:1:2:1/1:./.:.:0:0:.:.	0,1,117,109:1:1:2:1/1:./.:.:0:0:.:.
chr2_ref_v2	751179	.	C	CA	.	PASS	IntersectsRepeat=1;RepeatCorrectionApplied=1	SAC:ACF:DF:PD:GT:SGT:SF:SV:SIG:MT:PAC	165,95,20,25:1:1:2:0/0:0/1:0.125:0	17,5,2,3:1:1:2:0/0:0/1:0.25:0:0:.:.	83,16,7,11:1:1:2:0/0:0/1:0.125:0:0:.:.	55,8,5,12:1:1:2:0/0:0/1:0.25:0:0:.:.
chr2_ref_v2	752275	.	G	T	.	PASS	IntersectsRepeat=0;RepeatCorrectionApplied=0	SAC:ACF:DF:PD:GT:SGT:SF:SV:SIG:MT:PAC	188,282,28,0:1:1:2:0/0:0/1:0.125:0	12,35,6,1:1:1:2:0/0:0/1:0.25:0:0:.:.	53,158,53,0:1:1:2:0/0:0/1:0.5:0:0:.:.	31,95,48,0:1:1:2:0/0:0/1:0.5:0:0:.:.
chr2_ref_v2	753080	.	G	T	.	PASS	IntersectsRepeat=0;RepeatCorrectionApplied=0	SAC:ACF:DF:PD:GT:SGT:SF:SV:SIG:MT:PAC	352,335,0,1:1:1:2:0/0:./.:.:0	44,45,0,0:1:1:2:0/0:./.:.:0:0:.:.	179,163,0,0:1:1:2:0/0:./.:.:0:0:.:.	150,130,0,0:1:1:2:0/0:./.:.:0:0:.:.
chr2_ref_v2	757125	.	AAT	A	.	PASS	IntersectsRepeat=1;RepeatCorrectionApplied=1	SAC:ACF:DF:PD:GT:SGT:SF:SV:SIG:MT:PAC	206,197,20,18:1:1:2:0/0:0/1:0.125:0	30,20,4,0:1:1:2:0/0:0/1:0.125:0:0:.:.	96,111,5,12:1:1:2:0/0:0/1:0.125:0:0:.:.	70,73,3,3:1:1:2:0/0:./.:.:0:0:.:.
chr2_ref_v2	762441	.	G	GAACAAGATGAAGAAAATA	.	PASS	IntersectsRepeat=0;RepeatCorrectionApplied=0	SAC:ACF:DF:PD:GT:SGT:SF:SV:SIG:MT:PAC	0,6,81,72:1:1:2:1/1:0/1:0.125:0	0,5,4,8:1:0:2:./.:./.:.:0:0:.:.	1,1,37,45:1:1:2:1/1:./.:.:0:0:.:.	0,1,23,34:1:1:2:1/1:./.:.:0:0:.:.
chr2_ref_v2	774634	.	C	CA	.	PASS	IntersectsRepeat=1;RepeatCorrectionApplied=1	SAC:ACF:DF:PD:GT:SGT:SF:SV:SIG:MT:PAC	119,28,16,24:1:1:2:0/0:0/1:0.25:0	9,0,3,2:1:0:2:./.:./.:.:0:0:.:.	42,8,5,7:1:1:2:0/0:0/1:0.25:0:0:.:.	26,6,13,6:1:1:2:0/1:0/0:0.25:0:0:.:.
chr2_ref_v2	777871	.	AT	A	.	PASS	IntersectsRepeat=1;RepeatCorrectionApplied=1	SAC:ACF:DF:PD:GT:SGT:SF:SV:SIG:MT:PAC	194,135,27,19:1:1:2:0/0:./.:.:0	19,9,4,3:1:1:2:0/0:0/1:0.125:0:0:.:.	90,45,13,3:1:1:2:0/0:./.:.:0:0:.:.	60,22,9,4:1:1:2:0/0:./.:.:0:0:.:.
chr2_ref_v2	784678	.	CT	C	.	PASS	IntersectsRepeat=1;RepeatCorrectionApplied=1	SAC:ACF:DF:PD:GT:SGT:SF:SV:SIG:MT:PAC	131,161,21,25:1:1:2:0/0:./.:.:0	25,25,2,2:1:1:2:0/0:./.:.:0:0:.:.	79,96,8,13:1:1:2:0/0:./.:.:0:0:.:.	50,49,6,3:1:1:2:0/0:./.:.:0:0:.:.
chr2_ref_v2	797080	.	T	C	.	PASS	IntersectsRepeat=0;RepeatCorrectionApplied=0	SAC:ACF:DF:PD:GT:SGT:SF:SV:SIG:MT:PAC	1,1,384,375:1:1:2:1/1:./.:.:0	0,0,48,49:1:1:2:1/1:./.:.:0:0:.:.	1,0,211,176:1:1:2:1/1:./.:.:0:0:.:.	0,0,129,124:1:1:2:1/1:./.:.:0:0:.:.
chr2_ref_v2	797269	.	G	T	.	PASS	IntersectsRepeat=1;RepeatCorrectionApplied=0	SAC:ACF:DF:PD:GT:SGT:SF:SV:SIG:MT:PAC	209,404,11,2:1:1:2:0/0:0/1:0.125:0	21,54,2,0:1:1:2:0/0:./.:.:0:0:.:.	47,221,30,0:1:1:2:0/0:0/1:0.25:0:0:.:.	35,126,24,0:1:1:2:0/0:0/1:0.25:0:0:.:.
chr2_ref_v2	812013	.	C	T	.	PASS	IntersectsRepeat=0;RepeatCorrectionApplied=0	SAC:ACF:DF:PD:GT:SGT:SF:SV:SIG:MT:PAC	0,0,0,0:0:1:2:./.:./.:.:0	0,0,0,0:0:1:2:./.:./.:.:0:0:.:.	0,0,0,0:0:1:2:./.:./.:.:0:0:.:.	0,0,0,1:0:1:2:./.:./.:.:0:0:.:.
chr2_ref_v2	812014	.	G	T	.	PASS	IntersectsRepeat=0;RepeatCorrectionApplied=0	SAC:ACF:DF:PD:GT:SGT:SF:SV:SIG:MT:PAC	0,0,0,0:0:1:2:./.:./.:.:0	0,0,0,0:0:1:2:./.:./.:.:0:0:.:.	0,0,0,0:0:1:2:./.:./.:.:0:0:.:.	0,0,0,1:0:1:2:./.:./.:.:0:0:.:.
chr2_ref_v2	812021	.	A	G	.	PASS	IntersectsRepeat=0;RepeatCorrectionApplied=0	SAC:ACF:DF:PD:GT:SGT:SF:SV:SIG:MT:PAC	0,0,0,0:0:1:2:./.:./.:.:0	0,0,0,0:0:1:2:./.:./.:.:0:0:.:.	0,0,0,0:0:1:2:./.:./.:.:0:0:.:.	0,0,0,1:0:1:2:./.:./.:.:0:0:.:.
chr3_ref_v2	464	.	C	T	.	ExcRegion	IntersectsRepeat=0;RepeatCorrectionApplied=0	SAC:ACF:DF:PD:GT:SGT:SF:SV:SIG:MT:PAC	0,1,2,0:1:1:2:./.:./.:.:0	0,0,0,0:0:1:2:./.:./.:.:0:0:.:.	0,0,0,0:0:1:2:./.:./.:.:0:0:.:.	0,0,0,0:0:1:2:./.:./.:.:0:0:.:.
chr3_ref_v2	465	.	A	C	.	ExcRegion	IntersectsRepeat=0;RepeatCorrectionApplied=0	SAC:ACF:DF:PD:GT:SGT:SF:SV:SIG:MT:PAC	0,1,2,0:1:1:2:./.:./.:.:0	0,0,0,0:0:1:2:./.:./.:.:0:0:.:.	0,0,0,0:0:1:2:./.:./.:.:0:0:.:.	0,0,0,0:0:1:2:./.:./.:.:0:0:.:.
chr3_ref_v2	467	.	C	T	.	ExcRegion	IntersectsRepeat=1;RepeatCorrectionApplied=0	SAC:ACF:DF:PD:GT:SGT:SF:SV:SIG:MT:PAC	0,1,2,0:1:1:2:./.:./.:.:0	0,0,0,0:0:1:2:./.:./.:.:0:0:.:.	0,0,0,0:0:1:2:./.:./.:.:0:0:.:.	0,0,0,0:0:1:2:./.:./.:.:0:0:.:.
chr3_ref_v2	483	.	C	T	.	ExcRegion	IntersectsRepeat=1;RepeatCorrectionApplied=0	SAC:ACF:DF:PD:GT:SGT:SF:SV:SIG:MT:PAC	0,1,2,0:1:1:2:./.:./.:.:0	0,0,0,0:0:1:2:./.:./.:.:0:0:.:.	0,0,0,0:0:1:2:./.:./.:.:0:0:.:.	0,0,0,0:0:1:2:./.:./.:.:0:0:.:.
chr3_ref_v2	510	.	CA	C	.	ExcRegion	IntersectsRepeat=1;RepeatCorrectionApplied=0	SAC:ACF:DF:PD:GT:SGT:SF:SV:SIG:MT:PAC	0,1,2,1:1:1:2:./.:./.:.:0	0,0,0,0:0:1:2:./.:./.:.:0:0:.:.	0,0,0,0:0:1:2:./.:./.:.:0:0:.:.	0,0,0,0:0:1:2:./.:./.:.:0:0:.:.
chr3_ref_v2	553	.	T	A	.	ExcRegion	IntersectsRepeat=1;RepeatCorrectionApplied=0	SAC:ACF:DF:PD:GT:SGT:SF:SV:SIG:MT:PAC	0,1,0,3:1:1:2:./.:./.:.:0	0,0,0,0:0:1:2:./.:./.:.:0:0:.:.	0,0,0,0:0:1:2:./.:./.:.:0:0:.:.	0,0,0,0:0:1:2:./.:./.:.:0:0:.:.
chr3_ref_v2	563	.	C	T	.	ExcRegion	IntersectsRepeat=0;RepeatCorrectionApplied=0	SAC:ACF:DF:PD:GT:SGT:SF:SV:SIG:MT:PAC	0,0,0,3:0:1:2:./.:./.:.:0	0,0,0,0:0:1:2:./.:./.:.:0:0:.:.	0,0,0,0:0:1:2:./.:./.:.:0:0:.:.	0,0,0,0:0:1:2:./.:./.:.:0:0:.:.
chr3_ref_v2	569	.	CG	C	.	ExcRegion	IntersectsRepeat=0;RepeatCorrectionApplied=0	SAC:ACF:DF:PD:GT:SGT:SF:SV:SIG:MT:PAC	0,0,0,3:0:1:2:./.:./.:.:0	0,0,0,0:0:1:2:./.:./.:.:0:0:.:.	0,0,0,0:0:1:2:./.:./.:.:0:0:.:.	0,0,0,0:0:1:2:./.:./.:.:0:0:.:.
chr3_ref_v2	571	.	C	A	.	ExcRegion	IntersectsRepeat=0;RepeatCorrectionApplied=0	SAC:ACF:DF:PD:GT:SGT:SF:SV:SIG:MT:PAC	0,0,0,3:0:1:2:./.:./.:.:0	0,0,0,0:0:1:2:./.:./.:.:0:0:.:.	0,0,0,0:0:1:2:./.:./.:.:0:0:.:.	0,0,0,0:0:1:2:./.:./.:.:0:0:.:.
chr3_ref_v2	585	.	G	C	.	ExcRegion	IntersectsRepeat=0;RepeatCorrectionApplied=0	SAC:ACF:DF:PD:GT:SGT:SF:SV:SIG:MT:PAC	0,0,0,3:0:1:2:./.:./.:.:0	0,0,0,0:0:1:2:./.:./.:.:0:0:.:.	0,0,0,0:0:1:2:./.:./.:.:0:0:.:.	0,0,0,0:0:1:2:./.:./.:.:0:0:.:.
chr3_ref_v2	881	.	G	C	.	ExcRegion	IntersectsRepeat=0;RepeatCorrectionApplied=0	SAC:ACF:DF:PD:GT:SGT:SF:SV:SIG:MT:PAC	0,0,1,0:0:1:2:./.:./.:.:0	0,0,0,0:0:1:2:./.:./.:.:0:0:.:.	0,0,0,0:0:1:2:./.:./.:.:0:0:.:.	0,0,0,0:0:1:2:./.:./.:.:0:0:.:.
chr3_ref_v2	887	.	C	A	.	ExcRegion	IntersectsRepeat=0;RepeatCorrectionApplied=0	SAC:ACF:DF:PD:GT:SGT:SF:SV:SIG:MT:PAC	0,0,1,0:0:1:2:./.:./.:.:0	0,0,0,0:0:1:2:./.:./.:.:0:0:.:.	0,0,0,0:0:1:2:./.:./.:.:0:0:.:.	0,0,0,0:0:1:2:./.:./.:.:0:0:.:.
chr3_ref_v2	890	.	C	CCACG	.	ExcRegion	IntersectsRepeat=0;RepeatCorrectionApplied=0	SAC:ACF:DF:PD:GT:SGT:SF:SV:SIG:MT:PAC	0,0,1,0:0:1:2:./.:./.:.:0	0,0,0,0:0:1:2:./.:./.:.:0:0:.:.	0,0,0,0:0:1:2:./.:./.:.:0:0:.:.	0,0,0,0:0:1:2:./.:./.:.:0:0:.:.
chr3_ref_v2	922	.	C	T	.	ExcRegion	IntersectsRepeat=0;RepeatCorrectionApplied=0	SAC:ACF:DF:PD:GT:SGT:SF:SV:SIG:MT:PAC	0,0,1,0:0:1:2:./.:./.:.:0	0,0,0,0:0:1:2:./.:./.:.:0:0:.:.	0,1,0,0:0:1:2:./.:./.:.:0:0:.:.	0,0,0,0:0:1:2:./.:./.:.:0:0:.:.
chr3_ref_v2	924	.	G	A	.	ExcRegion	IntersectsRepeat=0;RepeatCorrectionApplied=0	SAC:ACF:DF:PD:GT:SGT:SF:SV:SIG:MT:PAC	0,0,1,0:0:1:2:./.:./.:.:0	0,0,0,0:0:1:2:./.:./.:.:0:0:.:.	0,1,0,0:0:1:2:./.:./.:.:0:0:.:.	0,0,0,0:0:1:2:./.:./.:.:0:0:.:.
chr3_ref_v2	927	.	A	G	.	ExcRegion	IntersectsRepeat=1;RepeatCorrectionApplied=0	SAC:ACF:DF:PD:GT:SGT:SF:SV:SIG:MT:PAC	0,0,1,0:0:1:2:./.:./.:.:0	0,0,0,0:0:1:2:./.:./.:.:0:0:.:.	0,0,0,1:0:1:2:./.:./.:.:0:0:.:.	0,0,0,0:0:1:2:./.:./.:.:0:0:.:.
chr3_ref_v2	929	.	A	C	.	ExcRegion	IntersectsRepeat=1;RepeatCorrectionApplied=0	SAC:ACF:DF:PD:GT:SGT:SF:SV:SIG:MT:PAC	0,0,1,0:0:1:2:./.:./.:.:0	0,0,0,0:0:1:2:./.:./.:.:0:0:.:.	0,0,0,1:0:1:2:./.:./.:.:0:0:.:.	0,0,0,0:0:1:2:./.:./.:.:0:0:.:.
chr3_ref_v2	1203	.	G	GTTTAGACAAAGAAAAC	.	ExcRegion	IntersectsRepeat=1;RepeatCorrectionApplied=0	SAC:ACF:DF:PD:GT:SGT:SF:SV:SIG:MT:PAC	0,0,38,0:0:1:2:./.:./.:.:0	0,0,20,0:0:1:2:./.:./.:.:0:0:.:.	0,0,35,0:0:1:2:./.:./.:.:0:0:.:.	0,0,32,0:0:1:2:./.:./.:.:0:0:.:.
chr3_ref_v2	1223	.	A	T	.	ExcRegion	IntersectsRepeat=0;RepeatCorrectionApplied=0	SAC:ACF:DF:PD:GT:SGT:SF:SV:SIG:MT:PAC	0,0,133,0:0:1:2:./.:./.:.:0	0,0,32,0:0:1:2:./.:./.:.:0:0:.:.	0,0,92,0:0:1:2:./.:./.:.:0:0:.:.	0,0,81,0:0:1:2:./.:./.:.:0:0:.:.
chr3_ref_v2	1240	.	A	G	.	ExcRegion	IntersectsRepeat=0;RepeatCorrectionApplied=0	SAC:ACF:DF:PD:GT:SGT:SF:SV:SIG:MT:PAC	2,0,144,0:1:1:2:./.:./.:.:0	0,0,16,0:0:0:2:./.:./.:.:0:0:.:.	0,0,77,0:0:1:2:./.:./.:.:0:0:.:.	1,0,76,0:1:1:2:./.:./.:.:0:0:.:.
chr3_ref_v2	1243	.	C	CCATAGTTTCTATGTGCAAAAGCATTACCTATGTAATTCTTACA	.	ExcRegion	IntersectsRepeat=0;RepeatCorrectionApplied=0	SAC:ACF:DF:PD:GT:SGT:SF:SV:SIG:MT:PAC	2,0,153,0:1:1:2:./.:./.:.:0	0,0,17,0:0:0:2:./.:./.:.:0:0:.:.	0,0,82,0:0:1:2:./.:./.:.:0:0:.:.	1,0,86,0:1:1:2:./.:./.:.:0:0:.:.
chr3_ref_v2	4025	.	G	A	.	ExcRegion	IntersectsRepeat=0;RepeatCorrectionApplied=0	SAC:ACF:DF:PD:GT:SGT:SF:SV:SIG:MT:PAC	0,0,317,406:1:1:2:./.:./.:.:0	0,0,43,61:1:1:2:./.:./.:.:0:0:.:.	0,0,170,215:1:1:2:./.:./.:.:0:0:.:.	1,0,111,133:1:1:2:./.:./.:.:0:0:.:.
chr3_ref_v2	4521	.	G	A	.	PASS	IntersectsRepeat=0;RepeatCorrectionApplied=0	SAC:ACF:DF:PD:GT:SGT:SF:SV:SIG:MT:PAC	0,0,0,3:0:1:2:./.:./.:.:0	0,0,0,0:0:1:2:./.:./.:.:0:0:.:.	0,0,0,0:0:1:2:./.:./.:.:0:0:.:.	0,0,0,0:0:1:2:./.:./.:.:0:0:.:.
chr3_ref_v2	4586	.	C	CAATATTCTTATATTGAACACATTTTTCTCGCATAAATTTAAT	.	PASS	IntersectsRepeat=0;RepeatCorrectionApplied=0	SAC:ACF:DF:PD:GT:SGT:SF:SV:SIG:MT:PAC	0,0,0,1:0:1:2:./.:./.:.:0	0,0,0,0:0:1:2:./.:./.:.:0:0:.:.	0,0,0,0:0:1:2:./.:./.:.:0:0:.:.	0,0,0,0:0:1:2:./.:./.:.:0:0:.:.
chr3_ref_v2	5235	.	G	A	.	PASS	IntersectsRepeat=0;RepeatCorrectionApplied=0	SAC:ACF:DF:PD:GT:SGT:SF:SV:SIG:MT:PAC	0,0,0,1:0:1:2:./.:./.:.:0	0,0,0,0:0:1:2:./.:./.:.:0:0:.:.	0,0,0,0:0:1:2:./.:./.:.:0:0:.:.	0,0,0,0:0:1:2:./.:./.:.:0:0:.:.
chr3_ref_v2	6097	.	GTGACGTTGAGTTTTTAC	G	.	PASS	IntersectsRepeat=0;RepeatCorrectionApplied=0	SAC:ACF:DF:PD:GT:SGT:SF:SV:SIG:MT:PAC	0,0,11,17:1:1:2:1/1:./.:.:0	0,0,5,1:1:1:2:./.:./.:.:0:0:.:.	0,0,0,9:0:1:2:./.:./.:.:0:0:.:.	0,0,2,7:1:1:2:./.:./.:.:0:0:.:.
chr3_ref_v2	6291	.	C	CTTT	.	PASS	IntersectsRepeat=1;RepeatCorrectionApplied=1	SAC:ACF:DF:PD:GT:SGT:SF:SV:SIG:MT:PAC	0,0,2,5:1:1:2:./.:./.:.:0	0,1,2,1:1:1:2:./.:./.:.:0:0:.:.	1,0,1,0:1:1:2:./.:./.:.:0:0:.:.	0,0,1,0:0:1:2:./.:./.:.:0:0:.:.
chr3_ref_v2	6389	.	A	G	.	PASS	IntersectsRepeat=1;RepeatCorrectionApplied=0	SAC:ACF:DF:PD:GT:SGT:SF:SV:SIG:MT:PAC	0,0,0,2:0:1:2:./.:./.:.:0	0,0,0,2:0:1:2:./.:./.:.:0:0:.:.	0,0,1,0:0:1:2:./.:./.:.:0:0:.:.	0,0,0,1:0:1:2:./.:./.:.:0:0:.:.
chr3_ref_v2	9010	.	T	TTTA	.	PASS	IntersectsRepeat=1;RepeatCorrectionApplied=0	SAC:ACF:DF:PD:GT:SGT:SF:SV:SIG:MT:PAC	0,1,3,0:1:1:2:./.:./.:.:0	0,0,0,0:0:1:2:./.:./.:.:0:0:.:.	0,0,1,0:0:1:2:./.:./.:.:0:0:.:.	0,0,0,0:0:1:2:./.:./.:.:0:0:.:.
chr3_ref_v2	10844	.	C	A	.	PASS	IntersectsRepeat=0;RepeatCorrectionApplied=0	SAC:ACF:DF:PD:GT:SGT:SF:SV:SIG:MT:PAC	6,0,0,0:0:1:2:./.:./.:.:0	0,0,0,0:0:1:2:./.:./.:.:0:0:.:.	0,0,0,0:0:1:2:./.:./.:.:0:0:.:.	2,0,0,0:0:1:2:./.:./.:.:0:0:.:.
chr3_ref_v2	18559	.	T	G	.	PASS	IntersectsRepeat=0;RepeatCorrectionApplied=0	SAC:ACF:DF:PD:GT:SGT:SF:SV:SIG:MT:PAC	280,212,24,0:1:1:2:0/0:0/1:0.125:0	26,57,11,0:1:1:2:0/0:0/1:0.25:0:0:.:.	91,106,41,0:1:1:2:0/0:0/1:0.25:0:0:.:.	40,77,36,0:1:1:2:0/0:0/1:0.5:0:0:.:.
chr3_ref_v2	18988	.	T	C	.	PASS	IntersectsRepeat=0;RepeatCorrectionApplied=0	SAC:ACF:DF:PD:GT:SGT:SF:SV:SIG:MT:PAC	353,349,0,0:1:1:2:0/0:./.:.:0	40,45,0,1:1:1:2:0/0:./.:.:0:0:.:.	182,169,1,0:1:1:2:0/0:./.:.:0:0:.:.	60,65,66,71:1:1:2:0/1:./.:.:0:1:g.18988T>C:0
chr3_ref_v2	27477	.	TAA	T	.	PASS	IntersectsRepeat=1;RepeatCorrectionApplied=1	SAC:ACF:DF:PD:GT:SGT:SF:SV:SIG:MT:PAC	52,58,7,57:1:1:2:0/1:0/0:0.25:0	8,7,0,6:1:1:2:0/1:0/0:0.25:0:0:.:.	19,19,2,28:1:1:2:0/1:0/0:0.125:0:0:.:.	6,10,1,19:1:1:2:0/1:1/1:0.125:0:0:.:.
chr3_ref_v2	29265	.	TTTTGTTTATTTA	T	.	PASS	IntersectsRepeat=1;RepeatCorrectionApplied=0	SAC:ACF:DF:PD:GT:SGT:SF:SV:SIG:MT:PAC	1,2,126,187:1:1:2:1/1:./.:.:0	0,0,36,26:1:1:2:1/1:./.:.:0:0:.:.	0,0,73,93:1:1:2:1/1:./.:.:0:0:.:.	0,0,44,69:1:1:2:1/1:./.:.:0:0:.:.
chr3_ref_v2	40708	.	C	CAAAAAAAAAAAAAA,CAAAAAAAAAAAAAAAA	.	PASS	IntersectsRepeat=1;RepeatCorrectionApplied=1	SAC:ACF:DF:PD:GT:SGT:SF:SV:SIG:MT:PAC	1,0,56,24,59,71:1:1:2:1/2:2/2:0.25:0	0,0,4,3,3,6:1:0:2:./.:./.:.:0:0:.:.	0,0,18,14,21,29:1:1:2:1/2:2/2:0.25:0:0:.:.	0,0,13,7,11,19:1:1:2:1/2:2/2:0.25:0:0:.:.
chr3_ref_v2	41396	.	T	TCCAAATGCTACGCAG	.	PASS	IntersectsRepeat=1;RepeatCorrectionApplied=0	SAC:ACF:DF:PD:GT:SGT:SF:SV:SIG:MT:PAC	3,1,128,143:1:1:2:1/1:./.:.:0	0,0,19,10:1:1:2:1/1:./.:.:0:0:.:.	0,0,64,82:1:1:2:1/1:./.:.:0:0:.:.	0,0,46,52:1:1:2:1/1:./.:.:0:0:.:.
chr3_ref_v2	41830	.	CAAAAA	C	.	PASS	IntersectsRepeat=1;RepeatCorrectionApplied=1	SAC:ACF:DF:PD:GT:SGT:SF:SV:SIG:MT:PAC	28,11,91,9:1:1:2:0/1:1/1:0.5:0	6,1,7,0:1:0:2:./.:./.:.:0:0:.:.	21,11,44,0:1:1:2:0/1:1/1:0.125:0:0:.:.	25,6,22,1:1:1:2:0/1:0/0:0.125:0:0:.:.
chr3_ref_v2	44368	.	G	GA,GAAAAA	.	PASS	IntersectsRepeat=1;RepeatCorrectionApplied=1	SAC:ACF:DF:PD:GT:SGT:SF:SV:SIG:MT:PAC	30,42,26,22,56,38:1:1:2:0/2:1/2:0.5:1	2,3,1,2,3,8:1:0:2:./.:./.:.:0:0:.:.	13,11,7,9,27,12:1:1:2:0/2:1/2:0.5:0:0:.:.	7,6,8,6,28,9:1:1:2:0/2:1/2:0.5:0:0:.:.
chr3_ref_v2	48532	.	G	GTCAGCTTCGGCTTCGGCGTCAGCT	.	PASS	IntersectsRepeat=0;RepeatCorrectionApplied=0	SAC:ACF:DF:PD:GT:SGT:SF:SV:SIG:MT:PAC	0,1,243,132:1:1:2:1/1:./.:.:0	0,0,29,16:1:1:2:1/1:./.:.:0:0:.:.	0,0,128,55:1:1:2:1/1:./.:.:0:0:.:.	0,0,90,48:1:1:2:1/1:./.:.:0:0:.:.
chr3_ref_v2	50148	.	A	AAT,AATAT	.	PASS	IntersectsRepeat=1;RepeatCorrectionApplied=1	SAC:ACF:DF:PD:GT:SGT:SF:SV:SIG:MT:PAC	6,5,11,21,40,67:1:1:2:2/2:0/2:0.125:0	3,3,5,2,9,14:1:1:2:2/2:0/2:0.25:0:0:.:.	2,3,1,10,19,24:1:1:2:2/2:0/2:0.25:0:0:.:.	2,2,4,9,14,19:1:1:2:1/2:2/2:0.25:0:0:.:.
chr3_ref_v2	56899	.	C	A	.	PASS	IntersectsRepeat=1;RepeatCorrectionApplied=0	SAC:ACF:DF:PD:GT:SGT:SF:SV:SIG:MT:PAC	60,71,15,11:1:1:2:0/0:0/1:0.25:0	8,18,1,3:1:1:2:0/0:0/1:0.25:0:0:.:.	19,26,6,6:1:1:2:0/0:0/1:0.5:0:0:.:.	15,12,1,5:1:1:2:0/0:0/1:0.5:0:0:.:.
chr3_ref_v2	57049	.	C	CAAAAAAAAAA	.	PASS	IntersectsRepeat=1;RepeatCorrectionApplied=1	SAC:ACF:DF:PD:GT:SGT:SF:SV:SIG:MT:PAC	49,10,3,38:1:1:2:0/1:0/0:0.125:0	8,2,0,2:1:0:2:./.:./.:.:0:0:.:.	25,4,0,26:1:1:2:0/1:./.:.:0:0:.:.	10,2,0,8:1:1:2:0/1:0/0:0.125:0:0:.:.
chr3_ref_v2	62576	.	CAT	C	.	PASS	IntersectsRepeat=1;RepeatCorrectionApplied=1	SAC:ACF:DF:PD:GT:SGT:SF:SV:SIG:MT:PAC	122,115,18,13:1:1:2:0/0:./.:.:0	28,21,4,3:1:1:2:0/0:0/1:0.125:0:0:.:.	66,62,7,7:1:1:2:0/0:./.:.:0:0:.:.	47,43,4,4:1:1:2:0/0:./.:.:0:0:.:.
chr3_ref_v2	64218	.	A	C	.	PASS	IntersectsRepeat=1;RepeatCorrectionApplied=0	SAC:ACF:DF:PD:GT:SGT:SF:SV:SIG:MT:PAC	330,106,0,94:1:1:2:0/0:0/1:0.25:0	48,14,0,3:1:1:2:0/0:0/1:0.125:0:0:.:.	170,36,0,52:1:1:2:0/0:0/1:0.5:0:0:.:.	111,20,0,33:1:1:2:0/0:0/1:0.5:0:0:.:.
chr3_ref_v2	82580	.	C	CTATTCA	.	PASS	IntersectsRepeat=0;RepeatCorrectionApplied=0	SAC:ACF:DF:PD:GT:SGT:SF:SV:SIG:MT:PAC	7,9,19,15:1:1:2:0/1:1/1:0.25:0	2,1,2,5:1:1:2:./.:./.:.:0:0:.:.	3,6,5,4:1:1:2:./.:./.:.:0:0:.:.	2,6,6,4:1:1:2:./.:./.:.:0:0:.:.
chr3_ref_v2	82917	.	A	AATTTTCTTT	.	PASS	IntersectsRepeat=0;RepeatCorrectionApplied=0	SAC:ACF:DF:PD:GT:SGT:SF:SV:SIG:MT:PAC	4,5,2,0:1:1:2:./.:./.:.:0	0,1,4,0:1:1:2:./.:./.:.:0:0:.:.	0,2,1,0:1:1:2:./.:./.:.:0:0:.:.	1,0,1,0:1:1:2:./.:./.:.:0:0:.:.
chr3_ref_v2	82919	.	G	GCCATA	.	PASS	IntersectsRepeat=0;RepeatCorrectionApplied=0	SAC:ACF:DF:PD:GT:SGT:SF:SV:SIG:MT:PAC	14,17,1,0:1:1:2:0/0:./.:.:0	0,2,2,0:1:1:2:./.:./.:.:0:0:.:.	4,4,1,0:1:1:2:./.:./.:.:0:0:.:.	3,0,1,0:1:1:2:./.:./.:.:0:0:.:.
chr3_ref_v2	82921	.	ACT	A	.	PASS	IntersectsRepeat=0;RepeatCorrectionApplied=0	SAC:ACF:DF:PD:GT:SGT:SF:SV:SIG:MT:PAC	32,33,1,0:1:1:2:0/0:./.:.:0	3,5,1,0:1:1:2:./.:./.:.:0:0:.:.	17,13,1,0:1:1:2:0/0:0/1:0.125:0:0:.:.	8,4,0,0:1:1:2:./.:./.:.:0:0:.:.
chr3_ref_v2	84302	.	G	A	.	ExcRegion	IntersectsRepeat=0;RepeatCorrectionApplied=0	SAC:ACF:DF:PD:GT:SGT:SF:SV:SIG:MT:PAC	0,0,3,9:1:1:2:./.:./.:.:0	0,0,3,5:1:1:2:./.:./.:.:0:0:.:.	0,0,4,8:1:1:2:./.:./.:.:0:0:.:.	0,0,0,6:0:1:2:./.:./.:.:0:0:.:.
chr3_ref_v2	84376	.	A	G	.	ExcRegion	IntersectsRepeat=1;RepeatCorrectionApplied=0	SAC:ACF:DF:PD:GT:SGT:SF:SV:SIG:MT:PAC	159,2,9,0:1:1:2:./.:./.:.:0	19,3,5,0:1:1:2:./.:./.:.:0:0:.:.	80,1,9,0:1:1:2:./.:./.:.:0:0:.:.	47,1,10,0:1:1:2:./.:./.:.:0:0:.:.
chr3_ref_v2	84865	.	T	C	.	ExcRegion	IntersectsRepeat=1;RepeatCorrectionApplied=0	SAC:ACF:DF:PD:GT:SGT:SF:SV:SIG:MT:PAC	0,172,0,9:1:1:2:./.:./.:.:0	0,43,0,4:1:1:2:./.:./.:.:0:0:.:.	0,83,0,8:1:1:2:./.:./.:.:0:0:.:.	0,62,0,11:1:1:2:./.:./.:.:0:0:.:.
chr3_ref_v2	84910	.	T	C	.	ExcRegion	IntersectsRepeat=1;RepeatCorrectionApplied=0	SAC:ACF:DF:PD:GT:SGT:SF:SV:SIG:MT:PAC	0,48,0,7:1:1:2:./.:./.:.:0	0,19,0,3:1:1:2:./.:./.:.:0:0:.:.	0,28,0,3:1:1:2:./.:./.:.:0:0:.:.	0,30,0,5:1:1:2:./.:./.:.:0:0:.:.
chr3_ref_v2	100221	.	C	CT	.	PASS	IntersectsRepeat=1;RepeatCorrectionApplied=1	SAC:ACF:DF:PD:GT:SGT:SF:SV:SIG:MT:PAC	33,89,8,39:1:1:2:0/0:0/1:0.5:0	5,12,4,1:1:1:2:0/0:0/1:0.5:0:0:.:.	20,35,4,19:1:1:2:0/0:0/1:0.5:0:0:.:.	11,33,3,7:1:1:2:0/0:0/1:0.25:0:0:.:.
chr3_ref_v2	110106	.	T	G	.	PASS	IntersectsRepeat=1;RepeatCorrectionApplied=0	SAC:ACF:DF:PD:GT:SGT:SF:SV:SIG:MT:PAC	271,252,0,0:1:1:2:0/0:./.:.:0	17,12,21,16:1:1:2:0/1:1/1:0.125:0:1:g.110106T>G:0	148,136,1,0:1:1:2:0/0:./.:.:0:0:.:.	97,78,1,0:1:1:2:0/0:./.:.:0:0:.:.
chr3_ref_v2	146961	.	G	GCTGGAATAAAAA	.	PASS	IntersectsRepeat=0;RepeatCorrectionApplied=0	SAC:ACF:DF:PD:GT:SGT:SF:SV:SIG:MT:PAC	4,10,4,17:1:1:2:0/1:1/1:0.25:0	1,5,2,4:1:1:2:./.:./.:.:0:0:.:.	2,8,5,9:1:1:2:0/1:1/1:0.125:0:0:.:.	0,6,1,9:1:1:2:./.:./.:.:0:0:.:.
chr3_ref_v2	147499	.	T	TC	.	ExcRegion	IntersectsRepeat=0;RepeatCorrectionApplied=0	SAC:ACF:DF:PD:GT:SGT:SF:SV:SIG:MT:PAC	4,0,0,0:0:1:2:./.:./.:.:0	0,0,0,1:0:1:2:./.:./.:.:0:0:.:.	2,0,0,1:1:1:2:./.:./.:.:0:0:.:.	1,1,0,0:1:1:2:./.:./.:.:0:0:.:.
chr3_ref_v2	147504	.	A	AATATT	.	ExcRegion	IntersectsRepeat=0;RepeatCorrectionApplied=0	SAC:ACF:DF:PD:GT:SGT:SF:SV:SIG:MT:PAC	24,0,0,1:1:1:2:./.:./.:.:0	1,0,0,1:1:1:2:./.:./.:.:0:0:.:.	10,0,0,2:1:1:2:./.:./.:.:0:0:.:.	8,1,0,0:1:1:2:./.:./.:.:0:0:.:.
chr3_ref_v2	147517	.	GGA	G	.	ExcRegion	IntersectsRepeat=0;RepeatCorrectionApplied=0	SAC:ACF:DF:PD:GT:SGT:SF:SV:SIG:MT:PAC	72,4,0,1:1:1:2:./.:./.:.:0	6,0,0,3:1:1:2:./.:./.:.:0:0:.:.	38,0,0,2:1:1:2:./.:./.:.:0:0:.:.	18,1,0,0:1:1:2:./.:./.:.:0:0:.:.
chr3_ref_v2	147522	.	GAGGA	G	.	ExcRegion	IntersectsRepeat=0;RepeatCorrectionApplied=0	SAC:ACF:DF:PD:GT:SGT:SF:SV:SIG:MT:PAC	88,5,0,1:1:1:2:./.:./.:.:0	10,0,0,3:1:1:2:./.:./.:.:0:0:.:.	53,2,0,2:1:1:2:./.:./.:.:0:0:.:.	21,1,0,0:1:1:2:./.:./.:.:0:0:.:.
chr3_ref_v2	147530	.	ATCG	A	.	ExcRegion	IntersectsRepeat=1;RepeatCorrectionApplied=0	SAC:ACF:DF:PD:GT:SGT:SF:SV:SIG:MT:PAC	108,9,0,1:1:1:2:./.:./.:.:0	11,0,0,3:1:1:2:./.:./.:.:0:0:.:.	64,4,0,2:1:1:2:./.:./.:.:0:0:.:.	23,1,0,0:1:1:2:./.:./.:.:0:0:.:.
chr3_ref_v2	147539	.	T	TTTA	.	ExcRegion	IntersectsRepeat=1;RepeatCorrectionApplied=0	SAC:ACF:DF:PD:GT:SGT:SF:SV:SIG:MT:PAC	122,15,0,1:1:1:2:./.:./.:.:0	13,0,0,3:1:1:2:./.:./.:.:0:0:.:.	70,6,0,2:1:1:2:./.:./.:.:0:0:.:.	28,1,0,0:1:1:2:./.:./.:.:0:0:.:.
chr3_ref_v2	147542	.	G	GAAT	.	ExcRegion	IntersectsRepeat=0;RepeatCorrectionApplied=0	SAC:ACF:DF:PD:GT:SGT:SF:SV:SIG:MT:PAC	132,15,0,1:1:1:2:./.:./.:.:0	13,0,0,3:1:1:2:./.:./.:.:0:0:.:.	73,7,0,2:1:1:2:./.:./.:.:0:0:.:.	31,0,0,0:0:1:2:./.:./.:.:0:0:.:.
chr3_ref_v2	147544	.	A	G	.	ExcRegion	IntersectsRepeat=0;RepeatCorrectionApplied=0	SAC:ACF:DF:PD:GT:SGT:SF:SV:SIG:MT:PAC	133,15,0,1:1:1:2:./.:./.:.:0	14,0,0,3:1:1:2:./.:./.:.:0:0:.:.	74,7,0,2:1:1:2:./.:./.:.:0:0:.:.	32,0,0,0:0:1:2:./.:./.:.:0:0:.:.
chr3_ref_v2	147552	.	A	T	.	ExcRegion	IntersectsRepeat=1;RepeatCorrectionApplied=0	SAC:ACF:DF:PD:GT:SGT:SF:SV:SIG:MT:PAC	150,15,0,1:1:1:2:./.:./.:.:0	15,1,0,3:1:1:2:./.:./.:.:0:0:.:.	82,7,0,2:1:1:2:./.:./.:.:0:0:.:.	35,0,0,0:0:1:2:./.:./.:.:0:0:.:.
chr3_ref_v2	147554	.	A	G	.	ExcRegion	IntersectsRepeat=1;RepeatCorrectionApplied=0	SAC:ACF:DF:PD:GT:SGT:SF:SV:SIG:MT:PAC	153,15,0,1:1:1:2:./.:./.:.:0	15,1,0,3:1:1:2:./.:./.:.:0:0:.:.	84,7,0,2:1:1:2:./.:./.:.:0:0:.:.	35,0,0,0:0:1:2:./.:./.:.:0:0:.:.
chr3_ref_v2	147555	.	T	C	.	ExcRegion	IntersectsRepeat=1;RepeatCorrectionApplied=0	SAC:ACF:DF:PD:GT:SGT:SF:SV:SIG:MT:PAC	155,15,0,1:1:1:2:./.:./.:.:0	16,1,0,3:1:1:2:./.:./.:.:0:0:.:.	84,7,0,2:1:1:2:./.:./.:.:0:0:.:.	36,0,0,0:0:1:2:./.:./.:.:0:0:.:.
chr3_ref_v2	147563	.	A	C	.	ExcRegion	IntersectsRepeat=1;RepeatCorrectionApplied=0	SAC:ACF:DF:PD:GT:SGT:SF:SV:SIG:MT:PAC	167,15,0,1:1:1:2:./.:./.:.:0	16,2,0,3:1:1:2:./.:./.:.:0:0:.:.	95,8,0,2:1:1:2:./.:./.:.:0:0:.:.	36,1,0,0:1:1:2:./.:./.:.:0:0:.:.
chr3_ref_v2	196870	.	C	A	.	PASS	IntersectsRepeat=0;RepeatCorrectionApplied=0	SAC:ACF:DF:PD:GT:SGT:SF:SV:SIG:MT:PAC	2,0,181,0:1:1:2:1/1:./.:.:0	0,0,33,0:0:1:2:1/1:./.:.:0:0:.:.	0,0,106,0:0:1:2:1/1:./.:.:0:0:.:.	0,0,94,0:0:1:2:1/1:./.:.:0:0:.:.
chr3_ref_v2	196910	.	C	T	.	PASS	IntersectsRepeat=1;RepeatCorrectionApplied=0	SAC:ACF:DF:PD:GT:SGT:SF:SV:SIG:MT:PAC	2,0,272,0:1:1:2:1/1:./.:.:0	0,0,45,0:0:1:2:1/1:./.:.:0:0:.:.	0,0,166,0:0:1:2:1/1:./.:.:0:0:.:.	0,0,126,0:0:1:2:1/1:./.:.:0:0:.:.
chr3_ref_v2	205618	.	CA	C	.	PASS	IntersectsRepeat=1;RepeatCorrectionApplied=1	SAC:ACF:DF:PD:GT:SGT:SF:SV:SIG:MT:PAC	151,154,25,39:1:1:2:0/0:0/1:0.125:0	18,31,2,3:1:1:2:0/0:./.:.:0:0:.:.	67,88,11,13:1:1:2:0/0:./.:.:0:0:.:.	55,58,5,10:1:1:2:0/0:./.:.:0:0:.:.
chr3_ref_v2	207552	.	GA	G	.	PASS	IntersectsRepeat=1;RepeatCorrectionApplied=1	SAC:ACF:DF:PD:GT:SGT:SF:SV:SIG:MT:PAC	160,154,29,17:1:1:2:0/0:./.:.:0	21,21,3,2:1:1:2:0/0:./.:.:0:0:.:.	71,68,10,5:1:1:2:0/0:./.:.:0:0:.:.	40,38,16,7:1:1:2:0/0:0/1:0.25:0:0:.:.
chr3_ref_v2	217274	.	A	C	.	PASS	IntersectsRepeat=1;RepeatCorrectionApplied=0	SAC:ACF:DF:PD:GT:SGT:SF:SV:SIG:MT:PAC	365,187,2,42:1:1:2:0/0:0/1:0.125:0	48,22,0,9:1:1:2:0/0:0/1:0.25:0:0:.:.	204,54,0,50:1:1:2:0/0:0/1:0.25:0:0:.:.	120,21,0,26:1:1:2:0/0:0/1:0.25:0:0:.:.
chr3_ref_v2	220603	.	TTA	T	.	PASS	IntersectsRepeat=1;RepeatCorrectionApplied=1	SAC:ACF:DF:PD:GT:SGT:SF:SV:SIG:MT:PAC	104,110,6,11:1:1:2:0/0:./.:.:0	38,36,5,3:1:1:2:0/0:./.:.:0:0:.:.	30,54,5,4:1:1:2:0/0:./.:.:0:0:.:.	30,31,1,2:1:1:2:0/0:./.:.:0:0:.:.
chr3_ref_v2	224794	.	GT	G	.	PASS	IntersectsRepeat=1;RepeatCorrectionApplied=1	SAC:ACF:DF:PD:GT:SGT:SF:SV:SIG:MT:PAC	168,142,19,21:1:1:2:0/0:./.:.:0	17,10,0,1:1:1:2:0/0:./.:.:0:0:.:.	93,69,7,4:1:1:2:0/0:./.:.:0:0:.:.	58,57,6,10:1:1:2:0/0:./.:.:0:0:.:.
chr3_ref_v2	225102	.	CA	C,CAA	.	PASS	IntersectsRepeat=1;RepeatCorrectionApplied=1	SAC:ACF:DF:PD:GT:SGT:SF:SV:SIG:MT:PAC	176,103,15,13,18,25:1:1:2:0/0:0/2:0.125:0	18,15,6,2,1,2:1:1:2:0/0:0/1:0.125:0:0:.:.	76,27,5,2,2,0:1:1:2:0/0:./.:.:0:0:.:.	61,17,2,4,5,5:1:1:2:0/0:0/2:0.125:0:0:.:.
chr3_ref_v2	225446	.	A	T	.	PASS	IntersectsRepeat=0;RepeatCorrectionApplied=0	SAC:ACF:DF:PD:GT:SGT:SF:SV:SIG:MT:PAC	307,295,0,1:1:1:2:0/0:./.:.:0	33,27,0,0:1:1:2:0/0:./.:.:0:0:.:.	80,60,74,52:1:1:2:0/1:./.:.:0:1:g.225446A>T:0	103,81,0,0:1:1:2:0/0:./.:.:0:0:.:.
chr3_ref_v2	226835	.	CT	C	.	PASS	IntersectsRepeat=1;RepeatCorrectionApplied=1	SAC:ACF:DF:PD:GT:SGT:SF:SV:SIG:MT:PAC	83,67,61,25:1:1:2:0/0:0/1:0.5:0	10,12,9,2:1:1:2:0/0:0/1:0.25:0:0:.:.	48,35,14,6:1:1:2:0/0:./.:.:0:0:.:.	26,19,14,4:1:1:2:0/0:0/1:0.25:0:0:.:.
chr3_ref_v2	238277	.	ATT	A,AT	.	PASS	IntersectsRepeat=1;RepeatCorrectionApplied=1	SAC:ACF:DF:PD:GT:SGT:SF:SV:SIG:MT:PAC	54,8,42,25,127,68:1:1:2:2/2:0/2:0.25:0	3,1,5,2,18,2:1:1:2:2/2:0/2:0.125:0:0:.:.	26,3,23,6,44,16:1:1:2:1/2:0/2:0.5:0:0:.:.	15,0,15,11,36,14:1:1:2:1/2:0/2:0.5:0:0:.:.
chr3_ref_v2	242306	.	A	G	.	PASS	IntersectsRepeat=0;RepeatCorrectionApplied=0	SAC:ACF:DF:PD:GT:SGT:SF:SV:SIG:MT:PAC	102,271,25,0:1:1:2:0/0:0/1:0.125:0	5,36,5,0:1:1:2:0/0:0/1:0.25:0:0:.:.	23,140,21,0:1:1:2:0/0:0/1:0.25:0:0:.:.	14,106,12,0:1:1:2:0/0:0/1:0.25:0:0:.:.
chr3_ref_v2	243811	.	GTA	G	.	PASS	IntersectsRepeat=1;RepeatCorrectionApplied=1	SAC:ACF:DF:PD:GT:SGT:SF:SV:SIG:MT:PAC	94,87,30,20:1:1:2:0/0:0/1:0.125:0	30,21,8,5:1:1:2:0/0:0/1:0.125:0:0:.:.	62,46,18,12:1:1:2:0/0:0/1:0.25:0:0:.:.	45,30,11,12:1:1:2:0/0:0/1:0.25:0:0:.:.
chr3_ref_v2	251810	.	G	A	.	PASS	IntersectsRepeat=0;RepeatCorrectionApplied=0	SAC:ACF:DF:PD:GT:SGT:SF:SV:SIG:MT:PAC	303,291,0,0:1:1:2:0/0:./.:.:0	39,30,0,0:1:1:2:0/0:./.:.:0:0:.:.	157,177,0,0:1:1:2:0/0:./.:.:0:0:.:.	57,51,64,39:1:1:2:0/1:./.:.:0:1:g.251810G>A:0
chr3_ref_v2	255816	.	G	GT	.	PASS	IntersectsRepeat=1;RepeatCorrectionApplied=1	SAC:ACF:DF:PD:GT:SGT:SF:SV:SIG:MT:PAC	7,6,106,124:1:1:2:1/1:./.:.:0	2,0,32,19:1:1:2:1/1:./.:.:0:0:.:.	2,3,42,46:1:1:2:1/1:./.:.:0:0:.:.	1,1,37,34:1:1:2:1/1:./.:.:0:0:.:.
chr3_ref_v2	255855	.	GTA	G	.	PASS	IntersectsRepeat=1;RepeatCorrectionApplied=1	SAC:ACF:DF:PD:GT:SGT:SF:SV:SIG:MT:PAC	107,102,15,15:1:1:2:0/0:./.:.:0	12,29,2,7:1:1:2:0/0:0/1:0.25:0:0:.:.	45,46,5,2:1:1:2:0/0:./.:.:0:0:.:.	31,30,8,4:1:1:2:0/0:0/1:0.125:0:0:.:.
chr3_ref_v2	259005	.	G	C	.	PASS	IntersectsRepeat=0;RepeatCorrectionApplied=0	SAC:ACF:DF:PD:GT:SGT:SF:SV:SIG:MT:PAC	96,383,14,0:1:1:2:0/0:0/1:0.125:0	4,49,1,0:1:1:2:0/0:./.:.:0:0:.:.	12,209,41,0:1:1:2:0/0:0/1:0.25:0:0:.:.	14,113,34,0:1:1:2:0/0:0/1:0.5:0:0:.:.
chr3_ref_v2	259008	.	T	C	.	PASS	IntersectsRepeat=0;RepeatCorrectionApplied=0	SAC:ACF:DF:PD:GT:SGT:SF:SV:SIG:MT:PAC	86,387,11,0:1:1:2:0/0:0/1:0.125:0	4,49,0,0:1:1:2:0/0:./.:.:0:0:.:.	16,214,5,0:1:1:2:0/0:0/1:0.125:0:0:.:.	17,117,4,0:1:1:2:0/0:0/1:0.125:0:0:.:.
chr3_ref_v2	260047	.	T	G	.	PASS	IntersectsRepeat=0;RepeatCorrectionApplied=0	SAC:ACF:DF:PD:GT:SGT:SF:SV:SIG:MT:PAC	136,346,28,0:1:1:2:0/0:0/1:0.125:0	8,30,11,0:1:1:2:0/0:0/1:0.5:0:0:.:.	41,174,38,1:1:1:2:0/0:0/1:0.25:0:0:.:.	33,125,36,0:1:1:2:0/0:0/1:0.5:0:0:.:.
chr3_ref_v2	268855	.	GA	G	.	PASS	IntersectsRepeat=1;RepeatCorrectionApplied=1	SAC:ACF:DF:PD:GT:SGT:SF:SV:SIG:MT:PAC	117,115,51,41:1:1:2:0/0:0/1:0.25:0	14,20,6,8:1:1:2:0/0:0/1:0.125:0:0:.:.	58,60,31,20:1:1:2:0/0:0/1:0.25:0:0:.:.	38,28,15,12:1:1:2:0/0:0/1:0.25:0:0:.:.
chr3_ref_v2	288402	.	AAT	A	.	PASS	IntersectsRepeat=1;RepeatCorrectionApplied=1	SAC:ACF:DF:PD:GT:SGT:SF:SV:SIG:MT:PAC	93,108,13,18:1:1:2:0/0:./.:.:0	28,38,8,4:1:1:2:0/0:./.:.:0:0:.:.	46,66,3,2:1:1:2:0/0:./.:.:0:0:.:.	33,28,3,3:1:1:2:0/0:./.:.:0:0:.:.
chr3_ref_v2	288956	.	AAT	A	.	PASS	IntersectsRepeat=1;RepeatCorrectionApplied=1	SAC:ACF:DF:PD:GT:SGT:SF:SV:SIG:MT:PAC	0,157,0,13:1:1:2:0/0:./.:.:0	0,37,0,5:1:1:2:0/0:0/1:0.25:0:0:.:.	0,57,0,7:1:1:2:0/0:0/1:0.125:0:0:.:.	0,62,0,6:1:1:2:0/0:0/1:0.125:0:0:.:.
chr3_ref_v2	311601	.	G	T	.	PASS	IntersectsRepeat=1;RepeatCorrectionApplied=0	SAC:ACF:DF:PD:GT:SGT:SF:SV:SIG:MT:PAC	0,0,12,64:1:1:2:1/1:./.:.:0	0,0,0,3:0:1:2:./.:./.:.:0:0:.:.	0,0,2,36:1:1:2:1/1:./.:.:0:0:.:.	0,0,0,8:0:1:2:./.:./.:.:0:0:.:.
chr3_ref_v2	311603	.	A	G	.	PASS	IntersectsRepeat=0;RepeatCorrectionApplied=0	SAC:ACF:DF:PD:GT:SGT:SF:SV:SIG:MT:PAC	0,0,12,63:1:1:2:1/1:./.:.:0	0,0,0,3:0:1:2:./.:./.:.:0:0:.:.	0,0,2,36:1:1:2:1/1:./.:.:0:0:.:.	0,0,0,9:0:1:2:./.:./.:.:0:0:.:.
chr3_ref_v2	311626	.	T	G	.	ExcRegion	IntersectsRepeat=1;RepeatCorrectionApplied=0	SAC:ACF:DF:PD:GT:SGT:SF:SV:SIG:MT:PAC	1,19,5,45:1:1:2:./.:./.:.:0	0,1,0,2:1:1:2:./.:./.:.:0:0:.:.	1,10,0,27:1:1:2:./.:./.:.:0:0:.:.	0,0,0,9:0:1:2:./.:./.:.:0:0:.:.
chr3_ref_v2	311631	.	A	ATGG	.	ExcRegion	IntersectsRepeat=1;RepeatCorrectionApplied=0	SAC:ACF:DF:PD:GT:SGT:SF:SV:SIG:MT:PAC	1,19,5,48:1:1:2:./.:./.:.:0	0,1,0,3:1:1:2:./.:./.:.:0:0:.:.	1,10,0,26:1:1:2:./.:./.:.:0:0:.:.	0,0,0,10:0:1:2:./.:./.:.:0:0:.:.
chr3_ref_v2	311636	.	G	A	.	ExcRegion	IntersectsRepeat=0;RepeatCorrectionApplied=0	SAC:ACF:DF:PD:GT:SGT:SF:SV:SIG:MT:PAC	1,19,4,39:1:1:2:./.:./.:.:0	0,1,0,4:1:1:2:./.:./.:.:0:0:.:.	1,10,0,23:1:1:2:./.:./.:.:0:0:.:.	0,0,0,9:0:1:2:./.:./.:.:0:0:.:.
chr3_ref_v2	311673	.	C	T	.	ExcRegion	IntersectsRepeat=0;RepeatCorrectionApplied=0	SAC:ACF:DF:PD:GT:SGT:SF:SV:SIG:MT:PAC	2,20,3,51:1:1:2:./.:./.:.:0	0,1,0,4:1:1:2:./.:./.:.:0:0:.:.	1,10,1,25:1:1:2:./.:./.:.:0:0:.:.	0,0,2,21:1:1:2:./.:./.:.:0:0:.:.
chr3_ref_v2	311674	.	A	G	.	ExcRegion	IntersectsRepeat=0;RepeatCorrectionApplied=0	SAC:ACF:DF:PD:GT:SGT:SF:SV:SIG:MT:PAC	2,20,3,51:1:1:2:./.:./.:.:0	0,1,0,4:1:1:2:./.:./.:.:0:0:.:.	1,10,1,25:1:1:2:./.:./.:.:0:0:.:.	0,0,2,21:1:1:2:./.:./.:.:0:0:.:.
chr3_ref_v2	311711	.	G	A	.	ExcRegion	IntersectsRepeat=0;RepeatCorrectionApplied=0	SAC:ACF:DF:PD:GT:SGT:SF:SV:SIG:MT:PAC	2,20,28,48:1:1:2:./.:./.:.:0	0,1,9,9:1:1:2:./.:./.:.:0:0:.:.	1,10,22,19:1:1:2:./.:./.:.:0:0:.:.	0,0,21,21:1:1:2:./.:./.:.:0:0:.:.
chr3_ref_v2	311736	.	T	A	.	ExcRegion	IntersectsRepeat=0;RepeatCorrectionApplied=0	SAC:ACF:DF:PD:GT:SGT:SF:SV:SIG:MT:PAC	2,20,76,42:1:1:2:./.:./.:.:0	0,1,16,8:1:1:2:./.:./.:.:0:0:.:.	1,10,54,17:1:1:2:./.:./.:.:0:0:.:.	0,0,41,19:1:1:2:./.:./.:.:0:0:.:.
chr3_ref_v2	312388	.	GT	G	.	ExcRegion	IntersectsRepeat=1;RepeatCorrectionApplied=0	SAC:ACF:DF:PD:GT:SGT:SF:SV:SIG:MT:PAC	1,54,0,0:1:1:2:./.:./.:.:0	0,0,0,0:0:1:2:./.:./.:.:0:0:.:.	0,20,0,8:1:1:2:./.:./.:.:0:0:.:.	0,34,0,0:0:1:2:./.:./.:.:0:0:.:.
chr3_ref_v2	312444	.	T	G	.	ExcRegion	IntersectsRepeat=1;RepeatCorrectionApplied=0	SAC:ACF:DF:PD:GT:SGT:SF:SV:SIG:MT:PAC	0,0,0,0:0:1:2:./.:./.:.:0	0,0,0,0:0:1:2:./.:./.:.:0:0:.:.	0,0,0,0:0:1:2:./.:./.:.:0:0:.:.	0,0,0,0:0:1:2:./.:./.:.:0:0:.:.
chr4_ref_v2	1631	.	C	T	.	PASS	IntersectsRepeat=0;RepeatCorrectionApplied=0	SAC:ACF:DF:PD:GT:SGT:SF:SV:SIG:MT:PAC	0,0,0,0:0:1:2:./.:./.:.:0	0,0,1,1:1:1:2:./.:./.:.:0:0:.:.	0,0,0,0:0:1:2:./.:./.:.:0:0:.:.	0,0,0,0:0:1:2:./.:./.:.:0:0:.:.
chr4_ref_v2	1633	.	T	C	.	PASS	IntersectsRepeat=0;RepeatCorrectionApplied=0	SAC:ACF:DF:PD:GT:SGT:SF:SV:SIG:MT:PAC	0,0,0,0:0:1:2:./.:./.:.:0	0,0,1,1:1:1:2:./.:./.:.:0:0:.:.	0,0,0,0:0:1:2:./.:./.:.:0:0:.:.	0,0,0,0:0:1:2:./.:./.:.:0:0:.:.
chr4_ref_v2	1815	.	G	C	.	PASS	IntersectsRepeat=0;RepeatCorrectionApplied=0	SAC:ACF:DF:PD:GT:SGT:SF:SV:SIG:MT:PAC	0,0,1,0:0:1:2:./.:./.:.:0	0,0,0,0:0:1:2:./.:./.:.:0:0:.:.	0,0,0,0:0:1:2:./.:./.:.:0:0:.:.	0,0,0,0:0:1:2:./.:./.:.:0:0:.:.
chr4_ref_v2	1817	.	C	T	.	PASS	IntersectsRepeat=0;RepeatCorrectionApplied=0	SAC:ACF:DF:PD:GT:SGT:SF:SV:SIG:MT:PAC	0,0,1,0:0:1:2:./.:./.:.:0	0,0,0,0:0:1:2:./.:./.:.:0:0:.:.	0,0,0,0:0:1:2:./.:./.:.:0:0:.:.	0,0,0,0:0:1:2:./.:./.:.:0:0:.:.
chr4_ref_v2	1821	.	G	A	.	PASS	IntersectsRepeat=0;RepeatCorrectionApplied=0	SAC:ACF:DF:PD:GT:SGT:SF:SV:SIG:MT:PAC	0,0,1,0:0:1:2:./.:./.:.:0	0,0,0,0:0:1:2:./.:./.:.:0:0:.:.	0,0,0,0:0:1:2:./.:./.:.:0:0:.:.	0,0,0,0:0:1:2:./.:./.:.:0:0:.:.
chr4_ref_v2	1829	.	A	G	.	PASS	IntersectsRepeat=1;RepeatCorrectionApplied=0	SAC:ACF:DF:PD:GT:SGT:SF:SV:SIG:MT:PAC	0,0,1,0:0:1:2:./.:./.:.:0	0,0,0,0:0:1:2:./.:./.:.:0:0:.:.	0,0,0,0:0:1:2:./.:./.:.:0:0:.:.	0,0,0,0:0:1:2:./.:./.:.:0:0:.:.
chr4_ref_v2	1832	.	C	T	.	PASS	IntersectsRepeat=0;RepeatCorrectionApplied=0	SAC:ACF:DF:PD:GT:SGT:SF:SV:SIG:MT:PAC	0,0,1,0:0:1:2:./.:./.:.:0	0,0,0,0:0:1:2:./.:./.:.:0:0:.:.	0,0,0,0:0:1:2:./.:./.:.:0:0:.:.	0,0,0,0:0:1:2:./.:./.:.:0:0:.:.
chr4_ref_v2	2006	.	T	G	.	PASS	IntersectsRepeat=0;RepeatCorrectionApplied=0	SAC:ACF:DF:PD:GT:SGT:SF:SV:SIG:MT:PAC	0,0,3,0:0:1:2:./.:./.:.:0	0,0,4,0:0:1:2:./.:./.:.:0:0:.:.	0,0,3,0:0:1:2:./.:./.:.:0:0:.:.	0,0,2,0:0:1:2:./.:./.:.:0:0:.:.
chr4_ref_v2	2007	.	A	G	.	PASS	IntersectsRepeat=0;RepeatCorrectionApplied=0	SAC:ACF:DF:PD:GT:SGT:SF:SV:SIG:MT:PAC	0,0,3,0:0:1:2:./.:./.:.:0	0,0,4,0:0:1:2:./.:./.:.:0:0:.:.	0,0,3,0:0:1:2:./.:./.:.:0:0:.:.	0,0,2,0:0:1:2:./.:./.:.:0:0:.:.
chr4_ref_v2	2033	.	G	T	.	PASS	IntersectsRepeat=0;RepeatCorrectionApplied=0	SAC:ACF:DF:PD:GT:SGT:SF:SV:SIG:MT:PAC	0,0,9,0:0:1:2:./.:./.:.:0	0,0,4,0:0:1:2:./.:./.:.:0:0:.:.	0,0,12,0:0:1:2:./.:./.:.:0:0:.:.	0,0,12,0:0:1:2:./.:./.:.:0:0:.:.
chr4_ref_v2	2043	.	C	T	.	PASS	IntersectsRepeat=0;RepeatCorrectionApplied=0	SAC:ACF:DF:PD:GT:SGT:SF:SV:SIG:MT:PAC	0,0,13,0:0:1:2:./.:./.:.:0	0,0,4,0:0:1:2:./.:./.:.:0:0:.:.	0,0,12,0:0:1:2:./.:./.:.:0:0:.:.	0,0,15,0:0:1:2:./.:./.:.:0:0:.:.
chr4_ref_v2	2044	.	T	G	.	PASS	IntersectsRepeat=0;RepeatCorrectionApplied=0	SAC:ACF:DF:PD:GT:SGT:SF:SV:SIG:MT:PAC	0,0,14,0:0:1:2:./.:./.:.:0	0,0,4,0:0:1:2:./.:./.:.:0:0:.:.	0,0,12,0:0:1:2:./.:./.:.:0:0:.:.	0,0,15,0:0:1:2:./.:./.:.:0:0:.:.
chr4_ref_v2	2058	.	G	C	.	PASS	IntersectsRepeat=0;RepeatCorrectionApplied=0	SAC:ACF:DF:PD:GT:SGT:SF:SV:SIG:MT:PAC	0,0,23,0:0:1:2:1/1:./.:.:0	0,0,4,0:0:1:2:./.:./.:.:0:0:.:.	0,0,20,0:0:1:2:1/1:./.:.:0:0:.:.	0,0,16,0:0:1:2:./.:./.:.:0:0:.:.
chr4_ref_v2	2060	.	C	T	.	PASS	IntersectsRepeat=0;RepeatCorrectionApplied=0	SAC:ACF:DF:PD:GT:SGT:SF:SV:SIG:MT:PAC	0,0,25,0:0:1:2:1/1:./.:.:0	0,0,5,0:0:1:2:./.:./.:.:0:0:.:.	0,0,20,0:0:1:2:1/1:./.:.:0:0:.:.	0,0,16,0:0:1:2:./.:./.:.:0:0:.:.
chr4_ref_v2	2064	.	G	T	.	PASS	IntersectsRepeat=0;RepeatCorrectionApplied=0	SAC:ACF:DF:PD:GT:SGT:SF:SV:SIG:MT:PAC	0,0,32,0:0:1:2:1/1:./.:.:0	0,0,5,0:0:1:2:./.:./.:.:0:0:.:.	0,0,22,0:0:1:2:1/1:./.:.:0:0:.:.	0,0,18,0:0:1:2:./.:./.:.:0:0:.:.
chr4_ref_v2	2070	.	T	C	.	PASS	IntersectsRepeat=1;RepeatCorrectionApplied=0	SAC:ACF:DF:PD:GT:SGT:SF:SV:SIG:MT:PAC	0,0,38,0:0:1:2:1/1:./.:.:0	0,0,7,0:0:1:2:./.:./.:.:0:0:.:.	0,0,23,0:0:1:2:1/1:./.:.:0:0:.:.	0,0,19,0:0:1:2:./.:./.:.:0:0:.:.
chr4_ref_v2	2074	.	G	A	.	PASS	IntersectsRepeat=0;RepeatCorrectionApplied=0	SAC:ACF:DF:PD:GT:SGT:SF:SV:SIG:MT:PAC	0,0,41,0:0:1:2:1/1:./.:.:0	0,0,7,0:0:1:2:./.:./.:.:0:0:.:.	0,0,23,0:0:1:2:1/1:./.:.:0:0:.:.	0,0,19,0:0:1:2:./.:./.:.:0:0:.:.
chr4_ref_v2	2085	.	A	G	.	PASS	IntersectsRepeat=0;RepeatCorrectionApplied=0	SAC:ACF:DF:PD:GT:SGT:SF:SV:SIG:MT:PAC	0,0,55,0:0:1:2:1/1:./.:.:0	0,0,7,0:0:1:2:./.:./.:.:0:0:.:.	0,0,27,0:0:1:2:1/1:./.:.:0:0:.:.	0,0,20,0:0:1:2:1/1:./.:.:0:0:.:.
chr4_ref_v2	2110	.	T	C	.	PASS	IntersectsRepeat=0;RepeatCorrectionApplied=0	SAC:ACF:DF:PD:GT:SGT:SF:SV:SIG:MT:PAC	0,0,74,0:0:1:2:1/1:./.:.:0	0,0,7,0:0:1:2:./.:./.:.:0:0:.:.	0,0,32,0:0:1:2:1/1:./.:.:0:0:.:.	0,0,20,0:0:1:2:1/1:./.:.:0:0:.:.
chr4_ref_v2	2133	.	G	A	.	PASS	IntersectsRepeat=1;RepeatCorrectionApplied=0	SAC:ACF:DF:PD:GT:SGT:SF:SV:SIG:MT:PAC	0,0,90,0:0:1:2:1/1:./.:.:0	0,0,9,0:0:1:2:./.:./.:.:0:0:.:.	0,0,50,0:0:1:2:1/1:./.:.:0:0:.:.	0,0,27,0:0:1:2:1/1:./.:.:0:0:.:.
chr4_ref_v2	2149	.	C	T	.	PASS	IntersectsRepeat=0;RepeatCorrectionApplied=0	SAC:ACF:DF:PD:GT:SGT:SF:SV:SIG:MT:PAC	0,0,121,0:0:1:2:1/1:./.:.:0	0,0,15,0:0:1:2:./.:./.:.:0:0:.:.	0,0,57,0:0:1:2:1/1:./.:.:0:0:.:.	0,0,39,0:0:1:2:1/1:./.:.:0:0:.:.
chr4_ref_v2	2150	.	T	G	.	PASS	IntersectsRepeat=0;RepeatCorrectionApplied=0	SAC:ACF:DF:PD:GT:SGT:SF:SV:SIG:MT:PAC	0,0,128,0:0:1:2:1/1:./.:.:0	0,0,15,0:0:1:2:./.:./.:.:0:0:.:.	0,0,61,0:0:1:2:1/1:./.:.:0:0:.:.	0,0,39,0:0:1:2:1/1:./.:.:0:0:.:.
chr4_ref_v2	2581	.	T	TA	.	PASS	IntersectsRepeat=0;RepeatCorrectionApplied=0	SAC:ACF:DF:PD:GT:SGT:SF:SV:SIG:MT:PAC	0,0,0,0:0:1:2:./.:./.:.:0	0,0,0,1:0:1:2:./.:./.:.:0:0:.:.	0,0,0,1:0:1:2:./.:./.:.:0:0:.:.	0,0,0,1:0:1:2:./.:./.:.:0:0:.:.
chr4_ref_v2	2917	.	G	A	.	PASS	IntersectsRepeat=0;RepeatCorrectionApplied=0	SAC:ACF:DF:PD:GT:SGT:SF:SV:SIG:MT:PAC	0,0,0,0:0:1:2:./.:./.:.:0	0,0,0,0:0:1:2:./.:./.:.:0:0:.:.	0,0,0,0:0:1:2:./.:./.:.:0:0:.:.	0,0,1,1:1:1:2:./.:./.:.:0:0:.:.
chr4_ref_v2	2921	.	C	T	.	PASS	IntersectsRepeat=0;RepeatCorrectionApplied=0	SAC:ACF:DF:PD:GT:SGT:SF:SV:SIG:MT:PAC	0,0,0,0:0:1:2:./.:./.:.:0	0,0,0,0:0:1:2:./.:./.:.:0:0:.:.	0,0,0,0:0:1:2:./.:./.:.:0:0:.:.	0,0,1,1:1:1:2:./.:./.:.:0:0:.:.
chr4_ref_v2	2925	.	A	G	.	PASS	IntersectsRepeat=0;RepeatCorrectionApplied=0	SAC:ACF:DF:PD:GT:SGT:SF:SV:SIG:MT:PAC	0,0,0,0:0:1:2:./.:./.:.:0	0,0,0,0:0:1:2:./.:./.:.:0:0:.:.	0,0,0,0:0:1:2:./.:./.:.:0:0:.:.	0,0,1,1:1:1:2:./.:./.:.:0:0:.:.
chr4_ref_v2	2929	.	A	G	.	PASS	IntersectsRepeat=1;RepeatCorrectionApplied=0	SAC:ACF:DF:PD:GT:SGT:SF:SV:SIG:MT:PAC	0,0,0,0:0:1:2:./.:./.:.:0	0,0,0,0:0:1:2:./.:./.:.:0:0:.:.	0,0,0,0:0:1:2:./.:./.:.:0:0:.:.	0,0,1,1:1:1:2:./.:./.:.:0:0:.:.
chr4_ref_v2	2935	.	T	C	.	PASS	IntersectsRepeat=0;RepeatCorrectionApplied=0	SAC:ACF:DF:PD:GT:SGT:SF:SV:SIG:MT:PAC	0,0,0,0:0:1:2:./.:./.:.:0	0,0,0,0:0:1:2:./.:./.:.:0:0:.:.	0,0,0,0:0:1:2:./.:./.:.:0:0:.:.	0,0,1,1:1:1:2:./.:./.:.:0:0:.:.
chr4_ref_v2	2938	.	AAT	A	.	PASS	IntersectsRepeat=0;RepeatCorrectionApplied=0	SAC:ACF:DF:PD:GT:SGT:SF:SV:SIG:MT:PAC	0,0,0,0:0:1:2:./.:./.:.:0	0,0,0,0:0:1:2:./.:./.:.:0:0:.:.	0,0,0,0:0:1:2:./.:./.:.:0:0:.:.	0,0,1,1:1:1:2:./.:./.:.:0:0:.:.
chr4_ref_v2	2941	.	G	GCGTA	.	PASS	IntersectsRepeat=1;RepeatCorrectionApplied=0	SAC:ACF:DF:PD:GT:SGT:SF:SV:SIG:MT:PAC	0,0,0,0:0:1:2:./.:./.:.:0	0,0,0,0:0:1:2:./.:./.:.:0:0:.:.	0,0,0,0:0:1:2:./.:./.:.:0:0:.:.	0,0,0,1:0:1:2:./.:./.:.:0:0:.:.
chr4_ref_v2	2946	.	A	T	.	PASS	IntersectsRepeat=1;RepeatCorrectionApplied=0	SAC:ACF:DF:PD:GT:SGT:SF:SV:SIG:MT:PAC	0,0,0,0:0:1:2:./.:./.:.:0	0,0,0,0:0:1:2:./.:./.:.:0:0:.:.	0,0,0,0:0:1:2:./.:./.:.:0:0:.:.	0,0,0,1:0:1:2:./.:./.:.:0:0:.:.
chr4_ref_v2	11720	.	G	T	.	PASS	IntersectsRepeat=1;RepeatCorrectionApplied=0	SAC:ACF:DF:PD:GT:SGT:SF:SV:SIG:MT:PAC	0,0,1,0:0:1:2:./.:./.:.:0	0,0,0,0:0:1:2:./.:./.:.:0:0:.:.	0,0,0,0:0:1:2:./.:./.:.:0:0:.:.	0,0,0,0:0:1:2:./.:./.:.:0:0:.:.
chr4_ref_v2	12513	.	T	A	.	PASS	IntersectsRepeat=0;RepeatCorrectionApplied=0	SAC:ACF:DF:PD:GT:SGT:SF:SV:SIG:MT:PAC	0,0,0,1:0:1:2:./.:./.:.:0	0,0,0,0:0:1:2:./.:./.:.:0:0:.:.	0,0,0,0:0:1:2:./.:./.:.:0:0:.:.	0,0,0,0:0:1:2:./.:./.:.:0:0:.:.
chr4_ref_v2	12543	.	A	G	.	PASS	IntersectsRepeat=0;RepeatCorrectionApplied=0	SAC:ACF:DF:PD:GT:SGT:SF:SV:SIG:MT:PAC	0,0,0,1:0:1:2:./.:./.:.:0	0,0,0,0:0:1:2:./.:./.:.:0:0:.:.	0,0,0,0:0:1:2:./.:./.:.:0:0:.:.	0,0,0,0:0:1:2:./.:./.:.:0:0:.:.
chr4_ref_v2	12554	.	G	A	.	PASS	IntersectsRepeat=0;RepeatCorrectionApplied=0	SAC:ACF:DF:PD:GT:SGT:SF:SV:SIG:MT:PAC	0,0,0,1:0:1:2:./.:./.:.:0	0,0,0,0:0:1:2:./.:./.:.:0:0:.:.	0,0,0,0:0:1:2:./.:./.:.:0:0:.:.	0,0,0,0:0:1:2:./.:./.:.:0:0:.:.
chr4_ref_v2	12567	.	C	A	.	PASS	IntersectsRepeat=1;RepeatCorrectionApplied=0	SAC:ACF:DF:PD:GT:SGT:SF:SV:SIG:MT:PAC	0,0,0,1:0:1:2:./.:./.:.:0	0,0,0,0:0:1:2:./.:./.:.:0:0:.:.	0,0,0,0:0:1:2:./.:./.:.:0:0:.:.	0,0,0,0:0:1:2:./.:./.:.:0:0:.:.
chr4_ref_v2	12584	.	A	C	.	PASS	IntersectsRepeat=1;RepeatCorrectionApplied=0	SAC:ACF:DF:PD:GT:SGT:SF:SV:SIG:MT:PAC	0,0,0,1:0:1:2:./.:./.:.:0	0,0,0,0:0:1:2:./.:./.:.:0:0:.:.	0,0,0,0:0:1:2:./.:./.:.:0:0:.:.	0,0,0,0:0:1:2:./.:./.:.:0:0:.:.
chr4_ref_v2	18369	.	A	T	.	PASS	IntersectsRepeat=0;RepeatCorrectionApplied=0	SAC:ACF:DF:PD:GT:SGT:SF:SV:SIG:MT:PAC	0,0,0,1:0:1:2:./.:./.:.:0	0,0,0,0:0:1:2:./.:./.:.:0:0:.:.	0,0,0,0:0:1:2:./.:./.:.:0:0:.:.	0,0,0,0:0:1:2:./.:./.:.:0:0:.:.
chr4_ref_v2	18377	.	A	C	.	PASS	IntersectsRepeat=1;RepeatCorrectionApplied=0	SAC:ACF:DF:PD:GT:SGT:SF:SV:SIG:MT:PAC	0,0,0,1:0:1:2:./.:./.:.:0	0,0,0,0:0:1:2:./.:./.:.:0:0:.:.	0,0,0,0:0:1:2:./.:./.:.:0:0:.:.	0,0,0,0:0:1:2:./.:./.:.:0:0:.:.
chr4_ref_v2	20463	.	CTATATATATATA	C,CTA	.	PASS	IntersectsRepeat=1;RepeatCorrectionApplied=1	SAC:ACF:DF:PD:GT:SGT:SF:SV:SIG:MT:PAC	5,2,9,12,38,39:1:1:2:2/2:0/2:0.125:0	2,0,8,4,11,9:1:1:2:2/2:1/2:0.5:0:0:.:.	3,1,2,13,15,21:1:1:2:2/2:1/2:0.25:0:0:.:.	4,0,3,6,5,14:1:1:2:1/2:0/2:0.5:0:0:.:.
chr4_ref_v2	43795	.	CT	C,CTT	.	PASS	IntersectsRepeat=1;RepeatCorrectionApplied=1	SAC:ACF:DF:PD:GT:SGT:SF:SV:SIG:MT:PAC	60,21,36,17,8,6:1:1:2:0/0:0/1:0.5:0	14,3,1,1,2,2:1:1:2:0/0:0/2:0.25:0:0:.:.	21,9,12,2,6,5:1:1:2:0/2:0/1:0.5:0:0:.:.	18,7,6,3,3,3:1:1:2:0/0:0/2:0.125:0:0:.:.
chr4_ref_v2	43826	.	GA	G	.	PASS	IntersectsRepeat=1;RepeatCorrectionApplied=1	SAC:ACF:DF:PD:GT:SGT:SF:SV:SIG:MT:PAC	103,169,25,30:1:1:2:0/0:0/1:0.25:0	17,28,3,6:1:1:2:0/0:0/1:0.125:0:0:.:.	51,81,13,14:1:1:2:0/0:0/1:0.25:0:0:.:.	46,70,6,12:1:1:2:0/0:0/1:0.125:0:0:.:.
chr4_ref_v2	47330	.	C	A	.	PASS	IntersectsRepeat=0;RepeatCorrectionApplied=0	SAC:ACF:DF:PD:GT:SGT:SF:SV:SIG:MT:PAC	430,64,0,29:1:1:2:0/0:0/1:0.125:0	46,11,0,3:1:1:2:0/0:0/1:0.125:0:0:.:.	235,22,0,28:1:1:2:0/0:0/1:0.25:0:0:.:.	148,13,0,31:1:1:2:0/0:0/1:0.25:0:0:.:.
chr4_ref_v2	57012	.	GA	G	.	PASS	IntersectsRepeat=1;RepeatCorrectionApplied=1	SAC:ACF:DF:PD:GT:SGT:SF:SV:SIG:MT:PAC	238,108,22,9:1:1:2:0/0:./.:.:0	32,30,4,2:1:1:2:0/0:./.:.:0:0:.:.	115,42,10,2:1:1:2:0/0:./.:.:0:0:.:.	64,23,9,2:1:1:2:0/0:0/1:0.125:0:0:.:.
chr4_ref_v2	65987	.	GA	G	.	PASS	IntersectsRepeat=1;RepeatCorrectionApplied=1	SAC:ACF:DF:PD:GT:SGT:SF:SV:SIG:MT:PAC	240,209,31,21:1:1:2:0/0:0/1:0.125:0	32,26,3,1:1:1:2:0/0:./.:.:0:0:.:.	142,85,10,10:1:1:2:0/0:0/1:0.125:0:0:.:.	96,62,5,5:1:1:2:0/0:./.:.:0:0:.:.
chr4_ref_v2	92621	.	G	GA	.	PASS	IntersectsRepeat=1;RepeatCorrectionApplied=1	SAC:ACF:DF:PD:GT:SGT:SF:SV:SIG:MT:PAC	8,1,17,11:1:1:2:1/1:./.:.:0	0,1,2,8:1:0:2:./.:./.:.:0:0:.:.	2,1,6,5:1:0:2:./.:./.:.:0:0:.:.	2,2,2,2:1:0:2:./.:./.:.:0:0:.:.
chr4_ref_v2	123731	.	TA	T	.	PASS	IntersectsRepeat=1;RepeatCorrectionApplied=1	SAC:ACF:DF:PD:GT:SGT:SF:SV:SIG:MT:PAC	115,121,16,14:1:1:2:0/0:./.:.:0	22,21,2,1:1:1:2:0/0:./.:.:0:0:.:.	55,61,3,4:1:1:2:0/0:./.:.:0:0:.:.	33,34,5,2:1:1:2:0/0:./.:.:0:0:.:.
chr4_ref_v2	126504	.	TCACATC	T	.	PASS	IntersectsRepeat=1;RepeatCorrectionApplied=1	SAC:ACF:DF:PD:GT:SGT:SF:SV:SIG:MT:PAC	99,88,21,0:1:1:2:0/0:0/1:0.25:0	14,16,5,0:1:1:2:0/0:0/1:0.25:0:0:.:.	63,38,13,0:1:1:2:0/0:0/1:0.25:0:0:.:.	44,43,13,2:1:1:2:0/0:0/1:0.25:0:0:.:.
chr4_ref_v2	135395	.	CT	C	.	PASS	IntersectsRepeat=1;RepeatCorrectionApplied=1	SAC:ACF:DF:PD:GT:SGT:SF:SV:SIG:MT:PAC	66,52,18,16:1:1:2:0/0:./.:.:0	11,4,0,2:1:0:2:./.:./.:.:0:0:.:.	26,33,10,9:1:1:2:0/0:0/1:0.125:0:0:.:.	22,18,1,4:1:1:2:0/0:./.:.:0:0:.:.
chr4_ref_v2	169772	.	GTA	G	.	PASS	IntersectsRepeat=1;RepeatCorrectionApplied=1	SAC:ACF:DF:PD:GT:SGT:SF:SV:SIG:MT:PAC	81,57,4,5:1:1:2:0/0:./.:.:0	39,24,4,3:1:1:2:0/0:./.:.:0:0:.:.	43,25,4,4:1:1:2:0/0:./.:.:0:0:.:.	32,16,1,1:1:1:2:0/0:./.:.:0:0:.:.
chr4_ref_v2	169830	.	TA	TAA,T	.	PASS	IntersectsRepeat=1;RepeatCorrectionApplied=1	SAC:ACF:DF:PD:GT:SGT:SF:SV:SIG:MT:PAC	40,8,12,4,18,0:1:1:2:0/0:0/1:0.25:0	19,3,5,0,6,0:1:1:2:0/0:0/1:0.25:0:0:.:.	25,2,4,1,4,0:1:1:2:0/0:0/1:0.125:0:0:.:.	13,0,4,0,7,0:1:1:2:0/2:0/1:0.5:0:0:.:.
chr4_ref_v2	172967	.	G	T	.	PASS	IntersectsRepeat=0;RepeatCorrectionApplied=0	SAC:ACF:DF:PD:GT:SGT:SF:SV:SIG:MT:PAC	287,235,0,1:1:1:2:0/0:./.:.:0	20,10,20,15:1:1:2:0/1:1/1:0.125:0:1:g.172967G>T:0	149,143,0,0:1:1:2:0/0:./.:.:0:0:.:.	99,98,0,0:1:1:2:0/0:./.:.:0:0:.:.
chr4_ref_v2	196537	.	A	G	.	PASS	IntersectsRepeat=0;RepeatCorrectionApplied=0	SAC:ACF:DF:PD:GT:SGT:SF:SV:SIG:MT:PAC	268,222,0,0:1:1:2:0/0:./.:.:0	41,34,0,0:1:1:2:0/0:./.:.:0:0:.:.	152,106,0,0:1:1:2:0/0:./.:.:0:0:.:.	52,21,55,38:1:1:2:0/1:1/1:0.125:0:1:g.196537A>G:0
chr4_ref_v2	204867	.	A	G	.	PASS	IntersectsRepeat=0;RepeatCorrectionApplied=0	SAC:ACF:DF:PD:GT:SGT:SF:SV:SIG:MT:PAC	265,119,1,0:1:1:2:0/0:./.:.:0	45,21,0,0:1:1:2:0/0:./.:.:0:0:.:.	124,45,0,1:1:1:2:0/0:./.:.:0:0:.:.	37,15,46,21:1:1:2:0/1:1/1:0.125:0:1:g.204867A>G:0
chr4_ref_v2	204886	.	C	A	.	PASS	IntersectsRepeat=0;RepeatCorrectionApplied=0	SAC:ACF:DF:PD:GT:SGT:SF:SV:SIG:MT:PAC	262,74,0,18:1:1:2:0/0:0/1:0.125:0	40,11,0,5:1:1:2:0/0:0/1:0.25:0:0:.:.	140,16,1,24:1:1:2:0/0:0/1:0.25:0:0:.:.	77,18,0,23:1:1:2:0/0:0/1:0.5:0:0:.:.
chr4_ref_v2	211254	.	CAT	C	.	PASS	IntersectsRepeat=1;RepeatCorrectionApplied=1	SAC:ACF:DF:PD:GT:SGT:SF:SV:SIG:MT:PAC	152,156,15,16:1:1:2:0/0:./.:.:0	14,25,2,2:1:1:2:0/0:0/1:0.125:0:0:.:.	70,69,3,9:1:1:2:0/0:./.:.:0:0:.:.	64,46,4,5:1:1:2:0/0:./.:.:0:0:.:.
chr4_ref_v2	212379	.	G	GT	.	PASS	IntersectsRepeat=1;RepeatCorrectionApplied=1	SAC:ACF:DF:PD:GT:SGT:SF:SV:SIG:MT:PAC	5,98,27,21:1:1:2:0/0:0/1:0.5:1	3,11,7,2:1:1:2:0/1:0/0:0.125:0:0:.:.	1,46,23,12:1:1:2:0/1:0/0:0.125:0:0:.:.	1,33,19,5:1:1:2:0/1:0/0:0.125:0:0:.:.
chr4_ref_v2	226755	.	CAT	C	.	PASS	IntersectsRepeat=1;RepeatCorrectionApplied=1	SAC:ACF:DF:PD:GT:SGT:SF:SV:SIG:MT:PAC	20,26,7,2:1:1:2:0/0:./.:.:0	12,5,1,6:1:1:2:0/0:0/1:0.25:0:0:.:.	13,14,1,1:1:1:2:0/0:./.:.:0:0:.:.	4,10,1,2:1:1:2:./.:./.:.:0:0:.:.
chr4_ref_v2	239688	.	A	C	.	PASS	IntersectsRepeat=0;RepeatCorrectionApplied=0	SAC:ACF:DF:PD:GT:SGT:SF:SV:SIG:MT:PAC	227,36,0,10:1:1:2:0/0:0/1:0.125:0	21,6,0,3:1:1:2:0/0:0/1:0.25:0:0:.:.	133,19,0,22:1:1:2:0/0:0/1:0.25:0:0:.:.	80,10,0,12:1:1:2:0/0:0/1:0.25:0:0:.:.
chr4_ref_v2	240077	.	CAT	C	.	PASS	IntersectsRepeat=1;RepeatCorrectionApplied=1	SAC:ACF:DF:PD:GT:SGT:SF:SV:SIG:MT:PAC	101,88,29,24:1:1:2:0/0:0/1:0.25:0	23,16,4,5:1:1:2:0/0:0/1:0.25:0:0:.:.	54,51,13,8:1:1:2:0/0:0/1:0.125:0:0:.:.	39,28,4,5:1:1:2:0/0:./.:.:0:0:.:.
chr4_ref_v2	269435	.	C	G	.	PASS	IntersectsRepeat=0;RepeatCorrectionApplied=0	SAC:ACF:DF:PD:GT:SGT:SF:SV:SIG:MT:PAC	59,233,31,0:1:1:2:0/0:0/1:0.25:0	9,33,2,0:1:1:2:0/0:0/1:0.125:0:0:.:.	23,124,33,0:1:1:2:0/0:0/1:0.5:0:0:.:.	10,82,12,0:1:1:2:0/0:0/1:0.25:0:0:.:.
chr4_ref_v2	273254	.	T	A	.	PASS	IntersectsRepeat=1;RepeatCorrectionApplied=0	SAC:ACF:DF:PD:GT:SGT:SF:SV:SIG:MT:PAC	0,0,192,196:1:1:2:1/1:./.:.:0	1,0,42,24:1:1:2:1/1:./.:.:0:0:.:.	0,0,107,99:1:1:2:1/1:./.:.:0:0:.:.	1,0,63,72:1:1:2:1/1:./.:.:0:0:.:.
chr4_ref_v2	276188	.	G	C	.	PASS	IntersectsRepeat=1;RepeatCorrectionApplied=0	SAC:ACF:DF:PD:GT:SGT:SF:SV:SIG:MT:PAC	220,81,0,23:1:1:2:0/0:0/1:0.125:0	34,1,0,6:1:1:2:0/0:0/1:0.25:0:0:.:.	131,27,0,28:1:1:2:0/0:0/1:0.25:0:0:.:.	85,19,1,24:1:1:2:0/0:0/1:0.5:0:0:.:.
chr4_ref_v2	278325	.	C	T	.	PASS	IntersectsRepeat=0;RepeatCorrectionApplied=0	SAC:ACF:DF:PD:GT:SGT:SF:SV:SIG:MT:PAC	242,290,0,0:1:1:2:0/0:./.:.:0	29,37,0,0:1:1:2:0/0:./.:.:0:0:.:.	133,160,0,0:1:1:2:0/0:./.:.:0:0:.:.	45,44,60,56:1:1:2:0/1:1/1:0.125:0:1:g.278325C>T:0
chr4_ref_v2	286821	.	CT	C	.	PASS	IntersectsRepeat=1;RepeatCorrectionApplied=1	SAC:ACF:DF:PD:GT:SGT:SF:SV:SIG:MT:PAC	133,102,34,17:1:1:2:0/0:0/1:0.125:0	13,14,5,2:1:1:2:0/0:0/1:0.25:0:0:.:.	67,53,11,8:1:1:2:0/0:0/1:0.125:0:0:.:.	46,33,7,4:1:1:2:0/0:./.:.:0:0:.:.
chr4_ref_v2	315002	.	A	C	.	PASS	IntersectsRepeat=1;RepeatCorrectionApplied=0	SAC:ACF:DF:PD:GT:SGT:SF:SV:SIG:MT:PAC	153,99,0,52:1:1:2:0/0:0/1:0.25:0	23,5,0,5:1:1:2:0/0:0/1:0.25:0:0:.:.	71,47,2,38:1:1:2:0/0:0/1:0.5:0:0:.:.	48,30,0,29:1:1:2:0/0:0/1:0.5:0:0:.:.
chr4_ref_v2	315011	.	C	CCTTTTTT	.	PASS	IntersectsRepeat=1;RepeatCorrectionApplied=0	SAC:ACF:DF:PD:GT:SGT:SF:SV:SIG:MT:PAC	102,170,27,1:1:1:2:0/0:0/1:0.25:0	6,16,7,0:1:1:2:0/0:0/1:0.5:0:0:.:.	54,95,8,1:1:1:2:0/0:0/1:0.125:0:0:.:.	32,65,6,0:1:1:2:0/0:0/1:0.125:0:0:.:.
chr4_ref_v2	323616	.	GAT	G	.	PASS	IntersectsRepeat=1;RepeatCorrectionApplied=1	SAC:ACF:DF:PD:GT:SGT:SF:SV:SIG:MT:PAC	39,51,10,18:1:1:2:0/0:0/1:0.125:0	17,24,4,5:1:1:2:0/0:./.:.:0:0:.:.	20,23,6,8:1:1:2:0/0:0/1:0.125:0:0:.:.	11,27,2,7:1:1:2:0/0:./.:.:0:0:.:.
chr4_ref_v2	329580	.	TTA	T	.	PASS	IntersectsRepeat=1;RepeatCorrectionApplied=1	SAC:ACF:DF:PD:GT:SGT:SF:SV:SIG:MT:PAC	55,50,9,8:1:1:2:0/0:./.:.:0	34,23,2,5:1:1:2:0/0:./.:.:0:0:.:.	25,28,3,2:1:1:2:0/0:./.:.:0:0:.:.	14,22,1,3:1:1:2:0/0:./.:.:0:0:.:.
chr4_ref_v2	336145	.	CT	C	.	PASS	IntersectsRepeat=1;RepeatCorrectionApplied=1	SAC:ACF:DF:PD:GT:SGT:SF:SV:SIG:MT:PAC	81,61,16,16:1:1:2:0/0:./.:.:0	20,10,3,2:1:1:2:0/0:./.:.:0:0:.:.	39,31,6,6:1:1:2:0/0:./.:.:0:0:.:.	30,16,6,4:1:1:2:0/0:./.:.:0:0:.:.
chr4_ref_v2	343943	.	G	GTA	.	PASS	IntersectsRepeat=1;RepeatCorrectionApplied=1	SAC:ACF:DF:PD:GT:SGT:SF:SV:SIG:MT:PAC	23,21,51,55:1:1:2:1/1:0/1:0.25:0	4,8,16,11:1:1:2:1/1:0/1:0.25:0:0:.:.	7,9,18,26:1:1:2:1/1:0/1:0.25:0:0:.:.	5,7,15,17:1:1:2:1/1:0/1:0.25:0:0:.:.
chr4_ref_v2	360925	.	G	A	.	PASS	IntersectsRepeat=0;RepeatCorrectionApplied=0	SAC:ACF:DF:PD:GT:SGT:SF:SV:SIG:MT:PAC	245,286,0,0:1:1:2:0/0:./.:.:0	14,15,13,15:1:1:2:0/1:./.:.:0:1:g.360925G>A:0	63,91,48,83:1:1:2:0/1:0/0:0.125:0:1:g.360925G>A:0	88,100,0,0:1:1:2:0/0:./.:.:0:0:.:.
chr4_ref_v2	369196	.	C	CAAAAAAAAAAAAAAAA	.	PASS	IntersectsRepeat=1;RepeatCorrectionApplied=1	SAC:ACF:DF:PD:GT:SGT:SF:SV:SIG:MT:PAC	5,1,42,9:1:1:2:1/1:0/1:0.25:0	1,0,4,0:1:1:2:./.:./.:.:0:0:.:.	1,0,32,5:1:1:2:1/1:./.:.:0:0:.:.	1,0,20,4:1:1:2:1/1:0/1:0.125:0:0:.:.
chr4_ref_v2	385893	.	G	T	.	PASS	IntersectsRepeat=0;RepeatCorrectionApplied=0	SAC:ACF:DF:PD:GT:SGT:SF:SV:SIG:MT:PAC	119,210,8,0:1:1:2:0/0:0/1:0.125:0	16,28,0,0:1:1:2:0/0:./.:.:0:0:.:.	12,108,18,0:1:1:2:0/0:0/1:0.25:0:0:.:.	10,70,17,0:1:1:2:0/0:0/1:0.5:0:0:.:.
chr4_ref_v2	392047	.	GT	G	.	PASS	IntersectsRepeat=1;RepeatCorrectionApplied=1	SAC:ACF:DF:PD:GT:SGT:SF:SV:SIG:MT:PAC	124,123,14,14:1:1:2:0/0:0/1:0.125:0	8,12,1,0:1:1:2:0/0:./.:.:0:0:.:.	77,68,2,14:1:1:2:0/0:0/1:0.125:0:0:.:.	40,47,3,2:1:1:2:0/0:./.:.:0:0:.:.
chr4_ref_v2	392083	.	GAC	G	.	PASS	IntersectsRepeat=1;RepeatCorrectionApplied=1	SAC:ACF:DF:PD:GT:SGT:SF:SV:SIG:MT:PAC	63,137,5,20:1:1:2:0/0:./.:.:0	9,16,3,4:1:1:2:0/0:0/1:0.125:0:0:.:.	33,78,5,4:1:1:2:0/0:./.:.:0:0:.:.	24,42,1,8:1:1:2:0/0:./.:.:0:0:.:.
chr4_ref_v2	408109	.	C	A	.	PASS	IntersectsRepeat=1;RepeatCorrectionApplied=0	SAC:ACF:DF:PD:GT:SGT:SF:SV:SIG:MT:PAC	238,134,1,28:1:1:2:0/0:0/1:0.125:0	33,29,0,18:1:1:2:0/0:0/1:0.5:0:0:.:.	118,41,1,35:1:1:2:0/0:0/1:0.5:0:0:.:.	89,26,0,18:1:1:2:0/0:0/1:0.25:0:0:.:.
chr4_ref_v2	410825	.	AT	A	.	PASS	IntersectsRepeat=1;RepeatCorrectionApplied=1	SAC:ACF:DF:PD:GT:SGT:SF:SV:SIG:MT:PAC	73,112,9,13:1:1:2:0/0:./.:.:0	12,10,0,1:1:1:2:0/0:./.:.:0:0:.:.	38,39,2,6:1:1:2:0/0:./.:.:0:0:.:.	30,29,5,4:1:1:2:0/0:./.:.:0:0:.:.
chr4_ref_v2	426202	.	A	G	.	PASS	IntersectsRepeat=0;RepeatCorrectionApplied=0	SAC:ACF:DF:PD:GT:SGT:SF:SV:SIG:MT:PAC	248,263,0,0:1:1:2:0/0:./.:.:0	17,18,30,14:1:1:2:0/1:1/1:0.125:0:1:g.426202A>G:0	121,162,0,1:1:1:2:0/0:./.:.:0:0:.:.	86,105,0,0:1:1:2:0/0:./.:.:0:0:.:.
chr4_ref_v2	436136	.	C	CT	.	PASS	IntersectsRepeat=1;RepeatCorrectionApplied=1	SAC:ACF:DF:PD:GT:SGT:SF:SV:SIG:MT:PAC	38,43,5,12:1:1:2:0/0:0/1:0.25:0	8,3,0,2:1:0:2:./.:./.:.:0:0:.:.	11,17,0,5:1:1:2:0/0:0/1:0.25:0:0:.:.	8,11,0,1:1:1:2:0/0:./.:.:0:0:.:.
chr4_ref_v2	450126	.	GTA	G	.	PASS	IntersectsRepeat=1;RepeatCorrectionApplied=1	SAC:ACF:DF:PD:GT:SGT:SF:SV:SIG:MT:PAC	63,73,19,26:1:1:2:0/0:0/1:0.25:0	18,22,4,8:1:1:2:0/0:0/1:0.25:0:0:.:.	45,41,8,13:1:1:2:0/0:0/1:0.125:0:0:.:.	27,28,7,8:1:1:2:0/0:0/1:0.125:0:0:.:.
chr4_ref_v2	472237	.	C	A	.	PASS	IntersectsRepeat=0;RepeatCorrectionApplied=0	SAC:ACF:DF:PD:GT:SGT:SF:SV:SIG:MT:PAC	0,0,0,1:0:1:2:./.:./.:.:0	0,0,0,0:0:1:2:./.:./.:.:0:0:.:.	0,0,0,0:0:1:2:./.:./.:.:0:0:.:.	0,0,0,0:0:1:2:./.:./.:.:0:0:.:.
chr4_ref_v2	476641	.	T	G	.	PASS	IntersectsRepeat=1;RepeatCorrectionApplied=0	SAC:ACF:DF:PD:GT:SGT:SF:SV:SIG:MT:PAC	118,169,44,0:1:1:2:0/0:0/1:0.25:0	17,29,21,0:1:1:2:0/1:0/0:0.25:0:0:.:.	32,65,41,0:1:1:2:0/0:0/1:0.5:0:0:.:.	27,65,27,0:1:1:2:0/0:0/1:0.5:0:0:.:.
chr4_ref_v2	482411	.	GA	G,GAA	.	PASS	IntersectsRepeat=1;RepeatCorrectionApplied=1	SAC:ACF:DF:PD:GT:SGT:SF:SV:SIG:MT:PAC	21,52,5,22,7,11:1:1:2:0/0:0/2:0.125:0	4,3,1,2,0,1:1:0:2:./.:./.:.:0:0:.:.	8,17,3,10,4,7:1:1:2:0/2:0/1:0.5:0:0:.:.	5,8,1,6,4,3:1:1:2:0/2:0/1:0.5:0:0:.:.
chr4_ref_v2	489380	.	AAT	A	.	PASS	IntersectsRepeat=1;RepeatCorrectionApplied=1	SAC:ACF:DF:PD:GT:SGT:SF:SV:SIG:MT:PAC	72,50,15,5:1:1:2:0/0:./.:.:0	21,18,6,0:1:1:2:0/0:./.:.:0:0:.:.	21,24,6,4:1:1:2:0/0:0/1:0.125:0:0:.:.	24,14,6,2:1:1:2:0/0:./.:.:0:0:.:.
chr4_ref_v2	505172	.	CAT	C	.	PASS	IntersectsRepeat=1;RepeatCorrectionApplied=1	SAC:ACF:DF:PD:GT:SGT:SF:SV:SIG:MT:PAC	85,91,8,12:1:1:2:0/0:./.:.:0	32,28,2,0:1:1:2:0/0:./.:.:0:0:.:.	37,47,3,2:1:1:2:0/0:./.:.:0:0:.:.	25,38,3,1:1:1:2:0/0:./.:.:0:0:.:.
chr4_ref_v2	506876	.	T	TA	.	PASS	IntersectsRepeat=1;RepeatCorrectionApplied=1	SAC:ACF:DF:PD:GT:SGT:SF:SV:SIG:MT:PAC	64,73,6,7:1:1:2:0/0:./.:.:0	9,7,0,0:1:0:2:./.:./.:.:0:0:.:.	29,38,1,1:1:1:2:0/0:./.:.:0:0:.:.	24,18,3,7:1:1:2:0/0:0/1:0.25:0:0:.:.
chr4_ref_v2	514587	.	G	A	.	ExcRegion	IntersectsRepeat=0;RepeatCorrectionApplied=0	SAC:ACF:DF:PD:GT:SGT:SF:SV:SIG:MT:PAC	0,0,0,0:0:1:2:./.:./.:.:0	0,0,0,0:0:1:2:./.:./.:.:0:0:.:.	0,0,1,1:1:1:2:./.:./.:.:0:0:.:.	0,0,0,0:0:1:2:./.:./.:.:0:0:.:.
chr4_ref_v2	514590	.	A	G	.	ExcRegion	IntersectsRepeat=0;RepeatCorrectionApplied=0	SAC:ACF:DF:PD:GT:SGT:SF:SV:SIG:MT:PAC	0,0,0,0:0:1:2:./.:./.:.:0	0,0,0,0:0:1:2:./.:./.:.:0:0:.:.	0,0,1,1:1:1:2:./.:./.:.:0:0:.:.	0,0,0,0:0:1:2:./.:./.:.:0:0:.:.
chr4_ref_v2	514621	.	A	T	.	ExcRegion	IntersectsRepeat=0;RepeatCorrectionApplied=0	SAC:ACF:DF:PD:GT:SGT:SF:SV:SIG:MT:PAC	0,0,0,0:0:1:2:./.:./.:.:0	0,0,0,0:0:1:2:./.:./.:.:0:0:.:.	0,0,1,1:1:1:2:./.:./.:.:0:0:.:.	0,0,0,0:0:1:2:./.:./.:.:0:0:.:.
chr4_ref_v2	514630	.	A	T	.	ExcRegion	IntersectsRepeat=0;RepeatCorrectionApplied=0	SAC:ACF:DF:PD:GT:SGT:SF:SV:SIG:MT:PAC	0,0,0,0:0:1:2:./.:./.:.:0	0,0,0,0:0:1:2:./.:./.:.:0:0:.:.	0,0,1,1:1:1:2:./.:./.:.:0:0:.:.	0,0,0,0:0:1:2:./.:./.:.:0:0:.:.
chr4_ref_v2	514635	.	A	G	.	ExcRegion	IntersectsRepeat=0;RepeatCorrectionApplied=0	SAC:ACF:DF:PD:GT:SGT:SF:SV:SIG:MT:PAC	0,0,0,0:0:1:2:./.:./.:.:0	0,0,0,0:0:1:2:./.:./.:.:0:0:.:.	0,0,1,1:1:1:2:./.:./.:.:0:0:.:.	0,0,0,0:0:1:2:./.:./.:.:0:0:.:.
chr4_ref_v2	514654	.	T	C	.	ExcRegion	IntersectsRepeat=0;RepeatCorrectionApplied=0	SAC:ACF:DF:PD:GT:SGT:SF:SV:SIG:MT:PAC	0,1,0,0:0:1:2:./.:./.:.:0	0,0,0,0:0:1:2:./.:./.:.:0:0:.:.	0,0,1,1:1:1:2:./.:./.:.:0:0:.:.	0,0,0,0:0:1:2:./.:./.:.:0:0:.:.
chr4_ref_v2	514658	.	T	A	.	ExcRegion	IntersectsRepeat=1;RepeatCorrectionApplied=0	SAC:ACF:DF:PD:GT:SGT:SF:SV:SIG:MT:PAC	0,1,0,0:0:1:2:./.:./.:.:0	0,0,0,0:0:1:2:./.:./.:.:0:0:.:.	0,0,0,1:0:1:2:./.:./.:.:0:0:.:.	0,0,0,0:0:1:2:./.:./.:.:0:0:.:.
chr4_ref_v2	514659	.	C	T	.	ExcRegion	IntersectsRepeat=1;RepeatCorrectionApplied=0	SAC:ACF:DF:PD:GT:SGT:SF:SV:SIG:MT:PAC	0,1,0,0:0:1:2:./.:./.:.:0	0,0,0,0:0:1:2:./.:./.:.:0:0:.:.	0,0,0,1:0:1:2:./.:./.:.:0:0:.:.	0,0,0,0:0:1:2:./.:./.:.:0:0:.:.
chr4_ref_v2	514663	.	A	G	.	ExcRegion	IntersectsRepeat=1;RepeatCorrectionApplied=0	SAC:ACF:DF:PD:GT:SGT:SF:SV:SIG:MT:PAC	0,1,0,0:0:1:2:./.:./.:.:0	0,0,0,0:0:1:2:./.:./.:.:0:0:.:.	0,0,0,1:0:1:2:./.:./.:.:0:0:.:.	0,0,0,0:0:1:2:./.:./.:.:0:0:.:.
chr4_ref_v2	516330	.	T	C	.	ExcRegion	IntersectsRepeat=1;RepeatCorrectionApplied=0	SAC:ACF:DF:PD:GT:SGT:SF:SV:SIG:MT:PAC	3,0,0,0:0:1:2:./.:./.:.:0	1,0,0,0:0:1:2:./.:./.:.:0:0:.:.	6,0,0,0:0:1:2:./.:./.:.:0:0:.:.	2,0,1,0:1:1:2:./.:./.:.:0:0:.:.
chr4_ref_v2	516333	.	T	G	.	ExcRegion	IntersectsRepeat=1;RepeatCorrectionApplied=0	SAC:ACF:DF:PD:GT:SGT:SF:SV:SIG:MT:PAC	2,0,0,0:0:1:2:./.:./.:.:0	1,0,0,0:0:1:2:./.:./.:.:0:0:.:.	7,0,0,0:0:1:2:./.:./.:.:0:0:.:.	2,0,1,0:1:1:2:./.:./.:.:0:0:.:.
chr4_ref_v2	519543	.	C	CTA	.	ExcRegion	IntersectsRepeat=0;RepeatCorrectionApplied=0	SAC:ACF:DF:PD:GT:SGT:SF:SV:SIG:MT:PAC	197,80,13,0:1:1:2:./.:./.:.:0	22,8,1,0:1:1:2:./.:./.:.:0:0:.:.	91,30,7,0:1:1:2:./.:./.:.:0:0:.:.	75,23,3,0:1:1:2:./.:./.:.:0:0:.:.
chr4_ref_v2	519838	.	GT	G	.	PASS	IntersectsRepeat=1;RepeatCorrectionApplied=1	SAC:ACF:DF:PD:GT:SGT:SF:SV:SIG:MT:PAC	34,45,1,17:1:1:2:0/0:./.:.:0	11,4,0,0:1:0:2:./.:./.:.:0:0:.:.	14,23,1,5:1:1:2:0/0:./.:.:0:0:.:.	8,7,0,3:1:0:2:./.:./.:.:0:0:.:.
chr4_ref_v2	524540	.	G	T	.	PASS	IntersectsRepeat=1;RepeatCorrectionApplied=0	SAC:ACF:DF:PD:GT:SGT:SF:SV:SIG:MT:PAC	207,215,0,1:1:1:2:0/0:./.:.:0	11,28,0,0:1:1:2:0/0:./.:.:0:0:.:.	115,135,0,0:1:1:2:0/0:./.:.:0:0:.:.	35,36,47,52:1:1:2:0/1:1/1:0.125:0:1:g.524540G>T:0
chr4_ref_v2	527681	.	TTA	T	.	PASS	IntersectsRepeat=0;RepeatCorrectionApplied=0	SAC:ACF:DF:PD:GT:SGT:SF:SV:SIG:MT:PAC	0,0,0,2:0:1:2:./.:./.:.:0	0,0,0,3:0:1:2:./.:./.:.:0:0:.:.	0,0,0,1:0:1:2:./.:./.:.:0:0:.:.	0,0,0,0:0:1:2:./.:./.:.:0:0:.:.
chr4_ref_v2	527684	.	A	G	.	PASS	IntersectsRepeat=0;RepeatCorrectionApplied=0	SAC:ACF:DF:PD:GT:SGT:SF:SV:SIG:MT:PAC	0,0,0,2:0:1:2:./.:./.:.:0	0,0,0,3:0:1:2:./.:./.:.:0:0:.:.	0,0,0,1:0:1:2:./.:./.:.:0:0:.:.	0,0,0,0:0:1:2:./.:./.:.:0:0:.:.
chr4_ref_v2	527968	.	A	ACG	.	PASS	IntersectsRepeat=0;RepeatCorrectionApplied=0	SAC:ACF:DF:PD:GT:SGT:SF:SV:SIG:MT:PAC	0,0,0,0:0:1:2:./.:./.:.:0	0,0,0,0:0:1:2:./.:./.:.:0:0:.:.	0,0,0,0:0:1:2:./.:./.:.:0:0:.:.	0,0,0,1:0:1:2:./.:./.:.:0:0:.:.
chr4_ref_v2	527969	.	T	TGAAAATACCAACCTCTGAATCATG	.	PASS	IntersectsRepeat=1;RepeatCorrectionApplied=0	SAC:ACF:DF:PD:GT:SGT:SF:SV:SIG:MT:PAC	0,0,0,0:0:1:2:./.:./.:.:0	0,0,0,0:0:1:2:./.:./.:.:0:0:.:.	0,0,0,0:0:1:2:./.:./.:.:0:0:.:.	0,0,0,1:0:1:2:./.:./.:.:0:0:.:.
chr4_ref_v2	538648	.	GTA	G	.	PASS	IntersectsRepeat=1;RepeatCorrectionApplied=1	SAC:ACF:DF:PD:GT:SGT:SF:SV:SIG:MT:PAC	29,36,13,14:1:1:2:0/0:0/1:0.25:0	10,6,8,6:1:1:2:0/1:0/0:0.25:0:0:.:.	17,14,6,5:1:1:2:0/0:0/1:0.25:0:0:.:.	7,12,5,2:1:1:2:0/0:0/1:0.25:0:0:.:.
chr4_ref_v2	542473	.	CA	C	.	PASS	IntersectsRepeat=1;RepeatCorrectionApplied=1	SAC:ACF:DF:PD:GT:SGT:SF:SV:SIG:MT:PAC	113,77,20,9:1:1:2:0/0:./.:.:0	21,12,6,3:1:1:2:0/0:0/1:0.125:0:0:.:.	56,46,11,2:1:1:2:0/0:./.:.:0:0:.:.	39,41,5,5:1:1:2:0/0:./.:.:0:0:.:.
chr4_ref_v2	548461	.	G	GT,GTT	.	PASS	IntersectsRepeat=1;RepeatCorrectionApplied=1	SAC:ACF:DF:PD:GT:SGT:SF:SV:SIG:MT:PAC	11,25,4,14,24,21:1:1:2:0/2:2/2:0.125:0	0,0,1,0,1,5:1:0:2:./.:./.:.:0:0:.:.	1,7,1,7,9,9:1:1:2:2/2:0/2:0.5:0:0:.:.	1,2,0,1,2,4:1:0:2:./.:./.:.:0:0:.:.
chr4_ref_v2	551734	.	C	CA	.	PASS	IntersectsRepeat=1;RepeatCorrectionApplied=1	SAC:ACF:DF:PD:GT:SGT:SF:SV:SIG:MT:PAC	111,73,12,16:1:1:2:0/0:0/1:0.125:0	15,5,3,1:1:1:2:0/0:0/1:0.25:0:0:.:.	64,34,6,3:1:1:2:0/0:./.:.:0:0:.:.	35,22,4,4:1:1:2:0/0:0/1:0.125:0:0:.:.
chr4_ref_v2	587754	.	C	CTTT	.	PASS	IntersectsRepeat=1;RepeatCorrectionApplied=1	SAC:ACF:DF:PD:GT:SGT:SF:SV:SIG:MT:PAC	2,3,26,7:1:1:2:1/1:0/1:0.25:0	0,2,7,4:1:0:2:./.:./.:.:0:0:.:.	2,0,16,5:1:1:2:1/1:0/1:0.25:0:0:.:.	0,0,13,2:1:0:2:./.:./.:.:0:0:.:.
chr4_ref_v2	606957	.	G	GAAAAAAAA	.	PASS	IntersectsRepeat=1;RepeatCorrectionApplied=1	SAC:ACF:DF:PD:GT:SGT:SF:SV:SIG:MT:PAC	51,24,8,26:1:1:2:0/1:0/0:0.25:0	6,5,7,2:1:1:2:0/1:0/0:0.125:0:0:.:.	17,1,4,3:1:1:2:0/1:0/0:0.5:0:0:.:.	14,3,4,6:1:1:2:0/1:0/0:0.25:0:0:.:.
chr4_ref_v2	606975	.	G	A	.	PASS	IntersectsRepeat=1;RepeatCorrectionApplied=0	SAC:ACF:DF:PD:GT:SGT:SF:SV:SIG:MT:PAC	102,206,43,2:1:1:2:0/0:0/1:0.25:0	12,29,10,1:1:1:2:0/0:0/1:0.5:0:0:.:.	45,94,24,2:1:1:2:0/0:0/1:0.25:0:0:.:.	36,85,21,0:1:1:2:0/0:0/1:0.25:0:0:.:.
chr4_ref_v2	621794	.	G	GAAAAAAA	.	PASS	IntersectsRepeat=1;RepeatCorrectionApplied=1	SAC:ACF:DF:PD:GT:SGT:SF:SV:SIG:MT:PAC	37,24,9,29:1:1:2:0/1:0/0:0.25:0	4,0,2,3:1:0:2:./.:./.:.:0:0:.:.	20,6,2,14:1:1:2:0/1:0/0:0.25:0:0:.:.	16,5,2,7:1:1:2:0/1:0/0:0.5:0:0:.:.
chr4_ref_v2	628569	.	AT	A	.	PASS	IntersectsRepeat=1;RepeatCorrectionApplied=1	SAC:ACF:DF:PD:GT:SGT:SF:SV:SIG:MT:PAC	118,135,15,16:1:1:2:0/0:0/1:0.125:0	11,12,0,1:1:1:2:0/0:./.:.:0:0:.:.	73,52,8,7:1:1:2:0/0:0/1:0.125:0:0:.:.	38,50,6,11:1:1:2:0/0:0/1:0.25:0:0:.:.
chr4_ref_v2	630748	.	GT	G	.	PASS	IntersectsRepeat=1;RepeatCorrectionApplied=1	SAC:ACF:DF:PD:GT:SGT:SF:SV:SIG:MT:PAC	80,49,24,15:1:1:2:0/0:0/1:0.125:0	9,7,3,2:1:1:2:0/0:0/1:0.125:0:0:.:.	34,33,11,6:1:1:2:0/0:0/1:0.125:0:0:.:.	34,20,12,2:1:1:2:0/0:0/1:0.125:0:0:.:.
chr4_ref_v2	633278	.	A	G	.	PASS	IntersectsRepeat=0;RepeatCorrectionApplied=0	SAC:ACF:DF:PD:GT:SGT:SF:SV:SIG:MT:PAC	214,200,0,1:1:1:2:0/0:./.:.:0	44,31,0,0:1:1:2:0/0:./.:.:0:0:.:.	153,102,0,0:1:1:2:0/0:./.:.:0:0:.:.	71,34,46,38:1:1:2:0/1:0/0:0.125:0:1:g.633278A>G:0
chr4_ref_v2	645348	.	A	G	.	PASS	IntersectsRepeat=0;RepeatCorrectionApplied=0	SAC:ACF:DF:PD:GT:SGT:SF:SV:SIG:MT:PAC	226,76,103,0:1:1:2:0/0:0/1:0.5:0	32,14,13,0:1:1:2:0/0:0/1:0.5:0:0:.:.	109,26,62,0:1:1:2:0/1:0/0:0.25:0:0:.:.	58,28,53,0:1:1:2:0/1:0/0:0.25:0:0:.:.
chr4_ref_v2	645358	.	CG	C	.	PASS	IntersectsRepeat=0;RepeatCorrectionApplied=0	SAC:ACF:DF:PD:GT:SGT:SF:SV:SIG:MT:PAC	289,83,36,0:1:1:2:0/0:0/1:0.25:0	36,12,6,0:1:1:2:0/0:0/1:0.25:0:0:.:.	156,33,25,0:1:1:2:0/0:0/1:0.25:0:0:.:.	87,28,24,0:1:1:2:0/0:0/1:0.25:0:0:.:.
chr4_ref_v2	645380	.	A	G	.	PASS	IntersectsRepeat=0;RepeatCorrectionApplied=0	SAC:ACF:DF:PD:GT:SGT:SF:SV:SIG:MT:PAC	230,104,65,0:1:1:2:0/0:0/1:0.25:0	37,12,6,0:1:1:2:0/0:0/1:0.25:0:0:.:.	127,43,37,0:1:1:2:0/0:0/1:0.5:0:0:.:.	71,39,25,0:1:1:2:0/0:0/1:0.5:0:0:.:.
chr4_ref_v2	645384	.	C	T	.	PASS	IntersectsRepeat=0;RepeatCorrectionApplied=0	SAC:ACF:DF:PD:GT:SGT:SF:SV:SIG:MT:PAC	276,114,16,0:1:1:2:0/0:0/1:0.125:0	39,12,1,0:1:1:2:0/0:./.:.:0:0:.:.	144,45,17,0:1:1:2:0/0:0/1:0.125:0:0:.:.	81,40,13,0:1:1:2:0/0:0/1:0.25:0:0:.:.
chr4_ref_v2	645387	.	T	G	.	PASS	IntersectsRepeat=1;RepeatCorrectionApplied=0	SAC:ACF:DF:PD:GT:SGT:SF:SV:SIG:MT:PAC	208,119,79,0:1:1:2:0/0:0/1:0.5:0	35,13,5,0:1:1:2:0/0:0/1:0.25:0:0:.:.	105,49,53,1:1:1:2:0/0:0/1:0.5:0:0:.:.	57,41,35,0:1:1:2:0/0:0/1:0.5:0:0:.:.
chr4_ref_v2	645399	.	T	G	.	PASS	IntersectsRepeat=1;RepeatCorrectionApplied=0	SAC:ACF:DF:PD:GT:SGT:SF:SV:SIG:MT:PAC	209,131,53,2:1:1:2:0/0:0/1:0.25:0	34,19,4,1:1:1:2:0/0:0/1:0.125:0:0:.:.	104,63,25,2:1:1:2:0/0:0/1:0.25:0:0:.:.	59,48,18,0:1:1:2:0/0:0/1:0.25:0:0:.:.
chr4_ref_v2	645406	.	CGTTTTGTTAT	C	.	PASS	IntersectsRepeat=0;RepeatCorrectionApplied=0	SAC:ACF:DF:PD:GT:SGT:SF:SV:SIG:MT:PAC	189,182,37,2:1:1:2:0/0:0/1:0.25:0	32,23,4,1:1:1:2:0/0:0/1:0.125:0:0:.:.	97,89,17,2:1:1:2:0/0:0/1:0.25:0:0:.:.	51,63,14,0:1:1:2:0/0:0/1:0.25:0:0:.:.
chr4_ref_v2	645422	.	T	A	.	ExcRegion	IntersectsRepeat=1;RepeatCorrectionApplied=0	SAC:ACF:DF:PD:GT:SGT:SF:SV:SIG:MT:PAC	153,174,28,17:1:1:2:./.:./.:.:0	28,24,2,1:1:1:2:./.:./.:.:0:0:.:.	81,82,15,10:1:1:2:./.:./.:.:0:0:.:.	44,58,10,6:1:1:2:./.:./.:.:0:0:.:.
chr4_ref_v2	645423	.	ATATG	A	.	ExcRegion	IntersectsRepeat=1;RepeatCorrectionApplied=0	SAC:ACF:DF:PD:GT:SGT:SF:SV:SIG:MT:PAC	152,180,27,17:1:1:2:./.:./.:.:0	27,27,2,1:1:1:2:./.:./.:.:0:0:.:.	79,85,15,10:1:1:2:./.:./.:.:0:0:.:.	43,62,11,6:1:1:2:./.:./.:.:0:0:.:.
chr4_ref_v2	645432	.	T	TG	.	ExcRegion	IntersectsRepeat=0;RepeatCorrectionApplied=0	SAC:ACF:DF:PD:GT:SGT:SF:SV:SIG:MT:PAC	130,186,20,22:1:1:2:./.:./.:.:0	25,26,2,1:1:1:2:./.:./.:.:0:0:.:.	58,88,10,13:1:1:2:./.:./.:.:0:0:.:.	34,62,9,6:1:1:2:./.:./.:.:0:0:.:.
chr4_ref_v2	645435	.	T	TG	.	ExcRegion	IntersectsRepeat=0;RepeatCorrectionApplied=0	SAC:ACF:DF:PD:GT:SGT:SF:SV:SIG:MT:PAC	122,191,13,29:1:1:2:./.:./.:.:0	24,26,2,2:1:1:2:./.:./.:.:0:0:.:.	56,89,7,13:1:1:2:./.:./.:.:0:0:.:.	33,62,6,6:1:1:2:./.:./.:.:0:0:.:.
chr4_ref_v2	645436	.	T	TTG	.	ExcRegion	IntersectsRepeat=0;RepeatCorrectionApplied=0	SAC:ACF:DF:PD:GT:SGT:SF:SV:SIG:MT:PAC	120,190,10,31:1:1:2:./.:./.:.:0	23,26,2,2:1:1:2:./.:./.:.:0:0:.:.	55,89,5,14:1:1:2:./.:./.:.:0:0:.:.	33,63,5,6:1:1:2:./.:./.:.:0:0:.:.
chr4_ref_v2	645511	.	G	A	.	ExcRegion	IntersectsRepeat=0;RepeatCorrectionApplied=0	SAC:ACF:DF:PD:GT:SGT:SF:SV:SIG:MT:PAC	0,228,0,91:1:1:2:./.:./.:.:0	0,31,0,10:1:1:2:./.:./.:.:0:0:.:.	0,122,0,45:1:1:2:./.:./.:.:0:0:.:.	0,80,0,34:1:1:2:./.:./.:.:0:0:.:.
chr4_ref_v2	645517	.	T	A	.	ExcRegion	IntersectsRepeat=0;RepeatCorrectionApplied=0	SAC:ACF:DF:PD:GT:SGT:SF:SV:SIG:MT:PAC	0,192,0,117:1:1:2:./.:./.:.:0	0,27,0,18:1:1:2:./.:./.:.:0:0:.:.	0,100,0,67:1:1:2:./.:./.:.:0:0:.:.	0,62,0,56:1:1:2:./.:./.:.:0:0:.:.
chr4_ref_v2	645527	.	A	T	.	ExcRegion	IntersectsRepeat=0;RepeatCorrectionApplied=0	SAC:ACF:DF:PD:GT:SGT:SF:SV:SIG:MT:PAC	0,185,0,112:1:1:2:./.:./.:.:0	0,26,0,19:1:1:2:./.:./.:.:0:0:.:.	0,107,0,64:1:1:2:./.:./.:.:0:0:.:.	0,61,0,56:1:1:2:./.:./.:.:0:0:.:.
chr4_ref_v2	645528	.	T	C	.	ExcRegion	IntersectsRepeat=1;RepeatCorrectionApplied=0	SAC:ACF:DF:PD:GT:SGT:SF:SV:SIG:MT:PAC	0,182,0,110:1:1:2:./.:./.:.:0	0,27,0,19:1:1:2:./.:./.:.:0:0:.:.	0,108,0,64:1:1:2:./.:./.:.:0:0:.:.	0,61,0,56:1:1:2:./.:./.:.:0:0:.:.
chr4_ref_v2	645533	.	G	T	.	ExcRegion	IntersectsRepeat=0;RepeatCorrectionApplied=0	SAC:ACF:DF:PD:GT:SGT:SF:SV:SIG:MT:PAC	0,178,0,103:1:1:2:./.:./.:.:0	0,29,0,19:1:1:2:./.:./.:.:0:0:.:.	0,104,0,64:1:1:2:./.:./.:.:0:0:.:.	0,61,0,56:1:1:2:./.:./.:.:0:0:.:.
chr4_ref_v2	645541	.	G	A	.	ExcRegion	IntersectsRepeat=0;RepeatCorrectionApplied=0	SAC:ACF:DF:PD:GT:SGT:SF:SV:SIG:MT:PAC	0,174,0,94:1:1:2:./.:./.:.:0	0,26,0,18:1:1:2:./.:./.:.:0:0:.:.	0,104,0,57:1:1:2:./.:./.:.:0:0:.:.	0,58,0,56:1:1:2:./.:./.:.:0:0:.:.
chr4_ref_v2	645542	.	C	T	.	ExcRegion	IntersectsRepeat=0;RepeatCorrectionApplied=0	SAC:ACF:DF:PD:GT:SGT:SF:SV:SIG:MT:PAC	0,171,0,94:1:1:2:./.:./.:.:0	0,27,0,19:1:1:2:./.:./.:.:0:0:.:.	0,104,0,57:1:1:2:./.:./.:.:0:0:.:.	0,57,0,56:1:1:2:./.:./.:.:0:0:.:.
chr4_ref_v2	645544	.	A	T	.	ExcRegion	IntersectsRepeat=0;RepeatCorrectionApplied=0	SAC:ACF:DF:PD:GT:SGT:SF:SV:SIG:MT:PAC	0,171,0,92:1:1:2:./.:./.:.:0	0,30,0,18:1:1:2:./.:./.:.:0:0:.:.	0,103,0,56:1:1:2:./.:./.:.:0:0:.:.	0,58,0,55:1:1:2:./.:./.:.:0:0:.:.
chr4_ref_v2	645550	.	CACA	C	.	ExcRegion	IntersectsRepeat=1;RepeatCorrectionApplied=0	SAC:ACF:DF:PD:GT:SGT:SF:SV:SIG:MT:PAC	0,162,0,74:1:1:2:./.:./.:.:0	0,30,0,17:1:1:2:./.:./.:.:0:0:.:.	0,105,0,49:1:1:2:./.:./.:.:0:0:.:.	0,57,0,50:1:1:2:./.:./.:.:0:0:.:.
chr4_ref_v2	645556	.	T	A	.	ExcRegion	IntersectsRepeat=0;RepeatCorrectionApplied=0	SAC:ACF:DF:PD:GT:SGT:SF:SV:SIG:MT:PAC	0,152,0,67:1:1:2:./.:./.:.:0	0,29,0,17:1:1:2:./.:./.:.:0:0:.:.	0,93,0,45:1:1:2:./.:./.:.:0:0:.:.	0,53,0,50:1:1:2:./.:./.:.:0:0:.:.
chr4_ref_v2	645558	.	TATA	T	.	ExcRegion	IntersectsRepeat=1;RepeatCorrectionApplied=0	SAC:ACF:DF:PD:GT:SGT:SF:SV:SIG:MT:PAC	0,151,0,66:1:1:2:./.:./.:.:0	0,31,0,17:1:1:2:./.:./.:.:0:0:.:.	0,91,0,43:1:1:2:./.:./.:.:0:0:.:.	0,54,0,49:1:1:2:./.:./.:.:0:0:.:.
chr4_ref_v2	645567	.	T	TACG	.	ExcRegion	IntersectsRepeat=1;RepeatCorrectionApplied=0	SAC:ACF:DF:PD:GT:SGT:SF:SV:SIG:MT:PAC	0,133,0,55:1:1:2:./.:./.:.:0	0,31,0,16:1:1:2:./.:./.:.:0:0:.:.	0,83,0,34:1:1:2:./.:./.:.:0:0:.:.	0,50,0,36:1:1:2:./.:./.:.:0:0:.:.
chr4_ref_v2	645571	.	A	ATTCC	.	ExcRegion	IntersectsRepeat=1;RepeatCorrectionApplied=0	SAC:ACF:DF:PD:GT:SGT:SF:SV:SIG:MT:PAC	0,123,0,36:1:1:2:./.:./.:.:0	0,31,0,14:1:1:2:./.:./.:.:0:0:.:.	0,79,0,24:1:1:2:./.:./.:.:0:0:.:.	0,49,0,22:1:1:2:./.:./.:.:0:0:.:.
chr4_ref_v2	645575	.	T	TTC	.	ExcRegion	IntersectsRepeat=1;RepeatCorrectionApplied=0	SAC:ACF:DF:PD:GT:SGT:SF:SV:SIG:MT:PAC	0,118,0,28:1:1:2:./.:./.:.:0	0,30,0,11:1:1:2:./.:./.:.:0:0:.:.	0,74,0,20:1:1:2:./.:./.:.:0:0:.:.	0,45,0,21:1:1:2:./.:./.:.:0:0:.:.
chr4_ref_v2	645587	.	TTAATA	T	.	ExcRegion	IntersectsRepeat=0;RepeatCorrectionApplied=0	SAC:ACF:DF:PD:GT:SGT:SF:SV:SIG:MT:PAC	0,103,0,5:1:1:2:./.:./.:.:0	0,33,0,4:1:1:2:./.:./.:.:0:0:.:.	0,66,0,3:1:1:2:./.:./.:.:0:0:.:.	0,42,0,5:1:1:2:./.:./.:.:0:0:.:.
chr4_ref_v2	645589	.	A	T	.	ExcRegion	IntersectsRepeat=1;RepeatCorrectionApplied=0	SAC:ACF:DF:PD:GT:SGT:SF:SV:SIG:MT:PAC	0,99,0,3:1:1:2:./.:./.:.:0	0,34,0,3:1:1:2:./.:./.:.:0:0:.:.	0,64,0,2:1:1:2:./.:./.:.:0:0:.:.	0,41,0,4:1:1:2:./.:./.:.:0:0:.:.
chr4_ref_v2	645598	.	TG	T	.	ExcRegion	IntersectsRepeat=0;RepeatCorrectionApplied=0	SAC:ACF:DF:PD:GT:SGT:SF:SV:SIG:MT:PAC	0,81,0,2:1:1:2:./.:./.:.:0	0,32,0,4:1:1:2:./.:./.:.:0:0:.:.	0,55,0,3:1:1:2:./.:./.:.:0:0:.:.	0,37,0,2:1:1:2:./.:./.:.:0:0:.:.
chr4_ref_v2	649729	.	C	T	.	ExcRegion	IntersectsRepeat=0;RepeatCorrectionApplied=0	SAC:ACF:DF:PD:GT:SGT:SF:SV:SIG:MT:PAC	0,0,0,0:0:1:2:./.:./.:.:0	0,0,0,0:0:1:2:./.:./.:.:0:0:.:.	0,0,0,0:0:1:2:./.:./.:.:0:0:.:.	0,0,0,0:0:1:2:./.:./.:.:0:0:.:.
chr4_ref_v2	651116	.	A	G	.	ExcRegion	IntersectsRepeat=1;RepeatCorrectionApplied=0	SAC:ACF:DF:PD:GT:SGT:SF:SV:SIG:MT:PAC	33,0,16,0:1:1:2:./.:./.:.:0	16,0,6,0:1:1:2:./.:./.:.:0:0:.:.	27,0,7,0:1:1:2:./.:./.:.:0:0:.:.	16,0,11,0:1:1:2:./.:./.:.:0:0:.:.
chr4_ref_v2	668864	.	TA	T	.	PASS	IntersectsRepeat=1;RepeatCorrectionApplied=1	SAC:ACF:DF:PD:GT:SGT:SF:SV:SIG:MT:PAC	98,128,14,25:1:1:2:0/0:./.:.:0	12,25,2,0:1:1:2:0/0:./.:.:0:0:.:.	53,72,8,10:1:1:2:0/0:./.:.:0:0:.:.	36,42,8,3:1:1:2:0/0:./.:.:0:0:.:.
chr4_ref_v2	677928	.	C	CTT	.	PASS	IntersectsRepeat=1;RepeatCorrectionApplied=1	SAC:ACF:DF:PD:GT:SGT:SF:SV:SIG:MT:PAC	1,1,19,0:1:1:2:1/1:0/1:0.125:0	0,0,3,0:0:0:2:./.:./.:.:0:0:.:.	1,0,8,0:1:0:2:./.:./.:.:0:0:.:.	0,0,2,0:0:1:2:./.:./.:.:0:0:.:.
chr4_ref_v2	687977	.	C	CT,CTT	.	PASS	IntersectsRepeat=1;RepeatCorrectionApplied=1	SAC:ACF:DF:PD:GT:SGT:SF:SV:SIG:MT:PAC	6,3,12,13,61,58:1:1:2:2/2:0/2:0.125:0	1,0,0,1,10,12:1:1:2:2/2:./.:.:0:0:.:.	0,1,3,3,37,39:1:1:2:2/2:./.:.:0:0:.:.	2,1,7,3,25,26:1:1:2:2/2:0/2:0.125:0:0:.:.
chr4_ref_v2	691302	.	A	AATAT,AATATAT	.	PASS	IntersectsRepeat=1;RepeatCorrectionApplied=1	SAC:ACF:DF:PD:GT:SGT:SF:SV:SIG:MT:PAC	1,0,7,8,36,59:1:1:2:2/2:./.:.:0	1,0,2,2,11,20:1:1:2:2/2:./.:.:0:0:.:.	0,0,2,6,30,29:1:1:2:2/2:./.:.:0:0:.:.	0,0,2,2,15,14:1:1:2:2/2:./.:.:0:0:.:.
chr4_ref_v2	736323	.	T	G	.	PASS	IntersectsRepeat=0;RepeatCorrectionApplied=0	SAC:ACF:DF:PD:GT:SGT:SF:SV:SIG:MT:PAC	29,202,25,0:1:1:2:0/0:0/1:0.25:0	2,21,3,0:1:1:2:0/0:0/1:0.25:0:0:.:.	16,99,26,0:1:1:2:0/0:0/1:0.5:0:0:.:.	12,61,13,0:1:1:2:0/0:0/1:0.25:0:0:.:.
chr4_ref_v2	746254	.	CA	C	.	PASS	IntersectsRepeat=1;RepeatCorrectionApplied=1	SAC:ACF:DF:PD:GT:SGT:SF:SV:SIG:MT:PAC	109,123,19,10:1:1:2:0/0:./.:.:0	22,13,1,2:1:1:2:0/0:./.:.:0:0:.:.	90,55,4,2:1:1:2:0/0:./.:.:0:0:.:.	58,38,2,2:1:1:2:0/0:./.:.:0:0:.:.
chr4_ref_v2	748425	.	T	TA	.	PASS	IntersectsRepeat=1;RepeatCorrectionApplied=1	SAC:ACF:DF:PD:GT:SGT:SF:SV:SIG:MT:PAC	105,67,14,8:1:1:2:0/0:./.:.:0	19,11,2,2:1:1:2:0/0:0/1:0.125:0:0:.:.	56,47,3,7:1:1:2:0/0:./.:.:0:0:.:.	50,34,4,6:1:1:2:0/0:0/1:0.125:0:0:.:.
chr4_ref_v2	762251	.	T	A	.	PASS	IntersectsRepeat=0;RepeatCorrectionApplied=0	SAC:ACF:DF:PD:GT:SGT:SF:SV:SIG:MT:PAC	194,225,0,0:1:1:2:0/0:./.:.:0	32,30,0,0:1:1:2:0/0:./.:.:0:0:.:.	57,58,42,61:1:1:2:0/1:./.:.:0:1:g.762251T>A:0	59,75,0,0:1:1:2:0/0:./.:.:0:0:.:.
chr4_ref_v2	794535	.	C	A	.	PASS	IntersectsRepeat=1;RepeatCorrectionApplied=0	SAC:ACF:DF:PD:GT:SGT:SF:SV:SIG:MT:PAC	224,97,1,13:1:1:2:0/0:0/1:0.125:0	29,6,0,2:1:1:2:0/0:0/1:0.125:0:0:.:.	118,20,0,13:1:1:2:0/0:0/1:0.25:0:0:.:.	90,17,0,15:1:1:2:0/0:0/1:0.25:0:0:.:.
chr4_ref_v2	806438	.	G	T	.	PASS	IntersectsRepeat=1;RepeatCorrectionApplied=0	SAC:ACF:DF:PD:GT:SGT:SF:SV:SIG:MT:PAC	205,167,1,0:1:1:2:0/0:./.:.:0	30,33,0,0:1:1:2:0/0:./.:.:0:0:.:.	120,95,0,0:1:1:2:0/0:./.:.:0:0:.:.	56,30,28,24:1:1:2:0/1:0/0:0.25:0:1:g.806438G>T:0
chr4_ref_v2	830849	.	A	G	.	PASS	IntersectsRepeat=0;RepeatCorrectionApplied=0	SAC:ACF:DF:PD:GT:SGT:SF:SV:SIG:MT:PAC	246,167,0,0:1:1:2:0/0:./.:.:0	32,29,0,0:1:1:2:0/0:./.:.:0:0:.:.	63,44,69,37:1:1:2:0/1:./.:.:0:1:g.830849A>G:0	86,65,0,1:1:1:2:0/0:./.:.:0:0:.:.
chr4_ref_v2	835540	.	GA	G	.	PASS	IntersectsRepeat=1;RepeatCorrectionApplied=1	SAC:ACF:DF:PD:GT:SGT:SF:SV:SIG:MT:PAC	122,122,14,12:1:1:2:0/0:./.:.:0	17,21,0,1:1:1:2:0/0:./.:.:0:0:.:.	79,57,6,7:1:1:2:0/0:./.:.:0:0:.:.	38,32,7,4:1:1:2:0/0:0/1:0.125:0:0:.:.
chr4_ref_v2	837968	.	A	AAATAATAATAAT	.	PASS	IntersectsRepeat=1;RepeatCorrectionApplied=1	SAC:ACF:DF:PD:GT:SGT:SF:SV:SIG:MT:PAC	0,0,56,47:1:1:2:1/1:./.:.:0	0,2,19,15:1:1:2:1/1:0/1:0.125:0:0:.:.	0,0,21,23:1:1:2:1/1:./.:.:0:0:.:.	0,0,23,16:1:1:2:1/1:./.:.:0:0:.:.
chr4_ref_v2	840324	.	AATAT	A,AAT	.	PASS	IntersectsRepeat=1;RepeatCorrectionApplied=1	SAC:ACF:DF:PD:GT:SGT:SF:SV:SIG:MT:PAC	0,2,2,8,55,72:1:1:2:2/2:./.:.:0	0,0,6,4,19,18:1:1:2:2/2:1/2:0.25:0:0:.:.	0,1,3,4,26,31:1:1:2:2/2:./.:.:0:0:.:.	0,0,2,2,26,24:1:1:2:2/2:./.:.:0:0:.:.
chr4_ref_v2	859215	.	T	G	.	PASS	IntersectsRepeat=1;RepeatCorrectionApplied=0	SAC:ACF:DF:PD:GT:SGT:SF:SV:SIG:MT:PAC	117,182,42,1:1:1:2:0/0:0/1:0.25:0	9,23,12,0:1:1:2:0/0:0/1:0.5:0:0:.:.	37,98,50,0:1:1:2:0/0:0/1:0.5:0:0:.:.	34,67,34,0:1:1:2:0/0:0/1:0.5:0:0:.:.
chr4_ref_v2	864769	.	CAT	C	.	PASS	IntersectsRepeat=1;RepeatCorrectionApplied=1	SAC:ACF:DF:PD:GT:SGT:SF:SV:SIG:MT:PAC	69,91,6,16:1:1:2:0/0:./.:.:0	16,35,5,6:1:1:2:0/0:0/1:0.125:0:0:.:.	29,38,3,3:1:1:2:0/0:./.:.:0:0:.:.	25,37,2,4:1:1:2:0/0:./.:.:0:0:.:.
chr4_ref_v2	864892	.	CT	C	.	PASS	IntersectsRepeat=1;RepeatCorrectionApplied=1	SAC:ACF:DF:PD:GT:SGT:SF:SV:SIG:MT:PAC	183,98,11,7:1:1:2:0/0:0/1:0.125:0	21,24,1,2:1:1:2:0/0:0/1:0.125:0:0:.:.	93,50,6,2:1:1:2:0/0:0/1:0.125:0:0:.:.	67,20,10,2:1:1:2:0/0:0/1:0.25:0:0:.:.
chr4_ref_v2	872601	.	T	C	.	ExcRegion	IntersectsRepeat=1;RepeatCorrectionApplied=0	SAC:ACF:DF:PD:GT:SGT:SF:SV:SIG:MT:PAC	0,0,0,1:0:1:2:./.:./.:.:0	0,0,0,0:0:1:2:./.:./.:.:0:0:.:.	0,0,0,0:0:1:2:./.:./.:.:0:0:.:.	0,0,0,0:0:1:2:./.:./.:.:0:0:.:.
chr4_ref_v2	886998	.	GA	G	.	PASS	IntersectsRepeat=1;RepeatCorrectionApplied=1	SAC:ACF:DF:PD:GT:SGT:SF:SV:SIG:MT:PAC	137,88,7,7:1:1:2:0/0:./.:.:0	12,19,1,5:1:1:2:0/0:0/1:0.125:0:0:.:.	68,34,5,3:1:1:2:0/0:./.:.:0:0:.:.	49,32,1,2:1:1:2:0/0:./.:.:0:0:.:.
chr4_ref_v2	892434	.	CA	C	.	PASS	IntersectsRepeat=1;RepeatCorrectionApplied=1	SAC:ACF:DF:PD:GT:SGT:SF:SV:SIG:MT:PAC	85,98,14,7:1:1:2:0/0:./.:.:0	12,12,2,0:1:1:2:0/0:./.:.:0:0:.:.	29,64,10,4:1:1:2:0/0:0/1:0.125:0:0:.:.	18,48,3,3:1:1:2:0/0:./.:.:0:0:.:.
chr4_ref_v2	896497	.	C	A	.	PASS	IntersectsRepeat=0;RepeatCorrectionApplied=0	SAC:ACF:DF:PD:GT:SGT:SF:SV:SIG:MT:PAC	251,76,0,15:1:1:2:0/0:0/1:0.125:0	40,7,0,4:1:1:2:0/0:0/1:0.25:0:0:.:.	124,12,0,30:1:1:2:0/0:0/1:0.5:0:0:.:.	76,5,0,16:1:1:2:0/0:0/1:0.25:0:0:.:.
chr4_ref_v2	909629	.	A	T	.	PASS	IntersectsRepeat=1;RepeatCorrectionApplied=0	SAC:ACF:DF:PD:GT:SGT:SF:SV:SIG:MT:PAC	169,74,5,99:1:1:2:0/0:0/1:0.5:0	28,7,0,8:1:1:2:0/0:0/1:0.5:0:0:.:.	85,33,2,61:1:1:2:0/1:0/0:0.25:0:0:.:.	68,30,2,41:1:1:2:0/0:0/1:0.5:0:0:.:.
chr4_ref_v2	921715	.	C	CAAAAAAA	.	PASS	IntersectsRepeat=1;RepeatCorrectionApplied=1	SAC:ACF:DF:PD:GT:SGT:SF:SV:SIG:MT:PAC	10,1,28,19:1:1:2:0/1:1/1:0.5:0	5,0,9,6:1:1:2:1/1:0/1:0.5:0:0:.:.	3,0,19,19:1:1:2:1/1:0/1:0.25:0:0:.:.	2,0,17,14:1:1:2:1/1:0/1:0.125:0:0:.:.
chr4_ref_v2	930866	.	CAT	C	.	PASS	IntersectsRepeat=1;RepeatCorrectionApplied=1	SAC:ACF:DF:PD:GT:SGT:SF:SV:SIG:MT:PAC	80,73,23,22:1:1:2:0/0:0/1:0.25:0	16,15,2,3:1:1:2:0/0:./.:.:0:0:.:.	37,34,15,12:1:1:2:0/0:0/1:0.25:0:0:.:.	30,30,10,10:1:1:2:0/0:0/1:0.25:0:0:.:.
chr4_ref_v2	938178	.	T	G	.	PASS	IntersectsRepeat=0;RepeatCorrectionApplied=0	SAC:ACF:DF:PD:GT:SGT:SF:SV:SIG:MT:PAC	156,297,31,0:1:1:2:0/0:0/1:0.125:0	19,34,6,0:1:1:2:0/0:0/1:0.25:0:0:.:.	54,153,49,1:1:1:2:0/0:0/1:0.5:0:0:.:.	35,97,32,0:1:1:2:0/0:0/1:0.5:0:0:.:.
chr4_ref_v2	947059	.	A	C	.	PASS	IntersectsRepeat=0;RepeatCorrectionApplied=0	SAC:ACF:DF:PD:GT:SGT:SF:SV:SIG:MT:PAC	260,150,0,38:1:1:2:0/0:0/1:0.125:0	28,9,0,4:1:1:2:0/0:0/1:0.25:0:0:.:.	154,44,0,43:1:1:2:0/0:0/1:0.5:0:0:.:.	83,20,0,23:1:1:2:0/0:0/1:0.5:0:0:.:.
chr4_ref_v2	955452	.	G	A	.	PASS	IntersectsRepeat=0;RepeatCorrectionApplied=0	SAC:ACF:DF:PD:GT:SGT:SF:SV:SIG:MT:PAC	149,166,0,0:1:1:2:0/0:./.:.:0	18,18,0,0:1:1:2:0/0:./.:.:0:0:.:.	61,122,0,0:1:1:2:0/0:./.:.:0:0:.:.	26,34,18,46:1:1:2:0/1:./.:.:0:1:g.955452G>A:0
chr4_ref_v2	966422	.	TA	T	.	PASS	IntersectsRepeat=1;RepeatCorrectionApplied=1	SAC:ACF:DF:PD:GT:SGT:SF:SV:SIG:MT:PAC	70,83,19,22:1:1:2:0/0:./.:.:0	5,16,3,4:1:1:2:0/0:0/1:0.125:0:0:.:.	31,42,6,4:1:1:2:0/0:./.:.:0:0:.:.	23,26,8,7:1:1:2:0/0:0/1:0.125:0:0:.:.
chr4_ref_v2	982341	.	C	T	.	ExcRegion	IntersectsRepeat=1;RepeatCorrectionApplied=0	SAC:ACF:DF:PD:GT:SGT:SF:SV:SIG:MT:PAC	0,0,1,0:0:1:2:./.:./.:.:0	0,0,0,0:0:1:2:./.:./.:.:0:0:.:.	0,0,0,0:0:1:2:./.:./.:.:0:0:.:.	0,0,0,0:0:1:2:./.:./.:.:0:0:.:.
chr4_ref_v2	983303	.	A	G	.	ExcRegion	IntersectsRepeat=1;RepeatCorrectionApplied=0	SAC:ACF:DF:PD:GT:SGT:SF:SV:SIG:MT:PAC	0,0,0,0:0:1:2:./.:./.:.:0	0,0,0,0:0:1:2:./.:./.:.:0:0:.:.	0,0,0,0:0:1:2:./.:./.:.:0:0:.:.	0,0,0,0:0:1:2:./.:./.:.:0:0:.:.
chr4_ref_v2	983359	.	T	C	.	ExcRegion	IntersectsRepeat=0;RepeatCorrectionApplied=0	SAC:ACF:DF:PD:GT:SGT:SF:SV:SIG:MT:PAC	0,0,0,0:0:1:2:./.:./.:.:0	0,0,0,0:0:1:2:./.:./.:.:0:0:.:.	0,0,0,0:0:1:2:./.:./.:.:0:0:.:.	0,0,0,0:0:1:2:./.:./.:.:0:0:.:.
chr4_ref_v2	987146	.	G	A	.	ExcRegion	IntersectsRepeat=0;RepeatCorrectionApplied=0	SAC:ACF:DF:PD:GT:SGT:SF:SV:SIG:MT:PAC	0,1,0,76:1:1:2:./.:./.:.:0	0,2,0,9:1:1:2:./.:./.:.:0:0:.:.	0,2,0,44:1:1:2:./.:./.:.:0:0:.:.	0,0,0,25:0:1:2:./.:./.:.:0:0:.:.
chr4_ref_v2	1005069	.	C	T	.	PASS	IntersectsRepeat=1;RepeatCorrectionApplied=0	SAC:ACF:DF:PD:GT:SGT:SF:SV:SIG:MT:PAC	177,217,0,0:1:1:2:0/0:./.:.:0	25,36,0,0:1:1:2:0/0:./.:.:0:0:.:.	83,145,0,0:1:1:2:0/0:./.:.:0:0:.:.	31,49,39,51:1:1:2:0/1:./.:.:0:1:g.1005069C>T:0
chr4_ref_v2	1008223	.	A	G	.	PASS	IntersectsRepeat=1;RepeatCorrectionApplied=0	SAC:ACF:DF:PD:GT:SGT:SF:SV:SIG:MT:PAC	219,262,0,0:1:1:2:0/0:./.:.:0	20,33,0,0:1:1:2:0/0:./.:.:0:0:.:.	115,138,0,0:1:1:2:0/0:./.:.:0:0:.:.	36,53,41,57:1:1:2:0/1:./.:.:0:1:g.1008223A>G:0
chr4_ref_v2	1015892	.	GA	G	.	PASS	IntersectsRepeat=1;RepeatCorrectionApplied=1	SAC:ACF:DF:PD:GT:SGT:SF:SV:SIG:MT:PAC	93,75,19,18:1:1:2:0/0:0/1:0.125:0	13,13,2,1:1:1:2:0/0:./.:.:0:0:.:.	49,43,7,9:1:1:2:0/0:./.:.:0:0:.:.	26,32,3,3:1:1:2:0/0:./.:.:0:0:.:.
chr4_ref_v2	1042375	.	T	G	.	PASS	IntersectsRepeat=1;RepeatCorrectionApplied=0	SAC:ACF:DF:PD:GT:SGT:SF:SV:SIG:MT:PAC	14,220,13,0:1:1:2:0/0:0/1:0.125:0	2,25,4,0:1:1:2:0/0:0/1:0.25:0:0:.:.	3,126,15,0:1:1:2:0/0:0/1:0.25:0:0:.:.	4,72,10,0:1:1:2:0/0:0/1:0.25:0:0:.:.
chr4_ref_v2	1042377	.	T	G	.	PASS	IntersectsRepeat=1;RepeatCorrectionApplied=0	SAC:ACF:DF:PD:GT:SGT:SF:SV:SIG:MT:PAC	12,224,3,0:1:1:2:0/0:./.:.:0	2,25,1,0:1:1:2:0/0:0/1:0.125:0:0:.:.	6,126,2,0:1:1:2:0/0:./.:.:0:0:.:.	5,72,2,0:1:1:2:0/0:./.:.:0:0:.:.
chr4_ref_v2	1078913	.	AT	A	.	PASS	IntersectsRepeat=1;RepeatCorrectionApplied=1	SAC:ACF:DF:PD:GT:SGT:SF:SV:SIG:MT:PAC	68,69,31,36:1:1:2:0/0:0/1:0.25:0	5,13,1,5:1:1:2:0/0:./.:.:0:0:.:.	33,40,31,23:1:1:2:0/1:0/0:0.25:0:0:.:.	18,19,9,15:1:1:2:0/0:0/1:0.5:0:0:.:.
chr4_ref_v2	1084424	.	GA	G	.	PASS	IntersectsRepeat=1;RepeatCorrectionApplied=1	SAC:ACF:DF:PD:GT:SGT:SF:SV:SIG:MT:PAC	150,128,34,18:1:1:2:0/0:./.:.:0	17,17,2,2:1:1:2:0/0:./.:.:0:0:.:.	73,66,11,6:1:1:2:0/0:./.:.:0:0:.:.	55,34,6,5:1:1:2:0/0:./.:.:0:0:.:.
chr4_ref_v2	1090016	.	G	GA	.	PASS	IntersectsRepeat=1;RepeatCorrectionApplied=1	SAC:ACF:DF:PD:GT:SGT:SF:SV:SIG:MT:PAC	46,51,26,34:1:1:2:0/1:0/0:0.25:0	2,0,2,3:1:0:2:./.:./.:.:0:0:.:.	11,8,12,21:1:1:2:1/1:0/1:0.5:0:0:.:.	7,5,3,9:1:1:2:0/1:1/1:0.125:0:0:.:.
chr4_ref_v2	1101886	.	CT	C	.	PASS	IntersectsRepeat=1;RepeatCorrectionApplied=1	SAC:ACF:DF:PD:GT:SGT:SF:SV:SIG:MT:PAC	159,142,18,29:1:1:2:0/0:0/1:0.125:0	22,28,6,1:1:1:2:0/0:0/1:0.125:0:0:.:.	67,69,7,13:1:1:2:0/0:0/1:0.125:0:0:.:.	49,53,10,12:1:1:2:0/0:0/1:0.25:0:0:.:.
chr4_ref_v2	1105812	.	AT	A	.	PASS	IntersectsRepeat=1;RepeatCorrectionApplied=1	SAC:ACF:DF:PD:GT:SGT:SF:SV:SIG:MT:PAC	133,168,9,28:1:1:2:0/0:./.:.:0	23,20,0,3:1:1:2:0/0:./.:.:0:0:.:.	60,77,6,15:1:1:2:0/0:./.:.:0:0:.:.	46,47,2,6:1:1:2:0/0:./.:.:0:0:.:.
chr4_ref_v2	1108503	.	G	GA	.	PASS	IntersectsRepeat=1;RepeatCorrectionApplied=1	SAC:ACF:DF:PD:GT:SGT:SF:SV:SIG:MT:PAC	69,89,17,16:1:1:2:0/0:0/1:0.25:0	6,9,0,3:1:0:2:./.:./.:.:0:0:.:.	25,43,3,11:1:1:2:0/0:0/1:0.25:0:0:.:.	14,35,8,4:1:1:2:0/0:0/1:0.25:0:0:.:.
chr4_ref_v2	1109779	.	GAT	G	.	PASS	IntersectsRepeat=1;RepeatCorrectionApplied=1	SAC:ACF:DF:PD:GT:SGT:SF:SV:SIG:MT:PAC	154,173,10,12:1:1:2:0/0:0/1:0.125:0	26,31,4,5:1:1:2:0/0:0/1:0.25:0:0:.:.	80,86,15,9:1:1:2:0/0:0/1:0.25:0:0:.:.	57,68,5,5:1:1:2:0/0:0/1:0.125:0:0:.:.
chr4_ref_v2	1137873	.	A	T	.	PASS	IntersectsRepeat=0;RepeatCorrectionApplied=0	SAC:ACF:DF:PD:GT:SGT:SF:SV:SIG:MT:PAC	292,299,0,0:1:1:2:0/0:./.:.:0	12,22,12,23:1:1:2:0/1:./.:.:0:1:g.1137873A>T:0	171,171,0,0:1:1:2:0/0:./.:.:0:0:.:.	116,113,0,0:1:1:2:0/0:./.:.:0:0:.:.
chr4_ref_v2	1141213	.	A	G	.	PASS	IntersectsRepeat=0;RepeatCorrectionApplied=0	SAC:ACF:DF:PD:GT:SGT:SF:SV:SIG:MT:PAC	174,207,0,0:1:1:2:0/0:./.:.:0	18,21,10,19:1:1:2:0/1:0/0:0.125:0:1:g.1141213A>G:0	0,0,81,97:1:1:2:1/1:./.:.:0:1:g.1141213A>G,g.1141213A>G:0,1	59,82,0,0:1:1:2:0/0:./.:.:0:0:.:.
chr4_ref_v2	1146381	.	C	A	.	PASS	IntersectsRepeat=0;RepeatCorrectionApplied=0	SAC:ACF:DF:PD:GT:SGT:SF:SV:SIG:MT:PAC	215,31,1,80:1:1:2:0/0:0/1:0.5:0	28,8,0,5:1:1:2:0/0:0/1:0.25:0:0:.:.	138,22,0,51:1:1:2:0/0:0/1:0.5:0:0:.:.	96,7,0,40:1:1:2:0/0:0/1:0.5:0:0:.:.
chr4_ref_v2	1151968	.	T	G	.	PASS	IntersectsRepeat=0;RepeatCorrectionApplied=0	SAC:ACF:DF:PD:GT:SGT:SF:SV:SIG:MT:PAC	199,228,36,0:1:1:2:0/0:0/1:0.125:0	19,26,2,0:1:1:2:0/0:0/1:0.125:0:0:.:.	64,120,54,0:1:1:2:0/0:0/1:0.5:0:0:.:.	39,70,39,0:1:1:2:0/0:0/1:0.5:0:0:.:.
chr4_ref_v2	1178234	.	C	CT	.	PASS	IntersectsRepeat=1;RepeatCorrectionApplied=1	SAC:ACF:DF:PD:GT:SGT:SF:SV:SIG:MT:PAC	125,39,25,17:1:1:2:0/0:0/1:0.25:0	11,7,2,2:1:1:2:0/0:0/1:0.25:0:0:.:.	39,11,6,7:1:1:2:0/0:0/1:0.25:0:0:.:.	13,2,7,2:1:1:2:0/1:0/0:0.25:0:0:.:.
chr4_ref_v2	1202768	.	A	C	.	PASS	IntersectsRepeat=0;RepeatCorrectionApplied=0	SAC:ACF:DF:PD:GT:SGT:SF:SV:SIG:MT:PAC	283,146,0,41:1:1:2:0/0:0/1:0.25:0	45,20,0,12:1:1:2:0/0:0/1:0.25:0:0:.:.	162,35,0,47:1:1:2:0/0:0/1:0.5:0:0:.:.	115,26,0,23:1:1:2:0/0:0/1:0.25:0:0:.:.
chr4_ref_v2	1206609	.	G	C	.	ExcRegion	IntersectsRepeat=0;RepeatCorrectionApplied=0	SAC:ACF:DF:PD:GT:SGT:SF:SV:SIG:MT:PAC	0,0,18,50:1:1:2:./.:./.:.:0	0,0,3,9:1:0:2:./.:./.:.:0:0:.:.	0,0,7,26:1:1:2:./.:./.:.:0:0:.:.	0,0,4,17:1:1:2:./.:./.:.:0:0:.:.
chr4_ref_v2	1206610	.	T	TA	.	ExcRegion	IntersectsRepeat=0;RepeatCorrectionApplied=0	SAC:ACF:DF:PD:GT:SGT:SF:SV:SIG:MT:PAC	0,0,18,50:1:1:2:./.:./.:.:0	0,0,3,9:1:0:2:./.:./.:.:0:0:.:.	0,0,7,26:1:1:2:./.:./.:.:0:0:.:.	0,0,4,17:1:1:2:./.:./.:.:0:0:.:.
chr4_ref_v2	1206613	.	G	T	.	ExcRegion	IntersectsRepeat=0;RepeatCorrectionApplied=0	SAC:ACF:DF:PD:GT:SGT:SF:SV:SIG:MT:PAC	0,0,16,49:1:1:2:./.:./.:.:0	0,0,3,9:1:0:2:./.:./.:.:0:0:.:.	0,0,7,25:1:1:2:./.:./.:.:0:0:.:.	0,0,4,17:1:1:2:./.:./.:.:0:0:.:.
chr4_ref_v2	1206615	.	A	G	.	ExcRegion	IntersectsRepeat=0;RepeatCorrectionApplied=0	SAC:ACF:DF:PD:GT:SGT:SF:SV:SIG:MT:PAC	0,0,13,39:1:1:2:./.:./.:.:0	0,0,3,8:1:0:2:./.:./.:.:0:0:.:.	0,0,6,23:1:1:2:./.:./.:.:0:0:.:.	0,0,4,15:1:1:2:./.:./.:.:0:0:.:.
chr4_ref_v2	1206618	.	G	T	.	ExcRegion	IntersectsRepeat=0;RepeatCorrectionApplied=0	SAC:ACF:DF:PD:GT:SGT:SF:SV:SIG:MT:PAC	0,0,9,27:1:1:2:./.:./.:.:0	0,0,2,7:1:1:2:./.:./.:.:0:0:.:.	0,0,3,20:1:1:2:./.:./.:.:0:0:.:.	0,0,3,12:1:1:2:./.:./.:.:0:0:.:.
chr4_ref_v2	1206620	.	A	T	.	ExcRegion	IntersectsRepeat=0;RepeatCorrectionApplied=0	SAC:ACF:DF:PD:GT:SGT:SF:SV:SIG:MT:PAC	0,0,6,18:1:1:2:./.:./.:.:0	0,0,0,4:0:1:2:./.:./.:.:0:0:.:.	0,0,1,16:1:1:2:./.:./.:.:0:0:.:.	0,0,2,5:1:1:2:./.:./.:.:0:0:.:.
chr4_ref_v2	1207018	.	A	ATT	.	ExcRegion	IntersectsRepeat=1;RepeatCorrectionApplied=0	SAC:ACF:DF:PD:GT:SGT:SF:SV:SIG:MT:PAC	0,0,0,0:0:1:2:./.:./.:.:0	0,0,0,0:0:1:2:./.:./.:.:0:0:.:.	0,0,0,0:0:1:2:./.:./.:.:0:0:.:.	0,0,0,0:0:1:2:./.:./.:.:0:0:.:.
chr4_ref_v2	1207019	.	CAG	C	.	ExcRegion	IntersectsRepeat=1;RepeatCorrectionApplied=0	SAC:ACF:DF:PD:GT:SGT:SF:SV:SIG:MT:PAC	0,0,0,0:0:1:2:./.:./.:.:0	0,0,0,0:0:1:2:./.:./.:.:0:0:.:.	0,0,0,0:0:1:2:./.:./.:.:0:0:.:.	0,0,0,0:0:1:2:./.:./.:.:0:0:.:.
chr4_ref_v2	1238935	.	AAT	A	.	PASS	IntersectsRepeat=1;RepeatCorrectionApplied=1	SAC:ACF:DF:PD:GT:SGT:SF:SV:SIG:MT:PAC	43,56,10,10:1:1:2:0/0:./.:.:0	12,13,5,1:1:1:2:0/0:./.:.:0:0:.:.	24,32,6,3:1:1:2:0/0:./.:.:0:0:.:.	14,17,3,3:1:1:2:0/0:./.:.:0:0:.:.
chr4_ref_v2	1295492	.	G	T	.	PASS	IntersectsRepeat=0;RepeatCorrectionApplied=0	SAC:ACF:DF:PD:GT:SGT:SF:SV:SIG:MT:PAC	206,230,24,0:1:1:2:0/0:0/1:0.125:0	19,41,4,0:1:1:2:0/0:0/1:0.125:0:0:.:.	56,112,37,0:1:1:2:0/0:0/1:0.5:0:0:.:.	33,81,30,0:1:1:2:0/0:0/1:0.5:0:0:.:.
chr4_ref_v2	1321885	.	CAT	C	.	PASS	IntersectsRepeat=1;RepeatCorrectionApplied=1	SAC:ACF:DF:PD:GT:SGT:SF:SV:SIG:MT:PAC	89,107,11,23:1:1:2:0/0:0/1:0.125:0	21,30,3,5:1:1:2:0/0:0/1:0.125:0:0:.:.	35,62,8,8:1:1:2:0/0:0/1:0.125:0:0:.:.	34,50,2,4:1:1:2:0/0:./.:.:0:0:.:.
chr4_ref_v2	1341544	.	TC	T	.	PASS	IntersectsRepeat=1;RepeatCorrectionApplied=1	SAC:ACF:DF:PD:GT:SGT:SF:SV:SIG:MT:PAC	75,75,19,15:1:1:2:0/0:0/1:0.25:1	0,0,0,0:0:0:2:./.:./.:.:0:0:.:.	64,40,15,9:1:1:2:0/0:0/1:0.25:1:0:.:.	25,27,7,2:1:1:2:0/0:0/1:0.25:0:0:.:.
chr4_ref_v2	1357413	.	G	T	.	PASS	IntersectsRepeat=0;RepeatCorrectionApplied=0	SAC:ACF:DF:PD:GT:SGT:SF:SV:SIG:MT:PAC	46,81,15,0:1:1:2:0/0:0/1:0.25:0	10,16,2,0:1:1:2:0/0:0/1:0.25:0:0:.:.	26,33,8,0:1:1:2:0/0:0/1:0.25:0:0:.:.	21,15,8,0:1:1:2:0/0:0/1:0.5:0:0:.:.
chr4_ref_v2	1357414	.	G	T	.	PASS	IntersectsRepeat=0;RepeatCorrectionApplied=0	SAC:ACF:DF:PD:GT:SGT:SF:SV:SIG:MT:PAC	53,83,6,1:1:1:2:0/0:0/1:0.125:0	10,16,1,0:1:1:2:0/0:0/1:0.125:0:0:.:.	30,33,2,0:1:1:2:0/0:0/1:0.125:0:0:.:.	21,16,5,0:1:1:2:0/0:0/1:0.25:0:0:.:.
chr4_ref_v2	1361248	.	T	G	.	PASS	IntersectsRepeat=0;RepeatCorrectionApplied=0	SAC:ACF:DF:PD:GT:SGT:SF:SV:SIG:MT:PAC	57,277,59,0:1:1:2:0/0:0/1:0.25:0	8,32,7,0:1:1:2:0/0:0/1:0.25:0:0:.:.	19,160,68,0:1:1:2:0/0:0/1:0.5:0:0:.:.	14,101,38,0:1:1:2:0/0:0/1:0.5:0:0:.:.
chr4_ref_v2	1385374	.	CAT	C	.	PASS	IntersectsRepeat=1;RepeatCorrectionApplied=1	SAC:ACF:DF:PD:GT:SGT:SF:SV:SIG:MT:PAC	83,77,23,14:1:1:2:0/0:./.:.:0	21,16,7,7:1:1:2:0/0:0/1:0.25:0:0:.:.	33,26,10,8:1:1:2:0/0:0/1:0.125:0:0:.:.	23,32,6,8:1:1:2:0/0:./.:.:0:0:.:.
chr4_ref_v2	1393935	.	T	C	.	PASS	IntersectsRepeat=0;RepeatCorrectionApplied=0	SAC:ACF:DF:PD:GT:SGT:SF:SV:SIG:MT:PAC	295,351,0,0:1:1:2:0/0:./.:.:0	20,23,15,20:1:1:2:0/1:0/0:0.125:0:1:g.1393935T>C:0	0,1,151,196:1:1:2:1/1:./.:.:0:1:g.1393935T>C,g.1393935T>C:0,1	114,152,0,0:1:1:2:0/0:./.:.:0:0:.:.
chr4_ref_v2	1412128	.	GA	G,GAA	.	PASS	IntersectsRepeat=1;RepeatCorrectionApplied=1	SAC:ACF:DF:PD:GT:SGT:SF:SV:SIG:MT:PAC	61,58,21,17,10,21:1:1:2:0/0:0/2:0.125:0	7,6,1,0,2,1:1:0:2:./.:./.:.:0:0:.:.	27,33,3,4,4,7:1:1:2:0/0:0/2:0.125:0:0:.:.	19,26,3,6,4,4:1:1:2:0/0:0/2:0.125:0:0:.:.
chr4_ref_v2	1418372	.	CAT	C	.	PASS	IntersectsRepeat=1;RepeatCorrectionApplied=1	SAC:ACF:DF:PD:GT:SGT:SF:SV:SIG:MT:PAC	102,120,12,15:1:1:2:0/0:./.:.:0	21,23,2,6:1:1:2:0/0:./.:.:0:0:.:.	48,69,4,5:1:1:2:0/0:./.:.:0:0:.:.	38,38,6,4:1:1:2:0/0:./.:.:0:0:.:.
chr4_ref_v2	1432926	.	C	T	.	PASS	IntersectsRepeat=1;RepeatCorrectionApplied=0	SAC:ACF:DF:PD:GT:SGT:SF:SV:SIG:MT:PAC	316,244,0,0:1:1:2:0/0:./.:.:0	18,13,17,9:1:1:2:0/1:0/0:0.125:0:1:g.1432926C>T:0	137,141,0,0:1:1:2:0/0:./.:.:0:0:.:.	100,90,0,0:1:1:2:0/0:./.:.:0:0:.:.
chr4_ref_v2	1466321	.	G	GT	.	PASS	IntersectsRepeat=1;RepeatCorrectionApplied=1	SAC:ACF:DF:PD:GT:SGT:SF:SV:SIG:MT:PAC	34,125,42,15:1:1:2:0/0:0/1:0.5:1	3,4,1,0:1:0:2:./.:./.:.:0:0:.:.	7,45,20,6:1:1:2:0/1:0/0:0.25:0:0:.:.	2,31,12,10:1:1:2:0/1:0/0:0.125:0:0:.:.
chr4_ref_v2	1474687	.	AT	A	.	PASS	IntersectsRepeat=1;RepeatCorrectionApplied=1	SAC:ACF:DF:PD:GT:SGT:SF:SV:SIG:MT:PAC	116,120,12,17:1:1:2:0/0:./.:.:0	16,9,1,3:1:1:2:0/0:./.:.:0:0:.:.	59,37,3,8:1:1:2:0/0:./.:.:0:0:.:.	20,22,5,12:1:1:2:0/0:0/1:0.25:0:0:.:.
chr4_ref_v2	1495302	.	A	C	.	PASS	IntersectsRepeat=1;RepeatCorrectionApplied=0	SAC:ACF:DF:PD:GT:SGT:SF:SV:SIG:MT:PAC	362,144,0,106:1:1:2:0/0:0/1:0.25:0	49,7,0,12:1:1:2:0/0:0/1:0.5:0:0:.:.	184,37,0,58:1:1:2:0/0:0/1:0.5:0:0:.:.	134,31,0,43:1:1:2:0/0:0/1:0.5:0:0:.:.
chr4_ref_v2	1504098	.	T	TGATTATACTCGAACC	.	PASS	IntersectsRepeat=1;RepeatCorrectionApplied=0	SAC:ACF:DF:PD:GT:SGT:SF:SV:SIG:MT:PAC	0,0,65,0:0:1:2:1/1:./.:.:0	0,0,1,0:0:1:2:./.:./.:.:0:0:.:.	0,0,25,0:0:1:2:1/1:./.:.:0:0:.:.	0,0,10,0:0:1:2:./.:./.:.:0:0:.:.
chr4_ref_v2	1504100	.	G	GACCCTTCATCAGCAGAGGTGCCCTGAGC	.	PASS	IntersectsRepeat=1;RepeatCorrectionApplied=0	SAC:ACF:DF:PD:GT:SGT:SF:SV:SIG:MT:PAC	0,0,41,0:0:1:2:1/1:./.:.:0	0,0,1,0:0:1:2:./.:./.:.:0:0:.:.	0,0,18,0:0:1:2:./.:./.:.:0:0:.:.	0,0,5,0:0:1:2:./.:./.:.:0:0:.:.
chr4_ref_v2	1504209	.	GTCCTGGGTGACGGTCTTTGTGTAGACATGTCCATTTTTGGTGGCTGTAATAGTGGTGATTATACTCGAACCAGACCCTTCATCAGCAGAGGTGCCCTGAGCAGAGGCAGAAGGTTCAGCAACAGATGTTTCAGCGGCAACAGCTGTTTCGACAGTAGCAACGGTTGAGGCAGGAGTACGCTCACCCTCACCAGTCCATACCA	G	.	PASS	IntersectsRepeat=0;RepeatCorrectionApplied=0	SAC:ACF:DF:PD:GT:SGT:SF:SV:SIG:MT:PAC	16,7,69,96:1:1:2:1/1:0/1:0.25:0	3,0,2,7:1:1:2:./.:./.:.:0:0:.:.	8,5,14,43:1:1:2:1/1:0/1:0.5:0:0:.:.	6,5,16,36:1:1:2:1/1:0/1:0.25:0:0:.:.
chr4_ref_v2	1504248	.	G	A	.	PASS	IntersectsRepeat=1;RepeatCorrectionApplied=0	SAC:ACF:DF:PD:GT:SGT:SF:SV:SIG:MT:PAC	68,94,11,7:1:1:2:0/0:0/1:0.25:0	2,7,2,0:1:1:2:./.:./.:.:0:0:.:.	14,42,5,5:1:1:2:0/0:0/1:0.25:0:0:.:.	16,36,3,5:1:1:2:0/0:0/1:0.25:0:0:.:.
chr4_ref_v2	1504339	.	T	A	.	PASS	IntersectsRepeat=0;RepeatCorrectionApplied=0	SAC:ACF:DF:PD:GT:SGT:SF:SV:SIG:MT:PAC	68,94,5,1:1:1:2:0/0:0/1:0.125:0	2,7,1,0:1:1:2:./.:./.:.:0:0:.:.	14,42,4,1:1:1:2:0/0:0/1:0.125:0:0:.:.	16,36,2,0:1:1:2:0/0:0/1:0.125:0:0:.:.
chr4_ref_v2	1504340	.	C	CTGG	.	PASS	IntersectsRepeat=0;RepeatCorrectionApplied=0	SAC:ACF:DF:PD:GT:SGT:SF:SV:SIG:MT:PAC	68,94,4,0:1:1:2:0/0:0/1:0.125:0	2,7,1,0:1:1:2:./.:./.:.:0:0:.:.	14,42,4,1:1:1:2:0/0:0/1:0.125:0:0:.:.	16,36,2,0:1:1:2:0/0:0/1:0.125:0:0:.:.
chr4_ref_v2	1504342	.	GCGGC	G	.	PASS	IntersectsRepeat=0;RepeatCorrectionApplied=0	SAC:ACF:DF:PD:GT:SGT:SF:SV:SIG:MT:PAC	68,94,4,0:1:1:2:0/0:0/1:0.125:0	2,7,1,0:1:1:2:./.:./.:.:0:0:.:.	14,42,3,0:1:1:2:0/0:0/1:0.125:0:0:.:.	16,36,2,0:1:1:2:0/0:0/1:0.125:0:0:.:.
chr4_ref_v2	1504348	.	A	AG	.	PASS	IntersectsRepeat=0;RepeatCorrectionApplied=0	SAC:ACF:DF:PD:GT:SGT:SF:SV:SIG:MT:PAC	68,94,2,0:1:1:2:0/0:./.:.:0	2,7,1,0:1:1:2:./.:./.:.:0:0:.:.	14,42,3,0:1:1:2:0/0:0/1:0.125:0:0:.:.	16,36,2,0:1:1:2:0/0:0/1:0.125:0:0:.:.
chr4_ref_v2	1516834	.	GAGAGTTTTGTATTATAT	G	.	PASS	IntersectsRepeat=1;RepeatCorrectionApplied=0	SAC:ACF:DF:PD:GT:SGT:SF:SV:SIG:MT:PAC	0,0,223,333:1:1:2:1/1:./.:.:0	0,1,28,63:1:1:2:1/1:./.:.:0:0:.:.	0,0,130,220:1:1:2:1/1:./.:.:0:0:.:.	0,0,66,138:1:1:2:1/1:./.:.:0:0:.:.
chr4_ref_v2	1518811	.	G	GTTTT,GTTTTT	.	PASS	IntersectsRepeat=1;RepeatCorrectionApplied=1	SAC:ACF:DF:PD:GT:SGT:SF:SV:SIG:MT:PAC	0,0,80,38,123,30:1:1:2:1/2:2/2:0.25:0	0,0,12,4,17,2:1:1:2:1/2:2/2:0.25:0:0:.:.	0,0,37,12,75,5:1:1:2:2/2:1/2:0.5:0:0:.:.	0,0,25,4,35,6:1:1:2:1/2:2/2:0.25:0:0:.:.
chr4_ref_v2	1523215	.	T	G	.	PASS	IntersectsRepeat=0;RepeatCorrectionApplied=0	SAC:ACF:DF:PD:GT:SGT:SF:SV:SIG:MT:PAC	0,0,0,163:0:1:2:1/1:./.:.:0	0,0,0,19:0:1:2:./.:./.:.:0:0:.:.	0,0,0,86:0:1:2:1/1:./.:.:0:0:.:.	0,0,0,78:0:1:2:1/1:./.:.:0:0:.:.
chr4_ref_v2	1523290	.	G	T	.	PASS	IntersectsRepeat=0;RepeatCorrectionApplied=0	SAC:ACF:DF:PD:GT:SGT:SF:SV:SIG:MT:PAC	0,0,0,16:0:1:2:./.:./.:.:0	0,0,0,8:0:1:2:./.:./.:.:0:0:.:.	0,0,0,5:0:1:2:./.:./.:.:0:0:.:.	0,0,0,24:0:1:2:1/1:./.:.:0:0:.:.
chr4_ref_v2	1523305	.	T	C	.	PASS	IntersectsRepeat=0;RepeatCorrectionApplied=0	SAC:ACF:DF:PD:GT:SGT:SF:SV:SIG:MT:PAC	0,0,0,7:0:1:2:./.:./.:.:0	0,0,0,4:0:1:2:./.:./.:.:0:0:.:.	0,0,0,2:0:1:2:./.:./.:.:0:0:.:.	0,0,0,16:0:1:2:./.:./.:.:0:0:.:.
chr4_ref_v2	1523811	.	T	C	.	PASS	IntersectsRepeat=1;RepeatCorrectionApplied=0	SAC:ACF:DF:PD:GT:SGT:SF:SV:SIG:MT:PAC	0,0,1,0:0:1:2:./.:./.:.:0	0,0,0,0:0:1:2:./.:./.:.:0:0:.:.	0,0,0,0:0:1:2:./.:./.:.:0:0:.:.	0,0,1,0:0:1:2:./.:./.:.:0:0:.:.
chr4_ref_v2	1524414	.	A	G	.	ExcRegion	IntersectsRepeat=1;RepeatCorrectionApplied=0	SAC:ACF:DF:PD:GT:SGT:SF:SV:SIG:MT:PAC	0,0,38,149:1:1:2:./.:./.:.:0	0,0,1,13:1:1:2:./.:./.:.:0:0:.:.	1,0,7,86:1:1:2:./.:./.:.:0:0:.:.	1,0,9,46:1:1:2:./.:./.:.:0:0:.:.
chr4_ref_v2	1524415	.	T	C	.	ExcRegion	IntersectsRepeat=1;RepeatCorrectionApplied=0	SAC:ACF:DF:PD:GT:SGT:SF:SV:SIG:MT:PAC	0,0,36,145:1:1:2:./.:./.:.:0	0,0,1,12:1:1:2:./.:./.:.:0:0:.:.	1,0,7,84:1:1:2:./.:./.:.:0:0:.:.	1,0,8,43:1:1:2:./.:./.:.:0:0:.:.
chr4_ref_v2	1524419	.	G	A	.	ExcRegion	IntersectsRepeat=0;RepeatCorrectionApplied=0	SAC:ACF:DF:PD:GT:SGT:SF:SV:SIG:MT:PAC	0,0,27,126:1:1:2:./.:./.:.:0	0,0,1,10:1:1:2:./.:./.:.:0:0:.:.	3,0,6,79:1:1:2:./.:./.:.:0:0:.:.	1,0,7,41:1:1:2:./.:./.:.:0:0:.:.
chr4_ref_v2	1524443	.	T	G	.	ExcRegion	IntersectsRepeat=0;RepeatCorrectionApplied=0	SAC:ACF:DF:PD:GT:SGT:SF:SV:SIG:MT:PAC	0,0,1,64:1:1:2:./.:./.:.:0	0,2,0,5:1:1:2:./.:./.:.:0:0:.:.	3,1,0,42:1:1:2:./.:./.:.:0:0:.:.	1,1,0,22:1:1:2:./.:./.:.:0:0:.:.
chr4_ref_v2	1524451	.	G	A	.	ExcRegion	IntersectsRepeat=1;RepeatCorrectionApplied=0	SAC:ACF:DF:PD:GT:SGT:SF:SV:SIG:MT:PAC	0,0,0,72:0:1:2:./.:./.:.:0	0,1,0,5:1:1:2:./.:./.:.:0:0:.:.	3,1,0,36:1:1:2:./.:./.:.:0:0:.:.	1,1,0,25:1:1:2:./.:./.:.:0:0:.:.
chr4_ref_v2	1524456	.	T	C	.	ExcRegion	IntersectsRepeat=1;RepeatCorrectionApplied=0	SAC:ACF:DF:PD:GT:SGT:SF:SV:SIG:MT:PAC	0,0,0,76:0:1:2:./.:./.:.:0	0,1,0,5:1:1:2:./.:./.:.:0:0:.:.	3,1,0,43:1:1:2:./.:./.:.:0:0:.:.	1,1,0,28:1:1:2:./.:./.:.:0:0:.:.
chr4_ref_v2	1524457	.	G	A	.	ExcRegion	IntersectsRepeat=1;RepeatCorrectionApplied=0	SAC:ACF:DF:PD:GT:SGT:SF:SV:SIG:MT:PAC	0,0,0,78:0:1:2:./.:./.:.:0	0,1,0,5:1:1:2:./.:./.:.:0:0:.:.	3,1,0,44:1:1:2:./.:./.:.:0:0:.:.	1,1,0,28:1:1:2:./.:./.:.:0:0:.:.
chr4_ref_v2	1524474	.	A	G	.	ExcRegion	IntersectsRepeat=0;RepeatCorrectionApplied=0	SAC:ACF:DF:PD:GT:SGT:SF:SV:SIG:MT:PAC	0,0,0,71:0:1:2:./.:./.:.:0	0,1,0,4:1:1:2:./.:./.:.:0:0:.:.	3,2,0,32:1:1:2:./.:./.:.:0:0:.:.	1,1,0,27:1:1:2:./.:./.:.:0:0:.:.
chr4_ref_v2	1524513	.	T	A	.	ExcRegion	IntersectsRepeat=1;RepeatCorrectionApplied=0	SAC:ACF:DF:PD:GT:SGT:SF:SV:SIG:MT:PAC	0,0,0,78:0:1:2:./.:./.:.:0	0,1,0,8:1:1:2:./.:./.:.:0:0:.:.	2,1,0,39:1:1:2:./.:./.:.:0:0:.:.	0,1,0,32:1:1:2:./.:./.:.:0:0:.:.
chr4_ref_v2	1524547	.	T	A	.	ExcRegion	IntersectsRepeat=1;RepeatCorrectionApplied=0	SAC:ACF:DF:PD:GT:SGT:SF:SV:SIG:MT:PAC	0,1,0,67:1:1:2:./.:./.:.:0	0,0,0,10:0:1:2:./.:./.:.:0:0:.:.	0,0,0,33:0:1:2:./.:./.:.:0:0:.:.	0,0,1,25:1:1:2:./.:./.:.:0:0:.:.
chr4_ref_v2	1524588	.	A	T	.	ExcRegion	IntersectsRepeat=1;RepeatCorrectionApplied=0	SAC:ACF:DF:PD:GT:SGT:SF:SV:SIG:MT:PAC	0,0,1,16:1:1:2:./.:./.:.:0	0,0,0,5:0:1:2:./.:./.:.:0:0:.:.	0,0,0,2:0:1:2:./.:./.:.:0:0:.:.	1,1,0,5:1:1:2:./.:./.:.:0:0:.:.
chr4_ref_v2	1524600	.	A	G	.	ExcRegion	IntersectsRepeat=0;RepeatCorrectionApplied=0	SAC:ACF:DF:PD:GT:SGT:SF:SV:SIG:MT:PAC	0,0,1,9:1:1:2:./.:./.:.:0	0,0,0,4:0:1:2:./.:./.:.:0:0:.:.	0,0,0,0:0:1:2:./.:./.:.:0:0:.:.	0,0,1,3:1:1:2:./.:./.:.:0:0:.:.
chr4_ref_v2	1524606	.	G	T	.	ExcRegion	IntersectsRepeat=0;RepeatCorrectionApplied=0	SAC:ACF:DF:PD:GT:SGT:SF:SV:SIG:MT:PAC	0,0,1,7:1:1:2:./.:./.:.:0	0,0,0,4:0:1:2:./.:./.:.:0:0:.:.	0,0,0,0:0:1:2:./.:./.:.:0:0:.:.	0,0,1,3:1:1:2:./.:./.:.:0:0:.:.
chr4_ref_v2	1524648	.	G	T	.	ExcRegion	IntersectsRepeat=0;RepeatCorrectionApplied=0	SAC:ACF:DF:PD:GT:SGT:SF:SV:SIG:MT:PAC	0,0,0,1:0:1:2:./.:./.:.:0	0,0,0,1:0:1:2:./.:./.:.:0:0:.:.	0,0,0,0:0:1:2:./.:./.:.:0:0:.:.	0,0,0,1:0:1:2:./.:./.:.:0:0:.:.
chr4_ref_v2	1524654	.	T	C	.	ExcRegion	IntersectsRepeat=1;RepeatCorrectionApplied=0	SAC:ACF:DF:PD:GT:SGT:SF:SV:SIG:MT:PAC	0,0,0,1:0:1:2:./.:./.:.:0	0,0,0,1:0:1:2:./.:./.:.:0:0:.:.	0,0,0,0:0:1:2:./.:./.:.:0:0:.:.	0,0,0,1:0:1:2:./.:./.:.:0:0:.:.
chr4_ref_v2	1524674	.	T	TG	.	ExcRegion	IntersectsRepeat=0;RepeatCorrectionApplied=0	SAC:ACF:DF:PD:GT:SGT:SF:SV:SIG:MT:PAC	0,0,1,1:1:1:2:./.:./.:.:0	0,0,0,1:0:1:2:./.:./.:.:0:0:.:.	0,0,0,0:0:1:2:./.:./.:.:0:0:.:.	0,0,0,1:0:1:2:./.:./.:.:0:0:.:.
chr4_ref_v2	1524676	.	T	C	.	ExcRegion	IntersectsRepeat=0;RepeatCorrectionApplied=0	SAC:ACF:DF:PD:GT:SGT:SF:SV:SIG:MT:PAC	0,0,1,1:1:1:2:./.:./.:.:0	0,0,0,1:0:1:2:./.:./.:.:0:0:.:.	0,0,0,0:0:1:2:./.:./.:.:0:0:.:.	0,0,0,0:0:1:2:./.:./.:.:0:0:.:.
chr4_ref_v2	1524833	.	T	C	.	ExcRegion	IntersectsRepeat=0;RepeatCorrectionApplied=0	SAC:ACF:DF:PD:GT:SGT:SF:SV:SIG:MT:PAC	0,0,0,4:0:1:2:./.:./.:.:0	0,0,0,0:0:1:2:./.:./.:.:0:0:.:.	0,0,0,1:0:1:2:./.:./.:.:0:0:.:.	0,0,0,1:0:1:2:./.:./.:.:0:0:.:.
chr4_ref_v2	1524863	.	G	A	.	ExcRegion	IntersectsRepeat=0;RepeatCorrectionApplied=0	SAC:ACF:DF:PD:GT:SGT:SF:SV:SIG:MT:PAC	0,0,0,1:0:1:2:./.:./.:.:0	0,0,0,0:0:1:2:./.:./.:.:0:0:.:.	0,0,0,0:0:1:2:./.:./.:.:0:0:.:.	0,0,0,0:0:1:2:./.:./.:.:0:0:.:.
chr4_ref_v2	1524872	.	T	C	.	ExcRegion	IntersectsRepeat=1;RepeatCorrectionApplied=0	SAC:ACF:DF:PD:GT:SGT:SF:SV:SIG:MT:PAC	1,1,0,1:1:1:2:./.:./.:.:0	0,0,0,0:0:1:2:./.:./.:.:0:0:.:.	0,0,0,0:0:1:2:./.:./.:.:0:0:.:.	0,0,0,0:0:1:2:./.:./.:.:0:0:.:.
chr4_ref_v2	1524873	.	A	G	.	ExcRegion	IntersectsRepeat=1;RepeatCorrectionApplied=0	SAC:ACF:DF:PD:GT:SGT:SF:SV:SIG:MT:PAC	1,1,0,1:1:1:2:./.:./.:.:0	0,0,0,0:0:1:2:./.:./.:.:0:0:.:.	0,0,0,0:0:1:2:./.:./.:.:0:0:.:.	0,0,0,0:0:1:2:./.:./.:.:0:0:.:.
chr4_ref_v2	1524877	.	T	A	.	ExcRegion	IntersectsRepeat=1;RepeatCorrectionApplied=0	SAC:ACF:DF:PD:GT:SGT:SF:SV:SIG:MT:PAC	0,1,1,1:1:1:2:./.:./.:.:0	0,0,0,0:0:1:2:./.:./.:.:0:0:.:.	0,0,0,0:0:1:2:./.:./.:.:0:0:.:.	0,0,0,0:0:1:2:./.:./.:.:0:0:.:.
chr4_ref_v2	1524904	.	T	C	.	ExcRegion	IntersectsRepeat=1;RepeatCorrectionApplied=0	SAC:ACF:DF:PD:GT:SGT:SF:SV:SIG:MT:PAC	0,0,1,1:1:1:2:./.:./.:.:0	0,0,0,0:0:1:2:./.:./.:.:0:0:.:.	0,0,0,0:0:1:2:./.:./.:.:0:0:.:.	0,0,0,0:0:1:2:./.:./.:.:0:0:.:.
chr4_ref_v2	1524910	.	G	GTGGATGGTA	.	ExcRegion	IntersectsRepeat=1;RepeatCorrectionApplied=0	SAC:ACF:DF:PD:GT:SGT:SF:SV:SIG:MT:PAC	0,0,1,1:1:1:2:./.:./.:.:0	0,0,0,0:0:1:2:./.:./.:.:0:0:.:.	0,0,0,0:0:1:2:./.:./.:.:0:0:.:.	0,0,0,0:0:1:2:./.:./.:.:0:0:.:.
chr4_ref_v2	1524913	.	G	GTA	.	ExcRegion	IntersectsRepeat=1;RepeatCorrectionApplied=0	SAC:ACF:DF:PD:GT:SGT:SF:SV:SIG:MT:PAC	0,0,1,1:1:1:2:./.:./.:.:0	0,0,0,0:0:1:2:./.:./.:.:0:0:.:.	0,0,0,0:0:1:2:./.:./.:.:0:0:.:.	0,0,0,0:0:1:2:./.:./.:.:0:0:.:.
chr4_ref_v2	1524918	.	T	C	.	ExcRegion	IntersectsRepeat=0;RepeatCorrectionApplied=0	SAC:ACF:DF:PD:GT:SGT:SF:SV:SIG:MT:PAC	0,1,0,1:1:1:2:./.:./.:.:0	0,0,0,0:0:1:2:./.:./.:.:0:0:.:.	0,0,0,0:0:1:2:./.:./.:.:0:0:.:.	0,0,0,0:0:1:2:./.:./.:.:0:0:.:.
chr4_ref_v2	1525052	.	G	T	.	ExcRegion	IntersectsRepeat=1;RepeatCorrectionApplied=0	SAC:ACF:DF:PD:GT:SGT:SF:SV:SIG:MT:PAC	0,0,1,0:0:1:2:./.:./.:.:0	0,0,0,0:0:1:2:./.:./.:.:0:0:.:.	0,0,0,1:0:1:2:./.:./.:.:0:0:.:.	0,0,0,0:0:1:2:./.:./.:.:0:0:.:.
chr5_ref_v2	542	.	C	G	.	ExcRegion	IntersectsRepeat=0;RepeatCorrectionApplied=0	SAC:ACF:DF:PD:GT:SGT:SF:SV:SIG:MT:PAC	0,0,0,0:0:1:2:./.:./.:.:0	0,0,0,0:0:1:2:./.:./.:.:0:0:.:.	0,0,0,0:0:1:2:./.:./.:.:0:0:.:.	0,0,0,0:0:1:2:./.:./.:.:0:0:.:.
chr5_ref_v2	4513	.	C	T	.	ExcRegion	IntersectsRepeat=0;RepeatCorrectionApplied=0	SAC:ACF:DF:PD:GT:SGT:SF:SV:SIG:MT:PAC	1,2,1,1:1:1:2:./.:./.:.:0	0,0,0,0:0:1:2:./.:./.:.:0:0:.:.	0,0,0,0:0:1:2:./.:./.:.:0:0:.:.	1,0,0,0:0:1:2:./.:./.:.:0:0:.:.
chr5_ref_v2	4516	.	T	C	.	ExcRegion	IntersectsRepeat=1;RepeatCorrectionApplied=0	SAC:ACF:DF:PD:GT:SGT:SF:SV:SIG:MT:PAC	1,2,1,1:1:1:2:./.:./.:.:0	0,0,0,0:0:1:2:./.:./.:.:0:0:.:.	0,0,0,0:0:1:2:./.:./.:.:0:0:.:.	1,0,0,0:0:1:2:./.:./.:.:0:0:.:.
chr5_ref_v2	5900	.	T	G	.	ExcRegion	IntersectsRepeat=1;RepeatCorrectionApplied=0	SAC:ACF:DF:PD:GT:SGT:SF:SV:SIG:MT:PAC	0,0,0,1:0:1:2:./.:./.:.:0	0,0,0,0:0:1:2:./.:./.:.:0:0:.:.	0,0,0,0:0:1:2:./.:./.:.:0:0:.:.	1,0,0,0:0:1:2:./.:./.:.:0:0:.:.
chr5_ref_v2	5901	.	C	A	.	ExcRegion	IntersectsRepeat=1;RepeatCorrectionApplied=0	SAC:ACF:DF:PD:GT:SGT:SF:SV:SIG:MT:PAC	0,0,0,1:0:1:2:./.:./.:.:0	0,0,0,0:0:1:2:./.:./.:.:0:0:.:.	0,0,0,0:0:1:2:./.:./.:.:0:0:.:.	1,0,0,0:0:1:2:./.:./.:.:0:0:.:.
chr5_ref_v2	14724	.	CA	C,CAA	.	PASS	IntersectsRepeat=1;RepeatCorrectionApplied=1	SAC:ACF:DF:PD:GT:SGT:SF:SV:SIG:MT:PAC	83,22,38,16,20,16:1:1:2:0/2:0/1:0.5:1	12,1,4,3,2,7:1:1:2:0/2:0/1:0.25:0:0:.:.	25,3,9,2,4,5:1:1:2:0/0:0/2:0.25:0:0:.:.	20,1,12,0,4,3:1:1:2:0/2:0/1:0.5:0:0:.:.
chr5_ref_v2	16072	.	A	AT	.	PASS	IntersectsRepeat=1;RepeatCorrectionApplied=1	SAC:ACF:DF:PD:GT:SGT:SF:SV:SIG:MT:PAC	86,261,20,17:1:1:2:0/0:./.:.:0	6,36,0,2:1:1:2:0/0:./.:.:0:0:.:.	15,109,10,7:1:1:2:0/0:0/1:0.125:0:0:.:.	11,83,7,2:1:1:2:0/0:./.:.:0:0:.:.
chr5_ref_v2	20044	.	C	A	.	PASS	IntersectsRepeat=0;RepeatCorrectionApplied=0	SAC:ACF:DF:PD:GT:SGT:SF:SV:SIG:MT:PAC	0,0,1,0:0:1:2:./.:./.:.:0	0,0,0,0:0:1:2:./.:./.:.:0:0:.:.	0,0,0,0:0:1:2:./.:./.:.:0:0:.:.	0,0,0,0:0:1:2:./.:./.:.:0:0:.:.
chr5_ref_v2	20075	.	G	A	.	PASS	IntersectsRepeat=0;RepeatCorrectionApplied=0	SAC:ACF:DF:PD:GT:SGT:SF:SV:SIG:MT:PAC	0,1,1,0:1:1:2:./.:./.:.:0	0,0,0,0:0:1:2:./.:./.:.:0:0:.:.	0,0,0,0:0:1:2:./.:./.:.:0:0:.:.	0,1,0,0:0:1:2:./.:./.:.:0:0:.:.
chr5_ref_v2	20079	.	T	C	.	PASS	IntersectsRepeat=0;RepeatCorrectionApplied=0	SAC:ACF:DF:PD:GT:SGT:SF:SV:SIG:MT:PAC	0,1,1,0:1:1:2:./.:./.:.:0	0,0,0,0:0:1:2:./.:./.:.:0:0:.:.	0,0,0,0:0:1:2:./.:./.:.:0:0:.:.	0,1,0,0:0:1:2:./.:./.:.:0:0:.:.
chr5_ref_v2	31460	.	CAT	C	.	PASS	IntersectsRepeat=1;RepeatCorrectionApplied=1	SAC:ACF:DF:PD:GT:SGT:SF:SV:SIG:MT:PAC	131,108,31,19:1:1:2:0/0:0/1:0.125:0	30,29,9,10:1:1:2:0/0:0/1:0.25:0:0:.:.	54,51,13,5:1:1:2:0/0:./.:.:0:0:.:.	35,23,10,13:1:1:2:0/0:0/1:0.25:0:0:.:.
chr5_ref_v2	33475	.	C	CT	.	PASS	IntersectsRepeat=1;RepeatCorrectionApplied=1	SAC:ACF:DF:PD:GT:SGT:SF:SV:SIG:MT:PAC	30,25,198,149:1:1:2:1/1:./.:.:0	1,6,31,18:1:1:2:1/1:./.:.:0:0:.:.	7,15,93,73:1:1:2:1/1:./.:.:0:0:.:.	9,5,68,55:1:1:2:1/1:./.:.:0:0:.:.
chr5_ref_v2	36290	.	GTT	G	.	PASS	IntersectsRepeat=1;RepeatCorrectionApplied=1	SAC:ACF:DF:PD:GT:SGT:SF:SV:SIG:MT:PAC	3,7,268,207:1:1:2:1/1:0/1:0.125:0	0,1,30,24:1:1:2:1/1:./.:.:0:0:.:.	0,2,117,103:1:1:2:1/1:./.:.:0:0:.:.	1,1,89,63:1:1:2:1/1:./.:.:0:0:.:.
chr5_ref_v2	45621	.	A	AT	.	PASS	IntersectsRepeat=1;RepeatCorrectionApplied=1	SAC:ACF:DF:PD:GT:SGT:SF:SV:SIG:MT:PAC	352,354,0,0:1:1:2:0/0:./.:.:0	17,15,21,18:1:1:2:0/1:1/1:0.125:0:1:g.45621_45622insT:0	97,82,82,89:1:1:2:0/1:./.:.:0:1:g.45621_45622insT:0	119,98,0,0:1:1:2:0/0:./.:.:0:0:.:.
chr5_ref_v2	52435	.	CA	C	.	PASS	IntersectsRepeat=1;RepeatCorrectionApplied=1	SAC:ACF:DF:PD:GT:SGT:SF:SV:SIG:MT:PAC	243,233,29,27:1:1:2:0/0:./.:.:0	29,26,3,3:1:1:2:0/0:./.:.:0:0:.:.	124,93,17,12:1:1:2:0/0:0/1:0.125:0:0:.:.	93,56,14,5:1:1:2:0/0:0/1:0.125:0:0:.:.
chr5_ref_v2	65293	.	GA	G	.	PASS	IntersectsRepeat=1;RepeatCorrectionApplied=1	SAC:ACF:DF:PD:GT:SGT:SF:SV:SIG:MT:PAC	10,37,11,23:1:1:2:0/0:0/1:0.5:0	4,12,0,2:1:0:2:./.:./.:.:0:0:.:.	2,12,3,6:1:1:2:0/0:0/1:0.5:0:0:.:.	5,13,1,7:1:1:2:0/0:0/1:0.25:0:0:.:.
chr5_ref_v2	71226	.	A	T	.	PASS	IntersectsRepeat=0;RepeatCorrectionApplied=0	SAC:ACF:DF:PD:GT:SGT:SF:SV:SIG:MT:PAC	296,300,0,0:1:1:2:0/0:./.:.:0	42,37,0,0:1:1:2:0/0:./.:.:0:0:.:.	142,155,1,0:1:1:2:0/0:./.:.:0:0:.:.	49,59,50,58:1:1:2:0/1:./.:.:0:1:g.71226A>T:0
chr5_ref_v2	83511	.	C	A	.	PASS	IntersectsRepeat=0;RepeatCorrectionApplied=0	SAC:ACF:DF:PD:GT:SGT:SF:SV:SIG:MT:PAC	405,145,1,44:1:1:2:0/0:0/1:0.125:0	33,23,0,3:1:1:2:0/0:0/1:0.125:0:0:.:.	206,28,0,51:1:1:2:0/0:0/1:0.5:0:0:.:.	126,16,0,28:1:1:2:0/0:0/1:0.25:0:0:.:.
chr5_ref_v2	86487	.	C	CA	.	PASS	IntersectsRepeat=1;RepeatCorrectionApplied=1	SAC:ACF:DF:PD:GT:SGT:SF:SV:SIG:MT:PAC	3,4,21,40:1:1:2:1/1:./.:.:0	0,1,3,8:1:0:2:./.:./.:.:0:0:.:.	0,0,5,22:1:1:2:1/1:./.:.:0:0:.:.	0,0,4,11:1:0:2:./.:./.:.:0:0:.:.
chr5_ref_v2	94211	.	T	C	.	PASS	IntersectsRepeat=0;RepeatCorrectionApplied=0	SAC:ACF:DF:PD:GT:SGT:SF:SV:SIG:MT:PAC	323,267,0,1:1:1:2:0/0:./.:.:0	25,26,27,25:1:1:2:0/1:./.:.:0:1:g.94211T>C:0	108,77,76,58:1:1:2:0/1:0/0:0.125:0:1:g.94211T>C:0	114,96,0,0:1:1:2:0/0:./.:.:0:0:.:.
chr5_ref_v2	100572	.	TA	T	.	PASS	IntersectsRepeat=1;RepeatCorrectionApplied=1	SAC:ACF:DF:PD:GT:SGT:SF:SV:SIG:MT:PAC	92,77,5,9:1:1:2:0/0:./.:.:0	13,11,1,4:1:1:2:0/0:./.:.:0:0:.:.	41,35,0,5:1:1:2:0/0:./.:.:0:0:.:.	36,16,3,1:1:1:2:0/0:./.:.:0:0:.:.
chr5_ref_v2	100595	.	C	A	.	PASS	IntersectsRepeat=0;RepeatCorrectionApplied=0	SAC:ACF:DF:PD:GT:SGT:SF:SV:SIG:MT:PAC	83,253,59,5:1:1:2:0/0:0/1:0.25:0	9,44,6,0:1:1:2:0/0:0/1:0.25:0:0:.:.	30,129,30,1:1:1:2:0/0:0/1:0.25:0:0:.:.	35,79,23,1:1:1:2:0/0:0/1:0.25:0:0:.:.
chr5_ref_v2	100597	.	G	A	.	PASS	IntersectsRepeat=1;RepeatCorrectionApplied=0	SAC:ACF:DF:PD:GT:SGT:SF:SV:SIG:MT:PAC	82,251,71,6:1:1:2:0/0:0/1:0.5:0	6,44,9,0:1:1:2:0/0:0/1:0.25:0:0:.:.	28,130,35,1:1:1:2:0/0:0/1:0.5:0:0:.:.	31,79,28,1:1:1:2:0/0:0/1:0.5:0:0:.:.
chr5_ref_v2	100950	.	T	G	.	PASS	IntersectsRepeat=0;RepeatCorrectionApplied=0	SAC:ACF:DF:PD:GT:SGT:SF:SV:SIG:MT:PAC	176,349,73,0:1:1:2:0/0:0/1:0.25:0	10,38,8,0:1:1:2:0/0:0/1:0.25:0:0:.:.	34,203,46,0:1:1:2:0/0:0/1:0.25:0:0:.:.	26,129,45,0:1:1:2:0/0:0/1:0.5:0:0:.:.
chr5_ref_v2	117479	.	CAT	C	.	PASS	IntersectsRepeat=1;RepeatCorrectionApplied=1	SAC:ACF:DF:PD:GT:SGT:SF:SV:SIG:MT:PAC	75,83,18,29:1:1:2:0/0:0/1:0.125:0	21,35,8,9:1:1:2:0/0:0/1:0.125:0:0:.:.	39,32,10,16:1:1:2:0/0:0/1:0.25:0:0:.:.	27,21,15,4:1:1:2:0/0:0/1:0.25:0:0:.:.
chr5_ref_v2	121630	.	G	GA	.	PASS	IntersectsRepeat=1;RepeatCorrectionApplied=1	SAC:ACF:DF:PD:GT:SGT:SF:SV:SIG:MT:PAC	102,77,20,15:1:1:2:0/0:0/1:0.125:0	3,9,2,2:1:0:2:./.:./.:.:0:0:.:.	51,28,8,6:1:1:2:0/0:0/1:0.125:0:0:.:.	28,16,2,3:1:1:2:0/0:./.:.:0:0:.:.
chr5_ref_v2	131467	.	CATAT	C,CAT	.	PASS	IntersectsRepeat=1;RepeatCorrectionApplied=1	SAC:ACF:DF:PD:GT:SGT:SF:SV:SIG:MT:PAC	5,6,19,38,99,155:1:1:2:2/2:1/2:0.125:0	1,2,2,10,24,31:1:1:2:2/2:1/2:0.25:0:0:.:.	2,5,8,10,53,90:1:1:2:2/2:./.:.:0:0:.:.	1,7,5,7,34,55:1:1:2:2/2:0/2:0.125:0:0:.:.
chr5_ref_v2	146993	.	GA	G,GAA	.	PASS	IntersectsRepeat=1;RepeatCorrectionApplied=1	SAC:ACF:DF:PD:GT:SGT:SF:SV:SIG:MT:PAC	81,86,37,30,11,7:1:1:2:0/0:0/1:0.25:0	6,8,4,2,1,3:1:1:2:0/0:0/2:0.25:0:0:.:.	21,37,14,12,9,6:1:1:2:0/0:0/1:0.25:0:0:.:.	18,31,7,5,6,3:1:1:2:0/0:0/2:0.125:0:0:.:.
chr5_ref_v2	175773	.	T	G	.	PASS	IntersectsRepeat=1;RepeatCorrectionApplied=0	SAC:ACF:DF:PD:GT:SGT:SF:SV:SIG:MT:PAC	83,309,74,0:1:1:2:0/0:0/1:0.25:0	13,43,5,0:1:1:2:0/0:0/1:0.25:0:0:.:.	17,168,73,0:1:1:2:0/0:0/1:0.5:0:0:.:.	16,112,33,0:1:1:2:0/0:0/1:0.5:0:0:.:.
chr5_ref_v2	195463	.	CCTTTAAAAAAGATAAAAAAAAAAA	C	.	PASS	IntersectsRepeat=1;RepeatCorrectionApplied=0	SAC:ACF:DF:PD:GT:SGT:SF:SV:SIG:MT:PAC	9,36,40,40:1:1:2:0/1:1/1:0.25:0	0,8,2,7:1:0:2:./.:./.:.:0:0:.:.	6,12,24,26:1:1:2:1/1:0/1:0.5:1:0:.:.	4,12,12,14:1:1:2:0/1:1/1:0.25:0:0:.:.
chr5_ref_v2	195477	.	AAAAAAAAAAACTTTAAAAAAGAT	A	.	PASS	IntersectsRepeat=1;RepeatCorrectionApplied=0	SAC:ACF:DF:PD:GT:SGT:SF:SV:SIG:MT:PAC	77,94,6,12:1:1:2:0/0:0/1:0.25:0	5,15,0,0:1:1:2:0/0:./.:.:0:0:.:.	49,42,3,7:1:1:2:0/0:0/1:0.25:0:0:.:.	24,33,1,1:1:1:2:0/0:./.:.:0:0:.:.
chr5_ref_v2	197483	.	GTA	G	.	PASS	IntersectsRepeat=1;RepeatCorrectionApplied=1	SAC:ACF:DF:PD:GT:SGT:SF:SV:SIG:MT:PAC	73,105,30,24:1:1:2:0/0:0/1:0.25:0	11,26,6,6:1:1:2:0/0:0/1:0.25:0:0:.:.	47,71,14,12:1:1:2:0/0:0/1:0.125:0:0:.:.	23,32,9,15:1:1:2:0/0:0/1:0.5:0:0:.:.
chr5_ref_v2	216584	.	T	A	.	PASS	IntersectsRepeat=1;RepeatCorrectionApplied=0	SAC:ACF:DF:PD:GT:SGT:SF:SV:SIG:MT:PAC	217,150,2,70:1:1:2:0/0:0/1:0.25:0	25,26,0,5:1:1:2:0/0:0/1:0.25:0:0:.:.	124,59,0,39:1:1:2:0/0:0/1:0.5:0:0:.:.	72,59,0,24:1:1:2:0/0:0/1:0.25:0:0:.:.
chr5_ref_v2	224675	.	TTA	T	.	PASS	IntersectsRepeat=1;RepeatCorrectionApplied=1	SAC:ACF:DF:PD:GT:SGT:SF:SV:SIG:MT:PAC	100,73,8,15:1:1:2:0/0:./.:.:0	31,27,7,2:1:1:2:0/0:./.:.:0:0:.:.	58,42,7,3:1:1:2:0/0:./.:.:0:0:.:.	31,24,4,4:1:1:2:0/0:./.:.:0:0:.:.
chr5_ref_v2	242558	.	G	GAAAAAAA	.	PASS	IntersectsRepeat=1;RepeatCorrectionApplied=1	SAC:ACF:DF:PD:GT:SGT:SF:SV:SIG:MT:PAC	16,49,98,67:1:1:2:0/1:1/1:0.5:1	2,8,10,13:1:1:2:1/1:0/1:0.5:0:0:.:.	3,17,35,33:1:1:2:1/1:0/1:0.5:0:0:.:.	3,16,36,28:1:1:2:1/1:0/1:0.5:0:0:.:.
chr5_ref_v2	250454	.	G	GA	.	PASS	IntersectsRepeat=1;RepeatCorrectionApplied=1	SAC:ACF:DF:PD:GT:SGT:SF:SV:SIG:MT:PAC	106,128,5,9:1:1:2:0/0:./.:.:0	13,18,1,4:1:1:2:0/0:0/1:0.125:0:0:.:.	45,63,1,4:1:1:2:0/0:./.:.:0:0:.:.	31,44,1,3:1:1:2:0/0:./.:.:0:0:.:.
chr5_ref_v2	255196	.	GTA	G	.	PASS	IntersectsRepeat=1;RepeatCorrectionApplied=1	SAC:ACF:DF:PD:GT:SGT:SF:SV:SIG:MT:PAC	80,71,35,27:1:1:2:0/0:0/1:0.25:0	24,20,4,9:1:1:2:0/0:0/1:0.125:0:0:.:.	42,32,16,10:1:1:2:0/0:0/1:0.25:0:0:.:.	20,35,7,3:1:1:2:0/0:./.:.:0:0:.:.
chr5_ref_v2	257070	.	GA	G	.	PASS	IntersectsRepeat=1;RepeatCorrectionApplied=1	SAC:ACF:DF:PD:GT:SGT:SF:SV:SIG:MT:PAC	154,141,18,19:1:1:2:0/0:./.:.:0	18,15,1,2:1:1:2:0/0:./.:.:0:0:.:.	82,62,10,9:1:1:2:0/0:0/1:0.125:0:0:.:.	42,55,4,5:1:1:2:0/0:./.:.:0:0:.:.
chr5_ref_v2	260380	.	T	A	.	PASS	IntersectsRepeat=1;RepeatCorrectionApplied=0	SAC:ACF:DF:PD:GT:SGT:SF:SV:SIG:MT:PAC	48,164,55,6:1:1:2:0/0:0/1:0.5:0	7,23,2,0:1:1:2:0/0:0/1:0.25:0:0:.:.	26,72,34,1:1:1:2:0/0:0/1:0.5:0:0:.:.	17,44,18,3:1:1:2:0/0:0/1:0.5:0:0:.:.
chr5_ref_v2	260382	.	T	A	.	PASS	IntersectsRepeat=1;RepeatCorrectionApplied=0	SAC:ACF:DF:PD:GT:SGT:SF:SV:SIG:MT:PAC	66,167,22,6:1:1:2:0/0:0/1:0.25:0	8,23,0,0:1:1:2:0/0:./.:.:0:0:.:.	35,70,22,1:1:1:2:0/0:0/1:0.5:0:0:.:.	22,43,7,3:1:1:2:0/0:0/1:0.25:0:0:.:.
chr5_ref_v2	267228	.	G	GA	.	PASS	IntersectsRepeat=1;RepeatCorrectionApplied=1	SAC:ACF:DF:PD:GT:SGT:SF:SV:SIG:MT:PAC	113,56,13,21:1:1:2:0/0:0/1:0.125:0	12,12,0,7:1:1:2:0/0:0/1:0.5:0:0:.:.	31,10,3,13:1:1:2:0/0:0/1:0.5:0:0:.:.	24,5,4,4:1:1:2:0/0:0/1:0.25:0:0:.:.
chr5_ref_v2	283276	.	AAT	A	.	PASS	IntersectsRepeat=1;RepeatCorrectionApplied=1	SAC:ACF:DF:PD:GT:SGT:SF:SV:SIG:MT:PAC	27,19,14,1:1:1:2:0/0:0/1:0.125:0	8,8,3,6:1:1:2:0/0:0/1:0.5:0:0:.:.	14,11,3,2:1:1:2:0/0:./.:.:0:0:.:.	8,8,3,1:1:1:2:0/0:./.:.:0:0:.:.
chr5_ref_v2	283320	.	CGT	C	.	PASS	IntersectsRepeat=1;RepeatCorrectionApplied=1	SAC:ACF:DF:PD:GT:SGT:SF:SV:SIG:MT:PAC	82,43,8,2:1:1:2:0/0:./.:.:0	11,11,1,2:1:1:2:0/0:./.:.:0:0:.:.	52,15,5,0:1:1:2:0/0:./.:.:0:0:.:.	39,10,4,0:1:1:2:0/0:./.:.:0:0:.:.
chr5_ref_v2	287326	.	T	TA	.	PASS	IntersectsRepeat=1;RepeatCorrectionApplied=1	SAC:ACF:DF:PD:GT:SGT:SF:SV:SIG:MT:PAC	248,187,24,14:1:1:2:0/0:0/1:0.125:1	23,13,17,17:1:1:2:0/1:./.:.:0:1:g.287326_287327insA:0	58,51,66,40:1:1:2:0/1:./.:.:0:1:g.287326_287327insA:0	84,67,0,1:1:1:2:0/0:./.:.:0:0:.:.
chr5_ref_v2	288136	.	AT	A,ATT	.	PASS	IntersectsRepeat=1;RepeatCorrectionApplied=1	SAC:ACF:DF:PD:GT:SGT:SF:SV:SIG:MT:PAC	121,93,20,24,12,14:1:1:2:0/0:./.:.:0	14,9,6,1,2,2:1:1:2:0/0:0/1:0.125:0:0:.:.	49,51,11,15,5,3:1:1:2:0/0:0/1:0.125:0:0:.:.	41,38,5,7,8,5:1:1:2:0/0:0/2:0.125:0:0:.:.
chr5_ref_v2	373708	.	C	CA	.	PASS	IntersectsRepeat=1;RepeatCorrectionApplied=1	SAC:ACF:DF:PD:GT:SGT:SF:SV:SIG:MT:PAC	154,90,12,16:1:1:2:0/0:0/1:0.125:0	18,8,0,2:1:1:2:0/0:0/1:0.125:0:0:.:.	70,32,2,9:1:1:2:0/0:0/1:0.125:0:0:.:.	58,17,3,5:1:1:2:0/0:0/1:0.125:0:0:.:.
chr5_ref_v2	381190	.	A	AT	.	PASS	IntersectsRepeat=1;RepeatCorrectionApplied=1	SAC:ACF:DF:PD:GT:SGT:SF:SV:SIG:MT:PAC	2,112,51,27:1:1:2:0/1:0/0:0.125:0	0,16,8,2:1:1:2:0/1:0/0:0.125:0:0:.:.	0,48,14,11:1:1:2:0/1:0/0:0.25:0:0:.:.	0,25,8,3:1:1:2:0/1:0/0:0.5:0:0:.:.
chr5_ref_v2	381216	.	C	T	.	PASS	IntersectsRepeat=0;RepeatCorrectionApplied=0	SAC:ACF:DF:PD:GT:SGT:SF:SV:SIG:MT:PAC	58,143,10,20:1:1:2:0/0:0/1:0.25:1	6,23,0,0:1:1:2:0/0:./.:.:0:0:.:.	16,71,5,11:1:1:2:0/0:0/1:0.25:1:0:.:.	13,36,2,3:1:1:2:0/0:0/1:0.25:0:0:.:.
chr5_ref_v2	381415	.	CA	C,CAA	.	PASS	IntersectsRepeat=1;RepeatCorrectionApplied=1	SAC:ACF:DF:PD:GT:SGT:SF:SV:SIG:MT:PAC	73,40,37,14,19,21:1:1:2:0/0:0/2:0.25:0	11,4,5,0,3,1:1:1:2:0/0:0/2:0.25:0:0:.:.	56,8,27,4,3,12:1:1:2:0/0:0/1:0.25:0:0:.:.	37,7,11,0,5,4:1:1:2:0/0:0/2:0.125:0:0:.:.
chr5_ref_v2	394094	.	CA	C	.	PASS	IntersectsRepeat=1;RepeatCorrectionApplied=1	SAC:ACF:DF:PD:GT:SGT:SF:SV:SIG:MT:PAC	167,161,28,19:1:1:2:0/0:0/1:0.125:0	34,24,3,1:1:1:2:0/0:./.:.:0:0:.:.	94,75,10,13:1:1:2:0/0:0/1:0.125:0:0:.:.	58,55,9,4:1:1:2:0/0:0/1:0.125:0:0:.:.
chr5_ref_v2	399880	.	CT	C	.	PASS	IntersectsRepeat=1;RepeatCorrectionApplied=1	SAC:ACF:DF:PD:GT:SGT:SF:SV:SIG:MT:PAC	5,2,277,239:1:1:2:1/1:./.:.:0	0,1,27,15:1:1:2:1/1:./.:.:0:0:.:.	3,1,163,142:1:1:2:1/1:./.:.:0:0:.:.	1,0,111,89:1:1:2:1/1:./.:.:0:0:.:.
chr5_ref_v2	403380	.	C	CT	.	PASS	IntersectsRepeat=1;RepeatCorrectionApplied=1	SAC:ACF:DF:PD:GT:SGT:SF:SV:SIG:MT:PAC	28,38,86,94:1:1:2:1/1:0/1:0.125:0	2,7,12,4:1:1:2:1/1:0/1:0.5:0:0:.:.	12,25,42,55:1:1:2:1/1:0/1:0.25:0:0:.:.	8,18,39,26:1:1:2:1/1:0/1:0.25:0:0:.:.
chr5_ref_v2	405310	.	C	CTTT,CTT	.	PASS	IntersectsRepeat=1;RepeatCorrectionApplied=1	SAC:ACF:DF:PD:GT:SGT:SF:SV:SIG:MT:PAC	2,4,129,179,7,38:1:1:2:1/1:./.:.:0	0,0,19,17,0,2:1:1:2:1/1:./.:.:0:0:.:.	0,0,82,102,0,16:1:1:2:1/1:./.:.:0:0:.:.	1,0,52,51,2,8:1:1:2:1/1:./.:.:0:0:.:.
chr5_ref_v2	405953	.	CAT	C	.	PASS	IntersectsRepeat=1;RepeatCorrectionApplied=1	SAC:ACF:DF:PD:GT:SGT:SF:SV:SIG:MT:PAC	166,143,11,12:1:1:2:0/0:0/1:0.125:0	31,25,1,4:1:1:2:0/0:0/1:0.125:0:0:.:.	74,54,7,4:1:1:2:0/0:0/1:0.125:0:0:.:.	60,44,10,2:1:1:2:0/0:0/1:0.125:0:0:.:.
chr5_ref_v2	412254	.	TAA	T	.	PASS	IntersectsRepeat=1;RepeatCorrectionApplied=1	SAC:ACF:DF:PD:GT:SGT:SF:SV:SIG:MT:PAC	0,3,232,150:1:1:2:1/1:./.:.:0	0,0,23,18:1:1:2:1/1:./.:.:0:0:.:.	2,1,106,49:1:1:2:1/1:./.:.:0:0:.:.	0,1,68,44:1:1:2:1/1:./.:.:0:0:.:.
chr5_ref_v2	417486	.	A	C	.	PASS	IntersectsRepeat=1;RepeatCorrectionApplied=0	SAC:ACF:DF:PD:GT:SGT:SF:SV:SIG:MT:PAC	286,52,0,61:1:1:2:0/0:0/1:0.25:0	39,7,0,6:1:1:2:0/0:0/1:0.25:0:0:.:.	157,14,0,28:1:1:2:0/0:0/1:0.25:0:0:.:.	98,12,0,17:1:1:2:0/0:0/1:0.25:0:0:.:.
chr5_ref_v2	418494	.	A	C	.	PASS	IntersectsRepeat=1;RepeatCorrectionApplied=0	SAC:ACF:DF:PD:GT:SGT:SF:SV:SIG:MT:PAC	273,38,0,26:1:1:2:0/0:0/1:0.125:0	34,1,0,4:1:1:2:0/0:0/1:0.25:0:0:.:.	162,13,0,33:1:1:2:0/0:0/1:0.25:0:0:.:.	97,13,0,17:1:1:2:0/0:0/1:0.25:0:0:.:.
chr5_ref_v2	429405	.	CA	C	.	PASS	IntersectsRepeat=1;RepeatCorrectionApplied=1	SAC:ACF:DF:PD:GT:SGT:SF:SV:SIG:MT:PAC	164,133,40,16:1:1:2:0/0:./.:.:0	18,14,3,3:1:1:2:0/0:./.:.:0:0:.:.	69,69,9,7:1:1:2:0/0:./.:.:0:0:.:.	46,51,17,4:1:1:2:0/0:0/1:0.125:0:0:.:.
chr5_ref_v2	447653	.	G	T	.	ExcRegion	IntersectsRepeat=1;RepeatCorrectionApplied=0	SAC:ACF:DF:PD:GT:SGT:SF:SV:SIG:MT:PAC	0,0,0,0:0:1:2:./.:./.:.:0	0,0,1,0:0:1:2:./.:./.:.:0:0:.:.	0,0,0,0:0:1:2:./.:./.:.:0:0:.:.	0,0,0,0:0:1:2:./.:./.:.:0:0:.:.
chr5_ref_v2	447850	.	G	A	.	ExcRegion	IntersectsRepeat=1;RepeatCorrectionApplied=0	SAC:ACF:DF:PD:GT:SGT:SF:SV:SIG:MT:PAC	2,0,1,0:1:1:2:./.:./.:.:0	1,0,0,0:0:1:2:./.:./.:.:0:0:.:.	0,0,0,0:0:1:2:./.:./.:.:0:0:.:.	0,0,0,0:0:1:2:./.:./.:.:0:0:.:.
chr5_ref_v2	447957	.	T	C	.	ExcRegion	IntersectsRepeat=0;RepeatCorrectionApplied=0	SAC:ACF:DF:PD:GT:SGT:SF:SV:SIG:MT:PAC	74,0,3,0:1:1:2:./.:./.:.:0	18,0,1,0:1:1:2:./.:./.:.:0:0:.:.	42,0,0,0:0:1:2:./.:./.:.:0:0:.:.	33,0,4,0:1:1:2:./.:./.:.:0:0:.:.
chr5_ref_v2	450800	.	T	C	.	PASS	IntersectsRepeat=0;RepeatCorrectionApplied=0	SAC:ACF:DF:PD:GT:SGT:SF:SV:SIG:MT:PAC	261,330,0,1:1:1:2:0/0:./.:.:0	32,44,0,0:1:1:2:0/0:./.:.:0:0:.:.	143,194,2,0:1:1:2:0/0:./.:.:0:0:.:.	45,55,45,65:1:1:2:0/1:./.:.:0:1:g.450800T>C:0
chr5_ref_v2	468353	.	C	T	.	PASS	IntersectsRepeat=1;RepeatCorrectionApplied=0	SAC:ACF:DF:PD:GT:SGT:SF:SV:SIG:MT:PAC	263,291,0,0:1:1:2:0/0:./.:.:0	23,28,15,14:1:1:2:0/1:0/0:0.25:0:1:g.468353C>T:0	147,189,0,0:1:1:2:0/0:./.:.:0:0:.:.	84,99,0,0:1:1:2:0/0:./.:.:0:0:.:.
chr5_ref_v2	477850	.	G	A	.	PASS	IntersectsRepeat=1;RepeatCorrectionApplied=0	SAC:ACF:DF:PD:GT:SGT:SF:SV:SIG:MT:PAC	192,313,1,0:1:1:2:0/0:./.:.:0	15,30,15,25:1:1:2:0/1:./.:.:0:1:g.477850G>A:0	107,171,0,0:1:1:2:0/0:./.:.:0:0:.:.	72,123,0,0:1:1:2:0/0:./.:.:0:0:.:.
chr5_ref_v2	491026	.	C	CA	.	PASS	IntersectsRepeat=1;RepeatCorrectionApplied=1	SAC:ACF:DF:PD:GT:SGT:SF:SV:SIG:MT:PAC	146,74,9,12:1:1:2:0/0:./.:.:0	26,5,1,1:1:1:2:0/0:./.:.:0:0:.:.	50,18,3,8:1:1:2:0/0:0/1:0.125:0:0:.:.	33,15,4,5:1:1:2:0/0:0/1:0.25:0:0:.:.
chr5_ref_v2	502775	.	CA	C	.	PASS	IntersectsRepeat=1;RepeatCorrectionApplied=1	SAC:ACF:DF:PD:GT:SGT:SF:SV:SIG:MT:PAC	206,187,32,20:1:1:2:0/0:./.:.:0	19,17,6,2:1:1:2:0/0:0/1:0.125:0:0:.:.	95,76,24,7:1:1:2:0/0:0/1:0.125:0:0:.:.	72,47,18,7:1:1:2:0/0:0/1:0.125:0:0:.:.
chr5_ref_v2	506622	.	C	A	.	PASS	IntersectsRepeat=0;RepeatCorrectionApplied=0	SAC:ACF:DF:PD:GT:SGT:SF:SV:SIG:MT:PAC	333,39,0,35:1:1:2:0/0:0/1:0.125:0	42,3,0,2:1:1:2:0/0:0/1:0.125:0:0:.:.	193,18,0,39:1:1:2:0/0:0/1:0.25:0:0:.:.	105,10,0,35:1:1:2:0/0:0/1:0.5:0:0:.:.
chr5_ref_v2	519626	.	GA	G	.	PASS	IntersectsRepeat=1;RepeatCorrectionApplied=1	SAC:ACF:DF:PD:GT:SGT:SF:SV:SIG:MT:PAC	157,160,31,37:1:1:2:0/0:./.:.:0	28,17,9,2:1:1:2:0/0:./.:.:0:0:.:.	84,90,19,7:1:1:2:0/0:./.:.:0:0:.:.	52,46,11,12:1:1:2:0/0:0/1:0.125:0:0:.:.
chr5_ref_v2	521815	.	AT	A	.	PASS	IntersectsRepeat=1;RepeatCorrectionApplied=1	SAC:ACF:DF:PD:GT:SGT:SF:SV:SIG:MT:PAC	105,155,28,34:1:1:2:0/0:./.:.:0	14,13,4,3:1:1:2:0/0:./.:.:0:0:.:.	44,55,5,18:1:1:2:0/0:0/1:0.125:0:0:.:.	41,49,9,12:1:1:2:0/0:0/1:0.125:0:0:.:.
chr5_ref_v2	554027	.	T	C	.	PASS	IntersectsRepeat=0;RepeatCorrectionApplied=0	SAC:ACF:DF:PD:GT:SGT:SF:SV:SIG:MT:PAC	392,363,0,0:1:1:2:0/0:./.:.:0	43,36,0,0:1:1:2:0/0:./.:.:0:0:.:.	106,90,104,85:1:1:2:0/1:./.:.:0:1:g.554027T>C:0	150,119,0,0:1:1:2:0/0:./.:.:0:0:.:.
chr5_ref_v2	554189	.	C	CA	.	PASS	IntersectsRepeat=1;RepeatCorrectionApplied=1	SAC:ACF:DF:PD:GT:SGT:SF:SV:SIG:MT:PAC	204,79,23,23:1:1:2:0/0:0/1:0.125:0	23,12,1,1:1:1:2:0/0:./.:.:0:0:.:.	131,25,5,2:1:1:2:0/0:./.:.:0:0:.:.	66,17,2,3:1:1:2:0/0:./.:.:0:0:.:.
chr5_ref_v2	565665	.	T	C	.	PASS	IntersectsRepeat=1;RepeatCorrectionApplied=0	SAC:ACF:DF:PD:GT:SGT:SF:SV:SIG:MT:PAC	427,388,1,0:1:1:2:0/0:./.:.:0	66,57,0,0:1:1:2:0/0:./.:.:0:0:.:.	219,240,0,1:1:1:2:0/0:./.:.:0:0:.:.	69,65,79,63:1:1:2:0/1:./.:.:0:1:g.565665T>C:0
chr5_ref_v2	570428	.	G	GT	.	ExcRegion	IntersectsRepeat=0;RepeatCorrectionApplied=0	SAC:ACF:DF:PD:GT:SGT:SF:SV:SIG:MT:PAC	4,0,0,0:0:1:2:./.:./.:.:0	0,0,0,0:0:1:2:./.:./.:.:0:0:.:.	2,0,0,0:0:1:2:./.:./.:.:0:0:.:.	1,1,1,1:1:1:2:./.:./.:.:0:0:.:.
chr6_ref_v2	5093	.	A	C	.	ExcRegion	IntersectsRepeat=0;RepeatCorrectionApplied=0	SAC:ACF:DF:PD:GT:SGT:SF:SV:SIG:MT:PAC	470,151,0,79:1:1:2:./.:./.:.:0	48,5,0,8:1:1:2:./.:./.:.:0:0:.:.	289,66,0,95:1:1:2:./.:./.:.:0:0:.:.	181,44,0,50:1:1:2:./.:./.:.:0:0:.:.
chr6_ref_v2	31813	.	C	T	.	PASS	IntersectsRepeat=1;RepeatCorrectionApplied=0	SAC:ACF:DF:PD:GT:SGT:SF:SV:SIG:MT:PAC	392,359,0,0:1:1:2:0/0:./.:.:0	41,25,0,0:1:1:2:0/0:./.:.:0:0:.:.	212,182,2,0:1:1:2:0/0:./.:.:0:0:.:.	68,59,59,56:1:1:2:0/1:./.:.:0:1:g.31813C>T:0
chr6_ref_v2	32435	.	A	G	.	PASS	IntersectsRepeat=0;RepeatCorrectionApplied=0	SAC:ACF:DF:PD:GT:SGT:SF:SV:SIG:MT:PAC	328,404,0,0:1:1:2:0/0:./.:.:0	20,33,28,18:1:1:2:0/1:0/0:0.125:0:1:g.32435A>G:0	93,110,101,120:1:1:2:0/1:./.:.:0:1:g.32435A>G:0	118,152,1,0:1:1:2:0/0:./.:.:0:0:.:.
chr6_ref_v2	54494	.	G	GT	.	PASS	IntersectsRepeat=1;RepeatCorrectionApplied=1	SAC:ACF:DF:PD:GT:SGT:SF:SV:SIG:MT:PAC	199,186,20,25:1:1:2:0/0:./.:.:0	32,17,3,3:1:1:2:0/0:0/1:0.125:0:0:.:.	80,83,8,12:1:1:2:0/0:0/1:0.125:0:0:.:.	54,43,7,3:1:1:2:0/0:./.:.:0:0:.:.
chr6_ref_v2	57967	.	TA	T	.	PASS	IntersectsRepeat=1;RepeatCorrectionApplied=1	SAC:ACF:DF:PD:GT:SGT:SF:SV:SIG:MT:PAC	60,83,7,14:1:1:2:0/0:./.:.:0	19,21,0,0:1:1:2:0/0:./.:.:0:0:.:.	23,49,4,6:1:1:2:0/0:./.:.:0:0:.:.	26,20,1,4:1:1:2:0/0:./.:.:0:0:.:.
chr6_ref_v2	58005	.	GAT	G	.	PASS	IntersectsRepeat=1;RepeatCorrectionApplied=1	SAC:ACF:DF:PD:GT:SGT:SF:SV:SIG:MT:PAC	49,71,9,12:1:1:2:0/0:./.:.:0	14,24,2,8:1:1:2:0/0:0/1:0.125:0:0:.:.	22,38,5,2:1:1:2:0/0:./.:.:0:0:.:.	21,23,2,3:1:1:2:0/0:./.:.:0:0:.:.
chr6_ref_v2	65366	.	T	G	.	PASS	IntersectsRepeat=0;RepeatCorrectionApplied=0	SAC:ACF:DF:PD:GT:SGT:SF:SV:SIG:MT:PAC	127,407,60,0:1:1:2:0/0:0/1:0.25:0	5,62,10,0:1:1:2:0/0:0/1:0.25:0:0:.:.	32,214,44,0:1:1:2:0/0:0/1:0.25:0:0:.:.	21,131,27,0:1:1:2:0/0:0/1:0.25:0:0:.:.
chr6_ref_v2	68948	.	CAT	C	.	PASS	IntersectsRepeat=1;RepeatCorrectionApplied=1	SAC:ACF:DF:PD:GT:SGT:SF:SV:SIG:MT:PAC	121,100,8,6:1:1:2:0/0:./.:.:0	28,43,5,2:1:1:2:0/0:./.:.:0:0:.:.	51,55,1,4:1:1:2:0/0:./.:.:0:0:.:.	31,21,2,4:1:1:2:0/0:./.:.:0:0:.:.
chr6_ref_v2	75912	.	C	T	.	PASS	IntersectsRepeat=1;RepeatCorrectionApplied=0	SAC:ACF:DF:PD:GT:SGT:SF:SV:SIG:MT:PAC	261,190,2,115:1:1:2:0/0:0/1:0.5:0	34,12,0,9:1:1:2:0/0:0/1:0.25:0:0:.:.	106,83,0,73:1:1:2:0/0:0/1:0.5:0:0:.:.	110,62,1,40:1:1:2:0/0:0/1:0.5:0:0:.:.
chr6_ref_v2	78010	.	CAT	C	.	PASS	IntersectsRepeat=1;RepeatCorrectionApplied=1	SAC:ACF:DF:PD:GT:SGT:SF:SV:SIG:MT:PAC	93,92,20,19:1:1:2:0/0:./.:.:0	16,29,4,3:1:1:2:0/0:./.:.:0:0:.:.	48,54,9,5:1:1:2:0/0:./.:.:0:0:.:.	23,40,3,6:1:1:2:0/0:./.:.:0:0:.:.
chr6_ref_v2	87977	.	C	CTTGCTGCTGTTGTTGCTGCTGTTGTTGTTG	.	PASS	IntersectsRepeat=1;RepeatCorrectionApplied=0	SAC:ACF:DF:PD:GT:SGT:SF:SV:SIG:MT:PAC	1,1,26,22:1:1:2:1/1:./.:.:0	0,0,7,6:1:0:2:./.:./.:.:0:0:.:.	0,0,10,13:1:1:2:1/1:./.:.:0:0:.:.	0,0,4,7:1:0:2:./.:./.:.:0:0:.:.
chr6_ref_v2	97507	.	C	CA	.	PASS	IntersectsRepeat=1;RepeatCorrectionApplied=1	SAC:ACF:DF:PD:GT:SGT:SF:SV:SIG:MT:PAC	6,15,118,218:1:1:2:1/1:./.:.:0	1,1,8,27:1:1:2:1/1:./.:.:0:0:.:.	2,5,41,127:1:1:2:1/1:./.:.:0:0:.:.	3,2,44,73:1:1:2:1/1:./.:.:0:0:.:.
chr6_ref_v2	97618	.	TA	T	.	PASS	IntersectsRepeat=1;RepeatCorrectionApplied=1	SAC:ACF:DF:PD:GT:SGT:SF:SV:SIG:MT:PAC	166,125,30,11:1:1:2:0/0:./.:.:0	19,21,2,2:1:1:2:0/0:./.:.:0:0:.:.	94,80,16,3:1:1:2:0/0:./.:.:0:0:.:.	61,42,6,9:1:1:2:0/0:./.:.:0:0:.:.
chr6_ref_v2	97865	.	C	CT	.	PASS	IntersectsRepeat=1;RepeatCorrectionApplied=1	SAC:ACF:DF:PD:GT:SGT:SF:SV:SIG:MT:PAC	12,11,230,164:1:1:2:1/1:./.:.:0	3,2,26,26:1:1:2:1/1:0/1:0.125:0:0:.:.	5,7,127,106:1:1:2:1/1:./.:.:0:0:.:.	6,4,66,77:1:1:2:1/1:./.:.:0:0:.:.
chr6_ref_v2	99155	.	C	CA,CAA	.	PASS	IntersectsRepeat=1;RepeatCorrectionApplied=1	SAC:ACF:DF:PD:GT:SGT:SF:SV:SIG:MT:PAC	36,14,72,11,14,23:1:1:2:0/1:1/2:0.5:1	5,2,12,4,2,0:1:1:2:1/1:0/1:0.125:0:0:.:.	14,2,33,2,2,17:1:1:2:1/2:0/1:0.25:0:0:.:.	10,1,19,2,5,9:1:1:2:1/2:0/1:0.25:0:0:.:.
chr6_ref_v2	100617	.	A	G	.	ExcRegion	IntersectsRepeat=0;RepeatCorrectionApplied=0	SAC:ACF:DF:PD:GT:SGT:SF:SV:SIG:MT:PAC	311,281,0,0:1:1:2:./.:./.:.:0	16,32,22,26:1:1:2:./.:./.:.:0:1:.:.	74,64,95,76:1:1:2:./.:./.:.:0:1:.:.	95,96,0,0:1:1:2:./.:./.:.:0:0:.:.
chr6_ref_v2	103849	.	A	C	.	PASS	IntersectsRepeat=0;RepeatCorrectionApplied=0	SAC:ACF:DF:PD:GT:SGT:SF:SV:SIG:MT:PAC	152,268,0,32:1:1:2:0/0:0/1:0.125:0	31,33,0,5:1:1:2:0/0:0/1:0.125:0:0:.:.	64,105,0,34:1:1:2:0/0:0/1:0.25:0:0:.:.	36,70,0,41:1:1:2:0/0:0/1:0.5:0:0:.:.
chr6_ref_v2	103937	.	T	TTA	.	PASS	IntersectsRepeat=1;RepeatCorrectionApplied=1	SAC:ACF:DF:PD:GT:SGT:SF:SV:SIG:MT:PAC	91,158,1,2:1:1:2:0/0:./.:.:0	27,37,1,0:1:1:2:0/0:./.:.:0:0:.:.	43,73,0,0:1:1:2:0/0:./.:.:0:0:.:.	22,33,18,20:1:1:2:0/1:0/0:0.125:0:1:g.103937_103938insTA:0
chr6_ref_v2	104575	.	T	A	.	PASS	IntersectsRepeat=1;RepeatCorrectionApplied=0	SAC:ACF:DF:PD:GT:SGT:SF:SV:SIG:MT:PAC	154,52,8,65:1:1:2:0/0:0/1:0.5:0	18,9,1,18:1:1:2:0/1:0/0:0.125:0:0:.:.	78,13,5,34:1:1:2:0/0:0/1:0.5:0:0:.:.	55,17,3,21:1:1:2:0/0:0/1:0.5:0:0:.:.
chr6_ref_v2	104579	.	T	A	.	PASS	IntersectsRepeat=1;RepeatCorrectionApplied=0	SAC:ACF:DF:PD:GT:SGT:SF:SV:SIG:MT:PAC	86,45,12,72:1:1:2:0/1:0/0:0.25:0	10,2,4,24:1:1:2:1/1:0/1:0.5:0:0:.:.	37,11,10,35:1:1:2:0/1:./.:.:0:0:.:.	21,11,5,23:1:1:2:0/1:0/0:0.125:0:0:.:.
chr6_ref_v2	106279	.	C	CT,CTT	.	PASS	IntersectsRepeat=1;RepeatCorrectionApplied=1	SAC:ACF:DF:PD:GT:SGT:SF:SV:SIG:MT:PAC	0,7,7,68,34,9:1:1:2:1/2:1/1:0.25:0	0,1,2,7,10,0:1:1:2:1/2:2/2:0.125:0:0:.:.	1,9,2,28,27,6:1:1:2:1/2:0/2:0.25:0:0:.:.	1,4,2,12,29,6:1:1:2:1/2:0/2:0.125:0:0:.:.
chr6_ref_v2	107819	.	ATG	A	.	PASS	IntersectsRepeat=1;RepeatCorrectionApplied=1	SAC:ACF:DF:PD:GT:SGT:SF:SV:SIG:MT:PAC	204,162,9,6:1:1:2:0/0:./.:.:0	16,17,3,1:1:1:2:0/0:./.:.:0:0:.:.	91,92,5,6:1:1:2:0/0:./.:.:0:0:.:.	72,60,5,3:1:1:2:0/0:./.:.:0:0:.:.
chr6_ref_v2	119286	.	GA	G	.	PASS	IntersectsRepeat=1;RepeatCorrectionApplied=1	SAC:ACF:DF:PD:GT:SGT:SF:SV:SIG:MT:PAC	184,235,24,44:1:1:2:0/0:0/1:0.125:0	18,34,1,6:1:1:2:0/0:0/1:0.125:0:0:.:.	85,136,10,35:1:1:2:0/0:0/1:0.25:0:0:.:.	56,105,8,6:1:1:2:0/0:./.:.:0:0:.:.
chr6_ref_v2	121068	.	G	T	.	PASS	IntersectsRepeat=0;RepeatCorrectionApplied=0	SAC:ACF:DF:PD:GT:SGT:SF:SV:SIG:MT:PAC	68,311,28,2:1:1:2:0/0:0/1:0.125:0	13,46,8,0:1:1:2:0/0:0/1:0.25:0:0:.:.	21,148,23,0:1:1:2:0/0:0/1:0.25:0:0:.:.	22,97,19,0:1:1:2:0/0:0/1:0.25:0:0:.:.
chr6_ref_v2	155987	.	G	GT,GTT	.	PASS	IntersectsRepeat=1;RepeatCorrectionApplied=1	SAC:ACF:DF:PD:GT:SGT:SF:SV:SIG:MT:PAC	13,22,51,112,24,28:1:1:2:1/1:1/2:0.25:0	5,4,5,6,0,1:1:1:2:0/1:1/1:0.25:0:0:.:.	6,15,10,58,10,7:1:1:2:1/1:1/2:0.125:0:0:.:.	3,13,6,48,7,4:1:1:2:1/1:1/2:0.125:0:0:.:.
chr6_ref_v2	174047	.	CT	C,CTT	.	PASS	IntersectsRepeat=1;RepeatCorrectionApplied=1	SAC:ACF:DF:PD:GT:SGT:SF:SV:SIG:MT:PAC	104,117,19,25,13,20:1:1:2:0/0:./.:.:0	16,10,6,3,0,1:1:1:2:0/0:0/1:0.25:0:0:.:.	50,63,5,20,6,4:1:1:2:0/0:0/1:0.125:0:0:.:.	25,60,7,6,2,5:1:1:2:0/0:./.:.:0:0:.:.
chr6_ref_v2	193343	.	T	G	.	PASS	IntersectsRepeat=0;RepeatCorrectionApplied=0	SAC:ACF:DF:PD:GT:SGT:SF:SV:SIG:MT:PAC	173,300,84,0:1:1:2:0/0:0/1:0.25:0	16,33,11,0:1:1:2:0/0:0/1:0.5:0:0:.:.	35,142,71,0:1:1:2:0/0:0/1:0.5:0:0:.:.	24,97,43,0:1:1:2:0/0:0/1:0.5:0:0:.:.
chr6_ref_v2	210068	.	AT	A,ATT	.	PASS	IntersectsRepeat=1;RepeatCorrectionApplied=1	SAC:ACF:DF:PD:GT:SGT:SF:SV:SIG:MT:PAC	50,11,23,5,14,1:1:1:2:0/0:0/1:0.25:0	7,1,7,0,1,0:1:0:2:./.:./.:.:0:0:.:.	25,2,8,1,10,0:1:1:2:0/0:0/2:0.5:0:0:.:.	13,1,6,2,2,0:1:1:2:0/0:0/1:0.5:0:0:.:.
chr6_ref_v2	211406	.	C	G	.	PASS	IntersectsRepeat=0;RepeatCorrectionApplied=0	SAC:ACF:DF:PD:GT:SGT:SF:SV:SIG:MT:PAC	372,350,0,0:1:1:2:0/0:./.:.:0	36,31,1,0:1:1:2:0/0:./.:.:0:0:.:.	186,194,0,0:1:1:2:0/0:./.:.:0:0:.:.	79,79,74,77:1:1:2:0/1:./.:.:0:1:g.211406C>G:0
chr6_ref_v2	226132	.	CAAA	C	.	PASS	IntersectsRepeat=1;RepeatCorrectionApplied=1	SAC:ACF:DF:PD:GT:SGT:SF:SV:SIG:MT:PAC	7,11,215,98:1:1:2:1/1:0/1:0.125:1	0,2,12,14:1:1:2:1/1:0/1:0.25:0:0:.:.	3,2,117,38:1:1:2:1/1:0/1:0.125:0:0:.:.	3,3,78,23:1:1:2:1/1:0/1:0.125:0:0:.:.
chr6_ref_v2	226616	.	A	AAAAATATAGG	.	PASS	IntersectsRepeat=1;RepeatCorrectionApplied=0	SAC:ACF:DF:PD:GT:SGT:SF:SV:SIG:MT:PAC	0,2,129,132:1:1:2:1/1:./.:.:0	0,1,22,18:1:1:2:1/1:./.:.:0:0:.:.	0,1,69,68:1:1:2:1/1:./.:.:0:0:.:.	0,2,41,56:1:1:2:1/1:./.:.:0:0:.:.
chr6_ref_v2	227352	.	TACGCAC	T	.	PASS	IntersectsRepeat=0;RepeatCorrectionApplied=0	SAC:ACF:DF:PD:GT:SGT:SF:SV:SIG:MT:PAC	0,1,164,342:1:1:2:1/1:./.:.:0	0,1,10,19:1:1:2:1/1:0/1:0.125:0:0:.:.	0,3,70,174:1:1:2:1/1:./.:.:0:0:.:.	0,2,41,135:1:1:2:1/1:./.:.:0:0:.:.
chr6_ref_v2	227479	.	C	CT	.	PASS	IntersectsRepeat=1;RepeatCorrectionApplied=1	SAC:ACF:DF:PD:GT:SGT:SF:SV:SIG:MT:PAC	51,14,4,48:1:1:2:0/1:./.:.:0	10,3,0,4:1:0:2:./.:./.:.:0:0:.:.	23,2,3,34:1:1:2:1/1:0/1:0.5:0:0:.:.	17,4,3,20:1:1:2:0/1:1/1:0.25:0:0:.:.
chr6_ref_v2	243064	.	T	C	.	PASS	IntersectsRepeat=1;RepeatCorrectionApplied=0	SAC:ACF:DF:PD:GT:SGT:SF:SV:SIG:MT:PAC	325,353,0,0:1:1:2:0/0:./.:.:0	29,24,23,28:1:1:2:0/1:./.:.:0:1:g.243064T>C:0	78,91,73,87:1:1:2:0/1:./.:.:0:1:g.243064T>C:0	118,113,0,0:1:1:2:0/0:./.:.:0:0:.:.
chr6_ref_v2	245168	.	A	AT	.	PASS	IntersectsRepeat=1;RepeatCorrectionApplied=1	SAC:ACF:DF:PD:GT:SGT:SF:SV:SIG:MT:PAC	138,207,27,11:1:1:2:0/0:0/1:0.125:0	8,15,2,0:1:1:2:0/0:0/1:0.125:0:0:.:.	53,107,5,4:1:1:2:0/0:./.:.:0:0:.:.	57,51,7,7:1:1:2:0/0:0/1:0.125:0:0:.:.
chr6_ref_v2	259408	.	C	A	.	PASS	IntersectsRepeat=0;RepeatCorrectionApplied=0	SAC:ACF:DF:PD:GT:SGT:SF:SV:SIG:MT:PAC	349,374,0,1:1:1:2:0/0:./.:.:0	14,12,15,23:1:1:2:0/1:1/1:0.125:0:1:g.259408C>A:0	117,84,114,123:1:1:2:0/1:1/1:0.125:0:1:g.259408C>A:0	144,135,0,1:1:1:2:0/0:./.:.:0:0:.:.
chr6_ref_v2	265223	.	C	CTACGACTCCTTGATTACCCCTGTAAATCCTTGTAATAA	.	PASS	IntersectsRepeat=0;RepeatCorrectionApplied=0	SAC:ACF:DF:PD:GT:SGT:SF:SV:SIG:MT:PAC	0,0,117,104:1:1:2:1/1:./.:.:0	0,0,13,16:1:1:2:1/1:./.:.:0:0:.:.	0,0,69,51:1:1:2:1/1:./.:.:0:0:.:.	0,0,51,38:1:1:2:1/1:./.:.:0:0:.:.
chr7_ref_v2	214	.	A	AC	.	ExcRegion	IntersectsRepeat=0;RepeatCorrectionApplied=0	SAC:ACF:DF:PD:GT:SGT:SF:SV:SIG:MT:PAC	0,1,94,179:1:1:2:./.:./.:.:0	0,0,3,1:1:1:2:./.:./.:.:0:0:.:.	0,0,51,119:1:1:2:./.:./.:.:0:0:.:.	0,1,42,56:1:1:2:./.:./.:.:0:0:.:.
chr7_ref_v2	641	.	G	A	.	ExcRegion	IntersectsRepeat=0;RepeatCorrectionApplied=0	SAC:ACF:DF:PD:GT:SGT:SF:SV:SIG:MT:PAC	293,275,42,0:1:1:2:./.:./.:.:0	43,24,21,0:1:1:2:./.:./.:.:0:0:.:.	160,143,21,0:1:1:2:./.:./.:.:0:0:.:.	108,89,19,0:1:1:2:./.:./.:.:0:0:.:.
chr7_ref_v2	662	.	C	T	.	ExcRegion	IntersectsRepeat=0;RepeatCorrectionApplied=0	SAC:ACF:DF:PD:GT:SGT:SF:SV:SIG:MT:PAC	312,284,89,0:1:1:2:./.:./.:.:0	46,21,34,0:1:1:2:./.:./.:.:0:0:.:.	174,142,58,0:1:1:2:./.:./.:.:0:0:.:.	119,88,49,0:1:1:2:./.:./.:.:0:0:.:.
chr7_ref_v2	673	.	T	G	.	ExcRegion	IntersectsRepeat=0;RepeatCorrectionApplied=0	SAC:ACF:DF:PD:GT:SGT:SF:SV:SIG:MT:PAC	312,277,115,0:1:1:2:./.:./.:.:0	54,21,40,0:1:1:2:./.:./.:.:0:0:.:.	191,132,87,0:1:1:2:./.:./.:.:0:0:.:.	133,93,71,0:1:1:2:./.:./.:.:0:0:.:.
chr7_ref_v2	680	.	T	C	.	ExcRegion	IntersectsRepeat=0;RepeatCorrectionApplied=0	SAC:ACF:DF:PD:GT:SGT:SF:SV:SIG:MT:PAC	302,266,126,0:1:1:2:./.:./.:.:0	52,19,44,0:1:1:2:./.:./.:.:0:0:.:.	188,133,93,0:1:1:2:./.:./.:.:0:0:.:.	137,93,75,0:1:1:2:./.:./.:.:0:0:.:.
chr7_ref_v2	686	.	A	T	.	ExcRegion	IntersectsRepeat=1;RepeatCorrectionApplied=0	SAC:ACF:DF:PD:GT:SGT:SF:SV:SIG:MT:PAC	303,263,155,0:1:1:2:./.:./.:.:0	56,19,45,0:1:1:2:./.:./.:.:0:0:.:.	190,137,104,0:1:1:2:./.:./.:.:0:0:.:.	140,93,85,0:1:1:2:./.:./.:.:0:0:.:.
chr7_ref_v2	784	.	T	A	.	PASS	IntersectsRepeat=0;RepeatCorrectionApplied=0	SAC:ACF:DF:PD:GT:SGT:SF:SV:SIG:MT:PAC	407,262,403,18:1:1:2:0/1:0/0:0.25:0	55,20,46,2:1:1:2:0/1:0/0:0.25:0:0:.:.	238,159,226,8:1:1:2:0/1:0/0:0.25:0:0:.:.	166,95,160,5:1:1:2:0/1:0/0:0.25:0:0:.:.
chr7_ref_v2	927	.	T	C	.	ExcRegion	IntersectsRepeat=1;RepeatCorrectionApplied=0	SAC:ACF:DF:PD:GT:SGT:SF:SV:SIG:MT:PAC	394,398,16,363:1:1:2:./.:./.:.:0	59,54,2,48:1:1:2:./.:./.:.:0:0:.:.	233,213,9,204:1:1:2:./.:./.:.:0:0:.:.	145,152,5,145:1:1:2:./.:./.:.:0:0:.:.
chr7_ref_v2	932	.	G	C	.	ExcRegion	IntersectsRepeat=0;RepeatCorrectionApplied=0	SAC:ACF:DF:PD:GT:SGT:SF:SV:SIG:MT:PAC	393,403,5,360:1:1:2:./.:./.:.:0	64,54,1,48:1:1:2:./.:./.:.:0:0:.:.	232,217,5,201:1:1:2:./.:./.:.:0:0:.:.	144,157,3,146:1:1:2:./.:./.:.:0:0:.:.
chr7_ref_v2	934	.	T	C	.	ExcRegion	IntersectsRepeat=0;RepeatCorrectionApplied=0	SAC:ACF:DF:PD:GT:SGT:SF:SV:SIG:MT:PAC	395,404,3,367:1:1:2:./.:./.:.:0	66,54,0,48:1:1:2:./.:./.:.:0:0:.:.	231,215,5,199:1:1:2:./.:./.:.:0:0:.:.	146,157,3,146:1:1:2:./.:./.:.:0:0:.:.
chr7_ref_v2	937	.	A	T	.	ExcRegion	IntersectsRepeat=0;RepeatCorrectionApplied=0	SAC:ACF:DF:PD:GT:SGT:SF:SV:SIG:MT:PAC	397,404,1,367:1:1:2:./.:./.:.:0	62,54,0,50:1:1:2:./.:./.:.:0:0:.:.	231,212,3,199:1:1:2:./.:./.:.:0:0:.:.	148,154,1,148:1:1:2:./.:./.:.:0:0:.:.
chr7_ref_v2	954	.	A	G	.	ExcRegion	IntersectsRepeat=0;RepeatCorrectionApplied=0	SAC:ACF:DF:PD:GT:SGT:SF:SV:SIG:MT:PAC	395,394,2,367:1:1:2:./.:./.:.:0	72,46,1,47:1:1:2:./.:./.:.:0:0:.:.	235,230,1,209:1:1:2:./.:./.:.:0:0:.:.	157,171,0,145:1:1:2:./.:./.:.:0:0:.:.
chr7_ref_v2	978	.	A	G	.	ExcRegion	IntersectsRepeat=1;RepeatCorrectionApplied=0	SAC:ACF:DF:PD:GT:SGT:SF:SV:SIG:MT:PAC	421,390,0,313:1:1:2:./.:./.:.:0	66,51,0,40:1:1:2:./.:./.:.:0:0:.:.	241,227,0,178:1:1:2:./.:./.:.:0:0:.:.	142,162,0,131:1:1:2:./.:./.:.:0:0:.:.
chr7_ref_v2	981	.	G	T	.	ExcRegion	IntersectsRepeat=0;RepeatCorrectionApplied=0	SAC:ACF:DF:PD:GT:SGT:SF:SV:SIG:MT:PAC	425,390,0,304:1:1:2:./.:./.:.:0	66,51,0,37:1:1:2:./.:./.:.:0:0:.:.	235,231,0,178:1:1:2:./.:./.:.:0:0:.:.	143,158,0,130:1:1:2:./.:./.:.:0:0:.:.
chr7_ref_v2	988	.	G	T	.	ExcRegion	IntersectsRepeat=0;RepeatCorrectionApplied=0	SAC:ACF:DF:PD:GT:SGT:SF:SV:SIG:MT:PAC	412,387,0,270:1:1:2:./.:./.:.:0	65,50,0,35:1:1:2:./.:./.:.:0:0:.:.	234,225,0,165:1:1:2:./.:./.:.:0:0:.:.	139,162,0,119:1:1:2:./.:./.:.:0:0:.:.
chr7_ref_v2	995	.	A	C	.	ExcRegion	IntersectsRepeat=1;RepeatCorrectionApplied=0	SAC:ACF:DF:PD:GT:SGT:SF:SV:SIG:MT:PAC	406,389,0,235:1:1:2:./.:./.:.:0	66,53,0,30:1:1:2:./.:./.:.:0:0:.:.	234,225,0,138:1:1:2:./.:./.:.:0:0:.:.	150,161,0,108:1:1:2:./.:./.:.:0:0:.:.
chr7_ref_v2	1011	.	A	G	.	ExcRegion	IntersectsRepeat=1;RepeatCorrectionApplied=0	SAC:ACF:DF:PD:GT:SGT:SF:SV:SIG:MT:PAC	401,394,0,166:1:1:2:./.:./.:.:0	58,54,0,22:1:1:2:./.:./.:.:0:0:.:.	228,237,0,91:1:1:2:./.:./.:.:0:0:.:.	147,177,0,77:1:1:2:./.:./.:.:0:0:.:.
chr7_ref_v2	1016	.	GA	G	.	ExcRegion	IntersectsRepeat=0;RepeatCorrectionApplied=0	SAC:ACF:DF:PD:GT:SGT:SF:SV:SIG:MT:PAC	415,401,0,143:1:1:2:./.:./.:.:0	60,54,0,19:1:1:2:./.:./.:.:0:0:.:.	224,231,0,85:1:1:2:./.:./.:.:0:0:.:.	148,176,0,63:1:1:2:./.:./.:.:0:0:.:.
chr7_ref_v2	1021	.	G	T	.	ExcRegion	IntersectsRepeat=0;RepeatCorrectionApplied=0	SAC:ACF:DF:PD:GT:SGT:SF:SV:SIG:MT:PAC	399,406,0,130:1:1:2:./.:./.:.:0	57,54,0,16:1:1:2:./.:./.:.:0:0:.:.	216,230,0,81:1:1:2:./.:./.:.:0:0:.:.	146,178,0,54:1:1:2:./.:./.:.:0:0:.:.
chr7_ref_v2	1046	.	T	C	.	ExcRegion	IntersectsRepeat=1;RepeatCorrectionApplied=0	SAC:ACF:DF:PD:GT:SGT:SF:SV:SIG:MT:PAC	394,401,0,44:1:1:2:./.:./.:.:0	47,45,0,4:1:1:2:./.:./.:.:0:0:.:.	207,240,1,34:1:1:2:./.:./.:.:0:0:.:.	143,169,0,18:1:1:2:./.:./.:.:0:0:.:.
chr7_ref_v2	31761	.	A	C	.	PASS	IntersectsRepeat=0;RepeatCorrectionApplied=0	SAC:ACF:DF:PD:GT:SGT:SF:SV:SIG:MT:PAC	280,63,0,103:1:1:2:0/0:0/1:0.5:0	34,6,0,10:1:1:2:0/0:0/1:0.5:0:0:.:.	148,15,0,29:1:1:2:0/0:0/1:0.25:0:0:.:.	92,18,0,21:1:1:2:0/0:0/1:0.25:0:0:.:.
chr7_ref_v2	43267	.	CA	C	.	PASS	IntersectsRepeat=1;RepeatCorrectionApplied=1	SAC:ACF:DF:PD:GT:SGT:SF:SV:SIG:MT:PAC	190,83,38,6:1:1:2:0/0:./.:.:0	22,13,5,4:1:1:2:0/0:0/1:0.125:0:0:.:.	79,44,11,1:1:1:2:0/0:./.:.:0:0:.:.	57,28,10,3:1:1:2:0/0:./.:.:0:0:.:.
chr7_ref_v2	49695	.	A	C	.	PASS	IntersectsRepeat=0;RepeatCorrectionApplied=0	SAC:ACF:DF:PD:GT:SGT:SF:SV:SIG:MT:PAC	389,126,2,82:1:1:2:0/0:0/1:0.25:0	48,16,0,8:1:1:2:0/0:0/1:0.25:0:0:.:.	177,37,0,39:1:1:2:0/0:0/1:0.25:0:0:.:.	141,18,0,32:1:1:2:0/0:0/1:0.25:0:0:.:.
chr7_ref_v2	56226	.	C	CT	.	PASS	IntersectsRepeat=1;RepeatCorrectionApplied=1	SAC:ACF:DF:PD:GT:SGT:SF:SV:SIG:MT:PAC	214,179,28,21:1:1:2:0/0:0/1:0.125:0	23,8,4,2:1:1:2:0/0:0/1:0.25:0:0:.:.	117,64,10,4:1:1:2:0/0:./.:.:0:0:.:.	72,54,9,4:1:1:2:0/0:0/1:0.125:0:0:.:.
chr7_ref_v2	69353	.	T	TAC	.	PASS	IntersectsRepeat=1;RepeatCorrectionApplied=1	SAC:ACF:DF:PD:GT:SGT:SF:SV:SIG:MT:PAC	16,22,78,149:1:1:2:1/1:./.:.:0	2,4,7,7:1:1:2:1/1:0/1:0.25:0:0:.:.	5,18,35,72:1:1:2:1/1:./.:.:0:0:.:.	2,9,29,43:1:1:2:1/1:./.:.:0:0:.:.
chr7_ref_v2	74005	.	A	C	.	PASS	IntersectsRepeat=0;RepeatCorrectionApplied=0	SAC:ACF:DF:PD:GT:SGT:SF:SV:SIG:MT:PAC	289,185,0,88:1:1:2:0/0:0/1:0.25:0	39,16,0,16:1:1:2:0/0:0/1:0.5:0:0:.:.	163,45,0,76:1:1:2:0/0:0/1:0.5:0:0:.:.	114,29,0,62:1:1:2:0/0:0/1:0.5:0:0:.:.
chr7_ref_v2	76710	.	GA	G	.	PASS	IntersectsRepeat=1;RepeatCorrectionApplied=1	SAC:ACF:DF:PD:GT:SGT:SF:SV:SIG:MT:PAC	155,201,27,24:1:1:2:0/0:0/1:0.125:0	17,31,3,3:1:1:2:0/0:./.:.:0:0:.:.	98,103,8,9:1:1:2:0/0:./.:.:0:0:.:.	59,57,8,7:1:1:2:0/0:0/1:0.125:0:0:.:.
chr7_ref_v2	79003	.	GTA	G	.	PASS	IntersectsRepeat=1;RepeatCorrectionApplied=1	SAC:ACF:DF:PD:GT:SGT:SF:SV:SIG:MT:PAC	26,34,3,6:1:1:2:0/0:./.:.:0	10,10,2,2:1:1:2:0/0:./.:.:0:0:.:.	15,13,0,3:1:1:2:0/0:./.:.:0:0:.:.	6,9,1,0:1:1:2:./.:./.:.:0:0:.:.
chr7_ref_v2	80603	.	T	TAAA	.	PASS	IntersectsRepeat=1;RepeatCorrectionApplied=1	SAC:ACF:DF:PD:GT:SGT:SF:SV:SIG:MT:PAC	54,1,18,2:1:1:2:0/0:0/1:0.5:0	10,0,2,2:1:0:2:./.:./.:.:0:0:.:.	32,0,6,2:1:1:2:0/0:0/1:0.5:0:0:.:.	10,0,10,0:1:1:2:0/1:./.:.:0:0:.:.
chr7_ref_v2	89202	.	A	C	.	PASS	IntersectsRepeat=0;RepeatCorrectionApplied=0	SAC:ACF:DF:PD:GT:SGT:SF:SV:SIG:MT:PAC	333,142,0,52:1:1:2:0/0:0/1:0.25:0	42,10,0,5:1:1:2:0/0:0/1:0.25:0:0:.:.	201,37,0,45:1:1:2:0/0:0/1:0.25:0:0:.:.	118,25,0,34:1:1:2:0/0:0/1:0.5:0:0:.:.
chr7_ref_v2	104052	.	G	T	.	PASS	IntersectsRepeat=0;RepeatCorrectionApplied=0	SAC:ACF:DF:PD:GT:SGT:SF:SV:SIG:MT:PAC	71,267,113,0:1:1:2:0/0:0/1:0.5:0	8,33,10,0:1:1:2:0/0:0/1:0.5:0:0:.:.	15,148,90,1:1:1:2:0/1:0/0:0.25:0:0:.:.	6,97,53,0:1:1:2:0/1:0/0:0.25:0:0:.:.
chr7_ref_v2	138549	.	C	A	.	PASS	IntersectsRepeat=1;RepeatCorrectionApplied=0	SAC:ACF:DF:PD:GT:SGT:SF:SV:SIG:MT:PAC	239,128,0,11:1:1:2:0/0:0/1:0.125:0	26,17,0,2:1:1:2:0/0:0/1:0.125:0:0:.:.	121,15,0,30:1:1:2:0/0:0/1:0.5:0:0:.:.	95,21,0,20:1:1:2:0/0:0/1:0.25:0:0:.:.
chr7_ref_v2	154580	.	TA	T	.	PASS	IntersectsRepeat=1;RepeatCorrectionApplied=1	SAC:ACF:DF:PD:GT:SGT:SF:SV:SIG:MT:PAC	128,133,21,15:1:1:2:0/0:./.:.:0	18,22,5,3:1:1:2:0/0:./.:.:0:0:.:.	53,52,12,3:1:1:2:0/0:./.:.:0:0:.:.	38,38,11,5:1:1:2:0/0:./.:.:0:0:.:.
chr7_ref_v2	167251	.	CA	C,CAA	.	PASS	IntersectsRepeat=1;RepeatCorrectionApplied=1	SAC:ACF:DF:PD:GT:SGT:SF:SV:SIG:MT:PAC	25,59,16,41,8,25:1:1:2:0/2:0/1:0.5:1	2,7,3,5,0,1:1:0:2:./.:./.:.:0:0:.:.	4,22,5,10,3,13:1:1:2:0/2:0/1:0.5:0:0:.:.	6,13,3,12,1,15:1:1:2:0/2:0/1:0.5:0:0:.:.
chr7_ref_v2	190779	.	GA	G	.	PASS	IntersectsRepeat=1;RepeatCorrectionApplied=1	SAC:ACF:DF:PD:GT:SGT:SF:SV:SIG:MT:PAC	170,173,17,26:1:1:2:0/0:./.:.:0	23,21,3,4:1:1:2:0/0:./.:.:0:0:.:.	93,116,14,9:1:1:2:0/0:./.:.:0:0:.:.	63,74,4,12:1:1:2:0/0:./.:.:0:0:.:.
chr7_ref_v2	193271	.	G	T	.	PASS	IntersectsRepeat=1;RepeatCorrectionApplied=0	SAC:ACF:DF:PD:GT:SGT:SF:SV:SIG:MT:PAC	115,293,17,0:1:1:2:0/0:0/1:0.125:0	10,39,0,0:1:1:2:0/0:./.:.:0:0:.:.	14,172,46,0:1:1:2:0/0:0/1:0.5:0:0:.:.	11,130,23,0:1:1:2:0/0:0/1:0.25:0:0:.:.
chr7_ref_v2	213939	.	A	C	.	PASS	IntersectsRepeat=1;RepeatCorrectionApplied=0	SAC:ACF:DF:PD:GT:SGT:SF:SV:SIG:MT:PAC	214,88,0,54:1:1:2:0/0:0/1:0.25:0	28,9,0,10:1:1:2:0/0:0/1:0.5:0:0:.:.	80,39,0,38:1:1:2:0/0:0/1:0.5:0:0:.:.	74,20,0,22:1:1:2:0/0:0/1:0.5:0:0:.:.
chr7_ref_v2	219952	.	G	A	.	PASS	IntersectsRepeat=0;RepeatCorrectionApplied=0	SAC:ACF:DF:PD:GT:SGT:SF:SV:SIG:MT:PAC	338,219,0,0:1:1:2:0/0:./.:.:0	13,21,26,18:1:1:2:0/1:1/1:0.125:0:1:g.219952G>A:0	82,64,101,52:1:1:2:0/1:./.:.:0:1:g.219952G>A:0	101,81,0,0:1:1:2:0/0:./.:.:0:0:.:.
chr7_ref_v2	232342	.	T	C	.	PASS	IntersectsRepeat=1;RepeatCorrectionApplied=0	SAC:ACF:DF:PD:GT:SGT:SF:SV:SIG:MT:PAC	299,251,0,0:1:1:2:0/0:./.:.:0	19,20,16,23:1:1:2:0/1:./.:.:0:1:g.232342T>C:0	71,53,64,74:1:1:2:0/1:./.:.:0:1:g.232342T>C:0	89,100,0,0:1:1:2:0/0:./.:.:0:0:.:.
chr7_ref_v2	245642	.	T	TCAA	.	PASS	IntersectsRepeat=1;RepeatCorrectionApplied=1	SAC:ACF:DF:PD:GT:SGT:SF:SV:SIG:MT:PAC	8,1,104,109:1:1:2:1/1:./.:.:0	1,4,20,9:1:1:2:1/1:0/1:0.125:0:0:.:.	2,0,64,54:1:1:2:1/1:./.:.:0:0:.:.	2,0,44,42:1:1:2:1/1:./.:.:0:0:.:.
chr7_ref_v2	267396	.	T	G	.	PASS	IntersectsRepeat=1;RepeatCorrectionApplied=0	SAC:ACF:DF:PD:GT:SGT:SF:SV:SIG:MT:PAC	78,262,105,0:1:1:2:0/0:0/1:0.5:0	9,23,12,0:1:1:2:0/0:0/1:0.5:0:0:.:.	31,132,82,0:1:1:2:0/1:0/0:0.25:0:0:.:.	22,84,53,0:1:1:2:0/1:0/0:0.25:0:0:.:.
chr7_ref_v2	270312	.	A	ATG	.	PASS	IntersectsRepeat=1;RepeatCorrectionApplied=1	SAC:ACF:DF:PD:GT:SGT:SF:SV:SIG:MT:PAC	6,2,210,158:1:1:2:1/1:./.:.:0	0,0,28,41:1:1:2:1/1:./.:.:0:0:.:.	5,0,101,74:1:1:2:1/1:0/1:0.125:0:0:.:.	1,1,74,65:1:1:2:1/1:./.:.:0:0:.:.
chr7_ref_v2	272292	.	G	GAT	.	PASS	IntersectsRepeat=1;RepeatCorrectionApplied=1	SAC:ACF:DF:PD:GT:SGT:SF:SV:SIG:MT:PAC	15,9,61,55:1:1:2:1/1:./.:.:0	5,4,24,26:1:1:2:1/1:./.:.:0:0:.:.	3,10,25,27:1:1:2:1/1:0/1:0.125:0:0:.:.	4,6,16,23:1:1:2:1/1:0/1:0.125:0:0:.:.
chr7_ref_v2	274695	.	C	CTATATATA,CTATATATATA	.	PASS	IntersectsRepeat=1;RepeatCorrectionApplied=1	SAC:ACF:DF:PD:GT:SGT:SF:SV:SIG:MT:PAC	1,0,13,10,31,55:1:1:2:2/2:./.:.:0	0,0,4,11,11,21:1:1:2:2/2:1/2:0.25:0:0:.:.	0,0,6,11,10,12:1:1:2:1/2:2/2:0.25:0:0:.:.	0,0,8,3,10,14:1:1:2:2/2:1/2:0.25:0:0:.:.
chr7_ref_v2	278777	.	C	CT,CTT	.	PASS	IntersectsRepeat=1;RepeatCorrectionApplied=1	SAC:ACF:DF:PD:GT:SGT:SF:SV:SIG:MT:PAC	5,34,1,24,6,11:1:1:2:0/2:0/1:0.5:0	0,7,1,2,6,3:1:0:2:./.:./.:.:0:0:.:.	1,13,0,1,3,7:1:1:2:0/2:0/0:0.125:0:0:.:.	1,8,0,3,3,3:1:0:2:./.:./.:.:0:0:.:.
chr7_ref_v2	281600	.	AT	A,ATT	.	PASS	IntersectsRepeat=1;RepeatCorrectionApplied=1	SAC:ACF:DF:PD:GT:SGT:SF:SV:SIG:MT:PAC	94,58,27,11,14,5:1:1:2:0/0:0/1:0.125:0	7,10,3,5,2,1:1:1:2:0/0:0/1:0.25:0:0:.:.	39,17,6,7,6,4:1:1:2:0/0:0/2:0.125:0:0:.:.	28,16,2,7,2,1:1:1:2:0/0:./.:.:0:0:.:.
chr7_ref_v2	299289	.	T	G	.	PASS	IntersectsRepeat=0;RepeatCorrectionApplied=0	SAC:ACF:DF:PD:GT:SGT:SF:SV:SIG:MT:PAC	151,227,47,0:1:1:2:0/0:0/1:0.25:0	20,23,6,0:1:1:2:0/0:0/1:0.25:0:0:.:.	47,149,41,0:1:1:2:0/0:0/1:0.25:0:0:.:.	33,109,27,0:1:1:2:0/0:0/1:0.25:0:0:.:.
chr7_ref_v2	307198	.	TATATGTAC	T	.	PASS	IntersectsRepeat=1;RepeatCorrectionApplied=0	SAC:ACF:DF:PD:GT:SGT:SF:SV:SIG:MT:PAC	24,31,4,3:1:1:2:0/0:0/1:0.25:0	11,10,2,2:1:1:2:0/0:0/1:0.25:0:0:.:.	15,10,1,1:1:1:2:0/0:0/1:0.125:0:0:.:.	6,5,2,1:1:1:2:./.:./.:.:0:0:.:.
chr7_ref_v2	307200	.	TATGTAC	T	.	PASS	IntersectsRepeat=1;RepeatCorrectionApplied=0	SAC:ACF:DF:PD:GT:SGT:SF:SV:SIG:MT:PAC	12,13,10,16:1:1:2:0/1:./.:.:0	6,6,3,2:1:0:2:./.:./.:.:0:0:.:.	5,2,6,4:1:1:2:./.:./.:.:0:0:.:.	4,1,0,5:1:1:2:./.:./.:.:0:0:.:.
chr7_ref_v2	321482	.	CAT	C	.	PASS	IntersectsRepeat=1;RepeatCorrectionApplied=1	SAC:ACF:DF:PD:GT:SGT:SF:SV:SIG:MT:PAC	108,126,11,13:1:1:2:0/0:./.:.:0	25,24,1,5:1:1:2:0/0:./.:.:0:0:.:.	49,73,6,8:1:1:2:0/0:./.:.:0:0:.:.	36,44,3,5:1:1:2:0/0:./.:.:0:0:.:.
chr7_ref_v2	323385	.	A	T	.	PASS	IntersectsRepeat=1;RepeatCorrectionApplied=0	SAC:ACF:DF:PD:GT:SGT:SF:SV:SIG:MT:PAC	43,95,61,2:1:1:2:0/1:0/0:0.25:0	9,18,4,0:1:1:2:0/0:0/1:0.25:0:0:.:.	31,36,24,0:1:1:2:0/1:0/0:0.5:0:0:.:.	15,18,16,0:1:1:2:0/1:0/0:0.25:0:0:.:.
chr7_ref_v2	326264	.	CA	C	.	PASS	IntersectsRepeat=1;RepeatCorrectionApplied=1	SAC:ACF:DF:PD:GT:SGT:SF:SV:SIG:MT:PAC	103,84,38,21:1:1:2:0/0:0/1:0.125:0	7,12,5,3:1:1:2:0/0:0/1:0.25:0:0:.:.	39,44,13,8:1:1:2:0/0:./.:.:0:0:.:.	32,35,5,12:1:1:2:0/0:./.:.:0:0:.:.
chr7_ref_v2	344875	.	A	G	.	PASS	IntersectsRepeat=0;RepeatCorrectionApplied=0	SAC:ACF:DF:PD:GT:SGT:SF:SV:SIG:MT:PAC	187,266,0,0:1:1:2:0/0:./.:.:0	11,17,13,12:1:1:2:0/1:./.:.:0:1:g.344875A>G:0	52,56,48,80:1:1:2:0/1:1/1:0.125:0:1:g.344875A>G:0	68,96,0,0:1:1:2:0/0:./.:.:0:0:.:.
chr7_ref_v2	364141	.	AT	A	.	PASS	IntersectsRepeat=1;RepeatCorrectionApplied=1	SAC:ACF:DF:PD:GT:SGT:SF:SV:SIG:MT:PAC	133,148,9,23:1:1:2:0/0:./.:.:0	9,19,0,3:1:1:2:0/0:0/1:0.125:0:0:.:.	63,68,9,9:1:1:2:0/0:0/1:0.125:0:0:.:.	39,58,3,9:1:1:2:0/0:0/1:0.125:0:0:.:.
chr7_ref_v2	366773	.	TA	T	.	PASS	IntersectsRepeat=1;RepeatCorrectionApplied=1	SAC:ACF:DF:PD:GT:SGT:SF:SV:SIG:MT:PAC	84,104,27,24:1:1:2:0/0:./.:.:0	7,13,0,0:1:1:2:0/0:./.:.:0:0:.:.	34,37,15,6:1:1:2:0/0:0/1:0.125:0:0:.:.	18,17,6,2:1:1:2:0/0:./.:.:0:0:.:.
chr7_ref_v2	367118	.	A	C	.	PASS	IntersectsRepeat=1;RepeatCorrectionApplied=0	SAC:ACF:DF:PD:GT:SGT:SF:SV:SIG:MT:PAC	279,147,0,32:1:1:2:0/0:0/1:0.125:0	25,14,0,8:1:1:2:0/0:0/1:0.5:0:0:.:.	124,35,0,41:1:1:2:0/0:0/1:0.5:0:0:.:.	65,18,0,33:1:1:2:0/0:0/1:0.5:0:0:.:.
chr7_ref_v2	386204	.	T	G	.	PASS	IntersectsRepeat=0;RepeatCorrectionApplied=0	SAC:ACF:DF:PD:GT:SGT:SF:SV:SIG:MT:PAC	81,191,39,1:1:1:2:0/0:0/1:0.25:0	3,27,3,0:1:1:2:0/0:0/1:0.25:0:0:.:.	27,118,44,0:1:1:2:0/0:0/1:0.5:0:0:.:.	15,67,21,0:1:1:2:0/0:0/1:0.5:0:0:.:.
chr7_ref_v2	387404	.	T	G	.	PASS	IntersectsRepeat=0;RepeatCorrectionApplied=0	SAC:ACF:DF:PD:GT:SGT:SF:SV:SIG:MT:PAC	83,253,66,2:1:1:2:0/0:0/1:0.25:0	8,28,4,1:1:1:2:0/0:0/1:0.25:0:0:.:.	20,147,45,0:1:1:2:0/0:0/1:0.5:0:0:.:.	16,89,28,0:1:1:2:0/0:0/1:0.5:0:0:.:.
chr7_ref_v2	397829	.	GAA	G,GA,GAAA	.	PASS	IntersectsRepeat=1;RepeatCorrectionApplied=1	SAC:ACF:DF:PD:GT:SGT:SF:SV:SIG:MT:PAC	0,12,10,47,14,61,48,6:1:1:2:2/3:1/2:0.5:0	0,2,0,2,0,10,6,0:1:1:2:2/3:2/2:0.25:0:0:.:.	1,7,1,28,1,13,18,5:1:1:2:1/3:2/3:0.25:0:0:.:.	0,2,2,8,4,18,17,0:1:1:2:2/3:1/2:0.25:0:0:.:.
chr7_ref_v2	400545	.	G	GT,GTT	.	PASS	IntersectsRepeat=1;RepeatCorrectionApplied=1	SAC:ACF:DF:PD:GT:SGT:SF:SV:SIG:MT:PAC	18,17,23,20,27,43:1:1:2:0/2:1/2:0.5:0	2,1,4,1,6,6:1:1:2:2/2:0/2:0.25:0:0:.:.	4,8,20,9,11,3:1:1:2:1/2:0/1:0.25:0:0:.:.	10,3,7,8,3,5:1:1:2:1/2:0/1:0.5:0:0:.:.
chr7_ref_v2	401635	.	T	C	.	ExcRegion	IntersectsRepeat=0;RepeatCorrectionApplied=0	SAC:ACF:DF:PD:GT:SGT:SF:SV:SIG:MT:PAC	60,161,0,0:1:1:2:./.:./.:.:0	3,14,4,17:1:1:2:./.:./.:.:0:1:.:.	15,55,11,43:1:1:2:./.:./.:.:0:1:.:.	25,67,0,0:1:1:2:./.:./.:.:0:0:.:.
chr7_ref_v2	401681	.	A	AACAACCT	.	ExcRegion	IntersectsRepeat=1;RepeatCorrectionApplied=0	SAC:ACF:DF:PD:GT:SGT:SF:SV:SIG:MT:PAC	0,0,2,148:1:1:2:./.:./.:.:0	0,0,3,34:1:1:2:./.:./.:.:0:0:.:.	0,0,1,101:1:1:2:./.:./.:.:0:0:.:.	0,0,0,75:0:1:2:./.:./.:.:0:0:.:.
chr7_ref_v2	401686	.	T	A	.	ExcRegion	IntersectsRepeat=1;RepeatCorrectionApplied=0	SAC:ACF:DF:PD:GT:SGT:SF:SV:SIG:MT:PAC	0,0,4,144:1:1:2:./.:./.:.:0	0,0,4,27:1:1:2:./.:./.:.:0:0:.:.	0,0,2,94:1:1:2:./.:./.:.:0:0:.:.	0,0,0,78:0:1:2:./.:./.:.:0:0:.:.
chr7_ref_v2	423353	.	A	G	.	PASS	IntersectsRepeat=0;RepeatCorrectionApplied=0	SAC:ACF:DF:PD:GT:SGT:SF:SV:SIG:MT:PAC	0,0,231,237:1:1:2:1/1:./.:.:0	0,0,43,33:1:1:2:1/1:./.:.:0:0:.:.	0,0,123,107:1:1:2:1/1:./.:.:0:0:.:.	0,0,86,68:1:1:2:1/1:./.:.:0:0:.:.
chr7_ref_v2	437614	.	T	C	.	PASS	IntersectsRepeat=0;RepeatCorrectionApplied=0	SAC:ACF:DF:PD:GT:SGT:SF:SV:SIG:MT:PAC	153,223,0,0:1:1:2:0/0:./.:.:0	16,28,0,0:1:1:2:0/0:./.:.:0:0:.:.	41,68,0,55:1:1:2:0/1:0/0:0.25:0:0:.:.	66,99,0,1:1:1:2:0/0:./.:.:0:0:.:.
chr7_ref_v2	439293	.	T	C	.	PASS	IntersectsRepeat=1;RepeatCorrectionApplied=0	SAC:ACF:DF:PD:GT:SGT:SF:SV:SIG:MT:PAC	284,218,0,2:1:1:2:0/0:./.:.:0	33,26,1,0:1:1:2:0/0:./.:.:0:0:.:.	168,105,0,0:1:1:2:0/0:./.:.:0:0:.:.	69,59,23,16:1:1:2:0/0:0/1:0.5:1:1:.:
chr7_ref_v2	440430	.	C	CA	.	PASS	IntersectsRepeat=1;RepeatCorrectionApplied=1	SAC:ACF:DF:PD:GT:SGT:SF:SV:SIG:MT:PAC	73,77,6,16:1:1:2:0/0:0/1:0.125:0	15,11,2,3:1:1:2:0/0:0/1:0.25:0:0:.:.	46,14,3,14:1:1:2:0/0:0/1:0.25:0:0:.:.	27,17,1,4:1:1:2:0/0:./.:.:0:0:.:.
chr7_ref_v2	483120	.	TA	T	.	PASS	IntersectsRepeat=1;RepeatCorrectionApplied=1	SAC:ACF:DF:PD:GT:SGT:SF:SV:SIG:MT:PAC	160,120,16,5:1:1:2:0/0:./.:.:0	15,18,3,3:1:1:2:0/0:0/1:0.125:0:0:.:.	81,47,20,8:1:1:2:0/0:0/1:0.125:0:0:.:.	49,42,8,5:1:1:2:0/0:./.:.:0:0:.:.
chr7_ref_v2	484084	.	CT	C	.	PASS	IntersectsRepeat=1;RepeatCorrectionApplied=1	SAC:ACF:DF:PD:GT:SGT:SF:SV:SIG:MT:PAC	131,134,15,18:1:1:2:0/0:./.:.:0	30,27,3,1:1:1:2:0/0:./.:.:0:0:.:.	64,77,9,8:1:1:2:0/0:0/1:0.125:0:0:.:.	47,60,6,7:1:1:2:0/0:0/1:0.125:0:0:.:.
chr7_ref_v2	496718	.	T	TA	.	PASS	IntersectsRepeat=1;RepeatCorrectionApplied=1	SAC:ACF:DF:PD:GT:SGT:SF:SV:SIG:MT:PAC	12,0,84,90:1:1:2:1/1:./.:.:0	1,1,12,10:1:1:2:1/1:./.:.:0:0:.:.	3,5,34,51:1:1:2:1/1:./.:.:0:0:.:.	1,2,33,37:1:1:2:1/1:./.:.:0:0:.:.
chr7_ref_v2	530023	.	C	A	.	PASS	IntersectsRepeat=1;RepeatCorrectionApplied=0	SAC:ACF:DF:PD:GT:SGT:SF:SV:SIG:MT:PAC	82,61,12,21:1:1:2:0/0:0/1:0.5:1	7,9,1,3:1:1:2:0/0:0/1:0.5:0:0:.:.	51,38,19,17:1:1:2:0/0:0/1:0.5:1:0:.:.	18,38,8,9:1:1:2:0/0:0/1:0.5:1:0:.:.
chr7_ref_v2	531833	.	CAT	C	.	PASS	IntersectsRepeat=1;RepeatCorrectionApplied=1	SAC:ACF:DF:PD:GT:SGT:SF:SV:SIG:MT:PAC	37,31,5,7:1:1:2:0/0:./.:.:0	11,9,4,1:1:1:2:0/0:./.:.:0:0:.:.	21,15,3,4:1:1:2:0/0:./.:.:0:0:.:.	13,5,1,2:1:1:2:0/0:./.:.:0:0:.:.
chr7_ref_v2	535161	.	G	T	.	PASS	IntersectsRepeat=1;RepeatCorrectionApplied=0	SAC:ACF:DF:PD:GT:SGT:SF:SV:SIG:MT:PAC	83,217,9,0:1:1:2:0/0:0/1:0.125:0	8,34,1,0:1:1:2:0/0:./.:.:0:0:.:.	24,92,20,1:1:1:2:0/0:0/1:0.25:0:0:.:.	11,51,14,1:1:1:2:0/0:0/1:0.5:0:0:.:.
chr7_ref_v2	535769	.	A	C	.	ExcRegion	IntersectsRepeat=0;RepeatCorrectionApplied=0	SAC:ACF:DF:PD:GT:SGT:SF:SV:SIG:MT:PAC	0,2,0,1:1:1:2:./.:./.:.:0	0,0,0,0:0:1:2:./.:./.:.:0:0:.:.	0,0,0,0:0:1:2:./.:./.:.:0:0:.:.	0,0,0,0:0:1:2:./.:./.:.:0:0:.:.
chr7_ref_v2	535874	.	A	G	.	ExcRegion	IntersectsRepeat=0;RepeatCorrectionApplied=0	SAC:ACF:DF:PD:GT:SGT:SF:SV:SIG:MT:PAC	0,0,0,1:0:1:2:./.:./.:.:0	0,1,0,0:0:1:2:./.:./.:.:0:0:.:.	0,0,0,1:0:1:2:./.:./.:.:0:0:.:.	0,0,0,0:0:1:2:./.:./.:.:0:0:.:.
chr7_ref_v2	535875	.	C	T	.	ExcRegion	IntersectsRepeat=0;RepeatCorrectionApplied=0	SAC:ACF:DF:PD:GT:SGT:SF:SV:SIG:MT:PAC	0,0,0,1:0:1:2:./.:./.:.:0	0,1,0,0:0:1:2:./.:./.:.:0:0:.:.	0,0,0,1:0:1:2:./.:./.:.:0:0:.:.	0,0,0,0:0:1:2:./.:./.:.:0:0:.:.
chr7_ref_v2	535900	.	TC	T	.	ExcRegion	IntersectsRepeat=0;RepeatCorrectionApplied=0	SAC:ACF:DF:PD:GT:SGT:SF:SV:SIG:MT:PAC	0,1,0,4:1:1:2:./.:./.:.:0	0,1,0,0:0:1:2:./.:./.:.:0:0:.:.	0,0,0,0:0:1:2:./.:./.:.:0:0:.:.	0,0,0,1:0:1:2:./.:./.:.:0:0:.:.
chr7_ref_v2	535905	.	GAATAT	G	.	ExcRegion	IntersectsRepeat=0;RepeatCorrectionApplied=0	SAC:ACF:DF:PD:GT:SGT:SF:SV:SIG:MT:PAC	0,1,0,5:1:1:2:./.:./.:.:0	0,1,0,0:0:1:2:./.:./.:.:0:0:.:.	0,0,0,0:0:1:2:./.:./.:.:0:0:.:.	0,0,0,1:0:1:2:./.:./.:.:0:0:.:.
chr7_ref_v2	535915	.	A	G	.	ExcRegion	IntersectsRepeat=1;RepeatCorrectionApplied=0	SAC:ACF:DF:PD:GT:SGT:SF:SV:SIG:MT:PAC	0,6,0,1:1:1:2:./.:./.:.:0	0,1,0,0:0:1:2:./.:./.:.:0:0:.:.	0,1,0,0:0:1:2:./.:./.:.:0:0:.:.	0,3,0,0:0:1:2:./.:./.:.:0:0:.:.
chr7_ref_v2	535953	.	G	A	.	ExcRegion	IntersectsRepeat=0;RepeatCorrectionApplied=0	SAC:ACF:DF:PD:GT:SGT:SF:SV:SIG:MT:PAC	0,10,0,6:1:1:2:./.:./.:.:0	0,1,0,0:0:1:2:./.:./.:.:0:0:.:.	0,4,0,5:1:1:2:./.:./.:.:0:0:.:.	0,3,0,1:1:1:2:./.:./.:.:0:0:.:.
chr7_ref_v2	535958	.	A	G	.	ExcRegion	IntersectsRepeat=1;RepeatCorrectionApplied=0	SAC:ACF:DF:PD:GT:SGT:SF:SV:SIG:MT:PAC	0,10,0,5:1:1:2:./.:./.:.:0	0,1,0,0:0:1:2:./.:./.:.:0:0:.:.	0,4,0,5:1:1:2:./.:./.:.:0:0:.:.	0,3,0,1:1:1:2:./.:./.:.:0:0:.:.
chr7_ref_v2	535990	.	C	T	.	ExcRegion	IntersectsRepeat=0;RepeatCorrectionApplied=0	SAC:ACF:DF:PD:GT:SGT:SF:SV:SIG:MT:PAC	0,20,0,5:1:1:2:./.:./.:.:0	0,0,0,0:0:1:2:./.:./.:.:0:0:.:.	0,10,0,6:1:1:2:./.:./.:.:0:0:.:.	0,3,0,1:1:1:2:./.:./.:.:0:0:.:.
chr7_ref_v2	536022	.	C	A	.	ExcRegion	IntersectsRepeat=0;RepeatCorrectionApplied=0	SAC:ACF:DF:PD:GT:SGT:SF:SV:SIG:MT:PAC	0,6,0,1:1:1:2:./.:./.:.:0	0,0,0,0:0:1:2:./.:./.:.:0:0:.:.	0,6,0,2:1:1:2:./.:./.:.:0:0:.:.	0,1,0,0:0:1:2:./.:./.:.:0:0:.:.
chr7_ref_v2	536024	.	A	G	.	ExcRegion	IntersectsRepeat=1;RepeatCorrectionApplied=0	SAC:ACF:DF:PD:GT:SGT:SF:SV:SIG:MT:PAC	0,3,0,4:1:1:2:./.:./.:.:0	0,0,0,0:0:1:2:./.:./.:.:0:0:.:.	0,1,0,6:1:1:2:./.:./.:.:0:0:.:.	0,0,0,1:0:1:2:./.:./.:.:0:0:.:.
chr7_ref_v2	536040	.	T	C	.	ExcRegion	IntersectsRepeat=1;RepeatCorrectionApplied=0	SAC:ACF:DF:PD:GT:SGT:SF:SV:SIG:MT:PAC	0,3,0,2:1:1:2:./.:./.:.:0	0,0,0,0:0:1:2:./.:./.:.:0:0:.:.	0,0,0,2:0:1:2:./.:./.:.:0:0:.:.	0,0,0,1:0:1:2:./.:./.:.:0:0:.:.
chr7_ref_v2	536048	.	G	A	.	ExcRegion	IntersectsRepeat=0;RepeatCorrectionApplied=0	SAC:ACF:DF:PD:GT:SGT:SF:SV:SIG:MT:PAC	0,3,0,0:0:1:2:./.:./.:.:0	0,0,0,0:0:1:2:./.:./.:.:0:0:.:.	0,0,0,2:0:1:2:./.:./.:.:0:0:.:.	0,0,0,1:0:1:2:./.:./.:.:0:0:.:.
chr7_ref_v2	536070	.	C	A	.	ExcRegion	IntersectsRepeat=0;RepeatCorrectionApplied=0	SAC:ACF:DF:PD:GT:SGT:SF:SV:SIG:MT:PAC	0,2,0,1:1:1:2:./.:./.:.:0	0,0,0,0:0:1:2:./.:./.:.:0:0:.:.	0,0,0,0:0:1:2:./.:./.:.:0:0:.:.	0,1,0,0:0:1:2:./.:./.:.:0:0:.:.
chr7_ref_v2	536077	.	A	C	.	ExcRegion	IntersectsRepeat=1;RepeatCorrectionApplied=0	SAC:ACF:DF:PD:GT:SGT:SF:SV:SIG:MT:PAC	0,1,0,1:1:1:2:./.:./.:.:0	0,0,0,0:0:1:2:./.:./.:.:0:0:.:.	0,0,0,0:0:1:2:./.:./.:.:0:0:.:.	0,1,0,0:0:1:2:./.:./.:.:0:0:.:.
chr7_ref_v2	536082	.	T	A	.	ExcRegion	IntersectsRepeat=1;RepeatCorrectionApplied=0	SAC:ACF:DF:PD:GT:SGT:SF:SV:SIG:MT:PAC	0,2,0,0:0:1:2:./.:./.:.:0	0,0,0,0:0:1:2:./.:./.:.:0:0:.:.	0,0,0,0:0:1:2:./.:./.:.:0:0:.:.	0,1,0,0:0:1:2:./.:./.:.:0:0:.:.
chr7_ref_v2	541580	.	C	T	.	ExcRegion	IntersectsRepeat=1;RepeatCorrectionApplied=0	SAC:ACF:DF:PD:GT:SGT:SF:SV:SIG:MT:PAC	0,0,2,0:0:1:2:./.:./.:.:0	0,0,0,0:0:1:2:./.:./.:.:0:0:.:.	0,0,0,0:0:1:2:./.:./.:.:0:0:.:.	0,0,0,0:0:1:2:./.:./.:.:0:0:.:.
chr7_ref_v2	541661	.	T	TCC	.	ExcRegion	IntersectsRepeat=1;RepeatCorrectionApplied=0	SAC:ACF:DF:PD:GT:SGT:SF:SV:SIG:MT:PAC	0,0,1,0:0:1:2:./.:./.:.:0	0,0,0,0:0:1:2:./.:./.:.:0:0:.:.	0,0,0,0:0:1:2:./.:./.:.:0:0:.:.	0,0,0,0:0:1:2:./.:./.:.:0:0:.:.
chr7_ref_v2	541663	.	A	C	.	ExcRegion	IntersectsRepeat=1;RepeatCorrectionApplied=0	SAC:ACF:DF:PD:GT:SGT:SF:SV:SIG:MT:PAC	0,0,1,0:0:1:2:./.:./.:.:0	0,0,0,0:0:1:2:./.:./.:.:0:0:.:.	0,0,0,0:0:1:2:./.:./.:.:0:0:.:.	0,0,0,0:0:1:2:./.:./.:.:0:0:.:.
chr7_ref_v2	541667	.	A	T	.	ExcRegion	IntersectsRepeat=1;RepeatCorrectionApplied=0	SAC:ACF:DF:PD:GT:SGT:SF:SV:SIG:MT:PAC	0,0,1,0:0:1:2:./.:./.:.:0	0,0,0,0:0:1:2:./.:./.:.:0:0:.:.	0,0,0,0:0:1:2:./.:./.:.:0:0:.:.	0,0,0,0:0:1:2:./.:./.:.:0:0:.:.
chr7_ref_v2	541671	.	C	CAAAGG	.	ExcRegion	IntersectsRepeat=1;RepeatCorrectionApplied=0	SAC:ACF:DF:PD:GT:SGT:SF:SV:SIG:MT:PAC	0,0,1,0:0:1:2:./.:./.:.:0	0,0,0,0:0:1:2:./.:./.:.:0:0:.:.	0,0,0,0:0:1:2:./.:./.:.:0:0:.:.	0,0,0,0:0:1:2:./.:./.:.:0:0:.:.
chr7_ref_v2	541673	.	C	A	.	ExcRegion	IntersectsRepeat=1;RepeatCorrectionApplied=0	SAC:ACF:DF:PD:GT:SGT:SF:SV:SIG:MT:PAC	0,0,1,0:0:1:2:./.:./.:.:0	0,0,0,0:0:1:2:./.:./.:.:0:0:.:.	0,0,0,0:0:1:2:./.:./.:.:0:0:.:.	0,0,0,0:0:1:2:./.:./.:.:0:0:.:.
chr7_ref_v2	551822	.	T	G	.	PASS	IntersectsRepeat=0;RepeatCorrectionApplied=0	SAC:ACF:DF:PD:GT:SGT:SF:SV:SIG:MT:PAC	127,246,46,0:1:1:2:0/0:0/1:0.25:0	11,27,2,0:1:1:2:0/0:0/1:0.125:0:0:.:.	23,114,24,0:1:1:2:0/0:0/1:0.25:0:0:.:.	13,76,27,0:1:1:2:0/0:0/1:0.5:0:0:.:.
chr7_ref_v2	567749	.	A	T	.	ExcRegion	IntersectsRepeat=0;RepeatCorrectionApplied=0	SAC:ACF:DF:PD:GT:SGT:SF:SV:SIG:MT:PAC	0,0,6,6:1:1:2:./.:./.:.:0	0,0,3,2:1:0:2:./.:./.:.:0:0:.:.	0,0,3,3:1:1:2:./.:./.:.:0:0:.:.	0,0,6,1:1:1:2:./.:./.:.:0:0:.:.
chr7_ref_v2	582519	.	TA	T	.	PASS	IntersectsRepeat=1;RepeatCorrectionApplied=1	SAC:ACF:DF:PD:GT:SGT:SF:SV:SIG:MT:PAC	88,72,21,17:1:1:2:0/0:./.:.:0	10,11,3,2:1:1:2:0/0:./.:.:0:0:.:.	35,30,7,9:1:1:2:0/0:0/1:0.125:0:0:.:.	20,17,11,6:1:1:2:0/0:0/1:0.5:0:0:.:.
chr7_ref_v2	597717	.	T	C	.	PASS	IntersectsRepeat=0;RepeatCorrectionApplied=0	SAC:ACF:DF:PD:GT:SGT:SF:SV:SIG:MT:PAC	275,256,0,0:1:1:2:0/0:./.:.:0	32,31,0,0:1:1:2:0/0:./.:.:0:0:.:.	152,155,0,0:1:1:2:0/0:./.:.:0:0:.:.	48,59,49,43:1:1:2:0/1:0/0:0.125:0:1:g.597717T>C:0
chr7_ref_v2	611733	.	CAT	C	.	PASS	IntersectsRepeat=1;RepeatCorrectionApplied=1	SAC:ACF:DF:PD:GT:SGT:SF:SV:SIG:MT:PAC	83,84,14,8:1:1:2:0/0:./.:.:0	26,28,1,5:1:1:2:0/0:./.:.:0:0:.:.	41,33,3,3:1:1:2:0/0:./.:.:0:0:.:.	22,24,0,4:1:1:2:0/0:./.:.:0:0:.:.
chr7_ref_v2	616160	.	AT	A	.	PASS	IntersectsRepeat=1;RepeatCorrectionApplied=1	SAC:ACF:DF:PD:GT:SGT:SF:SV:SIG:MT:PAC	149,81,56,20:1:1:2:0/0:0/1:0.125:0	19,13,5,4:1:1:2:0/0:./.:.:0:0:.:.	64,37,12,7:1:1:2:0/0:./.:.:0:0:.:.	58,37,6,6:1:1:2:0/0:./.:.:0:0:.:.
chr7_ref_v2	617457	.	T	A	.	PASS	IntersectsRepeat=1;RepeatCorrectionApplied=0	SAC:ACF:DF:PD:GT:SGT:SF:SV:SIG:MT:PAC	141,177,93,0:1:1:2:0/0:0/1:0.5:0	14,29,8,0:1:1:2:0/0:0/1:0.25:0:0:.:.	51,86,56,0:1:1:2:0/0:0/1:0.5:0:0:.:.	41,74,44,0:1:1:2:0/0:0/1:0.5:0:0:.:.
chr7_ref_v2	635106	.	A	G	.	PASS	IntersectsRepeat=0;RepeatCorrectionApplied=0	SAC:ACF:DF:PD:GT:SGT:SF:SV:SIG:MT:PAC	277,246,0,0:1:1:2:0/0:./.:.:0	27,34,1,0:1:1:2:0/0:./.:.:0:0:.:.	140,108,0,0:1:1:2:0/0:./.:.:0:0:.:.	39,48,58,52:1:1:2:0/1:1/1:0.125:0:1:g.635106A>G:0
chr7_ref_v2	640606	.	C	CTTT	.	PASS	IntersectsRepeat=1;RepeatCorrectionApplied=1	SAC:ACF:DF:PD:GT:SGT:SF:SV:SIG:MT:PAC	31,5,26,58:1:1:2:0/1:1/1:0.5:0	4,1,2,3:1:0:2:./.:./.:.:0:0:.:.	23,3,6,39:1:1:2:0/1:1/1:0.25:0:0:.:.	14,3,10,29:1:1:2:1/1:0/1:0.5:1:0:.:.
chr7_ref_v2	644776	.	GTA	G	.	PASS	IntersectsRepeat=1;RepeatCorrectionApplied=1	SAC:ACF:DF:PD:GT:SGT:SF:SV:SIG:MT:PAC	83,82,6,7:1:1:2:0/0:./.:.:0	21,32,5,5:1:1:2:0/0:0/1:0.125:0:0:.:.	47,33,2,1:1:1:2:0/0:./.:.:0:0:.:.	32,25,1,2:1:1:2:0/0:./.:.:0:0:.:.
chr7_ref_v2	649544	.	GT	G	.	PASS	IntersectsRepeat=1;RepeatCorrectionApplied=1	SAC:ACF:DF:PD:GT:SGT:SF:SV:SIG:MT:PAC	181,132,7,13:1:1:2:0/0:./.:.:0	11,18,3,5:1:1:2:0/0:0/1:0.25:0:0:.:.	97,79,4,7:1:1:2:0/0:./.:.:0:0:.:.	69,44,5,3:1:1:2:0/0:./.:.:0:0:.:.
chr7_ref_v2	653217	.	C	CT	.	PASS	IntersectsRepeat=1;RepeatCorrectionApplied=1	SAC:ACF:DF:PD:GT:SGT:SF:SV:SIG:MT:PAC	0,74,5,29:1:1:2:0/0:0/1:0.5:0	0,12,3,6:1:1:2:0/1:0/0:0.125:0:0:.:.	0,32,5,13:1:1:2:0/1:0/0:0.25:0:0:.:.	0,24,1,8:1:1:2:0/0:0/1:0.5:0:0:.:.
chr7_ref_v2	663324	.	A	C	.	PASS	IntersectsRepeat=0;RepeatCorrectionApplied=0	SAC:ACF:DF:PD:GT:SGT:SF:SV:SIG:MT:PAC	239,112,0,53:1:1:2:0/0:0/1:0.25:0	47,16,0,6:1:1:2:0/0:0/1:0.25:0:0:.:.	120,24,0,44:1:1:2:0/0:0/1:0.5:0:0:.:.	105,12,0,29:1:1:2:0/0:0/1:0.5:0:0:.:.
chr7_ref_v2	675515	.	AAT	A	.	PASS	IntersectsRepeat=1;RepeatCorrectionApplied=1	SAC:ACF:DF:PD:GT:SGT:SF:SV:SIG:MT:PAC	74,132,4,10:1:1:2:0/0:./.:.:0	14,24,1,5:1:1:2:0/0:0/1:0.25:0:0:.:.	41,73,6,8:1:1:2:0/0:0/1:0.125:0:0:.:.	26,46,0,5:1:1:2:0/0:./.:.:0:0:.:.
chr7_ref_v2	676330	.	A	AT	.	PASS	IntersectsRepeat=1;RepeatCorrectionApplied=1	SAC:ACF:DF:PD:GT:SGT:SF:SV:SIG:MT:PAC	85,103,16,19:1:1:2:0/0:0/1:0.125:0	8,11,3,0:1:1:2:0/0:0/1:0.25:0:0:.:.	26,34,4,7:1:1:2:0/0:0/1:0.125:0:0:.:.	11,22,2,2:1:1:2:0/0:./.:.:0:0:.:.
chr7_ref_v2	678059	.	CT	C	.	PASS	IntersectsRepeat=1;RepeatCorrectionApplied=1	SAC:ACF:DF:PD:GT:SGT:SF:SV:SIG:MT:PAC	64,157,22,17:1:1:2:0/0:./.:.:0	9,10,2,1:1:1:2:0/0:./.:.:0:0:.:.	22,79,9,3:1:1:2:0/0:./.:.:0:0:.:.	22,57,4,3:1:1:2:0/0:./.:.:0:0:.:.
chr7_ref_v2	699989	.	A	ATT	.	PASS	IntersectsRepeat=1;RepeatCorrectionApplied=1	SAC:ACF:DF:PD:GT:SGT:SF:SV:SIG:MT:PAC	2,34,46,32:1:1:2:0/1:1/1:0.25:0	0,5,10,2:1:0:2:./.:./.:.:0:0:.:.	0,18,29,15:1:1:2:1/1:0/1:0.5:0:0:.:.	0,7,9,8:1:1:2:0/1:1/1:0.25:0:0:.:.
chr7_ref_v2	707030	.	C	CA	.	PASS	IntersectsRepeat=1;RepeatCorrectionApplied=1	SAC:ACF:DF:PD:GT:SGT:SF:SV:SIG:MT:PAC	137,43,2,17:1:1:2:0/0:./.:.:0	13,8,0,1:1:1:2:0/0:./.:.:0:0:.:.	54,13,4,6:1:1:2:0/0:0/1:0.125:0:0:.:.	41,17,1,0:1:1:2:0/0:./.:.:0:0:.:.
chr7_ref_v2	707183	.	G	GTCCCA	.	PASS	IntersectsRepeat=1;RepeatCorrectionApplied=0	SAC:ACF:DF:PD:GT:SGT:SF:SV:SIG:MT:PAC	0,0,0,16:0:1:2:./.:./.:.:0	0,0,0,1:0:1:2:./.:./.:.:0:0:.:.	0,0,0,8:0:1:2:./.:./.:.:0:0:.:.	0,0,0,6:0:1:2:./.:./.:.:0:0:.:.
chr7_ref_v2	707185	.	G	T	.	ExcRegion	IntersectsRepeat=1;RepeatCorrectionApplied=0	SAC:ACF:DF:PD:GT:SGT:SF:SV:SIG:MT:PAC	0,0,0,7:0:1:2:./.:./.:.:0	0,0,0,1:0:1:2:./.:./.:.:0:0:.:.	0,0,0,5:0:1:2:./.:./.:.:0:0:.:.	0,0,0,3:0:1:2:./.:./.:.:0:0:.:.
chr7_ref_v2	709405	.	A	AT	.	ExcRegion	IntersectsRepeat=1;RepeatCorrectionApplied=0	SAC:ACF:DF:PD:GT:SGT:SF:SV:SIG:MT:PAC	0,0,0,1:0:1:2:./.:./.:.:0	0,0,0,0:0:1:2:./.:./.:.:0:0:.:.	0,0,0,0:0:1:2:./.:./.:.:0:0:.:.	0,0,0,0:0:1:2:./.:./.:.:0:0:.:.
chr7_ref_v2	710959	.	C	CG	.	ExcRegion	IntersectsRepeat=1;RepeatCorrectionApplied=0	SAC:ACF:DF:PD:GT:SGT:SF:SV:SIG:MT:PAC	0,0,0,0:0:1:2:./.:./.:.:0	0,0,0,0:0:1:2:./.:./.:.:0:0:.:.	0,0,0,0:0:1:2:./.:./.:.:0:0:.:.	0,0,1,1:1:1:2:./.:./.:.:0:0:.:.
chr7_ref_v2	710962	.	A	ACTACAAC	.	ExcRegion	IntersectsRepeat=1;RepeatCorrectionApplied=0	SAC:ACF:DF:PD:GT:SGT:SF:SV:SIG:MT:PAC	0,0,0,0:0:1:2:./.:./.:.:0	0,0,0,0:0:1:2:./.:./.:.:0:0:.:.	0,0,0,0:0:1:2:./.:./.:.:0:0:.:.	0,0,1,1:1:1:2:./.:./.:.:0:0:.:.
chr7_ref_v2	710964	.	T	TTCGATCATACAG	.	ExcRegion	IntersectsRepeat=0;RepeatCorrectionApplied=0	SAC:ACF:DF:PD:GT:SGT:SF:SV:SIG:MT:PAC	0,0,0,0:0:1:2:./.:./.:.:0	0,0,0,0:0:1:2:./.:./.:.:0:0:.:.	0,0,0,0:0:1:2:./.:./.:.:0:0:.:.	0,0,0,1:0:1:2:./.:./.:.:0:0:.:.
chr7_ref_v2	715630	.	GA	G	.	PASS	IntersectsRepeat=1;RepeatCorrectionApplied=1	SAC:ACF:DF:PD:GT:SGT:SF:SV:SIG:MT:PAC	187,185,15,19:1:1:2:0/0:./.:.:0	22,25,3,7:1:1:2:0/0:0/1:0.125:0:0:.:.	96,93,6,12:1:1:2:0/0:./.:.:0:0:.:.	65,61,5,9:1:1:2:0/0:./.:.:0:0:.:.
chr7_ref_v2	717966	.	T	G	.	PASS	IntersectsRepeat=0;RepeatCorrectionApplied=0	SAC:ACF:DF:PD:GT:SGT:SF:SV:SIG:MT:PAC	78,311,60,0:1:1:2:0/0:0/1:0.25:0	6,38,7,1:1:1:2:0/0:0/1:0.25:0:0:.:.	21,184,61,0:1:1:2:0/0:0/1:0.5:0:0:.:.	13,99,43,0:1:1:2:0/0:0/1:0.5:0:0:.:.
chr7_ref_v2	726654	.	T	G	.	PASS	IntersectsRepeat=0;RepeatCorrectionApplied=0	SAC:ACF:DF:PD:GT:SGT:SF:SV:SIG:MT:PAC	130,181,23,1:1:1:2:0/0:0/1:0.125:0	15,23,4,0:1:1:2:0/0:0/1:0.25:0:0:.:.	23,62,22,0:1:1:2:0/0:0/1:0.5:0:0:.:.	24,60,23,0:1:1:2:0/0:0/1:0.5:0:0:.:.
chr7_ref_v2	733023	.	AT	A	.	PASS	IntersectsRepeat=1;RepeatCorrectionApplied=1	SAC:ACF:DF:PD:GT:SGT:SF:SV:SIG:MT:PAC	61,75,33,31:1:1:2:0/0:0/1:0.25:0	8,7,2,5:1:1:2:0/0:0/1:0.25:0:0:.:.	38,34,12,10:1:1:2:0/0:0/1:0.125:0:0:.:.	28,27,10,10:1:1:2:0/0:0/1:0.25:0:0:.:.
chr7_ref_v2	736467	.	T	TA	.	PASS	IntersectsRepeat=1;RepeatCorrectionApplied=1	SAC:ACF:DF:PD:GT:SGT:SF:SV:SIG:MT:PAC	97,92,16,15:1:1:2:0/0:0/1:0.125:0	17,11,1,4:1:1:2:0/0:0/1:0.125:0:0:.:.	37,49,6,3:1:1:2:0/0:./.:.:0:0:.:.	31,21,5,6:1:1:2:0/0:0/1:0.25:0:0:.:.
chr7_ref_v2	742071	.	CT	C	.	PASS	IntersectsRepeat=1;RepeatCorrectionApplied=1	SAC:ACF:DF:PD:GT:SGT:SF:SV:SIG:MT:PAC	55,116,26,11:1:1:2:0/0:./.:.:0	11,20,4,2:1:1:2:0/0:./.:.:0:0:.:.	14,50,3,0:1:1:2:0/0:./.:.:0:0:.:.	14,48,4,3:1:1:2:0/0:./.:.:0:0:.:.
chr7_ref_v2	765688	.	GA	G	.	PASS	IntersectsRepeat=1;RepeatCorrectionApplied=1	SAC:ACF:DF:PD:GT:SGT:SF:SV:SIG:MT:PAC	157,131,24,27:1:1:2:0/0:0/1:0.125:0	26,29,5,7:1:1:2:0/0:0/1:0.125:0:0:.:.	66,81,8,8:1:1:2:0/0:./.:.:0:0:.:.	34,55,3,9:1:1:2:0/0:./.:.:0:0:.:.
chr7_ref_v2	767572	.	A	C	.	PASS	IntersectsRepeat=0;RepeatCorrectionApplied=0	SAC:ACF:DF:PD:GT:SGT:SF:SV:SIG:MT:PAC	284,141,0,65:1:1:2:0/0:0/1:0.25:0	42,20,0,6:1:1:2:0/0:0/1:0.25:0:0:.:.	139,47,0,64:1:1:2:0/0:0/1:0.5:0:0:.:.	98,32,0,32:1:1:2:0/0:0/1:0.5:0:0:.:.
chr7_ref_v2	776015	.	T	G	.	PASS	IntersectsRepeat=1;RepeatCorrectionApplied=0	SAC:ACF:DF:PD:GT:SGT:SF:SV:SIG:MT:PAC	111,224,50,0:1:1:2:0/0:0/1:0.25:0	14,30,5,0:1:1:2:0/0:0/1:0.25:0:0:.:.	35,105,23,0:1:1:2:0/0:0/1:0.25:0:0:.:.	23,77,21,0:1:1:2:0/0:0/1:0.5:0:0:.:.
chr7_ref_v2	780463	.	G	T	.	PASS	IntersectsRepeat=0;RepeatCorrectionApplied=0	SAC:ACF:DF:PD:GT:SGT:SF:SV:SIG:MT:PAC	208,314,0,0:1:1:2:0/0:./.:.:0	21,30,0,0:1:1:2:0/0:./.:.:0:0:.:.	135,156,0,1:1:1:2:0/0:./.:.:0:0:.:.	42,50,46,54:1:1:2:0/1:./.:.:0:1:g.780463G>T:0
chr7_ref_v2	807779	.	CA	C,CAA	.	PASS	IntersectsRepeat=1;RepeatCorrectionApplied=1	SAC:ACF:DF:PD:GT:SGT:SF:SV:SIG:MT:PAC	19,23,31,14,16,22:1:1:2:0/2:0/1:0.5:1	0,2,4,1,1,1:1:0:2:./.:./.:.:0:0:.:.	2,4,7,5,5,3:1:1:2:1/2:0/1:0.25:0:0:.:.	5,3,8,3,6,0:1:1:2:1/2:0/1:0.5:0:0:.:.
chr7_ref_v2	808300	.	CTA	C,CTATA	.	PASS	IntersectsRepeat=1;RepeatCorrectionApplied=1	SAC:ACF:DF:PD:GT:SGT:SF:SV:SIG:MT:PAC	56,49,8,7,7,11:1:1:2:0/0:0/2:0.125:0	15,16,6,1,3,3:1:1:2:0/0:0/2:0.125:0:0:.:.	27,25,4,5,3,3:1:1:2:0/0:0/2:0.125:0:0:.:.	13,14,2,4,1,0:1:1:2:0/0:./.:.:0:0:.:.
chr7_ref_v2	817188	.	G	A	.	ExcRegion	IntersectsRepeat=1;RepeatCorrectionApplied=0	SAC:ACF:DF:PD:GT:SGT:SF:SV:SIG:MT:PAC	144,0,5,0:1:1:2:./.:./.:.:0	15,0,1,0:1:1:2:./.:./.:.:0:0:.:.	100,0,3,0:1:1:2:./.:./.:.:0:0:.:.	41,0,1,0:1:1:2:./.:./.:.:0:0:.:.
chr7_ref_v2	817478	.	T	C	.	ExcRegion	IntersectsRepeat=1;RepeatCorrectionApplied=0	SAC:ACF:DF:PD:GT:SGT:SF:SV:SIG:MT:PAC	0,132,0,9:1:1:2:./.:./.:.:0	0,25,0,0:0:1:2:./.:./.:.:0:0:.:.	0,87,0,7:1:1:2:./.:./.:.:0:0:.:.	0,62,0,1:1:1:2:./.:./.:.:0:0:.:.
chr7_ref_v2	828337	.	C	T	.	PASS	IntersectsRepeat=0;RepeatCorrectionApplied=0	SAC:ACF:DF:PD:GT:SGT:SF:SV:SIG:MT:PAC	276,235,0,0:1:1:2:0/0:./.:.:0	18,21,16,21:1:1:2:0/1:./.:.:0:1:g.828337C>T:0	75,58,61,73:1:1:2:0/1:./.:.:0:1:g.828337C>T:0	81,97,0,0:1:1:2:0/0:./.:.:0:0:.:.
chr7_ref_v2	848425	.	GAT	G	.	PASS	IntersectsRepeat=1;RepeatCorrectionApplied=1	SAC:ACF:DF:PD:GT:SGT:SF:SV:SIG:MT:PAC	90,60,7,5:1:1:2:0/0:./.:.:0	25,14,4,2:1:1:2:0/0:0/1:0.125:0:0:.:.	42,27,6,1:1:1:2:0/0:0/1:0.125:0:0:.:.	38,14,1,3:1:1:2:0/0:./.:.:0:0:.:.
chr7_ref_v2	848454	.	GA	G,GAAA	.	PASS	IntersectsRepeat=1;RepeatCorrectionApplied=1	SAC:ACF:DF:PD:GT:SGT:SF:SV:SIG:MT:PAC	49,40,16,10,12,3:1:1:2:0/0:0/2:0.25:0	9,8,1,3,4,2:1:1:2:0/0:0/2:0.5:0:0:.:.	19,8,5,4,17,2:1:1:2:0/2:0/1:0.25:0:0:.:.	15,15,6,2,6,0:1:1:2:0/0:0/2:0.25:0:0:.:.
chr7_ref_v2	848471	.	G	A	.	PASS	IntersectsRepeat=1;RepeatCorrectionApplied=0	SAC:ACF:DF:PD:GT:SGT:SF:SV:SIG:MT:PAC	99,112,21,3:1:1:2:0/0:0/1:0.25:0	14,40,5,0:1:1:2:0/0:0/1:0.25:0:0:.:.	39,52,19,0:1:1:2:0/0:0/1:0.5:0:0:.:.	31,38,12,0:1:1:2:0/0:0/1:0.25:0:0:.:.
chr7_ref_v2	850714	.	G	A	.	PASS	IntersectsRepeat=1;RepeatCorrectionApplied=0	SAC:ACF:DF:PD:GT:SGT:SF:SV:SIG:MT:PAC	212,88,2,54:1:1:2:0/0:0/1:0.25:0	25,9,0,2:1:1:2:0/0:0/1:0.125:0:0:.:.	101,26,1,35:1:1:2:0/0:0/1:0.5:0:0:.:.	67,12,1,21:1:1:2:0/0:0/1:0.5:0:0:.:.
chr7_ref_v2	856344	.	CA	C	.	PASS	IntersectsRepeat=1;RepeatCorrectionApplied=1	SAC:ACF:DF:PD:GT:SGT:SF:SV:SIG:MT:PAC	179,118,15,9:1:1:2:0/0:./.:.:0	30,22,1,4:1:1:2:0/0:./.:.:0:0:.:.	74,56,7,6:1:1:2:0/0:./.:.:0:0:.:.	55,53,5,6:1:1:2:0/0:./.:.:0:0:.:.
chr7_ref_v2	910026	.	C	CTT	.	PASS	IntersectsRepeat=1;RepeatCorrectionApplied=1	SAC:ACF:DF:PD:GT:SGT:SF:SV:SIG:MT:PAC	13,53,7,56:1:1:2:0/1:./.:.:0	1,3,2,8:1:0:2:./.:./.:.:0:0:.:.	1,19,5,30:1:1:2:0/1:1/1:0.25:0:0:.:.	1,14,0,11:1:1:2:0/1:0/0:0.125:0:0:.:.
chr7_ref_v2	912334	.	T	C	.	PASS	IntersectsRepeat=0;RepeatCorrectionApplied=0	SAC:ACF:DF:PD:GT:SGT:SF:SV:SIG:MT:PAC	122,139,147,147:1:1:2:0/1:./.:.:0	13,18,14,19:1:1:2:0/1:./.:.:0:0:.:.	90,91,77,80:1:1:2:0/1:0/0:0.125:0:0:.:.	117,106,0,0:1:1:2:0/0:./.:.:0:1:g.912333_912335C>T:1
chr7_ref_v2	938085	.	T	G	.	PASS	IntersectsRepeat=1;RepeatCorrectionApplied=0	SAC:ACF:DF:PD:GT:SGT:SF:SV:SIG:MT:PAC	276,295,0,0:1:1:2:0/0:./.:.:0	14,15,20,19:1:1:2:0/1:1/1:0.125:0:1:g.938085T>G:0	71,100,81,81:1:1:2:0/1:./.:.:0:1:g.938085T>G:0	109,125,0,0:1:1:2:0/0:./.:.:0:0:.:.
chr7_ref_v2	949165	.	CTA	C	.	PASS	IntersectsRepeat=1;RepeatCorrectionApplied=1	SAC:ACF:DF:PD:GT:SGT:SF:SV:SIG:MT:PAC	109,108,15,13:1:1:2:0/0:./.:.:0	16,25,4,8:1:1:2:0/0:0/1:0.25:0:0:.:.	53,61,3,4:1:1:2:0/0:./.:.:0:0:.:.	30,35,0,6:1:1:2:0/0:./.:.:0:0:.:.
chr7_ref_v2	959693	.	AAT	A	.	PASS	IntersectsRepeat=1;RepeatCorrectionApplied=1	SAC:ACF:DF:PD:GT:SGT:SF:SV:SIG:MT:PAC	96,103,11,17:1:1:2:0/0:./.:.:0	22,27,5,10:1:1:2:0/0:0/1:0.25:0:0:.:.	53,50,3,6:1:1:2:0/0:./.:.:0:0:.:.	32,32,3,1:1:1:2:0/0:./.:.:0:0:.:.
chr7_ref_v2	975423	.	T	G	.	PASS	IntersectsRepeat=1;RepeatCorrectionApplied=0	SAC:ACF:DF:PD:GT:SGT:SF:SV:SIG:MT:PAC	124,309,39,0:1:1:2:0/0:0/1:0.125:0	8,24,2,0:1:1:2:0/0:0/1:0.125:0:0:.:.	30,150,37,0:1:1:2:0/0:0/1:0.25:0:0:.:.	9,96,25,0:1:1:2:0/0:0/1:0.5:0:0:.:.
chr7_ref_v2	982179	.	G	GAAAAAA,GAAAAAAAAAAA	.	PASS	IntersectsRepeat=1;RepeatCorrectionApplied=1	SAC:ACF:DF:PD:GT:SGT:SF:SV:SIG:MT:PAC	1,0,109,36,13,70:1:1:2:1/2:1/1:0.25:0	0,0,11,2,4,11:1:1:2:1/2:2/2:0.125:0:0:.:.	0,0,47,8,11,38:1:1:2:1/2:./.:.:0:0:.:.	0,0,21,2,6,27:1:1:2:1/2:2/2:0.125:0:0:.:.
chr7_ref_v2	985642	.	A	ATTT,ATTTT	.	PASS	IntersectsRepeat=1;RepeatCorrectionApplied=1	SAC:ACF:DF:PD:GT:SGT:SF:SV:SIG:MT:PAC	3,11,2,11,17,10:1:1:2:0/2:2/2:0.5:0	0,0,0,0,5,1:1:0:2:./.:./.:.:0:0:.:.	0,2,0,4,7,5:1:0:2:./.:./.:.:0:0:.:.	0,0,1,6,1,3:1:0:2:./.:./.:.:0:0:.:.
chr7_ref_v2	987025	.	G	GTT,GTTT	.	PASS	IntersectsRepeat=1;RepeatCorrectionApplied=1	SAC:ACF:DF:PD:GT:SGT:SF:SV:SIG:MT:PAC	4,3,33,145,13,22:1:1:2:1/1:1/2:0.25:0	0,0,2,15,1,1:1:0:2:./.:./.:.:0:0:.:.	0,3,6,66,2,9:1:1:2:1/1:1/2:0.125:0:0:.:.	0,0,4,51,7,5:1:1:2:1/1:1/2:0.25:0:0:.:.
chr7_ref_v2	987278	.	GT	G	.	PASS	IntersectsRepeat=1;RepeatCorrectionApplied=1	SAC:ACF:DF:PD:GT:SGT:SF:SV:SIG:MT:PAC	131,109,20,14:1:1:2:0/0:./.:.:0	5,3,1,2:1:0:2:./.:./.:.:0:0:.:.	56,36,5,3:1:1:2:0/0:./.:.:0:0:.:.	39,32,1,8:1:1:2:0/0:./.:.:0:0:.:.
chr7_ref_v2	987831	.	A	AATATATATATGTATGCATATATAT,AATATATATATGTATGCATATATATAT	.	PASS	IntersectsRepeat=1;RepeatCorrectionApplied=1	SAC:ACF:DF:PD:GT:SGT:SF:SV:SIG:MT:PAC	0,0,8,18,22,48:1:1:2:2/2:1/2:0.5:0	0,0,2,4,6,9:1:1:2:1/2:2/2:0.25:0:0:.:.	1,0,7,4,8,30:1:1:2:2/2:1/2:0.5:0:0:.:.	0,1,4,3,8,18:1:1:2:2/2:1/2:0.5:0:0:.:.
chr7_ref_v2	988815	.	CCAG	C	.	PASS	IntersectsRepeat=1;RepeatCorrectionApplied=1	SAC:ACF:DF:PD:GT:SGT:SF:SV:SIG:MT:PAC	4,2,223,219:1:1:2:1/1:./.:.:0	0,1,31,19:1:1:2:1/1:./.:.:0:0:.:.	0,1,115,124:1:1:2:1/1:./.:.:0:0:.:.	1,0,81,88:1:1:2:1/1:./.:.:0:0:.:.
chr7_ref_v2	989596	.	A	AT	.	PASS	IntersectsRepeat=1;RepeatCorrectionApplied=1	SAC:ACF:DF:PD:GT:SGT:SF:SV:SIG:MT:PAC	111,99,9,10:1:1:2:0/0:./.:.:0	16,16,2,4:1:1:2:0/0:0/1:0.25:0:0:.:.	44,47,5,6:1:1:2:0/0:./.:.:0:0:.:.	24,30,1,8:1:1:2:0/0:0/1:0.125:0:0:.:.
chr7_ref_v2	996387	.	A	C	.	PASS	IntersectsRepeat=0;RepeatCorrectionApplied=0	SAC:ACF:DF:PD:GT:SGT:SF:SV:SIG:MT:PAC	302,156,0,95:1:1:2:0/0:0/1:0.25:0	56,15,0,15:1:1:2:0/0:0/1:0.5:0:0:.:.	156,34,0,77:1:1:2:0/0:0/1:0.5:0:0:.:.	99,29,0,65:1:1:2:0/1:0/0:0.25:0:0:.:.
chr7_ref_v2	997840	.	C	T	.	PASS	IntersectsRepeat=0;RepeatCorrectionApplied=0	SAC:ACF:DF:PD:GT:SGT:SF:SV:SIG:MT:PAC	271,309,0,0:1:1:2:0/0:./.:.:0	17,19,22,21:1:1:2:0/1:1/1:0.125:0:1:g.997840C>T:0	86,70,82,63:1:1:2:0/1:./.:.:0:1:g.997840C>T:0	108,104,0,0:1:1:2:0/0:./.:.:0:0:.:.
chr7_ref_v2	1004428	.	AAT	A	.	PASS	IntersectsRepeat=1;RepeatCorrectionApplied=1	SAC:ACF:DF:PD:GT:SGT:SF:SV:SIG:MT:PAC	119,99,23,29:1:1:2:0/0:0/1:0.125:0	33,31,3,5:1:1:2:0/0:./.:.:0:0:.:.	73,39,7,5:1:1:2:0/0:./.:.:0:0:.:.	53,31,11,12:1:1:2:0/0:0/1:0.125:0:0:.:.
chr7_ref_v2	1010818	.	CT	C	.	PASS	IntersectsRepeat=1;RepeatCorrectionApplied=1	SAC:ACF:DF:PD:GT:SGT:SF:SV:SIG:MT:PAC	158,199,20,22:1:1:2:0/0:./.:.:0	18,20,2,5:1:1:2:0/0:0/1:0.125:0:0:.:.	69,109,5,17:1:1:2:0/0:0/1:0.125:0:0:.:.	59,80,5,7:1:1:2:0/0:./.:.:0:0:.:.
chr7_ref_v2	1040068	.	T	C	.	PASS	IntersectsRepeat=0;RepeatCorrectionApplied=0	SAC:ACF:DF:PD:GT:SGT:SF:SV:SIG:MT:PAC	322,370,0,0:1:1:2:0/0:./.:.:0	24,24,25,18:1:1:2:0/1:./.:.:0:1:g.1040068T>C:0	94,95,102,95:1:1:2:0/1:./.:.:0:1:g.1040068T>C:0	136,144,0,0:1:1:2:0/0:./.:.:0:0:.:.
chr7_ref_v2	1040335	.	A	G	.	PASS	IntersectsRepeat=0;RepeatCorrectionApplied=0	SAC:ACF:DF:PD:GT:SGT:SF:SV:SIG:MT:PAC	389,327,1,0:1:1:2:0/0:./.:.:0	41,40,0,0:1:1:2:0/0:./.:.:0:0:.:.	184,185,0,0:1:1:2:0/0:./.:.:0:0:.:.	67,60,76,58:1:1:2:0/1:./.:.:0:1:g.1040335A>G:0
chr7_ref_v2	1043687	.	CAT	C	.	PASS	IntersectsRepeat=1;RepeatCorrectionApplied=1	SAC:ACF:DF:PD:GT:SGT:SF:SV:SIG:MT:PAC	63,76,18,16:1:1:2:0/0:./.:.:0	19,20,5,6:1:1:2:0/0:0/1:0.125:0:0:.:.	26,37,10,10:1:1:2:0/0:0/1:0.125:0:0:.:.	34,34,8,6:1:1:2:0/0:./.:.:0:0:.:.
chr7_ref_v2	1048560	.	GA	G,GAA	.	PASS	IntersectsRepeat=1;RepeatCorrectionApplied=1	SAC:ACF:DF:PD:GT:SGT:SF:SV:SIG:MT:PAC	75,173,19,30,17,22:1:1:2:0/0:./.:.:0	14,21,2,5,1,5:1:1:2:0/0:0/2:0.125:0:0:.:.	20,95,9,13,6,5:1:1:2:0/0:./.:.:0:0:.:.	16,45,2,12,3,4:1:1:2:0/0:0/1:0.125:0:0:.:.
chr7_ref_v2	1077874	.	A	T	.	PASS	IntersectsRepeat=0;RepeatCorrectionApplied=0	SAC:ACF:DF:PD:GT:SGT:SF:SV:SIG:MT:PAC	0,0,0,1:0:1:2:./.:./.:.:0	0,0,0,0:0:1:2:./.:./.:.:0:0:.:.	0,0,0,0:0:1:2:./.:./.:.:0:0:.:.	0,0,0,0:0:1:2:./.:./.:.:0:0:.:.
chr7_ref_v2	1083988	.	T	G	.	ExcRegion	IntersectsRepeat=0;RepeatCorrectionApplied=0	SAC:ACF:DF:PD:GT:SGT:SF:SV:SIG:MT:PAC	62,395,71,0:1:1:2:./.:./.:.:0	3,19,5,0:1:1:2:./.:./.:.:0:0:.:.	38,216,73,0:1:1:2:./.:./.:.:0:0:.:.	35,140,57,0:1:1:2:./.:./.:.:0:0:.:.
chr7_ref_v2	1084094	.	T	G	.	ExcRegion	IntersectsRepeat=0;RepeatCorrectionApplied=0	SAC:ACF:DF:PD:GT:SGT:SF:SV:SIG:MT:PAC	248,384,78,0:1:1:2:./.:./.:.:0	8,30,6,0:1:1:2:./.:./.:.:0:0:.:.	54,223,44,0:1:1:2:./.:./.:.:0:0:.:.	23,158,38,0:1:1:2:./.:./.:.:0:0:.:.
chr8_ref_v2	42836	.	T	G	.	PASS	IntersectsRepeat=0;RepeatCorrectionApplied=0	SAC:ACF:DF:PD:GT:SGT:SF:SV:SIG:MT:PAC	224,393,60,0:1:1:2:0/0:0/1:0.25:0	15,50,12,0:1:1:2:0/0:0/1:0.25:0:0:.:.	52,245,81,0:1:1:2:0/0:0/1:0.5:0:0:.:.	50,145,50,0:1:1:2:0/0:0/1:0.5:0:0:.:.
chr8_ref_v2	58902	.	CT	C	.	PASS	IntersectsRepeat=1;RepeatCorrectionApplied=1	SAC:ACF:DF:PD:GT:SGT:SF:SV:SIG:MT:PAC	240,213,21,24:1:1:2:0/0:./.:.:0	27,18,5,0:1:1:2:0/0:./.:.:0:0:.:.	104,101,14,11:1:1:2:0/0:./.:.:0:0:.:.	57,62,6,5:1:1:2:0/0:./.:.:0:0:.:.
chr8_ref_v2	60876	.	A	G	.	PASS	IntersectsRepeat=1;RepeatCorrectionApplied=0	SAC:ACF:DF:PD:GT:SGT:SF:SV:SIG:MT:PAC	401,351,0,0:1:1:2:0/0:./.:.:0	29,21,21,27:1:1:2:0/1:./.:.:0:1:g.60876A>G:0	101,85,115,80:1:1:2:0/1:./.:.:0:1:g.60876A>G:0	138,128,0,0:1:1:2:0/0:./.:.:0:0:.:.
chr8_ref_v2	63928	.	C	CT	.	PASS	IntersectsRepeat=1;RepeatCorrectionApplied=1	SAC:ACF:DF:PD:GT:SGT:SF:SV:SIG:MT:PAC	181,160,20,14:1:1:2:0/0:0/1:0.125:0	10,22,3,1:1:1:2:0/0:0/1:0.125:0:0:.:.	74,70,14,8:1:1:2:0/0:0/1:0.25:0:0:.:.	48,61,8,3:1:1:2:0/0:0/1:0.125:0:0:.:.
chr8_ref_v2	71908	.	CT	C	.	PASS	IntersectsRepeat=1;RepeatCorrectionApplied=1	SAC:ACF:DF:PD:GT:SGT:SF:SV:SIG:MT:PAC	162,151,40,26:1:1:2:0/0:./.:.:0	16,19,4,6:1:1:2:0/0:0/1:0.125:0:0:.:.	83,70,14,15:1:1:2:0/0:./.:.:0:0:.:.	49,45,12,8:1:1:2:0/0:./.:.:0:0:.:.
chr8_ref_v2	75978	.	AAT	A	.	PASS	IntersectsRepeat=1;RepeatCorrectionApplied=1	SAC:ACF:DF:PD:GT:SGT:SF:SV:SIG:MT:PAC	69,62,19,12:1:1:2:0/0:./.:.:0	19,16,4,4:1:1:2:0/0:./.:.:0:0:.:.	40,29,6,5:1:1:2:0/0:./.:.:0:0:.:.	27,19,8,3:1:1:2:0/0:./.:.:0:0:.:.
chr8_ref_v2	81883	.	G	A	.	PASS	IntersectsRepeat=1;RepeatCorrectionApplied=0	SAC:ACF:DF:PD:GT:SGT:SF:SV:SIG:MT:PAC	100,233,55,8:1:1:2:0/0:0/1:0.25:0	8,38,8,0:1:1:2:0/0:0/1:0.25:0:0:.:.	39,105,26,9:1:1:2:0/0:0/1:0.5:1:0:.:.	31,73,10,3:1:1:2:0/0:0/1:0.25:0:0:.:.
chr8_ref_v2	83097	.	T	G	.	PASS	IntersectsRepeat=0;RepeatCorrectionApplied=0	SAC:ACF:DF:PD:GT:SGT:SF:SV:SIG:MT:PAC	132,330,50,1:1:1:2:0/0:0/1:0.25:0	16,39,4,0:1:1:2:0/0:0/1:0.125:0:0:.:.	26,131,43,0:1:1:2:0/0:0/1:0.5:0:0:.:.	27,107,23,1:1:1:2:0/0:0/1:0.25:0:0:.:.
chr8_ref_v2	100505	.	AT	A	.	PASS	IntersectsRepeat=1;RepeatCorrectionApplied=1	SAC:ACF:DF:PD:GT:SGT:SF:SV:SIG:MT:PAC	183,91,19,7:1:1:2:0/0:./.:.:0	25,12,3,1:1:1:2:0/0:./.:.:0:0:.:.	80,46,8,6:1:1:2:0/0:./.:.:0:0:.:.	53,36,4,2:1:1:2:0/0:./.:.:0:0:.:.
chr8_ref_v2	111530	.	CTA	C	.	PASS	IntersectsRepeat=1;RepeatCorrectionApplied=1	SAC:ACF:DF:PD:GT:SGT:SF:SV:SIG:MT:PAC	70,55,11,23:1:1:2:0/0:0/1:0.125:0	10,19,4,8:1:1:2:0/0:0/1:0.25:0:0:.:.	30,43,8,10:1:1:2:0/0:0/1:0.125:0:0:.:.	22,27,4,7:1:1:2:0/0:./.:.:0:0:.:.
chr8_ref_v2	125832	.	G	GA	.	PASS	IntersectsRepeat=1;RepeatCorrectionApplied=1	SAC:ACF:DF:PD:GT:SGT:SF:SV:SIG:MT:PAC	31,21,3,31:1:1:2:0/1:0/0:0.125:0	4,4,1,3:1:0:2:./.:./.:.:0:0:.:.	10,13,5,19:1:1:2:0/1:1/1:0.125:0:0:.:.	6,5,2,12:1:1:2:0/1:1/1:0.25:0:0:.:.
chr8_ref_v2	126150	.	GT	G	.	PASS	IntersectsRepeat=1;RepeatCorrectionApplied=1	SAC:ACF:DF:PD:GT:SGT:SF:SV:SIG:MT:PAC	196,165,23,21:1:1:2:0/0:./.:.:0	24,25,2,3:1:1:2:0/0:./.:.:0:0:.:.	79,81,6,13:1:1:2:0/0:./.:.:0:0:.:.	71,58,8,11:1:1:2:0/0:0/1:0.125:0:0:.:.
chr8_ref_v2	141525	.	CT	C	.	PASS	IntersectsRepeat=1;RepeatCorrectionApplied=1	SAC:ACF:DF:PD:GT:SGT:SF:SV:SIG:MT:PAC	150,178,19,20:1:1:2:0/0:./.:.:0	29,18,0,0:1:1:2:0/0:./.:.:0:0:.:.	76,87,8,14:1:1:2:0/0:./.:.:0:0:.:.	56,45,4,7:1:1:2:0/0:./.:.:0:0:.:.
chr8_ref_v2	159794	.	T	G	.	PASS	IntersectsRepeat=1;RepeatCorrectionApplied=0	SAC:ACF:DF:PD:GT:SGT:SF:SV:SIG:MT:PAC	95,291,74,1:1:1:2:0/0:0/1:0.25:0	3,38,6,0:1:1:2:0/0:0/1:0.25:0:0:.:.	38,179,79,0:1:1:2:0/0:0/1:0.5:0:0:.:.	26,106,45,0:1:1:2:0/0:0/1:0.5:0:0:.:.
chr8_ref_v2	160069	.	A	C	.	PASS	IntersectsRepeat=1;RepeatCorrectionApplied=0	SAC:ACF:DF:PD:GT:SGT:SF:SV:SIG:MT:PAC	295,51,0,24:1:1:2:0/0:0/1:0.125:0	35,2,0,3:1:1:2:0/0:0/1:0.25:0:0:.:.	160,26,0,18:1:1:2:0/0:0/1:0.25:0:0:.:.	111,9,0,9:1:1:2:0/0:0/1:0.125:0:0:.:.
chr8_ref_v2	167627	.	CAT	C	.	PASS	IntersectsRepeat=1;RepeatCorrectionApplied=1	SAC:ACF:DF:PD:GT:SGT:SF:SV:SIG:MT:PAC	129,88,13,13:1:1:2:0/0:0/1:0.125:0	27,35,2,4:1:1:2:0/0:0/1:0.125:0:0:.:.	68,41,4,3:1:1:2:0/0:./.:.:0:0:.:.	34,36,2,1:1:1:2:0/0:./.:.:0:0:.:.
chr8_ref_v2	168995	.	T	G	.	PASS	IntersectsRepeat=1;RepeatCorrectionApplied=0	SAC:ACF:DF:PD:GT:SGT:SF:SV:SIG:MT:PAC	93,246,40,0:1:1:2:0/0:0/1:0.25:0	3,34,1,0:1:1:2:0/0:./.:.:0:0:.:.	31,135,32,0:1:1:2:0/0:0/1:0.25:0:0:.:.	21,70,20,0:1:1:2:0/0:0/1:0.5:0:0:.:.
chr8_ref_v2	176845	.	TA	T	.	PASS	IntersectsRepeat=1;RepeatCorrectionApplied=1	SAC:ACF:DF:PD:GT:SGT:SF:SV:SIG:MT:PAC	83,126,20,32:1:1:2:0/0:./.:.:0	9,12,5,4:1:1:2:0/0:0/1:0.25:0:0:.:.	38,54,7,18:1:1:2:0/0:0/1:0.125:0:0:.:.	19,43,3,4:1:1:2:0/0:./.:.:0:0:.:.
chr8_ref_v2	187029	.	G	A	.	PASS	IntersectsRepeat=1;RepeatCorrectionApplied=0	SAC:ACF:DF:PD:GT:SGT:SF:SV:SIG:MT:PAC	181,37,0,18:1:1:2:0/0:0/1:0.125:0	36,13,0,3:1:1:2:0/0:0/1:0.125:0:0:.:.	95,12,0,7:1:1:2:0/0:0/1:0.125:0:0:.:.	69,14,0,5:1:1:2:0/0:0/1:0.125:0:0:.:.
chr8_ref_v2	192694	.	CA	C	.	PASS	IntersectsRepeat=1;RepeatCorrectionApplied=1	SAC:ACF:DF:PD:GT:SGT:SF:SV:SIG:MT:PAC	180,198,25,11:1:1:2:0/0:./.:.:0	17,14,4,4:1:1:2:0/0:0/1:0.25:0:0:.:.	101,91,12,6:1:1:2:0/0:./.:.:0:0:.:.	69,60,0,3:1:1:2:0/0:./.:.:0:0:.:.
chr8_ref_v2	212265	.	CTTTTTTT	C	.	PASS	IntersectsRepeat=1;RepeatCorrectionApplied=1	SAC:ACF:DF:PD:GT:SGT:SF:SV:SIG:MT:PAC	0,2,29,215:1:1:2:1/1:./.:.:0	0,1,9,49:1:1:2:1/1:./.:.:0:0:.:.	0,0,12,100:1:1:2:1/1:./.:.:0:0:.:.	0,0,11,63:1:1:2:1/1:./.:.:0:0:.:.
chr8_ref_v2	214237	.	T	G	.	PASS	IntersectsRepeat=1;RepeatCorrectionApplied=0	SAC:ACF:DF:PD:GT:SGT:SF:SV:SIG:MT:PAC	1057,146,123,0:1:1:2:0/0:0/1:0.25:0	93,8,38,0:1:1:2:0/0:0/1:0.5:0:0:.:.	334,36,116,0:1:1:2:0/0:0/1:0.5:0:0:.:.	232,32,91,0:1:1:2:0/0:0/1:0.5:0:0:.:.
chr8_ref_v2	214251	.	T	G	.	PASS	IntersectsRepeat=0;RepeatCorrectionApplied=0	SAC:ACF:DF:PD:GT:SGT:SF:SV:SIG:MT:PAC	720,236,112,0:1:1:2:0/0:0/1:0.25:0	63,12,31,0:1:1:2:0/0:0/1:0.5:0:0:.:.	155,64,140,0:1:1:2:0/1:0/0:0.25:0:0:.:.	87,48,123,0:1:1:2:0/1:./.:.:0:0:.:.
chr8_ref_v2	214263	.	C	CT	.	PASS	IntersectsRepeat=1;RepeatCorrectionApplied=1	SAC:ACF:DF:PD:GT:SGT:SF:SV:SIG:MT:PAC	134,284,54,46:1:1:2:0/0:0/1:0.25:0	5,23,2,3:1:1:2:0/0:0/1:0.125:0:0:.:.	43,62,22,14:1:1:2:0/0:0/1:0.5:0:0:.:.	15,50,26,13:1:1:2:0/1:0/0:0.25:0:0:.:.
chr8_ref_v2	216130	.	C	T	.	PASS	IntersectsRepeat=1;RepeatCorrectionApplied=0	SAC:ACF:DF:PD:GT:SGT:SF:SV:SIG:MT:PAC	4,0,126,0:1:1:2:1/1:0/1:0.125:0	0,0,18,0:0:1:2:./.:./.:.:0:0:.:.	5,0,68,0:1:1:2:1/1:0/1:0.125:0:0:.:.	5,0,49,0:1:1:2:1/1:0/1:0.25:0:0:.:.
chr8_ref_v2	229207	.	GA	G,GAA	.	PASS	IntersectsRepeat=1;RepeatCorrectionApplied=1	SAC:ACF:DF:PD:GT:SGT:SF:SV:SIG:MT:PAC	7,25,2,36,0,23:1:1:2:0/2:0/1:0.5:0	3,7,0,4,0,1:1:0:2:./.:./.:.:0:0:.:.	3,10,1,19,0,12:1:1:2:1/2:0/1:0.5:0:0:.:.	2,2,0,6,0,6:1:0:2:./.:./.:.:0:0:.:.
chr8_ref_v2	233322	.	GA	G	.	PASS	IntersectsRepeat=1;RepeatCorrectionApplied=1	SAC:ACF:DF:PD:GT:SGT:SF:SV:SIG:MT:PAC	116,217,19,23:1:1:2:0/0:0/1:0.125:0	28,20,7,3:1:1:2:0/0:0/1:0.25:0:0:.:.	65,101,8,14:1:1:2:0/0:0/1:0.125:0:0:.:.	48,50,4,9:1:1:2:0/0:0/1:0.125:0:0:.:.
chr8_ref_v2	234761	.	AT	A	.	PASS	IntersectsRepeat=1;RepeatCorrectionApplied=1	SAC:ACF:DF:PD:GT:SGT:SF:SV:SIG:MT:PAC	111,183,33,34:1:1:2:0/0:0/1:0.125:0	18,25,5,3:1:1:2:0/0:./.:.:0:0:.:.	62,71,6,13:1:1:2:0/0:./.:.:0:0:.:.	47,39,8,11:1:1:2:0/0:0/1:0.125:0:0:.:.
chr8_ref_v2	236965	.	T	TAA	.	PASS	IntersectsRepeat=1;RepeatCorrectionApplied=1	SAC:ACF:DF:PD:GT:SGT:SF:SV:SIG:MT:PAC	19,17,7,3:1:1:2:0/0:0/1:0.5:0	1,6,0,2:1:0:2:./.:./.:.:0:0:.:.	6,3,8,1:1:1:2:./.:./.:.:0:0:.:.	5,0,9,0:1:1:2:./.:./.:.:0:0:.:.
chr8_ref_v2	237743	.	CT	C,CTT	.	PASS	IntersectsRepeat=1;RepeatCorrectionApplied=1	SAC:ACF:DF:PD:GT:SGT:SF:SV:SIG:MT:PAC	64,68,14,23,14,7:1:1:2:0/0:./.:.:0	5,5,3,2,2,2:1:0:2:./.:./.:.:0:0:.:.	27,16,9,5,8,5:1:1:2:0/0:0/2:0.25:0:0:.:.	12,13,7,6,1,2:1:1:2:0/0:0/1:0.5:0:0:.:.
chr8_ref_v2	255917	.	GA	G	.	PASS	IntersectsRepeat=1;RepeatCorrectionApplied=1	SAC:ACF:DF:PD:GT:SGT:SF:SV:SIG:MT:PAC	123,186,8,18:1:1:2:0/0:./.:.:0	25,30,2,8:1:1:2:0/0:0/1:0.125:0:0:.:.	74,100,3,5:1:1:2:0/0:./.:.:0:0:.:.	46,55,3,5:1:1:2:0/0:./.:.:0:0:.:.
chr8_ref_v2	282577	.	CT	C	.	PASS	IntersectsRepeat=1;RepeatCorrectionApplied=1	SAC:ACF:DF:PD:GT:SGT:SF:SV:SIG:MT:PAC	101,161,17,21:1:1:2:0/0:0/1:0.125:0	7,29,0,1:1:1:2:0/0:./.:.:0:0:.:.	55,70,6,7:1:1:2:0/0:./.:.:0:0:.:.	27,39,2,9:1:1:2:0/0:0/1:0.125:0:0:.:.
chr8_ref_v2	298822	.	CT	C	.	PASS	IntersectsRepeat=1;RepeatCorrectionApplied=1	SAC:ACF:DF:PD:GT:SGT:SF:SV:SIG:MT:PAC	126,73,11,13:1:1:2:0/0:./.:.:0	14,9,2,1:1:1:2:0/0:./.:.:0:0:.:.	60,37,3,3:1:1:2:0/0:./.:.:0:0:.:.	32,38,0,3:1:1:2:0/0:./.:.:0:0:.:.
chr8_ref_v2	340066	.	TTA	T	.	PASS	IntersectsRepeat=1;RepeatCorrectionApplied=1	SAC:ACF:DF:PD:GT:SGT:SF:SV:SIG:MT:PAC	42,47,7,11:1:1:2:0/0:./.:.:0	13,16,1,4:1:1:2:0/0:./.:.:0:0:.:.	20,29,1,2:1:1:2:0/0:./.:.:0:0:.:.	10,16,2,5:1:1:2:0/0:./.:.:0:0:.:.
chr8_ref_v2	361693	.	T	C	.	PASS	IntersectsRepeat=1;RepeatCorrectionApplied=0	SAC:ACF:DF:PD:GT:SGT:SF:SV:SIG:MT:PAC	214,68,0,62:1:1:2:0/0:0/1:0.5:0	36,6,0,8:1:1:2:0/0:0/1:0.25:0:0:.:.	114,33,0,31:1:1:2:0/0:0/1:0.25:0:0:.:.	83,14,0,25:1:1:2:0/0:0/1:0.5:0:0:.:.
chr8_ref_v2	370551	.	AAT	A	.	PASS	IntersectsRepeat=1;RepeatCorrectionApplied=1	SAC:ACF:DF:PD:GT:SGT:SF:SV:SIG:MT:PAC	91,92,15,20:1:1:2:0/0:./.:.:0	30,26,3,4:1:1:2:0/0:./.:.:0:0:.:.	46,39,4,4:1:1:2:0/0:./.:.:0:0:.:.	34,33,5,6:1:1:2:0/0:./.:.:0:0:.:.
chr8_ref_v2	374567	.	T	G	.	PASS	IntersectsRepeat=0;RepeatCorrectionApplied=0	SAC:ACF:DF:PD:GT:SGT:SF:SV:SIG:MT:PAC	130,269,59,0:1:1:2:0/0:0/1:0.25:0	10,36,15,0:1:1:2:0/0:0/1:0.5:0:0:.:.	61,142,44,0:1:1:2:0/0:0/1:0.5:0:0:.:.	39,104,31,0:1:1:2:0/0:0/1:0.5:0:0:.:.
chr8_ref_v2	383962	.	T	G	.	PASS	IntersectsRepeat=0;RepeatCorrectionApplied=0	SAC:ACF:DF:PD:GT:SGT:SF:SV:SIG:MT:PAC	32,218,13,1:1:1:2:0/0:0/1:0.125:0	6,25,2,0:1:1:2:0/0:0/1:0.125:0:0:.:.	15,126,18,0:1:1:2:0/0:0/1:0.25:0:0:.:.	6,89,25,0:1:1:2:0/0:0/1:0.5:0:0:.:.
chr8_ref_v2	387098	.	AT	A	.	PASS	IntersectsRepeat=1;RepeatCorrectionApplied=1	SAC:ACF:DF:PD:GT:SGT:SF:SV:SIG:MT:PAC	106,125,30,58:1:1:2:0/0:0/1:0.125:0	19,10,6,5:1:1:2:0/0:0/1:0.125:0:0:.:.	58,42,13,28:1:1:2:0/0:0/1:0.25:0:0:.:.	36,28,12,14:1:1:2:0/0:0/1:0.25:0:0:.:.
chr8_ref_v2	396953	.	GA	G	.	PASS	IntersectsRepeat=1;RepeatCorrectionApplied=1	SAC:ACF:DF:PD:GT:SGT:SF:SV:SIG:MT:PAC	63,64,55,33:1:1:2:0/0:0/1:0.5:1	6,6,7,3:1:1:2:0/1:0/0:0.25:0:0:.:.	25,39,16,10:1:1:2:0/0:0/1:0.25:0:0:.:.	15,27,17,10:1:1:2:0/0:0/1:0.5:0:0:.:.
chr8_ref_v2	457429	.	A	C	.	PASS	IntersectsRepeat=1;RepeatCorrectionApplied=0	SAC:ACF:DF:PD:GT:SGT:SF:SV:SIG:MT:PAC	352,61,0,93:1:1:2:0/0:0/1:0.5:0	34,6,0,9:1:1:2:0/0:0/1:0.5:0:0:.:.	181,19,0,74:1:1:2:0/0:0/1:0.5:0:0:.:.	149,10,0,47:1:1:2:0/0:0/1:0.5:0:0:.:.
chr8_ref_v2	473219	.	T	C	.	PASS	IntersectsRepeat=0;RepeatCorrectionApplied=0	SAC:ACF:DF:PD:GT:SGT:SF:SV:SIG:MT:PAC	269,310,0,0:1:1:2:0/0:./.:.:0	43,40,0,0:1:1:2:0/0:./.:.:0:0:.:.	123,149,0,0:1:1:2:0/0:./.:.:0:0:.:.	46,57,52,53:1:1:2:0/1:./.:.:0:1:g.473219T>C:0
chr8_ref_v2	473963	.	A	G	.	PASS	IntersectsRepeat=0;RepeatCorrectionApplied=0	SAC:ACF:DF:PD:GT:SGT:SF:SV:SIG:MT:PAC	280,254,1,0:1:1:2:0/0:./.:.:0	16,17,15,11:1:1:2:0/1:0/0:0.125:0:1:g.473963A>G:0	147,126,0,0:1:1:2:0/0:./.:.:0:0:.:.	111,89,0,0:1:1:2:0/0:./.:.:0:0:.:.
chr8_ref_v2	475558	.	C	CA	.	PASS	IntersectsRepeat=1;RepeatCorrectionApplied=1	SAC:ACF:DF:PD:GT:SGT:SF:SV:SIG:MT:PAC	112,52,12,14:1:1:2:0/0:0/1:0.125:0	10,7,1,0:1:0:2:./.:./.:.:0:0:.:.	36,19,7,3:1:1:2:0/0:0/1:0.125:0:0:.:.	28,10,5,5:1:1:2:0/0:0/1:0.25:0:0:.:.
chr8_ref_v2	475940	.	TTATA	TTA,T	.	PASS	IntersectsRepeat=1;RepeatCorrectionApplied=1	SAC:ACF:DF:PD:GT:SGT:SF:SV:SIG:MT:PAC	4,7,66,102,17,12:1:1:2:1/1:1/2:0.125:0	1,4,28,20,3,2:1:1:2:1/1:0/1:0.125:0:0:.:.	2,1,40,32,5,2:1:1:2:1/1:./.:.:0:0:.:.	0,1,29,27,8,3:1:1:2:1/1:1/2:0.125:0:0:.:.
chr8_ref_v2	512220	.	GA	G	.	PASS	IntersectsRepeat=1;RepeatCorrectionApplied=1	SAC:ACF:DF:PD:GT:SGT:SF:SV:SIG:MT:PAC	129,155,62,29:1:1:2:0/0:0/1:0.125:0	12,22,8,4:1:1:2:0/0:0/1:0.125:0:0:.:.	52,73,23,11:1:1:2:0/0:0/1:0.125:0:0:.:.	49,48,15,11:1:1:2:0/0:0/1:0.125:0:0:.:.
chr8_ref_v2	514838	.	CTA	C	.	PASS	IntersectsRepeat=1;RepeatCorrectionApplied=1	SAC:ACF:DF:PD:GT:SGT:SF:SV:SIG:MT:PAC	70,56,19,20:1:1:2:0/0:0/1:0.125:0	20,14,6,5:1:1:2:0/0:0/1:0.125:0:0:.:.	38,29,5,6:1:1:2:0/0:./.:.:0:0:.:.	15,23,8,4:1:1:2:0/0:0/1:0.125:0:0:.:.
chr8_ref_v2	518751	.	C	CA	.	PASS	IntersectsRepeat=1;RepeatCorrectionApplied=1	SAC:ACF:DF:PD:GT:SGT:SF:SV:SIG:MT:PAC	94,205,4,28:1:1:2:0/0:0/1:0.125:0	9,15,2,1:1:1:2:0/0:0/1:0.125:0:0:.:.	47,86,4,21:1:1:2:0/0:0/1:0.25:0:0:.:.	24,63,2,13:1:1:2:0/0:0/1:0.25:0:0:.:.
chr8_ref_v2	526396	.	A	C	.	ExcRegion	IntersectsRepeat=1;RepeatCorrectionApplied=0	SAC:ACF:DF:PD:GT:SGT:SF:SV:SIG:MT:PAC	0,1,0,32:1:1:2:./.:./.:.:0	0,0,0,3:0:1:2:./.:./.:.:0:0:.:.	0,0,0,7:0:1:2:./.:./.:.:0:0:.:.	0,0,0,6:0:1:2:./.:./.:.:0:0:.:.
chr8_ref_v2	528061	.	G	A	.	ExcRegion	IntersectsRepeat=0;RepeatCorrectionApplied=0	SAC:ACF:DF:PD:GT:SGT:SF:SV:SIG:MT:PAC	3,3,2,16:1:1:2:./.:./.:.:0	0,0,3,1:1:1:2:./.:./.:.:0:0:.:.	1,1,0,12:1:1:2:./.:./.:.:0:0:.:.	0,0,1,7:1:1:2:./.:./.:.:0:0:.:.
chr8_ref_v2	531278	.	A	G	.	PASS	IntersectsRepeat=1;RepeatCorrectionApplied=0	SAC:ACF:DF:PD:GT:SGT:SF:SV:SIG:MT:PAC	4,4,71,149:1:1:2:1/1:0/1:0.125:0	1,1,6,14:1:1:2:1/1:0/1:0.125:0:0:.:.	0,0,23,76:1:1:2:1/1:./.:.:0:0:.:.	0,2,11,71:1:1:2:1/1:./.:.:0:0:.:.
chr8_ref_v2	535611	.	G	C	.	PASS	IntersectsRepeat=0;RepeatCorrectionApplied=0	SAC:ACF:DF:PD:GT:SGT:SF:SV:SIG:MT:PAC	0,0,0,0:0:1:2:./.:./.:.:0	0,0,0,0:0:1:2:./.:./.:.:0:0:.:.	0,0,1,0:0:1:2:./.:./.:.:0:0:.:.	0,0,0,0:0:1:2:./.:./.:.:0:0:.:.
chr8_ref_v2	536605	.	A	T	.	PASS	IntersectsRepeat=0;RepeatCorrectionApplied=0	SAC:ACF:DF:PD:GT:SGT:SF:SV:SIG:MT:PAC	0,0,0,1:0:1:2:./.:./.:.:0	0,0,0,0:0:1:2:./.:./.:.:0:0:.:.	0,0,0,0:0:1:2:./.:./.:.:0:0:.:.	0,0,0,0:0:1:2:./.:./.:.:0:0:.:.
chr8_ref_v2	536646	.	T	A	.	PASS	IntersectsRepeat=0;RepeatCorrectionApplied=0	SAC:ACF:DF:PD:GT:SGT:SF:SV:SIG:MT:PAC	0,0,0,1:0:1:2:./.:./.:.:0	0,0,0,0:0:1:2:./.:./.:.:0:0:.:.	0,0,0,0:0:1:2:./.:./.:.:0:0:.:.	0,0,0,0:0:1:2:./.:./.:.:0:0:.:.
chr8_ref_v2	541815	.	A	C	.	PASS	IntersectsRepeat=0;RepeatCorrectionApplied=0	SAC:ACF:DF:PD:GT:SGT:SF:SV:SIG:MT:PAC	0,0,0,1:0:1:2:./.:./.:.:0	0,0,0,0:0:1:2:./.:./.:.:0:0:.:.	0,0,0,0:0:1:2:./.:./.:.:0:0:.:.	0,0,0,0:0:1:2:./.:./.:.:0:0:.:.
chr8_ref_v2	541824	.	C	T	.	PASS	IntersectsRepeat=0;RepeatCorrectionApplied=0	SAC:ACF:DF:PD:GT:SGT:SF:SV:SIG:MT:PAC	0,0,0,1:0:1:2:./.:./.:.:0	0,0,0,0:0:1:2:./.:./.:.:0:0:.:.	0,0,0,0:0:1:2:./.:./.:.:0:0:.:.	0,0,0,0:0:1:2:./.:./.:.:0:0:.:.
chr8_ref_v2	543528	.	T	G	.	PASS	IntersectsRepeat=0;RepeatCorrectionApplied=0	SAC:ACF:DF:PD:GT:SGT:SF:SV:SIG:MT:PAC	212,0,15,0:1:1:2:0/0:0/1:0.125:0	43,0,7,0:1:1:2:0/0:0/1:0.25:0:0:.:.	101,0,15,0:1:1:2:0/0:0/1:0.25:0:0:.:.	73,0,22,0:1:1:2:0/0:0/1:0.5:0:0:.:.
chr8_ref_v2	553372	.	G	A	.	PASS	IntersectsRepeat=0;RepeatCorrectionApplied=0	SAC:ACF:DF:PD:GT:SGT:SF:SV:SIG:MT:PAC	243,0,47,0:1:1:2:0/0:0/1:0.25:0	37,0,23,0:1:1:2:0/1:0/0:0.25:0:0:.:.	116,0,23,0:1:1:2:0/0:0/1:0.25:0:0:.:.	92,0,27,0:1:1:2:0/0:0/1:0.5:0:0:.:.
chr8_ref_v2	553549	.	T	A	.	PASS	IntersectsRepeat=1;RepeatCorrectionApplied=0	SAC:ACF:DF:PD:GT:SGT:SF:SV:SIG:MT:PAC	349,306,363,115:1:1:2:0/1:0/0:0.125:0	39,36,66,16:1:1:2:0/1:./.:.:0:0:.:.	222,130,230,52:1:1:2:0/1:0/0:0.125:0:0:.:.	113,105,124,25:1:1:2:0/1:0/0:0.125:0:0:.:.
chr8_ref_v2	553569	.	A	T	.	PASS	IntersectsRepeat=1;RepeatCorrectionApplied=0	SAC:ACF:DF:PD:GT:SGT:SF:SV:SIG:MT:PAC	372,324,384,187:1:1:2:0/1:0/0:0.125:0	41,38,71,24:1:1:2:0/1:1/1:0.125:0:0:.:.	256,155,247,97:1:1:2:0/1:0/0:0.125:0:0:.:.	126,114,147,50:1:1:2:0/1:0/0:0.125:0:0:.:.
chr8_ref_v2	553587	.	G	A	.	PASS	IntersectsRepeat=1;RepeatCorrectionApplied=0	SAC:ACF:DF:PD:GT:SGT:SF:SV:SIG:MT:PAC	388,316,423,249:1:1:2:0/1:./.:.:0	49,46,75,38:1:1:2:0/1:1/1:0.125:0:0:.:.	261,154,266,126:1:1:2:0/1:./.:.:0:0:.:.	140,122,171,76:1:1:2:0/1:./.:.:0:0:.:.
chr8_ref_v2	553599	.	G	A	.	PASS	IntersectsRepeat=0;RepeatCorrectionApplied=0	SAC:ACF:DF:PD:GT:SGT:SF:SV:SIG:MT:PAC	375,337,415,294:1:1:2:0/1:./.:.:0	47,49,69,44:1:1:2:0/1:1/1:0.125:0:0:.:.	256,168,264,148:1:1:2:0/1:./.:.:0:0:.:.	145,130,172,101:1:1:2:0/1:./.:.:0:0:.:.
chr8_ref_v2	553612	.	A	T	.	PASS	IntersectsRepeat=1;RepeatCorrectionApplied=0	SAC:ACF:DF:PD:GT:SGT:SF:SV:SIG:MT:PAC	378,354,405,327:1:1:2:0/1:./.:.:0	52,50,61,51:1:1:2:0/1:./.:.:0:0:.:.	253,176,264,181:1:1:2:0/1:./.:.:0:0:.:.	144,132,165,117:1:1:2:0/1:./.:.:0:0:.:.
chr8_ref_v2	553650	.	G	A	.	PASS	IntersectsRepeat=1;RepeatCorrectionApplied=0	SAC:ACF:DF:PD:GT:SGT:SF:SV:SIG:MT:PAC	369,341,362,341:1:1:2:0/1:./.:.:0	51,57,46,51:1:1:2:0/1:./.:.:0:0:.:.	245,203,229,198:1:1:2:0/1:./.:.:0:0:.:.	164,123,160,129:1:1:2:0/1:./.:.:0:0:.:.
chr8_ref_v2	553677	.	A	G	.	PASS	IntersectsRepeat=0;RepeatCorrectionApplied=0	SAC:ACF:DF:PD:GT:SGT:SF:SV:SIG:MT:PAC	385,353,391,350:1:1:2:0/1:./.:.:0	39,58,38,46:1:1:2:0/1:0/0:0.125:0:0:.:.	269,203,230,197:1:1:2:0/1:./.:.:0:0:.:.	157,122,160,119:1:1:2:0/1:./.:.:0:0:.:.
chr8_ref_v2	553710	.	G	C	.	PASS	IntersectsRepeat=0;RepeatCorrectionApplied=0	SAC:ACF:DF:PD:GT:SGT:SF:SV:SIG:MT:PAC	412,377,407,358:1:1:2:0/1:./.:.:0	33,61,31,42:1:1:2:0/1:0/0:0.125:0:0:.:.	279,225,236,221:1:1:2:0/1:./.:.:0:0:.:.	163,113,157,117:1:1:2:0/1:./.:.:0:0:.:.
chr8_ref_v2	553745	.	T	G	.	PASS	IntersectsRepeat=0;RepeatCorrectionApplied=0	SAC:ACF:DF:PD:GT:SGT:SF:SV:SIG:MT:PAC	404,416,428,397:1:1:2:0/1:./.:.:0	29,64,34,44:1:1:2:0/1:0/0:0.125:0:0:.:.	263,247,216,234:1:1:2:0/1:./.:.:0:0:.:.	140,153,145,134:1:1:2:0/1:./.:.:0:0:.:.
chr8_ref_v2	553822	.	A	G	.	PASS	IntersectsRepeat=1;RepeatCorrectionApplied=0	SAC:ACF:DF:PD:GT:SGT:SF:SV:SIG:MT:PAC	330,407,359,414:1:1:2:0/1:./.:.:0	35,51,45,51:1:1:2:0/1:./.:.:0:0:.:.	180,282,163,262:1:1:2:0/1:./.:.:0:0:.:.	104,173,124,163:1:1:2:0/1:./.:.:0:0:.:.
chr8_ref_v2	553893	.	T	A	.	PASS	IntersectsRepeat=0;RepeatCorrectionApplied=0	SAC:ACF:DF:PD:GT:SGT:SF:SV:SIG:MT:PAC	323,414,326,407:1:1:2:0/1:./.:.:0	21,35,27,31:1:1:2:0/1:./.:.:0:0:.:.	141,248,138,220:1:1:2:0/1:./.:.:0:0:.:.	98,143,79,151:1:1:2:0/1:./.:.:0:0:.:.
chr8_ref_v2	553918	.	C	G	.	PASS	IntersectsRepeat=1;RepeatCorrectionApplied=0	SAC:ACF:DF:PD:GT:SGT:SF:SV:SIG:MT:PAC	285,382,304,396:1:1:2:0/1:./.:.:0	24,34,31,28:1:1:2:0/1:./.:.:0:0:.:.	134,241,122,195:1:1:2:0/1:0/0:0.125:0:0:.:.	82,126,61,136:1:1:2:0/1:./.:.:0:0:.:.
chr8_ref_v2	553934	.	T	G	.	PASS	IntersectsRepeat=1;RepeatCorrectionApplied=0	SAC:ACF:DF:PD:GT:SGT:SF:SV:SIG:MT:PAC	267,335,295,372:1:1:2:0/1:./.:.:0	26,26,32,29:1:1:2:0/1:1/1:0.125:0:0:.:.	131,221,115,191:1:1:2:0/1:0/0:0.125:0:0:.:.	70,119,58,137:1:1:2:0/1:./.:.:0:0:.:.
chr8_ref_v2	553974	.	C	T	.	PASS	IntersectsRepeat=1;RepeatCorrectionApplied=0	SAC:ACF:DF:PD:GT:SGT:SF:SV:SIG:MT:PAC	210,321,210,338:1:1:2:0/1:./.:.:0	40,33,31,36:1:1:2:0/1:./.:.:0:0:.:.	115,192,85,165:1:1:2:0/1:0/0:0.125:0:0:.:.	71,108,54,117:1:1:2:0/1:./.:.:0:0:.:.
chr8_ref_v2	553988	.	C	T	.	PASS	IntersectsRepeat=1;RepeatCorrectionApplied=0	SAC:ACF:DF:PD:GT:SGT:SF:SV:SIG:MT:PAC	198,302,179,335:1:1:2:0/1:./.:.:0	38,33,25,44:1:1:2:0/1:./.:.:0:0:.:.	95,171,73,154:1:1:2:0/1:0/0:0.125:0:0:.:.	61,106,51,116:1:1:2:0/1:./.:.:0:0:.:.
chr8_ref_v2	554028	.	C	G	.	PASS	IntersectsRepeat=1;RepeatCorrectionApplied=0	SAC:ACF:DF:PD:GT:SGT:SF:SV:SIG:MT:PAC	117,302,79,263:1:1:2:0/1:0/0:0.125:0	24,30,12,38:1:1:2:0/1:./.:.:0:0:.:.	56,147,44,96:1:1:2:0/1:0/0:0.125:0:0:.:.	36,108,26,75:1:1:2:0/1:0/0:0.125:0:0:.:.
chr8_ref_v2	554034	.	T	C	.	PASS	IntersectsRepeat=1;RepeatCorrectionApplied=0	SAC:ACF:DF:PD:GT:SGT:SF:SV:SIG:MT:PAC	101,303,77,262:1:1:2:0/1:0/0:0.125:0	20,34,12,41:1:1:2:0/1:./.:.:0:0:.:.	49,141,41,94:1:1:2:0/1:0/0:0.125:0:0:.:.	33,113,27,69:1:1:2:0/1:0/0:0.25:0:0:.:.
chr8_ref_v2	554037	.	A	C	.	PASS	IntersectsRepeat=1;RepeatCorrectionApplied=0	SAC:ACF:DF:PD:GT:SGT:SF:SV:SIG:MT:PAC	98,306,77,259:1:1:2:0/1:0/0:0.125:0	18,35,15,41:1:1:2:0/1:./.:.:0:0:.:.	48,142,38,95:1:1:2:0/1:0/0:0.125:0:0:.:.	30,115,25,69:1:1:2:0/1:0/0:0.25:0:0:.:.
chr8_ref_v2	554044	.	G	T	.	PASS	IntersectsRepeat=0;RepeatCorrectionApplied=0	SAC:ACF:DF:PD:GT:SGT:SF:SV:SIG:MT:PAC	81,298,72,267:1:1:2:0/1:./.:.:0	13,33,15,41:1:1:2:0/1:1/1:0.125:0:0:.:.	35,133,48,120:1:1:2:0/1:./.:.:0:0:.:.	25,115,22,74:1:1:2:0/1:0/0:0.125:0:0:.:.
chr8_ref_v2	554069	.	G	A	.	PASS	IntersectsRepeat=0;RepeatCorrectionApplied=0	SAC:ACF:DF:PD:GT:SGT:SF:SV:SIG:MT:PAC	100,246,119,250:1:1:2:0/1:./.:.:0	10,23,20,27:1:1:2:0/1:1/1:0.125:0:0:.:.	62,121,63,118:1:1:2:0/1:./.:.:0:0:.:.	35,89,41,64:1:1:2:0/1:0/0:0.125:0:0:.:.
chr8_ref_v2	554070	.	CGAAAAAATAAA	C	.	PASS	IntersectsRepeat=0;RepeatCorrectionApplied=0	SAC:ACF:DF:PD:GT:SGT:SF:SV:SIG:MT:PAC	157,285,102,245:1:1:2:0/1:0/0:0.125:0	25,31,10,22:1:1:2:0/1:0/0:0.25:0:0:.:.	86,130,62,115:1:1:2:0/1:0/0:0.125:0:0:.:.	64,70,33,88:1:1:2:0/1:./.:.:0:0:.:.
chr8_ref_v2	554110	.	C	T	.	PASS	IntersectsRepeat=1;RepeatCorrectionApplied=0	SAC:ACF:DF:PD:GT:SGT:SF:SV:SIG:MT:PAC	171,201,142,183:1:1:2:0/1:0/0:0.125:0	16,19,21,23:1:1:2:0/1:1/1:0.125:0:0:.:.	113,100,81,94:1:1:2:0/1:0/0:0.125:0:0:.:.	77,69,54,56:1:1:2:0/1:0/0:0.125:0:0:.:.
chr8_ref_v2	554141	.	A	G	.	PASS	IntersectsRepeat=0;RepeatCorrectionApplied=0	SAC:ACF:DF:PD:GT:SGT:SF:SV:SIG:MT:PAC	217,180,120,154:1:1:2:0/1:0/0:0.125:0	20,26,17,23:1:1:2:0/1:0/0:0.125:0:0:.:.	127,96,71,69:1:1:2:0/1:0/0:0.25:0:0:.:.	90,54,47,55:1:1:2:0/1:0/0:0.125:0:0:.:.
chr8_ref_v2	554148	.	A	G	.	PASS	IntersectsRepeat=1;RepeatCorrectionApplied=0	SAC:ACF:DF:PD:GT:SGT:SF:SV:SIG:MT:PAC	221,181,115,144:1:1:2:0/1:0/0:0.25:0	21,25,16,22:1:1:2:0/1:0/0:0.125:0:0:.:.	133,97,66,66:1:1:2:0/1:0/0:0.25:0:0:.:.	92,52,44,56:1:1:2:0/1:0/0:0.125:0:0:.:.
chr8_ref_v2	554149	.	A	T	.	PASS	IntersectsRepeat=1;RepeatCorrectionApplied=0	SAC:ACF:DF:PD:GT:SGT:SF:SV:SIG:MT:PAC	222,180,113,143:1:1:2:0/1:0/0:0.25:0	21,25,16,21:1:1:2:0/1:0/0:0.125:0:0:.:.	133,98,66,68:1:1:2:0/1:0/0:0.25:0:0:.:.	92,55,44,54:1:1:2:0/1:0/0:0.25:0:0:.:.
chr8_ref_v2	554156	.	C	CT	.	PASS	IntersectsRepeat=0;RepeatCorrectionApplied=0	SAC:ACF:DF:PD:GT:SGT:SF:SV:SIG:MT:PAC	219,178,86,133:1:1:2:0/1:0/0:0.25:1	19,24,15,20:1:1:2:0/1:0/0:0.125:0:0:.:.	127,97,50,60:1:1:2:0/1:0/0:0.25:1:0:.:.	89,57,32,51:1:1:2:0/1:0/0:0.25:0:0:.:.
chr8_ref_v2	554159	.	AG	A	.	PASS	IntersectsRepeat=0;RepeatCorrectionApplied=0	SAC:ACF:DF:PD:GT:SGT:SF:SV:SIG:MT:PAC	216,180,82,136:1:1:2:0/1:0/0:0.25:1	19,26,14,21:1:1:2:0/1:0/0:0.125:0:0:.:.	121,97,50,59:1:1:2:0/1:0/0:0.25:0:0:.:.	88,58,32,50:1:1:2:0/1:0/0:0.25:0:0:.:.
chr8_ref_v2	554163	.	C	T	.	PASS	IntersectsRepeat=0;RepeatCorrectionApplied=0	SAC:ACF:DF:PD:GT:SGT:SF:SV:SIG:MT:PAC	211,177,78,132:1:1:2:0/1:0/0:0.25:1	19,30,14,21:1:1:2:0/1:0/0:0.125:0:0:.:.	117,94,49,57:1:1:2:0/1:0/0:0.25:0:0:.:.	88,58,30,50:1:1:2:0/1:0/0:0.25:0:0:.:.
chr8_ref_v2	554168	.	T	C	.	PASS	IntersectsRepeat=0;RepeatCorrectionApplied=0	SAC:ACF:DF:PD:GT:SGT:SF:SV:SIG:MT:PAC	200,169,68,124:1:1:2:0/1:0/0:0.25:1	17,30,13,19:1:1:2:0/1:0/0:0.25:0:0:.:.	109,92,43,58:1:1:2:0/1:0/0:0.25:0:0:.:.	74,60,26,47:1:1:2:0/1:0/0:0.25:0:0:.:.
chr8_ref_v2	554176	.	C	T	.	PASS	IntersectsRepeat=0;RepeatCorrectionApplied=0	SAC:ACF:DF:PD:GT:SGT:SF:SV:SIG:MT:PAC	170,164,55,121:1:1:2:0/1:0/0:0.25:1	16,30,11,16:1:1:2:0/1:0/0:0.25:0:0:.:.	91,88,37,61:1:1:2:0/1:0/0:0.25:0:0:.:.	69,55,21,46:1:1:2:0/1:0/0:0.25:0:0:.:.
chr8_ref_v2	554177	.	T	C	.	PASS	IntersectsRepeat=0;RepeatCorrectionApplied=0	SAC:ACF:DF:PD:GT:SGT:SF:SV:SIG:MT:PAC	168,166,55,118:1:1:2:0/1:0/0:0.25:1	15,30,11,16:1:1:2:0/1:0/0:0.25:0:0:.:.	88,88,37,61:1:1:2:0/1:0/0:0.25:0:0:.:.	67,54,21,45:1:1:2:0/1:0/0:0.25:0:0:.:.
chr8_ref_v2	554208	.	G	A	.	PASS	IntersectsRepeat=0;RepeatCorrectionApplied=0	SAC:ACF:DF:PD:GT:SGT:SF:SV:SIG:MT:PAC	76,150,0,126:1:1:2:0/1:0/0:0.25:0	9,25,0,15:1:1:2:0/1:0/0:0.25:0:0:.:.	33,83,1,66:1:1:2:0/1:0/0:0.25:0:0:.:.	27,46,0,39:1:1:2:0/1:0/0:0.25:0:0:.:.
chr8_ref_v2	554286	.	T	C	.	PASS	IntersectsRepeat=1;RepeatCorrectionApplied=0	SAC:ACF:DF:PD:GT:SGT:SF:SV:SIG:MT:PAC	103,175,1,166:1:1:2:0/1:0/0:0.25:0	11,17,0,32:1:1:2:0/1:1/1:0.125:0:0:.:.	37,113,4,104:1:1:2:0/1:0/0:0.125:0:0:.:.	38,77,0,79:1:1:2:0/1:0/0:0.125:0:0:.:.
chr8_ref_v2	554304	.	A	T	.	PASS	IntersectsRepeat=1;RepeatCorrectionApplied=0	SAC:ACF:DF:PD:GT:SGT:SF:SV:SIG:MT:PAC	146,154,21,141:1:1:2:0/1:0/0:0.25:0	13,18,0,32:1:1:2:0/1:./.:.:0:0:.:.	57,108,11,86:1:1:2:0/1:0/0:0.25:0:0:.:.	41,81,0,75:1:1:2:0/1:0/0:0.25:0:0:.:.
chr8_ref_v2	554366	.	C	T	.	PASS	IntersectsRepeat=0;RepeatCorrectionApplied=0	SAC:ACF:DF:PD:GT:SGT:SF:SV:SIG:MT:PAC	230,66,56,19:1:1:2:0/0:0/1:0.5:0	11,17,2,11:1:1:2:0/1:0/0:0.25:0:0:.:.	100,41,21,13:1:1:2:0/0:0/1:0.5:1:0:.:.	44,42,4,13:1:1:2:0/0:0/1:0.25:1:0:.:.
chr8_ref_v2	554368	.	T	A	.	PASS	IntersectsRepeat=1;RepeatCorrectionApplied=0	SAC:ACF:DF:PD:GT:SGT:SF:SV:SIG:MT:PAC	229,66,57,17:1:1:2:0/0:0/1:0.5:0	11,17,2,11:1:1:2:0/1:0/0:0.25:0:0:.:.	98,39,21,12:1:1:2:0/0:0/1:0.5:1:0:.:.	42,39,4,13:1:1:2:0/0:0/1:0.25:1:0:.:.
chr8_ref_v2	554440	.	C	T	.	PASS	IntersectsRepeat=0;RepeatCorrectionApplied=0	SAC:ACF:DF:PD:GT:SGT:SF:SV:SIG:MT:PAC	185,155,29,17:1:1:2:0/0:0/1:0.25:0	12,9,5,2:1:1:2:0/0:0/1:0.5:0:0:.:.	79,48,10,4:1:1:2:0/0:0/1:0.25:0:0:.:.	44,35,6,1:1:1:2:0/0:0/1:0.125:0:0:.:.
chr8_ref_v2	554449	.	T	C	.	PASS	IntersectsRepeat=0;RepeatCorrectionApplied=0	SAC:ACF:DF:PD:GT:SGT:SF:SV:SIG:MT:PAC	185,190,28,27:1:1:2:0/0:0/1:0.25:0	11,10,4,3:1:1:2:0/0:0/1:0.5:0:0:.:.	72,60,8,10:1:1:2:0/0:0/1:0.25:0:0:.:.	43,40,6,3:1:1:2:0/0:0/1:0.25:0:0:.:.
chr8_ref_v2	554460	.	A	C	.	PASS	IntersectsRepeat=0;RepeatCorrectionApplied=0	SAC:ACF:DF:PD:GT:SGT:SF:SV:SIG:MT:PAC	176,197,36,38:1:1:2:0/0:0/1:0.25:0	9,10,5,3:1:1:2:0/0:0/1:0.5:0:0:.:.	59,70,11,11:1:1:2:0/0:0/1:0.25:0:0:.:.	50,42,6,3:1:1:2:0/0:0/1:0.25:0:0:.:.
chr8_ref_v2	554608	.	C	T	.	PASS	IntersectsRepeat=0;RepeatCorrectionApplied=0	SAC:ACF:DF:PD:GT:SGT:SF:SV:SIG:MT:PAC	0,124,0,23:1:1:2:0/0:0/1:0.25:0	0,6,0,3:1:1:2:./.:./.:.:0:0:.:.	0,53,0,12:1:1:2:0/0:0/1:0.5:0:0:.:.	0,29,0,4:1:1:2:0/0:0/1:0.25:0:0:.:.
chr8_ref_v2	554638	.	C	G	.	PASS	IntersectsRepeat=0;RepeatCorrectionApplied=0	SAC:ACF:DF:PD:GT:SGT:SF:SV:SIG:MT:PAC	0,127,0,28:1:1:2:0/0:0/1:0.5:0	0,11,0,3:1:1:2:./.:./.:.:0:0:.:.	0,51,0,17:1:1:2:0/0:0/1:0.5:0:0:.:.	0,45,0,9:1:1:2:0/0:0/1:0.25:0:0:.:.
chr8_ref_v2	554746	.	A	G	.	PASS	IntersectsRepeat=1;RepeatCorrectionApplied=0	SAC:ACF:DF:PD:GT:SGT:SF:SV:SIG:MT:PAC	0,28,0,8:1:1:2:0/0:0/1:0.5:0	0,4,0,0:0:1:2:./.:./.:.:0:0:.:.	0,9,0,9:1:1:2:./.:./.:.:0:0:.:.	0,12,0,4:1:1:2:./.:./.:.:0:0:.:.
chr8_ref_v2	554833	.	C	T	.	PASS	IntersectsRepeat=0;RepeatCorrectionApplied=0	SAC:ACF:DF:PD:GT:SGT:SF:SV:SIG:MT:PAC	0,0,1,2:1:1:2:./.:./.:.:0	0,0,0,0:0:1:2:./.:./.:.:0:0:.:.	0,0,0,0:0:1:2:./.:./.:.:0:0:.:.	1,0,0,0:0:1:2:./.:./.:.:0:0:.:.
chr8_ref_v2	555214	.	C	G	.	PASS	IntersectsRepeat=0;RepeatCorrectionApplied=0	SAC:ACF:DF:PD:GT:SGT:SF:SV:SIG:MT:PAC	236,178,47,5:1:1:2:0/0:0/1:0.25:0	10,3,7,1:1:1:2:0/1:0/0:0.25:0:0:.:.	117,79,34,2:1:1:2:0/0:0/1:0.25:0:0:.:.	48,40,18,1:1:1:2:0/0:0/1:0.25:0:0:.:.
chr8_ref_v2	555260	.	C	G	.	PASS	IntersectsRepeat=0;RepeatCorrectionApplied=0	SAC:ACF:DF:PD:GT:SGT:SF:SV:SIG:MT:PAC	297,285,144,28:1:1:2:0/0:0/1:0.5:0	19,16,18,2:1:1:2:0/1:0/0:0.25:0:0:.:.	153,163,88,11:1:1:2:0/0:0/1:0.5:0:0:.:.	90,77,50,9:1:1:2:0/0:0/1:0.5:0:0:.:.
chr8_ref_v2	555331	.	T	C	.	PASS	IntersectsRepeat=0;RepeatCorrectionApplied=0	SAC:ACF:DF:PD:GT:SGT:SF:SV:SIG:MT:PAC	290,274,86,50:1:1:2:0/0:0/1:0.5:0	15,16,4,4:1:1:2:0/0:0/1:0.5:0:0:.:.	129,152,51,19:1:1:2:0/0:0/1:0.5:0:0:.:.	103,72,27,11:1:1:2:0/0:0/1:0.25:0:0:.:.
chr8_ref_v2	555343	.	G	T	.	PASS	IntersectsRepeat=0;RepeatCorrectionApplied=0	SAC:ACF:DF:PD:GT:SGT:SF:SV:SIG:MT:PAC	253,272,64,48:1:1:2:0/0:0/1:0.25:0	12,10,1,3:1:1:2:0/0:0/1:0.25:0:0:.:.	111,135,38,18:1:1:2:0/0:0/1:0.5:0:0:.:.	90,62,19,6:1:1:2:0/0:0/1:0.25:0:0:.:.
chr8_ref_v2	555427	.	C	T	.	PASS	IntersectsRepeat=1;RepeatCorrectionApplied=0	SAC:ACF:DF:PD:GT:SGT:SF:SV:SIG:MT:PAC	5,227,0,88:1:1:2:0/0:0/1:0.5:0	0,9,0,7:1:1:2:./.:./.:.:0:0:.:.	4,128,0,57:1:1:2:0/0:0/1:0.5:0:0:.:.	0,62,0,35:1:1:2:0/1:0/0:0.25:0:0:.:.
chr8_ref_v2	555451	.	G	C	.	PASS	IntersectsRepeat=0;RepeatCorrectionApplied=0	SAC:ACF:DF:PD:GT:SGT:SF:SV:SIG:MT:PAC	5,242,0,104:1:1:2:0/0:0/1:0.5:0	0,13,0,10:1:1:2:0/1:0/0:0.125:0:0:.:.	1,129,0,80:1:1:2:0/1:0/0:0.25:0:0:.:.	0,86,0,46:1:1:2:0/1:0/0:0.25:0:0:.:.
chr8_ref_v2	555460	.	C	T	.	PASS	IntersectsRepeat=1;RepeatCorrectionApplied=0	SAC:ACF:DF:PD:GT:SGT:SF:SV:SIG:MT:PAC	18,253,0,97:1:1:2:0/0:0/1:0.5:0	0,15,1,13:1:1:2:0/1:0/0:0.125:0:0:.:.	4,122,0,75:1:1:2:0/1:0/0:0.25:0:0:.:.	1,92,0,46:1:1:2:0/1:0/0:0.25:0:0:.:.
chr8_ref_v2	555592	.	C	T	.	PASS	IntersectsRepeat=1;RepeatCorrectionApplied=0	SAC:ACF:DF:PD:GT:SGT:SF:SV:SIG:MT:PAC	86,37,6,3:1:1:2:0/0:0/1:0.125:0	10,2,6,0:1:1:2:./.:./.:.:0:0:.:.	44,14,3,5:1:1:2:0/0:0/1:0.25:0:0:.:.	53,13,4,3:1:1:2:0/0:0/1:0.25:0:0:.:.
chr8_ref_v2	555754	.	T	C	.	PASS	IntersectsRepeat=0;RepeatCorrectionApplied=0	SAC:ACF:DF:PD:GT:SGT:SF:SV:SIG:MT:PAC	287,107,54,0:1:1:2:0/0:0/1:0.25:0	29,7,15,0:1:1:2:0/0:0/1:0.5:0:0:.:.	122,49,32,0:1:1:2:0/0:0/1:0.25:0:0:.:.	108,36,21,0:1:1:2:0/0:0/1:0.25:0:0:.:.
chr8_ref_v2	555757	.	T	C	.	PASS	IntersectsRepeat=0;RepeatCorrectionApplied=0	SAC:ACF:DF:PD:GT:SGT:SF:SV:SIG:MT:PAC	288,112,56,0:1:1:2:0/0:0/1:0.25:0	31,7,16,0:1:1:2:0/1:0/0:0.25:0:0:.:.	126,53,31,0:1:1:2:0/0:0/1:0.25:0:0:.:.	108,39,22,0:1:1:2:0/0:0/1:0.25:0:0:.:.
chr8_ref_v2	555760	.	A	T	.	PASS	IntersectsRepeat=0;RepeatCorrectionApplied=0	SAC:ACF:DF:PD:GT:SGT:SF:SV:SIG:MT:PAC	288,116,61,0:1:1:2:0/0:0/1:0.25:0	31,7,16,0:1:1:2:0/1:0/0:0.25:0:0:.:.	126,59,34,0:1:1:2:0/0:0/1:0.25:0:0:.:.	110,43,25,1:1:1:2:0/0:0/1:0.25:0:0:.:.
chr8_ref_v2	555835	.	T	C	.	PASS	IntersectsRepeat=1;RepeatCorrectionApplied=0	SAC:ACF:DF:PD:GT:SGT:SF:SV:SIG:MT:PAC	302,298,265,46:1:1:2:0/1:0/0:0.25:1	53,18,39,14:1:1:2:0/1:0/0:0.125:0:0:.:.	172,142,152,23:1:1:2:0/1:0/0:0.25:1:0:.:.	135,126,101,15:1:1:2:0/1:0/0:0.5:1:0:.:.
chr8_ref_v2	555841	.	T	C	.	PASS	IntersectsRepeat=0;RepeatCorrectionApplied=0	SAC:ACF:DF:PD:GT:SGT:SF:SV:SIG:MT:PAC	297,306,281,51:1:1:2:0/1:0/0:0.25:1	54,25,36,14:1:1:2:0/1:0/0:0.25:0:0:.:.	183,144,159,24:1:1:2:0/1:0/0:0.25:1:0:.:.	136,127,107,16:1:1:2:0/1:0/0:0.25:1:0:.:.
chr8_ref_v2	555846	.	A	G	.	PASS	IntersectsRepeat=0;RepeatCorrectionApplied=0	SAC:ACF:DF:PD:GT:SGT:SF:SV:SIG:MT:PAC	301,304,306,52:1:1:2:0/1:0/0:0.25:1	50,26,36,14:1:1:2:0/1:0/0:0.25:0:0:.:.	190,140,169,26:1:1:2:0/1:0/0:0.25:0:0:.:.	140,120,111,16:1:1:2:0/1:0/0:0.25:1:0:.:.
chr8_ref_v2	555855	.	G	C	.	PASS	IntersectsRepeat=0;RepeatCorrectionApplied=0	SAC:ACF:DF:PD:GT:SGT:SF:SV:SIG:MT:PAC	309,319,334,59:1:1:2:0/1:0/0:0.25:1	53,25,37,14:1:1:2:0/1:0/0:0.25:0:0:.:.	190,148,182,29:1:1:2:0/1:0/0:0.25:0:0:.:.	144,125,121,19:1:1:2:0/1:0/0:0.25:1:0:.:.
chr8_ref_v2	555866	.	G	A	.	PASS	IntersectsRepeat=1;RepeatCorrectionApplied=0	SAC:ACF:DF:PD:GT:SGT:SF:SV:SIG:MT:PAC	321,314,363,67:1:1:2:0/1:0/0:0.25:1	49,28,41,16:1:1:2:0/1:0/0:0.125:0:0:.:.	197,136,202,34:1:1:2:0/1:0/0:0.125:0:0:.:.	136,114,126,19:1:1:2:0/1:0/0:0.25:0:0:.:.
chr8_ref_v2	555868	.	G	T	.	PASS	IntersectsRepeat=1;RepeatCorrectionApplied=0	SAC:ACF:DF:PD:GT:SGT:SF:SV:SIG:MT:PAC	317,315,368,72:1:1:2:0/1:0/0:0.125:0	47,30,43,18:1:1:2:0/1:0/0:0.125:0:0:.:.	198,134,199,35:1:1:2:0/1:0/0:0.125:0:0:.:.	133,111,126,19:1:1:2:0/1:0/0:0.25:0:0:.:.
chr8_ref_v2	555976	.	GT	G	.	PASS	IntersectsRepeat=0;RepeatCorrectionApplied=0	SAC:ACF:DF:PD:GT:SGT:SF:SV:SIG:MT:PAC	312,297,375,227:1:1:2:0/1:./.:.:0	38,29,38,20:1:1:2:0/1:0/0:0.125:0:0:.:.	161,172,160,114:1:1:2:0/1:0/0:0.125:0:0:.:.	88,116,122,67:1:1:2:0/1:./.:.:0:0:.:.
chr8_ref_v2	555998	.	A	C	.	PASS	IntersectsRepeat=1;RepeatCorrectionApplied=0	SAC:ACF:DF:PD:GT:SGT:SF:SV:SIG:MT:PAC	341,305,395,283:1:1:2:0/1:./.:.:0	43,32,47,23:1:1:2:0/1:./.:.:0:0:.:.	162,191,158,136:1:1:2:0/1:0/0:0.125:0:0:.:.	94,134,125,88:1:1:2:0/1:./.:.:0:0:.:.
chr8_ref_v2	556000	.	A	G	.	PASS	IntersectsRepeat=1;RepeatCorrectionApplied=0	SAC:ACF:DF:PD:GT:SGT:SF:SV:SIG:MT:PAC	346,300,391,282:1:1:2:0/1:./.:.:0	44,33,47,23:1:1:2:0/1:./.:.:0:0:.:.	161,190,160,142:1:1:2:0/1:0/0:0.125:0:0:.:.	95,132,125,85:1:1:2:0/1:./.:.:0:0:.:.
chr8_ref_v2	556012	.	A	T	.	PASS	IntersectsRepeat=1;RepeatCorrectionApplied=0	SAC:ACF:DF:PD:GT:SGT:SF:SV:SIG:MT:PAC	350,299,403,331:1:1:2:0/1:./.:.:0	43,36,46,26:1:1:2:0/1:./.:.:0:0:.:.	162,197,165,164:1:1:2:0/1:./.:.:0:0:.:.	98,127,135,97:1:1:2:0/1:./.:.:0:0:.:.
chr8_ref_v2	556032	.	T	C	.	PASS	IntersectsRepeat=1;RepeatCorrectionApplied=0	SAC:ACF:DF:PD:GT:SGT:SF:SV:SIG:MT:PAC	339,284,382,383:1:1:2:0/1:1/1:0.125:0	47,42,42,42:1:1:2:0/1:./.:.:0:0:.:.	164,204,165,204:1:1:2:0/1:./.:.:0:0:.:.	105,128,133,119:1:1:2:0/1:./.:.:0:0:.:.
chr8_ref_v2	556083	.	A	T	.	PASS	IntersectsRepeat=0;RepeatCorrectionApplied=0	SAC:ACF:DF:PD:GT:SGT:SF:SV:SIG:MT:PAC	265,319,279,406:1:1:2:0/1:1/1:0.125:0	31,49,28,48:1:1:2:0/1:./.:.:0:0:.:.	123,207,138,224:1:1:2:0/1:./.:.:0:0:.:.	82,139,122,139:1:1:2:0/1:1/1:0.125:0:0:.:.
chr8_ref_v2	556155	.	T	C	.	ExcRegion	IntersectsRepeat=1;RepeatCorrectionApplied=0	SAC:ACF:DF:PD:GT:SGT:SF:SV:SIG:MT:PAC	92,338,113,347:1:1:2:./.:./.:.:0	8,38,18,45:1:1:2:./.:./.:.:0:0:.:.	48,159,74,165:1:1:2:./.:./.:.:0:0:.:.	14,100,51,119:1:1:2:./.:./.:.:0:0:.:.
chr8_ref_v2	556156	.	A	G	.	ExcRegion	IntersectsRepeat=1;RepeatCorrectionApplied=0	SAC:ACF:DF:PD:GT:SGT:SF:SV:SIG:MT:PAC	88,338,112,353:1:1:2:./.:./.:.:0	8,38,18,45:1:1:2:./.:./.:.:0:0:.:.	46,156,74,169:1:1:2:./.:./.:.:0:0:.:.	14,98,50,120:1:1:2:./.:./.:.:0:0:.:.
chr8_ref_v2	556170	.	T	G	.	ExcRegion	IntersectsRepeat=1;RepeatCorrectionApplied=0	SAC:ACF:DF:PD:GT:SGT:SF:SV:SIG:MT:PAC	62,341,94,349:1:1:2:./.:./.:.:0	5,37,15,50:1:1:2:./.:./.:.:0:0:.:.	28,170,66,166:1:1:2:./.:./.:.:0:0:.:.	6,98,40,131:1:1:2:./.:./.:.:0:0:.:.
chr8_ref_v2	556185	.	T	A	.	ExcRegion	IntersectsRepeat=0;RepeatCorrectionApplied=0	SAC:ACF:DF:PD:GT:SGT:SF:SV:SIG:MT:PAC	42,343,75,364:1:1:2:./.:./.:.:0	2,37,13,48:1:1:2:./.:./.:.:0:0:.:.	20,159,50,178:1:1:2:./.:./.:.:0:0:.:.	5,94,21,127:1:1:2:./.:./.:.:0:0:.:.
chr8_ref_v2	556228	.	A	G	.	ExcRegion	IntersectsRepeat=1;RepeatCorrectionApplied=0	SAC:ACF:DF:PD:GT:SGT:SF:SV:SIG:MT:PAC	1,281,10,295:1:1:2:./.:./.:.:0	0,43,4,48:1:1:2:./.:./.:.:0:0:.:.	1,141,4,152:1:1:2:./.:./.:.:0:0:.:.	0,108,3,120:1:1:2:./.:./.:.:0:0:.:.
chr8_ref_v2	556232	.	T	A	.	ExcRegion	IntersectsRepeat=1;RepeatCorrectionApplied=0	SAC:ACF:DF:PD:GT:SGT:SF:SV:SIG:MT:PAC	1,269,12,292:1:1:2:./.:./.:.:0	0,45,4,49:1:1:2:./.:./.:.:0:0:.:.	0,138,3,148:1:1:2:./.:./.:.:0:0:.:.	0,103,5,118:1:1:2:./.:./.:.:0:0:.:.
chr8_ref_v2	556241	.	C	T	.	ExcRegion	IntersectsRepeat=0;RepeatCorrectionApplied=0	SAC:ACF:DF:PD:GT:SGT:SF:SV:SIG:MT:PAC	0,248,20,288:1:1:2:./.:./.:.:0	0,42,5,45:1:1:2:./.:./.:.:0:0:.:.	0,133,7,148:1:1:2:./.:./.:.:0:0:.:.	0,99,11,126:1:1:2:./.:./.:.:0:0:.:.
chr8_ref_v2	556263	.	T	G	.	ExcRegion	IntersectsRepeat=0;RepeatCorrectionApplied=0	SAC:ACF:DF:PD:GT:SGT:SF:SV:SIG:MT:PAC	94,237,0,166:1:1:2:./.:./.:.:0	14,37,0,32:1:1:2:./.:./.:.:0:0:.:.	42,121,0,90:1:1:2:./.:./.:.:0:0:.:.	36,111,0,72:1:1:2:./.:./.:.:0:0:.:.
chr8_ref_v2	556270	.	G	A	.	ExcRegion	IntersectsRepeat=0;RepeatCorrectionApplied=0	SAC:ACF:DF:PD:GT:SGT:SF:SV:SIG:MT:PAC	112,213,0,144:1:1:2:./.:./.:.:0	15,35,0,31:1:1:2:./.:./.:.:0:0:.:.	58,108,0,75:1:1:2:./.:./.:.:0:0:.:.	49,102,0,66:1:1:2:./.:./.:.:0:0:.:.
chr8_ref_v2	556271	.	G	A	.	ExcRegion	IntersectsRepeat=0;RepeatCorrectionApplied=0	SAC:ACF:DF:PD:GT:SGT:SF:SV:SIG:MT:PAC	115,211,0,141:1:1:2:./.:./.:.:0	16,34,0,30:1:1:2:./.:./.:.:0:0:.:.	58,105,0,74:1:1:2:./.:./.:.:0:0:.:.	50,99,0,65:1:1:2:./.:./.:.:0:0:.:.
chr8_ref_v2	556280	.	C	G	.	ExcRegion	IntersectsRepeat=1;RepeatCorrectionApplied=0	SAC:ACF:DF:PD:GT:SGT:SF:SV:SIG:MT:PAC	132,188,0,114:1:1:2:./.:./.:.:0	19,31,0,27:1:1:2:./.:./.:.:0:0:.:.	67,90,0,63:1:1:2:./.:./.:.:0:0:.:.	60,94,0,59:1:1:2:./.:./.:.:0:0:.:.
chr8_ref_v2	556318	.	G	C	.	ExcRegion	IntersectsRepeat=1;RepeatCorrectionApplied=0	SAC:ACF:DF:PD:GT:SGT:SF:SV:SIG:MT:PAC	355,89,0,16:1:1:2:./.:./.:.:0	30,13,0,12:1:1:2:./.:./.:.:0:0:.:.	184,60,0,13:1:1:2:./.:./.:.:0:0:.:.	131,58,0,13:1:1:2:./.:./.:.:0:0:.:.
chr8_ref_v2	556319	.	A	G	.	ExcRegion	IntersectsRepeat=1;RepeatCorrectionApplied=0	SAC:ACF:DF:PD:GT:SGT:SF:SV:SIG:MT:PAC	364,86,0,14:1:1:2:./.:./.:.:0	29,12,0,12:1:1:2:./.:./.:.:0:0:.:.	187,59,0,12:1:1:2:./.:./.:.:0:0:.:.	136,58,0,12:1:1:2:./.:./.:.:0:0:.:.
chr8_ref_v2	562392	.	ATT	A	.	ExcRegion	IntersectsRepeat=1;RepeatCorrectionApplied=1	SAC:ACF:DF:PD:GT:SGT:SF:SV:SIG:MT:PAC	0,4,1,0:1:1:2:./.:./.:.:0	0,0,1,0:0:1:2:./.:./.:.:0:0:.:.	0,3,0,0:0:1:2:./.:./.:.:0:0:.:.	1,0,0,0:0:1:2:./.:./.:.:0:0:.:.
chr9_ref_v2	458	.	G	C	.	ExcRegion	IntersectsRepeat=0;RepeatCorrectionApplied=0	SAC:ACF:DF:PD:GT:SGT:SF:SV:SIG:MT:PAC	0,0,1,1:1:1:2:./.:./.:.:0	0,0,0,0:0:1:2:./.:./.:.:0:0:.:.	0,0,0,0:0:1:2:./.:./.:.:0:0:.:.	0,0,0,0:0:1:2:./.:./.:.:0:0:.:.
chr9_ref_v2	40575	.	A	C	.	PASS	IntersectsRepeat=1;RepeatCorrectionApplied=0	SAC:ACF:DF:PD:GT:SGT:SF:SV:SIG:MT:PAC	303,153,0,49:1:1:2:0/0:0/1:0.25:0	35,6,1,5:1:1:2:0/0:0/1:0.25:0:0:.:.	134,35,0,32:1:1:2:0/0:0/1:0.25:0:0:.:.	112,22,0,26:1:1:2:0/0:0/1:0.25:0:0:.:.
chr9_ref_v2	57253	.	C	CA	.	PASS	IntersectsRepeat=1;RepeatCorrectionApplied=1	SAC:ACF:DF:PD:GT:SGT:SF:SV:SIG:MT:PAC	20,11,83,143:1:1:2:1/1:./.:.:0	3,1,10,21:1:1:2:1/1:./.:.:0:0:.:.	8,1,26,67:1:1:2:1/1:./.:.:0:0:.:.	3,2,19,61:1:1:2:1/1:./.:.:0:0:.:.
chr9_ref_v2	76003	.	G	T	.	PASS	IntersectsRepeat=0;RepeatCorrectionApplied=0	SAC:ACF:DF:PD:GT:SGT:SF:SV:SIG:MT:PAC	148,217,41,0:1:1:2:0/0:0/1:0.25:0	19,31,3,0:1:1:2:0/0:0/1:0.125:0:0:.:.	45,113,33,0:1:1:2:0/0:0/1:0.25:0:0:.:.	34,78,22,0:1:1:2:0/0:0/1:0.25:0:0:.:.
chr9_ref_v2	105408	.	A	AAAT	.	PASS	IntersectsRepeat=1;RepeatCorrectionApplied=1	SAC:ACF:DF:PD:GT:SGT:SF:SV:SIG:MT:PAC	0,0,224,66:1:1:2:1/1:./.:.:0	0,0,32,15:1:1:2:1/1:./.:.:0:0:.:.	0,0,136,35:1:1:2:1/1:./.:.:0:0:.:.	0,0,72,10:1:1:2:1/1:./.:.:0:0:.:.
chr9_ref_v2	137881	.	G	GA	.	PASS	IntersectsRepeat=1;RepeatCorrectionApplied=1	SAC:ACF:DF:PD:GT:SGT:SF:SV:SIG:MT:PAC	234,140,10,15:1:1:2:0/0:./.:.:0	29,17,4,5:1:1:2:0/0:0/1:0.25:0:0:.:.	133,52,7,4:1:1:2:0/0:./.:.:0:0:.:.	75,41,6,2:1:1:2:0/0:./.:.:0:0:.:.
chr9_ref_v2	141426	.	A	AAAGAAGATG	.	PASS	IntersectsRepeat=1;RepeatCorrectionApplied=1	SAC:ACF:DF:PD:GT:SGT:SF:SV:SIG:MT:PAC	2,1,260,197:1:1:2:1/1:./.:.:0	0,0,24,15:1:1:2:1/1:./.:.:0:0:.:.	0,1,131,108:1:1:2:1/1:./.:.:0:0:.:.	0,1,77,63:1:1:2:1/1:./.:.:0:0:.:.
chr9_ref_v2	142348	.	A	ATTT,ATTTT	.	PASS	IntersectsRepeat=1;RepeatCorrectionApplied=1	SAC:ACF:DF:PD:GT:SGT:SF:SV:SIG:MT:PAC	5,8,104,160,30,20:1:1:2:1/1:0/1:0.125:0	0,0,11,16,4,2:1:1:2:1/1:1/2:0.25:0:0:.:.	1,0,38,78,12,4:1:1:2:1/1:1/2:0.125:0:0:.:.	1,0,36,47,9,13:1:1:2:1/1:1/2:0.25:0:0:.:.
chr9_ref_v2	144091	.	TTATATATATATA	T	.	PASS	IntersectsRepeat=1;RepeatCorrectionApplied=1	SAC:ACF:DF:PD:GT:SGT:SF:SV:SIG:MT:PAC	2,0,177,134:1:1:2:1/1:./.:.:0	3,1,40,32:1:1:2:1/1:0/1:0.125:0:0:.:.	0,0,86,67:1:1:2:1/1:./.:.:0:0:.:.	0,1,62,47:1:1:2:1/1:./.:.:0:0:.:.
chr9_ref_v2	147066	.	A	G	.	PASS	IntersectsRepeat=0;RepeatCorrectionApplied=0	SAC:ACF:DF:PD:GT:SGT:SF:SV:SIG:MT:PAC	1,0,16,19:1:1:2:1/1:./.:.:0	0,0,2,1:1:1:2:./.:./.:.:0:0:.:.	0,0,5,7:1:1:2:./.:./.:.:0:0:.:.	0,0,1,3:1:1:2:./.:./.:.:0:0:.:.
chr9_ref_v2	153413	.	T	G	.	PASS	IntersectsRepeat=0;RepeatCorrectionApplied=0	SAC:ACF:DF:PD:GT:SGT:SF:SV:SIG:MT:PAC	150,296,40,0:1:1:2:0/0:0/1:0.125:0	9,36,4,0:1:1:2:0/0:0/1:0.25:0:0:.:.	39,161,45,0:1:1:2:0/0:0/1:0.5:0:0:.:.	16,104,18,0:1:1:2:0/0:0/1:0.25:0:0:.:.
chr9_ref_v2	160810	.	T	TA	.	PASS	IntersectsRepeat=1;RepeatCorrectionApplied=1	SAC:ACF:DF:PD:GT:SGT:SF:SV:SIG:MT:PAC	18,13,180,112:1:1:2:1/1:./.:.:0	2,1,15,18:1:1:2:1/1:./.:.:0:0:.:.	6,0,83,45:1:1:2:1/1:./.:.:0:0:.:.	7,2,47,33:1:1:2:1/1:./.:.:0:0:.:.
chr9_ref_v2	163215	.	A	ATTTTTTTTTTTTTT	.	PASS	IntersectsRepeat=1;RepeatCorrectionApplied=1	SAC:ACF:DF:PD:GT:SGT:SF:SV:SIG:MT:PAC	8,0,8,6:1:1:2:0/1:1/1:0.25:0	0,0,3,2:1:0:2:./.:./.:.:0:0:.:.	2,0,1,1:1:0:2:./.:./.:.:0:0:.:.	0,0,2,1:1:0:2:./.:./.:.:0:0:.:.
chr9_ref_v2	169441	.	CTGTTGTTGT	C	.	PASS	IntersectsRepeat=1;RepeatCorrectionApplied=1	SAC:ACF:DF:PD:GT:SGT:SF:SV:SIG:MT:PAC	8,1,196,114:1:1:2:1/1:0/1:0.125:0	1,0,21,13:1:1:2:1/1:./.:.:0:0:.:.	4,0,123,60:1:1:2:1/1:0/1:0.125:0:0:.:.	1,0,66,31:1:1:2:1/1:./.:.:0:0:.:.
chr9_ref_v2	177431	.	CAT	C	.	PASS	IntersectsRepeat=1;RepeatCorrectionApplied=1	SAC:ACF:DF:PD:GT:SGT:SF:SV:SIG:MT:PAC	115,126,8,13:1:1:2:0/0:./.:.:0	19,27,2,3:1:1:2:0/0:./.:.:0:0:.:.	51,54,4,9:1:1:2:0/0:./.:.:0:0:.:.	43,27,4,1:1:1:2:0/0:./.:.:0:0:.:.
chr9_ref_v2	181956	.	T	C	.	PASS	IntersectsRepeat=1;RepeatCorrectionApplied=0	SAC:ACF:DF:PD:GT:SGT:SF:SV:SIG:MT:PAC	250,233,0,0:1:1:2:0/0:./.:.:0	52,41,0,0:1:1:2:0/0:./.:.:0:0:.:.	157,143,0,0:1:1:2:0/0:./.:.:0:0:.:.	38,47,37,54:1:1:2:0/1:./.:.:0:1:g.181956T>C:0
chr9_ref_v2	183216	.	C	T	.	PASS	IntersectsRepeat=1;RepeatCorrectionApplied=0	SAC:ACF:DF:PD:GT:SGT:SF:SV:SIG:MT:PAC	217,119,1,112:1:1:2:0/0:0/1:0.5:0	32,9,1,18:1:1:2:0/1:0/0:0.25:0:0:.:.	85,40,0,65:1:1:2:0/1:0/0:0.25:0:0:.:.	66,31,0,45:1:1:2:0/1:0/0:0.25:0:0:.:.
chr9_ref_v2	192231	.	A	G	.	PASS	IntersectsRepeat=1;RepeatCorrectionApplied=0	SAC:ACF:DF:PD:GT:SGT:SF:SV:SIG:MT:PAC	316,285,2,2:1:1:2:0/0:./.:.:0	26,18,20,25:1:1:2:0/1:./.:.:0:1:g.192231A>G:0	0,0,167,142:1:1:2:1/1:./.:.:0:1:g.192231A>G,g.192231A>G:0,1	123,102,0,0:1:1:2:0/0:./.:.:0:0:.:.
chr9_ref_v2	204746	.	TA	T	.	PASS	IntersectsRepeat=1;RepeatCorrectionApplied=1	SAC:ACF:DF:PD:GT:SGT:SF:SV:SIG:MT:PAC	121,139,24,31:1:1:2:0/0:./.:.:0	14,23,5,4:1:1:2:0/0:./.:.:0:0:.:.	60,71,14,15:1:1:2:0/0:0/1:0.125:0:0:.:.	36,55,5,6:1:1:2:0/0:./.:.:0:0:.:.
chr9_ref_v2	207360	.	A	G	.	ExcRegion	IntersectsRepeat=1;RepeatCorrectionApplied=0	SAC:ACF:DF:PD:GT:SGT:SF:SV:SIG:MT:PAC	0,0,1,0:0:1:2:./.:./.:.:0	0,0,0,0:0:1:2:./.:./.:.:0:0:.:.	0,0,0,0:0:1:2:./.:./.:.:0:0:.:.	0,0,0,0:0:1:2:./.:./.:.:0:0:.:.
chr9_ref_v2	207567	.	C	A	.	ExcRegion	IntersectsRepeat=0;RepeatCorrectionApplied=0	SAC:ACF:DF:PD:GT:SGT:SF:SV:SIG:MT:PAC	0,0,1,0:0:1:2:./.:./.:.:0	0,0,0,0:0:1:2:./.:./.:.:0:0:.:.	0,0,0,0:0:1:2:./.:./.:.:0:0:.:.	0,1,0,0:0:1:2:./.:./.:.:0:0:.:.
chr9_ref_v2	207570	.	C	A	.	ExcRegion	IntersectsRepeat=0;RepeatCorrectionApplied=0	SAC:ACF:DF:PD:GT:SGT:SF:SV:SIG:MT:PAC	0,0,1,0:0:1:2:./.:./.:.:0	0,0,0,0:0:1:2:./.:./.:.:0:0:.:.	0,0,0,0:0:1:2:./.:./.:.:0:0:.:.	0,1,0,0:0:1:2:./.:./.:.:0:0:.:.
chr9_ref_v2	235792	.	C	G	.	PASS	IntersectsRepeat=0;RepeatCorrectionApplied=0	SAC:ACF:DF:PD:GT:SGT:SF:SV:SIG:MT:PAC	317,28,1,18:1:1:2:0/0:0/1:0.125:0	28,6,0,2:1:1:2:0/0:0/1:0.125:0:0:.:.	157,14,0,40:1:1:2:0/0:0/1:0.5:0:0:.:.	91,11,0,30:1:1:2:0/0:0/1:0.5:0:0:.:.
chr9_ref_v2	240997	.	G	GAAA	.	PASS	IntersectsRepeat=1;RepeatCorrectionApplied=1	SAC:ACF:DF:PD:GT:SGT:SF:SV:SIG:MT:PAC	6,4,6,50:1:1:2:1/1:0/1:0.25:0	0,2,3,4:1:0:2:./.:./.:.:0:0:.:.	1,0,1,25:1:1:2:1/1:0/1:0.125:0:0:.:.	2,0,2,17:1:1:2:1/1:0/1:0.25:0:0:.:.
chr9_ref_v2	241019	.	C	A	.	PASS	IntersectsRepeat=1;RepeatCorrectionApplied=0	SAC:ACF:DF:PD:GT:SGT:SF:SV:SIG:MT:PAC	72,221,75,12:1:1:2:0/0:0/1:0.5:0	4,19,7,0:1:1:2:0/0:0/1:0.5:0:0:.:.	40,108,25,7:1:1:2:0/0:0/1:0.25:1:0:.:.	28,78,25,2:1:1:2:0/0:0/1:0.5:0:0:.:.
chr9_ref_v2	241024	.	G	A	.	PASS	IntersectsRepeat=1;RepeatCorrectionApplied=0	SAC:ACF:DF:PD:GT:SGT:SF:SV:SIG:MT:PAC	76,220,18,12:1:1:2:0/0:0/1:0.25:1	8,20,4,0:1:1:2:0/0:0/1:0.25:0:0:.:.	71,110,3,7:1:1:2:0/0:0/1:0.125:0:0:.:.	35,77,6,2:1:1:2:0/0:0/1:0.125:0:0:.:.
chr9_ref_v2	245927	.	CT	C	.	PASS	IntersectsRepeat=1;RepeatCorrectionApplied=1	SAC:ACF:DF:PD:GT:SGT:SF:SV:SIG:MT:PAC	10,11,3,23:1:1:2:0/1:./.:.:0	5,3,0,4:1:0:2:./.:./.:.:0:0:.:.	2,4,2,14:1:1:2:1/1:0/1:0.5:0:0:.:.	1,1,1,8:1:0:2:./.:./.:.:0:0:.:.
chr9_ref_v2	249590	.	CT	C	.	PASS	IntersectsRepeat=1;RepeatCorrectionApplied=1	SAC:ACF:DF:PD:GT:SGT:SF:SV:SIG:MT:PAC	17,11,119,129:1:1:2:1/1:./.:.:0	1,1,16,6:1:1:2:1/1:./.:.:0:0:.:.	2,4,64,40:1:1:2:1/1:./.:.:0:0:.:.	6,5,39,21:1:1:2:1/1:0/1:0.25:0:0:.:.
chr9_ref_v2	253969	.	TA	T	.	PASS	IntersectsRepeat=1;RepeatCorrectionApplied=1	SAC:ACF:DF:PD:GT:SGT:SF:SV:SIG:MT:PAC	7,8,138,142:1:1:2:1/1:./.:.:0	2,1,11,12:1:1:2:1/1:0/1:0.125:0:0:.:.	4,5,51,51:1:1:2:1/1:./.:.:0:0:.:.	4,3,41,46:1:1:2:1/1:./.:.:0:0:.:.
chr9_ref_v2	267836	.	TA	T	.	PASS	IntersectsRepeat=1;RepeatCorrectionApplied=1	SAC:ACF:DF:PD:GT:SGT:SF:SV:SIG:MT:PAC	121,120,19,39:1:1:2:0/0:./.:.:0	8,13,4,2:1:1:2:0/0:0/1:0.125:0:0:.:.	38,63,13,13:1:1:2:0/0:0/1:0.125:0:0:.:.	45,62,11,12:1:1:2:0/0:./.:.:0:0:.:.
chr9_ref_v2	278994	.	T	C	.	PASS	IntersectsRepeat=0;RepeatCorrectionApplied=0	SAC:ACF:DF:PD:GT:SGT:SF:SV:SIG:MT:PAC	310,261,0,0:1:1:2:0/0:./.:.:0	21,21,14,12:1:1:2:0/1:0/0:0.25:0:1:g.278994T>C:0	84,64,73,69:1:1:2:0/1:./.:.:0:1:g.278994T>C:0	104,110,0,0:1:1:2:0/0:./.:.:0:0:.:.
chr9_ref_v2	280759	.	A	T	.	PASS	IntersectsRepeat=0;RepeatCorrectionApplied=0	SAC:ACF:DF:PD:GT:SGT:SF:SV:SIG:MT:PAC	266,277,0,2:1:1:2:0/0:./.:.:0	34,45,0,0:1:1:2:0/0:./.:.:0:0:.:.	124,159,0,0:1:1:2:0/0:./.:.:0:0:.:.	35,61,53,46:1:1:2:0/1:./.:.:0:1:g.280759A>T:0
chr9_ref_v2	285856	.	T	G	.	PASS	IntersectsRepeat=1;RepeatCorrectionApplied=0	SAC:ACF:DF:PD:GT:SGT:SF:SV:SIG:MT:PAC	56,291,98,1:1:1:2:0/0:0/1:0.5:0	6,37,8,0:1:1:2:0/0:0/1:0.25:0:0:.:.	18,198,63,1:1:1:2:0/0:0/1:0.5:0:0:.:.	9,137,56,0:1:1:2:0/0:0/1:0.5:0:0:.:.
chr9_ref_v2	286561	.	C	A	.	PASS	IntersectsRepeat=0;RepeatCorrectionApplied=0	SAC:ACF:DF:PD:GT:SGT:SF:SV:SIG:MT:PAC	216,120,0,12:1:1:2:0/0:0/1:0.125:0	26,18,0,6:1:1:2:0/0:0/1:0.25:0:0:.:.	116,30,1,30:1:1:2:0/0:0/1:0.25:0:0:.:.	61,29,0,23:1:1:2:0/0:0/1:0.5:0:0:.:.
chr9_ref_v2	290159	.	GA	G	.	PASS	IntersectsRepeat=1;RepeatCorrectionApplied=1	SAC:ACF:DF:PD:GT:SGT:SF:SV:SIG:MT:PAC	95,139,24,46:1:1:2:0/0:0/1:0.125:0	12,15,2,5:1:1:2:0/0:./.:.:0:0:.:.	47,67,7,23:1:1:2:0/0:0/1:0.125:0:0:.:.	25,38,4,12:1:1:2:0/0:0/1:0.125:0:0:.:.
chr9_ref_v2	318475	.	A	C	.	PASS	IntersectsRepeat=1;RepeatCorrectionApplied=0	SAC:ACF:DF:PD:GT:SGT:SF:SV:SIG:MT:PAC	354,229,0,55:1:1:2:0/0:0/1:0.125:0	36,19,0,3:1:1:2:0/0:0/1:0.125:0:0:.:.	199,49,0,58:1:1:2:0/0:0/1:0.5:0:0:.:.	143,30,0,45:1:1:2:0/0:0/1:0.5:0:0:.:.
chr9_ref_v2	338418	.	C	CTT	.	PASS	IntersectsRepeat=1;RepeatCorrectionApplied=1	SAC:ACF:DF:PD:GT:SGT:SF:SV:SIG:MT:PAC	45,5,0,1:1:1:2:0/0:./.:.:0	4,0,0,0:0:0:2:./.:./.:.:0:0:.:.	19,2,0,0:1:1:2:0/0:./.:.:0:0:.:.	16,1,0,0:1:0:2:./.:./.:.:0:0:.:.
chr9_ref_v2	338443	.	TGC	T	.	PASS	IntersectsRepeat=1;RepeatCorrectionApplied=0	SAC:ACF:DF:PD:GT:SGT:SF:SV:SIG:MT:PAC	74,315,36,42:1:1:2:0/0:0/1:0.25:1	9,32,3,5:1:1:2:0/0:0/1:0.25:0:0:.:.	37,136,16,28:1:1:2:0/0:0/1:0.5:1:0:.:.	26,118,14,17:1:1:2:0/0:0/1:0.25:1:0:.:.
chr9_ref_v2	338447	.	A	T	.	PASS	IntersectsRepeat=0;RepeatCorrectionApplied=0	SAC:ACF:DF:PD:GT:SGT:SF:SV:SIG:MT:PAC	101,308,36,46:1:1:2:0/0:0/1:0.25:1	13,29,3,5:1:1:2:0/0:0/1:0.25:0:0:.:.	47,123,17,30:1:1:2:0/0:0/1:0.5:1:0:.:.	31,112,15,20:1:1:2:0/0:0/1:0.5:1:0:.:.
chr9_ref_v2	338450	.	TGC	T	.	PASS	IntersectsRepeat=0;RepeatCorrectionApplied=0	SAC:ACF:DF:PD:GT:SGT:SF:SV:SIG:MT:PAC	124,296,29,47:1:1:2:0/0:0/1:0.25:1	18,30,3,6:1:1:2:0/0:0/1:0.25:0:0:.:.	55,119,13,30:1:1:2:0/0:0/1:0.5:1:0:.:.	43,110,11,19:1:1:2:0/0:0/1:0.25:1:0:.:.
chr9_ref_v2	338452	.	C	CTTTTTT	.	PASS	IntersectsRepeat=0;RepeatCorrectionApplied=0	SAC:ACF:DF:PD:GT:SGT:SF:SV:SIG:MT:PAC	124,290,26,47:1:1:2:0/0:0/1:0.25:1	18,30,3,6:1:1:2:0/0:0/1:0.25:0:0:.:.	54,114,11,30:1:1:2:0/0:0/1:0.5:1:0:.:.	42,103,9,19:1:1:2:0/0:0/1:0.25:1:0:.:.
chr9_ref_v2	362236	.	CTA	C	.	PASS	IntersectsRepeat=1;RepeatCorrectionApplied=1	SAC:ACF:DF:PD:GT:SGT:SF:SV:SIG:MT:PAC	139,63,5,10:1:1:2:0/0:./.:.:0	38,14,2,1:1:1:2:0/0:./.:.:0:0:.:.	62,29,6,4:1:1:2:0/0:0/1:0.125:0:0:.:.	56,23,2,1:1:1:2:0/0:./.:.:0:0:.:.
chr9_ref_v2	362264	.	CT	C	.	PASS	IntersectsRepeat=1;RepeatCorrectionApplied=1	SAC:ACF:DF:PD:GT:SGT:SF:SV:SIG:MT:PAC	162,72,18,2:1:1:2:0/0:./.:.:0	33,14,4,3:1:1:2:0/0:0/1:0.125:0:0:.:.	57,35,14,7:1:1:2:0/0:0/1:0.25:0:0:.:.	47,24,5,0:1:1:2:0/0:./.:.:0:0:.:.
chr9_ref_v2	369388	.	A	AT	.	PASS	IntersectsRepeat=1;RepeatCorrectionApplied=1	SAC:ACF:DF:PD:GT:SGT:SF:SV:SIG:MT:PAC	56,48,19,8:1:1:2:0/0:0/1:0.25:0	6,4,0,1:1:0:2:./.:./.:.:0:0:.:.	12,16,5,1:1:1:2:0/0:0/1:0.25:0:0:.:.	8,15,2,3:1:1:2:0/0:0/1:0.25:0:0:.:.
chr9_ref_v2	380128	.	G	GA	.	PASS	IntersectsRepeat=1;RepeatCorrectionApplied=1	SAC:ACF:DF:PD:GT:SGT:SF:SV:SIG:MT:PAC	227,123,25,27:1:1:2:0/0:0/1:0.125:0	22,8,7,3:1:1:2:0/0:0/1:0.5:0:0:.:.	110,38,11,3:1:1:2:0/0:./.:.:0:0:.:.	83,26,6,7:1:1:2:0/0:./.:.:0:0:.:.
chr9_ref_v2	384833	.	A	ATT	.	PASS	IntersectsRepeat=1;RepeatCorrectionApplied=1	SAC:ACF:DF:PD:GT:SGT:SF:SV:SIG:MT:PAC	7,75,22,17:1:1:2:0/1:0/0:0.25:0	0,10,3,1:1:0:2:./.:./.:.:0:0:.:.	0,30,9,4:1:1:2:0/1:0/0:0.5:0:0:.:.	1,29,11,2:1:1:2:0/1:0/0:0.5:0:0:.:.
chr9_ref_v2	386336	.	C	CAAA	.	PASS	IntersectsRepeat=1;RepeatCorrectionApplied=1	SAC:ACF:DF:PD:GT:SGT:SF:SV:SIG:MT:PAC	2,12,13,1:1:1:2:0/1:./.:.:0	0,1,4,0:1:0:2:./.:./.:.:0:0:.:.	0,1,11,1:1:0:2:./.:./.:.:0:0:.:.	1,4,3,0:1:0:2:./.:./.:.:0:0:.:.
chr9_ref_v2	388450	.	GA	G	.	PASS	IntersectsRepeat=1;RepeatCorrectionApplied=1	SAC:ACF:DF:PD:GT:SGT:SF:SV:SIG:MT:PAC	172,163,20,12:1:1:2:0/0:./.:.:0	18,15,5,5:1:1:2:0/0:0/1:0.25:0:0:.:.	64,92,4,5:1:1:2:0/0:./.:.:0:0:.:.	40,54,8,12:1:1:2:0/0:0/1:0.25:0:0:.:.
chr9_ref_v2	438049	.	A	G	.	PASS	IntersectsRepeat=1;RepeatCorrectionApplied=0	SAC:ACF:DF:PD:GT:SGT:SF:SV:SIG:MT:PAC	0,0,22,183:1:1:2:1/1:./.:.:0	0,0,5,6:1:1:2:./.:./.:.:0:0:.:.	1,0,13,81:1:1:2:1/1:./.:.:0:0:.:.	0,0,6,52:1:1:2:1/1:./.:.:0:0:.:.
chr9_ref_v2	438071	.	A	T	.	PASS	IntersectsRepeat=1;RepeatCorrectionApplied=0	SAC:ACF:DF:PD:GT:SGT:SF:SV:SIG:MT:PAC	0,0,43,247:1:1:2:1/1:./.:.:0	0,0,8,15:1:1:2:1/1:./.:.:0:0:.:.	1,0,20,123:1:1:2:1/1:./.:.:0:0:.:.	0,0,19,76:1:1:2:1/1:./.:.:0:0:.:.
chr9_ref_v2	438077	.	A	G	.	PASS	IntersectsRepeat=1;RepeatCorrectionApplied=0	SAC:ACF:DF:PD:GT:SGT:SF:SV:SIG:MT:PAC	0,0,47,253:1:1:2:1/1:./.:.:0	0,0,9,22:1:1:2:1/1:./.:.:0:0:.:.	0,0,22,131:1:1:2:1/1:./.:.:0:0:.:.	0,0,21,82:1:1:2:1/1:./.:.:0:0:.:.
chr9_ref_v2	438186	.	G	A	.	PASS	IntersectsRepeat=0;RepeatCorrectionApplied=0	SAC:ACF:DF:PD:GT:SGT:SF:SV:SIG:MT:PAC	6,38,153,30:1:1:2:0/1:1/1:0.5:0	0,0,19,17:1:1:2:1/1:./.:.:0:0:.:.	6,15,113,15:1:1:2:1/1:0/1:0.25:1:0:.:.	0,14,79,20:1:1:2:1/1:0/1:0.25:0:0:.:.
chr9_ref_v2	438193	.	T	G	.	PASS	IntersectsRepeat=0;RepeatCorrectionApplied=0	SAC:ACF:DF:PD:GT:SGT:SF:SV:SIG:MT:PAC	6,39,161,26:1:1:2:0/1:1/1:0.5:0	0,0,19,12:1:1:2:1/1:./.:.:0:0:.:.	6,15,127,13:1:1:2:1/1:0/1:0.25:1:0:.:.	0,14,81,12:1:1:2:1/1:0/1:0.25:0:0:.:.
chr9_ref_v2	438198	.	A	G	.	PASS	IntersectsRepeat=0;RepeatCorrectionApplied=0	SAC:ACF:DF:PD:GT:SGT:SF:SV:SIG:MT:PAC	6,39,162,26:1:1:2:0/1:1/1:0.5:0	0,0,17,8:1:1:2:1/1:./.:.:0:0:.:.	6,15,129,13:1:1:2:1/1:0/1:0.25:1:0:.:.	0,14,77,9:1:1:2:1/1:0/1:0.25:0:0:.:.
chr9_ref_v2	438204	.	T	C	.	PASS	IntersectsRepeat=0;RepeatCorrectionApplied=0	SAC:ACF:DF:PD:GT:SGT:SF:SV:SIG:MT:PAC	7,39,165,28:1:1:2:0/1:1/1:0.5:0	0,0,17,8:1:1:2:1/1:./.:.:0:0:.:.	6,15,128,12:1:1:2:1/1:0/1:0.25:1:0:.:.	0,14,75,9:1:1:2:1/1:0/1:0.25:0:0:.:.
chr9_ref_v2	438249	.	G	T	.	PASS	IntersectsRepeat=1;RepeatCorrectionApplied=0	SAC:ACF:DF:PD:GT:SGT:SF:SV:SIG:MT:PAC	4,39,126,34:1:1:2:0/1:1/1:0.5:0	0,0,10,5:1:1:2:./.:./.:.:0:0:.:.	6,15,90,14:1:1:2:1/1:0/1:0.25:1:0:.:.	0,14,51,11:1:1:2:1/1:0/1:0.5:0:0:.:.
chr9_ref_v2	438801	.	C	T	.	ExcRegion	IntersectsRepeat=0;RepeatCorrectionApplied=0	SAC:ACF:DF:PD:GT:SGT:SF:SV:SIG:MT:PAC	0,1,341,114:1:1:2:./.:./.:.:0	0,0,14,4:1:1:2:./.:./.:.:0:0:.:.	3,0,205,62:1:1:2:./.:./.:.:0:0:.:.	0,0,114,31:1:1:2:./.:./.:.:0:0:.:.
chr10_ref_v2	161	.	A	G	.	ExcRegion	IntersectsRepeat=1;RepeatCorrectionApplied=0	SAC:ACF:DF:PD:GT:SGT:SF:SV:SIG:MT:PAC	0,0,0,0:0:1:2:./.:./.:.:0	0,0,0,0:0:1:2:./.:./.:.:0:0:.:.	0,0,0,0:0:1:2:./.:./.:.:0:0:.:.	0,0,0,1:0:1:2:./.:./.:.:0:0:.:.
chr10_ref_v2	167	.	T	C	.	ExcRegion	IntersectsRepeat=1;RepeatCorrectionApplied=0	SAC:ACF:DF:PD:GT:SGT:SF:SV:SIG:MT:PAC	0,0,0,0:0:1:2:./.:./.:.:0	0,0,0,0:0:1:2:./.:./.:.:0:0:.:.	0,0,0,0:0:1:2:./.:./.:.:0:0:.:.	0,0,0,1:0:1:2:./.:./.:.:0:0:.:.
chr10_ref_v2	368	.	A	ATAC	.	ExcRegion	IntersectsRepeat=1;RepeatCorrectionApplied=1	SAC:ACF:DF:PD:GT:SGT:SF:SV:SIG:MT:PAC	0,0,0,0:0:1:2:./.:./.:.:0	0,0,0,0:0:1:2:./.:./.:.:0:0:.:.	0,0,0,0:0:1:2:./.:./.:.:0:0:.:.	0,0,0,0:0:1:2:./.:./.:.:0:0:.:.
chr10_ref_v2	383	.	A	G	.	ExcRegion	IntersectsRepeat=1;RepeatCorrectionApplied=0	SAC:ACF:DF:PD:GT:SGT:SF:SV:SIG:MT:PAC	0,0,0,0:0:1:2:./.:./.:.:0	0,0,0,0:0:1:2:./.:./.:.:0:0:.:.	0,0,0,0:0:1:2:./.:./.:.:0:0:.:.	0,0,0,0:0:1:2:./.:./.:.:0:0:.:.
chr10_ref_v2	2424	.	T	C	.	ExcRegion	IntersectsRepeat=0;RepeatCorrectionApplied=0	SAC:ACF:DF:PD:GT:SGT:SF:SV:SIG:MT:PAC	0,0,1,0:0:1:2:./.:./.:.:0	0,0,0,0:0:1:2:./.:./.:.:0:0:.:.	0,0,0,0:0:1:2:./.:./.:.:0:0:.:.	0,0,0,0:0:1:2:./.:./.:.:0:0:.:.
chr10_ref_v2	2437	.	T	TAG	.	ExcRegion	IntersectsRepeat=0;RepeatCorrectionApplied=0	SAC:ACF:DF:PD:GT:SGT:SF:SV:SIG:MT:PAC	0,0,1,0:0:1:2:./.:./.:.:0	0,0,0,0:0:1:2:./.:./.:.:0:0:.:.	0,0,0,0:0:1:2:./.:./.:.:0:0:.:.	0,0,0,0:0:1:2:./.:./.:.:0:0:.:.
chr10_ref_v2	2440	.	T	C	.	ExcRegion	IntersectsRepeat=0;RepeatCorrectionApplied=0	SAC:ACF:DF:PD:GT:SGT:SF:SV:SIG:MT:PAC	0,0,1,0:0:1:2:./.:./.:.:0	0,0,0,0:0:1:2:./.:./.:.:0:0:.:.	0,0,0,0:0:1:2:./.:./.:.:0:0:.:.	0,0,0,0:0:1:2:./.:./.:.:0:0:.:.
chr10_ref_v2	59055	.	GA	G,GAA	.	PASS	IntersectsRepeat=1;RepeatCorrectionApplied=1	SAC:ACF:DF:PD:GT:SGT:SF:SV:SIG:MT:PAC	34,14,37,18,11,17:1:1:2:0/1:1/2:0.5:1	7,2,2,3,0,1:1:0:2:./.:./.:.:0:0:.:.	11,3,15,3,3,6:1:1:2:0/1:1/2:0.5:0:0:.:.	6,1,8,3,1,1:1:1:2:0/1:1/2:0.125:0:0:.:.
chr10_ref_v2	60683	.	G	GT	.	PASS	IntersectsRepeat=1;RepeatCorrectionApplied=1	SAC:ACF:DF:PD:GT:SGT:SF:SV:SIG:MT:PAC	108,95,24,12:1:1:2:0/0:0/1:0.125:0	16,3,4,0:1:1:2:0/0:0/1:0.25:0:0:.:.	44,45,17,4:1:1:2:0/0:0/1:0.25:0:0:.:.	28,18,8,1:1:1:2:0/0:0/1:0.25:0:0:.:.
chr10_ref_v2	76563	.	GAT	G	.	PASS	IntersectsRepeat=1;RepeatCorrectionApplied=1	SAC:ACF:DF:PD:GT:SGT:SF:SV:SIG:MT:PAC	109,111,18,16:1:1:2:0/0:./.:.:0	41,40,2,6:1:1:2:0/0:./.:.:0:0:.:.	43,56,8,17:1:1:2:0/0:0/1:0.125:0:0:.:.	33,40,4,2:1:1:2:0/0:./.:.:0:0:.:.
chr10_ref_v2	99520	.	A	ATT	.	PASS	IntersectsRepeat=1;RepeatCorrectionApplied=1	SAC:ACF:DF:PD:GT:SGT:SF:SV:SIG:MT:PAC	5,3,84,116:1:1:2:1/1:0/1:0.125:0	0,0,22,13:1:1:2:1/1:./.:.:0:0:.:.	1,0,30,45:1:1:2:1/1:./.:.:0:0:.:.	0,3,22,39:1:1:2:1/1:0/1:0.125:0:0:.:.
chr10_ref_v2	104610	.	TA	T	.	PASS	IntersectsRepeat=1;RepeatCorrectionApplied=1	SAC:ACF:DF:PD:GT:SGT:SF:SV:SIG:MT:PAC	174,163,23,28:1:1:2:0/0:0/1:0.125:0	17,21,3,5:1:1:2:0/0:0/1:0.25:0:0:.:.	89,103,9,12:1:1:2:0/0:./.:.:0:0:.:.	45,64,7,9:1:1:2:0/0:0/1:0.125:0:0:.:.
chr10_ref_v2	123778	.	GA	G	.	PASS	IntersectsRepeat=1;RepeatCorrectionApplied=1	SAC:ACF:DF:PD:GT:SGT:SF:SV:SIG:MT:PAC	166,174,28,14:1:1:2:0/0:0/1:0.125:0	23,24,2,2:1:1:2:0/0:0/1:0.125:0:0:.:.	76,90,8,7:1:1:2:0/0:0/1:0.125:0:0:.:.	62,53,14,2:1:1:2:0/0:0/1:0.125:0:0:.:.
chr10_ref_v2	134111	.	GA	G,GAA	.	PASS	IntersectsRepeat=1;RepeatCorrectionApplied=1	SAC:ACF:DF:PD:GT:SGT:SF:SV:SIG:MT:PAC	77,19,36,19,13,11:1:1:2:0/0:0/1:0.25:0	17,4,15,1,1,0:1:1:2:0/1:0/0:0.25:0:0:.:.	34,10,13,3,7,7:1:1:2:0/0:0/2:0.25:0:0:.:.	19,4,10,4,2,0:1:1:2:0/0:0/1:0.5:0:0:.:.
chr10_ref_v2	136910	.	G	A	.	PASS	IntersectsRepeat=1;RepeatCorrectionApplied=0	SAC:ACF:DF:PD:GT:SGT:SF:SV:SIG:MT:PAC	230,54,3,71:1:1:2:0/0:0/1:0.5:0	24,8,0,4:1:1:2:0/0:0/1:0.25:0:0:.:.	105,34,1,30:1:1:2:0/0:0/1:0.5:0:0:.:.	78,18,1,26:1:1:2:0/0:0/1:0.5:0:0:.:.
chr10_ref_v2	136930	.	G	A	.	PASS	IntersectsRepeat=1;RepeatCorrectionApplied=0	SAC:ACF:DF:PD:GT:SGT:SF:SV:SIG:MT:PAC	86,214,91,7:1:1:2:0/0:0/1:0.5:0	9,20,3,3:1:1:2:0/0:0/1:0.25:0:0:.:.	39,108,58,1:1:1:2:0/0:0/1:0.5:0:0:.:.	29,67,33,2:1:1:2:0/0:0/1:0.5:0:0:.:.
chr10_ref_v2	153817	.	A	G	.	PASS	IntersectsRepeat=0;RepeatCorrectionApplied=0	SAC:ACF:DF:PD:GT:SGT:SF:SV:SIG:MT:PAC	0,0,0,1:0:1:2:./.:./.:.:0	0,0,0,2:0:1:2:./.:./.:.:0:0:.:.	0,0,0,0:0:1:2:./.:./.:.:0:0:.:.	0,0,0,0:0:1:2:./.:./.:.:0:0:.:.
chr10_ref_v2	154053	.	T	C	.	PASS	IntersectsRepeat=1;RepeatCorrectionApplied=0	SAC:ACF:DF:PD:GT:SGT:SF:SV:SIG:MT:PAC	0,0,1,0:0:1:2:./.:./.:.:0	0,0,0,0:0:1:2:./.:./.:.:0:0:.:.	0,0,0,0:0:1:2:./.:./.:.:0:0:.:.	0,0,0,0:0:1:2:./.:./.:.:0:0:.:.
chr10_ref_v2	159426	.	C	CAAAA,CAAAAA	.	PASS	IntersectsRepeat=1;RepeatCorrectionApplied=1	SAC:ACF:DF:PD:GT:SGT:SF:SV:SIG:MT:PAC	2,0,51,72,27,11:1:1:2:1/2:1/1:0.5:0	0,0,6,6,2,0:1:0:2:./.:./.:.:0:0:.:.	0,0,24,15,8,8:1:1:2:1/2:1/1:0.5:0:0:.:.	0,0,19,11,5,5:1:1:2:1/2:1/1:0.5:0:0:.:.
chr10_ref_v2	161458	.	T	G	.	PASS	IntersectsRepeat=1;RepeatCorrectionApplied=0	SAC:ACF:DF:PD:GT:SGT:SF:SV:SIG:MT:PAC	150,286,70,0:1:1:2:0/0:0/1:0.25:0	24,25,11,0:1:1:2:0/0:0/1:0.5:0:0:.:.	32,195,62,0:1:1:2:0/0:0/1:0.5:0:0:.:.	21,112,26,0:1:1:2:0/0:0/1:0.25:0:0:.:.
chr10_ref_v2	161758	.	C	A	.	PASS	IntersectsRepeat=0;RepeatCorrectionApplied=0	SAC:ACF:DF:PD:GT:SGT:SF:SV:SIG:MT:PAC	250,225,0,0:1:1:2:0/0:./.:.:0	39,35,0,0:1:1:2:0/0:./.:.:0:0:.:.	102,100,0,0:1:1:2:0/0:./.:.:0:0:.:.	55,41,31,36:1:1:2:0/1:0/0:0.125:0:1:g.161758C>A:0
chr10_ref_v2	196077	.	CTT	C,CT	.	PASS	IntersectsRepeat=1;RepeatCorrectionApplied=1	SAC:ACF:DF:PD:GT:SGT:SF:SV:SIG:MT:PAC	14,12,13,31,147,183:1:1:2:2/2:1/2:0.125:0	1,0,1,4,15,18:1:1:2:2/2:1/2:0.125:0:0:.:.	5,7,6,8,70,97:1:1:2:2/2:./.:.:0:0:.:.	4,2,7,9,44,64:1:1:2:2/2:1/2:0.125:0:0:.:.
chr10_ref_v2	197530	.	A	G	.	PASS	IntersectsRepeat=1;RepeatCorrectionApplied=0	SAC:ACF:DF:PD:GT:SGT:SF:SV:SIG:MT:PAC	0,27,0,18:1:1:2:0/1:0/0:0.25:0	0,8,0,0:0:1:2:./.:./.:.:0:0:.:.	1,22,0,7:1:1:2:0/1:0/0:0.5:0:0:.:.	0,12,0,4:1:1:2:./.:./.:.:0:0:.:.
chr10_ref_v2	197537	.	C	CAATATATT	.	PASS	IntersectsRepeat=0;RepeatCorrectionApplied=0	SAC:ACF:DF:PD:GT:SGT:SF:SV:SIG:MT:PAC	0,4,0,25:1:1:2:1/1:0/1:0.25:0	0,4,0,0:0:1:2:./.:./.:.:0:0:.:.	0,8,0,11:1:1:2:./.:./.:.:0:0:.:.	0,5,0,7:1:1:2:./.:./.:.:0:0:.:.
chr10_ref_v2	200036	.	A	ATGGAAGAGCAGAAAGATACATCAGAAC	.	ExcRegion	IntersectsRepeat=1;RepeatCorrectionApplied=0	SAC:ACF:DF:PD:GT:SGT:SF:SV:SIG:MT:PAC	0,0,0,1:0:1:2:./.:./.:.:0	0,0,0,0:0:1:2:./.:./.:.:0:0:.:.	0,0,0,0:0:1:2:./.:./.:.:0:0:.:.	0,0,0,0:0:1:2:./.:./.:.:0:0:.:.
chr10_ref_v2	200040	.	T	A	.	ExcRegion	IntersectsRepeat=1;RepeatCorrectionApplied=0	SAC:ACF:DF:PD:GT:SGT:SF:SV:SIG:MT:PAC	0,0,0,1:0:1:2:./.:./.:.:0	0,0,0,0:0:1:2:./.:./.:.:0:0:.:.	0,0,0,0:0:1:2:./.:./.:.:0:0:.:.	0,0,0,0:0:1:2:./.:./.:.:0:0:.:.
chr10_ref_v2	200041	.	A	G	.	ExcRegion	IntersectsRepeat=1;RepeatCorrectionApplied=0	SAC:ACF:DF:PD:GT:SGT:SF:SV:SIG:MT:PAC	0,0,0,1:0:1:2:./.:./.:.:0	0,0,0,0:0:1:2:./.:./.:.:0:0:.:.	0,0,0,0:0:1:2:./.:./.:.:0:0:.:.	0,0,0,0:0:1:2:./.:./.:.:0:0:.:.
chr10_ref_v2	203284	.	A	C	.	ExcRegion	IntersectsRepeat=0;RepeatCorrectionApplied=0	SAC:ACF:DF:PD:GT:SGT:SF:SV:SIG:MT:PAC	0,0,0,0:0:1:2:./.:./.:.:0	0,0,1,0:0:1:2:./.:./.:.:0:0:.:.	0,0,1,0:0:1:2:./.:./.:.:0:0:.:.	0,0,0,0:0:1:2:./.:./.:.:0:0:.:.
chr10_ref_v2	203310	.	G	A	.	ExcRegion	IntersectsRepeat=1;RepeatCorrectionApplied=0	SAC:ACF:DF:PD:GT:SGT:SF:SV:SIG:MT:PAC	0,0,1,0:0:1:2:./.:./.:.:0	0,0,1,0:0:1:2:./.:./.:.:0:0:.:.	0,0,1,0:0:1:2:./.:./.:.:0:0:.:.	0,0,0,0:0:1:2:./.:./.:.:0:0:.:.
chr10_ref_v2	203370	.	C	T	.	ExcRegion	IntersectsRepeat=0;RepeatCorrectionApplied=0	SAC:ACF:DF:PD:GT:SGT:SF:SV:SIG:MT:PAC	0,0,5,0:0:1:2:./.:./.:.:0	0,0,4,0:0:1:2:./.:./.:.:0:0:.:.	0,0,7,0:0:1:2:./.:./.:.:0:0:.:.	0,0,6,0:0:1:2:./.:./.:.:0:0:.:.
chr10_ref_v2	203382	.	A	T	.	ExcRegion	IntersectsRepeat=0;RepeatCorrectionApplied=0	SAC:ACF:DF:PD:GT:SGT:SF:SV:SIG:MT:PAC	0,0,9,0:0:1:2:./.:./.:.:0	0,0,3,0:0:1:2:./.:./.:.:0:0:.:.	0,0,9,0:0:1:2:./.:./.:.:0:0:.:.	0,0,8,0:0:1:2:./.:./.:.:0:0:.:.
chr10_ref_v2	203387	.	T	A	.	ExcRegion	IntersectsRepeat=0;RepeatCorrectionApplied=0	SAC:ACF:DF:PD:GT:SGT:SF:SV:SIG:MT:PAC	0,0,10,0:0:1:2:./.:./.:.:0	0,0,3,0:0:1:2:./.:./.:.:0:0:.:.	0,0,10,0:0:1:2:./.:./.:.:0:0:.:.	0,0,9,0:0:1:2:./.:./.:.:0:0:.:.
chr10_ref_v2	203676	.	C	T	.	ExcRegion	IntersectsRepeat=1;RepeatCorrectionApplied=0	SAC:ACF:DF:PD:GT:SGT:SF:SV:SIG:MT:PAC	0,0,0,1:0:1:2:./.:./.:.:0	0,0,0,0:0:1:2:./.:./.:.:0:0:.:.	0,0,0,1:0:1:2:./.:./.:.:0:0:.:.	0,0,0,0:0:1:2:./.:./.:.:0:0:.:.
chr10_ref_v2	203700	.	A	G	.	ExcRegion	IntersectsRepeat=0;RepeatCorrectionApplied=0	SAC:ACF:DF:PD:GT:SGT:SF:SV:SIG:MT:PAC	0,0,2,1:1:1:2:./.:./.:.:0	0,0,1,0:0:1:2:./.:./.:.:0:0:.:.	0,0,0,1:0:1:2:./.:./.:.:0:0:.:.	0,0,0,0:0:1:2:./.:./.:.:0:0:.:.
chr10_ref_v2	203715	.	C	T	.	ExcRegion	IntersectsRepeat=1;RepeatCorrectionApplied=0	SAC:ACF:DF:PD:GT:SGT:SF:SV:SIG:MT:PAC	0,0,5,0:0:1:2:./.:./.:.:0	0,0,2,0:0:1:2:./.:./.:.:0:0:.:.	0,1,1,0:1:1:2:./.:./.:.:0:0:.:.	0,0,3,0:0:1:2:./.:./.:.:0:0:.:.
chr10_ref_v2	203915	.	AATTATCATATAC	A	.	ExcRegion	IntersectsRepeat=1;RepeatCorrectionApplied=0	SAC:ACF:DF:PD:GT:SGT:SF:SV:SIG:MT:PAC	0,0,7,11:1:1:2:./.:./.:.:0	0,0,0,2:0:1:2:./.:./.:.:0:0:.:.	0,0,1,5:1:1:2:./.:./.:.:0:0:.:.	0,0,0,5:0:1:2:./.:./.:.:0:0:.:.
chr10_ref_v2	204059	.	GTAGAAA	G	.	PASS	IntersectsRepeat=0;RepeatCorrectionApplied=0	SAC:ACF:DF:PD:GT:SGT:SF:SV:SIG:MT:PAC	7,11,271,6:1:1:2:1/1:0/1:0.125:0	1,2,37,1:1:1:2:1/1:0/1:0.125:0:0:.:.	1,5,160,4:1:1:2:1/1:0/1:0.125:0:0:.:.	0,5,78,2:1:1:2:1/1:0/1:0.125:0:0:.:.
chr10_ref_v2	204079	.	T	A	.	PASS	IntersectsRepeat=1;RepeatCorrectionApplied=0	SAC:ACF:DF:PD:GT:SGT:SF:SV:SIG:MT:PAC	0,0,295,27:1:1:2:1/1:./.:.:0	0,0,45,5:1:1:2:1/1:./.:.:0:0:.:.	0,0,172,16:1:1:2:1/1:./.:.:0:0:.:.	0,0,86,9:1:1:2:1/1:./.:.:0:0:.:.
chr10_ref_v2	223444	.	C	CTTCTTCTT	.	PASS	IntersectsRepeat=0;RepeatCorrectionApplied=0	SAC:ACF:DF:PD:GT:SGT:SF:SV:SIG:MT:PAC	0,1,210,250:1:1:2:1/1:./.:.:0	0,0,27,36:1:1:2:1/1:./.:.:0:0:.:.	0,0,105,114:1:1:2:1/1:./.:.:0:0:.:.	1,0,90,61:1:1:2:1/1:./.:.:0:0:.:.
chr10_ref_v2	261949	.	C	A	.	PASS	IntersectsRepeat=1;RepeatCorrectionApplied=0	SAC:ACF:DF:PD:GT:SGT:SF:SV:SIG:MT:PAC	261,302,0,0:1:1:2:0/0:./.:.:0	14,22,13,24:1:1:2:0/1:./.:.:0:1:g.261949C>A:0	65,68,54,78:1:1:2:0/1:./.:.:0:1:g.261949C>A:0	81,102,0,0:1:1:2:0/0:./.:.:0:0:.:.
chr10_ref_v2	264865	.	A	C	.	PASS	IntersectsRepeat=0;RepeatCorrectionApplied=0	SAC:ACF:DF:PD:GT:SGT:SF:SV:SIG:MT:PAC	241,143,0,59:1:1:2:0/0:0/1:0.25:0	51,15,0,11:1:1:2:0/0:0/1:0.25:0:0:.:.	146,33,0,52:1:1:2:0/0:0/1:0.5:0:0:.:.	94,19,0,32:1:1:2:0/0:0/1:0.5:0:0:.:.
chr10_ref_v2	265659	.	GT	G	.	PASS	IntersectsRepeat=1;RepeatCorrectionApplied=1	SAC:ACF:DF:PD:GT:SGT:SF:SV:SIG:MT:PAC	55,64,24,20:1:1:2:0/0:0/1:0.25:0	4,7,4,2:1:0:2:./.:./.:.:0:0:.:.	28,25,12,10:1:1:2:0/0:0/1:0.25:0:0:.:.	15,24,5,3:1:1:2:0/0:./.:.:0:0:.:.
chr10_ref_v2	265737	.	T	G	.	PASS	IntersectsRepeat=0;RepeatCorrectionApplied=0	SAC:ACF:DF:PD:GT:SGT:SF:SV:SIG:MT:PAC	51,222,61,1:1:1:2:0/0:0/1:0.5:0	3,23,7,0:1:1:2:0/0:0/1:0.5:0:0:.:.	20,119,23,1:1:1:2:0/0:0/1:0.25:0:0:.:.	15,83,15,0:1:1:2:0/0:0/1:0.25:0:0:.:.
chr10_ref_v2	268534	.	AT	A	.	PASS	IntersectsRepeat=1;RepeatCorrectionApplied=1	SAC:ACF:DF:PD:GT:SGT:SF:SV:SIG:MT:PAC	117,85,19,10:1:1:2:0/0:./.:.:0	13,10,4,1:1:1:2:0/0:./.:.:0:0:.:.	56,27,6,2:1:1:2:0/0:./.:.:0:0:.:.	29,21,7,2:1:1:2:0/0:./.:.:0:0:.:.
chr10_ref_v2	280557	.	C	CT	.	PASS	IntersectsRepeat=1;RepeatCorrectionApplied=1	SAC:ACF:DF:PD:GT:SGT:SF:SV:SIG:MT:PAC	154,90,24,11:1:1:2:0/0:0/1:0.125:0	7,7,1,1:1:0:2:./.:./.:.:0:0:.:.	64,37,11,3:1:1:2:0/0:0/1:0.125:0:0:.:.	34,19,10,5:1:1:2:0/0:0/1:0.25:0:0:.:.
chr10_ref_v2	285142	.	TTCTTCTCGCTGTTTCG	T	.	PASS	IntersectsRepeat=1;RepeatCorrectionApplied=0	SAC:ACF:DF:PD:GT:SGT:SF:SV:SIG:MT:PAC	3,2,136,176:1:1:2:1/1:./.:.:0	0,1,17,23:1:1:2:1/1:./.:.:0:0:.:.	0,0,87,89:1:1:2:1/1:./.:.:0:0:.:.	0,1,45,68:1:1:2:1/1:./.:.:0:0:.:.
chr10_ref_v2	289373	.	TA	T,TAA	.	PASS	IntersectsRepeat=1;RepeatCorrectionApplied=1	SAC:ACF:DF:PD:GT:SGT:SF:SV:SIG:MT:PAC	76,43,28,12,20,18:1:1:2:0/0:0/2:0.25:0	8,7,6,1,0,3:1:1:2:0/0:0/2:0.25:0:0:.:.	25,25,17,3,3,5:1:1:2:0/0:0/1:0.25:0:0:.:.	22,13,9,7,5,4:1:1:2:0/0:0/1:0.25:0:0:.:.
chr10_ref_v2	292879	.	A	AGAAGTAGTGCTCGAGGTAGGGTCGGAAGAAGTTGTACTG	.	PASS	IntersectsRepeat=1;RepeatCorrectionApplied=0	SAC:ACF:DF:PD:GT:SGT:SF:SV:SIG:MT:PAC	0,1,98,90:1:1:2:1/1:./.:.:0	0,0,4,6:1:0:2:./.:./.:.:0:0:.:.	0,0,55,45:1:1:2:1/1:./.:.:0:0:.:.	0,0,24,43:1:1:2:1/1:./.:.:0:0:.:.
chr10_ref_v2	292993	.	CGAGGAAGTA	C	.	PASS	IntersectsRepeat=0;RepeatCorrectionApplied=0	SAC:ACF:DF:PD:GT:SGT:SF:SV:SIG:MT:PAC	0,0,252,253:1:1:2:1/1:./.:.:0	0,0,16,28:1:1:2:1/1:./.:.:0:0:.:.	0,0,144,150:1:1:2:1/1:./.:.:0:0:.:.	0,0,81,83:1:1:2:1/1:./.:.:0:0:.:.
chr10_ref_v2	293257	.	G	GGAC	.	PASS	IntersectsRepeat=1;RepeatCorrectionApplied=0	SAC:ACF:DF:PD:GT:SGT:SF:SV:SIG:MT:PAC	1,1,219,268:1:1:2:1/1:./.:.:0	0,0,16,23:1:1:2:1/1:./.:.:0:0:.:.	0,0,100,160:1:1:2:1/1:./.:.:0:0:.:.	0,0,71,98:1:1:2:1/1:./.:.:0:0:.:.
chr10_ref_v2	294266	.	A	ACAGGAAGAGCCGCCAAATGTCGCAGAGGAAACC	.	PASS	IntersectsRepeat=1;RepeatCorrectionApplied=0	SAC:ACF:DF:PD:GT:SGT:SF:SV:SIG:MT:PAC	0,0,109,113:1:1:2:1/1:./.:.:0	0,0,10,16:1:1:2:1/1:./.:.:0:0:.:.	0,0,63,50:1:1:2:1/1:./.:.:0:0:.:.	0,0,32,58:1:1:2:1/1:./.:.:0:0:.:.
chr10_ref_v2	313773	.	T	TTGTG	.	PASS	IntersectsRepeat=1;RepeatCorrectionApplied=1	SAC:ACF:DF:PD:GT:SGT:SF:SV:SIG:MT:PAC	1,2,157,157:1:1:2:1/1:./.:.:0	0,1,19,17:1:1:2:1/1:./.:.:0:0:.:.	2,0,85,68:1:1:2:1/1:./.:.:0:0:.:.	2,0,63,43:1:1:2:1/1:./.:.:0:0:.:.
chr10_ref_v2	315444	.	GA	G	.	PASS	IntersectsRepeat=1;RepeatCorrectionApplied=1	SAC:ACF:DF:PD:GT:SGT:SF:SV:SIG:MT:PAC	156,171,20,20:1:1:2:0/0:./.:.:0	22,27,3,2:1:1:2:0/0:./.:.:0:0:.:.	61,103,2,14:1:1:2:0/0:./.:.:0:0:.:.	53,64,2,7:1:1:2:0/0:./.:.:0:0:.:.
chr10_ref_v2	316867	.	GTA	G	.	PASS	IntersectsRepeat=1;RepeatCorrectionApplied=1	SAC:ACF:DF:PD:GT:SGT:SF:SV:SIG:MT:PAC	135,118,12,12:1:1:2:0/0:./.:.:0	23,21,4,3:1:1:2:0/0:0/1:0.25:0:0:.:.	71,78,9,4:1:1:2:0/0:./.:.:0:0:.:.	45,63,4,5:1:1:2:0/0:./.:.:0:0:.:.
chr10_ref_v2	330004	.	T	TCC	.	PASS	IntersectsRepeat=1;RepeatCorrectionApplied=1	SAC:ACF:DF:PD:GT:SGT:SF:SV:SIG:MT:PAC	0,0,118,166:1:1:2:1/1:./.:.:0	0,0,10,24:1:1:2:1/1:./.:.:0:0:.:.	2,0,53,101:1:1:2:1/1:./.:.:0:0:.:.	0,0,52,57:1:1:2:1/1:./.:.:0:0:.:.
chr10_ref_v2	342126	.	AT	A	.	PASS	IntersectsRepeat=1;RepeatCorrectionApplied=1	SAC:ACF:DF:PD:GT:SGT:SF:SV:SIG:MT:PAC	48,31,8,37:1:1:2:0/0:0/1:0.5:0	8,12,1,7:1:1:2:0/0:0/1:0.125:0:0:.:.	26,25,4,13:1:1:2:0/0:0/1:0.125:0:0:.:.	18,12,2,10:1:1:2:0/0:0/1:0.25:0:0:.:.
chr10_ref_v2	342827	.	T	G	.	PASS	IntersectsRepeat=1;RepeatCorrectionApplied=0	SAC:ACF:DF:PD:GT:SGT:SF:SV:SIG:MT:PAC	141,247,60,0:1:1:2:0/0:0/1:0.25:0	12,45,12,0:1:1:2:0/0:0/1:0.5:0:0:.:.	41,180,52,0:1:1:2:0/0:0/1:0.5:0:0:.:.	23,123,22,0:1:1:2:0/0:0/1:0.25:0:0:.:.
chr10_ref_v2	354409	.	G	A	.	ExcRegion	IntersectsRepeat=0;RepeatCorrectionApplied=0	SAC:ACF:DF:PD:GT:SGT:SF:SV:SIG:MT:PAC	2,49,12,0:1:1:2:./.:./.:.:0	1,11,0,0:1:1:2:./.:./.:.:0:0:.:.	1,29,3,0:1:1:2:./.:./.:.:0:0:.:.	2,14,2,0:1:1:2:./.:./.:.:0:0:.:.
chr10_ref_v2	354413	.	C	A	.	ExcRegion	IntersectsRepeat=0;RepeatCorrectionApplied=0	SAC:ACF:DF:PD:GT:SGT:SF:SV:SIG:MT:PAC	0,37,12,0:1:1:2:./.:./.:.:0	0,10,0,0:0:1:2:./.:./.:.:0:0:.:.	0,21,3,0:1:1:2:./.:./.:.:0:0:.:.	0,11,2,0:1:1:2:./.:./.:.:0:0:.:.
chr10_ref_v2	354421	.	CCT	C	.	ExcRegion	IntersectsRepeat=0;RepeatCorrectionApplied=0	SAC:ACF:DF:PD:GT:SGT:SF:SV:SIG:MT:PAC	0,0,0,0:0:1:2:./.:./.:.:0	0,6,1,0:1:1:2:./.:./.:.:0:0:.:.	3,15,1,0:1:1:2:./.:./.:.:0:0:.:.	2,4,3,0:1:1:2:./.:./.:.:0:0:.:.
chr10_ref_v2	354426	.	T	A	.	ExcRegion	IntersectsRepeat=0;RepeatCorrectionApplied=0	SAC:ACF:DF:PD:GT:SGT:SF:SV:SIG:MT:PAC	3,21,9,0:1:1:2:./.:./.:.:0	1,3,0,0:1:1:2:./.:./.:.:0:0:.:.	1,11,3,0:1:1:2:./.:./.:.:0:0:.:.	3,3,2,0:1:1:2:./.:./.:.:0:0:.:.
chr10_ref_v2	354428	.	A	AAG	.	ExcRegion	IntersectsRepeat=0;RepeatCorrectionApplied=0	SAC:ACF:DF:PD:GT:SGT:SF:SV:SIG:MT:PAC	8,15,3,0:1:1:2:./.:./.:.:0	0,2,1,0:1:1:2:./.:./.:.:0:0:.:.	0,0,0,0:0:1:2:./.:./.:.:0:0:.:.	2,2,3,0:1:1:2:./.:./.:.:0:0:.:.
chr10_ref_v2	354429	.	T	G	.	ExcRegion	IntersectsRepeat=0;RepeatCorrectionApplied=0	SAC:ACF:DF:PD:GT:SGT:SF:SV:SIG:MT:PAC	8,12,3,0:1:1:2:./.:./.:.:0	0,2,1,0:1:1:2:./.:./.:.:0:0:.:.	2,8,1,0:1:1:2:./.:./.:.:0:0:.:.	2,2,3,0:1:1:2:./.:./.:.:0:0:.:.
chr10_ref_v2	354434	.	C	T	.	ExcRegion	IntersectsRepeat=0;RepeatCorrectionApplied=0	SAC:ACF:DF:PD:GT:SGT:SF:SV:SIG:MT:PAC	1,7,9,0:1:1:2:./.:./.:.:0	0,1,1,0:1:1:2:./.:./.:.:0:0:.:.	0,3,3,0:1:1:2:./.:./.:.:0:0:.:.	0,1,5,0:1:1:2:./.:./.:.:0:0:.:.
chr10_ref_v2	354436	.	T	TGCA	.	ExcRegion	IntersectsRepeat=1;RepeatCorrectionApplied=0	SAC:ACF:DF:PD:GT:SGT:SF:SV:SIG:MT:PAC	7,3,3,0:1:1:2:./.:./.:.:0	0,1,1,0:1:1:2:./.:./.:.:0:0:.:.	1,1,1,0:1:1:2:./.:./.:.:0:0:.:.	2,0,3,0:1:1:2:./.:./.:.:0:0:.:.
chr10_ref_v2	354438	.	T	TTCTACAC	.	ExcRegion	IntersectsRepeat=1;RepeatCorrectionApplied=0	SAC:ACF:DF:PD:GT:SGT:SF:SV:SIG:MT:PAC	7,0,3,0:1:1:2:./.:./.:.:0	1,0,1,0:1:1:2:./.:./.:.:0:0:.:.	1,0,1,0:1:1:2:./.:./.:.:0:0:.:.	2,0,3,0:1:1:2:./.:./.:.:0:0:.:.
chr10_ref_v2	354440	.	T	A	.	ExcRegion	IntersectsRepeat=1;RepeatCorrectionApplied=0	SAC:ACF:DF:PD:GT:SGT:SF:SV:SIG:MT:PAC	7,0,3,0:1:1:2:./.:./.:.:0	1,0,1,0:1:1:2:./.:./.:.:0:0:.:.	1,0,1,0:1:1:2:./.:./.:.:0:0:.:.	2,0,3,0:1:1:2:./.:./.:.:0:0:.:.
chr10_ref_v2	354441	.	T	C	.	ExcRegion	IntersectsRepeat=0;RepeatCorrectionApplied=0	SAC:ACF:DF:PD:GT:SGT:SF:SV:SIG:MT:PAC	5,0,5,0:1:1:2:./.:./.:.:0	2,0,0,0:0:1:2:./.:./.:.:0:0:.:.	1,0,1,0:1:1:2:./.:./.:.:0:0:.:.	3,0,2,0:1:1:2:./.:./.:.:0:0:.:.
chr10_ref_v2	354446	.	T	C	.	ExcRegion	IntersectsRepeat=1;RepeatCorrectionApplied=0	SAC:ACF:DF:PD:GT:SGT:SF:SV:SIG:MT:PAC	9,0,1,0:1:1:2:./.:./.:.:0	1,0,1,0:1:1:2:./.:./.:.:0:0:.:.	2,0,0,0:0:1:2:./.:./.:.:0:0:.:.	5,0,0,0:0:1:2:./.:./.:.:0:0:.:.
chr10_ref_v2	354447	.	ATACT	A	.	ExcRegion	IntersectsRepeat=1;RepeatCorrectionApplied=0	SAC:ACF:DF:PD:GT:SGT:SF:SV:SIG:MT:PAC	7,0,3,0:1:1:2:./.:./.:.:0	1,0,1,0:1:1:2:./.:./.:.:0:0:.:.	1,0,1,0:1:1:2:./.:./.:.:0:0:.:.	2,0,3,0:1:1:2:./.:./.:.:0:0:.:.
chr10_ref_v2	354456	.	TTCCG	T	.	ExcRegion	IntersectsRepeat=1;RepeatCorrectionApplied=0	SAC:ACF:DF:PD:GT:SGT:SF:SV:SIG:MT:PAC	7,0,3,0:1:1:2:./.:./.:.:0	1,0,1,0:1:1:2:./.:./.:.:0:0:.:.	1,0,1,0:1:1:2:./.:./.:.:0:0:.:.	1,0,3,0:1:1:2:./.:./.:.:0:0:.:.
chr10_ref_v2	354458	.	C	A	.	ExcRegion	IntersectsRepeat=0;RepeatCorrectionApplied=0	SAC:ACF:DF:PD:GT:SGT:SF:SV:SIG:MT:PAC	3,0,7,0:1:1:2:./.:./.:.:0	1,0,1,0:1:1:2:./.:./.:.:0:0:.:.	1,0,1,0:1:1:2:./.:./.:.:0:0:.:.	3,0,1,0:1:1:2:./.:./.:.:0:0:.:.
chr10_ref_v2	354460	.	GT	G	.	ExcRegion	IntersectsRepeat=1;RepeatCorrectionApplied=1	SAC:ACF:DF:PD:GT:SGT:SF:SV:SIG:MT:PAC	3,0,7,0:1:1:2:./.:./.:.:0	1,0,1,0:1:1:2:./.:./.:.:0:0:.:.	1,0,0,0:0:1:2:./.:./.:.:0:0:.:.	3,0,1,0:1:1:2:./.:./.:.:0:0:.:.
chr10_ref_v2	354462	.	T	A	.	ExcRegion	IntersectsRepeat=1;RepeatCorrectionApplied=0	SAC:ACF:DF:PD:GT:SGT:SF:SV:SIG:MT:PAC	0,0,11,0:0:1:2:./.:./.:.:0	0,0,2,0:0:1:2:./.:./.:.:0:0:.:.	0,0,1,0:0:1:2:./.:./.:.:0:0:.:.	0,0,4,0:0:1:2:./.:./.:.:0:0:.:.
chr10_ref_v2	354465	.	AT	A	.	ExcRegion	IntersectsRepeat=0;RepeatCorrectionApplied=0	SAC:ACF:DF:PD:GT:SGT:SF:SV:SIG:MT:PAC	10,0,3,0:1:1:2:./.:./.:.:0	1,0,1,0:1:1:2:./.:./.:.:0:0:.:.	2,0,1,0:1:1:2:./.:./.:.:0:0:.:.	2,0,3,0:1:1:2:./.:./.:.:0:0:.:.
chr10_ref_v2	354468	.	CCTT	C	.	ExcRegion	IntersectsRepeat=0;RepeatCorrectionApplied=0	SAC:ACF:DF:PD:GT:SGT:SF:SV:SIG:MT:PAC	9,0,3,0:1:1:2:./.:./.:.:0	1,0,1,0:1:1:2:./.:./.:.:0:0:.:.	4,0,1,0:1:1:2:./.:./.:.:0:0:.:.	1,0,3,0:1:1:2:./.:./.:.:0:0:.:.
chr10_ref_v2	354471	.	T	C	.	ExcRegion	IntersectsRepeat=0;RepeatCorrectionApplied=0	SAC:ACF:DF:PD:GT:SGT:SF:SV:SIG:MT:PAC	3,0,9,0:1:1:2:./.:./.:.:0	1,0,1,0:1:1:2:./.:./.:.:0:0:.:.	1,0,4,0:1:1:2:./.:./.:.:0:0:.:.	3,0,1,0:1:1:2:./.:./.:.:0:0:.:.
chr10_ref_v2	354473	.	TTC	T	.	ExcRegion	IntersectsRepeat=0;RepeatCorrectionApplied=0	SAC:ACF:DF:PD:GT:SGT:SF:SV:SIG:MT:PAC	13,0,3,0:1:1:2:./.:./.:.:0	1,0,1,0:1:1:2:./.:./.:.:0:0:.:.	5,0,1,0:1:1:2:./.:./.:.:0:0:.:.	1,0,3,0:1:1:2:./.:./.:.:0:0:.:.
chr10_ref_v2	354485	.	T	C	.	ExcRegion	IntersectsRepeat=1;RepeatCorrectionApplied=0	SAC:ACF:DF:PD:GT:SGT:SF:SV:SIG:MT:PAC	11,0,4,0:1:1:2:./.:./.:.:0	2,0,0,0:0:1:2:./.:./.:.:0:0:.:.	4,0,5,0:1:1:2:./.:./.:.:0:0:.:.	4,0,2,0:1:1:2:./.:./.:.:0:0:.:.
chr10_ref_v2	354487	.	T	TTAATA	.	ExcRegion	IntersectsRepeat=0;RepeatCorrectionApplied=0	SAC:ACF:DF:PD:GT:SGT:SF:SV:SIG:MT:PAC	13,0,3,0:1:1:2:./.:./.:.:0	1,0,1,0:1:1:2:./.:./.:.:0:0:.:.	8,0,1,0:1:1:2:./.:./.:.:0:0:.:.	3,0,3,0:1:1:2:./.:./.:.:0:0:.:.
chr10_ref_v2	354493	.	T	TG	.	ExcRegion	IntersectsRepeat=0;RepeatCorrectionApplied=0	SAC:ACF:DF:PD:GT:SGT:SF:SV:SIG:MT:PAC	11,0,2,0:1:1:2:./.:./.:.:0	1,0,0,0:0:1:2:./.:./.:.:0:0:.:.	10,0,0,0:0:1:2:./.:./.:.:0:0:.:.	3,0,1,0:1:1:2:./.:./.:.:0:0:.:.
chr10_ref_v2	354622	.	C	CGATAGT	.	ExcRegion	IntersectsRepeat=0;RepeatCorrectionApplied=0	SAC:ACF:DF:PD:GT:SGT:SF:SV:SIG:MT:PAC	0,0,12,2:1:1:2:./.:./.:.:0	0,0,2,0:0:1:2:./.:./.:.:0:0:.:.	0,0,8,3:1:1:2:./.:./.:.:0:0:.:.	0,0,5,0:0:1:2:./.:./.:.:0:0:.:.
chr10_ref_v2	354625	.	A	ATTTTT	.	ExcRegion	IntersectsRepeat=1;RepeatCorrectionApplied=0	SAC:ACF:DF:PD:GT:SGT:SF:SV:SIG:MT:PAC	0,0,10,1:1:1:2:./.:./.:.:0	0,0,2,0:0:1:2:./.:./.:.:0:0:.:.	0,0,7,0:0:1:2:./.:./.:.:0:0:.:.	0,0,5,0:0:1:2:./.:./.:.:0:0:.:.
chr10_ref_v2	354626	.	A	ATTCCAACAGTGTT	.	ExcRegion	IntersectsRepeat=1;RepeatCorrectionApplied=0	SAC:ACF:DF:PD:GT:SGT:SF:SV:SIG:MT:PAC	0,0,10,0:0:1:2:./.:./.:.:0	0,0,2,0:0:1:2:./.:./.:.:0:0:.:.	0,0,7,0:0:1:2:./.:./.:.:0:0:.:.	0,0,4,0:0:1:2:./.:./.:.:0:0:.:.
chr10_ref_v2	354628	.	A	ACATATAAATATGT	.	ExcRegion	IntersectsRepeat=1;RepeatCorrectionApplied=0	SAC:ACF:DF:PD:GT:SGT:SF:SV:SIG:MT:PAC	0,0,7,0:0:1:2:./.:./.:.:0	0,0,1,0:0:1:2:./.:./.:.:0:0:.:.	0,0,6,0:0:1:2:./.:./.:.:0:0:.:.	0,0,4,0:0:1:2:./.:./.:.:0:0:.:.
chr10_ref_v2	354631	.	A	AATG	.	ExcRegion	IntersectsRepeat=1;RepeatCorrectionApplied=0	SAC:ACF:DF:PD:GT:SGT:SF:SV:SIG:MT:PAC	0,1,4,0:1:1:2:./.:./.:.:0	0,0,1,0:0:1:2:./.:./.:.:0:0:.:.	0,0,1,0:0:1:2:./.:./.:.:0:0:.:.	0,0,2,0:0:1:2:./.:./.:.:0:0:.:.
chr10_ref_v2	354636	.	G	GGT	.	ExcRegion	IntersectsRepeat=0;RepeatCorrectionApplied=0	SAC:ACF:DF:PD:GT:SGT:SF:SV:SIG:MT:PAC	0,1,0,0:0:1:2:./.:./.:.:0	0,0,0,0:0:1:2:./.:./.:.:0:0:.:.	0,0,1,0:0:1:2:./.:./.:.:0:0:.:.	0,1,1,0:1:1:2:./.:./.:.:0:0:.:.
chr10_ref_v2	354638	.	T	A	.	ExcRegion	IntersectsRepeat=1;RepeatCorrectionApplied=0	SAC:ACF:DF:PD:GT:SGT:SF:SV:SIG:MT:PAC	0,1,0,0:0:1:2:./.:./.:.:0	0,0,0,0:0:1:2:./.:./.:.:0:0:.:.	0,0,1,0:0:1:2:./.:./.:.:0:0:.:.	0,1,1,0:1:1:2:./.:./.:.:0:0:.:.
chr10_ref_v2	354641	.	T	A	.	ExcRegion	IntersectsRepeat=1;RepeatCorrectionApplied=0	SAC:ACF:DF:PD:GT:SGT:SF:SV:SIG:MT:PAC	0,1,0,0:0:1:2:./.:./.:.:0	0,0,0,0:0:1:2:./.:./.:.:0:0:.:.	0,0,1,0:0:1:2:./.:./.:.:0:0:.:.	0,1,1,0:1:1:2:./.:./.:.:0:0:.:.
chr10_ref_v2	354643	.	ATG	A	.	ExcRegion	IntersectsRepeat=0;RepeatCorrectionApplied=0	SAC:ACF:DF:PD:GT:SGT:SF:SV:SIG:MT:PAC	0,1,0,0:0:1:2:./.:./.:.:0	0,1,0,0:0:1:2:./.:./.:.:0:0:.:.	0,0,0,0:0:1:2:./.:./.:.:0:0:.:.	0,1,1,0:1:1:2:./.:./.:.:0:0:.:.
chr10_ref_v2	354665	.	T	G	.	ExcRegion	IntersectsRepeat=1;RepeatCorrectionApplied=0	SAC:ACF:DF:PD:GT:SGT:SF:SV:SIG:MT:PAC	0,0,0,1:0:1:2:./.:./.:.:0	0,0,0,1:0:1:2:./.:./.:.:0:0:.:.	0,0,0,0:0:1:2:./.:./.:.:0:0:.:.	0,0,0,1:0:1:2:./.:./.:.:0:0:.:.
chr10_ref_v2	354667	.	T	G	.	ExcRegion	IntersectsRepeat=1;RepeatCorrectionApplied=0	SAC:ACF:DF:PD:GT:SGT:SF:SV:SIG:MT:PAC	0,0,0,1:0:1:2:./.:./.:.:0	0,0,0,1:0:1:2:./.:./.:.:0:0:.:.	0,0,0,0:0:1:2:./.:./.:.:0:0:.:.	0,0,0,2:0:1:2:./.:./.:.:0:0:.:.
chr10_ref_v2	354669	.	A	T	.	ExcRegion	IntersectsRepeat=1;RepeatCorrectionApplied=0	SAC:ACF:DF:PD:GT:SGT:SF:SV:SIG:MT:PAC	0,0,0,1:0:1:2:./.:./.:.:0	0,0,0,1:0:1:2:./.:./.:.:0:0:.:.	0,0,0,0:0:1:2:./.:./.:.:0:0:.:.	0,0,0,2:0:1:2:./.:./.:.:0:0:.:.
chr10_ref_v2	354676	.	A	T	.	ExcRegion	IntersectsRepeat=1;RepeatCorrectionApplied=0	SAC:ACF:DF:PD:GT:SGT:SF:SV:SIG:MT:PAC	0,0,0,2:0:1:2:./.:./.:.:0	0,0,0,1:0:1:2:./.:./.:.:0:0:.:.	0,0,0,0:0:1:2:./.:./.:.:0:0:.:.	0,0,0,2:0:1:2:./.:./.:.:0:0:.:.
chr10_ref_v2	354754	.	T	C	.	ExcRegion	IntersectsRepeat=1;RepeatCorrectionApplied=0	SAC:ACF:DF:PD:GT:SGT:SF:SV:SIG:MT:PAC	0,0,0,1:0:1:2:./.:./.:.:0	0,0,0,1:0:1:2:./.:./.:.:0:0:.:.	0,0,0,1:0:1:2:./.:./.:.:0:0:.:.	0,0,0,2:0:1:2:./.:./.:.:0:0:.:.
chr10_ref_v2	354829	.	G	A	.	ExcRegion	IntersectsRepeat=0;RepeatCorrectionApplied=0	SAC:ACF:DF:PD:GT:SGT:SF:SV:SIG:MT:PAC	0,0,0,0:0:1:2:./.:./.:.:0	0,0,0,1:0:1:2:./.:./.:.:0:0:.:.	0,0,0,2:0:1:2:./.:./.:.:0:0:.:.	0,0,0,2:0:1:2:./.:./.:.:0:0:.:.
chr10_ref_v2	354830	.	T	C	.	ExcRegion	IntersectsRepeat=0;RepeatCorrectionApplied=0	SAC:ACF:DF:PD:GT:SGT:SF:SV:SIG:MT:PAC	0,0,0,0:0:1:2:./.:./.:.:0	0,0,0,1:0:1:2:./.:./.:.:0:0:.:.	0,0,0,2:0:1:2:./.:./.:.:0:0:.:.	0,0,0,2:0:1:2:./.:./.:.:0:0:.:.
chr10_ref_v2	354841	.	A	T	.	ExcRegion	IntersectsRepeat=0;RepeatCorrectionApplied=0	SAC:ACF:DF:PD:GT:SGT:SF:SV:SIG:MT:PAC	0,0,0,0:0:1:2:./.:./.:.:0	0,0,0,1:0:1:2:./.:./.:.:0:0:.:.	0,0,0,2:0:1:2:./.:./.:.:0:0:.:.	0,0,0,2:0:1:2:./.:./.:.:0:0:.:.
chr10_ref_v2	354846	.	T	C	.	ExcRegion	IntersectsRepeat=0;RepeatCorrectionApplied=0	SAC:ACF:DF:PD:GT:SGT:SF:SV:SIG:MT:PAC	0,0,0,0:0:1:2:./.:./.:.:0	0,0,0,1:0:1:2:./.:./.:.:0:0:.:.	0,0,0,2:0:1:2:./.:./.:.:0:0:.:.	0,0,0,2:0:1:2:./.:./.:.:0:0:.:.
chr10_ref_v2	354849	.	A	C	.	ExcRegion	IntersectsRepeat=0;RepeatCorrectionApplied=0	SAC:ACF:DF:PD:GT:SGT:SF:SV:SIG:MT:PAC	0,0,0,0:0:1:2:./.:./.:.:0	0,0,0,1:0:1:2:./.:./.:.:0:0:.:.	0,0,0,2:0:1:2:./.:./.:.:0:0:.:.	0,0,0,2:0:1:2:./.:./.:.:0:0:.:.
chr10_ref_v2	354856	.	T	A	.	ExcRegion	IntersectsRepeat=0;RepeatCorrectionApplied=0	SAC:ACF:DF:PD:GT:SGT:SF:SV:SIG:MT:PAC	0,0,0,0:0:1:2:./.:./.:.:0	0,0,0,1:0:1:2:./.:./.:.:0:0:.:.	0,0,0,2:0:1:2:./.:./.:.:0:0:.:.	0,0,0,2:0:1:2:./.:./.:.:0:0:.:.
chr10_ref_v2	354857	.	A	G	.	ExcRegion	IntersectsRepeat=0;RepeatCorrectionApplied=0	SAC:ACF:DF:PD:GT:SGT:SF:SV:SIG:MT:PAC	0,0,0,0:0:1:2:./.:./.:.:0	0,0,0,1:0:1:2:./.:./.:.:0:0:.:.	0,0,0,2:0:1:2:./.:./.:.:0:0:.:.	0,0,0,2:0:1:2:./.:./.:.:0:0:.:.
chr10_ref_v2	354858	.	T	C	.	ExcRegion	IntersectsRepeat=0;RepeatCorrectionApplied=0	SAC:ACF:DF:PD:GT:SGT:SF:SV:SIG:MT:PAC	0,0,0,0:0:1:2:./.:./.:.:0	0,0,0,1:0:1:2:./.:./.:.:0:0:.:.	0,0,0,2:0:1:2:./.:./.:.:0:0:.:.	0,0,0,2:0:1:2:./.:./.:.:0:0:.:.
chr10_ref_v2	354866	.	C	A	.	ExcRegion	IntersectsRepeat=1;RepeatCorrectionApplied=0	SAC:ACF:DF:PD:GT:SGT:SF:SV:SIG:MT:PAC	0,0,0,0:0:1:2:./.:./.:.:0	0,0,0,1:0:1:2:./.:./.:.:0:0:.:.	0,0,0,1:0:1:2:./.:./.:.:0:0:.:.	0,0,0,1:0:1:2:./.:./.:.:0:0:.:.
chr10_ref_v2	354868	.	T	C	.	ExcRegion	IntersectsRepeat=1;RepeatCorrectionApplied=0	SAC:ACF:DF:PD:GT:SGT:SF:SV:SIG:MT:PAC	0,0,0,0:0:1:2:./.:./.:.:0	0,0,0,1:0:1:2:./.:./.:.:0:0:.:.	0,0,0,1:0:1:2:./.:./.:.:0:0:.:.	0,0,0,1:0:1:2:./.:./.:.:0:0:.:.
chr10_ref_v2	354871	.	G	A	.	ExcRegion	IntersectsRepeat=0;RepeatCorrectionApplied=0	SAC:ACF:DF:PD:GT:SGT:SF:SV:SIG:MT:PAC	0,0,0,0:0:1:2:./.:./.:.:0	0,0,0,1:0:1:2:./.:./.:.:0:0:.:.	0,0,0,1:0:1:2:./.:./.:.:0:0:.:.	0,0,0,1:0:1:2:./.:./.:.:0:0:.:.
chr10_ref_v2	354872	.	C	T	.	ExcRegion	IntersectsRepeat=0;RepeatCorrectionApplied=0	SAC:ACF:DF:PD:GT:SGT:SF:SV:SIG:MT:PAC	0,0,0,0:0:1:2:./.:./.:.:0	0,0,0,0:0:1:2:./.:./.:.:0:0:.:.	0,0,0,1:0:1:2:./.:./.:.:0:0:.:.	0,0,0,1:0:1:2:./.:./.:.:0:0:.:.
chr10_ref_v2	354879	.	T	A	.	ExcRegion	IntersectsRepeat=1;RepeatCorrectionApplied=0	SAC:ACF:DF:PD:GT:SGT:SF:SV:SIG:MT:PAC	0,0,0,0:0:1:2:./.:./.:.:0	0,0,0,0:0:1:2:./.:./.:.:0:0:.:.	0,0,0,0:0:1:2:./.:./.:.:0:0:.:.	0,0,0,1:0:1:2:./.:./.:.:0:0:.:.
chr10_ref_v2	354881	.	C	CT	.	ExcRegion	IntersectsRepeat=1;RepeatCorrectionApplied=0	SAC:ACF:DF:PD:GT:SGT:SF:SV:SIG:MT:PAC	0,0,0,0:0:1:2:./.:./.:.:0	0,0,0,0:0:1:2:./.:./.:.:0:0:.:.	0,0,0,0:0:1:2:./.:./.:.:0:0:.:.	0,0,0,1:0:1:2:./.:./.:.:0:0:.:.
chr10_ref_v2	354904	.	C	T	.	ExcRegion	IntersectsRepeat=0;RepeatCorrectionApplied=0	SAC:ACF:DF:PD:GT:SGT:SF:SV:SIG:MT:PAC	0,0,46,0:0:1:2:./.:./.:.:0	0,0,6,0:0:1:2:./.:./.:.:0:0:.:.	0,0,13,0:0:1:2:./.:./.:.:0:0:.:.	0,0,10,0:0:1:2:./.:./.:.:0:0:.:.
chr10_ref_v2	354905	.	TAGCAAC	T	.	ExcRegion	IntersectsRepeat=0;RepeatCorrectionApplied=0	SAC:ACF:DF:PD:GT:SGT:SF:SV:SIG:MT:PAC	0,0,52,0:0:1:2:./.:./.:.:0	0,0,6,0:0:1:2:./.:./.:.:0:0:.:.	0,0,14,0:0:1:2:./.:./.:.:0:0:.:.	0,0,10,0:0:1:2:./.:./.:.:0:0:.:.
chr10_ref_v2	354912	.	G	GA	.	ExcRegion	IntersectsRepeat=0;RepeatCorrectionApplied=0	SAC:ACF:DF:PD:GT:SGT:SF:SV:SIG:MT:PAC	0,0,56,0:0:1:2:./.:./.:.:0	0,0,7,0:0:1:2:./.:./.:.:0:0:.:.	0,0,14,0:0:1:2:./.:./.:.:0:0:.:.	0,0,14,0:0:1:2:./.:./.:.:0:0:.:.
chr10_ref_v2	354915	.	A	AT	.	ExcRegion	IntersectsRepeat=0;RepeatCorrectionApplied=0	SAC:ACF:DF:PD:GT:SGT:SF:SV:SIG:MT:PAC	0,0,69,0:0:1:2:./.:./.:.:0	0,0,9,0:0:1:2:./.:./.:.:0:0:.:.	0,0,20,0:0:1:2:./.:./.:.:0:0:.:.	0,0,17,0:0:1:2:./.:./.:.:0:0:.:.
chr10_ref_v2	354917	.	T	TA	.	ExcRegion	IntersectsRepeat=0;RepeatCorrectionApplied=0	SAC:ACF:DF:PD:GT:SGT:SF:SV:SIG:MT:PAC	0,0,78,0:0:1:2:./.:./.:.:0	0,0,11,0:0:1:2:./.:./.:.:0:0:.:.	0,0,23,0:0:1:2:./.:./.:.:0:0:.:.	0,0,21,0:0:1:2:./.:./.:.:0:0:.:.
chr10_ref_v2	354921	.	AG	A	.	ExcRegion	IntersectsRepeat=1;RepeatCorrectionApplied=0	SAC:ACF:DF:PD:GT:SGT:SF:SV:SIG:MT:PAC	0,0,89,0:0:1:2:./.:./.:.:0	0,0,16,0:0:1:2:./.:./.:.:0:0:.:.	0,0,31,0:0:1:2:./.:./.:.:0:0:.:.	0,0,25,0:0:1:2:./.:./.:.:0:0:.:.
chr10_ref_v2	354927	.	TAGA	T	.	ExcRegion	IntersectsRepeat=1;RepeatCorrectionApplied=0	SAC:ACF:DF:PD:GT:SGT:SF:SV:SIG:MT:PAC	0,0,105,0:0:1:2:./.:./.:.:0	1,0,17,0:1:1:2:./.:./.:.:0:0:.:.	0,0,40,0:0:1:2:./.:./.:.:0:0:.:.	0,0,31,0:0:1:2:./.:./.:.:0:0:.:.
chr10_ref_v2	354932	.	GATAGTTGATTTTTATTCCAAC	G	.	ExcRegion	IntersectsRepeat=1;RepeatCorrectionApplied=0	SAC:ACF:DF:PD:GT:SGT:SF:SV:SIG:MT:PAC	0,0,109,0:0:1:2:./.:./.:.:0	0,0,20,0:0:1:2:./.:./.:.:0:0:.:.	0,0,45,0:0:1:2:./.:./.:.:0:0:.:.	0,0,34,0:0:1:2:./.:./.:.:0:0:.:.
chr10_ref_v2	354966	.	T	G	.	ExcRegion	IntersectsRepeat=0;RepeatCorrectionApplied=0	SAC:ACF:DF:PD:GT:SGT:SF:SV:SIG:MT:PAC	1,0,146,2:1:1:2:./.:./.:.:0	0,0,25,0:0:1:2:./.:./.:.:0:0:.:.	0,0,65,1:1:1:2:./.:./.:.:0:0:.:.	0,0,45,0:0:1:2:./.:./.:.:0:0:.:.
chr10_ref_v2	354982	.	AGTGTTGACATAT	A	.	ExcRegion	IntersectsRepeat=1;RepeatCorrectionApplied=1	SAC:ACF:DF:PD:GT:SGT:SF:SV:SIG:MT:PAC	1,0,180,5:1:1:2:./.:./.:.:0	0,0,31,0:0:1:2:./.:./.:.:0:0:.:.	1,0,83,6:1:1:2:./.:./.:.:0:0:.:.	0,0,54,1:1:1:2:./.:./.:.:0:0:.:.
chr10_ref_v2	357991	.	GT	G	.	PASS	IntersectsRepeat=1;RepeatCorrectionApplied=1	SAC:ACF:DF:PD:GT:SGT:SF:SV:SIG:MT:PAC	25,18,51,60:1:1:2:0/1:1/1:0.5:0	2,5,7,7:1:1:2:0/1:1/1:0.25:0:0:.:.	7,9,28,17:1:1:2:1/1:0/1:0.5:0:0:.:.	12,3,6,18:1:1:2:0/1:1/1:0.25:0:0:.:.
chr10_ref_v2	359603	.	GAAA	G,GA	.	PASS	IntersectsRepeat=1;RepeatCorrectionApplied=1	SAC:ACF:DF:PD:GT:SGT:SF:SV:SIG:MT:PAC	4,8,20,24,123,161:1:1:2:2/2:0/2:0.125:0	0,1,1,2,16,9:1:1:2:2/2:./.:.:0:0:.:.	2,3,7,10,59,83:1:1:2:2/2:0/2:0.125:0:0:.:.	0,3,12,2,36,55:1:1:2:2/2:1/2:0.125:0:0:.:.
chr10_ref_v2	365522	.	A	G	.	PASS	IntersectsRepeat=0;RepeatCorrectionApplied=0	SAC:ACF:DF:PD:GT:SGT:SF:SV:SIG:MT:PAC	234,248,0,0:1:1:2:0/0:./.:.:0	11,22,19,25:1:1:2:0/1:1/1:0.125:0:1:g.365522A>G:0	63,64,62,46:1:1:2:0/1:0/0:0.125:0:1:g.365522A>G:0	67,68,0,0:1:1:2:0/0:./.:.:0:0:.:.
chr10_ref_v2	374318	.	T	G	.	PASS	IntersectsRepeat=0;RepeatCorrectionApplied=0	SAC:ACF:DF:PD:GT:SGT:SF:SV:SIG:MT:PAC	159,236,38,0:1:1:2:0/0:0/1:0.25:0	28,23,13,0:1:1:2:0/0:0/1:0.5:0:0:.:.	36,100,36,0:1:1:2:0/0:0/1:0.5:0:0:.:.	18,64,31,0:1:1:2:0/0:0/1:0.5:0:0:.:.
chr10_ref_v2	376866	.	T	G	.	PASS	IntersectsRepeat=0;RepeatCorrectionApplied=0	SAC:ACF:DF:PD:GT:SGT:SF:SV:SIG:MT:PAC	125,271,32,0:1:1:2:0/0:0/1:0.125:0	12,35,5,0:1:1:2:0/0:0/1:0.25:0:0:.:.	31,130,31,0:1:1:2:0/0:0/1:0.25:0:0:.:.	13,90,24,0:1:1:2:0/0:0/1:0.5:0:0:.:.
chr10_ref_v2	376878	.	T	G	.	PASS	IntersectsRepeat=1;RepeatCorrectionApplied=0	SAC:ACF:DF:PD:GT:SGT:SF:SV:SIG:MT:PAC	111,274,25,0:1:1:2:0/0:0/1:0.125:0	4,36,9,0:1:1:2:0/0:0/1:0.5:0:0:.:.	27,127,13,1:1:1:2:0/0:0/1:0.125:0:0:.:.	21,82,13,0:1:1:2:0/0:0/1:0.25:0:0:.:.
chr10_ref_v2	387913	.	C	CA	.	PASS	IntersectsRepeat=1;RepeatCorrectionApplied=1	SAC:ACF:DF:PD:GT:SGT:SF:SV:SIG:MT:PAC	85,18,4,13:1:1:2:0/0:0/1:0.125:0	7,2,3,0:1:0:2:./.:./.:.:0:0:.:.	41,4,6,11:1:1:2:0/0:0/1:0.5:0:0:.:.	29,7,3,3:1:1:2:0/0:0/1:0.125:0:0:.:.
chr10_ref_v2	393476	.	GA	G	.	PASS	IntersectsRepeat=1;RepeatCorrectionApplied=1	SAC:ACF:DF:PD:GT:SGT:SF:SV:SIG:MT:PAC	51,79,26,20:1:1:2:0/0:0/1:0.125:0	11,14,4,5:1:1:2:0/0:0/1:0.125:0:0:.:.	22,16,6,4:1:1:2:0/0:./.:.:0:0:.:.	15,13,2,6:1:1:2:0/0:0/1:0.125:0:0:.:.
chr10_ref_v2	421974	.	C	A	.	PASS	IntersectsRepeat=0;RepeatCorrectionApplied=0	SAC:ACF:DF:PD:GT:SGT:SF:SV:SIG:MT:PAC	253,134,0,25:1:1:2:0/0:0/1:0.125:0	44,11,0,4:1:1:2:0/0:0/1:0.125:0:0:.:.	144,15,0,28:1:1:2:0/0:0/1:0.25:0:0:.:.	97,8,0,22:1:1:2:0/0:0/1:0.5:0:0:.:.
chr10_ref_v2	423825	.	GAT	G	.	PASS	IntersectsRepeat=1;RepeatCorrectionApplied=1	SAC:ACF:DF:PD:GT:SGT:SF:SV:SIG:MT:PAC	58,61,11,16:1:1:2:0/0:./.:.:0	17,18,3,7:1:1:2:0/0:0/1:0.125:0:0:.:.	22,29,6,4:1:1:2:0/0:./.:.:0:0:.:.	33,23,3,5:1:1:2:0/0:./.:.:0:0:.:.
chr10_ref_v2	424559	.	C	CTTTTTTT	.	PASS	IntersectsRepeat=1;RepeatCorrectionApplied=1	SAC:ACF:DF:PD:GT:SGT:SF:SV:SIG:MT:PAC	10,30,66,22:1:1:2:0/1:1/1:0.25:0	1,5,12,1:1:0:2:./.:./.:.:0:0:.:.	1,10,47,23:1:1:2:1/1:0/1:0.25:0:0:.:.	0,11,38,18:1:1:2:1/1:0/1:0.25:0:0:.:.
chr10_ref_v2	438196	.	G	T	.	PASS	IntersectsRepeat=0;RepeatCorrectionApplied=0	SAC:ACF:DF:PD:GT:SGT:SF:SV:SIG:MT:PAC	39,257,38,0:1:1:2:0/0:0/1:0.25:0	4,23,6,0:1:1:2:0/0:0/1:0.5:0:0:.:.	11,114,40,0:1:1:2:0/0:0/1:0.5:0:0:.:.	10,83,30,0:1:1:2:0/0:0/1:0.5:0:0:.:.
chr10_ref_v2	450173	.	A	C	.	PASS	IntersectsRepeat=0;RepeatCorrectionApplied=0	SAC:ACF:DF:PD:GT:SGT:SF:SV:SIG:MT:PAC	233,110,0,41:1:1:2:0/0:0/1:0.25:0	28,8,0,9:1:1:2:0/0:0/1:0.5:0:0:.:.	140,21,0,42:1:1:2:0/0:0/1:0.5:0:0:.:.	83,12,0,22:1:1:2:0/0:0/1:0.5:0:0:.:.
chr10_ref_v2	455719	.	GAT	G	.	PASS	IntersectsRepeat=1;RepeatCorrectionApplied=1	SAC:ACF:DF:PD:GT:SGT:SF:SV:SIG:MT:PAC	21,16,2,2:1:1:2:0/0:./.:.:0	7,6,2,3:1:0:2:./.:./.:.:0:0:.:.	14,7,1,5:1:1:2:0/0:0/1:0.125:0:0:.:.	5,3,0,0:1:1:2:./.:./.:.:0:0:.:.
chr10_ref_v2	457556	.	CA	C	.	PASS	IntersectsRepeat=1;RepeatCorrectionApplied=1	SAC:ACF:DF:PD:GT:SGT:SF:SV:SIG:MT:PAC	69,23,21,4:1:1:2:0/0:./.:.:0	11,3,2,0:1:0:2:./.:./.:.:0:0:.:.	23,10,8,2:1:1:2:0/0:0/1:0.125:0:0:.:.	16,6,4,0:1:1:2:0/0:./.:.:0:0:.:.
chr10_ref_v2	469783	.	GTAATAA	G,GTAA	.	PASS	IntersectsRepeat=1;RepeatCorrectionApplied=1	SAC:ACF:DF:PD:GT:SGT:SF:SV:SIG:MT:PAC	1,1,4,2,23,31:1:1:2:2/2:./.:.:0	1,0,0,1,4,7:1:0:2:./.:./.:.:0:0:.:.	0,0,2,2,11,13:1:1:2:2/2:1/2:0.125:0:0:.:.	0,0,1,1,10,17:1:1:2:2/2:0/2:0.125:0:0:.:.
chr10_ref_v2	471733	.	AT	A	.	PASS	IntersectsRepeat=1;RepeatCorrectionApplied=1	SAC:ACF:DF:PD:GT:SGT:SF:SV:SIG:MT:PAC	132,111,14,27:1:1:2:0/0:./.:.:0	26,15,2,2:1:1:2:0/0:./.:.:0:0:.:.	57,61,5,11:1:1:2:0/0:./.:.:0:0:.:.	48,34,2,5:1:1:2:0/0:./.:.:0:0:.:.
chr10_ref_v2	477663	.	T	A	.	ExcRegion	IntersectsRepeat=1;RepeatCorrectionApplied=0	SAC:ACF:DF:PD:GT:SGT:SF:SV:SIG:MT:PAC	2,0,2,0:1:1:2:./.:./.:.:0	0,0,0,0:0:1:2:./.:./.:.:0:0:.:.	0,0,0,0:0:1:2:./.:./.:.:0:0:.:.	0,0,0,0:0:1:2:./.:./.:.:0:0:.:.
chr10_ref_v2	496752	.	A	AATATATATAT,AATATATATATAT	.	PASS	IntersectsRepeat=1;RepeatCorrectionApplied=1	SAC:ACF:DF:PD:GT:SGT:SF:SV:SIG:MT:PAC	1,1,7,12,27,25:1:1:2:2/2:1/2:0.25:0	0,0,6,7,10,6:1:1:2:1/2:2/2:0.25:0:0:.:.	0,0,0,5,17,12:1:1:2:2/2:./.:.:0:0:.:.	0,0,1,1,6,7:1:1:2:./.:./.:.:0:0:.:.
chr10_ref_v2	496957	.	A	AATATATATATATAT,AATATATATATATATAT	.	PASS	IntersectsRepeat=1;RepeatCorrectionApplied=1	SAC:ACF:DF:PD:GT:SGT:SF:SV:SIG:MT:PAC	0,1,4,3,21,24:1:1:2:2/2:./.:.:0	0,0,3,3,3,7:1:0:2:./.:./.:.:0:0:.:.	0,0,4,2,8,7:1:1:2:2/2:1/2:0.25:0:0:.:.	0,0,5,0,5,5:1:1:2:./.:./.:.:0:0:.:.
chr10_ref_v2	518910	.	CGTGTGTGTGTGTGTGT	C	.	PASS	IntersectsRepeat=1;RepeatCorrectionApplied=1	SAC:ACF:DF:PD:GT:SGT:SF:SV:SIG:MT:PAC	0,1,101,143:1:1:2:1/1:./.:.:0	0,0,16,12:1:1:2:1/1:./.:.:0:0:.:.	0,0,55,75:1:1:2:1/1:./.:.:0:0:.:.	0,1,33,58:1:1:2:1/1:./.:.:0:0:.:.
chr10_ref_v2	521005	.	G	T	.	PASS	IntersectsRepeat=0;RepeatCorrectionApplied=0	SAC:ACF:DF:PD:GT:SGT:SF:SV:SIG:MT:PAC	40,292,19,0:1:1:2:0/0:0/1:0.125:0	4,29,6,0:1:1:2:0/0:0/1:0.25:0:0:.:.	40,168,10,0:1:1:2:0/0:0/1:0.125:0:0:.:.	20,105,14,0:1:1:2:0/0:0/1:0.25:0:0:.:.
chr10_ref_v2	523557	.	TAAAA	T,TA	.	PASS	IntersectsRepeat=1;RepeatCorrectionApplied=1	SAC:ACF:DF:PD:GT:SGT:SF:SV:SIG:MT:PAC	34,1,33,21,160,151:1:1:2:2/2:0/2:0.125:0	4,1,1,1,20,19:1:1:2:2/2:0/2:0.25:0:0:.:.	14,2,15,14,72,60:1:1:2:2/2:0/2:0.25:0:0:.:.	15,2,4,4,55,43:1:1:2:2/2:0/2:0.25:0:0:.:.
chr10_ref_v2	525354	.	GA	G	.	PASS	IntersectsRepeat=1;RepeatCorrectionApplied=1	SAC:ACF:DF:PD:GT:SGT:SF:SV:SIG:MT:PAC	65,83,29,45:1:1:2:0/0:0/1:0.5:0	6,9,3,7:1:1:2:0/0:0/1:0.5:0:0:.:.	34,52,4,12:1:1:2:0/0:./.:.:0:0:.:.	14,30,8,14:1:1:2:0/0:0/1:0.5:0:0:.:.
chr10_ref_v2	525416	.	T	G	.	PASS	IntersectsRepeat=0;RepeatCorrectionApplied=0	SAC:ACF:DF:PD:GT:SGT:SF:SV:SIG:MT:PAC	81,72,23,28:1:1:2:0/0:0/1:0.5:0	7,18,2,4:1:1:2:0/0:0/1:0.5:0:0:.:.	51,41,5,19:1:1:2:0/0:0/1:0.5:1:0:.:.	25,24,10,9:1:1:2:0/0:0/1:0.5:1:0:.:.
chr10_ref_v2	525434	.	T	A	.	PASS	IntersectsRepeat=1;RepeatCorrectionApplied=0	SAC:ACF:DF:PD:GT:SGT:SF:SV:SIG:MT:PAC	91,46,5,41:1:1:2:0/0:0/1:0.5:0	9,5,0,8:1:1:2:0/1:0/0:0.25:0:0:.:.	53,22,6,16:1:1:2:0/0:0/1:0.5:1:0:.:.	26,11,1,17:1:1:2:0/1:0/0:0.25:0:0:.:.
chr10_ref_v2	537751	.	C	T	.	PASS	IntersectsRepeat=0;RepeatCorrectionApplied=0	SAC:ACF:DF:PD:GT:SGT:SF:SV:SIG:MT:PAC	19,17,26,35:1:1:2:0/1:1/1:0.25:0	6,2,2,3:1:1:2:./.:./.:.:0:0:.:.	15,13,29,16:1:1:2:0/1:1/1:0.25:0:0:.:.	7,5,12,9:1:1:2:0/1:1/1:0.25:0:0:.:.
chr10_ref_v2	537758	.	T	TGATTTCCATCG	.	PASS	IntersectsRepeat=1;RepeatCorrectionApplied=0	SAC:ACF:DF:PD:GT:SGT:SF:SV:SIG:MT:PAC	6,7,26,35:1:1:2:1/1:0/1:0.25:0	2,1,2,3:1:1:2:./.:./.:.:0:0:.:.	3,6,29,16:1:1:2:1/1:0/1:0.25:0:0:.:.	0,1,12,9:1:1:2:1/1:0/1:0.125:0:0:.:.
chr10_ref_v2	537959	.	G	A	.	ExcRegion	IntersectsRepeat=1;RepeatCorrectionApplied=0	SAC:ACF:DF:PD:GT:SGT:SF:SV:SIG:MT:PAC	0,0,0,0:0:1:2:./.:./.:.:0	0,0,0,1:0:1:2:./.:./.:.:0:0:.:.	0,0,0,0:0:1:2:./.:./.:.:0:0:.:.	0,0,0,0:0:1:2:./.:./.:.:0:0:.:.
chr10_ref_v2	540560	.	GAAAC	G	.	ExcRegion	IntersectsRepeat=0;RepeatCorrectionApplied=0	SAC:ACF:DF:PD:GT:SGT:SF:SV:SIG:MT:PAC	41,1,0,163:1:1:2:./.:./.:.:0	14,0,0,40:1:1:2:./.:./.:.:0:0:.:.	33,0,0,94:1:1:2:./.:./.:.:0:0:.:.	21,0,0,84:1:1:2:./.:./.:.:0:0:.:.
chr10_ref_v2	540727	.	A	G	.	ExcRegion	IntersectsRepeat=0;RepeatCorrectionApplied=0	SAC:ACF:DF:PD:GT:SGT:SF:SV:SIG:MT:PAC	4,4,0,2:1:1:2:./.:./.:.:0	1,1,0,1:1:1:2:./.:./.:.:0:0:.:.	0,3,0,0:0:1:2:./.:./.:.:0:0:.:.	4,0,0,0:0:1:2:./.:./.:.:0:0:.:.
chr10_ref_v2	540766	.	TTGTGATTAAGGCTATAATATTAGGTATGTAGAAAGTACTAGAAG	T	.	ExcRegion	IntersectsRepeat=1;RepeatCorrectionApplied=1	SAC:ACF:DF:PD:GT:SGT:SF:SV:SIG:MT:PAC	0,10,2,1:1:1:2:./.:./.:.:0	0,3,0,1:1:1:2:./.:./.:.:0:0:.:.	0,3,0,1:1:1:2:./.:./.:.:0:0:.:.	0,3,1,0:1:1:2:./.:./.:.:0:0:.:.
chr10_ref_v2	540768	.	G	T	.	ExcRegion	IntersectsRepeat=1;RepeatCorrectionApplied=0	SAC:ACF:DF:PD:GT:SGT:SF:SV:SIG:MT:PAC	2,1,0,10:1:1:2:./.:./.:.:0	0,1,0,3:1:1:2:./.:./.:.:0:0:.:.	0,1,0,1:1:1:2:./.:./.:.:0:0:.:.	1,0,0,2:1:1:2:./.:./.:.:0:0:.:.
chr10_ref_v2	540769	.	TGA	T	.	ExcRegion	IntersectsRepeat=1;RepeatCorrectionApplied=0	SAC:ACF:DF:PD:GT:SGT:SF:SV:SIG:MT:PAC	2,1,0,10:1:1:2:./.:./.:.:0	0,1,0,3:1:1:2:./.:./.:.:0:0:.:.	0,1,0,1:1:1:2:./.:./.:.:0:0:.:.	1,0,0,2:1:1:2:./.:./.:.:0:0:.:.
chr10_ref_v2	540772	.	T	TTA	.	ExcRegion	IntersectsRepeat=0;RepeatCorrectionApplied=0	SAC:ACF:DF:PD:GT:SGT:SF:SV:SIG:MT:PAC	2,1,0,10:1:1:2:./.:./.:.:0	0,1,0,3:1:1:2:./.:./.:.:0:0:.:.	0,1,0,1:1:1:2:./.:./.:.:0:0:.:.	1,0,0,2:1:1:2:./.:./.:.:0:0:.:.
chr10_ref_v2	540779	.	T	A	.	ExcRegion	IntersectsRepeat=1;RepeatCorrectionApplied=0	SAC:ACF:DF:PD:GT:SGT:SF:SV:SIG:MT:PAC	2,1,0,10:1:1:2:./.:./.:.:0	0,1,0,3:1:1:2:./.:./.:.:0:0:.:.	0,1,0,2:1:1:2:./.:./.:.:0:0:.:.	1,0,0,2:1:1:2:./.:./.:.:0:0:.:.
chr10_ref_v2	540799	.	A	T	.	ExcRegion	IntersectsRepeat=0;RepeatCorrectionApplied=0	SAC:ACF:DF:PD:GT:SGT:SF:SV:SIG:MT:PAC	2,1,0,10:1:1:2:./.:./.:.:0	0,1,0,3:1:1:2:./.:./.:.:0:0:.:.	0,1,0,3:1:1:2:./.:./.:.:0:0:.:.	1,0,0,3:1:1:2:./.:./.:.:0:0:.:.
chr10_ref_v2	540800	.	AG	A	.	ExcRegion	IntersectsRepeat=0;RepeatCorrectionApplied=0	SAC:ACF:DF:PD:GT:SGT:SF:SV:SIG:MT:PAC	2,1,0,10:1:1:2:./.:./.:.:0	0,1,0,3:1:1:2:./.:./.:.:0:0:.:.	0,1,0,3:1:1:2:./.:./.:.:0:0:.:.	1,0,0,3:1:1:2:./.:./.:.:0:0:.:.
chr10_ref_v2	540814	.	TCCTC	T	.	ExcRegion	IntersectsRepeat=1;RepeatCorrectionApplied=0	SAC:ACF:DF:PD:GT:SGT:SF:SV:SIG:MT:PAC	0,10,1,1:1:1:2:./.:./.:.:0	0,3,0,1:1:1:2:./.:./.:.:0:0:.:.	0,4,0,1:1:1:2:./.:./.:.:0:0:.:.	0,4,1,1:1:1:2:./.:./.:.:0:0:.:.
chr10_ref_v2	540819	.	C	G	.	ExcRegion	IntersectsRepeat=1;RepeatCorrectionApplied=0	SAC:ACF:DF:PD:GT:SGT:SF:SV:SIG:MT:PAC	1,1,0,11:1:1:2:./.:./.:.:0	0,1,0,3:1:1:2:./.:./.:.:0:0:.:.	0,1,0,4:1:1:2:./.:./.:.:0:0:.:.	1,1,0,5:1:1:2:./.:./.:.:0:0:.:.
chr10_ref_v2	540820	.	AGGATTTAG	A	.	ExcRegion	IntersectsRepeat=0;RepeatCorrectionApplied=0	SAC:ACF:DF:PD:GT:SGT:SF:SV:SIG:MT:PAC	0,11,1,1:1:1:2:./.:./.:.:0	0,3,0,2:1:1:2:./.:./.:.:0:0:.:.	0,4,0,1:1:1:2:./.:./.:.:0:0:.:.	0,5,1,1:1:1:2:./.:./.:.:0:0:.:.
chr10_ref_v2	540858	.	C	T	.	ExcRegion	IntersectsRepeat=1;RepeatCorrectionApplied=0	SAC:ACF:DF:PD:GT:SGT:SF:SV:SIG:MT:PAC	0,2,0,3:1:1:2:./.:./.:.:0	0,2,0,1:1:1:2:./.:./.:.:0:0:.:.	0,1,0,4:1:1:2:./.:./.:.:0:0:.:.	0,4,0,1:1:1:2:./.:./.:.:0:0:.:.
chr10_ref_v2	543234	.	GAGTGACATTATTATGTTGAACTAGTAACACCCTTTTGTGGATTCCTACATACCCAGAGAGAACTCCT	G	.	ExcRegion	IntersectsRepeat=0;RepeatCorrectionApplied=0	SAC:ACF:DF:PD:GT:SGT:SF:SV:SIG:MT:PAC	0,1,125,132:1:1:2:./.:./.:.:0	0,0,20,19:1:1:2:./.:./.:.:0:0:.:.	1,1,69,64:1:1:2:./.:./.:.:0:0:.:.	0,0,32,39:1:1:2:./.:./.:.:0:0:.:.
chr10_ref_v2	543546	.	GTGAC	G	.	PASS	IntersectsRepeat=1;RepeatCorrectionApplied=1	SAC:ACF:DF:PD:GT:SGT:SF:SV:SIG:MT:PAC	17,0,182,184:1:1:2:1/1:0/1:0.125:0	1,0,13,42:1:1:2:1/1:./.:.:0:0:.:.	2,0,78,113:1:1:2:1/1:./.:.:0:0:.:.	8,0,39,59:1:1:2:1/1:0/1:0.125:0:0:.:.
chr10_ref_v2	549750	.	CT	C	.	PASS	IntersectsRepeat=1;RepeatCorrectionApplied=1	SAC:ACF:DF:PD:GT:SGT:SF:SV:SIG:MT:PAC	13,10,110,112:1:1:2:1/1:0/1:0.125:0	2,2,17,13:1:1:2:1/1:0/1:0.125:0:0:.:.	5,1,59,55:1:1:2:1/1:./.:.:0:0:.:.	3,4,37,29:1:1:2:1/1:0/1:0.125:0:0:.:.
chr10_ref_v2	566511	.	G	GTAT	.	PASS	IntersectsRepeat=1;RepeatCorrectionApplied=1	SAC:ACF:DF:PD:GT:SGT:SF:SV:SIG:MT:PAC	8,5,210,190:1:1:2:1/1:./.:.:0	2,0,40,32:1:1:2:1/1:./.:.:0:0:.:.	1,0,95,109:1:1:2:1/1:./.:.:0:0:.:.	0,1,62,73:1:1:2:1/1:./.:.:0:0:.:.
chr10_ref_v2	569148	.	T	G	.	PASS	IntersectsRepeat=1;RepeatCorrectionApplied=0	SAC:ACF:DF:PD:GT:SGT:SF:SV:SIG:MT:PAC	138,247,84,0:1:1:2:0/0:0/1:0.5:0	13,35,9,1:1:1:2:0/0:0/1:0.25:0:0:.:.	25,128,51,0:1:1:2:0/0:0/1:0.5:0:0:.:.	14,85,35,0:1:1:2:0/0:0/1:0.5:0:0:.:.
chr10_ref_v2	570197	.	G	GT,GTT	.	PASS	IntersectsRepeat=1;RepeatCorrectionApplied=1	SAC:ACF:DF:PD:GT:SGT:SF:SV:SIG:MT:PAC	6,1,20,25,178,163:1:1:2:2/2:1/2:0.5:0	1,2,4,2,20,11:1:1:2:2/2:1/2:0.125:0:0:.:.	5,1,7,10,88,73:1:1:2:2/2:0/2:0.125:0:0:.:.	1,3,5,7,44,37:1:1:2:2/2:1/2:0.125:0:0:.:.
chr10_ref_v2	570384	.	AAT	A	.	PASS	IntersectsRepeat=1;RepeatCorrectionApplied=0	SAC:ACF:DF:PD:GT:SGT:SF:SV:SIG:MT:PAC	16,9,113,147:1:1:2:1/1:0/1:0.125:1	1,0,12,16:1:1:2:1/1:0/1:0.125:0:0:.:.	7,9,59,71:1:1:2:1/1:0/1:0.25:1:0:.:.	4,2,33,31:1:1:2:1/1:0/1:0.125:0:0:.:.
chr10_ref_v2	574850	.	G	GAA	.	PASS	IntersectsRepeat=1;RepeatCorrectionApplied=1	SAC:ACF:DF:PD:GT:SGT:SF:SV:SIG:MT:PAC	2,2,170,127:1:1:2:1/1:./.:.:0	0,0,19,23:1:1:2:1/1:./.:.:0:0:.:.	0,1,69,55:1:1:2:1/1:./.:.:0:0:.:.	1,0,57,38:1:1:2:1/1:./.:.:0:0:.:.
chr10_ref_v2	576622	.	A	AATATATATATATATATATATAT,AATATATATATATATATATATATAT	.	PASS	IntersectsRepeat=1;RepeatCorrectionApplied=1	SAC:ACF:DF:PD:GT:SGT:SF:SV:SIG:MT:PAC	0,0,2,6,1,4:1:1:2:./.:./.:.:0	0,1,0,3,1,1:1:0:2:./.:./.:.:0:0:.:.	0,1,0,2,1,1:1:1:2:./.:./.:.:0:0:.:.	0,0,2,0,0,1:1:1:2:./.:./.:.:0:0:.:.
chr10_ref_v2	579845	.	C	CT	.	PASS	IntersectsRepeat=1;RepeatCorrectionApplied=1	SAC:ACF:DF:PD:GT:SGT:SF:SV:SIG:MT:PAC	14,124,32,23:1:1:2:0/0:0/1:0.5:1	2,17,5,1:1:1:2:0/0:0/1:0.5:0:0:.:.	7,73,7,9:1:1:2:0/0:0/1:0.25:0:0:.:.	2,49,11,8:1:1:2:0/0:0/1:0.5:0:0:.:.
chr10_ref_v2	588595	.	C	A	.	PASS	IntersectsRepeat=0;RepeatCorrectionApplied=0	SAC:ACF:DF:PD:GT:SGT:SF:SV:SIG:MT:PAC	358,119,0,54:1:1:2:0/0:0/1:0.25:0	42,20,0,12:1:1:2:0/0:0/1:0.25:0:0:.:.	196,18,0,50:1:1:2:0/0:0/1:0.5:0:0:.:.	106,15,0,34:1:1:2:0/0:0/1:0.5:0:0:.:.
chr10_ref_v2	593782	.	ATTGTTGTTGTTG	A	.	PASS	IntersectsRepeat=1;RepeatCorrectionApplied=1	SAC:ACF:DF:PD:GT:SGT:SF:SV:SIG:MT:PAC	0,0,210,215:1:1:2:1/1:./.:.:0	1,0,17,18:1:1:2:1/1:./.:.:0:0:.:.	0,0,98,95:1:1:2:1/1:./.:.:0:0:.:.	1,0,66,64:1:1:2:1/1:./.:.:0:0:.:.
chr10_ref_v2	617624	.	A	ATTTT,ATTTTT	.	PASS	IntersectsRepeat=1;RepeatCorrectionApplied=1	SAC:ACF:DF:PD:GT:SGT:SF:SV:SIG:MT:PAC	1,1,58,43,128,90:1:1:2:2/2:1/2:0.5:0	0,0,4,9,17,12:1:1:2:2/2:1/2:0.25:0:0:.:.	0,0,15,8,65,49:1:1:2:2/2:./.:.:0:0:.:.	0,0,20,17,39,24:1:1:2:2/2:1/2:0.5:0:0:.:.
chr10_ref_v2	628404	.	C	CCGTATTCCTGAATTGGA	.	PASS	IntersectsRepeat=0;RepeatCorrectionApplied=0	SAC:ACF:DF:PD:GT:SGT:SF:SV:SIG:MT:PAC	48,26,0,47:1:1:2:0/1:0/0:0.25:0	3,15,0,3:1:1:2:0/1:0/0:0.5:0:0:.:.	17,24,0,24:1:1:2:0/1:0/0:0.25:0:0:.:.	9,17,0,11:1:1:2:0/1:0/0:0.25:0:0:.:.
chr10_ref_v2	629167	.	C	T	.	PASS	IntersectsRepeat=1;RepeatCorrectionApplied=0	SAC:ACF:DF:PD:GT:SGT:SF:SV:SIG:MT:PAC	88,169,66,0:1:1:2:0/0:0/1:0.5:0	7,40,10,0:1:1:2:0/0:0/1:0.5:0:0:.:.	46,107,32,0:1:1:2:0/0:0/1:0.25:0:0:.:.	32,58,28,0:1:1:2:0/0:0/1:0.5:0:0:.:.
chr10_ref_v2	629172	.	G	T	.	PASS	IntersectsRepeat=1;RepeatCorrectionApplied=0	SAC:ACF:DF:PD:GT:SGT:SF:SV:SIG:MT:PAC	63,165,6,0:1:1:2:0/0:0/1:0.125:0	4,42,2,0:1:1:2:0/0:0/1:0.125:0:0:.:.	38,105,11,0:1:1:2:0/0:0/1:0.125:0:0:.:.	27,60,6,0:1:1:2:0/0:0/1:0.125:0:0:.:.
chr10_ref_v2	638791	.	C	CTTTTT	.	PASS	IntersectsRepeat=1;RepeatCorrectionApplied=1	SAC:ACF:DF:PD:GT:SGT:SF:SV:SIG:MT:PAC	37,12,58,52:1:1:2:0/1:1/1:0.5:0	2,1,7,3:1:0:2:./.:./.:.:0:0:.:.	13,4,34,30:1:1:2:1/1:0/1:0.5:1:0:.:.	10,1,13,21:1:1:2:1/1:0/1:0.5:0:0:.:.
chr10_ref_v2	639590	.	A	ACC	.	PASS	IntersectsRepeat=1;RepeatCorrectionApplied=0	SAC:ACF:DF:PD:GT:SGT:SF:SV:SIG:MT:PAC	48,29,78,71:1:1:2:0/1:1/1:0.25:0	2,2,10,4:1:1:2:./.:./.:.:0:0:.:.	13,17,47,41:1:1:2:1/1:0/1:0.5:1:0:.:.	18,15,27,24:1:1:2:0/1:1/1:0.25:0:0:.:.
chr10_ref_v2	639592	.	A	C	.	PASS	IntersectsRepeat=1;RepeatCorrectionApplied=0	SAC:ACF:DF:PD:GT:SGT:SF:SV:SIG:MT:PAC	86,87,42,15:1:1:2:0/0:0/1:0.5:1	10,6,2,0:1:1:2:./.:./.:.:0:0:.:.	54,55,7,8:1:1:2:0/0:0/1:0.25:0:0:.:.	30,28,17,11:1:1:2:0/1:0/0:0.25:0:0:.:.
chr10_ref_v2	641485	.	T	TA	.	PASS	IntersectsRepeat=1;RepeatCorrectionApplied=1	SAC:ACF:DF:PD:GT:SGT:SF:SV:SIG:MT:PAC	10,14,185,211:1:1:2:1/1:./.:.:0	2,0,22,25:1:1:2:1/1:./.:.:0:0:.:.	0,3,79,99:1:1:2:1/1:./.:.:0:0:.:.	1,0,53,93:1:1:2:1/1:./.:.:0:0:.:.
chr10_ref_v2	658249	.	T	TTC	.	PASS	IntersectsRepeat=1;RepeatCorrectionApplied=1	SAC:ACF:DF:PD:GT:SGT:SF:SV:SIG:MT:PAC	8,16,231,323:1:1:2:1/1:./.:.:0	0,0,21,30:1:1:2:1/1:./.:.:0:0:.:.	4,11,125,181:1:1:2:1/1:./.:.:0:0:.:.	1,9,73,119:1:1:2:1/1:./.:.:0:0:.:.
chr10_ref_v2	666816	.	G	GTATATATATATATA,GTATATATATATATATA	.	PASS	IntersectsRepeat=1;RepeatCorrectionApplied=1	SAC:ACF:DF:PD:GT:SGT:SF:SV:SIG:MT:PAC	1,0,14,24,32,32:1:1:2:2/2:1/2:0.5:0	0,1,2,4,2,7:1:0:2:./.:./.:.:0:0:.:.	0,0,7,8,15,8:1:1:2:2/2:1/2:0.5:0:0:.:.	0,0,3,3,11,7:1:1:2:2/2:1/2:0.125:0:0:.:.
chr10_ref_v2	701335	.	TCA	T	.	PASS	IntersectsRepeat=1;RepeatCorrectionApplied=1	SAC:ACF:DF:PD:GT:SGT:SF:SV:SIG:MT:PAC	185,123,19,15:1:1:2:0/0:./.:.:0	15,8,1,2:1:1:2:0/0:./.:.:0:0:.:.	99,64,9,9:1:1:2:0/0:./.:.:0:0:.:.	59,60,4,2:1:1:2:0/0:./.:.:0:0:.:.
chr10_ref_v2	708614	.	T	C	.	PASS	IntersectsRepeat=0;RepeatCorrectionApplied=0	SAC:ACF:DF:PD:GT:SGT:SF:SV:SIG:MT:PAC	401,424,0,0:1:1:2:0/0:./.:.:0	40,40,0,0:1:1:2:0/0:./.:.:0:0:.:.	258,223,0,0:1:1:2:0/0:./.:.:0:0:.:.	73,88,68,80:1:1:2:0/1:./.:.:0:1:g.708614T>C:0
chr10_ref_v2	714688	.	G	T	.	PASS	IntersectsRepeat=0;RepeatCorrectionApplied=0	SAC:ACF:DF:PD:GT:SGT:SF:SV:SIG:MT:PAC	0,0,1,9:1:1:2:./.:./.:.:0	0,0,0,4:0:1:2:./.:./.:.:0:0:.:.	0,0,0,3:0:1:2:./.:./.:.:0:0:.:.	0,0,0,3:0:1:2:./.:./.:.:0:0:.:.
chr10_ref_v2	714697	.	A	T	.	PASS	IntersectsRepeat=1;RepeatCorrectionApplied=0	SAC:ACF:DF:PD:GT:SGT:SF:SV:SIG:MT:PAC	0,0,0,2:0:1:2:./.:./.:.:0	0,0,0,0:0:1:2:./.:./.:.:0:0:.:.	0,0,0,0:0:1:2:./.:./.:.:0:0:.:.	0,0,0,1:0:1:2:./.:./.:.:0:0:.:.
chr10_ref_v2	714703	.	G	A	.	PASS	IntersectsRepeat=1;RepeatCorrectionApplied=0	SAC:ACF:DF:PD:GT:SGT:SF:SV:SIG:MT:PAC	1,0,0,2:1:1:2:./.:./.:.:0	0,0,0,0:0:1:2:./.:./.:.:0:0:.:.	0,0,0,0:0:1:2:./.:./.:.:0:0:.:.	0,0,0,0:0:1:2:./.:./.:.:0:0:.:.
chr10_ref_v2	727021	.	A	G	.	PASS	IntersectsRepeat=0;RepeatCorrectionApplied=0	SAC:ACF:DF:PD:GT:SGT:SF:SV:SIG:MT:PAC	474,352,48,67:1:1:2:0/0:0/1:0.25:1	56,39,4,6:1:1:2:0/0:0/1:0.25:0:0:.:.	235,184,19,22:1:1:2:0/0:0/1:0.25:1:0:.:.	184,124,8,8:1:1:2:0/0:0/1:0.125:1:0:.:.
chr10_ref_v2	727074	.	G	A	.	PASS	IntersectsRepeat=1;RepeatCorrectionApplied=0	SAC:ACF:DF:PD:GT:SGT:SF:SV:SIG:MT:PAC	454,379,28,116:1:1:2:0/0:0/1:0.25:0	50,35,1,7:1:1:2:0/0:0/1:0.125:0:0:.:.	262,198,15,37:1:1:2:0/0:0/1:0.25:1:0:.:.	179,146,9,19:1:1:2:0/0:0/1:0.125:1:0:.:.
chr10_ref_v2	727080	.	G	A	.	PASS	IntersectsRepeat=1;RepeatCorrectionApplied=0	SAC:ACF:DF:PD:GT:SGT:SF:SV:SIG:MT:PAC	453,394,28,115:1:1:2:0/0:0/1:0.25:0	49,36,1,7:1:1:2:0/0:0/1:0.125:0:0:.:.	268,208,15,36:1:1:2:0/0:0/1:0.25:1:0:.:.	177,155,8,19:1:1:2:0/0:0/1:0.125:1:0:.:.
chr10_ref_v2	727083	.	T	C	.	PASS	IntersectsRepeat=0;RepeatCorrectionApplied=0	SAC:ACF:DF:PD:GT:SGT:SF:SV:SIG:MT:PAC	450,405,26,112:1:1:2:0/0:0/1:0.25:0	47,36,1,7:1:1:2:0/0:0/1:0.125:0:0:.:.	270,208,15,36:1:1:2:0/0:0/1:0.25:1:0:.:.	176,155,8,18:1:1:2:0/0:0/1:0.125:1:0:.:.
chr10_ref_v2	727091	.	T	A	.	PASS	IntersectsRepeat=0;RepeatCorrectionApplied=0	SAC:ACF:DF:PD:GT:SGT:SF:SV:SIG:MT:PAC	447,412,26,106:1:1:2:0/0:0/1:0.25:0	44,36,1,7:1:1:2:0/0:0/1:0.25:0:0:.:.	262,208,15,39:1:1:2:0/0:0/1:0.25:1:0:.:.	167,155,8,20:1:1:2:0/0:0/1:0.125:1:0:.:.
chr10_ref_v2	727098	.	G	T	.	PASS	IntersectsRepeat=0;RepeatCorrectionApplied=0	SAC:ACF:DF:PD:GT:SGT:SF:SV:SIG:MT:PAC	439,419,25,102:1:1:2:0/0:0/1:0.25:0	44,40,1,8:1:1:2:0/0:0/1:0.25:0:0:.:.	261,216,12,36:1:1:2:0/0:0/1:0.25:1:0:.:.	160,154,7,20:1:1:2:0/0:0/1:0.125:1:0:.:.
chr10_ref_v2	727101	.	T	C	.	PASS	IntersectsRepeat=1;RepeatCorrectionApplied=0	SAC:ACF:DF:PD:GT:SGT:SF:SV:SIG:MT:PAC	441,425,24,98:1:1:2:0/0:0/1:0.25:0	42,44,1,7:1:1:2:0/0:0/1:0.125:0:0:.:.	260,221,12,36:1:1:2:0/0:0/1:0.25:1:0:.:.	160,158,7,20:1:1:2:0/0:0/1:0.125:1:0:.:.
chr10_ref_v2	727110	.	C	T	.	PASS	IntersectsRepeat=1;RepeatCorrectionApplied=0	SAC:ACF:DF:PD:GT:SGT:SF:SV:SIG:MT:PAC	429,433,13,89:1:1:2:0/0:0/1:0.25:0	41,46,1,6:1:1:2:0/0:0/1:0.125:0:0:.:.	252,221,5,37:1:1:2:0/0:0/1:0.125:0:0:.:.	159,150,6,19:1:1:2:0/0:0/1:0.125:1:0:.:.
chr10_ref_v2	727116	.	G	A	.	PASS	IntersectsRepeat=0;RepeatCorrectionApplied=0	SAC:ACF:DF:PD:GT:SGT:SF:SV:SIG:MT:PAC	433,431,5,84:1:1:2:0/0:0/1:0.25:0	42,49,1,6:1:1:2:0/0:0/1:0.125:0:0:.:.	244,218,4,36:1:1:2:0/0:0/1:0.125:0:0:.:.	155,153,4,19:1:1:2:0/0:0/1:0.125:0:0:.:.
chr10_ref_v2	730366	.	G	T	.	PASS	IntersectsRepeat=1;RepeatCorrectionApplied=0	SAC:ACF:DF:PD:GT:SGT:SF:SV:SIG:MT:PAC	0,0,0,1:0:1:2:./.:./.:.:0	0,0,0,0:0:1:2:./.:./.:.:0:0:.:.	0,0,0,0:0:1:2:./.:./.:.:0:0:.:.	0,0,0,0:0:1:2:./.:./.:.:0:0:.:.
chr10_ref_v2	731481	.	G	C	.	PASS	IntersectsRepeat=0;RepeatCorrectionApplied=0	SAC:ACF:DF:PD:GT:SGT:SF:SV:SIG:MT:PAC	0,0,1,0:0:1:2:./.:./.:.:0	0,0,0,0:0:1:2:./.:./.:.:0:0:.:.	0,0,0,0:0:1:2:./.:./.:.:0:0:.:.	0,0,0,0:0:1:2:./.:./.:.:0:0:.:.
chr10_ref_v2	731505	.	C	A	.	PASS	IntersectsRepeat=0;RepeatCorrectionApplied=0	SAC:ACF:DF:PD:GT:SGT:SF:SV:SIG:MT:PAC	0,0,1,0:0:1:2:./.:./.:.:0	0,0,0,0:0:1:2:./.:./.:.:0:0:.:.	0,0,0,0:0:1:2:./.:./.:.:0:0:.:.	0,0,0,0:0:1:2:./.:./.:.:0:0:.:.
chr10_ref_v2	732772	.	C	T	.	PASS	IntersectsRepeat=0;RepeatCorrectionApplied=0	SAC:ACF:DF:PD:GT:SGT:SF:SV:SIG:MT:PAC	0,0,1,1:1:1:2:./.:./.:.:0	0,0,0,0:0:1:2:./.:./.:.:0:0:.:.	0,0,0,0:0:1:2:./.:./.:.:0:0:.:.	0,0,0,0:0:1:2:./.:./.:.:0:0:.:.
chr10_ref_v2	732781	.	A	G	.	PASS	IntersectsRepeat=1;RepeatCorrectionApplied=0	SAC:ACF:DF:PD:GT:SGT:SF:SV:SIG:MT:PAC	0,0,1,1:1:1:2:./.:./.:.:0	0,0,0,0:0:1:2:./.:./.:.:0:0:.:.	0,0,0,0:0:1:2:./.:./.:.:0:0:.:.	0,0,0,0:0:1:2:./.:./.:.:0:0:.:.
chr10_ref_v2	732823	.	T	C	.	PASS	IntersectsRepeat=0;RepeatCorrectionApplied=0	SAC:ACF:DF:PD:GT:SGT:SF:SV:SIG:MT:PAC	0,0,1,1:1:1:2:./.:./.:.:0	0,0,0,0:0:1:2:./.:./.:.:0:0:.:.	0,0,0,0:0:1:2:./.:./.:.:0:0:.:.	0,0,0,0:0:1:2:./.:./.:.:0:0:.:.
chr10_ref_v2	732833	.	T	C	.	PASS	IntersectsRepeat=1;RepeatCorrectionApplied=0	SAC:ACF:DF:PD:GT:SGT:SF:SV:SIG:MT:PAC	0,0,1,1:1:1:2:./.:./.:.:0	0,0,0,0:0:1:2:./.:./.:.:0:0:.:.	0,0,0,0:0:1:2:./.:./.:.:0:0:.:.	0,0,0,0:0:1:2:./.:./.:.:0:0:.:.
chr10_ref_v2	732837	.	T	C	.	PASS	IntersectsRepeat=1;RepeatCorrectionApplied=0	SAC:ACF:DF:PD:GT:SGT:SF:SV:SIG:MT:PAC	0,0,1,1:1:1:2:./.:./.:.:0	0,0,0,0:0:1:2:./.:./.:.:0:0:.:.	0,0,0,0:0:1:2:./.:./.:.:0:0:.:.	0,0,0,0:0:1:2:./.:./.:.:0:0:.:.
chr10_ref_v2	732838	.	C	T	.	PASS	IntersectsRepeat=1;RepeatCorrectionApplied=0	SAC:ACF:DF:PD:GT:SGT:SF:SV:SIG:MT:PAC	0,0,1,1:1:1:2:./.:./.:.:0	0,0,0,0:0:1:2:./.:./.:.:0:0:.:.	0,0,0,0:0:1:2:./.:./.:.:0:0:.:.	0,0,0,0:0:1:2:./.:./.:.:0:0:.:.
chr10_ref_v2	732844	.	C	T	.	PASS	IntersectsRepeat=0;RepeatCorrectionApplied=0	SAC:ACF:DF:PD:GT:SGT:SF:SV:SIG:MT:PAC	0,0,1,1:1:1:2:./.:./.:.:0	0,0,0,0:0:1:2:./.:./.:.:0:0:.:.	0,0,0,0:0:1:2:./.:./.:.:0:0:.:.	0,0,0,0:0:1:2:./.:./.:.:0:0:.:.
chr10_ref_v2	732850	.	G	A	.	PASS	IntersectsRepeat=0;RepeatCorrectionApplied=0	SAC:ACF:DF:PD:GT:SGT:SF:SV:SIG:MT:PAC	0,0,1,1:1:1:2:./.:./.:.:0	0,0,0,0:0:1:2:./.:./.:.:0:0:.:.	0,0,0,0:0:1:2:./.:./.:.:0:0:.:.	0,0,0,0:0:1:2:./.:./.:.:0:0:.:.
chr10_ref_v2	737535	.	A	C	.	PASS	IntersectsRepeat=0;RepeatCorrectionApplied=0	SAC:ACF:DF:PD:GT:SGT:SF:SV:SIG:MT:PAC	0,0,1,0:0:1:2:./.:./.:.:0	0,0,0,0:0:1:2:./.:./.:.:0:0:.:.	0,1,0,0:0:1:2:./.:./.:.:0:0:.:.	0,0,0,0:0:1:2:./.:./.:.:0:0:.:.
chr10_ref_v2	737552	.	T	A	.	PASS	IntersectsRepeat=1;RepeatCorrectionApplied=0	SAC:ACF:DF:PD:GT:SGT:SF:SV:SIG:MT:PAC	0,0,1,0:0:1:2:./.:./.:.:0	0,0,0,0:0:1:2:./.:./.:.:0:0:.:.	0,1,0,0:0:1:2:./.:./.:.:0:0:.:.	0,0,0,0:0:1:2:./.:./.:.:0:0:.:.
chr10_ref_v2	737553	.	G	A	.	PASS	IntersectsRepeat=1;RepeatCorrectionApplied=0	SAC:ACF:DF:PD:GT:SGT:SF:SV:SIG:MT:PAC	0,0,1,0:0:1:2:./.:./.:.:0	0,0,0,0:0:1:2:./.:./.:.:0:0:.:.	0,1,0,0:0:1:2:./.:./.:.:0:0:.:.	0,0,0,0:0:1:2:./.:./.:.:0:0:.:.
chr10_ref_v2	737554	.	T	G	.	PASS	IntersectsRepeat=1;RepeatCorrectionApplied=0	SAC:ACF:DF:PD:GT:SGT:SF:SV:SIG:MT:PAC	0,0,1,0:0:1:2:./.:./.:.:0	0,0,0,0:0:1:2:./.:./.:.:0:0:.:.	0,1,0,0:0:1:2:./.:./.:.:0:0:.:.	0,0,0,0:0:1:2:./.:./.:.:0:0:.:.
chr10_ref_v2	737664	.	G	T	.	PASS	IntersectsRepeat=1;RepeatCorrectionApplied=0	SAC:ACF:DF:PD:GT:SGT:SF:SV:SIG:MT:PAC	0,0,0,0:0:1:2:./.:./.:.:0	0,0,0,0:0:1:2:./.:./.:.:0:0:.:.	0,0,0,0:0:1:2:./.:./.:.:0:0:.:.	0,0,0,1:0:1:2:./.:./.:.:0:0:.:.
chr10_ref_v2	745305	.	T	C	.	ExcRegion	IntersectsRepeat=1;RepeatCorrectionApplied=0	SAC:ACF:DF:PD:GT:SGT:SF:SV:SIG:MT:PAC	0,28,0,12:1:1:2:./.:./.:.:0	0,1,0,0:0:1:2:./.:./.:.:0:0:.:.	0,18,0,13:1:1:2:./.:./.:.:0:0:.:.	0,24,0,4:1:1:2:./.:./.:.:0:0:.:.
chr10_ref_v2	745312	.	GGTGTGTGGGTGT	G	.	ExcRegion	IntersectsRepeat=1;RepeatCorrectionApplied=1	SAC:ACF:DF:PD:GT:SGT:SF:SV:SIG:MT:PAC	0,6,0,12:1:1:2:./.:./.:.:0	0,0,0,0:0:1:2:./.:./.:.:0:0:.:.	0,7,0,13:1:1:2:./.:./.:.:0:0:.:.	0,13,0,5:1:1:2:./.:./.:.:0:0:.:.
chr11_ref_v2	9	.	CCACACACCACACCCACA	C	.	ExcRegion	IntersectsRepeat=1;RepeatCorrectionApplied=1	SAC:ACF:DF:PD:GT:SGT:SF:SV:SIG:MT:PAC	15,0,0,0:0:1:2:./.:./.:.:0	0,0,0,0:0:1:2:./.:./.:.:0:0:.:.	5,0,5,0:1:1:2:./.:./.:.:0:0:.:.	7,0,0,0:0:1:2:./.:./.:.:0:0:.:.
chr11_ref_v2	51	.	C	A	.	ExcRegion	IntersectsRepeat=1;RepeatCorrectionApplied=0	SAC:ACF:DF:PD:GT:SGT:SF:SV:SIG:MT:PAC	0,0,110,1:1:1:2:./.:./.:.:0	0,0,2,1:1:1:2:./.:./.:.:0:0:.:.	0,0,61,1:1:1:2:./.:./.:.:0:0:.:.	0,1,42,0:1:1:2:./.:./.:.:0:0:.:.
chr11_ref_v2	265	.	A	C	.	ExcRegion	IntersectsRepeat=0;RepeatCorrectionApplied=0	SAC:ACF:DF:PD:GT:SGT:SF:SV:SIG:MT:PAC	265,175,0,48:1:1:2:./.:./.:.:0	14,2,0,1:1:1:2:./.:./.:.:0:0:.:.	156,34,0,39:1:1:2:./.:./.:.:0:0:.:.	92,14,0,20:1:1:2:./.:./.:.:0:0:.:.
chr11_ref_v2	469	.	C	A	.	ExcRegion	IntersectsRepeat=1;RepeatCorrectionApplied=0	SAC:ACF:DF:PD:GT:SGT:SF:SV:SIG:MT:PAC	0,0,78,140:1:1:2:./.:./.:.:0	0,0,5,14:1:1:2:./.:./.:.:0:0:.:.	0,0,39,81:1:1:2:./.:./.:.:0:0:.:.	0,0,28,67:1:1:2:./.:./.:.:0:0:.:.
chr11_ref_v2	489	.	T	C	.	ExcRegion	IntersectsRepeat=1;RepeatCorrectionApplied=0	SAC:ACF:DF:PD:GT:SGT:SF:SV:SIG:MT:PAC	0,0,52,136:1:1:2:./.:./.:.:0	0,0,8,11:1:1:2:./.:./.:.:0:0:.:.	0,0,32,73:1:1:2:./.:./.:.:0:0:.:.	0,0,28,62:1:1:2:./.:./.:.:0:0:.:.
chr11_ref_v2	508	.	T	G	.	ExcRegion	IntersectsRepeat=1;RepeatCorrectionApplied=0	SAC:ACF:DF:PD:GT:SGT:SF:SV:SIG:MT:PAC	0,0,75,161:1:1:2:./.:./.:.:0	0,0,10,13:1:1:2:./.:./.:.:0:0:.:.	0,0,46,114:1:1:2:./.:./.:.:0:0:.:.	0,0,39,64:1:1:2:./.:./.:.:0:0:.:.
chr11_ref_v2	26590	.	CAT	C,CATAT	.	PASS	IntersectsRepeat=1;RepeatCorrectionApplied=1	SAC:ACF:DF:PD:GT:SGT:SF:SV:SIG:MT:PAC	46,41,16,17,8,8:1:1:2:0/0:0/2:0.125:0	12,17,7,6,1,2:1:1:2:0/0:0/1:0.25:0:0:.:.	20,15,6,8,2,6:1:1:2:0/0:0/2:0.25:0:0:.:.	5,17,3,3,1,3:1:1:2:0/0:0/2:0.125:0:0:.:.
chr11_ref_v2	36587	.	CAT	C	.	PASS	IntersectsRepeat=1;RepeatCorrectionApplied=1	SAC:ACF:DF:PD:GT:SGT:SF:SV:SIG:MT:PAC	52,56,31,21:1:1:2:0/0:0/1:0.25:0	26,12,10,8:1:1:2:0/0:0/1:0.25:0:0:.:.	39,35,10,8:1:1:2:0/0:./.:.:0:0:.:.	15,4,7,9:1:1:2:0/1:0/0:0.25:0:0:.:.
chr11_ref_v2	66744	.	T	A	.	PASS	IntersectsRepeat=0;RepeatCorrectionApplied=0	SAC:ACF:DF:PD:GT:SGT:SF:SV:SIG:MT:PAC	311,298,1,0:1:1:2:0/0:./.:.:0	15,22,22,10:1:1:2:0/1:0/0:0.125:0:1:g.66744T>A:0	159,165,0,0:1:1:2:0/0:./.:.:0:0:.:.	121,92,0,0:1:1:2:0/0:./.:.:0:0:.:.
chr11_ref_v2	67772	.	C	CTTTTTTTTTTTTT	.	PASS	IntersectsRepeat=1;RepeatCorrectionApplied=1	SAC:ACF:DF:PD:GT:SGT:SF:SV:SIG:MT:PAC	0,2,33,160:1:1:2:1/1:./.:.:0	0,0,1,16:1:0:2:./.:./.:.:0:0:.:.	0,1,10,97:1:1:2:1/1:./.:.:0:0:.:.	0,0,9,42:1:1:2:1/1:./.:.:0:0:.:.
chr11_ref_v2	68755	.	T	G	.	PASS	IntersectsRepeat=1;RepeatCorrectionApplied=0	SAC:ACF:DF:PD:GT:SGT:SF:SV:SIG:MT:PAC	100,108,33,0:1:1:2:0/0:0/1:0.25:0	5,5,1,0:1:0:2:./.:./.:.:0:0:.:.	26,44,23,0:1:1:2:0/0:0/1:0.5:0:0:.:.	30,46,16,0:1:1:2:0/0:0/1:0.5:0:0:.:.
chr11_ref_v2	78801	.	TTA	T	.	PASS	IntersectsRepeat=1;RepeatCorrectionApplied=1	SAC:ACF:DF:PD:GT:SGT:SF:SV:SIG:MT:PAC	95,105,10,8:1:1:2:0/0:./.:.:0	19,12,7,3:1:1:2:0/0:0/1:0.25:0:0:.:.	50,40,7,6:1:1:2:0/0:./.:.:0:0:.:.	19,28,3,6:1:1:2:0/0:./.:.:0:0:.:.
chr11_ref_v2	114778	.	C	CAT	.	PASS	IntersectsRepeat=1;RepeatCorrectionApplied=1	SAC:ACF:DF:PD:GT:SGT:SF:SV:SIG:MT:PAC	17,15,118,88:1:1:2:1/1:./.:.:0	4,3,35,19:1:1:2:1/1:./.:.:0:0:.:.	10,8,40,53:1:1:2:1/1:0/1:0.125:0:0:.:.	9,2,42,40:1:1:2:1/1:./.:.:0:0:.:.
chr11_ref_v2	134471	.	AT	A	.	PASS	IntersectsRepeat=1;RepeatCorrectionApplied=1	SAC:ACF:DF:PD:GT:SGT:SF:SV:SIG:MT:PAC	196,202,20,24:1:1:2:0/0:./.:.:0	24,13,4,1:1:1:2:0/0:./.:.:0:0:.:.	77,87,9,11:1:1:2:0/0:./.:.:0:0:.:.	61,59,8,9:1:1:2:0/0:./.:.:0:0:.:.
chr11_ref_v2	136107	.	CAT	C	.	PASS	IntersectsRepeat=1;RepeatCorrectionApplied=1	SAC:ACF:DF:PD:GT:SGT:SF:SV:SIG:MT:PAC	84,79,14,5:1:1:2:0/0:./.:.:0	27,29,2,2:1:1:2:0/0:./.:.:0:0:.:.	44,47,5,3:1:1:2:0/0:./.:.:0:0:.:.	24,29,5,2:1:1:2:0/0:./.:.:0:0:.:.
chr11_ref_v2	164848	.	CTATATATATATATATATATA	C	.	PASS	IntersectsRepeat=1;RepeatCorrectionApplied=1	SAC:ACF:DF:PD:GT:SGT:SF:SV:SIG:MT:PAC	2,0,127,108:1:1:2:1/1:./.:.:0	0,0,13,9:1:1:2:1/1:./.:.:0:0:.:.	1,2,76,49:1:1:2:1/1:./.:.:0:0:.:.	0,0,62,32:1:1:2:1/1:./.:.:0:0:.:.
chr11_ref_v2	168999	.	T	TAATAAATA	.	PASS	IntersectsRepeat=1;RepeatCorrectionApplied=1	SAC:ACF:DF:PD:GT:SGT:SF:SV:SIG:MT:PAC	1,2,72,81:1:1:2:1/1:./.:.:0	0,1,13,25:1:1:2:1/1:./.:.:0:0:.:.	0,1,25,24:1:1:2:1/1:./.:.:0:0:.:.	0,0,32,24:1:1:2:1/1:./.:.:0:0:.:.
chr11_ref_v2	179252	.	T	TTATATATATA,TTATATATATATA	.	PASS	IntersectsRepeat=1;RepeatCorrectionApplied=1	SAC:ACF:DF:PD:GT:SGT:SF:SV:SIG:MT:PAC	3,0,7,16,26,40:1:1:2:2/2:0/2:0.125:0	0,0,1,2,17,8:1:1:2:2/2:./.:.:0:0:.:.	1,0,6,8,18,19:1:1:2:2/2:1/2:0.25:0:0:.:.	3,0,4,7,13,26:1:1:2:2/2:0/2:0.125:0:0:.:.
chr11_ref_v2	179921	.	A	C	.	PASS	IntersectsRepeat=0;RepeatCorrectionApplied=0	SAC:ACF:DF:PD:GT:SGT:SF:SV:SIG:MT:PAC	330,176,0,38:1:1:2:0/0:0/1:0.125:0	37,14,0,2:1:1:2:0/0:0/1:0.125:0:0:.:.	206,52,0,46:1:1:2:0/0:0/1:0.25:0:0:.:.	112,36,0,21:1:1:2:0/0:0/1:0.25:0:0:.:.
chr11_ref_v2	184506	.	G	GTAATAATAATAATAATTATAATAA	.	PASS	IntersectsRepeat=1;RepeatCorrectionApplied=1	SAC:ACF:DF:PD:GT:SGT:SF:SV:SIG:MT:PAC	0,0,28,35:1:1:2:1/1:./.:.:0	0,1,4,10:1:0:2:./.:./.:.:0:0:.:.	0,0,16,12:1:1:2:1/1:./.:.:0:0:.:.	0,0,4,12:1:0:2:./.:./.:.:0:0:.:.
chr11_ref_v2	188683	.	C	CA	.	PASS	IntersectsRepeat=1;RepeatCorrectionApplied=1	SAC:ACF:DF:PD:GT:SGT:SF:SV:SIG:MT:PAC	139,27,8,19:1:1:2:0/0:0/1:0.25:0	23,5,0,4:1:1:2:0/0:0/1:0.25:0:0:.:.	55,7,1,20:1:1:2:0/0:0/1:0.5:0:0:.:.	32,6,2,17:1:1:2:0/1:0/0:0.25:0:0:.:.
chr11_ref_v2	196217	.	GA	G	.	PASS	IntersectsRepeat=1;RepeatCorrectionApplied=1	SAC:ACF:DF:PD:GT:SGT:SF:SV:SIG:MT:PAC	115,96,22,16:1:1:2:0/0:./.:.:0	12,9,3,3:1:1:2:0/0:./.:.:0:0:.:.	51,56,12,9:1:1:2:0/0:./.:.:0:0:.:.	34,30,14,7:1:1:2:0/0:0/1:0.25:0:0:.:.
chr11_ref_v2	207676	.	TA	T	.	PASS	IntersectsRepeat=1;RepeatCorrectionApplied=1	SAC:ACF:DF:PD:GT:SGT:SF:SV:SIG:MT:PAC	112,165,13,17:1:1:2:0/0:./.:.:0	12,34,0,4:1:1:2:0/0:./.:.:0:0:.:.	86,111,5,11:1:1:2:0/0:./.:.:0:0:.:.	35,63,7,5:1:1:2:0/0:0/1:0.125:0:0:.:.
chr11_ref_v2	214917	.	T	C	.	PASS	IntersectsRepeat=1;RepeatCorrectionApplied=0	SAC:ACF:DF:PD:GT:SGT:SF:SV:SIG:MT:PAC	131,123,148,149:1:1:2:0/1:1/1:0.125:0	22,27,20,21:1:1:2:0/1:0/0:0.125:0:0:.:.	63,90,74,104:1:1:2:0/1:1/1:0.125:0:0:.:.	104,106,0,0:1:1:2:0/0:./.:.:0:1:g.214916_214918C>T:1
chr11_ref_v2	216761	.	G	GA	.	PASS	IntersectsRepeat=1;RepeatCorrectionApplied=1	SAC:ACF:DF:PD:GT:SGT:SF:SV:SIG:MT:PAC	86,91,27,30:1:1:2:0/0:0/1:0.5:0	10,6,4,1:1:1:2:0/0:0/1:0.5:0:0:.:.	41,32,11,6:1:1:2:0/0:0/1:0.25:0:0:.:.	42,15,8,1:1:1:2:0/0:0/1:0.125:0:0:.:.
chr11_ref_v2	217084	.	T	G	.	PASS	IntersectsRepeat=1;RepeatCorrectionApplied=0	SAC:ACF:DF:PD:GT:SGT:SF:SV:SIG:MT:PAC	91,220,60,0:1:1:2:0/0:0/1:0.25:0	7,34,11,0:1:1:2:0/0:0/1:0.5:0:0:.:.	22,136,60,0:1:1:2:0/0:0/1:0.5:0:0:.:.	23,103,39,0:1:1:2:0/0:0/1:0.5:0:0:.:.
chr11_ref_v2	223624	.	A	C	.	PASS	IntersectsRepeat=0;RepeatCorrectionApplied=0	SAC:ACF:DF:PD:GT:SGT:SF:SV:SIG:MT:PAC	290,74,0,55:1:1:2:0/0:0/1:0.25:0	39,8,0,5:1:1:2:0/0:0/1:0.25:0:0:.:.	145,24,0,45:1:1:2:0/0:0/1:0.5:0:0:.:.	84,11,0,23:1:1:2:0/0:0/1:0.5:0:0:.:.
chr11_ref_v2	242441	.	CT	C	.	PASS	IntersectsRepeat=1;RepeatCorrectionApplied=1	SAC:ACF:DF:PD:GT:SGT:SF:SV:SIG:MT:PAC	158,147,9,20:1:1:2:0/0:0/1:0.125:0	33,15,3,1:1:1:2:0/0:./.:.:0:0:.:.	77,98,8,12:1:1:2:0/0:0/1:0.125:0:0:.:.	54,62,3,4:1:1:2:0/0:./.:.:0:0:.:.
chr11_ref_v2	244017	.	A	G	.	PASS	IntersectsRepeat=0;RepeatCorrectionApplied=0	SAC:ACF:DF:PD:GT:SGT:SF:SV:SIG:MT:PAC	258,296,0,0:1:1:2:0/0:./.:.:0	39,31,0,0:1:1:2:0/0:./.:.:0:0:.:.	160,160,0,0:1:1:2:0/0:./.:.:0:0:.:.	46,52,39,47:1:1:2:0/1:0/0:0.125:0:1:g.244017A>G:0
chr11_ref_v2	251252	.	T	C	.	PASS	IntersectsRepeat=1;RepeatCorrectionApplied=0	SAC:ACF:DF:PD:GT:SGT:SF:SV:SIG:MT:PAC	308,30,0,24:1:1:2:0/0:0/1:0.125:0	26,2,0,0:1:1:2:0/0:./.:.:0:0:.:.	163,12,0,22:1:1:2:0/0:0/1:0.25:0:0:.:.	108,8,0,16:1:1:2:0/0:0/1:0.25:0:0:.:.
chr11_ref_v2	254367	.	A	C	.	PASS	IntersectsRepeat=0;RepeatCorrectionApplied=0	SAC:ACF:DF:PD:GT:SGT:SF:SV:SIG:MT:PAC	282,140,1,63:1:1:2:0/0:0/1:0.25:0	33,20,0,4:1:1:2:0/0:0/1:0.125:0:0:.:.	137,77,0,54:1:1:2:0/0:0/1:0.5:0:0:.:.	87,36,0,31:1:1:2:0/0:0/1:0.5:0:0:.:.
chr11_ref_v2	273433	.	G	GCAATGA	.	PASS	IntersectsRepeat=0;RepeatCorrectionApplied=0	SAC:ACF:DF:PD:GT:SGT:SF:SV:SIG:MT:PAC	0,0,254,272:1:1:2:1/1:./.:.:0	0,0,20,22:1:1:2:1/1:./.:.:0:0:.:.	0,0,158,151:1:1:2:1/1:./.:.:0:0:.:.	0,0,90,107:1:1:2:1/1:./.:.:0:0:.:.
chr11_ref_v2	276709	.	G	T	.	PASS	IntersectsRepeat=0;RepeatCorrectionApplied=0	SAC:ACF:DF:PD:GT:SGT:SF:SV:SIG:MT:PAC	94,283,47,0:1:1:2:0/0:0/1:0.25:0	20,30,6,0:1:1:2:0/0:0/1:0.25:0:0:.:.	28,143,35,1:1:1:2:0/0:0/1:0.25:0:0:.:.	17,106,19,0:1:1:2:0/0:0/1:0.25:0:0:.:.
chr11_ref_v2	276713	.	A	T	.	PASS	IntersectsRepeat=0;RepeatCorrectionApplied=0	SAC:ACF:DF:PD:GT:SGT:SF:SV:SIG:MT:PAC	86,274,73,0:1:1:2:0/0:0/1:0.25:0	19,30,8,0:1:1:2:0/0:0/1:0.25:0:0:.:.	27,146,54,3:1:1:2:0/0:0/1:0.5:0:0:.:.	15,101,31,0:1:1:2:0/0:0/1:0.5:0:0:.:.
chr11_ref_v2	279816	.	GA	GAA,G	.	PASS	IntersectsRepeat=1;RepeatCorrectionApplied=1	SAC:ACF:DF:PD:GT:SGT:SF:SV:SIG:MT:PAC	116,164,14,25,14,35:1:1:2:0/0:./.:.:0	13,16,0,4,4,3:1:1:2:0/0:0/1:0.125:0:0:.:.	51,75,5,11,10,9:1:1:2:0/0:./.:.:0:0:.:.	35,60,5,14,3,8:1:1:2:0/0:0/1:0.125:0:0:.:.
chr11_ref_v2	286102	.	TA	T	.	PASS	IntersectsRepeat=1;RepeatCorrectionApplied=1	SAC:ACF:DF:PD:GT:SGT:SF:SV:SIG:MT:PAC	162,157,18,14:1:1:2:0/0:./.:.:0	15,25,2,5:1:1:2:0/0:./.:.:0:0:.:.	79,67,4,7:1:1:2:0/0:./.:.:0:0:.:.	37,44,4,6:1:1:2:0/0:./.:.:0:0:.:.
chr11_ref_v2	309347	.	GT	G	.	PASS	IntersectsRepeat=1;RepeatCorrectionApplied=1	SAC:ACF:DF:PD:GT:SGT:SF:SV:SIG:MT:PAC	165,181,15,24:1:1:2:0/0:./.:.:0	28,28,2,6:1:1:2:0/0:0/1:0.125:0:0:.:.	85,72,5,5:1:1:2:0/0:./.:.:0:0:.:.	59,73,5,1:1:1:2:0/0:./.:.:0:0:.:.
chr11_ref_v2	320477	.	GT	G	.	PASS	IntersectsRepeat=1;RepeatCorrectionApplied=1	SAC:ACF:DF:PD:GT:SGT:SF:SV:SIG:MT:PAC	48,40,12,31:1:1:2:0/0:0/1:0.25:0	9,2,0,3:1:0:2:./.:./.:.:0:0:.:.	27,32,2,12:1:1:2:0/0:./.:.:0:0:.:.	18,18,1,3:1:1:2:0/0:./.:.:0:0:.:.
chr11_ref_v2	334757	.	GA	G	.	PASS	IntersectsRepeat=1;RepeatCorrectionApplied=1	SAC:ACF:DF:PD:GT:SGT:SF:SV:SIG:MT:PAC	129,136,42,16:1:1:2:0/0:./.:.:0	19,19,3,3:1:1:2:0/0:./.:.:0:0:.:.	66,69,12,15:1:1:2:0/0:./.:.:0:0:.:.	35,37,5,9:1:1:2:0/0:./.:.:0:0:.:.
chr11_ref_v2	354836	.	G	GA	.	PASS	IntersectsRepeat=1;RepeatCorrectionApplied=1	SAC:ACF:DF:PD:GT:SGT:SF:SV:SIG:MT:PAC	107,135,23,18:1:1:2:0/0:0/1:0.125:0	10,9,1,2:1:1:2:0/0:0/1:0.125:0:0:.:.	30,47,6,5:1:1:2:0/0:0/1:0.125:0:0:.:.	27,27,2,5:1:1:2:0/0:0/1:0.125:0:0:.:.
chr11_ref_v2	360728	.	G	T	.	PASS	IntersectsRepeat=0;RepeatCorrectionApplied=0	SAC:ACF:DF:PD:GT:SGT:SF:SV:SIG:MT:PAC	255,366,19,0:1:1:2:0/0:0/1:0.125:0	23,38,5,0:1:1:2:0/0:0/1:0.25:0:0:.:.	91,195,56,0:1:1:2:0/0:0/1:0.25:0:0:.:.	60,134,32,0:1:1:2:0/0:0/1:0.25:0:0:.:.
chr11_ref_v2	384757	.	C	CTTT	.	PASS	IntersectsRepeat=1;RepeatCorrectionApplied=1	SAC:ACF:DF:PD:GT:SGT:SF:SV:SIG:MT:PAC	10,2,57,7:1:1:2:1/1:0/1:0.25:0	4,0,4,2:1:0:2:./.:./.:.:0:0:.:.	9,1,32,1:1:1:2:1/1:0/1:0.5:0:0:.:.	1,1,19,3:1:1:2:1/1:0/1:0.125:0:0:.:.
chr11_ref_v2	384783	.	A	T	.	PASS	IntersectsRepeat=0;RepeatCorrectionApplied=0	SAC:ACF:DF:PD:GT:SGT:SF:SV:SIG:MT:PAC	42,199,53,1:1:1:2:0/0:0/1:0.5:0	8,34,7,0:1:1:2:0/0:0/1:0.25:0:0:.:.	27,94,39,0:1:1:2:0/0:0/1:0.5:0:0:.:.	18,64,17,0:1:1:2:0/0:0/1:0.5:0:0:.:.
chr11_ref_v2	384787	.	C	T	.	PASS	IntersectsRepeat=1;RepeatCorrectionApplied=0	SAC:ACF:DF:PD:GT:SGT:SF:SV:SIG:MT:PAC	68,180,46,0:1:1:2:0/0:0/1:0.25:0	10,32,6,0:1:1:2:0/0:0/1:0.25:0:0:.:.	35,90,35,0:1:1:2:0/0:0/1:0.5:0:0:.:.	24,62,13,0:1:1:2:0/0:0/1:0.25:0:0:.:.
chr11_ref_v2	393887	.	T	C	.	PASS	IntersectsRepeat=0;RepeatCorrectionApplied=0	SAC:ACF:DF:PD:GT:SGT:SF:SV:SIG:MT:PAC	209,251,0,0:1:1:2:0/0:./.:.:0	14,11,13,8:1:1:2:0/1:0/0:0.125:0:1:g.393887T>C:0	72,76,73,76:1:1:2:0/1:./.:.:0:1:g.393887T>C:0	89,89,0,0:1:1:2:0/0:./.:.:0:0:.:.
chr11_ref_v2	415323	.	T	G	.	PASS	IntersectsRepeat=0;RepeatCorrectionApplied=0	SAC:ACF:DF:PD:GT:SGT:SF:SV:SIG:MT:PAC	70,244,95,0:1:1:2:0/0:0/1:0.5:0	5,50,17,0:1:1:2:0/0:0/1:0.5:0:0:.:.	27,149,73,0:1:1:2:0/0:0/1:0.5:0:0:.:.	15,91,40,0:1:1:2:0/0:0/1:0.5:0:0:.:.
chr11_ref_v2	430740	.	C	T	.	PASS	IntersectsRepeat=0;RepeatCorrectionApplied=0	SAC:ACF:DF:PD:GT:SGT:SF:SV:SIG:MT:PAC	267,243,0,1:1:1:2:0/0:./.:.:0	15,23,23,10:1:1:2:0/1:0/0:0.125:0:1:g.430740C>T:0	73,53,71,68:1:1:2:0/1:./.:.:0:1:g.430740C>T:0	88,76,0,0:1:1:2:0/0:./.:.:0:0:.:.
chr11_ref_v2	436139	.	T	G	.	PASS	IntersectsRepeat=0;RepeatCorrectionApplied=0	SAC:ACF:DF:PD:GT:SGT:SF:SV:SIG:MT:PAC	181,318,41,0:1:1:2:0/0:0/1:0.125:0	21,48,8,0:1:1:2:0/0:0/1:0.25:0:0:.:.	69,186,62,0:1:1:2:0/0:0/1:0.5:0:0:.:.	32,90,43,0:1:1:2:0/0:0/1:0.5:0:0:.:.
chr11_ref_v2	451222	.	GGAACAC	G	.	PASS	IntersectsRepeat=0;RepeatCorrectionApplied=0	SAC:ACF:DF:PD:GT:SGT:SF:SV:SIG:MT:PAC	1,3,195,268:1:1:2:1/1:./.:.:0	0,0,26,39:1:1:2:1/1:./.:.:0:0:.:.	0,1,98,168:1:1:2:1/1:./.:.:0:0:.:.	0,2,92,97:1:1:2:1/1:./.:.:0:0:.:.
chr11_ref_v2	460109	.	T	C	.	PASS	IntersectsRepeat=0;RepeatCorrectionApplied=0	SAC:ACF:DF:PD:GT:SGT:SF:SV:SIG:MT:PAC	295,254,0,0:1:1:2:0/0:./.:.:0	35,32,0,0:1:1:2:0/0:./.:.:0:0:.:.	173,141,0,0:1:1:2:0/0:./.:.:0:0:.:.	48,50,44,37:1:1:2:0/1:0/0:0.125:0:1:g.460109T>C:0
chr11_ref_v2	463747	.	T	C	.	PASS	IntersectsRepeat=0;RepeatCorrectionApplied=0	SAC:ACF:DF:PD:GT:SGT:SF:SV:SIG:MT:PAC	304,296,0,0:1:1:2:0/0:./.:.:0	17,30,18,15:1:1:2:0/1:0/0:0.125:0:1:g.463747T>C:0	147,143,0,0:1:1:2:0/0:./.:.:0:0:.:.	108,104,0,0:1:1:2:0/0:./.:.:0:0:.:.
chr11_ref_v2	464826	.	G	GTATA,GTA	.	PASS	IntersectsRepeat=1;RepeatCorrectionApplied=1	SAC:ACF:DF:PD:GT:SGT:SF:SV:SIG:MT:PAC	10,10,17,39,6,9:1:1:2:0/1:1/1:0.5:0	3,1,12,11,2,2:1:1:2:1/1:0/1:0.25:0:0:.:.	2,1,5,17,2,0:1:1:2:1/1:0/1:0.25:0:0:.:.	0,1,6,13,1,2:1:1:2:1/1:./.:.:0:0:.:.
chr11_ref_v2	468533	.	T	G	.	PASS	IntersectsRepeat=0;RepeatCorrectionApplied=0	SAC:ACF:DF:PD:GT:SGT:SF:SV:SIG:MT:PAC	79,223,66,0:1:1:2:0/0:0/1:0.5:0	4,29,9,1:1:1:2:0/0:0/1:0.5:0:0:.:.	31,121,48,0:1:1:2:0/0:0/1:0.5:0:0:.:.	13,61,23,1:1:1:2:0/0:0/1:0.5:0:0:.:.
chr11_ref_v2	489495	.	TA	T	.	PASS	IntersectsRepeat=1;RepeatCorrectionApplied=1	SAC:ACF:DF:PD:GT:SGT:SF:SV:SIG:MT:PAC	177,164,11,9:1:1:2:0/0:./.:.:0	29,18,4,3:1:1:2:0/0:0/1:0.125:0:0:.:.	62,62,8,3:1:1:2:0/0:./.:.:0:0:.:.	54,64,2,7:1:1:2:0/0:./.:.:0:0:.:.
chr11_ref_v2	500050	.	T	C	.	PASS	IntersectsRepeat=1;RepeatCorrectionApplied=0	SAC:ACF:DF:PD:GT:SGT:SF:SV:SIG:MT:PAC	220,248,1,0:1:1:2:0/0:./.:.:0	28,30,0,0:1:1:2:0/0:./.:.:0:0:.:.	119,119,0,0:1:1:2:0/0:./.:.:0:0:.:.	34,43,40,50:1:1:2:0/1:1/1:0.125:0:1:g.500050T>C:0
chr11_ref_v2	517796	.	C	T	.	PASS	IntersectsRepeat=1;RepeatCorrectionApplied=0	SAC:ACF:DF:PD:GT:SGT:SF:SV:SIG:MT:PAC	78,94,42,2:1:1:2:0/0:0/1:0.5:0	13,8,4,0:1:1:2:0/0:0/1:0.5:0:0:.:.	27,50,21,6:1:1:2:0/0:0/1:0.5:1:0:.:.	26,23,10,0:1:1:2:0/0:0/1:0.5:0:0:.:.
chr11_ref_v2	517798	.	TCACTAC	T	.	PASS	IntersectsRepeat=1;RepeatCorrectionApplied=0	SAC:ACF:DF:PD:GT:SGT:SF:SV:SIG:MT:PAC	119,100,11,2:1:1:2:0/0:0/1:0.125:0	21,8,2,0:1:1:2:0/0:0/1:0.25:0:0:.:.	51,51,5,6:1:1:2:0/0:0/1:0.25:0:0:.:.	43,24,1,0:1:1:2:0/0:./.:.:0:0:.:.
chr11_ref_v2	519023	.	GA	G	.	PASS	IntersectsRepeat=1;RepeatCorrectionApplied=1	SAC:ACF:DF:PD:GT:SGT:SF:SV:SIG:MT:PAC	163,206,6,7:1:1:2:0/0:./.:.:0	16,25,2,4:1:1:2:0/0:0/1:0.125:0:0:.:.	65,102,2,6:1:1:2:0/0:./.:.:0:0:.:.	53,56,2,2:1:1:2:0/0:./.:.:0:0:.:.
chr11_ref_v2	523691	.	AT	A	.	PASS	IntersectsRepeat=1;RepeatCorrectionApplied=1	SAC:ACF:DF:PD:GT:SGT:SF:SV:SIG:MT:PAC	40,46,17,32:1:1:2:0/0:0/1:0.5:0	8,4,6,4:1:1:2:0/1:0/0:0.25:0:0:.:.	17,18,13,13:1:1:2:0/1:0/0:0.25:0:0:.:.	19,8,9,13:1:1:2:0/1:0/0:0.25:0:0:.:.
chr11_ref_v2	557138	.	GA	G	.	PASS	IntersectsRepeat=1;RepeatCorrectionApplied=1	SAC:ACF:DF:PD:GT:SGT:SF:SV:SIG:MT:PAC	248,218,16,15:1:1:2:0/0:0/1:0.125:0	32,35,5,6:1:1:2:0/0:0/1:0.25:0:0:.:.	120,103,15,4:1:1:2:0/0:0/1:0.125:0:0:.:.	61,78,6,7:1:1:2:0/0:0/1:0.125:0:0:.:.
chr11_ref_v2	580728	.	GA	G	.	PASS	IntersectsRepeat=1;RepeatCorrectionApplied=1	SAC:ACF:DF:PD:GT:SGT:SF:SV:SIG:MT:PAC	115,129,17,20:1:1:2:0/0:0/1:0.125:0	16,24,3,1:1:1:2:0/0:./.:.:0:0:.:.	57,63,9,15:1:1:2:0/0:0/1:0.25:0:0:.:.	33,63,3,4:1:1:2:0/0:./.:.:0:0:.:.
chr11_ref_v2	595779	.	T	G	.	PASS	IntersectsRepeat=0;RepeatCorrectionApplied=0	SAC:ACF:DF:PD:GT:SGT:SF:SV:SIG:MT:PAC	149,350,82,0:1:1:2:0/0:0/1:0.25:0	16,34,15,0:1:1:2:0/0:0/1:0.5:0:0:.:.	42,183,73,0:1:1:2:0/0:0/1:0.5:0:0:.:.	20,116,43,0:1:1:2:0/0:0/1:0.5:0:0:.:.
chr11_ref_v2	599742	.	A	G	.	PASS	IntersectsRepeat=0;RepeatCorrectionApplied=0	SAC:ACF:DF:PD:GT:SGT:SF:SV:SIG:MT:PAC	279,264,0,0:1:1:2:0/0:./.:.:0	28,33,0,0:1:1:2:0/0:./.:.:0:0:.:.	145,143,0,0:1:1:2:0/0:./.:.:0:0:.:.	38,56,42,35:1:1:2:0/1:0/0:0.125:0:1:g.599742A>G:0
chr11_ref_v2	612775	.	ACGAGCTTGAGAGAC	A	.	PASS	IntersectsRepeat=0;RepeatCorrectionApplied=0	SAC:ACF:DF:PD:GT:SGT:SF:SV:SIG:MT:PAC	2,1,240,269:1:1:2:1/1:./.:.:0	0,0,22,26:1:1:2:1/1:./.:.:0:0:.:.	1,0,135,135:1:1:2:1/1:./.:.:0:0:.:.	0,0,95,105:1:1:2:1/1:./.:.:0:0:.:.
chr11_ref_v2	613266	.	T	TAGAAGA	.	PASS	IntersectsRepeat=1;RepeatCorrectionApplied=1	SAC:ACF:DF:PD:GT:SGT:SF:SV:SIG:MT:PAC	0,3,203,322:1:1:2:1/1:./.:.:0	0,0,22,29:1:1:2:1/1:./.:.:0:0:.:.	0,0,135,150:1:1:2:1/1:./.:.:0:0:.:.	0,0,76,112:1:1:2:1/1:./.:.:0:0:.:.
chr11_ref_v2	613312	.	ACTGCTGCTGCTGCTGCTGCTGCTG	A	.	PASS	IntersectsRepeat=1;RepeatCorrectionApplied=1	SAC:ACF:DF:PD:GT:SGT:SF:SV:SIG:MT:PAC	2,4,137,134:1:1:2:1/1:0/1:0.125:0	0,2,15,6:1:1:2:1/1:0/1:0.25:0:0:.:.	1,0,93,72:1:1:2:1/1:./.:.:0:0:.:.	0,0,46,36:1:1:2:1/1:./.:.:0:0:.:.
chr11_ref_v2	613399	.	AGAGGAG	A	.	PASS	IntersectsRepeat=1;RepeatCorrectionApplied=1	SAC:ACF:DF:PD:GT:SGT:SF:SV:SIG:MT:PAC	2,3,171,201:1:1:2:1/1:./.:.:0	0,0,12,15:1:1:2:1/1:./.:.:0:0:.:.	0,1,95,138:1:1:2:1/1:./.:.:0:0:.:.	1,0,61,95:1:1:2:1/1:./.:.:0:0:.:.
chr11_ref_v2	613620	.	GA	G	.	PASS	IntersectsRepeat=1;RepeatCorrectionApplied=1	SAC:ACF:DF:PD:GT:SGT:SF:SV:SIG:MT:PAC	189,228,11,16:1:1:2:0/0:./.:.:0	20,22,3,3:1:1:2:0/0:0/1:0.125:0:0:.:.	105,132,5,6:1:1:2:0/0:./.:.:0:0:.:.	54,80,2,4:1:1:2:0/0:./.:.:0:0:.:.
chr11_ref_v2	617188	.	CT	C	.	PASS	IntersectsRepeat=1;RepeatCorrectionApplied=1	SAC:ACF:DF:PD:GT:SGT:SF:SV:SIG:MT:PAC	15,22,67,24:1:1:2:0/1:1/1:0.5:0	3,0,8,2:1:0:2:./.:./.:.:0:0:.:.	2,7,17,10:1:1:2:1/1:0/1:0.5:0:0:.:.	1,4,10,7:1:1:2:1/1:0/1:0.25:0:0:.:.
chr11_ref_v2	632463	.	CA	C	.	PASS	IntersectsRepeat=1;RepeatCorrectionApplied=1	SAC:ACF:DF:PD:GT:SGT:SF:SV:SIG:MT:PAC	155,164,25,17:1:1:2:0/0:./.:.:0	17,26,0,0:1:1:2:0/0:./.:.:0:0:.:.	75,89,7,4:1:1:2:0/0:./.:.:0:0:.:.	44,62,5,5:1:1:2:0/0:./.:.:0:0:.:.
chr11_ref_v2	635099	.	C	CTTTTTTT	.	PASS	IntersectsRepeat=1;RepeatCorrectionApplied=1	SAC:ACF:DF:PD:GT:SGT:SF:SV:SIG:MT:PAC	11,137,12,12:1:1:2:0/0:0/1:0.25:1	0,13,5,1:1:0:2:./.:./.:.:0:0:.:.	4,46,7,1:1:1:2:0/0:0/1:0.25:0:0:.:.	10,41,2,1:1:1:2:0/0:0/1:0.125:0:0:.:.
chr11_ref_v2	638053	.	A	AT	.	PASS	IntersectsRepeat=1;RepeatCorrectionApplied=1	SAC:ACF:DF:PD:GT:SGT:SF:SV:SIG:MT:PAC	162,121,25,16:1:1:2:0/0:0/1:0.125:0	16,10,12,1:1:1:2:0/1:0/0:0.25:0:0:.:.	68,51,11,6:1:1:2:0/0:0/1:0.125:0:0:.:.	48,36,10,5:1:1:2:0/0:0/1:0.125:0:0:.:.
chr11_ref_v2	644836	.	CA	C,CAA	.	PASS	IntersectsRepeat=1;RepeatCorrectionApplied=1	SAC:ACF:DF:PD:GT:SGT:SF:SV:SIG:MT:PAC	147,123,29,31,15,26:1:1:2:0/0:./.:.:0	8,17,6,5,1,4:1:1:2:0/0:0/1:0.25:0:0:.:.	64,41,13,12,6,22:1:1:2:0/0:0/2:0.25:0:0:.:.	38,20,9,8,4,11:1:1:2:0/0:0/2:0.25:0:0:.:.
chr11_ref_v2	658600	.	A	G	.	PASS	IntersectsRepeat=0;RepeatCorrectionApplied=0	SAC:ACF:DF:PD:GT:SGT:SF:SV:SIG:MT:PAC	0,0,0,0:0:1:2:./.:./.:.:0	0,1,0,0:0:1:2:./.:./.:.:0:0:.:.	0,0,0,0:0:1:2:./.:./.:.:0:0:.:.	0,0,0,0:0:1:2:./.:./.:.:0:0:.:.
chr11_ref_v2	659455	.	T	G	.	PASS	IntersectsRepeat=1;RepeatCorrectionApplied=0	SAC:ACF:DF:PD:GT:SGT:SF:SV:SIG:MT:PAC	1,0,0,0:0:1:2:./.:./.:.:0	0,0,0,0:0:1:2:./.:./.:.:0:0:.:.	0,0,1,1:1:1:2:./.:./.:.:0:0:.:.	0,0,0,0:0:1:2:./.:./.:.:0:0:.:.
chr11_ref_v2	663365	.	G	A	.	PASS	IntersectsRepeat=1;RepeatCorrectionApplied=0	SAC:ACF:DF:PD:GT:SGT:SF:SV:SIG:MT:PAC	0,0,0,4:0:1:2:./.:./.:.:0	0,0,0,1:0:1:2:./.:./.:.:0:0:.:.	0,0,0,2:0:1:2:./.:./.:.:0:0:.:.	0,0,0,2:0:1:2:./.:./.:.:0:0:.:.
chr11_ref_v2	663381	.	C	T	.	PASS	IntersectsRepeat=0;RepeatCorrectionApplied=0	SAC:ACF:DF:PD:GT:SGT:SF:SV:SIG:MT:PAC	0,0,0,1:0:1:2:./.:./.:.:0	0,0,0,1:0:1:2:./.:./.:.:0:0:.:.	0,0,0,1:0:1:2:./.:./.:.:0:0:.:.	0,0,0,0:0:1:2:./.:./.:.:0:0:.:.
chr11_ref_v2	663391	.	C	T	.	PASS	IntersectsRepeat=0;RepeatCorrectionApplied=0	SAC:ACF:DF:PD:GT:SGT:SF:SV:SIG:MT:PAC	0,0,0,1:0:1:2:./.:./.:.:0	0,0,0,1:0:1:2:./.:./.:.:0:0:.:.	0,0,0,1:0:1:2:./.:./.:.:0:0:.:.	0,0,0,0:0:1:2:./.:./.:.:0:0:.:.
chr11_ref_v2	663910	.	G	A	.	PASS	IntersectsRepeat=0;RepeatCorrectionApplied=0	SAC:ACF:DF:PD:GT:SGT:SF:SV:SIG:MT:PAC	71,100,11,2:1:1:2:0/0:0/1:0.125:0	3,8,3,1:1:1:2:./.:./.:.:0:0:.:.	33,63,2,1:1:1:2:0/0:./.:.:0:0:.:.	12,34,1,0:1:1:2:0/0:./.:.:0:0:.:.
chr11_ref_v2	663931	.	G	A	.	PASS	IntersectsRepeat=1;RepeatCorrectionApplied=0	SAC:ACF:DF:PD:GT:SGT:SF:SV:SIG:MT:PAC	52,159,13,3:1:1:2:0/0:0/1:0.125:0	2,11,4,1:1:1:2:./.:./.:.:0:0:.:.	25,106,2,1:1:1:2:0/0:./.:.:0:0:.:.	9,56,2,1:1:1:2:0/0:0/1:0.125:0:0:.:.
chr11_ref_v2	663942	.	G	A	.	PASS	IntersectsRepeat=1;RepeatCorrectionApplied=0	SAC:ACF:DF:PD:GT:SGT:SF:SV:SIG:MT:PAC	48,190,13,3:1:1:2:0/0:0/1:0.125:0	1,17,4,2:1:1:2:0/0:0/1:0.5:0:0:.:.	18,122,2,1:1:1:2:0/0:./.:.:0:0:.:.	9,66,2,1:1:1:2:0/0:./.:.:0:0:.:.
chr11_ref_v2	664299	.	A	C	.	PASS	IntersectsRepeat=0;RepeatCorrectionApplied=0	SAC:ACF:DF:PD:GT:SGT:SF:SV:SIG:MT:PAC	1,2,2,0:1:1:2:./.:./.:.:0	0,1,0,0:0:1:2:./.:./.:.:0:0:.:.	0,0,0,0:0:1:2:./.:./.:.:0:0:.:.	0,0,0,0:0:1:2:./.:./.:.:0:0:.:.
chr11_ref_v2	664729	.	G	T	.	PASS	IntersectsRepeat=1;RepeatCorrectionApplied=0	SAC:ACF:DF:PD:GT:SGT:SF:SV:SIG:MT:PAC	15,96,68,39:1:1:2:0/1:./.:.:0	1,12,11,7:1:1:2:0/1:1/1:0.125:0:0:.:.	3,31,39,21:1:1:2:0/1:1/1:0.25:0:0:.:.	3,13,37,8:1:1:2:1/1:0/1:0.5:0:0:.:.
chr11_ref_v2	664748	.	T	C	.	PASS	IntersectsRepeat=0;RepeatCorrectionApplied=0	SAC:ACF:DF:PD:GT:SGT:SF:SV:SIG:MT:PAC	5,128,23,24:1:1:2:0/0:0/1:0.5:0	0,13,5,0:1:1:2:./.:./.:.:0:0:.:.	2,47,11,11:1:1:2:0/1:0/0:0.25:0:0:.:.	2,23,12,2:1:1:2:0/1:0/0:0.25:0:0:.:.
chr11_ref_v2	664757	.	T	C	.	PASS	IntersectsRepeat=0;RepeatCorrectionApplied=0	SAC:ACF:DF:PD:GT:SGT:SF:SV:SIG:MT:PAC	4,129,7,34:1:1:2:0/0:0/1:0.5:0	0,10,4,1:1:1:2:./.:./.:.:0:0:.:.	2,47,6,15:1:1:2:0/0:0/1:0.5:0:0:.:.	1,21,6,4:1:1:2:0/1:0/0:0.25:0:0:.:.
chr11_ref_v2	664802	.	C	T	.	PASS	IntersectsRepeat=0;RepeatCorrectionApplied=0	SAC:ACF:DF:PD:GT:SGT:SF:SV:SIG:MT:PAC	0,93,15,100:1:1:2:0/1:1/1:0.125:0	0,4,8,6:1:1:2:./.:./.:.:0:0:.:.	0,36,1,63:1:1:2:0/1:1/1:0.25:0:0:.:.	0,16,7,35:1:1:2:1/1:0/1:0.5:0:0:.:.
chr12_ref_v2	5735	.	T	C	.	ExcRegion	IntersectsRepeat=0;RepeatCorrectionApplied=0	SAC:ACF:DF:PD:GT:SGT:SF:SV:SIG:MT:PAC	0,1,186,73:1:1:2:./.:./.:.:0	0,0,9,3:1:1:2:./.:./.:.:0:0:.:.	0,0,147,46:1:1:2:./.:./.:.:0:0:.:.	0,0,49,20:1:1:2:./.:./.:.:0:0:.:.
chr12_ref_v2	11284	.	AC	A	.	ExcRegion	IntersectsRepeat=1;RepeatCorrectionApplied=0	SAC:ACF:DF:PD:GT:SGT:SF:SV:SIG:MT:PAC	6,4,1,0:1:1:2:./.:./.:.:0	1,0,0,0:0:1:2:./.:./.:.:0:0:.:.	3,2,3,0:1:1:2:./.:./.:.:0:0:.:.	2,0,3,0:1:1:2:./.:./.:.:0:0:.:.
chr12_ref_v2	19914	.	CT	C	.	PASS	IntersectsRepeat=1;RepeatCorrectionApplied=1	SAC:ACF:DF:PD:GT:SGT:SF:SV:SIG:MT:PAC	118,102,20,8:1:1:2:0/0:./.:.:0	16,20,2,1:1:1:2:0/0:./.:.:0:0:.:.	61,37,16,4:1:1:2:0/0:./.:.:0:0:.:.	49,23,0,1:1:1:2:0/0:./.:.:0:0:.:.
chr12_ref_v2	33999	.	G	A	.	PASS	IntersectsRepeat=0;RepeatCorrectionApplied=0	SAC:ACF:DF:PD:GT:SGT:SF:SV:SIG:MT:PAC	0,1,343,344:1:1:2:1/1:./.:.:0	0,0,48,41:1:1:2:1/1:./.:.:0:0:.:.	1,1,201,175:1:1:2:1/1:./.:.:0:0:.:.	0,0,116,122:1:1:2:1/1:./.:.:0:0:.:.
chr12_ref_v2	42306	.	A	C	.	PASS	IntersectsRepeat=1;RepeatCorrectionApplied=0	SAC:ACF:DF:PD:GT:SGT:SF:SV:SIG:MT:PAC	336,125,0,104:1:1:2:0/0:0/1:0.5:0	39,14,0,9:1:1:2:0/0:0/1:0.25:0:0:.:.	174,33,0,51:1:1:2:0/0:0/1:0.5:0:0:.:.	126,31,0,45:1:1:2:0/0:0/1:0.5:0:0:.:.
chr12_ref_v2	48855	.	C	CAAAAAAAAAAAAA	.	PASS	IntersectsRepeat=1;RepeatCorrectionApplied=1	SAC:ACF:DF:PD:GT:SGT:SF:SV:SIG:MT:PAC	17,1,142,1:1:1:2:1/1:0/1:0.25:0	1,0,16,0:1:0:2:./.:./.:.:0:0:.:.	4,0,69,0:1:1:2:1/1:0/1:0.125:0:0:.:.	3,1,35,0:1:1:2:1/1:0/1:0.25:0:0:.:.
chr12_ref_v2	50713	.	A	G	.	PASS	IntersectsRepeat=0;RepeatCorrectionApplied=0	SAC:ACF:DF:PD:GT:SGT:SF:SV:SIG:MT:PAC	432,403,0,0:1:1:2:0/0:./.:.:0	32,31,1,0:1:1:2:0/0:./.:.:0:0:.:.	102,102,95,86:1:1:2:0/1:./.:.:0:1:g.50713A>G:0	148,153,0,0:1:1:2:0/0:./.:.:0:0:.:.
chr12_ref_v2	52019	.	AAT	A	.	PASS	IntersectsRepeat=1;RepeatCorrectionApplied=1	SAC:ACF:DF:PD:GT:SGT:SF:SV:SIG:MT:PAC	147,113,24,19:1:1:2:0/0:0/1:0.125:0	27,33,4,3:1:1:2:0/0:./.:.:0:0:.:.	86,68,6,11:1:1:2:0/0:./.:.:0:0:.:.	42,51,9,10:1:1:2:0/0:0/1:0.125:0:0:.:.
chr12_ref_v2	52618	.	CT	C	.	PASS	IntersectsRepeat=1;RepeatCorrectionApplied=1	SAC:ACF:DF:PD:GT:SGT:SF:SV:SIG:MT:PAC	141,201,9,29:1:1:2:0/0:./.:.:0	32,28,2,4:1:1:2:0/0:./.:.:0:0:.:.	67,97,7,21:1:1:2:0/0:./.:.:0:0:.:.	51,79,4,15:1:1:2:0/0:./.:.:0:0:.:.
chr12_ref_v2	60370	.	A	C	.	PASS	IntersectsRepeat=0;RepeatCorrectionApplied=0	SAC:ACF:DF:PD:GT:SGT:SF:SV:SIG:MT:PAC	296,96,0,52:1:1:2:0/0:0/1:0.25:0	46,8,0,8:1:1:2:0/0:0/1:0.25:0:0:.:.	154,23,0,39:1:1:2:0/0:0/1:0.5:0:0:.:.	104,17,0,28:1:1:2:0/0:0/1:0.5:0:0:.:.
chr12_ref_v2	63982	.	C	CA	.	PASS	IntersectsRepeat=1;RepeatCorrectionApplied=1	SAC:ACF:DF:PD:GT:SGT:SF:SV:SIG:MT:PAC	70,47,5,23:1:1:2:0/0:0/1:0.25:0	5,11,1,9:1:1:2:0/1:0/0:0.125:0:0:.:.	36,4,2,10:1:1:2:0/0:0/1:0.5:0:0:.:.	16,4,1,9:1:1:2:0/1:0/0:0.25:0:0:.:.
chr12_ref_v2	86724	.	TA	T	.	PASS	IntersectsRepeat=1;RepeatCorrectionApplied=1	SAC:ACF:DF:PD:GT:SGT:SF:SV:SIG:MT:PAC	113,121,29,28:1:1:2:0/0:./.:.:0	11,17,2,4:1:1:2:0/0:./.:.:0:0:.:.	51,47,15,17:1:1:2:0/0:0/1:0.25:0:0:.:.	33,36,7,7:1:1:2:0/0:./.:.:0:0:.:.
chr12_ref_v2	90615	.	T	G	.	PASS	IntersectsRepeat=0;RepeatCorrectionApplied=0	SAC:ACF:DF:PD:GT:SGT:SF:SV:SIG:MT:PAC	188,327,57,0:1:1:2:0/0:0/1:0.25:0	19,42,6,0:1:1:2:0/0:0/1:0.25:0:0:.:.	55,204,36,0:1:1:2:0/0:0/1:0.25:0:0:.:.	31,126,39,0:1:1:2:0/0:0/1:0.5:0:0:.:.
chr12_ref_v2	105616	.	T	TA	.	PASS	IntersectsRepeat=1;RepeatCorrectionApplied=1	SAC:ACF:DF:PD:GT:SGT:SF:SV:SIG:MT:PAC	25,13,162,123:1:1:2:1/1:./.:.:0	1,3,11,31:1:1:2:1/1:./.:.:0:0:.:.	9,5,76,44:1:1:2:1/1:./.:.:0:0:.:.	6,1,54,30:1:1:2:1/1:./.:.:0:0:.:.
chr12_ref_v2	106705	.	A	C	.	PASS	IntersectsRepeat=0;RepeatCorrectionApplied=0	SAC:ACF:DF:PD:GT:SGT:SF:SV:SIG:MT:PAC	305,168,0,41:1:1:2:0/0:0/1:0.125:0	25,16,0,11:1:1:2:0/0:0/1:0.5:0:0:.:.	151,37,0,45:1:1:2:0/0:0/1:0.5:0:0:.:.	93,38,0,30:1:1:2:0/0:0/1:0.5:0:0:.:.
chr12_ref_v2	108046	.	C	CT	.	PASS	IntersectsRepeat=1;RepeatCorrectionApplied=1	SAC:ACF:DF:PD:GT:SGT:SF:SV:SIG:MT:PAC	14,26,162,233:1:1:2:1/1:./.:.:0	2,4,23,30:1:1:2:1/1:./.:.:0:0:.:.	17,10,54,103:1:1:2:1/1:0/1:0.125:0:0:.:.	8,12,42,88:1:1:2:1/1:0/1:0.125:0:0:.:.
chr12_ref_v2	109265	.	GCGATAAGA	G	.	PASS	IntersectsRepeat=0;RepeatCorrectionApplied=0	SAC:ACF:DF:PD:GT:SGT:SF:SV:SIG:MT:PAC	0,1,212,208:1:1:2:1/1:./.:.:0	0,0,34,36:1:1:2:1/1:./.:.:0:0:.:.	0,0,86,99:1:1:2:1/1:./.:.:0:0:.:.	0,0,61,78:1:1:2:1/1:./.:.:0:0:.:.
chr12_ref_v2	121934	.	GAAA	G	.	PASS	IntersectsRepeat=1;RepeatCorrectionApplied=1	SAC:ACF:DF:PD:GT:SGT:SF:SV:SIG:MT:PAC	82,21,63,7:1:1:2:0/1:0/0:0.25:0	11,2,2,0:1:0:2:./.:./.:.:0:0:.:.	36,5,26,1:1:1:2:0/1:0/0:0.25:0:0:.:.	24,6,9,3:1:1:2:0/1:0/0:0.5:0:0:.:.
chr12_ref_v2	125324	.	TTA	T	.	PASS	IntersectsRepeat=1;RepeatCorrectionApplied=1	SAC:ACF:DF:PD:GT:SGT:SF:SV:SIG:MT:PAC	6,5,76,100:1:1:2:1/1:0/1:0.125:0	1,1,21,23:1:1:2:1/1:./.:.:0:0:.:.	0,1,49,32:1:1:2:1/1:./.:.:0:0:.:.	1,0,27,27:1:1:2:1/1:./.:.:0:0:.:.
chr12_ref_v2	129138	.	CAA	C,CA	.	PASS	IntersectsRepeat=1;RepeatCorrectionApplied=1	SAC:ACF:DF:PD:GT:SGT:SF:SV:SIG:MT:PAC	57,44,17,6,21,1:1:1:2:0/0:0/1:0.25:1	5,9,3,1,1,0:1:0:2:./.:./.:.:0:0:.:.	32,20,6,0,11,0:1:1:2:0/0:0/1:0.25:0:0:.:.	15,9,9,0,6,0:1:1:2:0/0:0/1:0.5:0:0:.:.
chr12_ref_v2	130001	.	C	CGACTGTGACTGT	.	PASS	IntersectsRepeat=0;RepeatCorrectionApplied=0	SAC:ACF:DF:PD:GT:SGT:SF:SV:SIG:MT:PAC	0,0,127,113:1:1:2:1/1:./.:.:0	0,0,11,10:1:1:2:1/1:./.:.:0:0:.:.	1,0,72,65:1:1:2:1/1:./.:.:0:0:.:.	3,0,56,52:1:1:2:1/1:0/1:0.125:0:0:.:.
chr12_ref_v2	130046	.	T	TTGTGAC	.	PASS	IntersectsRepeat=1;RepeatCorrectionApplied=1	SAC:ACF:DF:PD:GT:SGT:SF:SV:SIG:MT:PAC	1,3,101,116:1:1:2:1/1:./.:.:0	2,1,5,13:1:1:2:1/1:0/1:0.25:0:0:.:.	0,0,56,77:1:1:2:1/1:./.:.:0:0:.:.	0,0,45,62:1:1:2:1/1:./.:.:0:0:.:.
chr12_ref_v2	130827	.	C	CTT,CTTT	.	PASS	IntersectsRepeat=1;RepeatCorrectionApplied=1	SAC:ACF:DF:PD:GT:SGT:SF:SV:SIG:MT:PAC	0,0,23,15,127,77:1:1:2:2/2:./.:.:0	0,0,0,0,0,0:0:0:2:./.:./.:.:0:0:.:.	1,0,14,6,71,32:1:1:2:2/2:1/2:0.125:0:0:.:.	0,0,10,4,71,33:1:1:2:2/2:./.:.:0:0:.:.
chr12_ref_v2	161571	.	TA	T	.	PASS	IntersectsRepeat=1;RepeatCorrectionApplied=1	SAC:ACF:DF:PD:GT:SGT:SF:SV:SIG:MT:PAC	88,117,21,22:1:1:2:0/0:./.:.:0	20,23,0,3:1:1:2:0/0:./.:.:0:0:.:.	38,65,4,7:1:1:2:0/0:./.:.:0:0:.:.	25,43,5,3:1:1:2:0/0:./.:.:0:0:.:.
chr12_ref_v2	170602	.	CAT	C	.	PASS	IntersectsRepeat=1;RepeatCorrectionApplied=1	SAC:ACF:DF:PD:GT:SGT:SF:SV:SIG:MT:PAC	88,85,11,10:1:1:2:0/0:./.:.:0	26,28,6,5:1:1:2:0/0:0/1:0.125:0:0:.:.	47,45,5,2:1:1:2:0/0:./.:.:0:0:.:.	27,30,6,2:1:1:2:0/0:./.:.:0:0:.:.
chr12_ref_v2	171938	.	AAT	A	.	PASS	IntersectsRepeat=1;RepeatCorrectionApplied=1	SAC:ACF:DF:PD:GT:SGT:SF:SV:SIG:MT:PAC	44,41,16,12:1:1:2:0/0:0/1:0.125:0	15,19,3,5:1:1:2:0/0:./.:.:0:0:.:.	27,16,9,3:1:1:2:0/0:0/1:0.125:0:0:.:.	21,19,4,5:1:1:2:0/0:./.:.:0:0:.:.
chr12_ref_v2	179672	.	AT	A	.	PASS	IntersectsRepeat=1;RepeatCorrectionApplied=1	SAC:ACF:DF:PD:GT:SGT:SF:SV:SIG:MT:PAC	186,149,18,22:1:1:2:0/0:./.:.:0	32,28,8,3:1:1:2:0/0:0/1:0.125:0:0:.:.	96,58,8,7:1:1:2:0/0:./.:.:0:0:.:.	67,46,4,8:1:1:2:0/0:./.:.:0:0:.:.
chr12_ref_v2	193319	.	C	CTT	.	PASS	IntersectsRepeat=1;RepeatCorrectionApplied=1	SAC:ACF:DF:PD:GT:SGT:SF:SV:SIG:MT:PAC	1,1,156,102:1:1:2:1/1:./.:.:0	0,1,25,16:1:1:2:1/1:./.:.:0:0:.:.	0,0,81,50:1:1:2:1/1:./.:.:0:0:.:.	0,0,55,41:1:1:2:1/1:./.:.:0:0:.:.
chr12_ref_v2	196508	.	ATTT	A,AT	.	PASS	IntersectsRepeat=1;RepeatCorrectionApplied=1	SAC:ACF:DF:PD:GT:SGT:SF:SV:SIG:MT:PAC	0,2,170,202,7,5:1:1:2:1/1:./.:.:0	0,0,18,17,3,4:1:1:2:1/1:1/2:0.25:0:0:.:.	1,1,77,86,3,3:1:1:2:1/1:./.:.:0:0:.:.	0,0,43,59,1,1:1:1:2:1/1:./.:.:0:0:.:.
chr12_ref_v2	196669	.	T	TA	.	PASS	IntersectsRepeat=1;RepeatCorrectionApplied=0	SAC:ACF:DF:PD:GT:SGT:SF:SV:SIG:MT:PAC	11,51,114,137:1:1:2:0/1:1/1:0.5:1	0,11,19,20:1:1:2:1/1:0/1:0.5:0:0:.:.	6,34,55,59:1:1:2:1/1:0/1:0.5:0:0:.:.	9,19,45,46:1:1:2:1/1:0/1:0.5:1:0:.:.
chr12_ref_v2	208240	.	C	T	.	PASS	IntersectsRepeat=0;RepeatCorrectionApplied=0	SAC:ACF:DF:PD:GT:SGT:SF:SV:SIG:MT:PAC	262,300,0,0:1:1:2:0/0:./.:.:0	24,18,0,0:1:1:2:0/0:./.:.:0:0:.:.	72,75,69,66:1:1:2:0/1:./.:.:0:1:g.208240C>T:0	84,89,0,0:1:1:2:0/0:./.:.:0:0:.:.
chr12_ref_v2	210611	.	T	G	.	PASS	IntersectsRepeat=0;RepeatCorrectionApplied=0	SAC:ACF:DF:PD:GT:SGT:SF:SV:SIG:MT:PAC	132,265,50,0:1:1:2:0/0:0/1:0.25:0	11,28,5,0:1:1:2:0/0:0/1:0.25:0:0:.:.	39,149,43,0:1:1:2:0/0:0/1:0.5:0:0:.:.	29,92,27,0:1:1:2:0/0:0/1:0.5:0:0:.:.
chr12_ref_v2	216678	.	G	A	.	ExcRegion	IntersectsRepeat=0;RepeatCorrectionApplied=0	SAC:ACF:DF:PD:GT:SGT:SF:SV:SIG:MT:PAC	0,0,0,1:0:1:2:./.:./.:.:0	0,0,0,0:0:1:2:./.:./.:.:0:0:.:.	0,0,0,0:0:1:2:./.:./.:.:0:0:.:.	0,0,0,0:0:1:2:./.:./.:.:0:0:.:.
chr12_ref_v2	216697	.	T	C	.	ExcRegion	IntersectsRepeat=0;RepeatCorrectionApplied=0	SAC:ACF:DF:PD:GT:SGT:SF:SV:SIG:MT:PAC	0,0,0,1:0:1:2:./.:./.:.:0	0,0,0,0:0:1:2:./.:./.:.:0:0:.:.	0,0,0,0:0:1:2:./.:./.:.:0:0:.:.	0,0,0,0:0:1:2:./.:./.:.:0:0:.:.
chr12_ref_v2	217624	.	A	T	.	ExcRegion	IntersectsRepeat=0;RepeatCorrectionApplied=0	SAC:ACF:DF:PD:GT:SGT:SF:SV:SIG:MT:PAC	3,0,0,0:0:1:2:./.:./.:.:0	0,0,0,0:0:1:2:./.:./.:.:0:0:.:.	2,0,0,0:0:1:2:./.:./.:.:0:0:.:.	1,0,1,1:1:1:2:./.:./.:.:0:0:.:.
chr12_ref_v2	217690	.	G	A	.	ExcRegion	IntersectsRepeat=0;RepeatCorrectionApplied=0	SAC:ACF:DF:PD:GT:SGT:SF:SV:SIG:MT:PAC	0,0,0,0:0:1:2:./.:./.:.:0	0,0,0,0:0:1:2:./.:./.:.:0:0:.:.	0,0,0,0:0:1:2:./.:./.:.:0:0:.:.	0,0,0,1:0:1:2:./.:./.:.:0:0:.:.
chr12_ref_v2	220633	.	G	A	.	ExcRegion	IntersectsRepeat=1;RepeatCorrectionApplied=0	SAC:ACF:DF:PD:GT:SGT:SF:SV:SIG:MT:PAC	0,1,1,0:1:1:2:./.:./.:.:0	0,0,4,0:0:1:2:./.:./.:.:0:0:.:.	0,0,0,0:0:1:2:./.:./.:.:0:0:.:.	0,0,0,0:0:1:2:./.:./.:.:0:0:.:.
chr12_ref_v2	243743	.	CAT	C	.	PASS	IntersectsRepeat=1;RepeatCorrectionApplied=1	SAC:ACF:DF:PD:GT:SGT:SF:SV:SIG:MT:PAC	161,114,19,18:1:1:2:0/0:0/1:0.125:0	43,28,4,2:1:1:2:0/0:0/1:0.125:0:0:.:.	62,49,10,13:1:1:2:0/0:0/1:0.25:0:0:.:.	54,34,13,7:1:1:2:0/0:0/1:0.25:0:0:.:.
chr12_ref_v2	245172	.	AAT	A	.	PASS	IntersectsRepeat=1;RepeatCorrectionApplied=1	SAC:ACF:DF:PD:GT:SGT:SF:SV:SIG:MT:PAC	101,101,30,24:1:1:2:0/0:0/1:0.25:0	18,22,2,3:1:1:2:0/0:./.:.:0:0:.:.	60,52,6,9:1:1:2:0/0:./.:.:0:0:.:.	50,35,10,11:1:1:2:0/0:0/1:0.25:0:0:.:.
chr12_ref_v2	251110	.	GA	G	.	PASS	IntersectsRepeat=1;RepeatCorrectionApplied=1	SAC:ACF:DF:PD:GT:SGT:SF:SV:SIG:MT:PAC	61,86,14,30:1:1:2:0/0:0/1:0.125:0	10,11,1,5:1:1:2:0/0:./.:.:0:0:.:.	51,43,3,14:1:1:2:0/0:./.:.:0:0:.:.	37,22,2,7:1:1:2:0/0:./.:.:0:0:.:.
chr12_ref_v2	255080	.	G	GAAA	.	PASS	IntersectsRepeat=1;RepeatCorrectionApplied=1	SAC:ACF:DF:PD:GT:SGT:SF:SV:SIG:MT:PAC	2,0,188,140:1:1:2:1/1:./.:.:0	0,0,28,14:1:1:2:1/1:./.:.:0:0:.:.	0,0,88,64:1:1:2:1/1:./.:.:0:0:.:.	3,0,71,45:1:1:2:1/1:0/1:0.125:0:0:.:.
chr12_ref_v2	263993	.	A	T	.	PASS	IntersectsRepeat=1;RepeatCorrectionApplied=0	SAC:ACF:DF:PD:GT:SGT:SF:SV:SIG:MT:PAC	152,42,0,44:1:1:2:0/0:0/1:0.5:0	24,2,0,12:1:1:2:0/1:0/0:0.25:0:0:.:.	79,35,0,29:1:1:2:0/0:0/1:0.5:0:0:.:.	43,14,0,35:1:1:2:0/1:0/0:0.25:0:0:.:.
chr12_ref_v2	280910	.	GA	G	.	PASS	IntersectsRepeat=1;RepeatCorrectionApplied=1	SAC:ACF:DF:PD:GT:SGT:SF:SV:SIG:MT:PAC	103,101,31,26:1:1:2:0/0:0/1:0.125:0	9,11,2,4:1:1:2:0/0:0/1:0.125:0:0:.:.	36,54,8,5:1:1:2:0/0:./.:.:0:0:.:.	21,38,4,6:1:1:2:0/0:./.:.:0:0:.:.
chr12_ref_v2	291936	.	GAA	G,GA	.	PASS	IntersectsRepeat=1;RepeatCorrectionApplied=1	SAC:ACF:DF:PD:GT:SGT:SF:SV:SIG:MT:PAC	12,23,35,37,108,88:1:1:2:2/2:1/2:0.125:0	2,1,5,8,9,16:1:1:2:2/2:1/2:0.25:0:0:.:.	3,10,17,24,33,39:1:1:2:2/2:1/2:0.5:0:0:.:.	4,6,11,15,29,34:1:1:2:2/2:1/2:0.25:0:0:.:.
chr12_ref_v2	322012	.	AT	A	.	PASS	IntersectsRepeat=1;RepeatCorrectionApplied=1	SAC:ACF:DF:PD:GT:SGT:SF:SV:SIG:MT:PAC	5,12,105,190:1:1:2:1/1:./.:.:0	0,2,12,25:1:1:2:1/1:./.:.:0:0:.:.	2,6,40,95:1:1:2:1/1:./.:.:0:0:.:.	3,5,30,77:1:1:2:1/1:./.:.:0:0:.:.
chr12_ref_v2	327625	.	T	G	.	PASS	IntersectsRepeat=1;RepeatCorrectionApplied=0	SAC:ACF:DF:PD:GT:SGT:SF:SV:SIG:MT:PAC	1,7,5,2:1:1:2:./.:./.:.:0	1,0,0,0:0:1:2:./.:./.:.:0:0:.:.	0,3,1,0:1:1:2:./.:./.:.:0:0:.:.	0,2,0,0:0:1:2:./.:./.:.:0:0:.:.
chr12_ref_v2	329635	.	G	GGTTGCT	.	PASS	IntersectsRepeat=0;RepeatCorrectionApplied=0	SAC:ACF:DF:PD:GT:SGT:SF:SV:SIG:MT:PAC	0,0,170,103:1:1:2:1/1:./.:.:0	0,0,17,7:1:1:2:1/1:./.:.:0:0:.:.	1,2,75,52:1:1:2:1/1:./.:.:0:0:.:.	1,0,54,41:1:1:2:1/1:./.:.:0:0:.:.
chr12_ref_v2	332605	.	A	C	.	PASS	IntersectsRepeat=0;RepeatCorrectionApplied=0	SAC:ACF:DF:PD:GT:SGT:SF:SV:SIG:MT:PAC	255,19,0,67:1:1:2:0/0:0/1:0.5:0	20,3,0,8:1:1:2:0/0:0/1:0.5:0:0:.:.	136,10,0,60:1:1:2:0/0:0/1:0.5:0:0:.:.	102,6,0,45:1:1:2:0/0:0/1:0.5:0:0:.:.
chr12_ref_v2	334492	.	A	G	.	PASS	IntersectsRepeat=0;RepeatCorrectionApplied=0	SAC:ACF:DF:PD:GT:SGT:SF:SV:SIG:MT:PAC	236,245,0,0:1:1:2:0/0:./.:.:0	31,27,0,0:1:1:2:0/0:./.:.:0:0:.:.	121,125,0,0:1:1:2:0/0:./.:.:0:0:.:.	39,48,33,55:1:1:2:0/1:./.:.:0:1:g.334492A>G:0
chr12_ref_v2	339581	.	TTATATATATA	T	.	PASS	IntersectsRepeat=1;RepeatCorrectionApplied=1	SAC:ACF:DF:PD:GT:SGT:SF:SV:SIG:MT:PAC	0,1,174,186:1:1:2:1/1:./.:.:0	0,0,25,22:1:1:2:1/1:./.:.:0:0:.:.	1,0,92,106:1:1:2:1/1:./.:.:0:0:.:.	0,0,73,65:1:1:2:1/1:./.:.:0:0:.:.
chr12_ref_v2	348644	.	C	CA	.	PASS	IntersectsRepeat=1;RepeatCorrectionApplied=1	SAC:ACF:DF:PD:GT:SGT:SF:SV:SIG:MT:PAC	89,57,9,11:1:1:2:0/0:./.:.:0	11,6,1,3:1:1:2:0/0:0/1:0.25:0:0:.:.	36,14,2,7:1:1:2:0/0:0/1:0.125:0:0:.:.	14,12,3,8:1:1:2:0/0:0/1:0.5:0:0:.:.
chr12_ref_v2	348828	.	GT	G	.	PASS	IntersectsRepeat=1;RepeatCorrectionApplied=1	SAC:ACF:DF:PD:GT:SGT:SF:SV:SIG:MT:PAC	136,71,37,36:1:1:2:0/0:0/1:0.25:0	16,9,1,4:1:1:2:0/0:./.:.:0:0:.:.	52,53,10,16:1:1:2:0/0:0/1:0.125:0:0:.:.	32,31,15,12:1:1:2:0/0:0/1:0.25:0:0:.:.
chr12_ref_v2	351297	.	A	C	.	PASS	IntersectsRepeat=0;RepeatCorrectionApplied=0	SAC:ACF:DF:PD:GT:SGT:SF:SV:SIG:MT:PAC	288,119,0,58:1:1:2:0/0:0/1:0.25:0	28,9,0,5:1:1:2:0/0:0/1:0.25:0:0:.:.	200,27,1,46:1:1:2:0/0:0/1:0.25:0:0:.:.	113,22,0,42:1:1:2:0/0:0/1:0.5:0:0:.:.
chr12_ref_v2	370396	.	AT	A	.	PASS	IntersectsRepeat=1;RepeatCorrectionApplied=1	SAC:ACF:DF:PD:GT:SGT:SF:SV:SIG:MT:PAC	94,113,7,17:1:1:2:0/0:./.:.:0	14,11,0,1:1:1:2:0/0:./.:.:0:0:.:.	47,45,3,4:1:1:2:0/0:./.:.:0:0:.:.	33,41,2,5:1:1:2:0/0:./.:.:0:0:.:.
chr12_ref_v2	400606	.	A	G	.	PASS	IntersectsRepeat=0;RepeatCorrectionApplied=0	SAC:ACF:DF:PD:GT:SGT:SF:SV:SIG:MT:PAC	236,241,0,0:1:1:2:0/0:./.:.:0	29,32,0,0:1:1:2:0/0:./.:.:0:0:.:.	141,115,0,0:1:1:2:0/0:./.:.:0:0:.:.	102,85,0,0:1:1:2:0/0:./.:.:0:0:.:.
chr12_ref_v2	423463	.	CT	C	.	PASS	IntersectsRepeat=1;RepeatCorrectionApplied=1	SAC:ACF:DF:PD:GT:SGT:SF:SV:SIG:MT:PAC	110,54,15,5:1:1:2:0/0:./.:.:0	7,7,2,1:1:0:2:./.:./.:.:0:0:.:.	58,31,6,3:1:1:2:0/0:./.:.:0:0:.:.	23,21,10,4:1:1:2:0/0:0/1:0.25:0:0:.:.
chr12_ref_v2	426571	.	CA	C	.	PASS	IntersectsRepeat=1;RepeatCorrectionApplied=1	SAC:ACF:DF:PD:GT:SGT:SF:SV:SIG:MT:PAC	71,166,10,28:1:1:2:0/0:./.:.:0	10,31,1,4:1:1:2:0/0:./.:.:0:0:.:.	36,84,6,9:1:1:2:0/0:./.:.:0:0:.:.	25,67,2,7:1:1:2:0/0:./.:.:0:0:.:.
chr12_ref_v2	441432	.	CT	C	.	PASS	IntersectsRepeat=1;RepeatCorrectionApplied=1	SAC:ACF:DF:PD:GT:SGT:SF:SV:SIG:MT:PAC	152,108,26,14:1:1:2:0/0:0/1:0.125:0	14,13,0,5:1:1:2:0/0:0/1:0.25:0:0:.:.	55,52,8,9:1:1:2:0/0:0/1:0.125:0:0:.:.	48,28,7,8:1:1:2:0/0:0/1:0.25:0:0:.:.
chr12_ref_v2	444199	.	A	G	.	PASS	IntersectsRepeat=1;RepeatCorrectionApplied=0	SAC:ACF:DF:PD:GT:SGT:SF:SV:SIG:MT:PAC	155,154,0,0:1:1:2:0/0:./.:.:0	18,11,10,11:1:1:2:0/1:0/0:0.125:0:1:g.444199A>G:0	42,40,53,43:1:1:2:0/1:1/1:0.125:0:1:g.444199A>G:0	60,59,0,0:1:1:2:0/0:./.:.:0:0:.:.
chr12_ref_v2	451448	.	GA	G	.	PASS	IntersectsRepeat=1;RepeatCorrectionApplied=1	SAC:ACF:DF:PD:GT:SGT:SF:SV:SIG:MT:PAC	0,29,0,3:1:1:2:0/0:./.:.:0	0,10,0,7:1:0:2:./.:./.:.:0:0:.:.	0,17,0,6:1:1:2:0/0:0/1:0.25:0:0:.:.	0,15,0,2:1:1:2:./.:./.:.:0:0:.:.
chr12_ref_v2	459712	.	C	CTTTTT	.	PASS	IntersectsRepeat=1;RepeatCorrectionApplied=1	SAC:ACF:DF:PD:GT:SGT:SF:SV:SIG:MT:PAC	25,5,178,80:1:1:2:1/1:0/1:0.25:0	6,2,140,44:1:1:2:1/1:0/1:0.125:0:0:.:.	11,4,224,102:1:1:2:1/1:0/1:0.125:0:0:.:.	17,1,258,97:1:1:2:1/1:0/1:0.125:0:0:.:.
chr12_ref_v2	459911	.	C	CA,CAA	.	PASS	IntersectsRepeat=1;RepeatCorrectionApplied=1	SAC:ACF:DF:PD:GT:SGT:SF:SV:SIG:MT:PAC	343,60,37,0,10,29:1:1:2:0/0:0/2:0.25:0	150,43,10,0,4,10:1:1:2:0/0:0/2:0.125:0:0:.:.	268,29,15,0,4,17:1:1:2:0/0:0/2:0.125:0:0:.:.	255,20,20,0,2,10:1:1:2:0/0:0/2:0.125:0:0:.:.
chr12_ref_v2	460292	.	TA	T	.	PASS	IntersectsRepeat=1;RepeatCorrectionApplied=1	SAC:ACF:DF:PD:GT:SGT:SF:SV:SIG:MT:PAC	107,80,84,39:1:1:2:0/0:0/1:0.5:0	144,122,53,39:1:1:2:0/0:./.:.:0:0:.:.	98,265,52,49:1:1:2:0/0:./.:.:0:0:.:.	95,198,59,51:1:1:2:0/0:0/1:0.25:0:0:.:.
chr12_ref_v2	460585	.	GA	G	.	PASS	IntersectsRepeat=1;RepeatCorrectionApplied=1	SAC:ACF:DF:PD:GT:SGT:SF:SV:SIG:MT:PAC	0,513,0,187:1:1:2:0/0:0/1:0.25:0	0,862,0,260:1:1:2:0/0:0/1:0.125:0:0:.:.	0,1179,0,276:1:1:2:0/0:0/1:0.125:0:0:.:.	0,1330,0,414:1:1:2:0/0:0/1:0.25:0:0:.:.
chr12_ref_v2	468610	.	T	C	.	ExcRegion	IntersectsRepeat=0;RepeatCorrectionApplied=0	SAC:ACF:DF:PD:GT:SGT:SF:SV:SIG:MT:PAC	0,0,10,0:0:1:2:./.:./.:.:0	0,0,4,0:0:1:2:./.:./.:.:0:0:.:.	1,0,6,0:1:1:2:./.:./.:.:0:0:.:.	0,0,2,0:0:1:2:./.:./.:.:0:0:.:.
chr12_ref_v2	492528	.	A	C	.	PASS	IntersectsRepeat=0;RepeatCorrectionApplied=0	SAC:ACF:DF:PD:GT:SGT:SF:SV:SIG:MT:PAC	190,102,0,28:1:1:2:0/0:0/1:0.25:0	26,8,0,3:1:1:2:0/0:0/1:0.25:0:0:.:.	96,29,0,36:1:1:2:0/0:0/1:0.5:0:0:.:.	66,22,0,20:1:1:2:0/0:0/1:0.5:0:0:.:.
chr12_ref_v2	513906	.	C	CA	.	PASS	IntersectsRepeat=1;RepeatCorrectionApplied=1	SAC:ACF:DF:PD:GT:SGT:SF:SV:SIG:MT:PAC	94,10,8,8:1:1:2:0/0:0/1:0.125:0	5,1,1,0:1:0:2:./.:./.:.:0:0:.:.	44,3,6,8:1:1:2:0/0:0/1:0.5:0:0:.:.	23,1,2,4:1:1:2:0/0:0/1:0.25:0:0:.:.
chr12_ref_v2	527876	.	CT	C	.	PASS	IntersectsRepeat=1;RepeatCorrectionApplied=1	SAC:ACF:DF:PD:GT:SGT:SF:SV:SIG:MT:PAC	128,194,18,22:1:1:2:0/0:./.:.:0	26,15,3,4:1:1:2:0/0:./.:.:0:0:.:.	50,93,6,15:1:1:2:0/0:./.:.:0:0:.:.	43,50,10,6:1:1:2:0/0:0/1:0.125:0:0:.:.
chr12_ref_v2	545842	.	CT	C	.	PASS	IntersectsRepeat=1;RepeatCorrectionApplied=1	SAC:ACF:DF:PD:GT:SGT:SF:SV:SIG:MT:PAC	130,131,18,22:1:1:2:0/0:./.:.:0	16,14,2,3:1:1:2:0/0:./.:.:0:0:.:.	68,89,9,12:1:1:2:0/0:./.:.:0:0:.:.	51,55,5,5:1:1:2:0/0:./.:.:0:0:.:.
chr12_ref_v2	550269	.	CA	C	.	PASS	IntersectsRepeat=1;RepeatCorrectionApplied=1	SAC:ACF:DF:PD:GT:SGT:SF:SV:SIG:MT:PAC	139,125,19,13:1:1:2:0/0:./.:.:0	26,19,1,0:1:1:2:0/0:./.:.:0:0:.:.	74,81,8,5:1:1:2:0/0:./.:.:0:0:.:.	62,48,6,2:1:1:2:0/0:./.:.:0:0:.:.
chr12_ref_v2	556377	.	CAT	C	.	PASS	IntersectsRepeat=1;RepeatCorrectionApplied=1	SAC:ACF:DF:PD:GT:SGT:SF:SV:SIG:MT:PAC	50,78,16,12:1:1:2:0/0:./.:.:0	9,9,1,7:1:1:2:0/0:0/1:0.25:0:0:.:.	22,39,5,12:1:1:2:0/0:0/1:0.125:0:0:.:.	16,32,5,9:1:1:2:0/0:0/1:0.125:0:0:.:.
chr12_ref_v2	567926	.	CT	C	.	PASS	IntersectsRepeat=1;RepeatCorrectionApplied=1	SAC:ACF:DF:PD:GT:SGT:SF:SV:SIG:MT:PAC	136,103,23,17:1:1:2:0/0:./.:.:0	18,12,1,1:1:1:2:0/0:./.:.:0:0:.:.	66,55,8,4:1:1:2:0/0:./.:.:0:0:.:.	43,29,2,1:1:1:2:0/0:./.:.:0:0:.:.
chr12_ref_v2	611275	.	C	A	.	PASS	IntersectsRepeat=0;RepeatCorrectionApplied=0	SAC:ACF:DF:PD:GT:SGT:SF:SV:SIG:MT:PAC	176,23,1,41:1:1:2:0/0:0/1:0.25:0	25,5,0,3:1:1:2:0/0:0/1:0.25:0:0:.:.	101,11,0,33:1:1:2:0/0:0/1:0.5:0:0:.:.	56,14,0,26:1:1:2:0/0:0/1:0.5:0:0:.:.
chr12_ref_v2	612067	.	GA	G	.	PASS	IntersectsRepeat=1;RepeatCorrectionApplied=1	SAC:ACF:DF:PD:GT:SGT:SF:SV:SIG:MT:PAC	125,151,14,20:1:1:2:0/0:./.:.:0	12,23,2,1:1:1:2:0/0:./.:.:0:0:.:.	61,84,4,6:1:1:2:0/0:./.:.:0:0:.:.	51,63,1,4:1:1:2:0/0:./.:.:0:0:.:.
chr12_ref_v2	618965	.	C	A	.	PASS	IntersectsRepeat=0;RepeatCorrectionApplied=0	SAC:ACF:DF:PD:GT:SGT:SF:SV:SIG:MT:PAC	227,44,0,32:1:1:2:0/0:0/1:0.25:0	41,6,0,10:1:1:2:0/0:0/1:0.5:0:0:.:.	136,18,0,51:1:1:2:0/0:0/1:0.5:0:0:.:.	86,14,0,36:1:1:2:0/0:0/1:0.5:0:0:.:.
chr12_ref_v2	626343	.	GA	G	.	PASS	IntersectsRepeat=1;RepeatCorrectionApplied=1	SAC:ACF:DF:PD:GT:SGT:SF:SV:SIG:MT:PAC	104,128,12,7:1:1:2:0/0:./.:.:0	15,15,3,3:1:1:2:0/0:0/1:0.125:0:0:.:.	54,63,3,7:1:1:2:0/0:./.:.:0:0:.:.	47,40,1,4:1:1:2:0/0:./.:.:0:0:.:.
chr12_ref_v2	636460	.	GT	G	.	PASS	IntersectsRepeat=1;RepeatCorrectionApplied=1	SAC:ACF:DF:PD:GT:SGT:SF:SV:SIG:MT:PAC	129,102,15,14:1:1:2:0/0:./.:.:0	15,10,2,3:1:1:2:0/0:./.:.:0:0:.:.	54,43,6,6:1:1:2:0/0:./.:.:0:0:.:.	39,30,2,7:1:1:2:0/0:./.:.:0:0:.:.
chr12_ref_v2	641220	.	GA	G	.	PASS	IntersectsRepeat=1;RepeatCorrectionApplied=1	SAC:ACF:DF:PD:GT:SGT:SF:SV:SIG:MT:PAC	122,139,30,27:1:1:2:0/0:0/1:0.125:0	20,18,4,3:1:1:2:0/0:./.:.:0:0:.:.	70,85,14,13:1:1:2:0/0:./.:.:0:0:.:.	51,51,6,10:1:1:2:0/0:./.:.:0:0:.:.
chr12_ref_v2	645140	.	TA	T	.	PASS	IntersectsRepeat=1;RepeatCorrectionApplied=1	SAC:ACF:DF:PD:GT:SGT:SF:SV:SIG:MT:PAC	116,79,30,9:1:1:2:0/0:./.:.:0	14,13,2,2:1:1:2:0/0:./.:.:0:0:.:.	57,37,12,5:1:1:2:0/0:./.:.:0:0:.:.	37,28,10,3:1:1:2:0/0:./.:.:0:0:.:.
chr12_ref_v2	646294	.	G	A	.	PASS	IntersectsRepeat=1;RepeatCorrectionApplied=0	SAC:ACF:DF:PD:GT:SGT:SF:SV:SIG:MT:PAC	248,109,2,64:1:1:2:0/0:0/1:0.25:0	25,14,0,9:1:1:2:0/0:0/1:0.5:0:0:.:.	141,56,0,37:1:1:2:0/0:0/1:0.25:0:0:.:.	80,35,0,21:1:1:2:0/0:0/1:0.25:0:0:.:.
chr12_ref_v2	648331	.	G	A	.	PASS	IntersectsRepeat=0;RepeatCorrectionApplied=0	SAC:ACF:DF:PD:GT:SGT:SF:SV:SIG:MT:PAC	246,209,0,0:1:1:2:0/0:./.:.:0	29,30,0,0:1:1:2:0/0:./.:.:0:0:.:.	73,59,64,71:1:1:2:0/1:./.:.:0:1:g.648331G>A:0	96,81,0,0:1:1:2:0/0:./.:.:0:0:.:.
chr12_ref_v2	687381	.	GA	G	.	PASS	IntersectsRepeat=1;RepeatCorrectionApplied=1	SAC:ACF:DF:PD:GT:SGT:SF:SV:SIG:MT:PAC	78,139,14,18:1:1:2:0/0:./.:.:0	23,31,3,3:1:1:2:0/0:./.:.:0:0:.:.	52,78,5,10:1:1:2:0/0:./.:.:0:0:.:.	31,50,2,5:1:1:2:0/0:./.:.:0:0:.:.
chr12_ref_v2	687496	.	GTA	G	.	PASS	IntersectsRepeat=1;RepeatCorrectionApplied=1	SAC:ACF:DF:PD:GT:SGT:SF:SV:SIG:MT:PAC	102,92,18,9:1:1:2:0/0:./.:.:0	16,28,4,3:1:1:2:0/0:0/1:0.125:0:0:.:.	61,54,8,6:1:1:2:0/0:./.:.:0:0:.:.	43,29,7,5:1:1:2:0/0:0/1:0.125:0:0:.:.
chr12_ref_v2	699848	.	GA	G,GAA	.	PASS	IntersectsRepeat=1;RepeatCorrectionApplied=1	SAC:ACF:DF:PD:GT:SGT:SF:SV:SIG:MT:PAC	2,35,2,26,27,17:1:1:2:0/2:1/2:0.5:0	0,1,0,7,7,4:1:0:2:./.:./.:.:0:0:.:.	1,7,0,10,5,13:1:1:2:1/2:0/2:0.25:0:0:.:.	1,9,0,5,6,10:1:1:2:0/2:1/2:0.25:0:0:.:.
chr12_ref_v2	704047	.	TA	T	.	PASS	IntersectsRepeat=1;RepeatCorrectionApplied=1	SAC:ACF:DF:PD:GT:SGT:SF:SV:SIG:MT:PAC	53,82,15,26:1:1:2:0/0:./.:.:0	3,11,1,2:1:0:2:./.:./.:.:0:0:.:.	18,24,2,6:1:1:2:0/0:./.:.:0:0:.:.	15,29,4,6:1:1:2:0/0:./.:.:0:0:.:.
chr12_ref_v2	711367	.	C	A	.	PASS	IntersectsRepeat=0;RepeatCorrectionApplied=0	SAC:ACF:DF:PD:GT:SGT:SF:SV:SIG:MT:PAC	218,139,0,14:1:1:2:0/0:0/1:0.125:0	23,21,0,3:1:1:2:0/0:0/1:0.125:0:0:.:.	123,30,0,23:1:1:2:0/0:0/1:0.25:0:0:.:.	69,17,0,14:1:1:2:0/0:0/1:0.25:0:0:.:.
chr12_ref_v2	722390	.	G	GT	.	PASS	IntersectsRepeat=1;RepeatCorrectionApplied=1	SAC:ACF:DF:PD:GT:SGT:SF:SV:SIG:MT:PAC	123,178,21,17:1:1:2:0/0:0/1:0.125:0	19,12,1,3:1:1:2:0/0:0/1:0.125:0:0:.:.	63,92,6,4:1:1:2:0/0:./.:.:0:0:.:.	46,59,3,7:1:1:2:0/0:./.:.:0:0:.:.
chr12_ref_v2	731687	.	A	T	.	ExcRegion	IntersectsRepeat=0;RepeatCorrectionApplied=0	SAC:ACF:DF:PD:GT:SGT:SF:SV:SIG:MT:PAC	3,248,2,0:1:1:2:./.:./.:.:0	0,39,5,0:1:1:2:./.:./.:.:0:0:.:.	0,106,2,0:1:1:2:./.:./.:.:0:0:.:.	0,79,2,0:1:1:2:./.:./.:.:0:0:.:.
chr12_ref_v2	731688	.	T	C	.	ExcRegion	IntersectsRepeat=1;RepeatCorrectionApplied=0	SAC:ACF:DF:PD:GT:SGT:SF:SV:SIG:MT:PAC	3,246,2,0:1:1:2:./.:./.:.:0	0,39,5,0:1:1:2:./.:./.:.:0:0:.:.	0,106,2,0:1:1:2:./.:./.:.:0:0:.:.	0,79,2,0:1:1:2:./.:./.:.:0:0:.:.
chr12_ref_v2	731693	.	G	T	.	ExcRegion	IntersectsRepeat=0;RepeatCorrectionApplied=0	SAC:ACF:DF:PD:GT:SGT:SF:SV:SIG:MT:PAC	2,245,5,0:1:1:2:./.:./.:.:0	0,40,7,0:1:1:2:./.:./.:.:0:0:.:.	0,112,3,0:1:1:2:./.:./.:.:0:0:.:.	0,80,2,0:1:1:2:./.:./.:.:0:0:.:.
chr12_ref_v2	731701	.	G	A	.	ExcRegion	IntersectsRepeat=0;RepeatCorrectionApplied=0	SAC:ACF:DF:PD:GT:SGT:SF:SV:SIG:MT:PAC	2,240,6,1:1:1:2:./.:./.:.:0	0,37,9,0:1:1:2:./.:./.:.:0:0:.:.	0,112,5,0:1:1:2:./.:./.:.:0:0:.:.	0,74,5,0:1:1:2:./.:./.:.:0:0:.:.
chr12_ref_v2	731702	.	C	T	.	ExcRegion	IntersectsRepeat=0;RepeatCorrectionApplied=0	SAC:ACF:DF:PD:GT:SGT:SF:SV:SIG:MT:PAC	2,237,6,1:1:1:2:./.:./.:.:0	0,38,9,0:1:1:2:./.:./.:.:0:0:.:.	0,113,5,0:1:1:2:./.:./.:.:0:0:.:.	0,74,7,0:1:1:2:./.:./.:.:0:0:.:.
chr12_ref_v2	731704	.	A	T	.	ExcRegion	IntersectsRepeat=0;RepeatCorrectionApplied=0	SAC:ACF:DF:PD:GT:SGT:SF:SV:SIG:MT:PAC	2,234,7,0:1:1:2:./.:./.:.:0	0,38,9,0:1:1:2:./.:./.:.:0:0:.:.	0,112,5,0:1:1:2:./.:./.:.:0:0:.:.	0,76,8,0:1:1:2:./.:./.:.:0:0:.:.
chr12_ref_v2	731710	.	CACA	C	.	ExcRegion	IntersectsRepeat=1;RepeatCorrectionApplied=0	SAC:ACF:DF:PD:GT:SGT:SF:SV:SIG:MT:PAC	1,239,9,0:1:1:2:./.:./.:.:0	0,36,9,0:1:1:2:./.:./.:.:0:0:.:.	0,115,5,0:1:1:2:./.:./.:.:0:0:.:.	0,76,9,0:1:1:2:./.:./.:.:0:0:.:.
chr12_ref_v2	731716	.	T	A	.	ExcRegion	IntersectsRepeat=0;RepeatCorrectionApplied=0	SAC:ACF:DF:PD:GT:SGT:SF:SV:SIG:MT:PAC	1,223,11,0:1:1:2:./.:./.:.:0	0,32,10,0:1:1:2:./.:./.:.:0:0:.:.	0,107,5,0:1:1:2:./.:./.:.:0:0:.:.	0,73,10,0:1:1:2:./.:./.:.:0:0:.:.
chr12_ref_v2	731718	.	TATA	T	.	ExcRegion	IntersectsRepeat=1;RepeatCorrectionApplied=0	SAC:ACF:DF:PD:GT:SGT:SF:SV:SIG:MT:PAC	1,220,13,0:1:1:2:./.:./.:.:0	0,33,11,0:1:1:2:./.:./.:.:0:0:.:.	0,109,7,0:1:1:2:./.:./.:.:0:0:.:.	0,70,12,0:1:1:2:./.:./.:.:0:0:.:.
chr12_ref_v2	731727	.	T	TACG	.	ExcRegion	IntersectsRepeat=1;RepeatCorrectionApplied=0	SAC:ACF:DF:PD:GT:SGT:SF:SV:SIG:MT:PAC	1,198,14,0:1:1:2:./.:./.:.:0	0,33,13,0:1:1:2:./.:./.:.:0:0:.:.	0,95,9,0:1:1:2:./.:./.:.:0:0:.:.	0,67,14,0:1:1:2:./.:./.:.:0:0:.:.
chr12_ref_v2	731731	.	A	ATTCC	.	ExcRegion	IntersectsRepeat=1;RepeatCorrectionApplied=0	SAC:ACF:DF:PD:GT:SGT:SF:SV:SIG:MT:PAC	1,195,18,0:1:1:2:./.:./.:.:0	0,33,16,0:1:1:2:./.:./.:.:0:0:.:.	0,94,13,0:1:1:2:./.:./.:.:0:0:.:.	0,65,16,0:1:1:2:./.:./.:.:0:0:.:.
chr12_ref_v2	731735	.	T	TTC	.	ExcRegion	IntersectsRepeat=1;RepeatCorrectionApplied=0	SAC:ACF:DF:PD:GT:SGT:SF:SV:SIG:MT:PAC	1,182,27,0:1:1:2:./.:./.:.:0	0,33,18,0:1:1:2:./.:./.:.:0:0:.:.	0,93,19,0:1:1:2:./.:./.:.:0:0:.:.	0,64,17,0:1:1:2:./.:./.:.:0:0:.:.
chr12_ref_v2	731749	.	A	T	.	ExcRegion	IntersectsRepeat=1;RepeatCorrectionApplied=0	SAC:ACF:DF:PD:GT:SGT:SF:SV:SIG:MT:PAC	5,154,51,0:1:1:2:./.:./.:.:0	5,36,20,0:1:1:2:./.:./.:.:0:0:.:.	6,86,38,0:1:1:2:./.:./.:.:0:0:.:.	1,50,22,0:1:1:2:./.:./.:.:0:0:.:.
chr12_ref_v2	733521	.	A	AG	.	PASS	IntersectsRepeat=0;RepeatCorrectionApplied=0	SAC:ACF:DF:PD:GT:SGT:SF:SV:SIG:MT:PAC	286,298,281,321:1:1:2:0/1:./.:.:0	34,39,43,34:1:1:2:0/1:./.:.:0:0:.:.	154,202,144,199:1:1:2:0/1:./.:.:0:0:.:.	118,134,93,108:1:1:2:0/1:0/0:0.125:0:0:.:.
chr12_ref_v2	734067	.	A	T	.	PASS	IntersectsRepeat=1;RepeatCorrectionApplied=0	SAC:ACF:DF:PD:GT:SGT:SF:SV:SIG:MT:PAC	229,328,227,292:1:1:2:0/1:./.:.:0	41,45,30,45:1:1:2:0/1:0/0:0.125:0:0:.:.	106,184,112,161:1:1:2:0/1:./.:.:0:0:.:.	63,120,80,128:1:1:2:0/1:1/1:0.125:0:0:.:.
chr12_ref_v2	740771	.	A	C	.	PASS	IntersectsRepeat=0;RepeatCorrectionApplied=0	SAC:ACF:DF:PD:GT:SGT:SF:SV:SIG:MT:PAC	232,58,0,77:1:1:2:0/0:0/1:0.5:0	25,9,0,8:1:1:2:0/0:0/1:0.5:0:0:.:.	91,19,0,61:1:1:2:0/1:0/0:0.25:0:0:.:.	87,9,0,35:1:1:2:0/0:0/1:0.5:0:0:.:.
chr12_ref_v2	766413	.	T	TA	.	PASS	IntersectsRepeat=1;RepeatCorrectionApplied=1	SAC:ACF:DF:PD:GT:SGT:SF:SV:SIG:MT:PAC	3,41,12,8:1:1:2:0/0:0/1:0.5:0	0,6,2,2:1:0:2:./.:./.:.:0:0:.:.	0,19,7,4:1:1:2:0/1:0/0:0.25:0:0:.:.	1,15,3,1:1:1:2:0/0:0/1:0.25:0:0:.:.
chr12_ref_v2	769072	.	CAT	C	.	PASS	IntersectsRepeat=1;RepeatCorrectionApplied=1	SAC:ACF:DF:PD:GT:SGT:SF:SV:SIG:MT:PAC	95,104,18,24:1:1:2:0/0:0/1:0.25:0	19,31,4,6:1:1:2:0/0:0/1:0.25:0:0:.:.	56,64,8,8:1:1:2:0/0:0/1:0.125:0:0:.:.	29,39,6,5:1:1:2:0/0:0/1:0.125:0:0:.:.
chr12_ref_v2	778666	.	T	C	.	PASS	IntersectsRepeat=1;RepeatCorrectionApplied=0	SAC:ACF:DF:PD:GT:SGT:SF:SV:SIG:MT:PAC	251,297,0,0:1:1:2:0/0:./.:.:0	23,15,16,12:1:1:2:0/1:0/0:0.125:0:1:g.778666T>C:0	65,73,68,82:1:1:2:0/1:./.:.:0:1:g.778666T>C:0	116,94,1,0:1:1:2:0/0:./.:.:0:0:.:.
chr12_ref_v2	796303	.	C	A	.	PASS	IntersectsRepeat=0;RepeatCorrectionApplied=0	SAC:ACF:DF:PD:GT:SGT:SF:SV:SIG:MT:PAC	237,158,0,11:1:1:2:0/0:0/1:0.125:0	29,23,0,0:1:1:2:0/0:./.:.:0:0:.:.	88,33,0,31:1:1:2:0/0:0/1:0.5:0:0:.:.	72,34,0,19:1:1:2:0/0:0/1:0.25:0:0:.:.
chr12_ref_v2	805009	.	A	C	.	PASS	IntersectsRepeat=0;RepeatCorrectionApplied=0	SAC:ACF:DF:PD:GT:SGT:SF:SV:SIG:MT:PAC	154,150,1,30:1:1:2:0/0:0/1:0.25:0	24,18,0,4:1:1:2:0/0:0/1:0.25:0:0:.:.	77,53,0,28:1:1:2:0/0:0/1:0.5:0:0:.:.	50,31,0,22:1:1:2:0/0:0/1:0.5:0:0:.:.
chr12_ref_v2	829316	.	GTA	G	.	PASS	IntersectsRepeat=1;RepeatCorrectionApplied=1	SAC:ACF:DF:PD:GT:SGT:SF:SV:SIG:MT:PAC	123,109,24,21:1:1:2:0/0:0/1:0.125:0	25,21,2,6:1:1:2:0/0:0/1:0.125:0:0:.:.	55,53,15,9:1:1:2:0/0:0/1:0.125:0:0:.:.	35,63,10,6:1:1:2:0/0:0/1:0.125:0:0:.:.
chr12_ref_v2	837427	.	CAT	C	.	PASS	IntersectsRepeat=1;RepeatCorrectionApplied=1	SAC:ACF:DF:PD:GT:SGT:SF:SV:SIG:MT:PAC	94,106,17,21:1:1:2:0/0:0/1:0.125:0	14,18,3,7:1:1:2:0/0:0/1:0.25:0:0:.:.	45,33,3,9:1:1:2:0/0:0/1:0.125:0:0:.:.	36,34,5,7:1:1:2:0/0:0/1:0.125:0:0:.:.
chr12_ref_v2	881858	.	C	CAT	.	PASS	IntersectsRepeat=1;RepeatCorrectionApplied=1	SAC:ACF:DF:PD:GT:SGT:SF:SV:SIG:MT:PAC	9,12,83,78:1:1:2:1/1:./.:.:0	4,7,26,27:1:1:2:1/1:./.:.:0:0:.:.	2,6,37,38:1:1:2:1/1:./.:.:0:0:.:.	4,4,32,21:1:1:2:1/1:./.:.:0:0:.:.
chr12_ref_v2	921377	.	T	G	.	PASS	IntersectsRepeat=1;RepeatCorrectionApplied=0	SAC:ACF:DF:PD:GT:SGT:SF:SV:SIG:MT:PAC	77,297,107,0:1:1:2:0/0:0/1:0.5:0	3,31,7,0:1:1:2:0/0:0/1:0.5:0:0:.:.	28,163,56,0:1:1:2:0/0:0/1:0.5:0:0:.:.	27,131,40,0:1:1:2:0/0:0/1:0.5:0:0:.:.
chr12_ref_v2	981143	.	T	A	.	ExcRegion	IntersectsRepeat=0;RepeatCorrectionApplied=0	SAC:ACF:DF:PD:GT:SGT:SF:SV:SIG:MT:PAC	0,0,1,0:0:1:2:./.:./.:.:0	0,0,0,0:0:1:2:./.:./.:.:0:0:.:.	0,0,0,0:0:1:2:./.:./.:.:0:0:.:.	4,0,0,0:0:1:2:./.:./.:.:0:0:.:.
chr12_ref_v2	981144	.	C	A	.	ExcRegion	IntersectsRepeat=0;RepeatCorrectionApplied=0	SAC:ACF:DF:PD:GT:SGT:SF:SV:SIG:MT:PAC	0,0,1,0:0:1:2:./.:./.:.:0	0,0,0,0:0:1:2:./.:./.:.:0:0:.:.	0,0,0,0:0:1:2:./.:./.:.:0:0:.:.	4,0,0,0:0:1:2:./.:./.:.:0:0:.:.
chr12_ref_v2	981145	.	C	G	.	ExcRegion	IntersectsRepeat=0;RepeatCorrectionApplied=0	SAC:ACF:DF:PD:GT:SGT:SF:SV:SIG:MT:PAC	0,0,1,0:0:1:2:./.:./.:.:0	0,0,0,0:0:1:2:./.:./.:.:0:0:.:.	0,0,0,0:0:1:2:./.:./.:.:0:0:.:.	4,0,0,0:0:1:2:./.:./.:.:0:0:.:.
chr12_ref_v2	984637	.	G	T	.	PASS	IntersectsRepeat=1;RepeatCorrectionApplied=0	SAC:ACF:DF:PD:GT:SGT:SF:SV:SIG:MT:PAC	306,301,0,0:1:1:2:0/0:./.:.:0	22,25,19,17:1:1:2:0/1:0/0:0.125:0:1:g.984637G>T:0	163,158,0,0:1:1:2:0/0:./.:.:0:0:.:.	102,105,0,0:1:1:2:0/0:./.:.:0:0:.:.
chr12_ref_v2	996340	.	A	G	.	PASS	IntersectsRepeat=1;RepeatCorrectionApplied=0	SAC:ACF:DF:PD:GT:SGT:SF:SV:SIG:MT:PAC	336,379,0,0:1:1:2:0/0:./.:.:0	23,23,17,13:1:1:2:0/1:0/0:0.25:0:1:g.996340A>G:0	83,105,86,102:1:1:2:0/1:./.:.:0:1:g.996340A>G:0	122,135,0,0:1:1:2:0/0:./.:.:0:0:.:.
chr12_ref_v2	1002125	.	GA	G	.	PASS	IntersectsRepeat=1;RepeatCorrectionApplied=1	SAC:ACF:DF:PD:GT:SGT:SF:SV:SIG:MT:PAC	58,79,23,55:1:1:2:0/0:0/1:0.5:0	2,7,4,7:1:1:2:0/1:./.:.:0:0:.:.	37,42,4,19:1:1:2:0/0:0/1:0.125:0:0:.:.	13,30,3,18:1:1:2:0/0:0/1:0.5:0:0:.:.
chr12_ref_v2	1011283	.	CT	C	.	PASS	IntersectsRepeat=1;RepeatCorrectionApplied=1	SAC:ACF:DF:PD:GT:SGT:SF:SV:SIG:MT:PAC	27,19,112,110:1:1:2:1/1:0/1:0.25:0	3,4,19,7:1:1:2:1/1:0/1:0.25:0:0:.:.	16,10,51,46:1:1:2:1/1:0/1:0.25:0:0:.:.	12,11,42,40:1:1:2:1/1:0/1:0.25:0:0:.:.
chr12_ref_v2	1012240	.	A	AGCC	.	PASS	IntersectsRepeat=0;RepeatCorrectionApplied=0	SAC:ACF:DF:PD:GT:SGT:SF:SV:SIG:MT:PAC	0,0,148,249:1:1:2:1/1:./.:.:0	0,0,11,23:1:1:2:1/1:./.:.:0:0:.:.	0,0,62,111:1:1:2:1/1:./.:.:0:0:.:.	0,0,54,86:1:1:2:1/1:./.:.:0:0:.:.
chr12_ref_v2	1015394	.	A	AAT	.	PASS	IntersectsRepeat=1;RepeatCorrectionApplied=1	SAC:ACF:DF:PD:GT:SGT:SF:SV:SIG:MT:PAC	37,52,101,127:1:1:2:1/1:0/1:0.25:1	10,8,13,28:1:1:2:1/1:0/1:0.5:0:0:.:.	15,18,53,79:1:1:2:1/1:0/1:0.125:0:0:.:.	14,13,36,42:1:1:2:1/1:0/1:0.25:0:0:.:.
chr12_ref_v2	1019028	.	GA	G	.	PASS	IntersectsRepeat=1;RepeatCorrectionApplied=1	SAC:ACF:DF:PD:GT:SGT:SF:SV:SIG:MT:PAC	113,148,32,56:1:1:2:0/0:0/1:0.25:0	14,20,8,6:1:1:2:0/0:0/1:0.25:0:0:.:.	53,82,22,22:1:1:2:0/0:0/1:0.25:0:0:.:.	41,49,12,15:1:1:2:0/0:0/1:0.25:0:0:.:.
chr12_ref_v2	1024892	.	A	AT	.	PASS	IntersectsRepeat=1;RepeatCorrectionApplied=1	SAC:ACF:DF:PD:GT:SGT:SF:SV:SIG:MT:PAC	27,44,45,29:1:1:2:0/1:1/1:0.25:0	10,0,6,3:1:0:2:./.:./.:.:0:0:.:.	13,15,16,11:1:1:2:0/1:1/1:0.125:0:0:.:.	9,2,11,8:1:1:2:1/1:0/1:0.5:0:0:.:.
chr12_ref_v2	1024921	.	GT	G	.	PASS	IntersectsRepeat=1;RepeatCorrectionApplied=1	SAC:ACF:DF:PD:GT:SGT:SF:SV:SIG:MT:PAC	82,157,1,25:1:1:2:0/0:./.:.:0	19,19,1,1:1:1:2:0/0:./.:.:0:0:.:.	37,64,1,6:1:1:2:0/0:./.:.:0:0:.:.	32,37,1,7:1:1:2:0/0:./.:.:0:0:.:.
chr12_ref_v2	1026598	.	CT	C	.	PASS	IntersectsRepeat=1;RepeatCorrectionApplied=1	SAC:ACF:DF:PD:GT:SGT:SF:SV:SIG:MT:PAC	91,138,21,26:1:1:2:0/0:./.:.:0	22,16,2,4:1:1:2:0/0:./.:.:0:0:.:.	48,48,4,3:1:1:2:0/0:./.:.:0:0:.:.	35,27,2,4:1:1:2:0/0:./.:.:0:0:.:.
chr12_ref_v2	1031507	.	A	C	.	PASS	IntersectsRepeat=0;RepeatCorrectionApplied=0	SAC:ACF:DF:PD:GT:SGT:SF:SV:SIG:MT:PAC	455,229,0,85:1:1:2:0/0:0/1:0.25:0	26,25,0,7:1:1:2:0/0:0/1:0.25:0:0:.:.	280,78,0,66:1:1:2:0/0:0/1:0.25:0:0:.:.	175,47,0,60:1:1:2:0/0:0/1:0.5:0:0:.:.
chr12_ref_v2	1053205	.	A	ATTTTTTTTT	.	PASS	IntersectsRepeat=1;RepeatCorrectionApplied=1	SAC:ACF:DF:PD:GT:SGT:SF:SV:SIG:MT:PAC	71,67,47,31:1:1:2:0/1:0/0:0.25:0	13,8,8,8:1:1:2:0/1:0/0:0.125:0:0:.:.	20,37,38,17:1:1:2:0/1:./.:.:0:0:.:.	11,24,30,13:1:1:2:0/1:1/1:0.125:0:0:.:.
chr12_ref_v2	1064930	.	C	T	.	ExcRegion	IntersectsRepeat=0;RepeatCorrectionApplied=0	SAC:ACF:DF:PD:GT:SGT:SF:SV:SIG:MT:PAC	0,1,27,291:1:1:2:./.:./.:.:0	0,0,0,12:0:1:2:./.:./.:.:0:0:.:.	0,0,13,204:1:1:2:./.:./.:.:0:0:.:.	0,0,4,131:1:1:2:./.:./.:.:0:0:.:.
chr12_ref_v2	1064941	.	GGT	G	.	ExcRegion	IntersectsRepeat=1;RepeatCorrectionApplied=1	SAC:ACF:DF:PD:GT:SGT:SF:SV:SIG:MT:PAC	0,1,16,175:1:1:2:./.:./.:.:0	1,0,0,8:1:1:2:./.:./.:.:0:0:.:.	0,0,4,127:1:1:2:./.:./.:.:0:0:.:.	0,0,1,84:1:1:2:./.:./.:.:0:0:.:.
chr12_ref_v2	1065685	.	T	TGC	.	ExcRegion	IntersectsRepeat=1;RepeatCorrectionApplied=0	SAC:ACF:DF:PD:GT:SGT:SF:SV:SIG:MT:PAC	1,0,1,0:1:1:2:./.:./.:.:0	0,0,0,0:0:1:2:./.:./.:.:0:0:.:.	0,0,0,0:0:1:2:./.:./.:.:0:0:.:.	0,0,0,0:0:1:2:./.:./.:.:0:0:.:.
chr12_ref_v2	1065686	.	T	TTACTAAC	.	ExcRegion	IntersectsRepeat=1;RepeatCorrectionApplied=0	SAC:ACF:DF:PD:GT:SGT:SF:SV:SIG:MT:PAC	1,0,1,0:1:1:2:./.:./.:.:0	0,0,0,0:0:1:2:./.:./.:.:0:0:.:.	0,0,0,0:0:1:2:./.:./.:.:0:0:.:.	0,0,0,0:0:1:2:./.:./.:.:0:0:.:.
chr12_ref_v2	1065688	.	G	GAA	.	ExcRegion	IntersectsRepeat=1;RepeatCorrectionApplied=0	SAC:ACF:DF:PD:GT:SGT:SF:SV:SIG:MT:PAC	1,3,2,0:1:1:2:./.:./.:.:0	0,0,0,0:0:1:2:./.:./.:.:0:0:.:.	0,5,0,0:0:1:2:./.:./.:.:0:0:.:.	0,1,0,0:0:1:2:./.:./.:.:0:0:.:.
chr12_ref_v2	1072209	.	TCTTATTAAC	T	.	ExcRegion	IntersectsRepeat=0;RepeatCorrectionApplied=0	SAC:ACF:DF:PD:GT:SGT:SF:SV:SIG:MT:PAC	0,0,0,0:0:1:2:./.:./.:.:0	0,0,0,0:0:1:2:./.:./.:.:0:0:.:.	0,0,0,1:0:1:2:./.:./.:.:0:0:.:.	0,0,0,0:0:1:2:./.:./.:.:0:0:.:.
chr12_ref_v2	1072220	.	GAA	G	.	ExcRegion	IntersectsRepeat=0;RepeatCorrectionApplied=0	SAC:ACF:DF:PD:GT:SGT:SF:SV:SIG:MT:PAC	0,0,0,0:0:1:2:./.:./.:.:0	0,0,0,0:0:1:2:./.:./.:.:0:0:.:.	0,0,0,1:0:1:2:./.:./.:.:0:0:.:.	0,0,0,0:0:1:2:./.:./.:.:0:0:.:.
chr12_ref_v2	1072226	.	T	G	.	ExcRegion	IntersectsRepeat=1;RepeatCorrectionApplied=0	SAC:ACF:DF:PD:GT:SGT:SF:SV:SIG:MT:PAC	0,0,0,0:0:1:2:./.:./.:.:0	0,0,0,0:0:1:2:./.:./.:.:0:0:.:.	0,0,0,1:0:1:2:./.:./.:.:0:0:.:.	0,0,0,0:0:1:2:./.:./.:.:0:0:.:.
chr12_ref_v2	1072230	.	TGC	T	.	ExcRegion	IntersectsRepeat=1;RepeatCorrectionApplied=0	SAC:ACF:DF:PD:GT:SGT:SF:SV:SIG:MT:PAC	0,0,0,0:0:1:2:./.:./.:.:0	0,0,0,0:0:1:2:./.:./.:.:0:0:.:.	0,0,0,1:0:1:2:./.:./.:.:0:0:.:.	0,0,0,0:0:1:2:./.:./.:.:0:0:.:.
chr12_ref_v2	1072235	.	CTGCTGGAGATT	C	.	ExcRegion	IntersectsRepeat=1;RepeatCorrectionApplied=0	SAC:ACF:DF:PD:GT:SGT:SF:SV:SIG:MT:PAC	0,0,0,0:0:1:2:./.:./.:.:0	0,0,0,0:0:1:2:./.:./.:.:0:0:.:.	0,0,0,1:0:1:2:./.:./.:.:0:0:.:.	0,0,0,0:0:1:2:./.:./.:.:0:0:.:.
chr13_ref_v2	21958	.	GTA	G	.	PASS	IntersectsRepeat=1;RepeatCorrectionApplied=1	SAC:ACF:DF:PD:GT:SGT:SF:SV:SIG:MT:PAC	96,88,28,31:1:1:2:0/0:0/1:0.25:0	24,30,7,8:1:1:2:0/0:0/1:0.25:0:0:.:.	46,40,8,12:1:1:2:0/0:0/1:0.125:0:0:.:.	28,25,6,2:1:1:2:0/0:./.:.:0:0:.:.
chr13_ref_v2	26538	.	CTT	C	.	PASS	IntersectsRepeat=1;RepeatCorrectionApplied=1	SAC:ACF:DF:PD:GT:SGT:SF:SV:SIG:MT:PAC	0,1,191,204:1:1:2:1/1:./.:.:0	0,0,21,14:1:1:2:1/1:./.:.:0:0:.:.	0,1,84,108:1:1:2:1/1:./.:.:0:0:.:.	0,0,49,79:1:1:2:1/1:./.:.:0:0:.:.
chr13_ref_v2	26551	.	A	AT,ATT	.	PASS	IntersectsRepeat=1;RepeatCorrectionApplied=1	SAC:ACF:DF:PD:GT:SGT:SF:SV:SIG:MT:PAC	2,1,10,33,91,141:1:1:2:2/2:1/2:0.125:0	1,0,1,2,12,15:1:1:2:2/2:./.:.:0:0:.:.	0,2,4,12,39,73:1:1:2:2/2:./.:.:0:0:.:.	1,2,0,11,21,54:1:1:2:2/2:./.:.:0:0:.:.
chr13_ref_v2	26718	.	A	AT	.	PASS	IntersectsRepeat=1;RepeatCorrectionApplied=1	SAC:ACF:DF:PD:GT:SGT:SF:SV:SIG:MT:PAC	35,27,98,83:1:1:2:1/1:0/1:0.125:0	4,4,11,11:1:1:2:1/1:0/1:0.125:0:0:.:.	7,16,44,38:1:1:2:1/1:0/1:0.125:0:0:.:.	7,9,35,31:1:1:2:1/1:./.:.:0:0:.:.
chr13_ref_v2	41949	.	GAA	G,GA	.	PASS	IntersectsRepeat=1;RepeatCorrectionApplied=1	SAC:ACF:DF:PD:GT:SGT:SF:SV:SIG:MT:PAC	9,18,59,38,45,27:1:1:2:1/2:0/1:0.25:0	1,0,3,0,12,3:1:0:2:./.:./.:.:0:0:.:.	2,6,15,10,12,7:1:1:2:1/2:0/2:0.25:0:0:.:.	2,1,8,9,8,9:1:1:2:1/2:2/2:0.25:0:0:.:.
chr13_ref_v2	43906	.	A	ATT,AT	.	PASS	IntersectsRepeat=1;RepeatCorrectionApplied=1	SAC:ACF:DF:PD:GT:SGT:SF:SV:SIG:MT:PAC	3,1,124,155,17,27:1:1:2:1/1:1/2:0.25:0	0,0,20,20,1,2:1:1:2:1/1:./.:.:0:0:.:.	2,0,59,49,1,6:1:1:2:1/1:./.:.:0:0:.:.	1,0,46,48,4,8:1:1:2:1/1:./.:.:0:0:.:.
chr13_ref_v2	44388	.	ACAGCAG	A	.	PASS	IntersectsRepeat=1;RepeatCorrectionApplied=1	SAC:ACF:DF:PD:GT:SGT:SF:SV:SIG:MT:PAC	3,7,281,256:1:1:2:1/1:0/1:0.125:0	2,1,24,19:1:1:2:1/1:0/1:0.125:0:0:.:.	0,4,145,124:1:1:2:1/1:./.:.:0:0:.:.	0,3,98,64:1:1:2:1/1:./.:.:0:0:.:.
chr13_ref_v2	45999	.	T	TTATATATATA	.	PASS	IntersectsRepeat=1;RepeatCorrectionApplied=1	SAC:ACF:DF:PD:GT:SGT:SF:SV:SIG:MT:PAC	1,0,126,132:1:1:2:1/1:./.:.:0	0,0,18,26:1:1:2:1/1:./.:.:0:0:.:.	0,0,69,70:1:1:2:1/1:./.:.:0:0:.:.	0,0,62,44:1:1:2:1/1:./.:.:0:0:.:.
chr13_ref_v2	49836	.	C	CTTT,CTTTTTTTTTTTTTTT	.	PASS	IntersectsRepeat=1;RepeatCorrectionApplied=1	SAC:ACF:DF:PD:GT:SGT:SF:SV:SIG:MT:PAC	7,2,102,73,67,13:1:1:2:1/2:0/1:0.125:0	0,0,14,3,16,2:1:1:2:1/2:./.:.:0:0:.:.	0,1,27,29,51,8:1:1:2:1/2:./.:.:0:0:.:.	0,0,13,19,19,5:1:1:2:1/2:1/1:0.125:0:0:.:.
chr13_ref_v2	65930	.	CTGTTGTTGT	C	.	PASS	IntersectsRepeat=1;RepeatCorrectionApplied=1	SAC:ACF:DF:PD:GT:SGT:SF:SV:SIG:MT:PAC	0,0,249,235:1:1:2:1/1:./.:.:0	0,0,30,54:1:1:2:1/1:./.:.:0:0:.:.	0,0,117,144:1:1:2:1/1:./.:.:0:0:.:.	0,0,82,80:1:1:2:1/1:./.:.:0:0:.:.
chr13_ref_v2	81437	.	G	A	.	PASS	IntersectsRepeat=0;RepeatCorrectionApplied=0	SAC:ACF:DF:PD:GT:SGT:SF:SV:SIG:MT:PAC	281,342,0,0:1:1:2:0/0:./.:.:0	19,30,21,25:1:1:2:0/1:./.:.:0:1:g.81437G>A:0	66,78,98,93:1:1:2:0/1:1/1:0.125:0:1:g.81437G>A:0	102,134,0,0:1:1:2:0/0:./.:.:0:0:.:.
chr13_ref_v2	82776	.	C	A	.	PASS	IntersectsRepeat=0;RepeatCorrectionApplied=0	SAC:ACF:DF:PD:GT:SGT:SF:SV:SIG:MT:PAC	328,131,0,24:1:1:2:0/0:0/1:0.125:0	43,16,0,4:1:1:2:0/0:0/1:0.125:0:0:.:.	160,38,0,24:1:1:2:0/0:0/1:0.25:0:0:.:.	117,22,0,21:1:1:2:0/0:0/1:0.25:0:0:.:.
chr13_ref_v2	95731	.	CTA	C	.	PASS	IntersectsRepeat=1;RepeatCorrectionApplied=1	SAC:ACF:DF:PD:GT:SGT:SF:SV:SIG:MT:PAC	104,116,17,16:1:1:2:0/0:./.:.:0	30,38,5,4:1:1:2:0/0:0/1:0.125:0:0:.:.	52,45,5,7:1:1:2:0/0:./.:.:0:0:.:.	42,29,5,6:1:1:2:0/0:./.:.:0:0:.:.
chr13_ref_v2	99603	.	CAT	C	.	PASS	IntersectsRepeat=1;RepeatCorrectionApplied=1	SAC:ACF:DF:PD:GT:SGT:SF:SV:SIG:MT:PAC	136,168,10,14:1:1:2:0/0:./.:.:0	21,34,3,4:1:1:2:0/0:0/1:0.125:0:0:.:.	48,94,2,4:1:1:2:0/0:./.:.:0:0:.:.	41,58,2,0:1:1:2:0/0:./.:.:0:0:.:.
chr13_ref_v2	154029	.	C	T	.	PASS	IntersectsRepeat=1;RepeatCorrectionApplied=0	SAC:ACF:DF:PD:GT:SGT:SF:SV:SIG:MT:PAC	288,256,0,0:1:1:2:0/0:./.:.:0	28,35,0,0:1:1:2:0/0:./.:.:0:0:.:.	150,149,0,0:1:1:2:0/0:./.:.:0:0:.:.	54,51,65,46:1:1:2:0/1:./.:.:0:1:g.154029C>T:0
chr13_ref_v2	159856	.	CAT	C	.	PASS	IntersectsRepeat=1;RepeatCorrectionApplied=1	SAC:ACF:DF:PD:GT:SGT:SF:SV:SIG:MT:PAC	75,102,22,20:1:1:2:0/0:0/1:0.125:0	29,24,4,5:1:1:2:0/0:./.:.:0:0:.:.	40,52,13,7:1:1:2:0/0:./.:.:0:0:.:.	28,36,6,6:1:1:2:0/0:./.:.:0:0:.:.
chr13_ref_v2	164397	.	G	GTTTTTTTTT	.	PASS	IntersectsRepeat=1;RepeatCorrectionApplied=1	SAC:ACF:DF:PD:GT:SGT:SF:SV:SIG:MT:PAC	5,10,43,68:1:1:2:1/1:0/1:0.25:0	0,3,3,2:1:0:2:./.:./.:.:0:0:.:.	2,4,13,31:1:1:2:1/1:0/1:0.25:0:0:.:.	0,1,11,17:1:1:2:1/1:0/1:0.125:0:0:.:.
chr13_ref_v2	165423	.	C	T	.	PASS	IntersectsRepeat=1;RepeatCorrectionApplied=0	SAC:ACF:DF:PD:GT:SGT:SF:SV:SIG:MT:PAC	167,44,2,61:1:1:2:0/0:0/1:0.5:0	23,8,1,13:1:1:2:0/1:0/0:0.25:0:0:.:.	71,19,1,27:1:1:2:0/0:0/1:0.5:0:0:.:.	52,7,1,18:1:1:2:0/0:0/1:0.5:0:0:.:.
chr13_ref_v2	165446	.	G	C	.	PASS	IntersectsRepeat=0;RepeatCorrectionApplied=0	SAC:ACF:DF:PD:GT:SGT:SF:SV:SIG:MT:PAC	51,102,74,0:1:1:2:0/1:0/0:0.25:0	10,27,12,0:1:1:2:0/1:0/0:0.5:0:0:.:.	30,53,32,0:1:1:2:0/1:0/0:0.5:0:0:.:.	28,26,21,0:1:1:2:0/1:0/0:0.5:0:0:.:.
chr13_ref_v2	165447	.	A	T	.	PASS	IntersectsRepeat=0;RepeatCorrectionApplied=0	SAC:ACF:DF:PD:GT:SGT:SF:SV:SIG:MT:PAC	57,106,74,0:1:1:2:0/1:0/0:0.25:0	12,28,12,0:1:1:2:0/1:0/0:0.5:0:0:.:.	36,51,32,0:1:1:2:0/1:0/0:0.5:0:0:.:.	34,27,21,0:1:1:2:0/1:0/0:0.5:0:0:.:.
chr13_ref_v2	165448	.	A	T	.	PASS	IntersectsRepeat=0;RepeatCorrectionApplied=0	SAC:ACF:DF:PD:GT:SGT:SF:SV:SIG:MT:PAC	61,105,74,0:1:1:2:0/1:0/0:0.25:0	14,29,12,0:1:1:2:0/1:0/0:0.5:0:0:.:.	40,51,32,0:1:1:2:0/1:0/0:0.5:0:0:.:.	37,26,21,0:1:1:2:0/1:0/0:0.5:0:0:.:.
chr13_ref_v2	169051	.	C	CT	.	PASS	IntersectsRepeat=1;RepeatCorrectionApplied=1	SAC:ACF:DF:PD:GT:SGT:SF:SV:SIG:MT:PAC	23,26,192,168:1:1:2:1/1:0/1:0.125:0	3,5,16,21:1:1:2:1/1:0/1:0.25:0:0:.:.	14,19,79,83:1:1:2:1/1:0/1:0.25:0:0:.:.	11,10,56,61:1:1:2:1/1:0/1:0.125:0:0:.:.
chr13_ref_v2	169471	.	ATTGTTGTTGTTG	A	.	PASS	IntersectsRepeat=1;RepeatCorrectionApplied=1	SAC:ACF:DF:PD:GT:SGT:SF:SV:SIG:MT:PAC	0,0,256,168:1:1:2:1/1:./.:.:0	0,0,33,24:1:1:2:1/1:./.:.:0:0:.:.	0,0,143,84:1:1:2:1/1:./.:.:0:0:.:.	0,0,86,75:1:1:2:1/1:./.:.:0:0:.:.
chr13_ref_v2	171697	.	A	C	.	PASS	IntersectsRepeat=1;RepeatCorrectionApplied=0	SAC:ACF:DF:PD:GT:SGT:SF:SV:SIG:MT:PAC	355,43,0,36:1:1:2:0/0:0/1:0.125:0	27,4,0,6:1:1:2:0/0:0/1:0.5:0:0:.:.	204,11,0,24:1:1:2:0/0:0/1:0.25:0:0:.:.	138,9,0,16:1:1:2:0/0:0/1:0.25:0:0:.:.
chr13_ref_v2	175875	.	TTTTTTCTTCTTCTTC	T	.	PASS	IntersectsRepeat=1;RepeatCorrectionApplied=0	SAC:ACF:DF:PD:GT:SGT:SF:SV:SIG:MT:PAC	0,0,146,252:1:1:2:1/1:./.:.:0	0,3,11,16:1:1:2:1/1:0/1:0.25:0:0:.:.	0,0,101,144:1:1:2:1/1:./.:.:0:0:.:.	0,0,53,72:1:1:2:1/1:./.:.:0:0:.:.
chr13_ref_v2	179688	.	AACTACTACTACTACT	A	.	PASS	IntersectsRepeat=1;RepeatCorrectionApplied=1	SAC:ACF:DF:PD:GT:SGT:SF:SV:SIG:MT:PAC	1,1,203,161:1:1:2:1/1:./.:.:0	0,1,40,27:1:1:2:1/1:./.:.:0:0:.:.	0,0,140,90:1:1:2:1/1:./.:.:0:0:.:.	0,0,90,77:1:1:2:1/1:./.:.:0:0:.:.
chr13_ref_v2	184165	.	G	GCTA	.	PASS	IntersectsRepeat=1;RepeatCorrectionApplied=0	SAC:ACF:DF:PD:GT:SGT:SF:SV:SIG:MT:PAC	13,3,11,19:1:1:2:0/1:1/1:0.25:0	3,2,2,1:1:0:2:./.:./.:.:0:0:.:.	3,3,5,12:1:1:2:1/1:0/1:0.5:0:0:.:.	3,0,1,12:1:1:2:./.:./.:.:0:0:.:.
chr13_ref_v2	189846	.	C	A	.	ExcRegion	IntersectsRepeat=0;RepeatCorrectionApplied=0	SAC:ACF:DF:PD:GT:SGT:SF:SV:SIG:MT:PAC	0,0,0,1:0:1:2:./.:./.:.:0	0,0,0,0:0:1:2:./.:./.:.:0:0:.:.	0,0,0,0:0:1:2:./.:./.:.:0:0:.:.	0,0,0,0:0:1:2:./.:./.:.:0:0:.:.
chr13_ref_v2	191997	.	T	TTTTTTTTTTTTTTTTTTTTTTTC	.	PASS	IntersectsRepeat=1;RepeatCorrectionApplied=0	SAC:ACF:DF:PD:GT:SGT:SF:SV:SIG:MT:PAC	13,55,25,0:1:1:2:0/0:0/1:0.5:0	3,3,5,0:1:0:2:./.:./.:.:0:0:.:.	6,17,9,0:1:1:2:0/0:0/1:0.5:0:0:.:.	6,14,9,0:1:1:2:0/1:0/0:0.25:0:0:.:.
chr13_ref_v2	192001	.	T	TTTTTTTTTTTTTTTTTTTCA	.	PASS	IntersectsRepeat=1;RepeatCorrectionApplied=0	SAC:ACF:DF:PD:GT:SGT:SF:SV:SIG:MT:PAC	30,0,12,53:1:1:2:0/1:1/1:0.25:0	9,0,5,4:1:0:2:./.:./.:.:0:0:.:.	14,0,13,17:1:1:2:0/1:1/1:0.25:0:0:.:.	12,0,9,17:1:1:2:0/1:1/1:0.25:0:0:.:.
chr13_ref_v2	192739	.	GTA	G	.	PASS	IntersectsRepeat=1;RepeatCorrectionApplied=1	SAC:ACF:DF:PD:GT:SGT:SF:SV:SIG:MT:PAC	137,135,26,26:1:1:2:0/0:0/1:0.25:1	21,24,6,4:1:1:2:0/0:0/1:0.25:0:0:.:.	60,75,12,8:1:1:2:0/0:0/1:0.25:0:0:.:.	43,42,5,4:1:1:2:0/0:0/1:0.125:0:0:.:.
chr13_ref_v2	196628	.	A	G	.	ExcRegion	IntersectsRepeat=0;RepeatCorrectionApplied=0	SAC:ACF:DF:PD:GT:SGT:SF:SV:SIG:MT:PAC	0,0,0,0:0:1:2:./.:./.:.:0	0,1,0,0:0:1:2:./.:./.:.:0:0:.:.	0,1,0,0:0:1:2:./.:./.:.:0:0:.:.	0,0,0,2:0:1:2:./.:./.:.:0:0:.:.
chr13_ref_v2	196632	.	C	T	.	ExcRegion	IntersectsRepeat=1;RepeatCorrectionApplied=0	SAC:ACF:DF:PD:GT:SGT:SF:SV:SIG:MT:PAC	0,0,0,0:0:1:2:./.:./.:.:0	0,1,0,0:0:1:2:./.:./.:.:0:0:.:.	0,1,0,0:0:1:2:./.:./.:.:0:0:.:.	0,0,0,2:0:1:2:./.:./.:.:0:0:.:.
chr13_ref_v2	196636	.	C	G	.	ExcRegion	IntersectsRepeat=1;RepeatCorrectionApplied=0	SAC:ACF:DF:PD:GT:SGT:SF:SV:SIG:MT:PAC	0,0,0,0:0:1:2:./.:./.:.:0	0,1,0,0:0:1:2:./.:./.:.:0:0:.:.	0,1,0,0:0:1:2:./.:./.:.:0:0:.:.	0,0,0,2:0:1:2:./.:./.:.:0:0:.:.
chr13_ref_v2	209065	.	C	CT	.	PASS	IntersectsRepeat=1;RepeatCorrectionApplied=1	SAC:ACF:DF:PD:GT:SGT:SF:SV:SIG:MT:PAC	95,99,20,6:1:1:2:0/0:0/1:0.125:0	18,14,1,1:1:1:2:0/0:./.:.:0:0:.:.	48,40,9,2:1:1:2:0/0:0/1:0.125:0:0:.:.	30,24,4,5:1:1:2:0/0:0/1:0.125:0:0:.:.
chr13_ref_v2	209866	.	AATGATGATG	A	.	PASS	IntersectsRepeat=1;RepeatCorrectionApplied=1	SAC:ACF:DF:PD:GT:SGT:SF:SV:SIG:MT:PAC	7,1,227,161:1:1:2:1/1:0/1:0.125:0	1,2,22,28:1:1:2:1/1:0/1:0.125:0:0:.:.	2,0,116,99:1:1:2:1/1:./.:.:0:0:.:.	0,1,92,61:1:1:2:1/1:./.:.:0:0:.:.
chr13_ref_v2	212793	.	T	A	.	PASS	IntersectsRepeat=1;RepeatCorrectionApplied=0	SAC:ACF:DF:PD:GT:SGT:SF:SV:SIG:MT:PAC	280,239,1,0:1:1:2:0/0:./.:.:0	18,18,0,0:1:1:2:0/0:./.:.:0:0:.:.	156,114,0,0:1:1:2:0/0:./.:.:0:0:.:.	52,45,64,34:1:1:2:0/1:./.:.:0:1:g.212793T>A:0
chr13_ref_v2	238757	.	CT	C	.	PASS	IntersectsRepeat=1;RepeatCorrectionApplied=1	SAC:ACF:DF:PD:GT:SGT:SF:SV:SIG:MT:PAC	49,45,29,9:1:1:2:0/0:0/1:0.125:0	6,4,0,0:1:0:2:./.:./.:.:0:0:.:.	18,28,11,5:1:1:2:0/0:0/1:0.125:0:0:.:.	6,17,7,2:1:1:2:0/0:0/1:0.25:0:0:.:.
chr13_ref_v2	239347	.	CAT	C	.	PASS	IntersectsRepeat=1;RepeatCorrectionApplied=1	SAC:ACF:DF:PD:GT:SGT:SF:SV:SIG:MT:PAC	64,59,6,13:1:1:2:0/0:./.:.:0	15,21,3,2:1:1:2:0/0:./.:.:0:0:.:.	45,29,4,5:1:1:2:0/0:./.:.:0:0:.:.	17,23,3,3:1:1:2:0/0:./.:.:0:0:.:.
chr13_ref_v2	241848	.	CT	C	.	PASS	IntersectsRepeat=1;RepeatCorrectionApplied=1	SAC:ACF:DF:PD:GT:SGT:SF:SV:SIG:MT:PAC	131,177,18,20:1:1:2:0/0:./.:.:0	12,40,3,2:1:1:2:0/0:./.:.:0:0:.:.	56,96,4,10:1:1:2:0/0:./.:.:0:0:.:.	39,70,3,9:1:1:2:0/0:./.:.:0:0:.:.
chr13_ref_v2	305211	.	G	A	.	PASS	IntersectsRepeat=0;RepeatCorrectionApplied=0	SAC:ACF:DF:PD:GT:SGT:SF:SV:SIG:MT:PAC	319,262,0,0:1:1:2:0/0:./.:.:0	31,37,0,0:1:1:2:0/0:./.:.:0:0:.:.	180,148,0,0:1:1:2:0/0:./.:.:0:0:.:.	67,48,54,50:1:1:2:0/1:./.:.:0:1:g.305211G>A:0
chr13_ref_v2	308886	.	T	G	.	PASS	IntersectsRepeat=1;RepeatCorrectionApplied=0	SAC:ACF:DF:PD:GT:SGT:SF:SV:SIG:MT:PAC	120,268,56,0:1:1:2:0/0:0/1:0.25:0	16,32,14,0:1:1:2:0/0:0/1:0.5:0:0:.:.	31,118,54,0:1:1:2:0/0:0/1:0.5:0:0:.:.	25,79,19,0:1:1:2:0/0:0/1:0.25:0:0:.:.
chr13_ref_v2	318754	.	T	G	.	PASS	IntersectsRepeat=0;RepeatCorrectionApplied=0	SAC:ACF:DF:PD:GT:SGT:SF:SV:SIG:MT:PAC	70,212,76,1:1:1:2:0/0:0/1:0.5:0	11,23,6,0:1:1:2:0/0:0/1:0.25:0:0:.:.	17,125,39,0:1:1:2:0/0:0/1:0.5:0:0:.:.	12,76,27,0:1:1:2:0/0:0/1:0.5:0:0:.:.
chr13_ref_v2	320019	.	A	C	.	PASS	IntersectsRepeat=1;RepeatCorrectionApplied=0	SAC:ACF:DF:PD:GT:SGT:SF:SV:SIG:MT:PAC	371,189,0,59:1:1:2:0/0:0/1:0.25:0	47,27,0,11:1:1:2:0/0:0/1:0.25:0:0:.:.	227,46,0,70:1:1:2:0/0:0/1:0.5:0:0:.:.	159,29,0,47:1:1:2:0/0:0/1:0.5:0:0:.:.
chr13_ref_v2	321322	.	CAT	C	.	PASS	IntersectsRepeat=1;RepeatCorrectionApplied=1	SAC:ACF:DF:PD:GT:SGT:SF:SV:SIG:MT:PAC	81,90,21,22:1:1:2:0/0:0/1:0.125:0	22,19,4,5:1:1:2:0/0:0/1:0.125:0:0:.:.	29,42,15,6:1:1:2:0/0:0/1:0.25:0:0:.:.	32,32,9,7:1:1:2:0/0:0/1:0.125:0:0:.:.
chr13_ref_v2	323210	.	C	CA	.	PASS	IntersectsRepeat=1;RepeatCorrectionApplied=1	SAC:ACF:DF:PD:GT:SGT:SF:SV:SIG:MT:PAC	170,101,13,12:1:1:2:0/0:0/1:0.125:0	27,11,3,4:1:1:2:0/0:0/1:0.25:0:0:.:.	71,31,3,5:1:1:2:0/0:0/1:0.125:0:0:.:.	29,22,2,1:1:1:2:0/0:./.:.:0:0:.:.
chr13_ref_v2	337467	.	CA	C	.	PASS	IntersectsRepeat=1;RepeatCorrectionApplied=1	SAC:ACF:DF:PD:GT:SGT:SF:SV:SIG:MT:PAC	157,143,6,12:1:1:2:0/0:./.:.:0	18,21,3,4:1:1:2:0/0:0/1:0.125:0:0:.:.	63,93,2,5:1:1:2:0/0:./.:.:0:0:.:.	51,65,3,1:1:1:2:0/0:./.:.:0:0:.:.
chr13_ref_v2	356629	.	A	G	.	PASS	IntersectsRepeat=0;RepeatCorrectionApplied=0	SAC:ACF:DF:PD:GT:SGT:SF:SV:SIG:MT:PAC	273,216,0,0:1:1:2:0/0:./.:.:0	50,27,0,0:1:1:2:0/0:./.:.:0:0:.:.	172,115,0,0:1:1:2:0/0:./.:.:0:0:.:.	54,31,54,42:1:1:2:0/1:./.:.:0:1:g.356629A>G:0
chr13_ref_v2	358289	.	G	A	.	ExcRegion	IntersectsRepeat=0;RepeatCorrectionApplied=0	SAC:ACF:DF:PD:GT:SGT:SF:SV:SIG:MT:PAC	0,0,1,0:0:1:2:./.:./.:.:0	0,0,0,0:0:1:2:./.:./.:.:0:0:.:.	0,0,0,0:0:1:2:./.:./.:.:0:0:.:.	0,0,0,0:0:1:2:./.:./.:.:0:0:.:.
chr13_ref_v2	362156	.	A	C	.	ExcRegion	IntersectsRepeat=0;RepeatCorrectionApplied=0	SAC:ACF:DF:PD:GT:SGT:SF:SV:SIG:MT:PAC	0,0,0,0:0:1:2:./.:./.:.:0	0,0,0,0:0:1:2:./.:./.:.:0:0:.:.	0,0,0,0:0:1:2:./.:./.:.:0:0:.:.	0,0,1,0:0:1:2:./.:./.:.:0:0:.:.
chr13_ref_v2	365941	.	T	G	.	PASS	IntersectsRepeat=0;RepeatCorrectionApplied=0	SAC:ACF:DF:PD:GT:SGT:SF:SV:SIG:MT:PAC	69,261,76,0:1:1:2:0/0:0/1:0.5:0	8,28,9,0:1:1:2:0/0:0/1:0.5:0:0:.:.	23,128,43,0:1:1:2:0/0:0/1:0.5:0:0:.:.	12,95,15,0:1:1:2:0/0:0/1:0.25:0:0:.:.
chr13_ref_v2	387089	.	AT	A	.	PASS	IntersectsRepeat=1;RepeatCorrectionApplied=1	SAC:ACF:DF:PD:GT:SGT:SF:SV:SIG:MT:PAC	97,37,27,9:1:1:2:0/0:./.:.:0	15,11,5,1:1:1:2:0/0:./.:.:0:0:.:.	51,10,12,2:1:1:2:0/0:./.:.:0:0:.:.	34,17,9,1:1:1:2:0/0:./.:.:0:0:.:.
chr13_ref_v2	388678	.	TTA	T	.	PASS	IntersectsRepeat=1;RepeatCorrectionApplied=1	SAC:ACF:DF:PD:GT:SGT:SF:SV:SIG:MT:PAC	66,53,15,9:1:1:2:0/0:./.:.:0	8,14,3,3:1:1:2:0/0:0/1:0.125:0:0:.:.	24,18,3,2:1:1:2:0/0:./.:.:0:0:.:.	21,13,2,2:1:1:2:0/0:./.:.:0:0:.:.
chr13_ref_v2	390759	.	GT	G	.	PASS	IntersectsRepeat=1;RepeatCorrectionApplied=1	SAC:ACF:DF:PD:GT:SGT:SF:SV:SIG:MT:PAC	165,214,16,22:1:1:2:0/0:0/1:0.125:0	24,26,1,3:1:1:2:0/0:./.:.:0:0:.:.	82,100,11,6:1:1:2:0/0:0/1:0.125:0:0:.:.	52,59,6,11:1:1:2:0/0:0/1:0.125:0:0:.:.
chr13_ref_v2	403853	.	A	C	.	PASS	IntersectsRepeat=0;RepeatCorrectionApplied=0	SAC:ACF:DF:PD:GT:SGT:SF:SV:SIG:MT:PAC	212,105,0,53:1:1:2:0/0:0/1:0.25:0	40,14,0,6:1:1:2:0/0:0/1:0.25:0:0:.:.	112,25,0,27:1:1:2:0/0:0/1:0.25:0:0:.:.	82,13,0,28:1:1:2:0/0:0/1:0.5:0:0:.:.
chr13_ref_v2	411455	.	G	GT	.	PASS	IntersectsRepeat=1;RepeatCorrectionApplied=1	SAC:ACF:DF:PD:GT:SGT:SF:SV:SIG:MT:PAC	64,156,16,16:1:1:2:0/0:0/1:0.125:0	6,23,2,2:1:1:2:0/0:0/1:0.125:0:0:.:.	11,85,12,9:1:1:2:0/0:0/1:0.25:0:0:.:.	13,57,2,2:1:1:2:0/0:./.:.:0:0:.:.
chr13_ref_v2	462687	.	CT	C	.	PASS	IntersectsRepeat=1;RepeatCorrectionApplied=1	SAC:ACF:DF:PD:GT:SGT:SF:SV:SIG:MT:PAC	180,154,23,21:1:1:2:0/0:0/1:0.125:0	22,18,4,4:1:1:2:0/0:0/1:0.125:0:0:.:.	79,69,7,8:1:1:2:0/0:./.:.:0:0:.:.	62,33,4,4:1:1:2:0/0:./.:.:0:0:.:.
chr13_ref_v2	475720	.	G	GA	.	PASS	IntersectsRepeat=1;RepeatCorrectionApplied=1	SAC:ACF:DF:PD:GT:SGT:SF:SV:SIG:MT:PAC	94,40,8,17:1:1:2:0/0:0/1:0.125:0	6,7,1,1:1:0:2:./.:./.:.:0:0:.:.	55,7,0,8:1:1:2:0/0:0/1:0.125:0:0:.:.	23,0,0,5:1:1:2:0/0:0/1:0.25:0:0:.:.
chr13_ref_v2	483737	.	G	GAAAAAAAAA	.	PASS	IntersectsRepeat=1;RepeatCorrectionApplied=1	SAC:ACF:DF:PD:GT:SGT:SF:SV:SIG:MT:PAC	61,7,5,13:1:1:2:0/0:0/1:0.5:1	11,3,3,5:1:1:2:0/1:0/0:0.25:0:0:.:.	26,0,2,6:1:1:2:0/0:0/1:0.5:0:0:.:.	16,1,0,3:1:1:2:0/0:0/1:0.5:0:0:.:.
chr13_ref_v2	483760	.	AT	A	.	PASS	IntersectsRepeat=1;RepeatCorrectionApplied=0	SAC:ACF:DF:PD:GT:SGT:SF:SV:SIG:MT:PAC	100,170,28,0:1:1:2:0/0:0/1:0.25:0	16,43,6,0:1:1:2:0/0:0/1:0.25:0:0:.:.	36,101,20,0:1:1:2:0/0:0/1:0.25:0:0:.:.	32,69,12,0:1:1:2:0/0:0/1:0.25:0:0:.:.
[truncated: 429 more rows]
