# Supplementary material for: Muver, a computational framework for accurately calling accumulated mutations
Source: BMC Genomics. 2018 May 9;19:345. doi: 10.1186/s12864-018-4753-3 (PMC5944071; doi:10.1186/s12864-018-4753-3)
Supplement: Supplementary file 2 — Results Files. Zip file containing VCF and TXT formatted muver results for all yeast data sets analyzed. (ZIP 10697 kb) [file 12864_2018_4753_MOESM2_ESM.zip › t0TAK147_msh2delta.mutations.txt]

Chromosome	Position	Excluded Region	Alleles	Intersects Repeat	Repeat Correction Applied	TAK147 Depths	TAK147 Allele Count Flag	TAK147 Depth Flag	TAK147 Filter Flag	TAK147 Ploidy	TAK147 Genotype	TAK147 Subclonal Genotype	TAK147 Subclonal Frequency	TAK147 Genotyping Score	TAK147 Subclonal Valid Flag	TAK258 Depths	TAK258 Allele Count Flag	TAK258 Depth Flag	TAK258 Filter Flag	TAK258 Composite Score	TAK258 Read Difference Flag	TAK258 Ploidy	TAK258 Genotype	TAK258 Subclonal Genotype	TAK258 Subclonal Frequency	TAK258 Genotyping Score	TAK258 Subclonal Valid Flag	TAK258 Mutations	TAK258 PAC Flag	TAK259 Depths	TAK259 Allele Count Flag	TAK259 Depth Flag	TAK259 Filter Flag	TAK259 Composite Score	TAK259 Read Difference Flag	TAK259 Ploidy	TAK259 Genotype	TAK259 Subclonal Genotype	TAK259 Subclonal Frequency	TAK259 Genotyping Score	TAK259 Subclonal Valid Flag	TAK259 Mutations	TAK259 PAC Flag	TAK260 Depths	TAK260 Allele Count Flag	TAK260 Depth Flag	TAK260 Filter Flag	TAK260 Composite Score	TAK260 Read Difference Flag
chr1_ref_v2	4617	0	T,TA	1	1	99,104,0,1	1	1	0	2	T,T	NA	NA	0.00398134048966	0	25,39,30,17	1	1	0	311.190383303	1	2	T,TA	T,T	0.125	0.0218993814998	0	g.4617_4618insA	0	75,79,0,2	1	1	0	0.750723306358	0	2	T,T	NA	NA	0.400521704615	0	NA	NA	155,167,2,0	1	1	0	0.474504780969	0
chr1_ref_v2	5068	0	AT,A	1	1	89,46,12,7	1	1	0	2	AT,AT	NA	NA	0.407618213558	0	45,22,31,18	1	1	1	11.8999601141	1	2	AT,AT	AT,A	0.25	0.039221897398	0	NA	NA	19,8,92,89	1	1	0	316.972689786	1	2	A,A	AT,A	0.25	0.0338438574785	0	g.5069delT,g.5069delT	0,1	108,70,73,79	1	1	1	38.2254180051	1
chr1_ref_v2	6093	0	CT,C,CTT	1	1	81,72,1,1,0,1	1	1	0	2	CT,CT	NA	NA	0.000295270037841	0	4,7,19,24,25,27	1	1	0	311.107386201	1	2	C,CTT	CT,CTT	0.125	0.140490184645	0	g.6094delT,g.6093_6094insT	0,0	79,87,0,4,1,1	1	1	0	1.60788710826	0	2	CT,CT	NA	NA	1.15087819347	0	NA	NA	142,152,1,2,2,4	1	1	0	1.04896566501	0
chr1_ref_v2	6736	0	C,CA	1	1	2,5,27,29	1	1	0	2	CA,CA	NA	NA	1.25249421242	0	7,3,6,14	1	1	1	4.78355620334	0	2	CA,CA	NA	NA	0.882381257244	0	NA	NA	12,15,5,3	1	1	0	14.6049075187	1	2	C,CA	C,C	0.125	0.0307139361611	0	g.6736_6738A>	0	12,17,37,44	1	1	1	4.35924363494	0
chr1_ref_v2	6947	0	AT,A	1	1	80,74,0,1	1	1	0	2	AT,AT	NA	NA	0.853884440547	0	33,21,27,22	1	1	1	310.707631092	1	2	AT,A	AT,AT	0.125	0.0188929895241	0	NA	NA	83,96,4,4	1	1	0	2.18272071173	0	2	AT,AT	NA	NA	0.86467317866	0	NA	NA	183,133,12,10	1	1	1	7.01131059277	0
chr1_ref_v2	13244	0	G,A	0	0	84,84,2,0	1	1	0	2	G,G	NA	NA	0.417299565755	0	49,23,4,0	1	1	0	2.85636014333	0	2	G,G	G,A	0.125	0.0617645942548	0	NA	NA	81,67,11,0	1	1	0	5.6098972408	0	2	G,G	G,A	0.125	0.195744577126	0	NA	NA	143,124,10,0	1	1	0	2.75820259676	0
chr1_ref_v2	13246	0	C,G	1	0	87,85,2,0	1	1	0	2	C,C	NA	NA	0.417025930509	0	49,27,4,0	1	1	0	2.24222966253	0	2	C,C	C,G	0.125	0.01324522675	0	NA	NA	84,67,10,0	1	1	0	4.83276634218	0	2	C,C	C,G	0.125	0.0894936230217	0	NA	NA	140,127,10,0	1	1	0	2.82453540107	0
chr1_ref_v2	13322	0	A,AAGTGAAAGTACCGGTCCATGGTTC	0	0	123,113,19,0	1	1	0	2	A,A	A,AAGTGAAAGTACCGGTCCATGGTTC	0.125	0.239950669631	0	28,55,9,0	1	1	0	3.06975200291	0	2	A,A	A,AAGTGAAAGTACCGGTCCATGGTTC	0.25	0.170345365747	0	NA	NA	61,96,10,0	1	1	0	3.56093863699	0	2	A,A	A,AAGTGAAAGTACCGGTCCATGGTTC	0.125	0.0552806966905	0	NA	NA	143,141,10,0	1	1	0	1.21500441903	0
chr1_ref_v2	13385	0	G,GAC	0	0	123,74,80,2	1	1	0	2	G,G	G,GAC	0.5	0.222127807194	0	46,31,23,0	1	1	0	0.859198896949	0	2	G,G	G,GAC	0.5	0.0671393028376	0	NA	NA	69,60,55,0	1	1	0	1.45953317108	0	2	G,G	G,GAC	0.5	0.264151575042	0	NA	NA	156,132,90,3	1	1	0	3.59446228472	0
chr1_ref_v2	13413	0	G,A	0	0	120,79,83,0	1	1	0	2	G,G	G,A	0.5	0.236124262787	0	60,29,27,2	1	1	1	1.69301565855	0	2	G,G	G,A	0.5	0.0227282510776	0	NA	NA	71,61,58,6	1	1	0	4.33965843259	0	2	G,A	G,G	0.25	0.213093215461	0	NA	NA	170,147,110,15	1	1	1	10.1037184155	0
chr1_ref_v2	13420	0	A,G	1	0	118,87,81,2	1	1	0	2	A,A	A,G	0.5	0.194442917326	0	59,33,32,6	1	1	1	3.68448389839	0	2	A,A	A,G	0.5	0.214409871345	0	NA	NA	75,63,60,10	1	1	0	5.74957776591	0	2	A,G	A,A	0.25	0.167932819342	0	NA	NA	167,160,103,27	1	1	1	16.3053344113	0
chr1_ref_v2	13442	0	A,C	0	0	110,110,83,14	1	1	1	2	A,A	A,C	0.5	0.279695720819	0	52,47,38,20	1	1	1	4.91817538736	0	2	A,C	A,A	0.25	0.0238512158222	0	NA	NA	81,72,69,25	1	1	0	4.11408355795	0	2	A,C	A,A	0.25	0.0236824846436	0	NA	NA	158,172,118,60	1	1	1	11.2347687533	0
chr1_ref_v2	13616	0	G,T	0	0	35,95,12,78	1	1	0	2	G,T	G,G	0.125	0.116410351844	0	53,47,17,54	1	1	1	6.93673146571	0	2	G,T	G,G	0.125	0.0911758806659	0	NA	NA	98,77,18,65	1	1	0	17.9037899784	0	2	G,T	G,G	0.25	0.235119742361	0	NA	NA	175,147,53,128	1	1	1	25.4221975595	0
chr1_ref_v2	13654	0	G,A	0	0	32,88,10,77	1	1	0	2	G,A	G,G	0.125	0.0702691958466	0	38,53,6,46	1	1	1	3.44474840113	0	2	G,A	G,G	0.25	0.0487901641694	0	NA	NA	68,105,4,69	1	1	0	6.49141398308	0	2	G,A	G,G	0.5	0.235780135319	1	NA	NA	124,160,16,119	1	1	1	12.8892512182	0
chr1_ref_v2	13798	0	A,T	0	0	13,36,0,11	1	1	1	2	A,A	A,T	0.5	0.308301359655	0	6,16,0,5	1	1	0	0.337373978593	0	2	A,A	A,T	0.5	0.200670695462	0	NA	NA	22,46,0,14	1	1	0	0.807419738802	0	2	A,A	A,T	0.5	0.412845215406	0	NA	NA	32,71,0,12	1	1	0	1.25997552248	0
chr1_ref_v2	13807	0	T,G	0	0	15,34,0,10	1	1	1	2	T,T	T,G	0.5	0.395312736644	0	7,17,0,5	1	1	0	0.33616200055	0	2	T,T	T,G	0.5	0.287682072452	0	NA	NA	25,41,0,13	1	1	0	0.896343516297	0	2	T,T	T,G	0.25	0.395312736644	0	NA	NA	33,61,0,9	1	1	0	1.22258939295	0
chr1_ref_v2	13830	0	T,C	0	0	25,27,0,9	1	1	1	2	T,T	T,C	0.25	0.297251523468	0	6,13,0,6	1	1	0	0.879051545178	0	2	T,T	T,C	0.5	0.126573912057	0	NA	NA	29,28,0,9	1	1	1	0.482869680435	0	2	T,T	T,C	0.25	0.205443974215	0	NA	NA	32,49,0,9	1	1	0	1.49083097782	0
chr1_ref_v2	13848	0	A,G	0	0	26,20,0,7	1	1	1	2	A,A	A,G	0.25	0.196710294246	0	6,9,0,6	1	1	0	1.4014865098	0	2	A,G	A,A	0.25	0.251314428281	0	NA	NA	28,26,0,4	1	1	1	0.832325900554	0	2	A,A	A,G	0.125	0.328504066972	0	NA	NA	35,38,0,7	1	1	0	1.33816872246	0
chr1_ref_v2	13872	0	C,T	1	0	28,13,0,2	1	1	1	2	C,C	C,T	0.125	0.126911367363	0	8,6,0,4	1	0	0	2.20497420103	0	2	NA	NA	NA	NA	0	NA	NA	28,20,0,0	1	1	1	1.2929527107	0	2	C,C	NA	NA	0.0	0	NA	NA	33,27,0,2	1	1	0	1.75706807436	0
chr1_ref_v2	16196	0	A,G	0	0	43,78,10,2	1	1	1	2	A,A	A,G	0.25	0.364973746753	0	53,43,12,13	1	1	0	8.01187737554	0	2	A,A	A,G	0.5	0.246860077932	1	NA	NA	95,88,10,11	1	1	0	5.10887723016	0	2	A,A	A,G	0.25	0.219053566063	1	NA	NA	190,195,32,29	1	1	1	10.1891251737	0
chr1_ref_v2	16264	0	A,T	1	0	48,65,0,19	1	1	1	2	A,A	A,T	0.25	0.214254603897	0	54,51,0,8	1	1	0	2.22149913391	0	2	A,A	A,T	0.125	0.251314428281	0	NA	NA	73,101,1,14	1	1	0	1.13397227733	0	2	A,A	A,T	0.125	0.25704510299	0	NA	NA	162,194,3,32	1	1	1	1.80761619515	0
chr1_ref_v2	16863	0	GT,G	1	1	0,1,0,0	0	0	1	2	NA	NA	NA	NA	0	0,3,1,0	1	0	0	0.0	0	2	NA	NA	NA	NA	0	NA	NA	6,17,3,0	1	1	1	0.0	0	2	GT,GT	NA	NA	1.25482364414	0	NA	NA	17,37,1,0	1	1	1	0.0	0
chr1_ref_v2	18377	0	C,T	0	0	58,20,2,1	1	1	1	2	C,C	NA	NA	0.443205436091	0	26,11,2,0	1	1	0	0.60442363367	0	2	C,C	C,T	0.125	0.21953415243	0	NA	NA	45,27,4,0	1	1	1	1.6949490374	0	2	C,C	C,T	0.125	0.0617645942548	0	NA	NA	71,43,13,4	1	1	0	4.8631321734	0
chr1_ref_v2	18413	0	G,C	1	0	4,2,30,1	1	1	1	2	C,C	G,C	0.25	0.303682413798	0	5,1,23,0	1	1	0	0.712188882519	0	2	C,C	G,C	0.5	0.287682072452	0	NA	NA	11,2,42,0	1	1	1	1.52207348396	0	2	C,C	G,C	0.5	0.0976384695639	0	NA	NA	28,10,63,3	1	1	0	5.59073185349	0
chr1_ref_v2	18425	0	C,T	0	0	5,4,22,2	1	1	1	2	C,T	T,T	0.5	0.117783035656	0	5,1,22,2	1	1	0	0.610332177702	0	2	T,T	C,T	0.5	0.287682072452	0	NA	NA	11,4,36,4	1	1	1	0.693991973879	0	2	T,T	C,T	0.5	0.117783035656	0	NA	NA	28,12,67,13	1	1	0	1.93452958933	0
chr1_ref_v2	18457	0	C,T	1	0	33,31,3,5	1	1	1	2	C,C	C,T	0.25	0.133531392625	0	27,21,5,4	1	1	0	1.08456763593	0	2	C,C	C,T	0.25	0.271933715484	0	NA	NA	46,37,12,11	1	1	1	2.97467447673	0	2	C,C	C,T	0.5	0.184734103199	0	NA	NA	97,60,30,27	1	1	0	8.66274010051	0
chr1_ref_v2	18498	0	A,G	1	0	57,70,0,3	1	1	1	2	A,A	NA	NA	0.716494544557	0	40,47,1,5	1	1	0	1.24943541952	0	2	A,A	A,G	0.125	0.0339015516757	0	NA	NA	61,90,2,10	1	1	1	2.41046735723	0	2	A,A	A,G	0.125	0.175677014075	0	NA	NA	126,134,7,23	1	1	0	6.83260526205	0
chr1_ref_v2	18505	0	A,T	0	0	61,73,0,3	1	1	1	2	A,A	NA	NA	0.715288306437	0	40,52,0,5	1	1	0	1.21816427269	0	2	A,A	A,T	0.125	0.0219789067188	0	NA	NA	67,95,1,10	1	1	1	2.32374416883	0	2	A,A	A,T	0.125	0.0183491386682	0	NA	NA	141,140,6,23	1	1	0	6.55919251335	0
chr1_ref_v2	18517	0	T,A	1	0	72,76,0,2	1	1	1	2	T,T	NA	NA	0.41888812844	0	41,53,0,4	1	1	0	1.40711075077	0	2	T,T	T,A	0.125	0.225806668734	0	NA	NA	75,97,1,9	1	1	1	3.13003173971	0	2	T,T	T,A	0.125	0.136859182717	0	NA	NA	160,142,6,22	1	1	0	9.16422817996	1
chr1_ref_v2	20925	0	A,G	0	0	0,0,0,0	0	0	1	2	NA	NA	NA	NA	0	1,2,0,0	1	0	1	0.0	0	2	NA	NA	NA	NA	0	NA	NA	0,1,2,0	1	0	1	0.0	0	2	NA	NA	NA	NA	0	NA	NA	6,13,0,0	1	0	1	0.0	0
chr1_ref_v2	21543	0	A,T	0	0	0,0,0,14	0	0	1	2	NA	NA	NA	NA	0	0,0,0,9	0	0	0	0.0	0	2	NA	NA	NA	NA	0	NA	NA	0,0,0,18	0	0	1	0.0	0	2	NA	NA	NA	NA	0	NA	NA	0,0,0,30	0	1	1	0.0	0
chr1_ref_v2	23241	0	C,CT	1	1	1,1,0,2	1	0	1	2	NA	NA	NA	NA	0	3,3,0,0	1	0	0	1.21585069955	0	2	NA	NA	NA	NA	0	NA	NA	14,13,1,0	1	1	1	3.88145549756	0	2	C,C	NA	NA	0.0205236387178	0	NA	NA	13,10,3,3	1	1	0	2.01687883569	0
chr1_ref_v2	25489	1	G,A	0	0	0,0,0,4	0	0	1	2	NA	NA	NA	NA	0	0,0,0,0	0	0	1	0.0	0	2	NA	NA	NA	NA	0	NA	NA	0,0,0,1	0	0	1	0.0	0	2	NA	NA	NA	NA	0	NA	NA	0,0,0,2	0	0	1	0.0	0
chr1_ref_v2	25498	1	G,A	0	0	0,0,0,0	0	0	1	2	NA	NA	NA	NA	0	0,0,0,0	0	0	1	0.0	0	2	NA	NA	NA	NA	0	NA	NA	0,0,0,0	0	0	1	0.0	0	2	NA	NA	NA	NA	0	NA	NA	0,0,0,1	0	0	1	0.0	0
chr1_ref_v2	25507	1	C,T	0	0	0,0,0,0	0	0	1	2	NA	NA	NA	NA	0	0,0,0,0	0	0	1	0.0	0	2	NA	NA	NA	NA	0	NA	NA	0,0,0,0	0	0	1	0.0	0	2	NA	NA	NA	NA	0	NA	NA	0,0,0,1	0	0	1	0.0	0
chr1_ref_v2	25510	1	G,A	0	0	0,0,0,0	0	0	1	2	NA	NA	NA	NA	0	0,0,0,0	0	0	1	0.0	0	2	NA	NA	NA	NA	0	NA	NA	0,0,0,0	0	0	1	0.0	0	2	NA	NA	NA	NA	0	NA	NA	0,0,0,1	0	0	1	0.0	0
chr1_ref_v2	28395	0	CA,C	1	1	100,86,0,0	1	1	0	2	CA,CA	NA	NA	0.00293573194928	0	30,34,0,0	1	1	0	0.812124350854	0	2	CA,CA	NA	NA	0.00982809229956	0	NA	NA	56,61,0,0	1	1	0	0.955202399157	0	2	CA,CA	NA	NA	0.010956233026	0	NA	NA	121,146,1,2	1	1	0	2.30206007175	0
chr1_ref_v2	28995	0	CT,C	1	1	63,76,1,1	1	1	0	2	CT,CT	NA	NA	0.751405771264	0	34,28,4,4	1	1	0	4.31968118604	0	2	CT,CT	CT,C	0.125	0.21847796463	0	NA	NA	57,67,3,3	1	1	0	1.68041715059	0	2	CT,CT	NA	NA	0.785251010876	0	NA	NA	99,109,11,7	1	1	0	6.78161363414	0
chr1_ref_v2	30834	0	CAT,C,CATAT	1	1	23,36,4,13,3,1	1	1	0	2	CAT,CAT	CAT,C	0.125	0.241583695898	0	17,19,5,5,1,12	1	1	0	11.2215865331	0	2	CAT,CAT	CAT,CATAT	0.25	0.155777019261	0	NA	NA	45,45,10,10,7,4	1	1	0	1.61420299327	0	2	CAT,CAT	NA	NA	0.541511296554	0	NA	NA	38,55,12,10,31,45	1	1	0	44.135322848	1
chr1_ref_v2	31194	0	G,A	0	0	83,72,0,0	1	1	0	2	G,G	NA	NA	0.0	0	57,57,0,0	1	1	0	0.60955053774	0	2	G,G	NA	NA	0.0	0	NA	NA	103,81,0,1	1	1	0	0.533230714943	0	2	G,G	NA	NA	0.00542006746934	0	NA	NA	109,97,60,74	1	1	0	326.115741174	1
chr1_ref_v2	31195	0	C,CCA	1	1	51,61,0,0	1	1	0	2	C,C	NA	NA	1.06119066203	0	32,58,0,0	1	1	0	1.51763121726	0	2	C,C	NA	NA	1.55902531004	0	NA	NA	32,39,18,27	1	1	0	35.2419112787	1	2	C,CCA	C,C	0.25	0.0527797992708	0	g.31195_31196insCA	0	117,168,1,3	1	1	0	0.948014596622	0
chr1_ref_v2	31214	0	C,CAT	1	0	60,82,0,0	1	1	0	2	C,C	NA	NA	0.0	0	25,49,5,13	1	1	0	14.4078562456	1	2	C,C	C,CAT	0.5	0.31508104664	1	NA	NA	70,114,0,0	1	1	0	0.866279388974	0	2	C,C	NA	NA	0.0	0	NA	NA	143,211,1,0	1	1	0	0.567007916366	0
chr1_ref_v2	31216	0	C,T,CAT	1	1	35,73,0,0,0,0	1	1	0	2	C,C	NA	NA	0.00879327713681	0	15,32,8,24,0,1	1	1	0	30.9926709474	1	2	C,T	C,C	0.25	0.101607654695	0	g.31216C>T	0	57,108,0,0,0,1	1	1	0	0.505297541168	0	2	C,C	NA	NA	0.852012539179	0	NA	NA	99,173,3,5,3,5	1	1	0	1.0437028489	0
chr1_ref_v2	31218	0	T,C	1	0	59,77,0,2	1	1	0	2	T,T	NA	NA	0.420063907529	0	37,72,0,0	1	1	0	1.81222725165	0	2	T,T	NA	NA	0.0	0	NA	NA	43,64,12,23	1	1	0	19.9815739097	1	2	T,T	T,C	0.5	0.0188684843044	1	NA	NA	141,214,2,0	1	1	0	1.43237228388	0
chr1_ref_v2	34825	0	GAAA,G,GA,GAA	1	1	3,1,0,2,9,7,34,32	1	1	0	2	GAA,GAA	NA	NA	1.16203732986	0	4,8,17,19,2,7,6,10	1	1	0	25.2147950758	1	2	G,GAA	GAAA,G	0.5	0.406093389624	0	g.34825_34829AA>	0	1,4,7,13,38,49,18,14	1	1	0	22.7231421009	1	2	GA,GAA	GAA,GAA	0.25	0.668030460764	0	g.34825_34828A>	0	3,4,68,107,42,70,6,10	1	1	0	327.517820077	1
chr1_ref_v2	36133	0	AT,A	1	1	38,33,58,33	1	1	0	2	AT,A	A,A	0.125	0.0744367303049	0	3,1,77,40	1	1	1	14.9496398021	1	2	A,A	NA	NA	0.4343651809	0	NA	NA	62,33,63,43	1	1	0	2.02220479275	0	2	AT,A	AT,AT	0.125	0.0123999973631	0	NA	NA	210,123,29,15	1	1	1	310.400729801	1
chr1_ref_v2	41797	0	GA,G	1	1	65,95,5,12	1	1	0	2	GA,GA	NA	NA	0.251811176998	0	53,94,8,11	1	1	1	1.03277097022	0	2	GA,GA	NA	NA	1.0431711731	0	NA	NA	90,133,13,13	1	1	1	1.59031880912	0	2	GA,GA	NA	NA	1.25883271365	0	NA	NA	187,272,20,26	1	1	1	1.07275839914	0
chr1_ref_v2	42550	0	GA,G	1	1	72,74,6,2	1	1	0	2	GA,GA	NA	NA	0.28090619992	0	30,31,23,38	1	1	1	43.9806272552	1	2	GA,G	GA,GA	0.125	0.0396453636939	0	NA	NA	82,95,4,6	1	1	0	1.4518360584	0	2	GA,GA	NA	NA	1.41392370208	0	NA	NA	86,75,75,111	1	1	0	331.010769485	1
chr1_ref_v2	44198	0	C,T	0	0	85,71,0,0	1	1	0	2	C,C	NA	NA	0.0	0	23,28,19,19	1	1	0	35.8438882426	1	2	C,T	C,C	0.125	0.042925044717	0	g.44198C>T	0	115,107,0,0	1	1	0	0.646391731474	0	2	C,C	NA	NA	0.0	0	NA	NA	144,164,0,0	1	1	0	2.47051164748	0
chr1_ref_v2	45071	0	A,AG	1	1	17,15,5,9	1	1	0	2	A,AG	A,A	0.25	0.264810964821	0	20,31,9,8	1	1	1	1.77698115435	0	2	A,AG	A,A	0.5	0.0232132888397	0	NA	NA	46,34,16,19	1	1	0	0.744674940681	0	2	A,AG	A,A	0.25	0.126785888192	0	NA	NA	85,76,19,11	1	1	0	2.70888484294	0
chr1_ref_v2	45346	0	CTT,C,CT,CTTT	1	1	7,10,2,4,5,4,2,2	1	1	0	2	CTT,CTT	CTT,C	0.25	0.973411705053	0	1,3,11,14,26,18,1,1	1	1	1	7.53307598296	0	2	CT,CT	NA	NA	0.897672633215	0	NA	NA	7,16,10,11,18,22,26,23	1	1	0	9.8607663111	1	2	CT,CTTT	CTT,CTTT	0.25	1.45255841959	0	g.45347delT,g.45346_45347insT	0,0	24,35,19,25,49,37,10,10	1	1	0	4.61051281425	0
chr1_ref_v2	51516	0	A,AAT	1	1	58,81,0,0	1	1	0	2	A,A	NA	NA	0.00331838675638	0	43,34,1,1	1	1	0	2.0478869012	0	2	A,A	NA	NA	0.0157878423528	0	NA	NA	41,36,32,32	1	1	0	312.120480116	1	2	A,AAT	NA	NA	0.0864562433177	0	g.51516_51517insAT	0	144,160,2,4	1	1	0	1.34005217381	0
chr1_ref_v2	53262	0	CA,C	1	1	103,84,0,0	1	1	0	2	CA,CA	NA	NA	7.66998698668e-05	0	50,47,0,0	1	1	0	0.57520310606	0	2	CA,CA	NA	NA	0.000216799471007	0	NA	NA	95,89,0,0	1	1	0	0.724796148149	0	2	CA,CA	NA	NA	0.000175325768458	0	NA	NA	153,152,0,0	1	1	0	1.34240286586	0
chr1_ref_v2	65246	0	GA,G	1	1	95,109,0,0	1	1	0	2	GA,GA	NA	NA	0.00293573194928	0	50,45,1,1	1	1	0	0.921446559412	0	2	GA,GA	NA	NA	0.0110059946033	0	NA	NA	45,37,47,47	1	1	0	321.35041474	1	2	GA,G	NA	NA	0.118232238562	0	g.65247delA	0	181,194,1,2	1	1	1	0.512523259752	0
chr1_ref_v2	65326	0	AT,A,ATT	1	1	40,68,4,9,7,8	1	1	0	2	AT,AT	AT,ATT	0.125	0.644016360645	0	21,44,4,15,3,4	1	1	0	3.12508442912	0	2	AT,AT	NA	NA	0.877806720486	0	NA	NA	23,34,28,49,4,5	1	1	0	28.4303140423	1	2	AT,A	AT,ATT	0.125	0.291741351502	0	g.65327delT	0	91,147,20,24,8,31	1	1	1	2.88823519255	0
chr1_ref_v2	65473	0	AT,A	1	1	94,70,5,5	1	1	0	2	AT,AT	AT,A	0.125	0.479939386078	0	43,29,4,5	1	1	0	1.29151766795	0	2	AT,AT	AT,A	0.125	0.250226662944	0	NA	NA	67,27,50,43	1	1	0	310.440478147	1	2	AT,A	AT,AT	0.125	0.0729541065037	0	g.65474delT	0	164,143,7,12	1	1	1	1.0006754413	0
chr1_ref_v2	67840	0	C,CT	1	1	51,79,2,2	1	1	0	2	C,C	NA	NA	0.27010477032	0	58,18,6,0	1	1	0	10.4203000854	0	2	C,C	C,CT	0.125	0.228453339896	0	NA	NA	91,57,7,6	1	1	0	6.42879974391	0	2	C,C	C,CT	0.125	0.156384745638	0	NA	NA	131,92,12,8	1	1	0	6.94308705297	0
chr1_ref_v2	69446	0	T,TG	1	1	73,60,0,0	1	1	0	2	T,T	NA	NA	0.00270639717011	0	32,43,2,0	1	1	0	1.74558998423	0	2	T,T	NA	NA	0.421629799184	0	NA	NA	32,46,24,28	1	1	0	42.621107842	1	2	T,TG	T,T	0.125	0.112044993287	0	g.69446_69447insG	0	120,133,1,2	1	1	0	1.81130170165	0
chr1_ref_v2	69540	0	CTTT,C,CT,CTT	1	1	26,29,2,1,2,5,1,7	1	1	0	2	CTTT,CTTT	CTTT,CT	0.25	1.29966811456	0	7,1,5,4,24,10,13,11	1	1	0	22.0487211878	1	2	CT,CTT	CTTT,CTT	0.25	0.283637695754	0	g.69541_69542delTT,g.69541delT	0,0	5,3,10,14,33,20,17,16	1	1	0	308.554886828	1	2	CT,CTT	CTTT,CT	0.125	0.306183361709	0	g.69541_69542delTT,g.69541delT	0,0	11,1,44,18,81,59,5,7	1	1	0	315.095324989	1
chr1_ref_v2	69891	0	GA,G	1	1	76,84,0,0	1	1	0	2	GA,GA	NA	NA	0.0101364264633	0	32,54,1,1	1	1	0	1.41921801147	0	2	GA,GA	NA	NA	0.337245281928	0	NA	NA	88,113,1,0	1	1	0	0.754708112742	0	2	GA,GA	NA	NA	1.3408508788	0	NA	NA	104,185,1,2	1	1	0	4.04419579162	0
chr1_ref_v2	70561	0	T,C	1	0	84,59,0,0	1	1	0	2	T,T	NA	NA	0.0	0	59,35,0,1	1	1	0	0.590092235119	0	2	T,T	NA	NA	0.0105821093305	0	NA	NA	57,33,61,25	1	1	0	319.747680008	1	2	T,C	NA	NA	0.0454623740768	0	g.70561T>C	0	193,115,0,1	1	1	0	0.999342098243	0
chr1_ref_v2	70828	0	GA,G	1	1	39,61,2,7	1	1	0	2	GA,GA	NA	NA	0.417796314473	0	20,9,19,19	1	1	0	21.583798869	1	2	GA,G	GA,GA	0.125	0.0234627796845	0	g.70829delA	0	29,26,39,43	1	1	0	41.0790314895	1	2	GA,G	GA,GA	0.125	0.0830421669072	0	g.70829delA	0	52,55,43,49	1	1	0	36.725452902	1
chr1_ref_v2	71242	0	TAA,TA,T	1	1	45,71,9,6,1,0	1	1	0	2	TAA,TAA	NA	NA	0.49232240429	0	10,9,19,10,4,4	1	1	0	13.9183766283	1	2	TAA,TA	NA	NA	0.11347671968	0	g.71243delA	0	7,4,60,57,10,9	1	1	0	311.359171113	1	2	TA,TA	TAA,TA	0.125	1.16278249956	0	g.71243delA,g.71243delA	0,1	12,7,106,78,22,23	1	1	0	315.505017028	1
chr1_ref_v2	74711	0	AT,A	1	1	47,50,15,3	1	1	0	2	AT,AT	NA	NA	0.419027450885	0	36,26,7,5	1	1	0	1.40013626744	0	2	AT,AT	NA	NA	1.36313073182	0	NA	NA	65,56,15,10	1	1	0	2.30423519552	0	2	AT,AT	NA	NA	1.34453626899	0	NA	NA	69,58,70,46	1	1	0	27.8327878011	1
chr1_ref_v2	78294	0	C,A	0	0	108,127,0,1	1	1	0	2	C,C	NA	NA	0.00424629088145	0	45,39,0,0	1	1	0	1.05573669702	0	2	C,C	NA	NA	0.0	0	NA	NA	44,37,51,38	1	1	0	321.502288435	1	2	C,A	NA	NA	0.0941872150597	0	g.78294C>A	0	151,154,0,0	1	1	0	1.00921875775	0
chr1_ref_v2	91171	0	T,TA	1	1	63,100,0,0	1	1	0	2	T,T	NA	NA	0.000208713067805	0	16,18,16,20	1	1	0	309.505066967	1	2	T,TA	NA	NA	0.0622580522538	0	g.91171_91172insA	0	70,86,0,0	1	1	0	1.2128229527	0	2	T,T	NA	NA	0.000251526684625	0	NA	NA	138,131,0,0	1	1	1	4.97245590752	0
chr1_ref_v2	92314	0	CT,C	1	1	95,101,8,14	1	1	0	2	CT,CT	NA	NA	0.196922911693	0	43,35,7,7	1	1	1	1.37943232427	0	2	CT,CT	NA	NA	0.71482906256	0	NA	NA	40,22,49,38	1	1	0	309.586970279	1	2	CT,C	CT,CT	0.125	0.0224298384849	0	g.92315delT	0	83,69,97,72	1	1	1	313.844103569	1
chr1_ref_v2	99719	0	ATT,A,AT,ATTT	1	1	10,40,0,0,2,2,8,4	1	1	0	2	ATT,ATT	ATT,ATTT	0.25	1.44477162944	0	1,10,12,19,1,2,2,2	1	1	0	25.9016053348	1	2	A,ATTT	A,A	0.5	1.39553875938	0	g.99720_99721delTT,g.99719_99720insT	0,0	7,48,0,4,1,9,14,11	1	1	0	2.75727609182	0	2	ATT,ATTT	A,ATTT	0.125	1.02217458032	0	NA	NA	11,52,7,12,21,67,22,13	1	1	1	49.4569757906	1
chr1_ref_v2	100993	0	CAAAA,C,CA,CAAAAAA,CAAAAAAAA	1	1	5,3,0,0,1,0,0,5,8,7	1	1	0	2	CAAAA,CAAAAAAAA	CAAAAAA,CAAAAAAAA	0.5	0.321583624127	0	2,2,2,4,3,4,0,4,1,3	1	1	1	2.89587921961	0	2	CAAAA,CA	CA,CAAAAAA	0.5	1.714302168	0	NA	NA	4,5,12,15,0,2,0,1,0,0	1	1	0	15.9254990349	1	2	CAAAA,C	C,C	0.5	0.506741744878	0	g.100993_100998AAAAAAAA>	0	12,10,12,10,16,16,1,5,3,1	1	1	0	12.3326431147	1
chr1_ref_v2	101162	0	TA,T	1	1	64,98,6,8	1	1	0	2	TA,TA	NA	NA	0.895321419903	0	23,26,19,28	1	1	0	20.9908899766	1	2	TA,TA	TA,T	0.5	0.055954544128	0	NA	NA	70,80,8,8	1	1	0	1.15616853837	0	2	TA,TA	NA	NA	1.74367036118	0	NA	NA	86,105,72,94	1	1	1	56.8332768438	1
chr1_ref_v2	108459	0	GT,G	1	1	70,70,6,0	1	1	0	2	GT,GT	NA	NA	0.372473393446	0	52,48,5,4	1	1	1	2.27548746197	0	2	GT,GT	NA	NA	0.806115903386	0	NA	NA	70,44,8,5	1	1	0	3.15547453254	0	2	GT,GT	NA	NA	0.711608153432	0	NA	NA	100,76,93,77	1	1	1	323.767098674	1
chr1_ref_v2	110407	0	AAG,A	1	1	74,90,5,1	1	1	0	2	AAG,AAG	NA	NA	0.970685640872	0	44,51,2,5	1	1	1	3.50055206759	0	2	AAG,AAG	NA	NA	0.978907978312	0	NA	NA	75,89,8,8	1	1	0	4.97478786531	0	2	AAG,AAG	NA	NA	0.52222559003	0	NA	NA	154,166,22,27	1	1	1	20.5179762363	1
chr1_ref_v2	110427	0	GAA,G	1	1	86,108,1,0	1	1	0	2	GAA,GAA	NA	NA	0.00514139950042	0	56,75,0,0	1	1	1	0.476873625398	0	2	GAA,GAA	NA	NA	0.0	0	NA	NA	99,119,0,0	1	1	0	0.490346699408	0	2	GAA,GAA	NA	NA	0.0	0	NA	NA	177,241,0,0	1	1	1	0.792261805358	0
chr1_ref_v2	112762	0	CGTT,C,CGTTGTT	1	1	35,67,0,0,0,0	1	1	0	2	CGTT,CGTT	NA	NA	0.843710693935	0	15,21,21,17,0,0	1	1	0	32.8924604443	1	2	CGTT,C	NA	NA	0.0141340940801	0	g.112763_112765delGTT	0	27,42,1,2,18,39	1	1	0	49.1980939094	1	2	CGTT,CGTTGTT	NA	NA	0.370676279938	0	g.112762_112763insGTT	0	87,128,2,9,0,1	1	1	0	3.39424127674	0
chr1_ref_v2	126592	0	CT,C,CTT	1	1	12,13,1,1,34,34	1	1	0	2	CTT,CTT	NA	NA	0.0561385961165	0	10,9,12,4,13,6	1	1	0	13.5303100275	1	2	C,CTT	CTT,CTT	0.25	0.321325172118	0	g.126592_126594TT>	0	34,31,28,13,4,5	1	1	0	309.170819376	1	2	CT,CT	CT,CTT	0.125	0.512659669825	0	g.126592_126594T>,g.126592_126594T>	0,1	24,22,15,14,55,53	1	1	0	11.9075604599	1
chr1_ref_v2	127815	0	ATT,A,AT	1	1	52,31,1,1,6,5	1	1	0	2	ATT,ATT	NA	NA	0.755633565276	0	22,14,2,4,19,12	1	1	0	8.83487369994	0	2	ATT,ATT	ATT,AT	0.5	0.288449136238	0	NA	NA	26,35,3,9,28,29	1	1	0	15.0644492208	1	2	ATT,ATT	ATT,AT	0.5	0.182653801495	0	NA	NA	65,56,49,64,22,21	1	1	0	77.9809506973	1
chr1_ref_v2	127905	0	GA,G,GAA	1	1	38,36,39,38,1,2	1	1	0	2	GA,G	NA	NA	0.0994110247243	0	31,36,1,4,15,22	1	1	0	29.1453203385	1	2	GA,GAA	GA,GA	0.125	0.875388060252	0	g.127905_127907>AA	0	66,61,8,11,4,9	1	1	0	11.9765390831	1	2	GA,GA	GA,GAA	0.125	0.611525795132	0	g.127905_127907>A	1	164,154,21,21,21,15	1	1	1	308.124121345	1
chr1_ref_v2	139116	0	GTA,G	1	1	64,61,0,2	1	1	0	2	GTA,GTA	NA	NA	0.414776468293	0	57,53,1,3	1	1	1	0.620658540377	0	2	GTA,GTA	NA	NA	0.213372428412	0	NA	NA	98,92,2,4	1	1	0	0.55237088303	0	2	GTA,GTA	NA	NA	0.242282941107	0	NA	NA	150,162,6,9	1	1	1	1.76197300539	0
chr1_ref_v2	139298	0	C,G	0	0	56,62,0,0	1	1	0	2	C,C	NA	NA	0.0	0	26,62,0,0	1	1	0	3.63683087703	0	2	C,C	NA	NA	0.0	0	NA	NA	53,127,0,0	1	1	0	6.5662321266	0	2	C,C	NA	NA	0.0	0	NA	NA	97,142,0,0	1	1	0	1.746350407	0
chr1_ref_v2	140742	0	T,A	0	0	0,0,0,0	0	0	1	2	NA	NA	NA	NA	0	0,0,1,0	0	0	0	0.0	0	2	NA	NA	NA	NA	0	NA	NA	0,0,2,0	0	0	1	0.0	0	2	NA	NA	NA	NA	0	NA	NA	0,0,5,0	0	0	1	0.0	0
chr1_ref_v2	142010	0	CT,C	1	1	94,114,2,12	1	1	0	2	CT,CT	NA	NA	0.708331455907	0	57,51,9,7	1	1	1	5.94114924687	0	2	CT,CT	NA	NA	0.90672007037	0	NA	NA	94,100,11,16	1	1	0	5.33231749404	0	2	CT,CT	NA	NA	1.08177877327	0	NA	NA	173,157,26,25	1	1	1	14.5870268685	0
chr1_ref_v2	142977	0	TA,T	1	1	124,81,0,0	1	1	0	2	TA,TA	NA	NA	0.00293573194928	0	24,19,34,22	1	1	1	313.40996586	1	2	TA,T	T,T	0.125	0.000394026893718	0	NA	NA	44,40,55,39	1	1	0	322.138895557	1	2	TA,T	NA	NA	0.0941346869825	0	g.142978delA	0	86,56,87,64	1	1	1	342.429632522	1
chr1_ref_v2	143287	0	GA,G,GAA	1	1	65,56,8,9,4,5	1	1	0	2	GA,GA	NA	NA	0.146267172	0	33,29,3,6,7,7	1	1	1	2.65061703924	0	2	GA,GA	GA,GAA	0.5	1.10091357846	0	NA	NA	32,40,31,39,0,4	1	1	0	19.606111176	1	2	GA,GA	GA,G	0.5	0.263580662363	0	NA	NA	109,128,24,17,16,21	1	1	0	3.17579638706	0
chr1_ref_v2	143299	0	A,G	1	0	87,121,0,0	1	1	0	2	A,A	NA	NA	0.0	0	48,63,0,0	1	1	1	0.422335992122	0	2	A,A	NA	NA	0.0	0	NA	NA	74,110,0,0	1	1	0	0.47368838399	0	2	A,A	NA	NA	0.0	0	NA	NA	170,235,1,0	1	1	0	0.382641348938	0
chr1_ref_v2	148101	0	C,A	0	0	106,133,0,1	1	1	0	2	C,C	NA	NA	0.00417537141048	0	62,54,0,0	1	1	0	1.61138320644	0	2	C,C	NA	NA	0.0	0	NA	NA	57,59,53,51	1	1	0	324.534535577	1	2	C,A	NA	NA	0.109199291965	0	g.148101C>A	0	190,232,0,0	1	1	1	0.522429241216	0
chr1_ref_v2	151817	0	CTT,C,CT,CTTTTTT	1	1	17,14,1,0,4,3,16,19	1	1	0	2	CTT,CTTTTTT	NA	NA	0.703125511632	0	6,2,37,26,16,14,0,0	1	1	1	311.488040456	1	2	C,CT	CTT,CT	0.25	0.184919116916	0	NA	NA	31,22,19,17,20,12,4,6	1	1	0	19.8640125262	1	2	CTT,C	CTT,CTTTTTT	0.125	1.34343347445	0	g.151817_151820TTTTTT>	0	16,15,54,52,35,31,3,8	1	1	1	315.424063507	1
chr1_ref_v2	151822	0	T,C	1	0	102,86,0,0	1	1	0	2	T,T	NA	NA	0.0	0	47,33,24,16	1	1	1	37.1344764186	1	2	T,C	T,T	0.25	0.182321556794	0	NA	NA	112,98,0,0	1	1	0	0.425631878373	0	2	T,T	NA	NA	0.0	0	NA	NA	175,164,0,0	1	1	1	0.753855215837	0
chr1_ref_v2	152061	0	C,T	0	0	107,125,0,0	1	1	0	2	C,C	NA	NA	0.0	0	38,52,0,0	1	1	0	0.594315274592	0	2	C,C	NA	NA	0.0	0	NA	NA	40,38,29,38	1	1	0	314.87563545	1	2	C,T	C,C	0.125	0.0992982209823	0	g.152061C>T	0	145,191,0,0	1	1	1	0.832503494285	0
chr1_ref_v2	154529	0	GT,G	1	1	73,42,4,4	1	1	0	2	GT,GT	NA	NA	0.0422317065753	0	69,53,5,3	1	1	1	1.16924006335	0	2	GT,GT	NA	NA	1.12274979779	0	NA	NA	81,71,7,3	1	1	0	2.2040960457	0	2	GT,GT	NA	NA	1.26165449035	0	NA	NA	89,100,86,64	1	1	0	58.7893488623	1
chr1_ref_v2	154559	0	GT,G	1	1	59,89,4,2	1	1	0	2	GT,GT	NA	NA	0.284468176771	0	56,66,1,4	1	1	1	1.11615086347	0	2	GT,GT	NA	NA	0.790792243478	0	NA	NA	51,105,7,2	1	1	0	1.14368325431	0	2	GT,GT	NA	NA	0.609360344413	0	NA	NA	66,98,74,109	1	1	0	331.153853731	1
chr1_ref_v2	156405	0	G,GT	1	1	73,82,1,0	1	1	0	2	G,G	NA	NA	0.536038058691	0	31,48,2,8	1	1	0	7.48244110605	0	2	G,G	G,GT	0.125	0.141270100225	0	NA	NA	67,79,3,2	1	1	0	1.31076582344	0	2	G,G	NA	NA	0.296811809689	0	NA	NA	130,155,5,11	1	1	0	5.51022419183	0
chr1_ref_v2	161626	1	A,G	0	0	0,0,0,0	0	0	1	2	NA	NA	NA	NA	0	0,0,0,0	0	0	1	0.0	0	2	NA	NA	NA	NA	0	NA	NA	0,0,0,0	0	0	1	0.0	0	2	NA	NA	NA	NA	0	NA	NA	0,0,1,1	1	0	1	0.0	0
chr1_ref_v2	161631	1	T,G	0	0	0,0,0,0	0	0	1	2	NA	NA	NA	NA	0	0,0,0,0	0	0	1	0.0	0	2	NA	NA	NA	NA	0	NA	NA	0,0,0,0	0	0	1	0.0	0	2	NA	NA	NA	NA	0	NA	NA	0,0,1,1	1	0	1	0.0	0
chr1_ref_v2	161632	1	A,G	0	0	0,0,0,0	0	0	1	2	NA	NA	NA	NA	0	0,0,0,0	0	0	1	0.0	0	2	NA	NA	NA	NA	0	NA	NA	0,0,0,0	0	0	1	0.0	0	2	NA	NA	NA	NA	0	NA	NA	0,0,1,1	1	0	1	0.0	0
chr1_ref_v2	161638	1	C,A	1	0	0,0,0,0	0	0	1	2	NA	NA	NA	NA	0	0,0,0,0	0	0	1	0.0	0	2	NA	NA	NA	NA	0	NA	NA	0,0,0,0	0	0	1	0.0	0	2	NA	NA	NA	NA	0	NA	NA	0,0,1,1	1	0	1	0.0	0
chr1_ref_v2	161641	1	A,G	1	0	0,0,0,0	0	0	1	2	NA	NA	NA	NA	0	0,0,0,0	0	0	1	0.0	0	2	NA	NA	NA	NA	0	NA	NA	0,0,0,0	0	0	1	0.0	0	2	NA	NA	NA	NA	0	NA	NA	0,0,1,1	1	0	1	0.0	0
chr1_ref_v2	161650	1	C,T	0	0	0,0,0,0	0	0	1	2	NA	NA	NA	NA	0	0,0,0,0	0	0	1	0.0	0	2	NA	NA	NA	NA	0	NA	NA	0,0,0,0	0	0	1	0.0	0	2	NA	NA	NA	NA	0	NA	NA	0,0,1,1	1	0	1	0.0	0
chr1_ref_v2	161656	1	G,A	0	0	0,0,0,0	0	0	1	2	NA	NA	NA	NA	0	0,0,0,0	0	0	1	0.0	0	2	NA	NA	NA	NA	0	NA	NA	0,0,0,0	0	0	1	0.0	0	2	NA	NA	NA	NA	0	NA	NA	0,0,1,1	1	0	1	0.0	0
chr1_ref_v2	168939	0	C,CAT	1	1	73,75,0,0	1	1	0	2	C,C	NA	NA	0.00331838675638	0	29,28,23,19	1	1	0	38.1437538754	1	2	C,CAT	C,C	0.125	0.056075196081	0	g.168939_168940insAT	0	79,64,5,2	1	1	0	2.71001103733	0	2	C,C	C,CAT	0.125	0.416041290306	0	NA	NA	153,116,10,5	1	1	1	4.94081601615	0
chr1_ref_v2	171280	0	G,T	1	0	115,89,0,0	1	1	0	2	G,G	NA	NA	0.0	0	51,47,0,0	1	1	0	0.666788260155	0	2	G,G	NA	NA	0.0	0	NA	NA	42,47,58,33	1	1	0	322.064726867	1	2	G,T	NA	NA	0.0222231367847	0	g.171280G>T	0	197,151,0,0	1	1	0	0.403300218959	0
chr1_ref_v2	171720	0	GA,G	1	1	87,120,3,3	1	1	0	2	GA,GA	NA	NA	0.0510383427305	0	31,39,25,29	1	1	1	309.455434413	1	2	GA,G	GA,GA	0.25	0.0814723300228	0	NA	NA	73,107,2,5	1	1	0	0.909854551425	0	2	GA,GA	NA	NA	1.00377561633	0	NA	NA	162,222,5,8	1	1	1	0.720748963333	0
chr1_ref_v2	175467	0	AT,A	1	1	96,104,0,0	1	1	0	2	AT,AT	NA	NA	0.000859206301768	0	29,24,30,26	1	1	0	312.533244687	1	2	AT,A	NA	NA	0.0499601387691	0	g.175468delT	0	89,85,0,0	1	1	0	0.658873501496	0	2	AT,AT	NA	NA	0.00293936487809	0	NA	NA	188,161,2,0	1	1	0	1.72030727138	0
chr1_ref_v2	176292	0	CT,C	1	1	111,55,8,3	1	1	0	2	CT,CT	NA	NA	0.09083363545	0	33,20,46,15	1	1	1	309.332396831	1	2	CT,C	NA	NA	0.0956849088635	0	NA	NA	65,31,73,47	1	1	0	312.676870298	1	2	CT,C	NA	NA	0.0678348002422	0	g.176293delT	0	215,133,15,11	1	1	1	1.45599705951	0
chr1_ref_v2	177779	0	G,T	0	0	133,103,0,0	1	1	0	2	G,G	NA	NA	0.0	0	36,36,0,0	1	1	0	0.804985471259	0	2	G,G	NA	NA	0.0	0	NA	NA	88,70,0,0	1	1	0	0.400986675127	0	2	G,G	NA	NA	0.0	0	NA	NA	154,135,0,0	1	1	0	0.804283618201	0
chr1_ref_v2	178171	0	GT,G	1	1	59,93,1,2	1	1	0	2	GT,GT	NA	NA	0.435347250871	0	17,25,12,16	1	1	0	23.1551271883	1	2	GT,G	GT,GT	0.25	0.0644815826003	0	g.178172delT	0	41,76,1,0	1	1	0	0.741707028842	0	2	GT,GT	NA	NA	1.82575566874	0	NA	NA	107,132,4,4	1	1	0	1.29482637639	0
chr1_ref_v2	178937	0	CA,C,CAA	1	1	37,90,1,6,3,6	1	1	0	2	CA,CA	CA,CAA	0.125	0.68068299149	0	12,35,1,3,2,3	1	1	0	0.617425516086	0	2	CA,CA	CA,CAA	0.125	1.06634457495	0	NA	NA	21,47,22,44,1,3	1	1	0	36.3484212427	1	2	CA,C	CA,CA	0.25	0.123496673961	0	g.178938delA	0	61,107,6,16,10,20	1	1	0	3.58741013493	0
chr1_ref_v2	181702	0	A,AT	1	1	86,95,0,0	1	1	0	2	A,A	NA	NA	0.000714806460875	0	47,47,0,0	1	1	0	0.476589074896	0	2	A,A	NA	NA	0.00182452343844	0	NA	NA	40,33,44,40	1	1	0	317.960020932	1	2	A,AT	AT,AT	0.125	0.089146584442	0	g.181702_181703insT	0	133,143,0,0	1	1	0	0.420086655687	0
chr1_ref_v2	183331	0	GA,G	1	1	31,24,0,0	1	1	0	2	GA,GA	NA	NA	0.690927124564	0	0,1,9,10	1	1	1	21.1265541887	1	2	G,G	NA	NA	0.000146432636379	0	NA	NA	54,46,3,2	1	1	0	0.621174587105	0	2	GA,GA	NA	NA	1.53609133605	0	NA	NA	151,114,0,1	1	1	1	0.384616229632	0
chr1_ref_v2	183467	0	G,T	1	0	107,31,0,0	1	1	0	2	G,G	NA	NA	0.0	0	59,16,0,0	1	1	1	0.380603409829	0	2	G,G	NA	NA	0.0	0	NA	NA	40,31,42,0	1	1	0	60.5890762992	0	2	G,T	G,G	0.25	0.0199372375677	0	NA	NA	161,105,0,0	1	1	1	9.78249080636	0
chr1_ref_v2	189598	0	T,C	0	0	70,102,1,0	1	1	0	2	T,T	NA	NA	0.00579711768433	0	45,66,0,0	1	1	0	0.413137261384	0	2	T,T	NA	NA	0.0	0	NA	NA	93,124,0,0	1	1	0	0.625375114152	0	2	T,T	NA	NA	0.0	0	NA	NA	175,240,0,0	1	1	0	0.694801969006	0
chr1_ref_v2	191067	0	A,ATCG	1	1	0,0,37,17	1	1	0	2	ATCG,ATCG	NA	NA	0.00111554546643	0	0,0,22,12	1	1	0	0.443081240696	0	2	ATCG,ATCG	NA	NA	0.00415967690124	0	NA	NA	1,0,58,27	1	1	0	0.33194599503	0	2	ATCG,ATCG	NA	NA	0.00725885324704	0	NA	NA	0,1,75,55	1	1	0	2.15986140162	0
chr1_ref_v2	192002	0	TTAC,T,TTACTAC	1	1	58,44,0,0,0,0	1	1	0	2	TTAC,TTAC	NA	NA	1.08704977452	0	28,40,1,2,1,0	1	1	0	1.96924914968	0	2	TTAC,TTAC	NA	NA	0.123318303456	0	NA	NA	22,27,38,33,0,0	1	1	0	313.164131839	1	2	TTAC,T	T,T	0.125	0.0193055544201	0	g.192003_192005delTAC	0	49,35,0,0,61,33	1	1	0	82.2540157295	1
chr1_ref_v2	192262	0	CA,C	1	1	61,47,9,1	1	1	0	2	CA,CA	NA	NA	1.11423436441	0	28,30,9,8	1	1	0	6.88598396365	0	2	CA,CA	NA	NA	0.948132663058	0	NA	NA	40,33,42,23	1	1	0	27.8487344602	1	2	CA,CA	CA,C	0.125	0.00997375725609	0	NA	NA	102,95,21,13	1	1	0	6.95424059857	0
chr1_ref_v2	193658	0	TAAC,T	1	1	55,88,0,0	1	1	0	2	TAAC,TAAC	NA	NA	0.00111554546643	0	27,64,0,2	1	1	0	1.29569100249	0	2	TAAC,TAAC	NA	NA	0.423045417843	0	NA	NA	72,129,1,1	1	1	0	0.532219900387	0	2	TAAC,TAAC	NA	NA	0.00546388446656	0	NA	NA	99,191,1,2	1	1	0	0.972374056337	0
chr1_ref_v2	193731	0	T,TATG	1	1	1,0,113,64	1	1	0	2	TATG,TATG	NA	NA	0.00104285101801	0	0,0,71,34	1	1	0	0.672929761688	0	2	TATG,TATG	NA	NA	0.0136110570319	0	NA	NA	3,0,106,56	1	1	0	1.18230690481	0	2	TATG,TATG	NA	NA	0.413587658541	0	NA	NA	1,1,198,103	1	1	0	0.578773632862	0
chr1_ref_v2	198259	0	C,A	1	0	1,2,37,63	1	1	0	2	A,A	NA	NA	0.43502391035	0	3,5,32,39	1	1	0	2.27787322687	0	2	A,A	C,A	0.25	0.237328186306	0	NA	NA	8,8,44,65	1	1	0	5.21122013613	0	2	A,A	C,A	0.25	0.027150989066	1	NA	NA	5,14,97,135	1	1	0	3.49260520242	0
chr1_ref_v2	198268	0	C,T	1	0	3,3,31,55	1	1	0	2	T,T	C,T	0.125	0.0454623740768	0	3,8,31,37	1	1	0	2.44702591927	0	2	T,T	C,T	0.25	0.124297716678	0	NA	NA	9,11,40,63	1	1	0	3.1699783842	0	2	T,T	C,T	0.25	0.30691343438	1	NA	NA	10,18,94,131	1	1	0	2.79329471143	0
chr1_ref_v2	198273	0	G,A	0	0	5,4,28,52	1	1	0	2	A,A	G,A	0.25	0.238891908282	0	4,9,32,36	1	1	0	2.05125512923	0	2	A,A	G,A	0.25	0.291351801341	0	NA	NA	10,13,37,68	1	1	0	2.41219360069	0	2	A,A	G,A	0.5	0.41985384556	1	NA	NA	12,23,94,127	1	1	0	2.87092996636	0
chr1_ref_v2	198293	0	G,A	0	0	3,8,16,54	1	1	0	2	A,A	G,A	0.25	0.0953101798043	0	3,13,23,39	1	1	0	1.66921173117	0	2	A,A	G,A	0.5	0.255933374137	1	NA	NA	19,14,29,72	1	1	0	6.29425513541	0	2	A,A	G,A	0.5	0.0200006667067	1	NA	NA	28,21,69,144	1	1	0	6.21926285793	0
chr1_ref_v2	198300	0	A,G	1	0	2,6,16,77	1	1	0	2	G,G	A,G	0.125	0.254892249629	0	3,13,21,47	1	1	0	3.19685335202	0	2	G,G	A,G	0.5	0.348306694268	1	NA	NA	12,14,20,72	1	1	0	5.86152300903	0	2	G,G	A,G	0.5	0.165079750359	1	NA	NA	19,18,54,155	1	1	0	6.29361016569	0
chr1_ref_v2	198329	0	T,TTGAATTAAAGTTTGAAATA,TTGAATTAAGGTTTGGAATA	0	0	0,2,29,8,3,51	1	1	0	2	TTGAATTAAAGTTTGAAATA,TTGAATTAAGGTTTGGAATA	TTGAATTAAGGTTTGGAATA,TTGAATTAAGGTTTGGAATA	0.125	0.532216813747	0	0,5,12,3,3,27	1	1	0	2.40371395161	0	2	TTGAATTAAAGTTTGAAATA,TTGAATTAAGGTTTGGAATA	T,TTGAATTAAGGTTTGGAATA	0.25	0.446287102628	0	NA	NA	1,6,21,22,5,45	1	1	0	4.59721967642	0	2	TTGAATTAAAGTTTGAAATA,TTGAATTAAGGTTTGGAATA	T,TTGAATTAAGGTTTGGAATA	0.125	0.130620182417	0	NA	NA	3,2,44,22,22,86	1	1	0	7.06178410166	0
chr1_ref_v2	198379	0	C,CG	1	0	0,0,91,40	1	1	0	2	CG,CG	NA	NA	0.0	0	0,0,40,29	1	1	0	1.64990906548	0	2	CG,CG	NA	NA	0.0	0	NA	NA	0,0,64,61	1	1	0	5.20921480976	0	2	CG,CG	NA	NA	0.0	0	NA	NA	0,0,128,95	1	1	0	4.18052292368	0
chr1_ref_v2	198380	0	A,AG	1	0	0,0,94,41	1	1	0	2	AG,AG	NA	NA	0.0	0	0,0,40,29	1	1	0	1.68697427203	0	2	AG,AG	NA	NA	0.0	0	NA	NA	0,0,66,63	1	1	0	5.4635816789	0	2	AG,AG	NA	NA	0.0	0	NA	NA	0,0,130,97	1	1	0	4.42331760978	0
chr1_ref_v2	198585	0	A,AAAAATGCGTAAAAAGAAAGAAGACGTC	0	0	0,0,73,68	1	1	0	2	AAAAATGCGTAAAAAGAAAGAAGACGTC,AAAAATGCGTAAAAAGAAAGAAGACGTC	NA	NA	0.0	0	0,0,20,33	1	1	0	1.68771837611	0	2	AAAAATGCGTAAAAAGAAAGAAGACGTC,AAAAATGCGTAAAAAGAAAGAAGACGTC	NA	NA	0.0	0	NA	NA	0,0,43,53	1	1	0	1.01839701925	0	2	AAAAATGCGTAAAAAGAAAGAAGACGTC,AAAAATGCGTAAAAAGAAAGAAGACGTC	NA	NA	0.0	0	NA	NA	0,0,72,97	1	1	0	2.05932207931	0
chr1_ref_v2	198636	0	C,T	0	0	0,0,7,57	1	1	0	2	T,T	NA	NA	0.0	0	0,0,14,26	1	1	0	4.70607093447	0	2	T,T	NA	NA	0.0	0	NA	NA	0,0,26,45	1	1	1	8.32739269307	0	2	T,T	NA	NA	0.0	0	NA	NA	0,1,59,75	1	1	0	21.8414725127	0
chr1_ref_v2	198637	0	A,ATCCTTGAATAACGAACTTT	0	0	0,0,21,102	1	1	0	2	ATCCTTGAATAACGAACTTT,ATCCTTGAATAACGAACTTT	NA	NA	0.0	0	0,0,22,38	1	1	0	4.10481241494	0	2	ATCCTTGAATAACGAACTTT,ATCCTTGAATAACGAACTTT	NA	NA	0.0	0	NA	NA	0,0,43,75	1	1	1	6.90427504691	0	2	ATCCTTGAATAACGAACTTT,ATCCTTGAATAACGAACTTT	NA	NA	0.0	0	NA	NA	0,0,101,121	1	1	0	22.9064633956	0
chr1_ref_v2	198643	0	T,TCAA	1	0	0,0,7,61	1	1	0	2	TCAA,TCAA	NA	NA	0.0	0	0,0,14,26	1	1	0	5.06143349302	0	2	TCAA,TCAA	NA	NA	0.0	0	NA	NA	0,0,25,45	1	1	1	8.35777601392	0	2	TCAA,TCAA	NA	NA	0.0	0	NA	NA	0,0,59,76	1	1	0	23.3043113541	0
chr1_ref_v2	198644	0	T,TGTTTTA	1	0	0,0,5,75	1	1	0	2	TGTTTTA,TGTTTTA	NA	NA	0.0	0	0,0,12,24	1	1	0	6.75421855129	0	2	TGTTTTA,TGTTTTA	NA	NA	0.0	0	NA	NA	1,0,23,47	1	1	1	11.1096547817	0	2	TGTTTTA,TGTTTTA	NA	NA	0.014184634992	0	NA	NA	0,1,65,78	1	1	0	39.2709540742	0
chr1_ref_v2	198649	0	A,C	0	0	0,0,24,80	1	1	0	2	C,C	NA	NA	0.0	0	0,0,19,26	1	1	0	2.75625769631	0	2	C,C	NA	NA	0.0	0	NA	NA	0,0,38,47	1	1	1	5.48788176431	0	2	C,C	NA	NA	0.0	0	NA	NA	0,0,79,82	1	1	0	12.8495435784	0
chr1_ref_v2	198651	0	C,G	0	0	0,0,24,79	1	1	0	2	G,G	NA	NA	0.0	0	0,0,19,24	1	1	0	3.02919163136	0	2	G,G	NA	NA	0.0	0	NA	NA	0,0,35,47	1	1	1	4.43958264393	0	2	G,G	NA	NA	0.0	0	NA	NA	0,1,81,80	1	1	0	13.3876786024	0
chr1_ref_v2	198963	0	G,GCTTCCTCTGACGACAAGTCCGCTCCCACTTATAGTGTCCTGAGTGATTATTTATTTTTATGTGAACACCAAAAGGAATAA	0	0	0,0,13,5	1	0	1	2	NA	NA	NA	NA	0	0,0,4,8	1	0	0	2.44262925586	0	2	NA	NA	NA	NA	0	NA	NA	0,0,7,9	1	0	1	1.91354877614	0	2	NA	NA	NA	NA	0	NA	NA	0,0,8,39	1	1	0	14.8270157893	0
chr1_ref_v2	199072	0	T,TCACTTACCATATCAACCATTATGTTCAGTTAACTCACCTTTAAAGTACTGTGCACAACACCCTATTTCCATCTGATCGGTCGCTTTATCTGG	1	0	1,0,14,55	1	1	1	2	TCACTTACCATATCAACCATTATGTTCAGTTAACTCACCTTTAAAGTACTGTGCACAACACCCTATTTCCATCTGATCGGTCGCTTTATCTGG,TCACTTACCATATCAACCATTATGTTCAGTTAACTCACCTTTAAAGTACTGTGCACAACACCCTATTTCCATCTGATCGGTCGCTTTATCTGG	NA	NA	0.0143887374521	0	0,1,1,28	1	1	0	1.77012684824	0	2	TCACTTACCATATCAACCATTATGTTCAGTTAACTCACCTTTAAAGTACTGTGCACAACACCCTATTTCCATCTGATCGGTCGCTTTATCTGG,TCACTTACCATATCAACCATTATGTTCAGTTAACTCACCTTTAAAGTACTGTGCACAACACCCTATTTCCATCTGATCGGTCGCTTTATCTGG	T,TCACTTACCATATCAACCATTATGTTCAGTTAACTCACCTTTAAAGTACTGTGCACAACACCCTATTTCCATCTGATCGGTCGCTTTATCTGG	0.125	0.0306369694619	0	NA	NA	0,0,7,40	1	1	1	0.754514099629	0	2	TCACTTACCATATCAACCATTATGTTCAGTTAACTCACCTTTAAAGTACTGTGCACAACACCCTATTTCCATCTGATCGGTCGCTTTATCTGG,TCACTTACCATATCAACCATTATGTTCAGTTAACTCACCTTTAAAGTACTGTGCACAACACCCTATTTCCATCTGATCGGTCGCTTTATCTGG	NA	NA	0.0	0	NA	NA	0,0,8,113	1	1	0	5.37872406265	0
chr1_ref_v2	200693	1	T,C	1	0	4,11,0,13	1	1	1	2	NA	NA	NA	NA	0	7,8,0,4	1	0	0	2.03899253132	0	2	NA	NA	NA	NA	0	NA	NA	4,18,0,11	1	1	1	1.28258756685	0	2	NA	NA	NA	NA	0	NA	NA	28,28,1,21	1	1	0	5.82417063479	0
chr1_ref_v2	200705	1	G,GATGATTTGACTCAAT	0	0	3,3,0,13	1	0	1	2	NA	NA	NA	NA	0	7,2,0,4	1	0	0	2.9064729135	0	2	NA	NA	NA	NA	0	NA	NA	3,2,0,11	1	0	1	0.348387187703	0	2	NA	NA	NA	NA	0	NA	NA	20,5,1,21	1	1	0	4.97088947211	0
chr1_ref_v2	200708	1	G,GA	0	0	1,2,0,0	1	0	1	2	NA	NA	NA	NA	0	0,1,0,0	0	0	0	0.0	0	2	NA	NA	NA	NA	0	NA	NA	0,2,0,2	1	0	1	0.553589712107	0	2	NA	NA	NA	NA	0	NA	NA	0,0,0,6	0	0	0	0.0	0
chr1_ref_v2	201987	1	T,C	0	0	0,0,0,0	0	0	1	2	NA	NA	NA	NA	0	0,0,0,0	0	0	1	0.0	0	2	NA	NA	NA	NA	0	NA	NA	0,0,0,0	0	0	1	0.0	0	2	NA	NA	NA	NA	0	NA	NA	0,0,0,0	0	0	1	0.0	0
chr1_ref_v2	202003	1	A,G	1	0	0,0,0,0	0	0	1	2	NA	NA	NA	NA	0	0,0,0,0	0	0	1	0.0	0	2	NA	NA	NA	NA	0	NA	NA	0,0,0,0	0	0	1	0.0	0	2	NA	NA	NA	NA	0	NA	NA	0,0,0,0	0	0	1	0.0	0
chr1_ref_v2	202419	1	T,C	0	0	0,0,0,0	0	0	1	2	NA	NA	NA	NA	0	0,0,1,0	0	0	1	0.0	0	2	NA	NA	NA	NA	0	NA	NA	0,0,1,0	0	0	1	0.0	0	2	NA	NA	NA	NA	0	NA	NA	0,0,2,0	0	0	1	0.0	0
chr1_ref_v2	202422	1	C,T	0	0	0,0,0,0	0	0	1	2	NA	NA	NA	NA	0	0,0,1,0	0	0	1	0.0	0	2	NA	NA	NA	NA	0	NA	NA	0,0,1,0	0	0	1	0.0	0	2	NA	NA	NA	NA	0	NA	NA	0,0,2,0	0	0	1	0.0	0
chr1_ref_v2	202434	1	C,T	0	0	0,0,0,0	0	0	1	2	NA	NA	NA	NA	0	0,0,1,0	0	0	1	0.0	0	2	NA	NA	NA	NA	0	NA	NA	0,0,0,0	0	0	1	0.0	0	2	NA	NA	NA	NA	0	NA	NA	0,0,2,0	0	0	1	0.0	0
chr1_ref_v2	202888	1	T,TTCATTTCTTCCTCTG	1	0	0,1,0,3	1	0	1	2	NA	NA	NA	NA	0	0,0,0,2	0	0	1	0.0	0	2	NA	NA	NA	NA	0	NA	NA	0,1,0,4	1	0	1	0.198847486098	0	2	NA	NA	NA	NA	0	NA	NA	0,0,1,2	1	0	1	0.358760259587	0
chr1_ref_v2	202915	1	G,A	0	0	3,9,0,0	1	0	1	2	NA	NA	NA	NA	0	0,7,0,0	0	0	1	0.0	0	2	NA	NA	NA	NA	0	NA	NA	4,8,1,1	1	0	1	0.34960295312	0	2	NA	NA	NA	NA	0	NA	NA	5,6,1,1	1	0	1	0.734380686446	0
chr1_ref_v2	203160	1	G,A	1	0	0,0,3,0	0	0	1	2	NA	NA	NA	NA	0	0,0,0,0	0	0	1	0.0	0	2	NA	NA	NA	NA	0	NA	NA	0,0,1,0	0	0	1	0.0	0	2	NA	NA	NA	NA	0	NA	NA	0,0,0,0	0	0	1	0.0	0
chr1_ref_v2	203204	1	CA,C	1	0	0,0,1,0	0	0	1	2	NA	NA	NA	NA	0	0,0,1,0	0	0	1	0.0	0	2	NA	NA	NA	NA	0	NA	NA	0,0,1,1	1	0	1	0.0	0	2	NA	NA	NA	NA	0	NA	NA	0,0,2,0	0	0	1	0.0	0
chr1_ref_v2	203207	1	G,GCC	0	0	0,0,1,0	0	0	1	2	NA	NA	NA	NA	0	0,0,1,0	0	0	1	0.0	0	2	NA	NA	NA	NA	0	NA	NA	0,0,1,1	1	0	1	0.0	0	2	NA	NA	NA	NA	0	NA	NA	0,0,2,0	0	0	1	0.0	0
chr1_ref_v2	203210	1	T,C	0	0	0,0,1,1	1	0	1	2	NA	NA	NA	NA	0	0,0,1,2	1	0	1	0.308044980374	0	2	NA	NA	NA	NA	0	NA	NA	0,0,2,3	1	0	1	0.314501723164	0	2	NA	NA	NA	NA	0	NA	NA	0,0,2,1	1	0	1	0.308044980374	0
chr1_ref_v2	203272	1	C,T	1	0	5,19,0,0	1	1	1	2	NA	NA	NA	NA	0	6,9,0,0	1	0	1	1.19675990188	0	2	NA	NA	NA	NA	0	NA	NA	16,19,0,0	1	1	1	3.18596782123	0	2	NA	NA	NA	NA	0	NA	NA	30,26,2,0	1	1	1	6.84207612396	0
chr1_ref_v2	203277	1	A,AAGCAAACTACG	1	0	5,21,0,0	1	1	1	2	NA	NA	NA	NA	0	6,10,0,0	1	0	1	1.21556324251	0	2	NA	NA	NA	NA	0	NA	NA	17,23,0,0	1	1	1	3.3131669622	0	2	NA	NA	NA	NA	0	NA	NA	30,28,1,0	1	1	1	7.42312333056	0
chr1_ref_v2	203279	1	A,AGACAACAAAG	0	0	5,21,0,0	1	1	1	2	NA	NA	NA	NA	0	6,10,0,0	1	0	1	1.21556324251	0	2	NA	NA	NA	NA	0	NA	NA	17,24,0,0	1	1	1	3.15557192128	0	2	NA	NA	NA	NA	0	NA	NA	30,28,1,1	1	1	1	7.175560255	0
chr1_ref_v2	203288	1	A,G	0	0	5,21,0,0	1	1	1	2	NA	NA	NA	NA	0	7,12,0,0	1	0	1	1.30510753503	0	2	NA	NA	NA	NA	0	NA	NA	19,27,0,0	1	1	1	3.42122664535	0	2	NA	NA	NA	NA	0	NA	NA	32,33,1,1	1	1	1	6.98003362931	0
chr1_ref_v2	203426	1	A,C	1	0	0,0,0,4	0	0	1	2	NA	NA	NA	NA	0	0,0,0,0	0	0	1	0.0	0	2	NA	NA	NA	NA	0	NA	NA	0,0,1,1	1	0	1	0.0	0	2	NA	NA	NA	NA	0	NA	NA	0,0,4,2	1	0	1	0.0	0
chr1_ref_v2	203429	1	A,G	1	0	0,1,0,3	1	0	1	2	NA	NA	NA	NA	0	0,0,0,0	0	0	1	0.0	0	2	NA	NA	NA	NA	0	NA	NA	0,0,1,1	1	0	1	0.497864794149	0	2	NA	NA	NA	NA	0	NA	NA	0,0,4,2	1	0	1	1.61721102884	0
chr1_ref_v2	203438	1	A,G	1	0	0,3,0,1	1	0	1	2	NA	NA	NA	NA	0	0,0,0,0	0	0	1	0.0	0	2	NA	NA	NA	NA	0	NA	NA	1,0,0,0	0	0	1	0.0	0	2	NA	NA	NA	NA	0	NA	NA	4,2,0,0	1	0	1	1.61721102884	0
chr1_ref_v2	203600	1	G,A	0	0	0,0,2,0	0	0	1	2	NA	NA	NA	NA	0	0,0,5,0	0	0	1	0.0	0	2	NA	NA	NA	NA	0	NA	NA	0,0,3,1	1	0	1	0.0	0	2	NA	NA	NA	NA	0	NA	NA	0,0,12,0	0	0	1	0.0	0
chr1_ref_v2	203610	1	C,A	0	0	0,0,5,0	0	0	1	2	NA	NA	NA	NA	0	0,0,5,0	0	0	1	0.0	0	2	NA	NA	NA	NA	0	NA	NA	0,0,3,1	1	0	1	0.0	0	2	NA	NA	NA	NA	0	NA	NA	0,0,10,0	0	0	1	0.0	0
chr1_ref_v2	203695	1	A,ATACTGGAGCTGCTGAGACAACTACCAG	0	0	0,0,2,0	0	0	1	2	NA	NA	NA	NA	0	1,0,0,1	1	0	1	0.0	0	2	NA	NA	NA	NA	0	NA	NA	0,0,1,2	1	0	1	0.0	0	2	NA	NA	NA	NA	0	NA	NA	1,0,3,4	1	0	1	0.0	0
chr1_ref_v2	203924	1	C,T	1	0	0,0,0,0	0	0	1	2	NA	NA	NA	NA	0	0,0,0,0	0	0	1	0.0	0	2	NA	NA	NA	NA	0	NA	NA	0,0,0,0	0	0	1	0.0	0	2	NA	NA	NA	NA	0	NA	NA	0,0,0,2	0	0	1	0.0	0
chr1_ref_v2	205322	0	A,G	0	0	0,0,0,0	0	0	1	2	NA	NA	NA	NA	0	0,0,0,0	0	0	1	0.0	0	2	NA	NA	NA	NA	0	NA	NA	0,0,0,0	0	0	1	0.0	0	2	NA	NA	NA	NA	0	NA	NA	0,0,1,1	1	0	1	0.0	0
chr1_ref_v2	205324	0	T,G	0	0	0,0,0,0	0	0	1	2	NA	NA	NA	NA	0	0,0,0,0	0	0	1	0.0	0	2	NA	NA	NA	NA	0	NA	NA	0,0,0,0	0	0	1	0.0	0	2	NA	NA	NA	NA	0	NA	NA	0,0,1,1	1	0	1	0.0	0
chr1_ref_v2	205355	0	C,T	0	0	0,0,0,0	0	0	1	2	NA	NA	NA	NA	0	0,0,0,0	0	0	1	0.0	0	2	NA	NA	NA	NA	0	NA	NA	0,0,0,0	0	0	1	0.0	0	2	NA	NA	NA	NA	0	NA	NA	0,0,1,1	1	0	1	0.0	0
chr1_ref_v2	205369	0	G,A	0	0	0,0,0,0	0	0	1	2	NA	NA	NA	NA	0	0,0,0,0	0	0	1	0.0	0	2	NA	NA	NA	NA	0	NA	NA	0,0,0,0	0	0	1	0.0	0	2	NA	NA	NA	NA	0	NA	NA	0,0,1,1	1	0	1	0.0	0
chr1_ref_v2	205386	0	G,T	0	0	0,0,0,0	0	0	1	2	NA	NA	NA	NA	0	0,0,0,0	0	0	1	0.0	0	2	NA	NA	NA	NA	0	NA	NA	0,0,0,0	0	0	1	0.0	0	2	NA	NA	NA	NA	0	NA	NA	0,0,0,1	0	0	1	0.0	0
chr1_ref_v2	205388	0	A,ATGAT	1	0	0,0,0,0	0	0	1	2	NA	NA	NA	NA	0	0,0,0,0	0	0	1	0.0	0	2	NA	NA	NA	NA	0	NA	NA	0,0,0,0	0	0	1	0.0	0	2	NA	NA	NA	NA	0	NA	NA	0,0,0,1	0	0	1	0.0	0
chr1_ref_v2	205391	0	A,G	1	0	0,0,0,0	0	0	1	2	NA	NA	NA	NA	0	0,0,0,0	0	0	1	0.0	0	2	NA	NA	NA	NA	0	NA	NA	0,0,0,0	0	0	1	0.0	0	2	NA	NA	NA	NA	0	NA	NA	0,0,0,1	0	0	1	0.0	0
chr1_ref_v2	205399	0	C,T	1	0	0,0,0,0	0	0	1	2	NA	NA	NA	NA	0	0,0,0,0	0	0	1	0.0	0	2	NA	NA	NA	NA	0	NA	NA	0,0,0,0	0	0	1	0.0	0	2	NA	NA	NA	NA	0	NA	NA	0,0,0,1	0	0	1	0.0	0
chr1_ref_v2	206066	0	G,A	1	0	0,0,0,0	0	0	1	2	NA	NA	NA	NA	0	0,0,0,0	0	0	1	0.0	0	2	NA	NA	NA	NA	0	NA	NA	0,0,0,0	0	0	1	0.0	0	2	NA	NA	NA	NA	0	NA	NA	0,0,0,1	0	0	1	0.0	0
chr1_ref_v2	206581	0	C,CACA	0	0	0,0,1,0	0	0	1	2	NA	NA	NA	NA	0	0,0,0,0	0	0	1	0.0	0	2	NA	NA	NA	NA	0	NA	NA	0,0,0,0	0	0	1	0.0	0	2	NA	NA	NA	NA	0	NA	NA	0,0,0,0	0	0	1	0.0	0
chr1_ref_v2	206583	0	T,TAAAGCCC	0	0	0,0,1,0	0	0	1	2	NA	NA	NA	NA	0	0,0,0,0	0	0	1	0.0	0	2	NA	NA	NA	NA	0	NA	NA	0,0,0,0	0	0	1	0.0	0	2	NA	NA	NA	NA	0	NA	NA	0,0,0,0	0	0	1	0.0	0
chr1_ref_v2	206615	0	C,T	0	0	0,0,1,1	1	0	1	2	NA	NA	NA	NA	0	0,0,0,0	0	0	1	0.0	0	2	NA	NA	NA	NA	0	NA	NA	0,0,0,0	0	0	1	0.0	0	2	NA	NA	NA	NA	0	NA	NA	0,0,0,1	0	0	1	0.0	0
chr1_ref_v2	206757	0	C,CAGGCGAACTGAAG	1	0	0,0,0,0	0	0	1	2	NA	NA	NA	NA	0	0,0,0,0	0	0	1	0.0	0	2	NA	NA	NA	NA	0	NA	NA	0,0,0,0	0	0	1	0.0	0	2	NA	NA	NA	NA	0	NA	NA	0,0,0,4	0	0	1	0.0	0
chr1_ref_v2	207011	0	T,C	1	0	0,0,0,0	0	0	1	2	NA	NA	NA	NA	0	0,0,0,0	0	0	1	0.0	0	2	NA	NA	NA	NA	0	NA	NA	0,0,0,0	0	0	1	0.0	0	2	NA	NA	NA	NA	0	NA	NA	0,0,1,1	1	0	1	0.0	0
chr1_ref_v2	208372	0	A,G	0	0	0,0,0,0	0	0	1	2	NA	NA	NA	NA	0	0,0,1,1	1	0	1	0.0	0	2	NA	NA	NA	NA	0	NA	NA	0,0,0,0	0	0	1	0.0	0	2	NA	NA	NA	NA	0	NA	NA	0,0,0,0	0	0	1	0.0	0
chr1_ref_v2	211109	0	G,A	0	0	0,0,0,0	0	0	1	2	NA	NA	NA	NA	0	0,0,0,0	0	0	1	0.0	0	2	NA	NA	NA	NA	0	NA	NA	0,0,0,0	0	0	1	0.0	0	2	NA	NA	NA	NA	0	NA	NA	0,0,1,0	0	0	1	0.0	0
chr1_ref_v2	211119	0	C,A	1	0	0,0,1,1	1	0	1	2	NA	NA	NA	NA	0	0,0,0,0	0	0	1	0.0	0	2	NA	NA	NA	NA	0	NA	NA	0,0,0,0	0	0	1	0.0	0	2	NA	NA	NA	NA	0	NA	NA	0,0,1,1	1	0	1	0.176690055777	0
chr1_ref_v2	211134	0	T,C	0	0	0,0,1,1	1	0	1	2	NA	NA	NA	NA	0	0,0,0,0	0	0	1	0.0	0	2	NA	NA	NA	NA	0	NA	NA	0,0,0,0	0	0	1	0.0	0	2	NA	NA	NA	NA	0	NA	NA	0,0,1,1	1	0	1	0.176690055777	0
chr1_ref_v2	211144	0	G,A	1	0	0,0,1,1	1	0	1	2	NA	NA	NA	NA	0	0,0,0,0	0	0	1	0.0	0	2	NA	NA	NA	NA	0	NA	NA	0,0,0,0	0	0	1	0.0	0	2	NA	NA	NA	NA	0	NA	NA	0,0,1,1	1	0	1	0.176690055777	0
chr1_ref_v2	212798	0	T,G	0	0	0,0,0,0	0	0	1	2	NA	NA	NA	NA	0	0,0,1,1	1	0	1	0.0	0	2	NA	NA	NA	NA	0	NA	NA	0,0,0,0	0	0	1	0.0	0	2	NA	NA	NA	NA	0	NA	NA	4,4,0,0	1	0	1	0.0	0
chr1_ref_v2	212800	0	G,A	0	0	0,0,0,0	0	0	1	2	NA	NA	NA	NA	0	0,0,1,1	1	0	1	0.0	0	2	NA	NA	NA	NA	0	NA	NA	0,0,0,0	0	0	1	0.0	0	2	NA	NA	NA	NA	0	NA	NA	4,4,0,0	1	0	1	0.0	0
chr1_ref_v2	212849	0	T,C	0	0	0,0,0,0	0	0	1	2	NA	NA	NA	NA	0	0,0,0,1	0	0	1	0.0	0	2	NA	NA	NA	NA	0	NA	NA	0,0,0,0	0	0	1	0.0	0	2	NA	NA	NA	NA	0	NA	NA	0,1,0,0	0	0	1	0.0	0
chr1_ref_v2	214016	0	A,G	1	0	2,0,0,0	0	0	1	2	NA	NA	NA	NA	0	4,2,0,0	1	0	1	0.0	0	2	NA	NA	NA	NA	0	NA	NA	2,0,0,0	0	0	1	0.0	0	2	NA	NA	NA	NA	0	NA	NA	15,3,2,3	1	1	1	0.0	0
chr1_ref_v2	215056	0	C,T	0	0	0,0,1,0	0	0	1	2	NA	NA	NA	NA	0	0,0,0,0	0	0	1	0.0	0	2	NA	NA	NA	NA	0	NA	NA	0,0,1,0	0	0	1	0.0	0	2	NA	NA	NA	NA	0	NA	NA	0,0,1,0	0	0	1	0.0	0
chr1_ref_v2	215060	0	G,A	0	0	0,0,1,0	0	0	1	2	NA	NA	NA	NA	0	0,0,0,0	0	0	1	0.0	0	2	NA	NA	NA	NA	0	NA	NA	0,0,1,0	0	0	1	0.0	0	2	NA	NA	NA	NA	0	NA	NA	0,0,2,0	0	0	1	0.0	0
chr1_ref_v2	215063	0	C,T	0	0	0,0,1,0	0	0	1	2	NA	NA	NA	NA	0	0,0,0,0	0	0	1	0.0	0	2	NA	NA	NA	NA	0	NA	NA	0,0,3,0	0	0	1	0.0	0	2	NA	NA	NA	NA	0	NA	NA	0,0,2,0	0	0	1	0.0	0
chr1_ref_v2	218908	0	T,G	0	0	58,0,21,0	1	1	1	2	T,T	T,G	0.5	0.112117298121	0	34,0,4,0	1	1	0	2.0380977491	0	2	T,T	T,G	0.25	0.102586588775	0	NA	NA	42,0,5,0	1	1	1	2.39175991666	0	2	T,T	T,G	0.25	0.0656373158059	0	NA	NA	78,0,9,0	1	1	1	4.10657286209	0
chr1_ref_v2	219115	0	CTTTTTTTTTTTTTTTTTT,C	1	1	0,11,0,22	1	1	1	2	CTTTTTTTTTTTTTTTTTT,C	C,C	0.25	0.139761942375	0	0,5,1,16	1	1	0	0.595637237149	0	2	C,C	CTTTTTTTTTTTTTTTTTT,C	0.5	0.116864340139	0	NA	NA	0,6,1,18	1	1	1	0.551298824079	0	2	C,C	CTTTTTTTTTTTTTTTTTT,C	0.5	0.126573912057	0	NA	NA	0,8,2,24	1	1	1	0.769108078909	0
chr1_ref_v2	219138	0	T,C	1	0	0,14,0,8	1	1	1	2	T,C	T,T	0.25	0.174022753979	0	0,6,1,8	1	0	0	0.999616092228	0	2	NA	NA	NA	NA	0	NA	NA	0,10,1,12	1	1	1	1.11239251489	0	2	T,C	C,C	0.125	0.0938989164896	0	NA	NA	0,15,2,13	1	1	1	0.738695863503	0
chr1_ref_v2	221083	0	A,G	1	0	0,0,0,0	0	0	1	2	NA	NA	NA	NA	0	0,0,0,1	0	0	1	0.0	0	2	NA	NA	NA	NA	0	NA	NA	0,0,0,0	0	0	1	0.0	0	2	NA	NA	NA	NA	0	NA	NA	0,0,0,1	0	0	1	0.0	0
chr1_ref_v2	223383	0	AT,A	0	0	0,0,0,0	0	0	1	2	NA	NA	NA	NA	0	0,0,0,0	0	0	1	0.0	0	2	NA	NA	NA	NA	0	NA	NA	0,0,0,0	0	0	1	0.0	0	2	NA	NA	NA	NA	0	NA	NA	0,0,1,1	1	0	1	0.0	0
chr1_ref_v2	223387	0	T,TC	0	0	0,0,0,0	0	0	1	2	NA	NA	NA	NA	0	0,0,0,0	0	0	1	0.0	0	2	NA	NA	NA	NA	0	NA	NA	0,0,0,0	0	0	1	0.0	0	2	NA	NA	NA	NA	0	NA	NA	0,0,1,1	1	0	1	0.0	0
chr1_ref_v2	223396	0	C,T	0	0	0,0,0,0	0	0	1	2	NA	NA	NA	NA	0	0,0,0,0	0	0	1	0.0	0	2	NA	NA	NA	NA	0	NA	NA	0,0,0,0	0	0	1	0.0	0	2	NA	NA	NA	NA	0	NA	NA	0,0,1,1	1	0	1	0.0	0
chr1_ref_v2	223428	0	A,AATTGATG	1	0	0,0,0,0	0	0	1	2	NA	NA	NA	NA	0	0,0,0,0	0	0	1	0.0	0	2	NA	NA	NA	NA	0	NA	NA	0,0,0,0	0	0	1	0.0	0	2	NA	NA	NA	NA	0	NA	NA	0,0,0,2	0	0	1	0.0	0
chr1_ref_v2	223448	0	G,GGTTGA	0	0	0,0,0,0	0	0	1	2	NA	NA	NA	NA	0	0,0,0,0	0	0	1	0.0	0	2	NA	NA	NA	NA	0	NA	NA	0,0,0,0	0	0	1	0.0	0	2	NA	NA	NA	NA	0	NA	NA	0,0,0,1	0	0	1	0.0	0
chr1_ref_v2	224189	0	A,G	1	0	0,0,0,0	0	0	1	2	NA	NA	NA	NA	0	0,0,0,0	0	0	1	0.0	0	2	NA	NA	NA	NA	0	NA	NA	0,0,1,1	1	0	1	0.0	0	2	NA	NA	NA	NA	0	NA	NA	0,0,1,1	1	0	1	0.0	0
chr1_ref_v2	224260	0	T,TGTCACCA	0	0	0,0,0,0	0	0	1	2	NA	NA	NA	NA	0	0,0,0,0	0	0	1	0.0	0	2	NA	NA	NA	NA	0	NA	NA	0,1,0,0	0	0	1	0.0	0	2	NA	NA	NA	NA	0	NA	NA	0,2,2,0	1	0	1	0.0	0
chr1_ref_v2	224261	0	G,GCCACCA	0	0	0,0,0,0	0	0	1	2	NA	NA	NA	NA	0	0,0,0,0	0	0	1	0.0	0	2	NA	NA	NA	NA	0	NA	NA	0,0,0,1	0	0	1	0.0	0	2	NA	NA	NA	NA	0	NA	NA	2,2,0,2	1	0	1	0.0	0
chr1_ref_v2	224262	0	G,GA	0	0	0,0,0,0	0	0	1	2	NA	NA	NA	NA	0	0,0,0,0	0	0	1	0.0	0	2	NA	NA	NA	NA	0	NA	NA	0,0,0,0	0	0	1	0.0	0	2	NA	NA	NA	NA	0	NA	NA	2,2,0,1	1	0	1	0.0	0
chr1_ref_v2	224271	0	G,T	0	0	0,0,0,0	0	0	1	2	NA	NA	NA	NA	0	0,0,0,0	0	0	1	0.0	0	2	NA	NA	NA	NA	0	NA	NA	0,0,0,0	0	0	1	0.0	0	2	NA	NA	NA	NA	0	NA	NA	0,0,2,3	1	0	1	0.0	0
chr2_ref_v2	6059	1	A,C	0	0	58,29,0,18	1	1	1	2	NA	NA	NA	NA	0	23,16,0,1	1	1	0	1.60306435798	0	2	NA	NA	NA	NA	0	NA	NA	71,50,0,8	1	1	0	2.79592628645	0	2	NA	NA	NA	NA	0	NA	NA	85,50,0,12	1	1	0	1.58560482811	0
chr2_ref_v2	7024	0	G,A	0	0	59,71,1,8	1	1	1	2	G,G	G,A	0.125	0.0377403279828	0	17,23,3,14	1	1	0	6.69260109156	0	2	G,G	G,A	0.5	0.24294617861	1	NA	NA	65,58,4,14	1	1	0	2.32651858108	0	2	G,G	G,A	0.25	0.0240975515791	1	NA	NA	87,99,6,28	1	1	0	4.76743723725	0
chr2_ref_v2	7509	0	C,CA	1	0	0,0,2,0	0	0	1	2	NA	NA	NA	NA	0	0,0,1,0	0	0	0	0.0	0	2	NA	NA	NA	NA	0	NA	NA	0,0,1,0	0	0	1	0.0	0	2	NA	NA	NA	NA	0	NA	NA	0,0,1,1	1	0	1	0.0	0
chr2_ref_v2	7510	0	G,A	1	0	0,0,2,0	0	0	1	2	NA	NA	NA	NA	0	0,0,1,0	0	0	0	0.0	0	2	NA	NA	NA	NA	0	NA	NA	0,0,1,0	0	0	1	0.0	0	2	NA	NA	NA	NA	0	NA	NA	0,0,1,1	1	0	1	0.0	0
chr2_ref_v2	9020	1	GAAAAAA,G,GAAA,GAAAA	1	1	33,38,0,0,1,2,0,1	1	1	0	2	NA	NA	NA	NA	0	11,8,8,6,0,1,1,2	1	1	0	10.5067187428	1	2	NA	NA	NA	NA	0	NA	NA	16,12,0,0,3,7,6,5	1	1	0	6.7259034549	0	2	NA	NA	NA	NA	0	NA	NA	7,5,2,3,17,19,7,10	1	1	0	26.1607356376	1
chr2_ref_v2	19054	0	T,G	0	0	29,107,27,0	1	1	0	2	T,T	T,G	0.25	0.365459773494	0	11,24,13,0	1	1	0	1.4786809006	0	2	T,T	T,G	0.5	0.182321556794	0	NA	NA	25,77,25,0	1	1	0	0.69888935447	0	2	T,T	T,G	0.5	0.268263986595	0	NA	NA	41,109,30,0	1	1	0	1.28851864399	0
chr2_ref_v2	22106	0	C,T	0	0	98,108,0,0	1	1	0	2	C,C	NA	NA	0.0	0	32,47,0,0	1	1	0	0.934704662972	0	2	C,C	NA	NA	0.0	0	NA	NA	93,108,0,0	1	1	0	0.452235118746	0	2	C,C	NA	NA	0.0	0	NA	NA	90,114,0,0	1	1	0	0.756978399865	0
chr2_ref_v2	24051	0	GT,G,GTT	1	1	30,22,4,6,4,1	1	1	0	2	GT,GT	GT,G	0.125	0.515192261071	0	1,1,17,16,5,9	1	1	0	15.2621707685	1	2	G,GTT	G,G	0.25	1.76270263964	0	g.24052delT,g.24051_24052insT	0,0	48,46,3,7,8,7	1	1	0	2.70085766659	0	2	GT,GT	GT,GTT	0.25	1.35227563712	0	NA	NA	49,40,5,4,12,12	1	1	0	6.60565069916	0
chr2_ref_v2	24069	0	TA,T	1	1	27,73,0,1	1	1	0	2	TA,TA	NA	NA	0.000186095610095	0	16,32,1,1	1	1	0	0.66121203965	0	2	TA,TA	NA	NA	0.00875825634643	0	NA	NA	20,31,21,51	1	1	0	315.532761987	1	2	TA,T	T,T	0.125	0.0514203714704	0	g.24070delA	0	61,89,0,2	1	1	0	3.72090208683	0
chr2_ref_v2	28693	0	CTT,C,CT,CTTT	1	1	21,18,0,0,4,3,5,2	1	1	0	2	CTT,CTT	CTT,CTTT	0.25	0.377945640479	0	2,5,1,2,14,6,2,1	1	1	0	8.60151084478	0	2	CTT,CT	CT,CTTT	0.25	1.06577055638	0	NA	NA	14,14,29,19,5,8,4,7	1	1	0	29.4390651654	1	2	CTT,C	C,CTTT	0.25	0.507901295321	0	g.28694_28695delTT	0	4,1,36,28,28,20,1,1	1	1	0	310.101651786	1
chr2_ref_v2	30208	1	T,C	0	0	0,0,0,0	0	0	1	2	NA	NA	NA	NA	0	0,0,0,1	0	0	1	0.0	0	2	NA	NA	NA	NA	0	NA	NA	0,0,0,0	0	0	1	0.0	0	2	NA	NA	NA	NA	0	NA	NA	0,0,0,1	0	0	1	0.0	0
chr2_ref_v2	30436	1	A,ACACC	1	0	0,2,0,0	0	0	1	2	NA	NA	NA	NA	0	0,2,0,0	0	0	1	0.0	0	2	NA	NA	NA	NA	0	NA	NA	4,1,0,0	1	0	1	0.0	0	2	NA	NA	NA	NA	0	NA	NA	1,2,0,0	1	0	1	0.0	0
chr2_ref_v2	30441	1	CTTTA,C	1	0	0,3,0,0	0	0	1	2	NA	NA	NA	NA	0	0,3,0,0	0	0	1	0.0	0	2	NA	NA	NA	NA	0	NA	NA	4,1,0,0	1	0	1	0.0	0	2	NA	NA	NA	NA	0	NA	NA	1,2,0,0	1	0	1	0.0	0
chr2_ref_v2	33729	1	A,G	1	0	0,0,0,0	0	0	1	2	NA	NA	NA	NA	0	0,0,0,0	0	0	1	0.0	0	2	NA	NA	NA	NA	0	NA	NA	0,0,0,0	0	0	1	0.0	0	2	NA	NA	NA	NA	0	NA	NA	0,0,0,0	0	0	1	0.0	0
chr2_ref_v2	33754	1	A,G	0	0	0,0,0,0	0	0	1	2	NA	NA	NA	NA	0	0,0,0,0	0	0	1	0.0	0	2	NA	NA	NA	NA	0	NA	NA	0,0,0,0	0	0	1	0.0	0	2	NA	NA	NA	NA	0	NA	NA	0,0,0,0	0	0	1	0.0	0
chr2_ref_v2	33766	1	G,A	1	0	0,0,0,0	0	0	1	2	NA	NA	NA	NA	0	0,0,0,0	0	0	1	0.0	0	2	NA	NA	NA	NA	0	NA	NA	0,0,0,0	0	0	1	0.0	0	2	NA	NA	NA	NA	0	NA	NA	0,0,0,0	0	0	1	0.0	0
chr2_ref_v2	34296	1	G,A	1	0	0,0,0,1	0	0	1	2	NA	NA	NA	NA	0	0,0,0,0	0	0	1	0.0	0	2	NA	NA	NA	NA	0	NA	NA	0,0,0,0	0	0	1	0.0	0	2	NA	NA	NA	NA	0	NA	NA	0,0,0,0	0	0	1	0.0	0
chr2_ref_v2	34388	1	A,C	0	0	0,0,0,0	0	0	1	2	NA	NA	NA	NA	0	0,0,0,0	0	0	1	0.0	0	2	NA	NA	NA	NA	0	NA	NA	1,0,0,0	0	0	1	0.0	0	2	NA	NA	NA	NA	0	NA	NA	0,0,1,1	1	0	1	0.0	0
chr2_ref_v2	34394	1	G,A	1	0	0,0,0,0	0	0	1	2	NA	NA	NA	NA	0	0,0,0,0	0	0	1	0.0	0	2	NA	NA	NA	NA	0	NA	NA	1,0,0,0	0	0	1	0.0	0	2	NA	NA	NA	NA	0	NA	NA	0,0,1,1	1	0	1	0.0	0
chr2_ref_v2	34410	1	A,G	1	0	0,0,0,0	0	0	1	2	NA	NA	NA	NA	0	0,0,0,0	0	0	1	0.0	0	2	NA	NA	NA	NA	0	NA	NA	1,0,0,0	0	0	1	0.0	0	2	NA	NA	NA	NA	0	NA	NA	0,0,0,1	0	0	1	0.0	0
chr2_ref_v2	34412	1	C,T	0	0	0,0,0,0	0	0	1	2	NA	NA	NA	NA	0	1,1,0,0	1	0	1	0.0	0	2	NA	NA	NA	NA	0	NA	NA	1,0,0,0	0	0	1	0.0	0	2	NA	NA	NA	NA	0	NA	NA	0,0,0,1	0	0	1	0.0	0
chr2_ref_v2	34610	1	T,A	1	0	0,0,0,0	0	0	1	2	NA	NA	NA	NA	0	0,0,0,0	0	0	1	0.0	0	2	NA	NA	NA	NA	0	NA	NA	0,0,0,0	0	0	1	0.0	0	2	NA	NA	NA	NA	0	NA	NA	0,0,0,0	0	0	1	0.0	0
chr2_ref_v2	35483	1	C,T	1	0	0,0,81,0	0	1	0	2	NA	NA	NA	NA	0	0,0,10,0	0	0	0	0.0	0	2	NA	NA	NA	NA	0	NA	NA	0,0,62,0	0	1	1	0.0	0	2	NA	NA	NA	NA	0	NA	NA	0,0,59,0	0	1	0	0.0	0
chr2_ref_v2	37282	0	GT,G	1	1	75,88,0,0	1	1	0	2	GT,GT	NA	NA	0.000133614123663	0	25,28,0,0	1	1	0	0.375241565565	0	2	GT,GT	NA	NA	0.000398576980222	0	NA	NA	48,48,49,48	1	1	0	319.750216611	1	2	GT,G	NA	NA	0.00975882253317	0	g.37283delT	0	78,69,0,0	1	1	0	1.33028692619	0
chr2_ref_v2	38247	0	A,C	0	0	97,17,0,12	1	1	0	2	A,A	A,C	0.25	0.225338941878	0	38,9,0,4	1	1	0	0.62859148553	0	2	A,A	A,C	0.25	0.294799540221	0	NA	NA	99,15,0,12	1	1	0	0.438434056466	0	2	A,A	A,C	0.25	0.225338941878	0	NA	NA	113,28,0,17	1	1	0	1.11104214725	0
chr2_ref_v2	38755	0	TA,T	1	1	79,81,5,6	1	1	0	2	TA,TA	NA	NA	0.0540196623273	0	33,46,1,2	1	1	0	1.16290206238	0	2	TA,TA	NA	NA	1.66900585853	0	NA	NA	40,58,35,43	1	1	0	32.3891746909	1	2	TA,T	TA,TA	0.25	0.133416771252	0	g.38756delA	0	65,57,62,47	1	1	0	48.1604007941	1
chr2_ref_v2	38966	0	GT,G	1	1	48,62,5,3	1	1	0	2	GT,GT	NA	NA	0.00222005599557	0	15,14,9,18	1	1	0	17.0941665268	1	2	GT,G	GT,GT	0.25	0.0847514548284	0	g.38967delT	0	71,61,5,5	1	1	0	1.82784257676	0	2	GT,GT	NA	NA	1.12057589209	0	NA	NA	7,6,77,89	1	1	0	325.425629908	1
chr2_ref_v2	40588	0	CAT,C,CATAT	1	1	24,27,6,5,0,1	1	1	0	2	CAT,CAT	NA	NA	1.13177954307	0	7,4,3,3,3,5	1	1	0	5.60580254114	0	2	CAT,CATAT	CAT,C	0.25	0.268883663148	0	NA	NA	39,22,7,12,6,4	1	1	0	2.95466276863	0	2	CAT,CAT	CAT,C	0.125	0.387554915454	0	NA	NA	12,8,4,2,45,37	1	1	0	314.101685251	1
chr2_ref_v2	41777	0	G,T	0	0	87,136,0,0	1	1	0	2	G,G	NA	NA	0.0	0	33,33,0,0	1	1	0	1.45068906043	0	2	G,G	NA	NA	0.0	0	NA	NA	92,110,0,0	1	1	0	1.51857710338	0	2	G,G	NA	NA	0.0	0	NA	NA	108,115,0,0	1	1	0	2.71967182173	0
chr2_ref_v2	42144	0	A,G	1	0	117,134,0,0	1	1	0	2	A,A	NA	NA	0.0	0	28,46,0,0	1	1	0	1.16011533022	0	2	A,A	NA	NA	0.0	0	NA	NA	94,98,1,1	1	1	0	0.54394285261	0	2	A,A	NA	NA	0.0103627870355	0	NA	NA	88,127,0,0	1	1	0	1.30847477824	0
chr2_ref_v2	44378	0	CT,C	1	1	76,52,0,0	1	1	0	2	CT,CT	NA	NA	0.000133614123663	0	31,24,1,0	1	1	0	0.547671269097	0	2	CT,CT	NA	NA	0.0176199285225	0	NA	NA	86,69,0,0	1	1	0	0.747468091163	0	2	CT,CT	NA	NA	0.000340526646776	0	NA	NA	89,67,0,0	1	1	0	0.533098146564	0
chr2_ref_v2	45217	0	CT,C,CTT	1	1	40,42,2,1,1,1	1	1	0	2	CT,CT	NA	NA	1.24940317912	0	14,14,1,4,6,2	1	1	0	5.72127039353	0	2	CT,CT	CT,CTT	0.5	0.249793745996	0	NA	NA	33,23,43,49,3,7	1	1	0	64.9703905178	1	2	CT,C	C,CTT	0.125	0.146187321152	0	g.45218delT	0	4,4,71,70,0,0	1	1	0	329.590932098	1
chr2_ref_v2	45239	0	GA,G	1	1	48,56,0,2	1	1	0	2	GA,GA	NA	NA	0.0558576291665	0	12,16,9,9	1	1	0	13.6409686516	1	2	GA,G	GA,GA	0.25	0.100849226771	0	g.45240delA	0	71,77,5,5	1	1	0	1.94491901379	0	2	GA,GA	NA	NA	0.451356095269	0	NA	NA	43,47,34,35	1	1	0	44.657128304	1
chr2_ref_v2	45844	0	C,T	0	0	56,126,0,0	1	1	0	2	C,C	NA	NA	0.0	0	35,32,0,0	1	1	0	4.25230000689	0	2	C,C	NA	NA	0.0	0	NA	NA	79,80,0,0	1	1	0	6.87953330889	0	2	C,C	NA	NA	0.0	0	NA	NA	41,33,53,44	1	1	0	322.092579338	1
chr2_ref_v2	45954	0	AT,A,ATT	1	1	5,27,2,4,13,5	1	1	0	2	AT,ATT	AT,AT	0.25	0.484778314267	0	4,18,0,5,6,3	1	1	0	0.958255928469	0	2	AT,ATT	ATT,ATT	0.25	0.588745438143	0	NA	NA	5,22,6,22,8,2	1	1	0	9.78201144176	1	2	AT,ATT	AT,A	0.5	0.230727357163	0	NA	NA	4,40,5,24,15,16	1	1	0	6.69079254476	0
chr2_ref_v2	48040	0	C,T	1	0	72,83,0,0	1	1	0	2	C,C	NA	NA	0.0	0	33,29,0,0	1	1	0	0.78399490534	0	2	C,C	NA	NA	0.0	0	NA	NA	80,65,0,0	1	1	0	1.73559973699	0	2	C,C	NA	NA	0.0	0	NA	NA	93,88,0,0	1	1	0	0.995974200113	0
chr2_ref_v2	48402	0	A,G	1	0	89,103,0,0	1	1	0	2	A,A	NA	NA	0.0	0	32,29,0,1	1	1	0	0.826636482158	0	2	A,A	NA	NA	0.0162605208718	0	NA	NA	104,93,0,0	1	1	0	1.43014467377	0	2	A,A	NA	NA	0.0	0	NA	NA	92,100,0,0	1	1	0	0.473631602655	0
chr2_ref_v2	51370	0	G,A	0	0	105,76,0,0	1	1	0	2	G,G	NA	NA	0.0	0	38,28,0,0	1	1	0	0.370489539791	0	2	G,G	NA	NA	0.0	0	NA	NA	123,68,1,0	1	1	0	1.33261532003	0	2	G,G	NA	NA	0.00522194398115	0	NA	NA	110,93,0,0	1	1	0	0.832379367044	0
chr2_ref_v2	62774	0	GA,G,GAA	1	1	41,53,5,12,4,2	1	1	0	2	GA,GA	GA,G	0.125	0.215901639107	0	12,18,1,2,9,9	1	1	0	8.88358422745	0	2	GA,GAA	GAA,GAA	0.5	0.771132359354	0	NA	NA	41,67,3,5,6,7	1	1	0	2.29827282693	0	2	GA,GA	GA,GAA	0.125	1.86144220242	0	NA	NA	36,62,6,9,9,9	1	1	0	3.67552379074	0
chr2_ref_v2	63659	0	G,GA	1	1	73,68,1,1	1	1	0	2	G,G	NA	NA	0.44137283215	0	27,30,1,2	1	1	0	1.2856925592	0	2	G,G	NA	NA	0.00292458638831	0	NA	NA	53,95,3,2	1	1	0	3.85398012335	0	2	G,G	NA	NA	0.310417461745	0	NA	NA	71,83,3,4	1	1	0	1.8705045596	0
chr2_ref_v2	69627	0	CAA,C,CA	1	1	37,67,1,0,4,5	1	1	0	2	CAA,CAA	NA	NA	0.176092558303	0	27,27,2,0,2,2	1	1	0	1.57858866593	0	2	CAA,CAA	CAA,C	0.125	1.2054286906	0	NA	NA	25,38,1,0,26,41	1	1	0	27.838854284	1	2	CAA,CAA	CAA,CA	0.25	1.02711980348	1	NA	NA	49,47,4,5,51,52	1	1	0	38.4666877251	1
chr2_ref_v2	69740	0	T,C	1	0	82,60,0,0	1	1	0	2	T,T	NA	NA	0.0	0	47,22,0,0	1	1	0	1.37131164965	0	2	T,T	NA	NA	0.0	0	NA	NA	149,63,0,0	1	1	0	4.15298900375	0	2	T,T	NA	NA	0.0	0	NA	NA	136,87,0,0	1	1	0	0.749770752095	0
chr2_ref_v2	71621	0	TAGA,T	1	1	1,1,109,62	1	1	0	2	T,T	NA	NA	0.0115730235111	0	0,0,31,25	1	1	0	0.969556788946	0	2	T,T	NA	NA	4.30312077923e-05	0	NA	NA	0,0,88,65	1	1	0	1.30540387773	0	2	T,T	NA	NA	1.22889871636e-05	0	NA	NA	0,0,98,74	1	1	0	1.5495793884	0
chr2_ref_v2	71820	0	C,CTT,CTTT	1	1	6,0,4,13,5,34	1	1	0	2	CTTT,CTTT	C,CTTT	0.25	0.354334774295	0	5,1,11,15,5,13	1	1	0	3.93181094135	0	2	CTT,CTTT	C,CTTT	0.25	0.390060638285	0	NA	NA	4,3,12,33,9,30	1	1	0	3.94829101124	0	2	CTTT,CTTT	C,CTTT	0.125	0.418080717088	0	NA	NA	10,5,27,38,16,38	1	1	0	7.40548503201	0
chr2_ref_v2	72351	0	A,ACAACAACAG	1	0	1,0,1,2	1	0	0	2	NA	NA	NA	NA	0	1,1,0,0	1	0	0	0.619911774467	0	2	NA	NA	NA	NA	0	NA	NA	1,0,2,3	1	0	0	0.378714985279	0	2	NA	NA	NA	NA	0	NA	NA	1,3,1,2	1	0	0	0.640483103038	0
chr2_ref_v2	72363	0	A,ACAACAG	1	0	2,2,1,0	1	0	0	2	NA	NA	NA	NA	0	0,0,1,0	0	0	0	0.0	0	2	NA	NA	NA	NA	0	NA	NA	3,1,0,0	1	0	0	0.765423613612	0	2	NA	NA	NA	NA	0	NA	NA	1,3,1,0	1	0	0	0.50119479114	0
chr2_ref_v2	74551	0	GA,G	1	1	85,82,0,0	1	1	0	2	GA,GA	NA	NA	0.000298470152082	0	31,19,0,0	1	1	0	1.19319707488	0	2	GA,GA	NA	NA	0.000948559625639	0	NA	NA	74,75,0,0	1	1	0	0.42746588012	0	2	GA,GA	NA	NA	0.000880728907724	0	NA	NA	81,67,0,0	1	1	0	0.714896763537	0
chr2_ref_v2	75099	0	TA,T	1	1	64,104,5,5	1	1	0	2	TA,TA	NA	NA	0.198120006301	0	7,16,11,17	1	1	0	20.4822549114	1	2	TA,T	NA	NA	0.0395565652387	0	g.75100delA	0	33,44,35,45	1	1	0	309.950714887	1	2	TA,T	TA,TA	0.125	0.0589409923282	0	g.75100delA	0	78,96,11,8	1	1	0	1.8733003473	0
chr2_ref_v2	80246	0	T,C	1	0	95,103,0,0	1	1	0	2	T,T	NA	NA	0.0	0	14,15,17,17	1	1	0	309.539947083	1	2	T,C	C,C	0.125	0.0922497336512	0	g.80246T>C	0	83,101,0,1	1	1	0	0.601231715981	0	2	T,T	NA	NA	0.00542006746934	0	NA	NA	115,120,1,0	1	1	0	0.411406852488	0
chr2_ref_v2	80259	0	CT,C	1	1	94,82,2,4	1	1	0	2	CT,CT	NA	NA	0.111196455497	0	24,30,0,0	1	1	0	1.13793248134	0	2	CT,CT	NA	NA	0.892045977183	0	NA	NA	45,50,49,32	1	1	0	312.703814393	1	2	CT,C	CT,CT	0.125	0.0757783413077	0	g.80260delT	0	120,98,4,4	1	1	0	0.637387238996	0
chr2_ref_v2	80855	0	C,A	1	0	102,57,0,0	1	1	0	2	C,C	NA	NA	0.0	0	43,21,0,0	1	1	0	0.467961011794	0	2	C,C	NA	NA	0.0	0	NA	NA	80,59,0,0	1	1	0	1.2312928364	0	2	C,C	NA	NA	0.0	0	NA	NA	116,89,0,0	1	1	0	1.87555676	0
chr2_ref_v2	84395	0	C,CA,CAA	1	1	13,6,9,14,14,27	1	1	0	2	C,CAA	CAA,CAA	0.5	0.242122309436	0	13,2,0,1,9,9	1	1	0	3.32342791507	0	2	C,CAA	NA	NA	2.48121016853	0	NA	NA	32,23,14,12,3,8	1	1	0	10.3647467901	1	2	C,CAA	C,CA	0.5	0.165562848442	0	NA	NA	24,13,28,16,15,18	1	1	0	4.77758436117	0
chr2_ref_v2	85495	0	CT,C	1	1	109,81,0,0	1	1	0	2	CT,CT	NA	NA	7.66998698668e-05	0	18,20,0,0	1	1	0	0.899748280471	0	2	CT,CT	NA	NA	0.000216799471007	0	NA	NA	35,34,40,46	1	1	0	319.123588453	1	2	CT,C	C,C	0.125	0.0313156119421	0	g.85496delT	0	77,85,0,1	1	1	0	2.15673736032	0
chr2_ref_v2	86281	0	A,G	1	0	111,95,1,0	1	1	0	2	A,A	NA	NA	0.00484262447579	0	20,24,0,0	1	1	0	0.811834040677	0	2	A,A	NA	NA	0.0	0	NA	NA	57,78,0,0	1	1	0	2.55706593307	0	2	A,A	NA	NA	0.0	0	NA	NA	77,84,0,0	1	1	0	1.21884001596	0
chr2_ref_v2	87115	0	C,T	0	0	77,88,0,0	1	1	0	2	C,C	NA	NA	0.0	0	17,29,0,0	1	1	0	0.967942223192	0	2	C,C	NA	NA	0.0	0	NA	NA	67,80,0,1	1	1	0	0.396246225615	0	2	C,C	NA	NA	0.00677968698538	0	NA	NA	62,83,0,0	1	1	0	0.720935364294	0
chr2_ref_v2	88121	0	CTT,C,CT	1	1	2,1,30,38,19,31	1	1	0	2	C,CT	C,C	0.125	0.159431659664	0	1,0,6,19,4,17	1	1	0	1.2089942647	0	2	C,CT	CT,CT	0.25	0.0422206713639	0	NA	NA	2,4,35,53,20,34	1	1	0	1.46265675066	0	2	C,CT	CT,CT	0.125	0.360188230025	0	NA	NA	5,4,33,57,35,38	1	1	0	1.49791032502	0
chr2_ref_v2	89896	0	CT,C	1	1	98,81,1,1	1	1	0	2	CT,CT	NA	NA	1.00431764397	0	19,21,0,0	1	1	0	0.696570193414	0	2	CT,CT	NA	NA	0.591941384733	0	NA	NA	69,65,1,0	1	1	0	0.631685066673	0	2	CT,CT	NA	NA	1.96142153389	0	NA	NA	38,39,47,34	1	1	0	317.45133696	1
chr2_ref_v2	96026	0	GA,G	1	1	13,30,42,43	1	1	0	2	GA,G	G,G	0.25	0.0805065439113	0	5,4,25,27	1	1	0	1.97161673983	0	2	G,G	GA,G	0.25	0.0155504693221	0	NA	NA	30,38,61,46	1	1	0	2.54642407743	0	2	GA,G	NA	NA	0.0340472196541	0	NA	NA	52,42,46,45	1	1	0	11.4299219932	0
chr2_ref_v2	96279	0	GA,G,GAA	1	1	53,71,1,2,1,1	1	1	0	2	GA,GA	NA	NA	2.05686978317	0	9,26,1,1,1,7	1	1	0	7.77131253771	0	2	GA,GA	GA,GAA	0.5	1.48231845225	0	NA	NA	34,35,44,36,3,3	1	1	0	64.2570352232	1	2	GA,G	GA,GA	0.125	0.297031976105	0	g.96280delA	0	40,43,58,53,7,3	1	1	0	319.319164827	1
chr2_ref_v2	101332	0	CA,C,CAA	1	1	31,42,0,0,1,2	1	1	0	2	CA,CA	NA	NA	1.03503620036	0	7,16,3,2,15,8	1	1	0	17.9813452813	1	2	CA,CAA	CAA,CAA	0.125	0.396462950115	0	g.101332_101333insA	0	51,65,6,6,2,3	1	1	0	2.96836918579	0	2	CA,CA	NA	NA	1.20145871666	0	NA	NA	50,67,8,11,8,8	1	1	0	6.20979926365	0
chr2_ref_v2	103882	0	A,T	1	0	104,94,0,0	1	1	0	2	A,A	NA	NA	0.0	0	35,26,0,0	1	1	0	0.592007435228	0	2	A,A	NA	NA	0.0	0	NA	NA	79,77,0,0	1	1	0	0.483372380193	0	2	A,A	NA	NA	0.0	0	NA	NA	47,41,55,47	1	1	0	323.667708291	1
chr2_ref_v2	105325	0	CTT,C,CT	1	1	98,61,0,0,5,5	1	1	0	2	CTT,CTT	NA	NA	0.776169815047	0	6,7,15,7,4,1	1	1	0	308.616149031	1	2	CTT,C	C,C	0.125	0.196922634031	0	g.105326_105327delTT	0	27,28,8,7,40,18	1	1	0	309.090212655	1	2	CTT,CT	CTT,C	0.125	0.382458803545	0	g.105326delT	0	44,26,8,3,46,22	1	1	0	37.606927046	1
chr2_ref_v2	115429	0	GAAA,G,GA,GAAAAAAAAAAA	1	1	0,12,1,6,9,7,9,17	1	1	0	2	GA,GAAAAAAAAAAA	GAAA,GAAAAAAAAAAA	0.25	0.730296044619	0	1,0,2,6,0,1,1,7	1	0	0	3.31239719673	0	2	NA	NA	NA	NA	0	NA	NA	5,11,0,0,2,6,9,17	1	1	0	3.18211871493	0	2	GAAA,GAAAAAAAAAAA	GA,GAAAAAAAAAAA	0.25	1.708582886	0	NA	NA	7,11,4,6,3,6,8,33	1	1	0	3.7373415039	0
chr2_ref_v2	116206	0	CA,C,CAA	1	1	102,95,0,0,1,0	1	1	0	2	CA,CA	NA	NA	0.000586794902247	0	18,31,0,0,0,0	1	1	0	1.73548901244	0	2	CA,CA	NA	NA	0.0200814981598	0	NA	NA	78,66,1,0,0,0	1	1	0	0.535292010254	0	2	CA,CA	NA	NA	0.0143271714894	0	NA	NA	43,37,0,0,48,53	1	1	0	323.667502174	1
chr2_ref_v2	122374	0	CA,C	1	1	102,60,1,0	1	1	0	2	CA,CA	NA	NA	0.904528173366	0	32,30,4,5	1	1	0	6.09245979207	0	2	CA,CA	CA,C	0.125	0.100694928973	0	NA	NA	94,90,2,2	1	1	0	3.03007895726	0	2	CA,CA	NA	NA	1.58537031099	0	NA	NA	87,78,1,3	1	1	0	2.23697038973	0
chr2_ref_v2	122421	0	GAA,GA,G	1	1	46,55,6,9,3,1	1	1	0	2	GAA,GAA	GAA,G	0.125	0.957626906708	0	8,12,10,16,1,5	1	1	0	9.59270071913	1	2	GAA,GA	GAA,GAA	0.125	0.0421539324829	0	g.122422delA	0	9,15,35,58,7,8	1	1	0	309.460744192	1	2	GAA,GA	GA,GA	0.5	0.917866372712	0	g.122422delA	0	19,37,8,10,31,36	1	1	0	47.6096075268	1
chr2_ref_v2	122580	0	AT,A	1	1	54,78,0,0	1	1	0	2	AT,AT	NA	NA	3.10675435997	0	16,17,0,0	1	1	0	0.641336854931	0	2	AT,AT	NA	NA	2.71657634824	0	NA	NA	68,63,13,7	1	1	0	11.0345823268	1	2	AT,AT	NA	NA	1.81212454098	0	NA	NA	42,45,50,46	1	1	0	318.321461286	1
chr2_ref_v2	122594	0	T,A,TA,TTA	1	1	5,0,0,1,10,4,27,27	1	1	0	2	TTA,TTA	TA,TTA	0.5	1.40467637679	0	2,1,3,3,9,7,1,1	1	1	0	7.21922637979	0	2	TA,TA	A,TA	0.5	0.758814215077	0	NA	NA	8,1,65,58,4,5,0,0	1	1	0	325.410333464	1	2	A,A	A,TA	0.125	1.59716781984	0	g.122593_122595TTA>A,g.122593_122595TTA>A	0,1	2,1,69,56,17,17,4,2	1	1	0	323.847659985	1
chr2_ref_v2	124068	0	A,G	1	0	135,122,0,0	1	1	0	2	A,A	NA	NA	0.0	0	50,24,0,0	1	1	0	2.48561578214	0	2	A,A	NA	NA	0.0	0	NA	NA	92,68,1,0	1	1	0	0.927145040008	0	2	A,A	NA	NA	0.00623054975064	0	NA	NA	103,103,0,0	1	1	0	0.605216825406	0
chr2_ref_v2	126556	0	CT,C	1	1	72,57,4,3	1	1	0	2	CT,CT	NA	NA	0.290643375198	0	29,19,3,2	1	1	0	0.847408348635	0	2	CT,CT	NA	NA	0.659933393208	0	NA	NA	76,57,11,4	1	1	0	2.38535871948	0	2	CT,CT	NA	NA	0.722657989619	0	NA	NA	89,64,16,12	1	1	0	5.19101299788	0
chr2_ref_v2	127626	0	CT,C,CTT	1	1	5,16,1,6,25,16	1	1	0	2	CTT,CTT	C,CTT	0.25	0.713200700445	0	2,8,3,7,9,7	1	1	0	2.37900927924	0	2	CTT,CTT	C,CTT	0.5	0.416307817565	0	NA	NA	4,6,5,0,62,45	1	1	0	6.43175094161	0	2	CTT,CTT	CT,CTT	0.25	2.32884001466	0	NA	NA	4,8,13,26,24,22	1	1	0	11.4716504133	1
chr2_ref_v2	133016	0	T,TGAAGAGGATGAAGACAATGGTGATGGA	0	0	0,0,70,89	1	1	0	2	TGAAGAGGATGAAGACAATGGTGATGGA,TGAAGAGGATGAAGACAATGGTGATGGA	NA	NA	0.0	0	0,0,19,29	1	1	0	0.511676112962	0	2	TGAAGAGGATGAAGACAATGGTGATGGA,TGAAGAGGATGAAGACAATGGTGATGGA	NA	NA	0.0	0	NA	NA	0,0,45,55	1	1	0	0.396472771737	0	2	TGAAGAGGATGAAGACAATGGTGATGGA,TGAAGAGGATGAAGACAATGGTGATGGA	NA	NA	0.0	0	NA	NA	0,0,41,67	1	1	0	0.944847561042	0
chr2_ref_v2	133860	0	CATATATAT,C,CAT	1	1	0,0,61,56,0,0	1	1	0	2	C,C	NA	NA	0.00879327713681	0	1,0,22,23,2,0	1	1	0	1.53758141774	0	2	C,C	C,CAT	0.125	0.233004847895	0	NA	NA	4,0,56,44,2,2	1	1	0	2.10737305815	0	2	C,C	CATATATAT,C	0.125	0.673209938809	0	NA	NA	3,3,35,36,32,39	1	1	0	58.705893326	1
chr2_ref_v2	137513	0	AT,A	1	1	45,45,3,2	1	1	0	2	AT,AT	NA	NA	0.267112877788	0	25,17,2,0	1	1	0	0.884064808781	0	2	AT,AT	NA	NA	1.03722762435	0	NA	NA	36,27,39,27	1	1	0	33.9370760733	1	2	AT,A	AT,AT	0.125	0.0506421895135	0	g.137514delT	0	34,30,58,35	1	1	0	52.9881311218	1
chr2_ref_v2	137646	0	TAAAAAAAAAAAA,T,TAA	1	1	17,19,0,0,0,4	1	1	0	2	TAAAAAAAAAAAA,TAAAAAAAAAAAA	TAAAAAAAAAAAA,TAA	0.25	0.0281708769667	0	7,2,3,6,1,0	1	0	0	6.93692449367	0	2	NA	NA	NA	NA	0	NA	NA	34,15,1,7,1,17	1	1	0	3.35110915495	0	2	TAAAAAAAAAAAA,TAA	TAAAAAAAAAAAA,T	0.25	0.872371497939	0	NA	NA	38,14,5,17,3,8	1	1	0	10.8882266388	1
chr2_ref_v2	138003	0	CT,C	1	1	50,47,2,7	1	1	0	2	CT,CT	NA	NA	0.245772478941	0	10,8,4,8	1	1	0	5.12456043499	0	2	CT,CT	CT,C	0.5	0.155778517828	0	NA	NA	46,65,4,2	1	1	0	2.133837646	0	2	CT,CT	NA	NA	1.45812979458	0	NA	NA	0,0,0,0	0	0	0	0.0	0
chr2_ref_v2	138265	0	ATTTT,A,AT,ATT	1	1	0,2,3,2,28,23,21,19	1	1	0	2	AT,ATT	NA	NA	0.685960385304	0	2,3,11,11,2,1,7,4	1	1	0	15.0806103683	1	2	A,ATT	ATTTT,A	0.25	1.09118126122	0	g.138265_138270T>	0	3,0,29,23,1,7,21,27	1	1	0	27.6261599002	1	2	A,ATT	ATTTT,A	0.125	2.00561392605	0	g.138265_138270T>	0	0,2,9,8,59,65,10,5	1	1	0	8.49867607146	0
chr2_ref_v2	138862	0	C,T	1	0	71,88,0,0	1	1	0	2	C,C	NA	NA	0.0	0	24,21,0,0	1	1	0	0.846709738619	0	2	C,C	NA	NA	0.0	0	NA	NA	40,30,37,30	1	1	0	313.484143309	1	2	C,T	NA	NA	0.0438026226584	0	g.138862C>T	0	71,69,0,0	1	1	0	1.08421879065	0
chr2_ref_v2	142020	0	AT,A	1	1	93,74,1,3	1	1	0	2	AT,AT	NA	NA	0.24177846999	0	29,33,0,1	1	1	0	1.04318763835	0	2	AT,AT	NA	NA	1.03019631566	0	NA	NA	103,69,4,2	1	1	0	1.68688070636	0	2	AT,AT	NA	NA	1.11246392208	0	NA	NA	50,43,44,42	1	1	0	314.575534143	1
chr2_ref_v2	143565	0	C,T	1	0	96,98,0,0	1	1	0	2	C,C	NA	NA	0.0	0	31,37,0,0	1	1	0	0.536442944057	0	2	C,C	NA	NA	0.0	0	NA	NA	88,84,1,0	1	1	0	0.454059284229	0	2	C,C	NA	NA	0.00579711768433	0	NA	NA	114,102,0,0	1	1	0	0.744679055131	0
chr2_ref_v2	143855	0	GA,G	1	1	53,61,9,14	1	1	0	2	GA,GA	GA,G	0.125	0.0348219706826	0	21,33,3,3	1	1	0	1.19772984768	0	2	GA,GA	NA	NA	1.19440214282	0	NA	NA	63,82,11,10	1	1	0	0.962751174106	0	2	GA,GA	NA	NA	1.04196878491	0	NA	NA	56,83,15,19	1	1	0	0.875605946443	0
chr2_ref_v2	145890	0	GAAAAAA,G,GAAAAA	1	1	4,12,1,0,2,10	1	1	0	2	GAAAAAA,GAAAAAA	GAAAAAA,GAAAAA	0.5	0.126541309704	0	2,1,1,4,0,2	1	0	0	4.07204940356	0	2	NA	NA	NA	NA	0	NA	NA	8,14,2,2,0,7	1	1	0	1.22136753611	0	2	GAAAAAA,GAAAAAA	GAAAAAA,G	0.25	1.2103621994	0	NA	NA	10,2,7,14,5,15	1	1	0	9.73034368278	1
chr2_ref_v2	145922	0	T,A	0	0	45,45,0,2	1	1	0	2	T,T	NA	NA	0.427444014827	0	8,14,0,0	1	1	0	0.942083338953	0	2	T,T	NA	NA	0.0	0	NA	NA	13,28,7,22	1	1	0	21.27342909	1	2	T,A	T,T	0.125	0.0949618084369	0	g.145922T>A	0	36,70,0,1	1	1	0	3.4912428342	0
chr2_ref_v2	149296	0	C,A	1	0	77,34,0,1	1	1	0	2	C,C	NA	NA	0.00896866998276	0	22,28,0,0	1	1	0	4.19835672968	0	2	C,C	NA	NA	0.0	0	NA	NA	84,63,0,0	1	1	0	3.15575196821	0	2	C,C	NA	NA	0.0	0	NA	NA	78,67,0,0	1	1	0	4.54604985935	0
chr2_ref_v2	150340	0	CAT,C	1	1	65,78,0,0	1	1	0	2	CAT,CAT	NA	NA	0.00656198897141	0	14,25,1,1	1	1	0	1.36429825948	0	2	CAT,CAT	NA	NA	0.0210570897511	0	NA	NA	53,72,1,0	1	1	0	0.537876941396	0	2	CAT,CAT	NA	NA	0.437619012703	0	NA	NA	56,70,2,3	1	1	0	1.4874827973	0
chr2_ref_v2	151265	0	GT,G,GTT	1	1	67,61,2,0,0,0	1	1	0	2	GT,GT	NA	NA	2.09634052758	0	7,7,15,13,0,2	1	1	0	308.530349961	1	2	GT,G	G,GTT	0.125	0.389064687536	0	g.151266delT	0	63,39,3,0,8,6	1	1	0	6.90519170983	0	2	GT,GT	GT,GTT	0.25	1.92366651884	0	NA	NA	80,47,5,6,12,10	1	1	0	11.1936506871	1
chr2_ref_v2	153600	0	AT,A,ATT	1	1	23,20,2,2,3,0	1	1	0	2	AT,AT	NA	NA	1.07926511552	0	9,5,1,2,2,0	1	0	0	0.807108081513	0	2	NA	NA	NA	NA	0	NA	NA	5,6,21,21,10,12	1	1	0	20.2265587292	1	2	A,ATT	A,A	0.125	0.662322793887	0	g.153601delT,g.153600_153601insT	0,0	17,14,28,15,4,2	1	1	0	20.1272311408	1
chr2_ref_v2	161931	0	A,G	0	0	73,78,1,0	1	1	0	2	A,A	NA	NA	0.00660068403135	0	21,22,0,0	1	1	0	0.376951562553	0	2	A,A	NA	NA	0.0	0	NA	NA	73,69,0,0	1	1	0	0.651642720586	0	2	A,A	NA	NA	0.0	0	NA	NA	65,84,0,0	1	1	0	0.927208696566	0
chr2_ref_v2	162810	0	AT,A	1	1	100,67,6,1	1	1	0	2	AT,AT	NA	NA	1.18193436918	0	22,16,3,2	1	1	0	1.85725417488	0	2	AT,AT	NA	NA	1.02532581278	0	NA	NA	48,27,41,27	1	1	0	310.32808668	1	2	AT,AT	AT,A	0.5	0.0814069645346	0	NA	NA	8,0,72,48	1	1	0	323.475021549	1
chr2_ref_v2	163624	0	C,T	1	0	93,81,0,0	1	1	0	2	C,C	NA	NA	0.0	0	19,13,16,16	1	1	0	309.12009012	1	2	C,T	NA	NA	0.0	0	g.163624C>T	0	80,90,0,0	1	1	0	1.29065166929	0	2	C,C	NA	NA	0.0	0	NA	NA	89,83,0,0	1	1	0	0.476601516609	0
chr2_ref_v2	165001	0	CT,C	1	1	46,66,4,8	1	1	0	2	CT,CT	NA	NA	0.243442927328	0	17,4,9,5	1	1	0	8.11405050246	0	2	CT,CT	CT,C	0.5	0.147322568729	0	NA	NA	51,45,6,8	1	1	0	1.57962226307	0	2	CT,CT	NA	NA	1.03504834206	0	NA	NA	59,60,7,9	1	1	0	1.18045274297	0
chr2_ref_v2	165893	0	CT,C,CTTTT	1	1	0,4,0,0,0,7	1	0	0	2	NA	NA	NA	NA	0	2,3,0,3,0,3	1	0	0	1.41251281637	0	2	NA	NA	NA	NA	0	NA	NA	3,5,0,4,0,11	1	1	0	0.929025704857	0	2	CT,CTTTT	NA	NA	0.679237240607	0	NA	NA	4,10,0,8,0,3	1	1	0	3.4669907256	0
chr2_ref_v2	167266	0	CA,C	1	1	53,95,2,4	1	1	0	2	CA,CA	NA	NA	0.582193924428	0	15,11,7,9	1	1	0	11.5065502717	1	2	CA,CA	CA,C	0.5	0.0757358101549	0	NA	NA	20,31,34,31	1	1	0	310.435940197	1	2	CA,C	NA	NA	0.0484167143851	0	g.167267delA	0	34,36,39,32	1	1	0	310.793730272	1
chr2_ref_v2	167969	0	CAAA,C,CAA	1	1	21,30,0,0,6,1	1	1	0	2	CAAA,CAAA	NA	NA	1.01504066346	0	9,12,0,0,4,1	1	1	0	0.707265005043	0	2	CAAA,CAAA	NA	NA	1.46867752796	0	NA	NA	12,18,16,10,3,0	1	1	0	16.9337127837	1	2	CAAA,C	CAAA,CAAA	0.125	2.05452805543	0	g.167970_167972delAAA	0	33,46,2,1,5,2	1	1	0	0.430065889391	0
chr2_ref_v2	172362	0	CT,C	1	1	75,67,2,1	1	1	0	2	CT,CT	NA	NA	0.416235366464	0	0,0,34,18	1	1	0	312.676526562	1	2	C,C	NA	NA	0.0101526172412	0	g.172363delT,g.172363delT	0,1	82,35,3,4	1	1	0	3.44659458222	0	2	CT,CT	NA	NA	0.453043062957	0	NA	NA	89,58,4,5	1	1	0	2.49783950768	0
chr2_ref_v2	174705	0	ATT,A,AT,ATTT	1	1	0,3,8,9,2,16,4,1	1	1	0	2	A,AT	AT,ATTT	0.25	0.825888506638	0	0,2,2,16,0,5,2,3	1	1	0	4.20055808993	0	2	A,AT	A,ATTT	0.25	1.10694951501	0	NA	NA	0,2,7,34,1,20,0,0	1	1	0	8.03347815695	0	2	AT,AT	A,AT	0.5	0.165120034425	0	NA	NA	0,5,12,63,0,9,0,0	1	1	0	23.7992089638	0
chr2_ref_v2	186042	0	G,T	0	0	95,69,1,0	1	1	0	2	G,G	NA	NA	0.00607904607638	0	28,19,0,0	1	1	0	0.399732712008	0	2	G,G	NA	NA	0.0	0	NA	NA	88,63,0,0	1	1	0	0.435230968128	0	2	G,G	NA	NA	0.0	0	NA	NA	58,32,61,36	1	1	0	322.011311338	1
chr2_ref_v2	192223	0	CT,C	1	1	92,40,4,9	1	1	0	2	CT,CT	NA	NA	0.764634979411	0	15,17,4,7	1	1	0	3.1287448609	0	2	CT,CT	NA	NA	0.494437241619	0	NA	NA	28,18,45,29	1	1	0	310.106323774	1	2	CT,C	CT,CT	0.125	0.0414454586349	0	g.192224delT	0	34,27,31,28	1	1	0	25.1552754457	1
chr2_ref_v2	194357	0	A,C	1	0	89,103,1,4	1	1	0	2	A,A	A,C	0.125	0.940007258491	0	14,16,14,18	1	1	0	308.616831485	1	2	A,C	NA	NA	0.0645385211376	0	g.194357A>C	0	61,93,0,1	1	1	0	1.52757004838	0	2	A,A	NA	NA	0.00647251450562	0	NA	NA	59,64,0,0	1	1	0	0.651190827431	0
chr2_ref_v2	195339	0	G,A	1	0	109,94,0,0	1	1	0	2	G,G	NA	NA	0.0	0	16,18,0,0	1	1	0	0.581602147185	0	2	G,G	NA	NA	0.0	0	NA	NA	59,74,0,0	1	1	0	1.8196574076	0	2	G,G	NA	NA	0.0	0	NA	NA	78,73,0,0	1	1	0	0.495056679202	0
chr2_ref_v2	196353	0	GA,G	1	1	60,73,0,1	1	1	0	2	GA,GA	NA	NA	0.707280966355	0	21,24,0,2	1	1	0	1.36216099536	0	2	GA,GA	NA	NA	0.304259312281	0	NA	NA	73,73,1,2	1	1	0	0.77795826965	0	2	GA,GA	NA	NA	1.64172324754	0	NA	NA	61,67,1,0	1	1	0	0.54163424525	0
chr2_ref_v2	196955	0	AT,A	1	1	91,117,0,0	1	1	0	2	AT,AT	NA	NA	0.0578436307702	0	28,27,0,1	1	1	0	0.97285752897	0	2	AT,AT	NA	NA	0.0140452326711	0	NA	NA	27,39,34,45	1	1	0	318.113092432	1	2	AT,A	A,A	0.125	0.113627004381	0	g.196956delT	0	54,98,1,0	1	1	0	1.61469501149	0
chr2_ref_v2	198348	0	CT,C	1	1	112,130,2,0	1	1	0	2	CT,CT	NA	NA	0.200033685536	0	21,28,1,1	1	1	0	1.06552111312	0	2	CT,CT	NA	NA	0.00794159643987	0	NA	NA	81,69,1,2	1	1	0	1.45267863886	0	2	CT,CT	NA	NA	0.642716156729	0	NA	NA	85,79,3,0	1	1	0	0.982063337945	0
chr2_ref_v2	202294	0	A,C	0	0	50,28,0,25	1	1	0	2	A,A	A,C	0.5	0.0193238218235	0	15,5,0,7	1	1	0	0.53709889447	0	2	A,A	A,C	0.5	0.182321556794	0	NA	NA	61,31,0,21	1	1	0	0.897725197748	0	2	A,A	A,C	0.5	0.332133835023	0	NA	NA	44,16,0,32	1	1	0	1.90212427184	0
chr2_ref_v2	203520	0	TA,T	1	1	69,61,0,1	1	1	0	2	TA,TA	NA	NA	0.00247355371769	0	19,20,2,0	1	1	0	1.65005823497	0	2	TA,TA	TA,T	0.125	0.268911329161	0	NA	NA	75,52,0,0	1	1	0	1.0810972938	0	2	TA,TA	NA	NA	0.8817330572	0	NA	NA	65,51,3,0	1	1	0	1.28126014399	0
chr2_ref_v2	207012	0	GTT,G,GT	1	1	52,53,2,0,10,7	1	1	0	2	GTT,GTT	NA	NA	0.960900344487	0	11,7,11,6,4,4	1	1	0	14.404520709	1	2	GTT,G	GTT,GTT	0.125	0.678051179735	0	g.207013_207014delTT	0	7,3,32,28,24,22	1	1	0	310.714987212	1	2	G,GT	GTT,GT	0.25	0.279090681041	0	g.207013_207014delTT,g.207013delT	0,0	11,7,42,35,23,15	1	1	0	313.126167222	1
chr2_ref_v2	210819	0	G,A	0	0	106,80,0,0	1	1	0	2	G,G	NA	NA	0.0	0	29,25,0,0	1	1	0	0.463781907639	0	2	G,G	NA	NA	0.0	0	NA	NA	86,69,0,0	1	1	0	0.451217796833	0	2	G,G	NA	NA	0.0	0	NA	NA	80,78,0,0	1	1	0	1.23775106651	0
chr2_ref_v2	212510	0	TA,T	1	1	70,74,2,3	1	1	0	2	TA,TA	NA	NA	0.737116507034	0	18,13,12,11	1	1	0	16.9360653109	1	2	TA,T	TA,TA	0.25	0.142282569745	0	g.212511delA	0	32,31,23,25	1	1	0	29.7602994647	1	2	TA,T	TA,TA	0.25	0.177091834755	0	g.212511delA	0	95,86,11,6	1	1	0	4.14433031914	0
chr2_ref_v2	212873	0	A,T	0	0	78,88,0,0	1	1	0	2	A,A	NA	NA	0.0	0	28,29,0,0	1	1	0	0.410208258386	0	2	A,A	NA	NA	0.0	0	NA	NA	70,56,0,0	1	1	0	1.54837093487	0	2	A,A	NA	NA	0.0	0	NA	NA	51,57,0,0	1	1	0	0.38149470039	0
chr2_ref_v2	214906	0	G,GT	1	1	91,104,0,0	1	1	0	2	G,G	NA	NA	0.00270639717011	0	9,8,10,9	1	1	0	308.25777124	1	2	G,GT	GT,GT	0.125	0.0860901788024	0	g.214906_214907insT	0	46,61,0,0	1	1	0	0.609121682264	0	2	G,G	NA	NA	0.0101786693036	0	NA	NA	46,59,0,2	1	1	0	1.12951819894	0
chr2_ref_v2	218062	0	A,G	1	0	93,89,0,0	1	1	0	2	A,A	NA	NA	0.0	0	23,37,0,0	1	1	0	1.62669950319	0	2	A,A	NA	NA	0.0	0	NA	NA	83,92,0,0	1	1	0	0.743007379597	0	2	A,A	NA	NA	0.0	0	NA	NA	81,55,0,0	1	1	0	1.61026444213	0
chr2_ref_v2	221279	1	AGT,A	1	1	0,0,0,0	0	0	1	2	NA	NA	NA	NA	0	0,0,0,3	0	0	0	0.0	0	2	NA	NA	NA	NA	0	NA	NA	0,0,0,8	0	0	1	0.0	0	2	NA	NA	NA	NA	0	NA	NA	0,0,0,5	0	0	1	0.0	0
chr2_ref_v2	224311	1	T,A	1	0	0,0,0,0	0	0	1	2	NA	NA	NA	NA	0	0,0,0,0	0	0	1	0.0	0	2	NA	NA	NA	NA	0	NA	NA	0,0,0,0	0	0	1	0.0	0	2	NA	NA	NA	NA	0	NA	NA	0,0,1,1	1	0	1	0.0	0
chr2_ref_v2	231890	0	TA,T	1	1	100,85,0,0	1	1	0	2	TA,TA	NA	NA	0.000298470152082	0	23,22,0,0	1	1	0	0.424796539266	0	2	TA,TA	NA	NA	0.000948559625639	0	NA	NA	82,57,0,0	1	1	0	0.874458934686	0	2	TA,TA	NA	NA	0.000880728907724	0	NA	NA	35,40,29,31	1	1	0	312.391665587	1
chr2_ref_v2	233607	0	C,T	0	0	65,106,0,0	1	1	0	2	C,C	NA	NA	0.0	0	8,24,0,0	1	1	0	1.13740216322	0	2	C,C	NA	NA	0.0	0	NA	NA	57,62,0,0	1	1	0	1.85881112039	0	2	C,C	NA	NA	0.0	0	NA	NA	46,64,0,0	1	1	0	0.643718478302	0
chr2_ref_v2	237034	0	CA,C	1	1	100,69,0,0	1	1	0	2	CA,CA	NA	NA	0.00293573194928	0	26,24,0,0	1	1	0	0.751576899225	0	2	CA,CA	NA	NA	0.00982809229956	0	NA	NA	73,72,1,1	1	1	0	1.63800272919	0	2	CA,CA	NA	NA	0.0027426113322	0	NA	NA	78,76,1,1	1	1	0	1.62479348792	0
chr2_ref_v2	237144	0	AT,A	1	1	86,101,0,0	1	1	0	2	AT,AT	NA	NA	0.00293573194928	0	24,28,0,0	1	1	0	0.361714940499	0	2	AT,AT	NA	NA	0.00982809229956	0	NA	NA	56,74,0,0	1	1	0	0.563535479227	0	2	AT,AT	NA	NA	0.010956233026	0	NA	NA	67,69,2,1	1	1	0	0.933631352007	0
chr2_ref_v2	242620	0	AT,A	1	1	56,65,1,5	1	1	0	2	AT,AT	NA	NA	1.45081349065	0	26,21,2,1	1	1	0	1.27707255468	0	2	AT,AT	NA	NA	2.17813192466	0	NA	NA	56,51,8,8	1	1	0	5.34638023711	0	2	AT,AT	NA	NA	1.40586390155	0	NA	NA	32,44,18,19	1	1	0	19.9096315916	1
chr2_ref_v2	244725	0	A,G	0	0	131,73,0,0	1	1	0	2	A,A	NA	NA	0.0	0	25,24,0,0	1	1	0	1.53801126023	0	2	A,A	NA	NA	0.0	0	NA	NA	78,66,0,0	1	1	0	2.22063164907	0	2	A,A	NA	NA	0.0	0	NA	NA	71,75,0,0	1	1	0	4.47308583585	0
chr2_ref_v2	245120	0	CA,C	1	1	59,102,1,2	1	1	0	2	CA,CA	NA	NA	0.49287109501	0	19,19,0,1	1	1	0	1.18117646827	0	2	CA,CA	NA	NA	0.540648090345	0	NA	NA	51,75,3,2	1	1	0	1.37595950789	0	2	CA,CA	NA	NA	0.983572909017	0	NA	NA	28,37,23,31	1	1	0	44.1590760246	1
chr2_ref_v2	246047	0	T,C	1	0	58,81,0,0	1	1	0	2	T,T	NA	NA	0.0	0	29,32,0,0	1	1	0	0.685398556967	0	2	T,T	NA	NA	0.0	0	NA	NA	80,74,0,0	1	1	0	2.27523342478	0	2	T,T	NA	NA	0.0	0	NA	NA	51,64,0,0	1	1	0	0.517593061758	0
chr2_ref_v2	246276	0	G,T	0	0	51,46,0,0	1	1	0	2	G,G	NA	NA	0.0	0	19,8,0,0	1	1	0	1.4529822312	0	2	G,G	NA	NA	0.0	0	NA	NA	62,51,0,0	1	1	0	0.481272052519	0	2	G,G	NA	NA	0.0	0	NA	NA	60,41,0,0	1	1	0	1.01716517822	0
chr2_ref_v2	249898	0	GT,G	1	1	98,80,2,2	1	1	0	2	GT,GT	NA	NA	0.305568207865	0	31,25,2,3	1	1	0	1.81173024928	0	2	GT,GT	NA	NA	0.0121228894798	0	NA	NA	43,47,29,40	1	1	0	311.449138093	1	2	GT,G	GT,GT	0.25	0.0391910136897	0	g.249899delT	0	72,67,5,0	1	1	0	1.70420267254	0
chr2_ref_v2	250520	0	C,T	0	0	65,91,0,0	1	1	0	2	C,C	NA	NA	0.0	0	29,28,0,0	1	1	0	1.04150520931	0	2	C,C	NA	NA	0.0	0	NA	NA	78,81,0,0	1	1	0	1.49456988816	0	2	C,C	NA	NA	0.0	0	NA	NA	90,78,0,1	1	1	0	2.93595201398	0
chr2_ref_v2	251574	0	CTT,C,CT	1	1	28,9,0,0,2,2	1	1	0	2	CTT,CTT	NA	NA	1.25374873131	0	3,1,2,5,4,2	1	0	0	6.23632757666	0	2	NA	NA	NA	NA	0	NA	NA	4,4,8,17,4,12	1	1	0	17.9465131641	1	2	CTT,CT	C,CT	0.5	0.269428110019	0	g.251575delT	0	23,12,9,16,5,4	1	1	0	12.2367757015	1
chr2_ref_v2	253813	0	G,A	0	0	72,87,0,0	1	1	0	2	G,G	NA	NA	0.0	0	25,24,0,0	1	1	0	0.612021766383	0	2	G,G	NA	NA	0.0	0	NA	NA	65,58,0,0	1	1	0	1.30057577342	0	2	G,G	NA	NA	0.0	0	NA	NA	67,47,0,0	1	1	0	2.78838522824	0
chr2_ref_v2	254440	0	CT,C	1	1	79,94,4,2	1	1	0	2	CT,CT	NA	NA	0.128388856037	0	18,20,2,2	1	1	0	1.29710414589	0	2	CT,CT	NA	NA	0.152499090215	0	NA	NA	73,64,3,3	1	1	0	1.25252685346	0	2	CT,CT	NA	NA	0.884950371099	0	NA	NA	3,1,71,65	1	1	0	328.68187276	1
chr2_ref_v2	254989	0	A,AT	1	1	87,98,2,1	1	1	0	2	A,A	NA	NA	0.412655890568	0	34,26,0,0	1	1	0	1.18055826631	0	2	A,A	NA	NA	0.0304096208417	0	NA	NA	92,90,2,2	1	1	0	0.676603597433	0	2	A,A	NA	NA	0.279893716827	0	NA	NA	102,91,3,2	1	1	0	1.1026957727	0
chr2_ref_v2	257208	0	T,G	1	0	70,80,0,0	1	1	0	2	T,T	NA	NA	0.0	0	11,18,11,14	1	1	0	27.2418390458	1	2	T,G	T,T	0.125	0.102894423163	0	g.257208T>G	0	56,102,0,0	1	1	0	2.69668671279	0	2	T,T	NA	NA	0.0	0	NA	NA	44,64,0,0	1	1	0	0.916671247908	0
chr2_ref_v2	258222	0	C,T	1	0	101,101,0,0	1	1	0	2	C,C	NA	NA	0.0	0	13,19,0,0	1	1	0	0.756312441593	0	2	C,C	NA	NA	0.0	0	NA	NA	48,59,0,0	1	1	0	0.796144826	0	2	C,C	NA	NA	0.0	0	NA	NA	66,57,0,0	1	1	0	0.640504217841	0
chr2_ref_v2	258974	0	CAT,C	1	1	84,96,2,3	1	1	0	2	CAT,CAT	NA	NA	0.30210732505	0	20,16,3,3	1	1	0	2.94692142261	0	2	CAT,CAT	CAT,C	0.125	0.0974464323365	0	NA	NA	58,75,7,5	1	1	0	3.21704079356	0	2	CAT,CAT	NA	NA	0.342053737244	0	NA	NA	56,61,6,6	1	1	0	3.16436365583	0
chr2_ref_v2	259745	1	C,T	0	0	0,0,0,18	0	0	1	2	NA	NA	NA	NA	0	0,0,0,10	0	0	0	0.0	0	2	NA	NA	NA	NA	0	NA	NA	0,0,0,30	0	1	1	0.0	0	2	NA	NA	NA	NA	0	NA	NA	0,0,0,14	0	0	1	0.0	0
chr2_ref_v2	263125	1	GC,G	0	0	0,0,1,0	0	0	1	2	NA	NA	NA	NA	0	0,0,0,0	0	0	1	0.0	0	2	NA	NA	NA	NA	0	NA	NA	0,0,2,0	0	0	1	0.0	0	2	NA	NA	NA	NA	0	NA	NA	0,0,4,1	1	0	1	0.0	0
chr2_ref_v2	264153	1	G,A	0	0	0,0,0,0	0	0	1	2	NA	NA	NA	NA	0	0,0,0,0	0	0	1	0.0	0	2	NA	NA	NA	NA	0	NA	NA	0,0,0,0	0	0	1	0.0	0	2	NA	NA	NA	NA	0	NA	NA	0,0,2,2	1	0	1	0.0	0
chr2_ref_v2	264163	1	T,G	0	0	0,0,0,0	0	0	1	2	NA	NA	NA	NA	0	0,0,0,0	0	0	1	0.0	0	2	NA	NA	NA	NA	0	NA	NA	0,0,0,0	0	0	1	0.0	0	2	NA	NA	NA	NA	0	NA	NA	0,0,2,2	1	0	1	0.0	0
chr2_ref_v2	264165	1	G,A	0	0	0,0,0,0	0	0	1	2	NA	NA	NA	NA	0	0,0,0,0	0	0	1	0.0	0	2	NA	NA	NA	NA	0	NA	NA	0,0,0,0	0	0	1	0.0	0	2	NA	NA	NA	NA	0	NA	NA	0,0,2,2	1	0	1	0.0	0
chr2_ref_v2	264171	1	A,G	1	0	0,0,0,0	0	0	1	2	NA	NA	NA	NA	0	0,0,0,0	0	0	1	0.0	0	2	NA	NA	NA	NA	0	NA	NA	0,0,0,0	0	0	1	0.0	0	2	NA	NA	NA	NA	0	NA	NA	0,0,0,2	0	0	1	0.0	0
chr2_ref_v2	264173	1	G,A	0	0	0,0,0,0	0	0	1	2	NA	NA	NA	NA	0	0,0,0,0	0	0	1	0.0	0	2	NA	NA	NA	NA	0	NA	NA	0,0,0,0	0	0	1	0.0	0	2	NA	NA	NA	NA	0	NA	NA	0,0,0,2	0	0	1	0.0	0
chr2_ref_v2	264177	1	T,C	1	0	0,0,0,0	0	0	1	2	NA	NA	NA	NA	0	0,0,0,0	0	0	1	0.0	0	2	NA	NA	NA	NA	0	NA	NA	0,0,0,0	0	0	1	0.0	0	2	NA	NA	NA	NA	0	NA	NA	0,0,0,1	0	0	1	0.0	0
chr2_ref_v2	264181	1	G,A	0	0	0,0,0,0	0	0	1	2	NA	NA	NA	NA	0	0,0,0,0	0	0	1	0.0	0	2	NA	NA	NA	NA	0	NA	NA	0,0,0,0	0	0	1	0.0	0	2	NA	NA	NA	NA	0	NA	NA	0,0,0,1	0	0	1	0.0	0
chr2_ref_v2	265361	1	G,T	1	0	0,0,97,0	0	1	0	2	NA	NA	NA	NA	0	0,0,14,0	0	0	0	0.0	0	2	NA	NA	NA	NA	0	NA	NA	0,0,61,0	0	1	0	0.0	0	2	NA	NA	NA	NA	0	NA	NA	0,0,27,0	0	1	1	0.0	0
chr2_ref_v2	266709	0	C,T	0	0	97,100,0,0	1	1	0	2	C,C	NA	NA	0.0	0	19,14,0,0	1	1	0	0.688322589813	0	2	C,C	NA	NA	0.0	0	NA	NA	73,62,0,0	1	1	0	0.842311646065	0	2	C,C	NA	NA	0.0	0	NA	NA	77,71,0,0	1	1	0	0.573452789012	0
chr2_ref_v2	270639	0	GA,G	1	1	50,37,8,6	1	1	0	2	GA,GA	NA	NA	0.273633203325	0	19,16,5,3	1	1	0	0.680707445281	0	2	GA,GA	NA	NA	0.902503131428	0	NA	NA	48,34,11,9	1	1	0	1.10047184365	0	2	GA,GA	NA	NA	0.916610763036	0	NA	NA	35,23,25,22	1	1	0	10.0245631048	1
chr2_ref_v2	270723	0	TA,T	1	1	51,76,1,0	1	1	0	2	TA,TA	NA	NA	1.52778102579	0	18,22,4,5	1	1	0	6.50271508337	0	2	TA,TA	NA	NA	0.110174828488	0	NA	NA	53,62,4,4	1	1	0	2.68414261792	0	2	TA,TA	NA	NA	1.20584964918	0	NA	NA	69,74,6,9	1	1	0	6.25054249625	0
chr2_ref_v2	270836	0	CTT,C,CT	1	1	47,54,0,1,6,7	1	1	0	2	CTT,CTT	NA	NA	0.0634303866143	0	9,21,0,0,5,4	1	1	0	1.55693216982	0	2	CTT,CTT	NA	NA	0.201150369812	0	NA	NA	42,48,0,1,6,5	1	1	0	0.400084906664	0	2	CTT,CTT	NA	NA	1.21167187774	0	NA	NA	39,63,3,2,9,7	1	1	0	1.19653489831	0
chr2_ref_v2	271875	0	T,G	0	0	62,78,1,0	1	1	0	2	T,T	NA	NA	0.00711746776886	0	30,16,0,0	1	1	0	2.72628298507	0	2	T,T	NA	NA	0.0	0	NA	NA	76,59,0,0	1	1	0	2.68185324222	0	2	T,T	NA	NA	0.0	0	NA	NA	84,65,0,0	1	1	0	2.9227082129	0
chr2_ref_v2	271966	0	A,C	0	0	80,37,0,27	1	1	0	2	A,A	A,C	0.5	0.331357135954	0	19,11,0,16	1	1	0	2.285166355	0	2	A,C	A,A	0.25	0.0571584138399	0	NA	NA	54,34,0,43	1	1	0	4.28748825028	0	2	A,C	A,A	0.25	0.182321556794	0	NA	NA	50,37,0,35	1	1	0	2.50287452225	0
chr2_ref_v2	274203	0	CTT,CT,C	1	1	30,48,14,35,4,6	1	1	0	2	CTT,CTT	CTT,CT	0.5	0.32248392898	0	13,15,12,9,6,6	1	1	0	2.76127293679	0	2	CTT,CTT	CTT,C	0.5	0.415988256795	0	NA	NA	12,13,34,57,9,16	1	1	0	10.6117144955	1	2	CTT,CT	CT,CT	0.5	0.919500544774	0	g.274204delT	0	28,33,5,9,41,32	1	1	0	32.9251525521	1
chr2_ref_v2	274291	0	AAT,A	1	1	61,71,5,4	1	1	0	2	AAT,AAT	NA	NA	0.307097383896	0	22,24,2,3	1	1	0	0.800887823421	0	2	AAT,AAT	NA	NA	0.277833280813	0	NA	NA	53,66,5,9	1	1	0	1.88706938141	0	2	AAT,AAT	NA	NA	0.0128022311998	0	NA	NA	38,47,8,7	1	1	0	2.32526538045	0
chr2_ref_v2	275527	0	GT,G	1	1	88,97,0,1	1	1	0	2	GT,GT	NA	NA	0.00474557782839	0	7,10,7,5	1	1	0	18.6624539456	1	2	GT,G	GT,GT	0.25	0.0950812079325	0	g.275528delT	0	15,27,21,27	1	1	0	311.286893911	1	2	GT,G	NA	NA	0.0804944747376	0	g.275528delT	0	46,61,2,1	1	1	0	1.07071880128	0
chr2_ref_v2	277464	0	CA,C	1	1	89,100,0,0	1	1	0	2	CA,CA	NA	NA	0.000133614123663	0	20,24,0,0	1	1	0	0.376344236712	0	2	CA,CA	NA	NA	0.000398576980222	0	NA	NA	57,84,0,0	1	1	0	1.22047787045	0	2	CA,CA	NA	NA	0.000340526646776	0	NA	NA	42,60,0,0	1	1	0	0.890687251439	0
chr2_ref_v2	280978	0	CT,C	1	1	70,65,1,4	1	1	0	2	CT,CT	NA	NA	0.194084115302	0	18,16,1,1	1	1	0	0.671921545502	0	2	CT,CT	NA	NA	0.429422455235	0	NA	NA	29,14,28,41	1	1	0	311.321586825	1	2	CT,C	C,C	0.125	0.114822523744	0	g.280979delT	0	43,41,1,4	1	1	0	0.684726823901	0
chr2_ref_v2	281118	0	GAA,G,GA	1	1	58,60,0,0,4,8	1	1	0	2	GAA,GAA	GAA,GA	0.125	0.321053855479	0	13,16,0,0,2,1	1	1	0	0.594270188585	0	2	GAA,GAA	NA	NA	0.666853836053	0	NA	NA	2,1,22,30,22,26	1	1	0	310.931446597	1	2	G,GA	GA,GA	0.125	0.27660957368	0	g.281119_281120delAA,g.281119delA	0,0	31,44,0,1,3,4	1	1	0	0.909956581261	0
chr2_ref_v2	282158	0	GT,G	1	1	94,78,0,0	1	1	0	2	GT,GT	NA	NA	0.000859206301768	0	6,8,10,7	1	1	0	308.146183128	1	2	GT,G	G,G	0.125	0.0615329898636	0	g.282159delT	0	56,55,0,0	1	1	0	0.683063462554	0	2	GT,GT	NA	NA	0.00293936487809	0	NA	NA	51,38,0,0	1	1	0	0.481095422678	0
chr2_ref_v2	290507	0	C,T	1	0	88,64,0,0	1	1	0	2	C,C	NA	NA	0.0	0	25,26,0,0	1	1	0	0.934859747237	0	2	C,C	NA	NA	0.0	0	NA	NA	57,55,0,0	1	1	0	1.12878416011	0	2	C,C	NA	NA	0.0	0	NA	NA	68,47,0,0	1	1	0	0.412163690259	0
chr2_ref_v2	292097	0	GA,G	1	1	44,68,1,3	1	1	0	2	GA,GA	NA	NA	1.342055216	0	5,10,5,10	1	1	0	13.233336257	1	2	GA,G	GA,GA	0.25	0.0781882977086	0	g.292098delA	0	29,33,1,5	1	1	0	1.57335630995	0	2	GA,GA	NA	NA	1.44513239603	0	NA	NA	19,22,13,27	1	1	0	27.7535366119	1
chr2_ref_v2	292524	0	C,A	1	0	128,88,0,1	1	1	0	2	C,C	NA	NA	0.00461894585629	0	21,29,0,0	1	1	0	2.17249744933	0	2	C,C	NA	NA	0.0	0	NA	NA	62,65,0,0	1	1	0	2.0940763138	0	2	C,C	NA	NA	0.0	0	NA	NA	63,59,0,0	1	1	0	1.34697153132	0
chr2_ref_v2	296104	0	ATTTTTT,A,ATTTT	1	1	39,18,0,0,0,5	1	1	0	2	ATTTTTT,ATTTTTT	ATTTTTT,ATTTT	0.25	0.305381649551	0	10,2,0,2,2,5	1	1	0	3.32043475292	0	2	ATTTTTT,ATTTT	ATTTTTT,A	0.25	0.384845820905	0	NA	NA	21,6,0,0,2,17	1	1	0	7.9296544629	0	2	ATTTTTT,ATTTT	ATTTTTT,ATTTTTT	0.125	0.100083458557	0	NA	NA	15,3,15,17,0,10	1	1	0	23.2456188794	1
chr2_ref_v2	296292	0	G,GA	1	1	72,84,2,2	1	1	0	2	G,G	NA	NA	0.452426327114	0	22,25,5,4	1	1	0	4.40217928327	0	2	G,G	G,GA	0.25	0.116646586193	0	NA	NA	48,73,8,7	1	1	0	4.65350086295	0	2	G,G	G,GA	0.125	0.18813782617	0	NA	NA	49,80,6,9	1	1	0	4.71906720482	0
chr2_ref_v2	300012	0	GAAA,G,GA	1	1	19,27,0,3,0,3	1	1	0	2	GAAA,GAAA	GAAA,GA	0.25	0.821268140408	0	1,0,0,10,0,6	1	0	0	11.162935941	0	2	NA	NA	NA	NA	0	NA	NA	14,23,3,10,3,17	1	1	0	6.88533698007	0	2	GAAA,GA	NA	NA	0.65302676419	0	NA	NA	18,27,0,2,1,6	1	1	0	1.06643961013	0
chr2_ref_v2	307633	0	ATT,A,AT	1	1	38,38,0,0,7,6	1	1	0	2	ATT,ATT	NA	NA	0.212566397111	0	16,11,0,2,3,2	1	1	0	1.35717222552	0	2	ATT,ATT	ATT,A	0.25	1.42165432769	0	NA	NA	1,0,29,26,20,17	1	1	0	310.672418505	1	2	A,AT	AT,AT	0.125	0.410081359475	0	g.307634_307635delTT,g.307634delT	0,0	21,20,4,3,20,14	1	1	0	7.20515097065	0
chr2_ref_v2	310427	0	CT,C	1	1	50,90,1,2	1	1	0	2	CT,CT	NA	NA	0.353109152634	0	24,16,0,0	1	1	0	3.17841753561	0	2	CT,CT	NA	NA	0.591941384733	0	NA	NA	41,61,3,2	1	1	0	1.45536835434	0	2	CT,CT	NA	NA	0.77226381535	0	NA	NA	65,71,2,1	1	1	0	2.61612263481	0
chr2_ref_v2	316672	0	CT,C,CTT	1	1	93,64,2,1,2,1	1	1	0	2	CT,CT	NA	NA	2.12130671125	0	4,2,13,9,10,4	1	1	0	308.206736116	1	2	C,CTT	C,C	0.125	0.0795654712167	0	g.316673delT,g.316672_316673insT	0,0	44,20,44,24,2,0	1	1	0	312.682157112	1	2	CT,C	CT,CT	0.125	0.369131008519	0	g.316673delT	0	49,48,4,5,9,6	1	1	0	6.7506109935	0
chr2_ref_v2	316928	0	CAAAA,C,CA	1	1	35,40,0,0,6,1	1	1	0	2	CAAAA,CAAAA	CAAAA,CA	0.25	0.44656668341	0	4,6,5,0,3,0	1	0	0	7.0759174386	0	2	NA	NA	NA	NA	0	NA	NA	3,13,7,2,18,5	1	1	0	12.8456289504	1	2	CAAAA,CA	CA,CA	0.25	1.08844004184	0	NA	NA	26,17,10,1,5,1	1	1	0	8.82164743698	0
chr2_ref_v2	317343	0	G,A	0	0	104,92,0,0	1	1	0	2	G,G	NA	NA	0.0	0	27,28,0,0	1	1	0	0.506397729614	0	2	G,G	NA	NA	0.0	0	NA	NA	68,63,0,0	1	1	0	0.416075923635	0	2	G,G	NA	NA	0.0	0	NA	NA	61,57,0,0	1	1	0	0.421990129512	0
chr2_ref_v2	321639	0	CT,C	1	1	86,112,1,0	1	1	0	2	CT,CT	NA	NA	0.00857258176339	0	13,23,0,1	1	1	0	1.06742410048	0	2	CT,CT	NA	NA	0.00466476398571	0	NA	NA	56,41,1,0	1	1	0	2.57021833357	0	2	CT,CT	NA	NA	0.612256949244	0	NA	NA	32,33,27,30	1	1	0	312.335208283	1
chr2_ref_v2	328954	0	T,C	1	0	76,118,0,1	1	1	0	2	T,T	NA	NA	0.00514139950042	0	18,13,0,0	1	1	0	1.72194546034	0	2	T,T	NA	NA	0.0	0	NA	NA	28,27,24,32	1	1	0	312.553305095	1	2	T,C	NA	NA	0.0180185055027	0	g.328954T>C	0	60,57,0,0	1	1	0	2.45802942261	0
chr2_ref_v2	332738	0	A,G	1	0	69,69,0,0	1	1	0	2	A,A	NA	NA	0.0	0	24,22,0,0	1	1	0	0.39545438977	0	2	A,A	NA	NA	0.0	0	NA	NA	86,95,0,0	1	1	0	0.57174212797	0	2	A,A	NA	NA	0.0	0	NA	NA	59,77,0,0	1	1	0	1.17060554107	0
chr2_ref_v2	334248	0	G,A	0	0	139,84,0,0	1	1	0	2	G,G	NA	NA	0.0	0	24,27,0,0	1	1	0	1.9333800625	0	2	G,G	NA	NA	0.0	0	NA	NA	61,90,0,0	1	1	0	8.3153110312	0	2	G,G	NA	NA	0.0	0	NA	NA	59,75,0,0	1	1	0	5.47169129705	0
chr2_ref_v2	336690	0	C,T	0	0	114,89,0,0	1	1	0	2	C,C	NA	NA	0.0	0	31,19,0,0	1	1	0	0.625539920015	0	2	C,C	NA	NA	0.0	0	NA	NA	68,50,0,0	1	1	0	0.426693594579	0	2	C,C	NA	NA	0.0	0	NA	NA	72,60,0,0	1	1	0	0.446371337767	0
chr2_ref_v2	338201	0	AT,A	1	1	70,60,2,0	1	1	0	2	AT,AT	NA	NA	0.279001180481	0	14,12,10,5	1	1	0	13.3186602832	1	2	AT,A	AT,AT	0.25	0.209062811411	0	g.338202delT	0	77,83,3,2	1	1	0	0.940895171267	0	2	AT,AT	NA	NA	1.2224648173	0	NA	NA	55,52,3,3	1	1	0	1.45730465234	0
chr2_ref_v2	342419	0	GA,G	1	1	65,86,1,2	1	1	0	2	GA,GA	NA	NA	1.29540866804	0	16,19,2,2	1	1	0	2.0440476088	0	2	GA,GA	NA	NA	0.567223995104	0	NA	NA	52,45,0,1	1	1	0	1.73305615619	0	2	GA,GA	NA	NA	2.42192286044	0	NA	NA	50,40,4,11	1	1	0	7.79285727657	0
chr2_ref_v2	345056	0	G,A	0	0	92,87,0,0	1	1	0	2	G,G	NA	NA	0.0	0	19,27,0,0	1	1	0	1.00932678051	0	2	G,G	NA	NA	0.0	0	NA	NA	51,67,1,1	1	1	0	1.28275831948	0	2	G,G	NA	NA	0.0168071183164	0	NA	NA	29,32,26,26	1	1	0	311.248741814	1
chr2_ref_v2	347349	0	GT,G	1	1	76,86,2,1	1	1	0	2	GT,GT	NA	NA	0.413677820313	0	15,13,21,10	1	1	0	308.858326273	1	2	GT,G	NA	NA	0.0588683226445	0	g.347350delT	0	67,62,1,1	1	1	0	0.855789295804	0	2	GT,GT	NA	NA	0.897358375103	0	NA	NA	50,53,2,1	1	1	0	0.540951240273	0
chr2_ref_v2	351209	0	CA,C	1	1	53,52,4,2	1	1	0	2	CA,CA	NA	NA	0.238942000821	0	18,12,1,1	1	1	0	0.669177249615	0	2	CA,CA	NA	NA	1.10622049584	0	NA	NA	25,25,35,19	1	1	0	29.4375586035	1	2	CA,C	CA,CA	0.125	0.0202011640123	0	g.351210delA	0	48,57,4,5	1	1	0	1.27687906913	0
chr2_ref_v2	352393	0	A,C	0	0	95,42,0,28	1	1	0	2	A,A	A,C	0.25	0.393225053214	0	24,17,0,2	1	1	0	1.80735468752	0	2	A,A	A,C	0.125	0.126911367363	0	NA	NA	61,47,0,21	1	1	0	2.50957065421	0	2	A,A	A,C	0.25	0.354821375289	0	NA	NA	49,27,0,15	1	1	0	0.688260542159	0
chr2_ref_v2	353163	0	G,T	0	0	100,96,0,0	1	1	0	2	G,G	NA	NA	0.0	0	14,27,0,0	1	1	0	1.85852832423	0	2	G,G	NA	NA	0.0	0	NA	NA	55,67,0,0	1	1	0	0.983089966008	0	2	G,G	NA	NA	0.0	0	NA	NA	49,67,0,0	1	1	0	1.52509405784	0
chr2_ref_v2	353464	0	CA,C	1	1	9,78,2,10	1	1	0	2	CA,CA	NA	NA	0.00914782531263	0	9,12,1,6	1	1	0	3.93868203533	0	2	CA,CA	NA	NA	0.0957898541537	0	NA	NA	10,30,9,30	1	1	0	12.807182393	1	2	CA,CA	CA,C	0.5	0.15406956491	0	NA	NA	24,58,6,13	1	1	0	5.31392072739	0
chr2_ref_v2	369458	0	T,C	1	0	77,111,0,0	1	1	0	2	T,T	NA	NA	0.0	0	16,18,0,0	1	1	0	0.554237972062	0	2	T,T	NA	NA	0.0	0	NA	NA	62,75,0,0	1	1	0	0.771912043738	0	2	T,T	NA	NA	0.0	0	NA	NA	60,65,0,0	1	1	0	1.22416760301	0
chr2_ref_v2	369767	0	CTT,C,CT	1	1	34,32,0,1,2,5	1	1	0	2	CTT,CTT	NA	NA	0.978432823249	0	7,4,3,0,11,4	1	1	0	11.5280048083	0	2	CTT,CT	CTT,CTT	0.25	0.0949630984958	0	NA	NA	1,5,8,9,22,24	1	1	0	308.334063466	1	2	CT,CT	CTT,CT	0.125	0.555281931853	0	g.369768delT,g.369768delT	0,1	19,30,2,6,17,14	1	1	0	10.6012266257	1
chr2_ref_v2	370634	0	A,G	0	0	104,111,0,0	1	1	0	2	A,A	NA	NA	0.0	0	27,21,0,0	1	1	0	0.795633445708	0	2	A,A	NA	NA	0.0	0	NA	NA	33,38,30,41	1	1	0	315.906066394	1	2	A,G	NA	NA	0.0	0	g.370634A>G	0	64,63,0,0	1	1	0	0.473349875575	0
chr2_ref_v2	372594	0	A,T	0	0	55,86,0,0	1	1	0	2	A,A	NA	NA	0.0	0	26,17,0,0	1	1	0	2.78846096601	0	2	A,A	NA	NA	0.0	0	NA	NA	93,59,0,0	1	1	0	8.1821277895	0	2	A,A	NA	NA	0.0	0	NA	NA	67,55,1,0	1	1	0	3.67425149245	0
chr2_ref_v2	373433	0	GT,G	1	1	109,73,0,0	1	1	0	2	GT,GT	NA	NA	0.0101364264633	0	23,14,1,0	1	1	0	1.03664336292	0	2	GT,GT	NA	NA	0.00539549109167	0	NA	NA	35,31,36,34	1	1	0	314.692977134	1	2	GT,G	NA	NA	0.00580358213596	0	g.373434delT	0	65,51,0,0	1	1	0	0.659586133782	0
chr2_ref_v2	374832	0	C,T	0	0	82,78,0,0	1	1	0	2	C,C	NA	NA	0.0	0	13,7,17,12	1	1	0	309.038587871	1	2	C,T	T,T	0.125	0.120249128152	0	g.374832C>T	0	73,57,0,0	1	1	0	0.835554841812	0	2	C,C	NA	NA	0.0	0	NA	NA	58,44,0,0	1	1	0	0.842142318774	0
chr2_ref_v2	376061	0	C,T	1	0	74,50,0,0	1	1	0	2	C,C	NA	NA	0.0	0	15,25,0,0	1	1	0	2.74745729501	0	2	C,C	NA	NA	0.0	0	NA	NA	66,80,0,0	1	1	0	3.74573554027	0	2	C,C	NA	NA	0.0	0	NA	NA	33,60,0,0	1	1	0	6.28051642196	0
chr2_ref_v2	378729	0	CT,C	1	1	89,83,0,0	1	1	0	2	CT,CT	NA	NA	0.000859206301768	0	26,16,0,0	1	1	0	0.963337359737	0	2	CT,CT	NA	NA	0.00286819217259	0	NA	NA	60,60,0,0	1	1	0	0.446703807833	0	2	CT,CT	NA	NA	0.00293936487809	0	NA	NA	60,38,0,0	1	1	0	1.51093923655	0
chr2_ref_v2	380114	0	TA,T	1	1	64,102,3,1	1	1	0	2	TA,TA	NA	NA	0.23577244593	0	10,12,8,18	1	1	0	308.919597411	1	2	TA,T	NA	NA	0.0610906894961	0	g.380115delA	0	53,58,2,1	1	1	0	1.49053673764	0	2	TA,TA	NA	NA	1.36764682714	0	NA	NA	39,46,3,5	1	1	0	3.82711850864	0
chr2_ref_v2	383031	0	TA,T	1	1	59,71,4,7	1	1	0	2	TA,TA	NA	NA	0.479489883478	0	21,13,4,3	1	1	0	1.81982748141	0	2	TA,TA	NA	NA	0.577627941046	0	NA	NA	23,23,36,25	1	1	0	32.9705813968	1	2	TA,T	TA,TA	0.125	0.0341114274403	0	g.383032delA	0	15,20,31,33	1	1	0	309.054073255	1
chr2_ref_v2	386187	0	CAAAA,C,CAA	1	1	27,35,0,2,8,7	1	1	0	2	CAAAA,CAAAA	CAAAA,CAA	0.5	0.725937003383	0	5,14,3,1,1,1	1	1	0	2.78549577688	0	2	CAAAA,CAAAA	CAAAA,C	0.25	0.387765531009	0	NA	NA	33,57,0,0,3,2	1	1	0	3.15620074335	0	2	CAAAA,CAAAA	CAAAA,CAA	0.125	0.182321556794	0	NA	NA	16,15,2,4,11,8	1	1	0	2.10840677311	0
chr2_ref_v2	391470	0	GA,G	1	1	70,96,0,0	1	1	0	2	GA,GA	NA	NA	0.000859206301768	0	24,17,1,0	1	1	0	1.89945228114	0	2	GA,GA	NA	NA	0.0212293594065	0	NA	NA	68,71,1,0	1	1	0	1.17831665333	0	2	GA,GA	NA	NA	0.00422912460052	0	NA	NA	48,58,2,1	1	1	0	1.04838169297	0
chr2_ref_v2	391554	0	GA,G	1	1	65,50,1,0	1	1	0	2	GA,GA	NA	NA	0.00779885644135	0	21,25,0,0	1	1	0	1.10841190897	0	2	GA,GA	NA	NA	0.00286819217259	0	NA	NA	66,64,1,0	1	1	0	0.971635910879	0	2	GA,GA	NA	NA	0.00472350786748	0	NA	NA	58,69,2,2	1	1	0	1.83850487935	0
chr2_ref_v2	392313	0	CT,C	1	1	57,77,7,5	1	1	0	2	CT,CT	NA	NA	0.210325729945	0	30,18,4,2	1	1	0	2.11698113225	0	2	CT,CT	NA	NA	0.477611836414	0	NA	NA	1,5,55,91	1	1	0	322.471436324	1	2	C,C	NA	NA	0.114490252896	0	g.392314delT,g.392314delT	0,1	42,56,4,8	1	1	0	1.45824402316	0
chr2_ref_v2	392499	0	A,AT	1	0	0,0,56,69	1	1	0	2	AT,AT	NA	NA	0.0	0	0,0,16,37	1	1	0	1.81715800531	0	2	AT,AT	NA	NA	0.0	0	NA	NA	1,0,54,71	1	1	0	0.40785556859	0	2	AT,AT	NA	NA	0.00796816964918	0	NA	NA	2,0,50,65	1	1	0	0.676489291872	0
chr2_ref_v2	392853	0	A,ATCTTTCCTCTGCATTTTCTTTCCTCTGCATTT	0	0	0,3,2,2	1	0	0	2	NA	NA	NA	NA	0	0,0,0,1	0	0	0	0.0	0	2	NA	NA	NA	NA	0	NA	NA	0,0,1,6	1	0	0	2.67281600047	0	2	NA	NA	NA	NA	0	NA	NA	0,0,0,0	0	0	0	0.0	0
chr2_ref_v2	395020	0	GAA,G,GA	1	1	56,76,0,0,4,4	1	1	0	2	GAA,GAA	NA	NA	0.813211086727	0	10,8,11,14,3,2	1	1	0	308.495430661	1	2	GAA,G	G,G	0.125	0.518899477406	0	g.395021_395022delAA	0	26,32,34,34,8,5	1	1	0	313.018481244	1	2	GAA,G	NA	NA	0.769415221562	0	g.395021_395022delAA	0	35,43,3,6,32,43	1	1	1	35.7682689471	1
chr2_ref_v2	398245	0	T,TG	1	1	66,75,0,0	1	1	0	2	T,T	NA	NA	0.000714806460875	0	12,19,0,0	1	1	0	0.648018426296	0	2	T,T	NA	NA	0.00182452343844	0	NA	NA	40,57,0,0	1	1	0	0.815136957447	0	2	T,T	NA	NA	0.00172653063801	0	NA	NA	27,23,18,22	1	1	0	36.7936299637	1
chr2_ref_v2	398321	0	T,C	0	0	71,62,0,0	1	1	0	2	T,T	NA	NA	0.0	0	20,14,0,0	1	1	0	0.506559728303	0	2	T,T	NA	NA	0.0	0	NA	NA	79,51,0,0	1	1	0	1.30496736655	0	2	T,T	NA	NA	0.0	0	NA	NA	86,39,0,0	1	1	0	3.7600906978	0
chr2_ref_v2	401029	0	CT,C	1	1	85,77,0,0	1	1	0	2	CT,CT	NA	NA	0.000859206301768	0	19,15,0,0	1	1	0	0.413225367835	0	2	CT,CT	NA	NA	0.00286819217259	0	NA	NA	42,28,26,20	1	1	0	41.8545237654	1	2	CT,C	CT,CT	0.25	0.0835542223208	0	g.401030delT	0	62,57,1,0	1	1	0	0.375226930035	0
chr2_ref_v2	405700	0	T,C	0	0	5,5,0,9	1	0	0	2	NA	NA	NA	NA	0	4,1,0,0	1	0	0	1.92545326173	0	2	NA	NA	NA	NA	0	NA	NA	3,8,1,7	1	0	0	1.01846010633	0	2	NA	NA	NA	NA	0	NA	NA	11,9,1,6	1	1	0	1.32200623571	0
chr2_ref_v2	405703	0	C,T	0	0	7,1,0,9	1	0	0	2	NA	NA	NA	NA	0	0,1,0,0	0	0	0	0.0	0	2	NA	NA	NA	NA	0	NA	NA	2,6,1,7	1	0	0	3.82634354487	0	2	NA	NA	NA	NA	0	NA	NA	7,10,1,6	1	1	0	6.42955002758	0
chr2_ref_v2	405704	0	A,G	0	0	7,1,0,9	1	0	0	2	NA	NA	NA	NA	0	2,2,0,0	1	0	0	2.03754652407	0	2	NA	NA	NA	NA	0	NA	NA	4,6,1,7	1	0	0	3.44171580193	0	2	NA	NA	NA	NA	0	NA	NA	9,10,1,6	1	1	0	6.04050695547	0
chr2_ref_v2	405709	0	T,A	0	0	9,0,0,5	1	0	0	2	NA	NA	NA	NA	0	5,2,0,0	1	0	0	1.53257107149	0	2	NA	NA	NA	NA	0	NA	NA	7,7,1,4	1	0	0	3.7892769331	0	2	NA	NA	NA	NA	0	NA	NA	10,10,1,2	1	1	0	5.98125376483	0
chr2_ref_v2	405712	0	T,TGAAC	1	0	14,1,0,4	1	0	0	2	NA	NA	NA	NA	0	5,2,0,0	1	0	0	1.43407981327	0	2	NA	NA	NA	NA	0	NA	NA	8,8,1,2	1	0	0	5.70095340394	0	2	NA	NA	NA	NA	0	NA	NA	12,10,1,2	1	1	0	6.68770205065	0
chr2_ref_v2	406410	0	GA,G,GAA	1	1	26,33,9,9,17,19	1	1	0	2	GA,GAA	GA,G	0.125	0.334088723206	0	1,4,5,16,11,5	1	1	0	8.78311076542	0	2	G,GAA	NA	NA	1.09822546484	0	NA	NA	25,21,23,29,5,5	1	1	0	11.0044814336	1	2	GA,G	GA,GAA	0.25	0.350732560699	0	g.406410_406412AA>	0	16,25,31,40,3,4	1	1	0	19.4749324033	1
chr2_ref_v2	407241	0	A,AT	1	1	62,130,1,0	1	1	0	2	A,A	NA	NA	0.00248841970699	0	21,38,0,0	1	1	0	0.5031241537	0	2	A,A	NA	NA	0.0101526172412	0	NA	NA	70,100,0,0	1	1	0	2.16966970411	0	2	A,A	NA	NA	0.0101786693036	0	NA	NA	29,49,27,36	1	1	0	313.260669427	1
chr2_ref_v2	407458	0	GA,G	1	1	69,94,0,0	1	1	0	2	GA,GA	NA	NA	0.000133614123663	0	15,36,0,0	1	1	0	1.5141721476	0	2	GA,GA	NA	NA	0.000398576980222	0	NA	NA	51,104,0,0	1	1	0	2.09495379279	0	2	GA,GA	NA	NA	0.000340526646776	0	NA	NA	44,80,0,0	1	1	0	1.17989135595	0
chr2_ref_v2	407713	0	CT,C	1	1	76,78,2,0	1	1	0	2	CT,CT	NA	NA	0.448419332439	0	10,9,9,8	1	1	0	19.3640450716	1	2	CT,C	CT,CT	0.125	0.00483110286748	0	g.407714delT	0	64,62,1,0	1	1	0	0.457065263595	0	2	CT,CT	NA	NA	1.89986364089	0	NA	NA	25,40,21,35	1	1	0	311.610560619	1
chr2_ref_v2	409802	0	C,T	0	0	105,107,0,0	1	1	0	2	C,C	NA	NA	0.0	0	13,21,0,0	1	1	0	0.957712170185	0	2	C,C	NA	NA	0.0	0	NA	NA	52,44,0,0	1	1	0	0.69307074574	0	2	C,C	NA	NA	0.0	0	NA	NA	54,36,0,0	1	1	0	1.64209294894	0
chr2_ref_v2	410947	0	A,C	0	0	71,54,0,25	1	1	0	2	A,A	A,C	0.25	0.375692949774	0	12,16,0,7	1	1	0	0.847605127739	0	2	A,A	A,C	0.5	0.154150679827	0	NA	NA	36,46,0,13	1	1	0	2.12926041127	0	2	A,A	A,C	0.25	0.178248231406	0	NA	NA	42,41,0,25	1	1	0	1.330124096	0
chr2_ref_v2	411113	0	A,G	0	0	0,0,92,68	1	1	0	2	G,G	NA	NA	0.0	0	0,0,20,14	1	1	0	0.356019423231	0	2	G,G	NA	NA	0.0	0	NA	NA	0,0,53,61	1	1	0	2.05948574566	0	2	G,G	NA	NA	0.0	0	NA	NA	0,0,48,68	1	1	0	3.78223440179	0
chr2_ref_v2	411973	0	C,A	0	0	88,88,1,0	1	1	0	2	C,C	NA	NA	0.00566573753568	0	19,19,0,0	1	1	0	0.36684111758	0	2	C,C	NA	NA	0.0	0	NA	NA	54,49,0,0	1	1	0	0.514318178984	0	2	C,C	NA	NA	0.0	0	NA	NA	66,53,0,0	1	1	0	0.928434412208	0
chr2_ref_v2	414974	0	GA,G	1	1	100,103,1,2	1	1	0	2	GA,GA	NA	NA	0.371953577998	0	23,15,0,0	1	1	0	1.0391338097	0	2	GA,GA	NA	NA	0.0320637381738	0	NA	NA	67,56,1,1	1	1	0	0.82977273906	0	2	GA,GA	NA	NA	0.849730326113	0	NA	NA	67,58,0,0	1	1	0	0.851719510835	0
chr2_ref_v2	415743	0	C,CT,CTTT,CTTTTT	1	1	2,1,0,5,7,7,28,13	1	1	0	2	CTTT,CTTTTT	CT,CTTTTT	0.25	1.11713488297	0	2,5,2,1,4,0,7,0	1	1	0	5.72600853935	0	2	CTTT,CTTTTT	C,CTTTTT	0.5	1.08680286624	0	NA	NA	15,14,7,8,13,1,22,3	1	1	0	13.7066284808	1	2	CT,CTTTTT	CT,CTTT	0.25	1.05357664075	0	g.415743_415745TTT>T	0	19,21,9,18,2,1,14,1	1	1	0	24.1274222683	1
chr2_ref_v2	420345	0	T,TGTAGTAGTAGTA	1	1	1,0,28,53	1	1	0	2	TGTAGTAGTAGTA,TGTAGTAGTAGTA	NA	NA	0.0122700925918	0	0,0,8,14	1	1	0	0.366588276889	0	2	TGTAGTAGTAGTA,TGTAGTAGTAGTA	NA	NA	0.0	0	NA	NA	1,0,25,50	1	1	0	0.38455973244	0	2	TGTAGTAGTAGTA,TGTAGTAGTAGTA	NA	NA	0.01324522675	0	NA	NA	0,0,23,40	1	1	0	0.459998147624	0
chr2_ref_v2	422396	0	CT,C	1	1	111,95,0,0	1	1	0	2	CT,CT	NA	NA	0.00293573194928	0	14,24,1,0	1	1	0	2.08273058775	0	2	CT,CT	NA	NA	0.0161473941037	0	NA	NA	61,57,0,0	1	1	0	0.479979764481	0	2	CT,CT	NA	NA	0.010956233026	0	NA	NA	63,59,1,0	1	1	0	0.495207451516	0
chr2_ref_v2	423361	0	G,GA,GAA	1	1	1,4,7,5,50,53	1	1	0	2	GAA,GAA	G,GAA	0.125	0.977235378096	0	10,12,2,3,11,12	1	1	0	14.8787044788	1	2	G,GAA	GAA,GAA	0.125	1.14755683552	0	g.423361_423363AA>	0	0,2,8,8,46,43	1	1	0	1.23252141361	0	2	GAA,GAA	NA	NA	1.62713654493	0	NA	NA	3,2,12,13,32,41	1	1	0	3.9998889695	0
chr2_ref_v2	424912	0	GT,G	1	1	80,111,4,1	1	1	0	2	GT,GT	NA	NA	0.931995536595	0	25,31,0,0	1	1	0	0.535191608277	0	2	GT,GT	NA	NA	0.0320637381738	0	NA	NA	70,52,0,2	1	1	0	3.81421377601	0	2	GT,GT	NA	NA	0.436101907366	0	NA	NA	29,44,34,47	1	1	0	316.010548823	1
chr2_ref_v2	425914	0	CA,C	1	1	72,67,1,3	1	1	0	2	CA,CA	NA	NA	0.924920691903	0	16,15,0,2	1	1	0	0.825084310719	0	2	CA,CA	NA	NA	0.733545210551	0	NA	NA	72,47,2,3	1	1	0	1.30239029266	0	2	CA,CA	NA	NA	1.71004464318	0	NA	NA	82,58,8,7	1	1	0	5.08625411151	0
chr2_ref_v2	426956	0	TA,T	1	1	40,49,2,1	1	1	0	2	TA,TA	NA	NA	0.766765200956	0	9,5,12,9	1	1	0	18.2267463698	1	2	TA,T	T,T	0.125	0.0320924826643	0	g.426957delA	0	28,37,26,37	1	1	0	45.4122131366	1	2	TA,T	TA,TA	0.25	0.0635893372244	0	g.426957delA	0	37,51,12,5	1	1	0	6.03946659042	0
chr2_ref_v2	429236	0	AT,A,ATT	1	1	73,71,2,2,3,1	1	1	0	2	AT,AT	NA	NA	2.39697791066	0	13,14,1,0,10,4	1	1	0	10.7287287951	1	2	ATT,ATT	AT,ATT	0.25	1.01126723471	0	g.429236_429237insT,g.429236_429237insT	0,1	42,23,49,35,2,3	1	1	0	313.642156088	1	2	AT,A	AT,AT	0.25	0.0915654119312	0	g.429237delT	0	59,49,10,8,4,8	1	1	0	6.2934269231	0
chr2_ref_v2	430141	0	G,T	1	0	113,114,0,0	1	1	0	2	G,G	NA	NA	0.0	0	14,13,0,0	1	1	0	0.358719585563	0	2	G,G	NA	NA	0.0	0	NA	NA	61,59,0,0	1	1	0	0.406639233431	0	2	G,G	NA	NA	0.0	0	NA	NA	63,56,0,0	1	1	0	0.574759330603	0
chr2_ref_v2	434269	0	CA,C	1	1	19,43,25,36	1	1	0	2	CA,C	CA,CA	0.125	0.0627480218168	0	5,10,6,9	1	1	0	0.356347325151	0	2	CA,C	CA,CA	0.5	0.0142818477274	0	NA	NA	25,54,6,14	1	1	0	5.92561312424	0	2	CA,CA	NA	NA	0.879339368239	0	NA	NA	38,47,8,12	1	1	0	8.30853542379	0
chr2_ref_v2	436057	0	C,A	0	0	89,76,0,1	1	1	0	2	C,C	NA	NA	0.00604231445596	0	18,25,0,0	1	1	0	1.18598878865	0	2	C,C	NA	NA	0.0	0	NA	NA	60,63,0,1	1	1	0	0.825641128708	0	2	C,C	NA	NA	0.00809721023262	0	NA	NA	73,75,0,0	1	1	0	0.895094565113	0
chr2_ref_v2	442532	0	A,G	1	0	87,122,0,0	1	1	0	2	A,A	NA	NA	0.0	0	24,29,0,0	1	1	0	0.484502732484	0	2	A,A	NA	NA	0.0	0	NA	NA	55,71,0,0	1	1	0	0.475739725541	0	2	A,A	NA	NA	0.0	0	NA	NA	74,79,0,0	1	1	0	1.31254293244	0
chr2_ref_v2	443932	0	G,C	0	0	94,110,0,0	1	1	0	2	G,G	NA	NA	0.0	0	19,25,0,0	1	1	0	0.418161108109	0	2	G,G	NA	NA	0.0	0	NA	NA	65,75,0,0	1	1	0	0.388945828184	0	2	G,G	NA	NA	0.0	0	NA	NA	57,64,0,0	1	1	0	0.406389193888	0
chr2_ref_v2	448942	0	G,A	1	0	84,78,0,0	1	1	0	2	G,G	NA	NA	0.0	0	20,17,0,0	1	1	0	0.381019418863	0	2	G,G	NA	NA	0.0	0	NA	NA	66,53,0,0	1	1	0	0.625447920468	0	2	G,G	NA	NA	0.0	0	NA	NA	56,60,0,0	1	1	0	0.615943651367	0
chr2_ref_v2	451119	0	TA,T	1	1	91,68,0,0	1	1	0	2	TA,TA	NA	NA	0.000133614123663	0	13,9,11,8	1	1	0	23.8250168977	1	2	TA,T	TA,TA	0.125	0.103899000501	0	g.451120delA	0	75,54,0,0	1	1	0	0.402438013027	0	2	TA,TA	NA	NA	0.000340526646776	0	NA	NA	64,47,0,0	1	1	0	0.383861125019	0
chr2_ref_v2	452243	0	G,GA	1	1	43,45,3,2	1	1	0	2	G,G	G,GA	0.125	0.405013832825	0	14,14,0,1	1	1	0	0.397863581353	0	2	G,G	NA	NA	0.0163484072127	0	NA	NA	54,42,3,4	1	1	0	0.914684507335	0	2	G,G	G,GA	0.125	0.329163665193	0	NA	NA	48,43,5,7	1	1	0	2.25775290275	0
chr2_ref_v2	452404	0	CTT,C,CT	1	1	18,20,0,1,2,6	1	1	0	2	CTT,CTT	NA	NA	0.587269797834	0	3,2,11,6,6,4	1	1	0	13.063286419	1	2	CTT,CT	C,CT	0.5	0.29980012548	0	g.452405delT	0	1,2,20,15,13,14	1	1	0	24.3711400916	1	2	CT,CT	C,CT	0.25	0.0966963798773	0	g.452405delT,g.452405delT	0,1	8,3,10,6,16,11	1	1	0	11.5320248668	1
chr2_ref_v2	453212	0	AT,A	1	1	70,80,0,0	1	1	0	2	AT,AT	NA	NA	0.0101364264633	0	6,8,13,9	1	1	0	308.459296311	1	2	AT,A	A,A	0.25	0.0824626967713	0	g.453213delT	0	42,59,1,2	1	1	0	1.02397133067	0	2	AT,AT	NA	NA	0.247201379474	0	NA	NA	59,54,0,1	1	1	0	0.838576348221	0
chr2_ref_v2	457451	0	GA,G	1	1	59,71,0,0	1	1	0	2	GA,GA	NA	NA	0.000133614123663	0	27,18,0,0	1	1	0	1.5868243591	0	2	GA,GA	NA	NA	0.000398576980222	0	NA	NA	77,55,0,0	1	1	0	2.88417169612	0	2	GA,GA	NA	NA	0.000340526646776	0	NA	NA	38,30,26,13	1	1	0	34.4831733824	1
chr2_ref_v2	460858	0	GT,G	1	1	92,96,0,0	1	1	0	2	GT,GT	NA	NA	0.000298470152082	0	15,30,0,0	1	1	0	1.77703604007	0	2	GT,GT	NA	NA	0.000948559625639	0	NA	NA	27,29,27,18	1	1	0	310.635544615	1	2	GT,G	GT,GT	0.125	0.0307375946755	0	g.460859delT	0	39,53,0,0	1	1	0	0.934152573586	0
chr2_ref_v2	462455	0	AT,A	1	1	118,96,0,0	1	1	0	2	AT,AT	NA	NA	0.0862815660907	0	21,18,2,0	1	1	0	2.573287112	0	2	AT,AT	AT,A	0.125	0.268911329161	0	NA	NA	68,63,2,1	1	1	0	1.10293507648	0	2	AT,AT	NA	NA	0.507278185834	0	NA	NA	44,31,34,28	1	1	0	313.375084134	1
chr2_ref_v2	463118	0	C,T	0	0	103,96,0,0	1	1	0	2	C,C	NA	NA	0.0	0	19,26,0,0	1	1	0	0.936112499058	0	2	C,C	NA	NA	0.0	0	NA	NA	72,89,0,0	1	1	0	1.41168948806	0	2	C,C	NA	NA	0.0	0	NA	NA	59,76,0,0	1	1	0	1.5024233257	0
chr2_ref_v2	466459	0	GA,G	1	1	70,54,1,2	1	1	0	2	GA,GA	NA	NA	0.419234202498	0	21,15,0,0	1	1	0	0.441492465028	0	2	GA,GA	NA	NA	0.0320637381738	0	NA	NA	68,41,1,1	1	1	0	0.946960232594	0	2	GA,GA	NA	NA	0.72889385297	0	NA	NA	20,16,25,14	1	1	0	37.4325558786	1
chr2_ref_v2	467073	0	TA,T	1	1	78,46,0,0	1	1	0	2	TA,TA	NA	NA	0.00293573194928	0	17,20,0,0	1	1	0	1.74212791446	0	2	TA,TA	NA	NA	0.00982809229956	0	NA	NA	66,65,0,1	1	1	0	2.6513516396	0	2	TA,TA	NA	NA	0.00335163364074	0	NA	NA	59,54,1,0	1	1	0	1.88549980206	0
chr2_ref_v2	467488	0	C,T	0	0	86,89,0,0	1	1	0	2	C,C	NA	NA	0.0	0	23,25,0,0	1	1	0	0.371742954547	0	2	C,C	NA	NA	0.0	0	NA	NA	0,1,66,81	1	1	0	353.530335991	1	2	T,T	NA	NA	0.00677968698538	0	g.467488C>T,g.467488C>T	0,1	61,61,0,0	1	1	0	0.399296390838	0
chr2_ref_v2	475842	0	C,A	0	0	79,101,0,1	1	1	0	2	C,C	NA	NA	0.00554018037562	0	22,24,0,0	1	1	0	0.494353468581	0	2	C,C	NA	NA	0.0	0	NA	NA	56,53,0,0	1	1	0	1.22679426909	0	2	C,C	NA	NA	0.0	0	NA	NA	57,58,0,0	1	1	0	0.945041034317	0
chr2_ref_v2	477056	0	GTA,G,GTATATA	1	1	31,29,14,6,0,0	1	1	0	2	GTA,GTA	GTA,G	0.25	0.289542646093	0	9,3,12,4,0,0	1	1	0	3.35741878511	0	2	GTA,G	NA	NA	0.0526139123039	0	NA	NA	28,11,10,9,19,20	1	1	0	25.7915649564	1	2	GTA,GTATATA	GTA,G	0.25	0.186502555661	0	g.477056_477057insTATA	0	46,30,13,9,2,0	1	1	0	1.09455868191	0
chr2_ref_v2	477475	0	AT,A	1	1	90,50,2,2	1	1	0	2	AT,AT	NA	NA	0.932089181381	0	16,11,12,14	1	1	0	21.6852848954	1	2	AT,A	AT,AT	0.125	0.0773856916768	0	g.477476delT	0	4,2,78,47	1	1	0	330.129970544	1	2	A,A	NA	NA	0.0408026315105	0	g.477476delT,g.477476delT	0,1	70,52,8,6	1	1	0	3.84130541696	0
chr2_ref_v2	479239	0	CAA,C,CA	1	1	36,39,0,1,8,7	1	1	0	2	CAA,CAA	NA	NA	0.344126142712	0	4,3,6,3,12,12	1	1	0	10.9028478676	1	2	CAA,CA	CA,CA	0.5	0.401308879982	0	g.479240delA	0	15,17,31,17,3,5	1	1	0	42.0466959723	1	2	CAA,C	C,C	0.125	1.32915266613	0	g.479240_479241delAA	0	3,8,37,26,21,12	1	1	0	311.910024349	1
chr2_ref_v2	479763	0	CA,C	1	1	80,85,4,6	1	1	0	2	CA,CA	NA	NA	0.180101500798	0	11,17,1,5	1	1	0	2.49143977883	0	2	CA,CA	NA	NA	0.0613846643185	0	NA	NA	59,60,3,8	1	1	0	1.12764138379	0	2	CA,CA	NA	NA	0.921587282813	0	NA	NA	51,65,4,6	1	1	0	0.75727649874	0
chr2_ref_v2	485894	0	GT,G	1	1	46,41,1,5	1	1	0	2	GT,GT	NA	NA	1.4088368797	0	9,13,4,2	1	1	0	3.96820902542	0	2	GT,GT	NA	NA	1.0201859807	0	NA	NA	35,34,23,22	1	1	0	23.5133572377	1	2	GT,GT	NA	NA	0.195065563084	0	NA	NA	29,33,26,29	1	1	0	29.2570746207	1
chr2_ref_v2	487015	0	TA,T	1	1	69,68,2,4	1	1	0	2	TA,TA	NA	NA	0.504962576492	0	21,12,7,4	1	1	0	6.76647527971	0	2	TA,TA	TA,T	0.25	0.0810007280203	0	NA	NA	56,65,5,5	1	1	0	1.52404257048	0	2	TA,TA	NA	NA	1.0335645151	0	NA	NA	66,62,11,4	1	1	0	5.26226624307	0
chr2_ref_v2	491057	0	CT,C	1	1	55,58,11,7	1	1	0	2	CT,CT	NA	NA	0.153133233363	0	17,21,4,3	1	1	0	0.455596619055	0	2	CT,CT	NA	NA	0.688853576157	0	NA	NA	56,66,10,15	1	1	0	1.91612013673	0	2	CT,CT	NA	NA	0.694902700076	0	NA	NA	28,34,39,32	1	1	0	19.0215913184	1
chr2_ref_v2	491183	0	C,CA	1	1	67,61,0,1	1	1	0	2	C,C	NA	NA	0.344643205691	0	14,19,2,4	1	1	0	4.77738104909	0	2	C,C	C,CA	0.25	0.0463721554481	0	NA	NA	24,30,29,36	1	1	0	312.863730298	1	2	C,CA	CA,CA	0.25	0.0905613426029	0	g.491183_491184insA	0	61,73,3,4	1	1	0	2.00451322193	0
chr2_ref_v2	491277	0	C,A	0	0	87,89,0,1	1	1	0	2	C,C	NA	NA	0.00566573753568	0	21,17,0,0	1	1	0	0.56775965378	0	2	C,C	NA	NA	0.0	0	NA	NA	62,69,0,1	1	1	0	0.470774948972	0	2	C,C	NA	NA	0.00760459938522	0	NA	NA	67,67,0,0	1	1	0	0.428968662523	0
chr2_ref_v2	492917	0	GAAA,G,GA,GAA	1	1	11,17,6,7,6,8,6,5	1	1	0	2	GAAA,GA	GAAA,G	0.25	0.553712606	0	1,1,8,8,2,1,3,3	1	1	0	3.93168778958	0	2	G,GA	GAAA,G	0.5	1.01029007	0	NA	NA	3,3,12,20,4,5,9,6	1	1	0	6.41397672643	0	2	GAAA,G	G,GAA	0.5	0.51464038312	0	NA	NA	2,7,19,11,10,5,16,11	1	1	0	4.96630016517	0
chr2_ref_v2	494877	0	C,T	0	0	96,82,0,1	1	1	0	2	C,C	NA	NA	0.00560225554867	0	25,19,0,0	1	1	0	0.43591478053	0	2	C,C	NA	NA	0.0	0	NA	NA	63,73,0,0	1	1	0	1.43830922242	0	2	C,C	NA	NA	0.0	0	NA	NA	56,62,0,0	1	1	0	1.09476302559	0
chr2_ref_v2	499303	0	GA,G	1	1	120,93,2,1	1	1	0	2	GA,GA	NA	NA	0.772758895735	0	23,37,1,1	1	1	0	2.38113688994	0	2	GA,GA	NA	NA	0.997406492841	0	NA	NA	44,50,40,35	1	1	0	313.955516613	1	2	GA,G	GA,GA	0.25	0.079087510689	0	g.499304delA	0	70,73,5,4	1	1	0	3.07493332019	0
chr2_ref_v2	499503	0	CAAA,C	1	1	51,56,3,1	1	1	0	2	CAAA,CAAA	CAAA,C	0.125	0.57848427224	0	4,15,5,1	1	1	0	4.28873465578	0	2	CAAA,CAAA	CAAA,C	0.5	0.0540672212703	0	NA	NA	41,44,2,0	1	1	0	0.439378916462	0	2	CAAA,CAAA	NA	NA	0.428721970272	0	NA	NA	38,40,6,1	1	1	0	1.58543364757	0
chr2_ref_v2	500897	0	C,T	0	0	116,56,0,0	1	1	0	2	C,C	NA	NA	0.0	0	18,11,0,0	1	1	0	0.495572336235	0	2	C,C	NA	NA	0.0	0	NA	NA	81,44,0,0	1	1	0	0.546558687099	0	2	C,C	NA	NA	0.0	0	NA	NA	79,41,0,0	1	1	0	0.444867726075	0
chr2_ref_v2	504322	0	CCA,C,CCACA	1	1	55,34,1,2,0,0	1	1	0	2	CCA,CCA	NA	NA	1.51225187617	0	14,6,6,3,14,5	1	1	0	19.2483410067	1	2	CCA,CCACA	C,CCACA	0.25	0.206730893545	0	g.504322_504323insCA	0	60,33,9,3,3,0	1	1	0	5.58831742645	0	2	CCA,CCA	NA	NA	1.14131089725	0	NA	NA	72,39,13,0,1,1	1	1	0	8.87347257856	0
chr2_ref_v2	504640	0	AT,A	1	1	52,78,0,1	1	1	0	2	AT,AT	NA	NA	0.00247355371769	0	18,23,0,0	1	1	0	0.483792812854	0	2	AT,AT	NA	NA	0.0320637381738	0	NA	NA	36,68,0,1	1	1	0	0.797202266898	0	2	AT,AT	NA	NA	0.681936869882	0	NA	NA	57,61,1,1	1	1	0	1.32205405941	0
chr2_ref_v2	505379	0	CA,C,AA	1	1	40,21,6,3,0,31	1	1	0	2	CA,AA	CA,CA	0.25	0.816892878144	0	8,3,7,10,0,5	1	1	0	9.43548385647	1	2	CA,C	CA,AA	0.25	0.53670947137	0	g.505378_505381AA>C	0	49,13,7,7,0,23	1	1	0	1.66986522712	0	2	CA,AA	CA,CA	0.5	1.28647026235	1	NA	NA	50,12,23,21,0,19	1	1	0	12.2581631669	1
chr2_ref_v2	505511	0	C,CA	1	1	82,62,0,0	1	1	0	2	C,C	NA	NA	4.24713368573e-05	0	11,10,16,12	1	1	0	308.812006946	1	2	C,CA	CA,CA	0.125	0.0371795977588	0	g.505511_505512insA	0	69,54,0,0	1	1	0	0.399779003522	0	2	C,C	NA	NA	3.84871727703e-05	0	NA	NA	70,67,0,0	1	1	0	1.03189502048	0
chr2_ref_v2	505771	0	A,C	0	0	88,96,1,0	1	1	0	2	A,A	NA	NA	0.00542006746934	0	14,22,0,0	1	1	0	0.771186134629	0	2	A,A	NA	NA	0.0	0	NA	NA	49,62,0,0	1	1	0	0.653610261052	0	2	A,A	NA	NA	0.0	0	NA	NA	51,70,0,0	1	1	0	0.973438770973	0
chr2_ref_v2	514588	0	AT,A	1	1	92,120,1,0	1	1	0	2	AT,AT	NA	NA	0.00177015908813	0	25,17,1,0	1	1	0	1.6676710399	0	2	AT,AT	NA	NA	0.0137024051106	0	NA	NA	68,68,0,0	1	1	0	1.21349925294	0	2	AT,AT	NA	NA	0.010956233026	0	NA	NA	61,81,1,0	1	1	0	0.377589973114	0
chr2_ref_v2	517483	0	T,A	1	0	113,100,0,0	1	1	0	2	T,T	NA	NA	0.0	0	21,19,0,0	1	1	0	0.355449331384	0	2	T,T	NA	NA	0.0	0	NA	NA	76,78,0,0	1	1	0	0.709953538879	0	2	T,T	NA	NA	0.0	0	NA	NA	81,85,0,0	1	1	0	0.828579497548	0
chr2_ref_v2	526798	0	GAA,G,GA	1	1	40,70,1,1,5,4	1	1	0	2	GAA,GAA	NA	NA	0.513106494277	0	11,27,0,0,0,2	1	1	0	0.86377271712	0	2	GAA,GAA	NA	NA	1.53615143654	0	NA	NA	25,29,1,2,26,31	1	1	0	24.5237993983	1	2	GAA,GAA	GAA,GA	0.25	0.748350082711	0	NA	NA	2,5,25,39,19,36	1	1	0	312.598445132	1
chr2_ref_v2	528761	0	A,G	1	0	91,73,0,0	1	1	0	2	A,A	NA	NA	0.0	0	12,16,0,0	1	1	0	0.965113123958	0	2	A,A	NA	NA	0.0	0	NA	NA	65,52,0,0	1	1	0	0.381899062299	0	2	A,A	NA	NA	0.0	0	NA	NA	71,51,0,0	1	1	0	0.530961689699	0
chr2_ref_v2	537126	0	TA,T	1	1	72,80,3,0	1	1	0	2	TA,TA	NA	NA	0.70255535017	0	16,7,9,8	1	1	0	16.9316327759	1	2	TA,T	TA,TA	0.125	0.10496505796	0	g.537127delA	0	61,38,0,0	1	1	0	2.98006979527	0	2	TA,TA	NA	NA	0.632665820876	0	NA	NA	62,46,0,2	1	1	0	1.88656849682	0
chr2_ref_v2	539193	0	GA,G	1	1	27,31,31,40	1	1	0	2	GA,G	GA,GA	0.125	0.0747470928145	0	6,11,10,10	1	1	0	0.590497910399	0	2	GA,G	GA,GA	0.5	0.061310534596	0	NA	NA	36,18,22,27	1	1	0	3.22658457745	0	2	GA,GA	GA,G	0.125	0.00893466554302	0	NA	NA	23,31,24,29	1	1	0	0.912020585511	0
chr2_ref_v2	541575	0	TTTA,T	1	1	57,32,4,1	1	1	0	2	TTTA,TTTA	NA	NA	0.0321437392939	0	21,19,7,1	1	1	0	2.55407584396	0	2	TTTA,TTTA	TTTA,T	0.25	0.0692815545155	0	NA	NA	52,39,2,1	1	1	0	1.10215867922	0	2	TTTA,TTTA	NA	NA	0.718761423874	0	NA	NA	67,56,11,8	1	1	0	4.13045395992	0
chr2_ref_v2	542005	0	TA,T	1	1	46,42,52,53	1	1	0	2	TA,T	T,T	0.125	0.0864512692128	0	6,10,8,12	1	1	0	0.624745422961	0	2	TA,T	T,T	0.125	0.0612515952881	0	NA	NA	25,27,29,33	1	1	0	0.485644087476	0	2	TA,T	T,T	0.125	0.117529448358	0	NA	NA	76,73,1,2	1	1	0	308.108778925	1
chr2_ref_v2	553479	0	GA,G,GAA	1	1	82,85,3,1,0,4	1	1	0	2	GA,GA	NA	NA	1.45558279522	0	10,14,11,6,0,0	1	1	0	16.265367949	1	2	GA,GA	GA,G	0.5	0.140724599168	0	NA	NA	55,51,1,8,6,2	1	1	0	6.59149416348	0	2	GA,GA	NA	NA	1.29500741982	0	NA	NA	64,58,3,8,9,9	1	1	0	7.47665603229	0
chr2_ref_v2	555782	0	C,T	1	0	77,61,0,0	1	1	0	2	C,C	NA	NA	0.0	0	29,17,0,0	1	1	0	0.718154557496	0	2	C,C	NA	NA	0.0	0	NA	NA	96,46,0,0	1	1	0	2.7211442922	0	2	C,C	NA	NA	0.0	0	NA	NA	78,57,0,0	1	1	0	0.475487802318	0
chr2_ref_v2	559729	0	CAT,C,CATAT	1	1	31,24,3,10,5,5	1	1	0	2	CAT,CAT	CAT,CATAT	0.125	0.222388234273	0	11,6,6,11,0,0	1	1	0	4.27139462634	0	2	CAT,C	CAT,CAT	0.125	0.249710002237	0	NA	NA	29,24,7,8,16,15	1	1	0	4.39378224323	0	2	CAT,CAT	CAT,CATAT	0.5	0.196512971909	0	NA	NA	37,41,12,13,3,7	1	1	0	2.87084219545	0
chr2_ref_v2	559897	0	C,CA	1	1	74,52,2,2	1	1	0	2	C,C	NA	NA	0.238852226816	0	19,24,0,3	1	1	0	1.65923929848	0	2	C,C	C,CA	0.125	0.218535903238	0	NA	NA	62,80,5,6	1	1	0	3.06668168485	0	2	C,C	C,CA	0.125	0.282053614139	0	NA	NA	48,60,9,8	1	1	0	5.38932351972	0
chr2_ref_v2	561189	0	GAAA,G	1	1	14,32,0,3	1	1	0	2	GAAA,GAAA	GAAA,G	0.125	0.268422404765	0	0,6,0,3	1	0	0	2.27344670977	0	2	NA	NA	NA	NA	0	NA	NA	1,13,0,10	1	1	0	6.88843645669	0	2	GAAA,G	GAAA,GAAA	0.125	0.0828876598058	0	NA	NA	5,20,0,9	1	1	0	4.00940417539	0
chr2_ref_v2	562979	0	A,AT	1	1	48,35,2,0	1	1	0	2	A,A	NA	NA	0.478248960451	0	31,15,1,3	1	1	0	1.84434754772	0	2	A,A	NA	NA	0.190181695477	0	NA	NA	62,37,10,5	1	1	0	4.06922082608	0	2	A,A	A,AT	0.25	0.0494343737076	0	NA	NA	74,25,7,4	1	1	0	2.76405078431	0
chr2_ref_v2	562998	0	GTT,G,GTTTT	1	1	0,20,1,4,4,6	1	1	0	2	GTT,GTTTT	GTT,G	0.25	0.587786664902	0	2,11,1,2,2,7	1	1	0	0.941433213021	0	2	GTT,GTTTT	GTT,G	0.25	0.120864702194	0	NA	NA	2,25,2,37,2,2	1	1	0	16.8308326559	0	2	GTT,G	G,GTTTT	0.125	0.32380554619	0	NA	NA	4,8,6,39,1,5	1	1	0	21.7158599898	1
chr2_ref_v2	563705	0	C,T	0	0	79,74,0,0	1	1	0	2	C,C	NA	NA	0.0	0	21,20,0,0	1	1	0	0.355316921928	0	2	C,C	NA	NA	0.0	0	NA	NA	108,51,0,0	1	1	0	5.00782049172	0	2	C,C	NA	NA	0.0	0	NA	NA	74,65,0,0	1	1	0	0.447881166824	0
chr2_ref_v2	566730	0	GT,G	1	1	81,82,1,1	1	1	0	2	GT,GT	NA	NA	0.91068203894	0	24,12,1,0	1	1	0	1.50546237782	0	2	GT,GT	NA	NA	0.486580869075	0	NA	NA	54,53,2,2	1	1	0	1.18692703243	0	2	GT,GT	NA	NA	1.04326338784	0	NA	NA	77,66,1,1	1	1	0	0.727678828506	0
chr2_ref_v2	571295	0	CAA,C,AAA	1	1	47,4,1,2,0,7	1	1	0	2	CAA,CAA	CAA,AAA	0.25	0.498991166119	0	17,3,1,2,0,3	1	1	0	0.822079936109	0	2	CAA,CAA	CAA,AAA	0.25	0.741937344729	0	NA	NA	31,5,13,4,0,25	1	1	0	9.92486937614	0	2	CAA,AAA	CAA,C	0.5	0.504925901639	1	NA	NA	12,6,30,20,0,1	1	1	0	38.8555428719	1
chr2_ref_v2	573646	0	A,G	1	0	124,127,0,0	1	1	0	2	A,A	NA	NA	0.0	0	31,26,0,0	1	1	0	0.588095580032	0	2	A,A	NA	NA	0.0	0	NA	NA	101,74,0,0	1	1	0	1.88149128339	0	2	A,A	NA	NA	0.0	0	NA	NA	122,78,0,0	1	1	0	3.45164108556	0
chr2_ref_v2	575997	0	TAA,T,TA	1	1	27,21,1,1,3,4	1	1	0	2	TAA,TAA	NA	NA	0.95441604164	0	3,5,1,2,8,4	1	1	0	5.68256617515	0	2	TAA,TAA	TAA,TA	0.5	0.245959021859	0	NA	NA	15,7,24,25,5,3	1	1	0	33.9682237626	1	2	TAA,T	T,T	0.25	1.26604482619	0	g.575998_575999delAA	0	6,4,27,21,28,12	1	1	0	33.0727192432	1
chr2_ref_v2	581525	0	AT,A	1	1	69,58,7,9	1	1	0	2	AT,AT	NA	NA	0.518380778505	0	19,19,4,4	1	1	0	0.878073259331	0	2	AT,AT	NA	NA	0.984741229665	0	NA	NA	45,52,8,4	1	1	0	1.13105255979	0	2	AT,AT	NA	NA	1.59542811804	0	NA	NA	42,32,31,43	1	1	0	22.5148656187	1
chr2_ref_v2	581549	0	GA,G	1	1	68,76,0,0	1	1	0	2	GA,GA	NA	NA	0.000859206301768	0	20,29,0,0	1	1	0	0.663542277569	0	2	GA,GA	NA	NA	0.00286819217259	0	NA	NA	24,33,23,38	1	1	0	312.931697816	1	2	GA,G	NA	NA	0.0624554752146	0	g.581550delA	0	74,74,0,0	1	1	0	0.57220576167	0
chr2_ref_v2	583452	0	AT,A	1	1	77,55,1,1	1	1	0	2	AT,AT	NA	NA	1.56639586192	0	32,25,2,3	1	1	0	2.31984869008	0	2	AT,AT	NA	NA	0.831783650135	0	NA	NA	78,60,3,1	1	1	0	1.05824418567	0	2	AT,AT	NA	NA	2.08131838654	0	NA	NA	41,30,50,40	1	1	0	317.907851925	1
chr2_ref_v2	586298	0	TAA,T,TA	1	1	46,35,0,0,4,0	1	1	0	2	TAA,TAA	NA	NA	0.794861948059	0	10,9,6,6,4,3	1	1	0	10.002217025	1	2	TAA,T	TAA,TAA	0.25	0.222357977775	0	g.586299_586300delAA	0	23,23,17,33,6,7	1	1	0	40.2987043574	1	2	TAA,T	NA	NA	0.55550895613	0	g.586299_586300delAA	0	27,21,1,1,30,29	1	1	0	34.7762718452	1
chr2_ref_v2	589511	0	AT,A	1	1	27,19,40,25	1	1	0	2	AT,A	A,A	0.125	0.0231295136261	0	6,9,9,11	1	1	0	0.931044807803	0	2	AT,A	NA	NA	0.0514152129671	0	NA	NA	47,57,5,6	1	1	0	19.6661130696	1	2	AT,AT	NA	NA	0.786854688842	0	g.589511_589513>T	1	26,36,30,26	1	1	0	3.69041720472	0
chr2_ref_v2	598775	0	C,T	0	0	110,96,0,1	1	1	0	2	C,C	NA	NA	0.00484262447579	0	25,19,0,0	1	1	0	0.457186941288	0	2	C,C	NA	NA	0.0	0	NA	NA	84,70,0,0	1	1	0	0.458977154574	0	2	C,C	NA	NA	0.0	0	NA	NA	107,80,0,0	1	1	0	0.848267148146	0
chr2_ref_v2	602343	0	C,CT	1	1	74,80,0,0	1	1	0	2	C,C	NA	NA	0.000714806460875	0	12,29,0,0	1	1	0	2.19086570368	0	2	C,C	NA	NA	0.00182452343844	0	NA	NA	29,43,36,44	1	1	0	316.15245393	1	2	C,CT	NA	NA	0.123703812102	0	g.602343_602344insT	0	54,51,0,0	1	1	0	0.572517704041	0
chr2_ref_v2	603132	0	G,A	0	0	91,102,0,0	1	1	0	2	G,G	NA	NA	0.0	0	18,16,0,0	1	1	0	0.529377180079	0	2	G,G	NA	NA	0.0	0	NA	NA	54,57,0,0	1	1	0	0.425623820753	0	2	G,G	NA	NA	0.0	0	NA	NA	63,65,0,0	1	1	0	0.478459722535	0
chr2_ref_v2	603568	0	CT,C	1	1	68,75,1,3	1	1	0	2	CT,CT	NA	NA	0.0866292878332	0	16,9,11,10	1	1	0	19.4815891355	1	2	CT,C	CT,CT	0.125	0.0582966491671	0	g.603569delT	0	66,49,1,2	1	1	0	1.66749449011	0	2	CT,CT	NA	NA	1.40304875419	0	NA	NA	62,59,5,3	1	1	0	2.7395908552	0
chr2_ref_v2	604880	0	CT,C	1	1	48,49,4,3	1	1	0	2	CT,CT	NA	NA	0.638651535269	0	16,16,8,4	1	1	0	4.25077889884	0	2	CT,CT	NA	NA	0.0219931815027	0	NA	NA	50,52,3,6	1	1	0	0.994318395475	0	2	CT,CT	NA	NA	1.53750571616	0	NA	NA	23,39,21,36	1	1	0	28.6633836362	1
chr2_ref_v2	607816	0	T,G	0	0	6,97,7,0	1	1	0	2	T,T	T,G	0.125	0.152762754552	0	4,31,2,0	1	1	0	0.863492014809	0	2	T,T	T,G	0.125	0.269251768246	0	NA	NA	7,65,8,0	1	1	0	0.890346462706	0	2	T,T	T,G	0.25	0.133531392625	0	NA	NA	4,80,9,0	1	1	0	0.865404473858	0
chr2_ref_v2	615951	0	GA,G	1	1	49,47,5,3	1	1	0	2	GA,GA	GA,G	0.125	0.167564701035	0	7,18,16,10	1	1	0	13.0037676037	1	2	GA,G	NA	NA	0.0667426820138	0	g.615952delA	0	23,31,37,26	1	1	0	27.1207194684	1	2	GA,G	NA	NA	0.0185907687947	0	g.615952delA	0	52,87,1,3	1	1	0	4.08551837377	0
chr2_ref_v2	617174	0	C,A	0	0	91,72,0,0	1	1	0	2	C,C	NA	NA	0.0	0	35,28,0,0	1	1	0	0.367815054599	0	2	C,C	NA	NA	0.0	0	NA	NA	71,58,0,0	1	1	0	0.399211381808	0	2	C,C	NA	NA	0.0	0	NA	NA	71,68,0,0	1	1	0	0.84228797705	0
chr2_ref_v2	617263	0	CT,C	1	1	91,74,0,1	1	1	0	2	CT,CT	NA	NA	0.00310658250668	0	24,19,0,0	1	1	0	0.376370351716	0	2	CT,CT	NA	NA	0.00982809229956	0	NA	NA	33,27,26,29	1	1	0	311.604635896	1	2	CT,C	NA	NA	0.105354673434	0	g.617264delT	0	79,45,0,0	1	1	0	1.59998709983	0
chr2_ref_v2	628283	0	TA,T	1	1	56,54,2,2	1	1	0	2	TA,TA	NA	NA	0.175734976634	0	17,22,2,1	1	1	0	0.831650645093	0	2	TA,TA	NA	NA	0.16115846864	0	NA	NA	33,38,38,42	1	1	0	50.7695628385	1	2	TA,T	NA	NA	0.0162131534	0	g.628284delA	0	2,3,64,101	1	1	0	340.050545316	1
chr2_ref_v2	628525	0	GTT,G,GT	1	1	25,26,0,0,0,4	1	1	0	2	GTT,GTT	NA	NA	0.769170134576	0	5,8,5,10,0,3	1	1	0	11.9567393571	1	2	GTT,G	NA	NA	0.794769104218	0	g.628526_628527delTT	0	21,42,2,3,10,31	1	1	0	11.9807329075	1	2	GTT,GTT	GTT,G	0.125	0.311518247575	0	NA	NA	25,45,0,2,10,34	1	1	0	13.0645020879	1
chr2_ref_v2	628865	0	C,CAT,CATAT,CATATAT	1	1	0,1,5,8,38,43,1,0	1	1	0	2	CATAT,CATAT	CAT,CATAT	0.125	0.462778154162	0	1,1,11,14,5,4,1,0	1	1	0	10.8811270816	1	2	CAT,CATAT	CAT,CAT	0.5	0.648603772482	0	g.628865_628867ATAT>AT	0	1,0,4,5,35,18,21,19	1	1	0	27.9487647551	1	2	CATAT,CATATAT	CATAT,CATAT	0.25	0.137323481148	0	g.628865_628867ATAT>ATATAT	0	3,1,14,10,51,43,5,2	1	1	0	2.19216654166	0
chr2_ref_v2	635676	0	GT,G	1	1	79,81,0,0	1	1	0	2	GT,GT	NA	NA	0.00293573194928	0	22,33,0,0	1	1	0	1.03081181489	0	2	GT,GT	NA	NA	0.00982809229956	0	NA	NA	28,39,41,28	1	1	0	314.377012161	1	2	GT,G	NA	NA	0.0110705887621	0	g.635677delT	0	88,90,2,0	1	1	0	0.549722359233	0
chr2_ref_v2	642960	0	CA,C	1	1	67,46,5,1	1	1	0	2	CA,CA	NA	NA	0.312369469376	0	15,16,1,2	1	1	0	1.56576863922	0	2	CA,CA	NA	NA	0.733545210551	0	NA	NA	57,53,3,5	1	1	0	2.5185394425	0	2	CA,CA	NA	NA	1.16139788661	0	NA	NA	63,64,11,8	1	1	0	4.74597593486	0
chr2_ref_v2	646078	0	CAT,C,CATAT	1	1	11,18,9,5,1,4	1	1	0	2	CAT,CAT	CAT,C	0.25	0.520458038199	0	8,9,10,4,2,0	1	1	0	1.21261092556	0	2	CAT,CAT	CAT,C	0.5	0.192005239748	0	NA	NA	10,7,2,0,10,14	1	1	0	10.151710938	1	2	CAT,CATAT	CATAT,CATAT	0.25	0.0874420859897	0	g.646078_646079insAT	0	15,19,5,11,11,6	1	1	0	6.91628645128	0
chr2_ref_v2	647557	0	AT,A	1	1	83,54,9,2	1	1	0	2	AT,AT	NA	NA	0.101173227078	0	21,12,1,4	1	1	0	3.00659055905	0	2	AT,AT	NA	NA	0.285239943767	0	NA	NA	74,33,12,9	1	1	0	4.47043625654	0	2	AT,AT	NA	NA	0.168665459238	0	NA	NA	50,30,49,34	1	1	0	38.2101996137	1
chr2_ref_v2	650214	0	G,GAC	1	1	48,73,0,0	1	1	0	2	G,G	NA	NA	0.00331838675638	0	15,22,0,0	1	1	0	0.355429024103	0	2	G,G	NA	NA	0.00985458826056	0	NA	NA	25,36,19,13	1	1	0	25.3441697649	1	2	G,GAC	G,G	0.25	0.0667831327057	0	g.650214_650215insAC	0	70,122,1,1	1	1	0	0.599637567565	0
chr2_ref_v2	650228	0	C,CAT	1	1	50,75,0,3	1	1	0	2	C,C	NA	NA	0.713545320421	0	14,18,2,1	1	1	0	1.81441750192	0	2	C,C	C,CAT	0.125	0.26557451512	0	NA	NA	31,38,20,27	1	1	0	29.5031931302	1	2	C,CAT	C,C	0.125	0.0503274204736	0	g.650228_650229insAT	0	62,110,2,7	1	1	0	0.969258582722	0
chr2_ref_v2	653006	0	CA,C	1	1	48,81,3,5	1	1	0	2	CA,CA	NA	NA	0.157111982574	0	16,18,10,26	1	1	0	22.7632390483	1	2	CA,C	CA,CA	0.125	0.017513050146	0	g.653007delA	0	56,62,3,10	1	1	0	1.74389700621	0	2	CA,CA	NA	NA	0.746094329504	0	NA	NA	71,76,6,10	1	1	0	1.90759249091	0
chr2_ref_v2	660000	0	A,C	0	0	64,50,0,28	1	1	0	2	A,A	A,C	0.5	0.27029032974	0	15,19,0,13	1	1	0	0.990132337238	0	2	A,A	A,C	0.5	0.211309093667	0	NA	NA	68,45,0,12	1	1	0	1.90510553366	0	2	A,A	A,C	0.25	0.216528312195	0	NA	NA	83,66,0,30	1	1	0	0.615216226268	0
chr2_ref_v2	662531	0	TA,T	1	1	55,86,1,3	1	1	0	2	TA,TA	NA	NA	0.0725445479515	0	28,32,3,3	1	1	0	2.22139871513	0	2	TA,TA	NA	NA	0.101205795827	0	NA	NA	81,88,0,3	1	1	0	2.08553665737	0	2	TA,TA	NA	NA	1.5003332683	0	NA	NA	65,107,3,4	1	1	0	0.941878814459	0
chr2_ref_v2	662568	0	GA,G	1	1	65,57,1,5	1	1	0	2	GA,GA	NA	NA	0.477659405802	0	39,25,1,1	1	1	0	0.971271474784	0	2	GA,GA	NA	NA	1.06194501398	0	NA	NA	102,77,6,1	1	1	0	2.58342602837	0	2	GA,GA	NA	NA	0.998204571285	0	NA	NA	39,40,50,39	1	1	0	67.052912566	1
chr2_ref_v2	671985	0	A,G	0	0	98,104,0,0	1	1	0	2	A,A	NA	NA	0.0	0	24,25,0,0	1	1	0	0.36170371194	0	2	A,A	NA	NA	0.0	0	NA	NA	65,94,0,0	1	1	0	1.56148299774	0	2	A,A	NA	NA	0.0	0	NA	NA	83,97,0,1	1	1	0	0.536773234918	0
chr2_ref_v2	672950	0	C,A	0	0	100,72,0,0	1	1	0	2	C,C	NA	NA	0.0	0	28,16,0,0	1	1	0	0.566676931545	0	2	C,C	NA	NA	0.0	0	NA	NA	72,80,0,0	1	1	0	2.4610907314	0	2	C,C	NA	NA	0.0	0	NA	NA	96,95,0,0	1	1	0	1.83935580824	0
chr2_ref_v2	673531	0	AT,A	1	1	105,86,0,1	1	1	0	2	AT,AT	NA	NA	0.00491448248211	0	42,27,2,0	1	1	0	1.49668498172	0	2	AT,AT	NA	NA	0.295441349296	0	NA	NA	88,77,1,2	1	1	0	0.708952639796	0	2	AT,AT	NA	NA	0.738026336533	0	NA	NA	62,42,67,47	1	1	0	327.774987562	1
chr2_ref_v2	680306	0	TA,T	1	1	57,55,3,4	1	1	0	2	TA,TA	NA	NA	0.149329842132	0	18,25,1,4	1	1	0	1.14625326422	0	2	TA,TA	NA	NA	0.549932497994	0	NA	NA	56,69,8,15	1	1	0	4.18104957416	0	2	TA,TA	NA	NA	0.233178583873	0	NA	NA	66,60,7,5	1	1	0	1.25184093059	0
chr2_ref_v2	681492	0	TA,T	1	1	45,47,51,42	1	1	0	2	TA,T	NA	NA	0.00637715713192	0	20,19,9,15	1	1	0	1.25481012291	0	2	TA,T	TA,TA	0.25	0.00222035240498	0	NA	NA	71,96,0,2	1	1	0	308.207341778	1	2	TA,TA	NA	NA	0.406413777589	0	g.681492_681494>A	1	36,60,42,51	1	1	0	1.58877527887	0
chr2_ref_v2	681956	0	CAAA,C,CA,CAA	1	1	20,22,0,0,2,2,26,30	1	1	0	2	CAAA,CAA	NA	NA	0.588380056965	0	2,0,2,0,12,10,6,12	1	1	0	16.0753904857	1	2	CA,CAA	CAAA,CAA	0.125	0.27679785383	0	g.681957_681958delAA	0	0,0,30,45,28,32,1,2	1	1	0	313.846005948	1	2	C,CA	NA	NA	0.311308409888	0	g.681957_681958delAA|g.681957_681959delAAA,g.681956_681959A>|g.681956_681960AA>	0|0,0|0	29,36,0,4,11,10,28,51	1	1	0	4.29199055097	0
chr2_ref_v2	684692	0	CA,C	1	1	85,88,0,2	1	1	0	2	CA,CA	NA	NA	0.414023755585	0	16,25,13,15	1	1	0	25.7637438872	1	2	CA,C	CA,CA	0.25	0.106360611658	0	g.684693delA	0	78,110,1,0	1	1	0	1.84766838953	0	2	CA,CA	NA	NA	0.0349311418528	0	NA	NA	109,146,4,2	1	1	0	1.48990293882	0
chr2_ref_v2	684805	0	ATTT,A,AT,ATT	1	1	47,42,0,0,0,0,10,3	1	1	0	2	ATTT,ATTT	NA	NA	0.658375242548	0	2,3,0,0,9,8,19,18	1	1	0	307.991049107	1	2	ATT,ATT	ATTT,ATT	0.125	0.438967893861	0	g.684806delT,g.684806delT	0,1	22,26,36,30,2,3,6,4	1	1	0	53.1807175745	1	2	ATTT,A	A,A	0.25	1.65736374212	0	g.684806_684808delTTT	0	36,23,8,9,20,30,11,13	1	1	0	35.5207080363	1
chr2_ref_v2	685378	0	AAT,A	1	1	90,77,3,1	1	1	0	2	AAT,AAT	NA	NA	0.710254935674	0	17,17,1,0	1	1	0	0.419756078577	0	2	AAT,AAT	NA	NA	3.42060496623e-05	0	NA	NA	76,72,3,1	1	1	0	0.52342529906	0	2	AAT,AAT	NA	NA	0.086629631395	0	NA	NA	74,81,4,6	1	1	0	3.41932521722	0
chr2_ref_v2	689062	0	CA,C	1	1	82,104,0,0	1	1	0	2	CA,CA	NA	NA	0.00293573194928	0	10,10,11,12	1	1	0	308.50667538	1	2	CA,C	NA	NA	0.123847417645	0	g.689063delA	0	35,35,36,37	1	1	0	315.338884081	1	2	CA,C	NA	NA	0.0236209026548	0	g.689063delA	0	74,69,1,1	1	1	0	1.34166418175	0
chr2_ref_v2	691160	0	G,T	0	0	87,115,2,0	1	1	0	2	G,G	NA	NA	0.415317404551	0	9,21,15,25	1	1	0	310.504324334	1	2	G,T	T,T	0.125	0.0363676441709	0	g.691160G>T	0	86,74,0,0	1	1	0	2.66971177707	0	2	G,G	NA	NA	0.0	0	NA	NA	111,128,0,0	1	1	0	0.965013760549	0
chr2_ref_v2	693825	0	G,A	0	0	95,74,0,1	1	1	0	2	G,G	NA	NA	0.00589972212719	0	34,28,0,0	1	1	0	0.409669467279	0	2	G,G	NA	NA	0.0	0	NA	NA	82,84,0,0	1	1	0	1.43997968844	0	2	G,G	NA	NA	0.0	0	NA	NA	126,112,0,0	1	1	0	0.852778606735	0
chr2_ref_v2	694133	0	C,T	1	0	71,95,0,0	1	1	0	2	C,C	NA	NA	0.0	0	31,15,0,0	1	1	0	3.70728813516	0	2	C,C	NA	NA	0.0	0	NA	NA	74,85,0,0	1	1	0	0.733871018073	0	2	C,C	NA	NA	0.0	0	NA	NA	103,99,0,0	1	1	0	2.01883413247	0
chr2_ref_v2	694199	0	C,T	0	0	94,91,0,1	1	1	0	2	C,C	NA	NA	0.00539084863488	0	25,38,0,0	1	1	0	1.38339718286	0	2	C,C	NA	NA	0.0	0	NA	NA	88,81,0,0	1	1	0	0.480464195205	0	2	C,C	NA	NA	0.0	0	NA	NA	109,110,0,0	1	1	0	0.491724868777	0
chr2_ref_v2	694578	0	T,TA,TAA	1	1	3,2,20,27,29,31	1	1	0	2	TAA,TAA	TA,TAA	0.5	0.423793550507	0	22,14,9,16,2,5	1	1	0	23.5758845502	1	2	T,TA	TA,TAA	0.25	0.183131640801	0	g.694578_694580AA>,g.694578_694580AA>A	0,0	52,39,24,37,11,6	1	1	0	311.623772185	1	2	T,TA	TA,TAA	0.25	0.226880418592	0	g.694578_694580AA>,g.694578_694580AA>A	0,0	12,20,44,38,46,56	1	1	0	8.75365546572	0
chr2_ref_v2	694744	0	TA,T	1	1	124,86,0,1	1	1	0	2	TA,TA	NA	NA	1.16403936885	0	31,40,2,2	1	1	0	2.71723392286	0	2	TA,TA	NA	NA	0.4725946271	0	NA	NA	2,5,97,119	1	1	1	406.271029766	1	2	T,T	NA	NA	0.108450350501	0	NA	NA	122,150,5,4	1	1	0	5.36895066638	0
chr2_ref_v2	698042	0	GAAA,GA,G,GAA	1	1	4,5,12,0,1,0,25,9	1	1	0	2	GAA,GAA	GAAA,GAA	0.25	0.0516234104326	0	0,1,1,0,10,4,4,0	1	1	0	14.4317824437	1	2	G,G	GAAA,G	0.5	0.813290735547	0	g.698042_698046AA>,g.698042_698046AA>	0,1	2,4,29,12,3,1,18,10	1	1	0	8.48684130478	0	2	GAA,GAA	GA,GAA	0.25	0.717968263566	0	NA	NA	13,7,5,2,26,18,5,1	1	1	0	31.4518825455	1
chr2_ref_v2	698313	0	A,G	1	0	115,80,0,0	1	1	0	2	A,A	NA	NA	0.0	0	31,30,0,0	1	1	0	0.952741818344	0	2	A,A	NA	NA	0.0	0	NA	NA	36,54,36,53	1	1	0	319.967095583	1	2	A,G	NA	NA	0.0111733005981	0	g.698313A>G	0	98,115,0,0	1	1	0	4.3057786425	0
chr2_ref_v2	700135	0	AT,A	1	1	20,38,2,6	1	1	0	2	AT,AT	NA	NA	0.898101086808	0	4,8,8,16	1	1	0	10.7634005184	1	2	AT,A	AT,AT	0.125	0.0421734029757	0	g.700136delT	0	32,63,5,16	1	1	0	1.33813508489	0	2	AT,AT	NA	NA	1.44201394521	0	NA	NA	23,37,34,50	1	1	0	27.0163301344	1
chr2_ref_v2	700301	0	C,CATATATATATAT,CATATATATATATAT,CATATATATATATATAT	1	1	0,0,0,1,1,1,3,16	1	1	1	2	CATATATATATATATAT,CATATATATATATATAT	NA	NA	1.18625196695	0	0,0,1,0,3,2,0,4	1	0	0	2.54307500151	0	2	NA	NA	NA	NA	0	NA	NA	0,0,0,1,0,2,3,10	1	0	1	0.789995110134	0	2	NA	NA	NA	NA	0	NA	NA	0,0,3,5,5,6,7,21	1	1	0	2.13336907631	0
chr2_ref_v2	701745	0	TG,T	1	1	47,88,0,0	1	1	0	2	TG,TG	NA	NA	0.000298470152082	0	30,29,0,0	1	1	0	2.29513953727	0	2	TG,TG	NA	NA	0.000948559625639	0	NA	NA	26,54,30,45	1	1	0	314.518870369	1	2	TG,T	NA	NA	0.0661593060436	0	g.701746delG	0	98,109,0,0	1	1	0	4.02878923319	0
chr2_ref_v2	701972	0	CATAT,C,CAT	1	1	1,9,1,1,0,1	1	0	1	2	NA	NA	NA	NA	0	1,0,2,6,2,2	1	0	0	4.0867360758	0	2	NA	NA	NA	NA	0	NA	NA	6,10,1,4,12,11	1	1	0	5.45763852926	0	2	CATAT,CAT	CAT,CAT	0.25	0.315350033114	0	NA	NA	14,26,1,1,1,6	1	1	0	4.89678768059	0
chr2_ref_v2	702422	0	C,T	0	0	58,77,0,0	1	1	0	2	C,C	NA	NA	0.0	0	12,21,18,23	1	1	0	309.892771253	1	2	C,T	T,T	0.125	0.0342499230431	0	g.702422C>T	0	71,132,0,0	1	1	0	1.96610406128	0	2	C,C	NA	NA	0.0	0	NA	NA	78,124,0,0	1	1	0	0.935036369584	0
chr2_ref_v2	704294	0	CT,C	1	1	45,77,0,1	1	1	0	2	CT,CT	NA	NA	0.00786484048708	0	24,22,0,0	1	1	0	1.73328103192	0	2	CT,CT	NA	NA	0.000948559625639	0	NA	NA	22,41,30,34	1	1	0	55.0713336004	1	2	CT,C	NA	NA	0.0141275720622	0	g.704295delT	0	81,83,0,1	1	1	0	3.23723271987	0
chr2_ref_v2	704404	0	TAA,T,TA	1	1	26,25,0,1,24,28	1	1	0	2	TAA,TAA	TAA,TA	0.25	1.02346842096	1	3,4,5,0,21,17	1	1	0	5.44227686064	0	2	TA,TA	TAA,TA	0.25	1.34586910105	0	NA	NA	35,23,1,1,24,32	1	1	0	0.922183309568	0	2	TAA,TAA	NA	NA	0.197287131931	0	NA	NA	24,38,29,47,10,18	1	1	0	61.2213431338	1
chr2_ref_v2	710635	0	G,GT	1	1	92,102,0,0	1	1	0	2	G,G	NA	NA	0.00270639717011	0	34,28,0,0	1	1	0	0.858851177237	0	2	G,G	NA	NA	0.0101526172412	0	NA	NA	1,1,68,65	1	1	0	346.608327311	1	2	GT,GT	NA	NA	0.927895098963	0	g.710635_710636insT,g.710635_710636insT	0,1	128,88,2,0	1	1	0	3.50330074974	0
chr2_ref_v2	711352	0	AT,A	1	1	99,69,2,1	1	1	0	2	AT,AT	NA	NA	1.40209281063	0	19,30,2,3	1	1	0	3.25849598897	0	2	AT,AT	NA	NA	0.680552680411	0	NA	NA	64,54,1,5	1	1	0	3.11200313273	0	2	AT,AT	NA	NA	1.51928421774	0	NA	NA	89,62,21,14	1	1	0	18.4111125417	1
chr2_ref_v2	713293	0	C,T	0	0	115,82,0,0	1	1	0	2	C,C	NA	NA	0.0	0	23,28,0,0	1	1	0	1.5500329874	0	2	C,C	NA	NA	0.0	0	NA	NA	73,100,1,0	1	1	0	5.09743378527	0	2	C,C	NA	NA	0.00576370471675	0	NA	NA	82,138,1,0	1	1	0	10.1146637725	0
chr2_ref_v2	714098	0	TTCTTCG,T	1	0	77,89,0,0	1	1	0	2	TTCTTCG,TTCTTCG	NA	NA	0.0	0	28,22,0,0	1	1	0	1.00348090855	0	2	TTCTTCG,TTCTTCG	NA	NA	0.0	0	NA	NA	80,77,0,0	1	1	0	0.859476994965	0	2	TTCTTCG,TTCTTCG	NA	NA	0.0	0	NA	NA	77,77,0,0	1	1	0	0.695708702226	0
chr2_ref_v2	714574	0	TA,T	1	1	82,62,2,3	1	1	0	2	TA,TA	NA	NA	0.737116507034	0	26,31,1,3	1	1	0	1.07945613573	0	2	TA,TA	NA	NA	1.05492720145	0	NA	NA	58,71,8,4	1	1	0	3.37973276497	0	2	TA,TA	NA	NA	0.915264817073	0	NA	NA	75,85,11,12	1	1	0	5.82448111187	0
chr2_ref_v2	720604	0	CT,C	1	1	60,74,2,6	1	1	0	2	CT,CT	NA	NA	0.195139378163	0	14,13,23,18	1	1	0	30.8557883595	1	2	CT,C	C,C	0.125	0.0198223900725	0	g.720605delT	0	33,38,46,53	1	1	0	312.256150311	1	2	CT,C	NA	NA	0.0414616215368	0	g.720605delT	0	54,44,66,56	1	1	0	315.80357874	1
chr2_ref_v2	721228	0	GAA,G,GA,GAAA	1	1	42,50,0,4,15,8,6,8	1	1	0	2	GAA,GAA	GAA,G	0.125	1.04741590666	0	9,3,3,2,10,8,5,3	1	1	0	5.08893606131	0	2	GAA,GA	GA,GAAA	0.5	0.322368249226	0	NA	NA	4,4,15,17,54,57,0,1	1	1	0	309.407642688	1	2	GA,GA	NA	NA	0.484285895205	0	g.721229delA,g.721229delA	0,1	8,18,50,48,7,7,31,36	1	1	0	314.382710163	1
chr2_ref_v2	723176	0	G,A	0	0	94,70,0,0	1	1	0	2	G,G	NA	NA	0.0	0	23,33,0,0	1	1	0	2.201036754	0	2	G,G	NA	NA	0.0	0	NA	NA	65,64,1,2	1	1	0	1.13362952263	0	2	G,G	NA	NA	0.428454626333	0	NA	NA	39,45,47,54	1	1	0	321.768549614	1
chr2_ref_v2	723626	0	CAA,C,CA,CAAA	1	1	3,23,0,1,1,2,8,20	1	1	0	2	CAA,CAAA	CAAA,CAAA	0.5	0.540711050724	0	2,3,4,4,3,6,1,1	1	1	0	7.03589484829	0	2	CAA,CA	C,CA	0.25	0.179321925808	0	NA	NA	0,4,9,41,3,16,0,0	1	1	0	312.033391948	1	2	C,CA	CAA,C	0.25	0.272370033791	0	g.723627_723628delAA|g.723627delA,g.723626_723628AA>|g.723626_723629AAA>	0|0,0|0	9,22,3,6,5,9,19,21	1	1	0	2.97759199392	0
chr2_ref_v2	731930	0	T,C	0	0	100,96,0,0	1	1	0	2	T,T	NA	NA	0.0	0	10,15,12,18	1	1	0	309.262668357	1	2	T,C	C,C	0.125	0.068992871487	0	g.731930T>C	0	71,88,0,0	1	1	0	1.23743500103	0	2	T,T	NA	NA	0.0	0	NA	NA	101,113,0,0	1	1	0	0.845397467161	0
chr2_ref_v2	736091	0	AT,A	1	1	59,84,0,0	1	1	0	2	AT,AT	NA	NA	0.0101364264633	0	28,22,0,1	1	1	0	1.75406442789	0	2	AT,AT	NA	NA	0.0122611108776	0	NA	NA	49,39,61,45	1	1	0	322.423416343	1	2	AT,A	A,A	0.125	0.107317835187	0	g.736092delT	0	114,100,2,3	1	1	0	3.27676168512	0
chr2_ref_v2	737755	0	CT,C	1	1	83,65,4,1	1	1	0	2	CT,CT	NA	NA	0.102146619977	0	44,21,0,0	1	1	0	1.78964085362	0	2	CT,CT	NA	NA	1.07744920051	0	NA	NA	77,70,2,1	1	1	0	0.777754777657	0	2	CT,CT	NA	NA	1.64854921261	0	NA	NA	110,87,4,5	1	1	0	1.92953352884	0
chr2_ref_v2	738432	0	CA,C	1	1	50,84,4,2	1	1	0	2	CA,CA	NA	NA	0.383840650584	0	20,29,2,0	1	1	0	0.479315517475	0	2	CA,CA	NA	NA	0.389417120621	0	NA	NA	75,88,5,2	1	1	0	1.84511096905	0	2	CA,CA	NA	NA	0.904568966251	0	NA	NA	55,62,49,51	1	1	0	55.1735760874	1
chr2_ref_v2	743683	0	C,A	1	0	75,102,0,1	1	1	0	2	C,C	NA	NA	0.00563381771826	0	18,24,0,0	1	1	0	0.372491820174	0	2	C,C	NA	NA	0.0	0	NA	NA	67,82,0,0	1	1	0	0.596093434636	0	2	C,C	NA	NA	0.0	0	NA	NA	36,49,42,43	1	1	0	317.538716122	1
chr2_ref_v2	744681	0	GT,G,GTT	1	1	62,65,4,2,2,2	1	1	0	2	GT,GT	NA	NA	0.754649464368	0	27,17,3,2,2,3	1	1	0	1.63686875629	0	2	GT,GT	GT,GTT	0.125	0.740875411673	0	NA	NA	3,3,66,74,0,0	1	1	0	327.073231682	1	2	G,G	NA	NA	0.0725260537965	0	g.744682delT,g.744682delT	0,1	77,80,6,6,8,13	1	1	0	5.72624777965	0
chr2_ref_v2	746325	0	CATCTGCA,C	1	0	0,3,92,79	1	1	0	2	C,C	NA	NA	0.710538923272	0	0,0,21,18	1	1	0	0.40500758565	0	2	C,C	NA	NA	0.0	0	NA	NA	0,0,63,54	1	1	0	0.535262568633	0	2	C,C	NA	NA	0.0	0	NA	NA	1,2,89,92	1	1	0	0.93297886322	0
chr2_ref_v2	751179	0	CAA,C,CA,CAAA	1	1	31,4,0,0,11,3,4,15	1	1	0	2	CAA,CAAA	CAA,CA	0.25	0.294611729511	0	12,6,1,0,5,3,4,5	1	1	0	1.81768850551	0	2	CAA,CAAA	NA	NA	0.230910818631	0	NA	NA	6,2,10,11,39,34,0,0	1	1	0	308.401735793	1	2	CA,CA	CAA,CA	0.125	1.10419419663	0	g.751180delA,g.751179_751181AA>	-1,-1	8,1,48,58,41,19,0,0	1	1	0	316.692226447	1
chr2_ref_v2	752275	0	G,T	0	0	56,63,18,0	1	1	0	2	G,G	G,T	0.25	0.11122563511	0	13,33,5,0	1	1	0	2.40495944781	0	2	G,G	G,T	0.25	0.0909717782057	0	NA	NA	42,65,9,0	1	1	0	1.78324996385	0	2	G,G	G,T	0.125	0.337806459634	0	NA	NA	61,107,5,0	1	1	0	5.44044771248	0
chr2_ref_v2	757125	0	AAT,A	1	1	78,50,3,4	1	1	0	2	AAT,AAT	AAT,A	0.125	0.47939172256	0	23,19,2,3	1	1	0	0.975056334789	0	2	AAT,AAT	AAT,A	0.125	0.239025804285	0	NA	NA	56,53,3,7	1	1	0	1.29271999165	0	2	AAT,AAT	NA	NA	0.358733426443	0	NA	NA	84,75,12,12	1	1	0	3.79956149809	0
chr2_ref_v2	762441	0	G,GAACAAGATGAAGAAAATA	0	0	1,1,16,28	1	1	0	2	GAACAAGATGAAGAAAATA,GAACAAGATGAAGAAAATA	NA	NA	0.0444517625708	0	0,0,9,7	1	0	0	1.20847696092	0	2	NA	NA	NA	NA	0	NA	NA	0,3,21,23	1	1	0	1.11864466234	0	2	GAACAAGATGAAGAAAATA,GAACAAGATGAAGAAAATA	G,GAACAAGATGAAGAAAATA	0.125	0.310154928304	0	NA	NA	1,0,26,19	1	1	0	2.74044006604	0
chr2_ref_v2	764481	0	C,A	0	0	78,95,0,0	1	1	0	2	C,C	NA	NA	0.0	0	22,24,0,0	1	1	0	0.418473002396	0	2	C,C	NA	NA	0.0	0	NA	NA	74,83,0,0	1	1	0	0.501047647236	0	2	C,C	NA	NA	0.0	0	NA	NA	112,136,0,0	1	1	0	0.395561119558	0
chr2_ref_v2	767759	0	GA,G,GAA	1	1	23,25,8,4,3,2	1	1	0	2	GA,GA	GA,G	0.125	0.513350546095	0	17,8,1,0,4,5	1	1	0	2.94117794741	0	2	GA,GAA	GAA,GAA	0.5	1.31094551999	0	NA	NA	42,41,8,3,7,4	1	1	0	0.794878502427	0	2	GA,GA	GA,GAA	0.25	1.31721759014	0	NA	NA	77,70,10,11,16,13	1	1	0	2.69001542531	0
chr2_ref_v2	768594	0	G,A	0	0	77,57,0,0	1	1	0	2	G,G	NA	NA	0.0	0	36,21,0,1	1	1	0	0.670435449743	0	2	G,G	NA	NA	0.0173917427119	0	NA	NA	47,36,46,28	1	1	0	314.441094634	1	2	G,A	NA	NA	0.114775514592	0	g.768594G>A	0	137,111,0,0	1	1	0	0.596906910406	0
chr2_ref_v2	770657	0	AT,A	1	1	92,64,0,1	1	1	0	2	AT,AT	NA	NA	0.866787845383	0	30,23,2,0	1	1	0	1.50612526992	0	2	AT,AT	NA	NA	0.467888736063	0	NA	NA	43,33,38,32	1	1	0	313.802999439	1	2	AT,A	AT,AT	0.125	0.00141129738345	0	g.770658delT	0	95,88,4,2	1	1	0	1.65250024644	0
chr2_ref_v2	771075	0	C,T	1	0	59,75,0,0	1	1	0	2	C,C	NA	NA	0.0	0	31,43,1,0	1	1	0	0.434146314074	0	2	C,C	NA	NA	0.0134230203321	0	NA	NA	93,99,0,0	1	1	0	0.918577063838	0	2	C,C	NA	NA	0.0	0	NA	NA	61,52,63,74	1	1	0	330.012919653	1
chr2_ref_v2	773668	0	CA,C	1	1	58,66,1,1	1	1	0	2	CA,CA	NA	NA	0.637213403738	0	24,34,2,1	1	1	0	1.16210457542	0	2	CA,CA	NA	NA	0.558039833057	0	NA	NA	53,121,4,8	1	1	0	4.45612484672	0	2	CA,CA	NA	NA	0.430877563926	0	NA	NA	83,163,7,19	1	1	0	12.2538915795	1
chr2_ref_v2	773766	0	AT,A	1	1	84,74,2,1	1	1	0	2	AT,AT	NA	NA	1.34072386425	0	35,31,5,4	1	1	0	4.20058309775	0	2	AT,AT	NA	NA	0.390600459425	0	NA	NA	86,75,7,6	1	1	0	3.84019861936	0	2	AT,AT	NA	NA	1.05681407002	0	NA	NA	130,106,13,4	1	1	0	4.83459389067	0
chr2_ref_v2	774634	0	CA,C,CAA	1	1	11,6,2,2,6,4	1	1	0	2	CA,CAA	CA,CA	0.25	0.371403410434	0	2,0,6,0,1,1	1	0	0	5.18592614527	0	2	NA	NA	NA	NA	0	NA	NA	6,0,22,11,6,1	1	1	0	15.1619298274	1	2	C,CAA	C,C	0.5	0.388321723644	0	g.774635delA	0	16,7,8,9,14,7	1	1	0	2.27187366928	0
chr2_ref_v2	776336	0	CT,C	1	1	98,60,0,0	1	1	0	2	CT,CT	NA	NA	0.00293573194928	0	25,23,1,0	1	1	0	1.14872884661	0	2	CT,CT	NA	NA	0.0107911949032	0	NA	NA	102,68,1,1	1	1	0	0.469599992442	0	2	CT,CT	NA	NA	0.000739806737227	0	NA	NA	61,47,49,31	1	1	0	315.669683916	1
chr2_ref_v2	776388	0	GA,G	1	1	93,87,0,0	1	1	0	2	GA,GA	NA	NA	0.000859206301768	0	26,19,0,0	1	1	0	0.615760070832	0	2	GA,GA	NA	NA	0.00286819217259	0	NA	NA	85,88,0,1	1	1	0	0.544657173816	0	2	GA,GA	NA	NA	0.00282433983866	0	NA	NA	130,133,0,1	1	1	0	0.57790146188	0
chr2_ref_v2	777871	0	ATT,A,AT,ATTT	1	1	32,16,0,2,8,4,2,0	1	1	0	2	ATT,ATT	ATT,A	0.125	1.1201046564	0	14,7,1,0,2,4,7,2	1	1	0	4.21795411169	0	2	ATT,ATTT	ATTT,ATTT	0.25	0.569624396697	0	NA	NA	22,8,29,30,8,7,2,1	1	1	0	34.1642875837	1	2	ATT,A	NA	NA	1.02628219468	0	g.777872_777873delTT	0	31,25,19,16,46,34,1,2	1	1	0	12.5466765028	1
chr2_ref_v2	780366	0	A,G	0	0	40,26,0,0	1	1	0	2	A,A	NA	NA	0.0	0	28,18,0,0	1	1	0	0.356534683483	0	2	A,A	NA	NA	0.0	0	NA	NA	68,56,0,0	1	1	0	0.962691389565	0	2	A,A	NA	NA	0.0	0	NA	NA	38,30,8,5	1	1	0	5.24496722532	0
chr2_ref_v2	781955	0	A,C	1	0	53,68,0,2	1	1	0	2	A,A	NA	NA	0.421858917884	0	9,15,19,21	1	1	0	309.311502325	1	2	A,C	C,C	0.25	0.0	0	g.781955A>C	0	90,87,0,0	1	1	0	1.76437358219	0	2	A,A	NA	NA	0.0	0	NA	NA	121,117,0,1	1	1	0	1.98845968506	0
chr2_ref_v2	784678	0	CT,C	1	1	48,41,11,8	1	1	0	2	CT,CT	NA	NA	0.278885620843	0	5,8,24,18	1	1	0	16.0276809343	1	2	CT,C	C,C	0.25	0.109531141497	0	g.784679delT	0	78,40,20,8	1	1	0	1.79091754172	0	2	CT,CT	NA	NA	1.20610166255	0	NA	NA	43,46,57,44	1	1	0	18.5970513806	1
chr2_ref_v2	784789	0	GA,G	1	1	22,29,23,43	1	1	0	2	GA,G	NA	NA	0.0944823841105	0	8,2,34,29	1	1	0	8.11360431138	0	2	G,G	GA,G	0.25	0.0709800228302	0	NA	NA	69,73,12,9	1	1	0	18.3543528264	1	2	GA,GA	NA	NA	1.02106210009	0	g.784789_784791>A	1	72,61,57,49	1	1	0	5.13778971125	0
chr2_ref_v2	785819	0	AT,A,ATT	1	1	44,19,1,0,1,1	1	1	0	2	AT,AT	NA	NA	2.12236791977	0	9,7,13,9,0,1	1	1	0	17.7387510661	1	2	AT,A	AT,AT	0.125	0.0279422576251	0	g.785820delT	0	28,38,3,3,32,21	1	1	0	33.7432394134	1	2	AT,ATT	ATT,ATT	0.5	0.704708962534	0	g.785819_785820insT	0	37,27,48,50,4,3	1	1	0	67.4517451267	1
chr2_ref_v2	790570	0	A,G	1	0	83,118,0,0	1	1	0	2	A,A	NA	NA	0.0	0	26,19,0,0	1	1	0	1.93600989803	0	2	A,A	NA	NA	0.0	0	NA	NA	60,75,0,0	1	1	0	0.605749734022	0	2	A,A	NA	NA	0.0	0	NA	NA	90,81,0,0	1	1	0	2.93328257895	0
chr2_ref_v2	796510	0	CT,C	1	1	53,49,2,6	1	1	0	2	CT,CT	NA	NA	0.555381977425	0	26,31,7,9	1	1	0	4.06715054452	0	2	CT,CT	NA	NA	0.26764011108	0	NA	NA	40,51,39,59	1	1	0	41.5522784369	1	2	CT,C	CT,CT	0.25	0.0756901599702	0	g.796511delT	0	60,68,73,71	1	1	0	68.592272567	1
chr2_ref_v2	796586	0	TA,T	1	1	55,56,4,4	1	1	0	2	TA,TA	NA	NA	0.639939365453	0	30,24,4,10	1	1	0	4.31136176417	0	2	TA,TA	NA	NA	0.347104282435	0	NA	NA	75,70,14,12	1	1	0	3.32092345922	0	2	TA,TA	NA	NA	0.82839468461	0	NA	NA	120,121,13,16	1	1	0	1.89660859299	0
chr2_ref_v2	804018	0	T,C	1	0	86,91,0,1	1	1	0	2	T,T	NA	NA	0.00563381771826	0	25,38,0,0	1	1	0	1.0648765234	0	2	T,T	NA	NA	0.0	0	NA	NA	36,36,36,54	1	1	0	320.628003384	1	2	T,C	C,C	0.125	0.0281708769667	0	g.804018T>C	0	90,102,0,0	1	1	0	0.542681397406	0
chr2_ref_v2	804044	0	AT,A	1	1	90,86,0,0	1	1	0	2	AT,AT	NA	NA	0.00293573194928	0	24,26,0,0	1	1	0	0.443734308728	0	2	AT,AT	NA	NA	0.00982809229956	0	NA	NA	46,30,33,35	1	1	0	313.765584571	1	2	AT,A	AT,AT	0.125	0.118278307027	0	g.804045delT	0	99,101,0,1	1	1	0	0.459130978228	0
chr2_ref_v2	805080	0	C,T	0	0	10,12,0,0	1	1	1	2	C,C	NA	NA	0.0	0	3,7,0,4	1	0	0	2.83268743527	0	2	NA	NA	NA	NA	0	NA	NA	22,29,0,0	1	1	1	0.406887972828	0	2	C,C	NA	NA	0.0	0	NA	NA	20,47,0,0	1	1	0	2.2148815147	0
chr2_ref_v2	806239	0	G,A	0	0	0,0,0,0	0	0	1	2	NA	NA	NA	NA	0	0,0,0,0	0	0	1	0.0	0	2	NA	NA	NA	NA	0	NA	NA	0,0,0,0	0	0	1	0.0	0	2	NA	NA	NA	NA	0	NA	NA	0,0,0,1	0	0	1	0.0	0
chr2_ref_v2	806731	0	T,C	1	0	0,0,1,1	1	0	1	2	NA	NA	NA	NA	0	0,0,0,0	0	0	1	0.0	0	2	NA	NA	NA	NA	0	NA	NA	2,2,0,0	1	0	1	0.737640739733	0	2	NA	NA	NA	NA	0	NA	NA	1,1,0,0	1	0	1	0.429495451743	0
chr2_ref_v2	809433	0	GAAA,GA,G	1	1	3,24,0,0,0,0	1	1	1	2	GAAA,GAAA	NA	NA	0.0	0	0,0,1,5,2,1	1	0	1	7.57114880575	0	2	NA	NA	NA	NA	0	NA	NA	0,0,4,9,2,3	1	0	1	11.3551000859	1	2	NA	NA	NA	NA	0	NA	NA	5,17,3,13,2,5	1	1	1	8.72663886144	0
chr2_ref_v2	809449	0	CTT,C,CT	1	1	1,27,0,0,0,2	1	1	1	2	CTT,CTT	NA	NA	0.680374635793	0	4,9,0,0,0,0	1	0	1	3.37350391509	0	2	NA	NA	NA	NA	0	NA	NA	5,13,0,0,0,4	1	1	1	3.3828354459	0	2	CTT,CTT	NA	NA	0.786557634788	0	NA	NA	1,2,1,15,0,16	1	1	1	15.477321507	0
chr3_ref_v2	441	1	T,C	1	0	0,0,0,0	0	0	1	2	NA	NA	NA	NA	0	0,0,0,0	0	0	1	0.0	0	2	NA	NA	NA	NA	0	NA	NA	0,0,0,0	0	0	1	0.0	0	2	NA	NA	NA	NA	0	NA	NA	0,0,0,1	0	0	1	0.0	0
chr3_ref_v2	445	1	C,G	0	0	0,0,0,0	0	0	1	2	NA	NA	NA	NA	0	0,0,0,0	0	0	1	0.0	0	2	NA	NA	NA	NA	0	NA	NA	0,0,0,0	0	0	1	0.0	0	2	NA	NA	NA	NA	0	NA	NA	0,0,0,1	0	0	1	0.0	0
chr3_ref_v2	513	1	A,AAGTT	1	0	0,0,0,0	0	0	1	2	NA	NA	NA	NA	0	0,0,0,0	0	0	1	0.0	0	2	NA	NA	NA	NA	0	NA	NA	0,1,1,0	1	0	1	0.0	0	2	NA	NA	NA	NA	0	NA	NA	0,1,1,1	1	0	1	0.0	0
chr3_ref_v2	515	1	CCCAT,C	0	0	0,0,0,0	0	0	1	2	NA	NA	NA	NA	0	0,0,0,0	0	0	1	0.0	0	2	NA	NA	NA	NA	0	NA	NA	0,1,1,0	1	0	1	0.0	0	2	NA	NA	NA	NA	0	NA	NA	0,1,1,1	1	0	1	0.0	0
chr3_ref_v2	553	1	T,A	1	0	0,0,0,0	0	0	1	2	NA	NA	NA	NA	0	0,0,0,0	0	0	1	0.0	0	2	NA	NA	NA	NA	0	NA	NA	0,0,0,1	0	0	1	0.0	0	2	NA	NA	NA	NA	0	NA	NA	0,0,0,1	0	0	1	0.0	0
chr3_ref_v2	563	1	C,T	0	0	0,0,0,0	0	0	1	2	NA	NA	NA	NA	0	0,0,0,0	0	0	1	0.0	0	2	NA	NA	NA	NA	0	NA	NA	0,0,0,1	0	0	1	0.0	0	2	NA	NA	NA	NA	0	NA	NA	0,0,0,1	0	0	1	0.0	0
chr3_ref_v2	569	1	CG,C	0	0	0,0,0,0	0	0	1	2	NA	NA	NA	NA	0	0,0,0,0	0	0	1	0.0	0	2	NA	NA	NA	NA	0	NA	NA	0,0,0,1	0	0	1	0.0	0	2	NA	NA	NA	NA	0	NA	NA	0,0,0,1	0	0	1	0.0	0
chr3_ref_v2	571	1	C,A	0	0	0,0,0,0	0	0	1	2	NA	NA	NA	NA	0	0,0,0,0	0	0	1	0.0	0	2	NA	NA	NA	NA	0	NA	NA	0,0,0,1	0	0	1	0.0	0	2	NA	NA	NA	NA	0	NA	NA	0,0,0,1	0	0	1	0.0	0
chr3_ref_v2	585	1	G,C	0	0	0,0,0,0	0	0	1	2	NA	NA	NA	NA	0	0,0,0,0	0	0	1	0.0	0	2	NA	NA	NA	NA	0	NA	NA	0,0,0,1	0	0	1	0.0	0	2	NA	NA	NA	NA	0	NA	NA	0,0,0,1	0	0	1	0.0	0
chr3_ref_v2	668	1	T,C	0	0	0,0,0,0	0	0	1	2	NA	NA	NA	NA	0	0,0,0,0	0	0	1	0.0	0	2	NA	NA	NA	NA	0	NA	NA	0,0,0,0	0	0	1	0.0	0	2	NA	NA	NA	NA	0	NA	NA	0,0,1,1	1	0	1	0.0	0
chr3_ref_v2	719	1	T,A	0	0	0,1,0,0	0	0	1	2	NA	NA	NA	NA	0	0,0,0,0	0	0	1	0.0	0	2	NA	NA	NA	NA	0	NA	NA	0,0,0,0	0	0	1	0.0	0	2	NA	NA	NA	NA	0	NA	NA	0,0,1,1	1	0	1	0.0	0
chr3_ref_v2	725	1	C,A	0	0	0,1,0,0	0	0	1	2	NA	NA	NA	NA	0	0,0,0,0	0	0	1	0.0	0	2	NA	NA	NA	NA	0	NA	NA	0,0,0,0	0	0	1	0.0	0	2	NA	NA	NA	NA	0	NA	NA	0,0,0,1	0	0	1	0.0	0
chr3_ref_v2	726	1	G,T	0	0	0,1,0,0	0	0	1	2	NA	NA	NA	NA	0	0,0,0,0	0	0	1	0.0	0	2	NA	NA	NA	NA	0	NA	NA	0,0,0,0	0	0	1	0.0	0	2	NA	NA	NA	NA	0	NA	NA	0,0,0,1	0	0	1	0.0	0
chr3_ref_v2	728	1	T,G	0	0	0,1,0,0	0	0	1	2	NA	NA	NA	NA	0	0,0,0,0	0	0	1	0.0	0	2	NA	NA	NA	NA	0	NA	NA	0,0,0,0	0	0	1	0.0	0	2	NA	NA	NA	NA	0	NA	NA	0,0,0,1	0	0	1	0.0	0
chr3_ref_v2	881	1	G,C	0	0	0,0,0,0	0	0	1	2	NA	NA	NA	NA	0	0,0,1,0	0	0	1	0.0	0	2	NA	NA	NA	NA	0	NA	NA	0,0,1,0	0	0	1	0.0	0	2	NA	NA	NA	NA	0	NA	NA	0,0,2,0	0	0	1	0.0	0
chr3_ref_v2	887	1	C,A	0	0	0,0,0,0	0	0	1	2	NA	NA	NA	NA	0	0,0,1,0	0	0	1	0.0	0	2	NA	NA	NA	NA	0	NA	NA	0,0,0,0	0	0	1	0.0	0	2	NA	NA	NA	NA	0	NA	NA	0,0,3,0	0	0	1	0.0	0
chr3_ref_v2	889	1	C,CCCAT	0	0	0,0,0,0	0	0	1	2	NA	NA	NA	NA	0	1,0,0,0	0	0	1	0.0	0	2	NA	NA	NA	NA	0	NA	NA	0,0,0,0	0	0	1	0.0	0	2	NA	NA	NA	NA	0	NA	NA	3,0,0,0	0	0	1	0.0	0
chr3_ref_v2	890	1	C,CCACG	0	0	0,0,0,0	0	0	1	2	NA	NA	NA	NA	0	0,0,1,0	0	0	1	0.0	0	2	NA	NA	NA	NA	0	NA	NA	0,0,0,0	0	0	1	0.0	0	2	NA	NA	NA	NA	0	NA	NA	0,0,3,0	0	0	1	0.0	0
chr3_ref_v2	922	1	C,T	0	0	0,0,0,0	0	0	1	2	NA	NA	NA	NA	0	0,0,2,0	0	0	1	0.0	0	2	NA	NA	NA	NA	0	NA	NA	0,0,5,0	0	0	1	0.0	0	2	NA	NA	NA	NA	0	NA	NA	0,0,5,0	0	0	1	0.0	0
chr3_ref_v2	924	1	G,A	0	0	0,0,0,0	0	0	1	2	NA	NA	NA	NA	0	1,0,2,0	1	0	1	0.0	0	2	NA	NA	NA	NA	0	NA	NA	0,0,5,0	0	0	1	0.0	0	2	NA	NA	NA	NA	0	NA	NA	0,0,5,0	0	0	1	0.0	0
chr3_ref_v2	927	1	A,G	1	0	0,0,0,0	0	0	1	2	NA	NA	NA	NA	0	0,0,3,0	0	0	1	0.0	0	2	NA	NA	NA	NA	0	NA	NA	0,0,5,0	0	0	1	0.0	0	2	NA	NA	NA	NA	0	NA	NA	0,0,5,0	0	0	1	0.0	0
chr3_ref_v2	929	1	A,C	1	0	0,0,0,0	0	0	1	2	NA	NA	NA	NA	0	0,0,3,0	0	0	1	0.0	0	2	NA	NA	NA	NA	0	NA	NA	0,0,5,0	0	0	1	0.0	0	2	NA	NA	NA	NA	0	NA	NA	0,0,5,0	0	0	1	0.0	0
chr3_ref_v2	949	1	C,T	0	0	0,0,0,0	0	0	1	2	NA	NA	NA	NA	0	0,0,3,0	0	0	1	0.0	0	2	NA	NA	NA	NA	0	NA	NA	0,0,6,0	0	0	1	0.0	0	2	NA	NA	NA	NA	0	NA	NA	0,0,4,0	0	0	1	0.0	0
chr3_ref_v2	977	1	C,T	1	0	0,0,1,0	0	0	1	2	NA	NA	NA	NA	0	1,0,1,0	1	0	1	0.0	0	2	NA	NA	NA	NA	0	NA	NA	0,0,6,0	0	0	1	0.0	0	2	NA	NA	NA	NA	0	NA	NA	0,0,5,0	0	0	1	0.0	0
chr3_ref_v2	978	1	A,G	1	0	0,0,1,0	0	0	1	2	NA	NA	NA	NA	0	1,0,1,0	1	0	1	0.0	0	2	NA	NA	NA	NA	0	NA	NA	0,0,6,0	0	0	1	0.0	0	2	NA	NA	NA	NA	0	NA	NA	0,0,5,0	0	0	1	0.0	0
chr3_ref_v2	980	1	T,C	1	0	0,0,1,0	0	0	1	2	NA	NA	NA	NA	0	0,0,2,0	0	0	1	0.0	0	2	NA	NA	NA	NA	0	NA	NA	0,0,6,0	0	0	1	0.0	0	2	NA	NA	NA	NA	0	NA	NA	0,0,4,0	0	0	1	0.0	0
chr3_ref_v2	988	1	A,G	0	0	0,0,1,0	0	0	1	2	NA	NA	NA	NA	0	1,0,1,0	1	0	1	0.0	0	2	NA	NA	NA	NA	0	NA	NA	0,0,6,0	0	0	1	0.0	0	2	NA	NA	NA	NA	0	NA	NA	0,0,4,0	0	0	1	0.0	0
chr3_ref_v2	1001	1	A,T	1	0	0,0,1,0	0	0	1	2	NA	NA	NA	NA	0	0,0,1,0	0	0	1	0.0	0	2	NA	NA	NA	NA	0	NA	NA	0,0,7,0	0	0	1	0.0	0	2	NA	NA	NA	NA	0	NA	NA	0,0,3,0	0	0	1	0.0	0
chr3_ref_v2	1004	1	C,T	1	0	0,0,1,0	0	0	1	2	NA	NA	NA	NA	0	0,0,1,0	0	0	1	0.0	0	2	NA	NA	NA	NA	0	NA	NA	0,0,6,0	0	0	1	0.0	0	2	NA	NA	NA	NA	0	NA	NA	0,0,2,0	0	0	1	0.0	0
chr3_ref_v2	1021	1	A,T	1	0	0,0,1,0	0	0	1	2	NA	NA	NA	NA	0	0,0,0,0	0	0	1	0.0	0	2	NA	NA	NA	NA	0	NA	NA	0,0,2,0	0	0	1	0.0	0	2	NA	NA	NA	NA	0	NA	NA	0,0,3,0	0	0	1	0.0	0
chr3_ref_v2	1024	1	C,A	1	0	0,0,0,0	0	0	1	2	NA	NA	NA	NA	0	0,0,0,0	0	0	1	0.0	0	2	NA	NA	NA	NA	0	NA	NA	0,0,2,0	0	0	1	0.0	0	2	NA	NA	NA	NA	0	NA	NA	0,0,3,0	0	0	1	0.0	0
chr3_ref_v2	1025	1	A,G	1	0	0,0,0,0	0	0	1	2	NA	NA	NA	NA	0	0,0,0,0	0	0	1	0.0	0	2	NA	NA	NA	NA	0	NA	NA	0,0,2,0	0	0	1	0.0	0	2	NA	NA	NA	NA	0	NA	NA	0,0,3,0	0	0	1	0.0	0
chr3_ref_v2	1026	1	C,A	1	0	0,0,0,0	0	0	1	2	NA	NA	NA	NA	0	0,0,0,0	0	0	1	0.0	0	2	NA	NA	NA	NA	0	NA	NA	0,0,2,0	0	0	1	0.0	0	2	NA	NA	NA	NA	0	NA	NA	0,0,3,0	0	0	1	0.0	0
chr3_ref_v2	1064	1	C,T	0	0	0,0,0,0	0	0	1	2	NA	NA	NA	NA	0	0,0,3,0	0	0	1	0.0	0	2	NA	NA	NA	NA	0	NA	NA	0,0,6,0	0	0	1	0.0	0	2	NA	NA	NA	NA	0	NA	NA	0,0,7,0	0	0	1	0.0	0
chr3_ref_v2	1068	1	T,C	1	0	0,0,0,0	0	0	1	2	NA	NA	NA	NA	0	0,0,3,0	0	0	1	0.0	0	2	NA	NA	NA	NA	0	NA	NA	0,0,7,0	0	0	1	0.0	0	2	NA	NA	NA	NA	0	NA	NA	0,0,7,0	0	0	1	0.0	0
chr3_ref_v2	1069	1	C,T	1	0	0,0,0,0	0	0	1	2	NA	NA	NA	NA	0	0,0,3,0	0	0	1	0.0	0	2	NA	NA	NA	NA	0	NA	NA	0,0,8,0	0	0	1	0.0	0	2	NA	NA	NA	NA	0	NA	NA	0,0,7,0	0	0	1	0.0	0
chr3_ref_v2	1076	1	A,T	1	0	0,0,0,0	0	0	1	2	NA	NA	NA	NA	0	0,0,3,0	0	0	1	0.0	0	2	NA	NA	NA	NA	0	NA	NA	0,0,8,0	0	0	1	0.0	0	2	NA	NA	NA	NA	0	NA	NA	0,0,6,0	0	0	1	0.0	0
chr3_ref_v2	1077	1	A,T	1	0	0,0,0,0	0	0	1	2	NA	NA	NA	NA	0	0,0,3,0	0	0	1	0.0	0	2	NA	NA	NA	NA	0	NA	NA	0,0,8,0	0	0	1	0.0	0	2	NA	NA	NA	NA	0	NA	NA	0,0,6,0	0	0	1	0.0	0
chr3_ref_v2	1080	1	A,C	1	0	0,0,0,0	0	0	1	2	NA	NA	NA	NA	0	0,0,3,0	0	0	1	0.0	0	2	NA	NA	NA	NA	0	NA	NA	0,0,8,0	0	0	1	0.0	0	2	NA	NA	NA	NA	0	NA	NA	0,0,6,0	0	0	1	0.0	0
chr3_ref_v2	1081	1	T,G	1	0	0,0,0,0	0	0	1	2	NA	NA	NA	NA	0	0,0,3,0	0	0	1	0.0	0	2	NA	NA	NA	NA	0	NA	NA	0,0,8,0	0	0	1	0.0	0	2	NA	NA	NA	NA	0	NA	NA	0,0,6,0	0	0	1	0.0	0
chr3_ref_v2	1083	1	C,A	0	0	0,0,0,0	0	0	1	2	NA	NA	NA	NA	0	0,0,3,0	0	0	1	0.0	0	2	NA	NA	NA	NA	0	NA	NA	0,0,9,0	0	0	1	0.0	0	2	NA	NA	NA	NA	0	NA	NA	0,0,6,0	0	0	1	0.0	0
chr3_ref_v2	1091	1	C,CTTTG	1	0	0,0,0,0	0	0	1	2	NA	NA	NA	NA	0	0,0,4,0	0	0	1	0.0	0	2	NA	NA	NA	NA	0	NA	NA	0,0,8,0	0	0	1	0.0	0	2	NA	NA	NA	NA	0	NA	NA	0,0,7,0	0	0	1	0.0	0
chr3_ref_v2	1094	1	T,TA	0	0	0,0,0,0	0	0	1	2	NA	NA	NA	NA	0	0,0,4,0	0	0	1	0.0	0	2	NA	NA	NA	NA	0	NA	NA	0,0,9,0	0	0	1	0.0	0	2	NA	NA	NA	NA	0	NA	NA	0,0,9,0	0	0	1	0.0	0
chr3_ref_v2	1095	1	C,G	0	0	0,0,0,0	0	0	1	2	NA	NA	NA	NA	0	0,0,4,0	0	0	1	0.0	0	2	NA	NA	NA	NA	0	NA	NA	0,0,9,0	0	0	1	0.0	0	2	NA	NA	NA	NA	0	NA	NA	0,0,10,0	0	0	1	0.0	0
chr3_ref_v2	1097	0	ATTGC,A	0	0	0,0,0,0	0	0	1	2	NA	NA	NA	NA	0	0,0,3,0	0	0	1	0.0	0	2	NA	NA	NA	NA	0	NA	NA	0,0,10,0	0	0	1	0.0	0	2	NA	NA	NA	NA	0	NA	NA	0,0,10,0	0	0	1	0.0	0
chr3_ref_v2	1105	0	T,TGAG	0	0	0,0,1,0	0	0	1	2	NA	NA	NA	NA	0	0,0,2,0	0	0	1	0.0	0	2	NA	NA	NA	NA	0	NA	NA	0,0,10,0	0	0	1	0.0	0	2	NA	NA	NA	NA	0	NA	NA	0,0,9,0	0	0	1	0.0	0
chr3_ref_v2	1106	0	CTAT,C	1	1	0,0,1,0	0	0	1	2	NA	NA	NA	NA	0	0,0,2,0	0	0	1	0.0	0	2	NA	NA	NA	NA	0	NA	NA	0,0,10,0	0	0	1	0.0	0	2	NA	NA	NA	NA	0	NA	NA	0,0,10,0	0	0	1	0.0	0
chr3_ref_v2	1112	0	C,T	1	0	0,0,1,0	0	0	1	2	NA	NA	NA	NA	0	0,0,2,0	0	0	1	0.0	0	2	NA	NA	NA	NA	0	NA	NA	0,0,10,0	0	0	1	0.0	0	2	NA	NA	NA	NA	0	NA	NA	0,0,10,0	0	0	1	0.0	0
chr3_ref_v2	1129	0	C,T	0	0	0,0,1,0	0	0	1	2	NA	NA	NA	NA	0	0,0,3,0	0	0	0	0.0	0	2	NA	NA	NA	NA	0	NA	NA	0,0,14,0	0	0	1	0.0	0	2	NA	NA	NA	NA	0	NA	NA	0,0,13,0	0	0	1	0.0	0
chr3_ref_v2	1151	0	A,T	0	0	0,0,3,0	0	0	1	2	NA	NA	NA	NA	0	0,0,8,0	0	0	0	0.0	0	2	NA	NA	NA	NA	0	NA	NA	0,0,21,0	0	1	1	0.0	0	2	T,T	NA	NA	0.0465200156349	0	NA	NA	0,0,21,0	0	1	1	0.0	0
chr3_ref_v2	1154	0	T,TTTCTTGAACGGA	0	0	0,0,3,0	0	0	1	2	NA	NA	NA	NA	0	0,0,7,0	0	0	0	0.0	0	2	NA	NA	NA	NA	0	NA	NA	0,0,21,0	0	1	1	0.0	0	2	TTTCTTGAACGGA,TTTCTTGAACGGA	NA	NA	0.0465200156349	0	NA	NA	0,0,22,0	0	1	1	0.0	0
chr3_ref_v2	1157	0	C,A	0	0	0,0,10,0	0	0	1	2	NA	NA	NA	NA	0	0,0,12,0	0	0	0	0.0	0	2	NA	NA	NA	NA	0	NA	NA	0,0,19,0	0	0	1	0.0	0	2	NA	NA	NA	NA	0	NA	NA	0,0,29,0	0	1	1	0.0	0
chr3_ref_v2	1203	1	G,GTTTAGACAAAGAAAAC	1	0	0,0,18,0	0	0	1	2	NA	NA	NA	NA	0	0,0,16,0	0	0	0	0.0	0	2	NA	NA	NA	NA	0	NA	NA	0,0,34,0	0	1	1	0.0	0	2	NA	NA	NA	NA	0	NA	NA	0,0,48,0	0	1	1	0.0	0
chr3_ref_v2	1223	1	A,T	0	0	0,1,51,0	1	1	1	2	NA	NA	NA	NA	0	0,1,18,0	1	0	0	0.525331238066	0	2	NA	NA	NA	NA	0	NA	NA	0,0,36,0	0	1	1	0.0	0	2	NA	NA	NA	NA	0	NA	NA	1,4,57,1	1	1	0	1.5099147911	0
chr3_ref_v2	1240	1	A,G	0	0	0,1,61,1	1	1	0	2	NA	NA	NA	NA	0	0,1,16,0	1	0	0	0.637115215938	0	2	NA	NA	NA	NA	0	NA	NA	0,0,42,0	0	1	1	0.0	0	2	NA	NA	NA	NA	0	NA	NA	1,4,65,2	1	1	0	1.5782018993	0
chr3_ref_v2	1243	1	C,CCATAGTTTCTATGTGCAAAAGCATTACCTATGTAATTCTTACA	0	0	0,0,63,1	1	1	0	2	NA	NA	NA	NA	0	0,1,17,0	1	0	0	0.824609522592	0	2	NA	NA	NA	NA	0	NA	NA	0,0,40,0	0	1	1	0.0	0	2	NA	NA	NA	NA	0	NA	NA	0,1,69,2	1	1	0	0.520942826013	0
chr3_ref_v2	1796	1	CA,C,CAA	1	1	47,35,0,4,1,3	1	1	0	2	NA	NA	NA	NA	0	1,0,33,24,0,0	1	1	0	311.894175648	1	2	NA	NA	NA	NA	0	NA	NA	33,28,6,5,13,7	1	1	0	10.8734585585	1	2	NA	NA	NA	NA	0	NA	NA	74,55,16,21,8,6	1	1	0	10.619596064	1
chr3_ref_v2	4025	1	G,A	0	0	0,1,130,117	1	1	0	2	NA	NA	NA	NA	0	0,0,65,57	1	1	0	0.414915521768	0	2	NA	NA	NA	NA	0	NA	NA	0,0,108,102	1	1	0	0.482896952391	0	2	NA	NA	NA	NA	0	NA	NA	0,0,196,167	1	1	0	0.585701239271	0
chr3_ref_v2	4125	1	AT,A	1	1	79,106,2,1	1	1	0	2	NA	NA	NA	NA	0	25,29,21,31	1	1	0	311.408651728	1	2	NA	NA	NA	NA	0	NA	NA	88,92,2,2	1	1	0	1.19402775192	0	2	NA	NA	NA	NA	0	NA	NA	197,186,11,12	1	1	1	6.16665149806	0
chr3_ref_v2	4521	0	G,A	0	0	0,0,0,0	0	0	1	2	NA	NA	NA	NA	0	0,0,0,4	0	0	1	0.0	0	2	NA	NA	NA	NA	0	NA	NA	0,0,0,15	0	0	1	0.0	0	2	NA	NA	NA	NA	0	NA	NA	0,0,0,17	0	0	1	0.0	0
chr3_ref_v2	4586	0	C,CAATATTCTTATATTGAACACATTTTTCTCGCATAAATTTAAT	0	0	0,0,0,0	0	0	1	2	NA	NA	NA	NA	0	0,0,0,5	0	0	1	0.0	0	2	NA	NA	NA	NA	0	NA	NA	0,0,0,11	0	0	1	0.0	0	2	NA	NA	NA	NA	0	NA	NA	0,0,0,6	0	0	1	0.0	0
chr3_ref_v2	5856	0	C,T	0	0	0,0,0,0	0	0	1	2	NA	NA	NA	NA	0	0,0,0,0	0	0	1	0.0	0	2	NA	NA	NA	NA	0	NA	NA	0,0,2,0	0	0	1	0.0	0	2	NA	NA	NA	NA	0	NA	NA	0,0,0,0	0	0	1	0.0	0
chr3_ref_v2	6097	0	GTGACGTTGAGTTTTTAC,G	0	0	0,0,4,4	1	0	1	2	NA	NA	NA	NA	0	0,0,0,3	0	0	1	0.0	0	2	NA	NA	NA	NA	0	NA	NA	0,0,4,7	1	0	1	0.569209617479	0	2	NA	NA	NA	NA	0	NA	NA	0,0,11,8	1	0	1	0.498169133089	0
chr3_ref_v2	6389	0	A,G	1	0	0,0,1,1	1	0	1	2	NA	NA	NA	NA	0	0,0,0,0	0	0	1	0.0	0	2	NA	NA	NA	NA	0	NA	NA	0,0,0,1	0	0	1	0.0	0	2	NA	NA	NA	NA	0	NA	NA	0,2,0,2	1	0	1	0.438445571256	0
chr3_ref_v2	7271	0	C,T	1	0	0,0,0,0	0	0	1	2	NA	NA	NA	NA	0	0,0,0,0	0	0	1	0.0	0	2	NA	NA	NA	NA	0	NA	NA	0,0,0,0	0	0	1	0.0	0	2	NA	NA	NA	NA	0	NA	NA	0,0,2,2	1	0	1	0.0	0
chr3_ref_v2	7285	0	T,TAGCCAACGTCAAAGGAACA	0	0	0,0,0,0	0	0	1	2	NA	NA	NA	NA	0	0,0,0,0	0	0	1	0.0	0	2	NA	NA	NA	NA	0	NA	NA	0,0,0,0	0	0	1	0.0	0	2	NA	NA	NA	NA	0	NA	NA	0,0,2,2	1	0	1	0.0	0
chr3_ref_v2	8403	0	CAAA,C	1	1	0,0,0,0	0	0	1	2	NA	NA	NA	NA	0	0,0,0,0	0	0	0	0.0	0	2	NA	NA	NA	NA	0	NA	NA	0,0,0,0	0	0	1	0.0	0	2	NA	NA	NA	NA	0	NA	NA	0,0,0,2	0	0	1	0.0	0
chr3_ref_v2	9010	0	T,TTTA	1	0	0,0,1,1	1	0	1	2	NA	NA	NA	NA	0	0,0,2,0	0	0	0	0.0	0	2	NA	NA	NA	NA	0	NA	NA	5,1,2,0	1	0	1	0.804588539933	0	2	NA	NA	NA	NA	0	NA	NA	19,4,7,2	1	1	1	1.02566973063	0
chr3_ref_v2	9011	0	T,TTA	1	0	1,1,0,0	1	0	1	2	NA	NA	NA	NA	0	2,0,0,0	0	0	0	0.0	0	2	NA	NA	NA	NA	0	NA	NA	4,1,3,0	1	0	1	0.296746432619	0	2	NA	NA	NA	NA	0	NA	NA	13,6,14,3	1	1	1	0.156823602643	0
chr3_ref_v2	9012	0	T,TA	1	0	2,2,0,0	1	0	1	2	NA	NA	NA	NA	0	2,1,0,0	1	0	0	0.309459063908	0	2	NA	NA	NA	NA	0	NA	NA	5,4,2,1	1	0	1	0.117115264235	0	2	NA	NA	NA	NA	0	NA	NA	24,9,5,2	1	1	1	0.880601068745	0
chr3_ref_v2	10174	0	A,G	1	0	0,0,1,1	1	0	1	2	NA	NA	NA	NA	0	0,0,0,0	0	0	1	0.0	0	2	NA	NA	NA	NA	0	NA	NA	0,0,0,0	0	0	1	0.0	0	2	NA	NA	NA	NA	0	NA	NA	0,0,0,0	0	0	1	0.0	0
chr3_ref_v2	18433	0	GT,G	1	1	82,129,1,3	1	1	0	2	GT,GT	NA	NA	0.475642791049	0	59,42,0,1	1	1	0	4.6497368428	0	2	GT,GT	NA	NA	1.51818244746	0	NA	NA	96,108,1,2	1	1	0	2.04033910726	0	2	GT,GT	NA	NA	1.97623661968	0	NA	NA	133,198,5,5	1	1	0	1.67168502999	0
chr3_ref_v2	23387	0	AT,A	0	0	98,88,0,0	1	1	0	2	AT,AT	NA	NA	0.0	0	39,36,0,0	1	1	0	0.378364851356	0	2	AT,AT	NA	NA	0.0	0	NA	NA	133,95,0,0	1	1	0	1.33175762319	0	2	AT,AT	NA	NA	0.0	0	NA	NA	169,146,0,0	1	1	0	0.450669982974	0
chr3_ref_v2	23466	0	CA,C	1	1	71,115,0,0	1	1	0	2	CA,CA	NA	NA	0.000859206301768	0	56,60,0,0	1	1	0	1.88869681404	0	2	CA,CA	NA	NA	0.00286819217259	0	NA	NA	80,118,0,0	1	1	0	0.563691188557	0	2	CA,CA	NA	NA	0.00293936487809	0	NA	NA	108,174,1,1	1	1	0	0.35132610252	0
chr3_ref_v2	23810	0	A,AT	1	1	31,33,31,27	1	1	0	2	A,AT	NA	NA	0.0649066523783	0	27,18,32,18	1	1	0	1.38458371654	0	2	AT,AT	A,AT	0.5	0.152782023722	0	NA	NA	115,51,3,2	1	1	0	309.083689178	0	2	A,A	NA	NA	0.601206770381	0	NA	NA	165,85,11,11	1	1	0	309.50841026	1
chr3_ref_v2	27477	0	TAAAAA,T,TA,TAA	1	1	15,7,1,3,0,3,1,10	1	1	0	2	TAAAAA,TAA	TAAAAA,T	0.25	0.503335400404	0	4,6,3,12,0,4,0,1	1	1	0	6.69409625893	0	2	TAAAAA,TA	T,TA	0.5	0.530126071813	0	NA	NA	16,15,2,12,3,12,1,12	1	1	0	2.21270786371	0	2	TAAAAA,TAA	TAAAAA,T	0.25	0.696112696725	0	NA	NA	15,17,12,19,4,30,0,13	1	1	0	9.88016511856	0
chr3_ref_v2	29265	0	TTTTGTTTATTTA,T	1	0	0,1,69,78	1	1	0	2	T,T	NA	NA	0.00677968698538	0	0,0,38,33	1	1	0	0.844029527592	0	2	T,T	NA	NA	0.0	0	NA	NA	0,0,68,78	1	1	0	0.439684572547	0	2	T,T	NA	NA	0.0	0	NA	NA	1,3,90,118	1	1	0	0.774349768866	0
chr3_ref_v2	30601	0	CT,C	1	1	78,77,6,5	1	1	0	2	CT,CT	NA	NA	0.0222709640127	0	55,41,2,4	1	1	0	1.02468736039	0	2	CT,CT	NA	NA	1.17075901697	0	NA	NA	111,96,6,4	1	1	0	0.920109466215	0	2	CT,CT	NA	NA	1.57049276277	0	NA	NA	88,88,86,78	1	1	0	314.120339463	1
chr3_ref_v2	35334	0	GA,G	1	1	65,95,1,0	1	1	0	2	GA,GA	NA	NA	0.892105653367	0	28,47,0,2	1	1	0	1.20196199089	0	2	GA,GA	NA	NA	0.815084936047	0	NA	NA	74,94,1,2	1	1	0	0.639693676209	0	2	GA,GA	NA	NA	1.78208060523	0	NA	NA	109,155,3,4	1	1	0	1.23572562997	0
chr3_ref_v2	40708	0	C,CAAAAAAAAAA,CAAAAAAAAAAA,CAAAAAAAAAAAAA	1	1	14,1,1,1,1,4,3,6	1	1	0	2	C,CAAAAAAAAAAAAA	C,CAAAAAAAAAAA	0.5	0.407805320666	0	6,1,2,6,0,0,2,4	1	1	0	4.5316474567	0	2	CAAAAAAAAAA,CAAAAAAAAAAAAA	C,CAAAAAAAAAA	0.5	0.620215374536	0	NA	NA	5,0,11,5,6,11,7,10	1	1	0	6.43083979242	0	2	CAAAAAAAAAAA,CAAAAAAAAAAAAA	C,CAAAAAAAAAAA	0.25	0.697017429443	0	NA	NA	4,0,24,23,37,26,9,6	1	1	0	26.2421240174	1
chr3_ref_v2	41396	0	T,TCCAAATGCTACGCAG	1	0	3,3,22,33	1	1	0	2	TCCAAATGCTACGCAG,TCCAAATGCTACGCAG	T,TCCAAATGCTACGCAG	0.25	0.269663566949	0	0,1,12,7	1	1	0	1.65354760163	0	2	TCCAAATGCTACGCAG,TCCAAATGCTACGCAG	T,TCCAAATGCTACGCAG	0.125	0.01324522675	0	NA	NA	1,1,25,39	1	1	0	0.739119170616	0	2	TCCAAATGCTACGCAG,TCCAAATGCTACGCAG	NA	NA	0.0307716586668	0	NA	NA	1,2,25,64	1	1	0	2.80908524134	0
chr3_ref_v2	41830	0	CAAAAAAAAA,C,CA,CAA,CAAAA	1	1	14,11,0,1,1,0,8,2,17,1	1	1	0	2	CAAAAAAAAA,CAAAA	CAAAAAAAAA,CAA	0.25	0.927314221984	0	1,1,10,13,5,2,10,6,0,0	1	1	0	16.8254621923	1	2	C,CAA	NA	NA	1.01900412137	0	g.41831_41837delAAAAAAA|g.41831_41839delAAAAAAAAA,g.41830_41838AA>|g.41830_41840AAAA>	0|0,0|0	1,0,13,10,45,26,7,2,0,0	1	1	0	312.26830379	1	2	CA,CA	CA,CAA	0.125	1.13290816153	0	g.41831_41838delAAAAAAAA,g.41830_41839AAA>	-1,-1	11,9,4,6,11,7,34,23,16,4	1	1	0	11.3470435023	1
chr3_ref_v2	43436	0	CTA,C	1	1	98,93,4,2	1	1	0	2	CTA,CTA	CTA,C	0.125	0.851556369193	0	54,39,1,4	1	1	0	1.80882813597	0	2	CTA,CTA	CTA,C	0.125	0.598068933995	0	NA	NA	61,54,51,40	1	1	0	312.356233606	1	2	CTA,C	CTA,CTA	0.125	0.032021267246	0	g.43437_43438delTA	0	178,152,8,11	1	1	0	3.01559977109	0
chr3_ref_v2	44368	0	GA,G,GAAA	1	1	2,6,0,5,10,17	1	1	0	2	GA,GAAA	GAAA,GAAA	0.25	0.61622629794	0	10,6,2,12,7,13	1	1	0	3.91768117761	0	2	GA,GAAA	GA,GA	0.25	0.387303990446	0	NA	NA	20,6,4,23,2,4	1	1	0	13.1965483238	1	2	GA,GA	GA,GAAA	0.25	0.322898489612	0	g.44368_44370AA>	1	46,18,6,37,18,31	1	1	0	22.5039312863	0
chr3_ref_v2	47502	0	G,A	0	0	65,71,1,0	1	1	0	2	G,G	NA	NA	0.00732604009207	0	39,46,0,0	1	1	0	0.465751622624	0	2	G,G	NA	NA	0.0	0	NA	NA	74,91,0,1	1	1	0	0.642982750213	0	2	G,G	NA	NA	0.00604231445596	0	NA	NA	58,71,60,86	1	1	0	334.095018873	1
chr3_ref_v2	48532	0	G,GTCAGCTTCGGCTTCGGCGTCAGCT	0	0	0,1,52,30	1	1	0	2	GTCAGCTTCGGCTTCGGCGTCAGCT,GTCAGCTTCGGCTTCGGCGTCAGCT	NA	NA	0.0121213605323	0	0,0,29,13	1	1	0	0.623408494488	0	2	GTCAGCTTCGGCTTCGGCGTCAGCT,GTCAGCTTCGGCTTCGGCGTCAGCT	NA	NA	0.0	0	NA	NA	0,0,55,63	1	1	0	4.16456929606	0	2	GTCAGCTTCGGCTTCGGCGTCAGCT,GTCAGCTTCGGCTTCGGCGTCAGCT	NA	NA	0.0	0	NA	NA	0,0,76,64	1	1	0	1.96471639308	0
chr3_ref_v2	50148	0	A,AATAT,AAT	1	1	3,1,7,17,4,9	1	1	0	2	AATAT,AAT	AATAT,AATAT	0.25	0.544083852718	0	2,3,9,7,6,1	1	1	0	1.80685003483	0	2	AATAT,AATAT	A,AATAT	0.5	0.526080940933	0	NA	NA	5,8,12,8,15,14	1	1	0	4.20152104729	0	2	AATAT,AAT	A,AAT	0.25	0.312642392317	0	NA	NA	11,13,23,36,12,16	1	1	0	5.51142105065	0
chr3_ref_v2	50415	0	GA,G,GAA	1	1	47,34,3,0,1,2	1	1	0	2	GA,GA	NA	NA	1.55132343601	0	24,16,3,5,2,2	1	1	0	3.6861467208	0	2	GA,GA	NA	NA	0.839782452912	0	NA	NA	67,54,7,9,4,4	1	1	0	4.35742214006	0	2	GA,GA	NA	NA	1.21654664162	0	NA	NA	83,60,9,6,9,10	1	1	0	4.22963245735	0
chr3_ref_v2	52228	0	TTA,T,TTATA	1	1	74,61,3,3,2,3	1	1	0	2	TTA,TTA	NA	NA	0.755316319378	0	15,13,14,21,2,4	1	1	0	24.5923925324	1	2	TTA,T	TTA,TTATA	0.125	0.242615603307	0	g.52229_52230delTA	0	33,42,3,2,32,45	1	1	0	48.3244705414	1	2	TTA,TTATA	TTATA,TTATA	0.125	0.452766831002	0	g.52228_52229insTA	0	84,107,16,18,9,19	1	1	0	7.18894407807	0
chr3_ref_v2	54752	0	CA,C,CAA	1	1	33,22,7,5,4,4	1	1	0	2	CA,CA	CA,CAA	0.125	0.0827029136495	0	11,11,22,7,3,3	1	1	0	9.02422964855	0	2	CA,C	CA,CAA	0.25	0.103474620547	0	NA	NA	25,11,29,27,6,1	1	1	0	13.3716444894	1	2	CA,C	CA,CAA	0.125	0.261800132586	0	g.54753delA	0	45,32,14,13,56,28	1	1	0	26.8812167489	1
chr3_ref_v2	56883	0	TAAA,T,TAA	1	1	28,24,0,0,0,0	1	1	0	2	TAAA,TAAA	NA	NA	2.17519615596	0	16,13,4,11,0,1	1	1	0	9.90944322648	1	2	TAAA,T	TAAA,TAAA	0.25	2.70514765241	0	g.56884_56886delAAA	0	43,27,1,0,0,1	1	1	0	0.739571921758	0	2	TAAA,TAAA	NA	NA	3.48800755282	0	NA	NA	46,19,0,1,11,21	1	1	0	16.9979972757	1
chr3_ref_v2	56899	0	CA,C	1	1	30,43,3,3	1	1	0	2	CA,CA	NA	NA	0.945482386206	0	14,37,8,15	1	1	0	7.74457846596	0	2	CA,CA	NA	NA	0.222928028413	0	NA	NA	29,29,8,27	1	1	0	16.6821309743	1	2	CA,CA	NA	NA	0.0107187383828	0	NA	NA	55,63,13,24	1	1	0	8.63733041508	0
chr3_ref_v2	57049	0	CA,C,CAAAAAAAAAAA	1	1	5,2,2,1,0,21	1	1	0	2	CA,CAAAAAAAAAAA	CAAAAAAAAAAA,CAAAAAAAAAAA	0.25	0.405018627852	0	19,3,1,2,0,3	1	1	0	9.49902978595	0	2	CA,CA	CA,CAAAAAAAAAAA	0.25	2.23243344828	0	NA	NA	14,6,6,3,3,11	1	1	0	2.95697885813	0	2	CA,CAAAAAAAAAAA	CA,CA	0.25	1.0306775994	0	NA	NA	12,8,20,20,4,6	1	1	0	16.8940333079	1
chr3_ref_v2	57067	0	CA,C	1	1	12,44,0,2	1	1	0	2	CA,CA	NA	NA	0.410509121321	0	25,16,0,0	1	1	0	8.27180677279	0	2	CA,CA	NA	NA	0.616633997323	0	NA	NA	23,37,2,7	1	1	0	2.31176043375	0	2	CA,CA	CA,C	0.125	0.167762694973	0	NA	NA	24,31,24,36	1	1	0	31.4256700903	1
chr3_ref_v2	62576	0	CAT,C,CATAT	1	1	34,53,11,7,4,5	1	1	0	2	CAT,CAT	CAT,CATAT	0.125	0.812437881205	0	17,13,1,3,13,17	1	1	0	12.6904240946	1	2	CAT,CATAT	CATAT,CATAT	0.125	0.245906534974	0	g.62576_62577insAT	0	28,24,11,6,28,23	1	1	0	18.3783173332	1	2	CAT,CATAT	CAT,C	0.125	0.202734530628	0	g.62576_62577insAT	0	61,61,15,20,8,7	1	1	0	2.35299006243	0
chr3_ref_v2	68176	0	AT,A	1	1	97,96,0,0	1	1	0	2	AT,AT	NA	NA	7.66998698668e-05	0	54,35,0,0	1	1	0	1.612991007	0	2	AT,AT	NA	NA	0.000216799471007	0	NA	NA	102,98,0,0	1	1	0	0.412033172662	0	2	AT,AT	NA	NA	0.000175325768458	0	NA	NA	164,151,0,0	1	1	0	0.567512216881	0
chr3_ref_v2	75287	0	AT,A	1	1	76,86,1,1	1	1	0	2	AT,AT	NA	NA	0.00213366612855	0	19,25,15,14	1	1	0	27.7582346368	1	2	AT,A	AT,AT	0.25	0.026494098269	0	g.75288delT	0	58,59,2,0	1	1	0	0.790116458591	0	2	AT,AT	NA	NA	0.394254797431	0	NA	NA	117,108,2,1	1	1	0	1.12561906424	0
chr3_ref_v2	75837	0	CT,C	1	1	84,82,2,0	1	1	0	2	CT,CT	NA	NA	0.407304872692	0	55,39,0,0	1	1	1	1.26560544691	0	2	CT,CT	NA	NA	0.426192767945	0	NA	NA	87,85,2,5	1	1	0	2.39915862545	0	2	CT,CT	NA	NA	0.0677225209408	0	NA	NA	156,160,6,0	1	1	0	0.725463351837	0
chr3_ref_v2	76143	0	AT,A,ATT	1	1	3,3,0,0,75,79	1	1	0	2	ATT,ATT	NA	NA	0.244727848121	0	5,4,0,0,38,43	1	1	1	1.92390182705	0	2	ATT,ATT	NA	NA	0.206566311485	0	NA	NA	4,6,50,49,46,61	1	1	0	319.234849629	1	2	A,ATT	NA	NA	0.304162222986	0	g.76143_76145TT>	0	8,6,0,1,134,125	1	1	0	0.92200817628	0
chr3_ref_v2	76181	0	G,A	0	0	0,0,99,92	1	1	0	2	A,A	NA	NA	0.0	0	0,0,49,67	1	1	1	1.71762048748	0	2	A,A	NA	NA	0.0	0	NA	NA	0,0,95,147	1	1	0	4.4956809862	0	2	A,A	NA	NA	0.0	0	NA	NA	0,0,175,177	1	1	0	0.648799849561	0
chr3_ref_v2	76217	0	A,G	1	0	96,102,0,0	1	1	0	2	A,A	NA	NA	0.0	0	48,76,0,0	1	1	0	1.85756014472	0	2	A,A	NA	NA	0.0	0	NA	NA	95,156,0,0	1	1	0	3.53594459611	0	2	A,A	NA	NA	0.0	0	NA	NA	170,191,1,0	1	1	0	0.494031371698	0
chr3_ref_v2	77229	0	G,A	0	0	0,0,98,70	1	1	0	2	A,A	NA	NA	0.0	0	0,0,48,39	1	1	0	0.523653231369	0	2	A,A	NA	NA	0.0	0	NA	NA	0,0,105,72	1	1	0	0.420537864171	0	2	A,A	NA	NA	0.0	0	NA	NA	1,1,154,120	1	1	0	0.548730332724	0
chr3_ref_v2	77262	0	G,GA	1	1	68,51,1,1	1	1	0	2	G,G	NA	NA	1.24399695387	0	33,33,5,4	1	1	0	4.41730154608	0	2	G,G	G,GA	0.25	0.165742178101	0	NA	NA	73,56,8,9	1	1	0	7.13383784048	0	2	G,G	G,GA	0.25	0.0900950375654	0	NA	NA	109,76,13,10	1	1	0	9.12741892181	1
chr3_ref_v2	82571	0	T,A	1	0	13,14,0,7	1	1	1	2	T,T	T,A	0.5	0.117783035656	0	4,9,2,1	1	0	0	1.37623514796	0	2	NA	NA	NA	NA	0	NA	NA	5,16,2,5	1	1	1	1.34024954647	0	2	T,T	T,A	0.5	0.0	0	NA	NA	13,28,7,6	1	1	0	3.1509395756	0
chr3_ref_v2	82582	0	G,A	0	0	2,1,0,7	1	0	1	2	NA	NA	NA	NA	0	0,2,2,1	1	0	0	1.5121504224	0	2	NA	NA	NA	NA	0	NA	NA	0,3,2,5	1	0	1	1.29758371614	0	2	NA	NA	NA	NA	0	NA	NA	1,7,8,7	1	1	1	3.16209913255	0
chr3_ref_v2	82583	0	T,TTCA	0	0	2,2,0,7	1	0	1	2	NA	NA	NA	NA	0	0,2,2,1	1	0	0	1.47905040899	0	2	NA	NA	NA	NA	0	NA	NA	1,3,2,5	1	0	1	0.625458638758	0	2	NA	NA	NA	NA	0	NA	NA	3,8,7,6	1	1	1	2.51038567132	0
chr3_ref_v2	82591	0	G,A	0	0	0,0,0,0	0	0	1	2	NA	NA	NA	NA	0	0,0,0,0	0	0	0	0.0	0	2	NA	NA	NA	NA	0	NA	NA	0,0,1,0	0	0	1	0.0	0	2	NA	NA	NA	NA	0	NA	NA	0,1,0,0	0	0	1	0.0	0
chr3_ref_v2	82611	0	A,AACTAGTATTT	1	0	0,0,0,0	0	0	1	2	NA	NA	NA	NA	0	0,0,0,0	0	0	1	0.0	0	2	NA	NA	NA	NA	0	NA	NA	0,0,1,0	0	0	1	0.0	0	2	NA	NA	NA	NA	0	NA	NA	0,0,0,0	0	0	1	0.0	0
chr3_ref_v2	82919	0	G,T	0	0	3,4,0,0	1	0	1	2	NA	NA	NA	NA	0	3,1,1,0	1	0	0	0.544986293906	0	2	NA	NA	NA	NA	0	NA	NA	2,2,2,0	1	0	1	0.779958435843	0	2	NA	NA	NA	NA	0	NA	NA	10,2,0,0	1	0	0	2.40056577888	0
chr3_ref_v2	82920	0	T,TTTCTTTAGCC	0	0	3,5,0,0	1	0	1	2	NA	NA	NA	NA	0	3,4,1,0	1	0	0	0.237994968527	0	2	NA	NA	NA	NA	0	NA	NA	3,3,2,0	1	0	1	0.662931164381	0	2	NA	NA	NA	NA	0	NA	NA	10,4,0,0	1	0	0	2.04628911672	0
chr3_ref_v2	84302	1	G,A	0	0	0,0,2,4	1	0	1	2	NA	NA	NA	NA	0	0,0,2,3	1	0	0	0.287401042278	0	2	NA	NA	NA	NA	0	NA	NA	0,0,0,2	0	0	1	0.0	0	2	NA	NA	NA	NA	0	NA	NA	2,5,0,6	1	0	1	1.65473316757	0
chr3_ref_v2	85352	1	C,T	0	0	0,0,0,0	0	0	1	2	NA	NA	NA	NA	0	0,0,0,0	0	0	1	0.0	0	2	NA	NA	NA	NA	0	NA	NA	0,0,0,0	0	0	1	0.0	0	2	NA	NA	NA	NA	0	NA	NA	0,0,0,1	0	0	1	0.0	0
chr3_ref_v2	86550	1	T,C	0	0	0,0,0,0	0	0	1	2	NA	NA	NA	NA	0	0,0,0,0	0	0	1	0.0	0	2	NA	NA	NA	NA	0	NA	NA	0,0,0,0	0	0	1	0.0	0	2	NA	NA	NA	NA	0	NA	NA	0,0,0,0	0	0	1	0.0	0
chr3_ref_v2	86573	1	T,C	0	0	0,0,0,0	0	0	1	2	NA	NA	NA	NA	0	0,0,0,0	0	0	1	0.0	0	2	NA	NA	NA	NA	0	NA	NA	0,0,0,0	0	0	1	0.0	0	2	NA	NA	NA	NA	0	NA	NA	0,0,0,0	0	0	1	0.0	0
chr3_ref_v2	90790	0	C,CCCACGTACGCT	0	0	0,1,0,7	1	0	1	2	NA	NA	NA	NA	0	0,2,0,2	1	0	1	1.1855665324	0	2	NA	NA	NA	NA	0	NA	NA	0,3,0,5	1	0	1	1.20692256582	0	2	NA	NA	NA	NA	0	NA	NA	1,3,0,5	1	0	1	1.08698928559	0
chr3_ref_v2	91089	0	TAA,T,TA,TAAA	1	1	47,10,1,0,7,4,0,0	1	1	0	2	TAA,TAA	NA	NA	1.01976967919	0	7,5,2,1,8,5,4,2	1	1	0	4.82269334429	0	2	TAA,TAAA	TAA,TA	0.5	0.524130470491	0	NA	NA	28,11,26,11,10,2,2,1	1	1	0	27.1407831473	1	2	TAA,T	TAA,TAA	0.125	0.938005458125	0	g.91090_91091delAA	0	58,34,2,2,14,7,26,27	1	1	0	26.9425927454	1
chr3_ref_v2	91596	0	TG,T	1	1	85,66,0,0	1	1	0	2	TG,TG	NA	NA	0.000859206301768	0	43,33,0,0	1	1	0	0.372617588476	0	2	TG,TG	NA	NA	0.00286819217259	0	NA	NA	98,75,1,0	1	1	0	0.367106307575	0	2	TG,TG	NA	NA	0.00282433983866	0	NA	NA	85,61,70,68	1	1	0	329.716250915	1
chr3_ref_v2	99548	0	AT,A	1	1	70,97,1,1	1	1	0	2	AT,AT	NA	NA	0.93492565055	0	30,56,1,0	1	1	0	0.954873826201	0	2	AT,AT	NA	NA	1.35740922687	0	NA	NA	71,89,0,1	1	1	0	0.586695622455	0	2	AT,AT	NA	NA	2.13875554917	0	NA	NA	116,146,3,4	1	1	0	1.30021767649	0
chr3_ref_v2	100221	0	CTTTT,C,CT,CTT,CTTTTTTT	1	1	6,26,0,0,0,0,0,2,10,10	1	1	0	2	CTTTT,CTTTTTTT	CTTTT,CTTTT	0.25	0.471132142626	0	0,2,12,14,6,7,0,2,0,2	1	1	0	21.3381922943	1	2	CT,CT	CTTTT,CT	0.125	0.986768833343	0	g.100222_100224delTTT,g.100221_100225TTTTTT>	-1,-1	12,35,0,2,1,3,1,3,6,3	1	1	0	1.66474616594	0	2	CTTTT,CTTTTTTT	CTTTT,CTT	0.25	1.86156243014	0	NA	NA	23,42,0,2,1,5,8,12,4,5	1	1	0	5.65088160723	0
chr3_ref_v2	102401	0	C,T	0	0	99,74,0,0	1	1	0	2	C,C	NA	NA	0.0	0	35,39,0,0	1	1	0	1.34043913841	0	2	C,C	NA	NA	0.0	0	NA	NA	97,85,0,0	1	1	0	0.808300864968	0	2	C,C	NA	NA	0.0	0	NA	NA	133,117,0,0	1	1	0	0.96652417539	0
chr3_ref_v2	106244	0	GA,G	1	1	34,34,46,35	1	1	0	2	GA,G	NA	NA	0.0652560451597	0	8,7,27,31	1	1	0	4.32562181001	0	2	G,G	GA,G	0.5	0.0286277075369	0	NA	NA	13,16,64,80	1	1	0	12.1489446603	1	2	G,G	GA,G	0.5	0.195858926002	0	g.106245delA	1	67,87,70,56	1	1	0	3.10226053453	0
chr3_ref_v2	107239	0	CAT,C	1	1	88,76,5,0	1	1	0	2	CAT,CAT	NA	NA	0.57751930491	0	44,26,6,5	1	1	0	4.78730516649	0	2	CAT,CAT	CAT,C	0.125	0.0386059323136	0	NA	NA	80,67,6,6	1	1	0	3.52390329426	0	2	CAT,CAT	NA	NA	0.241970278687	0	NA	NA	110,125,21,16	1	1	0	11.9066891477	1
chr3_ref_v2	110122	0	GA,G	1	1	92,83,0,0	1	1	0	2	GA,GA	NA	NA	0.0101364264633	0	40,40,1,1	1	1	0	0.756304877968	0	2	GA,GA	NA	NA	0.264924620349	0	NA	NA	34,50,38,52	1	1	0	319.454267579	1	2	GA,G	NA	NA	0.0159559536	0	g.110123delA	0	131,132,2,3	1	1	0	0.851338867146	0
chr3_ref_v2	110728	0	GT,G	1	1	101,104,1,0	1	1	0	2	GT,GT	NA	NA	0.00193045770189	0	45,41,0,2	1	1	0	1.3079373625	0	2	GT,GT	NA	NA	0.418626534033	0	NA	NA	56,49,44,48	1	1	0	319.731777551	1	2	GT,G	GT,GT	0.125	0.0973321690284	0	g.110729delT	0	176,165,3,0	1	1	1	0.643583601783	0
chr3_ref_v2	116386	0	T,C	0	0	131,112,0,0	1	1	0	2	T,T	NA	NA	0.0	0	42,42,0,0	1	1	0	0.582076571372	0	2	T,T	NA	NA	0.0	0	NA	NA	93,93,0,0	1	1	0	0.811325118035	0	2	T,T	NA	NA	0.0	0	NA	NA	67,72,86,69	1	1	0	347.576210563	1
chr3_ref_v2	117186	0	TA,T	1	1	97,91,0,0	1	1	0	2	TA,TA	NA	NA	0.0101364264633	0	58,30,0,1	1	1	0	2.46520077172	0	2	TA,TA	NA	NA	0.360234800153	0	NA	NA	62,41,47,27	1	1	0	315.637985428	1	2	TA,T	TA,TA	0.25	0.0994383640463	0	g.117187delA	0	179,112,7,2	1	1	0	3.26271944477	0
chr3_ref_v2	123856	0	C,CT	1	1	102,73,0,1	1	1	0	2	C,C	NA	NA	0.00319733417745	0	25,17,19,21	1	1	0	309.898924841	1	2	C,CT	NA	NA	0.0571732309976	0	g.123856_123857insT	0	65,64,2,0	1	1	0	1.40734801163	0	2	C,C	NA	NA	0.223381506563	0	NA	NA	117,106,1,1	1	1	0	1.30737048691	0
chr3_ref_v2	124409	0	G,A	0	0	123,107,0,1	1	1	0	2	G,G	NA	NA	0.0043384015986	0	41,41,0,0	1	1	0	0.556215195848	0	2	G,G	NA	NA	0.0	0	NA	NA	89,107,0,0	1	1	0	1.97756409486	0	2	G,G	NA	NA	0.0	0	NA	NA	123,130,0,0	1	1	0	1.25028770333	0
chr3_ref_v2	126149	0	CTT,C,CT	1	1	42,37,0,0,4,2	1	1	0	2	CTT,CTT	NA	NA	1.02447079752	0	30,14,0,0,5,5	1	1	0	2.44336122943	0	2	CTT,CTT	NA	NA	0.908201152542	0	NA	NA	70,36,2,3,14,4	1	1	0	2.67887263804	0	2	CTT,CTT	CTT,CT	0.25	1.54965758544	0	NA	NA	9,6,61,29,46,32	1	1	0	316.122608346	1
chr3_ref_v2	126473	0	AT,A,ATT	1	1	60,65,5,2,4,4	1	1	0	2	AT,AT	NA	NA	0.993381084633	0	29,22,8,4,8,11	1	1	0	6.31667698912	0	2	AT,ATT	AT,AT	0.25	0.454057830792	0	NA	NA	31,28,45,36,5,1	1	1	0	46.3842161144	1	2	AT,A	AT,AT	0.25	0.262540882048	0	g.126474delT	0	104,90,16,18,16,12	1	1	0	7.63361103418	0
chr3_ref_v2	128834	0	TA,T	1	1	69,95,2,0	1	1	0	2	TA,TA	NA	NA	1.37799525905	0	16,13,16,19	1	1	0	309.206825207	1	2	TA,T	NA	NA	0.0482146279818	0	g.128835delA	0	68,58,4,6	1	1	0	4.31258488437	0	2	TA,TA	NA	NA	1.07405587646	0	NA	NA	112,141,7,7	1	1	0	3.24904151701	0
chr3_ref_v2	128859	0	TA,T	1	1	56,78,2,4	1	1	0	2	TA,TA	NA	NA	1.11593103654	0	26,26,6,4	1	1	0	3.99419917127	0	2	TA,TA	NA	NA	0.645836191073	0	NA	NA	48,56,14,17	1	1	0	10.824415314	1	2	TA,TA	NA	NA	0.320161174867	0	NA	NA	61,61,51,62	1	1	0	60.9461321535	1
chr3_ref_v2	141010	0	GAAA,G,GAA	1	1	46,45,0,1,8,10	1	1	0	2	GAAA,GAAA	NA	NA	0.355175978898	0	12,33,1,2,13,16	1	1	0	4.60661599262	0	2	GAAA,GAAA	NA	NA	0.565734764459	0	NA	NA	4,18,35,30,27,27	1	1	0	311.62291099	1	2	GAAA,G	G,GAA	0.5	0.197376724806	0	g.141011_141013delAAA	0	53,91,1,2,33,57	1	1	1	12.0121102088	1
chr3_ref_v2	145168	0	T,TA	1	1	97,99,0,0	1	1	0	2	T,T	NA	NA	0.00270639717011	0	26,30,0,0	1	1	0	0.452213346828	0	2	T,T	NA	NA	0.0101526172412	0	NA	NA	84,63,1,0	1	1	0	1.41582010429	0	2	T,T	NA	NA	0.00339898231824	0	NA	NA	123,94,1,2	1	1	0	1.56844489848	0
chr3_ref_v2	145213	0	G,T	0	0	113,88,0,0	1	1	0	2	G,G	NA	NA	0.0	0	39,34,0,0	1	1	0	0.470113864138	0	2	G,G	NA	NA	0.0	0	NA	NA	48,37,40,32	1	1	0	315.123072047	1	2	G,T	G,G	0.125	0.0853292908066	0	g.145213G>T	0	142,107,0,0	1	1	0	0.424636864442	0
chr3_ref_v2	146963	0	TCA,T	0	0	0,0,1,8	1	0	1	2	NA	NA	NA	NA	0	0,0,2,2	1	0	0	1.3018734463	0	2	NA	NA	NA	NA	0	NA	NA	0,0,1,6	1	0	1	0.264781642229	0	2	NA	NA	NA	NA	0	NA	NA	0,0,2,6	1	0	0	0.668192455187	0
chr3_ref_v2	146966	0	G,T	0	0	0,0,1,8	1	0	1	2	NA	NA	NA	NA	0	0,0,2,2	1	0	0	1.3018734463	0	2	NA	NA	NA	NA	0	NA	NA	0,0,1,6	1	0	1	0.264781642229	0	2	NA	NA	NA	NA	0	NA	NA	0,0,2,6	1	0	0	0.668192455187	0
chr3_ref_v2	146970	0	G,T	0	0	0,0,1,4	1	0	1	2	NA	NA	NA	NA	0	0,0,0,0	0	0	0	0.0	0	2	NA	NA	NA	NA	0	NA	NA	0,0,0,2	0	0	1	0.0	0	2	NA	NA	NA	NA	0	NA	NA	0,0,0,5	0	0	0	0.0	0
chr3_ref_v2	147143	1	A,C	1	0	0,0,2,0	0	0	1	2	NA	NA	NA	NA	0	0,0,1,0	0	0	1	0.0	0	2	NA	NA	NA	NA	0	NA	NA	0,0,2,0	0	0	1	0.0	0	2	NA	NA	NA	NA	0	NA	NA	0,0,1,0	0	0	1	0.0	0
chr3_ref_v2	147152	1	C,T	0	0	0,0,2,0	0	0	1	2	NA	NA	NA	NA	0	0,0,1,0	0	0	1	0.0	0	2	NA	NA	NA	NA	0	NA	NA	0,0,2,0	0	0	1	0.0	0	2	NA	NA	NA	NA	0	NA	NA	0,0,1,0	0	0	1	0.0	0
chr3_ref_v2	147153	1	T,A	0	0	0,0,2,0	0	0	1	2	NA	NA	NA	NA	0	0,0,1,0	0	0	1	0.0	0	2	NA	NA	NA	NA	0	NA	NA	0,0,2,0	0	0	1	0.0	0	2	NA	NA	NA	NA	0	NA	NA	0,0,1,0	0	0	1	0.0	0
chr3_ref_v2	147162	1	C,CAACAATGGAATCCCAACAATTATCTAATTACCCACCTATATCTCATAATGAAACATATAAA	0	0	0,0,2,0	0	0	1	2	NA	NA	NA	NA	0	0,0,1,0	0	0	1	0.0	0	2	NA	NA	NA	NA	0	NA	NA	0,0,2,0	0	0	1	0.0	0	2	NA	NA	NA	NA	0	NA	NA	0,0,1,0	0	0	1	0.0	0
chr3_ref_v2	147382	1	T,TA	1	0	0,0,0,0	0	0	1	2	NA	NA	NA	NA	0	0,0,0,0	0	0	0	0.0	0	2	NA	NA	NA	NA	0	NA	NA	0,0,1,0	0	0	1	0.0	0	2	NA	NA	NA	NA	0	NA	NA	0,0,1,0	0	0	1	0.0	0
chr3_ref_v2	147456	1	A,T	0	0	0,0,0,0	0	0	1	2	NA	NA	NA	NA	0	0,0,1,0	0	0	0	0.0	0	2	NA	NA	NA	NA	0	NA	NA	0,0,2,0	0	0	1	0.0	0	2	NA	NA	NA	NA	0	NA	NA	0,1,1,0	1	0	1	0.0	0
chr3_ref_v2	147473	1	G,A	0	0	0,0,0,0	0	0	1	2	NA	NA	NA	NA	0	0,0,1,0	0	0	0	0.0	0	2	NA	NA	NA	NA	0	NA	NA	0,0,2,0	0	0	1	0.0	0	2	NA	NA	NA	NA	0	NA	NA	0,1,1,0	1	0	1	0.0	0
chr3_ref_v2	147474	1	T,C	0	0	0,0,0,0	0	0	1	2	NA	NA	NA	NA	0	0,0,1,0	0	0	0	0.0	0	2	NA	NA	NA	NA	0	NA	NA	0,0,2,0	0	0	1	0.0	0	2	NA	NA	NA	NA	0	NA	NA	0,1,1,0	1	0	1	0.0	0
chr3_ref_v2	151035	0	GA,G	1	1	71,102,0,2	1	1	0	2	GA,GA	NA	NA	2.06453001165	0	39,39,2,0	1	1	0	1.41544834408	0	2	GA,GA	NA	NA	2.25527410351	0	NA	NA	47,66,6,5	1	1	0	4.76042433106	0	2	GA,GA	NA	NA	1.43925002612	0	NA	NA	100,122,13,20	1	1	1	13.8653211212	1
chr3_ref_v2	154314	0	AT,A	1	1	59,54,1,6	1	1	0	2	AT,AT	NA	NA	0.158218789549	0	31,20,3,3	1	1	0	1.98872955424	0	2	AT,AT	NA	NA	0.538236458231	0	NA	NA	25,27,30,44	1	1	0	44.6311712456	1	2	AT,A	NA	NA	0.0618430230663	0	g.154315delT	0	87,97,7,6	1	1	0	2.85912162384	0
chr3_ref_v2	158540	0	TA,T	1	1	95,92,0,0	1	1	0	2	TA,TA	NA	NA	0.0101364264633	0	32,24,28,12	1	1	1	310.454428903	1	2	TA,T	TA,TA	0.25	0.10691566558	0	NA	NA	85,69,2,0	1	1	0	0.814937852483	0	2	TA,TA	NA	NA	0.669033465047	0	NA	NA	135,140,5,1	1	1	1	1.78823239223	0
chr3_ref_v2	159224	0	GAA,G,GA	1	1	68,97,0,0,6,6	1	1	0	2	GAA,GAA	NA	NA	0.00222005599557	0	15,22,22,18,0,2	1	1	1	310.007553855	1	2	GAA,G	NA	NA	1.11777152395	0	NA	NA	60,106,0,0,3,4	1	1	0	1.30728793609	0	2	GAA,GAA	NA	NA	1.7064367018	0	NA	NA	4,6,2,4,94,128	1	1	0	337.930091886	1
chr3_ref_v2	169070	0	T,C	0	0	105,96,0,0	1	1	0	2	T,T	NA	NA	0.0	0	21,22,16,23	1	1	1	310.084084406	1	2	T,C	NA	NA	0.0976384695639	0	NA	NA	87,82,0,0	1	1	0	0.40714822997	0	2	T,T	NA	NA	0.0	0	NA	NA	132,144,0,0	1	1	0	1.11626006076	0
chr3_ref_v2	169380	0	CT,C,CTT	1	1	64,47,6,7,1,0	1	1	0	2	CT,CT	CT,C	0.125	1.05717366131	0	42,14,2,3,7,2	1	1	1	6.30124498859	0	2	CT,CT	CT,CTT	0.25	0.967123497454	0	NA	NA	64,55,5,5,4,6	1	1	0	3.47129805734	0	2	CT,CT	CT,CTT	0.125	1.31625008334	0	NA	NA	112,88,16,10,6,5	1	1	0	2.35154232873	0
chr3_ref_v2	173798	0	GT,G,GTT	1	1	92,65,2,6,1,3	1	1	0	2	GT,GT	NA	NA	0.888943899901	0	28,26,3,3,2,6	1	1	0	3.38117601962	0	2	GT,GT	GT,GTT	0.125	0.775519515045	0	NA	NA	68,45,7,4,10,6	1	1	0	8.17141075338	0	2	GT,GT	GT,GTT	0.25	1.04346814947	0	NA	NA	63,35,61,55,6,4	1	1	0	315.32860672	1
chr3_ref_v2	185516	0	G,A	0	0	73,125,0,0	1	1	0	2	G,G	NA	NA	0.0	0	34,47,0,0	1	1	0	0.714779866589	0	2	G,G	NA	NA	0.0	0	NA	NA	27,49,28,46	1	1	0	316.696942787	1	2	G,A	NA	NA	0.0266682470822	0	g.185516G>A	0	81,130,0,0	1	1	0	0.484093213364	0
chr3_ref_v2	186102	0	T,TTA	1	1	55,58,0,1	1	1	0	2	T,T	NA	NA	0.00549224292577	0	30,37,2,1	1	1	0	1.02126619474	0	2	T,T	NA	NA	0.439413142506	0	NA	NA	37,35,29,23	1	1	0	40.7180257495	1	2	T,TTA	T,T	0.125	0.00820908197895	0	g.186102_186103insTA	0	118,121,4,3	1	1	0	0.890590487267	0
chr3_ref_v2	194973	0	T,C	0	0	0,0,0,0	0	0	1	2	NA	NA	NA	NA	0	0,0,0,1	0	0	1	0.0	0	2	NA	NA	NA	NA	0	NA	NA	0,1,0,0	0	0	1	0.0	0	2	NA	NA	NA	NA	0	NA	NA	0,2,0,0	0	0	1	0.0	0
chr3_ref_v2	199141	0	C,A	1	0	115,98,0,0	1	1	0	2	C,C	NA	NA	0.0	0	40,34,0,0	1	1	0	0.371278156809	0	2	C,C	NA	NA	0.0	0	NA	NA	45,43,37,35	1	1	0	315.108855858	1	2	C,A	C,C	0.125	0.0506437328188	0	g.199141C>A	0	137,139,0,0	1	1	0	1.10269176468	0
chr3_ref_v2	201503	0	CT,C	1	1	85,76,10,3	1	1	0	2	CT,CT	NA	NA	0.526305713344	0	14,19,27,15	1	1	0	23.3460180663	1	2	CT,C	CT,CT	0.125	0.00566549323853	0	g.201504delT	0	78,75,10,13	1	1	0	4.92858202886	0	2	CT,CT	NA	NA	1.00470118567	0	NA	NA	58,91,67,74	1	1	0	314.572219527	1
chr3_ref_v2	203902	0	C,T	0	0	107,111,0,0	1	1	0	2	C,C	NA	NA	0.0	0	28,45,0,0	1	1	0	1.47678069928	0	2	C,C	NA	NA	0.0	0	NA	NA	48,50,38,39	1	1	0	316.123126179	1	2	C,T	C,C	0.125	0.010152371464	0	g.203902C>T	0	110,149,0,0	1	1	0	1.7746216994	0
chr3_ref_v2	205473	0	A,G	0	0	79,111,0,0	1	1	0	2	A,A	NA	NA	0.0	0	36,33,0,0	1	1	0	1.40244533295	0	2	A,A	NA	NA	0.0	0	NA	NA	29,39,36,45	1	1	0	317.885393852	1	2	A,G	G,G	0.125	0.0763729787846	0	g.205473A>G	0	133,160,0,0	1	1	0	0.9979984182	0
chr3_ref_v2	205618	0	CAA,C,CA	1	1	20,26,3,6,16,27	1	1	0	2	CAA,CA	CAA,CAA	0.125	0.223922380215	0	10,13,8,3,8,18	1	1	0	3.35527563827	0	2	CAA,CA	NA	NA	0.344300004838	0	NA	NA	15,24,4,8,30,36	1	1	0	2.27372829944	0	2	CAA,CA	CAA,CAA	0.5	0.516622406398	0	NA	NA	4,9,40,95,34,52	1	1	0	312.465950155	1
chr3_ref_v2	207552	0	GA,G	1	1	16,44,3,6	1	1	0	2	GA,GA	NA	NA	0.814219602827	0	12,10,9,10	1	1	0	6.02533465715	0	2	GA,GA	NA	NA	0.0598194415236	0	NA	NA	7,10,51,44	1	1	0	310.526864569	1	2	GA,G	G,G	0.5	0.14827329961	0	g.207553delA	0	75,56,30,21	1	1	0	10.3078993519	0
chr3_ref_v2	216046	0	AT,A,ATT	1	1	68,80,1,1,1,1	1	1	0	2	AT,AT	NA	NA	2.80333371592	0	37,34,7,6,10,6	1	1	1	11.4084711448	1	2	AT,AT	AT,ATT	0.25	0.218929262506	0	NA	NA	71,64,9,9,6,4	1	1	0	8.54618120872	0	2	AT,AT	NA	NA	0.785273629462	0	NA	NA	62,64,65,67,7,8	1	1	1	327.933181965	1
chr3_ref_v2	219174	0	CT,C	1	1	57,32,4,4	1	1	0	2	CT,CT	NA	NA	0.419045533873	0	37,12,9,1	1	1	0	3.35825686327	0	2	CT,CT	NA	NA	0.586412770602	0	NA	NA	91,47,13,10	1	1	0	1.99740463519	0	2	CT,CT	NA	NA	0.901516949439	0	NA	NA	147,63,14,11	1	1	0	1.0535093502	0
chr3_ref_v2	220603	0	TTA,T,TTATA	1	1	32,39,3,8,1,0	1	1	0	2	TTA,TTA	NA	NA	0.755705523329	0	11,16,1,0,6,5	1	1	0	7.35848935021	0	2	TTA,TTA	TTA,TTATA	0.5	1.20375957186	0	NA	NA	11,12,23,23,19,12	1	1	0	22.9898855944	1	2	T,TTATA	TTA,T	0.25	0.217333397978	0	g.220604_220605delTA,g.220603_220604insTA	0,0	77,68,14,15,7,10	1	1	0	4.47294834603	0
chr3_ref_v2	223313	0	CT,C	1	1	77,67,4,6	1	1	0	2	CT,CT	CT,C	0.125	0.349886257829	0	54,45,3,1	1	1	0	0.556307049103	0	2	CT,CT	NA	NA	0.805034600193	0	NA	NA	108,98,8,4	1	1	0	0.689671237617	0	2	CT,CT	NA	NA	0.599698433501	0	NA	NA	173,125,8,5	1	1	0	1.59577850351	0
chr3_ref_v2	224794	0	GTT,G,GT	1	1	22,8,4,0,33,7	1	1	0	2	GTT,GT	NA	NA	0.400418099546	0	6,6,6,4,19,16	1	1	0	4.90956091379	0	2	GTT,GT	GT,GT	0.25	0.618408877603	0	NA	NA	25,21,32,37,2,7	1	1	0	43.0037880989	1	2	GTT,G	G,G	0.125	1.59423586673	0	g.224794_224797T>	0	73,54,5,2,13,12	1	1	0	17.1024604725	1
chr3_ref_v2	225102	0	CAAA,C,CAA	1	1	45,63,0,1,4,5	1	1	0	2	CAAA,CAAA	NA	NA	1.21959488007	0	13,17,26,18,6,2	1	1	0	41.1996429575	1	2	CAAA,C	C,C	0.125	1.08982430499	0	g.225103_225105delAAA	0	59,59,0,1,9,7	1	1	0	1.47055308222	0	2	CAAA,CAAA	NA	NA	1.76571745048	0	NA	NA	112,108,0,0,28,24	1	1	0	7.51495314549	0
chr3_ref_v2	225166	0	T,C	0	0	65,111,0,0	1	1	0	2	T,T	NA	NA	0.0	0	50,48,0,0	1	1	0	2.75032075408	0	2	T,T	NA	NA	0.0	0	NA	NA	70,85,0,0	1	1	0	1.73867556844	0	2	T,T	NA	NA	0.0	0	NA	NA	65,78,55,72	1	1	0	328.797120985	1
chr3_ref_v2	226599	0	CG,C	1	1	80,77,0,0	1	1	0	2	CG,CG	NA	NA	0.000298470152082	0	49,30,0,0	1	1	0	1.60707374584	0	2	CG,CG	NA	NA	0.000948559625639	0	NA	NA	53,39,61,31	1	1	0	320.844782525	1	2	CG,C	NA	NA	0.00162078490598	0	g.226600delG	0	118,97,1,0	1	1	0	0.820257037775	0
chr3_ref_v2	226835	0	CTTTT,C,CT,CTT,CTTT	1	1	34,17,0,0,1,1,8,0,7,2	1	1	0	2	CTTTT,CTTTT	CTTTT,CTT	0.25	1.65896476492	0	0,2,23,7,12,3,3,0,1,0	1	1	0	32.7484103572	1	2	C,CT	CT,CTT	0.25	0.545807763076	0	NA	NA	35,13,0,0,0,0,11,4,17,8	1	1	0	3.42241093414	0	2	CTTTT,CTTTT	CTTTT,CTTT	0.5	1.23361664942	0	NA	NA	42,19,57,19,7,4,3,2,4,1	1	1	0	63.8678395238	1
chr3_ref_v2	230723	0	AAAG,A	1	1	60,69,2,2	1	1	0	2	AAAG,AAAG	NA	NA	0.755506149229	0	15,12,9,10	1	1	0	14.394120421	1	2	AAAG,A	AAAG,AAAG	0.25	0.0649485446172	0	g.230724_230726delAAG	0	49,45,4,4	1	1	0	1.67652110787	0	2	AAAG,AAAG	NA	NA	0.19034253533	0	NA	NA	77,60,7,7	1	1	0	3.08200782186	0
chr3_ref_v2	232608	0	GTT,G,GT	1	1	61,53,0,0,5,7	1	1	0	2	GTT,GTT	GTT,GT	0.125	0.286567679407	0	2,2,0,3,35,31	1	1	0	309.600157362	1	2	GT,GT	NA	NA	0.544580168649	0	g.232609delT,g.232609delT	0,1	31,35,2,1,46,28	1	1	0	31.2954893961	1	2	GTT,GT	GTT,GTT	0.125	0.794121002048	0	g.232609delT	0	72,95,76,76,8,16	1	1	1	118.515085208	1
chr3_ref_v2	232634	0	CT,C	1	1	56,56,3,8	1	1	0	2	CT,CT	NA	NA	0.330454304318	0	27,40,4,7	1	1	0	1.12775808865	0	2	CT,CT	NA	NA	0.803974912078	0	NA	NA	32,39,31,38	1	1	0	26.1025436078	1	2	CT,CT	CT,C	0.5	0.150814000451	0	NA	NA	64,82,61,106	1	1	1	59.764452658	1
chr3_ref_v2	238277	0	ATTT,A,AT,ATT	1	1	7,1,6,6,37,11,13,2	1	1	0	2	AT,AT	ATTT,AT	0.25	1.04987573046	0	4,0,14,7,42,10,6,2	1	1	0	2.57089485668	0	2	AT,AT	ATTT,AT	0.25	1.27194125192	0	NA	NA	3,3,21,9,53,25,9,2	1	1	0	3.72080527237	0	2	AT,AT	ATTT,AT	0.25	1.49232866838	0	NA	NA	24,4,22,12,75,32,37,11	1	1	0	1.84000981313	0
chr3_ref_v2	242169	0	G,A	0	0	83,105,0,0	1	1	0	2	G,G	NA	NA	0.0	0	30,41,0,0	1	1	0	0.413931701551	0	2	G,G	NA	NA	0.0	0	NA	NA	92,88,0,0	1	1	0	1.49703922513	0	2	G,G	NA	NA	0.0	0	NA	NA	111,112,0,0	1	1	0	1.31084880977	0
chr3_ref_v2	243791	0	A,ATATATTTATG	1	0	47,36,0,0	1	1	0	2	A,A	NA	NA	0.0	0	25,27,0,0	1	1	0	0.894134870849	0	2	A,A	NA	NA	0.0	0	NA	NA	59,57,0,0	1	1	0	0.920213599477	0	2	A,A	NA	NA	0.0	0	NA	NA	59,40,5,7	1	1	0	4.12210883295	0
chr3_ref_v2	243811	0	GTATA,G,GTA	1	1	36,31,3,1,5,1	1	1	0	2	GTATA,GTATA	GTATA,G	0.125	0.709145551308	0	14,10,0,0,14,10	1	1	0	11.8718472394	1	2	GTATA,GTATA	GTATA,GTA	0.5	0.640944323607	0	NA	NA	24,30,6,2,21,12	1	1	0	10.7507645198	1	2	GTATA,GTA	GTATA,GTATA	0.25	0.622253784756	0	g.243812_243813delTA	0	60,49,41,15,6,5	1	1	0	21.4320156596	1
chr3_ref_v2	253276	0	G,T	1	0	113,64,1,0	1	1	0	2	G,G	NA	NA	0.00563381771826	0	47,37,0,0	1	1	0	1.13673002617	0	2	G,G	NA	NA	0.0	0	NA	NA	99,61,0,0	1	1	0	0.541980139296	0	2	G,G	NA	NA	0.0	0	NA	NA	76,68,84,67	1	1	0	338.764037255	1
chr3_ref_v2	255816	0	GT,GTT,G	1	1	10,4,46,27,1,0	1	1	0	2	GTT,GTT	NA	NA	0.386090341811	0	20,13,1,6,18,8	1	1	0	25.6446259919	1	2	GT,GT	GT,GTT	0.125	0.324680589783	0	g.255816_255818T>,g.255816_255818T>	0,1	34,29,8,7,37,31	1	1	0	311.321022185	1	2	GT,G	GT,GTT	0.25	0.38809063702	0	g.255816_255818T>,g.255816_255818TT>	0,0	71,42,65,69,6,10	1	1	0	17.2598971837	1
chr3_ref_v2	255855	0	GTA,G	1	1	43,42,7,12	1	1	0	2	GTA,GTA	GTA,G	0.25	0.110057342563	0	30,33,1,1	1	1	0	1.79349614509	0	2	GTA,GTA	NA	NA	1.8209287816	0	NA	NA	81,77,14,11	1	1	0	0.813795302182	0	2	GTA,GTA	NA	NA	0.0386670926043	0	NA	NA	54,66,50,74	1	1	0	19.6091658521	1
chr3_ref_v2	260733	0	G,A	0	0	66,102,0,0	1	1	0	2	G,G	NA	NA	0.0	0	47,46,0,0	1	1	0	1.86863233527	0	2	G,G	NA	NA	0.0	0	NA	NA	88,97,0,0	1	1	0	1.94715445527	0	2	G,G	NA	NA	0.0	0	NA	NA	139,162,0,0	1	1	0	2.10420773289	0
chr3_ref_v2	260856	0	G,A	0	0	79,79,0,0	1	1	0	2	G,G	NA	NA	0.0	0	47,49,0,0	1	1	0	0.39648940991	0	2	G,G	NA	NA	0.0	0	NA	NA	39,50,39,38	1	1	0	314.778006125	1	2	G,A	G,G	0.125	0.106483480402	0	g.260856G>A	0	178,139,0,0	1	1	0	1.82082841667	0
chr3_ref_v2	266264	0	A,G	0	0	105,119,0,0	1	1	0	2	A,A	NA	NA	0.0	0	48,29,0,0	1	1	0	2.6261814653	0	2	A,A	NA	NA	0.0	0	NA	NA	113,68,0,0	1	1	0	5.18395895201	0	2	A,A	NA	NA	0.0	0	NA	NA	140,105,0,0	1	1	0	3.27551717436	0
chr3_ref_v2	267304	0	TTCA,T	1	1	106,121,1,0	1	1	0	2	TTCA,TTCA	NA	NA	1.64143605849	0	14,13,17,17	1	1	0	309.748235009	1	2	TTCA,T	T,T	0.125	0.0763790429139	0	g.267305_267307delTCA	0	62,68,2,0	1	1	0	0.94850243397	0	2	TTCA,TTCA	NA	NA	0.988879071844	0	NA	NA	119,117,4,4	1	1	0	2.41690958674	0
chr3_ref_v2	268855	0	GAAA,G,GAA	1	1	22,27,1,0,17,9	1	1	0	2	GAAA,GAAA	GAAA,GAA	0.125	0.030487757094	0	30,25,0,3,7,5	1	1	0	2.2757909966	0	2	GAAA,GAAA	GAAA,G	0.125	1.78675667134	0	NA	NA	7,8,27,38,15,20	1	1	0	50.4532953995	1	2	GAAA,G	G,GAA	0.5	0.317935306578	0	g.268856_268858delAAA	0	23,34,12,12,50,68	1	1	0	16.7256714826	0
chr3_ref_v2	269772	0	GA,G	1	1	82,108,2,3	1	1	0	2	GA,GA	NA	NA	1.01432727962	0	19,22,29,21	1	1	0	310.087842443	1	2	GA,G	NA	NA	0.0378159207609	0	g.269773delA	0	6,4,95,98	1	1	0	354.321481655	1	2	G,G	NA	NA	0.117251803674	0	g.269773delA,g.269773delA	0,1	134,150,20,13	1	1	0	10.2287821081	1
chr3_ref_v2	273394	0	G,T	1	0	47,102,29,0	1	1	0	2	G,G	G,T	0.25	0.343161224772	0	14,31,7,0	1	1	0	0.468714469231	0	2	G,G	G,T	0.25	0.218689200965	0	NA	NA	32,65,18,0	1	1	0	0.454492830924	0	2	G,G	G,T	0.25	0.315638149718	0	NA	NA	56,125,26,0	1	1	0	0.782574040712	0
chr3_ref_v2	285545	0	AT,A	1	1	74,84,2,1	1	1	0	2	AT,AT	NA	NA	1.34072386425	0	46,37,4,4	1	1	0	3.2246393676	0	2	AT,AT	NA	NA	0.737569360851	0	NA	NA	31,41,36,49	1	1	0	316.712069112	1	2	AT,A	AT,AT	0.125	0.0688229323258	0	g.285546delT	0	134,108,12,17	1	1	0	12.3743281573	1
chr3_ref_v2	286402	0	G,T	0	0	93,106,1,0	1	1	0	2	G,G	NA	NA	0.00501254182354	0	19,24,26,34	1	1	0	313.909181493	1	2	G,T	T,T	0.125	0.0818300182476	0	g.286402G>T	0	98,98,0,0	1	1	0	0.762336639784	0	2	G,G	NA	NA	0.0	0	NA	NA	154,174,0,0	1	1	0	0.483908188232	0
chr3_ref_v2	287057	0	CAA,C,CA	1	1	93,77,0,0,2,1	1	1	0	2	CAA,CAA	NA	NA	0.547265167075	0	17,13,45,23,0,1	1	1	0	317.399985688	1	2	CAA,C	C,C	0.5	0.693642507884	0	g.287058_287059delAA	0	84,75,0,0,3,2	1	1	0	0.809161408764	0	2	CAA,CAA	NA	NA	1.21619520429	0	NA	NA	202,145,0,0,10,5	1	1	0	2.33491342824	0
chr3_ref_v2	287132	0	T,C	0	0	165,127,0,0	1	1	0	2	T,T	NA	NA	0.0	0	22,18,37,32	1	1	0	318.040780477	1	2	T,C	C,C	0.25	0.0344014267173	0	g.287132T>C	0	121,95,0,0	1	1	0	0.403073946086	0	2	T,T	NA	NA	0.0	0	NA	NA	210,174,0,0	1	1	0	0.610522692657	0
chr3_ref_v2	288402	0	AAT,A,AATAT	1	1	38,36,5,5,3,4	1	1	0	2	AAT,AAT	AAT,AATAT	0.125	0.40623617981	0	22,19,6,4,2,2	1	1	0	1.18263196378	0	2	AAT,AAT	NA	NA	0.337061991146	0	NA	NA	40,29,39,30,3,5	1	1	0	19.3042462761	1	2	AAT,A	AAT,AAT	0.125	0.228222725762	0	g.288403_288404delAT	0	99,73,25,22,6,8	1	1	0	3.55994433572	0
chr3_ref_v2	288956	0	AAT,A	1	1	0,62,0,3	1	1	0	2	AAT,AAT	NA	NA	0.271201224274	0	0,35,0,3	1	1	0	0.601453487361	0	2	AAT,AAT	NA	NA	0.255854374094	0	NA	NA	0,48,0,8	1	1	0	2.50617664455	0	2	AAT,AAT	AAT,A	0.125	0.0537694377536	0	NA	NA	1,76,0,8	1	1	0	1.39316947901	0
chr3_ref_v2	289672	0	A,G	1	0	150,156,73,69	1	1	1	2	A,G	A,A	0.25	0.256932420585	0	68,55,24,23	1	1	1	1.37070332842	0	2	A,G	A,A	0.5	0.136575535006	0	NA	NA	116,117,46,49	1	1	1	0.72345006437	0	2	A,G	A,A	0.5	0.201450726703	0	NA	NA	200,218,72,80	1	1	1	1.51286564014	0
chr3_ref_v2	290219	0	A,T	1	0	63,87,18,63	1	1	1	2	A,T	A,A	0.25	0.105360515658	0	38,47,9,32	1	1	1	0.631462068046	0	2	A,T	A,A	0.25	0.21825356602	0	NA	NA	74,89,10,33	1	1	0	3.13123630162	0	2	A,T	A,A	0.5	0.233937796445	1	NA	NA	124,153,28,79	1	1	1	1.94950451248	0
chr3_ref_v2	295485	0	C,A	0	0	97,90,0,0	1	1	0	2	C,C	NA	NA	0.0	0	44,44,0,0	1	1	0	0.430017721163	0	2	C,C	NA	NA	0.0	0	NA	NA	56,44,59,42	1	1	0	322.831006691	1	2	C,A	NA	NA	0.00995033085317	0	g.295485C>A	0	210,163,0,0	1	1	0	1.33368091729	0
chr3_ref_v2	300114	0	TA,T,TAA	1	1	42,19,3,0,2,1	1	1	1	2	TA,TA	NA	NA	1.66431419389	0	9,14,23,5,0,0	1	1	0	18.9302934753	1	2	TA,T	TA,TA	0.25	0.310186229362	0	NA	NA	31,17,4,2,15,2	1	1	0	8.75629457899	0	2	TA,TAA	TAA,TAA	0.5	1.06295570399	0	NA	NA	34,45,51,17,3,0	1	1	0	32.6425887755	1
chr3_ref_v2	304070	0	CT,C	1	1	68,58,8,10	1	1	0	2	CT,CT	NA	NA	0.392692563341	0	21,23,12,26	1	1	0	12.4588275078	1	2	CT,CT	CT,C	0.25	0.12704694969	0	NA	NA	64,55,5,16	1	1	0	1.47517760529	0	2	CT,CT	NA	NA	1.24022484471	0	NA	NA	58,66,59,63	1	1	0	30.2728655016	1
chr3_ref_v2	304890	0	CA,C,CAA	1	1	78,58,5,2,0,2	1	1	0	2	CA,CA	NA	NA	0.542755280628	0	33,31,1,3,2,1	1	1	0	1.23377909619	0	2	CA,CA	NA	NA	0.59613293878	0	NA	NA	58,58,6,3,9,1	1	1	0	6.4186073083	0	2	CA,CA	CA,CAA	0.125	0.565426540212	0	NA	NA	63,47,81,63,0,2	1	1	0	317.438673172	1
chr3_ref_v2	309309	0	TAA,T,TA	1	1	62,60,2,1,10,9	1	1	0	2	TAA,TAA	NA	NA	0.711829587961	0	20,11,4,0,19,9	1	1	0	9.21387440581	1	2	TAA,TAA	TAA,TA	0.5	0.194854276026	0	NA	NA	2,4,37,21,30,24	1	1	0	310.868270473	1	2	TA,TA	T,TA	0.5	0.375328655969	0	g.309310delA,g.309310delA	0,1	44,42,15,7,47,49	1	1	0	22.9192171645	1
chr3_ref_v2	311601	0	G,T	1	0	0,0,4,16	1	1	1	2	T,T	NA	NA	0.0	0	0,0,0,8	0	0	0	0.0	0	2	NA	NA	NA	NA	0	NA	NA	0,0,5,17	1	1	1	0.365973340201	0	2	T,T	NA	NA	0.0	0	NA	NA	0,1,1,28	1	1	1	1.49253019435	0
chr3_ref_v2	311603	0	A,G	0	0	0,0,3,15	1	0	1	2	NA	NA	NA	NA	0	0,0,0,8	0	0	0	0.0	0	2	NA	NA	NA	NA	0	NA	NA	0,0,5,16	1	1	1	0.583392314947	0	2	G,G	NA	NA	0.0	0	NA	NA	0,1,1,29	1	1	1	1.13485337465	0
chr3_ref_v2	311626	1	T,G	1	0	0,0,1,12	1	0	1	2	NA	NA	NA	NA	0	0,0,0,8	0	0	0	0.0	0	2	NA	NA	NA	NA	0	NA	NA	0,0,6,18	1	1	1	2.11095071909	0	2	NA	NA	NA	NA	0	NA	NA	0,2,1,25	1	1	1	0.230091410413	0
chr3_ref_v2	311631	1	A,ATGG	1	0	0,0,1,11	1	0	1	2	NA	NA	NA	NA	0	0,0,0,9	0	0	0	0.0	0	2	NA	NA	NA	NA	0	NA	NA	0,0,4,17	1	1	1	1.04613762589	0	2	NA	NA	NA	NA	0	NA	NA	0,0,0,0	0	0	1	0.0	0
chr3_ref_v2	311636	1	G,A	0	0	0,0,0,9	0	0	1	2	NA	NA	NA	NA	0	0,0,0,6	0	0	1	0.0	0	2	NA	NA	NA	NA	0	NA	NA	0,0,3,13	1	0	1	0.0	0	2	NA	NA	NA	NA	0	NA	NA	0,2,2,11	1	0	1	0.0	0
chr3_ref_v2	311673	1	C,T	0	0	0,0,0,21	0	1	1	2	NA	NA	NA	NA	0	0,0,2,5	1	0	1	0.0	0	2	NA	NA	NA	NA	0	NA	NA	0,0,3,23	1	1	1	0.0	0	2	NA	NA	NA	NA	0	NA	NA	1,1,4,16	1	1	1	0.0	0
chr3_ref_v2	311674	1	A,G	0	0	0,0,0,21	0	1	1	2	NA	NA	NA	NA	0	0,0,2,5	1	0	1	0.0	0	2	NA	NA	NA	NA	0	NA	NA	0,0,3,23	1	1	1	0.0	0	2	NA	NA	NA	NA	0	NA	NA	2,2,3,15	1	1	1	0.0	0
chr3_ref_v2	311711	1	G,A	0	0	0,0,10,21	1	1	1	2	NA	NA	NA	NA	0	0,0,5,4	1	0	1	0.95664412572	0	2	NA	NA	NA	NA	0	NA	NA	0,0,10,26	1	1	1	0.46759327518	0	2	NA	NA	NA	NA	0	NA	NA	2,2,10,21	1	1	1	0.799676710767	0
chr3_ref_v2	311736	1	T,A	0	0	0,0,21,22	1	1	1	2	NA	NA	NA	NA	0	0,0,7,3	1	0	1	0.873658258463	0	2	NA	NA	NA	NA	0	NA	NA	0,0,18,25	1	1	1	0.661173761654	0	2	NA	NA	NA	NA	0	NA	NA	1,1,19,21	1	1	1	0.320860350313	0
chr4_ref_v2	631	1	T,C	1	0	0,0,0,0	0	0	1	2	NA	NA	NA	NA	0	0,0,0,0	0	0	1	0.0	0	2	NA	NA	NA	NA	0	NA	NA	0,0,0,0	0	0	1	0.0	0	2	NA	NA	NA	NA	0	NA	NA	0,0,0,0	0	0	1	0.0	0
chr4_ref_v2	643	1	T,G	1	0	0,0,0,0	0	0	1	2	NA	NA	NA	NA	0	0,0,0,0	0	0	1	0.0	0	2	NA	NA	NA	NA	0	NA	NA	0,0,0,0	0	0	1	0.0	0	2	NA	NA	NA	NA	0	NA	NA	0,0,0,0	0	0	1	0.0	0
chr4_ref_v2	691	1	C,T	0	0	0,0,0,0	0	0	1	2	NA	NA	NA	NA	0	0,0,0,0	0	0	1	0.0	0	2	NA	NA	NA	NA	0	NA	NA	0,0,0,0	0	0	1	0.0	0	2	NA	NA	NA	NA	0	NA	NA	0,0,0,0	0	0	1	0.0	0
chr4_ref_v2	714	1	T,A	1	0	0,0,0,0	0	0	1	2	NA	NA	NA	NA	0	0,0,0,0	0	0	1	0.0	0	2	NA	NA	NA	NA	0	NA	NA	0,0,0,0	0	0	1	0.0	0	2	NA	NA	NA	NA	0	NA	NA	0,0,1,0	0	0	1	0.0	0
chr4_ref_v2	730	1	C,T	1	0	0,0,0,0	0	0	1	2	NA	NA	NA	NA	0	0,0,0,0	0	0	1	0.0	0	2	NA	NA	NA	NA	0	NA	NA	0,0,0,0	0	0	1	0.0	0	2	NA	NA	NA	NA	0	NA	NA	1,1,0,0	1	0	1	0.0	0
chr4_ref_v2	732	1	G,A	1	0	0,0,0,0	0	0	1	2	NA	NA	NA	NA	0	0,0,0,0	0	0	1	0.0	0	2	NA	NA	NA	NA	0	NA	NA	0,0,0,0	0	0	1	0.0	0	2	NA	NA	NA	NA	0	NA	NA	1,1,0,0	1	0	1	0.0	0
chr4_ref_v2	742	1	A,G	1	0	0,0,0,0	0	0	1	2	NA	NA	NA	NA	0	0,0,0,0	0	0	1	0.0	0	2	NA	NA	NA	NA	0	NA	NA	0,0,0,0	0	0	1	0.0	0	2	NA	NA	NA	NA	0	NA	NA	0,0,1,1	1	0	1	0.0	0
chr4_ref_v2	754	1	T,A	0	0	0,0,0,0	0	0	1	2	NA	NA	NA	NA	0	0,0,0,0	0	0	1	0.0	0	2	NA	NA	NA	NA	0	NA	NA	0,0,0,0	0	0	1	0.0	0	2	NA	NA	NA	NA	0	NA	NA	0,0,1,1	1	0	1	0.0	0
chr4_ref_v2	785	1	C,T	1	0	0,0,0,0	0	0	1	2	NA	NA	NA	NA	0	0,0,0,0	0	0	1	0.0	0	2	NA	NA	NA	NA	0	NA	NA	0,0,0,0	0	0	1	0.0	0	2	NA	NA	NA	NA	0	NA	NA	1,1,0,0	1	0	1	0.0	0
chr4_ref_v2	786	1	A,G	1	0	0,0,0,0	0	0	1	2	NA	NA	NA	NA	0	0,0,0,0	0	0	1	0.0	0	2	NA	NA	NA	NA	0	NA	NA	0,0,0,0	0	0	1	0.0	0	2	NA	NA	NA	NA	0	NA	NA	1,1,0,0	1	0	1	0.0	0
chr4_ref_v2	789	1	G,A	1	0	0,0,0,0	0	0	1	2	NA	NA	NA	NA	0	0,0,0,0	0	0	1	0.0	0	2	NA	NA	NA	NA	0	NA	NA	0,0,0,0	0	0	1	0.0	0	2	NA	NA	NA	NA	0	NA	NA	0,1,0,0	0	0	1	0.0	0
chr4_ref_v2	796	1	A,G	0	0	0,0,0,0	0	0	1	2	NA	NA	NA	NA	0	0,0,0,0	0	0	1	0.0	0	2	NA	NA	NA	NA	0	NA	NA	0,0,0,0	0	0	1	0.0	0	2	NA	NA	NA	NA	0	NA	NA	0,0,0,0	0	0	1	0.0	0
chr4_ref_v2	1511	0	C,A	0	0	0,0,0,0	0	0	1	2	NA	NA	NA	NA	0	0,0,0,0	0	0	1	0.0	0	2	NA	NA	NA	NA	0	NA	NA	0,0,0,0	0	0	1	0.0	0	2	NA	NA	NA	NA	0	NA	NA	0,0,1,1	1	0	1	0.0	0
chr4_ref_v2	1536	0	G,T	0	0	0,1,0,0	0	0	1	2	NA	NA	NA	NA	0	0,0,0,0	0	0	1	0.0	0	2	NA	NA	NA	NA	0	NA	NA	0,1,0,0	0	0	1	0.0	0	2	NA	NA	NA	NA	0	NA	NA	0,0,1,1	1	0	1	0.0	0
chr4_ref_v2	1539	0	T,TA	0	0	0,1,0,0	0	0	1	2	NA	NA	NA	NA	0	0,0,0,0	0	0	1	0.0	0	2	NA	NA	NA	NA	0	NA	NA	0,1,0,0	0	0	1	0.0	0	2	NA	NA	NA	NA	0	NA	NA	1,1,1,1	1	0	1	0.0	0
chr4_ref_v2	1540	0	T,C	0	0	0,1,0,0	0	0	1	2	NA	NA	NA	NA	0	0,0,0,0	0	0	1	0.0	0	2	NA	NA	NA	NA	0	NA	NA	0,1,0,0	0	0	1	0.0	0	2	NA	NA	NA	NA	0	NA	NA	1,1,1,1	1	0	1	0.0	0
chr4_ref_v2	1545	0	T,C	1	0	0,1,0,0	0	0	1	2	NA	NA	NA	NA	0	0,0,0,0	0	0	1	0.0	0	2	NA	NA	NA	NA	0	NA	NA	0,1,0,0	0	0	1	0.0	0	2	NA	NA	NA	NA	0	NA	NA	1,1,1,1	1	0	1	0.0	0
chr4_ref_v2	1553	0	A,AAG	0	0	1,1,0,0	1	0	1	2	NA	NA	NA	NA	0	0,0,0,0	0	0	1	0.0	0	2	NA	NA	NA	NA	0	NA	NA	0,1,0,0	0	0	1	0.0	0	2	NA	NA	NA	NA	0	NA	NA	1,1,1,1	1	0	1	0.0916933269988	0
chr4_ref_v2	1554	0	TTC,T	0	0	1,1,0,0	1	0	1	2	NA	NA	NA	NA	0	0,0,0,0	0	0	1	0.0	0	2	NA	NA	NA	NA	0	NA	NA	0,1,0,0	0	0	1	0.0	0	2	NA	NA	NA	NA	0	NA	NA	1,1,1,1	1	0	1	0.0916933269988	0
chr4_ref_v2	1555	0	T,G	0	0	0,0,1,1	1	0	1	2	NA	NA	NA	NA	0	0,0,0,0	0	0	1	0.0	0	2	NA	NA	NA	NA	0	NA	NA	0,0,0,1	0	0	1	0.0	0	2	NA	NA	NA	NA	0	NA	NA	1,1,1,1	1	0	1	0.0916933269988	0
chr4_ref_v2	1557	0	G,A	1	0	1,1,0,0	1	0	1	2	NA	NA	NA	NA	0	0,0,0,0	0	0	1	0.0	0	2	NA	NA	NA	NA	0	NA	NA	0,1,0,0	0	0	1	0.0	0	2	NA	NA	NA	NA	0	NA	NA	1,1,1,1	1	0	1	0.0916933269988	0
chr4_ref_v2	1565	0	G,A	0	0	0,0,1,1	1	0	1	2	NA	NA	NA	NA	0	0,0,0,0	0	0	1	0.0	0	2	NA	NA	NA	NA	0	NA	NA	0,0,0,1	0	0	1	0.0	0	2	NA	NA	NA	NA	0	NA	NA	1,1,1,1	1	0	1	0.0916933269988	0
chr4_ref_v2	1567	0	T,C	0	0	0,0,1,1	1	0	1	2	NA	NA	NA	NA	0	0,0,0,0	0	0	1	0.0	0	2	NA	NA	NA	NA	0	NA	NA	0,0,0,1	0	0	1	0.0	0	2	NA	NA	NA	NA	0	NA	NA	1,1,1,1	1	0	1	0.0916933269988	0
chr4_ref_v2	1576	0	G,A	1	0	1,1,0,0	1	0	1	2	NA	NA	NA	NA	0	0,0,0,0	0	0	1	0.0	0	2	NA	NA	NA	NA	0	NA	NA	0,1,0,0	0	0	1	0.0	0	2	NA	NA	NA	NA	0	NA	NA	1,1,1,1	1	0	1	0.0916933269988	0
chr4_ref_v2	1578	0	G,C	1	0	1,1,0,0	1	0	1	2	NA	NA	NA	NA	0	0,0,0,0	0	0	1	0.0	0	2	NA	NA	NA	NA	0	NA	NA	0,1,0,0	0	0	1	0.0	0	2	NA	NA	NA	NA	0	NA	NA	1,1,1,1	1	0	1	0.0916933269988	0
chr4_ref_v2	1622	0	G,A	0	0	1,1,0,0	1	0	1	2	NA	NA	NA	NA	0	0,0,0,0	0	0	1	0.0	0	2	NA	NA	NA	NA	0	NA	NA	0,1,0,0	0	0	1	0.0	0	2	NA	NA	NA	NA	0	NA	NA	0,0,1,1	1	0	1	0.429495451743	0
chr4_ref_v2	1631	0	C,T	0	0	0,0,1,0	0	0	1	2	NA	NA	NA	NA	0	0,0,0,0	0	0	1	0.0	0	2	NA	NA	NA	NA	0	NA	NA	0,0,0,0	0	0	1	0.0	0	2	NA	NA	NA	NA	0	NA	NA	0,0,0,1	0	0	1	0.0	0
chr4_ref_v2	1633	0	T,C	0	0	0,0,1,0	0	0	1	2	NA	NA	NA	NA	0	0,0,0,0	0	0	1	0.0	0	2	NA	NA	NA	NA	0	NA	NA	0,0,0,0	0	0	1	0.0	0	2	NA	NA	NA	NA	0	NA	NA	0,0,0,1	0	0	1	0.0	0
chr4_ref_v2	1723	0	T,TTTCTGCTG	1	0	0,0,0,0	0	0	1	2	NA	NA	NA	NA	0	0,0,0,0	0	0	1	0.0	0	2	NA	NA	NA	NA	0	NA	NA	0,0,0,0	0	0	1	0.0	0	2	NA	NA	NA	NA	0	NA	NA	0,0,1,0	0	0	1	0.0	0
chr4_ref_v2	1841	0	G,A	1	0	0,0,0,0	0	0	1	2	NA	NA	NA	NA	0	0,0,0,0	0	0	1	0.0	0	2	NA	NA	NA	NA	0	NA	NA	0,0,0,0	0	0	1	0.0	0	2	NA	NA	NA	NA	0	NA	NA	0,0,4,2	1	0	1	0.0	0
chr4_ref_v2	1865	0	C,T	0	0	0,0,0,0	0	0	1	2	NA	NA	NA	NA	0	1,0,0,0	0	0	1	0.0	0	2	NA	NA	NA	NA	0	NA	NA	2,0,0,0	0	0	1	0.0	0	2	NA	NA	NA	NA	0	NA	NA	3,2,2,2	1	0	1	0.0	0
chr4_ref_v2	2006	0	T,G	0	0	0,0,3,0	0	0	1	2	NA	NA	NA	NA	0	0,0,3,0	0	0	1	0.0	0	2	NA	NA	NA	NA	0	NA	NA	0,0,5,0	0	0	1	0.0	0	2	NA	NA	NA	NA	0	NA	NA	0,0,2,0	0	0	1	0.0	0
chr4_ref_v2	2007	0	A,G	0	0	0,0,3,0	0	0	1	2	NA	NA	NA	NA	0	0,0,3,0	0	0	1	0.0	0	2	NA	NA	NA	NA	0	NA	NA	0,0,5,0	0	0	1	0.0	0	2	NA	NA	NA	NA	0	NA	NA	0,0,2,0	0	0	1	0.0	0
chr4_ref_v2	2033	0	G,T	0	0	0,0,5,0	0	0	1	2	NA	NA	NA	NA	0	0,0,4,0	0	0	1	0.0	0	2	NA	NA	NA	NA	0	NA	NA	0,0,4,0	0	0	1	0.0	0	2	NA	NA	NA	NA	0	NA	NA	0,0,4,0	0	0	1	0.0	0
chr4_ref_v2	2043	0	C,T	0	0	0,0,4,0	0	0	1	2	NA	NA	NA	NA	0	0,0,3,0	0	0	1	0.0	0	2	NA	NA	NA	NA	0	NA	NA	0,0,5,0	0	0	1	0.0	0	2	NA	NA	NA	NA	0	NA	NA	0,0,4,0	0	0	1	0.0	0
chr4_ref_v2	2044	0	T,G	0	0	0,0,4,0	0	0	1	2	NA	NA	NA	NA	0	0,0,3,0	0	0	1	0.0	0	2	NA	NA	NA	NA	0	NA	NA	0,0,5,0	0	0	1	0.0	0	2	NA	NA	NA	NA	0	NA	NA	0,0,4,0	0	0	1	0.0	0
chr4_ref_v2	2058	0	G,C	0	0	0,0,8,0	0	0	1	2	NA	NA	NA	NA	0	0,0,5,0	0	0	1	0.0	0	2	NA	NA	NA	NA	0	NA	NA	0,0,6,0	0	0	1	0.0	0	2	NA	NA	NA	NA	0	NA	NA	0,0,6,0	0	0	1	0.0	0
chr4_ref_v2	2060	0	C,T	0	0	0,0,8,0	0	0	1	2	NA	NA	NA	NA	0	0,0,5,0	0	0	1	0.0	0	2	NA	NA	NA	NA	0	NA	NA	0,0,6,0	0	0	1	0.0	0	2	NA	NA	NA	NA	0	NA	NA	0,0,6,0	0	0	1	0.0	0
chr4_ref_v2	2064	0	G,T	0	0	0,0,9,0	0	0	1	2	NA	NA	NA	NA	0	0,0,5,0	0	0	1	0.0	0	2	NA	NA	NA	NA	0	NA	NA	0,0,8,0	0	0	1	0.0	0	2	NA	NA	NA	NA	0	NA	NA	0,0,6,0	0	0	1	0.0	0
chr4_ref_v2	2070	0	T,C	1	0	0,0,10,0	0	0	1	2	NA	NA	NA	NA	0	0,0,6,0	0	0	1	0.0	0	2	NA	NA	NA	NA	0	NA	NA	0,0,9,0	0	0	1	0.0	0	2	NA	NA	NA	NA	0	NA	NA	0,0,6,0	0	0	1	0.0	0
chr4_ref_v2	2074	0	G,A	0	0	0,0,11,0	0	0	1	2	NA	NA	NA	NA	0	0,0,6,0	0	0	1	0.0	0	2	NA	NA	NA	NA	0	NA	NA	0,0,10,0	0	0	1	0.0	0	2	NA	NA	NA	NA	0	NA	NA	0,0,6,0	0	0	1	0.0	0
chr4_ref_v2	2085	0	A,G	0	0	0,0,13,0	0	0	1	2	NA	NA	NA	NA	0	0,0,6,0	0	0	1	0.0	0	2	NA	NA	NA	NA	0	NA	NA	0,0,10,0	0	0	1	0.0	0	2	NA	NA	NA	NA	0	NA	NA	0,0,7,0	0	0	1	0.0	0
chr4_ref_v2	2110	0	T,C	0	0	0,0,18,0	0	0	1	2	NA	NA	NA	NA	0	0,0,6,0	0	0	1	0.0	0	2	NA	NA	NA	NA	0	NA	NA	0,0,15,0	0	0	1	0.0	0	2	NA	NA	NA	NA	0	NA	NA	0,0,13,0	0	0	1	0.0	0
chr4_ref_v2	2133	0	G,A	1	0	0,0,24,0	0	1	1	2	A,A	NA	NA	0.0408219945203	0	0,0,8,0	0	0	1	0.0	0	2	NA	NA	NA	NA	0	NA	NA	0,0,26,0	0	1	1	0.0	0	2	A,A	NA	NA	0.0377403279828	0	NA	NA	0,0,18,0	0	0	1	0.0	0
chr4_ref_v2	2149	0	C,T	0	0	0,0,31,0	0	1	1	2	T,T	NA	NA	0.0317486983146	0	0,0,13,0	0	0	1	0.0	0	2	NA	NA	NA	NA	0	NA	NA	0,0,31,0	0	1	1	0.0	0	2	T,T	NA	NA	0.0317486983146	0	NA	NA	0,0,31,0	0	1	1	0.0	0
chr4_ref_v2	2150	0	T,G	0	0	1,0,32,0	1	1	1	2	G,G	NA	NA	0.0	0	0,0,14,0	0	0	1	0.0	0	2	NA	NA	NA	NA	0	NA	NA	0,0,33,0	0	1	1	0.0	0	2	G,G	NA	NA	0.0298529631497	0	NA	NA	0,0,32,0	0	1	1	0.0	0
chr4_ref_v2	2581	0	T,TA	0	0	0,0,0,0	0	0	1	2	NA	NA	NA	NA	0	0,0,0,1	0	0	1	0.0	0	2	NA	NA	NA	NA	0	NA	NA	0,0,0,3	0	0	1	0.0	0	2	NA	NA	NA	NA	0	NA	NA	0,0,0,2	0	0	1	0.0	0
chr4_ref_v2	12143	0	T,C	1	0	0,0,0,0	0	0	1	2	NA	NA	NA	NA	0	0,0,0,0	0	0	1	0.0	0	2	NA	NA	NA	NA	0	NA	NA	0,0,0,0	0	0	1	0.0	0	2	NA	NA	NA	NA	0	NA	NA	0,0,1,1	1	0	1	0.0	0
chr4_ref_v2	12182	0	T,C	0	0	0,0,0,0	0	0	1	2	NA	NA	NA	NA	0	0,0,0,0	0	0	1	0.0	0	2	NA	NA	NA	NA	0	NA	NA	0,0,0,0	0	0	1	0.0	0	2	NA	NA	NA	NA	0	NA	NA	0,0,0,1	0	0	1	0.0	0
chr4_ref_v2	12183	0	G,C	0	0	0,0,0,0	0	0	1	2	NA	NA	NA	NA	0	0,0,0,0	0	0	1	0.0	0	2	NA	NA	NA	NA	0	NA	NA	0,0,0,0	0	0	1	0.0	0	2	NA	NA	NA	NA	0	NA	NA	0,0,0,1	0	0	1	0.0	0
chr4_ref_v2	12184	0	A,C	0	0	0,0,0,0	0	0	1	2	NA	NA	NA	NA	0	0,0,0,0	0	0	1	0.0	0	2	NA	NA	NA	NA	0	NA	NA	0,0,0,0	0	0	1	0.0	0	2	NA	NA	NA	NA	0	NA	NA	0,0,0,1	0	0	1	0.0	0
chr4_ref_v2	12188	0	C,T	0	0	0,0,0,0	0	0	1	2	NA	NA	NA	NA	0	0,0,0,0	0	0	1	0.0	0	2	NA	NA	NA	NA	0	NA	NA	0,0,0,0	0	0	1	0.0	0	2	NA	NA	NA	NA	0	NA	NA	0,0,0,1	0	0	1	0.0	0
chr4_ref_v2	12191	0	T,A	0	0	0,0,0,0	0	0	1	2	NA	NA	NA	NA	0	0,0,0,0	0	0	1	0.0	0	2	NA	NA	NA	NA	0	NA	NA	0,0,0,0	0	0	1	0.0	0	2	NA	NA	NA	NA	0	NA	NA	0,0,0,1	0	0	1	0.0	0
chr4_ref_v2	12194	0	G,A	0	0	0,0,0,0	0	0	1	2	NA	NA	NA	NA	0	0,0,0,0	0	0	1	0.0	0	2	NA	NA	NA	NA	0	NA	NA	0,0,0,0	0	0	1	0.0	0	2	NA	NA	NA	NA	0	NA	NA	0,0,0,1	0	0	1	0.0	0
chr4_ref_v2	20463	0	CTATATATATATA,C,CTA	1	1	1,0,7,6,12,13	1	1	0	2	CTA,CTA	C,CTA	0.5	0.190285391693	0	4,2,3,3,2,8	1	1	0	3.01169046851	0	2	C,CTA	CTATATATATATA,CTA	0.5	0.323035181165	0	NA	NA	0,1,6,5,15,19	1	1	0	0.872362978724	0	2	CTA,CTA	C,CTA	0.125	0.0682419019796	0	NA	NA	4,2,3,8,20,23	1	1	0	1.28197167946	0
chr4_ref_v2	26327	0	TAA,T,TA	1	1	54,51,1,0,4,3	1	1	0	2	TAA,TAA	NA	NA	1.15483261539	0	2,1,1,4,18,17	1	1	0	308.391260078	1	2	TA,TA	NA	NA	1.07861621997	0	g.26328delA,g.26328delA	0,1	67,56,2,3,17,13	1	1	0	5.65679980736	0	2	TAA,TAA	TAA,TA	0.25	1.26377256187	0	NA	NA	44,39,8,5,46,31	1	1	0	32.7272109421	1
chr4_ref_v2	32323	0	A,C	0	0	112,94,0,1	1	1	0	2	A,A	NA	NA	0.00484262447579	0	14,7,9,15	1	1	0	308.762653524	1	2	A,C	C,C	0.125	0.117783035656	0	g.32323A>C	0	62,85,0,0	1	1	0	2.92321388785	0	2	A,A	NA	NA	0.0	0	NA	NA	66,82,0,0	1	1	0	2.11474068353	0
chr4_ref_v2	33267	0	CAT,C	1	1	58,57,2,2	1	1	0	2	CAT,CAT	NA	NA	0.526988496263	0	12,23,1,2	1	1	0	1.17881572437	0	2	CAT,CAT	NA	NA	0.0689387356475	0	NA	NA	52,54,2,3	1	1	0	0.598712318641	0	2	CAT,CAT	NA	NA	0.306504966	0	NA	NA	37,38,38,36	1	1	0	46.3074691881	1
chr4_ref_v2	39445	0	T,A	0	0	64,76,0,0	1	1	0	2	T,T	NA	NA	0.0	0	37,26,0,0	1	1	0	1.71038774269	0	2	T,T	NA	NA	0.0	0	NA	NA	94,53,0,0	1	1	0	5.58637017386	0	2	T,T	NA	NA	0.0	0	NA	NA	99,65,0,1	1	1	0	3.98900094925	0
chr4_ref_v2	40428	0	C,T	0	0	70,80,0,0	1	1	0	2	C,C	NA	NA	0.0	0	11,11,10,13	1	1	0	308.398018248	1	2	C,T	NA	NA	0.0444517625708	0	g.40428C>T	0	64,71,0,0	1	1	0	0.398762581941	0	2	C,C	NA	NA	0.0	0	NA	NA	75,87,0,0	1	1	0	0.392299694353	0
chr4_ref_v2	41382	0	A,G	1	0	73,112,0,0	1	1	0	2	A,A	NA	NA	0.0	0	16,28,0,0	1	1	0	0.425783580909	0	2	A,A	NA	NA	0.0	0	NA	NA	60,92,0,0	1	1	0	0.386456317851	0	2	A,A	NA	NA	0.0	0	NA	NA	78,109,0,0	1	1	0	0.554895006256	0
chr4_ref_v2	43795	0	CTT,C,CT	1	1	17,22,0,1,5,2	1	1	0	2	CTT,CTT	NA	NA	0.814040944672	0	0,3,6,3,2,0	1	0	0	8.74499511372	0	2	NA	NA	NA	NA	0	NA	NA	4,9,10,6,15,11	1	1	0	9.37850812378	1	2	CTT,CT	CT,CT	0.125	0.0379793604533	0	g.43796delT	0	3,7,30,7,14,6	1	1	0	33.1020276791	1
chr4_ref_v2	43826	0	GA,G	1	1	23,60,6,13	1	1	0	2	GA,GA	NA	NA	0.0788159570838	0	4,12,4,7	1	1	0	1.8818133558	0	2	GA,GA	GA,G	0.125	0.0464987104695	0	NA	NA	9,27,17,45	1	1	0	17.4220742728	1	2	GA,G	GA,GA	0.125	0.026746291239	0	g.43827delA	0	26,39,24,45	1	1	0	12.2696853883	1
chr4_ref_v2	50529	0	AT,A	1	1	31,23,39,24	1	1	0	2	AT,A	NA	NA	0.00919604536434	0	12,13,17,9	1	1	0	0.736351077456	0	2	AT,A	AT,AT	0.25	0.0389675845553	0	NA	NA	65,68,3,6	1	1	0	20.7400566055	1	2	AT,AT	NA	NA	1.8028820311	0	g.50529_50531>T	1	81,76,14,16	1	1	0	15.4910022792	1
chr4_ref_v2	56924	0	CAT,C	1	1	66,61,2,2	1	1	0	2	CAT,CAT	NA	NA	0.465217996192	0	20,7,15,17	1	1	0	25.9362650243	1	2	CAT,C	NA	NA	0.0327845477732	0	g.56925_56926delAT	0	37,39,49,34	1	1	0	312.652201689	1	2	CAT,C	NA	NA	0.0650558190135	0	g.56925_56926delAT	0	87,79,6,8	1	1	0	2.50401568254	0
chr4_ref_v2	57012	0	GA,G	1	1	40,34,9,4	1	1	0	2	GA,GA	NA	NA	0.185898150029	0	10,12,22,13	1	1	0	11.4396635091	1	2	GA,G	GA,GA	0.125	0.0131696234055	0	g.57013delA	0	94,76,13,5	1	1	0	0.930206111206	0	2	GA,GA	NA	NA	1.75105046848	0	NA	NA	99,103,22,15	1	1	0	0.943340365626	0
chr4_ref_v2	60442	0	GT,G	1	1	65,95,0,0	1	1	0	2	GT,GT	NA	NA	0.000133614123663	0	36,42,0,0	1	1	0	0.739370194195	0	2	GT,GT	NA	NA	0.000398576980222	0	NA	NA	47,50,55,50	1	1	0	322.006484339	1	2	GT,G	NA	NA	0.0786454071518	0	g.60443delT	0	105,103,0,0	1	1	0	2.70533582512	0
chr4_ref_v2	60555	0	G,GT	1	1	77,69,3,1	1	1	0	2	G,G	NA	NA	0.21692761708	0	23,29,1,7	1	1	0	7.18333354255	0	2	G,G	G,GT	0.25	0.120681929215	0	NA	NA	64,83,9,8	1	1	0	5.45764710132	0	2	G,G	G,GT	0.125	0.132055134497	0	NA	NA	96,106,5,11	1	1	0	6.52976691224	0
chr4_ref_v2	62111	0	CT,C	1	1	48,60,2,0	1	1	0	2	CT,CT	NA	NA	0.0935979571493	0	16,11,16,10	1	1	0	21.2620849649	1	2	CT,C	CT,CT	0.125	0.0783164099949	0	g.62112delT	0	3,2,91,59	1	1	0	337.218178447	1	2	C,C	NA	NA	0.136621227468	0	g.62112delT,g.62112delT	0,1	74,55,3,3	1	1	0	2.36451933751	0
chr4_ref_v2	62836	0	A,AT	1	1	60,48,0,0	1	1	0	2	A,A	NA	NA	0.000714806460875	0	21,16,10,11	1	1	0	17.0523579288	1	2	A,AT	A,A	0.25	0.0447682145923	0	g.62836_62837insT	0	76,80,0,1	1	1	0	1.24550181756	0	2	A,A	NA	NA	0.00466326746076	0	NA	NA	71,71,0,0	1	1	0	0.988029720312	0
chr4_ref_v2	65987	0	GA,G	1	1	62,60,8,6	1	1	0	2	GA,GA	NA	NA	0.174814420939	0	5,4,34,19	1	1	0	308.86032384	1	2	G,G	GA,G	0.25	0.0034977256486	0	g.65988delA,g.65988delA	0,1	87,78,6,3	1	1	0	0.969667422526	0	2	GA,GA	NA	NA	2.01847837678	0	NA	NA	95,74,13,5	1	1	0	1.06385811511	0
chr4_ref_v2	76674	0	AT,A	1	1	56,67,2,2	1	1	0	2	AT,AT	NA	NA	1.43574070007	0	19,36,2,1	1	1	0	1.02673378913	0	2	AT,AT	NA	NA	1.90589846205	0	NA	NA	49,59,8,7	1	1	0	4.06470995883	0	2	AT,AT	NA	NA	1.08383850623	0	NA	NA	69,60,11,6	1	1	0	5.02232425364	0
chr4_ref_v2	76764	0	CA,C	1	1	26,66,1,2	1	1	0	2	CA,CA	NA	NA	0.0667446929259	0	11,25,1,1	1	1	0	0.544277773858	0	2	CA,CA	NA	NA	0.486580869075	0	NA	NA	35,60,2,4	1	1	0	1.19872126974	0	2	CA,CA	NA	NA	0.518846336872	0	NA	NA	24,46,27,35	1	1	0	39.0667798874	1
chr4_ref_v2	82358	0	AT,A	1	1	41,51,2,1	1	1	0	2	AT,AT	NA	NA	2.15786451866	0	10,21,4,4	1	1	0	4.17827681155	0	2	AT,AT	NA	NA	1.07544865937	0	NA	NA	19,33,23,48	1	1	0	64.0142169441	1	2	AT,AT	AT,A	0.5	0.0397582629309	0	NA	NA	54,66,8,17	1	1	0	12.6672631698	1
chr4_ref_v2	88608	0	C,T	0	0	74,69,0,0	1	1	0	2	C,C	NA	NA	0.0	0	17,21,0,0	1	1	0	0.635025975333	0	2	C,C	NA	NA	0.0	0	NA	NA	92,88,0,0	1	1	0	0.403784641771	0	2	C,C	NA	NA	0.0	0	NA	NA	80,68,0,0	1	1	0	0.517889285527	0
chr4_ref_v2	91348	0	CA,C	1	1	79,74,0,3	1	1	0	2	CA,CA	NA	NA	0.702428839954	0	23,20,0,0	1	1	0	0.44858017244	0	2	CA,CA	NA	NA	0.0320637381738	0	NA	NA	61,71,3,1	1	1	0	1.35422072652	0	2	CA,CA	NA	NA	0.227200712768	0	NA	NA	75,78,0,0	1	1	0	0.81919487452	0
chr4_ref_v2	92621	0	GAAAAA,G	1	1	50,34,0,0	1	1	0	2	GAAAAA,GAAAAA	NA	NA	0.0	0	10,8,5,0	1	1	0	6.30892178598	0	2	GAAAAA,GAAAAA	GAAAAA,G	0.5	0.0851192288376	0	NA	NA	5,5,4,1	1	0	0	7.03397464847	0	2	NA	NA	NA	NA	0	NA	NA	12,11,14,4	1	1	0	18.6059644821	1
chr4_ref_v2	95730	0	GTT,G,GT	1	1	27,23,1,3,23,33	1	1	0	2	GTT,GT	GTT,GTT	0.125	0.544592310918	0	11,12,6,5,4,4	1	1	0	6.99666422965	0	2	GTT,GTT	GTT,G	0.5	0.648692018869	0	NA	NA	21,20,34,20,4,3	1	1	0	46.5277276077	1	2	GTT,G	G,G	0.125	1.44318561998	0	g.95730_95733T>	0	1,2,36,34,29,17	1	1	0	311.627881543	1
chr4_ref_v2	99346	0	GA,G	1	1	45,63,5,7	1	1	0	2	GA,GA	NA	NA	0.931912807614	0	14,17,2,1	1	1	0	0.442587476695	0	2	GA,GA	NA	NA	2.05627791238	0	NA	NA	36,24,40,26	1	1	0	27.1675410706	1	2	GA,GA	GA,G	0.25	0.0759692029515	0	NA	NA	23,20,34,24	1	1	0	25.4969887447	1
chr4_ref_v2	104706	0	C,CT	1	1	59,40,0,0	1	1	0	2	C,C	NA	NA	0.00889535529209	0	29,17,1,0	1	1	0	0.509059797846	0	2	C,C	NA	NA	0.00890341562077	0	NA	NA	97,63,1,3	1	1	0	0.670030229769	0	2	C,C	NA	NA	0.151060844984	0	NA	NA	32,35,38,38	1	1	0	60.6301558006	1
chr4_ref_v2	106846	0	AT,A	1	1	46,27,2,1	1	1	0	2	AT,AT	NA	NA	1.63862956677	0	2,1,14,11	1	1	0	24.8423473907	1	2	A,A	AT,A	0.125	0.0456481316421	0	g.106847delT,g.106847delT	0,1	36,12,36,10	1	1	0	33.051005777	1	2	AT,AT	AT,A	0.5	0.123890747826	0	NA	NA	59,27,9,6	1	1	0	3.95285598722	0
chr4_ref_v2	110549	0	A,G	0	0	115,55,0,0	1	1	0	2	A,A	NA	NA	0.0	0	28,19,0,0	1	1	0	0.850664402804	0	2	A,A	NA	NA	0.0	0	NA	NA	101,71,0,0	1	1	0	2.16070901537	0	2	A,A	NA	NA	0.0	0	NA	NA	73,66,0,0	1	1	0	4.15223131471	0
chr4_ref_v2	113722	0	T,C	1	0	75,55,0,1	1	1	0	2	T,T	NA	NA	0.00766287274557	0	26,14,0,0	1	1	0	0.700312171081	0	2	T,T	NA	NA	0.0	0	NA	NA	81,59,0,0	1	1	0	0.442707601816	0	2	T,T	NA	NA	0.0	0	NA	NA	83,51,0,0	1	1	0	0.826988887303	0
chr4_ref_v2	116062	0	CA,C,CAA	1	1	73,72,5,4,1,2	1	1	0	2	CA,CA	NA	NA	0.905677964194	0	13,19,0,1,2,2	1	1	0	2.11341832365	0	2	CA,CA	CA,CAA	0.125	1.26632627192	0	NA	NA	34,26,33,32,3,3	1	1	0	32.3724522621	1	2	CA,C	CA,CA	0.25	0.452106725794	0	g.116063delA	0	68,69,7,6,3,6	1	1	0	2.08733497534	0
chr4_ref_v2	118334	0	A,G	1	0	79,7,0,0	1	1	0	2	A,A	NA	NA	0.0	0	13,3,0,0	1	0	0	0.942684088253	0	2	NA	NA	NA	NA	0	NA	NA	52,24,0,0	1	1	0	8.95704946016	0	2	A,A	NA	NA	0.0	0	NA	NA	44,15,0,0	1	1	0	4.59630743192	0
chr4_ref_v2	120824	0	G,A	0	0	88,74,0,0	1	1	0	2	G,G	NA	NA	0.0	0	13,15,12,19	1	1	0	309.173768765	1	2	G,A	NA	NA	0.10178269431	0	g.120824G>A	0	64,74,0,0	1	1	0	1.48752248155	0	2	G,G	NA	NA	0.0	0	NA	NA	88,68,0,0	1	1	0	0.502689548359	0
chr4_ref_v2	123731	0	TAA,T,TA	1	1	24,36,1,1,7,7	1	1	0	2	TAA,TAA	NA	NA	0.484412412394	0	1,2,15,11,10,8	1	1	0	23.198338835	1	2	TA,TA	T,TA	0.25	0.125301337172	0	g.123732delA,g.123732delA	0,1	26,22,6,7,23,35	1	1	0	10.9906632082	1	2	TAA,TAA	TAA,TA	0.5	0.169347231019	0	NA	NA	22,25,34,46,6,14	1	1	0	58.7089094821	1
chr4_ref_v2	124987	0	C,CA	1	1	91,70,0,0	1	1	0	2	C,C	NA	NA	0.000714806460875	0	24,28,1,0	1	1	0	1.20054014019	0	2	C,C	NA	NA	0.0172236715323	0	NA	NA	66,72,0,0	1	1	0	1.68243882868	0	2	C,C	NA	NA	0.00172653063801	0	NA	NA	45,61,0,0	1	1	0	2.82829535121	0
chr4_ref_v2	126476	0	C,CTTT	1	1	1,0,4,3	1	0	0	2	NA	NA	NA	NA	0	2,0,0,0	0	0	0	0.0	0	2	NA	NA	NA	NA	0	NA	NA	1,0,0,1	1	0	0	0.686339541852	0	2	NA	NA	NA	NA	0	NA	NA	1,3,12,4	1	1	0	0.627012043359	0
chr4_ref_v2	130009	0	T,C	1	0	119,66,0,0	1	1	0	2	T,T	NA	NA	0.0	0	30,22,0,0	1	1	0	0.730055004648	0	2	T,T	NA	NA	0.0	0	NA	NA	102,72,0,0	1	1	0	1.1918842218	0	2	T,T	NA	NA	0.0	0	NA	NA	115,86,0,0	1	1	0	1.71375308583	0
chr4_ref_v2	130183	0	C,T	1	0	98,96,0,0	1	1	0	2	C,C	NA	NA	0.0	0	29,29,0,0	1	1	0	0.367578852489	0	2	C,C	NA	NA	0.0	0	NA	NA	83,93,0,0	1	1	0	0.693511520121	0	2	C,C	NA	NA	0.0	0	NA	NA	93,96,0,0	1	1	0	0.448432361003	0
chr4_ref_v2	135395	0	CTTT,C,CT	1	1	31,20,0,0,0,3	1	1	0	2	CTTT,CTTT	CTTT,CT	0.25	0.278442704135	0	1,2,2,6,4,6	1	1	0	10.4105503265	1	2	CT,CT	CTTT,CT	0.25	0.390267946604	0	g.135396_135397delTT,g.135396_135397delTT	0,1	1,6,11,11,17,19	1	1	0	23.1250241915	1	2	CT,CT	CTTT,CT	0.25	0.673899431844	0	g.135396_135397delTT,g.135396_135397delTT	0,1	31,39,3,1,3,2	1	1	0	1.92816246307	0
chr4_ref_v2	137918	0	AT,A	1	1	60,30,0,1	1	1	0	2	AT,AT	NA	NA	1.18340360966	0	20,14,2,2	1	1	0	1.94104455852	0	2	AT,AT	NA	NA	0.538236458231	0	NA	NA	46,33,4,1	1	1	0	1.97747997542	0	2	AT,AT	NA	NA	1.30036900253	0	NA	NA	24,9,30,8	1	1	0	41.1171154874	1
chr4_ref_v2	137940	0	TA,T	1	1	59,37,1,1	1	1	0	2	TA,TA	NA	NA	0.0104828607395	0	19,20,1,2	1	1	0	1.31834551259	0	2	TA,TA	TA,T	0.125	0.268911329161	0	NA	NA	48,39,2,1	1	1	0	0.79117374618	0	2	TA,TA	NA	NA	0.0979889812875	0	NA	NA	29,13,29,15	1	1	0	39.4795978582	1
chr4_ref_v2	138021	0	C,T	0	0	75,55,1,1	1	1	0	2	C,C	NA	NA	0.0152674721308	0	21,20,0,0	1	1	0	0.663905044386	0	2	C,C	NA	NA	0.0	0	NA	NA	84,42,0,0	1	1	0	1.86083027604	0	2	C,C	NA	NA	0.0	0	NA	NA	86,58,0,0	1	1	0	0.621494364438	0
chr4_ref_v2	147077	0	G,T	0	0	85,79,0,0	1	1	0	2	G,G	NA	NA	0.0	0	33,26,0,0	1	1	0	0.525634437133	0	2	G,G	NA	NA	0.0	0	NA	NA	101,77,0,0	1	1	0	0.984104572834	0	2	G,G	NA	NA	0.0	0	NA	NA	70,63,0,0	1	1	0	0.400061999384	0
chr4_ref_v2	147426	0	C,A	1	0	69,72,0,0	1	1	0	2	C,C	NA	NA	0.0	0	21,27,0,0	1	1	0	0.561987559016	0	2	C,C	NA	NA	0.0	0	NA	NA	79,82,0,0	1	1	0	0.38885125654	0	2	C,C	NA	NA	0.0	0	NA	NA	52,68,0,0	1	1	0	0.911999256358	0
chr4_ref_v2	148952	0	G,GAGA	1	1	37,55,0,1	1	1	0	2	G,G	NA	NA	0.00865719626026	0	18,17,0,0	1	1	0	0.981305109654	0	2	G,G	NA	NA	0.00365103017596	0	NA	NA	79,56,0,0	1	1	0	5.28558460286	0	2	G,G	NA	NA	0.0101638491213	0	NA	NA	60,44,0,0	1	1	0	3.94677126684	0
chr4_ref_v2	153103	0	G,A	0	0	128,97,0,0	1	1	0	2	G,G	NA	NA	0.0	0	8,5,6,9	1	1	0	308.107073993	1	2	G,A	A,A	0.125	0.10821358464	0	g.153103G>A	0	56,70,0,0	1	1	0	2.70936685507	0	2	G,G	NA	NA	0.0	0	NA	NA	64,85,0,0	1	1	0	3.69104777303	0
chr4_ref_v2	155960	0	A,AT	1	1	86,73,1,5	1	1	0	2	A,A	NA	NA	0.537095144676	0	22,16,1,4	1	1	0	1.60055388835	0	2	A,A	A,AT	0.125	0.179984612406	0	NA	NA	34,25,32,19	1	1	0	46.7555723189	1	2	A,AT	AT,AT	0.125	0.048549606033	0	g.155960_155961insT	0	55,45,4,6	1	1	0	2.5515139579	0
chr4_ref_v2	156707	0	G,A	0	0	79,82,0,0	1	1	0	2	G,G	NA	NA	0.0	0	10,21,0,0	1	1	0	1.49840129453	0	2	G,G	NA	NA	0.0	0	NA	NA	52,66,0,0	1	1	0	0.811496134426	0	2	G,G	NA	NA	0.0	0	NA	NA	23,30,23,15	1	1	0	37.3609209564	1
chr4_ref_v2	157529	0	A,T	0	0	84,68,0,0	1	1	0	2	A,A	NA	NA	0.0	0	18,12,0,0	1	1	0	0.45078184572	0	2	A,A	NA	NA	0.0	0	NA	NA	83,59,0,0	1	1	0	0.614986161136	0	2	A,A	NA	NA	0.0	0	NA	NA	88,67,0,0	1	1	0	0.449300117587	0
chr4_ref_v2	157547	0	C,G	0	0	75,65,0,0	1	1	0	2	C,C	NA	NA	0.0	0	17,12,0,0	1	1	0	0.45970694109	0	2	C,C	NA	NA	0.0	0	NA	NA	81,49,0,0	1	1	0	1.62593906588	0	2	C,C	NA	NA	0.0	0	NA	NA	88,68,0,0	1	1	0	0.589235099026	0
chr4_ref_v2	157917	0	CT,C	1	1	34,37,0,3	1	1	0	2	CT,CT	NA	NA	0.886236221742	0	2,2,22,15	1	1	0	309.275409641	1	2	C,C	CT,C	0.125	0.0682537001891	0	g.157918delT,g.157918delT	0,1	20,30,23,28	1	1	0	27.2702173527	1	2	CT,C	CT,CT	0.25	0.129995504828	0	g.157918delT	0	46,58,8,16	1	1	0	5.55991289678	0
chr4_ref_v2	164882	0	CT,C	1	1	48,64,1,2	1	1	0	2	CT,CT	NA	NA	1.62973728845	0	15,12,1,1	1	1	0	0.798361699212	0	2	CT,CT	NA	NA	1.59986725093	0	NA	NA	20,21,18,24	1	1	0	31.837416539	1	2	CT,C	CT,CT	0.25	0.125700580545	0	g.164883delT	0	42,52,3,3	1	1	0	1.38376818273	0
chr4_ref_v2	165141	0	C,A	0	0	76,112,0,0	1	1	0	2	C,C	NA	NA	0.0	0	13,24,0,0	1	1	0	0.516360896661	0	2	C,C	NA	NA	0.0	0	NA	NA	80,60,0,0	1	1	0	4.73850911838	0	2	C,C	NA	NA	0.0	0	NA	NA	47,40,0,0	1	1	0	2.35587536151	0
chr4_ref_v2	168429	0	GCAA,G	1	1	119,114,0,0	1	1	0	2	GCAA,GCAA	NA	NA	7.72736424999e-05	0	26,25,0,0	1	1	0	0.361050043074	0	2	GCAA,GCAA	NA	NA	0.000129335865415	0	NA	NA	55,62,0,0	1	1	0	0.680152852219	0	2	GCAA,GCAA	NA	NA	0.000104118443192	0	NA	NA	63,56,0,0	1	1	0	0.454435567652	0
chr4_ref_v2	169772	0	GTA,G,GTATA	1	1	35,34,3,4,2,1	1	1	0	2	GTA,GTA	NA	NA	0.147381682039	0	20,5,6,1,7,4	1	1	0	5.89078535371	0	2	GTA,GTA	GTA,GTATA	0.5	0.351029253328	0	NA	NA	63,21,19,9,4,2	1	1	0	7.36998234207	0	2	GTA,GTA	GTA,G	0.25	0.403935682902	0	NA	NA	60,23,11,8,4,3	1	1	0	2.88002635827	0
chr4_ref_v2	169830	0	TAAAA,T,TAA,TAAA	1	1	20,9,0,0,6,0,13,0	1	1	0	2	TAAAA,TAAAA	TAAAA,TAA	0.25	0.336844073089	0	3,2,9,2,6,0,2,0	1	1	0	10.3341486621	1	2	TAAAA,T	T,TAA	0.5	1.09741261853	0	NA	NA	8,3,38,5,17,1,6,0	1	1	0	42.8137301906	1	2	TAAAA,T	T,TAA	0.5	0.797446625904	0	NA	NA	24,7,7,3,15,6,10,0	1	1	0	3.62863509578	0
chr4_ref_v2	169854	0	TA,T,TAA	1	1	43,36,4,4,3,3	1	1	0	2	TA,TA	NA	NA	0.864500694826	0	12,22,0,1,5,3	1	1	0	2.27064795523	0	2	TAA,TAA	TA,TAA	0.25	1.5699217328	0	NA	NA	37,44,25,41,4,10	1	1	0	21.7843568614	1	2	TA,TA	TA,TAA	0.125	0.254930368523	0	NA	NA	35,71,5,2,5,20	1	1	0	7.95624508811	0
chr4_ref_v2	170604	0	AT,A	1	1	62,80,0,0	1	1	0	2	AT,AT	NA	NA	7.66998698668e-05	0	15,24,0,0	1	1	0	0.519713601208	0	2	AT,AT	NA	NA	0.000216799471007	0	NA	NA	56,63,0,0	1	1	0	0.603754203826	0	2	AT,AT	NA	NA	0.000175325768458	0	NA	NA	54,64,0,0	1	1	0	0.47366272801	0
chr4_ref_v2	172613	0	T,TA	1	1	81,60,2,0	1	1	0	2	T,T	NA	NA	0.0359077240419	0	15,15,0,0	1	1	0	0.635712509881	0	2	T,T	NA	NA	0.0514397270239	0	NA	NA	43,39,5,3	1	1	0	2.85265048655	0	2	T,T	T,TA	0.125	0.0380033283645	0	NA	NA	57,44,2,3	1	1	0	1.51722231534	0
chr4_ref_v2	174242	0	A,G	1	0	108,71,0,0	1	1	0	2	A,A	NA	NA	0.0	0	22,15,0,0	1	1	0	0.355490359803	0	2	A,A	NA	NA	0.0	0	NA	NA	81,56,0,0	1	1	0	0.423386256717	0	2	A,A	NA	NA	0.0	0	NA	NA	53,39,25,22	1	1	0	40.5729293042	1
chr4_ref_v2	176432	0	C,T	1	0	75,60,0,0	1	1	0	2	C,C	NA	NA	0.0	0	23,19,0,0	1	1	0	0.359750895499	0	2	C,C	NA	NA	0.0	0	NA	NA	72,87,0,0	1	1	0	2.32766337761	0	2	C,C	NA	NA	0.0	0	NA	NA	72,53,0,0	1	1	0	0.472592189219	0
chr4_ref_v2	180579	0	A,G	1	0	91,127,0,0	1	1	0	2	A,A	NA	NA	0.0	0	17,27,0,0	1	1	0	0.426516359851	0	2	A,A	NA	NA	0.0	0	NA	NA	59,102,0,0	1	1	0	0.9895019531	0	2	A,A	NA	NA	0.0	0	NA	NA	69,88,0,1	1	1	0	0.513960303879	0
chr4_ref_v2	194405	0	G,GT	1	1	82,63,5,1	1	1	0	2	G,G	NA	NA	0.026161045823	0	11,22,2,3	1	1	0	3.4088473006	0	2	G,G	G,GT	0.25	0.117500038465	0	NA	NA	57,56,5,6	1	1	0	3.79756326065	0	2	G,G	G,GT	0.125	0.0536143752497	0	NA	NA	53,46,7,3	1	1	0	1.87136358718	0
chr4_ref_v2	207788	0	C,T	0	0	98,86,0,1	1	1	0	2	C,C	NA	NA	0.00542006746934	0	17,15,0,0	1	1	0	0.358587253895	0	2	C,C	NA	NA	0.0	0	NA	NA	59,59,0,0	1	1	0	0.61876982354	0	2	C,C	NA	NA	0.0	0	NA	NA	58,49,0,0	1	1	0	0.42678210943	0
chr4_ref_v2	207953	0	C,A	0	0	97,98,0,0	1	1	0	2	C,C	NA	NA	0.0	0	26,12,0,0	1	1	0	2.05151269535	0	2	C,C	NA	NA	0.0	0	NA	NA	70,69,0,0	1	1	0	0.39522891923	0	2	C,C	NA	NA	0.0	0	NA	NA	49,54,0,0	1	1	0	0.462669409358	0
chr4_ref_v2	210625	0	AT,A,ATT	1	1	54,63,3,4,2,0	1	1	0	2	AT,AT	NA	NA	0.722468686455	0	3,3,11,11,0,0	1	1	0	20.7422878628	1	2	AT,A	A,A	0.5	0.112418471956	0	g.210626delT	0	19,24,1,5,24,30	1	1	0	45.1222549763	1	2	AT,ATT	ATT,ATT	0.5	0.272748535848	0	g.210625_210626insT	0	35,57,2,2,5,9	1	1	0	6.90985459077	0
chr4_ref_v2	210752	0	G,GA	1	1	91,76,0,1	1	1	0	2	G,G	NA	NA	0.610606754189	0	9,20,1,0	1	1	0	2.4307830736	0	2	G,G	NA	NA	0.0175381753482	0	NA	NA	64,44,1,1	1	1	0	0.665095517837	0	2	G,G	NA	NA	0.91162714698	0	NA	NA	53,56,4,2	1	1	0	2.6274161824	0
chr4_ref_v2	211153	0	GA,G	1	1	27,47,6,7	1	1	0	2	GA,GA	GA,G	0.125	0.17323347396	0	7,9,7,16	1	1	0	9.18711551836	1	2	GA,G	NA	NA	0.0561360486054	0	g.211154delA	0	28,55,8,11	1	1	0	0.806499048751	0	2	GA,GA	NA	NA	0.584159108841	0	NA	NA	13,25,22,32	1	1	0	15.5568899737	1
chr4_ref_v2	211254	0	C,CAT	1	1	58,51,0,0	1	1	0	2	C,C	NA	NA	0.0473826328775	0	5,3,5,7	1	1	0	18.0143023095	1	2	C,CAT	CAT,CAT	0.5	0.164570404281	0	g.211254_211255insAT	0	30,33,21,15	1	1	0	27.2933712743	1	2	C,CAT	C,C	0.25	0.0368091771399	0	g.211254_211255insAT	0	19,21,19,12	1	1	0	27.1851756742	1
chr4_ref_v2	212379	0	GTTT,G,GTTTT	1	1	0,22,0,1,12,7	1	1	0	2	GTTT,GTTTT	GTTTT,GTTTT	0.25	0.0754173166458	0	0,0,0,0,0,0	0	0	0	0.0	0	2	NA	NA	NA	NA	0	NA	NA	2,20,2,30,8,4	1	1	0	30.6119550654	0	2	G,GTTTT	GTTT,G	0.25	0.0873596337709	0	NA	NA	1,20,1,31,5,4	1	1	0	33.2920331436	0
chr4_ref_v2	212525	0	TA,T	1	1	69,71,5,1	1	1	0	2	TA,TA	NA	NA	0.340038027926	0	20,19,1,0	1	1	0	0.427273752256	0	2	TA,TA	NA	NA	0.566623576748	0	NA	NA	32,22,27,38	1	1	0	312.213830525	1	2	TA,T	NA	NA	0.0498433122988	0	g.212526delA	0	45,61,4,4	1	1	0	2.14011143003	0
chr4_ref_v2	212624	0	CA,C	1	1	67,80,3,2	1	1	0	2	CA,CA	NA	NA	0.108926306962	0	12,25,1,0	1	1	0	1.16843918322	0	2	CA,CA	NA	NA	0.513979843263	0	NA	NA	53,68,1,4	1	1	0	1.07414958058	0	2	CA,CA	NA	NA	0.943081547662	0	NA	NA	49,57,1,3	1	1	0	0.755236091314	0
chr4_ref_v2	214065	0	A,G	1	0	103,87,0,0	1	1	0	2	A,A	NA	NA	0.0	0	14,23,0,0	1	1	0	1.64297678997	0	2	A,A	NA	NA	0.0	0	NA	NA	54,74,0,0	1	1	0	2.56506062085	0	2	A,A	NA	NA	0.0	0	NA	NA	66,65,0,0	1	1	0	0.68149588084	0
chr4_ref_v2	214434	0	A,T	1	0	101,66,0,0	1	1	0	2	A,A	NA	NA	0.0	0	22,13,0,0	1	1	0	0.379367960518	0	2	A,A	NA	NA	0.0	0	NA	NA	81,60,0,0	1	1	0	0.602256669117	0	2	A,A	NA	NA	0.0	0	NA	NA	51,46,0,0	1	1	0	1.20837571274	0
chr4_ref_v2	214727	0	C,A	0	0	77,53,0,0	1	1	0	2	C,C	NA	NA	0.0	0	8,6,9,10	1	1	0	308.152644843	1	2	C,A	A,A	0.125	0.0540672212703	0	g.214727C>A	0	70,43,0,0	1	1	0	0.520896112774	0	2	C,C	NA	NA	0.0	0	NA	NA	65,49,0,0	1	1	0	0.48085886952	0
chr4_ref_v2	215234	0	GC,G	1	1	41,64,0,0	1	1	0	2	GC,GC	NA	NA	0.000298470152082	0	9,11,0,0	1	1	0	0.447453417381	0	2	GC,GC	NA	NA	0.000948559625639	0	NA	NA	42,51,0,0	1	1	0	0.884651953023	0	2	GC,GC	NA	NA	0.000880728907724	0	NA	NA	21,24,17,25	1	1	0	36.0209891898	1
chr4_ref_v2	216432	0	TA,T	1	1	69,73,1,3	1	1	0	2	TA,TA	NA	NA	0.0796117151746	0	0,2,23,24	1	1	0	310.928658337	1	2	T,T	TA,T	0.125	0.380390135792	0	g.216433delA,g.216433delA	0,1	31,28,30,32	1	1	0	310.897882109	1	2	TA,T	NA	NA	0.0859629698932	0	g.216433delA	0	51,61,5,8	1	1	0	3.72236785612	0
chr4_ref_v2	218440	0	G,T	0	0	92,75,3,0	1	1	0	2	G,G	NA	NA	0.710951805193	0	30,21,0,0	1	1	0	0.55806238392	0	2	G,G	NA	NA	0.0	0	NA	NA	66,56,0,0	1	1	0	0.570377447398	0	2	G,G	NA	NA	0.0	0	NA	NA	64,43,0,0	1	1	0	0.920871400487	0
chr4_ref_v2	225617	0	A,G	0	0	48,83,0,0	1	1	0	2	A,A	NA	NA	0.0	0	15,12,10,15	1	1	0	26.6518051794	1	2	A,G	NA	NA	0.0769610411361	0	g.225617A>G	0	71,70,0,0	1	1	0	3.41083824614	0	2	A,A	NA	NA	0.0	0	NA	NA	57,60,0,0	1	1	0	2.43906022284	0
chr4_ref_v2	226755	0	CATAT,C,CAT	1	1	7,4,3,3,4,2	1	1	1	2	CATAT,CAT	CATAT,C	0.5	0.473412156943	0	5,1,0,4,0,5	1	0	0	2.2936719259	0	2	NA	NA	NA	NA	0	NA	NA	9,9,5,3,0,1	1	1	1	1.58062398705	0	2	CATAT,C	CATAT,CATAT	0.25	1.26056141974	0	NA	NA	7,8,0,2,0,5	1	1	0	1.82369712251	0
chr4_ref_v2	228927	0	C,T	1	0	76,116,0,0	1	1	0	2	C,C	NA	NA	0.0	0	23,21,0,0	1	1	0	1.32678852086	0	2	C,C	NA	NA	0.0	0	NA	NA	67,72,0,0	1	1	0	1.70397925879	0	2	C,C	NA	NA	0.0	0	NA	NA	74,73,0,0	1	1	0	2.43176814602	0
chr4_ref_v2	230483	0	AT,A	1	1	65,74,0,0	1	1	0	2	AT,AT	NA	NA	0.000298470152082	0	11,19,0,0	1	1	0	0.783402856592	0	2	AT,AT	NA	NA	0.000948559625639	0	NA	NA	27,46,27,52	1	1	0	316.905847257	1	2	AT,A	NA	NA	0.0773676264126	0	g.230484delT	0	45,75,0,0	1	1	0	1.66747167893	0
chr4_ref_v2	232108	0	A,AT	1	1	75,109,1,1	1	1	0	2	A,A	NA	NA	0.00191556081213	0	9,8,9,13	1	1	0	308.519410542	1	2	A,AT	AT,AT	0.25	0.0831544162057	0	g.232108_232109insT	0	53,78,0,0	1	1	0	0.453907899933	0	2	A,A	NA	NA	0.644231533511	0	NA	NA	50,50,1,0	1	1	0	1.43732657633	0
chr4_ref_v2	232245	0	GT,G,GTT	1	1	67,68,2,2,1,2	1	1	0	2	GT,GT	NA	NA	1.54473046868	0	28,18,1,1,7,1	1	1	0	7.0994595916	0	2	GT,GT	GT,GTT	0.25	1.58134341942	0	NA	NA	7,4,77,55,1,0	1	1	0	329.656918003	1	2	G,G	GT,G	0.125	0.15961174996	0	g.232246delT,g.232246delT	0,1	30,20,39,29,2,1	1	1	0	311.460343696	1
chr4_ref_v2	233859	0	CT,C	1	1	74,89,2,0	1	1	0	2	CT,CT	NA	NA	0.407523954739	0	22,25,0,0	1	1	0	0.415457740048	0	2	CT,CT	NA	NA	0.0320637381738	0	NA	NA	28,31,32,47	1	1	0	316.372511305	1	2	CT,C	C,C	0.125	0.00150970626001	0	g.233860delT	0	46,67,0,2	1	1	0	0.963834741808	0
chr4_ref_v2	239688	0	A,C	0	0	57,2,0,9	1	1	0	2	A,A	A,C	0.25	0.170957798144	0	9,1,0,2	1	0	0	0.53216200974	0	2	NA	NA	NA	NA	0	NA	NA	54,4,0,6	1	1	0	0.970291989309	0	2	A,A	A,C	0.25	0.168622712436	0	NA	NA	42,4,0,2	1	1	0	1.49538729101	0
chr4_ref_v2	240077	0	CAT,C,CATAT	1	1	41,27,11,5,4,2	1	1	0	2	CAT,CAT	CAT,C	0.25	0.968409313705	0	5,4,9,7,1,0	1	1	0	5.00217935124	0	2	CAT,C	C,C	0.125	0.0529458244843	0	NA	NA	42,44,4,5,10,5	1	1	0	2.05440258163	0	2	CAT,CAT	CAT,CATAT	0.125	0.592388262195	0	NA	NA	40,25,7,6,3,3	1	1	0	0.559847047028	0
chr4_ref_v2	245965	0	C,T	0	0	46,97,0,0	1	1	0	2	C,C	NA	NA	0.0	0	7,11,4,14	1	1	0	26.2148499417	1	2	C,T	NA	NA	0.0	0	g.245965C>T	0	32,71,0,0	1	1	0	0.39902833642	0	2	C,C	NA	NA	0.0	0	NA	NA	34,48,0,0	1	1	0	1.38445861888	0
chr4_ref_v2	248278	0	A,G	0	0	110,73,0,0	1	1	0	2	A,A	NA	NA	0.0	0	24,17,0,0	1	1	0	0.373238013012	0	2	A,A	NA	NA	0.0	0	NA	NA	92,59,0,0	1	1	0	0.404401681604	0	2	A,A	NA	NA	0.0	0	NA	NA	70,54,0,0	1	1	0	0.652119626114	0
chr4_ref_v2	248385	0	CT,C	1	1	81,122,0,0	1	1	0	2	CT,CT	NA	NA	0.000859206301768	0	19,30,0,0	1	1	0	0.36842097463	0	2	CT,CT	NA	NA	0.00286819217259	0	NA	NA	69,88,0,0	1	1	0	0.783124584322	0	2	CT,CT	NA	NA	0.00293936487809	0	NA	NA	30,43,34,35	1	1	0	314.67896559	1
chr4_ref_v2	250943	0	C,A	0	0	90,125,1,1	1	1	0	2	C,C	NA	NA	0.0092593254128	0	16,13,0,0	1	1	0	1.02808733365	0	2	C,C	NA	NA	0.0	0	NA	NA	74,39,0,0	1	1	0	7.22432242686	0	2	C,C	NA	NA	0.0	0	NA	NA	58,39,0,0	1	1	0	3.90469113419	0
chr4_ref_v2	256519	0	T,C	1	0	92,82,0,0	1	1	0	2	T,T	NA	NA	0.0	0	15,17,0,0	1	1	0	0.528273553954	0	2	T,T	NA	NA	0.0	0	NA	NA	71,60,0,0	1	1	0	0.424932850696	0	2	T,T	NA	NA	0.0	0	NA	NA	62,60,0,0	1	1	0	0.472025109501	0
chr4_ref_v2	260841	0	A,G	1	0	86,103,0,0	1	1	0	2	A,A	NA	NA	0.0	0	18,19,0,0	1	1	0	0.414221583218	0	2	A,A	NA	NA	0.0	0	NA	NA	20,23,24,25	1	1	0	311.346158016	1	2	A,G	G,G	0.125	0.120694245864	0	g.260841A>G	0	60,46,0,0	1	1	0	1.98699696839	0
chr4_ref_v2	269046	0	A,G	1	0	88,107,2,0	1	1	0	2	A,A	NA	NA	0.415669278282	0	20,15,0,0	1	1	0	1.05553109708	0	2	A,A	NA	NA	0.0	0	NA	NA	71,56,0,0	1	1	0	2.27077298446	0	2	A,A	NA	NA	0.0	0	NA	NA	56,57,0,0	1	1	0	0.797273202042	0
chr4_ref_v2	270133	0	CA,C,CAA	1	1	49,34,6,9,4,4	1	1	0	2	CA,CA	NA	NA	0.35688085952	0	8,4,3,6,0,0	1	1	0	2.57800928876	0	2	CA,CA	CA,C	0.25	0.126629412771	0	NA	NA	31,31,4,7,8,7	1	1	0	2.19886235918	0	2	CA,CA	CA,CAA	0.5	1.1627978405	0	NA	NA	31,31,6,4,10,9	1	1	0	3.48660504014	0
chr4_ref_v2	271312	0	C,T	0	0	109,95,1,0	1	1	0	2	C,C	NA	NA	0.00488998529419	0	11,18,0,0	1	1	0	1.23269360875	0	2	C,C	NA	NA	0.0	0	NA	NA	54,57,0,1	1	1	0	0.764624504316	0	2	C,C	NA	NA	0.00896866998276	0	NA	NA	43,44,0,0	1	1	0	0.620929566511	0
chr4_ref_v2	274869	0	A,G	1	0	109,72,0,0	1	1	0	2	A,A	NA	NA	0.0	0	23,10,0,0	1	1	0	0.791133789166	0	2	A,A	NA	NA	0.0	0	NA	NA	82,59,0,0	1	1	0	0.493453001473	0	2	A,A	NA	NA	0.0	0	NA	NA	85,47,0,0	1	1	0	0.74156465892	0
chr4_ref_v2	278644	0	A,T	0	0	0,1,104,98	1	1	0	2	T,T	NA	NA	0.00493828164058	0	0,0,14,15	1	1	0	0.403896325373	0	2	T,T	NA	NA	0.0	0	NA	NA	1,0,58,50	1	1	0	0.488328138697	0	2	T,T	NA	NA	0.00921665510492	0	NA	NA	1,0,47,64	1	1	0	1.5157636401	0
chr4_ref_v2	278646	0	G,A	0	0	0,1,105,96	1	1	0	2	A,A	NA	NA	0.00496278934213	0	0,0,15,15	1	1	0	0.381010623085	0	2	A,A	NA	NA	0.0	0	NA	NA	0,0,61,49	1	1	0	0.595894821688	0	2	A,A	NA	NA	0.0	0	NA	NA	1,0,49,64	1	1	0	1.47632331933	0
chr4_ref_v2	278841	0	TA,T	1	1	86,119,0,0	1	1	0	2	TA,TA	NA	NA	0.000298470152082	0	14,13,0,0	1	1	0	0.735470678306	0	2	TA,TA	NA	NA	0.000948559625639	0	NA	NA	32,37,25,29	1	1	0	311.785597705	1	2	TA,T	TA,TA	0.125	0.00430433760737	0	g.278842delA	0	52,52,0,0	1	1	0	1.2863484106	0
chr4_ref_v2	283224	0	GAA,G,GA	1	1	70,68,0,0,9,5	1	1	0	2	GAA,GAA	NA	NA	0.298047061363	0	13,4,2,1,7,5	1	1	0	6.71217502285	0	2	GAA,GAA	GAA,GA	0.5	0.514747839924	0	NA	NA	23,23,32,23,4,1	1	1	0	311.832564445	1	2	GAA,G	G,G	0.125	1.54245407133	0	g.283225_283226delAA	0	41,36,0,1,3,4	1	1	0	0.534504520324	0
chr4_ref_v2	283552	0	G,T	1	0	100,83,0,0	1	1	0	2	G,G	NA	NA	0.0	0	21,37,0,0	1	1	0	2.76813984423	0	2	G,G	NA	NA	0.0	0	NA	NA	74,86,0,0	1	1	0	1.7729039402	0	2	G,G	NA	NA	0.0	0	NA	NA	51,60,0,0	1	1	0	1.46251524254	0
chr4_ref_v2	286821	0	CTT,C,CT	1	1	15,8,19,11,15,2	1	1	0	2	CTT,C	CTT,CT	0.25	0.397473091969	0	0,0,24,9,0,0	1	1	0	8.66882698115	0	2	C,C	NA	NA	0.17083165006	0	NA	NA	4,2,12,12,34,13	1	1	0	9.16631965529	1	2	CT,CT	CTT,CT	0.125	0.341646568039	0	NA	NA	21,9,6,5,13,7	1	1	0	3.04679940525	0
chr4_ref_v2	299977	0	GAA,G,GA	1	1	5,4,2,7,42,52	1	1	0	2	GA,GA	GAA,GA	0.125	0.657152596721	0	0,0,9,15,0,1	1	1	0	22.0214067326	1	2	G,G	NA	NA	0.0230544587347	0	g.299977_299980A>,g.299977_299980A>	0,1	2,7,23,34,30,36	1	1	0	20.7004886774	1	2	GA,GA	G,GA	0.5	0.556399409688	0	NA	NA	17,35,2,4,17,27	1	1	0	26.2634325101	1
chr4_ref_v2	302262	0	GA,G	1	1	38,25,40,22	1	1	0	2	GA,G	GA,GA	0.125	0.031276500864	0	12,8,5,3	1	1	0	1.27193422537	0	2	GA,GA	NA	NA	0.0865317026402	0	NA	NA	80,55,6,3	1	1	0	16.9801527142	1	2	GA,GA	NA	NA	1.81780768131	0	g.302262_302264>A	1	46,50,8,10	1	1	0	10.4347102979	1
chr4_ref_v2	302275	0	TA,T	1	1	95,57,4,2	1	1	0	2	TA,TA	NA	NA	0.257799929689	0	16,14,3,0	1	1	0	1.38147633613	0	2	TA,TA	TA,T	0.125	0.185688141807	0	NA	NA	43,31,38,33	1	1	0	43.61771791	1	2	TA,T	TA,TA	0.125	0.0422641794576	0	g.302276delA	0	57,61,0,1	1	1	0	3.49592522412	0
chr4_ref_v2	302949	0	AT,A	1	1	60,47,5,4	1	1	0	2	AT,AT	NA	NA	0.147654622982	0	13,15,1,0	1	1	0	0.840031123721	0	2	AT,AT	NA	NA	1.03722762435	0	NA	NA	23,12,21,26	1	1	0	23.4576980614	1	2	AT,A	NA	NA	0.00382118866419	0	g.302950delT	0	37,36,1,1	1	1	0	0.975469847936	0
chr4_ref_v2	310232	0	GA,G	1	1	75,61,6,6	1	1	0	2	GA,GA	NA	NA	0.437598941769	0	8,3,11,11	1	1	0	15.7595648662	1	2	GA,G	G,G	0.25	0.0928473443246	0	g.310233delA	0	45,46,8,7	1	1	0	1.47792847646	0	2	GA,GA	NA	NA	0.912566785626	0	NA	NA	37,30,11,12	1	1	0	5.06833312628	0
chr4_ref_v2	310596	0	ATT,A,AT	1	1	32,40,0,0,32,20	1	1	0	2	ATT,AT	ATT,ATT	0.125	0.089428905645	0	3,5,7,6,0,0	1	1	0	20.2304056629	1	2	ATT,A	A,A	0.25	0.0555570227197	0	g.310596_310599T>	0	34,52,0,0,2,0	1	1	0	10.689795764	1	2	ATT,ATT	NA	NA	0.0864281588864	0	g.310596_310598>T	1	24,26,0,0,0,0	1	1	0	6.71662062171	0
chr4_ref_v2	312457	0	C,CT	1	1	54,75,1,3	1	1	0	2	C,C	NA	NA	0.340721834426	0	18,12,2,0	1	1	0	1.94106599237	0	2	C,C	C,CT	0.125	0.0944522332961	0	NA	NA	21,28,19,25	1	1	0	31.2322051153	1	2	C,CT	CT,CT	0.125	0.0104684590439	0	g.312457_312458insT	0	38,47,2,3	1	1	0	0.962209863913	0
chr4_ref_v2	312773	0	G,T	0	0	60,74,1,0	1	1	0	2	G,G	NA	NA	0.00743497848752	0	17,19,0,0	1	1	0	0.4075822144	0	2	G,G	NA	NA	0.0	0	NA	NA	44,76,0,0	1	1	0	1.47776632812	0	2	G,G	NA	NA	0.0	0	NA	NA	36,52,0,0	1	1	0	0.630802542689	0
chr4_ref_v2	314243	0	TAA,T,TA	1	1	22,38,0,0,36,51	1	1	0	2	TAA,TA	TA,TA	0.125	1.09603050515	0	9,8,10,10,0,2	1	1	0	308.197105708	1	2	TAA,T	NA	NA	0.979810690627	0	g.314243_314246A>	0	35,64,0,0,4,10	1	1	0	16.8237552201	1	2	TAA,TAA	NA	NA	1.06582000073	0	g.314243_314245>A	1	16,26,21,36,2,3	1	1	0	312.642413983	1
chr4_ref_v2	314802	0	G,T	0	0	74,90,0,0	1	1	0	2	G,G	NA	NA	0.0	0	15,19,0,0	1	1	0	0.352580602308	0	2	G,G	NA	NA	0.0	0	NA	NA	76,81,0,0	1	1	0	0.653871039108	0	2	G,G	NA	NA	0.0	0	NA	NA	20,23,17,31	1	1	0	311.485509141	1
chr4_ref_v2	315002	0	A,C	1	0	64,21,0,21	1	1	0	2	A,A	A,C	0.5	0.252996514464	0	14,4,0,7	1	1	0	0.676689638341	0	2	A,A	A,C	0.5	0.287682072452	0	NA	NA	51,28,0,28	1	1	0	1.27319522152	0	2	A,A	A,C	0.5	0.0964602661876	0	NA	NA	39,19,1,10	1	1	0	1.16441147444	0
chr4_ref_v2	315011	0	CT,C	1	1	36,47,3,3	1	1	0	2	CT,CT	NA	NA	0.00382225846039	0	8,14,2,1	1	1	0	0.73111303366	0	2	CT,CT	NA	NA	0.390600459425	0	NA	NA	27,56,1,5	1	1	0	1.49436284532	0	2	CT,CT	NA	NA	1.16744020107	0	NA	NA	27,25,4,5	1	1	0	1.54220526484	0
chr4_ref_v2	315211	0	T,C	1	0	83,103,0,0	1	1	0	2	T,T	NA	NA	0.0	0	9,20,0,0	1	1	0	1.08895831273	0	2	T,T	NA	NA	0.0	0	NA	NA	53,77,0,0	1	1	0	0.68274971189	0	2	T,T	NA	NA	0.0	0	NA	NA	47,83,0,0	1	1	0	1.58606463323	0
chr4_ref_v2	316790	0	A,C	1	0	96,92,0,0	1	1	0	2	A,A	NA	NA	0.0	0	9,17,0,0	1	1	0	1.28107188923	0	2	A,A	NA	NA	0.0	0	NA	NA	60,75,0,0	1	1	0	1.17485639103	0	2	A,A	NA	NA	0.0	0	NA	NA	62,67,0,0	1	1	0	0.572282749853	0
chr4_ref_v2	320589	0	C,T	1	0	82,84,0,0	1	1	0	2	C,C	NA	NA	0.0	0	11,9,0,0	1	1	0	0.427026163528	0	2	C,C	NA	NA	0.0	0	NA	NA	52,53,0,0	1	1	0	0.380086106616	0	2	C,C	NA	NA	0.0	0	NA	NA	44,39,0,0	1	1	0	0.549739420156	0
chr4_ref_v2	320917	0	GA,G	0	0	85,66,0,0	1	1	0	2	GA,GA	NA	NA	0.0	0	20,19,0,0	1	1	0	0.513204201553	0	2	GA,GA	NA	NA	0.0	0	NA	NA	55,40,0,0	1	1	0	0.419702086377	0	2	GA,GA	NA	NA	0.0	0	NA	NA	52,51,0,0	1	1	0	0.879109344044	0
chr4_ref_v2	321522	0	CA,C	1	1	75,52,1,2	1	1	0	2	CA,CA	NA	NA	0.255653816484	0	23,7,0,0	1	1	0	1.65046687103	0	2	CA,CA	NA	NA	0.304259312281	0	NA	NA	30,21,28,15	1	1	0	39.1341848936	1	2	CA,C	CA,CA	0.125	0.0869761214103	0	g.321523delA	0	46,37,4,3	1	1	0	2.4502771146	0
chr4_ref_v2	321809	0	CT,C,CTT	1	1	55,52,2,2,1,1	1	1	0	2	CT,CT	NA	NA	0.379084728367	0	8,10,8,7,0,2	1	1	0	11.0848875637	1	2	CT,C	CT,CTT	0.125	0.307400742351	0	g.321810delT	0	77,37,4,1,3,1	1	1	0	2.94549552924	0	2	CT,CT	NA	NA	1.23692422085	0	NA	NA	29,19,3,1,18,14	1	1	0	24.7304730917	1
chr4_ref_v2	323616	0	GAT,G	1	1	15,21,4,10	1	1	0	2	GAT,GAT	GAT,G	0.125	0.00340434365744	0	7,9,0,1	1	0	0	0.951803925599	0	2	NA	NA	NA	NA	0	NA	NA	11,11,11,15	1	1	0	3.3836999427	0	2	GAT,G	G,G	0.125	0.0710654933805	0	NA	NA	9,12,7,20	1	1	0	3.62387276243	0
chr4_ref_v2	324189	0	C,T	0	0	86,81,0,0	1	1	0	2	C,C	NA	NA	0.0	0	16,17,0,0	1	1	0	0.397722424318	0	2	C,C	NA	NA	0.0	0	NA	NA	48,52,0,0	1	1	0	0.575129878745	0	2	C,C	NA	NA	0.0	0	NA	NA	37,40,0,0	1	1	0	0.522561653917	0
chr4_ref_v2	325217	0	G,GT	1	1	85,80,0,0	1	1	0	2	G,G	NA	NA	4.24713368573e-05	0	6,5,9,7	1	1	0	308.091497529	1	2	G,GT	GT,GT	0.125	0.124190974748	0	g.325217_325218insT	0	52,74,0,0	1	1	0	1.9834383351	0	2	G,G	NA	NA	3.84871727703e-05	0	NA	NA	52,40,0,0	1	1	0	0.722605058275	0
chr4_ref_v2	329580	0	TTA,T,TTATA	1	1	26,14,3,3,4,3	1	1	0	2	TTA,TTA	TTA,TTATA	0.125	0.70833888582	0	8,3,5,4,1,0	1	1	0	2.89100732799	0	2	TTA,TTA	TTA,T	0.5	0.14678853103	0	NA	NA	29,18,9,3,10,6	1	1	0	1.60012614983	0	2	TTA,TTA	TTA,TTATA	0.25	0.147516973878	0	NA	NA	16,8,21,9,3,3	1	1	0	11.7333354331	1
chr4_ref_v2	331549	0	C,T	0	0	81,96,0,0	1	1	0	2	C,C	NA	NA	0.0	0	11,13,0,0	1	1	0	0.333714015572	0	2	C,C	NA	NA	0.0	0	NA	NA	50,64,0,0	1	1	0	0.452645205125	0	2	C,C	NA	NA	0.0	0	NA	NA	47,38,0,0	1	1	0	1.38428216151	0
chr4_ref_v2	332924	0	GA,G	1	1	86,105,0,2	1	1	0	2	GA,GA	NA	NA	0.663740158072	0	23,27,0,0	1	1	0	0.403952533042	0	2	GA,GA	NA	NA	0.815084936047	0	NA	NA	57,77,5,4	1	1	0	3.44514017225	0	2	GA,GA	NA	NA	0.457344137114	0	NA	NA	53,58,1,1	1	1	0	0.496418037419	0
chr4_ref_v2	336145	0	CTTT,C,CT,CTT,CTTTTT	1	1	2,1,0,0,1,2,6,2,4,5	1	1	0	2	CTT,CTTTTT	CTTT,CTT	0.25	0.155823631798	0	0,0,2,0,2,0,0,1,0,0	1	0	0	2.37009806226	0	2	NA	NA	NA	NA	0	NA	NA	0,1,11,7,1,3,4,2,2,0	1	1	0	8.53114351185	0	2	C,CTT	C,C	0.25	1.21118818992	0	NA	NA	0,0,5,4,8,6,5,4,0,0	1	1	0	5.27959510107	0
chr4_ref_v2	343943	0	G,GTA,GTATA	1	1	10,20,18,22,1,4	1	1	0	2	G,GTA	GTA,GTA	0.5	0.0628406763713	0	1,1,1,6,4,2	1	0	0	5.19681262152	0	2	NA	NA	NA	NA	0	NA	NA	26,31,11,12,2,4	1	1	0	4.90805767952	0	2	G,GTA	G,G	0.25	0.475754122422	0	NA	NA	17,21,7,16,2,3	1	1	0	2.46310310178	0
chr4_ref_v2	344166	0	CT,C	1	1	45,37,52,39	1	1	0	2	CT,C	NA	NA	0.0119192184195	0	5,11,12,9	1	1	0	0.863337167475	0	2	CT,C	NA	NA	0.0356668559989	0	NA	NA	25,31,23,23	1	1	0	1.71598819604	0	2	CT,C	CT,CT	0.25	0.101868413518	0	NA	NA	19,14,27,22	1	1	0	0.838557575198	0
chr4_ref_v2	344775	0	C,T	0	0	49,50,0,0	1	1	0	2	C,C	NA	NA	0.0	0	19,18,0,0	1	1	0	0.372783075929	0	2	C,C	NA	NA	0.0	0	NA	NA	51,50,0,0	1	1	0	0.397154791555	0	2	C,C	NA	NA	0.0	0	NA	NA	49,36,0,0	1	1	0	1.12142458726	0
chr4_ref_v2	347163	0	GT,G	1	1	97,82,1,0	1	1	0	2	GT,GT	NA	NA	0.00263531310017	0	21,16,0,0	1	1	0	0.407237304922	0	2	GT,GT	NA	NA	0.00982809229956	0	NA	NA	45,59,0,0	1	1	0	1.91651726207	0	2	GT,GT	NA	NA	0.010956233026	0	NA	NA	27,21,25,23	1	1	0	310.950653012	1
chr4_ref_v2	355447	0	CT,C	1	1	76,63,10,7	1	1	0	2	CT,CT	NA	NA	0.111111294895	0	16,11,0,1	1	1	0	0.670084129322	0	2	CT,CT	NA	NA	1.59986725093	0	NA	NA	29,24,36,35	1	1	0	26.4865376475	1	2	CT,C	CT,CT	0.125	0.0239559316354	0	g.355448delT	0	58,51,9,5	1	1	0	0.448689366176	0
chr4_ref_v2	356874	0	GA,G	1	1	88,79,1,0	1	1	0	2	GA,GA	NA	NA	0.93492565055	0	14,17,1,0	1	1	0	0.814504032528	0	2	GA,GA	NA	NA	0.337049135104	0	NA	NA	53,68,1,4	1	1	0	2.37977187041	0	2	GA,GA	NA	NA	0.943081547662	0	NA	NA	39,45,1,2	1	1	0	1.22105524339	0
chr4_ref_v2	362316	0	TA,T	1	1	91,65,6,3	1	1	0	2	TA,TA	NA	NA	0.229372549805	0	7,8,6,13	1	1	0	18.833870796	1	2	TA,T	NA	NA	0.000121918579523	0	g.362317delA	0	44,63,7,4	1	1	0	3.09599680077	0	2	TA,TA	NA	NA	0.815292624163	0	NA	NA	35,45,4,7	1	1	0	3.19408722372	0
chr4_ref_v2	364900	0	TA,T	1	1	27,66,2,7	1	1	0	2	TA,TA	NA	NA	1.07006314609	0	0,4,6,7	1	0	0	11.616710359	1	2	NA	NA	NA	NA	0	NA	NA	18,24,21,29	1	1	0	21.9920132157	1	2	TA,TA	TA,T	0.5	0.0973245083842	0	NA	NA	26,38,10,10	1	1	0	5.61801456361	0
chr4_ref_v2	366192	0	GAA,G,GA	1	1	17,26,1,0,20,35	1	1	0	2	GAA,GA	GA,GA	0.125	0.0276365571444	0	4,5,4,6,0,0	1	0	0	13.1326569472	1	2	NA	NA	NA	NA	0	NA	NA	56,51,0,0,3,4	1	1	0	19.4375148197	1	2	GAA,GAA	NA	NA	0.483647599906	0	g.366192_366194>A	1	34,37,0,0,0,0	1	1	0	15.0488910777	1
chr4_ref_v2	367333	0	C,A	0	0	76,80,0,0	1	1	0	2	C,C	NA	NA	0.0	0	12,21,0,0	1	1	0	1.04041323516	0	2	C,C	NA	NA	0.0	0	NA	NA	56,86,0,0	1	1	0	1.87334280908	0	2	C,C	NA	NA	0.0	0	NA	NA	50,46,0,0	1	1	0	0.554010158013	0
chr4_ref_v2	368308	0	A,T	0	0	84,98,0,0	1	1	0	2	A,A	NA	NA	0.0	0	14,11,0,0	1	1	0	0.694252363178	0	2	A,A	NA	NA	0.0	0	NA	NA	25,37,16,25	1	1	0	309.933454117	1	2	A,T	A,A	0.25	0.0972633054252	0	g.368308A>T	0	46,48,0,0	1	1	0	0.500369084926	0
chr4_ref_v2	368394	0	CT,C	1	1	86,57,3,0	1	1	0	2	CT,CT	NA	NA	0.703772745545	0	14,7,0,0	1	1	0	0.521970947658	0	2	CT,CT	NA	NA	0.0320637381738	0	NA	NA	27,18,29,26	1	1	0	310.344305257	1	2	CT,C	C,C	0.125	0.0927494193592	0	g.368395delT	0	43,36,0,1	1	1	0	0.890458097854	0
chr4_ref_v2	369108	0	GA,G	1	1	24,47,1,3	1	1	0	2	GA,GA	NA	NA	0.253126635813	0	2,1,7,13	1	1	0	19.0846605757	1	2	G,G	GA,G	0.25	0.145999737199	0	g.369109delA,g.369109delA	0,1	18,49,3,6	1	1	0	1.54969595482	0	2	GA,GA	NA	NA	0.547827104554	0	NA	NA	22,25,6,6	1	1	0	4.35345136039	0
chr4_ref_v2	369196	0	CAAA,C,CAAAAAAAAAAAAAAAA	1	1	0,1,1,1,19,0	1	1	0	2	CAAAAAAAAAAAAAAAA,CAAAAAAAAAAAAAAAA	CAAA,CAAAAAAAAAAAAAAAA	0.125	0.0307716586668	0	0,0,3,0,7,0	1	0	0	2.1117078615	0	2	NA	NA	NA	NA	0	NA	NA	0,0,2,1,11,2	1	0	1	0.900801882574	0	2	NA	NA	NA	NA	0	NA	NA	1,0,3,0,3,1	1	0	0	2.71500475942	0
chr4_ref_v2	369390	0	TA,T	1	1	52,52,1,0	1	1	0	2	TA,TA	NA	NA	0.461322737275	0	7,0,7,10	1	1	0	308.091808311	1	2	TA,T	T,T	0.25	0.189840875447	0	g.369391delA	0	33,15,24,20	1	1	0	36.2506718736	1	2	TA,T	TA,TA	0.125	0.00336198136921	0	g.369391delA	0	49,27,2,1	1	1	0	1.88651647853	0
chr4_ref_v2	369722	0	C,T	1	0	74,107,0,0	1	1	0	2	C,C	NA	NA	0.0	0	9,17,0,0	1	1	0	0.497460897943	0	2	C,C	NA	NA	0.0	0	NA	NA	54,54,0,0	1	1	0	1.54394617939	0	2	C,C	NA	NA	0.0	0	NA	NA	48,55,0,0	1	1	0	0.875386741664	0
chr4_ref_v2	370814	0	T,TA	1	1	31,70,0,1	1	1	0	2	T,T	NA	NA	0.710838017266	0	7,15,3,3	1	1	0	4.76050026458	0	2	T,T	T,TA	0.5	0.0870863611368	0	NA	NA	29,52,0,2	1	1	0	0.716913865612	0	2	T,T	NA	NA	0.394493760463	0	NA	NA	34,46,0,2	1	1	0	1.72471452948	0
chr4_ref_v2	370905	0	TTA,T	1	1	12,26,16,20	1	1	0	2	TTA,T	TTA,TTA	0.25	0.0347471507898	0	3,4,4,6	1	0	0	0.597154111419	0	2	NA	NA	NA	NA	0	NA	NA	35,41,10,4	1	1	0	8.13142717041	0	2	TTA,TTA	NA	NA	0.239294988091	0	NA	NA	7,21,21,15	1	1	0	1.61019159748	0
chr4_ref_v2	371067	0	C,A	1	0	60,60,0,0	1	1	0	2	C,C	NA	NA	0.0	0	13,12,0,0	1	1	0	0.352764256976	0	2	C,C	NA	NA	0.0	0	NA	NA	57,43,0,0	1	1	0	1.04154970919	0	2	C,C	NA	NA	0.0	0	NA	NA	36,44,0,0	1	1	0	0.675752712389	0
chr4_ref_v2	375510	0	TA,T	1	1	76,77,0,0	1	1	0	2	TA,TA	NA	NA	0.00293573194928	0	17,16,0,0	1	1	0	0.365907279261	0	2	TA,TA	NA	NA	0.00982809229956	0	NA	NA	23,25,20,26	1	1	0	310.431334685	1	2	TA,T	NA	NA	0.060902910863	0	g.375511delA	0	31,60,0,0	1	1	0	2.98468815368	0
chr4_ref_v2	386091	0	CA,C	1	1	39,56,4,3	1	1	0	2	CA,CA	CA,C	0.125	0.290624793793	0	8,10,2,1	1	1	0	0.781108666706	0	2	CA,CA	CA,C	0.125	0.0374554095075	0	NA	NA	15,24,24,31	1	1	0	29.1237762275	1	2	CA,C	C,C	0.125	0.0143123260564	0	g.386092delA	0	32,36,1,4	1	1	0	0.791716981473	0
chr4_ref_v2	386685	0	GT,G	1	1	56,56,1,4	1	1	0	2	GT,GT	NA	NA	0.380860022446	0	6,7,0,0	1	0	0	0.404121899235	0	2	NA	NA	NA	NA	0	NA	NA	47,33,1,1	1	1	0	1.27787920287	0	2	GT,GT	NA	NA	1.44560836861	0	NA	NA	12,12,18,15	1	1	0	27.7571499092	1
chr4_ref_v2	388657	0	AT,A	1	1	90,90,0,1	1	1	0	2	AT,AT	NA	NA	1.00988868902	0	18,17,0,0	1	1	0	0.375574907339	0	2	AT,AT	NA	NA	0.458409992108	0	NA	NA	3,1,51,53	1	1	0	330.926886105	1	2	A,A	NA	NA	0.279722071109	0	g.388658delT,g.388658delT	0,1	37,42,2,1	1	1	0	1.31985324755	0
chr4_ref_v2	390497	0	C,T	1	0	118,44,0,0	1	1	0	2	C,C	NA	NA	0.0	0	18,14,16,7	1	1	0	27.7774714659	1	2	C,T	C,C	0.125	0.0789272585897	0	g.390497C>T	0	85,81,1,0	1	1	0	9.03261590829	0	2	C,C	NA	NA	0.00600602406021	0	NA	NA	77,61,1,2	1	1	0	4.9448985735	0
chr4_ref_v2	392047	0	GT,G,GTT	1	1	10,23,1,11,4,2	1	1	0	2	GT,GT	GT,G	0.25	1.05091716684	0	4,3,6,1,0,1	1	0	0	7.13722398917	0	2	NA	NA	NA	NA	0	NA	NA	18,20,4,4,6,8	1	1	0	2.8732276365	0	2	GT,GTT	GT,GT	0.25	0.587284088758	0	NA	NA	8,10,8,12,0,3	1	1	0	6.18247618581	0
chr4_ref_v2	392083	0	GAC,G	1	1	18,39,3,8	1	1	0	2	GAC,GAC	NA	NA	0.275932094676	0	9,17,0,2	1	1	0	0.633369261213	0	2	GAC,GAC	NA	NA	0.799994532187	0	NA	NA	14,39,1,8	1	1	0	0.655970936168	0	2	GAC,GAC	NA	NA	0.320686313636	0	NA	NA	12,27,4,9	1	1	0	1.08428415285	0
chr4_ref_v2	394801	0	C,T	1	0	84,85,0,0	1	1	0	2	C,C	NA	NA	0.0	0	10,25,0,0	1	1	0	2.33119146074	0	2	C,C	NA	NA	0.0	0	NA	NA	62,70,0,0	1	1	0	0.546240105761	0	2	C,C	NA	NA	0.0	0	NA	NA	27,33,0,0	1	1	0	0.575540175203	0
chr4_ref_v2	395120	0	C,T	0	0	93,118,0,0	1	1	0	2	C,C	NA	NA	0.0	0	11,12,1,0	1	1	0	1.80361196894	0	2	C,C	C,T	0.125	0.0219789067188	0	NA	NA	55,46,0,0	1	1	0	1.7578480583	0	2	C,C	NA	NA	0.0	0	NA	NA	46,37,0,0	1	1	0	1.74013084277	0
chr4_ref_v2	397665	0	G,T	0	0	93,94,1,0	1	1	0	2	G,G	NA	NA	0.00533334597536	0	20,20,0,1	1	1	0	0.873606389749	0	2	G,G	NA	NA	0.0246926125904	0	NA	NA	53,88,0,0	1	1	0	2.83213629029	0	2	G,G	NA	NA	0.0	0	NA	NA	56,51,0,0	1	1	0	0.532899820919	0
chr4_ref_v2	401236	0	C,T	0	0	80,113,0,0	1	1	0	2	C,C	NA	NA	0.0	0	14,11,0,0	1	1	0	1.07421034562	0	2	C,C	NA	NA	0.0	0	NA	NA	47,66,0,0	1	1	0	0.381338261949	0	2	C,C	NA	NA	0.0	0	NA	NA	39,38,0,0	1	1	0	1.25800050829	0
chr4_ref_v2	404415	0	GA,G	1	1	89,99,1,0	1	1	0	2	GA,GA	NA	NA	0.00483137423357	0	20,14,2,2	1	1	0	3.69022034744	0	2	GA,GA	GA,G	0.125	0.155971864805	0	NA	NA	63,55,1,0	1	1	0	0.937424148174	0	2	GA,GA	NA	NA	0.808230595207	0	NA	NA	38,41,0,1	1	1	0	0.51441313407	0
chr4_ref_v2	405140	0	GT,G,GTT	1	1	85,54,2,1,3,0	1	1	0	2	GT,GT	NA	NA	0.614043699605	0	11,6,0,0,8,6	1	1	0	13.8009264299	1	2	GT,GTT	NA	NA	0.0815713419092	0	g.405140_405141insT	0	67,49,0,2,8,2	1	1	0	2.44263761102	0	2	GT,GT	GT,GTT	0.125	1.61079431436	0	NA	NA	56,43,2,1,5,4	1	1	0	2.44479217887	0
chr4_ref_v2	407922	0	G,T	0	0	115,78,1,0	1	1	0	2	G,G	NA	NA	0.00516797015844	0	15,7,0,0	1	1	0	0.581971565407	0	2	G,G	NA	NA	0.0	0	NA	NA	67,37,0,0	1	1	0	0.790993982884	0	2	G,G	NA	NA	0.0	0	NA	NA	34,36,0,0	1	1	0	1.47875393327	0
chr4_ref_v2	408109	0	CAA,C,CA	1	1	71,70,1,0,10,3	1	1	0	2	CAA,CAA	NA	NA	0.393661238737	0	9,9,0,0,13,7	1	1	0	11.0730468576	1	2	CAA,CA	CAA,CAA	0.25	0.334401867897	0	g.408110delA	0	31,31,29,27,5,3	1	1	0	50.0556590178	1	2	CAA,C	CAA,CAA	0.125	1.32953510568	0	g.408110_408111delAA	0	18,17,2,1,19,19	1	1	0	19.6636123683	1
chr4_ref_v2	408636	0	A,G	0	0	75,115,0,0	1	1	0	2	A,A	NA	NA	0.0	0	13,21,0,0	1	1	0	0.353646479245	0	2	A,A	NA	NA	0.0	0	NA	NA	41,66,0,0	1	1	0	0.404438731523	0	2	A,A	NA	NA	0.0	0	NA	NA	34,48,0,0	1	1	0	0.434236913695	0
chr4_ref_v2	409539	0	G,T	0	0	96,73,0,0	1	1	0	2	G,G	NA	NA	0.0	0	16,10,0,0	1	1	0	0.429980841931	0	2	G,G	NA	NA	0.0	0	NA	NA	63,48,0,0	1	1	0	0.380679244705	0	2	G,G	NA	NA	0.0	0	NA	NA	28,24,19,19	1	1	0	309.41923921	1
chr4_ref_v2	409545	0	C,T	0	0	96,69,0,0	1	1	0	2	C,C	NA	NA	0.0	0	16,11,0,0	1	1	0	0.342081456362	0	2	C,C	NA	NA	0.0	0	NA	NA	38,24,26,26	1	1	0	311.035001446	1	2	C,T	C,C	0.125	0.0754237618172	0	g.409545C>T	0	50,43,0,0	1	1	0	0.663743077131	0
chr4_ref_v2	409853	0	TA,T	1	1	66,72,0,0	1	1	0	2	TA,TA	NA	NA	0.00293573194928	0	11,13,0,0	1	1	0	0.349643733539	0	2	TA,TA	NA	NA	0.00982809229956	0	NA	NA	25,27,31,23	1	1	0	311.341226422	1	2	TA,T	NA	NA	0.0193970315387	0	g.409854delA	0	41,35,0,0	1	1	0	0.787405864673	0
chr4_ref_v2	410707	0	G,A	1	0	49,74,0,0	1	1	0	2	G,G	NA	NA	0.0	0	16,9,0,0	1	1	0	2.17984622077	0	2	G,G	NA	NA	0.0	0	NA	NA	64,46,0,0	1	1	0	4.44876724589	0	2	G,G	NA	NA	0.0	0	NA	NA	41,27,0,0	1	1	0	3.65208206795	0
chr4_ref_v2	410825	0	AT,A	1	1	13,5,20,14	1	1	0	2	AT,A	A,A	0.25	0.0516632784389	0	2,0,8,8	1	0	0	1.23844959775	0	2	NA	NA	NA	NA	0	NA	NA	33,20,14,8	1	1	0	6.49609191096	0	2	AT,AT	NA	NA	0.646871008451	0	NA	NA	24,14,3,4	1	1	0	7.49764449626	0
chr4_ref_v2	411723	0	AC,A	1	1	49,46,4,1	1	1	0	2	AC,AC	AC,A	0.125	0.384865814395	0	18,10,1,0	1	1	0	0.962456202343	0	2	AC,AC	NA	NA	0.00302758163744	0	NA	NA	40,34,4,4	1	1	0	2.07296250677	0	2	AC,AC	AC,A	0.125	0.0153666824688	0	NA	NA	18,11,27,21	1	1	0	32.6000653796	1
chr4_ref_v2	413129	0	TA,T	1	1	71,48,1,0	1	1	0	2	TA,TA	NA	NA	0.596055331245	0	16,12,0,0	1	1	0	0.391470528428	0	2	TA,TA	NA	NA	0.235266440794	0	NA	NA	0,0,62,52	1	1	0	330.998519223	1	2	T,T	NA	NA	0.505232658704	0	g.413130delA,g.413130delA	0,1	35,31,2,0	1	1	0	0.986480500513	0
chr4_ref_v2	413710	0	CT,C	1	1	79,77,5,0	1	1	0	2	CT,CT	CT,C	0.125	0.69852337325	0	16,15,0,1	1	1	0	1.02520083708	0	2	CT,CT	NA	NA	0.000315039859246	0	NA	NA	56,53,1,0	1	1	0	0.533115032749	0	2	CT,CT	NA	NA	0.72889385297	0	NA	NA	32,14,23,28	1	1	0	310.25278766	1
chr4_ref_v2	420259	0	CT,C	1	1	66,107,0,0	1	1	0	2	CT,CT	NA	NA	0.00293573194928	0	16,13,0,0	1	1	0	1.48006439536	0	2	CT,CT	NA	NA	0.00982809229956	0	NA	NA	31,33,19,23	1	1	0	309.769374011	1	2	CT,C	CT,CT	0.25	0.063399730206	0	g.420260delT	0	29,30,1,0	1	1	0	1.39723752618	0
chr4_ref_v2	423407	0	TAA,T,TA	1	1	47,61,1,0,5,4	1	1	0	2	TAA,TAA	NA	NA	0.13835223032	0	7,3,6,10,1,2	1	1	0	19.7204719189	1	2	TAA,T	T,T	0.125	0.20223616925	0	g.423408_423409delAA	0	33,46,0,0,3,4	1	1	0	0.49978512778	0	2	TAA,TAA	NA	NA	0.963896765911	0	NA	NA	24,21,0,0,4,5	1	1	0	1.65693946485	0
chr4_ref_v2	423725	0	CT,C	1	1	66,72,0,0	1	1	0	2	CT,CT	NA	NA	0.0101364264633	0	6,14,1,0	1	1	0	1.72715303341	0	2	CT,CT	NA	NA	0.0167264259956	0	NA	NA	29,43,0,0	1	1	0	0.944590888532	0	2	CT,CT	NA	NA	0.314212089757	0	NA	NA	14,15,19,15	1	1	0	309.200269795	1
chr4_ref_v2	424027	0	CA,C	1	1	79,63,0,0	1	1	0	2	CA,CA	NA	NA	0.00293573194928	0	5,5,7,9	1	1	0	308.064315582	1	2	CA,C	C,C	0.25	0.0516236310828	0	g.424028delA	0	44,55,0,0	1	1	0	1.89274132661	0	2	CA,CA	NA	NA	0.010956233026	0	NA	NA	28,40,1,0	1	1	0	2.0254226077	0
chr4_ref_v2	426691	0	G,A	0	0	88,84,0,0	1	1	0	2	G,G	NA	NA	0.0	0	13,6,0,0	1	0	0	1.09315536323	0	2	NA	NA	NA	NA	0	NA	NA	56,64,0,0	1	1	0	0.744675637229	0	2	G,G	NA	NA	0.0	0	NA	NA	56,37,0,0	1	1	0	1.37270509613	0
chr4_ref_v2	426903	0	C,T	1	0	104,85,0,0	1	1	0	2	C,C	NA	NA	0.0	0	20,13,0,0	1	1	0	0.508973536734	0	2	C,C	NA	NA	0.0	0	NA	NA	67,60,0,0	1	1	0	0.496398216283	0	2	C,C	NA	NA	0.0	0	NA	NA	43,36,0,0	1	1	0	0.378361031952	0
chr4_ref_v2	427043	0	C,CT	1	1	85,79,4,7	1	1	0	2	C,C	NA	NA	0.140008203652	0	15,6,6,2	1	1	0	5.65173316877	0	2	C,CT	C,C	0.25	0.0292923456073	0	NA	NA	63,39,8,6	1	1	0	2.45649540502	0	2	C,C	C,CT	0.25	0.049411460929	0	NA	NA	40,34,5,4	1	1	0	1.44087478852	0
chr4_ref_v2	428277	0	A,G	1	0	85,108,0,0	1	1	0	2	A,A	NA	NA	0.0	0	21,19,0,0	1	1	0	0.776985630189	0	2	A,A	NA	NA	0.0	0	NA	NA	24,31,27,22	1	1	0	311.155345122	1	2	A,G	NA	NA	0.115512887122	0	g.428277A>G	0	39,51,0,0	1	1	0	0.383657366682	0
chr4_ref_v2	428476	0	TA,T	1	1	67,77,0,0	1	1	0	2	TA,TA	NA	NA	0.786745137709	0	7,7,10,9	1	1	0	308.186670404	1	2	TA,T	T,T	0.125	0.0252532135983	0	g.428477delA	0	52,45,1,2	1	1	0	1.0689568815	0	2	TA,TA	NA	NA	1.23282760433	0	NA	NA	40,42,2,2	1	1	0	1.55479328555	0
chr4_ref_v2	428647	0	C,T	1	0	76,78,0,0	1	1	0	2	C,C	NA	NA	0.0	0	13,18,0,0	1	1	0	0.603175226409	0	2	C,C	NA	NA	0.0	0	NA	NA	59,55,0,0	1	1	0	0.492753852643	0	2	C,C	NA	NA	0.0	0	NA	NA	43,44,0,0	1	1	0	0.375538380445	0
chr4_ref_v2	428743	0	AT,A	1	1	54,35,6,4	1	1	0	2	AT,AT	NA	NA	0.632833691024	0	10,10,2,1	1	1	0	0.570135781935	0	2	AT,AT	NA	NA	1.3237165965	0	NA	NA	42,29,10,10	1	1	0	2.81833008371	0	2	AT,AT	NA	NA	0.772571392813	0	NA	NA	12,7,21,22	1	1	0	21.5429617753	1
chr4_ref_v2	433123	0	A,C	1	0	54,93,0,1	1	1	0	2	A,A	NA	NA	0.00677968698538	0	12,22,0,0	1	1	0	0.375135505259	0	2	A,A	NA	NA	0.0	0	NA	NA	33,51,0,0	1	1	0	0.504124358013	0	2	A,A	NA	NA	0.0	0	NA	NA	35,51,0,0	1	1	0	0.633612978216	0
chr4_ref_v2	434803	0	C,T	1	0	88,108,0,0	1	1	0	2	C,C	NA	NA	0.0	0	4,7,11,16	1	1	0	309.205255857	1	2	C,T	T,T	0.5	0.200670695462	0	g.434803C>T	0	70,63,0,0	1	1	0	1.41464624596	0	2	C,C	NA	NA	0.0	0	NA	NA	46,49,0,0	1	1	0	0.570106498513	0
chr4_ref_v2	436136	0	CT,C	1	1	13,5,5,0	1	1	0	2	CT,CT	NA	NA	0.195001736266	0	0,1,2,2	1	0	0	2.6213867654	0	2	NA	NA	NA	NA	0	NA	NA	4,3,7,19	1	1	0	17.6782374953	0	2	CT,C	C,C	0.25	0.0151677061905	0	NA	NA	6,4,7,7	1	1	0	4.53850414282	0
chr4_ref_v2	443861	0	C,T	0	0	65,99,0,0	1	1	0	2	C,C	NA	NA	0.0	0	16,10,0,0	1	1	0	1.95492636258	0	2	C,C	NA	NA	0.0	0	NA	NA	56,64,0,0	1	1	0	1.19417947637	0	2	C,C	NA	NA	0.0	0	NA	NA	29,34,0,0	1	1	0	0.762437019026	0
chr4_ref_v2	443871	0	TA,T	1	1	71,94,0,0	1	1	0	2	TA,TA	NA	NA	0.000859206301768	0	13,7,3,6	1	1	0	13.5937081582	1	2	TA,TA	TA,T	0.5	0.289097547234	0	NA	NA	61,58,0,0	1	1	0	1.42455342162	0	2	TA,TA	NA	NA	0.00293936487809	0	NA	NA	39,34,0,0	1	1	0	1.40655231879	0
chr4_ref_v2	444420	0	GAT,G	1	1	51,64,0,2	1	1	0	2	GAT,GAT	NA	NA	0.245476740429	0	9,10,2,0	1	1	0	2.5202212511	0	2	GAT,GAT	GAT,G	0.125	0.124807839941	0	NA	NA	39,50,5,4	1	1	0	3.12881597248	0	2	GAT,GAT	GAT,G	0.125	0.282536957498	0	NA	NA	24,34,0,1	1	1	0	0.448746303517	0
chr4_ref_v2	450126	0	GTATA,G,GTA	1	1	32,51,3,3,11,12	1	1	0	2	GTATA,GTATA	GTATA,G	0.125	0.721401769757	0	5,3,2,0,2,3	1	0	0	1.34287573493	0	2	NA	NA	NA	NA	0	NA	NA	6,0,8,13,15,28	1	1	0	17.3876727767	1	2	GTA,GTA	G,GTA	0.5	0.646810257075	0	g.450127_450128delTA,g.450127_450128delTA	0,1	21,20,3,2,5,4	1	1	0	1.10671025292	0
chr4_ref_v2	452440	0	CT,C	1	1	0,0,72,64	1	1	0	2	C,C	NA	NA	0.000714806460875	0	0,0,14,15	1	1	0	0.445907216582	0	2	C,C	NA	NA	0.00182452343844	0	NA	NA	0,0,61,65	1	1	0	0.765108892954	0	2	C,C	NA	NA	0.00172653063801	0	NA	NA	0,0,39,41	1	1	0	0.595646361759	0
chr4_ref_v2	452846	0	CA,C	1	1	50,74,0,3	1	1	0	2	CA,CA	NA	NA	0.0682173483116	0	13,20,0,1	1	1	0	0.335560686728	0	2	CA,CA	NA	NA	0.399569492085	0	NA	NA	48,59,3,3	1	1	0	1.3115881722	0	2	CA,CA	NA	NA	0.637798279733	0	NA	NA	28,32,18,26	1	1	0	28.4058636441	1
chr4_ref_v2	453050	0	T,G	1	0	98,62,0,1	1	1	0	2	T,T	NA	NA	0.00623054975064	0	23,20,0,0	1	1	0	0.760406100105	0	2	T,T	NA	NA	0.0	0	NA	NA	77,62,0,0	1	1	0	1.10488359298	0	2	T,T	NA	NA	0.0	0	NA	NA	44,32,0,0	1	1	0	0.5458906939	0
chr4_ref_v2	456459	0	C,T	1	0	106,78,0,0	1	1	0	2	C,C	NA	NA	0.0	0	10,15,0,0	1	1	0	1.37454786185	0	2	C,C	NA	NA	0.0	0	NA	NA	56,46,0,0	1	1	0	0.50789137859	0	2	C,C	NA	NA	0.0	0	NA	NA	40,36,0,0	1	1	0	0.667662012123	0
chr4_ref_v2	457222	0	A,G	0	0	93,89,0,0	1	1	0	2	A,A	NA	NA	0.0	0	19,13,0,0	1	1	0	0.672266947856	0	2	A,A	NA	NA	0.0	0	NA	NA	50,41,0,0	1	1	0	0.590269168519	0	2	A,A	NA	NA	0.0	0	NA	NA	30,32,0,0	1	1	0	0.444685843362	0
chr4_ref_v2	458453	0	T,A	1	0	103,105,0,0	1	1	0	2	T,T	NA	NA	0.0	0	10,10,9,11	1	1	0	308.331210594	1	2	T,A	NA	NA	0.0	0	g.458453T>A	0	50,86,1,1	1	1	0	2.71054473793	0	2	T,T	NA	NA	0.0145987994212	0	NA	NA	24,29,0,0	1	1	0	0.516514991311	0
chr4_ref_v2	458768	0	G,T	1	0	89,103,1,0	1	1	0	2	G,G	NA	NA	0.0051948168771	0	10,14,0,0	1	1	0	0.429478946301	0	2	G,G	NA	NA	0.0	0	NA	NA	41,60,0,0	1	1	0	0.894595778647	0	2	G,G	NA	NA	0.0	0	NA	NA	29,38,0,0	1	1	0	0.49663117179	0
chr4_ref_v2	459886	0	T,C	1	0	102,119,0,0	1	1	0	2	T,T	NA	NA	0.0	0	19,14,0,0	1	1	0	0.954407151491	0	2	T,T	NA	NA	0.0	0	NA	NA	59,63,0,0	1	1	0	0.485410268737	0	2	T,T	NA	NA	0.0	0	NA	NA	42,53,0,0	1	1	0	0.439406006905	0
chr4_ref_v2	461214	0	G,A	0	0	56,80,0,0	1	1	0	2	G,G	NA	NA	0.0	0	10,18,0,0	1	1	0	0.472249940193	0	2	G,G	NA	NA	0.0	0	NA	NA	43,96,0,0	1	1	0	2.19252763978	0	2	G,G	NA	NA	0.0	0	NA	NA	31,45,0,0	1	1	0	0.372970064903	0
chr4_ref_v2	465606	0	CAA,C,CA	1	1	58,56,2,0,4,3	1	1	0	2	CAA,CAA	NA	NA	1.20560411327	0	11,10,0,1,1,2	1	1	0	1.09135936808	0	2	CAA,CAA	NA	NA	0.943087714541	0	NA	NA	27,19,28,23,3,3	1	1	0	38.4739403498	1	2	CAA,C	NA	NA	1.32286636819	0	g.465607_465608delAA	0	3,6,2,5,24,24	1	1	0	308.994429663	1
chr4_ref_v2	469666	0	A,G	0	0	80,86,0,0	1	1	0	2	A,A	NA	NA	0.0	0	7,12,0,0	1	0	0	0.678708660124	0	2	NA	NA	NA	NA	0	NA	NA	38,44,0,0	1	1	0	0.42284084047	0	2	A,A	NA	NA	0.0	0	NA	NA	18,32,0,0	1	1	0	1.34929710448	0
chr4_ref_v2	469954	0	AG,A	0	0	95,76,0,0	1	1	0	2	AG,AG	NA	NA	0.0	0	16,11,0,0	1	1	0	0.398488413838	0	2	AG,AG	NA	NA	0.0	0	NA	NA	49,50,0,0	1	1	0	0.899562267639	0	2	AG,AG	NA	NA	0.0	0	NA	NA	39,31,0,0	1	1	0	0.369849581128	0
chr4_ref_v2	469956	0	G,A	0	0	92,76,0,0	1	1	0	2	G,G	NA	NA	0.0	0	16,11,0,0	1	1	0	0.426545918192	0	2	G,G	NA	NA	0.0	0	NA	NA	47,49,0,0	1	1	0	0.846787174095	0	2	G,G	NA	NA	0.0	0	NA	NA	39,30,0,0	1	1	0	0.406236810491	0
chr4_ref_v2	469958	0	T,TA	0	0	91,76,0,0	1	1	0	2	T,T	NA	NA	0.0	0	16,11,0,0	1	1	0	0.437153539283	0	2	T,T	NA	NA	0.0	0	NA	NA	46,48,0,0	1	1	0	0.803402287474	0	2	T,T	NA	NA	0.0	0	NA	NA	38,29,0,0	1	1	0	0.425345045216	0
chr4_ref_v2	469964	0	A,T	0	0	85,74,0,0	1	1	0	2	A,A	NA	NA	0.0	0	15,10,0,0	1	1	0	0.502130222827	0	2	A,A	NA	NA	0.0	0	NA	NA	50,42,0,0	1	1	0	0.389442970962	0	2	A,A	NA	NA	0.0	0	NA	NA	39,24,0,0	1	1	0	0.995373246185	0
chr4_ref_v2	469970	0	A,G	1	0	84,69,0,0	1	1	0	2	A,A	NA	NA	0.0	0	15,10,0,0	1	1	0	0.4389208714	0	2	A,A	NA	NA	0.0	0	NA	NA	49,38,0,0	1	1	0	0.405821980286	0	2	A,A	NA	NA	0.0	0	NA	NA	42,25,0,0	1	1	0	0.944340254409	0
chr4_ref_v2	469977	0	G,T	0	0	82,66,0,0	1	1	0	2	G,G	NA	NA	0.0	0	17,9,0,0	1	1	0	0.71665575455	0	2	G,G	NA	NA	0.0	0	NA	NA	50,40,0,0	1	1	0	0.37624765351	0	2	G,G	NA	NA	0.0	0	NA	NA	43,27,0,0	1	1	0	0.748554565627	0
chr4_ref_v2	470516	0	CA,C	1	1	81,89,0,1	1	1	0	2	CA,CA	NA	NA	0.00427130701087	0	17,12,0,0	1	1	0	0.832041503784	0	2	CA,CA	NA	NA	0.0320637381738	0	NA	NA	48,57,1,1	1	1	0	0.482482570367	0	2	CA,CA	NA	NA	0.691506320899	0	NA	NA	22,9,20,23	1	1	0	310.549325316	1
chr4_ref_v2	470738	0	C,A	0	0	28,62,24,46	1	1	0	2	C,A	C,C	0.125	0.0	0	5,4,13,16	1	1	0	3.76356762924	0	2	A,A	C,A	0.5	0.0714589639821	0	NA	NA	18,31,17,20	1	1	0	0.86535726925	0	2	C,A	C,C	0.125	0.0295879571855	0	NA	NA	14,20,21,24	1	1	0	2.4345133064	0
chr4_ref_v2	471646	0	AT,A	1	1	46,69,4,7	1	1	0	2	AT,AT	NA	NA	0.356887561386	0	13,12,1,3	1	1	0	0.713151814592	0	2	AT,AT	NA	NA	0.829759029234	0	NA	NA	46,55,6,12	1	1	0	1.67758860393	0	2	AT,AT	NA	NA	0.834506239156	0	NA	NA	15,21,14,17	1	1	0	12.3104331229	1
chr4_ref_v2	478180	0	C,A	0	0	96,78,0,0	1	1	0	2	C,C	NA	NA	0.0	0	13,6,0,0	1	0	0	0.799401925221	0	2	NA	NA	NA	NA	0	NA	NA	57,51,0,0	1	1	0	0.487167086587	0	2	C,C	NA	NA	0.0	0	NA	NA	42,26,0,0	1	1	0	0.804419002167	0
chr4_ref_v2	482411	0	GAA,GA,G	1	1	9,27,0,1,1,6	1	1	0	2	GAA,GAA	GAA,G	0.25	2.27719727185	0	1,0,0,3,0,3	1	0	0	4.50463402042	0	2	NA	NA	NA	NA	0	NA	NA	22,38,5,5,3,6	1	1	0	2.11793487657	0	2	GAA,GAA	GAA,G	0.25	1.87422365282	0	NA	NA	9,10,5,1,1,3	1	1	0	3.52609246038	0
chr4_ref_v2	485593	0	CA,C	1	1	55,64,0,1	1	1	0	2	CA,CA	NA	NA	0.596055331245	0	7,12,0,0	1	0	0	0.582431163454	0	2	NA	NA	NA	NA	0	NA	NA	36,75,1,2	1	1	0	2.4295244468	0	2	CA,CA	NA	NA	1.36764682714	0	NA	NA	16,25,18,25	1	1	0	39.522728231	1
chr4_ref_v2	486722	0	C,CA	1	1	90,92,1,1	1	1	0	2	C,C	NA	NA	0.696619628849	0	9,20,0,1	1	1	0	1.45852176818	0	2	C,C	NA	NA	0.0175381753482	0	NA	NA	38,55,2,7	1	1	0	6.1684525127	0	2	C,C	C,CA	0.125	0.0461005385971	0	NA	NA	31,18,2,5	1	1	0	5.88186954147	0
chr4_ref_v2	489380	0	AAT,A,AATATAT	1	1	34,19,9,2,2,0	1	1	0	2	AAT,AAT	AAT,AATATAT	0.125	0.38473282277	0	8,10,0,1,0,0	1	0	0	1.6956513237	0	2	NA	NA	NA	NA	0	NA	NA	10,8,6,2,15,9	1	1	0	14.1474914401	1	2	AAT,AATATAT	A,AATATAT	0.125	0.224598165047	0	g.489380_489381insATAT	0	11,14,7,7,0,0	1	1	0	4.08276702745	0
chr4_ref_v2	494484	0	TA,T	1	1	71,85,1,1	1	1	0	2	TA,TA	NA	NA	0.00260259931417	0	10,9,0,1	1	1	0	0.977626878026	0	2	TA,TA	NA	NA	0.0192295562137	0	NA	NA	48,42,0,0	1	1	0	1.18597882823	0	2	TA,TA	NA	NA	0.537355641071	0	NA	NA	36,37,2,1	1	1	0	1.16416265481	0
chr4_ref_v2	496315	0	C,T	0	0	119,84,0,0	1	1	0	2	C,C	NA	NA	0.0	0	28,6,0,0	1	1	0	2.94429586247	0	2	C,C	NA	NA	0.0	0	NA	NA	29,23,34,18	1	1	0	312.640609011	1	2	C,T	NA	NA	0.0	0	g.496315C>T	0	33,31,0,0	1	1	0	0.841657107618	0
chr4_ref_v2	497863	0	G,A	1	0	80,76,0,0	1	1	0	2	G,G	NA	NA	0.0	0	8,11,0,0	1	0	0	0.56471199597	0	2	NA	NA	NA	NA	0	NA	NA	61,45,0,0	1	1	0	0.960161266636	0	2	G,G	NA	NA	0.0	0	NA	NA	38,26,0,0	1	1	0	0.954697693694	0
chr4_ref_v2	501824	0	AT,A	1	1	65,73,0,0	1	1	0	2	AT,AT	NA	NA	0.0101364264633	0	2,7,4,7	1	1	0	307.858470138	1	2	AT,A	A,A	0.125	0.0837244511402	0	g.501825delT	0	45,48,1,1	1	1	0	0.494493063633	0	2	AT,AT	NA	NA	0.570145463894	0	NA	NA	37,38,2,0	1	1	0	1.10402280492	0
chr4_ref_v2	503320	0	G,GT	1	1	66,51,4,2	1	1	0	2	G,G	NA	NA	0.128435106892	0	8,5,3,2	1	0	0	2.82257913893	0	2	NA	NA	NA	NA	0	NA	NA	28,25,16,22	1	1	0	21.9800529961	1	2	G,GT	GT,GT	0.25	0.0356051916805	0	g.503320_503321insT	0	27,22,6,5	1	1	0	3.37217398162	0
chr4_ref_v2	505172	0	CAT,C,CATAT	1	1	40,38,6,9,0,2	1	1	0	2	CAT,CAT	CAT,C	0.125	0.113036645847	0	5,7,0,1,1,3	1	0	0	2.98140008986	0	2	NA	NA	NA	NA	0	NA	NA	18,21,3,4,20,26	1	1	0	30.8335250916	1	2	CAT,CATAT	CATAT,CATAT	0.125	0.239791325112	0	g.505172_505173insAT	0	25,24,2,1,1,1	1	1	0	0.796740095732	0
chr4_ref_v2	506279	0	G,A	0	0	86,49,0,0	1	1	0	2	G,G	NA	NA	0.0	0	10,10,0,0	1	1	0	0.880816847356	0	2	G,G	NA	NA	0.0	0	NA	NA	62,46,0,0	1	1	0	1.00500616545	0	2	G,G	NA	NA	0.0	0	NA	NA	41,29,0,0	1	1	0	0.671500440189	0
chr4_ref_v2	506390	0	CT,C,CTT	1	1	66,63,0,1,0,0	1	1	0	2	CT,CT	NA	NA	1.0375645949	0	10,8,0,0,0,0	1	0	0	0.391386458349	0	2	NA	NA	NA	NA	0	NA	NA	19,20,26,30,0,1	1	1	0	311.723180417	1	2	CT,C	C,C	0.125	0.0442694535973	0	g.506391delT	0	15,8,0,0,16,16	1	1	0	309.011995679	1
chr4_ref_v2	506518	0	TA,T	1	1	67,83,0,2	1	1	0	2	TA,TA	NA	NA	0.422102024121	0	10,7,0,3	1	1	0	3.51376825149	0	2	TA,TA	TA,T	0.25	0.0844752040503	0	NA	NA	47,46,0,3	1	1	0	0.898825527972	0	2	TA,TA	NA	NA	0.903034046533	0	NA	NA	21,33,1,2	1	1	0	1.0126113053	0
chr4_ref_v2	506876	0	TA,T	1	1	16,34,3,8	1	1	0	2	TA,TA	NA	NA	0.248815962907	0	5,8,2,3	1	0	0	0.75580007271	0	2	NA	NA	NA	NA	0	NA	NA	3,5,27,22	1	1	0	23.2814145775	1	2	T,T	TA,T	0.25	0.188155966222	0	g.506877delA,g.506877delA	0,1	7,11,8,14	1	1	0	5.28663315763	0
chr4_ref_v2	507905	0	GA,G	1	1	44,39,42,45	1	1	0	2	GA,G	NA	NA	0.0451535299751	0	5,4,6,10	1	1	0	1.0397921187	0	2	GA,G	G,G	0.25	0.0726389706984	0	NA	NA	29,31,25,35	1	1	0	0.613383441226	0	2	GA,G	GA,GA	0.25	0.0948418807285	0	NA	NA	1,2,29,29	1	1	0	8.61759696751	0
chr4_ref_v2	508145	0	T,C	0	0	81,92,0,0	1	1	0	2	T,T	NA	NA	0.0	0	12,15,0,0	1	1	0	0.363818805779	0	2	T,T	NA	NA	0.0	0	NA	NA	49,50,0,0	1	1	0	0.498168680845	0	2	T,T	NA	NA	0.0	0	NA	NA	12,18,26,19	1	1	0	311.050279282	1
chr4_ref_v2	510694	0	G,A	0	0	83,93,0,0	1	1	0	2	G,G	NA	NA	0.0	0	4,6,9,10	1	1	0	308.31272158	1	2	G,A	A,A	0.25	0.131028262406	0	g.510694G>A	0	55,64,0,0	1	1	0	0.401133776608	0	2	G,G	NA	NA	0.0	0	NA	NA	39,33,0,0	1	1	0	0.877419395394	0
chr4_ref_v2	511858	0	C,A	1	0	93,116,0,0	1	1	0	2	C,C	NA	NA	0.0	0	11,8,0,0	1	0	0	0.81177638175	0	2	NA	NA	NA	NA	0	NA	NA	61,39,0,0	1	1	0	3.55898372295	0	2	C,C	NA	NA	0.0	0	NA	NA	43,43,0,0	1	1	0	0.766418702557	0
chr4_ref_v2	513846	1	A,T	0	0	1,20,0,0	1	1	1	2	NA	NA	NA	NA	0	0,9,0,0	0	0	0	0.0	0	2	NA	NA	NA	NA	0	NA	NA	0,31,0,0	0	1	1	0.0	0	2	NA	NA	NA	NA	0	NA	NA	0,11,1,2	1	0	1	1.08913037623	0
chr4_ref_v2	513851	1	T,C	0	0	1,19,0,0	1	1	1	2	NA	NA	NA	NA	0	0,9,0,0	0	0	0	0.0	0	2	NA	NA	NA	NA	0	NA	NA	0,29,0,0	0	1	1	0.0	0	2	NA	NA	NA	NA	0	NA	NA	0,11,1,2	1	0	1	1.0412165936	0
chr4_ref_v2	513854	1	A,C	0	0	0,19,0,0	0	0	1	2	NA	NA	NA	NA	0	0,10,0,0	0	0	0	0.0	0	2	NA	NA	NA	NA	0	NA	NA	0,28,0,0	0	1	1	0.0	0	2	NA	NA	NA	NA	0	NA	NA	0,11,1,2	1	0	1	0.0	0
chr4_ref_v2	513861	1	T,A	0	0	0,17,0,0	0	0	1	2	NA	NA	NA	NA	0	0,10,0,0	0	0	0	0.0	0	2	NA	NA	NA	NA	0	NA	NA	0,27,0,0	0	1	1	0.0	0	2	NA	NA	NA	NA	0	NA	NA	0,10,0,2	1	0	1	0.0	0
chr4_ref_v2	513862	1	A,G	0	0	0,17,0,0	0	0	1	2	NA	NA	NA	NA	0	0,9,0,0	0	0	0	0.0	0	2	NA	NA	NA	NA	0	NA	NA	0,27,0,0	0	1	1	0.0	0	2	NA	NA	NA	NA	0	NA	NA	0,10,0,2	1	0	1	0.0	0
chr4_ref_v2	513863	1	T,C	0	0	0,16,0,0	0	0	1	2	NA	NA	NA	NA	0	0,9,0,0	0	0	0	0.0	0	2	NA	NA	NA	NA	0	NA	NA	0,27,0,0	0	1	1	0.0	0	2	NA	NA	NA	NA	0	NA	NA	0,11,0,2	1	0	1	0.0	0
chr4_ref_v2	513871	1	C,A	1	0	0,11,0,0	0	0	1	2	NA	NA	NA	NA	0	0,5,0,0	0	0	0	0.0	0	2	NA	NA	NA	NA	0	NA	NA	0,25,0,0	0	1	1	0.0	0	2	NA	NA	NA	NA	0	NA	NA	0,12,0,1	1	0	1	0.0	0
chr4_ref_v2	513909	1	C,T	0	0	0,1,0,0	0	0	1	2	NA	NA	NA	NA	0	0,6,0,0	0	0	0	0.0	0	2	NA	NA	NA	NA	0	NA	NA	0,18,0,0	0	0	1	0.0	0	2	NA	NA	NA	NA	0	NA	NA	0,9,0,1	1	0	1	0.0	0
chr4_ref_v2	515462	1	C,T	1	0	0,0,0,0	0	0	1	2	NA	NA	NA	NA	0	0,0,0,0	0	0	1	0.0	0	2	NA	NA	NA	NA	0	NA	NA	0,0,0,0	0	0	1	0.0	0	2	NA	NA	NA	NA	0	NA	NA	0,0,0,0	0	0	1	0.0	0
chr4_ref_v2	515474	1	T,C	0	0	0,0,0,0	0	0	1	2	NA	NA	NA	NA	0	0,0,0,0	0	0	1	0.0	0	2	NA	NA	NA	NA	0	NA	NA	0,0,0,0	0	0	1	0.0	0	2	NA	NA	NA	NA	0	NA	NA	0,0,0,0	0	0	1	0.0	0
chr4_ref_v2	515499	1	T,C	1	0	0,0,0,0	0	0	1	2	NA	NA	NA	NA	0	0,0,0,0	0	0	1	0.0	0	2	NA	NA	NA	NA	0	NA	NA	0,0,0,0	0	0	1	0.0	0	2	NA	NA	NA	NA	0	NA	NA	0,0,0,0	0	0	1	0.0	0
chr4_ref_v2	515526	1	C,T	0	0	0,0,0,0	0	0	1	2	NA	NA	NA	NA	0	0,0,0,0	0	0	1	0.0	0	2	NA	NA	NA	NA	0	NA	NA	0,0,0,0	0	0	1	0.0	0	2	NA	NA	NA	NA	0	NA	NA	0,2,0,0	0	0	1	0.0	0
chr4_ref_v2	515578	1	T,C	1	0	0,0,0,0	0	0	1	2	NA	NA	NA	NA	0	1,1,0,0	1	0	1	0.0	0	2	NA	NA	NA	NA	0	NA	NA	0,1,0,0	0	0	1	0.0	0	2	NA	NA	NA	NA	0	NA	NA	2,3,1,1	1	0	1	0.0	0
chr4_ref_v2	515584	1	T,C	1	0	0,0,0,0	0	0	1	2	NA	NA	NA	NA	0	1,1,0,0	1	0	1	0.0	0	2	NA	NA	NA	NA	0	NA	NA	0,1,0,0	0	0	1	0.0	0	2	NA	NA	NA	NA	0	NA	NA	3,3,1,1	1	0	1	0.0	0
chr4_ref_v2	519031	1	C,A	0	0	3,0,0,0	0	0	1	2	NA	NA	NA	NA	0	2,0,0,0	0	0	1	0.0	0	2	NA	NA	NA	NA	0	NA	NA	9,0,0,0	0	0	1	0.0	0	2	NA	NA	NA	NA	0	NA	NA	3,0,1,1	1	0	1	0.0	0
chr4_ref_v2	519032	1	G,C	0	0	4,0,0,0	0	0	1	2	NA	NA	NA	NA	0	2,0,0,0	0	0	1	0.0	0	2	NA	NA	NA	NA	0	NA	NA	9,0,0,0	0	0	1	0.0	0	2	NA	NA	NA	NA	0	NA	NA	3,0,1,1	1	0	1	0.0	0
chr4_ref_v2	519039	1	T,G	0	0	6,0,0,0	0	0	1	2	NA	NA	NA	NA	0	2,0,0,0	0	0	1	0.0	0	2	NA	NA	NA	NA	0	NA	NA	11,0,0,0	0	0	1	0.0	0	2	NA	NA	NA	NA	0	NA	NA	3,0,1,1	1	0	1	0.0	0
chr4_ref_v2	519045	1	T,G	0	0	6,0,0,0	0	0	1	2	NA	NA	NA	NA	0	2,0,0,0	0	0	1	0.0	0	2	NA	NA	NA	NA	0	NA	NA	11,0,0,0	0	0	1	0.0	0	2	NA	NA	NA	NA	0	NA	NA	3,0,1,1	1	0	1	0.0	0
chr4_ref_v2	519047	1	T,C	0	0	6,0,0,0	0	0	1	2	NA	NA	NA	NA	0	2,0,0,0	0	0	1	0.0	0	2	NA	NA	NA	NA	0	NA	NA	11,0,0,0	0	0	1	0.0	0	2	NA	NA	NA	NA	0	NA	NA	3,0,1,1	1	0	1	0.0	0
chr4_ref_v2	519087	1	A,G	1	0	11,0,0,0	0	0	1	2	NA	NA	NA	NA	0	3,0,0,0	0	0	1	0.0	0	2	NA	NA	NA	NA	0	NA	NA	11,0,0,0	0	0	1	0.0	0	2	NA	NA	NA	NA	0	NA	NA	3,0,1,1	1	0	1	0.0	0
chr4_ref_v2	519095	1	A,G	1	0	10,0,0,0	0	0	1	2	NA	NA	NA	NA	0	3,0,0,0	0	0	0	0.0	0	2	NA	NA	NA	NA	0	NA	NA	12,0,0,0	0	0	1	0.0	0	2	NA	NA	NA	NA	0	NA	NA	4,0,1,1	1	0	1	0.0	0
chr4_ref_v2	519096	1	T,G	1	0	10,0,0,0	0	0	1	2	NA	NA	NA	NA	0	3,0,0,0	0	0	0	0.0	0	2	NA	NA	NA	NA	0	NA	NA	12,0,0,0	0	0	1	0.0	0	2	NA	NA	NA	NA	0	NA	NA	3,0,1,1	1	0	1	0.0	0
chr4_ref_v2	519541	1	A,AATGTAAAT	0	0	80,32,4,0	1	1	0	2	NA	NA	NA	NA	0	21,3,3,0	1	1	0	1.44386385932	0	2	NA	NA	NA	NA	0	NA	NA	56,21,3,0	1	1	0	0.375031183026	0	2	NA	NA	NA	NA	0	NA	NA	42,21,5,0	1	1	0	1.08947364364	0
chr4_ref_v2	519543	1	C,CTA	0	0	85,34,4,0	1	1	0	2	NA	NA	NA	NA	0	21,3,3,0	1	1	0	1.52858895884	0	2	NA	NA	NA	NA	0	NA	NA	57,21,3,0	1	1	0	0.381383108976	0	2	NA	NA	NA	NA	0	NA	NA	42,21,5,0	1	1	0	1.17964474518	0
chr4_ref_v2	519838	0	GTT,G	1	1	22,17,0,3	1	1	0	2	GTT,GTT	GTT,G	0.25	0.331357135954	0	0,0,0,3	0	0	0	0.0	0	2	NA	NA	NA	NA	0	NA	NA	1,4,3,11	1	0	0	9.83021755439	1	2	NA	NA	NA	NA	0	NA	NA	18,15,2,6	1	1	0	1.34042220107	0
chr4_ref_v2	520846	0	G,T	1	0	90,116,0,0	1	1	0	2	G,G	NA	NA	0.0	0	10,18,0,0	1	1	0	0.611208419163	0	2	G,G	NA	NA	0.0	0	NA	NA	48,54,0,0	1	1	0	0.569906949202	0	2	G,G	NA	NA	0.0	0	NA	NA	37,27,0,0	1	1	0	1.9849854513	0
chr4_ref_v2	522964	0	CTT,CT,C	1	1	66,52,14,11,2,0	1	1	0	2	CTT,CTT	CTT,CT	0.125	0.444312986695	0	0,0,10,6,3,0	1	0	0	12.0703589266	1	2	NA	NA	NA	NA	0	NA	NA	26,17,32,19,3,1	1	1	0	11.829303433	1	2	CTT,CTT	CTT,CT	0.5	0.603133403922	0	NA	NA	21,24,22,15,4,6	1	1	0	6.92352280601	0
chr4_ref_v2	525195	0	C,CT	1	1	58,63,0,1	1	1	0	2	C,C	NA	NA	0.891508046021	0	12,10,3,3	1	1	0	5.52840569797	0	2	C,C	C,CT	0.5	0.0870863611368	0	NA	NA	57,53,4,5	1	1	0	3.21134752311	0	2	C,C	C,CT	0.125	0.227377617792	0	NA	NA	37,39,4,1	1	1	0	2.47715082517	0
chr4_ref_v2	527681	0	TTA,T	0	0	0,0,0,3	0	0	1	2	NA	NA	NA	NA	0	0,0,0,2	0	0	1	0.0	0	2	NA	NA	NA	NA	0	NA	NA	0,0,0,5	0	0	1	0.0	0	2	NA	NA	NA	NA	0	NA	NA	0,0,0,4	0	0	1	0.0	0
chr4_ref_v2	527920	0	A,G	0	0	0,0,0,0	0	0	1	2	NA	NA	NA	NA	0	0,0,0,0	0	0	1	0.0	0	2	NA	NA	NA	NA	0	NA	NA	0,2,0,0	0	0	1	0.0	0	2	NA	NA	NA	NA	0	NA	NA	0,0,1,1	1	0	1	0.0	0
chr4_ref_v2	538648	0	GTATA,G,GTA	1	1	14,20,7,3,10,6	1	1	0	2	GTATA,GTATA	GTATA,G	0.5	0.634356181753	0	2,3,2,2,1,0	1	0	0	1.18849484292	0	2	NA	NA	NA	NA	0	NA	NA	4,7,16,16,8,7	1	1	0	9.04574367366	0	2	GTATA,G	G,GTA	0.5	0.484142200651	0	NA	NA	14,16,4,3,4,2	1	1	0	1.07413498616	0
chr4_ref_v2	540046	0	T,C	0	0	73,80,0,0	1	1	0	2	T,T	NA	NA	0.0	0	16,16,0,0	1	1	0	0.374702615871	0	2	T,T	NA	NA	0.0	0	NA	NA	64,34,0,0	1	1	0	3.8321954779	0	2	T,T	NA	NA	0.0	0	NA	NA	36,32,0,0	1	1	0	0.654471293714	0
chr4_ref_v2	541832	0	G,GA	1	1	44,84,1,2	1	1	0	2	G,G	NA	NA	0.0608219024167	0	6,19,2,0	1	1	0	1.92330683544	0	2	G,G	G,GA	0.125	0.142497294122	0	NA	NA	32,65,0,3	1	1	0	0.709289404787	0	2	G,G	NA	NA	0.111059717799	0	NA	NA	24,45,1,7	1	1	0	3.84954911708	0
chr4_ref_v2	542473	0	CAA,C,CA	1	1	16,15,5,4,16,11	1	1	0	2	CAA,CA	CAA,C	0.125	0.355635534843	0	0,0,5,11,5,1	1	1	0	9.62027716056	1	2	C,CA	C,C	0.125	0.0790863032354	0	g.542474_542475delAA	0	9,15,13,9,4,3	1	1	0	5.12323560073	0	2	CAA,C	CAA,CAA	0.125	1.25738206727	0	NA	NA	8,15,1,2,8,9	1	1	0	1.3860653314	0
chr4_ref_v2	544057	0	AT,A	1	1	65,75,1,1	1	1	0	2	AT,AT	NA	NA	0.00404820852869	0	12,13,0,0	1	1	0	0.377071926128	0	2	AT,AT	NA	NA	0.0320637381738	0	NA	NA	46,44,0,1	1	1	0	0.687023265442	0	2	AT,AT	NA	NA	0.537355641071	0	NA	NA	30,27,0,1	1	1	0	0.669236127021	0
chr4_ref_v2	544077	0	CT,C	1	1	63,72,1,0	1	1	0	2	CT,CT	NA	NA	0.722206616572	0	15,15,0,2	1	1	0	2.0281129747	0	2	CT,CT	NA	NA	0.145171555664	0	NA	NA	49,45,2,4	1	1	0	2.47314836792	0	2	CT,CT	NA	NA	0.508264227541	0	NA	NA	18,18,18,11	1	1	0	28.7575398238	1
chr4_ref_v2	544243	0	CT,C	1	1	63,66,0,0	1	1	0	2	CT,CT	NA	NA	0.00293573194928	0	8,8,1,0	1	0	0	1.55940186029	0	2	NA	NA	NA	NA	0	NA	NA	58,56,0,1	1	1	0	0.437610801883	0	2	CT,CT	NA	NA	0.00222255305721	0	NA	NA	29,29,0,0	1	1	0	0.37890092814	0
chr4_ref_v2	544822	0	G,A	0	0	53,52,0,0	1	1	0	2	G,G	NA	NA	0.0	0	14,20,0,0	1	1	0	0.769232390376	0	2	G,G	NA	NA	0.0	0	NA	NA	47,57,0,0	1	1	0	0.798255491056	0	2	G,G	NA	NA	0.0	0	NA	NA	30,22,0,0	1	1	0	0.754838498742	0
chr4_ref_v2	546417	0	CT,C	1	1	68,63,1,1	1	1	0	2	CT,CT	NA	NA	0.00501537855734	0	17,9,0,0	1	1	0	0.993970722819	0	2	CT,CT	NA	NA	0.0320637381738	0	NA	NA	46,63,1,0	1	1	0	1.64867218897	0	2	CT,CT	NA	NA	0.72889385297	0	NA	NA	28,34,0,1	1	1	0	0.756480021925	0
chr4_ref_v2	547620	0	C,T	0	0	120,89,0,0	1	1	0	2	C,C	NA	NA	0.0	0	14,15,0,0	1	1	0	0.707604509969	0	2	C,C	NA	NA	0.0	0	NA	NA	58,45,1,0	1	1	0	0.476836403185	0	2	C,C	NA	NA	0.00966191091174	0	NA	NA	59,51,0,0	1	1	0	0.63327128368	0
chr4_ref_v2	548461	0	GT,G	1	1	39,22,3,3	1	1	0	2	GT,GT	NA	NA	1.47859299999	0	1,0,0,4	1	0	0	7.15863352317	0	2	NA	NA	NA	NA	0	NA	NA	17,8,10,7	1	1	0	6.06560861355	0	2	GT,GT	NA	NA	0.529207406636	0	NA	NA	16,16,4,1	1	1	0	1.12804164448	0
chr4_ref_v2	548617	0	C,T	0	0	74,98,1,0	1	1	0	2	C,C	NA	NA	0.00579711768433	0	10,11,0,0	1	1	0	0.414430857472	0	2	C,C	NA	NA	0.0	0	NA	NA	29,74,0,0	1	1	0	3.16461785253	0	2	C,C	NA	NA	0.0	0	NA	NA	33,41,0,0	1	1	0	0.428454544805	0
chr4_ref_v2	549727	0	TC,T	1	1	65,65,0,0	1	1	0	2	TC,TC	NA	NA	0.000133614123663	0	4,14,10,11	1	1	0	308.226798215	1	2	TC,T	T,T	0.125	0.0977451080802	0	g.549728delC	0	61,79,0,0	1	1	0	1.14965633232	0	2	TC,TC	NA	NA	0.000340526646776	0	NA	NA	35,42,0,0	1	1	0	0.619256558517	0
chr4_ref_v2	550411	0	G,A	1	0	85,92,0,0	1	1	0	2	G,G	NA	NA	0.0	0	13,19,0,0	1	1	0	0.611491201631	0	2	G,G	NA	NA	0.0	0	NA	NA	38,49,0,0	1	1	0	0.631058951054	0	2	G,G	NA	NA	0.0	0	NA	NA	32,42,0,0	1	1	0	0.633403122824	0
chr4_ref_v2	550722	0	TA,T	1	1	52,71,2,2	1	1	0	2	TA,TA	NA	NA	0.0640309870543	0	5,3,7,4	1	0	0	13.6565128184	1	2	NA	NA	NA	NA	0	NA	NA	52,44,3,2	1	1	0	1.71716754714	0	2	TA,TA	NA	NA	0.711639193533	0	NA	NA	40,32,1,0	1	1	0	1.9856933738	0
chr4_ref_v2	551299	0	C,T	0	0	82,63,0,0	1	1	0	2	C,C	NA	NA	0.0	0	12,13,0,0	1	1	0	0.615856862026	0	2	C,C	NA	NA	0.0	0	NA	NA	52,48,0,0	1	1	0	0.69726611169	0	2	C,C	NA	NA	0.0	0	NA	NA	37,28,0,0	1	1	0	0.368825711627	0
chr4_ref_v2	551553	0	CA,C	1	1	70,66,0,1	1	1	0	2	CA,CA	NA	NA	0.00281038637119	0	9,9,0,0	1	0	0	0.340927140448	0	2	NA	NA	NA	NA	0	NA	NA	23,22,19,18	1	1	0	33.6434250622	1	2	CA,C	CA,CA	0.125	0.00992783330063	0	g.551554delA	0	29,23,0,1	1	1	0	0.496983541725	0
chr4_ref_v2	551734	0	CAA,C,CA	1	1	41,41,2,0,11,9	1	1	0	2	CAA,CAA	NA	NA	0.551140312096	0	4,6,1,0,2,7	1	1	0	3.32003118856	0	2	CAA,CAA	CAA,CA	0.25	0.017642234204	0	NA	NA	4,2,9,5,39,26	1	1	0	308.166964744	1	2	CA,CA	CAA,CA	0.125	1.30372857159	0	g.551735delA,g.551735delA	0,1	15,17,6,7,16,14	1	1	0	7.05506905829	0
chr4_ref_v2	551942	0	A,G	0	0	65,95,0,0	1	1	0	2	A,A	NA	NA	0.0	0	10,19,0,0	1	1	0	0.513699382209	0	2	A,A	NA	NA	0.0	0	NA	NA	46,63,0,0	1	1	0	0.430916570312	0	2	A,A	NA	NA	0.0	0	NA	NA	30,41,0,0	1	1	0	0.4056461727	0
chr4_ref_v2	552986	0	AT,A,ATT	1	1	40,24,4,2,31,24	1	1	0	2	AT,ATT	ATT,ATT	0.125	0.643880165448	0	1,1,7,7,3,5	1	1	0	12.5977770225	1	2	A,ATT	A,A	0.25	1.33840379382	0	g.552987delT	0	4,8,0,0,53,49	1	1	0	14.3363148802	1	2	ATT,ATT	NA	NA	1.90768771175	0	g.552986_552987insT	1	14,16,2,3,16,18	1	1	0	1.05220187481	0
chr4_ref_v2	558079	0	CT,C	1	1	57,43,3,1	1	1	0	2	CT,CT	NA	NA	0.59561694476	0	11,10,2,1	1	1	0	1.09905069643	0	2	CT,CT	NA	NA	0.34408044379	0	NA	NA	55,33,3,2	1	1	0	0.713820499148	0	2	CT,CT	NA	NA	1.40825796454	0	NA	NA	29,21,3,2	1	1	0	1.22090840841	0
chr4_ref_v2	560963	0	CA,C	1	1	83,59,3,4	1	1	0	2	CA,CA	NA	NA	0.386658028438	0	1,3,8,8	1	1	0	307.8654632	1	2	CA,C	C,C	0.5	0.264468783612	0	g.560964delA	0	56,35,2,1	1	1	0	0.607031460029	0	2	CA,CA	NA	NA	1.95260628035	0	NA	NA	19,23,13,15	1	1	0	15.4689365871	1
chr4_ref_v2	562524	0	GA,G	1	1	77,92,0,0	1	1	0	2	GA,GA	NA	NA	0.0101364264633	0	6,14,0,0	1	1	0	0.998551088546	0	2	GA,GA	NA	NA	0.0320637381738	0	NA	NA	26,20,28,23	1	1	0	311.414204677	1	2	GA,G	NA	NA	0.0501473183483	0	g.562525delA	0	19,30,1,0	1	1	0	0.84191140542	0
chr4_ref_v2	563412	0	CA,C,CAA	1	1	37,46,3,2,2,2	1	1	0	2	CA,CA	NA	NA	0.343753470821	0	3,6,1,1,3,3	1	0	0	3.93850360374	0	2	NA	NA	NA	NA	0	NA	NA	22,25,8,0,3,0	1	1	0	3.33987864432	0	2	CA,CA	CA,CAA	0.125	0.534894516882	0	NA	NA	18,22,3,2,3,1	1	1	0	1.06073060174	0
chr4_ref_v2	569549	0	C,A	1	0	78,127,0,0	1	1	0	2	C,C	NA	NA	0.0	0	8,9,0,0	1	0	0	0.542655742445	0	2	NA	NA	NA	NA	0	NA	NA	39,58,0,0	1	1	0	0.461464132886	0	2	C,C	NA	NA	0.0	0	NA	NA	29,35,0,0	1	1	0	0.877424795758	0
chr4_ref_v2	571314	0	C,T	0	0	86,101,0,0	1	1	0	2	C,C	NA	NA	0.0	0	13,15,0,0	1	1	0	0.341123805601	0	2	C,C	NA	NA	0.0	0	NA	NA	34,35,0,0	1	1	0	0.494981068136	0	2	C,C	NA	NA	0.0	0	NA	NA	37,35,0,0	1	1	0	0.691454670474	0
chr4_ref_v2	572708	0	G,A	1	0	73,80,0,0	1	1	0	2	G,G	NA	NA	0.0	0	10,14,0,0	1	1	0	0.472066171052	0	2	G,G	NA	NA	0.0	0	NA	NA	51,61,0,0	1	1	0	0.471507049746	0	2	G,G	NA	NA	0.0	0	NA	NA	21,28,15,14	1	1	0	26.5979396015	1
chr4_ref_v2	578210	0	GA,G	1	1	63,105,1,1	1	1	0	2	GA,GA	NA	NA	0.940895817537	0	12,12,0,0	1	1	0	0.8732371888	0	2	GA,GA	NA	NA	0.0865214010559	0	NA	NA	45,55,2,3	1	1	0	1.91536761544	0	2	GA,GA	NA	NA	0.752461188053	0	NA	NA	11,23,11,21	1	1	0	309.369892572	1
chr4_ref_v2	578367	0	GT,G	1	1	68,42,4,2	1	1	0	2	GT,GT	NA	NA	0.285462016456	0	10,2,10,10	1	1	0	16.6303760648	1	2	GT,G	G,G	0.125	0.0732680329935	0	g.578368delT	0	40,43,3,2	1	1	0	2.0270112642	0	2	GT,GT	NA	NA	1.34976175786	0	NA	NA	27,22,2,1	1	1	0	0.662995702074	0
chr4_ref_v2	581381	0	C,T	0	0	93,79,0,0	1	1	0	2	C,C	NA	NA	0.0	0	10,11,0,0	1	1	0	0.468776392444	0	2	C,C	NA	NA	0.0	0	NA	NA	67,49,0,0	1	1	0	0.629654440843	0	2	C,C	NA	NA	0.0	0	NA	NA	32,21,0,0	1	1	0	0.681493627059	0
chr4_ref_v2	583496	0	AT,A	1	1	82,95,0,0	1	1	0	2	AT,AT	NA	NA	0.00293573194928	0	10,15,0,0	1	1	0	0.492183595608	0	2	AT,AT	NA	NA	0.00982809229956	0	NA	NA	40,48,1,1	1	1	0	0.684654036117	0	2	AT,AT	NA	NA	0.0115166228261	0	NA	NA	20,26,1,0	1	1	0	0.847012066657	0
chr4_ref_v2	584807	0	GA,G	1	1	79,108,0,0	1	1	0	2	GA,GA	NA	NA	0.000859206301768	0	13,16,0,0	1	1	0	0.376856029365	0	2	GA,GA	NA	NA	0.00286819217259	0	NA	NA	44,50,0,0	1	1	0	0.68367451559	0	2	GA,GA	NA	NA	0.00293936487809	0	NA	NA	35,37,0,0	1	1	0	0.806115614265	0
chr4_ref_v2	587754	0	CTTTT,C	1	1	56,35,0,0	1	1	0	2	CTTTT,CTTTT	NA	NA	0.0	0	12,6,0,1	1	0	0	1.05181351258	0	2	NA	NA	NA	NA	0	NA	NA	19,13,6,0	1	1	0	6.10564781521	0	2	CTTTT,CTTTT	CTTTT,C	0.5	0.421213465076	0	NA	NA	24,17,9,1	1	1	0	8.91674654556	0
chr4_ref_v2	588534	0	TA,T	1	1	77,72,0,1	1	1	0	2	TA,TA	NA	NA	0.00344743831247	0	16,15,0,0	1	1	0	0.36028815545	0	2	TA,TA	NA	NA	0.0320637381738	0	NA	NA	11,26,23,31	1	1	0	312.031888581	1	2	TA,T	T,T	0.125	0.0846460190987	0	g.588535delA	0	36,40,0,0	1	1	0	0.626557962021	0
chr4_ref_v2	589566	0	TA,T	1	1	54,99,3,6	1	1	0	2	TA,TA	NA	NA	0.209954463948	0	11,13,0,2	1	1	0	0.679537189353	0	2	TA,TA	NA	NA	0.477611836414	0	NA	NA	22,39,23,34	1	1	0	29.3650926887	1	2	TA,T	TA,TA	0.25	0.0270192843897	0	g.589567delA	0	26,35,4,6	1	1	0	2.01754658748	0
chr4_ref_v2	591612	0	TA,T	1	1	36,43,3,1	1	1	0	2	TA,TA	NA	NA	0.359894611239	0	5,4,2,1	1	0	0	1.66567317547	0	2	NA	NA	NA	NA	0	NA	NA	37,49,6,7	1	1	0	3.80146420694	0	2	TA,TA	NA	NA	0.429757001291	0	NA	NA	12,11,11,5	1	1	0	9.22838832763	1
chr4_ref_v2	592896	0	GT,G,GTT	1	1	68,58,9,8,4,2	1	1	0	2	GT,GT	NA	NA	1.04890975973	0	1,3,18,9,0,0	1	1	0	20.8034321576	1	2	G,G	GT,G	0.25	0.018499463816	0	g.592897delT,g.592897delT	0,1	4,10,36,37,28,26	1	1	1	308.782786953	1	2	G,GTT	G,G	0.125	1.29271041917	0	NA	NA	14,15,31,21,3,1	1	1	0	21.5999124261	1
chr4_ref_v2	597484	0	G,C	0	0	88,83,0,0	1	1	0	2	G,G	NA	NA	0.0	0	4,5,0,0	1	0	0	0.353392543543	0	2	NA	NA	NA	NA	0	NA	NA	49,56,0,0	1	1	0	0.740460756225	0	2	G,G	NA	NA	0.0	0	NA	NA	32,40,0,0	1	1	0	0.87748946572	0
chr4_ref_v2	599845	0	C,T	1	0	79,99,0,0	1	1	0	2	C,C	NA	NA	0.0	0	8,16,0,0	1	1	0	0.759966998874	0	2	C,C	NA	NA	0.0	0	NA	NA	43,49,0,0	1	1	0	0.466112595148	0	2	C,C	NA	NA	0.0	0	NA	NA	19,40,0,0	1	1	0	1.53156271733	0
chr4_ref_v2	603940	0	T,C	1	0	124,97,0,0	1	1	0	2	T,T	NA	NA	0.0	0	18,16,0,0	1	1	0	0.407662080561	0	2	T,T	NA	NA	0.0	0	NA	NA	58,66,0,0	1	1	0	1.74738273527	0	2	T,T	NA	NA	0.0	0	NA	NA	44,42,0,0	1	1	0	0.700366184329	0
chr4_ref_v2	606957	0	GA,G	1	1	36,49,12,3	1	1	0	2	GA,GA	NA	NA	0.830990502986	0	1,3,7,0	1	0	0	5.1485680754	0	2	NA	NA	NA	NA	0	NA	NA	21,26,13,12	1	1	0	6.18040427078	0	2	GA,GA	NA	NA	0.722128146955	0	NA	NA	8,7,18,5	1	1	0	9.03300831237	0
chr4_ref_v2	612071	0	TA,T	1	1	65,66,5,0	1	1	0	2	TA,TA	NA	NA	0.460178973865	0	14,21,2,1	1	1	0	0.887787877032	0	2	TA,TA	NA	NA	0.854906067556	0	NA	NA	63,57,4,4	1	1	0	1.88620178824	0	2	TA,TA	NA	NA	1.2484092636	0	NA	NA	14,20,19,24	1	1	0	36.8042007649	1
chr4_ref_v2	612199	0	C,CA	1	1	62,69,0,1	1	1	0	2	C,C	NA	NA	0.00129075590687	0	11,14,0,0	1	1	0	0.398396436147	0	2	C,C	NA	NA	0.0304096208417	0	NA	NA	26,33,31,37	1	1	0	313.290047244	1	2	C,CA	CA,CA	0.125	0.05832086565	0	g.612199_612200insA	0	32,34,0,0	1	1	0	0.41437660384	0
chr4_ref_v2	620462	0	C,T	1	0	121,105,1,0	1	1	0	2	C,C	NA	NA	0.00441501820912	0	13,14,0,0	1	1	0	0.47452536651	0	2	C,C	NA	NA	0.0	0	NA	NA	48,69,0,0	1	1	0	2.55233594227	0	2	C,C	NA	NA	0.0	0	NA	NA	30,37,0,0	1	1	0	1.07613536597	0
chr4_ref_v2	620898	0	CTA,C	1	1	54,61,2,1	1	1	0	2	CTA,CTA	NA	NA	0.239306423811	0	11,12,1,0	1	1	0	0.47375368452	0	2	CTA,CTA	NA	NA	0.03440543688	0	NA	NA	29,28,0,7	1	1	0	6.1117698059	0	2	CTA,CTA	CTA,C	0.125	0.0653499382406	0	NA	NA	14,10,11,15	1	1	0	24.0419170534	1
chr4_ref_v2	621794	0	GAAA,G,GA,GAA	1	1	6,15,4,1,7,1,9,4	1	1	0	2	GAAA,GA	GAAA,GAAA	0.25	0.593194160735	0	2,4,1,3,0,0,0,0	1	0	0	3.19010837235	0	2	NA	NA	NA	NA	0	NA	NA	2,15,15,10,5,2,0,0	1	1	0	9.45292932309	1	2	G,GA	GAAA,G	0.5	2.617592809	0	g.621795_621797delAAA	0	2,5,3,4,11,2,2,5	1	1	0	2.44845335505	0
chr4_ref_v2	621964	0	CT,C	1	1	97,80,1,0	1	1	0	2	CT,CT	NA	NA	0.00450260874501	0	10,6,9,4	1	1	0	20.8414897362	1	2	CT,C	CT,CT	0.125	0.0103235508657	0	g.621965delT	0	46,42,2,0	1	1	0	1.05530521204	0	2	CT,CT	NA	NA	0.109417677111	0	NA	NA	31,37,0,0	1	1	0	1.15748212872	0
chr4_ref_v2	628114	0	G,A	0	0	87,81,0,0	1	1	0	2	G,G	NA	NA	0.0	0	14,7,0,0	1	1	0	0.971487309692	0	2	G,G	NA	NA	0.0	0	NA	NA	50,44,0,0	1	1	0	0.410000242721	0	2	G,G	NA	NA	0.0	0	NA	NA	23,31,0,0	1	1	0	0.997411056805	0
chr4_ref_v2	628569	0	AT,A	1	1	28,30,39,26	1	1	0	2	AT,A	NA	NA	0.0494024658424	0	4,3,7,5	1	0	0	0.58745336622	0	2	NA	NA	NA	NA	0	NA	NA	21,15,23,18	1	1	0	0.687708275673	0	2	AT,A	AT,AT	0.25	0.0197450038757	0	NA	NA	19,9,1,2	1	1	0	6.60803629549	0
chr4_ref_v2	629445	0	G,A	1	0	86,80,0,0	1	1	0	2	G,G	NA	NA	0.0	0	11,16,0,0	1	1	0	0.811654421744	0	2	G,G	NA	NA	0.0	0	NA	NA	52,58,0,0	1	1	0	0.721187788162	0	2	G,G	NA	NA	0.0	0	NA	NA	30,40,0,0	1	1	0	1.12961967264	0
chr4_ref_v2	630587	0	C,CA	1	1	48,26,1,0	1	1	0	2	C,C	NA	NA	0.982400059721	0	8,5,1,3	1	0	0	3.78531725755	0	2	NA	NA	NA	NA	0	NA	NA	40,13,9,4	1	1	0	7.2602138843	0	2	C,C	C,CA	0.5	0.0987463014193	0	NA	NA	30,15,4,3	1	1	0	2.92243303786	0
chr4_ref_v2	630748	0	GTTT,G,GT,GTT	1	1	21,16,0,0,0,2,9,2	1	1	0	2	GTTT,GTTT	GTTT,GT	0.125	0.569337683159	0	0,0,0,1,7,3,3,1	1	0	0	10.4040202452	1	2	NA	NA	NA	NA	0	NA	NA	2,4,6,5,18,10,11,7	1	1	0	18.4558856094	1	2	GT,GTT	GTTT,GTT	0.25	0.239270912573	0	g.630749_630750delTT,g.630749delT	0,0	4,0,5,3,24,11,4,1	1	1	0	29.0310354971	1
chr4_ref_v2	631393	0	A,G	0	0	106,108,0,0	1	1	0	2	A,A	NA	NA	0.0	0	17,8,0,0	1	1	0	1.46881821654	0	2	A,A	NA	NA	0.0	0	NA	NA	53,52,0,0	1	1	0	0.396702549531	0	2	A,A	NA	NA	0.0	0	NA	NA	12,18,15,21	1	1	0	310.007135725	1
chr4_ref_v2	637009	0	AT,A	1	1	62,77,3,2	1	1	0	2	AT,AT	NA	NA	1.33488672652	0	7,14,2,2	1	1	0	1.94213447624	0	2	AT,AT	NA	NA	0.655405642089	0	NA	NA	52,48,4,6	1	1	0	2.51943557395	0	2	AT,AT	NA	NA	1.4123425732	0	NA	NA	30,22,2,5	1	1	0	3.15170241752	0
chr4_ref_v2	640600	0	C,A	0	0	87,81,0,0	1	1	0	2	C,C	NA	NA	0.0	0	9,9,0,0	1	0	0	0.331295962137	0	2	NA	NA	NA	NA	0	NA	NA	40,43,0,0	1	1	0	0.54829587485	0	2	C,C	NA	NA	0.0	0	NA	NA	26,28,0,0	1	1	0	0.481559832289	0
chr4_ref_v2	644403	0	T,C	1	0	74,58,0,1	1	1	0	2	T,T	NA	NA	0.00754720563538	0	8,12,0,0	1	1	0	1.00479044163	0	2	T,T	NA	NA	0.0	0	NA	NA	36,44,0,1	1	1	0	1.50631178474	0	2	T,T	NA	NA	0.0124225199986	0	NA	NA	34,32,1,1	1	1	0	0.595135606661	0
chr4_ref_v2	645017	0	GA,G	1	1	41,29,15,6	1	1	0	2	GA,GA	GA,G	0.125	0.0456550249758	0	2,2,4,1	1	0	0	1.47074600683	0	2	NA	NA	NA	NA	0	NA	NA	12,18,26,17	1	1	0	8.07739658013	0	2	GA,G	GA,GA	0.25	0.00830821147483	0	NA	NA	25,15,7,5	1	1	0	0.600234250952	0
chr4_ref_v2	645348	0	A,G	0	0	81,32,27,0	1	1	0	2	A,A	A,G	0.5	0.296571019869	0	13,5,8,0	1	1	0	0.973394530792	0	2	A,G	A,A	0.25	0.182321556794	0	NA	NA	67,35,29,0	1	1	0	0.778057103514	0	2	A,A	A,G	0.5	0.125163142954	0	NA	NA	64,27,23,0	1	1	1	0.382559622955	0
chr4_ref_v2	645358	0	CG,C	0	0	93,32,12,0	1	1	0	2	CG,CG	CG,C	0.25	0.317454230785	0	16,6,5,0	1	1	0	1.12490906604	0	2	CG,CG	CG,C	0.5	0.200670695462	0	NA	NA	81,42,19,0	1	1	0	1.47224104866	0	2	CG,CG	CG,C	0.25	0.129458067237	0	NA	NA	77,28,16,0	1	1	1	1.20500363993	0
chr4_ref_v2	645380	0	A,G	0	0	72,42,15,1	1	1	0	2	A,A	A,G	0.25	0.0176995770994	0	12,10,3,0	1	1	0	0.580807481429	0	2	A,A	A,G	0.25	0.252558099046	0	NA	NA	72,50,10,0	1	1	0	1.03576227435	0	2	A,A	A,G	0.125	0.301924429167	0	NA	NA	67,35,7,0	1	1	0	0.991339514103	0
chr4_ref_v2	645384	0	C,T	0	0	82,45,4,0	1	1	0	2	C,C	C,T	0.125	0.526698972922	0	11,11,4,0	1	1	0	2.54519246876	0	2	C,C	C,T	0.5	0.382992252256	0	NA	NA	76,52,6,0	1	1	0	0.804437420474	0	2	C,C	C,T	0.125	0.198069913762	0	NA	NA	64,40,5,0	1	1	0	0.620578559225	0
chr4_ref_v2	645387	0	T,G	1	0	66,47,16,0	1	1	0	2	T,T	T,G	0.25	0.0539492883496	0	8,11,7,0	1	1	0	1.65822379344	0	2	T,T	T,G	0.5	0.233614851182	0	NA	NA	65,51,14,2	1	1	0	0.598031964783	0	2	T,T	T,G	0.25	0.0350913198113	0	NA	NA	58,43,12,1	1	1	0	0.45571832671	0
chr4_ref_v2	645393	0	A,G	1	0	76,50,1,0	1	1	0	2	A,A	NA	NA	0.00790517950711	0	11,13,4,0	1	1	0	4.98603253479	0	2	A,A	A,G	0.25	0.377294231141	0	NA	NA	68,58,5,0	1	1	0	2.45656082166	0	2	A,A	A,G	0.125	0.336472236621	0	NA	NA	61,52,4,0	1	1	0	1.89758902587	0
chr4_ref_v2	645399	0	T,G	1	0	63,58,11,0	1	1	0	2	T,T	T,G	0.25	0.364973746753	0	12,13,3,1	1	1	0	0.946033893226	0	2	T,T	T,G	0.25	0.113328685307	0	NA	NA	69,64,6,5	1	1	0	2.42926662632	0	2	T,T	T,G	0.125	0.215596345679	0	NA	NA	64,51,4,4	1	1	0	2.05924826527	0
chr4_ref_v2	645406	0	CGTTTTGTTAT,C	0	0	49,73,5,0	1	1	0	2	CGTTTTGTTAT,CGTTTTGTTAT	CGTTTTGTTAT,C	0.125	0.304211374403	0	9,17,2,1	1	1	0	1.02575682981	0	2	CGTTTTGTTAT,CGTTTTGTTAT	CGTTTTGTTAT,C	0.25	0.213574100298	0	NA	NA	64,76,6,5	1	1	0	2.23056345613	0	2	CGTTTTGTTAT,CGTTTTGTTAT	CGTTTTGTTAT,C	0.125	0.164303051291	0	NA	NA	58,61,3,4	1	1	0	1.90105992602	0
chr4_ref_v2	645422	1	T,A	1	0	44,77,2,3	1	1	0	2	NA	NA	NA	NA	0	8,15,2,3	1	1	0	2.12900578186	0	2	NA	NA	NA	NA	0	NA	NA	57,73,7,8	1	1	0	2.69743484338	0	2	NA	NA	NA	NA	0	NA	NA	48,58,3,8	1	1	0	2.28126381782	0
chr4_ref_v2	645423	1	ATATG,A	1	0	44,79,2,3	1	1	0	2	NA	NA	NA	NA	0	9,15,1,3	1	1	0	1.71298863003	0	2	NA	NA	NA	NA	0	NA	NA	56,75,7,8	1	1	0	2.72110481014	0	2	NA	NA	NA	NA	0	NA	NA	48,59,3,8	1	1	0	2.30491763348	0
chr4_ref_v2	645432	1	T,TG	0	0	36,75,1,3	1	1	0	2	NA	NA	NA	NA	0	9,13,1,4	1	1	0	2.67929770859	0	2	NA	NA	NA	NA	0	NA	NA	46,70,5,8	1	1	0	2.88468823436	0	2	NA	NA	NA	NA	0	NA	NA	35,58,2,8	1	1	0	2.37237932736	0
chr4_ref_v2	645435	1	T,TG	0	0	32,78,1,3	1	1	0	2	NA	NA	NA	NA	0	7,13,1,4	1	1	0	2.82906201101	0	2	NA	NA	NA	NA	0	NA	NA	46,71,4,8	1	1	0	2.39314536436	0	2	NA	NA	NA	NA	0	NA	NA	33,59,1,8	1	1	0	2.32241526952	0
chr4_ref_v2	645436	1	T,TTG	0	0	29,77,1,3	1	1	0	2	NA	NA	NA	NA	0	7,13,1,4	1	1	0	2.75683968955	0	2	NA	NA	NA	NA	0	NA	NA	45,71,2,9	1	1	0	2.24312940612	0	2	NA	NA	NA	NA	0	NA	NA	33,59,1,8	1	1	0	2.24461436886	0
chr4_ref_v2	645511	1	G,A	0	0	0,83,0,21	1	1	0	2	NA	NA	NA	NA	0	0,10,0,4	1	0	0	0.523105227385	0	2	NA	NA	NA	NA	0	NA	NA	0,65,0,12	1	1	0	0.722255465612	0	2	NA	NA	NA	NA	0	NA	NA	0,49,0,4	1	1	0	2.16643246798	0
chr4_ref_v2	645517	1	T,A	0	0	0,75,0,33	1	1	0	2	NA	NA	NA	NA	0	0,8,0,6	1	0	0	0.658514123986	0	2	NA	NA	NA	NA	0	NA	NA	0,52,0,26	1	1	0	0.474579991019	0	2	NA	NA	NA	NA	0	NA	NA	0,40,0,13	1	1	0	0.685571817317	0
chr4_ref_v2	645527	1	A,T	0	0	0,71,0,34	1	1	0	2	NA	NA	NA	NA	0	0,8,0,6	1	0	0	0.563783239913	0	2	NA	NA	NA	NA	0	NA	NA	0,54,0,29	1	1	0	0.460140395723	0	2	NA	NA	NA	NA	0	NA	NA	0,37,0,16	1	1	0	0.367245936888	0
chr4_ref_v2	645528	1	T,C	1	0	0,71,0,34	1	1	0	2	NA	NA	NA	NA	0	0,8,0,6	1	0	0	0.563783239913	0	2	NA	NA	NA	NA	0	NA	NA	0,54,0,28	1	1	0	0.391224304072	0	2	NA	NA	NA	NA	0	NA	NA	0,37,0,17	1	1	0	0.293695996605	0
chr4_ref_v2	645533	1	G,T	0	0	0,71,0,34	1	1	0	2	NA	NA	NA	NA	0	0,8,0,6	1	0	0	0.563783239913	0	2	NA	NA	NA	NA	0	NA	NA	0,55,0,29	1	1	0	0.425030987184	0	2	NA	NA	NA	NA	0	NA	NA	0,35,0,18	1	1	0	0.343331570823	0
chr4_ref_v2	645541	1	G,A	0	0	0,64,0,29	1	1	0	2	NA	NA	NA	NA	0	0,7,0,3	1	0	0	0.209144901015	0	2	NA	NA	NA	NA	0	NA	NA	0,50,0,22	1	1	0	0.291317141404	0	2	NA	NA	NA	NA	0	NA	NA	0,32,0,13	1	1	0	0.356958393468	0
chr4_ref_v2	645542	1	C,T	0	0	0,63,0,29	1	1	0	2	NA	NA	NA	NA	0	0,7,0,3	1	0	0	0.215654580132	0	2	NA	NA	NA	NA	0	NA	NA	0,49,0,23	1	1	0	0.289455918318	0	2	NA	NA	NA	NA	0	NA	NA	0,32,0,15	1	1	0	0.27438604333	0
chr4_ref_v2	645544	1	A,T	0	0	0,62,0,29	1	1	0	2	NA	NA	NA	NA	0	0,6,0,3	1	0	0	0.232076667832	0	2	NA	NA	NA	NA	0	NA	NA	0,49,0,23	1	1	0	0.268639666465	0	2	NA	NA	NA	NA	0	NA	NA	0,31,0,15	1	1	0	0.290420019115	0
chr4_ref_v2	645550	1	CACA,C	1	0	0,63,0,29	1	1	0	2	NA	NA	NA	NA	0	0,6,0,3	1	0	0	0.238735512693	0	2	NA	NA	NA	NA	0	NA	NA	0,45,0,22	1	1	0	0.343192087162	0	2	NA	NA	NA	NA	0	NA	NA	0,31,0,14	1	1	0	0.26119334868	0
chr4_ref_v2	645556	1	T,A	0	0	0,60,0,28	1	1	0	2	NA	NA	NA	NA	0	0,6,0,3	1	0	0	0.233026745194	0	2	NA	NA	NA	NA	0	NA	NA	0,43,0,21	1	1	0	0.319774865987	0	2	NA	NA	NA	NA	0	NA	NA	0,28,0,13	1	1	0	0.248290168149	0
chr4_ref_v2	645558	1	TATA,T	1	0	0,58,0,25	1	1	0	2	NA	NA	NA	NA	0	0,6,0,3	1	0	0	0.267438988568	0	2	NA	NA	NA	NA	0	NA	NA	0,41,0,23	1	1	0	0.733989889394	0	2	NA	NA	NA	NA	0	NA	NA	0,25,0,15	1	1	0	0.719841112949	0
chr4_ref_v2	645567	1	T,TACG	1	0	0,46,0,22	1	1	1	2	NA	NA	NA	NA	0	0,4,0,2	1	0	0	0.201221376495	0	2	NA	NA	NA	NA	0	NA	NA	0,35,0,22	1	1	1	0.725640554797	0	2	NA	NA	NA	NA	0	NA	NA	0,24,0,14	1	1	0	0.481202174673	0
chr4_ref_v2	645571	1	A,ATTCC	1	0	0,42,0,18	1	1	1	2	NA	NA	NA	NA	0	0,2,0,2	1	0	0	0.482484904113	0	2	NA	NA	NA	NA	0	NA	NA	0,32,0,19	1	1	1	0.798549023438	0	2	NA	NA	NA	NA	0	NA	NA	0,23,0,12	1	1	0	0.459680912141	0
chr4_ref_v2	645575	1	T,TTC	1	0	0,41,0,14	1	1	1	2	NA	NA	NA	NA	0	0,2,0,2	1	0	0	0.62076217957	0	2	NA	NA	NA	NA	0	NA	NA	0,29,0,15	1	1	1	0.913047711742	0	2	NA	NA	NA	NA	0	NA	NA	0,20,0,11	1	1	0	0.874423755402	0
chr4_ref_v2	645587	1	TTAATA,T	0	0	0,28,0,4	1	1	1	2	NA	NA	NA	NA	0	0,2,0,0	0	0	0	0.0	0	2	NA	NA	NA	NA	0	NA	NA	0,38,0,3	1	1	1	0.651241891544	0	2	NA	NA	NA	NA	0	NA	NA	0,24,0,2	1	1	0	0.459516561487	0
chr4_ref_v2	645589	1	A,T	1	0	0,31,0,1	1	1	1	2	NA	NA	NA	NA	0	0,0,0,2	0	0	0	0.0	0	2	NA	NA	NA	NA	0	NA	NA	0,31,0,6	1	1	1	3.10671728456	0	2	NA	NA	NA	NA	0	NA	NA	0,16,0,9	1	1	0	7.77476139176	0
chr4_ref_v2	645598	1	TG,T	0	0	0,22,0,4	1	1	1	2	NA	NA	NA	NA	0	0,3,0,0	0	0	0	0.0	0	2	NA	NA	NA	NA	0	NA	NA	0,31,0,4	1	1	1	0.449490264238	0	2	NA	NA	NA	NA	0	NA	NA	0,20,0,2	1	1	0	0.503294335365	0
chr4_ref_v2	645625	1	G,A	0	0	0,10,0,0	0	0	1	2	NA	NA	NA	NA	0	0,2,0,0	0	0	1	0.0	0	2	NA	NA	NA	NA	0	NA	NA	0,17,0,5	1	1	1	0.0	0	2	NA	NA	NA	NA	0	NA	NA	0,7,0,4	1	0	1	0.0	0
chr4_ref_v2	645626	1	T,C	0	0	0,10,0,0	0	0	1	2	NA	NA	NA	NA	0	0,2,0,0	0	0	1	0.0	0	2	NA	NA	NA	NA	0	NA	NA	0,18,0,5	1	1	1	0.0	0	2	NA	NA	NA	NA	0	NA	NA	0,7,0,4	1	0	1	0.0	0
chr4_ref_v2	645637	1	A,T	0	0	0,5,0,0	0	0	1	2	NA	NA	NA	NA	0	0,2,0,0	0	0	1	0.0	0	2	NA	NA	NA	NA	0	NA	NA	0,16,0,3	1	0	1	0.0	0	2	NA	NA	NA	NA	0	NA	NA	0,9,0,3	1	0	1	0.0	0
chr4_ref_v2	645642	1	T,C	0	0	0,5,0,0	0	0	1	2	NA	NA	NA	NA	0	0,2,0,0	0	0	1	0.0	0	2	NA	NA	NA	NA	0	NA	NA	0,16,0,3	1	0	1	0.0	0	2	NA	NA	NA	NA	0	NA	NA	0,8,0,2	1	0	1	0.0	0
chr4_ref_v2	645645	1	A,C	0	0	0,5,0,0	0	0	1	2	NA	NA	NA	NA	0	0,2,0,0	0	0	1	0.0	0	2	NA	NA	NA	NA	0	NA	NA	0,15,0,3	1	0	1	0.0	0	2	NA	NA	NA	NA	0	NA	NA	0,8,0,2	1	0	1	0.0	0
chr4_ref_v2	645652	1	T,A	0	0	0,4,0,0	0	0	1	2	NA	NA	NA	NA	0	0,4,0,0	0	0	1	0.0	0	2	NA	NA	NA	NA	0	NA	NA	0,16,0,3	1	0	1	0.0	0	2	NA	NA	NA	NA	0	NA	NA	0,8,0,2	1	0	1	0.0	0
chr4_ref_v2	645653	1	A,G	0	0	0,4,0,0	0	0	1	2	NA	NA	NA	NA	0	0,4,0,0	0	0	1	0.0	0	2	NA	NA	NA	NA	0	NA	NA	0,16,0,3	1	0	1	0.0	0	2	NA	NA	NA	NA	0	NA	NA	0,8,0,2	1	0	1	0.0	0
chr4_ref_v2	645654	1	T,C	0	0	0,4,0,0	0	0	1	2	NA	NA	NA	NA	0	0,4,0,0	0	0	1	0.0	0	2	NA	NA	NA	NA	0	NA	NA	0,16,0,3	1	0	1	0.0	0	2	NA	NA	NA	NA	0	NA	NA	0,8,0,2	1	0	1	0.0	0
chr4_ref_v2	645662	1	C,A	1	0	0,2,0,0	0	0	1	2	NA	NA	NA	NA	0	0,4,0,0	0	0	1	0.0	0	2	NA	NA	NA	NA	0	NA	NA	0,15,0,2	1	0	1	0.0	0	2	NA	NA	NA	NA	0	NA	NA	0,11,0,2	1	0	1	0.0	0
chr4_ref_v2	645664	1	T,C	1	0	0,2,0,0	0	0	1	2	NA	NA	NA	NA	0	0,4,0,0	0	0	1	0.0	0	2	NA	NA	NA	NA	0	NA	NA	0,16,0,2	1	0	1	0.0	0	2	NA	NA	NA	NA	0	NA	NA	0,11,0,2	1	0	1	0.0	0
chr4_ref_v2	645667	1	G,A	0	0	0,2,0,0	0	0	1	2	NA	NA	NA	NA	0	0,4,0,0	0	0	1	0.0	0	2	NA	NA	NA	NA	0	NA	NA	0,16,0,2	1	0	1	0.0	0	2	NA	NA	NA	NA	0	NA	NA	0,10,0,2	1	0	1	0.0	0
chr4_ref_v2	645668	1	C,T	0	0	0,2,0,0	0	0	1	2	NA	NA	NA	NA	0	0,4,0,0	0	0	1	0.0	0	2	NA	NA	NA	NA	0	NA	NA	0,16,0,2	1	0	1	0.0	0	2	NA	NA	NA	NA	0	NA	NA	0,10,0,2	1	0	1	0.0	0
chr4_ref_v2	645675	1	T,A	1	0	0,1,0,0	0	0	1	2	NA	NA	NA	NA	0	0,4,0,0	0	0	1	0.0	0	2	NA	NA	NA	NA	0	NA	NA	0,15,0,2	1	0	1	0.0	0	2	NA	NA	NA	NA	0	NA	NA	0,10,0,2	1	0	1	0.0	0
chr4_ref_v2	645677	1	C,CT	1	0	0,2,0,0	0	0	1	2	NA	NA	NA	NA	0	0,4,0,0	0	0	1	0.0	0	2	NA	NA	NA	NA	0	NA	NA	0,15,0,2	1	0	1	0.0	0	2	NA	NA	NA	NA	0	NA	NA	0,10,0,2	1	0	1	0.0	0
chr4_ref_v2	645700	1	C,T	0	0	0,2,0,0	0	0	1	2	NA	NA	NA	NA	0	0,3,0,0	0	0	1	0.0	0	2	NA	NA	NA	NA	0	NA	NA	0,9,0,1	1	0	1	0.0	0	2	NA	NA	NA	NA	0	NA	NA	0,8,0,2	1	0	1	0.0	0
chr4_ref_v2	645702	1	A,G	0	0	0,2,0,0	0	0	1	2	NA	NA	NA	NA	0	0,3,0,0	0	0	1	0.0	0	2	NA	NA	NA	NA	0	NA	NA	0,9,0,1	1	0	1	0.0	0	2	NA	NA	NA	NA	0	NA	NA	0,8,0,1	1	0	1	0.0	0
chr4_ref_v2	651116	1	A,G	1	0	15,0,9,0	1	1	1	2	NA	NA	NA	NA	0	3,0,2,0	1	0	0	0.2086526744	0	2	NA	NA	NA	NA	0	NA	NA	15,0,4,0	1	0	1	1.02648567019	0	2	NA	NA	NA	NA	0	NA	NA	9,0,2,0	1	0	1	0.855929356007	0
chr4_ref_v2	653251	0	CT,C	1	1	72,71,1,1	1	1	0	2	CT,CT	NA	NA	0.779776468393	0	5,8,1,1	1	0	0	1.82248513924	0	2	NA	NA	NA	NA	0	NA	NA	40,33,0,1	1	1	0	0.592909436629	0	2	CT,CT	NA	NA	1.35404117509	0	NA	NA	11,13,9,20	1	1	0	309.177234497	1
chr4_ref_v2	655218	0	A,G	0	0	18,81,5,0	1	1	0	2	A,A	A,G	0.125	0.0953101798043	0	5,12,3,0	1	1	0	1.29660799978	0	2	A,A	A,G	0.5	0.348306694268	0	NA	NA	9,35,15,0	1	1	0	7.55854501813	0	2	A,A	A,G	0.5	0.0870113769896	0	NA	NA	8,23,10,0	1	1	0	5.26691026129	0
chr4_ref_v2	656045	0	G,A	0	0	98,102,0,1	1	1	0	2	G,G	NA	NA	0.00498754151104	0	15,7,0,0	1	1	0	1.34119007743	0	2	G,G	NA	NA	0.0	0	NA	NA	56,53,0,0	1	1	0	0.513686529936	0	2	G,G	NA	NA	0.0	0	NA	NA	30,31,0,0	1	1	0	0.384499697982	0
chr4_ref_v2	656830	0	C,T	1	0	85,102,0,0	1	1	0	2	C,C	NA	NA	0.0	0	9,12,0,0	1	1	0	0.350490730365	0	2	C,C	NA	NA	0.0	0	NA	NA	49,70,0,0	1	1	0	0.713902350154	0	2	C,C	NA	NA	0.0	0	NA	NA	28,43,0,0	1	1	0	0.754474682689	0
chr4_ref_v2	657546	0	TA,T	1	1	64,56,0,0	1	1	0	2	TA,TA	NA	NA	0.00293573194928	0	9,9,0,0	1	0	0	0.355700209159	0	2	NA	NA	NA	NA	0	NA	NA	38,45,0,0	1	1	0	1.0195894005	0	2	TA,TA	NA	NA	0.010956233026	0	NA	NA	34,36,1,0	1	1	0	0.605478583532	0
chr4_ref_v2	658028	0	CTTT,C,CTT,CTTTT	1	1	36,35,0,0,3,5,0,2	1	1	0	2	CTTT,CTTT	NA	NA	0.654948013839	0	3,3,0,0,4,8,1,0	1	0	0	7.46612020679	0	2	NA	NA	NA	NA	0	NA	NA	12,15,0,1,4,3,19,16	1	1	0	23.9107388803	1	2	CTTTT,CTTTT	CTT,CTTTT	0.25	0.385065763778	0	g.658028_658029insT,g.658028_658029insT	0,1	12,2,23,13,4,3,0,2	1	1	0	33.2738271256	1
chr4_ref_v2	667318	0	C,T	0	0	102,67,0,0	1	1	0	2	C,C	NA	NA	0.0	0	17,18,0,0	1	1	0	1.0388995351	0	2	C,C	NA	NA	0.0	0	NA	NA	58,45,0,0	1	1	0	0.651806284185	0	2	C,C	NA	NA	0.0	0	NA	NA	31,32,0,0	1	1	0	1.41598338563	0
chr4_ref_v2	668730	0	GA,G	1	1	84,81,0,0	1	1	0	2	GA,GA	NA	NA	0.0101364264633	0	13,7,0,0	1	1	0	0.880625786707	0	2	GA,GA	NA	NA	0.0320637381738	0	NA	NA	33,22,30,23	1	1	0	311.509415884	1	2	GA,G	NA	NA	0.0900781895673	0	g.668731delA	0	47,38,2,0	1	1	0	1.18784442277	0
chr4_ref_v2	668864	0	TAA,T,TA	1	1	33,60,1,2,4,13	1	1	0	2	TAA,TAA	NA	NA	1.2012407048	0	7,5,2,1,4,4	1	1	0	2.92091981913	0	2	TAA,TAA	TAA,T	0.25	0.646133999567	0	NA	NA	4,6,26,36,22,19	1	1	0	310.819484413	1	2	T,TA	TAA,TA	0.25	0.281859744794	0	g.668865_668866delAA,g.668865delA	0,0	10,27,13,23,3,6	1	1	0	25.5251459619	1
chr4_ref_v2	673033	0	C,T	1	0	46,82,0,0	1	1	0	2	C,C	NA	NA	0.0	0	12,9,0,0	1	1	0	1.59674761773	0	2	C,C	NA	NA	0.0	0	NA	NA	55,50,0,0	1	1	0	3.65002941794	0	2	C,C	NA	NA	0.0	0	NA	NA	31,33,0,0	1	1	0	1.68152911674	0
chr4_ref_v2	680043	0	CT,C	1	1	56,77,1,2	1	1	0	2	CT,CT	NA	NA	1.16847795945	0	5,6,5,6	1	1	0	13.5246599473	1	2	CT,C	CT,CT	0.125	0.0396453636939	0	g.680044delT	0	32,43,2,5	1	1	0	2.37258912385	0	2	CT,CT	NA	NA	0.91193702698	0	NA	NA	21,29,1,0	1	1	0	0.507384788721	0
chr4_ref_v2	687920	0	GA,G	1	1	35,36,2,4	1	1	0	2	GA,GA	NA	NA	0.480771113634	0	5,3,6,2	1	0	0	6.94073492344	0	2	NA	NA	NA	NA	0	NA	NA	27,25,6,2	1	1	0	2.35994226733	0	2	GA,GA	NA	NA	0.981559657112	0	NA	NA	26,16,1,3	1	1	0	1.06508980713	0
chr4_ref_v2	687977	0	C,CT,CTT	1	1	3,6,1,8,2,4	1	1	0	2	C,CT	CT,CTT	0.5	0.285351785157	0	4,2,3,2,0,0	1	0	0	2.17956624525	0	2	NA	NA	NA	NA	0	NA	NA	1,7,5,8,8,13	1	1	0	2.5224781793	0	2	C,CTT	CTT,CTT	0.5	0.761963827924	0	NA	NA	3,10,9,7,1,1	1	1	0	5.53078250598	0
chr4_ref_v2	691139	0	G,GA	1	1	55,73,0,0	1	1	0	2	G,G	NA	NA	0.00889535529209	0	8,10,0,0	1	0	0	0.328500789154	0	2	NA	NA	NA	NA	0	NA	NA	37,53,0,0	1	1	0	0.429549835253	0	2	G,G	NA	NA	0.26884388064	0	NA	NA	24,17,1,1	1	1	0	1.71132282006	0
chr4_ref_v2	691302	0	A,AATAT,AATATAT,AATATATAT	1	1	0,0,5,11,35,25,1,1	1	1	0	2	AATATAT,AATATAT	AATAT,AATATAT	0.125	0.986844808606	0	0,0,2,0,0,2,0,0	1	0	0	1.97958032443	0	2	NA	NA	NA	NA	0	NA	NA	0,0,5,2,7,22,13,7	1	1	0	14.739972715	1	2	AATATAT,AATATATAT	AATATAT,AATATAT	0.25	0.209851693491	0	g.691302_691304ATATAT>ATATATAT	0	0,0,1,5,12,16,10,9	1	1	0	12.3529257742	1
chr4_ref_v2	693794	0	G,T	0	0	106,81,1,0	1	1	0	2	G,G	NA	NA	0.00533334597536	0	11,14,0,0	1	1	0	0.886644142026	0	2	G,G	NA	NA	0.0	0	NA	NA	47,63,0,0	1	1	0	2.88004587888	0	2	G,G	NA	NA	0.0	0	NA	NA	34,39,0,0	1	1	0	1.35564513475	0
chr4_ref_v2	694550	0	AT,A	1	1	58,56,2,2	1	1	0	2	AT,AT	NA	NA	0.726645207166	0	16,16,1,2	1	1	0	0.996987837282	0	2	AT,AT	NA	NA	0.765293908866	0	NA	NA	60,40,5,2	1	1	0	1.50088992293	0	2	AT,AT	NA	NA	1.19961909943	0	NA	NA	23,24,2,4	1	1	0	2.06385228382	0
chr4_ref_v2	699164	0	T,G	1	0	12,67,20,0	1	1	0	2	T,T	T,G	0.5	0.226313126075	0	4,6,4,0	1	0	0	1.2365842185	0	2	NA	NA	NA	NA	0	NA	NA	11,48,10,0	1	1	0	0.783271089906	0	2	T,T	T,G	0.25	0.266267977948	0	NA	NA	5,35,4,0	1	1	0	1.29592644656	0
chr4_ref_v2	705640	0	T,C	1	0	78,83,0,0	1	1	0	2	T,T	NA	NA	0.0	0	13,13,0,0	1	1	0	0.348335479883	0	2	T,T	NA	NA	0.0	0	NA	NA	26,17,23,18	1	1	0	309.937728993	1	2	T,C	NA	NA	0.0476280489893	0	g.705640T>C	0	25,18,0,0	1	1	0	0.92419008217	0
chr4_ref_v2	708722	0	C,T	1	0	68,83,0,0	1	1	0	2	C,C	NA	NA	0.0	0	9,19,0,0	1	1	0	0.991346298751	0	2	C,C	NA	NA	0.0	0	NA	NA	38,55,0,1	1	1	0	0.610171782922	0	2	C,C	NA	NA	0.0106952891167	0	NA	NA	32,37,0,0	1	1	0	0.392519547081	0
chr4_ref_v2	712688	0	C,T	0	0	107,81,0,0	1	1	0	2	C,C	NA	NA	0.0	0	10,8,0,0	1	0	0	0.327380349943	0	2	NA	NA	NA	NA	0	NA	NA	47,35,0,0	1	1	0	0.375619757708	0	2	C,C	NA	NA	0.0	0	NA	NA	30,40,0,0	1	1	0	2.09773055749	0
chr4_ref_v2	719651	0	G,T	0	0	99,90,0,0	1	1	0	2	G,G	NA	NA	0.0	0	14,18,0,0	1	1	0	0.699699560056	0	2	G,G	NA	NA	0.0	0	NA	NA	37,52,0,0	1	1	0	1.69296788623	0	2	G,G	NA	NA	0.0	0	NA	NA	28,34,0,0	1	1	0	0.835462200405	0
chr4_ref_v2	721572	0	CA,C	1	1	72,94,0,0	1	1	0	2	CA,CA	NA	NA	0.000859206301768	0	13,20,0,0	1	1	0	0.431139167397	0	2	CA,CA	NA	NA	0.00286819217259	0	NA	NA	36,57,0,0	1	1	0	0.688353442586	0	2	CA,CA	NA	NA	0.00293936487809	0	NA	NA	22,32,0,0	1	1	0	0.425418576024	0
chr4_ref_v2	722122	0	GA,G	1	1	42,73,1,1	1	1	0	2	GA,GA	NA	NA	1.4285260677	0	8,14,1,0	1	1	0	0.755952064831	0	2	GA,GA	NA	NA	0.796065567533	0	NA	NA	25,40,22,30	1	1	0	42.6924005486	1	2	GA,G	GA,GA	0.25	0.128301670586	0	g.722123delA	0	29,29,2,1	1	1	0	1.46682936619	0
chr4_ref_v2	723801	0	G,A	0	0	151,55,0,0	1	1	0	2	G,G	NA	NA	0.0	0	21,7,0,0	1	1	0	0.341585094521	0	2	G,G	NA	NA	0.0	0	NA	NA	66,29,0,0	1	1	0	0.649620149357	0	2	G,G	NA	NA	0.0	0	NA	NA	16,14,15,9	1	1	0	308.630176695	1
chr4_ref_v2	727364	0	T,C	0	0	76,96,0,0	1	1	0	2	T,T	NA	NA	0.0	0	10,10,0,0	1	1	0	0.437919074883	0	2	T,T	NA	NA	0.0	0	NA	NA	41,42,0,0	1	1	0	0.717602441482	0	2	T,T	NA	NA	0.0	0	NA	NA	32,31,0,0	1	1	0	0.776097224694	0
chr4_ref_v2	732217	0	G,T	0	0	82,84,0,0	1	1	0	2	G,G	NA	NA	0.0	0	9,16,0,0	1	1	0	0.958972891838	0	2	G,G	NA	NA	0.0	0	NA	NA	39,53,0,0	1	1	0	1.00227559968	0	2	G,G	NA	NA	0.0	0	NA	NA	24,32,0,0	1	1	0	0.720677656975	0
chr4_ref_v2	732291	0	G,A	0	0	1,0,102,84	1	1	0	2	A,A	NA	NA	0.00536194314139	0	0,0,13,12	1	1	0	0.382395003789	0	2	A,A	NA	NA	0.0	0	NA	NA	0,0,52,45	1	1	0	0.431081613934	0	2	A,A	NA	NA	0.0	0	NA	NA	0,1,31,33	1	1	0	0.794317842885	0
chr4_ref_v2	733398	0	AT,A	1	1	89,35,3,1	1	1	0	2	AT,AT	NA	NA	0.810728324377	0	9,4,8,2	1	1	0	10.3608112847	1	2	AT,A	AT,AT	0.25	0.106153845657	0	g.733399delT	0	27,18,26,14	1	1	0	28.1959351021	1	2	AT,A	AT,AT	0.25	0.0229411549279	0	g.733399delT	0	32,27,4,3	1	1	0	2.59414042094	0
chr4_ref_v2	734671	0	G,T	0	0	93,80,1,0	1	1	0	2	G,G	NA	NA	0.00576370471675	0	15,15,0,0	1	1	0	0.428315458912	0	2	G,G	NA	NA	0.0	0	NA	NA	26,21,20,23	1	1	0	310.191458414	1	2	G,T	NA	NA	0.0889474860165	0	g.734671G>T	0	30,26,0,0	1	1	0	0.38384314531	0
chr4_ref_v2	743180	0	CT,C	1	1	49,83,0,2	1	1	0	2	CT,CT	NA	NA	0.417567253523	0	4,4,3,9	1	1	0	18.504631818	1	2	CT,C	C,C	0.25	0.11616215222	0	g.743181delT	0	35,42,0,0	1	1	0	1.21451500154	0	2	CT,CT	NA	NA	0.010956233026	0	NA	NA	35,44,0,1	1	1	0	0.95597916655	0
chr4_ref_v2	746254	0	CA,C,CAA	1	1	37,21,5,4,1,8	1	1	0	2	CA,CA	CA,CAA	0.125	0.432885658933	0	4,3,0,1,6,3	1	0	0	8.09942924702	0	2	NA	NA	NA	NA	0	NA	NA	15,7,15,22,3,4	1	1	0	13.8801047132	1	2	CA,C	CA,CAA	0.25	0.182342117653	0	NA	NA	8,5,8,10,5,4	1	1	0	6.40568240514	0
chr4_ref_v2	748425	0	TAAA,T,TAA,TAAAA	1	1	47,44,0,0,10,4,11,17	1	1	0	2	TAAA,TAAA	TAAA,TAAAA	0.5	0.738975052522	0	1,0,4,1,5,4,0,0	1	0	0	14.1501476543	1	2	NA	NA	NA	NA	0	NA	NA	18,12,1,1,19,20,4,4	1	1	0	15.4372473929	1	2	TAAA,TAA	TAAA,TAAAA	0.25	0.371180856547	0	g.748426delA	0	18,13,1,0,19,13,2,4	1	1	0	10.5898566041	1
chr4_ref_v2	748506	0	G,GT	1	1	99,58,0,0	1	1	0	2	G,G	NA	NA	0.00889535529209	0	5,3,10,7	1	1	0	308.195708918	1	2	G,GT	GT,GT	0.5	0.0713615282587	0	g.748506_748507insT	0	54,33,0,1	1	1	0	0.424054261006	0	2	G,G	NA	NA	0.234942328965	0	NA	NA	49,33,2,2	1	1	0	1.69878201236	0
chr4_ref_v2	751300	0	T,C	0	0	65,90,0,0	1	1	0	2	T,T	NA	NA	0.0	0	16,14,0,0	1	1	0	0.900974353854	0	2	T,T	NA	NA	0.0	0	NA	NA	46,46,0,0	1	1	0	1.18626808735	0	2	T,T	NA	NA	0.0	0	NA	NA	30,36,0,0	1	1	0	0.50767379958	0
chr4_ref_v2	762025	0	C,T	1	0	134,49,0,0	1	1	0	2	C,C	NA	NA	0.0	0	8,7,0,0	1	0	0	1.25124818871	0	2	NA	NA	NA	NA	0	NA	NA	55,25,0,0	1	1	0	0.679620025098	0	2	C,C	NA	NA	0.0	0	NA	NA	49,28,0,0	1	1	0	1.47869121088	0
chr4_ref_v2	768472	0	C,A	0	0	83,53,0,0	1	1	0	2	C,C	NA	NA	0.0	0	12,7,0,0	1	0	0	0.33357804802	0	2	NA	NA	NA	NA	0	NA	NA	35,52,0,0	1	1	0	4.61285102164	0	2	C,C	NA	NA	0.0	0	NA	NA	31,37,0,0	1	1	0	2.35453967176	0
chr4_ref_v2	770037	0	CT,C	1	1	57,46,5,4	1	1	0	2	CT,CT	NA	NA	0.185754469215	0	7,3,5,7	1	1	0	7.99289649647	0	2	CT,C	NA	NA	0.0539453026908	0	NA	NA	20,19,25,17	1	1	0	18.611189602	1	2	CT,C	CT,CT	0.125	0.0230542329947	0	g.770038delT	0	5,4,31,35	1	1	0	309.849153861	1
chr4_ref_v2	774158	0	TA,T	1	1	86,93,0,0	1	1	0	2	TA,TA	NA	NA	0.0101364264633	0	5,4,7,5	1	1	0	307.919168359	1	2	TA,T	T,T	0.125	0.00328692584948	0	g.774159delA	0	59,57,4,1	1	1	0	2.53098457085	0	2	TA,TA	NA	NA	0.125154570027	0	NA	NA	41,35,1,1	1	1	0	0.874498686901	0
chr4_ref_v2	774305	0	G,T	0	0	89,106,1,0	1	1	0	2	G,G	NA	NA	0.00511510066677	0	8,13,0,0	1	1	0	0.517379509379	0	2	G,G	NA	NA	0.0	0	NA	NA	55,66,0,0	1	1	0	0.412815307668	0	2	G,G	NA	NA	0.0	0	NA	NA	17,16,14,20	1	1	0	309.569605807	1
chr4_ref_v2	774436	0	C,T	1	0	85,75,0,0	1	1	0	2	C,C	NA	NA	0.0	0	14,11,0,0	1	1	0	0.369481623905	0	2	C,C	NA	NA	0.0	0	NA	NA	51,44,0,0	1	1	0	0.382620134242	0	2	C,C	NA	NA	0.0	0	NA	NA	31,31,0,0	1	1	0	0.469327605619	0
chr4_ref_v2	781912	0	AT,A	1	1	86,101,0,0	1	1	0	2	AT,AT	NA	NA	0.00293573194928	0	8,7,0,0	1	0	0	0.44115425321	0	2	NA	NA	NA	NA	0	NA	NA	41,33,0,0	1	1	0	1.2497409447	0	2	AT,AT	NA	NA	0.010956233026	0	NA	NA	17,12,25,20	1	1	0	311.156039514	1
chr4_ref_v2	785086	0	A,G	0	0	80,63,0,0	1	1	0	2	A,A	NA	NA	0.0	0	8,4,0,0	1	0	0	0.50175361938	0	2	NA	NA	NA	NA	0	NA	NA	58,43,0,0	1	1	0	0.417354832181	0	2	A,A	NA	NA	0.0	0	NA	NA	30,14,0,0	1	1	0	1.25465694951	0
chr4_ref_v2	788443	0	T,C	1	0	83,82,0,0	1	1	0	2	T,T	NA	NA	0.0	0	13,8,0,0	1	1	0	0.734853473974	0	2	T,T	NA	NA	0.0	0	NA	NA	44,40,0,1	1	1	0	0.466390723398	0	2	T,T	NA	NA	0.011834457647	0	NA	NA	34,20,0,0	1	1	0	1.49189800928	0
chr4_ref_v2	790429	0	C,T	0	0	99,101,0,0	1	1	0	2	C,C	NA	NA	0.0	0	13,12,0,0	1	1	0	0.362389631334	0	2	C,C	NA	NA	0.0	0	NA	NA	62,40,0,0	1	1	0	1.98836774926	0	2	C,C	NA	NA	0.0	0	NA	NA	38,35,0,0	1	1	0	0.452583390571	0
chr4_ref_v2	791826	0	CAAA,C,CA,CAA	1	1	53,58,0,0,0,0,2,3	1	1	0	2	CAAA,CAAA	NA	NA	1.1099429947	0	3,5,0,0,3,6,1,1	1	0	0	13.7481837359	1	2	NA	NA	NA	NA	0	NA	NA	28,15,20,27,0,0,2,0	1	1	0	41.9827246723	1	2	CAAA,C	NA	NA	1.82251349089	0	g.791827_791829delAAA	0	9,11,0,0,4,2,12,13	1	1	0	18.2657845384	1
chr4_ref_v2	794723	0	G,A	0	0	58,92,0,0	1	1	0	2	G,G	NA	NA	0.0	0	7,14,0,0	1	1	0	0.420640125816	0	2	G,G	NA	NA	0.0	0	NA	NA	22,49,1,0	1	1	0	0.953853346552	0	2	G,G	NA	NA	0.0139862419747	0	NA	NA	21,31,0,0	1	1	0	0.390808099323	0
chr4_ref_v2	801581	0	CTCT,C	1	1	67,32,6,5	1	1	0	2	CTCT,CTCT	CTCT,C	0.125	0.261863951711	0	4,7,0,0	1	0	0	1.86617315878	0	2	NA	NA	NA	NA	0	NA	NA	31,34,2,2	1	1	0	3.62051500672	0	2	CTCT,CTCT	NA	NA	0.159500101867	0	NA	NA	12,9,4,10	1	1	0	6.55451612715	0
chr4_ref_v2	806084	0	G,A	0	0	68,100,0,0	1	1	0	2	G,G	NA	NA	0.0	0	18,20,0,0	1	1	0	0.636849077151	0	2	G,G	NA	NA	0.0	0	NA	NA	41,54,0,0	1	1	0	0.497486162903	0	2	G,G	NA	NA	0.0	0	NA	NA	27,35,0,0	1	1	0	0.470136187061	0
chr4_ref_v2	810373	0	TTA,T,TTATATA	1	1	53,39,3,4,3,1	1	1	0	2	TTA,TTA	TTA,TTATATA	0.125	1.17261757492	0	2,0,2,6,4,5	1	0	0	12.3870687686	1	2	NA	NA	NA	NA	0	NA	NA	28,28,4,4,2,1	1	1	0	1.05660062491	0	2	TTA,TTA	TTA,TTATATA	0.125	0.667986429502	0	NA	NA	12,6,16,14,1,0	1	1	0	17.629162331	1
chr4_ref_v2	811791	0	CT,C	1	1	65,78,4,3	1	1	0	2	CT,CT	NA	NA	0.472986500102	0	9,6,2,1	1	0	0	1.34161851519	0	2	NA	NA	NA	NA	0	NA	NA	50,46,0,2	1	1	0	1.17107201046	0	2	CT,CT	NA	NA	1.2224648173	0	NA	NA	29,24,1,2	1	1	0	0.904392046948	0
chr4_ref_v2	812568	0	C,A	0	0	93,71,0,0	1	1	0	2	C,C	NA	NA	0.0	0	17,13,0,0	1	1	0	0.342226489507	0	2	C,C	NA	NA	0.0	0	NA	NA	74,46,0,0	1	1	0	0.81864682771	0	2	C,C	NA	NA	0.0	0	NA	NA	34,22,0,0	1	1	0	0.510010272135	0
chr4_ref_v2	812691	0	AAAG,A	1	1	61,61,2,1	1	1	0	2	AAAG,AAAG	NA	NA	0.175482482738	0	7,10,1,2	1	1	0	2.34477532202	0	2	AAAG,AAAG	AAAG,A	0.25	0.0211316228189	0	NA	NA	35,52,3,3	1	1	0	1.64628345416	0	2	AAAG,AAAG	NA	NA	0.293087693838	0	NA	NA	21,35,2,2	1	1	0	1.32636815825	0
chr4_ref_v2	812863	0	CAT,C,CATAT	1	1	73,54,9,5,1,4	1	1	0	2	CAT,CAT	CAT,C	0.125	0.773850224749	0	4,7,0,1,8,4	1	1	0	15.2432623351	1	2	CAT,CATAT	CATAT,CATAT	0.125	0.0274247687386	0	g.812863_812864insAT	0	55,33,6,3,9,6	1	1	0	7.17648705653	0	2	CAT,CAT	CAT,CATAT	0.25	0.302406619521	0	NA	NA	33,29,4,2,8,2	1	1	0	7.24629714849	0
chr4_ref_v2	814759	0	CA,C	1	1	69,62,0,0	1	1	0	2	CA,CA	NA	NA	7.66998698668e-05	0	11,14,0,0	1	1	0	0.618071073676	0	2	CA,CA	NA	NA	0.000216799471007	0	NA	NA	43,36,0,0	1	1	0	0.415465099735	0	2	CA,CA	NA	NA	0.000175325768458	0	NA	NA	30,30,0,0	1	1	0	0.439583278957	0
chr4_ref_v2	815122	0	TA,T	1	1	69,61,1,2	1	1	0	2	TA,TA	NA	NA	0.279001180481	0	12,10,0,1	1	1	0	0.532999674455	0	2	TA,TA	NA	NA	0.042069638485	0	NA	NA	23,22,19,15	1	1	0	27.8489690605	1	2	TA,T	TA,TA	0.25	0.0245922142686	0	g.815123delA	0	21,33,1,1	1	1	0	1.50309515648	0
chr4_ref_v2	816532	0	TA,T	1	1	51,85,3,6	1	1	0	2	TA,TA	NA	NA	1.16221272269	0	6,4,7,7	1	1	0	12.197120839	1	2	TA,T	TA,TA	0.25	0.0336607624871	0	g.816533delA	0	31,43,3,10	1	1	0	2.6323124929	0	2	TA,TA	NA	NA	1.24473952507	0	NA	NA	12,21,21,22	1	1	0	25.4834631153	1
chr4_ref_v2	817432	0	TA,T	1	1	39,62,0,4	1	1	0	2	TA,TA	NA	NA	0.382423724299	0	0,1,8,11	1	1	0	308.033150239	1	2	T,T	NA	NA	0.000146432636379	0	g.817433delA,g.817433delA	0,1	42,49,6,8	1	1	0	3.72795027932	0	2	TA,TA	NA	NA	0.412161239401	0	NA	NA	22,15,6,14	1	1	0	10.8625243913	1
chr4_ref_v2	822484	0	C,CA	1	1	119,110,0,0	1	1	0	2	C,C	NA	NA	0.00270639717011	0	17,12,0,0	1	1	0	0.541507411506	0	2	C,C	NA	NA	0.0101526172412	0	NA	NA	57,45,2,0	1	1	0	1.34007594561	0	2	C,C	NA	NA	0.414704524662	0	NA	NA	42,30,1,0	1	1	0	0.911587746158	0
chr4_ref_v2	826255	0	A,AT	1	1	71,108,0,0	1	1	0	2	A,A	NA	NA	0.000714806460875	0	10,10,0,0	1	1	0	0.654766460383	0	2	A,A	NA	NA	0.00182452343844	0	NA	NA	29,56,0,0	1	1	0	0.775872481289	0	2	A,A	NA	NA	0.00172653063801	0	NA	NA	27,31,0,0	1	1	0	0.784005141724	0
chr4_ref_v2	832619	0	CA,C	1	1	37,86,1,3	1	1	0	2	CA,CA	NA	NA	0.802631114144	0	5,7,2,8	1	1	0	10.7663130365	1	2	CA,C	CA,CA	0.25	0.0261111379834	0	g.832620delA	0	31,42,3,3	1	1	0	1.82109939878	0	2	CA,CA	NA	NA	1.03905903442	0	NA	NA	25,40,2,3	1	1	0	1.2011872701	0
chr4_ref_v2	833096	0	C,A	1	0	80,73,0,1	1	1	0	2	C,C	NA	NA	0.00651468102119	0	11,11,0,0	1	1	0	0.363274917329	0	2	C,C	NA	NA	0.0	0	NA	NA	46,66,0,0	1	1	0	2.10790776188	0	2	C,C	NA	NA	0.0	0	NA	NA	21,33,0,0	1	1	0	1.58868731316	0
chr4_ref_v2	835158	0	C,T	0	0	54,96,0,0	1	1	0	2	C,C	NA	NA	0.0	0	7,13,0,0	1	1	0	0.324176854136	0	2	C,C	NA	NA	0.0	0	NA	NA	43,36,0,0	1	1	0	3.5631637123	0	2	C,C	NA	NA	0.0	0	NA	NA	29,45,0,0	1	1	0	0.507474452592	0
chr4_ref_v2	835540	0	GAA,G,GA	1	1	27,31,1,1,10,3	1	1	0	2	GAA,GAA	NA	NA	0.0577239326291	0	3,3,2,0,4,0	1	0	0	2.22144943163	0	2	NA	NA	NA	NA	0	NA	NA	60,41,0,0,8,2	1	1	0	3.80328641246	0	2	GAA,GAA	NA	NA	1.81815921317	0	NA	NA	4,8,20,8,5,2	1	1	0	26.769549698	1
chr4_ref_v2	837968	0	A,AAATAATAATAAT	1	1	0,2,18,26	1	1	0	2	AAATAATAATAAT,AAATAATAATAAT	A,AAATAATAATAAT	0.125	0.0626463729855	0	0,0,6,4	1	0	0	0.841569889222	0	2	NA	NA	NA	NA	0	NA	NA	0,2,17,27	1	1	0	0.393215136746	0	2	AAATAATAATAAT,AAATAATAATAAT	A,AAATAATAATAAT	0.125	0.0626463729855	0	NA	NA	1,0,8,8	1	0	0	0.626069292708	0
chr4_ref_v2	838177	0	CA,C	1	1	86,76,2,1	1	1	0	2	CA,CA	NA	NA	0.499063065257	0	11,8,10,4	1	1	0	16.4226784781	1	2	CA,C	CA,CA	0.25	0.0356018759567	0	g.838178delA	0	25,34,26,26	1	1	0	310.397540428	1	2	CA,C	CA,CA	0.125	0.0426443297039	0	g.838178delA	0	28,40,2,1	1	1	0	1.32825703779	0
chr4_ref_v2	838514	0	A,G	0	0	94,65,0,0	1	1	0	2	A,A	NA	NA	0.0	0	9,7,0,1	1	0	0	1.90236518963	0	2	NA	NA	NA	NA	0	NA	NA	42,34,0,0	1	1	0	0.560747595558	0	2	A,A	NA	NA	0.0	0	NA	NA	35,17,0,0	1	1	0	0.875385463682	0
chr4_ref_v2	840324	0	AATAT,A,AAT	1	1	4,6,1,8,36,41	1	1	0	2	AAT,AAT	AATAT,AAT	0.125	0.363393160389	0	1,2,0,1,12,8	1	1	0	0.837985781128	0	2	AAT,AAT	AATAT,AAT	0.125	0.799220518632	0	NA	NA	6,5,4,10,30,27	1	1	0	2.1533368411	0	2	AAT,AAT	AATAT,AAT	0.125	0.351963986409	0	NA	NA	2,0,4,3,17,19	1	1	0	2.9802013929	0
chr4_ref_v2	841097	0	T,C	0	0	101,98,0,0	1	1	0	2	T,T	NA	NA	0.0	0	12,13,0,0	1	1	0	0.368034871533	0	2	T,T	NA	NA	0.0	0	NA	NA	57,60,0,0	1	1	0	0.465749392507	0	2	T,T	NA	NA	0.0	0	NA	NA	31,39,0,0	1	1	0	0.799450510036	0
chr4_ref_v2	842549	0	C,T	0	0	70,64,0,0	1	1	0	2	C,C	NA	NA	0.0	0	11,5,0,0	1	0	0	0.914906343743	0	2	NA	NA	NA	NA	0	NA	NA	41,56,0,0	1	1	0	1.5835747601	0	2	C,C	NA	NA	0.0	0	NA	NA	30,19,0,0	1	1	0	0.916188751182	0
chr4_ref_v2	847219	0	C,A	0	0	86,53,0,22	1	1	0	2	C,C	C,A	0.25	0.146930431854	0	10,6,0,1	1	0	0	0.482502073982	0	2	NA	NA	NA	NA	0	NA	NA	46,22,0,5	1	1	0	1.27498655507	0	2	C,C	C,A	0.125	0.280301965154	0	NA	NA	30,22,0,6	1	1	0	0.636093842847	0
chr4_ref_v2	849525	0	TA,T	1	1	76,61,1,4	1	1	0	2	TA,TA	NA	NA	0.687284133286	0	9,5,4,9	1	1	0	12.534897655	1	2	TA,T	TA,TA	0.25	0.0821024466568	0	g.849526delA	0	24,30,26,27	1	1	0	38.905120438	1	2	TA,T	TA,TA	0.25	0.0761497477164	0	g.849526delA	0	17,21,6,10	1	1	0	9.507938171	1
chr4_ref_v2	850124	0	A,G	0	0	71,107,0,0	1	1	0	2	A,A	NA	NA	0.0	0	15,15,0,0	1	1	0	0.800756878471	0	2	A,A	NA	NA	0.0	0	NA	NA	36,52,0,0	1	1	0	0.393271854581	0	2	A,A	NA	NA	0.0	0	NA	NA	42,44,0,0	1	1	0	1.30711160401	0
chr4_ref_v2	850144	0	A,G	1	0	88,91,0,0	1	1	0	2	A,A	NA	NA	0.0	0	13,15,0,0	1	1	0	0.375502642876	0	2	A,A	NA	NA	0.0	0	NA	NA	49,47,0,0	1	1	0	0.437083800197	0	2	A,A	NA	NA	0.0	0	NA	NA	41,37,0,0	1	1	0	0.521127631892	0
chr4_ref_v2	851018	0	TA,T,TAA	1	1	52,59,3,7,3,6	1	1	0	2	TA,TA	NA	NA	0.966723240456	0	8,8,2,1,10,8	1	1	0	10.9637236015	1	2	TA,TAA	TAA,TAA	0.5	0.270306089979	0	g.851018_851019insA	0	24,27,28,28,1,3	1	1	0	25.2352560791	1	2	TA,TA	TA,T	0.5	0.241888277681	0	NA	NA	34,28,5,6,2,4	1	1	0	1.56755511707	0
chr4_ref_v2	853394	0	G,T	1	0	76,84,0,0	1	1	0	2	G,G	NA	NA	0.0	0	7,11,0,0	1	0	0	0.522808946557	0	2	NA	NA	NA	NA	0	NA	NA	47,58,0,0	1	1	0	0.510397534378	0	2	G,G	NA	NA	0.0	0	NA	NA	24,33,0,0	1	1	0	0.620559294726	0
chr4_ref_v2	854130	0	G,T	0	0	107,97,0,0	1	1	0	2	G,G	NA	NA	0.0	0	17,13,0,0	1	1	0	0.429969525289	0	2	G,G	NA	NA	0.0	0	NA	NA	66,40,0,0	1	1	0	1.68356477309	0	2	G,G	NA	NA	0.0	0	NA	NA	40,23,0,0	1	1	0	1.39176063018	0
chr4_ref_v2	856174	0	A,G	1	0	114,69,0,0	1	1	0	2	A,A	NA	NA	0.0	0	12,11,0,0	1	1	0	0.69816449266	0	2	A,A	NA	NA	0.0	0	NA	NA	67,37,0,0	1	1	0	0.461283528063	0	2	A,A	NA	NA	0.0	0	NA	NA	39,33,0,0	1	1	0	1.05754658042	0
chr4_ref_v2	861692	0	C,A	1	0	92,124,0,0	1	1	0	2	C,C	NA	NA	0.0	0	8,14,0,0	1	1	0	0.463390863582	0	2	C,C	NA	NA	0.0	0	NA	NA	53,57,0,0	1	1	0	0.883657604827	0	2	C,C	NA	NA	0.0	0	NA	NA	33,53,0,0	1	1	0	0.6189247521	0
chr4_ref_v2	864769	0	CAT,C,CATAT	1	1	32,45,3,9,4,6	1	1	0	2	CAT,CAT	CAT,CATAT	0.125	0.0576355374942	0	6,3,4,4,1,3	1	1	0	3.14764276303	0	2	CAT,CATAT	CAT,C	0.5	0.427227138845	0	NA	NA	23,39,3,8,5,5	1	1	0	0.658171673134	0	2	CAT,CAT	NA	NA	0.353680928962	0	NA	NA	21,34,7,11,3,5	1	1	0	2.15809662163	0
chr4_ref_v2	864892	0	CTT,C,CT	1	1	67,40,0,0,12,5	1	1	0	2	CTT,CTT	CTT,CT	0.125	0.125108628793	0	12,7,0,0,1,2	1	1	0	0.661524182943	0	2	CTT,CTT	NA	NA	0.243996985233	0	NA	NA	2,0,44,17,44,19	1	1	0	313.467060335	1	2	C,CT	CT,CT	0.125	0.0581233816905	0	g.864893_864894delTT,g.864893delT	0,0	17,19,1,0,22,16	1	1	0	11.2782372379	1
chr4_ref_v2	866509	0	A,C	0	0	38,22,0,12	1	1	0	2	A,A	A,C	0.25	0.416514944295	0	7,10,0,3	1	1	0	1.31923413277	0	2	A,A	A,C	0.5	0.348306694268	0	NA	NA	36,36,0,19	1	1	0	1.42612695762	0	2	A,A	A,C	0.5	0.182321556794	0	NA	NA	14,18,0,7	1	1	0	1.60225103367	0
chr4_ref_v2	866716	0	A,C	0	0	32,36,0,0	1	1	0	2	A,A	NA	NA	0.0	0	5,5,2,2	1	0	0	4.20328037994	0	2	NA	NA	NA	NA	0	NA	NA	29,38,0,0	1	1	0	0.522124269977	0	2	A,A	NA	NA	0.0	0	NA	NA	27,14,1,0	1	1	0	1.91361674495	0
chr4_ref_v2	867886	0	TAA,T,TA	1	1	59,59,0,0,2,1	1	1	0	2	TAA,TAA	NA	NA	1.04881345569	0	8,8,6,12,0,0	1	1	0	21.8143469212	1	2	TAA,T	T,T	0.125	0.714514227077	0	g.867887_867888delAA	0	20,33,3,3,25,30	1	1	0	43.101971158	1	2	TAA,TA	TAA,TAA	0.125	0.249680146499	0	g.867887delA	0	10,18,3,6,21,24	1	1	0	309.638068	1
chr4_ref_v2	868223	0	C,T	1	0	65,89,0,0	1	1	0	2	C,C	NA	NA	0.0	0	15,19,0,0	1	1	0	0.370549850239	0	2	C,C	NA	NA	0.0	0	NA	NA	46,53,0,0	1	1	0	0.661211097865	0	2	C,C	NA	NA	0.0	0	NA	NA	31,36,0,0	1	1	0	0.551697694806	0
chr4_ref_v2	870608	0	CTT,C,CT	1	1	80,65,0,0,5,5	1	1	0	2	CTT,CTT	NA	NA	0.0508897693184	0	1,1,1,1,20,13	1	1	0	308.459858555	1	2	CT,CT	NA	NA	0.455791128876	0	g.870609delT,g.870609delT	0,1	42,23,2,0,38,23	1	1	0	30.1792311001	1	2	CTT,CTT	CTT,CT	0.5	0.512554427261	1	NA	NA	24,15,22,19,1,1	1	1	0	309.87467558	1
chr4_ref_v2	870852	0	GT,G	1	1	48,71,1,0	1	1	0	2	GT,GT	NA	NA	0.00176817679275	0	11,19,0,0	1	1	0	0.431353756121	0	2	GT,GT	NA	NA	0.0320637381738	0	NA	NA	41,63,1,1	1	1	0	0.346640032945	0	2	GT,GT	NA	NA	0.681936869882	0	NA	NA	24,33,0,0	1	1	0	0.426585348968	0
chr4_ref_v2	876340	1	C,T	1	0	0,0,0,0	0	0	1	2	NA	NA	NA	NA	0	0,0,0,0	0	0	1	0.0	0	2	NA	NA	NA	NA	0	NA	NA	0,0,0,0	0	0	1	0.0	0	2	NA	NA	NA	NA	0	NA	NA	0,0,1,1	1	0	1	0.0	0
chr4_ref_v2	876343	1	C,T	1	0	0,0,0,0	0	0	1	2	NA	NA	NA	NA	0	0,0,0,0	0	0	1	0.0	0	2	NA	NA	NA	NA	0	NA	NA	0,0,0,0	0	0	1	0.0	0	2	NA	NA	NA	NA	0	NA	NA	0,0,1,1	1	0	1	0.0	0
chr4_ref_v2	877180	1	C,T	1	0	0,0,0,0	0	0	1	2	NA	NA	NA	NA	0	0,0,0,0	0	0	1	0.0	0	2	NA	NA	NA	NA	0	NA	NA	0,0,0,0	0	0	1	0.0	0	2	NA	NA	NA	NA	0	NA	NA	1,0,1,0	1	0	1	0.0	0
chr4_ref_v2	877183	1	A,T	1	0	0,0,0,0	0	0	1	2	NA	NA	NA	NA	0	0,0,0,0	0	0	1	0.0	0	2	NA	NA	NA	NA	0	NA	NA	0,0,0,0	0	0	1	0.0	0	2	NA	NA	NA	NA	0	NA	NA	1,0,1,0	1	0	1	0.0	0
chr4_ref_v2	877186	1	G,A	0	0	0,0,0,0	0	0	1	2	NA	NA	NA	NA	0	0,0,0,0	0	0	1	0.0	0	2	NA	NA	NA	NA	0	NA	NA	0,0,0,0	0	0	1	0.0	0	2	NA	NA	NA	NA	0	NA	NA	1,0,1,0	1	0	1	0.0	0
chr4_ref_v2	878413	1	G,A	0	0	0,29,0,0	0	1	1	2	NA	NA	NA	NA	0	0,2,0,0	0	0	1	0.0	0	2	NA	NA	NA	NA	0	NA	NA	0,24,0,0	0	1	1	0.0	0	2	NA	NA	NA	NA	0	NA	NA	0,12,0,2	1	0	0	0.0	0
chr4_ref_v2	878414	1	T,C	0	0	0,29,0,0	0	1	1	2	NA	NA	NA	NA	0	0,2,0,0	0	0	1	0.0	0	2	NA	NA	NA	NA	0	NA	NA	0,24,0,0	0	1	1	0.0	0	2	NA	NA	NA	NA	0	NA	NA	0,14,0,2	1	0	0	0.0	0
chr4_ref_v2	878450	1	C,A	1	0	0,10,0,0	0	0	1	2	NA	NA	NA	NA	0	0,1,0,0	0	0	1	0.0	0	2	NA	NA	NA	NA	0	NA	NA	0,16,0,0	0	0	1	0.0	0	2	NA	NA	NA	NA	0	NA	NA	0,13,0,2	1	0	0	0.0	0
chr4_ref_v2	878452	1	T,C	1	0	0,9,0,0	0	0	1	2	NA	NA	NA	NA	0	0,1,0,0	0	0	1	0.0	0	2	NA	NA	NA	NA	0	NA	NA	0,15,0,0	0	0	1	0.0	0	2	NA	NA	NA	NA	0	NA	NA	0,13,0,2	1	0	0	0.0	0
chr4_ref_v2	878456	1	C,T	0	0	0,8,0,0	0	0	1	2	NA	NA	NA	NA	0	0,1,0,0	0	0	1	0.0	0	2	NA	NA	NA	NA	0	NA	NA	0,14,0,0	0	0	1	0.0	0	2	NA	NA	NA	NA	0	NA	NA	0,13,0,2	1	0	0	0.0	0
chr4_ref_v2	878465	1	C,CT	1	0	0,8,0,0	0	0	1	2	NA	NA	NA	NA	0	0,1,0,0	0	0	1	0.0	0	2	NA	NA	NA	NA	0	NA	NA	0,15,0,0	0	0	1	0.0	0	2	NA	NA	NA	NA	0	NA	NA	0,15,0,2	1	0	0	0.0	0
chr4_ref_v2	878488	1	C,T	0	0	0,4,0,0	0	0	1	2	NA	NA	NA	NA	0	0,2,0,0	0	0	1	0.0	0	2	NA	NA	NA	NA	0	NA	NA	0,15,0,0	0	0	1	0.0	0	2	NA	NA	NA	NA	0	NA	NA	0,10,0,2	1	0	0	0.0	0
chr4_ref_v2	878490	1	A,G	0	0	0,3,0,0	0	0	1	2	NA	NA	NA	NA	0	0,2,0,0	0	0	1	0.0	0	2	NA	NA	NA	NA	0	NA	NA	0,14,0,0	0	0	1	0.0	0	2	NA	NA	NA	NA	0	NA	NA	0,10,0,2	1	0	0	0.0	0
chr4_ref_v2	878491	1	G,A	0	0	0,3,0,0	0	0	1	2	NA	NA	NA	NA	0	0,2,0,0	0	0	1	0.0	0	2	NA	NA	NA	NA	0	NA	NA	0,14,0,0	0	0	1	0.0	0	2	NA	NA	NA	NA	0	NA	NA	0,10,0,2	1	0	0	0.0	0
chr4_ref_v2	878495	1	C,T	0	0	0,3,0,0	0	0	1	2	NA	NA	NA	NA	0	0,2,0,0	0	0	1	0.0	0	2	NA	NA	NA	NA	0	NA	NA	0,12,0,0	0	0	1	0.0	0	2	NA	NA	NA	NA	0	NA	NA	0,9,0,2	1	0	0	0.0	0
chr4_ref_v2	878496	1	G,A	0	0	0,3,0,0	0	0	1	2	NA	NA	NA	NA	0	0,2,0,0	0	0	1	0.0	0	2	NA	NA	NA	NA	0	NA	NA	0,12,0,0	0	0	1	0.0	0	2	NA	NA	NA	NA	0	NA	NA	0,9,0,1	1	0	0	0.0	0
chr4_ref_v2	881075	1	T,A	0	0	0,0,0,0	0	0	1	2	NA	NA	NA	NA	0	0,0,0,0	0	0	1	0.0	0	2	NA	NA	NA	NA	0	NA	NA	0,0,0,0	0	0	1	0.0	0	2	NA	NA	NA	NA	0	NA	NA	0,0,1,1	1	0	1	0.0	0
chr4_ref_v2	882610	1	A,T	0	0	0,0,0,0	0	0	1	2	NA	NA	NA	NA	0	0,0,0,0	0	0	1	0.0	0	2	NA	NA	NA	NA	0	NA	NA	0,0,0,0	0	0	1	0.0	0	2	NA	NA	NA	NA	0	NA	NA	0,0,2,0	0	0	1	0.0	0
chr4_ref_v2	884474	0	CTTTTTT,C	1	1	54,50,0,0	1	1	0	2	CTTTTTT,CTTTTTT	NA	NA	0.0	0	4,3,2,7	1	0	0	15.9802039164	1	2	NA	NA	NA	NA	0	NA	NA	45,44,0,0	1	1	0	0.405633819169	0	2	CTTTTTT,CTTTTTT	NA	NA	0.0	0	NA	NA	17,19,5,5	1	1	0	7.14027984602	0
chr4_ref_v2	885043	0	G,A	0	0	86,105,0,0	1	1	0	2	G,G	NA	NA	0.0	0	12,13,0,0	1	1	0	0.374712127259	0	2	G,G	NA	NA	0.0	0	NA	NA	48,35,0,0	1	1	0	2.06113543832	0	2	G,G	NA	NA	0.0	0	NA	NA	46,47,0,0	1	1	0	0.662301251854	0
chr4_ref_v2	886948	0	AT,A	1	1	84,30,4,1	1	1	0	2	AT,AT	NA	NA	0.503501655852	0	19,10,2,4	1	1	0	4.02014006145	0	2	AT,AT	NA	NA	0.0262933445072	0	NA	NA	57,28,3,2	1	1	0	0.917732915423	0	2	AT,AT	NA	NA	1.37357240656	0	NA	NA	35,27,2,3	1	1	0	2.55107779901	0
chr4_ref_v2	886998	0	GA,G	1	1	37,57,3,4	1	1	0	2	GA,GA	NA	NA	1.0441670475	0	5,7,4,9	1	1	0	8.84393360299	0	2	GA,GA	GA,G	0.5	0.0657608599461	0	NA	NA	37,41,5,5	1	1	0	1.0913426554	0	2	GA,GA	NA	NA	1.55974752302	0	NA	NA	24,32,4,1	1	1	0	0.977407683651	0
chr4_ref_v2	887052	0	G,A	0	0	61,93,0,0	1	1	0	2	G,G	NA	NA	0.0	0	11,21,0,0	1	1	0	0.485461564488	0	2	G,G	NA	NA	0.0	0	NA	NA	30,80,0,0	1	1	0	2.5127976534	0	2	G,G	NA	NA	0.0	0	NA	NA	22,38,0,0	1	1	0	0.452863393291	0
chr4_ref_v2	890752	0	A,G	1	0	103,109,0,0	1	1	0	2	A,A	NA	NA	0.0	0	12,11,0,0	1	1	0	0.382175685655	0	2	A,A	NA	NA	0.0	0	NA	NA	40,63,0,0	1	1	0	1.63488492266	0	2	A,A	NA	NA	0.0	0	NA	NA	34,33,0,0	1	1	0	0.423499778206	0
chr4_ref_v2	892434	0	CA,C	1	1	16,36,3,6	1	1	0	2	CA,CA	NA	NA	0.200801555531	0	13,9,0,1	1	1	0	2.85584063571	0	2	CA,CA	NA	NA	1.82449188442	0	NA	NA	23,35,3,4	1	1	0	1.19115185742	0	2	CA,CA	NA	NA	1.62015665082	0	NA	NA	14,14,5,1	1	1	0	1.81284221364	0
chr4_ref_v2	892634	0	A,T	1	0	25,27,10,5	1	1	0	2	A,A	A,T	0.5	0.144581228811	0	1,6,0,0	1	0	0	1.81404448827	0	2	NA	NA	NA	NA	0	NA	NA	13,23,3,1	1	1	0	1.72968819301	0	2	A,A	A,T	0.25	0.251314428281	0	NA	NA	7,19,12,3	1	1	0	2.00899464176	0
chr4_ref_v2	892636	0	G,T	1	0	26,29,2,5	1	1	0	2	G,G	G,T	0.25	0.115512887122	0	1,6,0,0	1	0	0	1.40878895432	0	2	NA	NA	NA	NA	0	NA	NA	15,23,1,1	1	1	0	0.955868495904	0	2	G,G	NA	NA	0.0512932943876	0	NA	NA	7,20,5,3	1	1	0	2.49567024415	0
chr4_ref_v2	892638	0	G,T	1	0	32,31,1,5	1	1	0	2	G,G	G,T	0.125	0.356674943939	0	1,6,0,0	1	0	0	1.51442429781	0	2	NA	NA	NA	NA	0	NA	NA	16,25,0,1	1	1	0	1.42130156438	0	2	G,G	NA	NA	0.0240975515791	0	NA	NA	8,22,0,3	1	1	0	2.09929548416	0
chr4_ref_v2	894895	0	CA,C	1	1	59,99,6,3	1	1	0	2	CA,CA	NA	NA	0.875221161512	0	4,9,1,1	1	0	0	0.741712036956	0	2	NA	NA	NA	NA	0	NA	NA	41,46,5,7	1	1	0	2.88280639663	0	2	CA,CA	NA	NA	1.09075894908	0	NA	NA	26,28,7,6	1	1	0	4.03226299581	0
chr4_ref_v2	897465	0	C,A	0	0	120,129,0,0	1	1	0	2	C,C	NA	NA	0.0	0	16,14,0,0	1	1	0	0.47198299333	0	2	C,C	NA	NA	0.0	0	NA	NA	60,47,0,1	1	1	0	1.27759889591	0	2	C,C	NA	NA	0.00930239266231	0	NA	NA	45,37,0,0	1	1	0	0.90163410702	0
chr4_ref_v2	897535	0	GA,G	1	1	87,115,0,0	1	1	0	2	GA,GA	NA	NA	0.000133614123663	0	17,11,0,0	1	1	0	1.49848626953	0	2	GA,GA	NA	NA	0.000398576980222	0	NA	NA	58,53,0,0	1	1	0	1.58383678041	0	2	GA,GA	NA	NA	0.000340526646776	0	NA	NA	42,40,0,0	1	1	0	1.12594976275	0
chr4_ref_v2	898971	0	A,G	1	0	76,90,1,1	1	1	0	2	A,A	NA	NA	0.0119761910467	0	5,20,0,0	1	1	0	2.35514685645	0	2	A,A	NA	NA	0.0	0	NA	NA	52,42,0,0	1	1	0	1.52765419333	0	2	A,A	NA	NA	0.0	0	NA	NA	14,12,7,14	1	1	0	25.5955111722	1
chr4_ref_v2	906482	0	G,A	0	0	76,92,0,0	1	1	0	2	G,G	NA	NA	0.0	0	16,16,0,0	1	1	0	0.465895296864	0	2	G,G	NA	NA	0.0	0	NA	NA	49,55,0,0	1	1	0	0.444634598269	0	2	G,G	NA	NA	0.0	0	NA	NA	42,41,0,0	1	1	0	0.733975662253	0
chr4_ref_v2	909481	0	A,G	0	0	98,53,0,0	1	1	0	2	A,A	NA	NA	0.0	0	13,9,0,0	1	1	0	0.463006397164	0	2	A,A	NA	NA	0.0	0	NA	NA	64,45,0,0	1	1	0	1.00043436685	0	2	A,A	NA	NA	0.0	0	NA	NA	42,33,0,0	1	1	0	1.21650780812	0
chr4_ref_v2	909629	0	ATT,A,TTT	1	1	36,6,0,1,0,34	1	1	0	2	ATT,TTT	ATT,ATT	0.125	0.068992871487	0	4,2,0,1,0,3	1	0	0	1.04917370341	0	2	NA	NA	NA	NA	0	NA	NA	20,1,3,13,0,19	1	1	0	13.0243149958	1	2	ATT,TTT	ATT,A	0.5	0.777888409015	1	NA	NA	10,2,6,5,0,9	1	1	0	8.0096478545	0
chr4_ref_v2	910630	0	T,A	0	0	67,114,0,0	1	1	0	2	T,T	NA	NA	0.0	0	15,9,0,0	1	1	0	2.35926439271	0	2	T,T	NA	NA	0.0	0	NA	NA	40,50,0,0	1	1	0	1.09096619531	0	2	T,T	NA	NA	0.0	0	NA	NA	22,36,0,0	1	1	0	0.373726221409	0
chr4_ref_v2	910641	0	C,A	0	0	64,111,0,0	1	1	0	2	C,C	NA	NA	0.0	0	15,8,0,0	1	1	0	2.7573098425	0	2	C,C	NA	NA	0.0	0	NA	NA	36,44,0,0	1	1	0	1.18019004807	0	2	C,C	NA	NA	0.0	0	NA	NA	23,36,0,0	1	1	0	0.430217203889	0
chr4_ref_v2	912243	0	GA,G	1	1	51,57,2,3	1	1	0	2	GA,GA	NA	NA	0.449434434582	0	9,6,2,6	1	1	0	5.98911095726	0	2	GA,GA	GA,G	0.5	0.0673650334857	0	NA	NA	51,43,5,4	1	1	0	1.55123910419	0	2	GA,GA	NA	NA	0.886429267433	0	NA	NA	26,34,3,3	1	1	0	1.12680545874	0
chr4_ref_v2	914561	0	T,G	0	0	28,105,21,0	1	1	0	2	T,T	T,G	0.25	0.146603474192	0	9,14,8,0	1	1	0	1.60933506899	0	2	T,T	T,G	0.5	0.160342650075	0	NA	NA	28,61,21,0	1	1	0	1.59097129904	0	2	T,T	T,G	0.5	0.298981627706	0	NA	NA	32,39,12,0	1	1	0	5.48139557518	0
chr4_ref_v2	917417	0	TAA,T,TA	1	1	55,78,0,1,2,2	1	1	0	2	TAA,TAA	NA	NA	0.880795886994	0	6,10,4,7,0,0	1	1	0	13.6467414402	1	2	TAA,T	TAA,TAA	0.125	0.648521704816	0	g.917418_917419delAA	0	36,47,1,0,5,10	1	1	0	6.19306136687	0	2	TAA,TAA	NA	NA	0.251149469194	0	NA	NA	11,20,2,4,12,9	1	1	0	15.6139379557	1
chr4_ref_v2	918641	0	A,C	1	0	0,1,69,66	1	1	0	2	C,C	NA	NA	0.00738010729762	0	0,0,16,8	1	1	0	1.09599841812	0	2	C,C	NA	NA	0.0	0	NA	NA	0,0,53,43	1	1	0	0.674604780574	0	2	C,C	NA	NA	0.0	0	NA	NA	0,0,32,38	1	1	0	0.71261659298	0
chr4_ref_v2	920657	0	CA,C	1	1	66,112,0,0	1	1	0	2	CA,CA	NA	NA	0.000859206301768	0	6,17,0,0	1	1	0	0.754379811979	0	2	CA,CA	NA	NA	0.00286819217259	0	NA	NA	25,18,23,24	1	1	0	310.888220959	1	2	CA,C	NA	NA	0.0835803648923	0	g.920658delA	0	22,31,0,0	1	1	0	0.542366582766	0
chr4_ref_v2	921715	0	CAAA,C	1	1	31,79,3,0	1	1	0	2	CAAA,CAAA	CAAA,C	0.125	0.60613580357	0	4,11,1,1	1	0	0	1.32511327485	0	2	NA	NA	NA	NA	0	NA	NA	13,25,18,4	1	1	0	15.6868612061	1	2	CAAA,C	CAAA,CAAA	0.25	0.0357180826021	0	g.921716_921718delAAA	0	7,20,13,0	1	1	0	12.0167627302	0
chr4_ref_v2	927221	0	CT,C	1	1	44,57,0,0	1	1	0	2	CT,CT	NA	NA	0.432052354975	0	15,13,3,2	1	1	0	3.81769647832	0	2	CT,CT	CT,C	0.125	0.106448280994	0	NA	NA	48,60,1,2	1	1	0	0.594834923353	0	2	CT,CT	NA	NA	1.34024785296	0	NA	NA	29,33,4,5	1	1	0	4.39044827802	0
chr4_ref_v2	927512	0	TGCA,T	1	1	35,44,0,0	1	1	0	2	TGCA,TGCA	NA	NA	0.00111554546643	0	4,8,3,1	1	0	0	4.67180529543	0	2	NA	NA	NA	NA	0	NA	NA	37,59,0,0	1	1	0	0.833881181333	0	2	TGCA,TGCA	NA	NA	0.00443718651615	0	NA	NA	20,22,0,0	1	1	0	0.434530278333	0
chr4_ref_v2	927547	0	C,A	0	0	41,70,0,0	1	1	0	2	C,C	NA	NA	0.0	0	8,13,0,0	1	1	0	0.332537069322	0	2	C,C	NA	NA	0.0	0	NA	NA	38,79,0,0	1	1	0	0.746843003517	0	2	C,C	NA	NA	0.0	0	NA	NA	21,37,0,0	1	1	0	0.367353570081	0
chr4_ref_v2	929073	0	GTT,G,GT	1	1	59,68,1,0,6,1	1	1	0	2	GTT,GTT	NA	NA	0.275018057295	0	5,7,8,9,3,2	1	1	0	20.7605182179	1	2	GTT,G	G,GT	0.125	0.0907318762596	0	g.929074_929075delTT	0	42,41,0,0,4,3	1	1	0	1.55573941098	0	2	GTT,GTT	NA	NA	1.01328952124	0	NA	NA	14,18,1,2,23,16	1	1	0	25.8269277986	1
chr4_ref_v2	929086	0	ATT,AT,A	1	1	24,35,18,36,1,0	1	1	0	2	ATT,AT	ATT,ATT	0.125	0.566585952937	0	7,6,1,3,6,7	1	1	0	13.7229177488	1	2	ATT,A	ATT,ATT	0.125	0.3533709711	0	g.929086_929089T>	0	34,36,5,11,0,0	1	1	0	5.31966867563	0	2	ATT,ATT	NA	NA	0.58566400002	0	NA	NA	22,18,9,19,1,3	1	1	0	1.72523334628	0
chr4_ref_v2	929356	0	GA,G	1	1	23,51,41,50	1	1	0	2	GA,G	NA	NA	0.11457337248	0	7,5,5,6	1	1	0	1.54668622867	0	2	GA,G	GA,GA	0.25	0.0691990418209	0	NA	NA	41,39,10,4	1	1	0	14.8831892941	1	2	GA,GA	NA	NA	0.283328367558	0	g.929356_929358>A	1	24,20,6,3	1	1	0	9.45504800242	0
chr4_ref_v2	930866	0	CAT,C	1	1	34,22,19,13	1	1	0	2	CAT,CAT	CAT,C	0.5	0.0988888442852	0	8,4,2,1	1	0	0	0.793832047824	0	2	NA	NA	NA	NA	0	NA	NA	14,11,14,17	1	1	0	2.80000160654	0	2	CAT,C	NA	NA	0.0464499333086	0	NA	NA	10,14,7,4	1	1	0	1.45943576591	0
chr4_ref_v2	933396	0	G,T	0	0	66,89,1,0	1	1	0	2	G,G	NA	NA	0.00643089033029	0	10,11,0,0	1	1	0	0.429878114734	0	2	G,G	NA	NA	0.0	0	NA	NA	46,73,0,0	1	1	0	0.721435559803	0	2	G,G	NA	NA	0.0	0	NA	NA	35,45,0,0	1	1	0	0.421486374744	0
chr4_ref_v2	938954	0	T,C	1	0	67,104,0,0	1	1	0	2	T,T	NA	NA	0.0	0	10,9,0,0	1	0	0	0.827135686301	0	2	NA	NA	NA	NA	0	NA	NA	50,50,0,0	1	1	0	1.86114165391	0	2	T,T	NA	NA	0.0	0	NA	NA	43,37,0,0	1	1	0	2.45924427684	0
chr4_ref_v2	940862	0	GA,G	1	1	55,83,0,1	1	1	0	2	GA,GA	NA	NA	0.74418552329	0	7,12,0,0	1	0	0	0.362803380877	0	2	NA	NA	NA	NA	0	NA	NA	23,27,28,28	1	1	0	311.546174573	1	2	GA,G	NA	NA	0.0222312257255	0	g.940863delA	0	17,19,12,23	1	1	0	36.9391577583	1
chr4_ref_v2	941434	0	G,A	0	0	88,80,0,0	1	1	0	2	G,G	NA	NA	0.0	0	8,14,0,0	1	1	0	1.09713683862	0	2	G,G	NA	NA	0.0	0	NA	NA	56,42,0,0	1	1	0	0.713327554275	0	2	G,G	NA	NA	0.0	0	NA	NA	32,33,0,0	1	1	0	0.476691196113	0
chr4_ref_v2	944081	0	T,C	0	0	78,122,0,1	1	1	0	2	T,T	NA	NA	0.00498754151104	0	13,10,0,0	1	1	0	1.24350273794	0	2	T,T	NA	NA	0.0	0	NA	NA	54,44,0,1	1	1	0	3.19157633875	0	2	T,T	NA	NA	0.010152371464	0	NA	NA	32,36,0,0	1	1	0	1.00934078401	0
chr4_ref_v2	944113	0	A,G	1	0	85,117,0,0	1	1	0	2	A,A	NA	NA	0.0	0	12,12,0,0	1	1	0	0.571864334663	0	2	A,A	NA	NA	0.0	0	NA	NA	47,47,0,0	1	1	0	1.18490463857	0	2	A,A	NA	NA	0.0	0	NA	NA	36,37,0,0	1	1	0	0.924867755001	0
chr4_ref_v2	945750	0	C,A	1	0	116,84,0,0	1	1	0	2	C,C	NA	NA	0.0	0	16,19,0,0	1	1	0	1.087236224	0	2	C,C	NA	NA	0.0	0	NA	NA	65,57,0,1	1	1	0	0.784147717538	0	2	C,C	NA	NA	0.00816331063916	0	NA	NA	58,56,0,0	1	1	0	1.17255205116	0
chr4_ref_v2	949499	0	C,T	0	0	84,106,0,0	1	1	0	2	C,C	NA	NA	0.0	0	14,11,0,0	1	1	0	0.835427248336	0	2	C,C	NA	NA	0.0	0	NA	NA	43,54,0,0	1	1	0	0.37804229281	0	2	C,C	NA	NA	0.0	0	NA	NA	42,50,0,0	1	1	0	0.411845951184	0
chr4_ref_v2	955888	0	GAA,G,GA	1	1	48,29,2,1,5,8	1	1	0	2	GAA,GAA	GAA,GA	0.25	1.11021859821	0	4,6,0,0,2,2	1	0	0	0.914895575285	0	2	NA	NA	NA	NA	0	NA	NA	10,3,39,26,5,1	1	1	0	311.850547831	1	2	GAA,G	G,G	0.5	1.1850170235	0	g.955889_955890delAA	0	10,6,7,6,10,18	1	1	0	10.1567627142	1
chr4_ref_v2	957530	0	CT,C	1	1	66,65,8,12	1	1	0	2	CT,CT	NA	NA	0.110684244532	0	8,8,16,10	1	1	0	13.3168496117	1	2	CT,C	NA	NA	0.0664662734869	0	g.957531delT	0	36,22,35,19	1	1	0	19.3407712362	1	2	CT,CT	CT,C	0.5	0.107928408913	0	NA	NA	17,24,16,16	1	1	0	8.49574724163	0
chr4_ref_v2	960592	0	C,T	0	0	94,81,0,0	1	1	0	2	C,C	NA	NA	0.0	0	7,18,0,0	1	1	0	2.42779587437	0	2	C,C	NA	NA	0.0	0	NA	NA	45,45,0,0	1	1	0	0.576549595751	0	2	C,C	NA	NA	0.0	0	NA	NA	30,37,0,0	1	1	0	1.10100605822	0
chr4_ref_v2	966422	0	TAAA,T,TA,TAA	1	1	12,17,3,1,6,3,11,14	1	1	0	2	TAAA,TAA	TAAA,T	0.125	0.295044448041	0	4,2,2,0,4,3,2,1	1	0	0	1.86697100814	0	2	NA	NA	NA	NA	0	NA	NA	1,4,12,16,2,6,5,4	1	1	0	18.8600087686	1	2	TAAA,T	T,TA	0.5	0.581295414897	0	g.966422_966426AA>	0	5,4,1,1,6,1,8,0	1	1	0	1.786748212	0
chr4_ref_v2	968081	0	G,T	0	0	58,75,0,0	1	1	0	2	G,G	NA	NA	0.0	0	14,8,0,0	1	1	0	1.48285616336	0	2	G,G	NA	NA	0.0	0	NA	NA	48,52,0,0	1	1	0	0.677011024156	0	2	G,G	NA	NA	0.0	0	NA	NA	35,38,0,0	1	1	0	0.591333700817	0
chr4_ref_v2	974247	0	A,G	1	0	101,53,1,0	1	1	0	2	A,A	NA	NA	0.00647251450562	0	13,12,0,0	1	1	0	0.991575322264	0	2	A,A	NA	NA	0.0	0	NA	NA	22,26,29,32	1	1	0	312.845928561	1	2	A,G	G,G	0.125	0.0116415750155	0	g.974247A>G	0	54,48,0,0	1	1	0	2.42303805358	0
chr4_ref_v2	974582	0	AT,A	1	1	100,63,2,1	1	1	0	2	AT,AT	NA	NA	1.37187903203	0	11,12,2,2	1	1	0	3.07668035377	0	2	AT,AT	NA	NA	0.147370149544	0	NA	NA	69,52,3,3	1	1	0	1.56241176575	0	2	AT,AT	NA	NA	1.54439013887	0	NA	NA	42,40,2,2	1	1	0	1.25955837849	0
chr4_ref_v2	975028	0	G,A	0	0	95,123,0,1	1	1	0	2	G,G	NA	NA	0.00457666702741	0	14,20,0,0	1	1	0	0.391986061497	0	2	G,G	NA	NA	0.0	0	NA	NA	48,64,0,0	1	1	0	0.416532271958	0	2	G,G	NA	NA	0.0	0	NA	NA	42,58,0,0	1	1	0	0.447056514034	0
chr4_ref_v2	976153	0	T,C	0	0	81,98,0,0	1	1	0	2	T,T	NA	NA	0.0	0	10,12,0,0	1	1	0	0.330161094379	0	2	T,T	NA	NA	0.0	0	NA	NA	33,36,26,32	1	1	0	312.178351231	1	2	T,C	T,T	0.125	0.0776509342301	0	g.976153T>C	0	36,34,0,0	1	1	0	0.767508589649	0
chr4_ref_v2	977614	0	C,T	0	0	79,75,0,0	1	1	0	2	C,C	NA	NA	0.0	0	9,14,0,0	1	1	0	0.815083443913	0	2	C,C	NA	NA	0.0	0	NA	NA	34,58,0,0	1	1	0	2.61808650865	0	2	C,C	NA	NA	0.0	0	NA	NA	29,43,0,0	1	1	0	1.49498457144	0
chr4_ref_v2	979086	0	GA,G,GAA	1	1	65,39,2,1,2,0	1	1	0	2	GA,GA	NA	NA	0.321664453355	0	11,7,0,0,0,1	1	0	0	0.911316908283	0	2	NA	NA	NA	NA	0	NA	NA	16,14,19,25,3,0	1	1	0	37.486215873	1	2	GA,G	G,GAA	0.125	0.409167361974	0	g.979087delA	0	24,23,0,1,4,5	1	1	0	4.49931881844	0
chr4_ref_v2	983269	1	C,T	0	0	0,0,0,0	0	0	1	2	NA	NA	NA	NA	0	0,0,0,0	0	0	1	0.0	0	2	NA	NA	NA	NA	0	NA	NA	0,0,0,0	0	0	1	0.0	0	2	NA	NA	NA	NA	0	NA	NA	0,0,0,1	0	0	1	0.0	0
chr4_ref_v2	983273	1	C,T	0	0	0,0,0,0	0	0	1	2	NA	NA	NA	NA	0	0,0,0,0	0	0	1	0.0	0	2	NA	NA	NA	NA	0	NA	NA	0,0,0,0	0	0	1	0.0	0	2	NA	NA	NA	NA	0	NA	NA	0,0,0,1	0	0	1	0.0	0
chr4_ref_v2	983290	1	G,C	0	0	0,0,0,0	0	0	1	2	NA	NA	NA	NA	0	0,0,0,0	0	0	1	0.0	0	2	NA	NA	NA	NA	0	NA	NA	0,0,0,0	0	0	1	0.0	0	2	NA	NA	NA	NA	0	NA	NA	0,0,0,1	0	0	1	0.0	0
chr4_ref_v2	983296	1	T,C	0	0	0,0,0,0	0	0	1	2	NA	NA	NA	NA	0	0,0,0,0	0	0	1	0.0	0	2	NA	NA	NA	NA	0	NA	NA	0,0,0,0	0	0	1	0.0	0	2	NA	NA	NA	NA	0	NA	NA	0,0,0,1	0	0	1	0.0	0
chr4_ref_v2	983299	1	G,A	0	0	0,0,0,0	0	0	1	2	NA	NA	NA	NA	0	0,0,0,0	0	0	1	0.0	0	2	NA	NA	NA	NA	0	NA	NA	0,0,0,0	0	0	1	0.0	0	2	NA	NA	NA	NA	0	NA	NA	0,0,0,1	0	0	1	0.0	0
chr4_ref_v2	986323	1	G,C	0	0	35,38,1,1	1	1	1	2	NA	NA	NA	NA	0	6,11,0,0	1	0	1	0.749163661952	0	2	NA	NA	NA	NA	0	NA	NA	27,29,0,0	1	1	1	0.467725723624	0	2	NA	NA	NA	NA	0	NA	NA	24,22,0,0	1	1	1	0.588742103481	0
chr4_ref_v2	986326	1	A,C	0	0	34,44,1,1	1	1	1	2	NA	NA	NA	NA	0	6,11,0,0	1	0	1	0.546745274083	0	2	NA	NA	NA	NA	0	NA	NA	26,30,0,0	1	1	1	0.537296715713	0	2	NA	NA	NA	NA	0	NA	NA	24,22,0,0	1	1	1	0.933690198852	0
chr4_ref_v2	987146	1	G,A	0	0	0,0,0,38	0	1	1	2	NA	NA	NA	NA	0	0,1,1,5	1	0	1	0.0	0	2	NA	NA	NA	NA	0	NA	NA	0,1,3,19	1	1	1	0.0	0	2	NA	NA	NA	NA	0	NA	NA	0,1,0,13	1	0	1	0.0	0
chr4_ref_v2	987152	1	T,A	0	0	0,43,0,0	0	1	1	2	NA	NA	NA	NA	0	1,4,0,1	1	0	1	0.0	0	2	NA	NA	NA	NA	0	NA	NA	2,21,0,1	1	1	1	0.0	0	2	NA	NA	NA	NA	0	NA	NA	0,13,0,2	1	0	1	0.0	0
chr4_ref_v2	992754	0	A,G	1	0	51,63,0,0	1	1	0	2	A,A	NA	NA	0.0	0	19,18,0,0	1	1	0	0.60143838191	0	2	A,A	NA	NA	0.0	0	NA	NA	61,60,0,0	1	1	0	0.928165780683	0	2	A,A	NA	NA	0.0	0	NA	NA	42,54,1,1	1	1	0	0.379218519586	0
chr4_ref_v2	996322	0	G,A	1	0	70,87,0,1	1	1	0	2	G,G	NA	NA	0.00634922767866	0	3,13,9,4	1	1	0	19.6571678834	1	2	G,A	G,G	0.125	0.0436750635027	0	g.996322G>A	0	43,73,1,1	1	1	0	1.1175787195	0	2	G,G	NA	NA	0.0170944333593	0	NA	NA	28,39,0,0	1	1	0	0.48541688277	0
chr4_ref_v2	996408	0	G,T	0	0	98,67,0,0	1	1	0	2	G,G	NA	NA	0.0	0	17,13,0,0	1	1	0	0.383942965181	0	2	G,G	NA	NA	0.0	0	NA	NA	60,63,0,0	1	1	0	2.07544610213	0	2	G,G	NA	NA	0.0	0	NA	NA	23,23,14,16	1	1	0	29.4956069698	1
chr4_ref_v2	998446	0	G,T	0	0	85,129,2,0	1	1	0	2	G,G	NA	NA	0.41476750077	0	10,12,0,0	1	1	0	0.469687379415	0	2	G,G	NA	NA	0.0	0	NA	NA	55,57,0,0	1	1	0	1.72647791995	0	2	G,G	NA	NA	0.0	0	NA	NA	26,41,0,0	1	1	0	0.418120593784	0
chr4_ref_v2	1002193	0	AT,A	1	1	68,50,0,2	1	1	0	2	AT,AT	NA	NA	2.11885475008	0	7,2,8,5	1	1	0	17.8934745274	1	2	AT,A	AT,AT	0.25	0.0649133059912	0	g.1002194delT	0	36,35,8,3	1	1	0	6.72185974026	0	2	AT,AT	NA	NA	1.37040839357	0	NA	NA	37,16,6,3	1	1	0	5.57911967697	0
chr4_ref_v2	1006338	0	GA,G	1	1	0,0,79,81	1	1	0	2	G,G	NA	NA	0.00270639717011	0	0,0,16,12	1	1	0	0.596993346284	0	2	G,G	NA	NA	0.0101526172412	0	NA	NA	0,0,32,54	1	1	0	1.95087694953	0	2	G,G	NA	NA	0.0101786693036	0	NA	NA	0,0,42,36	1	1	0	0.616280319828	0
chr4_ref_v2	1008236	0	G,A	0	0	70,91,0,0	1	1	0	2	G,G	NA	NA	0.0	0	15,19,0,0	1	1	0	0.349952246573	0	2	G,G	NA	NA	0.0	0	NA	NA	49,52,0,0	1	1	0	0.763522801085	0	2	G,G	NA	NA	0.0	0	NA	NA	35,34,0,0	1	1	0	0.891107091705	0
chr4_ref_v2	1012000	0	AT,A	1	1	61,55,0,0	1	1	0	2	AT,AT	NA	NA	1.43718413044	0	13,10,1,0	1	1	0	1.05301497287	0	2	AT,AT	NA	NA	0.840517330104	0	NA	NA	39,20,33,19	1	1	0	46.4645778402	1	2	AT,A	AT,AT	0.25	0.0314518445958	0	g.1012001delT	0	35,33,3,0	1	1	0	1.79625173159	0
chr4_ref_v2	1012972	0	G,T	1	0	107,83,1,0	1	1	0	2	G,G	NA	NA	0.00524935588614	0	23,14,0,0	1	1	0	0.562643767092	0	2	G,G	NA	NA	0.0	0	NA	NA	67,56,0,0	1	1	0	0.488332284484	0	2	G,G	NA	NA	0.0	0	NA	NA	42,50,0,0	1	1	0	1.70100029619	0
chr4_ref_v2	1013880	0	TC,T	1	1	32,39,2,0	1	1	0	2	TC,TC	NA	NA	0.423108245752	0	11,13,0,1	1	1	0	0.632007348994	0	2	TC,TC	NA	NA	0.00875825634643	0	NA	NA	42,29,1,3	1	1	0	1.79381160234	0	2	TC,TC	NA	NA	0.392921332778	0	NA	NA	29,26,0,2	1	1	0	0.920737889423	0
chr4_ref_v2	1015892	0	GAA,G,GA	1	1	22,28,2,1,4,8	1	1	0	2	GAA,GAA	GAA,G	0.125	0.59529123067	0	4,5,1,3,1,4	1	0	0	2.74944789438	0	2	NA	NA	NA	NA	0	NA	NA	2,5,6,9,14,18	1	1	0	11.0005159663	1	2	GA,GA	GAA,GA	0.25	0.628912730207	0	g.1015893delA,g.1015893delA	0,1	9,8,8,5,7,11	1	1	0	5.828568319	0
chr4_ref_v2	1015990	0	C,T	0	0	53,88,0,0	1	1	0	2	C,C	NA	NA	0.0	0	2,4,10,8	1	1	0	308.239654753	1	2	C,T	T,T	0.5	0.0	0	g.1015990C>T	0	38,36,0,0	1	1	0	2.1256904957	0	2	C,C	NA	NA	0.0	0	NA	NA	33,29,0,0	1	1	0	2.26093898617	0
chr4_ref_v2	1016613	0	TC,T	1	1	43,51,0,2	1	1	0	2	TC,TC	NA	NA	0.0632262825063	0	1,6,8,6	1	1	0	17.1505276536	1	2	TC,T	T,T	0.25	0.12921625363	0	g.1016614delC	0	18,9,25,18	1	1	0	37.1604205863	1	2	TC,T	T,T	0.125	0.10727938453	0	g.1016614delC	0	15,13,11,12	1	1	0	16.8332671474	1
chr4_ref_v2	1019288	0	T,TG	1	1	59,79,0,0	1	1	0	2	T,T	NA	NA	0.000714806460875	0	15,11,0,0	1	1	0	1.1276778181	0	2	T,T	NA	NA	0.00182452343844	0	NA	NA	24,28,26,15	1	1	0	39.1676338595	1	2	T,TG	T,T	0.125	0.029086458987	0	g.1019288_1019289insG	0	36,26,0,0	1	1	0	2.14962998133	0
chr4_ref_v2	1026199	0	G,T	0	0	92,133,0,0	1	1	0	2	G,G	NA	NA	0.0	0	19,11,0,0	1	1	0	2.28921968726	0	2	G,G	NA	NA	0.0	0	NA	NA	53,48,0,0	1	1	0	2.0822468694	0	2	G,G	NA	NA	0.0	0	NA	NA	34,51,0,0	1	1	0	0.385521258823	0
chr4_ref_v2	1027204	0	CA,C	1	1	95,98,0,0	1	1	0	2	CA,CA	NA	NA	0.00293573194928	0	2,6,5,6	1	0	0	307.882006706	1	2	NA	NA	NA	NA	0	NA	NA	50,61,1,0	1	1	0	0.67182819682	0	2	CA,CA	NA	NA	0.0019875630432	0	NA	NA	39,40,2,0	1	1	0	1.38427763495	0
chr4_ref_v2	1029991	0	GA,G	1	1	78,88,0,0	1	1	0	2	GA,GA	NA	NA	0.92891962649	0	8,9,1,7	1	1	0	14.5154143688	0	2	GA,GA	GA,G	0.5	0.0713615282587	0	NA	NA	67,47,0,1	1	1	0	2.15663488642	0	2	GA,GA	NA	NA	1.79978018233	0	NA	NA	48,39,0,2	1	1	0	1.28809981436	0
chr4_ref_v2	1031579	0	G,A	0	0	81,73,0,0	1	1	0	2	G,G	NA	NA	0.0	0	14,8,0,0	1	1	0	0.718079989777	0	2	G,G	NA	NA	0.0	0	NA	NA	66,39,0,0	1	1	0	1.76035435639	0	2	G,G	NA	NA	0.0	0	NA	NA	55,42,0,0	1	1	0	0.632085946038	0
chr4_ref_v2	1032553	0	T,C	0	0	109,105,0,1	1	1	0	2	T,T	NA	NA	0.00466201310581	0	13,22,0,0	1	1	0	1.21141712522	0	2	T,T	NA	NA	0.0	0	NA	NA	26,29,33,30	1	1	0	314.194727161	1	2	T,C	C,C	0.125	0.115512887122	0	g.1032553T>C	0	43,29,0,0	1	1	0	1.13262875599	0
chr4_ref_v2	1034708	0	G,T	0	0	96,142,1,0	1	1	0	2	G,G	NA	NA	0.00419287826004	0	8,10,0,0	1	0	0	0.382057882756	0	2	NA	NA	NA	NA	0	NA	NA	51,60,0,0	1	1	0	0.913256879304	0	2	G,G	NA	NA	0.0	0	NA	NA	30,24,0,0	1	1	0	1.91397507315	0
chr4_ref_v2	1037581	0	G,T	0	0	107,95,0,0	1	1	0	2	G,G	NA	NA	0.0	0	13,8,0,0	1	1	0	0.580102138044	0	2	G,G	NA	NA	0.0	0	NA	NA	41,61,0,0	1	1	0	2.39152060607	0	2	G,G	NA	NA	0.0	0	NA	NA	21,23,22,16	1	1	0	309.896236486	1
chr4_ref_v2	1038752	0	G,A	1	0	95,116,0,0	1	1	0	2	G,G	NA	NA	0.0	0	22,28,0,0	1	1	0	0.368808251795	0	2	G,G	NA	NA	0.0	0	NA	NA	64,54,0,0	1	1	0	1.65364204901	0	2	G,G	NA	NA	0.0	0	NA	NA	49,58,0,0	1	1	0	0.392107959701	0
chr4_ref_v2	1039513	0	G,A	0	0	101,94,0,0	1	1	0	2	G,G	NA	NA	0.0	0	15,16,0,0	1	1	0	0.405327957158	0	2	G,G	NA	NA	0.0	0	NA	NA	64,74,0,0	1	1	0	0.953974366978	0	2	G,G	NA	NA	0.0	0	NA	NA	38,50,0,0	1	1	0	1.24702367114	0
chr4_ref_v2	1042375	0	T,G	1	0	4,86,5,0	1	1	0	2	T,T	T,G	0.125	0.0209425997346	0	2,15,4,0	1	1	0	1.89351532937	0	2	T,T	T,G	0.5	0.125163142954	0	NA	NA	0,67,5,0	1	1	0	0.677631974084	0	2	T,T	T,G	0.125	0.295062179749	0	NA	NA	3,35,6,0	1	1	0	1.64497201664	0
chr4_ref_v2	1042493	0	T,C	0	0	59,86,0,0	1	1	0	2	T,T	NA	NA	0.0	0	13,21,0,0	1	1	0	0.379758386614	0	2	T,T	NA	NA	0.0	0	NA	NA	51,47,2,0	1	1	0	1.87989823582	0	2	T,T	NA	NA	0.425667815426	0	NA	NA	33,45,0,0	1	1	0	0.410952691383	0
chr4_ref_v2	1043017	0	G,GTA	1	1	61,74,1,0	1	1	0	2	G,G	NA	NA	0.00406172054124	0	8,12,5,7	1	1	0	13.7712658095	1	2	G,GTA	G,G	0.25	0.0935218157159	0	g.1043017_1043018insTA	0	48,53,0,0	1	1	0	0.515305934606	0	2	G,G	NA	NA	0.0110962389683	0	NA	NA	29,36,1,2	1	1	0	1.20511043556	0
chr4_ref_v2	1047337	0	TA,T	1	1	131,94,0,0	1	1	0	2	TA,TA	NA	NA	7.66998698668e-05	0	3,12,6,5	1	1	0	307.857092611	1	2	TA,T	TA,TA	0.125	0.0592577480779	0	g.1047338delA	0	47,47,0,0	1	1	0	1.24483086785	0	2	TA,TA	NA	NA	0.000175325768458	0	NA	NA	35,37,0,0	1	1	0	1.27835103366	0
chr4_ref_v2	1050632	0	C,T	0	0	86,90,0,0	1	1	0	2	C,C	NA	NA	0.0	0	10,16,0,0	1	1	0	0.745260692779	0	2	C,C	NA	NA	0.0	0	NA	NA	44,70,0,0	1	1	0	1.86876860521	0	2	C,C	NA	NA	0.0	0	NA	NA	19,37,0,0	1	1	0	1.95157637951	0
chr4_ref_v2	1053831	0	TA,T	1	1	115,108,0,0	1	1	0	2	TA,TA	NA	NA	0.000133614123663	0	17,11,0,0	1	1	0	0.687371972788	0	2	TA,TA	NA	NA	0.000398576980222	0	NA	NA	58,81,0,0	1	1	0	2.03294313431	0	2	TA,TA	NA	NA	0.000340526646776	0	NA	NA	21,21,24,30	1	1	0	312.895033983	1
chr4_ref_v2	1054654	0	TA,T	1	1	62,68,0,1	1	1	0	2	TA,TA	NA	NA	1.55112838979	0	22,18,1,0	1	1	0	0.725345881161	0	2	TA,TA	NA	NA	1.39390256829	0	NA	NA	32,31,42,28	1	1	0	313.943538745	1	2	TA,T	TA,TA	0.125	0.0081983105094	0	g.1054655delA	0	54,31,2,2	1	1	0	2.4338233347	0
chr4_ref_v2	1054750	0	ATT,A,AT	1	1	62,42,0,0,6,5	1	1	0	2	ATT,ATT	NA	NA	0.256346332164	0	10,16,0,1,7,11	1	1	0	7.31609535167	0	2	ATT,ATT	ATT,AT	0.5	0.0392123963166	0	NA	NA	53,63,1,1,8,9	1	1	0	2.05753764523	0	2	ATT,ATT	NA	NA	1.03013432726	0	NA	NA	3,2,20,20,28,15	1	1	0	309.217827372	1
chr4_ref_v2	1055898	0	GA,G	1	1	71,58,0,1	1	1	0	2	GA,GA	NA	NA	0.00758843197025	0	10,6,6,0	1	1	0	10.3900425279	0	2	GA,GA	GA,G	0.5	0.270414444831	0	NA	NA	62,45,0,0	1	1	0	0.582212538412	0	2	GA,GA	NA	NA	0.000340526646776	0	NA	NA	47,28,0,1	1	1	0	0.914557454379	0
chr4_ref_v2	1056118	0	A,G	0	0	80,46,0,0	1	1	0	2	A,A	NA	NA	0.0	0	25,14,0,0	1	1	0	0.351368553899	0	2	A,A	NA	NA	0.0	0	NA	NA	84,40,0,0	1	1	0	0.738436258779	0	2	A,A	NA	NA	0.0	0	NA	NA	38,30,0,0	1	1	0	0.949763920823	0
chr4_ref_v2	1056345	0	C,T	1	0	78,62,0,0	1	1	0	2	C,C	NA	NA	0.0	0	18,18,0,0	1	1	0	0.53849767967	0	2	C,C	NA	NA	0.0	0	NA	NA	59,53,0,0	1	1	0	0.551847325709	0	2	C,C	NA	NA	0.0	0	NA	NA	42,44,0,0	1	1	0	0.9468857436	0
chr4_ref_v2	1057018	0	T,C	0	0	127,71,0,0	1	1	0	2	T,T	NA	NA	0.0	0	16,15,0,0	1	1	0	1.05783723461	0	2	T,T	NA	NA	0.0	0	NA	NA	60,43,1,0	1	1	0	0.929324663529	0	2	T,T	NA	NA	0.00966191091174	0	NA	NA	53,34,0,0	1	1	0	0.537057408012	0
chr4_ref_v2	1057832	0	AT,A	1	1	93,61,0,0	1	1	0	2	AT,AT	NA	NA	1.72054654175	0	9,8,12,8	1	1	0	308.286406661	1	2	AT,A	NA	NA	0.0737479299869	0	g.1057833delT	0	80,69,5,9	1	1	0	6.71436321145	0	2	AT,AT	NA	NA	0.90524803883	0	NA	NA	73,47,7,3	1	1	0	5.09801019199	0
chr4_ref_v2	1066792	0	G,A	0	0	73,122,0,0	1	1	0	2	G,G	NA	NA	0.0	0	9,19,0,0	1	1	0	0.465547488784	0	2	G,G	NA	NA	0.0	0	NA	NA	43,45,0,0	1	1	0	1.86843976261	0	2	G,G	NA	NA	0.0	0	NA	NA	38,35,0,0	1	1	0	2.34682977254	0
chr4_ref_v2	1067519	0	CA,C	1	1	91,88,0,0	1	1	0	2	CA,CA	NA	NA	0.00293573194928	0	11,13,0,0	1	1	0	0.431937442328	0	2	CA,CA	NA	NA	0.00982809229956	0	NA	NA	43,51,1,0	1	1	0	0.740300146873	0	2	CA,CA	NA	NA	0.000374123695427	0	NA	NA	35,45,0,0	1	1	0	0.939816116408	0
chr4_ref_v2	1073393	0	C,A	0	0	162,109,0,0	1	1	0	2	C,C	NA	NA	0.0	0	14,15,0,0	1	1	0	0.904232741294	0	2	C,C	NA	NA	0.0	0	NA	NA	67,57,0,0	1	1	0	0.980402319194	0	2	C,C	NA	NA	0.0	0	NA	NA	50,47,0,0	1	1	0	1.28568438745	0
chr4_ref_v2	1078913	0	ATTTTT,A,ATTTT	1	1	29,11,0,0,9,12	1	1	0	2	ATTTTT,ATTTTT	ATTTTT,ATTTT	0.125	0.00801545452107	0	4,2,0,2,1,3	1	0	0	2.2192632899	0	2	NA	NA	NA	NA	0	NA	NA	19,4,0,1,19,23	1	1	0	4.00383157163	0	2	ATTTTT,ATTTTT	ATTTTT,ATTTT	0.5	0.0386969888215	0	NA	NA	12,10,19,12,1,1	1	1	0	23.920818486	1
chr4_ref_v2	1080970	0	AT,A	1	1	73,88,1,0	1	1	0	2	AT,AT	NA	NA	0.00394445621534	0	19,14,0,0	1	1	0	1.01438177887	0	2	AT,AT	NA	NA	0.0320637381738	0	NA	NA	58,43,0,0	1	1	0	2.16896960305	0	2	AT,AT	NA	NA	0.652666487582	0	NA	NA	37,43,2,1	1	1	0	1.14682752302	0
chr4_ref_v2	1083695	0	T,C	1	0	142,76,0,0	1	1	0	2	T,T	NA	NA	0.0	0	19,20,0,0	1	1	0	1.79322867545	0	2	T,T	NA	NA	0.0	0	NA	NA	46,51,0,0	1	1	0	4.05801821066	0	2	T,T	NA	NA	0.0	0	NA	NA	44,42,0,0	1	1	0	2.53050903127	0
chr4_ref_v2	1084424	0	GA,G,GAA	1	1	34,21,11,8,0,2	1	1	0	2	GA,GA	NA	NA	0.797522208858	0	4,5,4,0,1,0	1	0	0	1.22642710509	0	2	NA	NA	NA	NA	0	NA	NA	31,23,4,2,8,10	1	1	0	7.18812573835	0	2	GAA,GAA	GA,GAA	0.25	1.20295316319	0	NA	NA	23,15,8,3,3,3	1	1	0	1.66721408429	0
chr4_ref_v2	1084588	0	GA,G	1	1	47,46,2,6	1	1	0	2	GA,GA	NA	NA	1.18784618175	0	4,4,1,2	1	0	0	1.2022527827	0	2	NA	NA	NA	NA	0	NA	NA	28,25,9,3	1	1	0	5.40367221393	0	2	GA,GA	NA	NA	1.25300681202	0	NA	NA	17,23,8,10	1	1	0	5.98153269992	0
chr4_ref_v2	1086371	0	A,T	1	0	88,108,0,0	1	1	0	2	A,A	NA	NA	0.0	0	12,14,0,0	1	1	0	0.34484746887	0	2	A,A	NA	NA	0.0	0	NA	NA	48,53,0,0	1	1	0	0.498032481881	0	2	A,A	NA	NA	0.0	0	NA	NA	38,53,0,0	1	1	0	0.524214959956	0
chr4_ref_v2	1090016	0	GAAA,G,GA,GAAAA	1	1	3,11,0,0,0,2,9,9	1	1	0	2	GAAA,GAAAA	GAAAA,GAAAA	0.5	0.532982369724	0	0,0,6,2,5,3,0,0	1	0	0	8.39551747106	0	2	NA	NA	NA	NA	0	NA	NA	1,5,2,5,5,3,1,3	1	1	0	4.18377463353	0	2	GA,GAAAA	GA,GA	0.25	0.365967194061	0	NA	NA	1,0,7,8,10,11,0,0	1	1	0	13.005720337	1
chr4_ref_v2	1090376	0	C,T	0	0	105,75,0,0	1	1	0	2	C,C	NA	NA	0.0	0	11,10,0,0	1	1	0	0.45305783709	0	2	C,C	NA	NA	0.0	0	NA	NA	45,50,1,0	1	1	0	1.76221167591	0	2	C,C	NA	NA	0.0104712998673	0	NA	NA	32,41,0,0	1	1	0	2.26854165051	0
chr4_ref_v2	1092553	0	GA,G	1	1	59,74,1,3	1	1	0	2	GA,GA	NA	NA	0.0141337857951	0	15,21,1,0	1	1	0	0.63597669214	0	2	GA,GA	NA	NA	0.486580869075	0	NA	NA	25,41,29,33	1	1	0	44.3373885561	1	2	GA,G	GA,GA	0.125	0.0211290386391	0	g.1092554delA	0	16,21,10,30	1	1	0	33.5706554322	1
chr4_ref_v2	1093242	0	T,C	0	0	96,107,0,0	1	1	0	2	T,T	NA	NA	0.0	0	25,15,0,0	1	1	0	1.56724232447	0	2	T,T	NA	NA	0.0	0	NA	NA	65,68,0,0	1	1	0	0.443706021042	0	2	T,T	NA	NA	0.0	0	NA	NA	53,40,0,0	1	1	0	1.50796667784	0
chr4_ref_v2	1100932	1	G,A	1	0	0,0,0,0	0	0	1	2	NA	NA	NA	NA	0	0,0,0,0	0	0	1	0.0	0	2	NA	NA	NA	NA	0	NA	NA	0,0,0,0	0	0	1	0.0	0	2	NA	NA	NA	NA	0	NA	NA	0,0,0,0	0	0	1	0.0	0
chr4_ref_v2	1100933	1	A,G	0	0	0,0,0,0	0	0	1	2	NA	NA	NA	NA	0	0,0,0,0	0	0	1	0.0	0	2	NA	NA	NA	NA	0	NA	NA	0,0,0,0	0	0	1	0.0	0	2	NA	NA	NA	NA	0	NA	NA	0,0,0,0	0	0	1	0.0	0
chr4_ref_v2	1100935	1	A,C	0	0	0,0,0,0	0	0	1	2	NA	NA	NA	NA	0	0,0,0,0	0	0	1	0.0	0	2	NA	NA	NA	NA	0	NA	NA	0,0,0,0	0	0	1	0.0	0	2	NA	NA	NA	NA	0	NA	NA	0,0,0,0	0	0	1	0.0	0
chr4_ref_v2	1100942	1	T,G	0	0	0,0,0,0	0	0	1	2	NA	NA	NA	NA	0	0,0,0,0	0	0	1	0.0	0	2	NA	NA	NA	NA	0	NA	NA	0,0,0,0	0	0	1	0.0	0	2	NA	NA	NA	NA	0	NA	NA	0,0,0,0	0	0	1	0.0	0
chr4_ref_v2	1100945	1	G,A	0	0	0,0,0,0	0	0	1	2	NA	NA	NA	NA	0	0,0,0,0	0	0	1	0.0	0	2	NA	NA	NA	NA	0	NA	NA	1,0,0,0	0	0	1	0.0	0	2	NA	NA	NA	NA	0	NA	NA	0,0,0,0	0	0	1	0.0	0
chr4_ref_v2	1100947	1	C,A	0	0	0,0,0,0	0	0	1	2	NA	NA	NA	NA	0	0,0,0,0	0	0	1	0.0	0	2	NA	NA	NA	NA	0	NA	NA	1,0,0,0	0	0	1	0.0	0	2	NA	NA	NA	NA	0	NA	NA	0,0,0,0	0	0	1	0.0	0
chr4_ref_v2	1100950	1	A,G	1	0	0,0,0,0	0	0	1	2	NA	NA	NA	NA	0	0,0,0,0	0	0	1	0.0	0	2	NA	NA	NA	NA	0	NA	NA	1,0,0,0	0	0	1	0.0	0	2	NA	NA	NA	NA	0	NA	NA	0,0,0,0	0	0	1	0.0	0
chr4_ref_v2	1100951	1	T,C	1	0	0,0,0,0	0	0	1	2	NA	NA	NA	NA	0	0,0,0,0	0	0	1	0.0	0	2	NA	NA	NA	NA	0	NA	NA	1,0,0,0	0	0	1	0.0	0	2	NA	NA	NA	NA	0	NA	NA	0,0,0,0	0	0	1	0.0	0
chr4_ref_v2	1100956	1	A,G	1	0	0,0,0,0	0	0	1	2	NA	NA	NA	NA	0	0,0,0,0	0	0	1	0.0	0	2	NA	NA	NA	NA	0	NA	NA	1,0,0,0	0	0	1	0.0	0	2	NA	NA	NA	NA	0	NA	NA	0,0,0,0	0	0	1	0.0	0
chr4_ref_v2	1101886	0	CT,C	1	1	73,58,18,10	1	1	0	2	CT,CT	CT,C	0.125	0.0228894487568	0	7,5,15,7	1	1	0	8.57567208737	0	2	CT,C	C,C	0.125	0.00851299654519	0	NA	NA	60,54,16,13	1	1	0	0.967894196045	0	2	CT,CT	NA	NA	0.478660098619	0	NA	NA	49,31,11,9	1	1	0	0.78780981278	0
chr4_ref_v2	1105812	0	AT,A	1	1	46,46,4,18	1	1	0	2	AT,AT	NA	NA	0.459871303478	0	14,11,4,3	1	1	0	1.67920545361	0	2	AT,AT	NA	NA	1.30655867848	0	NA	NA	45,38,9,12	1	1	0	1.97953252097	0	2	AT,AT	NA	NA	1.40670553766	0	NA	NA	11,7,30,38	1	1	0	27.5548404588	1
chr4_ref_v2	1107842	0	A,G	0	0	78,102,0,0	1	1	0	2	A,A	NA	NA	0.0	0	16,18,0,0	1	1	0	0.429461010082	0	2	A,A	NA	NA	0.0	0	NA	NA	59,73,0,0	1	1	0	0.429568386454	0	2	A,A	NA	NA	0.0	0	NA	NA	37,43,0,0	1	1	0	0.490515277766	0
chr4_ref_v2	1108503	0	GAA,G,GA	1	1	18,38,1,1,3,13	1	1	0	2	GAA,GAA	NA	NA	0.281888148282	0	1,0,4,3,1,2	1	0	0	8.88044492599	0	2	NA	NA	NA	NA	0	NA	NA	15,17,3,5,3,17	1	1	0	3.34350945422	0	2	GAA,GAA	GAA,G	0.25	0.641372752442	0	NA	NA	9,6,4,14,3,2	1	1	0	17.7200217891	1
chr4_ref_v2	1109779	0	GAT,G	1	1	58,63,11,10	1	1	0	2	GAT,GAT	GAT,G	0.25	0.0459303813667	1	11,17,0,3	1	1	0	0.859783715484	0	2	GAT,GAT	GAT,G	0.125	0.0567042474908	0	NA	NA	47,51,3,6	1	1	0	0.820331018661	0	2	GAT,GAT	NA	NA	0.359753314344	0	NA	NA	27,33,9,15	1	1	0	3.35027157016	0
chr4_ref_v2	1110091	0	G,GA	1	1	96,43,0,0	1	1	0	2	G,G	NA	NA	4.24713368573e-05	0	17,13,0,0	1	1	0	1.05188387089	0	2	G,G	NA	NA	5.5608503828e-05	0	NA	NA	76,50,0,0	1	1	0	1.70829460042	0	2	G,G	NA	NA	3.84871727703e-05	0	NA	NA	60,44,0,0	1	1	0	2.15560236669	0
chr4_ref_v2	1112194	0	C,T	0	0	89,75,0,0	1	1	0	2	C,C	NA	NA	0.0	0	16,12,0,0	1	1	0	0.377967548997	0	2	C,C	NA	NA	0.0	0	NA	NA	73,59,0,0	1	1	0	0.409504425549	0	2	C,C	NA	NA	0.0	0	NA	NA	50,42,0,0	1	1	0	0.376665637703	0
chr4_ref_v2	1112198	0	C,A	0	0	90,74,0,0	1	1	0	2	C,C	NA	NA	0.0	0	16,14,0,0	1	1	0	0.356023234605	0	2	C,C	NA	NA	0.0	0	NA	NA	73,66,0,0	1	1	0	0.516862922984	0	2	C,C	NA	NA	0.0	0	NA	NA	47,45,0,0	1	1	0	0.589479354011	0
chr4_ref_v2	1112280	0	CA,C	1	1	77,74,0,0	1	1	0	2	CA,CA	NA	NA	0.000859206301768	0	18,19,0,0	1	1	0	0.385832190269	0	2	CA,CA	NA	NA	0.00286819217259	0	NA	NA	33,40,29,38	1	1	0	313.280186341	1	2	CA,C	NA	NA	0.0911339428816	0	g.1112281delA	0	41,67,0,1	1	1	0	2.39684713274	0
chr4_ref_v2	1116254	0	T,A	0	0	77,65,0,0	1	1	0	2	T,T	NA	NA	0.0	0	11,16,0,0	1	1	0	1.01408147752	0	2	T,T	NA	NA	0.0	0	NA	NA	53,49,0,0	1	1	0	0.4697437762	0	2	T,T	NA	NA	0.0	0	NA	NA	31,32,0,0	1	1	0	0.615554194954	0
chr4_ref_v2	1116277	0	T,C	0	0	90,47,0,0	1	1	0	2	T,T	NA	NA	0.0	0	16,12,0,0	1	1	0	0.673894619766	0	2	T,T	NA	NA	0.0	0	NA	NA	59,44,0,0	1	1	0	1.38491558917	0	2	T,T	NA	NA	0.0	0	NA	NA	40,29,0,0	1	1	0	0.987167824867	0
chr4_ref_v2	1116385	0	G,A	0	0	80,69,0,0	1	1	0	2	G,G	NA	NA	0.0	0	8,14,0,0	1	1	0	1.21378997324	0	2	G,G	NA	NA	0.0	0	NA	NA	43,67,0,0	1	1	0	3.06750088958	0	2	G,G	NA	NA	0.0	0	NA	NA	31,41,0,0	1	1	0	1.42408912252	0
chr4_ref_v2	1121393	0	TA,T	1	1	96,108,0,0	1	1	0	2	TA,TA	NA	NA	0.000859206301768	0	16,11,0,0	1	1	0	0.906425746155	0	2	TA,TA	NA	NA	0.00286819217259	0	NA	NA	53,49,0,0	1	1	0	0.747057728547	0	2	TA,TA	NA	NA	0.00293936487809	0	NA	NA	42,33,0,0	1	1	0	1.18429033094	0
chr4_ref_v2	1123008	0	C,T	0	0	70,76,0,0	1	1	0	2	C,C	NA	NA	0.0	0	11,23,0,0	1	1	0	1.439893636	0	2	C,C	NA	NA	0.0	0	NA	NA	65,65,1,1	1	1	0	0.433387340178	0	2	C,C	NA	NA	0.0152674721308	0	NA	NA	43,45,0,0	1	1	0	0.389321540405	0
chr4_ref_v2	1126126	0	CTA,C	1	1	64,48,3,1	1	1	0	2	CTA,CTA	NA	NA	0.7216765114	0	17,14,1,1	1	1	0	0.650835201819	0	2	CTA,CTA	NA	NA	0.0335670261577	0	NA	NA	56,47,7,6	1	1	0	3.65318476561	0	2	CTA,CTA	CTA,C	0.25	0.301437985573	0	NA	NA	49,44,4,1	1	1	0	0.652151732846	0
chr4_ref_v2	1128907	0	G,T	0	0	87,85,0,1	1	1	0	2	G,G	NA	NA	0.00579711768433	0	9,7,10,11	1	1	0	308.368813147	1	2	G,T	T,T	0.125	0.0206192872027	0	g.1128907G>T	0	66,45,0,0	1	1	0	1.52990242253	0	2	G,G	NA	NA	0.0	0	NA	NA	32,35,0,0	1	1	0	0.483043731272	0
chr4_ref_v2	1130783	0	ATT,A,AT	1	1	78,54,0,1,2,0	1	1	0	2	ATT,ATT	NA	NA	2.5188778642	0	8,8,6,6,2,1	1	1	0	14.321299983	1	2	ATT,A	ATT,ATT	0.125	1.56219118015	0	g.1130784_1130785delTT	0	7,5,7,6,61,55	1	1	0	325.230410835	1	2	AT,AT	ATT,AT	0.125	1.77000091829	0	g.1130784delT,g.1130784delT	0,1	76,54,2,2,11,6	1	1	0	5.80774878081	0
chr4_ref_v2	1131193	0	G,T	1	0	103,68,0,0	1	1	0	2	G,G	NA	NA	0.0	0	15,11,0,0	1	1	0	0.368621360469	0	2	G,G	NA	NA	0.0	0	NA	NA	69,53,0,0	1	1	0	0.650274279655	0	2	G,G	NA	NA	0.0	0	NA	NA	35,27,26,23	1	1	0	310.690522862	1
chr4_ref_v2	1134020	0	G,T	0	0	83,84,0,0	1	1	0	2	G,G	NA	NA	0.0	0	20,22,0,0	1	1	0	0.386342273301	0	2	G,G	NA	NA	0.0	0	NA	NA	46,67,0,0	1	1	0	1.54054336612	0	2	G,G	NA	NA	0.0	0	NA	NA	38,54,1,0	1	1	0	1.19429767544	0
chr4_ref_v2	1134715	0	TG,T	1	1	93,69,0,0	1	1	0	2	TG,TG	NA	NA	0.000133614123663	0	12,11,0,0	1	1	0	0.438710470343	0	2	TG,TG	NA	NA	0.000398576980222	0	NA	NA	48,51,0,0	1	1	0	1.4059549253	0	2	TG,TG	NA	NA	0.000340526646776	0	NA	NA	45,38,0,0	1	1	0	0.517736313953	0
chr4_ref_v2	1135522	0	A,AT	1	1	71,56,1,5	1	1	0	2	A,A	NA	NA	0.210448258553	0	15,17,1,3	1	1	0	1.06430461164	0	2	A,A	A,AT	0.125	0.0864701261623	0	NA	NA	46,51,8,1	1	1	0	5.99524743854	0	2	A,A	A,AT	0.125	0.0719785625721	0	NA	NA	52,36,9,3	1	1	0	7.22943810635	0
chr4_ref_v2	1135592	0	GA,G	1	1	37,44,4,8	1	1	0	2	GA,GA	NA	NA	0.0806067892948	0	5,10,5,7	1	1	0	3.78870620005	0	2	GA,GA	GA,G	0.5	0.0349989880652	0	NA	NA	22,16,20,30	1	1	0	15.8404587555	1	2	GA,G	GA,GA	0.125	0.0419070494228	0	g.1135593delA	0	16,17,23,40	1	1	0	23.098868766	1
chr4_ref_v2	1142775	0	CT,C	1	1	105,109,0,0	1	1	0	2	CT,CT	NA	NA	0.000859206301768	0	14,21,0,0	1	1	0	0.769299521527	0	2	CT,CT	NA	NA	0.00286819217259	0	NA	NA	28,38,29,35	1	1	0	314.101321232	1	2	CT,C	NA	NA	0.0361387797909	0	g.1142776delT	0	40,44,0,0	1	1	0	0.405651833763	0
chr4_ref_v2	1144835	0	GA,G	1	1	85,63,0,0	1	1	0	2	GA,GA	NA	NA	0.814144111897	0	16,13,0,0	1	1	0	0.368787108485	0	2	GA,GA	NA	NA	0.270357760605	0	NA	NA	65,58,2,2	1	1	0	1.11977259192	0	2	GA,GA	NA	NA	1.18261890875	0	NA	NA	51,42,0,2	1	1	0	0.981745990289	0
chr4_ref_v2	1147134	0	CTT,C,CT	1	1	49,47,0,1,6,8	1	1	0	2	CTT,CTT	NA	NA	0.372073276139	0	11,9,2,1,1,3	1	1	0	1.99260798304	0	2	CTT,CTT	CTT,C	0.25	1.11416962795	0	NA	NA	23,26,25,18,2,2	1	1	0	35.29370208	1	2	CTT,C	CTT,CTT	0.125	2.18976444617	0	g.1147135_1147136delTT	0	20,15,4,3,13,14	1	1	0	6.92109125368	0
chr4_ref_v2	1147610	0	G,A	0	0	82,74,0,1	1	1	0	2	G,G	NA	NA	0.00638979809877	0	9,13,0,0	1	1	0	0.752751629531	0	2	G,G	NA	NA	0.0	0	NA	NA	58,70,0,0	1	1	0	1.31365933063	0	2	G,G	NA	NA	0.0	0	NA	NA	49,34,1,0	1	1	0	0.860360177266	0
chr4_ref_v2	1151565	0	A,G	1	0	58,106,0,1	1	1	0	2	A,A	NA	NA	0.00607904607638	0	17,19,0,0	1	1	0	1.06692588446	0	2	A,A	NA	NA	0.0	0	NA	NA	66,96,0,0	1	1	0	1.11999694576	0	2	A,A	NA	NA	0.0	0	NA	NA	53,71,0,0	1	1	0	1.35108612386	0
chr4_ref_v2	1154480	0	A,C	1	0	0,0,0,1	0	0	1	2	NA	NA	NA	NA	0	0,1,0,0	0	0	1	0.0	0	2	NA	NA	NA	NA	0	NA	NA	0,4,0,0	0	0	1	0.0	0	2	NA	NA	NA	NA	0	NA	NA	0,2,0,0	0	0	1	0.0	0
chr4_ref_v2	1156000	0	CT,C	1	1	54,38,1,6	1	1	0	2	CT,CT	NA	NA	0.0473804521144	0	25,11,0,0	1	1	0	1.358197956	0	2	CT,CT	NA	NA	1.28854205263	0	NA	NA	72,40,4,5	1	1	0	1.4683462051	0	2	CT,CT	NA	NA	1.06163335646	0	NA	NA	49,40,1,9	1	1	0	0.858793497358	0
chr4_ref_v2	1156361	0	TAA,T,TA	1	1	44,23,0,0,9,7	1	1	0	2	TAA,TAA	TAA,TA	0.125	0.158552781033	0	0,0,16,9,0,0	1	1	0	308.819148779	1	2	T,T	NA	NA	0.0514397270239	0	g.1156362_1156363delAA,g.1156362_1156363delAA	0,1	34,23,1,2,7,4	1	1	0	0.746830198743	0	2	TAA,TAA	TAA,T	0.125	1.11138087231	0	NA	NA	18,13,2,2,14,10	1	1	0	3.43470195753	0
chr4_ref_v2	1156422	0	TA,T	1	1	37,48,0,1	1	1	0	2	TA,TA	NA	NA	0.259583094624	0	15,14,0,0	1	1	0	0.661432115258	0	2	TA,TA	NA	NA	0.270357760605	0	NA	NA	16,17,26,23	1	1	0	40.6347762771	1	2	TA,T	T,T	0.125	0.0372288714849	0	g.1156423delA	0	38,33,1,2	1	1	0	1.07343837574	0
chr4_ref_v2	1158814	0	AT,A	1	1	79,102,0,0	1	1	0	2	AT,AT	NA	NA	0.00293573194928	0	13,14,0,0	1	1	0	0.432045833065	0	2	AT,AT	NA	NA	0.00982809229956	0	NA	NA	32,20,33,23	1	1	0	312.540966027	1	2	AT,A	NA	NA	0.0557646757095	0	g.1158815delT	0	40,43,2,2	1	1	0	1.93710282873	0
chr4_ref_v2	1159037	0	A,G	0	0	86,86,0,0	1	1	0	2	A,A	NA	NA	0.0	0	23,19,0,0	1	1	0	0.508273318618	0	2	A,A	NA	NA	0.0	0	NA	NA	34,29,28,23	1	1	0	311.025760809	1	2	A,G	A,A	0.125	0.0400053346137	0	g.1159037A>G	0	44,51,0,0	1	1	0	0.58314998861	0
chr4_ref_v2	1165254	0	ATT,A	1	1	78,78,0,0	1	1	0	2	ATT,ATT	NA	NA	0.0	0	22,15,0,1	1	1	0	1.04947289461	0	2	ATT,ATT	NA	NA	0.0266682470822	0	NA	NA	44,33,26,19	1	1	0	39.2303106416	1	2	ATT,A	ATT,ATT	0.25	0.0263173083174	0	g.1165255_1165256delTT	0	52,41,0,0	1	1	0	0.844579399744	0
chr4_ref_v2	1166068	0	C,T	0	0	106,94,0,0	1	1	0	2	C,C	NA	NA	0.0	0	18,13,0,0	1	1	0	0.471629318046	0	2	C,C	NA	NA	0.0	0	NA	NA	59,76,0,0	1	1	0	1.82614705126	0	2	C,C	NA	NA	0.0	0	NA	NA	68,55,0,0	1	1	0	0.491594356797	0
chr4_ref_v2	1168421	0	CA,C	1	1	95,67,0,1	1	1	0	2	CA,CA	NA	NA	0.0032181336251	0	15,17,0,0	1	1	0	0.959529049614	0	2	CA,CA	NA	NA	0.00982809229956	0	NA	NA	57,54,0,0	1	1	0	1.21446603525	0	2	CA,CA	NA	NA	0.010956233026	0	NA	NA	43,40,10,6	1	1	0	11.1064895711	1
chr4_ref_v2	1174357	0	TA,T	1	1	52,57,1,0	1	1	0	2	TA,TA	NA	NA	1.37494182156	0	3,9,6,3	1	1	0	11.8323322524	1	2	TA,T	TA,TA	0.25	0.131471653641	0	g.1174358delA	0	43,43,6,4	1	1	0	4.27413955575	0	2	TA,TA	NA	NA	0.692121265759	0	NA	NA	31,38,4,6	1	1	0	4.9555253668	0
chr4_ref_v2	1175340	1	C,T	0	0	53,78,0,9	1	1	0	2	NA	NA	NA	NA	0	12,18,0,0	1	1	0	0.579401797612	0	2	NA	NA	NA	NA	0	NA	NA	41,92,0,1	1	1	0	3.21229261224	0	2	NA	NA	NA	NA	0	NA	NA	33,49,0,4	1	1	0	0.457987365832	0
chr4_ref_v2	1175343	1	A,G	0	0	54,79,0,8	1	1	0	2	NA	NA	NA	NA	0	11,18,0,0	1	1	0	0.583373230879	0	2	NA	NA	NA	NA	0	NA	NA	42,94,0,1	1	1	0	3.08235627663	0	2	NA	NA	NA	NA	0	NA	NA	33,51,0,4	1	1	0	0.455042580225	0
chr4_ref_v2	1177288	0	C,T	0	0	84,82,0,0	1	1	0	2	C,C	NA	NA	0.0	0	13,12,0,0	1	1	0	0.343940449796	0	2	C,C	NA	NA	0.0	0	NA	NA	56,53,0,1	1	1	0	0.389573168874	0	2	C,C	NA	NA	0.00913248356327	0	NA	NA	49,54,0,0	1	1	0	0.534514172248	0
chr4_ref_v2	1178234	0	CTT,C,CT	1	1	40,14,3,0,8,2	1	1	0	2	CTT,CTT	CTT,C	0.125	0.765976880656	0	1,1,2,3,3,1	1	0	0	5.4342265019	0	2	NA	NA	NA	NA	0	NA	NA	21,14,17,10,3,3	1	1	0	11.6302092435	1	2	CTT,C	CTT,CTT	0.125	1.91789664747	0	g.1178235_1178236delTT	0	0,1,24,11,10,1	1	1	0	26.1324718735	1
chr4_ref_v2	1189594	0	A,G	0	0	97,79,0,0	1	1	0	2	A,A	NA	NA	0.0	0	14,15,0,0	1	1	0	0.555441559746	0	2	A,A	NA	NA	0.0	0	NA	NA	62,48,0,1	1	1	0	0.410254183662	0	2	A,A	NA	NA	0.00904983551992	0	NA	NA	36,36,0,0	1	1	0	0.662562898618	0
chr4_ref_v2	1191797	0	TA,T	1	1	26,18,20,28	1	1	0	2	TA,T	TA,TA	0.125	0.0405238760446	0	5,12,8,8	1	1	0	1.8167132563	0	2	TA,T	TA,TA	0.5	0.0749064695439	0	NA	NA	30,24,37,28	1	1	0	1.964603605	0	2	TA,T	TA,TA	0.5	0.104072089924	0	NA	NA	3,2,48,39	1	1	0	12.9766006452	1
chr4_ref_v2	1193821	0	C,A	0	0	91,86,0,0	1	1	0	2	C,C	NA	NA	0.0	0	20,23,0,0	1	1	0	0.521753098581	0	2	C,C	NA	NA	0.0	0	NA	NA	60,56,0,0	1	1	0	0.383909618447	0	2	C,C	NA	NA	0.0	0	NA	NA	64,52,0,0	1	1	0	0.637666620558	0
chr4_ref_v2	1199882	0	C,G	0	0	126,74,0,0	1	1	0	2	C,C	NA	NA	0.0	0	22,13,0,0	1	1	0	0.346504733008	0	2	C,C	NA	NA	0.0	0	NA	NA	75,55,0,0	1	1	0	0.933343148424	0	2	C,C	NA	NA	0.0	0	NA	NA	70,48,0,0	1	1	0	0.648768359854	0
chr4_ref_v2	1202081	0	CAA,C,CA	1	1	53,46,0,0,3,1	1	1	0	2	CAA,CAA	NA	NA	1.21867619484	0	15,16,0,1,2,3	1	1	0	2.4965811971	0	2	CAA,CAA	NA	NA	0.821726857537	0	NA	NA	23,26,31,39,7,6	1	1	0	312.666326969	1	2	CAA,C	C,C	0.125	0.628322299584	0	g.1202082_1202083delAA	0	20,25,3,6,20,27	1	1	0	34.2049761674	1
chr4_ref_v2	1205043	0	T,A	0	0	74,98,0,0	1	1	0	2	T,T	NA	NA	0.0	0	27,19,0,0	1	1	0	1.80719835762	0	2	T,T	NA	NA	0.0	0	NA	NA	70,72,0,0	1	1	0	1.14252925516	0	2	T,T	NA	NA	0.0	0	NA	NA	52,83,0,0	1	1	0	0.79403666721	0
chr4_ref_v2	1211149	1	A,G	1	0	0,0,0,0	0	0	1	2	NA	NA	NA	NA	0	0,0,0,0	0	0	1	0.0	0	2	NA	NA	NA	NA	0	NA	NA	0,0,0,0	0	0	1	0.0	0	2	NA	NA	NA	NA	0	NA	NA	0,0,1,1	1	0	1	0.0	0
chr4_ref_v2	1211152	1	C,T	0	0	0,0,0,0	0	0	1	2	NA	NA	NA	NA	0	0,0,0,0	0	0	1	0.0	0	2	NA	NA	NA	NA	0	NA	NA	0,0,0,0	0	0	1	0.0	0	2	NA	NA	NA	NA	0	NA	NA	0,0,1,1	1	0	1	0.0	0
chr4_ref_v2	1211161	1	G,A	0	0	0,0,0,0	0	0	1	2	NA	NA	NA	NA	0	0,0,0,0	0	0	1	0.0	0	2	NA	NA	NA	NA	0	NA	NA	0,0,0,0	0	0	1	0.0	0	2	NA	NA	NA	NA	0	NA	NA	0,0,1,1	1	0	1	0.0	0
chr4_ref_v2	1211167	1	T,A	0	0	0,0,0,0	0	0	1	2	NA	NA	NA	NA	0	0,0,0,0	0	0	1	0.0	0	2	NA	NA	NA	NA	0	NA	NA	0,0,0,0	0	0	1	0.0	0	2	NA	NA	NA	NA	0	NA	NA	0,0,1,1	1	0	1	0.0	0
chr4_ref_v2	1211176	1	C,T	0	0	0,0,0,0	0	0	1	2	NA	NA	NA	NA	0	0,0,0,0	0	0	1	0.0	0	2	NA	NA	NA	NA	0	NA	NA	0,0,0,0	0	0	1	0.0	0	2	NA	NA	NA	NA	0	NA	NA	0,0,0,1	0	0	1	0.0	0
chr4_ref_v2	1211179	1	A,T	1	0	0,0,0,0	0	0	1	2	NA	NA	NA	NA	0	0,0,0,0	0	0	1	0.0	0	2	NA	NA	NA	NA	0	NA	NA	0,0,0,0	0	0	1	0.0	0	2	NA	NA	NA	NA	0	NA	NA	0,0,0,1	0	0	1	0.0	0
chr4_ref_v2	1211182	1	T,C	1	0	0,0,0,0	0	0	1	2	NA	NA	NA	NA	0	0,0,0,0	0	0	1	0.0	0	2	NA	NA	NA	NA	0	NA	NA	0,0,0,0	0	0	1	0.0	0	2	NA	NA	NA	NA	0	NA	NA	0,0,0,1	0	0	1	0.0	0
chr4_ref_v2	1211185	1	T,C	1	0	0,0,0,0	0	0	1	2	NA	NA	NA	NA	0	0,0,0,0	0	0	1	0.0	0	2	NA	NA	NA	NA	0	NA	NA	0,0,0,0	0	0	1	0.0	0	2	NA	NA	NA	NA	0	NA	NA	0,0,0,1	0	0	1	0.0	0
chr4_ref_v2	1211189	1	G,A	0	0	0,0,0,0	0	0	1	2	NA	NA	NA	NA	0	0,0,0,0	0	0	1	0.0	0	2	NA	NA	NA	NA	0	NA	NA	0,0,0,0	0	0	1	0.0	0	2	NA	NA	NA	NA	0	NA	NA	0,0,0,1	0	0	1	0.0	0
chr4_ref_v2	1211191	1	A,T	0	0	0,0,0,0	0	0	1	2	NA	NA	NA	NA	0	0,0,0,0	0	0	1	0.0	0	2	NA	NA	NA	NA	0	NA	NA	0,0,0,0	0	0	1	0.0	0	2	NA	NA	NA	NA	0	NA	NA	0,0,0,1	0	0	1	0.0	0
chr4_ref_v2	1211194	1	G,A	0	0	0,0,0,0	0	0	1	2	NA	NA	NA	NA	0	0,0,0,0	0	0	1	0.0	0	2	NA	NA	NA	NA	0	NA	NA	0,0,0,0	0	0	1	0.0	0	2	NA	NA	NA	NA	0	NA	NA	0,0,0,1	0	0	1	0.0	0
chr4_ref_v2	1211197	1	T,C	0	0	0,0,0,0	0	0	1	2	NA	NA	NA	NA	0	0,0,0,0	0	0	1	0.0	0	2	NA	NA	NA	NA	0	NA	NA	0,0,0,0	0	0	1	0.0	0	2	NA	NA	NA	NA	0	NA	NA	0,0,0,1	0	0	1	0.0	0
chr4_ref_v2	1211204	1	A,G	1	0	0,0,0,0	0	0	1	2	NA	NA	NA	NA	0	0,0,0,0	0	0	1	0.0	0	2	NA	NA	NA	NA	0	NA	NA	0,0,0,0	0	0	1	0.0	0	2	NA	NA	NA	NA	0	NA	NA	0,0,0,1	0	0	1	0.0	0
chr4_ref_v2	1211206	1	T,C	0	0	0,0,0,0	0	0	1	2	NA	NA	NA	NA	0	0,0,0,0	0	0	1	0.0	0	2	NA	NA	NA	NA	0	NA	NA	0,0,0,0	0	0	1	0.0	0	2	NA	NA	NA	NA	0	NA	NA	0,0,0,1	0	0	1	0.0	0
chr4_ref_v2	1211207	1	C,T	0	0	0,0,0,0	0	0	1	2	NA	NA	NA	NA	0	0,0,0,0	0	0	1	0.0	0	2	NA	NA	NA	NA	0	NA	NA	0,0,0,0	0	0	1	0.0	0	2	NA	NA	NA	NA	0	NA	NA	0,0,0,1	0	0	1	0.0	0
chr4_ref_v2	1213708	0	G,A	0	0	74,109,0,0	1	1	0	2	G,G	NA	NA	0.0	0	13,22,0,0	1	1	0	0.410003123508	0	2	G,G	NA	NA	0.0	0	NA	NA	54,70,0,0	1	1	0	0.584115432378	0	2	G,G	NA	NA	0.0	0	NA	NA	46,56,0,0	1	1	0	0.724506984352	0
chr4_ref_v2	1218927	0	G,A	1	0	98,73,0,0	1	1	0	2	G,G	NA	NA	0.0	0	26,21,0,0	1	1	0	0.39268888473	0	2	G,G	NA	NA	0.0	0	NA	NA	63,53,0,0	1	1	0	0.556239258144	0	2	G,G	NA	NA	0.0	0	NA	NA	59,46,0,0	1	1	0	0.404436014522	0
chr4_ref_v2	1224449	0	AAT,A	1	1	36,58,7,5	1	1	0	2	AAT,AAT	AAT,A	0.125	0.066241854708	0	11,13,2,6	1	1	0	2.61848539413	0	2	AAT,AAT	AAT,A	0.25	0.0998572618299	0	NA	NA	30,57,4,9	1	1	0	1.34062378436	0	2	AAT,AAT	AAT,A	0.125	0.23027143686	0	NA	NA	31,43,3,7	1	1	0	1.00236819741	0
chr4_ref_v2	1228316	0	A,C	1	0	83,54,0,0	1	1	0	2	A,A	NA	NA	0.0	0	22,16,0,0	1	1	0	0.40226154996	0	2	A,A	NA	NA	0.0	0	NA	NA	80,47,0,0	1	1	0	0.509165129305	0	2	A,A	NA	NA	0.0	0	NA	NA	81,41,0,0	1	1	0	0.978987653683	0
chr4_ref_v2	1228333	0	C,A	0	0	60,61,0,0	1	1	0	2	C,C	NA	NA	0.0	0	20,14,0,0	1	1	0	0.765719157743	0	2	C,C	NA	NA	0.0	0	NA	NA	63,53,0,0	1	1	0	0.761883354482	0	2	C,C	NA	NA	0.0	0	NA	NA	65,46,0,0	1	1	0	1.49907568321	0
chr4_ref_v2	1229128	0	C,T	1	0	80,71,0,0	1	1	0	2	C,C	NA	NA	0.0	0	12,11,8,6	1	1	0	16.9140541375	1	2	C,T	C,C	0.25	0.0143887374521	0	g.1229128C>T	0	56,59,0,0	1	1	0	0.702087854392	0	2	C,C	NA	NA	0.0	0	NA	NA	71,59,0,0	1	1	0	0.444713838859	0
chr4_ref_v2	1236184	0	AT,A	1	1	71,43,5,1	1	1	0	2	AT,AT	NA	NA	0.54548200214	0	14,8,14,7	1	1	0	14.1446817249	1	2	AT,A	AT,AT	0.125	0.0695367223428	0	g.1236185delT	0	84,51,2,2	1	1	0	0.533442890695	0	2	AT,AT	NA	NA	1.27570933182	0	NA	NA	60,28,3,2	1	1	0	0.76874017237	0
chr4_ref_v2	1237216	0	G,T	0	0	73,121,0,0	1	1	0	2	G,G	NA	NA	0.0	0	15,26,0,0	1	1	0	0.358514530576	0	2	G,G	NA	NA	0.0	0	NA	NA	62,73,0,0	1	1	0	1.60481552979	0	2	G,G	NA	NA	0.0	0	NA	NA	65,61,0,0	1	1	0	3.2833880226	0
chr4_ref_v2	1237493	0	CT,C	1	1	56,59,3,4	1	1	0	2	CT,CT	NA	NA	0.808872685129	0	8,4,15,12	1	1	0	21.675624888	1	2	CT,C	C,C	0.25	0.0249356913318	0	g.1237494delT	0	55,50,8,5	1	1	0	2.11479253349	0	2	CT,CT	NA	NA	1.19876847291	0	NA	NA	63,42,12,8	1	1	0	4.58470493824	0
chr4_ref_v2	1238935	0	AAT,A	1	1	13,27,7,4	1	1	0	2	AAT,AAT	NA	NA	0.129247748558	0	9,11,3,5	1	1	0	1.21870354346	0	2	AAT,AAT	AAT,A	0.25	0.0237215644891	0	NA	NA	14,25,13,12	1	1	0	2.67355560977	0	2	AAT,AAT	AAT,A	0.5	0.140879547588	0	NA	NA	15,24,9,10	1	1	0	1.90530919811	0
chr4_ref_v2	1239880	0	C,T	0	0	123,60,0,0	1	1	0	2	C,C	NA	NA	0.0	0	24,15,0,0	1	1	0	0.575217341922	0	2	C,C	NA	NA	0.0	0	NA	NA	83,44,0,0	1	1	0	0.470090385453	0	2	C,C	NA	NA	0.0	0	NA	NA	70,56,0,1	1	1	0	2.46631372524	0
chr4_ref_v2	1239886	0	AT,A	1	1	115,56,0,0	1	1	0	2	AT,AT	NA	NA	0.00293573194928	0	24,9,0,0	1	1	0	0.510491552212	0	2	AT,AT	NA	NA	0.00982809229956	0	NA	NA	37,13,44,30	1	1	0	316.701302769	1	2	AT,A	A,A	0.125	0.125283976912	0	g.1239887delT	0	65,49,0,0	1	1	0	1.96491502342	0
chr4_ref_v2	1240863	0	GAA,G,GA	1	1	30,25,3,4,38,18	1	1	0	2	GAA,GA	GAA,GAA	0.125	0.29856898016	0	1,2,14,9,2,1	1	1	0	21.2818612265	1	2	G,G	GAA,G	0.25	0.486999333425	0	g.1240864_1240865delAA,g.1240863_1240866A>	-1,-1	9,7,22,29,20,17	1	1	0	24.868876453	1	2	GAA,GA	G,GA	0.5	0.361669531155	1	NA	NA	3,5,23,20,19,15	1	1	0	23.1014077436	1
chr4_ref_v2	1241015	0	GA,G	1	1	40,92,2,4	1	1	0	2	GA,GA	NA	NA	1.10089315918	0	7,13,9,8	1	1	0	13.0651649365	1	2	GA,GA	GA,G	0.5	0.0956236098816	0	NA	NA	33,67,4,8	1	1	0	2.1245348051	0	2	GA,GA	NA	NA	1.23002101641	0	NA	NA	23,44,20,31	1	1	0	27.4456991589	1
chr4_ref_v2	1242180	0	GA,G,GAA	1	1	27,49,2,3,0,2	1	1	0	2	GA,GA	NA	NA	0.21005902941	0	9,7,9,7,2,0	1	1	0	9.7938947775	1	2	GA,G	GA,GAA	0.125	0.304503474866	0	g.1242181delA	0	29,46,6,5,5,3	1	1	0	2.33523225272	0	2	GA,GA	GA,GAA	0.125	0.59126892441	0	NA	NA	19,39,4,3,6,6	1	1	0	4.11359896577	0
chr4_ref_v2	1250226	0	CA,C	1	1	83,71,0,0	1	1	0	2	CA,CA	NA	NA	0.000859206301768	0	11,16,0,0	1	1	0	0.985775259892	0	2	CA,CA	NA	NA	0.00286819217259	0	NA	NA	37,51,1,0	1	1	0	1.81260907072	0	2	CA,CA	NA	NA	0.00836019037584	0	NA	NA	14,22,16,21	1	1	0	309.538513593	1
chr4_ref_v2	1254438	0	AT,A,ATT	1	1	58,53,5,7,3,1	1	1	0	2	AT,AT	NA	NA	1.51617063698	0	4,2,15,9,10,2	1	1	0	18.4556354346	1	2	A,ATT	A,A	0.25	0.665002763546	0	g.1254439delT,g.1254438_1254439insT	0,0	32,23,45,32,1,1	1	1	0	33.3095451239	1	2	AT,A	AT,AT	0.25	0.98287646317	0	g.1254439delT	0	9,3,59,32,0,0	1	1	0	312.767824063	1
chr4_ref_v2	1256749	0	C,T	0	0	51,79,0,0	1	1	0	2	C,C	NA	NA	0.0	0	18,17,0,0	1	1	0	1.07748527277	0	2	C,C	NA	NA	0.0	0	NA	NA	57,53,0,0	1	1	0	2.44800993616	0	2	C,C	NA	NA	0.0	0	NA	NA	57,51,0,0	1	1	0	2.70122081602	0
chr4_ref_v2	1258759	0	A,AT	1	0	86,112,0,0	1	1	0	2	A,A	NA	NA	0.0	0	17,17,0,0	1	1	0	0.580070075094	0	2	A,A	NA	NA	0.0	0	NA	NA	30,27,38,26	1	1	0	314.485168838	1	2	A,AT	NA	NA	0.115831815525	0	g.1258759_1258760insT	0	52,59,0,0	1	1	0	0.59186669705	0
chr4_ref_v2	1260369	0	GA,G	1	1	69,75,0,0	1	1	0	2	GA,GA	NA	NA	0.00293573194928	0	12,16,0,0	1	1	0	0.455188058122	0	2	GA,GA	NA	NA	0.00982809229956	0	NA	NA	58,66,0,0	1	1	0	0.412043411214	0	2	GA,GA	NA	NA	0.010956233026	0	NA	NA	28,21,27,24	1	1	0	310.915029144	1
chr4_ref_v2	1263042	0	AT,A	1	1	68,73,0,0	1	1	0	2	AT,AT	NA	NA	0.0101364264633	0	5,6,10,6	1	1	0	308.090347992	1	2	AT,A	A,A	0.125	0.0902983028391	0	g.1263043delT	0	45,54,1,0	1	1	0	0.486159009537	0	2	AT,AT	NA	NA	0.632665820876	0	NA	NA	27,68,1,1	1	1	0	4.14140957725	0
chr4_ref_v2	1265442	0	C,T	0	0	86,69,0,0	1	1	0	2	C,C	NA	NA	0.0	0	13,5,6,12	1	1	0	308.213602162	1	2	C,T	NA	NA	0.0	0	g.1265442C>T	0	56,69,0,0	1	1	0	2.09220872003	0	2	C,C	NA	NA	0.0	0	NA	NA	57,47,0,0	1	1	0	0.388523503477	0
chr4_ref_v2	1266071	0	CA,C	1	1	78,132,0,0	1	1	0	2	CA,CA	NA	NA	0.00293573194928	0	20,18,2,3	1	1	0	5.95701044747	0	2	CA,CA	CA,C	0.25	0.15631378504	0	NA	NA	52,79,0,1	1	1	0	0.541509897528	0	2	CA,CA	NA	NA	0.00335163364074	0	NA	NA	45,72,0,0	1	1	0	0.421449685712	0
chr4_ref_v2	1266159	0	CTT,C,CT	1	1	71,55,0,0,9,7	1	1	0	2	CTT,CTT	NA	NA	0.0735438905325	0	5,12,1,0,8,9	1	1	0	7.70690286633	0	2	CTT,CT	CTT,CTT	0.25	0.168544441288	0	NA	NA	2,2,9,13,60,50	1	1	0	310.999851513	1	2	CT,CT	NA	NA	0.787662396605	0	g.1266160delT,g.1266160delT	0,1	34,16,5,2,33,23	1	1	0	18.7852063448	1
chr4_ref_v2	1269493	0	C,G	0	0	97,61,1,0	1	1	0	2	C,C	NA	NA	0.00630916919326	0	14,17,0,0	1	1	0	1.39824234153	0	2	C,C	NA	NA	0.0	0	NA	NA	65,72,0,0	1	1	0	3.45714361031	0	2	C,C	NA	NA	0.0	0	NA	NA	49,52,0,0	1	1	0	2.41459634036	0
chr4_ref_v2	1269612	0	A,AT	1	1	56,91,1,1	1	1	0	2	A,A	NA	NA	0.483045528551	0	5,11,6,4	1	1	0	12.7343792474	1	2	A,AT	A,A	0.125	0.0324460384733	0	g.1269612_1269613insT	0	49,48,1,3	1	1	0	1.91138672034	0	2	A,A	NA	NA	0.111059717799	0	NA	NA	39,44,5,2	1	1	0	3.71386271778	0
chr4_ref_v2	1272006	0	CT,C	1	1	24,34,26,56	1	1	0	2	CT,C	C,C	0.125	0.0236598769374	0	10,7,15,16	1	1	0	1.70197651825	0	2	CT,C	C,C	0.25	0.0472292551731	0	NA	NA	18,24,25,27	1	1	0	1.50131356251	0	2	CT,C	NA	NA	0.0774042512584	0	NA	NA	29,28,32,34	1	1	0	1.73425053242	0
chr4_ref_v2	1273928	0	CT,C	1	1	84,65,0,0	1	1	0	2	CT,CT	NA	NA	0.000859206301768	0	8,7,11,7	1	1	0	308.173200096	1	2	CT,C	C,C	0.125	0.0733674475106	0	g.1273929delT	0	60,59,0,1	1	1	0	0.930872604918	0	2	CT,CT	NA	NA	0.00542888479243	0	NA	NA	56,46,1,1	1	1	0	0.487837468588	0
chr4_ref_v2	1278449	0	GAA,G,GA	1	1	35,40,0,0,3,5	1	1	0	2	GAA,GAA	NA	NA	0.684828986142	0	5,8,5,15,1,3	1	1	0	21.5748514169	1	2	GAA,G	G,G	0.125	0.82874721321	0	g.1278450_1278451delAA	0	32,31,3,5,26,29	1	1	0	16.5045618069	1	2	GAA,GAA	GAA,GA	0.5	0.202808127976	0	NA	NA	27,22,8,4,20,23	1	1	0	13.2698928515	1
chr4_ref_v2	1280845	0	G,A	0	0	106,115,0,0	1	1	0	2	G,G	NA	NA	0.0	0	18,13,0,0	1	1	0	0.802477178289	0	2	G,G	NA	NA	0.0	0	NA	NA	70,53,0,0	1	1	0	1.63325031309	0	2	G,G	NA	NA	0.0	0	NA	NA	63,67,0,0	1	1	0	0.390257603305	0
chr4_ref_v2	1281676	0	G,GA	1	1	56,81,0,2	1	1	0	2	G,G	NA	NA	0.411062760119	0	13,27,0,0	1	1	0	0.833966041483	0	2	G,G	NA	NA	0.0304096208417	0	NA	NA	32,34,21,34	1	1	0	42.320862348	1	2	G,GA	NA	NA	0.0467616457614	0	g.1281676_1281677insA	0	43,54,0,3	1	1	0	0.762652842546	0
chr4_ref_v2	1288459	0	G,A	1	0	47,65,0,0	1	1	0	2	G,G	NA	NA	0.0	0	21,15,1,0	1	1	0	1.60847528966	0	2	G,G	NA	NA	0.0273989741881	0	NA	NA	54,52,0,0	1	1	0	1.46409984029	0	2	G,G	NA	NA	0.0	0	NA	NA	58,49,0,0	1	1	0	2.26309394125	0
chr4_ref_v2	1290911	0	C,CAAT	1	1	72,64,0,0	1	1	0	2	C,C	NA	NA	0.00169560448659	0	22,22,0,0	1	1	0	0.42198350862	0	2	C,C	NA	NA	0.00183383062895	0	NA	NA	79,70,0,0	1	1	0	0.386972232431	0	2	C,C	NA	NA	0.00227475941613	0	NA	NA	38,35,14,20	1	1	0	26.935592757	1
chr4_ref_v2	1292059	0	CT,C	1	0	96,91,0,0	1	1	0	2	CT,CT	NA	NA	0.0	0	20,17,0,0	1	1	0	0.396810264701	0	2	CT,CT	NA	NA	0.0	0	NA	NA	51,66,0,0	1	1	0	1.30309336346	0	2	CT,CT	NA	NA	0.0	0	NA	NA	32,31,27,33	1	1	0	312.863801087	1
chr4_ref_v2	1299456	0	G,T	0	0	73,94,0,0	1	1	0	2	G,G	NA	NA	0.0	0	20,20,0,0	1	1	0	0.60210101474	0	2	G,G	NA	NA	0.0	0	NA	NA	69,67,0,0	1	1	0	1.26885008218	0	2	G,G	NA	NA	0.0	0	NA	NA	29,38,32,33	1	1	0	313.227186409	1
chr4_ref_v2	1299647	0	C,T	1	0	83,59,0,0	1	1	0	2	C,C	NA	NA	0.0	0	19,14,0,0	1	1	0	0.350953139255	0	2	C,C	NA	NA	0.0	0	NA	NA	62,53,0,0	1	1	0	0.743108187848	0	2	C,C	NA	NA	0.0	0	NA	NA	29,31,20,28	1	1	0	43.8991135601	1
chr4_ref_v2	1301340	0	C,A	0	0	60,66,0,0	1	1	0	2	C,C	NA	NA	0.0	0	21,26,0,0	1	1	0	0.426597499907	0	2	C,C	NA	NA	0.0	0	NA	NA	93,86,0,0	1	1	0	0.8681455207	0	2	C,C	NA	NA	0.0	0	NA	NA	44,55,0,0	1	1	0	0.54044986943	0
chr4_ref_v2	1303143	0	C,A	1	0	87,88,0,0	1	1	0	2	C,C	NA	NA	0.0	0	21,21,0,0	1	1	0	0.355429035864	0	2	C,C	NA	NA	0.0	0	NA	NA	80,51,0,0	1	1	0	2.38598332543	0	2	C,C	NA	NA	0.0	0	NA	NA	32,31,27,26	1	1	0	311.31175565	1
chr4_ref_v2	1310168	0	GA,G	1	1	72,60,2,2	1	1	0	2	GA,GA	NA	NA	0.873248681358	0	13,9,7,3	1	1	0	8.31975483274	0	2	GA,GA	GA,G	0.5	0.227213734428	0	NA	NA	61,48,2,3	1	1	0	0.695434871036	0	2	GA,GA	NA	NA	1.62226903229	0	NA	NA	31,32,31,24	1	1	0	37.4155371328	1
chr4_ref_v2	1315131	0	CA,C	1	1	57,68,2,1	1	1	0	2	CA,CA	NA	NA	0.239780467327	0	15,24,0,1	1	1	0	0.639820449861	0	2	CA,CA	NA	NA	0.566623576748	0	NA	NA	25,27,20,35	1	1	0	50.442807355	1	2	CA,C	NA	NA	0.0794704443815	0	g.1315132delA	0	62,68,2,6	1	1	0	3.11210327922	0
chr4_ref_v2	1317350	0	A,G	1	0	80,76,0,0	1	1	0	2	A,A	NA	NA	0.0	0	16,29,0,0	1	1	0	1.77737667038	0	2	A,A	NA	NA	0.0	0	NA	NA	77,110,1,0	1	1	0	2.43863615479	0	2	A,A	NA	NA	0.00533334597536	0	NA	NA	58,74,0,0	1	1	0	1.3061167165	0
chr4_ref_v2	1319531	0	T,A	1	0	71,84,0,0	1	1	0	2	T,T	NA	NA	0.0	0	22,22,0,0	1	1	0	0.484941556819	0	2	T,T	NA	NA	0.0	0	NA	NA	61,80,0,0	1	1	0	0.53639025442	0	2	T,T	NA	NA	0.0	0	NA	NA	68,80,0,0	1	1	0	0.387250495236	0
chr4_ref_v2	1321885	0	CAT,C	1	1	43,63,9,8	1	1	0	2	CAT,CAT	CAT,C	0.125	0.0468486976938	0	6,7,10,10	1	1	0	8.28836339111	0	2	CAT,C	C,C	0.125	0.00735498901456	0	NA	NA	43,57,5,9	1	1	0	0.561617315995	0	2	CAT,CAT	NA	NA	0.161060740818	0	NA	NA	42,56,12,16	1	1	0	2.23163914496	0
chr4_ref_v2	1323792	0	C,T	0	0	48,54,45,46	1	1	0	2	C,T	NA	NA	0.114113306767	0	10,10,13,3	1	1	0	1.38407023188	0	2	C,T	C,C	0.125	0.0281708769667	0	NA	NA	37,35,30,39	1	1	0	0.790346789418	0	2	C,T	NA	NA	0.0425596144188	0	NA	NA	27,36,45,44	1	1	0	1.79937129697	0
chr4_ref_v2	1326026	0	C,T	0	0	85,80,0,0	1	1	0	2	C,C	NA	NA	0.0	0	12,14,0,0	1	1	0	0.458231991924	0	2	C,C	NA	NA	0.0	0	NA	NA	60,63,0,0	1	1	0	0.535020904766	0	2	C,C	NA	NA	0.0	0	NA	NA	34,23,31,30	1	1	0	312.723849467	1
chr4_ref_v2	1327790	0	T,C	0	0	88,124,0,0	1	1	0	2	T,T	NA	NA	0.0	0	23,23,0,0	1	1	0	0.848341970934	0	2	T,T	NA	NA	0.0	0	NA	NA	35,40,38,42	1	1	0	317.730080388	1	2	T,C	NA	NA	0.0645385211376	0	g.1327790T>C	0	55,83,0,0	1	1	0	0.451238408798	0
chr4_ref_v2	1328981	0	ATCC,A	1	1	86,53,0,0	1	1	0	2	ATCC,ATCC	NA	NA	0.00111554546643	0	17,11,1,0	1	1	0	1.03111317129	0	2	ATCC,ATCC	NA	NA	0.03093164291	0	NA	NA	52,37,42,32	1	1	0	313.832734652	1	2	ATCC,A	ATCC,ATCC	0.125	0.057478217433	0	g.1328982_1328984delTCC	0	62,66,1,0	1	1	0	2.91057169359	0
chr4_ref_v2	1329765	0	T,C	1	0	55,36,0,1	1	1	0	2	T,T	NA	NA	0.0109290705322	0	11,11,7,8	1	1	0	12.8539708871	1	2	T,C	T,T	0.25	0.12783337151	0	g.1329765T>C	0	84,44,0,0	1	1	0	1.01639950989	0	2	T,T	NA	NA	0.0	0	NA	NA	73,61,0,0	1	1	0	1.14656425269	0
chr4_ref_v2	1330052	0	G,GT	1	1	85,60,0,0	1	1	0	2	G,G	NA	NA	0.469346684192	0	25,18,2,6	1	1	0	7.21262043345	0	2	G,G	G,GT	0.25	0.0693616736727	0	NA	NA	75,47,2,1	1	1	0	0.794917122564	0	2	G,G	NA	NA	0.62805185648	0	NA	NA	82,64,2,7	1	1	0	4.15575314247	0
chr4_ref_v2	1334854	0	C,T	0	0	66,61,0,0	1	1	0	2	C,C	NA	NA	0.0	0	23,12,0,0	1	1	0	1.23297941025	0	2	C,C	NA	NA	0.0	0	NA	NA	57,58,0,0	1	1	0	0.494031109923	0	2	C,C	NA	NA	0.0	0	NA	NA	53,45,0,0	1	1	0	0.45318914134	0
chr4_ref_v2	1340681	0	AT,A	1	1	86,70,0,1	1	1	0	2	AT,AT	NA	NA	0.00374662836449	0	9,5,8,8	1	1	0	308.035349417	1	2	AT,A	NA	NA	0.0906170209591	0	g.1340682delT	0	62,46,4,1	1	1	0	2.33235892178	0	2	AT,AT	NA	NA	0.196613534009	0	NA	NA	67,49,0,1	1	1	0	0.499771788625	0
chr4_ref_v2	1341544	0	TCCC,T,TC,TCC	1	1	13,15,0,0,0,0,9,4	1	1	0	2	TCCC,TCCC	TCCC,TCC	0.5	0.127670866303	0	1,2,0,2,12,3,3,1	1	1	0	14.4398111675	1	2	TC,TC	TC,TCC	0.25	1.31029706908	0	g.1341545_1341546delCC,g.1341545_1341546delCC	0,1	0,0,1,0,8,5,31,32	1	1	0	17.8874138672	1	2	TCC,TCC	TC,TCC	0.125	0.605318214183	0	g.1341545delC,g.1341545delC	0,1	0,0,37,25,2,3,20,13	1	1	0	309.902046374	1
chr4_ref_v2	1346397	0	C,T	1	0	66,62,0,0	1	1	0	2	C,C	NA	NA	0.0	0	14,10,14,8	1	1	0	24.358628657	1	2	C,T	NA	NA	0.0870113769896	0	g.1346397C>T	0	70,50,0,0	1	1	0	1.11689557107	0	2	C,C	NA	NA	0.0	0	NA	NA	71,53,0,0	1	1	0	0.942351214646	0
chr4_ref_v2	1346421	0	C,A	0	0	77,50,0,0	1	1	0	2	C,C	NA	NA	0.0	0	38,11,0,0	1	1	0	2.2423589313	0	2	C,C	NA	NA	0.0	0	NA	NA	53,23,45,22	1	1	0	63.2470981282	1	2	C,A	C,C	0.125	0.125273707386	0	g.1346421C>A	0	83,40,0,0	1	1	0	1.18425710538	0
chr4_ref_v2	1352281	0	TA,T	1	1	84,76,0,1	1	1	0	2	TA,TA	NA	NA	0.00390587671263	0	16,23,0,1	1	1	0	0.973013805069	0	2	TA,TA	NA	NA	0.00674593018954	0	NA	NA	58,95,0,3	1	1	0	3.63098648282	0	2	TA,TA	NA	NA	0.374836711574	0	NA	NA	74,76,0,2	1	1	0	0.616194505822	0
chr4_ref_v2	1352357	0	TA,T	1	1	100,35,0,0	1	1	0	2	TA,TA	NA	NA	0.00293573194928	0	23,21,0,0	1	1	0	3.2371875323	0	2	TA,TA	NA	NA	0.00982809229956	0	NA	NA	93,53,0,0	1	1	0	2.55549026223	0	2	TA,TA	NA	NA	0.010956233026	0	NA	NA	60,42,36,30	1	1	0	53.0012043519	1
chr4_ref_v2	1353882	0	CA,C	1	1	73,81,6,1	1	1	0	2	CA,CA	CA,C	0.125	0.531469288587	0	31,24,0,2	1	1	0	1.48306619969	0	2	CA,CA	NA	NA	0.409119452536	0	NA	NA	37,37,41,45	1	1	0	314.127410513	1	2	CA,C	NA	NA	0.0972452851624	0	NA	NA	91,81,1,5	1	1	0	2.45400520211	0
chr4_ref_v2	1360832	0	CT,C	1	1	118,87,2,0	1	1	0	2	CT,CT	NA	NA	0.412238190286	0	23,17,0,0	1	1	0	0.380725423494	0	2	CT,CT	NA	NA	0.00982809229956	0	NA	NA	75,62,0,0	1	1	0	0.646054129636	0	2	CT,CT	NA	NA	0.010956233026	0	NA	NA	51,32,39,42	1	1	0	315.79369351	1
chr4_ref_v2	1361248	0	T,G	0	0	24,83,15,0	1	1	0	2	T,T	T,G	0.25	0.0503484015395	0	0,0,0,0	0	0	0	0.0	0	2	NA	NA	NA	NA	0	NA	NA	12,95,24,0	1	1	0	1.86330132168	0	2	T,T	T,G	0.5	0.355340720926	0	NA	NA	18,104,20,0	1	1	0	1.02251281687	0
chr4_ref_v2	1365087	0	T,C	0	0	75,82,0,0	1	1	0	2	T,T	NA	NA	0.0	0	14,31,0,0	1	1	0	1.95515680152	0	2	T,T	NA	NA	0.0	0	NA	NA	51,96,1,0	1	1	0	3.07485503958	0	2	T,T	NA	NA	0.00677968698538	0	NA	NA	52,109,0,0	1	1	0	4.64440535894	0
chr4_ref_v2	1366820	0	AT,A	1	1	93,64,2,5	1	1	0	2	AT,AT	NA	NA	0.487076776185	0	17,7,11,4	1	1	0	14.6408294497	1	2	AT,AT	AT,A	0.5	0.0912399966909	0	NA	NA	46,17,40,28	1	1	0	311.040576628	1	2	AT,A	AT,AT	0.125	0.0207892263639	0	g.1366821delT	0	41,21,37,25	1	1	0	310.462873133	1
chr4_ref_v2	1379674	0	C,CT	1	1	91,83,2,1	1	1	0	2	C,C	NA	NA	0.413664186175	0	24,15,0,0	1	1	0	0.879993877577	0	2	C,C	NA	NA	0.0304096208417	0	NA	NA	62,67,0,1	1	1	0	0.798890235893	0	2	C,C	NA	NA	0.628846614672	0	NA	NA	80,80,0,4	1	1	0	1.88197229175	0
chr4_ref_v2	1385374	0	CAT,C,CATAT	1	1	30,22,4,8,6,3	1	1	0	2	CAT,CAT	CAT,CATAT	0.125	0.208702870412	0	3,5,9,12,0,0	1	1	0	8.1105350293	0	2	CAT,C	C,C	0.5	0.0997492467817	0	NA	NA	27,24,5,2,9,21	1	1	0	10.478980594	0	2	CAT,CATAT	CAT,CAT	0.25	0.718596340092	0	NA	NA	37,43,9,5,7,7	1	1	0	1.71828445147	0
chr4_ref_v2	1388298	0	A,T	1	0	85,94,0,0	1	1	0	2	A,A	NA	NA	0.0	0	25,30,0,0	1	1	0	0.40223002572	0	2	A,A	NA	NA	0.0	0	NA	NA	85,81,0,0	1	1	0	0.734518138563	0	2	A,A	NA	NA	0.0	0	NA	NA	79,98,0,0	1	1	0	0.618453190327	0
chr4_ref_v2	1388718	0	A,AT	1	1	91,66,2,2	1	1	0	2	A,A	NA	NA	0.14428843344	0	21,32,1,1	1	1	0	2.21491143182	0	2	A,A	NA	NA	0.335630340214	0	NA	NA	53,41,38,32	1	1	0	47.4285509967	1	2	A,AT	NA	NA	0.00382118866419	0	g.1388718_1388719insT	0	79,75,7,3	1	1	0	2.41919962023	0
chr4_ref_v2	1388731	0	TA,T	1	1	63,87,1,7	1	1	0	2	TA,TA	NA	NA	0.55872722889	0	19,29,2,3	1	1	0	1.42619577866	0	2	TA,TA	NA	NA	0.142027790347	0	NA	NA	75,81,3,1	1	1	0	1.59844095701	0	2	TA,TA	NA	NA	1.42029056063	0	NA	NA	72,81,9,8	1	1	0	5.83441769119	0
chr4_ref_v2	1389039	0	G,T	0	0	89,86,0,0	1	1	0	2	G,G	NA	NA	0.0	0	33,24,0,0	1	1	0	0.778349384023	0	2	G,G	NA	NA	0.0	0	NA	NA	76,57,0,0	1	1	0	1.09623620438	0	2	G,G	NA	NA	0.0	0	NA	NA	38,39,27,37	1	1	0	313.187905933	1
chr4_ref_v2	1390429	0	G,T	1	0	102,119,0,0	1	1	0	2	G,G	NA	NA	0.0	0	15,6,15,11	1	1	0	308.932150492	1	2	G,T	T,T	0.125	0.0377403279828	0	g.1390429G>T	0	76,80,0,0	1	1	0	0.557469199445	0	2	G,G	NA	NA	0.0	0	NA	NA	105,81,0,0	1	1	0	2.67861332825	0
chr4_ref_v2	1393264	0	T,C	1	0	84,75,0,0	1	1	0	2	T,T	NA	NA	0.0	0	3,9,12,9	1	1	0	308.418887861	1	2	T,C	C,C	0.25	0.0487901641694	0	g.1393264T>C	0	76,57,1,0	1	1	0	0.713542467944	0	2	T,T	NA	NA	0.00749067172916	0	NA	NA	69,94,1,0	1	1	0	2.33703466508	0
chr4_ref_v2	1394664	0	C,A	1	0	65,90,0,0	1	1	0	2	C,C	NA	NA	0.0	0	20,21,0,0	1	1	0	0.652855265509	0	2	C,C	NA	NA	0.0	0	NA	NA	71,81,0,0	1	1	0	0.889187335394	0	2	C,C	NA	NA	0.0	0	NA	NA	78,82,0,0	1	1	0	1.3538024332	0
chr4_ref_v2	1412128	0	GA,G	1	1	27,33,5,6	1	1	0	2	GA,GA	NA	NA	0.613548907365	0	11,13,5,5	1	1	0	1.35041317684	0	2	GA,GA	NA	NA	0.788684704686	0	NA	NA	19,23,23,27	1	1	0	11.7678330565	1	2	GA,GA	GA,G	0.25	0.0113398587783	0	NA	NA	34,38,16,37	1	1	0	11.5186952038	1
chr4_ref_v2	1418372	0	CAT,C,CATAT	1	1	35,55,5,12,1,8	1	1	0	2	CAT,CAT	CAT,CATAT	0.125	0.399182010053	0	11,14,0,8,5,1	1	1	0	5.06797822817	0	2	CAT,CAT	CAT,CATAT	0.125	0.440147640422	0	NA	NA	35,52,4,8,1,7	1	1	0	0.613499796789	0	2	CAT,CAT	NA	NA	0.892699071673	0	NA	NA	27,33,6,9,22,29	1	1	0	23.7144359504	1
chr4_ref_v2	1420928	0	GA,G	1	1	54,52,2,1	1	1	0	2	GA,GA	NA	NA	0.0749058241372	0	12,10,12,14	1	1	0	22.8107661039	1	2	GA,G	NA	NA	0.0610906894961	0	g.1420929delA	0	56,61,4,1	1	1	0	0.748493866456	0	2	GA,GA	NA	NA	0.909464936863	0	NA	NA	66,78,3,3	1	1	0	0.84618692426	0
chr4_ref_v2	1431469	0	G,A	0	0	105,83,0,0	1	1	0	2	G,G	NA	NA	0.0	0	19,21,0,0	1	1	0	0.767002888539	0	2	G,G	NA	NA	0.0	0	NA	NA	62,67,0,0	1	1	0	1.4002506655	0	2	G,G	NA	NA	0.0	0	NA	NA	72,77,0,0	1	1	0	1.46856603046	0
chr4_ref_v2	1434601	0	CAT,C	1	1	30,33,38,43	1	1	0	2	CAT,C	C,C	0.125	0.000539542436997	0	11,9,11,8	1	1	0	0.811524726216	0	2	CAT,C	NA	NA	0.052942333108	0	NA	NA	26,40,29,34	1	1	0	1.69598319698	0	2	CAT,C	NA	NA	0.0484484099467	0	NA	NA	48,33,49,39	1	1	0	1.95732319002	0
chr4_ref_v2	1440938	0	GT,G	1	1	79,87,1,0	1	1	0	2	GT,GT	NA	NA	0.92891962649	0	12,17,19,15	1	1	0	309.403401401	1	2	GT,G	NA	NA	0.0531012994626	0	g.1440939delT	0	50,36,60,46	1	1	0	323.896532917	1	2	GT,G	NA	NA	0.073531886826	0	g.1440939delT	0	122,79,5,5	1	1	0	3.40001933479	0
chr4_ref_v2	1443441	0	GA,G	1	1	37,79,0,11	1	1	0	2	GA,GA	NA	NA	0.278534247139	0	7,16,8,13	1	1	0	12.0712454017	1	2	GA,GA	GA,G	0.5	0.167170761174	0	NA	NA	47,70,11,15	1	1	0	7.86151619802	0	2	GA,GA	NA	NA	0.613834876987	0	NA	NA	30,43,34,56	1	1	0	43.8883546738	1
chr4_ref_v2	1447160	0	C,T	0	0	82,86,0,0	1	1	0	2	C,C	NA	NA	0.0	0	23,34,0,1	1	1	0	1.00317097903	0	2	C,C	NA	NA	0.0173917427119	0	NA	NA	28,38,27,55	1	1	0	319.734936215	1	2	C,T	T,T	0.125	0.0342499230431	0	g.1447160C>T	0	85,110,0,0	1	1	0	1.10440026956	0
chr4_ref_v2	1447425	0	A,T	1	0	77,90,0,0	1	1	0	2	A,A	NA	NA	0.0	0	11,9,4,10	1	1	0	20.7595522571	1	2	A,T	A,A	0.125	0.105360515658	0	g.1447425A>T	0	67,80,0,0	1	1	0	0.393855443131	0	2	A,A	NA	NA	0.0	0	NA	NA	64,78,0,0	1	1	0	0.413047949459	0
chr4_ref_v2	1448417	0	T,C	0	0	76,73,0,0	1	1	0	2	T,T	NA	NA	0.0	0	28,26,0,0	1	1	0	0.369458806	0	2	T,T	NA	NA	0.0	0	NA	NA	78,63,0,0	1	1	0	0.771962469451	0	2	T,T	NA	NA	0.0	0	NA	NA	108,98,0,0	1	1	0	0.465019230221	0
chr4_ref_v2	1451162	0	GTT,G,GT	1	1	45,48,0,0,7,6	1	1	0	2	GTT,GTT	GTT,GT	0.125	0.00292601649271	0	0,4,4,5,21,17	1	1	0	307.997132616	1	2	GT,GT	G,GT	0.25	0.920553166838	0	g.1451163delT,g.1451163delT	0,1	65,58,0,0,5,5	1	1	0	1.11842043576	0	2	GTT,GTT	NA	NA	1.04995832488	0	NA	NA	64,67,1,1,10,7	1	1	0	0.371291446972	0
chr4_ref_v2	1453637	0	G,T	0	0	67,46,0,0	1	1	0	2	G,G	NA	NA	0.0	0	15,25,0,0	1	1	0	2.65428923697	0	2	G,G	NA	NA	0.0	0	NA	NA	66,98,0,0	1	1	0	6.51983701636	0	2	G,G	NA	NA	0.0	0	NA	NA	31,39,29,21	1	1	0	39.9648326155	1
chr4_ref_v2	1456969	0	T,C	1	0	119,117,0,0	1	1	0	2	T,T	NA	NA	0.0	0	36,43,0,0	1	1	0	0.660717007194	0	2	T,T	NA	NA	0.0	0	NA	NA	80,87,0,0	1	1	0	0.562708854123	0	2	T,T	NA	NA	0.0	0	NA	NA	107,100,0,0	1	1	0	0.451339301118	0
chr4_ref_v2	1457075	0	C,A	1	0	93,100,0,0	1	1	0	2	C,C	NA	NA	0.0	0	33,20,0,0	1	1	0	1.71566899695	0	2	C,C	NA	NA	0.0	0	NA	NA	84,91,0,0	1	1	0	0.390859773192	0	2	C,C	NA	NA	0.0	0	NA	NA	95,102,0,0	1	1	0	0.391841444061	0
chr4_ref_v2	1457901	0	G,T	0	0	103,90,1,0	1	1	0	2	G,G	NA	NA	0.00516797015844	0	16,31,0,0	1	1	0	2.45272470601	0	2	G,G	NA	NA	0.0	0	NA	NA	69,73,0,0	1	1	0	0.894428630142	0	2	G,G	NA	NA	0.0	0	NA	NA	53,44,38,52	1	1	0	319.601881221	1
chr4_ref_v2	1465368	0	G,T	0	0	84,95,1,0	1	1	0	2	G,G	NA	NA	0.00557104504946	0	26,29,0,0	1	1	0	0.383305225337	0	2	G,G	NA	NA	0.0	0	NA	NA	51,81,0,0	1	1	0	1.5852158388	0	2	G,G	NA	NA	0.0	0	NA	NA	94,134,1,0	1	1	0	1.33735907742	0
chr4_ref_v2	1466321	0	GTT,G,GT	1	1	25,14,3,5,5,13	1	1	0	2	GTT,GTT	GTT,G	0.25	0.159330716688	0	12,10,3,8,0,4	1	1	0	2.39621528928	0	2	GTT,G	GTT,GTT	0.25	1.82443223548	0	NA	NA	8,9,11,28,6,16	1	1	0	12.9301913969	1	2	GTT,G	G,GT	0.125	0.0405072468591	0	g.1466322_1466323delTT	0	21,20,6,11,21,29	1	1	0	4.46270901137	0
chr4_ref_v2	1468409	0	CAA,C,CA,CAAA	1	1	40,32,1,1,8,5,7,11	1	1	0	2	CAA,CAA	CAA,CAAA	0.25	0.309478580736	0	3,3,13,16,11,5,0,1	1	1	0	28.4796834805	1	2	C,CA	CAA,C	0.25	0.255835554601	0	g.1468410_1468411delAA,g.1468410delA	0,0	18,26,20,38,6,8,4,4	1	1	0	49.6516541496	1	2	CAA,C	C,CAAA	0.125	0.878885880637	0	g.1468410_1468411delAA	0	39,51,0,1,6,7,14,21	1	1	0	1.68425439138	0
chr4_ref_v2	1468994	0	GA,G,GAA	1	1	62,48,3,1,3,4	1	1	0	2	GA,GA	NA	NA	1.13415059952	0	26,12,4,3,3,3	1	1	0	2.71237473615	0	2	GA,GA	GA,GAA	0.125	0.26997094838	0	NA	NA	40,36,53,40,4,1	1	1	0	62.2250293423	1	2	GA,G	GA,GA	0.125	0.0605553736097	0	g.1468995delA	0	61,65,5,8,5,8	1	1	0	4.40602423084	0
chr4_ref_v2	1470018	0	G,A	1	0	92,84,0,0	1	1	0	2	G,G	NA	NA	0.0	0	32,21,0,0	1	1	0	0.862508819418	0	2	G,G	NA	NA	0.0	0	NA	NA	100,81,0,1	1	1	0	0.607890531634	0	2	G,G	NA	NA	0.00550965581097	0	NA	NA	97,92,0,0	1	1	0	0.42216624264	0
chr4_ref_v2	1470381	0	TA,T	1	1	58,46,3,2	1	1	0	2	TA,TA	NA	NA	0.411694106599	0	28,17,1,0	1	1	0	0.740178380443	0	2	TA,TA	NA	NA	1.51168560394	0	NA	NA	57,49,6,5	1	1	0	1.54537404919	0	2	TA,TA	NA	NA	0.805902883813	0	NA	NA	80,45,16,9	1	1	0	6.18199649229	0
chr4_ref_v2	1474687	0	ATT,A,AT	1	1	19,11,4,7,9,13	1	1	0	2	ATT,AT	ATT,A	0.125	0.421311954521	0	8,5,2,6,9,4	1	1	0	1.35644528747	0	2	ATT,ATT	ATT,A	0.5	0.162093637479	0	NA	NA	35,40,4,3,6,16	1	1	0	6.70984320853	0	2	ATT,ATT	ATT,A	0.125	1.4573857638	0	NA	NA	29,15,7,11,26,32	1	1	0	2.09482220976	0
chr4_ref_v2	1478303	0	A,AAT	1	1	65,69,1,0	1	1	0	2	A,A	NA	NA	0.006353127095	0	16,15,0,0	1	1	0	0.413648974404	0	2	A,A	NA	NA	0.00302137730067	0	NA	NA	62,67,1,0	1	1	0	0.38740000258	0	2	A,A	NA	NA	0.00441221503003	0	NA	NA	39,36,51,33	1	1	0	316.941491186	1
chr4_ref_v2	1478320	0	T,A	1	0	77,81,0,0	1	1	0	2	T,T	NA	NA	0.0	0	19,17,0,0	1	1	0	0.447312819664	0	2	T,T	NA	NA	0.0	0	NA	NA	71,87,0,0	1	1	0	0.729796484828	0	2	T,T	NA	NA	0.0	0	NA	NA	116,74,0,0	1	1	0	3.55836449139	0
chr4_ref_v2	1478519	0	G,T	0	0	67,57,0,0	1	1	0	2	G,G	NA	NA	0.0	0	33,19,0,0	1	1	0	1.00257872319	0	2	G,G	NA	NA	0.0	0	NA	NA	88,55,0,0	1	1	0	1.41281217336	0	2	G,G	NA	NA	0.0	0	NA	NA	89,89,0,0	1	1	0	0.811038050968	0
chr4_ref_v2	1483305	0	AT,A	1	1	74,91,1,0	1	1	0	2	AT,AT	NA	NA	0.00518310815419	0	13,20,15,10	1	1	0	27.4640189533	1	2	AT,A	AT,AT	0.125	0.0323028605211	0	g.1483306delT	0	85,79,1,1	1	1	0	1.30934501547	0	2	AT,AT	NA	NA	0.00918199565426	0	NA	NA	88,97,0,1	1	1	0	0.633916785929	0
chr4_ref_v2	1485306	0	GA,G	1	1	85,107,2,1	1	1	0	2	GA,GA	NA	NA	0.410832868181	0	31,36,1,0	1	1	0	0.419473417617	0	2	GA,GA	NA	NA	0.0875906050658	0	NA	NA	28,48,34,43	1	1	0	315.368276775	1	2	GA,G	NA	NA	0.0399648363196	0	g.1485307delA	0	120,120,4,5	1	1	0	2.12403619707	0
chr4_ref_v2	1485447	0	TTA,T	1	1	76,75,0,2	1	1	0	2	TTA,TTA	NA	NA	0.416863487735	0	13,15,13,18	1	1	0	308.669041457	1	2	TTA,T	NA	NA	0.0904067185154	0	g.1485448_1485449delTA	0	103,79,1,3	1	1	0	1.17107275488	0	2	TTA,TTA	NA	NA	0.708640931108	0	NA	NA	129,102,4,0	1	1	0	1.46508344228	0
chr4_ref_v2	1487287	0	CA,C,CAA	1	1	44,51,4,1,0,5	1	1	0	2	CA,CA	NA	NA	1.05541647555	0	8,2,6,7,1,2	1	1	0	11.8923155313	1	2	CA,C	CA,CAA	0.25	0.0856088756469	0	g.1487288delA	0	53,30,4,5,6,1	1	1	0	4.00671793546	0	2	CA,CA	CA,CAA	0.125	1.62333596149	0	NA	NA	38,29,8,4,36,19	1	1	0	41.5583631228	1
chr4_ref_v2	1487807	0	TA,T	1	1	96,90,0,0	1	1	0	2	TA,TA	NA	NA	0.00293573194928	0	23,11,15,11	1	1	0	308.62621555	1	2	TA,T	TA,TA	0.125	0.0360408739763	0	g.1487808delA	0	97,64,1,1	1	1	0	1.67100203778	0	2	TA,TA	NA	NA	0.00138960279634	0	NA	NA	118,102,0,0	1	1	0	0.543039378669	0
chr4_ref_v2	1489337	0	AT,A	1	1	71,74,1,0	1	1	0	2	AT,AT	NA	NA	0.00393714733848	0	32,31,0,0	1	1	0	0.430882812816	0	2	AT,AT	NA	NA	0.00982809229956	0	NA	NA	105,84,2,1	1	1	0	1.27878035421	0	2	AT,AT	NA	NA	0.365228914026	0	NA	NA	162,144,5,1	1	1	0	1.19177880772	0
chr4_ref_v2	1494316	0	CAAA,C,CAA	1	1	8,25,0,0,12,10	1	1	0	2	CAAA,CAAA	CAAA,CAA	0.5	0.0864602892547	0	9,8,12,4,1,2	1	1	0	13.4979812078	1	2	CAAA,C	CAAA,CAAA	0.125	1.66356537969	0	g.1494317_1494319delAAA	0	19,33,1,3,23,14	1	1	0	1.13383966575	0	2	CAAA,CAAA	CAAA,C	0.125	0.646701707062	0	NA	NA	33,29,3,0,27,20	1	1	0	4.51911905928	0
chr4_ref_v2	1496019	0	CT,C	1	1	65,71,7,10	1	1	0	2	CT,CT	CT,C	0.125	0.129678962962	0	33,22,7,5	1	1	0	1.61735832898	0	2	CT,CT	NA	NA	0.0794031698212	0	NA	NA	44,40,61,25	1	1	0	38.9376562235	1	2	CT,C	CT,CT	0.125	0.0736317077382	0	g.1496020delT	0	66,49,85,59	1	1	0	311.72851188	1
chr4_ref_v2	1497920	0	AT,A	1	1	36,30,3,2	1	1	0	2	AT,AT	NA	NA	1.02699924388	0	12,11,9,10	1	1	0	8.86461312482	0	2	AT,AT	AT,A	0.25	0.0825951871196	0	NA	NA	31,32,28,20	1	1	0	17.931223333	1	2	AT,AT	AT,A	0.25	0.0696159551549	0	NA	NA	56,55,16,14	1	1	0	5.60871703731	0
chr4_ref_v2	1500960	0	GA,G,GAA	1	1	56,66,6,6,2,1	1	1	0	2	GA,GA	NA	NA	1.97413739222	0	19,30,0,3,4,4	1	1	0	3.83070207539	0	2	GA,GA	GA,GAA	0.25	1.95677818337	0	NA	NA	20,37,36,38,2,4	1	1	0	29.2218751855	1	2	GA,GA	GA,G	0.5	0.12061387327	0	NA	NA	28,50,38,56,4,7	1	1	0	36.7308410358	1
chr4_ref_v2	1502870	0	A,G	1	0	95,101,0,0	1	1	0	2	A,A	NA	NA	0.0	0	35,33,0,0	1	1	0	0.472680363481	0	2	A,A	NA	NA	0.0	0	NA	NA	126,97,0,0	1	1	0	2.09281600351	0	2	A,A	NA	NA	0.0	0	NA	NA	167,132,0,0	1	1	0	2.2743288924	0
chr4_ref_v2	1503835	0	AGAAGTCTCAACAGCAGAGGAAGTCTCAACAGCAGAG,A	1	0	0,0,0,6	0	0	1	2	NA	NA	NA	NA	0	0,0,0,0	0	0	1	0.0	0	2	NA	NA	NA	NA	0	NA	NA	0,0,0,1	0	0	1	0.0	0	2	NA	NA	NA	NA	0	NA	NA	0,0,2,4	1	0	1	0.0	0
chr4_ref_v2	1504248	0	G,A	1	0	0,0,0,0	0	0	1	2	NA	NA	NA	NA	0	1,4,0,0	1	0	1	0.0	0	2	NA	NA	NA	NA	0	NA	NA	0,2,3,5	1	0	1	0.0	0	2	NA	NA	NA	NA	0	NA	NA	1,1,1,1	1	0	1	0.0	0
chr4_ref_v2	1504251	0	G,A	1	0	0,0,0,0	0	0	1	2	NA	NA	NA	NA	0	0,0,0,4	0	0	1	0.0	0	2	NA	NA	NA	NA	0	NA	NA	3,5,0,2	1	0	1	0.0	0	2	NA	NA	NA	NA	0	NA	NA	1,1,0,1	1	0	1	0.0	0
chr4_ref_v2	1504339	0	T,A	0	0	0,0,1,0	0	0	1	2	NA	NA	NA	NA	0	0,0,0,0	0	0	1	0.0	0	2	NA	NA	NA	NA	0	NA	NA	0,0,0,1	0	0	1	0.0	0	2	NA	NA	NA	NA	0	NA	NA	0,0,1,0	0	0	1	0.0	0
chr4_ref_v2	1504340	0	C,CTGGAGA	0	0	0,0,1,0	0	0	1	2	NA	NA	NA	NA	0	0,0,0,0	0	0	1	0.0	0	2	NA	NA	NA	NA	0	NA	NA	0,0,0,0	0	0	1	0.0	0	2	NA	NA	NA	NA	0	NA	NA	0,0,1,0	0	0	1	0.0	0
chr4_ref_v2	1504344	0	G,A	0	0	0,0,0,0	0	0	1	2	NA	NA	NA	NA	0	0,0,0,0	0	0	1	0.0	0	2	NA	NA	NA	NA	0	NA	NA	0,0,0,0	0	0	1	0.0	0	2	NA	NA	NA	NA	0	NA	NA	0,0,1,0	0	0	1	0.0	0
chr4_ref_v2	1506253	0	TAA,T,TA	1	1	57,77,0,1,2,0	1	1	0	2	TAA,TAA	NA	NA	1.17596863117	0	16,20,0,0,2,0	1	1	0	0.986846527055	0	2	TAA,TAA	NA	NA	0.883076944522	0	NA	NA	43,56,0,0,8,5	1	1	0	4.83087800891	0	2	TAA,TAA	NA	NA	0.570529555172	0	NA	NA	44,46,42,50,6,8	1	1	0	317.001813746	1
chr4_ref_v2	1510470	0	G,A	0	0	93,94,0,0	1	1	0	2	G,G	NA	NA	0.0	0	25,30,0,0	1	1	0	0.52593211693	0	2	G,G	NA	NA	0.0	0	NA	NA	74,91,0,0	1	1	0	0.941144065434	0	2	G,G	NA	NA	0.0	0	NA	NA	96,112,0,0	1	1	0	0.785490120962	0
chr4_ref_v2	1514908	0	TA,T	1	1	88,81,4,4	1	1	0	2	TA,TA	NA	NA	0.439463808064	0	28,27,8,3	1	1	0	4.29137183044	0	2	TA,TA	TA,T	0.25	0.183802069684	0	NA	NA	106,102,2,3	1	1	0	0.614654661032	0	2	TA,TA	NA	NA	1.48482908177	0	NA	NA	140,125,4,4	1	1	0	0.566465047868	0
chr4_ref_v2	1516834	0	GAGAGTTTTGTATTATAT,G	1	0	0,0,54,122	1	1	0	2	G,G	NA	NA	0.0	0	0,0,17,30	1	1	0	0.614276236736	0	2	G,G	NA	NA	0.0	0	NA	NA	0,0,57,95	1	1	0	1.41361528155	0	2	G,G	NA	NA	0.0	0	NA	NA	0,0,74,133	1	1	0	1.19474485422	0
chr4_ref_v2	1517542	0	GT,G,GTT	1	1	56,49,2,4,4,4	1	1	0	2	GT,GT	NA	NA	1.13569730681	0	4,1,18,10,18,19	1	1	0	308.090381279	1	2	G,GTT	GTT,GTT	0.125	1.5791417633	0	g.1517543delT,g.1517542_1517543insT	0,0	82,71,13,10,15,9	1	1	0	4.51161497748	0	2	GT,GT	GT,GTT	0.25	1.05541441945	0	NA	NA	73,55,63,53,7,10	1	1	0	58.5462053388	1
chr4_ref_v2	1518284	0	C,T	0	0	140,101,0,0	1	1	0	2	C,C	NA	NA	0.0	0	36,31,0,0	1	1	0	0.578477806532	0	2	C,C	NA	NA	0.0	0	NA	NA	122,98,0,0	1	1	0	0.641760437762	0	2	C,C	NA	NA	0.0	0	NA	NA	141,115,0,0	1	1	0	0.753949207262	0
chr4_ref_v2	1518811	0	G,GTT,GTTT,GTTTT,GTTTTTTTT	1	1	1,0,2,0,3,0,25,1,13,1	1	1	0	2	GTTTT,GTTTTTTTT	GTT,GTTTT	0.125	1.49090618397	0	1,0,14,8,11,5,4,0,3,0	1	1	0	11.9967487908	1	2	GTTT,GTTT	GTTT,GTTTTTTTT	0.125	0.961160158574	0	g.1518811_1518813TTTT>TTT,g.1518811_1518813TTTTTTTT>TTT	-1,-1	0,0,12,6,18,9,13,6,21,1	1	1	0	7.58239678465	0	2	GTTTT,GTTTTTTTT	GTT,GTTTT	0.5	0.349361597528	1	NA	NA	2,0,5,5,14,7,20,9,55,2	1	1	0	5.43247168319	0
chr4_ref_v2	1518855	0	T,C	0	0	52,126,0,0	1	1	0	2	T,T	NA	NA	0.0	0	16,42,0,0	1	1	0	0.386685218852	0	2	T,T	NA	NA	0.0	0	NA	NA	38,106,0,0	1	1	0	0.598671020125	0	2	T,T	NA	NA	0.0	0	NA	NA	36,66,24,77	1	1	0	329.740221206	1
chr4_ref_v2	1521681	0	CA,C,CAA	1	1	57,51,1,4,2,2	1	1	0	2	CA,CA	NA	NA	1.62444570084	0	13,8,12,12,1,3	1	1	0	18.1670876254	1	2	CA,C	CA,CAA	0.125	0.326303870588	0	g.1521682delA	0	47,51,5,8,2,9	1	1	0	3.66719823544	0	2	CA,CA	CA,CAA	0.125	1.17865412309	0	NA	NA	41,28,4,1,52,39	1	1	0	60.7446177716	1
chr4_ref_v2	1522379	0	CT,C	1	1	32,20,36,26	1	1	0	2	CT,C	NA	NA	0.0643068281924	0	14,16,21,13	1	1	0	1.08195116552	0	2	CT,C	CT,CT	0.5	0.110881295227	0	NA	NA	34,19,31,21	1	1	0	0.788663025586	0	2	CT,C	CT,CT	0.5	0.100379328378	0	NA	NA	53,31,54,35	1	1	0	0.680844188984	0
chr4_ref_v2	1523215	0	T,G	0	0	0,0,0,35	0	1	1	2	G,G	NA	NA	0.0281708769667	0	0,0,0,9	0	0	0	0.0	0	2	NA	NA	NA	NA	0	NA	NA	0,0,0,32	0	1	1	0.0	0	2	G,G	NA	NA	0.0307716586668	0	NA	NA	0,0,0,27	0	1	1	0.0	0
chr4_ref_v2	1523290	0	G,T	0	0	0,0,0,5	0	0	1	2	NA	NA	NA	NA	0	0,0,0,1	0	0	1	0.0	0	2	NA	NA	NA	NA	0	NA	NA	0,1,0,13	1	0	1	0.0	0	2	NA	NA	NA	NA	0	NA	NA	0,0,0,5	0	0	1	0.0	0
chr4_ref_v2	1523305	0	T,C	0	0	0,0,0,4	0	0	1	2	NA	NA	NA	NA	0	0,0,0,1	0	0	1	0.0	0	2	NA	NA	NA	NA	0	NA	NA	0,0,0,14	0	0	1	0.0	0	2	NA	NA	NA	NA	0	NA	NA	0,0,0,11	0	0	1	0.0	0
chr4_ref_v2	1523451	0	T,A	0	0	0,0,0,0	0	0	1	2	NA	NA	NA	NA	0	0,0,0,0	0	0	1	0.0	0	2	NA	NA	NA	NA	0	NA	NA	0,0,0,2	0	0	1	0.0	0	2	NA	NA	NA	NA	0	NA	NA	3,1,1,3	1	0	1	0.0	0
chr4_ref_v2	1523503	0	T,C	0	0	0,0,0,0	0	0	1	2	NA	NA	NA	NA	0	0,0,0,1	0	0	1	0.0	0	2	NA	NA	NA	NA	0	NA	NA	0,0,0,4	0	0	1	0.0	0	2	NA	NA	NA	NA	0	NA	NA	1,4,0,1	1	0	1	0.0	0
chr4_ref_v2	1523523	0	G,T	1	0	0,0,0,0	0	0	1	2	NA	NA	NA	NA	0	0,0,0,1	0	0	1	0.0	0	2	NA	NA	NA	NA	0	NA	NA	0,0,0,4	0	0	1	0.0	0	2	NA	NA	NA	NA	0	NA	NA	0,3,0,2	1	0	1	0.0	0
chr4_ref_v2	1523738	0	T,C	1	0	0,0,0,0	0	0	1	2	NA	NA	NA	NA	0	0,0,0,0	0	0	1	0.0	0	2	NA	NA	NA	NA	0	NA	NA	0,0,0,0	0	0	1	0.0	0	2	NA	NA	NA	NA	0	NA	NA	0,0,0,0	0	0	1	0.0	0
chr4_ref_v2	1523750	0	A,AAGCGT	0	0	0,0,0,0	0	0	1	2	NA	NA	NA	NA	0	0,0,0,0	0	0	1	0.0	0	2	NA	NA	NA	NA	0	NA	NA	0,0,0,0	0	0	1	0.0	0	2	NA	NA	NA	NA	0	NA	NA	0,0,0,0	0	0	1	0.0	0
chr4_ref_v2	1523772	0	T,C	0	0	0,0,0,0	0	0	1	2	NA	NA	NA	NA	0	0,0,0,0	0	0	1	0.0	0	2	NA	NA	NA	NA	0	NA	NA	0,0,0,0	0	0	1	0.0	0	2	NA	NA	NA	NA	0	NA	NA	0,0,0,0	0	0	1	0.0	0
chr4_ref_v2	1523811	0	T,C	1	0	0,0,0,0	0	0	1	2	NA	NA	NA	NA	0	0,0,0,0	0	0	1	0.0	0	2	NA	NA	NA	NA	0	NA	NA	0,0,0,0	0	0	1	0.0	0	2	NA	NA	NA	NA	0	NA	NA	0,0,3,0	0	0	1	0.0	0
chr4_ref_v2	1523830	0	A,G	1	0	0,1,0,0	0	0	1	2	NA	NA	NA	NA	0	0,3,0,0	0	0	1	0.0	0	2	NA	NA	NA	NA	0	NA	NA	2,1,0,0	1	0	1	0.0	0	2	NA	NA	NA	NA	0	NA	NA	5,6,0,0	1	0	1	0.0	0
chr4_ref_v2	1523837	0	G,A	1	0	0,2,0,0	0	0	1	2	NA	NA	NA	NA	0	0,3,0,0	0	0	1	0.0	0	2	NA	NA	NA	NA	0	NA	NA	2,1,0,0	1	0	1	0.0	0	2	NA	NA	NA	NA	0	NA	NA	6,6,0,0	1	0	1	0.0	0
chr4_ref_v2	1523929	0	T,C	1	0	0,0,0,0	0	0	1	2	NA	NA	NA	NA	0	0,0,0,0	0	0	1	0.0	0	2	NA	NA	NA	NA	0	NA	NA	0,0,0,0	0	0	1	0.0	0	2	NA	NA	NA	NA	0	NA	NA	0,0,0,1	0	0	1	0.0	0
chr4_ref_v2	1523935	0	C,G	0	0	0,0,0,0	0	0	1	2	NA	NA	NA	NA	0	0,0,0,0	0	0	1	0.0	0	2	NA	NA	NA	NA	0	NA	NA	0,0,0,0	0	0	1	0.0	0	2	NA	NA	NA	NA	0	NA	NA	0,0,0,1	0	0	1	0.0	0
chr4_ref_v2	1524064	0	T,TTGA	0	0	0,0,0,0	0	0	1	2	NA	NA	NA	NA	0	0,0,0,0	0	0	1	0.0	0	2	NA	NA	NA	NA	0	NA	NA	0,0,0,0	0	0	1	0.0	0	2	NA	NA	NA	NA	0	NA	NA	0,0,0,1	0	0	1	0.0	0
chr4_ref_v2	1524414	1	A,G	1	0	0,0,2,31	1	1	1	2	NA	NA	NA	NA	0	0,0,2,9	1	0	1	0.909914875199	0	2	NA	NA	NA	NA	0	NA	NA	0,0,2,26	1	1	1	0.313668975804	0	2	NA	NA	NA	NA	0	NA	NA	5,1,6,37	1	1	1	1.90634431711	0
chr4_ref_v2	1524415	1	T,C	1	0	0,0,2,30	1	1	1	2	NA	NA	NA	NA	0	0,0,2,8	1	0	1	0.970473049541	0	2	NA	NA	NA	NA	0	NA	NA	0,0,2,25	1	1	1	0.315312827408	0	2	NA	NA	NA	NA	0	NA	NA	5,1,6,36	1	1	1	1.88813448364	0
chr4_ref_v2	1524419	1	G,A	0	0	1,0,0,29	1	1	1	2	NA	NA	NA	NA	0	0,0,2,8	1	0	1	1.73791620541	0	2	NA	NA	NA	NA	0	NA	NA	0,0,2,22	1	1	1	0.858506649163	0	2	NA	NA	NA	NA	0	NA	NA	6,2,5,34	1	1	1	2.55417874384	0
chr4_ref_v2	1524443	1	T,G	0	0	3,1,0,14	1	0	1	2	NA	NA	NA	NA	0	1,1,0,5	1	0	1	0.503870287138	0	2	NA	NA	NA	NA	0	NA	NA	0,0,1,6	1	0	1	0.69807174157	0	2	NA	NA	NA	NA	0	NA	NA	8,10,0,14	1	1	1	5.39125437924	0
chr4_ref_v2	1524451	1	G,A	1	0	3,1,0,11	1	0	1	2	NA	NA	NA	NA	0	1,1,0,4	1	0	1	0.489429536107	0	2	NA	NA	NA	NA	0	NA	NA	0,0,0,7	0	0	1	0.0	0	2	NA	NA	NA	NA	0	NA	NA	8,10,0,13	1	1	1	4.77173525626	0
chr4_ref_v2	1524456	1	T,C	1	0	3,1,0,11	1	0	1	2	NA	NA	NA	NA	0	1,1,0,2	1	0	1	0.672769580024	0	2	NA	NA	NA	NA	0	NA	NA	0,0,0,8	0	0	1	0.0	0	2	NA	NA	NA	NA	0	NA	NA	8,10,0,14	1	1	1	4.62193343991	0
chr4_ref_v2	1524457	1	G,A	1	0	3,1,0,11	1	0	1	2	NA	NA	NA	NA	0	1,1,0,2	1	0	1	0.672769580024	0	2	NA	NA	NA	NA	0	NA	NA	0,0,0,8	0	0	1	0.0	0	2	NA	NA	NA	NA	0	NA	NA	8,10,0,15	1	1	1	4.48031679194	0
chr4_ref_v2	1524474	1	A,G	0	0	3,1,0,10	1	0	1	2	NA	NA	NA	NA	0	1,1,0,2	1	0	1	0.636622800162	0	2	NA	NA	NA	NA	0	NA	NA	0,0,0,11	0	0	1	0.0	0	2	NA	NA	NA	NA	0	NA	NA	8,10,0,12	1	1	1	4.64414813052	0
chr4_ref_v2	1524513	1	T,A	1	0	2,1,0,14	1	0	1	2	NA	NA	NA	NA	0	1,1,0,5	1	0	1	0.518522309404	0	2	NA	NA	NA	NA	0	NA	NA	0,0,1,15	1	0	1	0.831265405132	0	2	NA	NA	NA	NA	0	NA	NA	5,9,0,18	1	1	1	4.23415286984	0
chr4_ref_v2	1524547	1	T,A	1	0	0,0,0,11	0	0	1	2	NA	NA	NA	NA	0	0,0,0,5	0	0	1	0.0	0	2	NA	NA	NA	NA	0	NA	NA	0,0,1,17	1	0	1	0.0	0	2	NA	NA	NA	NA	0	NA	NA	0,0,2,18	1	1	1	0.0	0
chr4_ref_v2	1524588	1	A,T	1	0	0,1,1,5	1	0	1	2	NA	NA	NA	NA	0	0,0,0,2	0	0	1	0.0	0	2	NA	NA	NA	NA	0	NA	NA	0,0,0,5	0	0	1	0.0	0	2	NA	NA	NA	NA	0	NA	NA	2,2,0,5	1	0	1	0.659523271224	0
chr4_ref_v2	1524600	1	A,G	0	0	0,1,1,1	1	0	1	2	NA	NA	NA	NA	0	0,0,0,1	0	0	1	0.0	0	2	NA	NA	NA	NA	0	NA	NA	0,0,0,4	0	0	1	0.0	0	2	NA	NA	NA	NA	0	NA	NA	0,0,2,5	1	0	1	1.40395095026	0
chr4_ref_v2	1524606	1	G,T	0	0	0,1,1,1	1	0	1	2	NA	NA	NA	NA	0	0,0,0,0	0	0	1	0.0	0	2	NA	NA	NA	NA	0	NA	NA	0,0,0,4	0	0	1	0.0	0	2	NA	NA	NA	NA	0	NA	NA	0,0,2,3	1	0	1	0.76623060251	0
chr4_ref_v2	1524648	1	G,T	0	0	0,0,0,0	0	0	1	2	NA	NA	NA	NA	0	0,0,0,0	0	0	1	0.0	0	2	NA	NA	NA	NA	0	NA	NA	0,0,0,1	0	0	1	0.0	0	2	NA	NA	NA	NA	0	NA	NA	0,0,0,1	0	0	1	0.0	0
chr4_ref_v2	1524654	1	T,C	1	0	0,0,0,0	0	0	1	2	NA	NA	NA	NA	0	0,0,0,0	0	0	1	0.0	0	2	NA	NA	NA	NA	0	NA	NA	0,0,0,1	0	0	1	0.0	0	2	NA	NA	NA	NA	0	NA	NA	0,0,0,1	0	0	1	0.0	0
chr4_ref_v2	1524674	1	T,TG	0	0	0,0,0,0	0	0	1	2	NA	NA	NA	NA	0	0,0,0,0	0	0	1	0.0	0	2	NA	NA	NA	NA	0	NA	NA	0,0,0,0	0	0	1	0.0	0	2	NA	NA	NA	NA	0	NA	NA	0,0,0,1	0	0	1	0.0	0
chr4_ref_v2	1524676	1	T,C	0	0	0,0,0,0	0	0	1	2	NA	NA	NA	NA	0	0,0,0,0	0	0	1	0.0	0	2	NA	NA	NA	NA	0	NA	NA	0,0,0,0	0	0	1	0.0	0	2	NA	NA	NA	NA	0	NA	NA	0,0,0,1	0	0	1	0.0	0
chr4_ref_v2	1524833	1	T,C	0	0	0,0,0,0	0	0	1	2	NA	NA	NA	NA	0	0,0,0,1	0	0	1	0.0	0	2	NA	NA	NA	NA	0	NA	NA	0,0,0,1	0	0	1	0.0	0	2	NA	NA	NA	NA	0	NA	NA	0,0,0,1	0	0	1	0.0	0
chr4_ref_v2	1524863	1	G,A	0	0	0,0,0,0	0	0	1	2	NA	NA	NA	NA	0	0,0,0,1	0	0	1	0.0	0	2	NA	NA	NA	NA	0	NA	NA	0,0,0,0	0	0	1	0.0	0	2	NA	NA	NA	NA	0	NA	NA	0,0,0,1	0	0	1	0.0	0
chr4_ref_v2	1524872	1	T,C	1	0	0,0,0,0	0	0	1	2	NA	NA	NA	NA	0	0,0,0,1	0	0	1	0.0	0	2	NA	NA	NA	NA	0	NA	NA	0,0,0,0	0	0	1	0.0	0	2	NA	NA	NA	NA	0	NA	NA	0,0,0,0	0	0	1	0.0	0
chr4_ref_v2	1524873	1	A,G	1	0	0,0,0,0	0	0	1	2	NA	NA	NA	NA	0	0,0,0,1	0	0	1	0.0	0	2	NA	NA	NA	NA	0	NA	NA	0,0,0,0	0	0	1	0.0	0	2	NA	NA	NA	NA	0	NA	NA	0,0,0,0	0	0	1	0.0	0
chr4_ref_v2	1525034	1	A,G	1	0	0,0,0,0	0	0	1	2	NA	NA	NA	NA	0	0,0,0,0	0	0	1	0.0	0	2	NA	NA	NA	NA	0	NA	NA	0,0,0,0	0	0	1	0.0	0	2	NA	NA	NA	NA	0	NA	NA	0,0,0,1	0	0	1	0.0	0
chr4_ref_v2	1525048	1	G,C	0	0	0,0,0,0	0	0	1	2	NA	NA	NA	NA	0	0,0,0,0	0	0	1	0.0	0	2	NA	NA	NA	NA	0	NA	NA	0,0,0,0	0	0	1	0.0	0	2	NA	NA	NA	NA	0	NA	NA	0,0,0,1	0	0	1	0.0	0
chr4_ref_v2	1531605	1	A,G	1	0	0,0,0,0	0	0	1	2	NA	NA	NA	NA	0	0,0,0,0	0	0	1	0.0	0	2	NA	NA	NA	NA	0	NA	NA	0,0,0,0	0	0	1	0.0	0	2	NA	NA	NA	NA	0	NA	NA	5,5,0,0	1	0	1	0.0	0
chr4_ref_v2	1531614	1	A,G	0	0	0,0,0,0	0	0	1	2	NA	NA	NA	NA	0	0,0,0,0	0	0	1	0.0	0	2	NA	NA	NA	NA	0	NA	NA	0,0,0,0	0	0	1	0.0	0	2	NA	NA	NA	NA	0	NA	NA	5,5,0,0	1	0	1	0.0	0
chr4_ref_v2	1531649	1	G,GTA	1	0	0,0,0,0	0	0	1	2	NA	NA	NA	NA	0	0,0,0,0	0	0	1	0.0	0	2	NA	NA	NA	NA	0	NA	NA	0,0,0,0	0	0	1	0.0	0	2	NA	NA	NA	NA	0	NA	NA	5,5,0,0	1	0	1	0.0	0
chr4_ref_v2	1531658	1	G,A	0	0	0,0,0,0	0	0	1	2	NA	NA	NA	NA	0	0,0,0,0	0	0	1	0.0	0	2	NA	NA	NA	NA	0	NA	NA	0,0,0,0	0	0	1	0.0	0	2	NA	NA	NA	NA	0	NA	NA	5,5,0,0	1	0	1	0.0	0
chr5_ref_v2	542	1	C,G	0	0	0,0,0,0	0	0	1	2	NA	NA	NA	NA	0	0,0,0,0	0	0	1	0.0	0	2	NA	NA	NA	NA	0	NA	NA	0,0,0,0	0	0	1	0.0	0	2	NA	NA	NA	NA	0	NA	NA	1,1,1,1	1	0	1	0.0	0
chr5_ref_v2	2058	1	A,G	0	0	0,3,0,0	0	0	1	2	NA	NA	NA	NA	0	0,0,0,2	0	0	1	0.0	0	2	NA	NA	NA	NA	0	NA	NA	0,13,0,0	0	0	1	0.0	0	2	NA	NA	NA	NA	0	NA	NA	0,20,0,0	0	1	1	0.0	0
chr5_ref_v2	14724	0	CA,C,CAA	1	1	11,2,18,5,3,3	1	1	0	2	CA,C	C,CAA	0.25	0.227475461203	0	4,0,13,6,0,1	1	1	0	1.4833112012	0	2	CA,C	C,C	0.25	0.0824173263376	0	NA	NA	4,4,46,22,1,4	1	1	0	4.84869461506	0	2	C,C	C,CAA	0.25	0.23284299645	0	NA	NA	24,11,27,9,16,20	1	1	0	4.88200960239	0
chr5_ref_v2	15146	0	AT,A	1	1	101,92,1,5	1	1	0	2	AT,AT	AT,A	0.125	0.911357554906	0	42,46,1,0	1	1	0	0.805247244243	0	2	AT,AT	NA	NA	0.360234800153	0	NA	NA	59,30,46,35	1	1	0	314.956043683	1	2	AT,A	AT,AT	0.125	0.0916295287658	0	g.15147delT	0	152,112,3,1	1	1	0	1.6776673712	0
chr5_ref_v2	16072	0	AT,A,ATT	1	1	11,42,1,4,8,3	1	1	0	2	AT,AT	AT,ATT	0.25	0.871204305584	0	4,14,4,7,4,8	1	1	0	4.07097229341	0	2	AT,ATT	A,ATT	0.25	0.126049408208	0	NA	NA	13,32,10,31,1,5	1	1	0	17.2590208358	1	2	AT,AT	AT,A	0.25	0.310182064617	0	NA	NA	21,81,5,14,16,20	1	1	0	4.75967664799	0
chr5_ref_v2	19574	0	CA,C	1	1	9,12,0,0	1	1	1	2	CA,CA	NA	NA	0.798157671449	0	11,7,0,2	1	1	0	0.871052977713	0	2	CA,CA	NA	NA	1.21835608085	0	NA	NA	28,24,0,3	1	1	0	0.877804201919	0	2	CA,CA	NA	NA	2.07057314679	0	NA	NA	21,19,0,8	1	1	0	2.82487756443	0
chr5_ref_v2	20116	0	C,T	0	0	0,0,0,0	0	0	1	2	NA	NA	NA	NA	0	1,1,0,0	1	0	1	0.0	0	2	NA	NA	NA	NA	0	NA	NA	0,2,0,0	0	0	1	0.0	0	2	NA	NA	NA	NA	0	NA	NA	1,1,1,0	1	0	1	0.0	0
chr5_ref_v2	20125	0	A,G	0	0	0,0,0,0	0	0	1	2	NA	NA	NA	NA	0	1,1,0,0	1	0	1	0.0	0	2	NA	NA	NA	NA	0	NA	NA	0,2,0,0	0	0	1	0.0	0	2	NA	NA	NA	NA	0	NA	NA	1,1,1,1	1	0	1	0.0	0
chr5_ref_v2	23230	0	AT,A	1	1	44,48,9,3	1	1	0	2	AT,AT	NA	NA	0.0467326330818	0	3,2,23,20	1	1	0	308.403047736	1	2	A,A	AT,A	0.125	0.00460764807581	0	g.23231delT,g.23231delT	0,1	71,54,18,10	1	1	0	2.13165977999	0	2	AT,AT	NA	NA	0.605866707338	0	NA	NA	74,74,18,14	1	1	0	3.15099063758	0
chr5_ref_v2	25306	0	A,G	1	0	0,0,89,75	1	1	0	2	G,G	NA	NA	0.0	0	0,0,39,27	1	1	0	0.60834141169	0	2	G,G	NA	NA	0.0	0	NA	NA	0,0,81,72	1	1	0	0.436003446516	0	2	G,G	NA	NA	0.0	0	NA	NA	0,0,113,129	1	1	0	2.02470363311	0
chr5_ref_v2	28789	0	C,T	0	0	97,129,0,0	1	1	0	2	C,C	NA	NA	0.0	0	44,35,0,0	1	1	0	2.00493560534	0	2	C,C	NA	NA	0.0	0	NA	NA	83,81,0,0	1	1	0	1.62141236549	0	2	C,C	NA	NA	0.0	0	NA	NA	144,108,0,0	1	1	0	5.79702482756	0
chr5_ref_v2	29708	0	T,C	0	0	0,0,91,97	1	1	0	2	C,C	NA	NA	0.0	0	0,0,42,36	1	1	0	0.720360854829	0	2	C,C	NA	NA	0.0	0	NA	NA	0,1,80,110	1	1	0	1.29181155479	0	2	C,C	NA	NA	0.00524935588614	0	NA	NA	1,0,128,127	1	1	0	0.506839956376	0
chr5_ref_v2	31460	0	CAT,C,CATAT	1	1	31,35,15,11,5,1	1	1	0	2	CAT,CAT	CAT,C	0.25	0.535734629939	0	7,7,15,8,6,9	1	1	0	9.64098893007	1	2	CAT,C	C,CATAT	0.5	0.409713138273	0	g.31461_31462delAT	0	24,23,10,9,24,18	1	1	0	19.0425781954	1	2	CAT,CATAT	CAT,C	0.25	0.201727305826	0	g.31460_31461insAT	0	52,48,26,20,13,6	1	1	0	2.40258093816	0
chr5_ref_v2	33475	0	CT,C,CTT	1	1	10,3,4,1,39,24	1	1	0	2	CTT,CTT	C,CTT	0.125	0.373678293882	0	7,5,13,9,11,14	1	1	0	9.87739823755	1	2	C,CTT	CTT,CTT	0.25	0.607969101826	0	g.33475_33477TT>	0	66,44,15,14,4,3	1	1	0	309.611910816	1	2	CT,CT	NA	NA	1.09791296085	0	g.33475_33477T>,g.33475_33477T>	0,1	35,17,17,4,92,71	1	1	0	2.29368509435	0
chr5_ref_v2	34324	0	TA,T	1	1	72,71,1,0	1	1	0	2	TA,TA	NA	NA	0.779776468393	0	18,12,16,26	1	1	0	310.433849334	1	2	TA,T	T,T	0.125	0.00583737347176	0	g.34325delA	0	82,73,3,1	1	1	0	1.02380248503	0	2	TA,TA	NA	NA	1.4138596703	0	NA	NA	80,115,7,2	1	1	0	3.35089160405	0
chr5_ref_v2	36290	0	GTTTT,GT,GTT,G	1	1	1,0,33,34,33,26,2,4	1	1	0	2	GT,GTT	NA	NA	0.30302202197	0	1,2,3,1,14,9,13,12	1	1	0	17.2109142824	1	2	GTT,G	GTTTT,G	0.125	1.52250833384	0	g.36290_36295T>	0	0,1,29,35,17,22,8,5	1	1	0	3.48270869879	0	2	GT,GTT	GTT,GTT	0.125	0.342025546782	0	NA	NA	1,1,57,55,43,44,7,2	1	1	0	1.39260414311	0
chr5_ref_v2	40007	0	GA,G	1	1	76,133,1,1	1	1	0	2	GA,GA	NA	NA	0.0626398030337	0	19,58,0,0	1	1	0	1.86577423353	0	2	GA,GA	NA	NA	0.226703407529	0	NA	NA	67,115,0,4	1	1	0	1.92783548498	0	2	GA,GA	NA	NA	0.325261925944	0	NA	NA	44,82,50,106	1	1	0	355.257071603	1
chr5_ref_v2	40255	0	T,A	0	0	64,123,0,0	1	1	0	2	T,T	NA	NA	0.0	0	30,40,0,0	1	1	0	1.13868571827	0	2	T,T	NA	NA	0.0	0	NA	NA	78,101,0,0	1	1	0	2.34884396293	0	2	T,T	NA	NA	0.0	0	NA	NA	101,134,0,0	1	1	0	2.59064905506	0
chr5_ref_v2	46417	0	C,T	0	0	73,72,0,0	1	1	0	2	C,C	NA	NA	0.0	0	27,21,22,20	1	1	0	309.746375227	1	2	C,T	C,C	0.125	0.117783035656	0	g.46417C>T	0	88,83,0,0	1	1	0	0.427543745247	0	2	C,C	NA	NA	0.0	0	NA	NA	125,126,1,0	1	1	0	0.38314966469	0
chr5_ref_v2	51506	0	TA,T	1	1	81,85,0,0	1	1	0	2	TA,TA	NA	NA	0.00293573194928	0	24,30,0,0	1	1	0	0.527171345433	0	2	TA,TA	NA	NA	0.00982809229956	0	NA	NA	73,60,0,1	1	1	0	1.00595782927	0	2	TA,TA	NA	NA	0.00346556129681	0	NA	NA	48,43,37,48	1	1	0	317.204784363	1
chr5_ref_v2	51636	0	G,T	0	0	64,102,1,0	1	1	0	2	G,G	NA	NA	0.00600602406021	0	35,27,0,0	1	1	0	2.73441514729	0	2	G,G	NA	NA	0.0	0	NA	NA	65,85,0,0	1	1	0	0.942006400204	0	2	G,G	NA	NA	0.0	0	NA	NA	100,95,0,0	1	1	0	3.96617509997	0
chr5_ref_v2	52435	0	CAA,CA,C	1	1	91,67,25,15,3,1	1	1	0	2	CAA,CAA	CAA,CA	0.25	0.602336028334	0	8,19,8,7,26,34	1	1	0	312.832679691	1	2	CAA,C	C,C	0.25	0.269263641065	0	g.52436_52437delAA	0	7,14,69,92,12,29	1	1	0	311.018475093	1	2	CA,CA	CAA,CA	0.125	0.558798528423	0	g.52436delA,g.52436delA	0,1	62,75,48,70,14,22	1	1	0	21.6144313746	1
chr5_ref_v2	55119	0	G,A	1	0	109,90,0,0	1	1	0	2	G,G	NA	NA	0.0	0	45,33,0,0	1	1	0	0.483726075268	0	2	G,G	NA	NA	0.0	0	NA	NA	91,87,0,0	1	1	0	0.748458342002	0	2	G,G	NA	NA	0.0	0	NA	NA	133,108,0,0	1	1	0	0.402232281969	0
chr5_ref_v2	57083	0	G,A	1	0	132,92,0,0	1	1	0	2	G,G	NA	NA	0.0	0	30,23,0,0	1	1	0	0.414664568717	0	2	G,G	NA	NA	0.0	0	NA	NA	90,86,0,0	1	1	0	1.73873952376	0	2	G,G	NA	NA	0.0	0	NA	NA	140,124,0,0	1	1	0	1.56442526634	0
chr5_ref_v2	59359	0	GTT,G,GT	1	1	83,62,0,0,1,2	1	1	0	2	GTT,GTT	NA	NA	1.88797215957	0	13,12,8,6,6,3	1	1	0	16.3578264406	1	2	GTT,G	GTT,GTT	0.25	0.335168523869	0	g.59360_59361delTT	0	14,17,4,4,24,43	1	1	0	313.132599555	1	2	GTT,GT	GT,GT	0.25	0.545117621923	0	g.59360delT	0	70,73,1,4,27,27	1	1	0	32.2487989069	1
chr5_ref_v2	59372	0	CTT,C,CT	1	1	28,42,2,0,12,29	1	1	0	2	CTT,CTT	CTT,CT	0.25	0.538253881179	0	16,22,3,0,11,10	1	1	0	1.26022971038	0	2	CTT,CTT	CTT,C	0.125	0.425474099589	0	NA	NA	27,50,6,8,22,38	1	1	0	4.4392761218	0	2	CTT,CTT	CTT,C	0.25	0.294596899104	0	NA	NA	57,67,8,13,22,47	1	1	0	7.25016094761	0
chr5_ref_v2	61686	0	CTT,C,CT,CTTT	1	1	3,16,0,0,1,3,11,9	1	1	0	2	CTT,CTTT	CTTT,CTTT	0.25	0.10404387407	0	3,3,11,18,2,0,3,1	1	1	0	21.751133828	1	2	C,CTTT	C,C	0.5	0.729457629424	0	g.61687_61688delTT	0	8,25,3,1,5,13,13,5	1	1	0	3.30810401468	0	2	CTT,CTTT	CTT,C	0.125	0.0912978723316	0	NA	NA	12,20,13,11,26,21,17,9	1	1	0	17.3023944224	1
chr5_ref_v2	64142	0	T,TA	1	1	108,42,0,2	1	1	0	2	T,T	NA	NA	0.409814979566	0	32,32,0,0	1	1	0	4.32047109488	0	2	T,T	NA	NA	0.0304096208417	0	NA	NA	64,79,0,0	1	1	0	12.3475398617	0	2	T,T	NA	NA	0.73187884057	0	NA	NA	128,81,1,2	1	1	0	3.32272884655	0
chr5_ref_v2	64154	0	CTT,C,CT,CTTT	1	1	18,39,0,0,3,5,2,2	1	1	0	2	CTT,CTT	NA	NA	0.645076229746	0	0,2,14,20,4,9,0,0	1	1	0	31.422648065	1	2	C,CT	C,CTTT	0.125	0.445342398057	0	g.64155_64156delTT,g.64155delT	0,0	3,3,25,40,9,26,0,0	1	1	0	311.664575149	1	2	C,CT	CTT,C	0.125	0.0858097932405	0	g.64155_64156delTT,g.64155delT	0,0	18,48,3,3,4,14,8,16	1	1	0	7.01609670615	0
chr5_ref_v2	65293	0	GAAAA,G,GAA	1	1	10,39,2,3,0,1	1	1	0	2	GAAAA,GAAAA	GAAAA,G	0.25	0.336472236621	0	8,13,2,6,2,8	1	1	0	6.86288567775	0	2	GAAAA,GAA	GAAAA,G	0.5	0.297251523468	0	NA	NA	12,24,0,5,2,13	1	1	0	10.9251644165	0	2	GAAAA,GAA	GAAAA,G	0.25	0.741937344729	0	NA	NA	14,31,13,58,3,7	1	1	0	39.1432510481	1
chr5_ref_v2	67085	0	AAT,A	1	1	81,66,0,0	1	1	0	2	AAT,AAT	NA	NA	0.00656198897141	0	26,22,4,3	1	1	0	5.05557185965	0	2	AAT,AAT	AAT,A	0.25	0.187500539258	0	NA	NA	82,88,2,7	1	1	0	3.83027923181	0	2	AAT,AAT	AAT,A	0.125	0.56187355304	0	NA	NA	124,107,3,6	1	1	0	2.37821693634	0
chr5_ref_v2	67749	0	G,A	0	0	97,102,0,0	1	1	0	2	G,G	NA	NA	0.0	0	24,41,0,0	1	1	0	1.55489285155	0	2	G,G	NA	NA	0.0	0	NA	NA	81,127,0,0	1	1	0	2.69412199205	0	2	G,G	NA	NA	0.0	0	NA	NA	116,127,0,0	1	1	0	0.439120001396	0
chr5_ref_v2	70395	0	TAA,T,TA,TAAA	1	1	15,25,1,1,41,42,0,3	1	1	0	2	TAA,TA	TAA,TAA	0.125	1.42449475574	0	2,4,5,17,7,15,0,0	1	1	0	25.2526781946	1	2	T,TA	TAA,TA	0.25	0.0569591600403	0	g.70396_70397delAA	0	6,13,2,4,27,33,24,26	1	1	0	30.4059989562	1	2	TA,TAAA	TAAA,TAAA	0.125	1.48408419612	0	g.70395_70396insA	0	29,33,2,6,50,79,3,11	1	1	0	2.21748534403	0
chr5_ref_v2	73854	0	A,G	0	0	99,88,0,0	1	1	0	2	A,A	NA	NA	0.0	0	34,20,0,0	1	1	0	1.11097674843	0	2	A,A	NA	NA	0.0	0	NA	NA	44,44,35,40	1	1	0	315.258642626	1	2	A,G	A,A	0.125	0.091465727339	0	g.73854A>G	0	103,108,0,0	1	1	0	0.902915848363	0
chr5_ref_v2	73876	0	G,A	0	0	106,86,0,0	1	1	0	2	G,G	NA	NA	0.0	0	34,24,0,0	1	1	0	0.476462418773	0	2	G,G	NA	NA	0.0	0	NA	NA	87,81,0,0	1	1	0	0.693705035093	0	2	G,G	NA	NA	0.0	0	NA	NA	111,115,1,0	1	1	0	1.39251041462	0
chr5_ref_v2	75814	0	T,TTA	1	1	90,74,0,0	1	1	0	2	T,T	NA	NA	0.000339189913248	0	21,21,19,12	1	1	0	32.5824831092	1	2	T,TTA	T,T	0.125	0.0426454497904	0	g.75814_75815insTA	0	85,87,0,0	1	1	0	1.08394976153	0	2	T,T	NA	NA	0.000778488632997	0	NA	NA	127,134,0,0	1	1	0	1.63048784447	0
chr5_ref_v2	80307	0	A,G	0	0	61,92,0,0	1	1	0	2	A,A	NA	NA	0.0	0	42,39,0,0	1	1	0	1.84335562636	0	2	A,A	NA	NA	0.0	0	NA	NA	82,120,0,0	1	1	0	0.412613957939	0	2	A,A	NA	NA	0.0	0	NA	NA	108,145,0,0	1	1	0	0.71309222284	0
chr5_ref_v2	81323	0	CT,C	1	1	123,52,0,0	1	1	0	2	CT,CT	NA	NA	0.0101364264633	0	37,54,0,1	1	1	0	9.30785368434	0	2	CT,CT	NA	NA	0.393757492192	0	NA	NA	87,81,0,0	1	1	0	6.98094209511	0	2	CT,CT	NA	NA	1.16150995014	0	NA	NA	148,124,0,3	1	1	0	7.65738464446	0
chr5_ref_v2	83511	0	C,A	0	0	75,30,0,18	1	1	0	2	C,C	C,A	0.25	0.236388778064	0	35,28,0,5	1	1	0	2.97727445799	0	2	C,C	C,A	0.125	0.356674943939	0	NA	NA	81,72,0,18	1	1	0	6.78251896543	0	2	C,C	C,A	0.25	0.140088793171	0	NA	NA	95,57,0,17	1	1	0	2.45572048128	0
chr5_ref_v2	86296	0	CT,C	1	1	72,95,0,0	1	1	0	2	CT,CT	NA	NA	0.00293573194928	0	38,43,0,0	1	1	0	0.565828318692	0	2	CT,CT	NA	NA	0.00982809229956	0	NA	NA	73,92,0,0	1	1	0	0.427646377944	0	2	CT,CT	NA	NA	0.010956233026	0	NA	NA	60,67,56,66	1	1	0	326.68497406	1
chr5_ref_v2	86487	0	CAAA,C,CAA	1	1	0,7,0,0,0,5	1	0	0	2	NA	NA	NA	NA	0	1,1,0,5,0,0	1	0	0	4.76888078998	0	2	NA	NA	NA	NA	0	NA	NA	4,19,0,5,0,12	1	1	0	0.689152791453	0	2	CAAA,CAAA	CAAA,C	0.25	0.920131258136	0	NA	NA	2,8,2,18,0,9	1	1	0	9.50189403239	0
chr5_ref_v2	87997	0	CA,C	1	1	113,71,0,0	1	1	0	2	CA,CA	NA	NA	0.00293573194928	0	36,38,0,1	1	1	0	1.90489705007	0	2	CA,CA	NA	NA	0.00359492803258	0	NA	NA	35,52,34,46	1	1	0	316.790021961	1	2	CA,C	NA	NA	0.102224780425	0	g.87998delA	0	107,114,0,1	1	1	0	4.31054019645	0
chr5_ref_v2	100572	0	TAAAA,T,TAA	1	1	34,52,0,0,1,2	1	1	0	2	TAAAA,TAAAA	NA	NA	0.439754181587	0	19,10,1,0,4,7	1	1	0	6.46607904669	0	2	TAAAA,TAAAA	TAAAA,TAA	0.5	0.12921173148	0	NA	NA	32,14,0,2,8,14	1	1	0	12.6129711324	1	2	TAAAA,TAA	TAAAA,TAAAA	0.25	0.632238427473	0	g.100573_100574delAA	0	51,26,7,28,4,5	1	1	0	28.8797469276	1
chr5_ref_v2	104212	0	G,A	0	0	106,119,0,0	1	1	0	2	G,G	NA	NA	0.0	0	27,35,0,0	1	1	0	0.496266477392	0	2	G,G	NA	NA	0.0	0	NA	NA	68,67,0,1	1	1	0	0.61382013954	0	2	G,G	NA	NA	0.00738010729762	0	NA	NA	133,147,0,1	1	1	0	0.384914004267	0
chr5_ref_v2	115984	0	GA,G,GAA	1	1	74,44,4,4,1,2	1	1	0	2	GA,GA	NA	NA	1.62831601095	0	30,19,6,6,5,3	1	1	0	4.21260091673	0	2	GA,GA	GA,GAA	0.125	0.584510238654	0	NA	NA	60,60,5,5,7,4	1	1	0	4.03001300089	0	2	GA,GA	GA,GAA	0.125	1.78828149732	0	NA	NA	95,68,10,11,11,22	1	1	0	12.812229489	1
chr5_ref_v2	117479	0	CAT,C,CATAT	1	1	17,26,14,14,1,3	1	1	0	2	CAT,CAT	CAT,C	0.5	0.123236501377	0	7,3,8,10,1,3	1	1	0	1.55419720969	0	2	CAT,C	C,CATAT	0.25	0.302314993518	0	NA	NA	7,6,16,21,17,17	1	1	0	17.9148815221	1	2	C,CATAT	NA	NA	0.0693785043253	0	g.117480_117481delAT,g.117479_117480insAT	0,0	16,18,38,40,4,7	1	1	0	5.35967789486	0
chr5_ref_v2	121540	0	GCA,G	1	1	73,95,0,0	1	1	0	2	GCA,GCA	NA	NA	0.000452357136707	0	17,36,0,1	1	1	0	1.34366259704	0	2	GCA,GCA	NA	NA	0.0176690163979	0	NA	NA	55,122,0,0	1	1	0	3.52908368184	0	2	GCA,GCA	NA	NA	0.00112901966737	0	NA	NA	82,147,0,0	1	1	0	2.01745129447	0
chr5_ref_v2	121630	0	GAAA,G,GA,GAA	1	1	32,22,0,0,5,1,5,8	1	1	0	2	GAAA,GAAA	GAAA,GA	0.25	0.564872270276	0	10,5,11,11,0,0,1,0	1	1	0	18.3970108118	1	2	GAAA,G	G,G	0.25	2.05340488684	0	g.121631_121633delAAA	0	52,41,5,0,1,3,9,5	1	1	0	1.91864433536	0	2	GAAA,GAAA	GAAA,GA	0.25	2.60470789697	0	NA	NA	12,4,36,32,12,9,18,16	1	1	0	310.889040625	1
chr5_ref_v2	124091	0	G,T	1	0	58,86,0,0	1	1	0	2	G,G	NA	NA	0.0	0	41,25,0,0	1	1	0	4.02292775486	0	2	G,G	NA	NA	0.0	0	NA	NA	124,68,0,0	1	1	0	11.8130435123	0	2	G,G	NA	NA	0.0	0	NA	NA	119,95,0,0	1	1	0	5.64891819926	0
chr5_ref_v2	125391	0	GT,G,GTT	1	1	55,61,1,4,4,7	1	1	0	2	GT,GT	GT,GTT	0.125	1.41886702629	0	21,21,4,6,3,8	1	1	0	3.8061399559	0	2	GT,GT	GT,GTT	0.5	0.547733822763	0	NA	NA	54,61,4,7,6,8	1	1	0	1.86747625555	0	2	GT,GT	GT,GTT	0.125	1.59806732645	0	NA	NA	13,17,101,97,0,0	1	1	0	351.239481584	1
[truncated: 4,258 more rows]
[truncated: 22 more columns]
