# Supplementary material for: Muver, a computational framework for accurately calling accumulated mutations
Source: BMC Genomics. 2018 May 9;19:345. doi: 10.1186/s12864-018-4753-3 (PMC5944071; doi:10.1186/s12864-018-4753-3)
Supplement: Supplementary file 2 — Results Files. Zip file containing VCF and TXT formatted muver results for all yeast data sets analyzed. (ZIP 10697 kb) [file 12864_2018_4753_MOESM2_ESM.zip › t0TAK147_msh2delta.mutations.vcf]

##INFO=<ID=IntersectsRepeat,Number=0,Type=Flag,Description="Intersects with repeat">
##INFO=<ID=RepeatCorrectionApplied,Number=0,Type=Flag,Description="Repeat correction applied">
##FILTER=<ID=ExcRegion,Description="Intersects with excluded region">
##FORMAT=<ID=SAC,Number=.,Type=Integer,Description="Strand allele counts">
##FORMAT=<ID=ACF,Number=0,Type=Flag,Description="Allele count flag">
##FORMAT=<ID=DF,Number=0,Type=Flag,Description="Depth flag">
##FORMAT=<ID=PD,Number=1,Type=Integer,Description="Ploidy, specified by user">
##FORMAT=<ID=GT,Number=1,Type=String,Description="Genotype">
##FORMAT=<ID=SGT,Number=1,Type=String,Description="Subclonal genotype">
##FORMAT=<ID=SF,Number=1,Type=Float,Description="Subclonal frequency">
##FORMAT=<ID=SV,Number=0,Type=Flag,Description="Subclonal valid flag">
##FORMAT=<ID=RD,Number=0,Type=Flag,Description="Read difference flag">
##FORMAT=<ID=MT,Number=.,Type=String,Description="Called mutations">
##FORMAT=<ID=PAC,Number=.,Type=String,Description="Called PAC flags">
#CHROM	POS	ID	REF	ALT	QUAL	FILTER	INFO	FORMAT	TAK147	TAK258	TAK259	TAK260	TAK266
chr1_ref_v2	4617	.	T	TA	.	PASS	IntersectsRepeat=1;RepeatCorrectionApplied=1	SAC:ACF:DF:PD:GT:SGT:SF:SV:SIG:MT:PAC	99,104,0,1:1:1:2:0/0:./.:.:0	25,39,30,17:1:1:2:0/1:0/0:0.125:0:1:g.4617_4618insA:0	75,79,0,2:1:1:2:0/0:./.:.:0:0:.:.	155,167,2,0:1:1:2:0/0:./.:.:0:0:.:.	59,46,0,0:1:1:2:0/0:./.:.:0:0:.:.
chr1_ref_v2	5068	.	AT	A	.	PASS	IntersectsRepeat=1;RepeatCorrectionApplied=1	SAC:ACF:DF:PD:GT:SGT:SF:SV:SIG:MT:PAC	89,46,12,7:1:1:2:0/0:./.:.:0	45,22,31,18:1:1:2:0/0:0/1:0.25:0:1:.:.	19,8,92,89:1:1:2:1/1:0/1:0.25:0:1:g.5069delT,g.5069delT:0,1	108,70,73,79:1:1:2:0/0:0/1:0.25:0:1:.:.	29,35,13,8:1:1:2:0/0:./.:.:0:0:.:.
chr1_ref_v2	6093	.	CT	C,CTT	.	PASS	IntersectsRepeat=1;RepeatCorrectionApplied=1	SAC:ACF:DF:PD:GT:SGT:SF:SV:SIG:MT:PAC	81,72,1,1,0,1:1:1:2:0/0:./.:.:0	4,7,19,24,25,27:1:1:2:1/2:0/2:0.125:0:1:g.6094delT,g.6093_6094insT:0,0	79,87,0,4,1,1:1:1:2:0/0:./.:.:0:0:.:.	142,152,1,2,2,4:1:1:2:0/0:./.:.:0:0:.:.	39,61,0,0,2,0:1:1:2:0/0:./.:.:0:0:.:.
chr1_ref_v2	6736	.	C	CA	.	PASS	IntersectsRepeat=1;RepeatCorrectionApplied=1	SAC:ACF:DF:PD:GT:SGT:SF:SV:SIG:MT:PAC	2,5,27,29:1:1:2:1/1:./.:.:0	7,3,6,14:1:1:2:1/1:./.:.:0:0:.:.	12,15,5,3:1:1:2:0/1:0/0:0.125:0:1:g.6736_6738A>:0	12,17,37,44:1:1:2:1/1:./.:.:0:0:.:.	5,1,7,7:1:1:2:1/1:./.:.:0:0:.:.
chr1_ref_v2	6947	.	AT	A	.	PASS	IntersectsRepeat=1;RepeatCorrectionApplied=1	SAC:ACF:DF:PD:GT:SGT:SF:SV:SIG:MT:PAC	80,74,0,1:1:1:2:0/0:./.:.:0	33,21,27,22:1:1:2:0/1:0/0:0.125:0:1:.:.	83,96,4,4:1:1:2:0/0:./.:.:0:0:.:.	183,133,12,10:1:1:2:0/0:./.:.:0:0:.:.	35,50,1,4:1:1:2:0/0:./.:.:0:0:.:.
chr1_ref_v2	13244	.	G	A	.	PASS	IntersectsRepeat=0;RepeatCorrectionApplied=0	SAC:ACF:DF:PD:GT:SGT:SF:SV:SIG:MT:PAC	84,84,2,0:1:1:2:0/0:./.:.:0	49,23,4,0:1:1:2:0/0:0/1:0.125:0:0:.:.	81,67,11,0:1:1:2:0/0:0/1:0.125:0:0:.:.	143,124,10,0:1:1:2:0/0:0/1:0.125:0:0:.:.	42,25,6,1:1:1:2:0/0:0/1:0.25:0:0:.:.
chr1_ref_v2	13246	.	C	G	.	PASS	IntersectsRepeat=1;RepeatCorrectionApplied=0	SAC:ACF:DF:PD:GT:SGT:SF:SV:SIG:MT:PAC	87,85,2,0:1:1:2:0/0:./.:.:0	49,27,4,0:1:1:2:0/0:0/1:0.125:0:0:.:.	84,67,10,0:1:1:2:0/0:0/1:0.125:0:0:.:.	140,127,10,0:1:1:2:0/0:0/1:0.125:0:0:.:.	43,26,6,1:1:1:2:0/0:0/1:0.25:0:0:.:.
chr1_ref_v2	13322	.	A	AAGTGAAAGTACCGGTCCATGGTTC	.	PASS	IntersectsRepeat=0;RepeatCorrectionApplied=0	SAC:ACF:DF:PD:GT:SGT:SF:SV:SIG:MT:PAC	123,113,19,0:1:1:2:0/0:0/1:0.125:0	28,55,9,0:1:1:2:0/0:0/1:0.25:0:0:.:.	61,96,10,0:1:1:2:0/0:0/1:0.125:0:0:.:.	143,141,10,0:1:1:2:0/0:0/1:0.125:0:0:.:.	55,45,5,0:1:1:2:0/0:0/1:0.125:0:0:.:.
chr1_ref_v2	13385	.	G	GAC	.	PASS	IntersectsRepeat=0;RepeatCorrectionApplied=0	SAC:ACF:DF:PD:GT:SGT:SF:SV:SIG:MT:PAC	123,74,80,2:1:1:2:0/0:0/1:0.5:0	46,31,23,0:1:1:2:0/0:0/1:0.5:0:0:.:.	69,60,55,0:1:1:2:0/0:0/1:0.5:0:0:.:.	156,132,90,3:1:1:2:0/0:0/1:0.5:0:0:.:.	47,44,31,2:1:1:2:0/0:0/1:0.5:0:0:.:.
chr1_ref_v2	13413	.	G	A	.	PASS	IntersectsRepeat=0;RepeatCorrectionApplied=0	SAC:ACF:DF:PD:GT:SGT:SF:SV:SIG:MT:PAC	120,79,83,0:1:1:2:0/0:0/1:0.5:0	60,29,27,2:1:1:2:0/0:0/1:0.5:0:0:.:.	71,61,58,6:1:1:2:0/1:0/0:0.25:0:0:.:.	170,147,110,15:1:1:2:0/0:0/1:0.5:0:0:.:.	43,45,40,5:1:1:2:0/1:0/0:0.25:0:0:.:.
chr1_ref_v2	13420	.	A	G	.	PASS	IntersectsRepeat=1;RepeatCorrectionApplied=0	SAC:ACF:DF:PD:GT:SGT:SF:SV:SIG:MT:PAC	118,87,81,2:1:1:2:0/0:0/1:0.5:0	59,33,32,6:1:1:2:0/0:0/1:0.5:0:0:.:.	75,63,60,10:1:1:2:0/1:0/0:0.25:0:0:.:.	167,160,103,27:1:1:2:0/0:0/1:0.5:0:0:.:.	43,45,41,6:1:1:2:0/1:0/0:0.25:0:0:.:.
chr1_ref_v2	13442	.	A	C	.	PASS	IntersectsRepeat=0;RepeatCorrectionApplied=0	SAC:ACF:DF:PD:GT:SGT:SF:SV:SIG:MT:PAC	110,110,83,14:1:1:2:0/0:0/1:0.5:0	52,47,38,20:1:1:2:0/1:0/0:0.25:0:0:.:.	81,72,69,25:1:1:2:0/1:0/0:0.25:0:0:.:.	158,172,118,60:1:1:2:0/1:0/0:0.25:0:0:.:.	50,53,43,15:1:1:2:0/1:0/0:0.25:0:0:.:.
chr1_ref_v2	13616	.	G	T	.	PASS	IntersectsRepeat=0;RepeatCorrectionApplied=0	SAC:ACF:DF:PD:GT:SGT:SF:SV:SIG:MT:PAC	35,95,12,78:1:1:2:0/1:0/0:0.125:0	53,47,17,54:1:1:2:0/1:0/0:0.125:0:0:.:.	98,77,18,65:1:1:2:0/1:0/0:0.25:0:0:.:.	175,147,53,128:1:1:2:0/1:0/0:0.25:0:0:.:.	34,36,12,32:1:1:2:0/1:0/0:0.25:0:0:.:.
chr1_ref_v2	13654	.	G	A	.	PASS	IntersectsRepeat=0;RepeatCorrectionApplied=0	SAC:ACF:DF:PD:GT:SGT:SF:SV:SIG:MT:PAC	32,88,10,77:1:1:2:0/1:0/0:0.125:0	38,53,6,46:1:1:2:0/1:0/0:0.25:0:0:.:.	68,105,4,69:1:1:2:0/1:0/0:0.5:1:0:.:.	124,160,16,119:1:1:2:0/1:0/0:0.25:0:0:.:.	25,38,3,29:1:1:2:0/1:0/0:0.25:0:0:.:.
chr1_ref_v2	13798	.	A	T	.	PASS	IntersectsRepeat=0;RepeatCorrectionApplied=0	SAC:ACF:DF:PD:GT:SGT:SF:SV:SIG:MT:PAC	13,36,0,11:1:1:2:0/0:0/1:0.5:0	6,16,0,5:1:1:2:0/0:0/1:0.5:0:0:.:.	22,46,0,14:1:1:2:0/0:0/1:0.5:0:0:.:.	32,71,0,12:1:1:2:0/0:0/1:0.25:0:0:.:.	9,20,0,4:1:1:2:0/0:0/1:0.25:0:0:.:.
chr1_ref_v2	13807	.	T	G	.	PASS	IntersectsRepeat=0;RepeatCorrectionApplied=0	SAC:ACF:DF:PD:GT:SGT:SF:SV:SIG:MT:PAC	15,34,0,10:1:1:2:0/0:0/1:0.5:0	7,17,0,5:1:1:2:0/0:0/1:0.5:0:0:.:.	25,41,0,13:1:1:2:0/0:0/1:0.25:0:0:.:.	33,61,0,9:1:1:2:0/0:0/1:0.25:0:0:.:.	10,17,0,3:1:1:2:0/0:0/1:0.25:0:0:.:.
chr1_ref_v2	13830	.	T	C	.	PASS	IntersectsRepeat=0;RepeatCorrectionApplied=0	SAC:ACF:DF:PD:GT:SGT:SF:SV:SIG:MT:PAC	25,27,0,9:1:1:2:0/0:0/1:0.25:0	6,13,0,6:1:1:2:0/0:0/1:0.5:0:0:.:.	29,28,0,9:1:1:2:0/0:0/1:0.25:0:0:.:.	32,49,0,9:1:1:2:0/0:0/1:0.25:0:0:.:.	9,11,0,1:1:1:2:0/0:0/1:0.125:0:0:.:.
chr1_ref_v2	13848	.	A	G	.	PASS	IntersectsRepeat=0;RepeatCorrectionApplied=0	SAC:ACF:DF:PD:GT:SGT:SF:SV:SIG:MT:PAC	26,20,0,7:1:1:2:0/0:0/1:0.25:0	6,9,0,6:1:1:2:0/1:0/0:0.25:0:0:.:.	28,26,0,4:1:1:2:0/0:0/1:0.125:0:0:.:.	35,38,0,7:1:1:2:0/0:0/1:0.25:0:0:.:.	10,7,0,0:1:0:2:./.:./.:.:0:0:.:.
chr1_ref_v2	13872	.	C	T	.	PASS	IntersectsRepeat=1;RepeatCorrectionApplied=0	SAC:ACF:DF:PD:GT:SGT:SF:SV:SIG:MT:PAC	28,13,0,2:1:1:2:0/0:0/1:0.125:0	8,6,0,4:1:0:2:./.:./.:.:0:0:.:.	28,20,0,0:1:1:2:0/0:./.:.:0:0:.:.	33,27,0,2:1:1:2:0/0:0/1:0.125:0:0:.:.	10,5,0,0:1:0:2:./.:./.:.:0:0:.:.
chr1_ref_v2	16196	.	A	G	.	PASS	IntersectsRepeat=0;RepeatCorrectionApplied=0	SAC:ACF:DF:PD:GT:SGT:SF:SV:SIG:MT:PAC	43,78,10,2:1:1:2:0/0:0/1:0.25:0	53,43,12,13:1:1:2:0/0:0/1:0.5:1:0:.:.	95,88,10,11:1:1:2:0/0:0/1:0.25:1:0:.:.	190,195,32,29:1:1:2:0/0:0/1:0.25:0:0:.:.	39,45,9,9:1:1:2:0/0:0/1:0.25:1:0:.:.
chr1_ref_v2	16264	.	A	T	.	PASS	IntersectsRepeat=1;RepeatCorrectionApplied=0	SAC:ACF:DF:PD:GT:SGT:SF:SV:SIG:MT:PAC	48,65,0,19:1:1:2:0/0:0/1:0.25:0	54,51,0,8:1:1:2:0/0:0/1:0.125:0:0:.:.	73,101,1,14:1:1:2:0/0:0/1:0.125:0:0:.:.	162,194,3,32:1:1:2:0/0:0/1:0.25:0:0:.:.	38,44,0,7:1:1:2:0/0:0/1:0.125:0:0:.:.
chr1_ref_v2	16863	.	GT	G	.	PASS	IntersectsRepeat=1;RepeatCorrectionApplied=1	SAC:ACF:DF:PD:GT:SGT:SF:SV:SIG:MT:PAC	0,1,0,0:0:1:2:./.:./.:.:0	0,3,1,0:1:0:2:./.:./.:.:0:0:.:.	6,17,3,0:1:1:2:0/0:./.:.:0:0:.:.	17,37,1,0:1:1:2:0/0:./.:.:0:0:.:.	0,0,0,0:0:0:2:./.:./.:.:0:0:.:.
chr1_ref_v2	18377	.	C	T	.	PASS	IntersectsRepeat=0;RepeatCorrectionApplied=0	SAC:ACF:DF:PD:GT:SGT:SF:SV:SIG:MT:PAC	58,20,2,1:1:1:2:0/0:./.:.:0	26,11,2,0:1:1:2:0/0:0/1:0.125:0:0:.:.	45,27,4,0:1:1:2:0/0:0/1:0.125:0:0:.:.	71,43,13,4:1:1:2:0/0:0/1:0.25:1:0:.:.	16,12,3,1:1:1:2:0/0:0/1:0.25:0:0:.:.
chr1_ref_v2	18413	.	G	C	.	PASS	IntersectsRepeat=1;RepeatCorrectionApplied=0	SAC:ACF:DF:PD:GT:SGT:SF:SV:SIG:MT:PAC	4,2,30,1:1:1:2:1/1:0/1:0.25:0	5,1,23,0:1:1:2:1/1:0/1:0.5:0:0:.:.	11,2,42,0:1:1:2:1/1:0/1:0.5:0:0:.:.	28,10,63,3:1:1:2:0/1:1/1:0.25:0:0:.:.	8,5,14,1:1:1:2:0/1:1/1:0.125:0:0:.:.
chr1_ref_v2	18425	.	C	T	.	PASS	IntersectsRepeat=0;RepeatCorrectionApplied=0	SAC:ACF:DF:PD:GT:SGT:SF:SV:SIG:MT:PAC	5,4,22,2:1:1:2:0/1:1/1:0.5:0	5,1,22,2:1:1:2:1/1:0/1:0.5:0:0:.:.	11,4,36,4:1:1:2:1/1:0/1:0.5:0:0:.:.	28,12,67,13:1:1:2:0/1:1/1:0.25:0:0:.:.	8,5,18,2:1:1:2:0/1:1/1:0.25:0:0:.:.
chr1_ref_v2	18457	.	C	T	.	PASS	IntersectsRepeat=1;RepeatCorrectionApplied=0	SAC:ACF:DF:PD:GT:SGT:SF:SV:SIG:MT:PAC	33,31,3,5:1:1:2:0/0:0/1:0.25:0	27,21,5,4:1:1:2:0/0:0/1:0.25:0:0:.:.	46,37,12,11:1:1:2:0/0:0/1:0.5:0:0:.:.	97,60,30,27:1:1:2:0/0:0/1:0.5:1:0:.:.	27,19,7,9:1:1:2:0/0:0/1:0.5:1:0:.:.
chr1_ref_v2	18498	.	A	G	.	PASS	IntersectsRepeat=1;RepeatCorrectionApplied=0	SAC:ACF:DF:PD:GT:SGT:SF:SV:SIG:MT:PAC	57,70,0,3:1:1:2:0/0:./.:.:0	40,47,1,5:1:1:2:0/0:0/1:0.125:0:0:.:.	61,90,2,10:1:1:2:0/0:0/1:0.125:0:0:.:.	126,134,7,23:1:1:2:0/0:0/1:0.25:1:0:.:.	30,37,1,8:1:1:2:0/0:0/1:0.25:0:0:.:.
chr1_ref_v2	18505	.	A	T	.	PASS	IntersectsRepeat=0;RepeatCorrectionApplied=0	SAC:ACF:DF:PD:GT:SGT:SF:SV:SIG:MT:PAC	61,73,0,3:1:1:2:0/0:./.:.:0	40,52,0,5:1:1:2:0/0:0/1:0.125:0:0:.:.	67,95,1,10:1:1:2:0/0:0/1:0.125:0:0:.:.	141,140,6,23:1:1:2:0/0:0/1:0.25:1:0:.:.	32,42,1,7:1:1:2:0/0:0/1:0.25:0:0:.:.
chr1_ref_v2	18517	.	T	A	.	PASS	IntersectsRepeat=1;RepeatCorrectionApplied=0	SAC:ACF:DF:PD:GT:SGT:SF:SV:SIG:MT:PAC	72,76,0,2:1:1:2:0/0:./.:.:0	41,53,0,4:1:1:2:0/0:0/1:0.125:0:0:.:.	75,97,1,9:1:1:2:0/0:0/1:0.125:0:0:.:.	160,142,6,22:1:1:2:0/0:0/1:0.125:1:1:.:.	30,42,0,4:1:1:2:0/0:0/1:0.125:0:0:.:.
chr1_ref_v2	20925	.	A	G	.	PASS	IntersectsRepeat=0;RepeatCorrectionApplied=0	SAC:ACF:DF:PD:GT:SGT:SF:SV:SIG:MT:PAC	0,0,0,0:0:1:2:./.:./.:.:0	1,2,0,0:1:1:2:./.:./.:.:0:0:.:.	0,1,2,0:1:1:2:./.:./.:.:0:0:.:.	6,13,0,0:1:1:2:./.:./.:.:0:0:.:.	3,3,0,0:1:0:2:./.:./.:.:0:0:.:.
chr1_ref_v2	21543	.	A	T	.	PASS	IntersectsRepeat=0;RepeatCorrectionApplied=0	SAC:ACF:DF:PD:GT:SGT:SF:SV:SIG:MT:PAC	0,0,0,14:0:1:2:./.:./.:.:0	0,0,0,9:0:0:2:./.:./.:.:0:0:.:.	0,0,0,18:0:1:2:./.:./.:.:0:0:.:.	0,0,0,30:0:1:2:1/1:./.:.:0:0:.:.	0,0,0,3:0:0:2:./.:./.:.:0:0:.:.
chr1_ref_v2	23241	.	C	CT	.	PASS	IntersectsRepeat=1;RepeatCorrectionApplied=1	SAC:ACF:DF:PD:GT:SGT:SF:SV:SIG:MT:PAC	1,1,0,2:1:1:2:./.:./.:.:0	3,3,0,0:1:0:2:./.:./.:.:0:0:.:.	14,13,1,0:1:1:2:0/0:./.:.:0:0:.:.	13,10,3,3:1:1:2:0/1:0/0:0.5:0:0:.:.	9,2,0,0:1:0:2:./.:./.:.:0:0:.:.
chr1_ref_v2	25489	.	G	A	.	ExcRegion	IntersectsRepeat=0;RepeatCorrectionApplied=0	SAC:ACF:DF:PD:GT:SGT:SF:SV:SIG:MT:PAC	0,0,0,4:0:1:2:./.:./.:.:0	0,0,0,0:0:1:2:./.:./.:.:0:0:.:.	0,0,0,1:0:1:2:./.:./.:.:0:0:.:.	0,0,0,2:0:1:2:./.:./.:.:0:0:.:.	0,0,0,0:0:0:2:./.:./.:.:0:0:.:.
chr1_ref_v2	25498	.	G	A	.	ExcRegion	IntersectsRepeat=0;RepeatCorrectionApplied=0	SAC:ACF:DF:PD:GT:SGT:SF:SV:SIG:MT:PAC	0,0,0,0:0:1:2:./.:./.:.:0	0,0,0,0:0:1:2:./.:./.:.:0:0:.:.	0,0,0,0:0:1:2:./.:./.:.:0:0:.:.	0,0,0,1:0:1:2:./.:./.:.:0:0:.:.	0,0,0,0:0:0:2:./.:./.:.:0:0:.:.
chr1_ref_v2	25507	.	C	T	.	ExcRegion	IntersectsRepeat=0;RepeatCorrectionApplied=0	SAC:ACF:DF:PD:GT:SGT:SF:SV:SIG:MT:PAC	0,0,0,0:0:1:2:./.:./.:.:0	0,0,0,0:0:1:2:./.:./.:.:0:0:.:.	0,0,0,0:0:1:2:./.:./.:.:0:0:.:.	0,0,0,1:0:1:2:./.:./.:.:0:0:.:.	0,0,0,0:0:0:2:./.:./.:.:0:0:.:.
chr1_ref_v2	25510	.	G	A	.	ExcRegion	IntersectsRepeat=0;RepeatCorrectionApplied=0	SAC:ACF:DF:PD:GT:SGT:SF:SV:SIG:MT:PAC	0,0,0,0:0:1:2:./.:./.:.:0	0,0,0,0:0:1:2:./.:./.:.:0:0:.:.	0,0,0,0:0:1:2:./.:./.:.:0:0:.:.	0,0,0,1:0:1:2:./.:./.:.:0:0:.:.	0,0,0,0:0:0:2:./.:./.:.:0:0:.:.
chr1_ref_v2	28395	.	CA	C	.	PASS	IntersectsRepeat=1;RepeatCorrectionApplied=1	SAC:ACF:DF:PD:GT:SGT:SF:SV:SIG:MT:PAC	100,86,0,0:1:1:2:0/0:./.:.:0	30,34,0,0:1:1:2:0/0:./.:.:0:0:.:.	56,61,0,0:1:1:2:0/0:./.:.:0:0:.:.	121,146,1,2:1:1:2:0/0:./.:.:0:0:.:.	11,18,20,15:1:1:2:0/1:1/1:0.125:0:1:g.28396delA:0
chr1_ref_v2	28995	.	CT	C	.	PASS	IntersectsRepeat=1;RepeatCorrectionApplied=1	SAC:ACF:DF:PD:GT:SGT:SF:SV:SIG:MT:PAC	63,76,1,1:1:1:2:0/0:./.:.:0	34,28,4,4:1:1:2:0/0:0/1:0.125:0:0:.:.	57,67,3,3:1:1:2:0/0:./.:.:0:0:.:.	99,109,11,7:1:1:2:0/0:./.:.:0:0:.:.	25,28,6,3:1:1:2:0/0:0/1:0.125:0:0:.:.
chr1_ref_v2	30834	.	CAT	C,CATAT	.	PASS	IntersectsRepeat=1;RepeatCorrectionApplied=1	SAC:ACF:DF:PD:GT:SGT:SF:SV:SIG:MT:PAC	23,36,4,13,3,1:1:1:2:0/0:0/1:0.125:0	17,19,5,5,1,12:1:1:2:0/0:0/2:0.25:0:0:.:.	45,45,10,10,7,4:1:1:2:0/0:./.:.:0:0:.:.	38,55,12,10,31,45:1:1:2:0/2:0/0:0.125:0:1:g.30834_30835insAT:0	17,23,6,5,3,4:1:1:2:0/0:0/2:0.125:0:0:.:.
chr1_ref_v2	31194	.	G	A	.	PASS	IntersectsRepeat=0;RepeatCorrectionApplied=0	SAC:ACF:DF:PD:GT:SGT:SF:SV:SIG:MT:PAC	83,72,0,0:1:1:2:0/0:./.:.:0	57,57,0,0:1:1:2:0/0:./.:.:0:0:.:.	103,81,0,1:1:1:2:0/0:./.:.:0:0:.:.	109,97,60,74:1:1:2:0/1:0/0:0.25:0:1:g.31194G>A:0	53,37,0,0:1:1:2:0/0:./.:.:0:0:.:.
chr1_ref_v2	31195	.	C	CCA	.	PASS	IntersectsRepeat=1;RepeatCorrectionApplied=1	SAC:ACF:DF:PD:GT:SGT:SF:SV:SIG:MT:PAC	51,61,0,0:1:1:2:0/0:./.:.:0	32,58,0,0:1:1:2:0/0:./.:.:0:0:.:.	32,39,18,27:1:1:2:0/1:0/0:0.25:0:1:g.31195_31196insCA:0	117,168,1,3:1:1:2:0/0:./.:.:0:0:.:.	38,35,0,0:1:1:2:0/0:./.:.:0:0:.:.
chr1_ref_v2	31214	.	C	CAT	.	PASS	IntersectsRepeat=1;RepeatCorrectionApplied=0	SAC:ACF:DF:PD:GT:SGT:SF:SV:SIG:MT:PAC	60,82,0,0:1:1:2:0/0:./.:.:0	25,49,5,13:1:1:2:0/0:0/1:0.5:1:1:.:	70,114,0,0:1:1:2:0/0:./.:.:0:0:.:.	143,211,1,0:1:1:2:0/0:./.:.:0:0:.:.	37,43,0,1:1:1:2:0/0:./.:.:0:0:.:.
chr1_ref_v2	31216	.	C	T,CAT	.	PASS	IntersectsRepeat=1;RepeatCorrectionApplied=1	SAC:ACF:DF:PD:GT:SGT:SF:SV:SIG:MT:PAC	35,73,0,0,0,0:1:1:2:0/0:./.:.:0	15,32,8,24,0,1:1:1:2:0/1:0/0:0.25:0:1:g.31216C>T:0	57,108,0,0,0,1:1:1:2:0/0:./.:.:0:0:.:.	99,173,3,5,3,5:1:1:2:0/0:0/1:0.125:0:0:.:.	17,25,1,4,3,6:1:1:2:0/0:0/2:0.25:0:0:.:.
chr1_ref_v2	31218	.	T	C	.	PASS	IntersectsRepeat=1;RepeatCorrectionApplied=0	SAC:ACF:DF:PD:GT:SGT:SF:SV:SIG:MT:PAC	59,77,0,2:1:1:2:0/0:./.:.:0	37,72,0,0:1:1:2:0/0:./.:.:0:0:.:.	43,64,12,23:1:1:2:0/0:0/1:0.5:1:1:.:	141,214,2,0:1:1:2:0/0:./.:.:0:0:.:.	41,44,1,0:1:1:2:0/0:./.:.:0:0:.:.
chr1_ref_v2	34825	.	GAAA	G,GA,GAA	.	PASS	IntersectsRepeat=1;RepeatCorrectionApplied=1	SAC:ACF:DF:PD:GT:SGT:SF:SV:SIG:MT:PAC	3,1,0,2,9,7,34,32:1:1:2:3/3:./.:.:0	4,8,17,19,2,7,6,10:1:1:2:1/3:0/1:0.5:0:1:g.34825_34829AA>:0	1,4,7,13,38,49,18,14:1:1:2:2/3:3/3:0.25:0:1:g.34825_34828A>:0	3,4,68,107,42,70,6,10:1:1:2:1/2:0/2:0.125:0:1:g.34825_34829AA>,g.34825_34828A>:0,0	3,9,1,0,10,13,14,12:1:1:2:3/3:0/3:0.5:0:0:.:.
chr1_ref_v2	36133	.	AT	A	.	PASS	IntersectsRepeat=1;RepeatCorrectionApplied=1	SAC:ACF:DF:PD:GT:SGT:SF:SV:SIG:MT:PAC	38,33,58,33:1:1:2:0/1:1/1:0.125:0	3,1,77,40:1:1:2:1/1:./.:.:0:1:.:.	62,33,63,43:1:1:2:0/1:0/0:0.125:0:0:.:.	210,123,29,15:1:1:2:0/0:./.:.:0:1:.:.	25,19,27,17:1:1:2:0/1:0/0:0.125:0:0:.:.
chr1_ref_v2	41797	.	GA	G	.	PASS	IntersectsRepeat=1;RepeatCorrectionApplied=1	SAC:ACF:DF:PD:GT:SGT:SF:SV:SIG:MT:PAC	65,95,5,12:1:1:2:0/0:./.:.:0	53,94,8,11:1:1:2:0/0:./.:.:0:0:.:.	90,133,13,13:1:1:2:0/0:./.:.:0:0:.:.	187,272,20,26:1:1:2:0/0:./.:.:0:0:.:.	40,50,6,4:1:1:2:0/0:./.:.:0:0:.:.
chr1_ref_v2	42550	.	GA	G	.	PASS	IntersectsRepeat=1;RepeatCorrectionApplied=1	SAC:ACF:DF:PD:GT:SGT:SF:SV:SIG:MT:PAC	72,74,6,2:1:1:2:0/0:./.:.:0	30,31,23,38:1:1:2:0/1:0/0:0.125:0:1:.:.	82,95,4,6:1:1:2:0/0:./.:.:0:0:.:.	86,75,75,111:1:1:2:0/1:0/0:0.125:0:1:g.42551delA:0	26,31,17,23:1:1:2:0/1:0/0:0.25:0:1:.:.
chr1_ref_v2	44198	.	C	T	.	PASS	IntersectsRepeat=0;RepeatCorrectionApplied=0	SAC:ACF:DF:PD:GT:SGT:SF:SV:SIG:MT:PAC	85,71,0,0:1:1:2:0/0:./.:.:0	23,28,19,19:1:1:2:0/1:0/0:0.125:0:1:g.44198C>T:0	115,107,0,0:1:1:2:0/0:./.:.:0:0:.:.	144,164,0,0:1:1:2:0/0:./.:.:0:0:.:.	39,53,0,0:1:1:2:0/0:./.:.:0:0:.:.
chr1_ref_v2	45071	.	A	AG	.	PASS	IntersectsRepeat=1;RepeatCorrectionApplied=1	SAC:ACF:DF:PD:GT:SGT:SF:SV:SIG:MT:PAC	17,15,5,9:1:1:2:0/1:0/0:0.25:0	20,31,9,8:1:1:2:0/1:0/0:0.5:0:0:.:.	46,34,16,19:1:1:2:0/1:0/0:0.25:0:0:.:.	85,76,19,11:1:1:2:0/0:0/1:0.25:0:0:.:.	17,24,6,8:1:1:2:0/1:0/0:0.5:0:0:.:.
chr1_ref_v2	45346	.	CTT	C,CT,CTTT	.	PASS	IntersectsRepeat=1;RepeatCorrectionApplied=1	SAC:ACF:DF:PD:GT:SGT:SF:SV:SIG:MT:PAC	7,10,2,4,5,4,2,2:1:1:2:0/0:0/1:0.25:0	1,3,11,14,26,18,1,1:1:1:2:2/2:./.:.:0:0:.:.	7,16,10,11,18,22,26,23:1:1:2:2/3:0/3:0.25:0:1:g.45347delT,g.45346_45347insT:0,0	24,35,19,25,49,37,10,10:1:1:2:0/2:2/3:0.25:0:0:.:.	5,7,7,9,6,11,3,3:1:1:2:0/1:0/3:0.25:0:0:.:.
chr1_ref_v2	51516	.	A	AAT	.	PASS	IntersectsRepeat=1;RepeatCorrectionApplied=1	SAC:ACF:DF:PD:GT:SGT:SF:SV:SIG:MT:PAC	58,81,0,0:1:1:2:0/0:./.:.:0	43,34,1,1:1:1:2:0/0:./.:.:0:0:.:.	41,36,32,32:1:1:2:0/1:./.:.:0:1:g.51516_51517insAT:0	144,160,2,4:1:1:2:0/0:./.:.:0:0:.:.	32,34,1,1:1:1:2:0/0:./.:.:0:0:.:.
chr1_ref_v2	53262	.	CA	C	.	PASS	IntersectsRepeat=1;RepeatCorrectionApplied=1	SAC:ACF:DF:PD:GT:SGT:SF:SV:SIG:MT:PAC	103,84,0,0:1:1:2:0/0:./.:.:0	50,47,0,0:1:1:2:0/0:./.:.:0:0:.:.	95,89,0,0:1:1:2:0/0:./.:.:0:0:.:.	153,152,0,0:1:1:2:0/0:./.:.:0:0:.:.	36,23,5,3:1:1:2:0/0:0/1:0.25:0:0:.:.
chr1_ref_v2	65246	.	GA	G	.	PASS	IntersectsRepeat=1;RepeatCorrectionApplied=1	SAC:ACF:DF:PD:GT:SGT:SF:SV:SIG:MT:PAC	95,109,0,0:1:1:2:0/0:./.:.:0	50,45,1,1:1:1:2:0/0:./.:.:0:0:.:.	45,37,47,47:1:1:2:0/1:./.:.:0:1:g.65247delA:0	181,194,1,2:1:1:2:0/0:./.:.:0:0:.:.	53,44,0,0:1:1:2:0/0:./.:.:0:0:.:.
chr1_ref_v2	65326	.	AT	A,ATT	.	PASS	IntersectsRepeat=1;RepeatCorrectionApplied=1	SAC:ACF:DF:PD:GT:SGT:SF:SV:SIG:MT:PAC	40,68,4,9,7,8:1:1:2:0/0:0/2:0.125:0	21,44,4,15,3,4:1:1:2:0/0:./.:.:0:0:.:.	23,34,28,49,4,5:1:1:2:0/1:0/2:0.125:0:1:g.65327delT:0	91,147,20,24,8,31:1:1:2:0/0:0/2:0.25:0:0:.:.	30,36,8,5,4,10:1:1:2:0/0:0/2:0.25:0:0:.:.
chr1_ref_v2	65473	.	AT	A	.	PASS	IntersectsRepeat=1;RepeatCorrectionApplied=1	SAC:ACF:DF:PD:GT:SGT:SF:SV:SIG:MT:PAC	94,70,5,5:1:1:2:0/0:0/1:0.125:0	43,29,4,5:1:1:2:0/0:0/1:0.125:0:0:.:.	67,27,50,43:1:1:2:0/1:0/0:0.125:0:1:g.65474delT:0	164,143,7,12:1:1:2:0/0:./.:.:0:0:.:.	28,31,4,6:1:1:2:0/0:0/1:0.125:0:0:.:.
chr1_ref_v2	67840	.	C	CT	.	PASS	IntersectsRepeat=1;RepeatCorrectionApplied=1	SAC:ACF:DF:PD:GT:SGT:SF:SV:SIG:MT:PAC	51,79,2,2:1:1:2:0/0:./.:.:0	58,18,6,0:1:1:2:0/0:0/1:0.125:0:0:.:.	91,57,7,6:1:1:2:0/0:0/1:0.125:0:0:.:.	131,92,12,8:1:1:2:0/0:./.:.:0:0:.:.	36,19,7,3:1:1:2:0/0:0/1:0.25:0:0:.:.
chr1_ref_v2	69446	.	T	TG	.	PASS	IntersectsRepeat=1;RepeatCorrectionApplied=1	SAC:ACF:DF:PD:GT:SGT:SF:SV:SIG:MT:PAC	73,60,0,0:1:1:2:0/0:./.:.:0	32,43,2,0:1:1:2:0/0:./.:.:0:0:.:.	32,46,24,28:1:1:2:0/1:0/0:0.125:0:1:g.69446_69447insG:0	120,133,1,2:1:1:2:0/0:./.:.:0:0:.:.	32,39,1,1:1:1:2:0/0:./.:.:0:0:.:.
chr1_ref_v2	69540	.	CTTT	C,CT,CTT	.	PASS	IntersectsRepeat=1;RepeatCorrectionApplied=1	SAC:ACF:DF:PD:GT:SGT:SF:SV:SIG:MT:PAC	26,29,2,1,2,5,1,7:1:1:2:0/0:0/2:0.25:0	7,1,5,4,24,10,13,11:1:1:2:2/3:0/3:0.25:0:1:g.69541_69542delTT,g.69541delT:0,0	5,3,10,14,33,20,17,16:1:1:2:2/3:0/2:0.125:0:1:g.69541_69542delTT,g.69541delT:0,0	11,1,44,18,81,59,5,7:1:1:2:2/2:0/2:0.25:0:1:g.69541_69542delTT,g.69541_69542delTT:0,1	10,9,6,4,12,19,2,4:1:1:2:0/2:2/2:0.125:0:1:.:.
chr1_ref_v2	69891	.	GA	G	.	PASS	IntersectsRepeat=1;RepeatCorrectionApplied=1	SAC:ACF:DF:PD:GT:SGT:SF:SV:SIG:MT:PAC	76,84,0,0:1:1:2:0/0:./.:.:0	32,54,1,1:1:1:2:0/0:./.:.:0:0:.:.	88,113,1,0:1:1:2:0/0:./.:.:0:0:.:.	104,185,1,2:1:1:2:0/0:./.:.:0:0:.:.	30,34,5,6:1:1:2:0/0:0/1:0.25:0:0:.:.
chr1_ref_v2	70561	.	T	C	.	PASS	IntersectsRepeat=1;RepeatCorrectionApplied=0	SAC:ACF:DF:PD:GT:SGT:SF:SV:SIG:MT:PAC	84,59,0,0:1:1:2:0/0:./.:.:0	59,35,0,1:1:1:2:0/0:./.:.:0:0:.:.	57,33,61,25:1:1:2:0/1:./.:.:0:1:g.70561T>C:0	193,115,0,1:1:1:2:0/0:./.:.:0:0:.:.	46,33,0,0:1:1:2:0/0:./.:.:0:0:.:.
chr1_ref_v2	70828	.	GA	G	.	PASS	IntersectsRepeat=1;RepeatCorrectionApplied=1	SAC:ACF:DF:PD:GT:SGT:SF:SV:SIG:MT:PAC	39,61,2,7:1:1:2:0/0:./.:.:0	20,9,19,19:1:1:2:0/1:0/0:0.125:0:1:g.70829delA:0	29,26,39,43:1:1:2:0/1:0/0:0.125:0:1:g.70829delA:0	52,55,43,49:1:1:2:0/0:0/1:0.5:0:1:.:	22,9,18,21:1:1:2:0/1:0/0:0.125:0:1:g.70829delA:0
chr1_ref_v2	71242	.	TAA	TA,T	.	PASS	IntersectsRepeat=1;RepeatCorrectionApplied=1	SAC:ACF:DF:PD:GT:SGT:SF:SV:SIG:MT:PAC	45,71,9,6,1,0:1:1:2:0/0:./.:.:0	10,9,19,10,4,4:1:1:2:0/1:./.:.:0:1:g.71243delA:0	7,4,60,57,10,9:1:1:2:1/1:0/1:0.125:0:1:g.71243delA,g.71243delA:0,1	12,7,106,78,22,23:1:1:2:1/1:./.:.:0:1:g.71243delA,g.71243delA:0,1	26,21,7,6,0,0:1:1:2:0/0:./.:.:0:0:.:.
chr1_ref_v2	74711	.	AT	A	.	PASS	IntersectsRepeat=1;RepeatCorrectionApplied=1	SAC:ACF:DF:PD:GT:SGT:SF:SV:SIG:MT:PAC	47,50,15,3:1:1:2:0/0:./.:.:0	36,26,7,5:1:1:2:0/0:./.:.:0:0:.:.	65,56,15,10:1:1:2:0/0:./.:.:0:0:.:.	69,58,70,46:1:1:2:0/0:0/1:0.25:0:1:.:	22,15,14,10:1:1:2:0/0:0/1:0.125:0:0:.:.
chr1_ref_v2	78294	.	C	A	.	PASS	IntersectsRepeat=0;RepeatCorrectionApplied=0	SAC:ACF:DF:PD:GT:SGT:SF:SV:SIG:MT:PAC	108,127,0,1:1:1:2:0/0:./.:.:0	45,39,0,0:1:1:2:0/0:./.:.:0:0:.:.	44,37,51,38:1:1:2:0/1:./.:.:0:1:g.78294C>A:0	151,154,0,0:1:1:2:0/0:./.:.:0:0:.:.	41,34,0,0:1:1:2:0/0:./.:.:0:0:.:.
chr1_ref_v2	91171	.	T	TA	.	PASS	IntersectsRepeat=1;RepeatCorrectionApplied=1	SAC:ACF:DF:PD:GT:SGT:SF:SV:SIG:MT:PAC	63,100,0,0:1:1:2:0/0:./.:.:0	16,18,16,20:1:1:2:0/1:./.:.:0:1:g.91171_91172insA:0	70,86,0,0:1:1:2:0/0:./.:.:0:0:.:.	138,131,0,0:1:1:2:0/0:./.:.:0:0:.:.	28,32,0,0:1:1:2:0/0:./.:.:0:0:.:.
chr1_ref_v2	92314	.	CT	C	.	PASS	IntersectsRepeat=1;RepeatCorrectionApplied=1	SAC:ACF:DF:PD:GT:SGT:SF:SV:SIG:MT:PAC	95,101,8,14:1:1:2:0/0:./.:.:0	43,35,7,7:1:1:2:0/0:./.:.:0:0:.:.	40,22,49,38:1:1:2:0/1:0/0:0.125:0:1:g.92315delT:0	83,69,97,72:1:1:2:0/1:0/0:0.25:0:1:.:.	34,33,4,11:1:1:2:0/0:./.:.:0:0:.:.
chr1_ref_v2	99719	.	ATT	A,AT,ATTT	.	PASS	IntersectsRepeat=1;RepeatCorrectionApplied=1	SAC:ACF:DF:PD:GT:SGT:SF:SV:SIG:MT:PAC	10,40,0,0,2,2,8,4:1:1:2:0/0:0/3:0.25:0	1,10,12,19,1,2,2,2:1:1:2:1/3:1/1:0.5:0:1:g.99720_99721delTT,g.99719_99720insT:0,0	7,48,0,4,1,9,14,11:1:1:2:0/3:1/3:0.125:0:0:.:.	11,52,7,12,21,67,22,13:1:1:2:0/3:0/2:0.5:0:1:.:.	1,19,0,0,0,2,22,16:1:1:2:3/3:2/3:0.125:0:1:.:.
chr1_ref_v2	100993	.	CAAAA	C,CA,CAAAAAA,CAAAAAAAA	.	PASS	IntersectsRepeat=1;RepeatCorrectionApplied=1	SAC:ACF:DF:PD:GT:SGT:SF:SV:SIG:MT:PAC	5,3,0,0,1,0,0,5,8,7:1:1:2:0/4:3/4:0.5:0	2,2,2,4,3,4,0,4,1,3:1:1:2:0/2:2/3:0.5:0:0:.:.	4,5,12,15,0,2,0,1,0,0:1:1:2:0/1:1/1:0.5:0:1:g.100993_100998AAAAAAAA>:0	12,10,12,10,16,16,1,5,3,1:1:1:2:0/2:2/3:0.125:0:1:g.100993_100997AAAAAAA>:0	4,5,1,0,1,2,1,6,2,1:1:1:2:0/3:0/4:0.25:0:0:.:.
chr1_ref_v2	101162	.	TA	T	.	PASS	IntersectsRepeat=1;RepeatCorrectionApplied=1	SAC:ACF:DF:PD:GT:SGT:SF:SV:SIG:MT:PAC	64,98,6,8:1:1:2:0/0:./.:.:0	23,26,19,28:1:1:2:0/0:0/1:0.5:0:1:.:	70,80,8,8:1:1:2:0/0:./.:.:0:0:.:.	86,105,72,94:1:1:2:0/0:0/1:0.25:0:1:.:.	15,19,16,13:1:1:2:0/0:0/1:0.5:0:1:.:.
chr1_ref_v2	108459	.	GT	G	.	PASS	IntersectsRepeat=1;RepeatCorrectionApplied=1	SAC:ACF:DF:PD:GT:SGT:SF:SV:SIG:MT:PAC	70,70,6,0:1:1:2:0/0:./.:.:0	52,48,5,4:1:1:2:0/0:./.:.:0:0:.:.	70,44,8,5:1:1:2:0/0:./.:.:0:0:.:.	100,76,93,77:1:1:2:0/1:0/0:0.25:0:1:.:.	9,5,38,40:1:1:2:1/1:0/1:0.25:0:1:.:.
chr1_ref_v2	110407	.	AAG	A	.	PASS	IntersectsRepeat=1;RepeatCorrectionApplied=1	SAC:ACF:DF:PD:GT:SGT:SF:SV:SIG:MT:PAC	74,90,5,1:1:1:2:0/0:./.:.:0	44,51,2,5:1:1:2:0/0:./.:.:0:0:.:.	75,89,8,8:1:1:2:0/0:./.:.:0:0:.:.	154,166,22,27:1:1:2:0/0:./.:.:0:1:.:.	30,47,3,2:1:1:2:0/0:./.:.:0:0:.:.
chr1_ref_v2	110427	.	GAA	G	.	PASS	IntersectsRepeat=1;RepeatCorrectionApplied=1	SAC:ACF:DF:PD:GT:SGT:SF:SV:SIG:MT:PAC	86,108,1,0:1:1:2:0/0:./.:.:0	56,75,0,0:1:1:2:0/0:./.:.:0:0:.:.	99,119,0,0:1:1:2:0/0:./.:.:0:0:.:.	177,241,0,0:1:1:2:0/0:./.:.:0:0:.:.	27,30,13,16:1:1:2:0/1:0/0:0.25:0:1:.:.
chr1_ref_v2	112762	.	CGTT	C,CGTTGTT	.	PASS	IntersectsRepeat=1;RepeatCorrectionApplied=1	SAC:ACF:DF:PD:GT:SGT:SF:SV:SIG:MT:PAC	35,67,0,0,0,0:1:1:2:0/0:./.:.:0	15,21,21,17,0,0:1:1:2:0/1:./.:.:0:1:g.112763_112765delGTT:0	27,42,1,2,18,39:1:1:2:0/2:./.:.:0:1:g.112762_112763insGTT:0	87,128,2,9,0,1:1:1:2:0/0:./.:.:0:0:.:.	25,37,0,1,0,0:1:1:2:0/0:./.:.:0:0:.:.
chr1_ref_v2	126592	.	CT	C,CTT	.	PASS	IntersectsRepeat=1;RepeatCorrectionApplied=1	SAC:ACF:DF:PD:GT:SGT:SF:SV:SIG:MT:PAC	12,13,1,1,34,34:1:1:2:2/2:./.:.:0	10,9,12,4,13,6:1:1:2:1/2:2/2:0.25:0:1:g.126592_126594TT>:0	34,31,28,13,4,5:1:1:2:0/0:0/2:0.125:0:1:g.126592_126594T>,g.126592_126594T>:0,1	24,22,15,14,55,53:1:1:2:2/2:1/2:0.25:1:1:.:	9,7,3,3,23,25:1:1:2:2/2:1/2:0.25:0:0:.:.
chr1_ref_v2	127815	.	ATT	A,AT	.	PASS	IntersectsRepeat=1;RepeatCorrectionApplied=1	SAC:ACF:DF:PD:GT:SGT:SF:SV:SIG:MT:PAC	52,31,1,1,6,5:1:1:2:0/0:./.:.:0	22,14,2,4,19,12:1:1:2:0/0:0/2:0.5:0:0:.:.	26,35,3,9,28,29:1:1:2:0/0:0/2:0.5:0:1:.:	65,56,49,64,22,21:1:1:2:0/1:0/0:0.125:0:1:g.127816_127817delTT:0	8,1,3,4,23,22:1:1:2:2/2:0/2:0.25:0:1:.:.
chr1_ref_v2	127905	.	GA	G,GAA	.	PASS	IntersectsRepeat=1;RepeatCorrectionApplied=1	SAC:ACF:DF:PD:GT:SGT:SF:SV:SIG:MT:PAC	38,36,39,38,1,2:1:1:2:0/1:./.:.:0	31,36,1,4,15,22:1:1:2:0/2:0/0:0.125:0:1:g.127905_127907>AA:0	66,61,8,11,4,9:1:1:2:0/0:0/2:0.125:0:1:g.127905_127907>A:1	164,154,21,21,21,15:1:1:2:0/0:0/2:0.125:0:1:.:.	1,1,59,40,0,0:1:1:2:1/1:./.:.:0:1:.:.
chr1_ref_v2	139116	.	GTA	G	.	PASS	IntersectsRepeat=1;RepeatCorrectionApplied=1	SAC:ACF:DF:PD:GT:SGT:SF:SV:SIG:MT:PAC	64,61,0,2:1:1:2:0/0:./.:.:0	57,53,1,3:1:1:2:0/0:./.:.:0:0:.:.	98,92,2,4:1:1:2:0/0:./.:.:0:0:.:.	150,162,6,9:1:1:2:0/0:./.:.:0:0:.:.	23,35,2,4:1:1:2:0/0:0/1:0.125:0:0:.:.
chr1_ref_v2	139298	.	C	G	.	PASS	IntersectsRepeat=0;RepeatCorrectionApplied=0	SAC:ACF:DF:PD:GT:SGT:SF:SV:SIG:MT:PAC	56,62,0,0:1:1:2:0/0:./.:.:0	26,62,0,0:1:1:2:0/0:./.:.:0:0:.:.	53,127,0,0:1:1:2:0/0:./.:.:0:0:.:.	97,142,0,0:1:1:2:0/0:./.:.:0:0:.:.	19,23,7,14:1:1:2:0/1:0/0:0.25:0:1:g.139298C>G:0
chr1_ref_v2	140742	.	T	A	.	PASS	IntersectsRepeat=0;RepeatCorrectionApplied=0	SAC:ACF:DF:PD:GT:SGT:SF:SV:SIG:MT:PAC	0,0,0,0:0:1:2:./.:./.:.:0	0,0,1,0:0:0:2:./.:./.:.:0:0:.:.	0,0,2,0:0:1:2:./.:./.:.:0:0:.:.	0,0,5,0:0:1:2:./.:./.:.:0:0:.:.	0,0,0,0:0:0:2:./.:./.:.:0:0:.:.
chr1_ref_v2	142010	.	CT	C	.	PASS	IntersectsRepeat=1;RepeatCorrectionApplied=1	SAC:ACF:DF:PD:GT:SGT:SF:SV:SIG:MT:PAC	94,114,2,12:1:1:2:0/0:./.:.:0	57,51,9,7:1:1:2:0/0:./.:.:0:0:.:.	94,100,11,16:1:1:2:0/0:./.:.:0:0:.:.	173,157,26,25:1:1:2:0/0:./.:.:0:0:.:.	48,41,5,9:1:1:2:0/0:./.:.:0:0:.:.
chr1_ref_v2	142977	.	TA	T	.	PASS	IntersectsRepeat=1;RepeatCorrectionApplied=1	SAC:ACF:DF:PD:GT:SGT:SF:SV:SIG:MT:PAC	124,81,0,0:1:1:2:0/0:./.:.:0	24,19,34,22:1:1:2:0/1:1/1:0.125:0:1:.:.	44,40,55,39:1:1:2:0/1:./.:.:0:1:g.142978delA:0	86,56,87,64:1:1:2:0/1:./.:.:0:1:.:.	46,39,0,0:1:1:2:0/0:./.:.:0:0:.:.
chr1_ref_v2	143287	.	GA	G,GAA	.	PASS	IntersectsRepeat=1;RepeatCorrectionApplied=1	SAC:ACF:DF:PD:GT:SGT:SF:SV:SIG:MT:PAC	65,56,8,9,4,5:1:1:2:0/0:./.:.:0	33,29,3,6,7,7:1:1:2:0/0:0/2:0.5:0:0:.:.	32,40,31,39,0,4:1:1:2:0/0:0/1:0.5:0:1:.:	109,128,24,17,16,21:1:1:2:0/0:0/2:0.125:0:0:.:.	35,31,9,8,0,2:1:1:2:0/0:./.:.:0:0:.:.
chr1_ref_v2	143299	.	A	G	.	PASS	IntersectsRepeat=1;RepeatCorrectionApplied=0	SAC:ACF:DF:PD:GT:SGT:SF:SV:SIG:MT:PAC	87,121,0,0:1:1:2:0/0:./.:.:0	48,63,0,0:1:1:2:0/0:./.:.:0:0:.:.	74,110,0,0:1:1:2:0/0:./.:.:0:0:.:.	170,235,1,0:1:1:2:0/0:./.:.:0:0:.:.	31,32,18,19:1:1:2:0/1:0/0:0.25:0:1:.:.
chr1_ref_v2	148101	.	C	A	.	PASS	IntersectsRepeat=0;RepeatCorrectionApplied=0	SAC:ACF:DF:PD:GT:SGT:SF:SV:SIG:MT:PAC	106,133,0,1:1:1:2:0/0:./.:.:0	62,54,0,0:1:1:2:0/0:./.:.:0:0:.:.	57,59,53,51:1:1:2:0/1:./.:.:0:1:g.148101C>A:0	190,232,0,0:1:1:2:0/0:./.:.:0:0:.:.	47,41,0,0:1:1:2:0/0:./.:.:0:0:.:.
chr1_ref_v2	151817	.	CTT	C,CT,CTTTTTT	.	PASS	IntersectsRepeat=1;RepeatCorrectionApplied=1	SAC:ACF:DF:PD:GT:SGT:SF:SV:SIG:MT:PAC	17,14,1,0,4,3,16,19:1:1:2:0/3:./.:.:0	6,2,37,26,16,14,0,0:1:1:2:1/2:0/2:0.25:0:1:.:.	31,22,19,17,20,12,4,6:1:1:2:0/1:0/3:0.125:0:1:g.151817_151820TTTTTT>:0	16,15,54,52,35,31,3,8:1:1:2:0/1:1/3:0.125:0:1:.:.	18,12,4,2,11,13,1,2:1:1:2:0/0:0/1:0.25:0:0:.:.
chr1_ref_v2	151822	.	T	C	.	PASS	IntersectsRepeat=1;RepeatCorrectionApplied=0	SAC:ACF:DF:PD:GT:SGT:SF:SV:SIG:MT:PAC	102,86,0,0:1:1:2:0/0:./.:.:0	47,33,24,16:1:1:2:0/1:0/0:0.25:0:1:.:.	112,98,0,0:1:1:2:0/0:./.:.:0:0:.:.	175,164,0,0:1:1:2:0/0:./.:.:0:0:.:.	52,38,0,0:1:1:2:0/0:./.:.:0:0:.:.
chr1_ref_v2	152061	.	C	T	.	PASS	IntersectsRepeat=0;RepeatCorrectionApplied=0	SAC:ACF:DF:PD:GT:SGT:SF:SV:SIG:MT:PAC	107,125,0,0:1:1:2:0/0:./.:.:0	38,52,0,0:1:1:2:0/0:./.:.:0:0:.:.	40,38,29,38:1:1:2:0/1:0/0:0.125:0:1:g.152061C>T:0	145,191,0,0:1:1:2:0/0:./.:.:0:0:.:.	30,41,0,0:1:1:2:0/0:./.:.:0:0:.:.
chr1_ref_v2	154529	.	GT	G	.	PASS	IntersectsRepeat=1;RepeatCorrectionApplied=1	SAC:ACF:DF:PD:GT:SGT:SF:SV:SIG:MT:PAC	73,42,4,4:1:1:2:0/0:./.:.:0	69,53,5,3:1:1:2:0/0:./.:.:0:0:.:.	81,71,7,3:1:1:2:0/0:./.:.:0:0:.:.	89,100,86,64:1:1:2:0/1:0/0:0.25:0:1:g.154530delT:0	44,34,5,4:1:1:2:0/0:./.:.:0:0:.:.
chr1_ref_v2	154559	.	GT	G	.	PASS	IntersectsRepeat=1;RepeatCorrectionApplied=1	SAC:ACF:DF:PD:GT:SGT:SF:SV:SIG:MT:PAC	59,89,4,2:1:1:2:0/0:./.:.:0	56,66,1,4:1:1:2:0/0:./.:.:0:0:.:.	51,105,7,2:1:1:2:0/0:./.:.:0:0:.:.	66,98,74,109:1:1:2:0/1:./.:.:0:1:g.154560delT:0	38,41,4,4:1:1:2:0/0:./.:.:0:0:.:.
chr1_ref_v2	156405	.	G	GT	.	PASS	IntersectsRepeat=1;RepeatCorrectionApplied=1	SAC:ACF:DF:PD:GT:SGT:SF:SV:SIG:MT:PAC	73,82,1,0:1:1:2:0/0:./.:.:0	31,48,2,8:1:1:2:0/0:0/1:0.125:0:0:.:.	67,79,3,2:1:1:2:0/0:./.:.:0:0:.:.	130,155,5,11:1:1:2:0/0:./.:.:0:0:.:.	43,30,2,3:1:1:2:0/0:./.:.:0:0:.:.
chr1_ref_v2	161626	.	A	G	.	ExcRegion	IntersectsRepeat=0;RepeatCorrectionApplied=0	SAC:ACF:DF:PD:GT:SGT:SF:SV:SIG:MT:PAC	0,0,0,0:0:1:2:./.:./.:.:0	0,0,0,0:0:1:2:./.:./.:.:0:0:.:.	0,0,0,0:0:1:2:./.:./.:.:0:0:.:.	0,0,1,1:1:1:2:./.:./.:.:0:0:.:.	0,0,0,0:0:0:2:./.:./.:.:0:0:.:.
chr1_ref_v2	161631	.	T	G	.	ExcRegion	IntersectsRepeat=0;RepeatCorrectionApplied=0	SAC:ACF:DF:PD:GT:SGT:SF:SV:SIG:MT:PAC	0,0,0,0:0:1:2:./.:./.:.:0	0,0,0,0:0:1:2:./.:./.:.:0:0:.:.	0,0,0,0:0:1:2:./.:./.:.:0:0:.:.	0,0,1,1:1:1:2:./.:./.:.:0:0:.:.	0,0,0,0:0:0:2:./.:./.:.:0:0:.:.
chr1_ref_v2	161632	.	A	G	.	ExcRegion	IntersectsRepeat=0;RepeatCorrectionApplied=0	SAC:ACF:DF:PD:GT:SGT:SF:SV:SIG:MT:PAC	0,0,0,0:0:1:2:./.:./.:.:0	0,0,0,0:0:1:2:./.:./.:.:0:0:.:.	0,0,0,0:0:1:2:./.:./.:.:0:0:.:.	0,0,1,1:1:1:2:./.:./.:.:0:0:.:.	0,0,0,0:0:0:2:./.:./.:.:0:0:.:.
chr1_ref_v2	161638	.	C	A	.	ExcRegion	IntersectsRepeat=1;RepeatCorrectionApplied=0	SAC:ACF:DF:PD:GT:SGT:SF:SV:SIG:MT:PAC	0,0,0,0:0:1:2:./.:./.:.:0	0,0,0,0:0:1:2:./.:./.:.:0:0:.:.	0,0,0,0:0:1:2:./.:./.:.:0:0:.:.	0,0,1,1:1:1:2:./.:./.:.:0:0:.:.	0,0,0,0:0:0:2:./.:./.:.:0:0:.:.
chr1_ref_v2	161641	.	A	G	.	ExcRegion	IntersectsRepeat=1;RepeatCorrectionApplied=0	SAC:ACF:DF:PD:GT:SGT:SF:SV:SIG:MT:PAC	0,0,0,0:0:1:2:./.:./.:.:0	0,0,0,0:0:1:2:./.:./.:.:0:0:.:.	0,0,0,0:0:1:2:./.:./.:.:0:0:.:.	0,0,1,1:1:1:2:./.:./.:.:0:0:.:.	0,0,0,0:0:0:2:./.:./.:.:0:0:.:.
chr1_ref_v2	161650	.	C	T	.	ExcRegion	IntersectsRepeat=0;RepeatCorrectionApplied=0	SAC:ACF:DF:PD:GT:SGT:SF:SV:SIG:MT:PAC	0,0,0,0:0:1:2:./.:./.:.:0	0,0,0,0:0:1:2:./.:./.:.:0:0:.:.	0,0,0,0:0:1:2:./.:./.:.:0:0:.:.	0,0,1,1:1:1:2:./.:./.:.:0:0:.:.	0,0,0,0:0:0:2:./.:./.:.:0:0:.:.
chr1_ref_v2	161656	.	G	A	.	ExcRegion	IntersectsRepeat=0;RepeatCorrectionApplied=0	SAC:ACF:DF:PD:GT:SGT:SF:SV:SIG:MT:PAC	0,0,0,0:0:1:2:./.:./.:.:0	0,0,0,0:0:1:2:./.:./.:.:0:0:.:.	0,0,0,0:0:1:2:./.:./.:.:0:0:.:.	0,0,1,1:1:1:2:./.:./.:.:0:0:.:.	0,0,0,0:0:0:2:./.:./.:.:0:0:.:.
chr1_ref_v2	168939	.	C	CAT	.	PASS	IntersectsRepeat=1;RepeatCorrectionApplied=1	SAC:ACF:DF:PD:GT:SGT:SF:SV:SIG:MT:PAC	73,75,0,0:1:1:2:0/0:./.:.:0	29,28,23,19:1:1:2:0/1:0/0:0.125:0:1:g.168939_168940insAT:0	79,64,5,2:1:1:2:0/0:0/1:0.125:0:0:.:.	153,116,10,5:1:1:2:0/0:0/1:0.125:0:0:.:.	29,23,1,0:1:1:2:0/0:./.:.:0:0:.:.
chr1_ref_v2	171280	.	G	T	.	PASS	IntersectsRepeat=1;RepeatCorrectionApplied=0	SAC:ACF:DF:PD:GT:SGT:SF:SV:SIG:MT:PAC	115,89,0,0:1:1:2:0/0:./.:.:0	51,47,0,0:1:1:2:0/0:./.:.:0:0:.:.	42,47,58,33:1:1:2:0/1:./.:.:0:1:g.171280G>T:0	197,151,0,0:1:1:2:0/0:./.:.:0:0:.:.	34,29,0,0:1:1:2:0/0:./.:.:0:0:.:.
chr1_ref_v2	171720	.	GA	G	.	PASS	IntersectsRepeat=1;RepeatCorrectionApplied=1	SAC:ACF:DF:PD:GT:SGT:SF:SV:SIG:MT:PAC	87,120,3,3:1:1:2:0/0:./.:.:0	31,39,25,29:1:1:2:0/1:0/0:0.25:0:1:.:.	73,107,2,5:1:1:2:0/0:./.:.:0:0:.:.	162,222,5,8:1:1:2:0/0:./.:.:0:0:.:.	40,60,1,1:1:1:2:0/0:./.:.:0:0:.:.
chr1_ref_v2	175467	.	AT	A	.	PASS	IntersectsRepeat=1;RepeatCorrectionApplied=1	SAC:ACF:DF:PD:GT:SGT:SF:SV:SIG:MT:PAC	96,104,0,0:1:1:2:0/0:./.:.:0	29,24,30,26:1:1:2:0/1:./.:.:0:1:g.175468delT:0	89,85,0,0:1:1:2:0/0:./.:.:0:0:.:.	188,161,2,0:1:1:2:0/0:./.:.:0:0:.:.	39,33,0,0:1:1:2:0/0:./.:.:0:0:.:.
chr1_ref_v2	176292	.	CT	C	.	PASS	IntersectsRepeat=1;RepeatCorrectionApplied=1	SAC:ACF:DF:PD:GT:SGT:SF:SV:SIG:MT:PAC	111,55,8,3:1:1:2:0/0:./.:.:0	33,20,46,15:1:1:2:0/1:./.:.:0:1:.:.	65,31,73,47:1:1:2:0/1:./.:.:0:1:g.176293delT:0	215,133,15,11:1:1:2:0/0:./.:.:0:0:.:.	53,46,9,6:1:1:2:0/0:./.:.:0:0:.:.
chr1_ref_v2	177779	.	G	T	.	PASS	IntersectsRepeat=0;RepeatCorrectionApplied=0	SAC:ACF:DF:PD:GT:SGT:SF:SV:SIG:MT:PAC	133,103,0,0:1:1:2:0/0:./.:.:0	36,36,0,0:1:1:2:0/0:./.:.:0:0:.:.	88,70,0,0:1:1:2:0/0:./.:.:0:0:.:.	154,135,0,0:1:1:2:0/0:./.:.:0:0:.:.	19,21,20,10:1:1:2:0/1:0/0:0.125:0:1:g.177779G>T:0
chr1_ref_v2	178171	.	GT	G	.	PASS	IntersectsRepeat=1;RepeatCorrectionApplied=1	SAC:ACF:DF:PD:GT:SGT:SF:SV:SIG:MT:PAC	59,93,1,2:1:1:2:0/0:./.:.:0	17,25,12,16:1:1:2:0/1:0/0:0.25:0:1:g.178172delT:0	41,76,1,0:1:1:2:0/0:./.:.:0:0:.:.	107,132,4,4:1:1:2:0/0:./.:.:0:0:.:.	24,14,20,19:1:1:2:0/1:./.:.:0:1:g.178172delT:0
chr1_ref_v2	178937	.	CA	C,CAA	.	PASS	IntersectsRepeat=1;RepeatCorrectionApplied=1	SAC:ACF:DF:PD:GT:SGT:SF:SV:SIG:MT:PAC	37,90,1,6,3,6:1:1:2:0/0:0/2:0.125:0	12,35,1,3,2,3:1:1:2:0/0:0/2:0.125:0:0:.:.	21,47,22,44,1,3:1:1:2:0/1:0/0:0.25:0:1:g.178938delA:0	61,107,6,16,10,20:1:1:2:0/0:0/2:0.25:0:0:.:.	16,27,3,7,4,1:1:1:2:0/0:0/2:0.125:0:0:.:.
chr1_ref_v2	181702	.	A	AT	.	PASS	IntersectsRepeat=1;RepeatCorrectionApplied=1	SAC:ACF:DF:PD:GT:SGT:SF:SV:SIG:MT:PAC	86,95,0,0:1:1:2:0/0:./.:.:0	47,47,0,0:1:1:2:0/0:./.:.:0:0:.:.	40,33,44,40:1:1:2:0/1:1/1:0.125:0:1:g.181702_181703insT:0	133,143,0,0:1:1:2:0/0:./.:.:0:0:.:.	33,40,0,0:1:1:2:0/0:./.:.:0:0:.:.
chr1_ref_v2	183331	.	GA	G	.	PASS	IntersectsRepeat=1;RepeatCorrectionApplied=1	SAC:ACF:DF:PD:GT:SGT:SF:SV:SIG:MT:PAC	31,24,0,0:1:1:2:0/0:./.:.:0	0,1,9,10:1:1:2:1/1:./.:.:0:1:.:.	54,46,3,2:1:1:2:0/0:./.:.:0:0:.:.	151,114,0,1:1:1:2:0/0:./.:.:0:0:.:.	31,26,1,0:1:1:2:0/0:./.:.:0:0:.:.
chr1_ref_v2	183467	.	G	T	.	PASS	IntersectsRepeat=1;RepeatCorrectionApplied=0	SAC:ACF:DF:PD:GT:SGT:SF:SV:SIG:MT:PAC	107,31,0,0:1:1:2:0/0:./.:.:0	59,16,0,0:1:1:2:0/0:./.:.:0:0:.:.	40,31,42,0:1:1:2:0/1:0/0:0.25:0:0:.:.	161,105,0,0:1:1:2:0/0:./.:.:0:0:.:.	36,17,0,0:1:1:2:0/0:./.:.:0:0:.:.
chr1_ref_v2	189598	.	T	C	.	PASS	IntersectsRepeat=0;RepeatCorrectionApplied=0	SAC:ACF:DF:PD:GT:SGT:SF:SV:SIG:MT:PAC	70,102,1,0:1:1:2:0/0:./.:.:0	45,66,0,0:1:1:2:0/0:./.:.:0:0:.:.	93,124,0,0:1:1:2:0/0:./.:.:0:0:.:.	175,240,0,0:1:1:2:0/0:./.:.:0:0:.:.	28,24,13,26:1:1:2:0/1:0/0:0.125:0:1:g.189598T>C:0
chr1_ref_v2	191067	.	A	ATCG	.	PASS	IntersectsRepeat=1;RepeatCorrectionApplied=1	SAC:ACF:DF:PD:GT:SGT:SF:SV:SIG:MT:PAC	0,0,37,17:1:1:2:1/1:./.:.:0	0,0,22,12:1:1:2:1/1:./.:.:0:0:.:.	1,0,58,27:1:1:2:1/1:./.:.:0:0:.:.	0,1,75,55:1:1:2:1/1:./.:.:0:0:.:.	0,0,27,8:1:1:2:1/1:./.:.:0:0:.:.
chr1_ref_v2	192002	.	TTAC	T,TTACTAC	.	PASS	IntersectsRepeat=1;RepeatCorrectionApplied=1	SAC:ACF:DF:PD:GT:SGT:SF:SV:SIG:MT:PAC	58,44,0,0,0,0:1:1:2:0/0:./.:.:0	28,40,1,2,1,0:1:1:2:0/0:./.:.:0:0:.:.	22,27,38,33,0,0:1:1:2:0/1:1/1:0.125:0:1:g.192003_192005delTAC:0	49,35,0,0,61,33:1:1:2:0/2:2/2:0.125:0:1:g.192002_192003insTAC:0	37,26,0,0,0,0:1:1:2:0/0:./.:.:0:0:.:.
chr1_ref_v2	192262	.	CA	C	.	PASS	IntersectsRepeat=1;RepeatCorrectionApplied=1	SAC:ACF:DF:PD:GT:SGT:SF:SV:SIG:MT:PAC	61,47,9,1:1:1:2:0/0:./.:.:0	28,30,9,8:1:1:2:0/0:./.:.:0:0:.:.	40,33,42,23:1:1:2:0/0:0/1:0.125:0:1:.:	102,95,21,13:1:1:2:0/0:./.:.:0:0:.:.	39,31,13,6:1:1:2:0/0:./.:.:0:0:.:.
chr1_ref_v2	193658	.	TAAC	T	.	PASS	IntersectsRepeat=1;RepeatCorrectionApplied=1	SAC:ACF:DF:PD:GT:SGT:SF:SV:SIG:MT:PAC	55,88,0,0:1:1:2:0/0:./.:.:0	27,64,0,2:1:1:2:0/0:./.:.:0:0:.:.	72,129,1,1:1:1:2:0/0:./.:.:0:0:.:.	99,191,1,2:1:1:2:0/0:./.:.:0:0:.:.	18,22,13,20:1:1:2:0/1:0/0:0.125:0:1:g.193659_193661delAAC:0
chr1_ref_v2	193731	.	T	TATG	.	PASS	IntersectsRepeat=1;RepeatCorrectionApplied=1	SAC:ACF:DF:PD:GT:SGT:SF:SV:SIG:MT:PAC	1,0,113,64:1:1:2:1/1:./.:.:0	0,0,71,34:1:1:2:1/1:./.:.:0:0:.:.	3,0,106,56:1:1:2:1/1:./.:.:0:0:.:.	1,1,198,103:1:1:2:1/1:./.:.:0:0:.:.	1,1,60,33:1:1:2:1/1:./.:.:0:0:.:.
chr1_ref_v2	198259	.	C	A	.	PASS	IntersectsRepeat=1;RepeatCorrectionApplied=0	SAC:ACF:DF:PD:GT:SGT:SF:SV:SIG:MT:PAC	1,2,37,63:1:1:2:1/1:./.:.:0	3,5,32,39:1:1:2:1/1:0/1:0.25:0:0:.:.	8,8,44,65:1:1:2:1/1:0/1:0.25:1:0:.:.	5,14,97,135:1:1:2:1/1:0/1:0.125:1:0:.:.	3,7,25,27:1:1:2:1/1:0/1:0.25:0:0:.:.
chr1_ref_v2	198268	.	C	T	.	PASS	IntersectsRepeat=1;RepeatCorrectionApplied=0	SAC:ACF:DF:PD:GT:SGT:SF:SV:SIG:MT:PAC	3,3,31,55:1:1:2:1/1:0/1:0.125:0	3,8,31,37:1:1:2:1/1:0/1:0.25:0:0:.:.	9,11,40,63:1:1:2:1/1:0/1:0.25:1:0:.:.	10,18,94,131:1:1:2:1/1:0/1:0.25:1:0:.:.	3,10,24,24:1:1:2:1/1:0/1:0.5:0:0:.:.
chr1_ref_v2	198273	.	G	A	.	PASS	IntersectsRepeat=0;RepeatCorrectionApplied=0	SAC:ACF:DF:PD:GT:SGT:SF:SV:SIG:MT:PAC	5,4,28,52:1:1:2:1/1:0/1:0.25:0	4,9,32,36:1:1:2:1/1:0/1:0.25:0:0:.:.	10,13,37,68:1:1:2:1/1:0/1:0.5:1:0:.:.	12,23,94,127:1:1:2:1/1:0/1:0.25:1:0:.:.	3,13,27,25:1:1:2:1/1:0/1:0.5:1:0:.:.
chr1_ref_v2	198293	.	G	A	.	PASS	IntersectsRepeat=0;RepeatCorrectionApplied=0	SAC:ACF:DF:PD:GT:SGT:SF:SV:SIG:MT:PAC	3,8,16,54:1:1:2:1/1:0/1:0.25:0	3,13,23,39:1:1:2:1/1:0/1:0.5:1:0:.:.	19,14,29,72:1:1:2:1/1:0/1:0.5:1:0:.:.	28,21,69,144:1:1:2:1/1:0/1:0.5:1:0:.:.	3,6,21,28:1:1:2:1/1:0/1:0.25:0:0:.:.
chr1_ref_v2	198300	.	A	G	.	PASS	IntersectsRepeat=1;RepeatCorrectionApplied=0	SAC:ACF:DF:PD:GT:SGT:SF:SV:SIG:MT:PAC	2,6,16,77:1:1:2:1/1:0/1:0.125:0	3,13,21,47:1:1:2:1/1:0/1:0.5:1:0:.:.	12,14,20,72:1:1:2:1/1:0/1:0.5:1:0:.:.	19,18,54,155:1:1:2:1/1:0/1:0.25:1:0:.:.	1,7,18,23:1:1:2:1/1:0/1:0.25:0:0:.:.
chr1_ref_v2	198329	.	T	TTGAATTAAAGTTTGAAATA,TTGAATTAAGGTTTGGAATA	.	PASS	IntersectsRepeat=0;RepeatCorrectionApplied=0	SAC:ACF:DF:PD:GT:SGT:SF:SV:SIG:MT:PAC	0,2,29,8,3,51:1:1:2:1/2:2/2:0.125:0	0,5,12,3,3,27:1:1:2:1/2:0/2:0.25:0:0:.:.	1,6,21,22,5,45:1:1:2:1/2:0/2:0.125:0:0:.:.	3,2,44,22,22,86:1:1:2:1/2:2/2:0.25:0:0:.:.	0,3,15,3,9,20:1:1:2:1/2:0/2:0.125:0:0:.:.
chr1_ref_v2	198379	.	C	CG	.	PASS	IntersectsRepeat=1;RepeatCorrectionApplied=0	SAC:ACF:DF:PD:GT:SGT:SF:SV:SIG:MT:PAC	0,0,91,40:1:1:2:1/1:./.:.:0	0,0,40,29:1:1:2:1/1:./.:.:0:0:.:.	0,0,64,61:1:1:2:1/1:./.:.:0:0:.:.	0,0,128,95:1:1:2:1/1:./.:.:0:0:.:.	0,0,29,30:1:1:2:1/1:./.:.:0:0:.:.
chr1_ref_v2	198380	.	A	AG	.	PASS	IntersectsRepeat=1;RepeatCorrectionApplied=0	SAC:ACF:DF:PD:GT:SGT:SF:SV:SIG:MT:PAC	0,0,94,41:1:1:2:1/1:./.:.:0	0,0,40,29:1:1:2:1/1:./.:.:0:0:.:.	0,0,66,63:1:1:2:1/1:./.:.:0:0:.:.	0,0,130,97:1:1:2:1/1:./.:.:0:0:.:.	0,0,31,30:1:1:2:1/1:./.:.:0:0:.:.
chr1_ref_v2	198585	.	A	AAAAATGCGTAAAAAGAAAGAAGACGTC	.	PASS	IntersectsRepeat=0;RepeatCorrectionApplied=0	SAC:ACF:DF:PD:GT:SGT:SF:SV:SIG:MT:PAC	0,0,73,68:1:1:2:1/1:./.:.:0	0,0,20,33:1:1:2:1/1:./.:.:0:0:.:.	0,0,43,53:1:1:2:1/1:./.:.:0:0:.:.	0,0,72,97:1:1:2:1/1:./.:.:0:0:.:.	0,0,22,21:1:1:2:1/1:./.:.:0:0:.:.
chr1_ref_v2	198636	.	C	T	.	PASS	IntersectsRepeat=0;RepeatCorrectionApplied=0	SAC:ACF:DF:PD:GT:SGT:SF:SV:SIG:MT:PAC	0,0,7,57:1:1:2:1/1:./.:.:0	0,0,14,26:1:1:2:1/1:./.:.:0:0:.:.	0,0,26,45:1:1:2:1/1:./.:.:0:0:.:.	0,1,59,75:1:1:2:1/1:./.:.:0:0:.:.	0,0,6,18:1:1:2:1/1:./.:.:0:0:.:.
chr1_ref_v2	198637	.	A	ATCCTTGAATAACGAACTTT	.	PASS	IntersectsRepeat=0;RepeatCorrectionApplied=0	SAC:ACF:DF:PD:GT:SGT:SF:SV:SIG:MT:PAC	0,0,21,102:1:1:2:1/1:./.:.:0	0,0,22,38:1:1:2:1/1:./.:.:0:0:.:.	0,0,43,75:1:1:2:1/1:./.:.:0:0:.:.	0,0,101,121:1:1:2:1/1:./.:.:0:0:.:.	0,0,14,32:1:1:2:1/1:./.:.:0:0:.:.
chr1_ref_v2	198643	.	T	TCAA	.	PASS	IntersectsRepeat=1;RepeatCorrectionApplied=0	SAC:ACF:DF:PD:GT:SGT:SF:SV:SIG:MT:PAC	0,0,7,61:1:1:2:1/1:./.:.:0	0,0,14,26:1:1:2:1/1:./.:.:0:0:.:.	0,0,25,45:1:1:2:1/1:./.:.:0:0:.:.	0,0,59,76:1:1:2:1/1:./.:.:0:0:.:.	0,0,6,19:1:1:2:1/1:./.:.:0:0:.:.
chr1_ref_v2	198644	.	T	TGTTTTA	.	PASS	IntersectsRepeat=1;RepeatCorrectionApplied=0	SAC:ACF:DF:PD:GT:SGT:SF:SV:SIG:MT:PAC	0,0,5,75:1:1:2:1/1:./.:.:0	0,0,12,24:1:1:2:1/1:./.:.:0:0:.:.	1,0,23,47:1:1:2:1/1:./.:.:0:0:.:.	0,1,65,78:1:1:2:1/1:./.:.:0:0:.:.	0,0,4,22:1:1:2:1/1:./.:.:0:0:.:.
chr1_ref_v2	198649	.	A	C	.	PASS	IntersectsRepeat=0;RepeatCorrectionApplied=0	SAC:ACF:DF:PD:GT:SGT:SF:SV:SIG:MT:PAC	0,0,24,80:1:1:2:1/1:./.:.:0	0,0,19,26:1:1:2:1/1:./.:.:0:0:.:.	0,0,38,47:1:1:2:1/1:./.:.:0:0:.:.	0,0,79,82:1:1:2:1/1:./.:.:0:0:.:.	0,0,13,23:1:1:2:1/1:./.:.:0:0:.:.
chr1_ref_v2	198651	.	C	G	.	PASS	IntersectsRepeat=0;RepeatCorrectionApplied=0	SAC:ACF:DF:PD:GT:SGT:SF:SV:SIG:MT:PAC	0,0,24,79:1:1:2:1/1:./.:.:0	0,0,19,24:1:1:2:1/1:./.:.:0:0:.:.	0,0,35,47:1:1:2:1/1:./.:.:0:0:.:.	0,1,81,80:1:1:2:1/1:./.:.:0:0:.:.	0,0,13,23:1:1:2:1/1:./.:.:0:0:.:.
chr1_ref_v2	198963	.	G	GCTTCCTCTGACGACAAGTCCGCTCCCACTTATAGTGTCCTGAGTGATTATTTATTTTTATGTGAACACCAAAAGGAATAA	.	PASS	IntersectsRepeat=0;RepeatCorrectionApplied=0	SAC:ACF:DF:PD:GT:SGT:SF:SV:SIG:MT:PAC	0,0,13,5:1:1:2:./.:./.:.:0	0,0,4,8:1:0:2:./.:./.:.:0:0:.:.	0,0,7,9:1:1:2:./.:./.:.:0:0:.:.	0,0,8,39:1:1:2:1/1:./.:.:0:0:.:.	0,0,3,4:1:0:2:./.:./.:.:0:0:.:.
chr1_ref_v2	199072	.	T	TCACTTACCATATCAACCATTATGTTCAGTTAACTCACCTTTAAAGTACTGTGCACAACACCCTATTTCCATCTGATCGGTCGCTTTATCTGG	.	PASS	IntersectsRepeat=1;RepeatCorrectionApplied=0	SAC:ACF:DF:PD:GT:SGT:SF:SV:SIG:MT:PAC	1,0,14,55:1:1:2:1/1:./.:.:0	0,1,1,28:1:1:2:1/1:0/1:0.125:0:0:.:.	0,0,7,40:1:1:2:1/1:./.:.:0:0:.:.	0,0,8,113:1:1:2:1/1:./.:.:0:0:.:.	0,0,3,24:1:1:2:1/1:./.:.:0:0:.:.
chr1_ref_v2	200693	.	T	C	.	ExcRegion	IntersectsRepeat=1;RepeatCorrectionApplied=0	SAC:ACF:DF:PD:GT:SGT:SF:SV:SIG:MT:PAC	4,11,0,13:1:1:2:./.:./.:.:0	7,8,0,4:1:0:2:./.:./.:.:0:0:.:.	4,18,0,11:1:1:2:./.:./.:.:0:0:.:.	28,28,1,21:1:1:2:./.:./.:.:0:0:.:.	10,8,0,15:1:1:2:./.:./.:.:0:0:.:.
chr1_ref_v2	200705	.	G	GATGATTTGACTCAAT	.	ExcRegion	IntersectsRepeat=0;RepeatCorrectionApplied=0	SAC:ACF:DF:PD:GT:SGT:SF:SV:SIG:MT:PAC	3,3,0,13:1:1:2:./.:./.:.:0	7,2,0,4:1:0:2:./.:./.:.:0:0:.:.	3,2,0,11:1:1:2:./.:./.:.:0:0:.:.	20,5,1,21:1:1:2:./.:./.:.:0:0:.:.	9,1,0,15:1:1:2:./.:./.:.:0:0:.:.
chr1_ref_v2	200708	.	G	GA	.	ExcRegion	IntersectsRepeat=0;RepeatCorrectionApplied=0	SAC:ACF:DF:PD:GT:SGT:SF:SV:SIG:MT:PAC	1,2,0,0:1:1:2:./.:./.:.:0	0,1,0,0:0:0:2:./.:./.:.:0:0:.:.	0,2,0,2:1:1:2:./.:./.:.:0:0:.:.	0,0,0,6:0:0:2:./.:./.:.:0:0:.:.	0,1,0,0:0:0:2:./.:./.:.:0:0:.:.
chr1_ref_v2	201987	.	T	C	.	ExcRegion	IntersectsRepeat=0;RepeatCorrectionApplied=0	SAC:ACF:DF:PD:GT:SGT:SF:SV:SIG:MT:PAC	0,0,0,0:0:1:2:./.:./.:.:0	0,0,0,0:0:1:2:./.:./.:.:0:0:.:.	0,0,0,0:0:1:2:./.:./.:.:0:0:.:.	0,0,0,0:0:1:2:./.:./.:.:0:0:.:.	0,0,1,0:0:0:2:./.:./.:.:0:0:.:.
chr1_ref_v2	202003	.	A	G	.	ExcRegion	IntersectsRepeat=1;RepeatCorrectionApplied=0	SAC:ACF:DF:PD:GT:SGT:SF:SV:SIG:MT:PAC	0,0,0,0:0:1:2:./.:./.:.:0	0,0,0,0:0:1:2:./.:./.:.:0:0:.:.	0,0,0,0:0:1:2:./.:./.:.:0:0:.:.	0,0,0,0:0:1:2:./.:./.:.:0:0:.:.	0,0,1,0:0:0:2:./.:./.:.:0:0:.:.
chr1_ref_v2	202419	.	T	C	.	ExcRegion	IntersectsRepeat=0;RepeatCorrectionApplied=0	SAC:ACF:DF:PD:GT:SGT:SF:SV:SIG:MT:PAC	0,0,0,0:0:1:2:./.:./.:.:0	0,0,1,0:0:1:2:./.:./.:.:0:0:.:.	0,0,1,0:0:1:2:./.:./.:.:0:0:.:.	0,0,2,0:0:1:2:./.:./.:.:0:0:.:.	0,0,0,0:0:0:2:./.:./.:.:0:0:.:.
chr1_ref_v2	202422	.	C	T	.	ExcRegion	IntersectsRepeat=0;RepeatCorrectionApplied=0	SAC:ACF:DF:PD:GT:SGT:SF:SV:SIG:MT:PAC	0,0,0,0:0:1:2:./.:./.:.:0	0,0,1,0:0:1:2:./.:./.:.:0:0:.:.	0,0,1,0:0:1:2:./.:./.:.:0:0:.:.	0,0,2,0:0:1:2:./.:./.:.:0:0:.:.	0,0,0,0:0:0:2:./.:./.:.:0:0:.:.
chr1_ref_v2	202434	.	C	T	.	ExcRegion	IntersectsRepeat=0;RepeatCorrectionApplied=0	SAC:ACF:DF:PD:GT:SGT:SF:SV:SIG:MT:PAC	0,0,0,0:0:1:2:./.:./.:.:0	0,0,1,0:0:1:2:./.:./.:.:0:0:.:.	0,0,0,0:0:1:2:./.:./.:.:0:0:.:.	0,0,2,0:0:1:2:./.:./.:.:0:0:.:.	0,0,0,0:0:0:2:./.:./.:.:0:0:.:.
chr1_ref_v2	202888	.	T	TTCATTTCTTCCTCTG	.	ExcRegion	IntersectsRepeat=1;RepeatCorrectionApplied=0	SAC:ACF:DF:PD:GT:SGT:SF:SV:SIG:MT:PAC	0,1,0,3:1:1:2:./.:./.:.:0	0,0,0,2:0:1:2:./.:./.:.:0:0:.:.	0,1,0,4:1:1:2:./.:./.:.:0:0:.:.	0,0,1,2:1:1:2:./.:./.:.:0:0:.:.	0,0,0,0:0:0:2:./.:./.:.:0:0:.:.
chr1_ref_v2	202915	.	G	A	.	ExcRegion	IntersectsRepeat=0;RepeatCorrectionApplied=0	SAC:ACF:DF:PD:GT:SGT:SF:SV:SIG:MT:PAC	3,9,0,0:1:1:2:./.:./.:.:0	0,7,0,0:0:1:2:./.:./.:.:0:0:.:.	4,8,1,1:1:1:2:./.:./.:.:0:0:.:.	5,6,1,1:1:1:2:./.:./.:.:0:0:.:.	1,1,0,0:1:0:2:./.:./.:.:0:0:.:.
chr1_ref_v2	203160	.	G	A	.	ExcRegion	IntersectsRepeat=1;RepeatCorrectionApplied=0	SAC:ACF:DF:PD:GT:SGT:SF:SV:SIG:MT:PAC	0,0,3,0:0:1:2:./.:./.:.:0	0,0,0,0:0:1:2:./.:./.:.:0:0:.:.	0,0,1,0:0:1:2:./.:./.:.:0:0:.:.	0,0,0,0:0:1:2:./.:./.:.:0:0:.:.	0,0,0,0:0:0:2:./.:./.:.:0:0:.:.
chr1_ref_v2	203204	.	CA	C	.	ExcRegion	IntersectsRepeat=1;RepeatCorrectionApplied=0	SAC:ACF:DF:PD:GT:SGT:SF:SV:SIG:MT:PAC	0,0,1,0:0:1:2:./.:./.:.:0	0,0,1,0:0:1:2:./.:./.:.:0:0:.:.	0,0,1,1:1:1:2:./.:./.:.:0:0:.:.	0,0,2,0:0:1:2:./.:./.:.:0:0:.:.	0,0,0,1:0:0:2:./.:./.:.:0:0:.:.
chr1_ref_v2	203207	.	G	GCC	.	ExcRegion	IntersectsRepeat=0;RepeatCorrectionApplied=0	SAC:ACF:DF:PD:GT:SGT:SF:SV:SIG:MT:PAC	0,0,1,0:0:1:2:./.:./.:.:0	0,0,1,0:0:1:2:./.:./.:.:0:0:.:.	0,0,1,1:1:1:2:./.:./.:.:0:0:.:.	0,0,2,0:0:1:2:./.:./.:.:0:0:.:.	0,0,0,1:0:0:2:./.:./.:.:0:0:.:.
chr1_ref_v2	203210	.	T	C	.	ExcRegion	IntersectsRepeat=0;RepeatCorrectionApplied=0	SAC:ACF:DF:PD:GT:SGT:SF:SV:SIG:MT:PAC	0,0,1,1:1:1:2:./.:./.:.:0	0,0,1,2:1:1:2:./.:./.:.:0:0:.:.	0,0,2,3:1:1:2:./.:./.:.:0:0:.:.	0,0,2,1:1:1:2:./.:./.:.:0:0:.:.	0,0,2,3:1:0:2:./.:./.:.:0:0:.:.
chr1_ref_v2	203272	.	C	T	.	ExcRegion	IntersectsRepeat=1;RepeatCorrectionApplied=0	SAC:ACF:DF:PD:GT:SGT:SF:SV:SIG:MT:PAC	5,19,0,0:1:1:2:./.:./.:.:0	6,9,0,0:1:1:2:./.:./.:.:0:0:.:.	16,19,0,0:1:1:2:./.:./.:.:0:0:.:.	30,26,2,0:1:1:2:./.:./.:.:0:0:.:.	10,8,2,3:1:1:2:./.:./.:.:0:0:.:.
chr1_ref_v2	203277	.	A	AAGCAAACTACG	.	ExcRegion	IntersectsRepeat=1;RepeatCorrectionApplied=0	SAC:ACF:DF:PD:GT:SGT:SF:SV:SIG:MT:PAC	5,21,0,0:1:1:2:./.:./.:.:0	6,10,0,0:1:1:2:./.:./.:.:0:0:.:.	17,23,0,0:1:1:2:./.:./.:.:0:0:.:.	30,28,1,0:1:1:2:./.:./.:.:0:0:.:.	10,8,2,3:1:1:2:./.:./.:.:0:0:.:.
chr1_ref_v2	203279	.	A	AGACAACAAAG	.	ExcRegion	IntersectsRepeat=0;RepeatCorrectionApplied=0	SAC:ACF:DF:PD:GT:SGT:SF:SV:SIG:MT:PAC	5,21,0,0:1:1:2:./.:./.:.:0	6,10,0,0:1:1:2:./.:./.:.:0:0:.:.	17,24,0,0:1:1:2:./.:./.:.:0:0:.:.	30,28,1,1:1:1:2:./.:./.:.:0:0:.:.	10,9,1,3:1:1:2:./.:./.:.:0:0:.:.
chr1_ref_v2	203288	.	A	G	.	ExcRegion	IntersectsRepeat=0;RepeatCorrectionApplied=0	SAC:ACF:DF:PD:GT:SGT:SF:SV:SIG:MT:PAC	5,21,0,0:1:1:2:./.:./.:.:0	7,12,0,0:1:1:2:./.:./.:.:0:0:.:.	19,27,0,0:1:1:2:./.:./.:.:0:0:.:.	32,33,1,1:1:1:2:./.:./.:.:0:0:.:.	10,9,0,2:1:1:2:./.:./.:.:0:0:.:.
chr1_ref_v2	203426	.	A	C	.	ExcRegion	IntersectsRepeat=1;RepeatCorrectionApplied=0	SAC:ACF:DF:PD:GT:SGT:SF:SV:SIG:MT:PAC	0,0,0,4:0:1:2:./.:./.:.:0	0,0,0,0:0:1:2:./.:./.:.:0:0:.:.	0,0,1,1:1:1:2:./.:./.:.:0:0:.:.	0,0,4,2:1:1:2:./.:./.:.:0:0:.:.	0,0,1,1:1:0:2:./.:./.:.:0:0:.:.
chr1_ref_v2	203429	.	A	G	.	ExcRegion	IntersectsRepeat=1;RepeatCorrectionApplied=0	SAC:ACF:DF:PD:GT:SGT:SF:SV:SIG:MT:PAC	0,1,0,3:1:1:2:./.:./.:.:0	0,0,0,0:0:1:2:./.:./.:.:0:0:.:.	0,0,1,1:1:1:2:./.:./.:.:0:0:.:.	0,0,4,2:1:1:2:./.:./.:.:0:0:.:.	1,1,0,0:1:0:2:./.:./.:.:0:0:.:.
chr1_ref_v2	203438	.	A	G	.	ExcRegion	IntersectsRepeat=1;RepeatCorrectionApplied=0	SAC:ACF:DF:PD:GT:SGT:SF:SV:SIG:MT:PAC	0,3,0,1:1:1:2:./.:./.:.:0	0,0,0,0:0:1:2:./.:./.:.:0:0:.:.	1,0,0,0:0:1:2:./.:./.:.:0:0:.:.	4,2,0,0:1:1:2:./.:./.:.:0:0:.:.	0,0,1,1:1:0:2:./.:./.:.:0:0:.:.
chr1_ref_v2	203600	.	G	A	.	ExcRegion	IntersectsRepeat=0;RepeatCorrectionApplied=0	SAC:ACF:DF:PD:GT:SGT:SF:SV:SIG:MT:PAC	0,0,2,0:0:1:2:./.:./.:.:0	0,0,5,0:0:1:2:./.:./.:.:0:0:.:.	0,0,3,1:1:1:2:./.:./.:.:0:0:.:.	0,0,12,0:0:1:2:./.:./.:.:0:0:.:.	0,0,1,0:0:0:2:./.:./.:.:0:0:.:.
chr1_ref_v2	203610	.	C	A	.	ExcRegion	IntersectsRepeat=0;RepeatCorrectionApplied=0	SAC:ACF:DF:PD:GT:SGT:SF:SV:SIG:MT:PAC	0,0,5,0:0:1:2:./.:./.:.:0	0,0,5,0:0:1:2:./.:./.:.:0:0:.:.	0,0,3,1:1:1:2:./.:./.:.:0:0:.:.	0,0,10,0:0:1:2:./.:./.:.:0:0:.:.	0,0,1,0:0:0:2:./.:./.:.:0:0:.:.
chr1_ref_v2	203695	.	A	ATACTGGAGCTGCTGAGACAACTACCAG	.	ExcRegion	IntersectsRepeat=0;RepeatCorrectionApplied=0	SAC:ACF:DF:PD:GT:SGT:SF:SV:SIG:MT:PAC	0,0,2,0:0:1:2:./.:./.:.:0	1,0,0,1:1:1:2:./.:./.:.:0:0:.:.	0,0,1,2:1:1:2:./.:./.:.:0:0:.:.	1,0,3,4:1:1:2:./.:./.:.:0:0:.:.	0,0,1,0:0:0:2:./.:./.:.:0:0:.:.
chr1_ref_v2	203924	.	C	T	.	ExcRegion	IntersectsRepeat=1;RepeatCorrectionApplied=0	SAC:ACF:DF:PD:GT:SGT:SF:SV:SIG:MT:PAC	0,0,0,0:0:1:2:./.:./.:.:0	0,0,0,0:0:1:2:./.:./.:.:0:0:.:.	0,0,0,0:0:1:2:./.:./.:.:0:0:.:.	0,0,0,2:0:1:2:./.:./.:.:0:0:.:.	0,0,0,0:0:0:2:./.:./.:.:0:0:.:.
chr1_ref_v2	205322	.	A	G	.	PASS	IntersectsRepeat=0;RepeatCorrectionApplied=0	SAC:ACF:DF:PD:GT:SGT:SF:SV:SIG:MT:PAC	0,0,0,0:0:1:2:./.:./.:.:0	0,0,0,0:0:1:2:./.:./.:.:0:0:.:.	0,0,0,0:0:1:2:./.:./.:.:0:0:.:.	0,0,1,1:1:1:2:./.:./.:.:0:0:.:.	0,0,0,0:0:0:2:./.:./.:.:0:0:.:.
chr1_ref_v2	205324	.	T	G	.	PASS	IntersectsRepeat=0;RepeatCorrectionApplied=0	SAC:ACF:DF:PD:GT:SGT:SF:SV:SIG:MT:PAC	0,0,0,0:0:1:2:./.:./.:.:0	0,0,0,0:0:1:2:./.:./.:.:0:0:.:.	0,0,0,0:0:1:2:./.:./.:.:0:0:.:.	0,0,1,1:1:1:2:./.:./.:.:0:0:.:.	0,0,0,0:0:0:2:./.:./.:.:0:0:.:.
chr1_ref_v2	205355	.	C	T	.	PASS	IntersectsRepeat=0;RepeatCorrectionApplied=0	SAC:ACF:DF:PD:GT:SGT:SF:SV:SIG:MT:PAC	0,0,0,0:0:1:2:./.:./.:.:0	0,0,0,0:0:1:2:./.:./.:.:0:0:.:.	0,0,0,0:0:1:2:./.:./.:.:0:0:.:.	0,0,1,1:1:1:2:./.:./.:.:0:0:.:.	0,0,0,0:0:0:2:./.:./.:.:0:0:.:.
chr1_ref_v2	205369	.	G	A	.	PASS	IntersectsRepeat=0;RepeatCorrectionApplied=0	SAC:ACF:DF:PD:GT:SGT:SF:SV:SIG:MT:PAC	0,0,0,0:0:1:2:./.:./.:.:0	0,0,0,0:0:1:2:./.:./.:.:0:0:.:.	0,0,0,0:0:1:2:./.:./.:.:0:0:.:.	0,0,1,1:1:1:2:./.:./.:.:0:0:.:.	0,0,0,0:0:0:2:./.:./.:.:0:0:.:.
chr1_ref_v2	205386	.	G	T	.	PASS	IntersectsRepeat=0;RepeatCorrectionApplied=0	SAC:ACF:DF:PD:GT:SGT:SF:SV:SIG:MT:PAC	0,0,0,0:0:1:2:./.:./.:.:0	0,0,0,0:0:1:2:./.:./.:.:0:0:.:.	0,0,0,0:0:1:2:./.:./.:.:0:0:.:.	0,0,0,1:0:1:2:./.:./.:.:0:0:.:.	0,0,0,0:0:0:2:./.:./.:.:0:0:.:.
chr1_ref_v2	205388	.	A	ATGAT	.	PASS	IntersectsRepeat=1;RepeatCorrectionApplied=0	SAC:ACF:DF:PD:GT:SGT:SF:SV:SIG:MT:PAC	0,0,0,0:0:1:2:./.:./.:.:0	0,0,0,0:0:1:2:./.:./.:.:0:0:.:.	0,0,0,0:0:1:2:./.:./.:.:0:0:.:.	0,0,0,1:0:1:2:./.:./.:.:0:0:.:.	0,0,0,0:0:0:2:./.:./.:.:0:0:.:.
chr1_ref_v2	205391	.	A	G	.	PASS	IntersectsRepeat=1;RepeatCorrectionApplied=0	SAC:ACF:DF:PD:GT:SGT:SF:SV:SIG:MT:PAC	0,0,0,0:0:1:2:./.:./.:.:0	0,0,0,0:0:1:2:./.:./.:.:0:0:.:.	0,0,0,0:0:1:2:./.:./.:.:0:0:.:.	0,0,0,1:0:1:2:./.:./.:.:0:0:.:.	0,0,0,0:0:0:2:./.:./.:.:0:0:.:.
chr1_ref_v2	205399	.	C	T	.	PASS	IntersectsRepeat=1;RepeatCorrectionApplied=0	SAC:ACF:DF:PD:GT:SGT:SF:SV:SIG:MT:PAC	0,0,0,0:0:1:2:./.:./.:.:0	0,0,0,0:0:1:2:./.:./.:.:0:0:.:.	0,0,0,0:0:1:2:./.:./.:.:0:0:.:.	0,0,0,1:0:1:2:./.:./.:.:0:0:.:.	0,0,0,0:0:0:2:./.:./.:.:0:0:.:.
chr1_ref_v2	206066	.	G	A	.	PASS	IntersectsRepeat=1;RepeatCorrectionApplied=0	SAC:ACF:DF:PD:GT:SGT:SF:SV:SIG:MT:PAC	0,0,0,0:0:1:2:./.:./.:.:0	0,0,0,0:0:1:2:./.:./.:.:0:0:.:.	0,0,0,0:0:1:2:./.:./.:.:0:0:.:.	0,0,0,1:0:1:2:./.:./.:.:0:0:.:.	0,0,0,0:0:0:2:./.:./.:.:0:0:.:.
chr1_ref_v2	206581	.	C	CACA	.	PASS	IntersectsRepeat=0;RepeatCorrectionApplied=0	SAC:ACF:DF:PD:GT:SGT:SF:SV:SIG:MT:PAC	0,0,1,0:0:1:2:./.:./.:.:0	0,0,0,0:0:1:2:./.:./.:.:0:0:.:.	0,0,0,0:0:1:2:./.:./.:.:0:0:.:.	0,0,0,0:0:1:2:./.:./.:.:0:0:.:.	0,0,0,0:0:0:2:./.:./.:.:0:0:.:.
chr1_ref_v2	206583	.	T	TAAAGCCC	.	PASS	IntersectsRepeat=0;RepeatCorrectionApplied=0	SAC:ACF:DF:PD:GT:SGT:SF:SV:SIG:MT:PAC	0,0,1,0:0:1:2:./.:./.:.:0	0,0,0,0:0:1:2:./.:./.:.:0:0:.:.	0,0,0,0:0:1:2:./.:./.:.:0:0:.:.	0,0,0,0:0:1:2:./.:./.:.:0:0:.:.	0,0,0,0:0:0:2:./.:./.:.:0:0:.:.
chr1_ref_v2	206615	.	C	T	.	PASS	IntersectsRepeat=0;RepeatCorrectionApplied=0	SAC:ACF:DF:PD:GT:SGT:SF:SV:SIG:MT:PAC	0,0,1,1:1:1:2:./.:./.:.:0	0,0,0,0:0:1:2:./.:./.:.:0:0:.:.	0,0,0,0:0:1:2:./.:./.:.:0:0:.:.	0,0,0,1:0:1:2:./.:./.:.:0:0:.:.	0,0,0,0:0:0:2:./.:./.:.:0:0:.:.
chr1_ref_v2	206757	.	C	CAGGCGAACTGAAG	.	PASS	IntersectsRepeat=1;RepeatCorrectionApplied=0	SAC:ACF:DF:PD:GT:SGT:SF:SV:SIG:MT:PAC	0,0,0,0:0:1:2:./.:./.:.:0	0,0,0,0:0:1:2:./.:./.:.:0:0:.:.	0,0,0,0:0:1:2:./.:./.:.:0:0:.:.	0,0,0,4:0:1:2:./.:./.:.:0:0:.:.	0,0,1,1:1:0:2:./.:./.:.:0:0:.:.
chr1_ref_v2	207011	.	T	C	.	PASS	IntersectsRepeat=1;RepeatCorrectionApplied=0	SAC:ACF:DF:PD:GT:SGT:SF:SV:SIG:MT:PAC	0,0,0,0:0:1:2:./.:./.:.:0	0,0,0,0:0:1:2:./.:./.:.:0:0:.:.	0,0,0,0:0:1:2:./.:./.:.:0:0:.:.	0,0,1,1:1:1:2:./.:./.:.:0:0:.:.	0,0,0,0:0:0:2:./.:./.:.:0:0:.:.
chr1_ref_v2	208372	.	A	G	.	PASS	IntersectsRepeat=0;RepeatCorrectionApplied=0	SAC:ACF:DF:PD:GT:SGT:SF:SV:SIG:MT:PAC	0,0,0,0:0:1:2:./.:./.:.:0	0,0,1,1:1:1:2:./.:./.:.:0:0:.:.	0,0,0,0:0:1:2:./.:./.:.:0:0:.:.	0,0,0,0:0:1:2:./.:./.:.:0:0:.:.	0,0,0,0:0:0:2:./.:./.:.:0:0:.:.
chr1_ref_v2	211109	.	G	A	.	PASS	IntersectsRepeat=0;RepeatCorrectionApplied=0	SAC:ACF:DF:PD:GT:SGT:SF:SV:SIG:MT:PAC	0,0,0,0:0:1:2:./.:./.:.:0	0,0,0,0:0:1:2:./.:./.:.:0:0:.:.	0,0,0,0:0:1:2:./.:./.:.:0:0:.:.	0,0,1,0:0:1:2:./.:./.:.:0:0:.:.	0,0,0,0:0:0:2:./.:./.:.:0:0:.:.
chr1_ref_v2	211119	.	C	A	.	PASS	IntersectsRepeat=1;RepeatCorrectionApplied=0	SAC:ACF:DF:PD:GT:SGT:SF:SV:SIG:MT:PAC	0,0,1,1:1:1:2:./.:./.:.:0	0,0,0,0:0:1:2:./.:./.:.:0:0:.:.	0,0,0,0:0:1:2:./.:./.:.:0:0:.:.	0,0,1,1:1:1:2:./.:./.:.:0:0:.:.	0,0,0,0:0:0:2:./.:./.:.:0:0:.:.
chr1_ref_v2	211134	.	T	C	.	PASS	IntersectsRepeat=0;RepeatCorrectionApplied=0	SAC:ACF:DF:PD:GT:SGT:SF:SV:SIG:MT:PAC	0,0,1,1:1:1:2:./.:./.:.:0	0,0,0,0:0:1:2:./.:./.:.:0:0:.:.	0,0,0,0:0:1:2:./.:./.:.:0:0:.:.	0,0,1,1:1:1:2:./.:./.:.:0:0:.:.	0,0,0,0:0:0:2:./.:./.:.:0:0:.:.
chr1_ref_v2	211144	.	G	A	.	PASS	IntersectsRepeat=1;RepeatCorrectionApplied=0	SAC:ACF:DF:PD:GT:SGT:SF:SV:SIG:MT:PAC	0,0,1,1:1:1:2:./.:./.:.:0	0,0,0,0:0:1:2:./.:./.:.:0:0:.:.	0,0,0,0:0:1:2:./.:./.:.:0:0:.:.	0,0,1,1:1:1:2:./.:./.:.:0:0:.:.	0,0,0,0:0:0:2:./.:./.:.:0:0:.:.
chr1_ref_v2	212798	.	T	G	.	PASS	IntersectsRepeat=0;RepeatCorrectionApplied=0	SAC:ACF:DF:PD:GT:SGT:SF:SV:SIG:MT:PAC	0,0,0,0:0:1:2:./.:./.:.:0	0,0,1,1:1:1:2:./.:./.:.:0:0:.:.	0,0,0,0:0:1:2:./.:./.:.:0:0:.:.	4,4,0,0:1:1:2:./.:./.:.:0:0:.:.	2,2,0,0:1:0:2:./.:./.:.:0:0:.:.
chr1_ref_v2	212800	.	G	A	.	PASS	IntersectsRepeat=0;RepeatCorrectionApplied=0	SAC:ACF:DF:PD:GT:SGT:SF:SV:SIG:MT:PAC	0,0,0,0:0:1:2:./.:./.:.:0	0,0,1,1:1:1:2:./.:./.:.:0:0:.:.	0,0,0,0:0:1:2:./.:./.:.:0:0:.:.	4,4,0,0:1:1:2:./.:./.:.:0:0:.:.	2,2,0,0:1:0:2:./.:./.:.:0:0:.:.
chr1_ref_v2	212849	.	T	C	.	PASS	IntersectsRepeat=0;RepeatCorrectionApplied=0	SAC:ACF:DF:PD:GT:SGT:SF:SV:SIG:MT:PAC	0,0,0,0:0:1:2:./.:./.:.:0	0,0,0,1:0:1:2:./.:./.:.:0:0:.:.	0,0,0,0:0:1:2:./.:./.:.:0:0:.:.	0,1,0,0:0:1:2:./.:./.:.:0:0:.:.	0,1,0,0:0:0:2:./.:./.:.:0:0:.:.
chr1_ref_v2	214016	.	A	G	.	PASS	IntersectsRepeat=1;RepeatCorrectionApplied=0	SAC:ACF:DF:PD:GT:SGT:SF:SV:SIG:MT:PAC	2,0,0,0:0:1:2:./.:./.:.:0	4,2,0,0:1:1:2:./.:./.:.:0:0:.:.	2,0,0,0:0:1:2:./.:./.:.:0:0:.:.	15,3,2,3:1:1:2:0/1:0/0:0.5:0:0:.:.	5,0,1,1:1:0:2:./.:./.:.:0:0:.:.
chr1_ref_v2	215056	.	C	T	.	PASS	IntersectsRepeat=0;RepeatCorrectionApplied=0	SAC:ACF:DF:PD:GT:SGT:SF:SV:SIG:MT:PAC	0,0,1,0:0:1:2:./.:./.:.:0	0,0,0,0:0:1:2:./.:./.:.:0:0:.:.	0,0,1,0:0:1:2:./.:./.:.:0:0:.:.	0,0,1,0:0:1:2:./.:./.:.:0:0:.:.	0,0,0,0:0:0:2:./.:./.:.:0:0:.:.
chr1_ref_v2	215060	.	G	A	.	PASS	IntersectsRepeat=0;RepeatCorrectionApplied=0	SAC:ACF:DF:PD:GT:SGT:SF:SV:SIG:MT:PAC	0,0,1,0:0:1:2:./.:./.:.:0	0,0,0,0:0:1:2:./.:./.:.:0:0:.:.	0,0,1,0:0:1:2:./.:./.:.:0:0:.:.	0,0,2,0:0:1:2:./.:./.:.:0:0:.:.	0,0,0,0:0:0:2:./.:./.:.:0:0:.:.
chr1_ref_v2	215063	.	C	T	.	PASS	IntersectsRepeat=0;RepeatCorrectionApplied=0	SAC:ACF:DF:PD:GT:SGT:SF:SV:SIG:MT:PAC	0,0,1,0:0:1:2:./.:./.:.:0	0,0,0,0:0:1:2:./.:./.:.:0:0:.:.	0,0,3,0:0:1:2:./.:./.:.:0:0:.:.	0,0,2,0:0:1:2:./.:./.:.:0:0:.:.	0,0,0,0:0:0:2:./.:./.:.:0:0:.:.
chr1_ref_v2	218908	.	T	G	.	PASS	IntersectsRepeat=0;RepeatCorrectionApplied=0	SAC:ACF:DF:PD:GT:SGT:SF:SV:SIG:MT:PAC	58,0,21,0:1:1:2:0/0:0/1:0.5:0	34,0,4,0:1:1:2:0/0:0/1:0.25:0:0:.:.	42,0,5,0:1:1:2:0/0:0/1:0.25:0:0:.:.	78,0,9,0:1:1:2:0/0:0/1:0.25:0:0:.:.	19,0,2,0:1:1:2:0/0:0/1:0.25:0:0:.:.
chr1_ref_v2	219115	.	CTTTTTTTTTTTTTTTTTT	C	.	PASS	IntersectsRepeat=1;RepeatCorrectionApplied=1	SAC:ACF:DF:PD:GT:SGT:SF:SV:SIG:MT:PAC	0,11,0,22:1:1:2:0/1:1/1:0.25:0	0,5,1,16:1:1:2:1/1:0/1:0.5:0:0:.:.	0,6,1,18:1:1:2:1/1:0/1:0.5:0:0:.:.	0,8,2,24:1:1:2:1/1:0/1:0.5:0:0:.:.	0,1,0,7:1:0:2:./.:./.:.:0:0:.:.
chr1_ref_v2	219138	.	T	C	.	PASS	IntersectsRepeat=1;RepeatCorrectionApplied=0	SAC:ACF:DF:PD:GT:SGT:SF:SV:SIG:MT:PAC	0,14,0,8:1:1:2:0/1:0/0:0.25:0	0,6,1,8:1:0:2:./.:./.:.:0:0:.:.	0,10,1,12:1:1:2:0/1:1/1:0.125:0:0:.:.	0,15,2,13:1:1:2:0/1:./.:.:0:0:.:.	0,0,0,3:0:0:2:./.:./.:.:0:0:.:.
chr1_ref_v2	221083	.	A	G	.	PASS	IntersectsRepeat=1;RepeatCorrectionApplied=0	SAC:ACF:DF:PD:GT:SGT:SF:SV:SIG:MT:PAC	0,0,0,0:0:1:2:./.:./.:.:0	0,0,0,1:0:1:2:./.:./.:.:0:0:.:.	0,0,0,0:0:1:2:./.:./.:.:0:0:.:.	0,0,0,1:0:1:2:./.:./.:.:0:0:.:.	0,0,0,0:0:0:2:./.:./.:.:0:0:.:.
chr1_ref_v2	223383	.	AT	A	.	PASS	IntersectsRepeat=0;RepeatCorrectionApplied=0	SAC:ACF:DF:PD:GT:SGT:SF:SV:SIG:MT:PAC	0,0,0,0:0:1:2:./.:./.:.:0	0,0,0,0:0:1:2:./.:./.:.:0:0:.:.	0,0,0,0:0:1:2:./.:./.:.:0:0:.:.	0,0,1,1:1:1:2:./.:./.:.:0:0:.:.	0,0,0,0:0:0:2:./.:./.:.:0:0:.:.
chr1_ref_v2	223387	.	T	TC	.	PASS	IntersectsRepeat=0;RepeatCorrectionApplied=0	SAC:ACF:DF:PD:GT:SGT:SF:SV:SIG:MT:PAC	0,0,0,0:0:1:2:./.:./.:.:0	0,0,0,0:0:1:2:./.:./.:.:0:0:.:.	0,0,0,0:0:1:2:./.:./.:.:0:0:.:.	0,0,1,1:1:1:2:./.:./.:.:0:0:.:.	0,0,0,0:0:0:2:./.:./.:.:0:0:.:.
chr1_ref_v2	223396	.	C	T	.	PASS	IntersectsRepeat=0;RepeatCorrectionApplied=0	SAC:ACF:DF:PD:GT:SGT:SF:SV:SIG:MT:PAC	0,0,0,0:0:1:2:./.:./.:.:0	0,0,0,0:0:1:2:./.:./.:.:0:0:.:.	0,0,0,0:0:1:2:./.:./.:.:0:0:.:.	0,0,1,1:1:1:2:./.:./.:.:0:0:.:.	0,0,0,0:0:0:2:./.:./.:.:0:0:.:.
chr1_ref_v2	223428	.	A	AATTGATG	.	PASS	IntersectsRepeat=1;RepeatCorrectionApplied=0	SAC:ACF:DF:PD:GT:SGT:SF:SV:SIG:MT:PAC	0,0,0,0:0:1:2:./.:./.:.:0	0,0,0,0:0:1:2:./.:./.:.:0:0:.:.	0,0,0,0:0:1:2:./.:./.:.:0:0:.:.	0,0,0,2:0:1:2:./.:./.:.:0:0:.:.	0,0,0,0:0:0:2:./.:./.:.:0:0:.:.
chr1_ref_v2	223448	.	G	GGTTGA	.	PASS	IntersectsRepeat=0;RepeatCorrectionApplied=0	SAC:ACF:DF:PD:GT:SGT:SF:SV:SIG:MT:PAC	0,0,0,0:0:1:2:./.:./.:.:0	0,0,0,0:0:1:2:./.:./.:.:0:0:.:.	0,0,0,0:0:1:2:./.:./.:.:0:0:.:.	0,0,0,1:0:1:2:./.:./.:.:0:0:.:.	0,0,0,0:0:0:2:./.:./.:.:0:0:.:.
chr1_ref_v2	224189	.	A	G	.	PASS	IntersectsRepeat=1;RepeatCorrectionApplied=0	SAC:ACF:DF:PD:GT:SGT:SF:SV:SIG:MT:PAC	0,0,0,0:0:1:2:./.:./.:.:0	0,0,0,0:0:1:2:./.:./.:.:0:0:.:.	0,0,1,1:1:1:2:./.:./.:.:0:0:.:.	0,0,1,1:1:1:2:./.:./.:.:0:0:.:.	0,0,0,0:0:0:2:./.:./.:.:0:0:.:.
chr1_ref_v2	224260	.	T	TGTCACCA	.	PASS	IntersectsRepeat=0;RepeatCorrectionApplied=0	SAC:ACF:DF:PD:GT:SGT:SF:SV:SIG:MT:PAC	0,0,0,0:0:1:2:./.:./.:.:0	0,0,0,0:0:1:2:./.:./.:.:0:0:.:.	0,1,0,0:0:1:2:./.:./.:.:0:0:.:.	0,2,2,0:1:1:2:./.:./.:.:0:0:.:.	0,0,0,0:0:0:2:./.:./.:.:0:0:.:.
chr1_ref_v2	224261	.	G	GCCACCA	.	PASS	IntersectsRepeat=0;RepeatCorrectionApplied=0	SAC:ACF:DF:PD:GT:SGT:SF:SV:SIG:MT:PAC	0,0,0,0:0:1:2:./.:./.:.:0	0,0,0,0:0:1:2:./.:./.:.:0:0:.:.	0,0,0,1:0:1:2:./.:./.:.:0:0:.:.	2,2,0,2:1:1:2:./.:./.:.:0:0:.:.	0,0,0,0:0:0:2:./.:./.:.:0:0:.:.
chr1_ref_v2	224262	.	G	GA	.	PASS	IntersectsRepeat=0;RepeatCorrectionApplied=0	SAC:ACF:DF:PD:GT:SGT:SF:SV:SIG:MT:PAC	0,0,0,0:0:1:2:./.:./.:.:0	0,0,0,0:0:1:2:./.:./.:.:0:0:.:.	0,0,0,0:0:1:2:./.:./.:.:0:0:.:.	2,2,0,1:1:1:2:./.:./.:.:0:0:.:.	0,0,0,0:0:0:2:./.:./.:.:0:0:.:.
chr1_ref_v2	224271	.	G	T	.	PASS	IntersectsRepeat=0;RepeatCorrectionApplied=0	SAC:ACF:DF:PD:GT:SGT:SF:SV:SIG:MT:PAC	0,0,0,0:0:1:2:./.:./.:.:0	0,0,0,0:0:1:2:./.:./.:.:0:0:.:.	0,0,0,0:0:1:2:./.:./.:.:0:0:.:.	0,0,2,3:1:1:2:./.:./.:.:0:0:.:.	0,0,0,0:0:0:2:./.:./.:.:0:0:.:.
chr2_ref_v2	6059	.	A	C	.	ExcRegion	IntersectsRepeat=0;RepeatCorrectionApplied=0	SAC:ACF:DF:PD:GT:SGT:SF:SV:SIG:MT:PAC	58,29,0,18:1:1:2:./.:./.:.:0	23,16,0,1:1:1:2:./.:./.:.:0:0:.:.	71,50,0,8:1:1:2:./.:./.:.:0:0:.:.	85,50,0,12:1:1:2:./.:./.:.:0:0:.:.	20,14,0,1:1:1:2:./.:./.:.:0:0:.:.
chr2_ref_v2	7024	.	G	A	.	PASS	IntersectsRepeat=0;RepeatCorrectionApplied=0	SAC:ACF:DF:PD:GT:SGT:SF:SV:SIG:MT:PAC	59,71,1,8:1:1:2:0/0:0/1:0.125:0	17,23,3,14:1:1:2:0/0:0/1:0.5:1:0:.:.	65,58,4,14:1:1:2:0/0:0/1:0.25:1:0:.:.	87,99,6,28:1:1:2:0/0:0/1:0.25:1:0:.:.	18,13,3,10:1:1:2:0/0:0/1:0.5:0:0:.:.
chr2_ref_v2	7509	.	C	CA	.	PASS	IntersectsRepeat=1;RepeatCorrectionApplied=0	SAC:ACF:DF:PD:GT:SGT:SF:SV:SIG:MT:PAC	0,0,2,0:0:1:2:./.:./.:.:0	0,0,1,0:0:0:2:./.:./.:.:0:0:.:.	0,0,1,0:0:1:2:./.:./.:.:0:0:.:.	0,0,1,1:1:1:2:./.:./.:.:0:0:.:.	0,0,0,0:0:0:2:./.:./.:.:0:0:.:.
chr2_ref_v2	7510	.	G	A	.	PASS	IntersectsRepeat=1;RepeatCorrectionApplied=0	SAC:ACF:DF:PD:GT:SGT:SF:SV:SIG:MT:PAC	0,0,2,0:0:1:2:./.:./.:.:0	0,0,1,0:0:0:2:./.:./.:.:0:0:.:.	0,0,1,0:0:1:2:./.:./.:.:0:0:.:.	0,0,1,1:1:1:2:./.:./.:.:0:0:.:.	0,0,0,0:0:0:2:./.:./.:.:0:0:.:.
chr2_ref_v2	9020	.	GAAAAAA	G,GAAA,GAAAA	.	ExcRegion	IntersectsRepeat=1;RepeatCorrectionApplied=1	SAC:ACF:DF:PD:GT:SGT:SF:SV:SIG:MT:PAC	33,38,0,0,1,2,0,1:1:1:2:./.:./.:.:0	11,8,8,6,0,1,1,2:1:1:2:./.:./.:.:0:1:.:.	16,12,0,0,3,7,6,5:1:1:2:./.:./.:.:0:0:.:.	7,5,2,3,17,19,7,10:1:1:2:./.:./.:.:0:1:.:.	6,10,2,3,0,0,0,1:1:1:2:./.:./.:.:0:0:.:.
chr2_ref_v2	19054	.	T	G	.	PASS	IntersectsRepeat=0;RepeatCorrectionApplied=0	SAC:ACF:DF:PD:GT:SGT:SF:SV:SIG:MT:PAC	29,107,27,0:1:1:2:0/0:0/1:0.25:0	11,24,13,0:1:1:2:0/0:0/1:0.5:0:0:.:.	25,77,25,0:1:1:2:0/0:0/1:0.5:0:0:.:.	41,109,30,0:1:1:2:0/0:0/1:0.25:0:0:.:.	7,17,3,0:1:1:2:0/0:0/1:0.25:0:0:.:.
chr2_ref_v2	22106	.	C	T	.	PASS	IntersectsRepeat=0;RepeatCorrectionApplied=0	SAC:ACF:DF:PD:GT:SGT:SF:SV:SIG:MT:PAC	98,108,0,0:1:1:2:0/0:./.:.:0	32,47,0,0:1:1:2:0/0:./.:.:0:0:.:.	93,108,0,0:1:1:2:0/0:./.:.:0:0:.:.	90,114,0,0:1:1:2:0/0:./.:.:0:0:.:.	13,20,3,2:1:1:2:0/0:0/1:0.25:0:0:.:.
chr2_ref_v2	24051	.	GT	G,GTT	.	PASS	IntersectsRepeat=1;RepeatCorrectionApplied=1	SAC:ACF:DF:PD:GT:SGT:SF:SV:SIG:MT:PAC	30,22,4,6,4,1:1:1:2:0/0:0/1:0.125:0	1,1,17,16,5,9:1:1:2:1/2:1/1:0.25:0:1:g.24052delT,g.24051_24052insT:0,0	48,46,3,7,8,7:1:1:2:0/0:0/2:0.25:0:0:.:.	49,40,5,4,12,12:1:1:2:0/0:0/2:0.5:0:0:.:.	10,10,1,1,1,2:1:1:2:0/0:0/2:0.125:0:0:.:.
chr2_ref_v2	24069	.	TA	T	.	PASS	IntersectsRepeat=1;RepeatCorrectionApplied=1	SAC:ACF:DF:PD:GT:SGT:SF:SV:SIG:MT:PAC	27,73,0,1:1:1:2:0/0:./.:.:0	16,32,1,1:1:1:2:0/0:./.:.:0:0:.:.	20,31,21,51:1:1:2:0/1:1/1:0.125:0:1:g.24070delA:0	61,89,0,2:1:1:2:0/0:./.:.:0:0:.:.	16,15,1,2:1:1:2:0/0:0/1:0.125:0:0:.:.
chr2_ref_v2	28693	.	CTT	C,CT,CTTT	.	PASS	IntersectsRepeat=1;RepeatCorrectionApplied=1	SAC:ACF:DF:PD:GT:SGT:SF:SV:SIG:MT:PAC	21,18,0,0,4,3,5,2:1:1:2:0/0:0/3:0.25:0	2,5,1,2,14,6,2,1:1:1:2:0/2:2/3:0.25:0:0:.:.	14,14,29,19,5,8,4,7:1:1:2:0/1:1/3:0.25:0:1:g.28694_28695delTT:0	4,1,36,28,28,20,1,1:1:1:2:1/2:2/2:0.125:0:1:g.28694_28695delTT,g.28694delT:0,0	5,12,1,1,2,2,7,1:1:1:2:0/3:0/0:0.25:0:0:.:.
chr2_ref_v2	30208	.	T	C	.	ExcRegion	IntersectsRepeat=0;RepeatCorrectionApplied=0	SAC:ACF:DF:PD:GT:SGT:SF:SV:SIG:MT:PAC	0,0,0,0:0:1:2:./.:./.:.:0	0,0,0,1:0:1:2:./.:./.:.:0:0:.:.	0,0,0,0:0:1:2:./.:./.:.:0:0:.:.	0,0,0,1:0:1:2:./.:./.:.:0:0:.:.	0,0,1,0:0:0:2:./.:./.:.:0:0:.:.
chr2_ref_v2	30436	.	A	ACACC	.	ExcRegion	IntersectsRepeat=1;RepeatCorrectionApplied=0	SAC:ACF:DF:PD:GT:SGT:SF:SV:SIG:MT:PAC	0,2,0,0:0:1:2:./.:./.:.:0	0,2,0,0:0:1:2:./.:./.:.:0:0:.:.	4,1,0,0:1:1:2:./.:./.:.:0:0:.:.	1,2,0,0:1:1:2:./.:./.:.:0:0:.:.	0,1,1,1:1:0:2:./.:./.:.:0:0:.:.
chr2_ref_v2	30441	.	CTTTA	C	.	ExcRegion	IntersectsRepeat=1;RepeatCorrectionApplied=0	SAC:ACF:DF:PD:GT:SGT:SF:SV:SIG:MT:PAC	0,3,0,0:0:1:2:./.:./.:.:0	0,3,0,0:0:1:2:./.:./.:.:0:0:.:.	4,1,0,0:1:1:2:./.:./.:.:0:0:.:.	1,2,0,0:1:1:2:./.:./.:.:0:0:.:.	0,1,1,1:1:0:2:./.:./.:.:0:0:.:.
chr2_ref_v2	33729	.	A	G	.	ExcRegion	IntersectsRepeat=1;RepeatCorrectionApplied=0	SAC:ACF:DF:PD:GT:SGT:SF:SV:SIG:MT:PAC	0,0,0,0:0:1:2:./.:./.:.:0	0,0,0,0:0:1:2:./.:./.:.:0:0:.:.	0,0,0,0:0:1:2:./.:./.:.:0:0:.:.	0,0,0,0:0:1:2:./.:./.:.:0:0:.:.	0,0,1,0:0:0:2:./.:./.:.:0:0:.:.
chr2_ref_v2	33754	.	A	G	.	ExcRegion	IntersectsRepeat=0;RepeatCorrectionApplied=0	SAC:ACF:DF:PD:GT:SGT:SF:SV:SIG:MT:PAC	0,0,0,0:0:1:2:./.:./.:.:0	0,0,0,0:0:1:2:./.:./.:.:0:0:.:.	0,0,0,0:0:1:2:./.:./.:.:0:0:.:.	0,0,0,0:0:1:2:./.:./.:.:0:0:.:.	0,0,1,1:1:0:2:./.:./.:.:0:0:.:.
chr2_ref_v2	33766	.	G	A	.	ExcRegion	IntersectsRepeat=1;RepeatCorrectionApplied=0	SAC:ACF:DF:PD:GT:SGT:SF:SV:SIG:MT:PAC	0,0,0,0:0:1:2:./.:./.:.:0	0,0,0,0:0:1:2:./.:./.:.:0:0:.:.	0,0,0,0:0:1:2:./.:./.:.:0:0:.:.	0,0,0,0:0:1:2:./.:./.:.:0:0:.:.	0,0,1,1:1:0:2:./.:./.:.:0:0:.:.
chr2_ref_v2	34296	.	G	A	.	ExcRegion	IntersectsRepeat=1;RepeatCorrectionApplied=0	SAC:ACF:DF:PD:GT:SGT:SF:SV:SIG:MT:PAC	0,0,0,1:0:1:2:./.:./.:.:0	0,0,0,0:0:1:2:./.:./.:.:0:0:.:.	0,0,0,0:0:1:2:./.:./.:.:0:0:.:.	0,0,0,0:0:1:2:./.:./.:.:0:0:.:.	0,0,0,0:0:0:2:./.:./.:.:0:0:.:.
chr2_ref_v2	34388	.	A	C	.	ExcRegion	IntersectsRepeat=0;RepeatCorrectionApplied=0	SAC:ACF:DF:PD:GT:SGT:SF:SV:SIG:MT:PAC	0,0,0,0:0:1:2:./.:./.:.:0	0,0,0,0:0:1:2:./.:./.:.:0:0:.:.	1,0,0,0:0:1:2:./.:./.:.:0:0:.:.	0,0,1,1:1:1:2:./.:./.:.:0:0:.:.	0,0,0,0:0:0:2:./.:./.:.:0:0:.:.
chr2_ref_v2	34394	.	G	A	.	ExcRegion	IntersectsRepeat=1;RepeatCorrectionApplied=0	SAC:ACF:DF:PD:GT:SGT:SF:SV:SIG:MT:PAC	0,0,0,0:0:1:2:./.:./.:.:0	0,0,0,0:0:1:2:./.:./.:.:0:0:.:.	1,0,0,0:0:1:2:./.:./.:.:0:0:.:.	0,0,1,1:1:1:2:./.:./.:.:0:0:.:.	0,0,0,0:0:0:2:./.:./.:.:0:0:.:.
chr2_ref_v2	34410	.	A	G	.	ExcRegion	IntersectsRepeat=1;RepeatCorrectionApplied=0	SAC:ACF:DF:PD:GT:SGT:SF:SV:SIG:MT:PAC	0,0,0,0:0:1:2:./.:./.:.:0	0,0,0,0:0:1:2:./.:./.:.:0:0:.:.	1,0,0,0:0:1:2:./.:./.:.:0:0:.:.	0,0,0,1:0:1:2:./.:./.:.:0:0:.:.	0,0,0,0:0:0:2:./.:./.:.:0:0:.:.
chr2_ref_v2	34412	.	C	T	.	ExcRegion	IntersectsRepeat=0;RepeatCorrectionApplied=0	SAC:ACF:DF:PD:GT:SGT:SF:SV:SIG:MT:PAC	0,0,0,0:0:1:2:./.:./.:.:0	1,1,0,0:1:1:2:./.:./.:.:0:0:.:.	1,0,0,0:0:1:2:./.:./.:.:0:0:.:.	0,0,0,1:0:1:2:./.:./.:.:0:0:.:.	0,0,0,0:0:0:2:./.:./.:.:0:0:.:.
chr2_ref_v2	34610	.	T	A	.	ExcRegion	IntersectsRepeat=1;RepeatCorrectionApplied=0	SAC:ACF:DF:PD:GT:SGT:SF:SV:SIG:MT:PAC	0,0,0,0:0:1:2:./.:./.:.:0	0,0,0,0:0:1:2:./.:./.:.:0:0:.:.	0,0,0,0:0:1:2:./.:./.:.:0:0:.:.	0,0,0,0:0:1:2:./.:./.:.:0:0:.:.	0,0,1,0:0:0:2:./.:./.:.:0:0:.:.
chr2_ref_v2	35483	.	C	T	.	ExcRegion	IntersectsRepeat=1;RepeatCorrectionApplied=0	SAC:ACF:DF:PD:GT:SGT:SF:SV:SIG:MT:PAC	0,0,81,0:0:1:2:./.:./.:.:0	0,0,10,0:0:0:2:./.:./.:.:0:0:.:.	0,0,62,0:0:1:2:./.:./.:.:0:0:.:.	0,0,59,0:0:1:2:./.:./.:.:0:0:.:.	0,0,9,0:0:0:2:./.:./.:.:0:0:.:.
chr2_ref_v2	37282	.	GT	G	.	PASS	IntersectsRepeat=1;RepeatCorrectionApplied=1	SAC:ACF:DF:PD:GT:SGT:SF:SV:SIG:MT:PAC	75,88,0,0:1:1:2:0/0:./.:.:0	25,28,0,0:1:1:2:0/0:./.:.:0:0:.:.	48,48,49,48:1:1:2:0/1:./.:.:0:1:g.37283delT:0	78,69,0,0:1:1:2:0/0:./.:.:0:0:.:.	13,23,0,0:1:1:2:0/0:./.:.:0:0:.:.
chr2_ref_v2	38247	.	A	C	.	PASS	IntersectsRepeat=0;RepeatCorrectionApplied=0	SAC:ACF:DF:PD:GT:SGT:SF:SV:SIG:MT:PAC	97,17,0,12:1:1:2:0/0:0/1:0.25:0	38,9,0,4:1:1:2:0/0:0/1:0.25:0:0:.:.	99,15,0,12:1:1:2:0/0:0/1:0.25:0:0:.:.	113,28,0,17:1:1:2:0/0:0/1:0.25:0:0:.:.	19,6,0,6:1:1:2:0/0:0/1:0.5:0:0:.:.
chr2_ref_v2	38755	.	TA	T	.	PASS	IntersectsRepeat=1;RepeatCorrectionApplied=1	SAC:ACF:DF:PD:GT:SGT:SF:SV:SIG:MT:PAC	79,81,5,6:1:1:2:0/0:./.:.:0	33,46,1,2:1:1:2:0/0:./.:.:0:0:.:.	40,58,35,43:1:1:2:0/1:0/0:0.25:0:1:g.38756delA:0	65,57,62,47:1:1:2:0/1:0/0:0.25:0:1:g.38756delA:0	18,24,0,3:1:1:2:0/0:./.:.:0:0:.:.
chr2_ref_v2	38966	.	GT	G	.	PASS	IntersectsRepeat=1;RepeatCorrectionApplied=1	SAC:ACF:DF:PD:GT:SGT:SF:SV:SIG:MT:PAC	48,62,5,3:1:1:2:0/0:./.:.:0	15,14,9,18:1:1:2:0/1:0/0:0.25:0:1:g.38967delT:0	71,61,5,5:1:1:2:0/0:./.:.:0:0:.:.	7,6,77,89:1:1:2:1/1:0/1:0.125:0:1:g.38967delT,g.38967delT:0,1	14,5,13,12:1:1:2:0/1:./.:.:0:1:g.38967delT:0
chr2_ref_v2	40588	.	CAT	C,CATAT	.	PASS	IntersectsRepeat=1;RepeatCorrectionApplied=1	SAC:ACF:DF:PD:GT:SGT:SF:SV:SIG:MT:PAC	24,27,6,5,0,1:1:1:2:0/0:./.:.:0	7,4,3,3,3,5:1:1:2:0/2:0/1:0.25:0:0:.:.	39,22,7,12,6,4:1:1:2:0/0:0/1:0.125:0:0:.:.	12,8,4,2,45,37:1:1:2:2/2:1/2:0.125:0:1:g.40588_40589insAT,g.40588_40589insAT:0,1	4,2,5,0,2,1:1:0:2:./.:./.:.:0:0:.:.
chr2_ref_v2	41777	.	G	T	.	PASS	IntersectsRepeat=0;RepeatCorrectionApplied=0	SAC:ACF:DF:PD:GT:SGT:SF:SV:SIG:MT:PAC	87,136,0,0:1:1:2:0/0:./.:.:0	33,33,0,0:1:1:2:0/0:./.:.:0:0:.:.	92,110,0,0:1:1:2:0/0:./.:.:0:0:.:.	108,115,0,0:1:1:2:0/0:./.:.:0:0:.:.	18,19,4,3:1:1:2:0/0:0/1:0.25:0:0:.:.
chr2_ref_v2	42144	.	A	G	.	PASS	IntersectsRepeat=1;RepeatCorrectionApplied=0	SAC:ACF:DF:PD:GT:SGT:SF:SV:SIG:MT:PAC	117,134,0,0:1:1:2:0/0:./.:.:0	28,46,0,0:1:1:2:0/0:./.:.:0:0:.:.	94,98,1,1:1:1:2:0/0:./.:.:0:0:.:.	88,127,0,0:1:1:2:0/0:./.:.:0:0:.:.	15,15,5,1:1:1:2:0/0:0/1:0.25:0:0:.:.
chr2_ref_v2	44378	.	CT	C	.	PASS	IntersectsRepeat=1;RepeatCorrectionApplied=1	SAC:ACF:DF:PD:GT:SGT:SF:SV:SIG:MT:PAC	76,52,0,0:1:1:2:0/0:./.:.:0	31,24,1,0:1:1:2:0/0:./.:.:0:0:.:.	86,69,0,0:1:1:2:0/0:./.:.:0:0:.:.	89,67,0,0:1:1:2:0/0:./.:.:0:0:.:.	19,19,4,3:1:1:2:0/0:0/1:0.25:0:0:.:.
chr2_ref_v2	45217	.	CT	C,CTT	.	PASS	IntersectsRepeat=1;RepeatCorrectionApplied=1	SAC:ACF:DF:PD:GT:SGT:SF:SV:SIG:MT:PAC	40,42,2,1,1,1:1:1:2:0/0:./.:.:0	14,14,1,4,6,2:1:1:2:0/0:0/2:0.5:0:0:.:.	33,23,43,49,3,7:1:1:2:0/1:1/2:0.125:0:1:g.45218delT:0	4,4,71,70,0,0:1:1:2:1/1:./.:.:0:1:g.45218delT,g.45218delT:0,1	13,13,2,2,3,2:1:1:2:0/0:0/2:0.25:0:0:.:.
chr2_ref_v2	45239	.	GA	G	.	PASS	IntersectsRepeat=1;RepeatCorrectionApplied=1	SAC:ACF:DF:PD:GT:SGT:SF:SV:SIG:MT:PAC	48,56,0,2:1:1:2:0/0:./.:.:0	12,16,9,9:1:1:2:0/1:0/0:0.25:0:1:g.45240delA:0	71,77,5,5:1:1:2:0/0:./.:.:0:0:.:.	43,47,34,35:1:1:2:0/1:0/0:0.25:0:1:g.45240delA:0	12,15,4,8:1:1:2:0/0:0/1:0.5:0:0:.:.
chr2_ref_v2	45844	.	C	T	.	PASS	IntersectsRepeat=0;RepeatCorrectionApplied=0	SAC:ACF:DF:PD:GT:SGT:SF:SV:SIG:MT:PAC	56,126,0,0:1:1:2:0/0:./.:.:0	35,32,0,0:1:1:2:0/0:./.:.:0:0:.:.	79,80,0,0:1:1:2:0/0:./.:.:0:0:.:.	41,33,53,44:1:1:2:0/1:1/1:0.125:0:1:g.45844C>T:0	17,19,0,0:1:1:2:0/0:./.:.:0:0:.:.
chr2_ref_v2	45954	.	AT	A,ATT	.	PASS	IntersectsRepeat=1;RepeatCorrectionApplied=1	SAC:ACF:DF:PD:GT:SGT:SF:SV:SIG:MT:PAC	5,27,2,4,13,5:1:1:2:0/2:0/0:0.25:0	4,18,0,5,6,3:1:1:2:0/2:2/2:0.25:0:0:.:.	5,22,6,22,8,2:1:1:2:0/2:0/1:0.5:0:1:.:.	4,40,5,24,15,16:1:1:2:0/2:1/2:0.25:0:0:.:.	2,9,1,3,2,2:1:0:2:./.:./.:.:0:0:.:.
chr2_ref_v2	48040	.	C	T	.	PASS	IntersectsRepeat=1;RepeatCorrectionApplied=0	SAC:ACF:DF:PD:GT:SGT:SF:SV:SIG:MT:PAC	72,83,0,0:1:1:2:0/0:./.:.:0	33,29,0,0:1:1:2:0/0:./.:.:0:0:.:.	80,65,0,0:1:1:2:0/0:./.:.:0:0:.:.	93,88,0,0:1:1:2:0/0:./.:.:0:0:.:.	24,22,4,4:1:1:2:0/0:0/1:0.25:0:0:.:.
chr2_ref_v2	48402	.	A	G	.	PASS	IntersectsRepeat=1;RepeatCorrectionApplied=0	SAC:ACF:DF:PD:GT:SGT:SF:SV:SIG:MT:PAC	89,103,0,0:1:1:2:0/0:./.:.:0	32,29,0,1:1:1:2:0/0:./.:.:0:0:.:.	104,93,0,0:1:1:2:0/0:./.:.:0:0:.:.	92,100,0,0:1:1:2:0/0:./.:.:0:0:.:.	17,14,2,3:1:1:2:0/0:0/1:0.25:0:0:.:.
chr2_ref_v2	51370	.	G	A	.	PASS	IntersectsRepeat=0;RepeatCorrectionApplied=0	SAC:ACF:DF:PD:GT:SGT:SF:SV:SIG:MT:PAC	105,76,0,0:1:1:2:0/0:./.:.:0	38,28,0,0:1:1:2:0/0:./.:.:0:0:.:.	123,68,1,0:1:1:2:0/0:./.:.:0:0:.:.	110,93,0,0:1:1:2:0/0:./.:.:0:0:.:.	16,15,1,4:1:1:2:0/0:0/1:0.25:0:0:.:.
chr2_ref_v2	62774	.	GA	G,GAA	.	PASS	IntersectsRepeat=1;RepeatCorrectionApplied=1	SAC:ACF:DF:PD:GT:SGT:SF:SV:SIG:MT:PAC	41,53,5,12,4,2:1:1:2:0/0:0/1:0.125:0	12,18,1,2,9,9:1:1:2:0/2:2/2:0.5:0:0:.:.	41,67,3,5,6,7:1:1:2:0/0:0/2:0.125:0:0:.:.	36,62,6,9,9,9:1:1:2:0/0:0/2:0.25:0:0:.:.	8,9,7,13,2,0:1:1:2:0/1:0/2:0.125:0:0:.:.
chr2_ref_v2	63659	.	G	GA	.	PASS	IntersectsRepeat=1;RepeatCorrectionApplied=1	SAC:ACF:DF:PD:GT:SGT:SF:SV:SIG:MT:PAC	73,68,1,1:1:1:2:0/0:./.:.:0	27,30,1,2:1:1:2:0/0:./.:.:0:0:.:.	53,95,3,2:1:1:2:0/0:./.:.:0:0:.:.	71,83,3,4:1:1:2:0/0:./.:.:0:0:.:.	17,15,2,5:1:1:2:0/0:0/1:0.25:0:0:.:.
chr2_ref_v2	69627	.	CAA	C,CA	.	PASS	IntersectsRepeat=1;RepeatCorrectionApplied=1	SAC:ACF:DF:PD:GT:SGT:SF:SV:SIG:MT:PAC	37,67,1,0,4,5:1:1:2:0/0:./.:.:0	27,27,2,0,2,2:1:1:2:0/0:0/1:0.125:0:0:.:.	25,38,1,0,26,41:1:1:2:0/0:0/2:0.25:1:1:.:	49,47,4,5,51,52:1:1:2:0/2:0/0:0.125:0:1:g.69628delA:0	9,11,4,2,1,1:1:1:2:0/0:0/1:0.5:0:0:.:.
chr2_ref_v2	69740	.	T	C	.	PASS	IntersectsRepeat=1;RepeatCorrectionApplied=0	SAC:ACF:DF:PD:GT:SGT:SF:SV:SIG:MT:PAC	82,60,0,0:1:1:2:0/0:./.:.:0	47,22,0,0:1:1:2:0/0:./.:.:0:0:.:.	149,63,0,0:1:1:2:0/0:./.:.:0:0:.:.	136,87,0,0:1:1:2:0/0:./.:.:0:0:.:.	34,18,6,2:1:1:2:0/0:0/1:0.25:0:0:.:.
chr2_ref_v2	71621	.	TAGA	T	.	PASS	IntersectsRepeat=1;RepeatCorrectionApplied=1	SAC:ACF:DF:PD:GT:SGT:SF:SV:SIG:MT:PAC	1,1,109,62:1:1:2:1/1:./.:.:0	0,0,31,25:1:1:2:1/1:./.:.:0:0:.:.	0,0,88,65:1:1:2:1/1:./.:.:0:0:.:.	0,0,98,74:1:1:2:1/1:./.:.:0:0:.:.	0,0,25,21:1:1:2:1/1:./.:.:0:0:.:.
chr2_ref_v2	71820	.	C	CTT,CTTT	.	PASS	IntersectsRepeat=1;RepeatCorrectionApplied=1	SAC:ACF:DF:PD:GT:SGT:SF:SV:SIG:MT:PAC	6,0,4,13,5,34:1:1:2:2/2:0/2:0.25:0	5,1,11,15,5,13:1:1:2:1/2:0/2:0.25:0:0:.:.	4,3,12,33,9,30:1:1:2:2/2:0/2:0.125:0:0:.:.	10,5,27,38,16,38:1:1:2:2/2:0/2:0.25:0:0:.:.	2,1,7,13,1,2:1:1:2:1/1:0/1:0.25:0:0:.:.
chr2_ref_v2	72351	.	A	ACAACAACAG	.	PASS	IntersectsRepeat=1;RepeatCorrectionApplied=0	SAC:ACF:DF:PD:GT:SGT:SF:SV:SIG:MT:PAC	1,0,1,2:1:0:2:./.:./.:.:0	1,1,0,0:1:0:2:./.:./.:.:0:0:.:.	1,0,2,3:1:0:2:./.:./.:.:0:0:.:.	1,3,1,2:1:0:2:./.:./.:.:0:0:.:.	0,1,0,0:0:0:2:./.:./.:.:0:0:.:.
chr2_ref_v2	72363	.	A	ACAACAG	.	PASS	IntersectsRepeat=1;RepeatCorrectionApplied=0	SAC:ACF:DF:PD:GT:SGT:SF:SV:SIG:MT:PAC	2,2,1,0:1:0:2:./.:./.:.:0	0,0,1,0:0:0:2:./.:./.:.:0:0:.:.	3,1,0,0:1:0:2:./.:./.:.:0:0:.:.	1,3,1,0:1:0:2:./.:./.:.:0:0:.:.	0,1,0,0:0:0:2:./.:./.:.:0:0:.:.
chr2_ref_v2	74551	.	GA	G	.	PASS	IntersectsRepeat=1;RepeatCorrectionApplied=1	SAC:ACF:DF:PD:GT:SGT:SF:SV:SIG:MT:PAC	85,82,0,0:1:1:2:0/0:./.:.:0	31,19,0,0:1:1:2:0/0:./.:.:0:0:.:.	74,75,0,0:1:1:2:0/0:./.:.:0:0:.:.	81,67,0,0:1:1:2:0/0:./.:.:0:0:.:.	17,22,3,4:1:1:2:0/0:0/1:0.25:0:0:.:.
chr2_ref_v2	75099	.	TA	T	.	PASS	IntersectsRepeat=1;RepeatCorrectionApplied=1	SAC:ACF:DF:PD:GT:SGT:SF:SV:SIG:MT:PAC	64,104,5,5:1:1:2:0/0:./.:.:0	7,16,11,17:1:1:2:0/1:./.:.:0:1:g.75100delA:0	33,44,35,45:1:1:2:0/1:0/0:0.125:0:1:g.75100delA:0	78,96,11,8:1:1:2:0/0:./.:.:0:0:.:.	14,10,2,4:1:1:2:0/0:0/1:0.125:0:0:.:.
chr2_ref_v2	80246	.	T	C	.	PASS	IntersectsRepeat=1;RepeatCorrectionApplied=0	SAC:ACF:DF:PD:GT:SGT:SF:SV:SIG:MT:PAC	95,103,0,0:1:1:2:0/0:./.:.:0	14,15,17,17:1:1:2:0/1:1/1:0.125:0:1:g.80246T>C:0	83,101,0,1:1:1:2:0/0:./.:.:0:0:.:.	115,120,1,0:1:1:2:0/0:./.:.:0:0:.:.	28,21,0,0:1:1:2:0/0:./.:.:0:0:.:.
chr2_ref_v2	80259	.	CT	C	.	PASS	IntersectsRepeat=1;RepeatCorrectionApplied=1	SAC:ACF:DF:PD:GT:SGT:SF:SV:SIG:MT:PAC	94,82,2,4:1:1:2:0/0:./.:.:0	24,30,0,0:1:1:2:0/0:./.:.:0:0:.:.	45,50,49,32:1:1:2:0/1:0/0:0.125:0:1:g.80260delT:0	120,98,4,4:1:1:2:0/0:./.:.:0:0:.:.	24,22,1,0:1:1:2:0/0:./.:.:0:0:.:.
chr2_ref_v2	80855	.	C	A	.	PASS	IntersectsRepeat=1;RepeatCorrectionApplied=0	SAC:ACF:DF:PD:GT:SGT:SF:SV:SIG:MT:PAC	102,57,0,0:1:1:2:0/0:./.:.:0	43,21,0,0:1:1:2:0/0:./.:.:0:0:.:.	80,59,0,0:1:1:2:0/0:./.:.:0:0:.:.	116,89,0,0:1:1:2:0/0:./.:.:0:0:.:.	16,26,5,5:1:1:2:0/0:0/1:0.5:0:1:.:
chr2_ref_v2	84395	.	C	CA,CAA	.	PASS	IntersectsRepeat=1;RepeatCorrectionApplied=1	SAC:ACF:DF:PD:GT:SGT:SF:SV:SIG:MT:PAC	13,6,9,14,14,27:1:1:2:0/2:2/2:0.5:0	13,2,0,1,9,9:1:1:2:0/2:./.:.:0:0:.:.	32,23,14,12,3,8:1:1:2:0/2:0/1:0.5:0:1:.:	24,13,28,16,15,18:1:1:2:0/2:1/2:0.5:0:0:.:.	13,6,3,2,1,2:1:1:2:0/2:0/0:0.5:0:0:.:.
chr2_ref_v2	85495	.	CT	C	.	PASS	IntersectsRepeat=1;RepeatCorrectionApplied=1	SAC:ACF:DF:PD:GT:SGT:SF:SV:SIG:MT:PAC	109,81,0,0:1:1:2:0/0:./.:.:0	18,20,0,0:1:1:2:0/0:./.:.:0:0:.:.	35,34,40,46:1:1:2:0/1:1/1:0.125:0:1:g.85496delT:0	77,85,0,1:1:1:2:0/0:./.:.:0:0:.:.	13,20,0,0:1:1:2:0/0:./.:.:0:0:.:.
chr2_ref_v2	86281	.	A	G	.	PASS	IntersectsRepeat=1;RepeatCorrectionApplied=0	SAC:ACF:DF:PD:GT:SGT:SF:SV:SIG:MT:PAC	111,95,1,0:1:1:2:0/0:./.:.:0	20,24,0,0:1:1:2:0/0:./.:.:0:0:.:.	57,78,0,0:1:1:2:0/0:./.:.:0:0:.:.	77,84,0,0:1:1:2:0/0:./.:.:0:0:.:.	16,15,2,5:1:1:2:0/0:0/1:0.5:0:0:.:.
chr2_ref_v2	87115	.	C	T	.	PASS	IntersectsRepeat=0;RepeatCorrectionApplied=0	SAC:ACF:DF:PD:GT:SGT:SF:SV:SIG:MT:PAC	77,88,0,0:1:1:2:0/0:./.:.:0	17,29,0,0:1:1:2:0/0:./.:.:0:0:.:.	67,80,0,1:1:1:2:0/0:./.:.:0:0:.:.	62,83,0,0:1:1:2:0/0:./.:.:0:0:.:.	15,21,2,3:1:1:2:0/0:0/1:0.25:0:0:.:.
chr2_ref_v2	88121	.	CTT	C,CT	.	PASS	IntersectsRepeat=1;RepeatCorrectionApplied=1	SAC:ACF:DF:PD:GT:SGT:SF:SV:SIG:MT:PAC	2,1,30,38,19,31:1:1:2:1/2:1/1:0.125:0	1,0,6,19,4,17:1:1:2:1/2:2/2:0.25:0:0:.:.	2,4,35,53,20,34:1:1:2:1/2:2/2:0.125:0:0:.:.	5,4,33,57,35,38:1:1:2:1/2:2/2:0.25:0:0:.:.	1,2,4,6,6,3:1:1:2:1/2:0/2:0.25:0:0:.:.
chr2_ref_v2	89896	.	CT	C	.	PASS	IntersectsRepeat=1;RepeatCorrectionApplied=1	SAC:ACF:DF:PD:GT:SGT:SF:SV:SIG:MT:PAC	98,81,1,1:1:1:2:0/0:./.:.:0	19,21,0,0:1:1:2:0/0:./.:.:0:0:.:.	69,65,1,0:1:1:2:0/0:./.:.:0:0:.:.	38,39,47,34:1:1:2:0/1:./.:.:0:1:g.89897delT:0	20,19,0,0:1:1:2:0/0:./.:.:0:0:.:.
chr2_ref_v2	96026	.	GA	G	.	PASS	IntersectsRepeat=1;RepeatCorrectionApplied=1	SAC:ACF:DF:PD:GT:SGT:SF:SV:SIG:MT:PAC	13,30,42,43:1:1:2:0/1:1/1:0.25:0	5,4,25,27:1:1:2:1/1:0/1:0.25:0:0:.:.	30,38,61,46:1:1:2:0/1:./.:.:0:0:.:.	52,42,46,45:1:1:2:0/1:0/0:0.25:0:0:.:.	8,7,11,12:1:1:2:0/1:./.:.:0:0:.:.
chr2_ref_v2	96279	.	GA	G,GAA	.	PASS	IntersectsRepeat=1;RepeatCorrectionApplied=1	SAC:ACF:DF:PD:GT:SGT:SF:SV:SIG:MT:PAC	53,71,1,2,1,1:1:1:2:0/0:./.:.:0	9,26,1,1,1,7:1:1:2:0/0:0/2:0.5:0:0:.:.	34,35,44,36,3,3:1:1:2:0/1:0/0:0.125:0:1:g.96280delA:0	40,43,58,53,7,3:1:1:2:0/1:0/0:0.125:0:1:g.96280delA:0	9,14,3,1,3,0:1:1:2:0/0:0/2:0.25:0:0:.:.
chr2_ref_v2	101332	.	CA	C,CAA	.	PASS	IntersectsRepeat=1;RepeatCorrectionApplied=1	SAC:ACF:DF:PD:GT:SGT:SF:SV:SIG:MT:PAC	31,42,0,0,1,2:1:1:2:0/0:./.:.:0	7,16,3,2,15,8:1:1:2:0/2:2/2:0.125:0:1:g.101332_101333insA:0	51,65,6,6,2,3:1:1:2:0/0:./.:.:0:0:.:.	50,67,8,11,8,8:1:1:2:0/0:0/2:0.125:0:0:.:.	16,14,1,0,3,0:1:1:2:0/0:0/2:0.125:0:0:.:.
chr2_ref_v2	103882	.	A	T	.	PASS	IntersectsRepeat=1;RepeatCorrectionApplied=0	SAC:ACF:DF:PD:GT:SGT:SF:SV:SIG:MT:PAC	104,94,0,0:1:1:2:0/0:./.:.:0	35,26,0,0:1:1:2:0/0:./.:.:0:0:.:.	79,77,0,0:1:1:2:0/0:./.:.:0:0:.:.	47,41,55,47:1:1:2:0/1:1/1:0.125:0:1:g.103882A>T:0	34,18,0,0:1:1:2:0/0:./.:.:0:0:.:.
chr2_ref_v2	105325	.	CTT	C,CT	.	PASS	IntersectsRepeat=1;RepeatCorrectionApplied=1	SAC:ACF:DF:PD:GT:SGT:SF:SV:SIG:MT:PAC	98,61,0,0,5,5:1:1:2:0/0:./.:.:0	6,7,15,7,4,1:1:1:2:0/1:1/1:0.125:0:1:g.105326_105327delTT:0	27,28,8,7,40,18:1:1:2:0/2:0/1:0.125:0:1:g.105326delT:0	44,26,8,3,46,22:1:1:2:0/2:0/0:0.25:0:1:g.105326delT:0	13,9,1,0,12,7:1:1:2:0/0:0/2:0.5:0:1:.:
chr2_ref_v2	115429	.	GAAA	G,GA,GAAAAAAAAAAA	.	PASS	IntersectsRepeat=1;RepeatCorrectionApplied=1	SAC:ACF:DF:PD:GT:SGT:SF:SV:SIG:MT:PAC	0,12,1,6,9,7,9,17:1:1:2:2/3:0/3:0.25:0	1,0,2,6,0,1,1,7:1:0:2:./.:./.:.:0:0:.:.	5,11,0,0,2,6,9,17:1:1:2:0/3:2/3:0.25:0:0:.:.	7,11,4,6,3,6,8,33:1:1:2:2/3:0/3:0.5:1:0:.:.	0,1,1,2,3,3,2,1:1:0:2:./.:./.:.:0:0:.:.
chr2_ref_v2	116206	.	CA	C,CAA	.	PASS	IntersectsRepeat=1;RepeatCorrectionApplied=1	SAC:ACF:DF:PD:GT:SGT:SF:SV:SIG:MT:PAC	102,95,0,0,1,0:1:1:2:0/0:./.:.:0	18,31,0,0,0,0:1:1:2:0/0:./.:.:0:0:.:.	78,66,1,0,0,0:1:1:2:0/0:./.:.:0:0:.:.	43,37,0,0,48,53:1:1:2:0/2:2/2:0.125:0:1:g.116206_116207insA:0	7,5,6,6,0,0:1:1:2:0/1:./.:.:0:1:g.116207delA:0
chr2_ref_v2	122374	.	CA	C	.	PASS	IntersectsRepeat=1;RepeatCorrectionApplied=1	SAC:ACF:DF:PD:GT:SGT:SF:SV:SIG:MT:PAC	102,60,1,0:1:1:2:0/0:./.:.:0	32,30,4,5:1:1:2:0/0:0/1:0.125:0:0:.:.	94,90,2,2:1:1:2:0/0:./.:.:0:0:.:.	87,78,1,3:1:1:2:0/0:./.:.:0:0:.:.	22,17,1,0:1:1:2:0/0:./.:.:0:0:.:.
chr2_ref_v2	122421	.	GAA	GA,G	.	PASS	IntersectsRepeat=1;RepeatCorrectionApplied=1	SAC:ACF:DF:PD:GT:SGT:SF:SV:SIG:MT:PAC	46,55,6,9,3,1:1:1:2:0/0:0/2:0.125:0	8,12,10,16,1,5:1:1:2:0/1:0/0:0.125:0:1:g.122422delA:0	9,15,35,58,7,8:1:1:2:0/1:1/1:0.5:0:1:g.122422delA:0	19,37,8,10,31,36:1:1:2:0/2:./.:.:0:1:g.122422_122423delAA:0	10,2,2,2,7,9:1:1:2:0/2:./.:.:0:1:g.122422_122423delAA:0
chr2_ref_v2	122580	.	AT	A	.	PASS	IntersectsRepeat=1;RepeatCorrectionApplied=1	SAC:ACF:DF:PD:GT:SGT:SF:SV:SIG:MT:PAC	54,78,0,0:1:1:2:0/0:./.:.:0	16,17,0,0:1:1:2:0/0:./.:.:0:0:.:.	68,63,13,7:1:1:2:0/0:./.:.:0:1:.:	42,45,50,46:1:1:2:0/0:0/1:0.25:0:1:.:	24,18,3,4:1:1:2:0/0:./.:.:0:0:.:.
chr2_ref_v2	122594	.	T	A,TA,TTA	.	PASS	IntersectsRepeat=1;RepeatCorrectionApplied=1	SAC:ACF:DF:PD:GT:SGT:SF:SV:SIG:MT:PAC	5,0,0,1,10,4,27,27:1:1:2:3/3:2/3:0.5:0	2,1,3,3,9,7,1,1:1:1:2:2/2:1/2:0.5:0:0:.:.	8,1,65,58,4,5,0,0:1:1:2:1/1:1/2:0.125:0:1:g.122593_122595TTA>A,g.122593_122595TTA>A:0,1	2,1,69,56,17,17,4,2:1:1:2:1/2:1/1:0.5:1:1:g.122593_122595TTA>A,g.122594_122596TA>A:0,0	1,0,10,7,15,10,1,0:1:1:2:1/2:2/2:0.25:0:1:g.122593_122595TTA>A,g.122594_122596TA>A:0,0
chr2_ref_v2	124068	.	A	G	.	PASS	IntersectsRepeat=1;RepeatCorrectionApplied=0	SAC:ACF:DF:PD:GT:SGT:SF:SV:SIG:MT:PAC	135,122,0,0:1:1:2:0/0:./.:.:0	50,24,0,0:1:1:2:0/0:./.:.:0:0:.:.	92,68,1,0:1:1:2:0/0:./.:.:0:0:.:.	103,103,0,0:1:1:2:0/0:./.:.:0:0:.:.	19,20,2,3:1:1:2:0/0:0/1:0.25:0:0:.:.
chr2_ref_v2	126556	.	CT	C	.	PASS	IntersectsRepeat=1;RepeatCorrectionApplied=1	SAC:ACF:DF:PD:GT:SGT:SF:SV:SIG:MT:PAC	72,57,4,3:1:1:2:0/0:./.:.:0	29,19,3,2:1:1:2:0/0:./.:.:0:0:.:.	76,57,11,4:1:1:2:0/0:./.:.:0:0:.:.	89,64,16,12:1:1:2:0/0:./.:.:0:0:.:.	22,18,3,4:1:1:2:0/0:./.:.:0:0:.:.
chr2_ref_v2	127626	.	CT	C,CTT	.	PASS	IntersectsRepeat=1;RepeatCorrectionApplied=1	SAC:ACF:DF:PD:GT:SGT:SF:SV:SIG:MT:PAC	5,16,1,6,25,16:1:1:2:2/2:1/2:0.25:0	2,8,3,7,9,7:1:1:2:2/2:1/2:0.5:0:0:.:.	4,6,5,0,62,45:1:1:2:2/2:0/2:0.25:0:0:.:.	4,8,13,26,24,22:1:1:2:1/2:2/2:0.125:0:1:.:.	2,4,3,6,1,3:1:0:2:./.:./.:.:0:0:.:.
chr2_ref_v2	133016	.	T	TGAAGAGGATGAAGACAATGGTGATGGA	.	PASS	IntersectsRepeat=0;RepeatCorrectionApplied=0	SAC:ACF:DF:PD:GT:SGT:SF:SV:SIG:MT:PAC	0,0,70,89:1:1:2:1/1:./.:.:0	0,0,19,29:1:1:2:1/1:./.:.:0:0:.:.	0,0,45,55:1:1:2:1/1:./.:.:0:0:.:.	0,0,41,67:1:1:2:1/1:./.:.:0:0:.:.	0,0,8,9:1:0:2:./.:./.:.:0:0:.:.
chr2_ref_v2	133860	.	CATATATAT	C,CAT	.	PASS	IntersectsRepeat=1;RepeatCorrectionApplied=1	SAC:ACF:DF:PD:GT:SGT:SF:SV:SIG:MT:PAC	0,0,61,56,0,0:1:1:2:1/1:./.:.:0	1,0,22,23,2,0:1:1:2:1/1:1/2:0.125:0:0:.:.	4,0,56,44,2,2:1:1:2:1/1:0/1:0.125:0:0:.:.	3,3,35,36,32,39:1:1:2:1/2:0/2:0.125:0:1:g.133860_133869>AT:0	1,0,8,15,0,1:1:1:2:1/1:0/1:0.125:0:0:.:.
chr2_ref_v2	137513	.	AT	A	.	PASS	IntersectsRepeat=1;RepeatCorrectionApplied=1	SAC:ACF:DF:PD:GT:SGT:SF:SV:SIG:MT:PAC	45,45,3,2:1:1:2:0/0:./.:.:0	25,17,2,0:1:1:2:0/0:./.:.:0:0:.:.	36,27,39,27:1:1:2:0/1:0/0:0.125:0:1:g.137514delT:0	34,30,58,35:1:1:2:0/1:1/1:0.125:0:1:g.137514delT:0	11,8,5,3:1:1:2:0/0:0/1:0.25:0:0:.:.
chr2_ref_v2	137646	.	TAAAAAAAAAAAA	T,TAA	.	PASS	IntersectsRepeat=1;RepeatCorrectionApplied=1	SAC:ACF:DF:PD:GT:SGT:SF:SV:SIG:MT:PAC	17,19,0,0,0,4:1:1:2:0/0:0/2:0.25:0	7,2,3,6,1,0:1:0:2:./.:./.:.:0:0:.:.	34,15,1,7,1,17:1:1:2:0/2:0/1:0.25:0:0:.:.	38,14,5,17,3,8:1:1:2:0/1:0/2:0.25:0:1:g.137647_137658delAAAAAAAAAAAA:0	8,5,0,0,1,3:1:0:2:./.:./.:.:0:0:.:.
chr2_ref_v2	138003	.	CT	C	.	PASS	IntersectsRepeat=1;RepeatCorrectionApplied=1	SAC:ACF:DF:PD:GT:SGT:SF:SV:SIG:MT:PAC	50,47,2,7:1:1:2:0/0:./.:.:0	10,8,4,8:1:1:2:0/0:0/1:0.5:0:0:.:.	46,65,4,2:1:1:2:0/0:./.:.:0:0:.:.	0,0,0,0:0:0:2:./.:./.:.:0:0:.:.	10,10,3,1:1:1:2:0/0:./.:.:0:0:.:.
chr2_ref_v2	138265	.	ATTTT	A,AT,ATT	.	PASS	IntersectsRepeat=1;RepeatCorrectionApplied=1	SAC:ACF:DF:PD:GT:SGT:SF:SV:SIG:MT:PAC	0,2,3,2,28,23,21,19:1:1:2:2/3:./.:.:0	2,3,11,11,2,1,7,4:1:1:2:1/3:0/1:0.25:0:1:g.138265_138270T>:0	3,0,29,23,1,7,21,27:1:1:2:1/3:0/1:0.125:0:1:g.138265_138270T>:0	0,2,9,8,59,65,10,5:1:1:2:2/2:2/3:0.125:0:0:.:.	0,0,3,0,10,9,5,4:1:1:2:2/3:2/2:0.25:0:0:.:.
chr2_ref_v2	138862	.	C	T	.	PASS	IntersectsRepeat=1;RepeatCorrectionApplied=0	SAC:ACF:DF:PD:GT:SGT:SF:SV:SIG:MT:PAC	71,88,0,0:1:1:2:0/0:./.:.:0	24,21,0,0:1:1:2:0/0:./.:.:0:0:.:.	40,30,37,30:1:1:2:0/1:./.:.:0:1:g.138862C>T:0	71,69,0,0:1:1:2:0/0:./.:.:0:0:.:.	12,17,0,0:1:1:2:0/0:./.:.:0:0:.:.
chr2_ref_v2	142020	.	AT	A	.	PASS	IntersectsRepeat=1;RepeatCorrectionApplied=1	SAC:ACF:DF:PD:GT:SGT:SF:SV:SIG:MT:PAC	93,74,1,3:1:1:2:0/0:./.:.:0	29,33,0,1:1:1:2:0/0:./.:.:0:0:.:.	103,69,4,2:1:1:2:0/0:./.:.:0:0:.:.	50,43,44,42:1:1:2:0/1:0/0:0.125:0:1:g.142021delT:0	27,23,1,0:1:1:2:0/0:./.:.:0:0:.:.
chr2_ref_v2	143565	.	C	T	.	PASS	IntersectsRepeat=1;RepeatCorrectionApplied=0	SAC:ACF:DF:PD:GT:SGT:SF:SV:SIG:MT:PAC	96,98,0,0:1:1:2:0/0:./.:.:0	31,37,0,0:1:1:2:0/0:./.:.:0:0:.:.	88,84,1,0:1:1:2:0/0:./.:.:0:0:.:.	114,102,0,0:1:1:2:0/0:./.:.:0:0:.:.	13,13,2,2:1:1:2:0/0:0/1:0.25:0:0:.:.
chr2_ref_v2	143855	.	GA	G	.	PASS	IntersectsRepeat=1;RepeatCorrectionApplied=1	SAC:ACF:DF:PD:GT:SGT:SF:SV:SIG:MT:PAC	53,61,9,14:1:1:2:0/0:0/1:0.125:0	21,33,3,3:1:1:2:0/0:./.:.:0:0:.:.	63,82,11,10:1:1:2:0/0:./.:.:0:0:.:.	56,83,15,19:1:1:2:0/0:./.:.:0:0:.:.	7,23,3,3:1:1:2:0/0:./.:.:0:0:.:.
chr2_ref_v2	145890	.	GAAAAAA	G,GAAAAA	.	PASS	IntersectsRepeat=1;RepeatCorrectionApplied=1	SAC:ACF:DF:PD:GT:SGT:SF:SV:SIG:MT:PAC	4,12,1,0,2,10:1:1:2:0/0:0/2:0.5:0	2,1,1,4,0,2:1:0:2:./.:./.:.:0:0:.:.	8,14,2,2,0,7:1:1:2:0/0:0/1:0.25:0:0:.:.	10,2,7,14,5,15:1:1:2:0/1:0/2:0.25:0:1:g.145891_145896delAAAAAA:0	3,0,4,4,1,1:1:0:2:./.:./.:.:0:0:.:.
chr2_ref_v2	145922	.	T	A	.	PASS	IntersectsRepeat=0;RepeatCorrectionApplied=0	SAC:ACF:DF:PD:GT:SGT:SF:SV:SIG:MT:PAC	45,45,0,2:1:1:2:0/0:./.:.:0	8,14,0,0:1:1:2:0/0:./.:.:0:0:.:.	13,28,7,22:1:1:2:0/1:0/0:0.125:0:1:g.145922T>A:0	36,70,0,1:1:1:2:0/0:./.:.:0:0:.:.	10,17,0,0:1:1:2:0/0:./.:.:0:0:.:.
chr2_ref_v2	149296	.	C	A	.	PASS	IntersectsRepeat=1;RepeatCorrectionApplied=0	SAC:ACF:DF:PD:GT:SGT:SF:SV:SIG:MT:PAC	77,34,0,1:1:1:2:0/0:./.:.:0	22,28,0,0:1:1:2:0/0:./.:.:0:0:.:.	84,63,0,0:1:1:2:0/0:./.:.:0:0:.:.	78,67,0,0:1:1:2:0/0:./.:.:0:0:.:.	12,10,3,1:1:1:2:0/0:0/1:0.25:0:0:.:.
chr2_ref_v2	150340	.	CAT	C	.	PASS	IntersectsRepeat=1;RepeatCorrectionApplied=1	SAC:ACF:DF:PD:GT:SGT:SF:SV:SIG:MT:PAC	65,78,0,0:1:1:2:0/0:./.:.:0	14,25,1,1:1:1:2:0/0:./.:.:0:0:.:.	53,72,1,0:1:1:2:0/0:./.:.:0:0:.:.	56,70,2,3:1:1:2:0/0:./.:.:0:0:.:.	4,9,8,9:1:1:2:0/1:1/1:0.125:0:1:g.150341_150342delAT:0
chr2_ref_v2	151265	.	GT	G,GTT	.	PASS	IntersectsRepeat=1;RepeatCorrectionApplied=1	SAC:ACF:DF:PD:GT:SGT:SF:SV:SIG:MT:PAC	67,61,2,0,0,0:1:1:2:0/0:./.:.:0	7,7,15,13,0,2:1:1:2:0/1:1/2:0.125:0:1:g.151266delT:0	63,39,3,0,8,6:1:1:2:0/0:0/2:0.25:0:0:.:.	80,47,5,6,12,10:1:1:2:0/0:0/2:0.25:0:1:.:	15,10,6,6,1,3:1:1:2:0/0:0/1:0.25:0:1:.:
chr2_ref_v2	153600	.	AT	A,ATT	.	PASS	IntersectsRepeat=1;RepeatCorrectionApplied=1	SAC:ACF:DF:PD:GT:SGT:SF:SV:SIG:MT:PAC	23,20,2,2,3,0:1:1:2:0/0:./.:.:0	9,5,1,2,2,0:1:0:2:./.:./.:.:0:0:.:.	5,6,21,21,10,12:1:1:2:1/2:1/1:0.125:0:1:g.153601delT,g.153600_153601insT:0,0	17,14,28,15,4,2:1:1:2:0/1:0/2:0.125:0:1:g.153601delT:0	1,4,4,2,0,0:1:0:2:./.:./.:.:0:0:.:.
chr2_ref_v2	161931	.	A	G	.	PASS	IntersectsRepeat=0;RepeatCorrectionApplied=0	SAC:ACF:DF:PD:GT:SGT:SF:SV:SIG:MT:PAC	73,78,1,0:1:1:2:0/0:./.:.:0	21,22,0,0:1:1:2:0/0:./.:.:0:0:.:.	73,69,0,0:1:1:2:0/0:./.:.:0:0:.:.	65,84,0,0:1:1:2:0/0:./.:.:0:0:.:.	14,14,1,4:1:1:2:0/0:0/1:0.25:0:0:.:.
chr2_ref_v2	162810	.	AT	A	.	PASS	IntersectsRepeat=1;RepeatCorrectionApplied=1	SAC:ACF:DF:PD:GT:SGT:SF:SV:SIG:MT:PAC	100,67,6,1:1:1:2:0/0:./.:.:0	22,16,3,2:1:1:2:0/0:./.:.:0:0:.:.	48,27,41,27:1:1:2:0/0:0/1:0.5:0:1:.:	8,0,72,48:1:1:2:1/1:./.:.:0:1:g.162811delT,g.162811delT:0,1	15,11,1,1:1:1:2:0/0:./.:.:0:0:.:.
chr2_ref_v2	163624	.	C	T	.	PASS	IntersectsRepeat=1;RepeatCorrectionApplied=0	SAC:ACF:DF:PD:GT:SGT:SF:SV:SIG:MT:PAC	93,81,0,0:1:1:2:0/0:./.:.:0	19,13,16,16:1:1:2:0/1:./.:.:0:1:g.163624C>T:0	80,90,0,0:1:1:2:0/0:./.:.:0:0:.:.	89,83,0,0:1:1:2:0/0:./.:.:0:0:.:.	20,12,0,0:1:1:2:0/0:./.:.:0:0:.:.
chr2_ref_v2	165001	.	CT	C	.	PASS	IntersectsRepeat=1;RepeatCorrectionApplied=1	SAC:ACF:DF:PD:GT:SGT:SF:SV:SIG:MT:PAC	46,66,4,8:1:1:2:0/0:./.:.:0	17,4,9,5:1:1:2:0/0:0/1:0.5:0:0:.:.	51,45,6,8:1:1:2:0/0:./.:.:0:0:.:.	59,60,7,9:1:1:2:0/0:./.:.:0:0:.:.	8,7,6,6:1:1:2:0/0:0/1:0.5:0:0:.:.
chr2_ref_v2	165893	.	CT	C,CTTTT	.	PASS	IntersectsRepeat=1;RepeatCorrectionApplied=1	SAC:ACF:DF:PD:GT:SGT:SF:SV:SIG:MT:PAC	0,4,0,0,0,7:1:0:2:./.:./.:.:0	2,3,0,3,0,3:1:0:2:./.:./.:.:0:0:.:.	3,5,0,4,0,11:1:1:2:0/2:./.:.:0:0:.:.	4,10,0,8,0,3:1:1:2:0/0:0/2:0.25:0:0:.:.	0,3,0,0,0,1:1:0:2:./.:./.:.:0:0:.:.
chr2_ref_v2	167266	.	CA	C	.	PASS	IntersectsRepeat=1;RepeatCorrectionApplied=1	SAC:ACF:DF:PD:GT:SGT:SF:SV:SIG:MT:PAC	53,95,2,4:1:1:2:0/0:./.:.:0	15,11,7,9:1:1:2:0/0:0/1:0.5:0:1:.:	20,31,34,31:1:1:2:0/1:./.:.:0:1:g.167267delA:0	34,36,39,32:1:1:2:0/1:0/0:0.125:0:1:g.167267delA:0	3,11,14,13:1:1:2:0/1:1/1:0.25:0:1:g.167267delA:0
chr2_ref_v2	167969	.	CAAA	C,CAA	.	PASS	IntersectsRepeat=1;RepeatCorrectionApplied=1	SAC:ACF:DF:PD:GT:SGT:SF:SV:SIG:MT:PAC	21,30,0,0,6,1:1:1:2:0/0:./.:.:0	9,12,0,0,4,1:1:1:2:0/0:./.:.:0:0:.:.	12,18,16,10,3,0:1:1:2:0/1:0/0:0.125:0:1:g.167970_167972delAAA:0	33,46,2,1,5,2:1:1:2:0/0:./.:.:0:0:.:.	1,10,1,0,2,0:1:0:2:./.:./.:.:0:0:.:.
chr2_ref_v2	172362	.	CT	C	.	PASS	IntersectsRepeat=1;RepeatCorrectionApplied=1	SAC:ACF:DF:PD:GT:SGT:SF:SV:SIG:MT:PAC	75,67,2,1:1:1:2:0/0:./.:.:0	0,0,34,18:1:1:2:1/1:./.:.:0:1:g.172363delT,g.172363delT:0,1	82,35,3,4:1:1:2:0/0:./.:.:0:0:.:.	89,58,4,5:1:1:2:0/0:./.:.:0:0:.:.	15,10,0,0:1:1:2:0/0:./.:.:0:0:.:.
chr2_ref_v2	174705	.	ATT	A,AT,ATTT	.	PASS	IntersectsRepeat=1;RepeatCorrectionApplied=1	SAC:ACF:DF:PD:GT:SGT:SF:SV:SIG:MT:PAC	0,3,8,9,2,16,4,1:1:1:2:1/2:2/3:0.25:0	0,2,2,16,0,5,2,3:1:1:2:1/2:1/3:0.25:0:0:.:.	0,2,7,34,1,20,0,0:1:1:2:2/2:1/2:0.5:0:0:.:.	0,5,12,63,0,9,0,0:1:1:2:1/1:0/1:0.25:0:0:.:.	0,4,2,2,0,4,0,0:1:0:2:./.:./.:.:0:0:.:.
chr2_ref_v2	186042	.	G	T	.	PASS	IntersectsRepeat=0;RepeatCorrectionApplied=0	SAC:ACF:DF:PD:GT:SGT:SF:SV:SIG:MT:PAC	95,69,1,0:1:1:2:0/0:./.:.:0	28,19,0,0:1:1:2:0/0:./.:.:0:0:.:.	88,63,0,0:1:1:2:0/0:./.:.:0:0:.:.	58,32,61,36:1:1:2:0/1:./.:.:0:1:g.186042G>T:0	11,6,0,0:1:0:2:./.:./.:.:0:0:.:.
chr2_ref_v2	192223	.	CT	C	.	PASS	IntersectsRepeat=1;RepeatCorrectionApplied=1	SAC:ACF:DF:PD:GT:SGT:SF:SV:SIG:MT:PAC	92,40,4,9:1:1:2:0/0:./.:.:0	15,17,4,7:1:1:2:0/0:./.:.:0:0:.:.	28,18,45,29:1:1:2:0/1:0/0:0.125:0:1:g.192224delT:0	34,27,31,28:1:1:2:0/0:0/1:0.5:0:1:.:	9,10,14,9:1:1:2:0/1:0/0:0.25:0:1:g.192224delT:0
chr2_ref_v2	194357	.	A	C	.	PASS	IntersectsRepeat=1;RepeatCorrectionApplied=0	SAC:ACF:DF:PD:GT:SGT:SF:SV:SIG:MT:PAC	89,103,1,4:1:1:2:0/0:0/1:0.125:0	14,16,14,18:1:1:2:0/1:./.:.:0:1:g.194357A>C:0	61,93,0,1:1:1:2:0/0:./.:.:0:0:.:.	59,64,0,0:1:1:2:0/0:./.:.:0:0:.:.	10,17,0,0:1:1:2:0/0:./.:.:0:0:.:.
chr2_ref_v2	195339	.	G	A	.	PASS	IntersectsRepeat=1;RepeatCorrectionApplied=0	SAC:ACF:DF:PD:GT:SGT:SF:SV:SIG:MT:PAC	109,94,0,0:1:1:2:0/0:./.:.:0	16,18,0,0:1:1:2:0/0:./.:.:0:0:.:.	59,74,0,0:1:1:2:0/0:./.:.:0:0:.:.	78,73,0,0:1:1:2:0/0:./.:.:0:0:.:.	11,9,2,3:1:1:2:0/0:0/1:0.5:0:0:.:.
chr2_ref_v2	196353	.	GA	G	.	PASS	IntersectsRepeat=1;RepeatCorrectionApplied=1	SAC:ACF:DF:PD:GT:SGT:SF:SV:SIG:MT:PAC	60,73,0,1:1:1:2:0/0:./.:.:0	21,24,0,2:1:1:2:0/0:./.:.:0:0:.:.	73,73,1,2:1:1:2:0/0:./.:.:0:0:.:.	61,67,1,0:1:1:2:0/0:./.:.:0:0:.:.	7,12,6,4:1:1:2:0/0:0/1:0.5:0:1:.:
chr2_ref_v2	196955	.	AT	A	.	PASS	IntersectsRepeat=1;RepeatCorrectionApplied=1	SAC:ACF:DF:PD:GT:SGT:SF:SV:SIG:MT:PAC	91,117,0,0:1:1:2:0/0:./.:.:0	28,27,0,1:1:1:2:0/0:./.:.:0:0:.:.	27,39,34,45:1:1:2:0/1:1/1:0.125:0:1:g.196956delT:0	54,98,1,0:1:1:2:0/0:./.:.:0:0:.:.	12,16,0,0:1:1:2:0/0:./.:.:0:0:.:.
chr2_ref_v2	198348	.	CT	C	.	PASS	IntersectsRepeat=1;RepeatCorrectionApplied=1	SAC:ACF:DF:PD:GT:SGT:SF:SV:SIG:MT:PAC	112,130,2,0:1:1:2:0/0:./.:.:0	21,28,1,1:1:1:2:0/0:./.:.:0:0:.:.	81,69,1,2:1:1:2:0/0:./.:.:0:0:.:.	85,79,3,0:1:1:2:0/0:./.:.:0:0:.:.	9,8,8,11:1:1:2:0/1:./.:.:0:1:g.198349delT:0
chr2_ref_v2	202294	.	A	C	.	PASS	IntersectsRepeat=0;RepeatCorrectionApplied=0	SAC:ACF:DF:PD:GT:SGT:SF:SV:SIG:MT:PAC	50,28,0,25:1:1:2:0/0:0/1:0.5:0	15,5,0,7:1:1:2:0/0:0/1:0.5:0:0:.:.	61,31,0,21:1:1:2:0/0:0/1:0.5:0:0:.:.	44,16,0,32:1:1:2:0/1:0/0:0.25:0:0:.:.	12,5,0,5:1:1:2:0/0:0/1:0.5:0:0:.:.
chr2_ref_v2	203520	.	TA	T	.	PASS	IntersectsRepeat=1;RepeatCorrectionApplied=1	SAC:ACF:DF:PD:GT:SGT:SF:SV:SIG:MT:PAC	69,61,0,1:1:1:2:0/0:./.:.:0	19,20,2,0:1:1:2:0/0:0/1:0.125:0:0:.:.	75,52,0,0:1:1:2:0/0:./.:.:0:0:.:.	65,51,3,0:1:1:2:0/0:./.:.:0:0:.:.	12,6,4,1:1:1:2:0/0:0/1:0.5:0:0:.:.
chr2_ref_v2	207012	.	GTT	G,GT	.	PASS	IntersectsRepeat=1;RepeatCorrectionApplied=1	SAC:ACF:DF:PD:GT:SGT:SF:SV:SIG:MT:PAC	52,53,2,0,10,7:1:1:2:0/0:./.:.:0	11,7,11,6,4,4:1:1:2:0/1:0/0:0.125:0:1:g.207013_207014delTT:0	7,3,32,28,24,22:1:1:2:1/2:0/2:0.25:0:1:g.207013_207014delTT,g.207013delT:0,0	11,7,42,35,23,15:1:1:2:0/1:1/2:0.5:0:1:g.207013_207014delTT:0	7,2,0,0,6,8:1:1:2:0/0:0/2:0.5:0:0:.:.
chr2_ref_v2	210819	.	G	A	.	PASS	IntersectsRepeat=0;RepeatCorrectionApplied=0	SAC:ACF:DF:PD:GT:SGT:SF:SV:SIG:MT:PAC	106,80,0,0:1:1:2:0/0:./.:.:0	29,25,0,0:1:1:2:0/0:./.:.:0:0:.:.	86,69,0,0:1:1:2:0/0:./.:.:0:0:.:.	80,78,0,0:1:1:2:0/0:./.:.:0:0:.:.	8,16,2,2:1:1:2:0/0:0/1:0.25:0:0:.:.
chr2_ref_v2	212510	.	TA	T	.	PASS	IntersectsRepeat=1;RepeatCorrectionApplied=1	SAC:ACF:DF:PD:GT:SGT:SF:SV:SIG:MT:PAC	70,74,2,3:1:1:2:0/0:./.:.:0	18,13,12,11:1:1:2:0/1:0/0:0.25:0:1:g.212511delA:0	32,31,23,25:1:1:2:0/1:0/0:0.25:0:1:g.212511delA:0	95,86,11,6:1:1:2:0/0:./.:.:0:0:.:.	19,21,3,2:1:1:2:0/0:./.:.:0:0:.:.
chr2_ref_v2	212873	.	A	T	.	PASS	IntersectsRepeat=0;RepeatCorrectionApplied=0	SAC:ACF:DF:PD:GT:SGT:SF:SV:SIG:MT:PAC	78,88,0,0:1:1:2:0/0:./.:.:0	28,29,0,0:1:1:2:0/0:./.:.:0:0:.:.	70,56,0,0:1:1:2:0/0:./.:.:0:0:.:.	51,57,0,0:1:1:2:0/0:./.:.:0:0:.:.	14,14,5,2:1:1:2:0/0:0/1:0.5:0:0:.:.
chr2_ref_v2	214906	.	G	GT	.	PASS	IntersectsRepeat=1;RepeatCorrectionApplied=1	SAC:ACF:DF:PD:GT:SGT:SF:SV:SIG:MT:PAC	91,104,0,0:1:1:2:0/0:./.:.:0	9,8,10,9:1:1:2:0/1:1/1:0.125:0:1:g.214906_214907insT:0	46,61,0,0:1:1:2:0/0:./.:.:0:0:.:.	46,59,0,2:1:1:2:0/0:./.:.:0:0:.:.	8,19,0,1:1:1:2:0/0:./.:.:0:0:.:.
chr2_ref_v2	218062	.	A	G	.	PASS	IntersectsRepeat=1;RepeatCorrectionApplied=0	SAC:ACF:DF:PD:GT:SGT:SF:SV:SIG:MT:PAC	93,89,0,0:1:1:2:0/0:./.:.:0	23,37,0,0:1:1:2:0/0:./.:.:0:0:.:.	83,92,0,0:1:1:2:0/0:./.:.:0:0:.:.	81,55,0,0:1:1:2:0/0:./.:.:0:0:.:.	16,11,1,3:1:1:2:0/0:0/1:0.25:0:0:.:.
chr2_ref_v2	221279	.	AGT	A	.	ExcRegion	IntersectsRepeat=1;RepeatCorrectionApplied=1	SAC:ACF:DF:PD:GT:SGT:SF:SV:SIG:MT:PAC	0,0,0,0:0:1:2:./.:./.:.:0	0,0,0,3:0:0:2:./.:./.:.:0:0:.:.	0,0,0,8:0:1:2:./.:./.:.:0:0:.:.	0,0,0,5:0:1:2:./.:./.:.:0:0:.:.	0,0,1,4:1:0:2:./.:./.:.:0:0:.:.
chr2_ref_v2	224311	.	T	A	.	ExcRegion	IntersectsRepeat=1;RepeatCorrectionApplied=0	SAC:ACF:DF:PD:GT:SGT:SF:SV:SIG:MT:PAC	0,0,0,0:0:1:2:./.:./.:.:0	0,0,0,0:0:1:2:./.:./.:.:0:0:.:.	0,0,0,0:0:1:2:./.:./.:.:0:0:.:.	0,0,1,1:1:1:2:./.:./.:.:0:0:.:.	0,0,0,0:0:0:2:./.:./.:.:0:0:.:.
chr2_ref_v2	231890	.	TA	T	.	PASS	IntersectsRepeat=1;RepeatCorrectionApplied=1	SAC:ACF:DF:PD:GT:SGT:SF:SV:SIG:MT:PAC	100,85,0,0:1:1:2:0/0:./.:.:0	23,22,0,0:1:1:2:0/0:./.:.:0:0:.:.	82,57,0,0:1:1:2:0/0:./.:.:0:0:.:.	35,40,29,31:1:1:2:0/1:0/0:0.125:0:1:g.231891delA:0	18,11,0,0:1:1:2:0/0:./.:.:0:0:.:.
chr2_ref_v2	233607	.	C	T	.	PASS	IntersectsRepeat=0;RepeatCorrectionApplied=0	SAC:ACF:DF:PD:GT:SGT:SF:SV:SIG:MT:PAC	65,106,0,0:1:1:2:0/0:./.:.:0	8,24,0,0:1:1:2:0/0:./.:.:0:0:.:.	57,62,0,0:1:1:2:0/0:./.:.:0:0:.:.	46,64,0,0:1:1:2:0/0:./.:.:0:0:.:.	7,11,3,2:1:1:2:0/0:0/1:0.5:0:0:.:.
chr2_ref_v2	237034	.	CA	C	.	PASS	IntersectsRepeat=1;RepeatCorrectionApplied=1	SAC:ACF:DF:PD:GT:SGT:SF:SV:SIG:MT:PAC	100,69,0,0:1:1:2:0/0:./.:.:0	26,24,0,0:1:1:2:0/0:./.:.:0:0:.:.	73,72,1,1:1:1:2:0/0:./.:.:0:0:.:.	78,76,1,1:1:1:2:0/0:./.:.:0:0:.:.	10,12,3,1:1:1:2:0/0:0/1:0.25:0:0:.:.
chr2_ref_v2	237144	.	AT	A	.	PASS	IntersectsRepeat=1;RepeatCorrectionApplied=1	SAC:ACF:DF:PD:GT:SGT:SF:SV:SIG:MT:PAC	86,101,0,0:1:1:2:0/0:./.:.:0	24,28,0,0:1:1:2:0/0:./.:.:0:0:.:.	56,74,0,0:1:1:2:0/0:./.:.:0:0:.:.	67,69,2,1:1:1:2:0/0:./.:.:0:0:.:.	4,6,1,2:1:0:2:./.:./.:.:0:0:.:.
chr2_ref_v2	242620	.	AT	A	.	PASS	IntersectsRepeat=1;RepeatCorrectionApplied=1	SAC:ACF:DF:PD:GT:SGT:SF:SV:SIG:MT:PAC	56,65,1,5:1:1:2:0/0:./.:.:0	26,21,2,1:1:1:2:0/0:./.:.:0:0:.:.	56,51,8,8:1:1:2:0/0:./.:.:0:0:.:.	32,44,18,19:1:1:2:0/0:./.:.:0:1:.:	9,9,1,4:1:1:2:0/0:./.:.:0:0:.:.
chr2_ref_v2	244725	.	A	G	.	PASS	IntersectsRepeat=0;RepeatCorrectionApplied=0	SAC:ACF:DF:PD:GT:SGT:SF:SV:SIG:MT:PAC	131,73,0,0:1:1:2:0/0:./.:.:0	25,24,0,0:1:1:2:0/0:./.:.:0:0:.:.	78,66,0,0:1:1:2:0/0:./.:.:0:0:.:.	71,75,0,0:1:1:2:0/0:./.:.:0:0:.:.	11,16,4,4:1:1:2:0/0:0/1:0.5:0:1:.:
chr2_ref_v2	245120	.	CA	C	.	PASS	IntersectsRepeat=1;RepeatCorrectionApplied=1	SAC:ACF:DF:PD:GT:SGT:SF:SV:SIG:MT:PAC	59,102,1,2:1:1:2:0/0:./.:.:0	19,19,0,1:1:1:2:0/0:./.:.:0:0:.:.	51,75,3,2:1:1:2:0/0:./.:.:0:0:.:.	28,37,23,31:1:1:2:0/1:0/0:0.125:0:1:g.245121delA:0	10,16,0,2:1:1:2:0/0:./.:.:0:0:.:.
chr2_ref_v2	246047	.	T	C	.	PASS	IntersectsRepeat=1;RepeatCorrectionApplied=0	SAC:ACF:DF:PD:GT:SGT:SF:SV:SIG:MT:PAC	58,81,0,0:1:1:2:0/0:./.:.:0	29,32,0,0:1:1:2:0/0:./.:.:0:0:.:.	80,74,0,0:1:1:2:0/0:./.:.:0:0:.:.	51,64,0,0:1:1:2:0/0:./.:.:0:0:.:.	9,10,2,3:1:1:2:0/0:0/1:0.5:0:0:.:.
chr2_ref_v2	246276	.	G	T	.	PASS	IntersectsRepeat=0;RepeatCorrectionApplied=0	SAC:ACF:DF:PD:GT:SGT:SF:SV:SIG:MT:PAC	51,46,0,0:1:1:2:0/0:./.:.:0	19,8,0,0:1:1:2:0/0:./.:.:0:0:.:.	62,51,0,0:1:1:2:0/0:./.:.:0:0:.:.	60,41,0,0:1:1:2:0/0:./.:.:0:0:.:.	10,12,3,1:1:1:2:0/0:0/1:0.25:0:0:.:.
chr2_ref_v2	249898	.	GT	G	.	PASS	IntersectsRepeat=1;RepeatCorrectionApplied=1	SAC:ACF:DF:PD:GT:SGT:SF:SV:SIG:MT:PAC	98,80,2,2:1:1:2:0/0:./.:.:0	31,25,2,3:1:1:2:0/0:./.:.:0:0:.:.	43,47,29,40:1:1:2:0/1:0/0:0.25:0:1:g.249899delT:0	72,67,5,0:1:1:2:0/0:./.:.:0:0:.:.	13,12,4,1:1:1:2:0/0:0/1:0.125:0:0:.:.
chr2_ref_v2	250520	.	C	T	.	PASS	IntersectsRepeat=0;RepeatCorrectionApplied=0	SAC:ACF:DF:PD:GT:SGT:SF:SV:SIG:MT:PAC	65,91,0,0:1:1:2:0/0:./.:.:0	29,28,0,0:1:1:2:0/0:./.:.:0:0:.:.	78,81,0,0:1:1:2:0/0:./.:.:0:0:.:.	90,78,0,1:1:1:2:0/0:./.:.:0:0:.:.	13,20,2,3:1:1:2:0/0:0/1:0.25:0:0:.:.
chr2_ref_v2	251574	.	CTT	C,CT	.	PASS	IntersectsRepeat=1;RepeatCorrectionApplied=1	SAC:ACF:DF:PD:GT:SGT:SF:SV:SIG:MT:PAC	28,9,0,0,2,2:1:1:2:0/0:./.:.:0	3,1,2,5,4,2:1:0:2:./.:./.:.:0:0:.:.	4,4,8,17,4,12:1:1:2:0/2:1/2:0.5:0:1:g.251575delT:0	23,12,9,16,5,4:1:1:2:0/1:0/0:0.25:0:1:g.251575_251576delTT:0	2,2,1,3,2,1:1:0:2:./.:./.:.:0:0:.:.
chr2_ref_v2	253813	.	G	A	.	PASS	IntersectsRepeat=0;RepeatCorrectionApplied=0	SAC:ACF:DF:PD:GT:SGT:SF:SV:SIG:MT:PAC	72,87,0,0:1:1:2:0/0:./.:.:0	25,24,0,0:1:1:2:0/0:./.:.:0:0:.:.	65,58,0,0:1:1:2:0/0:./.:.:0:0:.:.	67,47,0,0:1:1:2:0/0:./.:.:0:0:.:.	9,10,1,2:1:1:2:0/0:0/1:0.25:0:0:.:.
chr2_ref_v2	254440	.	CT	C	.	PASS	IntersectsRepeat=1;RepeatCorrectionApplied=1	SAC:ACF:DF:PD:GT:SGT:SF:SV:SIG:MT:PAC	79,94,4,2:1:1:2:0/0:./.:.:0	18,20,2,2:1:1:2:0/0:./.:.:0:0:.:.	73,64,3,3:1:1:2:0/0:./.:.:0:0:.:.	3,1,71,65:1:1:2:1/1:./.:.:0:1:g.254441delT,g.254441delT:0,1	17,11,2,3:1:1:2:0/0:0/1:0.125:0:0:.:.
chr2_ref_v2	254989	.	A	AT	.	PASS	IntersectsRepeat=1;RepeatCorrectionApplied=1	SAC:ACF:DF:PD:GT:SGT:SF:SV:SIG:MT:PAC	87,98,2,1:1:1:2:0/0:./.:.:0	34,26,0,0:1:1:2:0/0:./.:.:0:0:.:.	92,90,2,2:1:1:2:0/0:./.:.:0:0:.:.	102,91,3,2:1:1:2:0/0:./.:.:0:0:.:.	16,14,4,2:1:1:2:0/0:0/1:0.25:0:0:.:.
chr2_ref_v2	257208	.	T	G	.	PASS	IntersectsRepeat=1;RepeatCorrectionApplied=0	SAC:ACF:DF:PD:GT:SGT:SF:SV:SIG:MT:PAC	70,80,0,0:1:1:2:0/0:./.:.:0	11,18,11,14:1:1:2:0/1:0/0:0.125:0:1:g.257208T>G:0	56,102,0,0:1:1:2:0/0:./.:.:0:0:.:.	44,64,0,0:1:1:2:0/0:./.:.:0:0:.:.	9,15,0,0:1:1:2:0/0:./.:.:0:0:.:.
chr2_ref_v2	258222	.	C	T	.	PASS	IntersectsRepeat=1;RepeatCorrectionApplied=0	SAC:ACF:DF:PD:GT:SGT:SF:SV:SIG:MT:PAC	101,101,0,0:1:1:2:0/0:./.:.:0	13,19,0,0:1:1:2:0/0:./.:.:0:0:.:.	48,59,0,0:1:1:2:0/0:./.:.:0:0:.:.	66,57,0,0:1:1:2:0/0:./.:.:0:0:.:.	15,17,4,1:1:1:2:0/0:0/1:0.25:0:0:.:.
chr2_ref_v2	258974	.	CAT	C	.	PASS	IntersectsRepeat=1;RepeatCorrectionApplied=1	SAC:ACF:DF:PD:GT:SGT:SF:SV:SIG:MT:PAC	84,96,2,3:1:1:2:0/0:./.:.:0	20,16,3,3:1:1:2:0/0:0/1:0.125:0:0:.:.	58,75,7,5:1:1:2:0/0:./.:.:0:0:.:.	56,61,6,6:1:1:2:0/0:./.:.:0:0:.:.	11,12,1,1:1:1:2:0/0:./.:.:0:0:.:.
chr2_ref_v2	259745	.	C	T	.	ExcRegion	IntersectsRepeat=0;RepeatCorrectionApplied=0	SAC:ACF:DF:PD:GT:SGT:SF:SV:SIG:MT:PAC	0,0,0,18:0:1:2:./.:./.:.:0	0,0,0,10:0:0:2:./.:./.:.:0:0:.:.	0,0,0,30:0:1:2:./.:./.:.:0:0:.:.	0,0,0,14:0:1:2:./.:./.:.:0:0:.:.	0,0,0,2:0:0:2:./.:./.:.:0:0:.:.
chr2_ref_v2	263125	.	GC	G	.	ExcRegion	IntersectsRepeat=0;RepeatCorrectionApplied=0	SAC:ACF:DF:PD:GT:SGT:SF:SV:SIG:MT:PAC	0,0,1,0:0:1:2:./.:./.:.:0	0,0,0,0:0:1:2:./.:./.:.:0:0:.:.	0,0,2,0:0:1:2:./.:./.:.:0:0:.:.	0,0,4,1:1:1:2:./.:./.:.:0:0:.:.	0,0,1,0:0:0:2:./.:./.:.:0:0:.:.
chr2_ref_v2	264153	.	G	A	.	ExcRegion	IntersectsRepeat=0;RepeatCorrectionApplied=0	SAC:ACF:DF:PD:GT:SGT:SF:SV:SIG:MT:PAC	0,0,0,0:0:1:2:./.:./.:.:0	0,0,0,0:0:1:2:./.:./.:.:0:0:.:.	0,0,0,0:0:1:2:./.:./.:.:0:0:.:.	0,0,2,2:1:1:2:./.:./.:.:0:0:.:.	0,0,0,0:0:0:2:./.:./.:.:0:0:.:.
chr2_ref_v2	264163	.	T	G	.	ExcRegion	IntersectsRepeat=0;RepeatCorrectionApplied=0	SAC:ACF:DF:PD:GT:SGT:SF:SV:SIG:MT:PAC	0,0,0,0:0:1:2:./.:./.:.:0	0,0,0,0:0:1:2:./.:./.:.:0:0:.:.	0,0,0,0:0:1:2:./.:./.:.:0:0:.:.	0,0,2,2:1:1:2:./.:./.:.:0:0:.:.	0,0,0,0:0:0:2:./.:./.:.:0:0:.:.
chr2_ref_v2	264165	.	G	A	.	ExcRegion	IntersectsRepeat=0;RepeatCorrectionApplied=0	SAC:ACF:DF:PD:GT:SGT:SF:SV:SIG:MT:PAC	0,0,0,0:0:1:2:./.:./.:.:0	0,0,0,0:0:1:2:./.:./.:.:0:0:.:.	0,0,0,0:0:1:2:./.:./.:.:0:0:.:.	0,0,2,2:1:1:2:./.:./.:.:0:0:.:.	0,0,0,0:0:0:2:./.:./.:.:0:0:.:.
chr2_ref_v2	264171	.	A	G	.	ExcRegion	IntersectsRepeat=1;RepeatCorrectionApplied=0	SAC:ACF:DF:PD:GT:SGT:SF:SV:SIG:MT:PAC	0,0,0,0:0:1:2:./.:./.:.:0	0,0,0,0:0:1:2:./.:./.:.:0:0:.:.	0,0,0,0:0:1:2:./.:./.:.:0:0:.:.	0,0,0,2:0:1:2:./.:./.:.:0:0:.:.	0,0,0,0:0:0:2:./.:./.:.:0:0:.:.
chr2_ref_v2	264173	.	G	A	.	ExcRegion	IntersectsRepeat=0;RepeatCorrectionApplied=0	SAC:ACF:DF:PD:GT:SGT:SF:SV:SIG:MT:PAC	0,0,0,0:0:1:2:./.:./.:.:0	0,0,0,0:0:1:2:./.:./.:.:0:0:.:.	0,0,0,0:0:1:2:./.:./.:.:0:0:.:.	0,0,0,2:0:1:2:./.:./.:.:0:0:.:.	0,0,0,0:0:0:2:./.:./.:.:0:0:.:.
chr2_ref_v2	264177	.	T	C	.	ExcRegion	IntersectsRepeat=1;RepeatCorrectionApplied=0	SAC:ACF:DF:PD:GT:SGT:SF:SV:SIG:MT:PAC	0,0,0,0:0:1:2:./.:./.:.:0	0,0,0,0:0:1:2:./.:./.:.:0:0:.:.	0,0,0,0:0:1:2:./.:./.:.:0:0:.:.	0,0,0,1:0:1:2:./.:./.:.:0:0:.:.	0,0,0,0:0:0:2:./.:./.:.:0:0:.:.
chr2_ref_v2	264181	.	G	A	.	ExcRegion	IntersectsRepeat=0;RepeatCorrectionApplied=0	SAC:ACF:DF:PD:GT:SGT:SF:SV:SIG:MT:PAC	0,0,0,0:0:1:2:./.:./.:.:0	0,0,0,0:0:1:2:./.:./.:.:0:0:.:.	0,0,0,0:0:1:2:./.:./.:.:0:0:.:.	0,0,0,1:0:1:2:./.:./.:.:0:0:.:.	0,0,0,0:0:0:2:./.:./.:.:0:0:.:.
chr2_ref_v2	265361	.	G	T	.	ExcRegion	IntersectsRepeat=1;RepeatCorrectionApplied=0	SAC:ACF:DF:PD:GT:SGT:SF:SV:SIG:MT:PAC	0,0,97,0:0:1:2:./.:./.:.:0	0,0,14,0:0:0:2:./.:./.:.:0:0:.:.	0,0,61,0:0:1:2:./.:./.:.:0:0:.:.	0,0,27,0:0:1:2:./.:./.:.:0:0:.:.	0,0,4,0:0:0:2:./.:./.:.:0:0:.:.
chr2_ref_v2	266709	.	C	T	.	PASS	IntersectsRepeat=0;RepeatCorrectionApplied=0	SAC:ACF:DF:PD:GT:SGT:SF:SV:SIG:MT:PAC	97,100,0,0:1:1:2:0/0:./.:.:0	19,14,0,0:1:1:2:0/0:./.:.:0:0:.:.	73,62,0,0:1:1:2:0/0:./.:.:0:0:.:.	77,71,0,0:1:1:2:0/0:./.:.:0:0:.:.	10,9,1,4:1:1:2:0/0:0/1:0.5:0:0:.:.
chr2_ref_v2	270639	.	GA	G	.	PASS	IntersectsRepeat=1;RepeatCorrectionApplied=1	SAC:ACF:DF:PD:GT:SGT:SF:SV:SIG:MT:PAC	50,37,8,6:1:1:2:0/0:./.:.:0	19,16,5,3:1:1:2:0/0:./.:.:0:0:.:.	48,34,11,9:1:1:2:0/0:./.:.:0:0:.:.	35,23,25,22:1:1:2:0/0:0/1:0.25:0:1:.:	6,4,5,3:1:0:2:./.:./.:.:0:0:.:.
chr2_ref_v2	270723	.	TA	T	.	PASS	IntersectsRepeat=1;RepeatCorrectionApplied=1	SAC:ACF:DF:PD:GT:SGT:SF:SV:SIG:MT:PAC	51,76,1,0:1:1:2:0/0:./.:.:0	18,22,4,5:1:1:2:0/0:./.:.:0:0:.:.	53,62,4,4:1:1:2:0/0:./.:.:0:0:.:.	69,74,6,9:1:1:2:0/0:./.:.:0:0:.:.	8,15,2,2:1:1:2:0/0:./.:.:0:0:.:.
chr2_ref_v2	270836	.	CTT	C,CT	.	PASS	IntersectsRepeat=1;RepeatCorrectionApplied=1	SAC:ACF:DF:PD:GT:SGT:SF:SV:SIG:MT:PAC	47,54,0,1,6,7:1:1:2:0/0:./.:.:0	9,21,0,0,5,4:1:1:2:0/0:./.:.:0:0:.:.	42,48,0,1,6,5:1:1:2:0/0:./.:.:0:0:.:.	39,63,3,2,9,7:1:1:2:0/0:0/1:0.125:0:0:.:.	2,3,3,3,0,0:1:0:2:./.:./.:.:0:1:.:.
chr2_ref_v2	271875	.	T	G	.	PASS	IntersectsRepeat=0;RepeatCorrectionApplied=0	SAC:ACF:DF:PD:GT:SGT:SF:SV:SIG:MT:PAC	62,78,1,0:1:1:2:0/0:./.:.:0	30,16,0,0:1:1:2:0/0:./.:.:0:0:.:.	76,59,0,0:1:1:2:0/0:./.:.:0:0:.:.	84,65,0,0:1:1:2:0/0:./.:.:0:0:.:.	6,4,7,5:1:1:2:0/1:1/1:0.125:0:1:g.271875T>G:0
chr2_ref_v2	271966	.	A	C	.	PASS	IntersectsRepeat=0;RepeatCorrectionApplied=0	SAC:ACF:DF:PD:GT:SGT:SF:SV:SIG:MT:PAC	80,37,0,27:1:1:2:0/0:0/1:0.5:0	19,11,0,16:1:1:2:0/1:0/0:0.25:0:0:.:.	54,34,0,43:1:1:2:0/1:0/0:0.25:0:0:.:.	50,37,0,35:1:1:2:0/0:0/1:0.5:0:0:.:.	15,4,0,8:1:1:2:0/1:0/0:0.25:0:0:.:.
chr2_ref_v2	274203	.	CTT	CT,C	.	PASS	IntersectsRepeat=1;RepeatCorrectionApplied=1	SAC:ACF:DF:PD:GT:SGT:SF:SV:SIG:MT:PAC	30,48,14,35,4,6:1:1:2:0/0:0/1:0.5:0	13,15,12,9,6,6:1:1:2:0/0:0/2:0.5:0:0:.:.	12,13,34,57,9,16:1:1:2:0/1:1/1:0.5:0:1:g.274204delT:0	28,33,5,9,41,32:1:1:2:0/2:./.:.:0:1:g.274204_274205delTT:0	0,5,1,0,4,7:1:0:2:./.:./.:.:0:1:.:.
chr2_ref_v2	274291	.	AAT	A	.	PASS	IntersectsRepeat=1;RepeatCorrectionApplied=1	SAC:ACF:DF:PD:GT:SGT:SF:SV:SIG:MT:PAC	61,71,5,4:1:1:2:0/0:./.:.:0	22,24,2,3:1:1:2:0/0:./.:.:0:0:.:.	53,66,5,9:1:1:2:0/0:./.:.:0:0:.:.	38,47,8,7:1:1:2:0/0:./.:.:0:0:.:.	8,8,0,2:1:0:2:./.:./.:.:0:0:.:.
chr2_ref_v2	275527	.	GT	G	.	PASS	IntersectsRepeat=1;RepeatCorrectionApplied=1	SAC:ACF:DF:PD:GT:SGT:SF:SV:SIG:MT:PAC	88,97,0,1:1:1:2:0/0:./.:.:0	7,10,7,5:1:1:2:0/1:0/0:0.25:0:1:g.275528delT:0	15,27,21,27:1:1:2:0/1:./.:.:0:1:g.275528delT:0	46,61,2,1:1:1:2:0/0:./.:.:0:0:.:.	13,14,0,0:1:1:2:0/0:./.:.:0:0:.:.
chr2_ref_v2	277464	.	CA	C	.	PASS	IntersectsRepeat=1;RepeatCorrectionApplied=1	SAC:ACF:DF:PD:GT:SGT:SF:SV:SIG:MT:PAC	89,100,0,0:1:1:2:0/0:./.:.:0	20,24,0,0:1:1:2:0/0:./.:.:0:0:.:.	57,84,0,0:1:1:2:0/0:./.:.:0:0:.:.	42,60,0,0:1:1:2:0/0:./.:.:0:0:.:.	8,3,3,6:1:1:2:0/1:0/0:0.125:0:1:g.277465delA:0
chr2_ref_v2	280978	.	CT	C	.	PASS	IntersectsRepeat=1;RepeatCorrectionApplied=1	SAC:ACF:DF:PD:GT:SGT:SF:SV:SIG:MT:PAC	70,65,1,4:1:1:2:0/0:./.:.:0	18,16,1,1:1:1:2:0/0:./.:.:0:0:.:.	29,14,28,41:1:1:2:0/1:1/1:0.125:0:1:g.280979delT:0	43,41,1,4:1:1:2:0/0:./.:.:0:0:.:.	8,11,0,1:1:1:2:0/0:./.:.:0:0:.:.
chr2_ref_v2	281118	.	GAA	G,GA	.	PASS	IntersectsRepeat=1;RepeatCorrectionApplied=1	SAC:ACF:DF:PD:GT:SGT:SF:SV:SIG:MT:PAC	58,60,0,0,4,8:1:1:2:0/0:0/2:0.125:0	13,16,0,0,2,1:1:1:2:0/0:./.:.:0:0:.:.	2,1,22,30,22,26:1:1:2:1/2:2/2:0.125:0:1:g.281119_281120delAA,g.281119delA:0,0	31,44,0,1,3,4:1:1:2:0/0:./.:.:0:0:.:.	6,10,0,0,6,9:1:1:2:0/2:0/0:0.125:0:0:.:.
chr2_ref_v2	282158	.	GT	G	.	PASS	IntersectsRepeat=1;RepeatCorrectionApplied=1	SAC:ACF:DF:PD:GT:SGT:SF:SV:SIG:MT:PAC	94,78,0,0:1:1:2:0/0:./.:.:0	6,8,10,7:1:1:2:0/1:1/1:0.125:0:1:g.282159delT:0	56,55,0,0:1:1:2:0/0:./.:.:0:0:.:.	51,38,0,0:1:1:2:0/0:./.:.:0:0:.:.	9,14,0,0:1:1:2:0/0:./.:.:0:0:.:.
chr2_ref_v2	290507	.	C	T	.	PASS	IntersectsRepeat=1;RepeatCorrectionApplied=0	SAC:ACF:DF:PD:GT:SGT:SF:SV:SIG:MT:PAC	88,64,0,0:1:1:2:0/0:./.:.:0	25,26,0,0:1:1:2:0/0:./.:.:0:0:.:.	57,55,0,0:1:1:2:0/0:./.:.:0:0:.:.	68,47,0,0:1:1:2:0/0:./.:.:0:0:.:.	8,9,3,4:1:1:2:0/0:0/1:0.5:0:1:.:
chr2_ref_v2	292097	.	GA	G	.	PASS	IntersectsRepeat=1;RepeatCorrectionApplied=1	SAC:ACF:DF:PD:GT:SGT:SF:SV:SIG:MT:PAC	44,68,1,3:1:1:2:0/0:./.:.:0	5,10,5,10:1:1:2:0/1:0/0:0.25:0:1:g.292098delA:0	29,33,1,5:1:1:2:0/0:./.:.:0:0:.:.	19,22,13,27:1:1:2:0/1:0/0:0.25:0:1:g.292098delA:0	8,6,0,1:1:0:2:./.:./.:.:0:0:.:.
chr2_ref_v2	292524	.	C	A	.	PASS	IntersectsRepeat=1;RepeatCorrectionApplied=0	SAC:ACF:DF:PD:GT:SGT:SF:SV:SIG:MT:PAC	128,88,0,1:1:1:2:0/0:./.:.:0	21,29,0,0:1:1:2:0/0:./.:.:0:0:.:.	62,65,0,0:1:1:2:0/0:./.:.:0:0:.:.	63,59,0,0:1:1:2:0/0:./.:.:0:0:.:.	13,12,3,1:1:1:2:0/0:0/1:0.25:0:0:.:.
chr2_ref_v2	296104	.	ATTTTTT	A,ATTTT	.	PASS	IntersectsRepeat=1;RepeatCorrectionApplied=1	SAC:ACF:DF:PD:GT:SGT:SF:SV:SIG:MT:PAC	39,18,0,0,0,5:1:1:2:0/0:0/2:0.25:0	10,2,0,2,2,5:1:1:2:0/2:0/1:0.25:0:0:.:.	21,6,0,0,2,17:1:1:2:0/2:0/0:0.125:0:0:.:.	15,3,15,17,0,10:1:1:2:0/1:1/2:0.5:0:1:g.296105_296110delTTTTTT:0	4,5,0,0,0,5:1:0:2:./.:./.:.:0:0:.:.
chr2_ref_v2	296292	.	G	GA	.	PASS	IntersectsRepeat=1;RepeatCorrectionApplied=1	SAC:ACF:DF:PD:GT:SGT:SF:SV:SIG:MT:PAC	72,84,2,2:1:1:2:0/0:./.:.:0	22,25,5,4:1:1:2:0/0:0/1:0.25:0:0:.:.	48,73,8,7:1:1:2:0/0:0/1:0.125:0:0:.:.	49,80,6,9:1:1:2:0/0:0/1:0.125:0:0:.:.	7,10,3,0:1:1:2:0/0:0/1:0.5:0:0:.:.
chr2_ref_v2	300012	.	GAAA	G,GA	.	PASS	IntersectsRepeat=1;RepeatCorrectionApplied=1	SAC:ACF:DF:PD:GT:SGT:SF:SV:SIG:MT:PAC	19,27,0,3,0,3:1:1:2:0/0:0/2:0.25:0	1,0,0,10,0,6:1:0:2:./.:./.:.:0:0:.:.	14,23,3,10,3,17:1:1:2:0/2:./.:.:0:0:.:.	18,27,0,2,1,6:1:1:2:0/0:0/2:0.25:0:0:.:.	1,4,0,2,1,3:1:0:2:./.:./.:.:0:0:.:.
chr2_ref_v2	307633	.	ATT	A,AT	.	PASS	IntersectsRepeat=1;RepeatCorrectionApplied=1	SAC:ACF:DF:PD:GT:SGT:SF:SV:SIG:MT:PAC	38,38,0,0,7,6:1:1:2:0/0:./.:.:0	16,11,0,2,3,2:1:1:2:0/0:0/1:0.25:0:0:.:.	1,0,29,26,20,17:1:1:2:1/2:2/2:0.125:0:1:g.307634_307635delTT,g.307634delT:0,0	21,20,4,3,20,14:1:1:2:0/0:0/2:0.5:0:0:.:.	8,3,0,0,0,2:1:0:2:./.:./.:.:0:0:.:.
chr2_ref_v2	310427	.	CT	C	.	PASS	IntersectsRepeat=1;RepeatCorrectionApplied=1	SAC:ACF:DF:PD:GT:SGT:SF:SV:SIG:MT:PAC	50,90,1,2:1:1:2:0/0:./.:.:0	24,16,0,0:1:1:2:0/0:./.:.:0:0:.:.	41,61,3,2:1:1:2:0/0:./.:.:0:0:.:.	65,71,2,1:1:1:2:0/0:./.:.:0:0:.:.	2,7,2,3:1:0:2:./.:./.:.:0:0:.:.
chr2_ref_v2	316672	.	CT	C,CTT	.	PASS	IntersectsRepeat=1;RepeatCorrectionApplied=1	SAC:ACF:DF:PD:GT:SGT:SF:SV:SIG:MT:PAC	93,64,2,1,2,1:1:1:2:0/0:./.:.:0	4,2,13,9,10,4:1:1:2:1/2:1/1:0.125:0:1:g.316673delT,g.316672_316673insT:0,0	44,20,44,24,2,0:1:1:2:0/1:0/0:0.125:0:1:g.316673delT:0	49,48,4,5,9,6:1:1:2:0/0:0/2:0.25:0:0:.:.	8,9,0,0,0,1:1:0:2:./.:./.:.:0:0:.:.
chr2_ref_v2	316928	.	CAAAA	C,CA	.	PASS	IntersectsRepeat=1;RepeatCorrectionApplied=1	SAC:ACF:DF:PD:GT:SGT:SF:SV:SIG:MT:PAC	35,40,0,0,6,1:1:1:2:0/0:0/2:0.25:0	4,6,5,0,3,0:1:0:2:./.:./.:.:0:0:.:.	3,13,7,2,18,5:1:1:2:0/2:2/2:0.25:0:1:.:.	26,17,10,1,5,1:1:1:2:0/0:0/2:0.5:0:0:.:.	3,10,0,0,0,0:1:0:2:./.:./.:.:0:0:.:.
chr2_ref_v2	317343	.	G	A	.	PASS	IntersectsRepeat=0;RepeatCorrectionApplied=0	SAC:ACF:DF:PD:GT:SGT:SF:SV:SIG:MT:PAC	104,92,0,0:1:1:2:0/0:./.:.:0	27,28,0,0:1:1:2:0/0:./.:.:0:0:.:.	68,63,0,0:1:1:2:0/0:./.:.:0:0:.:.	61,57,0,0:1:1:2:0/0:./.:.:0:0:.:.	7,16,3,5:1:1:2:0/0:0/1:0.5:0:1:.:
chr2_ref_v2	321639	.	CT	C	.	PASS	IntersectsRepeat=1;RepeatCorrectionApplied=1	SAC:ACF:DF:PD:GT:SGT:SF:SV:SIG:MT:PAC	86,112,1,0:1:1:2:0/0:./.:.:0	13,23,0,1:1:1:2:0/0:./.:.:0:0:.:.	56,41,1,0:1:1:2:0/0:./.:.:0:0:.:.	32,33,27,30:1:1:2:0/1:0/0:0.125:0:1:g.321640delT:0	12,12,3,0:1:1:2:0/0:0/1:0.25:0:0:.:.
chr2_ref_v2	328954	.	T	C	.	PASS	IntersectsRepeat=1;RepeatCorrectionApplied=0	SAC:ACF:DF:PD:GT:SGT:SF:SV:SIG:MT:PAC	76,118,0,1:1:1:2:0/0:./.:.:0	18,13,0,0:1:1:2:0/0:./.:.:0:0:.:.	28,27,24,32:1:1:2:0/1:./.:.:0:1:g.328954T>C:0	60,57,0,0:1:1:2:0/0:./.:.:0:0:.:.	12,11,0,0:1:1:2:0/0:./.:.:0:0:.:.
chr2_ref_v2	332738	.	A	G	.	PASS	IntersectsRepeat=1;RepeatCorrectionApplied=0	SAC:ACF:DF:PD:GT:SGT:SF:SV:SIG:MT:PAC	69,69,0,0:1:1:2:0/0:./.:.:0	24,22,0,0:1:1:2:0/0:./.:.:0:0:.:.	86,95,0,0:1:1:2:0/0:./.:.:0:0:.:.	59,77,0,0:1:1:2:0/0:./.:.:0:0:.:.	19,15,1,3:1:1:2:0/0:0/1:0.25:0:0:.:.
chr2_ref_v2	334248	.	G	A	.	PASS	IntersectsRepeat=0;RepeatCorrectionApplied=0	SAC:ACF:DF:PD:GT:SGT:SF:SV:SIG:MT:PAC	139,84,0,0:1:1:2:0/0:./.:.:0	24,27,0,0:1:1:2:0/0:./.:.:0:0:.:.	61,90,0,0:1:1:2:0/0:./.:.:0:0:.:.	59,75,0,0:1:1:2:0/0:./.:.:0:0:.:.	17,20,3,2:1:1:2:0/0:0/1:0.25:0:0:.:.
chr2_ref_v2	336690	.	C	T	.	PASS	IntersectsRepeat=0;RepeatCorrectionApplied=0	SAC:ACF:DF:PD:GT:SGT:SF:SV:SIG:MT:PAC	114,89,0,0:1:1:2:0/0:./.:.:0	31,19,0,0:1:1:2:0/0:./.:.:0:0:.:.	68,50,0,0:1:1:2:0/0:./.:.:0:0:.:.	72,60,0,0:1:1:2:0/0:./.:.:0:0:.:.	8,13,3,3:1:1:2:0/0:0/1:0.5:0:1:.:
chr2_ref_v2	338201	.	AT	A	.	PASS	IntersectsRepeat=1;RepeatCorrectionApplied=1	SAC:ACF:DF:PD:GT:SGT:SF:SV:SIG:MT:PAC	70,60,2,0:1:1:2:0/0:./.:.:0	14,12,10,5:1:1:2:0/1:0/0:0.25:0:1:g.338202delT:0	77,83,3,2:1:1:2:0/0:./.:.:0:0:.:.	55,52,3,3:1:1:2:0/0:./.:.:0:0:.:.	11,9,1,2:1:1:2:0/0:0/1:0.125:0:0:.:.
chr2_ref_v2	342419	.	GA	G	.	PASS	IntersectsRepeat=1;RepeatCorrectionApplied=1	SAC:ACF:DF:PD:GT:SGT:SF:SV:SIG:MT:PAC	65,86,1,2:1:1:2:0/0:./.:.:0	16,19,2,2:1:1:2:0/0:./.:.:0:0:.:.	52,45,0,1:1:1:2:0/0:./.:.:0:0:.:.	50,40,4,11:1:1:2:0/0:./.:.:0:0:.:.	5,5,2,2:1:0:2:./.:./.:.:0:0:.:.
chr2_ref_v2	345056	.	G	A	.	PASS	IntersectsRepeat=0;RepeatCorrectionApplied=0	SAC:ACF:DF:PD:GT:SGT:SF:SV:SIG:MT:PAC	92,87,0,0:1:1:2:0/0:./.:.:0	19,27,0,0:1:1:2:0/0:./.:.:0:0:.:.	51,67,1,1:1:1:2:0/0:./.:.:0:0:.:.	29,32,26,26:1:1:2:0/1:0/0:0.125:0:1:g.345056G>A:0	7,10,0,0:1:0:2:./.:./.:.:0:0:.:.
chr2_ref_v2	347349	.	GT	G	.	PASS	IntersectsRepeat=1;RepeatCorrectionApplied=1	SAC:ACF:DF:PD:GT:SGT:SF:SV:SIG:MT:PAC	76,86,2,1:1:1:2:0/0:./.:.:0	15,13,21,10:1:1:2:0/1:./.:.:0:1:g.347350delT:0	67,62,1,1:1:1:2:0/0:./.:.:0:0:.:.	50,53,2,1:1:1:2:0/0:./.:.:0:0:.:.	11,13,1,1:1:1:2:0/0:./.:.:0:0:.:.
chr2_ref_v2	351209	.	CA	C	.	PASS	IntersectsRepeat=1;RepeatCorrectionApplied=1	SAC:ACF:DF:PD:GT:SGT:SF:SV:SIG:MT:PAC	53,52,4,2:1:1:2:0/0:./.:.:0	18,12,1,1:1:1:2:0/0:./.:.:0:0:.:.	25,25,35,19:1:1:2:0/1:0/0:0.125:0:1:g.351210delA:0	48,57,4,5:1:1:2:0/0:./.:.:0:0:.:.	8,8,0,2:1:0:2:./.:./.:.:0:0:.:.
chr2_ref_v2	352393	.	A	C	.	PASS	IntersectsRepeat=0;RepeatCorrectionApplied=0	SAC:ACF:DF:PD:GT:SGT:SF:SV:SIG:MT:PAC	95,42,0,28:1:1:2:0/0:0/1:0.25:0	24,17,0,2:1:1:2:0/0:0/1:0.125:0:0:.:.	61,47,0,21:1:1:2:0/0:0/1:0.25:0:0:.:.	49,27,0,15:1:1:2:0/0:0/1:0.25:0:0:.:.	20,6,0,2:1:1:2:0/0:0/1:0.25:0:0:.:.
chr2_ref_v2	353163	.	G	T	.	PASS	IntersectsRepeat=0;RepeatCorrectionApplied=0	SAC:ACF:DF:PD:GT:SGT:SF:SV:SIG:MT:PAC	100,96,0,0:1:1:2:0/0:./.:.:0	14,27,0,0:1:1:2:0/0:./.:.:0:0:.:.	55,67,0,0:1:1:2:0/0:./.:.:0:0:.:.	49,67,0,0:1:1:2:0/0:./.:.:0:0:.:.	8,7,2,2:1:0:2:./.:./.:.:0:0:.:.
chr2_ref_v2	353464	.	CA	C	.	PASS	IntersectsRepeat=1;RepeatCorrectionApplied=1	SAC:ACF:DF:PD:GT:SGT:SF:SV:SIG:MT:PAC	9,78,2,10:1:1:2:0/0:./.:.:0	9,12,1,6:1:1:2:0/0:./.:.:0:0:.:.	10,30,9,30:1:1:2:0/0:0/1:0.5:0:1:.:	24,58,6,13:1:1:2:0/0:./.:.:0:0:.:.	7,8,2,4:1:1:2:0/0:0/1:0.125:0:0:.:.
chr2_ref_v2	369458	.	T	C	.	PASS	IntersectsRepeat=1;RepeatCorrectionApplied=0	SAC:ACF:DF:PD:GT:SGT:SF:SV:SIG:MT:PAC	77,111,0,0:1:1:2:0/0:./.:.:0	16,18,0,0:1:1:2:0/0:./.:.:0:0:.:.	62,75,0,0:1:1:2:0/0:./.:.:0:0:.:.	60,65,0,0:1:1:2:0/0:./.:.:0:0:.:.	6,14,1,2:1:1:2:0/0:0/1:0.25:0:0:.:.
chr2_ref_v2	369767	.	CTT	C,CT	.	PASS	IntersectsRepeat=1;RepeatCorrectionApplied=1	SAC:ACF:DF:PD:GT:SGT:SF:SV:SIG:MT:PAC	34,32,0,1,2,5:1:1:2:0/0:./.:.:0	7,4,3,0,11,4:1:1:2:0/2:0/0:0.25:0:0:.:.	1,5,8,9,22,24:1:1:2:2/2:0/2:0.125:0:1:g.369768delT,g.369768delT:0,1	19,30,2,6,17,14:1:1:2:0/0:0/1:0.25:0:1:.:	1,2,0,0,0,2:1:0:2:./.:./.:.:0:0:.:.
chr2_ref_v2	370634	.	A	G	.	PASS	IntersectsRepeat=0;RepeatCorrectionApplied=0	SAC:ACF:DF:PD:GT:SGT:SF:SV:SIG:MT:PAC	104,111,0,0:1:1:2:0/0:./.:.:0	27,21,0,0:1:1:2:0/0:./.:.:0:0:.:.	33,38,30,41:1:1:2:0/1:./.:.:0:1:g.370634A>G:0	64,63,0,0:1:1:2:0/0:./.:.:0:0:.:.	14,13,0,0:1:1:2:0/0:./.:.:0:0:.:.
chr2_ref_v2	372594	.	A	T	.	PASS	IntersectsRepeat=0;RepeatCorrectionApplied=0	SAC:ACF:DF:PD:GT:SGT:SF:SV:SIG:MT:PAC	55,86,0,0:1:1:2:0/0:./.:.:0	26,17,0,0:1:1:2:0/0:./.:.:0:0:.:.	93,59,0,0:1:1:2:0/0:./.:.:0:0:.:.	67,55,1,0:1:1:2:0/0:./.:.:0:0:.:.	8,7,3,1:1:0:2:./.:./.:.:0:0:.:.
chr2_ref_v2	373433	.	GT	G	.	PASS	IntersectsRepeat=1;RepeatCorrectionApplied=1	SAC:ACF:DF:PD:GT:SGT:SF:SV:SIG:MT:PAC	109,73,0,0:1:1:2:0/0:./.:.:0	23,14,1,0:1:1:2:0/0:./.:.:0:0:.:.	35,31,36,34:1:1:2:0/1:./.:.:0:1:g.373434delT:0	65,51,0,0:1:1:2:0/0:./.:.:0:0:.:.	12,9,2,2:1:1:2:0/0:0/1:0.25:0:0:.:.
chr2_ref_v2	374832	.	C	T	.	PASS	IntersectsRepeat=0;RepeatCorrectionApplied=0	SAC:ACF:DF:PD:GT:SGT:SF:SV:SIG:MT:PAC	82,78,0,0:1:1:2:0/0:./.:.:0	13,7,17,12:1:1:2:0/1:1/1:0.125:0:1:g.374832C>T:0	73,57,0,0:1:1:2:0/0:./.:.:0:0:.:.	58,44,0,0:1:1:2:0/0:./.:.:0:0:.:.	9,10,0,0:1:0:2:./.:./.:.:0:0:.:.
chr2_ref_v2	376061	.	C	T	.	PASS	IntersectsRepeat=1;RepeatCorrectionApplied=0	SAC:ACF:DF:PD:GT:SGT:SF:SV:SIG:MT:PAC	74,50,0,0:1:1:2:0/0:./.:.:0	15,25,0,0:1:1:2:0/0:./.:.:0:0:.:.	66,80,0,0:1:1:2:0/0:./.:.:0:0:.:.	33,60,0,0:1:1:2:0/0:./.:.:0:0:.:.	8,8,2,1:1:0:2:./.:./.:.:0:0:.:.
chr2_ref_v2	378729	.	CT	C	.	PASS	IntersectsRepeat=1;RepeatCorrectionApplied=1	SAC:ACF:DF:PD:GT:SGT:SF:SV:SIG:MT:PAC	89,83,0,0:1:1:2:0/0:./.:.:0	26,16,0,0:1:1:2:0/0:./.:.:0:0:.:.	60,60,0,0:1:1:2:0/0:./.:.:0:0:.:.	60,38,0,0:1:1:2:0/0:./.:.:0:0:.:.	7,6,4,7:1:1:2:0/1:0/0:0.125:0:1:g.378730delT:0
chr2_ref_v2	380114	.	TA	T	.	PASS	IntersectsRepeat=1;RepeatCorrectionApplied=1	SAC:ACF:DF:PD:GT:SGT:SF:SV:SIG:MT:PAC	64,102,3,1:1:1:2:0/0:./.:.:0	10,12,8,18:1:1:2:0/1:./.:.:0:1:g.380115delA:0	53,58,2,1:1:1:2:0/0:./.:.:0:0:.:.	39,46,3,5:1:1:2:0/0:./.:.:0:0:.:.	14,13,0,0:1:1:2:0/0:./.:.:0:0:.:.
chr2_ref_v2	383031	.	TA	T	.	PASS	IntersectsRepeat=1;RepeatCorrectionApplied=1	SAC:ACF:DF:PD:GT:SGT:SF:SV:SIG:MT:PAC	59,71,4,7:1:1:2:0/0:./.:.:0	21,13,4,3:1:1:2:0/0:./.:.:0:0:.:.	23,23,36,25:1:1:2:0/1:0/0:0.125:0:1:g.383032delA:0	15,20,31,33:1:1:2:0/1:1/1:0.125:0:1:g.383032delA:0	8,5,11,8:1:1:2:0/1:./.:.:0:1:g.383032delA:0
chr2_ref_v2	386187	.	CAAAA	C,CAA	.	PASS	IntersectsRepeat=1;RepeatCorrectionApplied=1	SAC:ACF:DF:PD:GT:SGT:SF:SV:SIG:MT:PAC	27,35,0,2,8,7:1:1:2:0/0:0/2:0.5:0	5,14,3,1,1,1:1:1:2:0/0:0/1:0.25:0:0:.:.	33,57,0,0,3,2:1:1:2:0/0:0/2:0.125:0:0:.:.	16,15,2,4,11,8:1:1:2:0/2:0/1:0.25:0:0:.:.	1,1,7,3,0,1:1:0:2:./.:./.:.:0:1:.:.
chr2_ref_v2	391470	.	GA	G	.	PASS	IntersectsRepeat=1;RepeatCorrectionApplied=1	SAC:ACF:DF:PD:GT:SGT:SF:SV:SIG:MT:PAC	70,96,0,0:1:1:2:0/0:./.:.:0	24,17,1,0:1:1:2:0/0:./.:.:0:0:.:.	68,71,1,0:1:1:2:0/0:./.:.:0:0:.:.	48,58,2,1:1:1:2:0/0:./.:.:0:0:.:.	7,7,1,2:1:0:2:./.:./.:.:0:0:.:.
chr2_ref_v2	391554	.	GA	G	.	PASS	IntersectsRepeat=1;RepeatCorrectionApplied=1	SAC:ACF:DF:PD:GT:SGT:SF:SV:SIG:MT:PAC	65,50,1,0:1:1:2:0/0:./.:.:0	21,25,0,0:1:1:2:0/0:./.:.:0:0:.:.	66,64,1,0:1:1:2:0/0:./.:.:0:0:.:.	58,69,2,2:1:1:2:0/0:./.:.:0:0:.:.	6,10,2,2:1:1:2:0/0:0/1:0.5:0:0:.:.
chr2_ref_v2	392313	.	CT	C	.	PASS	IntersectsRepeat=1;RepeatCorrectionApplied=1	SAC:ACF:DF:PD:GT:SGT:SF:SV:SIG:MT:PAC	57,77,7,5:1:1:2:0/0:./.:.:0	30,18,4,2:1:1:2:0/0:./.:.:0:0:.:.	1,5,55,91:1:1:2:1/1:./.:.:0:1:g.392314delT,g.392314delT:0,1	42,56,4,8:1:1:2:0/0:./.:.:0:0:.:.	11,4,1,0:1:0:2:./.:./.:.:0:0:.:.
chr2_ref_v2	392499	.	A	AT	.	PASS	IntersectsRepeat=1;RepeatCorrectionApplied=0	SAC:ACF:DF:PD:GT:SGT:SF:SV:SIG:MT:PAC	0,0,56,69:1:1:2:1/1:./.:.:0	0,0,16,37:1:1:2:1/1:./.:.:0:0:.:.	1,0,54,71:1:1:2:1/1:./.:.:0:0:.:.	2,0,50,65:1:1:2:1/1:./.:.:0:0:.:.	1,0,16,10:1:1:2:1/1:0/1:0.125:0:0:.:.
chr2_ref_v2	392853	.	A	ATCTTTCCTCTGCATTTTCTTTCCTCTGCATTT	.	PASS	IntersectsRepeat=0;RepeatCorrectionApplied=0	SAC:ACF:DF:PD:GT:SGT:SF:SV:SIG:MT:PAC	0,3,2,2:1:0:2:./.:./.:.:0	0,0,0,1:0:0:2:./.:./.:.:0:0:.:.	0,0,1,6:1:0:2:./.:./.:.:0:0:.:.	0,0,0,0:0:0:2:./.:./.:.:0:0:.:.	0,0,1,2:1:0:2:./.:./.:.:0:0:.:.
chr2_ref_v2	395020	.	GAA	G,GA	.	PASS	IntersectsRepeat=1;RepeatCorrectionApplied=1	SAC:ACF:DF:PD:GT:SGT:SF:SV:SIG:MT:PAC	56,76,0,0,4,4:1:1:2:0/0:./.:.:0	10,8,11,14,3,2:1:1:2:0/1:1/1:0.125:0:1:g.395021_395022delAA:0	26,32,34,34,8,5:1:1:2:0/1:./.:.:0:1:g.395021_395022delAA:0	35,43,3,6,32,43:1:1:2:0/2:0/0:0.25:0:1:.:.	13,12,3,3,0,4:1:1:2:0/0:0/1:0.5:0:0:.:.
chr2_ref_v2	398245	.	T	TG	.	PASS	IntersectsRepeat=1;RepeatCorrectionApplied=1	SAC:ACF:DF:PD:GT:SGT:SF:SV:SIG:MT:PAC	66,75,0,0:1:1:2:0/0:./.:.:0	12,19,0,0:1:1:2:0/0:./.:.:0:0:.:.	40,57,0,0:1:1:2:0/0:./.:.:0:0:.:.	27,23,18,22:1:1:2:0/1:0/0:0.125:0:1:g.398245_398246insG:0	7,16,0,0:1:1:2:0/0:./.:.:0:0:.:.
chr2_ref_v2	398321	.	T	C	.	PASS	IntersectsRepeat=0;RepeatCorrectionApplied=0	SAC:ACF:DF:PD:GT:SGT:SF:SV:SIG:MT:PAC	71,62,0,0:1:1:2:0/0:./.:.:0	20,14,0,0:1:1:2:0/0:./.:.:0:0:.:.	79,51,0,0:1:1:2:0/0:./.:.:0:0:.:.	86,39,0,0:1:1:2:0/0:./.:.:0:0:.:.	5,6,1,2:1:0:2:./.:./.:.:0:0:.:.
chr2_ref_v2	401029	.	CT	C	.	PASS	IntersectsRepeat=1;RepeatCorrectionApplied=1	SAC:ACF:DF:PD:GT:SGT:SF:SV:SIG:MT:PAC	85,77,0,0:1:1:2:0/0:./.:.:0	19,15,0,0:1:1:2:0/0:./.:.:0:0:.:.	42,28,26,20:1:1:2:0/1:0/0:0.25:0:1:g.401030delT:0	62,57,1,0:1:1:2:0/0:./.:.:0:0:.:.	4,8,0,0:1:0:2:./.:./.:.:0:0:.:.
chr2_ref_v2	405700	.	T	C	.	PASS	IntersectsRepeat=0;RepeatCorrectionApplied=0	SAC:ACF:DF:PD:GT:SGT:SF:SV:SIG:MT:PAC	5,5,0,9:1:0:2:./.:./.:.:0	4,1,0,0:1:0:2:./.:./.:.:0:0:.:.	3,8,1,7:1:0:2:./.:./.:.:0:0:.:.	11,9,1,6:1:1:2:0/1:0/0:0.5:0:0:.:.	3,3,0,2:1:0:2:./.:./.:.:0:0:.:.
chr2_ref_v2	405703	.	C	T	.	PASS	IntersectsRepeat=0;RepeatCorrectionApplied=0	SAC:ACF:DF:PD:GT:SGT:SF:SV:SIG:MT:PAC	7,1,0,9:1:0:2:./.:./.:.:0	0,1,0,0:0:0:2:./.:./.:.:0:0:.:.	2,6,1,7:1:0:2:./.:./.:.:0:0:.:.	7,10,1,6:1:1:2:0/1:0/0:0.5:0:0:.:.	1,3,0,2:1:0:2:./.:./.:.:0:0:.:.
chr2_ref_v2	405704	.	A	G	.	PASS	IntersectsRepeat=0;RepeatCorrectionApplied=0	SAC:ACF:DF:PD:GT:SGT:SF:SV:SIG:MT:PAC	7,1,0,9:1:0:2:./.:./.:.:0	2,2,0,0:1:0:2:./.:./.:.:0:0:.:.	4,6,1,7:1:0:2:./.:./.:.:0:0:.:.	9,10,1,6:1:1:2:0/1:0/0:0.5:0:0:.:.	1,3,0,2:1:0:2:./.:./.:.:0:0:.:.
chr2_ref_v2	405709	.	T	A	.	PASS	IntersectsRepeat=0;RepeatCorrectionApplied=0	SAC:ACF:DF:PD:GT:SGT:SF:SV:SIG:MT:PAC	9,0,0,5:1:0:2:./.:./.:.:0	5,2,0,0:1:0:2:./.:./.:.:0:0:.:.	7,7,1,4:1:0:2:./.:./.:.:0:0:.:.	10,10,1,2:1:1:2:0/0:0/1:0.25:0:0:.:.	2,2,0,2:1:0:2:./.:./.:.:0:0:.:.
chr2_ref_v2	405712	.	T	TGAAC	.	PASS	IntersectsRepeat=1;RepeatCorrectionApplied=0	SAC:ACF:DF:PD:GT:SGT:SF:SV:SIG:MT:PAC	14,1,0,4:1:0:2:./.:./.:.:0	5,2,0,0:1:0:2:./.:./.:.:0:0:.:.	8,8,1,2:1:0:2:./.:./.:.:0:0:.:.	12,10,1,2:1:1:2:0/0:0/1:0.25:0:0:.:.	2,2,0,2:1:0:2:./.:./.:.:0:0:.:.
chr2_ref_v2	406410	.	GA	G,GAA	.	PASS	IntersectsRepeat=1;RepeatCorrectionApplied=1	SAC:ACF:DF:PD:GT:SGT:SF:SV:SIG:MT:PAC	26,33,9,9,17,19:1:1:2:0/2:0/1:0.125:0	1,4,5,16,11,5:1:1:2:1/2:./.:.:0:0:.:.	25,21,23,29,5,5:1:1:2:0/1:0/2:0.25:0:1:g.406410_406412AA>:0	16,25,31,40,3,4:1:1:2:0/1:0/2:0.125:0:1:g.406410_406412AA>:0	0,3,1,8,7,6:1:1:2:1/2:2/2:0.25:0:0:.:.
chr2_ref_v2	407241	.	A	AT	.	PASS	IntersectsRepeat=1;RepeatCorrectionApplied=1	SAC:ACF:DF:PD:GT:SGT:SF:SV:SIG:MT:PAC	62,130,1,0:1:1:2:0/0:./.:.:0	21,38,0,0:1:1:2:0/0:./.:.:0:0:.:.	70,100,0,0:1:1:2:0/0:./.:.:0:0:.:.	29,49,27,36:1:1:2:0/1:0/0:0.125:0:1:g.407241_407242insT:0	16,16,0,0:1:1:2:0/0:./.:.:0:0:.:.
chr2_ref_v2	407458	.	GA	G	.	PASS	IntersectsRepeat=1;RepeatCorrectionApplied=1	SAC:ACF:DF:PD:GT:SGT:SF:SV:SIG:MT:PAC	69,94,0,0:1:1:2:0/0:./.:.:0	15,36,0,0:1:1:2:0/0:./.:.:0:0:.:.	51,104,0,0:1:1:2:0/0:./.:.:0:0:.:.	44,80,0,0:1:1:2:0/0:./.:.:0:0:.:.	10,16,1,3:1:1:2:0/0:0/1:0.25:0:0:.:.
chr2_ref_v2	407713	.	CT	C	.	PASS	IntersectsRepeat=1;RepeatCorrectionApplied=1	SAC:ACF:DF:PD:GT:SGT:SF:SV:SIG:MT:PAC	76,78,2,0:1:1:2:0/0:./.:.:0	10,9,9,8:1:1:2:0/1:0/0:0.125:0:1:g.407714delT:0	64,62,1,0:1:1:2:0/0:./.:.:0:0:.:.	25,40,21,35:1:1:2:0/1:0/0:0.125:0:1:g.407714delT:0	7,16,0,0:1:1:2:0/0:./.:.:0:0:.:.
chr2_ref_v2	409802	.	C	T	.	PASS	IntersectsRepeat=0;RepeatCorrectionApplied=0	SAC:ACF:DF:PD:GT:SGT:SF:SV:SIG:MT:PAC	105,107,0,0:1:1:2:0/0:./.:.:0	13,21,0,0:1:1:2:0/0:./.:.:0:0:.:.	52,44,0,0:1:1:2:0/0:./.:.:0:0:.:.	54,36,0,0:1:1:2:0/0:./.:.:0:0:.:.	9,12,2,2:1:1:2:0/0:0/1:0.25:0:0:.:.
chr2_ref_v2	410947	.	A	C	.	PASS	IntersectsRepeat=0;RepeatCorrectionApplied=0	SAC:ACF:DF:PD:GT:SGT:SF:SV:SIG:MT:PAC	71,54,0,25:1:1:2:0/0:0/1:0.25:0	12,16,0,7:1:1:2:0/0:0/1:0.5:0:0:.:.	36,46,0,13:1:1:2:0/0:0/1:0.25:0:0:.:.	42,41,0,25:1:1:2:0/0:0/1:0.5:0:0:.:.	11,10,0,1:1:1:2:0/0:0/1:0.125:0:0:.:.
chr2_ref_v2	411113	.	A	G	.	PASS	IntersectsRepeat=0;RepeatCorrectionApplied=0	SAC:ACF:DF:PD:GT:SGT:SF:SV:SIG:MT:PAC	0,0,92,68:1:1:2:1/1:./.:.:0	0,0,20,14:1:1:2:1/1:./.:.:0:0:.:.	0,0,53,61:1:1:2:1/1:./.:.:0:0:.:.	0,0,48,68:1:1:2:1/1:./.:.:0:0:.:.	0,0,10,9:1:0:2:./.:./.:.:0:0:.:.
chr2_ref_v2	411973	.	C	A	.	PASS	IntersectsRepeat=0;RepeatCorrectionApplied=0	SAC:ACF:DF:PD:GT:SGT:SF:SV:SIG:MT:PAC	88,88,1,0:1:1:2:0/0:./.:.:0	19,19,0,0:1:1:2:0/0:./.:.:0:0:.:.	54,49,0,0:1:1:2:0/0:./.:.:0:0:.:.	66,53,0,0:1:1:2:0/0:./.:.:0:0:.:.	13,8,1,2:1:1:2:0/0:0/1:0.25:0:0:.:.
chr2_ref_v2	414974	.	GA	G	.	PASS	IntersectsRepeat=1;RepeatCorrectionApplied=1	SAC:ACF:DF:PD:GT:SGT:SF:SV:SIG:MT:PAC	100,103,1,2:1:1:2:0/0:./.:.:0	23,15,0,0:1:1:2:0/0:./.:.:0:0:.:.	67,56,1,1:1:1:2:0/0:./.:.:0:0:.:.	67,58,0,0:1:1:2:0/0:./.:.:0:0:.:.	7,9,4,0:1:1:2:0/0:0/1:0.5:0:0:.:.
chr2_ref_v2	415743	.	C	CT,CTTT,CTTTTT	.	PASS	IntersectsRepeat=1;RepeatCorrectionApplied=1	SAC:ACF:DF:PD:GT:SGT:SF:SV:SIG:MT:PAC	2,1,0,5,7,7,28,13:1:1:2:2/3:1/3:0.25:0	2,5,2,1,4,0,7,0:1:1:2:2/3:0/3:0.5:0:0:.:.	15,14,7,8,13,1,22,3:1:1:2:1/3:1/2:0.25:0:1:g.415743_415745TTT>T:0	19,21,9,18,2,1,14,1:1:1:2:1/3:0/1:0.5:0:1:g.415743_415745TTT>T:0	1,0,1,2,2,7,2,2:1:0:2:./.:./.:.:0:0:.:.
chr2_ref_v2	420345	.	T	TGTAGTAGTAGTA	.	PASS	IntersectsRepeat=1;RepeatCorrectionApplied=1	SAC:ACF:DF:PD:GT:SGT:SF:SV:SIG:MT:PAC	1,0,28,53:1:1:2:1/1:./.:.:0	0,0,8,14:1:1:2:1/1:./.:.:0:0:.:.	1,0,25,50:1:1:2:1/1:./.:.:0:0:.:.	0,0,23,40:1:1:2:1/1:./.:.:0:0:.:.	0,0,6,10:1:0:2:./.:./.:.:0:0:.:.
chr2_ref_v2	422396	.	CT	C	.	PASS	IntersectsRepeat=1;RepeatCorrectionApplied=1	SAC:ACF:DF:PD:GT:SGT:SF:SV:SIG:MT:PAC	111,95,0,0:1:1:2:0/0:./.:.:0	14,24,1,0:1:1:2:0/0:./.:.:0:0:.:.	61,57,0,0:1:1:2:0/0:./.:.:0:0:.:.	63,59,1,0:1:1:2:0/0:./.:.:0:0:.:.	8,5,2,1:1:0:2:./.:./.:.:0:0:.:.
chr2_ref_v2	423361	.	G	GA,GAA	.	PASS	IntersectsRepeat=1;RepeatCorrectionApplied=1	SAC:ACF:DF:PD:GT:SGT:SF:SV:SIG:MT:PAC	1,4,7,5,50,53:1:1:2:2/2:0/2:0.125:0	10,12,2,3,11,12:1:1:2:0/2:2/2:0.125:0:1:g.423361_423363AA>:0	0,2,8,8,46,43:1:1:2:2/2:./.:.:0:0:.:.	3,2,12,13,32,41:1:1:2:2/2:0/2:0.125:0:0:.:.	0,1,5,8,4,7:1:1:2:1/2:2/2:0.25:0:0:.:.
chr2_ref_v2	424912	.	GT	G	.	PASS	IntersectsRepeat=1;RepeatCorrectionApplied=1	SAC:ACF:DF:PD:GT:SGT:SF:SV:SIG:MT:PAC	80,111,4,1:1:1:2:0/0:./.:.:0	25,31,0,0:1:1:2:0/0:./.:.:0:0:.:.	70,52,0,2:1:1:2:0/0:./.:.:0:0:.:.	29,44,34,47:1:1:2:0/1:./.:.:0:1:g.424913delT:0	10,10,1,2:1:1:2:0/0:0/1:0.25:0:0:.:.
chr2_ref_v2	425914	.	CA	C	.	PASS	IntersectsRepeat=1;RepeatCorrectionApplied=1	SAC:ACF:DF:PD:GT:SGT:SF:SV:SIG:MT:PAC	72,67,1,3:1:1:2:0/0:./.:.:0	16,15,0,2:1:1:2:0/0:./.:.:0:0:.:.	72,47,2,3:1:1:2:0/0:./.:.:0:0:.:.	82,58,8,7:1:1:2:0/0:./.:.:0:0:.:.	12,11,1,0:1:1:2:0/0:./.:.:0:0:.:.
chr2_ref_v2	426956	.	TA	T	.	PASS	IntersectsRepeat=1;RepeatCorrectionApplied=1	SAC:ACF:DF:PD:GT:SGT:SF:SV:SIG:MT:PAC	40,49,2,1:1:1:2:0/0:./.:.:0	9,5,12,9:1:1:2:0/1:1/1:0.125:0:1:g.426957delA:0	28,37,26,37:1:1:2:0/1:0/0:0.25:0:1:g.426957delA:0	37,51,12,5:1:1:2:0/0:./.:.:0:0:.:.	14,17,1,1:1:1:2:0/0:./.:.:0:0:.:.
chr2_ref_v2	429236	.	AT	A,ATT	.	PASS	IntersectsRepeat=1;RepeatCorrectionApplied=1	SAC:ACF:DF:PD:GT:SGT:SF:SV:SIG:MT:PAC	73,71,2,2,3,1:1:1:2:0/0:./.:.:0	13,14,1,0,10,4:1:1:2:2/2:0/2:0.25:0:1:g.429236_429237insT,g.429236_429237insT:0,1	42,23,49,35,2,3:1:1:2:0/1:0/0:0.25:0:1:g.429237delT:0	59,49,10,8,4,8:1:1:2:0/0:0/2:0.125:0:0:.:.	12,11,13,7,0,0:1:1:2:0/0:0/1:0.5:0:1:.:.
chr2_ref_v2	430141	.	G	T	.	PASS	IntersectsRepeat=1;RepeatCorrectionApplied=0	SAC:ACF:DF:PD:GT:SGT:SF:SV:SIG:MT:PAC	113,114,0,0:1:1:2:0/0:./.:.:0	14,13,0,0:1:1:2:0/0:./.:.:0:0:.:.	61,59,0,0:1:1:2:0/0:./.:.:0:0:.:.	63,56,0,0:1:1:2:0/0:./.:.:0:0:.:.	11,8,3,2:1:1:2:0/0:0/1:0.5:0:1:.:
chr2_ref_v2	434269	.	CA	C	.	PASS	IntersectsRepeat=1;RepeatCorrectionApplied=1	SAC:ACF:DF:PD:GT:SGT:SF:SV:SIG:MT:PAC	19,43,25,36:1:1:2:0/1:0/0:0.125:0	5,10,6,9:1:1:2:0/1:0/0:0.5:0:0:.:.	25,54,6,14:1:1:2:0/0:./.:.:0:0:.:.	38,47,8,12:1:1:2:0/0:./.:.:0:0:.:.	6,4,9,3:1:1:2:0/1:0/0:0.25:0:0:.:.
chr2_ref_v2	436057	.	C	A	.	PASS	IntersectsRepeat=0;RepeatCorrectionApplied=0	SAC:ACF:DF:PD:GT:SGT:SF:SV:SIG:MT:PAC	89,76,0,1:1:1:2:0/0:./.:.:0	18,25,0,0:1:1:2:0/0:./.:.:0:0:.:.	60,63,0,1:1:1:2:0/0:./.:.:0:0:.:.	73,75,0,0:1:1:2:0/0:./.:.:0:0:.:.	17,19,2,5:1:1:2:0/0:0/1:0.25:0:0:.:.
chr2_ref_v2	442532	.	A	G	.	PASS	IntersectsRepeat=1;RepeatCorrectionApplied=0	SAC:ACF:DF:PD:GT:SGT:SF:SV:SIG:MT:PAC	87,122,0,0:1:1:2:0/0:./.:.:0	24,29,0,0:1:1:2:0/0:./.:.:0:0:.:.	55,71,0,0:1:1:2:0/0:./.:.:0:0:.:.	74,79,0,0:1:1:2:0/0:./.:.:0:0:.:.	5,14,1,3:1:1:2:0/0:0/1:0.25:0:0:.:.
chr2_ref_v2	443932	.	G	C	.	PASS	IntersectsRepeat=0;RepeatCorrectionApplied=0	SAC:ACF:DF:PD:GT:SGT:SF:SV:SIG:MT:PAC	94,110,0,0:1:1:2:0/0:./.:.:0	19,25,0,0:1:1:2:0/0:./.:.:0:0:.:.	65,75,0,0:1:1:2:0/0:./.:.:0:0:.:.	57,64,0,0:1:1:2:0/0:./.:.:0:0:.:.	11,10,1,2:1:1:2:0/0:0/1:0.25:0:0:.:.
chr2_ref_v2	448942	.	G	A	.	PASS	IntersectsRepeat=1;RepeatCorrectionApplied=0	SAC:ACF:DF:PD:GT:SGT:SF:SV:SIG:MT:PAC	84,78,0,0:1:1:2:0/0:./.:.:0	20,17,0,0:1:1:2:0/0:./.:.:0:0:.:.	66,53,0,0:1:1:2:0/0:./.:.:0:0:.:.	56,60,0,0:1:1:2:0/0:./.:.:0:0:.:.	11,7,3,2:1:1:2:0/0:0/1:0.5:0:0:.:.
chr2_ref_v2	451119	.	TA	T	.	PASS	IntersectsRepeat=1;RepeatCorrectionApplied=1	SAC:ACF:DF:PD:GT:SGT:SF:SV:SIG:MT:PAC	91,68,0,0:1:1:2:0/0:./.:.:0	13,9,11,8:1:1:2:0/1:0/0:0.125:0:1:g.451120delA:0	75,54,0,0:1:1:2:0/0:./.:.:0:0:.:.	64,47,0,0:1:1:2:0/0:./.:.:0:0:.:.	18,9,0,0:1:1:2:0/0:./.:.:0:0:.:.
chr2_ref_v2	452243	.	G	GA	.	PASS	IntersectsRepeat=1;RepeatCorrectionApplied=1	SAC:ACF:DF:PD:GT:SGT:SF:SV:SIG:MT:PAC	43,45,3,2:1:1:2:0/0:0/1:0.125:0	14,14,0,1:1:1:2:0/0:./.:.:0:0:.:.	54,42,3,4:1:1:2:0/0:0/1:0.125:0:0:.:.	48,43,5,7:1:1:2:0/0:0/1:0.125:0:0:.:.	14,11,1,0:1:1:2:0/0:./.:.:0:0:.:.
chr2_ref_v2	452404	.	CTT	C,CT	.	PASS	IntersectsRepeat=1;RepeatCorrectionApplied=1	SAC:ACF:DF:PD:GT:SGT:SF:SV:SIG:MT:PAC	18,20,0,1,2,6:1:1:2:0/0:./.:.:0	3,2,11,6,6,4:1:1:2:0/2:1/2:0.5:0:1:g.452405delT:0	1,2,20,15,13,14:1:1:2:2/2:1/2:0.25:0:1:g.452405delT,g.452405delT:0,1	8,3,10,6,16,11:1:1:2:0/2:2/2:0.25:0:1:g.452405delT:0	4,6,5,2,2,1:1:1:2:0/1:0/0:0.25:0:0:.:.
chr2_ref_v2	453212	.	AT	A	.	PASS	IntersectsRepeat=1;RepeatCorrectionApplied=1	SAC:ACF:DF:PD:GT:SGT:SF:SV:SIG:MT:PAC	70,80,0,0:1:1:2:0/0:./.:.:0	6,8,13,9:1:1:2:0/1:1/1:0.25:0:1:g.453213delT:0	42,59,1,2:1:1:2:0/0:./.:.:0:0:.:.	59,54,0,1:1:1:2:0/0:./.:.:0:0:.:.	11,12,0,1:1:1:2:0/0:./.:.:0:0:.:.
chr2_ref_v2	457451	.	GA	G	.	PASS	IntersectsRepeat=1;RepeatCorrectionApplied=1	SAC:ACF:DF:PD:GT:SGT:SF:SV:SIG:MT:PAC	59,71,0,0:1:1:2:0/0:./.:.:0	27,18,0,0:1:1:2:0/0:./.:.:0:0:.:.	77,55,0,0:1:1:2:0/0:./.:.:0:0:.:.	38,30,26,13:1:1:2:0/1:0/0:0.25:0:1:g.457452delA:0	10,10,0,0:1:1:2:0/0:./.:.:0:0:.:.
chr2_ref_v2	460858	.	GT	G	.	PASS	IntersectsRepeat=1;RepeatCorrectionApplied=1	SAC:ACF:DF:PD:GT:SGT:SF:SV:SIG:MT:PAC	92,96,0,0:1:1:2:0/0:./.:.:0	15,30,0,0:1:1:2:0/0:./.:.:0:0:.:.	27,29,27,18:1:1:2:0/1:0/0:0.125:0:1:g.460859delT:0	39,53,0,0:1:1:2:0/0:./.:.:0:0:.:.	15,7,0,0:1:1:2:0/0:./.:.:0:0:.:.
chr2_ref_v2	462455	.	AT	A	.	PASS	IntersectsRepeat=1;RepeatCorrectionApplied=1	SAC:ACF:DF:PD:GT:SGT:SF:SV:SIG:MT:PAC	118,96,0,0:1:1:2:0/0:./.:.:0	21,18,2,0:1:1:2:0/0:0/1:0.125:0:0:.:.	68,63,2,1:1:1:2:0/0:./.:.:0:0:.:.	44,31,34,28:1:1:2:0/1:0/0:0.125:0:1:g.462456delT:0	13,8,8,0:1:1:2:0/0:0/1:0.5:0:0:.:.
chr2_ref_v2	463118	.	C	T	.	PASS	IntersectsRepeat=0;RepeatCorrectionApplied=0	SAC:ACF:DF:PD:GT:SGT:SF:SV:SIG:MT:PAC	103,96,0,0:1:1:2:0/0:./.:.:0	19,26,0,0:1:1:2:0/0:./.:.:0:0:.:.	72,89,0,0:1:1:2:0/0:./.:.:0:0:.:.	59,76,0,0:1:1:2:0/0:./.:.:0:0:.:.	10,6,3,3:1:1:2:0/0:0/1:0.5:0:1:.:
chr2_ref_v2	466459	.	GA	G	.	PASS	IntersectsRepeat=1;RepeatCorrectionApplied=1	SAC:ACF:DF:PD:GT:SGT:SF:SV:SIG:MT:PAC	70,54,1,2:1:1:2:0/0:./.:.:0	21,15,0,0:1:1:2:0/0:./.:.:0:0:.:.	68,41,1,1:1:1:2:0/0:./.:.:0:0:.:.	20,16,25,14:1:1:2:0/1:./.:.:0:1:g.466460delA:0	5,6,10,5:1:1:2:0/1:1/1:0.125:0:1:g.466460delA:0
chr2_ref_v2	467073	.	TA	T	.	PASS	IntersectsRepeat=1;RepeatCorrectionApplied=1	SAC:ACF:DF:PD:GT:SGT:SF:SV:SIG:MT:PAC	78,46,0,0:1:1:2:0/0:./.:.:0	17,20,0,0:1:1:2:0/0:./.:.:0:0:.:.	66,65,0,1:1:1:2:0/0:./.:.:0:0:.:.	59,54,1,0:1:1:2:0/0:./.:.:0:0:.:.	8,10,3,3:1:1:2:0/0:0/1:0.5:0:0:.:.
chr2_ref_v2	467488	.	C	T	.	PASS	IntersectsRepeat=0;RepeatCorrectionApplied=0	SAC:ACF:DF:PD:GT:SGT:SF:SV:SIG:MT:PAC	86,89,0,0:1:1:2:0/0:./.:.:0	23,25,0,0:1:1:2:0/0:./.:.:0:0:.:.	0,1,66,81:1:1:2:1/1:./.:.:0:1:g.467488C>T,g.467488C>T:0,1	61,61,0,0:1:1:2:0/0:./.:.:0:0:.:.	7,8,0,0:1:0:2:./.:./.:.:0:0:.:.
chr2_ref_v2	475842	.	C	A	.	PASS	IntersectsRepeat=0;RepeatCorrectionApplied=0	SAC:ACF:DF:PD:GT:SGT:SF:SV:SIG:MT:PAC	79,101,0,1:1:1:2:0/0:./.:.:0	22,24,0,0:1:1:2:0/0:./.:.:0:0:.:.	56,53,0,0:1:1:2:0/0:./.:.:0:0:.:.	57,58,0,0:1:1:2:0/0:./.:.:0:0:.:.	19,5,3,1:1:1:2:0/0:0/1:0.25:0:0:.:.
chr2_ref_v2	477056	.	GTA	G,GTATATA	.	PASS	IntersectsRepeat=1;RepeatCorrectionApplied=1	SAC:ACF:DF:PD:GT:SGT:SF:SV:SIG:MT:PAC	31,29,14,6,0,0:1:1:2:0/0:0/1:0.25:0	9,3,12,4,0,0:1:1:2:0/1:./.:.:0:0:.:.	28,11,10,9,19,20:1:1:2:0/2:0/1:0.25:0:1:g.477056_477057insTATA:0	46,30,13,9,2,0:1:1:2:0/0:0/1:0.125:0:0:.:.	13,5,3,1,0,0:1:1:2:0/0:0/1:0.125:0:0:.:.
chr2_ref_v2	477475	.	AT	A	.	PASS	IntersectsRepeat=1;RepeatCorrectionApplied=1	SAC:ACF:DF:PD:GT:SGT:SF:SV:SIG:MT:PAC	90,50,2,2:1:1:2:0/0:./.:.:0	16,11,12,14:1:1:2:0/1:0/0:0.125:0:1:g.477476delT:0	4,2,78,47:1:1:2:1/1:./.:.:0:1:g.477476delT,g.477476delT:0,1	70,52,8,6:1:1:2:0/0:./.:.:0:0:.:.	6,8,4,3:1:1:2:0/0:0/1:0.5:0:0:.:.
chr2_ref_v2	479239	.	CAA	C,CA	.	PASS	IntersectsRepeat=1;RepeatCorrectionApplied=1	SAC:ACF:DF:PD:GT:SGT:SF:SV:SIG:MT:PAC	36,39,0,1,8,7:1:1:2:0/0:./.:.:0	4,3,6,3,12,12:1:1:2:0/2:2/2:0.5:0:1:g.479240delA:0	15,17,31,17,3,5:1:1:2:0/1:1/1:0.125:0:1:g.479240_479241delAA:0	3,8,37,26,21,12:1:1:2:1/2:0/1:0.25:0:1:g.479240_479241delAA,g.479240delA:0,0	3,3,11,5,3,0:1:1:2:0/1:1/1:0.25:0:1:g.479240_479241delAA:0
chr2_ref_v2	479763	.	CA	C	.	PASS	IntersectsRepeat=1;RepeatCorrectionApplied=1	SAC:ACF:DF:PD:GT:SGT:SF:SV:SIG:MT:PAC	80,85,4,6:1:1:2:0/0:./.:.:0	11,17,1,5:1:1:2:0/0:./.:.:0:0:.:.	59,60,3,8:1:1:2:0/0:./.:.:0:0:.:.	51,65,4,6:1:1:2:0/0:./.:.:0:0:.:.	9,8,3,3:1:1:2:0/0:0/1:0.25:0:0:.:.
chr2_ref_v2	485894	.	GT	G	.	PASS	IntersectsRepeat=1;RepeatCorrectionApplied=1	SAC:ACF:DF:PD:GT:SGT:SF:SV:SIG:MT:PAC	46,41,1,5:1:1:2:0/0:./.:.:0	9,13,4,2:1:1:2:0/0:./.:.:0:0:.:.	35,34,23,22:1:1:2:0/0:./.:.:0:1:.:	29,33,26,29:1:1:2:0/0:0/1:0.25:0:1:.:	10,6,1,5:1:1:2:0/0:./.:.:0:0:.:.
chr2_ref_v2	487015	.	TA	T	.	PASS	IntersectsRepeat=1;RepeatCorrectionApplied=1	SAC:ACF:DF:PD:GT:SGT:SF:SV:SIG:MT:PAC	69,68,2,4:1:1:2:0/0:./.:.:0	21,12,7,4:1:1:2:0/0:0/1:0.25:0:0:.:.	56,65,5,5:1:1:2:0/0:./.:.:0:0:.:.	66,62,11,4:1:1:2:0/0:./.:.:0:0:.:.	8,9,6,4:1:1:2:0/0:0/1:0.5:0:0:.:.
chr2_ref_v2	491057	.	CT	C	.	PASS	IntersectsRepeat=1;RepeatCorrectionApplied=1	SAC:ACF:DF:PD:GT:SGT:SF:SV:SIG:MT:PAC	55,58,11,7:1:1:2:0/0:./.:.:0	17,21,4,3:1:1:2:0/0:./.:.:0:0:.:.	56,66,10,15:1:1:2:0/0:./.:.:0:0:.:.	28,34,39,32:1:1:2:0/1:0/0:0.25:0:1:g.491058delT:0	3,6,2,7:1:0:2:./.:./.:.:0:0:.:.
chr2_ref_v2	491183	.	C	CA	.	PASS	IntersectsRepeat=1;RepeatCorrectionApplied=1	SAC:ACF:DF:PD:GT:SGT:SF:SV:SIG:MT:PAC	67,61,0,1:1:1:2:0/0:./.:.:0	14,19,2,4:1:1:2:0/0:0/1:0.25:0:0:.:.	24,30,29,36:1:1:2:0/1:1/1:0.25:0:1:g.491183_491184insA:0	61,73,3,4:1:1:2:0/0:./.:.:0:0:.:.	15,11,2,1:1:1:2:0/0:0/1:0.125:0:0:.:.
chr2_ref_v2	491277	.	C	A	.	PASS	IntersectsRepeat=0;RepeatCorrectionApplied=0	SAC:ACF:DF:PD:GT:SGT:SF:SV:SIG:MT:PAC	87,89,0,1:1:1:2:0/0:./.:.:0	21,17,0,0:1:1:2:0/0:./.:.:0:0:.:.	62,69,0,1:1:1:2:0/0:./.:.:0:0:.:.	67,67,0,0:1:1:2:0/0:./.:.:0:0:.:.	14,9,3,4:1:1:2:0/0:0/1:0.5:0:0:.:.
chr2_ref_v2	492917	.	GAAA	G,GA,GAA	.	PASS	IntersectsRepeat=1;RepeatCorrectionApplied=1	SAC:ACF:DF:PD:GT:SGT:SF:SV:SIG:MT:PAC	11,17,6,7,6,8,6,5:1:1:2:0/2:0/1:0.25:0	1,1,8,8,2,1,3,3:1:1:2:1/2:0/1:0.5:0:0:.:.	3,3,12,20,4,5,9,6:1:1:2:0/1:1/3:0.5:0:0:.:.	2,7,19,11,10,5,16,11:1:1:2:1/3:0/3:0.25:0:0:.:.	0,1,1,1,4,2,1,0:1:0:2:./.:./.:.:0:0:.:.
chr2_ref_v2	494877	.	C	T	.	PASS	IntersectsRepeat=0;RepeatCorrectionApplied=0	SAC:ACF:DF:PD:GT:SGT:SF:SV:SIG:MT:PAC	96,82,0,1:1:1:2:0/0:./.:.:0	25,19,0,0:1:1:2:0/0:./.:.:0:0:.:.	63,73,0,0:1:1:2:0/0:./.:.:0:0:.:.	56,62,0,0:1:1:2:0/0:./.:.:0:0:.:.	11,12,2,2:1:1:2:0/0:0/1:0.25:0:0:.:.
chr2_ref_v2	499303	.	GA	G	.	PASS	IntersectsRepeat=1;RepeatCorrectionApplied=1	SAC:ACF:DF:PD:GT:SGT:SF:SV:SIG:MT:PAC	120,93,2,1:1:1:2:0/0:./.:.:0	23,37,1,1:1:1:2:0/0:./.:.:0:0:.:.	44,50,40,35:1:1:2:0/1:0/0:0.25:0:1:g.499304delA:0	70,73,5,4:1:1:2:0/0:./.:.:0:0:.:.	16,12,2,1:1:1:2:0/0:./.:.:0:0:.:.
chr2_ref_v2	499503	.	CAAA	C	.	PASS	IntersectsRepeat=1;RepeatCorrectionApplied=1	SAC:ACF:DF:PD:GT:SGT:SF:SV:SIG:MT:PAC	51,56,3,1:1:1:2:0/0:0/1:0.125:0	4,15,5,1:1:1:2:0/0:0/1:0.5:0:0:.:.	41,44,2,0:1:1:2:0/0:./.:.:0:0:.:.	38,40,6,1:1:1:2:0/0:0/1:0.125:0:0:.:.	11,9,0,0:1:1:2:0/0:./.:.:0:0:.:.
chr2_ref_v2	500897	.	C	T	.	PASS	IntersectsRepeat=0;RepeatCorrectionApplied=0	SAC:ACF:DF:PD:GT:SGT:SF:SV:SIG:MT:PAC	116,56,0,0:1:1:2:0/0:./.:.:0	18,11,0,0:1:1:2:0/0:./.:.:0:0:.:.	81,44,0,0:1:1:2:0/0:./.:.:0:0:.:.	79,41,0,0:1:1:2:0/0:./.:.:0:0:.:.	10,9,1,3:1:1:2:0/0:0/1:0.25:0:0:.:.
chr2_ref_v2	504322	.	CCA	C,CCACA	.	PASS	IntersectsRepeat=1;RepeatCorrectionApplied=1	SAC:ACF:DF:PD:GT:SGT:SF:SV:SIG:MT:PAC	55,34,1,2,0,0:1:1:2:0/0:./.:.:0	14,6,6,3,14,5:1:1:2:0/2:1/2:0.25:0:1:g.504322_504323insCA:0	60,33,9,3,3,0:1:1:2:0/0:./.:.:0:0:.:.	72,39,13,0,1,1:1:1:2:0/0:./.:.:0:0:.:.	16,10,3,1,0,0:1:1:2:0/0:./.:.:0:0:.:.
chr2_ref_v2	504640	.	AT	A	.	PASS	IntersectsRepeat=1;RepeatCorrectionApplied=1	SAC:ACF:DF:PD:GT:SGT:SF:SV:SIG:MT:PAC	52,78,0,1:1:1:2:0/0:./.:.:0	18,23,0,0:1:1:2:0/0:./.:.:0:0:.:.	36,68,0,1:1:1:2:0/0:./.:.:0:0:.:.	57,61,1,1:1:1:2:0/0:./.:.:0:0:.:.	7,3,2,6:1:0:2:./.:./.:.:0:1:.:.
chr2_ref_v2	505379	.	CA	C,AA	.	PASS	IntersectsRepeat=1;RepeatCorrectionApplied=1	SAC:ACF:DF:PD:GT:SGT:SF:SV:SIG:MT:PAC	40,21,6,3,0,31:1:1:2:0/2:0/0:0.25:0	8,3,7,10,0,5:1:1:2:0/1:0/2:0.25:0:1:g.505378_505381AA>C:0	49,13,7,7,0,23:1:1:2:0/2:0/0:0.5:1:0:.:.	50,12,23,21,0,19:1:1:2:0/0:0/2:0.25:0:1:g.505378_505380A>C:1	14,8,3,3,0,6:1:1:2:0/2:0/0:0.5:0:0:.:.
chr2_ref_v2	505511	.	C	CA	.	PASS	IntersectsRepeat=1;RepeatCorrectionApplied=1	SAC:ACF:DF:PD:GT:SGT:SF:SV:SIG:MT:PAC	82,62,0,0:1:1:2:0/0:./.:.:0	11,10,16,12:1:1:2:0/1:1/1:0.125:0:1:g.505511_505512insA:0	69,54,0,0:1:1:2:0/0:./.:.:0:0:.:.	70,67,0,0:1:1:2:0/0:./.:.:0:0:.:.	10,10,0,0:1:1:2:0/0:./.:.:0:0:.:.
chr2_ref_v2	505771	.	A	C	.	PASS	IntersectsRepeat=0;RepeatCorrectionApplied=0	SAC:ACF:DF:PD:GT:SGT:SF:SV:SIG:MT:PAC	88,96,1,0:1:1:2:0/0:./.:.:0	14,22,0,0:1:1:2:0/0:./.:.:0:0:.:.	49,62,0,0:1:1:2:0/0:./.:.:0:0:.:.	51,70,0,0:1:1:2:0/0:./.:.:0:0:.:.	12,12,2,2:1:1:2:0/0:0/1:0.25:0:0:.:.
chr2_ref_v2	514588	.	AT	A	.	PASS	IntersectsRepeat=1;RepeatCorrectionApplied=1	SAC:ACF:DF:PD:GT:SGT:SF:SV:SIG:MT:PAC	92,120,1,0:1:1:2:0/0:./.:.:0	25,17,1,0:1:1:2:0/0:./.:.:0:0:.:.	68,68,0,0:1:1:2:0/0:./.:.:0:0:.:.	61,81,1,0:1:1:2:0/0:./.:.:0:0:.:.	7,13,4,1:1:1:2:0/0:0/1:0.5:0:0:.:.
chr2_ref_v2	517483	.	T	A	.	PASS	IntersectsRepeat=1;RepeatCorrectionApplied=0	SAC:ACF:DF:PD:GT:SGT:SF:SV:SIG:MT:PAC	113,100,0,0:1:1:2:0/0:./.:.:0	21,19,0,0:1:1:2:0/0:./.:.:0:0:.:.	76,78,0,0:1:1:2:0/0:./.:.:0:0:.:.	81,85,0,0:1:1:2:0/0:./.:.:0:0:.:.	9,12,4,0:1:1:2:0/0:0/1:0.5:0:0:.:.
chr2_ref_v2	526798	.	GAA	G,GA	.	PASS	IntersectsRepeat=1;RepeatCorrectionApplied=1	SAC:ACF:DF:PD:GT:SGT:SF:SV:SIG:MT:PAC	40,70,1,1,5,4:1:1:2:0/0:./.:.:0	11,27,0,0,0,2:1:1:2:0/0:./.:.:0:0:.:.	25,29,1,2,26,31:1:1:2:0/0:0/2:0.25:0:1:.:	2,5,25,39,19,36:1:1:2:1/2:0/2:0.125:0:1:g.526799_526800delAA,g.526799delA:0,0	4,5,0,0,6,7:1:1:2:0/2:./.:.:0:0:.:.
chr2_ref_v2	528761	.	A	G	.	PASS	IntersectsRepeat=1;RepeatCorrectionApplied=0	SAC:ACF:DF:PD:GT:SGT:SF:SV:SIG:MT:PAC	91,73,0,0:1:1:2:0/0:./.:.:0	12,16,0,0:1:1:2:0/0:./.:.:0:0:.:.	65,52,0,0:1:1:2:0/0:./.:.:0:0:.:.	71,51,0,0:1:1:2:0/0:./.:.:0:0:.:.	13,7,2,2:1:1:2:0/0:0/1:0.25:0:0:.:.
chr2_ref_v2	537126	.	TA	T	.	PASS	IntersectsRepeat=1;RepeatCorrectionApplied=1	SAC:ACF:DF:PD:GT:SGT:SF:SV:SIG:MT:PAC	72,80,3,0:1:1:2:0/0:./.:.:0	16,7,9,8:1:1:2:0/1:0/0:0.125:0:1:g.537127delA:0	61,38,0,0:1:1:2:0/0:./.:.:0:0:.:.	62,46,0,2:1:1:2:0/0:./.:.:0:0:.:.	9,10,0,2:1:1:2:0/0:0/1:0.25:0:0:.:.
chr2_ref_v2	539193	.	GA	G	.	PASS	IntersectsRepeat=1;RepeatCorrectionApplied=1	SAC:ACF:DF:PD:GT:SGT:SF:SV:SIG:MT:PAC	27,31,31,40:1:1:2:0/1:0/0:0.125:0	6,11,10,10:1:1:2:0/1:0/0:0.5:0:0:.:.	36,18,22,27:1:1:2:0/0:0/1:0.125:0:0:.:.	23,31,24,29:1:1:2:0/0:0/1:0.25:0:0:.:.	5,3,4,4:1:0:2:./.:./.:.:0:0:.:.
chr2_ref_v2	541575	.	TTTA	T	.	PASS	IntersectsRepeat=1;RepeatCorrectionApplied=1	SAC:ACF:DF:PD:GT:SGT:SF:SV:SIG:MT:PAC	57,32,4,1:1:1:2:0/0:./.:.:0	21,19,7,1:1:1:2:0/0:0/1:0.25:0:0:.:.	52,39,2,1:1:1:2:0/0:./.:.:0:0:.:.	67,56,11,8:1:1:2:0/0:0/1:0.125:0:0:.:.	9,8,0,2:1:0:2:./.:./.:.:0:0:.:.
chr2_ref_v2	542005	.	TA	T	.	PASS	IntersectsRepeat=1;RepeatCorrectionApplied=1	SAC:ACF:DF:PD:GT:SGT:SF:SV:SIG:MT:PAC	46,42,52,53:1:1:2:0/1:1/1:0.125:0	6,10,8,12:1:1:2:0/1:1/1:0.125:0:0:.:.	25,27,29,33:1:1:2:0/1:1/1:0.125:0:0:.:.	76,73,1,2:1:1:2:0/0:./.:.:0:1:g.542005_542007>A:1	3,7,5,3:1:0:2:./.:./.:.:0:0:.:.
chr2_ref_v2	553479	.	GA	G,GAA	.	PASS	IntersectsRepeat=1;RepeatCorrectionApplied=1	SAC:ACF:DF:PD:GT:SGT:SF:SV:SIG:MT:PAC	82,85,3,1,0,4:1:1:2:0/0:./.:.:0	10,14,11,6,0,0:1:1:2:0/0:0/1:0.5:0:1:.:	55,51,1,8,6,2:1:1:2:0/0:./.:.:0:0:.:.	64,58,3,8,9,9:1:1:2:0/0:0/2:0.125:0:0:.:.	9,15,0,0,3,3:1:1:2:0/0:0/2:0.5:0:0:.:.
chr2_ref_v2	555782	.	C	T	.	PASS	IntersectsRepeat=1;RepeatCorrectionApplied=0	SAC:ACF:DF:PD:GT:SGT:SF:SV:SIG:MT:PAC	77,61,0,0:1:1:2:0/0:./.:.:0	29,17,0,0:1:1:2:0/0:./.:.:0:0:.:.	96,46,0,0:1:1:2:0/0:./.:.:0:0:.:.	78,57,0,0:1:1:2:0/0:./.:.:0:0:.:.	15,6,2,2:1:1:2:0/0:0/1:0.25:0:0:.:.
chr2_ref_v2	559729	.	CAT	C,CATAT	.	PASS	IntersectsRepeat=1;RepeatCorrectionApplied=1	SAC:ACF:DF:PD:GT:SGT:SF:SV:SIG:MT:PAC	31,24,3,10,5,5:1:1:2:0/0:0/2:0.125:0	11,6,6,11,0,0:1:1:2:0/1:0/0:0.125:0:0:.:.	29,24,7,8,16,15:1:1:2:0/0:0/2:0.5:0:0:.:.	37,41,12,13,3,7:1:1:2:0/0:./.:.:0:0:.:.	3,4,6,4,0,1:1:0:2:./.:./.:.:0:0:.:.
chr2_ref_v2	559897	.	C	CA	.	PASS	IntersectsRepeat=1;RepeatCorrectionApplied=1	SAC:ACF:DF:PD:GT:SGT:SF:SV:SIG:MT:PAC	74,52,2,2:1:1:2:0/0:./.:.:0	19,24,0,3:1:1:2:0/0:0/1:0.125:0:0:.:.	62,80,5,6:1:1:2:0/0:0/1:0.125:0:0:.:.	48,60,9,8:1:1:2:0/0:0/1:0.25:0:0:.:.	13,12,0,0:1:1:2:0/0:./.:.:0:0:.:.
chr2_ref_v2	561189	.	GAAA	G	.	PASS	IntersectsRepeat=1;RepeatCorrectionApplied=1	SAC:ACF:DF:PD:GT:SGT:SF:SV:SIG:MT:PAC	14,32,0,3:1:1:2:0/0:0/1:0.125:0	0,6,0,3:1:0:2:./.:./.:.:0:0:.:.	1,13,0,10:1:1:2:0/1:0/0:0.125:0:0:.:.	5,20,0,9:1:1:2:0/0:0/1:0.5:0:0:.:.	1,4,0,3:1:0:2:./.:./.:.:0:0:.:.
chr2_ref_v2	562979	.	A	AT	.	PASS	IntersectsRepeat=1;RepeatCorrectionApplied=1	SAC:ACF:DF:PD:GT:SGT:SF:SV:SIG:MT:PAC	48,35,2,0:1:1:2:0/0:./.:.:0	31,15,1,3:1:1:2:0/0:./.:.:0:0:.:.	62,37,10,5:1:1:2:0/0:0/1:0.25:0:0:.:.	74,25,7,4:1:1:2:0/0:0/1:0.125:0:0:.:.	8,6,1,2:1:0:2:./.:./.:.:0:0:.:.
chr2_ref_v2	562998	.	GTT	G,GTTTT	.	PASS	IntersectsRepeat=1;RepeatCorrectionApplied=1	SAC:ACF:DF:PD:GT:SGT:SF:SV:SIG:MT:PAC	0,20,1,4,4,6:1:1:2:0/2:0/1:0.25:0	2,11,1,2,2,7:1:1:2:0/2:0/1:0.25:0:0:.:.	2,25,2,37,2,2:1:1:2:0/1:1/2:0.125:0:0:.:.	4,8,6,39,1,5:1:1:2:0/1:1/2:0.25:0:1:g.562998_563001TTTT>:0	1,2,3,3,1,1:1:0:2:./.:./.:.:0:0:.:.
chr2_ref_v2	563705	.	C	T	.	PASS	IntersectsRepeat=0;RepeatCorrectionApplied=0	SAC:ACF:DF:PD:GT:SGT:SF:SV:SIG:MT:PAC	79,74,0,0:1:1:2:0/0:./.:.:0	21,20,0,0:1:1:2:0/0:./.:.:0:0:.:.	108,51,0,0:1:1:2:0/0:./.:.:0:0:.:.	74,65,0,0:1:1:2:0/0:./.:.:0:0:.:.	23,12,2,3:1:1:2:0/0:0/1:0.25:0:0:.:.
chr2_ref_v2	566730	.	GT	G	.	PASS	IntersectsRepeat=1;RepeatCorrectionApplied=1	SAC:ACF:DF:PD:GT:SGT:SF:SV:SIG:MT:PAC	81,82,1,1:1:1:2:0/0:./.:.:0	24,12,1,0:1:1:2:0/0:./.:.:0:0:.:.	54,53,2,2:1:1:2:0/0:./.:.:0:0:.:.	77,66,1,1:1:1:2:0/0:./.:.:0:0:.:.	6,10,9,6:1:1:2:0/1:0/0:0.125:0:1:g.566731delT:0
chr2_ref_v2	571295	.	CAA	C,AAA	.	PASS	IntersectsRepeat=1;RepeatCorrectionApplied=1	SAC:ACF:DF:PD:GT:SGT:SF:SV:SIG:MT:PAC	47,4,1,2,0,7:1:1:2:0/0:0/2:0.25:0	17,3,1,2,0,3:1:1:2:0/0:0/2:0.25:0:0:.:.	31,5,13,4,0,25:1:1:2:0/2:0/1:0.5:1:0:.:.	12,6,30,20,0,1:1:1:2:0/1:1/1:0.5:0:1:.:.	7,0,1,2,0,3:1:0:2:./.:./.:.:0:0:.:.
chr2_ref_v2	573646	.	A	G	.	PASS	IntersectsRepeat=1;RepeatCorrectionApplied=0	SAC:ACF:DF:PD:GT:SGT:SF:SV:SIG:MT:PAC	124,127,0,0:1:1:2:0/0:./.:.:0	31,26,0,0:1:1:2:0/0:./.:.:0:0:.:.	101,74,0,0:1:1:2:0/0:./.:.:0:0:.:.	122,78,0,0:1:1:2:0/0:./.:.:0:0:.:.	10,10,3,1:1:1:2:0/0:0/1:0.25:0:0:.:.
chr2_ref_v2	575997	.	TAA	T,TA	.	PASS	IntersectsRepeat=1;RepeatCorrectionApplied=1	SAC:ACF:DF:PD:GT:SGT:SF:SV:SIG:MT:PAC	27,21,1,1,3,4:1:1:2:0/0:./.:.:0	3,5,1,2,8,4:1:1:2:0/0:0/2:0.5:0:0:.:.	15,7,24,25,5,3:1:1:2:0/1:1/1:0.25:0:1:g.575998_575999delAA:0	6,4,27,21,28,12:1:1:2:2/2:0/2:0.125:0:1:g.575998delA,g.575998delA:0,1	0,0,7,4,2,3:1:0:2:./.:./.:.:0:1:.:.
chr2_ref_v2	581525	.	AT	A	.	PASS	IntersectsRepeat=1;RepeatCorrectionApplied=1	SAC:ACF:DF:PD:GT:SGT:SF:SV:SIG:MT:PAC	69,58,7,9:1:1:2:0/0:./.:.:0	19,19,4,4:1:1:2:0/0:./.:.:0:0:.:.	45,52,8,4:1:1:2:0/0:./.:.:0:0:.:.	42,32,31,43:1:1:2:0/0:0/1:0.5:0:1:.:	9,9,1,3:1:1:2:0/0:./.:.:0:0:.:.
chr2_ref_v2	581549	.	GA	G	.	PASS	IntersectsRepeat=1;RepeatCorrectionApplied=1	SAC:ACF:DF:PD:GT:SGT:SF:SV:SIG:MT:PAC	68,76,0,0:1:1:2:0/0:./.:.:0	20,29,0,0:1:1:2:0/0:./.:.:0:0:.:.	24,33,23,38:1:1:2:0/1:./.:.:0:1:g.581550delA:0	74,74,0,0:1:1:2:0/0:./.:.:0:0:.:.	12,17,0,0:1:1:2:0/0:./.:.:0:0:.:.
chr2_ref_v2	583452	.	AT	A	.	PASS	IntersectsRepeat=1;RepeatCorrectionApplied=1	SAC:ACF:DF:PD:GT:SGT:SF:SV:SIG:MT:PAC	77,55,1,1:1:1:2:0/0:./.:.:0	32,25,2,3:1:1:2:0/0:./.:.:0:0:.:.	78,60,3,1:1:1:2:0/0:./.:.:0:0:.:.	41,30,50,40:1:1:2:0/1:./.:.:0:1:g.583453delT:0	11,9,7,7:1:1:2:0/1:0/0:0.25:0:1:g.583453delT:0
chr2_ref_v2	586298	.	TAA	T,TA	.	PASS	IntersectsRepeat=1;RepeatCorrectionApplied=1	SAC:ACF:DF:PD:GT:SGT:SF:SV:SIG:MT:PAC	46,35,0,0,4,0:1:1:2:0/0:./.:.:0	10,9,6,6,4,3:1:1:2:0/1:0/0:0.25:0:1:g.586299_586300delAA:0	23,23,17,33,6,7:1:1:2:0/1:./.:.:0:1:g.586299_586300delAA:0	27,21,1,1,30,29:1:1:2:0/0:0/2:0.125:0:1:.:	12,4,0,1,2,2:1:1:2:0/0:./.:.:0:0:.:.
chr2_ref_v2	589511	.	AT	A	.	PASS	IntersectsRepeat=1;RepeatCorrectionApplied=1	SAC:ACF:DF:PD:GT:SGT:SF:SV:SIG:MT:PAC	27,19,40,25:1:1:2:0/1:1/1:0.125:0	6,9,9,11:1:1:2:0/1:./.:.:0:0:.:.	47,57,5,6:1:1:2:0/0:./.:.:0:1:g.589511_589513>T:1	26,36,30,26:1:1:2:0/1:0/0:0.25:0:0:.:.	6,9,6,6:1:1:2:0/1:0/0:0.25:0:0:.:.
chr2_ref_v2	598775	.	C	T	.	PASS	IntersectsRepeat=0;RepeatCorrectionApplied=0	SAC:ACF:DF:PD:GT:SGT:SF:SV:SIG:MT:PAC	110,96,0,1:1:1:2:0/0:./.:.:0	25,19,0,0:1:1:2:0/0:./.:.:0:0:.:.	84,70,0,0:1:1:2:0/0:./.:.:0:0:.:.	107,80,0,0:1:1:2:0/0:./.:.:0:0:.:.	14,17,1,4:1:1:2:0/0:0/1:0.25:0:0:.:.
chr2_ref_v2	602343	.	C	CT	.	PASS	IntersectsRepeat=1;RepeatCorrectionApplied=1	SAC:ACF:DF:PD:GT:SGT:SF:SV:SIG:MT:PAC	74,80,0,0:1:1:2:0/0:./.:.:0	12,29,0,0:1:1:2:0/0:./.:.:0:0:.:.	29,43,36,44:1:1:2:0/1:./.:.:0:1:g.602343_602344insT:0	54,51,0,0:1:1:2:0/0:./.:.:0:0:.:.	16,12,0,0:1:1:2:0/0:./.:.:0:0:.:.
chr2_ref_v2	603132	.	G	A	.	PASS	IntersectsRepeat=0;RepeatCorrectionApplied=0	SAC:ACF:DF:PD:GT:SGT:SF:SV:SIG:MT:PAC	91,102,0,0:1:1:2:0/0:./.:.:0	18,16,0,0:1:1:2:0/0:./.:.:0:0:.:.	54,57,0,0:1:1:2:0/0:./.:.:0:0:.:.	63,65,0,0:1:1:2:0/0:./.:.:0:0:.:.	10,12,2,3:1:1:2:0/0:0/1:0.5:0:0:.:.
chr2_ref_v2	603568	.	CT	C	.	PASS	IntersectsRepeat=1;RepeatCorrectionApplied=1	SAC:ACF:DF:PD:GT:SGT:SF:SV:SIG:MT:PAC	68,75,1,3:1:1:2:0/0:./.:.:0	16,9,11,10:1:1:2:0/1:0/0:0.125:0:1:g.603569delT:0	66,49,1,2:1:1:2:0/0:./.:.:0:0:.:.	62,59,5,3:1:1:2:0/0:./.:.:0:0:.:.	12,6,5,7:1:1:2:0/1:0/0:0.25:0:1:g.603569delT:0
chr2_ref_v2	604880	.	CT	C	.	PASS	IntersectsRepeat=1;RepeatCorrectionApplied=1	SAC:ACF:DF:PD:GT:SGT:SF:SV:SIG:MT:PAC	48,49,4,3:1:1:2:0/0:./.:.:0	16,16,8,4:1:1:2:0/0:./.:.:0:0:.:.	50,52,3,6:1:1:2:0/0:./.:.:0:0:.:.	23,39,21,36:1:1:2:0/0:0/1:0.5:0:1:.:	2,5,6,3:1:0:2:./.:./.:.:0:0:.:.
chr2_ref_v2	607816	.	T	G	.	PASS	IntersectsRepeat=0;RepeatCorrectionApplied=0	SAC:ACF:DF:PD:GT:SGT:SF:SV:SIG:MT:PAC	6,97,7,0:1:1:2:0/0:0/1:0.125:0	4,31,2,0:1:1:2:0/0:0/1:0.125:0:0:.:.	7,65,8,0:1:1:2:0/0:0/1:0.25:0:0:.:.	4,80,9,0:1:1:2:0/0:0/1:0.25:0:0:.:.	2,24,5,0:1:1:2:0/0:0/1:0.5:0:0:.:.
chr2_ref_v2	615951	.	GA	G	.	PASS	IntersectsRepeat=1;RepeatCorrectionApplied=1	SAC:ACF:DF:PD:GT:SGT:SF:SV:SIG:MT:PAC	49,47,5,3:1:1:2:0/0:0/1:0.125:0	7,18,16,10:1:1:2:0/1:./.:.:0:1:g.615952delA:0	23,31,37,26:1:1:2:0/1:./.:.:0:1:g.615952delA:0	52,87,1,3:1:1:2:0/0:./.:.:0:0:.:.	15,14,0,2:1:1:2:0/0:./.:.:0:0:.:.
chr2_ref_v2	617174	.	C	A	.	PASS	IntersectsRepeat=0;RepeatCorrectionApplied=0	SAC:ACF:DF:PD:GT:SGT:SF:SV:SIG:MT:PAC	91,72,0,0:1:1:2:0/0:./.:.:0	35,28,0,0:1:1:2:0/0:./.:.:0:0:.:.	71,58,0,0:1:1:2:0/0:./.:.:0:0:.:.	71,68,0,0:1:1:2:0/0:./.:.:0:0:.:.	12,7,3,3:1:1:2:0/0:0/1:0.5:0:0:.:.
chr2_ref_v2	617263	.	CT	C	.	PASS	IntersectsRepeat=1;RepeatCorrectionApplied=1	SAC:ACF:DF:PD:GT:SGT:SF:SV:SIG:MT:PAC	91,74,0,1:1:1:2:0/0:./.:.:0	24,19,0,0:1:1:2:0/0:./.:.:0:0:.:.	33,27,26,29:1:1:2:0/1:./.:.:0:1:g.617264delT:0	79,45,0,0:1:1:2:0/0:./.:.:0:0:.:.	23,11,0,0:1:1:2:0/0:./.:.:0:0:.:.
chr2_ref_v2	628283	.	TA	T	.	PASS	IntersectsRepeat=1;RepeatCorrectionApplied=1	SAC:ACF:DF:PD:GT:SGT:SF:SV:SIG:MT:PAC	56,54,2,2:1:1:2:0/0:./.:.:0	17,22,2,1:1:1:2:0/0:./.:.:0:0:.:.	33,38,38,42:1:1:2:0/1:./.:.:0:1:g.628284delA:0	2,3,64,101:1:1:2:1/1:./.:.:0:1:g.628284delA,g.628284delA:0,1	15,18,3,0:1:1:2:0/0:./.:.:0:0:.:.
chr2_ref_v2	628525	.	GTT	G,GT	.	PASS	IntersectsRepeat=1;RepeatCorrectionApplied=1	SAC:ACF:DF:PD:GT:SGT:SF:SV:SIG:MT:PAC	25,26,0,0,0,4:1:1:2:0/0:./.:.:0	5,8,5,10,0,3:1:1:2:0/1:./.:.:0:1:g.628526_628527delTT:0	21,42,2,3,10,31:1:1:2:0/0:0/1:0.125:0:1:.:	25,45,0,2,10,34:1:1:2:0/0:0/2:0.125:0:1:.:	8,4,0,1,1,5:1:0:2:./.:./.:.:0:0:.:.
chr2_ref_v2	628865	.	C	CAT,CATAT,CATATAT	.	PASS	IntersectsRepeat=1;RepeatCorrectionApplied=1	SAC:ACF:DF:PD:GT:SGT:SF:SV:SIG:MT:PAC	0,1,5,8,38,43,1,0:1:1:2:2/2:1/2:0.125:0	1,1,11,14,5,4,1,0:1:1:2:1/2:1/1:0.5:0:1:g.628865_628867ATAT>AT:0	1,0,4,5,35,18,21,19:1:1:2:2/3:2/2:0.25:0:1:g.628865_628867ATAT>ATATAT:0	3,1,14,10,51,43,5,2:1:1:2:2/2:1/2:0.5:0:0:.:.	2,0,0,1,9,6,0,0:1:0:2:./.:./.:.:0:0:.:.
chr2_ref_v2	635676	.	GT	G	.	PASS	IntersectsRepeat=1;RepeatCorrectionApplied=1	SAC:ACF:DF:PD:GT:SGT:SF:SV:SIG:MT:PAC	79,81,0,0:1:1:2:0/0:./.:.:0	22,33,0,0:1:1:2:0/0:./.:.:0:0:.:.	28,39,41,28:1:1:2:0/1:./.:.:0:1:g.635677delT:0	88,90,2,0:1:1:2:0/0:./.:.:0:0:.:.	24,17,1,2:1:1:2:0/0:0/1:0.125:0:0:.:.
chr2_ref_v2	642960	.	CA	C	.	PASS	IntersectsRepeat=1;RepeatCorrectionApplied=1	SAC:ACF:DF:PD:GT:SGT:SF:SV:SIG:MT:PAC	67,46,5,1:1:1:2:0/0:./.:.:0	15,16,1,2:1:1:2:0/0:./.:.:0:0:.:.	57,53,3,5:1:1:2:0/0:./.:.:0:0:.:.	63,64,11,8:1:1:2:0/0:./.:.:0:0:.:.	15,14,1,3:1:1:2:0/0:./.:.:0:0:.:.
chr2_ref_v2	646078	.	CAT	C,CATAT	.	PASS	IntersectsRepeat=1;RepeatCorrectionApplied=1	SAC:ACF:DF:PD:GT:SGT:SF:SV:SIG:MT:PAC	11,18,9,5,1,4:1:1:2:0/0:0/1:0.25:0	8,9,10,4,2,0:1:1:2:0/0:0/1:0.5:0:0:.:.	10,7,2,0,10,14:1:1:2:0/2:2/2:0.25:0:1:g.646078_646079insAT:0	15,19,5,11,11,6:1:1:2:0/2:0/1:0.5:0:0:.:.	5,3,0,2,2,3:1:0:2:./.:./.:.:0:0:.:.
chr2_ref_v2	647557	.	AT	A	.	PASS	IntersectsRepeat=1;RepeatCorrectionApplied=1	SAC:ACF:DF:PD:GT:SGT:SF:SV:SIG:MT:PAC	83,54,9,2:1:1:2:0/0:./.:.:0	21,12,1,4:1:1:2:0/0:./.:.:0:0:.:.	74,33,12,9:1:1:2:0/0:./.:.:0:0:.:.	50,30,49,34:1:1:2:0/1:0/0:0.125:0:1:g.647558delT:0	9,6,12,13:1:1:2:0/1:1/1:0.125:0:1:g.647558delT:0
chr2_ref_v2	650214	.	G	GAC	.	PASS	IntersectsRepeat=1;RepeatCorrectionApplied=1	SAC:ACF:DF:PD:GT:SGT:SF:SV:SIG:MT:PAC	48,73,0,0:1:1:2:0/0:./.:.:0	15,22,0,0:1:1:2:0/0:./.:.:0:0:.:.	25,36,19,13:1:1:2:0/1:0/0:0.25:0:1:g.650214_650215insAC:0	70,122,1,1:1:1:2:0/0:./.:.:0:0:.:.	21,11,0,0:1:1:2:0/0:./.:.:0:0:.:.
chr2_ref_v2	650228	.	C	CAT	.	PASS	IntersectsRepeat=1;RepeatCorrectionApplied=1	SAC:ACF:DF:PD:GT:SGT:SF:SV:SIG:MT:PAC	50,75,0,3:1:1:2:0/0:./.:.:0	14,18,2,1:1:1:2:0/0:0/1:0.125:0:0:.:.	31,38,20,27:1:1:2:0/1:0/0:0.125:0:1:g.650228_650229insAT:0	62,110,2,7:1:1:2:0/0:0/1:0.125:0:0:.:.	20,10,1,0:1:1:2:0/0:./.:.:0:0:.:.
chr2_ref_v2	653006	.	CA	C	.	PASS	IntersectsRepeat=1;RepeatCorrectionApplied=1	SAC:ACF:DF:PD:GT:SGT:SF:SV:SIG:MT:PAC	48,81,3,5:1:1:2:0/0:./.:.:0	16,18,10,26:1:1:2:0/1:0/0:0.125:0:1:g.653007delA:0	56,62,3,10:1:1:2:0/0:./.:.:0:0:.:.	71,76,6,10:1:1:2:0/0:./.:.:0:0:.:.	11,12,8,8:1:1:2:0/1:0/0:0.25:0:1:g.653007delA:0
chr2_ref_v2	660000	.	A	C	.	PASS	IntersectsRepeat=0;RepeatCorrectionApplied=0	SAC:ACF:DF:PD:GT:SGT:SF:SV:SIG:MT:PAC	64,50,0,28:1:1:2:0/0:0/1:0.5:0	15,19,0,13:1:1:2:0/0:0/1:0.5:0:0:.:.	68,45,0,12:1:1:2:0/0:0/1:0.25:0:0:.:.	83,66,0,30:1:1:2:0/0:0/1:0.25:0:0:.:.	17,7,0,10:1:1:2:0/1:0/0:0.25:0:0:.:.
chr2_ref_v2	662531	.	TA	T	.	PASS	IntersectsRepeat=1;RepeatCorrectionApplied=1	SAC:ACF:DF:PD:GT:SGT:SF:SV:SIG:MT:PAC	55,86,1,3:1:1:2:0/0:./.:.:0	28,32,3,3:1:1:2:0/0:./.:.:0:0:.:.	81,88,0,3:1:1:2:0/0:./.:.:0:0:.:.	65,107,3,4:1:1:2:0/0:./.:.:0:0:.:.	16,36,5,3:1:1:2:0/0:0/1:0.125:0:0:.:.
chr2_ref_v2	662568	.	GA	G	.	PASS	IntersectsRepeat=1;RepeatCorrectionApplied=1	SAC:ACF:DF:PD:GT:SGT:SF:SV:SIG:MT:PAC	65,57,1,5:1:1:2:0/0:./.:.:0	39,25,1,1:1:1:2:0/0:./.:.:0:0:.:.	102,77,6,1:1:1:2:0/0:./.:.:0:0:.:.	39,40,50,39:1:1:2:0/1:./.:.:0:1:g.662569delA:0	15,26,0,2:1:1:2:0/0:./.:.:0:0:.:.
chr2_ref_v2	671985	.	A	G	.	PASS	IntersectsRepeat=0;RepeatCorrectionApplied=0	SAC:ACF:DF:PD:GT:SGT:SF:SV:SIG:MT:PAC	98,104,0,0:1:1:2:0/0:./.:.:0	24,25,0,0:1:1:2:0/0:./.:.:0:0:.:.	65,94,0,0:1:1:2:0/0:./.:.:0:0:.:.	83,97,0,1:1:1:2:0/0:./.:.:0:0:.:.	15,14,2,3:1:1:2:0/0:0/1:0.25:0:0:.:.
chr2_ref_v2	672950	.	C	A	.	PASS	IntersectsRepeat=0;RepeatCorrectionApplied=0	SAC:ACF:DF:PD:GT:SGT:SF:SV:SIG:MT:PAC	100,72,0,0:1:1:2:0/0:./.:.:0	28,16,0,0:1:1:2:0/0:./.:.:0:0:.:.	72,80,0,0:1:1:2:0/0:./.:.:0:0:.:.	96,95,0,0:1:1:2:0/0:./.:.:0:0:.:.	23,10,2,4:1:1:2:0/0:0/1:0.25:0:0:.:.
chr2_ref_v2	673531	.	AT	A	.	PASS	IntersectsRepeat=1;RepeatCorrectionApplied=1	SAC:ACF:DF:PD:GT:SGT:SF:SV:SIG:MT:PAC	105,86,0,1:1:1:2:0/0:./.:.:0	42,27,2,0:1:1:2:0/0:./.:.:0:0:.:.	88,77,1,2:1:1:2:0/0:./.:.:0:0:.:.	62,42,67,47:1:1:2:0/1:./.:.:0:1:g.673532delT:0	19,18,3,0:1:1:2:0/0:0/1:0.125:0:0:.:.
chr2_ref_v2	680306	.	TA	T	.	PASS	IntersectsRepeat=1;RepeatCorrectionApplied=1	SAC:ACF:DF:PD:GT:SGT:SF:SV:SIG:MT:PAC	57,55,3,4:1:1:2:0/0:./.:.:0	18,25,1,4:1:1:2:0/0:./.:.:0:0:.:.	56,69,8,15:1:1:2:0/0:./.:.:0:0:.:.	66,60,7,5:1:1:2:0/0:./.:.:0:0:.:.	13,15,12,14:1:1:2:0/1:0/0:0.25:0:1:g.680307delA:0
chr2_ref_v2	681492	.	TA	T	.	PASS	IntersectsRepeat=1;RepeatCorrectionApplied=1	SAC:ACF:DF:PD:GT:SGT:SF:SV:SIG:MT:PAC	45,47,51,42:1:1:2:0/1:./.:.:0	20,19,9,15:1:1:2:0/1:0/0:0.25:0:0:.:.	71,96,0,2:1:1:2:0/0:./.:.:0:1:g.681492_681494>A:1	36,60,42,51:1:1:2:0/1:./.:.:0:0:.:.	12,17,13,19:1:1:2:0/1:./.:.:0:0:.:.
chr2_ref_v2	681956	.	CAAA	C,CA,CAA	.	PASS	IntersectsRepeat=1;RepeatCorrectionApplied=1	SAC:ACF:DF:PD:GT:SGT:SF:SV:SIG:MT:PAC	20,22,0,0,2,2,26,30:1:1:2:0/3:./.:.:0	2,0,2,0,12,10,6,12:1:1:2:2/3:0/3:0.125:0:1:g.681957_681958delAA:0	0,0,30,45,28,32,1,2:1:1:2:1/2:./.:.:0:1:g.681957_681958delAA|g.681957_681959delAAA,g.681956_681959A>|g.681956_681960AA>:0|0,0|0	29,36,0,4,11,10,28,51:1:1:2:0/3:0/1:0.125:0:0:.:.	6,6,0,1,2,1,5,12:1:1:2:0/3:0/1:0.125:0:0:.:.
chr2_ref_v2	684692	.	CA	C	.	PASS	IntersectsRepeat=1;RepeatCorrectionApplied=1	SAC:ACF:DF:PD:GT:SGT:SF:SV:SIG:MT:PAC	85,88,0,2:1:1:2:0/0:./.:.:0	16,25,13,15:1:1:2:0/1:0/0:0.25:0:1:g.684693delA:0	78,110,1,0:1:1:2:0/0:./.:.:0:0:.:.	109,146,4,2:1:1:2:0/0:./.:.:0:0:.:.	27,32,0,0:1:1:2:0/0:./.:.:0:0:.:.
chr2_ref_v2	684805	.	ATTT	A,AT,ATT	.	PASS	IntersectsRepeat=1;RepeatCorrectionApplied=1	SAC:ACF:DF:PD:GT:SGT:SF:SV:SIG:MT:PAC	47,42,0,0,0,0,10,3:1:1:2:0/0:./.:.:0	2,3,0,0,9,8,19,18:1:1:2:3/3:0/3:0.125:0:1:g.684806delT,g.684806delT:0,1	22,26,36,30,2,3,6,4:1:1:2:0/1:1/1:0.25:0:1:g.684806_684808delTTT:0	36,23,8,9,20,30,11,13:1:1:2:0/2:0/0:0.125:0:1:g.684806_684807delTT:0	7,8,0,1,0,1,2,5:1:1:2:0/0:0/1:0.125:0:0:.:.
chr2_ref_v2	685378	.	AAT	A	.	PASS	IntersectsRepeat=1;RepeatCorrectionApplied=1	SAC:ACF:DF:PD:GT:SGT:SF:SV:SIG:MT:PAC	90,77,3,1:1:1:2:0/0:./.:.:0	17,17,1,0:1:1:2:0/0:./.:.:0:0:.:.	76,72,3,1:1:1:2:0/0:./.:.:0:0:.:.	74,81,4,6:1:1:2:0/0:0/1:0.125:0:0:.:.	14,13,3,2:1:1:2:0/0:0/1:0.25:0:0:.:.
chr2_ref_v2	689062	.	CA	C	.	PASS	IntersectsRepeat=1;RepeatCorrectionApplied=1	SAC:ACF:DF:PD:GT:SGT:SF:SV:SIG:MT:PAC	82,104,0,0:1:1:2:0/0:./.:.:0	10,10,11,12:1:1:2:0/1:./.:.:0:1:g.689063delA:0	35,35,36,37:1:1:2:0/1:./.:.:0:1:g.689063delA:0	74,69,1,1:1:1:2:0/0:./.:.:0:0:.:.	22,22,0,0:1:1:2:0/0:./.:.:0:0:.:.
chr2_ref_v2	691160	.	G	T	.	PASS	IntersectsRepeat=0;RepeatCorrectionApplied=0	SAC:ACF:DF:PD:GT:SGT:SF:SV:SIG:MT:PAC	87,115,2,0:1:1:2:0/0:./.:.:0	9,21,15,25:1:1:2:0/1:1/1:0.125:0:1:g.691160G>T:0	86,74,0,0:1:1:2:0/0:./.:.:0:0:.:.	111,128,0,0:1:1:2:0/0:./.:.:0:0:.:.	23,33,0,0:1:1:2:0/0:./.:.:0:0:.:.
chr2_ref_v2	693825	.	G	A	.	PASS	IntersectsRepeat=0;RepeatCorrectionApplied=0	SAC:ACF:DF:PD:GT:SGT:SF:SV:SIG:MT:PAC	95,74,0,1:1:1:2:0/0:./.:.:0	34,28,0,0:1:1:2:0/0:./.:.:0:0:.:.	82,84,0,0:1:1:2:0/0:./.:.:0:0:.:.	126,112,0,0:1:1:2:0/0:./.:.:0:0:.:.	21,23,3,3:1:1:2:0/0:0/1:0.25:0:0:.:.
chr2_ref_v2	694133	.	C	T	.	PASS	IntersectsRepeat=1;RepeatCorrectionApplied=0	SAC:ACF:DF:PD:GT:SGT:SF:SV:SIG:MT:PAC	71,95,0,0:1:1:2:0/0:./.:.:0	31,15,0,0:1:1:2:0/0:./.:.:0:0:.:.	74,85,0,0:1:1:2:0/0:./.:.:0:0:.:.	103,99,0,0:1:1:2:0/0:./.:.:0:0:.:.	14,20,2,5:1:1:2:0/0:0/1:0.25:0:0:.:.
chr2_ref_v2	694199	.	C	T	.	PASS	IntersectsRepeat=0;RepeatCorrectionApplied=0	SAC:ACF:DF:PD:GT:SGT:SF:SV:SIG:MT:PAC	94,91,0,1:1:1:2:0/0:./.:.:0	25,38,0,0:1:1:2:0/0:./.:.:0:0:.:.	88,81,0,0:1:1:2:0/0:./.:.:0:0:.:.	109,110,0,0:1:1:2:0/0:./.:.:0:0:.:.	20,21,3,3:1:1:2:0/0:0/1:0.25:0:0:.:.
chr2_ref_v2	694578	.	T	TA,TAA	.	PASS	IntersectsRepeat=1;RepeatCorrectionApplied=1	SAC:ACF:DF:PD:GT:SGT:SF:SV:SIG:MT:PAC	3,2,20,27,29,31:1:1:2:2/2:1/2:0.5:0	22,14,9,16,2,5:1:1:2:0/1:1/2:0.25:0:1:g.694578_694580AA>,g.694578_694580AA>A:0,0	52,39,24,37,11,6:1:1:2:0/1:1/2:0.25:0:1:g.694578_694580AA>,g.694578_694580AA>A:0,0	12,20,44,38,46,56:1:1:2:2/2:0/2:0.25:1:0:.:.	6,6,6,7,7,9:1:1:2:0/2:2/2:0.25:0:0:.:.
chr2_ref_v2	694744	.	TA	T	.	PASS	IntersectsRepeat=1;RepeatCorrectionApplied=1	SAC:ACF:DF:PD:GT:SGT:SF:SV:SIG:MT:PAC	124,86,0,1:1:1:2:0/0:./.:.:0	31,40,2,2:1:1:2:0/0:./.:.:0:0:.:.	2,5,97,119:1:1:2:1/1:./.:.:0:1:.:.	122,150,5,4:1:1:2:0/0:./.:.:0:0:.:.	32,35,0,1:1:1:2:0/0:./.:.:0:0:.:.
chr2_ref_v2	698042	.	GAAA	GA,G,GAA	.	PASS	IntersectsRepeat=1;RepeatCorrectionApplied=1	SAC:ACF:DF:PD:GT:SGT:SF:SV:SIG:MT:PAC	4,5,12,0,1,0,25,9:1:1:2:3/3:0/3:0.25:0	0,1,1,0,10,4,4,0:1:1:2:2/2:0/2:0.5:0:1:g.698042_698046AA>,g.698042_698046AA>:0,1	2,4,29,12,3,1,18,10:1:1:2:3/3:1/3:0.25:0:0:.:.	13,7,5,2,26,18,5,1:1:1:2:0/2:1/2:0.25:0:1:g.698042_698044>A,g.698042_698046AA>:0,0	0,1,3,0,7,4,2,2:1:0:2:./.:./.:.:0:1:.:.
chr2_ref_v2	698313	.	A	G	.	PASS	IntersectsRepeat=1;RepeatCorrectionApplied=0	SAC:ACF:DF:PD:GT:SGT:SF:SV:SIG:MT:PAC	115,80,0,0:1:1:2:0/0:./.:.:0	31,30,0,0:1:1:2:0/0:./.:.:0:0:.:.	36,54,36,53:1:1:2:0/1:./.:.:0:1:g.698313A>G:0	98,115,0,0:1:1:2:0/0:./.:.:0:0:.:.	25,25,0,0:1:1:2:0/0:./.:.:0:0:.:.
chr2_ref_v2	700135	.	AT	A	.	PASS	IntersectsRepeat=1;RepeatCorrectionApplied=1	SAC:ACF:DF:PD:GT:SGT:SF:SV:SIG:MT:PAC	20,38,2,6:1:1:2:0/0:./.:.:0	4,8,8,16:1:1:2:0/1:0/0:0.125:0:1:g.700136delT:0	32,63,5,16:1:1:2:0/0:./.:.:0:0:.:.	23,37,34,50:1:1:2:0/0:0/1:0.5:0:1:.:	14,17,2,4:1:1:2:0/0:./.:.:0:0:.:.
chr2_ref_v2	700301	.	C	CATATATATATAT,CATATATATATATAT,CATATATATATATATAT	.	PASS	IntersectsRepeat=1;RepeatCorrectionApplied=1	SAC:ACF:DF:PD:GT:SGT:SF:SV:SIG:MT:PAC	0,0,0,1,1,1,3,16:1:1:2:3/3:./.:.:0	0,0,1,0,3,2,0,4:1:0:2:./.:./.:.:0:0:.:.	0,0,0,1,0,2,3,10:1:1:2:./.:./.:.:0:0:.:.	0,0,3,5,5,6,7,21:1:1:2:3/3:1/3:0.5:0:0:.:.	0,0,3,4,2,1,0,0:1:0:2:./.:./.:.:0:0:.:.
chr2_ref_v2	701745	.	TG	T	.	PASS	IntersectsRepeat=1;RepeatCorrectionApplied=1	SAC:ACF:DF:PD:GT:SGT:SF:SV:SIG:MT:PAC	47,88,0,0:1:1:2:0/0:./.:.:0	30,29,0,0:1:1:2:0/0:./.:.:0:0:.:.	26,54,30,45:1:1:2:0/1:./.:.:0:1:g.701746delG:0	98,109,0,0:1:1:2:0/0:./.:.:0:0:.:.	27,34,0,0:1:1:2:0/0:./.:.:0:0:.:.
chr2_ref_v2	701972	.	CATAT	C,CAT	.	PASS	IntersectsRepeat=1;RepeatCorrectionApplied=1	SAC:ACF:DF:PD:GT:SGT:SF:SV:SIG:MT:PAC	1,9,1,1,0,1:1:1:2:./.:./.:.:0	1,0,2,6,2,2:1:0:2:./.:./.:.:0:0:.:.	6,10,1,4,12,11:1:1:2:0/2:2/2:0.25:0:0:.:.	14,26,1,1,1,6:1:1:2:0/0:./.:.:0:0:.:.	1,6,0,0,0,2:1:0:2:./.:./.:.:0:0:.:.
chr2_ref_v2	702422	.	C	T	.	PASS	IntersectsRepeat=0;RepeatCorrectionApplied=0	SAC:ACF:DF:PD:GT:SGT:SF:SV:SIG:MT:PAC	58,77,0,0:1:1:2:0/0:./.:.:0	12,21,18,23:1:1:2:0/1:1/1:0.125:0:1:g.702422C>T:0	71,132,0,0:1:1:2:0/0:./.:.:0:0:.:.	78,124,0,0:1:1:2:0/0:./.:.:0:0:.:.	27,34,0,0:1:1:2:0/0:./.:.:0:0:.:.
chr2_ref_v2	704294	.	CT	C	.	PASS	IntersectsRepeat=1;RepeatCorrectionApplied=1	SAC:ACF:DF:PD:GT:SGT:SF:SV:SIG:MT:PAC	45,77,0,1:1:1:2:0/0:./.:.:0	24,22,0,0:1:1:2:0/0:./.:.:0:0:.:.	22,41,30,34:1:1:2:0/1:./.:.:0:1:g.704295delT:0	81,83,0,1:1:1:2:0/0:./.:.:0:0:.:.	24,21,0,0:1:1:2:0/0:./.:.:0:0:.:.
chr2_ref_v2	704404	.	TAA	T,TA	.	PASS	IntersectsRepeat=1;RepeatCorrectionApplied=1	SAC:ACF:DF:PD:GT:SGT:SF:SV:SIG:MT:PAC	26,25,0,1,24,28:1:1:2:0/0:0/2:0.25:1	3,4,5,0,21,17:1:1:2:2/2:0/2:0.25:0:0:.:.	35,23,1,1,24,32:1:1:2:0/0:./.:.:0:0:.:.	24,38,29,47,10,18:1:1:2:0/1:./.:.:0:1:g.704405_704406delAA:0	4,0,4,3,10,19:1:1:2:2/2:0/2:0.25:0:0:.:.
chr2_ref_v2	710635	.	G	GT	.	PASS	IntersectsRepeat=1;RepeatCorrectionApplied=1	SAC:ACF:DF:PD:GT:SGT:SF:SV:SIG:MT:PAC	92,102,0,0:1:1:2:0/0:./.:.:0	34,28,0,0:1:1:2:0/0:./.:.:0:0:.:.	1,1,68,65:1:1:2:1/1:./.:.:0:1:g.710635_710636insT,g.710635_710636insT:0,1	128,88,2,0:1:1:2:0/0:./.:.:0:0:.:.	24,25,0,0:1:1:2:0/0:./.:.:0:0:.:.
chr2_ref_v2	711352	.	AT	A	.	PASS	IntersectsRepeat=1;RepeatCorrectionApplied=1	SAC:ACF:DF:PD:GT:SGT:SF:SV:SIG:MT:PAC	99,69,2,1:1:1:2:0/0:./.:.:0	19,30,2,3:1:1:2:0/0:./.:.:0:0:.:.	64,54,1,5:1:1:2:0/0:./.:.:0:0:.:.	89,62,21,14:1:1:2:0/0:./.:.:0:1:.:	14,13,3,5:1:1:2:0/0:0/1:0.125:0:0:.:.
chr2_ref_v2	713293	.	C	T	.	PASS	IntersectsRepeat=0;RepeatCorrectionApplied=0	SAC:ACF:DF:PD:GT:SGT:SF:SV:SIG:MT:PAC	115,82,0,0:1:1:2:0/0:./.:.:0	23,28,0,0:1:1:2:0/0:./.:.:0:0:.:.	73,100,1,0:1:1:2:0/0:./.:.:0:0:.:.	82,138,1,0:1:1:2:0/0:./.:.:0:0:.:.	15,18,2,2:1:1:2:0/0:0/1:0.25:0:0:.:.
chr2_ref_v2	714098	.	TTCTTCG	T	.	PASS	IntersectsRepeat=1;RepeatCorrectionApplied=0	SAC:ACF:DF:PD:GT:SGT:SF:SV:SIG:MT:PAC	77,89,0,0:1:1:2:0/0:./.:.:0	28,22,0,0:1:1:2:0/0:./.:.:0:0:.:.	80,77,0,0:1:1:2:0/0:./.:.:0:0:.:.	77,77,0,0:1:1:2:0/0:./.:.:0:0:.:.	15,15,6,8:1:1:2:0/1:0/0:0.25:0:1:g.714099_714104delTCTTCG:0
chr2_ref_v2	714574	.	TA	T	.	PASS	IntersectsRepeat=1;RepeatCorrectionApplied=1	SAC:ACF:DF:PD:GT:SGT:SF:SV:SIG:MT:PAC	82,62,2,3:1:1:2:0/0:./.:.:0	26,31,1,3:1:1:2:0/0:./.:.:0:0:.:.	58,71,8,4:1:1:2:0/0:./.:.:0:0:.:.	75,85,11,12:1:1:2:0/0:./.:.:0:0:.:.	13,26,0,1:1:1:2:0/0:./.:.:0:0:.:.
chr2_ref_v2	720604	.	CT	C	.	PASS	IntersectsRepeat=1;RepeatCorrectionApplied=1	SAC:ACF:DF:PD:GT:SGT:SF:SV:SIG:MT:PAC	60,74,2,6:1:1:2:0/0:./.:.:0	14,13,23,18:1:1:2:0/1:1/1:0.125:0:1:g.720605delT:0	33,38,46,53:1:1:2:0/1:./.:.:0:1:g.720605delT:0	54,44,66,56:1:1:2:0/1:./.:.:0:1:g.720605delT:0	23,27,2,4:1:1:2:0/0:./.:.:0:0:.:.
chr2_ref_v2	721228	.	GAA	G,GA,GAAA	.	PASS	IntersectsRepeat=1;RepeatCorrectionApplied=1	SAC:ACF:DF:PD:GT:SGT:SF:SV:SIG:MT:PAC	42,50,0,4,15,8,6,8:1:1:2:0/0:0/1:0.125:0	9,3,3,2,10,8,5,3:1:1:2:0/2:2/3:0.5:0:0:.:.	4,4,15,17,54,57,0,1:1:1:2:2/2:./.:.:0:1:g.721229delA,g.721229delA:0,1	8,18,50,48,7,7,31,36:1:1:2:1/3:1/2:0.125:0:1:g.721229_721230delAA,g.721228_721229insA:0,0	7,5,2,1,11,16,0,0:1:1:2:0/2:2/2:0.125:0:1:g.721229delA:0
chr2_ref_v2	723176	.	G	A	.	PASS	IntersectsRepeat=0;RepeatCorrectionApplied=0	SAC:ACF:DF:PD:GT:SGT:SF:SV:SIG:MT:PAC	94,70,0,0:1:1:2:0/0:./.:.:0	23,33,0,0:1:1:2:0/0:./.:.:0:0:.:.	65,64,1,2:1:1:2:0/0:./.:.:0:0:.:.	39,45,47,54:1:1:2:0/1:1/1:0.125:0:1:g.723176G>A:0	25,21,0,0:1:1:2:0/0:./.:.:0:0:.:.
chr2_ref_v2	723626	.	CAA	C,CA,CAAA	.	PASS	IntersectsRepeat=1;RepeatCorrectionApplied=1	SAC:ACF:DF:PD:GT:SGT:SF:SV:SIG:MT:PAC	3,23,0,1,1,2,8,20:1:1:2:0/3:3/3:0.5:0	2,3,4,4,3,6,1,1:1:1:2:0/2:1/2:0.25:0:0:.:.	0,4,9,41,3,16,0,0:1:1:2:1/2:0/1:0.25:0:1:g.723627_723628delAA|g.723627delA,g.723626_723628AA>|g.723626_723629AAA>:0|0,0|0	9,22,3,6,5,9,19,21:1:1:2:3/3:2/3:0.5:0:0:.:.	1,6,0,0,1,3,6,4:1:1:2:3/3:2/3:0.5:0:0:.:.
chr2_ref_v2	731930	.	T	C	.	PASS	IntersectsRepeat=0;RepeatCorrectionApplied=0	SAC:ACF:DF:PD:GT:SGT:SF:SV:SIG:MT:PAC	100,96,0,0:1:1:2:0/0:./.:.:0	10,15,12,18:1:1:2:0/1:1/1:0.125:0:1:g.731930T>C:0	71,88,0,0:1:1:2:0/0:./.:.:0:0:.:.	101,113,0,0:1:1:2:0/0:./.:.:0:0:.:.	22,22,0,0:1:1:2:0/0:./.:.:0:0:.:.
chr2_ref_v2	736091	.	AT	A	.	PASS	IntersectsRepeat=1;RepeatCorrectionApplied=1	SAC:ACF:DF:PD:GT:SGT:SF:SV:SIG:MT:PAC	59,84,0,0:1:1:2:0/0:./.:.:0	28,22,0,1:1:1:2:0/0:./.:.:0:0:.:.	49,39,61,45:1:1:2:0/1:1/1:0.125:0:1:g.736092delT:0	114,100,2,3:1:1:2:0/0:./.:.:0:0:.:.	33,18,0,1:1:1:2:0/0:./.:.:0:0:.:.
chr2_ref_v2	737755	.	CT	C	.	PASS	IntersectsRepeat=1;RepeatCorrectionApplied=1	SAC:ACF:DF:PD:GT:SGT:SF:SV:SIG:MT:PAC	83,65,4,1:1:1:2:0/0:./.:.:0	44,21,0,0:1:1:2:0/0:./.:.:0:0:.:.	77,70,2,1:1:1:2:0/0:./.:.:0:0:.:.	110,87,4,5:1:1:2:0/0:./.:.:0:0:.:.	22,13,4,3:1:1:2:0/0:0/1:0.125:0:0:.:.
chr2_ref_v2	738432	.	CA	C	.	PASS	IntersectsRepeat=1;RepeatCorrectionApplied=1	SAC:ACF:DF:PD:GT:SGT:SF:SV:SIG:MT:PAC	50,84,4,2:1:1:2:0/0:./.:.:0	20,29,2,0:1:1:2:0/0:./.:.:0:0:.:.	75,88,5,2:1:1:2:0/0:./.:.:0:0:.:.	55,62,49,51:1:1:2:0/1:0/0:0.125:0:1:g.738433delA:0	28,17,2,0:1:1:2:0/0:./.:.:0:0:.:.
chr2_ref_v2	743683	.	C	A	.	PASS	IntersectsRepeat=1;RepeatCorrectionApplied=0	SAC:ACF:DF:PD:GT:SGT:SF:SV:SIG:MT:PAC	75,102,0,1:1:1:2:0/0:./.:.:0	18,24,0,0:1:1:2:0/0:./.:.:0:0:.:.	67,82,0,0:1:1:2:0/0:./.:.:0:0:.:.	36,49,42,43:1:1:2:0/1:./.:.:0:1:g.743683C>A:0	21,22,0,0:1:1:2:0/0:./.:.:0:0:.:.
chr2_ref_v2	744681	.	GT	G,GTT	.	PASS	IntersectsRepeat=1;RepeatCorrectionApplied=1	SAC:ACF:DF:PD:GT:SGT:SF:SV:SIG:MT:PAC	62,65,4,2,2,2:1:1:2:0/0:./.:.:0	27,17,3,2,2,3:1:1:2:0/0:0/2:0.125:0:0:.:.	3,3,66,74,0,0:1:1:2:1/1:./.:.:0:1:g.744682delT,g.744682delT:0,1	77,80,6,6,8,13:1:1:2:0/0:0/2:0.125:0:0:.:.	8,11,7,7,3,0:1:1:2:0/1:0/2:0.25:0:1:g.744682delT:0
chr2_ref_v2	746325	.	CATCTGCA	C	.	PASS	IntersectsRepeat=1;RepeatCorrectionApplied=0	SAC:ACF:DF:PD:GT:SGT:SF:SV:SIG:MT:PAC	0,3,92,79:1:1:2:1/1:./.:.:0	0,0,21,18:1:1:2:1/1:./.:.:0:0:.:.	0,0,63,54:1:1:2:1/1:./.:.:0:0:.:.	1,2,89,92:1:1:2:1/1:./.:.:0:0:.:.	0,0,20,22:1:1:2:1/1:./.:.:0:0:.:.
chr2_ref_v2	751179	.	CAA	C,CA,CAAA	.	PASS	IntersectsRepeat=1;RepeatCorrectionApplied=1	SAC:ACF:DF:PD:GT:SGT:SF:SV:SIG:MT:PAC	31,4,0,0,11,3,4,15:1:1:2:0/3:0/2:0.25:0	12,6,1,0,5,3,4,5:1:1:2:0/3:./.:.:0:0:.:.	6,2,10,11,39,34,0,0:1:1:2:2/2:0/2:0.125:0:1:g.751180delA,g.751179_751181AA>:-1,-1	8,1,48,58,41,19,0,0:1:1:2:1/2:2/2:0.25:0:1:g.751180_751181delAA|g.751180delA,g.751179_751181AA>|g.751179_751182AAA>:0|0,0|0	3,2,3,4,9,5,0,1:1:1:2:0/2:2/2:0.5:0:0:.:.
chr2_ref_v2	752275	.	G	T	.	PASS	IntersectsRepeat=0;RepeatCorrectionApplied=0	SAC:ACF:DF:PD:GT:SGT:SF:SV:SIG:MT:PAC	56,63,18,0:1:1:2:0/0:0/1:0.25:0	13,33,5,0:1:1:2:0/0:0/1:0.25:0:0:.:.	42,65,9,0:1:1:2:0/0:0/1:0.125:0:0:.:.	61,107,5,0:1:1:2:0/0:0/1:0.125:0:0:.:.	13,29,4,0:1:1:2:0/0:0/1:0.25:0:0:.:.
chr2_ref_v2	757125	.	AAT	A	.	PASS	IntersectsRepeat=1;RepeatCorrectionApplied=1	SAC:ACF:DF:PD:GT:SGT:SF:SV:SIG:MT:PAC	78,50,3,4:1:1:2:0/0:0/1:0.125:0	23,19,2,3:1:1:2:0/0:0/1:0.125:0:0:.:.	56,53,3,7:1:1:2:0/0:./.:.:0:0:.:.	84,75,12,12:1:1:2:0/0:0/1:0.125:0:0:.:.	17,7,10,5:1:1:2:0/1:0/0:0.25:0:1:g.757126_757127delAT:0
chr2_ref_v2	762441	.	G	GAACAAGATGAAGAAAATA	.	PASS	IntersectsRepeat=0;RepeatCorrectionApplied=0	SAC:ACF:DF:PD:GT:SGT:SF:SV:SIG:MT:PAC	1,1,16,28:1:1:2:1/1:./.:.:0	0,0,9,7:1:0:2:./.:./.:.:0:0:.:.	0,3,21,23:1:1:2:1/1:0/1:0.125:0:0:.:.	1,0,26,19:1:1:2:1/1:./.:.:0:0:.:.	0,0,8,7:1:0:2:./.:./.:.:0:0:.:.
chr2_ref_v2	764481	.	C	A	.	PASS	IntersectsRepeat=0;RepeatCorrectionApplied=0	SAC:ACF:DF:PD:GT:SGT:SF:SV:SIG:MT:PAC	78,95,0,0:1:1:2:0/0:./.:.:0	22,24,0,0:1:1:2:0/0:./.:.:0:0:.:.	74,83,0,0:1:1:2:0/0:./.:.:0:0:.:.	112,136,0,0:1:1:2:0/0:./.:.:0:0:.:.	18,18,3,3:1:1:2:0/0:0/1:0.25:0:0:.:.
chr2_ref_v2	767759	.	GA	G,GAA	.	PASS	IntersectsRepeat=1;RepeatCorrectionApplied=1	SAC:ACF:DF:PD:GT:SGT:SF:SV:SIG:MT:PAC	23,25,8,4,3,2:1:1:2:0/0:0/1:0.125:0	17,8,1,0,4,5:1:1:2:0/2:2/2:0.5:0:0:.:.	42,41,8,3,7,4:1:1:2:0/0:0/2:0.25:0:0:.:.	77,70,10,11,16,13:1:1:2:0/0:0/2:0.25:0:0:.:.	9,6,6,12,2,2:1:1:2:0/1:0/2:0.25:0:0:.:.
chr2_ref_v2	768594	.	G	A	.	PASS	IntersectsRepeat=0;RepeatCorrectionApplied=0	SAC:ACF:DF:PD:GT:SGT:SF:SV:SIG:MT:PAC	77,57,0,0:1:1:2:0/0:./.:.:0	36,21,0,1:1:1:2:0/0:./.:.:0:0:.:.	47,36,46,28:1:1:2:0/1:./.:.:0:1:g.768594G>A:0	137,111,0,0:1:1:2:0/0:./.:.:0:0:.:.	22,24,0,0:1:1:2:0/0:./.:.:0:0:.:.
chr2_ref_v2	770657	.	AT	A	.	PASS	IntersectsRepeat=1;RepeatCorrectionApplied=1	SAC:ACF:DF:PD:GT:SGT:SF:SV:SIG:MT:PAC	92,64,0,1:1:1:2:0/0:./.:.:0	30,23,2,0:1:1:2:0/0:./.:.:0:0:.:.	43,33,38,32:1:1:2:0/1:0/0:0.125:0:1:g.770658delT:0	95,88,4,2:1:1:2:0/0:./.:.:0:0:.:.	16,19,0,0:1:1:2:0/0:./.:.:0:0:.:.
chr2_ref_v2	771075	.	C	T	.	PASS	IntersectsRepeat=1;RepeatCorrectionApplied=0	SAC:ACF:DF:PD:GT:SGT:SF:SV:SIG:MT:PAC	59,75,0,0:1:1:2:0/0:./.:.:0	31,43,1,0:1:1:2:0/0:./.:.:0:0:.:.	93,99,0,0:1:1:2:0/0:./.:.:0:0:.:.	61,52,63,74:1:1:2:0/1:1/1:0.125:0:1:g.771075C>T:0	31,28,0,1:1:1:2:0/0:./.:.:0:0:.:.
chr2_ref_v2	773668	.	CA	C	.	PASS	IntersectsRepeat=1;RepeatCorrectionApplied=1	SAC:ACF:DF:PD:GT:SGT:SF:SV:SIG:MT:PAC	58,66,1,1:1:1:2:0/0:./.:.:0	24,34,2,1:1:1:2:0/0:./.:.:0:0:.:.	53,121,4,8:1:1:2:0/0:./.:.:0:0:.:.	83,163,7,19:1:1:2:0/0:./.:.:0:1:.:	23,34,2,7:1:1:2:0/0:0/1:0.125:0:0:.:.
chr2_ref_v2	773766	.	AT	A	.	PASS	IntersectsRepeat=1;RepeatCorrectionApplied=1	SAC:ACF:DF:PD:GT:SGT:SF:SV:SIG:MT:PAC	84,74,2,1:1:1:2:0/0:./.:.:0	35,31,5,4:1:1:2:0/0:./.:.:0:0:.:.	86,75,7,6:1:1:2:0/0:./.:.:0:0:.:.	130,106,13,4:1:1:2:0/0:./.:.:0:0:.:.	23,27,1,2:1:1:2:0/0:./.:.:0:0:.:.
chr2_ref_v2	774634	.	CA	C,CAA	.	PASS	IntersectsRepeat=1;RepeatCorrectionApplied=1	SAC:ACF:DF:PD:GT:SGT:SF:SV:SIG:MT:PAC	11,6,2,2,6,4:1:1:2:0/2:0/0:0.25:0	2,0,6,0,1,1:1:0:2:./.:./.:.:0:0:.:.	6,0,22,11,6,1:1:1:2:1/2:1/1:0.5:0:1:g.774635delA:0	16,7,8,9,14,7:1:1:2:2/2:1/2:0.5:1:0:.:.	1,1,4,0,1,2:1:0:2:./.:./.:.:0:0:.:.
chr2_ref_v2	776336	.	CT	C	.	PASS	IntersectsRepeat=1;RepeatCorrectionApplied=1	SAC:ACF:DF:PD:GT:SGT:SF:SV:SIG:MT:PAC	98,60,0,0:1:1:2:0/0:./.:.:0	25,23,1,0:1:1:2:0/0:./.:.:0:0:.:.	102,68,1,1:1:1:2:0/0:./.:.:0:0:.:.	61,47,49,31:1:1:2:0/1:0/0:0.125:0:1:g.776337delT:0	27,22,0,0:1:1:2:0/0:./.:.:0:0:.:.
chr2_ref_v2	776388	.	GA	G	.	PASS	IntersectsRepeat=1;RepeatCorrectionApplied=1	SAC:ACF:DF:PD:GT:SGT:SF:SV:SIG:MT:PAC	93,87,0,0:1:1:2:0/0:./.:.:0	26,19,0,0:1:1:2:0/0:./.:.:0:0:.:.	85,88,0,1:1:1:2:0/0:./.:.:0:0:.:.	130,133,0,1:1:1:2:0/0:./.:.:0:0:.:.	14,13,5,12:1:1:2:0/1:0/0:0.25:0:1:g.776389delA:0
chr2_ref_v2	777871	.	ATT	A,AT,ATTT	.	PASS	IntersectsRepeat=1;RepeatCorrectionApplied=1	SAC:ACF:DF:PD:GT:SGT:SF:SV:SIG:MT:PAC	32,16,0,2,8,4,2,0:1:1:2:0/0:0/1:0.125:0	14,7,1,0,2,4,7,2:1:1:2:0/3:3/3:0.25:0:0:.:.	22,8,29,30,8,7,2,1:1:1:2:0/1:./.:.:0:1:g.777872_777873delTT:0	31,25,19,16,46,34,1,2:1:1:2:0/2:./.:.:0:1:g.777872delT:0	2,2,16,14,1,1,0,0:1:1:2:1/1:1/3:0.125:0:1:g.777872_777873delTT,g.777872_777873delTT:0,1
chr2_ref_v2	780366	.	A	G	.	PASS	IntersectsRepeat=0;RepeatCorrectionApplied=0	SAC:ACF:DF:PD:GT:SGT:SF:SV:SIG:MT:PAC	40,26,0,0:1:1:2:0/0:./.:.:0	28,18,0,0:1:1:2:0/0:./.:.:0:0:.:.	68,56,0,0:1:1:2:0/0:./.:.:0:0:.:.	38,30,8,5:1:1:2:0/0:0/1:0.25:0:0:.:.	10,11,0,0:1:1:2:0/0:./.:.:0:0:.:.
chr2_ref_v2	781955	.	A	C	.	PASS	IntersectsRepeat=1;RepeatCorrectionApplied=0	SAC:ACF:DF:PD:GT:SGT:SF:SV:SIG:MT:PAC	53,68,0,2:1:1:2:0/0:./.:.:0	9,15,19,21:1:1:2:0/1:1/1:0.25:0:1:g.781955A>C:0	90,87,0,0:1:1:2:0/0:./.:.:0:0:.:.	121,117,0,1:1:1:2:0/0:./.:.:0:0:.:.	24,27,0,0:1:1:2:0/0:./.:.:0:0:.:.
chr2_ref_v2	784678	.	CT	C	.	PASS	IntersectsRepeat=1;RepeatCorrectionApplied=1	SAC:ACF:DF:PD:GT:SGT:SF:SV:SIG:MT:PAC	48,41,11,8:1:1:2:0/0:./.:.:0	5,8,24,18:1:1:2:0/1:1/1:0.25:0:1:g.784679delT:0	78,40,20,8:1:1:2:0/0:./.:.:0:0:.:.	43,46,57,44:1:1:2:0/0:0/1:0.5:0:1:.:	5,5,11,19:1:1:2:0/1:1/1:0.25:0:1:g.784679delT:0
chr2_ref_v2	784789	.	GA	G	.	PASS	IntersectsRepeat=1;RepeatCorrectionApplied=1	SAC:ACF:DF:PD:GT:SGT:SF:SV:SIG:MT:PAC	22,29,23,43:1:1:2:0/1:./.:.:0	8,2,34,29:1:1:2:1/1:0/1:0.25:0:0:.:.	69,73,12,9:1:1:2:0/0:./.:.:0:1:g.784789_784791>A:1	72,61,57,49:1:1:2:0/1:0/0:0.5:0:0:.:.	8,9,4,6:1:1:2:0/0:0/1:0.25:0:0:.:.
chr2_ref_v2	785819	.	AT	A,ATT	.	PASS	IntersectsRepeat=1;RepeatCorrectionApplied=1	SAC:ACF:DF:PD:GT:SGT:SF:SV:SIG:MT:PAC	44,19,1,0,1,1:1:1:2:0/0:./.:.:0	9,7,13,9,0,1:1:1:2:0/1:0/0:0.125:0:1:g.785820delT:0	28,38,3,3,32,21:1:1:2:0/2:2/2:0.5:0:1:g.785819_785820insT:0	37,27,48,50,4,3:1:1:2:0/1:0/0:0.125:0:1:g.785820delT:0	17,6,3,3,2,0:1:1:2:0/0:0/2:0.125:0:0:.:.
chr2_ref_v2	790570	.	A	G	.	PASS	IntersectsRepeat=1;RepeatCorrectionApplied=0	SAC:ACF:DF:PD:GT:SGT:SF:SV:SIG:MT:PAC	83,118,0,0:1:1:2:0/0:./.:.:0	26,19,0,0:1:1:2:0/0:./.:.:0:0:.:.	60,75,0,0:1:1:2:0/0:./.:.:0:0:.:.	90,81,0,0:1:1:2:0/0:./.:.:0:0:.:.	21,15,1,5:1:1:2:0/0:0/1:0.25:0:0:.:.
chr2_ref_v2	796510	.	CT	C	.	PASS	IntersectsRepeat=1;RepeatCorrectionApplied=1	SAC:ACF:DF:PD:GT:SGT:SF:SV:SIG:MT:PAC	53,49,2,6:1:1:2:0/0:./.:.:0	26,31,7,9:1:1:2:0/0:./.:.:0:0:.:.	40,51,39,59:1:1:2:0/1:0/0:0.25:0:1:g.796511delT:0	60,68,73,71:1:1:2:0/1:0/0:0.25:0:1:g.796511delT:0	26,21,4,9:1:1:2:0/0:./.:.:0:0:.:.
chr2_ref_v2	796586	.	TA	T	.	PASS	IntersectsRepeat=1;RepeatCorrectionApplied=1	SAC:ACF:DF:PD:GT:SGT:SF:SV:SIG:MT:PAC	55,56,4,4:1:1:2:0/0:./.:.:0	30,24,4,10:1:1:2:0/0:./.:.:0:0:.:.	75,70,14,12:1:1:2:0/0:./.:.:0:0:.:.	120,121,13,16:1:1:2:0/0:./.:.:0:0:.:.	19,17,5,5:1:1:2:0/0:./.:.:0:0:.:.
chr2_ref_v2	804018	.	T	C	.	PASS	IntersectsRepeat=1;RepeatCorrectionApplied=0	SAC:ACF:DF:PD:GT:SGT:SF:SV:SIG:MT:PAC	86,91,0,1:1:1:2:0/0:./.:.:0	25,38,0,0:1:1:2:0/0:./.:.:0:0:.:.	36,36,36,54:1:1:2:0/1:1/1:0.125:0:1:g.804018T>C:0	90,102,0,0:1:1:2:0/0:./.:.:0:0:.:.	21,27,0,0:1:1:2:0/0:./.:.:0:0:.:.
chr2_ref_v2	804044	.	AT	A	.	PASS	IntersectsRepeat=1;RepeatCorrectionApplied=1	SAC:ACF:DF:PD:GT:SGT:SF:SV:SIG:MT:PAC	90,86,0,0:1:1:2:0/0:./.:.:0	24,26,0,0:1:1:2:0/0:./.:.:0:0:.:.	46,30,33,35:1:1:2:0/1:0/0:0.125:0:1:g.804045delT:0	99,101,0,1:1:1:2:0/0:./.:.:0:0:.:.	21,22,1,0:1:1:2:0/0:./.:.:0:0:.:.
chr2_ref_v2	805080	.	C	T	.	PASS	IntersectsRepeat=0;RepeatCorrectionApplied=0	SAC:ACF:DF:PD:GT:SGT:SF:SV:SIG:MT:PAC	10,12,0,0:1:1:2:0/0:./.:.:0	3,7,0,4:1:0:2:./.:./.:.:0:0:.:.	22,29,0,0:1:1:2:0/0:./.:.:0:0:.:.	20,47,0,0:1:1:2:0/0:./.:.:0:0:.:.	3,5,0,0:1:0:2:./.:./.:.:0:0:.:.
chr2_ref_v2	806239	.	G	A	.	PASS	IntersectsRepeat=0;RepeatCorrectionApplied=0	SAC:ACF:DF:PD:GT:SGT:SF:SV:SIG:MT:PAC	0,0,0,0:0:1:2:./.:./.:.:0	0,0,0,0:0:1:2:./.:./.:.:0:0:.:.	0,0,0,0:0:1:2:./.:./.:.:0:0:.:.	0,0,0,1:0:1:2:./.:./.:.:0:0:.:.	0,0,0,0:0:0:2:./.:./.:.:0:0:.:.
chr2_ref_v2	806731	.	T	C	.	PASS	IntersectsRepeat=1;RepeatCorrectionApplied=0	SAC:ACF:DF:PD:GT:SGT:SF:SV:SIG:MT:PAC	0,0,1,1:1:1:2:./.:./.:.:0	0,0,0,0:0:1:2:./.:./.:.:0:0:.:.	2,2,0,0:1:1:2:./.:./.:.:0:0:.:.	1,1,0,0:1:1:2:./.:./.:.:0:0:.:.	1,1,0,0:1:0:2:./.:./.:.:0:0:.:.
chr2_ref_v2	809433	.	GAAA	GA,G	.	PASS	IntersectsRepeat=1;RepeatCorrectionApplied=1	SAC:ACF:DF:PD:GT:SGT:SF:SV:SIG:MT:PAC	3,24,0,0,0,0:1:1:2:0/0:./.:.:0	0,0,1,5,2,1:1:1:2:./.:./.:.:0:0:.:.	0,0,4,9,2,3:1:1:2:./.:./.:.:0:1:.:.	5,17,3,13,2,5:1:1:2:0/1:./.:.:0:0:.:.	1,4,1,0,1,1:1:0:2:./.:./.:.:0:0:.:.
chr2_ref_v2	809449	.	CTT	C,CT	.	PASS	IntersectsRepeat=1;RepeatCorrectionApplied=1	SAC:ACF:DF:PD:GT:SGT:SF:SV:SIG:MT:PAC	1,27,0,0,0,2:1:1:2:0/0:./.:.:0	4,9,0,0,0,0:1:1:2:./.:./.:.:0:0:.:.	5,13,0,0,0,4:1:1:2:0/0:./.:.:0:0:.:.	1,2,1,15,0,16:1:1:2:2/2:1/2:0.5:0:0:.:.	1,4,0,1,0,1:1:0:2:./.:./.:.:0:0:.:.
chr3_ref_v2	441	.	T	C	.	ExcRegion	IntersectsRepeat=1;RepeatCorrectionApplied=0	SAC:ACF:DF:PD:GT:SGT:SF:SV:SIG:MT:PAC	0,0,0,0:0:1:2:./.:./.:.:0	0,0,0,0:0:1:2:./.:./.:.:0:0:.:.	0,0,0,0:0:1:2:./.:./.:.:0:0:.:.	0,0,0,1:0:1:2:./.:./.:.:0:0:.:.	0,0,0,0:0:0:2:./.:./.:.:0:0:.:.
chr3_ref_v2	445	.	C	G	.	ExcRegion	IntersectsRepeat=0;RepeatCorrectionApplied=0	SAC:ACF:DF:PD:GT:SGT:SF:SV:SIG:MT:PAC	0,0,0,0:0:1:2:./.:./.:.:0	0,0,0,0:0:1:2:./.:./.:.:0:0:.:.	0,0,0,0:0:1:2:./.:./.:.:0:0:.:.	0,0,0,1:0:1:2:./.:./.:.:0:0:.:.	0,0,0,0:0:0:2:./.:./.:.:0:0:.:.
chr3_ref_v2	513	.	A	AAGTT	.	ExcRegion	IntersectsRepeat=1;RepeatCorrectionApplied=0	SAC:ACF:DF:PD:GT:SGT:SF:SV:SIG:MT:PAC	0,0,0,0:0:1:2:./.:./.:.:0	0,0,0,0:0:1:2:./.:./.:.:0:0:.:.	0,1,1,0:1:1:2:./.:./.:.:0:0:.:.	0,1,1,1:1:1:2:./.:./.:.:0:0:.:.	0,0,1,1:1:0:2:./.:./.:.:0:0:.:.
chr3_ref_v2	515	.	CCCAT	C	.	ExcRegion	IntersectsRepeat=0;RepeatCorrectionApplied=0	SAC:ACF:DF:PD:GT:SGT:SF:SV:SIG:MT:PAC	0,0,0,0:0:1:2:./.:./.:.:0	0,0,0,0:0:1:2:./.:./.:.:0:0:.:.	0,1,1,0:1:1:2:./.:./.:.:0:0:.:.	0,1,1,1:1:1:2:./.:./.:.:0:0:.:.	0,0,1,1:1:0:2:./.:./.:.:0:0:.:.
chr3_ref_v2	553	.	T	A	.	ExcRegion	IntersectsRepeat=1;RepeatCorrectionApplied=0	SAC:ACF:DF:PD:GT:SGT:SF:SV:SIG:MT:PAC	0,0,0,0:0:1:2:./.:./.:.:0	0,0,0,0:0:1:2:./.:./.:.:0:0:.:.	0,0,0,1:0:1:2:./.:./.:.:0:0:.:.	0,0,0,1:0:1:2:./.:./.:.:0:0:.:.	0,1,0,0:0:0:2:./.:./.:.:0:0:.:.
chr3_ref_v2	563	.	C	T	.	ExcRegion	IntersectsRepeat=0;RepeatCorrectionApplied=0	SAC:ACF:DF:PD:GT:SGT:SF:SV:SIG:MT:PAC	0,0,0,0:0:1:2:./.:./.:.:0	0,0,0,0:0:1:2:./.:./.:.:0:0:.:.	0,0,0,1:0:1:2:./.:./.:.:0:0:.:.	0,0,0,1:0:1:2:./.:./.:.:0:0:.:.	0,0,0,0:0:0:2:./.:./.:.:0:0:.:.
chr3_ref_v2	569	.	CG	C	.	ExcRegion	IntersectsRepeat=0;RepeatCorrectionApplied=0	SAC:ACF:DF:PD:GT:SGT:SF:SV:SIG:MT:PAC	0,0,0,0:0:1:2:./.:./.:.:0	0,0,0,0:0:1:2:./.:./.:.:0:0:.:.	0,0,0,1:0:1:2:./.:./.:.:0:0:.:.	0,0,0,1:0:1:2:./.:./.:.:0:0:.:.	0,0,0,0:0:0:2:./.:./.:.:0:0:.:.
chr3_ref_v2	571	.	C	A	.	ExcRegion	IntersectsRepeat=0;RepeatCorrectionApplied=0	SAC:ACF:DF:PD:GT:SGT:SF:SV:SIG:MT:PAC	0,0,0,0:0:1:2:./.:./.:.:0	0,0,0,0:0:1:2:./.:./.:.:0:0:.:.	0,0,0,1:0:1:2:./.:./.:.:0:0:.:.	0,0,0,1:0:1:2:./.:./.:.:0:0:.:.	0,0,0,0:0:0:2:./.:./.:.:0:0:.:.
chr3_ref_v2	585	.	G	C	.	ExcRegion	IntersectsRepeat=0;RepeatCorrectionApplied=0	SAC:ACF:DF:PD:GT:SGT:SF:SV:SIG:MT:PAC	0,0,0,0:0:1:2:./.:./.:.:0	0,0,0,0:0:1:2:./.:./.:.:0:0:.:.	0,0,0,1:0:1:2:./.:./.:.:0:0:.:.	0,0,0,1:0:1:2:./.:./.:.:0:0:.:.	0,0,0,0:0:0:2:./.:./.:.:0:0:.:.
chr3_ref_v2	668	.	T	C	.	ExcRegion	IntersectsRepeat=0;RepeatCorrectionApplied=0	SAC:ACF:DF:PD:GT:SGT:SF:SV:SIG:MT:PAC	0,0,0,0:0:1:2:./.:./.:.:0	0,0,0,0:0:1:2:./.:./.:.:0:0:.:.	0,0,0,0:0:1:2:./.:./.:.:0:0:.:.	0,0,1,1:1:1:2:./.:./.:.:0:0:.:.	0,0,0,0:0:0:2:./.:./.:.:0:0:.:.
chr3_ref_v2	719	.	T	A	.	ExcRegion	IntersectsRepeat=0;RepeatCorrectionApplied=0	SAC:ACF:DF:PD:GT:SGT:SF:SV:SIG:MT:PAC	0,1,0,0:0:1:2:./.:./.:.:0	0,0,0,0:0:1:2:./.:./.:.:0:0:.:.	0,0,0,0:0:1:2:./.:./.:.:0:0:.:.	0,0,1,1:1:1:2:./.:./.:.:0:0:.:.	0,0,0,0:0:0:2:./.:./.:.:0:0:.:.
chr3_ref_v2	725	.	C	A	.	ExcRegion	IntersectsRepeat=0;RepeatCorrectionApplied=0	SAC:ACF:DF:PD:GT:SGT:SF:SV:SIG:MT:PAC	0,1,0,0:0:1:2:./.:./.:.:0	0,0,0,0:0:1:2:./.:./.:.:0:0:.:.	0,0,0,0:0:1:2:./.:./.:.:0:0:.:.	0,0,0,1:0:1:2:./.:./.:.:0:0:.:.	0,0,0,0:0:0:2:./.:./.:.:0:0:.:.
chr3_ref_v2	726	.	G	T	.	ExcRegion	IntersectsRepeat=0;RepeatCorrectionApplied=0	SAC:ACF:DF:PD:GT:SGT:SF:SV:SIG:MT:PAC	0,1,0,0:0:1:2:./.:./.:.:0	0,0,0,0:0:1:2:./.:./.:.:0:0:.:.	0,0,0,0:0:1:2:./.:./.:.:0:0:.:.	0,0,0,1:0:1:2:./.:./.:.:0:0:.:.	0,0,0,0:0:0:2:./.:./.:.:0:0:.:.
chr3_ref_v2	728	.	T	G	.	ExcRegion	IntersectsRepeat=0;RepeatCorrectionApplied=0	SAC:ACF:DF:PD:GT:SGT:SF:SV:SIG:MT:PAC	0,1,0,0:0:1:2:./.:./.:.:0	0,0,0,0:0:1:2:./.:./.:.:0:0:.:.	0,0,0,0:0:1:2:./.:./.:.:0:0:.:.	0,0,0,1:0:1:2:./.:./.:.:0:0:.:.	0,0,0,0:0:0:2:./.:./.:.:0:0:.:.
chr3_ref_v2	881	.	G	C	.	ExcRegion	IntersectsRepeat=0;RepeatCorrectionApplied=0	SAC:ACF:DF:PD:GT:SGT:SF:SV:SIG:MT:PAC	0,0,0,0:0:1:2:./.:./.:.:0	0,0,1,0:0:1:2:./.:./.:.:0:0:.:.	0,0,1,0:0:1:2:./.:./.:.:0:0:.:.	0,0,2,0:0:1:2:./.:./.:.:0:0:.:.	0,0,1,1:1:0:2:./.:./.:.:0:0:.:.
chr3_ref_v2	887	.	C	A	.	ExcRegion	IntersectsRepeat=0;RepeatCorrectionApplied=0	SAC:ACF:DF:PD:GT:SGT:SF:SV:SIG:MT:PAC	0,0,0,0:0:1:2:./.:./.:.:0	0,0,1,0:0:1:2:./.:./.:.:0:0:.:.	0,0,0,0:0:1:2:./.:./.:.:0:0:.:.	0,0,3,0:0:1:2:./.:./.:.:0:0:.:.	0,0,2,1:1:0:2:./.:./.:.:0:0:.:.
chr3_ref_v2	889	.	C	CCCAT	.	ExcRegion	IntersectsRepeat=0;RepeatCorrectionApplied=0	SAC:ACF:DF:PD:GT:SGT:SF:SV:SIG:MT:PAC	0,0,0,0:0:1:2:./.:./.:.:0	1,0,0,0:0:1:2:./.:./.:.:0:0:.:.	0,0,0,0:0:1:2:./.:./.:.:0:0:.:.	3,0,0,0:0:1:2:./.:./.:.:0:0:.:.	1,0,1,1:1:0:2:./.:./.:.:0:0:.:.
chr3_ref_v2	890	.	C	CCACG	.	ExcRegion	IntersectsRepeat=0;RepeatCorrectionApplied=0	SAC:ACF:DF:PD:GT:SGT:SF:SV:SIG:MT:PAC	0,0,0,0:0:1:2:./.:./.:.:0	0,0,1,0:0:1:2:./.:./.:.:0:0:.:.	0,0,0,0:0:1:2:./.:./.:.:0:0:.:.	0,0,3,0:0:1:2:./.:./.:.:0:0:.:.	1,1,1,0:1:0:2:./.:./.:.:0:0:.:.
chr3_ref_v2	922	.	C	T	.	ExcRegion	IntersectsRepeat=0;RepeatCorrectionApplied=0	SAC:ACF:DF:PD:GT:SGT:SF:SV:SIG:MT:PAC	0,0,0,0:0:1:2:./.:./.:.:0	0,0,2,0:0:1:2:./.:./.:.:0:0:.:.	0,0,5,0:0:1:2:./.:./.:.:0:0:.:.	0,0,5,0:0:1:2:./.:./.:.:0:0:.:.	1,1,1,0:1:0:2:./.:./.:.:0:0:.:.
chr3_ref_v2	924	.	G	A	.	ExcRegion	IntersectsRepeat=0;RepeatCorrectionApplied=0	SAC:ACF:DF:PD:GT:SGT:SF:SV:SIG:MT:PAC	0,0,0,0:0:1:2:./.:./.:.:0	1,0,2,0:1:1:2:./.:./.:.:0:0:.:.	0,0,5,0:0:1:2:./.:./.:.:0:0:.:.	0,0,5,0:0:1:2:./.:./.:.:0:0:.:.	1,1,1,0:1:0:2:./.:./.:.:0:0:.:.
chr3_ref_v2	927	.	A	G	.	ExcRegion	IntersectsRepeat=1;RepeatCorrectionApplied=0	SAC:ACF:DF:PD:GT:SGT:SF:SV:SIG:MT:PAC	0,0,0,0:0:1:2:./.:./.:.:0	0,0,3,0:0:1:2:./.:./.:.:0:0:.:.	0,0,5,0:0:1:2:./.:./.:.:0:0:.:.	0,0,5,0:0:1:2:./.:./.:.:0:0:.:.	0,0,1,1:1:0:2:./.:./.:.:0:0:.:.
chr3_ref_v2	929	.	A	C	.	ExcRegion	IntersectsRepeat=1;RepeatCorrectionApplied=0	SAC:ACF:DF:PD:GT:SGT:SF:SV:SIG:MT:PAC	0,0,0,0:0:1:2:./.:./.:.:0	0,0,3,0:0:1:2:./.:./.:.:0:0:.:.	0,0,5,0:0:1:2:./.:./.:.:0:0:.:.	0,0,5,0:0:1:2:./.:./.:.:0:0:.:.	0,0,1,1:1:0:2:./.:./.:.:0:0:.:.
chr3_ref_v2	949	.	C	T	.	ExcRegion	IntersectsRepeat=0;RepeatCorrectionApplied=0	SAC:ACF:DF:PD:GT:SGT:SF:SV:SIG:MT:PAC	0,0,0,0:0:1:2:./.:./.:.:0	0,0,3,0:0:1:2:./.:./.:.:0:0:.:.	0,0,6,0:0:1:2:./.:./.:.:0:0:.:.	0,0,4,0:0:1:2:./.:./.:.:0:0:.:.	0,0,1,0:0:0:2:./.:./.:.:0:0:.:.
chr3_ref_v2	977	.	C	T	.	ExcRegion	IntersectsRepeat=1;RepeatCorrectionApplied=0	SAC:ACF:DF:PD:GT:SGT:SF:SV:SIG:MT:PAC	0,0,1,0:0:1:2:./.:./.:.:0	1,0,1,0:1:1:2:./.:./.:.:0:0:.:.	0,0,6,0:0:1:2:./.:./.:.:0:0:.:.	0,0,5,0:0:1:2:./.:./.:.:0:0:.:.	0,0,1,0:0:0:2:./.:./.:.:0:0:.:.
chr3_ref_v2	978	.	A	G	.	ExcRegion	IntersectsRepeat=1;RepeatCorrectionApplied=0	SAC:ACF:DF:PD:GT:SGT:SF:SV:SIG:MT:PAC	0,0,1,0:0:1:2:./.:./.:.:0	1,0,1,0:1:1:2:./.:./.:.:0:0:.:.	0,0,6,0:0:1:2:./.:./.:.:0:0:.:.	0,0,5,0:0:1:2:./.:./.:.:0:0:.:.	0,0,1,0:0:0:2:./.:./.:.:0:0:.:.
chr3_ref_v2	980	.	T	C	.	ExcRegion	IntersectsRepeat=1;RepeatCorrectionApplied=0	SAC:ACF:DF:PD:GT:SGT:SF:SV:SIG:MT:PAC	0,0,1,0:0:1:2:./.:./.:.:0	0,0,2,0:0:1:2:./.:./.:.:0:0:.:.	0,0,6,0:0:1:2:./.:./.:.:0:0:.:.	0,0,4,0:0:1:2:./.:./.:.:0:0:.:.	0,0,0,0:0:0:2:./.:./.:.:0:0:.:.
chr3_ref_v2	988	.	A	G	.	ExcRegion	IntersectsRepeat=0;RepeatCorrectionApplied=0	SAC:ACF:DF:PD:GT:SGT:SF:SV:SIG:MT:PAC	0,0,1,0:0:1:2:./.:./.:.:0	1,0,1,0:1:1:2:./.:./.:.:0:0:.:.	0,0,6,0:0:1:2:./.:./.:.:0:0:.:.	0,0,4,0:0:1:2:./.:./.:.:0:0:.:.	0,0,0,0:0:0:2:./.:./.:.:0:0:.:.
chr3_ref_v2	1001	.	A	T	.	ExcRegion	IntersectsRepeat=1;RepeatCorrectionApplied=0	SAC:ACF:DF:PD:GT:SGT:SF:SV:SIG:MT:PAC	0,0,1,0:0:1:2:./.:./.:.:0	0,0,1,0:0:1:2:./.:./.:.:0:0:.:.	0,0,7,0:0:1:2:./.:./.:.:0:0:.:.	0,0,3,0:0:1:2:./.:./.:.:0:0:.:.	0,0,0,0:0:0:2:./.:./.:.:0:0:.:.
chr3_ref_v2	1004	.	C	T	.	ExcRegion	IntersectsRepeat=1;RepeatCorrectionApplied=0	SAC:ACF:DF:PD:GT:SGT:SF:SV:SIG:MT:PAC	0,0,1,0:0:1:2:./.:./.:.:0	0,0,1,0:0:1:2:./.:./.:.:0:0:.:.	0,0,6,0:0:1:2:./.:./.:.:0:0:.:.	0,0,2,0:0:1:2:./.:./.:.:0:0:.:.	0,0,0,0:0:0:2:./.:./.:.:0:0:.:.
chr3_ref_v2	1021	.	A	T	.	ExcRegion	IntersectsRepeat=1;RepeatCorrectionApplied=0	SAC:ACF:DF:PD:GT:SGT:SF:SV:SIG:MT:PAC	0,0,1,0:0:1:2:./.:./.:.:0	0,0,0,0:0:1:2:./.:./.:.:0:0:.:.	0,0,2,0:0:1:2:./.:./.:.:0:0:.:.	0,0,3,0:0:1:2:./.:./.:.:0:0:.:.	0,0,0,0:0:0:2:./.:./.:.:0:0:.:.
chr3_ref_v2	1024	.	C	A	.	ExcRegion	IntersectsRepeat=1;RepeatCorrectionApplied=0	SAC:ACF:DF:PD:GT:SGT:SF:SV:SIG:MT:PAC	0,0,0,0:0:1:2:./.:./.:.:0	0,0,0,0:0:1:2:./.:./.:.:0:0:.:.	0,0,2,0:0:1:2:./.:./.:.:0:0:.:.	0,0,3,0:0:1:2:./.:./.:.:0:0:.:.	0,0,0,0:0:0:2:./.:./.:.:0:0:.:.
chr3_ref_v2	1025	.	A	G	.	ExcRegion	IntersectsRepeat=1;RepeatCorrectionApplied=0	SAC:ACF:DF:PD:GT:SGT:SF:SV:SIG:MT:PAC	0,0,0,0:0:1:2:./.:./.:.:0	0,0,0,0:0:1:2:./.:./.:.:0:0:.:.	0,0,2,0:0:1:2:./.:./.:.:0:0:.:.	0,0,3,0:0:1:2:./.:./.:.:0:0:.:.	0,0,0,0:0:0:2:./.:./.:.:0:0:.:.
chr3_ref_v2	1026	.	C	A	.	ExcRegion	IntersectsRepeat=1;RepeatCorrectionApplied=0	SAC:ACF:DF:PD:GT:SGT:SF:SV:SIG:MT:PAC	0,0,0,0:0:1:2:./.:./.:.:0	0,0,0,0:0:1:2:./.:./.:.:0:0:.:.	0,0,2,0:0:1:2:./.:./.:.:0:0:.:.	0,0,3,0:0:1:2:./.:./.:.:0:0:.:.	0,0,0,0:0:0:2:./.:./.:.:0:0:.:.
chr3_ref_v2	1064	.	C	T	.	ExcRegion	IntersectsRepeat=0;RepeatCorrectionApplied=0	SAC:ACF:DF:PD:GT:SGT:SF:SV:SIG:MT:PAC	0,0,0,0:0:1:2:./.:./.:.:0	0,0,3,0:0:1:2:./.:./.:.:0:0:.:.	0,0,6,0:0:1:2:./.:./.:.:0:0:.:.	0,0,7,0:0:1:2:./.:./.:.:0:0:.:.	0,0,0,0:0:0:2:./.:./.:.:0:0:.:.
chr3_ref_v2	1068	.	T	C	.	ExcRegion	IntersectsRepeat=1;RepeatCorrectionApplied=0	SAC:ACF:DF:PD:GT:SGT:SF:SV:SIG:MT:PAC	0,0,0,0:0:1:2:./.:./.:.:0	0,0,3,0:0:1:2:./.:./.:.:0:0:.:.	0,0,7,0:0:1:2:./.:./.:.:0:0:.:.	0,0,7,0:0:1:2:./.:./.:.:0:0:.:.	0,0,0,0:0:0:2:./.:./.:.:0:0:.:.
chr3_ref_v2	1069	.	C	T	.	ExcRegion	IntersectsRepeat=1;RepeatCorrectionApplied=0	SAC:ACF:DF:PD:GT:SGT:SF:SV:SIG:MT:PAC	0,0,0,0:0:1:2:./.:./.:.:0	0,0,3,0:0:1:2:./.:./.:.:0:0:.:.	0,0,8,0:0:1:2:./.:./.:.:0:0:.:.	0,0,7,0:0:1:2:./.:./.:.:0:0:.:.	0,0,0,0:0:0:2:./.:./.:.:0:0:.:.
chr3_ref_v2	1076	.	A	T	.	ExcRegion	IntersectsRepeat=1;RepeatCorrectionApplied=0	SAC:ACF:DF:PD:GT:SGT:SF:SV:SIG:MT:PAC	0,0,0,0:0:1:2:./.:./.:.:0	0,0,3,0:0:1:2:./.:./.:.:0:0:.:.	0,0,8,0:0:1:2:./.:./.:.:0:0:.:.	0,0,6,0:0:1:2:./.:./.:.:0:0:.:.	0,0,1,0:0:0:2:./.:./.:.:0:0:.:.
chr3_ref_v2	1077	.	A	T	.	ExcRegion	IntersectsRepeat=1;RepeatCorrectionApplied=0	SAC:ACF:DF:PD:GT:SGT:SF:SV:SIG:MT:PAC	0,0,0,0:0:1:2:./.:./.:.:0	0,0,3,0:0:1:2:./.:./.:.:0:0:.:.	0,0,8,0:0:1:2:./.:./.:.:0:0:.:.	0,0,6,0:0:1:2:./.:./.:.:0:0:.:.	0,0,1,0:0:0:2:./.:./.:.:0:0:.:.
chr3_ref_v2	1080	.	A	C	.	ExcRegion	IntersectsRepeat=1;RepeatCorrectionApplied=0	SAC:ACF:DF:PD:GT:SGT:SF:SV:SIG:MT:PAC	0,0,0,0:0:1:2:./.:./.:.:0	0,0,3,0:0:1:2:./.:./.:.:0:0:.:.	0,0,8,0:0:1:2:./.:./.:.:0:0:.:.	0,0,6,0:0:1:2:./.:./.:.:0:0:.:.	0,0,1,0:0:0:2:./.:./.:.:0:0:.:.
chr3_ref_v2	1081	.	T	G	.	ExcRegion	IntersectsRepeat=1;RepeatCorrectionApplied=0	SAC:ACF:DF:PD:GT:SGT:SF:SV:SIG:MT:PAC	0,0,0,0:0:1:2:./.:./.:.:0	0,0,3,0:0:1:2:./.:./.:.:0:0:.:.	0,0,8,0:0:1:2:./.:./.:.:0:0:.:.	0,0,6,0:0:1:2:./.:./.:.:0:0:.:.	0,0,1,0:0:0:2:./.:./.:.:0:0:.:.
chr3_ref_v2	1083	.	C	A	.	ExcRegion	IntersectsRepeat=0;RepeatCorrectionApplied=0	SAC:ACF:DF:PD:GT:SGT:SF:SV:SIG:MT:PAC	0,0,0,0:0:1:2:./.:./.:.:0	0,0,3,0:0:1:2:./.:./.:.:0:0:.:.	0,0,9,0:0:1:2:./.:./.:.:0:0:.:.	0,0,6,0:0:1:2:./.:./.:.:0:0:.:.	0,0,1,0:0:0:2:./.:./.:.:0:0:.:.
chr3_ref_v2	1091	.	C	CTTTG	.	ExcRegion	IntersectsRepeat=1;RepeatCorrectionApplied=0	SAC:ACF:DF:PD:GT:SGT:SF:SV:SIG:MT:PAC	0,0,0,0:0:1:2:./.:./.:.:0	0,0,4,0:0:1:2:./.:./.:.:0:0:.:.	0,0,8,0:0:1:2:./.:./.:.:0:0:.:.	0,0,7,0:0:1:2:./.:./.:.:0:0:.:.	0,0,1,0:0:0:2:./.:./.:.:0:0:.:.
chr3_ref_v2	1094	.	T	TA	.	ExcRegion	IntersectsRepeat=0;RepeatCorrectionApplied=0	SAC:ACF:DF:PD:GT:SGT:SF:SV:SIG:MT:PAC	0,0,0,0:0:1:2:./.:./.:.:0	0,0,4,0:0:1:2:./.:./.:.:0:0:.:.	0,0,9,0:0:1:2:./.:./.:.:0:0:.:.	0,0,9,0:0:1:2:./.:./.:.:0:0:.:.	0,0,1,0:0:0:2:./.:./.:.:0:0:.:.
chr3_ref_v2	1095	.	C	G	.	ExcRegion	IntersectsRepeat=0;RepeatCorrectionApplied=0	SAC:ACF:DF:PD:GT:SGT:SF:SV:SIG:MT:PAC	0,0,0,0:0:1:2:./.:./.:.:0	0,0,4,0:0:1:2:./.:./.:.:0:0:.:.	0,0,9,0:0:1:2:./.:./.:.:0:0:.:.	0,0,10,0:0:1:2:./.:./.:.:0:0:.:.	0,0,1,0:0:0:2:./.:./.:.:0:0:.:.
chr3_ref_v2	1097	.	ATTGC	A	.	PASS	IntersectsRepeat=0;RepeatCorrectionApplied=0	SAC:ACF:DF:PD:GT:SGT:SF:SV:SIG:MT:PAC	0,0,0,0:0:1:2:./.:./.:.:0	0,0,3,0:0:1:2:./.:./.:.:0:0:.:.	0,0,10,0:0:1:2:./.:./.:.:0:0:.:.	0,0,10,0:0:1:2:./.:./.:.:0:0:.:.	0,0,1,0:0:0:2:./.:./.:.:0:0:.:.
chr3_ref_v2	1105	.	T	TGAG	.	PASS	IntersectsRepeat=0;RepeatCorrectionApplied=0	SAC:ACF:DF:PD:GT:SGT:SF:SV:SIG:MT:PAC	0,0,1,0:0:1:2:./.:./.:.:0	0,0,2,0:0:1:2:./.:./.:.:0:0:.:.	0,0,10,0:0:1:2:./.:./.:.:0:0:.:.	0,0,9,0:0:1:2:./.:./.:.:0:0:.:.	0,0,3,0:0:0:2:./.:./.:.:0:0:.:.
chr3_ref_v2	1106	.	CTAT	C	.	PASS	IntersectsRepeat=1;RepeatCorrectionApplied=1	SAC:ACF:DF:PD:GT:SGT:SF:SV:SIG:MT:PAC	0,0,1,0:0:1:2:./.:./.:.:0	0,0,2,0:0:1:2:./.:./.:.:0:0:.:.	0,0,10,0:0:1:2:./.:./.:.:0:0:.:.	0,0,10,0:0:1:2:./.:./.:.:0:0:.:.	0,0,3,0:0:0:2:./.:./.:.:0:0:.:.
chr3_ref_v2	1112	.	C	T	.	PASS	IntersectsRepeat=1;RepeatCorrectionApplied=0	SAC:ACF:DF:PD:GT:SGT:SF:SV:SIG:MT:PAC	0,0,1,0:0:1:2:./.:./.:.:0	0,0,2,0:0:1:2:./.:./.:.:0:0:.:.	0,0,10,0:0:1:2:./.:./.:.:0:0:.:.	0,0,10,0:0:1:2:./.:./.:.:0:0:.:.	0,0,3,0:0:0:2:./.:./.:.:0:0:.:.
chr3_ref_v2	1129	.	C	T	.	PASS	IntersectsRepeat=0;RepeatCorrectionApplied=0	SAC:ACF:DF:PD:GT:SGT:SF:SV:SIG:MT:PAC	0,0,1,0:0:1:2:./.:./.:.:0	0,0,3,0:0:0:2:./.:./.:.:0:0:.:.	0,0,14,0:0:1:2:./.:./.:.:0:0:.:.	0,0,13,0:0:1:2:./.:./.:.:0:0:.:.	1,0,3,0:1:0:2:./.:./.:.:0:0:.:.
chr3_ref_v2	1151	.	A	T	.	PASS	IntersectsRepeat=0;RepeatCorrectionApplied=0	SAC:ACF:DF:PD:GT:SGT:SF:SV:SIG:MT:PAC	0,0,3,0:0:1:2:./.:./.:.:0	0,0,8,0:0:0:2:./.:./.:.:0:0:.:.	0,0,21,0:0:1:2:1/1:./.:.:0:0:.:.	0,0,21,0:0:1:2:1/1:./.:.:0:0:.:.	0,0,5,0:0:0:2:./.:./.:.:0:0:.:.
chr3_ref_v2	1154	.	T	TTTCTTGAACGGA	.	PASS	IntersectsRepeat=0;RepeatCorrectionApplied=0	SAC:ACF:DF:PD:GT:SGT:SF:SV:SIG:MT:PAC	0,0,3,0:0:1:2:./.:./.:.:0	0,0,7,0:0:0:2:./.:./.:.:0:0:.:.	0,0,21,0:0:1:2:1/1:./.:.:0:0:.:.	0,0,22,0:0:1:2:1/1:./.:.:0:0:.:.	0,0,5,0:0:0:2:./.:./.:.:0:0:.:.
chr3_ref_v2	1157	.	C	A	.	PASS	IntersectsRepeat=0;RepeatCorrectionApplied=0	SAC:ACF:DF:PD:GT:SGT:SF:SV:SIG:MT:PAC	0,0,10,0:0:1:2:./.:./.:.:0	0,0,12,0:0:0:2:./.:./.:.:0:0:.:.	0,0,19,0:0:1:2:./.:./.:.:0:0:.:.	0,0,29,0:0:1:2:1/1:./.:.:0:0:.:.	0,0,8,0:0:0:2:./.:./.:.:0:0:.:.
chr3_ref_v2	1203	.	G	GTTTAGACAAAGAAAAC	.	ExcRegion	IntersectsRepeat=1;RepeatCorrectionApplied=0	SAC:ACF:DF:PD:GT:SGT:SF:SV:SIG:MT:PAC	0,0,18,0:0:1:2:./.:./.:.:0	0,0,16,0:0:0:2:./.:./.:.:0:0:.:.	0,0,34,0:0:1:2:./.:./.:.:0:0:.:.	0,0,48,0:0:1:2:./.:./.:.:0:0:.:.	0,0,10,0:0:0:2:./.:./.:.:0:0:.:.
chr3_ref_v2	1223	.	A	T	.	ExcRegion	IntersectsRepeat=0;RepeatCorrectionApplied=0	SAC:ACF:DF:PD:GT:SGT:SF:SV:SIG:MT:PAC	0,1,51,0:1:1:2:./.:./.:.:0	0,1,18,0:1:0:2:./.:./.:.:0:0:.:.	0,0,36,0:0:1:2:./.:./.:.:0:0:.:.	1,4,57,1:1:1:2:./.:./.:.:0:0:.:.	0,0,13,0:0:0:2:./.:./.:.:0:0:.:.
chr3_ref_v2	1240	.	A	G	.	ExcRegion	IntersectsRepeat=0;RepeatCorrectionApplied=0	SAC:ACF:DF:PD:GT:SGT:SF:SV:SIG:MT:PAC	0,1,61,1:1:1:2:./.:./.:.:0	0,1,16,0:1:0:2:./.:./.:.:0:0:.:.	0,0,42,0:0:1:2:./.:./.:.:0:0:.:.	1,4,65,2:1:1:2:./.:./.:.:0:0:.:.	0,0,13,0:0:0:2:./.:./.:.:0:0:.:.
chr3_ref_v2	1243	.	C	CCATAGTTTCTATGTGCAAAAGCATTACCTATGTAATTCTTACA	.	ExcRegion	IntersectsRepeat=0;RepeatCorrectionApplied=0	SAC:ACF:DF:PD:GT:SGT:SF:SV:SIG:MT:PAC	0,0,63,1:1:1:2:./.:./.:.:0	0,1,17,0:1:0:2:./.:./.:.:0:0:.:.	0,0,40,0:0:1:2:./.:./.:.:0:0:.:.	0,1,69,2:1:1:2:./.:./.:.:0:0:.:.	0,0,13,0:0:0:2:./.:./.:.:0:0:.:.
chr3_ref_v2	1796	.	CA	C,CAA	.	ExcRegion	IntersectsRepeat=1;RepeatCorrectionApplied=1	SAC:ACF:DF:PD:GT:SGT:SF:SV:SIG:MT:PAC	47,35,0,4,1,3:1:1:2:./.:./.:.:0	1,0,33,24,0,0:1:1:2:./.:./.:.:0:1:.:.	33,28,6,5,13,7:1:1:2:./.:./.:.:0:1:.:.	74,55,16,21,8,6:1:1:2:./.:./.:.:0:1:.:.	11,4,10,13,2,1:1:1:2:./.:./.:.:0:1:.:.
chr3_ref_v2	4025	.	G	A	.	ExcRegion	IntersectsRepeat=0;RepeatCorrectionApplied=0	SAC:ACF:DF:PD:GT:SGT:SF:SV:SIG:MT:PAC	0,1,130,117:1:1:2:./.:./.:.:0	0,0,65,57:1:1:2:./.:./.:.:0:0:.:.	0,0,108,102:1:1:2:./.:./.:.:0:0:.:.	0,0,196,167:1:1:2:./.:./.:.:0:0:.:.	0,0,38,43:1:1:2:./.:./.:.:0:0:.:.
chr3_ref_v2	4125	.	AT	A	.	ExcRegion	IntersectsRepeat=1;RepeatCorrectionApplied=1	SAC:ACF:DF:PD:GT:SGT:SF:SV:SIG:MT:PAC	79,106,2,1:1:1:2:./.:./.:.:0	25,29,21,31:1:1:2:./.:./.:.:0:1:.:.	88,92,2,2:1:1:2:./.:./.:.:0:0:.:.	197,186,11,12:1:1:2:./.:./.:.:0:0:.:.	22,27,9,6:1:1:2:./.:./.:.:0:1:.:.
chr3_ref_v2	4521	.	G	A	.	PASS	IntersectsRepeat=0;RepeatCorrectionApplied=0	SAC:ACF:DF:PD:GT:SGT:SF:SV:SIG:MT:PAC	0,0,0,0:0:1:2:./.:./.:.:0	0,0,0,4:0:1:2:./.:./.:.:0:0:.:.	0,0,0,15:0:1:2:./.:./.:.:0:0:.:.	0,0,0,17:0:1:2:./.:./.:.:0:0:.:.	0,0,1,3:1:0:2:./.:./.:.:0:0:.:.
chr3_ref_v2	4586	.	C	CAATATTCTTATATTGAACACATTTTTCTCGCATAAATTTAAT	.	PASS	IntersectsRepeat=0;RepeatCorrectionApplied=0	SAC:ACF:DF:PD:GT:SGT:SF:SV:SIG:MT:PAC	0,0,0,0:0:1:2:./.:./.:.:0	0,0,0,5:0:1:2:./.:./.:.:0:0:.:.	0,0,0,11:0:1:2:./.:./.:.:0:0:.:.	0,0,0,6:0:1:2:./.:./.:.:0:0:.:.	0,0,0,2:0:0:2:./.:./.:.:0:0:.:.
chr3_ref_v2	5856	.	C	T	.	PASS	IntersectsRepeat=0;RepeatCorrectionApplied=0	SAC:ACF:DF:PD:GT:SGT:SF:SV:SIG:MT:PAC	0,0,0,0:0:1:2:./.:./.:.:0	0,0,0,0:0:1:2:./.:./.:.:0:0:.:.	0,0,2,0:0:1:2:./.:./.:.:0:0:.:.	0,0,0,0:0:1:2:./.:./.:.:0:0:.:.	0,0,0,0:0:0:2:./.:./.:.:0:0:.:.
chr3_ref_v2	6097	.	GTGACGTTGAGTTTTTAC	G	.	PASS	IntersectsRepeat=0;RepeatCorrectionApplied=0	SAC:ACF:DF:PD:GT:SGT:SF:SV:SIG:MT:PAC	0,0,4,4:1:1:2:./.:./.:.:0	0,0,0,3:0:1:2:./.:./.:.:0:0:.:.	0,0,4,7:1:1:2:./.:./.:.:0:0:.:.	0,0,11,8:1:1:2:./.:./.:.:0:0:.:.	0,0,2,1:1:0:2:./.:./.:.:0:0:.:.
chr3_ref_v2	6389	.	A	G	.	PASS	IntersectsRepeat=1;RepeatCorrectionApplied=0	SAC:ACF:DF:PD:GT:SGT:SF:SV:SIG:MT:PAC	0,0,1,1:1:1:2:./.:./.:.:0	0,0,0,0:0:1:2:./.:./.:.:0:0:.:.	0,0,0,1:0:1:2:./.:./.:.:0:0:.:.	0,2,0,2:1:1:2:./.:./.:.:0:0:.:.	0,0,0,0:0:0:2:./.:./.:.:0:0:.:.
chr3_ref_v2	7271	.	C	T	.	PASS	IntersectsRepeat=1;RepeatCorrectionApplied=0	SAC:ACF:DF:PD:GT:SGT:SF:SV:SIG:MT:PAC	0,0,0,0:0:1:2:./.:./.:.:0	0,0,0,0:0:1:2:./.:./.:.:0:0:.:.	0,0,0,0:0:1:2:./.:./.:.:0:0:.:.	0,0,2,2:1:1:2:./.:./.:.:0:0:.:.	0,0,2,1:1:0:2:./.:./.:.:0:0:.:.
chr3_ref_v2	7285	.	T	TAGCCAACGTCAAAGGAACA	.	PASS	IntersectsRepeat=0;RepeatCorrectionApplied=0	SAC:ACF:DF:PD:GT:SGT:SF:SV:SIG:MT:PAC	0,0,0,0:0:1:2:./.:./.:.:0	0,0,0,0:0:1:2:./.:./.:.:0:0:.:.	0,0,0,0:0:1:2:./.:./.:.:0:0:.:.	0,0,2,2:1:1:2:./.:./.:.:0:0:.:.	0,0,2,1:1:0:2:./.:./.:.:0:0:.:.
chr3_ref_v2	8403	.	CAAA	C	.	PASS	IntersectsRepeat=1;RepeatCorrectionApplied=1	SAC:ACF:DF:PD:GT:SGT:SF:SV:SIG:MT:PAC	0,0,0,0:0:1:2:./.:./.:.:0	0,0,0,0:0:0:2:./.:./.:.:0:0:.:.	0,0,0,0:0:1:2:./.:./.:.:0:0:.:.	0,0,0,2:0:1:2:./.:./.:.:0:0:.:.	0,0,0,0:0:0:2:./.:./.:.:0:0:.:.
chr3_ref_v2	9010	.	T	TTTA	.	PASS	IntersectsRepeat=1;RepeatCorrectionApplied=0	SAC:ACF:DF:PD:GT:SGT:SF:SV:SIG:MT:PAC	0,0,1,1:1:1:2:./.:./.:.:0	0,0,2,0:0:0:2:./.:./.:.:0:0:.:.	5,1,2,0:1:1:2:./.:./.:.:0:0:.:.	19,4,7,2:1:1:2:0/1:0/0:0.5:0:0:.:.	2,0,1,1:1:0:2:./.:./.:.:0:0:.:.
chr3_ref_v2	9011	.	T	TTA	.	PASS	IntersectsRepeat=1;RepeatCorrectionApplied=0	SAC:ACF:DF:PD:GT:SGT:SF:SV:SIG:MT:PAC	1,1,0,0:1:1:2:./.:./.:.:0	2,0,0,0:0:0:2:./.:./.:.:0:0:.:.	4,1,3,0:1:1:2:./.:./.:.:0:0:.:.	13,6,14,3:1:1:2:0/1:./.:.:0:0:.:.	1,3,2,1:1:0:2:./.:./.:.:0:0:.:.
chr3_ref_v2	9012	.	T	TA	.	PASS	IntersectsRepeat=1;RepeatCorrectionApplied=0	SAC:ACF:DF:PD:GT:SGT:SF:SV:SIG:MT:PAC	2,2,0,0:1:1:2:./.:./.:.:0	2,1,0,0:1:0:2:./.:./.:.:0:0:.:.	5,4,2,1:1:1:2:./.:./.:.:0:0:.:.	24,9,5,2:1:1:2:0/0:0/1:0.25:0:0:.:.	3,4,0,0:1:0:2:./.:./.:.:0:0:.:.
chr3_ref_v2	10174	.	A	G	.	PASS	IntersectsRepeat=1;RepeatCorrectionApplied=0	SAC:ACF:DF:PD:GT:SGT:SF:SV:SIG:MT:PAC	0,0,1,1:1:1:2:./.:./.:.:0	0,0,0,0:0:1:2:./.:./.:.:0:0:.:.	0,0,0,0:0:1:2:./.:./.:.:0:0:.:.	0,0,0,0:0:1:2:./.:./.:.:0:0:.:.	0,0,0,0:0:0:2:./.:./.:.:0:0:.:.
chr3_ref_v2	18433	.	GT	G	.	PASS	IntersectsRepeat=1;RepeatCorrectionApplied=1	SAC:ACF:DF:PD:GT:SGT:SF:SV:SIG:MT:PAC	82,129,1,3:1:1:2:0/0:./.:.:0	59,42,0,1:1:1:2:0/0:./.:.:0:0:.:.	96,108,1,2:1:1:2:0/0:./.:.:0:0:.:.	133,198,5,5:1:1:2:0/0:./.:.:0:0:.:.	29,59,4,6:1:1:2:0/0:./.:.:0:0:.:.
chr3_ref_v2	23387	.	AT	A	.	PASS	IntersectsRepeat=0;RepeatCorrectionApplied=0	SAC:ACF:DF:PD:GT:SGT:SF:SV:SIG:MT:PAC	98,88,0,0:1:1:2:0/0:./.:.:0	39,36,0,0:1:1:2:0/0:./.:.:0:0:.:.	133,95,0,0:1:1:2:0/0:./.:.:0:0:.:.	169,146,0,0:1:1:2:0/0:./.:.:0:0:.:.	39,31,5,2:1:1:2:0/0:0/1:0.25:0:0:.:.
chr3_ref_v2	23466	.	CA	C	.	PASS	IntersectsRepeat=1;RepeatCorrectionApplied=1	SAC:ACF:DF:PD:GT:SGT:SF:SV:SIG:MT:PAC	71,115,0,0:1:1:2:0/0:./.:.:0	56,60,0,0:1:1:2:0/0:./.:.:0:0:.:.	80,118,0,0:1:1:2:0/0:./.:.:0:0:.:.	108,174,1,1:1:1:2:0/0:./.:.:0:0:.:.	12,21,12,13:1:1:2:0/1:0/0:0.125:0:1:g.23467delA:0
chr3_ref_v2	23810	.	A	AT	.	PASS	IntersectsRepeat=1;RepeatCorrectionApplied=1	SAC:ACF:DF:PD:GT:SGT:SF:SV:SIG:MT:PAC	31,33,31,27:1:1:2:0/1:./.:.:0	27,18,32,18:1:1:2:1/1:0/1:0.5:0:0:.:.	115,51,3,2:1:1:2:0/0:./.:.:0:0:.:.	165,85,11,11:1:1:2:0/0:./.:.:0:1:g.23810_23812T>:1	19,17,8,8:1:1:2:0/1:0/0:0.25:0:0:.:.
chr3_ref_v2	27477	.	TAAAAA	T,TA,TAA	.	PASS	IntersectsRepeat=1;RepeatCorrectionApplied=1	SAC:ACF:DF:PD:GT:SGT:SF:SV:SIG:MT:PAC	15,7,1,3,0,3,1,10:1:1:2:0/3:0/1:0.25:0	4,6,3,12,0,4,0,1:1:1:2:0/2:1/2:0.5:0:0:.:.	16,15,2,12,3,12,1,12:1:1:2:0/3:0/1:0.25:0:0:.:.	15,17,12,19,4,30,0,13:1:1:2:2/3:0/2:0.5:1:0:.:.	4,10,3,10,0,2,1,4:1:1:2:0/1:1/3:0.25:0:0:.:.
chr3_ref_v2	29265	.	TTTTGTTTATTTA	T	.	PASS	IntersectsRepeat=1;RepeatCorrectionApplied=0	SAC:ACF:DF:PD:GT:SGT:SF:SV:SIG:MT:PAC	0,1,69,78:1:1:2:1/1:./.:.:0	0,0,38,33:1:1:2:1/1:./.:.:0:0:.:.	0,0,68,78:1:1:2:1/1:./.:.:0:0:.:.	1,3,90,118:1:1:2:1/1:./.:.:0:0:.:.	0,1,30,34:1:1:2:1/1:./.:.:0:0:.:.
chr3_ref_v2	30601	.	CT	C	.	PASS	IntersectsRepeat=1;RepeatCorrectionApplied=1	SAC:ACF:DF:PD:GT:SGT:SF:SV:SIG:MT:PAC	78,77,6,5:1:1:2:0/0:./.:.:0	55,41,2,4:1:1:2:0/0:./.:.:0:0:.:.	111,96,6,4:1:1:2:0/0:./.:.:0:0:.:.	88,88,86,78:1:1:2:0/1:0/0:0.25:0:1:g.30602delT:0	41,40,0,2:1:1:2:0/0:./.:.:0:0:.:.
chr3_ref_v2	35334	.	GA	G	.	PASS	IntersectsRepeat=1;RepeatCorrectionApplied=1	SAC:ACF:DF:PD:GT:SGT:SF:SV:SIG:MT:PAC	65,95,1,0:1:1:2:0/0:./.:.:0	28,47,0,2:1:1:2:0/0:./.:.:0:0:.:.	74,94,1,2:1:1:2:0/0:./.:.:0:0:.:.	109,155,3,4:1:1:2:0/0:./.:.:0:0:.:.	12,8,8,19:1:1:2:0/1:1/1:0.125:0:1:g.35335delA:0
chr3_ref_v2	40708	.	C	CAAAAAAAAAA,CAAAAAAAAAAA,CAAAAAAAAAAAAA	.	PASS	IntersectsRepeat=1;RepeatCorrectionApplied=1	SAC:ACF:DF:PD:GT:SGT:SF:SV:SIG:MT:PAC	14,1,1,1,1,4,3,6:1:1:2:0/3:0/2:0.5:0	6,1,2,6,0,0,2,4:1:1:2:1/3:0/1:0.5:0:0:.:.	5,0,11,5,6,11,7,10:1:1:2:2/3:0/2:0.25:0:0:.:.	4,0,24,23,37,26,9,6:1:1:2:2/2:2/3:0.25:0:1:g.40708_40709insAAAAAAAAAAA,g.40708_40710AAAAAAAAAAAAA>AAAAAAAAAAA:-1,-1	1,1,1,0,5,3,5,8:1:1:2:2/3:3/3:0.125:0:0:.:.
chr3_ref_v2	41396	.	T	TCCAAATGCTACGCAG	.	PASS	IntersectsRepeat=1;RepeatCorrectionApplied=0	SAC:ACF:DF:PD:GT:SGT:SF:SV:SIG:MT:PAC	3,3,22,33:1:1:2:1/1:0/1:0.25:0	0,1,12,7:1:1:2:1/1:0/1:0.125:0:0:.:.	1,1,25,39:1:1:2:1/1:./.:.:0:0:.:.	1,2,25,64:1:1:2:1/1:./.:.:0:0:.:.	0,0,12,15:1:1:2:1/1:./.:.:0:0:.:.
chr3_ref_v2	41830	.	CAAAAAAAAA	C,CA,CAA,CAAAA	.	PASS	IntersectsRepeat=1;RepeatCorrectionApplied=1	SAC:ACF:DF:PD:GT:SGT:SF:SV:SIG:MT:PAC	14,11,0,1,1,0,8,2,17,1:1:1:2:0/4:0/3:0.25:0	1,1,10,13,5,2,10,6,0,0:1:1:2:1/3:./.:.:0:1:g.41831_41837delAAAAAAA|g.41831_41839delAAAAAAAAA,g.41830_41838AA>|g.41830_41840AAAA>:0|0,0|0	1,0,13,10,45,26,7,2,0,0:1:1:2:2/2:2/3:0.125:0:1:g.41831_41838delAAAAAAAA,g.41830_41839AAA>:-1,-1	11,9,4,6,11,7,34,23,16,4:1:1:2:3/4:0/3:0.5:1:1:g.41831_41837delAAAAAAA:0	2,0,3,1,9,3,6,0,1,0:1:1:2:2/3:0/3:0.25:0:1:g.41831_41837delAAAAAAA|g.41831_41838delAAAAAAAA,g.41830_41838AA>|g.41830_41839AAA>:0|0,0|0
chr3_ref_v2	43436	.	CTA	C	.	PASS	IntersectsRepeat=1;RepeatCorrectionApplied=1	SAC:ACF:DF:PD:GT:SGT:SF:SV:SIG:MT:PAC	98,93,4,2:1:1:2:0/0:0/1:0.125:0	54,39,1,4:1:1:2:0/0:0/1:0.125:0:0:.:.	61,54,51,40:1:1:2:0/1:0/0:0.125:0:1:g.43437_43438delTA:0	178,152,8,11:1:1:2:0/0:0/1:0.125:0:0:.:.	40,43,3,1:1:1:2:0/0:0/1:0.125:0:0:.:.
chr3_ref_v2	44368	.	GA	G,GAAA	.	PASS	IntersectsRepeat=1;RepeatCorrectionApplied=1	SAC:ACF:DF:PD:GT:SGT:SF:SV:SIG:MT:PAC	2,6,0,5,10,17:1:1:2:0/2:2/2:0.25:0	10,6,2,12,7,13:1:1:2:0/2:0/0:0.25:0:0:.:.	20,6,4,23,2,4:1:1:2:0/0:0/2:0.25:0:1:g.44368_44370AA>:1	46,18,6,37,18,31:1:1:2:0/2:0/0:0.25:0:0:.:.	11,3,0,6,3,2:1:1:2:0/2:0/0:0.5:0:0:.:.
chr3_ref_v2	47502	.	G	A	.	PASS	IntersectsRepeat=0;RepeatCorrectionApplied=0	SAC:ACF:DF:PD:GT:SGT:SF:SV:SIG:MT:PAC	65,71,1,0:1:1:2:0/0:./.:.:0	39,46,0,0:1:1:2:0/0:./.:.:0:0:.:.	74,91,0,1:1:1:2:0/0:./.:.:0:0:.:.	58,71,60,86:1:1:2:0/1:./.:.:0:1:g.47502G>A:0	34,37,0,0:1:1:2:0/0:./.:.:0:0:.:.
chr3_ref_v2	48532	.	G	GTCAGCTTCGGCTTCGGCGTCAGCT	.	PASS	IntersectsRepeat=0;RepeatCorrectionApplied=0	SAC:ACF:DF:PD:GT:SGT:SF:SV:SIG:MT:PAC	0,1,52,30:1:1:2:1/1:./.:.:0	0,0,29,13:1:1:2:1/1:./.:.:0:0:.:.	0,0,55,63:1:1:2:1/1:./.:.:0:0:.:.	0,0,76,64:1:1:2:1/1:./.:.:0:0:.:.	0,0,10,19:1:1:2:1/1:./.:.:0:0:.:.
chr3_ref_v2	50148	.	A	AATAT,AAT	.	PASS	IntersectsRepeat=1;RepeatCorrectionApplied=1	SAC:ACF:DF:PD:GT:SGT:SF:SV:SIG:MT:PAC	3,1,7,17,4,9:1:1:2:1/2:1/1:0.25:0	2,3,9,7,6,1:1:1:2:1/1:0/1:0.5:0:0:.:.	5,8,12,8,15,14:1:1:2:1/2:0/2:0.25:0:0:.:.	11,13,23,36,12,16:1:1:2:1/1:0/1:0.5:1:0:.:.	0,2,1,7,1,4:1:0:2:./.:./.:.:0:0:.:.
chr3_ref_v2	50415	.	GA	G,GAA	.	PASS	IntersectsRepeat=1;RepeatCorrectionApplied=1	SAC:ACF:DF:PD:GT:SGT:SF:SV:SIG:MT:PAC	47,34,3,0,1,2:1:1:2:0/0:./.:.:0	24,16,3,5,2,2:1:1:2:0/0:./.:.:0:0:.:.	67,54,7,9,4,4:1:1:2:0/0:./.:.:0:0:.:.	83,60,9,6,9,10:1:1:2:0/0:0/2:0.125:0:0:.:.	34,22,3,2,6,3:1:1:2:0/0:0/2:0.25:0:0:.:.
chr3_ref_v2	52228	.	TTA	T,TTATA	.	PASS	IntersectsRepeat=1;RepeatCorrectionApplied=1	SAC:ACF:DF:PD:GT:SGT:SF:SV:SIG:MT:PAC	74,61,3,3,2,3:1:1:2:0/0:./.:.:0	15,13,14,21,2,4:1:1:2:0/1:0/2:0.125:0:1:g.52229_52230delTA:0	33,42,3,2,32,45:1:1:2:0/2:2/2:0.125:0:1:g.52228_52229insTA:0	84,107,16,18,9,19:1:1:2:0/0:0/2:0.125:0:0:.:.	28,34,0,0,1,5:1:1:2:0/0:0/2:0.125:0:0:.:.
chr3_ref_v2	54752	.	CA	C,CAA	.	PASS	IntersectsRepeat=1;RepeatCorrectionApplied=1	SAC:ACF:DF:PD:GT:SGT:SF:SV:SIG:MT:PAC	33,22,7,5,4,4:1:1:2:0/0:0/2:0.125:0	11,11,22,7,3,3:1:1:2:0/1:0/2:0.25:0:0:.:.	25,11,29,27,6,1:1:1:2:0/1:0/2:0.125:0:1:g.54753delA:0	45,32,14,13,56,28:1:1:2:0/2:2/2:0.25:0:1:g.54752_54753insA:0	9,10,4,5,4,2:1:1:2:0/0:0/2:0.5:0:0:.:.
chr3_ref_v2	56883	.	TAAA	T,TAA	.	PASS	IntersectsRepeat=1;RepeatCorrectionApplied=1	SAC:ACF:DF:PD:GT:SGT:SF:SV:SIG:MT:PAC	28,24,0,0,0,0:1:1:2:0/0:./.:.:0	16,13,4,11,0,1:1:1:2:0/1:0/0:0.25:0:1:g.56884_56886delAAA:0	43,27,1,0,0,1:1:1:2:0/0:./.:.:0:0:.:.	46,19,0,1,11,21:1:1:2:0/0:./.:.:0:1:.:	17,13,0,0,2,0:1:1:2:0/0:./.:.:0:0:.:.
chr3_ref_v2	56899	.	CA	C	.	PASS	IntersectsRepeat=1;RepeatCorrectionApplied=1	SAC:ACF:DF:PD:GT:SGT:SF:SV:SIG:MT:PAC	30,43,3,3:1:1:2:0/0:./.:.:0	14,37,8,15:1:1:2:0/0:./.:.:0:0:.:.	29,29,8,27:1:1:2:0/0:./.:.:0:1:.:	55,63,13,24:1:1:2:0/0:./.:.:0:0:.:.	16,19,2,3:1:1:2:0/0:./.:.:0:0:.:.
chr3_ref_v2	57049	.	CA	C,CAAAAAAAAAAA	.	PASS	IntersectsRepeat=1;RepeatCorrectionApplied=1	SAC:ACF:DF:PD:GT:SGT:SF:SV:SIG:MT:PAC	5,2,2,1,0,21:1:1:2:0/2:2/2:0.25:0	19,3,1,2,0,3:1:1:2:0/0:0/2:0.25:0:0:.:.	14,6,6,3,3,11:1:1:2:0/2:0/0:0.25:0:0:.:.	12,8,20,20,4,6:1:1:2:0/1:0/2:0.25:0:1:.:.	4,6,3,1,0,4:1:0:2:./.:./.:.:0:0:.:.
chr3_ref_v2	57067	.	CA	C	.	PASS	IntersectsRepeat=1;RepeatCorrectionApplied=1	SAC:ACF:DF:PD:GT:SGT:SF:SV:SIG:MT:PAC	12,44,0,2:1:1:2:0/0:./.:.:0	25,16,0,0:1:1:2:0/0:./.:.:0:0:.:.	23,37,2,7:1:1:2:0/0:0/1:0.125:0:0:.:.	24,31,24,36:1:1:2:0/1:./.:.:0:1:g.57068delA:0	5,10,6,7:1:1:2:0/1:0/0:0.125:0:0:.:.
chr3_ref_v2	62576	.	CAT	C,CATAT	.	PASS	IntersectsRepeat=1;RepeatCorrectionApplied=1	SAC:ACF:DF:PD:GT:SGT:SF:SV:SIG:MT:PAC	34,53,11,7,4,5:1:1:2:0/0:0/2:0.125:0	17,13,1,3,13,17:1:1:2:0/2:2/2:0.125:0:1:g.62576_62577insAT:0	28,24,11,6,28,23:1:1:2:0/2:0/1:0.125:0:1:g.62576_62577insAT:0	61,61,15,20,8,7:1:1:2:0/0:0/1:0.125:0:0:.:.	8,12,10,11,3,2:1:1:2:0/1:0/2:0.25:0:0:.:.
chr3_ref_v2	68176	.	AT	A	.	PASS	IntersectsRepeat=1;RepeatCorrectionApplied=1	SAC:ACF:DF:PD:GT:SGT:SF:SV:SIG:MT:PAC	97,96,0,0:1:1:2:0/0:./.:.:0	54,35,0,0:1:1:2:0/0:./.:.:0:0:.:.	102,98,0,0:1:1:2:0/0:./.:.:0:0:.:.	164,151,0,0:1:1:2:0/0:./.:.:0:0:.:.	21,35,3,7:1:1:2:0/0:0/1:0.25:0:1:.:
chr3_ref_v2	75287	.	AT	A	.	PASS	IntersectsRepeat=1;RepeatCorrectionApplied=1	SAC:ACF:DF:PD:GT:SGT:SF:SV:SIG:MT:PAC	76,86,1,1:1:1:2:0/0:./.:.:0	19,25,15,14:1:1:2:0/1:0/0:0.25:0:1:g.75288delT:0	58,59,2,0:1:1:2:0/0:./.:.:0:0:.:.	117,108,2,1:1:1:2:0/0:./.:.:0:0:.:.	21,27,0,0:1:1:2:0/0:./.:.:0:0:.:.
chr3_ref_v2	75837	.	CT	C	.	PASS	IntersectsRepeat=1;RepeatCorrectionApplied=1	SAC:ACF:DF:PD:GT:SGT:SF:SV:SIG:MT:PAC	84,82,2,0:1:1:2:0/0:./.:.:0	55,39,0,0:1:1:2:0/0:./.:.:0:0:.:.	87,85,2,5:1:1:2:0/0:./.:.:0:0:.:.	156,160,6,0:1:1:2:0/0:./.:.:0:0:.:.	22,19,11,9:1:1:2:0/0:0/1:0.5:1:1:.:
chr3_ref_v2	76143	.	AT	A,ATT	.	PASS	IntersectsRepeat=1;RepeatCorrectionApplied=1	SAC:ACF:DF:PD:GT:SGT:SF:SV:SIG:MT:PAC	3,3,0,0,75,79:1:1:2:2/2:./.:.:0	5,4,0,0,38,43:1:1:2:2/2:./.:.:0:0:.:.	4,6,50,49,46,61:1:1:2:1/2:./.:.:0:1:g.76143_76145TT>:0	8,6,0,1,134,125:1:1:2:2/2:./.:.:0:0:.:.	1,1,9,14,19,20:1:1:2:1/2:2/2:0.25:0:1:g.76143_76145TT>:0
chr3_ref_v2	76181	.	G	A	.	PASS	IntersectsRepeat=0;RepeatCorrectionApplied=0	SAC:ACF:DF:PD:GT:SGT:SF:SV:SIG:MT:PAC	0,0,99,92:1:1:2:1/1:./.:.:0	0,0,49,67:1:1:2:1/1:./.:.:0:0:.:.	0,0,95,147:1:1:2:1/1:./.:.:0:0:.:.	0,0,175,177:1:1:2:1/1:./.:.:0:0:.:.	0,0,46,40:1:1:2:1/1:./.:.:0:0:.:.
chr3_ref_v2	76217	.	A	G	.	PASS	IntersectsRepeat=1;RepeatCorrectionApplied=0	SAC:ACF:DF:PD:GT:SGT:SF:SV:SIG:MT:PAC	96,102,0,0:1:1:2:0/0:./.:.:0	48,76,0,0:1:1:2:0/0:./.:.:0:0:.:.	95,156,0,0:1:1:2:0/0:./.:.:0:0:.:.	170,191,1,0:1:1:2:0/0:./.:.:0:0:.:.	41,46,6,4:1:1:2:0/0:0/1:0.25:0:0:.:.
chr3_ref_v2	77229	.	G	A	.	PASS	IntersectsRepeat=0;RepeatCorrectionApplied=0	SAC:ACF:DF:PD:GT:SGT:SF:SV:SIG:MT:PAC	0,0,98,70:1:1:2:1/1:./.:.:0	0,0,48,39:1:1:2:1/1:./.:.:0:0:.:.	0,0,105,72:1:1:2:1/1:./.:.:0:0:.:.	1,1,154,120:1:1:2:1/1:./.:.:0:0:.:.	7,7,50,30:1:1:2:1/1:0/1:0.25:0:1:.:
chr3_ref_v2	77262	.	G	GA	.	PASS	IntersectsRepeat=1;RepeatCorrectionApplied=1	SAC:ACF:DF:PD:GT:SGT:SF:SV:SIG:MT:PAC	68,51,1,1:1:1:2:0/0:./.:.:0	33,33,5,4:1:1:2:0/0:0/1:0.25:0:0:.:.	73,56,8,9:1:1:2:0/0:0/1:0.25:0:0:.:.	109,76,13,10:1:1:2:0/0:0/1:0.125:0:1:.:	31,26,6,3:1:1:2:0/0:0/1:0.25:0:0:.:.
chr3_ref_v2	82571	.	T	A	.	PASS	IntersectsRepeat=1;RepeatCorrectionApplied=0	SAC:ACF:DF:PD:GT:SGT:SF:SV:SIG:MT:PAC	13,14,0,7:1:1:2:0/0:0/1:0.5:0	4,9,2,1:1:0:2:./.:./.:.:0:0:.:.	5,16,2,5:1:1:2:0/0:0/1:0.5:0:0:.:.	13,28,7,6:1:1:2:0/0:0/1:0.5:0:0:.:.	1,4,0,0:1:0:2:./.:./.:.:0:0:.:.
chr3_ref_v2	82582	.	G	A	.	PASS	IntersectsRepeat=0;RepeatCorrectionApplied=0	SAC:ACF:DF:PD:GT:SGT:SF:SV:SIG:MT:PAC	2,1,0,7:1:1:2:./.:./.:.:0	0,2,2,1:1:0:2:./.:./.:.:0:0:.:.	0,3,2,5:1:1:2:./.:./.:.:0:0:.:.	1,7,8,7:1:1:2:0/1:1/1:0.25:0:0:.:.	0,0,0,0:0:0:2:./.:./.:.:0:0:.:.
chr3_ref_v2	82583	.	T	TTCA	.	PASS	IntersectsRepeat=0;RepeatCorrectionApplied=0	SAC:ACF:DF:PD:GT:SGT:SF:SV:SIG:MT:PAC	2,2,0,7:1:1:2:./.:./.:.:0	0,2,2,1:1:0:2:./.:./.:.:0:0:.:.	1,3,2,5:1:1:2:./.:./.:.:0:0:.:.	3,8,7,6:1:1:2:0/1:1/1:0.125:0:0:.:.	0,0,0,0:0:0:2:./.:./.:.:0:0:.:.
chr3_ref_v2	82591	.	G	A	.	PASS	IntersectsRepeat=0;RepeatCorrectionApplied=0	SAC:ACF:DF:PD:GT:SGT:SF:SV:SIG:MT:PAC	0,0,0,0:0:1:2:./.:./.:.:0	0,0,0,0:0:0:2:./.:./.:.:0:0:.:.	0,0,1,0:0:1:2:./.:./.:.:0:0:.:.	0,1,0,0:0:1:2:./.:./.:.:0:0:.:.	0,0,0,0:0:0:2:./.:./.:.:0:0:.:.
chr3_ref_v2	82611	.	A	AACTAGTATTT	.	PASS	IntersectsRepeat=1;RepeatCorrectionApplied=0	SAC:ACF:DF:PD:GT:SGT:SF:SV:SIG:MT:PAC	0,0,0,0:0:1:2:./.:./.:.:0	0,0,0,0:0:1:2:./.:./.:.:0:0:.:.	0,0,1,0:0:1:2:./.:./.:.:0:0:.:.	0,0,0,0:0:1:2:./.:./.:.:0:0:.:.	0,0,0,0:0:0:2:./.:./.:.:0:0:.:.
chr3_ref_v2	82919	.	G	T	.	PASS	IntersectsRepeat=0;RepeatCorrectionApplied=0	SAC:ACF:DF:PD:GT:SGT:SF:SV:SIG:MT:PAC	3,4,0,0:1:1:2:./.:./.:.:0	3,1,1,0:1:0:2:./.:./.:.:0:0:.:.	2,2,2,0:1:1:2:./.:./.:.:0:0:.:.	10,2,0,0:1:0:2:./.:./.:.:0:0:.:.	0,0,0,0:0:0:2:./.:./.:.:0:0:.:.
chr3_ref_v2	82920	.	T	TTTCTTTAGCC	.	PASS	IntersectsRepeat=0;RepeatCorrectionApplied=0	SAC:ACF:DF:PD:GT:SGT:SF:SV:SIG:MT:PAC	3,5,0,0:1:1:2:./.:./.:.:0	3,4,1,0:1:0:2:./.:./.:.:0:0:.:.	3,3,2,0:1:1:2:./.:./.:.:0:0:.:.	10,4,0,0:1:0:2:./.:./.:.:0:0:.:.	1,0,0,0:0:0:2:./.:./.:.:0:0:.:.
chr3_ref_v2	84302	.	G	A	.	ExcRegion	IntersectsRepeat=0;RepeatCorrectionApplied=0	SAC:ACF:DF:PD:GT:SGT:SF:SV:SIG:MT:PAC	0,0,2,4:1:1:2:./.:./.:.:0	0,0,2,3:1:0:2:./.:./.:.:0:0:.:.	0,0,0,2:0:1:2:./.:./.:.:0:0:.:.	2,5,0,6:1:1:2:./.:./.:.:0:0:.:.	0,1,0,1:1:0:2:./.:./.:.:0:0:.:.
chr3_ref_v2	85352	.	C	T	.	ExcRegion	IntersectsRepeat=0;RepeatCorrectionApplied=0	SAC:ACF:DF:PD:GT:SGT:SF:SV:SIG:MT:PAC	0,0,0,0:0:1:2:./.:./.:.:0	0,0,0,0:0:1:2:./.:./.:.:0:0:.:.	0,0,0,0:0:1:2:./.:./.:.:0:0:.:.	0,0,0,1:0:1:2:./.:./.:.:0:0:.:.	0,0,0,0:0:0:2:./.:./.:.:0:0:.:.
chr3_ref_v2	86550	.	T	C	.	ExcRegion	IntersectsRepeat=0;RepeatCorrectionApplied=0	SAC:ACF:DF:PD:GT:SGT:SF:SV:SIG:MT:PAC	0,0,0,0:0:1:2:./.:./.:.:0	0,0,0,0:0:1:2:./.:./.:.:0:0:.:.	0,0,0,0:0:1:2:./.:./.:.:0:0:.:.	0,0,0,0:0:1:2:./.:./.:.:0:0:.:.	0,0,1,1:1:0:2:./.:./.:.:0:0:.:.
chr3_ref_v2	86573	.	T	C	.	ExcRegion	IntersectsRepeat=0;RepeatCorrectionApplied=0	SAC:ACF:DF:PD:GT:SGT:SF:SV:SIG:MT:PAC	0,0,0,0:0:1:2:./.:./.:.:0	0,0,0,0:0:1:2:./.:./.:.:0:0:.:.	0,0,0,0:0:1:2:./.:./.:.:0:0:.:.	0,0,0,0:0:1:2:./.:./.:.:0:0:.:.	0,0,1,1:1:0:2:./.:./.:.:0:0:.:.
chr3_ref_v2	90790	.	C	CCCACGTACGCT	.	PASS	IntersectsRepeat=0;RepeatCorrectionApplied=0	SAC:ACF:DF:PD:GT:SGT:SF:SV:SIG:MT:PAC	0,1,0,7:1:1:2:./.:./.:.:0	0,2,0,2:1:1:2:./.:./.:.:0:0:.:.	0,3,0,5:1:1:2:./.:./.:.:0:0:.:.	1,3,0,5:1:1:2:./.:./.:.:0:0:.:.	0,2,0,2:1:0:2:./.:./.:.:0:0:.:.
chr3_ref_v2	91089	.	TAA	T,TA,TAAA	.	PASS	IntersectsRepeat=1;RepeatCorrectionApplied=1	SAC:ACF:DF:PD:GT:SGT:SF:SV:SIG:MT:PAC	47,10,1,0,7,4,0,0:1:1:2:0/0:./.:.:0	7,5,2,1,8,5,4,2:1:1:2:0/3:0/2:0.5:0:0:.:.	28,11,26,11,10,2,2,1:1:1:2:0/1:0/0:0.125:0:1:g.91090_91091delAA:0	58,34,2,2,14,7,26,27:1:1:2:0/3:2/3:0.125:0:1:g.91089_91090insA:0	8,4,1,1,7,8,0,1:1:1:2:0/0:0/2:0.5:0:0:.:.
chr3_ref_v2	91596	.	TG	T	.	PASS	IntersectsRepeat=1;RepeatCorrectionApplied=1	SAC:ACF:DF:PD:GT:SGT:SF:SV:SIG:MT:PAC	85,66,0,0:1:1:2:0/0:./.:.:0	43,33,0,0:1:1:2:0/0:./.:.:0:0:.:.	98,75,1,0:1:1:2:0/0:./.:.:0:0:.:.	85,61,70,68:1:1:2:0/1:./.:.:0:1:g.91597delG:0	34,32,0,0:1:1:2:0/0:./.:.:0:0:.:.
chr3_ref_v2	99548	.	AT	A	.	PASS	IntersectsRepeat=1;RepeatCorrectionApplied=1	SAC:ACF:DF:PD:GT:SGT:SF:SV:SIG:MT:PAC	70,97,1,1:1:1:2:0/0:./.:.:0	30,56,1,0:1:1:2:0/0:./.:.:0:0:.:.	71,89,0,1:1:1:2:0/0:./.:.:0:0:.:.	116,146,3,4:1:1:2:0/0:./.:.:0:0:.:.	16,19,4,2:1:1:2:0/0:0/1:0.125:0:0:.:.
chr3_ref_v2	100221	.	CTTTT	C,CT,CTT,CTTTTTTT	.	PASS	IntersectsRepeat=1;RepeatCorrectionApplied=1	SAC:ACF:DF:PD:GT:SGT:SF:SV:SIG:MT:PAC	6,26,0,0,0,0,0,2,10,10:1:1:2:0/4:0/0:0.25:0	0,2,12,14,6,7,0,2,0,2:1:1:2:2/2:0/2:0.125:0:1:g.100222_100224delTTT,g.100221_100225TTTTTT>:-1,-1	12,35,0,2,1,3,1,3,6,3:1:1:2:0/4:0/3:0.25:0:0:.:.	23,42,0,2,1,5,8,12,4,5:1:1:2:0/3:0/4:0.25:0:0:.:.	1,5,3,5,3,6,1,4,4,1:1:1:2:0/2:2/3:0.5:0:0:.:.
chr3_ref_v2	102401	.	C	T	.	PASS	IntersectsRepeat=0;RepeatCorrectionApplied=0	SAC:ACF:DF:PD:GT:SGT:SF:SV:SIG:MT:PAC	99,74,0,0:1:1:2:0/0:./.:.:0	35,39,0,0:1:1:2:0/0:./.:.:0:0:.:.	97,85,0,0:1:1:2:0/0:./.:.:0:0:.:.	133,117,0,0:1:1:2:0/0:./.:.:0:0:.:.	18,28,14,12:1:1:2:0/1:0/0:0.25:0:1:g.102401C>T:0
chr3_ref_v2	106244	.	GA	G	.	PASS	IntersectsRepeat=1;RepeatCorrectionApplied=1	SAC:ACF:DF:PD:GT:SGT:SF:SV:SIG:MT:PAC	34,34,46,35:1:1:2:0/1:./.:.:0	8,7,27,31:1:1:2:1/1:0/1:0.5:0:0:.:.	13,16,64,80:1:1:2:1/1:0/1:0.5:0:1:g.106245delA:1	67,87,70,56:1:1:2:0/0:0/1:0.25:0:0:.:.	8,4,19,17:1:1:2:1/1:0/1:0.5:0:0:.:.
chr3_ref_v2	107239	.	CAT	C	.	PASS	IntersectsRepeat=1;RepeatCorrectionApplied=1	SAC:ACF:DF:PD:GT:SGT:SF:SV:SIG:MT:PAC	88,76,5,0:1:1:2:0/0:./.:.:0	44,26,6,5:1:1:2:0/0:0/1:0.125:0:0:.:.	80,67,6,6:1:1:2:0/0:./.:.:0:0:.:.	110,125,21,16:1:1:2:0/0:0/1:0.125:0:1:.:	0,0,0,0:0:0:2:./.:./.:.:0:0:.:.
chr3_ref_v2	110122	.	GA	G	.	PASS	IntersectsRepeat=1;RepeatCorrectionApplied=1	SAC:ACF:DF:PD:GT:SGT:SF:SV:SIG:MT:PAC	92,83,0,0:1:1:2:0/0:./.:.:0	40,40,1,1:1:1:2:0/0:./.:.:0:0:.:.	34,50,38,52:1:1:2:0/1:./.:.:0:1:g.110123delA:0	131,132,2,3:1:1:2:0/0:./.:.:0:0:.:.	23,24,0,0:1:1:2:0/0:./.:.:0:0:.:.
chr3_ref_v2	110728	.	GT	G	.	PASS	IntersectsRepeat=1;RepeatCorrectionApplied=1	SAC:ACF:DF:PD:GT:SGT:SF:SV:SIG:MT:PAC	101,104,1,0:1:1:2:0/0:./.:.:0	45,41,0,2:1:1:2:0/0:./.:.:0:0:.:.	56,49,44,48:1:1:2:0/1:0/0:0.125:0:1:g.110729delT:0	176,165,3,0:1:1:2:0/0:./.:.:0:0:.:.	38,45,0,0:1:1:2:0/0:./.:.:0:0:.:.
chr3_ref_v2	116386	.	T	C	.	PASS	IntersectsRepeat=0;RepeatCorrectionApplied=0	SAC:ACF:DF:PD:GT:SGT:SF:SV:SIG:MT:PAC	131,112,0,0:1:1:2:0/0:./.:.:0	42,42,0,0:1:1:2:0/0:./.:.:0:0:.:.	93,93,0,0:1:1:2:0/0:./.:.:0:0:.:.	67,72,86,69:1:1:2:0/1:./.:.:0:1:g.116386T>C:0	37,33,0,0:1:1:2:0/0:./.:.:0:0:.:.
chr3_ref_v2	117186	.	TA	T	.	PASS	IntersectsRepeat=1;RepeatCorrectionApplied=1	SAC:ACF:DF:PD:GT:SGT:SF:SV:SIG:MT:PAC	97,91,0,0:1:1:2:0/0:./.:.:0	58,30,0,1:1:1:2:0/0:./.:.:0:0:.:.	62,41,47,27:1:1:2:0/1:0/0:0.25:0:1:g.117187delA:0	179,112,7,2:1:1:2:0/0:./.:.:0:0:.:.	38,27,2,0:1:1:2:0/0:./.:.:0:0:.:.
chr3_ref_v2	123856	.	C	CT	.	PASS	IntersectsRepeat=1;RepeatCorrectionApplied=1	SAC:ACF:DF:PD:GT:SGT:SF:SV:SIG:MT:PAC	102,73,0,1:1:1:2:0/0:./.:.:0	25,17,19,21:1:1:2:0/1:./.:.:0:1:g.123856_123857insT:0	65,64,2,0:1:1:2:0/0:./.:.:0:0:.:.	117,106,1,1:1:1:2:0/0:./.:.:0:0:.:.	31,30,1,0:1:1:2:0/0:./.:.:0:0:.:.
chr3_ref_v2	124409	.	G	A	.	PASS	IntersectsRepeat=0;RepeatCorrectionApplied=0	SAC:ACF:DF:PD:GT:SGT:SF:SV:SIG:MT:PAC	123,107,0,1:1:1:2:0/0:./.:.:0	41,41,0,0:1:1:2:0/0:./.:.:0:0:.:.	89,107,0,0:1:1:2:0/0:./.:.:0:0:.:.	123,130,0,0:1:1:2:0/0:./.:.:0:0:.:.	29,19,4,3:1:1:2:0/0:0/1:0.25:0:0:.:.
chr3_ref_v2	126149	.	CTT	C,CT	.	PASS	IntersectsRepeat=1;RepeatCorrectionApplied=1	SAC:ACF:DF:PD:GT:SGT:SF:SV:SIG:MT:PAC	42,37,0,0,4,2:1:1:2:0/0:./.:.:0	30,14,0,0,5,5:1:1:2:0/0:./.:.:0:0:.:.	70,36,2,3,14,4:1:1:2:0/0:0/2:0.25:0:0:.:.	9,6,61,29,46,32:1:1:2:1/2:0/2:0.125:0:1:g.126150_126151delTT,g.126150delT:0,0	16,24,2,2,1,1:1:1:2:0/0:0/1:0.25:0:0:.:.
chr3_ref_v2	126473	.	AT	A,ATT	.	PASS	IntersectsRepeat=1;RepeatCorrectionApplied=1	SAC:ACF:DF:PD:GT:SGT:SF:SV:SIG:MT:PAC	60,65,5,2,4,4:1:1:2:0/0:./.:.:0	29,22,8,4,8,11:1:1:2:0/2:0/0:0.25:0:0:.:.	31,28,45,36,5,1:1:1:2:0/1:0/0:0.25:0:1:g.126474delT:0	104,90,16,18,16,12:1:1:2:0/0:0/2:0.125:0:0:.:.	12,8,20,19,2,1:1:1:2:0/1:1/1:0.125:0:1:g.126474delT:0
chr3_ref_v2	128834	.	TA	T	.	PASS	IntersectsRepeat=1;RepeatCorrectionApplied=1	SAC:ACF:DF:PD:GT:SGT:SF:SV:SIG:MT:PAC	69,95,2,0:1:1:2:0/0:./.:.:0	16,13,16,19:1:1:2:0/1:./.:.:0:1:g.128835delA:0	68,58,4,6:1:1:2:0/0:./.:.:0:0:.:.	112,141,7,7:1:1:2:0/0:./.:.:0:0:.:.	27,23,2,3:1:1:2:0/0:./.:.:0:0:.:.
chr3_ref_v2	128859	.	TA	T	.	PASS	IntersectsRepeat=1;RepeatCorrectionApplied=1	SAC:ACF:DF:PD:GT:SGT:SF:SV:SIG:MT:PAC	56,78,2,4:1:1:2:0/0:./.:.:0	26,26,6,4:1:1:2:0/0:./.:.:0:0:.:.	48,56,14,17:1:1:2:0/0:./.:.:0:1:.:	61,61,51,62:1:1:2:0/0:0/1:0.5:1:1:.:	16,16,7,5:1:1:2:0/0:0/1:0.125:0:0:.:.
chr3_ref_v2	141010	.	GAAA	G,GAA	.	PASS	IntersectsRepeat=1;RepeatCorrectionApplied=1	SAC:ACF:DF:PD:GT:SGT:SF:SV:SIG:MT:PAC	46,45,0,1,8,10:1:1:2:0/0:./.:.:0	12,33,1,2,13,16:1:1:2:0/0:./.:.:0:0:.:.	4,18,35,30,27,27:1:1:2:0/1:1/2:0.5:0:1:g.141011_141013delAAA:0	53,91,1,2,33,57:1:1:2:0/0:./.:.:0:1:.:.	9,19,2,1,11,13:1:1:2:0/0:0/2:0.25:0:0:.:.
chr3_ref_v2	145168	.	T	TA	.	PASS	IntersectsRepeat=1;RepeatCorrectionApplied=1	SAC:ACF:DF:PD:GT:SGT:SF:SV:SIG:MT:PAC	97,99,0,0:1:1:2:0/0:./.:.:0	26,30,0,0:1:1:2:0/0:./.:.:0:0:.:.	84,63,1,0:1:1:2:0/0:./.:.:0:0:.:.	123,94,1,2:1:1:2:0/0:./.:.:0:0:.:.	18,17,13,12:1:1:2:0/1:0/0:0.125:0:1:g.145168_145169insA:0
chr3_ref_v2	145213	.	G	T	.	PASS	IntersectsRepeat=0;RepeatCorrectionApplied=0	SAC:ACF:DF:PD:GT:SGT:SF:SV:SIG:MT:PAC	113,88,0,0:1:1:2:0/0:./.:.:0	39,34,0,0:1:1:2:0/0:./.:.:0:0:.:.	48,37,40,32:1:1:2:0/1:0/0:0.125:0:1:g.145213G>T:0	142,107,0,0:1:1:2:0/0:./.:.:0:0:.:.	26,34,0,0:1:1:2:0/0:./.:.:0:0:.:.
chr3_ref_v2	146963	.	TCA	T	.	PASS	IntersectsRepeat=0;RepeatCorrectionApplied=0	SAC:ACF:DF:PD:GT:SGT:SF:SV:SIG:MT:PAC	0,0,1,8:1:1:2:./.:./.:.:0	0,0,2,2:1:0:2:./.:./.:.:0:0:.:.	0,0,1,6:1:1:2:./.:./.:.:0:0:.:.	0,0,2,6:1:0:2:./.:./.:.:0:0:.:.	0,0,0,2:0:0:2:./.:./.:.:0:0:.:.
chr3_ref_v2	146966	.	G	T	.	PASS	IntersectsRepeat=0;RepeatCorrectionApplied=0	SAC:ACF:DF:PD:GT:SGT:SF:SV:SIG:MT:PAC	0,0,1,8:1:1:2:./.:./.:.:0	0,0,2,2:1:0:2:./.:./.:.:0:0:.:.	0,0,1,6:1:1:2:./.:./.:.:0:0:.:.	0,0,2,6:1:0:2:./.:./.:.:0:0:.:.	0,0,0,2:0:0:2:./.:./.:.:0:0:.:.
chr3_ref_v2	146970	.	G	T	.	PASS	IntersectsRepeat=0;RepeatCorrectionApplied=0	SAC:ACF:DF:PD:GT:SGT:SF:SV:SIG:MT:PAC	0,0,1,4:1:1:2:./.:./.:.:0	0,0,0,0:0:0:2:./.:./.:.:0:0:.:.	0,0,0,2:0:1:2:./.:./.:.:0:0:.:.	0,0,0,5:0:0:2:./.:./.:.:0:0:.:.	0,0,0,0:0:0:2:./.:./.:.:0:0:.:.
chr3_ref_v2	147143	.	A	C	.	ExcRegion	IntersectsRepeat=1;RepeatCorrectionApplied=0	SAC:ACF:DF:PD:GT:SGT:SF:SV:SIG:MT:PAC	0,0,2,0:0:1:2:./.:./.:.:0	0,0,1,0:0:1:2:./.:./.:.:0:0:.:.	0,0,2,0:0:1:2:./.:./.:.:0:0:.:.	0,0,1,0:0:1:2:./.:./.:.:0:0:.:.	0,0,0,0:0:0:2:./.:./.:.:0:0:.:.
chr3_ref_v2	147152	.	C	T	.	ExcRegion	IntersectsRepeat=0;RepeatCorrectionApplied=0	SAC:ACF:DF:PD:GT:SGT:SF:SV:SIG:MT:PAC	0,0,2,0:0:1:2:./.:./.:.:0	0,0,1,0:0:1:2:./.:./.:.:0:0:.:.	0,0,2,0:0:1:2:./.:./.:.:0:0:.:.	0,0,1,0:0:1:2:./.:./.:.:0:0:.:.	0,0,0,0:0:0:2:./.:./.:.:0:0:.:.
chr3_ref_v2	147153	.	T	A	.	ExcRegion	IntersectsRepeat=0;RepeatCorrectionApplied=0	SAC:ACF:DF:PD:GT:SGT:SF:SV:SIG:MT:PAC	0,0,2,0:0:1:2:./.:./.:.:0	0,0,1,0:0:1:2:./.:./.:.:0:0:.:.	0,0,2,0:0:1:2:./.:./.:.:0:0:.:.	0,0,1,0:0:1:2:./.:./.:.:0:0:.:.	0,0,0,0:0:0:2:./.:./.:.:0:0:.:.
chr3_ref_v2	147162	.	C	CAACAATGGAATCCCAACAATTATCTAATTACCCACCTATATCTCATAATGAAACATATAAA	.	ExcRegion	IntersectsRepeat=0;RepeatCorrectionApplied=0	SAC:ACF:DF:PD:GT:SGT:SF:SV:SIG:MT:PAC	0,0,2,0:0:1:2:./.:./.:.:0	0,0,1,0:0:1:2:./.:./.:.:0:0:.:.	0,0,2,0:0:1:2:./.:./.:.:0:0:.:.	0,0,1,0:0:1:2:./.:./.:.:0:0:.:.	0,0,0,0:0:0:2:./.:./.:.:0:0:.:.
chr3_ref_v2	147382	.	T	TA	.	ExcRegion	IntersectsRepeat=1;RepeatCorrectionApplied=0	SAC:ACF:DF:PD:GT:SGT:SF:SV:SIG:MT:PAC	0,0,0,0:0:1:2:./.:./.:.:0	0,0,0,0:0:0:2:./.:./.:.:0:0:.:.	0,0,1,0:0:1:2:./.:./.:.:0:0:.:.	0,0,1,0:0:1:2:./.:./.:.:0:0:.:.	0,0,0,0:0:0:2:./.:./.:.:0:0:.:.
chr3_ref_v2	147456	.	A	T	.	ExcRegion	IntersectsRepeat=0;RepeatCorrectionApplied=0	SAC:ACF:DF:PD:GT:SGT:SF:SV:SIG:MT:PAC	0,0,0,0:0:1:2:./.:./.:.:0	0,0,1,0:0:0:2:./.:./.:.:0:0:.:.	0,0,2,0:0:1:2:./.:./.:.:0:0:.:.	0,1,1,0:1:1:2:./.:./.:.:0:0:.:.	0,0,0,0:0:0:2:./.:./.:.:0:0:.:.
chr3_ref_v2	147473	.	G	A	.	ExcRegion	IntersectsRepeat=0;RepeatCorrectionApplied=0	SAC:ACF:DF:PD:GT:SGT:SF:SV:SIG:MT:PAC	0,0,0,0:0:1:2:./.:./.:.:0	0,0,1,0:0:0:2:./.:./.:.:0:0:.:.	0,0,2,0:0:1:2:./.:./.:.:0:0:.:.	0,1,1,0:1:1:2:./.:./.:.:0:0:.:.	0,0,0,0:0:0:2:./.:./.:.:0:0:.:.
chr3_ref_v2	147474	.	T	C	.	ExcRegion	IntersectsRepeat=0;RepeatCorrectionApplied=0	SAC:ACF:DF:PD:GT:SGT:SF:SV:SIG:MT:PAC	0,0,0,0:0:1:2:./.:./.:.:0	0,0,1,0:0:0:2:./.:./.:.:0:0:.:.	0,0,2,0:0:1:2:./.:./.:.:0:0:.:.	0,1,1,0:1:1:2:./.:./.:.:0:0:.:.	0,0,0,0:0:0:2:./.:./.:.:0:0:.:.
chr3_ref_v2	151035	.	GA	G	.	PASS	IntersectsRepeat=1;RepeatCorrectionApplied=1	SAC:ACF:DF:PD:GT:SGT:SF:SV:SIG:MT:PAC	71,102,0,2:1:1:2:0/0:./.:.:0	39,39,2,0:1:1:2:0/0:./.:.:0:0:.:.	47,66,6,5:1:1:2:0/0:./.:.:0:0:.:.	100,122,13,20:1:1:2:0/0:./.:.:0:1:.:.	25,20,7,2:1:1:2:0/0:./.:.:0:0:.:.
chr3_ref_v2	154314	.	AT	A	.	PASS	IntersectsRepeat=1;RepeatCorrectionApplied=1	SAC:ACF:DF:PD:GT:SGT:SF:SV:SIG:MT:PAC	59,54,1,6:1:1:2:0/0:./.:.:0	31,20,3,3:1:1:2:0/0:./.:.:0:0:.:.	25,27,30,44:1:1:2:0/1:./.:.:0:1:g.154315delT:0	87,97,7,6:1:1:2:0/0:./.:.:0:0:.:.	10,7,16,9:1:1:2:0/1:1/1:0.125:0:1:g.154315delT:0
chr3_ref_v2	158540	.	TA	T	.	PASS	IntersectsRepeat=1;RepeatCorrectionApplied=1	SAC:ACF:DF:PD:GT:SGT:SF:SV:SIG:MT:PAC	95,92,0,0:1:1:2:0/0:./.:.:0	32,24,28,12:1:1:2:0/1:0/0:0.25:0:1:.:.	85,69,2,0:1:1:2:0/0:./.:.:0:0:.:.	135,140,5,1:1:1:2:0/0:./.:.:0:0:.:.	30,36,5,2:1:1:2:0/0:0/1:0.125:0:0:.:.
chr3_ref_v2	159224	.	GAA	G,GA	.	PASS	IntersectsRepeat=1;RepeatCorrectionApplied=1	SAC:ACF:DF:PD:GT:SGT:SF:SV:SIG:MT:PAC	68,97,0,0,6,6:1:1:2:0/0:./.:.:0	15,22,22,18,0,2:1:1:2:0/1:./.:.:0:1:.:.	60,106,0,0,3,4:1:1:2:0/0:./.:.:0:0:.:.	4,6,2,4,94,128:1:1:2:2/2:./.:.:0:1:g.159225delA,g.159225delA:0,1	24,37,0,0,3,1:1:1:2:0/0:./.:.:0:0:.:.
chr3_ref_v2	169070	.	T	C	.	PASS	IntersectsRepeat=0;RepeatCorrectionApplied=0	SAC:ACF:DF:PD:GT:SGT:SF:SV:SIG:MT:PAC	105,96,0,0:1:1:2:0/0:./.:.:0	21,22,16,23:1:1:2:0/1:./.:.:0:1:.:.	87,82,0,0:1:1:2:0/0:./.:.:0:0:.:.	132,144,0,0:1:1:2:0/0:./.:.:0:0:.:.	23,28,0,0:1:1:2:0/0:./.:.:0:0:.:.
chr3_ref_v2	169380	.	CT	C,CTT	.	PASS	IntersectsRepeat=1;RepeatCorrectionApplied=1	SAC:ACF:DF:PD:GT:SGT:SF:SV:SIG:MT:PAC	64,47,6,7,1,0:1:1:2:0/0:0/1:0.125:0	42,14,2,3,7,2:1:1:2:0/0:0/2:0.25:0:0:.:.	64,55,5,5,4,6:1:1:2:0/0:0/2:0.125:0:0:.:.	112,88,16,10,6,5:1:1:2:0/0:./.:.:0:0:.:.	18,15,3,1,4,3:1:1:2:0/0:0/2:0.25:0:0:.:.
chr3_ref_v2	173798	.	GT	G,GTT	.	PASS	IntersectsRepeat=1;RepeatCorrectionApplied=1	SAC:ACF:DF:PD:GT:SGT:SF:SV:SIG:MT:PAC	92,65,2,6,1,3:1:1:2:0/0:./.:.:0	28,26,3,3,2,6:1:1:2:0/0:0/2:0.125:0:0:.:.	68,45,7,4,10,6:1:1:2:0/0:0/2:0.25:0:0:.:.	63,35,61,55,6,4:1:1:2:0/1:0/0:0.125:0:1:g.173799delT:0	23,18,1,1,4,0:1:1:2:0/0:0/2:0.125:0:0:.:.
chr3_ref_v2	185516	.	G	A	.	PASS	IntersectsRepeat=0;RepeatCorrectionApplied=0	SAC:ACF:DF:PD:GT:SGT:SF:SV:SIG:MT:PAC	73,125,0,0:1:1:2:0/0:./.:.:0	34,47,0,0:1:1:2:0/0:./.:.:0:0:.:.	27,49,28,46:1:1:2:0/1:./.:.:0:1:g.185516G>A:0	81,130,0,0:1:1:2:0/0:./.:.:0:0:.:.	35,35,0,0:1:1:2:0/0:./.:.:0:0:.:.
chr3_ref_v2	186102	.	T	TTA	.	PASS	IntersectsRepeat=1;RepeatCorrectionApplied=1	SAC:ACF:DF:PD:GT:SGT:SF:SV:SIG:MT:PAC	55,58,0,1:1:1:2:0/0:./.:.:0	30,37,2,1:1:1:2:0/0:./.:.:0:0:.:.	37,35,29,23:1:1:2:0/1:0/0:0.125:0:1:g.186102_186103insTA:0	118,121,4,3:1:1:2:0/0:0/1:0.125:0:0:.:.	23,20,0,0:1:1:2:0/0:./.:.:0:0:.:.
chr3_ref_v2	194973	.	T	C	.	PASS	IntersectsRepeat=0;RepeatCorrectionApplied=0	SAC:ACF:DF:PD:GT:SGT:SF:SV:SIG:MT:PAC	0,0,0,0:0:1:2:./.:./.:.:0	0,0,0,1:0:1:2:./.:./.:.:0:0:.:.	0,1,0,0:0:1:2:./.:./.:.:0:0:.:.	0,2,0,0:0:1:2:./.:./.:.:0:0:.:.	0,0,0,0:0:0:2:./.:./.:.:0:0:.:.
chr3_ref_v2	199141	.	C	A	.	PASS	IntersectsRepeat=1;RepeatCorrectionApplied=0	SAC:ACF:DF:PD:GT:SGT:SF:SV:SIG:MT:PAC	115,98,0,0:1:1:2:0/0:./.:.:0	40,34,0,0:1:1:2:0/0:./.:.:0:0:.:.	45,43,37,35:1:1:2:0/1:0/0:0.125:0:1:g.199141C>A:0	137,139,0,0:1:1:2:0/0:./.:.:0:0:.:.	23,38,0,0:1:1:2:0/0:./.:.:0:0:.:.
chr3_ref_v2	201503	.	CT	C	.	PASS	IntersectsRepeat=1;RepeatCorrectionApplied=1	SAC:ACF:DF:PD:GT:SGT:SF:SV:SIG:MT:PAC	85,76,10,3:1:1:2:0/0:./.:.:0	14,19,27,15:1:1:2:0/1:0/0:0.125:0:1:g.201504delT:0	78,75,10,13:1:1:2:0/0:./.:.:0:0:.:.	58,91,67,74:1:1:2:0/1:0/0:0.25:0:1:g.201504delT:0	6,6,17,23:1:1:2:0/1:1/1:0.5:0:1:g.201504delT:0
chr3_ref_v2	203902	.	C	T	.	PASS	IntersectsRepeat=0;RepeatCorrectionApplied=0	SAC:ACF:DF:PD:GT:SGT:SF:SV:SIG:MT:PAC	107,111,0,0:1:1:2:0/0:./.:.:0	28,45,0,0:1:1:2:0/0:./.:.:0:0:.:.	48,50,38,39:1:1:2:0/1:0/0:0.125:0:1:g.203902C>T:0	110,149,0,0:1:1:2:0/0:./.:.:0:0:.:.	32,30,0,0:1:1:2:0/0:./.:.:0:0:.:.
chr3_ref_v2	205473	.	A	G	.	PASS	IntersectsRepeat=0;RepeatCorrectionApplied=0	SAC:ACF:DF:PD:GT:SGT:SF:SV:SIG:MT:PAC	79,111,0,0:1:1:2:0/0:./.:.:0	36,33,0,0:1:1:2:0/0:./.:.:0:0:.:.	29,39,36,45:1:1:2:0/1:1/1:0.125:0:1:g.205473A>G:0	133,160,0,0:1:1:2:0/0:./.:.:0:0:.:.	34,34,0,0:1:1:2:0/0:./.:.:0:0:.:.
chr3_ref_v2	205618	.	CAA	C,CA	.	PASS	IntersectsRepeat=1;RepeatCorrectionApplied=1	SAC:ACF:DF:PD:GT:SGT:SF:SV:SIG:MT:PAC	20,26,3,6,16,27:1:1:2:0/2:0/0:0.125:0	10,13,8,3,8,18:1:1:2:0/2:./.:.:0:0:.:.	15,24,4,8,30,36:1:1:2:0/2:0/0:0.5:0:0:.:.	4,9,40,95,34,52:1:1:2:1/2:2/2:0.25:0:1:g.205619_205620delAA:0	4,5,9,8,22,25:1:1:2:2/2:0/2:0.25:0:0:.:.
chr3_ref_v2	207552	.	GA	G	.	PASS	IntersectsRepeat=1;RepeatCorrectionApplied=1	SAC:ACF:DF:PD:GT:SGT:SF:SV:SIG:MT:PAC	16,44,3,6:1:1:2:0/0:./.:.:0	12,10,9,10:1:1:2:0/0:./.:.:0:0:.:.	7,10,51,44:1:1:2:0/1:1/1:0.5:0:1:g.207553delA:0	75,56,30,21:1:1:2:0/0:./.:.:0:0:.:.	9,13,10,9:1:1:2:0/0:0/1:0.25:0:0:.:.
chr3_ref_v2	216046	.	AT	A,ATT	.	PASS	IntersectsRepeat=1;RepeatCorrectionApplied=1	SAC:ACF:DF:PD:GT:SGT:SF:SV:SIG:MT:PAC	68,80,1,1,1,1:1:1:2:0/0:./.:.:0	37,34,7,6,10,6:1:1:2:0/0:0/2:0.25:0:1:.:.	71,64,9,9,6,4:1:1:2:0/0:./.:.:0:0:.:.	62,64,65,67,7,8:1:1:2:0/1:0/0:0.25:0:1:.:.	26,27,2,4,4,6:1:1:2:0/0:0/2:0.25:0:0:.:.
chr3_ref_v2	219174	.	CT	C	.	PASS	IntersectsRepeat=1;RepeatCorrectionApplied=1	SAC:ACF:DF:PD:GT:SGT:SF:SV:SIG:MT:PAC	57,32,4,4:1:1:2:0/0:./.:.:0	37,12,9,1:1:1:2:0/0:./.:.:0:0:.:.	91,47,13,10:1:1:2:0/0:./.:.:0:0:.:.	147,63,14,11:1:1:2:0/0:./.:.:0:0:.:.	33,17,5,1:1:1:2:0/0:./.:.:0:0:.:.
chr3_ref_v2	220603	.	TTA	T,TTATA	.	PASS	IntersectsRepeat=1;RepeatCorrectionApplied=1	SAC:ACF:DF:PD:GT:SGT:SF:SV:SIG:MT:PAC	32,39,3,8,1,0:1:1:2:0/0:./.:.:0	11,16,1,0,6,5:1:1:2:0/0:0/2:0.5:0:0:.:.	11,12,23,23,19,12:1:1:2:1/2:0/1:0.25:0:1:g.220604_220605delTA,g.220603_220604insTA:0,0	77,68,14,15,7,10:1:1:2:0/0:./.:.:0:0:.:.	13,13,7,9,0,1:1:1:2:0/0:0/1:0.5:0:0:.:.
chr3_ref_v2	223313	.	CT	C	.	PASS	IntersectsRepeat=1;RepeatCorrectionApplied=1	SAC:ACF:DF:PD:GT:SGT:SF:SV:SIG:MT:PAC	77,67,4,6:1:1:2:0/0:0/1:0.125:0	54,45,3,1:1:1:2:0/0:./.:.:0:0:.:.	108,98,8,4:1:1:2:0/0:./.:.:0:0:.:.	173,125,8,5:1:1:2:0/0:./.:.:0:0:.:.	36,38,7,3:1:1:2:0/0:0/1:0.125:0:0:.:.
chr3_ref_v2	224794	.	GTT	G,GT	.	PASS	IntersectsRepeat=1;RepeatCorrectionApplied=1	SAC:ACF:DF:PD:GT:SGT:SF:SV:SIG:MT:PAC	22,8,4,0,33,7:1:1:2:0/2:./.:.:0	6,6,6,4,19,16:1:1:2:0/2:2/2:0.25:0:0:.:.	25,21,32,37,2,7:1:1:2:0/1:1/1:0.125:0:1:g.224794_224797T>:0	73,54,5,2,13,12:1:1:2:0/0:0/2:0.25:0:1:g.224794_224796>T:1	9,2,3,1,11,9:1:1:2:0/2:0/0:0.25:0:0:.:.
chr3_ref_v2	225102	.	CAAA	C,CAA	.	PASS	IntersectsRepeat=1;RepeatCorrectionApplied=1	SAC:ACF:DF:PD:GT:SGT:SF:SV:SIG:MT:PAC	45,63,0,1,4,5:1:1:2:0/0:./.:.:0	13,17,26,18,6,2:1:1:2:0/1:1/1:0.125:0:1:g.225103_225105delAAA:0	59,59,0,1,9,7:1:1:2:0/0:./.:.:0:0:.:.	112,108,0,0,28,24:1:1:2:0/0:./.:.:0:0:.:.	20,25,0,0,3,3:1:1:2:0/0:./.:.:0:0:.:.
chr3_ref_v2	225166	.	T	C	.	PASS	IntersectsRepeat=0;RepeatCorrectionApplied=0	SAC:ACF:DF:PD:GT:SGT:SF:SV:SIG:MT:PAC	65,111,0,0:1:1:2:0/0:./.:.:0	50,48,0,0:1:1:2:0/0:./.:.:0:0:.:.	70,85,0,0:1:1:2:0/0:./.:.:0:0:.:.	65,78,55,72:1:1:2:0/1:./.:.:0:1:g.225166T>C:0	26,24,0,0:1:1:2:0/0:./.:.:0:0:.:.
chr3_ref_v2	226599	.	CG	C	.	PASS	IntersectsRepeat=1;RepeatCorrectionApplied=1	SAC:ACF:DF:PD:GT:SGT:SF:SV:SIG:MT:PAC	80,77,0,0:1:1:2:0/0:./.:.:0	49,30,0,0:1:1:2:0/0:./.:.:0:0:.:.	53,39,61,31:1:1:2:0/1:./.:.:0:1:g.226600delG:0	118,97,1,0:1:1:2:0/0:./.:.:0:0:.:.	33,23,0,0:1:1:2:0/0:./.:.:0:0:.:.
chr3_ref_v2	226835	.	CTTTT	C,CT,CTT,CTTT	.	PASS	IntersectsRepeat=1;RepeatCorrectionApplied=1	SAC:ACF:DF:PD:GT:SGT:SF:SV:SIG:MT:PAC	34,17,0,0,1,1,8,0,7,2:1:1:2:0/0:0/3:0.25:0	0,2,23,7,12,3,3,0,1,0:1:1:2:1/2:2/3:0.25:0:1:.:.	35,13,0,0,0,0,11,4,17,8:1:1:2:0/0:0/4:0.5:0:0:.:.	42,19,57,19,7,4,3,2,4,1:1:1:2:0/1:1/3:0.125:0:1:.:.	5,1,3,0,1,1,14,1,1,5:1:1:2:0/4:1/4:0.25:0:0:.:.
chr3_ref_v2	230723	.	AAAG	A	.	PASS	IntersectsRepeat=1;RepeatCorrectionApplied=1	SAC:ACF:DF:PD:GT:SGT:SF:SV:SIG:MT:PAC	60,69,2,2:1:1:2:0/0:./.:.:0	15,12,9,10:1:1:2:0/1:0/0:0.25:0:1:g.230724_230726delAAG:0	49,45,4,4:1:1:2:0/0:./.:.:0:0:.:.	77,60,7,7:1:1:2:0/0:0/1:0.125:0:0:.:.	19,24,3,0:1:1:2:0/0:./.:.:0:0:.:.
chr3_ref_v2	232608	.	GTT	G,GT	.	PASS	IntersectsRepeat=1;RepeatCorrectionApplied=1	SAC:ACF:DF:PD:GT:SGT:SF:SV:SIG:MT:PAC	61,53,0,0,5,7:1:1:2:0/0:0/2:0.125:0	2,2,0,3,35,31:1:1:2:2/2:./.:.:0:1:g.232609delT,g.232609delT:0,1	31,35,2,1,46,28:1:1:2:0/2:0/0:0.125:0:1:g.232609delT:0	72,95,76,76,8,16:1:1:2:0/1:0/0:0.125:0:1:.:.	19,22,2,3,5,6:1:1:2:0/0:0/1:0.25:0:0:.:.
chr3_ref_v2	232634	.	CT	C	.	PASS	IntersectsRepeat=1;RepeatCorrectionApplied=1	SAC:ACF:DF:PD:GT:SGT:SF:SV:SIG:MT:PAC	56,56,3,8:1:1:2:0/0:./.:.:0	27,40,4,7:1:1:2:0/0:./.:.:0:0:.:.	32,39,31,38:1:1:2:0/0:0/1:0.5:0:1:.:	64,82,61,106:1:1:2:0/1:0/0:0.25:0:1:.:.	22,30,8,9:1:1:2:0/0:./.:.:0:0:.:.
chr3_ref_v2	238277	.	ATTT	A,AT,ATT	.	PASS	IntersectsRepeat=1;RepeatCorrectionApplied=1	SAC:ACF:DF:PD:GT:SGT:SF:SV:SIG:MT:PAC	7,1,6,6,37,11,13,2:1:1:2:2/2:0/2:0.25:0	4,0,14,7,42,10,6,2:1:1:2:2/2:0/2:0.25:0:0:.:.	3,3,21,9,53,25,9,2:1:1:2:2/2:0/2:0.25:0:0:.:.	24,4,22,12,75,32,37,11:1:1:2:2/3:0/3:0.25:0:0:.:.	0,0,27,24,7,2,1,0:1:1:2:1/1:1/2:0.25:0:1:.:.
chr3_ref_v2	242169	.	G	A	.	PASS	IntersectsRepeat=0;RepeatCorrectionApplied=0	SAC:ACF:DF:PD:GT:SGT:SF:SV:SIG:MT:PAC	83,105,0,0:1:1:2:0/0:./.:.:0	30,41,0,0:1:1:2:0/0:./.:.:0:0:.:.	92,88,0,0:1:1:2:0/0:./.:.:0:0:.:.	111,112,0,0:1:1:2:0/0:./.:.:0:0:.:.	26,32,6,4:1:1:2:0/0:0/1:0.25:0:0:.:.
chr3_ref_v2	243791	.	A	ATATATTTATG	.	PASS	IntersectsRepeat=1;RepeatCorrectionApplied=0	SAC:ACF:DF:PD:GT:SGT:SF:SV:SIG:MT:PAC	47,36,0,0:1:1:2:0/0:./.:.:0	25,27,0,0:1:1:2:0/0:./.:.:0:0:.:.	59,57,0,0:1:1:2:0/0:./.:.:0:0:.:.	59,40,5,7:1:1:2:0/0:0/1:0.25:0:0:.:.	15,15,0,0:1:1:2:0/0:./.:.:0:0:.:.
chr3_ref_v2	243811	.	GTATA	G,GTA	.	PASS	IntersectsRepeat=1;RepeatCorrectionApplied=1	SAC:ACF:DF:PD:GT:SGT:SF:SV:SIG:MT:PAC	36,31,3,1,5,1:1:1:2:0/0:0/1:0.125:0	14,10,0,0,14,10:1:1:2:0/0:0/2:0.5:0:1:.:	24,30,6,2,21,12:1:1:2:0/2:0/0:0.25:0:1:g.243812_243813delTA:0	60,49,41,15,6,5:1:1:2:0/1:0/0:0.25:0:1:g.243812_243815delTATA:0	10,6,0,2,5,0:1:1:2:0/0:0/2:0.25:0:0:.:.
chr3_ref_v2	253276	.	G	T	.	PASS	IntersectsRepeat=1;RepeatCorrectionApplied=0	SAC:ACF:DF:PD:GT:SGT:SF:SV:SIG:MT:PAC	113,64,1,0:1:1:2:0/0:./.:.:0	47,37,0,0:1:1:2:0/0:./.:.:0:0:.:.	99,61,0,0:1:1:2:0/0:./.:.:0:0:.:.	76,68,84,67:1:1:2:0/1:./.:.:0:1:g.253276G>T:0	30,29,0,0:1:1:2:0/0:./.:.:0:0:.:.
chr3_ref_v2	255816	.	GT	GTT,G	.	PASS	IntersectsRepeat=1;RepeatCorrectionApplied=1	SAC:ACF:DF:PD:GT:SGT:SF:SV:SIG:MT:PAC	10,4,46,27,1,0:1:1:2:1/1:./.:.:0	20,13,1,6,18,8:1:1:2:0/0:0/1:0.125:0:1:g.255816_255818T>,g.255816_255818T>:0,1	34,29,8,7,37,31:1:1:2:0/2:0/1:0.25:0:1:g.255816_255818T>,g.255816_255818TT>:0,0	71,42,65,69,6,10:1:1:2:1/1:1/2:0.125:1:1:.:	2,4,21,16,1,1:1:1:2:1/1:./.:.:0:0:.:.
chr3_ref_v2	255855	.	GTA	G	.	PASS	IntersectsRepeat=1;RepeatCorrectionApplied=1	SAC:ACF:DF:PD:GT:SGT:SF:SV:SIG:MT:PAC	43,42,7,12:1:1:2:0/0:0/1:0.25:0	30,33,1,1:1:1:2:0/0:./.:.:0:0:.:.	81,77,14,11:1:1:2:0/0:./.:.:0:0:.:.	54,66,50,74:1:1:2:0/1:0/0:0.125:0:1:g.255856_255857delTA:0	26,17,3,5:1:1:2:0/0:./.:.:0:0:.:.
chr3_ref_v2	260733	.	G	A	.	PASS	IntersectsRepeat=0;RepeatCorrectionApplied=0	SAC:ACF:DF:PD:GT:SGT:SF:SV:SIG:MT:PAC	66,102,0,0:1:1:2:0/0:./.:.:0	47,46,0,0:1:1:2:0/0:./.:.:0:0:.:.	88,97,0,0:1:1:2:0/0:./.:.:0:0:.:.	139,162,0,0:1:1:2:0/0:./.:.:0:0:.:.	30,23,4,5:1:1:2:0/0:0/1:0.25:0:0:.:.
chr3_ref_v2	260856	.	G	A	.	PASS	IntersectsRepeat=0;RepeatCorrectionApplied=0	SAC:ACF:DF:PD:GT:SGT:SF:SV:SIG:MT:PAC	79,79,0,0:1:1:2:0/0:./.:.:0	47,49,0,0:1:1:2:0/0:./.:.:0:0:.:.	39,50,39,38:1:1:2:0/1:0/0:0.125:0:1:g.260856G>A:0	178,139,0,0:1:1:2:0/0:./.:.:0:0:.:.	39,37,0,0:1:1:2:0/0:./.:.:0:0:.:.
chr3_ref_v2	266264	.	A	G	.	PASS	IntersectsRepeat=0;RepeatCorrectionApplied=0	SAC:ACF:DF:PD:GT:SGT:SF:SV:SIG:MT:PAC	105,119,0,0:1:1:2:0/0:./.:.:0	48,29,0,0:1:1:2:0/0:./.:.:0:0:.:.	113,68,0,0:1:1:2:0/0:./.:.:0:0:.:.	140,105,0,0:1:1:2:0/0:./.:.:0:0:.:.	22,27,5,2:1:1:2:0/0:0/1:0.25:0:0:.:.
chr3_ref_v2	267304	.	TTCA	T	.	PASS	IntersectsRepeat=1;RepeatCorrectionApplied=1	SAC:ACF:DF:PD:GT:SGT:SF:SV:SIG:MT:PAC	106,121,1,0:1:1:2:0/0:./.:.:0	14,13,17,17:1:1:2:0/1:1/1:0.125:0:1:g.267305_267307delTCA:0	62,68,2,0:1:1:2:0/0:./.:.:0:0:.:.	119,117,4,4:1:1:2:0/0:./.:.:0:0:.:.	29,31,0,3:1:1:2:0/0:./.:.:0:0:.:.
chr3_ref_v2	268855	.	GAAA	G,GAA	.	PASS	IntersectsRepeat=1;RepeatCorrectionApplied=1	SAC:ACF:DF:PD:GT:SGT:SF:SV:SIG:MT:PAC	22,27,1,0,17,9:1:1:2:0/0:0/2:0.125:0	30,25,0,3,7,5:1:1:2:0/0:0/1:0.125:0:0:.:.	7,8,27,38,15,20:1:1:2:0/1:1/2:0.5:0:1:g.268856_268858delAAA:0	23,34,12,12,50,68:1:1:2:0/2:0/1:0.25:1:0:.:.	17,26,0,1,3,4:1:1:2:0/0:./.:.:0:0:.:.
chr3_ref_v2	269772	.	GA	G	.	PASS	IntersectsRepeat=1;RepeatCorrectionApplied=1	SAC:ACF:DF:PD:GT:SGT:SF:SV:SIG:MT:PAC	82,108,2,3:1:1:2:0/0:./.:.:0	19,22,29,21:1:1:2:0/1:./.:.:0:1:g.269773delA:0	6,4,95,98:1:1:2:1/1:./.:.:0:1:g.269773delA,g.269773delA:0,1	134,150,20,13:1:1:2:0/0:./.:.:0:1:.:	31,32,3,2:1:1:2:0/0:./.:.:0:0:.:.
chr3_ref_v2	273394	.	G	T	.	PASS	IntersectsRepeat=1;RepeatCorrectionApplied=0	SAC:ACF:DF:PD:GT:SGT:SF:SV:SIG:MT:PAC	47,102,29,0:1:1:2:0/0:0/1:0.25:0	14,31,7,0:1:1:2:0/0:0/1:0.25:0:0:.:.	32,65,18,0:1:1:2:0/0:0/1:0.25:0:0:.:.	56,125,26,0:1:1:2:0/0:0/1:0.25:0:0:.:.	17,23,8,0:1:1:2:0/0:0/1:0.5:0:0:.:.
chr3_ref_v2	285545	.	AT	A	.	PASS	IntersectsRepeat=1;RepeatCorrectionApplied=1	SAC:ACF:DF:PD:GT:SGT:SF:SV:SIG:MT:PAC	74,84,2,1:1:1:2:0/0:./.:.:0	46,37,4,4:1:1:2:0/0:./.:.:0:0:.:.	31,41,36,49:1:1:2:0/1:0/0:0.125:0:1:g.285546delT:0	134,108,12,17:1:1:2:0/0:./.:.:0:1:.:	18,12,9,14:1:1:2:0/1:0/0:0.25:0:1:g.285546delT:0
chr3_ref_v2	286402	.	G	T	.	PASS	IntersectsRepeat=0;RepeatCorrectionApplied=0	SAC:ACF:DF:PD:GT:SGT:SF:SV:SIG:MT:PAC	93,106,1,0:1:1:2:0/0:./.:.:0	19,24,26,34:1:1:2:0/1:1/1:0.125:0:1:g.286402G>T:0	98,98,0,0:1:1:2:0/0:./.:.:0:0:.:.	154,174,0,0:1:1:2:0/0:./.:.:0:0:.:.	35,34,0,0:1:1:2:0/0:./.:.:0:0:.:.
chr3_ref_v2	287057	.	CAA	C,CA	.	PASS	IntersectsRepeat=1;RepeatCorrectionApplied=1	SAC:ACF:DF:PD:GT:SGT:SF:SV:SIG:MT:PAC	93,77,0,0,2,1:1:1:2:0/0:./.:.:0	17,13,45,23,0,1:1:1:2:0/1:1/1:0.5:0:1:g.287058_287059delAA:0	84,75,0,0,3,2:1:1:2:0/0:./.:.:0:0:.:.	202,145,0,0,10,5:1:1:2:0/0:./.:.:0:0:.:.	21,11,1,0,18,10:1:1:2:0/2:0/0:0.125:0:1:g.287058delA:0
chr3_ref_v2	287132	.	T	C	.	PASS	IntersectsRepeat=0;RepeatCorrectionApplied=0	SAC:ACF:DF:PD:GT:SGT:SF:SV:SIG:MT:PAC	165,127,0,0:1:1:2:0/0:./.:.:0	22,18,37,32:1:1:2:0/1:1/1:0.25:0:1:g.287132T>C:0	121,95,0,0:1:1:2:0/0:./.:.:0:0:.:.	210,174,0,0:1:1:2:0/0:./.:.:0:0:.:.	45,35,0,0:1:1:2:0/0:./.:.:0:0:.:.
chr3_ref_v2	288402	.	AAT	A,AATAT	.	PASS	IntersectsRepeat=1;RepeatCorrectionApplied=1	SAC:ACF:DF:PD:GT:SGT:SF:SV:SIG:MT:PAC	38,36,5,5,3,4:1:1:2:0/0:0/2:0.125:0	22,19,6,4,2,2:1:1:2:0/0:./.:.:0:0:.:.	40,29,39,30,3,5:1:1:2:0/1:0/0:0.125:0:1:g.288403_288404delAT:0	99,73,25,22,6,8:1:1:2:0/0:./.:.:0:0:.:.	12,10,0,2,9,11:1:1:2:0/2:./.:.:0:0:.:.
chr3_ref_v2	288956	.	AAT	A	.	PASS	IntersectsRepeat=1;RepeatCorrectionApplied=1	SAC:ACF:DF:PD:GT:SGT:SF:SV:SIG:MT:PAC	0,62,0,3:1:1:2:0/0:./.:.:0	0,35,0,3:1:1:2:0/0:./.:.:0:0:.:.	0,48,0,8:1:1:2:0/0:0/1:0.125:0:0:.:.	1,76,0,8:1:1:2:0/0:./.:.:0:0:.:.	0,15,0,4:1:0:2:./.:./.:.:0:0:.:.
chr3_ref_v2	289672	.	A	G	.	PASS	IntersectsRepeat=1;RepeatCorrectionApplied=0	SAC:ACF:DF:PD:GT:SGT:SF:SV:SIG:MT:PAC	150,156,73,69:1:1:2:0/1:0/0:0.25:0	68,55,24,23:1:1:2:0/1:0/0:0.5:0:0:.:.	116,117,46,49:1:1:2:0/1:0/0:0.5:0:0:.:.	200,218,72,80:1:1:2:0/1:0/0:0.5:0:0:.:.	37,39,16,21:1:1:2:0/1:0/0:0.25:0:0:.:.
chr3_ref_v2	290219	.	A	T	.	PASS	IntersectsRepeat=1;RepeatCorrectionApplied=0	SAC:ACF:DF:PD:GT:SGT:SF:SV:SIG:MT:PAC	63,87,18,63:1:1:2:0/1:0/0:0.25:0	38,47,9,32:1:1:2:0/1:0/0:0.25:0:0:.:.	74,89,10,33:1:1:2:0/1:0/0:0.5:1:0:.:.	124,153,28,79:1:1:2:0/1:0/0:0.5:0:0:.:.	33,29,6,19:1:1:2:0/1:0/0:0.5:0:0:.:.
chr3_ref_v2	295485	.	C	A	.	PASS	IntersectsRepeat=0;RepeatCorrectionApplied=0	SAC:ACF:DF:PD:GT:SGT:SF:SV:SIG:MT:PAC	97,90,0,0:1:1:2:0/0:./.:.:0	44,44,0,0:1:1:2:0/0:./.:.:0:0:.:.	56,44,59,42:1:1:2:0/1:./.:.:0:1:g.295485C>A:0	210,163,0,0:1:1:2:0/0:./.:.:0:0:.:.	44,39,0,0:1:1:2:0/0:./.:.:0:0:.:.
chr3_ref_v2	300114	.	TA	T,TAA	.	PASS	IntersectsRepeat=1;RepeatCorrectionApplied=1	SAC:ACF:DF:PD:GT:SGT:SF:SV:SIG:MT:PAC	42,19,3,0,2,1:1:1:2:0/0:./.:.:0	9,14,23,5,0,0:1:1:2:0/1:0/0:0.25:0:1:.:.	31,17,4,2,15,2:1:1:2:0/2:2/2:0.5:0:0:.:.	34,45,51,17,3,0:1:1:2:0/0:0/1:0.25:0:1:.:.	12,14,3,3,4,0:1:1:2:0/0:0/2:0.25:0:0:.:.
chr3_ref_v2	304070	.	CT	C	.	PASS	IntersectsRepeat=1;RepeatCorrectionApplied=1	SAC:ACF:DF:PD:GT:SGT:SF:SV:SIG:MT:PAC	68,58,8,10:1:1:2:0/0:./.:.:0	21,23,12,26:1:1:2:0/0:0/1:0.25:0:1:.:	64,55,5,16:1:1:2:0/0:./.:.:0:0:.:.	58,66,59,63:1:1:2:0/0:0/1:0.5:0:1:.:	10,9,10,14:1:1:2:0/1:0/0:0.25:0:1:g.304071delT:0
chr3_ref_v2	304890	.	CA	C,CAA	.	PASS	IntersectsRepeat=1;RepeatCorrectionApplied=1	SAC:ACF:DF:PD:GT:SGT:SF:SV:SIG:MT:PAC	78,58,5,2,0,2:1:1:2:0/0:./.:.:0	33,31,1,3,2,1:1:1:2:0/0:./.:.:0:0:.:.	58,58,6,3,9,1:1:1:2:0/0:0/2:0.125:0:0:.:.	63,47,81,63,0,2:1:1:2:0/1:1/1:0.125:0:1:g.304891delA:0	16,17,0,4,13,17:1:1:2:0/2:1/2:0.125:0:1:g.304890_304891insA:0
chr3_ref_v2	309309	.	TAA	T,TA	.	PASS	IntersectsRepeat=1;RepeatCorrectionApplied=1	SAC:ACF:DF:PD:GT:SGT:SF:SV:SIG:MT:PAC	62,60,2,1,10,9:1:1:2:0/0:./.:.:0	20,11,4,0,19,9:1:1:2:0/0:0/2:0.5:0:1:.:	2,4,37,21,30,24:1:1:2:2/2:1/2:0.5:0:1:g.309310delA,g.309310delA:0,1	44,42,15,7,47,49:1:1:2:0/2:0/0:0.25:0:1:g.309310delA:0	19,33,2,0,4,6:1:1:2:0/0:0/1:0.125:0:0:.:.
chr3_ref_v2	311601	.	G	T	.	PASS	IntersectsRepeat=1;RepeatCorrectionApplied=0	SAC:ACF:DF:PD:GT:SGT:SF:SV:SIG:MT:PAC	0,0,4,16:1:1:2:1/1:./.:.:0	0,0,0,8:0:0:2:./.:./.:.:0:0:.:.	0,0,5,17:1:1:2:1/1:./.:.:0:0:.:.	0,1,1,28:1:1:2:1/1:0/1:0.125:0:0:.:.	0,0,0,14:0:0:2:./.:./.:.:0:0:.:.
chr3_ref_v2	311603	.	A	G	.	PASS	IntersectsRepeat=0;RepeatCorrectionApplied=0	SAC:ACF:DF:PD:GT:SGT:SF:SV:SIG:MT:PAC	0,0,3,15:1:1:2:./.:./.:.:0	0,0,0,8:0:0:2:./.:./.:.:0:0:.:.	0,0,5,16:1:1:2:1/1:./.:.:0:0:.:.	0,1,1,29:1:1:2:1/1:0/1:0.125:0:0:.:.	0,0,0,14:0:0:2:./.:./.:.:0:0:.:.
chr3_ref_v2	311626	.	T	G	.	ExcRegion	IntersectsRepeat=1;RepeatCorrectionApplied=0	SAC:ACF:DF:PD:GT:SGT:SF:SV:SIG:MT:PAC	0,0,1,12:1:1:2:./.:./.:.:0	0,0,0,8:0:0:2:./.:./.:.:0:0:.:.	0,0,6,18:1:1:2:./.:./.:.:0:0:.:.	0,2,1,25:1:1:2:./.:./.:.:0:0:.:.	0,0,0,10:0:0:2:./.:./.:.:0:0:.:.
chr3_ref_v2	311631	.	A	ATGG	.	ExcRegion	IntersectsRepeat=1;RepeatCorrectionApplied=0	SAC:ACF:DF:PD:GT:SGT:SF:SV:SIG:MT:PAC	0,0,1,11:1:1:2:./.:./.:.:0	0,0,0,9:0:0:2:./.:./.:.:0:0:.:.	0,0,4,17:1:1:2:./.:./.:.:0:0:.:.	0,0,0,0:0:1:2:./.:./.:.:0:0:.:.	0,0,0,9:0:0:2:./.:./.:.:0:0:.:.
chr3_ref_v2	311636	.	G	A	.	ExcRegion	IntersectsRepeat=0;RepeatCorrectionApplied=0	SAC:ACF:DF:PD:GT:SGT:SF:SV:SIG:MT:PAC	0,0,0,9:0:1:2:./.:./.:.:0	0,0,0,6:0:1:2:./.:./.:.:0:0:.:.	0,0,3,13:1:1:2:./.:./.:.:0:0:.:.	0,2,2,11:1:1:2:./.:./.:.:0:0:.:.	0,0,0,4:0:0:2:./.:./.:.:0:0:.:.
chr3_ref_v2	311673	.	C	T	.	ExcRegion	IntersectsRepeat=0;RepeatCorrectionApplied=0	SAC:ACF:DF:PD:GT:SGT:SF:SV:SIG:MT:PAC	0,0,0,21:0:1:2:./.:./.:.:0	0,0,2,5:1:1:2:./.:./.:.:0:0:.:.	0,0,3,23:1:1:2:./.:./.:.:0:0:.:.	1,1,4,16:1:1:2:./.:./.:.:0:0:.:.	0,0,0,2:0:0:2:./.:./.:.:0:0:.:.
chr3_ref_v2	311674	.	A	G	.	ExcRegion	IntersectsRepeat=0;RepeatCorrectionApplied=0	SAC:ACF:DF:PD:GT:SGT:SF:SV:SIG:MT:PAC	0,0,0,21:0:1:2:./.:./.:.:0	0,0,2,5:1:1:2:./.:./.:.:0:0:.:.	0,0,3,23:1:1:2:./.:./.:.:0:0:.:.	2,2,3,15:1:1:2:./.:./.:.:0:0:.:.	0,0,1,2:1:0:2:./.:./.:.:0:0:.:.
chr3_ref_v2	311711	.	G	A	.	ExcRegion	IntersectsRepeat=0;RepeatCorrectionApplied=0	SAC:ACF:DF:PD:GT:SGT:SF:SV:SIG:MT:PAC	0,0,10,21:1:1:2:./.:./.:.:0	0,0,5,4:1:1:2:./.:./.:.:0:0:.:.	0,0,10,26:1:1:2:./.:./.:.:0:0:.:.	2,2,10,21:1:1:2:./.:./.:.:0:0:.:.	0,0,5,3:1:0:2:./.:./.:.:0:0:.:.
chr3_ref_v2	311736	.	T	A	.	ExcRegion	IntersectsRepeat=0;RepeatCorrectionApplied=0	SAC:ACF:DF:PD:GT:SGT:SF:SV:SIG:MT:PAC	0,0,21,22:1:1:2:./.:./.:.:0	0,0,7,3:1:1:2:./.:./.:.:0:0:.:.	0,0,18,25:1:1:2:./.:./.:.:0:0:.:.	1,1,19,21:1:1:2:./.:./.:.:0:0:.:.	0,0,8,3:1:0:2:./.:./.:.:0:0:.:.
chr4_ref_v2	631	.	T	C	.	ExcRegion	IntersectsRepeat=1;RepeatCorrectionApplied=0	SAC:ACF:DF:PD:GT:SGT:SF:SV:SIG:MT:PAC	0,0,0,0:0:1:2:./.:./.:.:0	0,0,0,0:0:1:2:./.:./.:.:0:0:.:.	0,0,0,0:0:1:2:./.:./.:.:0:0:.:.	0,0,0,0:0:1:2:./.:./.:.:0:0:.:.	0,0,1,1:1:0:2:./.:./.:.:0:0:.:.
chr4_ref_v2	643	.	T	G	.	ExcRegion	IntersectsRepeat=1;RepeatCorrectionApplied=0	SAC:ACF:DF:PD:GT:SGT:SF:SV:SIG:MT:PAC	0,0,0,0:0:1:2:./.:./.:.:0	0,0,0,0:0:1:2:./.:./.:.:0:0:.:.	0,0,0,0:0:1:2:./.:./.:.:0:0:.:.	0,0,0,0:0:1:2:./.:./.:.:0:0:.:.	0,0,1,1:1:0:2:./.:./.:.:0:0:.:.
chr4_ref_v2	691	.	C	T	.	ExcRegion	IntersectsRepeat=0;RepeatCorrectionApplied=0	SAC:ACF:DF:PD:GT:SGT:SF:SV:SIG:MT:PAC	0,0,0,0:0:1:2:./.:./.:.:0	0,0,0,0:0:1:2:./.:./.:.:0:0:.:.	0,0,0,0:0:1:2:./.:./.:.:0:0:.:.	0,0,0,0:0:1:2:./.:./.:.:0:0:.:.	0,0,1,1:1:0:2:./.:./.:.:0:0:.:.
chr4_ref_v2	714	.	T	A	.	ExcRegion	IntersectsRepeat=1;RepeatCorrectionApplied=0	SAC:ACF:DF:PD:GT:SGT:SF:SV:SIG:MT:PAC	0,0,0,0:0:1:2:./.:./.:.:0	0,0,0,0:0:1:2:./.:./.:.:0:0:.:.	0,0,0,0:0:1:2:./.:./.:.:0:0:.:.	0,0,1,0:0:1:2:./.:./.:.:0:0:.:.	0,0,0,1:0:0:2:./.:./.:.:0:0:.:.
chr4_ref_v2	730	.	C	T	.	ExcRegion	IntersectsRepeat=1;RepeatCorrectionApplied=0	SAC:ACF:DF:PD:GT:SGT:SF:SV:SIG:MT:PAC	0,0,0,0:0:1:2:./.:./.:.:0	0,0,0,0:0:1:2:./.:./.:.:0:0:.:.	0,0,0,0:0:1:2:./.:./.:.:0:0:.:.	1,1,0,0:1:1:2:./.:./.:.:0:0:.:.	0,0,1,1:1:0:2:./.:./.:.:0:0:.:.
chr4_ref_v2	732	.	G	A	.	ExcRegion	IntersectsRepeat=1;RepeatCorrectionApplied=0	SAC:ACF:DF:PD:GT:SGT:SF:SV:SIG:MT:PAC	0,0,0,0:0:1:2:./.:./.:.:0	0,0,0,0:0:1:2:./.:./.:.:0:0:.:.	0,0,0,0:0:1:2:./.:./.:.:0:0:.:.	1,1,0,0:1:1:2:./.:./.:.:0:0:.:.	0,0,1,1:1:0:2:./.:./.:.:0:0:.:.
chr4_ref_v2	742	.	A	G	.	ExcRegion	IntersectsRepeat=1;RepeatCorrectionApplied=0	SAC:ACF:DF:PD:GT:SGT:SF:SV:SIG:MT:PAC	0,0,0,0:0:1:2:./.:./.:.:0	0,0,0,0:0:1:2:./.:./.:.:0:0:.:.	0,0,0,0:0:1:2:./.:./.:.:0:0:.:.	0,0,1,1:1:1:2:./.:./.:.:0:0:.:.	1,1,0,0:1:0:2:./.:./.:.:0:0:.:.
chr4_ref_v2	754	.	T	A	.	ExcRegion	IntersectsRepeat=0;RepeatCorrectionApplied=0	SAC:ACF:DF:PD:GT:SGT:SF:SV:SIG:MT:PAC	0,0,0,0:0:1:2:./.:./.:.:0	0,0,0,0:0:1:2:./.:./.:.:0:0:.:.	0,0,0,0:0:1:2:./.:./.:.:0:0:.:.	0,0,1,1:1:1:2:./.:./.:.:0:0:.:.	1,1,0,0:1:0:2:./.:./.:.:0:0:.:.
chr4_ref_v2	785	.	C	T	.	ExcRegion	IntersectsRepeat=1;RepeatCorrectionApplied=0	SAC:ACF:DF:PD:GT:SGT:SF:SV:SIG:MT:PAC	0,0,0,0:0:1:2:./.:./.:.:0	0,0,0,0:0:1:2:./.:./.:.:0:0:.:.	0,0,0,0:0:1:2:./.:./.:.:0:0:.:.	1,1,0,0:1:1:2:./.:./.:.:0:0:.:.	0,0,1,1:1:0:2:./.:./.:.:0:0:.:.
chr4_ref_v2	786	.	A	G	.	ExcRegion	IntersectsRepeat=1;RepeatCorrectionApplied=0	SAC:ACF:DF:PD:GT:SGT:SF:SV:SIG:MT:PAC	0,0,0,0:0:1:2:./.:./.:.:0	0,0,0,0:0:1:2:./.:./.:.:0:0:.:.	0,0,0,0:0:1:2:./.:./.:.:0:0:.:.	1,1,0,0:1:1:2:./.:./.:.:0:0:.:.	0,0,1,1:1:0:2:./.:./.:.:0:0:.:.
chr4_ref_v2	789	.	G	A	.	ExcRegion	IntersectsRepeat=1;RepeatCorrectionApplied=0	SAC:ACF:DF:PD:GT:SGT:SF:SV:SIG:MT:PAC	0,0,0,0:0:1:2:./.:./.:.:0	0,0,0,0:0:1:2:./.:./.:.:0:0:.:.	0,0,0,0:0:1:2:./.:./.:.:0:0:.:.	0,1,0,0:0:1:2:./.:./.:.:0:0:.:.	0,0,1,1:1:0:2:./.:./.:.:0:0:.:.
chr4_ref_v2	796	.	A	G	.	ExcRegion	IntersectsRepeat=0;RepeatCorrectionApplied=0	SAC:ACF:DF:PD:GT:SGT:SF:SV:SIG:MT:PAC	0,0,0,0:0:1:2:./.:./.:.:0	0,0,0,0:0:1:2:./.:./.:.:0:0:.:.	0,0,0,0:0:1:2:./.:./.:.:0:0:.:.	0,0,0,0:0:1:2:./.:./.:.:0:0:.:.	0,0,1,1:1:0:2:./.:./.:.:0:0:.:.
chr4_ref_v2	1511	.	C	A	.	PASS	IntersectsRepeat=0;RepeatCorrectionApplied=0	SAC:ACF:DF:PD:GT:SGT:SF:SV:SIG:MT:PAC	0,0,0,0:0:1:2:./.:./.:.:0	0,0,0,0:0:1:2:./.:./.:.:0:0:.:.	0,0,0,0:0:1:2:./.:./.:.:0:0:.:.	0,0,1,1:1:1:2:./.:./.:.:0:0:.:.	0,0,0,0:0:0:2:./.:./.:.:0:0:.:.
chr4_ref_v2	1536	.	G	T	.	PASS	IntersectsRepeat=0;RepeatCorrectionApplied=0	SAC:ACF:DF:PD:GT:SGT:SF:SV:SIG:MT:PAC	0,1,0,0:0:1:2:./.:./.:.:0	0,0,0,0:0:1:2:./.:./.:.:0:0:.:.	0,1,0,0:0:1:2:./.:./.:.:0:0:.:.	0,0,1,1:1:1:2:./.:./.:.:0:0:.:.	0,0,0,0:0:0:2:./.:./.:.:0:0:.:.
chr4_ref_v2	1539	.	T	TA	.	PASS	IntersectsRepeat=0;RepeatCorrectionApplied=0	SAC:ACF:DF:PD:GT:SGT:SF:SV:SIG:MT:PAC	0,1,0,0:0:1:2:./.:./.:.:0	0,0,0,0:0:1:2:./.:./.:.:0:0:.:.	0,1,0,0:0:1:2:./.:./.:.:0:0:.:.	1,1,1,1:1:1:2:./.:./.:.:0:0:.:.	0,0,0,0:0:0:2:./.:./.:.:0:0:.:.
chr4_ref_v2	1540	.	T	C	.	PASS	IntersectsRepeat=0;RepeatCorrectionApplied=0	SAC:ACF:DF:PD:GT:SGT:SF:SV:SIG:MT:PAC	0,1,0,0:0:1:2:./.:./.:.:0	0,0,0,0:0:1:2:./.:./.:.:0:0:.:.	0,1,0,0:0:1:2:./.:./.:.:0:0:.:.	1,1,1,1:1:1:2:./.:./.:.:0:0:.:.	0,0,0,0:0:0:2:./.:./.:.:0:0:.:.
chr4_ref_v2	1545	.	T	C	.	PASS	IntersectsRepeat=1;RepeatCorrectionApplied=0	SAC:ACF:DF:PD:GT:SGT:SF:SV:SIG:MT:PAC	0,1,0,0:0:1:2:./.:./.:.:0	0,0,0,0:0:1:2:./.:./.:.:0:0:.:.	0,1,0,0:0:1:2:./.:./.:.:0:0:.:.	1,1,1,1:1:1:2:./.:./.:.:0:0:.:.	0,0,0,0:0:0:2:./.:./.:.:0:0:.:.
chr4_ref_v2	1553	.	A	AAG	.	PASS	IntersectsRepeat=0;RepeatCorrectionApplied=0	SAC:ACF:DF:PD:GT:SGT:SF:SV:SIG:MT:PAC	1,1,0,0:1:1:2:./.:./.:.:0	0,0,0,0:0:1:2:./.:./.:.:0:0:.:.	0,1,0,0:0:1:2:./.:./.:.:0:0:.:.	1,1,1,1:1:1:2:./.:./.:.:0:0:.:.	0,0,0,0:0:0:2:./.:./.:.:0:0:.:.
chr4_ref_v2	1554	.	TTC	T	.	PASS	IntersectsRepeat=0;RepeatCorrectionApplied=0	SAC:ACF:DF:PD:GT:SGT:SF:SV:SIG:MT:PAC	1,1,0,0:1:1:2:./.:./.:.:0	0,0,0,0:0:1:2:./.:./.:.:0:0:.:.	0,1,0,0:0:1:2:./.:./.:.:0:0:.:.	1,1,1,1:1:1:2:./.:./.:.:0:0:.:.	0,0,0,0:0:0:2:./.:./.:.:0:0:.:.
chr4_ref_v2	1555	.	T	G	.	PASS	IntersectsRepeat=0;RepeatCorrectionApplied=0	SAC:ACF:DF:PD:GT:SGT:SF:SV:SIG:MT:PAC	0,0,1,1:1:1:2:./.:./.:.:0	0,0,0,0:0:1:2:./.:./.:.:0:0:.:.	0,0,0,1:0:1:2:./.:./.:.:0:0:.:.	1,1,1,1:1:1:2:./.:./.:.:0:0:.:.	0,0,0,0:0:0:2:./.:./.:.:0:0:.:.
chr4_ref_v2	1557	.	G	A	.	PASS	IntersectsRepeat=1;RepeatCorrectionApplied=0	SAC:ACF:DF:PD:GT:SGT:SF:SV:SIG:MT:PAC	1,1,0,0:1:1:2:./.:./.:.:0	0,0,0,0:0:1:2:./.:./.:.:0:0:.:.	0,1,0,0:0:1:2:./.:./.:.:0:0:.:.	1,1,1,1:1:1:2:./.:./.:.:0:0:.:.	0,0,0,0:0:0:2:./.:./.:.:0:0:.:.
chr4_ref_v2	1565	.	G	A	.	PASS	IntersectsRepeat=0;RepeatCorrectionApplied=0	SAC:ACF:DF:PD:GT:SGT:SF:SV:SIG:MT:PAC	0,0,1,1:1:1:2:./.:./.:.:0	0,0,0,0:0:1:2:./.:./.:.:0:0:.:.	0,0,0,1:0:1:2:./.:./.:.:0:0:.:.	1,1,1,1:1:1:2:./.:./.:.:0:0:.:.	0,0,0,0:0:0:2:./.:./.:.:0:0:.:.
chr4_ref_v2	1567	.	T	C	.	PASS	IntersectsRepeat=0;RepeatCorrectionApplied=0	SAC:ACF:DF:PD:GT:SGT:SF:SV:SIG:MT:PAC	0,0,1,1:1:1:2:./.:./.:.:0	0,0,0,0:0:1:2:./.:./.:.:0:0:.:.	0,0,0,1:0:1:2:./.:./.:.:0:0:.:.	1,1,1,1:1:1:2:./.:./.:.:0:0:.:.	0,0,0,0:0:0:2:./.:./.:.:0:0:.:.
chr4_ref_v2	1576	.	G	A	.	PASS	IntersectsRepeat=1;RepeatCorrectionApplied=0	SAC:ACF:DF:PD:GT:SGT:SF:SV:SIG:MT:PAC	1,1,0,0:1:1:2:./.:./.:.:0	0,0,0,0:0:1:2:./.:./.:.:0:0:.:.	0,1,0,0:0:1:2:./.:./.:.:0:0:.:.	1,1,1,1:1:1:2:./.:./.:.:0:0:.:.	0,0,0,0:0:0:2:./.:./.:.:0:0:.:.
chr4_ref_v2	1578	.	G	C	.	PASS	IntersectsRepeat=1;RepeatCorrectionApplied=0	SAC:ACF:DF:PD:GT:SGT:SF:SV:SIG:MT:PAC	1,1,0,0:1:1:2:./.:./.:.:0	0,0,0,0:0:1:2:./.:./.:.:0:0:.:.	0,1,0,0:0:1:2:./.:./.:.:0:0:.:.	1,1,1,1:1:1:2:./.:./.:.:0:0:.:.	0,0,0,0:0:0:2:./.:./.:.:0:0:.:.
chr4_ref_v2	1622	.	G	A	.	PASS	IntersectsRepeat=0;RepeatCorrectionApplied=0	SAC:ACF:DF:PD:GT:SGT:SF:SV:SIG:MT:PAC	1,1,0,0:1:1:2:./.:./.:.:0	0,0,0,0:0:1:2:./.:./.:.:0:0:.:.	0,1,0,0:0:1:2:./.:./.:.:0:0:.:.	0,0,1,1:1:1:2:./.:./.:.:0:0:.:.	1,0,0,0:0:0:2:./.:./.:.:0:0:.:.
chr4_ref_v2	1631	.	C	T	.	PASS	IntersectsRepeat=0;RepeatCorrectionApplied=0	SAC:ACF:DF:PD:GT:SGT:SF:SV:SIG:MT:PAC	0,0,1,0:0:1:2:./.:./.:.:0	0,0,0,0:0:1:2:./.:./.:.:0:0:.:.	0,0,0,0:0:1:2:./.:./.:.:0:0:.:.	0,0,0,1:0:1:2:./.:./.:.:0:0:.:.	0,0,1,0:0:0:2:./.:./.:.:0:0:.:.
chr4_ref_v2	1633	.	T	C	.	PASS	IntersectsRepeat=0;RepeatCorrectionApplied=0	SAC:ACF:DF:PD:GT:SGT:SF:SV:SIG:MT:PAC	0,0,1,0:0:1:2:./.:./.:.:0	0,0,0,0:0:1:2:./.:./.:.:0:0:.:.	0,0,0,0:0:1:2:./.:./.:.:0:0:.:.	0,0,0,1:0:1:2:./.:./.:.:0:0:.:.	0,0,1,0:0:0:2:./.:./.:.:0:0:.:.
chr4_ref_v2	1723	.	T	TTTCTGCTG	.	PASS	IntersectsRepeat=1;RepeatCorrectionApplied=0	SAC:ACF:DF:PD:GT:SGT:SF:SV:SIG:MT:PAC	0,0,0,0:0:1:2:./.:./.:.:0	0,0,0,0:0:1:2:./.:./.:.:0:0:.:.	0,0,0,0:0:1:2:./.:./.:.:0:0:.:.	0,0,1,0:0:1:2:./.:./.:.:0:0:.:.	0,0,0,0:0:0:2:./.:./.:.:0:0:.:.
chr4_ref_v2	1841	.	G	A	.	PASS	IntersectsRepeat=1;RepeatCorrectionApplied=0	SAC:ACF:DF:PD:GT:SGT:SF:SV:SIG:MT:PAC	0,0,0,0:0:1:2:./.:./.:.:0	0,0,0,0:0:1:2:./.:./.:.:0:0:.:.	0,0,0,0:0:1:2:./.:./.:.:0:0:.:.	0,0,4,2:1:1:2:./.:./.:.:0:0:.:.	0,0,0,0:0:0:2:./.:./.:.:0:0:.:.
chr4_ref_v2	1865	.	C	T	.	PASS	IntersectsRepeat=0;RepeatCorrectionApplied=0	SAC:ACF:DF:PD:GT:SGT:SF:SV:SIG:MT:PAC	0,0,0,0:0:1:2:./.:./.:.:0	1,0,0,0:0:1:2:./.:./.:.:0:0:.:.	2,0,0,0:0:1:2:./.:./.:.:0:0:.:.	3,2,2,2:1:1:2:./.:./.:.:0:0:.:.	0,0,0,0:0:0:2:./.:./.:.:0:0:.:.
chr4_ref_v2	2006	.	T	G	.	PASS	IntersectsRepeat=0;RepeatCorrectionApplied=0	SAC:ACF:DF:PD:GT:SGT:SF:SV:SIG:MT:PAC	0,0,3,0:0:1:2:./.:./.:.:0	0,0,3,0:0:1:2:./.:./.:.:0:0:.:.	0,0,5,0:0:1:2:./.:./.:.:0:0:.:.	0,0,2,0:0:1:2:./.:./.:.:0:0:.:.	0,0,1,0:0:0:2:./.:./.:.:0:0:.:.
chr4_ref_v2	2007	.	A	G	.	PASS	IntersectsRepeat=0;RepeatCorrectionApplied=0	SAC:ACF:DF:PD:GT:SGT:SF:SV:SIG:MT:PAC	0,0,3,0:0:1:2:./.:./.:.:0	0,0,3,0:0:1:2:./.:./.:.:0:0:.:.	0,0,5,0:0:1:2:./.:./.:.:0:0:.:.	0,0,2,0:0:1:2:./.:./.:.:0:0:.:.	0,0,1,0:0:0:2:./.:./.:.:0:0:.:.
chr4_ref_v2	2033	.	G	T	.	PASS	IntersectsRepeat=0;RepeatCorrectionApplied=0	SAC:ACF:DF:PD:GT:SGT:SF:SV:SIG:MT:PAC	0,0,5,0:0:1:2:./.:./.:.:0	0,0,4,0:0:1:2:./.:./.:.:0:0:.:.	0,0,4,0:0:1:2:./.:./.:.:0:0:.:.	0,0,4,0:0:1:2:./.:./.:.:0:0:.:.	0,0,0,0:0:0:2:./.:./.:.:0:0:.:.
chr4_ref_v2	2043	.	C	T	.	PASS	IntersectsRepeat=0;RepeatCorrectionApplied=0	SAC:ACF:DF:PD:GT:SGT:SF:SV:SIG:MT:PAC	0,0,4,0:0:1:2:./.:./.:.:0	0,0,3,0:0:1:2:./.:./.:.:0:0:.:.	0,0,5,0:0:1:2:./.:./.:.:0:0:.:.	0,0,4,0:0:1:2:./.:./.:.:0:0:.:.	0,0,0,0:0:0:2:./.:./.:.:0:0:.:.
chr4_ref_v2	2044	.	T	G	.	PASS	IntersectsRepeat=0;RepeatCorrectionApplied=0	SAC:ACF:DF:PD:GT:SGT:SF:SV:SIG:MT:PAC	0,0,4,0:0:1:2:./.:./.:.:0	0,0,3,0:0:1:2:./.:./.:.:0:0:.:.	0,0,5,0:0:1:2:./.:./.:.:0:0:.:.	0,0,4,0:0:1:2:./.:./.:.:0:0:.:.	0,0,0,0:0:0:2:./.:./.:.:0:0:.:.
chr4_ref_v2	2058	.	G	C	.	PASS	IntersectsRepeat=0;RepeatCorrectionApplied=0	SAC:ACF:DF:PD:GT:SGT:SF:SV:SIG:MT:PAC	0,0,8,0:0:1:2:./.:./.:.:0	0,0,5,0:0:1:2:./.:./.:.:0:0:.:.	0,0,6,0:0:1:2:./.:./.:.:0:0:.:.	0,0,6,0:0:1:2:./.:./.:.:0:0:.:.	0,0,0,0:0:0:2:./.:./.:.:0:0:.:.
chr4_ref_v2	2060	.	C	T	.	PASS	IntersectsRepeat=0;RepeatCorrectionApplied=0	SAC:ACF:DF:PD:GT:SGT:SF:SV:SIG:MT:PAC	0,0,8,0:0:1:2:./.:./.:.:0	0,0,5,0:0:1:2:./.:./.:.:0:0:.:.	0,0,6,0:0:1:2:./.:./.:.:0:0:.:.	0,0,6,0:0:1:2:./.:./.:.:0:0:.:.	0,0,0,0:0:0:2:./.:./.:.:0:0:.:.
chr4_ref_v2	2064	.	G	T	.	PASS	IntersectsRepeat=0;RepeatCorrectionApplied=0	SAC:ACF:DF:PD:GT:SGT:SF:SV:SIG:MT:PAC	0,0,9,0:0:1:2:./.:./.:.:0	0,0,5,0:0:1:2:./.:./.:.:0:0:.:.	0,0,8,0:0:1:2:./.:./.:.:0:0:.:.	0,0,6,0:0:1:2:./.:./.:.:0:0:.:.	0,0,0,0:0:0:2:./.:./.:.:0:0:.:.
chr4_ref_v2	2070	.	T	C	.	PASS	IntersectsRepeat=1;RepeatCorrectionApplied=0	SAC:ACF:DF:PD:GT:SGT:SF:SV:SIG:MT:PAC	0,0,10,0:0:1:2:./.:./.:.:0	0,0,6,0:0:1:2:./.:./.:.:0:0:.:.	0,0,9,0:0:1:2:./.:./.:.:0:0:.:.	0,0,6,0:0:1:2:./.:./.:.:0:0:.:.	0,0,0,0:0:0:2:./.:./.:.:0:0:.:.
chr4_ref_v2	2074	.	G	A	.	PASS	IntersectsRepeat=0;RepeatCorrectionApplied=0	SAC:ACF:DF:PD:GT:SGT:SF:SV:SIG:MT:PAC	0,0,11,0:0:1:2:./.:./.:.:0	0,0,6,0:0:1:2:./.:./.:.:0:0:.:.	0,0,10,0:0:1:2:./.:./.:.:0:0:.:.	0,0,6,0:0:1:2:./.:./.:.:0:0:.:.	0,0,0,0:0:0:2:./.:./.:.:0:0:.:.
chr4_ref_v2	2085	.	A	G	.	PASS	IntersectsRepeat=0;RepeatCorrectionApplied=0	SAC:ACF:DF:PD:GT:SGT:SF:SV:SIG:MT:PAC	0,0,13,0:0:1:2:./.:./.:.:0	0,0,6,0:0:1:2:./.:./.:.:0:0:.:.	0,0,10,0:0:1:2:./.:./.:.:0:0:.:.	0,0,7,0:0:1:2:./.:./.:.:0:0:.:.	0,0,1,0:0:0:2:./.:./.:.:0:0:.:.
chr4_ref_v2	2110	.	T	C	.	PASS	IntersectsRepeat=0;RepeatCorrectionApplied=0	SAC:ACF:DF:PD:GT:SGT:SF:SV:SIG:MT:PAC	0,0,18,0:0:1:2:./.:./.:.:0	0,0,6,0:0:1:2:./.:./.:.:0:0:.:.	0,0,15,0:0:1:2:./.:./.:.:0:0:.:.	0,0,13,0:0:1:2:./.:./.:.:0:0:.:.	0,0,3,0:0:0:2:./.:./.:.:0:0:.:.
chr4_ref_v2	2133	.	G	A	.	PASS	IntersectsRepeat=1;RepeatCorrectionApplied=0	SAC:ACF:DF:PD:GT:SGT:SF:SV:SIG:MT:PAC	0,0,24,0:0:1:2:1/1:./.:.:0	0,0,8,0:0:1:2:./.:./.:.:0:0:.:.	0,0,26,0:0:1:2:1/1:./.:.:0:0:.:.	0,0,18,0:0:1:2:./.:./.:.:0:0:.:.	0,0,7,0:0:0:2:./.:./.:.:0:0:.:.
chr4_ref_v2	2149	.	C	T	.	PASS	IntersectsRepeat=0;RepeatCorrectionApplied=0	SAC:ACF:DF:PD:GT:SGT:SF:SV:SIG:MT:PAC	0,0,31,0:0:1:2:1/1:./.:.:0	0,0,13,0:0:1:2:./.:./.:.:0:0:.:.	0,0,31,0:0:1:2:1/1:./.:.:0:0:.:.	0,0,31,0:0:1:2:1/1:./.:.:0:0:.:.	0,0,8,0:0:0:2:./.:./.:.:0:0:.:.
chr4_ref_v2	2150	.	T	G	.	PASS	IntersectsRepeat=0;RepeatCorrectionApplied=0	SAC:ACF:DF:PD:GT:SGT:SF:SV:SIG:MT:PAC	1,0,32,0:1:1:2:1/1:./.:.:0	0,0,14,0:0:1:2:./.:./.:.:0:0:.:.	0,0,33,0:0:1:2:1/1:./.:.:0:0:.:.	0,0,32,0:0:1:2:1/1:./.:.:0:0:.:.	0,0,8,0:0:0:2:./.:./.:.:0:0:.:.
chr4_ref_v2	2581	.	T	TA	.	PASS	IntersectsRepeat=0;RepeatCorrectionApplied=0	SAC:ACF:DF:PD:GT:SGT:SF:SV:SIG:MT:PAC	0,0,0,0:0:1:2:./.:./.:.:0	0,0,0,1:0:1:2:./.:./.:.:0:0:.:.	0,0,0,3:0:1:2:./.:./.:.:0:0:.:.	0,0,0,2:0:1:2:./.:./.:.:0:0:.:.	0,0,0,0:0:0:2:./.:./.:.:0:0:.:.
chr4_ref_v2	12143	.	T	C	.	PASS	IntersectsRepeat=1;RepeatCorrectionApplied=0	SAC:ACF:DF:PD:GT:SGT:SF:SV:SIG:MT:PAC	0,0,0,0:0:1:2:./.:./.:.:0	0,0,0,0:0:1:2:./.:./.:.:0:0:.:.	0,0,0,0:0:1:2:./.:./.:.:0:0:.:.	0,0,1,1:1:1:2:./.:./.:.:0:0:.:.	0,0,0,0:0:0:2:./.:./.:.:0:0:.:.
chr4_ref_v2	12182	.	T	C	.	PASS	IntersectsRepeat=0;RepeatCorrectionApplied=0	SAC:ACF:DF:PD:GT:SGT:SF:SV:SIG:MT:PAC	0,0,0,0:0:1:2:./.:./.:.:0	0,0,0,0:0:1:2:./.:./.:.:0:0:.:.	0,0,0,0:0:1:2:./.:./.:.:0:0:.:.	0,0,0,1:0:1:2:./.:./.:.:0:0:.:.	0,0,0,0:0:0:2:./.:./.:.:0:0:.:.
chr4_ref_v2	12183	.	G	C	.	PASS	IntersectsRepeat=0;RepeatCorrectionApplied=0	SAC:ACF:DF:PD:GT:SGT:SF:SV:SIG:MT:PAC	0,0,0,0:0:1:2:./.:./.:.:0	0,0,0,0:0:1:2:./.:./.:.:0:0:.:.	0,0,0,0:0:1:2:./.:./.:.:0:0:.:.	0,0,0,1:0:1:2:./.:./.:.:0:0:.:.	0,0,0,0:0:0:2:./.:./.:.:0:0:.:.
chr4_ref_v2	12184	.	A	C	.	PASS	IntersectsRepeat=0;RepeatCorrectionApplied=0	SAC:ACF:DF:PD:GT:SGT:SF:SV:SIG:MT:PAC	0,0,0,0:0:1:2:./.:./.:.:0	0,0,0,0:0:1:2:./.:./.:.:0:0:.:.	0,0,0,0:0:1:2:./.:./.:.:0:0:.:.	0,0,0,1:0:1:2:./.:./.:.:0:0:.:.	0,0,0,0:0:0:2:./.:./.:.:0:0:.:.
chr4_ref_v2	12188	.	C	T	.	PASS	IntersectsRepeat=0;RepeatCorrectionApplied=0	SAC:ACF:DF:PD:GT:SGT:SF:SV:SIG:MT:PAC	0,0,0,0:0:1:2:./.:./.:.:0	0,0,0,0:0:1:2:./.:./.:.:0:0:.:.	0,0,0,0:0:1:2:./.:./.:.:0:0:.:.	0,0,0,1:0:1:2:./.:./.:.:0:0:.:.	0,0,0,0:0:0:2:./.:./.:.:0:0:.:.
chr4_ref_v2	12191	.	T	A	.	PASS	IntersectsRepeat=0;RepeatCorrectionApplied=0	SAC:ACF:DF:PD:GT:SGT:SF:SV:SIG:MT:PAC	0,0,0,0:0:1:2:./.:./.:.:0	0,0,0,0:0:1:2:./.:./.:.:0:0:.:.	0,0,0,0:0:1:2:./.:./.:.:0:0:.:.	0,0,0,1:0:1:2:./.:./.:.:0:0:.:.	0,0,0,0:0:0:2:./.:./.:.:0:0:.:.
chr4_ref_v2	12194	.	G	A	.	PASS	IntersectsRepeat=0;RepeatCorrectionApplied=0	SAC:ACF:DF:PD:GT:SGT:SF:SV:SIG:MT:PAC	0,0,0,0:0:1:2:./.:./.:.:0	0,0,0,0:0:1:2:./.:./.:.:0:0:.:.	0,0,0,0:0:1:2:./.:./.:.:0:0:.:.	0,0,0,1:0:1:2:./.:./.:.:0:0:.:.	0,0,0,0:0:0:2:./.:./.:.:0:0:.:.
chr4_ref_v2	20463	.	CTATATATATATA	C,CTA	.	PASS	IntersectsRepeat=1;RepeatCorrectionApplied=1	SAC:ACF:DF:PD:GT:SGT:SF:SV:SIG:MT:PAC	1,0,7,6,12,13:1:1:2:2/2:1/2:0.5:0	4,2,3,3,2,8:1:1:2:1/2:0/2:0.5:0:0:.:.	0,1,6,5,15,19:1:1:2:2/2:1/2:0.125:0:0:.:.	4,2,3,8,20,23:1:1:2:2/2:0/2:0.25:0:0:.:.	0,0,1,4,0,4:1:0:2:./.:./.:.:0:0:.:.
chr4_ref_v2	26327	.	TAA	T,TA	.	PASS	IntersectsRepeat=1;RepeatCorrectionApplied=1	SAC:ACF:DF:PD:GT:SGT:SF:SV:SIG:MT:PAC	54,51,1,0,4,3:1:1:2:0/0:./.:.:0	2,1,1,4,18,17:1:1:2:2/2:./.:.:0:1:g.26328delA,g.26328delA:0,1	67,56,2,3,17,13:1:1:2:0/0:0/2:0.25:0:0:.:.	44,39,8,5,46,31:1:1:2:0/0:0/2:0.5:0:1:.:	8,6,6,3,4,4:1:1:2:0/0:0/1:0.5:0:1:.:
chr4_ref_v2	32323	.	A	C	.	PASS	IntersectsRepeat=0;RepeatCorrectionApplied=0	SAC:ACF:DF:PD:GT:SGT:SF:SV:SIG:MT:PAC	112,94,0,1:1:1:2:0/0:./.:.:0	14,7,9,15:1:1:2:0/1:1/1:0.125:0:1:g.32323A>C:0	62,85,0,0:1:1:2:0/0:./.:.:0:0:.:.	66,82,0,0:1:1:2:0/0:./.:.:0:0:.:.	18,10,0,0:1:1:2:0/0:./.:.:0:0:.:.
chr4_ref_v2	33267	.	CAT	C	.	PASS	IntersectsRepeat=1;RepeatCorrectionApplied=1	SAC:ACF:DF:PD:GT:SGT:SF:SV:SIG:MT:PAC	58,57,2,2:1:1:2:0/0:./.:.:0	12,23,1,2:1:1:2:0/0:./.:.:0:0:.:.	52,54,2,3:1:1:2:0/0:./.:.:0:0:.:.	37,38,38,36:1:1:2:0/1:0/0:0.125:0:1:g.33268_33269delAT:0	13,14,0,1:1:1:2:0/0:./.:.:0:0:.:.
chr4_ref_v2	39445	.	T	A	.	PASS	IntersectsRepeat=0;RepeatCorrectionApplied=0	SAC:ACF:DF:PD:GT:SGT:SF:SV:SIG:MT:PAC	64,76,0,0:1:1:2:0/0:./.:.:0	37,26,0,0:1:1:2:0/0:./.:.:0:0:.:.	94,53,0,0:1:1:2:0/0:./.:.:0:0:.:.	99,65,0,1:1:1:2:0/0:./.:.:0:0:.:.	23,15,4,4:1:1:2:0/0:0/1:0.25:0:0:.:.
chr4_ref_v2	40428	.	C	T	.	PASS	IntersectsRepeat=0;RepeatCorrectionApplied=0	SAC:ACF:DF:PD:GT:SGT:SF:SV:SIG:MT:PAC	70,80,0,0:1:1:2:0/0:./.:.:0	11,11,10,13:1:1:2:0/1:./.:.:0:1:g.40428C>T:0	64,71,0,0:1:1:2:0/0:./.:.:0:0:.:.	75,87,0,0:1:1:2:0/0:./.:.:0:0:.:.	20,12,0,0:1:1:2:0/0:./.:.:0:0:.:.
chr4_ref_v2	41382	.	A	G	.	PASS	IntersectsRepeat=1;RepeatCorrectionApplied=0	SAC:ACF:DF:PD:GT:SGT:SF:SV:SIG:MT:PAC	73,112,0,0:1:1:2:0/0:./.:.:0	16,28,0,0:1:1:2:0/0:./.:.:0:0:.:.	60,92,0,0:1:1:2:0/0:./.:.:0:0:.:.	78,109,0,0:1:1:2:0/0:./.:.:0:0:.:.	14,13,4,5:1:1:2:0/0:0/1:0.5:0:1:.:
chr4_ref_v2	43795	.	CTT	C,CT	.	PASS	IntersectsRepeat=1;RepeatCorrectionApplied=1	SAC:ACF:DF:PD:GT:SGT:SF:SV:SIG:MT:PAC	17,22,0,1,5,2:1:1:2:0/0:./.:.:0	0,3,6,3,2,0:1:0:2:./.:./.:.:0:0:.:.	4,9,10,6,15,11:1:1:2:0/2:2/2:0.125:0:1:g.43796delT:0	3,7,30,7,14,6:1:1:2:0/1:1/2:0.5:0:1:g.43796_43797delTT:0	6,6,0,2,0,0:1:0:2:./.:./.:.:0:0:.:.
chr4_ref_v2	43826	.	GA	G	.	PASS	IntersectsRepeat=1;RepeatCorrectionApplied=1	SAC:ACF:DF:PD:GT:SGT:SF:SV:SIG:MT:PAC	23,60,6,13:1:1:2:0/0:./.:.:0	4,12,4,7:1:1:2:0/0:0/1:0.125:0:0:.:.	9,27,17,45:1:1:2:0/1:0/0:0.125:0:1:g.43827delA:0	26,39,24,45:1:1:2:0/0:0/1:0.5:0:1:.:	0,0,0,0:0:0:2:./.:./.:.:0:0:.:.
chr4_ref_v2	50529	.	AT	A	.	PASS	IntersectsRepeat=1;RepeatCorrectionApplied=1	SAC:ACF:DF:PD:GT:SGT:SF:SV:SIG:MT:PAC	31,23,39,24:1:1:2:0/1:./.:.:0	12,13,17,9:1:1:2:0/1:0/0:0.25:0:0:.:.	65,68,3,6:1:1:2:0/0:./.:.:0:1:g.50529_50531>T:1	81,76,14,16:1:1:2:0/0:./.:.:0:1:g.50529_50531>T:1	8,15,6,6:1:1:2:0/0:0/1:0.25:0:0:.:.
chr4_ref_v2	56924	.	CAT	C	.	PASS	IntersectsRepeat=1;RepeatCorrectionApplied=1	SAC:ACF:DF:PD:GT:SGT:SF:SV:SIG:MT:PAC	66,61,2,2:1:1:2:0/0:./.:.:0	20,7,15,17:1:1:2:0/1:./.:.:0:1:g.56925_56926delAT:0	37,39,49,34:1:1:2:0/1:./.:.:0:1:g.56925_56926delAT:0	87,79,6,8:1:1:2:0/0:./.:.:0:0:.:.	12,9,3,2:1:1:2:0/0:0/1:0.25:0:0:.:.
chr4_ref_v2	57012	.	GA	G	.	PASS	IntersectsRepeat=1;RepeatCorrectionApplied=1	SAC:ACF:DF:PD:GT:SGT:SF:SV:SIG:MT:PAC	40,34,9,4:1:1:2:0/0:./.:.:0	10,12,22,13:1:1:2:0/1:0/0:0.125:0:1:g.57013delA:0	94,76,13,5:1:1:2:0/0:./.:.:0:0:.:.	99,103,22,15:1:1:2:0/0:./.:.:0:0:.:.	14,20,4,1:1:1:2:0/0:./.:.:0:0:.:.
chr4_ref_v2	60442	.	GT	G	.	PASS	IntersectsRepeat=1;RepeatCorrectionApplied=1	SAC:ACF:DF:PD:GT:SGT:SF:SV:SIG:MT:PAC	65,95,0,0:1:1:2:0/0:./.:.:0	36,42,0,0:1:1:2:0/0:./.:.:0:0:.:.	47,50,55,50:1:1:2:0/1:./.:.:0:1:g.60443delT:0	105,103,0,0:1:1:2:0/0:./.:.:0:0:.:.	16,25,0,0:1:1:2:0/0:./.:.:0:0:.:.
chr4_ref_v2	60555	.	G	GT	.	PASS	IntersectsRepeat=1;RepeatCorrectionApplied=1	SAC:ACF:DF:PD:GT:SGT:SF:SV:SIG:MT:PAC	77,69,3,1:1:1:2:0/0:./.:.:0	23,29,1,7:1:1:2:0/0:0/1:0.25:0:0:.:.	64,83,9,8:1:1:2:0/0:0/1:0.125:0:0:.:.	96,106,5,11:1:1:2:0/0:0/1:0.125:0:0:.:.	13,15,0,1:1:1:2:0/0:./.:.:0:0:.:.
chr4_ref_v2	62111	.	CT	C	.	PASS	IntersectsRepeat=1;RepeatCorrectionApplied=1	SAC:ACF:DF:PD:GT:SGT:SF:SV:SIG:MT:PAC	48,60,2,0:1:1:2:0/0:./.:.:0	16,11,16,10:1:1:2:0/1:0/0:0.125:0:1:g.62112delT:0	3,2,91,59:1:1:2:1/1:./.:.:0:1:g.62112delT,g.62112delT:0,1	74,55,3,3:1:1:2:0/0:./.:.:0:0:.:.	15,18,2,1:1:1:2:0/0:./.:.:0:0:.:.
chr4_ref_v2	62836	.	A	AT	.	PASS	IntersectsRepeat=1;RepeatCorrectionApplied=1	SAC:ACF:DF:PD:GT:SGT:SF:SV:SIG:MT:PAC	60,48,0,0:1:1:2:0/0:./.:.:0	21,16,10,11:1:1:2:0/1:0/0:0.25:0:1:g.62836_62837insT:0	76,80,0,1:1:1:2:0/0:./.:.:0:0:.:.	71,71,0,0:1:1:2:0/0:./.:.:0:0:.:.	17,12,0,0:1:1:2:0/0:./.:.:0:0:.:.
chr4_ref_v2	65987	.	GA	G	.	PASS	IntersectsRepeat=1;RepeatCorrectionApplied=1	SAC:ACF:DF:PD:GT:SGT:SF:SV:SIG:MT:PAC	62,60,8,6:1:1:2:0/0:./.:.:0	5,4,34,19:1:1:2:1/1:0/1:0.25:0:1:g.65988delA,g.65988delA:0,1	87,78,6,3:1:1:2:0/0:./.:.:0:0:.:.	95,74,13,5:1:1:2:0/0:./.:.:0:0:.:.	10,9,9,9:1:1:2:0/1:0/0:0.25:0:0:.:.
chr4_ref_v2	76674	.	AT	A	.	PASS	IntersectsRepeat=1;RepeatCorrectionApplied=1	SAC:ACF:DF:PD:GT:SGT:SF:SV:SIG:MT:PAC	56,67,2,2:1:1:2:0/0:./.:.:0	19,36,2,1:1:1:2:0/0:./.:.:0:0:.:.	49,59,8,7:1:1:2:0/0:./.:.:0:0:.:.	69,60,11,6:1:1:2:0/0:./.:.:0:0:.:.	13,16,1,3:1:1:2:0/0:./.:.:0:0:.:.
chr4_ref_v2	76764	.	CA	C	.	PASS	IntersectsRepeat=1;RepeatCorrectionApplied=1	SAC:ACF:DF:PD:GT:SGT:SF:SV:SIG:MT:PAC	26,66,1,2:1:1:2:0/0:./.:.:0	11,25,1,1:1:1:2:0/0:./.:.:0:0:.:.	35,60,2,4:1:1:2:0/0:./.:.:0:0:.:.	24,46,27,35:1:1:2:0/1:0/0:0.125:0:1:g.76765delA:0	8,9,0,1:1:0:2:./.:./.:.:0:0:.:.
chr4_ref_v2	82358	.	AT	A	.	PASS	IntersectsRepeat=1;RepeatCorrectionApplied=1	SAC:ACF:DF:PD:GT:SGT:SF:SV:SIG:MT:PAC	41,51,2,1:1:1:2:0/0:./.:.:0	10,21,4,4:1:1:2:0/0:./.:.:0:0:.:.	19,33,23,48:1:1:2:0/0:0/1:0.5:0:1:.:	54,66,8,17:1:1:2:0/0:./.:.:0:1:.:	5,9,6,6:1:1:2:0/0:0/1:0.25:0:1:.:
chr4_ref_v2	88608	.	C	T	.	PASS	IntersectsRepeat=0;RepeatCorrectionApplied=0	SAC:ACF:DF:PD:GT:SGT:SF:SV:SIG:MT:PAC	74,69,0,0:1:1:2:0/0:./.:.:0	17,21,0,0:1:1:2:0/0:./.:.:0:0:.:.	92,88,0,0:1:1:2:0/0:./.:.:0:0:.:.	80,68,0,0:1:1:2:0/0:./.:.:0:0:.:.	16,16,5,2:1:1:2:0/0:0/1:0.5:0:0:.:.
chr4_ref_v2	91348	.	CA	C	.	PASS	IntersectsRepeat=1;RepeatCorrectionApplied=1	SAC:ACF:DF:PD:GT:SGT:SF:SV:SIG:MT:PAC	79,74,0,3:1:1:2:0/0:./.:.:0	23,20,0,0:1:1:2:0/0:./.:.:0:0:.:.	61,71,3,1:1:1:2:0/0:./.:.:0:0:.:.	75,78,0,0:1:1:2:0/0:./.:.:0:0:.:.	2,4,9,7:1:1:2:0/1:1/1:0.5:0:1:g.91349delA:0
chr4_ref_v2	92621	.	GAAAAA	G	.	PASS	IntersectsRepeat=1;RepeatCorrectionApplied=1	SAC:ACF:DF:PD:GT:SGT:SF:SV:SIG:MT:PAC	50,34,0,0:1:1:2:0/0:./.:.:0	10,8,5,0:1:1:2:0/0:0/1:0.5:0:0:.:.	5,5,4,1:1:0:2:./.:./.:.:0:0:.:.	12,11,14,4:1:1:2:0/1:0/0:0.125:0:1:g.92622_92626delAAAAA:0	13,9,1,0:1:1:2:0/0:0/1:0.125:0:0:.:.
chr4_ref_v2	95730	.	GTT	G,GT	.	PASS	IntersectsRepeat=1;RepeatCorrectionApplied=1	SAC:ACF:DF:PD:GT:SGT:SF:SV:SIG:MT:PAC	27,23,1,3,23,33:1:1:2:0/2:0/0:0.125:0	11,12,6,5,4,4:1:1:2:0/0:0/1:0.5:0:0:.:.	21,20,34,20,4,3:1:1:2:0/1:1/1:0.125:0:1:g.95730_95733T>:0	1,2,36,34,29,17:1:1:2:1/2:./.:.:0:1:g.95731_95732delTT:0	9,5,0,2,4,3:1:1:2:0/0:0/1:0.25:0:0:.:.
chr4_ref_v2	99346	.	GA	G	.	PASS	IntersectsRepeat=1;RepeatCorrectionApplied=1	SAC:ACF:DF:PD:GT:SGT:SF:SV:SIG:MT:PAC	45,63,5,7:1:1:2:0/0:./.:.:0	14,17,2,1:1:1:2:0/0:./.:.:0:0:.:.	36,24,40,26:1:1:2:0/0:0/1:0.25:0:1:.:	23,20,34,24:1:1:2:0/0:0/1:0.5:0:1:.:	6,2,8,5:1:1:2:0/1:0/0:0.125:0:1:g.99347delA:0
chr4_ref_v2	104706	.	C	CT	.	PASS	IntersectsRepeat=1;RepeatCorrectionApplied=1	SAC:ACF:DF:PD:GT:SGT:SF:SV:SIG:MT:PAC	59,40,0,0:1:1:2:0/0:./.:.:0	29,17,1,0:1:1:2:0/0:./.:.:0:0:.:.	97,63,1,3:1:1:2:0/0:./.:.:0:0:.:.	32,35,38,38:1:1:2:0/1:1/1:0.125:0:1:g.104706_104707insT:0	17,15,2,1:1:1:2:0/0:0/1:0.125:0:0:.:.
chr4_ref_v2	106846	.	AT	A	.	PASS	IntersectsRepeat=1;RepeatCorrectionApplied=1	SAC:ACF:DF:PD:GT:SGT:SF:SV:SIG:MT:PAC	46,27,2,1:1:1:2:0/0:./.:.:0	2,1,14,11:1:1:2:1/1:0/1:0.125:0:1:g.106847delT,g.106847delT:0,1	36,12,36,10:1:1:2:0/0:0/1:0.5:0:1:.:	59,27,9,6:1:1:2:0/0:./.:.:0:0:.:.	3,2,6,3:1:0:2:./.:./.:.:0:1:.:.
chr4_ref_v2	110549	.	A	G	.	PASS	IntersectsRepeat=0;RepeatCorrectionApplied=0	SAC:ACF:DF:PD:GT:SGT:SF:SV:SIG:MT:PAC	115,55,0,0:1:1:2:0/0:./.:.:0	28,19,0,0:1:1:2:0/0:./.:.:0:0:.:.	101,71,0,0:1:1:2:0/0:./.:.:0:0:.:.	73,66,0,0:1:1:2:0/0:./.:.:0:0:.:.	12,9,5,0:1:1:2:0/0:0/1:0.5:0:0:.:.
chr4_ref_v2	113722	.	T	C	.	PASS	IntersectsRepeat=1;RepeatCorrectionApplied=0	SAC:ACF:DF:PD:GT:SGT:SF:SV:SIG:MT:PAC	75,55,0,1:1:1:2:0/0:./.:.:0	26,14,0,0:1:1:2:0/0:./.:.:0:0:.:.	81,59,0,0:1:1:2:0/0:./.:.:0:0:.:.	83,51,0,0:1:1:2:0/0:./.:.:0:0:.:.	13,11,1,3:1:1:2:0/0:0/1:0.25:0:0:.:.
chr4_ref_v2	116062	.	CA	C,CAA	.	PASS	IntersectsRepeat=1;RepeatCorrectionApplied=1	SAC:ACF:DF:PD:GT:SGT:SF:SV:SIG:MT:PAC	73,72,5,4,1,2:1:1:2:0/0:./.:.:0	13,19,0,1,2,2:1:1:2:0/0:0/2:0.125:0:0:.:.	34,26,33,32,3,3:1:1:2:0/1:0/0:0.25:0:1:g.116063delA:0	68,69,7,6,3,6:1:1:2:0/0:./.:.:0:0:.:.	6,10,0,2,5,5:1:1:2:0/2:0/0:0.25:0:1:g.116062_116063insA:0
chr4_ref_v2	118334	.	A	G	.	PASS	IntersectsRepeat=1;RepeatCorrectionApplied=0	SAC:ACF:DF:PD:GT:SGT:SF:SV:SIG:MT:PAC	79,7,0,0:1:1:2:0/0:./.:.:0	13,3,0,0:1:0:2:./.:./.:.:0:0:.:.	52,24,0,0:1:1:2:0/0:./.:.:0:0:.:.	44,15,0,0:1:1:2:0/0:./.:.:0:0:.:.	6,0,2,1:1:0:2:./.:./.:.:0:0:.:.
chr4_ref_v2	120824	.	G	A	.	PASS	IntersectsRepeat=0;RepeatCorrectionApplied=0	SAC:ACF:DF:PD:GT:SGT:SF:SV:SIG:MT:PAC	88,74,0,0:1:1:2:0/0:./.:.:0	13,15,12,19:1:1:2:0/1:./.:.:0:1:g.120824G>A:0	64,74,0,0:1:1:2:0/0:./.:.:0:0:.:.	88,68,0,0:1:1:2:0/0:./.:.:0:0:.:.	5,7,0,0:1:0:2:./.:./.:.:0:0:.:.
chr4_ref_v2	123731	.	TAA	T,TA	.	PASS	IntersectsRepeat=1;RepeatCorrectionApplied=1	SAC:ACF:DF:PD:GT:SGT:SF:SV:SIG:MT:PAC	24,36,1,1,7,7:1:1:2:0/0:./.:.:0	1,2,15,11,10,8:1:1:2:2/2:1/2:0.25:0:1:g.123732delA,g.123732delA:0,1	26,22,6,7,23,35:1:1:2:0/0:0/2:0.5:0:1:.:	22,25,34,46,6,14:1:1:2:0/1:1/1:0.125:0:1:g.123732_123733delAA:0	9,13,0,3,2,5:1:1:2:0/0:0/1:0.25:0:0:.:.
chr4_ref_v2	124987	.	C	CA	.	PASS	IntersectsRepeat=1;RepeatCorrectionApplied=1	SAC:ACF:DF:PD:GT:SGT:SF:SV:SIG:MT:PAC	91,70,0,0:1:1:2:0/0:./.:.:0	24,28,1,0:1:1:2:0/0:./.:.:0:0:.:.	66,72,0,0:1:1:2:0/0:./.:.:0:0:.:.	45,61,0,0:1:1:2:0/0:./.:.:0:0:.:.	9,11,3,1:1:1:2:0/0:0/1:0.25:0:0:.:.
chr4_ref_v2	126476	.	C	CTTT	.	PASS	IntersectsRepeat=1;RepeatCorrectionApplied=1	SAC:ACF:DF:PD:GT:SGT:SF:SV:SIG:MT:PAC	1,0,4,3:1:0:2:./.:./.:.:0	2,0,0,0:0:0:2:./.:./.:.:0:0:.:.	1,0,0,1:1:0:2:./.:./.:.:0:0:.:.	1,3,12,4:1:1:2:1/1:0/1:0.5:0:0:.:.	0,3,3,2:1:0:2:./.:./.:.:0:0:.:.
chr4_ref_v2	130009	.	T	C	.	PASS	IntersectsRepeat=1;RepeatCorrectionApplied=0	SAC:ACF:DF:PD:GT:SGT:SF:SV:SIG:MT:PAC	119,66,0,0:1:1:2:0/0:./.:.:0	30,22,0,0:1:1:2:0/0:./.:.:0:0:.:.	102,72,0,0:1:1:2:0/0:./.:.:0:0:.:.	115,86,0,0:1:1:2:0/0:./.:.:0:0:.:.	11,12,4,6:1:1:2:0/0:0/1:0.5:0:1:.:
chr4_ref_v2	130183	.	C	T	.	PASS	IntersectsRepeat=1;RepeatCorrectionApplied=0	SAC:ACF:DF:PD:GT:SGT:SF:SV:SIG:MT:PAC	98,96,0,0:1:1:2:0/0:./.:.:0	29,29,0,0:1:1:2:0/0:./.:.:0:0:.:.	83,93,0,0:1:1:2:0/0:./.:.:0:0:.:.	93,96,0,0:1:1:2:0/0:./.:.:0:0:.:.	11,11,4,3:1:1:2:0/0:0/1:0.5:0:1:.:
chr4_ref_v2	135395	.	CTTT	C,CT	.	PASS	IntersectsRepeat=1;RepeatCorrectionApplied=1	SAC:ACF:DF:PD:GT:SGT:SF:SV:SIG:MT:PAC	31,20,0,0,0,3:1:1:2:0/0:0/2:0.25:0	1,2,2,6,4,6:1:1:2:2/2:0/2:0.25:0:1:g.135396_135397delTT,g.135396_135397delTT:0,1	1,6,11,11,17,19:1:1:2:2/2:0/2:0.25:0:1:g.135396_135397delTT,g.135396_135397delTT:0,1	31,39,3,1,3,2:1:1:2:0/0:0/2:0.25:0:0:.:.	1,5,2,1,0,0:1:0:2:./.:./.:.:0:0:.:.
chr4_ref_v2	137918	.	AT	A	.	PASS	IntersectsRepeat=1;RepeatCorrectionApplied=1	SAC:ACF:DF:PD:GT:SGT:SF:SV:SIG:MT:PAC	60,30,0,1:1:1:2:0/0:./.:.:0	20,14,2,2:1:1:2:0/0:./.:.:0:0:.:.	46,33,4,1:1:1:2:0/0:./.:.:0:0:.:.	24,9,30,8:1:1:2:0/1:0/0:0.125:0:1:g.137919delT:0	7,5,1,0:1:0:2:./.:./.:.:0:0:.:.
chr4_ref_v2	137940	.	TA	T	.	PASS	IntersectsRepeat=1;RepeatCorrectionApplied=1	SAC:ACF:DF:PD:GT:SGT:SF:SV:SIG:MT:PAC	59,37,1,1:1:1:2:0/0:./.:.:0	19,20,1,2:1:1:2:0/0:0/1:0.125:0:0:.:.	48,39,2,1:1:1:2:0/0:./.:.:0:0:.:.	29,13,29,15:1:1:2:0/1:./.:.:0:1:g.137941delA:0	9,5,0,0:1:0:2:./.:./.:.:0:0:.:.
chr4_ref_v2	138021	.	C	T	.	PASS	IntersectsRepeat=0;RepeatCorrectionApplied=0	SAC:ACF:DF:PD:GT:SGT:SF:SV:SIG:MT:PAC	75,55,1,1:1:1:2:0/0:./.:.:0	21,20,0,0:1:1:2:0/0:./.:.:0:0:.:.	84,42,0,0:1:1:2:0/0:./.:.:0:0:.:.	86,58,0,0:1:1:2:0/0:./.:.:0:0:.:.	13,5,3,1:1:1:2:0/0:0/1:0.5:0:0:.:.
chr4_ref_v2	147077	.	G	T	.	PASS	IntersectsRepeat=0;RepeatCorrectionApplied=0	SAC:ACF:DF:PD:GT:SGT:SF:SV:SIG:MT:PAC	85,79,0,0:1:1:2:0/0:./.:.:0	33,26,0,0:1:1:2:0/0:./.:.:0:0:.:.	101,77,0,0:1:1:2:0/0:./.:.:0:0:.:.	70,63,0,0:1:1:2:0/0:./.:.:0:0:.:.	12,11,2,2:1:1:2:0/0:0/1:0.25:0:0:.:.
chr4_ref_v2	147426	.	C	A	.	PASS	IntersectsRepeat=1;RepeatCorrectionApplied=0	SAC:ACF:DF:PD:GT:SGT:SF:SV:SIG:MT:PAC	69,72,0,0:1:1:2:0/0:./.:.:0	21,27,0,0:1:1:2:0/0:./.:.:0:0:.:.	79,82,0,0:1:1:2:0/0:./.:.:0:0:.:.	52,68,0,0:1:1:2:0/0:./.:.:0:0:.:.	7,13,1,4:1:1:2:0/0:0/1:0.5:0:0:.:.
chr4_ref_v2	148952	.	G	GAGA	.	PASS	IntersectsRepeat=1;RepeatCorrectionApplied=1	SAC:ACF:DF:PD:GT:SGT:SF:SV:SIG:MT:PAC	37,55,0,1:1:1:2:0/0:./.:.:0	18,17,0,0:1:1:2:0/0:./.:.:0:0:.:.	79,56,0,0:1:1:2:0/0:./.:.:0:0:.:.	60,44,0,0:1:1:2:0/0:./.:.:0:0:.:.	12,10,2,1:1:1:2:0/0:0/1:0.25:0:0:.:.
chr4_ref_v2	153103	.	G	A	.	PASS	IntersectsRepeat=0;RepeatCorrectionApplied=0	SAC:ACF:DF:PD:GT:SGT:SF:SV:SIG:MT:PAC	128,97,0,0:1:1:2:0/0:./.:.:0	8,5,6,9:1:1:2:0/1:1/1:0.125:0:1:g.153103G>A:0	56,70,0,0:1:1:2:0/0:./.:.:0:0:.:.	64,85,0,0:1:1:2:0/0:./.:.:0:0:.:.	12,13,0,0:1:1:2:0/0:./.:.:0:0:.:.
chr4_ref_v2	155960	.	A	AT	.	PASS	IntersectsRepeat=1;RepeatCorrectionApplied=1	SAC:ACF:DF:PD:GT:SGT:SF:SV:SIG:MT:PAC	86,73,1,5:1:1:2:0/0:./.:.:0	22,16,1,4:1:1:2:0/0:0/1:0.125:0:0:.:.	34,25,32,19:1:1:2:0/1:1/1:0.125:0:1:g.155960_155961insT:0	55,45,4,6:1:1:2:0/0:0/1:0.125:0:0:.:.	18,13,0,0:1:1:2:0/0:./.:.:0:0:.:.
chr4_ref_v2	156707	.	G	A	.	PASS	IntersectsRepeat=0;RepeatCorrectionApplied=0	SAC:ACF:DF:PD:GT:SGT:SF:SV:SIG:MT:PAC	79,82,0,0:1:1:2:0/0:./.:.:0	10,21,0,0:1:1:2:0/0:./.:.:0:0:.:.	52,66,0,0:1:1:2:0/0:./.:.:0:0:.:.	23,30,23,15:1:1:2:0/1:0/0:0.125:0:1:g.156707G>A:0	16,18,0,0:1:1:2:0/0:./.:.:0:0:.:.
chr4_ref_v2	157529	.	A	T	.	PASS	IntersectsRepeat=0;RepeatCorrectionApplied=0	SAC:ACF:DF:PD:GT:SGT:SF:SV:SIG:MT:PAC	84,68,0,0:1:1:2:0/0:./.:.:0	18,12,0,0:1:1:2:0/0:./.:.:0:0:.:.	83,59,0,0:1:1:2:0/0:./.:.:0:0:.:.	88,67,0,0:1:1:2:0/0:./.:.:0:0:.:.	5,6,1,1:1:0:2:./.:./.:.:0:0:.:.
chr4_ref_v2	157547	.	C	G	.	PASS	IntersectsRepeat=0;RepeatCorrectionApplied=0	SAC:ACF:DF:PD:GT:SGT:SF:SV:SIG:MT:PAC	75,65,0,0:1:1:2:0/0:./.:.:0	17,12,0,0:1:1:2:0/0:./.:.:0:0:.:.	81,49,0,0:1:1:2:0/0:./.:.:0:0:.:.	88,68,0,0:1:1:2:0/0:./.:.:0:0:.:.	7,5,1,1:1:0:2:./.:./.:.:0:0:.:.
chr4_ref_v2	157917	.	CT	C	.	PASS	IntersectsRepeat=1;RepeatCorrectionApplied=1	SAC:ACF:DF:PD:GT:SGT:SF:SV:SIG:MT:PAC	34,37,0,3:1:1:2:0/0:./.:.:0	2,2,22,15:1:1:2:1/1:0/1:0.125:0:1:g.157918delT,g.157918delT:0,1	20,30,23,28:1:1:2:0/1:0/0:0.25:0:1:g.157918delT:0	46,58,8,16:1:1:2:0/0:./.:.:0:0:.:.	4,3,3,6:1:0:2:./.:./.:.:0:0:.:.
chr4_ref_v2	164882	.	CT	C	.	PASS	IntersectsRepeat=1;RepeatCorrectionApplied=1	SAC:ACF:DF:PD:GT:SGT:SF:SV:SIG:MT:PAC	48,64,1,2:1:1:2:0/0:./.:.:0	15,12,1,1:1:1:2:0/0:./.:.:0:0:.:.	20,21,18,24:1:1:2:0/1:0/0:0.25:0:1:g.164883delT:0	42,52,3,3:1:1:2:0/0:./.:.:0:0:.:.	7,1,4,5:1:0:2:./.:./.:.:0:1:.:.
chr4_ref_v2	165141	.	C	A	.	PASS	IntersectsRepeat=0;RepeatCorrectionApplied=0	SAC:ACF:DF:PD:GT:SGT:SF:SV:SIG:MT:PAC	76,112,0,0:1:1:2:0/0:./.:.:0	13,24,0,0:1:1:2:0/0:./.:.:0:0:.:.	80,60,0,0:1:1:2:0/0:./.:.:0:0:.:.	47,40,0,0:1:1:2:0/0:./.:.:0:0:.:.	11,15,1,2:1:1:2:0/0:0/1:0.25:0:0:.:.
chr4_ref_v2	168429	.	GCAA	G	.	PASS	IntersectsRepeat=1;RepeatCorrectionApplied=1	SAC:ACF:DF:PD:GT:SGT:SF:SV:SIG:MT:PAC	119,114,0,0:1:1:2:0/0:./.:.:0	26,25,0,0:1:1:2:0/0:./.:.:0:0:.:.	55,62,0,0:1:1:2:0/0:./.:.:0:0:.:.	63,56,0,0:1:1:2:0/0:./.:.:0:0:.:.	15,13,5,2:1:1:2:0/0:0/1:0.5:0:1:.:
chr4_ref_v2	169772	.	GTA	G,GTATA	.	PASS	IntersectsRepeat=1;RepeatCorrectionApplied=1	SAC:ACF:DF:PD:GT:SGT:SF:SV:SIG:MT:PAC	35,34,3,4,2,1:1:1:2:0/0:./.:.:0	20,5,6,1,7,4:1:1:2:0/0:0/2:0.5:0:0:.:.	63,21,19,9,4,2:1:1:2:0/0:0/1:0.25:0:0:.:.	60,23,11,8,4,3:1:1:2:0/0:./.:.:0:0:.:.	7,5,1,1,0,0:1:0:2:./.:./.:.:0:0:.:.
chr4_ref_v2	169830	.	TAAAA	T,TAA,TAAA	.	PASS	IntersectsRepeat=1;RepeatCorrectionApplied=1	SAC:ACF:DF:PD:GT:SGT:SF:SV:SIG:MT:PAC	20,9,0,0,6,0,13,0:1:1:2:0/0:0/2:0.25:0	3,2,9,2,6,0,2,0:1:1:2:0/1:1/2:0.5:0:1:.:.	8,3,38,5,17,1,6,0:1:1:2:0/1:1/2:0.5:0:1:.:.	24,7,7,3,15,6,10,0:1:1:2:0/2:0/1:0.25:0:0:.:.	3,6,1,1,2,0,0,0:1:0:2:./.:./.:.:0:0:.:.
chr4_ref_v2	169854	.	TA	T,TAA	.	PASS	IntersectsRepeat=1;RepeatCorrectionApplied=1	SAC:ACF:DF:PD:GT:SGT:SF:SV:SIG:MT:PAC	43,36,4,4,3,3:1:1:2:0/0:./.:.:0	12,22,0,1,5,3:1:1:2:2/2:0/2:0.25:0:0:.:.	37,44,25,41,4,10:1:1:2:0/0:0/2:0.125:0:1:.:	35,71,5,2,5,20:1:1:2:2/2:0/2:0.25:1:0:.:.	5,10,3,4,0,1:1:1:2:0/0:./.:.:0:0:.:.
chr4_ref_v2	170604	.	AT	A	.	PASS	IntersectsRepeat=1;RepeatCorrectionApplied=1	SAC:ACF:DF:PD:GT:SGT:SF:SV:SIG:MT:PAC	62,80,0,0:1:1:2:0/0:./.:.:0	15,24,0,0:1:1:2:0/0:./.:.:0:0:.:.	56,63,0,0:1:1:2:0/0:./.:.:0:0:.:.	54,64,0,0:1:1:2:0/0:./.:.:0:0:.:.	12,9,1,4:1:1:2:0/0:0/1:0.5:0:0:.:.
chr4_ref_v2	172613	.	T	TA	.	PASS	IntersectsRepeat=1;RepeatCorrectionApplied=1	SAC:ACF:DF:PD:GT:SGT:SF:SV:SIG:MT:PAC	81,60,2,0:1:1:2:0/0:./.:.:0	15,15,0,0:1:1:2:0/0:./.:.:0:0:.:.	43,39,5,3:1:1:2:0/0:0/1:0.125:0:0:.:.	57,44,2,3:1:1:2:0/0:./.:.:0:0:.:.	9,7,2,2:1:1:2:0/0:0/1:0.5:0:0:.:.
chr4_ref_v2	174242	.	A	G	.	PASS	IntersectsRepeat=1;RepeatCorrectionApplied=0	SAC:ACF:DF:PD:GT:SGT:SF:SV:SIG:MT:PAC	108,71,0,0:1:1:2:0/0:./.:.:0	22,15,0,0:1:1:2:0/0:./.:.:0:0:.:.	81,56,0,0:1:1:2:0/0:./.:.:0:0:.:.	53,39,25,22:1:1:2:0/1:0/0:0.25:0:1:g.174242A>G:0	20,15,0,0:1:1:2:0/0:./.:.:0:0:.:.
chr4_ref_v2	176432	.	C	T	.	PASS	IntersectsRepeat=1;RepeatCorrectionApplied=0	SAC:ACF:DF:PD:GT:SGT:SF:SV:SIG:MT:PAC	75,60,0,0:1:1:2:0/0:./.:.:0	23,19,0,0:1:1:2:0/0:./.:.:0:0:.:.	72,87,0,0:1:1:2:0/0:./.:.:0:0:.:.	72,53,0,0:1:1:2:0/0:./.:.:0:0:.:.	4,5,1,2:1:0:2:./.:./.:.:0:0:.:.
chr4_ref_v2	180579	.	A	G	.	PASS	IntersectsRepeat=1;RepeatCorrectionApplied=0	SAC:ACF:DF:PD:GT:SGT:SF:SV:SIG:MT:PAC	91,127,0,0:1:1:2:0/0:./.:.:0	17,27,0,0:1:1:2:0/0:./.:.:0:0:.:.	59,102,0,0:1:1:2:0/0:./.:.:0:0:.:.	69,88,0,1:1:1:2:0/0:./.:.:0:0:.:.	12,11,1,2:1:1:2:0/0:0/1:0.25:0:0:.:.
chr4_ref_v2	194405	.	G	GT	.	PASS	IntersectsRepeat=1;RepeatCorrectionApplied=1	SAC:ACF:DF:PD:GT:SGT:SF:SV:SIG:MT:PAC	82,63,5,1:1:1:2:0/0:./.:.:0	11,22,2,3:1:1:2:0/0:0/1:0.25:0:0:.:.	57,56,5,6:1:1:2:0/0:0/1:0.125:0:0:.:.	53,46,7,3:1:1:2:0/0:0/1:0.125:0:0:.:.	7,7,1,1:1:0:2:./.:./.:.:0:0:.:.
chr4_ref_v2	207788	.	C	T	.	PASS	IntersectsRepeat=0;RepeatCorrectionApplied=0	SAC:ACF:DF:PD:GT:SGT:SF:SV:SIG:MT:PAC	98,86,0,1:1:1:2:0/0:./.:.:0	17,15,0,0:1:1:2:0/0:./.:.:0:0:.:.	59,59,0,0:1:1:2:0/0:./.:.:0:0:.:.	58,49,0,0:1:1:2:0/0:./.:.:0:0:.:.	8,5,3,1:1:0:2:./.:./.:.:0:0:.:.
chr4_ref_v2	207953	.	C	A	.	PASS	IntersectsRepeat=0;RepeatCorrectionApplied=0	SAC:ACF:DF:PD:GT:SGT:SF:SV:SIG:MT:PAC	97,98,0,0:1:1:2:0/0:./.:.:0	26,12,0,0:1:1:2:0/0:./.:.:0:0:.:.	70,69,0,0:1:1:2:0/0:./.:.:0:0:.:.	49,54,0,0:1:1:2:0/0:./.:.:0:0:.:.	8,14,4,3:1:1:2:0/0:0/1:0.5:0:1:.:
chr4_ref_v2	210625	.	AT	A,ATT	.	PASS	IntersectsRepeat=1;RepeatCorrectionApplied=1	SAC:ACF:DF:PD:GT:SGT:SF:SV:SIG:MT:PAC	54,63,3,4,2,0:1:1:2:0/0:./.:.:0	3,3,11,11,0,0:1:1:2:0/1:1/1:0.5:0:1:g.210626delT:0	19,24,1,5,24,30:1:1:2:0/2:2/2:0.5:0:1:g.210625_210626insT:0	35,57,2,2,5,9:1:1:2:0/0:0/2:0.25:0:0:.:.	9,4,0,0,0,0:1:0:2:./.:./.:.:0:0:.:.
chr4_ref_v2	210752	.	G	GA	.	PASS	IntersectsRepeat=1;RepeatCorrectionApplied=1	SAC:ACF:DF:PD:GT:SGT:SF:SV:SIG:MT:PAC	91,76,0,1:1:1:2:0/0:./.:.:0	9,20,1,0:1:1:2:0/0:./.:.:0:0:.:.	64,44,1,1:1:1:2:0/0:./.:.:0:0:.:.	53,56,4,2:1:1:2:0/0:./.:.:0:0:.:.	6,10,2,3:1:1:2:0/0:0/1:0.5:0:0:.:.
chr4_ref_v2	211153	.	GA	G	.	PASS	IntersectsRepeat=1;RepeatCorrectionApplied=1	SAC:ACF:DF:PD:GT:SGT:SF:SV:SIG:MT:PAC	27,47,6,7:1:1:2:0/0:0/1:0.125:0	7,9,7,16:1:1:2:0/1:./.:.:0:1:g.211154delA:0	28,55,8,11:1:1:2:0/0:./.:.:0:0:.:.	13,25,22,32:1:1:2:0/1:./.:.:0:1:g.211154delA:0	11,15,1,5:1:1:2:0/0:./.:.:0:0:.:.
chr4_ref_v2	211254	.	C	CAT	.	PASS	IntersectsRepeat=1;RepeatCorrectionApplied=1	SAC:ACF:DF:PD:GT:SGT:SF:SV:SIG:MT:PAC	58,51,0,0:1:1:2:0/0:./.:.:0	5,3,5,7:1:1:2:0/1:1/1:0.5:0:1:g.211254_211255insAT:0	30,33,21,15:1:1:2:0/1:0/0:0.25:0:1:g.211254_211255insAT:0	19,21,19,12:1:1:2:0/1:./.:.:0:1:g.211254_211255insAT:0	2,1,6,3:1:0:2:./.:./.:.:0:1:.:.
chr4_ref_v2	212379	.	GTTT	G,GTTTT	.	PASS	IntersectsRepeat=1;RepeatCorrectionApplied=1	SAC:ACF:DF:PD:GT:SGT:SF:SV:SIG:MT:PAC	0,22,0,1,12,7:1:1:2:0/2:2/2:0.25:0	0,0,0,0,0,0:0:0:2:./.:./.:.:0:0:.:.	2,20,2,30,8,4:1:1:2:1/2:0/1:0.25:0:0:.:.	1,20,1,31,5,4:1:1:2:1/2:0/1:0.5:0:0:.:.	0,7,0,2,2,3:1:0:2:./.:./.:.:0:0:.:.
chr4_ref_v2	212525	.	TA	T	.	PASS	IntersectsRepeat=1;RepeatCorrectionApplied=1	SAC:ACF:DF:PD:GT:SGT:SF:SV:SIG:MT:PAC	69,71,5,1:1:1:2:0/0:./.:.:0	20,19,1,0:1:1:2:0/0:./.:.:0:0:.:.	32,22,27,38:1:1:2:0/1:./.:.:0:1:g.212526delA:0	45,61,4,4:1:1:2:0/0:./.:.:0:0:.:.	10,11,0,0:1:1:2:0/0:./.:.:0:0:.:.
chr4_ref_v2	212624	.	CA	C	.	PASS	IntersectsRepeat=1;RepeatCorrectionApplied=1	SAC:ACF:DF:PD:GT:SGT:SF:SV:SIG:MT:PAC	67,80,3,2:1:1:2:0/0:./.:.:0	12,25,1,0:1:1:2:0/0:./.:.:0:0:.:.	53,68,1,4:1:1:2:0/0:./.:.:0:0:.:.	49,57,1,3:1:1:2:0/0:./.:.:0:0:.:.	7,13,3,1:1:1:2:0/0:0/1:0.125:0:0:.:.
chr4_ref_v2	214065	.	A	G	.	PASS	IntersectsRepeat=1;RepeatCorrectionApplied=0	SAC:ACF:DF:PD:GT:SGT:SF:SV:SIG:MT:PAC	103,87,0,0:1:1:2:0/0:./.:.:0	14,23,0,0:1:1:2:0/0:./.:.:0:0:.:.	54,74,0,0:1:1:2:0/0:./.:.:0:0:.:.	66,65,0,0:1:1:2:0/0:./.:.:0:0:.:.	16,8,2,4:1:1:2:0/0:0/1:0.5:0:0:.:.
chr4_ref_v2	214434	.	A	T	.	PASS	IntersectsRepeat=1;RepeatCorrectionApplied=0	SAC:ACF:DF:PD:GT:SGT:SF:SV:SIG:MT:PAC	101,66,0,0:1:1:2:0/0:./.:.:0	22,13,0,0:1:1:2:0/0:./.:.:0:0:.:.	81,60,0,0:1:1:2:0/0:./.:.:0:0:.:.	51,46,0,0:1:1:2:0/0:./.:.:0:0:.:.	9,6,1,2:1:0:2:./.:./.:.:0:0:.:.
chr4_ref_v2	214727	.	C	A	.	PASS	IntersectsRepeat=0;RepeatCorrectionApplied=0	SAC:ACF:DF:PD:GT:SGT:SF:SV:SIG:MT:PAC	77,53,0,0:1:1:2:0/0:./.:.:0	8,6,9,10:1:1:2:0/1:1/1:0.125:0:1:g.214727C>A:0	70,43,0,0:1:1:2:0/0:./.:.:0:0:.:.	65,49,0,0:1:1:2:0/0:./.:.:0:0:.:.	13,4,0,0:1:0:2:./.:./.:.:0:0:.:.
chr4_ref_v2	215234	.	GC	G	.	PASS	IntersectsRepeat=1;RepeatCorrectionApplied=1	SAC:ACF:DF:PD:GT:SGT:SF:SV:SIG:MT:PAC	41,64,0,0:1:1:2:0/0:./.:.:0	9,11,0,0:1:1:2:0/0:./.:.:0:0:.:.	42,51,0,0:1:1:2:0/0:./.:.:0:0:.:.	21,24,17,25:1:1:2:0/1:./.:.:0:1:g.215235delC:0	7,7,0,0:1:0:2:./.:./.:.:0:0:.:.
chr4_ref_v2	216432	.	TA	T	.	PASS	IntersectsRepeat=1;RepeatCorrectionApplied=1	SAC:ACF:DF:PD:GT:SGT:SF:SV:SIG:MT:PAC	69,73,1,3:1:1:2:0/0:./.:.:0	0,2,23,24:1:1:2:1/1:0/1:0.125:0:1:g.216433delA,g.216433delA:0,1	31,28,30,32:1:1:2:0/1:./.:.:0:1:g.216433delA:0	51,61,5,8:1:1:2:0/0:./.:.:0:0:.:.	20,8,0,0:1:1:2:0/0:./.:.:0:0:.:.
chr4_ref_v2	218440	.	G	T	.	PASS	IntersectsRepeat=0;RepeatCorrectionApplied=0	SAC:ACF:DF:PD:GT:SGT:SF:SV:SIG:MT:PAC	92,75,3,0:1:1:2:0/0:./.:.:0	30,21,0,0:1:1:2:0/0:./.:.:0:0:.:.	66,56,0,0:1:1:2:0/0:./.:.:0:0:.:.	64,43,0,0:1:1:2:0/0:./.:.:0:0:.:.	9,5,3,5:1:1:2:0/1:0/0:0.25:0:1:g.218440G>T:0
chr4_ref_v2	225617	.	A	G	.	PASS	IntersectsRepeat=0;RepeatCorrectionApplied=0	SAC:ACF:DF:PD:GT:SGT:SF:SV:SIG:MT:PAC	48,83,0,0:1:1:2:0/0:./.:.:0	15,12,10,15:1:1:2:0/1:./.:.:0:1:g.225617A>G:0	71,70,0,0:1:1:2:0/0:./.:.:0:0:.:.	57,60,0,0:1:1:2:0/0:./.:.:0:0:.:.	10,9,0,0:1:0:2:./.:./.:.:0:0:.:.
chr4_ref_v2	226755	.	CATAT	C,CAT	.	PASS	IntersectsRepeat=1;RepeatCorrectionApplied=1	SAC:ACF:DF:PD:GT:SGT:SF:SV:SIG:MT:PAC	7,4,3,3,4,2:1:1:2:0/2:0/1:0.5:0	5,1,0,4,0,5:1:0:2:./.:./.:.:0:0:.:.	9,9,5,3,0,1:1:1:2:0/1:0/0:0.25:0:0:.:.	7,8,0,2,0,5:1:1:2:0/0:0/2:0.25:0:0:.:.	0,0,0,0,0,1:0:0:2:./.:./.:.:0:0:.:.
chr4_ref_v2	228927	.	C	T	.	PASS	IntersectsRepeat=1;RepeatCorrectionApplied=0	SAC:ACF:DF:PD:GT:SGT:SF:SV:SIG:MT:PAC	76,116,0,0:1:1:2:0/0:./.:.:0	23,21,0,0:1:1:2:0/0:./.:.:0:0:.:.	67,72,0,0:1:1:2:0/0:./.:.:0:0:.:.	74,73,0,0:1:1:2:0/0:./.:.:0:0:.:.	10,8,2,2:1:1:2:0/0:0/1:0.5:0:0:.:.
chr4_ref_v2	230483	.	AT	A	.	PASS	IntersectsRepeat=1;RepeatCorrectionApplied=1	SAC:ACF:DF:PD:GT:SGT:SF:SV:SIG:MT:PAC	65,74,0,0:1:1:2:0/0:./.:.:0	11,19,0,0:1:1:2:0/0:./.:.:0:0:.:.	27,46,27,52:1:1:2:0/1:./.:.:0:1:g.230484delT:0	45,75,0,0:1:1:2:0/0:./.:.:0:0:.:.	8,9,0,0:1:0:2:./.:./.:.:0:0:.:.
chr4_ref_v2	232108	.	A	AT	.	PASS	IntersectsRepeat=1;RepeatCorrectionApplied=1	SAC:ACF:DF:PD:GT:SGT:SF:SV:SIG:MT:PAC	75,109,1,1:1:1:2:0/0:./.:.:0	9,8,9,13:1:1:2:0/1:1/1:0.25:0:1:g.232108_232109insT:0	53,78,0,0:1:1:2:0/0:./.:.:0:0:.:.	50,50,1,0:1:1:2:0/0:./.:.:0:0:.:.	7,11,0,0:1:0:2:./.:./.:.:0:0:.:.
chr4_ref_v2	232245	.	GT	G,GTT	.	PASS	IntersectsRepeat=1;RepeatCorrectionApplied=1	SAC:ACF:DF:PD:GT:SGT:SF:SV:SIG:MT:PAC	67,68,2,2,1,2:1:1:2:0/0:./.:.:0	28,18,1,1,7,1:1:1:2:0/0:0/2:0.25:0:0:.:.	7,4,77,55,1,0:1:1:2:1/1:0/1:0.125:0:1:g.232246delT,g.232246delT:0,1	30,20,39,29,2,1:1:1:2:0/1:./.:.:0:1:g.232246delT:0	5,5,0,0,1,2:1:0:2:./.:./.:.:0:0:.:.
chr4_ref_v2	233859	.	CT	C	.	PASS	IntersectsRepeat=1;RepeatCorrectionApplied=1	SAC:ACF:DF:PD:GT:SGT:SF:SV:SIG:MT:PAC	74,89,2,0:1:1:2:0/0:./.:.:0	22,25,0,0:1:1:2:0/0:./.:.:0:0:.:.	28,31,32,47:1:1:2:0/1:1/1:0.125:0:1:g.233860delT:0	46,67,0,2:1:1:2:0/0:./.:.:0:0:.:.	11,12,0,0:1:1:2:0/0:./.:.:0:0:.:.
chr4_ref_v2	239688	.	A	C	.	PASS	IntersectsRepeat=0;RepeatCorrectionApplied=0	SAC:ACF:DF:PD:GT:SGT:SF:SV:SIG:MT:PAC	57,2,0,9:1:1:2:0/0:0/1:0.25:0	9,1,0,2:1:0:2:./.:./.:.:0:0:.:.	54,4,0,6:1:1:2:0/0:0/1:0.25:0:0:.:.	42,4,0,2:1:1:2:0/0:0/1:0.125:0:0:.:.	6,0,0,0:0:0:2:./.:./.:.:0:0:.:.
chr4_ref_v2	240077	.	CAT	C,CATAT	.	PASS	IntersectsRepeat=1;RepeatCorrectionApplied=1	SAC:ACF:DF:PD:GT:SGT:SF:SV:SIG:MT:PAC	41,27,11,5,4,2:1:1:2:0/0:0/1:0.25:0	5,4,9,7,1,0:1:1:2:0/1:1/1:0.125:0:0:.:.	42,44,4,5,10,5:1:1:2:0/0:0/2:0.125:0:0:.:.	40,25,7,6,3,3:1:1:2:0/0:./.:.:0:0:.:.	3,8,0,2,0,1:1:0:2:./.:./.:.:0:0:.:.
chr4_ref_v2	245965	.	C	T	.	PASS	IntersectsRepeat=0;RepeatCorrectionApplied=0	SAC:ACF:DF:PD:GT:SGT:SF:SV:SIG:MT:PAC	46,97,0,0:1:1:2:0/0:./.:.:0	7,11,4,14:1:1:2:0/1:./.:.:0:1:g.245965C>T:0	32,71,0,0:1:1:2:0/0:./.:.:0:0:.:.	34,48,0,0:1:1:2:0/0:./.:.:0:0:.:.	12,4,0,0:1:0:2:./.:./.:.:0:0:.:.
chr4_ref_v2	248278	.	A	G	.	PASS	IntersectsRepeat=0;RepeatCorrectionApplied=0	SAC:ACF:DF:PD:GT:SGT:SF:SV:SIG:MT:PAC	110,73,0,0:1:1:2:0/0:./.:.:0	24,17,0,0:1:1:2:0/0:./.:.:0:0:.:.	92,59,0,0:1:1:2:0/0:./.:.:0:0:.:.	70,54,0,0:1:1:2:0/0:./.:.:0:0:.:.	8,8,3,1:1:1:2:0/0:0/1:0.5:0:0:.:.
chr4_ref_v2	248385	.	CT	C	.	PASS	IntersectsRepeat=1;RepeatCorrectionApplied=1	SAC:ACF:DF:PD:GT:SGT:SF:SV:SIG:MT:PAC	81,122,0,0:1:1:2:0/0:./.:.:0	19,30,0,0:1:1:2:0/0:./.:.:0:0:.:.	69,88,0,0:1:1:2:0/0:./.:.:0:0:.:.	30,43,34,35:1:1:2:0/1:./.:.:0:1:g.248386delT:0	21,10,0,0:1:1:2:0/0:./.:.:0:0:.:.
chr4_ref_v2	250943	.	C	A	.	PASS	IntersectsRepeat=0;RepeatCorrectionApplied=0	SAC:ACF:DF:PD:GT:SGT:SF:SV:SIG:MT:PAC	90,125,1,1:1:1:2:0/0:./.:.:0	16,13,0,0:1:1:2:0/0:./.:.:0:0:.:.	74,39,0,0:1:1:2:0/0:./.:.:0:0:.:.	58,39,0,0:1:1:2:0/0:./.:.:0:0:.:.	10,8,2,2:1:1:2:0/0:0/1:0.5:0:0:.:.
chr4_ref_v2	256519	.	T	C	.	PASS	IntersectsRepeat=1;RepeatCorrectionApplied=0	SAC:ACF:DF:PD:GT:SGT:SF:SV:SIG:MT:PAC	92,82,0,0:1:1:2:0/0:./.:.:0	15,17,0,0:1:1:2:0/0:./.:.:0:0:.:.	71,60,0,0:1:1:2:0/0:./.:.:0:0:.:.	62,60,0,0:1:1:2:0/0:./.:.:0:0:.:.	7,4,2,2:1:0:2:./.:./.:.:0:1:.:.
chr4_ref_v2	260841	.	A	G	.	PASS	IntersectsRepeat=1;RepeatCorrectionApplied=0	SAC:ACF:DF:PD:GT:SGT:SF:SV:SIG:MT:PAC	86,103,0,0:1:1:2:0/0:./.:.:0	18,19,0,0:1:1:2:0/0:./.:.:0:0:.:.	20,23,24,25:1:1:2:0/1:1/1:0.125:0:1:g.260841A>G:0	60,46,0,0:1:1:2:0/0:./.:.:0:0:.:.	10,13,0,0:1:1:2:0/0:./.:.:0:0:.:.
chr4_ref_v2	269046	.	A	G	.	PASS	IntersectsRepeat=1;RepeatCorrectionApplied=0	SAC:ACF:DF:PD:GT:SGT:SF:SV:SIG:MT:PAC	88,107,2,0:1:1:2:0/0:./.:.:0	20,15,0,0:1:1:2:0/0:./.:.:0:0:.:.	71,56,0,0:1:1:2:0/0:./.:.:0:0:.:.	56,57,0,0:1:1:2:0/0:./.:.:0:0:.:.	11,10,2,1:1:1:2:0/0:0/1:0.25:0:0:.:.
chr4_ref_v2	270133	.	CA	C,CAA	.	PASS	IntersectsRepeat=1;RepeatCorrectionApplied=1	SAC:ACF:DF:PD:GT:SGT:SF:SV:SIG:MT:PAC	49,34,6,9,4,4:1:1:2:0/0:./.:.:0	8,4,3,6,0,0:1:1:2:0/0:0/1:0.25:0:0:.:.	31,31,4,7,8,7:1:1:2:0/0:0/2:0.5:0:0:.:.	31,31,6,4,10,9:1:1:2:0/2:2/2:0.25:0:0:.:.	1,2,6,2,2,0:1:0:2:./.:./.:.:0:0:.:.
chr4_ref_v2	271312	.	C	T	.	PASS	IntersectsRepeat=0;RepeatCorrectionApplied=0	SAC:ACF:DF:PD:GT:SGT:SF:SV:SIG:MT:PAC	109,95,1,0:1:1:2:0/0:./.:.:0	11,18,0,0:1:1:2:0/0:./.:.:0:0:.:.	54,57,0,1:1:1:2:0/0:./.:.:0:0:.:.	43,44,0,0:1:1:2:0/0:./.:.:0:0:.:.	4,4,2,0:1:0:2:./.:./.:.:0:0:.:.
chr4_ref_v2	274869	.	A	G	.	PASS	IntersectsRepeat=1;RepeatCorrectionApplied=0	SAC:ACF:DF:PD:GT:SGT:SF:SV:SIG:MT:PAC	109,72,0,0:1:1:2:0/0:./.:.:0	23,10,0,0:1:1:2:0/0:./.:.:0:0:.:.	82,59,0,0:1:1:2:0/0:./.:.:0:0:.:.	85,47,0,0:1:1:2:0/0:./.:.:0:0:.:.	8,4,1,2:1:0:2:./.:./.:.:0:0:.:.
chr4_ref_v2	278644	.	A	T	.	PASS	IntersectsRepeat=0;RepeatCorrectionApplied=0	SAC:ACF:DF:PD:GT:SGT:SF:SV:SIG:MT:PAC	0,1,104,98:1:1:2:1/1:./.:.:0	0,0,14,15:1:1:2:1/1:./.:.:0:0:.:.	1,0,58,50:1:1:2:1/1:./.:.:0:0:.:.	1,0,47,64:1:1:2:1/1:./.:.:0:0:.:.	0,0,8,7:1:0:2:./.:./.:.:0:0:.:.
chr4_ref_v2	278646	.	G	A	.	PASS	IntersectsRepeat=0;RepeatCorrectionApplied=0	SAC:ACF:DF:PD:GT:SGT:SF:SV:SIG:MT:PAC	0,1,105,96:1:1:2:1/1:./.:.:0	0,0,15,15:1:1:2:1/1:./.:.:0:0:.:.	0,0,61,49:1:1:2:1/1:./.:.:0:0:.:.	1,0,49,64:1:1:2:1/1:./.:.:0:0:.:.	0,0,8,6:1:0:2:./.:./.:.:0:0:.:.
chr4_ref_v2	278841	.	TA	T	.	PASS	IntersectsRepeat=1;RepeatCorrectionApplied=1	SAC:ACF:DF:PD:GT:SGT:SF:SV:SIG:MT:PAC	86,119,0,0:1:1:2:0/0:./.:.:0	14,13,0,0:1:1:2:0/0:./.:.:0:0:.:.	32,37,25,29:1:1:2:0/1:0/0:0.125:0:1:g.278842delA:0	52,52,0,0:1:1:2:0/0:./.:.:0:0:.:.	9,10,0,0:1:0:2:./.:./.:.:0:0:.:.
chr4_ref_v2	283224	.	GAA	G,GA	.	PASS	IntersectsRepeat=1;RepeatCorrectionApplied=1	SAC:ACF:DF:PD:GT:SGT:SF:SV:SIG:MT:PAC	70,68,0,0,9,5:1:1:2:0/0:./.:.:0	13,4,2,1,7,5:1:1:2:0/0:0/2:0.5:0:0:.:.	23,23,32,23,4,1:1:1:2:0/1:1/1:0.125:0:1:g.283225_283226delAA:0	41,36,0,1,3,4:1:1:2:0/0:./.:.:0:0:.:.	7,10,0,0,1,0:1:0:2:./.:./.:.:0:0:.:.
chr4_ref_v2	283552	.	G	T	.	PASS	IntersectsRepeat=1;RepeatCorrectionApplied=0	SAC:ACF:DF:PD:GT:SGT:SF:SV:SIG:MT:PAC	100,83,0,0:1:1:2:0/0:./.:.:0	21,37,0,0:1:1:2:0/0:./.:.:0:0:.:.	74,86,0,0:1:1:2:0/0:./.:.:0:0:.:.	51,60,0,0:1:1:2:0/0:./.:.:0:0:.:.	8,10,1,2:1:1:2:0/0:0/1:0.25:0:0:.:.
chr4_ref_v2	286821	.	CTT	C,CT	.	PASS	IntersectsRepeat=1;RepeatCorrectionApplied=1	SAC:ACF:DF:PD:GT:SGT:SF:SV:SIG:MT:PAC	15,8,19,11,15,2:1:1:2:0/1:0/2:0.25:0	0,0,24,9,0,0:1:1:2:1/1:./.:.:0:0:.:.	4,2,12,12,34,13:1:1:2:2/2:0/2:0.125:0:1:.:.	21,9,6,5,13,7:1:1:2:0/1:0/0:0.5:0:0:.:.	6,6,0,3,1,0:1:0:2:./.:./.:.:0:0:.:.
chr4_ref_v2	299977	.	GAA	G,GA	.	PASS	IntersectsRepeat=1;RepeatCorrectionApplied=1	SAC:ACF:DF:PD:GT:SGT:SF:SV:SIG:MT:PAC	5,4,2,7,42,52:1:1:2:2/2:0/2:0.125:0	0,0,9,15,0,1:1:1:2:1/1:./.:.:0:1:g.299977_299980A>,g.299977_299980A>:0,1	2,7,23,34,30,36:1:1:2:2/2:1/2:0.5:0:1:.:	17,35,2,4,17,27:1:1:2:0/2:0/0:0.5:0:1:g.299977_299979>A:0	1,1,1,0,6,6:1:0:2:./.:./.:.:0:0:.:.
chr4_ref_v2	302262	.	GA	G	.	PASS	IntersectsRepeat=1;RepeatCorrectionApplied=1	SAC:ACF:DF:PD:GT:SGT:SF:SV:SIG:MT:PAC	38,25,40,22:1:1:2:0/1:0/0:0.125:0	12,8,5,3:1:1:2:0/0:./.:.:0:0:.:.	80,55,6,3:1:1:2:0/0:./.:.:0:1:g.302262_302264>A:1	46,50,8,10:1:1:2:0/0:./.:.:0:1:g.302262_302264>A:1	7,3,12,9:1:1:2:0/1:1/1:0.25:0:0:.:.
chr4_ref_v2	302275	.	TA	T	.	PASS	IntersectsRepeat=1;RepeatCorrectionApplied=1	SAC:ACF:DF:PD:GT:SGT:SF:SV:SIG:MT:PAC	95,57,4,2:1:1:2:0/0:./.:.:0	16,14,3,0:1:1:2:0/0:0/1:0.125:0:0:.:.	43,31,38,33:1:1:2:0/1:0/0:0.125:0:1:g.302276delA:0	57,61,0,1:1:1:2:0/0:./.:.:0:0:.:.	19,16,0,0:1:1:2:0/0:./.:.:0:0:.:.
chr4_ref_v2	302949	.	AT	A	.	PASS	IntersectsRepeat=1;RepeatCorrectionApplied=1	SAC:ACF:DF:PD:GT:SGT:SF:SV:SIG:MT:PAC	60,47,5,4:1:1:2:0/0:./.:.:0	13,15,1,0:1:1:2:0/0:./.:.:0:0:.:.	23,12,21,26:1:1:2:0/1:./.:.:0:1:g.302950delT:0	37,36,1,1:1:1:2:0/0:./.:.:0:0:.:.	8,11,1,1:1:1:2:0/0:./.:.:0:0:.:.
chr4_ref_v2	310232	.	GA	G	.	PASS	IntersectsRepeat=1;RepeatCorrectionApplied=1	SAC:ACF:DF:PD:GT:SGT:SF:SV:SIG:MT:PAC	75,61,6,6:1:1:2:0/0:./.:.:0	8,3,11,11:1:1:2:0/1:1/1:0.25:0:1:g.310233delA:0	45,46,8,7:1:1:2:0/0:./.:.:0:0:.:.	37,30,11,12:1:1:2:0/0:./.:.:0:0:.:.	5,2,0,2:1:0:2:./.:./.:.:0:0:.:.
chr4_ref_v2	310596	.	ATT	A,AT	.	PASS	IntersectsRepeat=1;RepeatCorrectionApplied=1	SAC:ACF:DF:PD:GT:SGT:SF:SV:SIG:MT:PAC	32,40,0,0,32,20:1:1:2:0/2:0/0:0.125:0	3,5,7,6,0,0:1:1:2:0/1:1/1:0.25:0:1:g.310596_310599T>:0	34,52,0,0,2,0:1:1:2:0/0:./.:.:0:1:g.310596_310598>T:1	24,26,0,0,0,0:1:1:2:0/0:./.:.:0:0:.:.	8,7,0,0,3,4:1:1:2:0/2:0/0:0.5:0:0:.:.
chr4_ref_v2	312457	.	C	CT	.	PASS	IntersectsRepeat=1;RepeatCorrectionApplied=1	SAC:ACF:DF:PD:GT:SGT:SF:SV:SIG:MT:PAC	54,75,1,3:1:1:2:0/0:./.:.:0	18,12,2,0:1:1:2:0/0:0/1:0.125:0:0:.:.	21,28,19,25:1:1:2:0/1:1/1:0.125:0:1:g.312457_312458insT:0	38,47,2,3:1:1:2:0/0:./.:.:0:0:.:.	5,12,0,1:1:0:2:./.:./.:.:0:0:.:.
chr4_ref_v2	312773	.	G	T	.	PASS	IntersectsRepeat=0;RepeatCorrectionApplied=0	SAC:ACF:DF:PD:GT:SGT:SF:SV:SIG:MT:PAC	60,74,1,0:1:1:2:0/0:./.:.:0	17,19,0,0:1:1:2:0/0:./.:.:0:0:.:.	44,76,0,0:1:1:2:0/0:./.:.:0:0:.:.	36,52,0,0:1:1:2:0/0:./.:.:0:0:.:.	7,7,1,4:1:0:2:./.:./.:.:0:0:.:.
chr4_ref_v2	314243	.	TAA	T,TA	.	PASS	IntersectsRepeat=1;RepeatCorrectionApplied=1	SAC:ACF:DF:PD:GT:SGT:SF:SV:SIG:MT:PAC	22,38,0,0,36,51:1:1:2:0/2:2/2:0.125:0	9,8,10,10,0,2:1:1:2:0/1:./.:.:0:1:g.314243_314246A>:0	35,64,0,0,4,10:1:1:2:0/0:./.:.:0:1:g.314243_314245>A:1	16,26,21,36,2,3:1:1:2:0/1:1/1:0.125:0:1:g.314243_314246A>:0	3,6,0,1,6,6:1:1:2:0/2:./.:.:0:0:.:.
chr4_ref_v2	314802	.	G	T	.	PASS	IntersectsRepeat=0;RepeatCorrectionApplied=0	SAC:ACF:DF:PD:GT:SGT:SF:SV:SIG:MT:PAC	74,90,0,0:1:1:2:0/0:./.:.:0	15,19,0,0:1:1:2:0/0:./.:.:0:0:.:.	76,81,0,0:1:1:2:0/0:./.:.:0:0:.:.	20,23,17,31:1:1:2:0/1:./.:.:0:1:g.314802G>T:0	5,16,0,0:1:1:2:0/0:./.:.:0:0:.:.
chr4_ref_v2	315002	.	A	C	.	PASS	IntersectsRepeat=1;RepeatCorrectionApplied=0	SAC:ACF:DF:PD:GT:SGT:SF:SV:SIG:MT:PAC	64,21,0,21:1:1:2:0/0:0/1:0.5:0	14,4,0,7:1:1:2:0/0:0/1:0.5:0:0:.:.	51,28,0,28:1:1:2:0/0:0/1:0.5:0:0:.:.	39,19,1,10:1:1:2:0/0:0/1:0.25:0:0:.:.	10,6,0,1:1:0:2:./.:./.:.:0:0:.:.
chr4_ref_v2	315011	.	CT	C	.	PASS	IntersectsRepeat=1;RepeatCorrectionApplied=1	SAC:ACF:DF:PD:GT:SGT:SF:SV:SIG:MT:PAC	36,47,3,3:1:1:2:0/0:./.:.:0	8,14,2,1:1:1:2:0/0:./.:.:0:0:.:.	27,56,1,5:1:1:2:0/0:./.:.:0:0:.:.	27,25,4,5:1:1:2:0/0:./.:.:0:0:.:.	8,6,0,2:1:0:2:./.:./.:.:0:0:.:.
chr4_ref_v2	315211	.	T	C	.	PASS	IntersectsRepeat=1;RepeatCorrectionApplied=0	SAC:ACF:DF:PD:GT:SGT:SF:SV:SIG:MT:PAC	83,103,0,0:1:1:2:0/0:./.:.:0	9,20,0,0:1:1:2:0/0:./.:.:0:0:.:.	53,77,0,0:1:1:2:0/0:./.:.:0:0:.:.	47,83,0,0:1:1:2:0/0:./.:.:0:0:.:.	9,13,3,2:1:1:2:0/0:0/1:0.5:0:0:.:.
chr4_ref_v2	316790	.	A	C	.	PASS	IntersectsRepeat=1;RepeatCorrectionApplied=0	SAC:ACF:DF:PD:GT:SGT:SF:SV:SIG:MT:PAC	96,92,0,0:1:1:2:0/0:./.:.:0	9,17,0,0:1:1:2:0/0:./.:.:0:0:.:.	60,75,0,0:1:1:2:0/0:./.:.:0:0:.:.	62,67,0,0:1:1:2:0/0:./.:.:0:0:.:.	8,8,1,3:1:1:2:0/0:0/1:0.5:0:0:.:.
chr4_ref_v2	320589	.	C	T	.	PASS	IntersectsRepeat=1;RepeatCorrectionApplied=0	SAC:ACF:DF:PD:GT:SGT:SF:SV:SIG:MT:PAC	82,84,0,0:1:1:2:0/0:./.:.:0	11,9,0,0:1:1:2:0/0:./.:.:0:0:.:.	52,53,0,0:1:1:2:0/0:./.:.:0:0:.:.	44,39,0,0:1:1:2:0/0:./.:.:0:0:.:.	8,9,2,1:1:1:2:0/0:0/1:0.25:0:0:.:.
chr4_ref_v2	320917	.	GA	G	.	PASS	IntersectsRepeat=0;RepeatCorrectionApplied=0	SAC:ACF:DF:PD:GT:SGT:SF:SV:SIG:MT:PAC	85,66,0,0:1:1:2:0/0:./.:.:0	20,19,0,0:1:1:2:0/0:./.:.:0:0:.:.	55,40,0,0:1:1:2:0/0:./.:.:0:0:.:.	52,51,0,0:1:1:2:0/0:./.:.:0:0:.:.	11,8,2,1:1:1:2:0/0:0/1:0.25:0:0:.:.
chr4_ref_v2	321522	.	CA	C	.	PASS	IntersectsRepeat=1;RepeatCorrectionApplied=1	SAC:ACF:DF:PD:GT:SGT:SF:SV:SIG:MT:PAC	75,52,1,2:1:1:2:0/0:./.:.:0	23,7,0,0:1:1:2:0/0:./.:.:0:0:.:.	30,21,28,15:1:1:2:0/1:0/0:0.125:0:1:g.321523delA:0	46,37,4,3:1:1:2:0/0:./.:.:0:0:.:.	9,7,0,0:1:0:2:./.:./.:.:0:0:.:.
chr4_ref_v2	321809	.	CT	C,CTT	.	PASS	IntersectsRepeat=1;RepeatCorrectionApplied=1	SAC:ACF:DF:PD:GT:SGT:SF:SV:SIG:MT:PAC	55,52,2,2,1,1:1:1:2:0/0:./.:.:0	8,10,8,7,0,2:1:1:2:0/1:0/2:0.125:0:1:g.321810delT:0	77,37,4,1,3,1:1:1:2:0/0:./.:.:0:0:.:.	29,19,3,1,18,14:1:1:2:0/2:0/0:0.125:0:1:g.321809_321810insT:0	8,4,4,1,0,0:1:0:2:./.:./.:.:0:0:.:.
chr4_ref_v2	323616	.	GAT	G	.	PASS	IntersectsRepeat=1;RepeatCorrectionApplied=1	SAC:ACF:DF:PD:GT:SGT:SF:SV:SIG:MT:PAC	15,21,4,10:1:1:2:0/0:0/1:0.125:0	7,9,0,1:1:0:2:./.:./.:.:0:0:.:.	11,11,11,15:1:1:2:0/1:1/1:0.125:0:0:.:.	9,12,7,20:1:1:2:0/1:1/1:0.125:0:0:.:.	3,2,2,2:1:0:2:./.:./.:.:0:0:.:.
chr4_ref_v2	324189	.	C	T	.	PASS	IntersectsRepeat=0;RepeatCorrectionApplied=0	SAC:ACF:DF:PD:GT:SGT:SF:SV:SIG:MT:PAC	86,81,0,0:1:1:2:0/0:./.:.:0	16,17,0,0:1:1:2:0/0:./.:.:0:0:.:.	48,52,0,0:1:1:2:0/0:./.:.:0:0:.:.	37,40,0,0:1:1:2:0/0:./.:.:0:0:.:.	9,10,2,2:1:1:2:0/0:0/1:0.25:0:0:.:.
chr4_ref_v2	325217	.	G	GT	.	PASS	IntersectsRepeat=1;RepeatCorrectionApplied=1	SAC:ACF:DF:PD:GT:SGT:SF:SV:SIG:MT:PAC	85,80,0,0:1:1:2:0/0:./.:.:0	6,5,9,7:1:1:2:0/1:1/1:0.125:0:1:g.325217_325218insT:0	52,74,0,0:1:1:2:0/0:./.:.:0:0:.:.	52,40,0,0:1:1:2:0/0:./.:.:0:0:.:.	14,15,0,0:1:1:2:0/0:./.:.:0:0:.:.
chr4_ref_v2	329580	.	TTA	T,TTATA	.	PASS	IntersectsRepeat=1;RepeatCorrectionApplied=1	SAC:ACF:DF:PD:GT:SGT:SF:SV:SIG:MT:PAC	26,14,3,3,4,3:1:1:2:0/0:0/2:0.125:0	8,3,5,4,1,0:1:1:2:0/0:0/1:0.5:0:0:.:.	29,18,9,3,10,6:1:1:2:0/0:0/2:0.25:0:0:.:.	16,8,21,9,3,3:1:1:2:0/1:0/2:0.125:0:1:g.329581_329582delTA:0	2,1,1,1,0,1:1:0:2:./.:./.:.:0:0:.:.
chr4_ref_v2	331549	.	C	T	.	PASS	IntersectsRepeat=0;RepeatCorrectionApplied=0	SAC:ACF:DF:PD:GT:SGT:SF:SV:SIG:MT:PAC	81,96,0,0:1:1:2:0/0:./.:.:0	11,13,0,0:1:1:2:0/0:./.:.:0:0:.:.	50,64,0,0:1:1:2:0/0:./.:.:0:0:.:.	47,38,0,0:1:1:2:0/0:./.:.:0:0:.:.	4,4,2,1:1:0:2:./.:./.:.:0:1:.:.
chr4_ref_v2	332924	.	GA	G	.	PASS	IntersectsRepeat=1;RepeatCorrectionApplied=1	SAC:ACF:DF:PD:GT:SGT:SF:SV:SIG:MT:PAC	86,105,0,2:1:1:2:0/0:./.:.:0	23,27,0,0:1:1:2:0/0:./.:.:0:0:.:.	57,77,5,4:1:1:2:0/0:./.:.:0:0:.:.	53,58,1,1:1:1:2:0/0:./.:.:0:0:.:.	6,13,1,3:1:1:2:0/0:0/1:0.25:0:0:.:.
chr4_ref_v2	336145	.	CTTT	C,CT,CTT,CTTTTT	.	PASS	IntersectsRepeat=1;RepeatCorrectionApplied=1	SAC:ACF:DF:PD:GT:SGT:SF:SV:SIG:MT:PAC	2,1,0,0,1,2,6,2,4,5:1:1:2:3/4:0/3:0.25:0	0,0,2,0,2,0,0,1,0,0:1:0:2:./.:./.:.:0:0:.:.	0,1,11,7,1,3,4,2,2,0:1:1:2:1/3:1/1:0.25:0:0:.:.	0,0,5,4,8,6,5,4,0,0:1:1:2:2/3:1/3:0.125:0:0:.:.	0,0,0,0,1,0,1,0,0,2:1:0:2:./.:./.:.:0:0:.:.
chr4_ref_v2	343943	.	G	GTA,GTATA	.	PASS	IntersectsRepeat=1;RepeatCorrectionApplied=1	SAC:ACF:DF:PD:GT:SGT:SF:SV:SIG:MT:PAC	10,20,18,22,1,4:1:1:2:0/1:1/1:0.5:0	1,1,1,6,4,2:1:0:2:./.:./.:.:0:0:.:.	26,31,11,12,2,4:1:1:2:0/1:0/0:0.25:0:0:.:.	17,21,7,16,2,3:1:1:2:0/1:0/0:0.125:0:0:.:.	2,0,1,0,2,1:1:0:2:./.:./.:.:0:0:.:.
chr4_ref_v2	344166	.	CT	C	.	PASS	IntersectsRepeat=1;RepeatCorrectionApplied=1	SAC:ACF:DF:PD:GT:SGT:SF:SV:SIG:MT:PAC	45,37,52,39:1:1:2:0/1:./.:.:0	5,11,12,9:1:1:2:0/1:./.:.:0:0:.:.	25,31,23,23:1:1:2:0/1:0/0:0.25:0:0:.:.	19,14,27,22:1:1:2:0/1:1/1:0.125:0:0:.:.	2,1,3,5:1:0:2:./.:./.:.:0:0:.:.
chr4_ref_v2	344775	.	C	T	.	PASS	IntersectsRepeat=0;RepeatCorrectionApplied=0	SAC:ACF:DF:PD:GT:SGT:SF:SV:SIG:MT:PAC	49,50,0,0:1:1:2:0/0:./.:.:0	19,18,0,0:1:1:2:0/0:./.:.:0:0:.:.	51,50,0,0:1:1:2:0/0:./.:.:0:0:.:.	49,36,0,0:1:1:2:0/0:./.:.:0:0:.:.	4,10,4,6:1:1:2:0/1:0/0:0.125:0:1:g.344775C>T:0
chr4_ref_v2	347163	.	GT	G	.	PASS	IntersectsRepeat=1;RepeatCorrectionApplied=1	SAC:ACF:DF:PD:GT:SGT:SF:SV:SIG:MT:PAC	97,82,1,0:1:1:2:0/0:./.:.:0	21,16,0,0:1:1:2:0/0:./.:.:0:0:.:.	45,59,0,0:1:1:2:0/0:./.:.:0:0:.:.	27,21,25,23:1:1:2:0/1:./.:.:0:1:g.347164delT:0	7,4,0,0:1:0:2:./.:./.:.:0:0:.:.
chr4_ref_v2	355447	.	CT	C	.	PASS	IntersectsRepeat=1;RepeatCorrectionApplied=1	SAC:ACF:DF:PD:GT:SGT:SF:SV:SIG:MT:PAC	76,63,10,7:1:1:2:0/0:./.:.:0	16,11,0,1:1:1:2:0/0:./.:.:0:0:.:.	29,24,36,35:1:1:2:0/1:0/0:0.125:0:1:g.355448delT:0	58,51,9,5:1:1:2:0/0:./.:.:0:0:.:.	8,6,1,1:1:0:2:./.:./.:.:0:0:.:.
chr4_ref_v2	356874	.	GA	G	.	PASS	IntersectsRepeat=1;RepeatCorrectionApplied=1	SAC:ACF:DF:PD:GT:SGT:SF:SV:SIG:MT:PAC	88,79,1,0:1:1:2:0/0:./.:.:0	14,17,1,0:1:1:2:0/0:./.:.:0:0:.:.	53,68,1,4:1:1:2:0/0:./.:.:0:0:.:.	39,45,1,2:1:1:2:0/0:./.:.:0:0:.:.	8,7,2,1:1:0:2:./.:./.:.:0:0:.:.
chr4_ref_v2	362316	.	TA	T	.	PASS	IntersectsRepeat=1;RepeatCorrectionApplied=1	SAC:ACF:DF:PD:GT:SGT:SF:SV:SIG:MT:PAC	91,65,6,3:1:1:2:0/0:./.:.:0	7,8,6,13:1:1:2:0/1:./.:.:0:1:g.362317delA:0	44,63,7,4:1:1:2:0/0:./.:.:0:0:.:.	35,45,4,7:1:1:2:0/0:./.:.:0:0:.:.	6,8,0,0:1:0:2:./.:./.:.:0:0:.:.
chr4_ref_v2	364900	.	TA	T	.	PASS	IntersectsRepeat=1;RepeatCorrectionApplied=1	SAC:ACF:DF:PD:GT:SGT:SF:SV:SIG:MT:PAC	27,66,2,7:1:1:2:0/0:./.:.:0	0,4,6,7:1:0:2:./.:./.:.:0:1:.:.	18,24,21,29:1:1:2:0/0:0/1:0.5:0:1:.:	26,38,10,10:1:1:2:0/0:./.:.:0:0:.:.	4,6,0,0:1:0:2:./.:./.:.:0:0:.:.
chr4_ref_v2	366192	.	GAA	G,GA	.	PASS	IntersectsRepeat=1;RepeatCorrectionApplied=1	SAC:ACF:DF:PD:GT:SGT:SF:SV:SIG:MT:PAC	17,26,1,0,20,35:1:1:2:0/2:2/2:0.125:0	4,5,4,6,0,0:1:0:2:./.:./.:.:0:1:.:.	56,51,0,0,3,4:1:1:2:0/0:./.:.:0:1:g.366192_366194>A:1	34,37,0,0,0,0:1:1:2:0/0:./.:.:0:1:g.366192_366194>A:1	8,4,0,0,3,4:1:0:2:./.:./.:.:0:0:.:.
chr4_ref_v2	367333	.	C	A	.	PASS	IntersectsRepeat=0;RepeatCorrectionApplied=0	SAC:ACF:DF:PD:GT:SGT:SF:SV:SIG:MT:PAC	76,80,0,0:1:1:2:0/0:./.:.:0	12,21,0,0:1:1:2:0/0:./.:.:0:0:.:.	56,86,0,0:1:1:2:0/0:./.:.:0:0:.:.	50,46,0,0:1:1:2:0/0:./.:.:0:0:.:.	7,8,2,1:1:0:2:./.:./.:.:0:0:.:.
chr4_ref_v2	368308	.	A	T	.	PASS	IntersectsRepeat=0;RepeatCorrectionApplied=0	SAC:ACF:DF:PD:GT:SGT:SF:SV:SIG:MT:PAC	84,98,0,0:1:1:2:0/0:./.:.:0	14,11,0,0:1:1:2:0/0:./.:.:0:0:.:.	25,37,16,25:1:1:2:0/1:0/0:0.25:0:1:g.368308A>T:0	46,48,0,0:1:1:2:0/0:./.:.:0:0:.:.	9,10,0,0:1:0:2:./.:./.:.:0:0:.:.
chr4_ref_v2	368394	.	CT	C	.	PASS	IntersectsRepeat=1;RepeatCorrectionApplied=1	SAC:ACF:DF:PD:GT:SGT:SF:SV:SIG:MT:PAC	86,57,3,0:1:1:2:0/0:./.:.:0	14,7,0,0:1:1:2:0/0:./.:.:0:0:.:.	27,18,29,26:1:1:2:0/1:1/1:0.125:0:1:g.368395delT:0	43,36,0,1:1:1:2:0/0:./.:.:0:0:.:.	8,8,0,0:1:0:2:./.:./.:.:0:0:.:.
chr4_ref_v2	369108	.	GA	G	.	PASS	IntersectsRepeat=1;RepeatCorrectionApplied=1	SAC:ACF:DF:PD:GT:SGT:SF:SV:SIG:MT:PAC	24,47,1,3:1:1:2:0/0:./.:.:0	2,1,7,13:1:1:2:1/1:0/1:0.25:0:1:g.369109delA,g.369109delA:0,1	18,49,3,6:1:1:2:0/0:./.:.:0:0:.:.	22,25,6,6:1:1:2:0/0:./.:.:0:0:.:.	6,6,1,0:1:0:2:./.:./.:.:0:0:.:.
chr4_ref_v2	369196	.	CAAA	C,CAAAAAAAAAAAAAAAA	.	PASS	IntersectsRepeat=1;RepeatCorrectionApplied=1	SAC:ACF:DF:PD:GT:SGT:SF:SV:SIG:MT:PAC	0,1,1,1,19,0:1:1:2:2/2:0/2:0.125:0	0,0,3,0,7,0:1:0:2:./.:./.:.:0:0:.:.	0,0,2,1,11,2:1:1:2:./.:./.:.:0:0:.:.	1,0,3,0,3,1:1:0:2:./.:./.:.:0:0:.:.	0,0,0,0,2,0:0:0:2:./.:./.:.:0:0:.:.
chr4_ref_v2	369390	.	TA	T	.	PASS	IntersectsRepeat=1;RepeatCorrectionApplied=1	SAC:ACF:DF:PD:GT:SGT:SF:SV:SIG:MT:PAC	52,52,1,0:1:1:2:0/0:./.:.:0	7,0,7,10:1:1:2:0/1:1/1:0.25:0:1:g.369391delA:0	33,15,24,20:1:1:2:0/1:0/0:0.125:0:1:g.369391delA:0	49,27,2,1:1:1:2:0/0:./.:.:0:0:.:.	9,4,2,0:1:0:2:./.:./.:.:0:0:.:.
chr4_ref_v2	369722	.	C	T	.	PASS	IntersectsRepeat=1;RepeatCorrectionApplied=0	SAC:ACF:DF:PD:GT:SGT:SF:SV:SIG:MT:PAC	74,107,0,0:1:1:2:0/0:./.:.:0	9,17,0,0:1:1:2:0/0:./.:.:0:0:.:.	54,54,0,0:1:1:2:0/0:./.:.:0:0:.:.	48,55,0,0:1:1:2:0/0:./.:.:0:0:.:.	7,5,0,3:1:0:2:./.:./.:.:0:0:.:.
chr4_ref_v2	370814	.	T	TA	.	PASS	IntersectsRepeat=1;RepeatCorrectionApplied=1	SAC:ACF:DF:PD:GT:SGT:SF:SV:SIG:MT:PAC	31,70,0,1:1:1:2:0/0:./.:.:0	7,15,3,3:1:1:2:0/0:0/1:0.5:0:0:.:.	29,52,0,2:1:1:2:0/0:./.:.:0:0:.:.	34,46,0,2:1:1:2:0/0:./.:.:0:0:.:.	2,6,0,0:1:0:2:./.:./.:.:0:0:.:.
chr4_ref_v2	370905	.	TTA	T	.	PASS	IntersectsRepeat=1;RepeatCorrectionApplied=1	SAC:ACF:DF:PD:GT:SGT:SF:SV:SIG:MT:PAC	12,26,16,20:1:1:2:0/1:0/0:0.25:0	3,4,4,6:1:0:2:./.:./.:.:0:0:.:.	35,41,10,4:1:1:2:0/0:./.:.:0:0:.:.	7,21,21,15:1:1:2:0/1:./.:.:0:0:.:.	2,3,1,2:1:0:2:./.:./.:.:0:0:.:.
chr4_ref_v2	371067	.	C	A	.	PASS	IntersectsRepeat=1;RepeatCorrectionApplied=0	SAC:ACF:DF:PD:GT:SGT:SF:SV:SIG:MT:PAC	60,60,0,0:1:1:2:0/0:./.:.:0	13,12,0,0:1:1:2:0/0:./.:.:0:0:.:.	57,43,0,0:1:1:2:0/0:./.:.:0:0:.:.	36,44,0,0:1:1:2:0/0:./.:.:0:0:.:.	6,7,1,2:1:0:2:./.:./.:.:0:0:.:.
chr4_ref_v2	375510	.	TA	T	.	PASS	IntersectsRepeat=1;RepeatCorrectionApplied=1	SAC:ACF:DF:PD:GT:SGT:SF:SV:SIG:MT:PAC	76,77,0,0:1:1:2:0/0:./.:.:0	17,16,0,0:1:1:2:0/0:./.:.:0:0:.:.	23,25,20,26:1:1:2:0/1:./.:.:0:1:g.375511delA:0	31,60,0,0:1:1:2:0/0:./.:.:0:0:.:.	5,10,0,0:1:0:2:./.:./.:.:0:0:.:.
chr4_ref_v2	386091	.	CA	C	.	PASS	IntersectsRepeat=1;RepeatCorrectionApplied=1	SAC:ACF:DF:PD:GT:SGT:SF:SV:SIG:MT:PAC	39,56,4,3:1:1:2:0/0:0/1:0.125:0	8,10,2,1:1:1:2:0/0:0/1:0.125:0:0:.:.	15,24,24,31:1:1:2:0/1:1/1:0.125:0:1:g.386092delA:0	32,36,1,4:1:1:2:0/0:./.:.:0:0:.:.	2,1,0,1:1:0:2:./.:./.:.:0:0:.:.
chr4_ref_v2	386685	.	GT	G	.	PASS	IntersectsRepeat=1;RepeatCorrectionApplied=1	SAC:ACF:DF:PD:GT:SGT:SF:SV:SIG:MT:PAC	56,56,1,4:1:1:2:0/0:./.:.:0	6,7,0,0:1:0:2:./.:./.:.:0:0:.:.	47,33,1,1:1:1:2:0/0:./.:.:0:0:.:.	12,12,18,15:1:1:2:0/1:1/1:0.125:0:1:g.386686delT:0	6,0,0,0:0:0:2:./.:./.:.:0:0:.:.
chr4_ref_v2	388657	.	AT	A	.	PASS	IntersectsRepeat=1;RepeatCorrectionApplied=1	SAC:ACF:DF:PD:GT:SGT:SF:SV:SIG:MT:PAC	90,90,0,1:1:1:2:0/0:./.:.:0	18,17,0,0:1:1:2:0/0:./.:.:0:0:.:.	3,1,51,53:1:1:2:1/1:./.:.:0:1:g.388658delT,g.388658delT:0,1	37,42,2,1:1:1:2:0/0:./.:.:0:0:.:.	9,9,0,0:1:0:2:./.:./.:.:0:0:.:.
chr4_ref_v2	390497	.	C	T	.	PASS	IntersectsRepeat=1;RepeatCorrectionApplied=0	SAC:ACF:DF:PD:GT:SGT:SF:SV:SIG:MT:PAC	118,44,0,0:1:1:2:0/0:./.:.:0	18,14,16,7:1:1:2:0/1:0/0:0.125:0:1:g.390497C>T:0	85,81,1,0:1:1:2:0/0:./.:.:0:0:.:.	77,61,1,2:1:1:2:0/0:./.:.:0:0:.:.	13,7,0,0:1:1:2:0/0:./.:.:0:0:.:.
chr4_ref_v2	392047	.	GT	G,GTT	.	PASS	IntersectsRepeat=1;RepeatCorrectionApplied=1	SAC:ACF:DF:PD:GT:SGT:SF:SV:SIG:MT:PAC	10,23,1,11,4,2:1:1:2:0/0:0/1:0.25:0	4,3,6,1,0,1:1:0:2:./.:./.:.:0:0:.:.	18,20,4,4,6,8:1:1:2:0/2:0/0:0.25:0:0:.:.	8,10,8,12,0,3:1:1:2:0/1:0/2:0.25:0:0:.:.	3,0,2,1,1,0:1:0:2:./.:./.:.:0:0:.:.
chr4_ref_v2	392083	.	GAC	G	.	PASS	IntersectsRepeat=1;RepeatCorrectionApplied=1	SAC:ACF:DF:PD:GT:SGT:SF:SV:SIG:MT:PAC	18,39,3,8:1:1:2:0/0:./.:.:0	9,17,0,2:1:1:2:0/0:./.:.:0:0:.:.	14,39,1,8:1:1:2:0/0:./.:.:0:0:.:.	12,27,4,9:1:1:2:0/0:0/1:0.125:0:0:.:.	1,7,0,1:1:0:2:./.:./.:.:0:0:.:.
chr4_ref_v2	394801	.	C	T	.	PASS	IntersectsRepeat=1;RepeatCorrectionApplied=0	SAC:ACF:DF:PD:GT:SGT:SF:SV:SIG:MT:PAC	84,85,0,0:1:1:2:0/0:./.:.:0	10,25,0,0:1:1:2:0/0:./.:.:0:0:.:.	62,70,0,0:1:1:2:0/0:./.:.:0:0:.:.	27,33,0,0:1:1:2:0/0:./.:.:0:0:.:.	3,9,1,4:1:0:2:./.:./.:.:0:1:.:.
chr4_ref_v2	395120	.	C	T	.	PASS	IntersectsRepeat=0;RepeatCorrectionApplied=0	SAC:ACF:DF:PD:GT:SGT:SF:SV:SIG:MT:PAC	93,118,0,0:1:1:2:0/0:./.:.:0	11,12,1,0:1:1:2:0/0:0/1:0.125:0:0:.:.	55,46,0,0:1:1:2:0/0:./.:.:0:0:.:.	46,37,0,0:1:1:2:0/0:./.:.:0:0:.:.	6,5,1,3:1:0:2:./.:./.:.:0:1:.:.
chr4_ref_v2	397665	.	G	T	.	PASS	IntersectsRepeat=0;RepeatCorrectionApplied=0	SAC:ACF:DF:PD:GT:SGT:SF:SV:SIG:MT:PAC	93,94,1,0:1:1:2:0/0:./.:.:0	20,20,0,1:1:1:2:0/0:./.:.:0:0:.:.	53,88,0,0:1:1:2:0/0:./.:.:0:0:.:.	56,51,0,0:1:1:2:0/0:./.:.:0:0:.:.	6,7,2,1:1:0:2:./.:./.:.:0:0:.:.
chr4_ref_v2	401236	.	C	T	.	PASS	IntersectsRepeat=0;RepeatCorrectionApplied=0	SAC:ACF:DF:PD:GT:SGT:SF:SV:SIG:MT:PAC	80,113,0,0:1:1:2:0/0:./.:.:0	14,11,0,0:1:1:2:0/0:./.:.:0:0:.:.	47,66,0,0:1:1:2:0/0:./.:.:0:0:.:.	39,38,0,0:1:1:2:0/0:./.:.:0:0:.:.	2,6,3,3:1:0:2:./.:./.:.:0:1:.:.
chr4_ref_v2	404415	.	GA	G	.	PASS	IntersectsRepeat=1;RepeatCorrectionApplied=1	SAC:ACF:DF:PD:GT:SGT:SF:SV:SIG:MT:PAC	89,99,1,0:1:1:2:0/0:./.:.:0	20,14,2,2:1:1:2:0/0:0/1:0.125:0:0:.:.	63,55,1,0:1:1:2:0/0:./.:.:0:0:.:.	38,41,0,1:1:1:2:0/0:./.:.:0:0:.:.	7,6,0,2:1:0:2:./.:./.:.:0:0:.:.
chr4_ref_v2	405140	.	GT	G,GTT	.	PASS	IntersectsRepeat=1;RepeatCorrectionApplied=1	SAC:ACF:DF:PD:GT:SGT:SF:SV:SIG:MT:PAC	85,54,2,1,3,0:1:1:2:0/0:./.:.:0	11,6,0,0,8,6:1:1:2:0/2:./.:.:0:1:g.405140_405141insT:0	67,49,0,2,8,2:1:1:2:0/0:0/2:0.125:0:0:.:.	56,43,2,1,5,4:1:1:2:0/0:0/2:0.125:0:0:.:.	7,7,4,6,0,3:1:1:2:0/1:0/2:0.25:0:1:g.405141delT:0
chr4_ref_v2	407922	.	G	T	.	PASS	IntersectsRepeat=0;RepeatCorrectionApplied=0	SAC:ACF:DF:PD:GT:SGT:SF:SV:SIG:MT:PAC	115,78,1,0:1:1:2:0/0:./.:.:0	15,7,0,0:1:1:2:0/0:./.:.:0:0:.:.	67,37,0,0:1:1:2:0/0:./.:.:0:0:.:.	34,36,0,0:1:1:2:0/0:./.:.:0:0:.:.	7,5,4,1:1:0:2:./.:./.:.:0:1:.:.
chr4_ref_v2	408109	.	CAA	C,CA	.	PASS	IntersectsRepeat=1;RepeatCorrectionApplied=1	SAC:ACF:DF:PD:GT:SGT:SF:SV:SIG:MT:PAC	71,70,1,0,10,3:1:1:2:0/0:./.:.:0	9,9,0,0,13,7:1:1:2:0/2:0/0:0.25:0:1:g.408110delA:0	31,31,29,27,5,3:1:1:2:0/1:0/0:0.125:0:1:g.408110_408111delAA:0	18,17,2,1,19,19:1:1:2:0/0:0/2:0.5:0:1:.:	7,7,0,1,1,0:1:0:2:./.:./.:.:0:0:.:.
chr4_ref_v2	408636	.	A	G	.	PASS	IntersectsRepeat=0;RepeatCorrectionApplied=0	SAC:ACF:DF:PD:GT:SGT:SF:SV:SIG:MT:PAC	75,115,0,0:1:1:2:0/0:./.:.:0	13,21,0,0:1:1:2:0/0:./.:.:0:0:.:.	41,66,0,0:1:1:2:0/0:./.:.:0:0:.:.	34,48,0,0:1:1:2:0/0:./.:.:0:0:.:.	6,5,2,2:1:0:2:./.:./.:.:0:1:.:.
chr4_ref_v2	409539	.	G	T	.	PASS	IntersectsRepeat=0;RepeatCorrectionApplied=0	SAC:ACF:DF:PD:GT:SGT:SF:SV:SIG:MT:PAC	96,73,0,0:1:1:2:0/0:./.:.:0	16,10,0,0:1:1:2:0/0:./.:.:0:0:.:.	63,48,0,0:1:1:2:0/0:./.:.:0:0:.:.	28,24,19,19:1:1:2:0/1:0/0:0.125:0:1:g.409539G>T:0	8,4,0,0:1:0:2:./.:./.:.:0:0:.:.
chr4_ref_v2	409545	.	C	T	.	PASS	IntersectsRepeat=0;RepeatCorrectionApplied=0	SAC:ACF:DF:PD:GT:SGT:SF:SV:SIG:MT:PAC	96,69,0,0:1:1:2:0/0:./.:.:0	16,11,0,0:1:1:2:0/0:./.:.:0:0:.:.	38,24,26,26:1:1:2:0/1:0/0:0.125:0:1:g.409545C>T:0	50,43,0,0:1:1:2:0/0:./.:.:0:0:.:.	8,5,0,0:1:0:2:./.:./.:.:0:0:.:.
chr4_ref_v2	409853	.	TA	T	.	PASS	IntersectsRepeat=1;RepeatCorrectionApplied=1	SAC:ACF:DF:PD:GT:SGT:SF:SV:SIG:MT:PAC	66,72,0,0:1:1:2:0/0:./.:.:0	11,13,0,0:1:1:2:0/0:./.:.:0:0:.:.	25,27,31,23:1:1:2:0/1:./.:.:0:1:g.409854delA:0	41,35,0,0:1:1:2:0/0:./.:.:0:0:.:.	9,7,0,0:1:0:2:./.:./.:.:0:0:.:.
chr4_ref_v2	410707	.	G	A	.	PASS	IntersectsRepeat=1;RepeatCorrectionApplied=0	SAC:ACF:DF:PD:GT:SGT:SF:SV:SIG:MT:PAC	49,74,0,0:1:1:2:0/0:./.:.:0	16,9,0,0:1:1:2:0/0:./.:.:0:0:.:.	64,46,0,0:1:1:2:0/0:./.:.:0:0:.:.	41,27,0,0:1:1:2:0/0:./.:.:0:0:.:.	8,6,2,1:1:0:2:./.:./.:.:0:0:.:.
chr4_ref_v2	410825	.	AT	A	.	PASS	IntersectsRepeat=1;RepeatCorrectionApplied=1	SAC:ACF:DF:PD:GT:SGT:SF:SV:SIG:MT:PAC	13,5,20,14:1:1:2:0/1:1/1:0.25:0	2,0,8,8:1:0:2:./.:./.:.:0:0:.:.	33,20,14,8:1:1:2:0/0:./.:.:0:0:.:.	24,14,3,4:1:1:2:0/0:./.:.:0:0:.:.	0,2,0,1:1:0:2:./.:./.:.:0:0:.:.
chr4_ref_v2	411723	.	AC	A	.	PASS	IntersectsRepeat=1;RepeatCorrectionApplied=1	SAC:ACF:DF:PD:GT:SGT:SF:SV:SIG:MT:PAC	49,46,4,1:1:1:2:0/0:0/1:0.125:0	18,10,1,0:1:1:2:0/0:./.:.:0:0:.:.	40,34,4,4:1:1:2:0/0:0/1:0.125:0:0:.:.	18,11,27,21:1:1:2:0/1:1/1:0.25:0:1:g.411724delC:0	10,1,1,0:1:0:2:./.:./.:.:0:0:.:.
chr4_ref_v2	413129	.	TA	T	.	PASS	IntersectsRepeat=1;RepeatCorrectionApplied=1	SAC:ACF:DF:PD:GT:SGT:SF:SV:SIG:MT:PAC	71,48,1,0:1:1:2:0/0:./.:.:0	16,12,0,0:1:1:2:0/0:./.:.:0:0:.:.	0,0,62,52:1:1:2:1/1:./.:.:0:1:g.413130delA,g.413130delA:0,1	35,31,2,0:1:1:2:0/0:./.:.:0:0:.:.	9,9,0,0:1:0:2:./.:./.:.:0:0:.:.
chr4_ref_v2	413710	.	CT	C	.	PASS	IntersectsRepeat=1;RepeatCorrectionApplied=1	SAC:ACF:DF:PD:GT:SGT:SF:SV:SIG:MT:PAC	79,77,5,0:1:1:2:0/0:0/1:0.125:0	16,15,0,1:1:1:2:0/0:./.:.:0:0:.:.	56,53,1,0:1:1:2:0/0:./.:.:0:0:.:.	32,14,23,28:1:1:2:0/1:./.:.:0:1:g.413711delT:0	3,8,1,1:1:0:2:./.:./.:.:0:0:.:.
chr4_ref_v2	420259	.	CT	C	.	PASS	IntersectsRepeat=1;RepeatCorrectionApplied=1	SAC:ACF:DF:PD:GT:SGT:SF:SV:SIG:MT:PAC	66,107,0,0:1:1:2:0/0:./.:.:0	16,13,0,0:1:1:2:0/0:./.:.:0:0:.:.	31,33,19,23:1:1:2:0/1:0/0:0.25:0:1:g.420260delT:0	29,30,1,0:1:1:2:0/0:./.:.:0:0:.:.	6,10,0,0:1:0:2:./.:./.:.:0:0:.:.
chr4_ref_v2	423407	.	TAA	T,TA	.	PASS	IntersectsRepeat=1;RepeatCorrectionApplied=1	SAC:ACF:DF:PD:GT:SGT:SF:SV:SIG:MT:PAC	47,61,1,0,5,4:1:1:2:0/0:./.:.:0	7,3,6,10,1,2:1:1:2:0/1:1/1:0.125:0:1:g.423408_423409delAA:0	33,46,0,0,3,4:1:1:2:0/0:./.:.:0:0:.:.	24,21,0,0,4,5:1:1:2:0/0:./.:.:0:0:.:.	3,6,0,0,3,2:1:0:2:./.:./.:.:0:0:.:.
chr4_ref_v2	423725	.	CT	C	.	PASS	IntersectsRepeat=1;RepeatCorrectionApplied=1	SAC:ACF:DF:PD:GT:SGT:SF:SV:SIG:MT:PAC	66,72,0,0:1:1:2:0/0:./.:.:0	6,14,1,0:1:1:2:0/0:./.:.:0:0:.:.	29,43,0,0:1:1:2:0/0:./.:.:0:0:.:.	14,15,19,15:1:1:2:0/1:./.:.:0:1:g.423726delT:0	4,3,0,0:1:0:2:./.:./.:.:0:0:.:.
chr4_ref_v2	424027	.	CA	C	.	PASS	IntersectsRepeat=1;RepeatCorrectionApplied=1	SAC:ACF:DF:PD:GT:SGT:SF:SV:SIG:MT:PAC	79,63,0,0:1:1:2:0/0:./.:.:0	5,5,7,9:1:1:2:0/1:1/1:0.25:0:1:g.424028delA:0	44,55,0,0:1:1:2:0/0:./.:.:0:0:.:.	28,40,1,0:1:1:2:0/0:./.:.:0:0:.:.	7,4,0,0:1:0:2:./.:./.:.:0:0:.:.
chr4_ref_v2	426691	.	G	A	.	PASS	IntersectsRepeat=0;RepeatCorrectionApplied=0	SAC:ACF:DF:PD:GT:SGT:SF:SV:SIG:MT:PAC	88,84,0,0:1:1:2:0/0:./.:.:0	13,6,0,0:1:0:2:./.:./.:.:0:0:.:.	56,64,0,0:1:1:2:0/0:./.:.:0:0:.:.	56,37,0,0:1:1:2:0/0:./.:.:0:0:.:.	4,4,3,2:1:0:2:./.:./.:.:0:1:.:.
chr4_ref_v2	426903	.	C	T	.	PASS	IntersectsRepeat=1;RepeatCorrectionApplied=0	SAC:ACF:DF:PD:GT:SGT:SF:SV:SIG:MT:PAC	104,85,0,0:1:1:2:0/0:./.:.:0	20,13,0,0:1:1:2:0/0:./.:.:0:0:.:.	67,60,0,0:1:1:2:0/0:./.:.:0:0:.:.	43,36,0,0:1:1:2:0/0:./.:.:0:0:.:.	6,5,2,2:1:0:2:./.:./.:.:0:1:.:.
chr4_ref_v2	427043	.	C	CT	.	PASS	IntersectsRepeat=1;RepeatCorrectionApplied=1	SAC:ACF:DF:PD:GT:SGT:SF:SV:SIG:MT:PAC	85,79,4,7:1:1:2:0/0:./.:.:0	15,6,6,2:1:1:2:0/1:0/0:0.25:0:0:.:.	63,39,8,6:1:1:2:0/0:0/1:0.25:0:0:.:.	40,34,5,4:1:1:2:0/0:0/1:0.125:0:0:.:.	11,5,0,0:1:0:2:./.:./.:.:0:0:.:.
chr4_ref_v2	428277	.	A	G	.	PASS	IntersectsRepeat=1;RepeatCorrectionApplied=0	SAC:ACF:DF:PD:GT:SGT:SF:SV:SIG:MT:PAC	85,108,0,0:1:1:2:0/0:./.:.:0	21,19,0,0:1:1:2:0/0:./.:.:0:0:.:.	24,31,27,22:1:1:2:0/1:./.:.:0:1:g.428277A>G:0	39,51,0,0:1:1:2:0/0:./.:.:0:0:.:.	10,6,0,0:1:0:2:./.:./.:.:0:0:.:.
chr4_ref_v2	428476	.	TA	T	.	PASS	IntersectsRepeat=1;RepeatCorrectionApplied=1	SAC:ACF:DF:PD:GT:SGT:SF:SV:SIG:MT:PAC	67,77,0,0:1:1:2:0/0:./.:.:0	7,7,10,9:1:1:2:0/1:1/1:0.125:0:1:g.428477delA:0	52,45,1,2:1:1:2:0/0:./.:.:0:0:.:.	40,42,2,2:1:1:2:0/0:./.:.:0:0:.:.	7,10,2,1:1:1:2:0/0:0/1:0.125:0:0:.:.
chr4_ref_v2	428647	.	C	T	.	PASS	IntersectsRepeat=1;RepeatCorrectionApplied=0	SAC:ACF:DF:PD:GT:SGT:SF:SV:SIG:MT:PAC	76,78,0,0:1:1:2:0/0:./.:.:0	13,18,0,0:1:1:2:0/0:./.:.:0:0:.:.	59,55,0,0:1:1:2:0/0:./.:.:0:0:.:.	43,44,0,0:1:1:2:0/0:./.:.:0:0:.:.	6,9,1,2:1:0:2:./.:./.:.:0:0:.:.
chr4_ref_v2	428743	.	AT	A	.	PASS	IntersectsRepeat=1;RepeatCorrectionApplied=1	SAC:ACF:DF:PD:GT:SGT:SF:SV:SIG:MT:PAC	54,35,6,4:1:1:2:0/0:./.:.:0	10,10,2,1:1:1:2:0/0:./.:.:0:0:.:.	42,29,10,10:1:1:2:0/0:./.:.:0:0:.:.	12,7,21,22:1:1:2:0/1:1/1:0.125:0:1:g.428744delT:0	5,0,2,1:1:0:2:./.:./.:.:0:0:.:.
chr4_ref_v2	433123	.	A	C	.	PASS	IntersectsRepeat=1;RepeatCorrectionApplied=0	SAC:ACF:DF:PD:GT:SGT:SF:SV:SIG:MT:PAC	54,93,0,1:1:1:2:0/0:./.:.:0	12,22,0,0:1:1:2:0/0:./.:.:0:0:.:.	33,51,0,0:1:1:2:0/0:./.:.:0:0:.:.	35,51,0,0:1:1:2:0/0:./.:.:0:0:.:.	4,9,2,2:1:0:2:./.:./.:.:0:0:.:.
chr4_ref_v2	434803	.	C	T	.	PASS	IntersectsRepeat=1;RepeatCorrectionApplied=0	SAC:ACF:DF:PD:GT:SGT:SF:SV:SIG:MT:PAC	88,108,0,0:1:1:2:0/0:./.:.:0	4,7,11,16:1:1:2:0/1:1/1:0.5:0:1:g.434803C>T:0	70,63,0,0:1:1:2:0/0:./.:.:0:0:.:.	46,49,0,0:1:1:2:0/0:./.:.:0:0:.:.	6,5,0,0:1:0:2:./.:./.:.:0:0:.:.
chr4_ref_v2	436136	.	CT	C	.	PASS	IntersectsRepeat=1;RepeatCorrectionApplied=1	SAC:ACF:DF:PD:GT:SGT:SF:SV:SIG:MT:PAC	13,5,5,0:1:1:2:0/0:./.:.:0	0,1,2,2:1:0:2:./.:./.:.:0:0:.:.	4,3,7,19:1:1:2:0/1:1/1:0.25:0:0:.:.	6,4,7,7:1:1:2:0/0:0/1:0.5:0:0:.:.	0,0,0,2:0:0:2:./.:./.:.:0:0:.:.
chr4_ref_v2	443861	.	C	T	.	PASS	IntersectsRepeat=0;RepeatCorrectionApplied=0	SAC:ACF:DF:PD:GT:SGT:SF:SV:SIG:MT:PAC	65,99,0,0:1:1:2:0/0:./.:.:0	16,10,0,0:1:1:2:0/0:./.:.:0:0:.:.	56,64,0,0:1:1:2:0/0:./.:.:0:0:.:.	29,34,0,0:1:1:2:0/0:./.:.:0:0:.:.	5,11,2,2:1:1:2:0/0:0/1:0.5:0:0:.:.
chr4_ref_v2	443871	.	TA	T	.	PASS	IntersectsRepeat=1;RepeatCorrectionApplied=1	SAC:ACF:DF:PD:GT:SGT:SF:SV:SIG:MT:PAC	71,94,0,0:1:1:2:0/0:./.:.:0	13,7,3,6:1:1:2:0/0:0/1:0.5:0:1:.:	61,58,0,0:1:1:2:0/0:./.:.:0:0:.:.	39,34,0,0:1:1:2:0/0:./.:.:0:0:.:.	6,11,0,0:1:0:2:./.:./.:.:0:0:.:.
chr4_ref_v2	444420	.	GAT	G	.	PASS	IntersectsRepeat=1;RepeatCorrectionApplied=1	SAC:ACF:DF:PD:GT:SGT:SF:SV:SIG:MT:PAC	51,64,0,2:1:1:2:0/0:./.:.:0	9,10,2,0:1:1:2:0/0:0/1:0.125:0:0:.:.	39,50,5,4:1:1:2:0/0:0/1:0.125:0:0:.:.	24,34,0,1:1:1:2:0/0:./.:.:0:0:.:.	4,6,0,0:1:0:2:./.:./.:.:0:0:.:.
chr4_ref_v2	450126	.	GTATA	G,GTA	.	PASS	IntersectsRepeat=1;RepeatCorrectionApplied=1	SAC:ACF:DF:PD:GT:SGT:SF:SV:SIG:MT:PAC	32,51,3,3,11,12:1:1:2:0/0:0/1:0.125:0	5,3,2,0,2,3:1:0:2:./.:./.:.:0:0:.:.	6,0,8,13,15,28:1:1:2:2/2:1/2:0.5:0:1:g.450127_450128delTA,g.450127_450128delTA:0,1	21,20,3,2,5,4:1:1:2:0/0:0/1:0.25:0:0:.:.	1,4,0,1,0,4:1:0:2:./.:./.:.:0:0:.:.
chr4_ref_v2	452440	.	CT	C	.	PASS	IntersectsRepeat=1;RepeatCorrectionApplied=1	SAC:ACF:DF:PD:GT:SGT:SF:SV:SIG:MT:PAC	0,0,72,64:1:1:2:1/1:./.:.:0	0,0,14,15:1:1:2:1/1:./.:.:0:0:.:.	0,0,61,65:1:1:2:1/1:./.:.:0:0:.:.	0,0,39,41:1:1:2:1/1:./.:.:0:0:.:.	0,0,5,8:1:0:2:./.:./.:.:0:0:.:.
chr4_ref_v2	452846	.	CA	C	.	PASS	IntersectsRepeat=1;RepeatCorrectionApplied=1	SAC:ACF:DF:PD:GT:SGT:SF:SV:SIG:MT:PAC	50,74,0,3:1:1:2:0/0:./.:.:0	13,20,0,1:1:1:2:0/0:./.:.:0:0:.:.	48,59,3,3:1:1:2:0/0:./.:.:0:0:.:.	28,32,18,26:1:1:2:0/1:0/0:0.25:0:1:g.452847delA:0	2,10,0,0:1:0:2:./.:./.:.:0:0:.:.
chr4_ref_v2	453050	.	T	G	.	PASS	IntersectsRepeat=1;RepeatCorrectionApplied=0	SAC:ACF:DF:PD:GT:SGT:SF:SV:SIG:MT:PAC	98,62,0,1:1:1:2:0/0:./.:.:0	23,20,0,0:1:1:2:0/0:./.:.:0:0:.:.	77,62,0,0:1:1:2:0/0:./.:.:0:0:.:.	44,32,0,0:1:1:2:0/0:./.:.:0:0:.:.	7,5,1,2:1:0:2:./.:./.:.:0:0:.:.
chr4_ref_v2	456459	.	C	T	.	PASS	IntersectsRepeat=1;RepeatCorrectionApplied=0	SAC:ACF:DF:PD:GT:SGT:SF:SV:SIG:MT:PAC	106,78,0,0:1:1:2:0/0:./.:.:0	10,15,0,0:1:1:2:0/0:./.:.:0:0:.:.	56,46,0,0:1:1:2:0/0:./.:.:0:0:.:.	40,36,0,0:1:1:2:0/0:./.:.:0:0:.:.	7,6,2,2:1:0:2:./.:./.:.:0:0:.:.
chr4_ref_v2	457222	.	A	G	.	PASS	IntersectsRepeat=0;RepeatCorrectionApplied=0	SAC:ACF:DF:PD:GT:SGT:SF:SV:SIG:MT:PAC	93,89,0,0:1:1:2:0/0:./.:.:0	19,13,0,0:1:1:2:0/0:./.:.:0:0:.:.	50,41,0,0:1:1:2:0/0:./.:.:0:0:.:.	30,32,0,0:1:1:2:0/0:./.:.:0:0:.:.	4,6,1,2:1:0:2:./.:./.:.:0:0:.:.
chr4_ref_v2	458453	.	T	A	.	PASS	IntersectsRepeat=1;RepeatCorrectionApplied=0	SAC:ACF:DF:PD:GT:SGT:SF:SV:SIG:MT:PAC	103,105,0,0:1:1:2:0/0:./.:.:0	10,10,9,11:1:1:2:0/1:./.:.:0:1:g.458453T>A:0	50,86,1,1:1:1:2:0/0:./.:.:0:0:.:.	24,29,0,0:1:1:2:0/0:./.:.:0:0:.:.	9,2,0,0:1:0:2:./.:./.:.:0:0:.:.
chr4_ref_v2	458768	.	G	T	.	PASS	IntersectsRepeat=1;RepeatCorrectionApplied=0	SAC:ACF:DF:PD:GT:SGT:SF:SV:SIG:MT:PAC	89,103,1,0:1:1:2:0/0:./.:.:0	10,14,0,0:1:1:2:0/0:./.:.:0:0:.:.	41,60,0,0:1:1:2:0/0:./.:.:0:0:.:.	29,38,0,0:1:1:2:0/0:./.:.:0:0:.:.	9,6,3,1:1:0:2:./.:./.:.:0:0:.:.
chr4_ref_v2	459886	.	T	C	.	PASS	IntersectsRepeat=1;RepeatCorrectionApplied=0	SAC:ACF:DF:PD:GT:SGT:SF:SV:SIG:MT:PAC	102,119,0,0:1:1:2:0/0:./.:.:0	19,14,0,0:1:1:2:0/0:./.:.:0:0:.:.	59,63,0,0:1:1:2:0/0:./.:.:0:0:.:.	42,53,0,0:1:1:2:0/0:./.:.:0:0:.:.	5,6,2,1:1:0:2:./.:./.:.:0:1:.:.
chr4_ref_v2	461214	.	G	A	.	PASS	IntersectsRepeat=0;RepeatCorrectionApplied=0	SAC:ACF:DF:PD:GT:SGT:SF:SV:SIG:MT:PAC	56,80,0,0:1:1:2:0/0:./.:.:0	10,18,0,0:1:1:2:0/0:./.:.:0:0:.:.	43,96,0,0:1:1:2:0/0:./.:.:0:0:.:.	31,45,0,0:1:1:2:0/0:./.:.:0:0:.:.	5,8,1,1:1:0:2:./.:./.:.:0:0:.:.
chr4_ref_v2	465606	.	CAA	C,CA	.	PASS	IntersectsRepeat=1;RepeatCorrectionApplied=1	SAC:ACF:DF:PD:GT:SGT:SF:SV:SIG:MT:PAC	58,56,2,0,4,3:1:1:2:0/0:./.:.:0	11,10,0,1,1,2:1:1:2:0/0:./.:.:0:0:.:.	27,19,28,23,3,3:1:1:2:0/1:./.:.:0:1:g.465607_465608delAA:0	3,6,2,5,24,24:1:1:2:2/2:0/2:0.25:0:1:g.465607delA,g.465607delA:0,1	4,5,0,1,1,0:1:0:2:./.:./.:.:0:0:.:.
chr4_ref_v2	469666	.	A	G	.	PASS	IntersectsRepeat=0;RepeatCorrectionApplied=0	SAC:ACF:DF:PD:GT:SGT:SF:SV:SIG:MT:PAC	80,86,0,0:1:1:2:0/0:./.:.:0	7,12,0,0:1:0:2:./.:./.:.:0:0:.:.	38,44,0,0:1:1:2:0/0:./.:.:0:0:.:.	18,32,0,0:1:1:2:0/0:./.:.:0:0:.:.	2,6,0,3:1:0:2:./.:./.:.:0:0:.:.
chr4_ref_v2	469954	.	AG	A	.	PASS	IntersectsRepeat=0;RepeatCorrectionApplied=0	SAC:ACF:DF:PD:GT:SGT:SF:SV:SIG:MT:PAC	95,76,0,0:1:1:2:0/0:./.:.:0	16,11,0,0:1:1:2:0/0:./.:.:0:0:.:.	49,50,0,0:1:1:2:0/0:./.:.:0:0:.:.	39,31,0,0:1:1:2:0/0:./.:.:0:0:.:.	4,7,1,1:1:0:2:./.:./.:.:0:0:.:.
chr4_ref_v2	469956	.	G	A	.	PASS	IntersectsRepeat=0;RepeatCorrectionApplied=0	SAC:ACF:DF:PD:GT:SGT:SF:SV:SIG:MT:PAC	92,76,0,0:1:1:2:0/0:./.:.:0	16,11,0,0:1:1:2:0/0:./.:.:0:0:.:.	47,49,0,0:1:1:2:0/0:./.:.:0:0:.:.	39,30,0,0:1:1:2:0/0:./.:.:0:0:.:.	4,7,1,1:1:0:2:./.:./.:.:0:0:.:.
chr4_ref_v2	469958	.	T	TA	.	PASS	IntersectsRepeat=0;RepeatCorrectionApplied=0	SAC:ACF:DF:PD:GT:SGT:SF:SV:SIG:MT:PAC	91,76,0,0:1:1:2:0/0:./.:.:0	16,11,0,0:1:1:2:0/0:./.:.:0:0:.:.	46,48,0,0:1:1:2:0/0:./.:.:0:0:.:.	38,29,0,0:1:1:2:0/0:./.:.:0:0:.:.	4,7,1,1:1:0:2:./.:./.:.:0:0:.:.
chr4_ref_v2	469964	.	A	T	.	PASS	IntersectsRepeat=0;RepeatCorrectionApplied=0	SAC:ACF:DF:PD:GT:SGT:SF:SV:SIG:MT:PAC	85,74,0,0:1:1:2:0/0:./.:.:0	15,10,0,0:1:1:2:0/0:./.:.:0:0:.:.	50,42,0,0:1:1:2:0/0:./.:.:0:0:.:.	39,24,0,0:1:1:2:0/0:./.:.:0:0:.:.	5,7,1,1:1:0:2:./.:./.:.:0:0:.:.
chr4_ref_v2	469970	.	A	G	.	PASS	IntersectsRepeat=1;RepeatCorrectionApplied=0	SAC:ACF:DF:PD:GT:SGT:SF:SV:SIG:MT:PAC	84,69,0,0:1:1:2:0/0:./.:.:0	15,10,0,0:1:1:2:0/0:./.:.:0:0:.:.	49,38,0,0:1:1:2:0/0:./.:.:0:0:.:.	42,25,0,0:1:1:2:0/0:./.:.:0:0:.:.	4,6,1,1:1:0:2:./.:./.:.:0:0:.:.
chr4_ref_v2	469977	.	G	T	.	PASS	IntersectsRepeat=0;RepeatCorrectionApplied=0	SAC:ACF:DF:PD:GT:SGT:SF:SV:SIG:MT:PAC	82,66,0,0:1:1:2:0/0:./.:.:0	17,9,0,0:1:1:2:0/0:./.:.:0:0:.:.	50,40,0,0:1:1:2:0/0:./.:.:0:0:.:.	43,27,0,0:1:1:2:0/0:./.:.:0:0:.:.	4,7,0,1:1:0:2:./.:./.:.:0:0:.:.
chr4_ref_v2	470516	.	CA	C	.	PASS	IntersectsRepeat=1;RepeatCorrectionApplied=1	SAC:ACF:DF:PD:GT:SGT:SF:SV:SIG:MT:PAC	81,89,0,1:1:1:2:0/0:./.:.:0	17,12,0,0:1:1:2:0/0:./.:.:0:0:.:.	48,57,1,1:1:1:2:0/0:./.:.:0:0:.:.	22,9,20,23:1:1:2:0/1:1/1:0.125:0:1:g.470517delA:0	7,10,0,0:1:0:2:./.:./.:.:0:0:.:.
chr4_ref_v2	470738	.	C	A	.	PASS	IntersectsRepeat=0;RepeatCorrectionApplied=0	SAC:ACF:DF:PD:GT:SGT:SF:SV:SIG:MT:PAC	28,62,24,46:1:1:2:0/1:0/0:0.125:0	5,4,13,16:1:1:2:1/1:0/1:0.5:0:0:.:.	18,31,17,20:1:1:2:0/1:0/0:0.125:0:0:.:.	14,20,21,24:1:1:2:0/1:1/1:0.125:0:0:.:.	6,4,2,2:1:0:2:./.:./.:.:0:0:.:.
chr4_ref_v2	471646	.	AT	A	.	PASS	IntersectsRepeat=1;RepeatCorrectionApplied=1	SAC:ACF:DF:PD:GT:SGT:SF:SV:SIG:MT:PAC	46,69,4,7:1:1:2:0/0:./.:.:0	13,12,1,3:1:1:2:0/0:./.:.:0:0:.:.	46,55,6,12:1:1:2:0/0:./.:.:0:0:.:.	15,21,14,17:1:1:2:0/0:0/1:0.5:0:1:.:	7,6,3,1:1:0:2:./.:./.:.:0:0:.:.
chr4_ref_v2	478180	.	C	A	.	PASS	IntersectsRepeat=0;RepeatCorrectionApplied=0	SAC:ACF:DF:PD:GT:SGT:SF:SV:SIG:MT:PAC	96,78,0,0:1:1:2:0/0:./.:.:0	13,6,0,0:1:0:2:./.:./.:.:0:0:.:.	57,51,0,0:1:1:2:0/0:./.:.:0:0:.:.	42,26,0,0:1:1:2:0/0:./.:.:0:0:.:.	9,2,2,0:1:0:2:./.:./.:.:0:0:.:.
chr4_ref_v2	482411	.	GAA	GA,G	.	PASS	IntersectsRepeat=1;RepeatCorrectionApplied=1	SAC:ACF:DF:PD:GT:SGT:SF:SV:SIG:MT:PAC	9,27,0,1,1,6:1:1:2:0/0:0/2:0.25:0	1,0,0,3,0,3:1:0:2:./.:./.:.:0:0:.:.	22,38,5,5,3,6:1:1:2:0/0:0/2:0.25:0:0:.:.	9,10,5,1,1,3:1:1:2:0/0:0/2:0.25:0:0:.:.	0,0,0,1,3,0:1:0:2:./.:./.:.:0:0:.:.
chr4_ref_v2	485593	.	CA	C	.	PASS	IntersectsRepeat=1;RepeatCorrectionApplied=1	SAC:ACF:DF:PD:GT:SGT:SF:SV:SIG:MT:PAC	55,64,0,1:1:1:2:0/0:./.:.:0	7,12,0,0:1:0:2:./.:./.:.:0:0:.:.	36,75,1,2:1:1:2:0/0:./.:.:0:0:.:.	16,25,18,25:1:1:2:0/1:./.:.:0:1:g.485594delA:0	4,6,0,0:1:0:2:./.:./.:.:0:0:.:.
chr4_ref_v2	486722	.	C	CA	.	PASS	IntersectsRepeat=1;RepeatCorrectionApplied=1	SAC:ACF:DF:PD:GT:SGT:SF:SV:SIG:MT:PAC	90,92,1,1:1:1:2:0/0:./.:.:0	9,20,0,1:1:1:2:0/0:./.:.:0:0:.:.	38,55,2,7:1:1:2:0/0:0/1:0.125:0:0:.:.	31,18,2,5:1:1:2:0/0:0/1:0.25:0:0:.:.	6,11,0,0:1:0:2:./.:./.:.:0:0:.:.
chr4_ref_v2	489380	.	AAT	A,AATATAT	.	PASS	IntersectsRepeat=1;RepeatCorrectionApplied=1	SAC:ACF:DF:PD:GT:SGT:SF:SV:SIG:MT:PAC	34,19,9,2,2,0:1:1:2:0/0:0/2:0.125:0	8,10,0,1,0,0:1:0:2:./.:./.:.:0:0:.:.	10,8,6,2,15,9:1:1:2:0/2:1/2:0.125:0:1:g.489380_489381insATAT:0	11,14,7,7,0,0:1:1:2:0/0:0/1:0.5:0:0:.:.	6,4,1,0,0,0:1:0:2:./.:./.:.:0:0:.:.
chr4_ref_v2	494484	.	TA	T	.	PASS	IntersectsRepeat=1;RepeatCorrectionApplied=1	SAC:ACF:DF:PD:GT:SGT:SF:SV:SIG:MT:PAC	71,85,1,1:1:1:2:0/0:./.:.:0	10,9,0,1:1:1:2:0/0:./.:.:0:0:.:.	48,42,0,0:1:1:2:0/0:./.:.:0:0:.:.	36,37,2,1:1:1:2:0/0:./.:.:0:0:.:.	4,4,3,3:1:0:2:./.:./.:.:0:1:.:.
chr4_ref_v2	496315	.	C	T	.	PASS	IntersectsRepeat=0;RepeatCorrectionApplied=0	SAC:ACF:DF:PD:GT:SGT:SF:SV:SIG:MT:PAC	119,84,0,0:1:1:2:0/0:./.:.:0	28,6,0,0:1:1:2:0/0:./.:.:0:0:.:.	29,23,34,18:1:1:2:0/1:./.:.:0:1:g.496315C>T:0	33,31,0,0:1:1:2:0/0:./.:.:0:0:.:.	6,13,0,0:1:0:2:./.:./.:.:0:0:.:.
chr4_ref_v2	497863	.	G	A	.	PASS	IntersectsRepeat=1;RepeatCorrectionApplied=0	SAC:ACF:DF:PD:GT:SGT:SF:SV:SIG:MT:PAC	80,76,0,0:1:1:2:0/0:./.:.:0	8,11,0,0:1:0:2:./.:./.:.:0:0:.:.	61,45,0,0:1:1:2:0/0:./.:.:0:0:.:.	38,26,0,0:1:1:2:0/0:./.:.:0:0:.:.	4,3,0,2:1:0:2:./.:./.:.:0:0:.:.
chr4_ref_v2	501824	.	AT	A	.	PASS	IntersectsRepeat=1;RepeatCorrectionApplied=1	SAC:ACF:DF:PD:GT:SGT:SF:SV:SIG:MT:PAC	65,73,0,0:1:1:2:0/0:./.:.:0	2,7,4,7:1:1:2:0/1:1/1:0.125:0:1:g.501825delT:0	45,48,1,1:1:1:2:0/0:./.:.:0:0:.:.	37,38,2,0:1:1:2:0/0:./.:.:0:0:.:.	12,7,1,0:1:1:2:0/0:./.:.:0:0:.:.
chr4_ref_v2	503320	.	G	GT	.	PASS	IntersectsRepeat=1;RepeatCorrectionApplied=1	SAC:ACF:DF:PD:GT:SGT:SF:SV:SIG:MT:PAC	66,51,4,2:1:1:2:0/0:./.:.:0	8,5,3,2:1:0:2:./.:./.:.:0:0:.:.	28,25,16,22:1:1:2:0/1:1/1:0.25:0:1:g.503320_503321insT:0	27,22,6,5:1:1:2:0/0:0/1:0.5:0:0:.:.	0,3,0,0:0:0:2:./.:./.:.:0:0:.:.
chr4_ref_v2	505172	.	CAT	C,CATAT	.	PASS	IntersectsRepeat=1;RepeatCorrectionApplied=1	SAC:ACF:DF:PD:GT:SGT:SF:SV:SIG:MT:PAC	40,38,6,9,0,2:1:1:2:0/0:0/1:0.125:0	5,7,0,1,1,3:1:0:2:./.:./.:.:0:0:.:.	18,21,3,4,20,26:1:1:2:0/2:2/2:0.125:0:1:g.505172_505173insAT:0	25,24,2,1,1,1:1:1:2:0/0:./.:.:0:0:.:.	4,4,1,1,0,0:1:0:2:./.:./.:.:0:0:.:.
chr4_ref_v2	506279	.	G	A	.	PASS	IntersectsRepeat=0;RepeatCorrectionApplied=0	SAC:ACF:DF:PD:GT:SGT:SF:SV:SIG:MT:PAC	86,49,0,0:1:1:2:0/0:./.:.:0	10,10,0,0:1:1:2:0/0:./.:.:0:0:.:.	62,46,0,0:1:1:2:0/0:./.:.:0:0:.:.	41,29,0,0:1:1:2:0/0:./.:.:0:0:.:.	3,5,2,1:1:0:2:./.:./.:.:0:0:.:.
chr4_ref_v2	506390	.	CT	C,CTT	.	PASS	IntersectsRepeat=1;RepeatCorrectionApplied=1	SAC:ACF:DF:PD:GT:SGT:SF:SV:SIG:MT:PAC	66,63,0,1,0,0:1:1:2:0/0:./.:.:0	10,8,0,0,0,0:1:0:2:./.:./.:.:0:0:.:.	19,20,26,30,0,1:1:1:2:0/1:1/1:0.125:0:1:g.506391delT:0	15,8,0,0,16,16:1:1:2:0/2:2/2:0.25:0:1:g.506390_506391insT:0	5,5,0,0,0,0:1:0:2:./.:./.:.:0:0:.:.
chr4_ref_v2	506518	.	TA	T	.	PASS	IntersectsRepeat=1;RepeatCorrectionApplied=1	SAC:ACF:DF:PD:GT:SGT:SF:SV:SIG:MT:PAC	67,83,0,2:1:1:2:0/0:./.:.:0	10,7,0,3:1:1:2:0/0:0/1:0.25:0:0:.:.	47,46,0,3:1:1:2:0/0:./.:.:0:0:.:.	21,33,1,2:1:1:2:0/0:./.:.:0:0:.:.	5,5,2,1:1:0:2:./.:./.:.:0:0:.:.
chr4_ref_v2	506876	.	TA	T	.	PASS	IntersectsRepeat=1;RepeatCorrectionApplied=1	SAC:ACF:DF:PD:GT:SGT:SF:SV:SIG:MT:PAC	16,34,3,8:1:1:2:0/0:./.:.:0	5,8,2,3:1:0:2:./.:./.:.:0:0:.:.	3,5,27,22:1:1:2:1/1:0/1:0.25:0:1:g.506877delA,g.506877delA:0,1	7,11,8,14:1:1:2:0/0:0/1:0.5:0:0:.:.	1,2,0,1:1:0:2:./.:./.:.:0:0:.:.
chr4_ref_v2	507905	.	GA	G	.	PASS	IntersectsRepeat=1;RepeatCorrectionApplied=1	SAC:ACF:DF:PD:GT:SGT:SF:SV:SIG:MT:PAC	44,39,42,45:1:1:2:0/1:./.:.:0	5,4,6,10:1:1:2:0/1:1/1:0.25:0:0:.:.	29,31,25,35:1:1:2:0/1:0/0:0.25:0:0:.:.	1,2,29,29:1:1:2:1/1:./.:.:0:0:.:.	3,3,4,6:1:0:2:./.:./.:.:0:0:.:.
chr4_ref_v2	508145	.	T	C	.	PASS	IntersectsRepeat=0;RepeatCorrectionApplied=0	SAC:ACF:DF:PD:GT:SGT:SF:SV:SIG:MT:PAC	81,92,0,0:1:1:2:0/0:./.:.:0	12,15,0,0:1:1:2:0/0:./.:.:0:0:.:.	49,50,0,0:1:1:2:0/0:./.:.:0:0:.:.	12,18,26,19:1:1:2:0/1:1/1:0.25:0:1:g.508145T>C:0	8,4,0,0:1:0:2:./.:./.:.:0:0:.:.
chr4_ref_v2	510694	.	G	A	.	PASS	IntersectsRepeat=0;RepeatCorrectionApplied=0	SAC:ACF:DF:PD:GT:SGT:SF:SV:SIG:MT:PAC	83,93,0,0:1:1:2:0/0:./.:.:0	4,6,9,10:1:1:2:0/1:1/1:0.25:0:1:g.510694G>A:0	55,64,0,0:1:1:2:0/0:./.:.:0:0:.:.	39,33,0,0:1:1:2:0/0:./.:.:0:0:.:.	10,11,0,0:1:1:2:0/0:./.:.:0:0:.:.
chr4_ref_v2	511858	.	C	A	.	PASS	IntersectsRepeat=1;RepeatCorrectionApplied=0	SAC:ACF:DF:PD:GT:SGT:SF:SV:SIG:MT:PAC	93,116,0,0:1:1:2:0/0:./.:.:0	11,8,0,0:1:0:2:./.:./.:.:0:0:.:.	61,39,0,0:1:1:2:0/0:./.:.:0:0:.:.	43,43,0,0:1:1:2:0/0:./.:.:0:0:.:.	3,7,1,2:1:0:2:./.:./.:.:0:1:.:.
chr4_ref_v2	513846	.	A	T	.	ExcRegion	IntersectsRepeat=0;RepeatCorrectionApplied=0	SAC:ACF:DF:PD:GT:SGT:SF:SV:SIG:MT:PAC	1,20,0,0:1:1:2:./.:./.:.:0	0,9,0,0:0:0:2:./.:./.:.:0:0:.:.	0,31,0,0:0:1:2:./.:./.:.:0:0:.:.	0,11,1,2:1:1:2:./.:./.:.:0:0:.:.	0,0,0,0:0:0:2:./.:./.:.:0:0:.:.
chr4_ref_v2	513851	.	T	C	.	ExcRegion	IntersectsRepeat=0;RepeatCorrectionApplied=0	SAC:ACF:DF:PD:GT:SGT:SF:SV:SIG:MT:PAC	1,19,0,0:1:1:2:./.:./.:.:0	0,9,0,0:0:0:2:./.:./.:.:0:0:.:.	0,29,0,0:0:1:2:./.:./.:.:0:0:.:.	0,11,1,2:1:1:2:./.:./.:.:0:0:.:.	0,0,0,0:0:0:2:./.:./.:.:0:0:.:.
chr4_ref_v2	513854	.	A	C	.	ExcRegion	IntersectsRepeat=0;RepeatCorrectionApplied=0	SAC:ACF:DF:PD:GT:SGT:SF:SV:SIG:MT:PAC	0,19,0,0:0:1:2:./.:./.:.:0	0,10,0,0:0:0:2:./.:./.:.:0:0:.:.	0,28,0,0:0:1:2:./.:./.:.:0:0:.:.	0,11,1,2:1:1:2:./.:./.:.:0:0:.:.	0,0,0,0:0:0:2:./.:./.:.:0:0:.:.
chr4_ref_v2	513861	.	T	A	.	ExcRegion	IntersectsRepeat=0;RepeatCorrectionApplied=0	SAC:ACF:DF:PD:GT:SGT:SF:SV:SIG:MT:PAC	0,17,0,0:0:1:2:./.:./.:.:0	0,10,0,0:0:0:2:./.:./.:.:0:0:.:.	0,27,0,0:0:1:2:./.:./.:.:0:0:.:.	0,10,0,2:1:1:2:./.:./.:.:0:0:.:.	0,0,0,0:0:0:2:./.:./.:.:0:0:.:.
chr4_ref_v2	513862	.	A	G	.	ExcRegion	IntersectsRepeat=0;RepeatCorrectionApplied=0	SAC:ACF:DF:PD:GT:SGT:SF:SV:SIG:MT:PAC	0,17,0,0:0:1:2:./.:./.:.:0	0,9,0,0:0:0:2:./.:./.:.:0:0:.:.	0,27,0,0:0:1:2:./.:./.:.:0:0:.:.	0,10,0,2:1:1:2:./.:./.:.:0:0:.:.	0,0,0,0:0:0:2:./.:./.:.:0:0:.:.
chr4_ref_v2	513863	.	T	C	.	ExcRegion	IntersectsRepeat=0;RepeatCorrectionApplied=0	SAC:ACF:DF:PD:GT:SGT:SF:SV:SIG:MT:PAC	0,16,0,0:0:1:2:./.:./.:.:0	0,9,0,0:0:0:2:./.:./.:.:0:0:.:.	0,27,0,0:0:1:2:./.:./.:.:0:0:.:.	0,11,0,2:1:1:2:./.:./.:.:0:0:.:.	0,0,0,0:0:0:2:./.:./.:.:0:0:.:.
chr4_ref_v2	513871	.	C	A	.	ExcRegion	IntersectsRepeat=1;RepeatCorrectionApplied=0	SAC:ACF:DF:PD:GT:SGT:SF:SV:SIG:MT:PAC	0,11,0,0:0:1:2:./.:./.:.:0	0,5,0,0:0:0:2:./.:./.:.:0:0:.:.	0,25,0,0:0:1:2:./.:./.:.:0:0:.:.	0,12,0,1:1:1:2:./.:./.:.:0:0:.:.	0,0,0,0:0:0:2:./.:./.:.:0:0:.:.
chr4_ref_v2	513909	.	C	T	.	ExcRegion	IntersectsRepeat=0;RepeatCorrectionApplied=0	SAC:ACF:DF:PD:GT:SGT:SF:SV:SIG:MT:PAC	0,1,0,0:0:1:2:./.:./.:.:0	0,6,0,0:0:0:2:./.:./.:.:0:0:.:.	0,18,0,0:0:1:2:./.:./.:.:0:0:.:.	0,9,0,1:1:1:2:./.:./.:.:0:0:.:.	0,0,0,0:0:0:2:./.:./.:.:0:0:.:.
chr4_ref_v2	515462	.	C	T	.	ExcRegion	IntersectsRepeat=1;RepeatCorrectionApplied=0	SAC:ACF:DF:PD:GT:SGT:SF:SV:SIG:MT:PAC	0,0,0,0:0:1:2:./.:./.:.:0	0,0,0,0:0:1:2:./.:./.:.:0:0:.:.	0,0,0,0:0:1:2:./.:./.:.:0:0:.:.	0,0,0,0:0:1:2:./.:./.:.:0:0:.:.	0,0,1,0:0:0:2:./.:./.:.:0:0:.:.
chr4_ref_v2	515474	.	T	C	.	ExcRegion	IntersectsRepeat=0;RepeatCorrectionApplied=0	SAC:ACF:DF:PD:GT:SGT:SF:SV:SIG:MT:PAC	0,0,0,0:0:1:2:./.:./.:.:0	0,0,0,0:0:1:2:./.:./.:.:0:0:.:.	0,0,0,0:0:1:2:./.:./.:.:0:0:.:.	0,0,0,0:0:1:2:./.:./.:.:0:0:.:.	0,0,1,1:1:0:2:./.:./.:.:0:0:.:.
chr4_ref_v2	515499	.	T	C	.	ExcRegion	IntersectsRepeat=1;RepeatCorrectionApplied=0	SAC:ACF:DF:PD:GT:SGT:SF:SV:SIG:MT:PAC	0,0,0,0:0:1:2:./.:./.:.:0	0,0,0,0:0:1:2:./.:./.:.:0:0:.:.	0,0,0,0:0:1:2:./.:./.:.:0:0:.:.	0,0,0,0:0:1:2:./.:./.:.:0:0:.:.	0,0,2,2:1:0:2:./.:./.:.:0:0:.:.
chr4_ref_v2	515526	.	C	T	.	ExcRegion	IntersectsRepeat=0;RepeatCorrectionApplied=0	SAC:ACF:DF:PD:GT:SGT:SF:SV:SIG:MT:PAC	0,0,0,0:0:1:2:./.:./.:.:0	0,0,0,0:0:1:2:./.:./.:.:0:0:.:.	0,0,0,0:0:1:2:./.:./.:.:0:0:.:.	0,2,0,0:0:1:2:./.:./.:.:0:0:.:.	0,0,2,2:1:0:2:./.:./.:.:0:0:.:.
chr4_ref_v2	515578	.	T	C	.	ExcRegion	IntersectsRepeat=1;RepeatCorrectionApplied=0	SAC:ACF:DF:PD:GT:SGT:SF:SV:SIG:MT:PAC	0,0,0,0:0:1:2:./.:./.:.:0	1,1,0,0:1:1:2:./.:./.:.:0:0:.:.	0,1,0,0:0:1:2:./.:./.:.:0:0:.:.	2,3,1,1:1:1:2:./.:./.:.:0:0:.:.	0,0,1,2:1:0:2:./.:./.:.:0:0:.:.
chr4_ref_v2	515584	.	T	C	.	ExcRegion	IntersectsRepeat=1;RepeatCorrectionApplied=0	SAC:ACF:DF:PD:GT:SGT:SF:SV:SIG:MT:PAC	0,0,0,0:0:1:2:./.:./.:.:0	1,1,0,0:1:1:2:./.:./.:.:0:0:.:.	0,1,0,0:0:1:2:./.:./.:.:0:0:.:.	3,3,1,1:1:1:2:./.:./.:.:0:0:.:.	1,0,1,1:1:0:2:./.:./.:.:0:0:.:.
chr4_ref_v2	519031	.	C	A	.	ExcRegion	IntersectsRepeat=0;RepeatCorrectionApplied=0	SAC:ACF:DF:PD:GT:SGT:SF:SV:SIG:MT:PAC	3,0,0,0:0:1:2:./.:./.:.:0	2,0,0,0:0:1:2:./.:./.:.:0:0:.:.	9,0,0,0:0:1:2:./.:./.:.:0:0:.:.	3,0,1,1:1:1:2:./.:./.:.:0:0:.:.	0,0,0,0:0:0:2:./.:./.:.:0:0:.:.
chr4_ref_v2	519032	.	G	C	.	ExcRegion	IntersectsRepeat=0;RepeatCorrectionApplied=0	SAC:ACF:DF:PD:GT:SGT:SF:SV:SIG:MT:PAC	4,0,0,0:0:1:2:./.:./.:.:0	2,0,0,0:0:1:2:./.:./.:.:0:0:.:.	9,0,0,0:0:1:2:./.:./.:.:0:0:.:.	3,0,1,1:1:1:2:./.:./.:.:0:0:.:.	0,0,0,0:0:0:2:./.:./.:.:0:0:.:.
chr4_ref_v2	519039	.	T	G	.	ExcRegion	IntersectsRepeat=0;RepeatCorrectionApplied=0	SAC:ACF:DF:PD:GT:SGT:SF:SV:SIG:MT:PAC	6,0,0,0:0:1:2:./.:./.:.:0	2,0,0,0:0:1:2:./.:./.:.:0:0:.:.	11,0,0,0:0:1:2:./.:./.:.:0:0:.:.	3,0,1,1:1:1:2:./.:./.:.:0:0:.:.	0,0,0,0:0:0:2:./.:./.:.:0:0:.:.
chr4_ref_v2	519045	.	T	G	.	ExcRegion	IntersectsRepeat=0;RepeatCorrectionApplied=0	SAC:ACF:DF:PD:GT:SGT:SF:SV:SIG:MT:PAC	6,0,0,0:0:1:2:./.:./.:.:0	2,0,0,0:0:1:2:./.:./.:.:0:0:.:.	11,0,0,0:0:1:2:./.:./.:.:0:0:.:.	3,0,1,1:1:1:2:./.:./.:.:0:0:.:.	0,0,0,0:0:0:2:./.:./.:.:0:0:.:.
chr4_ref_v2	519047	.	T	C	.	ExcRegion	IntersectsRepeat=0;RepeatCorrectionApplied=0	SAC:ACF:DF:PD:GT:SGT:SF:SV:SIG:MT:PAC	6,0,0,0:0:1:2:./.:./.:.:0	2,0,0,0:0:1:2:./.:./.:.:0:0:.:.	11,0,0,0:0:1:2:./.:./.:.:0:0:.:.	3,0,1,1:1:1:2:./.:./.:.:0:0:.:.	0,0,0,0:0:0:2:./.:./.:.:0:0:.:.
chr4_ref_v2	519087	.	A	G	.	ExcRegion	IntersectsRepeat=1;RepeatCorrectionApplied=0	SAC:ACF:DF:PD:GT:SGT:SF:SV:SIG:MT:PAC	11,0,0,0:0:1:2:./.:./.:.:0	3,0,0,0:0:1:2:./.:./.:.:0:0:.:.	11,0,0,0:0:1:2:./.:./.:.:0:0:.:.	3,0,1,1:1:1:2:./.:./.:.:0:0:.:.	2,0,0,0:0:0:2:./.:./.:.:0:0:.:.
chr4_ref_v2	519095	.	A	G	.	ExcRegion	IntersectsRepeat=1;RepeatCorrectionApplied=0	SAC:ACF:DF:PD:GT:SGT:SF:SV:SIG:MT:PAC	10,0,0,0:0:1:2:./.:./.:.:0	3,0,0,0:0:0:2:./.:./.:.:0:0:.:.	12,0,0,0:0:1:2:./.:./.:.:0:0:.:.	4,0,1,1:1:1:2:./.:./.:.:0:0:.:.	2,0,0,0:0:0:2:./.:./.:.:0:0:.:.
chr4_ref_v2	519096	.	T	G	.	ExcRegion	IntersectsRepeat=1;RepeatCorrectionApplied=0	SAC:ACF:DF:PD:GT:SGT:SF:SV:SIG:MT:PAC	10,0,0,0:0:1:2:./.:./.:.:0	3,0,0,0:0:0:2:./.:./.:.:0:0:.:.	12,0,0,0:0:1:2:./.:./.:.:0:0:.:.	3,0,1,1:1:1:2:./.:./.:.:0:0:.:.	2,0,0,0:0:0:2:./.:./.:.:0:0:.:.
chr4_ref_v2	519541	.	A	AATGTAAAT	.	ExcRegion	IntersectsRepeat=0;RepeatCorrectionApplied=0	SAC:ACF:DF:PD:GT:SGT:SF:SV:SIG:MT:PAC	80,32,4,0:1:1:2:./.:./.:.:0	21,3,3,0:1:1:2:./.:./.:.:0:0:.:.	56,21,3,0:1:1:2:./.:./.:.:0:0:.:.	42,21,5,0:1:1:2:./.:./.:.:0:0:.:.	6,2,1,0:1:0:2:./.:./.:.:0:0:.:.
chr4_ref_v2	519543	.	C	CTA	.	ExcRegion	IntersectsRepeat=0;RepeatCorrectionApplied=0	SAC:ACF:DF:PD:GT:SGT:SF:SV:SIG:MT:PAC	85,34,4,0:1:1:2:./.:./.:.:0	21,3,3,0:1:1:2:./.:./.:.:0:0:.:.	57,21,3,0:1:1:2:./.:./.:.:0:0:.:.	42,21,5,0:1:1:2:./.:./.:.:0:0:.:.	6,2,1,0:1:0:2:./.:./.:.:0:0:.:.
chr4_ref_v2	519838	.	GTT	G	.	PASS	IntersectsRepeat=1;RepeatCorrectionApplied=1	SAC:ACF:DF:PD:GT:SGT:SF:SV:SIG:MT:PAC	22,17,0,3:1:1:2:0/0:0/1:0.25:0	0,0,0,3:0:0:2:./.:./.:.:0:0:.:.	1,4,3,11:1:0:2:./.:./.:.:0:1:.:.	18,15,2,6:1:1:2:0/0:0/1:0.5:0:0:.:.	0,1,0,0:0:0:2:./.:./.:.:0:0:.:.
chr4_ref_v2	520846	.	G	T	.	PASS	IntersectsRepeat=1;RepeatCorrectionApplied=0	SAC:ACF:DF:PD:GT:SGT:SF:SV:SIG:MT:PAC	90,116,0,0:1:1:2:0/0:./.:.:0	10,18,0,0:1:1:2:0/0:./.:.:0:0:.:.	48,54,0,0:1:1:2:0/0:./.:.:0:0:.:.	37,27,0,0:1:1:2:0/0:./.:.:0:0:.:.	5,13,0,3:1:1:2:0/0:0/1:0.5:0:0:.:.
chr4_ref_v2	522964	.	CTT	CT,C	.	PASS	IntersectsRepeat=1;RepeatCorrectionApplied=1	SAC:ACF:DF:PD:GT:SGT:SF:SV:SIG:MT:PAC	66,52,14,11,2,0:1:1:2:0/0:0/1:0.125:0	0,0,10,6,3,0:1:0:2:./.:./.:.:0:1:.:.	26,17,32,19,3,1:1:1:2:0/0:0/1:0.5:0:1:.:	21,24,22,15,4,6:1:1:2:0/1:0/0:0.125:0:0:.:.	1,1,0,0,3,3:1:0:2:./.:./.:.:0:1:.:.
chr4_ref_v2	525195	.	C	CT	.	PASS	IntersectsRepeat=1;RepeatCorrectionApplied=1	SAC:ACF:DF:PD:GT:SGT:SF:SV:SIG:MT:PAC	58,63,0,1:1:1:2:0/0:./.:.:0	12,10,3,3:1:1:2:0/0:0/1:0.5:0:0:.:.	57,53,4,5:1:1:2:0/0:0/1:0.125:0:0:.:.	37,39,4,1:1:1:2:0/0:./.:.:0:0:.:.	7,4,2,2:1:0:2:./.:./.:.:0:0:.:.
chr4_ref_v2	527681	.	TTA	T	.	PASS	IntersectsRepeat=0;RepeatCorrectionApplied=0	SAC:ACF:DF:PD:GT:SGT:SF:SV:SIG:MT:PAC	0,0,0,3:0:1:2:./.:./.:.:0	0,0,0,2:0:1:2:./.:./.:.:0:0:.:.	0,0,0,5:0:1:2:./.:./.:.:0:0:.:.	0,0,0,4:0:1:2:./.:./.:.:0:0:.:.	0,0,0,0:0:0:2:./.:./.:.:0:0:.:.
chr4_ref_v2	527920	.	A	G	.	PASS	IntersectsRepeat=0;RepeatCorrectionApplied=0	SAC:ACF:DF:PD:GT:SGT:SF:SV:SIG:MT:PAC	0,0,0,0:0:1:2:./.:./.:.:0	0,0,0,0:0:1:2:./.:./.:.:0:0:.:.	0,2,0,0:0:1:2:./.:./.:.:0:0:.:.	0,0,1,1:1:1:2:./.:./.:.:0:0:.:.	0,1,0,0:0:0:2:./.:./.:.:0:0:.:.
chr4_ref_v2	538648	.	GTATA	G,GTA	.	PASS	IntersectsRepeat=1;RepeatCorrectionApplied=1	SAC:ACF:DF:PD:GT:SGT:SF:SV:SIG:MT:PAC	14,20,7,3,10,6:1:1:2:0/0:0/1:0.5:0	2,3,2,2,1,0:1:0:2:./.:./.:.:0:0:.:.	4,7,16,16,8,7:1:1:2:0/1:1/2:0.5:0:0:.:.	14,16,4,3,4,2:1:1:2:0/0:0/1:0.5:0:0:.:.	0,1,2,0,0,0:1:0:2:./.:./.:.:0:0:.:.
chr4_ref_v2	540046	.	T	C	.	PASS	IntersectsRepeat=0;RepeatCorrectionApplied=0	SAC:ACF:DF:PD:GT:SGT:SF:SV:SIG:MT:PAC	73,80,0,0:1:1:2:0/0:./.:.:0	16,16,0,0:1:1:2:0/0:./.:.:0:0:.:.	64,34,0,0:1:1:2:0/0:./.:.:0:0:.:.	36,32,0,0:1:1:2:0/0:./.:.:0:0:.:.	4,10,1,3:1:0:2:./.:./.:.:0:0:.:.
chr4_ref_v2	541832	.	G	GA	.	PASS	IntersectsRepeat=1;RepeatCorrectionApplied=1	SAC:ACF:DF:PD:GT:SGT:SF:SV:SIG:MT:PAC	44,84,1,2:1:1:2:0/0:./.:.:0	6,19,2,0:1:1:2:0/0:0/1:0.125:0:0:.:.	32,65,0,3:1:1:2:0/0:./.:.:0:0:.:.	24,45,1,7:1:1:2:0/0:0/1:0.125:0:0:.:.	5,11,1,2:1:0:2:./.:./.:.:0:0:.:.
chr4_ref_v2	542473	.	CAA	C,CA	.	PASS	IntersectsRepeat=1;RepeatCorrectionApplied=1	SAC:ACF:DF:PD:GT:SGT:SF:SV:SIG:MT:PAC	16,15,5,4,16,11:1:1:2:0/2:0/1:0.125:0	0,0,5,11,5,1:1:1:2:1/2:1/1:0.125:0:1:g.542474_542475delAA:0	9,15,13,9,4,3:1:1:2:0/1:0/0:0.125:0:0:.:.	8,15,1,2,8,9:1:1:2:0/0:0/1:0.125:0:0:.:.	5,3,0,0,2,0:1:0:2:./.:./.:.:0:0:.:.
chr4_ref_v2	544057	.	AT	A	.	PASS	IntersectsRepeat=1;RepeatCorrectionApplied=1	SAC:ACF:DF:PD:GT:SGT:SF:SV:SIG:MT:PAC	65,75,1,1:1:1:2:0/0:./.:.:0	12,13,0,0:1:1:2:0/0:./.:.:0:0:.:.	46,44,0,1:1:1:2:0/0:./.:.:0:0:.:.	30,27,0,1:1:1:2:0/0:./.:.:0:0:.:.	4,8,1,3:1:0:2:./.:./.:.:0:0:.:.
chr4_ref_v2	544077	.	CT	C	.	PASS	IntersectsRepeat=1;RepeatCorrectionApplied=1	SAC:ACF:DF:PD:GT:SGT:SF:SV:SIG:MT:PAC	63,72,1,0:1:1:2:0/0:./.:.:0	15,15,0,2:1:1:2:0/0:./.:.:0:0:.:.	49,45,2,4:1:1:2:0/0:./.:.:0:0:.:.	18,18,18,11:1:1:2:0/1:0/0:0.25:0:1:g.544078delT:0	3,7,0,0:1:0:2:./.:./.:.:0:0:.:.
chr4_ref_v2	544243	.	CT	C	.	PASS	IntersectsRepeat=1;RepeatCorrectionApplied=1	SAC:ACF:DF:PD:GT:SGT:SF:SV:SIG:MT:PAC	63,66,0,0:1:1:2:0/0:./.:.:0	8,8,1,0:1:0:2:./.:./.:.:0:0:.:.	58,56,0,1:1:1:2:0/0:./.:.:0:0:.:.	29,29,0,0:1:1:2:0/0:./.:.:0:0:.:.	5,1,2,2:1:0:2:./.:./.:.:0:1:.:.
chr4_ref_v2	544822	.	G	A	.	PASS	IntersectsRepeat=0;RepeatCorrectionApplied=0	SAC:ACF:DF:PD:GT:SGT:SF:SV:SIG:MT:PAC	53,52,0,0:1:1:2:0/0:./.:.:0	14,20,0,0:1:1:2:0/0:./.:.:0:0:.:.	47,57,0,0:1:1:2:0/0:./.:.:0:0:.:.	30,22,0,0:1:1:2:0/0:./.:.:0:0:.:.	5,3,2,1:1:0:2:./.:./.:.:0:0:.:.
chr4_ref_v2	546417	.	CT	C	.	PASS	IntersectsRepeat=1;RepeatCorrectionApplied=1	SAC:ACF:DF:PD:GT:SGT:SF:SV:SIG:MT:PAC	68,63,1,1:1:1:2:0/0:./.:.:0	17,9,0,0:1:1:2:0/0:./.:.:0:0:.:.	46,63,1,0:1:1:2:0/0:./.:.:0:0:.:.	28,34,0,1:1:1:2:0/0:./.:.:0:0:.:.	9,7,2,2:1:1:2:0/0:0/1:0.25:0:0:.:.
chr4_ref_v2	547620	.	C	T	.	PASS	IntersectsRepeat=0;RepeatCorrectionApplied=0	SAC:ACF:DF:PD:GT:SGT:SF:SV:SIG:MT:PAC	120,89,0,0:1:1:2:0/0:./.:.:0	14,15,0,0:1:1:2:0/0:./.:.:0:0:.:.	58,45,1,0:1:1:2:0/0:./.:.:0:0:.:.	59,51,0,0:1:1:2:0/0:./.:.:0:0:.:.	9,5,2,1:1:0:2:./.:./.:.:0:0:.:.
chr4_ref_v2	548461	.	GT	G	.	PASS	IntersectsRepeat=1;RepeatCorrectionApplied=1	SAC:ACF:DF:PD:GT:SGT:SF:SV:SIG:MT:PAC	39,22,3,3:1:1:2:0/0:./.:.:0	1,0,0,4:1:0:2:./.:./.:.:0:0:.:.	17,8,10,7:1:1:2:0/0:./.:.:0:0:.:.	16,16,4,1:1:1:2:0/0:./.:.:0:0:.:.	1,0,1,2:1:0:2:./.:./.:.:0:0:.:.
chr4_ref_v2	548617	.	C	T	.	PASS	IntersectsRepeat=0;RepeatCorrectionApplied=0	SAC:ACF:DF:PD:GT:SGT:SF:SV:SIG:MT:PAC	74,98,1,0:1:1:2:0/0:./.:.:0	10,11,0,0:1:1:2:0/0:./.:.:0:0:.:.	29,74,0,0:1:1:2:0/0:./.:.:0:0:.:.	33,41,0,0:1:1:2:0/0:./.:.:0:0:.:.	7,5,1,2:1:0:2:./.:./.:.:0:0:.:.
chr4_ref_v2	549727	.	TC	T	.	PASS	IntersectsRepeat=1;RepeatCorrectionApplied=1	SAC:ACF:DF:PD:GT:SGT:SF:SV:SIG:MT:PAC	65,65,0,0:1:1:2:0/0:./.:.:0	4,14,10,11:1:1:2:0/1:1/1:0.125:0:1:g.549728delC:0	61,79,0,0:1:1:2:0/0:./.:.:0:0:.:.	35,42,0,0:1:1:2:0/0:./.:.:0:0:.:.	11,9,0,0:1:1:2:0/0:./.:.:0:0:.:.
chr4_ref_v2	550411	.	G	A	.	PASS	IntersectsRepeat=1;RepeatCorrectionApplied=0	SAC:ACF:DF:PD:GT:SGT:SF:SV:SIG:MT:PAC	85,92,0,0:1:1:2:0/0:./.:.:0	13,19,0,0:1:1:2:0/0:./.:.:0:0:.:.	38,49,0,0:1:1:2:0/0:./.:.:0:0:.:.	32,42,0,0:1:1:2:0/0:./.:.:0:0:.:.	5,7,2,1:1:0:2:./.:./.:.:0:0:.:.
chr4_ref_v2	550722	.	TA	T	.	PASS	IntersectsRepeat=1;RepeatCorrectionApplied=1	SAC:ACF:DF:PD:GT:SGT:SF:SV:SIG:MT:PAC	52,71,2,2:1:1:2:0/0:./.:.:0	5,3,7,4:1:0:2:./.:./.:.:0:1:.:.	52,44,3,2:1:1:2:0/0:./.:.:0:0:.:.	40,32,1,0:1:1:2:0/0:./.:.:0:0:.:.	5,3,3,0:1:0:2:./.:./.:.:0:0:.:.
chr4_ref_v2	551299	.	C	T	.	PASS	IntersectsRepeat=0;RepeatCorrectionApplied=0	SAC:ACF:DF:PD:GT:SGT:SF:SV:SIG:MT:PAC	82,63,0,0:1:1:2:0/0:./.:.:0	12,13,0,0:1:1:2:0/0:./.:.:0:0:.:.	52,48,0,0:1:1:2:0/0:./.:.:0:0:.:.	37,28,0,0:1:1:2:0/0:./.:.:0:0:.:.	5,2,3,0:1:0:2:./.:./.:.:0:0:.:.
chr4_ref_v2	551553	.	CA	C	.	PASS	IntersectsRepeat=1;RepeatCorrectionApplied=1	SAC:ACF:DF:PD:GT:SGT:SF:SV:SIG:MT:PAC	70,66,0,1:1:1:2:0/0:./.:.:0	9,9,0,0:1:0:2:./.:./.:.:0:0:.:.	23,22,19,18:1:1:2:0/1:0/0:0.125:0:1:g.551554delA:0	29,23,0,1:1:1:2:0/0:./.:.:0:0:.:.	6,10,0,0:1:0:2:./.:./.:.:0:0:.:.
chr4_ref_v2	551734	.	CAA	C,CA	.	PASS	IntersectsRepeat=1;RepeatCorrectionApplied=1	SAC:ACF:DF:PD:GT:SGT:SF:SV:SIG:MT:PAC	41,41,2,0,11,9:1:1:2:0/0:./.:.:0	4,6,1,0,2,7:1:1:2:0/0:0/2:0.25:0:0:.:.	4,2,9,5,39,26:1:1:2:2/2:0/2:0.125:0:1:g.551735delA,g.551735delA:0,1	15,17,6,7,16,14:1:1:2:0/2:0/0:0.125:0:0:.:.	4,6,1,2,2,3:1:0:2:./.:./.:.:0:0:.:.
chr4_ref_v2	551942	.	A	G	.	PASS	IntersectsRepeat=0;RepeatCorrectionApplied=0	SAC:ACF:DF:PD:GT:SGT:SF:SV:SIG:MT:PAC	65,95,0,0:1:1:2:0/0:./.:.:0	10,19,0,0:1:1:2:0/0:./.:.:0:0:.:.	46,63,0,0:1:1:2:0/0:./.:.:0:0:.:.	30,41,0,0:1:1:2:0/0:./.:.:0:0:.:.	3,9,2,1:1:0:2:./.:./.:.:0:0:.:.
chr4_ref_v2	552986	.	AT	A,ATT	.	PASS	IntersectsRepeat=1;RepeatCorrectionApplied=1	SAC:ACF:DF:PD:GT:SGT:SF:SV:SIG:MT:PAC	40,24,4,2,31,24:1:1:2:0/2:2/2:0.125:0	1,1,7,7,3,5:1:1:2:1/2:1/1:0.25:0:1:g.552987delT:0	4,8,0,0,53,49:1:1:2:2/2:./.:.:0:1:g.552986_552987insT:1	14,16,2,3,16,18:1:1:2:2/2:0/2:0.5:0:0:.:.	4,4,1,0,0,4:1:0:2:./.:./.:.:0:0:.:.
chr4_ref_v2	558079	.	CT	C	.	PASS	IntersectsRepeat=1;RepeatCorrectionApplied=1	SAC:ACF:DF:PD:GT:SGT:SF:SV:SIG:MT:PAC	57,43,3,1:1:1:2:0/0:./.:.:0	11,10,2,1:1:1:2:0/0:./.:.:0:0:.:.	55,33,3,2:1:1:2:0/0:./.:.:0:0:.:.	29,21,3,2:1:1:2:0/0:./.:.:0:0:.:.	2,3,2,0:1:0:2:./.:./.:.:0:0:.:.
chr4_ref_v2	560963	.	CA	C	.	PASS	IntersectsRepeat=1;RepeatCorrectionApplied=1	SAC:ACF:DF:PD:GT:SGT:SF:SV:SIG:MT:PAC	83,59,3,4:1:1:2:0/0:./.:.:0	1,3,8,8:1:1:2:0/1:1/1:0.5:0:1:g.560964delA:0	56,35,2,1:1:1:2:0/0:./.:.:0:0:.:.	19,23,13,15:1:1:2:0/0:0/1:0.5:0:1:.:	5,6,0,3:1:0:2:./.:./.:.:0:0:.:.
chr4_ref_v2	562524	.	GA	G	.	PASS	IntersectsRepeat=1;RepeatCorrectionApplied=1	SAC:ACF:DF:PD:GT:SGT:SF:SV:SIG:MT:PAC	77,92,0,0:1:1:2:0/0:./.:.:0	6,14,0,0:1:1:2:0/0:./.:.:0:0:.:.	26,20,28,23:1:1:2:0/1:./.:.:0:1:g.562525delA:0	19,30,1,0:1:1:2:0/0:./.:.:0:0:.:.	3,6,0,0:1:0:2:./.:./.:.:0:0:.:.
chr4_ref_v2	563412	.	CA	C,CAA	.	PASS	IntersectsRepeat=1;RepeatCorrectionApplied=1	SAC:ACF:DF:PD:GT:SGT:SF:SV:SIG:MT:PAC	37,46,3,2,2,2:1:1:2:0/0:./.:.:0	3,6,1,1,3,3:1:0:2:./.:./.:.:0:0:.:.	22,25,8,0,3,0:1:1:2:0/0:0/2:0.125:0:0:.:.	18,22,3,2,3,1:1:1:2:0/0:./.:.:0:0:.:.	0,4,1,1,0,0:1:0:2:./.:./.:.:0:0:.:.
chr4_ref_v2	569549	.	C	A	.	PASS	IntersectsRepeat=1;RepeatCorrectionApplied=0	SAC:ACF:DF:PD:GT:SGT:SF:SV:SIG:MT:PAC	78,127,0,0:1:1:2:0/0:./.:.:0	8,9,0,0:1:0:2:./.:./.:.:0:0:.:.	39,58,0,0:1:1:2:0/0:./.:.:0:0:.:.	29,35,0,0:1:1:2:0/0:./.:.:0:0:.:.	4,8,2,1:1:0:2:./.:./.:.:0:0:.:.
chr4_ref_v2	571314	.	C	T	.	PASS	IntersectsRepeat=0;RepeatCorrectionApplied=0	SAC:ACF:DF:PD:GT:SGT:SF:SV:SIG:MT:PAC	86,101,0,0:1:1:2:0/0:./.:.:0	13,15,0,0:1:1:2:0/0:./.:.:0:0:.:.	34,35,0,0:1:1:2:0/0:./.:.:0:0:.:.	37,35,0,0:1:1:2:0/0:./.:.:0:0:.:.	3,6,1,2:1:0:2:./.:./.:.:0:1:.:.
chr4_ref_v2	572708	.	G	A	.	PASS	IntersectsRepeat=1;RepeatCorrectionApplied=0	SAC:ACF:DF:PD:GT:SGT:SF:SV:SIG:MT:PAC	73,80,0,0:1:1:2:0/0:./.:.:0	10,14,0,0:1:1:2:0/0:./.:.:0:0:.:.	51,61,0,0:1:1:2:0/0:./.:.:0:0:.:.	21,28,15,14:1:1:2:0/1:0/0:0.25:0:1:g.572708G>A:0	14,6,0,0:1:1:2:0/0:./.:.:0:0:.:.
chr4_ref_v2	578210	.	GA	G	.	PASS	IntersectsRepeat=1;RepeatCorrectionApplied=1	SAC:ACF:DF:PD:GT:SGT:SF:SV:SIG:MT:PAC	63,105,1,1:1:1:2:0/0:./.:.:0	12,12,0,0:1:1:2:0/0:./.:.:0:0:.:.	45,55,2,3:1:1:2:0/0:./.:.:0:0:.:.	11,23,11,21:1:1:2:0/1:0/0:0.125:0:1:g.578211delA:0	4,6,0,3:1:0:2:./.:./.:.:0:0:.:.
chr4_ref_v2	578367	.	GT	G	.	PASS	IntersectsRepeat=1;RepeatCorrectionApplied=1	SAC:ACF:DF:PD:GT:SGT:SF:SV:SIG:MT:PAC	68,42,4,2:1:1:2:0/0:./.:.:0	10,2,10,10:1:1:2:0/1:1/1:0.125:0:1:g.578368delT:0	40,43,3,2:1:1:2:0/0:./.:.:0:0:.:.	27,22,2,1:1:1:2:0/0:./.:.:0:0:.:.	6,8,1,0:1:0:2:./.:./.:.:0:0:.:.
chr4_ref_v2	581381	.	C	T	.	PASS	IntersectsRepeat=0;RepeatCorrectionApplied=0	SAC:ACF:DF:PD:GT:SGT:SF:SV:SIG:MT:PAC	93,79,0,0:1:1:2:0/0:./.:.:0	10,11,0,0:1:1:2:0/0:./.:.:0:0:.:.	67,49,0,0:1:1:2:0/0:./.:.:0:0:.:.	32,21,0,0:1:1:2:0/0:./.:.:0:0:.:.	5,1,1,2:1:0:2:./.:./.:.:0:1:.:.
chr4_ref_v2	583496	.	AT	A	.	PASS	IntersectsRepeat=1;RepeatCorrectionApplied=1	SAC:ACF:DF:PD:GT:SGT:SF:SV:SIG:MT:PAC	82,95,0,0:1:1:2:0/0:./.:.:0	10,15,0,0:1:1:2:0/0:./.:.:0:0:.:.	40,48,1,1:1:1:2:0/0:./.:.:0:0:.:.	20,26,1,0:1:1:2:0/0:./.:.:0:0:.:.	3,2,1,1:1:0:2:./.:./.:.:0:1:.:.
chr4_ref_v2	584807	.	GA	G	.	PASS	IntersectsRepeat=1;RepeatCorrectionApplied=1	SAC:ACF:DF:PD:GT:SGT:SF:SV:SIG:MT:PAC	79,108,0,0:1:1:2:0/0:./.:.:0	13,16,0,0:1:1:2:0/0:./.:.:0:0:.:.	44,50,0,0:1:1:2:0/0:./.:.:0:0:.:.	35,37,0,0:1:1:2:0/0:./.:.:0:0:.:.	6,5,3,0:1:0:2:./.:./.:.:0:0:.:.
chr4_ref_v2	587754	.	CTTTT	C	.	PASS	IntersectsRepeat=1;RepeatCorrectionApplied=1	SAC:ACF:DF:PD:GT:SGT:SF:SV:SIG:MT:PAC	56,35,0,0:1:1:2:0/0:./.:.:0	12,6,0,1:1:0:2:./.:./.:.:0:0:.:.	19,13,6,0:1:1:2:0/0:0/1:0.5:0:0:.:.	24,17,9,1:1:1:2:0/0:0/1:0.5:0:0:.:.	6,7,1,0:1:0:2:./.:./.:.:0:0:.:.
chr4_ref_v2	588534	.	TA	T	.	PASS	IntersectsRepeat=1;RepeatCorrectionApplied=1	SAC:ACF:DF:PD:GT:SGT:SF:SV:SIG:MT:PAC	77,72,0,1:1:1:2:0/0:./.:.:0	16,15,0,0:1:1:2:0/0:./.:.:0:0:.:.	11,26,23,31:1:1:2:0/1:1/1:0.125:0:1:g.588535delA:0	36,40,0,0:1:1:2:0/0:./.:.:0:0:.:.	7,6,1,0:1:0:2:./.:./.:.:0:0:.:.
chr4_ref_v2	589566	.	TA	T	.	PASS	IntersectsRepeat=1;RepeatCorrectionApplied=1	SAC:ACF:DF:PD:GT:SGT:SF:SV:SIG:MT:PAC	54,99,3,6:1:1:2:0/0:./.:.:0	11,13,0,2:1:1:2:0/0:./.:.:0:0:.:.	22,39,23,34:1:1:2:0/1:0/0:0.25:0:1:g.589567delA:0	26,35,4,6:1:1:2:0/0:./.:.:0:0:.:.	9,9,2,1:1:1:2:0/0:./.:.:0:0:.:.
chr4_ref_v2	591612	.	TA	T	.	PASS	IntersectsRepeat=1;RepeatCorrectionApplied=1	SAC:ACF:DF:PD:GT:SGT:SF:SV:SIG:MT:PAC	36,43,3,1:1:1:2:0/0:./.:.:0	5,4,2,1:1:0:2:./.:./.:.:0:0:.:.	37,49,6,7:1:1:2:0/0:./.:.:0:0:.:.	12,11,11,5:1:1:2:0/0:0/1:0.5:0:1:.:	7,2,0,0:1:0:2:./.:./.:.:0:0:.:.
chr4_ref_v2	592896	.	GT	G,GTT	.	PASS	IntersectsRepeat=1;RepeatCorrectionApplied=1	SAC:ACF:DF:PD:GT:SGT:SF:SV:SIG:MT:PAC	68,58,9,8,4,2:1:1:2:0/0:./.:.:0	1,3,18,9,0,0:1:1:2:1/1:0/1:0.25:0:1:g.592897delT,g.592897delT:0,1	4,10,36,37,28,26:1:1:2:1/2:1/1:0.125:0:1:.:.	14,15,31,21,3,1:1:1:2:0/1:0/0:0.125:0:1:g.592897delT:0	3,5,0,4,1,2:1:0:2:./.:./.:.:0:0:.:.
chr4_ref_v2	597484	.	G	C	.	PASS	IntersectsRepeat=0;RepeatCorrectionApplied=0	SAC:ACF:DF:PD:GT:SGT:SF:SV:SIG:MT:PAC	88,83,0,0:1:1:2:0/0:./.:.:0	4,5,0,0:1:0:2:./.:./.:.:0:0:.:.	49,56,0,0:1:1:2:0/0:./.:.:0:0:.:.	32,40,0,0:1:1:2:0/0:./.:.:0:0:.:.	5,8,2,1:1:0:2:./.:./.:.:0:0:.:.
chr4_ref_v2	599845	.	C	T	.	PASS	IntersectsRepeat=1;RepeatCorrectionApplied=0	SAC:ACF:DF:PD:GT:SGT:SF:SV:SIG:MT:PAC	79,99,0,0:1:1:2:0/0:./.:.:0	8,16,0,0:1:1:2:0/0:./.:.:0:0:.:.	43,49,0,0:1:1:2:0/0:./.:.:0:0:.:.	19,40,0,0:1:1:2:0/0:./.:.:0:0:.:.	7,9,2,1:1:0:2:./.:./.:.:0:0:.:.
chr4_ref_v2	603940	.	T	C	.	PASS	IntersectsRepeat=1;RepeatCorrectionApplied=0	SAC:ACF:DF:PD:GT:SGT:SF:SV:SIG:MT:PAC	124,97,0,0:1:1:2:0/0:./.:.:0	18,16,0,0:1:1:2:0/0:./.:.:0:0:.:.	58,66,0,0:1:1:2:0/0:./.:.:0:0:.:.	44,42,0,0:1:1:2:0/0:./.:.:0:0:.:.	6,8,4,0:1:0:2:./.:./.:.:0:0:.:.
chr4_ref_v2	606957	.	GA	G	.	PASS	IntersectsRepeat=1;RepeatCorrectionApplied=1	SAC:ACF:DF:PD:GT:SGT:SF:SV:SIG:MT:PAC	36,49,12,3:1:1:2:0/0:./.:.:0	1,3,7,0:1:0:2:./.:./.:.:0:0:.:.	21,26,13,12:1:1:2:0/0:./.:.:0:0:.:.	8,7,18,5:1:1:2:0/0:0/1:0.5:0:0:.:.	4,5,3,0:1:0:2:./.:./.:.:0:0:.:.
chr4_ref_v2	612071	.	TA	T	.	PASS	IntersectsRepeat=1;RepeatCorrectionApplied=1	SAC:ACF:DF:PD:GT:SGT:SF:SV:SIG:MT:PAC	65,66,5,0:1:1:2:0/0:./.:.:0	14,21,2,1:1:1:2:0/0:./.:.:0:0:.:.	63,57,4,4:1:1:2:0/0:./.:.:0:0:.:.	14,20,19,24:1:1:2:0/1:./.:.:0:1:g.612072delA:0	2,3,1,1:1:0:2:./.:./.:.:0:0:.:.
chr4_ref_v2	612199	.	C	CA	.	PASS	IntersectsRepeat=1;RepeatCorrectionApplied=1	SAC:ACF:DF:PD:GT:SGT:SF:SV:SIG:MT:PAC	62,69,0,1:1:1:2:0/0:./.:.:0	11,14,0,0:1:1:2:0/0:./.:.:0:0:.:.	26,33,31,37:1:1:2:0/1:1/1:0.125:0:1:g.612199_612200insA:0	32,34,0,0:1:1:2:0/0:./.:.:0:0:.:.	4,5,0,0:1:0:2:./.:./.:.:0:0:.:.
chr4_ref_v2	620462	.	C	T	.	PASS	IntersectsRepeat=1;RepeatCorrectionApplied=0	SAC:ACF:DF:PD:GT:SGT:SF:SV:SIG:MT:PAC	121,105,1,0:1:1:2:0/0:./.:.:0	13,14,0,0:1:1:2:0/0:./.:.:0:0:.:.	48,69,0,0:1:1:2:0/0:./.:.:0:0:.:.	30,37,0,0:1:1:2:0/0:./.:.:0:0:.:.	8,5,1,2:1:0:2:./.:./.:.:0:0:.:.
chr4_ref_v2	620898	.	CTA	C	.	PASS	IntersectsRepeat=1;RepeatCorrectionApplied=1	SAC:ACF:DF:PD:GT:SGT:SF:SV:SIG:MT:PAC	54,61,2,1:1:1:2:0/0:./.:.:0	11,12,1,0:1:1:2:0/0:./.:.:0:0:.:.	29,28,0,7:1:1:2:0/0:0/1:0.125:0:0:.:.	14,10,11,15:1:1:2:0/1:./.:.:0:1:g.620899_620900delTA:0	4,4,1,0:1:0:2:./.:./.:.:0:0:.:.
chr4_ref_v2	621794	.	GAAA	G,GA,GAA	.	PASS	IntersectsRepeat=1;RepeatCorrectionApplied=1	SAC:ACF:DF:PD:GT:SGT:SF:SV:SIG:MT:PAC	6,15,4,1,7,1,9,4:1:1:2:0/2:0/0:0.25:0	2,4,1,3,0,0,0,0:1:0:2:./.:./.:.:0:0:.:.	2,15,15,10,5,2,0,0:1:1:2:1/2:0/1:0.5:0:1:g.621795_621797delAAA:0	2,5,3,4,11,2,2,5:1:1:2:0/2:2/3:0.25:0:0:.:.	2,3,0,0,1,0,0,0:1:0:2:./.:./.:.:0:0:.:.
chr4_ref_v2	621964	.	CT	C	.	PASS	IntersectsRepeat=1;RepeatCorrectionApplied=1	SAC:ACF:DF:PD:GT:SGT:SF:SV:SIG:MT:PAC	97,80,1,0:1:1:2:0/0:./.:.:0	10,6,9,4:1:1:2:0/1:0/0:0.125:0:1:g.621965delT:0	46,42,2,0:1:1:2:0/0:./.:.:0:0:.:.	31,37,0,0:1:1:2:0/0:./.:.:0:0:.:.	8,6,0,0:1:0:2:./.:./.:.:0:0:.:.
chr4_ref_v2	628114	.	G	A	.	PASS	IntersectsRepeat=0;RepeatCorrectionApplied=0	SAC:ACF:DF:PD:GT:SGT:SF:SV:SIG:MT:PAC	87,81,0,0:1:1:2:0/0:./.:.:0	14,7,0,0:1:1:2:0/0:./.:.:0:0:.:.	50,44,0,0:1:1:2:0/0:./.:.:0:0:.:.	23,31,0,0:1:1:2:0/0:./.:.:0:0:.:.	6,9,3,1:1:0:2:./.:./.:.:0:0:.:.
chr4_ref_v2	628569	.	AT	A	.	PASS	IntersectsRepeat=1;RepeatCorrectionApplied=1	SAC:ACF:DF:PD:GT:SGT:SF:SV:SIG:MT:PAC	28,30,39,26:1:1:2:0/1:./.:.:0	4,3,7,5:1:0:2:./.:./.:.:0:0:.:.	21,15,23,18:1:1:2:0/1:0/0:0.25:0:0:.:.	19,9,1,2:1:1:2:0/0:./.:.:0:0:.:.	5,2,2,2:1:0:2:./.:./.:.:0:0:.:.
chr4_ref_v2	629445	.	G	A	.	PASS	IntersectsRepeat=1;RepeatCorrectionApplied=0	SAC:ACF:DF:PD:GT:SGT:SF:SV:SIG:MT:PAC	86,80,0,0:1:1:2:0/0:./.:.:0	11,16,0,0:1:1:2:0/0:./.:.:0:0:.:.	52,58,0,0:1:1:2:0/0:./.:.:0:0:.:.	30,40,0,0:1:1:2:0/0:./.:.:0:0:.:.	0,6,2,2:1:0:2:./.:./.:.:0:1:.:.
chr4_ref_v2	630587	.	C	CA	.	PASS	IntersectsRepeat=1;RepeatCorrectionApplied=1	SAC:ACF:DF:PD:GT:SGT:SF:SV:SIG:MT:PAC	48,26,1,0:1:1:2:0/0:./.:.:0	8,5,1,3:1:0:2:./.:./.:.:0:0:.:.	40,13,9,4:1:1:2:0/0:0/1:0.5:0:0:.:.	30,15,4,3:1:1:2:0/0:0/1:0.25:0:0:.:.	2,4,2,0:1:0:2:./.:./.:.:0:0:.:.
chr4_ref_v2	630748	.	GTTT	G,GT,GTT	.	PASS	IntersectsRepeat=1;RepeatCorrectionApplied=1	SAC:ACF:DF:PD:GT:SGT:SF:SV:SIG:MT:PAC	21,16,0,0,0,2,9,2:1:1:2:0/0:0/2:0.125:0	0,0,0,1,7,3,3,1:1:0:2:./.:./.:.:0:1:.:.	2,4,6,5,18,10,11,7:1:1:2:2/3:0/3:0.25:0:1:g.630749_630750delTT,g.630749delT:0,0	4,0,5,3,24,11,4,1:1:1:2:2/3:0/3:0.25:0:1:g.630749_630750delTT,g.630749delT:0,0	0,1,3,1,0,0,5,1:1:0:2:./.:./.:.:0:0:.:.
chr4_ref_v2	631393	.	A	G	.	PASS	IntersectsRepeat=0;RepeatCorrectionApplied=0	SAC:ACF:DF:PD:GT:SGT:SF:SV:SIG:MT:PAC	106,108,0,0:1:1:2:0/0:./.:.:0	17,8,0,0:1:1:2:0/0:./.:.:0:0:.:.	53,52,0,0:1:1:2:0/0:./.:.:0:0:.:.	12,18,15,21:1:1:2:0/1:1/1:0.125:0:1:g.631393A>G:0	3,5,0,0:1:0:2:./.:./.:.:0:0:.:.
chr4_ref_v2	637009	.	AT	A	.	PASS	IntersectsRepeat=1;RepeatCorrectionApplied=1	SAC:ACF:DF:PD:GT:SGT:SF:SV:SIG:MT:PAC	62,77,3,2:1:1:2:0/0:./.:.:0	7,14,2,2:1:1:2:0/0:./.:.:0:0:.:.	52,48,4,6:1:1:2:0/0:./.:.:0:0:.:.	30,22,2,5:1:1:2:0/0:./.:.:0:0:.:.	5,3,2,0:1:0:2:./.:./.:.:0:0:.:.
chr4_ref_v2	640600	.	C	A	.	PASS	IntersectsRepeat=0;RepeatCorrectionApplied=0	SAC:ACF:DF:PD:GT:SGT:SF:SV:SIG:MT:PAC	87,81,0,0:1:1:2:0/0:./.:.:0	9,9,0,0:1:0:2:./.:./.:.:0:0:.:.	40,43,0,0:1:1:2:0/0:./.:.:0:0:.:.	26,28,0,0:1:1:2:0/0:./.:.:0:0:.:.	3,7,1,1:1:0:2:./.:./.:.:0:0:.:.
chr4_ref_v2	644403	.	T	C	.	PASS	IntersectsRepeat=1;RepeatCorrectionApplied=0	SAC:ACF:DF:PD:GT:SGT:SF:SV:SIG:MT:PAC	74,58,0,1:1:1:2:0/0:./.:.:0	8,12,0,0:1:1:2:0/0:./.:.:0:0:.:.	36,44,0,1:1:1:2:0/0:./.:.:0:0:.:.	34,32,1,1:1:1:2:0/0:./.:.:0:0:.:.	5,3,1,2:1:0:2:./.:./.:.:0:0:.:.
chr4_ref_v2	645017	.	GA	G	.	PASS	IntersectsRepeat=1;RepeatCorrectionApplied=1	SAC:ACF:DF:PD:GT:SGT:SF:SV:SIG:MT:PAC	41,29,15,6:1:1:2:0/0:0/1:0.125:0	2,2,4,1:1:0:2:./.:./.:.:0:0:.:.	12,18,26,17:1:1:2:0/1:0/0:0.25:0:0:.:.	25,15,7,5:1:1:2:0/0:./.:.:0:0:.:.	10,3,2,2:1:0:2:./.:./.:.:0:0:.:.
chr4_ref_v2	645348	.	A	G	.	PASS	IntersectsRepeat=0;RepeatCorrectionApplied=0	SAC:ACF:DF:PD:GT:SGT:SF:SV:SIG:MT:PAC	81,32,27,0:1:1:2:0/0:0/1:0.5:0	13,5,8,0:1:1:2:0/1:0/0:0.25:0:0:.:.	67,35,29,0:1:1:2:0/0:0/1:0.5:0:0:.:.	64,27,23,0:1:1:2:0/0:0/1:0.5:0:0:.:.	6,2,4,1:1:0:2:./.:./.:.:0:0:.:.
chr4_ref_v2	645358	.	CG	C	.	PASS	IntersectsRepeat=0;RepeatCorrectionApplied=0	SAC:ACF:DF:PD:GT:SGT:SF:SV:SIG:MT:PAC	93,32,12,0:1:1:2:0/0:0/1:0.25:0	16,6,5,0:1:1:2:0/0:0/1:0.5:0:0:.:.	81,42,19,0:1:1:2:0/0:0/1:0.25:0:0:.:.	77,28,16,0:1:1:2:0/0:0/1:0.25:0:0:.:.	0,0,0,0:0:0:2:./.:./.:.:0:0:.:.
chr4_ref_v2	645380	.	A	G	.	PASS	IntersectsRepeat=0;RepeatCorrectionApplied=0	SAC:ACF:DF:PD:GT:SGT:SF:SV:SIG:MT:PAC	72,42,15,1:1:1:2:0/0:0/1:0.25:0	12,10,3,0:1:1:2:0/0:0/1:0.25:0:0:.:.	72,50,10,0:1:1:2:0/0:0/1:0.125:0:0:.:.	67,35,7,0:1:1:2:0/0:0/1:0.125:0:0:.:.	10,7,2,0:1:0:2:./.:./.:.:0:0:.:.
chr4_ref_v2	645384	.	C	T	.	PASS	IntersectsRepeat=0;RepeatCorrectionApplied=0	SAC:ACF:DF:PD:GT:SGT:SF:SV:SIG:MT:PAC	82,45,4,0:1:1:2:0/0:0/1:0.125:0	11,11,4,0:1:1:2:0/0:0/1:0.5:0:0:.:.	76,52,6,0:1:1:2:0/0:0/1:0.125:0:0:.:.	64,40,5,0:1:1:2:0/0:0/1:0.125:0:0:.:.	11,7,1,0:1:0:2:./.:./.:.:0:0:.:.
chr4_ref_v2	645387	.	T	G	.	PASS	IntersectsRepeat=1;RepeatCorrectionApplied=0	SAC:ACF:DF:PD:GT:SGT:SF:SV:SIG:MT:PAC	66,47,16,0:1:1:2:0/0:0/1:0.25:0	8,11,7,0:1:1:2:0/0:0/1:0.5:0:0:.:.	65,51,14,2:1:1:2:0/0:0/1:0.25:0:0:.:.	58,43,12,1:1:1:2:0/0:0/1:0.25:0:0:.:.	6,7,3,0:1:0:2:./.:./.:.:0:0:.:.
chr4_ref_v2	645393	.	A	G	.	PASS	IntersectsRepeat=1;RepeatCorrectionApplied=0	SAC:ACF:DF:PD:GT:SGT:SF:SV:SIG:MT:PAC	76,50,1,0:1:1:2:0/0:./.:.:0	11,13,4,0:1:1:2:0/0:0/1:0.25:0:0:.:.	68,58,5,0:1:1:2:0/0:0/1:0.125:0:0:.:.	61,52,4,0:1:1:2:0/0:0/1:0.125:0:0:.:.	11,8,0,0:1:0:2:./.:./.:.:0:0:.:.
chr4_ref_v2	645399	.	T	G	.	PASS	IntersectsRepeat=1;RepeatCorrectionApplied=0	SAC:ACF:DF:PD:GT:SGT:SF:SV:SIG:MT:PAC	63,58,11,0:1:1:2:0/0:0/1:0.25:0	12,13,3,1:1:1:2:0/0:0/1:0.25:0:0:.:.	69,64,6,5:1:1:2:0/0:0/1:0.125:0:0:.:.	64,51,4,4:1:1:2:0/0:0/1:0.125:0:0:.:.	9,8,2,0:1:0:2:./.:./.:.:0:0:.:.
chr4_ref_v2	645406	.	CGTTTTGTTAT	C	.	PASS	IntersectsRepeat=0;RepeatCorrectionApplied=0	SAC:ACF:DF:PD:GT:SGT:SF:SV:SIG:MT:PAC	49,73,5,0:1:1:2:0/0:0/1:0.125:0	9,17,2,1:1:1:2:0/0:0/1:0.25:0:0:.:.	64,76,6,5:1:1:2:0/0:0/1:0.125:0:0:.:.	58,61,3,4:1:1:2:0/0:0/1:0.125:0:0:.:.	9,9,2,1:1:1:2:0/0:0/1:0.25:0:0:.:.
chr4_ref_v2	645422	.	T	A	.	ExcRegion	IntersectsRepeat=1;RepeatCorrectionApplied=0	SAC:ACF:DF:PD:GT:SGT:SF:SV:SIG:MT:PAC	44,77,2,3:1:1:2:./.:./.:.:0	8,15,2,3:1:1:2:./.:./.:.:0:0:.:.	57,73,7,8:1:1:2:./.:./.:.:0:0:.:.	48,58,3,8:1:1:2:./.:./.:.:0:0:.:.	6,8,2,2:1:0:2:./.:./.:.:0:0:.:.
chr4_ref_v2	645423	.	ATATG	A	.	ExcRegion	IntersectsRepeat=1;RepeatCorrectionApplied=0	SAC:ACF:DF:PD:GT:SGT:SF:SV:SIG:MT:PAC	44,79,2,3:1:1:2:./.:./.:.:0	9,15,1,3:1:1:2:./.:./.:.:0:0:.:.	56,75,7,8:1:1:2:./.:./.:.:0:0:.:.	48,59,3,8:1:1:2:./.:./.:.:0:0:.:.	6,8,1,2:1:0:2:./.:./.:.:0:0:.:.
chr4_ref_v2	645432	.	T	TG	.	ExcRegion	IntersectsRepeat=0;RepeatCorrectionApplied=0	SAC:ACF:DF:PD:GT:SGT:SF:SV:SIG:MT:PAC	36,75,1,3:1:1:2:./.:./.:.:0	9,13,1,4:1:1:2:./.:./.:.:0:0:.:.	46,70,5,8:1:1:2:./.:./.:.:0:0:.:.	35,58,2,8:1:1:2:./.:./.:.:0:0:.:.	6,7,1,2:1:0:2:./.:./.:.:0:0:.:.
chr4_ref_v2	645435	.	T	TG	.	ExcRegion	IntersectsRepeat=0;RepeatCorrectionApplied=0	SAC:ACF:DF:PD:GT:SGT:SF:SV:SIG:MT:PAC	32,78,1,3:1:1:2:./.:./.:.:0	7,13,1,4:1:1:2:./.:./.:.:0:0:.:.	46,71,4,8:1:1:2:./.:./.:.:0:0:.:.	33,59,1,8:1:1:2:./.:./.:.:0:0:.:.	6,7,1,2:1:0:2:./.:./.:.:0:0:.:.
chr4_ref_v2	645436	.	T	TTG	.	ExcRegion	IntersectsRepeat=0;RepeatCorrectionApplied=0	SAC:ACF:DF:PD:GT:SGT:SF:SV:SIG:MT:PAC	29,77,1,3:1:1:2:./.:./.:.:0	7,13,1,4:1:1:2:./.:./.:.:0:0:.:.	45,71,2,9:1:1:2:./.:./.:.:0:0:.:.	33,59,1,8:1:1:2:./.:./.:.:0:0:.:.	6,7,1,2:1:0:2:./.:./.:.:0:0:.:.
chr4_ref_v2	645511	.	G	A	.	ExcRegion	IntersectsRepeat=0;RepeatCorrectionApplied=0	SAC:ACF:DF:PD:GT:SGT:SF:SV:SIG:MT:PAC	0,83,0,21:1:1:2:./.:./.:.:0	0,10,0,4:1:0:2:./.:./.:.:0:0:.:.	0,65,0,12:1:1:2:./.:./.:.:0:0:.:.	0,49,0,4:1:1:2:./.:./.:.:0:0:.:.	0,6,0,5:1:0:2:./.:./.:.:0:0:.:.
chr4_ref_v2	645517	.	T	A	.	ExcRegion	IntersectsRepeat=0;RepeatCorrectionApplied=0	SAC:ACF:DF:PD:GT:SGT:SF:SV:SIG:MT:PAC	0,75,0,33:1:1:2:./.:./.:.:0	0,8,0,6:1:0:2:./.:./.:.:0:0:.:.	0,52,0,26:1:1:2:./.:./.:.:0:0:.:.	0,40,0,13:1:1:2:./.:./.:.:0:0:.:.	0,5,0,6:1:0:2:./.:./.:.:0:0:.:.
chr4_ref_v2	645527	.	A	T	.	ExcRegion	IntersectsRepeat=0;RepeatCorrectionApplied=0	SAC:ACF:DF:PD:GT:SGT:SF:SV:SIG:MT:PAC	0,71,0,34:1:1:2:./.:./.:.:0	0,8,0,6:1:0:2:./.:./.:.:0:0:.:.	0,54,0,29:1:1:2:./.:./.:.:0:0:.:.	0,37,0,16:1:1:2:./.:./.:.:0:0:.:.	0,6,0,5:1:0:2:./.:./.:.:0:0:.:.
chr4_ref_v2	645528	.	T	C	.	ExcRegion	IntersectsRepeat=1;RepeatCorrectionApplied=0	SAC:ACF:DF:PD:GT:SGT:SF:SV:SIG:MT:PAC	0,71,0,34:1:1:2:./.:./.:.:0	0,8,0,6:1:0:2:./.:./.:.:0:0:.:.	0,54,0,28:1:1:2:./.:./.:.:0:0:.:.	0,37,0,17:1:1:2:./.:./.:.:0:0:.:.	0,6,0,5:1:0:2:./.:./.:.:0:0:.:.
chr4_ref_v2	645533	.	G	T	.	ExcRegion	IntersectsRepeat=0;RepeatCorrectionApplied=0	SAC:ACF:DF:PD:GT:SGT:SF:SV:SIG:MT:PAC	0,71,0,34:1:1:2:./.:./.:.:0	0,8,0,6:1:0:2:./.:./.:.:0:0:.:.	0,55,0,29:1:1:2:./.:./.:.:0:0:.:.	0,35,0,18:1:1:2:./.:./.:.:0:0:.:.	0,6,0,5:1:0:2:./.:./.:.:0:0:.:.
chr4_ref_v2	645541	.	G	A	.	ExcRegion	IntersectsRepeat=0;RepeatCorrectionApplied=0	SAC:ACF:DF:PD:GT:SGT:SF:SV:SIG:MT:PAC	0,64,0,29:1:1:2:./.:./.:.:0	0,7,0,3:1:0:2:./.:./.:.:0:0:.:.	0,50,0,22:1:1:2:./.:./.:.:0:0:.:.	0,32,0,13:1:1:2:./.:./.:.:0:0:.:.	0,6,0,4:1:0:2:./.:./.:.:0:0:.:.
chr4_ref_v2	645542	.	C	T	.	ExcRegion	IntersectsRepeat=0;RepeatCorrectionApplied=0	SAC:ACF:DF:PD:GT:SGT:SF:SV:SIG:MT:PAC	0,63,0,29:1:1:2:./.:./.:.:0	0,7,0,3:1:0:2:./.:./.:.:0:0:.:.	0,49,0,23:1:1:2:./.:./.:.:0:0:.:.	0,32,0,15:1:1:2:./.:./.:.:0:0:.:.	0,6,0,4:1:0:2:./.:./.:.:0:0:.:.
chr4_ref_v2	645544	.	A	T	.	ExcRegion	IntersectsRepeat=0;RepeatCorrectionApplied=0	SAC:ACF:DF:PD:GT:SGT:SF:SV:SIG:MT:PAC	0,62,0,29:1:1:2:./.:./.:.:0	0,6,0,3:1:0:2:./.:./.:.:0:0:.:.	0,49,0,23:1:1:2:./.:./.:.:0:0:.:.	0,31,0,15:1:1:2:./.:./.:.:0:0:.:.	0,7,0,4:1:0:2:./.:./.:.:0:0:.:.
chr4_ref_v2	645550	.	CACA	C	.	ExcRegion	IntersectsRepeat=1;RepeatCorrectionApplied=0	SAC:ACF:DF:PD:GT:SGT:SF:SV:SIG:MT:PAC	0,63,0,29:1:1:2:./.:./.:.:0	0,6,0,3:1:0:2:./.:./.:.:0:0:.:.	0,45,0,22:1:1:2:./.:./.:.:0:0:.:.	0,31,0,14:1:1:2:./.:./.:.:0:0:.:.	0,7,0,4:1:0:2:./.:./.:.:0:0:.:.
chr4_ref_v2	645556	.	T	A	.	ExcRegion	IntersectsRepeat=0;RepeatCorrectionApplied=0	SAC:ACF:DF:PD:GT:SGT:SF:SV:SIG:MT:PAC	0,60,0,28:1:1:2:./.:./.:.:0	0,6,0,3:1:0:2:./.:./.:.:0:0:.:.	0,43,0,21:1:1:2:./.:./.:.:0:0:.:.	0,28,0,13:1:1:2:./.:./.:.:0:0:.:.	0,7,0,4:1:0:2:./.:./.:.:0:0:.:.
chr4_ref_v2	645558	.	TATA	T	.	ExcRegion	IntersectsRepeat=1;RepeatCorrectionApplied=0	SAC:ACF:DF:PD:GT:SGT:SF:SV:SIG:MT:PAC	0,58,0,25:1:1:2:./.:./.:.:0	0,6,0,3:1:0:2:./.:./.:.:0:0:.:.	0,41,0,23:1:1:2:./.:./.:.:0:0:.:.	0,25,0,15:1:1:2:./.:./.:.:0:0:.:.	0,6,0,4:1:0:2:./.:./.:.:0:0:.:.
chr4_ref_v2	645567	.	T	TACG	.	ExcRegion	IntersectsRepeat=1;RepeatCorrectionApplied=0	SAC:ACF:DF:PD:GT:SGT:SF:SV:SIG:MT:PAC	0,46,0,22:1:1:2:./.:./.:.:0	0,4,0,2:1:0:2:./.:./.:.:0:0:.:.	0,35,0,22:1:1:2:./.:./.:.:0:0:.:.	0,24,0,14:1:1:2:./.:./.:.:0:0:.:.	0,6,0,3:1:0:2:./.:./.:.:0:0:.:.
chr4_ref_v2	645571	.	A	ATTCC	.	ExcRegion	IntersectsRepeat=1;RepeatCorrectionApplied=0	SAC:ACF:DF:PD:GT:SGT:SF:SV:SIG:MT:PAC	0,42,0,18:1:1:2:./.:./.:.:0	0,2,0,2:1:0:2:./.:./.:.:0:0:.:.	0,32,0,19:1:1:2:./.:./.:.:0:0:.:.	0,23,0,12:1:1:2:./.:./.:.:0:0:.:.	0,6,0,3:1:0:2:./.:./.:.:0:0:.:.
chr4_ref_v2	645575	.	T	TTC	.	ExcRegion	IntersectsRepeat=1;RepeatCorrectionApplied=0	SAC:ACF:DF:PD:GT:SGT:SF:SV:SIG:MT:PAC	0,41,0,14:1:1:2:./.:./.:.:0	0,2,0,2:1:0:2:./.:./.:.:0:0:.:.	0,29,0,15:1:1:2:./.:./.:.:0:0:.:.	0,20,0,11:1:1:2:./.:./.:.:0:0:.:.	0,6,0,2:1:0:2:./.:./.:.:0:0:.:.
chr4_ref_v2	645587	.	TTAATA	T	.	ExcRegion	IntersectsRepeat=0;RepeatCorrectionApplied=0	SAC:ACF:DF:PD:GT:SGT:SF:SV:SIG:MT:PAC	0,28,0,4:1:1:2:./.:./.:.:0	0,2,0,0:0:0:2:./.:./.:.:0:0:.:.	0,38,0,3:1:1:2:./.:./.:.:0:0:.:.	0,24,0,2:1:1:2:./.:./.:.:0:0:.:.	0,3,0,0:0:0:2:./.:./.:.:0:0:.:.
chr4_ref_v2	645589	.	A	T	.	ExcRegion	IntersectsRepeat=1;RepeatCorrectionApplied=0	SAC:ACF:DF:PD:GT:SGT:SF:SV:SIG:MT:PAC	0,31,0,1:1:1:2:./.:./.:.:0	0,0,0,2:0:0:2:./.:./.:.:0:0:.:.	0,31,0,6:1:1:2:./.:./.:.:0:0:.:.	0,16,0,9:1:1:2:./.:./.:.:0:0:.:.	0,3,0,0:0:0:2:./.:./.:.:0:0:.:.
chr4_ref_v2	645598	.	TG	T	.	ExcRegion	IntersectsRepeat=0;RepeatCorrectionApplied=0	SAC:ACF:DF:PD:GT:SGT:SF:SV:SIG:MT:PAC	0,22,0,4:1:1:2:./.:./.:.:0	0,3,0,0:0:0:2:./.:./.:.:0:0:.:.	0,31,0,4:1:1:2:./.:./.:.:0:0:.:.	0,20,0,2:1:1:2:./.:./.:.:0:0:.:.	0,3,0,0:0:0:2:./.:./.:.:0:0:.:.
chr4_ref_v2	645625	.	G	A	.	ExcRegion	IntersectsRepeat=0;RepeatCorrectionApplied=0	SAC:ACF:DF:PD:GT:SGT:SF:SV:SIG:MT:PAC	0,10,0,0:0:1:2:./.:./.:.:0	0,2,0,0:0:1:2:./.:./.:.:0:0:.:.	0,17,0,5:1:1:2:./.:./.:.:0:0:.:.	0,7,0,4:1:1:2:./.:./.:.:0:0:.:.	0,1,0,0:0:0:2:./.:./.:.:0:0:.:.
chr4_ref_v2	645626	.	T	C	.	ExcRegion	IntersectsRepeat=0;RepeatCorrectionApplied=0	SAC:ACF:DF:PD:GT:SGT:SF:SV:SIG:MT:PAC	0,10,0,0:0:1:2:./.:./.:.:0	0,2,0,0:0:1:2:./.:./.:.:0:0:.:.	0,18,0,5:1:1:2:./.:./.:.:0:0:.:.	0,7,0,4:1:1:2:./.:./.:.:0:0:.:.	0,1,0,0:0:0:2:./.:./.:.:0:0:.:.
chr4_ref_v2	645637	.	A	T	.	ExcRegion	IntersectsRepeat=0;RepeatCorrectionApplied=0	SAC:ACF:DF:PD:GT:SGT:SF:SV:SIG:MT:PAC	0,5,0,0:0:1:2:./.:./.:.:0	0,2,0,0:0:1:2:./.:./.:.:0:0:.:.	0,16,0,3:1:1:2:./.:./.:.:0:0:.:.	0,9,0,3:1:1:2:./.:./.:.:0:0:.:.	0,1,0,0:0:0:2:./.:./.:.:0:0:.:.
chr4_ref_v2	645642	.	T	C	.	ExcRegion	IntersectsRepeat=0;RepeatCorrectionApplied=0	SAC:ACF:DF:PD:GT:SGT:SF:SV:SIG:MT:PAC	0,5,0,0:0:1:2:./.:./.:.:0	0,2,0,0:0:1:2:./.:./.:.:0:0:.:.	0,16,0,3:1:1:2:./.:./.:.:0:0:.:.	0,8,0,2:1:1:2:./.:./.:.:0:0:.:.	0,2,0,0:0:0:2:./.:./.:.:0:0:.:.
chr4_ref_v2	645645	.	A	C	.	ExcRegion	IntersectsRepeat=0;RepeatCorrectionApplied=0	SAC:ACF:DF:PD:GT:SGT:SF:SV:SIG:MT:PAC	0,5,0,0:0:1:2:./.:./.:.:0	0,2,0,0:0:1:2:./.:./.:.:0:0:.:.	0,15,0,3:1:1:2:./.:./.:.:0:0:.:.	0,8,0,2:1:1:2:./.:./.:.:0:0:.:.	0,1,0,0:0:0:2:./.:./.:.:0:0:.:.
chr4_ref_v2	645652	.	T	A	.	ExcRegion	IntersectsRepeat=0;RepeatCorrectionApplied=0	SAC:ACF:DF:PD:GT:SGT:SF:SV:SIG:MT:PAC	0,4,0,0:0:1:2:./.:./.:.:0	0,4,0,0:0:1:2:./.:./.:.:0:0:.:.	0,16,0,3:1:1:2:./.:./.:.:0:0:.:.	0,8,0,2:1:1:2:./.:./.:.:0:0:.:.	0,1,0,0:0:0:2:./.:./.:.:0:0:.:.
chr4_ref_v2	645653	.	A	G	.	ExcRegion	IntersectsRepeat=0;RepeatCorrectionApplied=0	SAC:ACF:DF:PD:GT:SGT:SF:SV:SIG:MT:PAC	0,4,0,0:0:1:2:./.:./.:.:0	0,4,0,0:0:1:2:./.:./.:.:0:0:.:.	0,16,0,3:1:1:2:./.:./.:.:0:0:.:.	0,8,0,2:1:1:2:./.:./.:.:0:0:.:.	0,1,0,0:0:0:2:./.:./.:.:0:0:.:.
chr4_ref_v2	645654	.	T	C	.	ExcRegion	IntersectsRepeat=0;RepeatCorrectionApplied=0	SAC:ACF:DF:PD:GT:SGT:SF:SV:SIG:MT:PAC	0,4,0,0:0:1:2:./.:./.:.:0	0,4,0,0:0:1:2:./.:./.:.:0:0:.:.	0,16,0,3:1:1:2:./.:./.:.:0:0:.:.	0,8,0,2:1:1:2:./.:./.:.:0:0:.:.	0,1,0,0:0:0:2:./.:./.:.:0:0:.:.
chr4_ref_v2	645662	.	C	A	.	ExcRegion	IntersectsRepeat=1;RepeatCorrectionApplied=0	SAC:ACF:DF:PD:GT:SGT:SF:SV:SIG:MT:PAC	0,2,0,0:0:1:2:./.:./.:.:0	0,4,0,0:0:1:2:./.:./.:.:0:0:.:.	0,15,0,2:1:1:2:./.:./.:.:0:0:.:.	0,11,0,2:1:1:2:./.:./.:.:0:0:.:.	0,1,0,0:0:0:2:./.:./.:.:0:0:.:.
chr4_ref_v2	645664	.	T	C	.	ExcRegion	IntersectsRepeat=1;RepeatCorrectionApplied=0	SAC:ACF:DF:PD:GT:SGT:SF:SV:SIG:MT:PAC	0,2,0,0:0:1:2:./.:./.:.:0	0,4,0,0:0:1:2:./.:./.:.:0:0:.:.	0,16,0,2:1:1:2:./.:./.:.:0:0:.:.	0,11,0,2:1:1:2:./.:./.:.:0:0:.:.	0,1,0,0:0:0:2:./.:./.:.:0:0:.:.
chr4_ref_v2	645667	.	G	A	.	ExcRegion	IntersectsRepeat=0;RepeatCorrectionApplied=0	SAC:ACF:DF:PD:GT:SGT:SF:SV:SIG:MT:PAC	0,2,0,0:0:1:2:./.:./.:.:0	0,4,0,0:0:1:2:./.:./.:.:0:0:.:.	0,16,0,2:1:1:2:./.:./.:.:0:0:.:.	0,10,0,2:1:1:2:./.:./.:.:0:0:.:.	0,1,0,0:0:0:2:./.:./.:.:0:0:.:.
chr4_ref_v2	645668	.	C	T	.	ExcRegion	IntersectsRepeat=0;RepeatCorrectionApplied=0	SAC:ACF:DF:PD:GT:SGT:SF:SV:SIG:MT:PAC	0,2,0,0:0:1:2:./.:./.:.:0	0,4,0,0:0:1:2:./.:./.:.:0:0:.:.	0,16,0,2:1:1:2:./.:./.:.:0:0:.:.	0,10,0,2:1:1:2:./.:./.:.:0:0:.:.	0,1,0,0:0:0:2:./.:./.:.:0:0:.:.
chr4_ref_v2	645675	.	T	A	.	ExcRegion	IntersectsRepeat=1;RepeatCorrectionApplied=0	SAC:ACF:DF:PD:GT:SGT:SF:SV:SIG:MT:PAC	0,1,0,0:0:1:2:./.:./.:.:0	0,4,0,0:0:1:2:./.:./.:.:0:0:.:.	0,15,0,2:1:1:2:./.:./.:.:0:0:.:.	0,10,0,2:1:1:2:./.:./.:.:0:0:.:.	0,1,0,0:0:0:2:./.:./.:.:0:0:.:.
chr4_ref_v2	645677	.	C	CT	.	ExcRegion	IntersectsRepeat=1;RepeatCorrectionApplied=0	SAC:ACF:DF:PD:GT:SGT:SF:SV:SIG:MT:PAC	0,2,0,0:0:1:2:./.:./.:.:0	0,4,0,0:0:1:2:./.:./.:.:0:0:.:.	0,15,0,2:1:1:2:./.:./.:.:0:0:.:.	0,10,0,2:1:1:2:./.:./.:.:0:0:.:.	0,1,0,0:0:0:2:./.:./.:.:0:0:.:.
chr4_ref_v2	645700	.	C	T	.	ExcRegion	IntersectsRepeat=0;RepeatCorrectionApplied=0	SAC:ACF:DF:PD:GT:SGT:SF:SV:SIG:MT:PAC	0,2,0,0:0:1:2:./.:./.:.:0	0,3,0,0:0:1:2:./.:./.:.:0:0:.:.	0,9,0,1:1:1:2:./.:./.:.:0:0:.:.	0,8,0,2:1:1:2:./.:./.:.:0:0:.:.	0,1,0,0:0:0:2:./.:./.:.:0:0:.:.
chr4_ref_v2	645702	.	A	G	.	ExcRegion	IntersectsRepeat=0;RepeatCorrectionApplied=0	SAC:ACF:DF:PD:GT:SGT:SF:SV:SIG:MT:PAC	0,2,0,0:0:1:2:./.:./.:.:0	0,3,0,0:0:1:2:./.:./.:.:0:0:.:.	0,9,0,1:1:1:2:./.:./.:.:0:0:.:.	0,8,0,1:1:1:2:./.:./.:.:0:0:.:.	0,1,0,0:0:0:2:./.:./.:.:0:0:.:.
chr4_ref_v2	651116	.	A	G	.	ExcRegion	IntersectsRepeat=1;RepeatCorrectionApplied=0	SAC:ACF:DF:PD:GT:SGT:SF:SV:SIG:MT:PAC	15,0,9,0:1:1:2:./.:./.:.:0	3,0,2,0:1:0:2:./.:./.:.:0:0:.:.	15,0,4,0:1:1:2:./.:./.:.:0:0:.:.	9,0,2,0:1:1:2:./.:./.:.:0:0:.:.	2,0,1,0:1:0:2:./.:./.:.:0:0:.:.
chr4_ref_v2	653251	.	CT	C	.	PASS	IntersectsRepeat=1;RepeatCorrectionApplied=1	SAC:ACF:DF:PD:GT:SGT:SF:SV:SIG:MT:PAC	72,71,1,1:1:1:2:0/0:./.:.:0	5,8,1,1:1:0:2:./.:./.:.:0:0:.:.	40,33,0,1:1:1:2:0/0:./.:.:0:0:.:.	11,13,9,20:1:1:2:0/1:./.:.:0:1:g.653252delT:0	4,4,0,0:1:0:2:./.:./.:.:0:0:.:.
chr4_ref_v2	655218	.	A	G	.	PASS	IntersectsRepeat=0;RepeatCorrectionApplied=0	SAC:ACF:DF:PD:GT:SGT:SF:SV:SIG:MT:PAC	18,81,5,0:1:1:2:0/0:0/1:0.125:0	5,12,3,0:1:1:2:0/0:0/1:0.5:0:0:.:.	9,35,15,0:1:1:2:0/0:0/1:0.5:0:0:.:.	8,23,10,0:1:1:2:0/0:0/1:0.5:0:0:.:.	4,8,1,0:1:0:2:./.:./.:.:0:0:.:.
chr4_ref_v2	656045	.	G	A	.	PASS	IntersectsRepeat=0;RepeatCorrectionApplied=0	SAC:ACF:DF:PD:GT:SGT:SF:SV:SIG:MT:PAC	98,102,0,1:1:1:2:0/0:./.:.:0	15,7,0,0:1:1:2:0/0:./.:.:0:0:.:.	56,53,0,0:1:1:2:0/0:./.:.:0:0:.:.	30,31,0,0:1:1:2:0/0:./.:.:0:0:.:.	4,8,0,3:1:0:2:./.:./.:.:0:0:.:.
chr4_ref_v2	656830	.	C	T	.	PASS	IntersectsRepeat=1;RepeatCorrectionApplied=0	SAC:ACF:DF:PD:GT:SGT:SF:SV:SIG:MT:PAC	85,102,0,0:1:1:2:0/0:./.:.:0	9,12,0,0:1:1:2:0/0:./.:.:0:0:.:.	49,70,0,0:1:1:2:0/0:./.:.:0:0:.:.	28,43,0,0:1:1:2:0/0:./.:.:0:0:.:.	4,7,1,2:1:0:2:./.:./.:.:0:0:.:.
chr4_ref_v2	657546	.	TA	T	.	PASS	IntersectsRepeat=1;RepeatCorrectionApplied=1	SAC:ACF:DF:PD:GT:SGT:SF:SV:SIG:MT:PAC	64,56,0,0:1:1:2:0/0:./.:.:0	9,9,0,0:1:0:2:./.:./.:.:0:0:.:.	38,45,0,0:1:1:2:0/0:./.:.:0:0:.:.	34,36,1,0:1:1:2:0/0:./.:.:0:0:.:.	1,3,1,2:1:0:2:./.:./.:.:0:1:.:.
chr4_ref_v2	658028	.	CTTT	C,CTT,CTTTT	.	PASS	IntersectsRepeat=1;RepeatCorrectionApplied=1	SAC:ACF:DF:PD:GT:SGT:SF:SV:SIG:MT:PAC	36,35,0,0,3,5,0,2:1:1:2:0/0:./.:.:0	3,3,0,0,4,8,1,0:1:0:2:./.:./.:.:0:0:.:.	12,15,0,1,4,3,19,16:1:1:2:3/3:2/3:0.25:0:1:g.658028_658029insT,g.658028_658029insT:0,1	12,2,23,13,4,3,0,2:1:1:2:0/1:1/1:0.25:0:1:g.658029_658031delTTT:0	8,4,0,0,1,5,0,0:1:0:2:./.:./.:.:0:0:.:.
chr4_ref_v2	667318	.	C	T	.	PASS	IntersectsRepeat=0;RepeatCorrectionApplied=0	SAC:ACF:DF:PD:GT:SGT:SF:SV:SIG:MT:PAC	102,67,0,0:1:1:2:0/0:./.:.:0	17,18,0,0:1:1:2:0/0:./.:.:0:0:.:.	58,45,0,0:1:1:2:0/0:./.:.:0:0:.:.	31,32,0,0:1:1:2:0/0:./.:.:0:0:.:.	3,7,1,2:1:0:2:./.:./.:.:0:0:.:.
chr4_ref_v2	668730	.	GA	G	.	PASS	IntersectsRepeat=1;RepeatCorrectionApplied=1	SAC:ACF:DF:PD:GT:SGT:SF:SV:SIG:MT:PAC	84,81,0,0:1:1:2:0/0:./.:.:0	13,7,0,0:1:1:2:0/0:./.:.:0:0:.:.	33,22,30,23:1:1:2:0/1:./.:.:0:1:g.668731delA:0	47,38,2,0:1:1:2:0/0:./.:.:0:0:.:.	7,2,0,0:1:0:2:./.:./.:.:0:0:.:.
chr4_ref_v2	668864	.	TAA	T,TA	.	PASS	IntersectsRepeat=1;RepeatCorrectionApplied=1	SAC:ACF:DF:PD:GT:SGT:SF:SV:SIG:MT:PAC	33,60,1,2,4,13:1:1:2:0/0:./.:.:0	7,5,2,1,4,4:1:1:2:0/0:0/1:0.25:0:0:.:.	4,6,26,36,22,19:1:1:2:1/2:0/2:0.25:0:1:g.668865_668866delAA,g.668865delA:0,0	10,27,13,23,3,6:1:1:2:0/1:./.:.:0:1:g.668865_668866delAA:0	1,1,4,5,0,0:1:0:2:./.:./.:.:0:1:.:.
chr4_ref_v2	673033	.	C	T	.	PASS	IntersectsRepeat=1;RepeatCorrectionApplied=0	SAC:ACF:DF:PD:GT:SGT:SF:SV:SIG:MT:PAC	46,82,0,0:1:1:2:0/0:./.:.:0	12,9,0,0:1:1:2:0/0:./.:.:0:0:.:.	55,50,0,0:1:1:2:0/0:./.:.:0:0:.:.	31,33,0,0:1:1:2:0/0:./.:.:0:0:.:.	10,5,3,2:1:1:2:0/0:0/1:0.5:0:0:.:.
chr4_ref_v2	680043	.	CT	C	.	PASS	IntersectsRepeat=1;RepeatCorrectionApplied=1	SAC:ACF:DF:PD:GT:SGT:SF:SV:SIG:MT:PAC	56,77,1,2:1:1:2:0/0:./.:.:0	5,6,5,6:1:1:2:0/1:0/0:0.125:0:1:g.680044delT:0	32,43,2,5:1:1:2:0/0:./.:.:0:0:.:.	21,29,1,0:1:1:2:0/0:./.:.:0:0:.:.	3,11,0,0:1:0:2:./.:./.:.:0:0:.:.
chr4_ref_v2	687920	.	GA	G	.	PASS	IntersectsRepeat=1;RepeatCorrectionApplied=1	SAC:ACF:DF:PD:GT:SGT:SF:SV:SIG:MT:PAC	35,36,2,4:1:1:2:0/0:./.:.:0	5,3,6,2:1:0:2:./.:./.:.:0:0:.:.	27,25,6,2:1:1:2:0/0:./.:.:0:0:.:.	26,16,1,3:1:1:2:0/0:./.:.:0:0:.:.	3,2,6,1:1:0:2:./.:./.:.:0:0:.:.
chr4_ref_v2	687977	.	C	CT,CTT	.	PASS	IntersectsRepeat=1;RepeatCorrectionApplied=1	SAC:ACF:DF:PD:GT:SGT:SF:SV:SIG:MT:PAC	3,6,1,8,2,4:1:1:2:0/1:1/2:0.5:0	4,2,3,2,0,0:1:0:2:./.:./.:.:0:0:.:.	1,7,5,8,8,13:1:1:2:0/2:2/2:0.5:0:0:.:.	3,10,9,7,1,1:1:1:2:1/1:./.:.:0:0:.:.	0,0,2,0,0,3:1:0:2:./.:./.:.:0:0:.:.
chr4_ref_v2	691139	.	G	GA	.	PASS	IntersectsRepeat=1;RepeatCorrectionApplied=1	SAC:ACF:DF:PD:GT:SGT:SF:SV:SIG:MT:PAC	55,73,0,0:1:1:2:0/0:./.:.:0	8,10,0,0:1:0:2:./.:./.:.:0:0:.:.	37,53,0,0:1:1:2:0/0:./.:.:0:0:.:.	24,17,1,1:1:1:2:0/0:./.:.:0:0:.:.	4,3,3,4:1:0:2:./.:./.:.:0:1:.:.
chr4_ref_v2	691302	.	A	AATAT,AATATAT,AATATATAT	.	PASS	IntersectsRepeat=1;RepeatCorrectionApplied=1	SAC:ACF:DF:PD:GT:SGT:SF:SV:SIG:MT:PAC	0,0,5,11,35,25,1,1:1:1:2:2/2:1/2:0.125:0	0,0,2,0,0,2,0,0:1:0:2:./.:./.:.:0:0:.:.	0,0,5,2,7,22,13,7:1:1:2:2/3:2/2:0.25:0:1:g.691302_691304ATATAT>ATATATAT:0	0,0,1,5,12,16,10,9:1:1:2:2/3:2/2:0.25:0:1:g.691302_691304ATATAT>ATATATAT:0	0,0,1,0,5,5,1,0:1:0:2:./.:./.:.:0:0:.:.
chr4_ref_v2	693794	.	G	T	.	PASS	IntersectsRepeat=0;RepeatCorrectionApplied=0	SAC:ACF:DF:PD:GT:SGT:SF:SV:SIG:MT:PAC	106,81,1,0:1:1:2:0/0:./.:.:0	11,14,0,0:1:1:2:0/0:./.:.:0:0:.:.	47,63,0,0:1:1:2:0/0:./.:.:0:0:.:.	34,39,0,0:1:1:2:0/0:./.:.:0:0:.:.	4,5,2,1:1:0:2:./.:./.:.:0:0:.:.
chr4_ref_v2	694550	.	AT	A	.	PASS	IntersectsRepeat=1;RepeatCorrectionApplied=1	SAC:ACF:DF:PD:GT:SGT:SF:SV:SIG:MT:PAC	58,56,2,2:1:1:2:0/0:./.:.:0	16,16,1,2:1:1:2:0/0:./.:.:0:0:.:.	60,40,5,2:1:1:2:0/0:./.:.:0:0:.:.	23,24,2,4:1:1:2:0/0:./.:.:0:0:.:.	7,4,2,0:1:0:2:./.:./.:.:0:0:.:.
chr4_ref_v2	699164	.	T	G	.	PASS	IntersectsRepeat=1;RepeatCorrectionApplied=0	SAC:ACF:DF:PD:GT:SGT:SF:SV:SIG:MT:PAC	12,67,20,0:1:1:2:0/0:0/1:0.5:0	4,6,4,0:1:0:2:./.:./.:.:0:0:.:.	11,48,10,0:1:1:2:0/0:0/1:0.25:0:0:.:.	5,35,4,0:1:1:2:0/0:0/1:0.25:0:0:.:.	3,7,1,0:1:0:2:./.:./.:.:0:0:.:.
chr4_ref_v2	705640	.	T	C	.	PASS	IntersectsRepeat=1;RepeatCorrectionApplied=0	SAC:ACF:DF:PD:GT:SGT:SF:SV:SIG:MT:PAC	78,83,0,0:1:1:2:0/0:./.:.:0	13,13,0,0:1:1:2:0/0:./.:.:0:0:.:.	26,17,23,18:1:1:2:0/1:./.:.:0:1:g.705640T>C:0	25,18,0,0:1:1:2:0/0:./.:.:0:0:.:.	7,7,0,0:1:0:2:./.:./.:.:0:0:.:.
chr4_ref_v2	708722	.	C	T	.	PASS	IntersectsRepeat=1;RepeatCorrectionApplied=0	SAC:ACF:DF:PD:GT:SGT:SF:SV:SIG:MT:PAC	68,83,0,0:1:1:2:0/0:./.:.:0	9,19,0,0:1:1:2:0/0:./.:.:0:0:.:.	38,55,0,1:1:1:2:0/0:./.:.:0:0:.:.	32,37,0,0:1:1:2:0/0:./.:.:0:0:.:.	10,7,1,2:1:1:2:0/0:0/1:0.25:0:0:.:.
chr4_ref_v2	712688	.	C	T	.	PASS	IntersectsRepeat=0;RepeatCorrectionApplied=0	SAC:ACF:DF:PD:GT:SGT:SF:SV:SIG:MT:PAC	107,81,0,0:1:1:2:0/0:./.:.:0	10,8,0,0:1:0:2:./.:./.:.:0:0:.:.	47,35,0,0:1:1:2:0/0:./.:.:0:0:.:.	30,40,0,0:1:1:2:0/0:./.:.:0:0:.:.	1,3,1,1:1:0:2:./.:./.:.:0:1:.:.
chr4_ref_v2	719651	.	G	T	.	PASS	IntersectsRepeat=0;RepeatCorrectionApplied=0	SAC:ACF:DF:PD:GT:SGT:SF:SV:SIG:MT:PAC	99,90,0,0:1:1:2:0/0:./.:.:0	14,18,0,0:1:1:2:0/0:./.:.:0:0:.:.	37,52,0,0:1:1:2:0/0:./.:.:0:0:.:.	28,34,0,0:1:1:2:0/0:./.:.:0:0:.:.	5,5,1,2:1:0:2:./.:./.:.:0:0:.:.
chr4_ref_v2	721572	.	CA	C	.	PASS	IntersectsRepeat=1;RepeatCorrectionApplied=1	SAC:ACF:DF:PD:GT:SGT:SF:SV:SIG:MT:PAC	72,94,0,0:1:1:2:0/0:./.:.:0	13,20,0,0:1:1:2:0/0:./.:.:0:0:.:.	36,57,0,0:1:1:2:0/0:./.:.:0:0:.:.	22,32,0,0:1:1:2:0/0:./.:.:0:0:.:.	8,6,3,0:1:0:2:./.:./.:.:0:0:.:.
chr4_ref_v2	722122	.	GA	G	.	PASS	IntersectsRepeat=1;RepeatCorrectionApplied=1	SAC:ACF:DF:PD:GT:SGT:SF:SV:SIG:MT:PAC	42,73,1,1:1:1:2:0/0:./.:.:0	8,14,1,0:1:1:2:0/0:./.:.:0:0:.:.	25,40,22,30:1:1:2:0/1:0/0:0.25:0:1:g.722123delA:0	29,29,2,1:1:1:2:0/0:./.:.:0:0:.:.	8,8,0,0:1:0:2:./.:./.:.:0:0:.:.
chr4_ref_v2	723801	.	G	A	.	PASS	IntersectsRepeat=0;RepeatCorrectionApplied=0	SAC:ACF:DF:PD:GT:SGT:SF:SV:SIG:MT:PAC	151,55,0,0:1:1:2:0/0:./.:.:0	21,7,0,0:1:1:2:0/0:./.:.:0:0:.:.	66,29,0,0:1:1:2:0/0:./.:.:0:0:.:.	16,14,15,9:1:1:2:0/1:0/0:0.125:0:1:g.723801G>A:0	9,5,0,0:1:0:2:./.:./.:.:0:0:.:.
chr4_ref_v2	727364	.	T	C	.	PASS	IntersectsRepeat=0;RepeatCorrectionApplied=0	SAC:ACF:DF:PD:GT:SGT:SF:SV:SIG:MT:PAC	76,96,0,0:1:1:2:0/0:./.:.:0	10,10,0,0:1:1:2:0/0:./.:.:0:0:.:.	41,42,0,0:1:1:2:0/0:./.:.:0:0:.:.	32,31,0,0:1:1:2:0/0:./.:.:0:0:.:.	10,5,3,1:1:0:2:./.:./.:.:0:0:.:.
chr4_ref_v2	732217	.	G	T	.	PASS	IntersectsRepeat=0;RepeatCorrectionApplied=0	SAC:ACF:DF:PD:GT:SGT:SF:SV:SIG:MT:PAC	82,84,0,0:1:1:2:0/0:./.:.:0	9,16,0,0:1:1:2:0/0:./.:.:0:0:.:.	39,53,0,0:1:1:2:0/0:./.:.:0:0:.:.	24,32,0,0:1:1:2:0/0:./.:.:0:0:.:.	4,6,1,2:1:0:2:./.:./.:.:0:0:.:.
chr4_ref_v2	732291	.	G	A	.	PASS	IntersectsRepeat=0;RepeatCorrectionApplied=0	SAC:ACF:DF:PD:GT:SGT:SF:SV:SIG:MT:PAC	1,0,102,84:1:1:2:1/1:./.:.:0	0,0,13,12:1:1:2:1/1:./.:.:0:0:.:.	0,0,52,45:1:1:2:1/1:./.:.:0:0:.:.	0,1,31,33:1:1:2:1/1:./.:.:0:0:.:.	0,0,5,7:1:0:2:./.:./.:.:0:0:.:.
chr4_ref_v2	733398	.	AT	A	.	PASS	IntersectsRepeat=1;RepeatCorrectionApplied=1	SAC:ACF:DF:PD:GT:SGT:SF:SV:SIG:MT:PAC	89,35,3,1:1:1:2:0/0:./.:.:0	9,4,8,2:1:1:2:0/1:0/0:0.25:0:1:g.733399delT:0	27,18,26,14:1:1:2:0/1:0/0:0.25:0:1:g.733399delT:0	32,27,4,3:1:1:2:0/0:./.:.:0:0:.:.	6,1,0,0:1:0:2:./.:./.:.:0:0:.:.
chr4_ref_v2	734671	.	G	T	.	PASS	IntersectsRepeat=0;RepeatCorrectionApplied=0	SAC:ACF:DF:PD:GT:SGT:SF:SV:SIG:MT:PAC	93,80,1,0:1:1:2:0/0:./.:.:0	15,15,0,0:1:1:2:0/0:./.:.:0:0:.:.	26,21,20,23:1:1:2:0/1:./.:.:0:1:g.734671G>T:0	30,26,0,0:1:1:2:0/0:./.:.:0:0:.:.	10,4,0,0:1:0:2:./.:./.:.:0:0:.:.
chr4_ref_v2	743180	.	CT	C	.	PASS	IntersectsRepeat=1;RepeatCorrectionApplied=1	SAC:ACF:DF:PD:GT:SGT:SF:SV:SIG:MT:PAC	49,83,0,2:1:1:2:0/0:./.:.:0	4,4,3,9:1:1:2:0/1:1/1:0.25:0:1:g.743181delT:0	35,42,0,0:1:1:2:0/0:./.:.:0:0:.:.	35,44,0,1:1:1:2:0/0:./.:.:0:0:.:.	3,5,0,0:1:0:2:./.:./.:.:0:0:.:.
chr4_ref_v2	746254	.	CA	C,CAA	.	PASS	IntersectsRepeat=1;RepeatCorrectionApplied=1	SAC:ACF:DF:PD:GT:SGT:SF:SV:SIG:MT:PAC	37,21,5,4,1,8:1:1:2:0/0:0/2:0.125:0	4,3,0,1,6,3:1:0:2:./.:./.:.:0:0:.:.	15,7,15,22,3,4:1:1:2:0/1:0/2:0.25:0:1:.:.	8,5,8,10,5,4:1:1:2:1/2:0/1:0.25:0:0:.:.	0,0,2,2,0,0:1:0:2:./.:./.:.:0:0:.:.
chr4_ref_v2	748425	.	TAAA	T,TAA,TAAAA	.	PASS	IntersectsRepeat=1;RepeatCorrectionApplied=1	SAC:ACF:DF:PD:GT:SGT:SF:SV:SIG:MT:PAC	47,44,0,0,10,4,11,17:1:1:2:0/0:0/3:0.5:0	1,0,4,1,5,4,0,0:1:0:2:./.:./.:.:0:1:.:.	18,12,1,1,19,20,4,4:1:1:2:0/2:0/3:0.25:0:1:g.748426delA:0	18,13,1,0,19,13,2,4:1:1:2:0/0:0/2:0.125:0:1:.:	2,3,0,0,2,0,0,0:1:0:2:./.:./.:.:0:0:.:.
chr4_ref_v2	748506	.	G	GT	.	PASS	IntersectsRepeat=1;RepeatCorrectionApplied=1	SAC:ACF:DF:PD:GT:SGT:SF:SV:SIG:MT:PAC	99,58,0,0:1:1:2:0/0:./.:.:0	5,3,10,7:1:1:2:0/1:1/1:0.5:0:1:g.748506_748507insT:0	54,33,0,1:1:1:2:0/0:./.:.:0:0:.:.	49,33,2,2:1:1:2:0/0:./.:.:0:0:.:.	6,3,2,3:1:0:2:./.:./.:.:0:1:.:.
chr4_ref_v2	751300	.	T	C	.	PASS	IntersectsRepeat=0;RepeatCorrectionApplied=0	SAC:ACF:DF:PD:GT:SGT:SF:SV:SIG:MT:PAC	65,90,0,0:1:1:2:0/0:./.:.:0	16,14,0,0:1:1:2:0/0:./.:.:0:0:.:.	46,46,0,0:1:1:2:0/0:./.:.:0:0:.:.	30,36,0,0:1:1:2:0/0:./.:.:0:0:.:.	3,5,2,0:1:0:2:./.:./.:.:0:0:.:.
chr4_ref_v2	762025	.	C	T	.	PASS	IntersectsRepeat=1;RepeatCorrectionApplied=0	SAC:ACF:DF:PD:GT:SGT:SF:SV:SIG:MT:PAC	134,49,0,0:1:1:2:0/0:./.:.:0	8,7,0,0:1:0:2:./.:./.:.:0:0:.:.	55,25,0,0:1:1:2:0/0:./.:.:0:0:.:.	49,28,0,0:1:1:2:0/0:./.:.:0:0:.:.	2,10,2,1:1:0:2:./.:./.:.:0:1:.:.
chr4_ref_v2	768472	.	C	A	.	PASS	IntersectsRepeat=0;RepeatCorrectionApplied=0	SAC:ACF:DF:PD:GT:SGT:SF:SV:SIG:MT:PAC	83,53,0,0:1:1:2:0/0:./.:.:0	12,7,0,0:1:0:2:./.:./.:.:0:0:.:.	35,52,0,0:1:1:2:0/0:./.:.:0:0:.:.	31,37,0,0:1:1:2:0/0:./.:.:0:0:.:.	8,3,1,3:1:0:2:./.:./.:.:0:0:.:.
chr4_ref_v2	770037	.	CT	C	.	PASS	IntersectsRepeat=1;RepeatCorrectionApplied=1	SAC:ACF:DF:PD:GT:SGT:SF:SV:SIG:MT:PAC	57,46,5,4:1:1:2:0/0:./.:.:0	7,3,5,7:1:1:2:0/1:./.:.:0:0:.:.	20,19,25,17:1:1:2:0/1:0/0:0.125:0:1:g.770038delT:0	5,4,31,35:1:1:2:1/1:0/1:0.125:0:1:g.770038delT,g.770038delT:0,1	3,4,2,5:1:0:2:./.:./.:.:0:0:.:.
chr4_ref_v2	774158	.	TA	T	.	PASS	IntersectsRepeat=1;RepeatCorrectionApplied=1	SAC:ACF:DF:PD:GT:SGT:SF:SV:SIG:MT:PAC	86,93,0,0:1:1:2:0/0:./.:.:0	5,4,7,5:1:1:2:0/1:1/1:0.125:0:1:g.774159delA:0	59,57,4,1:1:1:2:0/0:./.:.:0:0:.:.	41,35,1,1:1:1:2:0/0:./.:.:0:0:.:.	7,5,2,5:1:0:2:./.:./.:.:0:1:.:.
chr4_ref_v2	774305	.	G	T	.	PASS	IntersectsRepeat=0;RepeatCorrectionApplied=0	SAC:ACF:DF:PD:GT:SGT:SF:SV:SIG:MT:PAC	89,106,1,0:1:1:2:0/0:./.:.:0	8,13,0,0:1:1:2:0/0:./.:.:0:0:.:.	55,66,0,0:1:1:2:0/0:./.:.:0:0:.:.	17,16,14,20:1:1:2:0/1:./.:.:0:1:g.774305G>T:0	3,12,0,0:1:0:2:./.:./.:.:0:0:.:.
chr4_ref_v2	774436	.	C	T	.	PASS	IntersectsRepeat=1;RepeatCorrectionApplied=0	SAC:ACF:DF:PD:GT:SGT:SF:SV:SIG:MT:PAC	85,75,0,0:1:1:2:0/0:./.:.:0	14,11,0,0:1:1:2:0/0:./.:.:0:0:.:.	51,44,0,0:1:1:2:0/0:./.:.:0:0:.:.	31,31,0,0:1:1:2:0/0:./.:.:0:0:.:.	8,6,2,3:1:0:2:./.:./.:.:0:1:.:.
chr4_ref_v2	781912	.	AT	A	.	PASS	IntersectsRepeat=1;RepeatCorrectionApplied=1	SAC:ACF:DF:PD:GT:SGT:SF:SV:SIG:MT:PAC	86,101,0,0:1:1:2:0/0:./.:.:0	8,7,0,0:1:0:2:./.:./.:.:0:0:.:.	41,33,0,0:1:1:2:0/0:./.:.:0:0:.:.	17,12,25,20:1:1:2:0/1:1/1:0.25:0:1:g.781913delT:0	6,3,0,0:1:0:2:./.:./.:.:0:0:.:.
chr4_ref_v2	785086	.	A	G	.	PASS	IntersectsRepeat=0;RepeatCorrectionApplied=0	SAC:ACF:DF:PD:GT:SGT:SF:SV:SIG:MT:PAC	80,63,0,0:1:1:2:0/0:./.:.:0	8,4,0,0:1:0:2:./.:./.:.:0:0:.:.	58,43,0,0:1:1:2:0/0:./.:.:0:0:.:.	30,14,0,0:1:1:2:0/0:./.:.:0:0:.:.	7,2,3,1:1:0:2:./.:./.:.:0:1:.:.
chr4_ref_v2	788443	.	T	C	.	PASS	IntersectsRepeat=1;RepeatCorrectionApplied=0	SAC:ACF:DF:PD:GT:SGT:SF:SV:SIG:MT:PAC	83,82,0,0:1:1:2:0/0:./.:.:0	13,8,0,0:1:1:2:0/0:./.:.:0:0:.:.	44,40,0,1:1:1:2:0/0:./.:.:0:0:.:.	34,20,0,0:1:1:2:0/0:./.:.:0:0:.:.	10,4,1,2:1:0:2:./.:./.:.:0:0:.:.
chr4_ref_v2	790429	.	C	T	.	PASS	IntersectsRepeat=0;RepeatCorrectionApplied=0	SAC:ACF:DF:PD:GT:SGT:SF:SV:SIG:MT:PAC	99,101,0,0:1:1:2:0/0:./.:.:0	13,12,0,0:1:1:2:0/0:./.:.:0:0:.:.	62,40,0,0:1:1:2:0/0:./.:.:0:0:.:.	38,35,0,0:1:1:2:0/0:./.:.:0:0:.:.	12,4,3,0:1:0:2:./.:./.:.:0:0:.:.
chr4_ref_v2	791826	.	CAAA	C,CA,CAA	.	PASS	IntersectsRepeat=1;RepeatCorrectionApplied=1	SAC:ACF:DF:PD:GT:SGT:SF:SV:SIG:MT:PAC	53,58,0,0,0,0,2,3:1:1:2:0/0:./.:.:0	3,5,0,0,3,6,1,1:1:0:2:./.:./.:.:0:1:.:.	28,15,20,27,0,0,2,0:1:1:2:0/1:./.:.:0:1:g.791827_791829delAAA:0	9,11,0,0,4,2,12,13:1:1:2:0/3:0/2:0.125:0:1:g.791827delA:0	3,2,0,0,0,0,6,2:1:0:2:./.:./.:.:0:1:.:.
chr4_ref_v2	794723	.	G	A	.	PASS	IntersectsRepeat=0;RepeatCorrectionApplied=0	SAC:ACF:DF:PD:GT:SGT:SF:SV:SIG:MT:PAC	58,92,0,0:1:1:2:0/0:./.:.:0	7,14,0,0:1:1:2:0/0:./.:.:0:0:.:.	22,49,1,0:1:1:2:0/0:./.:.:0:0:.:.	21,31,0,0:1:1:2:0/0:./.:.:0:0:.:.	1,5,2,0:1:0:2:./.:./.:.:0:0:.:.
chr4_ref_v2	801581	.	CTCT	C	.	PASS	IntersectsRepeat=1;RepeatCorrectionApplied=1	SAC:ACF:DF:PD:GT:SGT:SF:SV:SIG:MT:PAC	67,32,6,5:1:1:2:0/0:0/1:0.125:0	4,7,0,0:1:0:2:./.:./.:.:0:0:.:.	31,34,2,2:1:1:2:0/0:./.:.:0:0:.:.	12,9,4,10:1:1:2:0/1:0/0:0.25:0:0:.:.	2,6,2,1:1:0:2:./.:./.:.:0:0:.:.
chr4_ref_v2	806084	.	G	A	.	PASS	IntersectsRepeat=0;RepeatCorrectionApplied=0	SAC:ACF:DF:PD:GT:SGT:SF:SV:SIG:MT:PAC	68,100,0,0:1:1:2:0/0:./.:.:0	18,20,0,0:1:1:2:0/0:./.:.:0:0:.:.	41,54,0,0:1:1:2:0/0:./.:.:0:0:.:.	27,35,0,0:1:1:2:0/0:./.:.:0:0:.:.	10,8,2,2:1:1:2:0/0:0/1:0.5:0:0:.:.
chr4_ref_v2	810373	.	TTA	T,TTATATA	.	PASS	IntersectsRepeat=1;RepeatCorrectionApplied=1	SAC:ACF:DF:PD:GT:SGT:SF:SV:SIG:MT:PAC	53,39,3,4,3,1:1:1:2:0/0:0/2:0.125:0	2,0,2,6,4,5:1:0:2:./.:./.:.:0:1:.:.	28,28,4,4,2,1:1:1:2:0/0:0/2:0.125:0:0:.:.	12,6,16,14,1,0:1:1:2:0/1:1/1:0.125:0:1:g.810374_810375delTA:0	6,6,1,2,0,0:1:0:2:./.:./.:.:0:0:.:.
chr4_ref_v2	811791	.	CT	C	.	PASS	IntersectsRepeat=1;RepeatCorrectionApplied=1	SAC:ACF:DF:PD:GT:SGT:SF:SV:SIG:MT:PAC	65,78,4,3:1:1:2:0/0:./.:.:0	9,6,2,1:1:0:2:./.:./.:.:0:0:.:.	50,46,0,2:1:1:2:0/0:./.:.:0:0:.:.	29,24,1,2:1:1:2:0/0:./.:.:0:0:.:.	13,6,0,0:1:0:2:./.:./.:.:0:0:.:.
chr4_ref_v2	812568	.	C	A	.	PASS	IntersectsRepeat=0;RepeatCorrectionApplied=0	SAC:ACF:DF:PD:GT:SGT:SF:SV:SIG:MT:PAC	93,71,0,0:1:1:2:0/0:./.:.:0	17,13,0,0:1:1:2:0/0:./.:.:0:0:.:.	74,46,0,0:1:1:2:0/0:./.:.:0:0:.:.	34,22,0,0:1:1:2:0/0:./.:.:0:0:.:.	7,5,2,1:1:0:2:./.:./.:.:0:0:.:.
chr4_ref_v2	812691	.	AAAG	A	.	PASS	IntersectsRepeat=1;RepeatCorrectionApplied=1	SAC:ACF:DF:PD:GT:SGT:SF:SV:SIG:MT:PAC	61,61,2,1:1:1:2:0/0:./.:.:0	7,10,1,2:1:1:2:0/0:0/1:0.25:0:0:.:.	35,52,3,3:1:1:2:0/0:./.:.:0:0:.:.	21,35,2,2:1:1:2:0/0:0/1:0.125:0:0:.:.	9,8,0,0:1:0:2:./.:./.:.:0:0:.:.
chr4_ref_v2	812863	.	CAT	C,CATAT	.	PASS	IntersectsRepeat=1;RepeatCorrectionApplied=1	SAC:ACF:DF:PD:GT:SGT:SF:SV:SIG:MT:PAC	73,54,9,5,1,4:1:1:2:0/0:0/1:0.125:0	4,7,0,1,8,4:1:1:2:0/2:2/2:0.125:0:1:g.812863_812864insAT:0	55,33,6,3,9,6:1:1:2:0/0:0/2:0.25:0:0:.:.	33,29,4,2,8,2:1:1:2:0/0:0/2:0.25:0:0:.:.	4,2,1,1,2,1:1:0:2:./.:./.:.:0:0:.:.
chr4_ref_v2	814759	.	CA	C	.	PASS	IntersectsRepeat=1;RepeatCorrectionApplied=1	SAC:ACF:DF:PD:GT:SGT:SF:SV:SIG:MT:PAC	69,62,0,0:1:1:2:0/0:./.:.:0	11,14,0,0:1:1:2:0/0:./.:.:0:0:.:.	43,36,0,0:1:1:2:0/0:./.:.:0:0:.:.	30,30,0,0:1:1:2:0/0:./.:.:0:0:.:.	6,5,2,1:1:0:2:./.:./.:.:0:0:.:.
chr4_ref_v2	815122	.	TA	T	.	PASS	IntersectsRepeat=1;RepeatCorrectionApplied=1	SAC:ACF:DF:PD:GT:SGT:SF:SV:SIG:MT:PAC	69,61,1,2:1:1:2:0/0:./.:.:0	12,10,0,1:1:1:2:0/0:./.:.:0:0:.:.	23,22,19,15:1:1:2:0/1:0/0:0.25:0:1:g.815123delA:0	21,33,1,1:1:1:2:0/0:./.:.:0:0:.:.	6,7,0,0:1:0:2:./.:./.:.:0:0:.:.
chr4_ref_v2	816532	.	TA	T	.	PASS	IntersectsRepeat=1;RepeatCorrectionApplied=1	SAC:ACF:DF:PD:GT:SGT:SF:SV:SIG:MT:PAC	51,85,3,6:1:1:2:0/0:./.:.:0	6,4,7,7:1:1:2:0/1:0/0:0.25:0:1:g.816533delA:0	31,43,3,10:1:1:2:0/0:./.:.:0:0:.:.	12,21,21,22:1:1:2:0/1:0/0:0.25:0:1:g.816533delA:0	4,2,5,5:1:0:2:./.:./.:.:0:1:.:.
chr4_ref_v2	817432	.	TA	T	.	PASS	IntersectsRepeat=1;RepeatCorrectionApplied=1	SAC:ACF:DF:PD:GT:SGT:SF:SV:SIG:MT:PAC	39,62,0,4:1:1:2:0/0:./.:.:0	0,1,8,11:1:1:2:1/1:./.:.:0:1:g.817433delA,g.817433delA:0,1	42,49,6,8:1:1:2:0/0:./.:.:0:0:.:.	22,15,6,14:1:1:2:0/0:0/1:0.5:0:1:.:	2,2,2,4:1:0:2:./.:./.:.:0:0:.:.
chr4_ref_v2	822484	.	C	CA	.	PASS	IntersectsRepeat=1;RepeatCorrectionApplied=1	SAC:ACF:DF:PD:GT:SGT:SF:SV:SIG:MT:PAC	119,110,0,0:1:1:2:0/0:./.:.:0	17,12,0,0:1:1:2:0/0:./.:.:0:0:.:.	57,45,2,0:1:1:2:0/0:./.:.:0:0:.:.	42,30,1,0:1:1:2:0/0:./.:.:0:0:.:.	4,3,1,2:1:0:2:./.:./.:.:0:1:.:.
chr4_ref_v2	826255	.	A	AT	.	PASS	IntersectsRepeat=1;RepeatCorrectionApplied=1	SAC:ACF:DF:PD:GT:SGT:SF:SV:SIG:MT:PAC	71,108,0,0:1:1:2:0/0:./.:.:0	10,10,0,0:1:1:2:0/0:./.:.:0:0:.:.	29,56,0,0:1:1:2:0/0:./.:.:0:0:.:.	27,31,0,0:1:1:2:0/0:./.:.:0:0:.:.	7,13,3,3:1:1:2:0/0:0/1:0.5:0:1:.:
chr4_ref_v2	832619	.	CA	C	.	PASS	IntersectsRepeat=1;RepeatCorrectionApplied=1	SAC:ACF:DF:PD:GT:SGT:SF:SV:SIG:MT:PAC	37,86,1,3:1:1:2:0/0:./.:.:0	5,7,2,8:1:1:2:0/1:0/0:0.25:0:1:g.832620delA:0	31,42,3,3:1:1:2:0/0:./.:.:0:0:.:.	25,40,2,3:1:1:2:0/0:./.:.:0:0:.:.	3,4,3,2:1:0:2:./.:./.:.:0:0:.:.
chr4_ref_v2	833096	.	C	A	.	PASS	IntersectsRepeat=1;RepeatCorrectionApplied=0	SAC:ACF:DF:PD:GT:SGT:SF:SV:SIG:MT:PAC	80,73,0,1:1:1:2:0/0:./.:.:0	11,11,0,0:1:1:2:0/0:./.:.:0:0:.:.	46,66,0,0:1:1:2:0/0:./.:.:0:0:.:.	21,33,0,0:1:1:2:0/0:./.:.:0:0:.:.	0,5,2,2:1:0:2:./.:./.:.:0:1:.:.
chr4_ref_v2	835158	.	C	T	.	PASS	IntersectsRepeat=0;RepeatCorrectionApplied=0	SAC:ACF:DF:PD:GT:SGT:SF:SV:SIG:MT:PAC	54,96,0,0:1:1:2:0/0:./.:.:0	7,13,0,0:1:1:2:0/0:./.:.:0:0:.:.	43,36,0,0:1:1:2:0/0:./.:.:0:0:.:.	29,45,0,0:1:1:2:0/0:./.:.:0:0:.:.	4,1,3,0:1:0:2:./.:./.:.:0:0:.:.
chr4_ref_v2	835540	.	GAA	G,GA	.	PASS	IntersectsRepeat=1;RepeatCorrectionApplied=1	SAC:ACF:DF:PD:GT:SGT:SF:SV:SIG:MT:PAC	27,31,1,1,10,3:1:1:2:0/0:./.:.:0	3,3,2,0,4,0:1:0:2:./.:./.:.:0:0:.:.	60,41,0,0,8,2:1:1:2:0/0:./.:.:0:0:.:.	4,8,20,8,5,2:1:1:2:0/1:1/1:0.25:0:1:g.835541_835542delAA:0	4,0,2,0,1,2:1:0:2:./.:./.:.:0:0:.:.
chr4_ref_v2	837968	.	A	AAATAATAATAAT	.	PASS	IntersectsRepeat=1;RepeatCorrectionApplied=1	SAC:ACF:DF:PD:GT:SGT:SF:SV:SIG:MT:PAC	0,2,18,26:1:1:2:1/1:0/1:0.125:0	0,0,6,4:1:0:2:./.:./.:.:0:0:.:.	0,2,17,27:1:1:2:1/1:0/1:0.125:0:0:.:.	1,0,8,8:1:0:2:./.:./.:.:0:0:.:.	0,0,1,4:1:0:2:./.:./.:.:0:0:.:.
chr4_ref_v2	838177	.	CA	C	.	PASS	IntersectsRepeat=1;RepeatCorrectionApplied=1	SAC:ACF:DF:PD:GT:SGT:SF:SV:SIG:MT:PAC	86,76,2,1:1:1:2:0/0:./.:.:0	11,8,10,4:1:1:2:0/1:0/0:0.25:0:1:g.838178delA:0	25,34,26,26:1:1:2:0/1:0/0:0.125:0:1:g.838178delA:0	28,40,2,1:1:1:2:0/0:./.:.:0:0:.:.	7,5,0,0:1:0:2:./.:./.:.:0:0:.:.
chr4_ref_v2	838514	.	A	G	.	PASS	IntersectsRepeat=0;RepeatCorrectionApplied=0	SAC:ACF:DF:PD:GT:SGT:SF:SV:SIG:MT:PAC	94,65,0,0:1:1:2:0/0:./.:.:0	9,7,0,1:1:0:2:./.:./.:.:0:0:.:.	42,34,0,0:1:1:2:0/0:./.:.:0:0:.:.	35,17,0,0:1:1:2:0/0:./.:.:0:0:.:.	6,5,1,1:1:0:2:./.:./.:.:0:0:.:.
chr4_ref_v2	840324	.	AATAT	A,AAT	.	PASS	IntersectsRepeat=1;RepeatCorrectionApplied=1	SAC:ACF:DF:PD:GT:SGT:SF:SV:SIG:MT:PAC	4,6,1,8,36,41:1:1:2:2/2:0/2:0.125:0	1,2,0,1,12,8:1:1:2:2/2:0/2:0.125:0:0:.:.	6,5,4,10,30,27:1:1:2:2/2:0/2:0.125:0:0:.:.	2,0,4,3,17,19:1:1:2:2/2:./.:.:0:0:.:.	1,2,0,1,5,3:1:0:2:./.:./.:.:0:0:.:.
chr4_ref_v2	841097	.	T	C	.	PASS	IntersectsRepeat=0;RepeatCorrectionApplied=0	SAC:ACF:DF:PD:GT:SGT:SF:SV:SIG:MT:PAC	101,98,0,0:1:1:2:0/0:./.:.:0	12,13,0,0:1:1:2:0/0:./.:.:0:0:.:.	57,60,0,0:1:1:2:0/0:./.:.:0:0:.:.	31,39,0,0:1:1:2:0/0:./.:.:0:0:.:.	9,4,1,2:1:0:2:./.:./.:.:0:0:.:.
chr4_ref_v2	842549	.	C	T	.	PASS	IntersectsRepeat=0;RepeatCorrectionApplied=0	SAC:ACF:DF:PD:GT:SGT:SF:SV:SIG:MT:PAC	70,64,0,0:1:1:2:0/0:./.:.:0	11,5,0,0:1:0:2:./.:./.:.:0:0:.:.	41,56,0,0:1:1:2:0/0:./.:.:0:0:.:.	30,19,0,0:1:1:2:0/0:./.:.:0:0:.:.	0,3,1,2:1:0:2:./.:./.:.:0:1:.:.
chr4_ref_v2	847219	.	C	A	.	PASS	IntersectsRepeat=0;RepeatCorrectionApplied=0	SAC:ACF:DF:PD:GT:SGT:SF:SV:SIG:MT:PAC	86,53,0,22:1:1:2:0/0:0/1:0.25:0	10,6,0,1:1:0:2:./.:./.:.:0:0:.:.	46,22,0,5:1:1:2:0/0:0/1:0.125:0:0:.:.	30,22,0,6:1:1:2:0/0:0/1:0.25:0:0:.:.	5,1,0,0:1:0:2:./.:./.:.:0:0:.:.
chr4_ref_v2	849525	.	TA	T	.	PASS	IntersectsRepeat=1;RepeatCorrectionApplied=1	SAC:ACF:DF:PD:GT:SGT:SF:SV:SIG:MT:PAC	76,61,1,4:1:1:2:0/0:./.:.:0	9,5,4,9:1:1:2:0/1:0/0:0.25:0:1:g.849526delA:0	24,30,26,27:1:1:2:0/1:0/0:0.25:0:1:g.849526delA:0	17,21,6,10:1:1:2:0/0:0/1:0.25:0:1:.:	2,6,0,0:1:0:2:./.:./.:.:0:0:.:.
chr4_ref_v2	850124	.	A	G	.	PASS	IntersectsRepeat=0;RepeatCorrectionApplied=0	SAC:ACF:DF:PD:GT:SGT:SF:SV:SIG:MT:PAC	71,107,0,0:1:1:2:0/0:./.:.:0	15,15,0,0:1:1:2:0/0:./.:.:0:0:.:.	36,52,0,0:1:1:2:0/0:./.:.:0:0:.:.	42,44,0,0:1:1:2:0/0:./.:.:0:0:.:.	4,9,1,1:1:0:2:./.:./.:.:0:0:.:.
chr4_ref_v2	850144	.	A	G	.	PASS	IntersectsRepeat=1;RepeatCorrectionApplied=0	SAC:ACF:DF:PD:GT:SGT:SF:SV:SIG:MT:PAC	88,91,0,0:1:1:2:0/0:./.:.:0	13,15,0,0:1:1:2:0/0:./.:.:0:0:.:.	49,47,0,0:1:1:2:0/0:./.:.:0:0:.:.	41,37,0,0:1:1:2:0/0:./.:.:0:0:.:.	6,6,1,1:1:0:2:./.:./.:.:0:0:.:.
chr4_ref_v2	851018	.	TA	T,TAA	.	PASS	IntersectsRepeat=1;RepeatCorrectionApplied=1	SAC:ACF:DF:PD:GT:SGT:SF:SV:SIG:MT:PAC	52,59,3,7,3,6:1:1:2:0/0:./.:.:0	8,8,2,1,10,8:1:1:2:0/2:2/2:0.5:0:1:g.851018_851019insA:0	24,27,28,28,1,3:1:1:2:0/0:0/1:0.5:0:1:.:	34,28,5,6,2,4:1:1:2:0/0:./.:.:0:0:.:.	6,7,1,2,1,1:1:0:2:./.:./.:.:0:0:.:.
chr4_ref_v2	853394	.	G	T	.	PASS	IntersectsRepeat=1;RepeatCorrectionApplied=0	SAC:ACF:DF:PD:GT:SGT:SF:SV:SIG:MT:PAC	76,84,0,0:1:1:2:0/0:./.:.:0	7,11,0,0:1:0:2:./.:./.:.:0:0:.:.	47,58,0,0:1:1:2:0/0:./.:.:0:0:.:.	24,33,0,0:1:1:2:0/0:./.:.:0:0:.:.	6,7,2,3:1:0:2:./.:./.:.:0:1:.:.
chr4_ref_v2	854130	.	G	T	.	PASS	IntersectsRepeat=0;RepeatCorrectionApplied=0	SAC:ACF:DF:PD:GT:SGT:SF:SV:SIG:MT:PAC	107,97,0,0:1:1:2:0/0:./.:.:0	17,13,0,0:1:1:2:0/0:./.:.:0:0:.:.	66,40,0,0:1:1:2:0/0:./.:.:0:0:.:.	40,23,0,0:1:1:2:0/0:./.:.:0:0:.:.	5,5,2,2:1:0:2:./.:./.:.:0:1:.:.
chr4_ref_v2	856174	.	A	G	.	PASS	IntersectsRepeat=1;RepeatCorrectionApplied=0	SAC:ACF:DF:PD:GT:SGT:SF:SV:SIG:MT:PAC	114,69,0,0:1:1:2:0/0:./.:.:0	12,11,0,0:1:1:2:0/0:./.:.:0:0:.:.	67,37,0,0:1:1:2:0/0:./.:.:0:0:.:.	39,33,0,0:1:1:2:0/0:./.:.:0:0:.:.	14,8,2,1:1:1:2:0/0:0/1:0.25:0:0:.:.
chr4_ref_v2	861692	.	C	A	.	PASS	IntersectsRepeat=1;RepeatCorrectionApplied=0	SAC:ACF:DF:PD:GT:SGT:SF:SV:SIG:MT:PAC	92,124,0,0:1:1:2:0/0:./.:.:0	8,14,0,0:1:1:2:0/0:./.:.:0:0:.:.	53,57,0,0:1:1:2:0/0:./.:.:0:0:.:.	33,53,0,0:1:1:2:0/0:./.:.:0:0:.:.	6,8,1,2:1:0:2:./.:./.:.:0:0:.:.
chr4_ref_v2	864769	.	CAT	C,CATAT	.	PASS	IntersectsRepeat=1;RepeatCorrectionApplied=1	SAC:ACF:DF:PD:GT:SGT:SF:SV:SIG:MT:PAC	32,45,3,9,4,6:1:1:2:0/0:0/2:0.125:0	6,3,4,4,1,3:1:1:2:0/2:0/1:0.5:0:0:.:.	23,39,3,8,5,5:1:1:2:0/0:./.:.:0:0:.:.	21,34,7,11,3,5:1:1:2:0/0:0/1:0.125:0:0:.:.	1,3,1,0,1,1:1:0:2:./.:./.:.:0:0:.:.
chr4_ref_v2	864892	.	CTT	C,CT	.	PASS	IntersectsRepeat=1;RepeatCorrectionApplied=1	SAC:ACF:DF:PD:GT:SGT:SF:SV:SIG:MT:PAC	67,40,0,0,12,5:1:1:2:0/0:0/2:0.125:0	12,7,0,0,1,2:1:1:2:0/0:./.:.:0:0:.:.	2,0,44,17,44,19:1:1:2:1/2:2/2:0.125:0:1:g.864893_864894delTT,g.864893delT:0,0	17,19,1,0,22,16:1:1:2:0/2:0/0:0.125:0:1:g.864893delT:0	4,4,0,0,7,1:1:0:2:./.:./.:.:0:0:.:.
chr4_ref_v2	866509	.	A	C	.	PASS	IntersectsRepeat=0;RepeatCorrectionApplied=0	SAC:ACF:DF:PD:GT:SGT:SF:SV:SIG:MT:PAC	38,22,0,12:1:1:2:0/0:0/1:0.25:0	7,10,0,3:1:1:2:0/0:0/1:0.5:0:0:.:.	36,36,0,19:1:1:2:0/0:0/1:0.5:0:0:.:.	14,18,0,7:1:1:2:0/0:0/1:0.5:0:0:.:.	7,7,0,2:1:0:2:./.:./.:.:0:0:.:.
chr4_ref_v2	866716	.	A	C	.	PASS	IntersectsRepeat=0;RepeatCorrectionApplied=0	SAC:ACF:DF:PD:GT:SGT:SF:SV:SIG:MT:PAC	32,36,0,0:1:1:2:0/0:./.:.:0	5,5,2,2:1:0:2:./.:./.:.:0:0:.:.	29,38,0,0:1:1:2:0/0:./.:.:0:0:.:.	27,14,1,0:1:1:2:0/0:./.:.:0:0:.:.	1,1,0,0:1:0:2:./.:./.:.:0:0:.:.
chr4_ref_v2	867886	.	TAA	T,TA	.	PASS	IntersectsRepeat=1;RepeatCorrectionApplied=1	SAC:ACF:DF:PD:GT:SGT:SF:SV:SIG:MT:PAC	59,59,0,0,2,1:1:1:2:0/0:./.:.:0	8,8,6,12,0,0:1:1:2:0/1:1/1:0.125:0:1:g.867887_867888delAA:0	20,33,3,3,25,30:1:1:2:0/2:0/0:0.125:0:1:g.867887delA:0	10,18,3,6,21,24:1:1:2:0/2:1/2:0.125:0:1:g.867887delA:0	2,3,1,0,2,0:1:0:2:./.:./.:.:0:0:.:.
chr4_ref_v2	868223	.	C	T	.	PASS	IntersectsRepeat=1;RepeatCorrectionApplied=0	SAC:ACF:DF:PD:GT:SGT:SF:SV:SIG:MT:PAC	65,89,0,0:1:1:2:0/0:./.:.:0	15,19,0,0:1:1:2:0/0:./.:.:0:0:.:.	46,53,0,0:1:1:2:0/0:./.:.:0:0:.:.	31,36,0,0:1:1:2:0/0:./.:.:0:0:.:.	10,8,4,2:1:1:2:0/0:0/1:0.5:0:1:.:
chr4_ref_v2	870608	.	CTT	C,CT	.	PASS	IntersectsRepeat=1;RepeatCorrectionApplied=1	SAC:ACF:DF:PD:GT:SGT:SF:SV:SIG:MT:PAC	80,65,0,0,5,5:1:1:2:0/0:./.:.:0	1,1,1,1,20,13:1:1:2:2/2:./.:.:0:1:g.870609delT,g.870609delT:0,1	42,23,2,0,38,23:1:1:2:0/0:0/2:0.5:1:1:.:	24,15,22,19,1,1:1:1:2:0/1:./.:.:0:1:g.870609_870610delTT:0	9,8,0,0,0,2:1:0:2:./.:./.:.:0:0:.:.
chr4_ref_v2	870852	.	GT	G	.	PASS	IntersectsRepeat=1;RepeatCorrectionApplied=1	SAC:ACF:DF:PD:GT:SGT:SF:SV:SIG:MT:PAC	48,71,1,0:1:1:2:0/0:./.:.:0	11,19,0,0:1:1:2:0/0:./.:.:0:0:.:.	41,63,1,1:1:1:2:0/0:./.:.:0:0:.:.	24,33,0,0:1:1:2:0/0:./.:.:0:0:.:.	5,5,2,2:1:0:2:./.:./.:.:0:0:.:.
chr4_ref_v2	876340	.	C	T	.	ExcRegion	IntersectsRepeat=1;RepeatCorrectionApplied=0	SAC:ACF:DF:PD:GT:SGT:SF:SV:SIG:MT:PAC	0,0,0,0:0:1:2:./.:./.:.:0	0,0,0,0:0:1:2:./.:./.:.:0:0:.:.	0,0,0,0:0:1:2:./.:./.:.:0:0:.:.	0,0,1,1:1:1:2:./.:./.:.:0:0:.:.	0,0,0,0:0:0:2:./.:./.:.:0:0:.:.
chr4_ref_v2	876343	.	C	T	.	ExcRegion	IntersectsRepeat=1;RepeatCorrectionApplied=0	SAC:ACF:DF:PD:GT:SGT:SF:SV:SIG:MT:PAC	0,0,0,0:0:1:2:./.:./.:.:0	0,0,0,0:0:1:2:./.:./.:.:0:0:.:.	0,0,0,0:0:1:2:./.:./.:.:0:0:.:.	0,0,1,1:1:1:2:./.:./.:.:0:0:.:.	0,0,0,0:0:0:2:./.:./.:.:0:0:.:.
chr4_ref_v2	877180	.	C	T	.	ExcRegion	IntersectsRepeat=1;RepeatCorrectionApplied=0	SAC:ACF:DF:PD:GT:SGT:SF:SV:SIG:MT:PAC	0,0,0,0:0:1:2:./.:./.:.:0	0,0,0,0:0:1:2:./.:./.:.:0:0:.:.	0,0,0,0:0:1:2:./.:./.:.:0:0:.:.	1,0,1,0:1:1:2:./.:./.:.:0:0:.:.	0,0,0,0:0:0:2:./.:./.:.:0:0:.:.
chr4_ref_v2	877183	.	A	T	.	ExcRegion	IntersectsRepeat=1;RepeatCorrectionApplied=0	SAC:ACF:DF:PD:GT:SGT:SF:SV:SIG:MT:PAC	0,0,0,0:0:1:2:./.:./.:.:0	0,0,0,0:0:1:2:./.:./.:.:0:0:.:.	0,0,0,0:0:1:2:./.:./.:.:0:0:.:.	1,0,1,0:1:1:2:./.:./.:.:0:0:.:.	0,0,0,0:0:0:2:./.:./.:.:0:0:.:.
chr4_ref_v2	877186	.	G	A	.	ExcRegion	IntersectsRepeat=0;RepeatCorrectionApplied=0	SAC:ACF:DF:PD:GT:SGT:SF:SV:SIG:MT:PAC	0,0,0,0:0:1:2:./.:./.:.:0	0,0,0,0:0:1:2:./.:./.:.:0:0:.:.	0,0,0,0:0:1:2:./.:./.:.:0:0:.:.	1,0,1,0:1:1:2:./.:./.:.:0:0:.:.	0,0,0,0:0:0:2:./.:./.:.:0:0:.:.
chr4_ref_v2	878413	.	G	A	.	ExcRegion	IntersectsRepeat=0;RepeatCorrectionApplied=0	SAC:ACF:DF:PD:GT:SGT:SF:SV:SIG:MT:PAC	0,29,0,0:0:1:2:./.:./.:.:0	0,2,0,0:0:1:2:./.:./.:.:0:0:.:.	0,24,0,0:0:1:2:./.:./.:.:0:0:.:.	0,12,0,2:1:0:2:./.:./.:.:0:0:.:.	0,1,0,0:0:0:2:./.:./.:.:0:0:.:.
chr4_ref_v2	878414	.	T	C	.	ExcRegion	IntersectsRepeat=0;RepeatCorrectionApplied=0	SAC:ACF:DF:PD:GT:SGT:SF:SV:SIG:MT:PAC	0,29,0,0:0:1:2:./.:./.:.:0	0,2,0,0:0:1:2:./.:./.:.:0:0:.:.	0,24,0,0:0:1:2:./.:./.:.:0:0:.:.	0,14,0,2:1:0:2:./.:./.:.:0:0:.:.	0,1,0,0:0:0:2:./.:./.:.:0:0:.:.
chr4_ref_v2	878450	.	C	A	.	ExcRegion	IntersectsRepeat=1;RepeatCorrectionApplied=0	SAC:ACF:DF:PD:GT:SGT:SF:SV:SIG:MT:PAC	0,10,0,0:0:1:2:./.:./.:.:0	0,1,0,0:0:1:2:./.:./.:.:0:0:.:.	0,16,0,0:0:1:2:./.:./.:.:0:0:.:.	0,13,0,2:1:0:2:./.:./.:.:0:0:.:.	0,0,0,0:0:0:2:./.:./.:.:0:0:.:.
chr4_ref_v2	878452	.	T	C	.	ExcRegion	IntersectsRepeat=1;RepeatCorrectionApplied=0	SAC:ACF:DF:PD:GT:SGT:SF:SV:SIG:MT:PAC	0,9,0,0:0:1:2:./.:./.:.:0	0,1,0,0:0:1:2:./.:./.:.:0:0:.:.	0,15,0,0:0:1:2:./.:./.:.:0:0:.:.	0,13,0,2:1:0:2:./.:./.:.:0:0:.:.	0,0,0,0:0:0:2:./.:./.:.:0:0:.:.
chr4_ref_v2	878456	.	C	T	.	ExcRegion	IntersectsRepeat=0;RepeatCorrectionApplied=0	SAC:ACF:DF:PD:GT:SGT:SF:SV:SIG:MT:PAC	0,8,0,0:0:1:2:./.:./.:.:0	0,1,0,0:0:1:2:./.:./.:.:0:0:.:.	0,14,0,0:0:1:2:./.:./.:.:0:0:.:.	0,13,0,2:1:0:2:./.:./.:.:0:0:.:.	0,0,0,0:0:0:2:./.:./.:.:0:0:.:.
chr4_ref_v2	878465	.	C	CT	.	ExcRegion	IntersectsRepeat=1;RepeatCorrectionApplied=0	SAC:ACF:DF:PD:GT:SGT:SF:SV:SIG:MT:PAC	0,8,0,0:0:1:2:./.:./.:.:0	0,1,0,0:0:1:2:./.:./.:.:0:0:.:.	0,15,0,0:0:1:2:./.:./.:.:0:0:.:.	0,15,0,2:1:0:2:./.:./.:.:0:0:.:.	0,0,0,0:0:0:2:./.:./.:.:0:0:.:.
chr4_ref_v2	878488	.	C	T	.	ExcRegion	IntersectsRepeat=0;RepeatCorrectionApplied=0	SAC:ACF:DF:PD:GT:SGT:SF:SV:SIG:MT:PAC	0,4,0,0:0:1:2:./.:./.:.:0	0,2,0,0:0:1:2:./.:./.:.:0:0:.:.	0,15,0,0:0:1:2:./.:./.:.:0:0:.:.	0,10,0,2:1:0:2:./.:./.:.:0:0:.:.	0,0,0,0:0:0:2:./.:./.:.:0:0:.:.
chr4_ref_v2	878490	.	A	G	.	ExcRegion	IntersectsRepeat=0;RepeatCorrectionApplied=0	SAC:ACF:DF:PD:GT:SGT:SF:SV:SIG:MT:PAC	0,3,0,0:0:1:2:./.:./.:.:0	0,2,0,0:0:1:2:./.:./.:.:0:0:.:.	0,14,0,0:0:1:2:./.:./.:.:0:0:.:.	0,10,0,2:1:0:2:./.:./.:.:0:0:.:.	0,0,0,0:0:0:2:./.:./.:.:0:0:.:.
chr4_ref_v2	878491	.	G	A	.	ExcRegion	IntersectsRepeat=0;RepeatCorrectionApplied=0	SAC:ACF:DF:PD:GT:SGT:SF:SV:SIG:MT:PAC	0,3,0,0:0:1:2:./.:./.:.:0	0,2,0,0:0:1:2:./.:./.:.:0:0:.:.	0,14,0,0:0:1:2:./.:./.:.:0:0:.:.	0,10,0,2:1:0:2:./.:./.:.:0:0:.:.	0,0,0,0:0:0:2:./.:./.:.:0:0:.:.
chr4_ref_v2	878495	.	C	T	.	ExcRegion	IntersectsRepeat=0;RepeatCorrectionApplied=0	SAC:ACF:DF:PD:GT:SGT:SF:SV:SIG:MT:PAC	0,3,0,0:0:1:2:./.:./.:.:0	0,2,0,0:0:1:2:./.:./.:.:0:0:.:.	0,12,0,0:0:1:2:./.:./.:.:0:0:.:.	0,9,0,2:1:0:2:./.:./.:.:0:0:.:.	0,0,0,0:0:0:2:./.:./.:.:0:0:.:.
chr4_ref_v2	878496	.	G	A	.	ExcRegion	IntersectsRepeat=0;RepeatCorrectionApplied=0	SAC:ACF:DF:PD:GT:SGT:SF:SV:SIG:MT:PAC	0,3,0,0:0:1:2:./.:./.:.:0	0,2,0,0:0:1:2:./.:./.:.:0:0:.:.	0,12,0,0:0:1:2:./.:./.:.:0:0:.:.	0,9,0,1:1:0:2:./.:./.:.:0:0:.:.	0,0,0,0:0:0:2:./.:./.:.:0:0:.:.
chr4_ref_v2	881075	.	T	A	.	ExcRegion	IntersectsRepeat=0;RepeatCorrectionApplied=0	SAC:ACF:DF:PD:GT:SGT:SF:SV:SIG:MT:PAC	0,0,0,0:0:1:2:./.:./.:.:0	0,0,0,0:0:1:2:./.:./.:.:0:0:.:.	0,0,0,0:0:1:2:./.:./.:.:0:0:.:.	0,0,1,1:1:1:2:./.:./.:.:0:0:.:.	0,0,0,0:0:0:2:./.:./.:.:0:0:.:.
chr4_ref_v2	882610	.	A	T	.	ExcRegion	IntersectsRepeat=0;RepeatCorrectionApplied=0	SAC:ACF:DF:PD:GT:SGT:SF:SV:SIG:MT:PAC	0,0,0,0:0:1:2:./.:./.:.:0	0,0,0,0:0:1:2:./.:./.:.:0:0:.:.	0,0,0,0:0:1:2:./.:./.:.:0:0:.:.	0,0,2,0:0:1:2:./.:./.:.:0:0:.:.	0,0,0,0:0:0:2:./.:./.:.:0:0:.:.
chr4_ref_v2	884474	.	CTTTTTT	C	.	PASS	IntersectsRepeat=1;RepeatCorrectionApplied=1	SAC:ACF:DF:PD:GT:SGT:SF:SV:SIG:MT:PAC	54,50,0,0:1:1:2:0/0:./.:.:0	4,3,2,7:1:0:2:./.:./.:.:0:1:.:.	45,44,0,0:1:1:2:0/0:./.:.:0:0:.:.	17,19,5,5:1:1:2:0/0:0/1:0.5:0:0:.:.	7,11,0,0:1:0:2:./.:./.:.:0:0:.:.
chr4_ref_v2	885043	.	G	A	.	PASS	IntersectsRepeat=0;RepeatCorrectionApplied=0	SAC:ACF:DF:PD:GT:SGT:SF:SV:SIG:MT:PAC	86,105,0,0:1:1:2:0/0:./.:.:0	12,13,0,0:1:1:2:0/0:./.:.:0:0:.:.	48,35,0,0:1:1:2:0/0:./.:.:0:0:.:.	46,47,0,0:1:1:2:0/0:./.:.:0:0:.:.	5,7,1,2:1:0:2:./.:./.:.:0:0:.:.
chr4_ref_v2	886948	.	AT	A	.	PASS	IntersectsRepeat=1;RepeatCorrectionApplied=1	SAC:ACF:DF:PD:GT:SGT:SF:SV:SIG:MT:PAC	84,30,4,1:1:1:2:0/0:./.:.:0	19,10,2,4:1:1:2:0/0:./.:.:0:0:.:.	57,28,3,2:1:1:2:0/0:./.:.:0:0:.:.	35,27,2,3:1:1:2:0/0:./.:.:0:0:.:.	6,2,0,1:1:0:2:./.:./.:.:0:0:.:.
chr4_ref_v2	886998	.	GA	G	.	PASS	IntersectsRepeat=1;RepeatCorrectionApplied=1	SAC:ACF:DF:PD:GT:SGT:SF:SV:SIG:MT:PAC	37,57,3,4:1:1:2:0/0:./.:.:0	5,7,4,9:1:1:2:0/0:0/1:0.5:0:0:.:.	37,41,5,5:1:1:2:0/0:./.:.:0:0:.:.	24,32,4,1:1:1:2:0/0:./.:.:0:0:.:.	2,4,4,2:1:0:2:./.:./.:.:0:0:.:.
chr4_ref_v2	887052	.	G	A	.	PASS	IntersectsRepeat=0;RepeatCorrectionApplied=0	SAC:ACF:DF:PD:GT:SGT:SF:SV:SIG:MT:PAC	61,93,0,0:1:1:2:0/0:./.:.:0	11,21,0,0:1:1:2:0/0:./.:.:0:0:.:.	30,80,0,0:1:1:2:0/0:./.:.:0:0:.:.	22,38,0,0:1:1:2:0/0:./.:.:0:0:.:.	5,8,2,2:1:0:2:./.:./.:.:0:0:.:.
chr4_ref_v2	890752	.	A	G	.	PASS	IntersectsRepeat=1;RepeatCorrectionApplied=0	SAC:ACF:DF:PD:GT:SGT:SF:SV:SIG:MT:PAC	103,109,0,0:1:1:2:0/0:./.:.:0	12,11,0,0:1:1:2:0/0:./.:.:0:0:.:.	40,63,0,0:1:1:2:0/0:./.:.:0:0:.:.	34,33,0,0:1:1:2:0/0:./.:.:0:0:.:.	8,8,2,2:1:1:2:0/0:0/1:0.5:0:0:.:.
chr4_ref_v2	892434	.	CA	C	.	PASS	IntersectsRepeat=1;RepeatCorrectionApplied=1	SAC:ACF:DF:PD:GT:SGT:SF:SV:SIG:MT:PAC	16,36,3,6:1:1:2:0/0:./.:.:0	13,9,0,1:1:1:2:0/0:./.:.:0:0:.:.	23,35,3,4:1:1:2:0/0:./.:.:0:0:.:.	14,14,5,1:1:1:2:0/0:./.:.:0:0:.:.	2,0,4,5:1:0:2:./.:./.:.:0:0:.:.
chr4_ref_v2	892634	.	A	T	.	PASS	IntersectsRepeat=1;RepeatCorrectionApplied=0	SAC:ACF:DF:PD:GT:SGT:SF:SV:SIG:MT:PAC	25,27,10,5:1:1:2:0/0:0/1:0.5:0	1,6,0,0:1:0:2:./.:./.:.:0:0:.:.	13,23,3,1:1:1:2:0/0:0/1:0.25:0:0:.:.	7,19,12,3:1:1:2:0/1:0/0:0.25:0:0:.:.	2,5,0,0:1:0:2:./.:./.:.:0:0:.:.
chr4_ref_v2	892636	.	G	T	.	PASS	IntersectsRepeat=1;RepeatCorrectionApplied=0	SAC:ACF:DF:PD:GT:SGT:SF:SV:SIG:MT:PAC	26,29,2,5:1:1:2:0/0:0/1:0.25:0	1,6,0,0:1:0:2:./.:./.:.:0:0:.:.	15,23,1,1:1:1:2:0/0:./.:.:0:0:.:.	7,20,5,3:1:1:2:0/0:0/1:0.5:0:0:.:.	2,6,0,0:1:0:2:./.:./.:.:0:0:.:.
chr4_ref_v2	892638	.	G	T	.	PASS	IntersectsRepeat=1;RepeatCorrectionApplied=0	SAC:ACF:DF:PD:GT:SGT:SF:SV:SIG:MT:PAC	32,31,1,5:1:1:2:0/0:0/1:0.125:0	1,6,0,0:1:0:2:./.:./.:.:0:0:.:.	16,25,0,1:1:1:2:0/0:./.:.:0:0:.:.	8,22,0,3:1:1:2:0/0:0/1:0.25:0:0:.:.	2,6,0,0:1:0:2:./.:./.:.:0:0:.:.
chr4_ref_v2	894895	.	CA	C	.	PASS	IntersectsRepeat=1;RepeatCorrectionApplied=1	SAC:ACF:DF:PD:GT:SGT:SF:SV:SIG:MT:PAC	59,99,6,3:1:1:2:0/0:./.:.:0	4,9,1,1:1:0:2:./.:./.:.:0:0:.:.	41,46,5,7:1:1:2:0/0:./.:.:0:0:.:.	26,28,7,6:1:1:2:0/0:./.:.:0:0:.:.	5,8,2,1:1:0:2:./.:./.:.:0:0:.:.
chr4_ref_v2	897465	.	C	A	.	PASS	IntersectsRepeat=0;RepeatCorrectionApplied=0	SAC:ACF:DF:PD:GT:SGT:SF:SV:SIG:MT:PAC	120,129,0,0:1:1:2:0/0:./.:.:0	16,14,0,0:1:1:2:0/0:./.:.:0:0:.:.	60,47,0,1:1:1:2:0/0:./.:.:0:0:.:.	45,37,0,0:1:1:2:0/0:./.:.:0:0:.:.	7,6,1,2:1:0:2:./.:./.:.:0:1:.:.
chr4_ref_v2	897535	.	GA	G	.	PASS	IntersectsRepeat=1;RepeatCorrectionApplied=1	SAC:ACF:DF:PD:GT:SGT:SF:SV:SIG:MT:PAC	87,115,0,0:1:1:2:0/0:./.:.:0	17,11,0,0:1:1:2:0/0:./.:.:0:0:.:.	58,53,0,0:1:1:2:0/0:./.:.:0:0:.:.	42,40,0,0:1:1:2:0/0:./.:.:0:0:.:.	5,2,2,1:1:0:2:./.:./.:.:0:1:.:.
chr4_ref_v2	898971	.	A	G	.	PASS	IntersectsRepeat=1;RepeatCorrectionApplied=0	SAC:ACF:DF:PD:GT:SGT:SF:SV:SIG:MT:PAC	76,90,1,1:1:1:2:0/0:./.:.:0	5,20,0,0:1:1:2:0/0:./.:.:0:0:.:.	52,42,0,0:1:1:2:0/0:./.:.:0:0:.:.	14,12,7,14:1:1:2:0/1:0/0:0.125:0:1:g.898971A>G:0	7,8,0,0:1:0:2:./.:./.:.:0:0:.:.
chr4_ref_v2	906482	.	G	A	.	PASS	IntersectsRepeat=0;RepeatCorrectionApplied=0	SAC:ACF:DF:PD:GT:SGT:SF:SV:SIG:MT:PAC	76,92,0,0:1:1:2:0/0:./.:.:0	16,16,0,0:1:1:2:0/0:./.:.:0:0:.:.	49,55,0,0:1:1:2:0/0:./.:.:0:0:.:.	42,41,0,0:1:1:2:0/0:./.:.:0:0:.:.	2,9,2,2:1:0:2:./.:./.:.:0:1:.:.
chr4_ref_v2	909481	.	A	G	.	PASS	IntersectsRepeat=0;RepeatCorrectionApplied=0	SAC:ACF:DF:PD:GT:SGT:SF:SV:SIG:MT:PAC	98,53,0,0:1:1:2:0/0:./.:.:0	13,9,0,0:1:1:2:0/0:./.:.:0:0:.:.	64,45,0,0:1:1:2:0/0:./.:.:0:0:.:.	42,33,0,0:1:1:2:0/0:./.:.:0:0:.:.	2,1,1,1:1:0:2:./.:./.:.:0:1:.:.
chr4_ref_v2	909629	.	ATT	A,TTT	.	PASS	IntersectsRepeat=1;RepeatCorrectionApplied=1	SAC:ACF:DF:PD:GT:SGT:SF:SV:SIG:MT:PAC	36,6,0,1,0,34:1:1:2:0/2:0/0:0.125:0	4,2,0,1,0,3:1:0:2:./.:./.:.:0:0:.:.	20,1,3,13,0,19:1:1:2:0/2:0/1:0.5:1:1:.:.	10,2,6,5,0,9:1:1:2:0/2:0/1:0.5:0:0:.:.	5,0,0,0,0,6:1:0:2:./.:./.:.:0:0:.:.
chr4_ref_v2	910630	.	T	A	.	PASS	IntersectsRepeat=0;RepeatCorrectionApplied=0	SAC:ACF:DF:PD:GT:SGT:SF:SV:SIG:MT:PAC	67,114,0,0:1:1:2:0/0:./.:.:0	15,9,0,0:1:1:2:0/0:./.:.:0:0:.:.	40,50,0,0:1:1:2:0/0:./.:.:0:0:.:.	22,36,0,0:1:1:2:0/0:./.:.:0:0:.:.	7,5,1,1:1:0:2:./.:./.:.:0:0:.:.
chr4_ref_v2	910641	.	C	A	.	PASS	IntersectsRepeat=0;RepeatCorrectionApplied=0	SAC:ACF:DF:PD:GT:SGT:SF:SV:SIG:MT:PAC	64,111,0,0:1:1:2:0/0:./.:.:0	15,8,0,0:1:1:2:0/0:./.:.:0:0:.:.	36,44,0,0:1:1:2:0/0:./.:.:0:0:.:.	23,36,0,0:1:1:2:0/0:./.:.:0:0:.:.	6,4,1,1:1:0:2:./.:./.:.:0:0:.:.
chr4_ref_v2	912243	.	GA	G	.	PASS	IntersectsRepeat=1;RepeatCorrectionApplied=1	SAC:ACF:DF:PD:GT:SGT:SF:SV:SIG:MT:PAC	51,57,2,3:1:1:2:0/0:./.:.:0	9,6,2,6:1:1:2:0/0:0/1:0.5:0:0:.:.	51,43,5,4:1:1:2:0/0:./.:.:0:0:.:.	26,34,3,3:1:1:2:0/0:./.:.:0:0:.:.	7,5,0,0:1:0:2:./.:./.:.:0:0:.:.
chr4_ref_v2	914561	.	T	G	.	PASS	IntersectsRepeat=0;RepeatCorrectionApplied=0	SAC:ACF:DF:PD:GT:SGT:SF:SV:SIG:MT:PAC	28,105,21,0:1:1:2:0/0:0/1:0.25:0	9,14,8,0:1:1:2:0/0:0/1:0.5:0:0:.:.	28,61,21,0:1:1:2:0/0:0/1:0.5:0:0:.:.	32,39,12,0:1:1:2:0/0:0/1:0.25:0:0:.:.	7,5,3,0:1:0:2:./.:./.:.:0:0:.:.
chr4_ref_v2	917417	.	TAA	T,TA	.	PASS	IntersectsRepeat=1;RepeatCorrectionApplied=1	SAC:ACF:DF:PD:GT:SGT:SF:SV:SIG:MT:PAC	55,78,0,1,2,2:1:1:2:0/0:./.:.:0	6,10,4,7,0,0:1:1:2:0/1:0/0:0.125:0:1:g.917418_917419delAA:0	36,47,1,0,5,10:1:1:2:0/0:./.:.:0:0:.:.	11,20,2,4,12,9:1:1:2:0/2:0/1:0.125:0:1:g.917418delA:0	6,9,0,0,1,2:1:0:2:./.:./.:.:0:0:.:.
chr4_ref_v2	918641	.	A	C	.	PASS	IntersectsRepeat=1;RepeatCorrectionApplied=0	SAC:ACF:DF:PD:GT:SGT:SF:SV:SIG:MT:PAC	0,1,69,66:1:1:2:1/1:./.:.:0	0,0,16,8:1:1:2:1/1:./.:.:0:0:.:.	0,0,53,43:1:1:2:1/1:./.:.:0:0:.:.	0,0,32,38:1:1:2:1/1:./.:.:0:0:.:.	0,0,6,4:1:0:2:./.:./.:.:0:0:.:.
chr4_ref_v2	920657	.	CA	C	.	PASS	IntersectsRepeat=1;RepeatCorrectionApplied=1	SAC:ACF:DF:PD:GT:SGT:SF:SV:SIG:MT:PAC	66,112,0,0:1:1:2:0/0:./.:.:0	6,17,0,0:1:1:2:0/0:./.:.:0:0:.:.	25,18,23,24:1:1:2:0/1:./.:.:0:1:g.920658delA:0	22,31,0,0:1:1:2:0/0:./.:.:0:0:.:.	4,6,0,0:1:0:2:./.:./.:.:0:0:.:.
chr4_ref_v2	921715	.	CAAA	C	.	PASS	IntersectsRepeat=1;RepeatCorrectionApplied=1	SAC:ACF:DF:PD:GT:SGT:SF:SV:SIG:MT:PAC	31,79,3,0:1:1:2:0/0:0/1:0.125:0	4,11,1,1:1:0:2:./.:./.:.:0:0:.:.	13,25,18,4:1:1:2:0/1:0/0:0.25:0:1:g.921716_921718delAAA:0	7,20,13,0:1:1:2:0/1:0/0:0.25:0:0:.:.	3,6,1,1:1:0:2:./.:./.:.:0:0:.:.
chr4_ref_v2	927221	.	CT	C	.	PASS	IntersectsRepeat=1;RepeatCorrectionApplied=1	SAC:ACF:DF:PD:GT:SGT:SF:SV:SIG:MT:PAC	44,57,0,0:1:1:2:0/0:./.:.:0	15,13,3,2:1:1:2:0/0:0/1:0.125:0:0:.:.	48,60,1,2:1:1:2:0/0:./.:.:0:0:.:.	29,33,4,5:1:1:2:0/0:0/1:0.125:0:0:.:.	9,8,0,0:1:0:2:./.:./.:.:0:0:.:.
chr4_ref_v2	927512	.	TGCA	T	.	PASS	IntersectsRepeat=1;RepeatCorrectionApplied=1	SAC:ACF:DF:PD:GT:SGT:SF:SV:SIG:MT:PAC	35,44,0,0:1:1:2:0/0:./.:.:0	4,8,3,1:1:0:2:./.:./.:.:0:0:.:.	37,59,0,0:1:1:2:0/0:./.:.:0:0:.:.	20,22,0,0:1:1:2:0/0:./.:.:0:0:.:.	6,9,0,0:1:0:2:./.:./.:.:0:0:.:.
chr4_ref_v2	927547	.	C	A	.	PASS	IntersectsRepeat=0;RepeatCorrectionApplied=0	SAC:ACF:DF:PD:GT:SGT:SF:SV:SIG:MT:PAC	41,70,0,0:1:1:2:0/0:./.:.:0	8,13,0,0:1:1:2:0/0:./.:.:0:0:.:.	38,79,0,0:1:1:2:0/0:./.:.:0:0:.:.	21,37,0,0:1:1:2:0/0:./.:.:0:0:.:.	4,9,2,2:1:0:2:./.:./.:.:0:0:.:.
chr4_ref_v2	929073	.	GTT	G,GT	.	PASS	IntersectsRepeat=1;RepeatCorrectionApplied=1	SAC:ACF:DF:PD:GT:SGT:SF:SV:SIG:MT:PAC	59,68,1,0,6,1:1:1:2:0/0:./.:.:0	5,7,8,9,3,2:1:1:2:0/1:1/2:0.125:0:1:g.929074_929075delTT:0	42,41,0,0,4,3:1:1:2:0/0:./.:.:0:0:.:.	14,18,1,2,23,16:1:1:2:0/2:./.:.:0:1:g.929074delT:0	3,4,1,0,2,0:1:0:2:./.:./.:.:0:0:.:.
chr4_ref_v2	929086	.	ATT	AT,A	.	PASS	IntersectsRepeat=1;RepeatCorrectionApplied=1	SAC:ACF:DF:PD:GT:SGT:SF:SV:SIG:MT:PAC	24,35,18,36,1,0:1:1:2:0/1:0/0:0.125:0	7,6,1,3,6,7:1:1:2:0/2:0/0:0.125:0:1:g.929086_929089T>:0	34,36,5,11,0,0:1:1:2:0/0:./.:.:0:0:.:.	22,18,9,19,1,3:1:1:2:0/1:0/0:0.5:0:0:.:.	2,2,4,1,0,2:1:0:2:./.:./.:.:0:0:.:.
chr4_ref_v2	929356	.	GA	G	.	PASS	IntersectsRepeat=1;RepeatCorrectionApplied=1	SAC:ACF:DF:PD:GT:SGT:SF:SV:SIG:MT:PAC	23,51,41,50:1:1:2:0/1:./.:.:0	7,5,5,6:1:1:2:0/1:0/0:0.25:0:0:.:.	41,39,10,4:1:1:2:0/0:./.:.:0:1:g.929356_929358>A:1	24,20,6,3:1:1:2:0/0:./.:.:0:0:.:.	2,1,4,4:1:0:2:./.:./.:.:0:0:.:.
chr4_ref_v2	930866	.	CAT	C	.	PASS	IntersectsRepeat=1;RepeatCorrectionApplied=1	SAC:ACF:DF:PD:GT:SGT:SF:SV:SIG:MT:PAC	34,22,19,13:1:1:2:0/0:0/1:0.5:0	8,4,2,1:1:0:2:./.:./.:.:0:0:.:.	14,11,14,17:1:1:2:0/1:./.:.:0:0:.:.	10,14,7,4:1:1:2:0/0:0/1:0.25:0:0:.:.	2,3,1,1:1:0:2:./.:./.:.:0:0:.:.
chr4_ref_v2	933396	.	G	T	.	PASS	IntersectsRepeat=0;RepeatCorrectionApplied=0	SAC:ACF:DF:PD:GT:SGT:SF:SV:SIG:MT:PAC	66,89,1,0:1:1:2:0/0:./.:.:0	10,11,0,0:1:1:2:0/0:./.:.:0:0:.:.	46,73,0,0:1:1:2:0/0:./.:.:0:0:.:.	35,45,0,0:1:1:2:0/0:./.:.:0:0:.:.	4,3,3,3:1:0:2:./.:./.:.:0:1:.:.
chr4_ref_v2	938954	.	T	C	.	PASS	IntersectsRepeat=1;RepeatCorrectionApplied=0	SAC:ACF:DF:PD:GT:SGT:SF:SV:SIG:MT:PAC	67,104,0,0:1:1:2:0/0:./.:.:0	10,9,0,0:1:0:2:./.:./.:.:0:0:.:.	50,50,0,0:1:1:2:0/0:./.:.:0:0:.:.	43,37,0,0:1:1:2:0/0:./.:.:0:0:.:.	6,7,1,2:1:0:2:./.:./.:.:0:0:.:.
chr4_ref_v2	940862	.	GA	G	.	PASS	IntersectsRepeat=1;RepeatCorrectionApplied=1	SAC:ACF:DF:PD:GT:SGT:SF:SV:SIG:MT:PAC	55,83,0,1:1:1:2:0/0:./.:.:0	7,12,0,0:1:0:2:./.:./.:.:0:0:.:.	23,27,28,28:1:1:2:0/1:./.:.:0:1:g.940863delA:0	17,19,12,23:1:1:2:0/1:0/0:0.125:0:1:g.940863delA:0	6,5,2,1:1:0:2:./.:./.:.:0:0:.:.
chr4_ref_v2	941434	.	G	A	.	PASS	IntersectsRepeat=0;RepeatCorrectionApplied=0	SAC:ACF:DF:PD:GT:SGT:SF:SV:SIG:MT:PAC	88,80,0,0:1:1:2:0/0:./.:.:0	8,14,0,0:1:1:2:0/0:./.:.:0:0:.:.	56,42,0,0:1:1:2:0/0:./.:.:0:0:.:.	32,33,0,0:1:1:2:0/0:./.:.:0:0:.:.	3,5,0,2:1:0:2:./.:./.:.:0:0:.:.
chr4_ref_v2	944081	.	T	C	.	PASS	IntersectsRepeat=0;RepeatCorrectionApplied=0	SAC:ACF:DF:PD:GT:SGT:SF:SV:SIG:MT:PAC	78,122,0,1:1:1:2:0/0:./.:.:0	13,10,0,0:1:1:2:0/0:./.:.:0:0:.:.	54,44,0,1:1:1:2:0/0:./.:.:0:0:.:.	32,36,0,0:1:1:2:0/0:./.:.:0:0:.:.	9,9,3,2:1:1:2:0/0:0/1:0.5:0:0:.:.
chr4_ref_v2	944113	.	A	G	.	PASS	IntersectsRepeat=1;RepeatCorrectionApplied=0	SAC:ACF:DF:PD:GT:SGT:SF:SV:SIG:MT:PAC	85,117,0,0:1:1:2:0/0:./.:.:0	12,12,0,0:1:1:2:0/0:./.:.:0:0:.:.	47,47,0,0:1:1:2:0/0:./.:.:0:0:.:.	36,37,0,0:1:1:2:0/0:./.:.:0:0:.:.	7,8,2,3:1:1:2:0/0:0/1:0.5:0:1:.:
chr4_ref_v2	945750	.	C	A	.	PASS	IntersectsRepeat=1;RepeatCorrectionApplied=0	SAC:ACF:DF:PD:GT:SGT:SF:SV:SIG:MT:PAC	116,84,0,0:1:1:2:0/0:./.:.:0	16,19,0,0:1:1:2:0/0:./.:.:0:0:.:.	65,57,0,1:1:1:2:0/0:./.:.:0:0:.:.	58,56,0,0:1:1:2:0/0:./.:.:0:0:.:.	7,6,2,1:1:0:2:./.:./.:.:0:0:.:.
chr4_ref_v2	949499	.	C	T	.	PASS	IntersectsRepeat=0;RepeatCorrectionApplied=0	SAC:ACF:DF:PD:GT:SGT:SF:SV:SIG:MT:PAC	84,106,0,0:1:1:2:0/0:./.:.:0	14,11,0,0:1:1:2:0/0:./.:.:0:0:.:.	43,54,0,0:1:1:2:0/0:./.:.:0:0:.:.	42,50,0,0:1:1:2:0/0:./.:.:0:0:.:.	5,6,2,2:1:0:2:./.:./.:.:0:1:.:.
chr4_ref_v2	955888	.	GAA	G,GA	.	PASS	IntersectsRepeat=1;RepeatCorrectionApplied=1	SAC:ACF:DF:PD:GT:SGT:SF:SV:SIG:MT:PAC	48,29,2,1,5,8:1:1:2:0/0:0/2:0.25:0	4,6,0,0,2,2:1:0:2:./.:./.:.:0:0:.:.	10,3,39,26,5,1:1:1:2:0/1:1/1:0.5:0:1:g.955889_955890delAA:0	10,6,7,6,10,18:1:1:2:0/2:./.:.:0:1:g.955889delA:0	2,1,1,1,2,1:1:0:2:./.:./.:.:0:0:.:.
chr4_ref_v2	957530	.	CT	C	.	PASS	IntersectsRepeat=1;RepeatCorrectionApplied=1	SAC:ACF:DF:PD:GT:SGT:SF:SV:SIG:MT:PAC	66,65,8,12:1:1:2:0/0:./.:.:0	8,8,16,10:1:1:2:0/1:./.:.:0:1:g.957531delT:0	36,22,35,19:1:1:2:0/0:0/1:0.5:0:1:.:	17,24,16,16:1:1:2:0/0:0/1:0.5:0:0:.:.	2,7,4,3:1:0:2:./.:./.:.:0:0:.:.
chr4_ref_v2	960592	.	C	T	.	PASS	IntersectsRepeat=0;RepeatCorrectionApplied=0	SAC:ACF:DF:PD:GT:SGT:SF:SV:SIG:MT:PAC	94,81,0,0:1:1:2:0/0:./.:.:0	7,18,0,0:1:1:2:0/0:./.:.:0:0:.:.	45,45,0,0:1:1:2:0/0:./.:.:0:0:.:.	30,37,0,0:1:1:2:0/0:./.:.:0:0:.:.	4,8,2,3:1:0:2:./.:./.:.:0:1:.:.
chr4_ref_v2	966422	.	TAAA	T,TA,TAA	.	PASS	IntersectsRepeat=1;RepeatCorrectionApplied=1	SAC:ACF:DF:PD:GT:SGT:SF:SV:SIG:MT:PAC	12,17,3,1,6,3,11,14:1:1:2:0/3:0/1:0.125:0	4,2,2,0,4,3,2,1:1:0:2:./.:./.:.:0:0:.:.	1,4,12,16,2,6,5,4:1:1:2:0/1:1/2:0.5:0:1:g.966422_966426AA>:0	5,4,1,1,6,1,8,0:1:1:2:0/3:0/2:0.25:0:0:.:.	3,3,1,0,1,4,0,0:1:0:2:./.:./.:.:0:0:.:.
chr4_ref_v2	968081	.	G	T	.	PASS	IntersectsRepeat=0;RepeatCorrectionApplied=0	SAC:ACF:DF:PD:GT:SGT:SF:SV:SIG:MT:PAC	58,75,0,0:1:1:2:0/0:./.:.:0	14,8,0,0:1:1:2:0/0:./.:.:0:0:.:.	48,52,0,0:1:1:2:0/0:./.:.:0:0:.:.	35,38,0,0:1:1:2:0/0:./.:.:0:0:.:.	5,3,3,1:1:0:2:./.:./.:.:0:1:.:.
chr4_ref_v2	974247	.	A	G	.	PASS	IntersectsRepeat=1;RepeatCorrectionApplied=0	SAC:ACF:DF:PD:GT:SGT:SF:SV:SIG:MT:PAC	101,53,1,0:1:1:2:0/0:./.:.:0	13,12,0,0:1:1:2:0/0:./.:.:0:0:.:.	22,26,29,32:1:1:2:0/1:1/1:0.125:0:1:g.974247A>G:0	54,48,0,0:1:1:2:0/0:./.:.:0:0:.:.	7,6,0,0:1:0:2:./.:./.:.:0:0:.:.
chr4_ref_v2	974582	.	AT	A	.	PASS	IntersectsRepeat=1;RepeatCorrectionApplied=1	SAC:ACF:DF:PD:GT:SGT:SF:SV:SIG:MT:PAC	100,63,2,1:1:1:2:0/0:./.:.:0	11,12,2,2:1:1:2:0/0:./.:.:0:0:.:.	69,52,3,3:1:1:2:0/0:./.:.:0:0:.:.	42,40,2,2:1:1:2:0/0:./.:.:0:0:.:.	12,12,2,1:1:1:2:0/0:./.:.:0:0:.:.
chr4_ref_v2	975028	.	G	A	.	PASS	IntersectsRepeat=0;RepeatCorrectionApplied=0	SAC:ACF:DF:PD:GT:SGT:SF:SV:SIG:MT:PAC	95,123,0,1:1:1:2:0/0:./.:.:0	14,20,0,0:1:1:2:0/0:./.:.:0:0:.:.	48,64,0,0:1:1:2:0/0:./.:.:0:0:.:.	42,58,0,0:1:1:2:0/0:./.:.:0:0:.:.	1,7,2,4:1:0:2:./.:./.:.:0:1:.:.
chr4_ref_v2	976153	.	T	C	.	PASS	IntersectsRepeat=0;RepeatCorrectionApplied=0	SAC:ACF:DF:PD:GT:SGT:SF:SV:SIG:MT:PAC	81,98,0,0:1:1:2:0/0:./.:.:0	10,12,0,0:1:1:2:0/0:./.:.:0:0:.:.	33,36,26,32:1:1:2:0/1:0/0:0.125:0:1:g.976153T>C:0	36,34,0,0:1:1:2:0/0:./.:.:0:0:.:.	9,10,0,0:1:0:2:./.:./.:.:0:0:.:.
chr4_ref_v2	977614	.	C	T	.	PASS	IntersectsRepeat=0;RepeatCorrectionApplied=0	SAC:ACF:DF:PD:GT:SGT:SF:SV:SIG:MT:PAC	79,75,0,0:1:1:2:0/0:./.:.:0	9,14,0,0:1:1:2:0/0:./.:.:0:0:.:.	34,58,0,0:1:1:2:0/0:./.:.:0:0:.:.	29,43,0,0:1:1:2:0/0:./.:.:0:0:.:.	5,4,2,1:1:0:2:./.:./.:.:0:0:.:.
chr4_ref_v2	979086	.	GA	G,GAA	.	PASS	IntersectsRepeat=1;RepeatCorrectionApplied=1	SAC:ACF:DF:PD:GT:SGT:SF:SV:SIG:MT:PAC	65,39,2,1,2,0:1:1:2:0/0:./.:.:0	11,7,0,0,0,1:1:0:2:./.:./.:.:0:0:.:.	16,14,19,25,3,0:1:1:2:0/1:1/2:0.125:0:1:g.979087delA:0	24,23,0,1,4,5:1:1:2:0/0:0/2:0.25:0:0:.:.	4,4,0,0,0,0:1:0:2:./.:./.:.:0:0:.:.
[truncated: 1,379,918 more chars]
