# Supplementary material for: Muver, a computational framework for accurately calling accumulated mutations
Source: BMC Genomics. 2018 May 9;19:345. doi: 10.1186/s12864-018-4753-3 (PMC5944071; doi:10.1186/s12864-018-4753-3)
Supplement: Supplementary file 2 — Results Files. Zip file containing VCF and TXT formatted muver results for all yeast data sets analyzed. (ZIP 10697 kb) [file 12864_2018_4753_MOESM2_ESM.zip › t0TAK148_msh2delta.mutations.txt]

Chromosome	Position	Excluded Region	Alleles	Intersects Repeat	Repeat Correction Applied	TAK148 Depths	TAK148 Allele Count Flag	TAK148 Depth Flag	TAK148 Filter Flag	TAK148 Ploidy	TAK148 Genotype	TAK148 Subclonal Genotype	TAK148 Subclonal Frequency	TAK148 Genotyping Score	TAK148 Subclonal Valid Flag	TAK262 Depths	TAK262 Allele Count Flag	TAK262 Depth Flag	TAK262 Filter Flag	TAK262 Composite Score	TAK262 Read Difference Flag	TAK262 Ploidy	TAK262 Genotype	TAK262 Subclonal Genotype	TAK262 Subclonal Frequency	TAK262 Genotyping Score	TAK262 Subclonal Valid Flag	TAK262 Mutations	TAK262 PAC Flag
chr1_ref_v2	2417	0	G,A	0	0	37,58,0,0	1	1	0	2	G,G	NA	NA	0.0	0	50,43,8,20	1	1	0	18.7139389097	1	2	G,G	G,A	0.5	0.10178269431	1	NA	NA
chr1_ref_v2	5068	0	AT,A	1	1	48,49,2,4	1	1	0	2	AT,AT	NA	NA	1.22032457681	0	98,62,18,14	1	1	0	7.64690254883	0	2	AT,AT	NA	NA	1.13967214946	0	NA	NA
chr1_ref_v2	6736	0	C,A	1	0	65,7,0,13	1	1	0	2	C,C	C,A	0.25	0.308301359655	0	89,21,0,28	1	1	0	2.40336203159	0	2	C,C	C,A	0.5	0.234572247138	0	NA	NA
chr1_ref_v2	6947	0	AT,A	1	1	27,38,38,38	1	1	0	2	AT,A	NA	NA	0.117361498357	0	10,16,71,80	1	1	0	10.5519710674	1	2	A,A	AT,A	0.25	0.0998439321679	1	g.6948delT	1
chr1_ref_v2	13322	0	A,AAGTGAAAGTACCGGTCCATGGTTC	0	0	98,72,14,0	1	1	0	2	A,A	A,AAGTGAAAGTACCGGTCCATGGTTC	0.125	0.280301965154	0	57,68,17,0	1	1	0	1.92606206717	0	2	A,A	A,AAGTGAAAGTACCGGTCCATGGTTC	0.25	0.0200043143003	0	NA	NA
chr1_ref_v2	13385	0	G,GAC	0	0	79,48,54,1	1	1	0	2	G,G	G,GAC	0.5	0.261758387442	0	65,45,69,1	1	1	0	2.13426492214	0	2	G,GAC	G,G	0.25	0.0588405000229	0	NA	NA
chr1_ref_v2	13413	0	G,A	0	0	80,49,61,1	1	1	0	2	G,A	G,G	0.25	0.221852395551	0	82,54,67,4	1	1	0	1.65172982473	0	2	G,A	G,G	0.25	0.139149384929	0	NA	NA
chr1_ref_v2	13420	0	A,G	1	0	81,57,58,2	1	1	0	2	A,A	A,G	0.5	0.265703165733	0	82,58,62,10	1	1	0	4.19312216132	0	2	A,G	A,A	0.25	0.154150679827	0	NA	NA
chr1_ref_v2	13442	0	A,C	0	0	76,77,58,8	1	1	0	2	A,A	A,C	0.5	0.257829109302	0	76,66,57,28	1	1	0	7.79834095362	0	2	A,C	A,A	0.25	0.00235017734495	0	NA	NA
chr1_ref_v2	13616	0	G,T	0	0	25,68,8,61	1	1	0	2	G,T	G,G	0.125	0.0471785602751	0	83,72,21,76	1	1	0	11.8581859471	0	2	G,T	G,G	0.25	0.0421114853501	0	NA	NA
chr1_ref_v2	13654	0	G,A	0	0	20,63,5,49	1	1	0	2	G,A	G,G	0.25	0.0809690625337	0	75,79,3,60	1	1	0	13.0637530239	0	2	G,A	G,G	0.5	0.204794412646	1	NA	NA
chr1_ref_v2	13798	0	A,T	0	0	19,21,0,14	1	1	1	2	A,A	A,T	0.5	0.117783035656	0	22,58,0,9	1	1	0	6.58882572332	0	2	A,A	A,T	0.25	0.133531392625	0	NA	NA
chr1_ref_v2	13807	0	T,G	0	0	23,20,0,11	1	1	1	2	T,T	T,G	0.5	0.177681177237	0	23,51,0,7	1	1	0	5.92694032314	0	2	T,T	T,G	0.25	0.278713402469	0	NA	NA
chr1_ref_v2	13830	0	T,C	0	0	23,19,0,7	1	1	1	2	T,T	T,C	0.25	0.287682072452	0	27,35,0,6	1	1	0	1.66768985103	0	2	T,T	T,C	0.25	0.235314086934	0	NA	NA
chr1_ref_v2	13848	0	A,G	0	0	23,17,0,7	1	1	1	2	A,A	A,G	0.25	0.336472236621	0	23,29,0,5	1	1	1	1.82038850122	0	2	A,A	A,G	0.25	0.213574100298	0	NA	NA
chr1_ref_v2	18413	0	G,C	1	0	0,0,20,0	0	1	1	2	C,C	NA	NA	0.0487901641694	0	3,2,39,1	1	1	1	0.0	0	2	C,C	G,C	0.25	0.133531392625	0	NA	NA
chr1_ref_v2	18425	0	C,T	0	0	0,0,15,0	0	0	1	2	NA	NA	NA	NA	0	2,2,40,6	1	1	1	0.0	0	2	T,T	C,T	0.125	0.265703165733	0	NA	NA
chr1_ref_v2	21543	0	A,T	0	0	0,0,0,8	0	0	1	2	NA	NA	NA	NA	0	0,0,0,15	0	0	1	0.0	0	2	NA	NA	NA	NA	0	NA	NA
chr1_ref_v2	23713	0	C,CAA	1	1	0,0,0,1	0	0	1	2	NA	NA	NA	NA	0	1,1,1,1	1	0	1	0.0	0	2	NA	NA	NA	NA	0	NA	NA
chr1_ref_v2	30834	0	CAT,C	1	1	32,27,11,17	1	1	0	2	CAT,CAT	CAT,C	0.5	0.176056922951	0	17,14,19,17	1	1	0	3.59825748841	0	2	CAT,C	CAT,CAT	0.125	0.0755239695896	0	NA	NA
chr1_ref_v2	31195	0	CCA,C	1	1	43,49,7,13	1	1	0	2	CCA,CCA	CCA,C	0.125	0.0913789964355	0	44,59,2,9	1	1	0	1.39010770504	0	2	CCA,CCA	NA	NA	0.79112618456	0	NA	NA
chr1_ref_v2	34204	0	G,A	1	0	78,85,0,0	1	1	0	2	G,G	NA	NA	0.0	0	43,45,38,32	1	1	0	313.588704094	1	2	G,A	G,G	0.125	0.0224728558521	0	g.34204G>A	0
chr1_ref_v2	34825	0	GAAA,G,GA,GAA	1	1	9,17,0,1,2,3,16,7	1	1	0	2	GAAA,GAA	GAAA,GAAA	0.25	0.143748216503	0	1,1,7,23,37,46,3,10	1	1	0	309.466998339	1	2	GA,GA	GA,GAA	0.25	0.702966784484	0	g.34826_34827delAA,g.34825_34828A>	-1,-1
chr1_ref_v2	36133	0	AT,A	1	1	82,56,4,0	1	1	0	2	AT,AT	NA	NA	0.642183564585	0	104,53,12,7	1	1	0	4.49065415847	0	2	AT,AT	NA	NA	0.709564825452	0	NA	NA
chr1_ref_v2	36148	0	CT,C	1	1	87,51,1,0	1	1	0	2	CT,CT	NA	NA	0.00226119724651	0	78,39,46,25	1	1	0	60.72639231	1	2	CT,C	CT,CT	0.25	0.0807753138562	0	g.36149delT	0
chr1_ref_v2	41797	0	GA,G	1	1	73,78,9,4	1	1	0	2	GA,GA	NA	NA	0.430253768176	0	50,78,17,63	1	1	0	50.0487267452	1	2	GA,GA	GA,G	0.25	0.0214950686545	0	NA	NA
chr1_ref_v2	42550	0	GA,G	1	1	54,54,5,4	1	1	0	2	GA,GA	NA	NA	0.19072555835	0	14,11,56,63	1	1	0	314.265572686	1	2	G,G	GA,G	0.25	0.255610056187	0	g.42551delA,g.42551delA	0,1
chr1_ref_v2	45071	0	AG,A	1	1	24,30,3,2	1	1	0	2	AG,AG	AG,A	0.125	0.0414250798397	0	29,24,43,23	1	1	0	27.7657186632	1	2	AG,A	NA	NA	0.0651007660891	0	g.45072delG	0
chr1_ref_v2	45346	0	CT,C	1	1	22,24,6,11	1	1	0	2	CT,CT	NA	NA	0.066683933466	0	31,35,36,28	1	1	0	8.68122874013	0	2	CT,CT	NA	NA	0.0703479529398	0	NA	NA
chr1_ref_v2	47759	0	G,A	0	0	42,80,0,0	1	1	0	2	G,G	NA	NA	0.0	0	80,62,8,6	1	1	0	6.56904256839	0	2	G,G	G,A	0.25	0.370859578931	0	NA	NA
chr1_ref_v2	65326	0	AT,A	1	1	44,46,1,5	1	1	0	2	AT,AT	NA	NA	1.14542326864	0	23,44,21,39	1	1	0	28.0030792987	1	2	AT,AT	AT,A	0.25	0.0753935516625	0	NA	NA
chr1_ref_v2	65473	0	AT,A	1	1	60,58,0,0	1	1	0	2	AT,AT	NA	NA	0.521806258358	0	57,26,32,23	1	1	0	43.5918784468	1	2	AT,A	AT,AT	0.25	0.127987848983	0	g.65474delT	0
chr1_ref_v2	67840	0	CT,C	1	1	53,54,3,3	1	1	0	2	CT,CT	NA	NA	0.205437157096	0	41,31,41,21	1	1	0	34.0710199631	1	2	CT,C	CT,CT	0.25	0.0752389276698	0	g.67841delT	0
chr1_ref_v2	69540	0	CTT,C,CT	1	1	12,11,1,2,8,12	1	1	0	2	CTT,CT	CTT,CTT	0.25	0.283404931539	0	11,4,42,24,19,16	1	1	0	40.5033372891	1	2	C,CT	CTT,C	0.5	0.221757696847	0	g.69541_69542delTT	0
chr1_ref_v2	70570	0	AT,A	1	1	23,13,29,22	1	1	0	2	AT,A	A,A	0.125	0.0664878009741	0	63,39,1,0	1	1	0	21.6318142806	1	2	AT,AT	NA	NA	1.76638141612	0	g.70570_70572>T	1
chr1_ref_v2	70828	0	GA,G	1	1	30,44,2,3	1	1	0	2	GA,GA	NA	NA	0.672550469593	0	36,19,31,16	1	1	0	26.0377908605	1	2	GA,GA	GA,G	0.5	0.0032534334903	0	NA	NA
chr1_ref_v2	70861	0	T,C	0	0	49,53,0,0	1	1	0	2	T,T	NA	NA	0.0	0	70,42,11,2	1	1	0	7.69791283943	0	2	T,T	T,C	0.25	0.207639364778	0	NA	NA
chr1_ref_v2	71242	0	TA,T	1	1	25,48,6,5	1	1	0	2	TA,TA	NA	NA	0.329937235883	0	29,19,35,23	1	1	0	17.8336234938	1	2	TA,TA	TA,T	0.5	0.0982849632036	0	NA	NA
chr1_ref_v2	74711	0	AT,A	1	1	55,36,10,10	1	1	0	2	AT,AT	NA	NA	0.261410148265	0	47,47,10,10	1	1	0	1.5288332444	0	2	AT,AT	NA	NA	1.3305284963	0	NA	NA
chr1_ref_v2	92314	0	CT,C	1	1	63,53,19,9	1	1	0	2	CT,CT	CT,C	0.125	0.166504140867	0	39,27,34,34	1	1	0	13.737544293	1	2	CT,C	CT,CT	0.25	0.132146595635	0	g.92315delT	0
chr1_ref_v2	96479	0	C,T	0	0	82,53,0,0	1	1	0	2	C,C	NA	NA	0.0	0	54,34,27,31	1	1	0	46.855983434	1	2	C,T	C,C	0.25	0.0939318198342	0	g.96479C>T	0
chr1_ref_v2	98174	0	C,A	0	0	94,87,0,0	1	1	0	2	C,C	NA	NA	0.0	0	58,72,11,10	1	1	0	12.8636393059	1	2	C,C	C,A	0.25	0.122898136323	1	NA	NA
chr1_ref_v2	99719	0	AT,A	1	1	20,14,3,23	1	1	0	2	AT,AT	AT,A	0.5	0.13632954784	0	44,28,18,33	1	1	0	4.40309934324	0	2	AT,AT	NA	NA	0.127806473876	0	NA	NA
chr1_ref_v2	100993	0	CAAAA,C	1	1	31,50,0,2	1	1	0	2	CAAAA,CAAAA	NA	NA	0.429856561232	0	18,22,19,27	1	1	0	30.3844773363	1	2	CAAAA,C	C,C	0.125	0.111552485906	0	g.100994_100997delAAAA	0
chr1_ref_v2	101162	0	TAA,T,TA	1	1	39,63,1,0,8,9	1	1	0	2	TAA,TAA	NA	NA	0.229132536761	0	34,44,34,43,11,12	1	1	0	60.7076967239	1	2	TAA,T	TAA,TAA	0.125	0.909097554668	0	g.101163_101164delAA	0
chr1_ref_v2	108459	0	GT,G	1	1	44,37,2,0	1	1	0	2	GT,GT	NA	NA	0.620204657866	0	78,56,11,10	1	1	0	5.58026653663	0	2	GT,GT	NA	NA	0.451075361498	0	NA	NA
chr1_ref_v2	117106	0	CA,C	1	1	61,72,0,2	1	1	0	2	CA,CA	NA	NA	0.410909313105	0	54,81,5,10	1	1	0	4.86673273964	0	2	CA,CA	CA,C	0.125	0.0065530687411	0	NA	NA
chr1_ref_v2	121887	0	C,T	0	0	69,90,0,0	1	1	0	2	C,C	NA	NA	0.0	0	85,83,6,11	1	1	0	8.44748935322	0	2	C,C	C,T	0.25	0.344840486292	1	NA	NA
chr1_ref_v2	126592	0	CT,C,CTT	1	1	12,12,1,5,15,25	1	1	0	2	CT,CTT	CTT,CTT	0.5	0.408979992445	0	29,29,24,18,6,11	1	1	0	21.4272748268	1	2	CT,CTT	CT,CT	0.5	0.25486124068	0	NA	NA
chr1_ref_v2	127815	0	ATT,A	1	1	45,44,0,0	1	1	0	2	ATT,ATT	NA	NA	0.0	0	34,35,24,26	1	1	0	34.7925165841	1	2	ATT,A	ATT,ATT	0.125	0.0707690708882	0	g.127816_127817delTT	0
chr1_ref_v2	127905	0	GA,G	1	1	51,57,8,4	1	1	0	2	GA,GA	GA,G	0.125	0.21958069035	0	30,32,52,42	1	1	0	36.6055377972	1	2	GA,G	G,G	0.125	0.0879411054545	0	g.127906delA	0
chr1_ref_v2	135192	0	A,G	0	0	89,89,0,0	1	1	0	2	A,A	NA	NA	0.0	0	66,78,7,8	1	1	0	7.57516105943	0	2	A,A	A,G	0.25	0.315852949418	0	NA	NA
chr1_ref_v2	139058	0	A,AT	1	1	47,56,0,0	1	1	0	2	A,A	NA	NA	0.112917835803	0	30,51,22,36	1	1	0	45.3684709118	1	2	A,AT	NA	NA	0.0272487203447	0	g.139058_139059insT	0
chr1_ref_v2	141797	0	CT,C	1	1	93,65,3,1	1	1	0	2	CT,CT	NA	NA	0.12056948636	0	49,39,43,22	1	1	0	45.7521278538	1	2	CT,C	CT,CT	0.25	0.0194299710016	0	g.141798delT	0
chr1_ref_v2	142010	0	CT,C	1	1	69,60,4,5	1	1	0	2	CT,CT	NA	NA	0.640511115848	0	44,55,32,40	1	1	0	27.8810083511	1	2	CT,CT	CT,C	0.5	0.158014714106	0	NA	NA
chr1_ref_v2	143287	0	GA,G	1	1	35,49,7,5	1	1	0	2	GA,GA	NA	NA	0.0761665621218	0	45,86,17,17	1	1	0	2.48961632645	0	2	GA,GA	NA	NA	0.497273821019	0	NA	NA
chr1_ref_v2	151817	0	CT,C	1	1	37,14,12,6	1	1	0	2	CT,CT	NA	NA	0.262719732719	0	41,19,15,19	1	1	0	3.4073042176	0	2	CT,CT	NA	NA	0.716879576207	0	NA	NA
chr1_ref_v2	154529	0	GT,G	1	1	66,40,2,3	1	1	0	2	GT,GT	NA	NA	0.37836897354	0	77,75,11,8	1	1	0	3.78515093315	0	2	GT,GT	NA	NA	0.67719954095	0	NA	NA
chr1_ref_v2	154559	0	GT,G	1	1	44,66,1,0	1	1	0	2	GT,GT	NA	NA	0.451601999685	0	57,94,11,10	1	1	0	8.40908000533	0	2	GT,GT	NA	NA	0.192686817514	0	NA	NA
chr1_ref_v2	156405	0	GTT,G	1	1	64,68,0,0	1	1	0	2	GTT,GTT	NA	NA	0.0	0	35,48,11,31	1	1	0	39.0301333114	1	2	GTT,G	GTT,GTT	0.25	0.170345365747	0	g.156406_156407delTT	0
chr1_ref_v2	158802	0	G,T	0	0	79,70,1,0	1	1	0	2	G,G	NA	NA	0.0066889881508	0	50,46,36,51	1	1	0	317.144509936	1	2	G,T	NA	NA	0.0984400728133	0	g.158802G>T	0
chr1_ref_v2	168939	0	CAT,C	1	1	66,55,1,2	1	1	0	2	CAT,CAT	NA	NA	0.422592376166	0	80,45,9,6	1	1	0	5.98472268713	0	2	CAT,CAT	CAT,C	0.125	0.28894057207	0	NA	NA
chr1_ref_v2	171578	0	TA,T	1	1	58,72,3,2	1	1	0	2	TA,TA	NA	NA	0.297634647526	0	54,42,49,36	1	1	0	49.4177941484	1	2	TA,T	TA,TA	0.125	0.0578359144345	0	g.171579delA	0
chr1_ref_v2	176292	0	CT,C	1	1	59,25,4,0	1	1	0	2	CT,CT	NA	NA	0.145746678271	0	32,26,58,35	1	1	0	52.8684171961	1	2	CT,C	C,C	0.125	0.0319450200726	0	g.176293delT	0
chr1_ref_v2	178171	0	GT,G	1	1	55,52,1,1	1	1	0	2	GT,GT	NA	NA	0.423950468354	0	29,42,16,26	1	1	0	32.3054457873	1	2	GT,GT	GT,G	0.5	0.225578548123	1	NA	NA
chr1_ref_v2	178937	0	C,CA	1	1	28,46,1,6	1	1	0	2	C,C	C,CA	0.125	0.0620622770795	0	27,70,6,9	1	1	0	2.61519177963	0	2	C,C	C,CA	0.25	0.0333682495382	0	NA	NA
chr1_ref_v2	191067	0	A,ATCG	1	1	0,0,24,12	1	1	1	2	ATCG,ATCG	NA	NA	0.00117001050366	0	1,1,32,21	1	1	0	0.587235393556	0	2	ATCG,ATCG	NA	NA	0.0331004204274	0	NA	NA
chr1_ref_v2	192262	0	CA,C	1	1	40,36,10,3	1	1	0	2	CA,CA	NA	NA	0.512066898127	0	57,42,25,5	1	1	0	2.37780876885	0	2	CA,CA	NA	NA	0.976888456057	0	NA	NA
chr1_ref_v2	193731	0	T,TATG	1	1	1,0,78,42	1	1	0	2	TATG,TATG	NA	NA	0.00314554748871	0	1,1,85,59	1	1	0	1.06223810347	0	2	TATG,TATG	NA	NA	0.121927981393	0	NA	NA
chr1_ref_v2	196170	0	C,CA	1	1	71,57,3,1	1	1	0	2	C,C	NA	NA	0.362928069066	0	76,75,6,11	1	1	0	7.17472327399	0	2	C,C	C,CA	0.125	0.0981976233614	0	NA	NA
chr1_ref_v2	198259	0	C,A	1	0	2,0,30,38	1	1	0	2	A,A	C,A	0.125	0.412845215406	0	4,6,52,75	1	1	0	1.88561520451	0	2	A,A	C,A	0.125	0.166448207638	0	NA	NA
chr1_ref_v2	198268	0	C,T	1	0	4,1,25,32	1	1	0	2	T,T	C,T	0.125	0.274436845702	0	10,7,51,74	1	1	0	2.10036859044	0	2	T,T	C,T	0.25	0.0491902441908	1	NA	NA
chr1_ref_v2	198273	0	G,A	0	0	5,2,22,33	1	1	0	2	A,A	G,A	0.25	0.115512887122	0	10,9,49,72	1	1	0	1.42501298669	0	2	A,A	G,A	0.25	0.094558582625	1	NA	NA
chr1_ref_v2	198293	0	G,A	0	0	16,8,15,34	1	1	0	2	G,A	A,A	0.25	0.202940843997	0	23,31,34,74	1	1	0	2.85772937742	0	2	G,A	A,A	0.25	0.182321556794	0	NA	NA
chr1_ref_v2	198300	0	A,G	1	0	18,7,12,48	1	1	0	2	A,G	G,G	0.5	0.223143551314	0	22,31,29,76	1	1	0	5.38443990314	0	2	A,G	G,G	0.25	0.172842812839	0	NA	NA
chr1_ref_v2	198329	0	T,TTGAATTAAAGTTTGAAATA,TTGAATTAAGGTTTGGAATA	0	0	0,0,29,5,0,38	1	1	0	2	TTGAATTAAAGTTTGAAATA,TTGAATTAAGGTTTGGAATA	TTGAATTAAGGTTTGGAATA,TTGAATTAAGGTTTGGAATA	0.125	0.114113306767	0	1,0,36,25,13,45	1	1	0	8.19199469189	0	2	TTGAATTAAAGTTTGAAATA,TTGAATTAAGGTTTGGAATA	NA	NA	0.0504308536269	0	NA	NA
chr1_ref_v2	198379	0	C,CG	1	0	0,0,64,30	1	1	0	2	CG,CG	NA	NA	0.0	0	0,0,62,53	1	1	0	3.12818468555	0	2	CG,CG	NA	NA	0.0	0	NA	NA
chr1_ref_v2	198380	0	A,AG	1	0	0,0,65,33	1	1	0	2	AG,AG	NA	NA	0.0	0	1,0,62,53	1	1	0	2.40249438164	0	2	AG,AG	NA	NA	0.00865806274311	0	NA	NA
chr1_ref_v2	198585	0	A,AAAAATGCGTAAAAAGAAAGAAGACGTC	0	0	0,0,44,65	1	1	0	2	AAAAATGCGTAAAAAGAAAGAAGACGTC,AAAAATGCGTAAAAAGAAAGAAGACGTC	NA	NA	0.0	0	0,0,45,47	1	1	0	1.26509804805	0	2	AAAAATGCGTAAAAAGAAAGAAGACGTC,AAAAATGCGTAAAAAGAAAGAAGACGTC	NA	NA	0.0	0	NA	NA
chr1_ref_v2	198636	0	C,T	0	0	0,1,13,66	1	1	1	2	T,T	NA	NA	0.0125787822069	0	0,0,33,54	1	1	1	6.30176384611	0	2	T,T	NA	NA	0.0	0	NA	NA
chr1_ref_v2	198637	0	A,ATCCTTGAATAACGAACTTT	0	0	0,0,13,66	1	1	1	2	ATCCTTGAATAACGAACTTT,ATCCTTGAATAACGAACTTT	NA	NA	0.0	0	0,0,34,54	1	1	1	6.64740318559	0	2	ATCCTTGAATAACGAACTTT,ATCCTTGAATAACGAACTTT	NA	NA	0.0	0	NA	NA
chr1_ref_v2	198643	0	T,TCAA	1	0	0,0,7,56	1	1	1	2	TCAA,TCAA	NA	NA	0.0	0	0,1,30,48	1	1	1	9.65129224353	0	2	TCAA,TCAA	NA	NA	0.0127390257774	0	NA	NA
chr1_ref_v2	198644	0	T,TGTTTTA	1	0	0,0,7,57	1	1	1	2	TGTTTTA,TGTTTTA	NA	NA	0.0	0	0,0,30,46	1	1	1	10.438667063	0	2	TGTTTTA,TGTTTTA	NA	NA	0.0	0	NA	NA
chr1_ref_v2	198649	0	A,C	0	0	0,0,23,56	1	1	1	2	C,C	NA	NA	0.0	0	0,0,30,43	1	1	1	1.79820392319	0	2	C,C	NA	NA	0.0	0	NA	NA
chr1_ref_v2	198651	0	C,G	0	0	0,0,22,53	1	1	1	2	G,G	NA	NA	0.0	0	0,0,28,42	1	1	1	1.49291891444	0	2	G,G	NA	NA	0.0	0	NA	NA
chr1_ref_v2	198963	0	G,GCTTCCTCTGACGACAAGTCCGCTCCCACTTATAGTGTCCTGAGTGATTATTTATTTTTATGTGAACACCAAAAGGAATAA	0	0	0,0,14,2	1	0	1	2	NA	NA	NA	NA	0	0,0,6,15	1	1	1	9.54315095787	0	2	GCTTCCTCTGACGACAAGTCCGCTCCCACTTATAGTGTCCTGAGTGATTATTTATTTTTATGTGAACACCAAAAGGAATAA,GCTTCCTCTGACGACAAGTCCGCTCCCACTTATAGTGTCCTGAGTGATTATTTATTTTTATGTGAACACCAAAAGGAATAA	NA	NA	0.0	0	NA	NA
chr1_ref_v2	199072	0	T,TCACTTACCATATCAACCATTATGTTCAGTTAACTCACCTTTAAAGTACTGTGCACAACACCCTATTTCCATCTGATCGGTCGCTTTATCTGG	1	0	1,0,6,41	1	1	1	2	TCACTTACCATATCAACCATTATGTTCAGTTAACTCACCTTTAAAGTACTGTGCACAACACCCTATTTCCATCTGATCGGTCGCTTTATCTGG,TCACTTACCATATCAACCATTATGTTCAGTTAACTCACCTTTAAAGTACTGTGCACAACACCCTATTTCCATCTGATCGGTCGCTTTATCTGG	NA	NA	0.0210534091978	0	0,0,7,50	1	1	1	0.482673281155	0	2	TCACTTACCATATCAACCATTATGTTCAGTTAACTCACCTTTAAAGTACTGTGCACAACACCCTATTTCCATCTGATCGGTCGCTTTATCTGG,TCACTTACCATATCAACCATTATGTTCAGTTAACTCACCTTTAAAGTACTGTGCACAACACCCTATTTCCATCTGATCGGTCGCTTTATCTGG	NA	NA	0.0	0	NA	NA
chr1_ref_v2	200980	1	C,T	0	0	0,0,0,0	0	0	1	2	NA	NA	NA	NA	0	0,0,0,1	0	0	1	0.0	0	2	NA	NA	NA	NA	0	NA	NA
chr1_ref_v2	200982	1	A,G	1	0	0,0,0,0	0	0	1	2	NA	NA	NA	NA	0	0,0,0,1	0	0	1	0.0	0	2	NA	NA	NA	NA	0	NA	NA
chr1_ref_v2	202888	1	T,TTCATTTCTTCCTCTG	1	0	0,0,0,14	0	0	1	2	NA	NA	NA	NA	0	0,0,0,5	0	0	1	0.0	0	2	NA	NA	NA	NA	0	NA	NA
chr1_ref_v2	203160	1	G,A	1	0	0,0,2,0	0	0	1	2	NA	NA	NA	NA	0	0,0,0,1	0	0	1	0.0	0	2	NA	NA	NA	NA	0	NA	NA
chr1_ref_v2	203210	1	T,C	0	0	0,0,0,3	0	0	1	2	NA	NA	NA	NA	0	0,0,0,1	0	0	1	0.0	0	2	NA	NA	NA	NA	0	NA	NA
chr1_ref_v2	203426	1	A,C	1	0	0,0,1,2	1	0	1	2	NA	NA	NA	NA	0	0,0,1,1	1	0	1	0.262088187724	0	2	NA	NA	NA	NA	0	NA	NA
chr1_ref_v2	203429	1	A,G	1	0	0,0,1,2	1	0	1	2	NA	NA	NA	NA	0	0,0,1,0	0	0	1	0.0	0	2	NA	NA	NA	NA	0	NA	NA
chr1_ref_v2	203600	1	G,A	0	0	0,0,3,1	1	0	1	2	NA	NA	NA	NA	0	0,0,7,0	0	0	1	0.0	0	2	NA	NA	NA	NA	0	NA	NA
chr1_ref_v2	203610	1	C,A	0	0	0,0,3,1	1	0	1	2	NA	NA	NA	NA	0	0,0,7,0	0	0	1	0.0	0	2	NA	NA	NA	NA	0	NA	NA
chr1_ref_v2	206066	0	G,A	1	0	0,0,2,0	0	0	1	2	NA	NA	NA	NA	0	0,0,0,0	0	0	1	0.0	0	2	NA	NA	NA	NA	0	NA	NA
chr1_ref_v2	206080	0	C,CTTTT	1	0	0,0,2,0	0	0	1	2	NA	NA	NA	NA	0	0,0,0,0	0	0	1	0.0	0	2	NA	NA	NA	NA	0	NA	NA
chr1_ref_v2	206483	0	A,T	1	0	0,0,2,0	0	0	1	2	NA	NA	NA	NA	0	0,0,2,0	0	0	1	0.0	0	2	NA	NA	NA	NA	0	NA	NA
chr1_ref_v2	215056	0	C,T	0	0	0,0,2,0	0	0	1	2	NA	NA	NA	NA	0	0,0,1,0	0	0	1	0.0	0	2	NA	NA	NA	NA	0	NA	NA
chr1_ref_v2	215060	0	G,A	0	0	0,0,2,0	0	0	1	2	NA	NA	NA	NA	0	0,0,2,0	0	0	1	0.0	0	2	NA	NA	NA	NA	0	NA	NA
chr1_ref_v2	215063	0	C,T	0	0	0,0,2,0	0	0	1	2	NA	NA	NA	NA	0	0,0,3,0	0	0	1	0.0	0	2	NA	NA	NA	NA	0	NA	NA
chr1_ref_v2	219115	0	CTTTTTTTTTTTTTTTTTT,C	1	1	0,6,0,17	1	1	1	2	CTTTTTTTTTTTTTTTTTT,C	C,C	0.5	0.239269908665	0	0,5,1,19	1	1	1	0.357421140488	0	2	C,C	CTTTTTTTTTTTTTTTTTT,C	0.5	0.105360515658	0	NA	NA
chr1_ref_v2	219138	0	T,C	1	0	0,9,0,17	1	1	1	2	T,C	C,C	0.25	0.127596657105	0	0,7,1,20	1	1	1	0.542496000841	0	2	C,C	T,C	0.5	0.133531392625	0	NA	NA
chr2_ref_v2	6059	1	A,C	0	0	40,16,0,17	1	1	0	2	NA	NA	NA	NA	0	53,39,0,16	1	1	0	3.35227026219	0	2	NA	NA	NA	NA	0	NA	NA
chr2_ref_v2	7024	0	G,A	0	0	33,40,0,4	1	1	0	2	G,G	G,A	0.125	0.0494137532525	0	74,63,6,23	1	1	0	5.14999019097	0	2	G,G	G,A	0.25	0.393225053214	1	NA	NA
chr2_ref_v2	9020	1	GA,G	1	1	8,14,3,4	1	1	0	2	NA	NA	NA	NA	0	24,31,6,14	1	1	0	0.842394382872	0	2	NA	NA	NA	NA	0	NA	NA
chr2_ref_v2	10534	0	G,A	0	0	59,82,0,0	1	1	0	2	G,G	NA	NA	0.0	0	62,84,8,7	1	1	0	6.33743758598	0	2	G,G	G,A	0.25	0.329646271551	0	NA	NA
chr2_ref_v2	12563	0	C,T	0	0	75,65,0,0	1	1	0	2	C,C	NA	NA	0.0	0	55,47,4,7	1	1	0	5.59068615564	0	2	C,C	C,T	0.25	0.281167391431	0	NA	NA
chr2_ref_v2	14548	0	A,C	0	0	59,15,0,9	1	1	0	2	A,A	A,C	0.25	0.0555698511548	0	56,40,0,25	1	1	0	4.79101606459	0	2	A,A	A,C	0.5	0.207639364778	0	NA	NA
chr2_ref_v2	19160	0	G,A	0	0	79,96,0,0	1	1	0	2	G,G	NA	NA	0.0	0	60,81,11,10	1	1	0	11.9699561928	1	2	G,G	G,A	0.25	0.0416726964006	1	NA	NA
chr2_ref_v2	24051	0	GT,G,GTT	1	1	16,8,22,16,0,1	1	1	0	2	GT,G	G,G	0.125	0.0276575213957	0	23,38,2,9,15,8	1	1	0	14.6317114746	1	2	GT,GTT	GT,GT	0.25	0.756701479033	0	g.24051_24053>TT	0
chr2_ref_v2	28437	0	AT,A	1	1	65,54,0,0	1	1	0	2	AT,AT	NA	NA	0.530245127004	0	44,45,34,27	1	1	0	47.4843936935	1	2	AT,A	AT,AT	0.25	0.0942429319779	0	g.28438delT	0
chr2_ref_v2	28693	0	CT,C,CTT	1	1	5,8,4,0,12,10	1	1	0	2	CT,CTT	C,CTT	0.125	0.64638624719	0	23,16,20,17,4,2	1	1	0	12.9576286139	1	2	CT,CT	CT,C	0.25	0.277650974843	0	g.28693_28695T>	1
chr2_ref_v2	30416	1	A,G	1	0	1,0,0,0	0	0	1	2	NA	NA	NA	NA	0	4,0,1,1	1	0	1	0.0	0	2	NA	NA	NA	NA	0	NA	NA
chr2_ref_v2	30424	1	T,C	1	0	1,0,0,0	0	0	1	2	NA	NA	NA	NA	0	4,0,1,1	1	0	1	0.0	0	2	NA	NA	NA	NA	0	NA	NA
chr2_ref_v2	35483	1	C,T	1	0	1,0,62,0	1	1	0	2	NA	NA	NA	NA	0	0,0,54,0	0	1	0	0.0	0	2	NA	NA	NA	NA	0	NA	NA
chr2_ref_v2	38966	0	GT,G	1	1	37,26,1,2	1	1	0	2	GT,GT	NA	NA	0.368890229585	0	5,4,43,46	1	1	0	314.614549731	1	2	G,G	GT,G	0.125	0.00914767627584	0	g.38967delT,g.38967delT	0,1
chr2_ref_v2	39268	0	CA,C	1	1	52,64,0,0	1	1	0	2	CA,CA	NA	NA	0.000130953290135	0	64,57,6,6	1	1	0	4.57574960086	0	2	CA,CA	CA,C	0.25	0.366967790289	0	NA	NA
chr2_ref_v2	40094	0	G,T	0	0	68,62,0,0	1	1	0	2	G,G	NA	NA	0.0	0	84,99,9,9	1	1	0	6.70252468457	0	2	G,G	G,T	0.25	0.37320424589	1	NA	NA
chr2_ref_v2	40588	0	CAT,C	1	1	17,16,5,4	1	1	0	2	CAT,CAT	CAT,C	0.125	0.0727010453434	0	30,17,5,6	1	1	0	1.26591723391	0	2	CAT,CAT	NA	NA	0.173789781014	0	NA	NA
chr2_ref_v2	45217	0	CT,C	1	1	34,48,4,0	1	1	0	2	CT,CT	NA	NA	0.121649126692	0	52,39,16,10	1	1	0	7.63608463059	0	2	CT,CT	CT,C	0.125	0.126166226101	0	NA	NA
chr2_ref_v2	45954	0	ATT,A,AT	1	1	12,14,8,16,0,3	1	1	0	2	ATT,A	NA	NA	1.07477136981	0	27,16,4,9,5,26	1	1	0	12.5293316056	1	2	ATT,ATT	ATT,A	0.25	0.535128137814	0	g.45954_45957>TT	1
chr2_ref_v2	60619	0	CA,C	1	1	82,73,0,0	1	1	0	2	CA,CA	NA	NA	7.49250470243e-05	0	67,58,4,8	1	1	0	6.1645942925	0	2	CA,CA	CA,C	0.125	0.362843708459	0	NA	NA
chr2_ref_v2	62270	0	CA,C	1	1	57,75,0,0	1	1	0	2	CA,CA	NA	NA	0.00277758136344	0	29,35,23,23	1	1	0	38.5375589387	1	2	CA,C	CA,CA	0.125	0.102963191769	0	g.62271delA	0
chr2_ref_v2	62774	0	GA,G	1	1	34,54,7,4	1	1	0	2	GA,GA	NA	NA	0.0573648305028	0	39,66,5,7	1	1	0	0.71204156222	0	2	GA,GA	NA	NA	1.3174907228	0	NA	NA
chr2_ref_v2	69627	0	CA,C	1	1	32,39,4,2	1	1	0	2	CA,CA	NA	NA	0.204711800325	0	47,49,9,7	1	1	0	1.8070309744	0	2	CA,CA	NA	NA	0.389517468498	0	NA	NA
chr2_ref_v2	71621	0	TAGA,T	1	1	0,0,78,62	1	1	0	2	T,T	NA	NA	5.60464860957e-05	0	0,0,80,40	1	1	0	2.14343375818	0	2	T,T	NA	NA	2.64267836833e-05	0	NA	NA
chr2_ref_v2	71820	0	C,CTT,CTTT	1	1	1,0,2,5,26,35	1	1	0	2	CTTT,CTTT	NA	NA	1.11105001263	0	5,3,13,11,22,18	1	1	0	7.63931344648	0	2	CTTT,CTTT	C,CTTT	0.25	0.57122597791	0	NA	NA
chr2_ref_v2	75099	0	TAA,T,TA	1	1	21,34,0,1,22,34	1	1	0	2	TAA,TA	NA	NA	0.0413566502515	0	26,38,23,31,9,6	1	1	0	42.4078194441	1	2	TAA,T	TAA,TAA	0.125	0.194225524962	0	g.75099_75102A>	0
chr2_ref_v2	78531	0	G,A	1	0	70,62,0,0	1	1	0	2	G,G	NA	NA	0.0	0	48,47,35,34	1	1	0	55.6654292129	1	2	G,A	G,G	0.125	0.0684559587224	0	g.78531G>A	0
chr2_ref_v2	84395	0	C,CA,CAA	1	1	6,2,21,6,4,21	1	1	0	2	CA,CAA	CAA,CAA	0.125	0.105274073092	0	25,20,23,11,3,8	1	1	0	12.9656103979	1	2	CA,CA	CA,CAA	0.25	0.291647179383	0	g.84395_84397AA>A	1
chr2_ref_v2	88121	0	CT,C	1	1	4,6,29,57	1	1	0	2	C,C	CT,C	0.125	0.016238360379	0	8,12,25,48	1	1	0	2.38241690618	0	2	C,C	CT,C	0.5	0.0842545693604	0	NA	NA
chr2_ref_v2	92263	0	CT,C	1	1	50,48,4,2	1	1	0	2	CT,CT	CT,C	0.125	0.455086955152	0	21,28,31,28	1	1	0	31.422755347	1	2	CT,C	NA	NA	0.0314550834099	0	g.92264delT	0
chr2_ref_v2	96279	0	G,GA	1	1	47,60,1,1	1	1	0	2	G,G	NA	NA	0.766441893825	0	40,51,6,6	1	1	0	4.92810941135	0	2	G,G	G,GA	0.25	0.192660328866	0	NA	NA
chr2_ref_v2	101332	0	CA,C	1	1	26,42,0,2	1	1	0	2	CA,CA	NA	NA	0.44526320837	0	22,33,19,20	1	1	0	20.5684229939	1	2	CA,CA	CA,C	0.5	0.117108459122	0	NA	NA
chr2_ref_v2	105325	0	CT,C	1	1	57,40,4,3	1	1	0	2	CT,CT	NA	NA	0.606724118271	0	47,35,19,10	1	1	0	8.149319728	0	2	CT,CT	NA	NA	0.187860439712	0	NA	NA
chr2_ref_v2	105722	0	AT,A	1	1	30,35,24,26	1	1	0	2	AT,A	AT,AT	0.125	0.0163658245886	0	32,22,18,15	1	1	0	1.75962014555	0	2	AT,A	AT,AT	0.25	0.0103250433891	0	NA	NA
chr2_ref_v2	112550	0	G,A	0	0	75,71,0,0	1	1	0	2	G,G	NA	NA	0.0	0	50,60,7,9	1	1	0	8.68525836212	0	2	G,G	G,A	0.25	0.0180185055027	1	NA	NA
chr2_ref_v2	115429	0	GA,G	1	1	6,8,4,12	1	1	0	2	GA,G	GA,GA	0.25	0.0435680809694	0	11,13,10,20	1	1	0	0.768046395898	0	2	GA,GA	GA,G	0.125	0.0359209889833	0	NA	NA
chr2_ref_v2	116146	0	G,A	0	0	92,77,0,0	1	1	0	2	G,G	NA	NA	0.0	0	43,42,11,24	1	1	0	32.1289768138	1	2	G,G	G,A	0.5	0.211309093667	1	NA	NA
chr2_ref_v2	120618	0	C,A	0	0	77,68,0,0	1	1	0	2	C,C	NA	NA	0.0	0	43,25,16,26	1	1	0	37.6108326244	1	2	C,A	C,C	0.25	0.0289875368733	0	g.120618C>A	0
chr2_ref_v2	122421	0	GA,G,GAA	1	1	12,23,2,4,4,23	1	1	0	2	GA,GAA	NA	NA	0.124041934379	0	18,28,15,33,2,3	1	1	0	18.9058753335	1	2	GA,GA	GA,G	0.5	0.184842921934	0	g.122421_122423A>	1
chr2_ref_v2	122580	0	AT,A	1	1	36,36,6,6	1	1	0	2	AT,AT	NA	NA	0.737845766743	0	54,52,2,1	1	1	0	1.75547584031	0	2	AT,AT	NA	NA	3.50744412393	0	NA	NA
chr2_ref_v2	122594	0	T,A,TA,TTA	1	1	4,1,15,16,2,0,15,11	1	1	0	2	A,TTA	T,A	0.125	0.734171468454	0	5,0,25,19,18,23,2,1	1	1	0	23.8760624678	1	2	A,TA	T,A	0.125	0.500139253425	0	g.122594_122596TA>A	0
chr2_ref_v2	126556	0	C,CT	1	1	31,30,13,12	1	1	0	2	C,C	C,CT	0.5	0.207805107415	1	40,34,1,5	1	1	0	3.2353774616	0	2	C,C	NA	NA	0.286088424632	0	NA	NA
chr2_ref_v2	127626	0	CT,C,CTT	1	1	1,2,0,0,32,14	1	1	0	2	CTT,CTT	NA	NA	1.47631202312	0	3,5,18,19,11,9	1	1	0	23.777482622	1	2	C,CTT	C,C	0.25	0.939322377604	0	g.127626_127628TT>	0
chr2_ref_v2	133016	0	T,TGAAGAGGATGAAGACAATGGTGATGGA	0	0	0,1,31,50	1	1	0	2	TGAAGAGGATGAAGACAATGGTGATGGA,TGAAGAGGATGAAGACAATGGTGATGGA	NA	NA	0.0122700925918	0	0,0,25,30	1	1	0	0.835443214689	0	2	TGAAGAGGATGAAGACAATGGTGATGGA,TGAAGAGGATGAAGACAATGGTGATGGA	NA	NA	0.0	0	NA	NA
chr2_ref_v2	133377	0	A,G	0	0	51,75,0,0	1	1	0	2	A,A	NA	NA	0.0	0	41,53,7,4	1	1	0	5.49098581825	0	2	A,A	A,G	0.25	0.199489360416	0	NA	NA
chr2_ref_v2	133860	0	CATATATAT,C	1	1	0,0,30,32	1	1	0	2	C,C	NA	NA	0.0	0	0,0,32,46	1	1	0	0.945905019424	0	2	C,C	NA	NA	0.0	0	NA	NA
chr2_ref_v2	136010	0	CA,C	1	1	54,60,0,0	1	1	0	2	CA,CA	NA	NA	0.00948144522	0	29,30,25,20	1	1	0	36.5080844204	1	2	CA,C	CA,CA	0.125	0.0956508229652	0	g.136011delA	0
chr2_ref_v2	137513	0	AT,A	1	1	27,30,0,1	1	1	0	2	AT,AT	NA	NA	0.674271879136	0	40,53,7,5	1	1	0	3.05989343599	0	2	AT,AT	NA	NA	0.645450842636	0	NA	NA
chr2_ref_v2	137646	0	TAAAAAAAAAAA,T	1	1	17,12,4,7	1	1	0	2	TAAAAAAAAAAA,TAAAAAAAAAAA	TAAAAAAAAAAA,T	0.5	0.12921173148	0	17,10,3,12	1	1	0	1.28953148751	0	2	TAAAAAAAAAAA,T	TAAAAAAAAAAA,TAAAAAAAAAAA	0.25	0.0769610411361	0	NA	NA
chr2_ref_v2	138003	0	CT,C	1	1	46,45,0,4	1	1	0	2	CT,CT	NA	NA	0.225789385945	0	33,36,4,9	1	1	0	3.06986916375	0	2	CT,CT	NA	NA	0.266915146406	0	NA	NA
chr2_ref_v2	138265	0	ATTT,A,AT	1	1	1,2,25,14,12,9	1	1	0	2	A,AT	A,A	0.25	0.494966390906	0	0,0,47,38,10,4	1	1	0	4.26511352483	0	2	A,A	A,AT	0.25	0.0785166834471	0	NA	NA
chr2_ref_v2	142020	0	AT,A	1	1	35,47,27,39	1	1	0	2	AT,A	AT,AT	0.125	0.0143642066109	0	39,19,29,23	1	1	0	2.90922968889	0	2	AT,A	AT,AT	0.125	0.045338271422	0	NA	NA
chr2_ref_v2	143207	0	GA,G	1	1	62,51,0,0	1	1	0	2	GA,GA	NA	NA	0.00948144522	0	32,35,18,29	1	1	0	38.5858629561	1	2	GA,G	GA,GA	0.25	0.0641737262194	0	g.143208delA	0
chr2_ref_v2	143855	0	GA,G	1	1	39,57,7,9	1	1	0	2	GA,GA	GA,G	0.125	0.20386964743	0	28,29,30,48	1	1	0	22.7613497131	1	2	GA,G	GA,GA	0.125	0.0116996687388	0	g.143856delA	0
chr2_ref_v2	145890	0	GAAA,G	1	1	13,10,6,3	1	1	0	2	GAAA,GAAA	GAAA,G	0.5	0.160342650075	0	0,2,10,10	1	1	0	6.62359878397	0	2	G,G	GAAA,G	0.25	0.12523258981	0	NA	NA
chr2_ref_v2	145921	0	A,T	1	0	27,30,8,1	1	1	0	2	A,A	A,T	0.25	0.100083458557	0	29,36,0,0	1	1	0	1.82987352897	0	2	A,A	NA	NA	0.0	0	NA	NA
chr2_ref_v2	151265	0	GT,G	1	1	48,37,3,4	1	1	0	2	GT,GT	NA	NA	0.178891100703	0	29,33,25,21	1	1	0	17.1849810015	1	2	GT,GT	GT,G	0.5	0.162387009669	0	NA	NA
chr2_ref_v2	153600	0	AT,A	1	1	27,28,4,6	1	1	0	2	AT,AT	NA	NA	0.142121159772	0	17,17,21,13	1	1	0	10.1011587516	1	2	AT,AT	AT,A	0.5	0.090957036435	0	NA	NA
chr2_ref_v2	162810	0	AT,A	1	1	80,37,8,3	1	1	0	2	AT,AT	NA	NA	0.342201950822	0	53,40,10,3	1	1	0	1.5502879212	0	2	AT,AT	NA	NA	1.11608715813	0	NA	NA
chr2_ref_v2	163312	0	G,A	0	0	99,90,0,0	1	1	0	2	G,G	NA	NA	0.0	0	45,42,6,3	1	1	0	5.98960269722	0	2	G,G	G,A	0.25	0.322773392263	0	NA	NA
chr2_ref_v2	165001	0	CT,C	1	1	34,53,2,7	1	1	0	2	CT,CT	NA	NA	0.246606830141	0	33,28,7,5	1	1	0	3.2476140063	0	2	CT,CT	NA	NA	0.77440423682	0	NA	NA
chr2_ref_v2	165893	0	C,CT	1	1	5,7,1,3	1	0	0	2	NA	NA	NA	NA	0	3,12,0,0	1	0	0	2.414909668	0	2	NA	NA	NA	NA	0	NA	NA
chr2_ref_v2	167266	0	CA,C	1	1	24,25,33,27	1	1	0	2	CA,C	C,C	0.125	0.114992042312	0	16,28,17,34	1	1	0	2.13086283017	0	2	CA,C	CA,CA	0.125	0.032450965466	0	NA	NA
chr2_ref_v2	167969	0	C,CA	1	1	1,0,17,13	1	1	0	2	CA,CA	NA	NA	1.85586045344	0	8,3,9,10	1	1	0	5.79324099593	0	2	CA,CA	NA	NA	0.643339674162	0	NA	NA
chr2_ref_v2	172362	0	CT,C,CTT	1	1	35,24,0,1,29,13	1	1	0	2	CT,CTT	CT,CT	0.125	0.0674051666316	0	33,27,41,16,0,0	1	1	0	312.111048942	1	2	CT,C	CT,CT	0.125	0.0967499002086	0	g.172362_172364TT>	0
chr2_ref_v2	174705	0	AT,A	1	1	11,9,1,21	1	1	0	2	AT,A	AT,AT	0.25	0.03628146971	0	13,8,3,18	1	1	0	1.11227353627	0	2	AT,AT	NA	NA	0.0967959677936	0	NA	NA
chr2_ref_v2	192223	0	CT,C	1	1	56,36,8,6	1	1	0	2	CT,CT	NA	NA	0.320104314967	0	13,10,38,21	1	1	0	25.7898300398	1	2	CT,C	C,C	0.25	0.0515722665478	0	g.192224delT	0
chr2_ref_v2	194461	0	C,T	0	0	69,78,1,0	1	1	0	2	C,C	NA	NA	0.00677968698538	0	42,49,9,4	1	1	0	8.10928900606	0	2	C,C	C,T	0.25	0.0	0	NA	NA
chr2_ref_v2	195925	0	TA,T	1	1	38,26,22,33	1	1	0	2	TA,T	TA,TA	0.125	0.0944485417517	0	55,60,0,0	1	1	0	18.7238767421	1	2	TA,TA	NA	NA	0.0117359148291	0	g.195925_195927>A	1
chr2_ref_v2	196353	0	GA,G	1	1	41,61,1,1	1	1	0	2	GA,GA	NA	NA	0.376094447177	0	34,26,17,26	1	1	0	33.9669960705	1	2	GA,G	GA,GA	0.25	0.0496248729476	0	g.196354delA	0
chr2_ref_v2	202407	0	C,A	0	0	36,59,0,0	1	1	0	2	C,C	NA	NA	0.0	0	20,23,12,21	1	1	0	27.3986905828	1	2	C,A	C,C	0.125	0.0133781259462	0	g.202407C>A	0
chr2_ref_v2	207012	0	GTT,G,GT	1	1	40,33,0,0,3,10	1	1	0	2	GTT,GTT	NA	NA	0.471792998989	0	5,6,22,23,21,13	1	1	0	309.353059509	1	2	G,GT	GTT,GT	0.25	0.328650037353	0	g.207013_207014delTT,g.207013delT	0,0
chr2_ref_v2	212510	0	TA,T	1	1	51,56,2,2	1	1	0	2	TA,TA	NA	NA	0.610902265204	0	28,26,19,18	1	1	0	21.1352639376	1	2	TA,TA	TA,T	0.5	0.0828138643051	0	NA	NA
chr2_ref_v2	218062	0	A,G	1	0	75,66,0,0	1	1	0	2	A,A	NA	NA	0.0	0	50,47,8,5	1	1	0	7.13833854643	0	2	A,A	A,G	0.25	0.0638514719865	0	NA	NA
chr2_ref_v2	221279	1	AGT,A	1	1	0,0,0,3	0	0	1	2	NA	NA	NA	NA	0	0,0,0,6	0	0	1	0.0	0	2	NA	NA	NA	NA	0	NA	NA
chr2_ref_v2	243815	0	A,C	0	0	82,30,0,20	1	1	0	2	A,A	A,C	0.25	0.271933715484	0	57,31,0,11	1	1	0	1.54679361426	0	2	A,A	A,C	0.25	0.0465200156349	0	NA	NA
chr2_ref_v2	250520	0	C,T	0	0	72,62,0,0	1	1	0	2	C,C	NA	NA	0.0	0	52,54,6,5	1	1	0	4.9444024449	0	2	C,C	C,T	0.25	0.319633672258	0	NA	NA
chr2_ref_v2	251574	0	CTT,C	1	1	34,27,0,0	1	1	0	2	CTT,CTT	NA	NA	0.0	0	22,6,7,11	1	1	0	12.4040617928	1	2	CTT,C	CTT,CTT	0.25	0.068992871487	0	g.251575_251576delTT	0
chr2_ref_v2	254440	0	CT,C	1	1	56,46,5,2	1	1	0	2	CT,CT	CT,C	0.125	0.340941609938	0	55,42,6,5	1	1	0	1.3769018821	0	2	CT,CT	NA	NA	0.0113714890995	0	NA	NA
chr2_ref_v2	259745	1	C,T	0	0	0,0,0,16	0	0	1	2	NA	NA	NA	NA	0	0,0,0,15	0	0	1	0.0	0	2	NA	NA	NA	NA	0	NA	NA
chr2_ref_v2	263125	1	GC,G	0	0	0,0,0,0	0	0	1	2	NA	NA	NA	NA	0	0,0,3,0	0	0	1	0.0	0	2	NA	NA	NA	NA	0	NA	NA
chr2_ref_v2	265361	1	G,T	1	0	0,0,70,0	0	1	0	2	NA	NA	NA	NA	0	0,0,32,0	0	1	1	0.0	0	2	NA	NA	NA	NA	0	NA	NA
chr2_ref_v2	267234	0	T,G	0	0	85,71,0,0	1	1	0	2	T,T	NA	NA	0.0	0	36,40,5,2	1	1	0	4.42764022279	0	2	T,T	T,G	0.125	0.323227009871	0	NA	NA
chr2_ref_v2	270639	0	GA,G	1	1	42,21,6,4	1	1	0	2	GA,GA	NA	NA	0.277922700931	0	21,14,17,20	1	1	0	10.7276759003	1	2	GA,GA	GA,G	0.5	0.0353871852802	0	NA	NA
chr2_ref_v2	270723	0	TA,T	1	1	59,55,1,1	1	1	0	2	TA,TA	NA	NA	1.3674190597	0	24,25,24,28	1	1	0	44.9259885862	1	2	TA,T	TA,TA	0.125	0.0557616128693	0	g.270724delA	0
chr2_ref_v2	271711	0	C,A	1	0	60,65,0,0	1	1	0	2	C,C	NA	NA	0.0	0	29,39,6,5	1	1	0	6.29682584637	0	2	C,C	C,A	0.25	0.124297716678	0	NA	NA
chr2_ref_v2	271966	0	A,C	0	0	43,19,0,19	1	1	0	2	A,A	A,C	0.5	0.032789822823	0	27,24,0,20	1	1	0	1.59201560556	0	2	A,A	A,C	0.5	0.211309093667	0	NA	NA
chr2_ref_v2	274203	0	CTT,C,CT	1	1	18,24,6,3,16,22	1	1	0	2	CTT,CT	CTT,CTT	0.125	0.15289370014	0	10,23,12,22,3,11	1	1	0	14.562201571	1	2	CTT,C	CTT,CTT	0.125	0.926131299472	0	g.274203_274206T>	0
chr2_ref_v2	280978	0	CT,C	1	1	46,58,3,2	1	1	0	2	CT,CT	NA	NA	0.52077819884	0	16,19,9,17	1	1	0	17.2602162467	1	2	CT,C	CT,CT	0.25	0.013731949887	0	g.280979delT	0
chr2_ref_v2	281118	0	GA,G	1	1	38,45,13,5	1	1	0	2	GA,GA	GA,G	0.25	0.00338285704722	0	26,24,4,3	1	1	0	0.893639421473	0	2	GA,GA	NA	NA	0.563870855643	0	NA	NA
chr2_ref_v2	289093	0	G,T	1	0	55,55,1,0	1	1	0	2	G,G	NA	NA	0.00904983551992	0	23,24,17,10	1	1	0	22.1653817249	1	2	G,T	G,G	0.25	0.0434851119397	0	g.289093G>T	0
chr2_ref_v2	290331	0	CA,C	1	1	44,45,0,5	1	1	0	2	CA,CA	NA	NA	0.0212446923659	0	12,19,16,14	1	1	0	20.0673474374	1	2	CA,C	CA,CA	0.25	0.0415029834782	0	g.290332delA	0
chr2_ref_v2	292076	0	GA,G	1	1	41,47,3,0	1	1	0	2	GA,GA	NA	NA	0.464688732189	0	5,4,22,28	1	1	0	310.496567597	1	2	G,G	GA,G	0.25	0.144228802869	0	g.292077delA,g.292077delA	0,1
chr2_ref_v2	292097	0	GA,G	1	1	21,26,17,17	1	1	0	2	GA,G	GA,GA	0.25	0.0564616746834	0	30,29,1,2	1	1	0	6.24079129514	0	2	GA,GA	NA	NA	2.12736217767	0	NA	NA
chr2_ref_v2	296104	0	AT,A	1	1	8,7,1,3	1	0	0	2	NA	NA	NA	NA	0	0,1,3,7	1	0	0	4.34109763187	0	2	NA	NA	NA	NA	0	NA	NA
chr2_ref_v2	300012	0	GAA,G	1	1	9,17,1,8	1	1	0	2	GAA,GAA	GAA,G	0.5	0.0377403279828	0	1,7,1,6	1	0	0	1.11994290331	0	2	NA	NA	NA	NA	0	NA	NA
chr2_ref_v2	307633	0	AT,A	1	1	30,32,1,3	1	1	0	2	AT,AT	NA	NA	1.17821309146	0	22,26,4,5	1	1	0	2.1931532612	0	2	AT,AT	NA	NA	1.2042106706	0	NA	NA
chr2_ref_v2	310427	0	CT,C	1	1	36,47,1,0	1	1	0	2	CT,CT	NA	NA	0.169962241689	0	23,31,20,17	1	1	0	25.3352715435	1	2	CT,C	CT,CT	0.25	0.0945465603391	0	g.310428delT	0
chr2_ref_v2	313274	0	T,G	0	0	17,65,14,0	1	1	0	2	T,T	T,G	0.25	0.247241102893	0	11,30,9,0	1	1	0	0.587155372436	0	2	T,T	T,G	0.5	0.312374685042	0	NA	NA
chr2_ref_v2	316928	0	C,CAA	1	1	9,6,2,4	1	1	0	2	C,C	C,CAA	0.5	0.182321556794	0	10,7,3,4	1	1	0	0.423817637587	0	2	C,C	C,CAA	0.5	0.211309093667	0	NA	NA
chr2_ref_v2	342419	0	GA,G	1	1	56,59,1,0	1	1	0	2	GA,GA	NA	NA	1.37615273967	0	18,20,11,16	1	1	0	23.6465392964	1	2	GA,GA	GA,G	0.5	0.119130704503	0	NA	NA
chr2_ref_v2	351209	0	CA,C	1	1	40,38,1,0	1	1	0	2	CA,CA	NA	NA	0.987929437991	0	24,23,3,5	1	1	0	3.75278189049	0	2	CA,CA	NA	NA	0.3684640593	0	NA	NA
chr2_ref_v2	353464	0	CA,C	1	1	7,40,0,3	1	1	0	2	CA,CA	NA	NA	0.441776529413	0	3,5,10,28	1	1	0	26.0914559279	1	2	C,C	CA,C	0.25	0.275147909816	0	g.353465delA,g.353465delA	0,1
chr2_ref_v2	353574	0	AAT,A	1	1	1,4,2,0	1	0	1	2	NA	NA	NA	NA	0	7,1,1,1	1	0	1	4.11495898579	0	2	NA	NA	NA	NA	0	NA	NA
chr2_ref_v2	369767	0	CT,C	1	1	33,16,5,7	1	1	0	2	CT,CT	NA	NA	0.153196563625	0	6,19,13,16	1	1	0	6.68105967884	0	2	CT,CT	CT,C	0.25	0.120326489332	0	NA	NA
chr2_ref_v2	383031	0	TA,T	1	1	48,46,1,5	1	1	0	2	TA,TA	NA	NA	0.729458601865	0	32,28,4,12	1	1	0	4.22131859895	0	2	TA,TA	NA	NA	0.470192862417	0	NA	NA
chr2_ref_v2	386187	0	CA,C	1	1	9,28,2,3	1	1	0	2	CA,CA	NA	NA	1.2227458581	0	10,14,7,2	1	1	0	3.21116778899	0	2	CA,CA	NA	NA	1.12972479161	0	NA	NA
chr2_ref_v2	392313	0	CT,C	1	1	50,56,2,3	1	1	0	2	CT,CT	NA	NA	0.37836897354	0	16,29,10,27	1	1	0	23.876788357	1	2	CT,C	CT,CT	0.25	0.121451770825	0	g.392314delT	0
chr2_ref_v2	392499	0	A,AT	1	0	0,0,57,44	1	1	0	2	AT,AT	NA	NA	0.0	0	0,0,32,42	1	1	0	1.92655128221	0	2	AT,AT	NA	NA	0.0	0	NA	NA
chr2_ref_v2	392853	0	A,ATCTTTCCTCTGCATTTTCTTTCCTCTGCATTT	0	0	1,0,3,4	1	0	0	2	NA	NA	NA	NA	0	0,0,0,0	0	0	0	0.0	0	2	NA	NA	NA	NA	0	NA	NA
chr2_ref_v2	395020	0	GA,G	1	1	52,52,8,4	1	1	0	2	GA,GA	NA	NA	0.137407538176	0	18,34,13,22	1	1	0	14.0244733052	1	2	GA,GA	GA,G	0.25	0.0956030408082	0	NA	NA
chr2_ref_v2	397436	0	G,T	0	0	60,67,0,0	1	1	0	2	G,G	NA	NA	0.0	0	17,30,6,1	1	1	0	6.17757479577	0	2	G,G	G,T	0.25	0.0416726964006	0	NA	NA
chr2_ref_v2	404015	0	A,G	0	0	60,89,1,0	1	1	0	2	A,A	NA	NA	0.0066889881508	0	24,24,15,13	1	1	0	25.2887631131	1	2	A,G	A,A	0.25	0.0281708769667	0	g.404015A>G	0
chr2_ref_v2	405697	0	T,TCCTTGTGTTGGAATTGAACTCTAATATCATCTATTCAATATTATAGCCTTTAGCAACAATGGAATCCCAACAATTATCCAATAACTCACATATTTCTCA	0	0	0,0,1,50	1	1	0	2	TCCTTGTGTTGGAATTGAACTCTAATATCATCTATTCAATATTATAGCCTTTAGCAACAATGGAATCCCAACAATTATCCAATAACTCACATATTTCTCA,TCCTTGTGTTGGAATTGAACTCTAATATCATCTATTCAATATTATAGCCTTTAGCAACAATGGAATCCCAACAATTATCCAATAACTCACATATTTCTCA	NA	NA	0.0	0	7,5,0,25	1	1	0	6.84354567519	0	2	T,TCCTTGTGTTGGAATTGAACTCTAATATCATCTATTCAATATTATAGCCTTTAGCAACAATGGAATCCCAACAATTATCCAATAACTCACATATTTCTCA	TCCTTGTGTTGGAATTGAACTCTAATATCATCTATTCAATATTATAGCCTTTAGCAACAATGGAATCCCAACAATTATCCAATAACTCACATATTTCTCA,TCCTTGTGTTGGAATTGAACTCTAATATCATCTATTCAATATTATAGCCTTTAGCAACAATGGAATCCCAACAATTATCCAATAACTCACATATTTCTCA	0.25	0.262364264467	0	NA	NA
chr2_ref_v2	406410	0	GA,G	1	1	34,39,9,12	1	1	0	2	GA,GA	GA,G	0.125	0.0107700100602	0	14,31,7,8	1	1	0	1.17015429415	0	2	GA,GA	NA	NA	0.628846525698	0	NA	NA
chr2_ref_v2	410947	0	A,C	0	0	67,46,0,24	1	1	0	2	A,A	A,C	0.5	0.409899705176	0	19,30,0,12	1	1	0	2.27248977682	0	2	A,A	A,C	0.5	0.228258651981	0	NA	NA
chr2_ref_v2	411113	0	A,G	0	0	0,0,75,63	1	1	0	2	G,G	NA	NA	0.0	0	0,0,27,54	1	1	0	4.4175569555	0	2	G,G	NA	NA	0.0	0	NA	NA
chr2_ref_v2	414360	0	C,A	0	0	30,78,0,0	1	1	0	2	C,C	NA	NA	0.0	0	15,28,2,6	1	1	0	6.02319122338	0	2	C,C	C,A	0.25	0.264151575042	0	NA	NA
chr2_ref_v2	415743	0	C,CTTT,CTTTT	1	1	0,2,17,5,12,3	1	1	0	2	CTTT,CTTTT	C,CTTTT	0.125	0.236191417127	0	1,4,6,10,2,3	1	1	0	3.38738517523	0	2	CTTT,CTTTT	C,CTTT	0.5	0.545378633241	0	NA	NA
chr2_ref_v2	420345	0	T,TGTAGTAGTAGTA,TGTAGTAGTAGTAGTA	1	1	1,1,11,43,0,0	1	1	0	2	TGTAGTAGTAGTA,TGTAGTAGTAGTA	NA	NA	0.0340079235172	0	0,2,2,13,6,7	1	1	0	9.11709821092	1	2	TGTAGTAGTAGTA,TGTAGTAGTAGTAGTA	T,TGTAGTAGTAGTA	0.25	0.481482673871	0	g.420345_420347GTAGTAGTAGTA>GTAGTAGTAGTAGTA	0
chr2_ref_v2	420823	0	C,T	1	0	45,63,0,0	1	1	0	2	C,C	NA	NA	0.0	0	37,21,2,4	1	1	0	3.91428894526	0	2	C,C	C,T	0.25	0.322773392263	0	NA	NA
chr2_ref_v2	423361	0	G,GA,GAA	1	1	0,2,6,9,42,49	1	1	0	2	GAA,GAA	NA	NA	0.645647481056	0	4,5,18,11,13,18	1	1	0	9.30613026439	1	2	GA,GAA	GAA,GAA	0.125	0.351754516962	0	g.423361_423363AA>A	0
chr2_ref_v2	426956	0	TA,T	1	1	36,43,0,1	1	1	0	2	TA,TA	NA	NA	1.00066846377	0	26,31,6,3	1	1	0	4.15690846094	0	2	TA,TA	NA	NA	0.443584689769	0	NA	NA
chr2_ref_v2	429236	0	AT,A	1	1	70,45,6,1	1	1	0	2	AT,AT	NA	NA	0.776945268131	0	8,7,43,34	1	1	0	312.57377037	1	2	A,A	AT,A	0.25	0.197537307112	0	g.429237delT,g.429237delT	0,1
chr2_ref_v2	434269	0	CA,C	1	1	42,43,3,5	1	1	0	2	CA,CA	NA	NA	0.800582782344	0	17,24,7,15	1	1	0	7.06206961258	0	2	CA,CA	NA	NA	0.152763850376	0	NA	NA
chr2_ref_v2	436057	0	C,A	0	0	65,62,0,0	1	1	0	2	C,C	NA	NA	0.0	0	39,49,4,8	1	1	0	6.77210567301	0	2	C,C	C,A	0.25	0.0465200156349	0	NA	NA
chr2_ref_v2	444066	0	T,C	0	0	58,57,0,0	1	1	0	2	T,T	NA	NA	0.0	0	21,31,16,11	1	1	0	21.4667780812	1	2	T,C	T,T	0.25	0.144581228811	0	g.444066T>C	0
chr2_ref_v2	444675	0	GT,G	1	1	56,62,0,0	1	1	0	2	GT,GT	NA	NA	0.00948144522	0	35,26,19,12	1	1	0	24.5805111475	1	2	GT,G	GT,GT	0.25	0.258167915788	0	g.444676delT	0
chr2_ref_v2	447735	0	G,A	0	0	81,103,0,0	1	1	0	2	G,G	NA	NA	0.0	0	36,43,3,6	1	1	0	6.2533301592	0	2	G,G	G,A	0.25	0.226313126075	0	NA	NA
chr2_ref_v2	452243	0	GA,G	1	1	44,44,1,1	1	1	0	2	GA,GA	NA	NA	0.228458448371	0	18,18,14,14	1	1	0	21.0814462963	1	2	GA,G	GA,GA	0.25	0.0322051453	0	g.452244delA	0
chr2_ref_v2	452404	0	CT,C	1	1	17,16,1,3	1	1	0	2	CT,CT	NA	NA	1.18146908138	0	14,6,6,6	1	1	0	4.15103159877	0	2	CT,CT	NA	NA	0.550401918039	0	NA	NA
chr2_ref_v2	458465	0	G,T	0	0	53,70,0,0	1	1	0	2	G,G	NA	NA	0.0	0	41,59,3,7	1	1	0	4.91732398614	0	2	G,G	G,T	0.25	0.356674943939	0	NA	NA
chr2_ref_v2	464246	0	A,T	0	0	14,1,8,0	1	1	1	2	A,T	A,A	0.25	0.0851192288376	0	14,4,4,1	1	1	1	1.84850864692	0	2	A,T	A,A	0.5	0.182321556794	0	NA	NA
chr2_ref_v2	466459	0	GA,G	1	1	48,53,1,1	1	1	0	2	GA,GA	NA	NA	0.0101270261684	0	24,17,18,7	1	1	0	22.5289820235	1	2	GA,G	GA,GA	0.25	0.0759774979358	0	g.466460delA	0
chr2_ref_v2	477056	0	GTA,G	1	1	22,13,14,8	1	1	0	2	GTA,G	GTA,GTA	0.25	0.197348099636	0	17,11,13,13	1	1	0	1.49956493932	0	2	GTA,G	GTA,GTA	0.125	0.0972359772179	0	NA	NA
chr2_ref_v2	477475	0	AT,A	1	1	61,44,6,2	1	1	0	2	AT,AT	NA	NA	0.101113399661	0	46,43,4,9	1	1	0	4.12552921971	0	2	AT,AT	NA	NA	0.521445011541	0	NA	NA
chr2_ref_v2	479239	0	CAAA,C,CAA	1	1	18,20,2,2,20,9	1	1	0	2	CAAA,CAA	CAAA,C	0.125	0.59339168706	0	3,3,13,26,11,13	1	1	0	24.9554646049	1	2	C,CAA	CAAA,C	0.25	0.353624534591	0	g.479240_479242delAAA	0
chr2_ref_v2	485894	0	GT,G	1	1	43,34,3,7	1	1	0	2	GT,GT	NA	NA	0.787503244162	0	21,27,11,6	1	1	0	5.09320795634	0	2	GT,GT	NA	NA	0.820953654436	0	NA	NA
chr2_ref_v2	487015	0	TAA,T,TA	1	1	54,49,0,0,2,0	1	1	0	2	TAA,TAA	NA	NA	0.860484491423	0	4,3,22,21,26,15	1	1	0	309.389449311	1	2	T,TA	TAA,TA	0.125	0.0679693272425	0	g.487016_487017delAA,g.487016delA	0,0
chr2_ref_v2	491057	0	CT,C	1	1	45,38,2,6	1	1	0	2	CT,CT	NA	NA	0.31732235494	0	15,29,17,28	1	1	0	17.8926808224	1	2	CT,C	CT,CT	0.25	0.139526702933	0	g.491058delT	0
chr2_ref_v2	491183	0	C,CA	1	1	20,25,16,19	1	1	0	2	C,CA	C,C	0.125	0.0662018781421	0	18,26,15,21	1	1	0	0.503912318593	0	2	C,CA	CA,CA	0.125	0.0854856621221	0	NA	NA
chr2_ref_v2	492917	0	GAA,G	1	1	21,25,3,8	1	1	0	2	GAA,GAA	GAA,G	0.5	0.332133835023	0	16,2,15,14	1	1	0	9.81501774701	1	2	GAA,G	G,G	0.25	0.0339015516757	0	g.492918_492919delAA	0
chr2_ref_v2	494036	0	G,A	1	0	80,66,0,0	1	1	0	2	G,G	NA	NA	0.0	0	45,40,4,5	1	1	0	4.65385390296	0	2	G,G	G,A	0.25	0.299516530099	0	NA	NA
chr2_ref_v2	496043	0	T,C	1	0	79,63,0,0	1	1	0	2	T,T	NA	NA	0.0	0	43,29,3,5	1	1	0	4.59995395596	0	2	T,T	T,C	0.25	0.251314428281	0	NA	NA
chr2_ref_v2	504322	0	CCA,C	1	1	43,36,1,3	1	1	0	2	CCA,CCA	NA	NA	0.835492826238	0	60,28,9,5	1	1	0	5.50353680593	0	2	CCA,CCA	NA	NA	0.179869232015	0	NA	NA
chr2_ref_v2	505379	0	C,CA	1	1	20,14,3,7	1	1	0	2	C,C	C,CA	0.5	0.067182129042	0	24,20,5,6	1	1	0	0.586586634291	0	2	C,C	C,CA	0.5	0.140893614774	0	NA	NA
chr2_ref_v2	523846	0	G,A	0	0	66,71,0,0	1	1	0	2	G,G	NA	NA	0.0	0	31,48,5,5	1	1	0	5.44957460112	0	2	G,G	G,A	0.25	0.120952610418	0	NA	NA
chr2_ref_v2	526798	0	GA,G	1	1	30,41,5,13	1	1	0	2	GA,GA	GA,G	0.25	0.120906219128	0	17,29,12,24	1	1	0	4.57456228174	0	2	GA,GA	GA,G	0.5	0.0846834410203	0	NA	NA
chr2_ref_v2	526964	0	GA,G	1	1	50,47,0,0	1	1	0	2	GA,GA	NA	NA	0.000130953290135	0	43,21,22,9	1	1	0	24.7466380674	1	2	GA,G	GA,GA	0.25	0.214689871724	0	g.526965delA	0
chr2_ref_v2	537126	0	TA,T	1	1	60,69,1,0	1	1	0	2	TA,TA	NA	NA	0.00175939912609	0	30,16,22,17	1	1	0	35.4880550513	1	2	TA,T	TA,TA	0.125	0.0101443808108	0	g.537127delA	0
chr2_ref_v2	539193	0	GAA,G,GA	1	1	18,19,16,16,4,4	1	1	0	2	GAA,G	GAA,GAA	0.125	0.456671381711	0	18,14,3,3,17,18	1	1	0	11.5515951747	1	2	GAA,GAA	GAA,GA	0.5	0.187685523104	0	g.539193_539196>AA	1
chr2_ref_v2	554674	0	CA,C	1	1	41,82,3,1	1	1	0	2	CA,CA	NA	NA	0.129841191295	0	31,51,4,6	1	1	0	4.18011221902	0	2	CA,CA	NA	NA	0.0613100623353	0	NA	NA
chr2_ref_v2	556177	0	GAT,G	1	1	43,51,5,6	1	1	0	2	GAT,GAT	GAT,G	0.25	0.255799246418	0	35,32,2,5	1	1	0	0.79944324444	0	2	GAT,GAT	GAT,G	0.125	0.150421637935	0	NA	NA
chr2_ref_v2	559729	0	CAT,C	1	1	34,19,3,5	1	1	0	2	CAT,CAT	NA	NA	0.270406251919	0	6,25,2,2	1	1	0	6.45609658518	0	2	CAT,CAT	NA	NA	0.712882942076	0	NA	NA
chr2_ref_v2	559897	0	C,CA	1	1	65,31,0,1	1	1	0	2	C,C	NA	NA	0.657961250831	0	28,19,5,4	1	1	0	4.90676562928	0	2	C,C	C,CA	0.25	0.180369503489	0	NA	NA
chr2_ref_v2	562979	0	AT,A	1	1	40,24,6,2	1	1	0	2	AT,AT	NA	NA	0.0573648305028	0	24,16,23,5	1	1	0	9.05106659103	0	2	AT,AT	AT,A	0.25	0.134823753961	0	NA	NA
chr2_ref_v2	566591	0	C,G	0	0	66,70,1,0	1	1	0	2	C,C	NA	NA	0.00732604009207	0	39,56,2,6	1	1	0	4.24958248554	0	2	C,C	C,G	0.125	0.233614851182	0	NA	NA
chr2_ref_v2	571295	0	CA,C	1	1	13,32,0,3	1	1	0	2	CA,CA	NA	NA	1.6142292897	0	9,24,9,7	1	1	0	6.58995753692	0	2	CA,CA	NA	NA	0.853849743605	0	NA	NA
chr2_ref_v2	575997	0	TAAAA,T,TAAA	1	1	15,16,0,0,9,2	1	1	0	2	TAAAA,TAAAA	NA	NA	0.10734781272	0	2,5,25,22,14,10	1	1	0	29.225016194	1	2	T,TAAA	TAAAA,T	0.25	0.521624148801	0	g.575998_576001delAAAA,g.575998delA	0,0
chr2_ref_v2	581525	0	AT,A	1	1	47,36,3,2	1	1	0	2	AT,AT	NA	NA	1.2467757629	0	37,31,11,12	1	1	0	7.20955894474	0	2	AT,AT	NA	NA	0.614247726277	0	NA	NA
chr2_ref_v2	583342	0	C,T	1	0	52,58,0,0	1	1	0	2	C,C	NA	NA	0.0	0	50,60,4,7	1	1	0	4.45782388361	0	2	C,C	C,T	0.25	0.356674943939	0	NA	NA
chr2_ref_v2	586298	0	TA,T	1	1	38,33,2,2	1	1	0	2	TA,TA	NA	NA	0.854308804744	0	34,31,8,10	1	1	0	5.10767604448	0	2	TA,TA	NA	NA	0.432452534434	0	NA	NA
chr2_ref_v2	604880	0	CT,C	1	1	29,53,2,4	1	1	0	2	CT,CT	NA	NA	0.592883066859	0	31,29,13,10	1	1	0	8.16473721751	0	2	CT,CT	NA	NA	0.107287368727	0	NA	NA
chr2_ref_v2	615078	0	A,G	0	0	72,58,0,0	1	1	0	2	A,A	NA	NA	0.0	0	34,53,2,6	1	1	0	4.87469328488	0	2	A,A	A,G	0.125	0.321583624127	0	NA	NA
chr2_ref_v2	615951	0	GA,G	1	1	37,50,9,1	1	1	0	2	GA,GA	GA,G	0.125	0.17479802863	0	46,50,8,9	1	1	0	5.57401831131	0	2	GA,GA	GA,G	0.125	0.0530245897256	0	NA	NA
chr2_ref_v2	628525	0	GT,G	1	1	19,36,0,3	1	1	0	2	GT,GT	NA	NA	1.05841189165	0	9,15,14,22	1	1	0	19.0615185813	1	2	GT,G	GT,GT	0.25	0.0342624567223	0	g.628526delT	0
chr2_ref_v2	628865	0	C,CAT,CATAT	1	1	0,2,5,7,31,17	1	1	0	2	CATAT,CATAT	CAT,CATAT	0.25	0.485218801069	0	1,1,4,5,30,25	1	1	0	1.386971309	0	2	CATAT,CATAT	NA	NA	0.167692986285	0	NA	NA
chr2_ref_v2	642960	0	C,CA	1	1	39,28,1,0	1	1	0	2	C,C	NA	NA	0.298305678754	0	32,31,9,10	1	1	0	8.78753739547	0	2	C,C	C,CA	0.5	0.0770105528944	0	NA	NA
chr2_ref_v2	642972	0	G,A	1	0	47,37,3,0	1	1	0	2	G,G	G,A	0.125	0.336472236621	0	32,35,24,23	1	1	0	25.3812045823	1	2	G,A	G,G	0.125	0.1032305894	0	g.642972G>A	0
chr2_ref_v2	646078	0	CAT,C,CATAT	1	1	6,9,6,9,0,3	1	1	0	2	CAT,C	CAT,CATAT	0.25	0.279105555693	0	12,21,6,2,5,8	1	1	0	2.45326866613	0	2	CAT,CAT	CAT,CATAT	0.5	0.274508723172	0	NA	NA
chr2_ref_v2	647557	0	AT,A	1	1	69,35,2,2	1	1	0	2	AT,AT	NA	NA	0.582464329883	0	32,22,35,22	1	1	0	37.9231439762	1	2	AT,A	AT,AT	0.125	0.0611178120698	0	g.647558delT	0
chr2_ref_v2	653006	0	CA,C	1	1	36,44,2,1	1	1	0	2	CA,CA	NA	NA	0.607782137868	0	39,86,5,9	1	1	0	4.42637007882	0	2	CA,CA	NA	NA	0.787014406957	0	NA	NA
chr2_ref_v2	657655	0	AT,A	1	1	80,74,0,0	1	1	0	2	AT,AT	NA	NA	0.000827305348188	0	87,67,8,12	1	1	0	10.3237756761	1	2	AT,AT	AT,A	0.25	0.118147458431	1	NA	NA
chr2_ref_v2	664973	0	G,A	0	0	70,64,0,0	1	1	0	2	G,G	NA	NA	0.0	0	69,81,9,4	1	1	0	5.82566543492	0	2	G,G	G,A	0.125	0.262364264467	0	NA	NA
chr2_ref_v2	670330	0	T,C	1	0	74,55,0,0	1	1	0	2	T,T	NA	NA	0.0	0	40,34,30,31	1	1	0	51.0006719412	1	2	T,C	T,T	0.125	0.05812319925	0	g.670330T>C	0
chr2_ref_v2	680306	0	TA,T	1	1	48,44,4,0	1	1	0	2	TA,TA	NA	NA	0.236718456477	0	53,58,11,4	1	1	0	2.32533503069	0	2	TA,TA	NA	NA	0.59923799948	0	NA	NA
chr2_ref_v2	680631	0	GA,G	1	1	59,55,2,0	1	1	0	2	GA,GA	NA	NA	0.0818549741788	0	49,50,7,8	1	1	0	5.93510646377	0	2	GA,GA	GA,G	0.125	0.208959391346	0	NA	NA
chr2_ref_v2	681046	0	GA,G	1	1	47,62,0,0	1	1	0	2	GA,GA	NA	NA	0.00277758136344	0	33,43,30,25	1	1	0	41.9692273221	1	2	GA,G	GA,GA	0.125	0.0961216599523	0	g.681047delA	0
chr2_ref_v2	681956	0	CA,C	1	1	24,40,7,3	1	1	0	2	CA,CA	NA	NA	0.293671057899	0	30,45,18,25	1	1	0	11.2881229193	1	2	CA,CA	NA	NA	0.0865222348731	0	NA	NA
chr2_ref_v2	684805	0	AT,A	1	1	32,22,3,1	1	1	0	2	AT,AT	NA	NA	1.34897260075	0	43,48,20,15	1	1	0	9.8600691808	1	2	AT,AT	NA	NA	0.738477432612	0	NA	NA
chr2_ref_v2	687931	0	C,T	0	0	70,65,0,0	1	1	0	2	C,C	NA	NA	0.0	0	67,62,5,7	1	1	0	4.98504120465	0	2	C,C	C,T	0.125	0.333144446529	0	NA	NA
chr2_ref_v2	694578	0	T,TA,TAA	1	1	2,2,5,10,19,19	1	1	0	2	TAA,TAA	T,TAA	0.125	0.291065855425	0	2,16,18,30,16,38	1	1	0	5.51733009822	0	2	TAA,TAA	T,TAA	0.25	0.329754886029	0	NA	NA
chr2_ref_v2	694744	0	TA,T	1	1	89,52,0,0	1	1	0	2	TA,TA	NA	NA	0.699881524271	0	49,31,51,18	1	1	0	315.820178151	1	2	TA,T	TA,TA	0.125	0.0840591095336	0	g.694745delA	0
chr2_ref_v2	698042	0	GAAAA,G,GAA,GAAA	1	1	7,7,0,0,6,3,19,10	1	1	0	2	GAAAA,GAAA	GAAA,GAAA	0.25	0.253220195827	0	2,1,23,21,9,7,7,1	1	1	0	30.2561414608	1	2	G,GAAA	G,G	0.25	0.920694012467	0	g.698043_698046delAAAA	0
chr2_ref_v2	700135	0	AT,A	1	1	11,26,2,5	1	1	0	2	AT,AT	NA	NA	0.611094061104	0	12,40,1,29	1	1	0	8.06947112622	0	2	AT,AT	NA	NA	0.492663655407	0	NA	NA
chr2_ref_v2	700301	0	C,CATATATATATATAT	1	1	5,3,1,3	1	0	1	2	NA	NA	NA	NA	0	1,1,1,1	1	0	1	0.557818287434	0	2	NA	NA	NA	NA	0	NA	NA
chr2_ref_v2	701972	0	C,CAT	1	1	3,6,0,1	1	0	1	2	NA	NA	NA	NA	0	4,2,4,5	1	0	1	2.50914120933	0	2	NA	NA	NA	NA	0	NA	NA
chr2_ref_v2	704404	0	TAA,T,TA	1	1	44,40,1,0,10,8	1	1	0	2	TAA,TAA	NA	NA	0.28672795625	0	3,12,27,33,13,19	1	1	0	311.524657654	1	2	TAA,T	T,TA	0.5	0.170622224782	0	g.704405_704406delAA	0
chr2_ref_v2	711352	0	AT,A	1	1	59,54,1,1	1	1	0	2	AT,AT	NA	NA	1.35860843001	0	62,48,11,12	1	1	0	11.7068144284	1	2	AT,AT	NA	NA	0.162744149134	0	NA	NA
chr2_ref_v2	720604	0	CT,C	1	1	40,59,5,5	1	1	0	2	CT,CT	CT,C	0.125	0.314890870155	0	68,80,16,14	1	1	0	2.569582287	0	2	CT,CT	NA	NA	0.193772891372	0	NA	NA
chr2_ref_v2	721228	0	GAA,G,GA	1	1	36,37,3,2,5,5	1	1	0	2	GAA,GAA	GAA,G	0.125	0.495888629899	0	1,1,30,35,28,31	1	1	0	309.288753203	1	2	G,GA	GA,GA	0.25	1.06532209288	0	g.721229_721230delAA,g.721229delA	0,0
chr2_ref_v2	723083	0	C,A	0	0	65,52,0,0	1	1	0	2	C,C	NA	NA	0.0	0	91,67,9,5	1	1	0	5.21041350331	0	2	C,C	C,A	0.125	0.284512497691	0	NA	NA
chr2_ref_v2	723626	0	CA,C	1	1	30,39,1,2	1	1	0	2	CA,CA	NA	NA	2.08158051344	0	30,30,5,14	1	1	0	8.0001935194	0	2	CA,CA	NA	NA	1.09252290154	0	NA	NA
chr2_ref_v2	732486	0	AT,A	1	1	40,49,2,2	1	1	0	2	AT,AT	NA	NA	0.426709800474	0	22,31,28,29	1	1	0	32.7954343303	1	2	AT,A	AT,AT	0.125	0.0424256790577	0	g.732487delT	0
chr2_ref_v2	737755	0	CT,C	1	1	70,43,2,1	1	1	0	2	CT,CT	NA	NA	0.0730443444967	0	44,33,41,44	1	1	0	63.6985854916	1	2	CT,C	NA	NA	0.0554162277485	0	g.737756delT	0
chr2_ref_v2	738432	0	CA,C	1	1	50,67,3,1	1	1	0	2	CA,CA	NA	NA	0.17985161187	0	40,40,33,35	1	1	0	46.235294457	1	2	CA,C	CA,CA	0.125	0.0986579089548	0	g.738433delA	0
chr2_ref_v2	739278	0	T,G	1	0	23,23,33,27	1	1	0	2	T,G	G,G	0.125	0.0143887374521	0	81,77,0,0	1	1	0	308.323882674	1	2	T,T	NA	NA	0.0	0	g.739277_739279G>T	1
chr2_ref_v2	744681	0	GT,G	1	1	46,47,1,1	1	1	0	2	GT,GT	NA	NA	1.16382010446	0	63,76,11,9	1	1	0	7.38032926866	0	2	GT,GT	NA	NA	0.536499658847	0	NA	NA
chr2_ref_v2	746325	0	CATCTGCA,C	1	0	0,2,64,51	1	1	0	2	C,C	NA	NA	0.422706914543	0	0,0,69,69	1	1	0	1.20106512043	0	2	C,C	NA	NA	0.0	0	NA	NA
chr2_ref_v2	751179	0	CAA,C,CA	1	1	17,28,3,0,18,8	1	1	0	2	CAA,CAA	CAA,CA	0.5	0.136907229205	0	10,17,21,26,32,14	1	1	0	25.0967629144	1	2	CAA,CA	C,CA	0.25	0.271333493936	0	g.751180delA	0
chr2_ref_v2	752275	0	G,T	0	0	30,55,12,0	1	1	0	2	G,G	G,T	0.25	0.0711515912494	0	46,83,3,0	1	1	0	2.04418729085	0	2	G,G	NA	NA	0.716136698785	0	NA	NA
chr2_ref_v2	757125	0	AAT,A	1	1	41,43,6,2	1	1	0	2	AAT,AAT	AAT,A	0.125	0.00406180315187	0	41,37,13,10	1	1	0	4.63588641008	0	2	AAT,AAT	AAT,A	0.25	0.314907475822	0	NA	NA
chr2_ref_v2	760249	0	C,CA	1	1	63,67,0,0	1	1	0	2	C,C	NA	NA	0.00232031118721	0	54,72,4,11	1	1	0	8.30993545473	0	2	C,C	C,CA	0.25	0.203348640337	0	NA	NA
chr2_ref_v2	762441	0	G,GAACAAGATGAAGAAAATA	0	0	0,2,10,20	1	1	0	2	GAACAAGATGAAGAAAATA,GAACAAGATGAAGAAAATA	G,GAACAAGATGAAGAAAATA	0.25	0.356674943939	0	0,0,24,12	1	1	0	5.14543610676	0	2	GAACAAGATGAAGAAAATA,GAACAAGATGAAGAAAATA	NA	NA	0.0	0	NA	NA
chr2_ref_v2	767759	0	GA,G	1	1	33,51,5,3	1	1	0	2	GA,GA	NA	NA	0.329298545986	0	27,36,27,30	1	1	0	21.1892437243	1	2	GA,GA	GA,G	0.5	0.0603555584557	0	NA	NA
chr2_ref_v2	773668	0	CA,C	1	1	43,49,3,2	1	1	0	2	CA,CA	CA,C	0.125	0.574229610324	0	34,68,26,58	1	1	0	51.8603624349	1	2	CA,C	CA,CA	0.25	0.08936355914	0	g.773669delA	0
chr2_ref_v2	774634	0	CA,C	1	1	8,10,8,4	1	1	0	2	CA,CA	CA,C	0.25	0.15539330684	0	29,33,15,6	1	1	0	1.51965973763	0	2	CA,CA	NA	NA	1.12218824159	0	NA	NA
chr2_ref_v2	776336	0	CT,C	1	1	68,48,0,0	1	1	0	2	CT,CT	NA	NA	0.00277758136344	0	52,48,51,23	1	1	0	65.5727035066	1	2	CT,C	CT,CT	0.125	0.0738265976824	0	g.776337delT	0
chr2_ref_v2	777871	0	ATTT,A,AT,ATT	1	1	1,0,1,0,7,6,33,14	1	1	0	2	ATT,ATT	NA	NA	0.929566343704	0	9,5,16,19,40,35,8,10	1	1	0	20.4090777166	1	2	AT,AT	ATTT,AT	0.25	0.903961319332	0	g.777871_777874T>,g.777871_777874T>	0,1
chr2_ref_v2	784678	0	CT,C	1	1	32,19,7,3	1	1	0	2	CT,CT	NA	NA	0.375523455033	0	32,25,44,45	1	1	0	25.5181557425	1	2	CT,C	CT,CT	0.25	0.0830374680535	0	g.784679delT	0
chr2_ref_v2	784789	0	GA,G	1	1	37,64,5,8	1	1	0	2	GA,GA	NA	NA	0.0280944482026	0	47,43,42,30	1	1	0	22.3205782654	1	2	GA,GA	GA,G	0.5	0.0627045343015	0	NA	NA
chr2_ref_v2	785315	0	C,T	0	0	81,70,0,0	1	1	0	2	C,C	NA	NA	0.0	0	83,95,10,7	1	1	0	7.3554025293	0	2	C,C	C,T	0.125	0.359479994866	1	NA	NA
chr2_ref_v2	785819	0	AT,A	1	1	41,23,0,2	1	1	0	2	AT,AT	NA	NA	1.03819408351	0	75,48,9,8	1	1	0	3.757048573	0	2	AT,AT	NA	NA	1.12740803375	0	NA	NA
chr2_ref_v2	794784	0	G,GT	1	1	64,57,0,0	1	1	0	2	G,G	NA	NA	0.000170162556346	0	84,58,7,10	1	1	0	7.25780978785	0	2	G,G	G,GT	0.25	0.175301444625	1	NA	NA
chr2_ref_v2	796510	0	CT,C	1	1	51,55,5,4	1	1	0	2	CT,CT	NA	NA	0.444137805599	0	75,84,8,21	1	1	0	5.55981572124	0	2	CT,CT	NA	NA	0.850045394668	0	NA	NA
chr2_ref_v2	796586	0	TA,T	1	1	46,55,2,1	1	1	0	2	TA,TA	NA	NA	1.494431517	0	44,45,39,39	1	1	0	51.8050808528	1	2	TA,TA	TA,T	0.5	0.0285114739702	0	NA	NA
chr2_ref_v2	799084	0	C,A	0	0	54,57,0,0	1	1	0	2	C,C	NA	NA	0.0	0	61,93,4,10	1	1	0	5.83276093102	0	2	C,C	C,A	0.125	0.310154928304	0	NA	NA
chr2_ref_v2	809433	0	GAA,G	1	1	4,7,0,0	1	0	1	2	NA	NA	NA	NA	0	6,22,1,10	1	1	1	2.73992663151	0	2	GAA,G	GAA,GAA	0.5	0.164303051291	0	NA	NA
chr2_ref_v2	809449	0	CT,C	1	1	1,13,0,1	1	0	1	2	NA	NA	NA	NA	0	2,12,0,21	1	1	1	15.8913338438	0	2	CT,C	CT,CT	0.125	0.0715909551222	0	NA	NA
chr3_ref_v2	1064	1	C,T	0	0	0,0,0,0	0	0	1	2	NA	NA	NA	NA	0	0,0,1,0	0	0	1	0.0	0	2	NA	NA	NA	NA	0	NA	NA
chr3_ref_v2	1068	1	T,C	1	0	0,0,0,0	0	0	1	2	NA	NA	NA	NA	0	0,0,1,0	0	0	1	0.0	0	2	NA	NA	NA	NA	0	NA	NA
chr3_ref_v2	1069	1	C,T	1	0	0,0,0,0	0	0	1	2	NA	NA	NA	NA	0	0,0,1,0	0	0	1	0.0	0	2	NA	NA	NA	NA	0	NA	NA
chr3_ref_v2	1076	1	A,T	1	0	0,0,0,0	0	0	1	2	NA	NA	NA	NA	0	0,0,1,0	0	0	1	0.0	0	2	NA	NA	NA	NA	0	NA	NA
chr3_ref_v2	1077	1	A,T	1	0	0,0,0,0	0	0	1	2	NA	NA	NA	NA	0	0,0,1,0	0	0	1	0.0	0	2	NA	NA	NA	NA	0	NA	NA
chr3_ref_v2	1080	1	A,C	1	0	0,0,0,0	0	0	1	2	NA	NA	NA	NA	0	0,0,1,0	0	0	1	0.0	0	2	NA	NA	NA	NA	0	NA	NA
chr3_ref_v2	1081	1	T,G	1	0	0,0,0,0	0	0	1	2	NA	NA	NA	NA	0	0,0,1,0	0	0	1	0.0	0	2	NA	NA	NA	NA	0	NA	NA
chr3_ref_v2	1083	1	C,A	0	0	0,0,0,0	0	0	1	2	NA	NA	NA	NA	0	0,0,1,0	0	0	1	0.0	0	2	NA	NA	NA	NA	0	NA	NA
chr3_ref_v2	1091	1	C,CTTTG	1	0	0,0,0,0	0	0	1	2	NA	NA	NA	NA	0	0,0,2,0	0	0	1	0.0	0	2	NA	NA	NA	NA	0	NA	NA
chr3_ref_v2	1094	1	T,TA	0	0	0,0,0,0	0	0	1	2	NA	NA	NA	NA	0	0,0,5,0	0	0	1	0.0	0	2	NA	NA	NA	NA	0	NA	NA
chr3_ref_v2	1095	1	C,G	0	0	0,0,0,0	0	0	1	2	NA	NA	NA	NA	0	0,0,5,0	0	0	1	0.0	0	2	NA	NA	NA	NA	0	NA	NA
chr3_ref_v2	1097	0	ATTGC,A	0	0	0,0,0,0	0	0	1	2	NA	NA	NA	NA	0	0,0,4,0	0	0	1	0.0	0	2	NA	NA	NA	NA	0	NA	NA
chr3_ref_v2	1105	0	T,TGAG	0	0	0,0,0,0	0	0	1	2	NA	NA	NA	NA	0	0,0,5,0	0	0	1	0.0	0	2	NA	NA	NA	NA	0	NA	NA
chr3_ref_v2	1106	0	CTAT,C	1	1	0,0,0,0	0	0	1	2	NA	NA	NA	NA	0	0,0,5,0	0	0	1	0.0	0	2	NA	NA	NA	NA	0	NA	NA
chr3_ref_v2	1112	0	C,T	1	0	0,0,0,0	0	0	1	2	NA	NA	NA	NA	0	0,0,6,0	0	0	1	0.0	0	2	NA	NA	NA	NA	0	NA	NA
chr3_ref_v2	1129	0	C,T	0	0	0,0,2,0	0	0	1	2	NA	NA	NA	NA	0	0,0,8,0	0	0	1	0.0	0	2	NA	NA	NA	NA	0	NA	NA
chr3_ref_v2	1151	0	A,T	0	0	0,0,5,0	0	0	1	2	NA	NA	NA	NA	0	0,0,13,0	0	0	1	0.0	0	2	NA	NA	NA	NA	0	NA	NA
chr3_ref_v2	1154	0	T,TTTCTTGAACGGA	0	0	0,0,5,0	0	0	1	2	NA	NA	NA	NA	0	0,0,13,0	0	0	1	0.0	0	2	NA	NA	NA	NA	0	NA	NA
chr3_ref_v2	1157	0	C,A	0	0	0,0,11,0	0	0	1	2	NA	NA	NA	NA	0	0,0,20,0	0	1	1	0.0	0	2	A,A	NA	NA	0.0487901641694	0	NA	NA
chr3_ref_v2	1203	1	G,GTTTAGACAAAGAAAAC	1	0	0,0,27,0	0	1	1	2	NA	NA	NA	NA	0	0,0,21,0	0	1	1	0.0	0	2	NA	NA	NA	NA	0	NA	NA
chr3_ref_v2	1223	1	A,T	0	0	0,1,50,0	1	1	1	2	NA	NA	NA	NA	0	0,0,32,1	1	1	1	0.424843264777	0	2	NA	NA	NA	NA	0	NA	NA
chr3_ref_v2	1240	1	A,G	0	0	0,1,57,0	1	1	0	2	NA	NA	NA	NA	0	0,0,37,1	1	1	1	0.421291285388	0	2	NA	NA	NA	NA	0	NA	NA
chr3_ref_v2	1243	1	C,CCATAGTTTCTATGTGCAAAAGCATTACCTATGTAATTCTTACA	0	0	0,1,58,0	1	1	0	2	NA	NA	NA	NA	0	0,0,37,1	1	1	1	0.426568361022	0	2	NA	NA	NA	NA	0	NA	NA
chr3_ref_v2	4025	1	G,A	0	0	0,0,84,102	1	1	0	2	NA	NA	NA	NA	0	0,0,96,116	1	1	0	0.393509953983	0	2	NA	NA	NA	NA	0	NA	NA
chr3_ref_v2	4125	1	AT,A	1	1	56,54,1,2	1	1	0	2	NA	NA	NA	NA	0	86,75,12,14	1	1	0	8.66557115469	0	2	NA	NA	NA	NA	0	NA	NA
chr3_ref_v2	4521	0	G,A	0	0	0,0,0,0	0	0	1	2	NA	NA	NA	NA	0	0,0,0,4	0	0	1	0.0	0	2	NA	NA	NA	NA	0	NA	NA
chr3_ref_v2	4586	0	C,CAATATTCT	0	0	0,0,0,0	0	0	1	2	NA	NA	NA	NA	0	0,0,0,2	0	0	1	0.0	0	2	NA	NA	NA	NA	0	NA	NA
chr3_ref_v2	5856	0	C,T	0	0	0,0,0,0	0	0	1	2	NA	NA	NA	NA	0	0,0,2,0	0	0	1	0.0	0	2	NA	NA	NA	NA	0	NA	NA
chr3_ref_v2	6097	0	GTGACGTTGAGTTTTTAC,G	0	0	0,0,2,3	1	0	1	2	NA	NA	NA	NA	0	0,0,5,6	1	0	1	0.352707741057	0	2	NA	NA	NA	NA	0	NA	NA
chr3_ref_v2	6291	0	C,CTT	1	1	0,0,0,2	0	0	1	2	NA	NA	NA	NA	0	0,0,1,1	1	0	1	0.0	0	2	NA	NA	NA	NA	0	NA	NA
chr3_ref_v2	6389	0	A,G	1	0	0,0,1,1	1	0	1	2	NA	NA	NA	NA	0	0,0,0,1	0	0	1	0.0	0	2	NA	NA	NA	NA	0	NA	NA
chr3_ref_v2	10801	0	C,T	0	0	0,1,0,0	0	0	1	2	NA	NA	NA	NA	0	0,0,1,0	0	0	1	0.0	0	2	NA	NA	NA	NA	0	NA	NA
chr3_ref_v2	24132	0	C,T	0	0	64,57,0,0	1	1	0	2	C,C	NA	NA	0.0	0	43,67,26,32	1	1	0	42.1554255286	1	2	C,T	C,C	0.25	0.12921173148	0	g.24132C>T	0
chr3_ref_v2	27477	0	TAAAAA,T,TAA,TAAA	1	1	3,1,0,1,0,10,0,7	1	1	0	2	TAA,TAAA	TAAAAA,TAAA	0.25	0.401712360887	0	5,11,12,9,0,10,0,6	1	1	0	6.67016431645	0	2	T,TAAA	TAAAAA,T	0.5	0.990180744442	1	NA	NA
chr3_ref_v2	29265	0	TTTTGTTTATTTA,T	1	0	0,0,45,67	1	1	0	2	T,T	NA	NA	0.0	0	1,1,65,65	1	1	0	1.71243834157	0	2	T,T	NA	NA	0.0152674721308	0	NA	NA
chr3_ref_v2	30601	0	CT,C	1	1	58,56,3,2	1	1	0	2	CT,CT	NA	NA	0.451128327822	0	83,69,12,8	1	1	0	3.53118241105	0	2	CT,CT	NA	NA	0.625906246563	0	NA	NA
chr3_ref_v2	40708	0	C,CAAAAAAAAAAAAAAA	1	1	8,12,72,17	1	1	0	2	C,CAAAAAAAAAAAAAAA	CAAAAAAAAAAAAAAA,CAAAAAAAAAAAAAAA	0.5	0.39429180751	1	7,18,71,29	1	1	0	1.80433727721	0	2	CAAAAAAAAAAAAAAA,CAAAAAAAAAAAAAAA	C,CAAAAAAAAAAAAAAA	0.5	0.287682072452	1	NA	NA
chr3_ref_v2	41396	0	T,TCCAAATGCTACGCAG	1	0	0,0,29,23	1	1	0	2	TCCAAATGCTACGCAG,TCCAAATGCTACGCAG	NA	NA	0.0	0	0,0,22,38	1	1	0	2.79490507807	0	2	TCCAAATGCTACGCAG,TCCAAATGCTACGCAG	NA	NA	0.0	0	NA	NA
chr3_ref_v2	41830	0	CAAAAAAA,C,CA	1	1	5,16,5,0,14,3	1	1	0	2	CAAAAAAA,CA	NA	NA	0.21279462458	0	4,5,33,10,13,5	1	1	0	14.6448256028	1	2	C,CA	CAAAAAAA,CA	0.25	0.0544643235616	0	g.41831_41837delAAAAAAA	0
chr3_ref_v2	43436	0	C,CTA	1	1	64,58,0,0	1	1	0	2	C,C	NA	NA	0.00309082384549	0	59,33,42,20	1	1	0	54.445718286	1	2	C,CTA	C,C	0.125	0.0620380412278	0	g.43436_43437insTA	0
chr3_ref_v2	44368	0	GA,G,GAAA	1	1	4,6,4,9,6,5	1	1	0	2	GA,GAAA	GA,G	0.5	0.47990585635	0	15,12,20,18,5,7	1	1	0	3.36637549617	0	2	GA,GA	GA,GAAA	0.25	0.402617482571	0	NA	NA
chr3_ref_v2	48532	0	G,GTCAGCTTCGGCTTCGGCGTCAGCT	0	0	0,0,38,34	1	1	0	2	GTCAGCTTCGGCTTCGGCGTCAGCT,GTCAGCTTCGGCTTCGGCGTCAGCT	NA	NA	0.0	0	1,0,80,27	1	1	0	5.61046778065	0	2	GTCAGCTTCGGCTTCGGCGTCAGCT,GTCAGCTTCGGCTTCGGCGTCAGCT	NA	NA	0.00930239266231	0	NA	NA
chr3_ref_v2	49770	0	G,A	0	0	69,77,0,0	1	1	0	2	G,G	NA	NA	0.0	0	69,58,7,7	1	1	0	6.52565490639	0	2	G,G	G,A	0.25	0.259219607788	0	NA	NA
chr3_ref_v2	50148	0	A,AATAT,AATATAT	1	1	0,1,4,8,4,5	1	1	0	2	AATAT,AATATAT	A,AATAT	0.125	0.0350316232141	0	1,1,2,7,6,6	1	1	0	0.739482318097	0	2	AATATAT,AATATAT	AATAT,AATATAT	0.5	0.156628041943	0	NA	NA
chr3_ref_v2	50415	0	GA,G	1	1	46,40,3,1	1	1	0	2	GA,GA	NA	NA	1.04597622396	0	64,31,13,1	1	1	0	4.2908059369	0	2	GA,GA	NA	NA	1.06325658442	0	NA	NA
chr3_ref_v2	50427	0	A,T	1	0	31,25,25,20	1	1	0	2	A,T	A,A	0.125	0.0326252273161	0	43,22,38,13	1	1	0	1.60518375594	0	2	A,T	A,A	0.125	0.00875279110959	0	NA	NA
chr3_ref_v2	52228	0	TTA,T	1	1	22,24,31,27	1	1	0	2	TTA,T	T,T	0.125	0.111298734395	0	25,28,29,11	1	1	0	1.6980687538	0	2	TTA,T	TTA,TTA	0.25	0.0218679066808	0	NA	NA
chr3_ref_v2	54752	0	CA,C	1	1	30,32,5,4	1	1	0	2	CA,CA	NA	NA	0.367282875242	0	33,25,42,25	1	1	0	19.8834707246	1	2	CA,CA	CA,C	0.5	0.0532925724096	0	NA	NA
chr3_ref_v2	56661	0	G,GA	1	1	46,79,0,1	1	1	0	2	G,G	NA	NA	0.306502584876	0	48,84,7,11	1	1	0	8.48223437365	0	2	G,G	G,GA	0.25	0.17657244026	0	NA	NA
chr3_ref_v2	56883	0	TAAA,T	1	1	18,26,0,0	1	1	0	2	TAAA,TAAA	NA	NA	0.0	0	19,22,7,16	1	1	0	12.9221753612	1	2	TAAA,T	TAAA,TAAA	0.25	0.0672522270092	0	g.56884_56886delAAA	0
chr3_ref_v2	56899	0	CA,C,AA	1	1	6,19,0,0,7,12	1	1	0	2	CA,AA	CA,CA	0.125	0.976173793409	0	8,17,7,15,6,10	1	1	0	11.7590708073	1	2	CA,AA	CA,CA	0.5	0.357680748428	0	NA	NA
chr3_ref_v2	57049	0	CAA,C,CA	1	1	3,4,1,3,5,5	1	1	0	2	CAA,CA	C,CA	0.125	0.126113087751	0	9,3,10,14,7,3	1	1	0	5.02897067398	0	2	CAA,C	C,C	0.125	0.436925260735	0	NA	NA
chr3_ref_v2	62576	0	C,CATAT	1	1	27,27,1,0	1	1	0	2	C,C	NA	NA	0.0183491386682	0	23,19,22,14	1	1	0	22.6207206357	1	2	C,CATAT	C,C	0.125	0.0971637484536	0	g.62576_62577insATAT	0
chr3_ref_v2	76143	0	A,AT	1	1	2,2,55,52	1	1	0	2	AT,AT	NA	NA	0.269196712206	0	5,4,73,66	1	1	0	1.04552922235	0	2	AT,AT	NA	NA	0.571805139189	0	NA	NA
chr3_ref_v2	76181	0	G,A	0	0	0,0,86,67	1	1	0	2	A,A	NA	NA	0.0	0	0,0,91,83	1	1	0	0.785602708452	0	2	A,A	NA	NA	0.0	0	NA	NA
chr3_ref_v2	77229	0	G,A	0	0	0,1,78,63	1	1	0	2	A,A	NA	NA	0.00706716722309	0	8,3,70,56	1	1	0	5.46286038455	0	2	A,A	G,A	0.125	0.269663566949	0	NA	NA
chr3_ref_v2	77262	0	GA,G	1	1	57,53,4,3	1	1	0	2	GA,GA	NA	NA	0.73249350556	0	39,24,23,20	1	1	0	18.0444671842	1	2	GA,GA	GA,G	0.25	0.109564087202	0	NA	NA
chr3_ref_v2	78361	0	CT,C	1	1	30,48,6,2	1	1	0	2	CT,CT	CT,C	0.125	0.0608537692807	0	39,71,6,6	1	1	0	1.18395145926	0	2	CT,CT	NA	NA	0.0501294993989	0	NA	NA
chr3_ref_v2	84302	1	G,A	0	0	0,0,0,0	0	0	1	2	NA	NA	NA	NA	0	0,0,0,4	0	0	1	0.0	0	2	NA	NA	NA	NA	0	NA	NA
chr3_ref_v2	84910	1	T,C	1	0	0,13,0,5	1	0	1	2	NA	NA	NA	NA	0	0,35,0,4	1	1	1	2.21142674722	0	2	NA	NA	NA	NA	0	NA	NA
chr3_ref_v2	91089	0	TA,T	1	1	45,7,0,0	1	1	0	2	TA,TA	NA	NA	1.69546960555	0	47,20,12,5	1	1	0	7.75131294127	0	2	TA,TA	NA	NA	0.901713512365	0	NA	NA
chr3_ref_v2	100221	0	CT,C	1	1	19,13,0,2	1	1	0	2	CT,CT	NA	NA	1.58838947202	0	19,10,9,18	1	1	0	10.2430790689	1	2	CT,CT	NA	NA	0.220354502584	0	NA	NA
chr3_ref_v2	106244	0	GA,G	1	1	59,45,9,4	1	1	0	2	GA,GA	NA	NA	0.516814609213	0	7,15,63,59	1	1	0	312.729971841	1	2	G,G	GA,G	0.25	0.169132018947	0	g.106245delA,g.106245delA	0,1
chr3_ref_v2	107239	0	C,CAT	1	1	68,66,0,0	1	1	0	2	C,C	NA	NA	0.00815157012304	0	35,43,21,15	1	1	0	27.9458595434	1	2	C,CAT	C,C	0.25	0.155272858905	0	g.107239_107240insAT	0
chr3_ref_v2	110122	0	GA,G	1	1	66,73,0,2	1	1	0	2	GA,GA	NA	NA	0.410269620136	0	36,43,29,34	1	1	0	46.9853963406	1	2	GA,G	GA,GA	0.125	0.0510889949053	0	g.110123delA	0
chr3_ref_v2	126149	0	CT,C	1	1	43,38,6,2	1	1	0	2	CT,CT	NA	NA	0.752380680526	0	33,22,26,18	1	1	0	15.1381039952	1	2	CT,CT	CT,C	0.25	0.0374019424829	0	NA	NA
chr3_ref_v2	126473	0	AT,A	1	1	59,37,7,4	1	1	0	2	AT,AT	NA	NA	0.144376207492	0	31,32,51,36	1	1	0	31.6053073683	1	2	AT,A	AT,AT	0.125	0.00258383533082	0	g.126474delT	0
chr3_ref_v2	126763	0	CA,C	1	1	63,74,0,1	1	1	0	2	CA,CA	NA	NA	0.00220868589092	0	41,59,7,15	1	1	0	14.9527366422	1	2	CA,CA	CA,C	0.25	0.152351965224	0	NA	NA
chr3_ref_v2	127814	0	C,T	1	0	57,72,0,0	1	1	0	2	C,C	NA	NA	0.0	0	68,83,9,8	1	1	0	6.96111278124	0	2	C,C	C,T	0.25	0.238156343703	1	NA	NA
chr3_ref_v2	128834	0	TAA,T	1	1	60,52,0,0	1	1	0	2	TAA,TAA	NA	NA	0.0	0	26,38,17,36	1	1	0	48.2317837387	1	2	TAA,T	TAA,TAA	0.125	0.0627232584734	0	g.128835_128836delAA	0
chr3_ref_v2	128859	0	TAA,T,TA	1	1	31,41,0,0,2,7	1	1	0	2	TAA,TAA	NA	NA	0.0573648305028	0	11,8,18,28,16,23	1	1	0	309.339700581	1	2	TAA,T	T,TA	0.5	0.490694583765	0	g.128860_128861delAA	0
chr3_ref_v2	141010	0	GAA,G	1	1	52,46,1,0	1	1	0	2	GAA,GAA	NA	NA	0.010152371464	0	32,28,13,28	1	1	0	34.204533773	1	2	GAA,G	GAA,GAA	0.125	0.129458067237	0	g.141011_141012delAA	0
chr3_ref_v2	145464	0	G,A	0	0	68,85,0,0	1	1	0	2	G,G	NA	NA	0.0	0	61,59,5,8	1	1	0	6.68920709602	0	2	G,G	G,A	0.25	0.276632236265	0	NA	NA
chr3_ref_v2	154314	0	A,AT	1	1	44,39,1,0	1	1	0	2	A,A	NA	NA	0.51245366716	0	27,38,14,16	1	1	0	18.2166756187	1	2	A,AT	A,A	0.25	0.0802227036811	0	g.154314_154315insT	0
chr3_ref_v2	173208	0	CT,C	1	1	74,93,0,1	1	1	0	2	CT,CT	NA	NA	0.00319258562307	0	34,32,36,27	1	1	0	313.126403634	1	2	CT,C	NA	NA	0.0669334874877	0	g.173209delT	0
chr3_ref_v2	175448	0	A,G	0	0	87,84,0,0	1	1	0	2	A,A	NA	NA	0.0	0	80,81,4,11	1	1	0	8.50284659682	0	2	A,A	A,G	0.125	0.33469603722	0	NA	NA
chr3_ref_v2	181466	0	G,T	0	0	87,82,2,0	1	1	0	2	G,G	NA	NA	0.417229949688	0	57,47,21,19	1	1	0	26.8429091568	1	2	G,G	G,T	0.5	0.143100843641	1	NA	NA
chr3_ref_v2	184911	0	C,T	0	0	84,105,0,0	1	1	0	2	C,C	NA	NA	0.0	0	53,56,3,8	1	1	0	7.34295854806	0	2	C,C	C,T	0.25	0.347542460375	0	NA	NA
chr3_ref_v2	201503	0	CTT,C,CT	1	1	25,28,0,1,36,37	1	1	0	2	CTT,CT	CT,CT	0.125	0.889662492019	0	7,15,29,36,28,27	1	1	0	54.4310480917	1	2	C,CT	CTT,CT	0.25	0.386179819257	1	g.201504_201505delTT	0
chr3_ref_v2	205618	0	CAA,C,CA	1	1	10,14,23,26,4,3	1	1	0	2	CAA,C	C,C	0.25	0.356479867772	0	16,7,3,16,21,41	1	1	0	33.1013249646	1	2	CAA,CA	CA,CA	0.25	0.546331649416	0	g.205618_205621>A	0
chr3_ref_v2	207552	0	GA,G	1	1	17,27,8,8	1	1	0	2	GA,GA	NA	NA	0.0423127908065	0	34,21,12,12	1	1	0	2.51758309601	0	2	GA,GA	NA	NA	0.771896673372	0	NA	NA
chr3_ref_v2	210972	0	G,T	1	0	69,58,0,0	1	1	0	2	G,G	NA	NA	0.0	0	44,48,29,26	1	1	0	42.1650656472	1	2	G,T	G,G	0.25	0.00362976805058	0	g.210972G>T	0
chr3_ref_v2	216046	0	AT,A	1	1	63,57,0,5	1	1	0	2	AT,AT	NA	NA	0.320100065416	0	61,56,9,8	1	1	0	5.9894439602	0	2	AT,AT	NA	NA	0.526718590012	0	NA	NA
chr3_ref_v2	216183	0	AT,A	1	1	58,69,0,0	1	1	0	2	AT,AT	NA	NA	0.00948144522	0	37,50,16,37	1	1	0	47.6147701138	1	2	AT,A	AT,AT	0.25	0.0768974612022	0	g.216184delT	0
chr3_ref_v2	219174	0	CT,C	1	1	37,32,1,8	1	1	0	2	CT,CT	NA	NA	0.014805216084	0	69,30,10,9	1	1	0	5.62698548444	0	2	CT,CT	NA	NA	0.799117893403	0	NA	NA
chr3_ref_v2	220126	0	CTA,C	1	1	47,34,3,2	1	1	0	2	CTA,CTA	CTA,C	0.125	0.187726587522	0	62,24,7,3	1	1	0	1.60391138789	0	2	CTA,CTA	CTA,C	0.125	0.257441905011	0	NA	NA
chr3_ref_v2	220603	0	TTA,T	1	1	28,24,6,0	1	1	0	2	TTA,TTA	NA	NA	0.195764868585	0	20,32,6,3	1	1	0	1.41366515541	0	2	TTA,TTA	NA	NA	0.308311610374	0	NA	NA
chr3_ref_v2	224794	0	GTT,G,GT	1	1	2,2,7,7,25,21	1	1	0	2	GT,GT	G,GT	0.125	0.03500147318	0	9,13,13,11,36,21	1	1	0	5.2576719351	0	2	GTT,GT	GT,GT	0.25	0.263423532683	0	NA	NA
chr3_ref_v2	225102	0	CA,C	1	1	27,63,6,3	1	1	0	2	CA,CA	NA	NA	1.0488680083	0	32,29,35,29	1	1	0	24.0527268186	1	2	CA,CA	CA,C	0.25	0.0199157033999	0	NA	NA
chr3_ref_v2	226835	0	CTTT,C,CTT	1	1	22,6,0,0,5,5	1	1	0	2	CTTT,CTTT	NA	NA	0.250885275072	0	36,4,26,10,11,11	1	1	0	18.8688329671	1	2	CTTT,C	CTTT,CTTT	0.25	0.76735182656	0	g.226836_226838delTTT	0
chr3_ref_v2	226861	0	C,T	1	0	31,53,1,0	1	1	0	2	C,C	NA	NA	0.011834457647	0	57,64,30,0	1	1	0	27.1112344103	0	2	C,C	C,T	0.5	0.263191052443	0	NA	NA
chr3_ref_v2	230723	0	AAAG,A	1	1	49,49,2,1	1	1	0	2	AAAG,AAAG	NA	NA	1.02350117584	0	42,38,9,4	1	1	0	4.52182834233	0	2	AAAG,AAAG	AAAG,A	0.125	0.0987406274085	0	NA	NA
chr3_ref_v2	232608	0	GT,G	1	1	0,0,0,0	0	0	0	2	NA	NA	NA	NA	0	38,31,48,56	1	1	0	0.0	0	2	GT,G	G,G	0.125	0.0938171081353	0	NA	NA
chr3_ref_v2	232634	0	CTT,C,CT	1	1	33,34,0,0,1,11	1	1	0	2	CTT,CTT	CTT,CT	0.125	0.107879237732	0	3,5,17,39,32,51	1	1	0	310.284884987	1	2	CT,CT	C,CT	0.5	0.259146046349	0	NA	NA
chr3_ref_v2	238277	0	ATTT,A,AT,ATT	1	1	3,0,3,1,6,4,22,5	1	1	0	2	ATT,ATT	A,ATT	0.25	0.75317181432	0	3,0,18,11,59,19,6,2	1	1	0	22.8152101155	1	2	AT,AT	ATTT,AT	0.125	1.54335165615	0	g.238277_238280T>,g.238277_238280T>	0,1
chr3_ref_v2	243811	0	GTA,G	1	1	21,18,11,4	1	1	0	2	GTA,GTA	GTA,G	0.25	0.175081763623	0	35,36,6,6	1	1	0	1.6522405532	0	2	GTA,GTA	NA	NA	0.332065696382	0	NA	NA
chr3_ref_v2	243813	0	A,ATG	1	0	46,35,0,0	1	1	0	2	A,A	NA	NA	0.0	0	26,38,18,16	1	1	0	21.3650161107	1	2	A,ATG	A,A	0.25	0.121696934978	0	g.243813_243814insTG	0
chr3_ref_v2	245804	0	G,A	0	0	81,86,0,0	1	1	0	2	G,G	NA	NA	0.0	0	83,51,9,6	1	1	0	8.30938082966	0	2	G,G	G,A	0.25	0.243879449793	0	NA	NA
chr3_ref_v2	255816	0	G,GT	1	1	4,3,34,20	1	1	0	2	GT,GT	NA	NA	0.789356812811	0	22,15,21,26	1	1	0	9.84386531743	1	2	GT,GT	NA	NA	0.0221956766503	0	NA	NA
chr3_ref_v2	255855	0	GTA,G	1	1	22,31,6,7	1	1	0	2	GTA,GTA	GTA,G	0.25	0.105855812004	0	28,19,6,4	1	1	0	2.04220471958	0	2	GTA,GTA	NA	NA	0.110847744132	0	NA	NA
chr3_ref_v2	256021	0	C,A	0	0	59,61,0,0	1	1	0	2	C,C	NA	NA	0.0	0	45,74,34,44	1	1	0	59.4790959927	1	2	C,A	C,C	0.25	0.0884109573441	0	g.256021C>A	0
chr3_ref_v2	261485	0	C,T	1	0	82,68,0,0	1	1	0	2	C,C	NA	NA	0.0	0	54,66,6,7	1	1	0	6.37355603257	0	2	C,C	C,T	0.25	0.276632236265	0	NA	NA
chr3_ref_v2	268855	0	GAA,G,GA	1	1	17,21,4,4,11,7	1	1	0	2	GAA,GAA	GAA,G	0.25	0.105040228653	0	6,12,26,22,12,12	1	1	0	14.0093196488	1	2	GAA,G	G,G	0.125	0.0507898178829	0	g.268856_268857delAA	0
chr3_ref_v2	269772	0	GA,G	1	1	56,64,2,3	1	1	0	2	GA,GA	NA	NA	0.50242162221	0	36,45,44,53	1	1	0	312.707106149	1	2	GA,G	GA,GA	0.125	0.0650767904908	0	g.269773delA	0
chr3_ref_v2	273394	0	G,T	1	0	31,81,17,0	1	1	0	2	G,G	G,T	0.25	0.117783035656	0	40,62,13,0	1	1	0	2.26072014031	0	2	G,G	G,T	0.25	0.0400053346137	0	NA	NA
chr3_ref_v2	275281	0	CT,C	1	1	79,64,3,1	1	1	0	2	CT,CT	NA	NA	0.0208190835925	0	60,54,15,11	1	1	0	11.1629390325	1	2	CT,CT	CT,C	0.25	0.163962017578	0	NA	NA
chr3_ref_v2	288402	0	AAT,A	1	1	33,20,3,1	1	1	0	2	AAT,AAT	NA	NA	0.774428851491	0	29,27,9,6	1	1	0	3.48274793841	0	2	AAT,AAT	NA	NA	0.128406041239	0	NA	NA
chr3_ref_v2	288956	0	AAT,A	1	1	0,41,0,5	1	1	0	2	AAT,AAT	AAT,A	0.125	0.121170087854	0	0,41,0,7	1	1	0	0.583431232264	0	2	AAT,AAT	AAT,A	0.125	0.0557777896277	0	NA	NA
chr3_ref_v2	289672	0	A,G	1	0	81,92,42,54	1	1	1	2	A,G	A,A	0.25	0.078117779264	0	132,117,46,53	1	1	1	3.02848074125	0	2	A,G	A,A	0.5	0.176279242338	0	NA	NA
chr3_ref_v2	290219	0	A,T	1	0	44,75,5,36	1	1	0	2	A,A	A,T	0.5	0.0330608622609	0	71,82,9,34	1	1	1	2.36371692414	0	2	A,A	A,T	0.5	0.170625517031	0	NA	NA
chr3_ref_v2	300114	0	TA,T	1	1	41,9,0,0	1	1	1	2	TA,TA	NA	NA	1.6562488924	0	34,34,22,5	1	1	0	17.6322296893	1	2	TA,TA	NA	NA	0.453905076202	0	NA	NA
chr3_ref_v2	304070	0	CT,C	1	1	38,36,6,8	1	1	0	2	CT,CT	NA	NA	0.102380831122	0	10,10,48,60	1	1	0	309.758166126	1	2	C,C	CT,C	0.25	0.195711656752	0	g.304071delT,g.304071delT	0,1
chr3_ref_v2	309309	0	TA,T	1	1	20,28,25,26	1	1	0	2	TA,T	TA,TA	0.125	0.0159418216273	0	28,25,36,26	1	1	0	1.08641224456	0	2	TA,T	TA,TA	0.5	0.065885435058	0	NA	NA
chr3_ref_v2	311601	0	G,T	1	0	0,0,0,12	0	0	1	2	NA	NA	NA	NA	0	0,0,4,19	1	1	1	0.0	0	2	T,T	NA	NA	0.0	0	NA	NA
chr3_ref_v2	311603	0	A,G	0	0	0,0,0,12	0	0	1	2	NA	NA	NA	NA	0	0,0,4,19	1	1	1	0.0	0	2	G,G	NA	NA	0.0	0	NA	NA
chr3_ref_v2	311626	1	T,G	1	0	0,0,0,14	0	0	1	2	NA	NA	NA	NA	0	0,0,2,14	1	0	1	0.0	0	2	NA	NA	NA	NA	0	NA	NA
chr3_ref_v2	311631	1	A,ATGG	1	0	0,0,0,12	0	0	1	2	NA	NA	NA	NA	0	0,0,2,14	1	0	1	0.0	0	2	NA	NA	NA	NA	0	NA	NA
chr3_ref_v2	311636	1	G,A	0	0	0,0,0,10	0	0	1	2	NA	NA	NA	NA	0	0,0,2,8	1	0	1	0.0	0	2	NA	NA	NA	NA	0	NA	NA
chr3_ref_v2	311673	1	C,T	0	0	0,0,0,13	0	0	1	2	NA	NA	NA	NA	0	1,1,10,19	1	1	1	0.0	0	2	NA	NA	NA	NA	0	NA	NA
chr3_ref_v2	311674	1	A,G	0	0	0,0,0,13	0	0	1	2	NA	NA	NA	NA	0	1,1,10,19	1	1	1	0.0	0	2	NA	NA	NA	NA	0	NA	NA
chr3_ref_v2	311711	1	G,A	0	0	0,0,7,14	1	1	1	2	NA	NA	NA	NA	0	1,1,23,22	1	1	1	1.73186604757	0	2	NA	NA	NA	NA	0	NA	NA
chr3_ref_v2	311736	1	T,A	0	0	0,0,16,15	1	1	1	2	NA	NA	NA	NA	0	1,1,30,20	1	1	1	0.647212085109	0	2	NA	NA	NA	NA	0	NA	NA
chr4_ref_v2	622	1	C,T	0	0	0,0,0,0	0	0	1	2	NA	NA	NA	NA	0	0,0,0,1	0	0	1	0.0	0	2	NA	NA	NA	NA	0	NA	NA
chr4_ref_v2	624	1	A,G	0	0	0,0,0,0	0	0	1	2	NA	NA	NA	NA	0	0,0,0,1	0	0	1	0.0	0	2	NA	NA	NA	NA	0	NA	NA
chr4_ref_v2	2006	0	T,G	0	0	0,0,1,0	0	0	1	2	NA	NA	NA	NA	0	0,0,2,0	0	0	1	0.0	0	2	NA	NA	NA	NA	0	NA	NA
chr4_ref_v2	2007	0	A,G	0	0	0,0,1,0	0	0	1	2	NA	NA	NA	NA	0	0,0,2,0	0	0	1	0.0	0	2	NA	NA	NA	NA	0	NA	NA
chr4_ref_v2	2033	0	G,T	0	0	0,0,1,0	0	0	1	2	NA	NA	NA	NA	0	0,0,2,0	0	0	1	0.0	0	2	NA	NA	NA	NA	0	NA	NA
chr4_ref_v2	2043	0	C,T	0	0	0,0,2,0	0	0	1	2	NA	NA	NA	NA	0	0,0,2,0	0	0	1	0.0	0	2	NA	NA	NA	NA	0	NA	NA
chr4_ref_v2	2044	0	T,G	0	0	0,0,2,0	0	0	1	2	NA	NA	NA	NA	0	0,0,2,0	0	0	1	0.0	0	2	NA	NA	NA	NA	0	NA	NA
chr4_ref_v2	2058	0	G,C	0	0	0,0,3,0	0	0	1	2	NA	NA	NA	NA	0	0,0,6,0	0	0	1	0.0	0	2	NA	NA	NA	NA	0	NA	NA
chr4_ref_v2	2060	0	C,T	0	0	0,0,5,0	0	0	1	2	NA	NA	NA	NA	0	0,0,6,0	0	0	1	0.0	0	2	NA	NA	NA	NA	0	NA	NA
chr4_ref_v2	2064	0	G,T	0	0	0,0,5,0	0	0	1	2	NA	NA	NA	NA	0	0,0,6,0	0	0	1	0.0	0	2	NA	NA	NA	NA	0	NA	NA
chr4_ref_v2	2070	0	T,C	1	0	0,0,6,0	0	0	1	2	NA	NA	NA	NA	0	0,0,7,0	0	0	1	0.0	0	2	NA	NA	NA	NA	0	NA	NA
chr4_ref_v2	2074	0	G,A	0	0	0,0,6,0	0	0	1	2	NA	NA	NA	NA	0	0,0,8,0	0	0	1	0.0	0	2	NA	NA	NA	NA	0	NA	NA
chr4_ref_v2	2085	0	A,G	0	0	0,0,7,0	0	0	1	2	NA	NA	NA	NA	0	0,0,11,0	0	0	1	0.0	0	2	NA	NA	NA	NA	0	NA	NA
chr4_ref_v2	2110	0	T,C	0	0	0,0,9,0	0	0	1	2	NA	NA	NA	NA	0	0,0,11,0	0	0	1	0.0	0	2	NA	NA	NA	NA	0	NA	NA
chr4_ref_v2	2133	0	G,A	1	0	0,0,18,0	0	0	1	2	NA	NA	NA	NA	0	0,0,16,0	0	0	1	0.0	0	2	NA	NA	NA	NA	0	NA	NA
chr4_ref_v2	2149	0	C,T	0	0	0,0,26,0	0	1	1	2	T,T	NA	NA	0.0377403279828	0	0,0,22,0	0	1	1	0.0	0	2	T,T	NA	NA	0.0444517625708	0	NA	NA
chr4_ref_v2	2150	0	T,G	0	0	0,0,27,0	0	1	1	2	G,G	NA	NA	0.0363676441709	0	0,0,23,0	0	1	1	0.0	0	2	G,G	NA	NA	0.0425596144188	0	NA	NA
chr4_ref_v2	2581	0	T,TA	0	0	0,0,0,0	0	0	1	2	NA	NA	NA	NA	0	0,0,0,2	0	0	1	0.0	0	2	NA	NA	NA	NA	0	NA	NA
chr4_ref_v2	18322	0	A,ACGCT	0	0	0,0,0,1	0	0	1	2	NA	NA	NA	NA	0	0,0,3,1	1	0	1	0.0	0	2	NA	NA	NA	NA	0	NA	NA
chr4_ref_v2	18324	0	G,GTGGTTAC	0	0	0,0,0,1	0	0	1	2	NA	NA	NA	NA	0	0,0,3,1	1	0	1	0.0	0	2	NA	NA	NA	NA	0	NA	NA
chr4_ref_v2	18326	0	A,ACAGTAATTGGCGCTTTTCCCTTTG	0	0	0,0,0,1	0	0	1	2	NA	NA	NA	NA	0	0,0,2,1	1	0	1	0.0	0	2	NA	NA	NA	NA	0	NA	NA
chr4_ref_v2	18375	0	A,ACC	1	0	0,0,0,0	0	0	1	2	NA	NA	NA	NA	0	0,0,0,0	0	0	1	0.0	0	2	NA	NA	NA	NA	0	NA	NA
chr4_ref_v2	18376	0	T,TGGTCACGCAGTTTTCTTGATGCC	1	0	0,0,0,0	0	0	1	2	NA	NA	NA	NA	0	0,0,0,0	0	0	1	0.0	0	2	NA	NA	NA	NA	0	NA	NA
chr4_ref_v2	18388	0	T,G	0	0	0,0,8,0	0	0	1	2	NA	NA	NA	NA	0	0,0,5,0	0	0	1	0.0	0	2	NA	NA	NA	NA	0	NA	NA
chr4_ref_v2	18395	0	A,G	1	0	0,0,10,0	0	0	1	2	NA	NA	NA	NA	0	0,0,7,1	1	0	1	0.0	0	2	NA	NA	NA	NA	0	NA	NA
chr4_ref_v2	18405	0	C,G	1	0	0,0,19,0	0	0	1	2	NA	NA	NA	NA	0	0,0,14,3	1	0	1	0.0	0	2	NA	NA	NA	NA	0	NA	NA
chr4_ref_v2	18406	0	T,C	1	0	0,0,19,0	0	0	1	2	NA	NA	NA	NA	0	0,0,14,3	1	0	1	0.0	0	2	NA	NA	NA	NA	0	NA	NA
chr4_ref_v2	18411	0	T,A	1	0	0,0,19,0	0	0	1	2	NA	NA	NA	NA	0	0,0,17,3	1	1	1	0.0	0	2	A,A	NA	NA	0.0	0	NA	NA
chr4_ref_v2	18412	0	T,C	1	0	0,0,20,0	0	1	1	2	C,C	NA	NA	0.0487901641694	0	0,0,17,3	1	1	1	0.0	0	2	C,C	NA	NA	0.0	0	NA	NA
chr4_ref_v2	18415	0	G,A	0	0	0,0,25,0	0	1	1	2	A,A	NA	NA	0.0392207131533	0	0,0,21,3	1	1	1	0.0	0	2	A,A	NA	NA	0.0	0	NA	NA
chr4_ref_v2	18419	0	C,T	0	0	0,0,27,0	0	1	1	2	T,T	NA	NA	0.0363676441709	0	0,0,24,3	1	1	1	0.0	0	2	T,T	NA	NA	0.0	0	NA	NA
chr4_ref_v2	18421	0	G,A	0	0	0,0,28,0	0	1	1	2	A,A	NA	NA	0.0350913198113	0	0,0,25,3	1	1	1	0.0	0	2	A,A	NA	NA	0.0	0	NA	NA
chr4_ref_v2	20463	0	CTATATATATATA,C,CTA	1	1	2,3,2,4,12,4	1	1	0	2	CTATATATATATA,CTA	CTA,CTA	0.5	0.837640139806	0	2,0,1,5,7,10	1	1	1	2.76172995501	0	2	CTA,CTA	CTATATATATATA,CTA	0.25	0.277830667589	0	NA	NA
chr4_ref_v2	23373	0	C,A	0	0	59,65,0,0	1	1	0	2	C,C	NA	NA	0.0	0	47,50,5,7	1	1	0	5.68991344844	0	2	C,C	C,A	0.25	0.14389417966	0	NA	NA
chr4_ref_v2	24558	0	C,T	1	0	78,77,0,0	1	1	0	2	C,C	NA	NA	0.0	0	41,61,4,10	1	1	0	9.3211365416	1	2	C,C	C,T	0.25	0.0400053346137	0	NA	NA
chr4_ref_v2	26327	0	TAA,T,TA	1	1	2,4,6,5,48,39	1	1	0	2	TA,TA	NA	NA	0.168451280118	0	9,8,43,31,23,25	1	1	0	25.2303693704	1	2	T,TA	TAA,TA	0.25	0.29448332833	0	g.26327_26330A>	0
chr4_ref_v2	31265	0	A,G	0	0	74,81,0,0	1	1	0	2	A,A	NA	NA	0.0	0	56,72,11,7	1	1	0	10.0445720095	1	2	A,A	A,G	0.25	0.0157483569681	1	NA	NA
chr4_ref_v2	33267	0	CAT,C	1	1	34,40,1,1	1	1	0	2	CAT,CAT	NA	NA	0.000376340622997	0	32,36,13,6	1	1	0	10.4743203928	1	2	CAT,CAT	CAT,C	0.25	0.261053360572	0	NA	NA
chr4_ref_v2	43795	0	CT,C	1	1	6,6,13,4	1	1	0	2	CT,C	CT,CT	0.125	0.0589853019833	0	9,17,11,3	1	1	0	2.89171458582	0	2	CT,CT	NA	NA	0.7158351762	0	NA	NA
chr4_ref_v2	43826	0	GA,G	1	1	23,36,11,8	1	1	0	2	GA,GA	GA,G	0.125	0.123608548746	0	16,49,3,16	1	1	0	2.43883144007	0	2	GA,GA	NA	NA	0.76018252776	0	NA	NA
chr4_ref_v2	49113	0	G,A	1	0	61,66,0,0	1	1	0	2	G,G	NA	NA	0.0	0	36,64,7,6	1	1	0	6.45271595184	0	2	G,G	G,A	0.25	0.0943106794712	0	NA	NA
chr4_ref_v2	50529	0	AT,A	1	1	35,47,4,5	1	1	0	2	AT,AT	NA	NA	0.187417958751	0	30,34,27,32	1	1	0	18.3859806276	1	2	AT,AT	AT,A	0.5	0.0790933775588	0	NA	NA
chr4_ref_v2	54349	0	T,C	0	0	81,65,0,0	1	1	0	2	T,T	NA	NA	0.0	0	48,44,7,5	1	1	0	6.61604007969	0	2	T,T	T,C	0.25	0.0909717782057	0	NA	NA
chr4_ref_v2	56924	0	CAT,C,CATAT	1	1	44,41,4,2,0,0	1	1	0	2	CAT,CAT	NA	NA	0.080480160413	0	1,7,8,30,7,18	1	1	0	309.131473019	1	2	C,CATAT	CAT,C	0.125	0.327119057123	0	g.56925_56926delAT,g.56924_56925insAT	0,0
chr4_ref_v2	57012	0	GAA,G	1	1	44,24,1,0	1	1	0	2	GAA,GAA	NA	NA	0.0145987994212	0	45,10,35,21	1	1	0	40.8123249326	1	2	GAA,G	NA	NA	0.0180185055027	0	g.57013_57014delAA	0
chr4_ref_v2	57317	0	G,A	0	0	79,51,0,0	1	1	0	2	G,G	NA	NA	0.0	0	45,37,23,24	1	1	0	36.396774057	1	2	G,A	G,G	0.25	0.0457460217882	0	g.57317G>A	0
chr4_ref_v2	59187	0	C,A	1	0	54,55,0,0	1	1	0	2	C,C	NA	NA	0.0	0	49,62,6,7	1	1	0	5.18075816661	0	2	C,C	C,A	0.25	0.198670694795	0	NA	NA
chr4_ref_v2	62111	0	CT,C	1	1	40,51,3,0	1	1	0	2	CT,CT	NA	NA	0.431166040151	0	42,34,28,21	1	1	0	25.1188641816	1	2	CT,C	CT,CT	0.25	0.155393468595	0	g.62112delT	0
chr4_ref_v2	65903	0	C,A	0	0	20,31,29,22	1	1	0	2	C,A	NA	NA	0.0	0	37,29,23,21	1	1	0	3.48252700421	0	2	C,A	C,C	0.25	0.105360515658	0	NA	NA
chr4_ref_v2	65987	0	GA,G	1	1	50,51,1,4	1	1	0	2	GA,GA	NA	NA	0.98360589323	0	63,50,9,7	1	1	0	5.45672032461	0	2	GA,GA	NA	NA	1.10323611891	0	NA	NA
chr4_ref_v2	67142	0	C,G	0	0	77,55,0,0	1	1	0	2	C,C	NA	NA	0.0	0	40,43,7,1	1	1	0	5.6171029556	0	2	C,C	C,G	0.125	0.368651134985	0	NA	NA
chr4_ref_v2	68308	0	T,C	0	0	81,67,1,0	1	1	0	2	T,T	NA	NA	0.00673403218134	0	53,34,3,7	1	1	0	5.97061431733	0	2	T,T	T,C	0.25	0.217412876605	0	NA	NA
chr4_ref_v2	72393	0	CT,C	1	1	71,66,0,0	1	1	0	2	CT,CT	NA	NA	0.000130953290135	0	42,55,8,8	1	1	0	8.87233470316	0	2	CT,CT	CT,C	0.25	0.141793849256	1	NA	NA
chr4_ref_v2	76674	0	AT,A	1	1	39,45,0,4	1	1	0	2	AT,AT	NA	NA	0.799302175232	0	24,22,21,21	1	1	0	24.5871175637	1	2	AT,AT	AT,A	0.5	0.069467238807	0	NA	NA
chr4_ref_v2	76764	0	CA,C	1	1	19,45,0,1	1	1	0	2	CA,CA	NA	NA	0.0126560500776	0	17,33,9,20	1	1	0	19.5782789811	1	2	CA,CA	CA,C	0.5	0.20586163144	1	NA	NA
chr4_ref_v2	77393	0	GT,G	1	1	73,65,0,0	1	1	0	2	GT,GT	NA	NA	0.000130953290135	0	45,53,6,4	1	1	0	4.89510940847	0	2	GT,GT	GT,G	0.25	0.338466280157	0	NA	NA
chr4_ref_v2	82358	0	AT,A	1	1	33,40,2,7	1	1	0	2	AT,AT	NA	NA	0.839517779115	0	33,43,5,9	1	1	0	1.24081427613	0	2	AT,AT	NA	NA	1.47464199826	0	NA	NA
chr4_ref_v2	92621	0	GAAA,G	1	1	8,14,3,0	1	1	0	2	GAAA,GAAA	GAAA,G	0.25	0.252558099046	0	9,2,3,1	1	0	0	1.93658174432	0	2	NA	NA	NA	NA	0	NA	NA
chr4_ref_v2	95730	0	GTTT,G,GTT	1	1	46,35,0,0,5,6	1	1	0	2	GTTT,GTTT	NA	NA	0.433926949407	0	8,5,13,16,14,11	1	1	0	25.4869399721	1	2	GTTT,G	G,GTT	0.5	0.400418201776	0	g.95731_95733delTTT	0
chr4_ref_v2	99346	0	G,GA	1	1	40,31,5,3	1	1	0	2	G,G	G,GA	0.125	0.130015447846	0	37,25,11,4	1	1	0	2.11557421875	0	2	G,G	G,GA	0.5	0.108103791951	0	NA	NA
chr4_ref_v2	99598	0	C,A	0	0	72,57,1,0	1	1	0	2	C,C	NA	NA	0.00772204609391	0	48,45,4,6	1	1	0	4.61232293176	0	2	C,C	C,A	0.25	0.284104251104	0	NA	NA
chr4_ref_v2	106846	0	AT,A	1	1	19,16,25,11	1	1	0	2	AT,A	AT,AT	0.125	0.0165119232224	0	16,13,26,18	1	1	0	1.59141557565	0	2	AT,A	AT,AT	0.25	0.045691152546	0	NA	NA
chr4_ref_v2	110048	0	C,T	1	0	47,45,0,0	1	1	0	2	C,C	NA	NA	0.0	0	39,41,7,5	1	1	0	5.2045769055	0	2	C,C	C,T	0.25	0.0487901641694	0	NA	NA
chr4_ref_v2	116062	0	CA,C	1	1	55,71,2,2	1	1	0	2	CA,CA	NA	NA	0.774355337693	0	35,36,3,8	1	1	0	4.65359136963	0	2	CA,CA	NA	NA	0.462542603513	0	NA	NA
chr4_ref_v2	117417	0	G,T	0	0	72,44,0,0	1	1	0	2	G,G	NA	NA	0.0	0	48,40,11,4	1	1	0	9.47386696818	1	2	G,G	G,T	0.25	0.176623535679	0	NA	NA
chr4_ref_v2	123731	0	TA,T	1	1	25,26,3,6	1	1	0	2	TA,TA	NA	NA	0.805856936421	0	35,44,4,11	1	1	0	0.556215304262	0	2	TA,TA	NA	NA	1.70097394564	0	NA	NA
chr4_ref_v2	135395	0	CTTTT,C,CTTT	1	1	8,5,0,0,7,2	1	1	0	2	CTTTT,CTTTT	CTTTT,CTTT	0.25	0.0992439417619	0	1,0,8,10,1,8	1	1	0	9.84272228195	1	2	C,CTTT	C,C	0.25	0.112991439115	0	g.135396_135399delTTTT,g.135396delT	0,0
chr4_ref_v2	137918	0	AT,A	1	1	46,16,1,0	1	1	0	2	AT,AT	NA	NA	0.758354996347	0	23,13,17,5	1	1	0	17.419425041	1	2	AT,AT	AT,A	0.5	0.0315964868727	0	NA	NA
chr4_ref_v2	137940	0	TA,T	1	1	56,15,0,0	1	1	0	2	TA,TA	NA	NA	0.00948144522	0	25,13,22,3	1	1	0	25.1787221394	1	2	TA,T	TA,TA	0.25	8.40904207405e-06	0	g.137941delA	0
chr4_ref_v2	147077	0	G,T	0	0	65,50,1,0	1	1	0	2	G,G	NA	NA	0.00865806274311	0	54,51,9,3	1	1	0	6.2988123895	0	2	G,G	G,T	0.25	0.223143551314	0	NA	NA
chr4_ref_v2	155671	0	TA,T	1	1	82,67,0,0	1	1	0	2	TA,TA	NA	NA	0.00948144522	0	30,37,29,15	1	1	0	41.9701409263	1	2	TA,T	TA,TA	0.25	0.00178424157245	0	g.155672delA	0
chr4_ref_v2	155960	0	AT,A	1	1	63,63,0,0	1	1	0	2	AT,AT	NA	NA	0.587403540844	0	44,29,13,4	1	1	0	13.4395651259	1	2	AT,AT	AT,A	0.25	0.143106204297	0	NA	NA
chr4_ref_v2	157917	0	CT,C	1	1	34,38,2,2	1	1	0	2	CT,CT	NA	NA	0.868295046719	0	30,36,10,6	1	1	0	4.63400126867	0	2	CT,CT	NA	NA	0.565503042221	0	NA	NA
chr4_ref_v2	164882	0	CT,C	1	1	39,32,0,0	1	1	0	2	CT,CT	NA	NA	1.5474559853	0	24,25,7,20	1	1	0	20.4959947936	1	2	CT,CT	CT,C	0.125	0.0703299225385	0	NA	NA
chr4_ref_v2	165141	0	C,A	0	0	71,71,0,0	1	1	0	2	C,C	NA	NA	0.0	0	30,27,4,3	1	1	0	4.37636128695	0	2	C,C	C,A	0.25	0.151230969724	0	NA	NA
chr4_ref_v2	165145	0	C,T	0	0	70,70,0,0	1	1	0	2	C,C	NA	NA	0.0	0	30,29,4,2	1	1	0	3.69969201113	0	2	C,C	C,T	0.25	0.339867825622	0	NA	NA
chr4_ref_v2	169772	0	GTA,G	1	1	28,19,3,2	1	1	0	2	GTA,GTA	NA	NA	0.0930490241664	0	5,14,1,3	1	1	1	2.09072193867	0	2	GTA,GTA	NA	NA	0.100265634801	0	NA	NA
chr4_ref_v2	169830	0	TAAA,T,TA	1	1	5,6,6,1,13,3	1	1	0	2	TAAA,TA	TA,TA	0.25	0.348025044352	0	1,0,13,2,3,1	1	1	0	5.84714211387	0	2	T,TA	T,T	0.25	0.152251890649	0	NA	NA
chr4_ref_v2	180579	0	A,G	1	0	75,91,0,0	1	1	0	2	A,A	NA	NA	0.0	0	38,45,5,4	1	1	0	5.19457142285	0	2	A,A	A,G	0.25	0.275705881405	0	NA	NA
chr4_ref_v2	187805	0	G,A	1	0	72,90,0,0	1	1	0	2	G,G	NA	NA	0.0	0	47,57,5,5	1	1	0	4.97106155442	0	2	G,G	G,A	0.125	0.366244394955	0	NA	NA
chr4_ref_v2	194117	0	C,T	0	0	58,52,0,0	1	1	0	2	C,C	NA	NA	0.0	0	40,44,6,5	1	1	0	5.00512682015	0	2	C,C	C,T	0.25	0.0870113769896	0	NA	NA
chr4_ref_v2	194405	0	GT,G	1	1	54,40,3,1	1	1	0	2	GT,GT	NA	NA	0.481368213012	0	26,27,16,20	1	1	0	23.0639981443	1	2	GT,GT	GT,G	0.5	0.0741070231291	0	NA	NA
chr4_ref_v2	195559	0	G,T	0	0	76,85,1,0	1	1	0	2	G,G	NA	NA	0.00619197024792	0	25,36,4,4	1	1	0	5.04857208023	0	2	G,G	G,T	0.25	0.0855221734382	0	NA	NA
chr4_ref_v2	201271	1	C,T	0	0	99,82,0,0	1	1	0	2	NA	NA	NA	NA	0	37,23,7,4	1	1	0	9.21984094574	1	2	NA	NA	NA	NA	0	NA	NA
chr4_ref_v2	210625	0	A,AT	1	1	44,51,0,0	1	1	0	2	A,A	NA	NA	0.647489950964	0	25,44,4,7	1	1	0	5.60060318296	0	2	A,A	A,AT	0.25	0.0029187039359	0	NA	NA
chr4_ref_v2	211153	0	GA,G	1	1	29,43,2,3	1	1	0	2	GA,GA	NA	NA	0.645151495405	0	16,36,3,9	1	1	0	3.2452271143	0	2	GA,GA	NA	NA	0.614774091228	0	NA	NA
chr4_ref_v2	211254	0	CAT,C,CATAT	1	1	37,28,3,5,0,0	1	1	0	2	CAT,CAT	CAT,C	0.125	0.120480783469	0	17,22,4,1,4,8	1	1	0	6.94312278901	0	2	CAT,CAT	CAT,CATAT	0.5	0.228462820447	0	NA	NA
chr4_ref_v2	212379	0	GTT,G,GT	1	1	14,14,0,4,1,6	1	1	0	2	GTT,GTT	GTT,G	0.25	0.673312690299	0	6,4,0,23,0,2	1	1	0	14.871973563	0	2	GTT,G	G,G	0.5	1.64496822778	0	NA	NA
chr4_ref_v2	212525	0	TA,T	1	1	45,44,1,3	1	1	0	2	TA,TA	NA	NA	0.453389176935	0	28,32,8,5	1	1	0	6.12543228967	0	2	TA,TA	TA,T	0.125	0.148715052925	0	NA	NA
chr4_ref_v2	216432	0	TA,T	1	1	43,50,1,5	1	1	0	2	TA,TA	TA,T	0.125	0.402718969635	0	24,24,14,21	1	1	0	16.9309404461	1	2	TA,T	TA,TA	0.25	0.0323333758375	0	g.216433delA	0
chr4_ref_v2	226755	0	CAT,C	1	1	2,4,2,0	1	0	1	2	NA	NA	NA	NA	0	2,6,4,3	1	0	1	0.623169509621	0	2	NA	NA	NA	NA	0	NA	NA
chr4_ref_v2	231067	0	C,T	0	0	43,61,0,0	1	1	0	2	C,C	NA	NA	0.0	0	38,37,4,5	1	1	0	4.04616398901	0	2	C,C	C,T	0.25	0.174353387145	0	NA	NA
chr4_ref_v2	240077	0	CAT,C	1	1	41,26,10,6	1	1	0	2	CAT,CAT	CAT,C	0.25	0.132617153064	0	19,16,3,6	1	1	0	1.03817222842	0	2	CAT,CAT	CAT,C	0.125	0.0294351115705	0	NA	NA
chr4_ref_v2	241413	0	GT,G	1	1	46,47,0,0	1	1	0	2	GT,GT	NA	NA	0.00277758136344	0	4,9,35,17	1	1	0	312.321570581	1	2	GT,G	G,G	0.5	0.277945674998	0	g.241414delT	0
chr4_ref_v2	248028	0	G,A	1	0	64,57,0,0	1	1	0	2	G,G	NA	NA	0.0	0	48,22,5,3	1	1	0	4.59164979211	0	2	G,G	G,A	0.25	0.223143551314	0	NA	NA
chr4_ref_v2	248678	0	C,CA	1	1	52,52,0,0	1	1	0	2	C,C	NA	NA	0.000170162556346	0	21,23,10,13	1	1	0	17.5742179406	1	2	C,CA	C,C	0.25	0.133848788473	0	g.248678_248679insA	0
chr4_ref_v2	249335	0	A,C	0	0	59,57,0,0	1	1	0	2	A,A	NA	NA	0.0	0	41,26,5,4	1	1	0	4.78084336012	0	2	A,A	A,C	0.25	0.0615578929994	0	NA	NA
chr4_ref_v2	253159	0	G,T	1	0	69,76,0,0	1	1	0	2	G,G	NA	NA	0.0	0	38,56,3,7	1	1	0	5.80585154221	0	2	G,G	G,T	0.25	0.294799540221	0	NA	NA
chr4_ref_v2	254530	0	CA,C	1	1	69,80,0,0	1	1	0	2	CA,CA	NA	NA	0.000130953290135	0	24,26,14,10	1	1	0	21.4736426973	1	2	CA,C	CA,CA	0.25	0.22376316793	0	g.254531delA	0
chr4_ref_v2	261197	0	G,A	0	0	66,82,0,0	1	1	0	2	G,G	NA	NA	0.0	0	39,33,5,2	1	1	0	4.49255031957	0	2	G,G	G,A	0.125	0.377294231141	0	NA	NA
chr4_ref_v2	269435	0	C,G	0	0	22,64,13,0	1	1	0	2	C,C	C,G	0.25	0.130620182417	0	9,31,1,0	1	1	0	1.19197383753	0	2	C,C	NA	NA	0.0246926125904	0	NA	NA
chr4_ref_v2	269437	0	A,G	0	0	25,64,4,0	1	1	0	2	A,A	A,G	0.125	0.171148256196	0	11,31,0,0	1	1	0	0.609070958901	0	2	A,A	NA	NA	0.0	0	NA	NA
chr4_ref_v2	270133	0	CA,C	1	1	41,44,4,3	1	1	0	2	CA,CA	NA	NA	0.934114174968	0	12,10,26,20	1	1	0	25.329538941	1	2	CA,C	NA	NA	0.0708469104544	0	g.270134delA	0
chr4_ref_v2	274869	0	A,G	1	0	68,53,0,0	1	1	0	2	A,A	NA	NA	0.0	0	53,21,5,4	1	1	0	4.91280808524	0	2	A,A	A,G	0.25	0.160930366813	0	NA	NA
chr4_ref_v2	278644	0	A,T	0	0	0,1,63,64	1	1	0	2	T,T	NA	NA	0.00784317746103	0	0,0,46,48	1	1	0	0.425436815676	0	2	T,T	NA	NA	0.0	0	NA	NA
chr4_ref_v2	278646	0	G,A	0	0	0,1,64,62	1	1	0	2	A,A	NA	NA	0.00790517950711	0	0,0,48,45	1	1	0	0.429064704134	0	2	A,A	NA	NA	0.0	0	NA	NA
chr4_ref_v2	283224	0	GA,G	1	1	68,47,7,1	1	1	0	2	GA,GA	NA	NA	0.643413875506	0	9,22,10,11	1	1	0	14.8381371524	1	2	GA,GA	GA,G	0.25	0.102033931138	0	NA	NA
chr4_ref_v2	286821	0	CT,C	1	1	17,14,12,8	1	1	0	2	CT,CT	CT,C	0.5	0.0336613964967	0	1,2,25,11	1	1	0	8.64616731787	0	2	C,C	NA	NA	0.173201486067	0	NA	NA
chr4_ref_v2	291723	0	G,T	0	0	59,69,1,0	1	1	0	2	G,G	NA	NA	0.00778214044205	0	35,31,4,4	1	1	0	4.06794934265	0	2	G,G	G,T	0.25	0.164303051291	0	NA	NA
chr4_ref_v2	299977	0	GA,G	1	1	25,39,5,4	1	1	0	2	GA,GA	NA	NA	0.399031573557	0	17,20,10,19	1	1	0	9.51261232396	1	2	GA,GA	GA,G	0.25	0.0578804738264	0	NA	NA
chr4_ref_v2	302012	0	GC,G	0	0	70,41,0,0	1	1	0	2	GC,GC	NA	NA	0.0	0	31,14,1,4	1	1	0	3.46579197332	0	2	GC,GC	GC,G	0.25	0.251314428281	0	NA	NA
chr4_ref_v2	302262	0	GA,G	1	1	17,19,25,22	1	1	0	2	GA,G	G,G	0.125	0.105169973364	0	10,14,20,16	1	1	0	0.542310016587	0	2	GA,G	GA,GA	0.125	0.0801078805143	0	NA	NA
chr4_ref_v2	302949	0	AT,A	1	1	42,49,2,6	1	1	0	2	AT,AT	NA	NA	0.244214243301	0	15,19,16,10	1	1	0	14.5560676004	1	2	AT,AT	AT,A	0.5	0.19261601163	0	NA	NA
chr4_ref_v2	308040	0	AT,A	1	1	84,70,0,0	1	1	0	2	AT,AT	NA	NA	0.000130953290135	0	17,26,12,13	1	1	0	23.9973278143	1	2	AT,A	AT,AT	0.25	0.0321182836747	0	g.308041delT	0
chr4_ref_v2	310232	0	GA,G	1	1	48,34,2,1	1	1	0	2	GA,GA	NA	NA	1.28603024742	0	28,25,7,10	1	1	0	8.81820070915	0	2	GA,GA	NA	NA	0.28551559193	0	NA	NA
chr4_ref_v2	314243	0	TAA,T	1	1	59,43,0,0	1	1	0	2	TAA,TAA	NA	NA	0.0	0	18,18,5,15	1	1	0	19.1422710506	1	2	TAA,T	TAA,TAA	0.25	0.0769610411361	0	g.314244_314245delAA	0
chr4_ref_v2	315002	0	A,C	1	0	43,21,0,27	1	1	0	2	A,A	A,C	0.5	0.271933715484	0	32,19,0,16	1	1	0	0.786691767545	0	2	A,A	A,C	0.5	0.0296301715703	0	NA	NA
chr4_ref_v2	316984	0	C,T	0	0	66,62,0,0	1	1	0	2	C,C	NA	NA	0.0	0	41,31,5,5	1	1	0	5.41052009744	0	2	C,C	C,T	0.25	0.0281708769667	0	NA	NA
chr4_ref_v2	320917	0	GA,G	0	0	69,52,0,0	1	1	0	2	GA,GA	NA	NA	0.0	0	26,31,3,3	1	1	0	3.31835180342	0	2	GA,GA	GA,G	0.25	0.305381649551	0	NA	NA
chr4_ref_v2	323616	0	GAT,G	1	1	8,16,4,9	1	1	0	2	GAT,GAT	GAT,G	0.5	0.0839225027851	0	3,13,7,1	1	1	0	2.15656391332	0	2	GAT,GAT	GAT,G	0.25	0.110009338137	0	NA	NA
chr4_ref_v2	329580	0	T,TTA	1	1	29,17,4,2	1	1	0	2	T,T	T,TTA	0.125	0.114075160989	0	0,0,0,0	0	0	0	0.0	0	2	NA	NA	NA	NA	0	NA	NA
chr4_ref_v2	341879	0	G,A	1	0	55,72,0,0	1	1	0	2	G,G	NA	NA	0.0	0	13,20,12,18	1	1	0	29.6104680085	1	2	G,A	NA	NA	0.0953101798043	0	g.341879G>A	0
chr4_ref_v2	343943	0	G,GTA	1	1	9,11,15,24	1	1	0	2	G,GTA	GTA,GTA	0.5	0.137164087615	0	8,12,3,10	1	1	0	2.28772329314	0	2	G,GTA	G,G	0.125	0.00440162135008	0	NA	NA
chr4_ref_v2	344166	0	CT,C	1	1	57,41,1,0	1	1	0	2	CT,CT	NA	NA	1.21618808997	0	12,8,18,10	1	1	0	28.5240898008	1	2	CT,C	NA	NA	0.0297148128398	0	g.344167delT	0
chr4_ref_v2	347163	0	GT,G	1	1	69,70,0,0	1	1	0	2	GT,GT	NA	NA	0.00277758136344	0	33,22,7,6	1	1	0	9.54333413521	1	2	GT,GT	GT,G	0.5	0.3880056343	0	NA	NA
chr4_ref_v2	355447	0	C,CT	1	1	63,44,5,4	1	1	0	2	C,C	C,CT	0.125	0.307603693487	0	43,24,7,2	1	1	0	1.36030255805	0	2	C,C	C,CT	0.25	0.125357431733	0	NA	NA
chr4_ref_v2	357217	0	GT,G	1	1	45,34,4,1	1	1	0	2	GT,GT	GT,G	0.125	0.421888885742	0	15,22,5,1	1	1	0	1.44242230975	0	2	GT,GT	GT,G	0.125	0.14104818573	0	NA	NA
chr4_ref_v2	358216	0	AT,A	1	1	64,59,0,3	1	1	0	2	AT,AT	NA	NA	0.137966561364	0	18,15,14,15	1	1	0	22.4722174617	1	2	AT,A	AT,AT	0.125	0.065350710937	0	g.358217delT	0
chr4_ref_v2	362316	0	TA,T	1	1	54,59,5,6	1	1	0	2	TA,TA	NA	NA	0.346139662224	0	36,30,7,5	1	1	0	1.52633004536	0	2	TA,TA	NA	NA	0.302506091509	0	NA	NA
chr4_ref_v2	363164	0	T,C	0	0	68,69,0,0	1	1	0	2	T,T	NA	NA	0.0	0	33,29,5,1	1	1	0	4.28945799167	0	2	T,T	T,C	0.125	0.372675285285	0	NA	NA
chr4_ref_v2	364900	0	TA,T	1	1	14,20,16,28	1	1	0	2	TA,T	NA	NA	0.0582197770872	0	18,24,4,14	1	1	0	3.07011845507	0	2	TA,TA	NA	NA	0.630263847972	0	NA	NA
chr4_ref_v2	367333	0	C,A	0	0	64,66,0,0	1	1	0	2	C,C	NA	NA	0.0	0	21,28,3,3	1	1	0	3.74573060089	0	2	C,C	C,A	0.25	0.154150679827	0	NA	NA
chr4_ref_v2	368394	0	CT,C	1	1	74,45,1,1	1	1	0	2	CT,CT	NA	NA	0.00718560726521	0	17,13,13,16	1	1	0	27.1921458405	1	2	CT,C	NA	NA	0.0970746751577	0	g.368395delT	0
chr4_ref_v2	369108	0	GA,G	1	1	17,37,4,5	1	1	0	2	GA,GA	GA,G	0.125	0.185884417758	0	4,16,4,9	1	1	0	3.41102947538	0	2	GA,GA	GA,G	0.5	0.0300970821327	0	NA	NA
chr4_ref_v2	369914	0	T,G	0	0	16,54,12,0	1	1	0	2	T,T	T,G	0.25	0.262364264467	0	11,29,5,0	1	1	0	0.630483727353	0	2	T,T	T,G	0.25	0.0802868781057	0	NA	NA
chr4_ref_v2	370814	0	TA,T	1	1	18,46,0,0	1	1	0	2	TA,TA	NA	NA	0.790103694662	0	12,29,3,9	1	1	0	7.45095663315	0	2	TA,TA	TA,T	0.125	0.102068674522	0	NA	NA
chr4_ref_v2	370905	0	TTA,T	1	1	14,27,1,7	1	1	0	2	TTA,TTA	NA	NA	0.115765724657	0	6,4,7,5	1	1	0	7.30322412004	0	2	TTA,T	NA	NA	0.0706254120818	0	NA	NA
chr4_ref_v2	371067	0	C,A	1	0	60,30,0,0	1	1	0	2	C,C	NA	NA	0.0	0	25,22,5,2	1	1	0	4.23002845051	0	2	C,C	C,A	0.25	0.0416726964006	0	NA	NA
chr4_ref_v2	376512	0	AT,A	1	1	67,34,1,2	1	1	0	2	AT,AT	NA	NA	0.840876020035	0	19,33,1,6	1	1	0	4.67680195045	0	2	AT,AT	NA	NA	0.603091568796	0	NA	NA
chr4_ref_v2	386091	0	CA,C	1	1	42,46,5,2	1	1	0	2	CA,CA	CA,C	0.125	0.193305611132	0	21,35,4,3	1	1	0	0.928944952651	0	2	CA,CA	NA	NA	0.0860026749257	0	NA	NA
chr4_ref_v2	388781	0	G,A	0	0	64,49,0,0	1	1	0	2	G,G	NA	NA	0.0	0	35,27,5,3	1	1	0	4.27366887187	0	2	G,G	G,A	0.25	0.10178269431	0	NA	NA
chr4_ref_v2	392047	0	GT,G	1	1	28,24,1,0	1	1	0	2	GT,GT	NA	NA	1.23601982684	0	16,10,7,6	1	1	0	7.13597132979	0	2	GT,GT	GT,G	0.125	0.0268338259152	0	NA	NA
chr4_ref_v2	392083	0	GAC,G	1	1	15,50,2,7	1	1	0	2	GAC,GAC	NA	NA	0.458797892192	0	8,21,1,5	1	1	0	0.667460728549	0	2	GAC,GAC	NA	NA	0.297073812861	0	NA	NA
chr4_ref_v2	404415	0	GA,G	1	1	59,89,2,1	1	1	0	2	GA,GA	NA	NA	0.416051225939	0	14,17,17,17	1	1	0	31.9436073301	1	2	GA,G	NA	NA	0.029200196649	0	g.404416delA	0
chr4_ref_v2	408109	0	CA,C	1	1	60,48,0,4	1	1	0	2	CA,CA	NA	NA	1.05061660351	0	7,4,18,19	1	1	0	308.955653544	1	2	CA,C	C,C	0.5	0.0626836602736	0	g.408110delA	0
chr4_ref_v2	410825	0	AT,A	1	1	19,19,3,3	1	1	0	2	AT,AT	NA	NA	0.592109605801	0	14,14,9,7	1	1	0	3.1075975307	0	2	AT,AT	NA	NA	0.34258177552	0	NA	NA
chr4_ref_v2	411723	0	AC,A,ACC	1	1	37,41,1,1,0,1	1	1	0	2	AC,AC	NA	NA	0.019867299469	0	7,3,11,12,15,8	1	1	0	308.114432044	1	2	A,ACC	AC,ACC	0.25	0.222631068697	0	g.411724delC,g.411723_411724insC	0,0
chr4_ref_v2	413129	0	TA,T	1	1	44,31,0,1	1	1	0	2	TA,TA	NA	NA	0.0686097474288	0	14,8,13,15	1	1	0	22.8655160131	1	2	TA,T	NA	NA	0.0868999944317	0	g.413130delA	0
chr4_ref_v2	423407	0	TA,T,TAA	1	1	29,48,2,4,0,1	1	1	0	2	TA,TA	NA	NA	0.609958758107	0	6,2,10,5,11,6	1	1	0	18.0556935191	1	2	T,TAA	TAA,TAA	0.25	0.095997034434	0	g.423408delA,g.423407_423408insA	0,0
chr4_ref_v2	423725	0	CT,C	1	1	44,44,1,0	1	1	0	2	CT,CT	NA	NA	0.00181811003393	0	13,18,4,8	1	1	0	9.12976502767	1	2	CT,CT	CT,C	0.5	0.0060273730758	0	NA	NA
chr4_ref_v2	426273	0	C,T	0	0	70,78,0,0	1	1	0	2	C,C	NA	NA	0.0	0	25,15,3,4	1	1	0	6.13296480763	0	2	C,C	C,T	0.25	0.202940843997	0	NA	NA
chr4_ref_v2	428476	0	TA,T	1	1	58,59,1,0	1	1	0	2	TA,TA	NA	NA	0.51329556869	0	25,30,7,3	1	1	0	6.60696723973	0	2	TA,TA	TA,T	0.125	0.0266378345524	0	NA	NA
chr4_ref_v2	428743	0	AT,A,ATT	1	1	28,11,3,0,7,3	1	1	0	2	AT,AT	AT,ATT	0.5	0.940158721737	0	6,3,15,5,3,0	1	1	0	11.946553829	1	2	AT,A	A,ATT	0.5	0.318627504748	0	g.428744delT	0
chr4_ref_v2	430716	0	C,CA	1	1	42,36,0,0	1	1	0	2	C,C	NA	NA	0.0215057248991	0	17,17,4,3	1	1	0	3.93667142165	0	2	C,C	C,CA	0.25	0.235407348869	0	NA	NA
chr4_ref_v2	436136	0	CTTTT,C,CTTT	1	1	15,9,0,0,6,7	1	1	0	2	CTTTT,CTTTT	CTTTT,CTTT	0.125	0.0593244472601	0	2,1,4,9,4,3	1	1	0	9.74195044407	1	2	CTTTT,C	C,CTTT	0.5	0.341921868226	0	g.436137_436140delTTTT	0
chr4_ref_v2	443975	0	G,C	0	0	80,73,0,0	1	1	0	2	G,G	NA	NA	0.0	0	34,24,7,3	1	1	0	7.92417133339	0	2	G,G	G,C	0.25	0.188052231503	0	NA	NA
chr4_ref_v2	450126	0	GTA,G	1	1	27,24,6,9	1	1	0	2	GTA,GTA	GTA,G	0.25	0.0931822229714	0	10,12,2,4	1	1	0	0.537665613879	0	2	GTA,GTA	GTA,G	0.125	0.129848217524	0	NA	NA
chr4_ref_v2	452440	0	CT,C	1	1	0,1,62,54	1	1	0	2	C,C	NA	NA	0.00800858757533	0	0,0,41,32	1	1	0	0.503619659242	0	2	C,C	NA	NA	0.00146200429707	0	NA	NA
chr4_ref_v2	452846	0	CA,C	1	1	42,60,1,1	1	1	0	2	CA,CA	NA	NA	0.376094447177	0	16,16,9,17	1	1	0	23.6452685681	1	2	CA,C	CA,CA	0.25	0.0758802088027	0	g.452847delA	0
chr4_ref_v2	454757	0	GA,G	1	1	55,41,2,1	1	1	0	2	GA,GA	NA	NA	0.0899952827478	0	28,24,7,11	1	1	0	10.8914453373	1	2	GA,GA	GA,G	0.25	0.253267932109	0	NA	NA
chr4_ref_v2	456459	0	C,T	1	0	70,70,0,0	1	1	0	2	C,C	NA	NA	0.0	0	32,25,3,5	1	1	0	5.34497542851	0	2	C,C	C,T	0.25	0.0176995770994	0	NA	NA
chr4_ref_v2	458339	0	C,T	0	0	68,60,0,0	1	1	0	2	C,C	NA	NA	0.0	0	38,42,6,2	1	1	0	4.63110320379	0	2	C,C	C,T	0.25	0.356674943939	0	NA	NA
chr4_ref_v2	458768	0	G,T	1	0	63,61,0,0	1	1	0	2	G,G	NA	NA	0.0	0	26,19,3,4	1	1	0	4.70766710155	0	2	G,G	G,T	0.25	0.0851578083403	0	NA	NA
chr4_ref_v2	461214	0	G,A	0	0	42,65,0,0	1	1	0	2	G,G	NA	NA	0.0	0	24,29,4,4	1	1	0	4.35815308526	0	2	G,G	G,A	0.25	0.055059777183	0	NA	NA
chr4_ref_v2	465606	0	CAA,C	1	1	46,50,0,0	1	1	0	2	CAA,CAA	NA	NA	0.0	0	24,15,6,3	1	1	0	6.36641390767	0	2	CAA,CAA	CAA,C	0.5	0.367724780125	0	NA	NA
chr4_ref_v2	468936	0	C,T	1	0	55,62,0,0	1	1	0	2	C,C	NA	NA	0.0	0	30,20,4,3	1	1	0	4.38056455912	0	2	C,C	C,T	0.25	0.0202027073175	0	NA	NA
chr4_ref_v2	470738	0	C,A	0	0	24,45,12,48	1	1	0	2	C,A	C,C	0.125	0.111552485906	0	13,16,9,12	1	1	0	1.51939386336	0	2	C,A	C,C	0.125	0.0714589639821	0	NA	NA
chr4_ref_v2	471646	0	AT,A	1	1	40,48,3,8	1	1	0	2	AT,AT	NA	NA	0.0573648305028	0	30,29,4,5	1	1	0	0.843247643491	0	2	AT,AT	NA	NA	1.028749889	0	NA	NA
chr4_ref_v2	482411	0	GA,G	1	1	13,15,1,5	1	1	0	2	GA,GA	NA	NA	0.61170092198	0	5,7,8,10	1	1	0	6.42592023041	0	2	GA,GA	GA,G	0.5	0.065965693185	0	NA	NA
chr4_ref_v2	489274	0	TA,T	1	1	32,37,0,0	1	1	0	2	TA,TA	NA	NA	0.00948144522	0	10,14,5,2	1	1	0	5.03471429821	0	2	TA,TA	TA,T	0.5	0.27703575352	0	NA	NA
chr4_ref_v2	489380	0	AAT,A	1	1	36,26,9,5	1	1	0	2	AAT,AAT	NA	NA	0.132367064524	0	10,6,7,1	1	1	0	1.79357526736	0	2	AAT,AAT	AAT,A	0.25	0.168606671189	0	NA	NA
chr4_ref_v2	492359	0	G,A	0	0	72,55,0,0	1	1	0	2	G,G	NA	NA	0.0	0	35,19,7,3	1	1	0	7.36306617922	0	2	G,G	G,A	0.25	0.259511195485	0	NA	NA
chr4_ref_v2	494135	1	C,T	1	0	71,85,0,0	1	1	0	2	NA	NA	NA	NA	0	29,28,3,3	1	1	0	3.86761414838	0	2	NA	NA	NA	NA	0	NA	NA
chr4_ref_v2	501824	0	AT,A	1	1	65,51,1,0	1	1	0	2	AT,AT	NA	NA	0.000897701528607	0	10,15,11,20	1	1	0	32.6895868846	1	2	AT,A	A,A	0.125	0.0882758914608	0	g.501825delT	0
chr4_ref_v2	503320	0	GT,G	1	1	47,37,1,3	1	1	0	2	GT,GT	NA	NA	1.02244572655	0	7,14,7,13	1	1	0	13.2896006015	1	2	GT,GT	GT,G	0.5	0.111648852843	0	NA	NA
chr4_ref_v2	505172	0	CAT,C	1	1	28,41,5,7	1	1	0	2	CAT,CAT	CAT,C	0.125	0.0865060619979	0	7,12,2,1	1	1	0	0.406212715197	0	2	CAT,CAT	NA	NA	0.187416437651	0	NA	NA
chr4_ref_v2	506518	0	TA,T	1	1	47,37,0,0	1	1	0	2	TA,TA	NA	NA	0.181938432736	0	6,5,19,16	1	1	0	309.173897033	1	2	TA,T	T,T	0.5	0.0250317189684	0	g.506519delA	0
chr4_ref_v2	506876	0	TA,T	1	1	16,24,3,1	1	1	0	2	TA,TA	NA	NA	1.0488680083	0	7,11,9,4	1	1	0	4.7165721432	0	2	TA,TA	NA	NA	0.108388388019	0	NA	NA
chr4_ref_v2	507905	0	GA,G	1	1	41,45,2,4	1	1	0	2	GA,GA	NA	NA	0.0130443811128	0	32,30,2,9	1	1	0	2.41305095006	0	2	GA,GA	NA	NA	0.326997111517	0	NA	NA
chr4_ref_v2	519297	1	T,G	1	0	9,11,3,0	1	1	1	2	NA	NA	NA	NA	0	11,17,0,0	1	1	0	1.12155401466	0	2	NA	NA	NA	NA	0	NA	NA
chr4_ref_v2	519299	1	T,G	1	0	9,11,3,0	1	1	1	2	NA	NA	NA	NA	0	11,16,0,0	1	1	0	1.01437531149	0	2	NA	NA	NA	NA	0	NA	NA
chr4_ref_v2	519301	1	A,T	1	0	9,10,3,0	1	1	1	2	NA	NA	NA	NA	0	11,16,0,0	1	1	0	1.16946582203	0	2	NA	NA	NA	NA	0	NA	NA
chr4_ref_v2	519308	1	A,T	1	0	10,10,3,0	1	1	1	2	NA	NA	NA	NA	0	11,17,0,0	1	1	0	1.4626052604	0	2	NA	NA	NA	NA	0	NA	NA
chr4_ref_v2	519315	1	TTA,T	1	0	9,10,3,0	1	1	1	2	NA	NA	NA	NA	0	13,18,0,0	1	1	0	1.21818468678	0	2	NA	NA	NA	NA	0	NA	NA
chr4_ref_v2	522964	0	CTT,C,CT	1	1	44,45,1,0,3,8	1	1	0	2	CTT,CTT	NA	NA	0.0729889889756	0	7,6,6,12,8,12	1	1	0	18.0945839406	1	2	CTT,CT	C,CT	0.5	0.424747501839	0	g.522965delT	0
chr4_ref_v2	525195	0	CT,C	1	1	56,64,2,2	1	1	0	2	CT,CT	NA	NA	0.725565173524	0	11,19,12,13	1	1	0	18.0411108021	1	2	CT,C	CT,CT	0.25	0.108028750493	0	g.525196delT	0
chr4_ref_v2	525207	0	CT,C	1	1	51,71,0,0	1	1	0	2	CT,CT	NA	NA	0.555142678626	0	12,22,8,11	1	1	0	17.2662342606	1	2	CT,CT	CT,C	0.5	0.168667261432	0	NA	NA
chr4_ref_v2	527681	0	TTA,T	0	0	0,0,0,2	0	0	1	2	NA	NA	NA	NA	0	0,0,0,0	0	0	1	0.0	0	2	NA	NA	NA	NA	0	NA	NA
chr4_ref_v2	538648	0	GTATA,G,GTA	1	1	7,11,3,6,5,8	1	1	0	2	GTATA,GTA	GTATA,G	0.5	0.350470436455	0	3,5,6,5,6,1	1	1	0	2.09746361621	0	2	GTATA,G	G,GTA	0.25	0.351035426735	0	NA	NA
chr4_ref_v2	542473	0	CA,C	1	1	24,26,8,6	1	1	0	2	CA,CA	NA	NA	0.219051973328	0	8,9,5,14	1	1	0	6.03885162967	0	2	CA,CA	CA,C	0.25	0.0557518059755	0	NA	NA
chr4_ref_v2	547620	0	C,T	0	0	95,69,0,0	1	1	0	2	C,C	NA	NA	0.0	0	28,32,3,3	1	1	0	4.09300534806	0	2	C,C	C,T	0.25	0.356674943939	0	NA	NA
chr4_ref_v2	548461	0	GTT,G,GTTTT	1	1	1,2,0,0,5,14	1	1	0	2	GTTTT,GTTTT	GTT,GTTTT	0.25	0.100083458557	0	1,0,5,7,5,10	1	1	0	4.52181069146	0	2	G,GTTTT	GTTTT,GTTTT	0.125	0.0694094513722	0	NA	NA
chr4_ref_v2	550722	0	TA,T	1	1	51,46,7,5	1	1	0	2	TA,TA	TA,T	0.125	0.248316725575	0	20,12,8,9	1	1	0	4.48370576757	0	2	TA,TA	TA,T	0.5	0.118066248138	0	NA	NA
chr4_ref_v2	550952	0	GA,G	1	1	35,53,0,0	1	1	0	2	GA,GA	NA	NA	0.00948144522	0	16,15,12,13	1	1	0	19.923059551	1	2	GA,G	GA,GA	0.125	0.0398872484467	0	g.550953delA	0
chr4_ref_v2	551734	0	CA,C	1	1	30,37,8,2	1	1	0	2	CA,CA	NA	NA	0.648390441699	0	12,13,9,7	1	1	0	4.75677929476	0	2	CA,CA	NA	NA	0.229253090213	0	NA	NA
chr4_ref_v2	552423	0	G,T	1	0	27,39,0,0	1	1	0	2	G,G	NA	NA	0.0	0	12,25,2,5	1	1	0	3.80533493712	0	2	G,G	G,T	0.25	0.280902385466	0	NA	NA
chr4_ref_v2	552986	0	AT,A	1	1	53,34,3,2	1	1	0	2	AT,AT	NA	NA	1.29384327375	0	13,6,20,12	1	1	0	21.5352914346	1	2	AT,A	AT,AT	0.125	0.00508087674407	0	g.552987delT	0
chr4_ref_v2	558079	0	CT,C	1	1	34,51,3,3	1	1	0	2	CT,CT	NA	NA	0.024740420876	0	18,12,10,11	1	1	0	9.50182998825	1	2	CT,CT	CT,C	0.5	0.104205054286	0	NA	NA
chr4_ref_v2	560784	0	C,CA	1	1	49,41,0,1	1	1	0	2	C,C	NA	NA	0.0104558887125	0	23,23,4,2	1	1	0	2.99720342444	0	2	C,C	C,CA	0.25	0.221024202831	0	NA	NA
chr4_ref_v2	563412	0	CA,C	1	1	44,47,1,1	1	1	0	2	CA,CA	NA	NA	1.14208011782	0	17,11,10,8	1	1	0	14.1928864009	1	2	CA,CA	CA,C	0.5	0.0190472459461	0	NA	NA
chr4_ref_v2	567590	0	TA,T	1	1	64,46,0,1	1	1	0	2	TA,TA	NA	NA	0.000431609700081	0	19,13,9,9	1	1	0	15.0000750025	1	2	TA,T	TA,TA	0.25	0.156645401003	0	g.567591delA	0
chr4_ref_v2	568031	0	G,A	0	0	55,54,0,0	1	1	0	2	G,G	NA	NA	0.0	0	21,24,4,3	1	1	0	4.21685226569	0	2	G,G	G,A	0.25	0.0851578083403	0	NA	NA
chr4_ref_v2	569331	0	T,C	1	0	79,65,1,0	1	1	0	2	T,T	NA	NA	0.00692044284457	0	29,25,4,3	1	1	0	4.24210922969	0	2	T,T	T,C	0.25	0.0971637484536	0	NA	NA
chr4_ref_v2	569549	0	C,A	1	0	49,84,0,2	1	1	0	2	C,C	NA	NA	0.420390758325	0	20,34,2,6	1	1	0	4.06579547921	0	2	C,C	C,A	0.25	0.0363676441709	0	NA	NA
chr4_ref_v2	578367	0	GT,G	1	1	46,29,4,2	1	1	0	2	GT,GT	NA	NA	0.14990356383	0	18,10,12,5	1	1	0	6.95483913863	0	2	GT,GT	GT,G	0.5	0.0381111678939	0	NA	NA
chr4_ref_v2	589566	0	TA,T	1	1	53,53,1,6	1	1	0	2	TA,TA	NA	NA	0.0418967369185	0	11,13,13,18	1	1	0	20.3979871685	1	2	TA,T	NA	NA	0.0508240496442	0	g.589567delA	0
chr4_ref_v2	589605	0	TA,T	1	1	66,69,0,1	1	1	0	2	TA,TA	NA	NA	0.00210133792238	0	14,19,11,15	1	1	0	25.517434223	1	2	TA,T	TA,TA	0.125	0.0631868922748	0	g.589606delA	0
chr4_ref_v2	591612	0	TA,T	1	1	40,36,1,4	1	1	0	2	TA,TA	NA	NA	0.045663219714	0	7,14,3,7	1	1	0	4.5492176507	0	2	TA,TA	TA,T	0.25	0.143178211299	0	NA	NA
chr4_ref_v2	592896	0	GT,G	1	1	58,46,6,8	1	1	0	2	GT,GT	NA	NA	0.442706637059	0	17,18,13,13	1	1	0	7.306981055	0	2	GT,GT	GT,G	0.125	0.0288697998683	0	NA	NA
chr4_ref_v2	598061	0	GA,G	1	1	87,51,1,0	1	1	0	2	GA,GA	NA	NA	0.00444266661005	0	18,17,14,10	1	1	0	23.3413504883	1	2	GA,G	GA,GA	0.25	0.104857210567	0	g.598062delA	0
chr4_ref_v2	606957	0	G,GAAAAAAAA	1	1	11,4,27,6	1	1	0	2	G,GAAAAAAAA	GAAAAAAAA,GAAAAAAAA	0.25	0.277631736598	0	7,4,8,7	1	1	0	1.54910080885	0	2	G,GAAAAAAAA	GAAAAAAAA,GAAAAAAAA	0.125	0.0588405000229	0	NA	NA
chr4_ref_v2	612071	0	TAA,T	1	1	73,53,1,0	1	1	0	2	TAA,TAA	NA	NA	0.00790517950711	0	21,38,3,3	1	1	0	3.74713178702	0	2	TAA,TAA	TAA,T	0.25	0.339867825622	0	NA	NA
chr4_ref_v2	614096	0	A,C	0	0	56,65,0,0	1	1	0	2	A,A	NA	NA	0.0	0	23,27,3,3	1	1	0	3.41928129745	0	2	A,A	A,C	0.25	0.174353387145	0	NA	NA
chr4_ref_v2	628569	0	AT,A	1	1	36,39,8,3	1	1	0	2	AT,AT	NA	NA	0.102483870439	0	16,7,12,14	1	1	0	10.8892667145	1	2	AT,A	AT,AT	0.25	0.0393972366925	0	g.628570delT	0
chr4_ref_v2	629736	0	CT,C	1	1	28,32,29,26	1	1	0	2	CT,C	NA	NA	0.101249650919	0	17,18,10,14	1	1	0	0.741768347264	0	2	CT,C	CT,CT	0.25	0.0414245127588	0	NA	NA
chr4_ref_v2	630587	0	CA,C	1	1	36,27,5,1	1	1	0	2	CA,CA	NA	NA	0.788748324697	0	15,8,11,6	1	1	0	6.82753739058	0	2	CA,CA	CA,C	0.125	0.0238404514633	0	NA	NA
chr4_ref_v2	630748	0	GTT,G,GT	1	1	22,14,1,1,7,0	1	1	0	2	GTT,GTT	NA	NA	0.575333277809	0	2,1,12,7,2,3	1	1	0	15.8760725125	1	2	GTT,G	G,G	0.5	0.146370312992	0	g.630749_630750delTT	0
chr4_ref_v2	636133	0	C,A	1	0	69,33,0,0	1	1	0	2	C,C	NA	NA	0.0	0	39,12,6,0	1	1	0	5.17384168006	0	2	C,C	C,A	0.25	0.0400053346137	0	NA	NA
chr4_ref_v2	637009	0	AT,A	1	1	52,51,1,1	1	1	0	2	AT,AT	NA	NA	1.91950509649	0	17,28,3,5	1	1	0	4.61320943878	0	2	AT,AT	NA	NA	0.875657970525	0	NA	NA
chr4_ref_v2	645017	0	GA,G	1	1	36,22,9,0	1	1	0	2	GA,GA	NA	NA	0.195230985086	0	16,9,21,5	1	1	0	7.60640166691	0	2	GA,GA	GA,G	0.5	0.0517363232817	0	NA	NA
chr4_ref_v2	645348	0	A,G	0	0	60,20,17,0	1	1	0	2	A,A	A,G	0.5	0.39304258811	0	52,18,21,0	1	1	1	0.97329766038	0	2	A,A	A,G	0.5	0.0588405000229	0	NA	NA
chr4_ref_v2	645358	0	CG,C	0	0	67,16,6,0	1	1	0	2	CG,CG	CG,C	0.125	0.235119742361	0	61,19,11,0	1	1	1	1.39279406411	0	2	CG,CG	CG,C	0.25	0.0581872057325	0	NA	NA
chr4_ref_v2	645380	0	A,G	0	0	45,24,11,0	1	1	0	2	A,A	A,G	0.25	0.196710294246	0	41,26,12,0	1	1	1	0.497004149153	0	2	A,A	A,G	0.25	0.306166887126	0	NA	NA
chr4_ref_v2	645387	0	T,G	1	0	40,23,13,0	1	1	0	2	T,T	T,G	0.5	0.405465108108	0	31,32,16,0	1	1	0	1.52000069838	0	2	T,T	T,G	0.5	0.211309093667	0	NA	NA
chr4_ref_v2	645399	0	T,G	1	0	46,28,4,0	1	1	0	2	T,T	T,G	0.125	0.0372125956364	0	30,42,7,2	1	1	0	2.88556028846	0	2	T,T	T,G	0.25	0.133531392625	0	NA	NA
chr4_ref_v2	645406	0	CGTTTTGTTAT,C	0	0	42,39,3,0	1	1	0	2	CGTTTTGTTAT,CGTTTTGTTAT	CGTTTTGTTAT,C	0.125	0.30010459245	0	26,51,7,2	1	1	0	2.2929540477	0	2	CGTTTTGTTAT,CGTTTTGTTAT	CGTTTTGTTAT,C	0.25	0.200670695462	0	NA	NA
chr4_ref_v2	645422	1	T,A	1	0	35,40,3,1	1	1	0	2	NA	NA	NA	NA	0	22,49,7,7	1	1	0	4.40586573048	0	2	NA	NA	NA	NA	0	NA	NA
chr4_ref_v2	645423	1	ATATG,A	1	0	34,43,3,1	1	1	0	2	NA	NA	NA	NA	0	22,48,7,7	1	1	0	4.47389122033	0	2	NA	NA	NA	NA	0	NA	NA
chr4_ref_v2	645432	1	T,TG	0	0	25,45,1,1	1	1	0	2	NA	NA	NA	NA	0	16,46,5,7	1	1	0	4.92061165487	0	2	NA	NA	NA	NA	0	NA	NA
chr4_ref_v2	645435	1	T,TG	0	0	24,46,1,1	1	1	0	2	NA	NA	NA	NA	0	16,45,5,7	1	1	0	4.94938102599	0	2	NA	NA	NA	NA	0	NA	NA
chr4_ref_v2	645436	1	T,TTG	0	0	24,47,0,1	1	1	0	2	NA	NA	NA	NA	0	16,46,4,8	1	1	0	5.54488976433	0	2	NA	NA	NA	NA	0	NA	NA
chr4_ref_v2	645511	1	G,A	0	0	0,54,0,16	1	1	0	2	NA	NA	NA	NA	0	0,40,0,10	1	1	0	0.412104695088	0	2	NA	NA	NA	NA	0	NA	NA
chr4_ref_v2	645517	1	T,A	0	0	0,50,0,24	1	1	0	2	NA	NA	NA	NA	0	0,30,0,22	1	1	0	1.09761483854	0	2	NA	NA	NA	NA	0	NA	NA
chr4_ref_v2	645527	1	A,T	0	0	0,50,0,27	1	1	0	2	NA	NA	NA	NA	0	0,29,0,23	1	1	0	0.993030066889	0	2	NA	NA	NA	NA	0	NA	NA
chr4_ref_v2	645528	1	T,C	1	0	0,49,0,28	1	1	0	2	NA	NA	NA	NA	0	0,29,0,23	1	1	0	0.841006290897	0	2	NA	NA	NA	NA	0	NA	NA
chr4_ref_v2	645533	1	G,T	0	0	0,52,0,28	1	1	0	2	NA	NA	NA	NA	0	0,27,0,23	1	1	0	1.19797759558	0	2	NA	NA	NA	NA	0	NA	NA
chr4_ref_v2	645541	1	G,A	0	0	0,51,0,25	1	1	0	2	NA	NA	NA	NA	0	0,25,0,24	1	1	0	1.9788667269	0	2	NA	NA	NA	NA	0	NA	NA
chr4_ref_v2	645542	1	C,T	0	0	0,51,0,25	1	1	0	2	NA	NA	NA	NA	0	0,25,0,24	1	1	0	1.9788667269	0	2	NA	NA	NA	NA	0	NA	NA
chr4_ref_v2	645544	1	A,T	0	0	0,51,0,24	1	1	0	2	NA	NA	NA	NA	0	0,25,0,21	1	1	0	1.52055950776	0	2	NA	NA	NA	NA	0	NA	NA
chr4_ref_v2	645550	1	CACA,C	1	0	0,53,0,24	1	1	0	2	NA	NA	NA	NA	0	0,26,0,21	1	1	0	1.53442350623	0	2	NA	NA	NA	NA	0	NA	NA
chr4_ref_v2	645556	1	T,A	0	0	0,47,0,23	1	1	0	2	NA	NA	NA	NA	0	0,25,0,19	1	1	0	1.04010536992	0	2	NA	NA	NA	NA	0	NA	NA
chr4_ref_v2	645558	1	TATA,T	1	0	0,47,0,23	1	1	0	2	NA	NA	NA	NA	0	0,24,0,18	1	1	0	0.976761787797	0	2	NA	NA	NA	NA	0	NA	NA
chr4_ref_v2	645567	1	T,TACG	1	0	0,45,0,20	1	1	0	2	NA	NA	NA	NA	0	0,19,0,14	1	1	0	1.01779815302	0	2	NA	NA	NA	NA	0	NA	NA
chr4_ref_v2	645571	1	A,ATTCC	1	0	0,43,0,16	1	1	0	2	NA	NA	NA	NA	0	0,17,0,13	1	1	0	1.48234544003	0	2	NA	NA	NA	NA	0	NA	NA
chr4_ref_v2	645575	1	T,TTC	1	0	0,43,0,10	1	1	1	2	NA	NA	NA	NA	0	0,16,0,11	1	1	0	2.35753754523	0	2	NA	NA	NA	NA	0	NA	NA
chr4_ref_v2	645587	1	TTAATA,T	0	0	0,42,0,4	1	1	1	2	NA	NA	NA	NA	0	0,17,0,6	1	1	0	2.08800993998	0	2	NA	NA	NA	NA	0	NA	NA
chr4_ref_v2	645589	1	A,T	1	0	0,42,0,4	1	1	1	2	NA	NA	NA	NA	0	0,19,0,3	1	1	0	0.531940346663	0	2	NA	NA	NA	NA	0	NA	NA
chr4_ref_v2	645598	1	TG,T	0	0	0,38,0,4	1	1	1	2	NA	NA	NA	NA	0	0,15,0,7	1	1	1	2.70808046399	0	2	NA	NA	NA	NA	0	NA	NA
chr4_ref_v2	645625	1	G,A	0	0	0,16,0,2	1	0	1	2	NA	NA	NA	NA	0	0,9,0,6	1	0	1	2.54492892828	0	2	NA	NA	NA	NA	0	NA	NA
chr4_ref_v2	645626	1	T,C	0	0	0,16,0,1	1	0	1	2	NA	NA	NA	NA	0	0,9,0,4	1	0	1	2.36444124178	0	2	NA	NA	NA	NA	0	NA	NA
chr4_ref_v2	645637	1	A,T	0	0	0,12,0,0	0	0	1	2	NA	NA	NA	NA	0	0,8,0,4	1	0	1	0.0	0	2	NA	NA	NA	NA	0	NA	NA
chr4_ref_v2	645642	1	T,C	0	0	0,12,0,0	0	0	1	2	NA	NA	NA	NA	0	0,8,0,3	1	0	1	0.0	0	2	NA	NA	NA	NA	0	NA	NA
chr4_ref_v2	645645	1	A,C	0	0	0,12,0,0	0	0	1	2	NA	NA	NA	NA	0	0,8,0,3	1	0	1	0.0	0	2	NA	NA	NA	NA	0	NA	NA
chr4_ref_v2	645652	1	T,A	0	0	0,8,0,0	0	0	1	2	NA	NA	NA	NA	0	0,6,0,3	1	0	1	0.0	0	2	NA	NA	NA	NA	0	NA	NA
chr4_ref_v2	645653	1	A,G	0	0	0,8,0,0	0	0	1	2	NA	NA	NA	NA	0	0,6,0,3	1	0	1	0.0	0	2	NA	NA	NA	NA	0	NA	NA
chr4_ref_v2	645654	1	T,C	0	0	0,8,0,0	0	0	1	2	NA	NA	NA	NA	0	0,6,0,3	1	0	1	0.0	0	2	NA	NA	NA	NA	0	NA	NA
chr4_ref_v2	645662	1	C,A	1	0	0,6,0,0	0	0	1	2	NA	NA	NA	NA	0	0,5,0,3	1	0	1	0.0	0	2	NA	NA	NA	NA	0	NA	NA
chr4_ref_v2	645664	1	T,C	1	0	0,5,0,0	0	0	1	2	NA	NA	NA	NA	0	0,5,0,3	1	0	1	0.0	0	2	NA	NA	NA	NA	0	NA	NA
chr4_ref_v2	645667	1	G,A	0	0	0,4,0,0	0	0	1	2	NA	NA	NA	NA	0	0,5,0,3	1	0	1	0.0	0	2	NA	NA	NA	NA	0	NA	NA
chr4_ref_v2	645668	1	C,T	0	0	0,4,0,0	0	0	1	2	NA	NA	NA	NA	0	0,5,0,3	1	0	1	0.0	0	2	NA	NA	NA	NA	0	NA	NA
chr4_ref_v2	645675	1	T,A	1	0	0,3,0,0	0	0	1	2	NA	NA	NA	NA	0	0,7,0,2	1	0	1	0.0	0	2	NA	NA	NA	NA	0	NA	NA
chr4_ref_v2	645677	1	C,CT	1	0	0,3,0,0	0	0	1	2	NA	NA	NA	NA	0	0,7,0,2	1	0	1	0.0	0	2	NA	NA	NA	NA	0	NA	NA
chr4_ref_v2	651116	1	A,G	1	0	16,0,6,0	1	1	1	2	NA	NA	NA	NA	0	16,0,1,0	1	0	1	1.61832890014	0	2	NA	NA	NA	NA	0	NA	NA
chr4_ref_v2	651483	0	G,GC	1	1	56,61,0,0	1	1	0	2	G,G	NA	NA	0.00057515611606	0	21,21,12,8	1	1	0	16.5580440302	1	2	G,GC	G,G	0.25	0.216312245764	0	g.651483_651484insC	0
chr4_ref_v2	658028	0	CT,C	1	1	40,37,0,3	1	1	0	2	CT,CT	NA	NA	0.935434349557	0	18,15,4,4	1	1	0	3.33641118118	0	2	CT,CT	NA	NA	0.565503042221	0	NA	NA
chr4_ref_v2	668864	0	TAA,T	1	1	39,65,1,0	1	1	0	2	TAA,TAA	NA	NA	0.00956945101615	0	20,14,9,15	1	1	0	21.2786095698	1	2	TAA,T	TAA,TAA	0.125	0.0969922659873	0	g.668865_668866delAA	0
chr4_ref_v2	673139	0	C,A	0	0	65,58,0,0	1	1	0	2	C,C	NA	NA	0.0	0	22,18,4,4	1	1	0	5.78291363127	0	2	C,C	C,A	0.25	0.336472236621	0	NA	NA
chr4_ref_v2	680043	0	C,CT	1	1	31,56,2,1	1	1	0	2	C,C	NA	NA	0.15405606991	0	9,23,3,5	1	1	0	4.56661232658	0	2	C,C	C,CT	0.5	0.110588061	0	NA	NA
chr4_ref_v2	682810	0	A,G	0	0	35,36,42,24	1	1	0	2	A,G	NA	NA	0.0730251350149	0	13,20,7,17	1	1	0	2.22259578915	0	2	A,G	A,A	0.125	0.0671393028376	0	NA	NA
chr4_ref_v2	687977	0	C,CT,CTT	1	1	1,1,2,3,21,2	1	1	0	2	CTT,CTT	NA	NA	0.597312184528	0	0,4,1,5,5,4	1	0	0	2.79231357965	0	2	NA	NA	NA	NA	0	NA	NA
chr4_ref_v2	691302	0	A,AATATAT,AATATATAT	1	1	0,0,18,16,0,1	1	1	0	2	AATATAT,AATATAT	NA	NA	0.200347287095	0	0,0,1,0,8,8	1	0	0	14.0039695242	1	2	NA	NA	NA	NA	0	NA	NA
chr4_ref_v2	693254	0	GA,G	1	1	66,51,0,0	1	1	0	2	GA,GA	NA	NA	0.00948144522	0	20,17,9,9	1	1	0	14.9627560568	1	2	GA,GA	GA,G	0.5	0.234561773025	1	NA	NA
chr4_ref_v2	694550	0	AT,A	1	1	54,36,3,2	1	1	0	2	AT,AT	NA	NA	0.214739549758	0	20,19,7,4	1	1	0	3.73798823313	0	2	AT,AT	NA	NA	0.136575627398	0	NA	NA
chr4_ref_v2	694758	0	C,T	1	0	57,56,0,0	1	1	0	2	C,C	NA	NA	0.0	0	23,33,5,3	1	1	0	4.70124068403	0	2	C,C	C,T	0.25	0.0	0	NA	NA
chr4_ref_v2	699164	0	T,G	1	0	6,61,11,0	1	1	0	2	T,T	T,G	0.25	0.226124179452	0	9,25,12,0	1	1	0	2.50327536587	0	2	T,T	T,G	0.5	0.137201121513	0	NA	NA
chr4_ref_v2	712073	0	G,A	0	0	66,82,0,0	1	1	0	2	G,G	NA	NA	0.0	0	21,19,4,1	1	1	0	4.62199456903	0	2	G,G	G,A	0.25	0.133531392625	0	NA	NA
chr4_ref_v2	732291	0	G,A	0	0	0,0,75,79	1	1	0	2	A,A	NA	NA	0.0	0	1,0,26,25	1	1	0	0.683234609088	0	2	A,A	NA	NA	0.0194180858571	0	NA	NA
chr4_ref_v2	733398	0	A,AT	1	1	50,35,2,3	1	1	0	2	A,A	NA	NA	0.380026416021	0	24,23,7,1	1	1	0	3.78814640345	0	2	A,A	A,AT	0.25	0.0625864678328	0	NA	NA
chr4_ref_v2	736323	0	T,G	0	0	8,50,8,0	1	1	0	2	T,T	T,G	0.25	0.0913310381341	0	5,29,8,0	1	1	0	0.893375547649	0	2	T,T	T,G	0.5	0.230523658612	0	NA	NA
chr4_ref_v2	744838	0	C,T	1	0	52,66,0,0	1	1	0	2	C,C	NA	NA	0.0	0	18,16,1,4	1	1	0	4.37373533976	0	2	C,C	C,T	0.25	0.0289875368733	0	NA	NA
chr4_ref_v2	746254	0	CA,C	1	1	28,25,8,5	1	1	0	2	CA,CA	CA,C	0.125	0.148635542605	0	6,7,14,8	1	1	0	6.00610525248	0	2	CA,C	CA,CA	0.125	0.00987704900757	0	NA	NA
chr4_ref_v2	748425	0	TA,T,TAA	1	1	35,19,4,3,7,6	1	1	0	2	TA,TA	TA,TAA	0.25	0.956799204858	0	7,5,11,10,3,5	1	1	0	8.47047114556	0	2	T,TAA	TA,T	0.25	0.110797963593	0	NA	NA
chr4_ref_v2	750118	0	G,T	0	0	61,68,0,0	1	1	0	2	G,G	NA	NA	0.0	0	31,23,4,2	1	1	0	3.86109430846	0	2	G,G	G,T	0.25	0.251314428281	0	NA	NA
chr4_ref_v2	751959	0	C,G	0	0	77,39,2,0	1	1	0	2	C,C	NA	NA	0.422559541467	0	18,13,13,14	1	1	0	22.4002547002	1	2	C,G	C,C	0.125	0.1131640898	0	g.751959C>G	0
chr4_ref_v2	770037	0	CT,C	1	1	16,22,20,27	1	1	0	2	CT,C	C,C	0.125	0.104954864439	0	11,19,14,12	1	1	0	1.00769289161	0	2	CT,C	CT,CT	0.25	0.0688080373395	0	NA	NA
chr4_ref_v2	774226	0	GA,G	1	1	71,59,1,1	1	1	0	2	GA,GA	NA	NA	0.00578602691079	0	15,12,9,13	1	1	0	22.0938832581	1	2	GA,G	GA,GA	0.125	0.0295702814758	0	g.774227delA	0
chr4_ref_v2	782133	0	G,A	0	0	71,73,0,0	1	1	0	2	G,G	NA	NA	0.0	0	16,19,3,1	1	1	0	3.5714761169	0	2	G,G	G,A	0.25	0.223143551314	0	NA	NA
chr4_ref_v2	791826	0	CA,C	1	1	47,38,2,3	1	1	0	2	CA,CA	NA	NA	0.811136632879	0	15,15,11,10	1	1	0	10.6167004359	1	2	CA,CA	CA,C	0.25	0.134823753961	0	NA	NA
chr4_ref_v2	792199	0	AT,A	1	1	71,76,2,1	1	1	0	2	AT,AT	NA	NA	0.336089112563	0	31,24,3,4	1	1	0	3.62508899802	0	2	AT,AT	NA	NA	0.104021180428	0	NA	NA
chr4_ref_v2	801581	0	C,CTCTTCT	1	1	41,22,0,0	1	1	0	2	C,C	NA	NA	0.0	0	5,8,5,4	1	1	0	8.02855064128	0	2	C,CTCTTCT	C,C	0.125	0.116410351844	0	NA	NA
chr4_ref_v2	807204	0	C,A	0	0	80,47,0,1	1	1	0	2	C,C	NA	NA	0.00784317746103	0	14,27,5,1	1	1	0	6.15316919776	0	2	C,C	C,A	0.25	0.0240975515791	0	NA	NA
chr4_ref_v2	809857	0	G,A	0	0	72,69,0,0	1	1	0	2	G,G	NA	NA	0.0	0	25,19,3,2	1	1	0	3.54728804125	0	2	G,G	G,A	0.25	0.228841572429	0	NA	NA
chr4_ref_v2	810373	0	T,TTA	1	1	24,37,2,3	1	1	0	2	T,T	T,TTA	0.125	0.291708584084	0	13,21,2,2	1	1	0	0.569717370606	0	2	T,T	T,TTA	0.125	0.21298290915	0	NA	NA
chr4_ref_v2	810667	0	G,A	1	0	67,63,0,0	1	1	0	2	G,G	NA	NA	0.0	0	19,15,7,0	1	1	0	8.76582619759	0	2	G,G	G,A	0.5	0.348306694268	0	NA	NA
chr4_ref_v2	811791	0	CT,C	1	1	38,51,1,1	1	1	0	2	CT,CT	NA	NA	0.239758003625	0	11,6,9,11	1	1	0	18.7254350792	1	2	CT,C	NA	NA	0.0082568671126	0	g.811792delT	0
chr4_ref_v2	812568	0	C,A	0	0	75,47,0,0	1	1	0	2	C,C	NA	NA	0.0	0	28,18,3,3	1	1	0	3.66273201016	0	2	C,C	C,A	0.25	0.0909717782057	0	NA	NA
chr4_ref_v2	812863	0	CAT,C	1	1	55,28,8,2	1	1	0	2	CAT,CAT	CAT,C	0.125	0.122605970317	0	33,32,5,3	1	1	0	2.09202748569	0	2	CAT,CAT	NA	NA	0.0451416968649	0	NA	NA
chr4_ref_v2	814759	0	CA,C	1	1	81,62,0,0	1	1	0	2	CA,CA	NA	NA	7.49250470243e-05	0	17,25,2,3	1	1	0	4.10565111837	0	2	CA,CA	CA,C	0.25	0.183204341022	0	NA	NA
chr4_ref_v2	816532	0	TAA,T,TA	1	1	43,48,1,0,1,7	1	1	0	2	TAA,TAA	NA	NA	0.86879103237	0	3,3,15,21,5,4	1	1	0	309.433624596	1	2	TAA,T	T,T	0.5	0.506726529948	0	g.816533_816534delAA	0
chr4_ref_v2	817432	0	TA,T	1	1	20,34,17,27	1	1	0	2	TA,T	TA,TA	0.125	0.0622804329974	0	4,5,15,23	1	1	0	4.36417379613	0	2	T,T	TA,T	0.5	0.257788740652	0	NA	NA
chr4_ref_v2	818018	0	TC,T	1	1	46,37,0,1	1	1	0	2	TC,TC	NA	NA	0.00249474582672	0	19,13,9,13	1	1	0	16.7484851101	1	2	TC,T	TC,TC	0.25	0.0440252944588	0	g.818019delC	0
chr4_ref_v2	818610	0	T,C	0	0	82,55,0,0	1	1	0	2	T,T	NA	NA	0.0	0	30,24,6,2	1	1	0	6.11564828944	0	2	T,T	T,C	0.25	0.0363676441709	0	NA	NA
chr4_ref_v2	823088	0	G,A	0	0	53,52,0,0	1	1	0	2	G,G	NA	NA	0.0	0	24,25,2,5	1	1	0	4.36502883836	0	2	G,G	G,A	0.25	0.0	0	NA	NA
chr4_ref_v2	823897	0	G,A	0	0	73,58,0,0	1	1	0	2	G,G	NA	NA	0.0	0	15,16,1,5	1	1	0	6.33856098226	0	2	G,G	G,A	0.25	0.303682413798	0	NA	NA
chr4_ref_v2	828614	0	T,G	0	0	75,77,0,0	1	1	0	2	T,T	NA	NA	0.0	0	23,19,3,2	1	1	0	3.90079571511	0	2	T,T	T,G	0.25	0.182321556794	0	NA	NA
chr4_ref_v2	829196	0	C,T	1	0	37,53,15,15	1	1	0	2	C,C	C,T	0.5	0.0	1	31,30,0,0	1	1	0	4.50361860133	0	2	C,C	NA	NA	0.0	0	NA	NA
chr4_ref_v2	832619	0	CA,C	1	1	21,63,1,4	1	1	0	2	CA,CA	NA	NA	0.145746678271	0	3,22,10,14	1	1	0	14.2056396634	1	2	CA,C	CA,CA	0.25	0.0334708117809	0	g.832620delA	0
chr4_ref_v2	833024	0	G,A	0	0	61,37,0,0	1	1	0	2	G,G	NA	NA	0.0	0	43,29,6,4	1	1	0	4.60759084349	0	2	G,G	G,A	0.25	0.0281708769667	0	NA	NA
chr4_ref_v2	835066	0	G,A	0	0	66,49,0,0	1	1	0	2	G,G	NA	NA	0.0	0	23,35,3,5	1	1	0	5.03918988613	0	2	G,G	G,A	0.25	0.0350913198113	0	NA	NA
chr4_ref_v2	835540	0	GA,G	1	1	25,11,20,26	1	1	0	2	GA,G	NA	NA	0.00623240670594	0	17,11,19,9	1	1	0	1.28429134255	0	2	GA,G	GA,GA	0.5	0.090957036435	0	NA	NA
chr4_ref_v2	837968	0	A,AAATAATAAT,AAATAATAATAAT	1	1	0,0,0,0,14,17	1	1	0	2	AAATAATAATAAT,AAATAATAATAAT	NA	NA	0.277986009759	0	1,0,6,5,3,7	1	1	0	6.32237301431	0	2	AAATAATAAT,AAATAATAATAAT	A,AAATAATAATAAT	0.125	0.0884414682086	0	NA	NA
chr4_ref_v2	838177	0	CA,C	1	1	47,37,2,1	1	1	0	2	CA,CA	NA	NA	0.223526675372	0	19,10,13,12	1	1	0	16.9437368163	1	2	CA,C	CA,CA	0.125	0.0845589845753	0	g.838178delA	0
chr4_ref_v2	840324	0	AATAT,A,AAT	1	1	2,3,4,7,24,20	1	1	0	2	AAT,AAT	AATAT,AAT	0.125	0.744450622171	0	2,3,6,12,0,2	1	1	0	7.29331476151	0	2	A,A	AATAT,A	0.5	0.367995093878	0	NA	NA
chr4_ref_v2	843407	0	GAT,G	1	1	63,46,1,1	1	1	0	2	GAT,GAT	NA	NA	0.010818567133	0	16,21,9,6	1	1	0	11.6135013409	1	2	GAT,GAT	GAT,G	0.5	0.115982598242	1	NA	NA
chr4_ref_v2	845316	0	TA,T	1	1	52,49,2,0	1	1	0	2	TA,TA	NA	NA	0.0563264878248	0	19,18,5,10	1	1	0	11.4139179375	1	2	TA,TA	TA,T	0.5	0.152278904661	0	NA	NA
chr4_ref_v2	849525	0	TA,T	1	1	43,58,2,2	1	1	0	2	TA,TA	NA	NA	0.553193947583	0	17,14,9,5	1	1	0	8.38709826186	0	2	TA,TA	TA,T	0.25	0.0901856811581	0	NA	NA
chr4_ref_v2	851018	0	TA,T	1	1	47,53,1,7	1	1	0	2	TA,TA	NA	NA	0.963101711842	0	14,19,6,14	1	1	0	8.34483416889	0	2	TA,TA	NA	NA	0.0310095249428	0	NA	NA
chr4_ref_v2	852428	0	C,T	0	0	59,69,0,0	1	1	0	2	C,C	NA	NA	0.0	0	18,38,1,6	1	1	0	5.75423078235	0	2	C,C	C,T	0.25	0.133531392625	0	NA	NA
chr4_ref_v2	852923	0	C,T	1	0	79,80,0,0	1	1	0	2	C,C	NA	NA	0.0	0	19,26,3,6	1	1	0	8.0670021533	0	2	C,C	C,T	0.25	0.336472236621	0	NA	NA
chr4_ref_v2	856223	0	C,T	0	0	54,54,0,0	1	1	0	2	C,C	NA	NA	0.0	0	18,17,11,14	1	1	0	21.434421689	1	2	C,T	C,C	0.125	0.0851578083403	0	g.856223C>T	0
chr4_ref_v2	861671	0	C,T	1	0	72,71,0,1	1	1	0	2	C,C	NA	NA	0.00696866931609	0	27,28,2,7	1	1	0	7.13674117637	0	2	C,C	C,T	0.25	0.135801541159	0	NA	NA
chr4_ref_v2	864769	0	CAT,C	1	1	22,32,5,4	1	1	0	2	CAT,CAT	NA	NA	0.0178092317128	0	14,14,9,10	1	1	0	4.03913454757	0	2	CAT,CAT	CAT,C	0.5	0.119479863295	0	NA	NA
chr4_ref_v2	864892	0	CT,C	1	1	60,20,3,2	1	1	0	2	CT,CT	NA	NA	0.0969565141016	0	28,17,9,6	1	1	0	4.82222398268	0	2	CT,CT	CT,C	0.125	0.0279844537261	0	NA	NA
chr4_ref_v2	866509	0	A,C	0	0	36,19,0,19	1	1	0	2	A,A	A,C	0.5	0.0870113769896	0	20,21,0,15	1	1	0	1.5098120532	0	2	A,A	A,C	0.5	0.157628944204	0	NA	NA
chr4_ref_v2	867307	0	G,A	1	0	49,58,0,0	1	1	0	2	G,G	NA	NA	0.0	0	20,26,4,1	1	1	0	3.29374725026	0	2	G,G	G,A	0.25	0.273293335	0	NA	NA
chr4_ref_v2	870608	0	CT,C	1	1	70,46,8,0	1	1	0	2	CT,CT	NA	NA	0.119266594368	0	30,19,4,4	1	1	0	3.17919224552	0	2	CT,CT	NA	NA	0.410136755701	0	NA	NA
chr4_ref_v2	872601	1	T,C	1	0	0,0,0,0	0	0	1	2	NA	NA	NA	NA	0	0,0,0,1	0	0	1	0.0	0	2	NA	NA	NA	NA	0	NA	NA
chr4_ref_v2	880661	1	T,G	1	0	0,0,0,0	0	0	1	2	NA	NA	NA	NA	0	0,0,1,0	0	0	1	0.0	0	2	NA	NA	NA	NA	0	NA	NA
chr4_ref_v2	884188	0	A,AT	1	1	31,45,0,1	1	1	0	2	A,A	NA	NA	0.42434639965	0	18,25,3,5	1	1	0	3.87799465781	0	2	A,A	A,AT	0.25	0.151533953849	0	NA	NA
chr4_ref_v2	892434	0	CA,C	1	1	17,29,4,6	1	1	0	2	CA,CA	NA	NA	0.0365706289716	0	10,8,7,7	1	1	0	2.801616725	0	2	CA,CA	CA,C	0.25	0.0655728194496	0	NA	NA
chr4_ref_v2	894895	0	CA,C	1	1	40,49,4,0	1	1	0	2	CA,CA	NA	NA	0.857121746121	0	18,12,19,21	1	1	0	28.4078398103	1	2	CA,C	CA,CA	0.125	0.0376751551421	0	g.894896delA	0
chr4_ref_v2	895525	0	G,A	0	0	67,86,0,0	1	1	0	2	G,G	NA	NA	0.0	0	19,14,3,2	1	1	0	4.93591214714	0	2	G,G	G,A	0.25	0.0588405000229	0	NA	NA
chr4_ref_v2	896062	0	G,A	0	0	63,61,0,0	1	1	0	2	G,G	NA	NA	0.0	0	25,26,3,4	1	1	0	4.25535102447	0	2	G,G	G,A	0.25	0.0400053346137	0	NA	NA
chr4_ref_v2	909629	0	ATT,A,TTT	1	1	31,5,0,3,1,25	1	1	0	2	ATT,TTT	ATT,A	0.125	0.207395194346	0	5,1,4,8,1,16	1	1	0	5.57187744585	0	2	A,TTT	ATT,TTT	0.25	0.434452644981	0	NA	NA
chr4_ref_v2	916359	0	G,C	0	0	76,55,0,0	1	1	0	2	G,G	NA	NA	0.0	0	25,31,5,4	1	1	0	5.97976994622	0	2	G,G	G,C	0.25	0.117783035656	0	NA	NA
chr4_ref_v2	917417	0	TA,T	1	1	41,40,7,4	1	1	0	2	TA,TA	TA,T	0.125	0.0189099948881	0	14,12,2,6	1	1	0	2.60237715346	0	2	TA,TA	TA,T	0.125	0.0520582539474	0	NA	NA
chr4_ref_v2	918641	0	A,C	1	0	0,0,52,49	1	1	0	2	C,C	NA	NA	0.0	0	0,0,35,21	1	1	0	1.25278951784	0	2	C,C	NA	NA	0.0	0	NA	NA
chr4_ref_v2	921736	0	T,A	0	0	12,75,10,0	1	1	0	2	T,T	T,A	0.25	0.122102696801	0	6,36,8,0	1	1	0	0.863561097519	0	2	T,T	T,A	0.25	0.405465108108	0	NA	NA
chr4_ref_v2	922965	0	C,T	1	0	38,41,34,48	1	1	0	2	C,T	NA	NA	0.0372713947972	0	37,21,0,0	1	1	0	14.0555180719	1	2	C,C	NA	NA	0.0	0	g.922964_922966T>C	1
chr4_ref_v2	927221	0	CT,C	1	1	40,45,1,5	1	1	0	2	CT,CT	CT,C	0.125	0.312770732972	0	16,14,9,13	1	1	0	11.0401547907	1	2	CT,C	CT,CT	0.25	0.0266353547229	0	g.927222delT	0
chr4_ref_v2	929073	0	GT,G	1	1	45,49,3,1	1	1	0	2	GT,GT	NA	NA	0.481368213012	0	9,9,17,12	1	1	0	22.3332467456	1	2	GT,G	G,G	0.125	0.0271774305891	0	g.929074delT	0
chr4_ref_v2	929086	0	AT,A	1	1	41,39,2,4	1	1	0	2	AT,AT	NA	NA	0.568190454269	0	4,2,16,18	1	1	0	25.5175761112	1	2	A,A	AT,A	0.25	0.0986914724749	0	g.929087delT,g.929087delT	0,1
chr4_ref_v2	929356	0	GA,G	1	1	43,62,6,1	1	1	0	2	GA,GA	NA	NA	0.032417992964	0	25,10,16,22	1	1	0	29.8650045188	1	2	GA,G	GA,GA	0.125	0.0329469351031	0	g.929357delA	0
chr4_ref_v2	930328	0	G,A	0	0	55,67,0,0	1	1	0	2	G,G	NA	NA	0.0	0	16,12,10,8	1	1	0	17.5355079958	1	2	G,A	G,G	0.25	0.068992871487	0	g.930328G>A	0
chr4_ref_v2	930866	0	CAT,C,CATAT	1	1	23,26,7,13,2,4	1	1	0	2	CAT,CAT	CAT,C	0.25	0.782351432327	0	4,4,1,4,2,4	1	0	0	2.17465729499	0	2	NA	NA	NA	NA	0	NA	NA
chr4_ref_v2	932307	0	G,A	0	0	57,62,0,0	1	1	0	2	G,G	NA	NA	0.0	0	21,21,3,7	1	1	0	8.01847672956	0	2	G,G	G,A	0.5	0.336472236621	0	NA	NA
chr4_ref_v2	933433	0	G,A	0	0	63,80,0,0	1	1	0	2	G,G	NA	NA	0.0	0	18,16,13,12	1	1	0	24.9220357272	1	2	G,A	G,G	0.125	0.0561702714671	0	g.933433G>A	0
chr4_ref_v2	938146	0	G,A	0	0	76,80,0,0	1	1	0	2	G,G	NA	NA	0.0	0	22,19,5,3	1	1	0	7.10167450432	0	2	G,G	G,A	0.25	0.311779624031	0	NA	NA
chr4_ref_v2	944081	0	T,C	0	0	64,102,0,0	1	1	0	2	T,T	NA	NA	0.0	0	29,29,4,3	1	1	0	5.14034366763	0	2	T,T	T,C	0.25	0.168622712436	0	NA	NA
chr4_ref_v2	945750	0	C,A	1	0	87,56,0,0	1	1	0	2	C,C	NA	NA	0.0	0	45,29,6,4	1	1	0	5.92626705319	0	2	C,C	C,A	0.25	0.0555698511548	0	NA	NA
chr4_ref_v2	946642	0	G,A	1	0	74,44,0,0	1	1	0	2	G,G	NA	NA	0.0	0	32,21,5,3	1	1	0	4.9032502411	0	2	G,G	G,A	0.25	0.055059777183	0	NA	NA
chr4_ref_v2	955523	0	T,C	1	0	62,57,0,0	1	1	0	2	T,T	NA	NA	0.0	0	33,22,6,1	1	1	0	5.37500754463	0	2	T,T	T,C	0.25	0.115512887122	0	NA	NA
chr4_ref_v2	955888	0	GA,G	1	1	35,13,13,10	1	1	0	2	GA,GA	GA,G	0.125	0.00310411981175	0	9,2,11,9	1	1	0	2.71495625563	0	2	GA,G	GA,GA	0.25	0.104190476937	0	NA	NA
chr4_ref_v2	957530	0	CT,C	1	1	53,40,11,5	1	1	0	2	CT,CT	CT,C	0.125	0.172120949115	0	22,19,9,7	1	1	0	2.11647655423	0	2	CT,CT	NA	NA	0.089420366899	0	NA	NA
chr4_ref_v2	957531	0	T,C	1	0	97,53,0,1	1	1	0	2	T,T	NA	NA	0.00664454271867	0	34,20,4,9	1	1	0	10.7190052539	1	2	T,T	T,C	0.5	0.325422400435	0	NA	NA
chr4_ref_v2	961548	0	G,T	0	0	72,45,1,0	1	1	0	2	G,G	NA	NA	0.00851068966791	0	25,34,2,5	1	1	0	4.52133119553	0	2	G,G	G,T	0.25	0.185717145795	0	NA	NA
chr4_ref_v2	963198	0	G,GT	1	1	86,61,0,0	1	1	0	2	G,G	NA	NA	0.00057515611606	0	19,16,12,15	1	1	0	27.338040272	1	2	G,GT	G,G	0.125	0.00922523770467	0	g.963198_963199insT	0
chr4_ref_v2	966422	0	TAA,T,TA	1	1	9,22,4,3,4,8	1	1	0	2	TAA,TAA	TAA,T	0.25	0.371951003282	0	0,2,8,13,3,1	1	1	0	10.8592782885	1	2	TAA,T	T,T	0.5	0.369289944025	0	g.966423_966424delAA	0
chr4_ref_v2	968081	0	G,T	0	0	74,52,1,0	1	1	0	2	G,G	NA	NA	0.00790517950711	0	24,19,3,5	1	1	0	5.55032646893	0	2	G,G	G,T	0.25	0.264151575042	0	NA	NA
chr4_ref_v2	968500	0	G,A	0	0	74,59,0,0	1	1	0	2	G,G	NA	NA	0.0	0	13,9,13,8	1	1	0	24.1302122504	1	2	G,A	NA	NA	0.0465200156349	0	g.968500G>A	0
chr4_ref_v2	974582	0	AT,A	1	1	32,17,39,19	1	1	0	2	AT,A	NA	NA	0.082268043638	0	17,18,10,14	1	1	0	2.76583953163	0	2	AT,A	AT,AT	0.5	0.0835857670837	0	NA	NA
chr4_ref_v2	977481	0	C,A	0	0	49,57,0,0	1	1	0	2	C,C	NA	NA	0.0	0	15,15,5,15	1	1	0	20.7307490966	1	2	C,A	C,C	0.25	0.105360515658	0	g.977481C>A	0
chr4_ref_v2	978525	0	G,T	0	0	82,66,1,0	1	1	0	2	G,G	NA	NA	0.00673403218134	0	16,17,2,5	1	1	0	6.71214789248	0	2	G,G	G,T	0.25	0.395312736644	0	NA	NA
chr4_ref_v2	979086	0	GA,G	1	1	41,37,1,1	1	1	0	2	GA,GA	NA	NA	0.107830460582	0	8,7,7,12	1	1	0	17.8512883596	1	2	GA,G	NA	NA	0.0821267156791	0	g.979087delA	0
chr4_ref_v2	987146	1	G,A	0	0	0,0,0,23	0	1	1	2	NA	NA	NA	NA	0	0,0,0,9	0	0	1	0.0	0	2	NA	NA	NA	NA	0	NA	NA
chr4_ref_v2	1002193	0	AT,A	1	1	21,16,15,14	1	1	0	2	AT,A	AT,AT	0.25	0.0949391079349	0	15,3,18,16	1	1	0	2.20574329083	0	2	AT,A	NA	NA	0.0307632659563	0	NA	NA
chr4_ref_v2	1004564	0	AT,A	1	1	59,60,0,0	1	1	0	2	AT,AT	NA	NA	0.000827305348188	0	12,14,7,7	1	1	0	13.4783707587	1	2	AT,A	AT,AT	0.25	0.115590790931	0	g.1004565delT	0
chr4_ref_v2	1006338	0	GA,G	1	1	0,0,68,59	1	1	0	2	G,G	NA	NA	0.00232031118721	0	0,0,20,25	1	1	0	0.883427227301	0	2	G,G	NA	NA	0.00838846840416	0	NA	NA
chr4_ref_v2	1012972	0	G,T	1	0	85,54,1,0	1	1	0	2	G,G	NA	NA	0.00716848947861	0	34,32,5,5	1	1	0	5.89715198683	0	2	G,G	G,T	0.25	0.0588405000229	0	NA	NA
chr4_ref_v2	1013880	0	TC,T	1	1	21,30,0,0	1	1	0	2	TC,TC	NA	NA	0.00948144522	0	13,15,5,9	1	1	0	8.24802104928	0	2	TC,TC	TC,T	0.5	0.261960747213	0	NA	NA
chr4_ref_v2	1015892	0	GAA,G,GA	1	1	10,9,3,5,9,12	1	1	0	2	GAA,GA	GAA,G	0.125	0.0956405942015	0	4,3,10,10,5,5	1	1	0	5.0638862291	0	2	GAA,G	G,GA	0.25	0.114776067424	0	NA	NA
chr4_ref_v2	1025381	0	T,C	1	0	68,68,0,0	1	1	0	2	T,T	NA	NA	0.0	0	26,25,5,2	1	1	0	5.09608087984	0	2	T,T	T,C	0.25	0.0400053346137	0	NA	NA
chr4_ref_v2	1031579	0	G,A	0	0	63,57,0,1	1	1	0	2	G,G	NA	NA	0.0082988028147	0	28,28,4,3	1	1	0	3.64539113267	0	2	G,G	G,A	0.25	0.133531392625	0	NA	NA
chr4_ref_v2	1035719	0	T,C	1	0	62,69,0,0	1	1	0	2	T,T	NA	NA	0.0	0	38,17,5,2	1	1	0	5.56006975565	0	2	T,T	T,C	0.25	0.115512887122	0	NA	NA
chr4_ref_v2	1038552	0	G,GTCA	1	1	58,72,2,0	1	1	0	2	G,G	NA	NA	0.418372860709	0	15,14,12,6	1	1	0	15.6140074545	1	2	G,GTCA	G,G	0.125	0.111914390096	0	g.1038552_1038553insTCA	0
chr4_ref_v2	1038752	0	G,A	1	0	53,76,0,0	1	1	0	2	G,G	NA	NA	0.0	0	23,36,3,3	1	1	0	3.18751209406	0	2	G,G	G,A	0.25	0.339867825622	0	NA	NA
chr4_ref_v2	1045500	0	TGAAAAACAA,T	0	0	58,63,0,0	1	1	0	2	TGAAAAACAA,TGAAAAACAA	NA	NA	0.0	0	19,28,8,10	1	1	0	13.922376934	1	2	TGAAAAACAA,TGAAAAACAA	TGAAAAACAA,T	0.5	0.138836444854	1	NA	NA
chr4_ref_v2	1048430	0	C,A	0	0	62,69,0,0	1	1	0	2	C,C	NA	NA	0.0	0	21,18,14,12	1	1	0	23.6999112825	1	2	C,A	C,C	0.25	0.105360515658	0	g.1048430C>A	0
chr4_ref_v2	1051920	0	T,A	0	0	51,65,0,0	1	1	0	2	T,T	NA	NA	0.0	0	14,16,12,11	1	1	0	21.222455256	1	2	T,A	T,T	0.125	0.0143887374521	0	g.1051920T>A	0
chr4_ref_v2	1054750	0	AT,A	1	1	53,40,4,6	1	1	0	2	AT,AT	NA	NA	0.207937688982	0	25,19,13,14	1	1	0	7.73120925328	0	2	AT,AT	AT,A	0.25	0.00314592998628	0	NA	NA
chr4_ref_v2	1057776	0	AT,A	1	1	57,56,3,1	1	1	0	2	AT,AT	NA	NA	0.665461249454	0	18,15,6,18	1	1	0	24.4782306682	1	2	AT,AT	AT,A	0.5	0.142426267107	0	NA	NA
chr4_ref_v2	1069376	0	C,A	0	0	76,78,0,1	1	1	0	2	C,C	NA	NA	0.00647251450562	0	34,36,6,1	1	1	0	5.30445738276	0	2	C,C	C,A	0.25	0.356674943939	0	NA	NA
chr4_ref_v2	1070180	0	G,A	0	0	80,94,0,0	1	1	0	2	G,G	NA	NA	0.0	0	35,45,5,5	1	1	0	6.25117738877	0	2	G,G	G,A	0.25	0.133531392625	0	NA	NA
chr4_ref_v2	1072553	0	CT,C	1	1	52,51,0,2	1	1	0	2	CT,CT	NA	NA	0.421918888673	0	14,16,9,14	1	1	0	17.1516198925	1	2	CT,C	CT,CT	0.125	0.0384246706315	0	g.1072554delT	0
chr4_ref_v2	1078913	0	ATT,A,AT	1	1	10,5,5,6,3,6	1	1	0	2	ATT,A	ATT,ATT	0.25	0.218774204624	0	4,0,6,12,3,2	1	1	0	3.31472935668	0	2	ATT,A	A,A	0.25	0.481586321496	0	NA	NA
chr4_ref_v2	1084424	0	GA,G	1	1	23,29,11,7	1	1	0	2	GA,GA	NA	NA	0.00695825820027	0	8,12,10,15	1	1	0	5.14269298708	0	2	GA,GA	GA,G	0.25	0.0561661102285	0	NA	NA
chr4_ref_v2	1084588	0	GA,G	1	1	19,14,24,18	1	1	0	2	GA,G	NA	NA	0.0748868295724	0	10,12,8,10	1	1	0	1.28999882493	0	2	GA,GA	NA	NA	0.0163633169534	0	NA	NA
chr4_ref_v2	1086635	0	G,A	0	0	77,62,0,0	1	1	0	2	G,G	NA	NA	0.0	0	41,32,6,5	1	1	0	6.43965221743	0	2	G,G	G,A	0.25	0.0533459807053	0	NA	NA
chr4_ref_v2	1092553	0	GA,G	1	1	49,59,0,0	1	1	0	2	GA,GA	NA	NA	0.433252861017	0	22,32,4,5	1	1	0	5.07662706783	0	2	GA,GA	GA,G	0.125	0.113649211542	0	NA	NA
chr4_ref_v2	1101886	0	CT,C	1	1	45,41,5,12	1	1	0	2	CT,CT	CT,C	0.125	0.0332441303991	0	22,20,20,23	1	1	0	10.4298255932	1	2	CT,C	CT,CT	0.25	0.138469061375	0	g.1101887delT	0
chr4_ref_v2	1105812	0	AT,A	1	1	38,28,9,8	1	1	0	2	AT,AT	NA	NA	0.427697279003	0	24,16,17,14	1	1	0	3.83374093422	0	2	AT,AT	NA	NA	0.294468543902	0	NA	NA
chr4_ref_v2	1108503	0	GAA,G,GA	1	1	7,8,4,1,5,9	1	1	0	2	GAA,GA	GAA,G	0.125	0.331591815998	0	4,5,4,15,4,15	1	1	0	11.577953903	0	2	GAA,GA	G,GA	0.25	0.289186291151	0	NA	NA
chr4_ref_v2	1109779	0	GAT,G	1	1	49,40,7,8	1	1	0	2	GAT,GAT	GAT,G	0.25	0.0248078678447	0	16,30,2,4	1	1	0	2.49939383486	0	2	GAT,GAT	GAT,G	0.125	0.0368567395547	0	NA	NA
chr4_ref_v2	1112330	0	G,T	1	0	59,57,0,0	1	1	0	2	G,G	NA	NA	0.0	0	30,27,4,3	1	1	0	3.73520540388	0	2	G,G	G,T	0.25	0.151230969724	0	NA	NA
chr4_ref_v2	1116385	0	G,A	0	0	68,57,0,0	1	1	0	2	G,G	NA	NA	0.0	0	22,37,4,4	1	1	0	5.03366442645	0	2	G,G	G,A	0.25	0.0521857531706	0	NA	NA
chr4_ref_v2	1118111	0	C,T	1	0	61,58,0,0	1	1	0	2	C,C	NA	NA	0.0	0	38,25,6,4	1	1	0	5.89595468101	0	2	C,C	C,T	0.25	0.105360515658	0	NA	NA
chr4_ref_v2	1129419	0	G,T	0	0	64,60,1,0	1	1	0	2	G,G	NA	NA	0.00803217169726	0	22,21,16,12	1	1	0	24.2196944017	1	2	G,T	G,G	0.25	0.0818300182476	0	g.1129419G>T	0
chr4_ref_v2	1130783	0	AT,A	1	1	39,34,4,3	1	1	0	2	AT,AT	NA	NA	1.0908322074	0	5,2,30,17	1	1	0	308.819980637	1	2	A,A	AT,A	0.25	0.0274813105965	0	g.1130784delT,g.1130784delT	0,1
chr4_ref_v2	1134715	0	TG,T	1	1	69,48,0,0	1	1	0	2	TG,TG	NA	NA	0.000130953290135	0	22,19,4,2	1	1	0	4.19224063283	0	2	TG,TG	TG,T	0.25	0.0221035080432	0	NA	NA
chr4_ref_v2	1139973	0	TA,T	1	1	57,76,0,0	1	1	0	2	TA,TA	NA	NA	0.000827305348188	0	12,15,14,16	1	1	0	308.791807483	1	2	TA,T	NA	NA	0.100015364382	0	g.1139974delA	0
chr4_ref_v2	1146380	0	A,G	0	0	59,18,0,0	1	1	0	2	A,A	NA	NA	0.0	0	30,13,5,0	1	1	0	3.73142512461	0	2	A,A	A,G	0.25	0.0235304974102	0	NA	NA
chr4_ref_v2	1147134	0	CTT,C	1	1	45,55,3,2	1	1	0	2	CTT,CTT	CTT,C	0.125	0.287682072452	0	16,14,19,8	1	1	0	17.6690267639	1	2	CTT,C	NA	NA	0.105360515658	0	g.1147135_1147136delTT	0
chr4_ref_v2	1156000	0	CT,C	1	1	47,41,2,2	1	1	0	2	CT,CT	NA	NA	0.41541024522	0	20,13,14,9	1	1	0	13.4657653436	1	2	CT,CT	CT,C	0.5	0.0998666526878	0	NA	NA
chr4_ref_v2	1156361	0	TA,T	1	1	21,19,2,1	1	1	0	2	TA,TA	NA	NA	0.568190454269	0	4,0,15,13	1	1	0	19.7384514569	1	2	T,T	TA,T	0.25	0.140107059602	0	g.1156362delA,g.1156362delA	0,1
chr4_ref_v2	1156422	0	TA,T	1	1	8,24,17,15	1	1	0	2	TA,T	NA	NA	0.0389845720334	0	12,11,15,13	1	1	0	1.73569256531	0	2	TA,T	NA	NA	0.0424482318609	0	NA	NA
chr4_ref_v2	1159388	0	T,C	0	0	62,61,0,0	1	1	0	2	T,T	NA	NA	0.0	0	16,26,13,12	1	1	0	21.3931164006	1	2	T,C	T,T	0.25	0.00796816964918	0	g.1159388T>C	0
chr4_ref_v2	1172979	0	T,C	0	0	69,53,0,0	1	1	0	2	T,T	NA	NA	0.0	0	25,25,9,9	1	1	0	13.4266969462	1	2	T,T	T,C	0.5	0.0769610411361	1	NA	NA
chr4_ref_v2	1174357	0	TA,T	1	1	39,47,0,2	1	1	0	2	TA,TA	NA	NA	0.680102799447	0	16,24,13,18	1	1	0	19.5563161906	1	2	TA,T	TA,TA	0.25	0.180599443328	0	g.1174358delA	0
chr4_ref_v2	1178234	0	CTTTTT,C,CTTTT	1	1	15,4,1,0,18,5	1	1	0	2	CTTTTT,CTTTT	CTTTTT,CTTTTT	0.125	0.0654299634206	0	7,3,13,8,10,10	1	1	0	11.477246712	1	2	CTTTTT,C	CTTTTT,CTTTT	0.25	0.403839275994	0	g.1178234_1178240TTTT>	0
chr4_ref_v2	1180421	0	A,G	1	0	85,88,0,0	1	1	0	2	A,A	NA	NA	0.0	0	34,39,4,4	1	1	0	4.98477261307	0	2	A,A	A,G	0.25	0.265107750413	0	NA	NA
chr4_ref_v2	1189124	0	CT,C	1	1	64,63,0,0	1	1	0	2	CT,CT	NA	NA	0.000291269895703	0	30,25,28,21	1	1	0	43.479327201	1	2	CT,C	NA	NA	0.116906507543	0	g.1189125delT	0
chr4_ref_v2	1189257	0	T,C	0	0	85,73,0,0	1	1	0	2	T,T	NA	NA	0.0	0	34,45,2,7	1	1	0	6.64653122835	0	2	T,T	T,C	0.25	0.226313126075	0	NA	NA
chr4_ref_v2	1191797	0	TA,T	1	1	31,31,2,4	1	1	0	2	TA,TA	NA	NA	0.77274798335	0	27,23,10,5	1	1	0	4.80279571781	0	2	TA,TA	NA	NA	0.734207041356	0	NA	NA
chr4_ref_v2	1194373	0	A,T	0	0	54,79,0,0	1	1	0	2	A,A	NA	NA	0.0	0	33,19,3,4	1	1	0	5.41879882038	0	2	A,A	A,T	0.25	0.0594234204708	0	NA	NA
chr4_ref_v2	1196819	0	C,A	0	0	57,52,0,0	1	1	0	2	C,C	NA	NA	0.0	0	43,29,5,3	1	1	0	3.8310945582	0	2	C,C	C,A	0.25	0.251314428281	0	NA	NA
chr4_ref_v2	1199363	0	G,A	0	0	60,69,0,0	1	1	0	2	G,G	NA	NA	0.0	0	20,36,4,2	1	1	0	3.79767550699	0	2	G,G	G,A	0.25	0.287682072452	0	NA	NA
chr4_ref_v2	1206604	0	A,G	0	0	2,8,4,5	1	0	1	2	NA	NA	NA	NA	0	2,3,1,7	1	0	0	1.52738882558	0	2	NA	NA	NA	NA	0	NA	NA
chr4_ref_v2	1206606	0	C,CATAT	0	0	2,6,4,5	1	0	1	2	NA	NA	NA	NA	0	1,2,1,7	1	0	1	1.73943488781	0	2	NA	NA	NA	NA	0	NA	NA
chr4_ref_v2	1206611	1	T,A	0	0	0,2,0,2	1	0	1	2	NA	NA	NA	NA	0	0,2,1,2	1	0	1	0.170045484122	0	2	NA	NA	NA	NA	0	NA	NA
chr4_ref_v2	1215435	0	AT,A	1	1	75,72,0,0	1	1	0	2	AT,AT	NA	NA	0.000827305348188	0	16,19,13,8	1	1	0	21.616914678	1	2	AT,A	AT,AT	0.25	0.0073772062906	0	g.1215436delT	0
chr4_ref_v2	1229128	0	CAT,C	1	1	55,40,1,0	1	1	0	2	CAT,CAT	NA	NA	0.00310754791713	0	30,14,20,10	1	1	0	25.0399672881	1	2	CAT,C	CAT,CAT	0.25	0.0765124526509	0	g.1229129_1229130delAT	0
chr4_ref_v2	1232648	0	C,T	0	0	93,73,0,0	1	1	0	2	C,C	NA	NA	0.0	0	31,34,4,3	1	1	0	4.6321880671	0	2	C,C	C,T	0.25	0.282566971785	0	NA	NA
chr4_ref_v2	1233961	0	G,T	0	0	51,63,1,0	1	1	0	2	G,G	NA	NA	0.00873367996875	0	29,42,5,5	1	1	0	4.79516676591	0	2	G,G	G,T	0.25	0.014184634992	0	NA	NA
chr4_ref_v2	1237493	0	CT,C	1	1	44,31,0,0	1	1	0	2	CT,CT	NA	NA	1.6022642218	0	29,28,3,6	1	1	0	4.16133431633	0	2	CT,CT	NA	NA	0.994263712933	0	NA	NA
chr4_ref_v2	1238935	0	AAT,A	1	1	6,8,9,18	1	1	0	2	AAT,A	A,A	0.25	0.0874400378676	0	2,6,6,5	1	0	0	0.853695823596	0	2	NA	NA	NA	NA	0	NA	NA
chr4_ref_v2	1240863	0	GAA,G,GA	1	1	14,17,4,4,21,19	1	1	0	2	GAA,GA	GA,GA	0.125	0.115082335092	0	5,4,9,13,14,18	1	1	0	5.89633996805	0	2	GA,GA	GAA,GA	0.25	0.213294824176	0	NA	NA
chr4_ref_v2	1242180	0	GA,G	1	1	28,54,1,3	1	1	0	2	GA,GA	NA	NA	0.344792678006	0	19,14,8,16	1	1	0	13.6187614105	1	2	GA,GA	GA,G	0.5	0.142426267107	0	NA	NA
chr4_ref_v2	1254438	0	ATTT,A	1	1	66,62,0,0	1	1	0	2	ATTT,ATTT	NA	NA	0.0	0	26,25,12,15	1	1	0	22.2513028062	1	2	ATTT,A	ATTT,ATTT	0.25	0.125163142954	0	g.1254439_1254441delTTT	0
chr4_ref_v2	1263024	0	CT,C	1	1	42,42,2,0	1	1	0	2	CT,CT	NA	NA	0.232786153779	0	22,22,19,18	1	1	0	23.530866073	1	2	CT,C	CT,CT	0.125	0.109410700731	0	g.1263025delT	0
chr4_ref_v2	1266159	0	CTT,C	1	1	64,53,0,0	1	1	0	2	CTT,CTT	NA	NA	0.0	0	20,17,8,19	1	1	0	26.9589929143	1	2	CTT,C	CTT,CTT	0.125	0.063766618359	0	g.1266160_1266161delTT	0
chr4_ref_v2	1267348	0	C,T	1	0	67,55,0,0	1	1	0	2	C,C	NA	NA	0.0	0	35,37,5,5	1	1	0	5.24137433115	0	2	C,C	C,T	0.25	0.0281708769667	0	NA	NA
chr4_ref_v2	1272006	0	CT,C	1	1	44,49,1,3	1	1	0	2	CT,CT	NA	NA	0.470672923895	0	15,16,20,15	1	1	0	26.843775518	1	2	CT,C	CT,CT	0.125	0.00617582366417	0	g.1272007delT	0
chr4_ref_v2	1278449	0	GA,G	1	1	24,34,4,5	1	1	0	2	GA,GA	NA	NA	0.300591500744	0	21,31,22,13	1	1	0	8.70909334596	0	2	GA,GA	GA,G	0.125	0.0697743337558	0	NA	NA
chr4_ref_v2	1283717	0	CT,C	1	1	60,62,0,0	1	1	0	2	CT,CT	NA	NA	0.00277758136344	0	23,43,8,15	1	1	0	17.6471864818	1	2	CT,CT	CT,C	0.5	0.000217667373571	1	NA	NA
chr4_ref_v2	1290865	0	A,G	1	0	43,52,0,0	1	1	0	2	A,A	NA	NA	0.0	0	27,48,4,7	1	1	0	5.2969648069	0	2	A,A	A,G	0.25	0.0263173083174	0	NA	NA
chr4_ref_v2	1290887	0	A,AAAT	1	1	36,46,0,0	1	1	0	2	A,A	NA	NA	0.00235601519198	0	17,28,3,8	1	1	0	7.17008575874	0	2	A,A	A,AAAT	0.5	0.262936279337	0	NA	NA
chr4_ref_v2	1302124	0	CT,C	1	1	64,52,1,1	1	1	0	2	CT,CT	NA	NA	0.0076129881393	0	43,28,15,9	1	1	0	16.6012244687	1	2	CT,CT	CT,C	0.5	0.12951811892	1	NA	NA
chr4_ref_v2	1312161	0	T,C	0	0	75,56,0,0	1	1	0	2	T,T	NA	NA	0.0	0	32,46,2,7	1	1	0	6.2041564411	0	2	T,T	T,C	0.25	0.213574100298	0	NA	NA
chr4_ref_v2	1315131	0	CA,C	1	1	50,47,1,5	1	1	0	2	CA,CA	CA,C	0.125	0.444830454985	0	12,31,23,29	1	1	0	31.5200405582	1	2	CA,C	NA	NA	0.0357815405027	0	g.1315132delA	0
chr4_ref_v2	1321885	0	CAT,C	1	1	21,27,3,6	1	1	0	2	CAT,CAT	CAT,C	0.125	0.0112826407603	0	7,8,9,42	1	1	0	26.0230565147	1	2	CAT,C	C,C	0.5	0.11024777241	0	g.1321886_1321887delAT	0
chr4_ref_v2	1324280	0	G,C	1	0	48,77,0,0	1	1	0	2	G,G	NA	NA	0.0	0	43,62,5,5	1	1	0	4.05604303753	0	2	G,G	G,C	0.125	0.356674943939	0	NA	NA
chr4_ref_v2	1341544	0	TC,T	1	1	10,11,5,5	1	1	0	2	TC,TC	TC,T	0.5	0.138916102322	0	10,5,26,14	1	1	0	7.65958138502	0	2	TC,T	T,T	0.5	0.201743588726	0	NA	NA
chr4_ref_v2	1346944	0	C,T	1	0	73,72,0,0	1	1	0	2	C,C	NA	NA	0.0	0	28,41,18,22	1	1	0	33.7891950382	1	2	C,T	C,C	0.25	0.0344014267173	0	g.1346944C>T	0
chr4_ref_v2	1350104	0	C,G	1	0	68,64,0,0	1	1	0	2	C,C	NA	NA	0.0	0	58,55,7,6	1	1	0	5.85913286393	0	2	C,C	C,G	0.25	0.216528312195	0	NA	NA
chr4_ref_v2	1353882	0	CA,C	1	1	68,66,0,0	1	1	0	2	CA,CA	NA	NA	0.00948144522	0	39,39,11,6	1	1	0	11.4814473864	1	2	CA,CA	CA,C	0.25	0.142984215221	0	NA	NA
chr4_ref_v2	1360324	0	G,A	0	0	55,64,0,0	1	1	0	2	G,G	NA	NA	0.0	0	49,36,3,7	1	1	0	5.52692189003	0	2	G,G	G,A	0.25	0.194156014441	0	NA	NA
chr4_ref_v2	1361248	0	T,G	0	0	12,63,17,0	1	1	0	2	T,T	T,G	0.5	0.328504066972	0	6,60,23,0	1	1	0	1.33204821548	0	2	T,T	T,G	0.5	0.0870113769896	0	NA	NA
chr4_ref_v2	1364308	0	G,A	0	0	61,73,0,0	1	1	0	2	G,G	NA	NA	0.0	0	48,47,5,5	1	1	0	4.63722877154	0	2	G,G	G,A	0.25	0.305381649551	0	NA	NA
chr4_ref_v2	1365087	0	T,C	0	0	63,70,0,0	1	1	0	2	T,T	NA	NA	0.0	0	40,63,5,6	1	1	0	5.11604020243	0	2	T,T	T,C	0.25	0.290923566376	0	NA	NA
chr4_ref_v2	1366820	0	AT,A	1	1	62,39,0,5	1	1	0	2	AT,AT	NA	NA	0.147728839475	0	25,16,30,19	1	1	0	39.7907765295	1	2	AT,A	AT,AT	0.125	0.0630631980662	0	g.1366821delT	0
chr4_ref_v2	1385374	0	CAT,C	1	1	28,23,6,4	1	1	0	2	CAT,CAT	NA	NA	0.110875739363	0	16,15,14,9	1	1	0	4.08573078235	0	2	CAT,CAT	CAT,C	0.5	0.14731934526	0	NA	NA
chr4_ref_v2	1386566	0	GT,G	1	1	85,32,0,0	1	1	0	2	GT,GT	NA	NA	0.00277758136344	0	49,20,31,13	1	1	0	39.6613648486	1	2	GT,G	GT,GT	0.25	0.0322345710297	0	g.1386567delT	0
chr4_ref_v2	1388718	0	A,AT	1	1	66,50,0,2	1	1	0	2	A,A	NA	NA	0.182508652508	0	59,72,7,7	1	1	0	4.3884713864	0	2	A,A	A,AT	0.125	0.0461241225342	0	NA	NA
chr4_ref_v2	1388731	0	TA,T	1	1	27,31,26,30	1	1	0	2	TA,T	NA	NA	0.0740758918447	0	31,50,26,31	1	1	0	1.91811921236	0	2	TA,T	TA,TA	0.25	0.0678783132569	0	NA	NA
chr4_ref_v2	1399582	0	TA,T	1	1	38,49,0,1	1	1	0	2	TA,TA	NA	NA	0.00194725060362	0	31,64,5,12	1	1	0	8.67801369083	0	2	TA,TA	TA,T	0.25	0.0541838496903	0	NA	NA
chr4_ref_v2	1401072	0	G,A	0	0	56,57,0,0	1	1	0	2	G,G	NA	NA	0.0	0	60,46,5,7	1	1	0	5.07870843159	0	2	G,G	G,A	0.25	0.232622295269	0	NA	NA
chr4_ref_v2	1412128	0	GAA,G,GA	1	1	10,21,0,2,6,14	1	1	0	2	GAA,GAA	GAA,GA	0.5	0.0567443591317	0	5,7,15,20,9,10	1	1	0	18.313713042	1	2	GAA,G	G,GA	0.25	0.157861579846	0	g.1412129_1412130delAA	0
chr4_ref_v2	1418372	0	CAT,C	1	1	28,31,5,4	1	1	0	2	CAT,CAT	NA	NA	0.0707441656286	0	36,46,5,9	1	1	0	0.954782026191	0	2	CAT,CAT	NA	NA	0.321954386777	0	NA	NA
chr4_ref_v2	1431646	0	G,T	0	0	57,66,1,0	1	1	0	2	G,G	NA	NA	0.00809721023262	0	45,68,6,7	1	1	0	5.49934096598	0	2	G,G	G,T	0.25	0.216528312195	0	NA	NA
chr4_ref_v2	1436799	0	C,G	0	0	66,7,0,10	1	1	0	2	C,C	C,G	0.25	0.0636464326579	0	64,8,0,15	1	1	0	1.01830677428	0	2	C,C	C,G	0.5	0.405465108108	0	NA	NA
chr4_ref_v2	1443441	0	GA,G	1	1	32,52,3,7	1	1	0	2	GA,GA	NA	NA	0.106154994672	0	39,51,18,18	1	1	0	7.47046821133	0	2	GA,GA	NA	NA	0.0647277543086	0	NA	NA
chr4_ref_v2	1449283	0	A,G	0	0	58,84,0,0	1	1	0	2	A,A	NA	NA	0.0	0	30,34,25,30	1	1	0	311.151214676	1	2	A,G	A,A	0.125	0.0997645301537	0	g.1449283A>G	0
chr4_ref_v2	1451162	0	GT,G	1	1	43,38,1,2	1	1	0	2	GT,GT	NA	NA	0.620204657866	0	25,30,34,32	1	1	0	44.2713020309	1	2	GT,G	GT,GT	0.125	0.0671365234539	0	g.1451163delT	0
chr4_ref_v2	1465313	0	C,A	1	0	66,61,0,0	1	1	0	2	C,C	NA	NA	0.0	0	55,93,6,7	1	1	0	5.1878673177	0	2	C,C	C,A	0.125	0.2757872848	0	NA	NA
chr4_ref_v2	1466321	0	GTT,G,GTTT	1	1	7,14,0,0,6,2	1	1	0	2	GTT,GTTT	GTT,GTT	0.25	0.156466307487	0	6,7,12,22,1,4	1	1	0	20.2464715279	1	2	G,GTTT	G,G	0.25	0.87070097593	0	g.1466322_1466323delTT	0
chr4_ref_v2	1468409	0	CAA,C	1	1	46,68,1,3	1	1	0	2	CAA,CAA	CAA,C	0.125	0.641853886172	0	26,42,28,34	1	1	0	40.2367889575	1	2	CAA,C	NA	NA	0.092373320131	0	g.1468410_1468411delAA	0
chr4_ref_v2	1470381	0	TA,T	1	1	26,16,31,19	1	1	0	2	TA,T	NA	NA	0.087998718347	0	5,10,67,40	1	1	0	8.83412599066	0	2	T,T	TA,T	0.25	0.14892090893	0	NA	NA
chr4_ref_v2	1474048	0	G,A	0	0	35,34,36,51	1	1	0	2	G,A	A,A	0.125	0.0195128142236	0	76,92,0,0	1	1	0	308.462711248	1	2	G,G	NA	NA	0.0	0	g.1474047_1474049A>G	1
chr4_ref_v2	1474687	0	AT,A	1	1	10,13,5,5	1	1	0	2	AT,AT	NA	NA	0.0192806247233	0	17,19,20,33	1	1	0	6.71001719527	0	2	AT,AT	AT,A	0.25	0.0832987852845	0	NA	NA
chr4_ref_v2	1494316	0	CA,C	1	1	15,14,4,3	1	1	0	2	CA,CA	NA	NA	0.367471978446	0	18,21,30,19	1	1	0	9.19532028464	1	2	CA,CA	CA,C	0.25	0.0612812108953	0	NA	NA
chr4_ref_v2	1496019	0	CT,C	1	1	28,19,34,32	1	1	0	2	CT,C	C,C	0.125	0.0219908338933	0	73,58,16,16	1	1	0	13.9071427065	1	2	CT,CT	NA	NA	0.00721941967168	0	g.1496019_1496021>T	1
chr4_ref_v2	1497920	0	AT,A	1	1	31,22,2,7	1	1	0	2	AT,AT	NA	NA	0.210440403749	0	48,44,13,11	1	1	0	4.01456524574	0	2	AT,AT	NA	NA	0.873968983731	0	NA	NA
chr4_ref_v2	1500960	0	G,GA	1	1	34,52,1,5	1	1	0	2	G,G	NA	NA	0.00193223524803	0	51,85,5,16	1	1	0	2.47473514966	0	2	G,G	G,GA	0.25	0.0635863152387	0	NA	NA
chr4_ref_v2	1503871	0	G,A	1	0	0,1,0,1	1	0	1	2	NA	NA	NA	NA	0	0,0,0,3	0	0	1	0.0	0	2	NA	NA	NA	NA	0	NA	NA
chr4_ref_v2	1504248	0	G,A	1	0	0,2,2,2	1	0	1	2	NA	NA	NA	NA	0	1,5,2,0	1	0	1	1.13612868921	0	2	NA	NA	NA	NA	0	NA	NA
chr4_ref_v2	1504251	0	G,A	1	0	2,2,0,2	1	0	1	2	NA	NA	NA	NA	0	2,0,0,4	1	0	1	1.05916439549	0	2	NA	NA	NA	NA	0	NA	NA
chr4_ref_v2	1506253	0	TA,T	1	1	50,54,2,1	1	1	0	2	TA,TA	NA	NA	0.870146402335	0	27,31,28,28	1	1	0	39.7717001706	1	2	TA,T	TA,TA	0.25	0.0392014864899	0	g.1506254delA	0
chr4_ref_v2	1516834	0	GAGAGTTTTGTATTATAT,G	1	0	0,1,64,72	1	1	0	2	G,G	NA	NA	0.00732604009207	0	0,0,58,100	1	1	0	2.4692161075	0	2	G,G	NA	NA	0.0	0	NA	NA
chr4_ref_v2	1517542	0	G,GT	1	1	53,29,4,3	1	1	0	2	G,G	G,GT	0.125	0.292808534571	0	80,68,10,11	1	1	0	1.70678121117	0	2	G,G	G,GT	0.25	0.0705792257185	0	NA	NA
chr4_ref_v2	1518811	0	G,GTTT,GTTTT,GTTTTTT	1	1	2,0,6,2,9,1,1,0	1	1	0	2	GTTT,GTTTT	G,GTTTT	0.25	0.62328909085	0	9,2,44,31,10,5,1,1	1	1	0	9.00705953964	0	2	GTTT,GTTTT	G,GTTT	0.25	0.625996926921	0	NA	NA
chr4_ref_v2	1521681	0	CA,C	1	1	41,52,2,5	1	1	0	2	CA,CA	NA	NA	0.564612632921	0	49,59,9,11	1	1	0	3.22502631275	0	2	CA,CA	NA	NA	0.834835976005	0	NA	NA
chr4_ref_v2	1522379	0	CT,C	1	1	47,34,2,1	1	1	0	2	CT,CT	NA	NA	1.73320993354	0	60,42,12,10	1	1	0	7.18561120304	0	2	CT,CT	NA	NA	1.06416459696	0	NA	NA
chr4_ref_v2	1523215	0	T,G	0	0	0,0,0,34	0	1	1	2	G,G	NA	NA	0.0289875368733	0	0,1,0,31	1	1	1	0.0	0	2	G,G	NA	NA	0.0	0	NA	NA
chr4_ref_v2	1523290	0	G,T	0	0	0,0,0,4	0	0	1	2	NA	NA	NA	NA	0	0,0,0,10	0	0	1	0.0	0	2	NA	NA	NA	NA	0	NA	NA
chr4_ref_v2	1523305	0	T,C	0	0	0,0,0,2	0	0	1	2	NA	NA	NA	NA	0	0,0,0,8	0	0	1	0.0	0	2	NA	NA	NA	NA	0	NA	NA
chr4_ref_v2	1523451	0	T,A	0	0	0,0,0,0	0	0	1	2	NA	NA	NA	NA	0	0,0,0,1	0	0	1	0.0	0	2	NA	NA	NA	NA	0	NA	NA
chr4_ref_v2	1523503	0	T,C	0	0	0,0,0,1	0	0	1	2	NA	NA	NA	NA	0	0,0,0,1	0	0	1	0.0	0	2	NA	NA	NA	NA	0	NA	NA
chr4_ref_v2	1523523	0	G,T	1	0	0,0,0,1	0	0	1	2	NA	NA	NA	NA	0	0,0,0,0	0	0	1	0.0	0	2	NA	NA	NA	NA	0	NA	NA
chr4_ref_v2	1523929	0	T,C	1	0	0,0,0,0	0	0	1	2	NA	NA	NA	NA	0	0,0,1,0	0	0	1	0.0	0	2	NA	NA	NA	NA	0	NA	NA
chr4_ref_v2	1523935	0	C,G	0	0	0,0,0,0	0	0	1	2	NA	NA	NA	NA	0	0,0,1,0	0	0	1	0.0	0	2	NA	NA	NA	NA	0	NA	NA
chr4_ref_v2	1523944	0	T,C	0	0	0,0,0,0	0	0	1	2	NA	NA	NA	NA	0	0,0,1,0	0	0	1	0.0	0	2	NA	NA	NA	NA	0	NA	NA
chr4_ref_v2	1523947	0	G,A	0	0	0,0,0,0	0	0	1	2	NA	NA	NA	NA	0	0,0,1,0	0	0	1	0.0	0	2	NA	NA	NA	NA	0	NA	NA
chr4_ref_v2	1523952	0	A,C	0	0	0,0,0,0	0	0	1	2	NA	NA	NA	NA	0	0,0,1,0	0	0	1	0.0	0	2	NA	NA	NA	NA	0	NA	NA
chr4_ref_v2	1523956	0	T,G	0	0	0,0,0,0	0	0	1	2	NA	NA	NA	NA	0	0,0,1,0	0	0	1	0.0	0	2	NA	NA	NA	NA	0	NA	NA
chr4_ref_v2	1523960	0	G,C	0	0	0,0,0,0	0	0	1	2	NA	NA	NA	NA	0	0,0,1,0	0	0	1	0.0	0	2	NA	NA	NA	NA	0	NA	NA
chr4_ref_v2	1524414	1	A,G	1	0	0,0,4,16	1	1	1	2	NA	NA	NA	NA	0	0,0,4,25	1	1	1	0.55544599686	0	2	NA	NA	NA	NA	0	NA	NA
chr4_ref_v2	1524415	1	T,C	1	0	0,0,4,16	1	1	1	2	NA	NA	NA	NA	0	0,0,4,27	1	1	1	0.650377725189	0	2	NA	NA	NA	NA	0	NA	NA
chr4_ref_v2	1524419	1	G,A	0	0	0,0,4,15	1	0	1	2	NA	NA	NA	NA	0	0,1,4,27	1	1	1	0.528033825768	0	2	NA	NA	NA	NA	0	NA	NA
chr4_ref_v2	1524443	1	T,G	0	0	0,0,0,9	0	0	1	2	NA	NA	NA	NA	0	0,1,0,13	1	0	1	0.0	0	2	NA	NA	NA	NA	0	NA	NA
chr4_ref_v2	1524451	1	G,A	1	0	0,0,0,8	0	0	1	2	NA	NA	NA	NA	0	1,2,0,14	1	0	1	0.0	0	2	NA	NA	NA	NA	0	NA	NA
chr4_ref_v2	1524456	1	T,C	1	0	0,0,0,9	0	0	1	2	NA	NA	NA	NA	0	1,2,0,16	1	0	1	0.0	0	2	NA	NA	NA	NA	0	NA	NA
chr4_ref_v2	1524457	1	G,A	1	0	0,0,0,9	0	0	1	2	NA	NA	NA	NA	0	1,2,0,16	1	0	1	0.0	0	2	NA	NA	NA	NA	0	NA	NA
chr4_ref_v2	1524474	1	A,G	0	0	0,0,0,10	0	0	1	2	NA	NA	NA	NA	0	1,2,0,17	1	1	1	0.0	0	2	NA	NA	NA	NA	0	NA	NA
chr4_ref_v2	1524513	1	T,A	1	0	0,0,0,15	0	0	1	2	NA	NA	NA	NA	0	1,2,0,21	1	1	1	0.0	0	2	NA	NA	NA	NA	0	NA	NA
chr4_ref_v2	1524547	1	T,A	1	0	0,0,0,19	0	0	1	2	NA	NA	NA	NA	0	0,0,0,19	0	0	1	0.0	0	2	NA	NA	NA	NA	0	NA	NA
chr4_ref_v2	1524588	1	A,T	1	0	0,0,0,7	0	0	1	2	NA	NA	NA	NA	0	0,0,0,7	0	0	1	0.0	0	2	NA	NA	NA	NA	0	NA	NA
chr4_ref_v2	1524600	1	A,G	0	0	0,0,0,7	0	0	1	2	NA	NA	NA	NA	0	0,0,0,6	0	0	1	0.0	0	2	NA	NA	NA	NA	0	NA	NA
chr4_ref_v2	1524606	1	G,T	0	0	0,0,0,6	0	0	1	2	NA	NA	NA	NA	0	0,0,0,6	0	0	1	0.0	0	2	NA	NA	NA	NA	0	NA	NA
chr4_ref_v2	1524648	1	G,T	0	0	0,0,0,0	0	0	1	2	NA	NA	NA	NA	0	0,0,0,3	0	0	1	0.0	0	2	NA	NA	NA	NA	0	NA	NA
chr4_ref_v2	1524654	1	T,C	1	0	0,0,0,0	0	0	1	2	NA	NA	NA	NA	0	0,0,0,3	0	0	1	0.0	0	2	NA	NA	NA	NA	0	NA	NA
chr4_ref_v2	1524674	1	T,TG	0	0	0,0,0,0	0	0	1	2	NA	NA	NA	NA	0	0,0,1,0	0	0	1	0.0	0	2	NA	NA	NA	NA	0	NA	NA
chr4_ref_v2	1524676	1	T,C	0	0	0,0,0,0	0	0	1	2	NA	NA	NA	NA	0	0,0,1,0	0	0	1	0.0	0	2	NA	NA	NA	NA	0	NA	NA
chr4_ref_v2	1524833	1	T,C	0	0	0,0,0,1	0	0	1	2	NA	NA	NA	NA	0	0,0,0,2	0	0	1	0.0	0	2	NA	NA	NA	NA	0	NA	NA
chr5_ref_v2	542	1	C,G	0	0	0,0,0,1	0	0	1	2	NA	NA	NA	NA	0	0,2,0,0	0	0	1	0.0	0	2	NA	NA	NA	NA	0	NA	NA
chr5_ref_v2	14724	0	CAAA,C,CAA	1	1	8,20,2,2,11,3	1	1	0	2	CAAA,CAAA	CAAA,C	0.125	0.489284253969	0	7,12,46,26,35,9	1	1	1	30.4428566694	1	2	CAAA,C	C,CAA	0.5	0.212450581575	0	NA	NA
chr5_ref_v2	16072	0	AT,A	1	1	33,44,5,7	1	1	0	2	AT,AT	NA	NA	0.296271839599	0	44,38,29,44	1	1	0	16.4896500593	1	2	AT,AT	AT,A	0.25	0.0694818027155	0	NA	NA
chr5_ref_v2	19574	0	CA,C	1	1	4,15,0,0	1	0	1	2	NA	NA	NA	NA	0	6,11,0,13	1	1	0	9.17343763617	0	2	CA,CA	CA,C	0.25	0.0647828878235	0	NA	NA
chr5_ref_v2	23230	0	AT,A	1	1	35,31,9,7	1	1	0	2	AT,AT	AT,A	0.25	0.16566411977	0	51,46,23,18	1	1	0	2.06008031227	0	2	AT,AT	NA	NA	0.00957593423355	0	NA	NA
chr5_ref_v2	25306	0	A,G	1	0	0,0,74,75	1	1	0	2	G,G	NA	NA	0.0	0	0,0,102,78	1	1	0	1.49160743754	0	2	G,G	NA	NA	0.0	0	NA	NA
chr5_ref_v2	29708	0	T,C	0	0	0,0,64,83	1	1	0	2	C,C	NA	NA	0.0	0	0,0,89,109	1	1	0	0.462755492893	0	2	C,C	NA	NA	0.0	0	NA	NA
chr5_ref_v2	31460	0	CAT,C	1	1	32,29,10,9	1	1	0	2	CAT,CAT	CAT,C	0.25	0.0358416763562	0	19,16,39,14	1	1	0	13.539263079	0	2	CAT,C	C,C	0.125	0.0210751439609	0	NA	NA
chr5_ref_v2	33475	0	C,CT	1	1	8,7,27,20	1	1	0	2	CT,CT	NA	NA	0.11161968409	0	40,30,37,25	1	1	0	8.18766799702	0	2	CT,CT	C,CT	0.25	0.0932673412178	0	NA	NA
chr5_ref_v2	34324	0	TA,T	1	1	63,78,0,1	1	1	0	2	TA,TA	NA	NA	0.699881524271	0	33,33,30,30	1	1	0	311.813353753	1	2	TA,T	TA,TA	0.125	0.0314491592613	0	g.34325delA	0
chr5_ref_v2	36290	0	GTTT,G,GT	1	1	0,0,38,28,16,13	1	1	0	2	G,GT	G,G	0.25	0.176916789613	0	3,1,46,29,23,32	1	1	0	3.0541952145	0	2	G,GT	GT,GT	0.25	0.754194903642	0	NA	NA
chr5_ref_v2	52435	0	CAA,C,CA	1	1	27,22,6,3,29,25	1	1	0	2	CAA,CA	NA	NA	0.363582624667	0	34,40,37,33,30,22	1	1	0	20.0667272339	1	2	CAA,C	CAA,CAA	0.25	0.0415161723415	0	g.52435_52438A>	0
chr5_ref_v2	59359	0	GT,G	1	1	54,42,0,3	1	1	0	2	GT,GT	NA	NA	1.15597711917	0	23,33,21,26	1	1	0	28.1110863613	1	2	GT,GT	GT,G	0.5	0.0147650720124	0	NA	NA
chr5_ref_v2	59372	0	CT,C	1	1	24,47,9,25	1	1	0	2	CT,CT	CT,C	0.25	0.0585071033399	0	49,60,10,12	1	1	0	4.30135596207	0	2	CT,CT	NA	NA	1.38327141646	0	NA	NA
chr5_ref_v2	64154	0	CTT,C,CT	1	1	10,11,0,2,12,18	1	1	0	2	CTT,CT	CT,CT	0.125	0.203386997197	0	7,1,33,51,1,8	1	1	0	312.320757446	1	2	C,C	CTT,C	0.25	0.136068427672	0	g.64155_64156delTT,g.64154_64157T>	-1,-1
chr5_ref_v2	65293	0	GAAAAA,G,GA	1	1	22,40,1,0,1,3	1	1	0	2	GAAAAA,GAAAAA	GAAAAA,GA	0.125	0.322420066003	0	2,11,9,37,3,23	1	1	0	310.778739572	1	2	G,GA	GAAAAA,GA	0.25	0.475729695386	0	g.65294_65298delAAAAA,g.65294_65297delAAAA	0,0
chr5_ref_v2	66309	0	G,T	0	0	73,71,0,0	1	1	0	2	G,G	NA	NA	0.0	0	30,44,27,35	1	1	0	312.146879243	1	2	G,T	G,G	0.125	0.0743837201218	0	g.66309G>T	0
chr5_ref_v2	70395	0	TAA,T,TA	1	1	16,26,2,2,20,36	1	1	0	2	TAA,TA	TA,TA	0.125	0.0998483916879	0	6,8,21,27,32,50	1	1	0	23.1580481217	1	2	T,TA	TAA,TA	0.25	0.78236386748	0	g.70396_70397delAA	0
chr5_ref_v2	70997	0	C,T	0	0	58,45,0,0	1	1	0	2	C,C	NA	NA	0.0	0	66,88,8,11	1	1	0	7.34663870683	0	2	C,C	C,T	0.25	0.146603474192	1	NA	NA
chr5_ref_v2	84911	0	TA,T	1	1	63,57,0,0	1	1	0	2	TA,TA	NA	NA	0.00277758136344	0	49,51,21,25	1	1	0	32.1285613159	1	2	TA,TA	TA,T	0.5	0.277849403972	1	NA	NA
chr5_ref_v2	88842	0	CA,C	1	1	69,64,0,0	1	1	0	2	CA,CA	NA	NA	0.000291269895703	0	36,43,24,31	1	1	0	45.7043499923	1	2	CA,C	CA,CA	0.125	0.112428360237	0	g.88843delA	0
chr5_ref_v2	100572	0	TAA,T	1	1	18,25,1,6	1	1	0	2	TAA,TAA	TAA,T	0.25	0.130620182417	0	40,16,6,12	1	1	0	3.39862109317	0	2	TAA,TAA	TAA,T	0.5	0.0363676441709	1	NA	NA
chr5_ref_v2	100595	0	C,A	0	0	14,100,11,0	1	1	0	2	C,C	C,A	0.25	0.305381649551	0	15,90,32,0	1	1	0	6.81392636992	0	2	C,C	C,A	0.5	0.0588405000229	0	NA	NA
chr5_ref_v2	100597	0	G,A	1	0	14,100,11,0	1	1	0	2	G,G	G,A	0.25	0.305381649551	0	17,96,31,0	1	1	0	5.77023670891	0	2	G,G	G,A	0.5	0.163039627245	0	NA	NA
chr5_ref_v2	117479	0	CATAT,C,CAT	1	1	23,16,0,1,3,8	1	1	0	2	CATAT,CATAT	CATAT,CAT	0.125	0.0146471047374	0	10,6,17,9,4,9	1	1	0	17.3343535669	1	2	CATAT,C	C,CAT	0.25	0.187448150028	0	g.117480_117483delATAT	0
chr5_ref_v2	121630	0	GA,G	1	1	13,12,9,12	1	1	0	2	GA,GA	GA,G	0.5	0.0525424443747	0	26,24,15,15	1	1	0	0.875877152855	0	2	GA,GA	NA	NA	0.550401918039	0	NA	NA
chr5_ref_v2	122312	0	T,C	0	0	12,45,5,0	1	1	0	2	T,T	T,C	0.25	0.305381649551	0	20,54,7,0	1	1	0	0.851069821703	0	2	T,T	T,C	0.25	0.278713402469	0	NA	NA
chr5_ref_v2	125391	0	GT,G	1	1	59,35,4,5	1	1	0	2	GT,GT	NA	NA	0.323993493757	0	12,11,37,53	1	1	0	310.896049958	1	2	GT,G	G,G	0.5	0.0886091542816	0	g.125392delT	0
chr5_ref_v2	128223	0	C,A	0	0	74,78,0,0	1	1	0	2	C,C	NA	NA	0.0	0	54,75,7,4	1	1	0	5.16499317162	0	2	C,C	C,A	0.125	0.246133069539	0	NA	NA
chr5_ref_v2	129638	0	AT,A	1	1	79,65,2,4	1	1	0	2	AT,AT	NA	NA	0.50242162221	0	81,61,7,14	1	1	0	4.56097245896	0	2	AT,AT	NA	NA	0.509062619148	0	NA	NA
chr5_ref_v2	130460	0	TA,T	1	1	64,37,2,5	1	1	0	2	TA,TA	NA	NA	0.00642184035228	0	68,42,10,9	1	1	0	3.93336063987	0	2	TA,TA	NA	NA	0.353799385896	0	NA	NA
chr5_ref_v2	131467	0	CAT,C	1	1	18,17,19,26	1	1	0	2	CAT,C	NA	NA	0.033919102006	0	11,17,15,28	1	1	0	0.895803746273	0	2	CAT,C	C,C	0.125	0.00702339050526	0	NA	NA
chr5_ref_v2	146993	0	GAA,G,GA	1	1	30,35,0,3,5,13	1	1	0	2	GAA,GAA	GAA,G	0.125	0.592927069497	0	4,1,42,54,5,4	1	1	0	315.445246056	1	2	G,G	GAA,G	0.125	0.53785452661	0	g.146994_146995delAA,g.146994_146995delAA	0,1
chr5_ref_v2	151826	0	GAA,G,GA	1	1	19,38,0,1,1,4	1	1	0	2	GAA,GAA	NA	NA	0.411536644223	0	6,4,7,8,39,38	1	1	0	311.124098628	1	2	GA,GA	GAA,GA	0.125	0.285523913149	0	g.151827delA,g.151827delA	0,1
chr5_ref_v2	157929	0	CAA,C	1	1	7,24,1,0	1	1	0	2	CAA,CAA	NA	NA	0.0317486983146	0	2,14,8,4	1	1	0	6.52280272409	0	2	CAA,C	CAA,CAA	0.125	0.0363676441709	0	NA	NA
chr5_ref_v2	171500	0	GAT,G	1	1	44,48,8,8	1	1	0	2	GAT,GAT	GAT,G	0.25	0.219279309092	0	46,43,2,4	1	1	0	1.2374161823	0	2	GAT,GAT	NA	NA	0.647072869153	0	NA	NA
chr5_ref_v2	172058	0	T,G	0	0	24,56,13,0	1	1	0	2	T,T	T,G	0.25	0.202940843997	0	36,68,7,0	1	1	0	1.31876681902	0	2	T,T	T,G	0.125	0.143100843641	0	NA	NA
chr5_ref_v2	175773	0	T,G	1	0	26,86,16,0	1	1	0	2	T,T	T,G	0.25	0.0606246218164	0	36,68,10,0	1	1	0	2.59445473343	0	2	T,T	T,G	0.25	0.300585477288	0	NA	NA
chr5_ref_v2	179726	0	G,A	0	0	76,57,0,0	1	1	0	2	G,G	NA	NA	0.0	0	50,56,4,7	1	1	0	5.43911416375	0	2	G,G	G,A	0.25	0.319633672258	0	NA	NA
chr5_ref_v2	195463	0	CCTTTAAAAAAGATAAAAAAAAAAA,C	1	0	4,13,3,7	1	1	0	2	CCTTTAAAAAAGATAAAAAAAAAAA,C	CCTTTAAAAAAGATAAAAAAAAAAA,CCTTTAAAAAAGATAAAAAAAAAAA	0.25	0.0198026272962	0	3,27,13,16	1	1	0	1.98732650838	0	2	CCTTTAAAAAAGATAAAAAAAAAAA,C	NA	NA	0.0339015516757	0	NA	NA
chr5_ref_v2	195476	0	TAAAAAAAAAAACTTTAAAAAAGATA,T	1	0	12,27,1,2	1	1	0	2	TAAAAAAAAAAACTTTAAAAAAGATA,TAAAAAAAAAAACTTTAAAAAAGATA	TAAAAAAAAAAACTTTAAAAAAGATA,T	0.125	0.143100843641	0	23,37,2,11	1	1	0	3.20973459838	0	2	TAAAAAAAAAAACTTTAAAAAAGATA,TAAAAAAAAAAACTTTAAAAAAGATA	TAAAAAAAAAAACTTTAAAAAAGATA,T	0.25	0.416514944295	0	NA	NA
chr5_ref_v2	197483	0	GTA,G	1	1	34,35,3,10	1	1	0	2	GTA,GTA	NA	NA	0.140411553805	0	8,10,20,25	1	1	0	17.6395110861	1	2	GTA,G	G,G	0.5	0.162115993239	0	g.197484_197485delTA	0
chr5_ref_v2	203470	0	T,G	1	0	9,45,14,0	1	1	0	2	T,T	T,G	0.5	0.182321556794	0	5,57,19,0	1	1	0	0.660515155375	0	2	T,T	T,G	0.5	0.032789822823	0	NA	NA
chr5_ref_v2	216584	0	TAA,T,TA	1	1	34,29,1,0,11,5	1	1	0	2	TAA,TAA	NA	NA	0.116828919454	0	9,6,13,5,31,33	1	1	0	21.1236650073	1	2	TAA,TA	TA,TA	0.5	0.865359782176	0	g.216585delA	0
chr5_ref_v2	220146	0	G,A	1	0	69,52,0,0	1	1	0	2	G,G	NA	NA	0.0	0	58,29,4,5	1	1	0	4.1334426685	0	2	G,G	G,A	0.25	0.322773392263	0	NA	NA
chr5_ref_v2	220287	0	TAA,T,TA	1	1	31,35,2,0,6,5	1	1	0	2	TAA,TAA	NA	NA	0.63459764487	0	6,6,14,24,23,18	1	1	0	29.7846153316	1	2	TAA,TA	T,TA	0.5	0.469452936223	1	g.220288delA	0
chr5_ref_v2	222020	0	A,AT	1	1	43,43,3,2	1	1	0	2	A,A	NA	NA	0.368330376257	0	32,34,4,8	1	1	0	3.5903082234	0	2	A,A	A,AT	0.25	0.128544435625	0	NA	NA
chr5_ref_v2	224675	0	TTA,T	1	1	33,23,5,5	1	1	0	2	TTA,TTA	NA	NA	0.0868021031998	0	21,18,8,5	1	1	0	1.46836806967	0	2	TTA,TTA	TTA,T	0.125	0.070822477938	0	NA	NA
chr5_ref_v2	226393	0	G,A	0	0	77,83,0,1	1	1	0	2	G,G	NA	NA	0.00623054975064	0	46,40,3,6	1	1	0	5.20444478069	0	2	G,G	G,A	0.25	0.311212569862	0	NA	NA
chr5_ref_v2	231174	0	CT,C	1	1	79,50,3,0	1	1	0	2	CT,CT	NA	NA	1.45144133206	0	55,40,17,16	1	1	0	17.3936334891	1	2	CT,CT	NA	NA	0.205806352569	0	NA	NA
chr5_ref_v2	237952	0	G,T	0	0	65,68,0,0	1	1	0	2	G,G	NA	NA	0.0	0	35,32,3,6	1	1	0	5.57221565828	0	2	G,G	G,T	0.25	0.0615578929994	0	NA	NA
chr5_ref_v2	240471	0	GA,G	1	1	52,68,3,2	1	1	0	2	GA,GA	NA	NA	1.15597711917	0	28,41,26,27	1	1	0	29.5824483671	1	2	GA,GA	GA,G	0.5	0.103375574032	0	NA	NA
chr5_ref_v2	242558	0	G,GAAAAA	1	1	4,20,0,3	1	1	0	2	G,G	G,GAAAAA	0.25	0.185647393764	0	4,13,0,3	1	1	0	0.468779093977	0	2	G,G	G,GAAAAA	0.5	0.348306694268	0	NA	NA
chr5_ref_v2	250454	0	GA,G	1	1	11,18,26,21	1	1	0	2	GA,G	G,G	0.125	0.0190195360027	0	5,6,31,23	1	1	0	2.2714257609	0	2	G,G	GA,G	0.5	0.125604141884	0	NA	NA
chr5_ref_v2	255196	0	GTA,G,GTATA	1	1	19,26,10,16,2,2	1	1	0	2	GTA,GTA	GTA,G	0.5	0.120075411993	0	19,18,4,2,8,6	1	1	0	5.09399837837	0	2	GTA,GTA	GTA,GTATA	0.5	0.583447968663	0	NA	NA
chr5_ref_v2	257070	0	GAA,G,GA	1	1	28,42,0,3,5,10	1	1	0	2	GAA,GAA	GAA,G	0.125	0.338376630376	0	16,17,30,20,2,3	1	1	0	38.2818717897	1	2	GAA,G	G,G	0.125	1.66201841123	0	g.257071_257072delAA	0
chr5_ref_v2	260380	0	T,A	1	0	15,48,10,4	1	1	0	2	T,T	T,A	0.5	0.405465108108	0	16,50,0,1	1	1	0	2.38989798532	0	2	T,T	NA	NA	0.0150378773645	0	NA	NA
chr5_ref_v2	262738	0	GA,G	1	1	50,72,2,3	1	1	0	2	GA,GA	NA	NA	0.361148053248	0	32,50,6,7	1	1	0	3.32220075656	0	2	GA,GA	GA,G	0.125	0.163659632117	0	NA	NA
chr5_ref_v2	265139	0	CT,C	1	1	48,25,5,3	1	1	0	2	CT,CT	CT,C	0.125	0.233374012483	0	37,43,13,4	1	1	0	2.69436894079	0	2	CT,CT	NA	NA	0.146571289888	0	NA	NA
chr5_ref_v2	267228	0	GAA,G,GA	1	1	13,29,1,0,1,0	1	1	0	2	GAA,GAA	NA	NA	2.11577831876	0	12,5,9,14,20,25	1	1	0	28.1636043368	1	2	GAA,GA	GA,GA	0.125	0.349434548853	0	g.267229delA	0
chr5_ref_v2	268052	0	G,GA	1	1	46,41,2,1	1	1	0	2	G,G	NA	NA	0.511642400131	0	21,24,15,22	1	1	0	26.577529307	1	2	G,GA	GA,GA	0.5	0.104787540691	0	g.268052_268053insA	0
chr5_ref_v2	269346	0	CT,C	1	1	45,45,1,1	1	1	0	2	CT,CT	NA	NA	0.250931304223	0	20,38,14,30	1	1	0	36.4144123097	1	2	CT,C	CT,CT	0.25	0.0072661969528	0	g.269347delT	0
chr5_ref_v2	271451	0	GT,G	1	1	41,45,1,1	1	1	0	2	GT,GT	NA	NA	1.08556790756	0	29,27,18,19	1	1	0	25.2573143343	1	2	GT,GT	GT,G	0.5	0.0464462201342	0	NA	NA
chr5_ref_v2	273048	0	GA,G	1	1	48,58,5,4	1	1	0	2	GA,GA	NA	NA	0.209417691362	0	24,43,22,25	1	1	0	16.6377641935	1	2	GA,GA	GA,G	0.5	0.106334980544	0	NA	NA
chr5_ref_v2	273252	0	CT,C	1	1	41,54,2,3	1	1	0	2	CT,CT	CT,C	0.125	0.606317924876	0	12,23,17,24	1	1	0	24.1080623515	1	2	CT,C	NA	NA	0.00396194282972	0	g.273253delT	0
chr5_ref_v2	275276	0	A,G	0	0	60,68,0,0	1	1	0	2	A,A	NA	NA	0.0	0	57,44,6,6	1	1	0	5.64874661487	0	2	A,A	A,G	0.25	0.184303717998	0	NA	NA
chr5_ref_v2	279008	0	G,A	1	0	59,53,0,0	1	1	0	2	G,G	NA	NA	0.0	0	47,55,6,7	1	1	0	5.62972614696	0	2	G,G	G,A	0.25	0.114113306767	0	NA	NA
chr5_ref_v2	282307	0	CT,C	1	1	55,81,1,0	1	1	0	2	CT,CT	NA	NA	0.00215540512793	0	27,24,12,21	1	1	0	30.546792285	1	2	CT,C	CT,CT	0.25	0.0165993273576	0	g.282308delT	0
chr5_ref_v2	283276	0	AAT,A	1	1	8,6,0,0	1	0	1	2	NA	NA	NA	NA	0	6,3,3,3	1	0	0	1.75526628598	0	2	NA	NA	NA	NA	0	NA	NA
chr5_ref_v2	283320	0	C,CGT	1	1	18,17,0,0	1	1	1	2	C,C	NA	NA	0.0510988877414	0	9,11,7,3	1	1	0	5.36184509952	0	2	C,CGT	C,C	0.25	0.0679229942074	0	NA	NA
chr5_ref_v2	288136	0	ATT,A,AT	1	1	36,15,2,0,6,5	1	1	0	2	ATT,ATT	ATT,A	0.125	0.716842433854	0	15,13,10,16,6,4	1	1	0	15.8499505402	1	2	ATT,A	ATT,ATT	0.125	1.0783504197	0	g.288137_288138delTT	0
chr5_ref_v2	290524	0	CT,C	1	1	33,21,4,1	1	1	0	2	CT,CT	NA	NA	0.816919201664	0	19,12,32,14	1	1	0	21.0796692081	1	2	CT,C	CT,CT	0.25	0.0234515406181	0	g.290525delT	0
chr5_ref_v2	291743	0	AT,A	1	1	56,52,4,1	1	1	0	2	AT,AT	NA	NA	0.397061106552	0	42,41,6,8	1	1	0	5.73250145245	0	2	AT,AT	NA	NA	0.377541277452	0	NA	NA
chr5_ref_v2	294135	0	AT,A	1	1	36,60,1,1	1	1	0	2	AT,AT	NA	NA	1.19556880277	0	41,42,12,3	1	1	0	9.63399971255	1	2	AT,AT	NA	NA	0.308548405965	0	NA	NA
chr5_ref_v2	304593	0	CA,C	1	1	53,41,5,3	1	1	0	2	CA,CA	NA	NA	0.901226308124	0	26,22,41,22	1	1	0	29.3624561433	1	2	CA,C	CA,CA	0.25	0.0992689359022	0	g.304594delA	0
chr5_ref_v2	304691	0	CTT,C,CT	1	1	9,10,1,0,5,4	1	1	0	2	CTT,CTT	CTT,CT	0.125	0.0428619048794	0	11,5,16,18,3,12	1	1	0	15.1678036647	1	2	CTT,C	C,C	0.125	0.262904219063	0	g.304692_304693delTT	0
chr5_ref_v2	307896	0	GTCA,G	1	1	63,72,3,1	1	1	0	2	GTCA,GTCA	NA	NA	0.67274400874	0	26,38,16,24	1	1	0	31.3001308565	1	2	GTCA,G	GTCA,GTCA	0.25	0.113474929254	0	g.307897_307899delTCA	0
chr5_ref_v2	308773	0	CT,C	1	1	68,59,0,0	1	1	0	2	CT,CT	NA	NA	0.000291269895703	0	26,33,14,17	1	1	0	24.7481857802	1	2	CT,C	CT,CT	0.25	0.134657023051	0	g.308774delT	0
chr5_ref_v2	315601	0	A,AT	1	1	50,46,3,2	1	1	0	2	A,A	NA	NA	0.294254687256	0	17,26,12,13	1	1	0	12.1821915638	1	2	A,AT	AT,AT	0.25	0.0137017208742	0	g.315601_315602insT	0
chr5_ref_v2	318531	0	TA,T	1	1	64,61,2,3	1	1	0	2	TA,TA	NA	NA	1.19679911369	0	21,30,26,24	1	1	0	31.8726238508	1	2	TA,TA	TA,T	0.5	0.140636389717	0	NA	NA
chr5_ref_v2	323060	0	CA,C	1	1	51,86,1,2	1	1	0	2	CA,CA	NA	NA	0.265637451612	0	24,51,29,42	1	1	1	54.6050381848	1	2	CA,C	CA,CA	0.125	0.00905278404798	0	NA	NA
chr5_ref_v2	323139	0	GT,G	1	1	66,60,0,1	1	1	0	2	GT,GT	NA	NA	0.587403540844	0	41,27,24,21	1	1	0	36.2400453644	1	2	GT,G	GT,GT	0.25	0.129325641825	0	g.323140delT	0
chr5_ref_v2	324894	0	AT,A	1	1	67,79,1,0	1	1	0	2	AT,AT	NA	NA	0.0026554801496	0	25,26,17,16	1	1	0	29.3774365199	1	2	AT,A	AT,AT	0.25	0.0165993273576	0	g.324895delT	0
chr5_ref_v2	327954	0	C,T	0	0	44,59,0,0	1	1	0	2	C,C	NA	NA	0.0	0	41,43,8,2	1	1	0	5.70802706076	0	2	C,C	C,T	0.25	0.182321556794	0	NA	NA
chr5_ref_v2	334347	0	G,T	0	0	56,64,1,0	1	1	0	2	G,G	NA	NA	0.0082988028147	0	24,26,18,24	1	1	0	36.3577868657	1	2	G,T	G,G	0.125	0.0769610411361	0	g.334347G>T	0
chr5_ref_v2	336588	0	AT,A	1	1	43,50,0,2	1	1	0	2	AT,AT	NA	NA	0.758354996347	0	31,43,8,9	1	1	0	6.90076152446	0	2	AT,AT	NA	NA	0.0686097484182	0	NA	NA
chr5_ref_v2	348747	0	C,T	0	0	53,72,0,0	1	1	0	2	C,C	NA	NA	0.0	0	35,50,4,5	1	1	0	4.13293053087	0	2	C,C	C,T	0.25	0.299516530099	0	NA	NA
chr5_ref_v2	356786	0	CT,C	1	1	52,62,9,2	1	1	0	2	CT,CT	NA	NA	0.337329032542	0	22,23,41,38	1	1	0	310.274872675	1	2	CT,C	C,C	0.125	0.0586838600172	0	g.356787delT	0
chr5_ref_v2	359208	0	G,A	0	0	92,78,0,0	1	1	0	2	G,G	NA	NA	0.0	0	49,51,7,4	1	1	0	6.51768192447	0	2	G,G	G,A	0.25	0.261364764134	0	NA	NA
chr5_ref_v2	361935	0	G,A	1	0	64,70,0,1	1	1	0	2	G,G	NA	NA	0.00743497848752	0	34,55,5,7	1	1	0	6.30357139741	0	2	G,G	G,A	0.25	0.0578195708888	0	NA	NA
chr5_ref_v2	362431	0	C,A	1	0	43,0,0,0	0	1	1	2	C,C	NA	NA	0.0229895182247	0	26,2,4,1	1	1	1	0.0	0	2	C,C	C,A	0.25	0.223143551314	0	NA	NA
chr5_ref_v2	373708	0	CA,C	1	1	33,47,1,4	1	1	0	2	CA,CA	NA	NA	0.750512011063	0	35,28,22,15	1	1	0	21.9935469048	1	2	CA,CA	CA,C	0.25	0.0407181158471	0	NA	NA
chr5_ref_v2	381415	0	CA,C,CAA	1	1	15,5,29,13,1,3	1	1	0	2	CA,C	C,CAA	0.125	0.384723907025	0	15,11,8,6,9,5	1	1	0	7.6229019469	0	2	CA,CAA	NA	NA	0.0746680426292	0	NA	NA
chr5_ref_v2	384296	0	G,T	0	0	67,87,0,0	1	1	0	2	G,G	NA	NA	0.0	0	45,57,4,6	1	1	0	5.06515893762	0	2	G,G	G,T	0.25	0.376477571235	0	NA	NA
chr5_ref_v2	385035	0	GA,G	1	1	43,48,4,1	1	1	0	2	GA,GA	NA	NA	0.879344882906	0	24,26,18,30	1	1	0	36.4295632925	1	2	GA,GA	GA,G	0.5	0.119617022492	0	NA	NA
chr5_ref_v2	389146	0	CA,C	1	1	42,41,10,1	1	1	0	2	CA,CA	NA	NA	0.767228250301	0	28,19,26,20	1	1	0	21.4826923501	1	2	CA,CA	CA,C	0.25	0.0495997210074	0	NA	NA
chr5_ref_v2	390394	0	A,G	0	0	65,50,0,0	1	1	0	2	A,A	NA	NA	0.0	0	55,36,6,3	1	1	0	4.12224903349	0	2	A,A	A,G	0.25	0.367724780125	0	NA	NA
chr5_ref_v2	393857	0	AT,A	1	1	77,68,1,1	1	1	0	2	AT,AT	NA	NA	1.60795435372	0	35,39,25,26	1	1	0	43.2713378818	1	2	AT,AT	AT,A	0.5	0.0886405377453	0	NA	NA
chr5_ref_v2	394094	0	CA,C	1	1	41,50,8,10	1	1	0	2	CA,CA	CA,C	0.125	0.0325979268225	0	13,19,27,30	1	1	0	16.5457316854	1	2	CA,C	NA	NA	0.0841703592969	0	g.394095delA	0
chr5_ref_v2	399880	0	CT,C	1	1	0,1,62,33	1	1	0	2	C,C	NA	NA	0.0320657391744	0	17,20,22,31	1	1	0	27.732491284	1	2	CT,C	NA	NA	0.0526165771265	0	g.399880_399882>T	0
chr5_ref_v2	400954	0	A,AT	1	1	65,96,0,0	1	1	0	2	A,A	NA	NA	0.000170162556346	0	61,92,6,9	1	1	0	7.06740669888	0	2	A,A	A,AT	0.25	0.37507545137	0	NA	NA
chr5_ref_v2	401727	0	G,GA	1	1	55,76,1,3	1	1	0	2	G,G	NA	NA	0.633249532226	0	45,44,17,24	1	1	0	22.7044372622	1	2	G,GA	G,G	0.125	0.0498970481743	0	g.401727_401728insA	0
chr5_ref_v2	403380	0	CT,C,CTTT	1	1	0,7,0,2,15,14	1	1	0	2	CT,CTTT	CTTT,CTTT	0.5	0.237403808216	0	9,7,17,14,7,16	1	1	0	13.3472590696	1	2	CT,CTTT	CT,C	0.25	0.335512128683	0	NA	NA
chr5_ref_v2	405310	0	C,CTT,CTTT	1	1	0,0,2,8,35,30	1	1	0	2	CTTT,CTTT	NA	NA	0.618085092204	0	2,3,11,18,34,38	1	1	0	4.29505781573	0	2	CTTT,CTTT	C,CTTT	0.125	0.973748736052	0	NA	NA
chr5_ref_v2	405953	0	CAT,C	1	1	50,43,5,5	1	1	0	2	CAT,CAT	CAT,C	0.125	0.125422660156	0	35,30,4,2	1	1	0	0.421643021144	0	2	CAT,CAT	NA	NA	0.346073725326	0	NA	NA
chr5_ref_v2	406019	0	GA,G	1	1	23,34,4,4	1	1	0	2	GA,GA	NA	NA	0.400982793688	0	27,21,24,27	1	1	0	14.2596698257	1	2	GA,GA	GA,G	0.5	0.0303324146185	0	NA	NA
chr5_ref_v2	408882	0	G,A	1	0	81,85,0,1	1	1	0	2	G,G	NA	NA	0.00600602406021	0	47,50,4,5	1	1	0	4.44620550513	0	2	G,G	G,A	0.125	0.330563799935	0	NA	NA
chr5_ref_v2	412254	0	TAAA,T,TA	1	1	0,1,25,14,22,12	1	1	0	2	T,TA	NA	NA	0.0508464527157	0	0,0,25,17,20,17	1	1	0	0.888156242805	0	2	T,TA	TA,TA	0.125	0.011566672299	0	NA	NA
chr5_ref_v2	414642	0	CT,C	1	1	54,46,3,5	1	1	0	2	CT,CT	NA	NA	0.503651933131	0	43,59,7,11	1	1	0	2.19672127508	0	2	CT,CT	NA	NA	0.883038077823	0	NA	NA
chr5_ref_v2	415732	0	CT,C	1	1	47,81,0,0	1	1	0	2	CT,CT	NA	NA	0.00277758136344	0	26,42,22,36	1	1	0	52.0442556172	1	2	CT,C	CT,CT	0.125	0.0682138004718	0	g.415733delT	0
chr5_ref_v2	417486	0	A,C	1	0	81,19,0,22	1	1	0	2	A,A	A,C	0.5	0.371063681391	0	66,16,0,17	1	1	0	0.425906651262	0	2	A,A	A,C	0.5	0.4177352007	0	NA	NA
chr5_ref_v2	418494	0	A,C	1	0	64,15,0,12	1	1	0	2	A,A	A,C	0.25	0.14141165405	0	61,6,0,24	1	1	0	3.49738148834	0	2	A,A	A,C	0.5	0.112795494145	0	NA	NA
chr5_ref_v2	421837	0	C,CA	1	1	23,47,0,0	1	1	0	2	C,C	NA	NA	0.342108301413	0	42,58,8,10	1	1	0	6.48155190775	0	2	C,C	C,CA	0.25	0.118494099771	0	NA	NA
chr5_ref_v2	423886	0	CA,C	1	1	43,51,2,3	1	1	0	2	CA,CA	NA	NA	0.911780158659	0	50,47,6,5	1	1	0	1.77746811146	0	2	CA,CA	NA	NA	1.32525272814	0	NA	NA
chr5_ref_v2	425279	0	A,C	0	0	39,33,28,23	1	1	0	2	A,C	A,A	0.125	0.0935260580108	0	40,41,30,32	1	1	0	0.826095727022	0	2	A,C	A,A	0.125	0.0160003413464	0	NA	NA
chr5_ref_v2	429405	0	CAA,C,CA	1	1	17,16,5,4,18,12	1	1	0	2	CAA,CA	CAA,CAA	0.125	0.360090672103	0	27,28,20,22,9,14	1	1	0	7.53329931353	0	2	CAA,C	CAA,CAA	0.25	0.893518399233	0	NA	NA
chr5_ref_v2	429861	0	GA,G	1	1	48,57,3,6	1	1	0	2	GA,GA	GA,G	0.125	0.118614718531	0	34,26,19,36	1	1	0	22.1747959742	1	2	GA,G	GA,GA	0.125	0.0231503564467	0	g.429862delA	0
chr5_ref_v2	431857	0	C,CT	1	1	0,1,39,33	1	1	0	2	CT,CT	NA	NA	1.56144222728	0	10,5,31,30	1	1	0	7.69544653163	0	2	CT,CT	NA	NA	0.551260685506	0	NA	NA
chr5_ref_v2	432025	0	AT,A	1	1	44,30,1,5	1	1	0	2	AT,AT	NA	NA	1.25858853928	0	39,28,19,13	1	1	0	16.9330028554	1	2	AT,AT	NA	NA	0.521922704176	0	NA	NA
chr5_ref_v2	433041	0	TA,T	1	1	51,84,0,0	1	1	0	2	TA,TA	NA	NA	0.00277758136344	0	35,49,21,35	1	1	0	48.3830655197	1	2	TA,T	TA,TA	0.25	0.0766863336005	0	g.433042delA	0
chr5_ref_v2	439584	0	A,T	0	0	0,1,72,78	1	1	0	2	T,T	NA	NA	0.00664454271867	0	0,0,67,59	1	1	0	0.918135271452	0	2	T,T	NA	NA	0.0	0	NA	NA
chr5_ref_v2	439998	0	CT,C	1	1	49,53,4,5	1	1	0	2	CT,CT	NA	NA	0.24788397219	0	63,62,12,13	1	1	0	2.73656333116	0	2	CT,CT	NA	NA	0.207195911704	0	NA	NA
chr5_ref_v2	447925	1	G,A	0	0	6,0,2,0	1	0	1	2	NA	NA	NA	NA	0	11,0,2,0	1	0	1	0.482404408934	0	2	NA	NA	NA	NA	0	NA	NA
chr5_ref_v2	453943	0	AT,A	1	1	40,34,41,37	1	1	0	2	AT,A	NA	NA	0.0337109353123	0	51,34,22,34	1	1	0	2.39551201629	0	2	AT,A	AT,AT	0.5	0.04358043247	0	NA	NA
chr5_ref_v2	461796	0	CT,C	1	1	39,14,6,4	1	1	0	2	CT,CT	NA	NA	0.105079888091	0	25,25,30,18	1	1	0	10.3076724819	1	2	CT,CT	CT,C	0.5	0.131779030955	0	NA	NA
chr5_ref_v2	467827	0	CT,C	1	1	73,26,7,3	1	1	0	2	CT,CT	CT,C	0.125	0.314890870155	0	39,13,53,19	1	1	0	33.009092922	1	2	CT,C	NA	NA	0.0186649766533	0	g.467828delT	0
chr5_ref_v2	468062	0	T,C	1	0	50,73,0,0	1	1	0	2	T,T	NA	NA	0.0	0	33,45,28,22	1	1	0	39.4389547902	1	2	T,C	T,T	0.25	0.0661398025045	0	g.468062T>C	0
chr5_ref_v2	490838	0	AT,A	1	1	64,63,1,0	1	1	0	2	AT,AT	NA	NA	1.47540769776	0	41,39,30,38	1	1	0	57.2542831988	1	2	AT,A	AT,AT	0.25	0.0882261231966	0	g.490839delT	0
chr5_ref_v2	491026	0	CA,C	1	1	21,41,3,4	1	1	0	2	CA,CA	NA	NA	0.927507151292	0	15,22,26,24	1	1	0	18.935003811	1	2	CA,CA	CA,C	0.5	0.0270328750467	0	NA	NA
chr5_ref_v2	497782	0	G,GA	1	1	35,46,6,3	1	1	0	2	G,G	G,GA	0.125	0.0988680897331	0	57,63,13,7	1	1	0	1.11739339462	0	2	G,G	G,GA	0.25	0.0415330586349	0	NA	NA
chr5_ref_v2	502775	0	CA,C	1	1	36,31,6,7	1	1	0	2	CA,CA	NA	NA	0.386026177232	0	24,23,30,24	1	1	0	12.6007941823	1	2	CA,CA	CA,C	0.25	0.110742929068	0	NA	NA
chr5_ref_v2	508865	0	CT,C	1	1	49,44,2,1	1	1	0	2	CT,CT	NA	NA	0.758354996347	0	38,31,48,29	1	1	0	52.186927798	1	2	CT,C	CT,CT	0.125	0.00548611608367	0	g.508866delT	0
chr5_ref_v2	509173	0	CA,C	1	1	65,66,3,4	1	1	0	2	CA,CA	NA	NA	0.253654966008	0	28,38,26,32	1	1	0	29.6105908165	1	2	CA,C	CA,CA	0.25	0.0549189251788	0	g.509174delA	0
chr5_ref_v2	509187	0	C,CA	1	1	23,36,45,38	1	1	0	2	C,CA	CA,CA	0.125	0.107419410557	0	34,42,24,35	1	1	0	2.8319054107	0	2	C,CA	C,C	0.125	0.0501913746972	0	NA	NA
chr5_ref_v2	511014	0	CT,C	1	1	54,52,2,5	1	1	0	2	CT,CT	CT,C	0.125	0.379407890766	0	65,63,12,13	1	1	0	5.06132579449	0	2	CT,CT	CT,C	0.125	0.0449558186346	0	NA	NA
chr5_ref_v2	514242	0	G,A	1	0	66,60,0,0	1	1	0	2	G,G	NA	NA	0.0	0	58,78,10,4	1	1	0	6.94044209116	0	2	G,G	G,A	0.25	0.327687407065	0	NA	NA
chr5_ref_v2	515439	0	GT,G	1	1	56,69,1,1	1	1	0	2	GT,GT	NA	NA	0.00639190393629	0	48,35,46,37	1	1	0	315.36675905	1	2	GT,G	NA	NA	0.063173123482	0	g.515440delT	0
chr5_ref_v2	519626	0	GA,G	1	1	22,26,11,19	1	1	0	2	GA,GA	GA,G	0.25	0.090854785702	0	21,29,40,34	1	1	0	6.86596359026	0	2	GA,GA	GA,G	0.5	0.0793887135171	0	NA	NA
chr5_ref_v2	521815	0	ATTT,A,ATT	1	1	29,18,0,1,4,13	1	1	0	2	ATTT,ATTT	NA	NA	0.0881901386869	0	17,12,29,28,14,10	1	1	0	37.9352696252	1	2	ATTT,A	NA	NA	0.264536376514	0	g.521816_521818delTTT	0
chr5_ref_v2	534093	0	GT,G	1	1	79,54,5,2	1	1	0	2	GT,GT	NA	NA	0.268806771028	0	42,43,39,35	1	1	0	38.8999676667	1	2	GT,G	GT,GT	0.25	0.064293356985	0	g.534094delT	0
chr5_ref_v2	540350	0	AT,A	1	1	23,14,38,11	1	1	0	2	AT,A	NA	NA	0.0420123341394	0	23,24,36,31	1	1	0	4.65955350892	0	2	AT,A	AT,AT	0.25	0.0166576337049	0	NA	NA
chr5_ref_v2	544031	0	AGGGGGG,A,AG	1	1	0,1,0,0,0,0	0	0	1	2	NA	NA	NA	NA	0	0,3,5,3,11,7	1	1	0	0.0	0	2	AG,AG	AGGGGGG,AG	0.25	0.689751857327	0	NA	NA
chr5_ref_v2	544096	0	G,T	1	0	30,8,0,0	1	1	1	2	G,G	NA	NA	0.0	0	25,48,4,4	1	1	0	13.7252509778	0	2	G,G	G,T	0.25	0.265107750413	0	NA	NA
chr5_ref_v2	544218	0	T,TA	1	1	51,33,3,1	1	1	0	2	T,T	NA	NA	0.168717322353	0	29,24,25,16	1	1	0	21.5805002084	1	2	T,TA	TA,TA	0.125	0.0686373807461	0	g.544218_544219insA	0
chr5_ref_v2	549520	0	AT,A	1	1	82,60,0,0	1	1	0	2	AT,AT	NA	NA	0.000291269895703	0	61,33,42,30	1	1	0	62.4023121267	1	2	AT,A	AT,AT	0.125	0.0169423562569	0	g.549521delT	0
chr5_ref_v2	554189	0	CAA,C,CA	1	1	25,25,2,1,6,2	1	1	0	2	CAA,CAA	CAA,C	0.125	0.778809541518	0	10,10,42,30,32,20	1	1	0	309.737710194	1	2	C,CA	CAA,CA	0.25	0.411362973582	0	g.554190_554191delAA,g.554190delA	0,0
chr5_ref_v2	570313	1	A,AGTATCTTATTCC	1	0	2,0,0,0	0	0	1	2	NA	NA	NA	NA	0	5,1,0,2	1	0	1	0.0	0	2	NA	NA	NA	NA	0	NA	NA
chr5_ref_v2	570316	1	A,AG	1	0	2,0,0,0	0	0	1	2	NA	NA	NA	NA	0	6,1,0,2	1	0	1	0.0	0	2	NA	NA	NA	NA	0	NA	NA
chr5_ref_v2	570317	1	A,AAAAT	1	0	2,0,0,0	0	0	1	2	NA	NA	NA	NA	0	6,1,0,1	1	0	1	0.0	0	2	NA	NA	NA	NA	0	NA	NA
chr6_ref_v2	3018	1	T,G	0	0	0,0,1,0	0	0	1	2	NA	NA	NA	NA	0	0,0,0,0	0	0	1	0.0	0	2	NA	NA	NA	NA	0	NA	NA
chr6_ref_v2	5093	1	A,C	0	0	78,21,0,22	1	1	1	2	NA	NA	NA	NA	0	94,57,0,14	1	1	0	7.48017614131	0	2	NA	NA	NA	NA	0	NA	NA
chr6_ref_v2	5879	0	T,C	0	0	43,38,7,0	1	1	1	2	T,T	T,C	0.25	0.369097463937	0	79,139,3,0	1	1	0	8.99110174116	0	2	T,T	NA	NA	0.706814819289	0	NA	NA
chr6_ref_v2	5892	0	G,T	1	0	42,37,14,0	1	1	1	2	G,G	G,T	0.25	0.284512497691	0	73,123,14,0	1	1	0	7.76578403713	0	2	G,G	G,T	0.125	0.137985742974	0	NA	NA
chr6_ref_v2	5901	0	G,GTATTGAAATGA	0	0	39,36,14,0	1	1	1	2	G,G	G,GTATTGAAATGA	0.25	0.336472236621	0	70,103,17,0	1	1	0	4.14804507594	0	2	G,G	G,GTATTGAAATGA	0.25	0.317009687546	0	NA	NA
chr6_ref_v2	14286	0	CA,C	1	1	8,8,2,1	1	0	1	2	NA	NA	NA	NA	0	29,15,5,7	1	1	0	1.58093483086	0	2	CA,CA	NA	NA	0.829517221161	0	NA	NA
chr6_ref_v2	14511	0	GA,G	1	1	31,23,0,0	1	1	1	2	GA,GA	NA	NA	0.000130953290135	0	48,31,20,13	1	1	0	15.4810042222	1	2	GA,GA	GA,G	0.5	0.224702911001	1	NA	NA
chr6_ref_v2	25825	0	CA,C	1	1	94,69,3,1	1	1	0	2	CA,CA	NA	NA	0.151724654139	0	55,50,55,39	1	1	0	314.583442849	1	2	CA,C	CA,CA	0.125	0.0468045473445	0	g.25826delA	0
chr6_ref_v2	30997	0	CT,C	1	1	50,50,4,4	1	1	0	2	CT,CT	NA	NA	0.14990356383	0	34,23,36,37	1	1	0	32.5873485138	1	2	CT,C	NA	NA	0.0593492504675	0	g.30998delT	0
chr6_ref_v2	31532	0	AT,A	1	1	98,50,3,4	1	1	0	2	AT,AT	NA	NA	0.375669916571	0	34,16,66,36	1	1	0	316.339561435	1	2	AT,A	A,A	0.25	0.00136232624623	0	g.31533delT	0
chr6_ref_v2	54494	0	GT,G,GTT	1	1	37,17,7,7,6,1	1	1	0	2	GT,GT	GT,GTT	0.125	0.366662524575	0	49,33,15,14,22,21	1	1	0	14.7522908315	1	2	GT,GTT	GTT,GTT	0.125	0.256928293396	0	NA	NA
chr6_ref_v2	57967	0	TAA,T,TA	1	1	4,21,0,1,1,0	1	1	0	2	TAA,TAA	NA	NA	1.27201155961	0	5,8,8,17,13,20	1	1	0	15.5777956472	1	2	TAA,TA	TA,TA	0.5	0.343343335788	0	g.57968delA	0
chr6_ref_v2	58005	0	G,GAT	1	1	5,21,1,0	1	1	0	2	G,G	NA	NA	0.148200740739	0	5,23,2,11	1	1	0	6.80913348018	0	2	G,GAT	G,G	0.25	0.159218886195	0	NA	NA
chr6_ref_v2	68948	0	CAT,C	1	1	33,41,1,8	1	1	0	2	CAT,CAT	NA	NA	0.0408201492416	0	47,56,10,6	1	1	0	5.72960221976	0	2	CAT,CAT	NA	NA	0.203730013142	0	NA	NA
chr6_ref_v2	74485	0	GA,G	1	1	56,48,5,6	1	1	0	2	GA,GA	GA,G	0.125	0.268851739357	0	39,47,31,42	1	1	0	22.7006113933	1	2	GA,G	GA,GA	0.25	0.089595048804	0	g.74486delA	0
chr6_ref_v2	75912	0	CTT,C	1	1	46,39,2,3	1	1	0	2	CTT,CTT	CTT,C	0.125	0.125163142954	0	1,3,29,42	1	1	0	311.630553571	1	2	C,C	CTT,C	0.125	0.168335314819	0	g.75913_75914delTT,g.75913_75914delTT	0,1
chr6_ref_v2	77127	0	C,T	0	0	65,71,0,0	1	1	0	2	C,C	NA	NA	0.0	0	48,34,28,40	1	1	0	312.962458518	1	2	C,T	C,C	0.125	0.0641028861928	0	g.77127C>T	0
chr6_ref_v2	78010	0	CAT,C	1	1	32,26,8,8	1	1	0	2	CAT,CAT	CAT,C	0.125	0.0118861922964	0	26,45,5,3	1	1	0	4.36446865481	0	2	CAT,CAT	NA	NA	0.848428434073	0	NA	NA
chr6_ref_v2	83490	0	A,G	1	0	83,84,0,0	1	1	0	2	A,A	NA	NA	0.0	0	75,86,9,5	1	1	0	6.68289870679	0	2	A,A	A,G	0.125	0.265703165733	0	NA	NA
chr6_ref_v2	87977	0	C,CTTGCTGCTGTTGTTGCTGCTGTTGTTGTTG	1	0	2,2,13,17	1	1	0	2	CTTGCTGCTGTTGTTGCTGCTGTTGTTGTTG,CTTGCTGCTGTTGTTGCTGCTGTTGTTGTTG	C,CTTGCTGCTGTTGTTGCTGCTGTTGTTGTTG	0.25	0.068992871487	0	0,0,13,7	1	1	0	1.92799735718	0	2	CTTGCTGCTGTTGTTGCTGCTGTTGTTGTTG,CTTGCTGCTGTTGTTGCTGCTGTTGTTGTTG	NA	NA	0.0	0	NA	NA
chr6_ref_v2	92940	0	G,T	0	0	69,66,0,0	1	1	0	2	G,G	NA	NA	0.0	0	35,55,25,42	1	1	0	59.0985103418	1	2	G,T	G,G	0.125	0.0438026226584	0	g.92940G>T	0
chr6_ref_v2	95462	0	ATT,A,AT	1	1	36,41,0,0,3,4	1	1	0	2	ATT,ATT	NA	NA	0.835268340332	0	8,10,10,14,51,45	1	1	0	310.83380466	1	2	AT,AT	ATT,AT	0.25	0.559491693297	0	g.95463delT,g.95463delT	0,1
chr6_ref_v2	97507	0	C,CA	1	1	2,4,25,26	1	1	0	2	CA,CA	NA	NA	0.117989452319	0	22,37,16,39	1	1	0	18.9532158593	1	2	C,CA	CA,CA	0.25	0.0917953001116	0	g.97507_97509A>	0
chr6_ref_v2	97618	0	TAAA,T,TA,TAA	1	1	32,37,0,0,1,0,9,6	1	1	0	2	TAAA,TAAA	NA	NA	0.597312184528	0	8,3,54,26,32,9,9,6	1	1	0	314.979894368	1	2	T,TA	TAAA,TA	0.25	0.34200986286	0	g.97619_97621delAAA,g.97619_97620delAA	0,0
chr6_ref_v2	97865	0	C,CT	1	1	1,4,30,40	1	1	0	2	CT,CT	NA	NA	0.616980618438	0	13,16,37,41	1	1	0	9.60292748142	1	2	CT,CT	NA	NA	0.137850019138	0	NA	NA
chr6_ref_v2	99155	0	CA,C,CAA	1	1	7,0,3,0,18,21	1	1	0	2	CAA,CAA	C,CAA	0.125	1.14212131164	0	9,0,11,15,20,21	1	1	0	10.8144233934	1	2	C,CAA	CAA,CAA	0.25	1.63616448496	0	g.99155_99157AA>	0
chr6_ref_v2	103937	0	TTA,T	1	1	35,44,2,7	1	1	0	2	TTA,TTA	TTA,T	0.125	0.178573730646	0	42,39,5,2	1	1	0	1.40473487347	0	2	TTA,TTA	NA	NA	0.398734974266	0	NA	NA
chr6_ref_v2	104560	0	CA,C	1	1	32,29,3,2	1	1	0	2	CA,CA	NA	NA	1.24771886704	0	17,35,15,4	1	1	0	6.60941098901	0	2	CA,CA	NA	NA	0.789770726999	0	NA	NA
chr6_ref_v2	104574	0	AT,A	1	0	52,42,1,2	1	1	0	2	AT,AT	NA	NA	0.436881304342	0	45,48,2,13	1	1	0	6.52051295707	0	2	AT,AT	AT,A	0.25	0.121360857004	0	NA	NA
chr6_ref_v2	104579	0	TAA,T,TA	1	1	17,12,0,3,1,15	1	1	0	2	TAA,TAA	TAA,TA	0.5	0.355225648718	0	13,35,4,18,1,5	1	1	0	7.25382722043	0	2	TAA,TAA	TAA,T	0.5	2.48499553902	1	NA	NA
chr6_ref_v2	106279	0	C,CT	1	1	0,2,38,22	1	1	0	2	CT,CT	NA	NA	1.74201518886	0	6,19,41,29	1	1	0	10.2339655553	1	2	CT,CT	NA	NA	0.812585404766	0	NA	NA
chr6_ref_v2	107772	0	TA,T	1	1	52,61,0,1	1	1	0	2	TA,TA	NA	NA	1.35860843001	0	57,62,7,8	1	1	0	6.08931687924	0	2	TA,TA	NA	NA	0.66883129128	0	NA	NA
chr6_ref_v2	107819	0	ATG,A	1	1	46,38,2,0	1	1	0	2	ATG,ATG	NA	NA	1.18454384507	0	48,50,4,6	1	1	0	2.91367665575	0	2	ATG,ATG	NA	NA	0.623972132829	0	NA	NA
chr6_ref_v2	111479	0	AT,A	1	1	50,39,3,3	1	1	0	2	AT,AT	NA	NA	1.13424996804	0	91,55,18,7	1	1	0	5.09828593884	0	2	AT,AT	NA	NA	1.29496503387	0	NA	NA
chr6_ref_v2	114207	0	C,CA	1	1	51,57,1,2	1	1	0	2	C,C	NA	NA	0.370279178379	0	63,82,14,5	1	1	0	9.45917975275	0	2	C,C	C,CA	0.125	0.191559086711	0	NA	NA
chr6_ref_v2	119286	0	GAA,G,GA	1	1	15,43,1,3,6,8	1	1	0	2	GAA,GAA	GAA,G	0.125	0.258884327514	0	7,4,15,33,43,83	1	1	1	309.469637786	1	2	GA,GA	NA	NA	0.267645219083	0	NA	NA
chr6_ref_v2	127042	0	GT,G	1	1	75,62,0,0	1	1	0	2	GT,GT	NA	NA	0.000827305348188	0	35,32,29,33	1	1	0	312.050624631	1	2	GT,G	NA	NA	0.0829033856218	0	g.127043delT	0
chr6_ref_v2	129480	0	C,T	0	0	66,65,0,0	1	1	0	2	C,C	NA	NA	0.0	0	54,45,5,7	1	1	0	5.86721669115	0	2	C,C	C,T	0.25	0.164303051291	0	NA	NA
chr6_ref_v2	145514	0	C,T	0	0	83,82,0,0	1	1	0	2	C,C	NA	NA	0.0	0	54,48,30,42	1	1	0	313.927318948	1	2	C,T	C,C	0.125	0.0969922659873	0	g.145514C>T	0
chr6_ref_v2	148943	0	C,CT	1	1	65,38,2,1	1	1	0	2	C,C	NA	NA	0.322876939485	0	100,64,12,10	1	1	1	6.13408347219	0	2	C,C	C,CT	0.25	0.175531446603	0	NA	NA
chr6_ref_v2	154504	0	AT,A	1	1	51,48,2,3	1	1	0	2	AT,AT	NA	NA	0.310049729562	0	19,42,26,35	1	1	0	33.0568534715	1	2	AT,A	AT,AT	0.25	0.0742928063012	0	g.154505delT	0
chr6_ref_v2	155987	0	GTT,G,GTTT	1	1	8,20,2,2,11,12	1	1	0	2	GTT,GTTT	G,GTTT	0.125	0.287794801612	0	12,20,16,24,10,11	1	1	0	15.3749167339	1	2	G,GTTT	GTT,GTTT	0.125	0.209550654205	0	g.155988_155989delTT	0
chr6_ref_v2	164821	0	CT,C	1	1	45,58,1,5	1	1	0	2	CT,CT	NA	NA	0.167337310863	0	72,47,7,10	1	1	0	3.98968949746	0	2	CT,CT	NA	NA	0.543668148326	0	NA	NA
chr6_ref_v2	167856	0	AT,A	1	1	53,51,5,8	1	1	0	2	AT,AT	NA	NA	0.0573648305028	0	27,38,23,23	1	1	0	12.266810747	1	2	AT,AT	AT,A	0.25	0.145752824494	0	NA	NA
chr6_ref_v2	168877	0	GA,G	1	1	30,20,18,26	1	1	0	2	GA,G	GA,GA	0.125	0.0748669271171	0	72,69,2,0	1	1	0	19.9823301769	1	2	GA,GA	NA	NA	1.6847033851	0	g.168877_168879>A	1
chr6_ref_v2	171117	0	C,T	1	0	1,0,60,61	1	1	0	2	T,T	NA	NA	0.00823049913652	0	0,1,54,73	1	1	0	1.21288292293	0	2	T,T	NA	NA	0.00784317746103	0	NA	NA
chr6_ref_v2	174047	0	CT,C	1	1	32,32,8,9	1	1	0	2	CT,CT	NA	NA	0.271756036818	0	17,35,20,26	1	1	0	6.14601892587	0	2	CT,CT	NA	NA	0.0652196405803	0	NA	NA
chr6_ref_v2	193509	0	TA,T	1	1	79,65,1,2	1	1	0	2	TA,TA	NA	NA	1.19556880277	0	74,90,20,25	1	1	0	23.1734205526	1	2	TA,TA	NA	NA	0.109038062676	0	NA	NA
chr6_ref_v2	194607	0	AT,A	1	1	70,54,3,4	1	1	0	2	AT,AT	NA	NA	0.852294705373	0	50,32,44,44	1	1	0	44.7316205457	1	2	AT,A	AT,AT	0.25	0.0913819915709	0	g.194608delT	0
chr6_ref_v2	208456	0	A,G	1	0	0,0,61,15	1	1	0	2	G,G	NA	NA	0.0	0	0,0,104,33	1	1	0	0.922025731986	0	2	G,G	NA	NA	0.0	0	NA	NA
chr6_ref_v2	210068	0	ATTTT,A,AT	1	1	49,18,0,1,4,2	1	1	0	2	ATTTT,ATTTT	ATTTT,AT	0.25	0.276745855473	0	5,6,28,16,16,7	1	1	0	309.582272459	1	2	A,AT	ATTTT,AT	0.25	0.27411724611	0	g.210069_210072delTTTT,g.210069_210071delTTT	0,0
chr6_ref_v2	223120	0	GA,G	1	1	64,55,0,5	1	1	0	2	GA,GA	NA	NA	0.311731815745	0	73,95,11,17	1	1	0	6.94377750685	0	2	GA,GA	NA	NA	0.389517468498	0	NA	NA
chr6_ref_v2	223996	0	TA,T	1	1	39,41,4,4	1	1	0	2	TA,TA	NA	NA	0.280508381817	0	57,77,8,10	1	1	0	0.909245397308	0	2	TA,TA	NA	NA	1.15590506449	0	NA	NA
chr6_ref_v2	224010	0	CA,C	1	1	22,21,16,41	1	1	0	2	CA,C	C,C	0.125	0.0269190956822	0	68,93,0,0	1	1	0	308.654300629	1	2	CA,CA	NA	NA	0.0117359148291	0	g.224010_224012>A	1
chr6_ref_v2	226132	0	CAAA,C,CA	1	1	0,0,21,20,2,2	1	1	0	2	C,C	C,CA	0.125	0.159277141946	0	0,1,54,51,3,4	1	1	0	0.47851049543	0	2	C,C	NA	NA	0.0269974805292	0	NA	NA
chr6_ref_v2	226616	0	A,AAAAATATAGG	1	0	0,2,38,50	1	1	0	2	AAAAATATAGG,AAAAATATAGG	NA	NA	0.42793796396	0	0,1,44,56	1	1	0	0.45076166246	0	2	AAAAATATAGG,AAAAATATAGG	NA	NA	0.00995033085317	0	NA	NA
chr6_ref_v2	227352	0	TACGCAC,T	0	0	0,0,33,39	1	1	0	2	T,T	NA	NA	0.0	0	0,2,50,80	1	1	0	1.12522205855	0	2	T,T	NA	NA	0.420732580239	0	NA	NA
chr6_ref_v2	241526	0	CT,C	1	1	58,38,1,2	1	1	0	2	CT,CT	NA	NA	0.790103694662	0	35,37,36,40	1	1	0	51.3591057206	1	2	CT,C	CT,CT	0.125	0.0611178120698	0	g.241527delT	0
chr6_ref_v2	245168	0	AT,A	1	1	27,30,5,1	1	1	0	2	AT,AT	NA	NA	0.229215087429	0	15,18,26,52	1	1	0	63.2014469186	1	2	AT,A	A,A	0.25	0.00678867330853	0	g.245169delT	0
chr6_ref_v2	245964	0	AT,A	1	1	62,41,5,6	1	1	0	2	AT,AT	NA	NA	0.674206782965	0	52,31,36,31	1	1	0	20.4624071133	1	2	AT,AT	AT,A	0.25	0.0284063795743	0	NA	NA
chr6_ref_v2	257950	0	A,G	0	0	0,1,68,91	1	1	0	2	G,G	NA	NA	0.0062696130136	0	0,0,75,75	1	1	0	1.4539762379	0	2	G,G	NA	NA	0.0	0	NA	NA
chr6_ref_v2	262246	0	CA,C	1	1	63,51,4,3	1	1	0	2	CA,CA	NA	NA	0.768211588162	0	102,70,13,7	1	1	0	2.05197410287	0	2	CA,CA	NA	NA	1.30019922569	0	NA	NA
chr6_ref_v2	265223	0	C,CTACGACTCCTTGATTACCCCTGTAAATCCTTGTAATAA	0	0	0,0,51,56	1	1	0	2	CTACGACTCCTTGATTACCCCTGTAAATCCTTGTAATAA,CTACGACTCCTTGATTACCCCTGTAAATCCTTGTAATAA	NA	NA	0.0	0	0,0,47,71	1	1	0	1.31087747027	0	2	CTACGACTCCTTGATTACCCCTGTAAATCCTTGTAATAA,CTACGACTCCTTGATTACCCCTGTAAATCCTTGTAATAA	NA	NA	0.0	0	NA	NA
chr6_ref_v2	265378	0	CT,C	1	1	75,48,4,3	1	1	0	2	CT,CT	CT,C	0.125	0.528153152027	0	67,47,42,27	1	1	0	28.4657213192	1	2	CT,C	CT,CT	0.25	0.218572370216	0	g.265379delT	0
chr7_ref_v2	214	1	A,AC	0	0	1,0,10,25	1	1	1	2	NA	NA	NA	NA	0	0,0,13,25	1	1	1	0.654020574404	0	2	NA	NA	NA	NA	0	NA	NA
chr7_ref_v2	607	1	C,T	1	0	45,34,8,0	1	1	0	2	NA	NA	NA	NA	0	115,89,15,0	1	1	0	0.591395429809	0	2	NA	NA	NA	NA	0	NA	NA
chr7_ref_v2	609	1	G,A	1	0	45,33,8,0	1	1	0	2	NA	NA	NA	NA	0	115,85,15,0	1	1	0	0.578964270278	0	2	NA	NA	NA	NA	0	NA	NA
chr7_ref_v2	641	1	G,A	0	0	72,42,26,0	1	1	0	2	NA	NA	NA	NA	0	123,93,32,0	1	1	0	2.22227631876	0	2	NA	NA	NA	NA	0	NA	NA
chr7_ref_v2	662	1	C,T	0	0	80,44,41,0	1	1	0	2	NA	NA	NA	NA	0	128,101,44,0	1	1	1	4.11217695951	0	2	NA	NA	NA	NA	0	NA	NA
chr7_ref_v2	673	1	T,G	0	0	83,41,52,0	1	1	0	2	NA	NA	NA	NA	0	129,102,53,0	1	1	1	6.27395322266	0	2	NA	NA	NA	NA	0	NA	NA
chr7_ref_v2	680	1	T,C	0	0	81,40,61,0	1	1	0	2	NA	NA	NA	NA	0	118,108,53,0	1	1	1	10.3289195464	0	2	NA	NA	NA	NA	0	NA	NA
chr7_ref_v2	686	1	A,T	1	0	82,37,62,0	1	1	0	2	NA	NA	NA	NA	0	129,113,59,0	1	1	1	11.8104486578	0	2	NA	NA	NA	NA	0	NA	NA
chr7_ref_v2	784	0	T,A	0	0	107,54,91,4	1	1	1	2	T,A	T,T	0.25	0.0167018496179	0	134,91,110,12	1	1	1	2.08678109202	0	2	T,A	T,T	0.25	0.101253733705	0	NA	NA
chr7_ref_v2	927	1	T,C	1	0	78,96,0,11	1	1	1	2	NA	NA	NA	NA	0	125,110,1,23	1	1	1	1.64478319104	0	2	NA	NA	NA	NA	0	NA	NA
chr7_ref_v2	932	1	G,C	0	0	80,96,0,11	1	1	1	2	NA	NA	NA	NA	0	120,110,1,23	1	1	1	1.61844622048	0	2	NA	NA	NA	NA	0	NA	NA
chr7_ref_v2	934	1	T,C	0	0	81,96,0,10	1	1	1	2	NA	NA	NA	NA	0	121,111,1,23	1	1	1	2.01374148339	0	2	NA	NA	NA	NA	0	NA	NA
chr7_ref_v2	7303	0	TA,T	1	1	10,28,0,0	1	1	1	2	TA,TA	NA	NA	0.922362267989	0	8,20,0,7	1	1	1	4.73209024269	0	2	TA,TA	NA	NA	0.40119999093	0	NA	NA
chr7_ref_v2	9808	0	TA,T	1	1	32,45,2,6	1	1	0	2	TA,TA	TA,T	0.125	0.286719993188	0	49,79,14,16	1	1	0	4.73617443298	0	2	TA,TA	NA	NA	0.0485908815277	0	NA	NA
chr7_ref_v2	14847	0	GA,G	1	1	15,26,1,6	1	1	0	2	GA,GA	NA	NA	0.513944832951	0	46,44,10,13	1	1	0	3.90608337282	0	2	GA,GA	NA	NA	1.14728144199	0	NA	NA
chr7_ref_v2	15734	0	C,T	0	0	92,51,0,0	1	1	0	2	C,C	NA	NA	0.0	0	82,80,10,7	1	1	0	7.84787904945	0	2	C,C	C,T	0.25	0.308472842121	1	NA	NA
chr7_ref_v2	16783	0	C,CT	1	1	62,60,0,0	1	1	0	2	C,C	NA	NA	0.00057515611606	0	49,52,24,19	1	1	0	29.8243496296	1	2	C,C	C,CT	0.5	0.254428284974	1	NA	NA
chr7_ref_v2	20017	0	TA,T	1	1	48,44,3,2	1	1	0	2	TA,TA	NA	NA	0.236718456477	0	8,12,83,72	1	1	0	324.791882394	1	2	T,T	TA,T	0.25	0.231835118935	0	g.20018delA,g.20018delA	0,1
chr7_ref_v2	24059	0	C,A	0	0	90,15,0,11	1	1	0	2	C,C	C,A	0.25	0.223143551314	0	63,18,0,13	1	1	0	1.31465088242	0	2	C,C	C,A	0.25	0.190518323998	0	NA	NA
chr7_ref_v2	31761	0	A,C	0	0	69,21,0,12	1	1	0	2	A,A	A,C	0.25	0.0277863355276	0	92,27,0,47	1	1	0	8.3691267243	0	2	A,A	A,C	0.5	0.190689806464	0	NA	NA
chr7_ref_v2	43267	0	CA,C,CAA	1	1	14,3,7,1,0,0	1	1	0	2	CA,CA	CA,C	0.125	0.141531385924	0	7,4,52,12,18,7	1	1	0	9.68485293123	1	2	C,CAA	C,C	0.25	1.14950197428	0	NA	NA
chr7_ref_v2	45354	0	GA,G	1	1	18,45,6,6	1	1	0	2	GA,GA	NA	NA	0.0956011441369	0	57,63,12,23	1	1	0	3.76113142349	0	2	GA,GA	NA	NA	0.762377918323	0	NA	NA
chr7_ref_v2	49416	0	CT,C	1	1	50,54,5,3	1	1	0	2	CT,CT	NA	NA	0.110682850677	0	31,36,37,37	1	1	0	32.8957690367	1	2	CT,C	CT,CT	0.125	0.0158125595269	0	g.49417delT	0
chr7_ref_v2	50113	0	A,C	0	0	76,86,0,1	1	1	0	2	A,A	NA	NA	0.00615386557438	0	64,74,8,7	1	1	0	7.11777485907	0	2	A,A	A,C	0.25	0.273293335	0	NA	NA
chr7_ref_v2	52782	0	C,A	0	0	73,40,0,3	1	1	0	2	C,C	C,A	0.125	0.63304325649	0	40,42,34,37	1	1	0	45.9231282352	1	2	C,A	C,C	0.125	0.107275058058	0	g.52782C>A	0
chr7_ref_v2	56226	0	CT,C,CTT	1	1	34,24,3,0,7,4	1	1	0	2	CT,CT	CT,CTT	0.25	1.16366366904	0	55,26,16,7,8,9	1	1	0	5.27547396264	0	2	CT,CT	CT,CTT	0.25	0.896549578636	0	NA	NA
chr7_ref_v2	65389	0	ATT,A	1	1	60,63,0,0	1	1	0	2	ATT,ATT	NA	NA	0.0	0	64,50,35,38	1	1	0	55.0500983865	1	2	ATT,A	ATT,ATT	0.25	0.0650866165199	0	g.65390_65391delTT	0
chr7_ref_v2	69353	0	T,TAC	1	1	5,6,10,10	1	1	0	2	T,TAC	TAC,TAC	0.5	0.0621058121293	0	14,13,19,28	1	1	0	0.739694553434	0	2	TAC,TAC	T,TAC	0.5	0.125166697713	0	NA	NA
chr7_ref_v2	74005	0	A,C	0	0	66,44,0,26	1	1	0	2	A,A	A,C	0.5	0.30603121112	0	85,53,0,22	1	1	0	0.943354639693	0	2	A,A	A,C	0.25	0.154150679827	0	NA	NA
chr7_ref_v2	75475	0	TAG,T	1	1	37,62,3,3	1	1	0	2	TAG,TAG	NA	NA	0.655699715797	0	30,39,17,34	1	1	0	25.7807861202	1	2	TAG,T	TAG,TAG	0.25	0.127359636702	0	g.75476_75477delAG	0
chr7_ref_v2	76710	0	GA,G	1	1	36,46,5,6	1	1	0	2	GA,GA	NA	NA	0.446197041999	0	33,49,35,40	1	1	0	19.0783268612	1	2	GA,GA	GA,G	0.25	0.0965104751034	0	NA	NA
chr7_ref_v2	77931	0	AT,A	1	1	44,37,2,1	1	1	0	2	AT,AT	NA	NA	1.27376015483	0	49,72,8,17	1	1	0	11.8164743875	1	2	AT,AT	NA	NA	0.725351743163	0	NA	NA
chr7_ref_v2	78879	0	T,C	0	0	14,77,0,0	1	1	0	2	T,T	NA	NA	0.0	0	46,66,1,9	1	1	0	9.68175076873	0	2	T,T	T,C	0.125	0.292136422801	0	NA	NA
chr7_ref_v2	79003	0	GTA,G	1	1	5,2,2,3	1	0	1	2	NA	NA	NA	NA	0	11,11,1,7	1	1	0	2.19382733826	0	2	GTA,GTA	GTA,G	0.125	0.0105966203571	0	NA	NA
chr7_ref_v2	80795	0	C,T	1	0	69,49,0,0	1	1	0	2	C,C	NA	NA	0.0	0	41,58,9,3	1	1	0	7.16244904826	0	2	C,C	C,T	0.25	0.164303051291	0	NA	NA
chr7_ref_v2	84764	0	CT,C	1	1	39,39,8,4	1	1	0	2	CT,CT	NA	NA	0.309175244435	0	29,24,37,42	1	1	0	27.3063710906	1	2	CT,C	CT,CT	0.25	0.0279532875291	0	g.84765delT	0
chr7_ref_v2	89734	0	CA,C	1	1	40,47,4,2	1	1	0	2	CA,CA	NA	NA	0.0014835587117	0	65,29,10,2	1	1	0	4.3220675802	0	2	CA,CA	NA	NA	0.656146131752	0	NA	NA
chr7_ref_v2	89900	0	AT,A	1	1	58,58,1,4	1	1	0	2	AT,AT	NA	NA	1.1220755675	0	46,32,29,29	1	1	0	36.0747642253	1	2	AT,AT	AT,A	0.5	0.13582679913	0	NA	NA
chr7_ref_v2	96260	0	C,T	0	0	67,48,0,0	1	1	0	2	C,C	NA	NA	0.0	0	47,52,7,4	1	1	0	5.1410446023	0	2	C,C	C,T	0.25	0.251314428281	0	NA	NA
chr7_ref_v2	98777	0	CT,C	1	1	36,43,1,3	1	1	0	2	CT,CT	NA	NA	0.307521283209	0	60,47,14,8	1	1	0	9.30703017466	1	2	CT,CT	NA	NA	0.179544380374	0	NA	NA
chr7_ref_v2	102488	0	TAA,T,TA	1	1	26,33,0,0,3,5	1	1	0	2	TAA,TAA	NA	NA	0.744378817528	0	10,5,35,22,18,18	1	1	0	310.266191098	1	2	TAA,T	T,TA	0.5	0.349000947488	0	g.102489_102490delAA	0
chr7_ref_v2	104052	0	G,T	0	0	23,60,18,0	1	1	0	2	G,G	G,T	0.5	0.375789339962	0	36,58,28,0	1	1	0	1.36254662333	0	2	G,G	G,T	0.5	0.0773866636154	0	NA	NA
chr7_ref_v2	121033	0	GA,G	1	1	30,23,40,27	1	1	0	2	GA,G	G,G	0.125	0.0831156005842	0	12,7,64,42	1	1	0	6.74192016334	0	2	G,G	GA,G	0.25	0.0968576094845	0	NA	NA
chr7_ref_v2	121797	0	C,G	0	0	42,68,0,0	1	1	0	2	C,C	NA	NA	0.0	0	39,56,12,15	1	1	0	15.818299272	1	2	C,C	C,G	0.5	0.159427736928	1	NA	NA
chr7_ref_v2	124376	0	GA,G	1	1	19,16,0,2	1	1	0	2	GA,GA	NA	NA	1.20301868812	0	17,13,34,32	1	1	0	33.5179877875	1	2	GA,G	NA	NA	0.0127431717578	0	g.124377delA	0
chr7_ref_v2	140294	0	TA,T	1	1	41,23,4,1	1	1	0	2	TA,TA	NA	NA	0.986818238459	0	47,27,10,10	1	1	0	6.1246895879	0	2	TA,TA	NA	NA	0.838567056681	0	NA	NA
chr7_ref_v2	147856	0	CA,C	1	1	57,45,6,5	1	1	0	2	CA,CA	CA,C	0.125	0.111043513805	0	67,61,6,6	1	1	0	0.697423053247	0	2	CA,CA	NA	NA	0.201679397526	0	NA	NA
chr7_ref_v2	152576	0	C,G	0	0	70,48,0,0	1	1	0	2	C,C	NA	NA	0.0	0	62,48,6,4	1	1	0	3.93931894164	0	2	C,C	C,G	0.125	0.310154928304	0	NA	NA
chr7_ref_v2	154580	0	TA,T	1	1	34,17,3,6	1	1	0	2	TA,TA	NA	NA	0.805856936421	0	35,27,13,6	1	1	0	3.78212964166	0	2	TA,TA	NA	NA	1.22227170015	0	NA	NA
chr7_ref_v2	155227	0	G,T	1	0	63,62,1,0	1	1	0	2	G,G	NA	NA	0.00796816964918	0	61,48,8,3	1	1	0	5.53001131736	0	2	G,G	G,T	0.25	0.347542460375	0	NA	NA
chr7_ref_v2	156116	0	GTA,G	1	1	11,11,1,9	1	1	0	2	GTA,GTA	GTA,G	0.25	0.160608324749	0	8,4,5,7	1	1	0	3.1905836896	0	2	GTA,G	GTA,GTA	0.125	0.0802119332519	0	NA	NA
chr7_ref_v2	167251	0	CAAAA,C,CAAA	1	1	7,16,1,2,4,14	1	1	0	2	CAAAA,CAAAA	CAAAA,CAAA	0.5	0.557114624015	0	0,0,16,25,4,7	1	1	0	25.6981337137	1	2	C,CAAA	C,C	0.5	0.147712531066	0	g.167252_167255delAAAA,g.167252delA	0,0
chr7_ref_v2	167623	0	C,CAA	1	1	12,7,1,0	1	1	0	2	C,C	C,CAA	0.125	0.01324522675	0	8,2,13,8	1	1	0	10.3750145817	1	2	C,CAA	CAA,CAA	0.25	0.231111720963	0	g.167623_167624insAA	0
chr7_ref_v2	172903	0	GT,G	1	1	52,57,0,0	1	1	0	2	GT,GT	NA	NA	0.00948144522	0	21,16,22,22	1	1	0	39.128786772	1	2	GT,G	NA	NA	0.110098597792	0	g.172904delT	0
chr7_ref_v2	173236	0	CA,C	1	1	72,76,0,0	1	1	0	2	CA,CA	NA	NA	0.00277758136344	0	25,42,12,17	1	1	0	24.0692580902	1	2	CA,CA	CA,C	0.5	0.216981404066	1	NA	NA
chr7_ref_v2	173517	0	TG,T	1	1	53,56,7,14	1	1	0	2	TG,TG	TG,T	0.25	0.292678856819	1	42,62,0,0	1	1	0	4.66365359357	0	2	TG,TG	NA	NA	0.00291788204338	0	NA	NA
chr7_ref_v2	183002	0	A,G	0	0	63,71,0,0	1	1	0	2	A,A	NA	NA	0.0	0	49,44,5,4	1	1	0	4.14523655098	0	2	A,A	A,G	0.125	0.372675285285	0	NA	NA
chr7_ref_v2	189502	0	G,A	0	0	62,69,0,0	1	1	0	2	G,G	NA	NA	0.0	0	37,51,4,6	1	1	0	5.02303871731	0	2	G,G	G,A	0.25	0.228841572429	0	NA	NA
chr7_ref_v2	190779	0	GA,G,GAA	1	1	12,15,1,5,13,17	1	1	0	2	GA,GAA	GAA,GAA	0.125	0.137961528805	0	17,38,20,25,8,6	1	1	0	16.612267247	1	2	GA,GA	GA,GAA	0.25	0.0248671805771	0	g.190779_190781A>	1
chr7_ref_v2	196621	0	AT,A	1	1	65,56,1,3	1	1	0	2	AT,AT	NA	NA	0.733863976339	0	35,21,19,18	1	1	0	25.0894228327	1	2	AT,AT	AT,A	0.5	0.0464462201342	0	NA	NA
chr7_ref_v2	206097	0	CA,C	1	1	61,49,5,2	1	1	0	2	CA,CA	CA,C	0.125	0.416449162447	0	43,44,7,5	1	1	0	1.81611688878	0	2	CA,CA	NA	NA	0.184442747739	0	NA	NA
chr7_ref_v2	206342	0	GT,G	1	1	32,40,10,10	1	1	0	2	GT,GT	GT,G	0.25	0.0295319454454	0	19,13,25,19	1	1	0	8.60306532599	0	2	GT,G	GT,GT	0.125	0.00690349647534	0	NA	NA
chr7_ref_v2	206500	0	GA,G	1	1	30,51,1,1	1	1	0	2	GA,GA	NA	NA	0.145570788565	0	22,32,8,17	1	1	0	17.4195074649	1	2	GA,GA	GA,G	0.5	0.0195194148148	0	NA	NA
chr7_ref_v2	213860	0	GT,G	1	1	47,40,5,3	1	1	0	2	GT,GT	NA	NA	0.289165631163	0	38,30,27,13	1	1	0	12.5046928695	1	2	GT,GT	GT,G	0.5	0.069748252837	0	NA	NA
chr7_ref_v2	214999	0	G,A	0	0	72,76,0,0	1	1	0	2	G,G	NA	NA	0.0	0	46,46,5,4	1	1	0	4.44599385384	0	2	G,G	G,A	0.25	0.378653850658	0	NA	NA
chr7_ref_v2	217225	0	CA,C	1	1	54,58,0,0	1	1	0	2	CA,CA	NA	NA	0.000827305348188	0	27,37,24,12	1	1	0	29.81687004	1	2	CA,C	CA,CA	0.25	0.0719157274282	0	g.217226delA	0
chr7_ref_v2	229847	0	AT,A	1	1	70,70,2,0	1	1	0	2	AT,AT	NA	NA	0.41016829788	0	39,37,30,22	1	1	0	37.6981092178	1	2	AT,A	AT,AT	0.25	0.0392291221954	0	g.229848delT	0
chr7_ref_v2	231300	0	G,A	1	0	64,54,0,0	1	1	0	2	G,G	NA	NA	0.0	0	44,41,4,6	1	1	0	4.7262031989	0	2	G,G	G,A	0.25	0.194156014441	0	NA	NA
chr7_ref_v2	260560	0	G,T	0	0	64,70,0,0	1	1	0	2	G,G	NA	NA	0.0	0	41,35,3,8	1	1	0	7.31320838999	0	2	G,G	G,T	0.25	0.0130720815674	0	NA	NA
chr7_ref_v2	262134	0	G,A	1	0	60,64,0,0	1	1	0	2	G,G	NA	NA	0.0	0	25,35,25,18	1	1	0	36.3358226746	1	2	G,A	G,G	0.125	0.0818300182476	0	g.262134G>A	0
chr7_ref_v2	270312	0	A,ATG	1	1	6,2,49,48	1	1	0	2	ATG,ATG	A,ATG	0.125	0.102015217893	0	3,2,56,36	1	1	0	1.74408385965	0	2	ATG,ATG	A,ATG	0.125	0.503146556344	0	NA	NA
chr7_ref_v2	272292	0	GAT,G,GATAT	1	1	3,8,3,0,15,21	1	1	0	2	GATAT,GATAT	G,GATAT	0.125	0.701634167952	0	3,6,8,15,4,13	1	1	0	14.1930889285	1	2	G,GATAT	GAT,G	0.125	0.102610539749	0	g.272292_272295ATAT>	0
chr7_ref_v2	274695	0	C,CTATATATA,CTATATATATA	1	1	0,0,2,6,13,11	1	1	0	2	CTATATATATA,CTATATATATA	CTATATATA,CTATATATATA	0.125	0.0719344432798	0	0,0,3,4,4,11	1	1	0	1.07426647137	0	2	CTATATATATA,CTATATATATA	CTATATATA,CTATATATATA	0.25	0.0410164666497	0	NA	NA
chr7_ref_v2	278777	0	CTT,C	1	1	21,27,0,1	1	1	0	2	CTT,CTT	NA	NA	0.0206192872027	0	0,0,6,20	1	1	0	32.0457016366	1	2	C,C	NA	NA	0.0	0	g.278778_278779delTT,g.278778_278779delTT	0,1
chr7_ref_v2	281358	0	G,A	0	0	49,51,0,0	1	1	0	2	G,G	NA	NA	0.0	0	24,40,3,6	1	1	0	4.86302051263	0	2	G,G	G,A	0.25	0.0157483569681	0	NA	NA
chr7_ref_v2	281600	0	ATT,A,AT	1	1	25,9,0,1,12,4	1	1	0	2	ATT,ATT	ATT,AT	0.25	0.0155826670569	0	7,2,18,10,21,4	1	1	0	18.3498665722	1	2	ATT,AT	A,AT	0.5	0.174630293899	0	g.281601delT	0
chr7_ref_v2	282879	0	G,T	1	0	49,58,0,0	1	1	0	2	G,G	NA	NA	0.0	0	30,36,4,4	1	1	0	3.68584172235	0	2	G,G	G,T	0.25	0.164303051291	0	NA	NA
chr7_ref_v2	286055	0	CA,C	1	1	68,42,1,0	1	1	0	2	CA,CA	NA	NA	0.451601999685	0	36,26,25,20	1	1	0	35.3314752347	1	2	CA,C	CA,CA	0.25	0.0369523216938	0	g.286056delA	0
chr7_ref_v2	292809	0	T,G	0	0	48,87,1,0	1	1	0	2	T,T	NA	NA	0.00738010729762	0	24,41,3,8	1	1	0	7.7611264771	0	2	T,T	T,G	0.25	0.169418151958	0	NA	NA
chr7_ref_v2	297651	0	A,C	0	0	33,36,30,28	1	1	0	2	A,C	A,A	0.125	0.0776509342301	0	24,23,16,13	1	1	0	0.886695223323	0	2	A,C	A,A	0.25	0.0279738520424	0	NA	NA
chr7_ref_v2	307200	0	TATGTAC,T	1	0	1,6,1,1	1	0	1	2	NA	NA	NA	NA	0	3,1,2,1	1	0	1	1.55112803811	0	2	NA	NA	NA	NA	0	NA	NA
chr7_ref_v2	307203	0	G,A	0	0	5,6,0,1	1	0	1	2	NA	NA	NA	NA	0	3,1,2,1	1	0	1	1.16052452351	0	2	NA	NA	NA	NA	0	NA	NA
chr7_ref_v2	312772	0	TA,T	1	1	52,62,0,0	1	1	0	2	TA,TA	NA	NA	0.000291269895703	0	22,19,18,17	1	1	0	30.1629229578	1	2	TA,T	TA,TA	0.125	0.0914623017822	0	g.312773delA	0
chr7_ref_v2	321482	0	CAT,C	1	1	35,38,3,5	1	1	0	2	CAT,CAT	NA	NA	0.063357234359	0	5,11,6,7	1	1	0	5.19174220619	0	2	CAT,C	CAT,CAT	0.25	0.0327181296071	0	NA	NA
chr7_ref_v2	323384	0	A,T	0	0	19,40,10,1	1	1	0	2	A,A	A,T	0.25	0.266267977948	0	18,32,8,0	1	1	0	0.557640022127	0	2	A,A	A,T	0.25	0.231111720963	0	NA	NA
chr7_ref_v2	323385	0	A,T	1	0	19,38,9,1	1	1	0	2	A,A	A,T	0.25	0.205443974215	0	19,31,8,0	1	1	0	0.584938209937	0	2	A,A	A,T	0.25	0.231111720963	0	NA	NA
chr7_ref_v2	324044	0	CT,C	1	1	36,46,0,0	1	1	0	2	CT,CT	NA	NA	0.00948144522	0	24,21,22,16	1	1	0	28.2940379519	1	2	CT,C	CT,CT	0.125	0.0061478011263	0	g.324045delT	0
chr7_ref_v2	325260	0	CT,C	1	1	52,62,0,1	1	1	0	2	CT,CT	NA	NA	0.487320082287	0	30,22,5,6	1	1	0	6.81452949617	0	2	CT,CT	CT,C	0.125	0.124761811903	0	NA	NA
chr7_ref_v2	326264	0	CAA,C,CA	1	1	25,18,2,2,11,9	1	1	0	2	CAA,CAA	CAA,C	0.125	0.0588052159993	0	16,14,9,5,5,5	1	1	0	4.91329354041	0	2	CAA,CAA	CAA,C	0.5	1.37523024509	0	NA	NA
chr7_ref_v2	338070	0	G,A	1	0	56,63,0,0	1	1	0	2	G,G	NA	NA	0.0	0	32,32,2,4	1	1	0	3.09380070693	0	2	G,G	G,A	0.125	0.340926586971	0	NA	NA
chr7_ref_v2	338731	0	AG,A	0	0	81,38,0,0	1	1	0	2	AG,AG	NA	NA	0.0	0	35,32,3,4	1	1	0	3.87882203541	0	2	AG,AG	AG,A	0.25	0.31287232128	0	NA	NA
chr7_ref_v2	349498	0	C,CA	1	1	43,36,0,1	1	1	0	2	C,C	NA	NA	1.01564508013	0	19,19,14,18	1	1	0	23.5429377765	1	2	C,CA	CA,CA	0.5	0.102221960811	0	g.349498_349499insA	0
chr7_ref_v2	363732	0	C,G	1	0	70,68,0,0	1	1	0	2	C,C	NA	NA	0.0	0	27,34,5,3	1	1	0	5.07031712708	0	2	C,C	C,G	0.25	0.0855221734382	0	NA	NA
chr7_ref_v2	364141	0	AT,A	1	1	41,31,2,8	1	1	0	2	AT,AT	NA	NA	0.411454093555	0	1,5,28,38	1	1	0	309.328693593	1	2	A,A	AT,A	0.125	0.174096950688	0	g.364142delT,g.364142delT	0,1
chr7_ref_v2	366773	0	TAAAA,T,TAA	1	1	27,27,0,0,0,2	1	1	0	2	TAAAA,TAAAA	TAAAA,TAA	0.125	0.182321556794	0	2,1,9,17,5,7	1	1	0	24.6621080533	1	2	T,TAA	T,T	0.25	0.667829372576	0	g.366774_366777delAAAA,g.366774_366775delAA	0,0
chr7_ref_v2	367118	0	A,C	1	0	35,23,0,17	1	1	0	2	A,A	A,C	0.5	0.0714589639821	0	35,19,0,11	1	1	0	0.850171339846	0	2	A,A	A,C	0.5	0.405465108108	0	NA	NA
chr7_ref_v2	380755	0	A,G	0	0	56,82,0,0	1	1	0	2	A,A	NA	NA	0.0	0	28,20,11,17	1	1	0	25.7604289112	1	2	A,G	A,A	0.25	0.0281708769667	0	g.380755A>G	0
chr7_ref_v2	386204	0	T,G	0	0	14,29,8,0	1	1	1	2	T,T	T,G	0.25	0.381934610698	0	17,25,13,0	1	1	0	1.10956769242	0	2	T,T	T,G	0.5	0.0360370110054	0	NA	NA
chr7_ref_v2	387404	0	T,G	0	0	16,60,15,0	1	1	0	2	T,T	T,G	0.25	0.387765531009	0	29,41,15,0	1	1	0	3.91070134879	0	2	T,T	T,G	0.5	0.377294231141	0	NA	NA
chr7_ref_v2	388839	0	TA,T	1	1	51,66,1,1	1	1	0	2	TA,TA	NA	NA	1.3933945461	0	28,38,10,3	1	1	0	9.26251594036	1	2	TA,TA	NA	NA	0.222463383835	0	NA	NA
chr7_ref_v2	394895	0	GA,G	1	1	37,50,2,1	1	1	0	2	GA,GA	NA	NA	0.691663621848	0	19,20,22,11	1	1	0	22.1950030483	1	2	GA,G	GA,GA	0.25	0.092761278362	0	g.394896delA	0
chr7_ref_v2	395925	0	TA,T	1	1	52,54,0,0	1	1	0	2	TA,TA	NA	NA	2.40766498109	0	31,28,8,7	1	1	0	9.05860747539	0	2	TA,TA	NA	NA	0.899721479834	0	NA	NA
chr7_ref_v2	397829	0	GAA,G	1	1	20,14,3,24	1	1	0	2	GAA,G	GAA,GAA	0.125	0.0207907696691	0	20,5,1,24	1	1	0	0.969776721972	0	2	GAA,G	NA	NA	0.0	0	NA	NA
chr7_ref_v2	400545	0	G,GTT	1	1	2,6,31,1	1	1	0	2	G,GTT	GTT,GTT	0.5	0.287682072452	0	0,6,28,5	1	1	0	2.60930358548	0	2	GTT,GTT	G,GTT	0.25	0.395312736644	0	NA	NA
chr7_ref_v2	400567	0	A,T	1	0	11,54,28,6	1	1	0	2	A,T	A,A	0.25	0.137201121513	0	9,27,24,1	1	1	0	1.45504338458	0	2	A,T	A,A	0.125	0.113328685307	0	NA	NA
chr7_ref_v2	400572	0	G,T	0	0	13,56,1,6	1	1	0	2	G,G	G,T	0.25	0.342286206487	0	9,26,4,0	1	1	0	2.98625198523	0	2	G,G	G,T	0.25	0.0506356159686	0	NA	NA
chr7_ref_v2	401681	1	A,AACAACCT	1	0	0,0,1,52	1	1	0	2	NA	NA	NA	NA	0	0,0,1,14	1	0	1	0.638003632689	0	2	NA	NA	NA	NA	0	NA	NA
chr7_ref_v2	401686	1	T,A	1	0	0,0,3,53	1	1	0	2	NA	NA	NA	NA	0	0,0,1,13	1	0	1	0.282083518681	0	2	NA	NA	NA	NA	0	NA	NA
chr7_ref_v2	413103	0	C,T	1	0	40,58,0,0	1	1	0	2	C,C	NA	NA	0.0	0	28,18,2,3	1	1	0	3.09600715649	0	2	C,C	C,T	0.25	0.273293335	0	NA	NA
chr7_ref_v2	413955	0	GA,G	1	1	33,55,4,3	1	1	0	2	GA,GA	NA	NA	0.509349954246	0	23,22,16,13	1	1	0	10.6585247884	1	2	GA,GA	GA,G	0.25	0.0521320381164	0	NA	NA
chr7_ref_v2	415998	0	CA,C	1	1	36,44,0,0	1	1	0	2	CA,CA	NA	NA	0.133148268566	0	11,12,10,20	1	1	0	27.9050585825	1	2	CA,C	C,C	0.125	0.110422285113	0	g.415999delA	0
chr7_ref_v2	422392	0	AT,A	1	1	42,35,7,6	1	1	0	2	AT,AT	AT,A	0.125	0.198787822594	0	22,29,7,8	1	1	0	1.33083415348	0	2	AT,AT	AT,A	0.125	0.0971786892279	0	NA	NA
chr7_ref_v2	422769	0	C,T	0	0	67,56,0,0	1	1	0	2	C,C	NA	NA	0.0	0	24,34,1,6	1	1	0	5.46838172261	0	2	C,C	C,T	0.25	0.168622712436	0	NA	NA
chr7_ref_v2	422862	0	AT,A	1	1	36,70,6,13	1	1	0	2	AT,AT	AT,A	0.25	0.224663503953	1	43,34,0,0	1	1	0	7.20395967351	0	2	AT,AT	NA	NA	0.000767148113902	0	NA	NA
chr7_ref_v2	423197	0	AT,A	1	1	51,57,0,0	1	1	0	2	AT,AT	NA	NA	0.000827305348188	0	13,19,6,10	1	1	0	14.031935565	1	2	AT,A	AT,AT	0.25	0.189698763085	0	g.423198delT	0
chr7_ref_v2	423353	0	A,G	0	0	0,0,75,55	1	1	0	2	G,G	NA	NA	0.0	0	0,0,25,36	1	1	0	2.42115199454	0	2	G,G	NA	NA	0.0	0	NA	NA
chr7_ref_v2	428244	0	CT,C	1	1	29,26,1,1	1	1	0	2	CT,CT	NA	NA	0.638553796534	0	15,22,11,12	1	1	0	12.8856467617	1	2	CT,CT	CT,C	0.5	0.0145436984899	0	NA	NA
chr7_ref_v2	428260	0	CT,C	1	1	33,37,0,0	1	1	0	2	CT,CT	NA	NA	0.00277758136344	0	27,36,1,7	1	1	0	4.29883544544	0	2	CT,CT	CT,C	0.25	0.206463536275	0	NA	NA
chr7_ref_v2	430300	0	A,AT	1	1	41,30,40,29	1	1	0	2	A,AT	NA	NA	0.0143350985144	0	41,31,0,0	1	1	0	12.508357381	1	2	A,A	NA	NA	0.00838846840416	0	g.430300_430302T>	1
chr7_ref_v2	438685	0	CA,C	1	1	33,50,4,3	1	1	0	2	CA,CA	NA	NA	0.202701749397	0	11,17,9,20	1	1	0	16.6383848798	1	2	CA,C	CA,CA	0.125	0.0800937135288	0	g.438686delA	0
chr7_ref_v2	438812	0	ATT,A,AT	1	1	51,26,0,0,4,4	1	1	0	2	ATT,ATT	NA	NA	0.701736947707	0	4,2,10,3,24,18	1	1	0	308.209635492	1	2	AT,AT	ATT,AT	0.125	0.383527082974	0	g.438813delT,g.438813delT	0,1
chr7_ref_v2	443321	0	GA,G	1	1	47,65,1,1	1	1	0	2	GA,GA	NA	NA	1.3497194826	0	12,15,8,22	1	1	0	33.2067634061	1	2	GA,G	GA,GA	0.125	0.00982451768227	0	g.443322delA	0
chr7_ref_v2	453465	0	C,T	0	0	43,44,0,0	1	1	0	2	C,C	NA	NA	0.0	0	37,22,2,6	1	1	0	4.45607258992	0	2	C,C	C,T	0.25	0.0521857531706	0	NA	NA
chr7_ref_v2	457956	0	C,T	0	0	91,80,0,0	1	1	0	2	C,C	NA	NA	0.0	0	36,29,5,4	1	1	0	6.25433200576	0	2	C,C	C,T	0.25	0.0312525435041	0	NA	NA
chr7_ref_v2	465800	0	GT,G	1	1	36,57,3,1	1	1	0	2	GT,GT	NA	NA	0.470672923895	0	20,14,12,24	1	1	0	31.639199854	1	2	GT,G	GT,GT	0.125	0.0580266195001	0	g.465801delT	0
chr7_ref_v2	467965	0	C,T	1	0	77,72,0,0	1	1	0	2	C,C	NA	NA	0.0	0	28,20,5,1	1	1	0	5.33559083173	0	2	C,C	C,T	0.25	0.133531392625	0	NA	NA
chr7_ref_v2	483120	0	TAA,T,TA	1	1	20,31,0,0,10,1	1	1	0	2	TAA,TAA	NA	NA	0.280213275228	0	4,3,6,11,13,8	1	1	0	14.2585991616	1	2	TAA,TA	T,TA	0.5	0.366297617408	0	g.483121delA	0
chr7_ref_v2	484084	0	CTTT,C,CTT	1	1	17,16,0,0,24,22	1	1	0	2	CTTT,CTT	NA	NA	0.0932437836956	0	5,4,9,11,8,10	1	1	0	15.0070084249	1	2	C,CTT	CTTT,C	0.5	0.430297928792	0	g.484085_484087delTTT	0
chr7_ref_v2	485873	0	TA,T	1	1	31,42,1,7	1	1	0	2	TA,TA	NA	NA	0.648390967002	0	22,14,8,6	1	1	0	7.12427266665	0	2	TA,TA	NA	NA	0.474695845871	0	NA	NA
chr7_ref_v2	490856	0	C,A	0	0	57,52,0,1	1	1	0	2	C,C	NA	NA	0.00913248356327	0	22,21,2,3	1	1	0	2.59519826571	0	2	C,C	C,A	0.25	0.205852054204	0	NA	NA
chr7_ref_v2	496718	0	TA,T,TAA	1	1	14,11,2,7,10,14	1	1	0	2	TA,TAA	T,TAA	0.125	0.186581837197	0	9,14,15,13,6,5	1	1	0	9.0520622897	0	2	TA,TAA	TA,T	0.5	0.173234998974	0	NA	NA
chr7_ref_v2	498092	0	AT,A	1	1	43,36,0,1	1	1	0	2	AT,AT	NA	NA	1.00066846377	0	28,19,7,4	1	1	0	5.95084738216	0	2	AT,AT	NA	NA	0.0500103281819	0	NA	NA
chr7_ref_v2	499820	0	C,T	0	0	41,49,0,0	1	1	0	2	C,C	NA	NA	0.0	0	27,33,3,7	1	1	0	5.46686644242	0	2	C,C	C,T	0.25	0.154150679827	0	NA	NA
chr7_ref_v2	502753	0	CT,C	1	1	28,28,1,4	1	1	0	2	CT,CT	NA	NA	0.393837067124	0	11,14,4,12	1	1	0	6.02806265003	0	2	CT,CT	CT,C	0.25	0.0452115952718	0	NA	NA
chr7_ref_v2	515960	0	T,C	0	0	53,78,0,0	1	1	0	2	T,T	NA	NA	0.0	0	28,34,3,5	1	1	0	4.79948152787	0	2	T,T	T,C	0.25	0.10178269431	0	NA	NA
chr7_ref_v2	523508	0	GT,G	1	1	36,48,3,3	1	1	0	2	GT,GT	NA	NA	0.616980618438	0	9,7,23,24	1	1	0	29.7417724046	1	2	GT,G	G,G	0.5	0.198147420649	0	g.523509delT	0
chr7_ref_v2	524980	0	T,C	0	0	82,52,0,0	1	1	0	2	T,T	NA	NA	0.0	0	37,41,4,4	1	1	0	4.29349719015	0	2	T,T	T,C	0.25	0.331357135954	0	NA	NA
chr7_ref_v2	526807	0	TA,T	1	1	10,20,15,28	1	1	0	2	TA,T	T,T	0.125	0.0117959025864	0	10,27,12,19	1	1	0	1.77879120878	0	2	TA,T	TA,TA	0.5	0.0164916911464	0	NA	NA
chr7_ref_v2	527457	0	AT,A	1	1	40,43,2,2	1	1	0	2	AT,AT	NA	NA	1.0104695355	0	23,18,16,9	1	1	0	13.5628388002	1	2	AT,AT	AT,A	0.25	0.0031975439359	0	NA	NA
chr7_ref_v2	529656	0	C,A	1	0	83,71,0,0	1	1	0	2	C,C	NA	NA	0.0	0	24,33,7,3	1	1	0	8.20174622495	0	2	C,C	C,A	0.25	0.205443974215	0	NA	NA
chr7_ref_v2	530023	0	C,A	1	0	16,15,6,3	1	1	0	2	C,C	C,A	0.5	0.138150338481	0	7,5,1,2	1	0	0	0.510610538939	0	2	NA	NA	NA	NA	0	NA	NA
chr7_ref_v2	531621	0	A,G	0	0	51,34,0,0	1	1	0	2	A,A	NA	NA	0.0	0	36,22,6,2	1	1	0	4.24890804473	0	2	A,A	A,G	0.25	0.0350913198113	0	NA	NA
chr7_ref_v2	531833	0	CAT,C	1	1	11,12,5,1	1	1	0	2	CAT,CAT	NA	NA	0.0926509689163	0	8,3,6,6	1	1	0	4.22999204442	0	2	CAT,C	CAT,CAT	0.125	0.00700226179293	0	NA	NA
chr7_ref_v2	533532	0	G,A	0	0	101,83,0,0	1	1	0	2	G,G	NA	NA	0.0	0	42,30,6,5	1	1	0	7.90361615885	0	2	G,G	G,A	0.25	0.0671393028376	0	NA	NA
chr7_ref_v2	533985	0	CT,C	1	1	54,64,2,3	1	1	0	2	CT,CT	NA	NA	0.394484473516	0	19,13,19,21	1	1	0	27.4304335245	1	2	CT,C	NA	NA	0.068881488929	0	g.533986delT	0
chr7_ref_v2	535900	1	TC,T	0	0	0,0,0,0	0	0	1	2	NA	NA	NA	NA	0	0,0,0,1	0	0	1	0.0	0	2	NA	NA	NA	NA	0	NA	NA
chr7_ref_v2	535915	1	A,G	1	0	0,1,0,0	0	0	1	2	NA	NA	NA	NA	0	0,0,0,1	0	0	1	0.0	0	2	NA	NA	NA	NA	0	NA	NA
chr7_ref_v2	535953	1	G,A	0	0	0,4,0,0	0	0	1	2	NA	NA	NA	NA	0	0,0,0,1	0	0	1	0.0	0	2	NA	NA	NA	NA	0	NA	NA
chr7_ref_v2	535965	1	A,G	0	0	0,5,0,0	0	0	1	2	NA	NA	NA	NA	0	0,0,0,1	0	0	1	0.0	0	2	NA	NA	NA	NA	0	NA	NA
chr7_ref_v2	535969	1	C,G	0	0	0,5,0,0	0	0	1	2	NA	NA	NA	NA	0	0,0,0,1	0	0	1	0.0	0	2	NA	NA	NA	NA	0	NA	NA
chr7_ref_v2	536024	1	A,G	1	0	0,1,0,1	1	0	1	2	NA	NA	NA	NA	0	0,0,0,0	0	0	1	0.0	0	2	NA	NA	NA	NA	0	NA	NA
chr7_ref_v2	536040	1	T,C	1	0	0,0,0,1	0	0	1	2	NA	NA	NA	NA	0	0,0,0,0	0	0	1	0.0	0	2	NA	NA	NA	NA	0	NA	NA
chr7_ref_v2	536048	1	G,A	0	0	0,0,0,1	0	0	1	2	NA	NA	NA	NA	0	0,0,0,0	0	0	1	0.0	0	2	NA	NA	NA	NA	0	NA	NA
chr7_ref_v2	541580	1	C,T	1	0	0,0,0,0	0	0	1	2	NA	NA	NA	NA	0	0,0,3,0	0	0	1	0.0	0	2	NA	NA	NA	NA	0	NA	NA
chr7_ref_v2	544615	0	T,G	0	0	54,77,0,1	1	1	0	2	T,T	NA	NA	0.00760459938522	0	28,46,4,5	1	1	0	4.51061071554	0	2	T,T	T,G	0.25	0.160930366813	0	NA	NA
chr7_ref_v2	548059	0	CT,C	1	1	49,27,2,3	1	1	0	2	CT,CT	NA	NA	0.045663219714	0	21,8,12,17	1	1	0	14.7111097446	1	2	CT,C	CT,CT	0.25	0.0742928063012	0	g.548060delT	0
chr7_ref_v2	551074	0	C,A	0	0	52,66,1,1	1	1	0	2	C,C	NA	NA	0.0168071183164	0	26,29,4,3	1	1	0	3.45863683386	0	2	C,C	C,A	0.25	0.115512887122	0	NA	NA
chr7_ref_v2	555336	0	GA,G	1	1	43,62,2,5	1	1	0	2	GA,GA	NA	NA	0.032417992964	0	10,25,9,12	1	1	0	9.4894208239	1	2	GA,GA	GA,G	0.5	0.0499456255409	0	NA	NA
chr7_ref_v2	558891	0	G,T	0	0	53,82,0,0	1	1	0	2	G,G	NA	NA	0.0	0	30,45,2,5	1	1	0	3.94661992967	0	2	G,G	G,T	0.125	0.336472236621	0	NA	NA
chr7_ref_v2	560323	0	C,T	1	0	74,58,0,0	1	1	0	2	C,C	NA	NA	0.0	0	30,20,4,3	1	1	0	4.54742132992	0	2	C,C	C,T	0.25	0.0202027073175	0	NA	NA
chr7_ref_v2	582519	0	TAA,T,TA	1	1	14,13,4,0,6,6	1	1	0	2	TAA,TAA	TAA,T	0.25	0.0587358419614	0	7,4,8,11,2,3	1	1	0	10.1723026453	1	2	TAA,T	T,T	0.125	1.07054047886	0	g.582520_582521delAA	0
chr7_ref_v2	589572	0	TA,T	1	1	47,53,1,2	1	1	0	2	TA,TA	NA	NA	0.830925689182	0	36,19,5,4	1	1	0	4.11661893169	0	2	TA,TA	NA	NA	0.407866607167	0	NA	NA
chr7_ref_v2	591131	0	TA,T	1	1	54,66,2,1	1	1	0	2	TA,TA	NA	NA	1.01324724598	0	32,46,2,8	1	1	0	6.29501373844	0	2	TA,TA	NA	NA	0.651881732966	0	NA	NA
chr7_ref_v2	593965	0	G,A	0	0	58,75,0,0	1	1	0	2	G,G	NA	NA	0.0	0	33,20,5,0	1	1	0	5.15497988034	0	2	G,G	G,A	0.25	0.232622295269	0	NA	NA
chr7_ref_v2	598988	0	GA,G	1	1	35,32,3,4	1	1	0	2	GA,GA	NA	NA	0.236705759159	0	17,20,3,9	1	1	0	3.07424442217	0	2	GA,GA	NA	NA	0.274448285291	0	NA	NA
chr7_ref_v2	599844	0	G,A	1	0	61,40,0,0	1	1	0	2	G,G	NA	NA	0.0	0	20,27,7,2	1	1	0	6.89666701619	0	2	G,G	G,A	0.25	0.292987124681	0	NA	NA
chr7_ref_v2	601019	0	A,T	1	0	43,63,0,1	1	1	0	2	A,A	NA	NA	0.00938974034984	0	39,27,5,6	1	1	0	5.94316688558	0	2	A,A	A,T	0.25	0.154150679827	0	NA	NA
chr7_ref_v2	609098	0	TAA,T,TA	1	1	13,20,1,2,19,12	1	1	0	2	TAA,TAA	TAA,TA	0.5	0.489746338874	0	6,10,11,9,1,2	1	1	0	13.7264007776	1	2	TAA,T	T,T	0.125	1.65139888068	0	g.609099_609100delAA	0
chr7_ref_v2	609303	0	GA,G	1	1	18,25,22,17	1	1	0	2	GA,G	GA,GA	0.125	0.0448755100846	0	15,9,7,11	1	1	0	1.5999066984	0	2	GA,G	GA,GA	0.5	0.173197925773	0	NA	NA
chr7_ref_v2	609712	0	GA,G	1	1	39,80,3,1	1	1	0	2	GA,GA	NA	NA	0.162902053556	0	10,13,11,11	1	1	0	18.4622986004	1	2	GA,G	GA,GA	0.125	0.0194092579721	0	g.609713delA	0
chr7_ref_v2	610579	0	C,A	0	0	76,69,0,0	1	1	0	2	C,C	NA	NA	0.0	0	37,20,4,4	1	1	0	5.45786679109	0	2	C,C	C,A	0.25	0.0176995770994	0	NA	NA
chr7_ref_v2	611499	0	CA,C	1	1	17,19,17,7	1	1	0	2	CA,CA	CA,C	0.5	0.000871573673744	0	5,13,14,14	1	1	0	3.48162226413	0	2	CA,C	CA,CA	0.25	0.0867898176721	0	NA	NA
chr7_ref_v2	611568	0	CTT,C,CT	1	1	25,26,0,2,2,4	1	1	0	2	CTT,CTT	CTT,C	0.125	1.052957821	0	2,5,4,14,6,14	1	1	0	13.4841067738	1	2	CTT,CT	C,CT	0.5	0.260349039399	0	g.611569delT	0
chr7_ref_v2	611733	0	CAT,C,CATAT	1	1	30,31,11,6,1,4	1	1	0	2	CAT,CAT	CAT,C	0.25	0.828250909756	0	12,9,0,1,2,2	1	1	0	1.58797588157	0	2	CAT,CAT	CAT,CATAT	0.25	0.790310490761	0	NA	NA
chr7_ref_v2	614111	0	G,A	0	0	56,69,0,0	1	1	0	2	G,G	NA	NA	0.0	0	31,23,5,2	1	1	0	4.86856191634	0	2	G,G	G,A	0.25	0.0971637484536	0	NA	NA
chr7_ref_v2	616160	0	AT,A	1	1	35,28,11,8	1	1	0	2	AT,AT	NA	NA	0.346505999567	0	30,12,8,5	1	1	0	1.31113745152	0	2	AT,AT	NA	NA	1.26951622862	0	NA	NA
chr7_ref_v2	617441	0	TAA,T,TA	1	1	25,16,5,4,20,20	1	1	0	2	TAA,TA	NA	NA	0.321931062076	0	7,5,14,13,4,7	1	1	0	10.5493694466	1	2	TAA,T	T,T	0.125	0.0814105111876	0	g.617441_617444A>	0
chr7_ref_v2	622952	0	G,A	0	0	105,73,0,0	1	1	0	2	G,G	NA	NA	0.0	0	29,28,3,4	1	1	0	5.33532171708	0	2	G,G	G,A	0.25	0.151230969724	0	NA	NA
chr7_ref_v2	635385	0	T,C	1	0	33,57,0,0	1	1	0	2	T,T	NA	NA	0.0	0	23,18,21,12	1	1	0	27.33892155	1	2	T,C	T,T	0.125	0.0342499230431	0	g.635385T>C	0
chr7_ref_v2	639662	0	G,GA	1	1	0,2,5,0	1	0	0	2	NA	NA	NA	NA	0	0,6,2,3	1	0	0	1.49461459076	0	2	NA	NA	NA	NA	0	NA	NA
chr7_ref_v2	646513	0	G,GT	1	1	76,56,0,1	1	1	0	2	G,G	NA	NA	0.000764859296928	0	27,31,3,4	1	1	0	3.96385970748	0	2	G,G	G,GT	0.25	0.25550563053	0	NA	NA
chr7_ref_v2	649544	0	GT,G	1	1	35,37,7,6	1	1	0	2	GT,GT	NA	NA	0.149089829088	0	8,7,23,27	1	1	0	20.0701012971	1	2	GT,G	G,G	0.5	0.175008932629	0	g.649545delT	0
chr7_ref_v2	650946	0	GA,G	1	1	26,37,2,4	1	1	0	2	GA,GA	NA	NA	0.788748324697	0	16,22,6,14	1	1	0	6.10351235572	0	2	GA,GA	NA	NA	0.172088123203	0	NA	NA
chr7_ref_v2	653803	0	TA,T	1	1	77,86,0,0	1	1	0	2	TA,TA	NA	NA	0.00948144522	0	20,25,12,20	1	1	0	33.1046147378	1	2	TA,T	TA,TA	0.25	0.0777921569297	0	g.653804delA	0
chr7_ref_v2	655832	0	A,C	0	0	83,69,0,0	1	1	0	2	A,A	NA	NA	0.0	0	20,34,3,3	1	1	0	4.52023198109	0	2	A,A	A,C	0.25	0.251314428281	0	NA	NA
chr7_ref_v2	670718	0	A,T	0	0	65,69,0,0	1	1	0	2	A,A	NA	NA	0.0	0	32,34,7,3	1	1	0	6.70749622524	0	2	A,A	A,T	0.25	0.0588405000229	0	NA	NA
chr7_ref_v2	674329	0	A,G	1	0	68,69,0,0	1	1	0	2	A,A	NA	NA	0.0	0	19,19,11,13	1	1	0	22.4141215686	1	2	A,G	A,A	0.25	0.0512932943876	0	g.674329A>G	0
chr7_ref_v2	675515	0	AAT,A	1	1	27,53,3,8	1	1	0	2	AAT,AAT	AAT,A	0.125	0.00951818260959	0	10,28,1,4	1	1	0	0.651312135565	0	2	AAT,AAT	NA	NA	0.0216557840586	0	NA	NA
chr7_ref_v2	676330	0	AT,A,ATT	1	1	8,6,3,2,7,0	1	1	0	2	AT,ATT	AT,AT	0.25	0.230993882688	0	1,4,16,19,0,1	1	1	0	12.8917223543	1	2	A,A	AT,A	0.25	0.0944720196538	0	g.676331delT,g.676330_676332TT>	-1,-1
chr7_ref_v2	678059	0	CT,C	1	1	10,12,14,13	1	1	0	2	CT,C	CT,CT	0.25	0.050190879337	0	4,4,7,10	1	1	0	1.02913935348	0	2	CT,C	CT,CT	0.25	0.0122291004523	0	NA	NA
chr7_ref_v2	678156	0	CA,C	1	1	43,37,1,1	1	1	0	2	CA,CA	NA	NA	1.01324724598	0	20,12,5,4	1	1	0	5.18173787708	0	2	CA,CA	NA	NA	0.133730675266	0	NA	NA
chr7_ref_v2	684670	0	C,CA	0	0	72,60,0,0	1	1	0	2	C,C	NA	NA	0.0	0	15,26,19,14	1	1	0	31.1763168943	1	2	C,CA	C,C	0.125	0.0342499230431	0	g.684670_684671insA	0
chr7_ref_v2	686894	0	G,A	0	0	70,49,0,0	1	1	0	2	G,G	NA	NA	0.0	0	44,47,6,3	1	1	0	4.38353390585	0	2	G,G	G,A	0.25	0.367724780125	0	NA	NA
chr7_ref_v2	688466	0	G,A	0	0	55,62,0,0	1	1	0	2	G,G	NA	NA	0.0	0	32,39,3,4	1	1	0	3.20251897494	0	2	G,G	G,A	0.25	0.370859578931	0	NA	NA
chr7_ref_v2	689927	0	G,T	1	0	55,74,0,0	1	1	0	2	G,G	NA	NA	0.0	0	22,32,1,5	1	1	0	4.47407721003	0	2	G,G	G,T	0.25	0.251314428281	0	NA	NA
chr7_ref_v2	691791	0	AT,A	1	1	63,65,0,0	1	1	0	2	AT,AT	NA	NA	0.000130953290135	0	30,31,3,5	1	1	0	4.73407278481	0	2	AT,AT	AT,A	0.25	0.0875162169741	0	NA	NA
chr7_ref_v2	693867	0	C,T	0	0	56,66,0,0	1	1	0	2	C,C	NA	NA	0.0	0	21,25,5,0	1	1	0	4.73689122688	0	2	C,C	C,T	0.25	0.0909717782057	0	NA	NA
chr7_ref_v2	704095	0	C,A	1	0	85,67,0,2	1	1	0	2	C,C	NA	NA	0.418537189676	0	31,27,11,10	1	1	0	15.0464288403	1	2	C,C	C,A	0.5	0.0826917158451	1	NA	NA
chr7_ref_v2	707030	0	CA,C,CAA	1	1	16,10,4,0,8,4	1	1	0	2	CA,CA	CA,CAA	0.5	0.259636705371	0	7,3,14,7,1,7	1	1	0	7.7188735919	0	2	C,CAA	CA,C	0.25	0.135449632443	0	NA	NA
chr7_ref_v2	707053	0	CA,C	1	1	26,36,1,1	1	1	0	2	CA,CA	NA	NA	1.41191049331	0	10,14,10,10	1	1	0	13.5391437253	1	2	CA,CA	CA,C	0.5	0.0218825397812	0	NA	NA
chr7_ref_v2	712459	1	A,T	1	0	0,0,5,0	0	0	1	2	NA	NA	NA	NA	0	0,0,2,2	1	0	1	0.0	0	2	NA	NA	NA	NA	0	NA	NA
chr7_ref_v2	715630	0	GA,G	1	1	37,48,3,11	1	1	0	2	GA,GA	NA	NA	0.549876842178	0	29,28,7,7	1	1	0	2.28696692715	0	2	GA,GA	NA	NA	1.1869599258	0	NA	NA
chr7_ref_v2	726449	0	CT,C	1	1	18,45,1,3	1	1	0	2	CT,CT	NA	NA	0.0812081571334	0	1,2,33,48	1	1	0	312.671666915	1	2	C,C	NA	NA	0.247131606211	0	g.726450delT,g.726450delT	0,1
chr7_ref_v2	730078	0	G,A	1	0	72,67,0,0	1	1	0	2	G,G	NA	NA	0.0	0	24,29,7,6	1	1	0	9.63134424054	1	2	G,G	G,A	0.5	0.306730267422	0	NA	NA
chr7_ref_v2	734350	0	G,A	0	0	68,90,0,0	1	1	0	2	G,G	NA	NA	0.0	0	37,35,8,3	1	1	0	8.38658293715	0	2	G,G	G,A	0.25	0.0671393028376	0	NA	NA
chr7_ref_v2	735314	0	CT,C	1	1	60,57,3,2	1	1	0	2	CT,CT	NA	NA	0.402995163184	0	39,50,6,10	1	1	0	5.3705593222	0	2	CT,CT	CT,C	0.125	0.0379373898063	0	NA	NA
chr7_ref_v2	736467	0	TA,T	1	1	26,25,6,3	1	1	0	2	TA,TA	NA	NA	0.680687352903	0	7,7,18,11	1	1	0	10.3747468934	1	2	TA,T	TA,TA	0.125	0.0329931277821	0	g.736468delA	0
chr7_ref_v2	739275	0	G,A	0	0	65,47,0,0	1	1	0	2	G,G	NA	NA	0.0	0	32,28,4,3	1	1	0	3.52987914923	0	2	G,G	G,A	0.25	0.202524264111	0	NA	NA
chr7_ref_v2	742071	0	CTTT,C,TTTT	1	1	36,6,2,3,0,34	1	1	0	2	CTTT,TTTT	CTTT,C	0.125	0.061212684168	0	14,1,15,9,0,5	1	1	0	15.4383700691	1	2	CTTT,C	C,TTTT	0.25	0.269332933784	0	g.742070_742075TTTT>C	0
chr7_ref_v2	749540	0	C,T	0	0	80,58,0,0	1	1	0	2	C,C	NA	NA	0.0	0	36,38,10,3	1	1	0	9.99119153349	1	2	C,C	C,T	0.25	0.206794413313	0	NA	NA
chr7_ref_v2	751301	0	AT,A	1	1	31,40,23,38	1	1	0	2	AT,A	AT,AT	0.125	0.0941924270109	0	20,20,12,14	1	1	0	0.949742491524	0	2	AT,A	AT,AT	0.25	0.0513685256163	0	NA	NA
chr7_ref_v2	765570	0	G,GA	1	1	87,59,0,0	1	1	0	2	G,G	NA	NA	7.12244330267e-05	0	36,20,19,15	1	1	0	30.0836607359	1	2	G,GA	G,G	0.25	0.0128747757398	0	g.765570_765571insA	0
chr7_ref_v2	765688	0	GA,G	1	1	41,59,17,16	1	1	0	2	GA,GA	GA,G	0.125	0.0966968239521	0	26,27,21,33	1	1	0	7.5320410163	0	2	GA,GA	GA,G	0.25	0.00940138277431	0	NA	NA
chr7_ref_v2	767572	0	A,C	0	0	64,33,0,21	1	1	0	2	A,A	A,C	0.5	0.385056236477	0	35,29,0,3	1	1	0	2.74603713342	0	2	A,A	A,C	0.125	0.0645385211376	0	NA	NA
chr7_ref_v2	767620	0	T,C	1	0	71,74,0,0	1	1	0	2	T,T	NA	NA	0.0	0	39,34,4,6	1	1	0	6.07165903771	0	2	T,T	T,C	0.25	0.041964199099	0	NA	NA
chr7_ref_v2	777655	0	G,T	0	0	58,70,0,0	1	1	0	2	G,G	NA	NA	0.0	0	54,39,6,4	1	1	0	5.01978497718	0	2	G,G	G,T	0.25	0.284104251104	0	NA	NA
chr7_ref_v2	783941	0	GT,G	1	1	54,41,2,1	1	1	0	2	GT,GT	NA	NA	1.43318789176	0	32,47,16,35	1	1	0	40.0414421716	1	2	GT,GT	GT,G	0.25	0.0538764781575	0	NA	NA
chr7_ref_v2	784027	0	G,GT	1	1	35,50,0,2	1	1	0	2	G,G	NA	NA	0.488385537967	0	22,24,16,16	1	1	0	19.734550371	1	2	G,GT	GT,GT	0.25	0.00829715769646	0	g.784027_784028insT	0
chr7_ref_v2	785247	0	GA,G	1	1	24,38,23,36	1	1	0	2	GA,G	NA	NA	0.0638352150691	0	21,33,8,16	1	1	0	2.06218204399	0	2	GA,G	GA,GA	0.5	0.144177711557	0	NA	NA
chr7_ref_v2	789608	0	T,C	0	0	84,61,0,0	1	1	0	2	T,T	NA	NA	0.0	0	58,49,6,3	1	1	0	4.37391757468	0	2	T,T	T,C	0.125	0.232445943977	0	NA	NA
chr7_ref_v2	802152	0	CT,C	1	1	78,65,1,0	1	1	0	2	CT,CT	NA	NA	0.00251277590391	0	21,26,17,16	1	1	0	29.9652470629	1	2	CT,C	CT,CT	0.25	0.0650787036567	0	g.802153delT	0
chr7_ref_v2	802284	0	GA,G	1	1	57,78,0,0	1	1	0	2	GA,GA	NA	NA	0.656396412331	0	18,24,13,16	1	1	0	26.5431625396	1	2	GA,G	GA,GA	0.25	0.0868542147159	0	g.802285delA	0
chr7_ref_v2	804964	0	GTT,G	1	1	41,49,0,0	1	1	0	2	GTT,GTT	NA	NA	0.0	0	15,23,15,22	1	1	0	30.4234734348	1	2	GTT,G	NA	NA	0.0266682470822	0	g.804965_804966delTT	0
chr7_ref_v2	807779	0	CA,C	1	1	11,5,4,1	1	1	0	2	CA,CA	NA	NA	0.384416667697	0	10,1,8,9	1	1	0	5.64226371164	0	2	CA,CA	CA,C	0.25	0.0852436051535	0	NA	NA
chr7_ref_v2	808300	0	CTATA,C	1	1	30,28,1,0	1	1	0	2	CTATA,CTATA	NA	NA	0.0170944333593	0	2,17,7,5	1	1	0	9.06984148421	0	2	CTATA,C	CTATA,CTATA	0.25	0.0512932943876	0	NA	NA
chr7_ref_v2	817478	1	T,C	1	0	0,36,0,4	1	1	1	2	NA	NA	NA	NA	0	0,20,0,2	1	1	1	0.207600088818	0	2	NA	NA	NA	NA	0	NA	NA
chr7_ref_v2	817557	1	T,C	1	0	0,10,0,4	1	0	1	2	NA	NA	NA	NA	0	0,10,0,3	1	0	1	0.332447852345	0	2	NA	NA	NA	NA	0	NA	NA
chr7_ref_v2	817568	1	A,G	1	0	0,8,0,3	1	0	1	2	NA	NA	NA	NA	0	0,10,0,3	1	0	1	0.294044591716	0	2	NA	NA	NA	NA	0	NA	NA
chr7_ref_v2	817573	1	G,A	1	0	0,7,0,3	1	0	1	2	NA	NA	NA	NA	0	0,9,0,3	1	0	1	0.307941941173	0	2	NA	NA	NA	NA	0	NA	NA
chr7_ref_v2	817591	1	A,G	1	0	0,3,0,2	1	0	1	2	NA	NA	NA	NA	0	0,6,0,2	1	0	1	0.506090547474	0	2	NA	NA	NA	NA	0	NA	NA
chr7_ref_v2	817594	1	A,G	1	0	0,3,0,2	1	0	1	2	NA	NA	NA	NA	0	0,6,0,2	1	0	1	0.506090547474	0	2	NA	NA	NA	NA	0	NA	NA
chr7_ref_v2	817598	1	A,G	1	0	0,2,0,2	1	0	1	2	NA	NA	NA	NA	0	0,5,0,2	1	0	1	0.654073782954	0	2	NA	NA	NA	NA	0	NA	NA
chr7_ref_v2	817603	1	T,C	0	0	0,2,0,2	1	0	1	2	NA	NA	NA	NA	0	0,5,0,2	1	0	1	0.654073782954	0	2	NA	NA	NA	NA	0	NA	NA
chr7_ref_v2	817622	1	G,T	0	0	0,0,0,1	0	0	1	2	NA	NA	NA	NA	0	0,2,0,0	0	0	1	0.0	0	2	NA	NA	NA	NA	0	NA	NA
chr7_ref_v2	833947	0	A,AT	1	1	57,55,0,2	1	1	0	2	A,A	NA	NA	0.40664682255	0	38,24,22,12	1	1	0	26.3542296616	1	2	A,AT	A,A	0.125	0.0672689713397	0	g.833947_833948insT	0
chr7_ref_v2	836766	0	GA,G	1	1	42,50,6,5	1	1	0	2	GA,GA	NA	NA	0.561266371784	0	4,2,31,40	1	1	0	309.752150186	1	2	G,G	NA	NA	0.226585655972	0	g.836767delA,g.836767delA	0,1
chr7_ref_v2	836779	0	A,T	1	0	53,63,0,1	1	1	0	2	A,A	NA	NA	0.00858374369139	0	23,26,18,22	1	1	0	33.6781141476	1	2	A,T	A,A	0.125	0.0483735842842	0	g.836779A>T	0
chr7_ref_v2	838769	0	T,C	0	0	73,109,0,0	1	1	0	2	T,T	NA	NA	0.0	0	29,28,20,27	1	1	0	310.747328441	1	2	T,C	T,T	0.125	0.0584107621564	0	g.838769T>C	0
chr7_ref_v2	840514	0	GAA,G,GA	1	1	13,18,8,8,9,28	1	1	0	2	GAA,GA	GAA,G	0.25	0.240786342146	0	4,9,17,24,6,14	1	1	0	8.67326857878	0	2	G,GA	GAA,G	0.5	0.18200919263	0	NA	NA
chr7_ref_v2	846784	0	TA,T	1	1	62,41,1,1	1	1	0	2	TA,TA	NA	NA	0.385850622122	0	36,19,33,16	1	1	0	43.7686140383	1	2	TA,T	TA,TA	0.125	0.0516518665789	0	g.846785delA	0
chr7_ref_v2	848425	0	GAT,G	1	1	31,18,2,2	1	1	0	2	GAT,GAT	NA	NA	0.215616180255	0	21,17,3,1	1	1	0	0.68580494121	0	2	GAT,GAT	NA	NA	0.201487767256	0	NA	NA
chr7_ref_v2	848454	0	GA,G	1	1	13,17,19,10	1	1	0	2	GA,G	GA,GA	0.25	0.128722280202	0	10,8,16,19	1	1	0	3.23184787898	0	2	GA,G	GA,GA	0.25	0.0370511740993	0	NA	NA
chr7_ref_v2	850714	0	GA,G	1	1	22,36,5,1	1	1	0	2	GA,GA	NA	NA	1.01496645662	0	18,14,17,13	1	1	0	13.0265029508	1	2	GA,GA	GA,G	0.125	0.0295780963979	0	NA	NA
chr7_ref_v2	853423	0	AT,A	1	1	33,33,7,6	1	1	0	2	AT,AT	NA	NA	0.0620784520983	0	26,11,31,31	1	1	0	16.7599258052	1	2	AT,A	AT,AT	0.125	4.25511655235e-07	0	g.853424delT	0
chr7_ref_v2	856344	0	CA,C	1	1	36,47,9,4	1	1	0	2	CA,CA	NA	NA	0.291264317868	0	36,31,11,10	1	1	0	2.61752667909	0	2	CA,CA	NA	NA	0.690404418698	0	NA	NA
chr7_ref_v2	866411	0	C,T	0	0	89,82,0,0	1	1	0	2	C,C	NA	NA	0.0	0	37,36,22,28	1	1	0	310.689383812	1	2	C,T	C,C	0.125	0.127122007439	0	g.866411C>T	0
chr7_ref_v2	870983	0	G,T	0	0	55,69,0,0	1	1	0	2	G,G	NA	NA	0.0	0	36,49,10,3	1	1	0	8.65234904987	0	2	G,G	G,T	0.25	0.0682082500265	0	NA	NA
chr7_ref_v2	871475	0	GA,G	1	1	50,58,1,2	1	1	0	2	GA,GA	NA	NA	2.02089200599	0	39,37,10,7	1	1	0	8.63530380804	0	2	GA,GA	NA	NA	1.02775423326	0	NA	NA
chr7_ref_v2	878598	0	GA,G	1	1	31,50,4,2	1	1	0	2	GA,GA	NA	NA	0.580612974267	0	4,5,28,45	1	1	0	312.237992254	1	2	G,G	GA,G	0.125	0.130618986153	0	g.878599delA,g.878599delA	0,1
chr7_ref_v2	882274	0	C,T	1	0	57,55,0,0	1	1	0	2	C,C	NA	NA	0.0	0	39,31,26,26	1	1	0	40.3307394447	1	2	C,T	C,C	0.125	0.045937095187	0	g.882274C>T	0
chr7_ref_v2	882457	0	TA,T	1	1	79,53,2,1	1	1	0	2	TA,TA	NA	NA	0.228458448371	0	37,34,22,18	1	1	0	27.1537911042	1	2	TA,TA	TA,T	0.5	0.176788383954	1	NA	NA
chr7_ref_v2	899696	0	TA,T	1	1	39,34,3,3	1	1	0	2	TA,TA	NA	NA	1.24498288722	0	16,28,25,28	1	1	0	23.2029745355	1	2	TA,TA	TA,T	0.5	0.0879699381034	0	NA	NA
chr7_ref_v2	910026	0	CTTTT,C	1	1	53,30,0,0	1	1	0	2	CTTTT,CTTTT	NA	NA	0.0	0	28,24,6,14	1	1	0	14.0462984186	1	2	CTTTT,CTTTT	CTTTT,C	0.5	0.143100843641	1	NA	NA
chr7_ref_v2	914842	0	GAA,G,GA	1	1	28,40,1,0,8,10	1	1	0	2	GAA,GAA	GAA,GA	0.125	0.0388923887472	0	12,20,26,27,12,9	1	1	0	39.6550201112	1	2	GAA,G	G,G	0.125	0.18564501539	0	g.914843_914844delAA	0
chr7_ref_v2	915201	0	C,T	1	0	66,50,0,0	1	1	0	2	C,C	NA	NA	0.0	0	33,21,30,25	1	1	0	47.3593655477	1	2	C,T	NA	NA	0.0183491386682	0	g.915201C>T	0
chr7_ref_v2	920597	0	C,T	0	0	62,61,0,0	1	1	0	2	C,C	NA	NA	0.0	0	63,66,6,6	1	1	0	4.466733953	0	2	C,C	C,T	0.125	0.333144446529	0	NA	NA
chr7_ref_v2	920828	0	GA,G	1	1	53,55,3,0	1	1	0	2	GA,GA	NA	NA	0.620204657866	0	35,44,12,23	1	1	0	24.6289458051	1	2	GA,GA	GA,G	0.25	0.0710157650504	0	NA	NA
chr7_ref_v2	949165	0	CTA,C,CTATA	1	1	21,16,10,5,2,2	1	1	0	2	CTA,CTA	CTA,C	0.25	0.662243060035	0	23,13,7,1,18,4	1	1	0	11.1173638097	0	2	CTA,CTATA	CTA,CTA	0.25	0.0863259019628	0	NA	NA
chr7_ref_v2	959693	0	A,AAT	1	1	25,31,0,1	1	1	0	2	A,A	NA	NA	0.383870199037	0	10,25,8,15	1	1	0	14.9100334216	1	2	A,AAT	A,A	0.125	0.0152916050365	0	g.959693_959694insAT	0
chr7_ref_v2	968636	0	AT,A	1	1	41,40,3,2	1	1	0	2	AT,AT	NA	NA	0.762934531061	0	46,34,9,13	1	1	0	6.60091698457	0	2	AT,AT	NA	NA	0.43942120375	0	NA	NA
chr7_ref_v2	968805	0	CT,C	1	1	50,39,2,3	1	1	0	2	CT,CT	NA	NA	0.857121746121	0	54,38,12,8	1	1	0	5.60156030381	0	2	CT,CT	NA	NA	0.67449332593	0	NA	NA
chr7_ref_v2	974218	0	GA,G	1	1	48,30,1,4	1	1	0	2	GA,GA	NA	NA	0.0716387061173	0	25,24,30,29	1	1	0	35.5224003596	1	2	GA,G	GA,GA	0.125	0.070532112455	0	g.974219delA	0
chr7_ref_v2	977173	0	TA,T	1	1	27,19,33,23	1	1	0	2	TA,T	T,T	0.125	0.085108599048	0	37,33,21,30	1	1	0	2.24276961066	0	2	TA,T	TA,TA	0.25	0.0331500357441	0	NA	NA
chr7_ref_v2	977436	0	C,T	0	0	48,55,0,0	1	1	0	2	C,C	NA	NA	0.0	0	60,57,3,9	1	1	0	5.53922832846	0	2	C,C	C,T	0.25	0.331357135954	0	NA	NA
chr7_ref_v2	979560	0	GT,G	1	1	56,63,0,1	1	1	0	2	GT,GT	NA	NA	0.00559066830708	0	40,39,24,23	1	1	0	35.2917077243	1	2	GT,G	GT,GT	0.25	0.0371488090483	0	g.979561delT	0
chr7_ref_v2	982179	0	G,GAAAAA,GAAAAAAAAAAA	1	1	0,0,8,6,7,14	1	1	0	2	GAAAAA,GAAAAAAAAAAA	GAAAAAAAAAAA,GAAAAAAAAAAA	0.25	0.105360515658	0	1,0,19,9,11,29	1	1	0	0.673239295008	0	2	GAAAAA,GAAAAAAAAAAA	GAAAAAAAAAAA,GAAAAAAAAAAA	0.125	0.105360515658	0	NA	NA
chr7_ref_v2	985642	0	A,ATTTT	1	1	0,0,28,3	1	1	0	2	ATTTT,ATTTT	NA	NA	0.0	0	0,5,45,5	1	1	0	1.54865321605	0	2	ATTTT,ATTTT	A,ATTTT	0.25	0.174353387145	0	NA	NA
chr7_ref_v2	987025	0	G,GTT	1	1	0,0,26,26	1	1	0	2	GTT,GTT	NA	NA	0.0	0	0,1,45,47	1	1	0	0.353620377781	0	2	GTT,GTT	NA	NA	0.0108109161042	0	NA	NA
chr7_ref_v2	987278	0	GT,G	1	1	21,8,4,1	1	1	0	2	GT,GT	NA	NA	0.829113798585	0	20,9,13,12	1	1	0	7.75796221965	0	2	GT,GT	NA	NA	0.187996299391	0	NA	NA
chr7_ref_v2	987610	0	GA,G	1	1	0,0,75,48	1	1	0	2	G,G	NA	NA	0.00057515611606	0	0,0,53,69	1	1	0	4.487285151	0	2	G,G	NA	NA	0.00146200429707	0	NA	NA
chr7_ref_v2	987831	0	A,AATATATATATGTATGCATATATAT,AATATATATATGTATGCATATATATAT	1	1	1,0,3,7,16,11	1	1	0	2	AATATATATATGTATGCATATATATAT,AATATATATATGTATGCATATATATAT	AATATATATATGTATGCATATATAT,AATATATATATGTATGCATATATATAT	0.5	0.254710306209	0	0,0,13,11,11,7	1	1	0	5.07425420546	0	2	AATATATATATGTATGCATATATAT,AATATATATATGTATGCATATATATAT	AATATATATATGTATGCATATATAT,AATATATATATGTATGCATATATAT	0.25	0.0458178497109	0	NA	NA
chr7_ref_v2	988815	0	CCAG,C	1	1	1,2,38,30	1	1	0	2	C,C	CCAG,C	0.125	0.431968455602	0	2,1,46,55	1	1	0	1.74369302717	0	2	C,C	NA	NA	0.429745248817	0	NA	NA
chr7_ref_v2	989596	0	AT,A	1	1	29,12,12,16	1	1	0	2	AT,AT	AT,A	0.5	0.15447172501	0	32,29,26,15	1	1	0	2.51888093226	0	2	AT,AT	NA	NA	0.436878091742	0	NA	NA
chr7_ref_v2	990235	0	GA,G	1	1	51,69,1,1	1	1	0	2	GA,GA	NA	NA	1.41871235408	0	25,45,28,30	1	1	0	47.3410162466	1	2	GA,G	GA,GA	0.25	0.113759425202	0	g.990236delA	0
chr7_ref_v2	996387	0	A,C	0	0	70,37,0,22	1	1	0	2	A,A	A,C	0.25	0.408575530523	0	88,34,0,22	1	1	0	1.2445208257	0	2	A,A	A,C	0.25	0.277383320251	0	NA	NA
chr7_ref_v2	999480	0	TA,T	1	1	35,35,4,6	1	1	0	2	TA,TA	NA	NA	0.89199644657	0	46,54,7,8	1	1	0	0.569449612182	0	2	TA,TA	NA	NA	1.83973730337	0	NA	NA
chr7_ref_v2	999481	0	A,T	1	0	71,48,0,1	1	1	0	2	A,A	NA	NA	0.00836824967052	0	49,45,12,22	1	1	0	24.2628318603	1	2	A,A	A,T	0.5	0.0816780310143	1	NA	NA
chr7_ref_v2	1004428	0	AAT,A	1	1	22,29,9,5	1	1	0	2	AAT,AAT	AAT,A	0.125	0.14190900395	0	29,19,1,6	1	1	0	2.77867385555	0	2	AAT,AAT	NA	NA	0.479583330981	0	NA	NA
chr7_ref_v2	1007359	0	T,G	1	0	73,81,0,0	1	1	0	2	T,T	NA	NA	0.0	0	73,67,6,7	1	1	0	5.71664397913	0	2	T,T	T,G	0.125	0.331357135954	0	NA	NA
chr7_ref_v2	1010818	0	CT,C	1	1	31,35,9,9	1	1	0	2	CT,CT	CT,C	0.125	0.0425759706451	0	24,28,43,30	1	1	0	13.6689549969	1	2	CT,C	CT,CT	0.25	0.0319869288189	0	g.1010819delT	0
chr7_ref_v2	1010910	0	GA,G	1	1	44,41,3,5	1	1	0	2	GA,GA	NA	NA	0.341133003633	0	45,35,30,32	1	1	0	20.1963802575	1	2	GA,GA	GA,G	0.5	0.0944532326161	0	NA	NA
chr7_ref_v2	1011001	0	GAA,G	1	1	51,54,0,2	1	1	0	2	GAA,GAA	NA	NA	0.424333592413	0	26,45,18,33	1	1	0	33.6301679592	1	2	GAA,G	GAA,GAA	0.125	0.0795398160361	0	g.1011002_1011003delAA	0
chr7_ref_v2	1011724	0	GTTT,G,GT,GTT	1	1	7,12,0,0,3,4,15,15	1	1	0	2	GTTT,GTT	GTT,GTT	0.125	0.12208419321	0	1,2,33,49,17,22,8,4	1	1	0	312.664713854	1	2	G,GT	G,GTT	0.25	0.476055496411	0	g.1011725_1011726delTT|g.1011725_1011727delTTT,g.1011724_1011727T>|g.1011724_1011728TT>	0|0,0|0
chr7_ref_v2	1012346	0	TA,T	1	1	37,64,1,0	1	1	0	2	TA,TA	NA	NA	1.24634112814	0	31,51,24,40	1	1	0	50.7504785543	1	2	TA,T	TA,TA	0.25	0.173543357603	0	g.1012347delA	0
chr7_ref_v2	1014033	0	CT,C	1	1	57,65,1,0	1	1	0	2	CT,CT	NA	NA	0.00733600529097	0	60,60,12,9	1	1	0	10.6140404143	1	2	CT,CT	CT,C	0.25	0.18010356537	1	NA	NA
chr7_ref_v2	1021883	0	CT,C	1	1	54,37,5,2	1	1	0	2	CT,CT	NA	NA	1.00232242499	0	25,24,36,24	1	1	0	27.9386896038	1	2	CT,CT	CT,C	0.5	0.111567227677	0	NA	NA
chr7_ref_v2	1024797	0	G,GA	1	1	15,34,0,3	1	1	0	2	G,G	G,GA	0.125	0.337525373352	0	35,38,21,23	1	1	0	15.9073082864	1	2	G,GA	GA,GA	0.125	0.00994623965908	0	g.1024797_1024798insA	0
chr7_ref_v2	1025200	0	CT,C	1	1	69,61,0,0	1	1	0	2	CT,CT	NA	NA	0.000291269895703	0	39,51,27,29	1	1	0	43.8244828166	1	2	CT,C	CT,CT	0.25	0.0344352367742	0	g.1025201delT	0
chr7_ref_v2	1038146	0	CT,C	1	1	64,38,4,4	1	1	0	2	CT,CT	NA	NA	0.130100936534	0	65,40,50,29	1	1	0	31.3485499596	1	2	CT,CT	CT,C	0.5	0.176367500535	1	NA	NA
chr7_ref_v2	1043687	0	CAT,C	1	1	13,10,5,4	1	1	0	2	CAT,CAT	CAT,C	0.25	0.000774957433837	0	16,12,8,8	1	1	0	0.85993156143	0	2	CAT,CAT	CAT,C	0.5	0.127440759342	0	NA	NA
chr7_ref_v2	1048560	0	GA,G	1	1	17,16,8,18	1	1	0	2	GA,GA	GA,G	0.5	0.0602402224756	0	26,24,38,64	1	1	0	5.01104071225	0	2	GA,G	GA,GA	0.125	0.0482818202972	0	NA	NA
chr7_ref_v2	1050120	0	G,GA	1	1	46,50,5,2	1	1	0	2	G,G	G,GA	0.125	0.322345375343	0	68,56,14,4	1	1	0	2.1119715933	0	2	G,G	G,GA	0.25	0.0966172798459	0	NA	NA
chr7_ref_v2	1050706	0	AT,A	1	1	41,33,2,0	1	1	0	2	AT,AT	NA	NA	0.529820596398	0	63,36,12,9	1	1	0	6.28856145515	0	2	AT,AT	NA	NA	0.148355411681	0	NA	NA
chr7_ref_v2	1051734	0	AT,A	1	1	47,42,3,2	1	1	0	2	AT,AT	NA	NA	0.857121746121	0	49,31,46,27	1	1	0	36.143458829	1	2	AT,AT	AT,A	0.5	0.0688718234872	0	NA	NA
chr7_ref_v2	1051753	0	C,CT	1	1	13,27,12,16	1	1	0	2	C,CT	NA	NA	0.0406260575494	0	42,29,36,22	1	1	0	3.98067279529	0	2	CT,CT	C,CT	0.5	0.0718353512423	0	NA	NA
chr7_ref_v2	1063506	0	C,CA	1	1	51,29,1,0	1	1	0	2	C,C	NA	NA	0.00908320490054	0	40,24,34,17	1	1	0	39.2775683133	1	2	C,CA	NA	NA	0.079699973146	0	g.1063506_1063507insA	0
chr7_ref_v2	1067036	0	CA,C	1	1	48,62,1,1	1	1	0	2	CA,CA	NA	NA	0.451601999685	0	52,67,36,45	1	1	0	59.821353615	1	2	CA,C	CA,CA	0.25	0.101154764858	0	g.1067037delA	0
chr7_ref_v2	1073858	0	CA,C	1	1	22,18,30,12	1	1	0	2	CA,C	CA,CA	0.125	0.00410736398035	0	20,29,35,29	1	1	0	2.88561737732	0	2	CA,C	CA,CA	0.25	0.104139866137	0	NA	NA
chr7_ref_v2	1083988	1	T,G	0	0	13,44,13,0	1	1	0	2	NA	NA	NA	NA	0	8,101,14,0	1	1	0	5.83138396604	0	2	NA	NA	NA	NA	0	NA	NA
chr8_ref_v2	11854	0	CA,C	1	1	22,39,0,1	1	1	0	2	CA,CA	NA	NA	0.0118997157418	0	29,37,12,27	1	1	0	25.4086581342	1	2	CA,CA	CA,C	0.5	0.224495710984	1	NA	NA
chr8_ref_v2	11866	0	CT,C	1	1	11,45,2,8	1	1	0	2	CT,CT	CT,C	0.125	0.134876775943	0	35,55,10,11	1	1	0	4.21617999627	0	2	CT,CT	NA	NA	0.603724255041	0	NA	NA
chr8_ref_v2	15742	0	CT,C	1	1	78,71,9,10	1	1	0	2	CT,CT	CT,C	0.25	0.184534350215	1	66,85,0,2	1	1	0	4.06436238074	0	2	CT,CT	NA	NA	0.738774781622	0	NA	NA
chr8_ref_v2	17535	0	ATT,A	1	1	69,61,1,0	1	1	0	2	ATT,ATT	NA	NA	0.00766287274557	0	34,27,37,39	1	1	0	314.692649757	1	2	ATT,A	A,A	0.125	0.0314549521679	0	g.17536_17537delTT	0
chr8_ref_v2	36136	0	CT,C	1	1	36,22,25,22	1	1	0	2	CT,C	CT,CT	0.125	0.0677814291878	0	58,48,11,3	1	1	0	8.91395924829	0	2	CT,CT	NA	NA	0.622139763767	0	NA	NA
chr8_ref_v2	37605	0	G,T	1	0	62,75,0,0	1	1	0	2	G,G	NA	NA	0.0	0	48,47,6,5	1	1	0	5.42529491237	0	2	G,G	G,T	0.25	0.210071469747	0	NA	NA
chr8_ref_v2	38649	0	CT,C	1	1	55,44,7,7	1	1	0	2	CT,CT	NA	NA	0.0660141906577	0	27,31,49,41	1	1	0	29.8432627618	1	2	CT,C	NA	NA	0.053778345954	0	g.38650delT	0
chr8_ref_v2	48101	0	GAA,G,GA	1	1	29,45,0,1,4,6	1	1	0	2	GAA,GAA	NA	NA	0.747762915513	0	8,16,24,27,21,38	1	1	0	309.305599908	1	2	GAA,GA	G,GA	0.5	0.24934021963	0	g.48102delA	0
chr8_ref_v2	50982	0	CT,C	1	1	34,29,7,2	1	1	0	2	CT,CT	NA	NA	0.0761665621218	0	47,40,29,15	1	1	0	7.31519927908	0	2	CT,CT	CT,C	0.125	0.0154051300915	0	NA	NA
chr8_ref_v2	54687	0	G,A	0	0	49,66,0,0	1	1	0	2	G,G	NA	NA	0.0	0	59,81,5,10	1	1	0	6.43079148756	0	2	G,G	G,A	0.25	0.287682072452	0	NA	NA
chr8_ref_v2	56208	0	GA,G	1	1	31,46,2,4	1	1	0	2	GA,GA	NA	NA	0.123586255513	0	45,63,10,17	1	1	0	4.56826526968	0	2	GA,GA	NA	NA	0.0159476396099	0	NA	NA
chr8_ref_v2	58902	0	CT,C	1	1	49,29,8,6	1	1	0	2	CT,CT	NA	NA	0.463934412377	0	10,22,54,54	1	1	0	309.573377227	1	2	CT,C	C,C	0.25	0.110834076795	0	g.58903delT	0
chr8_ref_v2	59084	0	AT,A	1	1	67,53,1,4	1	1	0	2	AT,AT	NA	NA	1.61542689788	0	68,39,39,40	1	1	0	48.1586628938	1	2	AT,AT	AT,A	0.125	0.0227403413413	0	NA	NA
chr8_ref_v2	62603	0	CTT,C,CT	1	1	45,30,0,1,36,43	1	1	0	2	CTT,CT	NA	NA	0.0222745077435	0	34,40,38,46,0,3	1	1	0	316.953601825	1	2	CTT,C	NA	NA	0.881329613703	0	g.62603_62606T>	0
chr8_ref_v2	63928	0	CT,C	1	1	48,27,7,6	1	1	0	2	CT,CT	CT,C	0.125	0.164648934277	0	17,37,29,29	1	1	0	14.7375462589	1	2	CT,C	CT,CT	0.25	0.0905405948027	0	g.63929delT	0
chr8_ref_v2	64387	0	T,TA	1	1	82,66,0,0	1	1	0	2	T,T	NA	NA	0.475401121338	0	59,44,37,38	1	1	0	63.050559859	1	2	T,TA	NA	NA	0.010483450912	0	g.64387_64388insA	0
chr8_ref_v2	67615	0	G,GA	1	1	33,36,1,3	1	1	0	2	G,G	NA	NA	0.0078412863782	0	36,49,6,7	1	1	0	2.81657042192	0	2	G,G	G,GA	0.25	0.00440871129338	0	NA	NA
chr8_ref_v2	70110	0	AT,A	1	1	50,66,2,2	1	1	0	2	AT,AT	NA	NA	0.188435355561	0	38,37,37,36	1	1	0	45.7713144843	1	2	AT,A	AT,AT	0.125	0.0368323481551	0	g.70111delT	0
chr8_ref_v2	71908	0	CTT,C,CT	1	1	21,12,5,3,15,9	1	1	0	2	CTT,CT	CTT,CTT	0.125	0.435759666268	0	8,5,22,29,17,15	1	1	0	17.5363239124	1	2	C,CT	CTT,C	0.5	0.330794363839	0	g.71909_71910delTT	0
chr8_ref_v2	75978	0	AATAT,A,AAT	1	1	14,14,0,1,6,5	1	1	0	2	AATAT,AATAT	AATAT,AAT	0.25	0.0986717357444	0	10,10,9,12,5,3	1	1	0	10.5308870266	1	2	AATAT,A	NA	NA	0.14357472593	0	g.75979_75982delATAT	0
chr8_ref_v2	78885	0	TA,T	1	1	60,46,1,2	1	1	0	2	TA,TA	NA	NA	0.889194597306	0	59,89,10,8	1	1	0	6.09412354589	0	2	TA,TA	NA	NA	0.704598515138	0	NA	NA
chr8_ref_v2	80501	0	G,GA	1	1	68,55,2,0	1	1	0	2	G,G	NA	NA	0.1258445911	0	35,41,34,26	1	1	0	42.2206414452	1	2	G,GA	NA	NA	0.0703686457171	0	g.80501_80502insA	0
chr8_ref_v2	81860	0	CAAAAA,C	1	1	28,46,1,0	1	1	0	2	CAAAAA,CAAAAA	NA	NA	0.0134230203321	0	23,41,7,15	1	1	0	13.1543529947	1	2	CAAAAA,CAAAAA	CAAAAA,C	0.5	0.0307716586668	1	NA	NA
chr8_ref_v2	93948	0	G,T	0	0	88,75,1,0	1	1	0	2	G,G	NA	NA	0.00611622701744	0	43,50,37,31	1	1	0	313.08738401	1	2	G,T	G,G	0.125	0.0617773596962	0	g.93948G>T	0
chr8_ref_v2	94715	0	AT,A	1	1	48,60,2,2	1	1	0	2	AT,AT	NA	NA	0.620204657866	0	43,31,36,31	1	1	0	40.2588274153	1	2	AT,A	AT,AT	0.25	0.025079667512	0	g.94716delT	0
chr8_ref_v2	97359	0	A,G	0	0	44,66,0,0	1	1	0	2	A,A	NA	NA	0.0	0	64,66,5,9	1	1	0	5.82836668278	0	2	A,A	A,G	0.25	0.282566971785	0	NA	NA
chr8_ref_v2	100505	0	ATT,A,AT	1	1	31,16,0,0,4,4	1	1	0	2	ATT,ATT	NA	NA	0.716792357545	0	15,8,14,15,29,28	1	1	0	16.6668857824	1	2	ATT,AT	AT,AT	0.25	0.223045655985	0	g.100506delT	0
chr8_ref_v2	111530	0	CTA,C	1	1	11,26,8,6	1	1	0	2	CTA,CTA	CTA,C	0.25	0.00327520369646	0	16,28,10,10	1	1	0	0.712666403078	0	2	CTA,CTA	CTA,C	0.25	0.039465434066	0	NA	NA
chr8_ref_v2	115390	0	AT,A	1	1	46,22,6,2	1	1	0	2	AT,AT	NA	NA	0.57743923103	0	28,23,37,34	1	1	0	28.7693206929	1	2	AT,A	AT,AT	0.25	0.0403484070688	0	g.115391delT	0
chr8_ref_v2	117672	0	AT,A	1	1	74,51,0,1	1	1	0	2	AT,AT	NA	NA	0.579435371195	0	45,27,34,18	1	1	0	46.1604662057	1	2	AT,A	AT,AT	0.25	0.0419028268537	0	g.117673delT	0
chr8_ref_v2	118661	0	C,T	0	0	65,66,0,0	1	1	0	2	C,C	NA	NA	0.0	0	63,53,8,4	1	1	0	5.79668032067	0	2	C,C	C,T	0.25	0.322773392263	0	NA	NA
chr8_ref_v2	120062	0	GTT,G,GT	1	1	44,26,0,1,4,13	1	1	0	2	GTT,GTT	NA	NA	0.161564813296	0	15,17,29,21,14,21	1	1	0	36.7140409375	1	2	GTT,G	GTT,GT	0.125	0.0913145640518	0	g.120063_120064delTT	0
chr8_ref_v2	121737	0	GA,G	1	1	48,81,0,0	1	1	0	2	GA,GA	NA	NA	0.00277758136344	0	38,33,28,31	1	1	0	50.0440204347	1	2	GA,G	GA,GA	0.125	0.0421360619659	0	g.121738delA	0
chr8_ref_v2	122057	0	GA,G	1	1	49,62,0,3	1	1	0	2	GA,GA	NA	NA	1.30115912902	0	37,46,9,11	1	1	0	8.07718823574	0	2	GA,GA	NA	NA	0.571545356677	0	NA	NA
chr8_ref_v2	123958	0	GA,G	1	1	31,28,3,0	1	1	0	2	GA,GA	NA	NA	0.669166371609	0	19,65,2,17	1	1	0	12.8159393663	0	2	GA,GA	NA	NA	0.634814842111	0	NA	NA
chr8_ref_v2	125832	0	GAAAAA,G,GAAA	1	1	15,26,0,1,4,3	1	1	0	2	GAAAAA,GAAAAA	GAAAAA,GAAA	0.25	0.178248231406	0	4,3,20,16,2,6	1	1	0	26.8670490912	1	2	G,GAAA	GAAAAA,G	0.25	1.30992138234	0	g.125833_125837delAAAAA,g.125833_125834delAA	0,0
chr8_ref_v2	126150	0	GT,G	1	1	28,23,4,6	1	1	0	2	GT,GT	NA	NA	0.0666136072637	0	35,20,27,12	1	1	0	10.6305025552	0	2	GT,GT	GT,G	0.125	0.0176502157666	0	NA	NA
chr8_ref_v2	141525	0	CT,C	1	1	38,28,5,6	1	1	0	2	CT,CT	NA	NA	0.538042384531	0	6,5,41,35	1	1	0	309.084603823	1	2	C,C	CT,C	0.25	0.00111930423667	0	g.141526delT,g.141526delT	0,1
chr8_ref_v2	141650	0	G,GA	1	1	30,62,1,4	1	1	0	2	G,G	NA	NA	0.300889095462	0	49,57,6,8	1	1	0	3.07798014598	0	2	G,G	G,GA	0.25	0.191089236634	0	NA	NA
chr8_ref_v2	150670	0	CA,C	1	1	34,44,3,5	1	1	0	2	CA,CA	NA	NA	0.255190573833	0	42,63,8,9	1	1	0	1.31592261013	0	2	CA,CA	NA	NA	0.969184028536	0	NA	NA
chr8_ref_v2	164720	0	A,G	0	0	75,95,0,0	1	1	0	2	A,A	NA	NA	0.0	0	71,61,7,6	1	1	0	6.56468220449	0	2	A,A	A,G	0.25	0.37194241607	0	NA	NA
chr8_ref_v2	167453	0	G,A	0	0	45,63,0,0	1	1	0	2	G,G	NA	NA	0.0	0	35,64,4,8	1	1	0	5.63323061346	0	2	G,G	G,A	0.25	0.164303051291	0	NA	NA
chr8_ref_v2	167627	0	CAT,C	1	1	37,28,5,4	1	1	0	2	CAT,CAT	CAT,C	0.125	0.0164868519257	0	23,0,4,0	1	1	0	4.7037558788	0	2	CAT,CAT	CAT,C	0.125	0.165247411873	0	NA	NA
chr8_ref_v2	168576	0	GT,G	1	1	51,72,0,0	1	1	0	2	GT,GT	NA	NA	0.00277758136344	0	25,40,31,41	1	1	0	313.719375606	1	2	GT,G	NA	NA	0.0818653772676	0	g.168577delT	0
chr8_ref_v2	170619	0	TA,T	1	1	36,30,5,6	1	1	0	2	TA,TA	NA	NA	0.229132536761	0	32,21,38,22	1	1	0	18.3585938076	1	2	TA,TA	TA,T	0.5	0.033095612235	0	NA	NA
chr8_ref_v2	172470	0	A,G	0	0	30,41,25,27	1	1	0	2	A,G	A,A	0.125	0.060121730179	0	68,49,0,0	1	1	0	19.2820208717	1	2	A,A	NA	NA	0.0	0	g.172469_172471G>A	1
chr8_ref_v2	173119	0	GA,G	1	1	45,44,6,8	1	1	0	2	GA,GA	NA	NA	0.28695210765	0	14,33,6,15	1	1	0	4.29169247229	0	2	GA,GA	NA	NA	0.335859401017	0	NA	NA
chr8_ref_v2	173136	0	TA,T	1	1	35,60,4,6	1	1	0	2	TA,TA	NA	NA	0.229215087429	0	18,32,4,10	1	1	0	2.63361633672	0	2	TA,TA	NA	NA	0.421402698247	0	NA	NA
chr8_ref_v2	176845	0	TAAA,T,TA	1	1	29,21,0,0,3,2	1	1	0	2	TAAA,TAAA	TAAA,TA	0.25	0.0576295245178	0	1,2,13,25,12,13	1	1	0	308.885245589	1	2	TA,TA	T,TA	0.5	0.50314025168	0	g.176846_176847delAA,g.176846_176847delAA	0,1
chr8_ref_v2	176965	0	TTA,T	1	1	33,33,0,2	1	1	0	2	TTA,TTA	NA	NA	0.409026164799	0	46,30,6,4	1	1	0	2.9516136469	0	2	TTA,TTA	TTA,T	0.125	0.028123059586	0	NA	NA
chr8_ref_v2	187029	0	GAA,G	1	1	4,17,1,1	1	1	0	2	GAA,GAA	GAA,G	0.125	0.0264332570682	0	7,22,8,0	1	1	0	3.83611755807	0	2	GAA,GAA	GAA,G	0.5	0.0714589639821	0	NA	NA
chr8_ref_v2	187814	0	GA,G	1	1	48,55,6,5	1	1	0	2	GA,GA	NA	NA	0.674206782965	0	35,42,3,8	1	1	0	1.41336181352	0	2	GA,GA	NA	NA	1.47614438609	0	NA	NA
chr8_ref_v2	189097	0	GA,G	1	1	37,47,1,4	1	1	0	2	GA,GA	NA	NA	1.25875195394	0	15,12,32,45	1	1	0	311.389553357	1	2	GA,G	G,G	0.25	0.054353061325	0	g.189098delA	0
chr8_ref_v2	189768	0	G,GA	1	1	33,34,1,2	1	1	0	2	G,G	NA	NA	0.427762005867	0	44,24,5,3	1	1	0	2.46150651989	0	2	G,G	G,GA	0.125	0.142197952624	0	NA	NA
chr8_ref_v2	192694	0	CA,C	1	1	43,42,4,5	1	1	0	2	CA,CA	NA	NA	0.991709594457	0	16,18,21,17	1	1	0	15.267767957	1	2	CA,CA	CA,C	0.25	0.0831321193238	0	NA	NA
chr8_ref_v2	193544	0	AT,A	1	1	41,49,4,5	1	1	0	2	AT,AT	NA	NA	0.280508381817	0	27,24,16,14	1	1	0	8.83860116001	0	2	AT,AT	AT,A	0.25	0.039129553162	0	NA	NA
chr8_ref_v2	193557	0	A,AT	1	1	38,85,0,0	1	1	0	2	A,A	NA	NA	0.00057515611606	0	38,47,6,4	1	1	0	5.24166969933	0	2	A,A	A,AT	0.25	0.192508408186	0	NA	NA
chr8_ref_v2	198474	0	GT,G	1	1	51,36,14,0	1	1	0	2	GT,GT	NA	NA	0.504140832855	0	18,16,33,23	1	1	0	28.1244861415	1	2	GT,G	GT,GT	0.25	0.0296314038321	0	g.198475delT	0
chr8_ref_v2	198728	0	GA,G	1	1	49,73,2,1	1	1	0	2	GA,GA	NA	NA	0.149677570518	0	62,42,12,3	1	1	0	6.98957650534	0	2	GA,GA	NA	NA	0.229103518566	0	NA	NA
chr8_ref_v2	210139	0	A,G	0	0	75,80,0,0	1	1	0	2	A,A	NA	NA	0.0	0	39,24,18,30	1	1	0	310.698347799	1	2	A,G	A,A	0.125	0.0206192872027	0	g.210139A>G	0
chr8_ref_v2	210269	0	AT,A	1	1	63,56,3,2	1	1	0	2	AT,AT	NA	NA	1.1476088695	0	59,59,13,7	1	1	0	5.0743560196	0	2	AT,AT	NA	NA	0.923389373346	0	NA	NA
chr8_ref_v2	212265	0	CTTTTTTT,C	1	1	0,0,4,75	1	1	0	2	C,C	NA	NA	0.0	0	0,1,9,60	1	1	0	2.14517214157	0	2	C,C	NA	NA	0.0143887374521	0	NA	NA
chr8_ref_v2	214251	0	T,G	0	0	145,14,54,0	1	1	1	2	T,T	T,G	0.5	0.0370412716803	0	191,88,35,1	1	1	1	32.158035035	0	2	T,T	T,G	0.25	0.10178269431	0	NA	NA
chr8_ref_v2	214263	0	CTT,C,CT	1	1	38,50,1,8,5,10	1	1	1	2	CTT,CTT	CTT,C	0.125	1.18322371141	0	11,19,36,65,17,24	1	1	1	311.287235014	1	2	CTT,C	C,C	0.25	0.0826711456854	0	NA	NA
chr8_ref_v2	216130	0	C,T	1	0	0,0,57,0	0	1	0	2	T,T	NA	NA	0.0173917427119	0	3,0,24,0	1	1	1	0.0	0	2	T,T	C,T	0.25	0.226469388284	0	NA	NA
chr8_ref_v2	221389	0	GA,G	1	1	30,33,47,36	1	1	0	2	GA,G	G,G	0.125	0.041810425018	0	74,47,12,4	1	1	0	21.7591146557	1	2	GA,GA	NA	NA	0.620959822627	0	g.221389_221391>A	1
chr8_ref_v2	222162	0	C,CT	1	1	53,53,0,0	1	1	0	2	C,C	NA	NA	0.00232031118721	0	13,32,17,22	1	1	0	32.9127822827	1	2	C,CT	NA	NA	0.0799277201587	0	g.222162_222163insT	0
chr8_ref_v2	222416	0	G,A	0	0	67,76,0,0	1	1	0	2	G,G	NA	NA	0.0	0	48,41,4,5	1	1	0	4.53006150262	0	2	G,G	G,A	0.25	0.345501643341	0	NA	NA
chr8_ref_v2	229207	0	GA,G	1	1	3,3,0,11	1	0	0	2	NA	NA	NA	NA	0	7,10,0,19	1	1	0	1.10570652066	0	2	GA,GA	NA	NA	0.054569334943	0	NA	NA
chr8_ref_v2	233322	0	GA,G	1	1	32,33,10,11	1	1	0	2	GA,GA	GA,G	0.125	0.126842181313	0	18,30,15,27	1	1	0	5.24266661298	0	2	GA,GA	GA,G	0.25	0.0522102162068	0	NA	NA
chr8_ref_v2	234761	0	AT,A	1	1	36,25,7,5	1	1	0	2	AT,AT	NA	NA	0.5720535119	0	20,27,18,23	1	1	0	8.8647618005	0	2	AT,AT	NA	NA	0.0791928534937	0	NA	NA
chr8_ref_v2	236995	0	G,A	1	0	14,32,13,0	1	1	0	2	G,G	G,A	0.5	0.0909717782057	0	8,20,13,0	1	1	0	1.01198550555	0	2	G,A	G,G	0.25	0.182321556794	0	NA	NA
chr8_ref_v2	237001	0	T,A	1	0	21,32,11,0	1	1	0	2	T,T	T,A	0.5	0.386772975096	0	14,21,9,0	1	1	0	0.468302744747	0	2	T,T	T,A	0.5	0.154150679827	0	NA	NA
chr8_ref_v2	237743	0	CTTTT,C,CT,CTTT	1	1	19,17,1,0,0,0,14,7	1	1	0	2	CTTTT,CTTTT	CTTTT,CTTT	0.25	0.0289193539386	0	2,2,25,14,11,9,5,2	1	1	0	31.5758084491	1	2	C,CT	CTTTT,CT	0.25	0.692662706571	0	g.237744_237747delTTTT,g.237744_237746delTTT	0,0
chr8_ref_v2	238975	0	C,CA	1	1	25,28,3,4	1	1	0	2	C,C	C,CA	0.125	0.0676547058155	0	19,36,8,8	1	1	0	1.94383210493	0	2	C,CA	C,C	0.25	0.129183215464	0	NA	NA
chr8_ref_v2	255917	0	GA,G	1	1	27,45,4,11	1	1	0	2	GA,GA	NA	NA	0.00598898544722	0	14,24,19,32	1	1	0	12.2158110198	1	2	GA,G	GA,GA	0.25	0.0769631783879	0	g.255918delA	0
chr8_ref_v2	262108	0	CT,C	1	1	49,32,4,7	1	1	0	2	CT,CT	NA	NA	0.433926949407	0	18,20,24,26	1	1	0	17.2546592357	1	2	CT,C	CT,CT	0.25	0.0967658056841	0	g.262109delT	0
chr8_ref_v2	271777	0	G,GT	1	1	38,57,1,1	1	1	0	2	G,G	NA	NA	1.00507628119	0	12,20,24,23	1	1	0	40.750429911	1	2	GT,GT	G,GT	0.125	0.0582903755741	0	g.271777_271778insT,g.271777_271778insT	0,1
chr8_ref_v2	271848	0	CT,C	1	1	48,51,6,2	1	1	0	2	CT,CT	NA	NA	0.159953899683	0	39,34,10,9	1	1	0	4.6216288658	0	2	CT,CT	NA	NA	0.0562215387478	0	NA	NA
chr8_ref_v2	272268	0	CA,C	1	1	54,53,2,0	1	1	0	2	CA,CA	NA	NA	0.421206574512	0	36,21,14,19	1	1	0	23.2332137104	1	2	CA,C	CA,CA	0.25	0.0643922646594	0	g.272269delA	0
chr8_ref_v2	276443	0	CA,C	1	1	31,42,7,2	1	1	0	2	CA,CA	NA	NA	0.530607931346	0	15,40,19,34	1	1	0	28.4045499868	1	2	CA,CA	CA,C	0.5	0.127998308115	0	NA	NA
chr8_ref_v2	282577	0	CT,C	1	1	16,38,1,8	1	1	0	2	CT,CT	NA	NA	0.229132536761	0	13,23,19,31	1	1	0	18.4304114338	1	2	CT,C	CT,CT	0.25	0.0426985844138	0	g.282578delT	0
chr8_ref_v2	283817	0	C,T	0	0	100,100,0,0	1	1	0	2	C,C	NA	NA	0.0	0	38,42,22,23	1	1	0	310.091343898	1	2	C,T	C,C	0.25	0.0645385211376	0	g.283817C>T	0
chr8_ref_v2	288770	0	G,T	0	0	61,83,0,0	1	1	0	2	G,G	NA	NA	0.0	0	29,37,1,6	1	1	0	5.37745021741	0	2	G,G	G,T	0.25	0.297834443916	0	NA	NA
chr8_ref_v2	289313	0	CG,C	1	1	23,21,1,0	1	1	0	2	CG,CG	NA	NA	0.0196952744886	0	19,19,9,12	1	1	0	10.1157587915	1	2	CG,C	CG,CG	0.25	0.110912280294	0	g.289314delG	0
chr8_ref_v2	298822	0	CT,C	1	1	16,24,4,5	1	1	0	2	CT,CT	NA	NA	0.23793779208	0	9,6,16,14	1	1	0	8.74420572086	0	2	CT,C	CT,CT	0.125	0.0312051239196	0	NA	NA
chr8_ref_v2	314733	0	C,CAT	1	1	51,49,1,0	1	1	0	2	C,C	NA	NA	0.00179876073013	0	23,35,3,7	1	1	0	5.96556422225	0	2	C,C	C,CAT	0.25	0.0911761545681	0	NA	NA
chr8_ref_v2	320956	0	G,A	1	0	65,54,0,0	1	1	0	2	G,G	NA	NA	0.0	0	41,41,4,5	1	1	0	4.11439479323	0	2	G,G	G,A	0.25	0.263584520873	0	NA	NA
chr8_ref_v2	323242	0	GA,G	1	1	37,49,3,3	1	1	0	2	GA,GA	NA	NA	0.640511115848	0	20,23,20,26	1	1	0	22.142240798	1	2	GA,G	GA,GA	0.25	0.0945582779893	0	g.323243delA	0
chr8_ref_v2	335862	0	G,A	0	0	82,76,0,1	1	1	0	2	G,G	NA	NA	0.00630916919326	0	51,40,9,5	1	1	0	8.86423785987	0	2	G,G	G,A	0.25	0.0741079721537	0	NA	NA
chr8_ref_v2	340066	0	TTA,T	1	1	17,7,1,4	1	1	0	2	TTA,TTA	NA	NA	0.146770483997	0	8,6,8,5	1	1	0	5.75382640631	0	2	TTA,T	TTA,TTA	0.25	0.0142229915728	0	NA	NA
chr8_ref_v2	360540	0	TA,T	1	1	62,50,0,0	1	1	0	2	TA,TA	NA	NA	0.00948144522	0	24,32,13,27	1	1	0	35.7223084814	1	2	TA,T	TA,TA	0.25	0.082246507279	0	g.360541delA	0
chr8_ref_v2	360792	0	GA,G	1	1	42,43,7,6	1	1	0	2	GA,GA	GA,G	0.125	0.0999419879572	0	25,40,8,11	1	1	0	2.03550148348	0	2	GA,GA	GA,G	0.125	0.103351548335	0	NA	NA
chr8_ref_v2	368034	0	CT,C	1	1	43,44,3,0	1	1	0	2	CT,CT	NA	NA	1.05753704636	0	24,24,17,12	1	1	0	14.9141914098	1	2	CT,CT	CT,C	0.25	0.0124064830212	0	NA	NA
chr8_ref_v2	370551	0	AAT,A	1	1	26,25,1,7	1	1	0	2	AAT,AAT	NA	NA	0.231939971091	0	13,10,11,18	1	1	0	10.9344526601	1	2	AAT,A	NA	NA	0.0207221679434	0	g.370552_370553delAT	0
chr8_ref_v2	375517	0	TA,T	1	1	7,24,12,18	1	1	0	2	TA,T	TA,TA	0.125	0.0218622222857	0	4,5,36,31	1	1	0	8.88035982302	0	2	T,T	TA,T	0.25	0.174175514192	0	NA	NA
chr8_ref_v2	379950	0	GA,G	1	1	40,60,3,1	1	1	0	2	GA,GA	NA	NA	0.54324361673	0	18,36,17,23	1	1	0	27.712730803	1	2	GA,GA	GA,G	0.5	0.160775405775	0	NA	NA
chr8_ref_v2	381432	0	GA,G	1	1	13,26,20,28	1	1	0	2	GA,G	G,G	0.125	0.109876941645	0	1,3,35,67	1	1	0	13.6806541122	1	2	G,G	NA	NA	0.189973192371	0	g.381433delA	1
chr8_ref_v2	384617	0	G,T	1	0	11,63,20,0	1	1	0	2	G,G	G,T	0.5	0.160930366813	0	23,48,7,0	1	1	0	5.10240773101	0	2	G,G	G,T	0.25	0.237328186306	0	NA	NA
chr8_ref_v2	384952	0	GA,G	1	1	53,49,3,0	1	1	0	2	GA,GA	NA	NA	0.563046244026	0	31,36,27,36	1	1	0	45.207406262	1	2	GA,G	GA,GA	0.25	0.0127349133017	0	g.384953delA	0
chr8_ref_v2	386103	0	ACTT,A	1	1	58,65,2,0	1	1	0	2	ACTT,ACTT	NA	NA	0.867335658126	0	57,38,6,4	1	1	0	3.36462257586	0	2	ACTT,ACTT	ACTT,A	0.125	0.263343610363	0	NA	NA
chr8_ref_v2	387098	0	AT,A	1	1	19,17,8,14	1	1	0	2	AT,AT	AT,A	0.25	0.0469138539836	0	15,8,24,45	1	1	0	8.08094994825	0	2	AT,A	A,A	0.125	0.053063830708	0	NA	NA
chr8_ref_v2	391760	0	TA,T	1	1	32,67,0,2	1	1	0	2	TA,TA	NA	NA	0.820875353328	0	40,51,30,41	1	1	0	44.1050187821	1	2	TA,T	TA,TA	0.25	0.173886823174	0	g.391761delA	0
chr8_ref_v2	396953	0	GAA,G,GA	1	1	12,17,7,6,5,6	1	1	0	2	GAA,GAA	GAA,G	0.5	0.332908650021	0	11,8,22,16,10,10	1	1	0	4.32385252193	0	2	GAA,G	NA	NA	0.271373493664	0	NA	NA
chr8_ref_v2	404262	0	CA,C	1	1	23,36,30,36	1	1	0	2	CA,C	NA	NA	0.11080366764	0	57,72,0,1	1	1	0	307.988742831	1	2	CA,CA	NA	NA	0.00480416405053	0	g.404262_404264>A	1
chr8_ref_v2	443191	0	C,A	0	0	0,3,50,53	1	1	0	2	A,A	C,A	0.125	0.540384426008	0	13,8,64,63	1	1	0	8.89298498803	0	2	A,A	C,A	0.25	0.14624550032	1	NA	NA
chr8_ref_v2	451146	0	TA,T	1	1	16,22,13,30	1	1	0	2	TA,T	NA	NA	0.0331742628939	0	31,26,27,33	1	1	0	1.56260185659	0	2	TA,T	TA,TA	0.25	0.110706264397	0	NA	NA
chr8_ref_v2	455859	0	TA,T	1	1	43,55,2,1	1	1	0	2	TA,TA	NA	NA	0.0693759955451	0	62,56,16,6	1	1	0	8.23016473483	0	2	TA,TA	TA,T	0.125	0.00153191342129	0	NA	NA
chr8_ref_v2	457346	0	G,A	0	0	80,62,0,0	1	1	0	2	G,G	NA	NA	0.0	0	40,32,20,41	1	1	0	312.985672148	1	2	G,A	G,G	0.125	0.0855221734382	0	g.457346G>A	0
chr8_ref_v2	465811	0	C,CTA	1	1	0,0,1,2	1	0	1	2	NA	NA	NA	NA	0	2,3,2,4	1	0	1	0.189910758086	0	2	NA	NA	NA	NA	0	NA	NA
chr8_ref_v2	467084	0	AT,A	1	1	51,79,1,0	1	1	0	2	AT,AT	NA	NA	0.00488529138213	0	28,54,36,44	1	1	0	314.891650461	1	2	AT,A	NA	NA	0.0451060844432	0	g.467085delT	0
chr8_ref_v2	472620	0	CT,C	1	1	55,24,4,4	1	1	0	2	CT,CT	NA	NA	0.727379378321	0	33,36,34,29	1	1	0	21.2395255307	1	2	CT,CT	CT,C	0.25	0.0947698306256	0	NA	NA
chr8_ref_v2	475558	0	CA,C	1	1	17,29,3,8	1	1	0	2	CA,CA	NA	NA	0.376832421206	0	6,12,26,23	1	1	0	17.7582900721	1	2	CA,C	C,C	0.125	0.0321370569252	0	g.475559delA	0
chr8_ref_v2	475940	0	TTATA,T,TTA	1	1	0,0,6,4,30,17	1	1	0	2	TTA,TTA	T,TTA	0.125	0.113429954253	0	5,13,8,26,5,8	1	1	0	16.1832615802	1	2	TTATA,T	T,TTA	0.25	0.211341810577	0	g.475940_475943>TA,g.475940_475945TA>	0,0
chr8_ref_v2	488380	0	C,CA	1	1	48,62,4,2	1	1	0	2	C,C	NA	NA	0.304518863512	0	59,59,8,10	1	1	0	4.06107718677	0	2	C,C	C,CA	0.25	0.0470203387065	0	NA	NA
chr8_ref_v2	488651	0	C,A	0	0	60,58,0,1	1	1	0	2	C,C	NA	NA	0.00843886864586	0	84,60,5,8	1	1	0	4.81422981088	0	2	C,C	C,A	0.125	0.303186258988	0	NA	NA
chr8_ref_v2	509398	0	G,A	1	0	86,80,0,0	1	1	0	2	G,G	NA	NA	0.0	0	99,69,12,6	1	1	0	9.65809066837	1	2	G,G	G,A	0.25	0.287682072452	1	NA	NA
chr8_ref_v2	512220	0	GAAA,G,GA,GAA	1	1	7,14,0,1,5,6,17,4	1	1	0	2	GAAA,GAA	GAAA,GA	0.25	0.121890781011	0	1,3,28,47,14,22,4,2	1	1	0	55.1392583759	1	2	G,GA	GAAA,GA	0.125	0.606297516864	0	g.512221_512222delAA|g.512221_512223delAAA,g.512220_512223A>|g.512220_512224AA>	0|0,0|0
chr8_ref_v2	514838	0	CTA,C,CTATA	1	1	13,13,1,2,7,5	1	1	0	2	CTA,CTA	CTA,CTATA	0.5	0.822164985737	0	23,6,6,8,5,3	1	1	0	3.98931413052	0	2	CTA,CTA	CTA,CTATA	0.125	0.46918714035	0	NA	NA
chr8_ref_v2	518751	0	CA,C,CAA	1	1	13,25,1,2,1,9	1	1	0	2	CA,CA	CA,CAA	0.5	0.745886104868	0	10,8,20,18,19,31	1	1	0	17.7951003787	1	2	C,CAA	CAA,CAA	0.25	0.651749766715	0	NA	NA
chr8_ref_v2	519054	0	CA,C	1	1	33,56,3,3	1	1	0	2	CA,CA	NA	NA	0.674800189327	0	49,60,12,15	1	1	0	5.53433991631	0	2	CA,CA	NA	NA	0.543948038659	0	NA	NA
chr8_ref_v2	522940	0	CT,C	1	1	50,55,4,2	1	1	0	2	CT,CT	NA	NA	0.186568672791	0	50,37,38,36	1	1	0	35.5170906774	1	2	CT,C	CT,CT	0.25	0.0875502191493	0	g.522941delT	0
chr8_ref_v2	525390	0	TA,T	1	1	60,49,0,0	1	1	0	2	TA,TA	NA	NA	0.00277758136344	0	68,45,10,6	1	1	0	7.41508149143	0	2	TA,TA	TA,T	0.25	0.0975694480358	1	NA	NA
chr8_ref_v2	528061	1	G,A	0	0	0,0,0,4	0	0	1	2	NA	NA	NA	NA	0	2,1,1,4	1	0	1	0.0	0	2	NA	NA	NA	NA	0	NA	NA
chr8_ref_v2	531278	0	A,G	1	0	0,0,3,32	1	1	1	2	G,G	NA	NA	0.0	0	1,1,18,45	1	1	0	5.28305112706	0	2	G,G	NA	NA	0.0312525435041	0	NA	NA
chr8_ref_v2	553372	0	G,A	0	0	39,0,21,0	1	1	0	2	G,A	G,G	0.25	0.0870113769896	0	59,0,31,0	1	1	0	0.297199001809	0	2	G,A	G,G	0.25	0.117783035656	0	NA	NA
chr8_ref_v2	553549	0	T,A	1	0	66,50,85,24	1	1	1	2	T,A	NA	NA	0.0622423088772	0	121,75,126,38	1	1	1	1.36729601655	0	2	T,A	T,T	0.125	0.0730661968746	0	NA	NA
chr8_ref_v2	553569	0	A,T	1	0	87,50,105,38	1	1	1	2	A,T	NA	NA	0.0428637044318	0	125,82,135,70	1	1	1	1.56758049534	0	2	A,T	NA	NA	0.00970881412696	0	NA	NA
chr8_ref_v2	553587	0	G,A	1	0	92,52,124,50	1	1	1	2	G,A	A,A	0.125	0.0620724286424	0	115,97,134,92	1	1	1	3.33072164823	0	2	G,A	NA	NA	0.0639487246003	0	NA	NA
chr8_ref_v2	553599	0	G,A	0	0	83,55,118,61	1	1	1	2	G,A	A,A	0.125	0.00881769240264	0	106,111,127,113	1	1	1	4.38806475306	0	2	G,A	NA	NA	0.100741569802	0	NA	NA
chr8_ref_v2	553612	0	A,T	1	0	85,54,106,68	1	1	1	2	A,T	T,T	0.125	0.0267330621971	0	116,119,118,130	1	1	1	5.02950139422	0	2	A,T	NA	NA	0.0538432320208	0	NA	NA
chr8_ref_v2	553650	0	G,A	1	0	91,66,92,55	1	1	1	2	G,A	NA	NA	0.0658132185696	0	86,136,95,124	1	1	1	8.23475094906	0	2	G,A	NA	NA	0.0136056520558	0	NA	NA
chr8_ref_v2	553677	0	A,G	0	0	67,69,75,55	1	1	1	2	A,G	NA	NA	0.0451204352805	0	87,117,105,116	1	1	1	3.23348710822	0	2	A,G	NA	NA	0.0800427076735	0	NA	NA
chr8_ref_v2	553710	0	G,C	0	0	76,72,74,65	1	1	1	2	G,C	NA	NA	0.0627383406334	0	119,103,123,93	1	1	1	0.836736038319	0	2	G,C	NA	NA	0.0273989741881	0	NA	NA
chr8_ref_v2	553745	0	T,G	0	0	66,86,57,79	1	1	1	2	T,G	NA	NA	0.11122563511	0	111,83,116,90	1	1	1	5.63559970094	0	2	T,G	NA	NA	0.0600180097263	0	NA	NA
chr8_ref_v2	553822	0	A,G	1	0	56,96,70,93	1	1	1	2	A,G	NA	NA	0.0698696799605	0	70,109,101,136	1	1	1	1.3163942562	0	2	A,G	G,G	0.125	0.0293599070135	0	NA	NA
chr8_ref_v2	553893	0	T,A	0	0	56,62,48,68	1	1	1	2	T,A	NA	NA	0.0170944333593	0	75,113,72,127	1	1	1	1.24928418952	0	2	T,A	NA	NA	0.0568628618945	0	NA	NA
chr8_ref_v2	553918	0	C,G	1	0	48,68,43,63	1	1	1	2	C,G	NA	NA	0.0901510969943	0	77,93,82,96	1	1	1	1.53721065436	0	2	C,G	NA	NA	0.0459851132418	0	NA	NA
chr8_ref_v2	553934	0	T,G	1	0	50,70,40,65	1	1	1	2	T,G	T,T	0.125	0.117783035656	0	85,78,83,84	1	1	1	3.43103877284	0	2	T,G	NA	NA	0.02424361161	0	NA	NA
chr8_ref_v2	553974	0	C,T	1	0	56,58,38,64	1	1	0	2	C,T	NA	NA	0.11122563511	0	101,72,80,72	1	1	1	3.23422289585	0	2	C,T	C,C	0.125	0.121903354629	0	NA	NA
chr8_ref_v2	553988	0	C,T	1	0	55,59,37,68	1	1	0	2	C,T	NA	NA	0.082238098237	0	98,81,74,85	1	1	1	2.04177422497	0	2	C,T	NA	NA	0.118481603621	0	NA	NA
chr8_ref_v2	554028	0	C,G	1	0	35,45,20,43	1	1	0	2	C,G	C,C	0.125	0.0124225199986	0	65,98,43,110	1	1	1	1.42599889271	0	2	C,G	NA	NA	0.0633122794143	0	NA	NA
chr8_ref_v2	554034	0	T,C	1	0	28,49,18,40	1	1	0	2	T,C	T,T	0.125	0.0320479830264	0	58,96,43,111	1	1	1	2.08936643708	0	2	T,C	NA	NA	0.0	0	NA	NA
chr8_ref_v2	554037	0	A,C	1	0	28,52,18,39	1	1	0	2	A,C	A,A	0.125	0.0876609385584	0	56,89,44,112	1	1	1	3.28410181435	0	2	A,C	NA	NA	0.073122264829	0	NA	NA
chr8_ref_v2	554044	0	G,T	0	0	22,53,16,42	1	1	0	2	G,T	G,G	0.125	0.00573067470899	0	47,84,40,112	1	1	1	2.73665674714	0	2	G,T	T,T	0.125	0.102631230636	0	NA	NA
chr8_ref_v2	554069	0	G,A	0	0	28,56,28,31	1	1	0	2	G,A	G,G	0.125	0.101964926657	0	30,83,46,112	1	1	1	12.8539555261	0	2	G,A	A,A	0.125	0.0838927860337	0	NA	NA
chr8_ref_v2	554070	0	CGAAAAAATAAA,C	0	0	39,41,29,54	1	1	0	2	CGAAAAAATAAA,C	NA	NA	0.0368139731227	0	54,113,30,81	1	1	1	8.1678964621	0	2	CGAAAAAATAAA,C	CGAAAAAATAAA,CGAAAAAATAAA	0.25	0.102362012662	0	NA	NA
chr8_ref_v2	554078	0	TAAA,T,TAA	1	1	30,57,0,0,24,25	1	1	0	2	TAAA,TAAA	TAAA,TAA	0.5	0.16949428611	0	30,81,29,56,6,12	1	1	1	316.153781426	1	2	TAAA,T	TAAA,TAAA	0.25	1.65962892548	0	NA	NA
chr8_ref_v2	554110	0	C,T	1	0	39,51,29,32	1	1	0	2	C,T	C,C	0.25	0.121889817609	0	55,63,65,63	1	1	0	2.82737996738	0	2	C,T	NA	NA	0.081345639454	0	NA	NA
chr8_ref_v2	554141	0	A,G	0	0	44,55,27,33	1	1	0	2	A,G	A,A	0.25	0.0100503358535	0	72,72,55,58	1	1	0	1.54336697551	0	2	A,G	A,A	0.125	0.00888894741725	0	NA	NA
chr8_ref_v2	554148	0	A,G	1	0	46,56,26,32	1	1	0	2	A,G	A,A	0.25	0.0537041789719	0	66,74,53,57	1	1	0	1.83229789296	0	2	A,G	A,A	0.125	0.010152371464	0	NA	NA
chr8_ref_v2	554149	0	A,T	1	0	46,56,26,32	1	1	0	2	A,T	A,A	0.25	0.0537041789719	0	67,74,53,56	1	1	0	1.78809811751	0	2	A,T	A,A	0.125	0.00609757986812	0	NA	NA
chr8_ref_v2	554156	0	C,CT	0	0	41,54,22,33	1	1	0	2	C,CT	C,C	0.25	0.0357180826021	0	65,75,47,53	1	1	0	1.6746196754	0	2	C,CT	C,C	0.125	0.0851578083403	0	NA	NA
chr8_ref_v2	554159	0	AG,A	0	0	40,57,21,31	1	1	0	2	AG,A	AG,AG	0.25	0.112641636156	0	65,80,46,50	1	1	0	1.74034167549	0	2	AG,A	AG,AG	0.25	0.0984400728133	0	NA	NA
chr8_ref_v2	554163	0	C,T	0	0	39,52,20,30	1	1	0	2	C,T	C,C	0.25	0.0880108773227	0	65,81,42,51	1	1	0	1.1226313216	0	2	C,T	C,C	0.25	0.0598184952109	0	NA	NA
chr8_ref_v2	554168	0	T,C	0	0	34,50,20,27	1	1	0	2	T,C	T,T	0.25	0.0698435733673	0	65,79,36,50	1	1	0	0.634268933577	0	2	T,C	T,T	0.25	0.0046403795565	0	NA	NA
chr8_ref_v2	554176	0	C,T	0	0	28,50,16,27	1	1	0	2	C,T	C,C	0.25	0.08468308723	0	65,70,30,47	1	1	0	2.16053510039	0	2	C,T	C,C	0.25	0.0506437328188	0	NA	NA
chr8_ref_v2	554177	0	T,C	0	0	28,50,16,27	1	1	0	2	T,C	T,T	0.25	0.08468308723	0	65,70,27,46	1	1	0	2.36234098711	0	2	T,C	T,T	0.25	0.103989713524	0	NA	NA
chr8_ref_v2	554208	0	G,A	0	0	15,43,0,21	1	1	0	2	G,G	G,A	0.5	0.12921173148	0	36,77,0,48	1	1	0	0.799162932903	0	2	G,G	G,A	0.5	0.263044768066	0	NA	NA
chr8_ref_v2	554286	0	T,C	1	0	21,44,1,62	1	1	0	2	T,C	NA	NA	0.0312525435041	0	40,55,1,39	1	1	0	4.56177763539	0	2	T,C	T,T	0.5	0.233614851182	0	NA	NA
chr8_ref_v2	554304	0	A,T	1	0	23,49,5,60	1	1	0	2	A,T	NA	NA	0.10227884912	0	50,42,6,32	1	1	0	9.04696919367	0	2	A,T	A,A	0.5	0.214409871345	0	NA	NA
chr8_ref_v2	554366	0	C,T	0	0	22,17,7,10	1	1	0	2	C,C	C,T	0.5	0.268263986595	1	67,19,16,6	1	1	0	6.09356049031	0	2	C,C	C,T	0.5	0.264692554227	1	NA	NA
chr8_ref_v2	554368	0	T,A	1	0	18,17,7,9	1	1	0	2	T,A	T,T	0.25	0.271933715484	0	67,19,16,6	1	1	0	8.12695811362	0	2	T,A	T,T	0.5	0.264692554227	1	NA	NA
chr8_ref_v2	554440	0	C,T	0	0	19,18,2,2	1	1	1	2	C,C	C,T	0.25	0.278713402469	0	71,71,12,17	1	1	0	2.51294182576	0	2	C,C	C,T	0.25	0.357378921441	1	NA	NA
chr8_ref_v2	554449	0	T,C	0	0	20,21,3,3	1	1	1	2	T,T	T,C	0.25	0.0240975515791	0	70,83,10,19	1	1	0	1.62045954385	0	2	T,T	T,C	0.25	0.282768057649	1	NA	NA
chr8_ref_v2	554460	0	A,C	0	0	18,25,3,4	1	1	1	2	A,A	A,C	0.25	0.130620182417	0	68,83,11,20	1	1	0	1.06870426303	0	2	A,A	A,C	0.25	0.362617516726	1	NA	NA
chr8_ref_v2	554608	0	C,T	0	0	0,14,0,1	1	0	1	2	NA	NA	NA	NA	0	0,36,0,5	1	1	1	0.871925349585	0	2	C,C	C,T	0.25	0.188506182768	0	NA	NA
chr8_ref_v2	554746	0	A,G	1	0	0,4,0,2	1	0	1	2	NA	NA	NA	NA	0	0,15,0,5	1	1	1	0.52811698213	0	2	A,G	A,A	0.5	0.246860077932	0	NA	NA
chr8_ref_v2	554833	0	C,T	0	0	0,0,0,0	0	0	1	2	NA	NA	NA	NA	0	0,2,0,2	1	0	1	0.0	0	2	NA	NA	NA	NA	0	NA	NA
chr8_ref_v2	555214	0	C,G	0	0	18,24,7,0	1	1	1	2	C,C	C,G	0.25	0.287682072452	0	60,29,30,2	1	1	0	3.21346719597	0	2	C,C	C,G	0.5	0.0757118217357	0	NA	NA
chr8_ref_v2	555260	0	C,G	0	0	37,35,24,4	1	1	1	2	C,C	C,G	0.5	0.154150679827	0	83,55,60,15	1	1	0	1.9345762092	0	2	C,G	C,C	0.25	0.0989399478549	0	NA	NA
chr8_ref_v2	555331	0	T,C	0	0	38,23,20,6	1	1	1	2	T,T	T,C	0.5	0.245834962516	0	84,75,23,33	1	1	0	5.1426336168	0	2	T,T	T,C	0.5	0.055059777183	1	NA	NA
chr8_ref_v2	555343	0	G,T	0	0	32,19,11,4	1	1	1	2	G,G	G,T	0.5	0.125163142954	0	69,66,14,32	1	1	0	7.44385185435	0	2	G,G	G,T	0.5	0.0219789067188	1	NA	NA
chr8_ref_v2	555427	0	C,T	1	0	0,21,0,17	1	1	1	2	C,T	C,C	0.125	0.10828460989	0	5,48,0,15	1	1	0	2.91790454741	0	2	C,T	C,C	0.5	0.0990909026442	0	NA	NA
chr8_ref_v2	555451	0	G,C	0	0	1,31,0,22	1	1	1	2	G,C	G,G	0.125	0.0789272585897	0	2,46,1,17	1	1	0	1.66433055147	0	2	G,C	G,G	0.5	0.117783035656	0	NA	NA
chr8_ref_v2	555460	0	C,T	1	0	2,34,0,23	1	1	1	2	C,T	C,C	0.25	0.105360515658	0	6,47,2,18	1	1	0	1.75162144018	0	2	C,T	C,C	0.5	0.12405264867	0	NA	NA
chr8_ref_v2	555592	0	C,T	1	0	12,3,0,1	1	0	1	2	NA	NA	NA	NA	0	22,29,12,3	1	1	0	5.81825943103	0	2	C,T	C,C	0.5	0.125163142954	0	NA	NA
chr8_ref_v2	555754	0	T,C	0	0	59,8,10,0	1	1	0	2	T,T	T,C	0.25	0.139112802463	0	68,26,22,0	1	1	0	4.06632836013	0	2	T,T	T,C	0.5	0.309188277673	0	NA	NA
chr8_ref_v2	555757	0	T,C	0	0	61,8,12,0	1	1	0	2	T,T	T,C	0.25	0.27675300192	0	68,27,22,0	1	1	0	4.79165656215	0	2	T,T	T,C	0.5	0.319770387003	0	NA	NA
chr8_ref_v2	555760	0	A,T	0	0	58,10,13,0	1	1	0	2	A,A	A,T	0.25	0.365459773494	0	66,28,26,0	1	1	0	3.34966297406	0	2	A,A	A,T	0.5	0.148845627598	0	NA	NA
chr8_ref_v2	555835	0	T,C	1	0	72,54,51,10	1	1	0	2	T,C	T,T	0.25	0.214582419012	0	90,71,89,15	1	1	1	1.89754365191	0	2	T,C	T,T	0.25	0.0738121579229	0	NA	NA
chr8_ref_v2	555841	0	T,C	0	0	73,57,54,12	1	1	0	2	T,C	T,T	0.25	0.167054084663	0	91,69,94,16	1	1	1	2.29495127111	0	2	T,C	T,T	0.125	0.123379021161	0	NA	NA
chr8_ref_v2	555846	0	A,G	0	0	72,57,57,12	1	1	0	2	A,G	A,A	0.25	0.114880275998	0	93,68,95,18	1	1	1	1.75487572569	0	2	A,G	A,A	0.125	0.102702117991	0	NA	NA
chr8_ref_v2	555855	0	G,C	0	0	75,67,62,13	1	1	0	2	G,C	G,G	0.25	0.127513320299	0	97,73,104,25	1	1	1	2.34751934389	0	2	G,C	G,G	0.125	0.0246716044077	0	NA	NA
chr8_ref_v2	555866	0	G,A	1	0	79,65,67,16	1	1	0	2	G,A	G,G	0.25	0.0401470680134	0	106,68,120,33	1	1	1	3.10683134806	0	2	G,A	G,G	0.125	0.122697050459	0	NA	NA
chr8_ref_v2	555868	0	G,T	1	0	80,69,68,16	1	1	0	2	G,T	G,G	0.25	0.0623038833362	0	104,68,122,34	1	1	1	3.75522481762	0	2	G,T	NA	NA	0.0976384695639	0	NA	NA
chr8_ref_v2	555976	0	GT,G	0	0	78,64,68,23	1	1	1	2	GT,G	GT,GT	0.25	0.0658580726816	0	111,88,111,70	1	1	1	6.6631424474	0	2	GT,G	NA	NA	0.0948077934587	0	NA	NA
chr8_ref_v2	555998	0	A,C	1	0	79,69,76,38	1	1	1	2	A,C	A,A	0.125	0.00969939708871	0	114,93,135,79	1	1	1	2.30202905413	0	2	A,C	NA	NA	0.0332572217565	0	NA	NA
chr8_ref_v2	556000	0	A,G	1	0	82,73,76,38	1	1	1	2	A,G	A,A	0.125	0.0559122402438	0	116,93,133,78	1	1	1	2.50942850115	0	2	A,G	NA	NA	0.00952388151126	0	NA	NA
chr8_ref_v2	556012	0	A,T	1	0	79,76,78,46	1	1	1	2	A,T	A,A	0.125	0.0281708769667	0	124,97,135,97	1	1	1	2.58267042613	0	2	A,T	NA	NA	0.0485746701486	0	NA	NA
chr8_ref_v2	556032	0	T,C	1	0	83,79,78,59	1	1	1	2	T,C	T,T	0.125	0.0836990188766	0	124,101,134,121	1	1	1	2.84902314399	0	2	T,C	NA	NA	0.125163142954	0	NA	NA
chr8_ref_v2	556083	0	A,T	0	0	60,82,50,83	1	1	1	2	A,T	NA	NA	0.0654779293795	0	102,142,90,135	1	1	1	0.531932655101	0	2	A,T	NA	NA	0.0810678230888	0	NA	NA
chr8_ref_v2	556155	1	T,C	1	0	15,81,30,63	1	1	0	2	NA	NA	NA	NA	0	53,119,58,92	1	1	1	6.53081574616	0	2	NA	NA	NA	NA	0	NA	NA
chr8_ref_v2	556156	1	A,G	1	0	14,84,30,64	1	1	0	2	NA	NA	NA	NA	0	53,116,57,91	1	1	1	7.97218737091	0	2	NA	NA	NA	NA	0	NA	NA
chr8_ref_v2	556170	1	T,G	1	0	9,92,26,71	1	1	0	2	NA	NA	NA	NA	0	41,117,50,99	1	1	1	9.22315324644	0	2	NA	NA	NA	NA	0	NA	NA
chr8_ref_v2	556185	1	T,A	0	0	6,98,19,78	1	1	0	2	NA	NA	NA	NA	0	30,113,45,106	1	1	1	8.45787465232	0	2	NA	NA	NA	NA	0	NA	NA
chr8_ref_v2	556228	1	A,G	1	0	0,93,1,75	1	1	0	2	NA	NA	NA	NA	0	0,94,10,95	1	1	0	6.54369640742	0	2	NA	NA	NA	NA	0	NA	NA
chr8_ref_v2	556232	1	T,A	1	0	0,91,1,73	1	1	0	2	NA	NA	NA	NA	0	0,90,10,96	1	1	0	6.5669449161	0	2	NA	NA	NA	NA	0	NA	NA
chr8_ref_v2	556241	1	C,T	0	0	0,78,0,68	1	1	0	2	NA	NA	NA	NA	0	0,85,12,99	1	1	0	8.07602308629	0	2	NA	NA	NA	NA	0	NA	NA
chr8_ref_v2	556263	1	T,G	0	0	16,58,0,52	1	1	0	2	NA	NA	NA	NA	0	34,87,0,61	1	1	0	1.96868086646	0	2	NA	NA	NA	NA	0	NA	NA
chr8_ref_v2	556270	1	G,A	0	0	18,53,0,44	1	1	0	2	NA	NA	NA	NA	0	39,78,0,53	1	1	0	2.14156162229	0	2	NA	NA	NA	NA	0	NA	NA
chr8_ref_v2	556271	1	G,A	0	0	18,53,0,44	1	1	0	2	NA	NA	NA	NA	0	41,74,0,53	1	1	0	2.72004367281	0	2	NA	NA	NA	NA	0	NA	NA
chr8_ref_v2	556280	1	C,G	1	0	20,45,0,35	1	1	0	2	NA	NA	NA	NA	0	44,69,0,44	1	1	0	2.04573081008	0	2	NA	NA	NA	NA	0	NA	NA
chr8_ref_v2	556318	1	G,C	1	0	58,19,0,7	1	1	0	2	NA	NA	NA	NA	0	89,41,0,9	1	1	0	1.45176159603	0	2	NA	NA	NA	NA	0	NA	NA
chr8_ref_v2	556319	1	A,G	1	0	58,17,0,6	1	1	0	2	NA	NA	NA	NA	0	92,41,0,10	1	1	0	1.74978568156	0	2	NA	NA	NA	NA	0	NA	NA
chr8_ref_v2	556915	1	TG,T	1	0	0,3,0,3	1	0	1	2	NA	NA	NA	NA	0	1,6,0,0	1	0	1	1.4289512772	0	2	NA	NA	NA	NA	0	NA	NA
chr9_ref_v2	19685	0	C,T	1	0	24,20,0,0	1	1	1	2	C,C	NA	NA	0.0	0	25,21,6,7	1	1	1	4.61382561924	0	2	C,C	C,T	0.5	0.165079750359	0	NA	NA
chr9_ref_v2	28514	0	T,TTA	1	1	45,41,2,0	1	1	0	2	T,T	NA	NA	0.410454680194	0	26,25,17,9	1	1	0	14.4750185821	1	2	T,TTA	T,T	0.25	0.0371294042302	0	g.28514_28515insTA	0
chr9_ref_v2	33465	0	TA,T	1	1	76,66,0,0	1	1	0	2	TA,TA	NA	NA	0.000827305348188	0	63,35,35,28	1	1	0	51.8300637279	1	2	TA,T	TA,TA	0.25	0.0616156651964	0	g.33466delA	0
chr9_ref_v2	36106	0	TA,T	1	1	57,73,3,2	1	1	0	2	TA,TA	NA	NA	0.582464329883	0	52,64,10,10	1	1	0	5.50534614566	0	2	TA,TA	NA	NA	0.355615916823	0	NA	NA
chr9_ref_v2	36549	0	T,C	0	0	44,55,0,0	1	1	0	2	T,T	NA	NA	0.0	0	35,40,33,40	1	1	0	56.7736036286	1	2	T,C	NA	NA	0.0270286723879	0	g.36549T>C	0
chr9_ref_v2	37176	0	CT,C	1	1	50,53,0,2	1	1	0	2	CT,CT	NA	NA	0.860484491423	0	38,40,43,47	1	1	0	63.4550581499	1	2	CT,C	CT,CT	0.125	0.0279158103006	0	g.37177delT	0
chr9_ref_v2	37274	0	CT,C	1	1	72,66,1,0	1	1	0	2	CT,CT	NA	NA	0.00226119724651	0	43,44,35,22	1	1	0	48.8142163956	1	2	CT,C	CT,CT	0.25	0.00413810691977	0	g.37275delT	0
chr9_ref_v2	39348	0	TA,T	1	1	48,43,4,5	1	1	0	2	TA,TA	NA	NA	0.291558218004	0	45,53,22,19	1	1	0	8.84034314895	0	2	TA,TA	NA	NA	0.0198324344007	0	NA	NA
chr9_ref_v2	40575	0	A,C	1	0	42,16,0,17	1	1	0	2	A,A	A,C	0.5	0.0714589639821	0	60,26,0,13	1	1	0	1.15497349177	0	2	A,A	A,C	0.25	0.130620182417	0	NA	NA
chr9_ref_v2	51294	0	AT,A	1	1	54,66,0,3	1	1	0	2	AT,AT	NA	NA	0.725565173524	0	67,78,10,10	1	1	0	6.43300493424	0	2	AT,AT	NA	NA	0.578759468137	0	NA	NA
chr9_ref_v2	51528	0	CTT,C	1	1	52,54,0,2	1	1	0	2	CTT,CTT	NA	NA	0.42415724112	0	80,62,13,14	1	1	0	10.0162069746	1	2	CTT,CTT	CTT,C	0.25	0.285919957458	1	NA	NA
chr9_ref_v2	52985	0	C,T	0	0	44,42,0,0	1	1	0	2	C,C	NA	NA	0.0	0	46,28,7,4	1	1	0	5.00917681827	0	2	C,C	C,T	0.25	0.0397403286495	0	NA	NA
chr9_ref_v2	57253	0	CA,C,CAA	1	1	5,2,0,0,12,22	1	1	0	2	CAA,CAA	NA	NA	0.728260627902	0	2,1,17,22,4,11	1	1	0	25.6613446492	1	2	C,CAA	C,C	0.5	2.05262872645	0	g.57253_57255AA>	0
chr9_ref_v2	57274	0	T,C	0	0	0,0,18,76	1	1	0	2	C,C	NA	NA	0.0	0	0,0,36,93	1	1	0	2.05856410072	0	2	C,C	NA	NA	0.0	0	NA	NA
chr9_ref_v2	61114	0	C,T	1	0	63,64,0,0	1	1	0	2	C,C	NA	NA	0.0	0	43,71,3,8	1	1	0	5.73881521342	0	2	C,C	C,T	0.125	0.369747025506	0	NA	NA
chr9_ref_v2	66083	0	GT,G	1	1	59,82,1,1	1	1	0	2	GT,GT	NA	NA	0.699881524271	0	39,46,30,26	1	1	0	46.1642347765	1	2	GT,G	GT,GT	0.25	0.133779992174	0	g.66084delT	0
chr9_ref_v2	69665	0	GT,G	1	1	73,38,5,8	1	1	0	2	GT,GT	NA	NA	0.122504132674	0	48,28,37,25	1	1	0	21.6312542576	1	2	GT,GT	GT,G	0.5	0.0431599382285	0	NA	NA
chr9_ref_v2	70383	0	C,A	0	0	78,73,0,1	1	1	0	2	C,C	NA	NA	0.00660068403135	0	42,35,20,26	1	1	0	39.2267140784	1	2	C,A	C,C	0.25	0.0043384015986	0	g.70383C>A	0
chr9_ref_v2	97257	0	GA,G	1	1	38,59,2,4	1	1	0	2	GA,GA	NA	NA	0.107319301137	0	38,50,13,13	1	1	0	7.46936597364	0	2	GA,GA	GA,G	0.125	0.0926435340625	0	NA	NA
chr9_ref_v2	102511	0	CT,C	1	1	41,47,12,10	1	1	0	2	CT,CT	NA	NA	0.132577276422	0	57,40,13,13	1	1	0	1.62808615735	0	2	CT,CT	NA	NA	1.09958042807	0	NA	NA
chr9_ref_v2	105408	0	A,AAAT	1	1	0,0,79,20	1	1	0	2	AAAT,AAAT	NA	NA	0.000262005698539	0	2,0,67,29	1	1	0	1.89448553653	0	2	AAAT,AAAT	NA	NA	0.425479973925	0	NA	NA
chr9_ref_v2	108380	0	C,A	0	0	85,82,0,0	1	1	0	2	C,C	NA	NA	0.0	0	58,73,7,6	1	1	0	6.38797154353	0	2	C,C	C,A	0.25	0.364337816684	0	NA	NA
chr9_ref_v2	117385	0	CT,C	1	1	39,53,7,8	1	1	0	2	CT,CT	NA	NA	0.20833833523	0	19,14,48,39	1	1	0	33.1354621453	1	2	CT,C	C,C	0.25	0.115987965274	0	g.117386delT	0
chr9_ref_v2	122064	0	GT,G	1	1	48,41,6,2	1	1	0	2	GT,GT	NA	NA	0.387118116875	0	43,44,12,7	1	1	0	2.70148656062	0	2	GT,GT	NA	NA	0.669906161923	0	NA	NA
chr9_ref_v2	124293	0	A,G	1	0	106,95,0,0	1	1	0	2	A,A	NA	NA	0.0	0	34,45,30,24	1	1	0	311.564680394	1	2	A,G	A,A	0.125	0.129149377622	0	g.124293A>G	0
chr9_ref_v2	127313	0	GT,G	1	1	35,57,6,5	1	1	0	2	GT,GT	NA	NA	0.101816593074	0	29,20,31,33	1	1	0	23.282465577	1	2	GT,G	GT,GT	0.125	0.0582944423448	0	g.127314delT	0
chr9_ref_v2	128695	0	C,T	1	0	64,75,0,0	1	1	0	2	C,C	NA	NA	0.0	0	22,31,36,25	1	1	0	312.647663835	1	2	C,T	T,T	0.125	0.11073247766	0	g.128695C>T	0
chr9_ref_v2	129578	0	C,CT	1	1	89,63,0,0	1	1	0	2	C,C	NA	NA	0.50206936842	0	69,41,11,7	1	1	0	10.7883775087	1	2	C,C	C,CT	0.25	0.00574911653383	0	NA	NA
chr9_ref_v2	133955	0	AT,A	1	1	42,25,9,7	1	1	0	2	AT,AT	NA	NA	0.130523035315	0	6,13,43,40	1	1	0	26.9926193339	1	2	AT,A	A,A	0.5	0.0954198916754	0	g.133956delT	0
chr9_ref_v2	137881	0	GAAA,G,GA,GAA	1	1	59,41,0,0,1,0,20,6	1	1	0	2	GAAA,GAAA	GAAA,GAA	0.125	0.0568300894338	0	1,2,38,24,42,15,7,7	1	1	0	312.481211857	1	2	G,GA	GA,GAA	0.25	0.47776273673	0	g.137882_137884delAAA,g.137882_137883delAA	0,0
chr9_ref_v2	138404	0	ACCCC,A	1	1	4,0,0,0	0	0	1	2	NA	NA	NA	NA	0	6,2,4,14	1	1	0	0.0	0	2	A,A	ACCCC,A	0.5	0.287682072452	0	NA	NA
chr9_ref_v2	141426	0	A,AAAGAAGATG	1	1	0,2,53,30	1	1	0	2	AAAGAAGATG,AAAGAAGATG	NA	NA	0.429275756802	0	0,0,39,34	1	1	0	1.59069406088	0	2	AAAGAAGATG,AAAGAAGATG	NA	NA	0.0	0	NA	NA
chr9_ref_v2	142348	0	A,AT,ATT,ATTT	1	1	0,0,0,1,6,10,45,24	1	1	0	2	ATTT,ATTT	NA	NA	0.407604079872	0	5,3,21,16,9,7,27,17	1	1	0	24.1593404815	1	2	ATT,ATTT	AT,ATTT	0.5	1.92269413246	0	g.142348_142350TTT>TT	0
chr9_ref_v2	144091	0	TTATATATATATA,T	1	1	0,0,41,53	1	1	0	2	T,T	NA	NA	0.0	0	0,1,51,47	1	1	0	1.19483002749	0	2	T,T	NA	NA	0.010152371464	0	NA	NA
chr9_ref_v2	146893	0	A,G	0	0	0,0,0,4	0	0	1	2	NA	NA	NA	NA	0	0,0,0,2	0	0	1	0.0	0	2	NA	NA	NA	NA	0	NA	NA
chr9_ref_v2	147066	0	A,ATGACTTTCCAGAGCCAAAGGACGGAGTACCAAAAGATGGCTTGCCAAAGGCAGATCCGGAGGCAGGCGATTCAACAGG	0	0	0,0,7,2	1	0	1	2	NA	NA	NA	NA	0	0,0,13,7	1	1	1	0.87414669127	0	2	ATGACTTTCCAGAGCCAAAGGACGGAGTACCAAAAGATGGCTTGCCAAAGGCAGATCCGGAGGCAGGCGATTCAACAGG,ATGACTTTCCAGAGCCAAAGGACGGAGTACCAAAAGATGGCTTGCCAAAGGCAGATCCGGAGGCAGGCGATTCAACAGG	NA	NA	0.0	0	NA	NA
chr9_ref_v2	147566	0	C,A	0	0	70,65,0,0	1	1	0	2	C,C	NA	NA	0.0	0	56,43,6,7	1	1	0	6.53168374299	0	2	C,C	C,A	0.25	0.0842603436177	0	NA	NA
chr9_ref_v2	149045	0	GA,G	1	1	51,58,0,2	1	1	0	2	GA,GA	NA	NA	0.917103385423	0	39,41,27,24	1	1	0	33.6221280013	1	2	GA,GA	GA,G	0.5	0.0106789962756	0	NA	NA
chr9_ref_v2	151162	0	GA,G	1	1	38,67,0,4	1	1	0	2	GA,GA	NA	NA	0.368890229585	0	24,67,6,18	1	1	0	7.89864679699	0	2	GA,GA	NA	NA	0.0694363245608	0	NA	NA
chr9_ref_v2	151215	0	CT,C	1	1	65,69,0,0	1	1	0	2	CT,CT	NA	NA	0.000827305348188	0	36,27,5,21	1	1	0	26.3831464963	1	2	CT,CT	CT,C	0.5	0.202272895641	1	NA	NA
chr9_ref_v2	159189	0	G,C	0	0	0,0,80,79	1	1	0	2	C,C	NA	NA	0.0	0	10,13,43,45	1	1	0	16.4182698859	1	2	C,C	G,C	0.5	0.243230309881	1	NA	NA
chr9_ref_v2	160810	0	TA,T,TAA	1	1	9,3,0,0,21,27	1	1	0	2	TAA,TAA	NA	NA	0.132577276422	0	32,21,7,11,3,8	1	1	0	16.4925465407	1	2	TA,TA	TA,TAA	0.25	0.671268022623	0	g.160810_160812A>,g.160810_160812A>	0,1
chr9_ref_v2	162957	0	GT,G	1	1	49,47,4,4	1	1	0	2	GT,GT	NA	NA	0.922279717321	0	29,47,10,18	1	1	0	7.81061227731	0	2	GT,GT	NA	NA	0.528763067141	0	NA	NA
chr9_ref_v2	163215	0	A,AT	1	1	0,0,22,9	1	1	0	2	AT,AT	NA	NA	1.99864944302	0	1,2,22,6	1	1	0	0.695804339519	0	2	AT,AT	NA	NA	2.40585396719	0	NA	NA
chr9_ref_v2	169441	0	CTGTTGTTGT,C	1	1	2,0,47,32	1	1	0	2	C,C	NA	NA	0.430466410314	0	3,0,40,20	1	1	0	0.704411255368	0	2	C,C	CTGTTGTTGT,C	0.125	0.0314967139363	0	NA	NA
chr9_ref_v2	176577	0	C,A	0	0	88,51,0,0	1	1	0	2	C,C	NA	NA	0.0	0	45,57,8,6	1	1	0	8.14174826539	0	2	C,C	C,A	0.25	0.0400053346137	0	NA	NA
chr9_ref_v2	177431	0	CAT,C,CATATAT	1	1	17,15,30,20,1,0	1	1	0	2	CAT,C	C,C	0.125	0.048290416097	0	19,20,5,9,13,13	1	1	0	17.0957648949	1	2	CAT,CATATAT	CAT,C	0.25	0.392317199412	0	g.177431_177434>ATATAT	0
chr9_ref_v2	179620	0	CA,C	1	1	47,62,1,2	1	1	0	2	CA,CA	NA	NA	0.917103385423	0	22,38,19,30	1	1	0	33.7487484477	1	2	CA,C	CA,CA	0.25	0.12823145781	0	g.179621delA	0
chr9_ref_v2	179917	0	CT,C	1	1	98,78,0,0	1	1	0	2	CT,CT	NA	NA	0.000130953290135	0	29,43,21,21	1	1	0	38.3316142806	1	2	CT,C	CT,CT	0.25	0.028790493582	0	g.179918delT	0
chr9_ref_v2	183216	0	CTT,C,CT	1	1	13,22,4,6,6,16	1	1	0	2	CTT,CTT	CTT,C	0.25	0.608259063386	0	4,9,27,25,5,14	1	1	0	15.7420548346	1	2	CTT,C	C,C	0.25	0.254074267146	0	g.183217_183218delTT	0
chr9_ref_v2	187787	0	GAAAA,G	1	1	21,16,0,5	1	1	0	2	GAAAA,GAAAA	GAAAA,G	0.25	0.14031107961	0	11,10,2,4	1	1	0	1.00919442138	0	2	GAAAA,GAAAA	GAAAA,G	0.5	0.154150679827	0	NA	NA
chr9_ref_v2	195410	0	G,GT	1	1	52,59,3,2	1	1	0	2	G,G	NA	NA	0.113147471199	0	50,56,6,8	1	1	0	3.1414912151	0	2	G,G	G,GT	0.25	0.191089236634	0	NA	NA
chr9_ref_v2	197641	0	CT,C	1	1	65,48,3,6	1	1	0	2	CT,CT	CT,C	0.125	0.192042187086	0	55,46,5,10	1	1	0	1.46780316749	0	2	CT,CT	CT,C	0.125	0.228960058053	0	NA	NA
chr9_ref_v2	200730	0	A,G	1	0	62,52,1,0	1	1	0	2	A,A	NA	NA	0.00873367996875	0	35,45,2,5	1	1	0	3.3616763749	0	2	A,A	A,G	0.125	0.271933715484	0	NA	NA
chr9_ref_v2	204352	0	G,A	1	0	104,67,0,0	1	1	0	2	G,G	NA	NA	0.0	0	56,72,6,7	1	1	0	7.32584009417	0	2	G,G	G,A	0.25	0.341170757403	0	NA	NA
chr9_ref_v2	204746	0	TAAAA,T,TA	1	1	28,36,1,5,22,22	1	1	0	2	TAAAA,TA	TAAAA,TAAAA	0.125	0.431754452355	0	13,23,15,8,3,7	1	1	0	17.2387676406	1	2	TAAAA,TA	TAAAA,T	0.5	0.208716704678	0	NA	NA
chr9_ref_v2	232999	0	CT,C	1	1	63,33,4,1	1	1	0	2	CT,CT	NA	NA	0.279278070896	0	39,28,19,16	1	1	0	16.9036678968	1	2	CT,CT	CT,C	0.5	0.188464559676	0	NA	NA
chr9_ref_v2	241169	0	CT,C	1	1	41,38,1,2	1	1	0	2	CT,CT	NA	NA	0.595203355661	0	57,33,6,5	1	1	0	3.05738101669	0	2	CT,CT	NA	NA	0.699672396802	0	NA	NA
chr9_ref_v2	245927	0	CTTT,C	1	1	14,14,1,4	1	1	0	2	CTTT,CTTT	CTTT,C	0.25	0.223143551314	0	5,13,3,9	1	1	0	2.60485598711	0	2	CTTT,C	CTTT,CTTT	0.25	0.105360515658	0	NA	NA
chr9_ref_v2	249590	0	CTT,C,CT	1	1	0,2,12,4,20,5	1	1	0	2	CT,CT	C,CT	0.25	0.356591043327	0	3,3,34,27,16,3	1	1	0	8.62295663016	0	2	C,CT	CTT,C	0.125	0.423483346289	0	NA	NA
chr9_ref_v2	253969	0	TAA,T,TA	1	1	2,3,4,4,19,21	1	1	0	2	TA,TA	TAA,TA	0.125	0.615449756697	0	2,3,34,39,4,6	1	1	0	27.9501426184	1	2	T,T	TAA,T	0.25	0.175760203204	0	g.253969_253972A>,g.253969_253972A>	0,1
chr9_ref_v2	254869	0	CT,C	1	1	104,57,0,1	1	1	0	2	CT,CT	NA	NA	0.00328947497208	0	62,58,6,13	1	1	0	12.5704153089	1	2	CT,CT	CT,C	0.25	0.176573065762	0	NA	NA
chr9_ref_v2	256134	0	GT,G	1	1	70,72,2,1	1	1	0	2	GT,GT	NA	NA	0.416890347707	0	24,36,28,38	1	1	0	312.669954718	1	2	GT,G	NA	NA	0.0321370563223	0	g.256135delT	0
chr9_ref_v2	257446	0	CA,C	1	1	34,38,2,4	1	1	0	2	CA,CA	NA	NA	0.462829938611	0	26,20,23,18	1	1	0	18.6369722399	1	2	CA,CA	CA,C	0.5	0.0453696872279	0	NA	NA
chr9_ref_v2	263468	0	G,C	0	0	16,81,15,0	1	1	0	2	G,G	G,C	0.25	0.143787892792	0	19,74,4,0	1	1	0	1.53449224817	0	2	G,G	G,C	0.125	0.215111379617	0	NA	NA
chr9_ref_v2	263469	0	T,C	0	0	15,81,2,0	1	1	0	2	T,T	NA	NA	0.426084395311	0	19,76,0,0	1	1	0	0.950162620787	0	2	T,T	NA	NA	0.0	0	NA	NA
chr9_ref_v2	267836	0	TA,T	1	1	12,17,7,29	1	1	0	2	TA,T	TA,TA	0.125	0.0402620917137	0	5,10,17,37	1	1	0	3.52187350988	0	2	TA,T	T,T	0.25	0.047226966177	0	NA	NA
chr9_ref_v2	273998	0	C,CTA	1	1	58,39,0,0	1	1	0	2	C,C	NA	NA	0.00309082384549	0	59,35,6,3	1	1	0	3.52310302864	0	2	C,C	C,CTA	0.125	0.237434940286	0	NA	NA
chr9_ref_v2	280086	0	AT,A	1	1	46,47,5,3	1	1	0	2	AT,AT	NA	NA	0.431081240296	0	47,52,6,16	1	1	0	6.2454770034	0	2	AT,AT	NA	NA	0.652514419211	0	NA	NA
chr9_ref_v2	285856	0	T,G	1	0	20,56,20,0	1	1	0	2	T,T	T,G	0.5	0.187598613895	0	21,55,26,0	1	1	0	0.824854137292	0	2	T,T	T,G	0.5	0.0637158143861	0	NA	NA
chr9_ref_v2	287721	0	AT,A	1	1	40,42,2,2	1	1	0	2	AT,AT	NA	NA	1.45779795368	0	55,37,14,17	1	1	0	10.5852357713	1	2	AT,AT	NA	NA	0.618035609594	0	NA	NA
chr9_ref_v2	290159	0	GA,G	1	1	12,31,2,7	1	1	0	2	GA,GA	NA	NA	0.711785790699	0	17,28,6,13	1	1	0	1.8328082702	0	2	GA,GA	NA	NA	0.959019478398	0	NA	NA
chr9_ref_v2	292014	0	T,G	1	0	3,50,9,0	1	1	0	2	T,T	T,G	0.25	0.278203328497	0	4,62,9,0	1	1	0	0.507343573456	0	2	T,T	T,G	0.25	0.0702365422522	0	NA	NA
chr9_ref_v2	292246	0	CT,C	1	1	72,41,2,1	1	1	0	2	CT,CT	NA	NA	0.953143321906	0	73,26,11,6	1	1	0	6.47093560058	0	2	CT,CT	NA	NA	0.359664505349	0	NA	NA
chr9_ref_v2	299864	0	T,G	0	0	10,54,23,0	1	1	0	2	T,T	T,G	0.5	0.117783035656	0	5,72,51,0	1	1	0	3.40340221252	0	2	T,G	T,T	0.25	0.118263920494	0	NA	NA
chr9_ref_v2	299867	0	C,G	1	0	7,55,5,0	1	1	0	2	C,C	C,G	0.125	0.372675285285	0	5,73,11,0	1	1	0	1.19865837764	0	2	C,C	C,G	0.25	0.0773156713177	0	NA	NA
chr9_ref_v2	316182	0	T,G	0	0	0,0,77,83	1	1	0	2	G,G	NA	NA	0.0	0	0,0,64,77	1	1	0	0.557506833558	0	2	G,G	NA	NA	0.0	0	NA	NA
chr9_ref_v2	334087	0	C,T	0	0	59,76,0,0	1	1	0	2	C,C	NA	NA	0.0	0	75,60,10,5	1	1	0	7.60240477349	0	2	C,C	C,T	0.25	0.251314428281	0	NA	NA
chr9_ref_v2	335753	0	C,G	0	0	72,49,0,0	1	1	0	2	C,C	NA	NA	0.0	0	99,54,9,4	1	1	0	5.31758333811	0	2	C,C	C,G	0.125	0.242561637171	0	NA	NA
chr9_ref_v2	336436	0	CA,C	1	1	40,68,0,1	1	1	0	2	CA,CA	NA	NA	0.00643907374149	0	37,60,23,31	1	1	0	38.4610247438	1	2	CA,C	CA,CA	0.25	0.10357549023	0	g.336437delA	0
chr9_ref_v2	344507	0	C,T	0	0	67,63,0,0	1	1	0	2	C,C	NA	NA	0.0	0	81,78,8,8	1	1	0	6.14051417481	0	2	C,C	C,T	0.25	0.350405330925	1	NA	NA
chr9_ref_v2	346893	0	T,C	1	0	0,0,87,82	1	1	0	2	C,C	NA	NA	0.0	0	0,0,103,100	1	1	0	0.412702190977	0	2	C,C	NA	NA	0.0	0	NA	NA
chr9_ref_v2	355008	0	CA,C	1	1	48,26,0,0	1	1	0	2	CA,CA	NA	NA	0.935285704506	0	42,18,42,32	1	1	0	54.3810665758	1	2	CA,C	CA,CA	0.125	0.094535497642	0	g.355009delA	0
chr9_ref_v2	362236	0	CTA,C	1	1	32,14,1,2	1	1	0	2	CTA,CTA	NA	NA	0.00888699057532	0	46,27,5,3	1	1	0	1.6115623851	0	2	CTA,CTA	NA	NA	0.161213868118	0	NA	NA
chr9_ref_v2	362264	0	CT,C	1	1	16,7,16,10	1	1	0	2	CT,C	CT,CT	0.125	0.0779195219032	0	19,15,40,21	1	1	0	1.55207847015	0	2	CT,C	CT,CT	0.125	0.0682972926679	0	NA	NA
chr9_ref_v2	369388	0	ATT,A,AT	1	1	11,2,7,3,1,0	1	1	0	2	ATT,A	ATT,ATT	0.125	1.27543669285	0	17,13,11,13,12,7	1	1	0	4.69096818695	0	2	ATT,A	ATT,ATT	0.25	0.721704722279	0	NA	NA
chr9_ref_v2	372221	0	CAT,C	1	1	60,61,2,2	1	1	0	2	CAT,CAT	NA	NA	0.718306620315	0	41,62,11,17	1	1	0	12.0195492044	1	2	CAT,CAT	CAT,C	0.5	0.283674168271	1	NA	NA
chr9_ref_v2	375287	0	C,T	1	0	108,82,0,0	1	1	0	2	C,C	NA	NA	0.0	0	70,71,5,7	1	1	0	6.15278778512	0	2	C,C	C,T	0.125	0.244196960512	0	NA	NA
chr9_ref_v2	379083	0	TA,T	1	1	46,50,6,4	1	1	0	2	TA,TA	NA	NA	0.239686387297	0	70,48,17,8	1	1	0	2.72033120566	0	2	TA,TA	NA	NA	0.700245822032	0	NA	NA
chr9_ref_v2	380128	0	GA,G	1	1	38,29,13,3	1	1	0	2	GA,GA	NA	NA	0.378190194666	0	26,33,30,26	1	1	0	14.0063976528	1	2	GA,GA	NA	NA	0.00519692834147	0	NA	NA
chr9_ref_v2	381727	0	GA,G	1	1	59,32,2,1	1	1	0	2	GA,GA	NA	NA	0.437073078513	0	41,46,26,15	1	1	0	21.4648573593	1	2	GA,G	GA,GA	0.25	0.248887634475	0	g.381728delA	0
chr9_ref_v2	383080	0	G,A	0	0	53,46,0,0	1	1	0	2	G,G	NA	NA	0.0	0	50,68,6,5	1	1	0	3.73520765218	0	2	G,G	G,A	0.125	0.335260849435	0	NA	NA
chr9_ref_v2	383085	0	G,C	1	0	6,50,9,0	1	1	0	2	G,G	G,C	0.25	0.223143551314	0	15,74,7,0	1	1	0	1.59393470285	0	2	G,G	G,C	0.125	0.29885537305	0	NA	NA
chr9_ref_v2	383087	0	G,C	1	0	10,49,1,0	1	1	0	2	G,G	NA	NA	0.0168071183164	0	16,74,1,0	1	1	0	0.412192776488	0	2	G,G	NA	NA	0.0110498361866	0	NA	NA
chr9_ref_v2	383508	0	CA,C	1	1	35,36,1,3	1	1	0	2	CA,CA	NA	NA	0.854308804744	0	40,77,6,12	1	1	0	3.05585198247	0	2	CA,CA	NA	NA	1.02023919934	0	NA	NA
chr9_ref_v2	384833	0	AT,A	1	1	22,5,1,12	1	1	0	2	AT,AT	NA	NA	0.0478466335659	0	28,18,1,27	1	1	0	2.44994895844	0	2	AT,AT	NA	NA	0.645332424915	0	NA	NA
chr9_ref_v2	384853	0	G,T	0	0	13,75,15,2	1	1	0	2	G,G	G,T	0.25	0.301786678633	0	8,100,15,2	1	1	0	1.7411889064	0	2	G,G	G,T	0.25	0.0969922659873	0	NA	NA
chr9_ref_v2	384854	0	A,T	0	0	12,74,6,2	1	1	0	2	A,A	A,T	0.125	0.333144446529	0	16,99,4,2	1	1	0	0.701024597852	0	2	A,A	A,T	0.125	0.245122458033	0	NA	NA
chr9_ref_v2	387210	0	AT,A	1	1	58,72,1,1	1	1	0	2	AT,AT	NA	NA	0.618656084348	0	52,66,34,34	1	1	0	51.0082483936	1	2	AT,AT	AT,A	0.5	0.199411887592	1	NA	NA
chr9_ref_v2	388450	0	GAAA,G,GAA	1	1	21,28,0,0,3,7	1	1	0	2	GAAA,GAAA	NA	NA	0.02660827265	0	4,0,31,33,21,27	1	1	0	310.322573872	1	2	G,GAA	G,G	0.125	0.474066308024	0	g.388451_388453delAAA,g.388451delA	0,0
chr9_ref_v2	401590	0	AC,A	1	1	89,54,0,0	1	1	0	2	AC,AC	NA	NA	0.000827305348188	0	32,39,29,29	1	1	0	311.391620592	1	2	AC,A	AC,AC	0.125	0.0428487945337	0	g.401591delC	0
chr9_ref_v2	418672	0	GTA,G	1	1	48,64,1,4	1	1	0	2	GTA,GTA	NA	NA	0.516258411749	0	65,62,8,9	1	1	0	4.67255422726	0	2	GTA,GTA	GTA,G	0.125	0.010948554696	0	NA	NA
chr9_ref_v2	421010	0	G,A	0	0	87,82,0,0	1	1	0	2	G,G	NA	NA	0.0	0	69,72,6,9	1	1	0	7.70020720472	0	2	G,G	G,A	0.25	0.294799540221	0	NA	NA
chr9_ref_v2	426500	0	CT,C	1	1	32,58,6,4	1	1	0	2	CT,CT	CT,C	0.125	0.21958069035	0	72,70,5,12	1	1	0	3.62951319202	0	2	CT,CT	NA	NA	0.720371712815	0	NA	NA
chr9_ref_v2	427426	0	A,G	0	0	0,0,72,48	1	1	0	2	G,G	NA	NA	0.0	0	0,0,76,80	1	1	0	2.65935783348	0	2	G,G	NA	NA	0.0	0	NA	NA
chr9_ref_v2	435318	0	CA,C	1	1	85,47,1,0	1	1	0	2	CA,CA	NA	NA	0.633923556479	0	56,31,40,36	1	1	0	64.1614429024	1	2	CA,C	CA,CA	0.125	0.0713137578253	0	g.435319delA	0
chr9_ref_v2	438049	0	A,G	1	0	8,0,9,24	1	1	1	2	A,G	G,G	0.5	0.200670695462	0	6,0,22,48	1	1	0	1.30192654517	0	2	G,G	A,G	0.25	0.356674943939	0	NA	NA
chr9_ref_v2	438071	0	A,T	1	0	11,0,14,48	1	1	1	2	T,T	A,T	0.25	0.303682413798	0	13,0,39,65	1	1	0	3.75194666834	0	2	T,T	A,T	0.25	0.0594234204708	0	NA	NA
chr9_ref_v2	438077	0	A,G	1	0	11,0,16,52	1	1	1	2	G,G	A,G	0.25	0.211309093667	0	13,0,40,66	1	1	0	3.39930625427	0	2	G,G	A,G	0.25	0.0784716154415	0	NA	NA
chr9_ref_v2	438084	0	T,TC	0	0	19,63,10,0	1	1	1	2	T,T	T,TC	0.25	0.0629138254106	0	38,71,12,0	1	1	0	2.48207198394	0	2	T,T	T,TC	0.25	0.180488375712	0	NA	NA
chr9_ref_v2	438186	0	G,A	0	0	4,7,32,12	1	1	1	2	G,A	A,A	0.5	0.287682072452	0	4,15,43,31	1	1	0	2.17887835088	0	2	A,A	G,A	0.5	0.26101382537	1	NA	NA
chr9_ref_v2	438193	0	T,G	0	0	4,10,32,9	1	1	1	2	T,G	G,G	0.5	0.0240975515791	0	4,16,45,27	1	1	0	2.89523183085	0	2	G,G	T,G	0.5	0.182321556794	1	NA	NA
chr9_ref_v2	438198	0	A,G	0	0	4,11,31,10	1	1	1	2	A,G	G,G	0.5	0.093090423066	0	4,17,44,25	1	1	0	1.8829521065	0	2	G,G	A,G	0.5	0.0909717782057	1	NA	NA
chr9_ref_v2	438204	0	T,C	0	0	4,11,31,8	1	1	1	2	T,C	C,C	0.5	0.143100843641	0	5,17,43,24	1	1	0	2.68414425343	0	2	C,C	T,C	0.5	0.0150378773645	1	NA	NA
chr9_ref_v2	438249	0	G,T	1	0	4,13,22,11	1	1	1	2	G,T	T,T	0.25	0.152468593644	0	3,19,27,15	1	1	0	0.536424171424	0	2	G,T	T,T	0.25	0.135801541159	0	NA	NA
chr9_ref_v2	438276	1	C,A	0	0	16,22,0,13	1	1	1	2	NA	NA	NA	NA	0	36,24,0,9	1	1	0	3.6999042893	0	2	NA	NA	NA	NA	0	NA	NA
chr9_ref_v2	438277	1	G,T	0	0	17,23,0,12	1	1	1	2	NA	NA	NA	NA	0	36,24,0,9	1	1	0	3.28426596574	0	2	NA	NA	NA	NA	0	NA	NA
chr9_ref_v2	438279	1	AAAG,A	0	0	22,28,0,9	1	1	1	2	NA	NA	NA	NA	0	43,25,0,7	1	1	0	3.57792102413	0	2	NA	NA	NA	NA	0	NA	NA
chr9_ref_v2	438285	1	GAA,G	0	0	23,30,0,8	1	1	1	2	NA	NA	NA	NA	0	46,22,0,6	1	1	0	4.94339767911	0	2	NA	NA	NA	NA	0	NA	NA
chr9_ref_v2	438290	1	G,GAA	0	0	21,32,0,7	1	1	1	2	NA	NA	NA	NA	0	44,22,0,5	1	1	0	5.71600762553	0	2	NA	NA	NA	NA	0	NA	NA
chr9_ref_v2	438293	1	A,G	1	0	22,34,0,3	1	1	1	2	NA	NA	NA	NA	0	45,21,0,4	1	1	0	5.65896726995	0	2	NA	NA	NA	NA	0	NA	NA
chr9_ref_v2	438801	1	C,T	0	0	0,0,43,12	1	1	1	2	NA	NA	NA	NA	0	0,0,62,34	1	1	0	2.87551774547	0	2	NA	NA	NA	NA	0	NA	NA
chr10_ref_v2	28947	0	CT,C	1	1	42,37,5,1	1	1	0	2	CT,CT	NA	NA	1.32397129854	0	14,26,48,40	1	1	0	311.856128822	1	2	CT,C	NA	NA	0.0127431717578	0	g.28948delT	0
chr10_ref_v2	31782	0	CT,C	1	1	53,84,0,0	1	1	0	2	CT,CT	NA	NA	7.49250470243e-05	0	48,45,29,34	1	1	0	51.5459137522	1	2	CT,C	CT,CT	0.25	0.121101175902	0	g.31783delT	0
chr10_ref_v2	33210	0	CT,C	1	1	62,51,2,4	1	1	0	2	CT,CT	NA	NA	0.259996141346	0	43,39,40,31	1	1	0	39.3958989201	1	2	CT,C	CT,CT	0.25	0.0697465639218	0	g.33211delT	0
chr10_ref_v2	33347	0	CT,C	1	1	31,32,3,5	1	1	0	2	CT,CT	NA	NA	0.0416164735346	0	46,66,12,19	1	1	0	2.87220111198	0	2	CT,CT	NA	NA	0.432948689244	0	NA	NA
chr10_ref_v2	33619	0	C,T	0	0	54,74,0,0	1	1	0	2	C,C	NA	NA	0.0	0	60,85,6,10	1	1	0	7.04011614363	0	2	C,C	C,T	0.25	0.258234871125	1	NA	NA
chr10_ref_v2	37826	0	GT,G	1	1	44,26,4,3	1	1	0	2	GT,GT	NA	NA	0.280508381817	0	75,69,14,4	1	1	0	1.95014827427	0	2	GT,GT	NA	NA	1.22787856411	0	NA	NA
chr10_ref_v2	47027	0	CT,C	1	1	43,29,4,2	1	1	0	2	CT,CT	NA	NA	0.462829938611	0	41,24,40,33	1	1	0	29.9470760822	1	2	CT,C	CT,CT	0.25	0.0459273875321	0	g.47028delT	0
chr10_ref_v2	50371	0	GA,G	1	1	15,19,16,23	1	1	0	2	GA,G	GA,GA	0.125	0.0925183213244	0	34,32,22,44	1	1	0	1.07155021	0	2	GA,G	GA,GA	0.5	0.090957036435	0	NA	NA
chr10_ref_v2	59055	0	GAAAA,G	1	1	32,48,1,1	1	1	0	2	GAAAA,GAAAA	NA	NA	0.0246926125904	0	36,40,18,16	1	1	0	19.5843010358	1	2	GAAAA,G	GAAAA,GAAAA	0.25	0.293547191904	0	g.59056_59059delAAAA	0
chr10_ref_v2	60683	0	GT,G	1	1	47,16,4,4	1	1	0	2	GT,GT	NA	NA	0.809976100014	0	43,33,11,18	1	1	0	5.179429718	0	2	GT,GT	NA	NA	0.746403497884	0	NA	NA
chr10_ref_v2	64883	0	G,T	0	0	70,86,0,0	1	1	0	2	G,G	NA	NA	0.0	0	63,69,8,9	1	1	0	8.66807393557	0	2	G,G	G,T	0.25	0.103678429475	1	NA	NA
chr10_ref_v2	66426	0	C,T	0	0	95,76,0,0	1	1	0	2	C,C	NA	NA	0.0	0	60,46,39,37	1	1	0	314.423265596	1	2	C,T	C,C	0.125	0.0813913255448	0	g.66426C>T	0
chr10_ref_v2	71277	0	GA,G	1	1	32,37,4,5	1	1	0	2	GA,GA	NA	NA	0.014805216084	0	22,24,28,29	1	1	0	18.1315084025	1	2	GA,G	GA,GA	0.25	0.0524103125606	0	g.71278delA	0
chr10_ref_v2	74814	0	T,TA	1	1	48,62,0,0	1	1	0	2	T,T	NA	NA	0.00057515611606	0	40,61,19,49	1	1	0	60.3579373103	1	2	T,TA	T,T	0.125	0.126876378475	0	g.74814_74815insA	0
chr10_ref_v2	75589	0	CT,C	1	1	37,31,6,6	1	1	0	2	CT,CT	NA	NA	0.171974122921	0	41,27,31,26	1	1	0	10.9346343714	1	2	CT,CT	CT,C	0.25	0.00928517148976	0	NA	NA
chr10_ref_v2	76563	0	GAT,G	1	1	23,30,7,1	1	1	0	2	GAT,GAT	NA	NA	0.0812816709314	0	16,31,8,9	1	1	0	6.07111872764	0	2	GAT,GAT	GAT,G	0.25	0.0885433365951	0	NA	NA
chr10_ref_v2	85342	0	G,A	1	0	56,73,0,0	1	1	0	2	G,G	NA	NA	0.0	0	39,67,23,34	1	1	0	44.0800399737	1	2	G,A	G,G	0.25	0.109562202512	0	g.85342G>A	0
chr10_ref_v2	85528	0	CT,C	1	1	51,52,3,3	1	1	0	2	CT,CT	NA	NA	0.167337310863	0	29,34,31,45	1	1	0	41.3017299207	1	2	CT,C	CT,CT	0.125	0.0724135805547	0	g.85529delT	0
chr10_ref_v2	91071	0	A,G	0	0	0,0,56,26	1	1	0	2	G,G	NA	NA	0.0	0	0,0,67,34	1	1	0	0.4560535981	0	2	G,G	NA	NA	0.0	0	NA	NA
chr10_ref_v2	92657	0	C,A	0	0	66,78,0,0	1	1	0	2	C,C	NA	NA	0.0	0	47,60,7,4	1	1	0	5.53371135877	0	2	C,C	C,A	0.25	0.329023412608	0	NA	NA
chr10_ref_v2	92796	0	C,T	0	0	61,62,0,0	1	1	0	2	C,C	NA	NA	0.0	0	52,55,2,7	1	1	0	4.55493735162	0	2	C,C	C,T	0.125	0.232445943977	0	NA	NA
chr10_ref_v2	94882	0	CT,C	1	1	55,41,8,3	1	1	0	2	CT,CT	CT,C	0.125	0.188809031683	0	63,68,4,9	1	1	0	1.89261744411	0	2	CT,CT	NA	NA	0.90800596501	0	NA	NA
chr10_ref_v2	99518	0	T,C	1	0	22,40,0,0	1	1	0	2	T,T	NA	NA	0.0	0	15,19,15,30	1	1	0	35.7869599812	1	2	T,C	C,C	0.125	0.0289875368733	0	g.99518T>C	0
chr10_ref_v2	99520	0	A,AT,ATT	1	1	1,0,2,3,11,20	1	1	0	2	ATT,ATT	NA	NA	0.570832207353	0	2,3,3,4,15,33	1	1	0	0.728636386342	0	2	ATT,ATT	A,ATT	0.25	2.06853958356	0	NA	NA
chr10_ref_v2	99585	0	TA,T	1	1	43,26,1,1	1	1	0	2	TA,TA	NA	NA	0.865327115899	0	53,27,15,5	1	1	0	11.1351034617	1	2	TA,TA	NA	NA	0.0159476396099	0	NA	NA
chr10_ref_v2	99622	0	TA,T	1	1	40,24,0,2	1	1	0	2	TA,TA	NA	NA	0.384638586553	0	37,15,25,20	1	1	0	26.3045049907	1	2	TA,T	TA,TA	0.25	0.0702884225099	0	g.99623delA	0
chr10_ref_v2	104610	0	TA,T	1	1	20,44,8,4	1	1	0	2	TA,TA	NA	NA	0.111349501105	0	47,42,11,14	1	1	0	3.67402291533	0	2	TA,TA	NA	NA	0.799994781894	0	NA	NA
chr10_ref_v2	109914	0	GA,G	1	1	51,63,1,1	1	1	0	2	GA,GA	NA	NA	2.02097455666	0	26,42,28,40	1	1	0	58.2386224625	1	2	GA,GA	GA,G	0.5	0.160439017013	0	NA	NA
chr10_ref_v2	113473	0	AT,A	1	1	36,38,8,1	1	1	0	2	AT,AT	NA	NA	0.85312343117	0	37,27,6,6	1	1	0	3.54295046934	0	2	AT,AT	NA	NA	1.45694242116	0	NA	NA
chr10_ref_v2	117564	0	T,C	0	0	98,51,0,0	1	1	0	2	T,T	NA	NA	0.0	0	56,55,7,7	1	1	0	7.66777223082	0	2	T,T	T,C	0.25	0.124562722642	0	NA	NA
chr10_ref_v2	122103	0	TA,T	1	1	49,48,2,1	1	1	0	2	TA,TA	NA	NA	0.0796324957123	0	26,53,29,53	1	1	0	67.3989854653	1	2	TA,T	TA,TA	0.125	0.10113241534	0	g.122104delA	0
chr10_ref_v2	123778	0	GA,G	1	1	27,38,7,5	1	1	0	2	GA,GA	GA,G	0.125	0.101590798309	0	46,37,10,9	1	1	0	1.66095185761	0	2	GA,GA	NA	NA	0.622838651065	0	NA	NA
chr10_ref_v2	125177	0	G,A	1	0	76,88,0,0	1	1	0	2	G,G	NA	NA	0.0	0	50,63,5,5	1	1	0	4.74251055156	0	2	G,G	G,A	0.125	0.283247475384	0	NA	NA
chr10_ref_v2	125480	0	G,A	0	0	61,55,0,0	1	1	0	2	G,G	NA	NA	0.0	0	45,58,5,4	1	1	0	3.50715302168	0	2	G,G	G,A	0.125	0.270545790209	0	NA	NA
chr10_ref_v2	126804	0	CT,C	1	1	63,52,3,3	1	1	0	2	CT,CT	NA	NA	0.602558526412	0	27,37,23,19	1	1	0	19.9332440648	1	2	CT,C	CT,CT	0.25	0.137693891495	0	g.126805delT	0
chr10_ref_v2	129077	0	CT,C	1	1	47,37,2,1	1	1	0	2	CT,CT	NA	NA	1.310127799	0	59,35,10,7	1	1	0	5.13583630812	0	2	CT,CT	NA	NA	0.858518460648	0	NA	NA
chr10_ref_v2	132646	0	A,G	0	0	85,66,0,0	1	1	0	2	A,A	NA	NA	0.0	0	36,33,23,25	1	1	0	42.1237466853	1	2	A,G	A,A	0.125	0.111591065408	0	g.132646A>G	0
chr10_ref_v2	134030	0	CT,C	1	1	64,43,1,0	1	1	0	2	CT,CT	NA	NA	1.30404944576	0	49,32,7,7	1	1	0	6.73301878461	0	2	CT,CT	NA	NA	0.353149824327	0	NA	NA
chr10_ref_v2	134111	0	GAA,G,GA	1	1	18,15,4,1,10,2	1	1	0	2	GAA,GAA	GAA,G	0.25	0.339513806758	0	8,8,24,14,14,3	1	1	0	14.1900604071	1	2	GAA,G	G,G	0.125	0.20727386169	0	g.134112_134113delAA	0
chr10_ref_v2	134178	0	GA,G	1	1	45,52,5,6	1	1	0	2	GA,GA	NA	NA	0.154738994528	0	45,75,3,9	1	1	0	1.56716881176	0	2	GA,GA	NA	NA	1.45102211543	0	NA	NA
chr10_ref_v2	136910	0	GA,G	1	1	17,12,8,12	1	1	0	2	GA,GA	GA,G	0.25	0.0739990746817	0	19,20,21,24	1	1	0	1.7112620418	0	2	GA,GA	NA	NA	0.0057946949608	0	NA	NA
chr10_ref_v2	138163	0	A,G	1	0	85,73,0,0	1	1	0	2	A,A	NA	NA	0.0	0	75,66,6,7	1	1	0	5.75031139997	0	2	A,A	A,G	0.125	0.324239668186	0	NA	NA
chr10_ref_v2	140567	0	C,CA	1	1	68,48,0,0	1	1	0	2	C,C	NA	NA	0.00831206493231	0	26,21,28,24	1	1	0	45.9140672589	1	2	C,CA	CA,CA	0.125	0.0372350963284	0	g.140567_140568insA	0
chr10_ref_v2	144924	0	CT,C	1	1	71,56,7,3	1	1	0	2	CT,CT	CT,C	0.125	0.203480939174	0	41,39,2,8	1	1	0	3.18543326976	0	2	CT,CT	NA	NA	0.0860026749257	0	NA	NA
chr10_ref_v2	159423	0	G,GAAAA	0	0	65,12,0,6	1	1	0	2	G,G	G,GAAAA	0.125	0.310154928304	0	61,34,0,5	1	1	0	6.30698012048	0	2	G,G	G,GAAAA	0.125	0.0540672212703	0	NA	NA
chr10_ref_v2	159426	0	C,A,CAAA,CAAAA	1	1	1,0,3,20,8,1,14,1	1	1	0	2	A,CAAAA	A,CAAA	0.125	0.0507971313653	0	5,1,2,35,17,4,9,1	1	1	0	1.77781490733	0	2	A,CAAAA	C,A	0.125	0.905424475199	0	NA	NA
chr10_ref_v2	160959	0	CA,C	1	1	76,54,0,0	1	1	0	2	CA,CA	NA	NA	0.00277758136344	0	34,37,17,19	1	1	0	27.8575699166	1	2	CA,C	CA,CA	0.25	0.197009496877	0	g.160960delA	0
chr10_ref_v2	161831	0	TA,T	1	1	31,31,5,3	1	1	0	2	TA,TA	NA	NA	0.485065910899	0	25,48,10,8	1	1	0	1.78702711186	0	2	TA,TA	NA	NA	0.930321920283	0	NA	NA
chr10_ref_v2	163134	0	C,T	1	0	70,68,0,0	1	1	0	2	C,C	NA	NA	0.0	0	47,35,20,19	1	1	0	29.839767314	1	2	C,T	C,C	0.25	0.232331977369	0	g.163134C>T	0
chr10_ref_v2	165002	0	AT,A	1	1	57,49,0,0	1	1	0	2	AT,AT	NA	NA	0.00277758136344	0	24,33,19,18	1	1	0	28.0638600588	1	2	AT,A	AT,AT	0.25	0.0500180865184	0	g.165003delT	0
chr10_ref_v2	173176	0	GT,G	1	1	49,51,3,5	1	1	0	2	GT,GT	NA	NA	0.503651933131	0	25,28,22,24	1	1	0	18.7466640376	1	2	GT,GT	GT,G	0.5	0.0187884999497	0	NA	NA
chr10_ref_v2	173269	0	GA,G	1	1	45,43,5,7	1	1	0	2	GA,GA	GA,G	0.25	0.244130607217	0	40,56,3,2	1	1	0	2.18215847129	0	2	GA,GA	NA	NA	0.789466062428	0	NA	NA
chr10_ref_v2	173511	0	TA,T	1	1	49,85,4,2	1	1	0	2	TA,TA	NA	NA	0.430448122585	0	26,30,25,29	1	1	0	34.1580823337	1	2	TA,T	TA,TA	0.25	0.0379251621303	0	g.173512delA	0
chr10_ref_v2	177920	0	AAT,A	1	1	51,60,2,2	1	1	0	2	AAT,AAT	NA	NA	0.302083530418	0	37,43,3,5	1	1	0	1.87683315387	0	2	AAT,AAT	AAT,A	0.125	0.302559905288	0	NA	NA
chr10_ref_v2	196077	0	CTT,C,CT	1	1	3,1,6,11,31,32	1	1	0	2	CT,CT	C,CT	0.25	0.122267074212	0	8,2,8,12,25,21	1	1	0	2.35042477784	0	2	CT,CT	CTT,CT	0.25	0.0112374786303	0	NA	NA
chr10_ref_v2	197406	1	A,G	0	0	3,73,0,0	1	1	0	2	NA	NA	NA	NA	0	17,49,10,26	1	1	0	27.4231259685	1	2	NA	NA	NA	NA	0	NA	NA
chr10_ref_v2	203237	1	A,C	0	0	0,0,0,0	0	0	1	2	NA	NA	NA	NA	0	0,0,1,0	0	0	1	0.0	0	2	NA	NA	NA	NA	0	NA	NA
chr10_ref_v2	203245	1	T,A	0	0	0,0,0,0	0	0	1	2	NA	NA	NA	NA	0	0,0,1,0	0	0	1	0.0	0	2	NA	NA	NA	NA	0	NA	NA
chr10_ref_v2	203284	1	A,C	0	0	0,0,0,0	0	0	1	2	NA	NA	NA	NA	0	0,0,1,0	0	0	1	0.0	0	2	NA	NA	NA	NA	0	NA	NA
chr10_ref_v2	203310	1	G,A	1	0	0,0,0,0	0	0	1	2	NA	NA	NA	NA	0	0,0,2,0	0	0	1	0.0	0	2	NA	NA	NA	NA	0	NA	NA
chr10_ref_v2	203370	1	C,T	0	0	0,0,1,0	0	0	1	2	NA	NA	NA	NA	0	0,0,5,0	0	0	1	0.0	0	2	NA	NA	NA	NA	0	NA	NA
chr10_ref_v2	203382	1	A,T	0	0	0,0,2,0	0	0	1	2	NA	NA	NA	NA	0	0,0,5,0	0	0	1	0.0	0	2	NA	NA	NA	NA	0	NA	NA
chr10_ref_v2	203387	1	T,A	0	0	0,0,2,0	0	0	1	2	NA	NA	NA	NA	0	0,0,6,0	0	0	1	0.0	0	2	NA	NA	NA	NA	0	NA	NA
chr10_ref_v2	203450	1	C,CTGTTGGAATAAAAATCTGTTGAAATAAAAATCA	0	0	0,0,2,0	0	0	1	2	NA	NA	NA	NA	0	0,0,3,0	0	0	1	0.0	0	2	NA	NA	NA	NA	0	NA	NA
chr10_ref_v2	203700	1	A,G	0	0	0,0,3,0	0	0	1	2	NA	NA	NA	NA	0	0,0,1,0	0	0	1	0.0	0	2	NA	NA	NA	NA	0	NA	NA
chr10_ref_v2	203715	1	C,T	1	0	0,0,6,0	0	0	1	2	NA	NA	NA	NA	0	0,0,1,0	0	0	1	0.0	0	2	NA	NA	NA	NA	0	NA	NA
chr10_ref_v2	203937	0	T,A	1	0	10,0,0,0	0	0	1	2	NA	NA	NA	NA	0	7,0,0,3	1	0	1	0.0	0	2	NA	NA	NA	NA	0	NA	NA
chr10_ref_v2	203942	0	A,C	1	0	0,0,13,0	0	0	1	2	NA	NA	NA	NA	0	0,3,7,0	1	0	1	0.0	0	2	NA	NA	NA	NA	0	NA	NA
chr10_ref_v2	203944	0	A,G	0	0	0,0,15,0	0	0	1	2	NA	NA	NA	NA	0	0,0,9,3	1	0	1	0.0	0	2	NA	NA	NA	NA	0	NA	NA
chr10_ref_v2	203945	0	T,C	0	0	15,0,0,0	0	0	1	2	NA	NA	NA	NA	0	10,0,0,3	1	0	1	0.0	0	2	NA	NA	NA	NA	0	NA	NA
chr10_ref_v2	203948	0	G,A	0	0	15,0,0,0	0	0	1	2	NA	NA	NA	NA	0	10,0,0,3	1	0	1	0.0	0	2	NA	NA	NA	NA	0	NA	NA
chr10_ref_v2	203950	0	T,G	0	0	16,0,0,0	0	0	1	2	NA	NA	NA	NA	0	10,0,0,3	1	0	1	0.0	0	2	NA	NA	NA	NA	0	NA	NA
chr10_ref_v2	203958	0	G,A	0	0	18,0,0,0	0	0	1	2	NA	NA	NA	NA	0	14,0,0,4	1	0	1	0.0	0	2	NA	NA	NA	NA	0	NA	NA
chr10_ref_v2	203959	0	C,T	0	0	18,0,0,0	0	0	1	2	NA	NA	NA	NA	0	14,0,0,4	1	0	1	0.0	0	2	NA	NA	NA	NA	0	NA	NA
chr10_ref_v2	203960	0	T,A	0	0	18,0,0,0	0	0	1	2	NA	NA	NA	NA	0	14,0,0,4	1	0	1	0.0	0	2	NA	NA	NA	NA	0	NA	NA
chr10_ref_v2	203967	0	G,T	0	0	22,0,1,1	1	1	1	2	G,G	G,T	0.125	0.0219789067188	0	17,0,0,6	1	1	1	3.63330118108	0	2	G,G	G,T	0.5	0.239269908665	0	NA	NA
chr10_ref_v2	204059	0	GTAGAAA,G	0	0	0,0,77,1	1	1	0	2	G,G	NA	NA	0.0	0	0,0,70,0	0	1	0	0.0	0	2	G,G	NA	NA	0.014184634992	0	NA	NA
chr10_ref_v2	204079	0	T,A	1	0	0,0,85,2	1	1	0	2	A,A	NA	NA	0.0	0	0,0,80,1	1	1	0	0.366750543613	0	2	A,A	NA	NA	0.0	0	NA	NA
chr10_ref_v2	207541	0	GA,G	1	1	46,72,1,5	1	1	0	2	GA,GA	NA	NA	0.956848444061	0	29,62,7,13	1	1	0	5.77956781187	0	2	GA,GA	NA	NA	0.663564255397	0	NA	NA
chr10_ref_v2	208224	1	G,A	0	0	76,60,0,0	1	1	0	2	NA	NA	NA	NA	0	40,48,5,5	1	1	0	5.11155803011	0	2	NA	NA	NA	NA	0	NA	NA
chr10_ref_v2	222529	0	G,A	1	0	80,75,0,1	1	1	0	2	G,G	NA	NA	0.00643089033029	0	63,33,11,5	1	1	0	11.0543900443	1	2	G,G	G,A	0.25	0.154150679827	1	NA	NA
chr10_ref_v2	223444	0	C,CTTCTTCTT	0	0	0,0,56,73	1	1	0	2	CTTCTTCTT,CTTCTTCTT	NA	NA	0.0	0	0,0,46,68	1	1	0	0.55542988606	0	2	CTTCTTCTT,CTTCTTCTT	NA	NA	0.0	0	NA	NA
chr10_ref_v2	234134	0	AT,A	1	1	88,36,1,0	1	1	0	2	AT,AT	NA	NA	0.00144927352273	0	33,34,5,3	1	1	0	4.97918300847	0	2	AT,AT	AT,A	0.125	0.0785265683662	0	NA	NA
chr10_ref_v2	236175	0	C,A	1	0	58,45,0,1	1	1	0	2	C,C	NA	NA	0.00966191091174	0	35,30,3,3	1	1	0	2.27874161955	0	2	C,C	C,A	0.125	0.325422400435	0	NA	NA
chr10_ref_v2	236667	0	CT,C	1	1	41,51,4,1	1	1	0	2	CT,CT	NA	NA	0.236718456477	0	25,35,1,10	1	1	0	8.64480965534	0	2	CT,CT	NA	NA	0.294207288694	0	NA	NA
chr10_ref_v2	237389	0	C,A	0	0	66,43,0,0	1	1	0	2	C,C	NA	NA	0.0	0	38,45,4,5	1	1	0	4.16118765489	0	2	C,C	C,A	0.25	0.275705881405	0	NA	NA
chr10_ref_v2	241520	0	AT,A	1	1	36,22,31,31	1	1	0	2	AT,A	NA	NA	0.0196632942991	0	63,29,4,4	1	1	0	14.4858931981	1	2	AT,AT	NA	NA	1.04010503464	0	g.241520_241522>T	1
chr10_ref_v2	246951	0	CA,C	1	1	65,52,1,6	1	1	0	2	CA,CA	NA	NA	0.140631577604	0	30,41,18,21	1	1	0	20.242843697	1	2	CA,CA	CA,C	0.5	0.138238232687	0	NA	NA
chr10_ref_v2	246963	0	TA,T	1	1	60,73,0,0	1	1	0	2	TA,TA	NA	NA	0.000827305348188	0	46,64,7,10	1	1	0	8.99647739994	0	2	TA,TA	TA,T	0.25	0.0558058486923	1	NA	NA
chr10_ref_v2	247858	0	T,C	0	0	65,75,0,0	1	1	0	2	T,T	NA	NA	0.0	0	33,28,12,23	1	1	0	32.0423548103	1	2	T,C	T,T	0.25	0.0447001789179	0	g.247858T>C	0
chr10_ref_v2	265495	0	CA,C	1	1	25,40,1,2	1	1	0	2	CA,CA	NA	NA	0.422425306775	0	15,25,15,33	1	1	0	30.4350249756	1	2	CA,C	NA	NA	0.0280594944088	0	g.265496delA	0
chr10_ref_v2	265659	0	GTT,G	1	1	35,20,3,4	1	1	0	2	GTT,GTT	GTT,G	0.25	0.115512887122	0	22,5,4,21	1	1	0	12.2198222754	0	2	GTT,G	NA	NA	0.0769610411361	0	NA	NA
chr10_ref_v2	265737	0	T,G	0	0	12,62,17,0	1	1	0	2	T,T	T,G	0.5	0.31508104664	0	6,39,8,0	1	1	0	0.631282769908	0	2	T,T	T,G	0.25	0.336472236621	0	NA	NA
chr10_ref_v2	268534	0	ATT,A,AT	1	1	24,10,2,0,4,2	1	1	0	2	ATT,ATT	ATT,A	0.125	1.11109608766	0	1,3,24,16,13,5	1	1	0	22.5744689038	1	2	A,AT	ATT,AT	0.125	0.107614243157	0	g.268535_268536delTT,g.268535delT	0,0
chr10_ref_v2	269692	0	TA,T	1	1	56,53,3,1	1	1	0	2	TA,TA	NA	NA	1.28297680993	0	24,30,30,26	1	1	0	37.7644383334	1	2	TA,T	TA,TA	0.25	0.125631914614	0	g.269693delA	0
chr10_ref_v2	274521	0	G,C	1	0	49,114,0,0	1	1	0	2	G,G	NA	NA	0.0	0	42,45,5,4	1	1	0	5.89966122286	0	2	G,G	G,C	0.25	0.322773392263	0	NA	NA
chr10_ref_v2	277825	0	GA,G	1	1	47,43,7,2	1	1	0	2	GA,GA	NA	NA	0.280508381817	0	19,26,4,6	1	1	0	3.19836116315	0	2	GA,GA	NA	NA	0.652514419211	0	NA	NA
chr10_ref_v2	280557	0	CTTT,C	1	1	70,36,0,1	1	1	0	2	CTTT,CTTT	NA	NA	0.00938974034984	0	18,14,21,9	1	1	0	30.0470497881	1	2	CTTT,C	NA	NA	0.0645385211376	0	g.280558_280560delTTT	0
chr10_ref_v2	280709	0	C,T	0	0	81,66,0,0	1	1	0	2	C,C	NA	NA	0.0	0	47,35,5,5	1	1	0	5.4484351356	0	2	C,C	C,T	0.25	0.158224005215	0	NA	NA
chr10_ref_v2	283206	0	AT,A	1	1	55,63,0,2	1	1	0	2	AT,AT	NA	NA	0.11634115025	0	5,5,33,36	1	1	0	313.931712465	1	2	A,A	AT,A	0.25	0.0724941806419	0	g.283207delT,g.283207delT	0,1
chr10_ref_v2	285142	0	TTCTTCTCGCTGTTTCG,T	1	0	3,1,54,50	1	1	0	2	T,T	TTCTTCTCGCTGTTTCG,T	0.125	0.550046336919	0	0,0,29,30	1	1	0	0.614838328687	0	2	T,T	NA	NA	0.0	0	NA	NA
chr10_ref_v2	289373	0	TA,T	1	1	21,15,10,6	1	1	0	2	TA,TA	NA	NA	0.041259531442	0	10,13,12,21	1	1	0	6.60511735508	0	2	TA,TA	TA,T	0.25	0.0575391557258	0	NA	NA
chr10_ref_v2	292879	0	A,AGAAGTAGTGCTCGAGGTAGGGTCGGAAGAAGTTGTACTG	1	0	2,1,13,21	1	1	0	2	AGAAGTAGTGCTCGAGGTAGGGTCGGAAGAAGTTGTACTG,AGAAGTAGTGCTCGAGGTAGGGTCGGAAGAAGTTGTACTG	A,AGAAGTAGTGCTCGAGGTAGGGTCGGAAGAAGTTGTACTG	0.125	0.280301965154	0	0,0,19,15	1	1	0	2.04679538101	0	2	AGAAGTAGTGCTCGAGGTAGGGTCGGAAGAAGTTGTACTG,AGAAGTAGTGCTCGAGGTAGGGTCGGAAGAAGTTGTACTG	NA	NA	0.0	0	NA	NA
chr10_ref_v2	292993	0	CGAGGAAGTA,C	0	0	0,0,33,48	1	1	0	2	C,C	NA	NA	0.0	0	0,0,41,34	1	1	0	2.09481215077	0	2	C,C	NA	NA	0.0	0	NA	NA
chr10_ref_v2	293257	0	G,GGAC	1	0	0,1,35,46	1	1	0	2	GGAC,GGAC	NA	NA	0.0122700925918	0	0,0,40,33	1	1	0	1.65514100422	0	2	GGAC,GGAC	NA	NA	0.0	0	NA	NA
chr10_ref_v2	294266	0	A,ACAGGAAGAGCCGCCAAATGTCGCAGAGGAAACC	1	0	0,1,31,36	1	1	0	2	ACAGGAAGAGCCGCCAAATGTCGCAGAGGAAACC,ACAGGAAGAGCCGCCAAATGTCGCAGAGGAAACC	NA	NA	0.0148150857851	0	0,0,27,32	1	1	0	0.428481334769	0	2	ACAGGAAGAGCCGCCAAATGTCGCAGAGGAAACC,ACAGGAAGAGCCGCCAAATGTCGCAGAGGAAACC	NA	NA	0.0	0	NA	NA
chr10_ref_v2	310928	0	G,A	0	0	50,64,0,0	1	1	0	2	G,G	NA	NA	0.0	0	41,41,6,3	1	1	0	4.42891258097	0	2	G,G	G,A	0.25	0.263584520873	0	NA	NA
chr10_ref_v2	313773	0	T,TTG,TTGTG	1	1	1,1,1,0,42,17	1	1	0	2	TTGTG,TTGTG	NA	NA	1.23672959824	0	0,1,3,4,28,15	1	1	0	2.49405052501	0	2	TTGTG,TTGTG	NA	NA	0.156879713791	0	NA	NA
chr10_ref_v2	314737	0	AT,A	1	1	54,59,1,2	1	1	0	2	AT,AT	NA	NA	0.0730443444967	0	42,50,10,7	1	1	0	7.9806813266	0	2	AT,AT	AT,A	0.125	0.0104649753068	0	NA	NA
chr10_ref_v2	315204	0	C,T	0	0	55,47,0,0	1	1	0	2	C,C	NA	NA	0.0	0	29,36,3,6	1	1	0	4.81983971856	0	2	C,C	C,T	0.25	0.0312525435041	0	NA	NA
chr10_ref_v2	315444	0	GA,G	1	1	31,35,6,8	1	1	0	2	GA,GA	NA	NA	0.0120295200555	0	14,23,14,14	1	1	0	4.63574493822	0	2	GA,GA	GA,G	0.125	0.0474079208672	0	NA	NA
chr10_ref_v2	316867	0	GTA,G	1	1	47,45,2,6	1	1	0	2	GTA,GTA	NA	NA	0.278795081876	0	24,20,6,7	1	1	0	3.42951695552	0	2	GTA,GTA	GTA,G	0.25	0.0394079532447	0	NA	NA
chr10_ref_v2	330004	0	T,TCC,TTC	1	1	1,0,13,32,12,13	1	1	0	2	TCC,TTC	TCC,TCC	0.25	0.0769610411361	0	0,0,50,40,0,0	1	1	0	16.701485453	0	2	TCC,TCC	NA	NA	0.0	0	NA	NA
chr10_ref_v2	337171	0	TA,T	1	1	64,51,0,0	1	1	0	2	TA,TA	NA	NA	0.496053762256	0	5,7,37,33	1	1	0	315.435716358	1	2	T,T	TA,T	0.25	0.0954386387	0	g.337172delA,g.337172delA	0,1
chr10_ref_v2	339437	0	T,G	0	0	58,56,0,0	1	1	0	2	T,T	NA	NA	0.0	0	18,25,12,19	1	1	0	27.1882269839	1	2	T,G	T,T	0.125	0.0758984829275	0	g.339437T>G	0
chr10_ref_v2	342126	0	ATTTT,A,ATT	1	1	10,9,1,3,4,9	1	1	0	2	ATTTT,ATT	ATTTT,A	0.25	0.20959058491	0	6,3,6,9,4,5	1	1	0	4.76183588718	0	2	A,ATT	ATTTT,A	0.5	0.269332933784	0	NA	NA
chr10_ref_v2	348919	0	A,G	0	0	72,59,0,0	1	1	0	2	A,A	NA	NA	0.0	0	32,44,4,3	1	1	0	3.65312236915	0	2	A,A	A,G	0.125	0.323227009871	0	NA	NA
chr10_ref_v2	349704	0	C,G	0	0	73,63,0,0	1	1	0	2	C,C	NA	NA	0.0	0	39,42,5,4	1	1	0	4.61252178136	0	2	C,C	C,G	0.25	0.251314428281	0	NA	NA
chr10_ref_v2	354409	1	G,A	0	0	0,20,4,0	1	1	1	2	NA	NA	NA	NA	0	1,13,4,0	1	0	1	0.49152629068	0	2	NA	NA	NA	NA	0	NA	NA
chr10_ref_v2	354413	1	C,A	0	0	0,16,4,0	1	1	1	2	NA	NA	NA	NA	0	1,12,4,0	1	0	1	0.373900307995	0	2	NA	NA	NA	NA	0	NA	NA
chr10_ref_v2	354426	1	T,A	0	0	0,6,4,0	1	0	1	2	NA	NA	NA	NA	0	1,8,5,0	1	0	1	0.205955960175	0	2	NA	NA	NA	NA	0	NA	NA
chr10_ref_v2	354434	1	C,T	0	0	0,3,2,0	1	0	1	2	NA	NA	NA	NA	0	0,1,7,0	1	0	1	2.18722914964	0	2	NA	NA	NA	NA	0	NA	NA
chr10_ref_v2	354439	1	ATTT,A	1	0	1,0,0,0	0	0	1	2	NA	NA	NA	NA	0	5,0,2,0	1	0	1	0.0	0	2	NA	NA	NA	NA	0	NA	NA
chr10_ref_v2	354441	1	T,C	0	0	0,0,1,0	0	0	1	2	NA	NA	NA	NA	0	2,0,5,0	1	0	1	0.0	0	2	NA	NA	NA	NA	0	NA	NA
chr10_ref_v2	354443	1	CTAT,C	1	1	1,0,0,0	0	0	1	2	NA	NA	NA	NA	0	5,0,2,0	1	0	1	0.0	0	2	NA	NA	NA	NA	0	NA	NA
chr10_ref_v2	354458	1	C,A	0	0	0,0,1,0	0	0	1	2	NA	NA	NA	NA	0	0,0,7,0	0	0	1	0.0	0	2	NA	NA	NA	NA	0	NA	NA
chr10_ref_v2	354460	1	GT,G	1	1	0,0,1,0	0	0	1	2	NA	NA	NA	NA	0	0,0,7,0	0	0	1	0.0	0	2	NA	NA	NA	NA	0	NA	NA
chr10_ref_v2	354462	1	T,A	1	0	0,0,1,0	0	0	1	2	NA	NA	NA	NA	0	0,0,7,0	0	0	1	0.0	0	2	NA	NA	NA	NA	0	NA	NA
chr10_ref_v2	354471	1	T,C	0	0	0,0,1,0	0	0	1	2	NA	NA	NA	NA	0	0,0,8,0	0	0	1	0.0	0	2	NA	NA	NA	NA	0	NA	NA
chr10_ref_v2	354481	1	T,C	1	0	2,0,0,0	0	0	1	2	NA	NA	NA	NA	0	3,0,3,0	1	0	1	0.0	0	2	NA	NA	NA	NA	0	NA	NA
chr10_ref_v2	354490	1	C,CTGATGGGAATGTGGATTTTGATGT	0	0	2,0,0,0	0	0	1	2	NA	NA	NA	NA	0	4,1,2,0	1	0	1	0.0	0	2	NA	NA	NA	NA	0	NA	NA
chr10_ref_v2	354564	1	C,T	1	0	4,0,4,0	1	0	1	2	NA	NA	NA	NA	0	2,2,1,0	1	0	1	1.08988073098	0	2	NA	NA	NA	NA	0	NA	NA
chr10_ref_v2	354575	1	G,A	0	0	4,0,4,0	1	0	1	2	NA	NA	NA	NA	0	2,2,0,0	1	0	1	1.4663915511	0	2	NA	NA	NA	NA	0	NA	NA
chr10_ref_v2	354580	1	A,G	1	0	4,0,4,0	1	0	1	2	NA	NA	NA	NA	0	2,2,0,0	1	0	1	1.4663915511	0	2	NA	NA	NA	NA	0	NA	NA
chr10_ref_v2	354598	1	G,A	1	0	3,0,4,0	1	0	1	2	NA	NA	NA	NA	0	1,1,0,0	1	0	1	0.924664565648	0	2	NA	NA	NA	NA	0	NA	NA
chr10_ref_v2	354601	1	G,A	1	0	3,0,4,0	1	0	1	2	NA	NA	NA	NA	0	1,1,0,0	1	0	1	0.924664565648	0	2	NA	NA	NA	NA	0	NA	NA
chr10_ref_v2	354605	1	G,A	1	0	2,0,4,0	1	0	1	2	NA	NA	NA	NA	0	1,1,0,0	1	0	1	0.877375128165	0	2	NA	NA	NA	NA	0	NA	NA
chr10_ref_v2	354610	1	C,T	1	0	2,0,4,0	1	0	1	2	NA	NA	NA	NA	0	1,1,0,0	1	0	1	0.877375128165	0	2	NA	NA	NA	NA	0	NA	NA
chr10_ref_v2	354622	1	CTGAA,C	0	0	0,0,4,0	0	0	1	2	NA	NA	NA	NA	0	1,0,0,0	0	0	1	0.0	0	2	NA	NA	NA	NA	0	NA	NA
chr10_ref_v2	354629	1	G,T	1	0	0,0,3,0	0	0	1	2	NA	NA	NA	NA	0	0,2,0,0	0	0	1	0.0	0	2	NA	NA	NA	NA	0	NA	NA
chr10_ref_v2	354630	1	AAT,A	1	0	0,0,3,0	0	0	1	2	NA	NA	NA	NA	0	0,2,0,0	0	0	1	0.0	0	2	NA	NA	NA	NA	0	NA	NA
chr10_ref_v2	354665	1	T,G	1	0	0,0,0,1	0	0	1	2	NA	NA	NA	NA	0	0,0,0,2	0	0	1	0.0	0	2	NA	NA	NA	NA	0	NA	NA
chr10_ref_v2	354667	1	T,G	1	0	0,0,0,1	0	0	1	2	NA	NA	NA	NA	0	0,0,0,3	0	0	1	0.0	0	2	NA	NA	NA	NA	0	NA	NA
chr10_ref_v2	354669	1	A,T	1	0	0,0,0,7	0	0	1	2	NA	NA	NA	NA	0	0,0,0,7	0	0	1	0.0	0	2	NA	NA	NA	NA	0	NA	NA
chr10_ref_v2	354676	1	A,T	1	0	0,0,0,7	0	0	1	2	NA	NA	NA	NA	0	0,0,0,7	0	0	1	0.0	0	2	NA	NA	NA	NA	0	NA	NA
chr10_ref_v2	354691	1	G,A	0	0	0,6,0,1	1	0	1	2	NA	NA	NA	NA	0	0,5,0,3	1	0	1	1.05290434642	0	2	NA	NA	NA	NA	0	NA	NA
chr10_ref_v2	354692	1	T,C	0	0	0,6,0,1	1	0	1	2	NA	NA	NA	NA	0	0,5,0,3	1	0	1	1.05290434642	0	2	NA	NA	NA	NA	0	NA	NA
chr10_ref_v2	354694	1	G,GA	1	0	0,6,0,1	1	0	1	2	NA	NA	NA	NA	0	0,5,0,3	1	0	1	1.05290434642	0	2	NA	NA	NA	NA	0	NA	NA
chr10_ref_v2	354715	1	G,A	0	0	0,4,0,1	1	0	1	2	NA	NA	NA	NA	0	0,5,0,1	1	0	1	0.183573369702	0	2	NA	NA	NA	NA	0	NA	NA
chr10_ref_v2	354721	1	T,A	0	0	0,1,0,3	1	0	1	2	NA	NA	NA	NA	0	0,0,0,5	0	0	1	0.0	0	2	NA	NA	NA	NA	0	NA	NA
chr10_ref_v2	354729	1	C,CTGTTGGAATAGAAAT	0	0	0,2,0,2	1	0	1	2	NA	NA	NA	NA	0	0,1,0,2	1	0	1	0.303976720031	0	2	NA	NA	NA	NA	0	NA	NA
chr10_ref_v2	354730	1	C,CAACTATCATCTACTAACTAGTATTTACATTACTAGT	0	0	0,2,0,0	0	0	1	2	NA	NA	NA	NA	0	0,1,0,2	1	0	1	0.0	0	2	NA	NA	NA	NA	0	NA	NA
chr10_ref_v2	354731	1	A,T	0	0	0,1,0,1	1	0	1	2	NA	NA	NA	NA	0	0,1,0,1	1	0	1	0.124938736608	0	2	NA	NA	NA	NA	0	NA	NA
chr10_ref_v2	354732	1	T,C	1	0	0,1,0,1	1	0	1	2	NA	NA	NA	NA	0	0,1,0,1	1	0	1	0.124938736608	0	2	NA	NA	NA	NA	0	NA	NA
chr10_ref_v2	354737	1	G,T	0	0	0,1,0,1	1	0	1	2	NA	NA	NA	NA	0	0,0,0,1	0	0	1	0.0	0	2	NA	NA	NA	NA	0	NA	NA
chr10_ref_v2	354744	1	TGC,T	0	0	0,1,0,1	1	0	1	2	NA	NA	NA	NA	0	0,0,0,1	0	0	1	0.0	0	2	NA	NA	NA	NA	0	NA	NA
chr10_ref_v2	354747	1	AATTC,A	0	0	0,1,0,1	1	0	1	2	NA	NA	NA	NA	0	0,0,0,1	0	0	1	0.0	0	2	NA	NA	NA	NA	0	NA	NA
chr10_ref_v2	354754	1	TACAA,T	1	0	0,1,0,1	1	0	1	2	NA	NA	NA	NA	0	0,0,0,1	0	0	1	0.0	0	2	NA	NA	NA	NA	0	NA	NA
chr10_ref_v2	354837	1	T,C	0	0	0,1,0,0	0	0	1	2	NA	NA	NA	NA	0	0,0,0,4	0	0	1	0.0	0	2	NA	NA	NA	NA	0	NA	NA
chr10_ref_v2	354841	1	A,T	0	0	0,1,0,0	0	0	1	2	NA	NA	NA	NA	0	0,0,0,4	0	0	1	0.0	0	2	NA	NA	NA	NA	0	NA	NA
chr10_ref_v2	354846	1	T,C	0	0	0,1,0,0	0	0	1	2	NA	NA	NA	NA	0	0,0,0,4	0	0	1	0.0	0	2	NA	NA	NA	NA	0	NA	NA
chr10_ref_v2	354849	1	A,C	0	0	0,1,0,0	0	0	1	2	NA	NA	NA	NA	0	0,0,0,4	0	0	1	0.0	0	2	NA	NA	NA	NA	0	NA	NA
chr10_ref_v2	354856	1	T,A	0	0	0,1,0,0	0	0	1	2	NA	NA	NA	NA	0	0,0,0,4	0	0	1	0.0	0	2	NA	NA	NA	NA	0	NA	NA
chr10_ref_v2	354857	1	A,G	0	0	0,1,0,0	0	0	1	2	NA	NA	NA	NA	0	0,0,0,4	0	0	1	0.0	0	2	NA	NA	NA	NA	0	NA	NA
chr10_ref_v2	354858	1	T,C	0	0	0,1,0,0	0	0	1	2	NA	NA	NA	NA	0	0,0,0,4	0	0	1	0.0	0	2	NA	NA	NA	NA	0	NA	NA
chr10_ref_v2	354866	1	C,A	1	0	0,0,0,0	0	0	1	2	NA	NA	NA	NA	0	0,0,0,3	0	0	1	0.0	0	2	NA	NA	NA	NA	0	NA	NA
chr10_ref_v2	354868	1	T,C	1	0	0,0,0,0	0	0	1	2	NA	NA	NA	NA	0	0,0,0,3	0	0	1	0.0	0	2	NA	NA	NA	NA	0	NA	NA
chr10_ref_v2	354871	1	G,A	0	0	0,0,0,0	0	0	1	2	NA	NA	NA	NA	0	0,0,0,4	0	0	1	0.0	0	2	NA	NA	NA	NA	0	NA	NA
chr10_ref_v2	354872	1	C,T	0	0	0,0,0,0	0	0	1	2	NA	NA	NA	NA	0	0,0,0,4	0	0	1	0.0	0	2	NA	NA	NA	NA	0	NA	NA
chr10_ref_v2	354879	1	T,A	1	0	0,0,0,0	0	0	1	2	NA	NA	NA	NA	0	0,0,0,4	0	0	1	0.0	0	2	NA	NA	NA	NA	0	NA	NA
chr10_ref_v2	354881	1	C,CT	1	0	0,0,0,0	0	0	1	2	NA	NA	NA	NA	0	0,0,0,4	0	0	1	0.0	0	2	NA	NA	NA	NA	0	NA	NA
chr10_ref_v2	354904	1	C,T	0	0	0,0,7,0	0	0	1	2	NA	NA	NA	NA	0	0,0,10,3	1	0	1	0.0	0	2	NA	NA	NA	NA	0	NA	NA
chr10_ref_v2	354905	1	TAGCAAC,T	0	0	0,0,8,0	0	0	1	2	NA	NA	NA	NA	0	0,0,11,3	1	0	1	0.0	0	2	NA	NA	NA	NA	0	NA	NA
chr10_ref_v2	354912	1	G,GA	0	0	0,0,9,0	0	0	1	2	NA	NA	NA	NA	0	0,0,11,3	1	0	1	0.0	0	2	NA	NA	NA	NA	0	NA	NA
chr10_ref_v2	354915	1	A,AT	0	0	0,0,10,0	0	0	1	2	NA	NA	NA	NA	0	0,0,15,2	1	0	1	0.0	0	2	NA	NA	NA	NA	0	NA	NA
chr10_ref_v2	354917	1	T,TA	0	0	0,0,11,0	0	0	1	2	NA	NA	NA	NA	0	0,0,18,1	1	0	1	0.0	0	2	NA	NA	NA	NA	0	NA	NA
chr10_ref_v2	354921	1	AG,A	1	0	0,0,13,0	0	0	1	2	NA	NA	NA	NA	0	0,0,19,1	1	1	1	0.0	0	2	NA	NA	NA	NA	0	NA	NA
chr10_ref_v2	354927	1	TAGA,T	1	0	0,0,14,0	0	0	1	2	NA	NA	NA	NA	0	0,0,21,1	1	1	1	0.0	0	2	NA	NA	NA	NA	0	NA	NA
chr10_ref_v2	354932	1	GATAGTTGATTTTTATTCCAAC,G	1	0	0,0,15,0	0	0	1	2	NA	NA	NA	NA	0	0,0,21,1	1	1	1	0.0	0	2	NA	NA	NA	NA	0	NA	NA
chr10_ref_v2	354966	1	T,G	0	0	0,0,23,1	1	1	1	2	NA	NA	NA	NA	0	0,0,25,2	1	1	1	0.511951078449	0	2	NA	NA	NA	NA	0	NA	NA
chr10_ref_v2	354982	1	AGTGTTGACATAT,A	1	0	0,0,35,2	1	1	1	2	NA	NA	NA	NA	0	0,0,31,1	1	1	0	0.333893322083	0	2	NA	NA	NA	NA	0	NA	NA
chr10_ref_v2	357991	0	GTTTT,G,GTT	1	1	15,7,0,0,1,7	1	1	0	2	GTTTT,GTTTT	GTTTT,GTT	0.5	0.0870113769896	0	9,0,7,10,2,4	1	1	0	9.15954717511	1	2	GTTTT,G	G,GTT	0.5	0.571450245582	0	NA	NA
chr10_ref_v2	358375	0	A,G	1	0	82,80,1,0	1	1	0	2	A,A	NA	NA	0.00615386557438	0	28,42,3,4	1	1	0	4.09967941279	0	2	A,A	A,G	0.25	0.356674943939	0	NA	NA
chr10_ref_v2	359603	0	GAAA,G,GA	1	1	0,1,3,7,35,32	1	1	0	2	GA,GA	NA	NA	0.33948059393	0	0,1,3,5,16,21	1	1	0	0.710591103575	0	2	GA,GA	NA	NA	1.06171060799	0	NA	NA
chr10_ref_v2	361800	0	G,A	0	0	29,45,0,0	1	1	0	2	G,G	NA	NA	0.0	0	33,42,3,5	1	1	0	2.669135306	0	2	G,G	G,A	0.25	0.292136422801	0	NA	NA
chr10_ref_v2	375945	0	TA,T	1	1	50,44,5,3	1	1	0	2	TA,TA	NA	NA	0.211778967548	0	5,6,35,34	1	1	0	310.044830339	1	2	T,T	TA,T	0.25	0.0203535073688	0	g.375946delA,g.375946delA	0,1
chr10_ref_v2	386919	0	C,A	1	0	84,74,0,0	1	1	0	2	C,C	NA	NA	0.0	0	46,46,7,3	1	1	0	6.14595138373	0	2	C,C	C,A	0.25	0.273293335	0	NA	NA
chr10_ref_v2	387547	0	T,G	1	0	31,43,30,43	1	1	0	2	T,G	NA	NA	0.0136056520558	0	18,24,17,15	1	1	0	0.752371909082	0	2	T,G	T,T	0.125	0.0206192872027	0	NA	NA
chr10_ref_v2	387913	0	CAAA,C,CAA	1	1	23,25,0,1,5,1	1	1	0	2	CAAA,CAAA	NA	NA	1.02552783919	0	1,1,7,20,7,6	1	1	0	26.8185715	1	2	C,CAA	C,C	0.25	0.151326041297	0	g.387914_387916delAAA,g.387914delA	0,0
chr10_ref_v2	389734	0	AT,A	1	1	59,62,0,0	1	1	0	2	AT,AT	NA	NA	0.000827305348188	0	26,18,13,21	1	1	0	30.9791175443	1	2	AT,A	AT,AT	0.125	0.0127434482735	0	g.389735delT	0
chr10_ref_v2	390649	0	G,GA	1	1	58,77,0,1	1	1	0	2	G,G	NA	NA	0.383463626012	0	36,61,6,5	1	1	0	5.12969963457	0	2	G,G	G,GA	0.125	0.105448410415	0	NA	NA
chr10_ref_v2	393476	0	GA,G	1	1	11,26,9,14	1	1	0	2	GA,GA	GA,G	0.25	0.0298610656009	0	4,8,2,12	1	1	0	2.11308953184	0	2	GA,GA	NA	NA	0.00525514122579	0	NA	NA
chr10_ref_v2	396605	0	CT,C	1	1	52,26,4,2	1	1	0	2	CT,CT	NA	NA	0.110682850677	0	30,34,9,8	1	1	0	4.08090590579	0	2	CT,CT	NA	NA	0.0765722614263	0	NA	NA
chr10_ref_v2	404927	0	CA,C	1	1	74,49,4,4	1	1	0	2	CA,CA	CA,C	0.125	0.394621759402	0	44,32,7,4	1	1	0	1.871480603	0	2	CA,CA	NA	NA	0.232606149118	0	NA	NA
chr10_ref_v2	406315	0	A,C	0	0	79,73,0,0	1	1	0	2	A,A	NA	NA	0.0	0	48,48,6,3	1	1	0	4.84562613619	0	2	A,A	A,C	0.125	0.340926586971	0	NA	NA
chr10_ref_v2	407242	1	C,T	1	0	61,79,0,0	1	1	0	2	NA	NA	NA	NA	0	47,39,5,3	1	1	0	4.2444581929	0	2	NA	NA	NA	NA	0	NA	NA
chr10_ref_v2	419358	0	GA,G	1	1	39,40,9,4	1	1	0	2	GA,GA	GA,G	0.125	0.216608673207	0	20,19,24,27	1	1	0	17.4306521354	1	2	GA,G	GA,GA	0.125	0.0570932409992	0	g.419359delA	0
chr10_ref_v2	421995	0	C,T	0	0	67,109,0,0	1	1	0	2	C,C	NA	NA	0.0	0	51,63,10,3	1	1	0	9.14219340999	1	2	C,C	C,T	0.25	0.225338941878	0	NA	NA
chr10_ref_v2	423825	0	GAT,G	1	1	25,24,15,5	1	1	0	2	GAT,GAT	GAT,G	0.25	0.132933922586	0	20,5,5,2	1	1	0	2.76841677838	0	2	GAT,GAT	NA	NA	0.0618442254759	0	NA	NA
chr10_ref_v2	436277	0	G,GT	1	1	21,58,1,4	1	1	0	2	G,G	NA	NA	0.453229820044	0	26,42,4,7	1	1	0	2.21612460301	0	2	G,G	G,GT	0.25	0.0116800954852	0	NA	NA
chr10_ref_v2	436678	0	C,T	0	0	44,58,0,0	1	1	0	2	C,C	NA	NA	0.0	0	11,32,19,20	1	1	0	32.1076921826	1	2	C,T	NA	NA	0.0976384695639	0	g.436678C>T	0
[truncated: 1,552 more rows]
