# Supplementary material for: Muver, a computational framework for accurately calling accumulated mutations
Source: BMC Genomics. 2018 May 9;19:345. doi: 10.1186/s12864-018-4753-3 (PMC5944071; doi:10.1186/s12864-018-4753-3)
Supplement: Supplementary file 2 — Results Files. Zip file containing VCF and TXT formatted muver results for all yeast data sets analyzed. (ZIP 10697 kb) [file 12864_2018_4753_MOESM2_ESM.zip › t0TAK148_msh2delta.mutations.vcf]

##INFO=<ID=IntersectsRepeat,Number=0,Type=Flag,Description="Intersects with repeat">
##INFO=<ID=RepeatCorrectionApplied,Number=0,Type=Flag,Description="Repeat correction applied">
##FILTER=<ID=ExcRegion,Description="Intersects with excluded region">
##FORMAT=<ID=SAC,Number=.,Type=Integer,Description="Strand allele counts">
##FORMAT=<ID=ACF,Number=0,Type=Flag,Description="Allele count flag">
##FORMAT=<ID=DF,Number=0,Type=Flag,Description="Depth flag">
##FORMAT=<ID=PD,Number=1,Type=Integer,Description="Ploidy, specified by user">
##FORMAT=<ID=GT,Number=1,Type=String,Description="Genotype">
##FORMAT=<ID=SGT,Number=1,Type=String,Description="Subclonal genotype">
##FORMAT=<ID=SF,Number=1,Type=Float,Description="Subclonal frequency">
##FORMAT=<ID=SV,Number=0,Type=Flag,Description="Subclonal valid flag">
##FORMAT=<ID=RD,Number=0,Type=Flag,Description="Read difference flag">
##FORMAT=<ID=MT,Number=.,Type=String,Description="Called mutations">
##FORMAT=<ID=PAC,Number=.,Type=String,Description="Called PAC flags">
#CHROM	POS	ID	REF	ALT	QUAL	FILTER	INFO	FORMAT	TAK148	TAK262
chr1_ref_v2	2417	.	G	A	.	PASS	IntersectsRepeat=0;RepeatCorrectionApplied=0	SAC:ACF:DF:PD:GT:SGT:SF:SV:SIG:MT:PAC	37,58,0,0:1:1:2:0/0:./.:.:0	50,43,8,20:1:1:2:0/0:0/1:0.5:1:1:.:
chr1_ref_v2	5068	.	AT	A	.	PASS	IntersectsRepeat=1;RepeatCorrectionApplied=1	SAC:ACF:DF:PD:GT:SGT:SF:SV:SIG:MT:PAC	48,49,2,4:1:1:2:0/0:./.:.:0	98,62,18,14:1:1:2:0/0:./.:.:0:0:.:.
chr1_ref_v2	6736	.	C	A	.	PASS	IntersectsRepeat=1;RepeatCorrectionApplied=0	SAC:ACF:DF:PD:GT:SGT:SF:SV:SIG:MT:PAC	65,7,0,13:1:1:2:0/0:0/1:0.25:0	89,21,0,28:1:1:2:0/0:0/1:0.5:0:0:.:.
chr1_ref_v2	6947	.	AT	A	.	PASS	IntersectsRepeat=1;RepeatCorrectionApplied=1	SAC:ACF:DF:PD:GT:SGT:SF:SV:SIG:MT:PAC	27,38,38,38:1:1:2:0/1:./.:.:0	10,16,71,80:1:1:2:1/1:0/1:0.25:1:1:g.6948delT:1
chr1_ref_v2	13322	.	A	AAGTGAAAGTACCGGTCCATGGTTC	.	PASS	IntersectsRepeat=0;RepeatCorrectionApplied=0	SAC:ACF:DF:PD:GT:SGT:SF:SV:SIG:MT:PAC	98,72,14,0:1:1:2:0/0:0/1:0.125:0	57,68,17,0:1:1:2:0/0:0/1:0.25:0:0:.:.
chr1_ref_v2	13385	.	G	GAC	.	PASS	IntersectsRepeat=0;RepeatCorrectionApplied=0	SAC:ACF:DF:PD:GT:SGT:SF:SV:SIG:MT:PAC	79,48,54,1:1:1:2:0/0:0/1:0.5:0	65,45,69,1:1:1:2:0/1:0/0:0.25:0:0:.:.
chr1_ref_v2	13413	.	G	A	.	PASS	IntersectsRepeat=0;RepeatCorrectionApplied=0	SAC:ACF:DF:PD:GT:SGT:SF:SV:SIG:MT:PAC	80,49,61,1:1:1:2:0/1:0/0:0.25:0	82,54,67,4:1:1:2:0/1:0/0:0.25:0:0:.:.
chr1_ref_v2	13420	.	A	G	.	PASS	IntersectsRepeat=1;RepeatCorrectionApplied=0	SAC:ACF:DF:PD:GT:SGT:SF:SV:SIG:MT:PAC	81,57,58,2:1:1:2:0/0:0/1:0.5:0	82,58,62,10:1:1:2:0/1:0/0:0.25:0:0:.:.
chr1_ref_v2	13442	.	A	C	.	PASS	IntersectsRepeat=0;RepeatCorrectionApplied=0	SAC:ACF:DF:PD:GT:SGT:SF:SV:SIG:MT:PAC	76,77,58,8:1:1:2:0/0:0/1:0.5:0	76,66,57,28:1:1:2:0/1:0/0:0.25:0:0:.:.
chr1_ref_v2	13616	.	G	T	.	PASS	IntersectsRepeat=0;RepeatCorrectionApplied=0	SAC:ACF:DF:PD:GT:SGT:SF:SV:SIG:MT:PAC	25,68,8,61:1:1:2:0/1:0/0:0.125:0	83,72,21,76:1:1:2:0/1:0/0:0.25:0:0:.:.
chr1_ref_v2	13654	.	G	A	.	PASS	IntersectsRepeat=0;RepeatCorrectionApplied=0	SAC:ACF:DF:PD:GT:SGT:SF:SV:SIG:MT:PAC	20,63,5,49:1:1:2:0/1:0/0:0.25:0	75,79,3,60:1:1:2:0/1:0/0:0.5:1:0:.:.
chr1_ref_v2	13798	.	A	T	.	PASS	IntersectsRepeat=0;RepeatCorrectionApplied=0	SAC:ACF:DF:PD:GT:SGT:SF:SV:SIG:MT:PAC	19,21,0,14:1:1:2:0/0:0/1:0.5:0	22,58,0,9:1:1:2:0/0:0/1:0.25:0:0:.:.
chr1_ref_v2	13807	.	T	G	.	PASS	IntersectsRepeat=0;RepeatCorrectionApplied=0	SAC:ACF:DF:PD:GT:SGT:SF:SV:SIG:MT:PAC	23,20,0,11:1:1:2:0/0:0/1:0.5:0	23,51,0,7:1:1:2:0/0:0/1:0.25:0:0:.:.
chr1_ref_v2	13830	.	T	C	.	PASS	IntersectsRepeat=0;RepeatCorrectionApplied=0	SAC:ACF:DF:PD:GT:SGT:SF:SV:SIG:MT:PAC	23,19,0,7:1:1:2:0/0:0/1:0.25:0	27,35,0,6:1:1:2:0/0:0/1:0.25:0:0:.:.
chr1_ref_v2	13848	.	A	G	.	PASS	IntersectsRepeat=0;RepeatCorrectionApplied=0	SAC:ACF:DF:PD:GT:SGT:SF:SV:SIG:MT:PAC	23,17,0,7:1:1:2:0/0:0/1:0.25:0	23,29,0,5:1:1:2:0/0:0/1:0.25:0:0:.:.
chr1_ref_v2	18413	.	G	C	.	PASS	IntersectsRepeat=1;RepeatCorrectionApplied=0	SAC:ACF:DF:PD:GT:SGT:SF:SV:SIG:MT:PAC	0,0,20,0:0:1:2:1/1:./.:.:0	3,2,39,1:1:1:2:1/1:0/1:0.25:0:0:.:.
chr1_ref_v2	18425	.	C	T	.	PASS	IntersectsRepeat=0;RepeatCorrectionApplied=0	SAC:ACF:DF:PD:GT:SGT:SF:SV:SIG:MT:PAC	0,0,15,0:0:1:2:./.:./.:.:0	2,2,40,6:1:1:2:1/1:0/1:0.125:0:0:.:.
chr1_ref_v2	21543	.	A	T	.	PASS	IntersectsRepeat=0;RepeatCorrectionApplied=0	SAC:ACF:DF:PD:GT:SGT:SF:SV:SIG:MT:PAC	0,0,0,8:0:1:2:./.:./.:.:0	0,0,0,15:0:1:2:./.:./.:.:0:0:.:.
chr1_ref_v2	23713	.	C	CAA	.	PASS	IntersectsRepeat=1;RepeatCorrectionApplied=1	SAC:ACF:DF:PD:GT:SGT:SF:SV:SIG:MT:PAC	0,0,0,1:0:1:2:./.:./.:.:0	1,1,1,1:1:1:2:./.:./.:.:0:0:.:.
chr1_ref_v2	30834	.	CAT	C	.	PASS	IntersectsRepeat=1;RepeatCorrectionApplied=1	SAC:ACF:DF:PD:GT:SGT:SF:SV:SIG:MT:PAC	32,27,11,17:1:1:2:0/0:0/1:0.5:0	17,14,19,17:1:1:2:0/1:0/0:0.125:0:0:.:.
chr1_ref_v2	31195	.	CCA	C	.	PASS	IntersectsRepeat=1;RepeatCorrectionApplied=1	SAC:ACF:DF:PD:GT:SGT:SF:SV:SIG:MT:PAC	43,49,7,13:1:1:2:0/0:0/1:0.125:0	44,59,2,9:1:1:2:0/0:./.:.:0:0:.:.
chr1_ref_v2	34204	.	G	A	.	PASS	IntersectsRepeat=1;RepeatCorrectionApplied=0	SAC:ACF:DF:PD:GT:SGT:SF:SV:SIG:MT:PAC	78,85,0,0:1:1:2:0/0:./.:.:0	43,45,38,32:1:1:2:0/1:0/0:0.125:0:1:g.34204G>A:0
chr1_ref_v2	34825	.	GAAA	G,GA,GAA	.	PASS	IntersectsRepeat=1;RepeatCorrectionApplied=1	SAC:ACF:DF:PD:GT:SGT:SF:SV:SIG:MT:PAC	9,17,0,1,2,3,16,7:1:1:2:0/3:0/0:0.25:0	1,1,7,23,37,46,3,10:1:1:2:2/2:2/3:0.25:0:1:g.34826_34827delAA,g.34825_34828A>:-1,-1
chr1_ref_v2	36133	.	AT	A	.	PASS	IntersectsRepeat=1;RepeatCorrectionApplied=1	SAC:ACF:DF:PD:GT:SGT:SF:SV:SIG:MT:PAC	82,56,4,0:1:1:2:0/0:./.:.:0	104,53,12,7:1:1:2:0/0:./.:.:0:0:.:.
chr1_ref_v2	36148	.	CT	C	.	PASS	IntersectsRepeat=1;RepeatCorrectionApplied=1	SAC:ACF:DF:PD:GT:SGT:SF:SV:SIG:MT:PAC	87,51,1,0:1:1:2:0/0:./.:.:0	78,39,46,25:1:1:2:0/1:0/0:0.25:0:1:g.36149delT:0
chr1_ref_v2	41797	.	GA	G	.	PASS	IntersectsRepeat=1;RepeatCorrectionApplied=1	SAC:ACF:DF:PD:GT:SGT:SF:SV:SIG:MT:PAC	73,78,9,4:1:1:2:0/0:./.:.:0	50,78,17,63:1:1:2:0/0:0/1:0.25:0:1:.:
chr1_ref_v2	42550	.	GA	G	.	PASS	IntersectsRepeat=1;RepeatCorrectionApplied=1	SAC:ACF:DF:PD:GT:SGT:SF:SV:SIG:MT:PAC	54,54,5,4:1:1:2:0/0:./.:.:0	14,11,56,63:1:1:2:1/1:0/1:0.25:0:1:g.42551delA,g.42551delA:0,1
chr1_ref_v2	45071	.	AG	A	.	PASS	IntersectsRepeat=1;RepeatCorrectionApplied=1	SAC:ACF:DF:PD:GT:SGT:SF:SV:SIG:MT:PAC	24,30,3,2:1:1:2:0/0:0/1:0.125:0	29,24,43,23:1:1:2:0/1:./.:.:0:1:g.45072delG:0
chr1_ref_v2	45346	.	CT	C	.	PASS	IntersectsRepeat=1;RepeatCorrectionApplied=1	SAC:ACF:DF:PD:GT:SGT:SF:SV:SIG:MT:PAC	22,24,6,11:1:1:2:0/0:./.:.:0	31,35,36,28:1:1:2:0/0:./.:.:0:0:.:.
chr1_ref_v2	47759	.	G	A	.	PASS	IntersectsRepeat=0;RepeatCorrectionApplied=0	SAC:ACF:DF:PD:GT:SGT:SF:SV:SIG:MT:PAC	42,80,0,0:1:1:2:0/0:./.:.:0	80,62,8,6:1:1:2:0/0:0/1:0.25:0:0:.:.
chr1_ref_v2	65326	.	AT	A	.	PASS	IntersectsRepeat=1;RepeatCorrectionApplied=1	SAC:ACF:DF:PD:GT:SGT:SF:SV:SIG:MT:PAC	44,46,1,5:1:1:2:0/0:./.:.:0	23,44,21,39:1:1:2:0/0:0/1:0.25:0:1:.:
chr1_ref_v2	65473	.	AT	A	.	PASS	IntersectsRepeat=1;RepeatCorrectionApplied=1	SAC:ACF:DF:PD:GT:SGT:SF:SV:SIG:MT:PAC	60,58,0,0:1:1:2:0/0:./.:.:0	57,26,32,23:1:1:2:0/1:0/0:0.25:0:1:g.65474delT:0
chr1_ref_v2	67840	.	CT	C	.	PASS	IntersectsRepeat=1;RepeatCorrectionApplied=1	SAC:ACF:DF:PD:GT:SGT:SF:SV:SIG:MT:PAC	53,54,3,3:1:1:2:0/0:./.:.:0	41,31,41,21:1:1:2:0/1:0/0:0.25:0:1:g.67841delT:0
chr1_ref_v2	69540	.	CTT	C,CT	.	PASS	IntersectsRepeat=1;RepeatCorrectionApplied=1	SAC:ACF:DF:PD:GT:SGT:SF:SV:SIG:MT:PAC	12,11,1,2,8,12:1:1:2:0/2:0/0:0.25:0	11,4,42,24,19,16:1:1:2:1/2:0/1:0.5:0:1:g.69541_69542delTT:0
chr1_ref_v2	70570	.	AT	A	.	PASS	IntersectsRepeat=1;RepeatCorrectionApplied=1	SAC:ACF:DF:PD:GT:SGT:SF:SV:SIG:MT:PAC	23,13,29,22:1:1:2:0/1:1/1:0.125:0	63,39,1,0:1:1:2:0/0:./.:.:0:1:g.70570_70572>T:1
chr1_ref_v2	70828	.	GA	G	.	PASS	IntersectsRepeat=1;RepeatCorrectionApplied=1	SAC:ACF:DF:PD:GT:SGT:SF:SV:SIG:MT:PAC	30,44,2,3:1:1:2:0/0:./.:.:0	36,19,31,16:1:1:2:0/0:0/1:0.5:0:1:.:
chr1_ref_v2	70861	.	T	C	.	PASS	IntersectsRepeat=0;RepeatCorrectionApplied=0	SAC:ACF:DF:PD:GT:SGT:SF:SV:SIG:MT:PAC	49,53,0,0:1:1:2:0/0:./.:.:0	70,42,11,2:1:1:2:0/0:0/1:0.25:0:0:.:.
chr1_ref_v2	71242	.	TA	T	.	PASS	IntersectsRepeat=1;RepeatCorrectionApplied=1	SAC:ACF:DF:PD:GT:SGT:SF:SV:SIG:MT:PAC	25,48,6,5:1:1:2:0/0:./.:.:0	29,19,35,23:1:1:2:0/0:0/1:0.5:0:1:.:
chr1_ref_v2	74711	.	AT	A	.	PASS	IntersectsRepeat=1;RepeatCorrectionApplied=1	SAC:ACF:DF:PD:GT:SGT:SF:SV:SIG:MT:PAC	55,36,10,10:1:1:2:0/0:./.:.:0	47,47,10,10:1:1:2:0/0:./.:.:0:0:.:.
chr1_ref_v2	92314	.	CT	C	.	PASS	IntersectsRepeat=1;RepeatCorrectionApplied=1	SAC:ACF:DF:PD:GT:SGT:SF:SV:SIG:MT:PAC	63,53,19,9:1:1:2:0/0:0/1:0.125:0	39,27,34,34:1:1:2:0/1:0/0:0.25:0:1:g.92315delT:0
chr1_ref_v2	96479	.	C	T	.	PASS	IntersectsRepeat=0;RepeatCorrectionApplied=0	SAC:ACF:DF:PD:GT:SGT:SF:SV:SIG:MT:PAC	82,53,0,0:1:1:2:0/0:./.:.:0	54,34,27,31:1:1:2:0/1:0/0:0.25:0:1:g.96479C>T:0
chr1_ref_v2	98174	.	C	A	.	PASS	IntersectsRepeat=0;RepeatCorrectionApplied=0	SAC:ACF:DF:PD:GT:SGT:SF:SV:SIG:MT:PAC	94,87,0,0:1:1:2:0/0:./.:.:0	58,72,11,10:1:1:2:0/0:0/1:0.25:1:1:.:
chr1_ref_v2	99719	.	AT	A	.	PASS	IntersectsRepeat=1;RepeatCorrectionApplied=1	SAC:ACF:DF:PD:GT:SGT:SF:SV:SIG:MT:PAC	20,14,3,23:1:1:2:0/0:0/1:0.5:0	44,28,18,33:1:1:2:0/0:./.:.:0:0:.:.
chr1_ref_v2	100993	.	CAAAA	C	.	PASS	IntersectsRepeat=1;RepeatCorrectionApplied=1	SAC:ACF:DF:PD:GT:SGT:SF:SV:SIG:MT:PAC	31,50,0,2:1:1:2:0/0:./.:.:0	18,22,19,27:1:1:2:0/1:1/1:0.125:0:1:g.100994_100997delAAAA:0
chr1_ref_v2	101162	.	TAA	T,TA	.	PASS	IntersectsRepeat=1;RepeatCorrectionApplied=1	SAC:ACF:DF:PD:GT:SGT:SF:SV:SIG:MT:PAC	39,63,1,0,8,9:1:1:2:0/0:./.:.:0	34,44,34,43,11,12:1:1:2:0/1:0/0:0.125:0:1:g.101163_101164delAA:0
chr1_ref_v2	108459	.	GT	G	.	PASS	IntersectsRepeat=1;RepeatCorrectionApplied=1	SAC:ACF:DF:PD:GT:SGT:SF:SV:SIG:MT:PAC	44,37,2,0:1:1:2:0/0:./.:.:0	78,56,11,10:1:1:2:0/0:./.:.:0:0:.:.
chr1_ref_v2	117106	.	CA	C	.	PASS	IntersectsRepeat=1;RepeatCorrectionApplied=1	SAC:ACF:DF:PD:GT:SGT:SF:SV:SIG:MT:PAC	61,72,0,2:1:1:2:0/0:./.:.:0	54,81,5,10:1:1:2:0/0:0/1:0.125:0:0:.:.
chr1_ref_v2	121887	.	C	T	.	PASS	IntersectsRepeat=0;RepeatCorrectionApplied=0	SAC:ACF:DF:PD:GT:SGT:SF:SV:SIG:MT:PAC	69,90,0,0:1:1:2:0/0:./.:.:0	85,83,6,11:1:1:2:0/0:0/1:0.25:1:0:.:.
chr1_ref_v2	126592	.	CT	C,CTT	.	PASS	IntersectsRepeat=1;RepeatCorrectionApplied=1	SAC:ACF:DF:PD:GT:SGT:SF:SV:SIG:MT:PAC	12,12,1,5,15,25:1:1:2:0/2:2/2:0.5:0	29,29,24,18,6,11:1:1:2:0/2:0/0:0.5:0:1:.:
chr1_ref_v2	127815	.	ATT	A	.	PASS	IntersectsRepeat=1;RepeatCorrectionApplied=1	SAC:ACF:DF:PD:GT:SGT:SF:SV:SIG:MT:PAC	45,44,0,0:1:1:2:0/0:./.:.:0	34,35,24,26:1:1:2:0/1:0/0:0.125:0:1:g.127816_127817delTT:0
chr1_ref_v2	127905	.	GA	G	.	PASS	IntersectsRepeat=1;RepeatCorrectionApplied=1	SAC:ACF:DF:PD:GT:SGT:SF:SV:SIG:MT:PAC	51,57,8,4:1:1:2:0/0:0/1:0.125:0	30,32,52,42:1:1:2:0/1:1/1:0.125:0:1:g.127906delA:0
chr1_ref_v2	135192	.	A	G	.	PASS	IntersectsRepeat=0;RepeatCorrectionApplied=0	SAC:ACF:DF:PD:GT:SGT:SF:SV:SIG:MT:PAC	89,89,0,0:1:1:2:0/0:./.:.:0	66,78,7,8:1:1:2:0/0:0/1:0.25:0:0:.:.
chr1_ref_v2	139058	.	A	AT	.	PASS	IntersectsRepeat=1;RepeatCorrectionApplied=1	SAC:ACF:DF:PD:GT:SGT:SF:SV:SIG:MT:PAC	47,56,0,0:1:1:2:0/0:./.:.:0	30,51,22,36:1:1:2:0/1:./.:.:0:1:g.139058_139059insT:0
chr1_ref_v2	141797	.	CT	C	.	PASS	IntersectsRepeat=1;RepeatCorrectionApplied=1	SAC:ACF:DF:PD:GT:SGT:SF:SV:SIG:MT:PAC	93,65,3,1:1:1:2:0/0:./.:.:0	49,39,43,22:1:1:2:0/1:0/0:0.25:0:1:g.141798delT:0
chr1_ref_v2	142010	.	CT	C	.	PASS	IntersectsRepeat=1;RepeatCorrectionApplied=1	SAC:ACF:DF:PD:GT:SGT:SF:SV:SIG:MT:PAC	69,60,4,5:1:1:2:0/0:./.:.:0	44,55,32,40:1:1:2:0/0:0/1:0.5:0:1:.:
chr1_ref_v2	143287	.	GA	G	.	PASS	IntersectsRepeat=1;RepeatCorrectionApplied=1	SAC:ACF:DF:PD:GT:SGT:SF:SV:SIG:MT:PAC	35,49,7,5:1:1:2:0/0:./.:.:0	45,86,17,17:1:1:2:0/0:./.:.:0:0:.:.
chr1_ref_v2	151817	.	CT	C	.	PASS	IntersectsRepeat=1;RepeatCorrectionApplied=1	SAC:ACF:DF:PD:GT:SGT:SF:SV:SIG:MT:PAC	37,14,12,6:1:1:2:0/0:./.:.:0	41,19,15,19:1:1:2:0/0:./.:.:0:0:.:.
chr1_ref_v2	154529	.	GT	G	.	PASS	IntersectsRepeat=1;RepeatCorrectionApplied=1	SAC:ACF:DF:PD:GT:SGT:SF:SV:SIG:MT:PAC	66,40,2,3:1:1:2:0/0:./.:.:0	77,75,11,8:1:1:2:0/0:./.:.:0:0:.:.
chr1_ref_v2	154559	.	GT	G	.	PASS	IntersectsRepeat=1;RepeatCorrectionApplied=1	SAC:ACF:DF:PD:GT:SGT:SF:SV:SIG:MT:PAC	44,66,1,0:1:1:2:0/0:./.:.:0	57,94,11,10:1:1:2:0/0:./.:.:0:0:.:.
chr1_ref_v2	156405	.	GTT	G	.	PASS	IntersectsRepeat=1;RepeatCorrectionApplied=1	SAC:ACF:DF:PD:GT:SGT:SF:SV:SIG:MT:PAC	64,68,0,0:1:1:2:0/0:./.:.:0	35,48,11,31:1:1:2:0/1:0/0:0.25:0:1:g.156406_156407delTT:0
chr1_ref_v2	158802	.	G	T	.	PASS	IntersectsRepeat=0;RepeatCorrectionApplied=0	SAC:ACF:DF:PD:GT:SGT:SF:SV:SIG:MT:PAC	79,70,1,0:1:1:2:0/0:./.:.:0	50,46,36,51:1:1:2:0/1:./.:.:0:1:g.158802G>T:0
chr1_ref_v2	168939	.	CAT	C	.	PASS	IntersectsRepeat=1;RepeatCorrectionApplied=1	SAC:ACF:DF:PD:GT:SGT:SF:SV:SIG:MT:PAC	66,55,1,2:1:1:2:0/0:./.:.:0	80,45,9,6:1:1:2:0/0:0/1:0.125:0:0:.:.
chr1_ref_v2	171578	.	TA	T	.	PASS	IntersectsRepeat=1;RepeatCorrectionApplied=1	SAC:ACF:DF:PD:GT:SGT:SF:SV:SIG:MT:PAC	58,72,3,2:1:1:2:0/0:./.:.:0	54,42,49,36:1:1:2:0/1:0/0:0.125:0:1:g.171579delA:0
chr1_ref_v2	176292	.	CT	C	.	PASS	IntersectsRepeat=1;RepeatCorrectionApplied=1	SAC:ACF:DF:PD:GT:SGT:SF:SV:SIG:MT:PAC	59,25,4,0:1:1:2:0/0:./.:.:0	32,26,58,35:1:1:2:0/1:1/1:0.125:0:1:g.176293delT:0
chr1_ref_v2	178171	.	GT	G	.	PASS	IntersectsRepeat=1;RepeatCorrectionApplied=1	SAC:ACF:DF:PD:GT:SGT:SF:SV:SIG:MT:PAC	55,52,1,1:1:1:2:0/0:./.:.:0	29,42,16,26:1:1:2:0/0:0/1:0.5:1:1:.:
chr1_ref_v2	178937	.	C	CA	.	PASS	IntersectsRepeat=1;RepeatCorrectionApplied=1	SAC:ACF:DF:PD:GT:SGT:SF:SV:SIG:MT:PAC	28,46,1,6:1:1:2:0/0:0/1:0.125:0	27,70,6,9:1:1:2:0/0:0/1:0.25:0:0:.:.
chr1_ref_v2	191067	.	A	ATCG	.	PASS	IntersectsRepeat=1;RepeatCorrectionApplied=1	SAC:ACF:DF:PD:GT:SGT:SF:SV:SIG:MT:PAC	0,0,24,12:1:1:2:1/1:./.:.:0	1,1,32,21:1:1:2:1/1:./.:.:0:0:.:.
chr1_ref_v2	192262	.	CA	C	.	PASS	IntersectsRepeat=1;RepeatCorrectionApplied=1	SAC:ACF:DF:PD:GT:SGT:SF:SV:SIG:MT:PAC	40,36,10,3:1:1:2:0/0:./.:.:0	57,42,25,5:1:1:2:0/0:./.:.:0:0:.:.
chr1_ref_v2	193731	.	T	TATG	.	PASS	IntersectsRepeat=1;RepeatCorrectionApplied=1	SAC:ACF:DF:PD:GT:SGT:SF:SV:SIG:MT:PAC	1,0,78,42:1:1:2:1/1:./.:.:0	1,1,85,59:1:1:2:1/1:./.:.:0:0:.:.
chr1_ref_v2	196170	.	C	CA	.	PASS	IntersectsRepeat=1;RepeatCorrectionApplied=1	SAC:ACF:DF:PD:GT:SGT:SF:SV:SIG:MT:PAC	71,57,3,1:1:1:2:0/0:./.:.:0	76,75,6,11:1:1:2:0/0:0/1:0.125:0:0:.:.
chr1_ref_v2	198259	.	C	A	.	PASS	IntersectsRepeat=1;RepeatCorrectionApplied=0	SAC:ACF:DF:PD:GT:SGT:SF:SV:SIG:MT:PAC	2,0,30,38:1:1:2:1/1:0/1:0.125:0	4,6,52,75:1:1:2:1/1:0/1:0.125:0:0:.:.
chr1_ref_v2	198268	.	C	T	.	PASS	IntersectsRepeat=1;RepeatCorrectionApplied=0	SAC:ACF:DF:PD:GT:SGT:SF:SV:SIG:MT:PAC	4,1,25,32:1:1:2:1/1:0/1:0.125:0	10,7,51,74:1:1:2:1/1:0/1:0.25:1:0:.:.
chr1_ref_v2	198273	.	G	A	.	PASS	IntersectsRepeat=0;RepeatCorrectionApplied=0	SAC:ACF:DF:PD:GT:SGT:SF:SV:SIG:MT:PAC	5,2,22,33:1:1:2:1/1:0/1:0.25:0	10,9,49,72:1:1:2:1/1:0/1:0.25:1:0:.:.
chr1_ref_v2	198293	.	G	A	.	PASS	IntersectsRepeat=0;RepeatCorrectionApplied=0	SAC:ACF:DF:PD:GT:SGT:SF:SV:SIG:MT:PAC	16,8,15,34:1:1:2:0/1:1/1:0.25:0	23,31,34,74:1:1:2:0/1:1/1:0.25:0:0:.:.
chr1_ref_v2	198300	.	A	G	.	PASS	IntersectsRepeat=1;RepeatCorrectionApplied=0	SAC:ACF:DF:PD:GT:SGT:SF:SV:SIG:MT:PAC	18,7,12,48:1:1:2:0/1:1/1:0.5:0	22,31,29,76:1:1:2:0/1:1/1:0.25:0:0:.:.
chr1_ref_v2	198329	.	T	TTGAATTAAAGTTTGAAATA,TTGAATTAAGGTTTGGAATA	.	PASS	IntersectsRepeat=0;RepeatCorrectionApplied=0	SAC:ACF:DF:PD:GT:SGT:SF:SV:SIG:MT:PAC	0,0,29,5,0,38:1:1:2:1/2:2/2:0.125:0	1,0,36,25,13,45:1:1:2:1/2:./.:.:0:0:.:.
chr1_ref_v2	198379	.	C	CG	.	PASS	IntersectsRepeat=1;RepeatCorrectionApplied=0	SAC:ACF:DF:PD:GT:SGT:SF:SV:SIG:MT:PAC	0,0,64,30:1:1:2:1/1:./.:.:0	0,0,62,53:1:1:2:1/1:./.:.:0:0:.:.
chr1_ref_v2	198380	.	A	AG	.	PASS	IntersectsRepeat=1;RepeatCorrectionApplied=0	SAC:ACF:DF:PD:GT:SGT:SF:SV:SIG:MT:PAC	0,0,65,33:1:1:2:1/1:./.:.:0	1,0,62,53:1:1:2:1/1:./.:.:0:0:.:.
chr1_ref_v2	198585	.	A	AAAAATGCGTAAAAAGAAAGAAGACGTC	.	PASS	IntersectsRepeat=0;RepeatCorrectionApplied=0	SAC:ACF:DF:PD:GT:SGT:SF:SV:SIG:MT:PAC	0,0,44,65:1:1:2:1/1:./.:.:0	0,0,45,47:1:1:2:1/1:./.:.:0:0:.:.
chr1_ref_v2	198636	.	C	T	.	PASS	IntersectsRepeat=0;RepeatCorrectionApplied=0	SAC:ACF:DF:PD:GT:SGT:SF:SV:SIG:MT:PAC	0,1,13,66:1:1:2:1/1:./.:.:0	0,0,33,54:1:1:2:1/1:./.:.:0:0:.:.
chr1_ref_v2	198637	.	A	ATCCTTGAATAACGAACTTT	.	PASS	IntersectsRepeat=0;RepeatCorrectionApplied=0	SAC:ACF:DF:PD:GT:SGT:SF:SV:SIG:MT:PAC	0,0,13,66:1:1:2:1/1:./.:.:0	0,0,34,54:1:1:2:1/1:./.:.:0:0:.:.
chr1_ref_v2	198643	.	T	TCAA	.	PASS	IntersectsRepeat=1;RepeatCorrectionApplied=0	SAC:ACF:DF:PD:GT:SGT:SF:SV:SIG:MT:PAC	0,0,7,56:1:1:2:1/1:./.:.:0	0,1,30,48:1:1:2:1/1:./.:.:0:0:.:.
chr1_ref_v2	198644	.	T	TGTTTTA	.	PASS	IntersectsRepeat=1;RepeatCorrectionApplied=0	SAC:ACF:DF:PD:GT:SGT:SF:SV:SIG:MT:PAC	0,0,7,57:1:1:2:1/1:./.:.:0	0,0,30,46:1:1:2:1/1:./.:.:0:0:.:.
chr1_ref_v2	198649	.	A	C	.	PASS	IntersectsRepeat=0;RepeatCorrectionApplied=0	SAC:ACF:DF:PD:GT:SGT:SF:SV:SIG:MT:PAC	0,0,23,56:1:1:2:1/1:./.:.:0	0,0,30,43:1:1:2:1/1:./.:.:0:0:.:.
chr1_ref_v2	198651	.	C	G	.	PASS	IntersectsRepeat=0;RepeatCorrectionApplied=0	SAC:ACF:DF:PD:GT:SGT:SF:SV:SIG:MT:PAC	0,0,22,53:1:1:2:1/1:./.:.:0	0,0,28,42:1:1:2:1/1:./.:.:0:0:.:.
chr1_ref_v2	198963	.	G	GCTTCCTCTGACGACAAGTCCGCTCCCACTTATAGTGTCCTGAGTGATTATTTATTTTTATGTGAACACCAAAAGGAATAA	.	PASS	IntersectsRepeat=0;RepeatCorrectionApplied=0	SAC:ACF:DF:PD:GT:SGT:SF:SV:SIG:MT:PAC	0,0,14,2:1:1:2:./.:./.:.:0	0,0,6,15:1:1:2:1/1:./.:.:0:0:.:.
chr1_ref_v2	199072	.	T	TCACTTACCATATCAACCATTATGTTCAGTTAACTCACCTTTAAAGTACTGTGCACAACACCCTATTTCCATCTGATCGGTCGCTTTATCTGG	.	PASS	IntersectsRepeat=1;RepeatCorrectionApplied=0	SAC:ACF:DF:PD:GT:SGT:SF:SV:SIG:MT:PAC	1,0,6,41:1:1:2:1/1:./.:.:0	0,0,7,50:1:1:2:1/1:./.:.:0:0:.:.
chr1_ref_v2	200980	.	C	T	.	ExcRegion	IntersectsRepeat=0;RepeatCorrectionApplied=0	SAC:ACF:DF:PD:GT:SGT:SF:SV:SIG:MT:PAC	0,0,0,0:0:1:2:./.:./.:.:0	0,0,0,1:0:1:2:./.:./.:.:0:0:.:.
chr1_ref_v2	200982	.	A	G	.	ExcRegion	IntersectsRepeat=1;RepeatCorrectionApplied=0	SAC:ACF:DF:PD:GT:SGT:SF:SV:SIG:MT:PAC	0,0,0,0:0:1:2:./.:./.:.:0	0,0,0,1:0:1:2:./.:./.:.:0:0:.:.
chr1_ref_v2	202888	.	T	TTCATTTCTTCCTCTG	.	ExcRegion	IntersectsRepeat=1;RepeatCorrectionApplied=0	SAC:ACF:DF:PD:GT:SGT:SF:SV:SIG:MT:PAC	0,0,0,14:0:1:2:./.:./.:.:0	0,0,0,5:0:1:2:./.:./.:.:0:0:.:.
chr1_ref_v2	203160	.	G	A	.	ExcRegion	IntersectsRepeat=1;RepeatCorrectionApplied=0	SAC:ACF:DF:PD:GT:SGT:SF:SV:SIG:MT:PAC	0,0,2,0:0:1:2:./.:./.:.:0	0,0,0,1:0:1:2:./.:./.:.:0:0:.:.
chr1_ref_v2	203210	.	T	C	.	ExcRegion	IntersectsRepeat=0;RepeatCorrectionApplied=0	SAC:ACF:DF:PD:GT:SGT:SF:SV:SIG:MT:PAC	0,0,0,3:0:1:2:./.:./.:.:0	0,0,0,1:0:1:2:./.:./.:.:0:0:.:.
chr1_ref_v2	203426	.	A	C	.	ExcRegion	IntersectsRepeat=1;RepeatCorrectionApplied=0	SAC:ACF:DF:PD:GT:SGT:SF:SV:SIG:MT:PAC	0,0,1,2:1:1:2:./.:./.:.:0	0,0,1,1:1:1:2:./.:./.:.:0:0:.:.
chr1_ref_v2	203429	.	A	G	.	ExcRegion	IntersectsRepeat=1;RepeatCorrectionApplied=0	SAC:ACF:DF:PD:GT:SGT:SF:SV:SIG:MT:PAC	0,0,1,2:1:1:2:./.:./.:.:0	0,0,1,0:0:1:2:./.:./.:.:0:0:.:.
chr1_ref_v2	203600	.	G	A	.	ExcRegion	IntersectsRepeat=0;RepeatCorrectionApplied=0	SAC:ACF:DF:PD:GT:SGT:SF:SV:SIG:MT:PAC	0,0,3,1:1:1:2:./.:./.:.:0	0,0,7,0:0:1:2:./.:./.:.:0:0:.:.
chr1_ref_v2	203610	.	C	A	.	ExcRegion	IntersectsRepeat=0;RepeatCorrectionApplied=0	SAC:ACF:DF:PD:GT:SGT:SF:SV:SIG:MT:PAC	0,0,3,1:1:1:2:./.:./.:.:0	0,0,7,0:0:1:2:./.:./.:.:0:0:.:.
chr1_ref_v2	206066	.	G	A	.	PASS	IntersectsRepeat=1;RepeatCorrectionApplied=0	SAC:ACF:DF:PD:GT:SGT:SF:SV:SIG:MT:PAC	0,0,2,0:0:1:2:./.:./.:.:0	0,0,0,0:0:1:2:./.:./.:.:0:0:.:.
chr1_ref_v2	206080	.	C	CTTTT	.	PASS	IntersectsRepeat=1;RepeatCorrectionApplied=0	SAC:ACF:DF:PD:GT:SGT:SF:SV:SIG:MT:PAC	0,0,2,0:0:1:2:./.:./.:.:0	0,0,0,0:0:1:2:./.:./.:.:0:0:.:.
chr1_ref_v2	206483	.	A	T	.	PASS	IntersectsRepeat=1;RepeatCorrectionApplied=0	SAC:ACF:DF:PD:GT:SGT:SF:SV:SIG:MT:PAC	0,0,2,0:0:1:2:./.:./.:.:0	0,0,2,0:0:1:2:./.:./.:.:0:0:.:.
chr1_ref_v2	215056	.	C	T	.	PASS	IntersectsRepeat=0;RepeatCorrectionApplied=0	SAC:ACF:DF:PD:GT:SGT:SF:SV:SIG:MT:PAC	0,0,2,0:0:1:2:./.:./.:.:0	0,0,1,0:0:1:2:./.:./.:.:0:0:.:.
chr1_ref_v2	215060	.	G	A	.	PASS	IntersectsRepeat=0;RepeatCorrectionApplied=0	SAC:ACF:DF:PD:GT:SGT:SF:SV:SIG:MT:PAC	0,0,2,0:0:1:2:./.:./.:.:0	0,0,2,0:0:1:2:./.:./.:.:0:0:.:.
chr1_ref_v2	215063	.	C	T	.	PASS	IntersectsRepeat=0;RepeatCorrectionApplied=0	SAC:ACF:DF:PD:GT:SGT:SF:SV:SIG:MT:PAC	0,0,2,0:0:1:2:./.:./.:.:0	0,0,3,0:0:1:2:./.:./.:.:0:0:.:.
chr1_ref_v2	219115	.	CTTTTTTTTTTTTTTTTTT	C	.	PASS	IntersectsRepeat=1;RepeatCorrectionApplied=1	SAC:ACF:DF:PD:GT:SGT:SF:SV:SIG:MT:PAC	0,6,0,17:1:1:2:0/1:1/1:0.5:0	0,5,1,19:1:1:2:1/1:0/1:0.5:0:0:.:.
chr1_ref_v2	219138	.	T	C	.	PASS	IntersectsRepeat=1;RepeatCorrectionApplied=0	SAC:ACF:DF:PD:GT:SGT:SF:SV:SIG:MT:PAC	0,9,0,17:1:1:2:0/1:1/1:0.25:0	0,7,1,20:1:1:2:1/1:0/1:0.5:0:0:.:.
chr2_ref_v2	6059	.	A	C	.	ExcRegion	IntersectsRepeat=0;RepeatCorrectionApplied=0	SAC:ACF:DF:PD:GT:SGT:SF:SV:SIG:MT:PAC	40,16,0,17:1:1:2:./.:./.:.:0	53,39,0,16:1:1:2:./.:./.:.:0:0:.:.
chr2_ref_v2	7024	.	G	A	.	PASS	IntersectsRepeat=0;RepeatCorrectionApplied=0	SAC:ACF:DF:PD:GT:SGT:SF:SV:SIG:MT:PAC	33,40,0,4:1:1:2:0/0:0/1:0.125:0	74,63,6,23:1:1:2:0/0:0/1:0.25:1:0:.:.
chr2_ref_v2	9020	.	GA	G	.	ExcRegion	IntersectsRepeat=1;RepeatCorrectionApplied=1	SAC:ACF:DF:PD:GT:SGT:SF:SV:SIG:MT:PAC	8,14,3,4:1:1:2:./.:./.:.:0	24,31,6,14:1:1:2:./.:./.:.:0:0:.:.
chr2_ref_v2	10534	.	G	A	.	PASS	IntersectsRepeat=0;RepeatCorrectionApplied=0	SAC:ACF:DF:PD:GT:SGT:SF:SV:SIG:MT:PAC	59,82,0,0:1:1:2:0/0:./.:.:0	62,84,8,7:1:1:2:0/0:0/1:0.25:0:0:.:.
chr2_ref_v2	12563	.	C	T	.	PASS	IntersectsRepeat=0;RepeatCorrectionApplied=0	SAC:ACF:DF:PD:GT:SGT:SF:SV:SIG:MT:PAC	75,65,0,0:1:1:2:0/0:./.:.:0	55,47,4,7:1:1:2:0/0:0/1:0.25:0:0:.:.
chr2_ref_v2	14548	.	A	C	.	PASS	IntersectsRepeat=0;RepeatCorrectionApplied=0	SAC:ACF:DF:PD:GT:SGT:SF:SV:SIG:MT:PAC	59,15,0,9:1:1:2:0/0:0/1:0.25:0	56,40,0,25:1:1:2:0/0:0/1:0.5:0:0:.:.
chr2_ref_v2	19160	.	G	A	.	PASS	IntersectsRepeat=0;RepeatCorrectionApplied=0	SAC:ACF:DF:PD:GT:SGT:SF:SV:SIG:MT:PAC	79,96,0,0:1:1:2:0/0:./.:.:0	60,81,11,10:1:1:2:0/0:0/1:0.25:1:1:.:
chr2_ref_v2	24051	.	GT	G,GTT	.	PASS	IntersectsRepeat=1;RepeatCorrectionApplied=1	SAC:ACF:DF:PD:GT:SGT:SF:SV:SIG:MT:PAC	16,8,22,16,0,1:1:1:2:0/1:1/1:0.125:0	23,38,2,9,15,8:1:1:2:0/2:0/0:0.25:0:1:g.24051_24053>TT:0
chr2_ref_v2	28437	.	AT	A	.	PASS	IntersectsRepeat=1;RepeatCorrectionApplied=1	SAC:ACF:DF:PD:GT:SGT:SF:SV:SIG:MT:PAC	65,54,0,0:1:1:2:0/0:./.:.:0	44,45,34,27:1:1:2:0/1:0/0:0.25:0:1:g.28438delT:0
chr2_ref_v2	28693	.	CT	C,CTT	.	PASS	IntersectsRepeat=1;RepeatCorrectionApplied=1	SAC:ACF:DF:PD:GT:SGT:SF:SV:SIG:MT:PAC	5,8,4,0,12,10:1:1:2:0/2:1/2:0.125:0	23,16,20,17,4,2:1:1:2:0/0:0/1:0.25:0:1:g.28693_28695T>:1
chr2_ref_v2	30416	.	A	G	.	ExcRegion	IntersectsRepeat=1;RepeatCorrectionApplied=0	SAC:ACF:DF:PD:GT:SGT:SF:SV:SIG:MT:PAC	1,0,0,0:0:1:2:./.:./.:.:0	4,0,1,1:1:1:2:./.:./.:.:0:0:.:.
chr2_ref_v2	30424	.	T	C	.	ExcRegion	IntersectsRepeat=1;RepeatCorrectionApplied=0	SAC:ACF:DF:PD:GT:SGT:SF:SV:SIG:MT:PAC	1,0,0,0:0:1:2:./.:./.:.:0	4,0,1,1:1:1:2:./.:./.:.:0:0:.:.
chr2_ref_v2	35483	.	C	T	.	ExcRegion	IntersectsRepeat=1;RepeatCorrectionApplied=0	SAC:ACF:DF:PD:GT:SGT:SF:SV:SIG:MT:PAC	1,0,62,0:1:1:2:./.:./.:.:0	0,0,54,0:0:1:2:./.:./.:.:0:0:.:.
chr2_ref_v2	38966	.	GT	G	.	PASS	IntersectsRepeat=1;RepeatCorrectionApplied=1	SAC:ACF:DF:PD:GT:SGT:SF:SV:SIG:MT:PAC	37,26,1,2:1:1:2:0/0:./.:.:0	5,4,43,46:1:1:2:1/1:0/1:0.125:0:1:g.38967delT,g.38967delT:0,1
chr2_ref_v2	39268	.	CA	C	.	PASS	IntersectsRepeat=1;RepeatCorrectionApplied=1	SAC:ACF:DF:PD:GT:SGT:SF:SV:SIG:MT:PAC	52,64,0,0:1:1:2:0/0:./.:.:0	64,57,6,6:1:1:2:0/0:0/1:0.25:0:0:.:.
chr2_ref_v2	40094	.	G	T	.	PASS	IntersectsRepeat=0;RepeatCorrectionApplied=0	SAC:ACF:DF:PD:GT:SGT:SF:SV:SIG:MT:PAC	68,62,0,0:1:1:2:0/0:./.:.:0	84,99,9,9:1:1:2:0/0:0/1:0.25:1:0:.:.
chr2_ref_v2	40588	.	CAT	C	.	PASS	IntersectsRepeat=1;RepeatCorrectionApplied=1	SAC:ACF:DF:PD:GT:SGT:SF:SV:SIG:MT:PAC	17,16,5,4:1:1:2:0/0:0/1:0.125:0	30,17,5,6:1:1:2:0/0:./.:.:0:0:.:.
chr2_ref_v2	45217	.	CT	C	.	PASS	IntersectsRepeat=1;RepeatCorrectionApplied=1	SAC:ACF:DF:PD:GT:SGT:SF:SV:SIG:MT:PAC	34,48,4,0:1:1:2:0/0:./.:.:0	52,39,16,10:1:1:2:0/0:0/1:0.125:0:0:.:.
chr2_ref_v2	45954	.	ATT	A,AT	.	PASS	IntersectsRepeat=1;RepeatCorrectionApplied=1	SAC:ACF:DF:PD:GT:SGT:SF:SV:SIG:MT:PAC	12,14,8,16,0,3:1:1:2:0/1:./.:.:0	27,16,4,9,5,26:1:1:2:0/0:0/1:0.25:0:1:g.45954_45957>TT:1
chr2_ref_v2	60619	.	CA	C	.	PASS	IntersectsRepeat=1;RepeatCorrectionApplied=1	SAC:ACF:DF:PD:GT:SGT:SF:SV:SIG:MT:PAC	82,73,0,0:1:1:2:0/0:./.:.:0	67,58,4,8:1:1:2:0/0:0/1:0.125:0:0:.:.
chr2_ref_v2	62270	.	CA	C	.	PASS	IntersectsRepeat=1;RepeatCorrectionApplied=1	SAC:ACF:DF:PD:GT:SGT:SF:SV:SIG:MT:PAC	57,75,0,0:1:1:2:0/0:./.:.:0	29,35,23,23:1:1:2:0/1:0/0:0.125:0:1:g.62271delA:0
chr2_ref_v2	62774	.	GA	G	.	PASS	IntersectsRepeat=1;RepeatCorrectionApplied=1	SAC:ACF:DF:PD:GT:SGT:SF:SV:SIG:MT:PAC	34,54,7,4:1:1:2:0/0:./.:.:0	39,66,5,7:1:1:2:0/0:./.:.:0:0:.:.
chr2_ref_v2	69627	.	CA	C	.	PASS	IntersectsRepeat=1;RepeatCorrectionApplied=1	SAC:ACF:DF:PD:GT:SGT:SF:SV:SIG:MT:PAC	32,39,4,2:1:1:2:0/0:./.:.:0	47,49,9,7:1:1:2:0/0:./.:.:0:0:.:.
chr2_ref_v2	71621	.	TAGA	T	.	PASS	IntersectsRepeat=1;RepeatCorrectionApplied=1	SAC:ACF:DF:PD:GT:SGT:SF:SV:SIG:MT:PAC	0,0,78,62:1:1:2:1/1:./.:.:0	0,0,80,40:1:1:2:1/1:./.:.:0:0:.:.
chr2_ref_v2	71820	.	C	CTT,CTTT	.	PASS	IntersectsRepeat=1;RepeatCorrectionApplied=1	SAC:ACF:DF:PD:GT:SGT:SF:SV:SIG:MT:PAC	1,0,2,5,26,35:1:1:2:2/2:./.:.:0	5,3,13,11,22,18:1:1:2:2/2:0/2:0.25:0:0:.:.
chr2_ref_v2	75099	.	TAA	T,TA	.	PASS	IntersectsRepeat=1;RepeatCorrectionApplied=1	SAC:ACF:DF:PD:GT:SGT:SF:SV:SIG:MT:PAC	21,34,0,1,22,34:1:1:2:0/2:./.:.:0	26,38,23,31,9,6:1:1:2:0/1:0/0:0.125:0:1:g.75099_75102A>:0
chr2_ref_v2	78531	.	G	A	.	PASS	IntersectsRepeat=1;RepeatCorrectionApplied=0	SAC:ACF:DF:PD:GT:SGT:SF:SV:SIG:MT:PAC	70,62,0,0:1:1:2:0/0:./.:.:0	48,47,35,34:1:1:2:0/1:0/0:0.125:0:1:g.78531G>A:0
chr2_ref_v2	84395	.	C	CA,CAA	.	PASS	IntersectsRepeat=1;RepeatCorrectionApplied=1	SAC:ACF:DF:PD:GT:SGT:SF:SV:SIG:MT:PAC	6,2,21,6,4,21:1:1:2:1/2:2/2:0.125:0	25,20,23,11,3,8:1:1:2:1/1:1/2:0.25:0:1:g.84395_84397AA>A:1
chr2_ref_v2	88121	.	CT	C	.	PASS	IntersectsRepeat=1;RepeatCorrectionApplied=1	SAC:ACF:DF:PD:GT:SGT:SF:SV:SIG:MT:PAC	4,6,29,57:1:1:2:1/1:0/1:0.125:0	8,12,25,48:1:1:2:1/1:0/1:0.5:0:0:.:.
chr2_ref_v2	92263	.	CT	C	.	PASS	IntersectsRepeat=1;RepeatCorrectionApplied=1	SAC:ACF:DF:PD:GT:SGT:SF:SV:SIG:MT:PAC	50,48,4,2:1:1:2:0/0:0/1:0.125:0	21,28,31,28:1:1:2:0/1:./.:.:0:1:g.92264delT:0
chr2_ref_v2	96279	.	G	GA	.	PASS	IntersectsRepeat=1;RepeatCorrectionApplied=1	SAC:ACF:DF:PD:GT:SGT:SF:SV:SIG:MT:PAC	47,60,1,1:1:1:2:0/0:./.:.:0	40,51,6,6:1:1:2:0/0:0/1:0.25:0:0:.:.
chr2_ref_v2	101332	.	CA	C	.	PASS	IntersectsRepeat=1;RepeatCorrectionApplied=1	SAC:ACF:DF:PD:GT:SGT:SF:SV:SIG:MT:PAC	26,42,0,2:1:1:2:0/0:./.:.:0	22,33,19,20:1:1:2:0/0:0/1:0.5:0:1:.:
chr2_ref_v2	105325	.	CT	C	.	PASS	IntersectsRepeat=1;RepeatCorrectionApplied=1	SAC:ACF:DF:PD:GT:SGT:SF:SV:SIG:MT:PAC	57,40,4,3:1:1:2:0/0:./.:.:0	47,35,19,10:1:1:2:0/0:./.:.:0:0:.:.
chr2_ref_v2	105722	.	AT	A	.	PASS	IntersectsRepeat=1;RepeatCorrectionApplied=1	SAC:ACF:DF:PD:GT:SGT:SF:SV:SIG:MT:PAC	30,35,24,26:1:1:2:0/1:0/0:0.125:0	32,22,18,15:1:1:2:0/1:0/0:0.25:0:0:.:.
chr2_ref_v2	112550	.	G	A	.	PASS	IntersectsRepeat=0;RepeatCorrectionApplied=0	SAC:ACF:DF:PD:GT:SGT:SF:SV:SIG:MT:PAC	75,71,0,0:1:1:2:0/0:./.:.:0	50,60,7,9:1:1:2:0/0:0/1:0.25:1:0:.:.
chr2_ref_v2	115429	.	GA	G	.	PASS	IntersectsRepeat=1;RepeatCorrectionApplied=1	SAC:ACF:DF:PD:GT:SGT:SF:SV:SIG:MT:PAC	6,8,4,12:1:1:2:0/1:0/0:0.25:0	11,13,10,20:1:1:2:0/0:0/1:0.125:0:0:.:.
chr2_ref_v2	116146	.	G	A	.	PASS	IntersectsRepeat=0;RepeatCorrectionApplied=0	SAC:ACF:DF:PD:GT:SGT:SF:SV:SIG:MT:PAC	92,77,0,0:1:1:2:0/0:./.:.:0	43,42,11,24:1:1:2:0/0:0/1:0.5:1:1:.:
chr2_ref_v2	120618	.	C	A	.	PASS	IntersectsRepeat=0;RepeatCorrectionApplied=0	SAC:ACF:DF:PD:GT:SGT:SF:SV:SIG:MT:PAC	77,68,0,0:1:1:2:0/0:./.:.:0	43,25,16,26:1:1:2:0/1:0/0:0.25:0:1:g.120618C>A:0
chr2_ref_v2	122421	.	GA	G,GAA	.	PASS	IntersectsRepeat=1;RepeatCorrectionApplied=1	SAC:ACF:DF:PD:GT:SGT:SF:SV:SIG:MT:PAC	12,23,2,4,4,23:1:1:2:0/2:./.:.:0	18,28,15,33,2,3:1:1:2:0/0:0/1:0.5:0:1:g.122421_122423A>:1
chr2_ref_v2	122580	.	AT	A	.	PASS	IntersectsRepeat=1;RepeatCorrectionApplied=1	SAC:ACF:DF:PD:GT:SGT:SF:SV:SIG:MT:PAC	36,36,6,6:1:1:2:0/0:./.:.:0	54,52,2,1:1:1:2:0/0:./.:.:0:0:.:.
chr2_ref_v2	122594	.	T	A,TA,TTA	.	PASS	IntersectsRepeat=1;RepeatCorrectionApplied=1	SAC:ACF:DF:PD:GT:SGT:SF:SV:SIG:MT:PAC	4,1,15,16,2,0,15,11:1:1:2:1/3:0/1:0.125:0	5,0,25,19,18,23,2,1:1:1:2:1/2:0/1:0.125:0:1:g.122594_122596TA>A:0
chr2_ref_v2	126556	.	C	CT	.	PASS	IntersectsRepeat=1;RepeatCorrectionApplied=1	SAC:ACF:DF:PD:GT:SGT:SF:SV:SIG:MT:PAC	31,30,13,12:1:1:2:0/0:0/1:0.5:1	40,34,1,5:1:1:2:0/0:./.:.:0:0:.:.
chr2_ref_v2	127626	.	CT	C,CTT	.	PASS	IntersectsRepeat=1;RepeatCorrectionApplied=1	SAC:ACF:DF:PD:GT:SGT:SF:SV:SIG:MT:PAC	1,2,0,0,32,14:1:1:2:2/2:./.:.:0	3,5,18,19,11,9:1:1:2:1/2:1/1:0.25:0:1:g.127626_127628TT>:0
chr2_ref_v2	133016	.	T	TGAAGAGGATGAAGACAATGGTGATGGA	.	PASS	IntersectsRepeat=0;RepeatCorrectionApplied=0	SAC:ACF:DF:PD:GT:SGT:SF:SV:SIG:MT:PAC	0,1,31,50:1:1:2:1/1:./.:.:0	0,0,25,30:1:1:2:1/1:./.:.:0:0:.:.
chr2_ref_v2	133377	.	A	G	.	PASS	IntersectsRepeat=0;RepeatCorrectionApplied=0	SAC:ACF:DF:PD:GT:SGT:SF:SV:SIG:MT:PAC	51,75,0,0:1:1:2:0/0:./.:.:0	41,53,7,4:1:1:2:0/0:0/1:0.25:0:0:.:.
chr2_ref_v2	133860	.	CATATATAT	C	.	PASS	IntersectsRepeat=1;RepeatCorrectionApplied=1	SAC:ACF:DF:PD:GT:SGT:SF:SV:SIG:MT:PAC	0,0,30,32:1:1:2:1/1:./.:.:0	0,0,32,46:1:1:2:1/1:./.:.:0:0:.:.
chr2_ref_v2	136010	.	CA	C	.	PASS	IntersectsRepeat=1;RepeatCorrectionApplied=1	SAC:ACF:DF:PD:GT:SGT:SF:SV:SIG:MT:PAC	54,60,0,0:1:1:2:0/0:./.:.:0	29,30,25,20:1:1:2:0/1:0/0:0.125:0:1:g.136011delA:0
chr2_ref_v2	137513	.	AT	A	.	PASS	IntersectsRepeat=1;RepeatCorrectionApplied=1	SAC:ACF:DF:PD:GT:SGT:SF:SV:SIG:MT:PAC	27,30,0,1:1:1:2:0/0:./.:.:0	40,53,7,5:1:1:2:0/0:./.:.:0:0:.:.
chr2_ref_v2	137646	.	TAAAAAAAAAAA	T	.	PASS	IntersectsRepeat=1;RepeatCorrectionApplied=1	SAC:ACF:DF:PD:GT:SGT:SF:SV:SIG:MT:PAC	17,12,4,7:1:1:2:0/0:0/1:0.5:0	17,10,3,12:1:1:2:0/1:0/0:0.25:0:0:.:.
chr2_ref_v2	138003	.	CT	C	.	PASS	IntersectsRepeat=1;RepeatCorrectionApplied=1	SAC:ACF:DF:PD:GT:SGT:SF:SV:SIG:MT:PAC	46,45,0,4:1:1:2:0/0:./.:.:0	33,36,4,9:1:1:2:0/0:./.:.:0:0:.:.
chr2_ref_v2	138265	.	ATTT	A,AT	.	PASS	IntersectsRepeat=1;RepeatCorrectionApplied=1	SAC:ACF:DF:PD:GT:SGT:SF:SV:SIG:MT:PAC	1,2,25,14,12,9:1:1:2:1/2:1/1:0.25:0	0,0,47,38,10,4:1:1:2:1/1:1/2:0.25:0:0:.:.
chr2_ref_v2	142020	.	AT	A	.	PASS	IntersectsRepeat=1;RepeatCorrectionApplied=1	SAC:ACF:DF:PD:GT:SGT:SF:SV:SIG:MT:PAC	35,47,27,39:1:1:2:0/1:0/0:0.125:0	39,19,29,23:1:1:2:0/1:0/0:0.125:0:0:.:.
chr2_ref_v2	143207	.	GA	G	.	PASS	IntersectsRepeat=1;RepeatCorrectionApplied=1	SAC:ACF:DF:PD:GT:SGT:SF:SV:SIG:MT:PAC	62,51,0,0:1:1:2:0/0:./.:.:0	32,35,18,29:1:1:2:0/1:0/0:0.25:0:1:g.143208delA:0
chr2_ref_v2	143855	.	GA	G	.	PASS	IntersectsRepeat=1;RepeatCorrectionApplied=1	SAC:ACF:DF:PD:GT:SGT:SF:SV:SIG:MT:PAC	39,57,7,9:1:1:2:0/0:0/1:0.125:0	28,29,30,48:1:1:2:0/1:0/0:0.125:0:1:g.143856delA:0
chr2_ref_v2	145890	.	GAAA	G	.	PASS	IntersectsRepeat=1;RepeatCorrectionApplied=1	SAC:ACF:DF:PD:GT:SGT:SF:SV:SIG:MT:PAC	13,10,6,3:1:1:2:0/0:0/1:0.5:0	0,2,10,10:1:1:2:1/1:0/1:0.25:0:0:.:.
chr2_ref_v2	145921	.	A	T	.	PASS	IntersectsRepeat=1;RepeatCorrectionApplied=0	SAC:ACF:DF:PD:GT:SGT:SF:SV:SIG:MT:PAC	27,30,8,1:1:1:2:0/0:0/1:0.25:0	29,36,0,0:1:1:2:0/0:./.:.:0:0:.:.
chr2_ref_v2	151265	.	GT	G	.	PASS	IntersectsRepeat=1;RepeatCorrectionApplied=1	SAC:ACF:DF:PD:GT:SGT:SF:SV:SIG:MT:PAC	48,37,3,4:1:1:2:0/0:./.:.:0	29,33,25,21:1:1:2:0/0:0/1:0.5:0:1:.:
chr2_ref_v2	153600	.	AT	A	.	PASS	IntersectsRepeat=1;RepeatCorrectionApplied=1	SAC:ACF:DF:PD:GT:SGT:SF:SV:SIG:MT:PAC	27,28,4,6:1:1:2:0/0:./.:.:0	17,17,21,13:1:1:2:0/0:0/1:0.5:0:1:.:
chr2_ref_v2	162810	.	AT	A	.	PASS	IntersectsRepeat=1;RepeatCorrectionApplied=1	SAC:ACF:DF:PD:GT:SGT:SF:SV:SIG:MT:PAC	80,37,8,3:1:1:2:0/0:./.:.:0	53,40,10,3:1:1:2:0/0:./.:.:0:0:.:.
chr2_ref_v2	163312	.	G	A	.	PASS	IntersectsRepeat=0;RepeatCorrectionApplied=0	SAC:ACF:DF:PD:GT:SGT:SF:SV:SIG:MT:PAC	99,90,0,0:1:1:2:0/0:./.:.:0	45,42,6,3:1:1:2:0/0:0/1:0.25:0:0:.:.
chr2_ref_v2	165001	.	CT	C	.	PASS	IntersectsRepeat=1;RepeatCorrectionApplied=1	SAC:ACF:DF:PD:GT:SGT:SF:SV:SIG:MT:PAC	34,53,2,7:1:1:2:0/0:./.:.:0	33,28,7,5:1:1:2:0/0:./.:.:0:0:.:.
chr2_ref_v2	165893	.	C	CT	.	PASS	IntersectsRepeat=1;RepeatCorrectionApplied=1	SAC:ACF:DF:PD:GT:SGT:SF:SV:SIG:MT:PAC	5,7,1,3:1:0:2:./.:./.:.:0	3,12,0,0:1:0:2:./.:./.:.:0:0:.:.
chr2_ref_v2	167266	.	CA	C	.	PASS	IntersectsRepeat=1;RepeatCorrectionApplied=1	SAC:ACF:DF:PD:GT:SGT:SF:SV:SIG:MT:PAC	24,25,33,27:1:1:2:0/1:1/1:0.125:0	16,28,17,34:1:1:2:0/1:0/0:0.125:0:0:.:.
chr2_ref_v2	167969	.	C	CA	.	PASS	IntersectsRepeat=1;RepeatCorrectionApplied=1	SAC:ACF:DF:PD:GT:SGT:SF:SV:SIG:MT:PAC	1,0,17,13:1:1:2:1/1:./.:.:0	8,3,9,10:1:1:2:1/1:./.:.:0:0:.:.
chr2_ref_v2	172362	.	CT	C,CTT	.	PASS	IntersectsRepeat=1;RepeatCorrectionApplied=1	SAC:ACF:DF:PD:GT:SGT:SF:SV:SIG:MT:PAC	35,24,0,1,29,13:1:1:2:0/2:0/0:0.125:0	33,27,41,16,0,0:1:1:2:0/1:0/0:0.125:0:1:g.172362_172364TT>:0
chr2_ref_v2	174705	.	AT	A	.	PASS	IntersectsRepeat=1;RepeatCorrectionApplied=1	SAC:ACF:DF:PD:GT:SGT:SF:SV:SIG:MT:PAC	11,9,1,21:1:1:2:0/1:0/0:0.25:0	13,8,3,18:1:1:2:0/0:./.:.:0:0:.:.
chr2_ref_v2	192223	.	CT	C	.	PASS	IntersectsRepeat=1;RepeatCorrectionApplied=1	SAC:ACF:DF:PD:GT:SGT:SF:SV:SIG:MT:PAC	56,36,8,6:1:1:2:0/0:./.:.:0	13,10,38,21:1:1:2:0/1:1/1:0.25:0:1:g.192224delT:0
chr2_ref_v2	194461	.	C	T	.	PASS	IntersectsRepeat=0;RepeatCorrectionApplied=0	SAC:ACF:DF:PD:GT:SGT:SF:SV:SIG:MT:PAC	69,78,1,0:1:1:2:0/0:./.:.:0	42,49,9,4:1:1:2:0/0:0/1:0.25:0:0:.:.
chr2_ref_v2	195925	.	TA	T	.	PASS	IntersectsRepeat=1;RepeatCorrectionApplied=1	SAC:ACF:DF:PD:GT:SGT:SF:SV:SIG:MT:PAC	38,26,22,33:1:1:2:0/1:0/0:0.125:0	55,60,0,0:1:1:2:0/0:./.:.:0:1:g.195925_195927>A:1
chr2_ref_v2	196353	.	GA	G	.	PASS	IntersectsRepeat=1;RepeatCorrectionApplied=1	SAC:ACF:DF:PD:GT:SGT:SF:SV:SIG:MT:PAC	41,61,1,1:1:1:2:0/0:./.:.:0	34,26,17,26:1:1:2:0/1:0/0:0.25:0:1:g.196354delA:0
chr2_ref_v2	202407	.	C	A	.	PASS	IntersectsRepeat=0;RepeatCorrectionApplied=0	SAC:ACF:DF:PD:GT:SGT:SF:SV:SIG:MT:PAC	36,59,0,0:1:1:2:0/0:./.:.:0	20,23,12,21:1:1:2:0/1:0/0:0.125:0:1:g.202407C>A:0
chr2_ref_v2	207012	.	GTT	G,GT	.	PASS	IntersectsRepeat=1;RepeatCorrectionApplied=1	SAC:ACF:DF:PD:GT:SGT:SF:SV:SIG:MT:PAC	40,33,0,0,3,10:1:1:2:0/0:./.:.:0	5,6,22,23,21,13:1:1:2:1/2:0/2:0.25:0:1:g.207013_207014delTT,g.207013delT:0,0
chr2_ref_v2	212510	.	TA	T	.	PASS	IntersectsRepeat=1;RepeatCorrectionApplied=1	SAC:ACF:DF:PD:GT:SGT:SF:SV:SIG:MT:PAC	51,56,2,2:1:1:2:0/0:./.:.:0	28,26,19,18:1:1:2:0/0:0/1:0.5:0:1:.:
chr2_ref_v2	218062	.	A	G	.	PASS	IntersectsRepeat=1;RepeatCorrectionApplied=0	SAC:ACF:DF:PD:GT:SGT:SF:SV:SIG:MT:PAC	75,66,0,0:1:1:2:0/0:./.:.:0	50,47,8,5:1:1:2:0/0:0/1:0.25:0:0:.:.
chr2_ref_v2	221279	.	AGT	A	.	ExcRegion	IntersectsRepeat=1;RepeatCorrectionApplied=1	SAC:ACF:DF:PD:GT:SGT:SF:SV:SIG:MT:PAC	0,0,0,3:0:1:2:./.:./.:.:0	0,0,0,6:0:1:2:./.:./.:.:0:0:.:.
chr2_ref_v2	243815	.	A	C	.	PASS	IntersectsRepeat=0;RepeatCorrectionApplied=0	SAC:ACF:DF:PD:GT:SGT:SF:SV:SIG:MT:PAC	82,30,0,20:1:1:2:0/0:0/1:0.25:0	57,31,0,11:1:1:2:0/0:0/1:0.25:0:0:.:.
chr2_ref_v2	250520	.	C	T	.	PASS	IntersectsRepeat=0;RepeatCorrectionApplied=0	SAC:ACF:DF:PD:GT:SGT:SF:SV:SIG:MT:PAC	72,62,0,0:1:1:2:0/0:./.:.:0	52,54,6,5:1:1:2:0/0:0/1:0.25:0:0:.:.
chr2_ref_v2	251574	.	CTT	C	.	PASS	IntersectsRepeat=1;RepeatCorrectionApplied=1	SAC:ACF:DF:PD:GT:SGT:SF:SV:SIG:MT:PAC	34,27,0,0:1:1:2:0/0:./.:.:0	22,6,7,11:1:1:2:0/1:0/0:0.25:0:1:g.251575_251576delTT:0
chr2_ref_v2	254440	.	CT	C	.	PASS	IntersectsRepeat=1;RepeatCorrectionApplied=1	SAC:ACF:DF:PD:GT:SGT:SF:SV:SIG:MT:PAC	56,46,5,2:1:1:2:0/0:0/1:0.125:0	55,42,6,5:1:1:2:0/0:./.:.:0:0:.:.
chr2_ref_v2	259745	.	C	T	.	ExcRegion	IntersectsRepeat=0;RepeatCorrectionApplied=0	SAC:ACF:DF:PD:GT:SGT:SF:SV:SIG:MT:PAC	0,0,0,16:0:1:2:./.:./.:.:0	0,0,0,15:0:1:2:./.:./.:.:0:0:.:.
chr2_ref_v2	263125	.	GC	G	.	ExcRegion	IntersectsRepeat=0;RepeatCorrectionApplied=0	SAC:ACF:DF:PD:GT:SGT:SF:SV:SIG:MT:PAC	0,0,0,0:0:1:2:./.:./.:.:0	0,0,3,0:0:1:2:./.:./.:.:0:0:.:.
chr2_ref_v2	265361	.	G	T	.	ExcRegion	IntersectsRepeat=1;RepeatCorrectionApplied=0	SAC:ACF:DF:PD:GT:SGT:SF:SV:SIG:MT:PAC	0,0,70,0:0:1:2:./.:./.:.:0	0,0,32,0:0:1:2:./.:./.:.:0:0:.:.
chr2_ref_v2	267234	.	T	G	.	PASS	IntersectsRepeat=0;RepeatCorrectionApplied=0	SAC:ACF:DF:PD:GT:SGT:SF:SV:SIG:MT:PAC	85,71,0,0:1:1:2:0/0:./.:.:0	36,40,5,2:1:1:2:0/0:0/1:0.125:0:0:.:.
chr2_ref_v2	270639	.	GA	G	.	PASS	IntersectsRepeat=1;RepeatCorrectionApplied=1	SAC:ACF:DF:PD:GT:SGT:SF:SV:SIG:MT:PAC	42,21,6,4:1:1:2:0/0:./.:.:0	21,14,17,20:1:1:2:0/0:0/1:0.5:0:1:.:
chr2_ref_v2	270723	.	TA	T	.	PASS	IntersectsRepeat=1;RepeatCorrectionApplied=1	SAC:ACF:DF:PD:GT:SGT:SF:SV:SIG:MT:PAC	59,55,1,1:1:1:2:0/0:./.:.:0	24,25,24,28:1:1:2:0/1:0/0:0.125:0:1:g.270724delA:0
chr2_ref_v2	271711	.	C	A	.	PASS	IntersectsRepeat=1;RepeatCorrectionApplied=0	SAC:ACF:DF:PD:GT:SGT:SF:SV:SIG:MT:PAC	60,65,0,0:1:1:2:0/0:./.:.:0	29,39,6,5:1:1:2:0/0:0/1:0.25:0:0:.:.
chr2_ref_v2	271966	.	A	C	.	PASS	IntersectsRepeat=0;RepeatCorrectionApplied=0	SAC:ACF:DF:PD:GT:SGT:SF:SV:SIG:MT:PAC	43,19,0,19:1:1:2:0/0:0/1:0.5:0	27,24,0,20:1:1:2:0/0:0/1:0.5:0:0:.:.
chr2_ref_v2	274203	.	CTT	C,CT	.	PASS	IntersectsRepeat=1;RepeatCorrectionApplied=1	SAC:ACF:DF:PD:GT:SGT:SF:SV:SIG:MT:PAC	18,24,6,3,16,22:1:1:2:0/2:0/0:0.125:0	10,23,12,22,3,11:1:1:2:0/1:0/0:0.125:0:1:g.274203_274206T>:0
chr2_ref_v2	280978	.	CT	C	.	PASS	IntersectsRepeat=1;RepeatCorrectionApplied=1	SAC:ACF:DF:PD:GT:SGT:SF:SV:SIG:MT:PAC	46,58,3,2:1:1:2:0/0:./.:.:0	16,19,9,17:1:1:2:0/1:0/0:0.25:0:1:g.280979delT:0
chr2_ref_v2	281118	.	GA	G	.	PASS	IntersectsRepeat=1;RepeatCorrectionApplied=1	SAC:ACF:DF:PD:GT:SGT:SF:SV:SIG:MT:PAC	38,45,13,5:1:1:2:0/0:0/1:0.25:0	26,24,4,3:1:1:2:0/0:./.:.:0:0:.:.
chr2_ref_v2	289093	.	G	T	.	PASS	IntersectsRepeat=1;RepeatCorrectionApplied=0	SAC:ACF:DF:PD:GT:SGT:SF:SV:SIG:MT:PAC	55,55,1,0:1:1:2:0/0:./.:.:0	23,24,17,10:1:1:2:0/1:0/0:0.25:0:1:g.289093G>T:0
chr2_ref_v2	290331	.	CA	C	.	PASS	IntersectsRepeat=1;RepeatCorrectionApplied=1	SAC:ACF:DF:PD:GT:SGT:SF:SV:SIG:MT:PAC	44,45,0,5:1:1:2:0/0:./.:.:0	12,19,16,14:1:1:2:0/1:0/0:0.25:0:1:g.290332delA:0
chr2_ref_v2	292076	.	GA	G	.	PASS	IntersectsRepeat=1;RepeatCorrectionApplied=1	SAC:ACF:DF:PD:GT:SGT:SF:SV:SIG:MT:PAC	41,47,3,0:1:1:2:0/0:./.:.:0	5,4,22,28:1:1:2:1/1:0/1:0.25:0:1:g.292077delA,g.292077delA:0,1
chr2_ref_v2	292097	.	GA	G	.	PASS	IntersectsRepeat=1;RepeatCorrectionApplied=1	SAC:ACF:DF:PD:GT:SGT:SF:SV:SIG:MT:PAC	21,26,17,17:1:1:2:0/1:0/0:0.25:0	30,29,1,2:1:1:2:0/0:./.:.:0:0:.:.
chr2_ref_v2	296104	.	AT	A	.	PASS	IntersectsRepeat=1;RepeatCorrectionApplied=1	SAC:ACF:DF:PD:GT:SGT:SF:SV:SIG:MT:PAC	8,7,1,3:1:0:2:./.:./.:.:0	0,1,3,7:1:0:2:./.:./.:.:0:0:.:.
chr2_ref_v2	300012	.	GAA	G	.	PASS	IntersectsRepeat=1;RepeatCorrectionApplied=1	SAC:ACF:DF:PD:GT:SGT:SF:SV:SIG:MT:PAC	9,17,1,8:1:1:2:0/0:0/1:0.5:0	1,7,1,6:1:0:2:./.:./.:.:0:0:.:.
chr2_ref_v2	307633	.	AT	A	.	PASS	IntersectsRepeat=1;RepeatCorrectionApplied=1	SAC:ACF:DF:PD:GT:SGT:SF:SV:SIG:MT:PAC	30,32,1,3:1:1:2:0/0:./.:.:0	22,26,4,5:1:1:2:0/0:./.:.:0:0:.:.
chr2_ref_v2	310427	.	CT	C	.	PASS	IntersectsRepeat=1;RepeatCorrectionApplied=1	SAC:ACF:DF:PD:GT:SGT:SF:SV:SIG:MT:PAC	36,47,1,0:1:1:2:0/0:./.:.:0	23,31,20,17:1:1:2:0/1:0/0:0.25:0:1:g.310428delT:0
chr2_ref_v2	313274	.	T	G	.	PASS	IntersectsRepeat=0;RepeatCorrectionApplied=0	SAC:ACF:DF:PD:GT:SGT:SF:SV:SIG:MT:PAC	17,65,14,0:1:1:2:0/0:0/1:0.25:0	11,30,9,0:1:1:2:0/0:0/1:0.5:0:0:.:.
chr2_ref_v2	316928	.	C	CAA	.	PASS	IntersectsRepeat=1;RepeatCorrectionApplied=1	SAC:ACF:DF:PD:GT:SGT:SF:SV:SIG:MT:PAC	9,6,2,4:1:1:2:0/0:0/1:0.5:0	10,7,3,4:1:1:2:0/0:0/1:0.5:0:0:.:.
chr2_ref_v2	342419	.	GA	G	.	PASS	IntersectsRepeat=1;RepeatCorrectionApplied=1	SAC:ACF:DF:PD:GT:SGT:SF:SV:SIG:MT:PAC	56,59,1,0:1:1:2:0/0:./.:.:0	18,20,11,16:1:1:2:0/0:0/1:0.5:0:1:.:
chr2_ref_v2	351209	.	CA	C	.	PASS	IntersectsRepeat=1;RepeatCorrectionApplied=1	SAC:ACF:DF:PD:GT:SGT:SF:SV:SIG:MT:PAC	40,38,1,0:1:1:2:0/0:./.:.:0	24,23,3,5:1:1:2:0/0:./.:.:0:0:.:.
chr2_ref_v2	353464	.	CA	C	.	PASS	IntersectsRepeat=1;RepeatCorrectionApplied=1	SAC:ACF:DF:PD:GT:SGT:SF:SV:SIG:MT:PAC	7,40,0,3:1:1:2:0/0:./.:.:0	3,5,10,28:1:1:2:1/1:0/1:0.25:0:1:g.353465delA,g.353465delA:0,1
chr2_ref_v2	353574	.	AAT	A	.	PASS	IntersectsRepeat=1;RepeatCorrectionApplied=1	SAC:ACF:DF:PD:GT:SGT:SF:SV:SIG:MT:PAC	1,4,2,0:1:1:2:./.:./.:.:0	7,1,1,1:1:1:2:./.:./.:.:0:0:.:.
chr2_ref_v2	369767	.	CT	C	.	PASS	IntersectsRepeat=1;RepeatCorrectionApplied=1	SAC:ACF:DF:PD:GT:SGT:SF:SV:SIG:MT:PAC	33,16,5,7:1:1:2:0/0:./.:.:0	6,19,13,16:1:1:2:0/0:0/1:0.25:0:0:.:.
chr2_ref_v2	383031	.	TA	T	.	PASS	IntersectsRepeat=1;RepeatCorrectionApplied=1	SAC:ACF:DF:PD:GT:SGT:SF:SV:SIG:MT:PAC	48,46,1,5:1:1:2:0/0:./.:.:0	32,28,4,12:1:1:2:0/0:./.:.:0:0:.:.
chr2_ref_v2	386187	.	CA	C	.	PASS	IntersectsRepeat=1;RepeatCorrectionApplied=1	SAC:ACF:DF:PD:GT:SGT:SF:SV:SIG:MT:PAC	9,28,2,3:1:1:2:0/0:./.:.:0	10,14,7,2:1:1:2:0/0:./.:.:0:0:.:.
chr2_ref_v2	392313	.	CT	C	.	PASS	IntersectsRepeat=1;RepeatCorrectionApplied=1	SAC:ACF:DF:PD:GT:SGT:SF:SV:SIG:MT:PAC	50,56,2,3:1:1:2:0/0:./.:.:0	16,29,10,27:1:1:2:0/1:0/0:0.25:0:1:g.392314delT:0
chr2_ref_v2	392499	.	A	AT	.	PASS	IntersectsRepeat=1;RepeatCorrectionApplied=0	SAC:ACF:DF:PD:GT:SGT:SF:SV:SIG:MT:PAC	0,0,57,44:1:1:2:1/1:./.:.:0	0,0,32,42:1:1:2:1/1:./.:.:0:0:.:.
chr2_ref_v2	392853	.	A	ATCTTTCCTCTGCATTTTCTTTCCTCTGCATTT	.	PASS	IntersectsRepeat=0;RepeatCorrectionApplied=0	SAC:ACF:DF:PD:GT:SGT:SF:SV:SIG:MT:PAC	1,0,3,4:1:0:2:./.:./.:.:0	0,0,0,0:0:0:2:./.:./.:.:0:0:.:.
chr2_ref_v2	395020	.	GA	G	.	PASS	IntersectsRepeat=1;RepeatCorrectionApplied=1	SAC:ACF:DF:PD:GT:SGT:SF:SV:SIG:MT:PAC	52,52,8,4:1:1:2:0/0:./.:.:0	18,34,13,22:1:1:2:0/0:0/1:0.25:0:1:.:
chr2_ref_v2	397436	.	G	T	.	PASS	IntersectsRepeat=0;RepeatCorrectionApplied=0	SAC:ACF:DF:PD:GT:SGT:SF:SV:SIG:MT:PAC	60,67,0,0:1:1:2:0/0:./.:.:0	17,30,6,1:1:1:2:0/0:0/1:0.25:0:0:.:.
chr2_ref_v2	404015	.	A	G	.	PASS	IntersectsRepeat=0;RepeatCorrectionApplied=0	SAC:ACF:DF:PD:GT:SGT:SF:SV:SIG:MT:PAC	60,89,1,0:1:1:2:0/0:./.:.:0	24,24,15,13:1:1:2:0/1:0/0:0.25:0:1:g.404015A>G:0
chr2_ref_v2	405697	.	T	TCCTTGTGTTGGAATTGAACTCTAATATCATCTATTCAATATTATAGCCTTTAGCAACAATGGAATCCCAACAATTATCCAATAACTCACATATTTCTCA	.	PASS	IntersectsRepeat=0;RepeatCorrectionApplied=0	SAC:ACF:DF:PD:GT:SGT:SF:SV:SIG:MT:PAC	0,0,1,50:1:1:2:1/1:./.:.:0	7,5,0,25:1:1:2:0/1:1/1:0.25:0:0:.:.
chr2_ref_v2	406410	.	GA	G	.	PASS	IntersectsRepeat=1;RepeatCorrectionApplied=1	SAC:ACF:DF:PD:GT:SGT:SF:SV:SIG:MT:PAC	34,39,9,12:1:1:2:0/0:0/1:0.125:0	14,31,7,8:1:1:2:0/0:./.:.:0:0:.:.
chr2_ref_v2	410947	.	A	C	.	PASS	IntersectsRepeat=0;RepeatCorrectionApplied=0	SAC:ACF:DF:PD:GT:SGT:SF:SV:SIG:MT:PAC	67,46,0,24:1:1:2:0/0:0/1:0.5:0	19,30,0,12:1:1:2:0/0:0/1:0.5:0:0:.:.
chr2_ref_v2	411113	.	A	G	.	PASS	IntersectsRepeat=0;RepeatCorrectionApplied=0	SAC:ACF:DF:PD:GT:SGT:SF:SV:SIG:MT:PAC	0,0,75,63:1:1:2:1/1:./.:.:0	0,0,27,54:1:1:2:1/1:./.:.:0:0:.:.
chr2_ref_v2	414360	.	C	A	.	PASS	IntersectsRepeat=0;RepeatCorrectionApplied=0	SAC:ACF:DF:PD:GT:SGT:SF:SV:SIG:MT:PAC	30,78,0,0:1:1:2:0/0:./.:.:0	15,28,2,6:1:1:2:0/0:0/1:0.25:0:0:.:.
chr2_ref_v2	415743	.	C	CTTT,CTTTT	.	PASS	IntersectsRepeat=1;RepeatCorrectionApplied=1	SAC:ACF:DF:PD:GT:SGT:SF:SV:SIG:MT:PAC	0,2,17,5,12,3:1:1:2:1/2:0/2:0.125:0	1,4,6,10,2,3:1:1:2:1/2:0/1:0.5:0:0:.:.
chr2_ref_v2	420345	.	T	TGTAGTAGTAGTA,TGTAGTAGTAGTAGTA	.	PASS	IntersectsRepeat=1;RepeatCorrectionApplied=1	SAC:ACF:DF:PD:GT:SGT:SF:SV:SIG:MT:PAC	1,1,11,43,0,0:1:1:2:1/1:./.:.:0	0,2,2,13,6,7:1:1:2:1/2:0/1:0.25:0:1:g.420345_420347GTAGTAGTAGTA>GTAGTAGTAGTAGTA:0
chr2_ref_v2	420823	.	C	T	.	PASS	IntersectsRepeat=1;RepeatCorrectionApplied=0	SAC:ACF:DF:PD:GT:SGT:SF:SV:SIG:MT:PAC	45,63,0,0:1:1:2:0/0:./.:.:0	37,21,2,4:1:1:2:0/0:0/1:0.25:0:0:.:.
chr2_ref_v2	423361	.	G	GA,GAA	.	PASS	IntersectsRepeat=1;RepeatCorrectionApplied=1	SAC:ACF:DF:PD:GT:SGT:SF:SV:SIG:MT:PAC	0,2,6,9,42,49:1:1:2:2/2:./.:.:0	4,5,18,11,13,18:1:1:2:1/2:2/2:0.125:0:1:g.423361_423363AA>A:0
chr2_ref_v2	426956	.	TA	T	.	PASS	IntersectsRepeat=1;RepeatCorrectionApplied=1	SAC:ACF:DF:PD:GT:SGT:SF:SV:SIG:MT:PAC	36,43,0,1:1:1:2:0/0:./.:.:0	26,31,6,3:1:1:2:0/0:./.:.:0:0:.:.
chr2_ref_v2	429236	.	AT	A	.	PASS	IntersectsRepeat=1;RepeatCorrectionApplied=1	SAC:ACF:DF:PD:GT:SGT:SF:SV:SIG:MT:PAC	70,45,6,1:1:1:2:0/0:./.:.:0	8,7,43,34:1:1:2:1/1:0/1:0.25:0:1:g.429237delT,g.429237delT:0,1
chr2_ref_v2	434269	.	CA	C	.	PASS	IntersectsRepeat=1;RepeatCorrectionApplied=1	SAC:ACF:DF:PD:GT:SGT:SF:SV:SIG:MT:PAC	42,43,3,5:1:1:2:0/0:./.:.:0	17,24,7,15:1:1:2:0/0:./.:.:0:0:.:.
chr2_ref_v2	436057	.	C	A	.	PASS	IntersectsRepeat=0;RepeatCorrectionApplied=0	SAC:ACF:DF:PD:GT:SGT:SF:SV:SIG:MT:PAC	65,62,0,0:1:1:2:0/0:./.:.:0	39,49,4,8:1:1:2:0/0:0/1:0.25:0:0:.:.
chr2_ref_v2	444066	.	T	C	.	PASS	IntersectsRepeat=0;RepeatCorrectionApplied=0	SAC:ACF:DF:PD:GT:SGT:SF:SV:SIG:MT:PAC	58,57,0,0:1:1:2:0/0:./.:.:0	21,31,16,11:1:1:2:0/1:0/0:0.25:0:1:g.444066T>C:0
chr2_ref_v2	444675	.	GT	G	.	PASS	IntersectsRepeat=1;RepeatCorrectionApplied=1	SAC:ACF:DF:PD:GT:SGT:SF:SV:SIG:MT:PAC	56,62,0,0:1:1:2:0/0:./.:.:0	35,26,19,12:1:1:2:0/1:0/0:0.25:0:1:g.444676delT:0
chr2_ref_v2	447735	.	G	A	.	PASS	IntersectsRepeat=0;RepeatCorrectionApplied=0	SAC:ACF:DF:PD:GT:SGT:SF:SV:SIG:MT:PAC	81,103,0,0:1:1:2:0/0:./.:.:0	36,43,3,6:1:1:2:0/0:0/1:0.25:0:0:.:.
chr2_ref_v2	452243	.	GA	G	.	PASS	IntersectsRepeat=1;RepeatCorrectionApplied=1	SAC:ACF:DF:PD:GT:SGT:SF:SV:SIG:MT:PAC	44,44,1,1:1:1:2:0/0:./.:.:0	18,18,14,14:1:1:2:0/1:0/0:0.25:0:1:g.452244delA:0
chr2_ref_v2	452404	.	CT	C	.	PASS	IntersectsRepeat=1;RepeatCorrectionApplied=1	SAC:ACF:DF:PD:GT:SGT:SF:SV:SIG:MT:PAC	17,16,1,3:1:1:2:0/0:./.:.:0	14,6,6,6:1:1:2:0/0:./.:.:0:0:.:.
chr2_ref_v2	458465	.	G	T	.	PASS	IntersectsRepeat=0;RepeatCorrectionApplied=0	SAC:ACF:DF:PD:GT:SGT:SF:SV:SIG:MT:PAC	53,70,0,0:1:1:2:0/0:./.:.:0	41,59,3,7:1:1:2:0/0:0/1:0.25:0:0:.:.
chr2_ref_v2	464246	.	A	T	.	PASS	IntersectsRepeat=0;RepeatCorrectionApplied=0	SAC:ACF:DF:PD:GT:SGT:SF:SV:SIG:MT:PAC	14,1,8,0:1:1:2:0/1:0/0:0.25:0	14,4,4,1:1:1:2:0/1:0/0:0.5:0:0:.:.
chr2_ref_v2	466459	.	GA	G	.	PASS	IntersectsRepeat=1;RepeatCorrectionApplied=1	SAC:ACF:DF:PD:GT:SGT:SF:SV:SIG:MT:PAC	48,53,1,1:1:1:2:0/0:./.:.:0	24,17,18,7:1:1:2:0/1:0/0:0.25:0:1:g.466460delA:0
chr2_ref_v2	477056	.	GTA	G	.	PASS	IntersectsRepeat=1;RepeatCorrectionApplied=1	SAC:ACF:DF:PD:GT:SGT:SF:SV:SIG:MT:PAC	22,13,14,8:1:1:2:0/1:0/0:0.25:0	17,11,13,13:1:1:2:0/1:0/0:0.125:0:0:.:.
chr2_ref_v2	477475	.	AT	A	.	PASS	IntersectsRepeat=1;RepeatCorrectionApplied=1	SAC:ACF:DF:PD:GT:SGT:SF:SV:SIG:MT:PAC	61,44,6,2:1:1:2:0/0:./.:.:0	46,43,4,9:1:1:2:0/0:./.:.:0:0:.:.
chr2_ref_v2	479239	.	CAAA	C,CAA	.	PASS	IntersectsRepeat=1;RepeatCorrectionApplied=1	SAC:ACF:DF:PD:GT:SGT:SF:SV:SIG:MT:PAC	18,20,2,2,20,9:1:1:2:0/2:0/1:0.125:0	3,3,13,26,11,13:1:1:2:1/2:0/1:0.25:0:1:g.479240_479242delAAA:0
chr2_ref_v2	485894	.	GT	G	.	PASS	IntersectsRepeat=1;RepeatCorrectionApplied=1	SAC:ACF:DF:PD:GT:SGT:SF:SV:SIG:MT:PAC	43,34,3,7:1:1:2:0/0:./.:.:0	21,27,11,6:1:1:2:0/0:./.:.:0:0:.:.
chr2_ref_v2	487015	.	TAA	T,TA	.	PASS	IntersectsRepeat=1;RepeatCorrectionApplied=1	SAC:ACF:DF:PD:GT:SGT:SF:SV:SIG:MT:PAC	54,49,0,0,2,0:1:1:2:0/0:./.:.:0	4,3,22,21,26,15:1:1:2:1/2:0/2:0.125:0:1:g.487016_487017delAA,g.487016delA:0,0
chr2_ref_v2	491057	.	CT	C	.	PASS	IntersectsRepeat=1;RepeatCorrectionApplied=1	SAC:ACF:DF:PD:GT:SGT:SF:SV:SIG:MT:PAC	45,38,2,6:1:1:2:0/0:./.:.:0	15,29,17,28:1:1:2:0/1:0/0:0.25:0:1:g.491058delT:0
chr2_ref_v2	491183	.	C	CA	.	PASS	IntersectsRepeat=1;RepeatCorrectionApplied=1	SAC:ACF:DF:PD:GT:SGT:SF:SV:SIG:MT:PAC	20,25,16,19:1:1:2:0/1:0/0:0.125:0	18,26,15,21:1:1:2:0/1:1/1:0.125:0:0:.:.
chr2_ref_v2	492917	.	GAA	G	.	PASS	IntersectsRepeat=1;RepeatCorrectionApplied=1	SAC:ACF:DF:PD:GT:SGT:SF:SV:SIG:MT:PAC	21,25,3,8:1:1:2:0/0:0/1:0.5:0	16,2,15,14:1:1:2:0/1:1/1:0.25:0:1:g.492918_492919delAA:0
chr2_ref_v2	494036	.	G	A	.	PASS	IntersectsRepeat=1;RepeatCorrectionApplied=0	SAC:ACF:DF:PD:GT:SGT:SF:SV:SIG:MT:PAC	80,66,0,0:1:1:2:0/0:./.:.:0	45,40,4,5:1:1:2:0/0:0/1:0.25:0:0:.:.
chr2_ref_v2	496043	.	T	C	.	PASS	IntersectsRepeat=1;RepeatCorrectionApplied=0	SAC:ACF:DF:PD:GT:SGT:SF:SV:SIG:MT:PAC	79,63,0,0:1:1:2:0/0:./.:.:0	43,29,3,5:1:1:2:0/0:0/1:0.25:0:0:.:.
chr2_ref_v2	504322	.	CCA	C	.	PASS	IntersectsRepeat=1;RepeatCorrectionApplied=1	SAC:ACF:DF:PD:GT:SGT:SF:SV:SIG:MT:PAC	43,36,1,3:1:1:2:0/0:./.:.:0	60,28,9,5:1:1:2:0/0:./.:.:0:0:.:.
chr2_ref_v2	505379	.	C	CA	.	PASS	IntersectsRepeat=1;RepeatCorrectionApplied=1	SAC:ACF:DF:PD:GT:SGT:SF:SV:SIG:MT:PAC	20,14,3,7:1:1:2:0/0:0/1:0.5:0	24,20,5,6:1:1:2:0/0:0/1:0.5:0:0:.:.
chr2_ref_v2	523846	.	G	A	.	PASS	IntersectsRepeat=0;RepeatCorrectionApplied=0	SAC:ACF:DF:PD:GT:SGT:SF:SV:SIG:MT:PAC	66,71,0,0:1:1:2:0/0:./.:.:0	31,48,5,5:1:1:2:0/0:0/1:0.25:0:0:.:.
chr2_ref_v2	526798	.	GA	G	.	PASS	IntersectsRepeat=1;RepeatCorrectionApplied=1	SAC:ACF:DF:PD:GT:SGT:SF:SV:SIG:MT:PAC	30,41,5,13:1:1:2:0/0:0/1:0.25:0	17,29,12,24:1:1:2:0/0:0/1:0.5:0:0:.:.
chr2_ref_v2	526964	.	GA	G	.	PASS	IntersectsRepeat=1;RepeatCorrectionApplied=1	SAC:ACF:DF:PD:GT:SGT:SF:SV:SIG:MT:PAC	50,47,0,0:1:1:2:0/0:./.:.:0	43,21,22,9:1:1:2:0/1:0/0:0.25:0:1:g.526965delA:0
chr2_ref_v2	537126	.	TA	T	.	PASS	IntersectsRepeat=1;RepeatCorrectionApplied=1	SAC:ACF:DF:PD:GT:SGT:SF:SV:SIG:MT:PAC	60,69,1,0:1:1:2:0/0:./.:.:0	30,16,22,17:1:1:2:0/1:0/0:0.125:0:1:g.537127delA:0
chr2_ref_v2	539193	.	GAA	G,GA	.	PASS	IntersectsRepeat=1;RepeatCorrectionApplied=1	SAC:ACF:DF:PD:GT:SGT:SF:SV:SIG:MT:PAC	18,19,16,16,4,4:1:1:2:0/1:0/0:0.125:0	18,14,3,3,17,18:1:1:2:0/0:0/2:0.5:0:1:g.539193_539196>AA:1
chr2_ref_v2	554674	.	CA	C	.	PASS	IntersectsRepeat=1;RepeatCorrectionApplied=1	SAC:ACF:DF:PD:GT:SGT:SF:SV:SIG:MT:PAC	41,82,3,1:1:1:2:0/0:./.:.:0	31,51,4,6:1:1:2:0/0:./.:.:0:0:.:.
chr2_ref_v2	556177	.	GAT	G	.	PASS	IntersectsRepeat=1;RepeatCorrectionApplied=1	SAC:ACF:DF:PD:GT:SGT:SF:SV:SIG:MT:PAC	43,51,5,6:1:1:2:0/0:0/1:0.25:0	35,32,2,5:1:1:2:0/0:0/1:0.125:0:0:.:.
chr2_ref_v2	559729	.	CAT	C	.	PASS	IntersectsRepeat=1;RepeatCorrectionApplied=1	SAC:ACF:DF:PD:GT:SGT:SF:SV:SIG:MT:PAC	34,19,3,5:1:1:2:0/0:./.:.:0	6,25,2,2:1:1:2:0/0:./.:.:0:0:.:.
chr2_ref_v2	559897	.	C	CA	.	PASS	IntersectsRepeat=1;RepeatCorrectionApplied=1	SAC:ACF:DF:PD:GT:SGT:SF:SV:SIG:MT:PAC	65,31,0,1:1:1:2:0/0:./.:.:0	28,19,5,4:1:1:2:0/0:0/1:0.25:0:0:.:.
chr2_ref_v2	562979	.	AT	A	.	PASS	IntersectsRepeat=1;RepeatCorrectionApplied=1	SAC:ACF:DF:PD:GT:SGT:SF:SV:SIG:MT:PAC	40,24,6,2:1:1:2:0/0:./.:.:0	24,16,23,5:1:1:2:0/0:0/1:0.25:0:0:.:.
chr2_ref_v2	566591	.	C	G	.	PASS	IntersectsRepeat=0;RepeatCorrectionApplied=0	SAC:ACF:DF:PD:GT:SGT:SF:SV:SIG:MT:PAC	66,70,1,0:1:1:2:0/0:./.:.:0	39,56,2,6:1:1:2:0/0:0/1:0.125:0:0:.:.
chr2_ref_v2	571295	.	CA	C	.	PASS	IntersectsRepeat=1;RepeatCorrectionApplied=1	SAC:ACF:DF:PD:GT:SGT:SF:SV:SIG:MT:PAC	13,32,0,3:1:1:2:0/0:./.:.:0	9,24,9,7:1:1:2:0/0:./.:.:0:0:.:.
chr2_ref_v2	575997	.	TAAAA	T,TAAA	.	PASS	IntersectsRepeat=1;RepeatCorrectionApplied=1	SAC:ACF:DF:PD:GT:SGT:SF:SV:SIG:MT:PAC	15,16,0,0,9,2:1:1:2:0/0:./.:.:0	2,5,25,22,14,10:1:1:2:1/2:0/1:0.25:0:1:g.575998_576001delAAAA,g.575998delA:0,0
chr2_ref_v2	581525	.	AT	A	.	PASS	IntersectsRepeat=1;RepeatCorrectionApplied=1	SAC:ACF:DF:PD:GT:SGT:SF:SV:SIG:MT:PAC	47,36,3,2:1:1:2:0/0:./.:.:0	37,31,11,12:1:1:2:0/0:./.:.:0:0:.:.
chr2_ref_v2	583342	.	C	T	.	PASS	IntersectsRepeat=1;RepeatCorrectionApplied=0	SAC:ACF:DF:PD:GT:SGT:SF:SV:SIG:MT:PAC	52,58,0,0:1:1:2:0/0:./.:.:0	50,60,4,7:1:1:2:0/0:0/1:0.25:0:0:.:.
chr2_ref_v2	586298	.	TA	T	.	PASS	IntersectsRepeat=1;RepeatCorrectionApplied=1	SAC:ACF:DF:PD:GT:SGT:SF:SV:SIG:MT:PAC	38,33,2,2:1:1:2:0/0:./.:.:0	34,31,8,10:1:1:2:0/0:./.:.:0:0:.:.
chr2_ref_v2	604880	.	CT	C	.	PASS	IntersectsRepeat=1;RepeatCorrectionApplied=1	SAC:ACF:DF:PD:GT:SGT:SF:SV:SIG:MT:PAC	29,53,2,4:1:1:2:0/0:./.:.:0	31,29,13,10:1:1:2:0/0:./.:.:0:0:.:.
chr2_ref_v2	615078	.	A	G	.	PASS	IntersectsRepeat=0;RepeatCorrectionApplied=0	SAC:ACF:DF:PD:GT:SGT:SF:SV:SIG:MT:PAC	72,58,0,0:1:1:2:0/0:./.:.:0	34,53,2,6:1:1:2:0/0:0/1:0.125:0:0:.:.
chr2_ref_v2	615951	.	GA	G	.	PASS	IntersectsRepeat=1;RepeatCorrectionApplied=1	SAC:ACF:DF:PD:GT:SGT:SF:SV:SIG:MT:PAC	37,50,9,1:1:1:2:0/0:0/1:0.125:0	46,50,8,9:1:1:2:0/0:0/1:0.125:0:0:.:.
chr2_ref_v2	628525	.	GT	G	.	PASS	IntersectsRepeat=1;RepeatCorrectionApplied=1	SAC:ACF:DF:PD:GT:SGT:SF:SV:SIG:MT:PAC	19,36,0,3:1:1:2:0/0:./.:.:0	9,15,14,22:1:1:2:0/1:0/0:0.25:0:1:g.628526delT:0
chr2_ref_v2	628865	.	C	CAT,CATAT	.	PASS	IntersectsRepeat=1;RepeatCorrectionApplied=1	SAC:ACF:DF:PD:GT:SGT:SF:SV:SIG:MT:PAC	0,2,5,7,31,17:1:1:2:2/2:1/2:0.25:0	1,1,4,5,30,25:1:1:2:2/2:./.:.:0:0:.:.
chr2_ref_v2	642960	.	C	CA	.	PASS	IntersectsRepeat=1;RepeatCorrectionApplied=1	SAC:ACF:DF:PD:GT:SGT:SF:SV:SIG:MT:PAC	39,28,1,0:1:1:2:0/0:./.:.:0	32,31,9,10:1:1:2:0/0:0/1:0.5:0:0:.:.
chr2_ref_v2	642972	.	G	A	.	PASS	IntersectsRepeat=1;RepeatCorrectionApplied=0	SAC:ACF:DF:PD:GT:SGT:SF:SV:SIG:MT:PAC	47,37,3,0:1:1:2:0/0:0/1:0.125:0	32,35,24,23:1:1:2:0/1:0/0:0.125:0:1:g.642972G>A:0
chr2_ref_v2	646078	.	CAT	C,CATAT	.	PASS	IntersectsRepeat=1;RepeatCorrectionApplied=1	SAC:ACF:DF:PD:GT:SGT:SF:SV:SIG:MT:PAC	6,9,6,9,0,3:1:1:2:0/1:0/2:0.25:0	12,21,6,2,5,8:1:1:2:0/0:0/2:0.5:0:0:.:.
chr2_ref_v2	647557	.	AT	A	.	PASS	IntersectsRepeat=1;RepeatCorrectionApplied=1	SAC:ACF:DF:PD:GT:SGT:SF:SV:SIG:MT:PAC	69,35,2,2:1:1:2:0/0:./.:.:0	32,22,35,22:1:1:2:0/1:0/0:0.125:0:1:g.647558delT:0
chr2_ref_v2	653006	.	CA	C	.	PASS	IntersectsRepeat=1;RepeatCorrectionApplied=1	SAC:ACF:DF:PD:GT:SGT:SF:SV:SIG:MT:PAC	36,44,2,1:1:1:2:0/0:./.:.:0	39,86,5,9:1:1:2:0/0:./.:.:0:0:.:.
chr2_ref_v2	657655	.	AT	A	.	PASS	IntersectsRepeat=1;RepeatCorrectionApplied=1	SAC:ACF:DF:PD:GT:SGT:SF:SV:SIG:MT:PAC	80,74,0,0:1:1:2:0/0:./.:.:0	87,67,8,12:1:1:2:0/0:0/1:0.25:1:1:.:
chr2_ref_v2	664973	.	G	A	.	PASS	IntersectsRepeat=0;RepeatCorrectionApplied=0	SAC:ACF:DF:PD:GT:SGT:SF:SV:SIG:MT:PAC	70,64,0,0:1:1:2:0/0:./.:.:0	69,81,9,4:1:1:2:0/0:0/1:0.125:0:0:.:.
chr2_ref_v2	670330	.	T	C	.	PASS	IntersectsRepeat=1;RepeatCorrectionApplied=0	SAC:ACF:DF:PD:GT:SGT:SF:SV:SIG:MT:PAC	74,55,0,0:1:1:2:0/0:./.:.:0	40,34,30,31:1:1:2:0/1:0/0:0.125:0:1:g.670330T>C:0
chr2_ref_v2	680306	.	TA	T	.	PASS	IntersectsRepeat=1;RepeatCorrectionApplied=1	SAC:ACF:DF:PD:GT:SGT:SF:SV:SIG:MT:PAC	48,44,4,0:1:1:2:0/0:./.:.:0	53,58,11,4:1:1:2:0/0:./.:.:0:0:.:.
chr2_ref_v2	680631	.	GA	G	.	PASS	IntersectsRepeat=1;RepeatCorrectionApplied=1	SAC:ACF:DF:PD:GT:SGT:SF:SV:SIG:MT:PAC	59,55,2,0:1:1:2:0/0:./.:.:0	49,50,7,8:1:1:2:0/0:0/1:0.125:0:0:.:.
chr2_ref_v2	681046	.	GA	G	.	PASS	IntersectsRepeat=1;RepeatCorrectionApplied=1	SAC:ACF:DF:PD:GT:SGT:SF:SV:SIG:MT:PAC	47,62,0,0:1:1:2:0/0:./.:.:0	33,43,30,25:1:1:2:0/1:0/0:0.125:0:1:g.681047delA:0
chr2_ref_v2	681956	.	CA	C	.	PASS	IntersectsRepeat=1;RepeatCorrectionApplied=1	SAC:ACF:DF:PD:GT:SGT:SF:SV:SIG:MT:PAC	24,40,7,3:1:1:2:0/0:./.:.:0	30,45,18,25:1:1:2:0/0:./.:.:0:1:.:
chr2_ref_v2	684805	.	AT	A	.	PASS	IntersectsRepeat=1;RepeatCorrectionApplied=1	SAC:ACF:DF:PD:GT:SGT:SF:SV:SIG:MT:PAC	32,22,3,1:1:1:2:0/0:./.:.:0	43,48,20,15:1:1:2:0/0:./.:.:0:1:.:
chr2_ref_v2	687931	.	C	T	.	PASS	IntersectsRepeat=0;RepeatCorrectionApplied=0	SAC:ACF:DF:PD:GT:SGT:SF:SV:SIG:MT:PAC	70,65,0,0:1:1:2:0/0:./.:.:0	67,62,5,7:1:1:2:0/0:0/1:0.125:0:0:.:.
chr2_ref_v2	694578	.	T	TA,TAA	.	PASS	IntersectsRepeat=1;RepeatCorrectionApplied=1	SAC:ACF:DF:PD:GT:SGT:SF:SV:SIG:MT:PAC	2,2,5,10,19,19:1:1:2:2/2:0/2:0.125:0	2,16,18,30,16,38:1:1:2:2/2:0/2:0.25:0:0:.:.
chr2_ref_v2	694744	.	TA	T	.	PASS	IntersectsRepeat=1;RepeatCorrectionApplied=1	SAC:ACF:DF:PD:GT:SGT:SF:SV:SIG:MT:PAC	89,52,0,0:1:1:2:0/0:./.:.:0	49,31,51,18:1:1:2:0/1:0/0:0.125:0:1:g.694745delA:0
chr2_ref_v2	698042	.	GAAAA	G,GAA,GAAA	.	PASS	IntersectsRepeat=1;RepeatCorrectionApplied=1	SAC:ACF:DF:PD:GT:SGT:SF:SV:SIG:MT:PAC	7,7,0,0,6,3,19,10:1:1:2:0/3:3/3:0.25:0	2,1,23,21,9,7,7,1:1:1:2:1/3:1/1:0.25:0:1:g.698043_698046delAAAA:0
chr2_ref_v2	700135	.	AT	A	.	PASS	IntersectsRepeat=1;RepeatCorrectionApplied=1	SAC:ACF:DF:PD:GT:SGT:SF:SV:SIG:MT:PAC	11,26,2,5:1:1:2:0/0:./.:.:0	12,40,1,29:1:1:2:0/0:./.:.:0:0:.:.
chr2_ref_v2	700301	.	C	CATATATATATATAT	.	PASS	IntersectsRepeat=1;RepeatCorrectionApplied=1	SAC:ACF:DF:PD:GT:SGT:SF:SV:SIG:MT:PAC	5,3,1,3:1:1:2:./.:./.:.:0	1,1,1,1:1:1:2:./.:./.:.:0:0:.:.
chr2_ref_v2	701972	.	C	CAT	.	PASS	IntersectsRepeat=1;RepeatCorrectionApplied=1	SAC:ACF:DF:PD:GT:SGT:SF:SV:SIG:MT:PAC	3,6,0,1:1:1:2:./.:./.:.:0	4,2,4,5:1:1:2:./.:./.:.:0:0:.:.
chr2_ref_v2	704404	.	TAA	T,TA	.	PASS	IntersectsRepeat=1;RepeatCorrectionApplied=1	SAC:ACF:DF:PD:GT:SGT:SF:SV:SIG:MT:PAC	44,40,1,0,10,8:1:1:2:0/0:./.:.:0	3,12,27,33,13,19:1:1:2:0/1:1/2:0.5:0:1:g.704405_704406delAA:0
chr2_ref_v2	711352	.	AT	A	.	PASS	IntersectsRepeat=1;RepeatCorrectionApplied=1	SAC:ACF:DF:PD:GT:SGT:SF:SV:SIG:MT:PAC	59,54,1,1:1:1:2:0/0:./.:.:0	62,48,11,12:1:1:2:0/0:./.:.:0:1:.:
chr2_ref_v2	720604	.	CT	C	.	PASS	IntersectsRepeat=1;RepeatCorrectionApplied=1	SAC:ACF:DF:PD:GT:SGT:SF:SV:SIG:MT:PAC	40,59,5,5:1:1:2:0/0:0/1:0.125:0	68,80,16,14:1:1:2:0/0:./.:.:0:0:.:.
chr2_ref_v2	721228	.	GAA	G,GA	.	PASS	IntersectsRepeat=1;RepeatCorrectionApplied=1	SAC:ACF:DF:PD:GT:SGT:SF:SV:SIG:MT:PAC	36,37,3,2,5,5:1:1:2:0/0:0/1:0.125:0	1,1,30,35,28,31:1:1:2:1/2:2/2:0.25:0:1:g.721229_721230delAA,g.721229delA:0,0
chr2_ref_v2	723083	.	C	A	.	PASS	IntersectsRepeat=0;RepeatCorrectionApplied=0	SAC:ACF:DF:PD:GT:SGT:SF:SV:SIG:MT:PAC	65,52,0,0:1:1:2:0/0:./.:.:0	91,67,9,5:1:1:2:0/0:0/1:0.125:0:0:.:.
chr2_ref_v2	723626	.	CA	C	.	PASS	IntersectsRepeat=1;RepeatCorrectionApplied=1	SAC:ACF:DF:PD:GT:SGT:SF:SV:SIG:MT:PAC	30,39,1,2:1:1:2:0/0:./.:.:0	30,30,5,14:1:1:2:0/0:./.:.:0:0:.:.
chr2_ref_v2	732486	.	AT	A	.	PASS	IntersectsRepeat=1;RepeatCorrectionApplied=1	SAC:ACF:DF:PD:GT:SGT:SF:SV:SIG:MT:PAC	40,49,2,2:1:1:2:0/0:./.:.:0	22,31,28,29:1:1:2:0/1:0/0:0.125:0:1:g.732487delT:0
chr2_ref_v2	737755	.	CT	C	.	PASS	IntersectsRepeat=1;RepeatCorrectionApplied=1	SAC:ACF:DF:PD:GT:SGT:SF:SV:SIG:MT:PAC	70,43,2,1:1:1:2:0/0:./.:.:0	44,33,41,44:1:1:2:0/1:./.:.:0:1:g.737756delT:0
chr2_ref_v2	738432	.	CA	C	.	PASS	IntersectsRepeat=1;RepeatCorrectionApplied=1	SAC:ACF:DF:PD:GT:SGT:SF:SV:SIG:MT:PAC	50,67,3,1:1:1:2:0/0:./.:.:0	40,40,33,35:1:1:2:0/1:0/0:0.125:0:1:g.738433delA:0
chr2_ref_v2	739278	.	T	G	.	PASS	IntersectsRepeat=1;RepeatCorrectionApplied=0	SAC:ACF:DF:PD:GT:SGT:SF:SV:SIG:MT:PAC	23,23,33,27:1:1:2:0/1:1/1:0.125:0	81,77,0,0:1:1:2:0/0:./.:.:0:1:g.739277_739279G>T:1
chr2_ref_v2	744681	.	GT	G	.	PASS	IntersectsRepeat=1;RepeatCorrectionApplied=1	SAC:ACF:DF:PD:GT:SGT:SF:SV:SIG:MT:PAC	46,47,1,1:1:1:2:0/0:./.:.:0	63,76,11,9:1:1:2:0/0:./.:.:0:0:.:.
chr2_ref_v2	746325	.	CATCTGCA	C	.	PASS	IntersectsRepeat=1;RepeatCorrectionApplied=0	SAC:ACF:DF:PD:GT:SGT:SF:SV:SIG:MT:PAC	0,2,64,51:1:1:2:1/1:./.:.:0	0,0,69,69:1:1:2:1/1:./.:.:0:0:.:.
chr2_ref_v2	751179	.	CAA	C,CA	.	PASS	IntersectsRepeat=1;RepeatCorrectionApplied=1	SAC:ACF:DF:PD:GT:SGT:SF:SV:SIG:MT:PAC	17,28,3,0,18,8:1:1:2:0/0:0/2:0.5:0	10,17,21,26,32,14:1:1:2:0/2:1/2:0.25:0:1:g.751180delA:0
chr2_ref_v2	752275	.	G	T	.	PASS	IntersectsRepeat=0;RepeatCorrectionApplied=0	SAC:ACF:DF:PD:GT:SGT:SF:SV:SIG:MT:PAC	30,55,12,0:1:1:2:0/0:0/1:0.25:0	46,83,3,0:1:1:2:0/0:./.:.:0:0:.:.
chr2_ref_v2	757125	.	AAT	A	.	PASS	IntersectsRepeat=1;RepeatCorrectionApplied=1	SAC:ACF:DF:PD:GT:SGT:SF:SV:SIG:MT:PAC	41,43,6,2:1:1:2:0/0:0/1:0.125:0	41,37,13,10:1:1:2:0/0:0/1:0.25:0:0:.:.
chr2_ref_v2	760249	.	C	CA	.	PASS	IntersectsRepeat=1;RepeatCorrectionApplied=1	SAC:ACF:DF:PD:GT:SGT:SF:SV:SIG:MT:PAC	63,67,0,0:1:1:2:0/0:./.:.:0	54,72,4,11:1:1:2:0/0:0/1:0.25:0:0:.:.
chr2_ref_v2	762441	.	G	GAACAAGATGAAGAAAATA	.	PASS	IntersectsRepeat=0;RepeatCorrectionApplied=0	SAC:ACF:DF:PD:GT:SGT:SF:SV:SIG:MT:PAC	0,2,10,20:1:1:2:1/1:0/1:0.25:0	0,0,24,12:1:1:2:1/1:./.:.:0:0:.:.
chr2_ref_v2	767759	.	GA	G	.	PASS	IntersectsRepeat=1;RepeatCorrectionApplied=1	SAC:ACF:DF:PD:GT:SGT:SF:SV:SIG:MT:PAC	33,51,5,3:1:1:2:0/0:./.:.:0	27,36,27,30:1:1:2:0/0:0/1:0.5:0:1:.:
chr2_ref_v2	773668	.	CA	C	.	PASS	IntersectsRepeat=1;RepeatCorrectionApplied=1	SAC:ACF:DF:PD:GT:SGT:SF:SV:SIG:MT:PAC	43,49,3,2:1:1:2:0/0:0/1:0.125:0	34,68,26,58:1:1:2:0/1:0/0:0.25:0:1:g.773669delA:0
chr2_ref_v2	774634	.	CA	C	.	PASS	IntersectsRepeat=1;RepeatCorrectionApplied=1	SAC:ACF:DF:PD:GT:SGT:SF:SV:SIG:MT:PAC	8,10,8,4:1:1:2:0/0:0/1:0.25:0	29,33,15,6:1:1:2:0/0:./.:.:0:0:.:.
chr2_ref_v2	776336	.	CT	C	.	PASS	IntersectsRepeat=1;RepeatCorrectionApplied=1	SAC:ACF:DF:PD:GT:SGT:SF:SV:SIG:MT:PAC	68,48,0,0:1:1:2:0/0:./.:.:0	52,48,51,23:1:1:2:0/1:0/0:0.125:0:1:g.776337delT:0
chr2_ref_v2	777871	.	ATTT	A,AT,ATT	.	PASS	IntersectsRepeat=1;RepeatCorrectionApplied=1	SAC:ACF:DF:PD:GT:SGT:SF:SV:SIG:MT:PAC	1,0,1,0,7,6,33,14:1:1:2:3/3:./.:.:0	9,5,16,19,40,35,8,10:1:1:2:2/2:0/2:0.25:0:1:g.777871_777874T>,g.777871_777874T>:0,1
chr2_ref_v2	784678	.	CT	C	.	PASS	IntersectsRepeat=1;RepeatCorrectionApplied=1	SAC:ACF:DF:PD:GT:SGT:SF:SV:SIG:MT:PAC	32,19,7,3:1:1:2:0/0:./.:.:0	32,25,44,45:1:1:2:0/1:0/0:0.25:0:1:g.784679delT:0
chr2_ref_v2	784789	.	GA	G	.	PASS	IntersectsRepeat=1;RepeatCorrectionApplied=1	SAC:ACF:DF:PD:GT:SGT:SF:SV:SIG:MT:PAC	37,64,5,8:1:1:2:0/0:./.:.:0	47,43,42,30:1:1:2:0/0:0/1:0.5:0:1:.:
chr2_ref_v2	785315	.	C	T	.	PASS	IntersectsRepeat=0;RepeatCorrectionApplied=0	SAC:ACF:DF:PD:GT:SGT:SF:SV:SIG:MT:PAC	81,70,0,0:1:1:2:0/0:./.:.:0	83,95,10,7:1:1:2:0/0:0/1:0.125:1:0:.:.
chr2_ref_v2	785819	.	AT	A	.	PASS	IntersectsRepeat=1;RepeatCorrectionApplied=1	SAC:ACF:DF:PD:GT:SGT:SF:SV:SIG:MT:PAC	41,23,0,2:1:1:2:0/0:./.:.:0	75,48,9,8:1:1:2:0/0:./.:.:0:0:.:.
chr2_ref_v2	794784	.	G	GT	.	PASS	IntersectsRepeat=1;RepeatCorrectionApplied=1	SAC:ACF:DF:PD:GT:SGT:SF:SV:SIG:MT:PAC	64,57,0,0:1:1:2:0/0:./.:.:0	84,58,7,10:1:1:2:0/0:0/1:0.25:1:0:.:.
chr2_ref_v2	796510	.	CT	C	.	PASS	IntersectsRepeat=1;RepeatCorrectionApplied=1	SAC:ACF:DF:PD:GT:SGT:SF:SV:SIG:MT:PAC	51,55,5,4:1:1:2:0/0:./.:.:0	75,84,8,21:1:1:2:0/0:./.:.:0:0:.:.
chr2_ref_v2	796586	.	TA	T	.	PASS	IntersectsRepeat=1;RepeatCorrectionApplied=1	SAC:ACF:DF:PD:GT:SGT:SF:SV:SIG:MT:PAC	46,55,2,1:1:1:2:0/0:./.:.:0	44,45,39,39:1:1:2:0/0:0/1:0.5:0:1:.:
chr2_ref_v2	799084	.	C	A	.	PASS	IntersectsRepeat=0;RepeatCorrectionApplied=0	SAC:ACF:DF:PD:GT:SGT:SF:SV:SIG:MT:PAC	54,57,0,0:1:1:2:0/0:./.:.:0	61,93,4,10:1:1:2:0/0:0/1:0.125:0:0:.:.
chr2_ref_v2	809433	.	GAA	G	.	PASS	IntersectsRepeat=1;RepeatCorrectionApplied=1	SAC:ACF:DF:PD:GT:SGT:SF:SV:SIG:MT:PAC	4,7,0,0:1:1:2:./.:./.:.:0	6,22,1,10:1:1:2:0/1:0/0:0.5:0:0:.:.
chr2_ref_v2	809449	.	CT	C	.	PASS	IntersectsRepeat=1;RepeatCorrectionApplied=1	SAC:ACF:DF:PD:GT:SGT:SF:SV:SIG:MT:PAC	1,13,0,1:1:1:2:./.:./.:.:0	2,12,0,21:1:1:2:0/1:0/0:0.125:0:0:.:.
chr3_ref_v2	1064	.	C	T	.	ExcRegion	IntersectsRepeat=0;RepeatCorrectionApplied=0	SAC:ACF:DF:PD:GT:SGT:SF:SV:SIG:MT:PAC	0,0,0,0:0:1:2:./.:./.:.:0	0,0,1,0:0:1:2:./.:./.:.:0:0:.:.
chr3_ref_v2	1068	.	T	C	.	ExcRegion	IntersectsRepeat=1;RepeatCorrectionApplied=0	SAC:ACF:DF:PD:GT:SGT:SF:SV:SIG:MT:PAC	0,0,0,0:0:1:2:./.:./.:.:0	0,0,1,0:0:1:2:./.:./.:.:0:0:.:.
chr3_ref_v2	1069	.	C	T	.	ExcRegion	IntersectsRepeat=1;RepeatCorrectionApplied=0	SAC:ACF:DF:PD:GT:SGT:SF:SV:SIG:MT:PAC	0,0,0,0:0:1:2:./.:./.:.:0	0,0,1,0:0:1:2:./.:./.:.:0:0:.:.
chr3_ref_v2	1076	.	A	T	.	ExcRegion	IntersectsRepeat=1;RepeatCorrectionApplied=0	SAC:ACF:DF:PD:GT:SGT:SF:SV:SIG:MT:PAC	0,0,0,0:0:1:2:./.:./.:.:0	0,0,1,0:0:1:2:./.:./.:.:0:0:.:.
chr3_ref_v2	1077	.	A	T	.	ExcRegion	IntersectsRepeat=1;RepeatCorrectionApplied=0	SAC:ACF:DF:PD:GT:SGT:SF:SV:SIG:MT:PAC	0,0,0,0:0:1:2:./.:./.:.:0	0,0,1,0:0:1:2:./.:./.:.:0:0:.:.
chr3_ref_v2	1080	.	A	C	.	ExcRegion	IntersectsRepeat=1;RepeatCorrectionApplied=0	SAC:ACF:DF:PD:GT:SGT:SF:SV:SIG:MT:PAC	0,0,0,0:0:1:2:./.:./.:.:0	0,0,1,0:0:1:2:./.:./.:.:0:0:.:.
chr3_ref_v2	1081	.	T	G	.	ExcRegion	IntersectsRepeat=1;RepeatCorrectionApplied=0	SAC:ACF:DF:PD:GT:SGT:SF:SV:SIG:MT:PAC	0,0,0,0:0:1:2:./.:./.:.:0	0,0,1,0:0:1:2:./.:./.:.:0:0:.:.
chr3_ref_v2	1083	.	C	A	.	ExcRegion	IntersectsRepeat=0;RepeatCorrectionApplied=0	SAC:ACF:DF:PD:GT:SGT:SF:SV:SIG:MT:PAC	0,0,0,0:0:1:2:./.:./.:.:0	0,0,1,0:0:1:2:./.:./.:.:0:0:.:.
chr3_ref_v2	1091	.	C	CTTTG	.	ExcRegion	IntersectsRepeat=1;RepeatCorrectionApplied=0	SAC:ACF:DF:PD:GT:SGT:SF:SV:SIG:MT:PAC	0,0,0,0:0:1:2:./.:./.:.:0	0,0,2,0:0:1:2:./.:./.:.:0:0:.:.
chr3_ref_v2	1094	.	T	TA	.	ExcRegion	IntersectsRepeat=0;RepeatCorrectionApplied=0	SAC:ACF:DF:PD:GT:SGT:SF:SV:SIG:MT:PAC	0,0,0,0:0:1:2:./.:./.:.:0	0,0,5,0:0:1:2:./.:./.:.:0:0:.:.
chr3_ref_v2	1095	.	C	G	.	ExcRegion	IntersectsRepeat=0;RepeatCorrectionApplied=0	SAC:ACF:DF:PD:GT:SGT:SF:SV:SIG:MT:PAC	0,0,0,0:0:1:2:./.:./.:.:0	0,0,5,0:0:1:2:./.:./.:.:0:0:.:.
chr3_ref_v2	1097	.	ATTGC	A	.	PASS	IntersectsRepeat=0;RepeatCorrectionApplied=0	SAC:ACF:DF:PD:GT:SGT:SF:SV:SIG:MT:PAC	0,0,0,0:0:1:2:./.:./.:.:0	0,0,4,0:0:1:2:./.:./.:.:0:0:.:.
chr3_ref_v2	1105	.	T	TGAG	.	PASS	IntersectsRepeat=0;RepeatCorrectionApplied=0	SAC:ACF:DF:PD:GT:SGT:SF:SV:SIG:MT:PAC	0,0,0,0:0:1:2:./.:./.:.:0	0,0,5,0:0:1:2:./.:./.:.:0:0:.:.
chr3_ref_v2	1106	.	CTAT	C	.	PASS	IntersectsRepeat=1;RepeatCorrectionApplied=1	SAC:ACF:DF:PD:GT:SGT:SF:SV:SIG:MT:PAC	0,0,0,0:0:1:2:./.:./.:.:0	0,0,5,0:0:1:2:./.:./.:.:0:0:.:.
chr3_ref_v2	1112	.	C	T	.	PASS	IntersectsRepeat=1;RepeatCorrectionApplied=0	SAC:ACF:DF:PD:GT:SGT:SF:SV:SIG:MT:PAC	0,0,0,0:0:1:2:./.:./.:.:0	0,0,6,0:0:1:2:./.:./.:.:0:0:.:.
chr3_ref_v2	1129	.	C	T	.	PASS	IntersectsRepeat=0;RepeatCorrectionApplied=0	SAC:ACF:DF:PD:GT:SGT:SF:SV:SIG:MT:PAC	0,0,2,0:0:1:2:./.:./.:.:0	0,0,8,0:0:1:2:./.:./.:.:0:0:.:.
chr3_ref_v2	1151	.	A	T	.	PASS	IntersectsRepeat=0;RepeatCorrectionApplied=0	SAC:ACF:DF:PD:GT:SGT:SF:SV:SIG:MT:PAC	0,0,5,0:0:1:2:./.:./.:.:0	0,0,13,0:0:1:2:./.:./.:.:0:0:.:.
chr3_ref_v2	1154	.	T	TTTCTTGAACGGA	.	PASS	IntersectsRepeat=0;RepeatCorrectionApplied=0	SAC:ACF:DF:PD:GT:SGT:SF:SV:SIG:MT:PAC	0,0,5,0:0:1:2:./.:./.:.:0	0,0,13,0:0:1:2:./.:./.:.:0:0:.:.
chr3_ref_v2	1157	.	C	A	.	PASS	IntersectsRepeat=0;RepeatCorrectionApplied=0	SAC:ACF:DF:PD:GT:SGT:SF:SV:SIG:MT:PAC	0,0,11,0:0:1:2:./.:./.:.:0	0,0,20,0:0:1:2:1/1:./.:.:0:0:.:.
chr3_ref_v2	1203	.	G	GTTTAGACAAAGAAAAC	.	ExcRegion	IntersectsRepeat=1;RepeatCorrectionApplied=0	SAC:ACF:DF:PD:GT:SGT:SF:SV:SIG:MT:PAC	0,0,27,0:0:1:2:./.:./.:.:0	0,0,21,0:0:1:2:./.:./.:.:0:0:.:.
chr3_ref_v2	1223	.	A	T	.	ExcRegion	IntersectsRepeat=0;RepeatCorrectionApplied=0	SAC:ACF:DF:PD:GT:SGT:SF:SV:SIG:MT:PAC	0,1,50,0:1:1:2:./.:./.:.:0	0,0,32,1:1:1:2:./.:./.:.:0:0:.:.
chr3_ref_v2	1240	.	A	G	.	ExcRegion	IntersectsRepeat=0;RepeatCorrectionApplied=0	SAC:ACF:DF:PD:GT:SGT:SF:SV:SIG:MT:PAC	0,1,57,0:1:1:2:./.:./.:.:0	0,0,37,1:1:1:2:./.:./.:.:0:0:.:.
chr3_ref_v2	1243	.	C	CCATAGTTTCTATGTGCAAAAGCATTACCTATGTAATTCTTACA	.	ExcRegion	IntersectsRepeat=0;RepeatCorrectionApplied=0	SAC:ACF:DF:PD:GT:SGT:SF:SV:SIG:MT:PAC	0,1,58,0:1:1:2:./.:./.:.:0	0,0,37,1:1:1:2:./.:./.:.:0:0:.:.
chr3_ref_v2	4025	.	G	A	.	ExcRegion	IntersectsRepeat=0;RepeatCorrectionApplied=0	SAC:ACF:DF:PD:GT:SGT:SF:SV:SIG:MT:PAC	0,0,84,102:1:1:2:./.:./.:.:0	0,0,96,116:1:1:2:./.:./.:.:0:0:.:.
chr3_ref_v2	4125	.	AT	A	.	ExcRegion	IntersectsRepeat=1;RepeatCorrectionApplied=1	SAC:ACF:DF:PD:GT:SGT:SF:SV:SIG:MT:PAC	56,54,1,2:1:1:2:./.:./.:.:0	86,75,12,14:1:1:2:./.:./.:.:0:0:.:.
chr3_ref_v2	4521	.	G	A	.	PASS	IntersectsRepeat=0;RepeatCorrectionApplied=0	SAC:ACF:DF:PD:GT:SGT:SF:SV:SIG:MT:PAC	0,0,0,0:0:1:2:./.:./.:.:0	0,0,0,4:0:1:2:./.:./.:.:0:0:.:.
chr3_ref_v2	4586	.	C	CAATATTCT	.	PASS	IntersectsRepeat=0;RepeatCorrectionApplied=0	SAC:ACF:DF:PD:GT:SGT:SF:SV:SIG:MT:PAC	0,0,0,0:0:1:2:./.:./.:.:0	0,0,0,2:0:1:2:./.:./.:.:0:0:.:.
chr3_ref_v2	5856	.	C	T	.	PASS	IntersectsRepeat=0;RepeatCorrectionApplied=0	SAC:ACF:DF:PD:GT:SGT:SF:SV:SIG:MT:PAC	0,0,0,0:0:1:2:./.:./.:.:0	0,0,2,0:0:1:2:./.:./.:.:0:0:.:.
chr3_ref_v2	6097	.	GTGACGTTGAGTTTTTAC	G	.	PASS	IntersectsRepeat=0;RepeatCorrectionApplied=0	SAC:ACF:DF:PD:GT:SGT:SF:SV:SIG:MT:PAC	0,0,2,3:1:1:2:./.:./.:.:0	0,0,5,6:1:1:2:./.:./.:.:0:0:.:.
chr3_ref_v2	6291	.	C	CTT	.	PASS	IntersectsRepeat=1;RepeatCorrectionApplied=1	SAC:ACF:DF:PD:GT:SGT:SF:SV:SIG:MT:PAC	0,0,0,2:0:1:2:./.:./.:.:0	0,0,1,1:1:1:2:./.:./.:.:0:0:.:.
chr3_ref_v2	6389	.	A	G	.	PASS	IntersectsRepeat=1;RepeatCorrectionApplied=0	SAC:ACF:DF:PD:GT:SGT:SF:SV:SIG:MT:PAC	0,0,1,1:1:1:2:./.:./.:.:0	0,0,0,1:0:1:2:./.:./.:.:0:0:.:.
chr3_ref_v2	10801	.	C	T	.	PASS	IntersectsRepeat=0;RepeatCorrectionApplied=0	SAC:ACF:DF:PD:GT:SGT:SF:SV:SIG:MT:PAC	0,1,0,0:0:1:2:./.:./.:.:0	0,0,1,0:0:1:2:./.:./.:.:0:0:.:.
chr3_ref_v2	24132	.	C	T	.	PASS	IntersectsRepeat=0;RepeatCorrectionApplied=0	SAC:ACF:DF:PD:GT:SGT:SF:SV:SIG:MT:PAC	64,57,0,0:1:1:2:0/0:./.:.:0	43,67,26,32:1:1:2:0/1:0/0:0.25:0:1:g.24132C>T:0
chr3_ref_v2	27477	.	TAAAAA	T,TAA,TAAA	.	PASS	IntersectsRepeat=1;RepeatCorrectionApplied=1	SAC:ACF:DF:PD:GT:SGT:SF:SV:SIG:MT:PAC	3,1,0,1,0,10,0,7:1:1:2:2/3:0/3:0.25:0	5,11,12,9,0,10,0,6:1:1:2:1/3:0/1:0.5:1:0:.:.
chr3_ref_v2	29265	.	TTTTGTTTATTTA	T	.	PASS	IntersectsRepeat=1;RepeatCorrectionApplied=0	SAC:ACF:DF:PD:GT:SGT:SF:SV:SIG:MT:PAC	0,0,45,67:1:1:2:1/1:./.:.:0	1,1,65,65:1:1:2:1/1:./.:.:0:0:.:.
chr3_ref_v2	30601	.	CT	C	.	PASS	IntersectsRepeat=1;RepeatCorrectionApplied=1	SAC:ACF:DF:PD:GT:SGT:SF:SV:SIG:MT:PAC	58,56,3,2:1:1:2:0/0:./.:.:0	83,69,12,8:1:1:2:0/0:./.:.:0:0:.:.
chr3_ref_v2	40708	.	C	CAAAAAAAAAAAAAAA	.	PASS	IntersectsRepeat=1;RepeatCorrectionApplied=1	SAC:ACF:DF:PD:GT:SGT:SF:SV:SIG:MT:PAC	8,12,72,17:1:1:2:0/1:1/1:0.5:1	7,18,71,29:1:1:2:1/1:0/1:0.5:1:0:.:.
chr3_ref_v2	41396	.	T	TCCAAATGCTACGCAG	.	PASS	IntersectsRepeat=1;RepeatCorrectionApplied=0	SAC:ACF:DF:PD:GT:SGT:SF:SV:SIG:MT:PAC	0,0,29,23:1:1:2:1/1:./.:.:0	0,0,22,38:1:1:2:1/1:./.:.:0:0:.:.
chr3_ref_v2	41830	.	CAAAAAAA	C,CA	.	PASS	IntersectsRepeat=1;RepeatCorrectionApplied=1	SAC:ACF:DF:PD:GT:SGT:SF:SV:SIG:MT:PAC	5,16,5,0,14,3:1:1:2:0/2:./.:.:0	4,5,33,10,13,5:1:1:2:1/2:0/2:0.25:0:1:g.41831_41837delAAAAAAA:0
chr3_ref_v2	43436	.	C	CTA	.	PASS	IntersectsRepeat=1;RepeatCorrectionApplied=1	SAC:ACF:DF:PD:GT:SGT:SF:SV:SIG:MT:PAC	64,58,0,0:1:1:2:0/0:./.:.:0	59,33,42,20:1:1:2:0/1:0/0:0.125:0:1:g.43436_43437insTA:0
chr3_ref_v2	44368	.	GA	G,GAAA	.	PASS	IntersectsRepeat=1;RepeatCorrectionApplied=1	SAC:ACF:DF:PD:GT:SGT:SF:SV:SIG:MT:PAC	4,6,4,9,6,5:1:1:2:0/2:0/1:0.5:0	15,12,20,18,5,7:1:1:2:0/0:0/2:0.25:0:0:.:.
chr3_ref_v2	48532	.	G	GTCAGCTTCGGCTTCGGCGTCAGCT	.	PASS	IntersectsRepeat=0;RepeatCorrectionApplied=0	SAC:ACF:DF:PD:GT:SGT:SF:SV:SIG:MT:PAC	0,0,38,34:1:1:2:1/1:./.:.:0	1,0,80,27:1:1:2:1/1:./.:.:0:0:.:.
chr3_ref_v2	49770	.	G	A	.	PASS	IntersectsRepeat=0;RepeatCorrectionApplied=0	SAC:ACF:DF:PD:GT:SGT:SF:SV:SIG:MT:PAC	69,77,0,0:1:1:2:0/0:./.:.:0	69,58,7,7:1:1:2:0/0:0/1:0.25:0:0:.:.
chr3_ref_v2	50148	.	A	AATAT,AATATAT	.	PASS	IntersectsRepeat=1;RepeatCorrectionApplied=1	SAC:ACF:DF:PD:GT:SGT:SF:SV:SIG:MT:PAC	0,1,4,8,4,5:1:1:2:1/2:0/1:0.125:0	1,1,2,7,6,6:1:1:2:2/2:1/2:0.5:0:0:.:.
chr3_ref_v2	50415	.	GA	G	.	PASS	IntersectsRepeat=1;RepeatCorrectionApplied=1	SAC:ACF:DF:PD:GT:SGT:SF:SV:SIG:MT:PAC	46,40,3,1:1:1:2:0/0:./.:.:0	64,31,13,1:1:1:2:0/0:./.:.:0:0:.:.
chr3_ref_v2	50427	.	A	T	.	PASS	IntersectsRepeat=1;RepeatCorrectionApplied=0	SAC:ACF:DF:PD:GT:SGT:SF:SV:SIG:MT:PAC	31,25,25,20:1:1:2:0/1:0/0:0.125:0	43,22,38,13:1:1:2:0/1:0/0:0.125:0:0:.:.
chr3_ref_v2	52228	.	TTA	T	.	PASS	IntersectsRepeat=1;RepeatCorrectionApplied=1	SAC:ACF:DF:PD:GT:SGT:SF:SV:SIG:MT:PAC	22,24,31,27:1:1:2:0/1:1/1:0.125:0	25,28,29,11:1:1:2:0/1:0/0:0.25:0:0:.:.
chr3_ref_v2	54752	.	CA	C	.	PASS	IntersectsRepeat=1;RepeatCorrectionApplied=1	SAC:ACF:DF:PD:GT:SGT:SF:SV:SIG:MT:PAC	30,32,5,4:1:1:2:0/0:./.:.:0	33,25,42,25:1:1:2:0/0:0/1:0.5:0:1:.:
chr3_ref_v2	56661	.	G	GA	.	PASS	IntersectsRepeat=1;RepeatCorrectionApplied=1	SAC:ACF:DF:PD:GT:SGT:SF:SV:SIG:MT:PAC	46,79,0,1:1:1:2:0/0:./.:.:0	48,84,7,11:1:1:2:0/0:0/1:0.25:0:0:.:.
chr3_ref_v2	56883	.	TAAA	T	.	PASS	IntersectsRepeat=1;RepeatCorrectionApplied=1	SAC:ACF:DF:PD:GT:SGT:SF:SV:SIG:MT:PAC	18,26,0,0:1:1:2:0/0:./.:.:0	19,22,7,16:1:1:2:0/1:0/0:0.25:0:1:g.56884_56886delAAA:0
chr3_ref_v2	56899	.	CA	C,AA	.	PASS	IntersectsRepeat=1;RepeatCorrectionApplied=1	SAC:ACF:DF:PD:GT:SGT:SF:SV:SIG:MT:PAC	6,19,0,0,7,12:1:1:2:0/2:0/0:0.125:0	8,17,7,15,6,10:1:1:2:0/2:0/0:0.5:0:1:.:
chr3_ref_v2	57049	.	CAA	C,CA	.	PASS	IntersectsRepeat=1;RepeatCorrectionApplied=1	SAC:ACF:DF:PD:GT:SGT:SF:SV:SIG:MT:PAC	3,4,1,3,5,5:1:1:2:0/2:1/2:0.125:0	9,3,10,14,7,3:1:1:2:0/1:1/1:0.125:0:0:.:.
chr3_ref_v2	62576	.	C	CATAT	.	PASS	IntersectsRepeat=1;RepeatCorrectionApplied=1	SAC:ACF:DF:PD:GT:SGT:SF:SV:SIG:MT:PAC	27,27,1,0:1:1:2:0/0:./.:.:0	23,19,22,14:1:1:2:0/1:0/0:0.125:0:1:g.62576_62577insATAT:0
chr3_ref_v2	76143	.	A	AT	.	PASS	IntersectsRepeat=1;RepeatCorrectionApplied=1	SAC:ACF:DF:PD:GT:SGT:SF:SV:SIG:MT:PAC	2,2,55,52:1:1:2:1/1:./.:.:0	5,4,73,66:1:1:2:1/1:./.:.:0:0:.:.
chr3_ref_v2	76181	.	G	A	.	PASS	IntersectsRepeat=0;RepeatCorrectionApplied=0	SAC:ACF:DF:PD:GT:SGT:SF:SV:SIG:MT:PAC	0,0,86,67:1:1:2:1/1:./.:.:0	0,0,91,83:1:1:2:1/1:./.:.:0:0:.:.
chr3_ref_v2	77229	.	G	A	.	PASS	IntersectsRepeat=0;RepeatCorrectionApplied=0	SAC:ACF:DF:PD:GT:SGT:SF:SV:SIG:MT:PAC	0,1,78,63:1:1:2:1/1:./.:.:0	8,3,70,56:1:1:2:1/1:0/1:0.125:0:0:.:.
chr3_ref_v2	77262	.	GA	G	.	PASS	IntersectsRepeat=1;RepeatCorrectionApplied=1	SAC:ACF:DF:PD:GT:SGT:SF:SV:SIG:MT:PAC	57,53,4,3:1:1:2:0/0:./.:.:0	39,24,23,20:1:1:2:0/0:0/1:0.25:0:1:.:
chr3_ref_v2	78361	.	CT	C	.	PASS	IntersectsRepeat=1;RepeatCorrectionApplied=1	SAC:ACF:DF:PD:GT:SGT:SF:SV:SIG:MT:PAC	30,48,6,2:1:1:2:0/0:0/1:0.125:0	39,71,6,6:1:1:2:0/0:./.:.:0:0:.:.
chr3_ref_v2	84302	.	G	A	.	ExcRegion	IntersectsRepeat=0;RepeatCorrectionApplied=0	SAC:ACF:DF:PD:GT:SGT:SF:SV:SIG:MT:PAC	0,0,0,0:0:1:2:./.:./.:.:0	0,0,0,4:0:1:2:./.:./.:.:0:0:.:.
chr3_ref_v2	84910	.	T	C	.	ExcRegion	IntersectsRepeat=1;RepeatCorrectionApplied=0	SAC:ACF:DF:PD:GT:SGT:SF:SV:SIG:MT:PAC	0,13,0,5:1:1:2:./.:./.:.:0	0,35,0,4:1:1:2:./.:./.:.:0:0:.:.
chr3_ref_v2	91089	.	TA	T	.	PASS	IntersectsRepeat=1;RepeatCorrectionApplied=1	SAC:ACF:DF:PD:GT:SGT:SF:SV:SIG:MT:PAC	45,7,0,0:1:1:2:0/0:./.:.:0	47,20,12,5:1:1:2:0/0:./.:.:0:0:.:.
chr3_ref_v2	100221	.	CT	C	.	PASS	IntersectsRepeat=1;RepeatCorrectionApplied=1	SAC:ACF:DF:PD:GT:SGT:SF:SV:SIG:MT:PAC	19,13,0,2:1:1:2:0/0:./.:.:0	19,10,9,18:1:1:2:0/0:./.:.:0:1:.:
chr3_ref_v2	106244	.	GA	G	.	PASS	IntersectsRepeat=1;RepeatCorrectionApplied=1	SAC:ACF:DF:PD:GT:SGT:SF:SV:SIG:MT:PAC	59,45,9,4:1:1:2:0/0:./.:.:0	7,15,63,59:1:1:2:1/1:0/1:0.25:0:1:g.106245delA,g.106245delA:0,1
chr3_ref_v2	107239	.	C	CAT	.	PASS	IntersectsRepeat=1;RepeatCorrectionApplied=1	SAC:ACF:DF:PD:GT:SGT:SF:SV:SIG:MT:PAC	68,66,0,0:1:1:2:0/0:./.:.:0	35,43,21,15:1:1:2:0/1:0/0:0.25:0:1:g.107239_107240insAT:0
chr3_ref_v2	110122	.	GA	G	.	PASS	IntersectsRepeat=1;RepeatCorrectionApplied=1	SAC:ACF:DF:PD:GT:SGT:SF:SV:SIG:MT:PAC	66,73,0,2:1:1:2:0/0:./.:.:0	36,43,29,34:1:1:2:0/1:0/0:0.125:0:1:g.110123delA:0
chr3_ref_v2	126149	.	CT	C	.	PASS	IntersectsRepeat=1;RepeatCorrectionApplied=1	SAC:ACF:DF:PD:GT:SGT:SF:SV:SIG:MT:PAC	43,38,6,2:1:1:2:0/0:./.:.:0	33,22,26,18:1:1:2:0/0:0/1:0.25:0:1:.:
chr3_ref_v2	126473	.	AT	A	.	PASS	IntersectsRepeat=1;RepeatCorrectionApplied=1	SAC:ACF:DF:PD:GT:SGT:SF:SV:SIG:MT:PAC	59,37,7,4:1:1:2:0/0:./.:.:0	31,32,51,36:1:1:2:0/1:0/0:0.125:0:1:g.126474delT:0
chr3_ref_v2	126763	.	CA	C	.	PASS	IntersectsRepeat=1;RepeatCorrectionApplied=1	SAC:ACF:DF:PD:GT:SGT:SF:SV:SIG:MT:PAC	63,74,0,1:1:1:2:0/0:./.:.:0	41,59,7,15:1:1:2:0/0:0/1:0.25:0:1:.:
chr3_ref_v2	127814	.	C	T	.	PASS	IntersectsRepeat=1;RepeatCorrectionApplied=0	SAC:ACF:DF:PD:GT:SGT:SF:SV:SIG:MT:PAC	57,72,0,0:1:1:2:0/0:./.:.:0	68,83,9,8:1:1:2:0/0:0/1:0.25:1:0:.:.
chr3_ref_v2	128834	.	TAA	T	.	PASS	IntersectsRepeat=1;RepeatCorrectionApplied=1	SAC:ACF:DF:PD:GT:SGT:SF:SV:SIG:MT:PAC	60,52,0,0:1:1:2:0/0:./.:.:0	26,38,17,36:1:1:2:0/1:0/0:0.125:0:1:g.128835_128836delAA:0
chr3_ref_v2	128859	.	TAA	T,TA	.	PASS	IntersectsRepeat=1;RepeatCorrectionApplied=1	SAC:ACF:DF:PD:GT:SGT:SF:SV:SIG:MT:PAC	31,41,0,0,2,7:1:1:2:0/0:./.:.:0	11,8,18,28,16,23:1:1:2:0/1:1/2:0.5:0:1:g.128860_128861delAA:0
chr3_ref_v2	141010	.	GAA	G	.	PASS	IntersectsRepeat=1;RepeatCorrectionApplied=1	SAC:ACF:DF:PD:GT:SGT:SF:SV:SIG:MT:PAC	52,46,1,0:1:1:2:0/0:./.:.:0	32,28,13,28:1:1:2:0/1:0/0:0.125:0:1:g.141011_141012delAA:0
chr3_ref_v2	145464	.	G	A	.	PASS	IntersectsRepeat=0;RepeatCorrectionApplied=0	SAC:ACF:DF:PD:GT:SGT:SF:SV:SIG:MT:PAC	68,85,0,0:1:1:2:0/0:./.:.:0	61,59,5,8:1:1:2:0/0:0/1:0.25:0:0:.:.
chr3_ref_v2	154314	.	A	AT	.	PASS	IntersectsRepeat=1;RepeatCorrectionApplied=1	SAC:ACF:DF:PD:GT:SGT:SF:SV:SIG:MT:PAC	44,39,1,0:1:1:2:0/0:./.:.:0	27,38,14,16:1:1:2:0/1:0/0:0.25:0:1:g.154314_154315insT:0
chr3_ref_v2	173208	.	CT	C	.	PASS	IntersectsRepeat=1;RepeatCorrectionApplied=1	SAC:ACF:DF:PD:GT:SGT:SF:SV:SIG:MT:PAC	74,93,0,1:1:1:2:0/0:./.:.:0	34,32,36,27:1:1:2:0/1:./.:.:0:1:g.173209delT:0
chr3_ref_v2	175448	.	A	G	.	PASS	IntersectsRepeat=0;RepeatCorrectionApplied=0	SAC:ACF:DF:PD:GT:SGT:SF:SV:SIG:MT:PAC	87,84,0,0:1:1:2:0/0:./.:.:0	80,81,4,11:1:1:2:0/0:0/1:0.125:0:0:.:.
chr3_ref_v2	181466	.	G	T	.	PASS	IntersectsRepeat=0;RepeatCorrectionApplied=0	SAC:ACF:DF:PD:GT:SGT:SF:SV:SIG:MT:PAC	87,82,2,0:1:1:2:0/0:./.:.:0	57,47,21,19:1:1:2:0/0:0/1:0.5:1:1:.:
chr3_ref_v2	184911	.	C	T	.	PASS	IntersectsRepeat=0;RepeatCorrectionApplied=0	SAC:ACF:DF:PD:GT:SGT:SF:SV:SIG:MT:PAC	84,105,0,0:1:1:2:0/0:./.:.:0	53,56,3,8:1:1:2:0/0:0/1:0.25:0:0:.:.
chr3_ref_v2	201503	.	CTT	C,CT	.	PASS	IntersectsRepeat=1;RepeatCorrectionApplied=1	SAC:ACF:DF:PD:GT:SGT:SF:SV:SIG:MT:PAC	25,28,0,1,36,37:1:1:2:0/2:2/2:0.125:0	7,15,29,36,28,27:1:1:2:1/2:0/2:0.25:1:1:g.201504_201505delTT:0
chr3_ref_v2	205618	.	CAA	C,CA	.	PASS	IntersectsRepeat=1;RepeatCorrectionApplied=1	SAC:ACF:DF:PD:GT:SGT:SF:SV:SIG:MT:PAC	10,14,23,26,4,3:1:1:2:0/1:1/1:0.25:0	16,7,3,16,21,41:1:1:2:0/2:2/2:0.25:0:1:g.205618_205621>A:0
chr3_ref_v2	207552	.	GA	G	.	PASS	IntersectsRepeat=1;RepeatCorrectionApplied=1	SAC:ACF:DF:PD:GT:SGT:SF:SV:SIG:MT:PAC	17,27,8,8:1:1:2:0/0:./.:.:0	34,21,12,12:1:1:2:0/0:./.:.:0:0:.:.
chr3_ref_v2	210972	.	G	T	.	PASS	IntersectsRepeat=1;RepeatCorrectionApplied=0	SAC:ACF:DF:PD:GT:SGT:SF:SV:SIG:MT:PAC	69,58,0,0:1:1:2:0/0:./.:.:0	44,48,29,26:1:1:2:0/1:0/0:0.25:0:1:g.210972G>T:0
chr3_ref_v2	216046	.	AT	A	.	PASS	IntersectsRepeat=1;RepeatCorrectionApplied=1	SAC:ACF:DF:PD:GT:SGT:SF:SV:SIG:MT:PAC	63,57,0,5:1:1:2:0/0:./.:.:0	61,56,9,8:1:1:2:0/0:./.:.:0:0:.:.
chr3_ref_v2	216183	.	AT	A	.	PASS	IntersectsRepeat=1;RepeatCorrectionApplied=1	SAC:ACF:DF:PD:GT:SGT:SF:SV:SIG:MT:PAC	58,69,0,0:1:1:2:0/0:./.:.:0	37,50,16,37:1:1:2:0/1:0/0:0.25:0:1:g.216184delT:0
chr3_ref_v2	219174	.	CT	C	.	PASS	IntersectsRepeat=1;RepeatCorrectionApplied=1	SAC:ACF:DF:PD:GT:SGT:SF:SV:SIG:MT:PAC	37,32,1,8:1:1:2:0/0:./.:.:0	69,30,10,9:1:1:2:0/0:./.:.:0:0:.:.
chr3_ref_v2	220126	.	CTA	C	.	PASS	IntersectsRepeat=1;RepeatCorrectionApplied=1	SAC:ACF:DF:PD:GT:SGT:SF:SV:SIG:MT:PAC	47,34,3,2:1:1:2:0/0:0/1:0.125:0	62,24,7,3:1:1:2:0/0:0/1:0.125:0:0:.:.
chr3_ref_v2	220603	.	TTA	T	.	PASS	IntersectsRepeat=1;RepeatCorrectionApplied=1	SAC:ACF:DF:PD:GT:SGT:SF:SV:SIG:MT:PAC	28,24,6,0:1:1:2:0/0:./.:.:0	20,32,6,3:1:1:2:0/0:./.:.:0:0:.:.
chr3_ref_v2	224794	.	GTT	G,GT	.	PASS	IntersectsRepeat=1;RepeatCorrectionApplied=1	SAC:ACF:DF:PD:GT:SGT:SF:SV:SIG:MT:PAC	2,2,7,7,25,21:1:1:2:2/2:1/2:0.125:0	9,13,13,11,36,21:1:1:2:0/2:2/2:0.25:0:0:.:.
chr3_ref_v2	225102	.	CA	C	.	PASS	IntersectsRepeat=1;RepeatCorrectionApplied=1	SAC:ACF:DF:PD:GT:SGT:SF:SV:SIG:MT:PAC	27,63,6,3:1:1:2:0/0:./.:.:0	32,29,35,29:1:1:2:0/0:0/1:0.25:0:1:.:
chr3_ref_v2	226835	.	CTTT	C,CTT	.	PASS	IntersectsRepeat=1;RepeatCorrectionApplied=1	SAC:ACF:DF:PD:GT:SGT:SF:SV:SIG:MT:PAC	22,6,0,0,5,5:1:1:2:0/0:./.:.:0	36,4,26,10,11,11:1:1:2:0/1:0/0:0.25:0:1:g.226836_226838delTTT:0
chr3_ref_v2	226861	.	C	T	.	PASS	IntersectsRepeat=1;RepeatCorrectionApplied=0	SAC:ACF:DF:PD:GT:SGT:SF:SV:SIG:MT:PAC	31,53,1,0:1:1:2:0/0:./.:.:0	57,64,30,0:1:1:2:0/0:0/1:0.5:0:0:.:.
chr3_ref_v2	230723	.	AAAG	A	.	PASS	IntersectsRepeat=1;RepeatCorrectionApplied=1	SAC:ACF:DF:PD:GT:SGT:SF:SV:SIG:MT:PAC	49,49,2,1:1:1:2:0/0:./.:.:0	42,38,9,4:1:1:2:0/0:0/1:0.125:0:0:.:.
chr3_ref_v2	232608	.	GT	G	.	PASS	IntersectsRepeat=1;RepeatCorrectionApplied=1	SAC:ACF:DF:PD:GT:SGT:SF:SV:SIG:MT:PAC	0,0,0,0:0:0:2:./.:./.:.:0	38,31,48,56:1:1:2:0/1:1/1:0.125:0:0:.:.
chr3_ref_v2	232634	.	CTT	C,CT	.	PASS	IntersectsRepeat=1;RepeatCorrectionApplied=1	SAC:ACF:DF:PD:GT:SGT:SF:SV:SIG:MT:PAC	33,34,0,0,1,11:1:1:2:0/0:0/2:0.125:0	3,5,17,39,32,51:1:1:2:2/2:1/2:0.5:0:1:.:.
chr3_ref_v2	238277	.	ATTT	A,AT,ATT	.	PASS	IntersectsRepeat=1;RepeatCorrectionApplied=1	SAC:ACF:DF:PD:GT:SGT:SF:SV:SIG:MT:PAC	3,0,3,1,6,4,22,5:1:1:2:3/3:1/3:0.25:0	3,0,18,11,59,19,6,2:1:1:2:2/2:0/2:0.125:0:1:g.238277_238280T>,g.238277_238280T>:0,1
chr3_ref_v2	243811	.	GTA	G	.	PASS	IntersectsRepeat=1;RepeatCorrectionApplied=1	SAC:ACF:DF:PD:GT:SGT:SF:SV:SIG:MT:PAC	21,18,11,4:1:1:2:0/0:0/1:0.25:0	35,36,6,6:1:1:2:0/0:./.:.:0:0:.:.
chr3_ref_v2	243813	.	A	ATG	.	PASS	IntersectsRepeat=1;RepeatCorrectionApplied=0	SAC:ACF:DF:PD:GT:SGT:SF:SV:SIG:MT:PAC	46,35,0,0:1:1:2:0/0:./.:.:0	26,38,18,16:1:1:2:0/1:0/0:0.25:0:1:g.243813_243814insTG:0
chr3_ref_v2	245804	.	G	A	.	PASS	IntersectsRepeat=0;RepeatCorrectionApplied=0	SAC:ACF:DF:PD:GT:SGT:SF:SV:SIG:MT:PAC	81,86,0,0:1:1:2:0/0:./.:.:0	83,51,9,6:1:1:2:0/0:0/1:0.25:0:0:.:.
chr3_ref_v2	255816	.	G	GT	.	PASS	IntersectsRepeat=1;RepeatCorrectionApplied=1	SAC:ACF:DF:PD:GT:SGT:SF:SV:SIG:MT:PAC	4,3,34,20:1:1:2:1/1:./.:.:0	22,15,21,26:1:1:2:1/1:./.:.:0:1:.:
chr3_ref_v2	255855	.	GTA	G	.	PASS	IntersectsRepeat=1;RepeatCorrectionApplied=1	SAC:ACF:DF:PD:GT:SGT:SF:SV:SIG:MT:PAC	22,31,6,7:1:1:2:0/0:0/1:0.25:0	28,19,6,4:1:1:2:0/0:./.:.:0:0:.:.
chr3_ref_v2	256021	.	C	A	.	PASS	IntersectsRepeat=0;RepeatCorrectionApplied=0	SAC:ACF:DF:PD:GT:SGT:SF:SV:SIG:MT:PAC	59,61,0,0:1:1:2:0/0:./.:.:0	45,74,34,44:1:1:2:0/1:0/0:0.25:0:1:g.256021C>A:0
chr3_ref_v2	261485	.	C	T	.	PASS	IntersectsRepeat=1;RepeatCorrectionApplied=0	SAC:ACF:DF:PD:GT:SGT:SF:SV:SIG:MT:PAC	82,68,0,0:1:1:2:0/0:./.:.:0	54,66,6,7:1:1:2:0/0:0/1:0.25:0:0:.:.
chr3_ref_v2	268855	.	GAA	G,GA	.	PASS	IntersectsRepeat=1;RepeatCorrectionApplied=1	SAC:ACF:DF:PD:GT:SGT:SF:SV:SIG:MT:PAC	17,21,4,4,11,7:1:1:2:0/0:0/1:0.25:0	6,12,26,22,12,12:1:1:2:0/1:1/1:0.125:0:1:g.268856_268857delAA:0
chr3_ref_v2	269772	.	GA	G	.	PASS	IntersectsRepeat=1;RepeatCorrectionApplied=1	SAC:ACF:DF:PD:GT:SGT:SF:SV:SIG:MT:PAC	56,64,2,3:1:1:2:0/0:./.:.:0	36,45,44,53:1:1:2:0/1:0/0:0.125:0:1:g.269773delA:0
chr3_ref_v2	273394	.	G	T	.	PASS	IntersectsRepeat=1;RepeatCorrectionApplied=0	SAC:ACF:DF:PD:GT:SGT:SF:SV:SIG:MT:PAC	31,81,17,0:1:1:2:0/0:0/1:0.25:0	40,62,13,0:1:1:2:0/0:0/1:0.25:0:0:.:.
chr3_ref_v2	275281	.	CT	C	.	PASS	IntersectsRepeat=1;RepeatCorrectionApplied=1	SAC:ACF:DF:PD:GT:SGT:SF:SV:SIG:MT:PAC	79,64,3,1:1:1:2:0/0:./.:.:0	60,54,15,11:1:1:2:0/0:0/1:0.25:0:1:.:
chr3_ref_v2	288402	.	AAT	A	.	PASS	IntersectsRepeat=1;RepeatCorrectionApplied=1	SAC:ACF:DF:PD:GT:SGT:SF:SV:SIG:MT:PAC	33,20,3,1:1:1:2:0/0:./.:.:0	29,27,9,6:1:1:2:0/0:./.:.:0:0:.:.
chr3_ref_v2	288956	.	AAT	A	.	PASS	IntersectsRepeat=1;RepeatCorrectionApplied=1	SAC:ACF:DF:PD:GT:SGT:SF:SV:SIG:MT:PAC	0,41,0,5:1:1:2:0/0:0/1:0.125:0	0,41,0,7:1:1:2:0/0:0/1:0.125:0:0:.:.
chr3_ref_v2	289672	.	A	G	.	PASS	IntersectsRepeat=1;RepeatCorrectionApplied=0	SAC:ACF:DF:PD:GT:SGT:SF:SV:SIG:MT:PAC	81,92,42,54:1:1:2:0/1:0/0:0.25:0	132,117,46,53:1:1:2:0/1:0/0:0.5:0:0:.:.
chr3_ref_v2	290219	.	A	T	.	PASS	IntersectsRepeat=1;RepeatCorrectionApplied=0	SAC:ACF:DF:PD:GT:SGT:SF:SV:SIG:MT:PAC	44,75,5,36:1:1:2:0/0:0/1:0.5:0	71,82,9,34:1:1:2:0/0:0/1:0.5:0:0:.:.
chr3_ref_v2	300114	.	TA	T	.	PASS	IntersectsRepeat=1;RepeatCorrectionApplied=1	SAC:ACF:DF:PD:GT:SGT:SF:SV:SIG:MT:PAC	41,9,0,0:1:1:2:0/0:./.:.:0	34,34,22,5:1:1:2:0/0:./.:.:0:1:.:.
chr3_ref_v2	304070	.	CT	C	.	PASS	IntersectsRepeat=1;RepeatCorrectionApplied=1	SAC:ACF:DF:PD:GT:SGT:SF:SV:SIG:MT:PAC	38,36,6,8:1:1:2:0/0:./.:.:0	10,10,48,60:1:1:2:1/1:0/1:0.25:0:1:g.304071delT,g.304071delT:0,1
chr3_ref_v2	309309	.	TA	T	.	PASS	IntersectsRepeat=1;RepeatCorrectionApplied=1	SAC:ACF:DF:PD:GT:SGT:SF:SV:SIG:MT:PAC	20,28,25,26:1:1:2:0/1:0/0:0.125:0	28,25,36,26:1:1:2:0/1:0/0:0.5:0:0:.:.
chr3_ref_v2	311601	.	G	T	.	PASS	IntersectsRepeat=1;RepeatCorrectionApplied=0	SAC:ACF:DF:PD:GT:SGT:SF:SV:SIG:MT:PAC	0,0,0,12:0:1:2:./.:./.:.:0	0,0,4,19:1:1:2:1/1:./.:.:0:0:.:.
chr3_ref_v2	311603	.	A	G	.	PASS	IntersectsRepeat=0;RepeatCorrectionApplied=0	SAC:ACF:DF:PD:GT:SGT:SF:SV:SIG:MT:PAC	0,0,0,12:0:1:2:./.:./.:.:0	0,0,4,19:1:1:2:1/1:./.:.:0:0:.:.
chr3_ref_v2	311626	.	T	G	.	ExcRegion	IntersectsRepeat=1;RepeatCorrectionApplied=0	SAC:ACF:DF:PD:GT:SGT:SF:SV:SIG:MT:PAC	0,0,0,14:0:1:2:./.:./.:.:0	0,0,2,14:1:1:2:./.:./.:.:0:0:.:.
chr3_ref_v2	311631	.	A	ATGG	.	ExcRegion	IntersectsRepeat=1;RepeatCorrectionApplied=0	SAC:ACF:DF:PD:GT:SGT:SF:SV:SIG:MT:PAC	0,0,0,12:0:1:2:./.:./.:.:0	0,0,2,14:1:1:2:./.:./.:.:0:0:.:.
chr3_ref_v2	311636	.	G	A	.	ExcRegion	IntersectsRepeat=0;RepeatCorrectionApplied=0	SAC:ACF:DF:PD:GT:SGT:SF:SV:SIG:MT:PAC	0,0,0,10:0:1:2:./.:./.:.:0	0,0,2,8:1:1:2:./.:./.:.:0:0:.:.
chr3_ref_v2	311673	.	C	T	.	ExcRegion	IntersectsRepeat=0;RepeatCorrectionApplied=0	SAC:ACF:DF:PD:GT:SGT:SF:SV:SIG:MT:PAC	0,0,0,13:0:1:2:./.:./.:.:0	1,1,10,19:1:1:2:./.:./.:.:0:0:.:.
chr3_ref_v2	311674	.	A	G	.	ExcRegion	IntersectsRepeat=0;RepeatCorrectionApplied=0	SAC:ACF:DF:PD:GT:SGT:SF:SV:SIG:MT:PAC	0,0,0,13:0:1:2:./.:./.:.:0	1,1,10,19:1:1:2:./.:./.:.:0:0:.:.
chr3_ref_v2	311711	.	G	A	.	ExcRegion	IntersectsRepeat=0;RepeatCorrectionApplied=0	SAC:ACF:DF:PD:GT:SGT:SF:SV:SIG:MT:PAC	0,0,7,14:1:1:2:./.:./.:.:0	1,1,23,22:1:1:2:./.:./.:.:0:0:.:.
chr3_ref_v2	311736	.	T	A	.	ExcRegion	IntersectsRepeat=0;RepeatCorrectionApplied=0	SAC:ACF:DF:PD:GT:SGT:SF:SV:SIG:MT:PAC	0,0,16,15:1:1:2:./.:./.:.:0	1,1,30,20:1:1:2:./.:./.:.:0:0:.:.
chr4_ref_v2	622	.	C	T	.	ExcRegion	IntersectsRepeat=0;RepeatCorrectionApplied=0	SAC:ACF:DF:PD:GT:SGT:SF:SV:SIG:MT:PAC	0,0,0,0:0:1:2:./.:./.:.:0	0,0,0,1:0:1:2:./.:./.:.:0:0:.:.
chr4_ref_v2	624	.	A	G	.	ExcRegion	IntersectsRepeat=0;RepeatCorrectionApplied=0	SAC:ACF:DF:PD:GT:SGT:SF:SV:SIG:MT:PAC	0,0,0,0:0:1:2:./.:./.:.:0	0,0,0,1:0:1:2:./.:./.:.:0:0:.:.
chr4_ref_v2	2006	.	T	G	.	PASS	IntersectsRepeat=0;RepeatCorrectionApplied=0	SAC:ACF:DF:PD:GT:SGT:SF:SV:SIG:MT:PAC	0,0,1,0:0:1:2:./.:./.:.:0	0,0,2,0:0:1:2:./.:./.:.:0:0:.:.
chr4_ref_v2	2007	.	A	G	.	PASS	IntersectsRepeat=0;RepeatCorrectionApplied=0	SAC:ACF:DF:PD:GT:SGT:SF:SV:SIG:MT:PAC	0,0,1,0:0:1:2:./.:./.:.:0	0,0,2,0:0:1:2:./.:./.:.:0:0:.:.
chr4_ref_v2	2033	.	G	T	.	PASS	IntersectsRepeat=0;RepeatCorrectionApplied=0	SAC:ACF:DF:PD:GT:SGT:SF:SV:SIG:MT:PAC	0,0,1,0:0:1:2:./.:./.:.:0	0,0,2,0:0:1:2:./.:./.:.:0:0:.:.
chr4_ref_v2	2043	.	C	T	.	PASS	IntersectsRepeat=0;RepeatCorrectionApplied=0	SAC:ACF:DF:PD:GT:SGT:SF:SV:SIG:MT:PAC	0,0,2,0:0:1:2:./.:./.:.:0	0,0,2,0:0:1:2:./.:./.:.:0:0:.:.
chr4_ref_v2	2044	.	T	G	.	PASS	IntersectsRepeat=0;RepeatCorrectionApplied=0	SAC:ACF:DF:PD:GT:SGT:SF:SV:SIG:MT:PAC	0,0,2,0:0:1:2:./.:./.:.:0	0,0,2,0:0:1:2:./.:./.:.:0:0:.:.
chr4_ref_v2	2058	.	G	C	.	PASS	IntersectsRepeat=0;RepeatCorrectionApplied=0	SAC:ACF:DF:PD:GT:SGT:SF:SV:SIG:MT:PAC	0,0,3,0:0:1:2:./.:./.:.:0	0,0,6,0:0:1:2:./.:./.:.:0:0:.:.
chr4_ref_v2	2060	.	C	T	.	PASS	IntersectsRepeat=0;RepeatCorrectionApplied=0	SAC:ACF:DF:PD:GT:SGT:SF:SV:SIG:MT:PAC	0,0,5,0:0:1:2:./.:./.:.:0	0,0,6,0:0:1:2:./.:./.:.:0:0:.:.
chr4_ref_v2	2064	.	G	T	.	PASS	IntersectsRepeat=0;RepeatCorrectionApplied=0	SAC:ACF:DF:PD:GT:SGT:SF:SV:SIG:MT:PAC	0,0,5,0:0:1:2:./.:./.:.:0	0,0,6,0:0:1:2:./.:./.:.:0:0:.:.
chr4_ref_v2	2070	.	T	C	.	PASS	IntersectsRepeat=1;RepeatCorrectionApplied=0	SAC:ACF:DF:PD:GT:SGT:SF:SV:SIG:MT:PAC	0,0,6,0:0:1:2:./.:./.:.:0	0,0,7,0:0:1:2:./.:./.:.:0:0:.:.
chr4_ref_v2	2074	.	G	A	.	PASS	IntersectsRepeat=0;RepeatCorrectionApplied=0	SAC:ACF:DF:PD:GT:SGT:SF:SV:SIG:MT:PAC	0,0,6,0:0:1:2:./.:./.:.:0	0,0,8,0:0:1:2:./.:./.:.:0:0:.:.
chr4_ref_v2	2085	.	A	G	.	PASS	IntersectsRepeat=0;RepeatCorrectionApplied=0	SAC:ACF:DF:PD:GT:SGT:SF:SV:SIG:MT:PAC	0,0,7,0:0:1:2:./.:./.:.:0	0,0,11,0:0:1:2:./.:./.:.:0:0:.:.
chr4_ref_v2	2110	.	T	C	.	PASS	IntersectsRepeat=0;RepeatCorrectionApplied=0	SAC:ACF:DF:PD:GT:SGT:SF:SV:SIG:MT:PAC	0,0,9,0:0:1:2:./.:./.:.:0	0,0,11,0:0:1:2:./.:./.:.:0:0:.:.
chr4_ref_v2	2133	.	G	A	.	PASS	IntersectsRepeat=1;RepeatCorrectionApplied=0	SAC:ACF:DF:PD:GT:SGT:SF:SV:SIG:MT:PAC	0,0,18,0:0:1:2:./.:./.:.:0	0,0,16,0:0:1:2:./.:./.:.:0:0:.:.
chr4_ref_v2	2149	.	C	T	.	PASS	IntersectsRepeat=0;RepeatCorrectionApplied=0	SAC:ACF:DF:PD:GT:SGT:SF:SV:SIG:MT:PAC	0,0,26,0:0:1:2:1/1:./.:.:0	0,0,22,0:0:1:2:1/1:./.:.:0:0:.:.
chr4_ref_v2	2150	.	T	G	.	PASS	IntersectsRepeat=0;RepeatCorrectionApplied=0	SAC:ACF:DF:PD:GT:SGT:SF:SV:SIG:MT:PAC	0,0,27,0:0:1:2:1/1:./.:.:0	0,0,23,0:0:1:2:1/1:./.:.:0:0:.:.
chr4_ref_v2	2581	.	T	TA	.	PASS	IntersectsRepeat=0;RepeatCorrectionApplied=0	SAC:ACF:DF:PD:GT:SGT:SF:SV:SIG:MT:PAC	0,0,0,0:0:1:2:./.:./.:.:0	0,0,0,2:0:1:2:./.:./.:.:0:0:.:.
chr4_ref_v2	18322	.	A	ACGCT	.	PASS	IntersectsRepeat=0;RepeatCorrectionApplied=0	SAC:ACF:DF:PD:GT:SGT:SF:SV:SIG:MT:PAC	0,0,0,1:0:1:2:./.:./.:.:0	0,0,3,1:1:1:2:./.:./.:.:0:0:.:.
chr4_ref_v2	18324	.	G	GTGGTTAC	.	PASS	IntersectsRepeat=0;RepeatCorrectionApplied=0	SAC:ACF:DF:PD:GT:SGT:SF:SV:SIG:MT:PAC	0,0,0,1:0:1:2:./.:./.:.:0	0,0,3,1:1:1:2:./.:./.:.:0:0:.:.
chr4_ref_v2	18326	.	A	ACAGTAATTGGCGCTTTTCCCTTTG	.	PASS	IntersectsRepeat=0;RepeatCorrectionApplied=0	SAC:ACF:DF:PD:GT:SGT:SF:SV:SIG:MT:PAC	0,0,0,1:0:1:2:./.:./.:.:0	0,0,2,1:1:1:2:./.:./.:.:0:0:.:.
chr4_ref_v2	18375	.	A	ACC	.	PASS	IntersectsRepeat=1;RepeatCorrectionApplied=0	SAC:ACF:DF:PD:GT:SGT:SF:SV:SIG:MT:PAC	0,0,0,0:0:1:2:./.:./.:.:0	0,0,0,0:0:1:2:./.:./.:.:0:0:.:.
chr4_ref_v2	18376	.	T	TGGTCACGCAGTTTTCTTGATGCC	.	PASS	IntersectsRepeat=1;RepeatCorrectionApplied=0	SAC:ACF:DF:PD:GT:SGT:SF:SV:SIG:MT:PAC	0,0,0,0:0:1:2:./.:./.:.:0	0,0,0,0:0:1:2:./.:./.:.:0:0:.:.
chr4_ref_v2	18388	.	T	G	.	PASS	IntersectsRepeat=0;RepeatCorrectionApplied=0	SAC:ACF:DF:PD:GT:SGT:SF:SV:SIG:MT:PAC	0,0,8,0:0:1:2:./.:./.:.:0	0,0,5,0:0:1:2:./.:./.:.:0:0:.:.
chr4_ref_v2	18395	.	A	G	.	PASS	IntersectsRepeat=1;RepeatCorrectionApplied=0	SAC:ACF:DF:PD:GT:SGT:SF:SV:SIG:MT:PAC	0,0,10,0:0:1:2:./.:./.:.:0	0,0,7,1:1:1:2:./.:./.:.:0:0:.:.
chr4_ref_v2	18405	.	C	G	.	PASS	IntersectsRepeat=1;RepeatCorrectionApplied=0	SAC:ACF:DF:PD:GT:SGT:SF:SV:SIG:MT:PAC	0,0,19,0:0:1:2:./.:./.:.:0	0,0,14,3:1:1:2:./.:./.:.:0:0:.:.
chr4_ref_v2	18406	.	T	C	.	PASS	IntersectsRepeat=1;RepeatCorrectionApplied=0	SAC:ACF:DF:PD:GT:SGT:SF:SV:SIG:MT:PAC	0,0,19,0:0:1:2:./.:./.:.:0	0,0,14,3:1:1:2:./.:./.:.:0:0:.:.
chr4_ref_v2	18411	.	T	A	.	PASS	IntersectsRepeat=1;RepeatCorrectionApplied=0	SAC:ACF:DF:PD:GT:SGT:SF:SV:SIG:MT:PAC	0,0,19,0:0:1:2:./.:./.:.:0	0,0,17,3:1:1:2:1/1:./.:.:0:0:.:.
chr4_ref_v2	18412	.	T	C	.	PASS	IntersectsRepeat=1;RepeatCorrectionApplied=0	SAC:ACF:DF:PD:GT:SGT:SF:SV:SIG:MT:PAC	0,0,20,0:0:1:2:1/1:./.:.:0	0,0,17,3:1:1:2:1/1:./.:.:0:0:.:.
chr4_ref_v2	18415	.	G	A	.	PASS	IntersectsRepeat=0;RepeatCorrectionApplied=0	SAC:ACF:DF:PD:GT:SGT:SF:SV:SIG:MT:PAC	0,0,25,0:0:1:2:1/1:./.:.:0	0,0,21,3:1:1:2:1/1:./.:.:0:0:.:.
chr4_ref_v2	18419	.	C	T	.	PASS	IntersectsRepeat=0;RepeatCorrectionApplied=0	SAC:ACF:DF:PD:GT:SGT:SF:SV:SIG:MT:PAC	0,0,27,0:0:1:2:1/1:./.:.:0	0,0,24,3:1:1:2:1/1:./.:.:0:0:.:.
chr4_ref_v2	18421	.	G	A	.	PASS	IntersectsRepeat=0;RepeatCorrectionApplied=0	SAC:ACF:DF:PD:GT:SGT:SF:SV:SIG:MT:PAC	0,0,28,0:0:1:2:1/1:./.:.:0	0,0,25,3:1:1:2:1/1:./.:.:0:0:.:.
chr4_ref_v2	20463	.	CTATATATATATA	C,CTA	.	PASS	IntersectsRepeat=1;RepeatCorrectionApplied=1	SAC:ACF:DF:PD:GT:SGT:SF:SV:SIG:MT:PAC	2,3,2,4,12,4:1:1:2:0/2:2/2:0.5:0	2,0,1,5,7,10:1:1:2:2/2:0/2:0.25:0:0:.:.
chr4_ref_v2	23373	.	C	A	.	PASS	IntersectsRepeat=0;RepeatCorrectionApplied=0	SAC:ACF:DF:PD:GT:SGT:SF:SV:SIG:MT:PAC	59,65,0,0:1:1:2:0/0:./.:.:0	47,50,5,7:1:1:2:0/0:0/1:0.25:0:0:.:.
chr4_ref_v2	24558	.	C	T	.	PASS	IntersectsRepeat=1;RepeatCorrectionApplied=0	SAC:ACF:DF:PD:GT:SGT:SF:SV:SIG:MT:PAC	78,77,0,0:1:1:2:0/0:./.:.:0	41,61,4,10:1:1:2:0/0:0/1:0.25:0:1:.:
chr4_ref_v2	26327	.	TAA	T,TA	.	PASS	IntersectsRepeat=1;RepeatCorrectionApplied=1	SAC:ACF:DF:PD:GT:SGT:SF:SV:SIG:MT:PAC	2,4,6,5,48,39:1:1:2:2/2:./.:.:0	9,8,43,31,23,25:1:1:2:1/2:0/2:0.25:0:1:g.26327_26330A>:0
chr4_ref_v2	31265	.	A	G	.	PASS	IntersectsRepeat=0;RepeatCorrectionApplied=0	SAC:ACF:DF:PD:GT:SGT:SF:SV:SIG:MT:PAC	74,81,0,0:1:1:2:0/0:./.:.:0	56,72,11,7:1:1:2:0/0:0/1:0.25:1:1:.:
chr4_ref_v2	33267	.	CAT	C	.	PASS	IntersectsRepeat=1;RepeatCorrectionApplied=1	SAC:ACF:DF:PD:GT:SGT:SF:SV:SIG:MT:PAC	34,40,1,1:1:1:2:0/0:./.:.:0	32,36,13,6:1:1:2:0/0:0/1:0.25:0:1:.:
chr4_ref_v2	43795	.	CT	C	.	PASS	IntersectsRepeat=1;RepeatCorrectionApplied=1	SAC:ACF:DF:PD:GT:SGT:SF:SV:SIG:MT:PAC	6,6,13,4:1:1:2:0/1:0/0:0.125:0	9,17,11,3:1:1:2:0/0:./.:.:0:0:.:.
chr4_ref_v2	43826	.	GA	G	.	PASS	IntersectsRepeat=1;RepeatCorrectionApplied=1	SAC:ACF:DF:PD:GT:SGT:SF:SV:SIG:MT:PAC	23,36,11,8:1:1:2:0/0:0/1:0.125:0	16,49,3,16:1:1:2:0/0:./.:.:0:0:.:.
chr4_ref_v2	49113	.	G	A	.	PASS	IntersectsRepeat=1;RepeatCorrectionApplied=0	SAC:ACF:DF:PD:GT:SGT:SF:SV:SIG:MT:PAC	61,66,0,0:1:1:2:0/0:./.:.:0	36,64,7,6:1:1:2:0/0:0/1:0.25:0:0:.:.
chr4_ref_v2	50529	.	AT	A	.	PASS	IntersectsRepeat=1;RepeatCorrectionApplied=1	SAC:ACF:DF:PD:GT:SGT:SF:SV:SIG:MT:PAC	35,47,4,5:1:1:2:0/0:./.:.:0	30,34,27,32:1:1:2:0/0:0/1:0.5:0:1:.:
chr4_ref_v2	54349	.	T	C	.	PASS	IntersectsRepeat=0;RepeatCorrectionApplied=0	SAC:ACF:DF:PD:GT:SGT:SF:SV:SIG:MT:PAC	81,65,0,0:1:1:2:0/0:./.:.:0	48,44,7,5:1:1:2:0/0:0/1:0.25:0:0:.:.
chr4_ref_v2	56924	.	CAT	C,CATAT	.	PASS	IntersectsRepeat=1;RepeatCorrectionApplied=1	SAC:ACF:DF:PD:GT:SGT:SF:SV:SIG:MT:PAC	44,41,4,2,0,0:1:1:2:0/0:./.:.:0	1,7,8,30,7,18:1:1:2:1/2:0/1:0.125:0:1:g.56925_56926delAT,g.56924_56925insAT:0,0
chr4_ref_v2	57012	.	GAA	G	.	PASS	IntersectsRepeat=1;RepeatCorrectionApplied=1	SAC:ACF:DF:PD:GT:SGT:SF:SV:SIG:MT:PAC	44,24,1,0:1:1:2:0/0:./.:.:0	45,10,35,21:1:1:2:0/1:./.:.:0:1:g.57013_57014delAA:0
chr4_ref_v2	57317	.	G	A	.	PASS	IntersectsRepeat=0;RepeatCorrectionApplied=0	SAC:ACF:DF:PD:GT:SGT:SF:SV:SIG:MT:PAC	79,51,0,0:1:1:2:0/0:./.:.:0	45,37,23,24:1:1:2:0/1:0/0:0.25:0:1:g.57317G>A:0
chr4_ref_v2	59187	.	C	A	.	PASS	IntersectsRepeat=1;RepeatCorrectionApplied=0	SAC:ACF:DF:PD:GT:SGT:SF:SV:SIG:MT:PAC	54,55,0,0:1:1:2:0/0:./.:.:0	49,62,6,7:1:1:2:0/0:0/1:0.25:0:0:.:.
chr4_ref_v2	62111	.	CT	C	.	PASS	IntersectsRepeat=1;RepeatCorrectionApplied=1	SAC:ACF:DF:PD:GT:SGT:SF:SV:SIG:MT:PAC	40,51,3,0:1:1:2:0/0:./.:.:0	42,34,28,21:1:1:2:0/1:0/0:0.25:0:1:g.62112delT:0
chr4_ref_v2	65903	.	C	A	.	PASS	IntersectsRepeat=0;RepeatCorrectionApplied=0	SAC:ACF:DF:PD:GT:SGT:SF:SV:SIG:MT:PAC	20,31,29,22:1:1:2:0/1:./.:.:0	37,29,23,21:1:1:2:0/1:0/0:0.25:0:0:.:.
chr4_ref_v2	65987	.	GA	G	.	PASS	IntersectsRepeat=1;RepeatCorrectionApplied=1	SAC:ACF:DF:PD:GT:SGT:SF:SV:SIG:MT:PAC	50,51,1,4:1:1:2:0/0:./.:.:0	63,50,9,7:1:1:2:0/0:./.:.:0:0:.:.
chr4_ref_v2	67142	.	C	G	.	PASS	IntersectsRepeat=0;RepeatCorrectionApplied=0	SAC:ACF:DF:PD:GT:SGT:SF:SV:SIG:MT:PAC	77,55,0,0:1:1:2:0/0:./.:.:0	40,43,7,1:1:1:2:0/0:0/1:0.125:0:0:.:.
chr4_ref_v2	68308	.	T	C	.	PASS	IntersectsRepeat=0;RepeatCorrectionApplied=0	SAC:ACF:DF:PD:GT:SGT:SF:SV:SIG:MT:PAC	81,67,1,0:1:1:2:0/0:./.:.:0	53,34,3,7:1:1:2:0/0:0/1:0.25:0:0:.:.
chr4_ref_v2	72393	.	CT	C	.	PASS	IntersectsRepeat=1;RepeatCorrectionApplied=1	SAC:ACF:DF:PD:GT:SGT:SF:SV:SIG:MT:PAC	71,66,0,0:1:1:2:0/0:./.:.:0	42,55,8,8:1:1:2:0/0:0/1:0.25:1:0:.:.
chr4_ref_v2	76674	.	AT	A	.	PASS	IntersectsRepeat=1;RepeatCorrectionApplied=1	SAC:ACF:DF:PD:GT:SGT:SF:SV:SIG:MT:PAC	39,45,0,4:1:1:2:0/0:./.:.:0	24,22,21,21:1:1:2:0/0:0/1:0.5:0:1:.:
chr4_ref_v2	76764	.	CA	C	.	PASS	IntersectsRepeat=1;RepeatCorrectionApplied=1	SAC:ACF:DF:PD:GT:SGT:SF:SV:SIG:MT:PAC	19,45,0,1:1:1:2:0/0:./.:.:0	17,33,9,20:1:1:2:0/0:0/1:0.5:1:1:.:
chr4_ref_v2	77393	.	GT	G	.	PASS	IntersectsRepeat=1;RepeatCorrectionApplied=1	SAC:ACF:DF:PD:GT:SGT:SF:SV:SIG:MT:PAC	73,65,0,0:1:1:2:0/0:./.:.:0	45,53,6,4:1:1:2:0/0:0/1:0.25:0:0:.:.
chr4_ref_v2	82358	.	AT	A	.	PASS	IntersectsRepeat=1;RepeatCorrectionApplied=1	SAC:ACF:DF:PD:GT:SGT:SF:SV:SIG:MT:PAC	33,40,2,7:1:1:2:0/0:./.:.:0	33,43,5,9:1:1:2:0/0:./.:.:0:0:.:.
chr4_ref_v2	92621	.	GAAA	G	.	PASS	IntersectsRepeat=1;RepeatCorrectionApplied=1	SAC:ACF:DF:PD:GT:SGT:SF:SV:SIG:MT:PAC	8,14,3,0:1:1:2:0/0:0/1:0.25:0	9,2,3,1:1:0:2:./.:./.:.:0:0:.:.
chr4_ref_v2	95730	.	GTTT	G,GTT	.	PASS	IntersectsRepeat=1;RepeatCorrectionApplied=1	SAC:ACF:DF:PD:GT:SGT:SF:SV:SIG:MT:PAC	46,35,0,0,5,6:1:1:2:0/0:./.:.:0	8,5,13,16,14,11:1:1:2:0/1:1/2:0.5:0:1:g.95731_95733delTTT:0
chr4_ref_v2	99346	.	G	GA	.	PASS	IntersectsRepeat=1;RepeatCorrectionApplied=1	SAC:ACF:DF:PD:GT:SGT:SF:SV:SIG:MT:PAC	40,31,5,3:1:1:2:0/0:0/1:0.125:0	37,25,11,4:1:1:2:0/0:0/1:0.5:0:0:.:.
chr4_ref_v2	99598	.	C	A	.	PASS	IntersectsRepeat=0;RepeatCorrectionApplied=0	SAC:ACF:DF:PD:GT:SGT:SF:SV:SIG:MT:PAC	72,57,1,0:1:1:2:0/0:./.:.:0	48,45,4,6:1:1:2:0/0:0/1:0.25:0:0:.:.
chr4_ref_v2	106846	.	AT	A	.	PASS	IntersectsRepeat=1;RepeatCorrectionApplied=1	SAC:ACF:DF:PD:GT:SGT:SF:SV:SIG:MT:PAC	19,16,25,11:1:1:2:0/1:0/0:0.125:0	16,13,26,18:1:1:2:0/1:0/0:0.25:0:0:.:.
chr4_ref_v2	110048	.	C	T	.	PASS	IntersectsRepeat=1;RepeatCorrectionApplied=0	SAC:ACF:DF:PD:GT:SGT:SF:SV:SIG:MT:PAC	47,45,0,0:1:1:2:0/0:./.:.:0	39,41,7,5:1:1:2:0/0:0/1:0.25:0:0:.:.
chr4_ref_v2	116062	.	CA	C	.	PASS	IntersectsRepeat=1;RepeatCorrectionApplied=1	SAC:ACF:DF:PD:GT:SGT:SF:SV:SIG:MT:PAC	55,71,2,2:1:1:2:0/0:./.:.:0	35,36,3,8:1:1:2:0/0:./.:.:0:0:.:.
chr4_ref_v2	117417	.	G	T	.	PASS	IntersectsRepeat=0;RepeatCorrectionApplied=0	SAC:ACF:DF:PD:GT:SGT:SF:SV:SIG:MT:PAC	72,44,0,0:1:1:2:0/0:./.:.:0	48,40,11,4:1:1:2:0/0:0/1:0.25:0:1:.:
chr4_ref_v2	123731	.	TA	T	.	PASS	IntersectsRepeat=1;RepeatCorrectionApplied=1	SAC:ACF:DF:PD:GT:SGT:SF:SV:SIG:MT:PAC	25,26,3,6:1:1:2:0/0:./.:.:0	35,44,4,11:1:1:2:0/0:./.:.:0:0:.:.
chr4_ref_v2	135395	.	CTTTT	C,CTTT	.	PASS	IntersectsRepeat=1;RepeatCorrectionApplied=1	SAC:ACF:DF:PD:GT:SGT:SF:SV:SIG:MT:PAC	8,5,0,0,7,2:1:1:2:0/0:0/2:0.25:0	1,0,8,10,1,8:1:1:2:1/2:1/1:0.25:0:1:g.135396_135399delTTTT,g.135396delT:0,0
chr4_ref_v2	137918	.	AT	A	.	PASS	IntersectsRepeat=1;RepeatCorrectionApplied=1	SAC:ACF:DF:PD:GT:SGT:SF:SV:SIG:MT:PAC	46,16,1,0:1:1:2:0/0:./.:.:0	23,13,17,5:1:1:2:0/0:0/1:0.5:0:1:.:
chr4_ref_v2	137940	.	TA	T	.	PASS	IntersectsRepeat=1;RepeatCorrectionApplied=1	SAC:ACF:DF:PD:GT:SGT:SF:SV:SIG:MT:PAC	56,15,0,0:1:1:2:0/0:./.:.:0	25,13,22,3:1:1:2:0/1:0/0:0.25:0:1:g.137941delA:0
chr4_ref_v2	147077	.	G	T	.	PASS	IntersectsRepeat=0;RepeatCorrectionApplied=0	SAC:ACF:DF:PD:GT:SGT:SF:SV:SIG:MT:PAC	65,50,1,0:1:1:2:0/0:./.:.:0	54,51,9,3:1:1:2:0/0:0/1:0.25:0:0:.:.
chr4_ref_v2	155671	.	TA	T	.	PASS	IntersectsRepeat=1;RepeatCorrectionApplied=1	SAC:ACF:DF:PD:GT:SGT:SF:SV:SIG:MT:PAC	82,67,0,0:1:1:2:0/0:./.:.:0	30,37,29,15:1:1:2:0/1:0/0:0.25:0:1:g.155672delA:0
chr4_ref_v2	155960	.	AT	A	.	PASS	IntersectsRepeat=1;RepeatCorrectionApplied=1	SAC:ACF:DF:PD:GT:SGT:SF:SV:SIG:MT:PAC	63,63,0,0:1:1:2:0/0:./.:.:0	44,29,13,4:1:1:2:0/0:0/1:0.25:0:1:.:
chr4_ref_v2	157917	.	CT	C	.	PASS	IntersectsRepeat=1;RepeatCorrectionApplied=1	SAC:ACF:DF:PD:GT:SGT:SF:SV:SIG:MT:PAC	34,38,2,2:1:1:2:0/0:./.:.:0	30,36,10,6:1:1:2:0/0:./.:.:0:0:.:.
chr4_ref_v2	164882	.	CT	C	.	PASS	IntersectsRepeat=1;RepeatCorrectionApplied=1	SAC:ACF:DF:PD:GT:SGT:SF:SV:SIG:MT:PAC	39,32,0,0:1:1:2:0/0:./.:.:0	24,25,7,20:1:1:2:0/0:0/1:0.125:0:1:.:
chr4_ref_v2	165141	.	C	A	.	PASS	IntersectsRepeat=0;RepeatCorrectionApplied=0	SAC:ACF:DF:PD:GT:SGT:SF:SV:SIG:MT:PAC	71,71,0,0:1:1:2:0/0:./.:.:0	30,27,4,3:1:1:2:0/0:0/1:0.25:0:0:.:.
chr4_ref_v2	165145	.	C	T	.	PASS	IntersectsRepeat=0;RepeatCorrectionApplied=0	SAC:ACF:DF:PD:GT:SGT:SF:SV:SIG:MT:PAC	70,70,0,0:1:1:2:0/0:./.:.:0	30,29,4,2:1:1:2:0/0:0/1:0.25:0:0:.:.
chr4_ref_v2	169772	.	GTA	G	.	PASS	IntersectsRepeat=1;RepeatCorrectionApplied=1	SAC:ACF:DF:PD:GT:SGT:SF:SV:SIG:MT:PAC	28,19,3,2:1:1:2:0/0:./.:.:0	5,14,1,3:1:1:2:0/0:./.:.:0:0:.:.
chr4_ref_v2	169830	.	TAAA	T,TA	.	PASS	IntersectsRepeat=1;RepeatCorrectionApplied=1	SAC:ACF:DF:PD:GT:SGT:SF:SV:SIG:MT:PAC	5,6,6,1,13,3:1:1:2:0/2:2/2:0.25:0	1,0,13,2,3,1:1:1:2:1/2:1/1:0.25:0:0:.:.
chr4_ref_v2	180579	.	A	G	.	PASS	IntersectsRepeat=1;RepeatCorrectionApplied=0	SAC:ACF:DF:PD:GT:SGT:SF:SV:SIG:MT:PAC	75,91,0,0:1:1:2:0/0:./.:.:0	38,45,5,4:1:1:2:0/0:0/1:0.25:0:0:.:.
chr4_ref_v2	187805	.	G	A	.	PASS	IntersectsRepeat=1;RepeatCorrectionApplied=0	SAC:ACF:DF:PD:GT:SGT:SF:SV:SIG:MT:PAC	72,90,0,0:1:1:2:0/0:./.:.:0	47,57,5,5:1:1:2:0/0:0/1:0.125:0:0:.:.
chr4_ref_v2	194117	.	C	T	.	PASS	IntersectsRepeat=0;RepeatCorrectionApplied=0	SAC:ACF:DF:PD:GT:SGT:SF:SV:SIG:MT:PAC	58,52,0,0:1:1:2:0/0:./.:.:0	40,44,6,5:1:1:2:0/0:0/1:0.25:0:0:.:.
chr4_ref_v2	194405	.	GT	G	.	PASS	IntersectsRepeat=1;RepeatCorrectionApplied=1	SAC:ACF:DF:PD:GT:SGT:SF:SV:SIG:MT:PAC	54,40,3,1:1:1:2:0/0:./.:.:0	26,27,16,20:1:1:2:0/0:0/1:0.5:0:1:.:
chr4_ref_v2	195559	.	G	T	.	PASS	IntersectsRepeat=0;RepeatCorrectionApplied=0	SAC:ACF:DF:PD:GT:SGT:SF:SV:SIG:MT:PAC	76,85,1,0:1:1:2:0/0:./.:.:0	25,36,4,4:1:1:2:0/0:0/1:0.25:0:0:.:.
chr4_ref_v2	201271	.	C	T	.	ExcRegion	IntersectsRepeat=0;RepeatCorrectionApplied=0	SAC:ACF:DF:PD:GT:SGT:SF:SV:SIG:MT:PAC	99,82,0,0:1:1:2:./.:./.:.:0	37,23,7,4:1:1:2:./.:./.:.:0:1:.:.
chr4_ref_v2	210625	.	A	AT	.	PASS	IntersectsRepeat=1;RepeatCorrectionApplied=1	SAC:ACF:DF:PD:GT:SGT:SF:SV:SIG:MT:PAC	44,51,0,0:1:1:2:0/0:./.:.:0	25,44,4,7:1:1:2:0/0:0/1:0.25:0:0:.:.
chr4_ref_v2	211153	.	GA	G	.	PASS	IntersectsRepeat=1;RepeatCorrectionApplied=1	SAC:ACF:DF:PD:GT:SGT:SF:SV:SIG:MT:PAC	29,43,2,3:1:1:2:0/0:./.:.:0	16,36,3,9:1:1:2:0/0:./.:.:0:0:.:.
chr4_ref_v2	211254	.	CAT	C,CATAT	.	PASS	IntersectsRepeat=1;RepeatCorrectionApplied=1	SAC:ACF:DF:PD:GT:SGT:SF:SV:SIG:MT:PAC	37,28,3,5,0,0:1:1:2:0/0:0/1:0.125:0	17,22,4,1,4,8:1:1:2:0/0:0/2:0.5:0:0:.:.
chr4_ref_v2	212379	.	GTT	G,GT	.	PASS	IntersectsRepeat=1;RepeatCorrectionApplied=1	SAC:ACF:DF:PD:GT:SGT:SF:SV:SIG:MT:PAC	14,14,0,4,1,6:1:1:2:0/0:0/1:0.25:0	6,4,0,23,0,2:1:1:2:0/1:1/1:0.5:0:0:.:.
chr4_ref_v2	212525	.	TA	T	.	PASS	IntersectsRepeat=1;RepeatCorrectionApplied=1	SAC:ACF:DF:PD:GT:SGT:SF:SV:SIG:MT:PAC	45,44,1,3:1:1:2:0/0:./.:.:0	28,32,8,5:1:1:2:0/0:0/1:0.125:0:0:.:.
chr4_ref_v2	216432	.	TA	T	.	PASS	IntersectsRepeat=1;RepeatCorrectionApplied=1	SAC:ACF:DF:PD:GT:SGT:SF:SV:SIG:MT:PAC	43,50,1,5:1:1:2:0/0:0/1:0.125:0	24,24,14,21:1:1:2:0/1:0/0:0.25:0:1:g.216433delA:0
chr4_ref_v2	226755	.	CAT	C	.	PASS	IntersectsRepeat=1;RepeatCorrectionApplied=1	SAC:ACF:DF:PD:GT:SGT:SF:SV:SIG:MT:PAC	2,4,2,0:1:1:2:./.:./.:.:0	2,6,4,3:1:1:2:./.:./.:.:0:0:.:.
chr4_ref_v2	231067	.	C	T	.	PASS	IntersectsRepeat=0;RepeatCorrectionApplied=0	SAC:ACF:DF:PD:GT:SGT:SF:SV:SIG:MT:PAC	43,61,0,0:1:1:2:0/0:./.:.:0	38,37,4,5:1:1:2:0/0:0/1:0.25:0:0:.:.
chr4_ref_v2	240077	.	CAT	C	.	PASS	IntersectsRepeat=1;RepeatCorrectionApplied=1	SAC:ACF:DF:PD:GT:SGT:SF:SV:SIG:MT:PAC	41,26,10,6:1:1:2:0/0:0/1:0.25:0	19,16,3,6:1:1:2:0/0:0/1:0.125:0:0:.:.
chr4_ref_v2	241413	.	GT	G	.	PASS	IntersectsRepeat=1;RepeatCorrectionApplied=1	SAC:ACF:DF:PD:GT:SGT:SF:SV:SIG:MT:PAC	46,47,0,0:1:1:2:0/0:./.:.:0	4,9,35,17:1:1:2:0/1:1/1:0.5:0:1:g.241414delT:0
chr4_ref_v2	248028	.	G	A	.	PASS	IntersectsRepeat=1;RepeatCorrectionApplied=0	SAC:ACF:DF:PD:GT:SGT:SF:SV:SIG:MT:PAC	64,57,0,0:1:1:2:0/0:./.:.:0	48,22,5,3:1:1:2:0/0:0/1:0.25:0:0:.:.
chr4_ref_v2	248678	.	C	CA	.	PASS	IntersectsRepeat=1;RepeatCorrectionApplied=1	SAC:ACF:DF:PD:GT:SGT:SF:SV:SIG:MT:PAC	52,52,0,0:1:1:2:0/0:./.:.:0	21,23,10,13:1:1:2:0/1:0/0:0.25:0:1:g.248678_248679insA:0
chr4_ref_v2	249335	.	A	C	.	PASS	IntersectsRepeat=0;RepeatCorrectionApplied=0	SAC:ACF:DF:PD:GT:SGT:SF:SV:SIG:MT:PAC	59,57,0,0:1:1:2:0/0:./.:.:0	41,26,5,4:1:1:2:0/0:0/1:0.25:0:0:.:.
chr4_ref_v2	253159	.	G	T	.	PASS	IntersectsRepeat=1;RepeatCorrectionApplied=0	SAC:ACF:DF:PD:GT:SGT:SF:SV:SIG:MT:PAC	69,76,0,0:1:1:2:0/0:./.:.:0	38,56,3,7:1:1:2:0/0:0/1:0.25:0:0:.:.
chr4_ref_v2	254530	.	CA	C	.	PASS	IntersectsRepeat=1;RepeatCorrectionApplied=1	SAC:ACF:DF:PD:GT:SGT:SF:SV:SIG:MT:PAC	69,80,0,0:1:1:2:0/0:./.:.:0	24,26,14,10:1:1:2:0/1:0/0:0.25:0:1:g.254531delA:0
chr4_ref_v2	261197	.	G	A	.	PASS	IntersectsRepeat=0;RepeatCorrectionApplied=0	SAC:ACF:DF:PD:GT:SGT:SF:SV:SIG:MT:PAC	66,82,0,0:1:1:2:0/0:./.:.:0	39,33,5,2:1:1:2:0/0:0/1:0.125:0:0:.:.
chr4_ref_v2	269435	.	C	G	.	PASS	IntersectsRepeat=0;RepeatCorrectionApplied=0	SAC:ACF:DF:PD:GT:SGT:SF:SV:SIG:MT:PAC	22,64,13,0:1:1:2:0/0:0/1:0.25:0	9,31,1,0:1:1:2:0/0:./.:.:0:0:.:.
chr4_ref_v2	269437	.	A	G	.	PASS	IntersectsRepeat=0;RepeatCorrectionApplied=0	SAC:ACF:DF:PD:GT:SGT:SF:SV:SIG:MT:PAC	25,64,4,0:1:1:2:0/0:0/1:0.125:0	11,31,0,0:1:1:2:0/0:./.:.:0:0:.:.
chr4_ref_v2	270133	.	CA	C	.	PASS	IntersectsRepeat=1;RepeatCorrectionApplied=1	SAC:ACF:DF:PD:GT:SGT:SF:SV:SIG:MT:PAC	41,44,4,3:1:1:2:0/0:./.:.:0	12,10,26,20:1:1:2:0/1:./.:.:0:1:g.270134delA:0
chr4_ref_v2	274869	.	A	G	.	PASS	IntersectsRepeat=1;RepeatCorrectionApplied=0	SAC:ACF:DF:PD:GT:SGT:SF:SV:SIG:MT:PAC	68,53,0,0:1:1:2:0/0:./.:.:0	53,21,5,4:1:1:2:0/0:0/1:0.25:0:0:.:.
chr4_ref_v2	278644	.	A	T	.	PASS	IntersectsRepeat=0;RepeatCorrectionApplied=0	SAC:ACF:DF:PD:GT:SGT:SF:SV:SIG:MT:PAC	0,1,63,64:1:1:2:1/1:./.:.:0	0,0,46,48:1:1:2:1/1:./.:.:0:0:.:.
chr4_ref_v2	278646	.	G	A	.	PASS	IntersectsRepeat=0;RepeatCorrectionApplied=0	SAC:ACF:DF:PD:GT:SGT:SF:SV:SIG:MT:PAC	0,1,64,62:1:1:2:1/1:./.:.:0	0,0,48,45:1:1:2:1/1:./.:.:0:0:.:.
chr4_ref_v2	283224	.	GA	G	.	PASS	IntersectsRepeat=1;RepeatCorrectionApplied=1	SAC:ACF:DF:PD:GT:SGT:SF:SV:SIG:MT:PAC	68,47,7,1:1:1:2:0/0:./.:.:0	9,22,10,11:1:1:2:0/0:0/1:0.25:0:1:.:
chr4_ref_v2	286821	.	CT	C	.	PASS	IntersectsRepeat=1;RepeatCorrectionApplied=1	SAC:ACF:DF:PD:GT:SGT:SF:SV:SIG:MT:PAC	17,14,12,8:1:1:2:0/0:0/1:0.5:0	1,2,25,11:1:1:2:1/1:./.:.:0:0:.:.
chr4_ref_v2	291723	.	G	T	.	PASS	IntersectsRepeat=0;RepeatCorrectionApplied=0	SAC:ACF:DF:PD:GT:SGT:SF:SV:SIG:MT:PAC	59,69,1,0:1:1:2:0/0:./.:.:0	35,31,4,4:1:1:2:0/0:0/1:0.25:0:0:.:.
chr4_ref_v2	299977	.	GA	G	.	PASS	IntersectsRepeat=1;RepeatCorrectionApplied=1	SAC:ACF:DF:PD:GT:SGT:SF:SV:SIG:MT:PAC	25,39,5,4:1:1:2:0/0:./.:.:0	17,20,10,19:1:1:2:0/0:0/1:0.25:0:1:.:
chr4_ref_v2	302012	.	GC	G	.	PASS	IntersectsRepeat=0;RepeatCorrectionApplied=0	SAC:ACF:DF:PD:GT:SGT:SF:SV:SIG:MT:PAC	70,41,0,0:1:1:2:0/0:./.:.:0	31,14,1,4:1:1:2:0/0:0/1:0.25:0:0:.:.
chr4_ref_v2	302262	.	GA	G	.	PASS	IntersectsRepeat=1;RepeatCorrectionApplied=1	SAC:ACF:DF:PD:GT:SGT:SF:SV:SIG:MT:PAC	17,19,25,22:1:1:2:0/1:1/1:0.125:0	10,14,20,16:1:1:2:0/1:0/0:0.125:0:0:.:.
chr4_ref_v2	302949	.	AT	A	.	PASS	IntersectsRepeat=1;RepeatCorrectionApplied=1	SAC:ACF:DF:PD:GT:SGT:SF:SV:SIG:MT:PAC	42,49,2,6:1:1:2:0/0:./.:.:0	15,19,16,10:1:1:2:0/0:0/1:0.5:0:1:.:
chr4_ref_v2	308040	.	AT	A	.	PASS	IntersectsRepeat=1;RepeatCorrectionApplied=1	SAC:ACF:DF:PD:GT:SGT:SF:SV:SIG:MT:PAC	84,70,0,0:1:1:2:0/0:./.:.:0	17,26,12,13:1:1:2:0/1:0/0:0.25:0:1:g.308041delT:0
chr4_ref_v2	310232	.	GA	G	.	PASS	IntersectsRepeat=1;RepeatCorrectionApplied=1	SAC:ACF:DF:PD:GT:SGT:SF:SV:SIG:MT:PAC	48,34,2,1:1:1:2:0/0:./.:.:0	28,25,7,10:1:1:2:0/0:./.:.:0:0:.:.
chr4_ref_v2	314243	.	TAA	T	.	PASS	IntersectsRepeat=1;RepeatCorrectionApplied=1	SAC:ACF:DF:PD:GT:SGT:SF:SV:SIG:MT:PAC	59,43,0,0:1:1:2:0/0:./.:.:0	18,18,5,15:1:1:2:0/1:0/0:0.25:0:1:g.314244_314245delAA:0
chr4_ref_v2	315002	.	A	C	.	PASS	IntersectsRepeat=1;RepeatCorrectionApplied=0	SAC:ACF:DF:PD:GT:SGT:SF:SV:SIG:MT:PAC	43,21,0,27:1:1:2:0/0:0/1:0.5:0	32,19,0,16:1:1:2:0/0:0/1:0.5:0:0:.:.
chr4_ref_v2	316984	.	C	T	.	PASS	IntersectsRepeat=0;RepeatCorrectionApplied=0	SAC:ACF:DF:PD:GT:SGT:SF:SV:SIG:MT:PAC	66,62,0,0:1:1:2:0/0:./.:.:0	41,31,5,5:1:1:2:0/0:0/1:0.25:0:0:.:.
chr4_ref_v2	320917	.	GA	G	.	PASS	IntersectsRepeat=0;RepeatCorrectionApplied=0	SAC:ACF:DF:PD:GT:SGT:SF:SV:SIG:MT:PAC	69,52,0,0:1:1:2:0/0:./.:.:0	26,31,3,3:1:1:2:0/0:0/1:0.25:0:0:.:.
chr4_ref_v2	323616	.	GAT	G	.	PASS	IntersectsRepeat=1;RepeatCorrectionApplied=1	SAC:ACF:DF:PD:GT:SGT:SF:SV:SIG:MT:PAC	8,16,4,9:1:1:2:0/0:0/1:0.5:0	3,13,7,1:1:1:2:0/0:0/1:0.25:0:0:.:.
chr4_ref_v2	329580	.	T	TTA	.	PASS	IntersectsRepeat=1;RepeatCorrectionApplied=1	SAC:ACF:DF:PD:GT:SGT:SF:SV:SIG:MT:PAC	29,17,4,2:1:1:2:0/0:0/1:0.125:0	0,0,0,0:0:0:2:./.:./.:.:0:0:.:.
chr4_ref_v2	341879	.	G	A	.	PASS	IntersectsRepeat=1;RepeatCorrectionApplied=0	SAC:ACF:DF:PD:GT:SGT:SF:SV:SIG:MT:PAC	55,72,0,0:1:1:2:0/0:./.:.:0	13,20,12,18:1:1:2:0/1:./.:.:0:1:g.341879G>A:0
chr4_ref_v2	343943	.	G	GTA	.	PASS	IntersectsRepeat=1;RepeatCorrectionApplied=1	SAC:ACF:DF:PD:GT:SGT:SF:SV:SIG:MT:PAC	9,11,15,24:1:1:2:0/1:1/1:0.5:0	8,12,3,10:1:1:2:0/1:0/0:0.125:0:0:.:.
chr4_ref_v2	344166	.	CT	C	.	PASS	IntersectsRepeat=1;RepeatCorrectionApplied=1	SAC:ACF:DF:PD:GT:SGT:SF:SV:SIG:MT:PAC	57,41,1,0:1:1:2:0/0:./.:.:0	12,8,18,10:1:1:2:0/1:./.:.:0:1:g.344167delT:0
chr4_ref_v2	347163	.	GT	G	.	PASS	IntersectsRepeat=1;RepeatCorrectionApplied=1	SAC:ACF:DF:PD:GT:SGT:SF:SV:SIG:MT:PAC	69,70,0,0:1:1:2:0/0:./.:.:0	33,22,7,6:1:1:2:0/0:0/1:0.5:0:1:.:
chr4_ref_v2	355447	.	C	CT	.	PASS	IntersectsRepeat=1;RepeatCorrectionApplied=1	SAC:ACF:DF:PD:GT:SGT:SF:SV:SIG:MT:PAC	63,44,5,4:1:1:2:0/0:0/1:0.125:0	43,24,7,2:1:1:2:0/0:0/1:0.25:0:0:.:.
chr4_ref_v2	357217	.	GT	G	.	PASS	IntersectsRepeat=1;RepeatCorrectionApplied=1	SAC:ACF:DF:PD:GT:SGT:SF:SV:SIG:MT:PAC	45,34,4,1:1:1:2:0/0:0/1:0.125:0	15,22,5,1:1:1:2:0/0:0/1:0.125:0:0:.:.
chr4_ref_v2	358216	.	AT	A	.	PASS	IntersectsRepeat=1;RepeatCorrectionApplied=1	SAC:ACF:DF:PD:GT:SGT:SF:SV:SIG:MT:PAC	64,59,0,3:1:1:2:0/0:./.:.:0	18,15,14,15:1:1:2:0/1:0/0:0.125:0:1:g.358217delT:0
chr4_ref_v2	362316	.	TA	T	.	PASS	IntersectsRepeat=1;RepeatCorrectionApplied=1	SAC:ACF:DF:PD:GT:SGT:SF:SV:SIG:MT:PAC	54,59,5,6:1:1:2:0/0:./.:.:0	36,30,7,5:1:1:2:0/0:./.:.:0:0:.:.
chr4_ref_v2	363164	.	T	C	.	PASS	IntersectsRepeat=0;RepeatCorrectionApplied=0	SAC:ACF:DF:PD:GT:SGT:SF:SV:SIG:MT:PAC	68,69,0,0:1:1:2:0/0:./.:.:0	33,29,5,1:1:1:2:0/0:0/1:0.125:0:0:.:.
chr4_ref_v2	364900	.	TA	T	.	PASS	IntersectsRepeat=1;RepeatCorrectionApplied=1	SAC:ACF:DF:PD:GT:SGT:SF:SV:SIG:MT:PAC	14,20,16,28:1:1:2:0/1:./.:.:0	18,24,4,14:1:1:2:0/0:./.:.:0:0:.:.
chr4_ref_v2	367333	.	C	A	.	PASS	IntersectsRepeat=0;RepeatCorrectionApplied=0	SAC:ACF:DF:PD:GT:SGT:SF:SV:SIG:MT:PAC	64,66,0,0:1:1:2:0/0:./.:.:0	21,28,3,3:1:1:2:0/0:0/1:0.25:0:0:.:.
chr4_ref_v2	368394	.	CT	C	.	PASS	IntersectsRepeat=1;RepeatCorrectionApplied=1	SAC:ACF:DF:PD:GT:SGT:SF:SV:SIG:MT:PAC	74,45,1,1:1:1:2:0/0:./.:.:0	17,13,13,16:1:1:2:0/1:./.:.:0:1:g.368395delT:0
chr4_ref_v2	369108	.	GA	G	.	PASS	IntersectsRepeat=1;RepeatCorrectionApplied=1	SAC:ACF:DF:PD:GT:SGT:SF:SV:SIG:MT:PAC	17,37,4,5:1:1:2:0/0:0/1:0.125:0	4,16,4,9:1:1:2:0/0:0/1:0.5:0:0:.:.
chr4_ref_v2	369914	.	T	G	.	PASS	IntersectsRepeat=0;RepeatCorrectionApplied=0	SAC:ACF:DF:PD:GT:SGT:SF:SV:SIG:MT:PAC	16,54,12,0:1:1:2:0/0:0/1:0.25:0	11,29,5,0:1:1:2:0/0:0/1:0.25:0:0:.:.
chr4_ref_v2	370814	.	TA	T	.	PASS	IntersectsRepeat=1;RepeatCorrectionApplied=1	SAC:ACF:DF:PD:GT:SGT:SF:SV:SIG:MT:PAC	18,46,0,0:1:1:2:0/0:./.:.:0	12,29,3,9:1:1:2:0/0:0/1:0.125:0:0:.:.
chr4_ref_v2	370905	.	TTA	T	.	PASS	IntersectsRepeat=1;RepeatCorrectionApplied=1	SAC:ACF:DF:PD:GT:SGT:SF:SV:SIG:MT:PAC	14,27,1,7:1:1:2:0/0:./.:.:0	6,4,7,5:1:1:2:0/1:./.:.:0:0:.:.
chr4_ref_v2	371067	.	C	A	.	PASS	IntersectsRepeat=1;RepeatCorrectionApplied=0	SAC:ACF:DF:PD:GT:SGT:SF:SV:SIG:MT:PAC	60,30,0,0:1:1:2:0/0:./.:.:0	25,22,5,2:1:1:2:0/0:0/1:0.25:0:0:.:.
chr4_ref_v2	376512	.	AT	A	.	PASS	IntersectsRepeat=1;RepeatCorrectionApplied=1	SAC:ACF:DF:PD:GT:SGT:SF:SV:SIG:MT:PAC	67,34,1,2:1:1:2:0/0:./.:.:0	19,33,1,6:1:1:2:0/0:./.:.:0:0:.:.
chr4_ref_v2	386091	.	CA	C	.	PASS	IntersectsRepeat=1;RepeatCorrectionApplied=1	SAC:ACF:DF:PD:GT:SGT:SF:SV:SIG:MT:PAC	42,46,5,2:1:1:2:0/0:0/1:0.125:0	21,35,4,3:1:1:2:0/0:./.:.:0:0:.:.
chr4_ref_v2	388781	.	G	A	.	PASS	IntersectsRepeat=0;RepeatCorrectionApplied=0	SAC:ACF:DF:PD:GT:SGT:SF:SV:SIG:MT:PAC	64,49,0,0:1:1:2:0/0:./.:.:0	35,27,5,3:1:1:2:0/0:0/1:0.25:0:0:.:.
chr4_ref_v2	392047	.	GT	G	.	PASS	IntersectsRepeat=1;RepeatCorrectionApplied=1	SAC:ACF:DF:PD:GT:SGT:SF:SV:SIG:MT:PAC	28,24,1,0:1:1:2:0/0:./.:.:0	16,10,7,6:1:1:2:0/0:0/1:0.125:0:0:.:.
chr4_ref_v2	392083	.	GAC	G	.	PASS	IntersectsRepeat=1;RepeatCorrectionApplied=1	SAC:ACF:DF:PD:GT:SGT:SF:SV:SIG:MT:PAC	15,50,2,7:1:1:2:0/0:./.:.:0	8,21,1,5:1:1:2:0/0:./.:.:0:0:.:.
chr4_ref_v2	404415	.	GA	G	.	PASS	IntersectsRepeat=1;RepeatCorrectionApplied=1	SAC:ACF:DF:PD:GT:SGT:SF:SV:SIG:MT:PAC	59,89,2,1:1:1:2:0/0:./.:.:0	14,17,17,17:1:1:2:0/1:./.:.:0:1:g.404416delA:0
chr4_ref_v2	408109	.	CA	C	.	PASS	IntersectsRepeat=1;RepeatCorrectionApplied=1	SAC:ACF:DF:PD:GT:SGT:SF:SV:SIG:MT:PAC	60,48,0,4:1:1:2:0/0:./.:.:0	7,4,18,19:1:1:2:0/1:1/1:0.5:0:1:g.408110delA:0
chr4_ref_v2	410825	.	AT	A	.	PASS	IntersectsRepeat=1;RepeatCorrectionApplied=1	SAC:ACF:DF:PD:GT:SGT:SF:SV:SIG:MT:PAC	19,19,3,3:1:1:2:0/0:./.:.:0	14,14,9,7:1:1:2:0/0:./.:.:0:0:.:.
chr4_ref_v2	411723	.	AC	A,ACC	.	PASS	IntersectsRepeat=1;RepeatCorrectionApplied=1	SAC:ACF:DF:PD:GT:SGT:SF:SV:SIG:MT:PAC	37,41,1,1,0,1:1:1:2:0/0:./.:.:0	7,3,11,12,15,8:1:1:2:1/2:0/2:0.25:0:1:g.411724delC,g.411723_411724insC:0,0
chr4_ref_v2	413129	.	TA	T	.	PASS	IntersectsRepeat=1;RepeatCorrectionApplied=1	SAC:ACF:DF:PD:GT:SGT:SF:SV:SIG:MT:PAC	44,31,0,1:1:1:2:0/0:./.:.:0	14,8,13,15:1:1:2:0/1:./.:.:0:1:g.413130delA:0
chr4_ref_v2	423407	.	TA	T,TAA	.	PASS	IntersectsRepeat=1;RepeatCorrectionApplied=1	SAC:ACF:DF:PD:GT:SGT:SF:SV:SIG:MT:PAC	29,48,2,4,0,1:1:1:2:0/0:./.:.:0	6,2,10,5,11,6:1:1:2:1/2:2/2:0.25:0:1:g.423408delA,g.423407_423408insA:0,0
chr4_ref_v2	423725	.	CT	C	.	PASS	IntersectsRepeat=1;RepeatCorrectionApplied=1	SAC:ACF:DF:PD:GT:SGT:SF:SV:SIG:MT:PAC	44,44,1,0:1:1:2:0/0:./.:.:0	13,18,4,8:1:1:2:0/0:0/1:0.5:0:1:.:
chr4_ref_v2	426273	.	C	T	.	PASS	IntersectsRepeat=0;RepeatCorrectionApplied=0	SAC:ACF:DF:PD:GT:SGT:SF:SV:SIG:MT:PAC	70,78,0,0:1:1:2:0/0:./.:.:0	25,15,3,4:1:1:2:0/0:0/1:0.25:0:0:.:.
chr4_ref_v2	428476	.	TA	T	.	PASS	IntersectsRepeat=1;RepeatCorrectionApplied=1	SAC:ACF:DF:PD:GT:SGT:SF:SV:SIG:MT:PAC	58,59,1,0:1:1:2:0/0:./.:.:0	25,30,7,3:1:1:2:0/0:0/1:0.125:0:0:.:.
chr4_ref_v2	428743	.	AT	A,ATT	.	PASS	IntersectsRepeat=1;RepeatCorrectionApplied=1	SAC:ACF:DF:PD:GT:SGT:SF:SV:SIG:MT:PAC	28,11,3,0,7,3:1:1:2:0/0:0/2:0.5:0	6,3,15,5,3,0:1:1:2:0/1:1/2:0.5:0:1:g.428744delT:0
chr4_ref_v2	430716	.	C	CA	.	PASS	IntersectsRepeat=1;RepeatCorrectionApplied=1	SAC:ACF:DF:PD:GT:SGT:SF:SV:SIG:MT:PAC	42,36,0,0:1:1:2:0/0:./.:.:0	17,17,4,3:1:1:2:0/0:0/1:0.25:0:0:.:.
chr4_ref_v2	436136	.	CTTTT	C,CTTT	.	PASS	IntersectsRepeat=1;RepeatCorrectionApplied=1	SAC:ACF:DF:PD:GT:SGT:SF:SV:SIG:MT:PAC	15,9,0,0,6,7:1:1:2:0/0:0/2:0.125:0	2,1,4,9,4,3:1:1:2:0/1:1/2:0.5:0:1:g.436137_436140delTTTT:0
chr4_ref_v2	443975	.	G	C	.	PASS	IntersectsRepeat=0;RepeatCorrectionApplied=0	SAC:ACF:DF:PD:GT:SGT:SF:SV:SIG:MT:PAC	80,73,0,0:1:1:2:0/0:./.:.:0	34,24,7,3:1:1:2:0/0:0/1:0.25:0:0:.:.
chr4_ref_v2	450126	.	GTA	G	.	PASS	IntersectsRepeat=1;RepeatCorrectionApplied=1	SAC:ACF:DF:PD:GT:SGT:SF:SV:SIG:MT:PAC	27,24,6,9:1:1:2:0/0:0/1:0.25:0	10,12,2,4:1:1:2:0/0:0/1:0.125:0:0:.:.
chr4_ref_v2	452440	.	CT	C	.	PASS	IntersectsRepeat=1;RepeatCorrectionApplied=1	SAC:ACF:DF:PD:GT:SGT:SF:SV:SIG:MT:PAC	0,1,62,54:1:1:2:1/1:./.:.:0	0,0,41,32:1:1:2:1/1:./.:.:0:0:.:.
chr4_ref_v2	452846	.	CA	C	.	PASS	IntersectsRepeat=1;RepeatCorrectionApplied=1	SAC:ACF:DF:PD:GT:SGT:SF:SV:SIG:MT:PAC	42,60,1,1:1:1:2:0/0:./.:.:0	16,16,9,17:1:1:2:0/1:0/0:0.25:0:1:g.452847delA:0
chr4_ref_v2	454757	.	GA	G	.	PASS	IntersectsRepeat=1;RepeatCorrectionApplied=1	SAC:ACF:DF:PD:GT:SGT:SF:SV:SIG:MT:PAC	55,41,2,1:1:1:2:0/0:./.:.:0	28,24,7,11:1:1:2:0/0:0/1:0.25:0:1:.:
chr4_ref_v2	456459	.	C	T	.	PASS	IntersectsRepeat=1;RepeatCorrectionApplied=0	SAC:ACF:DF:PD:GT:SGT:SF:SV:SIG:MT:PAC	70,70,0,0:1:1:2:0/0:./.:.:0	32,25,3,5:1:1:2:0/0:0/1:0.25:0:0:.:.
chr4_ref_v2	458339	.	C	T	.	PASS	IntersectsRepeat=0;RepeatCorrectionApplied=0	SAC:ACF:DF:PD:GT:SGT:SF:SV:SIG:MT:PAC	68,60,0,0:1:1:2:0/0:./.:.:0	38,42,6,2:1:1:2:0/0:0/1:0.25:0:0:.:.
chr4_ref_v2	458768	.	G	T	.	PASS	IntersectsRepeat=1;RepeatCorrectionApplied=0	SAC:ACF:DF:PD:GT:SGT:SF:SV:SIG:MT:PAC	63,61,0,0:1:1:2:0/0:./.:.:0	26,19,3,4:1:1:2:0/0:0/1:0.25:0:0:.:.
chr4_ref_v2	461214	.	G	A	.	PASS	IntersectsRepeat=0;RepeatCorrectionApplied=0	SAC:ACF:DF:PD:GT:SGT:SF:SV:SIG:MT:PAC	42,65,0,0:1:1:2:0/0:./.:.:0	24,29,4,4:1:1:2:0/0:0/1:0.25:0:0:.:.
chr4_ref_v2	465606	.	CAA	C	.	PASS	IntersectsRepeat=1;RepeatCorrectionApplied=1	SAC:ACF:DF:PD:GT:SGT:SF:SV:SIG:MT:PAC	46,50,0,0:1:1:2:0/0:./.:.:0	24,15,6,3:1:1:2:0/0:0/1:0.5:0:0:.:.
chr4_ref_v2	468936	.	C	T	.	PASS	IntersectsRepeat=1;RepeatCorrectionApplied=0	SAC:ACF:DF:PD:GT:SGT:SF:SV:SIG:MT:PAC	55,62,0,0:1:1:2:0/0:./.:.:0	30,20,4,3:1:1:2:0/0:0/1:0.25:0:0:.:.
chr4_ref_v2	470738	.	C	A	.	PASS	IntersectsRepeat=0;RepeatCorrectionApplied=0	SAC:ACF:DF:PD:GT:SGT:SF:SV:SIG:MT:PAC	24,45,12,48:1:1:2:0/1:0/0:0.125:0	13,16,9,12:1:1:2:0/1:0/0:0.125:0:0:.:.
chr4_ref_v2	471646	.	AT	A	.	PASS	IntersectsRepeat=1;RepeatCorrectionApplied=1	SAC:ACF:DF:PD:GT:SGT:SF:SV:SIG:MT:PAC	40,48,3,8:1:1:2:0/0:./.:.:0	30,29,4,5:1:1:2:0/0:./.:.:0:0:.:.
chr4_ref_v2	482411	.	GA	G	.	PASS	IntersectsRepeat=1;RepeatCorrectionApplied=1	SAC:ACF:DF:PD:GT:SGT:SF:SV:SIG:MT:PAC	13,15,1,5:1:1:2:0/0:./.:.:0	5,7,8,10:1:1:2:0/0:0/1:0.5:0:0:.:.
chr4_ref_v2	489274	.	TA	T	.	PASS	IntersectsRepeat=1;RepeatCorrectionApplied=1	SAC:ACF:DF:PD:GT:SGT:SF:SV:SIG:MT:PAC	32,37,0,0:1:1:2:0/0:./.:.:0	10,14,5,2:1:1:2:0/0:0/1:0.5:0:0:.:.
chr4_ref_v2	489380	.	AAT	A	.	PASS	IntersectsRepeat=1;RepeatCorrectionApplied=1	SAC:ACF:DF:PD:GT:SGT:SF:SV:SIG:MT:PAC	36,26,9,5:1:1:2:0/0:./.:.:0	10,6,7,1:1:1:2:0/0:0/1:0.25:0:0:.:.
chr4_ref_v2	492359	.	G	A	.	PASS	IntersectsRepeat=0;RepeatCorrectionApplied=0	SAC:ACF:DF:PD:GT:SGT:SF:SV:SIG:MT:PAC	72,55,0,0:1:1:2:0/0:./.:.:0	35,19,7,3:1:1:2:0/0:0/1:0.25:0:0:.:.
chr4_ref_v2	494135	.	C	T	.	ExcRegion	IntersectsRepeat=1;RepeatCorrectionApplied=0	SAC:ACF:DF:PD:GT:SGT:SF:SV:SIG:MT:PAC	71,85,0,0:1:1:2:./.:./.:.:0	29,28,3,3:1:1:2:./.:./.:.:0:0:.:.
chr4_ref_v2	501824	.	AT	A	.	PASS	IntersectsRepeat=1;RepeatCorrectionApplied=1	SAC:ACF:DF:PD:GT:SGT:SF:SV:SIG:MT:PAC	65,51,1,0:1:1:2:0/0:./.:.:0	10,15,11,20:1:1:2:0/1:1/1:0.125:0:1:g.501825delT:0
chr4_ref_v2	503320	.	GT	G	.	PASS	IntersectsRepeat=1;RepeatCorrectionApplied=1	SAC:ACF:DF:PD:GT:SGT:SF:SV:SIG:MT:PAC	47,37,1,3:1:1:2:0/0:./.:.:0	7,14,7,13:1:1:2:0/0:0/1:0.5:0:1:.:
chr4_ref_v2	505172	.	CAT	C	.	PASS	IntersectsRepeat=1;RepeatCorrectionApplied=1	SAC:ACF:DF:PD:GT:SGT:SF:SV:SIG:MT:PAC	28,41,5,7:1:1:2:0/0:0/1:0.125:0	7,12,2,1:1:1:2:0/0:./.:.:0:0:.:.
chr4_ref_v2	506518	.	TA	T	.	PASS	IntersectsRepeat=1;RepeatCorrectionApplied=1	SAC:ACF:DF:PD:GT:SGT:SF:SV:SIG:MT:PAC	47,37,0,0:1:1:2:0/0:./.:.:0	6,5,19,16:1:1:2:0/1:1/1:0.5:0:1:g.506519delA:0
chr4_ref_v2	506876	.	TA	T	.	PASS	IntersectsRepeat=1;RepeatCorrectionApplied=1	SAC:ACF:DF:PD:GT:SGT:SF:SV:SIG:MT:PAC	16,24,3,1:1:1:2:0/0:./.:.:0	7,11,9,4:1:1:2:0/0:./.:.:0:0:.:.
chr4_ref_v2	507905	.	GA	G	.	PASS	IntersectsRepeat=1;RepeatCorrectionApplied=1	SAC:ACF:DF:PD:GT:SGT:SF:SV:SIG:MT:PAC	41,45,2,4:1:1:2:0/0:./.:.:0	32,30,2,9:1:1:2:0/0:./.:.:0:0:.:.
chr4_ref_v2	519297	.	T	G	.	ExcRegion	IntersectsRepeat=1;RepeatCorrectionApplied=0	SAC:ACF:DF:PD:GT:SGT:SF:SV:SIG:MT:PAC	9,11,3,0:1:1:2:./.:./.:.:0	11,17,0,0:1:1:2:./.:./.:.:0:0:.:.
chr4_ref_v2	519299	.	T	G	.	ExcRegion	IntersectsRepeat=1;RepeatCorrectionApplied=0	SAC:ACF:DF:PD:GT:SGT:SF:SV:SIG:MT:PAC	9,11,3,0:1:1:2:./.:./.:.:0	11,16,0,0:1:1:2:./.:./.:.:0:0:.:.
chr4_ref_v2	519301	.	A	T	.	ExcRegion	IntersectsRepeat=1;RepeatCorrectionApplied=0	SAC:ACF:DF:PD:GT:SGT:SF:SV:SIG:MT:PAC	9,10,3,0:1:1:2:./.:./.:.:0	11,16,0,0:1:1:2:./.:./.:.:0:0:.:.
chr4_ref_v2	519308	.	A	T	.	ExcRegion	IntersectsRepeat=1;RepeatCorrectionApplied=0	SAC:ACF:DF:PD:GT:SGT:SF:SV:SIG:MT:PAC	10,10,3,0:1:1:2:./.:./.:.:0	11,17,0,0:1:1:2:./.:./.:.:0:0:.:.
chr4_ref_v2	519315	.	TTA	T	.	ExcRegion	IntersectsRepeat=1;RepeatCorrectionApplied=0	SAC:ACF:DF:PD:GT:SGT:SF:SV:SIG:MT:PAC	9,10,3,0:1:1:2:./.:./.:.:0	13,18,0,0:1:1:2:./.:./.:.:0:0:.:.
chr4_ref_v2	522964	.	CTT	C,CT	.	PASS	IntersectsRepeat=1;RepeatCorrectionApplied=1	SAC:ACF:DF:PD:GT:SGT:SF:SV:SIG:MT:PAC	44,45,1,0,3,8:1:1:2:0/0:./.:.:0	7,6,6,12,8,12:1:1:2:0/2:1/2:0.5:0:1:g.522965delT:0
chr4_ref_v2	525195	.	CT	C	.	PASS	IntersectsRepeat=1;RepeatCorrectionApplied=1	SAC:ACF:DF:PD:GT:SGT:SF:SV:SIG:MT:PAC	56,64,2,2:1:1:2:0/0:./.:.:0	11,19,12,13:1:1:2:0/1:0/0:0.25:0:1:g.525196delT:0
chr4_ref_v2	525207	.	CT	C	.	PASS	IntersectsRepeat=1;RepeatCorrectionApplied=1	SAC:ACF:DF:PD:GT:SGT:SF:SV:SIG:MT:PAC	51,71,0,0:1:1:2:0/0:./.:.:0	12,22,8,11:1:1:2:0/0:0/1:0.5:0:1:.:
chr4_ref_v2	527681	.	TTA	T	.	PASS	IntersectsRepeat=0;RepeatCorrectionApplied=0	SAC:ACF:DF:PD:GT:SGT:SF:SV:SIG:MT:PAC	0,0,0,2:0:1:2:./.:./.:.:0	0,0,0,0:0:1:2:./.:./.:.:0:0:.:.
chr4_ref_v2	538648	.	GTATA	G,GTA	.	PASS	IntersectsRepeat=1;RepeatCorrectionApplied=1	SAC:ACF:DF:PD:GT:SGT:SF:SV:SIG:MT:PAC	7,11,3,6,5,8:1:1:2:0/2:0/1:0.5:0	3,5,6,5,6,1:1:1:2:0/1:1/2:0.25:0:0:.:.
chr4_ref_v2	542473	.	CA	C	.	PASS	IntersectsRepeat=1;RepeatCorrectionApplied=1	SAC:ACF:DF:PD:GT:SGT:SF:SV:SIG:MT:PAC	24,26,8,6:1:1:2:0/0:./.:.:0	8,9,5,14:1:1:2:0/0:0/1:0.25:0:0:.:.
chr4_ref_v2	547620	.	C	T	.	PASS	IntersectsRepeat=0;RepeatCorrectionApplied=0	SAC:ACF:DF:PD:GT:SGT:SF:SV:SIG:MT:PAC	95,69,0,0:1:1:2:0/0:./.:.:0	28,32,3,3:1:1:2:0/0:0/1:0.25:0:0:.:.
chr4_ref_v2	548461	.	GTT	G,GTTTT	.	PASS	IntersectsRepeat=1;RepeatCorrectionApplied=1	SAC:ACF:DF:PD:GT:SGT:SF:SV:SIG:MT:PAC	1,2,0,0,5,14:1:1:2:2/2:0/2:0.25:0	1,0,5,7,5,10:1:1:2:1/2:2/2:0.125:0:0:.:.
chr4_ref_v2	550722	.	TA	T	.	PASS	IntersectsRepeat=1;RepeatCorrectionApplied=1	SAC:ACF:DF:PD:GT:SGT:SF:SV:SIG:MT:PAC	51,46,7,5:1:1:2:0/0:0/1:0.125:0	20,12,8,9:1:1:2:0/0:0/1:0.5:0:0:.:.
chr4_ref_v2	550952	.	GA	G	.	PASS	IntersectsRepeat=1;RepeatCorrectionApplied=1	SAC:ACF:DF:PD:GT:SGT:SF:SV:SIG:MT:PAC	35,53,0,0:1:1:2:0/0:./.:.:0	16,15,12,13:1:1:2:0/1:0/0:0.125:0:1:g.550953delA:0
chr4_ref_v2	551734	.	CA	C	.	PASS	IntersectsRepeat=1;RepeatCorrectionApplied=1	SAC:ACF:DF:PD:GT:SGT:SF:SV:SIG:MT:PAC	30,37,8,2:1:1:2:0/0:./.:.:0	12,13,9,7:1:1:2:0/0:./.:.:0:0:.:.
chr4_ref_v2	552423	.	G	T	.	PASS	IntersectsRepeat=1;RepeatCorrectionApplied=0	SAC:ACF:DF:PD:GT:SGT:SF:SV:SIG:MT:PAC	27,39,0,0:1:1:2:0/0:./.:.:0	12,25,2,5:1:1:2:0/0:0/1:0.25:0:0:.:.
chr4_ref_v2	552986	.	AT	A	.	PASS	IntersectsRepeat=1;RepeatCorrectionApplied=1	SAC:ACF:DF:PD:GT:SGT:SF:SV:SIG:MT:PAC	53,34,3,2:1:1:2:0/0:./.:.:0	13,6,20,12:1:1:2:0/1:0/0:0.125:0:1:g.552987delT:0
chr4_ref_v2	558079	.	CT	C	.	PASS	IntersectsRepeat=1;RepeatCorrectionApplied=1	SAC:ACF:DF:PD:GT:SGT:SF:SV:SIG:MT:PAC	34,51,3,3:1:1:2:0/0:./.:.:0	18,12,10,11:1:1:2:0/0:0/1:0.5:0:1:.:
chr4_ref_v2	560784	.	C	CA	.	PASS	IntersectsRepeat=1;RepeatCorrectionApplied=1	SAC:ACF:DF:PD:GT:SGT:SF:SV:SIG:MT:PAC	49,41,0,1:1:1:2:0/0:./.:.:0	23,23,4,2:1:1:2:0/0:0/1:0.25:0:0:.:.
chr4_ref_v2	563412	.	CA	C	.	PASS	IntersectsRepeat=1;RepeatCorrectionApplied=1	SAC:ACF:DF:PD:GT:SGT:SF:SV:SIG:MT:PAC	44,47,1,1:1:1:2:0/0:./.:.:0	17,11,10,8:1:1:2:0/0:0/1:0.5:0:1:.:
chr4_ref_v2	567590	.	TA	T	.	PASS	IntersectsRepeat=1;RepeatCorrectionApplied=1	SAC:ACF:DF:PD:GT:SGT:SF:SV:SIG:MT:PAC	64,46,0,1:1:1:2:0/0:./.:.:0	19,13,9,9:1:1:2:0/1:0/0:0.25:0:1:g.567591delA:0
chr4_ref_v2	568031	.	G	A	.	PASS	IntersectsRepeat=0;RepeatCorrectionApplied=0	SAC:ACF:DF:PD:GT:SGT:SF:SV:SIG:MT:PAC	55,54,0,0:1:1:2:0/0:./.:.:0	21,24,4,3:1:1:2:0/0:0/1:0.25:0:0:.:.
chr4_ref_v2	569331	.	T	C	.	PASS	IntersectsRepeat=1;RepeatCorrectionApplied=0	SAC:ACF:DF:PD:GT:SGT:SF:SV:SIG:MT:PAC	79,65,1,0:1:1:2:0/0:./.:.:0	29,25,4,3:1:1:2:0/0:0/1:0.25:0:0:.:.
chr4_ref_v2	569549	.	C	A	.	PASS	IntersectsRepeat=1;RepeatCorrectionApplied=0	SAC:ACF:DF:PD:GT:SGT:SF:SV:SIG:MT:PAC	49,84,0,2:1:1:2:0/0:./.:.:0	20,34,2,6:1:1:2:0/0:0/1:0.25:0:0:.:.
chr4_ref_v2	578367	.	GT	G	.	PASS	IntersectsRepeat=1;RepeatCorrectionApplied=1	SAC:ACF:DF:PD:GT:SGT:SF:SV:SIG:MT:PAC	46,29,4,2:1:1:2:0/0:./.:.:0	18,10,12,5:1:1:2:0/0:0/1:0.5:0:0:.:.
chr4_ref_v2	589566	.	TA	T	.	PASS	IntersectsRepeat=1;RepeatCorrectionApplied=1	SAC:ACF:DF:PD:GT:SGT:SF:SV:SIG:MT:PAC	53,53,1,6:1:1:2:0/0:./.:.:0	11,13,13,18:1:1:2:0/1:./.:.:0:1:g.589567delA:0
chr4_ref_v2	589605	.	TA	T	.	PASS	IntersectsRepeat=1;RepeatCorrectionApplied=1	SAC:ACF:DF:PD:GT:SGT:SF:SV:SIG:MT:PAC	66,69,0,1:1:1:2:0/0:./.:.:0	14,19,11,15:1:1:2:0/1:0/0:0.125:0:1:g.589606delA:0
chr4_ref_v2	591612	.	TA	T	.	PASS	IntersectsRepeat=1;RepeatCorrectionApplied=1	SAC:ACF:DF:PD:GT:SGT:SF:SV:SIG:MT:PAC	40,36,1,4:1:1:2:0/0:./.:.:0	7,14,3,7:1:1:2:0/0:0/1:0.25:0:0:.:.
chr4_ref_v2	592896	.	GT	G	.	PASS	IntersectsRepeat=1;RepeatCorrectionApplied=1	SAC:ACF:DF:PD:GT:SGT:SF:SV:SIG:MT:PAC	58,46,6,8:1:1:2:0/0:./.:.:0	17,18,13,13:1:1:2:0/0:0/1:0.125:0:0:.:.
chr4_ref_v2	598061	.	GA	G	.	PASS	IntersectsRepeat=1;RepeatCorrectionApplied=1	SAC:ACF:DF:PD:GT:SGT:SF:SV:SIG:MT:PAC	87,51,1,0:1:1:2:0/0:./.:.:0	18,17,14,10:1:1:2:0/1:0/0:0.25:0:1:g.598062delA:0
chr4_ref_v2	606957	.	G	GAAAAAAAA	.	PASS	IntersectsRepeat=1;RepeatCorrectionApplied=1	SAC:ACF:DF:PD:GT:SGT:SF:SV:SIG:MT:PAC	11,4,27,6:1:1:2:0/1:1/1:0.25:0	7,4,8,7:1:1:2:0/1:1/1:0.125:0:0:.:.
chr4_ref_v2	612071	.	TAA	T	.	PASS	IntersectsRepeat=1;RepeatCorrectionApplied=1	SAC:ACF:DF:PD:GT:SGT:SF:SV:SIG:MT:PAC	73,53,1,0:1:1:2:0/0:./.:.:0	21,38,3,3:1:1:2:0/0:0/1:0.25:0:0:.:.
chr4_ref_v2	614096	.	A	C	.	PASS	IntersectsRepeat=0;RepeatCorrectionApplied=0	SAC:ACF:DF:PD:GT:SGT:SF:SV:SIG:MT:PAC	56,65,0,0:1:1:2:0/0:./.:.:0	23,27,3,3:1:1:2:0/0:0/1:0.25:0:0:.:.
chr4_ref_v2	628569	.	AT	A	.	PASS	IntersectsRepeat=1;RepeatCorrectionApplied=1	SAC:ACF:DF:PD:GT:SGT:SF:SV:SIG:MT:PAC	36,39,8,3:1:1:2:0/0:./.:.:0	16,7,12,14:1:1:2:0/1:0/0:0.25:0:1:g.628570delT:0
chr4_ref_v2	629736	.	CT	C	.	PASS	IntersectsRepeat=1;RepeatCorrectionApplied=1	SAC:ACF:DF:PD:GT:SGT:SF:SV:SIG:MT:PAC	28,32,29,26:1:1:2:0/1:./.:.:0	17,18,10,14:1:1:2:0/1:0/0:0.25:0:0:.:.
chr4_ref_v2	630587	.	CA	C	.	PASS	IntersectsRepeat=1;RepeatCorrectionApplied=1	SAC:ACF:DF:PD:GT:SGT:SF:SV:SIG:MT:PAC	36,27,5,1:1:1:2:0/0:./.:.:0	15,8,11,6:1:1:2:0/0:0/1:0.125:0:0:.:.
chr4_ref_v2	630748	.	GTT	G,GT	.	PASS	IntersectsRepeat=1;RepeatCorrectionApplied=1	SAC:ACF:DF:PD:GT:SGT:SF:SV:SIG:MT:PAC	22,14,1,1,7,0:1:1:2:0/0:./.:.:0	2,1,12,7,2,3:1:1:2:0/1:1/1:0.5:0:1:g.630749_630750delTT:0
chr4_ref_v2	636133	.	C	A	.	PASS	IntersectsRepeat=1;RepeatCorrectionApplied=0	SAC:ACF:DF:PD:GT:SGT:SF:SV:SIG:MT:PAC	69,33,0,0:1:1:2:0/0:./.:.:0	39,12,6,0:1:1:2:0/0:0/1:0.25:0:0:.:.
chr4_ref_v2	637009	.	AT	A	.	PASS	IntersectsRepeat=1;RepeatCorrectionApplied=1	SAC:ACF:DF:PD:GT:SGT:SF:SV:SIG:MT:PAC	52,51,1,1:1:1:2:0/0:./.:.:0	17,28,3,5:1:1:2:0/0:./.:.:0:0:.:.
chr4_ref_v2	645017	.	GA	G	.	PASS	IntersectsRepeat=1;RepeatCorrectionApplied=1	SAC:ACF:DF:PD:GT:SGT:SF:SV:SIG:MT:PAC	36,22,9,0:1:1:2:0/0:./.:.:0	16,9,21,5:1:1:2:0/0:0/1:0.5:0:0:.:.
chr4_ref_v2	645348	.	A	G	.	PASS	IntersectsRepeat=0;RepeatCorrectionApplied=0	SAC:ACF:DF:PD:GT:SGT:SF:SV:SIG:MT:PAC	60,20,17,0:1:1:2:0/0:0/1:0.5:0	52,18,21,0:1:1:2:0/0:0/1:0.5:0:0:.:.
chr4_ref_v2	645358	.	CG	C	.	PASS	IntersectsRepeat=0;RepeatCorrectionApplied=0	SAC:ACF:DF:PD:GT:SGT:SF:SV:SIG:MT:PAC	67,16,6,0:1:1:2:0/0:0/1:0.125:0	61,19,11,0:1:1:2:0/0:0/1:0.25:0:0:.:.
chr4_ref_v2	645380	.	A	G	.	PASS	IntersectsRepeat=0;RepeatCorrectionApplied=0	SAC:ACF:DF:PD:GT:SGT:SF:SV:SIG:MT:PAC	45,24,11,0:1:1:2:0/0:0/1:0.25:0	41,26,12,0:1:1:2:0/0:0/1:0.25:0:0:.:.
chr4_ref_v2	645387	.	T	G	.	PASS	IntersectsRepeat=1;RepeatCorrectionApplied=0	SAC:ACF:DF:PD:GT:SGT:SF:SV:SIG:MT:PAC	40,23,13,0:1:1:2:0/0:0/1:0.5:0	31,32,16,0:1:1:2:0/0:0/1:0.5:0:0:.:.
chr4_ref_v2	645399	.	T	G	.	PASS	IntersectsRepeat=1;RepeatCorrectionApplied=0	SAC:ACF:DF:PD:GT:SGT:SF:SV:SIG:MT:PAC	46,28,4,0:1:1:2:0/0:0/1:0.125:0	30,42,7,2:1:1:2:0/0:0/1:0.25:0:0:.:.
chr4_ref_v2	645406	.	CGTTTTGTTAT	C	.	PASS	IntersectsRepeat=0;RepeatCorrectionApplied=0	SAC:ACF:DF:PD:GT:SGT:SF:SV:SIG:MT:PAC	42,39,3,0:1:1:2:0/0:0/1:0.125:0	26,51,7,2:1:1:2:0/0:0/1:0.25:0:0:.:.
chr4_ref_v2	645422	.	T	A	.	ExcRegion	IntersectsRepeat=1;RepeatCorrectionApplied=0	SAC:ACF:DF:PD:GT:SGT:SF:SV:SIG:MT:PAC	35,40,3,1:1:1:2:./.:./.:.:0	22,49,7,7:1:1:2:./.:./.:.:0:0:.:.
chr4_ref_v2	645423	.	ATATG	A	.	ExcRegion	IntersectsRepeat=1;RepeatCorrectionApplied=0	SAC:ACF:DF:PD:GT:SGT:SF:SV:SIG:MT:PAC	34,43,3,1:1:1:2:./.:./.:.:0	22,48,7,7:1:1:2:./.:./.:.:0:0:.:.
chr4_ref_v2	645432	.	T	TG	.	ExcRegion	IntersectsRepeat=0;RepeatCorrectionApplied=0	SAC:ACF:DF:PD:GT:SGT:SF:SV:SIG:MT:PAC	25,45,1,1:1:1:2:./.:./.:.:0	16,46,5,7:1:1:2:./.:./.:.:0:0:.:.
chr4_ref_v2	645435	.	T	TG	.	ExcRegion	IntersectsRepeat=0;RepeatCorrectionApplied=0	SAC:ACF:DF:PD:GT:SGT:SF:SV:SIG:MT:PAC	24,46,1,1:1:1:2:./.:./.:.:0	16,45,5,7:1:1:2:./.:./.:.:0:0:.:.
chr4_ref_v2	645436	.	T	TTG	.	ExcRegion	IntersectsRepeat=0;RepeatCorrectionApplied=0	SAC:ACF:DF:PD:GT:SGT:SF:SV:SIG:MT:PAC	24,47,0,1:1:1:2:./.:./.:.:0	16,46,4,8:1:1:2:./.:./.:.:0:0:.:.
chr4_ref_v2	645511	.	G	A	.	ExcRegion	IntersectsRepeat=0;RepeatCorrectionApplied=0	SAC:ACF:DF:PD:GT:SGT:SF:SV:SIG:MT:PAC	0,54,0,16:1:1:2:./.:./.:.:0	0,40,0,10:1:1:2:./.:./.:.:0:0:.:.
chr4_ref_v2	645517	.	T	A	.	ExcRegion	IntersectsRepeat=0;RepeatCorrectionApplied=0	SAC:ACF:DF:PD:GT:SGT:SF:SV:SIG:MT:PAC	0,50,0,24:1:1:2:./.:./.:.:0	0,30,0,22:1:1:2:./.:./.:.:0:0:.:.
chr4_ref_v2	645527	.	A	T	.	ExcRegion	IntersectsRepeat=0;RepeatCorrectionApplied=0	SAC:ACF:DF:PD:GT:SGT:SF:SV:SIG:MT:PAC	0,50,0,27:1:1:2:./.:./.:.:0	0,29,0,23:1:1:2:./.:./.:.:0:0:.:.
chr4_ref_v2	645528	.	T	C	.	ExcRegion	IntersectsRepeat=1;RepeatCorrectionApplied=0	SAC:ACF:DF:PD:GT:SGT:SF:SV:SIG:MT:PAC	0,49,0,28:1:1:2:./.:./.:.:0	0,29,0,23:1:1:2:./.:./.:.:0:0:.:.
chr4_ref_v2	645533	.	G	T	.	ExcRegion	IntersectsRepeat=0;RepeatCorrectionApplied=0	SAC:ACF:DF:PD:GT:SGT:SF:SV:SIG:MT:PAC	0,52,0,28:1:1:2:./.:./.:.:0	0,27,0,23:1:1:2:./.:./.:.:0:0:.:.
chr4_ref_v2	645541	.	G	A	.	ExcRegion	IntersectsRepeat=0;RepeatCorrectionApplied=0	SAC:ACF:DF:PD:GT:SGT:SF:SV:SIG:MT:PAC	0,51,0,25:1:1:2:./.:./.:.:0	0,25,0,24:1:1:2:./.:./.:.:0:0:.:.
chr4_ref_v2	645542	.	C	T	.	ExcRegion	IntersectsRepeat=0;RepeatCorrectionApplied=0	SAC:ACF:DF:PD:GT:SGT:SF:SV:SIG:MT:PAC	0,51,0,25:1:1:2:./.:./.:.:0	0,25,0,24:1:1:2:./.:./.:.:0:0:.:.
chr4_ref_v2	645544	.	A	T	.	ExcRegion	IntersectsRepeat=0;RepeatCorrectionApplied=0	SAC:ACF:DF:PD:GT:SGT:SF:SV:SIG:MT:PAC	0,51,0,24:1:1:2:./.:./.:.:0	0,25,0,21:1:1:2:./.:./.:.:0:0:.:.
chr4_ref_v2	645550	.	CACA	C	.	ExcRegion	IntersectsRepeat=1;RepeatCorrectionApplied=0	SAC:ACF:DF:PD:GT:SGT:SF:SV:SIG:MT:PAC	0,53,0,24:1:1:2:./.:./.:.:0	0,26,0,21:1:1:2:./.:./.:.:0:0:.:.
chr4_ref_v2	645556	.	T	A	.	ExcRegion	IntersectsRepeat=0;RepeatCorrectionApplied=0	SAC:ACF:DF:PD:GT:SGT:SF:SV:SIG:MT:PAC	0,47,0,23:1:1:2:./.:./.:.:0	0,25,0,19:1:1:2:./.:./.:.:0:0:.:.
chr4_ref_v2	645558	.	TATA	T	.	ExcRegion	IntersectsRepeat=1;RepeatCorrectionApplied=0	SAC:ACF:DF:PD:GT:SGT:SF:SV:SIG:MT:PAC	0,47,0,23:1:1:2:./.:./.:.:0	0,24,0,18:1:1:2:./.:./.:.:0:0:.:.
chr4_ref_v2	645567	.	T	TACG	.	ExcRegion	IntersectsRepeat=1;RepeatCorrectionApplied=0	SAC:ACF:DF:PD:GT:SGT:SF:SV:SIG:MT:PAC	0,45,0,20:1:1:2:./.:./.:.:0	0,19,0,14:1:1:2:./.:./.:.:0:0:.:.
chr4_ref_v2	645571	.	A	ATTCC	.	ExcRegion	IntersectsRepeat=1;RepeatCorrectionApplied=0	SAC:ACF:DF:PD:GT:SGT:SF:SV:SIG:MT:PAC	0,43,0,16:1:1:2:./.:./.:.:0	0,17,0,13:1:1:2:./.:./.:.:0:0:.:.
chr4_ref_v2	645575	.	T	TTC	.	ExcRegion	IntersectsRepeat=1;RepeatCorrectionApplied=0	SAC:ACF:DF:PD:GT:SGT:SF:SV:SIG:MT:PAC	0,43,0,10:1:1:2:./.:./.:.:0	0,16,0,11:1:1:2:./.:./.:.:0:0:.:.
chr4_ref_v2	645587	.	TTAATA	T	.	ExcRegion	IntersectsRepeat=0;RepeatCorrectionApplied=0	SAC:ACF:DF:PD:GT:SGT:SF:SV:SIG:MT:PAC	0,42,0,4:1:1:2:./.:./.:.:0	0,17,0,6:1:1:2:./.:./.:.:0:0:.:.
chr4_ref_v2	645589	.	A	T	.	ExcRegion	IntersectsRepeat=1;RepeatCorrectionApplied=0	SAC:ACF:DF:PD:GT:SGT:SF:SV:SIG:MT:PAC	0,42,0,4:1:1:2:./.:./.:.:0	0,19,0,3:1:1:2:./.:./.:.:0:0:.:.
chr4_ref_v2	645598	.	TG	T	.	ExcRegion	IntersectsRepeat=0;RepeatCorrectionApplied=0	SAC:ACF:DF:PD:GT:SGT:SF:SV:SIG:MT:PAC	0,38,0,4:1:1:2:./.:./.:.:0	0,15,0,7:1:1:2:./.:./.:.:0:0:.:.
chr4_ref_v2	645625	.	G	A	.	ExcRegion	IntersectsRepeat=0;RepeatCorrectionApplied=0	SAC:ACF:DF:PD:GT:SGT:SF:SV:SIG:MT:PAC	0,16,0,2:1:1:2:./.:./.:.:0	0,9,0,6:1:1:2:./.:./.:.:0:0:.:.
chr4_ref_v2	645626	.	T	C	.	ExcRegion	IntersectsRepeat=0;RepeatCorrectionApplied=0	SAC:ACF:DF:PD:GT:SGT:SF:SV:SIG:MT:PAC	0,16,0,1:1:1:2:./.:./.:.:0	0,9,0,4:1:1:2:./.:./.:.:0:0:.:.
chr4_ref_v2	645637	.	A	T	.	ExcRegion	IntersectsRepeat=0;RepeatCorrectionApplied=0	SAC:ACF:DF:PD:GT:SGT:SF:SV:SIG:MT:PAC	0,12,0,0:0:1:2:./.:./.:.:0	0,8,0,4:1:1:2:./.:./.:.:0:0:.:.
chr4_ref_v2	645642	.	T	C	.	ExcRegion	IntersectsRepeat=0;RepeatCorrectionApplied=0	SAC:ACF:DF:PD:GT:SGT:SF:SV:SIG:MT:PAC	0,12,0,0:0:1:2:./.:./.:.:0	0,8,0,3:1:1:2:./.:./.:.:0:0:.:.
chr4_ref_v2	645645	.	A	C	.	ExcRegion	IntersectsRepeat=0;RepeatCorrectionApplied=0	SAC:ACF:DF:PD:GT:SGT:SF:SV:SIG:MT:PAC	0,12,0,0:0:1:2:./.:./.:.:0	0,8,0,3:1:1:2:./.:./.:.:0:0:.:.
chr4_ref_v2	645652	.	T	A	.	ExcRegion	IntersectsRepeat=0;RepeatCorrectionApplied=0	SAC:ACF:DF:PD:GT:SGT:SF:SV:SIG:MT:PAC	0,8,0,0:0:1:2:./.:./.:.:0	0,6,0,3:1:1:2:./.:./.:.:0:0:.:.
chr4_ref_v2	645653	.	A	G	.	ExcRegion	IntersectsRepeat=0;RepeatCorrectionApplied=0	SAC:ACF:DF:PD:GT:SGT:SF:SV:SIG:MT:PAC	0,8,0,0:0:1:2:./.:./.:.:0	0,6,0,3:1:1:2:./.:./.:.:0:0:.:.
chr4_ref_v2	645654	.	T	C	.	ExcRegion	IntersectsRepeat=0;RepeatCorrectionApplied=0	SAC:ACF:DF:PD:GT:SGT:SF:SV:SIG:MT:PAC	0,8,0,0:0:1:2:./.:./.:.:0	0,6,0,3:1:1:2:./.:./.:.:0:0:.:.
chr4_ref_v2	645662	.	C	A	.	ExcRegion	IntersectsRepeat=1;RepeatCorrectionApplied=0	SAC:ACF:DF:PD:GT:SGT:SF:SV:SIG:MT:PAC	0,6,0,0:0:1:2:./.:./.:.:0	0,5,0,3:1:1:2:./.:./.:.:0:0:.:.
chr4_ref_v2	645664	.	T	C	.	ExcRegion	IntersectsRepeat=1;RepeatCorrectionApplied=0	SAC:ACF:DF:PD:GT:SGT:SF:SV:SIG:MT:PAC	0,5,0,0:0:1:2:./.:./.:.:0	0,5,0,3:1:1:2:./.:./.:.:0:0:.:.
chr4_ref_v2	645667	.	G	A	.	ExcRegion	IntersectsRepeat=0;RepeatCorrectionApplied=0	SAC:ACF:DF:PD:GT:SGT:SF:SV:SIG:MT:PAC	0,4,0,0:0:1:2:./.:./.:.:0	0,5,0,3:1:1:2:./.:./.:.:0:0:.:.
chr4_ref_v2	645668	.	C	T	.	ExcRegion	IntersectsRepeat=0;RepeatCorrectionApplied=0	SAC:ACF:DF:PD:GT:SGT:SF:SV:SIG:MT:PAC	0,4,0,0:0:1:2:./.:./.:.:0	0,5,0,3:1:1:2:./.:./.:.:0:0:.:.
chr4_ref_v2	645675	.	T	A	.	ExcRegion	IntersectsRepeat=1;RepeatCorrectionApplied=0	SAC:ACF:DF:PD:GT:SGT:SF:SV:SIG:MT:PAC	0,3,0,0:0:1:2:./.:./.:.:0	0,7,0,2:1:1:2:./.:./.:.:0:0:.:.
chr4_ref_v2	645677	.	C	CT	.	ExcRegion	IntersectsRepeat=1;RepeatCorrectionApplied=0	SAC:ACF:DF:PD:GT:SGT:SF:SV:SIG:MT:PAC	0,3,0,0:0:1:2:./.:./.:.:0	0,7,0,2:1:1:2:./.:./.:.:0:0:.:.
chr4_ref_v2	651116	.	A	G	.	ExcRegion	IntersectsRepeat=1;RepeatCorrectionApplied=0	SAC:ACF:DF:PD:GT:SGT:SF:SV:SIG:MT:PAC	16,0,6,0:1:1:2:./.:./.:.:0	16,0,1,0:1:1:2:./.:./.:.:0:0:.:.
chr4_ref_v2	651483	.	G	GC	.	PASS	IntersectsRepeat=1;RepeatCorrectionApplied=1	SAC:ACF:DF:PD:GT:SGT:SF:SV:SIG:MT:PAC	56,61,0,0:1:1:2:0/0:./.:.:0	21,21,12,8:1:1:2:0/1:0/0:0.25:0:1:g.651483_651484insC:0
chr4_ref_v2	658028	.	CT	C	.	PASS	IntersectsRepeat=1;RepeatCorrectionApplied=1	SAC:ACF:DF:PD:GT:SGT:SF:SV:SIG:MT:PAC	40,37,0,3:1:1:2:0/0:./.:.:0	18,15,4,4:1:1:2:0/0:./.:.:0:0:.:.
chr4_ref_v2	668864	.	TAA	T	.	PASS	IntersectsRepeat=1;RepeatCorrectionApplied=1	SAC:ACF:DF:PD:GT:SGT:SF:SV:SIG:MT:PAC	39,65,1,0:1:1:2:0/0:./.:.:0	20,14,9,15:1:1:2:0/1:0/0:0.125:0:1:g.668865_668866delAA:0
chr4_ref_v2	673139	.	C	A	.	PASS	IntersectsRepeat=0;RepeatCorrectionApplied=0	SAC:ACF:DF:PD:GT:SGT:SF:SV:SIG:MT:PAC	65,58,0,0:1:1:2:0/0:./.:.:0	22,18,4,4:1:1:2:0/0:0/1:0.25:0:0:.:.
chr4_ref_v2	680043	.	C	CT	.	PASS	IntersectsRepeat=1;RepeatCorrectionApplied=1	SAC:ACF:DF:PD:GT:SGT:SF:SV:SIG:MT:PAC	31,56,2,1:1:1:2:0/0:./.:.:0	9,23,3,5:1:1:2:0/0:0/1:0.5:0:0:.:.
chr4_ref_v2	682810	.	A	G	.	PASS	IntersectsRepeat=0;RepeatCorrectionApplied=0	SAC:ACF:DF:PD:GT:SGT:SF:SV:SIG:MT:PAC	35,36,42,24:1:1:2:0/1:./.:.:0	13,20,7,17:1:1:2:0/1:0/0:0.125:0:0:.:.
chr4_ref_v2	687977	.	C	CT,CTT	.	PASS	IntersectsRepeat=1;RepeatCorrectionApplied=1	SAC:ACF:DF:PD:GT:SGT:SF:SV:SIG:MT:PAC	1,1,2,3,21,2:1:1:2:2/2:./.:.:0	0,4,1,5,5,4:1:0:2:./.:./.:.:0:0:.:.
chr4_ref_v2	691302	.	A	AATATAT,AATATATAT	.	PASS	IntersectsRepeat=1;RepeatCorrectionApplied=1	SAC:ACF:DF:PD:GT:SGT:SF:SV:SIG:MT:PAC	0,0,18,16,0,1:1:1:2:1/1:./.:.:0	0,0,1,0,8,8:1:0:2:./.:./.:.:0:1:.:.
chr4_ref_v2	693254	.	GA	G	.	PASS	IntersectsRepeat=1;RepeatCorrectionApplied=1	SAC:ACF:DF:PD:GT:SGT:SF:SV:SIG:MT:PAC	66,51,0,0:1:1:2:0/0:./.:.:0	20,17,9,9:1:1:2:0/0:0/1:0.5:1:1:.:
chr4_ref_v2	694550	.	AT	A	.	PASS	IntersectsRepeat=1;RepeatCorrectionApplied=1	SAC:ACF:DF:PD:GT:SGT:SF:SV:SIG:MT:PAC	54,36,3,2:1:1:2:0/0:./.:.:0	20,19,7,4:1:1:2:0/0:./.:.:0:0:.:.
chr4_ref_v2	694758	.	C	T	.	PASS	IntersectsRepeat=1;RepeatCorrectionApplied=0	SAC:ACF:DF:PD:GT:SGT:SF:SV:SIG:MT:PAC	57,56,0,0:1:1:2:0/0:./.:.:0	23,33,5,3:1:1:2:0/0:0/1:0.25:0:0:.:.
chr4_ref_v2	699164	.	T	G	.	PASS	IntersectsRepeat=1;RepeatCorrectionApplied=0	SAC:ACF:DF:PD:GT:SGT:SF:SV:SIG:MT:PAC	6,61,11,0:1:1:2:0/0:0/1:0.25:0	9,25,12,0:1:1:2:0/0:0/1:0.5:0:0:.:.
chr4_ref_v2	712073	.	G	A	.	PASS	IntersectsRepeat=0;RepeatCorrectionApplied=0	SAC:ACF:DF:PD:GT:SGT:SF:SV:SIG:MT:PAC	66,82,0,0:1:1:2:0/0:./.:.:0	21,19,4,1:1:1:2:0/0:0/1:0.25:0:0:.:.
chr4_ref_v2	732291	.	G	A	.	PASS	IntersectsRepeat=0;RepeatCorrectionApplied=0	SAC:ACF:DF:PD:GT:SGT:SF:SV:SIG:MT:PAC	0,0,75,79:1:1:2:1/1:./.:.:0	1,0,26,25:1:1:2:1/1:./.:.:0:0:.:.
chr4_ref_v2	733398	.	A	AT	.	PASS	IntersectsRepeat=1;RepeatCorrectionApplied=1	SAC:ACF:DF:PD:GT:SGT:SF:SV:SIG:MT:PAC	50,35,2,3:1:1:2:0/0:./.:.:0	24,23,7,1:1:1:2:0/0:0/1:0.25:0:0:.:.
chr4_ref_v2	736323	.	T	G	.	PASS	IntersectsRepeat=0;RepeatCorrectionApplied=0	SAC:ACF:DF:PD:GT:SGT:SF:SV:SIG:MT:PAC	8,50,8,0:1:1:2:0/0:0/1:0.25:0	5,29,8,0:1:1:2:0/0:0/1:0.5:0:0:.:.
chr4_ref_v2	744838	.	C	T	.	PASS	IntersectsRepeat=1;RepeatCorrectionApplied=0	SAC:ACF:DF:PD:GT:SGT:SF:SV:SIG:MT:PAC	52,66,0,0:1:1:2:0/0:./.:.:0	18,16,1,4:1:1:2:0/0:0/1:0.25:0:0:.:.
chr4_ref_v2	746254	.	CA	C	.	PASS	IntersectsRepeat=1;RepeatCorrectionApplied=1	SAC:ACF:DF:PD:GT:SGT:SF:SV:SIG:MT:PAC	28,25,8,5:1:1:2:0/0:0/1:0.125:0	6,7,14,8:1:1:2:0/1:0/0:0.125:0:0:.:.
chr4_ref_v2	748425	.	TA	T,TAA	.	PASS	IntersectsRepeat=1;RepeatCorrectionApplied=1	SAC:ACF:DF:PD:GT:SGT:SF:SV:SIG:MT:PAC	35,19,4,3,7,6:1:1:2:0/0:0/2:0.25:0	7,5,11,10,3,5:1:1:2:1/2:0/1:0.25:0:0:.:.
chr4_ref_v2	750118	.	G	T	.	PASS	IntersectsRepeat=0;RepeatCorrectionApplied=0	SAC:ACF:DF:PD:GT:SGT:SF:SV:SIG:MT:PAC	61,68,0,0:1:1:2:0/0:./.:.:0	31,23,4,2:1:1:2:0/0:0/1:0.25:0:0:.:.
chr4_ref_v2	751959	.	C	G	.	PASS	IntersectsRepeat=0;RepeatCorrectionApplied=0	SAC:ACF:DF:PD:GT:SGT:SF:SV:SIG:MT:PAC	77,39,2,0:1:1:2:0/0:./.:.:0	18,13,13,14:1:1:2:0/1:0/0:0.125:0:1:g.751959C>G:0
chr4_ref_v2	770037	.	CT	C	.	PASS	IntersectsRepeat=1;RepeatCorrectionApplied=1	SAC:ACF:DF:PD:GT:SGT:SF:SV:SIG:MT:PAC	16,22,20,27:1:1:2:0/1:1/1:0.125:0	11,19,14,12:1:1:2:0/1:0/0:0.25:0:0:.:.
chr4_ref_v2	774226	.	GA	G	.	PASS	IntersectsRepeat=1;RepeatCorrectionApplied=1	SAC:ACF:DF:PD:GT:SGT:SF:SV:SIG:MT:PAC	71,59,1,1:1:1:2:0/0:./.:.:0	15,12,9,13:1:1:2:0/1:0/0:0.125:0:1:g.774227delA:0
chr4_ref_v2	782133	.	G	A	.	PASS	IntersectsRepeat=0;RepeatCorrectionApplied=0	SAC:ACF:DF:PD:GT:SGT:SF:SV:SIG:MT:PAC	71,73,0,0:1:1:2:0/0:./.:.:0	16,19,3,1:1:1:2:0/0:0/1:0.25:0:0:.:.
chr4_ref_v2	791826	.	CA	C	.	PASS	IntersectsRepeat=1;RepeatCorrectionApplied=1	SAC:ACF:DF:PD:GT:SGT:SF:SV:SIG:MT:PAC	47,38,2,3:1:1:2:0/0:./.:.:0	15,15,11,10:1:1:2:0/0:0/1:0.25:0:1:.:
chr4_ref_v2	792199	.	AT	A	.	PASS	IntersectsRepeat=1;RepeatCorrectionApplied=1	SAC:ACF:DF:PD:GT:SGT:SF:SV:SIG:MT:PAC	71,76,2,1:1:1:2:0/0:./.:.:0	31,24,3,4:1:1:2:0/0:./.:.:0:0:.:.
chr4_ref_v2	801581	.	C	CTCTTCT	.	PASS	IntersectsRepeat=1;RepeatCorrectionApplied=1	SAC:ACF:DF:PD:GT:SGT:SF:SV:SIG:MT:PAC	41,22,0,0:1:1:2:0/0:./.:.:0	5,8,5,4:1:1:2:0/1:0/0:0.125:0:0:.:.
chr4_ref_v2	807204	.	C	A	.	PASS	IntersectsRepeat=0;RepeatCorrectionApplied=0	SAC:ACF:DF:PD:GT:SGT:SF:SV:SIG:MT:PAC	80,47,0,1:1:1:2:0/0:./.:.:0	14,27,5,1:1:1:2:0/0:0/1:0.25:0:0:.:.
chr4_ref_v2	809857	.	G	A	.	PASS	IntersectsRepeat=0;RepeatCorrectionApplied=0	SAC:ACF:DF:PD:GT:SGT:SF:SV:SIG:MT:PAC	72,69,0,0:1:1:2:0/0:./.:.:0	25,19,3,2:1:1:2:0/0:0/1:0.25:0:0:.:.
chr4_ref_v2	810373	.	T	TTA	.	PASS	IntersectsRepeat=1;RepeatCorrectionApplied=1	SAC:ACF:DF:PD:GT:SGT:SF:SV:SIG:MT:PAC	24,37,2,3:1:1:2:0/0:0/1:0.125:0	13,21,2,2:1:1:2:0/0:0/1:0.125:0:0:.:.
chr4_ref_v2	810667	.	G	A	.	PASS	IntersectsRepeat=1;RepeatCorrectionApplied=0	SAC:ACF:DF:PD:GT:SGT:SF:SV:SIG:MT:PAC	67,63,0,0:1:1:2:0/0:./.:.:0	19,15,7,0:1:1:2:0/0:0/1:0.5:0:0:.:.
chr4_ref_v2	811791	.	CT	C	.	PASS	IntersectsRepeat=1;RepeatCorrectionApplied=1	SAC:ACF:DF:PD:GT:SGT:SF:SV:SIG:MT:PAC	38,51,1,1:1:1:2:0/0:./.:.:0	11,6,9,11:1:1:2:0/1:./.:.:0:1:g.811792delT:0
chr4_ref_v2	812568	.	C	A	.	PASS	IntersectsRepeat=0;RepeatCorrectionApplied=0	SAC:ACF:DF:PD:GT:SGT:SF:SV:SIG:MT:PAC	75,47,0,0:1:1:2:0/0:./.:.:0	28,18,3,3:1:1:2:0/0:0/1:0.25:0:0:.:.
chr4_ref_v2	812863	.	CAT	C	.	PASS	IntersectsRepeat=1;RepeatCorrectionApplied=1	SAC:ACF:DF:PD:GT:SGT:SF:SV:SIG:MT:PAC	55,28,8,2:1:1:2:0/0:0/1:0.125:0	33,32,5,3:1:1:2:0/0:./.:.:0:0:.:.
chr4_ref_v2	814759	.	CA	C	.	PASS	IntersectsRepeat=1;RepeatCorrectionApplied=1	SAC:ACF:DF:PD:GT:SGT:SF:SV:SIG:MT:PAC	81,62,0,0:1:1:2:0/0:./.:.:0	17,25,2,3:1:1:2:0/0:0/1:0.25:0:0:.:.
chr4_ref_v2	816532	.	TAA	T,TA	.	PASS	IntersectsRepeat=1;RepeatCorrectionApplied=1	SAC:ACF:DF:PD:GT:SGT:SF:SV:SIG:MT:PAC	43,48,1,0,1,7:1:1:2:0/0:./.:.:0	3,3,15,21,5,4:1:1:2:0/1:1/1:0.5:0:1:g.816533_816534delAA:0
chr4_ref_v2	817432	.	TA	T	.	PASS	IntersectsRepeat=1;RepeatCorrectionApplied=1	SAC:ACF:DF:PD:GT:SGT:SF:SV:SIG:MT:PAC	20,34,17,27:1:1:2:0/1:0/0:0.125:0	4,5,15,23:1:1:2:1/1:0/1:0.5:0:0:.:.
chr4_ref_v2	818018	.	TC	T	.	PASS	IntersectsRepeat=1;RepeatCorrectionApplied=1	SAC:ACF:DF:PD:GT:SGT:SF:SV:SIG:MT:PAC	46,37,0,1:1:1:2:0/0:./.:.:0	19,13,9,13:1:1:2:0/1:0/0:0.25:0:1:g.818019delC:0
chr4_ref_v2	818610	.	T	C	.	PASS	IntersectsRepeat=0;RepeatCorrectionApplied=0	SAC:ACF:DF:PD:GT:SGT:SF:SV:SIG:MT:PAC	82,55,0,0:1:1:2:0/0:./.:.:0	30,24,6,2:1:1:2:0/0:0/1:0.25:0:0:.:.
chr4_ref_v2	823088	.	G	A	.	PASS	IntersectsRepeat=0;RepeatCorrectionApplied=0	SAC:ACF:DF:PD:GT:SGT:SF:SV:SIG:MT:PAC	53,52,0,0:1:1:2:0/0:./.:.:0	24,25,2,5:1:1:2:0/0:0/1:0.25:0:0:.:.
chr4_ref_v2	823897	.	G	A	.	PASS	IntersectsRepeat=0;RepeatCorrectionApplied=0	SAC:ACF:DF:PD:GT:SGT:SF:SV:SIG:MT:PAC	73,58,0,0:1:1:2:0/0:./.:.:0	15,16,1,5:1:1:2:0/0:0/1:0.25:0:0:.:.
chr4_ref_v2	828614	.	T	G	.	PASS	IntersectsRepeat=0;RepeatCorrectionApplied=0	SAC:ACF:DF:PD:GT:SGT:SF:SV:SIG:MT:PAC	75,77,0,0:1:1:2:0/0:./.:.:0	23,19,3,2:1:1:2:0/0:0/1:0.25:0:0:.:.
chr4_ref_v2	829196	.	C	T	.	PASS	IntersectsRepeat=1;RepeatCorrectionApplied=0	SAC:ACF:DF:PD:GT:SGT:SF:SV:SIG:MT:PAC	37,53,15,15:1:1:2:0/0:0/1:0.5:1	31,30,0,0:1:1:2:0/0:./.:.:0:0:.:.
chr4_ref_v2	832619	.	CA	C	.	PASS	IntersectsRepeat=1;RepeatCorrectionApplied=1	SAC:ACF:DF:PD:GT:SGT:SF:SV:SIG:MT:PAC	21,63,1,4:1:1:2:0/0:./.:.:0	3,22,10,14:1:1:2:0/1:0/0:0.25:0:1:g.832620delA:0
chr4_ref_v2	833024	.	G	A	.	PASS	IntersectsRepeat=0;RepeatCorrectionApplied=0	SAC:ACF:DF:PD:GT:SGT:SF:SV:SIG:MT:PAC	61,37,0,0:1:1:2:0/0:./.:.:0	43,29,6,4:1:1:2:0/0:0/1:0.25:0:0:.:.
chr4_ref_v2	835066	.	G	A	.	PASS	IntersectsRepeat=0;RepeatCorrectionApplied=0	SAC:ACF:DF:PD:GT:SGT:SF:SV:SIG:MT:PAC	66,49,0,0:1:1:2:0/0:./.:.:0	23,35,3,5:1:1:2:0/0:0/1:0.25:0:0:.:.
chr4_ref_v2	835540	.	GA	G	.	PASS	IntersectsRepeat=1;RepeatCorrectionApplied=1	SAC:ACF:DF:PD:GT:SGT:SF:SV:SIG:MT:PAC	25,11,20,26:1:1:2:0/1:./.:.:0	17,11,19,9:1:1:2:0/1:0/0:0.5:0:0:.:.
chr4_ref_v2	837968	.	A	AAATAATAAT,AAATAATAATAAT	.	PASS	IntersectsRepeat=1;RepeatCorrectionApplied=1	SAC:ACF:DF:PD:GT:SGT:SF:SV:SIG:MT:PAC	0,0,0,0,14,17:1:1:2:2/2:./.:.:0	1,0,6,5,3,7:1:1:2:1/2:0/2:0.125:0:0:.:.
chr4_ref_v2	838177	.	CA	C	.	PASS	IntersectsRepeat=1;RepeatCorrectionApplied=1	SAC:ACF:DF:PD:GT:SGT:SF:SV:SIG:MT:PAC	47,37,2,1:1:1:2:0/0:./.:.:0	19,10,13,12:1:1:2:0/1:0/0:0.125:0:1:g.838178delA:0
chr4_ref_v2	840324	.	AATAT	A,AAT	.	PASS	IntersectsRepeat=1;RepeatCorrectionApplied=1	SAC:ACF:DF:PD:GT:SGT:SF:SV:SIG:MT:PAC	2,3,4,7,24,20:1:1:2:2/2:0/2:0.125:0	2,3,6,12,0,2:1:1:2:1/1:0/1:0.5:0:0:.:.
chr4_ref_v2	843407	.	GAT	G	.	PASS	IntersectsRepeat=1;RepeatCorrectionApplied=1	SAC:ACF:DF:PD:GT:SGT:SF:SV:SIG:MT:PAC	63,46,1,1:1:1:2:0/0:./.:.:0	16,21,9,6:1:1:2:0/0:0/1:0.5:1:1:.:
chr4_ref_v2	845316	.	TA	T	.	PASS	IntersectsRepeat=1;RepeatCorrectionApplied=1	SAC:ACF:DF:PD:GT:SGT:SF:SV:SIG:MT:PAC	52,49,2,0:1:1:2:0/0:./.:.:0	19,18,5,10:1:1:2:0/0:0/1:0.5:0:1:.:
chr4_ref_v2	849525	.	TA	T	.	PASS	IntersectsRepeat=1;RepeatCorrectionApplied=1	SAC:ACF:DF:PD:GT:SGT:SF:SV:SIG:MT:PAC	43,58,2,2:1:1:2:0/0:./.:.:0	17,14,9,5:1:1:2:0/0:0/1:0.25:0:0:.:.
chr4_ref_v2	851018	.	TA	T	.	PASS	IntersectsRepeat=1;RepeatCorrectionApplied=1	SAC:ACF:DF:PD:GT:SGT:SF:SV:SIG:MT:PAC	47,53,1,7:1:1:2:0/0:./.:.:0	14,19,6,14:1:1:2:0/0:./.:.:0:0:.:.
chr4_ref_v2	852428	.	C	T	.	PASS	IntersectsRepeat=0;RepeatCorrectionApplied=0	SAC:ACF:DF:PD:GT:SGT:SF:SV:SIG:MT:PAC	59,69,0,0:1:1:2:0/0:./.:.:0	18,38,1,6:1:1:2:0/0:0/1:0.25:0:0:.:.
chr4_ref_v2	852923	.	C	T	.	PASS	IntersectsRepeat=1;RepeatCorrectionApplied=0	SAC:ACF:DF:PD:GT:SGT:SF:SV:SIG:MT:PAC	79,80,0,0:1:1:2:0/0:./.:.:0	19,26,3,6:1:1:2:0/0:0/1:0.25:0:0:.:.
chr4_ref_v2	856223	.	C	T	.	PASS	IntersectsRepeat=0;RepeatCorrectionApplied=0	SAC:ACF:DF:PD:GT:SGT:SF:SV:SIG:MT:PAC	54,54,0,0:1:1:2:0/0:./.:.:0	18,17,11,14:1:1:2:0/1:0/0:0.125:0:1:g.856223C>T:0
chr4_ref_v2	861671	.	C	T	.	PASS	IntersectsRepeat=1;RepeatCorrectionApplied=0	SAC:ACF:DF:PD:GT:SGT:SF:SV:SIG:MT:PAC	72,71,0,1:1:1:2:0/0:./.:.:0	27,28,2,7:1:1:2:0/0:0/1:0.25:0:0:.:.
chr4_ref_v2	864769	.	CAT	C	.	PASS	IntersectsRepeat=1;RepeatCorrectionApplied=1	SAC:ACF:DF:PD:GT:SGT:SF:SV:SIG:MT:PAC	22,32,5,4:1:1:2:0/0:./.:.:0	14,14,9,10:1:1:2:0/0:0/1:0.5:0:0:.:.
chr4_ref_v2	864892	.	CT	C	.	PASS	IntersectsRepeat=1;RepeatCorrectionApplied=1	SAC:ACF:DF:PD:GT:SGT:SF:SV:SIG:MT:PAC	60,20,3,2:1:1:2:0/0:./.:.:0	28,17,9,6:1:1:2:0/0:0/1:0.125:0:0:.:.
chr4_ref_v2	866509	.	A	C	.	PASS	IntersectsRepeat=0;RepeatCorrectionApplied=0	SAC:ACF:DF:PD:GT:SGT:SF:SV:SIG:MT:PAC	36,19,0,19:1:1:2:0/0:0/1:0.5:0	20,21,0,15:1:1:2:0/0:0/1:0.5:0:0:.:.
chr4_ref_v2	867307	.	G	A	.	PASS	IntersectsRepeat=1;RepeatCorrectionApplied=0	SAC:ACF:DF:PD:GT:SGT:SF:SV:SIG:MT:PAC	49,58,0,0:1:1:2:0/0:./.:.:0	20,26,4,1:1:1:2:0/0:0/1:0.25:0:0:.:.
chr4_ref_v2	870608	.	CT	C	.	PASS	IntersectsRepeat=1;RepeatCorrectionApplied=1	SAC:ACF:DF:PD:GT:SGT:SF:SV:SIG:MT:PAC	70,46,8,0:1:1:2:0/0:./.:.:0	30,19,4,4:1:1:2:0/0:./.:.:0:0:.:.
chr4_ref_v2	872601	.	T	C	.	ExcRegion	IntersectsRepeat=1;RepeatCorrectionApplied=0	SAC:ACF:DF:PD:GT:SGT:SF:SV:SIG:MT:PAC	0,0,0,0:0:1:2:./.:./.:.:0	0,0,0,1:0:1:2:./.:./.:.:0:0:.:.
chr4_ref_v2	880661	.	T	G	.	ExcRegion	IntersectsRepeat=1;RepeatCorrectionApplied=0	SAC:ACF:DF:PD:GT:SGT:SF:SV:SIG:MT:PAC	0,0,0,0:0:1:2:./.:./.:.:0	0,0,1,0:0:1:2:./.:./.:.:0:0:.:.
chr4_ref_v2	884188	.	A	AT	.	PASS	IntersectsRepeat=1;RepeatCorrectionApplied=1	SAC:ACF:DF:PD:GT:SGT:SF:SV:SIG:MT:PAC	31,45,0,1:1:1:2:0/0:./.:.:0	18,25,3,5:1:1:2:0/0:0/1:0.25:0:0:.:.
chr4_ref_v2	892434	.	CA	C	.	PASS	IntersectsRepeat=1;RepeatCorrectionApplied=1	SAC:ACF:DF:PD:GT:SGT:SF:SV:SIG:MT:PAC	17,29,4,6:1:1:2:0/0:./.:.:0	10,8,7,7:1:1:2:0/0:0/1:0.25:0:0:.:.
chr4_ref_v2	894895	.	CA	C	.	PASS	IntersectsRepeat=1;RepeatCorrectionApplied=1	SAC:ACF:DF:PD:GT:SGT:SF:SV:SIG:MT:PAC	40,49,4,0:1:1:2:0/0:./.:.:0	18,12,19,21:1:1:2:0/1:0/0:0.125:0:1:g.894896delA:0
chr4_ref_v2	895525	.	G	A	.	PASS	IntersectsRepeat=0;RepeatCorrectionApplied=0	SAC:ACF:DF:PD:GT:SGT:SF:SV:SIG:MT:PAC	67,86,0,0:1:1:2:0/0:./.:.:0	19,14,3,2:1:1:2:0/0:0/1:0.25:0:0:.:.
chr4_ref_v2	896062	.	G	A	.	PASS	IntersectsRepeat=0;RepeatCorrectionApplied=0	SAC:ACF:DF:PD:GT:SGT:SF:SV:SIG:MT:PAC	63,61,0,0:1:1:2:0/0:./.:.:0	25,26,3,4:1:1:2:0/0:0/1:0.25:0:0:.:.
chr4_ref_v2	909629	.	ATT	A,TTT	.	PASS	IntersectsRepeat=1;RepeatCorrectionApplied=1	SAC:ACF:DF:PD:GT:SGT:SF:SV:SIG:MT:PAC	31,5,0,3,1,25:1:1:2:0/2:0/1:0.125:0	5,1,4,8,1,16:1:1:2:1/2:0/2:0.25:0:0:.:.
chr4_ref_v2	916359	.	G	C	.	PASS	IntersectsRepeat=0;RepeatCorrectionApplied=0	SAC:ACF:DF:PD:GT:SGT:SF:SV:SIG:MT:PAC	76,55,0,0:1:1:2:0/0:./.:.:0	25,31,5,4:1:1:2:0/0:0/1:0.25:0:0:.:.
chr4_ref_v2	917417	.	TA	T	.	PASS	IntersectsRepeat=1;RepeatCorrectionApplied=1	SAC:ACF:DF:PD:GT:SGT:SF:SV:SIG:MT:PAC	41,40,7,4:1:1:2:0/0:0/1:0.125:0	14,12,2,6:1:1:2:0/0:0/1:0.125:0:0:.:.
chr4_ref_v2	918641	.	A	C	.	PASS	IntersectsRepeat=1;RepeatCorrectionApplied=0	SAC:ACF:DF:PD:GT:SGT:SF:SV:SIG:MT:PAC	0,0,52,49:1:1:2:1/1:./.:.:0	0,0,35,21:1:1:2:1/1:./.:.:0:0:.:.
chr4_ref_v2	921736	.	T	A	.	PASS	IntersectsRepeat=0;RepeatCorrectionApplied=0	SAC:ACF:DF:PD:GT:SGT:SF:SV:SIG:MT:PAC	12,75,10,0:1:1:2:0/0:0/1:0.25:0	6,36,8,0:1:1:2:0/0:0/1:0.25:0:0:.:.
chr4_ref_v2	922965	.	C	T	.	PASS	IntersectsRepeat=1;RepeatCorrectionApplied=0	SAC:ACF:DF:PD:GT:SGT:SF:SV:SIG:MT:PAC	38,41,34,48:1:1:2:0/1:./.:.:0	37,21,0,0:1:1:2:0/0:./.:.:0:1:g.922964_922966T>C:1
chr4_ref_v2	927221	.	CT	C	.	PASS	IntersectsRepeat=1;RepeatCorrectionApplied=1	SAC:ACF:DF:PD:GT:SGT:SF:SV:SIG:MT:PAC	40,45,1,5:1:1:2:0/0:0/1:0.125:0	16,14,9,13:1:1:2:0/1:0/0:0.25:0:1:g.927222delT:0
chr4_ref_v2	929073	.	GT	G	.	PASS	IntersectsRepeat=1;RepeatCorrectionApplied=1	SAC:ACF:DF:PD:GT:SGT:SF:SV:SIG:MT:PAC	45,49,3,1:1:1:2:0/0:./.:.:0	9,9,17,12:1:1:2:0/1:1/1:0.125:0:1:g.929074delT:0
chr4_ref_v2	929086	.	AT	A	.	PASS	IntersectsRepeat=1;RepeatCorrectionApplied=1	SAC:ACF:DF:PD:GT:SGT:SF:SV:SIG:MT:PAC	41,39,2,4:1:1:2:0/0:./.:.:0	4,2,16,18:1:1:2:1/1:0/1:0.25:0:1:g.929087delT,g.929087delT:0,1
chr4_ref_v2	929356	.	GA	G	.	PASS	IntersectsRepeat=1;RepeatCorrectionApplied=1	SAC:ACF:DF:PD:GT:SGT:SF:SV:SIG:MT:PAC	43,62,6,1:1:1:2:0/0:./.:.:0	25,10,16,22:1:1:2:0/1:0/0:0.125:0:1:g.929357delA:0
chr4_ref_v2	930328	.	G	A	.	PASS	IntersectsRepeat=0;RepeatCorrectionApplied=0	SAC:ACF:DF:PD:GT:SGT:SF:SV:SIG:MT:PAC	55,67,0,0:1:1:2:0/0:./.:.:0	16,12,10,8:1:1:2:0/1:0/0:0.25:0:1:g.930328G>A:0
chr4_ref_v2	930866	.	CAT	C,CATAT	.	PASS	IntersectsRepeat=1;RepeatCorrectionApplied=1	SAC:ACF:DF:PD:GT:SGT:SF:SV:SIG:MT:PAC	23,26,7,13,2,4:1:1:2:0/0:0/1:0.25:0	4,4,1,4,2,4:1:0:2:./.:./.:.:0:0:.:.
chr4_ref_v2	932307	.	G	A	.	PASS	IntersectsRepeat=0;RepeatCorrectionApplied=0	SAC:ACF:DF:PD:GT:SGT:SF:SV:SIG:MT:PAC	57,62,0,0:1:1:2:0/0:./.:.:0	21,21,3,7:1:1:2:0/0:0/1:0.5:0:0:.:.
chr4_ref_v2	933433	.	G	A	.	PASS	IntersectsRepeat=0;RepeatCorrectionApplied=0	SAC:ACF:DF:PD:GT:SGT:SF:SV:SIG:MT:PAC	63,80,0,0:1:1:2:0/0:./.:.:0	18,16,13,12:1:1:2:0/1:0/0:0.125:0:1:g.933433G>A:0
chr4_ref_v2	938146	.	G	A	.	PASS	IntersectsRepeat=0;RepeatCorrectionApplied=0	SAC:ACF:DF:PD:GT:SGT:SF:SV:SIG:MT:PAC	76,80,0,0:1:1:2:0/0:./.:.:0	22,19,5,3:1:1:2:0/0:0/1:0.25:0:0:.:.
chr4_ref_v2	944081	.	T	C	.	PASS	IntersectsRepeat=0;RepeatCorrectionApplied=0	SAC:ACF:DF:PD:GT:SGT:SF:SV:SIG:MT:PAC	64,102,0,0:1:1:2:0/0:./.:.:0	29,29,4,3:1:1:2:0/0:0/1:0.25:0:0:.:.
chr4_ref_v2	945750	.	C	A	.	PASS	IntersectsRepeat=1;RepeatCorrectionApplied=0	SAC:ACF:DF:PD:GT:SGT:SF:SV:SIG:MT:PAC	87,56,0,0:1:1:2:0/0:./.:.:0	45,29,6,4:1:1:2:0/0:0/1:0.25:0:0:.:.
chr4_ref_v2	946642	.	G	A	.	PASS	IntersectsRepeat=1;RepeatCorrectionApplied=0	SAC:ACF:DF:PD:GT:SGT:SF:SV:SIG:MT:PAC	74,44,0,0:1:1:2:0/0:./.:.:0	32,21,5,3:1:1:2:0/0:0/1:0.25:0:0:.:.
chr4_ref_v2	955523	.	T	C	.	PASS	IntersectsRepeat=1;RepeatCorrectionApplied=0	SAC:ACF:DF:PD:GT:SGT:SF:SV:SIG:MT:PAC	62,57,0,0:1:1:2:0/0:./.:.:0	33,22,6,1:1:1:2:0/0:0/1:0.25:0:0:.:.
chr4_ref_v2	955888	.	GA	G	.	PASS	IntersectsRepeat=1;RepeatCorrectionApplied=1	SAC:ACF:DF:PD:GT:SGT:SF:SV:SIG:MT:PAC	35,13,13,10:1:1:2:0/0:0/1:0.125:0	9,2,11,9:1:1:2:0/1:0/0:0.25:0:0:.:.
chr4_ref_v2	957530	.	CT	C	.	PASS	IntersectsRepeat=1;RepeatCorrectionApplied=1	SAC:ACF:DF:PD:GT:SGT:SF:SV:SIG:MT:PAC	53,40,11,5:1:1:2:0/0:0/1:0.125:0	22,19,9,7:1:1:2:0/0:./.:.:0:0:.:.
chr4_ref_v2	957531	.	T	C	.	PASS	IntersectsRepeat=1;RepeatCorrectionApplied=0	SAC:ACF:DF:PD:GT:SGT:SF:SV:SIG:MT:PAC	97,53,0,1:1:1:2:0/0:./.:.:0	34,20,4,9:1:1:2:0/0:0/1:0.5:0:1:.:
chr4_ref_v2	961548	.	G	T	.	PASS	IntersectsRepeat=0;RepeatCorrectionApplied=0	SAC:ACF:DF:PD:GT:SGT:SF:SV:SIG:MT:PAC	72,45,1,0:1:1:2:0/0:./.:.:0	25,34,2,5:1:1:2:0/0:0/1:0.25:0:0:.:.
chr4_ref_v2	963198	.	G	GT	.	PASS	IntersectsRepeat=1;RepeatCorrectionApplied=1	SAC:ACF:DF:PD:GT:SGT:SF:SV:SIG:MT:PAC	86,61,0,0:1:1:2:0/0:./.:.:0	19,16,12,15:1:1:2:0/1:0/0:0.125:0:1:g.963198_963199insT:0
chr4_ref_v2	966422	.	TAA	T,TA	.	PASS	IntersectsRepeat=1;RepeatCorrectionApplied=1	SAC:ACF:DF:PD:GT:SGT:SF:SV:SIG:MT:PAC	9,22,4,3,4,8:1:1:2:0/0:0/1:0.25:0	0,2,8,13,3,1:1:1:2:0/1:1/1:0.5:0:1:g.966423_966424delAA:0
chr4_ref_v2	968081	.	G	T	.	PASS	IntersectsRepeat=0;RepeatCorrectionApplied=0	SAC:ACF:DF:PD:GT:SGT:SF:SV:SIG:MT:PAC	74,52,1,0:1:1:2:0/0:./.:.:0	24,19,3,5:1:1:2:0/0:0/1:0.25:0:0:.:.
chr4_ref_v2	968500	.	G	A	.	PASS	IntersectsRepeat=0;RepeatCorrectionApplied=0	SAC:ACF:DF:PD:GT:SGT:SF:SV:SIG:MT:PAC	74,59,0,0:1:1:2:0/0:./.:.:0	13,9,13,8:1:1:2:0/1:./.:.:0:1:g.968500G>A:0
chr4_ref_v2	974582	.	AT	A	.	PASS	IntersectsRepeat=1;RepeatCorrectionApplied=1	SAC:ACF:DF:PD:GT:SGT:SF:SV:SIG:MT:PAC	32,17,39,19:1:1:2:0/1:./.:.:0	17,18,10,14:1:1:2:0/1:0/0:0.5:0:0:.:.
chr4_ref_v2	977481	.	C	A	.	PASS	IntersectsRepeat=0;RepeatCorrectionApplied=0	SAC:ACF:DF:PD:GT:SGT:SF:SV:SIG:MT:PAC	49,57,0,0:1:1:2:0/0:./.:.:0	15,15,5,15:1:1:2:0/1:0/0:0.25:0:1:g.977481C>A:0
chr4_ref_v2	978525	.	G	T	.	PASS	IntersectsRepeat=0;RepeatCorrectionApplied=0	SAC:ACF:DF:PD:GT:SGT:SF:SV:SIG:MT:PAC	82,66,1,0:1:1:2:0/0:./.:.:0	16,17,2,5:1:1:2:0/0:0/1:0.25:0:0:.:.
chr4_ref_v2	979086	.	GA	G	.	PASS	IntersectsRepeat=1;RepeatCorrectionApplied=1	SAC:ACF:DF:PD:GT:SGT:SF:SV:SIG:MT:PAC	41,37,1,1:1:1:2:0/0:./.:.:0	8,7,7,12:1:1:2:0/1:./.:.:0:1:g.979087delA:0
chr4_ref_v2	987146	.	G	A	.	ExcRegion	IntersectsRepeat=0;RepeatCorrectionApplied=0	SAC:ACF:DF:PD:GT:SGT:SF:SV:SIG:MT:PAC	0,0,0,23:0:1:2:./.:./.:.:0	0,0,0,9:0:1:2:./.:./.:.:0:0:.:.
chr4_ref_v2	1002193	.	AT	A	.	PASS	IntersectsRepeat=1;RepeatCorrectionApplied=1	SAC:ACF:DF:PD:GT:SGT:SF:SV:SIG:MT:PAC	21,16,15,14:1:1:2:0/1:0/0:0.25:0	15,3,18,16:1:1:2:0/1:./.:.:0:0:.:.
chr4_ref_v2	1004564	.	AT	A	.	PASS	IntersectsRepeat=1;RepeatCorrectionApplied=1	SAC:ACF:DF:PD:GT:SGT:SF:SV:SIG:MT:PAC	59,60,0,0:1:1:2:0/0:./.:.:0	12,14,7,7:1:1:2:0/1:0/0:0.25:0:1:g.1004565delT:0
chr4_ref_v2	1006338	.	GA	G	.	PASS	IntersectsRepeat=1;RepeatCorrectionApplied=1	SAC:ACF:DF:PD:GT:SGT:SF:SV:SIG:MT:PAC	0,0,68,59:1:1:2:1/1:./.:.:0	0,0,20,25:1:1:2:1/1:./.:.:0:0:.:.
chr4_ref_v2	1012972	.	G	T	.	PASS	IntersectsRepeat=1;RepeatCorrectionApplied=0	SAC:ACF:DF:PD:GT:SGT:SF:SV:SIG:MT:PAC	85,54,1,0:1:1:2:0/0:./.:.:0	34,32,5,5:1:1:2:0/0:0/1:0.25:0:0:.:.
chr4_ref_v2	1013880	.	TC	T	.	PASS	IntersectsRepeat=1;RepeatCorrectionApplied=1	SAC:ACF:DF:PD:GT:SGT:SF:SV:SIG:MT:PAC	21,30,0,0:1:1:2:0/0:./.:.:0	13,15,5,9:1:1:2:0/0:0/1:0.5:0:0:.:.
chr4_ref_v2	1015892	.	GAA	G,GA	.	PASS	IntersectsRepeat=1;RepeatCorrectionApplied=1	SAC:ACF:DF:PD:GT:SGT:SF:SV:SIG:MT:PAC	10,9,3,5,9,12:1:1:2:0/2:0/1:0.125:0	4,3,10,10,5,5:1:1:2:0/1:1/2:0.25:0:0:.:.
chr4_ref_v2	1025381	.	T	C	.	PASS	IntersectsRepeat=1;RepeatCorrectionApplied=0	SAC:ACF:DF:PD:GT:SGT:SF:SV:SIG:MT:PAC	68,68,0,0:1:1:2:0/0:./.:.:0	26,25,5,2:1:1:2:0/0:0/1:0.25:0:0:.:.
chr4_ref_v2	1031579	.	G	A	.	PASS	IntersectsRepeat=0;RepeatCorrectionApplied=0	SAC:ACF:DF:PD:GT:SGT:SF:SV:SIG:MT:PAC	63,57,0,1:1:1:2:0/0:./.:.:0	28,28,4,3:1:1:2:0/0:0/1:0.25:0:0:.:.
chr4_ref_v2	1035719	.	T	C	.	PASS	IntersectsRepeat=1;RepeatCorrectionApplied=0	SAC:ACF:DF:PD:GT:SGT:SF:SV:SIG:MT:PAC	62,69,0,0:1:1:2:0/0:./.:.:0	38,17,5,2:1:1:2:0/0:0/1:0.25:0:0:.:.
chr4_ref_v2	1038552	.	G	GTCA	.	PASS	IntersectsRepeat=1;RepeatCorrectionApplied=1	SAC:ACF:DF:PD:GT:SGT:SF:SV:SIG:MT:PAC	58,72,2,0:1:1:2:0/0:./.:.:0	15,14,12,6:1:1:2:0/1:0/0:0.125:0:1:g.1038552_1038553insTCA:0
chr4_ref_v2	1038752	.	G	A	.	PASS	IntersectsRepeat=1;RepeatCorrectionApplied=0	SAC:ACF:DF:PD:GT:SGT:SF:SV:SIG:MT:PAC	53,76,0,0:1:1:2:0/0:./.:.:0	23,36,3,3:1:1:2:0/0:0/1:0.25:0:0:.:.
chr4_ref_v2	1045500	.	TGAAAAACAA	T	.	PASS	IntersectsRepeat=0;RepeatCorrectionApplied=0	SAC:ACF:DF:PD:GT:SGT:SF:SV:SIG:MT:PAC	58,63,0,0:1:1:2:0/0:./.:.:0	19,28,8,10:1:1:2:0/0:0/1:0.5:1:1:.:
chr4_ref_v2	1048430	.	C	A	.	PASS	IntersectsRepeat=0;RepeatCorrectionApplied=0	SAC:ACF:DF:PD:GT:SGT:SF:SV:SIG:MT:PAC	62,69,0,0:1:1:2:0/0:./.:.:0	21,18,14,12:1:1:2:0/1:0/0:0.25:0:1:g.1048430C>A:0
chr4_ref_v2	1051920	.	T	A	.	PASS	IntersectsRepeat=0;RepeatCorrectionApplied=0	SAC:ACF:DF:PD:GT:SGT:SF:SV:SIG:MT:PAC	51,65,0,0:1:1:2:0/0:./.:.:0	14,16,12,11:1:1:2:0/1:0/0:0.125:0:1:g.1051920T>A:0
chr4_ref_v2	1054750	.	AT	A	.	PASS	IntersectsRepeat=1;RepeatCorrectionApplied=1	SAC:ACF:DF:PD:GT:SGT:SF:SV:SIG:MT:PAC	53,40,4,6:1:1:2:0/0:./.:.:0	25,19,13,14:1:1:2:0/0:0/1:0.25:0:0:.:.
chr4_ref_v2	1057776	.	AT	A	.	PASS	IntersectsRepeat=1;RepeatCorrectionApplied=1	SAC:ACF:DF:PD:GT:SGT:SF:SV:SIG:MT:PAC	57,56,3,1:1:1:2:0/0:./.:.:0	18,15,6,18:1:1:2:0/0:0/1:0.5:0:1:.:
chr4_ref_v2	1069376	.	C	A	.	PASS	IntersectsRepeat=0;RepeatCorrectionApplied=0	SAC:ACF:DF:PD:GT:SGT:SF:SV:SIG:MT:PAC	76,78,0,1:1:1:2:0/0:./.:.:0	34,36,6,1:1:1:2:0/0:0/1:0.25:0:0:.:.
chr4_ref_v2	1070180	.	G	A	.	PASS	IntersectsRepeat=0;RepeatCorrectionApplied=0	SAC:ACF:DF:PD:GT:SGT:SF:SV:SIG:MT:PAC	80,94,0,0:1:1:2:0/0:./.:.:0	35,45,5,5:1:1:2:0/0:0/1:0.25:0:0:.:.
chr4_ref_v2	1072553	.	CT	C	.	PASS	IntersectsRepeat=1;RepeatCorrectionApplied=1	SAC:ACF:DF:PD:GT:SGT:SF:SV:SIG:MT:PAC	52,51,0,2:1:1:2:0/0:./.:.:0	14,16,9,14:1:1:2:0/1:0/0:0.125:0:1:g.1072554delT:0
chr4_ref_v2	1078913	.	ATT	A,AT	.	PASS	IntersectsRepeat=1;RepeatCorrectionApplied=1	SAC:ACF:DF:PD:GT:SGT:SF:SV:SIG:MT:PAC	10,5,5,6,3,6:1:1:2:0/1:0/0:0.25:0	4,0,6,12,3,2:1:1:2:0/1:1/1:0.25:0:0:.:.
chr4_ref_v2	1084424	.	GA	G	.	PASS	IntersectsRepeat=1;RepeatCorrectionApplied=1	SAC:ACF:DF:PD:GT:SGT:SF:SV:SIG:MT:PAC	23,29,11,7:1:1:2:0/0:./.:.:0	8,12,10,15:1:1:2:0/0:0/1:0.25:0:0:.:.
chr4_ref_v2	1084588	.	GA	G	.	PASS	IntersectsRepeat=1;RepeatCorrectionApplied=1	SAC:ACF:DF:PD:GT:SGT:SF:SV:SIG:MT:PAC	19,14,24,18:1:1:2:0/1:./.:.:0	10,12,8,10:1:1:2:0/0:./.:.:0:0:.:.
chr4_ref_v2	1086635	.	G	A	.	PASS	IntersectsRepeat=0;RepeatCorrectionApplied=0	SAC:ACF:DF:PD:GT:SGT:SF:SV:SIG:MT:PAC	77,62,0,0:1:1:2:0/0:./.:.:0	41,32,6,5:1:1:2:0/0:0/1:0.25:0:0:.:.
chr4_ref_v2	1092553	.	GA	G	.	PASS	IntersectsRepeat=1;RepeatCorrectionApplied=1	SAC:ACF:DF:PD:GT:SGT:SF:SV:SIG:MT:PAC	49,59,0,0:1:1:2:0/0:./.:.:0	22,32,4,5:1:1:2:0/0:0/1:0.125:0:0:.:.
chr4_ref_v2	1101886	.	CT	C	.	PASS	IntersectsRepeat=1;RepeatCorrectionApplied=1	SAC:ACF:DF:PD:GT:SGT:SF:SV:SIG:MT:PAC	45,41,5,12:1:1:2:0/0:0/1:0.125:0	22,20,20,23:1:1:2:0/1:0/0:0.25:0:1:g.1101887delT:0
chr4_ref_v2	1105812	.	AT	A	.	PASS	IntersectsRepeat=1;RepeatCorrectionApplied=1	SAC:ACF:DF:PD:GT:SGT:SF:SV:SIG:MT:PAC	38,28,9,8:1:1:2:0/0:./.:.:0	24,16,17,14:1:1:2:0/0:./.:.:0:0:.:.
chr4_ref_v2	1108503	.	GAA	G,GA	.	PASS	IntersectsRepeat=1;RepeatCorrectionApplied=1	SAC:ACF:DF:PD:GT:SGT:SF:SV:SIG:MT:PAC	7,8,4,1,5,9:1:1:2:0/2:0/1:0.125:0	4,5,4,15,4,15:1:1:2:0/2:1/2:0.25:0:0:.:.
chr4_ref_v2	1109779	.	GAT	G	.	PASS	IntersectsRepeat=1;RepeatCorrectionApplied=1	SAC:ACF:DF:PD:GT:SGT:SF:SV:SIG:MT:PAC	49,40,7,8:1:1:2:0/0:0/1:0.25:0	16,30,2,4:1:1:2:0/0:0/1:0.125:0:0:.:.
chr4_ref_v2	1112330	.	G	T	.	PASS	IntersectsRepeat=1;RepeatCorrectionApplied=0	SAC:ACF:DF:PD:GT:SGT:SF:SV:SIG:MT:PAC	59,57,0,0:1:1:2:0/0:./.:.:0	30,27,4,3:1:1:2:0/0:0/1:0.25:0:0:.:.
chr4_ref_v2	1116385	.	G	A	.	PASS	IntersectsRepeat=0;RepeatCorrectionApplied=0	SAC:ACF:DF:PD:GT:SGT:SF:SV:SIG:MT:PAC	68,57,0,0:1:1:2:0/0:./.:.:0	22,37,4,4:1:1:2:0/0:0/1:0.25:0:0:.:.
chr4_ref_v2	1118111	.	C	T	.	PASS	IntersectsRepeat=1;RepeatCorrectionApplied=0	SAC:ACF:DF:PD:GT:SGT:SF:SV:SIG:MT:PAC	61,58,0,0:1:1:2:0/0:./.:.:0	38,25,6,4:1:1:2:0/0:0/1:0.25:0:0:.:.
chr4_ref_v2	1129419	.	G	T	.	PASS	IntersectsRepeat=0;RepeatCorrectionApplied=0	SAC:ACF:DF:PD:GT:SGT:SF:SV:SIG:MT:PAC	64,60,1,0:1:1:2:0/0:./.:.:0	22,21,16,12:1:1:2:0/1:0/0:0.25:0:1:g.1129419G>T:0
chr4_ref_v2	1130783	.	AT	A	.	PASS	IntersectsRepeat=1;RepeatCorrectionApplied=1	SAC:ACF:DF:PD:GT:SGT:SF:SV:SIG:MT:PAC	39,34,4,3:1:1:2:0/0:./.:.:0	5,2,30,17:1:1:2:1/1:0/1:0.25:0:1:g.1130784delT,g.1130784delT:0,1
chr4_ref_v2	1134715	.	TG	T	.	PASS	IntersectsRepeat=1;RepeatCorrectionApplied=1	SAC:ACF:DF:PD:GT:SGT:SF:SV:SIG:MT:PAC	69,48,0,0:1:1:2:0/0:./.:.:0	22,19,4,2:1:1:2:0/0:0/1:0.25:0:0:.:.
chr4_ref_v2	1139973	.	TA	T	.	PASS	IntersectsRepeat=1;RepeatCorrectionApplied=1	SAC:ACF:DF:PD:GT:SGT:SF:SV:SIG:MT:PAC	57,76,0,0:1:1:2:0/0:./.:.:0	12,15,14,16:1:1:2:0/1:./.:.:0:1:g.1139974delA:0
chr4_ref_v2	1146380	.	A	G	.	PASS	IntersectsRepeat=0;RepeatCorrectionApplied=0	SAC:ACF:DF:PD:GT:SGT:SF:SV:SIG:MT:PAC	59,18,0,0:1:1:2:0/0:./.:.:0	30,13,5,0:1:1:2:0/0:0/1:0.25:0:0:.:.
chr4_ref_v2	1147134	.	CTT	C	.	PASS	IntersectsRepeat=1;RepeatCorrectionApplied=1	SAC:ACF:DF:PD:GT:SGT:SF:SV:SIG:MT:PAC	45,55,3,2:1:1:2:0/0:0/1:0.125:0	16,14,19,8:1:1:2:0/1:./.:.:0:1:g.1147135_1147136delTT:0
chr4_ref_v2	1156000	.	CT	C	.	PASS	IntersectsRepeat=1;RepeatCorrectionApplied=1	SAC:ACF:DF:PD:GT:SGT:SF:SV:SIG:MT:PAC	47,41,2,2:1:1:2:0/0:./.:.:0	20,13,14,9:1:1:2:0/0:0/1:0.5:0:1:.:
chr4_ref_v2	1156361	.	TA	T	.	PASS	IntersectsRepeat=1;RepeatCorrectionApplied=1	SAC:ACF:DF:PD:GT:SGT:SF:SV:SIG:MT:PAC	21,19,2,1:1:1:2:0/0:./.:.:0	4,0,15,13:1:1:2:1/1:0/1:0.25:0:1:g.1156362delA,g.1156362delA:0,1
chr4_ref_v2	1156422	.	TA	T	.	PASS	IntersectsRepeat=1;RepeatCorrectionApplied=1	SAC:ACF:DF:PD:GT:SGT:SF:SV:SIG:MT:PAC	8,24,17,15:1:1:2:0/1:./.:.:0	12,11,15,13:1:1:2:0/1:./.:.:0:0:.:.
chr4_ref_v2	1159388	.	T	C	.	PASS	IntersectsRepeat=0;RepeatCorrectionApplied=0	SAC:ACF:DF:PD:GT:SGT:SF:SV:SIG:MT:PAC	62,61,0,0:1:1:2:0/0:./.:.:0	16,26,13,12:1:1:2:0/1:0/0:0.25:0:1:g.1159388T>C:0
chr4_ref_v2	1172979	.	T	C	.	PASS	IntersectsRepeat=0;RepeatCorrectionApplied=0	SAC:ACF:DF:PD:GT:SGT:SF:SV:SIG:MT:PAC	69,53,0,0:1:1:2:0/0:./.:.:0	25,25,9,9:1:1:2:0/0:0/1:0.5:1:1:.:
chr4_ref_v2	1174357	.	TA	T	.	PASS	IntersectsRepeat=1;RepeatCorrectionApplied=1	SAC:ACF:DF:PD:GT:SGT:SF:SV:SIG:MT:PAC	39,47,0,2:1:1:2:0/0:./.:.:0	16,24,13,18:1:1:2:0/1:0/0:0.25:0:1:g.1174358delA:0
chr4_ref_v2	1178234	.	CTTTTT	C,CTTTT	.	PASS	IntersectsRepeat=1;RepeatCorrectionApplied=1	SAC:ACF:DF:PD:GT:SGT:SF:SV:SIG:MT:PAC	15,4,1,0,18,5:1:1:2:0/2:0/0:0.125:0	7,3,13,8,10,10:1:1:2:0/1:0/2:0.25:0:1:g.1178234_1178240TTTT>:0
chr4_ref_v2	1180421	.	A	G	.	PASS	IntersectsRepeat=1;RepeatCorrectionApplied=0	SAC:ACF:DF:PD:GT:SGT:SF:SV:SIG:MT:PAC	85,88,0,0:1:1:2:0/0:./.:.:0	34,39,4,4:1:1:2:0/0:0/1:0.25:0:0:.:.
chr4_ref_v2	1189124	.	CT	C	.	PASS	IntersectsRepeat=1;RepeatCorrectionApplied=1	SAC:ACF:DF:PD:GT:SGT:SF:SV:SIG:MT:PAC	64,63,0,0:1:1:2:0/0:./.:.:0	30,25,28,21:1:1:2:0/1:./.:.:0:1:g.1189125delT:0
chr4_ref_v2	1189257	.	T	C	.	PASS	IntersectsRepeat=0;RepeatCorrectionApplied=0	SAC:ACF:DF:PD:GT:SGT:SF:SV:SIG:MT:PAC	85,73,0,0:1:1:2:0/0:./.:.:0	34,45,2,7:1:1:2:0/0:0/1:0.25:0:0:.:.
chr4_ref_v2	1191797	.	TA	T	.	PASS	IntersectsRepeat=1;RepeatCorrectionApplied=1	SAC:ACF:DF:PD:GT:SGT:SF:SV:SIG:MT:PAC	31,31,2,4:1:1:2:0/0:./.:.:0	27,23,10,5:1:1:2:0/0:./.:.:0:0:.:.
chr4_ref_v2	1194373	.	A	T	.	PASS	IntersectsRepeat=0;RepeatCorrectionApplied=0	SAC:ACF:DF:PD:GT:SGT:SF:SV:SIG:MT:PAC	54,79,0,0:1:1:2:0/0:./.:.:0	33,19,3,4:1:1:2:0/0:0/1:0.25:0:0:.:.
chr4_ref_v2	1196819	.	C	A	.	PASS	IntersectsRepeat=0;RepeatCorrectionApplied=0	SAC:ACF:DF:PD:GT:SGT:SF:SV:SIG:MT:PAC	57,52,0,0:1:1:2:0/0:./.:.:0	43,29,5,3:1:1:2:0/0:0/1:0.25:0:0:.:.
chr4_ref_v2	1199363	.	G	A	.	PASS	IntersectsRepeat=0;RepeatCorrectionApplied=0	SAC:ACF:DF:PD:GT:SGT:SF:SV:SIG:MT:PAC	60,69,0,0:1:1:2:0/0:./.:.:0	20,36,4,2:1:1:2:0/0:0/1:0.25:0:0:.:.
chr4_ref_v2	1206604	.	A	G	.	PASS	IntersectsRepeat=0;RepeatCorrectionApplied=0	SAC:ACF:DF:PD:GT:SGT:SF:SV:SIG:MT:PAC	2,8,4,5:1:1:2:./.:./.:.:0	2,3,1,7:1:0:2:./.:./.:.:0:0:.:.
chr4_ref_v2	1206606	.	C	CATAT	.	PASS	IntersectsRepeat=0;RepeatCorrectionApplied=0	SAC:ACF:DF:PD:GT:SGT:SF:SV:SIG:MT:PAC	2,6,4,5:1:1:2:./.:./.:.:0	1,2,1,7:1:1:2:./.:./.:.:0:0:.:.
chr4_ref_v2	1206611	.	T	A	.	ExcRegion	IntersectsRepeat=0;RepeatCorrectionApplied=0	SAC:ACF:DF:PD:GT:SGT:SF:SV:SIG:MT:PAC	0,2,0,2:1:1:2:./.:./.:.:0	0,2,1,2:1:1:2:./.:./.:.:0:0:.:.
chr4_ref_v2	1215435	.	AT	A	.	PASS	IntersectsRepeat=1;RepeatCorrectionApplied=1	SAC:ACF:DF:PD:GT:SGT:SF:SV:SIG:MT:PAC	75,72,0,0:1:1:2:0/0:./.:.:0	16,19,13,8:1:1:2:0/1:0/0:0.25:0:1:g.1215436delT:0
chr4_ref_v2	1229128	.	CAT	C	.	PASS	IntersectsRepeat=1;RepeatCorrectionApplied=1	SAC:ACF:DF:PD:GT:SGT:SF:SV:SIG:MT:PAC	55,40,1,0:1:1:2:0/0:./.:.:0	30,14,20,10:1:1:2:0/1:0/0:0.25:0:1:g.1229129_1229130delAT:0
chr4_ref_v2	1232648	.	C	T	.	PASS	IntersectsRepeat=0;RepeatCorrectionApplied=0	SAC:ACF:DF:PD:GT:SGT:SF:SV:SIG:MT:PAC	93,73,0,0:1:1:2:0/0:./.:.:0	31,34,4,3:1:1:2:0/0:0/1:0.25:0:0:.:.
chr4_ref_v2	1233961	.	G	T	.	PASS	IntersectsRepeat=0;RepeatCorrectionApplied=0	SAC:ACF:DF:PD:GT:SGT:SF:SV:SIG:MT:PAC	51,63,1,0:1:1:2:0/0:./.:.:0	29,42,5,5:1:1:2:0/0:0/1:0.25:0:0:.:.
chr4_ref_v2	1237493	.	CT	C	.	PASS	IntersectsRepeat=1;RepeatCorrectionApplied=1	SAC:ACF:DF:PD:GT:SGT:SF:SV:SIG:MT:PAC	44,31,0,0:1:1:2:0/0:./.:.:0	29,28,3,6:1:1:2:0/0:./.:.:0:0:.:.
chr4_ref_v2	1238935	.	AAT	A	.	PASS	IntersectsRepeat=1;RepeatCorrectionApplied=1	SAC:ACF:DF:PD:GT:SGT:SF:SV:SIG:MT:PAC	6,8,9,18:1:1:2:0/1:1/1:0.25:0	2,6,6,5:1:0:2:./.:./.:.:0:0:.:.
chr4_ref_v2	1240863	.	GAA	G,GA	.	PASS	IntersectsRepeat=1;RepeatCorrectionApplied=1	SAC:ACF:DF:PD:GT:SGT:SF:SV:SIG:MT:PAC	14,17,4,4,21,19:1:1:2:0/2:2/2:0.125:0	5,4,9,13,14,18:1:1:2:2/2:0/2:0.25:0:0:.:.
chr4_ref_v2	1242180	.	GA	G	.	PASS	IntersectsRepeat=1;RepeatCorrectionApplied=1	SAC:ACF:DF:PD:GT:SGT:SF:SV:SIG:MT:PAC	28,54,1,3:1:1:2:0/0:./.:.:0	19,14,8,16:1:1:2:0/0:0/1:0.5:0:1:.:
chr4_ref_v2	1254438	.	ATTT	A	.	PASS	IntersectsRepeat=1;RepeatCorrectionApplied=1	SAC:ACF:DF:PD:GT:SGT:SF:SV:SIG:MT:PAC	66,62,0,0:1:1:2:0/0:./.:.:0	26,25,12,15:1:1:2:0/1:0/0:0.25:0:1:g.1254439_1254441delTTT:0
chr4_ref_v2	1263024	.	CT	C	.	PASS	IntersectsRepeat=1;RepeatCorrectionApplied=1	SAC:ACF:DF:PD:GT:SGT:SF:SV:SIG:MT:PAC	42,42,2,0:1:1:2:0/0:./.:.:0	22,22,19,18:1:1:2:0/1:0/0:0.125:0:1:g.1263025delT:0
chr4_ref_v2	1266159	.	CTT	C	.	PASS	IntersectsRepeat=1;RepeatCorrectionApplied=1	SAC:ACF:DF:PD:GT:SGT:SF:SV:SIG:MT:PAC	64,53,0,0:1:1:2:0/0:./.:.:0	20,17,8,19:1:1:2:0/1:0/0:0.125:0:1:g.1266160_1266161delTT:0
chr4_ref_v2	1267348	.	C	T	.	PASS	IntersectsRepeat=1;RepeatCorrectionApplied=0	SAC:ACF:DF:PD:GT:SGT:SF:SV:SIG:MT:PAC	67,55,0,0:1:1:2:0/0:./.:.:0	35,37,5,5:1:1:2:0/0:0/1:0.25:0:0:.:.
chr4_ref_v2	1272006	.	CT	C	.	PASS	IntersectsRepeat=1;RepeatCorrectionApplied=1	SAC:ACF:DF:PD:GT:SGT:SF:SV:SIG:MT:PAC	44,49,1,3:1:1:2:0/0:./.:.:0	15,16,20,15:1:1:2:0/1:0/0:0.125:0:1:g.1272007delT:0
chr4_ref_v2	1278449	.	GA	G	.	PASS	IntersectsRepeat=1;RepeatCorrectionApplied=1	SAC:ACF:DF:PD:GT:SGT:SF:SV:SIG:MT:PAC	24,34,4,5:1:1:2:0/0:./.:.:0	21,31,22,13:1:1:2:0/0:0/1:0.125:0:0:.:.
chr4_ref_v2	1283717	.	CT	C	.	PASS	IntersectsRepeat=1;RepeatCorrectionApplied=1	SAC:ACF:DF:PD:GT:SGT:SF:SV:SIG:MT:PAC	60,62,0,0:1:1:2:0/0:./.:.:0	23,43,8,15:1:1:2:0/0:0/1:0.5:1:1:.:
chr4_ref_v2	1290865	.	A	G	.	PASS	IntersectsRepeat=1;RepeatCorrectionApplied=0	SAC:ACF:DF:PD:GT:SGT:SF:SV:SIG:MT:PAC	43,52,0,0:1:1:2:0/0:./.:.:0	27,48,4,7:1:1:2:0/0:0/1:0.25:0:0:.:.
chr4_ref_v2	1290887	.	A	AAAT	.	PASS	IntersectsRepeat=1;RepeatCorrectionApplied=1	SAC:ACF:DF:PD:GT:SGT:SF:SV:SIG:MT:PAC	36,46,0,0:1:1:2:0/0:./.:.:0	17,28,3,8:1:1:2:0/0:0/1:0.5:0:0:.:.
chr4_ref_v2	1302124	.	CT	C	.	PASS	IntersectsRepeat=1;RepeatCorrectionApplied=1	SAC:ACF:DF:PD:GT:SGT:SF:SV:SIG:MT:PAC	64,52,1,1:1:1:2:0/0:./.:.:0	43,28,15,9:1:1:2:0/0:0/1:0.5:1:1:.:
chr4_ref_v2	1312161	.	T	C	.	PASS	IntersectsRepeat=0;RepeatCorrectionApplied=0	SAC:ACF:DF:PD:GT:SGT:SF:SV:SIG:MT:PAC	75,56,0,0:1:1:2:0/0:./.:.:0	32,46,2,7:1:1:2:0/0:0/1:0.25:0:0:.:.
chr4_ref_v2	1315131	.	CA	C	.	PASS	IntersectsRepeat=1;RepeatCorrectionApplied=1	SAC:ACF:DF:PD:GT:SGT:SF:SV:SIG:MT:PAC	50,47,1,5:1:1:2:0/0:0/1:0.125:0	12,31,23,29:1:1:2:0/1:./.:.:0:1:g.1315132delA:0
chr4_ref_v2	1321885	.	CAT	C	.	PASS	IntersectsRepeat=1;RepeatCorrectionApplied=1	SAC:ACF:DF:PD:GT:SGT:SF:SV:SIG:MT:PAC	21,27,3,6:1:1:2:0/0:0/1:0.125:0	7,8,9,42:1:1:2:0/1:1/1:0.5:0:1:g.1321886_1321887delAT:0
chr4_ref_v2	1324280	.	G	C	.	PASS	IntersectsRepeat=1;RepeatCorrectionApplied=0	SAC:ACF:DF:PD:GT:SGT:SF:SV:SIG:MT:PAC	48,77,0,0:1:1:2:0/0:./.:.:0	43,62,5,5:1:1:2:0/0:0/1:0.125:0:0:.:.
chr4_ref_v2	1341544	.	TC	T	.	PASS	IntersectsRepeat=1;RepeatCorrectionApplied=1	SAC:ACF:DF:PD:GT:SGT:SF:SV:SIG:MT:PAC	10,11,5,5:1:1:2:0/0:0/1:0.5:0	10,5,26,14:1:1:2:0/1:1/1:0.5:0:0:.:.
chr4_ref_v2	1346944	.	C	T	.	PASS	IntersectsRepeat=1;RepeatCorrectionApplied=0	SAC:ACF:DF:PD:GT:SGT:SF:SV:SIG:MT:PAC	73,72,0,0:1:1:2:0/0:./.:.:0	28,41,18,22:1:1:2:0/1:0/0:0.25:0:1:g.1346944C>T:0
chr4_ref_v2	1350104	.	C	G	.	PASS	IntersectsRepeat=1;RepeatCorrectionApplied=0	SAC:ACF:DF:PD:GT:SGT:SF:SV:SIG:MT:PAC	68,64,0,0:1:1:2:0/0:./.:.:0	58,55,7,6:1:1:2:0/0:0/1:0.25:0:0:.:.
chr4_ref_v2	1353882	.	CA	C	.	PASS	IntersectsRepeat=1;RepeatCorrectionApplied=1	SAC:ACF:DF:PD:GT:SGT:SF:SV:SIG:MT:PAC	68,66,0,0:1:1:2:0/0:./.:.:0	39,39,11,6:1:1:2:0/0:0/1:0.25:0:1:.:
chr4_ref_v2	1360324	.	G	A	.	PASS	IntersectsRepeat=0;RepeatCorrectionApplied=0	SAC:ACF:DF:PD:GT:SGT:SF:SV:SIG:MT:PAC	55,64,0,0:1:1:2:0/0:./.:.:0	49,36,3,7:1:1:2:0/0:0/1:0.25:0:0:.:.
chr4_ref_v2	1361248	.	T	G	.	PASS	IntersectsRepeat=0;RepeatCorrectionApplied=0	SAC:ACF:DF:PD:GT:SGT:SF:SV:SIG:MT:PAC	12,63,17,0:1:1:2:0/0:0/1:0.5:0	6,60,23,0:1:1:2:0/0:0/1:0.5:0:0:.:.
chr4_ref_v2	1364308	.	G	A	.	PASS	IntersectsRepeat=0;RepeatCorrectionApplied=0	SAC:ACF:DF:PD:GT:SGT:SF:SV:SIG:MT:PAC	61,73,0,0:1:1:2:0/0:./.:.:0	48,47,5,5:1:1:2:0/0:0/1:0.25:0:0:.:.
chr4_ref_v2	1365087	.	T	C	.	PASS	IntersectsRepeat=0;RepeatCorrectionApplied=0	SAC:ACF:DF:PD:GT:SGT:SF:SV:SIG:MT:PAC	63,70,0,0:1:1:2:0/0:./.:.:0	40,63,5,6:1:1:2:0/0:0/1:0.25:0:0:.:.
chr4_ref_v2	1366820	.	AT	A	.	PASS	IntersectsRepeat=1;RepeatCorrectionApplied=1	SAC:ACF:DF:PD:GT:SGT:SF:SV:SIG:MT:PAC	62,39,0,5:1:1:2:0/0:./.:.:0	25,16,30,19:1:1:2:0/1:0/0:0.125:0:1:g.1366821delT:0
chr4_ref_v2	1385374	.	CAT	C	.	PASS	IntersectsRepeat=1;RepeatCorrectionApplied=1	SAC:ACF:DF:PD:GT:SGT:SF:SV:SIG:MT:PAC	28,23,6,4:1:1:2:0/0:./.:.:0	16,15,14,9:1:1:2:0/0:0/1:0.5:0:0:.:.
chr4_ref_v2	1386566	.	GT	G	.	PASS	IntersectsRepeat=1;RepeatCorrectionApplied=1	SAC:ACF:DF:PD:GT:SGT:SF:SV:SIG:MT:PAC	85,32,0,0:1:1:2:0/0:./.:.:0	49,20,31,13:1:1:2:0/1:0/0:0.25:0:1:g.1386567delT:0
chr4_ref_v2	1388718	.	A	AT	.	PASS	IntersectsRepeat=1;RepeatCorrectionApplied=1	SAC:ACF:DF:PD:GT:SGT:SF:SV:SIG:MT:PAC	66,50,0,2:1:1:2:0/0:./.:.:0	59,72,7,7:1:1:2:0/0:0/1:0.125:0:0:.:.
chr4_ref_v2	1388731	.	TA	T	.	PASS	IntersectsRepeat=1;RepeatCorrectionApplied=1	SAC:ACF:DF:PD:GT:SGT:SF:SV:SIG:MT:PAC	27,31,26,30:1:1:2:0/1:./.:.:0	31,50,26,31:1:1:2:0/1:0/0:0.25:0:0:.:.
chr4_ref_v2	1399582	.	TA	T	.	PASS	IntersectsRepeat=1;RepeatCorrectionApplied=1	SAC:ACF:DF:PD:GT:SGT:SF:SV:SIG:MT:PAC	38,49,0,1:1:1:2:0/0:./.:.:0	31,64,5,12:1:1:2:0/0:0/1:0.25:0:0:.:.
chr4_ref_v2	1401072	.	G	A	.	PASS	IntersectsRepeat=0;RepeatCorrectionApplied=0	SAC:ACF:DF:PD:GT:SGT:SF:SV:SIG:MT:PAC	56,57,0,0:1:1:2:0/0:./.:.:0	60,46,5,7:1:1:2:0/0:0/1:0.25:0:0:.:.
chr4_ref_v2	1412128	.	GAA	G,GA	.	PASS	IntersectsRepeat=1;RepeatCorrectionApplied=1	SAC:ACF:DF:PD:GT:SGT:SF:SV:SIG:MT:PAC	10,21,0,2,6,14:1:1:2:0/0:0/2:0.5:0	5,7,15,20,9,10:1:1:2:0/1:1/2:0.25:0:1:g.1412129_1412130delAA:0
chr4_ref_v2	1418372	.	CAT	C	.	PASS	IntersectsRepeat=1;RepeatCorrectionApplied=1	SAC:ACF:DF:PD:GT:SGT:SF:SV:SIG:MT:PAC	28,31,5,4:1:1:2:0/0:./.:.:0	36,46,5,9:1:1:2:0/0:./.:.:0:0:.:.
chr4_ref_v2	1431646	.	G	T	.	PASS	IntersectsRepeat=0;RepeatCorrectionApplied=0	SAC:ACF:DF:PD:GT:SGT:SF:SV:SIG:MT:PAC	57,66,1,0:1:1:2:0/0:./.:.:0	45,68,6,7:1:1:2:0/0:0/1:0.25:0:0:.:.
chr4_ref_v2	1436799	.	C	G	.	PASS	IntersectsRepeat=0;RepeatCorrectionApplied=0	SAC:ACF:DF:PD:GT:SGT:SF:SV:SIG:MT:PAC	66,7,0,10:1:1:2:0/0:0/1:0.25:0	64,8,0,15:1:1:2:0/0:0/1:0.5:0:0:.:.
chr4_ref_v2	1443441	.	GA	G	.	PASS	IntersectsRepeat=1;RepeatCorrectionApplied=1	SAC:ACF:DF:PD:GT:SGT:SF:SV:SIG:MT:PAC	32,52,3,7:1:1:2:0/0:./.:.:0	39,51,18,18:1:1:2:0/0:./.:.:0:0:.:.
chr4_ref_v2	1449283	.	A	G	.	PASS	IntersectsRepeat=0;RepeatCorrectionApplied=0	SAC:ACF:DF:PD:GT:SGT:SF:SV:SIG:MT:PAC	58,84,0,0:1:1:2:0/0:./.:.:0	30,34,25,30:1:1:2:0/1:0/0:0.125:0:1:g.1449283A>G:0
chr4_ref_v2	1451162	.	GT	G	.	PASS	IntersectsRepeat=1;RepeatCorrectionApplied=1	SAC:ACF:DF:PD:GT:SGT:SF:SV:SIG:MT:PAC	43,38,1,2:1:1:2:0/0:./.:.:0	25,30,34,32:1:1:2:0/1:0/0:0.125:0:1:g.1451163delT:0
chr4_ref_v2	1465313	.	C	A	.	PASS	IntersectsRepeat=1;RepeatCorrectionApplied=0	SAC:ACF:DF:PD:GT:SGT:SF:SV:SIG:MT:PAC	66,61,0,0:1:1:2:0/0:./.:.:0	55,93,6,7:1:1:2:0/0:0/1:0.125:0:0:.:.
chr4_ref_v2	1466321	.	GTT	G,GTTT	.	PASS	IntersectsRepeat=1;RepeatCorrectionApplied=1	SAC:ACF:DF:PD:GT:SGT:SF:SV:SIG:MT:PAC	7,14,0,0,6,2:1:1:2:0/2:0/0:0.25:0	6,7,12,22,1,4:1:1:2:1/2:1/1:0.25:0:1:g.1466322_1466323delTT:0
chr4_ref_v2	1468409	.	CAA	C	.	PASS	IntersectsRepeat=1;RepeatCorrectionApplied=1	SAC:ACF:DF:PD:GT:SGT:SF:SV:SIG:MT:PAC	46,68,1,3:1:1:2:0/0:0/1:0.125:0	26,42,28,34:1:1:2:0/1:./.:.:0:1:g.1468410_1468411delAA:0
chr4_ref_v2	1470381	.	TA	T	.	PASS	IntersectsRepeat=1;RepeatCorrectionApplied=1	SAC:ACF:DF:PD:GT:SGT:SF:SV:SIG:MT:PAC	26,16,31,19:1:1:2:0/1:./.:.:0	5,10,67,40:1:1:2:1/1:0/1:0.25:0:0:.:.
chr4_ref_v2	1474048	.	G	A	.	PASS	IntersectsRepeat=0;RepeatCorrectionApplied=0	SAC:ACF:DF:PD:GT:SGT:SF:SV:SIG:MT:PAC	35,34,36,51:1:1:2:0/1:1/1:0.125:0	76,92,0,0:1:1:2:0/0:./.:.:0:1:g.1474047_1474049A>G:1
chr4_ref_v2	1474687	.	AT	A	.	PASS	IntersectsRepeat=1;RepeatCorrectionApplied=1	SAC:ACF:DF:PD:GT:SGT:SF:SV:SIG:MT:PAC	10,13,5,5:1:1:2:0/0:./.:.:0	17,19,20,33:1:1:2:0/0:0/1:0.25:0:0:.:.
chr4_ref_v2	1494316	.	CA	C	.	PASS	IntersectsRepeat=1;RepeatCorrectionApplied=1	SAC:ACF:DF:PD:GT:SGT:SF:SV:SIG:MT:PAC	15,14,4,3:1:1:2:0/0:./.:.:0	18,21,30,19:1:1:2:0/0:0/1:0.25:0:1:.:
chr4_ref_v2	1496019	.	CT	C	.	PASS	IntersectsRepeat=1;RepeatCorrectionApplied=1	SAC:ACF:DF:PD:GT:SGT:SF:SV:SIG:MT:PAC	28,19,34,32:1:1:2:0/1:1/1:0.125:0	73,58,16,16:1:1:2:0/0:./.:.:0:1:g.1496019_1496021>T:1
chr4_ref_v2	1497920	.	AT	A	.	PASS	IntersectsRepeat=1;RepeatCorrectionApplied=1	SAC:ACF:DF:PD:GT:SGT:SF:SV:SIG:MT:PAC	31,22,2,7:1:1:2:0/0:./.:.:0	48,44,13,11:1:1:2:0/0:./.:.:0:0:.:.
chr4_ref_v2	1500960	.	G	GA	.	PASS	IntersectsRepeat=1;RepeatCorrectionApplied=1	SAC:ACF:DF:PD:GT:SGT:SF:SV:SIG:MT:PAC	34,52,1,5:1:1:2:0/0:./.:.:0	51,85,5,16:1:1:2:0/0:0/1:0.25:0:0:.:.
chr4_ref_v2	1503871	.	G	A	.	PASS	IntersectsRepeat=1;RepeatCorrectionApplied=0	SAC:ACF:DF:PD:GT:SGT:SF:SV:SIG:MT:PAC	0,1,0,1:1:1:2:./.:./.:.:0	0,0,0,3:0:1:2:./.:./.:.:0:0:.:.
chr4_ref_v2	1504248	.	G	A	.	PASS	IntersectsRepeat=1;RepeatCorrectionApplied=0	SAC:ACF:DF:PD:GT:SGT:SF:SV:SIG:MT:PAC	0,2,2,2:1:1:2:./.:./.:.:0	1,5,2,0:1:1:2:./.:./.:.:0:0:.:.
chr4_ref_v2	1504251	.	G	A	.	PASS	IntersectsRepeat=1;RepeatCorrectionApplied=0	SAC:ACF:DF:PD:GT:SGT:SF:SV:SIG:MT:PAC	2,2,0,2:1:1:2:./.:./.:.:0	2,0,0,4:1:1:2:./.:./.:.:0:0:.:.
chr4_ref_v2	1506253	.	TA	T	.	PASS	IntersectsRepeat=1;RepeatCorrectionApplied=1	SAC:ACF:DF:PD:GT:SGT:SF:SV:SIG:MT:PAC	50,54,2,1:1:1:2:0/0:./.:.:0	27,31,28,28:1:1:2:0/1:0/0:0.25:0:1:g.1506254delA:0
chr4_ref_v2	1516834	.	GAGAGTTTTGTATTATAT	G	.	PASS	IntersectsRepeat=1;RepeatCorrectionApplied=0	SAC:ACF:DF:PD:GT:SGT:SF:SV:SIG:MT:PAC	0,1,64,72:1:1:2:1/1:./.:.:0	0,0,58,100:1:1:2:1/1:./.:.:0:0:.:.
chr4_ref_v2	1517542	.	G	GT	.	PASS	IntersectsRepeat=1;RepeatCorrectionApplied=1	SAC:ACF:DF:PD:GT:SGT:SF:SV:SIG:MT:PAC	53,29,4,3:1:1:2:0/0:0/1:0.125:0	80,68,10,11:1:1:2:0/0:0/1:0.25:0:0:.:.
chr4_ref_v2	1518811	.	G	GTTT,GTTTT,GTTTTTT	.	PASS	IntersectsRepeat=1;RepeatCorrectionApplied=1	SAC:ACF:DF:PD:GT:SGT:SF:SV:SIG:MT:PAC	2,0,6,2,9,1,1,0:1:1:2:1/2:0/2:0.25:0	9,2,44,31,10,5,1,1:1:1:2:1/2:0/1:0.25:0:0:.:.
chr4_ref_v2	1521681	.	CA	C	.	PASS	IntersectsRepeat=1;RepeatCorrectionApplied=1	SAC:ACF:DF:PD:GT:SGT:SF:SV:SIG:MT:PAC	41,52,2,5:1:1:2:0/0:./.:.:0	49,59,9,11:1:1:2:0/0:./.:.:0:0:.:.
chr4_ref_v2	1522379	.	CT	C	.	PASS	IntersectsRepeat=1;RepeatCorrectionApplied=1	SAC:ACF:DF:PD:GT:SGT:SF:SV:SIG:MT:PAC	47,34,2,1:1:1:2:0/0:./.:.:0	60,42,12,10:1:1:2:0/0:./.:.:0:0:.:.
chr4_ref_v2	1523215	.	T	G	.	PASS	IntersectsRepeat=0;RepeatCorrectionApplied=0	SAC:ACF:DF:PD:GT:SGT:SF:SV:SIG:MT:PAC	0,0,0,34:0:1:2:1/1:./.:.:0	0,1,0,31:1:1:2:1/1:./.:.:0:0:.:.
chr4_ref_v2	1523290	.	G	T	.	PASS	IntersectsRepeat=0;RepeatCorrectionApplied=0	SAC:ACF:DF:PD:GT:SGT:SF:SV:SIG:MT:PAC	0,0,0,4:0:1:2:./.:./.:.:0	0,0,0,10:0:1:2:./.:./.:.:0:0:.:.
chr4_ref_v2	1523305	.	T	C	.	PASS	IntersectsRepeat=0;RepeatCorrectionApplied=0	SAC:ACF:DF:PD:GT:SGT:SF:SV:SIG:MT:PAC	0,0,0,2:0:1:2:./.:./.:.:0	0,0,0,8:0:1:2:./.:./.:.:0:0:.:.
chr4_ref_v2	1523451	.	T	A	.	PASS	IntersectsRepeat=0;RepeatCorrectionApplied=0	SAC:ACF:DF:PD:GT:SGT:SF:SV:SIG:MT:PAC	0,0,0,0:0:1:2:./.:./.:.:0	0,0,0,1:0:1:2:./.:./.:.:0:0:.:.
chr4_ref_v2	1523503	.	T	C	.	PASS	IntersectsRepeat=0;RepeatCorrectionApplied=0	SAC:ACF:DF:PD:GT:SGT:SF:SV:SIG:MT:PAC	0,0,0,1:0:1:2:./.:./.:.:0	0,0,0,1:0:1:2:./.:./.:.:0:0:.:.
chr4_ref_v2	1523523	.	G	T	.	PASS	IntersectsRepeat=1;RepeatCorrectionApplied=0	SAC:ACF:DF:PD:GT:SGT:SF:SV:SIG:MT:PAC	0,0,0,1:0:1:2:./.:./.:.:0	0,0,0,0:0:1:2:./.:./.:.:0:0:.:.
chr4_ref_v2	1523929	.	T	C	.	PASS	IntersectsRepeat=1;RepeatCorrectionApplied=0	SAC:ACF:DF:PD:GT:SGT:SF:SV:SIG:MT:PAC	0,0,0,0:0:1:2:./.:./.:.:0	0,0,1,0:0:1:2:./.:./.:.:0:0:.:.
chr4_ref_v2	1523935	.	C	G	.	PASS	IntersectsRepeat=0;RepeatCorrectionApplied=0	SAC:ACF:DF:PD:GT:SGT:SF:SV:SIG:MT:PAC	0,0,0,0:0:1:2:./.:./.:.:0	0,0,1,0:0:1:2:./.:./.:.:0:0:.:.
chr4_ref_v2	1523944	.	T	C	.	PASS	IntersectsRepeat=0;RepeatCorrectionApplied=0	SAC:ACF:DF:PD:GT:SGT:SF:SV:SIG:MT:PAC	0,0,0,0:0:1:2:./.:./.:.:0	0,0,1,0:0:1:2:./.:./.:.:0:0:.:.
chr4_ref_v2	1523947	.	G	A	.	PASS	IntersectsRepeat=0;RepeatCorrectionApplied=0	SAC:ACF:DF:PD:GT:SGT:SF:SV:SIG:MT:PAC	0,0,0,0:0:1:2:./.:./.:.:0	0,0,1,0:0:1:2:./.:./.:.:0:0:.:.
chr4_ref_v2	1523952	.	A	C	.	PASS	IntersectsRepeat=0;RepeatCorrectionApplied=0	SAC:ACF:DF:PD:GT:SGT:SF:SV:SIG:MT:PAC	0,0,0,0:0:1:2:./.:./.:.:0	0,0,1,0:0:1:2:./.:./.:.:0:0:.:.
chr4_ref_v2	1523956	.	T	G	.	PASS	IntersectsRepeat=0;RepeatCorrectionApplied=0	SAC:ACF:DF:PD:GT:SGT:SF:SV:SIG:MT:PAC	0,0,0,0:0:1:2:./.:./.:.:0	0,0,1,0:0:1:2:./.:./.:.:0:0:.:.
chr4_ref_v2	1523960	.	G	C	.	PASS	IntersectsRepeat=0;RepeatCorrectionApplied=0	SAC:ACF:DF:PD:GT:SGT:SF:SV:SIG:MT:PAC	0,0,0,0:0:1:2:./.:./.:.:0	0,0,1,0:0:1:2:./.:./.:.:0:0:.:.
chr4_ref_v2	1524414	.	A	G	.	ExcRegion	IntersectsRepeat=1;RepeatCorrectionApplied=0	SAC:ACF:DF:PD:GT:SGT:SF:SV:SIG:MT:PAC	0,0,4,16:1:1:2:./.:./.:.:0	0,0,4,25:1:1:2:./.:./.:.:0:0:.:.
chr4_ref_v2	1524415	.	T	C	.	ExcRegion	IntersectsRepeat=1;RepeatCorrectionApplied=0	SAC:ACF:DF:PD:GT:SGT:SF:SV:SIG:MT:PAC	0,0,4,16:1:1:2:./.:./.:.:0	0,0,4,27:1:1:2:./.:./.:.:0:0:.:.
chr4_ref_v2	1524419	.	G	A	.	ExcRegion	IntersectsRepeat=0;RepeatCorrectionApplied=0	SAC:ACF:DF:PD:GT:SGT:SF:SV:SIG:MT:PAC	0,0,4,15:1:1:2:./.:./.:.:0	0,1,4,27:1:1:2:./.:./.:.:0:0:.:.
chr4_ref_v2	1524443	.	T	G	.	ExcRegion	IntersectsRepeat=0;RepeatCorrectionApplied=0	SAC:ACF:DF:PD:GT:SGT:SF:SV:SIG:MT:PAC	0,0,0,9:0:1:2:./.:./.:.:0	0,1,0,13:1:1:2:./.:./.:.:0:0:.:.
chr4_ref_v2	1524451	.	G	A	.	ExcRegion	IntersectsRepeat=1;RepeatCorrectionApplied=0	SAC:ACF:DF:PD:GT:SGT:SF:SV:SIG:MT:PAC	0,0,0,8:0:1:2:./.:./.:.:0	1,2,0,14:1:1:2:./.:./.:.:0:0:.:.
chr4_ref_v2	1524456	.	T	C	.	ExcRegion	IntersectsRepeat=1;RepeatCorrectionApplied=0	SAC:ACF:DF:PD:GT:SGT:SF:SV:SIG:MT:PAC	0,0,0,9:0:1:2:./.:./.:.:0	1,2,0,16:1:1:2:./.:./.:.:0:0:.:.
chr4_ref_v2	1524457	.	G	A	.	ExcRegion	IntersectsRepeat=1;RepeatCorrectionApplied=0	SAC:ACF:DF:PD:GT:SGT:SF:SV:SIG:MT:PAC	0,0,0,9:0:1:2:./.:./.:.:0	1,2,0,16:1:1:2:./.:./.:.:0:0:.:.
chr4_ref_v2	1524474	.	A	G	.	ExcRegion	IntersectsRepeat=0;RepeatCorrectionApplied=0	SAC:ACF:DF:PD:GT:SGT:SF:SV:SIG:MT:PAC	0,0,0,10:0:1:2:./.:./.:.:0	1,2,0,17:1:1:2:./.:./.:.:0:0:.:.
chr4_ref_v2	1524513	.	T	A	.	ExcRegion	IntersectsRepeat=1;RepeatCorrectionApplied=0	SAC:ACF:DF:PD:GT:SGT:SF:SV:SIG:MT:PAC	0,0,0,15:0:1:2:./.:./.:.:0	1,2,0,21:1:1:2:./.:./.:.:0:0:.:.
chr4_ref_v2	1524547	.	T	A	.	ExcRegion	IntersectsRepeat=1;RepeatCorrectionApplied=0	SAC:ACF:DF:PD:GT:SGT:SF:SV:SIG:MT:PAC	0,0,0,19:0:1:2:./.:./.:.:0	0,0,0,19:0:1:2:./.:./.:.:0:0:.:.
chr4_ref_v2	1524588	.	A	T	.	ExcRegion	IntersectsRepeat=1;RepeatCorrectionApplied=0	SAC:ACF:DF:PD:GT:SGT:SF:SV:SIG:MT:PAC	0,0,0,7:0:1:2:./.:./.:.:0	0,0,0,7:0:1:2:./.:./.:.:0:0:.:.
chr4_ref_v2	1524600	.	A	G	.	ExcRegion	IntersectsRepeat=0;RepeatCorrectionApplied=0	SAC:ACF:DF:PD:GT:SGT:SF:SV:SIG:MT:PAC	0,0,0,7:0:1:2:./.:./.:.:0	0,0,0,6:0:1:2:./.:./.:.:0:0:.:.
chr4_ref_v2	1524606	.	G	T	.	ExcRegion	IntersectsRepeat=0;RepeatCorrectionApplied=0	SAC:ACF:DF:PD:GT:SGT:SF:SV:SIG:MT:PAC	0,0,0,6:0:1:2:./.:./.:.:0	0,0,0,6:0:1:2:./.:./.:.:0:0:.:.
chr4_ref_v2	1524648	.	G	T	.	ExcRegion	IntersectsRepeat=0;RepeatCorrectionApplied=0	SAC:ACF:DF:PD:GT:SGT:SF:SV:SIG:MT:PAC	0,0,0,0:0:1:2:./.:./.:.:0	0,0,0,3:0:1:2:./.:./.:.:0:0:.:.
chr4_ref_v2	1524654	.	T	C	.	ExcRegion	IntersectsRepeat=1;RepeatCorrectionApplied=0	SAC:ACF:DF:PD:GT:SGT:SF:SV:SIG:MT:PAC	0,0,0,0:0:1:2:./.:./.:.:0	0,0,0,3:0:1:2:./.:./.:.:0:0:.:.
chr4_ref_v2	1524674	.	T	TG	.	ExcRegion	IntersectsRepeat=0;RepeatCorrectionApplied=0	SAC:ACF:DF:PD:GT:SGT:SF:SV:SIG:MT:PAC	0,0,0,0:0:1:2:./.:./.:.:0	0,0,1,0:0:1:2:./.:./.:.:0:0:.:.
chr4_ref_v2	1524676	.	T	C	.	ExcRegion	IntersectsRepeat=0;RepeatCorrectionApplied=0	SAC:ACF:DF:PD:GT:SGT:SF:SV:SIG:MT:PAC	0,0,0,0:0:1:2:./.:./.:.:0	0,0,1,0:0:1:2:./.:./.:.:0:0:.:.
chr4_ref_v2	1524833	.	T	C	.	ExcRegion	IntersectsRepeat=0;RepeatCorrectionApplied=0	SAC:ACF:DF:PD:GT:SGT:SF:SV:SIG:MT:PAC	0,0,0,1:0:1:2:./.:./.:.:0	0,0,0,2:0:1:2:./.:./.:.:0:0:.:.
chr5_ref_v2	542	.	C	G	.	ExcRegion	IntersectsRepeat=0;RepeatCorrectionApplied=0	SAC:ACF:DF:PD:GT:SGT:SF:SV:SIG:MT:PAC	0,0,0,1:0:1:2:./.:./.:.:0	0,2,0,0:0:1:2:./.:./.:.:0:0:.:.
chr5_ref_v2	14724	.	CAAA	C,CAA	.	PASS	IntersectsRepeat=1;RepeatCorrectionApplied=1	SAC:ACF:DF:PD:GT:SGT:SF:SV:SIG:MT:PAC	8,20,2,2,11,3:1:1:2:0/0:0/1:0.125:0	7,12,46,26,35,9:1:1:2:0/1:1/2:0.5:0:1:.:.
chr5_ref_v2	16072	.	AT	A	.	PASS	IntersectsRepeat=1;RepeatCorrectionApplied=1	SAC:ACF:DF:PD:GT:SGT:SF:SV:SIG:MT:PAC	33,44,5,7:1:1:2:0/0:./.:.:0	44,38,29,44:1:1:2:0/0:0/1:0.25:0:1:.:
chr5_ref_v2	19574	.	CA	C	.	PASS	IntersectsRepeat=1;RepeatCorrectionApplied=1	SAC:ACF:DF:PD:GT:SGT:SF:SV:SIG:MT:PAC	4,15,0,0:1:1:2:./.:./.:.:0	6,11,0,13:1:1:2:0/0:0/1:0.25:0:0:.:.
chr5_ref_v2	23230	.	AT	A	.	PASS	IntersectsRepeat=1;RepeatCorrectionApplied=1	SAC:ACF:DF:PD:GT:SGT:SF:SV:SIG:MT:PAC	35,31,9,7:1:1:2:0/0:0/1:0.25:0	51,46,23,18:1:1:2:0/0:./.:.:0:0:.:.
chr5_ref_v2	25306	.	A	G	.	PASS	IntersectsRepeat=1;RepeatCorrectionApplied=0	SAC:ACF:DF:PD:GT:SGT:SF:SV:SIG:MT:PAC	0,0,74,75:1:1:2:1/1:./.:.:0	0,0,102,78:1:1:2:1/1:./.:.:0:0:.:.
chr5_ref_v2	29708	.	T	C	.	PASS	IntersectsRepeat=0;RepeatCorrectionApplied=0	SAC:ACF:DF:PD:GT:SGT:SF:SV:SIG:MT:PAC	0,0,64,83:1:1:2:1/1:./.:.:0	0,0,89,109:1:1:2:1/1:./.:.:0:0:.:.
chr5_ref_v2	31460	.	CAT	C	.	PASS	IntersectsRepeat=1;RepeatCorrectionApplied=1	SAC:ACF:DF:PD:GT:SGT:SF:SV:SIG:MT:PAC	32,29,10,9:1:1:2:0/0:0/1:0.25:0	19,16,39,14:1:1:2:0/1:1/1:0.125:0:0:.:.
chr5_ref_v2	33475	.	C	CT	.	PASS	IntersectsRepeat=1;RepeatCorrectionApplied=1	SAC:ACF:DF:PD:GT:SGT:SF:SV:SIG:MT:PAC	8,7,27,20:1:1:2:1/1:./.:.:0	40,30,37,25:1:1:2:1/1:0/1:0.25:0:0:.:.
chr5_ref_v2	34324	.	TA	T	.	PASS	IntersectsRepeat=1;RepeatCorrectionApplied=1	SAC:ACF:DF:PD:GT:SGT:SF:SV:SIG:MT:PAC	63,78,0,1:1:1:2:0/0:./.:.:0	33,33,30,30:1:1:2:0/1:0/0:0.125:0:1:g.34325delA:0
chr5_ref_v2	36290	.	GTTT	G,GT	.	PASS	IntersectsRepeat=1;RepeatCorrectionApplied=1	SAC:ACF:DF:PD:GT:SGT:SF:SV:SIG:MT:PAC	0,0,38,28,16,13:1:1:2:1/2:1/1:0.25:0	3,1,46,29,23,32:1:1:2:1/2:2/2:0.25:0:0:.:.
chr5_ref_v2	52435	.	CAA	C,CA	.	PASS	IntersectsRepeat=1;RepeatCorrectionApplied=1	SAC:ACF:DF:PD:GT:SGT:SF:SV:SIG:MT:PAC	27,22,6,3,29,25:1:1:2:0/2:./.:.:0	34,40,37,33,30,22:1:1:2:0/1:0/0:0.25:0:1:g.52435_52438A>:0
chr5_ref_v2	59359	.	GT	G	.	PASS	IntersectsRepeat=1;RepeatCorrectionApplied=1	SAC:ACF:DF:PD:GT:SGT:SF:SV:SIG:MT:PAC	54,42,0,3:1:1:2:0/0:./.:.:0	23,33,21,26:1:1:2:0/0:0/1:0.5:0:1:.:
chr5_ref_v2	59372	.	CT	C	.	PASS	IntersectsRepeat=1;RepeatCorrectionApplied=1	SAC:ACF:DF:PD:GT:SGT:SF:SV:SIG:MT:PAC	24,47,9,25:1:1:2:0/0:0/1:0.25:0	49,60,10,12:1:1:2:0/0:./.:.:0:0:.:.
chr5_ref_v2	64154	.	CTT	C,CT	.	PASS	IntersectsRepeat=1;RepeatCorrectionApplied=1	SAC:ACF:DF:PD:GT:SGT:SF:SV:SIG:MT:PAC	10,11,0,2,12,18:1:1:2:0/2:2/2:0.125:0	7,1,33,51,1,8:1:1:2:1/1:0/1:0.25:0:1:g.64155_64156delTT,g.64154_64157T>:-1,-1
chr5_ref_v2	65293	.	GAAAAA	G,GA	.	PASS	IntersectsRepeat=1;RepeatCorrectionApplied=1	SAC:ACF:DF:PD:GT:SGT:SF:SV:SIG:MT:PAC	22,40,1,0,1,3:1:1:2:0/0:0/2:0.125:0	2,11,9,37,3,23:1:1:2:1/2:0/2:0.25:0:1:g.65294_65298delAAAAA,g.65294_65297delAAAA:0,0
chr5_ref_v2	66309	.	G	T	.	PASS	IntersectsRepeat=0;RepeatCorrectionApplied=0	SAC:ACF:DF:PD:GT:SGT:SF:SV:SIG:MT:PAC	73,71,0,0:1:1:2:0/0:./.:.:0	30,44,27,35:1:1:2:0/1:0/0:0.125:0:1:g.66309G>T:0
chr5_ref_v2	70395	.	TAA	T,TA	.	PASS	IntersectsRepeat=1;RepeatCorrectionApplied=1	SAC:ACF:DF:PD:GT:SGT:SF:SV:SIG:MT:PAC	16,26,2,2,20,36:1:1:2:0/2:2/2:0.125:0	6,8,21,27,32,50:1:1:2:1/2:0/2:0.25:0:1:g.70396_70397delAA:0
chr5_ref_v2	70997	.	C	T	.	PASS	IntersectsRepeat=0;RepeatCorrectionApplied=0	SAC:ACF:DF:PD:GT:SGT:SF:SV:SIG:MT:PAC	58,45,0,0:1:1:2:0/0:./.:.:0	66,88,8,11:1:1:2:0/0:0/1:0.25:1:0:.:.
chr5_ref_v2	84911	.	TA	T	.	PASS	IntersectsRepeat=1;RepeatCorrectionApplied=1	SAC:ACF:DF:PD:GT:SGT:SF:SV:SIG:MT:PAC	63,57,0,0:1:1:2:0/0:./.:.:0	49,51,21,25:1:1:2:0/0:0/1:0.5:1:1:.:
chr5_ref_v2	88842	.	CA	C	.	PASS	IntersectsRepeat=1;RepeatCorrectionApplied=1	SAC:ACF:DF:PD:GT:SGT:SF:SV:SIG:MT:PAC	69,64,0,0:1:1:2:0/0:./.:.:0	36,43,24,31:1:1:2:0/1:0/0:0.125:0:1:g.88843delA:0
chr5_ref_v2	100572	.	TAA	T	.	PASS	IntersectsRepeat=1;RepeatCorrectionApplied=1	SAC:ACF:DF:PD:GT:SGT:SF:SV:SIG:MT:PAC	18,25,1,6:1:1:2:0/0:0/1:0.25:0	40,16,6,12:1:1:2:0/0:0/1:0.5:1:0:.:.
chr5_ref_v2	100595	.	C	A	.	PASS	IntersectsRepeat=0;RepeatCorrectionApplied=0	SAC:ACF:DF:PD:GT:SGT:SF:SV:SIG:MT:PAC	14,100,11,0:1:1:2:0/0:0/1:0.25:0	15,90,32,0:1:1:2:0/0:0/1:0.5:0:0:.:.
chr5_ref_v2	100597	.	G	A	.	PASS	IntersectsRepeat=1;RepeatCorrectionApplied=0	SAC:ACF:DF:PD:GT:SGT:SF:SV:SIG:MT:PAC	14,100,11,0:1:1:2:0/0:0/1:0.25:0	17,96,31,0:1:1:2:0/0:0/1:0.5:0:0:.:.
chr5_ref_v2	117479	.	CATAT	C,CAT	.	PASS	IntersectsRepeat=1;RepeatCorrectionApplied=1	SAC:ACF:DF:PD:GT:SGT:SF:SV:SIG:MT:PAC	23,16,0,1,3,8:1:1:2:0/0:0/2:0.125:0	10,6,17,9,4,9:1:1:2:0/1:1/2:0.25:0:1:g.117480_117483delATAT:0
chr5_ref_v2	121630	.	GA	G	.	PASS	IntersectsRepeat=1;RepeatCorrectionApplied=1	SAC:ACF:DF:PD:GT:SGT:SF:SV:SIG:MT:PAC	13,12,9,12:1:1:2:0/0:0/1:0.5:0	26,24,15,15:1:1:2:0/0:./.:.:0:0:.:.
chr5_ref_v2	122312	.	T	C	.	PASS	IntersectsRepeat=0;RepeatCorrectionApplied=0	SAC:ACF:DF:PD:GT:SGT:SF:SV:SIG:MT:PAC	12,45,5,0:1:1:2:0/0:0/1:0.25:0	20,54,7,0:1:1:2:0/0:0/1:0.25:0:0:.:.
chr5_ref_v2	125391	.	GT	G	.	PASS	IntersectsRepeat=1;RepeatCorrectionApplied=1	SAC:ACF:DF:PD:GT:SGT:SF:SV:SIG:MT:PAC	59,35,4,5:1:1:2:0/0:./.:.:0	12,11,37,53:1:1:2:0/1:1/1:0.5:0:1:g.125392delT:0
chr5_ref_v2	128223	.	C	A	.	PASS	IntersectsRepeat=0;RepeatCorrectionApplied=0	SAC:ACF:DF:PD:GT:SGT:SF:SV:SIG:MT:PAC	74,78,0,0:1:1:2:0/0:./.:.:0	54,75,7,4:1:1:2:0/0:0/1:0.125:0:0:.:.
chr5_ref_v2	129638	.	AT	A	.	PASS	IntersectsRepeat=1;RepeatCorrectionApplied=1	SAC:ACF:DF:PD:GT:SGT:SF:SV:SIG:MT:PAC	79,65,2,4:1:1:2:0/0:./.:.:0	81,61,7,14:1:1:2:0/0:./.:.:0:0:.:.
chr5_ref_v2	130460	.	TA	T	.	PASS	IntersectsRepeat=1;RepeatCorrectionApplied=1	SAC:ACF:DF:PD:GT:SGT:SF:SV:SIG:MT:PAC	64,37,2,5:1:1:2:0/0:./.:.:0	68,42,10,9:1:1:2:0/0:./.:.:0:0:.:.
chr5_ref_v2	131467	.	CAT	C	.	PASS	IntersectsRepeat=1;RepeatCorrectionApplied=1	SAC:ACF:DF:PD:GT:SGT:SF:SV:SIG:MT:PAC	18,17,19,26:1:1:2:0/1:./.:.:0	11,17,15,28:1:1:2:0/1:1/1:0.125:0:0:.:.
chr5_ref_v2	146993	.	GAA	G,GA	.	PASS	IntersectsRepeat=1;RepeatCorrectionApplied=1	SAC:ACF:DF:PD:GT:SGT:SF:SV:SIG:MT:PAC	30,35,0,3,5,13:1:1:2:0/0:0/1:0.125:0	4,1,42,54,5,4:1:1:2:1/1:0/1:0.125:0:1:g.146994_146995delAA,g.146994_146995delAA:0,1
chr5_ref_v2	151826	.	GAA	G,GA	.	PASS	IntersectsRepeat=1;RepeatCorrectionApplied=1	SAC:ACF:DF:PD:GT:SGT:SF:SV:SIG:MT:PAC	19,38,0,1,1,4:1:1:2:0/0:./.:.:0	6,4,7,8,39,38:1:1:2:2/2:0/2:0.125:0:1:g.151827delA,g.151827delA:0,1
chr5_ref_v2	157929	.	CAA	C	.	PASS	IntersectsRepeat=1;RepeatCorrectionApplied=1	SAC:ACF:DF:PD:GT:SGT:SF:SV:SIG:MT:PAC	7,24,1,0:1:1:2:0/0:./.:.:0	2,14,8,4:1:1:2:0/1:0/0:0.125:0:0:.:.
chr5_ref_v2	171500	.	GAT	G	.	PASS	IntersectsRepeat=1;RepeatCorrectionApplied=1	SAC:ACF:DF:PD:GT:SGT:SF:SV:SIG:MT:PAC	44,48,8,8:1:1:2:0/0:0/1:0.25:0	46,43,2,4:1:1:2:0/0:./.:.:0:0:.:.
chr5_ref_v2	172058	.	T	G	.	PASS	IntersectsRepeat=0;RepeatCorrectionApplied=0	SAC:ACF:DF:PD:GT:SGT:SF:SV:SIG:MT:PAC	24,56,13,0:1:1:2:0/0:0/1:0.25:0	36,68,7,0:1:1:2:0/0:0/1:0.125:0:0:.:.
chr5_ref_v2	175773	.	T	G	.	PASS	IntersectsRepeat=1;RepeatCorrectionApplied=0	SAC:ACF:DF:PD:GT:SGT:SF:SV:SIG:MT:PAC	26,86,16,0:1:1:2:0/0:0/1:0.25:0	36,68,10,0:1:1:2:0/0:0/1:0.25:0:0:.:.
chr5_ref_v2	179726	.	G	A	.	PASS	IntersectsRepeat=0;RepeatCorrectionApplied=0	SAC:ACF:DF:PD:GT:SGT:SF:SV:SIG:MT:PAC	76,57,0,0:1:1:2:0/0:./.:.:0	50,56,4,7:1:1:2:0/0:0/1:0.25:0:0:.:.
chr5_ref_v2	195463	.	CCTTTAAAAAAGATAAAAAAAAAAA	C	.	PASS	IntersectsRepeat=1;RepeatCorrectionApplied=0	SAC:ACF:DF:PD:GT:SGT:SF:SV:SIG:MT:PAC	4,13,3,7:1:1:2:0/1:0/0:0.25:0	3,27,13,16:1:1:2:0/1:./.:.:0:0:.:.
chr5_ref_v2	195476	.	TAAAAAAAAAAACTTTAAAAAAGATA	T	.	PASS	IntersectsRepeat=1;RepeatCorrectionApplied=1	SAC:ACF:DF:PD:GT:SGT:SF:SV:SIG:MT:PAC	12,27,1,2:1:1:2:0/0:0/1:0.125:0	23,37,2,11:1:1:2:0/0:0/1:0.25:0:0:.:.
chr5_ref_v2	197483	.	GTA	G	.	PASS	IntersectsRepeat=1;RepeatCorrectionApplied=1	SAC:ACF:DF:PD:GT:SGT:SF:SV:SIG:MT:PAC	34,35,3,10:1:1:2:0/0:./.:.:0	8,10,20,25:1:1:2:0/1:1/1:0.5:0:1:g.197484_197485delTA:0
chr5_ref_v2	203470	.	T	G	.	PASS	IntersectsRepeat=1;RepeatCorrectionApplied=0	SAC:ACF:DF:PD:GT:SGT:SF:SV:SIG:MT:PAC	9,45,14,0:1:1:2:0/0:0/1:0.5:0	5,57,19,0:1:1:2:0/0:0/1:0.5:0:0:.:.
chr5_ref_v2	216584	.	TAA	T,TA	.	PASS	IntersectsRepeat=1;RepeatCorrectionApplied=1	SAC:ACF:DF:PD:GT:SGT:SF:SV:SIG:MT:PAC	34,29,1,0,11,5:1:1:2:0/0:./.:.:0	9,6,13,5,31,33:1:1:2:0/2:2/2:0.5:0:1:g.216585delA:0
chr5_ref_v2	220146	.	G	A	.	PASS	IntersectsRepeat=1;RepeatCorrectionApplied=0	SAC:ACF:DF:PD:GT:SGT:SF:SV:SIG:MT:PAC	69,52,0,0:1:1:2:0/0:./.:.:0	58,29,4,5:1:1:2:0/0:0/1:0.25:0:0:.:.
chr5_ref_v2	220287	.	TAA	T,TA	.	PASS	IntersectsRepeat=1;RepeatCorrectionApplied=1	SAC:ACF:DF:PD:GT:SGT:SF:SV:SIG:MT:PAC	31,35,2,0,6,5:1:1:2:0/0:./.:.:0	6,6,14,24,23,18:1:1:2:0/2:1/2:0.5:1:1:g.220288delA:0
chr5_ref_v2	222020	.	A	AT	.	PASS	IntersectsRepeat=1;RepeatCorrectionApplied=1	SAC:ACF:DF:PD:GT:SGT:SF:SV:SIG:MT:PAC	43,43,3,2:1:1:2:0/0:./.:.:0	32,34,4,8:1:1:2:0/0:0/1:0.25:0:0:.:.
chr5_ref_v2	224675	.	TTA	T	.	PASS	IntersectsRepeat=1;RepeatCorrectionApplied=1	SAC:ACF:DF:PD:GT:SGT:SF:SV:SIG:MT:PAC	33,23,5,5:1:1:2:0/0:./.:.:0	21,18,8,5:1:1:2:0/0:0/1:0.125:0:0:.:.
chr5_ref_v2	226393	.	G	A	.	PASS	IntersectsRepeat=0;RepeatCorrectionApplied=0	SAC:ACF:DF:PD:GT:SGT:SF:SV:SIG:MT:PAC	77,83,0,1:1:1:2:0/0:./.:.:0	46,40,3,6:1:1:2:0/0:0/1:0.25:0:0:.:.
chr5_ref_v2	231174	.	CT	C	.	PASS	IntersectsRepeat=1;RepeatCorrectionApplied=1	SAC:ACF:DF:PD:GT:SGT:SF:SV:SIG:MT:PAC	79,50,3,0:1:1:2:0/0:./.:.:0	55,40,17,16:1:1:2:0/0:./.:.:0:1:.:
chr5_ref_v2	237952	.	G	T	.	PASS	IntersectsRepeat=0;RepeatCorrectionApplied=0	SAC:ACF:DF:PD:GT:SGT:SF:SV:SIG:MT:PAC	65,68,0,0:1:1:2:0/0:./.:.:0	35,32,3,6:1:1:2:0/0:0/1:0.25:0:0:.:.
chr5_ref_v2	240471	.	GA	G	.	PASS	IntersectsRepeat=1;RepeatCorrectionApplied=1	SAC:ACF:DF:PD:GT:SGT:SF:SV:SIG:MT:PAC	52,68,3,2:1:1:2:0/0:./.:.:0	28,41,26,27:1:1:2:0/0:0/1:0.5:0:1:.:
chr5_ref_v2	242558	.	G	GAAAAA	.	PASS	IntersectsRepeat=1;RepeatCorrectionApplied=1	SAC:ACF:DF:PD:GT:SGT:SF:SV:SIG:MT:PAC	4,20,0,3:1:1:2:0/0:0/1:0.25:0	4,13,0,3:1:1:2:0/0:0/1:0.5:0:0:.:.
chr5_ref_v2	250454	.	GA	G	.	PASS	IntersectsRepeat=1;RepeatCorrectionApplied=1	SAC:ACF:DF:PD:GT:SGT:SF:SV:SIG:MT:PAC	11,18,26,21:1:1:2:0/1:1/1:0.125:0	5,6,31,23:1:1:2:1/1:0/1:0.5:0:0:.:.
chr5_ref_v2	255196	.	GTA	G,GTATA	.	PASS	IntersectsRepeat=1;RepeatCorrectionApplied=1	SAC:ACF:DF:PD:GT:SGT:SF:SV:SIG:MT:PAC	19,26,10,16,2,2:1:1:2:0/0:0/1:0.5:0	19,18,4,2,8,6:1:1:2:0/0:0/2:0.5:0:0:.:.
chr5_ref_v2	257070	.	GAA	G,GA	.	PASS	IntersectsRepeat=1;RepeatCorrectionApplied=1	SAC:ACF:DF:PD:GT:SGT:SF:SV:SIG:MT:PAC	28,42,0,3,5,10:1:1:2:0/0:0/1:0.125:0	16,17,30,20,2,3:1:1:2:0/1:1/1:0.125:0:1:g.257071_257072delAA:0
chr5_ref_v2	260380	.	T	A	.	PASS	IntersectsRepeat=1;RepeatCorrectionApplied=0	SAC:ACF:DF:PD:GT:SGT:SF:SV:SIG:MT:PAC	15,48,10,4:1:1:2:0/0:0/1:0.5:0	16,50,0,1:1:1:2:0/0:./.:.:0:0:.:.
chr5_ref_v2	262738	.	GA	G	.	PASS	IntersectsRepeat=1;RepeatCorrectionApplied=1	SAC:ACF:DF:PD:GT:SGT:SF:SV:SIG:MT:PAC	50,72,2,3:1:1:2:0/0:./.:.:0	32,50,6,7:1:1:2:0/0:0/1:0.125:0:0:.:.
chr5_ref_v2	265139	.	CT	C	.	PASS	IntersectsRepeat=1;RepeatCorrectionApplied=1	SAC:ACF:DF:PD:GT:SGT:SF:SV:SIG:MT:PAC	48,25,5,3:1:1:2:0/0:0/1:0.125:0	37,43,13,4:1:1:2:0/0:./.:.:0:0:.:.
chr5_ref_v2	267228	.	GAA	G,GA	.	PASS	IntersectsRepeat=1;RepeatCorrectionApplied=1	SAC:ACF:DF:PD:GT:SGT:SF:SV:SIG:MT:PAC	13,29,1,0,1,0:1:1:2:0/0:./.:.:0	12,5,9,14,20,25:1:1:2:0/2:2/2:0.125:0:1:g.267229delA:0
chr5_ref_v2	268052	.	G	GA	.	PASS	IntersectsRepeat=1;RepeatCorrectionApplied=1	SAC:ACF:DF:PD:GT:SGT:SF:SV:SIG:MT:PAC	46,41,2,1:1:1:2:0/0:./.:.:0	21,24,15,22:1:1:2:0/1:1/1:0.5:0:1:g.268052_268053insA:0
chr5_ref_v2	269346	.	CT	C	.	PASS	IntersectsRepeat=1;RepeatCorrectionApplied=1	SAC:ACF:DF:PD:GT:SGT:SF:SV:SIG:MT:PAC	45,45,1,1:1:1:2:0/0:./.:.:0	20,38,14,30:1:1:2:0/1:0/0:0.25:0:1:g.269347delT:0
chr5_ref_v2	271451	.	GT	G	.	PASS	IntersectsRepeat=1;RepeatCorrectionApplied=1	SAC:ACF:DF:PD:GT:SGT:SF:SV:SIG:MT:PAC	41,45,1,1:1:1:2:0/0:./.:.:0	29,27,18,19:1:1:2:0/0:0/1:0.5:0:1:.:
chr5_ref_v2	273048	.	GA	G	.	PASS	IntersectsRepeat=1;RepeatCorrectionApplied=1	SAC:ACF:DF:PD:GT:SGT:SF:SV:SIG:MT:PAC	48,58,5,4:1:1:2:0/0:./.:.:0	24,43,22,25:1:1:2:0/0:0/1:0.5:0:1:.:
chr5_ref_v2	273252	.	CT	C	.	PASS	IntersectsRepeat=1;RepeatCorrectionApplied=1	SAC:ACF:DF:PD:GT:SGT:SF:SV:SIG:MT:PAC	41,54,2,3:1:1:2:0/0:0/1:0.125:0	12,23,17,24:1:1:2:0/1:./.:.:0:1:g.273253delT:0
chr5_ref_v2	275276	.	A	G	.	PASS	IntersectsRepeat=0;RepeatCorrectionApplied=0	SAC:ACF:DF:PD:GT:SGT:SF:SV:SIG:MT:PAC	60,68,0,0:1:1:2:0/0:./.:.:0	57,44,6,6:1:1:2:0/0:0/1:0.25:0:0:.:.
chr5_ref_v2	279008	.	G	A	.	PASS	IntersectsRepeat=1;RepeatCorrectionApplied=0	SAC:ACF:DF:PD:GT:SGT:SF:SV:SIG:MT:PAC	59,53,0,0:1:1:2:0/0:./.:.:0	47,55,6,7:1:1:2:0/0:0/1:0.25:0:0:.:.
chr5_ref_v2	282307	.	CT	C	.	PASS	IntersectsRepeat=1;RepeatCorrectionApplied=1	SAC:ACF:DF:PD:GT:SGT:SF:SV:SIG:MT:PAC	55,81,1,0:1:1:2:0/0:./.:.:0	27,24,12,21:1:1:2:0/1:0/0:0.25:0:1:g.282308delT:0
chr5_ref_v2	283276	.	AAT	A	.	PASS	IntersectsRepeat=1;RepeatCorrectionApplied=1	SAC:ACF:DF:PD:GT:SGT:SF:SV:SIG:MT:PAC	8,6,0,0:1:1:2:./.:./.:.:0	6,3,3,3:1:0:2:./.:./.:.:0:0:.:.
chr5_ref_v2	283320	.	C	CGT	.	PASS	IntersectsRepeat=1;RepeatCorrectionApplied=1	SAC:ACF:DF:PD:GT:SGT:SF:SV:SIG:MT:PAC	18,17,0,0:1:1:2:0/0:./.:.:0	9,11,7,3:1:1:2:0/1:0/0:0.25:0:0:.:.
chr5_ref_v2	288136	.	ATT	A,AT	.	PASS	IntersectsRepeat=1;RepeatCorrectionApplied=1	SAC:ACF:DF:PD:GT:SGT:SF:SV:SIG:MT:PAC	36,15,2,0,6,5:1:1:2:0/0:0/1:0.125:0	15,13,10,16,6,4:1:1:2:0/1:0/0:0.125:0:1:g.288137_288138delTT:0
chr5_ref_v2	290524	.	CT	C	.	PASS	IntersectsRepeat=1;RepeatCorrectionApplied=1	SAC:ACF:DF:PD:GT:SGT:SF:SV:SIG:MT:PAC	33,21,4,1:1:1:2:0/0:./.:.:0	19,12,32,14:1:1:2:0/1:0/0:0.25:0:1:g.290525delT:0
chr5_ref_v2	291743	.	AT	A	.	PASS	IntersectsRepeat=1;RepeatCorrectionApplied=1	SAC:ACF:DF:PD:GT:SGT:SF:SV:SIG:MT:PAC	56,52,4,1:1:1:2:0/0:./.:.:0	42,41,6,8:1:1:2:0/0:./.:.:0:0:.:.
chr5_ref_v2	294135	.	AT	A	.	PASS	IntersectsRepeat=1;RepeatCorrectionApplied=1	SAC:ACF:DF:PD:GT:SGT:SF:SV:SIG:MT:PAC	36,60,1,1:1:1:2:0/0:./.:.:0	41,42,12,3:1:1:2:0/0:./.:.:0:1:.:
chr5_ref_v2	304593	.	CA	C	.	PASS	IntersectsRepeat=1;RepeatCorrectionApplied=1	SAC:ACF:DF:PD:GT:SGT:SF:SV:SIG:MT:PAC	53,41,5,3:1:1:2:0/0:./.:.:0	26,22,41,22:1:1:2:0/1:0/0:0.25:0:1:g.304594delA:0
chr5_ref_v2	304691	.	CTT	C,CT	.	PASS	IntersectsRepeat=1;RepeatCorrectionApplied=1	SAC:ACF:DF:PD:GT:SGT:SF:SV:SIG:MT:PAC	9,10,1,0,5,4:1:1:2:0/0:0/2:0.125:0	11,5,16,18,3,12:1:1:2:0/1:1/1:0.125:0:1:g.304692_304693delTT:0
chr5_ref_v2	307896	.	GTCA	G	.	PASS	IntersectsRepeat=1;RepeatCorrectionApplied=1	SAC:ACF:DF:PD:GT:SGT:SF:SV:SIG:MT:PAC	63,72,3,1:1:1:2:0/0:./.:.:0	26,38,16,24:1:1:2:0/1:0/0:0.25:0:1:g.307897_307899delTCA:0
chr5_ref_v2	308773	.	CT	C	.	PASS	IntersectsRepeat=1;RepeatCorrectionApplied=1	SAC:ACF:DF:PD:GT:SGT:SF:SV:SIG:MT:PAC	68,59,0,0:1:1:2:0/0:./.:.:0	26,33,14,17:1:1:2:0/1:0/0:0.25:0:1:g.308774delT:0
chr5_ref_v2	315601	.	A	AT	.	PASS	IntersectsRepeat=1;RepeatCorrectionApplied=1	SAC:ACF:DF:PD:GT:SGT:SF:SV:SIG:MT:PAC	50,46,3,2:1:1:2:0/0:./.:.:0	17,26,12,13:1:1:2:0/1:1/1:0.25:0:1:g.315601_315602insT:0
chr5_ref_v2	318531	.	TA	T	.	PASS	IntersectsRepeat=1;RepeatCorrectionApplied=1	SAC:ACF:DF:PD:GT:SGT:SF:SV:SIG:MT:PAC	64,61,2,3:1:1:2:0/0:./.:.:0	21,30,26,24:1:1:2:0/0:0/1:0.5:0:1:.:
chr5_ref_v2	323060	.	CA	C	.	PASS	IntersectsRepeat=1;RepeatCorrectionApplied=1	SAC:ACF:DF:PD:GT:SGT:SF:SV:SIG:MT:PAC	51,86,1,2:1:1:2:0/0:./.:.:0	24,51,29,42:1:1:2:0/1:0/0:0.125:0:1:.:.
chr5_ref_v2	323139	.	GT	G	.	PASS	IntersectsRepeat=1;RepeatCorrectionApplied=1	SAC:ACF:DF:PD:GT:SGT:SF:SV:SIG:MT:PAC	66,60,0,1:1:1:2:0/0:./.:.:0	41,27,24,21:1:1:2:0/1:0/0:0.25:0:1:g.323140delT:0
chr5_ref_v2	324894	.	AT	A	.	PASS	IntersectsRepeat=1;RepeatCorrectionApplied=1	SAC:ACF:DF:PD:GT:SGT:SF:SV:SIG:MT:PAC	67,79,1,0:1:1:2:0/0:./.:.:0	25,26,17,16:1:1:2:0/1:0/0:0.25:0:1:g.324895delT:0
chr5_ref_v2	327954	.	C	T	.	PASS	IntersectsRepeat=0;RepeatCorrectionApplied=0	SAC:ACF:DF:PD:GT:SGT:SF:SV:SIG:MT:PAC	44,59,0,0:1:1:2:0/0:./.:.:0	41,43,8,2:1:1:2:0/0:0/1:0.25:0:0:.:.
chr5_ref_v2	334347	.	G	T	.	PASS	IntersectsRepeat=0;RepeatCorrectionApplied=0	SAC:ACF:DF:PD:GT:SGT:SF:SV:SIG:MT:PAC	56,64,1,0:1:1:2:0/0:./.:.:0	24,26,18,24:1:1:2:0/1:0/0:0.125:0:1:g.334347G>T:0
chr5_ref_v2	336588	.	AT	A	.	PASS	IntersectsRepeat=1;RepeatCorrectionApplied=1	SAC:ACF:DF:PD:GT:SGT:SF:SV:SIG:MT:PAC	43,50,0,2:1:1:2:0/0:./.:.:0	31,43,8,9:1:1:2:0/0:./.:.:0:0:.:.
chr5_ref_v2	348747	.	C	T	.	PASS	IntersectsRepeat=0;RepeatCorrectionApplied=0	SAC:ACF:DF:PD:GT:SGT:SF:SV:SIG:MT:PAC	53,72,0,0:1:1:2:0/0:./.:.:0	35,50,4,5:1:1:2:0/0:0/1:0.25:0:0:.:.
chr5_ref_v2	356786	.	CT	C	.	PASS	IntersectsRepeat=1;RepeatCorrectionApplied=1	SAC:ACF:DF:PD:GT:SGT:SF:SV:SIG:MT:PAC	52,62,9,2:1:1:2:0/0:./.:.:0	22,23,41,38:1:1:2:0/1:1/1:0.125:0:1:g.356787delT:0
chr5_ref_v2	359208	.	G	A	.	PASS	IntersectsRepeat=0;RepeatCorrectionApplied=0	SAC:ACF:DF:PD:GT:SGT:SF:SV:SIG:MT:PAC	92,78,0,0:1:1:2:0/0:./.:.:0	49,51,7,4:1:1:2:0/0:0/1:0.25:0:0:.:.
chr5_ref_v2	361935	.	G	A	.	PASS	IntersectsRepeat=1;RepeatCorrectionApplied=0	SAC:ACF:DF:PD:GT:SGT:SF:SV:SIG:MT:PAC	64,70,0,1:1:1:2:0/0:./.:.:0	34,55,5,7:1:1:2:0/0:0/1:0.25:0:0:.:.
chr5_ref_v2	362431	.	C	A	.	PASS	IntersectsRepeat=1;RepeatCorrectionApplied=0	SAC:ACF:DF:PD:GT:SGT:SF:SV:SIG:MT:PAC	43,0,0,0:0:1:2:0/0:./.:.:0	26,2,4,1:1:1:2:0/0:0/1:0.25:0:0:.:.
chr5_ref_v2	373708	.	CA	C	.	PASS	IntersectsRepeat=1;RepeatCorrectionApplied=1	SAC:ACF:DF:PD:GT:SGT:SF:SV:SIG:MT:PAC	33,47,1,4:1:1:2:0/0:./.:.:0	35,28,22,15:1:1:2:0/0:0/1:0.25:0:1:.:
chr5_ref_v2	381415	.	CA	C,CAA	.	PASS	IntersectsRepeat=1;RepeatCorrectionApplied=1	SAC:ACF:DF:PD:GT:SGT:SF:SV:SIG:MT:PAC	15,5,29,13,1,3:1:1:2:0/1:1/2:0.125:0	15,11,8,6,9,5:1:1:2:0/2:./.:.:0:0:.:.
chr5_ref_v2	384296	.	G	T	.	PASS	IntersectsRepeat=0;RepeatCorrectionApplied=0	SAC:ACF:DF:PD:GT:SGT:SF:SV:SIG:MT:PAC	67,87,0,0:1:1:2:0/0:./.:.:0	45,57,4,6:1:1:2:0/0:0/1:0.25:0:0:.:.
chr5_ref_v2	385035	.	GA	G	.	PASS	IntersectsRepeat=1;RepeatCorrectionApplied=1	SAC:ACF:DF:PD:GT:SGT:SF:SV:SIG:MT:PAC	43,48,4,1:1:1:2:0/0:./.:.:0	24,26,18,30:1:1:2:0/0:0/1:0.5:0:1:.:
chr5_ref_v2	389146	.	CA	C	.	PASS	IntersectsRepeat=1;RepeatCorrectionApplied=1	SAC:ACF:DF:PD:GT:SGT:SF:SV:SIG:MT:PAC	42,41,10,1:1:1:2:0/0:./.:.:0	28,19,26,20:1:1:2:0/0:0/1:0.25:0:1:.:
chr5_ref_v2	390394	.	A	G	.	PASS	IntersectsRepeat=0;RepeatCorrectionApplied=0	SAC:ACF:DF:PD:GT:SGT:SF:SV:SIG:MT:PAC	65,50,0,0:1:1:2:0/0:./.:.:0	55,36,6,3:1:1:2:0/0:0/1:0.25:0:0:.:.
chr5_ref_v2	393857	.	AT	A	.	PASS	IntersectsRepeat=1;RepeatCorrectionApplied=1	SAC:ACF:DF:PD:GT:SGT:SF:SV:SIG:MT:PAC	77,68,1,1:1:1:2:0/0:./.:.:0	35,39,25,26:1:1:2:0/0:0/1:0.5:0:1:.:
chr5_ref_v2	394094	.	CA	C	.	PASS	IntersectsRepeat=1;RepeatCorrectionApplied=1	SAC:ACF:DF:PD:GT:SGT:SF:SV:SIG:MT:PAC	41,50,8,10:1:1:2:0/0:0/1:0.125:0	13,19,27,30:1:1:2:0/1:./.:.:0:1:g.394095delA:0
chr5_ref_v2	399880	.	CT	C	.	PASS	IntersectsRepeat=1;RepeatCorrectionApplied=1	SAC:ACF:DF:PD:GT:SGT:SF:SV:SIG:MT:PAC	0,1,62,33:1:1:2:1/1:./.:.:0	17,20,22,31:1:1:2:0/1:./.:.:0:1:g.399880_399882>T:0
chr5_ref_v2	400954	.	A	AT	.	PASS	IntersectsRepeat=1;RepeatCorrectionApplied=1	SAC:ACF:DF:PD:GT:SGT:SF:SV:SIG:MT:PAC	65,96,0,0:1:1:2:0/0:./.:.:0	61,92,6,9:1:1:2:0/0:0/1:0.25:0:0:.:.
chr5_ref_v2	401727	.	G	GA	.	PASS	IntersectsRepeat=1;RepeatCorrectionApplied=1	SAC:ACF:DF:PD:GT:SGT:SF:SV:SIG:MT:PAC	55,76,1,3:1:1:2:0/0:./.:.:0	45,44,17,24:1:1:2:0/1:0/0:0.125:0:1:g.401727_401728insA:0
chr5_ref_v2	403380	.	CT	C,CTTT	.	PASS	IntersectsRepeat=1;RepeatCorrectionApplied=1	SAC:ACF:DF:PD:GT:SGT:SF:SV:SIG:MT:PAC	0,7,0,2,15,14:1:1:2:0/2:2/2:0.5:0	9,7,17,14,7,16:1:1:2:0/2:0/1:0.25:0:1:.:
chr5_ref_v2	405310	.	C	CTT,CTTT	.	PASS	IntersectsRepeat=1;RepeatCorrectionApplied=1	SAC:ACF:DF:PD:GT:SGT:SF:SV:SIG:MT:PAC	0,0,2,8,35,30:1:1:2:2/2:./.:.:0	2,3,11,18,34,38:1:1:2:2/2:0/2:0.125:0:0:.:.
chr5_ref_v2	405953	.	CAT	C	.	PASS	IntersectsRepeat=1;RepeatCorrectionApplied=1	SAC:ACF:DF:PD:GT:SGT:SF:SV:SIG:MT:PAC	50,43,5,5:1:1:2:0/0:0/1:0.125:0	35,30,4,2:1:1:2:0/0:./.:.:0:0:.:.
chr5_ref_v2	406019	.	GA	G	.	PASS	IntersectsRepeat=1;RepeatCorrectionApplied=1	SAC:ACF:DF:PD:GT:SGT:SF:SV:SIG:MT:PAC	23,34,4,4:1:1:2:0/0:./.:.:0	27,21,24,27:1:1:2:0/0:0/1:0.5:0:1:.:
chr5_ref_v2	408882	.	G	A	.	PASS	IntersectsRepeat=1;RepeatCorrectionApplied=0	SAC:ACF:DF:PD:GT:SGT:SF:SV:SIG:MT:PAC	81,85,0,1:1:1:2:0/0:./.:.:0	47,50,4,5:1:1:2:0/0:0/1:0.125:0:0:.:.
chr5_ref_v2	412254	.	TAAA	T,TA	.	PASS	IntersectsRepeat=1;RepeatCorrectionApplied=1	SAC:ACF:DF:PD:GT:SGT:SF:SV:SIG:MT:PAC	0,1,25,14,22,12:1:1:2:1/2:./.:.:0	0,0,25,17,20,17:1:1:2:1/2:2/2:0.125:0:0:.:.
chr5_ref_v2	414642	.	CT	C	.	PASS	IntersectsRepeat=1;RepeatCorrectionApplied=1	SAC:ACF:DF:PD:GT:SGT:SF:SV:SIG:MT:PAC	54,46,3,5:1:1:2:0/0:./.:.:0	43,59,7,11:1:1:2:0/0:./.:.:0:0:.:.
chr5_ref_v2	415732	.	CT	C	.	PASS	IntersectsRepeat=1;RepeatCorrectionApplied=1	SAC:ACF:DF:PD:GT:SGT:SF:SV:SIG:MT:PAC	47,81,0,0:1:1:2:0/0:./.:.:0	26,42,22,36:1:1:2:0/1:0/0:0.125:0:1:g.415733delT:0
chr5_ref_v2	417486	.	A	C	.	PASS	IntersectsRepeat=1;RepeatCorrectionApplied=0	SAC:ACF:DF:PD:GT:SGT:SF:SV:SIG:MT:PAC	81,19,0,22:1:1:2:0/0:0/1:0.5:0	66,16,0,17:1:1:2:0/0:0/1:0.5:0:0:.:.
chr5_ref_v2	418494	.	A	C	.	PASS	IntersectsRepeat=1;RepeatCorrectionApplied=0	SAC:ACF:DF:PD:GT:SGT:SF:SV:SIG:MT:PAC	64,15,0,12:1:1:2:0/0:0/1:0.25:0	61,6,0,24:1:1:2:0/0:0/1:0.5:0:0:.:.
chr5_ref_v2	421837	.	C	CA	.	PASS	IntersectsRepeat=1;RepeatCorrectionApplied=1	SAC:ACF:DF:PD:GT:SGT:SF:SV:SIG:MT:PAC	23,47,0,0:1:1:2:0/0:./.:.:0	42,58,8,10:1:1:2:0/0:0/1:0.25:0:0:.:.
chr5_ref_v2	423886	.	CA	C	.	PASS	IntersectsRepeat=1;RepeatCorrectionApplied=1	SAC:ACF:DF:PD:GT:SGT:SF:SV:SIG:MT:PAC	43,51,2,3:1:1:2:0/0:./.:.:0	50,47,6,5:1:1:2:0/0:./.:.:0:0:.:.
chr5_ref_v2	425279	.	A	C	.	PASS	IntersectsRepeat=0;RepeatCorrectionApplied=0	SAC:ACF:DF:PD:GT:SGT:SF:SV:SIG:MT:PAC	39,33,28,23:1:1:2:0/1:0/0:0.125:0	40,41,30,32:1:1:2:0/1:0/0:0.125:0:0:.:.
chr5_ref_v2	429405	.	CAA	C,CA	.	PASS	IntersectsRepeat=1;RepeatCorrectionApplied=1	SAC:ACF:DF:PD:GT:SGT:SF:SV:SIG:MT:PAC	17,16,5,4,18,12:1:1:2:0/2:0/0:0.125:0	27,28,20,22,9,14:1:1:2:0/1:0/0:0.25:0:0:.:.
chr5_ref_v2	429861	.	GA	G	.	PASS	IntersectsRepeat=1;RepeatCorrectionApplied=1	SAC:ACF:DF:PD:GT:SGT:SF:SV:SIG:MT:PAC	48,57,3,6:1:1:2:0/0:0/1:0.125:0	34,26,19,36:1:1:2:0/1:0/0:0.125:0:1:g.429862delA:0
chr5_ref_v2	431857	.	C	CT	.	PASS	IntersectsRepeat=1;RepeatCorrectionApplied=1	SAC:ACF:DF:PD:GT:SGT:SF:SV:SIG:MT:PAC	0,1,39,33:1:1:2:1/1:./.:.:0	10,5,31,30:1:1:2:1/1:./.:.:0:0:.:.
chr5_ref_v2	432025	.	AT	A	.	PASS	IntersectsRepeat=1;RepeatCorrectionApplied=1	SAC:ACF:DF:PD:GT:SGT:SF:SV:SIG:MT:PAC	44,30,1,5:1:1:2:0/0:./.:.:0	39,28,19,13:1:1:2:0/0:./.:.:0:1:.:
chr5_ref_v2	433041	.	TA	T	.	PASS	IntersectsRepeat=1;RepeatCorrectionApplied=1	SAC:ACF:DF:PD:GT:SGT:SF:SV:SIG:MT:PAC	51,84,0,0:1:1:2:0/0:./.:.:0	35,49,21,35:1:1:2:0/1:0/0:0.25:0:1:g.433042delA:0
chr5_ref_v2	439584	.	A	T	.	PASS	IntersectsRepeat=0;RepeatCorrectionApplied=0	SAC:ACF:DF:PD:GT:SGT:SF:SV:SIG:MT:PAC	0,1,72,78:1:1:2:1/1:./.:.:0	0,0,67,59:1:1:2:1/1:./.:.:0:0:.:.
chr5_ref_v2	439998	.	CT	C	.	PASS	IntersectsRepeat=1;RepeatCorrectionApplied=1	SAC:ACF:DF:PD:GT:SGT:SF:SV:SIG:MT:PAC	49,53,4,5:1:1:2:0/0:./.:.:0	63,62,12,13:1:1:2:0/0:./.:.:0:0:.:.
chr5_ref_v2	447925	.	G	A	.	ExcRegion	IntersectsRepeat=0;RepeatCorrectionApplied=0	SAC:ACF:DF:PD:GT:SGT:SF:SV:SIG:MT:PAC	6,0,2,0:1:1:2:./.:./.:.:0	11,0,2,0:1:1:2:./.:./.:.:0:0:.:.
chr5_ref_v2	453943	.	AT	A	.	PASS	IntersectsRepeat=1;RepeatCorrectionApplied=1	SAC:ACF:DF:PD:GT:SGT:SF:SV:SIG:MT:PAC	40,34,41,37:1:1:2:0/1:./.:.:0	51,34,22,34:1:1:2:0/1:0/0:0.5:0:0:.:.
chr5_ref_v2	461796	.	CT	C	.	PASS	IntersectsRepeat=1;RepeatCorrectionApplied=1	SAC:ACF:DF:PD:GT:SGT:SF:SV:SIG:MT:PAC	39,14,6,4:1:1:2:0/0:./.:.:0	25,25,30,18:1:1:2:0/0:0/1:0.5:0:1:.:
chr5_ref_v2	467827	.	CT	C	.	PASS	IntersectsRepeat=1;RepeatCorrectionApplied=1	SAC:ACF:DF:PD:GT:SGT:SF:SV:SIG:MT:PAC	73,26,7,3:1:1:2:0/0:0/1:0.125:0	39,13,53,19:1:1:2:0/1:./.:.:0:1:g.467828delT:0
chr5_ref_v2	468062	.	T	C	.	PASS	IntersectsRepeat=1;RepeatCorrectionApplied=0	SAC:ACF:DF:PD:GT:SGT:SF:SV:SIG:MT:PAC	50,73,0,0:1:1:2:0/0:./.:.:0	33,45,28,22:1:1:2:0/1:0/0:0.25:0:1:g.468062T>C:0
chr5_ref_v2	490838	.	AT	A	.	PASS	IntersectsRepeat=1;RepeatCorrectionApplied=1	SAC:ACF:DF:PD:GT:SGT:SF:SV:SIG:MT:PAC	64,63,1,0:1:1:2:0/0:./.:.:0	41,39,30,38:1:1:2:0/1:0/0:0.25:0:1:g.490839delT:0
chr5_ref_v2	491026	.	CA	C	.	PASS	IntersectsRepeat=1;RepeatCorrectionApplied=1	SAC:ACF:DF:PD:GT:SGT:SF:SV:SIG:MT:PAC	21,41,3,4:1:1:2:0/0:./.:.:0	15,22,26,24:1:1:2:0/0:0/1:0.5:0:1:.:
chr5_ref_v2	497782	.	G	GA	.	PASS	IntersectsRepeat=1;RepeatCorrectionApplied=1	SAC:ACF:DF:PD:GT:SGT:SF:SV:SIG:MT:PAC	35,46,6,3:1:1:2:0/0:0/1:0.125:0	57,63,13,7:1:1:2:0/0:0/1:0.25:0:0:.:.
chr5_ref_v2	502775	.	CA	C	.	PASS	IntersectsRepeat=1;RepeatCorrectionApplied=1	SAC:ACF:DF:PD:GT:SGT:SF:SV:SIG:MT:PAC	36,31,6,7:1:1:2:0/0:./.:.:0	24,23,30,24:1:1:2:0/0:0/1:0.25:0:1:.:
chr5_ref_v2	508865	.	CT	C	.	PASS	IntersectsRepeat=1;RepeatCorrectionApplied=1	SAC:ACF:DF:PD:GT:SGT:SF:SV:SIG:MT:PAC	49,44,2,1:1:1:2:0/0:./.:.:0	38,31,48,29:1:1:2:0/1:0/0:0.125:0:1:g.508866delT:0
chr5_ref_v2	509173	.	CA	C	.	PASS	IntersectsRepeat=1;RepeatCorrectionApplied=1	SAC:ACF:DF:PD:GT:SGT:SF:SV:SIG:MT:PAC	65,66,3,4:1:1:2:0/0:./.:.:0	28,38,26,32:1:1:2:0/1:0/0:0.25:0:1:g.509174delA:0
chr5_ref_v2	509187	.	C	CA	.	PASS	IntersectsRepeat=1;RepeatCorrectionApplied=1	SAC:ACF:DF:PD:GT:SGT:SF:SV:SIG:MT:PAC	23,36,45,38:1:1:2:0/1:1/1:0.125:0	34,42,24,35:1:1:2:0/1:0/0:0.125:0:0:.:.
chr5_ref_v2	511014	.	CT	C	.	PASS	IntersectsRepeat=1;RepeatCorrectionApplied=1	SAC:ACF:DF:PD:GT:SGT:SF:SV:SIG:MT:PAC	54,52,2,5:1:1:2:0/0:0/1:0.125:0	65,63,12,13:1:1:2:0/0:0/1:0.125:0:0:.:.
chr5_ref_v2	514242	.	G	A	.	PASS	IntersectsRepeat=1;RepeatCorrectionApplied=0	SAC:ACF:DF:PD:GT:SGT:SF:SV:SIG:MT:PAC	66,60,0,0:1:1:2:0/0:./.:.:0	58,78,10,4:1:1:2:0/0:0/1:0.25:0:0:.:.
chr5_ref_v2	515439	.	GT	G	.	PASS	IntersectsRepeat=1;RepeatCorrectionApplied=1	SAC:ACF:DF:PD:GT:SGT:SF:SV:SIG:MT:PAC	56,69,1,1:1:1:2:0/0:./.:.:0	48,35,46,37:1:1:2:0/1:./.:.:0:1:g.515440delT:0
chr5_ref_v2	519626	.	GA	G	.	PASS	IntersectsRepeat=1;RepeatCorrectionApplied=1	SAC:ACF:DF:PD:GT:SGT:SF:SV:SIG:MT:PAC	22,26,11,19:1:1:2:0/0:0/1:0.25:0	21,29,40,34:1:1:2:0/0:0/1:0.5:0:0:.:.
chr5_ref_v2	521815	.	ATTT	A,ATT	.	PASS	IntersectsRepeat=1;RepeatCorrectionApplied=1	SAC:ACF:DF:PD:GT:SGT:SF:SV:SIG:MT:PAC	29,18,0,1,4,13:1:1:2:0/0:./.:.:0	17,12,29,28,14,10:1:1:2:0/1:./.:.:0:1:g.521816_521818delTTT:0
chr5_ref_v2	534093	.	GT	G	.	PASS	IntersectsRepeat=1;RepeatCorrectionApplied=1	SAC:ACF:DF:PD:GT:SGT:SF:SV:SIG:MT:PAC	79,54,5,2:1:1:2:0/0:./.:.:0	42,43,39,35:1:1:2:0/1:0/0:0.25:0:1:g.534094delT:0
chr5_ref_v2	540350	.	AT	A	.	PASS	IntersectsRepeat=1;RepeatCorrectionApplied=1	SAC:ACF:DF:PD:GT:SGT:SF:SV:SIG:MT:PAC	23,14,38,11:1:1:2:0/1:./.:.:0	23,24,36,31:1:1:2:0/1:0/0:0.25:0:0:.:.
chr5_ref_v2	544031	.	AGGGGGG	A,AG	.	PASS	IntersectsRepeat=1;RepeatCorrectionApplied=1	SAC:ACF:DF:PD:GT:SGT:SF:SV:SIG:MT:PAC	0,1,0,0,0,0:0:1:2:./.:./.:.:0	0,3,5,3,11,7:1:1:2:2/2:0/2:0.25:0:0:.:.
chr5_ref_v2	544096	.	G	T	.	PASS	IntersectsRepeat=1;RepeatCorrectionApplied=0	SAC:ACF:DF:PD:GT:SGT:SF:SV:SIG:MT:PAC	30,8,0,0:1:1:2:0/0:./.:.:0	25,48,4,4:1:1:2:0/0:0/1:0.25:0:0:.:.
chr5_ref_v2	544218	.	T	TA	.	PASS	IntersectsRepeat=1;RepeatCorrectionApplied=1	SAC:ACF:DF:PD:GT:SGT:SF:SV:SIG:MT:PAC	51,33,3,1:1:1:2:0/0:./.:.:0	29,24,25,16:1:1:2:0/1:1/1:0.125:0:1:g.544218_544219insA:0
chr5_ref_v2	549520	.	AT	A	.	PASS	IntersectsRepeat=1;RepeatCorrectionApplied=1	SAC:ACF:DF:PD:GT:SGT:SF:SV:SIG:MT:PAC	82,60,0,0:1:1:2:0/0:./.:.:0	61,33,42,30:1:1:2:0/1:0/0:0.125:0:1:g.549521delT:0
chr5_ref_v2	554189	.	CAA	C,CA	.	PASS	IntersectsRepeat=1;RepeatCorrectionApplied=1	SAC:ACF:DF:PD:GT:SGT:SF:SV:SIG:MT:PAC	25,25,2,1,6,2:1:1:2:0/0:0/1:0.125:0	10,10,42,30,32,20:1:1:2:1/2:0/2:0.25:0:1:g.554190_554191delAA,g.554190delA:0,0
chr5_ref_v2	570313	.	A	AGTATCTTATTCC	.	ExcRegion	IntersectsRepeat=1;RepeatCorrectionApplied=0	SAC:ACF:DF:PD:GT:SGT:SF:SV:SIG:MT:PAC	2,0,0,0:0:1:2:./.:./.:.:0	5,1,0,2:1:1:2:./.:./.:.:0:0:.:.
chr5_ref_v2	570316	.	A	AG	.	ExcRegion	IntersectsRepeat=1;RepeatCorrectionApplied=0	SAC:ACF:DF:PD:GT:SGT:SF:SV:SIG:MT:PAC	2,0,0,0:0:1:2:./.:./.:.:0	6,1,0,2:1:1:2:./.:./.:.:0:0:.:.
chr5_ref_v2	570317	.	A	AAAAT	.	ExcRegion	IntersectsRepeat=1;RepeatCorrectionApplied=0	SAC:ACF:DF:PD:GT:SGT:SF:SV:SIG:MT:PAC	2,0,0,0:0:1:2:./.:./.:.:0	6,1,0,1:1:1:2:./.:./.:.:0:0:.:.
chr6_ref_v2	3018	.	T	G	.	ExcRegion	IntersectsRepeat=0;RepeatCorrectionApplied=0	SAC:ACF:DF:PD:GT:SGT:SF:SV:SIG:MT:PAC	0,0,1,0:0:1:2:./.:./.:.:0	0,0,0,0:0:1:2:./.:./.:.:0:0:.:.
chr6_ref_v2	5093	.	A	C	.	ExcRegion	IntersectsRepeat=0;RepeatCorrectionApplied=0	SAC:ACF:DF:PD:GT:SGT:SF:SV:SIG:MT:PAC	78,21,0,22:1:1:2:./.:./.:.:0	94,57,0,14:1:1:2:./.:./.:.:0:0:.:.
chr6_ref_v2	5879	.	T	C	.	PASS	IntersectsRepeat=0;RepeatCorrectionApplied=0	SAC:ACF:DF:PD:GT:SGT:SF:SV:SIG:MT:PAC	43,38,7,0:1:1:2:0/0:0/1:0.25:0	79,139,3,0:1:1:2:0/0:./.:.:0:0:.:.
chr6_ref_v2	5892	.	G	T	.	PASS	IntersectsRepeat=1;RepeatCorrectionApplied=0	SAC:ACF:DF:PD:GT:SGT:SF:SV:SIG:MT:PAC	42,37,14,0:1:1:2:0/0:0/1:0.25:0	73,123,14,0:1:1:2:0/0:0/1:0.125:0:0:.:.
chr6_ref_v2	5901	.	G	GTATTGAAATGA	.	PASS	IntersectsRepeat=0;RepeatCorrectionApplied=0	SAC:ACF:DF:PD:GT:SGT:SF:SV:SIG:MT:PAC	39,36,14,0:1:1:2:0/0:0/1:0.25:0	70,103,17,0:1:1:2:0/0:0/1:0.25:0:0:.:.
chr6_ref_v2	14286	.	CA	C	.	PASS	IntersectsRepeat=1;RepeatCorrectionApplied=1	SAC:ACF:DF:PD:GT:SGT:SF:SV:SIG:MT:PAC	8,8,2,1:1:1:2:./.:./.:.:0	29,15,5,7:1:1:2:0/0:./.:.:0:0:.:.
chr6_ref_v2	14511	.	GA	G	.	PASS	IntersectsRepeat=1;RepeatCorrectionApplied=1	SAC:ACF:DF:PD:GT:SGT:SF:SV:SIG:MT:PAC	31,23,0,0:1:1:2:0/0:./.:.:0	48,31,20,13:1:1:2:0/0:0/1:0.5:1:1:.:.
chr6_ref_v2	25825	.	CA	C	.	PASS	IntersectsRepeat=1;RepeatCorrectionApplied=1	SAC:ACF:DF:PD:GT:SGT:SF:SV:SIG:MT:PAC	94,69,3,1:1:1:2:0/0:./.:.:0	55,50,55,39:1:1:2:0/1:0/0:0.125:0:1:g.25826delA:0
chr6_ref_v2	30997	.	CT	C	.	PASS	IntersectsRepeat=1;RepeatCorrectionApplied=1	SAC:ACF:DF:PD:GT:SGT:SF:SV:SIG:MT:PAC	50,50,4,4:1:1:2:0/0:./.:.:0	34,23,36,37:1:1:2:0/1:./.:.:0:1:g.30998delT:0
chr6_ref_v2	31532	.	AT	A	.	PASS	IntersectsRepeat=1;RepeatCorrectionApplied=1	SAC:ACF:DF:PD:GT:SGT:SF:SV:SIG:MT:PAC	98,50,3,4:1:1:2:0/0:./.:.:0	34,16,66,36:1:1:2:0/1:1/1:0.25:0:1:g.31533delT:0
chr6_ref_v2	54494	.	GT	G,GTT	.	PASS	IntersectsRepeat=1;RepeatCorrectionApplied=1	SAC:ACF:DF:PD:GT:SGT:SF:SV:SIG:MT:PAC	37,17,7,7,6,1:1:1:2:0/0:0/2:0.125:0	49,33,15,14,22,21:1:1:2:0/2:2/2:0.125:0:1:.:.
chr6_ref_v2	57967	.	TAA	T,TA	.	PASS	IntersectsRepeat=1;RepeatCorrectionApplied=1	SAC:ACF:DF:PD:GT:SGT:SF:SV:SIG:MT:PAC	4,21,0,1,1,0:1:1:2:0/0:./.:.:0	5,8,8,17,13,20:1:1:2:0/2:2/2:0.5:0:1:g.57968delA:0
chr6_ref_v2	58005	.	G	GAT	.	PASS	IntersectsRepeat=1;RepeatCorrectionApplied=1	SAC:ACF:DF:PD:GT:SGT:SF:SV:SIG:MT:PAC	5,21,1,0:1:1:2:0/0:./.:.:0	5,23,2,11:1:1:2:0/1:0/0:0.25:0:0:.:.
chr6_ref_v2	68948	.	CAT	C	.	PASS	IntersectsRepeat=1;RepeatCorrectionApplied=1	SAC:ACF:DF:PD:GT:SGT:SF:SV:SIG:MT:PAC	33,41,1,8:1:1:2:0/0:./.:.:0	47,56,10,6:1:1:2:0/0:./.:.:0:0:.:.
chr6_ref_v2	74485	.	GA	G	.	PASS	IntersectsRepeat=1;RepeatCorrectionApplied=1	SAC:ACF:DF:PD:GT:SGT:SF:SV:SIG:MT:PAC	56,48,5,6:1:1:2:0/0:0/1:0.125:0	39,47,31,42:1:1:2:0/1:0/0:0.25:0:1:g.74486delA:0
chr6_ref_v2	75912	.	CTT	C	.	PASS	IntersectsRepeat=1;RepeatCorrectionApplied=1	SAC:ACF:DF:PD:GT:SGT:SF:SV:SIG:MT:PAC	46,39,2,3:1:1:2:0/0:0/1:0.125:0	1,3,29,42:1:1:2:1/1:0/1:0.125:0:1:g.75913_75914delTT,g.75913_75914delTT:0,1
chr6_ref_v2	77127	.	C	T	.	PASS	IntersectsRepeat=0;RepeatCorrectionApplied=0	SAC:ACF:DF:PD:GT:SGT:SF:SV:SIG:MT:PAC	65,71,0,0:1:1:2:0/0:./.:.:0	48,34,28,40:1:1:2:0/1:0/0:0.125:0:1:g.77127C>T:0
chr6_ref_v2	78010	.	CAT	C	.	PASS	IntersectsRepeat=1;RepeatCorrectionApplied=1	SAC:ACF:DF:PD:GT:SGT:SF:SV:SIG:MT:PAC	32,26,8,8:1:1:2:0/0:0/1:0.125:0	26,45,5,3:1:1:2:0/0:./.:.:0:0:.:.
chr6_ref_v2	83490	.	A	G	.	PASS	IntersectsRepeat=1;RepeatCorrectionApplied=0	SAC:ACF:DF:PD:GT:SGT:SF:SV:SIG:MT:PAC	83,84,0,0:1:1:2:0/0:./.:.:0	75,86,9,5:1:1:2:0/0:0/1:0.125:0:0:.:.
chr6_ref_v2	87977	.	C	CTTGCTGCTGTTGTTGCTGCTGTTGTTGTTG	.	PASS	IntersectsRepeat=1;RepeatCorrectionApplied=0	SAC:ACF:DF:PD:GT:SGT:SF:SV:SIG:MT:PAC	2,2,13,17:1:1:2:1/1:0/1:0.25:0	0,0,13,7:1:1:2:1/1:./.:.:0:0:.:.
chr6_ref_v2	92940	.	G	T	.	PASS	IntersectsRepeat=0;RepeatCorrectionApplied=0	SAC:ACF:DF:PD:GT:SGT:SF:SV:SIG:MT:PAC	69,66,0,0:1:1:2:0/0:./.:.:0	35,55,25,42:1:1:2:0/1:0/0:0.125:0:1:g.92940G>T:0
chr6_ref_v2	95462	.	ATT	A,AT	.	PASS	IntersectsRepeat=1;RepeatCorrectionApplied=1	SAC:ACF:DF:PD:GT:SGT:SF:SV:SIG:MT:PAC	36,41,0,0,3,4:1:1:2:0/0:./.:.:0	8,10,10,14,51,45:1:1:2:2/2:0/2:0.25:0:1:g.95463delT,g.95463delT:0,1
chr6_ref_v2	97507	.	C	CA	.	PASS	IntersectsRepeat=1;RepeatCorrectionApplied=1	SAC:ACF:DF:PD:GT:SGT:SF:SV:SIG:MT:PAC	2,4,25,26:1:1:2:1/1:./.:.:0	22,37,16,39:1:1:2:0/1:1/1:0.25:0:1:g.97507_97509A>:0
chr6_ref_v2	97618	.	TAAA	T,TA,TAA	.	PASS	IntersectsRepeat=1;RepeatCorrectionApplied=1	SAC:ACF:DF:PD:GT:SGT:SF:SV:SIG:MT:PAC	32,37,0,0,1,0,9,6:1:1:2:0/0:./.:.:0	8,3,54,26,32,9,9,6:1:1:2:1/2:0/2:0.25:0:1:g.97619_97621delAAA,g.97619_97620delAA:0,0
chr6_ref_v2	97865	.	C	CT	.	PASS	IntersectsRepeat=1;RepeatCorrectionApplied=1	SAC:ACF:DF:PD:GT:SGT:SF:SV:SIG:MT:PAC	1,4,30,40:1:1:2:1/1:./.:.:0	13,16,37,41:1:1:2:1/1:./.:.:0:1:.:
chr6_ref_v2	99155	.	CA	C,CAA	.	PASS	IntersectsRepeat=1;RepeatCorrectionApplied=1	SAC:ACF:DF:PD:GT:SGT:SF:SV:SIG:MT:PAC	7,0,3,0,18,21:1:1:2:2/2:1/2:0.125:0	9,0,11,15,20,21:1:1:2:1/2:2/2:0.25:0:1:g.99155_99157AA>:0
chr6_ref_v2	103937	.	TTA	T	.	PASS	IntersectsRepeat=1;RepeatCorrectionApplied=1	SAC:ACF:DF:PD:GT:SGT:SF:SV:SIG:MT:PAC	35,44,2,7:1:1:2:0/0:0/1:0.125:0	42,39,5,2:1:1:2:0/0:./.:.:0:0:.:.
chr6_ref_v2	104560	.	CA	C	.	PASS	IntersectsRepeat=1;RepeatCorrectionApplied=1	SAC:ACF:DF:PD:GT:SGT:SF:SV:SIG:MT:PAC	32,29,3,2:1:1:2:0/0:./.:.:0	17,35,15,4:1:1:2:0/0:./.:.:0:0:.:.
chr6_ref_v2	104574	.	AT	A	.	PASS	IntersectsRepeat=1;RepeatCorrectionApplied=0	SAC:ACF:DF:PD:GT:SGT:SF:SV:SIG:MT:PAC	52,42,1,2:1:1:2:0/0:./.:.:0	45,48,2,13:1:1:2:0/0:0/1:0.25:0:0:.:.
chr6_ref_v2	104579	.	TAA	T,TA	.	PASS	IntersectsRepeat=1;RepeatCorrectionApplied=1	SAC:ACF:DF:PD:GT:SGT:SF:SV:SIG:MT:PAC	17,12,0,3,1,15:1:1:2:0/0:0/2:0.5:0	13,35,4,18,1,5:1:1:2:0/0:0/1:0.5:1:0:.:.
chr6_ref_v2	106279	.	C	CT	.	PASS	IntersectsRepeat=1;RepeatCorrectionApplied=1	SAC:ACF:DF:PD:GT:SGT:SF:SV:SIG:MT:PAC	0,2,38,22:1:1:2:1/1:./.:.:0	6,19,41,29:1:1:2:1/1:./.:.:0:1:.:
chr6_ref_v2	107772	.	TA	T	.	PASS	IntersectsRepeat=1;RepeatCorrectionApplied=1	SAC:ACF:DF:PD:GT:SGT:SF:SV:SIG:MT:PAC	52,61,0,1:1:1:2:0/0:./.:.:0	57,62,7,8:1:1:2:0/0:./.:.:0:0:.:.
chr6_ref_v2	107819	.	ATG	A	.	PASS	IntersectsRepeat=1;RepeatCorrectionApplied=1	SAC:ACF:DF:PD:GT:SGT:SF:SV:SIG:MT:PAC	46,38,2,0:1:1:2:0/0:./.:.:0	48,50,4,6:1:1:2:0/0:./.:.:0:0:.:.
chr6_ref_v2	111479	.	AT	A	.	PASS	IntersectsRepeat=1;RepeatCorrectionApplied=1	SAC:ACF:DF:PD:GT:SGT:SF:SV:SIG:MT:PAC	50,39,3,3:1:1:2:0/0:./.:.:0	91,55,18,7:1:1:2:0/0:./.:.:0:0:.:.
chr6_ref_v2	114207	.	C	CA	.	PASS	IntersectsRepeat=1;RepeatCorrectionApplied=1	SAC:ACF:DF:PD:GT:SGT:SF:SV:SIG:MT:PAC	51,57,1,2:1:1:2:0/0:./.:.:0	63,82,14,5:1:1:2:0/0:0/1:0.125:0:0:.:.
chr6_ref_v2	119286	.	GAA	G,GA	.	PASS	IntersectsRepeat=1;RepeatCorrectionApplied=1	SAC:ACF:DF:PD:GT:SGT:SF:SV:SIG:MT:PAC	15,43,1,3,6,8:1:1:2:0/0:0/1:0.125:0	7,4,15,33,43,83:1:1:2:2/2:./.:.:0:1:.:.
chr6_ref_v2	127042	.	GT	G	.	PASS	IntersectsRepeat=1;RepeatCorrectionApplied=1	SAC:ACF:DF:PD:GT:SGT:SF:SV:SIG:MT:PAC	75,62,0,0:1:1:2:0/0:./.:.:0	35,32,29,33:1:1:2:0/1:./.:.:0:1:g.127043delT:0
chr6_ref_v2	129480	.	C	T	.	PASS	IntersectsRepeat=0;RepeatCorrectionApplied=0	SAC:ACF:DF:PD:GT:SGT:SF:SV:SIG:MT:PAC	66,65,0,0:1:1:2:0/0:./.:.:0	54,45,5,7:1:1:2:0/0:0/1:0.25:0:0:.:.
chr6_ref_v2	145514	.	C	T	.	PASS	IntersectsRepeat=0;RepeatCorrectionApplied=0	SAC:ACF:DF:PD:GT:SGT:SF:SV:SIG:MT:PAC	83,82,0,0:1:1:2:0/0:./.:.:0	54,48,30,42:1:1:2:0/1:0/0:0.125:0:1:g.145514C>T:0
chr6_ref_v2	148943	.	C	CT	.	PASS	IntersectsRepeat=1;RepeatCorrectionApplied=1	SAC:ACF:DF:PD:GT:SGT:SF:SV:SIG:MT:PAC	65,38,2,1:1:1:2:0/0:./.:.:0	100,64,12,10:1:1:2:0/0:0/1:0.25:0:0:.:.
chr6_ref_v2	154504	.	AT	A	.	PASS	IntersectsRepeat=1;RepeatCorrectionApplied=1	SAC:ACF:DF:PD:GT:SGT:SF:SV:SIG:MT:PAC	51,48,2,3:1:1:2:0/0:./.:.:0	19,42,26,35:1:1:2:0/1:0/0:0.25:0:1:g.154505delT:0
chr6_ref_v2	155987	.	GTT	G,GTTT	.	PASS	IntersectsRepeat=1;RepeatCorrectionApplied=1	SAC:ACF:DF:PD:GT:SGT:SF:SV:SIG:MT:PAC	8,20,2,2,11,12:1:1:2:0/2:1/2:0.125:0	12,20,16,24,10,11:1:1:2:1/2:0/2:0.125:0:1:g.155988_155989delTT:0
chr6_ref_v2	164821	.	CT	C	.	PASS	IntersectsRepeat=1;RepeatCorrectionApplied=1	SAC:ACF:DF:PD:GT:SGT:SF:SV:SIG:MT:PAC	45,58,1,5:1:1:2:0/0:./.:.:0	72,47,7,10:1:1:2:0/0:./.:.:0:0:.:.
chr6_ref_v2	167856	.	AT	A	.	PASS	IntersectsRepeat=1;RepeatCorrectionApplied=1	SAC:ACF:DF:PD:GT:SGT:SF:SV:SIG:MT:PAC	53,51,5,8:1:1:2:0/0:./.:.:0	27,38,23,23:1:1:2:0/0:0/1:0.25:0:1:.:
chr6_ref_v2	168877	.	GA	G	.	PASS	IntersectsRepeat=1;RepeatCorrectionApplied=1	SAC:ACF:DF:PD:GT:SGT:SF:SV:SIG:MT:PAC	30,20,18,26:1:1:2:0/1:0/0:0.125:0	72,69,2,0:1:1:2:0/0:./.:.:0:1:g.168877_168879>A:1
chr6_ref_v2	171117	.	C	T	.	PASS	IntersectsRepeat=1;RepeatCorrectionApplied=0	SAC:ACF:DF:PD:GT:SGT:SF:SV:SIG:MT:PAC	1,0,60,61:1:1:2:1/1:./.:.:0	0,1,54,73:1:1:2:1/1:./.:.:0:0:.:.
chr6_ref_v2	174047	.	CT	C	.	PASS	IntersectsRepeat=1;RepeatCorrectionApplied=1	SAC:ACF:DF:PD:GT:SGT:SF:SV:SIG:MT:PAC	32,32,8,9:1:1:2:0/0:./.:.:0	17,35,20,26:1:1:2:0/0:./.:.:0:0:.:.
chr6_ref_v2	193509	.	TA	T	.	PASS	IntersectsRepeat=1;RepeatCorrectionApplied=1	SAC:ACF:DF:PD:GT:SGT:SF:SV:SIG:MT:PAC	79,65,1,2:1:1:2:0/0:./.:.:0	74,90,20,25:1:1:2:0/0:./.:.:0:1:.:
chr6_ref_v2	194607	.	AT	A	.	PASS	IntersectsRepeat=1;RepeatCorrectionApplied=1	SAC:ACF:DF:PD:GT:SGT:SF:SV:SIG:MT:PAC	70,54,3,4:1:1:2:0/0:./.:.:0	50,32,44,44:1:1:2:0/1:0/0:0.25:0:1:g.194608delT:0
chr6_ref_v2	208456	.	A	G	.	PASS	IntersectsRepeat=1;RepeatCorrectionApplied=0	SAC:ACF:DF:PD:GT:SGT:SF:SV:SIG:MT:PAC	0,0,61,15:1:1:2:1/1:./.:.:0	0,0,104,33:1:1:2:1/1:./.:.:0:0:.:.
chr6_ref_v2	210068	.	ATTTT	A,AT	.	PASS	IntersectsRepeat=1;RepeatCorrectionApplied=1	SAC:ACF:DF:PD:GT:SGT:SF:SV:SIG:MT:PAC	49,18,0,1,4,2:1:1:2:0/0:0/2:0.25:0	5,6,28,16,16,7:1:1:2:1/2:0/2:0.25:0:1:g.210069_210072delTTTT,g.210069_210071delTTT:0,0
chr6_ref_v2	223120	.	GA	G	.	PASS	IntersectsRepeat=1;RepeatCorrectionApplied=1	SAC:ACF:DF:PD:GT:SGT:SF:SV:SIG:MT:PAC	64,55,0,5:1:1:2:0/0:./.:.:0	73,95,11,17:1:1:2:0/0:./.:.:0:0:.:.
chr6_ref_v2	223996	.	TA	T	.	PASS	IntersectsRepeat=1;RepeatCorrectionApplied=1	SAC:ACF:DF:PD:GT:SGT:SF:SV:SIG:MT:PAC	39,41,4,4:1:1:2:0/0:./.:.:0	57,77,8,10:1:1:2:0/0:./.:.:0:0:.:.
chr6_ref_v2	224010	.	CA	C	.	PASS	IntersectsRepeat=1;RepeatCorrectionApplied=1	SAC:ACF:DF:PD:GT:SGT:SF:SV:SIG:MT:PAC	22,21,16,41:1:1:2:0/1:1/1:0.125:0	68,93,0,0:1:1:2:0/0:./.:.:0:1:g.224010_224012>A:1
chr6_ref_v2	226132	.	CAAA	C,CA	.	PASS	IntersectsRepeat=1;RepeatCorrectionApplied=1	SAC:ACF:DF:PD:GT:SGT:SF:SV:SIG:MT:PAC	0,0,21,20,2,2:1:1:2:1/1:1/2:0.125:0	0,1,54,51,3,4:1:1:2:1/1:./.:.:0:0:.:.
chr6_ref_v2	226616	.	A	AAAAATATAGG	.	PASS	IntersectsRepeat=1;RepeatCorrectionApplied=0	SAC:ACF:DF:PD:GT:SGT:SF:SV:SIG:MT:PAC	0,2,38,50:1:1:2:1/1:./.:.:0	0,1,44,56:1:1:2:1/1:./.:.:0:0:.:.
chr6_ref_v2	227352	.	TACGCAC	T	.	PASS	IntersectsRepeat=0;RepeatCorrectionApplied=0	SAC:ACF:DF:PD:GT:SGT:SF:SV:SIG:MT:PAC	0,0,33,39:1:1:2:1/1:./.:.:0	0,2,50,80:1:1:2:1/1:./.:.:0:0:.:.
chr6_ref_v2	241526	.	CT	C	.	PASS	IntersectsRepeat=1;RepeatCorrectionApplied=1	SAC:ACF:DF:PD:GT:SGT:SF:SV:SIG:MT:PAC	58,38,1,2:1:1:2:0/0:./.:.:0	35,37,36,40:1:1:2:0/1:0/0:0.125:0:1:g.241527delT:0
chr6_ref_v2	245168	.	AT	A	.	PASS	IntersectsRepeat=1;RepeatCorrectionApplied=1	SAC:ACF:DF:PD:GT:SGT:SF:SV:SIG:MT:PAC	27,30,5,1:1:1:2:0/0:./.:.:0	15,18,26,52:1:1:2:0/1:1/1:0.25:0:1:g.245169delT:0
chr6_ref_v2	245964	.	AT	A	.	PASS	IntersectsRepeat=1;RepeatCorrectionApplied=1	SAC:ACF:DF:PD:GT:SGT:SF:SV:SIG:MT:PAC	62,41,5,6:1:1:2:0/0:./.:.:0	52,31,36,31:1:1:2:0/0:0/1:0.25:0:1:.:
chr6_ref_v2	257950	.	A	G	.	PASS	IntersectsRepeat=0;RepeatCorrectionApplied=0	SAC:ACF:DF:PD:GT:SGT:SF:SV:SIG:MT:PAC	0,1,68,91:1:1:2:1/1:./.:.:0	0,0,75,75:1:1:2:1/1:./.:.:0:0:.:.
chr6_ref_v2	262246	.	CA	C	.	PASS	IntersectsRepeat=1;RepeatCorrectionApplied=1	SAC:ACF:DF:PD:GT:SGT:SF:SV:SIG:MT:PAC	63,51,4,3:1:1:2:0/0:./.:.:0	102,70,13,7:1:1:2:0/0:./.:.:0:0:.:.
chr6_ref_v2	265223	.	C	CTACGACTCCTTGATTACCCCTGTAAATCCTTGTAATAA	.	PASS	IntersectsRepeat=0;RepeatCorrectionApplied=0	SAC:ACF:DF:PD:GT:SGT:SF:SV:SIG:MT:PAC	0,0,51,56:1:1:2:1/1:./.:.:0	0,0,47,71:1:1:2:1/1:./.:.:0:0:.:.
chr6_ref_v2	265378	.	CT	C	.	PASS	IntersectsRepeat=1;RepeatCorrectionApplied=1	SAC:ACF:DF:PD:GT:SGT:SF:SV:SIG:MT:PAC	75,48,4,3:1:1:2:0/0:0/1:0.125:0	67,47,42,27:1:1:2:0/1:0/0:0.25:0:1:g.265379delT:0
chr7_ref_v2	214	.	A	AC	.	ExcRegion	IntersectsRepeat=0;RepeatCorrectionApplied=0	SAC:ACF:DF:PD:GT:SGT:SF:SV:SIG:MT:PAC	1,0,10,25:1:1:2:./.:./.:.:0	0,0,13,25:1:1:2:./.:./.:.:0:0:.:.
chr7_ref_v2	607	.	C	T	.	ExcRegion	IntersectsRepeat=1;RepeatCorrectionApplied=0	SAC:ACF:DF:PD:GT:SGT:SF:SV:SIG:MT:PAC	45,34,8,0:1:1:2:./.:./.:.:0	115,89,15,0:1:1:2:./.:./.:.:0:0:.:.
chr7_ref_v2	609	.	G	A	.	ExcRegion	IntersectsRepeat=1;RepeatCorrectionApplied=0	SAC:ACF:DF:PD:GT:SGT:SF:SV:SIG:MT:PAC	45,33,8,0:1:1:2:./.:./.:.:0	115,85,15,0:1:1:2:./.:./.:.:0:0:.:.
chr7_ref_v2	641	.	G	A	.	ExcRegion	IntersectsRepeat=0;RepeatCorrectionApplied=0	SAC:ACF:DF:PD:GT:SGT:SF:SV:SIG:MT:PAC	72,42,26,0:1:1:2:./.:./.:.:0	123,93,32,0:1:1:2:./.:./.:.:0:0:.:.
chr7_ref_v2	662	.	C	T	.	ExcRegion	IntersectsRepeat=0;RepeatCorrectionApplied=0	SAC:ACF:DF:PD:GT:SGT:SF:SV:SIG:MT:PAC	80,44,41,0:1:1:2:./.:./.:.:0	128,101,44,0:1:1:2:./.:./.:.:0:0:.:.
chr7_ref_v2	673	.	T	G	.	ExcRegion	IntersectsRepeat=0;RepeatCorrectionApplied=0	SAC:ACF:DF:PD:GT:SGT:SF:SV:SIG:MT:PAC	83,41,52,0:1:1:2:./.:./.:.:0	129,102,53,0:1:1:2:./.:./.:.:0:0:.:.
chr7_ref_v2	680	.	T	C	.	ExcRegion	IntersectsRepeat=0;RepeatCorrectionApplied=0	SAC:ACF:DF:PD:GT:SGT:SF:SV:SIG:MT:PAC	81,40,61,0:1:1:2:./.:./.:.:0	118,108,53,0:1:1:2:./.:./.:.:0:0:.:.
chr7_ref_v2	686	.	A	T	.	ExcRegion	IntersectsRepeat=1;RepeatCorrectionApplied=0	SAC:ACF:DF:PD:GT:SGT:SF:SV:SIG:MT:PAC	82,37,62,0:1:1:2:./.:./.:.:0	129,113,59,0:1:1:2:./.:./.:.:0:0:.:.
chr7_ref_v2	784	.	T	A	.	PASS	IntersectsRepeat=0;RepeatCorrectionApplied=0	SAC:ACF:DF:PD:GT:SGT:SF:SV:SIG:MT:PAC	107,54,91,4:1:1:2:0/1:0/0:0.25:0	134,91,110,12:1:1:2:0/1:0/0:0.25:0:0:.:.
chr7_ref_v2	927	.	T	C	.	ExcRegion	IntersectsRepeat=1;RepeatCorrectionApplied=0	SAC:ACF:DF:PD:GT:SGT:SF:SV:SIG:MT:PAC	78,96,0,11:1:1:2:./.:./.:.:0	125,110,1,23:1:1:2:./.:./.:.:0:0:.:.
chr7_ref_v2	932	.	G	C	.	ExcRegion	IntersectsRepeat=0;RepeatCorrectionApplied=0	SAC:ACF:DF:PD:GT:SGT:SF:SV:SIG:MT:PAC	80,96,0,11:1:1:2:./.:./.:.:0	120,110,1,23:1:1:2:./.:./.:.:0:0:.:.
chr7_ref_v2	934	.	T	C	.	ExcRegion	IntersectsRepeat=0;RepeatCorrectionApplied=0	SAC:ACF:DF:PD:GT:SGT:SF:SV:SIG:MT:PAC	81,96,0,10:1:1:2:./.:./.:.:0	121,111,1,23:1:1:2:./.:./.:.:0:0:.:.
chr7_ref_v2	7303	.	TA	T	.	PASS	IntersectsRepeat=1;RepeatCorrectionApplied=1	SAC:ACF:DF:PD:GT:SGT:SF:SV:SIG:MT:PAC	10,28,0,0:1:1:2:0/0:./.:.:0	8,20,0,7:1:1:2:0/0:./.:.:0:0:.:.
chr7_ref_v2	9808	.	TA	T	.	PASS	IntersectsRepeat=1;RepeatCorrectionApplied=1	SAC:ACF:DF:PD:GT:SGT:SF:SV:SIG:MT:PAC	32,45,2,6:1:1:2:0/0:0/1:0.125:0	49,79,14,16:1:1:2:0/0:./.:.:0:0:.:.
chr7_ref_v2	14847	.	GA	G	.	PASS	IntersectsRepeat=1;RepeatCorrectionApplied=1	SAC:ACF:DF:PD:GT:SGT:SF:SV:SIG:MT:PAC	15,26,1,6:1:1:2:0/0:./.:.:0	46,44,10,13:1:1:2:0/0:./.:.:0:0:.:.
chr7_ref_v2	15734	.	C	T	.	PASS	IntersectsRepeat=0;RepeatCorrectionApplied=0	SAC:ACF:DF:PD:GT:SGT:SF:SV:SIG:MT:PAC	92,51,0,0:1:1:2:0/0:./.:.:0	82,80,10,7:1:1:2:0/0:0/1:0.25:1:0:.:.
chr7_ref_v2	16783	.	C	CT	.	PASS	IntersectsRepeat=1;RepeatCorrectionApplied=1	SAC:ACF:DF:PD:GT:SGT:SF:SV:SIG:MT:PAC	62,60,0,0:1:1:2:0/0:./.:.:0	49,52,24,19:1:1:2:0/0:0/1:0.5:1:1:.:
chr7_ref_v2	20017	.	TA	T	.	PASS	IntersectsRepeat=1;RepeatCorrectionApplied=1	SAC:ACF:DF:PD:GT:SGT:SF:SV:SIG:MT:PAC	48,44,3,2:1:1:2:0/0:./.:.:0	8,12,83,72:1:1:2:1/1:0/1:0.25:0:1:g.20018delA,g.20018delA:0,1
chr7_ref_v2	24059	.	C	A	.	PASS	IntersectsRepeat=0;RepeatCorrectionApplied=0	SAC:ACF:DF:PD:GT:SGT:SF:SV:SIG:MT:PAC	90,15,0,11:1:1:2:0/0:0/1:0.25:0	63,18,0,13:1:1:2:0/0:0/1:0.25:0:0:.:.
chr7_ref_v2	31761	.	A	C	.	PASS	IntersectsRepeat=0;RepeatCorrectionApplied=0	SAC:ACF:DF:PD:GT:SGT:SF:SV:SIG:MT:PAC	69,21,0,12:1:1:2:0/0:0/1:0.25:0	92,27,0,47:1:1:2:0/0:0/1:0.5:0:0:.:.
chr7_ref_v2	43267	.	CA	C,CAA	.	PASS	IntersectsRepeat=1;RepeatCorrectionApplied=1	SAC:ACF:DF:PD:GT:SGT:SF:SV:SIG:MT:PAC	14,3,7,1,0,0:1:1:2:0/0:0/1:0.125:0	7,4,52,12,18,7:1:1:2:1/2:1/1:0.25:0:1:.:.
chr7_ref_v2	45354	.	GA	G	.	PASS	IntersectsRepeat=1;RepeatCorrectionApplied=1	SAC:ACF:DF:PD:GT:SGT:SF:SV:SIG:MT:PAC	18,45,6,6:1:1:2:0/0:./.:.:0	57,63,12,23:1:1:2:0/0:./.:.:0:0:.:.
chr7_ref_v2	49416	.	CT	C	.	PASS	IntersectsRepeat=1;RepeatCorrectionApplied=1	SAC:ACF:DF:PD:GT:SGT:SF:SV:SIG:MT:PAC	50,54,5,3:1:1:2:0/0:./.:.:0	31,36,37,37:1:1:2:0/1:0/0:0.125:0:1:g.49417delT:0
chr7_ref_v2	50113	.	A	C	.	PASS	IntersectsRepeat=0;RepeatCorrectionApplied=0	SAC:ACF:DF:PD:GT:SGT:SF:SV:SIG:MT:PAC	76,86,0,1:1:1:2:0/0:./.:.:0	64,74,8,7:1:1:2:0/0:0/1:0.25:0:0:.:.
chr7_ref_v2	52782	.	C	A	.	PASS	IntersectsRepeat=0;RepeatCorrectionApplied=0	SAC:ACF:DF:PD:GT:SGT:SF:SV:SIG:MT:PAC	73,40,0,3:1:1:2:0/0:0/1:0.125:0	40,42,34,37:1:1:2:0/1:0/0:0.125:0:1:g.52782C>A:0
chr7_ref_v2	56226	.	CT	C,CTT	.	PASS	IntersectsRepeat=1;RepeatCorrectionApplied=1	SAC:ACF:DF:PD:GT:SGT:SF:SV:SIG:MT:PAC	34,24,3,0,7,4:1:1:2:0/0:0/2:0.25:0	55,26,16,7,8,9:1:1:2:0/0:0/2:0.25:0:0:.:.
chr7_ref_v2	65389	.	ATT	A	.	PASS	IntersectsRepeat=1;RepeatCorrectionApplied=1	SAC:ACF:DF:PD:GT:SGT:SF:SV:SIG:MT:PAC	60,63,0,0:1:1:2:0/0:./.:.:0	64,50,35,38:1:1:2:0/1:0/0:0.25:0:1:g.65390_65391delTT:0
chr7_ref_v2	69353	.	T	TAC	.	PASS	IntersectsRepeat=1;RepeatCorrectionApplied=1	SAC:ACF:DF:PD:GT:SGT:SF:SV:SIG:MT:PAC	5,6,10,10:1:1:2:0/1:1/1:0.5:0	14,13,19,28:1:1:2:1/1:0/1:0.5:0:0:.:.
chr7_ref_v2	74005	.	A	C	.	PASS	IntersectsRepeat=0;RepeatCorrectionApplied=0	SAC:ACF:DF:PD:GT:SGT:SF:SV:SIG:MT:PAC	66,44,0,26:1:1:2:0/0:0/1:0.5:0	85,53,0,22:1:1:2:0/0:0/1:0.25:0:0:.:.
chr7_ref_v2	75475	.	TAG	T	.	PASS	IntersectsRepeat=1;RepeatCorrectionApplied=1	SAC:ACF:DF:PD:GT:SGT:SF:SV:SIG:MT:PAC	37,62,3,3:1:1:2:0/0:./.:.:0	30,39,17,34:1:1:2:0/1:0/0:0.25:0:1:g.75476_75477delAG:0
chr7_ref_v2	76710	.	GA	G	.	PASS	IntersectsRepeat=1;RepeatCorrectionApplied=1	SAC:ACF:DF:PD:GT:SGT:SF:SV:SIG:MT:PAC	36,46,5,6:1:1:2:0/0:./.:.:0	33,49,35,40:1:1:2:0/0:0/1:0.25:0:1:.:
chr7_ref_v2	77931	.	AT	A	.	PASS	IntersectsRepeat=1;RepeatCorrectionApplied=1	SAC:ACF:DF:PD:GT:SGT:SF:SV:SIG:MT:PAC	44,37,2,1:1:1:2:0/0:./.:.:0	49,72,8,17:1:1:2:0/0:./.:.:0:1:.:
chr7_ref_v2	78879	.	T	C	.	PASS	IntersectsRepeat=0;RepeatCorrectionApplied=0	SAC:ACF:DF:PD:GT:SGT:SF:SV:SIG:MT:PAC	14,77,0,0:1:1:2:0/0:./.:.:0	46,66,1,9:1:1:2:0/0:0/1:0.125:0:0:.:.
chr7_ref_v2	79003	.	GTA	G	.	PASS	IntersectsRepeat=1;RepeatCorrectionApplied=1	SAC:ACF:DF:PD:GT:SGT:SF:SV:SIG:MT:PAC	5,2,2,3:1:1:2:./.:./.:.:0	11,11,1,7:1:1:2:0/0:0/1:0.125:0:0:.:.
chr7_ref_v2	80795	.	C	T	.	PASS	IntersectsRepeat=1;RepeatCorrectionApplied=0	SAC:ACF:DF:PD:GT:SGT:SF:SV:SIG:MT:PAC	69,49,0,0:1:1:2:0/0:./.:.:0	41,58,9,3:1:1:2:0/0:0/1:0.25:0:0:.:.
chr7_ref_v2	84764	.	CT	C	.	PASS	IntersectsRepeat=1;RepeatCorrectionApplied=1	SAC:ACF:DF:PD:GT:SGT:SF:SV:SIG:MT:PAC	39,39,8,4:1:1:2:0/0:./.:.:0	29,24,37,42:1:1:2:0/1:0/0:0.25:0:1:g.84765delT:0
chr7_ref_v2	89734	.	CA	C	.	PASS	IntersectsRepeat=1;RepeatCorrectionApplied=1	SAC:ACF:DF:PD:GT:SGT:SF:SV:SIG:MT:PAC	40,47,4,2:1:1:2:0/0:./.:.:0	65,29,10,2:1:1:2:0/0:./.:.:0:0:.:.
chr7_ref_v2	89900	.	AT	A	.	PASS	IntersectsRepeat=1;RepeatCorrectionApplied=1	SAC:ACF:DF:PD:GT:SGT:SF:SV:SIG:MT:PAC	58,58,1,4:1:1:2:0/0:./.:.:0	46,32,29,29:1:1:2:0/0:0/1:0.5:0:1:.:
chr7_ref_v2	96260	.	C	T	.	PASS	IntersectsRepeat=0;RepeatCorrectionApplied=0	SAC:ACF:DF:PD:GT:SGT:SF:SV:SIG:MT:PAC	67,48,0,0:1:1:2:0/0:./.:.:0	47,52,7,4:1:1:2:0/0:0/1:0.25:0:0:.:.
chr7_ref_v2	98777	.	CT	C	.	PASS	IntersectsRepeat=1;RepeatCorrectionApplied=1	SAC:ACF:DF:PD:GT:SGT:SF:SV:SIG:MT:PAC	36,43,1,3:1:1:2:0/0:./.:.:0	60,47,14,8:1:1:2:0/0:./.:.:0:1:.:
chr7_ref_v2	102488	.	TAA	T,TA	.	PASS	IntersectsRepeat=1;RepeatCorrectionApplied=1	SAC:ACF:DF:PD:GT:SGT:SF:SV:SIG:MT:PAC	26,33,0,0,3,5:1:1:2:0/0:./.:.:0	10,5,35,22,18,18:1:1:2:0/1:1/2:0.5:0:1:g.102489_102490delAA:0
chr7_ref_v2	104052	.	G	T	.	PASS	IntersectsRepeat=0;RepeatCorrectionApplied=0	SAC:ACF:DF:PD:GT:SGT:SF:SV:SIG:MT:PAC	23,60,18,0:1:1:2:0/0:0/1:0.5:0	36,58,28,0:1:1:2:0/0:0/1:0.5:0:0:.:.
chr7_ref_v2	121033	.	GA	G	.	PASS	IntersectsRepeat=1;RepeatCorrectionApplied=1	SAC:ACF:DF:PD:GT:SGT:SF:SV:SIG:MT:PAC	30,23,40,27:1:1:2:0/1:1/1:0.125:0	12,7,64,42:1:1:2:1/1:0/1:0.25:0:0:.:.
chr7_ref_v2	121797	.	C	G	.	PASS	IntersectsRepeat=0;RepeatCorrectionApplied=0	SAC:ACF:DF:PD:GT:SGT:SF:SV:SIG:MT:PAC	42,68,0,0:1:1:2:0/0:./.:.:0	39,56,12,15:1:1:2:0/0:0/1:0.5:1:1:.:
chr7_ref_v2	124376	.	GA	G	.	PASS	IntersectsRepeat=1;RepeatCorrectionApplied=1	SAC:ACF:DF:PD:GT:SGT:SF:SV:SIG:MT:PAC	19,16,0,2:1:1:2:0/0:./.:.:0	17,13,34,32:1:1:2:0/1:./.:.:0:1:g.124377delA:0
chr7_ref_v2	140294	.	TA	T	.	PASS	IntersectsRepeat=1;RepeatCorrectionApplied=1	SAC:ACF:DF:PD:GT:SGT:SF:SV:SIG:MT:PAC	41,23,4,1:1:1:2:0/0:./.:.:0	47,27,10,10:1:1:2:0/0:./.:.:0:0:.:.
chr7_ref_v2	147856	.	CA	C	.	PASS	IntersectsRepeat=1;RepeatCorrectionApplied=1	SAC:ACF:DF:PD:GT:SGT:SF:SV:SIG:MT:PAC	57,45,6,5:1:1:2:0/0:0/1:0.125:0	67,61,6,6:1:1:2:0/0:./.:.:0:0:.:.
chr7_ref_v2	152576	.	C	G	.	PASS	IntersectsRepeat=0;RepeatCorrectionApplied=0	SAC:ACF:DF:PD:GT:SGT:SF:SV:SIG:MT:PAC	70,48,0,0:1:1:2:0/0:./.:.:0	62,48,6,4:1:1:2:0/0:0/1:0.125:0:0:.:.
chr7_ref_v2	154580	.	TA	T	.	PASS	IntersectsRepeat=1;RepeatCorrectionApplied=1	SAC:ACF:DF:PD:GT:SGT:SF:SV:SIG:MT:PAC	34,17,3,6:1:1:2:0/0:./.:.:0	35,27,13,6:1:1:2:0/0:./.:.:0:0:.:.
chr7_ref_v2	155227	.	G	T	.	PASS	IntersectsRepeat=1;RepeatCorrectionApplied=0	SAC:ACF:DF:PD:GT:SGT:SF:SV:SIG:MT:PAC	63,62,1,0:1:1:2:0/0:./.:.:0	61,48,8,3:1:1:2:0/0:0/1:0.25:0:0:.:.
chr7_ref_v2	156116	.	GTA	G	.	PASS	IntersectsRepeat=1;RepeatCorrectionApplied=1	SAC:ACF:DF:PD:GT:SGT:SF:SV:SIG:MT:PAC	11,11,1,9:1:1:2:0/0:0/1:0.25:0	8,4,5,7:1:1:2:0/1:0/0:0.125:0:0:.:.
chr7_ref_v2	167251	.	CAAAA	C,CAAA	.	PASS	IntersectsRepeat=1;RepeatCorrectionApplied=1	SAC:ACF:DF:PD:GT:SGT:SF:SV:SIG:MT:PAC	7,16,1,2,4,14:1:1:2:0/0:0/2:0.5:0	0,0,16,25,4,7:1:1:2:1/2:1/1:0.5:0:1:g.167252_167255delAAAA,g.167252delA:0,0
chr7_ref_v2	167623	.	C	CAA	.	PASS	IntersectsRepeat=1;RepeatCorrectionApplied=1	SAC:ACF:DF:PD:GT:SGT:SF:SV:SIG:MT:PAC	12,7,1,0:1:1:2:0/0:0/1:0.125:0	8,2,13,8:1:1:2:0/1:1/1:0.25:0:1:g.167623_167624insAA:0
chr7_ref_v2	172903	.	GT	G	.	PASS	IntersectsRepeat=1;RepeatCorrectionApplied=1	SAC:ACF:DF:PD:GT:SGT:SF:SV:SIG:MT:PAC	52,57,0,0:1:1:2:0/0:./.:.:0	21,16,22,22:1:1:2:0/1:./.:.:0:1:g.172904delT:0
chr7_ref_v2	173236	.	CA	C	.	PASS	IntersectsRepeat=1;RepeatCorrectionApplied=1	SAC:ACF:DF:PD:GT:SGT:SF:SV:SIG:MT:PAC	72,76,0,0:1:1:2:0/0:./.:.:0	25,42,12,17:1:1:2:0/0:0/1:0.5:1:1:.:
chr7_ref_v2	173517	.	TG	T	.	PASS	IntersectsRepeat=1;RepeatCorrectionApplied=1	SAC:ACF:DF:PD:GT:SGT:SF:SV:SIG:MT:PAC	53,56,7,14:1:1:2:0/0:0/1:0.25:1	42,62,0,0:1:1:2:0/0:./.:.:0:0:.:.
chr7_ref_v2	183002	.	A	G	.	PASS	IntersectsRepeat=0;RepeatCorrectionApplied=0	SAC:ACF:DF:PD:GT:SGT:SF:SV:SIG:MT:PAC	63,71,0,0:1:1:2:0/0:./.:.:0	49,44,5,4:1:1:2:0/0:0/1:0.125:0:0:.:.
chr7_ref_v2	189502	.	G	A	.	PASS	IntersectsRepeat=0;RepeatCorrectionApplied=0	SAC:ACF:DF:PD:GT:SGT:SF:SV:SIG:MT:PAC	62,69,0,0:1:1:2:0/0:./.:.:0	37,51,4,6:1:1:2:0/0:0/1:0.25:0:0:.:.
chr7_ref_v2	190779	.	GA	G,GAA	.	PASS	IntersectsRepeat=1;RepeatCorrectionApplied=1	SAC:ACF:DF:PD:GT:SGT:SF:SV:SIG:MT:PAC	12,15,1,5,13,17:1:1:2:0/2:2/2:0.125:0	17,38,20,25,8,6:1:1:2:0/0:0/2:0.25:0:1:g.190779_190781A>:1
chr7_ref_v2	196621	.	AT	A	.	PASS	IntersectsRepeat=1;RepeatCorrectionApplied=1	SAC:ACF:DF:PD:GT:SGT:SF:SV:SIG:MT:PAC	65,56,1,3:1:1:2:0/0:./.:.:0	35,21,19,18:1:1:2:0/0:0/1:0.5:0:1:.:
chr7_ref_v2	206097	.	CA	C	.	PASS	IntersectsRepeat=1;RepeatCorrectionApplied=1	SAC:ACF:DF:PD:GT:SGT:SF:SV:SIG:MT:PAC	61,49,5,2:1:1:2:0/0:0/1:0.125:0	43,44,7,5:1:1:2:0/0:./.:.:0:0:.:.
chr7_ref_v2	206342	.	GT	G	.	PASS	IntersectsRepeat=1;RepeatCorrectionApplied=1	SAC:ACF:DF:PD:GT:SGT:SF:SV:SIG:MT:PAC	32,40,10,10:1:1:2:0/0:0/1:0.25:0	19,13,25,19:1:1:2:0/1:0/0:0.125:0:0:.:.
chr7_ref_v2	206500	.	GA	G	.	PASS	IntersectsRepeat=1;RepeatCorrectionApplied=1	SAC:ACF:DF:PD:GT:SGT:SF:SV:SIG:MT:PAC	30,51,1,1:1:1:2:0/0:./.:.:0	22,32,8,17:1:1:2:0/0:0/1:0.5:0:1:.:
chr7_ref_v2	213860	.	GT	G	.	PASS	IntersectsRepeat=1;RepeatCorrectionApplied=1	SAC:ACF:DF:PD:GT:SGT:SF:SV:SIG:MT:PAC	47,40,5,3:1:1:2:0/0:./.:.:0	38,30,27,13:1:1:2:0/0:0/1:0.5:0:1:.:
chr7_ref_v2	214999	.	G	A	.	PASS	IntersectsRepeat=0;RepeatCorrectionApplied=0	SAC:ACF:DF:PD:GT:SGT:SF:SV:SIG:MT:PAC	72,76,0,0:1:1:2:0/0:./.:.:0	46,46,5,4:1:1:2:0/0:0/1:0.25:0:0:.:.
chr7_ref_v2	217225	.	CA	C	.	PASS	IntersectsRepeat=1;RepeatCorrectionApplied=1	SAC:ACF:DF:PD:GT:SGT:SF:SV:SIG:MT:PAC	54,58,0,0:1:1:2:0/0:./.:.:0	27,37,24,12:1:1:2:0/1:0/0:0.25:0:1:g.217226delA:0
chr7_ref_v2	229847	.	AT	A	.	PASS	IntersectsRepeat=1;RepeatCorrectionApplied=1	SAC:ACF:DF:PD:GT:SGT:SF:SV:SIG:MT:PAC	70,70,2,0:1:1:2:0/0:./.:.:0	39,37,30,22:1:1:2:0/1:0/0:0.25:0:1:g.229848delT:0
chr7_ref_v2	231300	.	G	A	.	PASS	IntersectsRepeat=1;RepeatCorrectionApplied=0	SAC:ACF:DF:PD:GT:SGT:SF:SV:SIG:MT:PAC	64,54,0,0:1:1:2:0/0:./.:.:0	44,41,4,6:1:1:2:0/0:0/1:0.25:0:0:.:.
chr7_ref_v2	260560	.	G	T	.	PASS	IntersectsRepeat=0;RepeatCorrectionApplied=0	SAC:ACF:DF:PD:GT:SGT:SF:SV:SIG:MT:PAC	64,70,0,0:1:1:2:0/0:./.:.:0	41,35,3,8:1:1:2:0/0:0/1:0.25:0:0:.:.
chr7_ref_v2	262134	.	G	A	.	PASS	IntersectsRepeat=1;RepeatCorrectionApplied=0	SAC:ACF:DF:PD:GT:SGT:SF:SV:SIG:MT:PAC	60,64,0,0:1:1:2:0/0:./.:.:0	25,35,25,18:1:1:2:0/1:0/0:0.125:0:1:g.262134G>A:0
chr7_ref_v2	270312	.	A	ATG	.	PASS	IntersectsRepeat=1;RepeatCorrectionApplied=1	SAC:ACF:DF:PD:GT:SGT:SF:SV:SIG:MT:PAC	6,2,49,48:1:1:2:1/1:0/1:0.125:0	3,2,56,36:1:1:2:1/1:0/1:0.125:0:0:.:.
chr7_ref_v2	272292	.	GAT	G,GATAT	.	PASS	IntersectsRepeat=1;RepeatCorrectionApplied=1	SAC:ACF:DF:PD:GT:SGT:SF:SV:SIG:MT:PAC	3,8,3,0,15,21:1:1:2:2/2:1/2:0.125:0	3,6,8,15,4,13:1:1:2:1/2:0/1:0.125:0:1:g.272292_272295ATAT>:0
chr7_ref_v2	274695	.	C	CTATATATA,CTATATATATA	.	PASS	IntersectsRepeat=1;RepeatCorrectionApplied=1	SAC:ACF:DF:PD:GT:SGT:SF:SV:SIG:MT:PAC	0,0,2,6,13,11:1:1:2:2/2:1/2:0.125:0	0,0,3,4,4,11:1:1:2:2/2:1/2:0.25:0:0:.:.
chr7_ref_v2	278777	.	CTT	C	.	PASS	IntersectsRepeat=1;RepeatCorrectionApplied=1	SAC:ACF:DF:PD:GT:SGT:SF:SV:SIG:MT:PAC	21,27,0,1:1:1:2:0/0:./.:.:0	0,0,6,20:1:1:2:1/1:./.:.:0:1:g.278778_278779delTT,g.278778_278779delTT:0,1
chr7_ref_v2	281358	.	G	A	.	PASS	IntersectsRepeat=0;RepeatCorrectionApplied=0	SAC:ACF:DF:PD:GT:SGT:SF:SV:SIG:MT:PAC	49,51,0,0:1:1:2:0/0:./.:.:0	24,40,3,6:1:1:2:0/0:0/1:0.25:0:0:.:.
chr7_ref_v2	281600	.	ATT	A,AT	.	PASS	IntersectsRepeat=1;RepeatCorrectionApplied=1	SAC:ACF:DF:PD:GT:SGT:SF:SV:SIG:MT:PAC	25,9,0,1,12,4:1:1:2:0/0:0/2:0.25:0	7,2,18,10,21,4:1:1:2:0/2:1/2:0.5:0:1:g.281601delT:0
chr7_ref_v2	282879	.	G	T	.	PASS	IntersectsRepeat=1;RepeatCorrectionApplied=0	SAC:ACF:DF:PD:GT:SGT:SF:SV:SIG:MT:PAC	49,58,0,0:1:1:2:0/0:./.:.:0	30,36,4,4:1:1:2:0/0:0/1:0.25:0:0:.:.
chr7_ref_v2	286055	.	CA	C	.	PASS	IntersectsRepeat=1;RepeatCorrectionApplied=1	SAC:ACF:DF:PD:GT:SGT:SF:SV:SIG:MT:PAC	68,42,1,0:1:1:2:0/0:./.:.:0	36,26,25,20:1:1:2:0/1:0/0:0.25:0:1:g.286056delA:0
chr7_ref_v2	292809	.	T	G	.	PASS	IntersectsRepeat=0;RepeatCorrectionApplied=0	SAC:ACF:DF:PD:GT:SGT:SF:SV:SIG:MT:PAC	48,87,1,0:1:1:2:0/0:./.:.:0	24,41,3,8:1:1:2:0/0:0/1:0.25:0:0:.:.
chr7_ref_v2	297651	.	A	C	.	PASS	IntersectsRepeat=0;RepeatCorrectionApplied=0	SAC:ACF:DF:PD:GT:SGT:SF:SV:SIG:MT:PAC	33,36,30,28:1:1:2:0/1:0/0:0.125:0	24,23,16,13:1:1:2:0/1:0/0:0.25:0:0:.:.
chr7_ref_v2	307200	.	TATGTAC	T	.	PASS	IntersectsRepeat=1;RepeatCorrectionApplied=0	SAC:ACF:DF:PD:GT:SGT:SF:SV:SIG:MT:PAC	1,6,1,1:1:1:2:./.:./.:.:0	3,1,2,1:1:1:2:./.:./.:.:0:0:.:.
chr7_ref_v2	307203	.	G	A	.	PASS	IntersectsRepeat=0;RepeatCorrectionApplied=0	SAC:ACF:DF:PD:GT:SGT:SF:SV:SIG:MT:PAC	5,6,0,1:1:1:2:./.:./.:.:0	3,1,2,1:1:1:2:./.:./.:.:0:0:.:.
chr7_ref_v2	312772	.	TA	T	.	PASS	IntersectsRepeat=1;RepeatCorrectionApplied=1	SAC:ACF:DF:PD:GT:SGT:SF:SV:SIG:MT:PAC	52,62,0,0:1:1:2:0/0:./.:.:0	22,19,18,17:1:1:2:0/1:0/0:0.125:0:1:g.312773delA:0
chr7_ref_v2	321482	.	CAT	C	.	PASS	IntersectsRepeat=1;RepeatCorrectionApplied=1	SAC:ACF:DF:PD:GT:SGT:SF:SV:SIG:MT:PAC	35,38,3,5:1:1:2:0/0:./.:.:0	5,11,6,7:1:1:2:0/1:0/0:0.25:0:0:.:.
chr7_ref_v2	323384	.	A	T	.	PASS	IntersectsRepeat=0;RepeatCorrectionApplied=0	SAC:ACF:DF:PD:GT:SGT:SF:SV:SIG:MT:PAC	19,40,10,1:1:1:2:0/0:0/1:0.25:0	18,32,8,0:1:1:2:0/0:0/1:0.25:0:0:.:.
chr7_ref_v2	323385	.	A	T	.	PASS	IntersectsRepeat=1;RepeatCorrectionApplied=0	SAC:ACF:DF:PD:GT:SGT:SF:SV:SIG:MT:PAC	19,38,9,1:1:1:2:0/0:0/1:0.25:0	19,31,8,0:1:1:2:0/0:0/1:0.25:0:0:.:.
chr7_ref_v2	324044	.	CT	C	.	PASS	IntersectsRepeat=1;RepeatCorrectionApplied=1	SAC:ACF:DF:PD:GT:SGT:SF:SV:SIG:MT:PAC	36,46,0,0:1:1:2:0/0:./.:.:0	24,21,22,16:1:1:2:0/1:0/0:0.125:0:1:g.324045delT:0
chr7_ref_v2	325260	.	CT	C	.	PASS	IntersectsRepeat=1;RepeatCorrectionApplied=1	SAC:ACF:DF:PD:GT:SGT:SF:SV:SIG:MT:PAC	52,62,0,1:1:1:2:0/0:./.:.:0	30,22,5,6:1:1:2:0/0:0/1:0.125:0:0:.:.
chr7_ref_v2	326264	.	CAA	C,CA	.	PASS	IntersectsRepeat=1;RepeatCorrectionApplied=1	SAC:ACF:DF:PD:GT:SGT:SF:SV:SIG:MT:PAC	25,18,2,2,11,9:1:1:2:0/0:0/1:0.125:0	16,14,9,5,5,5:1:1:2:0/0:0/1:0.5:0:0:.:.
chr7_ref_v2	338070	.	G	A	.	PASS	IntersectsRepeat=1;RepeatCorrectionApplied=0	SAC:ACF:DF:PD:GT:SGT:SF:SV:SIG:MT:PAC	56,63,0,0:1:1:2:0/0:./.:.:0	32,32,2,4:1:1:2:0/0:0/1:0.125:0:0:.:.
chr7_ref_v2	338731	.	AG	A	.	PASS	IntersectsRepeat=0;RepeatCorrectionApplied=0	SAC:ACF:DF:PD:GT:SGT:SF:SV:SIG:MT:PAC	81,38,0,0:1:1:2:0/0:./.:.:0	35,32,3,4:1:1:2:0/0:0/1:0.25:0:0:.:.
chr7_ref_v2	349498	.	C	CA	.	PASS	IntersectsRepeat=1;RepeatCorrectionApplied=1	SAC:ACF:DF:PD:GT:SGT:SF:SV:SIG:MT:PAC	43,36,0,1:1:1:2:0/0:./.:.:0	19,19,14,18:1:1:2:0/1:1/1:0.5:0:1:g.349498_349499insA:0
chr7_ref_v2	363732	.	C	G	.	PASS	IntersectsRepeat=1;RepeatCorrectionApplied=0	SAC:ACF:DF:PD:GT:SGT:SF:SV:SIG:MT:PAC	70,68,0,0:1:1:2:0/0:./.:.:0	27,34,5,3:1:1:2:0/0:0/1:0.25:0:0:.:.
chr7_ref_v2	364141	.	AT	A	.	PASS	IntersectsRepeat=1;RepeatCorrectionApplied=1	SAC:ACF:DF:PD:GT:SGT:SF:SV:SIG:MT:PAC	41,31,2,8:1:1:2:0/0:./.:.:0	1,5,28,38:1:1:2:1/1:0/1:0.125:0:1:g.364142delT,g.364142delT:0,1
chr7_ref_v2	366773	.	TAAAA	T,TAA	.	PASS	IntersectsRepeat=1;RepeatCorrectionApplied=1	SAC:ACF:DF:PD:GT:SGT:SF:SV:SIG:MT:PAC	27,27,0,0,0,2:1:1:2:0/0:0/2:0.125:0	2,1,9,17,5,7:1:1:2:1/2:1/1:0.25:0:1:g.366774_366777delAAAA,g.366774_366775delAA:0,0
chr7_ref_v2	367118	.	A	C	.	PASS	IntersectsRepeat=1;RepeatCorrectionApplied=0	SAC:ACF:DF:PD:GT:SGT:SF:SV:SIG:MT:PAC	35,23,0,17:1:1:2:0/0:0/1:0.5:0	35,19,0,11:1:1:2:0/0:0/1:0.5:0:0:.:.
chr7_ref_v2	380755	.	A	G	.	PASS	IntersectsRepeat=0;RepeatCorrectionApplied=0	SAC:ACF:DF:PD:GT:SGT:SF:SV:SIG:MT:PAC	56,82,0,0:1:1:2:0/0:./.:.:0	28,20,11,17:1:1:2:0/1:0/0:0.25:0:1:g.380755A>G:0
chr7_ref_v2	386204	.	T	G	.	PASS	IntersectsRepeat=0;RepeatCorrectionApplied=0	SAC:ACF:DF:PD:GT:SGT:SF:SV:SIG:MT:PAC	14,29,8,0:1:1:2:0/0:0/1:0.25:0	17,25,13,0:1:1:2:0/0:0/1:0.5:0:0:.:.
chr7_ref_v2	387404	.	T	G	.	PASS	IntersectsRepeat=0;RepeatCorrectionApplied=0	SAC:ACF:DF:PD:GT:SGT:SF:SV:SIG:MT:PAC	16,60,15,0:1:1:2:0/0:0/1:0.25:0	29,41,15,0:1:1:2:0/0:0/1:0.5:0:0:.:.
chr7_ref_v2	388839	.	TA	T	.	PASS	IntersectsRepeat=1;RepeatCorrectionApplied=1	SAC:ACF:DF:PD:GT:SGT:SF:SV:SIG:MT:PAC	51,66,1,1:1:1:2:0/0:./.:.:0	28,38,10,3:1:1:2:0/0:./.:.:0:1:.:
chr7_ref_v2	394895	.	GA	G	.	PASS	IntersectsRepeat=1;RepeatCorrectionApplied=1	SAC:ACF:DF:PD:GT:SGT:SF:SV:SIG:MT:PAC	37,50,2,1:1:1:2:0/0:./.:.:0	19,20,22,11:1:1:2:0/1:0/0:0.25:0:1:g.394896delA:0
chr7_ref_v2	395925	.	TA	T	.	PASS	IntersectsRepeat=1;RepeatCorrectionApplied=1	SAC:ACF:DF:PD:GT:SGT:SF:SV:SIG:MT:PAC	52,54,0,0:1:1:2:0/0:./.:.:0	31,28,8,7:1:1:2:0/0:./.:.:0:0:.:.
chr7_ref_v2	397829	.	GAA	G	.	PASS	IntersectsRepeat=1;RepeatCorrectionApplied=1	SAC:ACF:DF:PD:GT:SGT:SF:SV:SIG:MT:PAC	20,14,3,24:1:1:2:0/1:0/0:0.125:0	20,5,1,24:1:1:2:0/1:./.:.:0:0:.:.
chr7_ref_v2	400545	.	G	GTT	.	PASS	IntersectsRepeat=1;RepeatCorrectionApplied=1	SAC:ACF:DF:PD:GT:SGT:SF:SV:SIG:MT:PAC	2,6,31,1:1:1:2:0/1:1/1:0.5:0	0,6,28,5:1:1:2:1/1:0/1:0.25:0:0:.:.
chr7_ref_v2	400567	.	A	T	.	PASS	IntersectsRepeat=1;RepeatCorrectionApplied=0	SAC:ACF:DF:PD:GT:SGT:SF:SV:SIG:MT:PAC	11,54,28,6:1:1:2:0/1:0/0:0.25:0	9,27,24,1:1:1:2:0/1:0/0:0.125:0:0:.:.
chr7_ref_v2	400572	.	G	T	.	PASS	IntersectsRepeat=0;RepeatCorrectionApplied=0	SAC:ACF:DF:PD:GT:SGT:SF:SV:SIG:MT:PAC	13,56,1,6:1:1:2:0/0:0/1:0.25:0	9,26,4,0:1:1:2:0/0:0/1:0.25:0:0:.:.
chr7_ref_v2	401681	.	A	AACAACCT	.	ExcRegion	IntersectsRepeat=1;RepeatCorrectionApplied=0	SAC:ACF:DF:PD:GT:SGT:SF:SV:SIG:MT:PAC	0,0,1,52:1:1:2:./.:./.:.:0	0,0,1,14:1:1:2:./.:./.:.:0:0:.:.
chr7_ref_v2	401686	.	T	A	.	ExcRegion	IntersectsRepeat=1;RepeatCorrectionApplied=0	SAC:ACF:DF:PD:GT:SGT:SF:SV:SIG:MT:PAC	0,0,3,53:1:1:2:./.:./.:.:0	0,0,1,13:1:1:2:./.:./.:.:0:0:.:.
chr7_ref_v2	413103	.	C	T	.	PASS	IntersectsRepeat=1;RepeatCorrectionApplied=0	SAC:ACF:DF:PD:GT:SGT:SF:SV:SIG:MT:PAC	40,58,0,0:1:1:2:0/0:./.:.:0	28,18,2,3:1:1:2:0/0:0/1:0.25:0:0:.:.
chr7_ref_v2	413955	.	GA	G	.	PASS	IntersectsRepeat=1;RepeatCorrectionApplied=1	SAC:ACF:DF:PD:GT:SGT:SF:SV:SIG:MT:PAC	33,55,4,3:1:1:2:0/0:./.:.:0	23,22,16,13:1:1:2:0/0:0/1:0.25:0:1:.:
chr7_ref_v2	415998	.	CA	C	.	PASS	IntersectsRepeat=1;RepeatCorrectionApplied=1	SAC:ACF:DF:PD:GT:SGT:SF:SV:SIG:MT:PAC	36,44,0,0:1:1:2:0/0:./.:.:0	11,12,10,20:1:1:2:0/1:1/1:0.125:0:1:g.415999delA:0
chr7_ref_v2	422392	.	AT	A	.	PASS	IntersectsRepeat=1;RepeatCorrectionApplied=1	SAC:ACF:DF:PD:GT:SGT:SF:SV:SIG:MT:PAC	42,35,7,6:1:1:2:0/0:0/1:0.125:0	22,29,7,8:1:1:2:0/0:0/1:0.125:0:0:.:.
chr7_ref_v2	422769	.	C	T	.	PASS	IntersectsRepeat=0;RepeatCorrectionApplied=0	SAC:ACF:DF:PD:GT:SGT:SF:SV:SIG:MT:PAC	67,56,0,0:1:1:2:0/0:./.:.:0	24,34,1,6:1:1:2:0/0:0/1:0.25:0:0:.:.
chr7_ref_v2	422862	.	AT	A	.	PASS	IntersectsRepeat=1;RepeatCorrectionApplied=1	SAC:ACF:DF:PD:GT:SGT:SF:SV:SIG:MT:PAC	36,70,6,13:1:1:2:0/0:0/1:0.25:1	43,34,0,0:1:1:2:0/0:./.:.:0:0:.:.
chr7_ref_v2	423197	.	AT	A	.	PASS	IntersectsRepeat=1;RepeatCorrectionApplied=1	SAC:ACF:DF:PD:GT:SGT:SF:SV:SIG:MT:PAC	51,57,0,0:1:1:2:0/0:./.:.:0	13,19,6,10:1:1:2:0/1:0/0:0.25:0:1:g.423198delT:0
chr7_ref_v2	423353	.	A	G	.	PASS	IntersectsRepeat=0;RepeatCorrectionApplied=0	SAC:ACF:DF:PD:GT:SGT:SF:SV:SIG:MT:PAC	0,0,75,55:1:1:2:1/1:./.:.:0	0,0,25,36:1:1:2:1/1:./.:.:0:0:.:.
chr7_ref_v2	428244	.	CT	C	.	PASS	IntersectsRepeat=1;RepeatCorrectionApplied=1	SAC:ACF:DF:PD:GT:SGT:SF:SV:SIG:MT:PAC	29,26,1,1:1:1:2:0/0:./.:.:0	15,22,11,12:1:1:2:0/0:0/1:0.5:0:1:.:
chr7_ref_v2	428260	.	CT	C	.	PASS	IntersectsRepeat=1;RepeatCorrectionApplied=1	SAC:ACF:DF:PD:GT:SGT:SF:SV:SIG:MT:PAC	33,37,0,0:1:1:2:0/0:./.:.:0	27,36,1,7:1:1:2:0/0:0/1:0.25:0:0:.:.
chr7_ref_v2	430300	.	A	AT	.	PASS	IntersectsRepeat=1;RepeatCorrectionApplied=1	SAC:ACF:DF:PD:GT:SGT:SF:SV:SIG:MT:PAC	41,30,40,29:1:1:2:0/1:./.:.:0	41,31,0,0:1:1:2:0/0:./.:.:0:1:g.430300_430302T>:1
chr7_ref_v2	438685	.	CA	C	.	PASS	IntersectsRepeat=1;RepeatCorrectionApplied=1	SAC:ACF:DF:PD:GT:SGT:SF:SV:SIG:MT:PAC	33,50,4,3:1:1:2:0/0:./.:.:0	11,17,9,20:1:1:2:0/1:0/0:0.125:0:1:g.438686delA:0
chr7_ref_v2	438812	.	ATT	A,AT	.	PASS	IntersectsRepeat=1;RepeatCorrectionApplied=1	SAC:ACF:DF:PD:GT:SGT:SF:SV:SIG:MT:PAC	51,26,0,0,4,4:1:1:2:0/0:./.:.:0	4,2,10,3,24,18:1:1:2:2/2:0/2:0.125:0:1:g.438813delT,g.438813delT:0,1
chr7_ref_v2	443321	.	GA	G	.	PASS	IntersectsRepeat=1;RepeatCorrectionApplied=1	SAC:ACF:DF:PD:GT:SGT:SF:SV:SIG:MT:PAC	47,65,1,1:1:1:2:0/0:./.:.:0	12,15,8,22:1:1:2:0/1:0/0:0.125:0:1:g.443322delA:0
chr7_ref_v2	453465	.	C	T	.	PASS	IntersectsRepeat=0;RepeatCorrectionApplied=0	SAC:ACF:DF:PD:GT:SGT:SF:SV:SIG:MT:PAC	43,44,0,0:1:1:2:0/0:./.:.:0	37,22,2,6:1:1:2:0/0:0/1:0.25:0:0:.:.
chr7_ref_v2	457956	.	C	T	.	PASS	IntersectsRepeat=0;RepeatCorrectionApplied=0	SAC:ACF:DF:PD:GT:SGT:SF:SV:SIG:MT:PAC	91,80,0,0:1:1:2:0/0:./.:.:0	36,29,5,4:1:1:2:0/0:0/1:0.25:0:0:.:.
chr7_ref_v2	465800	.	GT	G	.	PASS	IntersectsRepeat=1;RepeatCorrectionApplied=1	SAC:ACF:DF:PD:GT:SGT:SF:SV:SIG:MT:PAC	36,57,3,1:1:1:2:0/0:./.:.:0	20,14,12,24:1:1:2:0/1:0/0:0.125:0:1:g.465801delT:0
chr7_ref_v2	467965	.	C	T	.	PASS	IntersectsRepeat=1;RepeatCorrectionApplied=0	SAC:ACF:DF:PD:GT:SGT:SF:SV:SIG:MT:PAC	77,72,0,0:1:1:2:0/0:./.:.:0	28,20,5,1:1:1:2:0/0:0/1:0.25:0:0:.:.
chr7_ref_v2	483120	.	TAA	T,TA	.	PASS	IntersectsRepeat=1;RepeatCorrectionApplied=1	SAC:ACF:DF:PD:GT:SGT:SF:SV:SIG:MT:PAC	20,31,0,0,10,1:1:1:2:0/0:./.:.:0	4,3,6,11,13,8:1:1:2:0/2:1/2:0.5:0:1:g.483121delA:0
chr7_ref_v2	484084	.	CTTT	C,CTT	.	PASS	IntersectsRepeat=1;RepeatCorrectionApplied=1	SAC:ACF:DF:PD:GT:SGT:SF:SV:SIG:MT:PAC	17,16,0,0,24,22:1:1:2:0/2:./.:.:0	5,4,9,11,8,10:1:1:2:1/2:0/1:0.5:0:1:g.484085_484087delTTT:0
chr7_ref_v2	485873	.	TA	T	.	PASS	IntersectsRepeat=1;RepeatCorrectionApplied=1	SAC:ACF:DF:PD:GT:SGT:SF:SV:SIG:MT:PAC	31,42,1,7:1:1:2:0/0:./.:.:0	22,14,8,6:1:1:2:0/0:./.:.:0:0:.:.
chr7_ref_v2	490856	.	C	A	.	PASS	IntersectsRepeat=0;RepeatCorrectionApplied=0	SAC:ACF:DF:PD:GT:SGT:SF:SV:SIG:MT:PAC	57,52,0,1:1:1:2:0/0:./.:.:0	22,21,2,3:1:1:2:0/0:0/1:0.25:0:0:.:.
chr7_ref_v2	496718	.	TA	T,TAA	.	PASS	IntersectsRepeat=1;RepeatCorrectionApplied=1	SAC:ACF:DF:PD:GT:SGT:SF:SV:SIG:MT:PAC	14,11,2,7,10,14:1:1:2:0/2:1/2:0.125:0	9,14,15,13,6,5:1:1:2:0/2:0/1:0.5:0:0:.:.
chr7_ref_v2	498092	.	AT	A	.	PASS	IntersectsRepeat=1;RepeatCorrectionApplied=1	SAC:ACF:DF:PD:GT:SGT:SF:SV:SIG:MT:PAC	43,36,0,1:1:1:2:0/0:./.:.:0	28,19,7,4:1:1:2:0/0:./.:.:0:0:.:.
chr7_ref_v2	499820	.	C	T	.	PASS	IntersectsRepeat=0;RepeatCorrectionApplied=0	SAC:ACF:DF:PD:GT:SGT:SF:SV:SIG:MT:PAC	41,49,0,0:1:1:2:0/0:./.:.:0	27,33,3,7:1:1:2:0/0:0/1:0.25:0:0:.:.
chr7_ref_v2	502753	.	CT	C	.	PASS	IntersectsRepeat=1;RepeatCorrectionApplied=1	SAC:ACF:DF:PD:GT:SGT:SF:SV:SIG:MT:PAC	28,28,1,4:1:1:2:0/0:./.:.:0	11,14,4,12:1:1:2:0/0:0/1:0.25:0:0:.:.
chr7_ref_v2	515960	.	T	C	.	PASS	IntersectsRepeat=0;RepeatCorrectionApplied=0	SAC:ACF:DF:PD:GT:SGT:SF:SV:SIG:MT:PAC	53,78,0,0:1:1:2:0/0:./.:.:0	28,34,3,5:1:1:2:0/0:0/1:0.25:0:0:.:.
chr7_ref_v2	523508	.	GT	G	.	PASS	IntersectsRepeat=1;RepeatCorrectionApplied=1	SAC:ACF:DF:PD:GT:SGT:SF:SV:SIG:MT:PAC	36,48,3,3:1:1:2:0/0:./.:.:0	9,7,23,24:1:1:2:0/1:1/1:0.5:0:1:g.523509delT:0
chr7_ref_v2	524980	.	T	C	.	PASS	IntersectsRepeat=0;RepeatCorrectionApplied=0	SAC:ACF:DF:PD:GT:SGT:SF:SV:SIG:MT:PAC	82,52,0,0:1:1:2:0/0:./.:.:0	37,41,4,4:1:1:2:0/0:0/1:0.25:0:0:.:.
chr7_ref_v2	526807	.	TA	T	.	PASS	IntersectsRepeat=1;RepeatCorrectionApplied=1	SAC:ACF:DF:PD:GT:SGT:SF:SV:SIG:MT:PAC	10,20,15,28:1:1:2:0/1:1/1:0.125:0	10,27,12,19:1:1:2:0/1:0/0:0.5:0:0:.:.
chr7_ref_v2	527457	.	AT	A	.	PASS	IntersectsRepeat=1;RepeatCorrectionApplied=1	SAC:ACF:DF:PD:GT:SGT:SF:SV:SIG:MT:PAC	40,43,2,2:1:1:2:0/0:./.:.:0	23,18,16,9:1:1:2:0/0:0/1:0.25:0:1:.:
chr7_ref_v2	529656	.	C	A	.	PASS	IntersectsRepeat=1;RepeatCorrectionApplied=0	SAC:ACF:DF:PD:GT:SGT:SF:SV:SIG:MT:PAC	83,71,0,0:1:1:2:0/0:./.:.:0	24,33,7,3:1:1:2:0/0:0/1:0.25:0:0:.:.
chr7_ref_v2	530023	.	C	A	.	PASS	IntersectsRepeat=1;RepeatCorrectionApplied=0	SAC:ACF:DF:PD:GT:SGT:SF:SV:SIG:MT:PAC	16,15,6,3:1:1:2:0/0:0/1:0.5:0	7,5,1,2:1:0:2:./.:./.:.:0:0:.:.
chr7_ref_v2	531621	.	A	G	.	PASS	IntersectsRepeat=0;RepeatCorrectionApplied=0	SAC:ACF:DF:PD:GT:SGT:SF:SV:SIG:MT:PAC	51,34,0,0:1:1:2:0/0:./.:.:0	36,22,6,2:1:1:2:0/0:0/1:0.25:0:0:.:.
chr7_ref_v2	531833	.	CAT	C	.	PASS	IntersectsRepeat=1;RepeatCorrectionApplied=1	SAC:ACF:DF:PD:GT:SGT:SF:SV:SIG:MT:PAC	11,12,5,1:1:1:2:0/0:./.:.:0	8,3,6,6:1:1:2:0/1:0/0:0.125:0:0:.:.
chr7_ref_v2	533532	.	G	A	.	PASS	IntersectsRepeat=0;RepeatCorrectionApplied=0	SAC:ACF:DF:PD:GT:SGT:SF:SV:SIG:MT:PAC	101,83,0,0:1:1:2:0/0:./.:.:0	42,30,6,5:1:1:2:0/0:0/1:0.25:0:0:.:.
chr7_ref_v2	533985	.	CT	C	.	PASS	IntersectsRepeat=1;RepeatCorrectionApplied=1	SAC:ACF:DF:PD:GT:SGT:SF:SV:SIG:MT:PAC	54,64,2,3:1:1:2:0/0:./.:.:0	19,13,19,21:1:1:2:0/1:./.:.:0:1:g.533986delT:0
chr7_ref_v2	535900	.	TC	T	.	ExcRegion	IntersectsRepeat=0;RepeatCorrectionApplied=0	SAC:ACF:DF:PD:GT:SGT:SF:SV:SIG:MT:PAC	0,0,0,0:0:1:2:./.:./.:.:0	0,0,0,1:0:1:2:./.:./.:.:0:0:.:.
chr7_ref_v2	535915	.	A	G	.	ExcRegion	IntersectsRepeat=1;RepeatCorrectionApplied=0	SAC:ACF:DF:PD:GT:SGT:SF:SV:SIG:MT:PAC	0,1,0,0:0:1:2:./.:./.:.:0	0,0,0,1:0:1:2:./.:./.:.:0:0:.:.
chr7_ref_v2	535953	.	G	A	.	ExcRegion	IntersectsRepeat=0;RepeatCorrectionApplied=0	SAC:ACF:DF:PD:GT:SGT:SF:SV:SIG:MT:PAC	0,4,0,0:0:1:2:./.:./.:.:0	0,0,0,1:0:1:2:./.:./.:.:0:0:.:.
chr7_ref_v2	535965	.	A	G	.	ExcRegion	IntersectsRepeat=0;RepeatCorrectionApplied=0	SAC:ACF:DF:PD:GT:SGT:SF:SV:SIG:MT:PAC	0,5,0,0:0:1:2:./.:./.:.:0	0,0,0,1:0:1:2:./.:./.:.:0:0:.:.
chr7_ref_v2	535969	.	C	G	.	ExcRegion	IntersectsRepeat=0;RepeatCorrectionApplied=0	SAC:ACF:DF:PD:GT:SGT:SF:SV:SIG:MT:PAC	0,5,0,0:0:1:2:./.:./.:.:0	0,0,0,1:0:1:2:./.:./.:.:0:0:.:.
chr7_ref_v2	536024	.	A	G	.	ExcRegion	IntersectsRepeat=1;RepeatCorrectionApplied=0	SAC:ACF:DF:PD:GT:SGT:SF:SV:SIG:MT:PAC	0,1,0,1:1:1:2:./.:./.:.:0	0,0,0,0:0:1:2:./.:./.:.:0:0:.:.
chr7_ref_v2	536040	.	T	C	.	ExcRegion	IntersectsRepeat=1;RepeatCorrectionApplied=0	SAC:ACF:DF:PD:GT:SGT:SF:SV:SIG:MT:PAC	0,0,0,1:0:1:2:./.:./.:.:0	0,0,0,0:0:1:2:./.:./.:.:0:0:.:.
chr7_ref_v2	536048	.	G	A	.	ExcRegion	IntersectsRepeat=0;RepeatCorrectionApplied=0	SAC:ACF:DF:PD:GT:SGT:SF:SV:SIG:MT:PAC	0,0,0,1:0:1:2:./.:./.:.:0	0,0,0,0:0:1:2:./.:./.:.:0:0:.:.
chr7_ref_v2	541580	.	C	T	.	ExcRegion	IntersectsRepeat=1;RepeatCorrectionApplied=0	SAC:ACF:DF:PD:GT:SGT:SF:SV:SIG:MT:PAC	0,0,0,0:0:1:2:./.:./.:.:0	0,0,3,0:0:1:2:./.:./.:.:0:0:.:.
chr7_ref_v2	544615	.	T	G	.	PASS	IntersectsRepeat=0;RepeatCorrectionApplied=0	SAC:ACF:DF:PD:GT:SGT:SF:SV:SIG:MT:PAC	54,77,0,1:1:1:2:0/0:./.:.:0	28,46,4,5:1:1:2:0/0:0/1:0.25:0:0:.:.
chr7_ref_v2	548059	.	CT	C	.	PASS	IntersectsRepeat=1;RepeatCorrectionApplied=1	SAC:ACF:DF:PD:GT:SGT:SF:SV:SIG:MT:PAC	49,27,2,3:1:1:2:0/0:./.:.:0	21,8,12,17:1:1:2:0/1:0/0:0.25:0:1:g.548060delT:0
chr7_ref_v2	551074	.	C	A	.	PASS	IntersectsRepeat=0;RepeatCorrectionApplied=0	SAC:ACF:DF:PD:GT:SGT:SF:SV:SIG:MT:PAC	52,66,1,1:1:1:2:0/0:./.:.:0	26,29,4,3:1:1:2:0/0:0/1:0.25:0:0:.:.
chr7_ref_v2	555336	.	GA	G	.	PASS	IntersectsRepeat=1;RepeatCorrectionApplied=1	SAC:ACF:DF:PD:GT:SGT:SF:SV:SIG:MT:PAC	43,62,2,5:1:1:2:0/0:./.:.:0	10,25,9,12:1:1:2:0/0:0/1:0.5:0:1:.:
chr7_ref_v2	558891	.	G	T	.	PASS	IntersectsRepeat=0;RepeatCorrectionApplied=0	SAC:ACF:DF:PD:GT:SGT:SF:SV:SIG:MT:PAC	53,82,0,0:1:1:2:0/0:./.:.:0	30,45,2,5:1:1:2:0/0:0/1:0.125:0:0:.:.
chr7_ref_v2	560323	.	C	T	.	PASS	IntersectsRepeat=1;RepeatCorrectionApplied=0	SAC:ACF:DF:PD:GT:SGT:SF:SV:SIG:MT:PAC	74,58,0,0:1:1:2:0/0:./.:.:0	30,20,4,3:1:1:2:0/0:0/1:0.25:0:0:.:.
chr7_ref_v2	582519	.	TAA	T,TA	.	PASS	IntersectsRepeat=1;RepeatCorrectionApplied=1	SAC:ACF:DF:PD:GT:SGT:SF:SV:SIG:MT:PAC	14,13,4,0,6,6:1:1:2:0/0:0/1:0.25:0	7,4,8,11,2,3:1:1:2:0/1:1/1:0.125:0:1:g.582520_582521delAA:0
chr7_ref_v2	589572	.	TA	T	.	PASS	IntersectsRepeat=1;RepeatCorrectionApplied=1	SAC:ACF:DF:PD:GT:SGT:SF:SV:SIG:MT:PAC	47,53,1,2:1:1:2:0/0:./.:.:0	36,19,5,4:1:1:2:0/0:./.:.:0:0:.:.
chr7_ref_v2	591131	.	TA	T	.	PASS	IntersectsRepeat=1;RepeatCorrectionApplied=1	SAC:ACF:DF:PD:GT:SGT:SF:SV:SIG:MT:PAC	54,66,2,1:1:1:2:0/0:./.:.:0	32,46,2,8:1:1:2:0/0:./.:.:0:0:.:.
chr7_ref_v2	593965	.	G	A	.	PASS	IntersectsRepeat=0;RepeatCorrectionApplied=0	SAC:ACF:DF:PD:GT:SGT:SF:SV:SIG:MT:PAC	58,75,0,0:1:1:2:0/0:./.:.:0	33,20,5,0:1:1:2:0/0:0/1:0.25:0:0:.:.
chr7_ref_v2	598988	.	GA	G	.	PASS	IntersectsRepeat=1;RepeatCorrectionApplied=1	SAC:ACF:DF:PD:GT:SGT:SF:SV:SIG:MT:PAC	35,32,3,4:1:1:2:0/0:./.:.:0	17,20,3,9:1:1:2:0/0:./.:.:0:0:.:.
chr7_ref_v2	599844	.	G	A	.	PASS	IntersectsRepeat=1;RepeatCorrectionApplied=0	SAC:ACF:DF:PD:GT:SGT:SF:SV:SIG:MT:PAC	61,40,0,0:1:1:2:0/0:./.:.:0	20,27,7,2:1:1:2:0/0:0/1:0.25:0:0:.:.
chr7_ref_v2	601019	.	A	T	.	PASS	IntersectsRepeat=1;RepeatCorrectionApplied=0	SAC:ACF:DF:PD:GT:SGT:SF:SV:SIG:MT:PAC	43,63,0,1:1:1:2:0/0:./.:.:0	39,27,5,6:1:1:2:0/0:0/1:0.25:0:0:.:.
chr7_ref_v2	609098	.	TAA	T,TA	.	PASS	IntersectsRepeat=1;RepeatCorrectionApplied=1	SAC:ACF:DF:PD:GT:SGT:SF:SV:SIG:MT:PAC	13,20,1,2,19,12:1:1:2:0/0:0/2:0.5:0	6,10,11,9,1,2:1:1:2:0/1:1/1:0.125:0:1:g.609099_609100delAA:0
chr7_ref_v2	609303	.	GA	G	.	PASS	IntersectsRepeat=1;RepeatCorrectionApplied=1	SAC:ACF:DF:PD:GT:SGT:SF:SV:SIG:MT:PAC	18,25,22,17:1:1:2:0/1:0/0:0.125:0	15,9,7,11:1:1:2:0/1:0/0:0.5:0:0:.:.
chr7_ref_v2	609712	.	GA	G	.	PASS	IntersectsRepeat=1;RepeatCorrectionApplied=1	SAC:ACF:DF:PD:GT:SGT:SF:SV:SIG:MT:PAC	39,80,3,1:1:1:2:0/0:./.:.:0	10,13,11,11:1:1:2:0/1:0/0:0.125:0:1:g.609713delA:0
chr7_ref_v2	610579	.	C	A	.	PASS	IntersectsRepeat=0;RepeatCorrectionApplied=0	SAC:ACF:DF:PD:GT:SGT:SF:SV:SIG:MT:PAC	76,69,0,0:1:1:2:0/0:./.:.:0	37,20,4,4:1:1:2:0/0:0/1:0.25:0:0:.:.
chr7_ref_v2	611499	.	CA	C	.	PASS	IntersectsRepeat=1;RepeatCorrectionApplied=1	SAC:ACF:DF:PD:GT:SGT:SF:SV:SIG:MT:PAC	17,19,17,7:1:1:2:0/0:0/1:0.5:0	5,13,14,14:1:1:2:0/1:0/0:0.25:0:0:.:.
chr7_ref_v2	611568	.	CTT	C,CT	.	PASS	IntersectsRepeat=1;RepeatCorrectionApplied=1	SAC:ACF:DF:PD:GT:SGT:SF:SV:SIG:MT:PAC	25,26,0,2,2,4:1:1:2:0/0:0/1:0.125:0	2,5,4,14,6,14:1:1:2:0/2:1/2:0.5:0:1:g.611569delT:0
chr7_ref_v2	611733	.	CAT	C,CATAT	.	PASS	IntersectsRepeat=1;RepeatCorrectionApplied=1	SAC:ACF:DF:PD:GT:SGT:SF:SV:SIG:MT:PAC	30,31,11,6,1,4:1:1:2:0/0:0/1:0.25:0	12,9,0,1,2,2:1:1:2:0/0:0/2:0.25:0:0:.:.
chr7_ref_v2	614111	.	G	A	.	PASS	IntersectsRepeat=0;RepeatCorrectionApplied=0	SAC:ACF:DF:PD:GT:SGT:SF:SV:SIG:MT:PAC	56,69,0,0:1:1:2:0/0:./.:.:0	31,23,5,2:1:1:2:0/0:0/1:0.25:0:0:.:.
chr7_ref_v2	616160	.	AT	A	.	PASS	IntersectsRepeat=1;RepeatCorrectionApplied=1	SAC:ACF:DF:PD:GT:SGT:SF:SV:SIG:MT:PAC	35,28,11,8:1:1:2:0/0:./.:.:0	30,12,8,5:1:1:2:0/0:./.:.:0:0:.:.
chr7_ref_v2	617441	.	TAA	T,TA	.	PASS	IntersectsRepeat=1;RepeatCorrectionApplied=1	SAC:ACF:DF:PD:GT:SGT:SF:SV:SIG:MT:PAC	25,16,5,4,20,20:1:1:2:0/2:./.:.:0	7,5,14,13,4,7:1:1:2:0/1:1/1:0.125:0:1:g.617441_617444A>:0
chr7_ref_v2	622952	.	G	A	.	PASS	IntersectsRepeat=0;RepeatCorrectionApplied=0	SAC:ACF:DF:PD:GT:SGT:SF:SV:SIG:MT:PAC	105,73,0,0:1:1:2:0/0:./.:.:0	29,28,3,4:1:1:2:0/0:0/1:0.25:0:0:.:.
chr7_ref_v2	635385	.	T	C	.	PASS	IntersectsRepeat=1;RepeatCorrectionApplied=0	SAC:ACF:DF:PD:GT:SGT:SF:SV:SIG:MT:PAC	33,57,0,0:1:1:2:0/0:./.:.:0	23,18,21,12:1:1:2:0/1:0/0:0.125:0:1:g.635385T>C:0
chr7_ref_v2	639662	.	G	GA	.	PASS	IntersectsRepeat=1;RepeatCorrectionApplied=1	SAC:ACF:DF:PD:GT:SGT:SF:SV:SIG:MT:PAC	0,2,5,0:1:0:2:./.:./.:.:0	0,6,2,3:1:0:2:./.:./.:.:0:0:.:.
chr7_ref_v2	646513	.	G	GT	.	PASS	IntersectsRepeat=1;RepeatCorrectionApplied=1	SAC:ACF:DF:PD:GT:SGT:SF:SV:SIG:MT:PAC	76,56,0,1:1:1:2:0/0:./.:.:0	27,31,3,4:1:1:2:0/0:0/1:0.25:0:0:.:.
chr7_ref_v2	649544	.	GT	G	.	PASS	IntersectsRepeat=1;RepeatCorrectionApplied=1	SAC:ACF:DF:PD:GT:SGT:SF:SV:SIG:MT:PAC	35,37,7,6:1:1:2:0/0:./.:.:0	8,7,23,27:1:1:2:0/1:1/1:0.5:0:1:g.649545delT:0
chr7_ref_v2	650946	.	GA	G	.	PASS	IntersectsRepeat=1;RepeatCorrectionApplied=1	SAC:ACF:DF:PD:GT:SGT:SF:SV:SIG:MT:PAC	26,37,2,4:1:1:2:0/0:./.:.:0	16,22,6,14:1:1:2:0/0:./.:.:0:0:.:.
chr7_ref_v2	653803	.	TA	T	.	PASS	IntersectsRepeat=1;RepeatCorrectionApplied=1	SAC:ACF:DF:PD:GT:SGT:SF:SV:SIG:MT:PAC	77,86,0,0:1:1:2:0/0:./.:.:0	20,25,12,20:1:1:2:0/1:0/0:0.25:0:1:g.653804delA:0
chr7_ref_v2	655832	.	A	C	.	PASS	IntersectsRepeat=0;RepeatCorrectionApplied=0	SAC:ACF:DF:PD:GT:SGT:SF:SV:SIG:MT:PAC	83,69,0,0:1:1:2:0/0:./.:.:0	20,34,3,3:1:1:2:0/0:0/1:0.25:0:0:.:.
chr7_ref_v2	670718	.	A	T	.	PASS	IntersectsRepeat=0;RepeatCorrectionApplied=0	SAC:ACF:DF:PD:GT:SGT:SF:SV:SIG:MT:PAC	65,69,0,0:1:1:2:0/0:./.:.:0	32,34,7,3:1:1:2:0/0:0/1:0.25:0:0:.:.
chr7_ref_v2	674329	.	A	G	.	PASS	IntersectsRepeat=1;RepeatCorrectionApplied=0	SAC:ACF:DF:PD:GT:SGT:SF:SV:SIG:MT:PAC	68,69,0,0:1:1:2:0/0:./.:.:0	19,19,11,13:1:1:2:0/1:0/0:0.25:0:1:g.674329A>G:0
chr7_ref_v2	675515	.	AAT	A	.	PASS	IntersectsRepeat=1;RepeatCorrectionApplied=1	SAC:ACF:DF:PD:GT:SGT:SF:SV:SIG:MT:PAC	27,53,3,8:1:1:2:0/0:0/1:0.125:0	10,28,1,4:1:1:2:0/0:./.:.:0:0:.:.
chr7_ref_v2	676330	.	AT	A,ATT	.	PASS	IntersectsRepeat=1;RepeatCorrectionApplied=1	SAC:ACF:DF:PD:GT:SGT:SF:SV:SIG:MT:PAC	8,6,3,2,7,0:1:1:2:0/2:0/0:0.25:0	1,4,16,19,0,1:1:1:2:1/1:0/1:0.25:0:1:g.676331delT,g.676330_676332TT>:-1,-1
chr7_ref_v2	678059	.	CT	C	.	PASS	IntersectsRepeat=1;RepeatCorrectionApplied=1	SAC:ACF:DF:PD:GT:SGT:SF:SV:SIG:MT:PAC	10,12,14,13:1:1:2:0/1:0/0:0.25:0	4,4,7,10:1:1:2:0/1:0/0:0.25:0:0:.:.
chr7_ref_v2	678156	.	CA	C	.	PASS	IntersectsRepeat=1;RepeatCorrectionApplied=1	SAC:ACF:DF:PD:GT:SGT:SF:SV:SIG:MT:PAC	43,37,1,1:1:1:2:0/0:./.:.:0	20,12,5,4:1:1:2:0/0:./.:.:0:0:.:.
chr7_ref_v2	684670	.	C	CA	.	PASS	IntersectsRepeat=0;RepeatCorrectionApplied=0	SAC:ACF:DF:PD:GT:SGT:SF:SV:SIG:MT:PAC	72,60,0,0:1:1:2:0/0:./.:.:0	15,26,19,14:1:1:2:0/1:0/0:0.125:0:1:g.684670_684671insA:0
chr7_ref_v2	686894	.	G	A	.	PASS	IntersectsRepeat=0;RepeatCorrectionApplied=0	SAC:ACF:DF:PD:GT:SGT:SF:SV:SIG:MT:PAC	70,49,0,0:1:1:2:0/0:./.:.:0	44,47,6,3:1:1:2:0/0:0/1:0.25:0:0:.:.
chr7_ref_v2	688466	.	G	A	.	PASS	IntersectsRepeat=0;RepeatCorrectionApplied=0	SAC:ACF:DF:PD:GT:SGT:SF:SV:SIG:MT:PAC	55,62,0,0:1:1:2:0/0:./.:.:0	32,39,3,4:1:1:2:0/0:0/1:0.25:0:0:.:.
chr7_ref_v2	689927	.	G	T	.	PASS	IntersectsRepeat=1;RepeatCorrectionApplied=0	SAC:ACF:DF:PD:GT:SGT:SF:SV:SIG:MT:PAC	55,74,0,0:1:1:2:0/0:./.:.:0	22,32,1,5:1:1:2:0/0:0/1:0.25:0:0:.:.
chr7_ref_v2	691791	.	AT	A	.	PASS	IntersectsRepeat=1;RepeatCorrectionApplied=1	SAC:ACF:DF:PD:GT:SGT:SF:SV:SIG:MT:PAC	63,65,0,0:1:1:2:0/0:./.:.:0	30,31,3,5:1:1:2:0/0:0/1:0.25:0:0:.:.
chr7_ref_v2	693867	.	C	T	.	PASS	IntersectsRepeat=0;RepeatCorrectionApplied=0	SAC:ACF:DF:PD:GT:SGT:SF:SV:SIG:MT:PAC	56,66,0,0:1:1:2:0/0:./.:.:0	21,25,5,0:1:1:2:0/0:0/1:0.25:0:0:.:.
chr7_ref_v2	704095	.	C	A	.	PASS	IntersectsRepeat=1;RepeatCorrectionApplied=0	SAC:ACF:DF:PD:GT:SGT:SF:SV:SIG:MT:PAC	85,67,0,2:1:1:2:0/0:./.:.:0	31,27,11,10:1:1:2:0/0:0/1:0.5:1:1:.:
chr7_ref_v2	707030	.	CA	C,CAA	.	PASS	IntersectsRepeat=1;RepeatCorrectionApplied=1	SAC:ACF:DF:PD:GT:SGT:SF:SV:SIG:MT:PAC	16,10,4,0,8,4:1:1:2:0/0:0/2:0.5:0	7,3,14,7,1,7:1:1:2:1/2:0/1:0.25:0:0:.:.
chr7_ref_v2	707053	.	CA	C	.	PASS	IntersectsRepeat=1;RepeatCorrectionApplied=1	SAC:ACF:DF:PD:GT:SGT:SF:SV:SIG:MT:PAC	26,36,1,1:1:1:2:0/0:./.:.:0	10,14,10,10:1:1:2:0/0:0/1:0.5:0:1:.:
chr7_ref_v2	712459	.	A	T	.	ExcRegion	IntersectsRepeat=1;RepeatCorrectionApplied=0	SAC:ACF:DF:PD:GT:SGT:SF:SV:SIG:MT:PAC	0,0,5,0:0:1:2:./.:./.:.:0	0,0,2,2:1:1:2:./.:./.:.:0:0:.:.
chr7_ref_v2	715630	.	GA	G	.	PASS	IntersectsRepeat=1;RepeatCorrectionApplied=1	SAC:ACF:DF:PD:GT:SGT:SF:SV:SIG:MT:PAC	37,48,3,11:1:1:2:0/0:./.:.:0	29,28,7,7:1:1:2:0/0:./.:.:0:0:.:.
chr7_ref_v2	726449	.	CT	C	.	PASS	IntersectsRepeat=1;RepeatCorrectionApplied=1	SAC:ACF:DF:PD:GT:SGT:SF:SV:SIG:MT:PAC	18,45,1,3:1:1:2:0/0:./.:.:0	1,2,33,48:1:1:2:1/1:./.:.:0:1:g.726450delT,g.726450delT:0,1
chr7_ref_v2	730078	.	G	A	.	PASS	IntersectsRepeat=1;RepeatCorrectionApplied=0	SAC:ACF:DF:PD:GT:SGT:SF:SV:SIG:MT:PAC	72,67,0,0:1:1:2:0/0:./.:.:0	24,29,7,6:1:1:2:0/0:0/1:0.5:0:1:.:
chr7_ref_v2	734350	.	G	A	.	PASS	IntersectsRepeat=0;RepeatCorrectionApplied=0	SAC:ACF:DF:PD:GT:SGT:SF:SV:SIG:MT:PAC	68,90,0,0:1:1:2:0/0:./.:.:0	37,35,8,3:1:1:2:0/0:0/1:0.25:0:0:.:.
chr7_ref_v2	735314	.	CT	C	.	PASS	IntersectsRepeat=1;RepeatCorrectionApplied=1	SAC:ACF:DF:PD:GT:SGT:SF:SV:SIG:MT:PAC	60,57,3,2:1:1:2:0/0:./.:.:0	39,50,6,10:1:1:2:0/0:0/1:0.125:0:0:.:.
chr7_ref_v2	736467	.	TA	T	.	PASS	IntersectsRepeat=1;RepeatCorrectionApplied=1	SAC:ACF:DF:PD:GT:SGT:SF:SV:SIG:MT:PAC	26,25,6,3:1:1:2:0/0:./.:.:0	7,7,18,11:1:1:2:0/1:0/0:0.125:0:1:g.736468delA:0
chr7_ref_v2	739275	.	G	A	.	PASS	IntersectsRepeat=0;RepeatCorrectionApplied=0	SAC:ACF:DF:PD:GT:SGT:SF:SV:SIG:MT:PAC	65,47,0,0:1:1:2:0/0:./.:.:0	32,28,4,3:1:1:2:0/0:0/1:0.25:0:0:.:.
chr7_ref_v2	742071	.	CTTT	C,TTTT	.	PASS	IntersectsRepeat=1;RepeatCorrectionApplied=1	SAC:ACF:DF:PD:GT:SGT:SF:SV:SIG:MT:PAC	36,6,2,3,0,34:1:1:2:0/2:0/1:0.125:0	14,1,15,9,0,5:1:1:2:0/1:1/2:0.25:0:1:g.742070_742075TTTT>C:0
chr7_ref_v2	749540	.	C	T	.	PASS	IntersectsRepeat=0;RepeatCorrectionApplied=0	SAC:ACF:DF:PD:GT:SGT:SF:SV:SIG:MT:PAC	80,58,0,0:1:1:2:0/0:./.:.:0	36,38,10,3:1:1:2:0/0:0/1:0.25:0:1:.:
chr7_ref_v2	751301	.	AT	A	.	PASS	IntersectsRepeat=1;RepeatCorrectionApplied=1	SAC:ACF:DF:PD:GT:SGT:SF:SV:SIG:MT:PAC	31,40,23,38:1:1:2:0/1:0/0:0.125:0	20,20,12,14:1:1:2:0/1:0/0:0.25:0:0:.:.
chr7_ref_v2	765570	.	G	GA	.	PASS	IntersectsRepeat=1;RepeatCorrectionApplied=1	SAC:ACF:DF:PD:GT:SGT:SF:SV:SIG:MT:PAC	87,59,0,0:1:1:2:0/0:./.:.:0	36,20,19,15:1:1:2:0/1:0/0:0.25:0:1:g.765570_765571insA:0
chr7_ref_v2	765688	.	GA	G	.	PASS	IntersectsRepeat=1;RepeatCorrectionApplied=1	SAC:ACF:DF:PD:GT:SGT:SF:SV:SIG:MT:PAC	41,59,17,16:1:1:2:0/0:0/1:0.125:0	26,27,21,33:1:1:2:0/0:0/1:0.25:0:0:.:.
chr7_ref_v2	767572	.	A	C	.	PASS	IntersectsRepeat=0;RepeatCorrectionApplied=0	SAC:ACF:DF:PD:GT:SGT:SF:SV:SIG:MT:PAC	64,33,0,21:1:1:2:0/0:0/1:0.5:0	35,29,0,3:1:1:2:0/0:0/1:0.125:0:0:.:.
chr7_ref_v2	767620	.	T	C	.	PASS	IntersectsRepeat=1;RepeatCorrectionApplied=0	SAC:ACF:DF:PD:GT:SGT:SF:SV:SIG:MT:PAC	71,74,0,0:1:1:2:0/0:./.:.:0	39,34,4,6:1:1:2:0/0:0/1:0.25:0:0:.:.
chr7_ref_v2	777655	.	G	T	.	PASS	IntersectsRepeat=0;RepeatCorrectionApplied=0	SAC:ACF:DF:PD:GT:SGT:SF:SV:SIG:MT:PAC	58,70,0,0:1:1:2:0/0:./.:.:0	54,39,6,4:1:1:2:0/0:0/1:0.25:0:0:.:.
chr7_ref_v2	783941	.	GT	G	.	PASS	IntersectsRepeat=1;RepeatCorrectionApplied=1	SAC:ACF:DF:PD:GT:SGT:SF:SV:SIG:MT:PAC	54,41,2,1:1:1:2:0/0:./.:.:0	32,47,16,35:1:1:2:0/0:0/1:0.25:0:1:.:
chr7_ref_v2	784027	.	G	GT	.	PASS	IntersectsRepeat=1;RepeatCorrectionApplied=1	SAC:ACF:DF:PD:GT:SGT:SF:SV:SIG:MT:PAC	35,50,0,2:1:1:2:0/0:./.:.:0	22,24,16,16:1:1:2:0/1:1/1:0.25:0:1:g.784027_784028insT:0
chr7_ref_v2	785247	.	GA	G	.	PASS	IntersectsRepeat=1;RepeatCorrectionApplied=1	SAC:ACF:DF:PD:GT:SGT:SF:SV:SIG:MT:PAC	24,38,23,36:1:1:2:0/1:./.:.:0	21,33,8,16:1:1:2:0/1:0/0:0.5:0:0:.:.
chr7_ref_v2	789608	.	T	C	.	PASS	IntersectsRepeat=0;RepeatCorrectionApplied=0	SAC:ACF:DF:PD:GT:SGT:SF:SV:SIG:MT:PAC	84,61,0,0:1:1:2:0/0:./.:.:0	58,49,6,3:1:1:2:0/0:0/1:0.125:0:0:.:.
chr7_ref_v2	802152	.	CT	C	.	PASS	IntersectsRepeat=1;RepeatCorrectionApplied=1	SAC:ACF:DF:PD:GT:SGT:SF:SV:SIG:MT:PAC	78,65,1,0:1:1:2:0/0:./.:.:0	21,26,17,16:1:1:2:0/1:0/0:0.25:0:1:g.802153delT:0
chr7_ref_v2	802284	.	GA	G	.	PASS	IntersectsRepeat=1;RepeatCorrectionApplied=1	SAC:ACF:DF:PD:GT:SGT:SF:SV:SIG:MT:PAC	57,78,0,0:1:1:2:0/0:./.:.:0	18,24,13,16:1:1:2:0/1:0/0:0.25:0:1:g.802285delA:0
chr7_ref_v2	804964	.	GTT	G	.	PASS	IntersectsRepeat=1;RepeatCorrectionApplied=1	SAC:ACF:DF:PD:GT:SGT:SF:SV:SIG:MT:PAC	41,49,0,0:1:1:2:0/0:./.:.:0	15,23,15,22:1:1:2:0/1:./.:.:0:1:g.804965_804966delTT:0
chr7_ref_v2	807779	.	CA	C	.	PASS	IntersectsRepeat=1;RepeatCorrectionApplied=1	SAC:ACF:DF:PD:GT:SGT:SF:SV:SIG:MT:PAC	11,5,4,1:1:1:2:0/0:./.:.:0	10,1,8,9:1:1:2:0/0:0/1:0.25:0:0:.:.
chr7_ref_v2	808300	.	CTATA	C	.	PASS	IntersectsRepeat=1;RepeatCorrectionApplied=1	SAC:ACF:DF:PD:GT:SGT:SF:SV:SIG:MT:PAC	30,28,1,0:1:1:2:0/0:./.:.:0	2,17,7,5:1:1:2:0/1:0/0:0.25:0:0:.:.
chr7_ref_v2	817478	.	T	C	.	ExcRegion	IntersectsRepeat=1;RepeatCorrectionApplied=0	SAC:ACF:DF:PD:GT:SGT:SF:SV:SIG:MT:PAC	0,36,0,4:1:1:2:./.:./.:.:0	0,20,0,2:1:1:2:./.:./.:.:0:0:.:.
chr7_ref_v2	817557	.	T	C	.	ExcRegion	IntersectsRepeat=1;RepeatCorrectionApplied=0	SAC:ACF:DF:PD:GT:SGT:SF:SV:SIG:MT:PAC	0,10,0,4:1:1:2:./.:./.:.:0	0,10,0,3:1:1:2:./.:./.:.:0:0:.:.
chr7_ref_v2	817568	.	A	G	.	ExcRegion	IntersectsRepeat=1;RepeatCorrectionApplied=0	SAC:ACF:DF:PD:GT:SGT:SF:SV:SIG:MT:PAC	0,8,0,3:1:1:2:./.:./.:.:0	0,10,0,3:1:1:2:./.:./.:.:0:0:.:.
chr7_ref_v2	817573	.	G	A	.	ExcRegion	IntersectsRepeat=1;RepeatCorrectionApplied=0	SAC:ACF:DF:PD:GT:SGT:SF:SV:SIG:MT:PAC	0,7,0,3:1:1:2:./.:./.:.:0	0,9,0,3:1:1:2:./.:./.:.:0:0:.:.
chr7_ref_v2	817591	.	A	G	.	ExcRegion	IntersectsRepeat=1;RepeatCorrectionApplied=0	SAC:ACF:DF:PD:GT:SGT:SF:SV:SIG:MT:PAC	0,3,0,2:1:1:2:./.:./.:.:0	0,6,0,2:1:1:2:./.:./.:.:0:0:.:.
chr7_ref_v2	817594	.	A	G	.	ExcRegion	IntersectsRepeat=1;RepeatCorrectionApplied=0	SAC:ACF:DF:PD:GT:SGT:SF:SV:SIG:MT:PAC	0,3,0,2:1:1:2:./.:./.:.:0	0,6,0,2:1:1:2:./.:./.:.:0:0:.:.
chr7_ref_v2	817598	.	A	G	.	ExcRegion	IntersectsRepeat=1;RepeatCorrectionApplied=0	SAC:ACF:DF:PD:GT:SGT:SF:SV:SIG:MT:PAC	0,2,0,2:1:1:2:./.:./.:.:0	0,5,0,2:1:1:2:./.:./.:.:0:0:.:.
chr7_ref_v2	817603	.	T	C	.	ExcRegion	IntersectsRepeat=0;RepeatCorrectionApplied=0	SAC:ACF:DF:PD:GT:SGT:SF:SV:SIG:MT:PAC	0,2,0,2:1:1:2:./.:./.:.:0	0,5,0,2:1:1:2:./.:./.:.:0:0:.:.
chr7_ref_v2	817622	.	G	T	.	ExcRegion	IntersectsRepeat=0;RepeatCorrectionApplied=0	SAC:ACF:DF:PD:GT:SGT:SF:SV:SIG:MT:PAC	0,0,0,1:0:1:2:./.:./.:.:0	0,2,0,0:0:1:2:./.:./.:.:0:0:.:.
chr7_ref_v2	833947	.	A	AT	.	PASS	IntersectsRepeat=1;RepeatCorrectionApplied=1	SAC:ACF:DF:PD:GT:SGT:SF:SV:SIG:MT:PAC	57,55,0,2:1:1:2:0/0:./.:.:0	38,24,22,12:1:1:2:0/1:0/0:0.125:0:1:g.833947_833948insT:0
chr7_ref_v2	836766	.	GA	G	.	PASS	IntersectsRepeat=1;RepeatCorrectionApplied=1	SAC:ACF:DF:PD:GT:SGT:SF:SV:SIG:MT:PAC	42,50,6,5:1:1:2:0/0:./.:.:0	4,2,31,40:1:1:2:1/1:./.:.:0:1:g.836767delA,g.836767delA:0,1
chr7_ref_v2	836779	.	A	T	.	PASS	IntersectsRepeat=1;RepeatCorrectionApplied=0	SAC:ACF:DF:PD:GT:SGT:SF:SV:SIG:MT:PAC	53,63,0,1:1:1:2:0/0:./.:.:0	23,26,18,22:1:1:2:0/1:0/0:0.125:0:1:g.836779A>T:0
chr7_ref_v2	838769	.	T	C	.	PASS	IntersectsRepeat=0;RepeatCorrectionApplied=0	SAC:ACF:DF:PD:GT:SGT:SF:SV:SIG:MT:PAC	73,109,0,0:1:1:2:0/0:./.:.:0	29,28,20,27:1:1:2:0/1:0/0:0.125:0:1:g.838769T>C:0
chr7_ref_v2	840514	.	GAA	G,GA	.	PASS	IntersectsRepeat=1;RepeatCorrectionApplied=1	SAC:ACF:DF:PD:GT:SGT:SF:SV:SIG:MT:PAC	13,18,8,8,9,28:1:1:2:0/2:0/1:0.25:0	4,9,17,24,6,14:1:1:2:1/2:0/1:0.5:0:0:.:.
chr7_ref_v2	846784	.	TA	T	.	PASS	IntersectsRepeat=1;RepeatCorrectionApplied=1	SAC:ACF:DF:PD:GT:SGT:SF:SV:SIG:MT:PAC	62,41,1,1:1:1:2:0/0:./.:.:0	36,19,33,16:1:1:2:0/1:0/0:0.125:0:1:g.846785delA:0
chr7_ref_v2	848425	.	GAT	G	.	PASS	IntersectsRepeat=1;RepeatCorrectionApplied=1	SAC:ACF:DF:PD:GT:SGT:SF:SV:SIG:MT:PAC	31,18,2,2:1:1:2:0/0:./.:.:0	21,17,3,1:1:1:2:0/0:./.:.:0:0:.:.
chr7_ref_v2	848454	.	GA	G	.	PASS	IntersectsRepeat=1;RepeatCorrectionApplied=1	SAC:ACF:DF:PD:GT:SGT:SF:SV:SIG:MT:PAC	13,17,19,10:1:1:2:0/1:0/0:0.25:0	10,8,16,19:1:1:2:0/1:0/0:0.25:0:0:.:.
chr7_ref_v2	850714	.	GA	G	.	PASS	IntersectsRepeat=1;RepeatCorrectionApplied=1	SAC:ACF:DF:PD:GT:SGT:SF:SV:SIG:MT:PAC	22,36,5,1:1:1:2:0/0:./.:.:0	18,14,17,13:1:1:2:0/0:0/1:0.125:0:1:.:
chr7_ref_v2	853423	.	AT	A	.	PASS	IntersectsRepeat=1;RepeatCorrectionApplied=1	SAC:ACF:DF:PD:GT:SGT:SF:SV:SIG:MT:PAC	33,33,7,6:1:1:2:0/0:./.:.:0	26,11,31,31:1:1:2:0/1:0/0:0.125:0:1:g.853424delT:0
chr7_ref_v2	856344	.	CA	C	.	PASS	IntersectsRepeat=1;RepeatCorrectionApplied=1	SAC:ACF:DF:PD:GT:SGT:SF:SV:SIG:MT:PAC	36,47,9,4:1:1:2:0/0:./.:.:0	36,31,11,10:1:1:2:0/0:./.:.:0:0:.:.
chr7_ref_v2	866411	.	C	T	.	PASS	IntersectsRepeat=0;RepeatCorrectionApplied=0	SAC:ACF:DF:PD:GT:SGT:SF:SV:SIG:MT:PAC	89,82,0,0:1:1:2:0/0:./.:.:0	37,36,22,28:1:1:2:0/1:0/0:0.125:0:1:g.866411C>T:0
chr7_ref_v2	870983	.	G	T	.	PASS	IntersectsRepeat=0;RepeatCorrectionApplied=0	SAC:ACF:DF:PD:GT:SGT:SF:SV:SIG:MT:PAC	55,69,0,0:1:1:2:0/0:./.:.:0	36,49,10,3:1:1:2:0/0:0/1:0.25:0:0:.:.
chr7_ref_v2	871475	.	GA	G	.	PASS	IntersectsRepeat=1;RepeatCorrectionApplied=1	SAC:ACF:DF:PD:GT:SGT:SF:SV:SIG:MT:PAC	50,58,1,2:1:1:2:0/0:./.:.:0	39,37,10,7:1:1:2:0/0:./.:.:0:0:.:.
chr7_ref_v2	878598	.	GA	G	.	PASS	IntersectsRepeat=1;RepeatCorrectionApplied=1	SAC:ACF:DF:PD:GT:SGT:SF:SV:SIG:MT:PAC	31,50,4,2:1:1:2:0/0:./.:.:0	4,5,28,45:1:1:2:1/1:0/1:0.125:0:1:g.878599delA,g.878599delA:0,1
chr7_ref_v2	882274	.	C	T	.	PASS	IntersectsRepeat=1;RepeatCorrectionApplied=0	SAC:ACF:DF:PD:GT:SGT:SF:SV:SIG:MT:PAC	57,55,0,0:1:1:2:0/0:./.:.:0	39,31,26,26:1:1:2:0/1:0/0:0.125:0:1:g.882274C>T:0
chr7_ref_v2	882457	.	TA	T	.	PASS	IntersectsRepeat=1;RepeatCorrectionApplied=1	SAC:ACF:DF:PD:GT:SGT:SF:SV:SIG:MT:PAC	79,53,2,1:1:1:2:0/0:./.:.:0	37,34,22,18:1:1:2:0/0:0/1:0.5:1:1:.:
chr7_ref_v2	899696	.	TA	T	.	PASS	IntersectsRepeat=1;RepeatCorrectionApplied=1	SAC:ACF:DF:PD:GT:SGT:SF:SV:SIG:MT:PAC	39,34,3,3:1:1:2:0/0:./.:.:0	16,28,25,28:1:1:2:0/0:0/1:0.5:0:1:.:
chr7_ref_v2	910026	.	CTTTT	C	.	PASS	IntersectsRepeat=1;RepeatCorrectionApplied=1	SAC:ACF:DF:PD:GT:SGT:SF:SV:SIG:MT:PAC	53,30,0,0:1:1:2:0/0:./.:.:0	28,24,6,14:1:1:2:0/0:0/1:0.5:1:1:.:
chr7_ref_v2	914842	.	GAA	G,GA	.	PASS	IntersectsRepeat=1;RepeatCorrectionApplied=1	SAC:ACF:DF:PD:GT:SGT:SF:SV:SIG:MT:PAC	28,40,1,0,8,10:1:1:2:0/0:0/2:0.125:0	12,20,26,27,12,9:1:1:2:0/1:1/1:0.125:0:1:g.914843_914844delAA:0
chr7_ref_v2	915201	.	C	T	.	PASS	IntersectsRepeat=1;RepeatCorrectionApplied=0	SAC:ACF:DF:PD:GT:SGT:SF:SV:SIG:MT:PAC	66,50,0,0:1:1:2:0/0:./.:.:0	33,21,30,25:1:1:2:0/1:./.:.:0:1:g.915201C>T:0
chr7_ref_v2	920597	.	C	T	.	PASS	IntersectsRepeat=0;RepeatCorrectionApplied=0	SAC:ACF:DF:PD:GT:SGT:SF:SV:SIG:MT:PAC	62,61,0,0:1:1:2:0/0:./.:.:0	63,66,6,6:1:1:2:0/0:0/1:0.125:0:0:.:.
chr7_ref_v2	920828	.	GA	G	.	PASS	IntersectsRepeat=1;RepeatCorrectionApplied=1	SAC:ACF:DF:PD:GT:SGT:SF:SV:SIG:MT:PAC	53,55,3,0:1:1:2:0/0:./.:.:0	35,44,12,23:1:1:2:0/0:0/1:0.25:0:1:.:
chr7_ref_v2	949165	.	CTA	C,CTATA	.	PASS	IntersectsRepeat=1;RepeatCorrectionApplied=1	SAC:ACF:DF:PD:GT:SGT:SF:SV:SIG:MT:PAC	21,16,10,5,2,2:1:1:2:0/0:0/1:0.25:0	23,13,7,1,18,4:1:1:2:0/2:0/0:0.25:0:0:.:.
chr7_ref_v2	959693	.	A	AAT	.	PASS	IntersectsRepeat=1;RepeatCorrectionApplied=1	SAC:ACF:DF:PD:GT:SGT:SF:SV:SIG:MT:PAC	25,31,0,1:1:1:2:0/0:./.:.:0	10,25,8,15:1:1:2:0/1:0/0:0.125:0:1:g.959693_959694insAT:0
chr7_ref_v2	968636	.	AT	A	.	PASS	IntersectsRepeat=1;RepeatCorrectionApplied=1	SAC:ACF:DF:PD:GT:SGT:SF:SV:SIG:MT:PAC	41,40,3,2:1:1:2:0/0:./.:.:0	46,34,9,13:1:1:2:0/0:./.:.:0:0:.:.
chr7_ref_v2	968805	.	CT	C	.	PASS	IntersectsRepeat=1;RepeatCorrectionApplied=1	SAC:ACF:DF:PD:GT:SGT:SF:SV:SIG:MT:PAC	50,39,2,3:1:1:2:0/0:./.:.:0	54,38,12,8:1:1:2:0/0:./.:.:0:0:.:.
chr7_ref_v2	974218	.	GA	G	.	PASS	IntersectsRepeat=1;RepeatCorrectionApplied=1	SAC:ACF:DF:PD:GT:SGT:SF:SV:SIG:MT:PAC	48,30,1,4:1:1:2:0/0:./.:.:0	25,24,30,29:1:1:2:0/1:0/0:0.125:0:1:g.974219delA:0
chr7_ref_v2	977173	.	TA	T	.	PASS	IntersectsRepeat=1;RepeatCorrectionApplied=1	SAC:ACF:DF:PD:GT:SGT:SF:SV:SIG:MT:PAC	27,19,33,23:1:1:2:0/1:1/1:0.125:0	37,33,21,30:1:1:2:0/1:0/0:0.25:0:0:.:.
chr7_ref_v2	977436	.	C	T	.	PASS	IntersectsRepeat=0;RepeatCorrectionApplied=0	SAC:ACF:DF:PD:GT:SGT:SF:SV:SIG:MT:PAC	48,55,0,0:1:1:2:0/0:./.:.:0	60,57,3,9:1:1:2:0/0:0/1:0.25:0:0:.:.
chr7_ref_v2	979560	.	GT	G	.	PASS	IntersectsRepeat=1;RepeatCorrectionApplied=1	SAC:ACF:DF:PD:GT:SGT:SF:SV:SIG:MT:PAC	56,63,0,1:1:1:2:0/0:./.:.:0	40,39,24,23:1:1:2:0/1:0/0:0.25:0:1:g.979561delT:0
chr7_ref_v2	982179	.	G	GAAAAA,GAAAAAAAAAAA	.	PASS	IntersectsRepeat=1;RepeatCorrectionApplied=1	SAC:ACF:DF:PD:GT:SGT:SF:SV:SIG:MT:PAC	0,0,8,6,7,14:1:1:2:1/2:2/2:0.25:0	1,0,19,9,11,29:1:1:2:1/2:2/2:0.125:0:0:.:.
chr7_ref_v2	985642	.	A	ATTTT	.	PASS	IntersectsRepeat=1;RepeatCorrectionApplied=1	SAC:ACF:DF:PD:GT:SGT:SF:SV:SIG:MT:PAC	0,0,28,3:1:1:2:1/1:./.:.:0	0,5,45,5:1:1:2:1/1:0/1:0.25:0:0:.:.
chr7_ref_v2	987025	.	G	GTT	.	PASS	IntersectsRepeat=1;RepeatCorrectionApplied=1	SAC:ACF:DF:PD:GT:SGT:SF:SV:SIG:MT:PAC	0,0,26,26:1:1:2:1/1:./.:.:0	0,1,45,47:1:1:2:1/1:./.:.:0:0:.:.
chr7_ref_v2	987278	.	GT	G	.	PASS	IntersectsRepeat=1;RepeatCorrectionApplied=1	SAC:ACF:DF:PD:GT:SGT:SF:SV:SIG:MT:PAC	21,8,4,1:1:1:2:0/0:./.:.:0	20,9,13,12:1:1:2:0/0:./.:.:0:0:.:.
chr7_ref_v2	987610	.	GA	G	.	PASS	IntersectsRepeat=1;RepeatCorrectionApplied=1	SAC:ACF:DF:PD:GT:SGT:SF:SV:SIG:MT:PAC	0,0,75,48:1:1:2:1/1:./.:.:0	0,0,53,69:1:1:2:1/1:./.:.:0:0:.:.
chr7_ref_v2	987831	.	A	AATATATATATGTATGCATATATAT,AATATATATATGTATGCATATATATAT	.	PASS	IntersectsRepeat=1;RepeatCorrectionApplied=1	SAC:ACF:DF:PD:GT:SGT:SF:SV:SIG:MT:PAC	1,0,3,7,16,11:1:1:2:2/2:1/2:0.5:0	0,0,13,11,11,7:1:1:2:1/2:1/1:0.25:0:0:.:.
chr7_ref_v2	988815	.	CCAG	C	.	PASS	IntersectsRepeat=1;RepeatCorrectionApplied=1	SAC:ACF:DF:PD:GT:SGT:SF:SV:SIG:MT:PAC	1,2,38,30:1:1:2:1/1:0/1:0.125:0	2,1,46,55:1:1:2:1/1:./.:.:0:0:.:.
chr7_ref_v2	989596	.	AT	A	.	PASS	IntersectsRepeat=1;RepeatCorrectionApplied=1	SAC:ACF:DF:PD:GT:SGT:SF:SV:SIG:MT:PAC	29,12,12,16:1:1:2:0/0:0/1:0.5:0	32,29,26,15:1:1:2:0/0:./.:.:0:0:.:.
chr7_ref_v2	990235	.	GA	G	.	PASS	IntersectsRepeat=1;RepeatCorrectionApplied=1	SAC:ACF:DF:PD:GT:SGT:SF:SV:SIG:MT:PAC	51,69,1,1:1:1:2:0/0:./.:.:0	25,45,28,30:1:1:2:0/1:0/0:0.25:0:1:g.990236delA:0
chr7_ref_v2	996387	.	A	C	.	PASS	IntersectsRepeat=0;RepeatCorrectionApplied=0	SAC:ACF:DF:PD:GT:SGT:SF:SV:SIG:MT:PAC	70,37,0,22:1:1:2:0/0:0/1:0.25:0	88,34,0,22:1:1:2:0/0:0/1:0.25:0:0:.:.
chr7_ref_v2	999480	.	TA	T	.	PASS	IntersectsRepeat=1;RepeatCorrectionApplied=1	SAC:ACF:DF:PD:GT:SGT:SF:SV:SIG:MT:PAC	35,35,4,6:1:1:2:0/0:./.:.:0	46,54,7,8:1:1:2:0/0:./.:.:0:0:.:.
chr7_ref_v2	999481	.	A	T	.	PASS	IntersectsRepeat=1;RepeatCorrectionApplied=0	SAC:ACF:DF:PD:GT:SGT:SF:SV:SIG:MT:PAC	71,48,0,1:1:1:2:0/0:./.:.:0	49,45,12,22:1:1:2:0/0:0/1:0.5:1:1:.:
chr7_ref_v2	1004428	.	AAT	A	.	PASS	IntersectsRepeat=1;RepeatCorrectionApplied=1	SAC:ACF:DF:PD:GT:SGT:SF:SV:SIG:MT:PAC	22,29,9,5:1:1:2:0/0:0/1:0.125:0	29,19,1,6:1:1:2:0/0:./.:.:0:0:.:.
chr7_ref_v2	1007359	.	T	G	.	PASS	IntersectsRepeat=1;RepeatCorrectionApplied=0	SAC:ACF:DF:PD:GT:SGT:SF:SV:SIG:MT:PAC	73,81,0,0:1:1:2:0/0:./.:.:0	73,67,6,7:1:1:2:0/0:0/1:0.125:0:0:.:.
chr7_ref_v2	1010818	.	CT	C	.	PASS	IntersectsRepeat=1;RepeatCorrectionApplied=1	SAC:ACF:DF:PD:GT:SGT:SF:SV:SIG:MT:PAC	31,35,9,9:1:1:2:0/0:0/1:0.125:0	24,28,43,30:1:1:2:0/1:0/0:0.25:0:1:g.1010819delT:0
chr7_ref_v2	1010910	.	GA	G	.	PASS	IntersectsRepeat=1;RepeatCorrectionApplied=1	SAC:ACF:DF:PD:GT:SGT:SF:SV:SIG:MT:PAC	44,41,3,5:1:1:2:0/0:./.:.:0	45,35,30,32:1:1:2:0/0:0/1:0.5:0:1:.:
chr7_ref_v2	1011001	.	GAA	G	.	PASS	IntersectsRepeat=1;RepeatCorrectionApplied=1	SAC:ACF:DF:PD:GT:SGT:SF:SV:SIG:MT:PAC	51,54,0,2:1:1:2:0/0:./.:.:0	26,45,18,33:1:1:2:0/1:0/0:0.125:0:1:g.1011002_1011003delAA:0
chr7_ref_v2	1011724	.	GTTT	G,GT,GTT	.	PASS	IntersectsRepeat=1;RepeatCorrectionApplied=1	SAC:ACF:DF:PD:GT:SGT:SF:SV:SIG:MT:PAC	7,12,0,0,3,4,15,15:1:1:2:0/3:3/3:0.125:0	1,2,33,49,17,22,8,4:1:1:2:1/2:1/3:0.25:0:1:g.1011725_1011726delTT|g.1011725_1011727delTTT,g.1011724_1011727T>|g.1011724_1011728TT>:0|0,0|0
chr7_ref_v2	1012346	.	TA	T	.	PASS	IntersectsRepeat=1;RepeatCorrectionApplied=1	SAC:ACF:DF:PD:GT:SGT:SF:SV:SIG:MT:PAC	37,64,1,0:1:1:2:0/0:./.:.:0	31,51,24,40:1:1:2:0/1:0/0:0.25:0:1:g.1012347delA:0
chr7_ref_v2	1014033	.	CT	C	.	PASS	IntersectsRepeat=1;RepeatCorrectionApplied=1	SAC:ACF:DF:PD:GT:SGT:SF:SV:SIG:MT:PAC	57,65,1,0:1:1:2:0/0:./.:.:0	60,60,12,9:1:1:2:0/0:0/1:0.25:1:1:.:
chr7_ref_v2	1021883	.	CT	C	.	PASS	IntersectsRepeat=1;RepeatCorrectionApplied=1	SAC:ACF:DF:PD:GT:SGT:SF:SV:SIG:MT:PAC	54,37,5,2:1:1:2:0/0:./.:.:0	25,24,36,24:1:1:2:0/0:0/1:0.5:0:1:.:
chr7_ref_v2	1024797	.	G	GA	.	PASS	IntersectsRepeat=1;RepeatCorrectionApplied=1	SAC:ACF:DF:PD:GT:SGT:SF:SV:SIG:MT:PAC	15,34,0,3:1:1:2:0/0:0/1:0.125:0	35,38,21,23:1:1:2:0/1:1/1:0.125:0:1:g.1024797_1024798insA:0
chr7_ref_v2	1025200	.	CT	C	.	PASS	IntersectsRepeat=1;RepeatCorrectionApplied=1	SAC:ACF:DF:PD:GT:SGT:SF:SV:SIG:MT:PAC	69,61,0,0:1:1:2:0/0:./.:.:0	39,51,27,29:1:1:2:0/1:0/0:0.25:0:1:g.1025201delT:0
chr7_ref_v2	1038146	.	CT	C	.	PASS	IntersectsRepeat=1;RepeatCorrectionApplied=1	SAC:ACF:DF:PD:GT:SGT:SF:SV:SIG:MT:PAC	64,38,4,4:1:1:2:0/0:./.:.:0	65,40,50,29:1:1:2:0/0:0/1:0.5:1:1:.:
chr7_ref_v2	1043687	.	CAT	C	.	PASS	IntersectsRepeat=1;RepeatCorrectionApplied=1	SAC:ACF:DF:PD:GT:SGT:SF:SV:SIG:MT:PAC	13,10,5,4:1:1:2:0/0:0/1:0.25:0	16,12,8,8:1:1:2:0/0:0/1:0.5:0:0:.:.
chr7_ref_v2	1048560	.	GA	G	.	PASS	IntersectsRepeat=1;RepeatCorrectionApplied=1	SAC:ACF:DF:PD:GT:SGT:SF:SV:SIG:MT:PAC	17,16,8,18:1:1:2:0/0:0/1:0.5:0	26,24,38,64:1:1:2:0/1:0/0:0.125:0:0:.:.
chr7_ref_v2	1050120	.	G	GA	.	PASS	IntersectsRepeat=1;RepeatCorrectionApplied=1	SAC:ACF:DF:PD:GT:SGT:SF:SV:SIG:MT:PAC	46,50,5,2:1:1:2:0/0:0/1:0.125:0	68,56,14,4:1:1:2:0/0:0/1:0.25:0:0:.:.
chr7_ref_v2	1050706	.	AT	A	.	PASS	IntersectsRepeat=1;RepeatCorrectionApplied=1	SAC:ACF:DF:PD:GT:SGT:SF:SV:SIG:MT:PAC	41,33,2,0:1:1:2:0/0:./.:.:0	63,36,12,9:1:1:2:0/0:./.:.:0:0:.:.
chr7_ref_v2	1051734	.	AT	A	.	PASS	IntersectsRepeat=1;RepeatCorrectionApplied=1	SAC:ACF:DF:PD:GT:SGT:SF:SV:SIG:MT:PAC	47,42,3,2:1:1:2:0/0:./.:.:0	49,31,46,27:1:1:2:0/0:0/1:0.5:0:1:.:
chr7_ref_v2	1051753	.	C	CT	.	PASS	IntersectsRepeat=1;RepeatCorrectionApplied=1	SAC:ACF:DF:PD:GT:SGT:SF:SV:SIG:MT:PAC	13,27,12,16:1:1:2:0/1:./.:.:0	42,29,36,22:1:1:2:1/1:0/1:0.5:0:0:.:.
chr7_ref_v2	1063506	.	C	CA	.	PASS	IntersectsRepeat=1;RepeatCorrectionApplied=1	SAC:ACF:DF:PD:GT:SGT:SF:SV:SIG:MT:PAC	51,29,1,0:1:1:2:0/0:./.:.:0	40,24,34,17:1:1:2:0/1:./.:.:0:1:g.1063506_1063507insA:0
chr7_ref_v2	1067036	.	CA	C	.	PASS	IntersectsRepeat=1;RepeatCorrectionApplied=1	SAC:ACF:DF:PD:GT:SGT:SF:SV:SIG:MT:PAC	48,62,1,1:1:1:2:0/0:./.:.:0	52,67,36,45:1:1:2:0/1:0/0:0.25:0:1:g.1067037delA:0
chr7_ref_v2	1073858	.	CA	C	.	PASS	IntersectsRepeat=1;RepeatCorrectionApplied=1	SAC:ACF:DF:PD:GT:SGT:SF:SV:SIG:MT:PAC	22,18,30,12:1:1:2:0/1:0/0:0.125:0	20,29,35,29:1:1:2:0/1:0/0:0.25:0:0:.:.
chr7_ref_v2	1083988	.	T	G	.	ExcRegion	IntersectsRepeat=0;RepeatCorrectionApplied=0	SAC:ACF:DF:PD:GT:SGT:SF:SV:SIG:MT:PAC	13,44,13,0:1:1:2:./.:./.:.:0	8,101,14,0:1:1:2:./.:./.:.:0:0:.:.
chr8_ref_v2	11854	.	CA	C	.	PASS	IntersectsRepeat=1;RepeatCorrectionApplied=1	SAC:ACF:DF:PD:GT:SGT:SF:SV:SIG:MT:PAC	22,39,0,1:1:1:2:0/0:./.:.:0	29,37,12,27:1:1:2:0/0:0/1:0.5:1:1:.:
chr8_ref_v2	11866	.	CT	C	.	PASS	IntersectsRepeat=1;RepeatCorrectionApplied=1	SAC:ACF:DF:PD:GT:SGT:SF:SV:SIG:MT:PAC	11,45,2,8:1:1:2:0/0:0/1:0.125:0	35,55,10,11:1:1:2:0/0:./.:.:0:0:.:.
chr8_ref_v2	15742	.	CT	C	.	PASS	IntersectsRepeat=1;RepeatCorrectionApplied=1	SAC:ACF:DF:PD:GT:SGT:SF:SV:SIG:MT:PAC	78,71,9,10:1:1:2:0/0:0/1:0.25:1	66,85,0,2:1:1:2:0/0:./.:.:0:0:.:.
chr8_ref_v2	17535	.	ATT	A	.	PASS	IntersectsRepeat=1;RepeatCorrectionApplied=1	SAC:ACF:DF:PD:GT:SGT:SF:SV:SIG:MT:PAC	69,61,1,0:1:1:2:0/0:./.:.:0	34,27,37,39:1:1:2:0/1:1/1:0.125:0:1:g.17536_17537delTT:0
chr8_ref_v2	36136	.	CT	C	.	PASS	IntersectsRepeat=1;RepeatCorrectionApplied=1	SAC:ACF:DF:PD:GT:SGT:SF:SV:SIG:MT:PAC	36,22,25,22:1:1:2:0/1:0/0:0.125:0	58,48,11,3:1:1:2:0/0:./.:.:0:0:.:.
chr8_ref_v2	37605	.	G	T	.	PASS	IntersectsRepeat=1;RepeatCorrectionApplied=0	SAC:ACF:DF:PD:GT:SGT:SF:SV:SIG:MT:PAC	62,75,0,0:1:1:2:0/0:./.:.:0	48,47,6,5:1:1:2:0/0:0/1:0.25:0:0:.:.
chr8_ref_v2	38649	.	CT	C	.	PASS	IntersectsRepeat=1;RepeatCorrectionApplied=1	SAC:ACF:DF:PD:GT:SGT:SF:SV:SIG:MT:PAC	55,44,7,7:1:1:2:0/0:./.:.:0	27,31,49,41:1:1:2:0/1:./.:.:0:1:g.38650delT:0
chr8_ref_v2	48101	.	GAA	G,GA	.	PASS	IntersectsRepeat=1;RepeatCorrectionApplied=1	SAC:ACF:DF:PD:GT:SGT:SF:SV:SIG:MT:PAC	29,45,0,1,4,6:1:1:2:0/0:./.:.:0	8,16,24,27,21,38:1:1:2:0/2:1/2:0.5:0:1:g.48102delA:0
chr8_ref_v2	50982	.	CT	C	.	PASS	IntersectsRepeat=1;RepeatCorrectionApplied=1	SAC:ACF:DF:PD:GT:SGT:SF:SV:SIG:MT:PAC	34,29,7,2:1:1:2:0/0:./.:.:0	47,40,29,15:1:1:2:0/0:0/1:0.125:0:0:.:.
chr8_ref_v2	54687	.	G	A	.	PASS	IntersectsRepeat=0;RepeatCorrectionApplied=0	SAC:ACF:DF:PD:GT:SGT:SF:SV:SIG:MT:PAC	49,66,0,0:1:1:2:0/0:./.:.:0	59,81,5,10:1:1:2:0/0:0/1:0.25:0:0:.:.
chr8_ref_v2	56208	.	GA	G	.	PASS	IntersectsRepeat=1;RepeatCorrectionApplied=1	SAC:ACF:DF:PD:GT:SGT:SF:SV:SIG:MT:PAC	31,46,2,4:1:1:2:0/0:./.:.:0	45,63,10,17:1:1:2:0/0:./.:.:0:0:.:.
chr8_ref_v2	58902	.	CT	C	.	PASS	IntersectsRepeat=1;RepeatCorrectionApplied=1	SAC:ACF:DF:PD:GT:SGT:SF:SV:SIG:MT:PAC	49,29,8,6:1:1:2:0/0:./.:.:0	10,22,54,54:1:1:2:0/1:1/1:0.25:0:1:g.58903delT:0
chr8_ref_v2	59084	.	AT	A	.	PASS	IntersectsRepeat=1;RepeatCorrectionApplied=1	SAC:ACF:DF:PD:GT:SGT:SF:SV:SIG:MT:PAC	67,53,1,4:1:1:2:0/0:./.:.:0	68,39,39,40:1:1:2:0/0:0/1:0.125:0:1:.:
chr8_ref_v2	62603	.	CTT	C,CT	.	PASS	IntersectsRepeat=1;RepeatCorrectionApplied=1	SAC:ACF:DF:PD:GT:SGT:SF:SV:SIG:MT:PAC	45,30,0,1,36,43:1:1:2:0/2:./.:.:0	34,40,38,46,0,3:1:1:2:0/1:./.:.:0:1:g.62603_62606T>:0
chr8_ref_v2	63928	.	CT	C	.	PASS	IntersectsRepeat=1;RepeatCorrectionApplied=1	SAC:ACF:DF:PD:GT:SGT:SF:SV:SIG:MT:PAC	48,27,7,6:1:1:2:0/0:0/1:0.125:0	17,37,29,29:1:1:2:0/1:0/0:0.25:0:1:g.63929delT:0
chr8_ref_v2	64387	.	T	TA	.	PASS	IntersectsRepeat=1;RepeatCorrectionApplied=1	SAC:ACF:DF:PD:GT:SGT:SF:SV:SIG:MT:PAC	82,66,0,0:1:1:2:0/0:./.:.:0	59,44,37,38:1:1:2:0/1:./.:.:0:1:g.64387_64388insA:0
chr8_ref_v2	67615	.	G	GA	.	PASS	IntersectsRepeat=1;RepeatCorrectionApplied=1	SAC:ACF:DF:PD:GT:SGT:SF:SV:SIG:MT:PAC	33,36,1,3:1:1:2:0/0:./.:.:0	36,49,6,7:1:1:2:0/0:0/1:0.25:0:0:.:.
chr8_ref_v2	70110	.	AT	A	.	PASS	IntersectsRepeat=1;RepeatCorrectionApplied=1	SAC:ACF:DF:PD:GT:SGT:SF:SV:SIG:MT:PAC	50,66,2,2:1:1:2:0/0:./.:.:0	38,37,37,36:1:1:2:0/1:0/0:0.125:0:1:g.70111delT:0
chr8_ref_v2	71908	.	CTT	C,CT	.	PASS	IntersectsRepeat=1;RepeatCorrectionApplied=1	SAC:ACF:DF:PD:GT:SGT:SF:SV:SIG:MT:PAC	21,12,5,3,15,9:1:1:2:0/2:0/0:0.125:0	8,5,22,29,17,15:1:1:2:1/2:0/1:0.5:0:1:g.71909_71910delTT:0
chr8_ref_v2	75978	.	AATAT	A,AAT	.	PASS	IntersectsRepeat=1;RepeatCorrectionApplied=1	SAC:ACF:DF:PD:GT:SGT:SF:SV:SIG:MT:PAC	14,14,0,1,6,5:1:1:2:0/0:0/2:0.25:0	10,10,9,12,5,3:1:1:2:0/1:./.:.:0:1:g.75979_75982delATAT:0
chr8_ref_v2	78885	.	TA	T	.	PASS	IntersectsRepeat=1;RepeatCorrectionApplied=1	SAC:ACF:DF:PD:GT:SGT:SF:SV:SIG:MT:PAC	60,46,1,2:1:1:2:0/0:./.:.:0	59,89,10,8:1:1:2:0/0:./.:.:0:0:.:.
chr8_ref_v2	80501	.	G	GA	.	PASS	IntersectsRepeat=1;RepeatCorrectionApplied=1	SAC:ACF:DF:PD:GT:SGT:SF:SV:SIG:MT:PAC	68,55,2,0:1:1:2:0/0:./.:.:0	35,41,34,26:1:1:2:0/1:./.:.:0:1:g.80501_80502insA:0
chr8_ref_v2	81860	.	CAAAAA	C	.	PASS	IntersectsRepeat=1;RepeatCorrectionApplied=1	SAC:ACF:DF:PD:GT:SGT:SF:SV:SIG:MT:PAC	28,46,1,0:1:1:2:0/0:./.:.:0	23,41,7,15:1:1:2:0/0:0/1:0.5:1:1:.:
chr8_ref_v2	93948	.	G	T	.	PASS	IntersectsRepeat=0;RepeatCorrectionApplied=0	SAC:ACF:DF:PD:GT:SGT:SF:SV:SIG:MT:PAC	88,75,1,0:1:1:2:0/0:./.:.:0	43,50,37,31:1:1:2:0/1:0/0:0.125:0:1:g.93948G>T:0
chr8_ref_v2	94715	.	AT	A	.	PASS	IntersectsRepeat=1;RepeatCorrectionApplied=1	SAC:ACF:DF:PD:GT:SGT:SF:SV:SIG:MT:PAC	48,60,2,2:1:1:2:0/0:./.:.:0	43,31,36,31:1:1:2:0/1:0/0:0.25:0:1:g.94716delT:0
chr8_ref_v2	97359	.	A	G	.	PASS	IntersectsRepeat=0;RepeatCorrectionApplied=0	SAC:ACF:DF:PD:GT:SGT:SF:SV:SIG:MT:PAC	44,66,0,0:1:1:2:0/0:./.:.:0	64,66,5,9:1:1:2:0/0:0/1:0.25:0:0:.:.
chr8_ref_v2	100505	.	ATT	A,AT	.	PASS	IntersectsRepeat=1;RepeatCorrectionApplied=1	SAC:ACF:DF:PD:GT:SGT:SF:SV:SIG:MT:PAC	31,16,0,0,4,4:1:1:2:0/0:./.:.:0	15,8,14,15,29,28:1:1:2:0/2:2/2:0.25:0:1:g.100506delT:0
chr8_ref_v2	111530	.	CTA	C	.	PASS	IntersectsRepeat=1;RepeatCorrectionApplied=1	SAC:ACF:DF:PD:GT:SGT:SF:SV:SIG:MT:PAC	11,26,8,6:1:1:2:0/0:0/1:0.25:0	16,28,10,10:1:1:2:0/0:0/1:0.25:0:0:.:.
chr8_ref_v2	115390	.	AT	A	.	PASS	IntersectsRepeat=1;RepeatCorrectionApplied=1	SAC:ACF:DF:PD:GT:SGT:SF:SV:SIG:MT:PAC	46,22,6,2:1:1:2:0/0:./.:.:0	28,23,37,34:1:1:2:0/1:0/0:0.25:0:1:g.115391delT:0
chr8_ref_v2	117672	.	AT	A	.	PASS	IntersectsRepeat=1;RepeatCorrectionApplied=1	SAC:ACF:DF:PD:GT:SGT:SF:SV:SIG:MT:PAC	74,51,0,1:1:1:2:0/0:./.:.:0	45,27,34,18:1:1:2:0/1:0/0:0.25:0:1:g.117673delT:0
chr8_ref_v2	118661	.	C	T	.	PASS	IntersectsRepeat=0;RepeatCorrectionApplied=0	SAC:ACF:DF:PD:GT:SGT:SF:SV:SIG:MT:PAC	65,66,0,0:1:1:2:0/0:./.:.:0	63,53,8,4:1:1:2:0/0:0/1:0.25:0:0:.:.
chr8_ref_v2	120062	.	GTT	G,GT	.	PASS	IntersectsRepeat=1;RepeatCorrectionApplied=1	SAC:ACF:DF:PD:GT:SGT:SF:SV:SIG:MT:PAC	44,26,0,1,4,13:1:1:2:0/0:./.:.:0	15,17,29,21,14,21:1:1:2:0/1:0/2:0.125:0:1:g.120063_120064delTT:0
chr8_ref_v2	121737	.	GA	G	.	PASS	IntersectsRepeat=1;RepeatCorrectionApplied=1	SAC:ACF:DF:PD:GT:SGT:SF:SV:SIG:MT:PAC	48,81,0,0:1:1:2:0/0:./.:.:0	38,33,28,31:1:1:2:0/1:0/0:0.125:0:1:g.121738delA:0
chr8_ref_v2	122057	.	GA	G	.	PASS	IntersectsRepeat=1;RepeatCorrectionApplied=1	SAC:ACF:DF:PD:GT:SGT:SF:SV:SIG:MT:PAC	49,62,0,3:1:1:2:0/0:./.:.:0	37,46,9,11:1:1:2:0/0:./.:.:0:0:.:.
chr8_ref_v2	123958	.	GA	G	.	PASS	IntersectsRepeat=1;RepeatCorrectionApplied=1	SAC:ACF:DF:PD:GT:SGT:SF:SV:SIG:MT:PAC	31,28,3,0:1:1:2:0/0:./.:.:0	19,65,2,17:1:1:2:0/0:./.:.:0:0:.:.
chr8_ref_v2	125832	.	GAAAAA	G,GAAA	.	PASS	IntersectsRepeat=1;RepeatCorrectionApplied=1	SAC:ACF:DF:PD:GT:SGT:SF:SV:SIG:MT:PAC	15,26,0,1,4,3:1:1:2:0/0:0/2:0.25:0	4,3,20,16,2,6:1:1:2:1/2:0/1:0.25:0:1:g.125833_125837delAAAAA,g.125833_125834delAA:0,0
chr8_ref_v2	126150	.	GT	G	.	PASS	IntersectsRepeat=1;RepeatCorrectionApplied=1	SAC:ACF:DF:PD:GT:SGT:SF:SV:SIG:MT:PAC	28,23,4,6:1:1:2:0/0:./.:.:0	35,20,27,12:1:1:2:0/0:0/1:0.125:0:0:.:.
chr8_ref_v2	141525	.	CT	C	.	PASS	IntersectsRepeat=1;RepeatCorrectionApplied=1	SAC:ACF:DF:PD:GT:SGT:SF:SV:SIG:MT:PAC	38,28,5,6:1:1:2:0/0:./.:.:0	6,5,41,35:1:1:2:1/1:0/1:0.25:0:1:g.141526delT,g.141526delT:0,1
chr8_ref_v2	141650	.	G	GA	.	PASS	IntersectsRepeat=1;RepeatCorrectionApplied=1	SAC:ACF:DF:PD:GT:SGT:SF:SV:SIG:MT:PAC	30,62,1,4:1:1:2:0/0:./.:.:0	49,57,6,8:1:1:2:0/0:0/1:0.25:0:0:.:.
chr8_ref_v2	150670	.	CA	C	.	PASS	IntersectsRepeat=1;RepeatCorrectionApplied=1	SAC:ACF:DF:PD:GT:SGT:SF:SV:SIG:MT:PAC	34,44,3,5:1:1:2:0/0:./.:.:0	42,63,8,9:1:1:2:0/0:./.:.:0:0:.:.
chr8_ref_v2	164720	.	A	G	.	PASS	IntersectsRepeat=0;RepeatCorrectionApplied=0	SAC:ACF:DF:PD:GT:SGT:SF:SV:SIG:MT:PAC	75,95,0,0:1:1:2:0/0:./.:.:0	71,61,7,6:1:1:2:0/0:0/1:0.25:0:0:.:.
chr8_ref_v2	167453	.	G	A	.	PASS	IntersectsRepeat=0;RepeatCorrectionApplied=0	SAC:ACF:DF:PD:GT:SGT:SF:SV:SIG:MT:PAC	45,63,0,0:1:1:2:0/0:./.:.:0	35,64,4,8:1:1:2:0/0:0/1:0.25:0:0:.:.
chr8_ref_v2	167627	.	CAT	C	.	PASS	IntersectsRepeat=1;RepeatCorrectionApplied=1	SAC:ACF:DF:PD:GT:SGT:SF:SV:SIG:MT:PAC	37,28,5,4:1:1:2:0/0:0/1:0.125:0	23,0,4,0:1:1:2:0/0:0/1:0.125:0:0:.:.
chr8_ref_v2	168576	.	GT	G	.	PASS	IntersectsRepeat=1;RepeatCorrectionApplied=1	SAC:ACF:DF:PD:GT:SGT:SF:SV:SIG:MT:PAC	51,72,0,0:1:1:2:0/0:./.:.:0	25,40,31,41:1:1:2:0/1:./.:.:0:1:g.168577delT:0
chr8_ref_v2	170619	.	TA	T	.	PASS	IntersectsRepeat=1;RepeatCorrectionApplied=1	SAC:ACF:DF:PD:GT:SGT:SF:SV:SIG:MT:PAC	36,30,5,6:1:1:2:0/0:./.:.:0	32,21,38,22:1:1:2:0/0:0/1:0.5:0:1:.:
chr8_ref_v2	172470	.	A	G	.	PASS	IntersectsRepeat=0;RepeatCorrectionApplied=0	SAC:ACF:DF:PD:GT:SGT:SF:SV:SIG:MT:PAC	30,41,25,27:1:1:2:0/1:0/0:0.125:0	68,49,0,0:1:1:2:0/0:./.:.:0:1:g.172469_172471G>A:1
chr8_ref_v2	173119	.	GA	G	.	PASS	IntersectsRepeat=1;RepeatCorrectionApplied=1	SAC:ACF:DF:PD:GT:SGT:SF:SV:SIG:MT:PAC	45,44,6,8:1:1:2:0/0:./.:.:0	14,33,6,15:1:1:2:0/0:./.:.:0:0:.:.
chr8_ref_v2	173136	.	TA	T	.	PASS	IntersectsRepeat=1;RepeatCorrectionApplied=1	SAC:ACF:DF:PD:GT:SGT:SF:SV:SIG:MT:PAC	35,60,4,6:1:1:2:0/0:./.:.:0	18,32,4,10:1:1:2:0/0:./.:.:0:0:.:.
chr8_ref_v2	176845	.	TAAA	T,TA	.	PASS	IntersectsRepeat=1;RepeatCorrectionApplied=1	SAC:ACF:DF:PD:GT:SGT:SF:SV:SIG:MT:PAC	29,21,0,0,3,2:1:1:2:0/0:0/2:0.25:0	1,2,13,25,12,13:1:1:2:2/2:1/2:0.5:0:1:g.176846_176847delAA,g.176846_176847delAA:0,1
chr8_ref_v2	176965	.	TTA	T	.	PASS	IntersectsRepeat=1;RepeatCorrectionApplied=1	SAC:ACF:DF:PD:GT:SGT:SF:SV:SIG:MT:PAC	33,33,0,2:1:1:2:0/0:./.:.:0	46,30,6,4:1:1:2:0/0:0/1:0.125:0:0:.:.
chr8_ref_v2	187029	.	GAA	G	.	PASS	IntersectsRepeat=1;RepeatCorrectionApplied=1	SAC:ACF:DF:PD:GT:SGT:SF:SV:SIG:MT:PAC	4,17,1,1:1:1:2:0/0:0/1:0.125:0	7,22,8,0:1:1:2:0/0:0/1:0.5:0:0:.:.
chr8_ref_v2	187814	.	GA	G	.	PASS	IntersectsRepeat=1;RepeatCorrectionApplied=1	SAC:ACF:DF:PD:GT:SGT:SF:SV:SIG:MT:PAC	48,55,6,5:1:1:2:0/0:./.:.:0	35,42,3,8:1:1:2:0/0:./.:.:0:0:.:.
chr8_ref_v2	189097	.	GA	G	.	PASS	IntersectsRepeat=1;RepeatCorrectionApplied=1	SAC:ACF:DF:PD:GT:SGT:SF:SV:SIG:MT:PAC	37,47,1,4:1:1:2:0/0:./.:.:0	15,12,32,45:1:1:2:0/1:1/1:0.25:0:1:g.189098delA:0
chr8_ref_v2	189768	.	G	GA	.	PASS	IntersectsRepeat=1;RepeatCorrectionApplied=1	SAC:ACF:DF:PD:GT:SGT:SF:SV:SIG:MT:PAC	33,34,1,2:1:1:2:0/0:./.:.:0	44,24,5,3:1:1:2:0/0:0/1:0.125:0:0:.:.
chr8_ref_v2	192694	.	CA	C	.	PASS	IntersectsRepeat=1;RepeatCorrectionApplied=1	SAC:ACF:DF:PD:GT:SGT:SF:SV:SIG:MT:PAC	43,42,4,5:1:1:2:0/0:./.:.:0	16,18,21,17:1:1:2:0/0:0/1:0.25:0:1:.:
chr8_ref_v2	193544	.	AT	A	.	PASS	IntersectsRepeat=1;RepeatCorrectionApplied=1	SAC:ACF:DF:PD:GT:SGT:SF:SV:SIG:MT:PAC	41,49,4,5:1:1:2:0/0:./.:.:0	27,24,16,14:1:1:2:0/0:0/1:0.25:0:0:.:.
chr8_ref_v2	193557	.	A	AT	.	PASS	IntersectsRepeat=1;RepeatCorrectionApplied=1	SAC:ACF:DF:PD:GT:SGT:SF:SV:SIG:MT:PAC	38,85,0,0:1:1:2:0/0:./.:.:0	38,47,6,4:1:1:2:0/0:0/1:0.25:0:0:.:.
chr8_ref_v2	198474	.	GT	G	.	PASS	IntersectsRepeat=1;RepeatCorrectionApplied=1	SAC:ACF:DF:PD:GT:SGT:SF:SV:SIG:MT:PAC	51,36,14,0:1:1:2:0/0:./.:.:0	18,16,33,23:1:1:2:0/1:0/0:0.25:0:1:g.198475delT:0
chr8_ref_v2	198728	.	GA	G	.	PASS	IntersectsRepeat=1;RepeatCorrectionApplied=1	SAC:ACF:DF:PD:GT:SGT:SF:SV:SIG:MT:PAC	49,73,2,1:1:1:2:0/0:./.:.:0	62,42,12,3:1:1:2:0/0:./.:.:0:0:.:.
chr8_ref_v2	210139	.	A	G	.	PASS	IntersectsRepeat=0;RepeatCorrectionApplied=0	SAC:ACF:DF:PD:GT:SGT:SF:SV:SIG:MT:PAC	75,80,0,0:1:1:2:0/0:./.:.:0	39,24,18,30:1:1:2:0/1:0/0:0.125:0:1:g.210139A>G:0
chr8_ref_v2	210269	.	AT	A	.	PASS	IntersectsRepeat=1;RepeatCorrectionApplied=1	SAC:ACF:DF:PD:GT:SGT:SF:SV:SIG:MT:PAC	63,56,3,2:1:1:2:0/0:./.:.:0	59,59,13,7:1:1:2:0/0:./.:.:0:0:.:.
chr8_ref_v2	212265	.	CTTTTTTT	C	.	PASS	IntersectsRepeat=1;RepeatCorrectionApplied=1	SAC:ACF:DF:PD:GT:SGT:SF:SV:SIG:MT:PAC	0,0,4,75:1:1:2:1/1:./.:.:0	0,1,9,60:1:1:2:1/1:./.:.:0:0:.:.
chr8_ref_v2	214251	.	T	G	.	PASS	IntersectsRepeat=0;RepeatCorrectionApplied=0	SAC:ACF:DF:PD:GT:SGT:SF:SV:SIG:MT:PAC	145,14,54,0:1:1:2:0/0:0/1:0.5:0	191,88,35,1:1:1:2:0/0:0/1:0.25:0:0:.:.
chr8_ref_v2	214263	.	CTT	C,CT	.	PASS	IntersectsRepeat=1;RepeatCorrectionApplied=1	SAC:ACF:DF:PD:GT:SGT:SF:SV:SIG:MT:PAC	38,50,1,8,5,10:1:1:2:0/0:0/1:0.125:0	11,19,36,65,17,24:1:1:2:0/1:1/1:0.25:0:1:.:.
chr8_ref_v2	216130	.	C	T	.	PASS	IntersectsRepeat=1;RepeatCorrectionApplied=0	SAC:ACF:DF:PD:GT:SGT:SF:SV:SIG:MT:PAC	0,0,57,0:0:1:2:1/1:./.:.:0	3,0,24,0:1:1:2:1/1:0/1:0.25:0:0:.:.
chr8_ref_v2	221389	.	GA	G	.	PASS	IntersectsRepeat=1;RepeatCorrectionApplied=1	SAC:ACF:DF:PD:GT:SGT:SF:SV:SIG:MT:PAC	30,33,47,36:1:1:2:0/1:1/1:0.125:0	74,47,12,4:1:1:2:0/0:./.:.:0:1:g.221389_221391>A:1
chr8_ref_v2	222162	.	C	CT	.	PASS	IntersectsRepeat=1;RepeatCorrectionApplied=1	SAC:ACF:DF:PD:GT:SGT:SF:SV:SIG:MT:PAC	53,53,0,0:1:1:2:0/0:./.:.:0	13,32,17,22:1:1:2:0/1:./.:.:0:1:g.222162_222163insT:0
chr8_ref_v2	222416	.	G	A	.	PASS	IntersectsRepeat=0;RepeatCorrectionApplied=0	SAC:ACF:DF:PD:GT:SGT:SF:SV:SIG:MT:PAC	67,76,0,0:1:1:2:0/0:./.:.:0	48,41,4,5:1:1:2:0/0:0/1:0.25:0:0:.:.
chr8_ref_v2	229207	.	GA	G	.	PASS	IntersectsRepeat=1;RepeatCorrectionApplied=1	SAC:ACF:DF:PD:GT:SGT:SF:SV:SIG:MT:PAC	3,3,0,11:1:0:2:./.:./.:.:0	7,10,0,19:1:1:2:0/0:./.:.:0:0:.:.
chr8_ref_v2	233322	.	GA	G	.	PASS	IntersectsRepeat=1;RepeatCorrectionApplied=1	SAC:ACF:DF:PD:GT:SGT:SF:SV:SIG:MT:PAC	32,33,10,11:1:1:2:0/0:0/1:0.125:0	18,30,15,27:1:1:2:0/0:0/1:0.25:0:0:.:.
chr8_ref_v2	234761	.	AT	A	.	PASS	IntersectsRepeat=1;RepeatCorrectionApplied=1	SAC:ACF:DF:PD:GT:SGT:SF:SV:SIG:MT:PAC	36,25,7,5:1:1:2:0/0:./.:.:0	20,27,18,23:1:1:2:0/0:./.:.:0:0:.:.
chr8_ref_v2	236995	.	G	A	.	PASS	IntersectsRepeat=1;RepeatCorrectionApplied=0	SAC:ACF:DF:PD:GT:SGT:SF:SV:SIG:MT:PAC	14,32,13,0:1:1:2:0/0:0/1:0.5:0	8,20,13,0:1:1:2:0/1:0/0:0.25:0:0:.:.
chr8_ref_v2	237001	.	T	A	.	PASS	IntersectsRepeat=1;RepeatCorrectionApplied=0	SAC:ACF:DF:PD:GT:SGT:SF:SV:SIG:MT:PAC	21,32,11,0:1:1:2:0/0:0/1:0.5:0	14,21,9,0:1:1:2:0/0:0/1:0.5:0:0:.:.
chr8_ref_v2	237743	.	CTTTT	C,CT,CTTT	.	PASS	IntersectsRepeat=1;RepeatCorrectionApplied=1	SAC:ACF:DF:PD:GT:SGT:SF:SV:SIG:MT:PAC	19,17,1,0,0,0,14,7:1:1:2:0/0:0/3:0.25:0	2,2,25,14,11,9,5,2:1:1:2:1/2:0/2:0.25:0:1:g.237744_237747delTTTT,g.237744_237746delTTT:0,0
chr8_ref_v2	238975	.	C	CA	.	PASS	IntersectsRepeat=1;RepeatCorrectionApplied=1	SAC:ACF:DF:PD:GT:SGT:SF:SV:SIG:MT:PAC	25,28,3,4:1:1:2:0/0:0/1:0.125:0	19,36,8,8:1:1:2:0/1:0/0:0.25:0:0:.:.
chr8_ref_v2	255917	.	GA	G	.	PASS	IntersectsRepeat=1;RepeatCorrectionApplied=1	SAC:ACF:DF:PD:GT:SGT:SF:SV:SIG:MT:PAC	27,45,4,11:1:1:2:0/0:./.:.:0	14,24,19,32:1:1:2:0/1:0/0:0.25:0:1:g.255918delA:0
chr8_ref_v2	262108	.	CT	C	.	PASS	IntersectsRepeat=1;RepeatCorrectionApplied=1	SAC:ACF:DF:PD:GT:SGT:SF:SV:SIG:MT:PAC	49,32,4,7:1:1:2:0/0:./.:.:0	18,20,24,26:1:1:2:0/1:0/0:0.25:0:1:g.262109delT:0
chr8_ref_v2	271777	.	G	GT	.	PASS	IntersectsRepeat=1;RepeatCorrectionApplied=1	SAC:ACF:DF:PD:GT:SGT:SF:SV:SIG:MT:PAC	38,57,1,1:1:1:2:0/0:./.:.:0	12,20,24,23:1:1:2:1/1:0/1:0.125:0:1:g.271777_271778insT,g.271777_271778insT:0,1
chr8_ref_v2	271848	.	CT	C	.	PASS	IntersectsRepeat=1;RepeatCorrectionApplied=1	SAC:ACF:DF:PD:GT:SGT:SF:SV:SIG:MT:PAC	48,51,6,2:1:1:2:0/0:./.:.:0	39,34,10,9:1:1:2:0/0:./.:.:0:0:.:.
chr8_ref_v2	272268	.	CA	C	.	PASS	IntersectsRepeat=1;RepeatCorrectionApplied=1	SAC:ACF:DF:PD:GT:SGT:SF:SV:SIG:MT:PAC	54,53,2,0:1:1:2:0/0:./.:.:0	36,21,14,19:1:1:2:0/1:0/0:0.25:0:1:g.272269delA:0
chr8_ref_v2	276443	.	CA	C	.	PASS	IntersectsRepeat=1;RepeatCorrectionApplied=1	SAC:ACF:DF:PD:GT:SGT:SF:SV:SIG:MT:PAC	31,42,7,2:1:1:2:0/0:./.:.:0	15,40,19,34:1:1:2:0/0:0/1:0.5:0:1:.:
chr8_ref_v2	282577	.	CT	C	.	PASS	IntersectsRepeat=1;RepeatCorrectionApplied=1	SAC:ACF:DF:PD:GT:SGT:SF:SV:SIG:MT:PAC	16,38,1,8:1:1:2:0/0:./.:.:0	13,23,19,31:1:1:2:0/1:0/0:0.25:0:1:g.282578delT:0
chr8_ref_v2	283817	.	C	T	.	PASS	IntersectsRepeat=0;RepeatCorrectionApplied=0	SAC:ACF:DF:PD:GT:SGT:SF:SV:SIG:MT:PAC	100,100,0,0:1:1:2:0/0:./.:.:0	38,42,22,23:1:1:2:0/1:0/0:0.25:0:1:g.283817C>T:0
chr8_ref_v2	288770	.	G	T	.	PASS	IntersectsRepeat=0;RepeatCorrectionApplied=0	SAC:ACF:DF:PD:GT:SGT:SF:SV:SIG:MT:PAC	61,83,0,0:1:1:2:0/0:./.:.:0	29,37,1,6:1:1:2:0/0:0/1:0.25:0:0:.:.
chr8_ref_v2	289313	.	CG	C	.	PASS	IntersectsRepeat=1;RepeatCorrectionApplied=1	SAC:ACF:DF:PD:GT:SGT:SF:SV:SIG:MT:PAC	23,21,1,0:1:1:2:0/0:./.:.:0	19,19,9,12:1:1:2:0/1:0/0:0.25:0:1:g.289314delG:0
chr8_ref_v2	298822	.	CT	C	.	PASS	IntersectsRepeat=1;RepeatCorrectionApplied=1	SAC:ACF:DF:PD:GT:SGT:SF:SV:SIG:MT:PAC	16,24,4,5:1:1:2:0/0:./.:.:0	9,6,16,14:1:1:2:0/1:0/0:0.125:0:0:.:.
chr8_ref_v2	314733	.	C	CAT	.	PASS	IntersectsRepeat=1;RepeatCorrectionApplied=1	SAC:ACF:DF:PD:GT:SGT:SF:SV:SIG:MT:PAC	51,49,1,0:1:1:2:0/0:./.:.:0	23,35,3,7:1:1:2:0/0:0/1:0.25:0:0:.:.
chr8_ref_v2	320956	.	G	A	.	PASS	IntersectsRepeat=1;RepeatCorrectionApplied=0	SAC:ACF:DF:PD:GT:SGT:SF:SV:SIG:MT:PAC	65,54,0,0:1:1:2:0/0:./.:.:0	41,41,4,5:1:1:2:0/0:0/1:0.25:0:0:.:.
chr8_ref_v2	323242	.	GA	G	.	PASS	IntersectsRepeat=1;RepeatCorrectionApplied=1	SAC:ACF:DF:PD:GT:SGT:SF:SV:SIG:MT:PAC	37,49,3,3:1:1:2:0/0:./.:.:0	20,23,20,26:1:1:2:0/1:0/0:0.25:0:1:g.323243delA:0
chr8_ref_v2	335862	.	G	A	.	PASS	IntersectsRepeat=0;RepeatCorrectionApplied=0	SAC:ACF:DF:PD:GT:SGT:SF:SV:SIG:MT:PAC	82,76,0,1:1:1:2:0/0:./.:.:0	51,40,9,5:1:1:2:0/0:0/1:0.25:0:0:.:.
chr8_ref_v2	340066	.	TTA	T	.	PASS	IntersectsRepeat=1;RepeatCorrectionApplied=1	SAC:ACF:DF:PD:GT:SGT:SF:SV:SIG:MT:PAC	17,7,1,4:1:1:2:0/0:./.:.:0	8,6,8,5:1:1:2:0/1:0/0:0.25:0:0:.:.
chr8_ref_v2	360540	.	TA	T	.	PASS	IntersectsRepeat=1;RepeatCorrectionApplied=1	SAC:ACF:DF:PD:GT:SGT:SF:SV:SIG:MT:PAC	62,50,0,0:1:1:2:0/0:./.:.:0	24,32,13,27:1:1:2:0/1:0/0:0.25:0:1:g.360541delA:0
chr8_ref_v2	360792	.	GA	G	.	PASS	IntersectsRepeat=1;RepeatCorrectionApplied=1	SAC:ACF:DF:PD:GT:SGT:SF:SV:SIG:MT:PAC	42,43,7,6:1:1:2:0/0:0/1:0.125:0	25,40,8,11:1:1:2:0/0:0/1:0.125:0:0:.:.
chr8_ref_v2	368034	.	CT	C	.	PASS	IntersectsRepeat=1;RepeatCorrectionApplied=1	SAC:ACF:DF:PD:GT:SGT:SF:SV:SIG:MT:PAC	43,44,3,0:1:1:2:0/0:./.:.:0	24,24,17,12:1:1:2:0/0:0/1:0.25:0:1:.:
chr8_ref_v2	370551	.	AAT	A	.	PASS	IntersectsRepeat=1;RepeatCorrectionApplied=1	SAC:ACF:DF:PD:GT:SGT:SF:SV:SIG:MT:PAC	26,25,1,7:1:1:2:0/0:./.:.:0	13,10,11,18:1:1:2:0/1:./.:.:0:1:g.370552_370553delAT:0
chr8_ref_v2	375517	.	TA	T	.	PASS	IntersectsRepeat=1;RepeatCorrectionApplied=1	SAC:ACF:DF:PD:GT:SGT:SF:SV:SIG:MT:PAC	7,24,12,18:1:1:2:0/1:0/0:0.125:0	4,5,36,31:1:1:2:1/1:0/1:0.25:0:0:.:.
chr8_ref_v2	379950	.	GA	G	.	PASS	IntersectsRepeat=1;RepeatCorrectionApplied=1	SAC:ACF:DF:PD:GT:SGT:SF:SV:SIG:MT:PAC	40,60,3,1:1:1:2:0/0:./.:.:0	18,36,17,23:1:1:2:0/0:0/1:0.5:0:1:.:
chr8_ref_v2	381432	.	GA	G	.	PASS	IntersectsRepeat=1;RepeatCorrectionApplied=1	SAC:ACF:DF:PD:GT:SGT:SF:SV:SIG:MT:PAC	13,26,20,28:1:1:2:0/1:1/1:0.125:0	1,3,35,67:1:1:2:1/1:./.:.:0:1:g.381433delA:1
chr8_ref_v2	384617	.	G	T	.	PASS	IntersectsRepeat=1;RepeatCorrectionApplied=0	SAC:ACF:DF:PD:GT:SGT:SF:SV:SIG:MT:PAC	11,63,20,0:1:1:2:0/0:0/1:0.5:0	23,48,7,0:1:1:2:0/0:0/1:0.25:0:0:.:.
chr8_ref_v2	384952	.	GA	G	.	PASS	IntersectsRepeat=1;RepeatCorrectionApplied=1	SAC:ACF:DF:PD:GT:SGT:SF:SV:SIG:MT:PAC	53,49,3,0:1:1:2:0/0:./.:.:0	31,36,27,36:1:1:2:0/1:0/0:0.25:0:1:g.384953delA:0
chr8_ref_v2	386103	.	ACTT	A	.	PASS	IntersectsRepeat=1;RepeatCorrectionApplied=1	SAC:ACF:DF:PD:GT:SGT:SF:SV:SIG:MT:PAC	58,65,2,0:1:1:2:0/0:./.:.:0	57,38,6,4:1:1:2:0/0:0/1:0.125:0:0:.:.
chr8_ref_v2	387098	.	AT	A	.	PASS	IntersectsRepeat=1;RepeatCorrectionApplied=1	SAC:ACF:DF:PD:GT:SGT:SF:SV:SIG:MT:PAC	19,17,8,14:1:1:2:0/0:0/1:0.25:0	15,8,24,45:1:1:2:0/1:1/1:0.125:0:0:.:.
chr8_ref_v2	391760	.	TA	T	.	PASS	IntersectsRepeat=1;RepeatCorrectionApplied=1	SAC:ACF:DF:PD:GT:SGT:SF:SV:SIG:MT:PAC	32,67,0,2:1:1:2:0/0:./.:.:0	40,51,30,41:1:1:2:0/1:0/0:0.25:0:1:g.391761delA:0
chr8_ref_v2	396953	.	GAA	G,GA	.	PASS	IntersectsRepeat=1;RepeatCorrectionApplied=1	SAC:ACF:DF:PD:GT:SGT:SF:SV:SIG:MT:PAC	12,17,7,6,5,6:1:1:2:0/0:0/1:0.5:0	11,8,22,16,10,10:1:1:2:0/1:./.:.:0:0:.:.
chr8_ref_v2	404262	.	CA	C	.	PASS	IntersectsRepeat=1;RepeatCorrectionApplied=1	SAC:ACF:DF:PD:GT:SGT:SF:SV:SIG:MT:PAC	23,36,30,36:1:1:2:0/1:./.:.:0	57,72,0,1:1:1:2:0/0:./.:.:0:1:g.404262_404264>A:1
chr8_ref_v2	443191	.	C	A	.	PASS	IntersectsRepeat=0;RepeatCorrectionApplied=0	SAC:ACF:DF:PD:GT:SGT:SF:SV:SIG:MT:PAC	0,3,50,53:1:1:2:1/1:0/1:0.125:0	13,8,64,63:1:1:2:1/1:0/1:0.25:1:0:.:.
chr8_ref_v2	451146	.	TA	T	.	PASS	IntersectsRepeat=1;RepeatCorrectionApplied=1	SAC:ACF:DF:PD:GT:SGT:SF:SV:SIG:MT:PAC	16,22,13,30:1:1:2:0/1:./.:.:0	31,26,27,33:1:1:2:0/1:0/0:0.25:0:0:.:.
chr8_ref_v2	455859	.	TA	T	.	PASS	IntersectsRepeat=1;RepeatCorrectionApplied=1	SAC:ACF:DF:PD:GT:SGT:SF:SV:SIG:MT:PAC	43,55,2,1:1:1:2:0/0:./.:.:0	62,56,16,6:1:1:2:0/0:0/1:0.125:0:0:.:.
chr8_ref_v2	457346	.	G	A	.	PASS	IntersectsRepeat=0;RepeatCorrectionApplied=0	SAC:ACF:DF:PD:GT:SGT:SF:SV:SIG:MT:PAC	80,62,0,0:1:1:2:0/0:./.:.:0	40,32,20,41:1:1:2:0/1:0/0:0.125:0:1:g.457346G>A:0
chr8_ref_v2	465811	.	C	CTA	.	PASS	IntersectsRepeat=1;RepeatCorrectionApplied=1	SAC:ACF:DF:PD:GT:SGT:SF:SV:SIG:MT:PAC	0,0,1,2:1:1:2:./.:./.:.:0	2,3,2,4:1:1:2:./.:./.:.:0:0:.:.
chr8_ref_v2	467084	.	AT	A	.	PASS	IntersectsRepeat=1;RepeatCorrectionApplied=1	SAC:ACF:DF:PD:GT:SGT:SF:SV:SIG:MT:PAC	51,79,1,0:1:1:2:0/0:./.:.:0	28,54,36,44:1:1:2:0/1:./.:.:0:1:g.467085delT:0
chr8_ref_v2	472620	.	CT	C	.	PASS	IntersectsRepeat=1;RepeatCorrectionApplied=1	SAC:ACF:DF:PD:GT:SGT:SF:SV:SIG:MT:PAC	55,24,4,4:1:1:2:0/0:./.:.:0	33,36,34,29:1:1:2:0/0:0/1:0.25:0:1:.:
chr8_ref_v2	475558	.	CA	C	.	PASS	IntersectsRepeat=1;RepeatCorrectionApplied=1	SAC:ACF:DF:PD:GT:SGT:SF:SV:SIG:MT:PAC	17,29,3,8:1:1:2:0/0:./.:.:0	6,12,26,23:1:1:2:0/1:1/1:0.125:0:1:g.475559delA:0
chr8_ref_v2	475940	.	TTATA	T,TTA	.	PASS	IntersectsRepeat=1;RepeatCorrectionApplied=1	SAC:ACF:DF:PD:GT:SGT:SF:SV:SIG:MT:PAC	0,0,6,4,30,17:1:1:2:2/2:1/2:0.125:0	5,13,8,26,5,8:1:1:2:0/1:1/2:0.25:0:1:g.475940_475943>TA,g.475940_475945TA>:0,0
chr8_ref_v2	488380	.	C	CA	.	PASS	IntersectsRepeat=1;RepeatCorrectionApplied=1	SAC:ACF:DF:PD:GT:SGT:SF:SV:SIG:MT:PAC	48,62,4,2:1:1:2:0/0:./.:.:0	59,59,8,10:1:1:2:0/0:0/1:0.25:0:0:.:.
chr8_ref_v2	488651	.	C	A	.	PASS	IntersectsRepeat=0;RepeatCorrectionApplied=0	SAC:ACF:DF:PD:GT:SGT:SF:SV:SIG:MT:PAC	60,58,0,1:1:1:2:0/0:./.:.:0	84,60,5,8:1:1:2:0/0:0/1:0.125:0:0:.:.
chr8_ref_v2	509398	.	G	A	.	PASS	IntersectsRepeat=1;RepeatCorrectionApplied=0	SAC:ACF:DF:PD:GT:SGT:SF:SV:SIG:MT:PAC	86,80,0,0:1:1:2:0/0:./.:.:0	99,69,12,6:1:1:2:0/0:0/1:0.25:1:1:.:
chr8_ref_v2	512220	.	GAAA	G,GA,GAA	.	PASS	IntersectsRepeat=1;RepeatCorrectionApplied=1	SAC:ACF:DF:PD:GT:SGT:SF:SV:SIG:MT:PAC	7,14,0,1,5,6,17,4:1:1:2:0/3:0/2:0.25:0	1,3,28,47,14,22,4,2:1:1:2:1/2:0/2:0.125:0:1:g.512221_512222delAA|g.512221_512223delAAA,g.512220_512223A>|g.512220_512224AA>:0|0,0|0
chr8_ref_v2	514838	.	CTA	C,CTATA	.	PASS	IntersectsRepeat=1;RepeatCorrectionApplied=1	SAC:ACF:DF:PD:GT:SGT:SF:SV:SIG:MT:PAC	13,13,1,2,7,5:1:1:2:0/0:0/2:0.5:0	23,6,6,8,5,3:1:1:2:0/0:0/2:0.125:0:0:.:.
chr8_ref_v2	518751	.	CA	C,CAA	.	PASS	IntersectsRepeat=1;RepeatCorrectionApplied=1	SAC:ACF:DF:PD:GT:SGT:SF:SV:SIG:MT:PAC	13,25,1,2,1,9:1:1:2:0/0:0/2:0.5:0	10,8,20,18,19,31:1:1:2:1/2:2/2:0.25:0:1:.:.
chr8_ref_v2	519054	.	CA	C	.	PASS	IntersectsRepeat=1;RepeatCorrectionApplied=1	SAC:ACF:DF:PD:GT:SGT:SF:SV:SIG:MT:PAC	33,56,3,3:1:1:2:0/0:./.:.:0	49,60,12,15:1:1:2:0/0:./.:.:0:0:.:.
chr8_ref_v2	522940	.	CT	C	.	PASS	IntersectsRepeat=1;RepeatCorrectionApplied=1	SAC:ACF:DF:PD:GT:SGT:SF:SV:SIG:MT:PAC	50,55,4,2:1:1:2:0/0:./.:.:0	50,37,38,36:1:1:2:0/1:0/0:0.25:0:1:g.522941delT:0
chr8_ref_v2	525390	.	TA	T	.	PASS	IntersectsRepeat=1;RepeatCorrectionApplied=1	SAC:ACF:DF:PD:GT:SGT:SF:SV:SIG:MT:PAC	60,49,0,0:1:1:2:0/0:./.:.:0	68,45,10,6:1:1:2:0/0:0/1:0.25:1:0:.:.
chr8_ref_v2	528061	.	G	A	.	ExcRegion	IntersectsRepeat=0;RepeatCorrectionApplied=0	SAC:ACF:DF:PD:GT:SGT:SF:SV:SIG:MT:PAC	0,0,0,4:0:1:2:./.:./.:.:0	2,1,1,4:1:1:2:./.:./.:.:0:0:.:.
chr8_ref_v2	531278	.	A	G	.	PASS	IntersectsRepeat=1;RepeatCorrectionApplied=0	SAC:ACF:DF:PD:GT:SGT:SF:SV:SIG:MT:PAC	0,0,3,32:1:1:2:1/1:./.:.:0	1,1,18,45:1:1:2:1/1:./.:.:0:0:.:.
chr8_ref_v2	553372	.	G	A	.	PASS	IntersectsRepeat=0;RepeatCorrectionApplied=0	SAC:ACF:DF:PD:GT:SGT:SF:SV:SIG:MT:PAC	39,0,21,0:1:1:2:0/1:0/0:0.25:0	59,0,31,0:1:1:2:0/1:0/0:0.25:0:0:.:.
chr8_ref_v2	553549	.	T	A	.	PASS	IntersectsRepeat=1;RepeatCorrectionApplied=0	SAC:ACF:DF:PD:GT:SGT:SF:SV:SIG:MT:PAC	66,50,85,24:1:1:2:0/1:./.:.:0	121,75,126,38:1:1:2:0/1:0/0:0.125:0:0:.:.
chr8_ref_v2	553569	.	A	T	.	PASS	IntersectsRepeat=1;RepeatCorrectionApplied=0	SAC:ACF:DF:PD:GT:SGT:SF:SV:SIG:MT:PAC	87,50,105,38:1:1:2:0/1:./.:.:0	125,82,135,70:1:1:2:0/1:./.:.:0:0:.:.
chr8_ref_v2	553587	.	G	A	.	PASS	IntersectsRepeat=1;RepeatCorrectionApplied=0	SAC:ACF:DF:PD:GT:SGT:SF:SV:SIG:MT:PAC	92,52,124,50:1:1:2:0/1:1/1:0.125:0	115,97,134,92:1:1:2:0/1:./.:.:0:0:.:.
chr8_ref_v2	553599	.	G	A	.	PASS	IntersectsRepeat=0;RepeatCorrectionApplied=0	SAC:ACF:DF:PD:GT:SGT:SF:SV:SIG:MT:PAC	83,55,118,61:1:1:2:0/1:1/1:0.125:0	106,111,127,113:1:1:2:0/1:./.:.:0:0:.:.
chr8_ref_v2	553612	.	A	T	.	PASS	IntersectsRepeat=1;RepeatCorrectionApplied=0	SAC:ACF:DF:PD:GT:SGT:SF:SV:SIG:MT:PAC	85,54,106,68:1:1:2:0/1:1/1:0.125:0	116,119,118,130:1:1:2:0/1:./.:.:0:0:.:.
chr8_ref_v2	553650	.	G	A	.	PASS	IntersectsRepeat=1;RepeatCorrectionApplied=0	SAC:ACF:DF:PD:GT:SGT:SF:SV:SIG:MT:PAC	91,66,92,55:1:1:2:0/1:./.:.:0	86,136,95,124:1:1:2:0/1:./.:.:0:0:.:.
chr8_ref_v2	553677	.	A	G	.	PASS	IntersectsRepeat=0;RepeatCorrectionApplied=0	SAC:ACF:DF:PD:GT:SGT:SF:SV:SIG:MT:PAC	67,69,75,55:1:1:2:0/1:./.:.:0	87,117,105,116:1:1:2:0/1:./.:.:0:0:.:.
chr8_ref_v2	553710	.	G	C	.	PASS	IntersectsRepeat=0;RepeatCorrectionApplied=0	SAC:ACF:DF:PD:GT:SGT:SF:SV:SIG:MT:PAC	76,72,74,65:1:1:2:0/1:./.:.:0	119,103,123,93:1:1:2:0/1:./.:.:0:0:.:.
chr8_ref_v2	553745	.	T	G	.	PASS	IntersectsRepeat=0;RepeatCorrectionApplied=0	SAC:ACF:DF:PD:GT:SGT:SF:SV:SIG:MT:PAC	66,86,57,79:1:1:2:0/1:./.:.:0	111,83,116,90:1:1:2:0/1:./.:.:0:0:.:.
chr8_ref_v2	553822	.	A	G	.	PASS	IntersectsRepeat=1;RepeatCorrectionApplied=0	SAC:ACF:DF:PD:GT:SGT:SF:SV:SIG:MT:PAC	56,96,70,93:1:1:2:0/1:./.:.:0	70,109,101,136:1:1:2:0/1:1/1:0.125:0:0:.:.
chr8_ref_v2	553893	.	T	A	.	PASS	IntersectsRepeat=0;RepeatCorrectionApplied=0	SAC:ACF:DF:PD:GT:SGT:SF:SV:SIG:MT:PAC	56,62,48,68:1:1:2:0/1:./.:.:0	75,113,72,127:1:1:2:0/1:./.:.:0:0:.:.
chr8_ref_v2	553918	.	C	G	.	PASS	IntersectsRepeat=1;RepeatCorrectionApplied=0	SAC:ACF:DF:PD:GT:SGT:SF:SV:SIG:MT:PAC	48,68,43,63:1:1:2:0/1:./.:.:0	77,93,82,96:1:1:2:0/1:./.:.:0:0:.:.
chr8_ref_v2	553934	.	T	G	.	PASS	IntersectsRepeat=1;RepeatCorrectionApplied=0	SAC:ACF:DF:PD:GT:SGT:SF:SV:SIG:MT:PAC	50,70,40,65:1:1:2:0/1:0/0:0.125:0	85,78,83,84:1:1:2:0/1:./.:.:0:0:.:.
chr8_ref_v2	553974	.	C	T	.	PASS	IntersectsRepeat=1;RepeatCorrectionApplied=0	SAC:ACF:DF:PD:GT:SGT:SF:SV:SIG:MT:PAC	56,58,38,64:1:1:2:0/1:./.:.:0	101,72,80,72:1:1:2:0/1:0/0:0.125:0:0:.:.
chr8_ref_v2	553988	.	C	T	.	PASS	IntersectsRepeat=1;RepeatCorrectionApplied=0	SAC:ACF:DF:PD:GT:SGT:SF:SV:SIG:MT:PAC	55,59,37,68:1:1:2:0/1:./.:.:0	98,81,74,85:1:1:2:0/1:./.:.:0:0:.:.
chr8_ref_v2	554028	.	C	G	.	PASS	IntersectsRepeat=1;RepeatCorrectionApplied=0	SAC:ACF:DF:PD:GT:SGT:SF:SV:SIG:MT:PAC	35,45,20,43:1:1:2:0/1:0/0:0.125:0	65,98,43,110:1:1:2:0/1:./.:.:0:0:.:.
chr8_ref_v2	554034	.	T	C	.	PASS	IntersectsRepeat=1;RepeatCorrectionApplied=0	SAC:ACF:DF:PD:GT:SGT:SF:SV:SIG:MT:PAC	28,49,18,40:1:1:2:0/1:0/0:0.125:0	58,96,43,111:1:1:2:0/1:./.:.:0:0:.:.
chr8_ref_v2	554037	.	A	C	.	PASS	IntersectsRepeat=1;RepeatCorrectionApplied=0	SAC:ACF:DF:PD:GT:SGT:SF:SV:SIG:MT:PAC	28,52,18,39:1:1:2:0/1:0/0:0.125:0	56,89,44,112:1:1:2:0/1:./.:.:0:0:.:.
chr8_ref_v2	554044	.	G	T	.	PASS	IntersectsRepeat=0;RepeatCorrectionApplied=0	SAC:ACF:DF:PD:GT:SGT:SF:SV:SIG:MT:PAC	22,53,16,42:1:1:2:0/1:0/0:0.125:0	47,84,40,112:1:1:2:0/1:1/1:0.125:0:0:.:.
chr8_ref_v2	554069	.	G	A	.	PASS	IntersectsRepeat=0;RepeatCorrectionApplied=0	SAC:ACF:DF:PD:GT:SGT:SF:SV:SIG:MT:PAC	28,56,28,31:1:1:2:0/1:0/0:0.125:0	30,83,46,112:1:1:2:0/1:1/1:0.125:0:0:.:.
chr8_ref_v2	554070	.	CGAAAAAATAAA	C	.	PASS	IntersectsRepeat=0;RepeatCorrectionApplied=0	SAC:ACF:DF:PD:GT:SGT:SF:SV:SIG:MT:PAC	39,41,29,54:1:1:2:0/1:./.:.:0	54,113,30,81:1:1:2:0/1:0/0:0.25:0:0:.:.
chr8_ref_v2	554078	.	TAAA	T,TAA	.	PASS	IntersectsRepeat=1;RepeatCorrectionApplied=1	SAC:ACF:DF:PD:GT:SGT:SF:SV:SIG:MT:PAC	30,57,0,0,24,25:1:1:2:0/0:0/2:0.5:0	30,81,29,56,6,12:1:1:2:0/1:0/0:0.25:0:1:.:.
chr8_ref_v2	554110	.	C	T	.	PASS	IntersectsRepeat=1;RepeatCorrectionApplied=0	SAC:ACF:DF:PD:GT:SGT:SF:SV:SIG:MT:PAC	39,51,29,32:1:1:2:0/1:0/0:0.25:0	55,63,65,63:1:1:2:0/1:./.:.:0:0:.:.
chr8_ref_v2	554141	.	A	G	.	PASS	IntersectsRepeat=0;RepeatCorrectionApplied=0	SAC:ACF:DF:PD:GT:SGT:SF:SV:SIG:MT:PAC	44,55,27,33:1:1:2:0/1:0/0:0.25:0	72,72,55,58:1:1:2:0/1:0/0:0.125:0:0:.:.
chr8_ref_v2	554148	.	A	G	.	PASS	IntersectsRepeat=1;RepeatCorrectionApplied=0	SAC:ACF:DF:PD:GT:SGT:SF:SV:SIG:MT:PAC	46,56,26,32:1:1:2:0/1:0/0:0.25:0	66,74,53,57:1:1:2:0/1:0/0:0.125:0:0:.:.
chr8_ref_v2	554149	.	A	T	.	PASS	IntersectsRepeat=1;RepeatCorrectionApplied=0	SAC:ACF:DF:PD:GT:SGT:SF:SV:SIG:MT:PAC	46,56,26,32:1:1:2:0/1:0/0:0.25:0	67,74,53,56:1:1:2:0/1:0/0:0.125:0:0:.:.
chr8_ref_v2	554156	.	C	CT	.	PASS	IntersectsRepeat=0;RepeatCorrectionApplied=0	SAC:ACF:DF:PD:GT:SGT:SF:SV:SIG:MT:PAC	41,54,22,33:1:1:2:0/1:0/0:0.25:0	65,75,47,53:1:1:2:0/1:0/0:0.125:0:0:.:.
chr8_ref_v2	554159	.	AG	A	.	PASS	IntersectsRepeat=0;RepeatCorrectionApplied=0	SAC:ACF:DF:PD:GT:SGT:SF:SV:SIG:MT:PAC	40,57,21,31:1:1:2:0/1:0/0:0.25:0	65,80,46,50:1:1:2:0/1:0/0:0.25:0:0:.:.
chr8_ref_v2	554163	.	C	T	.	PASS	IntersectsRepeat=0;RepeatCorrectionApplied=0	SAC:ACF:DF:PD:GT:SGT:SF:SV:SIG:MT:PAC	39,52,20,30:1:1:2:0/1:0/0:0.25:0	65,81,42,51:1:1:2:0/1:0/0:0.25:0:0:.:.
chr8_ref_v2	554168	.	T	C	.	PASS	IntersectsRepeat=0;RepeatCorrectionApplied=0	SAC:ACF:DF:PD:GT:SGT:SF:SV:SIG:MT:PAC	34,50,20,27:1:1:2:0/1:0/0:0.25:0	65,79,36,50:1:1:2:0/1:0/0:0.25:0:0:.:.
chr8_ref_v2	554176	.	C	T	.	PASS	IntersectsRepeat=0;RepeatCorrectionApplied=0	SAC:ACF:DF:PD:GT:SGT:SF:SV:SIG:MT:PAC	28,50,16,27:1:1:2:0/1:0/0:0.25:0	65,70,30,47:1:1:2:0/1:0/0:0.25:0:0:.:.
chr8_ref_v2	554177	.	T	C	.	PASS	IntersectsRepeat=0;RepeatCorrectionApplied=0	SAC:ACF:DF:PD:GT:SGT:SF:SV:SIG:MT:PAC	28,50,16,27:1:1:2:0/1:0/0:0.25:0	65,70,27,46:1:1:2:0/1:0/0:0.25:0:0:.:.
chr8_ref_v2	554208	.	G	A	.	PASS	IntersectsRepeat=0;RepeatCorrectionApplied=0	SAC:ACF:DF:PD:GT:SGT:SF:SV:SIG:MT:PAC	15,43,0,21:1:1:2:0/0:0/1:0.5:0	36,77,0,48:1:1:2:0/0:0/1:0.5:0:0:.:.
chr8_ref_v2	554286	.	T	C	.	PASS	IntersectsRepeat=1;RepeatCorrectionApplied=0	SAC:ACF:DF:PD:GT:SGT:SF:SV:SIG:MT:PAC	21,44,1,62:1:1:2:0/1:./.:.:0	40,55,1,39:1:1:2:0/1:0/0:0.5:0:0:.:.
chr8_ref_v2	554304	.	A	T	.	PASS	IntersectsRepeat=1;RepeatCorrectionApplied=0	SAC:ACF:DF:PD:GT:SGT:SF:SV:SIG:MT:PAC	23,49,5,60:1:1:2:0/1:./.:.:0	50,42,6,32:1:1:2:0/1:0/0:0.5:0:0:.:.
chr8_ref_v2	554366	.	C	T	.	PASS	IntersectsRepeat=0;RepeatCorrectionApplied=0	SAC:ACF:DF:PD:GT:SGT:SF:SV:SIG:MT:PAC	22,17,7,10:1:1:2:0/0:0/1:0.5:1	67,19,16,6:1:1:2:0/0:0/1:0.5:1:0:.:.
chr8_ref_v2	554368	.	T	A	.	PASS	IntersectsRepeat=1;RepeatCorrectionApplied=0	SAC:ACF:DF:PD:GT:SGT:SF:SV:SIG:MT:PAC	18,17,7,9:1:1:2:0/1:0/0:0.25:0	67,19,16,6:1:1:2:0/1:0/0:0.5:1:0:.:.
chr8_ref_v2	554440	.	C	T	.	PASS	IntersectsRepeat=0;RepeatCorrectionApplied=0	SAC:ACF:DF:PD:GT:SGT:SF:SV:SIG:MT:PAC	19,18,2,2:1:1:2:0/0:0/1:0.25:0	71,71,12,17:1:1:2:0/0:0/1:0.25:1:0:.:.
chr8_ref_v2	554449	.	T	C	.	PASS	IntersectsRepeat=0;RepeatCorrectionApplied=0	SAC:ACF:DF:PD:GT:SGT:SF:SV:SIG:MT:PAC	20,21,3,3:1:1:2:0/0:0/1:0.25:0	70,83,10,19:1:1:2:0/0:0/1:0.25:1:0:.:.
chr8_ref_v2	554460	.	A	C	.	PASS	IntersectsRepeat=0;RepeatCorrectionApplied=0	SAC:ACF:DF:PD:GT:SGT:SF:SV:SIG:MT:PAC	18,25,3,4:1:1:2:0/0:0/1:0.25:0	68,83,11,20:1:1:2:0/0:0/1:0.25:1:0:.:.
chr8_ref_v2	554608	.	C	T	.	PASS	IntersectsRepeat=0;RepeatCorrectionApplied=0	SAC:ACF:DF:PD:GT:SGT:SF:SV:SIG:MT:PAC	0,14,0,1:1:1:2:./.:./.:.:0	0,36,0,5:1:1:2:0/0:0/1:0.25:0:0:.:.
chr8_ref_v2	554746	.	A	G	.	PASS	IntersectsRepeat=1;RepeatCorrectionApplied=0	SAC:ACF:DF:PD:GT:SGT:SF:SV:SIG:MT:PAC	0,4,0,2:1:1:2:./.:./.:.:0	0,15,0,5:1:1:2:0/1:0/0:0.5:0:0:.:.
chr8_ref_v2	554833	.	C	T	.	PASS	IntersectsRepeat=0;RepeatCorrectionApplied=0	SAC:ACF:DF:PD:GT:SGT:SF:SV:SIG:MT:PAC	0,0,0,0:0:1:2:./.:./.:.:0	0,2,0,2:1:1:2:./.:./.:.:0:0:.:.
chr8_ref_v2	555214	.	C	G	.	PASS	IntersectsRepeat=0;RepeatCorrectionApplied=0	SAC:ACF:DF:PD:GT:SGT:SF:SV:SIG:MT:PAC	18,24,7,0:1:1:2:0/0:0/1:0.25:0	60,29,30,2:1:1:2:0/0:0/1:0.5:0:0:.:.
chr8_ref_v2	555260	.	C	G	.	PASS	IntersectsRepeat=0;RepeatCorrectionApplied=0	SAC:ACF:DF:PD:GT:SGT:SF:SV:SIG:MT:PAC	37,35,24,4:1:1:2:0/0:0/1:0.5:0	83,55,60,15:1:1:2:0/1:0/0:0.25:0:0:.:.
chr8_ref_v2	555331	.	T	C	.	PASS	IntersectsRepeat=0;RepeatCorrectionApplied=0	SAC:ACF:DF:PD:GT:SGT:SF:SV:SIG:MT:PAC	38,23,20,6:1:1:2:0/0:0/1:0.5:0	84,75,23,33:1:1:2:0/0:0/1:0.5:1:0:.:.
chr8_ref_v2	555343	.	G	T	.	PASS	IntersectsRepeat=0;RepeatCorrectionApplied=0	SAC:ACF:DF:PD:GT:SGT:SF:SV:SIG:MT:PAC	32,19,11,4:1:1:2:0/0:0/1:0.5:0	69,66,14,32:1:1:2:0/0:0/1:0.5:1:0:.:.
chr8_ref_v2	555427	.	C	T	.	PASS	IntersectsRepeat=1;RepeatCorrectionApplied=0	SAC:ACF:DF:PD:GT:SGT:SF:SV:SIG:MT:PAC	0,21,0,17:1:1:2:0/1:0/0:0.125:0	5,48,0,15:1:1:2:0/1:0/0:0.5:0:0:.:.
chr8_ref_v2	555451	.	G	C	.	PASS	IntersectsRepeat=0;RepeatCorrectionApplied=0	SAC:ACF:DF:PD:GT:SGT:SF:SV:SIG:MT:PAC	1,31,0,22:1:1:2:0/1:0/0:0.125:0	2,46,1,17:1:1:2:0/1:0/0:0.5:0:0:.:.
chr8_ref_v2	555460	.	C	T	.	PASS	IntersectsRepeat=1;RepeatCorrectionApplied=0	SAC:ACF:DF:PD:GT:SGT:SF:SV:SIG:MT:PAC	2,34,0,23:1:1:2:0/1:0/0:0.25:0	6,47,2,18:1:1:2:0/1:0/0:0.5:0:0:.:.
chr8_ref_v2	555592	.	C	T	.	PASS	IntersectsRepeat=1;RepeatCorrectionApplied=0	SAC:ACF:DF:PD:GT:SGT:SF:SV:SIG:MT:PAC	12,3,0,1:1:1:2:./.:./.:.:0	22,29,12,3:1:1:2:0/1:0/0:0.5:0:0:.:.
chr8_ref_v2	555754	.	T	C	.	PASS	IntersectsRepeat=0;RepeatCorrectionApplied=0	SAC:ACF:DF:PD:GT:SGT:SF:SV:SIG:MT:PAC	59,8,10,0:1:1:2:0/0:0/1:0.25:0	68,26,22,0:1:1:2:0/0:0/1:0.5:0:0:.:.
chr8_ref_v2	555757	.	T	C	.	PASS	IntersectsRepeat=0;RepeatCorrectionApplied=0	SAC:ACF:DF:PD:GT:SGT:SF:SV:SIG:MT:PAC	61,8,12,0:1:1:2:0/0:0/1:0.25:0	68,27,22,0:1:1:2:0/0:0/1:0.5:0:0:.:.
chr8_ref_v2	555760	.	A	T	.	PASS	IntersectsRepeat=0;RepeatCorrectionApplied=0	SAC:ACF:DF:PD:GT:SGT:SF:SV:SIG:MT:PAC	58,10,13,0:1:1:2:0/0:0/1:0.25:0	66,28,26,0:1:1:2:0/0:0/1:0.5:0:0:.:.
chr8_ref_v2	555835	.	T	C	.	PASS	IntersectsRepeat=1;RepeatCorrectionApplied=0	SAC:ACF:DF:PD:GT:SGT:SF:SV:SIG:MT:PAC	72,54,51,10:1:1:2:0/1:0/0:0.25:0	90,71,89,15:1:1:2:0/1:0/0:0.25:0:0:.:.
chr8_ref_v2	555841	.	T	C	.	PASS	IntersectsRepeat=0;RepeatCorrectionApplied=0	SAC:ACF:DF:PD:GT:SGT:SF:SV:SIG:MT:PAC	73,57,54,12:1:1:2:0/1:0/0:0.25:0	91,69,94,16:1:1:2:0/1:0/0:0.125:0:0:.:.
chr8_ref_v2	555846	.	A	G	.	PASS	IntersectsRepeat=0;RepeatCorrectionApplied=0	SAC:ACF:DF:PD:GT:SGT:SF:SV:SIG:MT:PAC	72,57,57,12:1:1:2:0/1:0/0:0.25:0	93,68,95,18:1:1:2:0/1:0/0:0.125:0:0:.:.
chr8_ref_v2	555855	.	G	C	.	PASS	IntersectsRepeat=0;RepeatCorrectionApplied=0	SAC:ACF:DF:PD:GT:SGT:SF:SV:SIG:MT:PAC	75,67,62,13:1:1:2:0/1:0/0:0.25:0	97,73,104,25:1:1:2:0/1:0/0:0.125:0:0:.:.
chr8_ref_v2	555866	.	G	A	.	PASS	IntersectsRepeat=1;RepeatCorrectionApplied=0	SAC:ACF:DF:PD:GT:SGT:SF:SV:SIG:MT:PAC	79,65,67,16:1:1:2:0/1:0/0:0.25:0	106,68,120,33:1:1:2:0/1:0/0:0.125:0:0:.:.
chr8_ref_v2	555868	.	G	T	.	PASS	IntersectsRepeat=1;RepeatCorrectionApplied=0	SAC:ACF:DF:PD:GT:SGT:SF:SV:SIG:MT:PAC	80,69,68,16:1:1:2:0/1:0/0:0.25:0	104,68,122,34:1:1:2:0/1:./.:.:0:0:.:.
chr8_ref_v2	555976	.	GT	G	.	PASS	IntersectsRepeat=0;RepeatCorrectionApplied=0	SAC:ACF:DF:PD:GT:SGT:SF:SV:SIG:MT:PAC	78,64,68,23:1:1:2:0/1:0/0:0.25:0	111,88,111,70:1:1:2:0/1:./.:.:0:0:.:.
chr8_ref_v2	555998	.	A	C	.	PASS	IntersectsRepeat=1;RepeatCorrectionApplied=0	SAC:ACF:DF:PD:GT:SGT:SF:SV:SIG:MT:PAC	79,69,76,38:1:1:2:0/1:0/0:0.125:0	114,93,135,79:1:1:2:0/1:./.:.:0:0:.:.
chr8_ref_v2	556000	.	A	G	.	PASS	IntersectsRepeat=1;RepeatCorrectionApplied=0	SAC:ACF:DF:PD:GT:SGT:SF:SV:SIG:MT:PAC	82,73,76,38:1:1:2:0/1:0/0:0.125:0	116,93,133,78:1:1:2:0/1:./.:.:0:0:.:.
chr8_ref_v2	556012	.	A	T	.	PASS	IntersectsRepeat=1;RepeatCorrectionApplied=0	SAC:ACF:DF:PD:GT:SGT:SF:SV:SIG:MT:PAC	79,76,78,46:1:1:2:0/1:0/0:0.125:0	124,97,135,97:1:1:2:0/1:./.:.:0:0:.:.
chr8_ref_v2	556032	.	T	C	.	PASS	IntersectsRepeat=1;RepeatCorrectionApplied=0	SAC:ACF:DF:PD:GT:SGT:SF:SV:SIG:MT:PAC	83,79,78,59:1:1:2:0/1:0/0:0.125:0	124,101,134,121:1:1:2:0/1:./.:.:0:0:.:.
chr8_ref_v2	556083	.	A	T	.	PASS	IntersectsRepeat=0;RepeatCorrectionApplied=0	SAC:ACF:DF:PD:GT:SGT:SF:SV:SIG:MT:PAC	60,82,50,83:1:1:2:0/1:./.:.:0	102,142,90,135:1:1:2:0/1:./.:.:0:0:.:.
chr8_ref_v2	556155	.	T	C	.	ExcRegion	IntersectsRepeat=1;RepeatCorrectionApplied=0	SAC:ACF:DF:PD:GT:SGT:SF:SV:SIG:MT:PAC	15,81,30,63:1:1:2:./.:./.:.:0	53,119,58,92:1:1:2:./.:./.:.:0:0:.:.
chr8_ref_v2	556156	.	A	G	.	ExcRegion	IntersectsRepeat=1;RepeatCorrectionApplied=0	SAC:ACF:DF:PD:GT:SGT:SF:SV:SIG:MT:PAC	14,84,30,64:1:1:2:./.:./.:.:0	53,116,57,91:1:1:2:./.:./.:.:0:0:.:.
chr8_ref_v2	556170	.	T	G	.	ExcRegion	IntersectsRepeat=1;RepeatCorrectionApplied=0	SAC:ACF:DF:PD:GT:SGT:SF:SV:SIG:MT:PAC	9,92,26,71:1:1:2:./.:./.:.:0	41,117,50,99:1:1:2:./.:./.:.:0:0:.:.
chr8_ref_v2	556185	.	T	A	.	ExcRegion	IntersectsRepeat=0;RepeatCorrectionApplied=0	SAC:ACF:DF:PD:GT:SGT:SF:SV:SIG:MT:PAC	6,98,19,78:1:1:2:./.:./.:.:0	30,113,45,106:1:1:2:./.:./.:.:0:0:.:.
chr8_ref_v2	556228	.	A	G	.	ExcRegion	IntersectsRepeat=1;RepeatCorrectionApplied=0	SAC:ACF:DF:PD:GT:SGT:SF:SV:SIG:MT:PAC	0,93,1,75:1:1:2:./.:./.:.:0	0,94,10,95:1:1:2:./.:./.:.:0:0:.:.
chr8_ref_v2	556232	.	T	A	.	ExcRegion	IntersectsRepeat=1;RepeatCorrectionApplied=0	SAC:ACF:DF:PD:GT:SGT:SF:SV:SIG:MT:PAC	0,91,1,73:1:1:2:./.:./.:.:0	0,90,10,96:1:1:2:./.:./.:.:0:0:.:.
chr8_ref_v2	556241	.	C	T	.	ExcRegion	IntersectsRepeat=0;RepeatCorrectionApplied=0	SAC:ACF:DF:PD:GT:SGT:SF:SV:SIG:MT:PAC	0,78,0,68:1:1:2:./.:./.:.:0	0,85,12,99:1:1:2:./.:./.:.:0:0:.:.
chr8_ref_v2	556263	.	T	G	.	ExcRegion	IntersectsRepeat=0;RepeatCorrectionApplied=0	SAC:ACF:DF:PD:GT:SGT:SF:SV:SIG:MT:PAC	16,58,0,52:1:1:2:./.:./.:.:0	34,87,0,61:1:1:2:./.:./.:.:0:0:.:.
chr8_ref_v2	556270	.	G	A	.	ExcRegion	IntersectsRepeat=0;RepeatCorrectionApplied=0	SAC:ACF:DF:PD:GT:SGT:SF:SV:SIG:MT:PAC	18,53,0,44:1:1:2:./.:./.:.:0	39,78,0,53:1:1:2:./.:./.:.:0:0:.:.
chr8_ref_v2	556271	.	G	A	.	ExcRegion	IntersectsRepeat=0;RepeatCorrectionApplied=0	SAC:ACF:DF:PD:GT:SGT:SF:SV:SIG:MT:PAC	18,53,0,44:1:1:2:./.:./.:.:0	41,74,0,53:1:1:2:./.:./.:.:0:0:.:.
chr8_ref_v2	556280	.	C	G	.	ExcRegion	IntersectsRepeat=1;RepeatCorrectionApplied=0	SAC:ACF:DF:PD:GT:SGT:SF:SV:SIG:MT:PAC	20,45,0,35:1:1:2:./.:./.:.:0	44,69,0,44:1:1:2:./.:./.:.:0:0:.:.
chr8_ref_v2	556318	.	G	C	.	ExcRegion	IntersectsRepeat=1;RepeatCorrectionApplied=0	SAC:ACF:DF:PD:GT:SGT:SF:SV:SIG:MT:PAC	58,19,0,7:1:1:2:./.:./.:.:0	89,41,0,9:1:1:2:./.:./.:.:0:0:.:.
chr8_ref_v2	556319	.	A	G	.	ExcRegion	IntersectsRepeat=1;RepeatCorrectionApplied=0	SAC:ACF:DF:PD:GT:SGT:SF:SV:SIG:MT:PAC	58,17,0,6:1:1:2:./.:./.:.:0	92,41,0,10:1:1:2:./.:./.:.:0:0:.:.
chr8_ref_v2	556915	.	TG	T	.	ExcRegion	IntersectsRepeat=1;RepeatCorrectionApplied=0	SAC:ACF:DF:PD:GT:SGT:SF:SV:SIG:MT:PAC	0,3,0,3:1:1:2:./.:./.:.:0	1,6,0,0:1:1:2:./.:./.:.:0:0:.:.
chr9_ref_v2	19685	.	C	T	.	PASS	IntersectsRepeat=1;RepeatCorrectionApplied=0	SAC:ACF:DF:PD:GT:SGT:SF:SV:SIG:MT:PAC	24,20,0,0:1:1:2:0/0:./.:.:0	25,21,6,7:1:1:2:0/0:0/1:0.5:0:0:.:.
chr9_ref_v2	28514	.	T	TTA	.	PASS	IntersectsRepeat=1;RepeatCorrectionApplied=1	SAC:ACF:DF:PD:GT:SGT:SF:SV:SIG:MT:PAC	45,41,2,0:1:1:2:0/0:./.:.:0	26,25,17,9:1:1:2:0/1:0/0:0.25:0:1:g.28514_28515insTA:0
chr9_ref_v2	33465	.	TA	T	.	PASS	IntersectsRepeat=1;RepeatCorrectionApplied=1	SAC:ACF:DF:PD:GT:SGT:SF:SV:SIG:MT:PAC	76,66,0,0:1:1:2:0/0:./.:.:0	63,35,35,28:1:1:2:0/1:0/0:0.25:0:1:g.33466delA:0
chr9_ref_v2	36106	.	TA	T	.	PASS	IntersectsRepeat=1;RepeatCorrectionApplied=1	SAC:ACF:DF:PD:GT:SGT:SF:SV:SIG:MT:PAC	57,73,3,2:1:1:2:0/0:./.:.:0	52,64,10,10:1:1:2:0/0:./.:.:0:0:.:.
chr9_ref_v2	36549	.	T	C	.	PASS	IntersectsRepeat=0;RepeatCorrectionApplied=0	SAC:ACF:DF:PD:GT:SGT:SF:SV:SIG:MT:PAC	44,55,0,0:1:1:2:0/0:./.:.:0	35,40,33,40:1:1:2:0/1:./.:.:0:1:g.36549T>C:0
chr9_ref_v2	37176	.	CT	C	.	PASS	IntersectsRepeat=1;RepeatCorrectionApplied=1	SAC:ACF:DF:PD:GT:SGT:SF:SV:SIG:MT:PAC	50,53,0,2:1:1:2:0/0:./.:.:0	38,40,43,47:1:1:2:0/1:0/0:0.125:0:1:g.37177delT:0
chr9_ref_v2	37274	.	CT	C	.	PASS	IntersectsRepeat=1;RepeatCorrectionApplied=1	SAC:ACF:DF:PD:GT:SGT:SF:SV:SIG:MT:PAC	72,66,1,0:1:1:2:0/0:./.:.:0	43,44,35,22:1:1:2:0/1:0/0:0.25:0:1:g.37275delT:0
chr9_ref_v2	39348	.	TA	T	.	PASS	IntersectsRepeat=1;RepeatCorrectionApplied=1	SAC:ACF:DF:PD:GT:SGT:SF:SV:SIG:MT:PAC	48,43,4,5:1:1:2:0/0:./.:.:0	45,53,22,19:1:1:2:0/0:./.:.:0:0:.:.
chr9_ref_v2	40575	.	A	C	.	PASS	IntersectsRepeat=1;RepeatCorrectionApplied=0	SAC:ACF:DF:PD:GT:SGT:SF:SV:SIG:MT:PAC	42,16,0,17:1:1:2:0/0:0/1:0.5:0	60,26,0,13:1:1:2:0/0:0/1:0.25:0:0:.:.
chr9_ref_v2	51294	.	AT	A	.	PASS	IntersectsRepeat=1;RepeatCorrectionApplied=1	SAC:ACF:DF:PD:GT:SGT:SF:SV:SIG:MT:PAC	54,66,0,3:1:1:2:0/0:./.:.:0	67,78,10,10:1:1:2:0/0:./.:.:0:0:.:.
chr9_ref_v2	51528	.	CTT	C	.	PASS	IntersectsRepeat=1;RepeatCorrectionApplied=1	SAC:ACF:DF:PD:GT:SGT:SF:SV:SIG:MT:PAC	52,54,0,2:1:1:2:0/0:./.:.:0	80,62,13,14:1:1:2:0/0:0/1:0.25:1:1:.:
chr9_ref_v2	52985	.	C	T	.	PASS	IntersectsRepeat=0;RepeatCorrectionApplied=0	SAC:ACF:DF:PD:GT:SGT:SF:SV:SIG:MT:PAC	44,42,0,0:1:1:2:0/0:./.:.:0	46,28,7,4:1:1:2:0/0:0/1:0.25:0:0:.:.
chr9_ref_v2	57253	.	CA	C,CAA	.	PASS	IntersectsRepeat=1;RepeatCorrectionApplied=1	SAC:ACF:DF:PD:GT:SGT:SF:SV:SIG:MT:PAC	5,2,0,0,12,22:1:1:2:2/2:./.:.:0	2,1,17,22,4,11:1:1:2:1/2:1/1:0.5:0:1:g.57253_57255AA>:0
chr9_ref_v2	57274	.	T	C	.	PASS	IntersectsRepeat=0;RepeatCorrectionApplied=0	SAC:ACF:DF:PD:GT:SGT:SF:SV:SIG:MT:PAC	0,0,18,76:1:1:2:1/1:./.:.:0	0,0,36,93:1:1:2:1/1:./.:.:0:0:.:.
chr9_ref_v2	61114	.	C	T	.	PASS	IntersectsRepeat=1;RepeatCorrectionApplied=0	SAC:ACF:DF:PD:GT:SGT:SF:SV:SIG:MT:PAC	63,64,0,0:1:1:2:0/0:./.:.:0	43,71,3,8:1:1:2:0/0:0/1:0.125:0:0:.:.
chr9_ref_v2	66083	.	GT	G	.	PASS	IntersectsRepeat=1;RepeatCorrectionApplied=1	SAC:ACF:DF:PD:GT:SGT:SF:SV:SIG:MT:PAC	59,82,1,1:1:1:2:0/0:./.:.:0	39,46,30,26:1:1:2:0/1:0/0:0.25:0:1:g.66084delT:0
chr9_ref_v2	69665	.	GT	G	.	PASS	IntersectsRepeat=1;RepeatCorrectionApplied=1	SAC:ACF:DF:PD:GT:SGT:SF:SV:SIG:MT:PAC	73,38,5,8:1:1:2:0/0:./.:.:0	48,28,37,25:1:1:2:0/0:0/1:0.5:0:1:.:
chr9_ref_v2	70383	.	C	A	.	PASS	IntersectsRepeat=0;RepeatCorrectionApplied=0	SAC:ACF:DF:PD:GT:SGT:SF:SV:SIG:MT:PAC	78,73,0,1:1:1:2:0/0:./.:.:0	42,35,20,26:1:1:2:0/1:0/0:0.25:0:1:g.70383C>A:0
chr9_ref_v2	97257	.	GA	G	.	PASS	IntersectsRepeat=1;RepeatCorrectionApplied=1	SAC:ACF:DF:PD:GT:SGT:SF:SV:SIG:MT:PAC	38,59,2,4:1:1:2:0/0:./.:.:0	38,50,13,13:1:1:2:0/0:0/1:0.125:0:0:.:.
chr9_ref_v2	102511	.	CT	C	.	PASS	IntersectsRepeat=1;RepeatCorrectionApplied=1	SAC:ACF:DF:PD:GT:SGT:SF:SV:SIG:MT:PAC	41,47,12,10:1:1:2:0/0:./.:.:0	57,40,13,13:1:1:2:0/0:./.:.:0:0:.:.
chr9_ref_v2	105408	.	A	AAAT	.	PASS	IntersectsRepeat=1;RepeatCorrectionApplied=1	SAC:ACF:DF:PD:GT:SGT:SF:SV:SIG:MT:PAC	0,0,79,20:1:1:2:1/1:./.:.:0	2,0,67,29:1:1:2:1/1:./.:.:0:0:.:.
chr9_ref_v2	108380	.	C	A	.	PASS	IntersectsRepeat=0;RepeatCorrectionApplied=0	SAC:ACF:DF:PD:GT:SGT:SF:SV:SIG:MT:PAC	85,82,0,0:1:1:2:0/0:./.:.:0	58,73,7,6:1:1:2:0/0:0/1:0.25:0:0:.:.
chr9_ref_v2	117385	.	CT	C	.	PASS	IntersectsRepeat=1;RepeatCorrectionApplied=1	SAC:ACF:DF:PD:GT:SGT:SF:SV:SIG:MT:PAC	39,53,7,8:1:1:2:0/0:./.:.:0	19,14,48,39:1:1:2:0/1:1/1:0.25:0:1:g.117386delT:0
chr9_ref_v2	122064	.	GT	G	.	PASS	IntersectsRepeat=1;RepeatCorrectionApplied=1	SAC:ACF:DF:PD:GT:SGT:SF:SV:SIG:MT:PAC	48,41,6,2:1:1:2:0/0:./.:.:0	43,44,12,7:1:1:2:0/0:./.:.:0:0:.:.
chr9_ref_v2	124293	.	A	G	.	PASS	IntersectsRepeat=1;RepeatCorrectionApplied=0	SAC:ACF:DF:PD:GT:SGT:SF:SV:SIG:MT:PAC	106,95,0,0:1:1:2:0/0:./.:.:0	34,45,30,24:1:1:2:0/1:0/0:0.125:0:1:g.124293A>G:0
chr9_ref_v2	127313	.	GT	G	.	PASS	IntersectsRepeat=1;RepeatCorrectionApplied=1	SAC:ACF:DF:PD:GT:SGT:SF:SV:SIG:MT:PAC	35,57,6,5:1:1:2:0/0:./.:.:0	29,20,31,33:1:1:2:0/1:0/0:0.125:0:1:g.127314delT:0
chr9_ref_v2	128695	.	C	T	.	PASS	IntersectsRepeat=1;RepeatCorrectionApplied=0	SAC:ACF:DF:PD:GT:SGT:SF:SV:SIG:MT:PAC	64,75,0,0:1:1:2:0/0:./.:.:0	22,31,36,25:1:1:2:0/1:1/1:0.125:0:1:g.128695C>T:0
chr9_ref_v2	129578	.	C	CT	.	PASS	IntersectsRepeat=1;RepeatCorrectionApplied=1	SAC:ACF:DF:PD:GT:SGT:SF:SV:SIG:MT:PAC	89,63,0,0:1:1:2:0/0:./.:.:0	69,41,11,7:1:1:2:0/0:0/1:0.25:0:1:.:
chr9_ref_v2	133955	.	AT	A	.	PASS	IntersectsRepeat=1;RepeatCorrectionApplied=1	SAC:ACF:DF:PD:GT:SGT:SF:SV:SIG:MT:PAC	42,25,9,7:1:1:2:0/0:./.:.:0	6,13,43,40:1:1:2:0/1:1/1:0.5:0:1:g.133956delT:0
chr9_ref_v2	137881	.	GAAA	G,GA,GAA	.	PASS	IntersectsRepeat=1;RepeatCorrectionApplied=1	SAC:ACF:DF:PD:GT:SGT:SF:SV:SIG:MT:PAC	59,41,0,0,1,0,20,6:1:1:2:0/0:0/3:0.125:0	1,2,38,24,42,15,7,7:1:1:2:1/2:2/3:0.25:0:1:g.137882_137884delAAA,g.137882_137883delAA:0,0
chr9_ref_v2	138404	.	ACCCC	A	.	PASS	IntersectsRepeat=1;RepeatCorrectionApplied=1	SAC:ACF:DF:PD:GT:SGT:SF:SV:SIG:MT:PAC	4,0,0,0:0:1:2:./.:./.:.:0	6,2,4,14:1:1:2:1/1:0/1:0.5:0:0:.:.
chr9_ref_v2	141426	.	A	AAAGAAGATG	.	PASS	IntersectsRepeat=1;RepeatCorrectionApplied=1	SAC:ACF:DF:PD:GT:SGT:SF:SV:SIG:MT:PAC	0,2,53,30:1:1:2:1/1:./.:.:0	0,0,39,34:1:1:2:1/1:./.:.:0:0:.:.
chr9_ref_v2	142348	.	A	AT,ATT,ATTT	.	PASS	IntersectsRepeat=1;RepeatCorrectionApplied=1	SAC:ACF:DF:PD:GT:SGT:SF:SV:SIG:MT:PAC	0,0,0,1,6,10,45,24:1:1:2:3/3:./.:.:0	5,3,21,16,9,7,27,17:1:1:2:2/3:1/3:0.5:0:1:g.142348_142350TTT>TT:0
chr9_ref_v2	144091	.	TTATATATATATA	T	.	PASS	IntersectsRepeat=1;RepeatCorrectionApplied=1	SAC:ACF:DF:PD:GT:SGT:SF:SV:SIG:MT:PAC	0,0,41,53:1:1:2:1/1:./.:.:0	0,1,51,47:1:1:2:1/1:./.:.:0:0:.:.
chr9_ref_v2	146893	.	A	G	.	PASS	IntersectsRepeat=0;RepeatCorrectionApplied=0	SAC:ACF:DF:PD:GT:SGT:SF:SV:SIG:MT:PAC	0,0,0,4:0:1:2:./.:./.:.:0	0,0,0,2:0:1:2:./.:./.:.:0:0:.:.
chr9_ref_v2	147066	.	A	ATGACTTTCCAGAGCCAAAGGACGGAGTACCAAAAGATGGCTTGCCAAAGGCAGATCCGGAGGCAGGCGATTCAACAGG	.	PASS	IntersectsRepeat=0;RepeatCorrectionApplied=0	SAC:ACF:DF:PD:GT:SGT:SF:SV:SIG:MT:PAC	0,0,7,2:1:1:2:./.:./.:.:0	0,0,13,7:1:1:2:1/1:./.:.:0:0:.:.
chr9_ref_v2	147566	.	C	A	.	PASS	IntersectsRepeat=0;RepeatCorrectionApplied=0	SAC:ACF:DF:PD:GT:SGT:SF:SV:SIG:MT:PAC	70,65,0,0:1:1:2:0/0:./.:.:0	56,43,6,7:1:1:2:0/0:0/1:0.25:0:0:.:.
chr9_ref_v2	149045	.	GA	G	.	PASS	IntersectsRepeat=1;RepeatCorrectionApplied=1	SAC:ACF:DF:PD:GT:SGT:SF:SV:SIG:MT:PAC	51,58,0,2:1:1:2:0/0:./.:.:0	39,41,27,24:1:1:2:0/0:0/1:0.5:0:1:.:
chr9_ref_v2	151162	.	GA	G	.	PASS	IntersectsRepeat=1;RepeatCorrectionApplied=1	SAC:ACF:DF:PD:GT:SGT:SF:SV:SIG:MT:PAC	38,67,0,4:1:1:2:0/0:./.:.:0	24,67,6,18:1:1:2:0/0:./.:.:0:0:.:.
chr9_ref_v2	151215	.	CT	C	.	PASS	IntersectsRepeat=1;RepeatCorrectionApplied=1	SAC:ACF:DF:PD:GT:SGT:SF:SV:SIG:MT:PAC	65,69,0,0:1:1:2:0/0:./.:.:0	36,27,5,21:1:1:2:0/0:0/1:0.5:1:1:.:
chr9_ref_v2	159189	.	G	C	.	PASS	IntersectsRepeat=0;RepeatCorrectionApplied=0	SAC:ACF:DF:PD:GT:SGT:SF:SV:SIG:MT:PAC	0,0,80,79:1:1:2:1/1:./.:.:0	10,13,43,45:1:1:2:1/1:0/1:0.5:1:1:.:
chr9_ref_v2	160810	.	TA	T,TAA	.	PASS	IntersectsRepeat=1;RepeatCorrectionApplied=1	SAC:ACF:DF:PD:GT:SGT:SF:SV:SIG:MT:PAC	9,3,0,0,21,27:1:1:2:2/2:./.:.:0	32,21,7,11,3,8:1:1:2:0/0:0/2:0.25:0:1:g.160810_160812A>,g.160810_160812A>:0,1
chr9_ref_v2	162957	.	GT	G	.	PASS	IntersectsRepeat=1;RepeatCorrectionApplied=1	SAC:ACF:DF:PD:GT:SGT:SF:SV:SIG:MT:PAC	49,47,4,4:1:1:2:0/0:./.:.:0	29,47,10,18:1:1:2:0/0:./.:.:0:0:.:.
chr9_ref_v2	163215	.	A	AT	.	PASS	IntersectsRepeat=1;RepeatCorrectionApplied=1	SAC:ACF:DF:PD:GT:SGT:SF:SV:SIG:MT:PAC	0,0,22,9:1:1:2:1/1:./.:.:0	1,2,22,6:1:1:2:1/1:./.:.:0:0:.:.
chr9_ref_v2	169441	.	CTGTTGTTGT	C	.	PASS	IntersectsRepeat=1;RepeatCorrectionApplied=1	SAC:ACF:DF:PD:GT:SGT:SF:SV:SIG:MT:PAC	2,0,47,32:1:1:2:1/1:./.:.:0	3,0,40,20:1:1:2:1/1:0/1:0.125:0:0:.:.
chr9_ref_v2	176577	.	C	A	.	PASS	IntersectsRepeat=0;RepeatCorrectionApplied=0	SAC:ACF:DF:PD:GT:SGT:SF:SV:SIG:MT:PAC	88,51,0,0:1:1:2:0/0:./.:.:0	45,57,8,6:1:1:2:0/0:0/1:0.25:0:0:.:.
chr9_ref_v2	177431	.	CAT	C,CATATAT	.	PASS	IntersectsRepeat=1;RepeatCorrectionApplied=1	SAC:ACF:DF:PD:GT:SGT:SF:SV:SIG:MT:PAC	17,15,30,20,1,0:1:1:2:0/1:1/1:0.125:0	19,20,5,9,13,13:1:1:2:0/2:0/1:0.25:0:1:g.177431_177434>ATATAT:0
chr9_ref_v2	179620	.	CA	C	.	PASS	IntersectsRepeat=1;RepeatCorrectionApplied=1	SAC:ACF:DF:PD:GT:SGT:SF:SV:SIG:MT:PAC	47,62,1,2:1:1:2:0/0:./.:.:0	22,38,19,30:1:1:2:0/1:0/0:0.25:0:1:g.179621delA:0
chr9_ref_v2	179917	.	CT	C	.	PASS	IntersectsRepeat=1;RepeatCorrectionApplied=1	SAC:ACF:DF:PD:GT:SGT:SF:SV:SIG:MT:PAC	98,78,0,0:1:1:2:0/0:./.:.:0	29,43,21,21:1:1:2:0/1:0/0:0.25:0:1:g.179918delT:0
chr9_ref_v2	183216	.	CTT	C,CT	.	PASS	IntersectsRepeat=1;RepeatCorrectionApplied=1	SAC:ACF:DF:PD:GT:SGT:SF:SV:SIG:MT:PAC	13,22,4,6,6,16:1:1:2:0/0:0/1:0.25:0	4,9,27,25,5,14:1:1:2:0/1:1/1:0.25:0:1:g.183217_183218delTT:0
chr9_ref_v2	187787	.	GAAAA	G	.	PASS	IntersectsRepeat=1;RepeatCorrectionApplied=1	SAC:ACF:DF:PD:GT:SGT:SF:SV:SIG:MT:PAC	21,16,0,5:1:1:2:0/0:0/1:0.25:0	11,10,2,4:1:1:2:0/0:0/1:0.5:0:0:.:.
chr9_ref_v2	195410	.	G	GT	.	PASS	IntersectsRepeat=1;RepeatCorrectionApplied=1	SAC:ACF:DF:PD:GT:SGT:SF:SV:SIG:MT:PAC	52,59,3,2:1:1:2:0/0:./.:.:0	50,56,6,8:1:1:2:0/0:0/1:0.25:0:0:.:.
chr9_ref_v2	197641	.	CT	C	.	PASS	IntersectsRepeat=1;RepeatCorrectionApplied=1	SAC:ACF:DF:PD:GT:SGT:SF:SV:SIG:MT:PAC	65,48,3,6:1:1:2:0/0:0/1:0.125:0	55,46,5,10:1:1:2:0/0:0/1:0.125:0:0:.:.
chr9_ref_v2	200730	.	A	G	.	PASS	IntersectsRepeat=1;RepeatCorrectionApplied=0	SAC:ACF:DF:PD:GT:SGT:SF:SV:SIG:MT:PAC	62,52,1,0:1:1:2:0/0:./.:.:0	35,45,2,5:1:1:2:0/0:0/1:0.125:0:0:.:.
chr9_ref_v2	204352	.	G	A	.	PASS	IntersectsRepeat=1;RepeatCorrectionApplied=0	SAC:ACF:DF:PD:GT:SGT:SF:SV:SIG:MT:PAC	104,67,0,0:1:1:2:0/0:./.:.:0	56,72,6,7:1:1:2:0/0:0/1:0.25:0:0:.:.
chr9_ref_v2	204746	.	TAAAA	T,TA	.	PASS	IntersectsRepeat=1;RepeatCorrectionApplied=1	SAC:ACF:DF:PD:GT:SGT:SF:SV:SIG:MT:PAC	28,36,1,5,22,22:1:1:2:0/2:0/0:0.125:0	13,23,15,8,3,7:1:1:2:0/2:0/1:0.5:0:1:.:
chr9_ref_v2	232999	.	CT	C	.	PASS	IntersectsRepeat=1;RepeatCorrectionApplied=1	SAC:ACF:DF:PD:GT:SGT:SF:SV:SIG:MT:PAC	63,33,4,1:1:1:2:0/0:./.:.:0	39,28,19,16:1:1:2:0/0:0/1:0.5:0:1:.:
chr9_ref_v2	241169	.	CT	C	.	PASS	IntersectsRepeat=1;RepeatCorrectionApplied=1	SAC:ACF:DF:PD:GT:SGT:SF:SV:SIG:MT:PAC	41,38,1,2:1:1:2:0/0:./.:.:0	57,33,6,5:1:1:2:0/0:./.:.:0:0:.:.
chr9_ref_v2	245927	.	CTTT	C	.	PASS	IntersectsRepeat=1;RepeatCorrectionApplied=1	SAC:ACF:DF:PD:GT:SGT:SF:SV:SIG:MT:PAC	14,14,1,4:1:1:2:0/0:0/1:0.25:0	5,13,3,9:1:1:2:0/1:0/0:0.25:0:0:.:.
chr9_ref_v2	249590	.	CTT	C,CT	.	PASS	IntersectsRepeat=1;RepeatCorrectionApplied=1	SAC:ACF:DF:PD:GT:SGT:SF:SV:SIG:MT:PAC	0,2,12,4,20,5:1:1:2:2/2:1/2:0.25:0	3,3,34,27,16,3:1:1:2:1/2:0/1:0.125:0:0:.:.
chr9_ref_v2	253969	.	TAA	T,TA	.	PASS	IntersectsRepeat=1;RepeatCorrectionApplied=1	SAC:ACF:DF:PD:GT:SGT:SF:SV:SIG:MT:PAC	2,3,4,4,19,21:1:1:2:2/2:0/2:0.125:0	2,3,34,39,4,6:1:1:2:1/1:0/1:0.25:0:1:g.253969_253972A>,g.253969_253972A>:0,1
chr9_ref_v2	254869	.	CT	C	.	PASS	IntersectsRepeat=1;RepeatCorrectionApplied=1	SAC:ACF:DF:PD:GT:SGT:SF:SV:SIG:MT:PAC	104,57,0,1:1:1:2:0/0:./.:.:0	62,58,6,13:1:1:2:0/0:0/1:0.25:0:1:.:
chr9_ref_v2	256134	.	GT	G	.	PASS	IntersectsRepeat=1;RepeatCorrectionApplied=1	SAC:ACF:DF:PD:GT:SGT:SF:SV:SIG:MT:PAC	70,72,2,1:1:1:2:0/0:./.:.:0	24,36,28,38:1:1:2:0/1:./.:.:0:1:g.256135delT:0
chr9_ref_v2	257446	.	CA	C	.	PASS	IntersectsRepeat=1;RepeatCorrectionApplied=1	SAC:ACF:DF:PD:GT:SGT:SF:SV:SIG:MT:PAC	34,38,2,4:1:1:2:0/0:./.:.:0	26,20,23,18:1:1:2:0/0:0/1:0.5:0:1:.:
chr9_ref_v2	263468	.	G	C	.	PASS	IntersectsRepeat=0;RepeatCorrectionApplied=0	SAC:ACF:DF:PD:GT:SGT:SF:SV:SIG:MT:PAC	16,81,15,0:1:1:2:0/0:0/1:0.25:0	19,74,4,0:1:1:2:0/0:0/1:0.125:0:0:.:.
chr9_ref_v2	263469	.	T	C	.	PASS	IntersectsRepeat=0;RepeatCorrectionApplied=0	SAC:ACF:DF:PD:GT:SGT:SF:SV:SIG:MT:PAC	15,81,2,0:1:1:2:0/0:./.:.:0	19,76,0,0:1:1:2:0/0:./.:.:0:0:.:.
chr9_ref_v2	267836	.	TA	T	.	PASS	IntersectsRepeat=1;RepeatCorrectionApplied=1	SAC:ACF:DF:PD:GT:SGT:SF:SV:SIG:MT:PAC	12,17,7,29:1:1:2:0/1:0/0:0.125:0	5,10,17,37:1:1:2:0/1:1/1:0.25:0:0:.:.
chr9_ref_v2	273998	.	C	CTA	.	PASS	IntersectsRepeat=1;RepeatCorrectionApplied=1	SAC:ACF:DF:PD:GT:SGT:SF:SV:SIG:MT:PAC	58,39,0,0:1:1:2:0/0:./.:.:0	59,35,6,3:1:1:2:0/0:0/1:0.125:0:0:.:.
chr9_ref_v2	280086	.	AT	A	.	PASS	IntersectsRepeat=1;RepeatCorrectionApplied=1	SAC:ACF:DF:PD:GT:SGT:SF:SV:SIG:MT:PAC	46,47,5,3:1:1:2:0/0:./.:.:0	47,52,6,16:1:1:2:0/0:./.:.:0:0:.:.
chr9_ref_v2	285856	.	T	G	.	PASS	IntersectsRepeat=1;RepeatCorrectionApplied=0	SAC:ACF:DF:PD:GT:SGT:SF:SV:SIG:MT:PAC	20,56,20,0:1:1:2:0/0:0/1:0.5:0	21,55,26,0:1:1:2:0/0:0/1:0.5:0:0:.:.
chr9_ref_v2	287721	.	AT	A	.	PASS	IntersectsRepeat=1;RepeatCorrectionApplied=1	SAC:ACF:DF:PD:GT:SGT:SF:SV:SIG:MT:PAC	40,42,2,2:1:1:2:0/0:./.:.:0	55,37,14,17:1:1:2:0/0:./.:.:0:1:.:
chr9_ref_v2	290159	.	GA	G	.	PASS	IntersectsRepeat=1;RepeatCorrectionApplied=1	SAC:ACF:DF:PD:GT:SGT:SF:SV:SIG:MT:PAC	12,31,2,7:1:1:2:0/0:./.:.:0	17,28,6,13:1:1:2:0/0:./.:.:0:0:.:.
chr9_ref_v2	292014	.	T	G	.	PASS	IntersectsRepeat=1;RepeatCorrectionApplied=0	SAC:ACF:DF:PD:GT:SGT:SF:SV:SIG:MT:PAC	3,50,9,0:1:1:2:0/0:0/1:0.25:0	4,62,9,0:1:1:2:0/0:0/1:0.25:0:0:.:.
chr9_ref_v2	292246	.	CT	C	.	PASS	IntersectsRepeat=1;RepeatCorrectionApplied=1	SAC:ACF:DF:PD:GT:SGT:SF:SV:SIG:MT:PAC	72,41,2,1:1:1:2:0/0:./.:.:0	73,26,11,6:1:1:2:0/0:./.:.:0:0:.:.
chr9_ref_v2	299864	.	T	G	.	PASS	IntersectsRepeat=0;RepeatCorrectionApplied=0	SAC:ACF:DF:PD:GT:SGT:SF:SV:SIG:MT:PAC	10,54,23,0:1:1:2:0/0:0/1:0.5:0	5,72,51,0:1:1:2:0/1:0/0:0.25:0:0:.:.
chr9_ref_v2	299867	.	C	G	.	PASS	IntersectsRepeat=1;RepeatCorrectionApplied=0	SAC:ACF:DF:PD:GT:SGT:SF:SV:SIG:MT:PAC	7,55,5,0:1:1:2:0/0:0/1:0.125:0	5,73,11,0:1:1:2:0/0:0/1:0.25:0:0:.:.
chr9_ref_v2	316182	.	T	G	.	PASS	IntersectsRepeat=0;RepeatCorrectionApplied=0	SAC:ACF:DF:PD:GT:SGT:SF:SV:SIG:MT:PAC	0,0,77,83:1:1:2:1/1:./.:.:0	0,0,64,77:1:1:2:1/1:./.:.:0:0:.:.
chr9_ref_v2	334087	.	C	T	.	PASS	IntersectsRepeat=0;RepeatCorrectionApplied=0	SAC:ACF:DF:PD:GT:SGT:SF:SV:SIG:MT:PAC	59,76,0,0:1:1:2:0/0:./.:.:0	75,60,10,5:1:1:2:0/0:0/1:0.25:0:0:.:.
chr9_ref_v2	335753	.	C	G	.	PASS	IntersectsRepeat=0;RepeatCorrectionApplied=0	SAC:ACF:DF:PD:GT:SGT:SF:SV:SIG:MT:PAC	72,49,0,0:1:1:2:0/0:./.:.:0	99,54,9,4:1:1:2:0/0:0/1:0.125:0:0:.:.
chr9_ref_v2	336436	.	CA	C	.	PASS	IntersectsRepeat=1;RepeatCorrectionApplied=1	SAC:ACF:DF:PD:GT:SGT:SF:SV:SIG:MT:PAC	40,68,0,1:1:1:2:0/0:./.:.:0	37,60,23,31:1:1:2:0/1:0/0:0.25:0:1:g.336437delA:0
chr9_ref_v2	344507	.	C	T	.	PASS	IntersectsRepeat=0;RepeatCorrectionApplied=0	SAC:ACF:DF:PD:GT:SGT:SF:SV:SIG:MT:PAC	67,63,0,0:1:1:2:0/0:./.:.:0	81,78,8,8:1:1:2:0/0:0/1:0.25:1:0:.:.
chr9_ref_v2	346893	.	T	C	.	PASS	IntersectsRepeat=1;RepeatCorrectionApplied=0	SAC:ACF:DF:PD:GT:SGT:SF:SV:SIG:MT:PAC	0,0,87,82:1:1:2:1/1:./.:.:0	0,0,103,100:1:1:2:1/1:./.:.:0:0:.:.
chr9_ref_v2	355008	.	CA	C	.	PASS	IntersectsRepeat=1;RepeatCorrectionApplied=1	SAC:ACF:DF:PD:GT:SGT:SF:SV:SIG:MT:PAC	48,26,0,0:1:1:2:0/0:./.:.:0	42,18,42,32:1:1:2:0/1:0/0:0.125:0:1:g.355009delA:0
chr9_ref_v2	362236	.	CTA	C	.	PASS	IntersectsRepeat=1;RepeatCorrectionApplied=1	SAC:ACF:DF:PD:GT:SGT:SF:SV:SIG:MT:PAC	32,14,1,2:1:1:2:0/0:./.:.:0	46,27,5,3:1:1:2:0/0:./.:.:0:0:.:.
chr9_ref_v2	362264	.	CT	C	.	PASS	IntersectsRepeat=1;RepeatCorrectionApplied=1	SAC:ACF:DF:PD:GT:SGT:SF:SV:SIG:MT:PAC	16,7,16,10:1:1:2:0/1:0/0:0.125:0	19,15,40,21:1:1:2:0/1:0/0:0.125:0:0:.:.
chr9_ref_v2	369388	.	ATT	A,AT	.	PASS	IntersectsRepeat=1;RepeatCorrectionApplied=1	SAC:ACF:DF:PD:GT:SGT:SF:SV:SIG:MT:PAC	11,2,7,3,1,0:1:1:2:0/1:0/0:0.125:0	17,13,11,13,12,7:1:1:2:0/1:0/0:0.25:0:0:.:.
chr9_ref_v2	372221	.	CAT	C	.	PASS	IntersectsRepeat=1;RepeatCorrectionApplied=1	SAC:ACF:DF:PD:GT:SGT:SF:SV:SIG:MT:PAC	60,61,2,2:1:1:2:0/0:./.:.:0	41,62,11,17:1:1:2:0/0:0/1:0.5:1:1:.:
chr9_ref_v2	375287	.	C	T	.	PASS	IntersectsRepeat=1;RepeatCorrectionApplied=0	SAC:ACF:DF:PD:GT:SGT:SF:SV:SIG:MT:PAC	108,82,0,0:1:1:2:0/0:./.:.:0	70,71,5,7:1:1:2:0/0:0/1:0.125:0:0:.:.
chr9_ref_v2	379083	.	TA	T	.	PASS	IntersectsRepeat=1;RepeatCorrectionApplied=1	SAC:ACF:DF:PD:GT:SGT:SF:SV:SIG:MT:PAC	46,50,6,4:1:1:2:0/0:./.:.:0	70,48,17,8:1:1:2:0/0:./.:.:0:0:.:.
chr9_ref_v2	380128	.	GA	G	.	PASS	IntersectsRepeat=1;RepeatCorrectionApplied=1	SAC:ACF:DF:PD:GT:SGT:SF:SV:SIG:MT:PAC	38,29,13,3:1:1:2:0/0:./.:.:0	26,33,30,26:1:1:2:0/0:./.:.:0:1:.:
chr9_ref_v2	381727	.	GA	G	.	PASS	IntersectsRepeat=1;RepeatCorrectionApplied=1	SAC:ACF:DF:PD:GT:SGT:SF:SV:SIG:MT:PAC	59,32,2,1:1:1:2:0/0:./.:.:0	41,46,26,15:1:1:2:0/1:0/0:0.25:0:1:g.381728delA:0
chr9_ref_v2	383080	.	G	A	.	PASS	IntersectsRepeat=0;RepeatCorrectionApplied=0	SAC:ACF:DF:PD:GT:SGT:SF:SV:SIG:MT:PAC	53,46,0,0:1:1:2:0/0:./.:.:0	50,68,6,5:1:1:2:0/0:0/1:0.125:0:0:.:.
chr9_ref_v2	383085	.	G	C	.	PASS	IntersectsRepeat=1;RepeatCorrectionApplied=0	SAC:ACF:DF:PD:GT:SGT:SF:SV:SIG:MT:PAC	6,50,9,0:1:1:2:0/0:0/1:0.25:0	15,74,7,0:1:1:2:0/0:0/1:0.125:0:0:.:.
chr9_ref_v2	383087	.	G	C	.	PASS	IntersectsRepeat=1;RepeatCorrectionApplied=0	SAC:ACF:DF:PD:GT:SGT:SF:SV:SIG:MT:PAC	10,49,1,0:1:1:2:0/0:./.:.:0	16,74,1,0:1:1:2:0/0:./.:.:0:0:.:.
chr9_ref_v2	383508	.	CA	C	.	PASS	IntersectsRepeat=1;RepeatCorrectionApplied=1	SAC:ACF:DF:PD:GT:SGT:SF:SV:SIG:MT:PAC	35,36,1,3:1:1:2:0/0:./.:.:0	40,77,6,12:1:1:2:0/0:./.:.:0:0:.:.
chr9_ref_v2	384833	.	AT	A	.	PASS	IntersectsRepeat=1;RepeatCorrectionApplied=1	SAC:ACF:DF:PD:GT:SGT:SF:SV:SIG:MT:PAC	22,5,1,12:1:1:2:0/0:./.:.:0	28,18,1,27:1:1:2:0/0:./.:.:0:0:.:.
chr9_ref_v2	384853	.	G	T	.	PASS	IntersectsRepeat=0;RepeatCorrectionApplied=0	SAC:ACF:DF:PD:GT:SGT:SF:SV:SIG:MT:PAC	13,75,15,2:1:1:2:0/0:0/1:0.25:0	8,100,15,2:1:1:2:0/0:0/1:0.25:0:0:.:.
chr9_ref_v2	384854	.	A	T	.	PASS	IntersectsRepeat=0;RepeatCorrectionApplied=0	SAC:ACF:DF:PD:GT:SGT:SF:SV:SIG:MT:PAC	12,74,6,2:1:1:2:0/0:0/1:0.125:0	16,99,4,2:1:1:2:0/0:0/1:0.125:0:0:.:.
chr9_ref_v2	387210	.	AT	A	.	PASS	IntersectsRepeat=1;RepeatCorrectionApplied=1	SAC:ACF:DF:PD:GT:SGT:SF:SV:SIG:MT:PAC	58,72,1,1:1:1:2:0/0:./.:.:0	52,66,34,34:1:1:2:0/0:0/1:0.5:1:1:.:
chr9_ref_v2	388450	.	GAAA	G,GAA	.	PASS	IntersectsRepeat=1;RepeatCorrectionApplied=1	SAC:ACF:DF:PD:GT:SGT:SF:SV:SIG:MT:PAC	21,28,0,0,3,7:1:1:2:0/0:./.:.:0	4,0,31,33,21,27:1:1:2:1/2:1/1:0.125:0:1:g.388451_388453delAAA,g.388451delA:0,0
chr9_ref_v2	401590	.	AC	A	.	PASS	IntersectsRepeat=1;RepeatCorrectionApplied=1	SAC:ACF:DF:PD:GT:SGT:SF:SV:SIG:MT:PAC	89,54,0,0:1:1:2:0/0:./.:.:0	32,39,29,29:1:1:2:0/1:0/0:0.125:0:1:g.401591delC:0
chr9_ref_v2	418672	.	GTA	G	.	PASS	IntersectsRepeat=1;RepeatCorrectionApplied=1	SAC:ACF:DF:PD:GT:SGT:SF:SV:SIG:MT:PAC	48,64,1,4:1:1:2:0/0:./.:.:0	65,62,8,9:1:1:2:0/0:0/1:0.125:0:0:.:.
chr9_ref_v2	421010	.	G	A	.	PASS	IntersectsRepeat=0;RepeatCorrectionApplied=0	SAC:ACF:DF:PD:GT:SGT:SF:SV:SIG:MT:PAC	87,82,0,0:1:1:2:0/0:./.:.:0	69,72,6,9:1:1:2:0/0:0/1:0.25:0:0:.:.
chr9_ref_v2	426500	.	CT	C	.	PASS	IntersectsRepeat=1;RepeatCorrectionApplied=1	SAC:ACF:DF:PD:GT:SGT:SF:SV:SIG:MT:PAC	32,58,6,4:1:1:2:0/0:0/1:0.125:0	72,70,5,12:1:1:2:0/0:./.:.:0:0:.:.
chr9_ref_v2	427426	.	A	G	.	PASS	IntersectsRepeat=0;RepeatCorrectionApplied=0	SAC:ACF:DF:PD:GT:SGT:SF:SV:SIG:MT:PAC	0,0,72,48:1:1:2:1/1:./.:.:0	0,0,76,80:1:1:2:1/1:./.:.:0:0:.:.
chr9_ref_v2	435318	.	CA	C	.	PASS	IntersectsRepeat=1;RepeatCorrectionApplied=1	SAC:ACF:DF:PD:GT:SGT:SF:SV:SIG:MT:PAC	85,47,1,0:1:1:2:0/0:./.:.:0	56,31,40,36:1:1:2:0/1:0/0:0.125:0:1:g.435319delA:0
chr9_ref_v2	438049	.	A	G	.	PASS	IntersectsRepeat=1;RepeatCorrectionApplied=0	SAC:ACF:DF:PD:GT:SGT:SF:SV:SIG:MT:PAC	8,0,9,24:1:1:2:0/1:1/1:0.5:0	6,0,22,48:1:1:2:1/1:0/1:0.25:0:0:.:.
chr9_ref_v2	438071	.	A	T	.	PASS	IntersectsRepeat=1;RepeatCorrectionApplied=0	SAC:ACF:DF:PD:GT:SGT:SF:SV:SIG:MT:PAC	11,0,14,48:1:1:2:1/1:0/1:0.25:0	13,0,39,65:1:1:2:1/1:0/1:0.25:0:0:.:.
chr9_ref_v2	438077	.	A	G	.	PASS	IntersectsRepeat=1;RepeatCorrectionApplied=0	SAC:ACF:DF:PD:GT:SGT:SF:SV:SIG:MT:PAC	11,0,16,52:1:1:2:1/1:0/1:0.25:0	13,0,40,66:1:1:2:1/1:0/1:0.25:0:0:.:.
chr9_ref_v2	438084	.	T	TC	.	PASS	IntersectsRepeat=0;RepeatCorrectionApplied=0	SAC:ACF:DF:PD:GT:SGT:SF:SV:SIG:MT:PAC	19,63,10,0:1:1:2:0/0:0/1:0.25:0	38,71,12,0:1:1:2:0/0:0/1:0.25:0:0:.:.
chr9_ref_v2	438186	.	G	A	.	PASS	IntersectsRepeat=0;RepeatCorrectionApplied=0	SAC:ACF:DF:PD:GT:SGT:SF:SV:SIG:MT:PAC	4,7,32,12:1:1:2:0/1:1/1:0.5:0	4,15,43,31:1:1:2:1/1:0/1:0.5:1:0:.:.
chr9_ref_v2	438193	.	T	G	.	PASS	IntersectsRepeat=0;RepeatCorrectionApplied=0	SAC:ACF:DF:PD:GT:SGT:SF:SV:SIG:MT:PAC	4,10,32,9:1:1:2:0/1:1/1:0.5:0	4,16,45,27:1:1:2:1/1:0/1:0.5:1:0:.:.
chr9_ref_v2	438198	.	A	G	.	PASS	IntersectsRepeat=0;RepeatCorrectionApplied=0	SAC:ACF:DF:PD:GT:SGT:SF:SV:SIG:MT:PAC	4,11,31,10:1:1:2:0/1:1/1:0.5:0	4,17,44,25:1:1:2:1/1:0/1:0.5:1:0:.:.
chr9_ref_v2	438204	.	T	C	.	PASS	IntersectsRepeat=0;RepeatCorrectionApplied=0	SAC:ACF:DF:PD:GT:SGT:SF:SV:SIG:MT:PAC	4,11,31,8:1:1:2:0/1:1/1:0.5:0	5,17,43,24:1:1:2:1/1:0/1:0.5:1:0:.:.
chr9_ref_v2	438249	.	G	T	.	PASS	IntersectsRepeat=1;RepeatCorrectionApplied=0	SAC:ACF:DF:PD:GT:SGT:SF:SV:SIG:MT:PAC	4,13,22,11:1:1:2:0/1:1/1:0.25:0	3,19,27,15:1:1:2:0/1:1/1:0.25:0:0:.:.
chr9_ref_v2	438276	.	C	A	.	ExcRegion	IntersectsRepeat=0;RepeatCorrectionApplied=0	SAC:ACF:DF:PD:GT:SGT:SF:SV:SIG:MT:PAC	16,22,0,13:1:1:2:./.:./.:.:0	36,24,0,9:1:1:2:./.:./.:.:0:0:.:.
chr9_ref_v2	438277	.	G	T	.	ExcRegion	IntersectsRepeat=0;RepeatCorrectionApplied=0	SAC:ACF:DF:PD:GT:SGT:SF:SV:SIG:MT:PAC	17,23,0,12:1:1:2:./.:./.:.:0	36,24,0,9:1:1:2:./.:./.:.:0:0:.:.
chr9_ref_v2	438279	.	AAAG	A	.	ExcRegion	IntersectsRepeat=0;RepeatCorrectionApplied=0	SAC:ACF:DF:PD:GT:SGT:SF:SV:SIG:MT:PAC	22,28,0,9:1:1:2:./.:./.:.:0	43,25,0,7:1:1:2:./.:./.:.:0:0:.:.
chr9_ref_v2	438285	.	GAA	G	.	ExcRegion	IntersectsRepeat=0;RepeatCorrectionApplied=0	SAC:ACF:DF:PD:GT:SGT:SF:SV:SIG:MT:PAC	23,30,0,8:1:1:2:./.:./.:.:0	46,22,0,6:1:1:2:./.:./.:.:0:0:.:.
chr9_ref_v2	438290	.	G	GAA	.	ExcRegion	IntersectsRepeat=0;RepeatCorrectionApplied=0	SAC:ACF:DF:PD:GT:SGT:SF:SV:SIG:MT:PAC	21,32,0,7:1:1:2:./.:./.:.:0	44,22,0,5:1:1:2:./.:./.:.:0:0:.:.
chr9_ref_v2	438293	.	A	G	.	ExcRegion	IntersectsRepeat=1;RepeatCorrectionApplied=0	SAC:ACF:DF:PD:GT:SGT:SF:SV:SIG:MT:PAC	22,34,0,3:1:1:2:./.:./.:.:0	45,21,0,4:1:1:2:./.:./.:.:0:0:.:.
chr9_ref_v2	438801	.	C	T	.	ExcRegion	IntersectsRepeat=0;RepeatCorrectionApplied=0	SAC:ACF:DF:PD:GT:SGT:SF:SV:SIG:MT:PAC	0,0,43,12:1:1:2:./.:./.:.:0	0,0,62,34:1:1:2:./.:./.:.:0:0:.:.
chr10_ref_v2	28947	.	CT	C	.	PASS	IntersectsRepeat=1;RepeatCorrectionApplied=1	SAC:ACF:DF:PD:GT:SGT:SF:SV:SIG:MT:PAC	42,37,5,1:1:1:2:0/0:./.:.:0	14,26,48,40:1:1:2:0/1:./.:.:0:1:g.28948delT:0
chr10_ref_v2	31782	.	CT	C	.	PASS	IntersectsRepeat=1;RepeatCorrectionApplied=1	SAC:ACF:DF:PD:GT:SGT:SF:SV:SIG:MT:PAC	53,84,0,0:1:1:2:0/0:./.:.:0	48,45,29,34:1:1:2:0/1:0/0:0.25:0:1:g.31783delT:0
chr10_ref_v2	33210	.	CT	C	.	PASS	IntersectsRepeat=1;RepeatCorrectionApplied=1	SAC:ACF:DF:PD:GT:SGT:SF:SV:SIG:MT:PAC	62,51,2,4:1:1:2:0/0:./.:.:0	43,39,40,31:1:1:2:0/1:0/0:0.25:0:1:g.33211delT:0
chr10_ref_v2	33347	.	CT	C	.	PASS	IntersectsRepeat=1;RepeatCorrectionApplied=1	SAC:ACF:DF:PD:GT:SGT:SF:SV:SIG:MT:PAC	31,32,3,5:1:1:2:0/0:./.:.:0	46,66,12,19:1:1:2:0/0:./.:.:0:0:.:.
chr10_ref_v2	33619	.	C	T	.	PASS	IntersectsRepeat=0;RepeatCorrectionApplied=0	SAC:ACF:DF:PD:GT:SGT:SF:SV:SIG:MT:PAC	54,74,0,0:1:1:2:0/0:./.:.:0	60,85,6,10:1:1:2:0/0:0/1:0.25:1:0:.:.
chr10_ref_v2	37826	.	GT	G	.	PASS	IntersectsRepeat=1;RepeatCorrectionApplied=1	SAC:ACF:DF:PD:GT:SGT:SF:SV:SIG:MT:PAC	44,26,4,3:1:1:2:0/0:./.:.:0	75,69,14,4:1:1:2:0/0:./.:.:0:0:.:.
chr10_ref_v2	47027	.	CT	C	.	PASS	IntersectsRepeat=1;RepeatCorrectionApplied=1	SAC:ACF:DF:PD:GT:SGT:SF:SV:SIG:MT:PAC	43,29,4,2:1:1:2:0/0:./.:.:0	41,24,40,33:1:1:2:0/1:0/0:0.25:0:1:g.47028delT:0
chr10_ref_v2	50371	.	GA	G	.	PASS	IntersectsRepeat=1;RepeatCorrectionApplied=1	SAC:ACF:DF:PD:GT:SGT:SF:SV:SIG:MT:PAC	15,19,16,23:1:1:2:0/1:0/0:0.125:0	34,32,22,44:1:1:2:0/1:0/0:0.5:0:0:.:.
chr10_ref_v2	59055	.	GAAAA	G	.	PASS	IntersectsRepeat=1;RepeatCorrectionApplied=1	SAC:ACF:DF:PD:GT:SGT:SF:SV:SIG:MT:PAC	32,48,1,1:1:1:2:0/0:./.:.:0	36,40,18,16:1:1:2:0/1:0/0:0.25:0:1:g.59056_59059delAAAA:0
chr10_ref_v2	60683	.	GT	G	.	PASS	IntersectsRepeat=1;RepeatCorrectionApplied=1	SAC:ACF:DF:PD:GT:SGT:SF:SV:SIG:MT:PAC	47,16,4,4:1:1:2:0/0:./.:.:0	43,33,11,18:1:1:2:0/0:./.:.:0:0:.:.
chr10_ref_v2	64883	.	G	T	.	PASS	IntersectsRepeat=0;RepeatCorrectionApplied=0	SAC:ACF:DF:PD:GT:SGT:SF:SV:SIG:MT:PAC	70,86,0,0:1:1:2:0/0:./.:.:0	63,69,8,9:1:1:2:0/0:0/1:0.25:1:0:.:.
chr10_ref_v2	66426	.	C	T	.	PASS	IntersectsRepeat=0;RepeatCorrectionApplied=0	SAC:ACF:DF:PD:GT:SGT:SF:SV:SIG:MT:PAC	95,76,0,0:1:1:2:0/0:./.:.:0	60,46,39,37:1:1:2:0/1:0/0:0.125:0:1:g.66426C>T:0
chr10_ref_v2	71277	.	GA	G	.	PASS	IntersectsRepeat=1;RepeatCorrectionApplied=1	SAC:ACF:DF:PD:GT:SGT:SF:SV:SIG:MT:PAC	32,37,4,5:1:1:2:0/0:./.:.:0	22,24,28,29:1:1:2:0/1:0/0:0.25:0:1:g.71278delA:0
chr10_ref_v2	74814	.	T	TA	.	PASS	IntersectsRepeat=1;RepeatCorrectionApplied=1	SAC:ACF:DF:PD:GT:SGT:SF:SV:SIG:MT:PAC	48,62,0,0:1:1:2:0/0:./.:.:0	40,61,19,49:1:1:2:0/1:0/0:0.125:0:1:g.74814_74815insA:0
chr10_ref_v2	75589	.	CT	C	.	PASS	IntersectsRepeat=1;RepeatCorrectionApplied=1	SAC:ACF:DF:PD:GT:SGT:SF:SV:SIG:MT:PAC	37,31,6,6:1:1:2:0/0:./.:.:0	41,27,31,26:1:1:2:0/0:0/1:0.25:0:1:.:
chr10_ref_v2	76563	.	GAT	G	.	PASS	IntersectsRepeat=1;RepeatCorrectionApplied=1	SAC:ACF:DF:PD:GT:SGT:SF:SV:SIG:MT:PAC	23,30,7,1:1:1:2:0/0:./.:.:0	16,31,8,9:1:1:2:0/0:0/1:0.25:0:0:.:.
chr10_ref_v2	85342	.	G	A	.	PASS	IntersectsRepeat=1;RepeatCorrectionApplied=0	SAC:ACF:DF:PD:GT:SGT:SF:SV:SIG:MT:PAC	56,73,0,0:1:1:2:0/0:./.:.:0	39,67,23,34:1:1:2:0/1:0/0:0.25:0:1:g.85342G>A:0
chr10_ref_v2	85528	.	CT	C	.	PASS	IntersectsRepeat=1;RepeatCorrectionApplied=1	SAC:ACF:DF:PD:GT:SGT:SF:SV:SIG:MT:PAC	51,52,3,3:1:1:2:0/0:./.:.:0	29,34,31,45:1:1:2:0/1:0/0:0.125:0:1:g.85529delT:0
chr10_ref_v2	91071	.	A	G	.	PASS	IntersectsRepeat=0;RepeatCorrectionApplied=0	SAC:ACF:DF:PD:GT:SGT:SF:SV:SIG:MT:PAC	0,0,56,26:1:1:2:1/1:./.:.:0	0,0,67,34:1:1:2:1/1:./.:.:0:0:.:.
chr10_ref_v2	92657	.	C	A	.	PASS	IntersectsRepeat=0;RepeatCorrectionApplied=0	SAC:ACF:DF:PD:GT:SGT:SF:SV:SIG:MT:PAC	66,78,0,0:1:1:2:0/0:./.:.:0	47,60,7,4:1:1:2:0/0:0/1:0.25:0:0:.:.
chr10_ref_v2	92796	.	C	T	.	PASS	IntersectsRepeat=0;RepeatCorrectionApplied=0	SAC:ACF:DF:PD:GT:SGT:SF:SV:SIG:MT:PAC	61,62,0,0:1:1:2:0/0:./.:.:0	52,55,2,7:1:1:2:0/0:0/1:0.125:0:0:.:.
chr10_ref_v2	94882	.	CT	C	.	PASS	IntersectsRepeat=1;RepeatCorrectionApplied=1	SAC:ACF:DF:PD:GT:SGT:SF:SV:SIG:MT:PAC	55,41,8,3:1:1:2:0/0:0/1:0.125:0	63,68,4,9:1:1:2:0/0:./.:.:0:0:.:.
chr10_ref_v2	99518	.	T	C	.	PASS	IntersectsRepeat=1;RepeatCorrectionApplied=0	SAC:ACF:DF:PD:GT:SGT:SF:SV:SIG:MT:PAC	22,40,0,0:1:1:2:0/0:./.:.:0	15,19,15,30:1:1:2:0/1:1/1:0.125:0:1:g.99518T>C:0
chr10_ref_v2	99520	.	A	AT,ATT	.	PASS	IntersectsRepeat=1;RepeatCorrectionApplied=1	SAC:ACF:DF:PD:GT:SGT:SF:SV:SIG:MT:PAC	1,0,2,3,11,20:1:1:2:2/2:./.:.:0	2,3,3,4,15,33:1:1:2:2/2:0/2:0.25:0:0:.:.
chr10_ref_v2	99585	.	TA	T	.	PASS	IntersectsRepeat=1;RepeatCorrectionApplied=1	SAC:ACF:DF:PD:GT:SGT:SF:SV:SIG:MT:PAC	43,26,1,1:1:1:2:0/0:./.:.:0	53,27,15,5:1:1:2:0/0:./.:.:0:1:.:
chr10_ref_v2	99622	.	TA	T	.	PASS	IntersectsRepeat=1;RepeatCorrectionApplied=1	SAC:ACF:DF:PD:GT:SGT:SF:SV:SIG:MT:PAC	40,24,0,2:1:1:2:0/0:./.:.:0	37,15,25,20:1:1:2:0/1:0/0:0.25:0:1:g.99623delA:0
chr10_ref_v2	104610	.	TA	T	.	PASS	IntersectsRepeat=1;RepeatCorrectionApplied=1	SAC:ACF:DF:PD:GT:SGT:SF:SV:SIG:MT:PAC	20,44,8,4:1:1:2:0/0:./.:.:0	47,42,11,14:1:1:2:0/0:./.:.:0:0:.:.
chr10_ref_v2	109914	.	GA	G	.	PASS	IntersectsRepeat=1;RepeatCorrectionApplied=1	SAC:ACF:DF:PD:GT:SGT:SF:SV:SIG:MT:PAC	51,63,1,1:1:1:2:0/0:./.:.:0	26,42,28,40:1:1:2:0/0:0/1:0.5:0:1:.:
chr10_ref_v2	113473	.	AT	A	.	PASS	IntersectsRepeat=1;RepeatCorrectionApplied=1	SAC:ACF:DF:PD:GT:SGT:SF:SV:SIG:MT:PAC	36,38,8,1:1:1:2:0/0:./.:.:0	37,27,6,6:1:1:2:0/0:./.:.:0:0:.:.
chr10_ref_v2	117564	.	T	C	.	PASS	IntersectsRepeat=0;RepeatCorrectionApplied=0	SAC:ACF:DF:PD:GT:SGT:SF:SV:SIG:MT:PAC	98,51,0,0:1:1:2:0/0:./.:.:0	56,55,7,7:1:1:2:0/0:0/1:0.25:0:0:.:.
chr10_ref_v2	122103	.	TA	T	.	PASS	IntersectsRepeat=1;RepeatCorrectionApplied=1	SAC:ACF:DF:PD:GT:SGT:SF:SV:SIG:MT:PAC	49,48,2,1:1:1:2:0/0:./.:.:0	26,53,29,53:1:1:2:0/1:0/0:0.125:0:1:g.122104delA:0
chr10_ref_v2	123778	.	GA	G	.	PASS	IntersectsRepeat=1;RepeatCorrectionApplied=1	SAC:ACF:DF:PD:GT:SGT:SF:SV:SIG:MT:PAC	27,38,7,5:1:1:2:0/0:0/1:0.125:0	46,37,10,9:1:1:2:0/0:./.:.:0:0:.:.
chr10_ref_v2	125177	.	G	A	.	PASS	IntersectsRepeat=1;RepeatCorrectionApplied=0	SAC:ACF:DF:PD:GT:SGT:SF:SV:SIG:MT:PAC	76,88,0,0:1:1:2:0/0:./.:.:0	50,63,5,5:1:1:2:0/0:0/1:0.125:0:0:.:.
chr10_ref_v2	125480	.	G	A	.	PASS	IntersectsRepeat=0;RepeatCorrectionApplied=0	SAC:ACF:DF:PD:GT:SGT:SF:SV:SIG:MT:PAC	61,55,0,0:1:1:2:0/0:./.:.:0	45,58,5,4:1:1:2:0/0:0/1:0.125:0:0:.:.
chr10_ref_v2	126804	.	CT	C	.	PASS	IntersectsRepeat=1;RepeatCorrectionApplied=1	SAC:ACF:DF:PD:GT:SGT:SF:SV:SIG:MT:PAC	63,52,3,3:1:1:2:0/0:./.:.:0	27,37,23,19:1:1:2:0/1:0/0:0.25:0:1:g.126805delT:0
chr10_ref_v2	129077	.	CT	C	.	PASS	IntersectsRepeat=1;RepeatCorrectionApplied=1	SAC:ACF:DF:PD:GT:SGT:SF:SV:SIG:MT:PAC	47,37,2,1:1:1:2:0/0:./.:.:0	59,35,10,7:1:1:2:0/0:./.:.:0:0:.:.
chr10_ref_v2	132646	.	A	G	.	PASS	IntersectsRepeat=0;RepeatCorrectionApplied=0	SAC:ACF:DF:PD:GT:SGT:SF:SV:SIG:MT:PAC	85,66,0,0:1:1:2:0/0:./.:.:0	36,33,23,25:1:1:2:0/1:0/0:0.125:0:1:g.132646A>G:0
chr10_ref_v2	134030	.	CT	C	.	PASS	IntersectsRepeat=1;RepeatCorrectionApplied=1	SAC:ACF:DF:PD:GT:SGT:SF:SV:SIG:MT:PAC	64,43,1,0:1:1:2:0/0:./.:.:0	49,32,7,7:1:1:2:0/0:./.:.:0:0:.:.
chr10_ref_v2	134111	.	GAA	G,GA	.	PASS	IntersectsRepeat=1;RepeatCorrectionApplied=1	SAC:ACF:DF:PD:GT:SGT:SF:SV:SIG:MT:PAC	18,15,4,1,10,2:1:1:2:0/0:0/1:0.25:0	8,8,24,14,14,3:1:1:2:0/1:1/1:0.125:0:1:g.134112_134113delAA:0
chr10_ref_v2	134178	.	GA	G	.	PASS	IntersectsRepeat=1;RepeatCorrectionApplied=1	SAC:ACF:DF:PD:GT:SGT:SF:SV:SIG:MT:PAC	45,52,5,6:1:1:2:0/0:./.:.:0	45,75,3,9:1:1:2:0/0:./.:.:0:0:.:.
chr10_ref_v2	136910	.	GA	G	.	PASS	IntersectsRepeat=1;RepeatCorrectionApplied=1	SAC:ACF:DF:PD:GT:SGT:SF:SV:SIG:MT:PAC	17,12,8,12:1:1:2:0/0:0/1:0.25:0	19,20,21,24:1:1:2:0/0:./.:.:0:0:.:.
chr10_ref_v2	138163	.	A	G	.	PASS	IntersectsRepeat=1;RepeatCorrectionApplied=0	SAC:ACF:DF:PD:GT:SGT:SF:SV:SIG:MT:PAC	85,73,0,0:1:1:2:0/0:./.:.:0	75,66,6,7:1:1:2:0/0:0/1:0.125:0:0:.:.
chr10_ref_v2	140567	.	C	CA	.	PASS	IntersectsRepeat=1;RepeatCorrectionApplied=1	SAC:ACF:DF:PD:GT:SGT:SF:SV:SIG:MT:PAC	68,48,0,0:1:1:2:0/0:./.:.:0	26,21,28,24:1:1:2:0/1:1/1:0.125:0:1:g.140567_140568insA:0
chr10_ref_v2	144924	.	CT	C	.	PASS	IntersectsRepeat=1;RepeatCorrectionApplied=1	SAC:ACF:DF:PD:GT:SGT:SF:SV:SIG:MT:PAC	71,56,7,3:1:1:2:0/0:0/1:0.125:0	41,39,2,8:1:1:2:0/0:./.:.:0:0:.:.
chr10_ref_v2	159423	.	G	GAAAA	.	PASS	IntersectsRepeat=0;RepeatCorrectionApplied=0	SAC:ACF:DF:PD:GT:SGT:SF:SV:SIG:MT:PAC	65,12,0,6:1:1:2:0/0:0/1:0.125:0	61,34,0,5:1:1:2:0/0:0/1:0.125:0:0:.:.
chr10_ref_v2	159426	.	C	A,CAAA,CAAAA	.	PASS	IntersectsRepeat=1;RepeatCorrectionApplied=1	SAC:ACF:DF:PD:GT:SGT:SF:SV:SIG:MT:PAC	1,0,3,20,8,1,14,1:1:1:2:1/3:1/2:0.125:0	5,1,2,35,17,4,9,1:1:1:2:1/3:0/1:0.125:0:0:.:.
chr10_ref_v2	160959	.	CA	C	.	PASS	IntersectsRepeat=1;RepeatCorrectionApplied=1	SAC:ACF:DF:PD:GT:SGT:SF:SV:SIG:MT:PAC	76,54,0,0:1:1:2:0/0:./.:.:0	34,37,17,19:1:1:2:0/1:0/0:0.25:0:1:g.160960delA:0
chr10_ref_v2	161831	.	TA	T	.	PASS	IntersectsRepeat=1;RepeatCorrectionApplied=1	SAC:ACF:DF:PD:GT:SGT:SF:SV:SIG:MT:PAC	31,31,5,3:1:1:2:0/0:./.:.:0	25,48,10,8:1:1:2:0/0:./.:.:0:0:.:.
chr10_ref_v2	163134	.	C	T	.	PASS	IntersectsRepeat=1;RepeatCorrectionApplied=0	SAC:ACF:DF:PD:GT:SGT:SF:SV:SIG:MT:PAC	70,68,0,0:1:1:2:0/0:./.:.:0	47,35,20,19:1:1:2:0/1:0/0:0.25:0:1:g.163134C>T:0
chr10_ref_v2	165002	.	AT	A	.	PASS	IntersectsRepeat=1;RepeatCorrectionApplied=1	SAC:ACF:DF:PD:GT:SGT:SF:SV:SIG:MT:PAC	57,49,0,0:1:1:2:0/0:./.:.:0	24,33,19,18:1:1:2:0/1:0/0:0.25:0:1:g.165003delT:0
chr10_ref_v2	173176	.	GT	G	.	PASS	IntersectsRepeat=1;RepeatCorrectionApplied=1	SAC:ACF:DF:PD:GT:SGT:SF:SV:SIG:MT:PAC	49,51,3,5:1:1:2:0/0:./.:.:0	25,28,22,24:1:1:2:0/0:0/1:0.5:0:1:.:
chr10_ref_v2	173269	.	GA	G	.	PASS	IntersectsRepeat=1;RepeatCorrectionApplied=1	SAC:ACF:DF:PD:GT:SGT:SF:SV:SIG:MT:PAC	45,43,5,7:1:1:2:0/0:0/1:0.25:0	40,56,3,2:1:1:2:0/0:./.:.:0:0:.:.
chr10_ref_v2	173511	.	TA	T	.	PASS	IntersectsRepeat=1;RepeatCorrectionApplied=1	SAC:ACF:DF:PD:GT:SGT:SF:SV:SIG:MT:PAC	49,85,4,2:1:1:2:0/0:./.:.:0	26,30,25,29:1:1:2:0/1:0/0:0.25:0:1:g.173512delA:0
chr10_ref_v2	177920	.	AAT	A	.	PASS	IntersectsRepeat=1;RepeatCorrectionApplied=1	SAC:ACF:DF:PD:GT:SGT:SF:SV:SIG:MT:PAC	51,60,2,2:1:1:2:0/0:./.:.:0	37,43,3,5:1:1:2:0/0:0/1:0.125:0:0:.:.
chr10_ref_v2	196077	.	CTT	C,CT	.	PASS	IntersectsRepeat=1;RepeatCorrectionApplied=1	SAC:ACF:DF:PD:GT:SGT:SF:SV:SIG:MT:PAC	3,1,6,11,31,32:1:1:2:2/2:1/2:0.25:0	8,2,8,12,25,21:1:1:2:2/2:0/2:0.25:0:0:.:.
chr10_ref_v2	197406	.	A	G	.	ExcRegion	IntersectsRepeat=0;RepeatCorrectionApplied=0	SAC:ACF:DF:PD:GT:SGT:SF:SV:SIG:MT:PAC	3,73,0,0:1:1:2:./.:./.:.:0	17,49,10,26:1:1:2:./.:./.:.:0:1:.:.
chr10_ref_v2	203237	.	A	C	.	ExcRegion	IntersectsRepeat=0;RepeatCorrectionApplied=0	SAC:ACF:DF:PD:GT:SGT:SF:SV:SIG:MT:PAC	0,0,0,0:0:1:2:./.:./.:.:0	0,0,1,0:0:1:2:./.:./.:.:0:0:.:.
chr10_ref_v2	203245	.	T	A	.	ExcRegion	IntersectsRepeat=0;RepeatCorrectionApplied=0	SAC:ACF:DF:PD:GT:SGT:SF:SV:SIG:MT:PAC	0,0,0,0:0:1:2:./.:./.:.:0	0,0,1,0:0:1:2:./.:./.:.:0:0:.:.
chr10_ref_v2	203284	.	A	C	.	ExcRegion	IntersectsRepeat=0;RepeatCorrectionApplied=0	SAC:ACF:DF:PD:GT:SGT:SF:SV:SIG:MT:PAC	0,0,0,0:0:1:2:./.:./.:.:0	0,0,1,0:0:1:2:./.:./.:.:0:0:.:.
chr10_ref_v2	203310	.	G	A	.	ExcRegion	IntersectsRepeat=1;RepeatCorrectionApplied=0	SAC:ACF:DF:PD:GT:SGT:SF:SV:SIG:MT:PAC	0,0,0,0:0:1:2:./.:./.:.:0	0,0,2,0:0:1:2:./.:./.:.:0:0:.:.
chr10_ref_v2	203370	.	C	T	.	ExcRegion	IntersectsRepeat=0;RepeatCorrectionApplied=0	SAC:ACF:DF:PD:GT:SGT:SF:SV:SIG:MT:PAC	0,0,1,0:0:1:2:./.:./.:.:0	0,0,5,0:0:1:2:./.:./.:.:0:0:.:.
chr10_ref_v2	203382	.	A	T	.	ExcRegion	IntersectsRepeat=0;RepeatCorrectionApplied=0	SAC:ACF:DF:PD:GT:SGT:SF:SV:SIG:MT:PAC	0,0,2,0:0:1:2:./.:./.:.:0	0,0,5,0:0:1:2:./.:./.:.:0:0:.:.
chr10_ref_v2	203387	.	T	A	.	ExcRegion	IntersectsRepeat=0;RepeatCorrectionApplied=0	SAC:ACF:DF:PD:GT:SGT:SF:SV:SIG:MT:PAC	0,0,2,0:0:1:2:./.:./.:.:0	0,0,6,0:0:1:2:./.:./.:.:0:0:.:.
chr10_ref_v2	203450	.	C	CTGTTGGAATAAAAATCTGTTGAAATAAAAATCA	.	ExcRegion	IntersectsRepeat=0;RepeatCorrectionApplied=0	SAC:ACF:DF:PD:GT:SGT:SF:SV:SIG:MT:PAC	0,0,2,0:0:1:2:./.:./.:.:0	0,0,3,0:0:1:2:./.:./.:.:0:0:.:.
chr10_ref_v2	203700	.	A	G	.	ExcRegion	IntersectsRepeat=0;RepeatCorrectionApplied=0	SAC:ACF:DF:PD:GT:SGT:SF:SV:SIG:MT:PAC	0,0,3,0:0:1:2:./.:./.:.:0	0,0,1,0:0:1:2:./.:./.:.:0:0:.:.
chr10_ref_v2	203715	.	C	T	.	ExcRegion	IntersectsRepeat=1;RepeatCorrectionApplied=0	SAC:ACF:DF:PD:GT:SGT:SF:SV:SIG:MT:PAC	0,0,6,0:0:1:2:./.:./.:.:0	0,0,1,0:0:1:2:./.:./.:.:0:0:.:.
chr10_ref_v2	203937	.	T	A	.	PASS	IntersectsRepeat=1;RepeatCorrectionApplied=0	SAC:ACF:DF:PD:GT:SGT:SF:SV:SIG:MT:PAC	10,0,0,0:0:1:2:./.:./.:.:0	7,0,0,3:1:1:2:./.:./.:.:0:0:.:.
chr10_ref_v2	203942	.	A	C	.	PASS	IntersectsRepeat=1;RepeatCorrectionApplied=0	SAC:ACF:DF:PD:GT:SGT:SF:SV:SIG:MT:PAC	0,0,13,0:0:1:2:./.:./.:.:0	0,3,7,0:1:1:2:./.:./.:.:0:0:.:.
chr10_ref_v2	203944	.	A	G	.	PASS	IntersectsRepeat=0;RepeatCorrectionApplied=0	SAC:ACF:DF:PD:GT:SGT:SF:SV:SIG:MT:PAC	0,0,15,0:0:1:2:./.:./.:.:0	0,0,9,3:1:1:2:./.:./.:.:0:0:.:.
chr10_ref_v2	203945	.	T	C	.	PASS	IntersectsRepeat=0;RepeatCorrectionApplied=0	SAC:ACF:DF:PD:GT:SGT:SF:SV:SIG:MT:PAC	15,0,0,0:0:1:2:./.:./.:.:0	10,0,0,3:1:1:2:./.:./.:.:0:0:.:.
chr10_ref_v2	203948	.	G	A	.	PASS	IntersectsRepeat=0;RepeatCorrectionApplied=0	SAC:ACF:DF:PD:GT:SGT:SF:SV:SIG:MT:PAC	15,0,0,0:0:1:2:./.:./.:.:0	10,0,0,3:1:1:2:./.:./.:.:0:0:.:.
chr10_ref_v2	203950	.	T	G	.	PASS	IntersectsRepeat=0;RepeatCorrectionApplied=0	SAC:ACF:DF:PD:GT:SGT:SF:SV:SIG:MT:PAC	16,0,0,0:0:1:2:./.:./.:.:0	10,0,0,3:1:1:2:./.:./.:.:0:0:.:.
chr10_ref_v2	203958	.	G	A	.	PASS	IntersectsRepeat=0;RepeatCorrectionApplied=0	SAC:ACF:DF:PD:GT:SGT:SF:SV:SIG:MT:PAC	18,0,0,0:0:1:2:./.:./.:.:0	14,0,0,4:1:1:2:./.:./.:.:0:0:.:.
chr10_ref_v2	203959	.	C	T	.	PASS	IntersectsRepeat=0;RepeatCorrectionApplied=0	SAC:ACF:DF:PD:GT:SGT:SF:SV:SIG:MT:PAC	18,0,0,0:0:1:2:./.:./.:.:0	14,0,0,4:1:1:2:./.:./.:.:0:0:.:.
chr10_ref_v2	203960	.	T	A	.	PASS	IntersectsRepeat=0;RepeatCorrectionApplied=0	SAC:ACF:DF:PD:GT:SGT:SF:SV:SIG:MT:PAC	18,0,0,0:0:1:2:./.:./.:.:0	14,0,0,4:1:1:2:./.:./.:.:0:0:.:.
chr10_ref_v2	203967	.	G	T	.	PASS	IntersectsRepeat=0;RepeatCorrectionApplied=0	SAC:ACF:DF:PD:GT:SGT:SF:SV:SIG:MT:PAC	22,0,1,1:1:1:2:0/0:0/1:0.125:0	17,0,0,6:1:1:2:0/0:0/1:0.5:0:0:.:.
chr10_ref_v2	204059	.	GTAGAAA	G	.	PASS	IntersectsRepeat=0;RepeatCorrectionApplied=0	SAC:ACF:DF:PD:GT:SGT:SF:SV:SIG:MT:PAC	0,0,77,1:1:1:2:1/1:./.:.:0	0,0,70,0:0:1:2:1/1:./.:.:0:0:.:.
chr10_ref_v2	204079	.	T	A	.	PASS	IntersectsRepeat=1;RepeatCorrectionApplied=0	SAC:ACF:DF:PD:GT:SGT:SF:SV:SIG:MT:PAC	0,0,85,2:1:1:2:1/1:./.:.:0	0,0,80,1:1:1:2:1/1:./.:.:0:0:.:.
chr10_ref_v2	207541	.	GA	G	.	PASS	IntersectsRepeat=1;RepeatCorrectionApplied=1	SAC:ACF:DF:PD:GT:SGT:SF:SV:SIG:MT:PAC	46,72,1,5:1:1:2:0/0:./.:.:0	29,62,7,13:1:1:2:0/0:./.:.:0:0:.:.
chr10_ref_v2	208224	.	G	A	.	ExcRegion	IntersectsRepeat=0;RepeatCorrectionApplied=0	SAC:ACF:DF:PD:GT:SGT:SF:SV:SIG:MT:PAC	76,60,0,0:1:1:2:./.:./.:.:0	40,48,5,5:1:1:2:./.:./.:.:0:0:.:.
chr10_ref_v2	222529	.	G	A	.	PASS	IntersectsRepeat=1;RepeatCorrectionApplied=0	SAC:ACF:DF:PD:GT:SGT:SF:SV:SIG:MT:PAC	80,75,0,1:1:1:2:0/0:./.:.:0	63,33,11,5:1:1:2:0/0:0/1:0.25:1:1:.:
chr10_ref_v2	223444	.	C	CTTCTTCTT	.	PASS	IntersectsRepeat=0;RepeatCorrectionApplied=0	SAC:ACF:DF:PD:GT:SGT:SF:SV:SIG:MT:PAC	0,0,56,73:1:1:2:1/1:./.:.:0	0,0,46,68:1:1:2:1/1:./.:.:0:0:.:.
chr10_ref_v2	234134	.	AT	A	.	PASS	IntersectsRepeat=1;RepeatCorrectionApplied=1	SAC:ACF:DF:PD:GT:SGT:SF:SV:SIG:MT:PAC	88,36,1,0:1:1:2:0/0:./.:.:0	33,34,5,3:1:1:2:0/0:0/1:0.125:0:0:.:.
chr10_ref_v2	236175	.	C	A	.	PASS	IntersectsRepeat=1;RepeatCorrectionApplied=0	SAC:ACF:DF:PD:GT:SGT:SF:SV:SIG:MT:PAC	58,45,0,1:1:1:2:0/0:./.:.:0	35,30,3,3:1:1:2:0/0:0/1:0.125:0:0:.:.
chr10_ref_v2	236667	.	CT	C	.	PASS	IntersectsRepeat=1;RepeatCorrectionApplied=1	SAC:ACF:DF:PD:GT:SGT:SF:SV:SIG:MT:PAC	41,51,4,1:1:1:2:0/0:./.:.:0	25,35,1,10:1:1:2:0/0:./.:.:0:0:.:.
chr10_ref_v2	237389	.	C	A	.	PASS	IntersectsRepeat=0;RepeatCorrectionApplied=0	SAC:ACF:DF:PD:GT:SGT:SF:SV:SIG:MT:PAC	66,43,0,0:1:1:2:0/0:./.:.:0	38,45,4,5:1:1:2:0/0:0/1:0.25:0:0:.:.
chr10_ref_v2	241520	.	AT	A	.	PASS	IntersectsRepeat=1;RepeatCorrectionApplied=1	SAC:ACF:DF:PD:GT:SGT:SF:SV:SIG:MT:PAC	36,22,31,31:1:1:2:0/1:./.:.:0	63,29,4,4:1:1:2:0/0:./.:.:0:1:g.241520_241522>T:1
chr10_ref_v2	246951	.	CA	C	.	PASS	IntersectsRepeat=1;RepeatCorrectionApplied=1	SAC:ACF:DF:PD:GT:SGT:SF:SV:SIG:MT:PAC	65,52,1,6:1:1:2:0/0:./.:.:0	30,41,18,21:1:1:2:0/0:0/1:0.5:0:1:.:
chr10_ref_v2	246963	.	TA	T	.	PASS	IntersectsRepeat=1;RepeatCorrectionApplied=1	SAC:ACF:DF:PD:GT:SGT:SF:SV:SIG:MT:PAC	60,73,0,0:1:1:2:0/0:./.:.:0	46,64,7,10:1:1:2:0/0:0/1:0.25:1:0:.:.
chr10_ref_v2	247858	.	T	C	.	PASS	IntersectsRepeat=0;RepeatCorrectionApplied=0	SAC:ACF:DF:PD:GT:SGT:SF:SV:SIG:MT:PAC	65,75,0,0:1:1:2:0/0:./.:.:0	33,28,12,23:1:1:2:0/1:0/0:0.25:0:1:g.247858T>C:0
chr10_ref_v2	265495	.	CA	C	.	PASS	IntersectsRepeat=1;RepeatCorrectionApplied=1	SAC:ACF:DF:PD:GT:SGT:SF:SV:SIG:MT:PAC	25,40,1,2:1:1:2:0/0:./.:.:0	15,25,15,33:1:1:2:0/1:./.:.:0:1:g.265496delA:0
chr10_ref_v2	265659	.	GTT	G	.	PASS	IntersectsRepeat=1;RepeatCorrectionApplied=1	SAC:ACF:DF:PD:GT:SGT:SF:SV:SIG:MT:PAC	35,20,3,4:1:1:2:0/0:0/1:0.25:0	22,5,4,21:1:1:2:0/1:./.:.:0:0:.:.
chr10_ref_v2	265737	.	T	G	.	PASS	IntersectsRepeat=0;RepeatCorrectionApplied=0	SAC:ACF:DF:PD:GT:SGT:SF:SV:SIG:MT:PAC	12,62,17,0:1:1:2:0/0:0/1:0.5:0	6,39,8,0:1:1:2:0/0:0/1:0.25:0:0:.:.
chr10_ref_v2	268534	.	ATT	A,AT	.	PASS	IntersectsRepeat=1;RepeatCorrectionApplied=1	SAC:ACF:DF:PD:GT:SGT:SF:SV:SIG:MT:PAC	24,10,2,0,4,2:1:1:2:0/0:0/1:0.125:0	1,3,24,16,13,5:1:1:2:1/2:0/2:0.125:0:1:g.268535_268536delTT,g.268535delT:0,0
chr10_ref_v2	269692	.	TA	T	.	PASS	IntersectsRepeat=1;RepeatCorrectionApplied=1	SAC:ACF:DF:PD:GT:SGT:SF:SV:SIG:MT:PAC	56,53,3,1:1:1:2:0/0:./.:.:0	24,30,30,26:1:1:2:0/1:0/0:0.25:0:1:g.269693delA:0
chr10_ref_v2	274521	.	G	C	.	PASS	IntersectsRepeat=1;RepeatCorrectionApplied=0	SAC:ACF:DF:PD:GT:SGT:SF:SV:SIG:MT:PAC	49,114,0,0:1:1:2:0/0:./.:.:0	42,45,5,4:1:1:2:0/0:0/1:0.25:0:0:.:.
chr10_ref_v2	277825	.	GA	G	.	PASS	IntersectsRepeat=1;RepeatCorrectionApplied=1	SAC:ACF:DF:PD:GT:SGT:SF:SV:SIG:MT:PAC	47,43,7,2:1:1:2:0/0:./.:.:0	19,26,4,6:1:1:2:0/0:./.:.:0:0:.:.
chr10_ref_v2	280557	.	CTTT	C	.	PASS	IntersectsRepeat=1;RepeatCorrectionApplied=1	SAC:ACF:DF:PD:GT:SGT:SF:SV:SIG:MT:PAC	70,36,0,1:1:1:2:0/0:./.:.:0	18,14,21,9:1:1:2:0/1:./.:.:0:1:g.280558_280560delTTT:0
chr10_ref_v2	280709	.	C	T	.	PASS	IntersectsRepeat=0;RepeatCorrectionApplied=0	SAC:ACF:DF:PD:GT:SGT:SF:SV:SIG:MT:PAC	81,66,0,0:1:1:2:0/0:./.:.:0	47,35,5,5:1:1:2:0/0:0/1:0.25:0:0:.:.
chr10_ref_v2	283206	.	AT	A	.	PASS	IntersectsRepeat=1;RepeatCorrectionApplied=1	SAC:ACF:DF:PD:GT:SGT:SF:SV:SIG:MT:PAC	55,63,0,2:1:1:2:0/0:./.:.:0	5,5,33,36:1:1:2:1/1:0/1:0.25:0:1:g.283207delT,g.283207delT:0,1
chr10_ref_v2	285142	.	TTCTTCTCGCTGTTTCG	T	.	PASS	IntersectsRepeat=1;RepeatCorrectionApplied=0	SAC:ACF:DF:PD:GT:SGT:SF:SV:SIG:MT:PAC	3,1,54,50:1:1:2:1/1:0/1:0.125:0	0,0,29,30:1:1:2:1/1:./.:.:0:0:.:.
chr10_ref_v2	289373	.	TA	T	.	PASS	IntersectsRepeat=1;RepeatCorrectionApplied=1	SAC:ACF:DF:PD:GT:SGT:SF:SV:SIG:MT:PAC	21,15,10,6:1:1:2:0/0:./.:.:0	10,13,12,21:1:1:2:0/0:0/1:0.25:0:0:.:.
chr10_ref_v2	292879	.	A	AGAAGTAGTGCTCGAGGTAGGGTCGGAAGAAGTTGTACTG	.	PASS	IntersectsRepeat=1;RepeatCorrectionApplied=0	SAC:ACF:DF:PD:GT:SGT:SF:SV:SIG:MT:PAC	2,1,13,21:1:1:2:1/1:0/1:0.125:0	0,0,19,15:1:1:2:1/1:./.:.:0:0:.:.
chr10_ref_v2	292993	.	CGAGGAAGTA	C	.	PASS	IntersectsRepeat=0;RepeatCorrectionApplied=0	SAC:ACF:DF:PD:GT:SGT:SF:SV:SIG:MT:PAC	0,0,33,48:1:1:2:1/1:./.:.:0	0,0,41,34:1:1:2:1/1:./.:.:0:0:.:.
chr10_ref_v2	293257	.	G	GGAC	.	PASS	IntersectsRepeat=1;RepeatCorrectionApplied=0	SAC:ACF:DF:PD:GT:SGT:SF:SV:SIG:MT:PAC	0,1,35,46:1:1:2:1/1:./.:.:0	0,0,40,33:1:1:2:1/1:./.:.:0:0:.:.
chr10_ref_v2	294266	.	A	ACAGGAAGAGCCGCCAAATGTCGCAGAGGAAACC	.	PASS	IntersectsRepeat=1;RepeatCorrectionApplied=0	SAC:ACF:DF:PD:GT:SGT:SF:SV:SIG:MT:PAC	0,1,31,36:1:1:2:1/1:./.:.:0	0,0,27,32:1:1:2:1/1:./.:.:0:0:.:.
chr10_ref_v2	310928	.	G	A	.	PASS	IntersectsRepeat=0;RepeatCorrectionApplied=0	SAC:ACF:DF:PD:GT:SGT:SF:SV:SIG:MT:PAC	50,64,0,0:1:1:2:0/0:./.:.:0	41,41,6,3:1:1:2:0/0:0/1:0.25:0:0:.:.
chr10_ref_v2	313773	.	T	TTG,TTGTG	.	PASS	IntersectsRepeat=1;RepeatCorrectionApplied=1	SAC:ACF:DF:PD:GT:SGT:SF:SV:SIG:MT:PAC	1,1,1,0,42,17:1:1:2:2/2:./.:.:0	0,1,3,4,28,15:1:1:2:2/2:./.:.:0:0:.:.
chr10_ref_v2	314737	.	AT	A	.	PASS	IntersectsRepeat=1;RepeatCorrectionApplied=1	SAC:ACF:DF:PD:GT:SGT:SF:SV:SIG:MT:PAC	54,59,1,2:1:1:2:0/0:./.:.:0	42,50,10,7:1:1:2:0/0:0/1:0.125:0:0:.:.
chr10_ref_v2	315204	.	C	T	.	PASS	IntersectsRepeat=0;RepeatCorrectionApplied=0	SAC:ACF:DF:PD:GT:SGT:SF:SV:SIG:MT:PAC	55,47,0,0:1:1:2:0/0:./.:.:0	29,36,3,6:1:1:2:0/0:0/1:0.25:0:0:.:.
chr10_ref_v2	315444	.	GA	G	.	PASS	IntersectsRepeat=1;RepeatCorrectionApplied=1	SAC:ACF:DF:PD:GT:SGT:SF:SV:SIG:MT:PAC	31,35,6,8:1:1:2:0/0:./.:.:0	14,23,14,14:1:1:2:0/0:0/1:0.125:0:0:.:.
chr10_ref_v2	316867	.	GTA	G	.	PASS	IntersectsRepeat=1;RepeatCorrectionApplied=1	SAC:ACF:DF:PD:GT:SGT:SF:SV:SIG:MT:PAC	47,45,2,6:1:1:2:0/0:./.:.:0	24,20,6,7:1:1:2:0/0:0/1:0.25:0:0:.:.
chr10_ref_v2	330004	.	T	TCC,TTC	.	PASS	IntersectsRepeat=1;RepeatCorrectionApplied=1	SAC:ACF:DF:PD:GT:SGT:SF:SV:SIG:MT:PAC	1,0,13,32,12,13:1:1:2:1/2:1/1:0.25:0	0,0,50,40,0,0:1:1:2:1/1:./.:.:0:0:.:.
chr10_ref_v2	337171	.	TA	T	.	PASS	IntersectsRepeat=1;RepeatCorrectionApplied=1	SAC:ACF:DF:PD:GT:SGT:SF:SV:SIG:MT:PAC	64,51,0,0:1:1:2:0/0:./.:.:0	5,7,37,33:1:1:2:1/1:0/1:0.25:0:1:g.337172delA,g.337172delA:0,1
chr10_ref_v2	339437	.	T	G	.	PASS	IntersectsRepeat=0;RepeatCorrectionApplied=0	SAC:ACF:DF:PD:GT:SGT:SF:SV:SIG:MT:PAC	58,56,0,0:1:1:2:0/0:./.:.:0	18,25,12,19:1:1:2:0/1:0/0:0.125:0:1:g.339437T>G:0
chr10_ref_v2	342126	.	ATTTT	A,ATT	.	PASS	IntersectsRepeat=1;RepeatCorrectionApplied=1	SAC:ACF:DF:PD:GT:SGT:SF:SV:SIG:MT:PAC	10,9,1,3,4,9:1:1:2:0/2:0/1:0.25:0	6,3,6,9,4,5:1:1:2:1/2:0/1:0.5:0:0:.:.
chr10_ref_v2	348919	.	A	G	.	PASS	IntersectsRepeat=0;RepeatCorrectionApplied=0	SAC:ACF:DF:PD:GT:SGT:SF:SV:SIG:MT:PAC	72,59,0,0:1:1:2:0/0:./.:.:0	32,44,4,3:1:1:2:0/0:0/1:0.125:0:0:.:.
chr10_ref_v2	349704	.	C	G	.	PASS	IntersectsRepeat=0;RepeatCorrectionApplied=0	SAC:ACF:DF:PD:GT:SGT:SF:SV:SIG:MT:PAC	73,63,0,0:1:1:2:0/0:./.:.:0	39,42,5,4:1:1:2:0/0:0/1:0.25:0:0:.:.
chr10_ref_v2	354409	.	G	A	.	ExcRegion	IntersectsRepeat=0;RepeatCorrectionApplied=0	SAC:ACF:DF:PD:GT:SGT:SF:SV:SIG:MT:PAC	0,20,4,0:1:1:2:./.:./.:.:0	1,13,4,0:1:1:2:./.:./.:.:0:0:.:.
chr10_ref_v2	354413	.	C	A	.	ExcRegion	IntersectsRepeat=0;RepeatCorrectionApplied=0	SAC:ACF:DF:PD:GT:SGT:SF:SV:SIG:MT:PAC	0,16,4,0:1:1:2:./.:./.:.:0	1,12,4,0:1:1:2:./.:./.:.:0:0:.:.
chr10_ref_v2	354426	.	T	A	.	ExcRegion	IntersectsRepeat=0;RepeatCorrectionApplied=0	SAC:ACF:DF:PD:GT:SGT:SF:SV:SIG:MT:PAC	0,6,4,0:1:1:2:./.:./.:.:0	1,8,5,0:1:1:2:./.:./.:.:0:0:.:.
chr10_ref_v2	354434	.	C	T	.	ExcRegion	IntersectsRepeat=0;RepeatCorrectionApplied=0	SAC:ACF:DF:PD:GT:SGT:SF:SV:SIG:MT:PAC	0,3,2,0:1:1:2:./.:./.:.:0	0,1,7,0:1:1:2:./.:./.:.:0:0:.:.
chr10_ref_v2	354439	.	ATTT	A	.	ExcRegion	IntersectsRepeat=1;RepeatCorrectionApplied=0	SAC:ACF:DF:PD:GT:SGT:SF:SV:SIG:MT:PAC	1,0,0,0:0:1:2:./.:./.:.:0	5,0,2,0:1:1:2:./.:./.:.:0:0:.:.
chr10_ref_v2	354441	.	T	C	.	ExcRegion	IntersectsRepeat=0;RepeatCorrectionApplied=0	SAC:ACF:DF:PD:GT:SGT:SF:SV:SIG:MT:PAC	0,0,1,0:0:1:2:./.:./.:.:0	2,0,5,0:1:1:2:./.:./.:.:0:0:.:.
chr10_ref_v2	354443	.	CTAT	C	.	ExcRegion	IntersectsRepeat=1;RepeatCorrectionApplied=1	SAC:ACF:DF:PD:GT:SGT:SF:SV:SIG:MT:PAC	1,0,0,0:0:1:2:./.:./.:.:0	5,0,2,0:1:1:2:./.:./.:.:0:0:.:.
chr10_ref_v2	354458	.	C	A	.	ExcRegion	IntersectsRepeat=0;RepeatCorrectionApplied=0	SAC:ACF:DF:PD:GT:SGT:SF:SV:SIG:MT:PAC	0,0,1,0:0:1:2:./.:./.:.:0	0,0,7,0:0:1:2:./.:./.:.:0:0:.:.
chr10_ref_v2	354460	.	GT	G	.	ExcRegion	IntersectsRepeat=1;RepeatCorrectionApplied=1	SAC:ACF:DF:PD:GT:SGT:SF:SV:SIG:MT:PAC	0,0,1,0:0:1:2:./.:./.:.:0	0,0,7,0:0:1:2:./.:./.:.:0:0:.:.
chr10_ref_v2	354462	.	T	A	.	ExcRegion	IntersectsRepeat=1;RepeatCorrectionApplied=0	SAC:ACF:DF:PD:GT:SGT:SF:SV:SIG:MT:PAC	0,0,1,0:0:1:2:./.:./.:.:0	0,0,7,0:0:1:2:./.:./.:.:0:0:.:.
chr10_ref_v2	354471	.	T	C	.	ExcRegion	IntersectsRepeat=0;RepeatCorrectionApplied=0	SAC:ACF:DF:PD:GT:SGT:SF:SV:SIG:MT:PAC	0,0,1,0:0:1:2:./.:./.:.:0	0,0,8,0:0:1:2:./.:./.:.:0:0:.:.
chr10_ref_v2	354481	.	T	C	.	ExcRegion	IntersectsRepeat=1;RepeatCorrectionApplied=0	SAC:ACF:DF:PD:GT:SGT:SF:SV:SIG:MT:PAC	2,0,0,0:0:1:2:./.:./.:.:0	3,0,3,0:1:1:2:./.:./.:.:0:0:.:.
chr10_ref_v2	354490	.	C	CTGATGGGAATGTGGATTTTGATGT	.	ExcRegion	IntersectsRepeat=0;RepeatCorrectionApplied=0	SAC:ACF:DF:PD:GT:SGT:SF:SV:SIG:MT:PAC	2,0,0,0:0:1:2:./.:./.:.:0	4,1,2,0:1:1:2:./.:./.:.:0:0:.:.
chr10_ref_v2	354564	.	C	T	.	ExcRegion	IntersectsRepeat=1;RepeatCorrectionApplied=0	SAC:ACF:DF:PD:GT:SGT:SF:SV:SIG:MT:PAC	4,0,4,0:1:1:2:./.:./.:.:0	2,2,1,0:1:1:2:./.:./.:.:0:0:.:.
chr10_ref_v2	354575	.	G	A	.	ExcRegion	IntersectsRepeat=0;RepeatCorrectionApplied=0	SAC:ACF:DF:PD:GT:SGT:SF:SV:SIG:MT:PAC	4,0,4,0:1:1:2:./.:./.:.:0	2,2,0,0:1:1:2:./.:./.:.:0:0:.:.
chr10_ref_v2	354580	.	A	G	.	ExcRegion	IntersectsRepeat=1;RepeatCorrectionApplied=0	SAC:ACF:DF:PD:GT:SGT:SF:SV:SIG:MT:PAC	4,0,4,0:1:1:2:./.:./.:.:0	2,2,0,0:1:1:2:./.:./.:.:0:0:.:.
chr10_ref_v2	354598	.	G	A	.	ExcRegion	IntersectsRepeat=1;RepeatCorrectionApplied=0	SAC:ACF:DF:PD:GT:SGT:SF:SV:SIG:MT:PAC	3,0,4,0:1:1:2:./.:./.:.:0	1,1,0,0:1:1:2:./.:./.:.:0:0:.:.
chr10_ref_v2	354601	.	G	A	.	ExcRegion	IntersectsRepeat=1;RepeatCorrectionApplied=0	SAC:ACF:DF:PD:GT:SGT:SF:SV:SIG:MT:PAC	3,0,4,0:1:1:2:./.:./.:.:0	1,1,0,0:1:1:2:./.:./.:.:0:0:.:.
chr10_ref_v2	354605	.	G	A	.	ExcRegion	IntersectsRepeat=1;RepeatCorrectionApplied=0	SAC:ACF:DF:PD:GT:SGT:SF:SV:SIG:MT:PAC	2,0,4,0:1:1:2:./.:./.:.:0	1,1,0,0:1:1:2:./.:./.:.:0:0:.:.
chr10_ref_v2	354610	.	C	T	.	ExcRegion	IntersectsRepeat=1;RepeatCorrectionApplied=0	SAC:ACF:DF:PD:GT:SGT:SF:SV:SIG:MT:PAC	2,0,4,0:1:1:2:./.:./.:.:0	1,1,0,0:1:1:2:./.:./.:.:0:0:.:.
chr10_ref_v2	354622	.	CTGAA	C	.	ExcRegion	IntersectsRepeat=0;RepeatCorrectionApplied=0	SAC:ACF:DF:PD:GT:SGT:SF:SV:SIG:MT:PAC	0,0,4,0:0:1:2:./.:./.:.:0	1,0,0,0:0:1:2:./.:./.:.:0:0:.:.
chr10_ref_v2	354629	.	G	T	.	ExcRegion	IntersectsRepeat=1;RepeatCorrectionApplied=0	SAC:ACF:DF:PD:GT:SGT:SF:SV:SIG:MT:PAC	0,0,3,0:0:1:2:./.:./.:.:0	0,2,0,0:0:1:2:./.:./.:.:0:0:.:.
chr10_ref_v2	354630	.	AAT	A	.	ExcRegion	IntersectsRepeat=1;RepeatCorrectionApplied=0	SAC:ACF:DF:PD:GT:SGT:SF:SV:SIG:MT:PAC	0,0,3,0:0:1:2:./.:./.:.:0	0,2,0,0:0:1:2:./.:./.:.:0:0:.:.
chr10_ref_v2	354665	.	T	G	.	ExcRegion	IntersectsRepeat=1;RepeatCorrectionApplied=0	SAC:ACF:DF:PD:GT:SGT:SF:SV:SIG:MT:PAC	0,0,0,1:0:1:2:./.:./.:.:0	0,0,0,2:0:1:2:./.:./.:.:0:0:.:.
chr10_ref_v2	354667	.	T	G	.	ExcRegion	IntersectsRepeat=1;RepeatCorrectionApplied=0	SAC:ACF:DF:PD:GT:SGT:SF:SV:SIG:MT:PAC	0,0,0,1:0:1:2:./.:./.:.:0	0,0,0,3:0:1:2:./.:./.:.:0:0:.:.
chr10_ref_v2	354669	.	A	T	.	ExcRegion	IntersectsRepeat=1;RepeatCorrectionApplied=0	SAC:ACF:DF:PD:GT:SGT:SF:SV:SIG:MT:PAC	0,0,0,7:0:1:2:./.:./.:.:0	0,0,0,7:0:1:2:./.:./.:.:0:0:.:.
chr10_ref_v2	354676	.	A	T	.	ExcRegion	IntersectsRepeat=1;RepeatCorrectionApplied=0	SAC:ACF:DF:PD:GT:SGT:SF:SV:SIG:MT:PAC	0,0,0,7:0:1:2:./.:./.:.:0	0,0,0,7:0:1:2:./.:./.:.:0:0:.:.
chr10_ref_v2	354691	.	G	A	.	ExcRegion	IntersectsRepeat=0;RepeatCorrectionApplied=0	SAC:ACF:DF:PD:GT:SGT:SF:SV:SIG:MT:PAC	0,6,0,1:1:1:2:./.:./.:.:0	0,5,0,3:1:1:2:./.:./.:.:0:0:.:.
chr10_ref_v2	354692	.	T	C	.	ExcRegion	IntersectsRepeat=0;RepeatCorrectionApplied=0	SAC:ACF:DF:PD:GT:SGT:SF:SV:SIG:MT:PAC	0,6,0,1:1:1:2:./.:./.:.:0	0,5,0,3:1:1:2:./.:./.:.:0:0:.:.
chr10_ref_v2	354694	.	G	GA	.	ExcRegion	IntersectsRepeat=1;RepeatCorrectionApplied=0	SAC:ACF:DF:PD:GT:SGT:SF:SV:SIG:MT:PAC	0,6,0,1:1:1:2:./.:./.:.:0	0,5,0,3:1:1:2:./.:./.:.:0:0:.:.
chr10_ref_v2	354715	.	G	A	.	ExcRegion	IntersectsRepeat=0;RepeatCorrectionApplied=0	SAC:ACF:DF:PD:GT:SGT:SF:SV:SIG:MT:PAC	0,4,0,1:1:1:2:./.:./.:.:0	0,5,0,1:1:1:2:./.:./.:.:0:0:.:.
chr10_ref_v2	354721	.	T	A	.	ExcRegion	IntersectsRepeat=0;RepeatCorrectionApplied=0	SAC:ACF:DF:PD:GT:SGT:SF:SV:SIG:MT:PAC	0,1,0,3:1:1:2:./.:./.:.:0	0,0,0,5:0:1:2:./.:./.:.:0:0:.:.
chr10_ref_v2	354729	.	C	CTGTTGGAATAGAAAT	.	ExcRegion	IntersectsRepeat=0;RepeatCorrectionApplied=0	SAC:ACF:DF:PD:GT:SGT:SF:SV:SIG:MT:PAC	0,2,0,2:1:1:2:./.:./.:.:0	0,1,0,2:1:1:2:./.:./.:.:0:0:.:.
chr10_ref_v2	354730	.	C	CAACTATCATCTACTAACTAGTATTTACATTACTAGT	.	ExcRegion	IntersectsRepeat=0;RepeatCorrectionApplied=0	SAC:ACF:DF:PD:GT:SGT:SF:SV:SIG:MT:PAC	0,2,0,0:0:1:2:./.:./.:.:0	0,1,0,2:1:1:2:./.:./.:.:0:0:.:.
chr10_ref_v2	354731	.	A	T	.	ExcRegion	IntersectsRepeat=0;RepeatCorrectionApplied=0	SAC:ACF:DF:PD:GT:SGT:SF:SV:SIG:MT:PAC	0,1,0,1:1:1:2:./.:./.:.:0	0,1,0,1:1:1:2:./.:./.:.:0:0:.:.
chr10_ref_v2	354732	.	T	C	.	ExcRegion	IntersectsRepeat=1;RepeatCorrectionApplied=0	SAC:ACF:DF:PD:GT:SGT:SF:SV:SIG:MT:PAC	0,1,0,1:1:1:2:./.:./.:.:0	0,1,0,1:1:1:2:./.:./.:.:0:0:.:.
chr10_ref_v2	354737	.	G	T	.	ExcRegion	IntersectsRepeat=0;RepeatCorrectionApplied=0	SAC:ACF:DF:PD:GT:SGT:SF:SV:SIG:MT:PAC	0,1,0,1:1:1:2:./.:./.:.:0	0,0,0,1:0:1:2:./.:./.:.:0:0:.:.
chr10_ref_v2	354744	.	TGC	T	.	ExcRegion	IntersectsRepeat=0;RepeatCorrectionApplied=0	SAC:ACF:DF:PD:GT:SGT:SF:SV:SIG:MT:PAC	0,1,0,1:1:1:2:./.:./.:.:0	0,0,0,1:0:1:2:./.:./.:.:0:0:.:.
chr10_ref_v2	354747	.	AATTC	A	.	ExcRegion	IntersectsRepeat=0;RepeatCorrectionApplied=0	SAC:ACF:DF:PD:GT:SGT:SF:SV:SIG:MT:PAC	0,1,0,1:1:1:2:./.:./.:.:0	0,0,0,1:0:1:2:./.:./.:.:0:0:.:.
chr10_ref_v2	354754	.	TACAA	T	.	ExcRegion	IntersectsRepeat=1;RepeatCorrectionApplied=0	SAC:ACF:DF:PD:GT:SGT:SF:SV:SIG:MT:PAC	0,1,0,1:1:1:2:./.:./.:.:0	0,0,0,1:0:1:2:./.:./.:.:0:0:.:.
chr10_ref_v2	354837	.	T	C	.	ExcRegion	IntersectsRepeat=0;RepeatCorrectionApplied=0	SAC:ACF:DF:PD:GT:SGT:SF:SV:SIG:MT:PAC	0,1,0,0:0:1:2:./.:./.:.:0	0,0,0,4:0:1:2:./.:./.:.:0:0:.:.
chr10_ref_v2	354841	.	A	T	.	ExcRegion	IntersectsRepeat=0;RepeatCorrectionApplied=0	SAC:ACF:DF:PD:GT:SGT:SF:SV:SIG:MT:PAC	0,1,0,0:0:1:2:./.:./.:.:0	0,0,0,4:0:1:2:./.:./.:.:0:0:.:.
chr10_ref_v2	354846	.	T	C	.	ExcRegion	IntersectsRepeat=0;RepeatCorrectionApplied=0	SAC:ACF:DF:PD:GT:SGT:SF:SV:SIG:MT:PAC	0,1,0,0:0:1:2:./.:./.:.:0	0,0,0,4:0:1:2:./.:./.:.:0:0:.:.
chr10_ref_v2	354849	.	A	C	.	ExcRegion	IntersectsRepeat=0;RepeatCorrectionApplied=0	SAC:ACF:DF:PD:GT:SGT:SF:SV:SIG:MT:PAC	0,1,0,0:0:1:2:./.:./.:.:0	0,0,0,4:0:1:2:./.:./.:.:0:0:.:.
chr10_ref_v2	354856	.	T	A	.	ExcRegion	IntersectsRepeat=0;RepeatCorrectionApplied=0	SAC:ACF:DF:PD:GT:SGT:SF:SV:SIG:MT:PAC	0,1,0,0:0:1:2:./.:./.:.:0	0,0,0,4:0:1:2:./.:./.:.:0:0:.:.
chr10_ref_v2	354857	.	A	G	.	ExcRegion	IntersectsRepeat=0;RepeatCorrectionApplied=0	SAC:ACF:DF:PD:GT:SGT:SF:SV:SIG:MT:PAC	0,1,0,0:0:1:2:./.:./.:.:0	0,0,0,4:0:1:2:./.:./.:.:0:0:.:.
chr10_ref_v2	354858	.	T	C	.	ExcRegion	IntersectsRepeat=0;RepeatCorrectionApplied=0	SAC:ACF:DF:PD:GT:SGT:SF:SV:SIG:MT:PAC	0,1,0,0:0:1:2:./.:./.:.:0	0,0,0,4:0:1:2:./.:./.:.:0:0:.:.
chr10_ref_v2	354866	.	C	A	.	ExcRegion	IntersectsRepeat=1;RepeatCorrectionApplied=0	SAC:ACF:DF:PD:GT:SGT:SF:SV:SIG:MT:PAC	0,0,0,0:0:1:2:./.:./.:.:0	0,0,0,3:0:1:2:./.:./.:.:0:0:.:.
chr10_ref_v2	354868	.	T	C	.	ExcRegion	IntersectsRepeat=1;RepeatCorrectionApplied=0	SAC:ACF:DF:PD:GT:SGT:SF:SV:SIG:MT:PAC	0,0,0,0:0:1:2:./.:./.:.:0	0,0,0,3:0:1:2:./.:./.:.:0:0:.:.
chr10_ref_v2	354871	.	G	A	.	ExcRegion	IntersectsRepeat=0;RepeatCorrectionApplied=0	SAC:ACF:DF:PD:GT:SGT:SF:SV:SIG:MT:PAC	0,0,0,0:0:1:2:./.:./.:.:0	0,0,0,4:0:1:2:./.:./.:.:0:0:.:.
chr10_ref_v2	354872	.	C	T	.	ExcRegion	IntersectsRepeat=0;RepeatCorrectionApplied=0	SAC:ACF:DF:PD:GT:SGT:SF:SV:SIG:MT:PAC	0,0,0,0:0:1:2:./.:./.:.:0	0,0,0,4:0:1:2:./.:./.:.:0:0:.:.
chr10_ref_v2	354879	.	T	A	.	ExcRegion	IntersectsRepeat=1;RepeatCorrectionApplied=0	SAC:ACF:DF:PD:GT:SGT:SF:SV:SIG:MT:PAC	0,0,0,0:0:1:2:./.:./.:.:0	0,0,0,4:0:1:2:./.:./.:.:0:0:.:.
chr10_ref_v2	354881	.	C	CT	.	ExcRegion	IntersectsRepeat=1;RepeatCorrectionApplied=0	SAC:ACF:DF:PD:GT:SGT:SF:SV:SIG:MT:PAC	0,0,0,0:0:1:2:./.:./.:.:0	0,0,0,4:0:1:2:./.:./.:.:0:0:.:.
chr10_ref_v2	354904	.	C	T	.	ExcRegion	IntersectsRepeat=0;RepeatCorrectionApplied=0	SAC:ACF:DF:PD:GT:SGT:SF:SV:SIG:MT:PAC	0,0,7,0:0:1:2:./.:./.:.:0	0,0,10,3:1:1:2:./.:./.:.:0:0:.:.
chr10_ref_v2	354905	.	TAGCAAC	T	.	ExcRegion	IntersectsRepeat=0;RepeatCorrectionApplied=0	SAC:ACF:DF:PD:GT:SGT:SF:SV:SIG:MT:PAC	0,0,8,0:0:1:2:./.:./.:.:0	0,0,11,3:1:1:2:./.:./.:.:0:0:.:.
chr10_ref_v2	354912	.	G	GA	.	ExcRegion	IntersectsRepeat=0;RepeatCorrectionApplied=0	SAC:ACF:DF:PD:GT:SGT:SF:SV:SIG:MT:PAC	0,0,9,0:0:1:2:./.:./.:.:0	0,0,11,3:1:1:2:./.:./.:.:0:0:.:.
chr10_ref_v2	354915	.	A	AT	.	ExcRegion	IntersectsRepeat=0;RepeatCorrectionApplied=0	SAC:ACF:DF:PD:GT:SGT:SF:SV:SIG:MT:PAC	0,0,10,0:0:1:2:./.:./.:.:0	0,0,15,2:1:1:2:./.:./.:.:0:0:.:.
chr10_ref_v2	354917	.	T	TA	.	ExcRegion	IntersectsRepeat=0;RepeatCorrectionApplied=0	SAC:ACF:DF:PD:GT:SGT:SF:SV:SIG:MT:PAC	0,0,11,0:0:1:2:./.:./.:.:0	0,0,18,1:1:1:2:./.:./.:.:0:0:.:.
chr10_ref_v2	354921	.	AG	A	.	ExcRegion	IntersectsRepeat=1;RepeatCorrectionApplied=0	SAC:ACF:DF:PD:GT:SGT:SF:SV:SIG:MT:PAC	0,0,13,0:0:1:2:./.:./.:.:0	0,0,19,1:1:1:2:./.:./.:.:0:0:.:.
chr10_ref_v2	354927	.	TAGA	T	.	ExcRegion	IntersectsRepeat=1;RepeatCorrectionApplied=0	SAC:ACF:DF:PD:GT:SGT:SF:SV:SIG:MT:PAC	0,0,14,0:0:1:2:./.:./.:.:0	0,0,21,1:1:1:2:./.:./.:.:0:0:.:.
chr10_ref_v2	354932	.	GATAGTTGATTTTTATTCCAAC	G	.	ExcRegion	IntersectsRepeat=1;RepeatCorrectionApplied=0	SAC:ACF:DF:PD:GT:SGT:SF:SV:SIG:MT:PAC	0,0,15,0:0:1:2:./.:./.:.:0	0,0,21,1:1:1:2:./.:./.:.:0:0:.:.
chr10_ref_v2	354966	.	T	G	.	ExcRegion	IntersectsRepeat=0;RepeatCorrectionApplied=0	SAC:ACF:DF:PD:GT:SGT:SF:SV:SIG:MT:PAC	0,0,23,1:1:1:2:./.:./.:.:0	0,0,25,2:1:1:2:./.:./.:.:0:0:.:.
chr10_ref_v2	354982	.	AGTGTTGACATAT	A	.	ExcRegion	IntersectsRepeat=1;RepeatCorrectionApplied=1	SAC:ACF:DF:PD:GT:SGT:SF:SV:SIG:MT:PAC	0,0,35,2:1:1:2:./.:./.:.:0	0,0,31,1:1:1:2:./.:./.:.:0:0:.:.
chr10_ref_v2	357991	.	GTTTT	G,GTT	.	PASS	IntersectsRepeat=1;RepeatCorrectionApplied=1	SAC:ACF:DF:PD:GT:SGT:SF:SV:SIG:MT:PAC	15,7,0,0,1,7:1:1:2:0/0:0/2:0.5:0	9,0,7,10,2,4:1:1:2:0/1:1/2:0.5:0:1:.:.
chr10_ref_v2	358375	.	A	G	.	PASS	IntersectsRepeat=1;RepeatCorrectionApplied=0	SAC:ACF:DF:PD:GT:SGT:SF:SV:SIG:MT:PAC	82,80,1,0:1:1:2:0/0:./.:.:0	28,42,3,4:1:1:2:0/0:0/1:0.25:0:0:.:.
chr10_ref_v2	359603	.	GAAA	G,GA	.	PASS	IntersectsRepeat=1;RepeatCorrectionApplied=1	SAC:ACF:DF:PD:GT:SGT:SF:SV:SIG:MT:PAC	0,1,3,7,35,32:1:1:2:2/2:./.:.:0	0,1,3,5,16,21:1:1:2:2/2:./.:.:0:0:.:.
chr10_ref_v2	361800	.	G	A	.	PASS	IntersectsRepeat=0;RepeatCorrectionApplied=0	SAC:ACF:DF:PD:GT:SGT:SF:SV:SIG:MT:PAC	29,45,0,0:1:1:2:0/0:./.:.:0	33,42,3,5:1:1:2:0/0:0/1:0.25:0:0:.:.
chr10_ref_v2	375945	.	TA	T	.	PASS	IntersectsRepeat=1;RepeatCorrectionApplied=1	SAC:ACF:DF:PD:GT:SGT:SF:SV:SIG:MT:PAC	50,44,5,3:1:1:2:0/0:./.:.:0	5,6,35,34:1:1:2:1/1:0/1:0.25:0:1:g.375946delA,g.375946delA:0,1
chr10_ref_v2	386919	.	C	A	.	PASS	IntersectsRepeat=1;RepeatCorrectionApplied=0	SAC:ACF:DF:PD:GT:SGT:SF:SV:SIG:MT:PAC	84,74,0,0:1:1:2:0/0:./.:.:0	46,46,7,3:1:1:2:0/0:0/1:0.25:0:0:.:.
chr10_ref_v2	387547	.	T	G	.	PASS	IntersectsRepeat=1;RepeatCorrectionApplied=0	SAC:ACF:DF:PD:GT:SGT:SF:SV:SIG:MT:PAC	31,43,30,43:1:1:2:0/1:./.:.:0	18,24,17,15:1:1:2:0/1:0/0:0.125:0:0:.:.
chr10_ref_v2	387913	.	CAAA	C,CAA	.	PASS	IntersectsRepeat=1;RepeatCorrectionApplied=1	SAC:ACF:DF:PD:GT:SGT:SF:SV:SIG:MT:PAC	23,25,0,1,5,1:1:1:2:0/0:./.:.:0	1,1,7,20,7,6:1:1:2:1/2:1/1:0.25:0:1:g.387914_387916delAAA,g.387914delA:0,0
chr10_ref_v2	389734	.	AT	A	.	PASS	IntersectsRepeat=1;RepeatCorrectionApplied=1	SAC:ACF:DF:PD:GT:SGT:SF:SV:SIG:MT:PAC	59,62,0,0:1:1:2:0/0:./.:.:0	26,18,13,21:1:1:2:0/1:0/0:0.125:0:1:g.389735delT:0
chr10_ref_v2	390649	.	G	GA	.	PASS	IntersectsRepeat=1;RepeatCorrectionApplied=1	SAC:ACF:DF:PD:GT:SGT:SF:SV:SIG:MT:PAC	58,77,0,1:1:1:2:0/0:./.:.:0	36,61,6,5:1:1:2:0/0:0/1:0.125:0:0:.:.
chr10_ref_v2	393476	.	GA	G	.	PASS	IntersectsRepeat=1;RepeatCorrectionApplied=1	SAC:ACF:DF:PD:GT:SGT:SF:SV:SIG:MT:PAC	11,26,9,14:1:1:2:0/0:0/1:0.25:0	4,8,2,12:1:1:2:0/0:./.:.:0:0:.:.
chr10_ref_v2	396605	.	CT	C	.	PASS	IntersectsRepeat=1;RepeatCorrectionApplied=1	SAC:ACF:DF:PD:GT:SGT:SF:SV:SIG:MT:PAC	52,26,4,2:1:1:2:0/0:./.:.:0	30,34,9,8:1:1:2:0/0:./.:.:0:0:.:.
chr10_ref_v2	404927	.	CA	C	.	PASS	IntersectsRepeat=1;RepeatCorrectionApplied=1	SAC:ACF:DF:PD:GT:SGT:SF:SV:SIG:MT:PAC	74,49,4,4:1:1:2:0/0:0/1:0.125:0	44,32,7,4:1:1:2:0/0:./.:.:0:0:.:.
chr10_ref_v2	406315	.	A	C	.	PASS	IntersectsRepeat=0;RepeatCorrectionApplied=0	SAC:ACF:DF:PD:GT:SGT:SF:SV:SIG:MT:PAC	79,73,0,0:1:1:2:0/0:./.:.:0	48,48,6,3:1:1:2:0/0:0/1:0.125:0:0:.:.
chr10_ref_v2	407242	.	C	T	.	ExcRegion	IntersectsRepeat=1;RepeatCorrectionApplied=0	SAC:ACF:DF:PD:GT:SGT:SF:SV:SIG:MT:PAC	61,79,0,0:1:1:2:./.:./.:.:0	47,39,5,3:1:1:2:./.:./.:.:0:0:.:.
chr10_ref_v2	419358	.	GA	G	.	PASS	IntersectsRepeat=1;RepeatCorrectionApplied=1	SAC:ACF:DF:PD:GT:SGT:SF:SV:SIG:MT:PAC	39,40,9,4:1:1:2:0/0:0/1:0.125:0	20,19,24,27:1:1:2:0/1:0/0:0.125:0:1:g.419359delA:0
chr10_ref_v2	421995	.	C	T	.	PASS	IntersectsRepeat=0;RepeatCorrectionApplied=0	SAC:ACF:DF:PD:GT:SGT:SF:SV:SIG:MT:PAC	67,109,0,0:1:1:2:0/0:./.:.:0	51,63,10,3:1:1:2:0/0:0/1:0.25:0:1:.:
chr10_ref_v2	423825	.	GAT	G	.	PASS	IntersectsRepeat=1;RepeatCorrectionApplied=1	SAC:ACF:DF:PD:GT:SGT:SF:SV:SIG:MT:PAC	25,24,15,5:1:1:2:0/0:0/1:0.25:0	20,5,5,2:1:1:2:0/0:./.:.:0:0:.:.
chr10_ref_v2	436277	.	G	GT	.	PASS	IntersectsRepeat=1;RepeatCorrectionApplied=1	SAC:ACF:DF:PD:GT:SGT:SF:SV:SIG:MT:PAC	21,58,1,4:1:1:2:0/0:./.:.:0	26,42,4,7:1:1:2:0/0:0/1:0.25:0:0:.:.
chr10_ref_v2	436678	.	C	T	.	PASS	IntersectsRepeat=0;RepeatCorrectionApplied=0	SAC:ACF:DF:PD:GT:SGT:SF:SV:SIG:MT:PAC	44,58,0,0:1:1:2:0/0:./.:.:0	11,32,19,20:1:1:2:0/1:./.:.:0:1:g.436678C>T:0
chr10_ref_v2	445176	.	T	C	.	PASS	IntersectsRepeat=0;RepeatCorrectionApplied=0	SAC:ACF:DF:PD:GT:SGT:SF:SV:SIG:MT:PAC	90,63,0,0:1:1:2:0/0:./.:.:0	40,42,4,5:1:1:2:0/0:0/1:0.25:0:0:.:.
chr10_ref_v2	446177	.	C	A	.	PASS	IntersectsRepeat=0;RepeatCorrectionApplied=0	SAC:ACF:DF:PD:GT:SGT:SF:SV:SIG:MT:PAC	76,64,0,0:1:1:2:0/0:./.:.:0	27,19,19,15:1:1:2:0/1:0/0:0.125:0:1:g.446177C>A:0
chr10_ref_v2	448505	.	CTA	C	.	PASS	IntersectsRepeat=1;RepeatCorrectionApplied=1	SAC:ACF:DF:PD:GT:SGT:SF:SV:SIG:MT:PAC	50,46,2,2:1:1:2:0/0:./.:.:0	22,18,16,7:1:1:2:0/1:0/0:0.25:0:1:g.448506_448507delTA:0
chr10_ref_v2	450173	.	A	C	.	PASS	IntersectsRepeat=0;RepeatCorrectionApplied=0	SAC:ACF:DF:PD:GT:SGT:SF:SV:SIG:MT:PAC	42,23,0,14:1:1:2:0/0:0/1:0.5:0	38,28,0,12:1:1:2:0/0:0/1:0.25:0:0:.:.
chr10_ref_v2	457556	.	CA	C	.	PASS	IntersectsRepeat=1;RepeatCorrectionApplied=1	SAC:ACF:DF:PD:GT:SGT:SF:SV:SIG:MT:PAC	10,9,6,1:1:1:2:0/0:./.:.:0	3,2,9,8:1:1:2:0/1:1/1:0.125:0:0:.:.
chr10_ref_v2	467058	.	G	A	.	PASS	IntersectsRepeat=0;RepeatCorrectionApplied=0	SAC:ACF:DF:PD:GT:SGT:SF:SV:SIG:MT:PAC	51,88,0,0:1:1:2:0/0:./.:.:0	43,40,5,5:1:1:2:0/0:0/1:0.25:0:0:.:.
chr10_ref_v2	469783	.	GTAA	G	.	PASS	IntersectsRepeat=1;RepeatCorrectionApplied=1	SAC:ACF:DF:PD:GT:SGT:SF:SV:SIG:MT:PAC	0,2,5,12:1:0:2:./.:./.:.:0	2,8,2,6:1:0:2:./.:./.:.:0:0:.:.
chr10_ref_v2	470700	.	GA	G	.	PASS	IntersectsRepeat=1;RepeatCorrectionApplied=1	SAC:ACF:DF:PD:GT:SGT:SF:SV:SIG:MT:PAC	40,41,2,2:1:1:2:0/0:./.:.:0	16,17,15,20:1:1:2:0/0:0/1:0.25:0:1:.:
chr10_ref_v2	471733	.	ATT	A,AT	.	PASS	IntersectsRepeat=1;RepeatCorrectionApplied=1	SAC:ACF:DF:PD:GT:SGT:SF:SV:SIG:MT:PAC	38,35,0,0,7,6:1:1:2:0/0:./.:.:0	4,3,20,23,14,18:1:1:2:1/2:0/2:0.25:0:1:g.471734_471735delTT,g.471734delT:0,0
chr10_ref_v2	478145	.	C	T	.	ExcRegion	IntersectsRepeat=0;RepeatCorrectionApplied=0	SAC:ACF:DF:PD:GT:SGT:SF:SV:SIG:MT:PAC	0,0,0,0:0:1:2:./.:./.:.:0	0,1,0,1:1:1:2:./.:./.:.:0:0:.:.
chr10_ref_v2	478149	.	C	T	.	ExcRegion	IntersectsRepeat=1;RepeatCorrectionApplied=0	SAC:ACF:DF:PD:GT:SGT:SF:SV:SIG:MT:PAC	0,0,0,0:0:1:2:./.:./.:.:0	0,1,0,1:1:1:2:./.:./.:.:0:0:.:.
chr10_ref_v2	487329	.	G	GT	.	PASS	IntersectsRepeat=1;RepeatCorrectionApplied=1	SAC:ACF:DF:PD:GT:SGT:SF:SV:SIG:MT:PAC	77,53,0,0:1:1:2:0/0:./.:.:0	28,32,21,27:1:1:2:0/1:0/0:0.125:0:1:g.487329_487330insT:0
chr10_ref_v2	490676	.	GA	G	.	PASS	IntersectsRepeat=1;RepeatCorrectionApplied=1	SAC:ACF:DF:PD:GT:SGT:SF:SV:SIG:MT:PAC	23,34,25,33:1:1:2:0/1:./.:.:0	40,36,0,3:1:1:2:0/0:./.:.:0:1:g.490676_490678>A:1
chr10_ref_v2	496752	.	A	AATATATATAT,AATATATATATAT	.	PASS	IntersectsRepeat=1;RepeatCorrectionApplied=1	SAC:ACF:DF:PD:GT:SGT:SF:SV:SIG:MT:PAC	0,0,3,2,11,5:1:1:2:2/2:1/2:0.125:0	2,1,4,1,8,4:1:1:2:2/2:0/2:0.25:0:0:.:.
chr10_ref_v2	496957	.	A	AATATATATATATATAT	.	PASS	IntersectsRepeat=1;RepeatCorrectionApplied=1	SAC:ACF:DF:PD:GT:SGT:SF:SV:SIG:MT:PAC	2,0,0,3:1:1:2:./.:./.:.:0	1,2,2,6:1:1:2:./.:./.:.:0:0:.:.
chr10_ref_v2	500535	.	A	C	.	PASS	IntersectsRepeat=1;RepeatCorrectionApplied=0	SAC:ACF:DF:PD:GT:SGT:SF:SV:SIG:MT:PAC	75,56,0,0:1:1:2:0/0:./.:.:0	46,50,3,6:1:1:2:0/0:0/1:0.125:0:0:.:.
chr10_ref_v2	513023	.	C	T	.	PASS	IntersectsRepeat=0;RepeatCorrectionApplied=0	SAC:ACF:DF:PD:GT:SGT:SF:SV:SIG:MT:PAC	73,64,0,0:1:1:2:0/0:./.:.:0	42,34,5,3:1:1:2:0/0:0/1:0.25:0:0:.:.
chr10_ref_v2	516574	.	AT	A	.	PASS	IntersectsRepeat=1;RepeatCorrectionApplied=1	SAC:ACF:DF:PD:GT:SGT:SF:SV:SIG:MT:PAC	90,78,0,0:1:1:2:0/0:./.:.:0	31,20,31,21:1:1:2:0/1:./.:.:0:1:g.516575delT:0
chr10_ref_v2	518910	.	CGTGTGTGTGTGTGTGTGT	C,CGT	.	PASS	IntersectsRepeat=1;RepeatCorrectionApplied=1	SAC:ACF:DF:PD:GT:SGT:SF:SV:SIG:MT:PAC	0,1,4,2,20,29:1:1:2:2/2:./.:.:0	0,1,5,5,19,16:1:1:2:2/2:./.:.:0:0:.:.
chr10_ref_v2	523557	.	TAAAA	T,TA	.	PASS	IntersectsRepeat=1;RepeatCorrectionApplied=1	SAC:ACF:DF:PD:GT:SGT:SF:SV:SIG:MT:PAC	4,1,7,3,37,46:1:1:2:2/2:0/2:0.125:0	3,1,13,16,13,34:1:1:2:2/2:0/2:0.125:0:1:.:
chr10_ref_v2	525354	.	GAAAA	G,GAA,GAAA	.	PASS	IntersectsRepeat=1;RepeatCorrectionApplied=1	SAC:ACF:DF:PD:GT:SGT:SF:SV:SIG:MT:PAC	6,20,0,0,1,7,2,10:1:1:2:0/0:0/2:0.5:0	1,1,3,16,2,12,1,1:1:1:2:1/2:1/1:0.125:0:1:.:.
chr10_ref_v2	525402	.	GA	G	.	PASS	IntersectsRepeat=1;RepeatCorrectionApplied=1	SAC:ACF:DF:PD:GT:SGT:SF:SV:SIG:MT:PAC	29,30,2,0:1:1:2:0/0:./.:.:0	16,18,3,8:1:1:2:0/0:0/1:0.125:0:0:.:.
chr10_ref_v2	525434	.	TA	T	.	PASS	IntersectsRepeat=1;RepeatCorrectionApplied=1	SAC:ACF:DF:PD:GT:SGT:SF:SV:SIG:MT:PAC	2,11,3,18:1:1:2:0/1:./.:.:0	2,5,3,6:1:0:2:./.:./.:.:0:0:.:.
chr10_ref_v2	529387	.	G	GA	.	PASS	IntersectsRepeat=1;RepeatCorrectionApplied=1	SAC:ACF:DF:PD:GT:SGT:SF:SV:SIG:MT:PAC	72,48,2,3:1:1:2:0/0:./.:.:0	33,59,5,7:1:1:2:0/0:0/1:0.125:0:0:.:.
chr10_ref_v2	531632	.	GA	G	.	PASS	IntersectsRepeat=1;RepeatCorrectionApplied=1	SAC:ACF:DF:PD:GT:SGT:SF:SV:SIG:MT:PAC	94,56,0,0:1:1:2:0/0:./.:.:0	41,49,3,10:1:1:2:0/0:0/1:0.25:0:1:.:
chr10_ref_v2	533564	.	TA	T	.	PASS	IntersectsRepeat=1;RepeatCorrectionApplied=1	SAC:ACF:DF:PD:GT:SGT:SF:SV:SIG:MT:PAC	51,47,7,6:1:1:2:0/0:0/1:0.125:0	7,3,44,39:1:1:2:1/1:0/1:0.125:0:1:g.533565delA,g.533565delA:0,1
chr10_ref_v2	537758	.	T	TGATTTCCATCGTGTAAG	.	PASS	IntersectsRepeat=1;RepeatCorrectionApplied=0	SAC:ACF:DF:PD:GT:SGT:SF:SV:SIG:MT:PAC	0,0,5,15:1:1:2:1/1:./.:.:0	0,0,8,10:1:1:2:./.:./.:.:0:0:.:.
chr10_ref_v2	537959	.	G	A	.	ExcRegion	IntersectsRepeat=1;RepeatCorrectionApplied=0	SAC:ACF:DF:PD:GT:SGT:SF:SV:SIG:MT:PAC	0,0,0,0:0:1:2:./.:./.:.:0	0,0,0,1:0:1:2:./.:./.:.:0:0:.:.
chr10_ref_v2	538090	.	A	ATATGAAACGGAATGAGGAATAATCGTAATCTTAGTATATAGAG	.	ExcRegion	IntersectsRepeat=1;RepeatCorrectionApplied=0	SAC:ACF:DF:PD:GT:SGT:SF:SV:SIG:MT:PAC	0,0,0,0:0:1:2:./.:./.:.:0	0,0,0,0:0:1:2:./.:./.:.:0:0:.:.
chr10_ref_v2	538852	.	C	T	.	PASS	IntersectsRepeat=0;RepeatCorrectionApplied=0	SAC:ACF:DF:PD:GT:SGT:SF:SV:SIG:MT:PAC	60,75,0,0:1:1:2:0/0:./.:.:0	50,49,4,7:1:1:2:0/0:0/1:0.25:0:0:.:.
chr10_ref_v2	540558	.	A	T	.	ExcRegion	IntersectsRepeat=1;RepeatCorrectionApplied=0	SAC:ACF:DF:PD:GT:SGT:SF:SV:SIG:MT:PAC	3,0,0,1:1:1:2:./.:./.:.:0	2,0,0,1:1:1:2:./.:./.:.:0:0:.:.
chr10_ref_v2	540768	.	G	T	.	ExcRegion	IntersectsRepeat=1;RepeatCorrectionApplied=0	SAC:ACF:DF:PD:GT:SGT:SF:SV:SIG:MT:PAC	0,0,0,2:0:1:2:./.:./.:.:0	0,0,0,1:0:1:2:./.:./.:.:0:0:.:.
chr10_ref_v2	540769	.	TGA	T	.	ExcRegion	IntersectsRepeat=1;RepeatCorrectionApplied=0	SAC:ACF:DF:PD:GT:SGT:SF:SV:SIG:MT:PAC	0,0,0,2:0:1:2:./.:./.:.:0	0,0,0,1:0:1:2:./.:./.:.:0:0:.:.
chr10_ref_v2	540772	.	T	TTA	.	ExcRegion	IntersectsRepeat=0;RepeatCorrectionApplied=0	SAC:ACF:DF:PD:GT:SGT:SF:SV:SIG:MT:PAC	0,0,0,2:0:1:2:./.:./.:.:0	0,0,0,1:0:1:2:./.:./.:.:0:0:.:.
chr10_ref_v2	540779	.	T	A	.	ExcRegion	IntersectsRepeat=1;RepeatCorrectionApplied=0	SAC:ACF:DF:PD:GT:SGT:SF:SV:SIG:MT:PAC	0,0,0,2:0:1:2:./.:./.:.:0	0,0,0,1:0:1:2:./.:./.:.:0:0:.:.
chr10_ref_v2	540799	.	A	T	.	ExcRegion	IntersectsRepeat=0;RepeatCorrectionApplied=0	SAC:ACF:DF:PD:GT:SGT:SF:SV:SIG:MT:PAC	0,0,0,2:0:1:2:./.:./.:.:0	0,0,0,1:0:1:2:./.:./.:.:0:0:.:.
chr10_ref_v2	540800	.	AG	A	.	ExcRegion	IntersectsRepeat=0;RepeatCorrectionApplied=0	SAC:ACF:DF:PD:GT:SGT:SF:SV:SIG:MT:PAC	0,0,0,2:0:1:2:./.:./.:.:0	0,0,0,1:0:1:2:./.:./.:.:0:0:.:.
chr10_ref_v2	540819	.	C	G	.	ExcRegion	IntersectsRepeat=1;RepeatCorrectionApplied=0	SAC:ACF:DF:PD:GT:SGT:SF:SV:SIG:MT:PAC	0,0,0,2:0:1:2:./.:./.:.:0	0,0,0,1:0:1:2:./.:./.:.:0:0:.:.
chr10_ref_v2	540858	.	C	T	.	ExcRegion	IntersectsRepeat=1;RepeatCorrectionApplied=0	SAC:ACF:DF:PD:GT:SGT:SF:SV:SIG:MT:PAC	0,0,0,2:0:1:2:./.:./.:.:0	0,1,0,0:0:1:2:./.:./.:.:0:0:.:.
chr10_ref_v2	543234	.	GAGTGACATTATTATGTTGAACTAGTAACACCCTTTTGTGGATTCCTACATACCCAGAGAGAACTCCT	G	.	ExcRegion	IntersectsRepeat=0;RepeatCorrectionApplied=0	SAC:ACF:DF:PD:GT:SGT:SF:SV:SIG:MT:PAC	0,0,21,20:1:1:2:./.:./.:.:0	0,1,20,18:1:1:2:./.:./.:.:0:0:.:.
chr10_ref_v2	543546	.	GTGAC	G	.	PASS	IntersectsRepeat=1;RepeatCorrectionApplied=1	SAC:ACF:DF:PD:GT:SGT:SF:SV:SIG:MT:PAC	3,1,30,44:1:1:2:1/1:0/1:0.125:0	0,1,41,39:1:1:2:1/1:./.:.:0:0:.:.
chr10_ref_v2	544415	.	G	A	.	PASS	IntersectsRepeat=0;RepeatCorrectionApplied=0	SAC:ACF:DF:PD:GT:SGT:SF:SV:SIG:MT:PAC	80,97,0,1:1:1:2:0/0:./.:.:0	54,36,5,6:1:1:2:0/0:0/1:0.25:0:0:.:.
chr10_ref_v2	549750	.	CTT	C,CT	.	PASS	IntersectsRepeat=1;RepeatCorrectionApplied=1	SAC:ACF:DF:PD:GT:SGT:SF:SV:SIG:MT:PAC	6,4,5,3,17,32:1:1:2:2/2:0/2:0.25:0	3,2,23,11,12,8:1:1:2:1/2:0/1:0.25:0:1:g.549750_549753T>:0
chr10_ref_v2	552169	.	C	T	.	PASS	IntersectsRepeat=0;RepeatCorrectionApplied=0	SAC:ACF:DF:PD:GT:SGT:SF:SV:SIG:MT:PAC	93,65,0,0:1:1:2:0/0:./.:.:0	35,57,1,8:1:1:2:0/0:0/1:0.25:0:0:.:.
chr10_ref_v2	554684	.	G	GA	.	PASS	IntersectsRepeat=1;RepeatCorrectionApplied=1	SAC:ACF:DF:PD:GT:SGT:SF:SV:SIG:MT:PAC	31,19,22,31:1:1:2:0/1:1/1:0.25:0	36,52,2,8:1:1:2:0/0:0/1:0.125:0:1:g.554684_554686A>:1
chr10_ref_v2	566511	.	G	GTAT	.	PASS	IntersectsRepeat=1;RepeatCorrectionApplied=1	SAC:ACF:DF:PD:GT:SGT:SF:SV:SIG:MT:PAC	0,3,70,57:1:1:2:1/1:./.:.:0	2,1,45,41:1:1:2:1/1:./.:.:0:0:.:.
chr10_ref_v2	568354	.	TA	T	.	PASS	IntersectsRepeat=1;RepeatCorrectionApplied=1	SAC:ACF:DF:PD:GT:SGT:SF:SV:SIG:MT:PAC	38,49,5,5:1:1:2:0/0:./.:.:0	25,24,26,33:1:1:2:0/1:0/0:0.25:0:1:g.568355delA:0
chr10_ref_v2	569148	.	T	G	.	PASS	IntersectsRepeat=1;RepeatCorrectionApplied=0	SAC:ACF:DF:PD:GT:SGT:SF:SV:SIG:MT:PAC	31,67,21,0:1:1:2:0/0:0/1:0.5:0	43,60,21,0:1:1:2:0/0:0/1:0.25:0:0:.:.
chr10_ref_v2	570197	.	G	GT,GTT	.	PASS	IntersectsRepeat=1;RepeatCorrectionApplied=1	SAC:ACF:DF:PD:GT:SGT:SF:SV:SIG:MT:PAC	6,3,22,14,20,13:1:1:2:1/2:0/2:0.125:0	5,4,9,4,27,32:1:1:2:2/2:0/2:0.25:0:0:.:.
chr10_ref_v2	570383	.	AAAT	A	.	PASS	IntersectsRepeat=1;RepeatCorrectionApplied=0	SAC:ACF:DF:PD:GT:SGT:SF:SV:SIG:MT:PAC	26,21,18,22:1:1:2:0/1:0/0:0.125:0	21,27,17,9:1:1:2:0/1:0/0:0.25:0:0:.:.
chr10_ref_v2	570384	.	AAT	A	.	PASS	IntersectsRepeat=1;RepeatCorrectionApplied=0	SAC:ACF:DF:PD:GT:SGT:SF:SV:SIG:MT:PAC	29,28,13,16:1:1:2:0/1:0/0:0.25:0	22,12,15,18:1:1:2:0/1:./.:.:0:0:.:.
chr10_ref_v2	574850	.	G	GA,GAA	.	PASS	IntersectsRepeat=1;RepeatCorrectionApplied=1	SAC:ACF:DF:PD:GT:SGT:SF:SV:SIG:MT:PAC	2,1,16,22,17,32:1:1:2:2/2:1/2:0.5:0	22,42,3,9,17,26:1:1:2:0/2:0/0:0.125:0:1:g.574850_574852AA>:0
chr10_ref_v2	576622	.	A	AATATATATATATATATATAT	.	PASS	IntersectsRepeat=1;RepeatCorrectionApplied=1	SAC:ACF:DF:PD:GT:SGT:SF:SV:SIG:MT:PAC	0,0,1,8:1:1:2:./.:./.:.:0	0,0,4,6:1:1:2:./.:./.:.:0:0:.:.
chr10_ref_v2	579845	.	CTTTT	C	.	PASS	IntersectsRepeat=1;RepeatCorrectionApplied=1	SAC:ACF:DF:PD:GT:SGT:SF:SV:SIG:MT:PAC	47,48,0,0:1:1:2:0/0:./.:.:0	46,30,21,37:1:1:2:0/1:0/0:0.125:0:1:g.579846_579849delTTTT:0
chr10_ref_v2	586013	.	CA	C	.	PASS	IntersectsRepeat=1;RepeatCorrectionApplied=1	SAC:ACF:DF:PD:GT:SGT:SF:SV:SIG:MT:PAC	29,35,2,1:1:1:2:0/0:./.:.:0	27,29,18,24:1:1:2:0/0:0/1:0.125:0:1:.:
chr10_ref_v2	587403	.	CA	C	.	PASS	IntersectsRepeat=1;RepeatCorrectionApplied=1	SAC:ACF:DF:PD:GT:SGT:SF:SV:SIG:MT:PAC	60,61,1,1:1:1:2:0/0:./.:.:0	29,23,23,26:1:1:2:0/1:0/0:0.125:0:1:g.587404delA:0
chr10_ref_v2	588595	.	C	A	.	PASS	IntersectsRepeat=0;RepeatCorrectionApplied=0	SAC:ACF:DF:PD:GT:SGT:SF:SV:SIG:MT:PAC	99,42,0,24:1:1:2:0/0:0/1:0.25:0	70,43,0,13:1:1:2:0/0:0/1:0.25:0:0:.:.
chr10_ref_v2	593782	.	ATTGTTGTTGTTG	A	.	PASS	IntersectsRepeat=1;RepeatCorrectionApplied=1	SAC:ACF:DF:PD:GT:SGT:SF:SV:SIG:MT:PAC	0,0,36,26:1:1:2:1/1:./.:.:0	0,0,47,33:1:1:2:1/1:./.:.:0:0:.:.
chr10_ref_v2	604043	.	A	AAT	.	PASS	IntersectsRepeat=1;RepeatCorrectionApplied=1	SAC:ACF:DF:PD:GT:SGT:SF:SV:SIG:MT:PAC	57,35,0,0:1:1:2:0/0:./.:.:0	59,30,7,4:1:1:2:0/0:0/1:0.25:0:0:.:.
chr10_ref_v2	607477	.	T	G	.	PASS	IntersectsRepeat=0;RepeatCorrectionApplied=0	SAC:ACF:DF:PD:GT:SGT:SF:SV:SIG:MT:PAC	25,43,14,0:1:1:2:0/0:0/1:0.5:0	54,39,10,0:1:1:2:0/0:0/1:0.25:0:0:.:.
chr10_ref_v2	608160	.	AT	A	.	PASS	IntersectsRepeat=1;RepeatCorrectionApplied=1	SAC:ACF:DF:PD:GT:SGT:SF:SV:SIG:MT:PAC	47,60,3,2:1:1:2:0/0:./.:.:0	50,46,17,14:1:1:2:0/0:./.:.:0:1:.:
chr10_ref_v2	617624	.	A	ATTT,ATTTT	.	PASS	IntersectsRepeat=1;RepeatCorrectionApplied=1	SAC:ACF:DF:PD:GT:SGT:SF:SV:SIG:MT:PAC	1,1,20,21,31,26:1:1:2:2/2:1/2:0.5:0	34,21,7,11,22,18:1:1:2:0/2:./.:.:0:1:g.617624_617626TTTT>:0
chr10_ref_v2	619925	.	CA	C	.	PASS	IntersectsRepeat=1;RepeatCorrectionApplied=1	SAC:ACF:DF:PD:GT:SGT:SF:SV:SIG:MT:PAC	34,51,2,1:1:1:2:0/0:./.:.:0	22,42,26,49:1:1:2:0/1:0/0:0.25:0:1:g.619926delA:0
chr10_ref_v2	620174	.	CT	C	.	PASS	IntersectsRepeat=1;RepeatCorrectionApplied=1	SAC:ACF:DF:PD:GT:SGT:SF:SV:SIG:MT:PAC	43,31,5,6:1:1:2:0/0:0/1:0.125:0	66,68,2,5:1:1:2:0/0:./.:.:0:0:.:.
chr10_ref_v2	628397	.	T	A	.	PASS	IntersectsRepeat=0;RepeatCorrectionApplied=0	SAC:ACF:DF:PD:GT:SGT:SF:SV:SIG:MT:PAC	20,8,4,1:1:1:2:0/0:0/1:0.25:0	17,5,1,0:1:1:2:0/0:0/1:0.125:0:0:.:.
chr10_ref_v2	629162	.	T	G	.	PASS	IntersectsRepeat=1;RepeatCorrectionApplied=0	SAC:ACF:DF:PD:GT:SGT:SF:SV:SIG:MT:PAC	44,54,23,0:1:1:2:0/0:0/1:0.5:0	41,59,42,0:1:1:2:0/0:0/1:0.5:0:0:.:.
chr10_ref_v2	636487	.	AT	A	.	PASS	IntersectsRepeat=1;RepeatCorrectionApplied=1	SAC:ACF:DF:PD:GT:SGT:SF:SV:SIG:MT:PAC	47,66,0,1:1:1:2:0/0:./.:.:0	27,48,33,40:1:1:2:0/1:0/0:0.125:0:1:g.636488delT:0
chr10_ref_v2	638791	.	CTTT	C	.	PASS	IntersectsRepeat=1;RepeatCorrectionApplied=1	SAC:ACF:DF:PD:GT:SGT:SF:SV:SIG:MT:PAC	25,23,0,5:1:1:2:0/0:0/1:0.25:0	45,13,3,11:1:1:2:0/0:0/1:0.5:0:0:.:.
chr10_ref_v2	638812	.	TGC	T	.	PASS	IntersectsRepeat=1;RepeatCorrectionApplied=0	SAC:ACF:DF:PD:GT:SGT:SF:SV:SIG:MT:PAC	12,76,13,9:1:1:2:0/0:0/1:0.5:1	15,67,40,5:1:1:2:0/1:0/0:0.25:0:0:.:.
chr10_ref_v2	638819	.	C	T	.	PASS	IntersectsRepeat=0;RepeatCorrectionApplied=0	SAC:ACF:DF:PD:GT:SGT:SF:SV:SIG:MT:PAC	18,67,6,9:1:1:2:0/0:0/1:0.25:0	23,67,23,5:1:1:2:0/0:0/1:0.5:1:0:.:.
chr10_ref_v2	638820	.	A	T	.	PASS	IntersectsRepeat=1;RepeatCorrectionApplied=0	SAC:ACF:DF:PD:GT:SGT:SF:SV:SIG:MT:PAC	20,65,6,9:1:1:2:0/0:0/1:0.25:0	23,64,21,5:1:1:2:0/0:0/1:0.5:1:0:.:.
chr10_ref_v2	639301	.	ACCCCCCCC	A	.	PASS	IntersectsRepeat=1;RepeatCorrectionApplied=1	SAC:ACF:DF:PD:GT:SGT:SF:SV:SIG:MT:PAC	2,0,0,0:0:1:2:./.:./.:.:0	19,2,3,10:1:1:2:0/1:0/0:0.25:0:0:.:.
chr10_ref_v2	639590	.	A	ACC	.	PASS	IntersectsRepeat=1;RepeatCorrectionApplied=0	SAC:ACF:DF:PD:GT:SGT:SF:SV:SIG:MT:PAC	5,7,13,17:1:1:2:0/1:1/1:0.5:0	15,20,31,23:1:1:2:0/1:1/1:0.25:0:0:.:.
chr10_ref_v2	639592	.	A	C	.	PASS	IntersectsRepeat=1;RepeatCorrectionApplied=0	SAC:ACF:DF:PD:GT:SGT:SF:SV:SIG:MT:PAC	16,19,3,5:1:1:2:0/0:0/1:0.5:0	33,28,11,14:1:1:2:0/0:0/1:0.5:1:0:.:.
chr10_ref_v2	640378	.	GA	G	.	PASS	IntersectsRepeat=1;RepeatCorrectionApplied=1	SAC:ACF:DF:PD:GT:SGT:SF:SV:SIG:MT:PAC	49,46,3,2:1:1:2:0/0:./.:.:0	40,40,27,39:1:1:2:0/1:0/0:0.25:0:1:g.640379delA:0
chr10_ref_v2	641485	.	T	TA	.	PASS	IntersectsRepeat=1;RepeatCorrectionApplied=1	SAC:ACF:DF:PD:GT:SGT:SF:SV:SIG:MT:PAC	3,4,40,59:1:1:2:1/1:./.:.:0	14,22,41,73:1:1:2:1/1:./.:.:0:0:.:.
chr10_ref_v2	641520	.	G	A	.	PASS	IntersectsRepeat=1;RepeatCorrectionApplied=0	SAC:ACF:DF:PD:GT:SGT:SF:SV:SIG:MT:PAC	56,82,0,0:1:1:2:0/0:./.:.:0	44,87,6,8:1:1:2:0/0:0/1:0.25:0:0:.:.
chr10_ref_v2	645730	.	CT	C	.	PASS	IntersectsRepeat=1;RepeatCorrectionApplied=1	SAC:ACF:DF:PD:GT:SGT:SF:SV:SIG:MT:PAC	47,40,1,0:1:1:2:0/0:./.:.:0	46,55,14,4:1:1:2:0/0:0/1:0.125:0:1:.:
chr10_ref_v2	648818	.	AT	A	.	PASS	IntersectsRepeat=1;RepeatCorrectionApplied=1	SAC:ACF:DF:PD:GT:SGT:SF:SV:SIG:MT:PAC	47,44,6,3:1:1:2:0/0:./.:.:0	60,52,11,5:1:1:2:0/0:./.:.:0:0:.:.
chr10_ref_v2	658249	.	T	TTC	.	PASS	IntersectsRepeat=1;RepeatCorrectionApplied=1	SAC:ACF:DF:PD:GT:SGT:SF:SV:SIG:MT:PAC	2,2,55,59:1:1:2:1/1:./.:.:0	13,16,64,79:1:1:2:1/1:./.:.:0:0:.:.
chr10_ref_v2	663442	.	G	T	.	PASS	IntersectsRepeat=1;RepeatCorrectionApplied=0	SAC:ACF:DF:PD:GT:SGT:SF:SV:SIG:MT:PAC	55,66,1,0:1:1:2:0/0:./.:.:0	65,71,7,7:1:1:2:0/0:0/1:0.25:0:0:.:.
chr10_ref_v2	663952	.	A	G	.	PASS	IntersectsRepeat=0;RepeatCorrectionApplied=0	SAC:ACF:DF:PD:GT:SGT:SF:SV:SIG:MT:PAC	52,49,0,0:1:1:2:0/0:./.:.:0	60,64,6,7:1:1:2:0/0:0/1:0.25:0:0:.:.
chr10_ref_v2	666816	.	G	GTATATATATATA,GTATATATATATATA	.	PASS	IntersectsRepeat=1;RepeatCorrectionApplied=1	SAC:ACF:DF:PD:GT:SGT:SF:SV:SIG:MT:PAC	0,0,3,6,3,6:1:0:2:./.:./.:.:0	1,0,8,10,5,3:1:1:2:1/2:1/1:0.5:0:0:.:.
chr10_ref_v2	671269	.	T	A	.	PASS	IntersectsRepeat=0;RepeatCorrectionApplied=0	SAC:ACF:DF:PD:GT:SGT:SF:SV:SIG:MT:PAC	69,78,0,0:1:1:2:0/0:./.:.:0	72,94,5,12:1:1:2:0/0:0/1:0.25:1:0:.:.
chr10_ref_v2	672308	.	A	G	.	PASS	IntersectsRepeat=0;RepeatCorrectionApplied=0	SAC:ACF:DF:PD:GT:SGT:SF:SV:SIG:MT:PAC	67,63,1,0:1:1:2:0/0:./.:.:0	78,78,10,5:1:1:2:0/0:0/1:0.125:0:0:.:.
chr10_ref_v2	694152	.	A	G	.	PASS	IntersectsRepeat=0;RepeatCorrectionApplied=0	SAC:ACF:DF:PD:GT:SGT:SF:SV:SIG:MT:PAC	0,0,70,75:1:1:2:1/1:./.:.:0	1,0,70,77:1:1:2:1/1:./.:.:0:0:.:.
chr10_ref_v2	696599	.	CT	C	.	PASS	IntersectsRepeat=1;RepeatCorrectionApplied=1	SAC:ACF:DF:PD:GT:SGT:SF:SV:SIG:MT:PAC	63,63,6,0:1:1:2:0/0:./.:.:0	69,76,12,12:1:1:2:0/0:./.:.:0:0:.:.
chr10_ref_v2	701335	.	TCA	T	.	PASS	IntersectsRepeat=1;RepeatCorrectionApplied=1	SAC:ACF:DF:PD:GT:SGT:SF:SV:SIG:MT:PAC	32,22,2,6:1:1:2:0/0:./.:.:0	64,23,18,8:1:1:2:0/0:./.:.:0:0:.:.
chr10_ref_v2	708948	.	T	C	.	PASS	IntersectsRepeat=0;RepeatCorrectionApplied=0	SAC:ACF:DF:PD:GT:SGT:SF:SV:SIG:MT:PAC	67,58,0,0:1:1:2:0/0:./.:.:0	73,73,11,5:1:1:2:0/0:0/1:0.25:1:0:.:.
chr10_ref_v2	714346	.	A	G	.	PASS	IntersectsRepeat=0;RepeatCorrectionApplied=0	SAC:ACF:DF:PD:GT:SGT:SF:SV:SIG:MT:PAC	0,0,43,9:1:1:2:1/1:./.:.:0	0,0,62,24:1:1:2:1/1:./.:.:0:0:.:.
chr10_ref_v2	714688	.	G	T	.	PASS	IntersectsRepeat=0;RepeatCorrectionApplied=0	SAC:ACF:DF:PD:GT:SGT:SF:SV:SIG:MT:PAC	0,0,0,10:0:1:2:./.:./.:.:0	0,0,0,15:0:1:2:./.:./.:.:0:0:.:.
chr10_ref_v2	714697	.	A	T	.	PASS	IntersectsRepeat=1;RepeatCorrectionApplied=0	SAC:ACF:DF:PD:GT:SGT:SF:SV:SIG:MT:PAC	0,0,0,8:0:1:2:./.:./.:.:0	0,0,0,12:0:1:2:./.:./.:.:0:0:.:.
chr10_ref_v2	716824	.	T	TA	.	PASS	IntersectsRepeat=1;RepeatCorrectionApplied=1	SAC:ACF:DF:PD:GT:SGT:SF:SV:SIG:MT:PAC	29,36,1,0:1:1:2:0/0:./.:.:0	63,48,5,9:1:1:2:0/0:0/1:0.125:0:0:.:.
chr10_ref_v2	716877	.	C	A	.	PASS	IntersectsRepeat=0;RepeatCorrectionApplied=0	SAC:ACF:DF:PD:GT:SGT:SF:SV:SIG:MT:PAC	41,62,0,0:1:1:2:0/0:./.:.:0	89,58,8,6:1:1:2:0/0:0/1:0.125:0:0:.:.
chr10_ref_v2	719237	.	TA	T	.	PASS	IntersectsRepeat=1;RepeatCorrectionApplied=1	SAC:ACF:DF:PD:GT:SGT:SF:SV:SIG:MT:PAC	53,53,0,3:1:1:2:0/0:./.:.:0	56,46,39,34:1:1:2:0/0:0/1:0.5:1:1:.:
chr10_ref_v2	722125	.	A	AT	.	PASS	IntersectsRepeat=1;RepeatCorrectionApplied=1	SAC:ACF:DF:PD:GT:SGT:SF:SV:SIG:MT:PAC	43,50,1,0:1:1:2:0/0:./.:.:0	68,61,13,8:1:1:2:0/0:0/1:0.25:0:0:.:.
chr10_ref_v2	727021	.	A	G	.	PASS	IntersectsRepeat=0;RepeatCorrectionApplied=0	SAC:ACF:DF:PD:GT:SGT:SF:SV:SIG:MT:PAC	83,62,7,9:1:1:2:0/0:0/1:0.25:1	80,72,10,16:1:1:2:0/0:0/1:0.25:1:0:.:.
chr10_ref_v2	727074	.	G	A	.	PASS	IntersectsRepeat=1;RepeatCorrectionApplied=0	SAC:ACF:DF:PD:GT:SGT:SF:SV:SIG:MT:PAC	84,64,5,18:1:1:2:0/0:0/1:0.25:1	69,65,4,14:1:1:2:0/0:0/1:0.25:1:0:.:.
chr10_ref_v2	727080	.	G	A	.	PASS	IntersectsRepeat=1;RepeatCorrectionApplied=0	SAC:ACF:DF:PD:GT:SGT:SF:SV:SIG:MT:PAC	88,71,5,18:1:1:2:0/0:0/1:0.25:1	76,69,4,14:1:1:2:0/0:0/1:0.25:1:0:.:.
chr10_ref_v2	727083	.	T	C	.	PASS	IntersectsRepeat=0;RepeatCorrectionApplied=0	SAC:ACF:DF:PD:GT:SGT:SF:SV:SIG:MT:PAC	86,68,5,17:1:1:2:0/0:0/1:0.25:1	76,71,4,14:1:1:2:0/0:0/1:0.25:1:0:.:.
chr10_ref_v2	727091	.	T	A	.	PASS	IntersectsRepeat=0;RepeatCorrectionApplied=0	SAC:ACF:DF:PD:GT:SGT:SF:SV:SIG:MT:PAC	85,67,5,17:1:1:2:0/0:0/1:0.25:1	79,68,3,15:1:1:2:0/0:0/1:0.25:1:0:.:.
chr10_ref_v2	727098	.	G	T	.	PASS	IntersectsRepeat=0;RepeatCorrectionApplied=0	SAC:ACF:DF:PD:GT:SGT:SF:SV:SIG:MT:PAC	85,64,3,16:1:1:2:0/0:0/1:0.25:0	75,73,3,16:1:1:2:0/0:0/1:0.25:1:0:.:.
chr10_ref_v2	727101	.	T	C	.	PASS	IntersectsRepeat=1;RepeatCorrectionApplied=0	SAC:ACF:DF:PD:GT:SGT:SF:SV:SIG:MT:PAC	82,65,3,16:1:1:2:0/0:0/1:0.25:0	73,79,3,16:1:1:2:0/0:0/1:0.25:1:0:.:.
chr10_ref_v2	727110	.	C	T	.	PASS	IntersectsRepeat=1;RepeatCorrectionApplied=0	SAC:ACF:DF:PD:GT:SGT:SF:SV:SIG:MT:PAC	79,69,0,15:1:1:2:0/0:0/1:0.25:0	74,80,1,13:1:1:2:0/0:0/1:0.125:0:0:.:.
chr10_ref_v2	727116	.	G	A	.	PASS	IntersectsRepeat=0;RepeatCorrectionApplied=0	SAC:ACF:DF:PD:GT:SGT:SF:SV:SIG:MT:PAC	77,73,0,15:1:1:2:0/0:0/1:0.25:0	71,79,1,9:1:1:2:0/0:0/1:0.125:0:0:.:.
chr11_ref_v2	51	.	C	A	.	ExcRegion	IntersectsRepeat=1;RepeatCorrectionApplied=0	SAC:ACF:DF:PD:GT:SGT:SF:SV:SIG:MT:PAC	0,0,17,0:0:1:2:./.:./.:.:0	0,1,16,1:1:1:2:./.:./.:.:0:0:.:.
chr11_ref_v2	469	.	C	A	.	ExcRegion	IntersectsRepeat=1;RepeatCorrectionApplied=0	SAC:ACF:DF:PD:GT:SGT:SF:SV:SIG:MT:PAC	0,0,7,26:1:1:2:./.:./.:.:0	0,0,22,36:1:1:2:./.:./.:.:0:0:.:.
chr11_ref_v2	489	.	T	C	.	ExcRegion	IntersectsRepeat=1;RepeatCorrectionApplied=0	SAC:ACF:DF:PD:GT:SGT:SF:SV:SIG:MT:PAC	0,0,8,19:1:1:2:./.:./.:.:0	0,0,18,30:1:1:2:./.:./.:.:0:0:.:.
chr11_ref_v2	508	.	T	G	.	ExcRegion	IntersectsRepeat=1;RepeatCorrectionApplied=0	SAC:ACF:DF:PD:GT:SGT:SF:SV:SIG:MT:PAC	0,0,16,19:1:1:2:./.:./.:.:0	0,0,15,34:1:1:2:./.:./.:.:0:0:.:.
chr11_ref_v2	5586	.	ATT	A	.	PASS	IntersectsRepeat=1;RepeatCorrectionApplied=1	SAC:ACF:DF:PD:GT:SGT:SF:SV:SIG:MT:PAC	66,55,0,0:1:1:2:0/0:./.:.:0	38,52,24,38:1:1:2:0/1:0/0:0.125:0:1:g.5587_5588delTT:0
chr11_ref_v2	8330	.	TA	T	.	PASS	IntersectsRepeat=1;RepeatCorrectionApplied=1	SAC:ACF:DF:PD:GT:SGT:SF:SV:SIG:MT:PAC	48,46,9,6:1:1:2:0/0:./.:.:0	38,32,58,43:1:1:2:0/1:0/0:0.25:0:1:g.8331delA:0
chr11_ref_v2	14669	.	G	T	.	PASS	IntersectsRepeat=0;RepeatCorrectionApplied=0	SAC:ACF:DF:PD:GT:SGT:SF:SV:SIG:MT:PAC	46,64,0,0:1:1:2:0/0:./.:.:0	83,65,12,9:1:1:2:0/0:0/1:0.25:1:1:.:
chr11_ref_v2	17774	.	G	T	.	PASS	IntersectsRepeat=0;RepeatCorrectionApplied=0	SAC:ACF:DF:PD:GT:SGT:SF:SV:SIG:MT:PAC	39,54,0,0:1:1:2:0/0:./.:.:0	53,66,7,6:1:1:2:0/0:0/1:0.25:0:0:.:.
chr11_ref_v2	26590	.	CAT	C	.	PASS	IntersectsRepeat=1;RepeatCorrectionApplied=1	SAC:ACF:DF:PD:GT:SGT:SF:SV:SIG:MT:PAC	14,10,7,4:1:1:2:0/0:0/1:0.25:0	10,10,3,4:1:1:2:0/0:0/1:0.125:0:0:.:.
chr11_ref_v2	26753	.	G	A	.	PASS	IntersectsRepeat=1;RepeatCorrectionApplied=0	SAC:ACF:DF:PD:GT:SGT:SF:SV:SIG:MT:PAC	52,30,0,0:1:1:2:0/0:./.:.:0	73,34,9,5:1:1:2:0/0:0/1:0.25:0:0:.:.
chr11_ref_v2	30308	.	C	T	.	PASS	IntersectsRepeat=0;RepeatCorrectionApplied=0	SAC:ACF:DF:PD:GT:SGT:SF:SV:SIG:MT:PAC	81,81,0,0:1:1:2:0/0:./.:.:0	67,63,10,3:1:1:2:0/0:0/1:0.25:0:0:.:.
chr11_ref_v2	31736	.	C	T	.	PASS	IntersectsRepeat=0;RepeatCorrectionApplied=0	SAC:ACF:DF:PD:GT:SGT:SF:SV:SIG:MT:PAC	103,70,0,0:1:1:2:0/0:./.:.:0	76,76,8,7:1:1:2:0/0:0/1:0.25:0:0:.:.
chr11_ref_v2	36587	.	C	CAT	.	PASS	IntersectsRepeat=1;RepeatCorrectionApplied=1	SAC:ACF:DF:PD:GT:SGT:SF:SV:SIG:MT:PAC	17,10,5,4:1:1:2:0/0:0/1:0.5:0	14,12,11,7:1:1:2:0/1:0/0:0.125:0:0:.:.
chr11_ref_v2	49122	.	G	T	.	PASS	IntersectsRepeat=1;RepeatCorrectionApplied=0	SAC:ACF:DF:PD:GT:SGT:SF:SV:SIG:MT:PAC	58,63,0,0:1:1:2:0/0:./.:.:0	63,79,5,8:1:1:2:0/0:0/1:0.125:0:0:.:.
chr11_ref_v2	53927	.	TA	T	.	PASS	IntersectsRepeat=1;RepeatCorrectionApplied=1	SAC:ACF:DF:PD:GT:SGT:SF:SV:SIG:MT:PAC	39,62,1,1:1:1:2:0/0:./.:.:0	72,57,9,11:1:1:2:0/0:./.:.:0:0:.:.
chr11_ref_v2	58171	.	G	A	.	PASS	IntersectsRepeat=0;RepeatCorrectionApplied=0	SAC:ACF:DF:PD:GT:SGT:SF:SV:SIG:MT:PAC	48,63,0,0:1:1:2:0/0:./.:.:0	65,57,6,10:1:1:2:0/0:0/1:0.25:1:0:.:.
chr11_ref_v2	60921	.	T	G	.	PASS	IntersectsRepeat=0;RepeatCorrectionApplied=0	SAC:ACF:DF:PD:GT:SGT:SF:SV:SIG:MT:PAC	77,68,0,0:1:1:2:0/0:./.:.:0	69,79,9,7:1:1:2:0/0:0/1:0.25:1:0:.:.
chr11_ref_v2	64333	.	T	C	.	PASS	IntersectsRepeat=1;RepeatCorrectionApplied=0	SAC:ACF:DF:PD:GT:SGT:SF:SV:SIG:MT:PAC	65,66,0,0:1:1:2:0/0:./.:.:0	48,53,16,8:1:1:2:0/0:0/1:0.5:1:1:.:
chr11_ref_v2	67772	.	CTTTTTT	C	.	PASS	IntersectsRepeat=1;RepeatCorrectionApplied=1	SAC:ACF:DF:PD:GT:SGT:SF:SV:SIG:MT:PAC	22,21,0,0:1:1:2:0/0:./.:.:0	11,27,0,11:1:1:2:0/0:0/1:0.5:0:0:.:.
chr11_ref_v2	67897	.	A	C	.	PASS	IntersectsRepeat=1;RepeatCorrectionApplied=0	SAC:ACF:DF:PD:GT:SGT:SF:SV:SIG:MT:PAC	0,0,53,43:1:1:2:1/1:./.:.:0	0,0,58,31:1:1:2:1/1:./.:.:0:0:.:.
chr11_ref_v2	74827	.	A	G	.	PASS	IntersectsRepeat=1;RepeatCorrectionApplied=0	SAC:ACF:DF:PD:GT:SGT:SF:SV:SIG:MT:PAC	79,61,0,0:1:1:2:0/0:./.:.:0	64,76,4,10:1:1:2:0/0:0/1:0.25:0:0:.:.
chr11_ref_v2	78801	.	TTA	T	.	PASS	IntersectsRepeat=1;RepeatCorrectionApplied=1	SAC:ACF:DF:PD:GT:SGT:SF:SV:SIG:MT:PAC	24,22,5,4:1:1:2:0/0:./.:.:0	18,12,10,4:1:1:2:0/0:0/1:0.25:0:0:.:.
chr11_ref_v2	80907	.	CT	C	.	PASS	IntersectsRepeat=1;RepeatCorrectionApplied=1	SAC:ACF:DF:PD:GT:SGT:SF:SV:SIG:MT:PAC	59,59,11,10:1:1:2:0/0:0/1:0.125:0	13,11,45,59:1:1:2:0/1:1/1:0.5:0:1:g.80908delT:0
chr11_ref_v2	93422	.	CT	C	.	PASS	IntersectsRepeat=1;RepeatCorrectionApplied=1	SAC:ACF:DF:PD:GT:SGT:SF:SV:SIG:MT:PAC	66,42,4,4:1:1:2:0/0:./.:.:0	52,70,8,7:1:1:2:0/0:./.:.:0:0:.:.
chr11_ref_v2	97822	.	G	A	.	PASS	IntersectsRepeat=0;RepeatCorrectionApplied=0	SAC:ACF:DF:PD:GT:SGT:SF:SV:SIG:MT:PAC	69,81,0,0:1:1:2:0/0:./.:.:0	60,57,4,8:1:1:2:0/0:0/1:0.25:0:0:.:.
chr11_ref_v2	98352	.	A	AT	.	PASS	IntersectsRepeat=1;RepeatCorrectionApplied=1	SAC:ACF:DF:PD:GT:SGT:SF:SV:SIG:MT:PAC	55,50,0,0:1:1:2:0/0:./.:.:0	30,33,20,10:1:1:2:0/1:0/0:0.25:0:1:g.98352_98353insT:0
chr11_ref_v2	106270	.	T	C	.	PASS	IntersectsRepeat=1;RepeatCorrectionApplied=0	SAC:ACF:DF:PD:GT:SGT:SF:SV:SIG:MT:PAC	58,83,0,0:1:1:2:0/0:./.:.:0	53,50,6,3:1:1:2:0/0:0/1:0.125:0:0:.:.
chr11_ref_v2	114778	.	C	CAT	.	PASS	IntersectsRepeat=1;RepeatCorrectionApplied=1	SAC:ACF:DF:PD:GT:SGT:SF:SV:SIG:MT:PAC	5,5,33,31:1:1:2:1/1:0/1:0.125:0	4,4,24,23:1:1:2:1/1:./.:.:0:0:.:.
[truncated: 267,824 more chars]
