# Supplementary material for: Muver, a computational framework for accurately calling accumulated mutations
Source: BMC Genomics. 2018 May 9;19:345. doi: 10.1186/s12864-018-4753-3 (PMC5944071; doi:10.1186/s12864-018-4753-3)
Supplement: Supplementary file 2 — Results Files. Zip file containing VCF and TXT formatted muver results for all yeast data sets analyzed. (ZIP 10697 kb) [file 12864_2018_4753_MOESM2_ESM.zip › t0TAK149_pol1LM_msh2delta.mutations.txt]

Chromosome	Position	Excluded Region	Alleles	Intersects Repeat	Repeat Correction Applied	TAK149 Depths	TAK149 Allele Count Flag	TAK149 Depth Flag	TAK149 Filter Flag	TAK149 Ploidy	TAK149 Genotype	TAK149 Subclonal Genotype	TAK149 Subclonal Frequency	TAK149 Genotyping Score	TAK149 Subclonal Valid Flag	TAK165 Depths	TAK165 Allele Count Flag	TAK165 Depth Flag	TAK165 Filter Flag	TAK165 Composite Score	TAK165 Read Difference Flag	TAK165 Ploidy	TAK165 Genotype	TAK165 Subclonal Genotype	TAK165 Subclonal Frequency	TAK165 Genotyping Score	TAK165 Subclonal Valid Flag	TAK165 Mutations	TAK165 PAC Flag	TAK216 Depths	TAK216 Allele Count Flag	TAK216 Depth Flag	TAK216 Filter Flag	TAK216 Composite Score	TAK216 Read Difference Flag	TAK216 Ploidy	TAK216 Genotype	TAK216 Subclonal Genotype	TAK216 Subclonal Frequency	TAK216 Genotyping Score	TAK216 Subclonal Valid Flag	TAK216 Mutations	TAK216 PAC Flag	TAK264 Depths	TAK264 Allele Count Flag	TAK264 Depth Flag	TAK264 Filter Flag	TAK264 Composite Score	TAK264 Read Difference Flag
chr1_ref_v2	1723	0	CA,C	1	1	33,56,0,0	1	1	1	2	CA,CA	NA	NA	0.00343882220806	0	10,18,7,1	1	1	1	7.71843453488	0	2	CA,CA	CA,C	0.5	0.189261329077	0	NA	NA	14,17,3,8	1	1	0	9.10044789843	1	2	CA,CA	CA,C	0.5	0.0365217168186	0	NA	NA	64,69,17,12	1	1	1	13.3429374576	1
chr1_ref_v2	4616	0	G,T	1	0	65,61,40,35	1	1	0	2	G,T	G,G	0.25	0.00796816964918	0	46,49,37,30	1	1	0	0.81395935852	0	2	G,T	G,G	0.125	0.0978698439287	0	NA	NA	34,28,25,25	1	1	0	1.10719242773	0	2	G,T	G,G	0.125	0.036203048664	0	NA	NA	95,86,80,101	1	1	0	6.48753279335	0
chr1_ref_v2	5068	0	AT,A	1	1	85,39,5,1	1	1	0	2	AT,AT	NA	NA	1.37852893619	0	36,24,25,19	1	1	0	25.570671313	1	2	AT,AT	AT,A	0.25	0.00801582980179	0	NA	NA	68,47,6,3	1	1	0	1.47922816951	0	2	AT,AT	NA	NA	1.76696662389	0	NA	NA	105,69,99,68	1	1	0	320.92065031	1
chr1_ref_v2	6735	0	C,T	0	0	96,15,0,5	1	1	0	2	C,C	C,T	0.125	0.209720530982	0	44,9,47,10	1	1	0	67.1648493428	1	2	C,T	NA	NA	0.0727593542824	0	NA	NA	48,8,0,5	1	1	0	0.91976705143	0	2	C,C	C,T	0.25	0.287682072452	0	NA	NA	109,20,109,54	1	1	0	339.879078167	1
chr1_ref_v2	6736	0	C,CAA	1	1	94,18,6,28	1	1	0	2	C,C	C,CAA	0.5	0.0935260580108	0	46,13,41,22	1	1	0	26.738072245	0	2	C,CAA	NA	NA	0.0655972824858	0	NA	NA	47,7,1,18	1	1	0	0.83999818672	0	2	C,C	C,CAA	0.5	0.0540672212703	0	NA	NA	108,31,106,73	1	1	0	65.1473019202	1
chr1_ref_v2	6947	0	AT,A	1	1	77,106,0,2	1	1	0	2	AT,AT	NA	NA	0.590667534829	0	50,75,2,2	1	1	0	0.940985892899	0	2	AT,AT	NA	NA	1.05134342789	0	NA	NA	25,24,20,24	1	1	0	309.754323869	1	2	AT,A	AT,AT	0.125	0.0283951281894	0	g.6948delT	0	159,163,4,5	1	1	0	2.04142344545	0
chr1_ref_v2	8413	0	G,T	0	0	97,126,0,0	1	1	0	2	G,G	NA	NA	0.0	0	42,30,50,42	1	1	0	322.202710426	1	2	G,T	T,T	0.125	0.00619197024792	0	g.8413G>T	0	52,54,0,0	1	1	0	0.860934100174	0	2	G,G	NA	NA	0.0	0	NA	NA	86,96,98,105	1	1	0	368.931124181	1
chr1_ref_v2	9314	0	A,G	0	0	124,74,0,0	1	1	0	2	A,A	NA	NA	0.0	0	41,36,43,26	1	1	0	315.335737743	1	2	A,G	NA	NA	0.109698917256	0	g.9314A>G	0	83,60,0,0	1	1	0	0.847117960484	0	2	A,A	NA	NA	0.0	0	NA	NA	115,106,114,101	1	1	0	368.789939522	1
chr1_ref_v2	11022	0	C,T	0	0	76,95,0,0	1	1	0	2	C,C	NA	NA	0.0	0	66,58,7,8	1	1	0	8.22633299363	0	2	C,C	C,T	0.25	0.166321215448	0	NA	NA	64,55,0,1	1	1	0	1.6059407938	0	2	C,C	NA	NA	0.00836824967052	0	NA	NA	154,175,9,10	1	1	0	5.77941437086	0
chr1_ref_v2	13290	0	G,A	0	0	105,116,4,0	1	1	0	2	G,G	NA	NA	0.934228432561	0	79,92,0,0	1	1	0	0.712897988632	0	2	G,G	NA	NA	0.0	0	NA	NA	67,73,12,0	1	1	0	4.89791042521	0	2	G,G	G,A	0.125	0.331357135954	0	NA	NA	209,181,6,0	1	1	0	2.08481156863	0
chr1_ref_v2	13293	0	A,G	0	0	100,117,4,0	1	1	0	2	A,A	NA	NA	0.934556079851	0	86,93,0,0	1	1	0	0.796772344803	0	2	A,A	NA	NA	0.0	0	NA	NA	64,70,12,0	1	1	0	5.01578155533	0	2	A,A	A,G	0.125	0.375159758613	0	NA	NA	211,181,6,0	1	1	0	2.98708847166	0
chr1_ref_v2	13299	0	A,G	1	0	96,114,3,0	1	1	0	2	A,A	NA	NA	0.707331815552	0	87,96,0,0	1	1	0	0.694566999843	0	2	A,A	NA	NA	0.0	0	NA	NA	66,66,12,0	1	1	0	6.24055011652	0	2	A,A	A,G	0.25	0.37194241607	0	NA	NA	203,179,7,0	1	1	0	2.57767937447	0
chr1_ref_v2	13302	0	A,G	1	0	97,118,3,0	1	1	0	2	A,A	NA	NA	0.707004215221	0	83,95,0,0	1	1	0	0.645882337762	0	2	A,A	NA	NA	0.0	0	NA	NA	64,67,11,0	1	1	0	5.55390701746	0	2	A,A	A,G	0.125	0.317759527689	0	NA	NA	201,180,7,0	1	1	0	2.68421136198	0
chr1_ref_v2	13322	0	A,AAGTGAAAGTACCGGTCCATGGTTC	0	0	96,115,14,0	1	1	0	2	A,A	A,AAGTGAAAGTACCGGTCCATGGTTC	0.125	0.0648347735468	0	94,100,14,0	1	1	0	0.604770042368	0	2	A,A	A,AAGTGAAAGTACCGGTCCATGGTTC	0.125	0.148242243141	0	NA	NA	62,66,17,0	1	1	0	2.11450371542	0	2	A,A	A,AAGTGAAAGTACCGGTCCATGGTTC	0.25	0.0157483569681	0	NA	NA	191,193,35,0	1	1	0	1.33221240421	0
chr1_ref_v2	13385	0	G,GAC	0	0	84,78,72,6	1	1	0	2	G,GAC	G,G	0.25	0.220061884777	0	97,80,92,4	1	1	1	0.991853968481	0	2	G,GAC	G,G	0.25	0.10097591734	0	NA	NA	62,42,35,0	1	1	0	2.07275438599	0	2	G,GAC	G,G	0.5	0.0377403279828	0	NA	NA	203,197,182,2	1	1	1	1.25222169758	0
chr1_ref_v2	13413	0	G,A	0	0	90,86,87,5	1	1	0	2	G,A	G,G	0.25	0.137869794223	0	90,76,97,5	1	1	1	0.998892712738	0	2	G,A	G,G	0.25	0.0238106486937	0	NA	NA	57,43,30,3	1	1	0	1.90305115864	0	2	G,A	G,G	0.5	0.0100503358535	0	NA	NA	212,198,181,9	1	1	1	0.861001250682	0
chr1_ref_v2	13420	0	A,G	1	0	93,92,91,7	1	1	0	2	A,G	A,A	0.25	0.124562722642	0	88,86,94,6	1	1	1	0.640648415479	0	2	A,G	A,A	0.25	0.0430594894604	0	NA	NA	57,48,28,5	1	1	0	1.92352822508	0	2	A,G	A,A	0.5	0.0588405000229	1	NA	NA	219,205,191,17	1	1	1	0.794649591404	0
chr1_ref_v2	13442	0	A,C	0	0	95,98,103,8	1	1	1	2	A,C	A,A	0.25	0.0423343638266	0	76,94,93,15	1	1	1	2.16514714372	0	2	A,C	A,A	0.25	0.0571584138399	0	NA	NA	61,67,31,15	1	1	1	5.35281707207	0	2	A,C	A,A	0.5	0.0752234212376	0	NA	NA	215,204,198,53	1	1	1	11.5857981229	0
chr1_ref_v2	13616	0	G,T	0	0	33,90,14,111	1	1	0	2	G,T	NA	NA	0.0161293819299	0	18,70,16,85	1	1	0	1.20829811766	0	2	G,T	T,T	0.125	0.113530725918	0	NA	NA	42,44,9,33	1	1	0	8.94794706046	0	2	G,T	G,G	0.25	0.205852054204	0	NA	NA	182,218,47,182	1	1	1	24.7342254338	0
chr1_ref_v2	13654	0	G,A	0	0	31,76,9,91	1	1	0	2	G,A	NA	NA	0.0676586484738	0	19,54,11,67	1	1	0	1.22378847631	0	2	G,A	NA	NA	0.0662493855412	0	NA	NA	31,47,4,36	1	1	0	3.26887718709	0	2	G,A	G,G	0.25	0.15700374881	0	NA	NA	150,232,17,157	1	1	0	13.3632045054	1
chr1_ref_v2	13798	0	A,T	0	0	18,31,0,19	1	1	1	2	A,A	A,T	0.5	0.202524264111	0	9,15,1,12	1	1	1	0.631795621869	0	2	A,T	A,A	0.25	0.10227884912	0	NA	NA	34,52,0,18	1	1	0	1.28769402185	0	2	A,A	A,T	0.5	0.411296028419	0	NA	NA	39,113,1,29	1	1	1	5.3208475588	0
chr1_ref_v2	13807	0	T,G	0	0	23,30,0,16	1	1	1	2	T,T	T,G	0.5	0.0384662808278	0	12,15,1,11	1	1	1	0.676599621569	0	2	T,T	T,G	0.5	0.287682072452	0	NA	NA	39,51,0,13	1	1	0	1.23375797641	0	2	T,T	T,G	0.25	0.0851578083403	0	NA	NA	42,99,1,25	1	1	1	4.58476082191	0
chr1_ref_v2	13830	0	T,C	0	0	29,29,0,12	1	1	1	2	T,T	T,C	0.5	0.396881364417	0	17,15,1,10	1	1	1	0.814847457992	0	2	T,T	T,C	0.5	0.0307716586668	0	NA	NA	31,45,0,10	1	1	0	1.59389059194	0	2	T,T	T,C	0.25	0.032906954882	0	NA	NA	47,72,1,16	1	1	1	2.37438327845	0
chr1_ref_v2	13848	0	A,G	0	0	34,19,0,11	1	1	1	2	A,A	A,G	0.5	0.386772975096	0	20,11,0,8	1	1	1	0.45311677396	0	2	A,A	A,G	0.5	0.138150338481	0	NA	NA	27,38,0,7	1	1	0	4.62614059125	0	2	A,A	A,G	0.25	0.14903557916	0	NA	NA	48,52,0,10	1	1	1	4.22619192812	0
chr1_ref_v2	15922	0	C,T	1	0	58,40,0,0	1	1	1	2	C,C	NA	NA	0.0	0	58,48,0,0	1	1	1	0.70641935629	0	2	C,C	NA	NA	0.0	0	NA	NA	30,23,11,0	1	1	0	10.7941658854	0	2	C,C	C,T	0.5	0.386772975096	0	NA	NA	149,138,0,0	1	1	0	2.14914275105	0
chr1_ref_v2	16196	0	A,G	0	0	42,69,7,1	1	1	1	2	A,A	A,G	0.125	0.0779615414697	0	44,75,10,2	1	1	1	0.805782982357	0	2	A,A	A,G	0.25	0.348306694268	0	NA	NA	44,55,10,1	1	1	0	0.976240534222	0	2	A,A	A,G	0.25	0.251314428281	0	NA	NA	136,162,39,18	1	1	0	9.51022715091	1
chr1_ref_v2	16264	0	A,T	1	0	55,61,0,18	1	1	1	2	A,A	A,T	0.25	0.136758937115	0	34,72,1,20	1	1	1	2.28296482638	0	2	A,A	A,T	0.25	0.326993492667	0	NA	NA	49,53,0,5	1	1	0	1.27295107168	0	2	A,A	A,T	0.125	0.125163142954	0	NA	NA	146,173,0,52	1	1	0	0.46762711718	0
chr1_ref_v2	16991	0	A,G	1	0	66,24,0,0	1	1	1	2	A,A	NA	NA	0.0	0	20,16,5,2	1	1	1	5.12779431821	0	2	A,A	A,G	0.25	0.308301359655	0	NA	NA	58,49,0,0	1	1	0	5.05817110408	0	2	A,A	NA	NA	0.0	0	NA	NA	71,59,11,0	1	1	1	6.81996436689	0
chr1_ref_v2	18413	0	G,C	1	0	5,1,39,0	1	1	1	2	C,C	G,C	0.25	0.0802868781057	0	6,0,38,0	1	1	1	0.453098455533	0	2	C,C	G,C	0.25	0.254065461653	0	NA	NA	0,0,2,0	0	0	1	0.0	0	2	NA	NA	NA	NA	0	NA	NA	10,3,83,2	1	1	1	0.468088340311	0
chr1_ref_v2	18425	0	C,T	0	0	6,2,32,0	1	1	1	2	C,T	T,T	0.5	0.318453731119	0	6,1,32,1	1	1	1	0.307353389422	0	2	T,T	C,T	0.25	0.395312736644	0	NA	NA	0,0,1,0	0	0	1	0.0	0	2	NA	NA	NA	NA	0	NA	NA	10,4,82,9	1	1	1	2.91412702801	0
chr1_ref_v2	20925	0	A,G	0	0	0,0,2,0	0	0	1	2	NA	NA	NA	NA	0	1,1,0,0	1	0	1	0.0	0	2	NA	NA	NA	NA	0	NA	NA	0,0,0,0	0	0	1	0.0	0	2	NA	NA	NA	NA	0	NA	NA	1,3,0,0	1	0	1	0.0	0
chr1_ref_v2	21543	0	A,T	0	0	0,0,0,8	0	0	1	2	NA	NA	NA	NA	0	0,0,0,16	0	0	1	0.0	0	2	NA	NA	NA	NA	0	NA	NA	0,0,0,0	0	0	1	0.0	0	2	NA	NA	NA	NA	0	NA	NA	0,0,0,44	0	1	1	0.0	0
chr1_ref_v2	25288	1	G,T	1	0	38,37,0,0	1	1	1	2	NA	NA	NA	NA	0	25,13,11,1	1	1	1	10.9175518043	0	2	NA	NA	NA	NA	0	NA	NA	9,22,0,0	1	1	1	2.11669038535	0	2	NA	NA	NA	NA	0	NA	NA	60,35,28,8	1	1	1	25.3376111565	1
chr1_ref_v2	25483	1	A,C	1	0	0,3,0,3	1	0	1	2	NA	NA	NA	NA	0	0,3,0,0	0	0	1	0.0	0	2	NA	NA	NA	NA	0	NA	NA	0,6,0,0	0	0	1	0.0	0	2	NA	NA	NA	NA	0	NA	NA	0,10,0,0	0	0	1	0.0	0
chr1_ref_v2	25489	1	G,A	0	0	0,0,0,3	0	0	1	2	NA	NA	NA	NA	0	0,0,0,0	0	0	1	0.0	0	2	NA	NA	NA	NA	0	NA	NA	0,0,0,0	0	0	1	0.0	0	2	NA	NA	NA	NA	0	NA	NA	0,0,0,0	0	0	1	0.0	0
chr1_ref_v2	25498	1	G,A	0	0	0,0,0,3	0	0	1	2	NA	NA	NA	NA	0	0,0,0,0	0	0	1	0.0	0	2	NA	NA	NA	NA	0	NA	NA	0,0,0,0	0	0	1	0.0	0	2	NA	NA	NA	NA	0	NA	NA	0,0,0,0	0	0	1	0.0	0
chr1_ref_v2	27316	1	C,T	0	0	36,56,0,0	1	1	0	2	NA	NA	NA	NA	0	48,38,0,0	1	1	0	3.09079135538	0	2	NA	NA	NA	NA	0	NA	NA	14,23,7,7	1	1	0	9.63680537367	1	2	NA	NA	NA	NA	0	NA	NA	158,124,1,0	1	1	0	8.12027589503	0
chr1_ref_v2	27424	1	G,T	0	0	44,11,32,2	1	1	0	2	NA	NA	NA	NA	0	62,38,0,0	1	1	0	14.2623381458	1	2	NA	NA	NA	NA	0	NA	NA	62,23,0,0	1	1	0	9.86492797957	1	2	NA	NA	NA	NA	0	NA	NA	174,122,0,0	1	1	0	309.637536294	1
chr1_ref_v2	27650	1	C,T	1	0	94,100,1,1	1	1	0	2	NA	NA	NA	NA	0	46,35,31,42	1	1	0	315.558381233	1	2	NA	NA	NA	NA	0	NA	NA	52,63,0,0	1	1	0	0.641030497961	0	2	NA	NA	NA	NA	0	NA	NA	100,104,99,97	1	1	0	358.350761385	1
chr1_ref_v2	27674	1	G,A	1	0	92,108,0,0	1	1	0	2	NA	NA	NA	NA	0	35,43,39,33	1	1	0	315.257951606	1	2	NA	NA	NA	NA	0	NA	NA	53,66,0,0	1	1	0	0.426979719477	0	2	NA	NA	NA	NA	0	NA	NA	97,100,105,100	1	1	0	364.952537584	1
chr1_ref_v2	28592	0	C,T	0	0	82,91,0,0	1	1	0	2	C,C	NA	NA	0.0	0	69,70,0,0	1	1	0	0.503990005222	0	2	C,C	NA	NA	0.0	0	NA	NA	30,27,32,17	1	1	0	311.458021798	1	2	C,T	C,C	0.125	0.100083458557	0	g.28592C>T	0	152,172,0,0	1	1	0	0.413008035432	0
chr1_ref_v2	28995	0	CT,C	1	1	68,56,1,1	1	1	0	2	CT,CT	NA	NA	0.606928055701	0	38,27,30,20	1	1	0	42.7880478583	1	2	CT,C	CT,CT	0.25	0.0483379498709	0	g.28996delT	0	52,56,0,5	1	1	0	2.72044487425	0	2	CT,CT	NA	NA	0.208645336306	0	NA	NA	76,64,74,59	1	1	0	326.353602763	1
chr1_ref_v2	29809	0	AT,A	1	1	101,89,1,2	1	1	0	2	AT,AT	NA	NA	1.44015711782	0	27,40,38,40	1	1	0	315.085258799	1	2	AT,A	AT,AT	0.125	0.0630626581097	0	g.29810delT	0	40,38,0,3	1	1	0	1.30024233441	0	2	AT,AT	NA	NA	1.11694134405	0	NA	NA	71,75,57,88	1	1	0	330.695352875	1
chr1_ref_v2	30834	0	CAT,C	1	1	23,39,13,18	1	1	0	2	CAT,CAT	CAT,C	0.5	0.148077596836	0	26,22,4,16	1	1	0	2.14884169414	0	2	CAT,CAT	CAT,C	0.25	0.0117472469558	0	NA	NA	23,12,24,16	1	1	0	4.96438297805	0	2	CAT,C	NA	NA	0.0918883243246	0	NA	NA	88,102,14,27	1	1	0	5.59717878943	0
chr1_ref_v2	31216	0	CAT,C,CATAT	1	1	37,65,1,1,0,1	1	1	0	2	CAT,CAT	NA	NA	0.173251957414	0	10,9,17,16,15,19	1	1	0	308.626920404	1	2	C,CATAT	CAT,CATAT	0.25	0.463670857678	0	g.31217_31218delAT,g.31216_31217insAT	0,0	34,45,0,5,0,1	1	1	0	2.89650167063	0	2	CAT,CAT	CAT,C	0.125	0.208151379325	0	NA	NA	40,43,38,52,56,76	1	1	0	322.518819973	1
chr1_ref_v2	32202	0	C,T	0	0	80,80,0,0	1	1	0	2	C,C	NA	NA	0.0	0	24,37,27,37	1	1	0	313.366451275	1	2	C,T	NA	NA	0.0480092191864	0	g.32202C>T	0	49,35,0,0	1	1	0	1.15810330431	0	2	C,C	NA	NA	0.0	0	NA	NA	127,95,111,113	1	1	0	365.838249089	1
chr1_ref_v2	33409	0	C,A	0	0	49,66,0,0	1	1	0	2	C,C	NA	NA	0.0	0	33,72,0,1	1	1	0	1.8619350358	0	2	C,C	NA	NA	0.00947874395454	0	NA	NA	14,24,8,22	1	1	0	31.0296458978	1	2	C,A	C,C	0.125	0.0149256502167	0	g.33409C>A	0	187,206,0,0	1	1	0	1.59077630314	0
chr1_ref_v2	34825	0	GAA,G,GA	1	1	31,43,1,2,13,6	1	1	0	2	GAA,GAA	NA	NA	0.631294331905	0	9,14,5,3,16,17	1	1	0	8.16597783315	0	2	GAA,GA	GAA,GAA	0.25	0.265293326278	0	NA	NA	0,4,20,23,12,15	1	1	0	309.106680487	1	2	G,GA	GAA,GA	0.125	0.17201197617	0	g.34826_34827delAA,g.34826delA	0,0	57,80,18,24,76,56	1	1	0	14.6327156214	1
chr1_ref_v2	37623	0	G,A	1	0	122,88,0,0	1	1	0	2	G,G	NA	NA	0.0	0	88,75,0,0	1	1	0	0.802662379786	0	2	G,G	NA	NA	0.0	0	NA	NA	40,28,33,23	1	1	0	312.509880441	1	2	G,A	G,G	0.125	0.0571584138399	0	g.37623G>A	0	175,178,0,0	1	1	0	3.2286163493	0
chr1_ref_v2	38657	0	G,T	0	0	93,90,0,0	1	1	0	2	G,G	NA	NA	0.0	0	42,23,31,36	1	1	0	314.144083067	1	2	G,T	NA	NA	0.0303053494953	0	g.38657G>T	0	45,54,0,0	1	1	0	0.796442259138	0	2	G,G	NA	NA	0.0	0	NA	NA	95,98,83,89	1	1	0	344.83837425	1
chr1_ref_v2	39793	0	G,T	0	0	76,102,0,0	1	1	0	2	G,G	NA	NA	0.0	0	73,80,0,0	1	1	0	0.936896725298	0	2	G,G	NA	NA	0.0	0	NA	NA	43,57,7,5	1	1	0	7.16097010124	0	2	G,G	G,T	0.25	0.174353387145	0	NA	NA	155,181,0,0	1	1	0	0.959639715927	0
chr1_ref_v2	41435	0	G,T	0	0	84,104,1,0	1	1	0	2	G,G	NA	NA	0.00530505222969	0	59,83,1,0	1	1	0	0.590898778488	0	2	G,G	NA	NA	0.00701757265865	0	NA	NA	25,25,29,29	1	1	0	312.802263486	1	2	G,T	T,T	0.125	0.102894423163	0	g.41435G>T	0	187,177,0,0	1	1	0	2.40968847246	0
chr1_ref_v2	41736	0	C,A	0	0	108,87,0,0	1	1	0	2	C,C	NA	NA	0.0	0	113,83,0,0	1	1	0	0.558206337542	0	2	C,C	NA	NA	0.0	0	NA	NA	31,37,23,33	1	1	0	312.288925322	1	2	C,A	C,C	0.125	0.0571584138399	0	g.41736C>A	0	283,201,1,0	1	1	0	0.995351135246	0
chr1_ref_v2	41797	0	GA,G	1	1	76,94,1,7	1	1	0	2	GA,GA	NA	NA	0.962524073117	0	44,36,38,48	1	1	0	312.593421125	1	2	GA,G	GA,GA	0.25	0.0404880962571	0	g.41798delA	0	45,77,4,2	1	1	0	2.33199348786	0	2	GA,GA	NA	NA	1.78136316402	0	NA	NA	96,116,95,135	1	1	0	338.008346737	1
chr1_ref_v2	42407	0	G,A	1	0	46,124,0,0	1	1	0	2	G,G	NA	NA	0.0	0	34,84,0,0	1	1	0	0.461123087268	0	2	G,G	NA	NA	0.0	0	NA	NA	20,34,15,31	1	1	0	311.136830168	1	2	G,A	G,G	0.125	0.0909717782057	0	g.42407G>A	0	186,239,0,0	1	1	0	13.3381620805	0
chr1_ref_v2	42550	0	GA,G	1	1	57,54,2,3	1	1	0	2	GA,GA	NA	NA	0.391837623204	0	48,41,9,4	1	1	0	4.24226671487	0	2	GA,GA	NA	NA	0.324738776819	0	NA	NA	47,49,6,3	1	1	0	2.03510678941	0	2	GA,GA	NA	NA	0.513650492613	0	NA	NA	149,188,22,15	1	1	0	6.19163050404	0
chr1_ref_v2	42599	0	C,A	0	0	82,91,0,0	1	1	0	2	C,C	NA	NA	0.0	0	26,33,41,34	1	1	0	316.084042902	1	2	C,A	A,A	0.125	0.0113637586503	0	g.42599C>A	0	50,46,0,0	1	1	0	0.698138799751	0	2	C,C	NA	NA	0.0	0	NA	NA	81,120,86,132	1	1	0	372.842770867	1
chr1_ref_v2	44649	0	G,A	1	0	58,67,0,1	1	1	0	2	G,G	NA	NA	0.00796816964918	0	33,30,22,29	1	1	0	43.451405083	1	2	G,A	G,G	0.125	0.0400053346137	0	g.44649G>A	0	38,39,0,0	1	1	0	0.522845124651	0	2	G,G	NA	NA	0.0	0	NA	NA	94,92,107,124	1	1	0	365.128118064	1
chr1_ref_v2	44832	0	C,A	0	0	84,71,0,2	1	1	0	2	C,C	NA	NA	0.418285796537	0	68,47,1,0	1	1	0	0.870426422065	0	2	C,C	NA	NA	0.00865806274311	0	NA	NA	26,20,32,22	1	1	0	311.483309078	1	2	C,A	A,A	0.125	0.0909717782057	0	g.44832C>A	0	217,159,0,1	1	1	0	1.24698575787	0
chr1_ref_v2	45071	0	AGG,A,AG	1	1	38,33,0,0,0,3	1	1	0	2	AGG,AGG	AGG,AG	0.125	0.541931035756	0	9,17,0,0,27,23	1	1	0	35.5789065218	1	2	AGG,AG	AG,AG	0.25	0.0701149396083	0	g.45072delG	0	1,0,15,19,21,21	1	1	0	308.584072796	1	2	A,AG	AG,AG	0.125	0.0200091886724	0	g.45072_45073delGG,g.45072delG	0,0	51,72,5,0,88,72	1	1	0	97.4374226949	1
chr1_ref_v2	45346	0	CTT,C,CT	1	1	38,16,2,2,0,14	1	1	0	2	CTT,CTT	CTT,C	0.125	0.344080245503	0	11,10,0,5,5,11	1	1	0	4.26487700989	0	2	CTT,CTT	CTT,C	0.25	0.365765459404	0	NA	NA	17,6,14,14,4,2	1	1	0	14.9268354618	1	2	CTT,C	NA	NA	1.40845272045	0	g.45347_45348delTT	0	69,76,10,15,31,42	1	1	0	19.8690795415	0
chr1_ref_v2	45793	0	T,C	1	0	72,94,0,0	1	1	0	2	T,T	NA	NA	0.0	0	46,46,21,36	1	1	0	52.7579646719	1	2	T,C	T,T	0.25	0.0320883145515	0	g.45793T>C	0	47,46,0,0	1	1	0	1.03976477689	0	2	T,T	NA	NA	0.0	0	NA	NA	110,122,71,118	1	1	0	353.253330425	1
chr1_ref_v2	45949	0	A,G	0	0	58,34,55,27	1	1	0	2	A,G	NA	NA	0.115069329785	0	44,48,39,28	1	1	0	3.1500493869	0	2	A,G	A,A	0.125	0.0657815293772	0	NA	NA	24,22,22,31	1	1	0	4.50458320586	0	2	A,G	G,G	0.125	0.109663911218	0	NA	NA	112,128,105,108	1	1	0	6.03183308122	0
chr1_ref_v2	46665	0	G,A	0	0	114,139,0,0	1	1	0	2	G,G	NA	NA	0.0	0	112,96,0,0	1	1	0	2.30224273404	0	2	G,G	NA	NA	0.0	0	NA	NA	32,35,28,34	1	1	0	314.251122176	1	2	G,A	NA	NA	0.0775582343459	0	g.46665G>A	0	212,196,0,0	1	1	0	2.60075087616	0
chr1_ref_v2	47528	0	A,G	1	0	99,116,0,0	1	1	0	2	A,A	NA	NA	0.0	0	44,38,45,59	1	1	0	326.050335175	1	2	A,G	G,G	0.125	0.0136427764038	0	g.47528A>G	0	42,80,0,0	1	1	0	2.4048732745	0	2	A,A	NA	NA	0.0	0	NA	NA	87,108,99,79	1	1	0	352.837092254	1
chr1_ref_v2	47886	0	A,C	0	0	69,77,0,0	1	1	0	2	A,A	NA	NA	0.0	0	30,31,25,23	1	1	0	43.0121874677	1	2	A,C	A,A	0.125	0.0116415750155	0	g.47886A>C	0	40,56,0,0	1	1	0	0.814011503009	0	2	A,A	NA	NA	0.0	0	NA	NA	103,144,92,130	1	1	0	362.682754656	1
chr1_ref_v2	47895	0	A,C	0	0	76,79,0,0	1	1	0	2	A,A	NA	NA	0.0	0	55,56,0,0	1	1	0	0.386459905211	0	2	A,A	NA	NA	0.0	0	NA	NA	26,27,18,27	1	1	0	310.340202007	1	2	A,C	A,A	0.125	0.0876850044991	0	g.47895A>C	0	194,268,0,0	1	1	0	2.89670648744	0
chr1_ref_v2	48135	0	C,T	0	0	112,96,0,0	1	1	0	2	C,C	NA	NA	0.0	0	95,73,0,0	1	1	0	0.587260239064	0	2	C,C	NA	NA	0.0	0	NA	NA	25,20,31,27	1	1	0	313.349879568	1	2	C,T	T,T	0.125	0.00246609249519	0	g.48135C>T	0	190,165,0,0	1	1	0	0.407355576169	0
chr1_ref_v2	50084	0	G,A	0	0	95,103,0,0	1	1	0	2	G,G	NA	NA	0.0	0	70,77,1,0	1	1	0	0.381469167943	0	2	G,G	NA	NA	0.00677968698538	0	NA	NA	29,23,29,23	1	1	0	311.846217035	1	2	G,A	NA	NA	0.0	0	g.50084G>A	0	180,197,0,0	1	1	0	0.404788291109	0
chr1_ref_v2	51642	0	T,G	0	0	23,85,8,0	1	1	0	2	T,T	T,G	0.125	0.223143551314	0	20,51,12,0	1	1	0	2.03558587351	0	2	T,T	T,G	0.25	0.248179629476	0	NA	NA	9,51,14,0	1	1	0	3.52820029461	0	2	T,T	T,G	0.5	0.287682072452	0	NA	NA	57,167,45,0	1	1	0	7.55239044791	0
chr1_ref_v2	51739	0	A,G	0	0	83,74,11,7	1	1	0	2	A,A	A,G	0.25	0.219963898397	1	69,75,0,0	1	1	0	3.26910402629	0	2	A,A	NA	NA	0.0	0	NA	NA	43,64,0,0	1	1	0	4.47914429296	0	2	A,A	NA	NA	0.0	0	NA	NA	222,160,0,0	1	1	0	9.07859175139	0
chr1_ref_v2	52100	0	C,A	0	0	102,78,0,1	1	1	0	2	C,C	NA	NA	0.00554018037562	0	39,28,40,49	1	1	0	319.934075107	1	2	C,A	A,A	0.125	0.0326293220603	0	g.52100C>A	0	49,58,0,0	1	1	0	1.94824499028	0	2	C,C	NA	NA	0.0	0	NA	NA	67,73,87,91	1	1	0	352.024329136	1
chr1_ref_v2	52438	0	G,GA	1	1	87,82,0,0	1	1	0	2	G,G	NA	NA	0.000702433102625	0	60,66,0,0	1	1	0	0.672412833944	0	2	G,G	NA	NA	0.00110472778522	0	NA	NA	26,27,20,34	1	1	0	312.246346093	1	2	G,GA	NA	NA	0.0295614584927	0	g.52438_52439insA	0	133,155,0,0	1	1	0	1.41230757406	0
chr1_ref_v2	53667	0	C,T	0	0	104,118,0,0	1	1	0	2	C,C	NA	NA	0.0	0	48,36,30,35	1	1	0	313.860453538	1	2	C,T	C,C	0.125	0.00511510066677	0	g.53667C>T	0	52,61,0,0	1	1	0	0.395083379869	0	2	C,C	NA	NA	0.0	0	NA	NA	96,109,93,98	1	1	0	359.188743635	1
chr1_ref_v2	57583	0	C,G	1	0	76,108,0,0	1	1	0	2	C,C	NA	NA	0.0	0	61,93,0,0	1	1	0	0.46439970157	0	2	C,C	NA	NA	0.0	0	NA	NA	30,33,19,34	1	1	0	312.106589558	1	2	C,G	C,C	0.125	0.0784716154415	0	g.57583C>G	0	164,195,0,0	1	1	0	1.30124035208	0
chr1_ref_v2	57905	0	G,T	0	0	58,55,1,0	1	1	0	2	G,G	NA	NA	0.00881062968215	0	47,61,0,0	1	1	0	1.30889057993	0	2	G,G	NA	NA	0.0	0	NA	NA	19,33,21,12	1	1	0	27.9577116868	1	2	G,T	G,G	0.25	0.056089466651	0	g.57905G>T	0	200,187,0,0	1	1	0	0.690174750916	0
chr1_ref_v2	60459	0	C,T	1	0	68,90,1,0	1	1	0	2	C,C	NA	NA	0.00630916919326	0	64,73,0,0	1	1	0	0.721618368404	0	2	C,C	NA	NA	0.0	0	NA	NA	27,25,23,17	1	1	0	38.55281776	1	2	C,T	C,C	0.125	0.0110498361866	0	g.60459C>T	0	197,223,0,1	1	1	0	1.32403868716	0
chr1_ref_v2	61129	0	C,T	0	0	69,56,1,0	1	1	0	2	C,C	NA	NA	0.00796816964918	0	18,22,19,26	1	1	0	42.5729772866	1	2	C,T	NA	NA	0.117783035656	0	g.61129C>T	0	50,52,0,0	1	1	0	0.97945218997	0	2	C,C	NA	NA	0.0	0	NA	NA	97,104,106,118	1	1	0	359.633426506	1
chr1_ref_v2	64158	0	C,A	0	0	126,89,0,0	1	1	0	2	C,C	NA	NA	0.0	0	88,68,0,0	1	1	0	0.518569209041	0	2	C,C	NA	NA	0.0	0	NA	NA	32,25,24,25	1	1	0	311.272187095	1	2	C,A	C,C	0.125	0.100083458557	0	g.64158C>A	0	168,161,0,0	1	1	0	2.55007457362	0
chr1_ref_v2	65326	0	AT,A	1	1	55,66,3,5	1	1	0	2	AT,AT	NA	NA	1.06635584373	0	23,33,19,32	1	1	0	24.4135445168	1	2	AT,AT	AT,A	0.5	0.100770935419	0	NA	NA	50,48,3,5	1	1	0	0.70419332998	0	2	AT,AT	NA	NA	1.72478500985	0	NA	NA	56,93,71,83	1	1	0	67.4931250436	1
chr1_ref_v2	67403	0	G,A	1	0	97,143,0,2	1	1	0	2	G,G	NA	NA	0.413763910923	0	33,54,41,55	1	1	0	320.085038899	1	2	G,A	NA	NA	0.0984400728133	0	g.67403G>A	0	64,65,0,0	1	1	0	1.84382425015	0	2	G,G	NA	NA	0.0	0	NA	NA	133,140,92,116	1	1	0	354.278657076	1
chr1_ref_v2	67840	0	C,CT	1	1	69,58,2,3	1	1	0	2	C,C	NA	NA	0.038241550555	0	56,50,0,1	1	1	0	0.598791304528	0	2	C,C	NA	NA	0.549364691432	0	NA	NA	23,30,15,20	1	1	0	20.0703042873	1	2	C,CT	NA	NA	0.0543615048725	0	g.67840_67841insT	0	190,140,19,12	1	1	0	5.50167326237	0
chr1_ref_v2	68750	0	G,T	0	0	78,68,0,0	1	1	0	2	G,G	NA	NA	0.0	0	48,56,0,0	1	1	0	1.11811576618	0	2	G,G	NA	NA	0.0	0	NA	NA	21,19,21,22	1	1	0	310.031927886	1	2	G,T	NA	NA	0.0723206615796	0	g.68750G>T	0	228,220,0,0	1	1	0	0.822043496417	0
chr1_ref_v2	68785	0	G,A	0	0	76,65,0,0	1	1	0	2	G,G	NA	NA	0.0	0	46,60,0,0	1	1	0	1.81070497336	0	2	G,G	NA	NA	0.0	0	NA	NA	25,18,24,18	1	1	0	309.890478728	1	2	G,A	NA	NA	0.0235304974102	0	g.68785G>A	0	226,224,0,0	1	1	0	1.19638239403	0
chr1_ref_v2	69540	0	CT,C,CTT	1	1	14,15,15,29,3,0	1	1	0	2	CT,C	NA	NA	0.353983073538	0	8,7,19,17,5,1	1	1	0	2.02330163239	0	2	CT,C	C,CTT	0.25	0.306595225804	0	NA	NA	9,19,4,5,15,13	1	1	0	15.6255191183	1	2	CTT,CTT	C,CTT	0.25	0.279862684628	0	g.69540_69541insT,g.69540_69542>TT	-1,-1	37,38,68,74,12,7	1	1	0	3.29732821247	0
chr1_ref_v2	70828	0	GAA,G,GA	1	1	48,55,0,0,5,2	1	1	0	2	GAA,GAA	NA	NA	0.594986016921	0	35,41,0,0,1,3	1	1	0	0.765753955099	0	2	GAA,GAA	NA	NA	1.9194893322	0	NA	NA	22,14,22,15,3,3	1	1	0	32.2805120955	1	2	GAA,G	NA	NA	0.728123156485	0	g.70829_70830delAA	0	156,180,3,1,17,28	1	1	0	9.00179232791	0
chr1_ref_v2	71242	0	TA,T	1	1	41,51,3,14	1	1	0	2	TA,TA	NA	NA	0.0385820728061	0	19,18,18,28	1	1	0	14.174744469	1	2	TA,T	TA,TA	0.25	0.099255275156	0	g.71243delA	0	17,16,15,20	1	1	0	11.2861271169	1	2	TA,T	TA,TA	0.25	0.139354687748	0	g.71243delA	0	69,60,73,57	1	1	0	51.3715928739	1
chr1_ref_v2	71385	0	CT,C	1	1	120,90,0,0	1	1	0	2	CT,CT	NA	NA	0.000157251781078	0	51,43,42,34	1	1	0	316.005040807	1	2	CT,C	CT,CT	0.125	0.0382011174724	0	g.71386delT	0	66,63,0,0	1	1	0	1.03130584748	0	2	CT,CT	NA	NA	0.000272453550898	0	NA	NA	101,112,87,117	1	1	0	366.952488206	1
chr1_ref_v2	74163	0	G,A	0	0	89,111,0,0	1	1	0	2	G,G	NA	NA	0.0	0	32,44,41,37	1	1	0	316.794421722	1	2	G,A	NA	NA	0.0259754864033	0	g.74163G>A	0	42,68,0,0	1	1	0	1.00141849701	0	2	G,G	NA	NA	0.0	0	NA	NA	81,109,91,89	1	1	0	351.272693342	1
chr1_ref_v2	74711	0	AT,A	1	1	57,35,14,8	1	1	0	2	AT,AT	NA	NA	0.0893900444757	0	17,24,37,25	1	1	0	14.2137127975	1	2	AT,A	AT,AT	0.25	0.0594530305324	0	g.74712delT	0	24,34,8,6	1	1	0	2.72339215949	0	2	AT,AT	NA	NA	0.953353155851	0	NA	NA	92,65,87,64	1	1	0	20.2914943767	1
chr1_ref_v2	80118	0	A,G	1	0	114,133,0,0	1	1	0	2	A,A	NA	NA	0.0	0	28,41,41,47	1	1	0	321.708011611	1	2	A,G	G,G	0.125	0.00808411839996	0	g.80118A>G	0	63,71,0,0	1	1	0	0.40327346652	0	2	A,A	NA	NA	0.0	0	NA	NA	101,99,101,96	1	1	0	366.652801212	1
chr1_ref_v2	80849	0	G,A	1	0	89,116,0,0	1	1	0	2	G,G	NA	NA	0.0	0	34,39,44,49	1	1	0	321.648934316	1	2	G,A	A,A	0.125	0.00917437627604	0	g.80849G>A	0	54,61,0,0	1	1	0	0.614609980218	0	2	G,G	NA	NA	0.0	0	NA	NA	95,109,112,112	1	1	0	377.015757589	1
chr1_ref_v2	83041	0	C,A	0	0	97,80,0,0	1	1	0	2	C,C	NA	NA	0.0	0	67,47,0,0	1	1	0	0.660417270489	0	2	C,C	NA	NA	0.0	0	NA	NA	34,26,33,18	1	1	0	311.751591898	1	2	C,A	C,C	0.125	0.0887954987831	0	g.83041C>A	0	261,146,0,0	1	1	0	4.19039803679	0
chr1_ref_v2	83426	0	G,A	0	0	90,92,0,0	1	1	0	2	G,G	NA	NA	0.0	0	60,57,0,0	1	1	0	0.45046553674	0	2	G,G	NA	NA	0.0	0	NA	NA	26,21,19,23	1	1	0	310.150484337	1	2	G,A	NA	NA	0.112477983427	0	g.83426G>A	0	204,217,0,1	1	1	0	0.45239381621	0
chr1_ref_v2	84177	0	T,C	0	0	73,73,0,0	1	1	0	2	T,T	NA	NA	0.0	0	78,59,0,0	1	1	0	1.24439925962	0	2	T,T	NA	NA	0.0	0	NA	NA	25,33,24,22	1	1	0	41.5752580508	1	2	T,C	T,T	0.125	0.0195128142236	0	g.84177T>C	0	179,216,0,0	1	1	0	1.47051667482	0
chr1_ref_v2	84413	0	CT,C	1	1	84,80,2,1	1	1	0	2	CT,CT	NA	NA	0.481047809812	0	78,62,3,1	1	1	0	0.703718028419	0	2	CT,CT	NA	NA	1.16467211319	0	NA	NA	32,14,29,20	1	1	0	310.24621277	1	2	CT,C	NA	NA	0.0307797807136	0	g.84414delT	0	204,174,6,6	1	1	0	1.58026896939	0
chr1_ref_v2	84490	0	C,A	0	0	91,77,0,1	1	1	0	2	C,C	NA	NA	0.00593473551981	0	46,39,29,28	1	1	0	50.4982284525	1	2	C,A	C,C	0.25	0.11122563511	0	g.84490C>A	0	51,36,0,0	1	1	0	0.677258635097	0	2	C,C	NA	NA	0.0	0	NA	NA	115,99,99,82	1	1	0	346.388364669	1
chr1_ref_v2	86210	0	C,T	0	0	83,102,0,0	1	1	0	2	C,C	NA	NA	0.0	0	70,81,1,0	1	1	0	0.43322249206	0	2	C,C	NA	NA	0.00660068403135	0	NA	NA	32,36,25,37	1	1	0	313.402784983	1	2	C,T	NA	NA	0.092373320131	0	g.86210C>T	0	171,168,0,0	1	1	0	1.68075520108	0
chr1_ref_v2	87738	0	G,A	0	0	101,104,0,1	1	1	0	2	G,G	NA	NA	0.00486618965117	0	74,73,0,0	1	1	0	0.450066477486	0	2	G,G	NA	NA	0.0	0	NA	NA	26,27,23,26	1	1	0	311.300081985	1	2	G,A	NA	NA	0.0784716154415	0	g.87738G>A	0	181,194,0,0	1	1	0	0.562550064433	0
chr1_ref_v2	88881	0	A,G	1	0	134,149,0,0	1	1	0	2	A,A	NA	NA	0.0	0	91,101,0,0	1	1	0	0.391424256234	0	2	A,A	NA	NA	0.0	0	NA	NA	31,38,39,26	1	1	0	315.892214597	1	2	A,G	NA	NA	0.0597192347016	0	g.88881A>G	0	202,173,0,0	1	1	0	2.25509245016	0
chr1_ref_v2	89605	0	G,A	0	0	112,86,0,0	1	1	0	2	G,G	NA	NA	0.0	0	92,74,0,0	1	1	0	0.428953173253	0	2	G,G	NA	NA	0.0	0	NA	NA	27,31,42,29	1	1	0	316.217183091	1	2	G,A	A,A	0.125	0.049077561786	0	g.89605G>A	0	173,191,0,0	1	1	0	3.60476544926	0
chr1_ref_v2	89830	0	G,A	0	0	51,55,37,46	1	1	0	2	G,A	G,G	0.125	0.00671594196544	0	43,38,40,39	1	1	0	1.29985515497	0	2	G,A	NA	NA	0.0250013022054	0	NA	NA	34,39,23,23	1	1	0	0.78855840557	0	2	G,A	G,G	0.25	0.0490075791067	0	NA	NA	82,79,76,92	1	1	0	1.66450136883	0
chr1_ref_v2	91327	0	G,GT	1	1	76,88,0,0	1	1	0	2	G,G	NA	NA	4.1204230203e-05	0	26,30,31,34	1	1	0	313.557510034	1	2	G,GT	GT,GT	0.125	0.101726980296	0	g.91327_91328insT	0	45,55,0,0	1	1	0	0.410194212445	0	2	G,G	NA	NA	4.56968059107e-05	0	NA	NA	101,74,81,71	1	1	0	335.003760513	1
chr1_ref_v2	91991	0	A,G	0	0	86,107,0,0	1	1	0	2	A,A	NA	NA	0.0	0	40,45,23,36	1	1	0	312.56408476	1	2	A,G	A,A	0.125	0.113799384304	0	g.91991A>G	0	37,68,0,0	1	1	0	1.57064525968	0	2	A,A	NA	NA	0.0	0	NA	NA	86,107,68,94	1	1	0	343.025507763	1
chr1_ref_v2	92314	0	CT,C	1	1	112,90,8,7	1	1	0	2	CT,CT	NA	NA	0.506384674046	0	81,59,16,10	1	1	0	3.7431801432	0	2	CT,CT	NA	NA	0.658596237616	0	NA	NA	41,53,7,6	1	1	0	1.50128606412	0	2	CT,CT	NA	NA	0.747447013321	0	NA	NA	161,122,19,17	1	1	0	2.16270479445	0
chr1_ref_v2	93283	0	G,A	1	0	62,81,0,0	1	1	0	2	G,G	NA	NA	0.0	0	64,54,0,0	1	1	0	2.05921770519	0	2	G,G	NA	NA	0.0	0	NA	NA	26,23,22,15	1	1	0	34.9933745986	1	2	G,A	G,G	0.125	0.0295879571855	0	g.93283G>A	0	211,209,0,0	1	1	0	2.6104476025	0
chr1_ref_v2	94023	0	G,T	1	0	106,126,0,0	1	1	0	2	G,G	NA	NA	0.0	0	42,34,48,39	1	1	0	320.662437234	1	2	G,T	T,T	0.125	0.116139649913	0	g.94023G>T	0	58,52,0,0	1	1	0	1.12750093665	0	2	G,G	NA	NA	0.0	0	NA	NA	102,99,81,86	1	1	0	347.256074043	1
chr1_ref_v2	95716	0	G,T	0	0	106,75,0,0	1	1	0	2	G,G	NA	NA	0.0	0	96,77,1,0	1	1	0	0.627641762125	0	2	G,G	NA	NA	0.00576370471675	0	NA	NA	28,26,39,32	1	1	0	315.547419932	1	2	G,T	T,T	0.125	0.0223814021961	0	g.95716G>T	0	201,166,0,0	1	1	0	1.12013986137	0
chr1_ref_v2	95735	0	G,T	0	0	110,66,0,1	1	1	0	2	G,G	NA	NA	0.00566573753568	0	96,80,1,0	1	1	0	1.78048825828	0	2	G,G	NA	NA	0.00566573753568	0	NA	NA	34,28,33,21	1	1	0	311.955532245	1	2	G,T	G,G	0.125	0.1131640898	0	g.95735G>T	0	208,176,0,0	1	1	0	3.53698500354	0
chr1_ref_v2	96446	0	G,A	0	0	93,46,0,0	1	1	0	2	G,G	NA	NA	0.0	0	64,31,7,3	1	1	0	5.51994225409	0	2	G,G	G,A	0.25	0.305381649551	0	NA	NA	72,21,0,0	1	1	0	1.85952175496	0	2	G,G	NA	NA	0.0	0	NA	NA	182,84,31,10	1	1	0	25.3203766805	1
chr1_ref_v2	97504	0	C,T	0	0	103,101,0,0	1	1	0	2	C,C	NA	NA	0.0	0	38,44,53,40	1	1	0	321.590822865	1	2	C,T	T,T	0.125	0.125434182392	0	g.97504C>T	0	45,60,0,0	1	1	0	1.20098936733	0	2	C,C	NA	NA	0.0	0	NA	NA	83,110,84,111	1	1	0	362.054786562	1
chr1_ref_v2	99311	0	T,A	0	0	92,87,0,0	1	1	0	2	T,T	NA	NA	0.0	0	29,39,26,35	1	1	0	312.898612431	1	2	T,A	NA	NA	0.108633841003	0	g.99311T>A	0	55,68,0,0	1	1	0	1.12324375308	0	2	T,T	NA	NA	0.0	0	NA	NA	90,90,92,87	1	1	0	348.751839358	1
chr1_ref_v2	99575	0	CA,C	1	1	101,87,0,1	1	1	0	2	CA,CA	NA	NA	0.00423190609473	0	50,45,45,33	1	1	0	316.140589934	1	2	CA,C	CA,CA	0.125	0.049020236992	0	g.99576delA	0	72,44,0,0	1	1	0	1.46553924048	0	2	CA,CA	NA	NA	0.00204483974365	0	NA	NA	82,82,88,71	1	1	0	342.168496609	1
chr1_ref_v2	99719	0	AT,A	1	1	44,60,1,5	1	1	0	2	AT,AT	NA	NA	1.5112753507	0	36,59,1,4	1	1	0	0.675252190251	0	2	AT,AT	NA	NA	2.5813036313	0	NA	NA	38,41,1,4	1	1	0	0.719004988329	0	2	AT,AT	NA	NA	2.29197741495	0	NA	NA	81,112,6,29	1	1	0	6.45478357749	0
chr1_ref_v2	100993	0	CAA,C,CAAAAA	1	1	10,9,0,3,1,9	1	1	0	2	CAA,CAAAAA	CAA,C	0.25	0.354171813721	0	6,11,0,5,3,7	1	1	0	1.12432998747	0	2	CAA,CAAAAA	CAA,C	0.5	0.571450245582	0	NA	NA	2,3,7,8,0,0	1	1	0	7.75292375666	0	2	CAA,C	C,C	0.5	0.0	0	NA	NA	17,27,5,10,16,15	1	1	0	7.73964506516	0
chr1_ref_v2	101162	0	TA,T	1	1	48,74,8,10	1	1	0	2	TA,TA	NA	NA	0.26365612665	0	16,29,28,29	1	1	0	18.2295909289	1	2	TA,T	TA,TA	0.25	0.0805899809367	0	g.101163delA	0	22,19,20,28	1	1	0	15.6532361574	1	2	TA,T	TA,TA	0.25	0.0405662435671	0	g.101163delA	0	45,80,82,88	1	1	0	47.4916842251	1
chr1_ref_v2	102134	0	C,T	1	0	80,93,0,0	1	1	0	2	C,C	NA	NA	0.0	0	34,32,38,39	1	1	0	316.117194824	1	2	C,T	T,T	0.125	0.0971637484536	0	g.102134C>T	0	55,65,0,0	1	1	0	0.386010594687	0	2	C,C	NA	NA	0.0	0	NA	NA	65,92,68,69	1	1	0	330.724902165	1
chr1_ref_v2	104950	0	C,G	0	0	115,82,0,0	1	1	0	2	C,C	NA	NA	0.0	0	53,30,41,39	1	1	0	316.912843966	1	2	C,G	NA	NA	0.0368139731227	0	g.104950C>G	0	59,63,0,0	1	1	0	1.90868566777	0	2	C,C	NA	NA	0.0	0	NA	NA	83,84,96,87	1	1	0	354.705057996	1
chr1_ref_v2	105042	0	C,T	0	0	59,42,51,50	1	1	0	2	C,T	NA	NA	0.0	0	107,81,0,0	1	1	0	308.20720487	1	2	C,C	NA	NA	0.0	0	g.105041_105043T>C	1	55,70,0,0	1	1	0	308.14879301	1	2	C,C	NA	NA	0.0	0	g.105041_105043T>C	1	144,188,0,1	1	1	0	311.035102192	1
chr1_ref_v2	105493	0	C,T	0	0	119,103,0,0	1	1	0	2	C,C	NA	NA	0.0	0	91,71,0,0	1	1	0	0.56342000824	0	2	C,C	NA	NA	0.0	0	NA	NA	50,41,10,5	1	1	0	12.3599011106	1	2	C,C	C,T	0.25	0.143100843641	0	NA	NA	175,183,0,0	1	1	0	1.40987751429	0
chr1_ref_v2	105923	0	G,A	1	0	74,108,0,0	1	1	0	2	G,G	NA	NA	0.0	0	63,90,0,0	1	1	0	0.395145448049	0	2	G,G	NA	NA	0.0	0	NA	NA	23,22,24,34	1	1	0	313.197961112	1	2	G,A	A,A	0.125	0.00246609249519	0	g.105923G>A	0	144,214,0,0	1	1	0	0.412413522989	0
chr1_ref_v2	106483	0	C,T	1	0	94,63,0,0	1	1	0	2	C,C	NA	NA	0.0	0	83,55,0,0	1	1	0	0.386253469762	0	2	C,C	NA	NA	0.0	0	NA	NA	29,23,21,19	1	1	0	37.8318433009	1	2	C,T	C,C	0.125	0.0110498361866	0	g.106483C>T	0	206,237,0,0	1	1	0	8.2402437108	0
chr1_ref_v2	107755	0	G,A	0	0	75,126,0,0	1	1	0	2	G,G	NA	NA	0.0	0	38,46,29,50	1	1	0	318.11169604	1	2	G,A	NA	NA	0.0613689463763	0	g.107755G>A	0	56,61,0,0	1	1	0	2.03775451338	0	2	G,G	NA	NA	0.0	0	NA	NA	113,100,119,79	1	1	0	363.909600971	1
chr1_ref_v2	108459	0	GT,G	1	1	71,58,2,2	1	1	0	2	GT,GT	NA	NA	0.765263377568	0	38,38,30,24	1	1	0	33.6421074828	1	2	GT,GT	GT,G	0.5	0.188457298661	1	NA	NA	42,52,0,0	1	1	0	1.91928232867	0	2	GT,GT	NA	NA	1.99667448019	0	NA	NA	120,94,92,88	1	1	0	107.856262106	1
chr1_ref_v2	110415	0	G,T	1	0	84,123,0,0	1	1	0	2	G,G	NA	NA	0.0	0	40,49,25,52	1	1	0	318.443667505	1	2	G,T	G,G	0.125	0.106483480402	0	g.110415G>T	0	44,51,0,0	1	1	0	0.845339703582	0	2	G,G	NA	NA	0.0	0	NA	NA	142,144,116,104	1	1	1	367.681064669	1
chr1_ref_v2	110494	0	G,A	0	0	68,72,0,0	1	1	0	2	G,G	NA	NA	0.0	0	41,32,33,28	1	1	0	311.819597637	1	2	G,A	G,G	0.125	0.0717288513058	0	g.110494G>A	0	45,59,0,1	1	1	0	0.763149890061	0	2	G,G	NA	NA	0.00956945101615	0	NA	NA	105,123,109,136	1	1	0	373.726302663	1
chr1_ref_v2	112064	0	C,T	0	0	84,83,0,0	1	1	0	2	C,C	NA	NA	0.0	0	72,62,0,0	1	1	0	0.631924874048	0	2	C,C	NA	NA	0.0	0	NA	NA	22,28,34,24	1	1	0	312.735316681	1	2	C,T	T,T	0.125	0.102894423163	0	g.112064C>T	0	235,218,0,0	1	1	0	0.587103367605	0
chr1_ref_v2	112422	0	G,T	0	0	76,85,1,0	1	1	0	2	G,G	NA	NA	0.00619197024792	0	22,30,29,30	1	1	0	312.448669227	1	2	G,T	T,T	0.125	0.125020702957	0	g.112422G>T	0	41,54,0,0	1	1	0	0.658670374367	0	2	G,G	NA	NA	0.0	0	NA	NA	110,83,112,116	1	1	1	371.568723121	1
chr1_ref_v2	112976	0	AC,A	0	0	76,70,0,0	1	1	0	2	AC,AC	NA	NA	0.0	0	55,65,0,0	1	1	0	1.01812445621	0	2	AC,AC	NA	NA	0.0	0	NA	NA	27,26,20,22	1	1	0	38.4691683641	1	2	AC,A	AC,AC	0.125	0.0186921330122	0	g.112977delC	0	213,221,0,0	1	1	0	0.93876071112	0
chr1_ref_v2	112977	0	C,T	0	0	77,71,0,0	1	1	0	2	C,C	NA	NA	0.0	0	28,35,26,29	1	1	0	311.234764036	1	2	C,T	C,C	0.125	0.115512887122	0	g.112977C>T	0	49,48,0,0	1	1	0	0.417583096529	0	2	C,C	NA	NA	0.0	0	NA	NA	103,118,110,105	1	1	0	358.357407456	1
chr1_ref_v2	113069	0	C,G	0	0	81,73,0,0	1	1	0	2	C,C	NA	NA	0.0	0	22,17,23,25	1	1	0	310.861107239	1	2	C,G	G,G	0.125	0.0436750635027	0	g.113069C>G	0	50,56,0,0	1	1	0	0.831384020556	0	2	C,C	NA	NA	0.0	0	NA	NA	119,120,116,126	1	1	0	373.342775273	1
chr1_ref_v2	115456	0	C,T	1	0	62,95,0,0	1	1	0	2	C,C	NA	NA	0.0	0	30,31,25,28	1	1	0	311.120504123	1	2	C,T	C,C	0.125	0.11073247766	0	g.115456C>T	0	49,46,0,0	1	1	0	2.09386863868	0	2	C,C	NA	NA	0.0	0	NA	NA	83,108,91,131	1	1	1	371.206695402	1
chr1_ref_v2	116132	0	A,G	0	0	79,123,0,1	1	1	0	2	A,A	NA	NA	0.00493828164058	0	30,30,32,40	1	1	0	316.147466706	1	2	A,G	G,G	0.125	0.068992871487	0	g.116132A>G	0	29,72,0,0	1	1	0	1.85627650663	0	2	A,A	NA	NA	0.0	0	NA	NA	101,140,117,124	1	1	0	384.128374642	1
chr1_ref_v2	117527	0	A,G	0	0	53,65,52,54	1	1	0	2	A,G	NA	NA	0.107245530354	0	49,38,42,36	1	1	0	1.37941909	0	2	A,G	NA	NA	0.109199291965	0	NA	NA	33,41,31,28	1	1	0	0.594850228358	0	2	A,G	A,A	0.125	0.0247867789825	0	NA	NA	95,86,94,97	1	1	0	1.02011575757	0
chr1_ref_v2	119928	0	A,C	1	0	118,111,0,0	1	1	0	2	A,A	NA	NA	0.0	0	41,47,39,54	1	1	0	322.423266454	1	2	A,C	NA	NA	0.055262678675	0	g.119928A>C	0	67,89,0,0	1	1	0	1.8111109255	0	2	A,A	NA	NA	0.0	0	NA	NA	86,126,113,127	1	1	0	392.38869603	1
chr1_ref_v2	123170	0	CA,C	0	0	75,111,0,0	1	1	0	2	CA,CA	NA	NA	0.0	0	66,89,1,0	1	1	0	0.510463157123	0	2	CA,CA	NA	NA	0.00643089033029	0	NA	NA	16,28,17,24	1	1	0	310.215002735	1	2	CA,C	NA	NA	0.070617567214	0	g.123171delA	0	170,145,0,0	1	1	0	6.4411242396	0
chr1_ref_v2	123438	0	C,T	0	0	71,56,63,57	1	1	0	2	C,T	NA	NA	0.0566953436765	0	55,52,52,35	1	1	0	1.03802685219	0	2	C,T	C,C	0.125	0.0443937124736	0	NA	NA	24,30,21,21	1	1	0	1.50117263238	0	2	C,T	C,C	0.125	0.0	0	NA	NA	87,89,107,89	1	1	0	1.16976664434	0
chr1_ref_v2	123795	0	A,G	1	0	111,84,0,0	1	1	0	2	A,A	NA	NA	0.0	0	35,41,45,27	1	1	0	316.12074293	1	2	A,G	NA	NA	0.0540672212703	0	g.123795A>G	0	54,48,0,0	1	1	0	0.637067552139	0	2	A,A	NA	NA	0.0	0	NA	NA	94,93,85,102	1	1	0	355.453427081	1
chr1_ref_v2	124313	0	C,A	0	0	109,98,0,1	1	1	0	2	C,C	NA	NA	0.00481928643595	0	52,49,47,48	1	1	0	320.874506445	1	2	C,A	NA	NA	0.0612436252407	0	g.124313C>A	0	79,65,0,0	1	1	0	0.540147711288	0	2	C,C	NA	NA	0.0	0	NA	NA	87,114,80,106	1	1	0	356.63795423	1
chr1_ref_v2	124620	0	T,G	0	0	36,103,16,0	1	1	0	2	T,T	T,G	0.25	0.155350440019	0	30,93,16,0	1	1	0	0.441743807631	0	2	T,T	T,G	0.25	0.0330608622609	0	NA	NA	10,46,18,1	1	1	0	3.68380028262	0	2	T,T	T,G	0.5	0.0176995770994	0	NA	NA	124,246,43,0	1	1	0	3.07854372509	0
chr1_ref_v2	124848	0	A,G	1	0	96,94,0,0	1	1	0	2	A,A	NA	NA	0.0	0	40,40,37,43	1	1	0	316.927594458	1	2	A,G	NA	NA	0.0	0	g.124848A>G	0	68,53,0,0	1	1	0	0.932361157938	0	2	A,A	NA	NA	0.0	0	NA	NA	81,99,97,88	1	1	0	353.648152529	1
chr1_ref_v2	125158	0	T,C	0	0	98,118,0,0	1	1	0	2	T,T	NA	NA	0.0	0	49,38,49,55	1	1	0	325.220927773	1	2	T,C	C,C	0.125	0.0728316477941	0	g.125158T>C	0	48,58,0,0	1	1	0	0.379891260968	0	2	T,T	NA	NA	0.0	0	NA	NA	79,64,81,78	1	1	0	345.875149319	1
chr1_ref_v2	125421	0	C,T	1	0	97,108,0,0	1	1	0	2	C,C	NA	NA	0.0	0	82,91,0,0	1	1	0	0.389793984584	0	2	C,C	NA	NA	0.0	0	NA	NA	29,28,34,22	1	1	0	312.907125778	1	2	C,T	NA	NA	0.0176995770994	0	g.125421C>T	0	174,170,0,0	1	1	0	0.917814530694	0
chr1_ref_v2	126592	0	CT,C,CTT,CTTT	1	1	8,8,0,2,12,10,32,36	1	1	0	2	CTTT,CTTT	CT,CTTT	0.25	0.900084460108	1	37,33,8,10,0,2,0,1	1	1	0	308.509797808	1	2	CT,CT	NA	NA	1.51211816156	0	g.126592_126594TT>,g.126592_126594TT>	0,1	14,7,6,3,1,7,10,8	1	1	0	6.63915198028	0	2	CT,CTTT	CTT,CTTT	0.25	1.47470539728	0	NA	NA	88,94,44,30,11,11,2,4	1	1	0	311.232281112	1
chr1_ref_v2	126722	0	G,A	1	0	118,99,0,0	1	1	0	2	G,G	NA	NA	0.0	0	105,100,0,0	1	1	0	0.707246608667	0	2	G,G	NA	NA	0.0	0	NA	NA	21,27,38,30	1	1	0	315.98185983	1	2	G,A	A,A	0.125	0.0969922659873	0	g.126722G>A	0	166,256,0,0	1	1	0	9.8267607673	0
chr1_ref_v2	127815	0	AT,A,ATT	1	1	38,14,7,3,5,1	1	1	0	2	AT,AT	NA	NA	0.61410479955	0	10,12,14,16,5,1	1	1	0	9.77060126682	1	2	AT,A	AT,ATT	0.25	0.323164904681	0	g.127816delT	0	12,14,1,0,18,23	1	1	0	26.459925426	1	2	ATT,ATT	NA	NA	0.19556059738	0	g.127815_127816insT,g.127815_127816insT	0,1	32,37,65,67,6,6	1	1	0	41.6686382009	1
chr1_ref_v2	129382	0	C,T	0	0	85,103,1,1	1	1	0	2	C,C	NA	NA	0.0105821093305	0	36,38,31,51	1	1	0	318.916404685	1	2	C,T	NA	NA	0.10265415406	0	g.129382C>T	0	47,51,1,0	1	1	0	0.504755933858	0	2	C,C	NA	NA	0.010152371464	0	NA	NA	129,170,144,129	1	1	1	397.120240888	1
chr1_ref_v2	129843	0	G,A	1	0	77,74,1,0	1	1	0	2	G,G	NA	NA	0.00660068403135	0	56,60,0,0	1	1	0	0.566904812133	0	2	G,G	NA	NA	0.0	0	NA	NA	22,15,16,28	1	1	0	310.744187472	1	2	G,A	A,A	0.125	0.0780427070069	0	g.129843G>A	0	216,230,0,0	1	1	0	1.02450270285	0
chr1_ref_v2	130163	0	C,T	0	0	85,96,0,0	1	1	0	2	C,C	NA	NA	0.0	0	84,62,0,0	1	1	0	2.31443262692	0	2	C,C	NA	NA	0.0	0	NA	NA	34,24,32,24	1	1	0	312.241221002	1	2	C,T	NA	NA	0.0350913198113	0	g.130163C>T	0	248,203,2,0	1	1	0	3.32486779611	0
chr1_ref_v2	130560	0	G,T	0	0	98,84,0,0	1	1	0	2	G,G	NA	NA	0.0	0	50,35,38,42	1	1	0	316.416803251	1	2	G,T	NA	NA	0.0606246218164	0	g.130560G>T	0	49,45,0,0	1	1	0	0.426911872319	0	2	G,G	NA	NA	0.0	0	NA	NA	99,77,102,82	1	1	0	353.182445508	1
chr1_ref_v2	132162	0	C,A	1	0	90,51,1,0	1	1	0	2	C,C	NA	NA	0.00706716722309	0	28,14,42,19	1	1	0	314.41224329	1	2	C,A	A,A	0.125	0.121889817609	0	g.132162C>A	0	63,29,0,0	1	1	0	0.751946984018	0	2	C,C	NA	NA	0.0	0	NA	NA	100,84,100,69	1	1	0	340.768387837	1
chr1_ref_v2	132858	0	C,CA	1	1	93,81,0,1	1	1	0	2	C,C	NA	NA	0.00502824160636	0	65,77,0,0	1	1	0	1.49641749645	0	2	C,C	NA	NA	0.00110472778522	0	NA	NA	22,24,26,32	1	1	0	312.817296491	1	2	C,CA	CA,CA	0.125	0.00625806312958	0	g.132858_132859insA	0	220,181,0,0	1	1	0	0.676810239237	0
chr1_ref_v2	133153	0	C,T	1	0	121,108,0,0	1	1	0	2	C,C	NA	NA	0.0	0	37,34,51,38	1	1	0	321.82741277	1	2	C,T	T,T	0.125	0.0253579355901	0	g.133153C>T	0	72,61,0,0	1	1	0	0.424209448327	0	2	C,C	NA	NA	0.0	0	NA	NA	102,133,106,109	1	1	0	372.312363673	1
chr1_ref_v2	134650	0	C,G	0	0	133,99,0,0	1	1	0	2	C,C	NA	NA	0.0	0	31,31,44,40	1	1	0	320.209149183	1	2	C,G	G,G	0.125	0.0523679855173	0	g.134650C>G	0	66,45,0,0	1	1	0	0.467437642214	0	2	C,C	NA	NA	0.0	0	NA	NA	87,91,99,83	1	1	0	358.234699116	1
chr1_ref_v2	136191	0	G,T	0	0	128,113,0,0	1	1	0	2	G,G	NA	NA	0.0	0	44,51,49,40	1	1	0	320.650073542	1	2	G,T	NA	NA	0.0652405218684	0	g.136191G>T	0	74,61,0,0	1	1	0	0.452976353377	0	2	G,G	NA	NA	0.0	0	NA	NA	137,110,122,62	1	1	0	364.237790965	1
chr1_ref_v2	137797	0	CT,C	1	1	139,137,0,0	1	1	0	2	CT,CT	NA	NA	8.26402654225e-05	0	97,107,0,0	1	1	0	0.646953312582	0	2	CT,CT	NA	NA	0.00014291431752	0	NA	NA	35,44,28,31	1	1	0	313.406727786	1	2	CT,C	CT,CT	0.125	0.0408789623051	0	g.137798delT	0	179,189,0,0	1	1	0	0.579781892319	0
chr1_ref_v2	140742	0	T,A	0	0	0,0,1,0	0	0	1	2	NA	NA	NA	NA	0	0,0,0,0	0	0	1	0.0	0	2	NA	NA	NA	NA	0	NA	NA	0,0,0,0	0	0	1	0.0	0	2	NA	NA	NA	NA	0	NA	NA	0,0,6,0	0	0	1	0.0	0
chr1_ref_v2	142010	0	CT,C	1	1	110,88,2,9	1	1	0	2	CT,CT	NA	NA	0.796538935643	0	84,87,4,3	1	1	0	1.4806905004	0	2	CT,CT	NA	NA	2.17080376048	0	NA	NA	57,62,3,3	1	1	0	1.30686286285	0	2	CT,CT	NA	NA	1.7564656124	0	NA	NA	195,205,26,29	1	1	0	12.2643807113	1
chr1_ref_v2	142505	0	G,A	0	0	116,79,0,0	1	1	0	2	G,G	NA	NA	0.0	0	78,87,0,0	1	1	0	3.21454448529	0	2	G,G	NA	NA	0.0	0	NA	NA	17,24,28,31	1	1	0	313.480931466	1	2	G,A	A,A	0.125	0.112650948921	0	g.142505G>A	0	248,265,0,0	1	1	0	6.8224500245	0
chr1_ref_v2	142833	0	C,T	0	0	76,108,0,1	1	1	0	2	C,C	NA	NA	0.00542006746934	0	29,41,23,51	1	1	0	318.049009385	1	2	C,T	NA	NA	0.0555698511548	0	g.142833C>T	0	81,77,0,0	1	1	0	2.29827302915	0	2	C,C	NA	NA	0.0	0	NA	NA	92,95,96,108	1	1	0	363.078219817	1
chr1_ref_v2	143287	0	G,GA	1	1	56,78,3,3	1	1	0	2	G,G	NA	NA	0.202896914007	0	60,65,2,2	1	1	0	1.10740249153	0	2	G,G	NA	NA	0.197640409962	0	NA	NA	41,46,2,2	1	1	0	0.724826843808	0	2	G,G	NA	NA	0.302395369007	0	NA	NA	136,164,18,20	1	1	0	5.46520986705	0
chr1_ref_v2	143874	0	C,T	1	0	89,89,0,0	1	1	0	2	C,C	NA	NA	0.0	0	38,27,43,33	1	1	0	316.381808273	1	2	C,T	T,T	0.125	0.0949683578902	0	g.143874C>T	0	65,41,0,0	1	1	0	2.04332923179	0	2	C,C	NA	NA	0.0	0	NA	NA	112,92,93,83	1	1	0	345.49167102	1
chr1_ref_v2	145602	0	A,G	0	0	116,129,0,0	1	1	0	2	A,A	NA	NA	0.0	0	89,101,0,0	1	1	0	0.399910228097	0	2	A,A	NA	NA	0.0	0	NA	NA	31,33,34,31	1	1	0	314.868399963	1	2	A,G	NA	NA	0.015504186536	0	g.145602A>G	0	180,159,0,0	1	1	0	1.75857177421	0
chr1_ref_v2	148627	0	G,A	0	0	131,75,0,1	1	1	0	2	G,G	NA	NA	0.00484262447579	0	60,32,61,28	1	1	0	322.88350182	1	2	G,A	NA	NA	0.0331522073169	0	g.148627G>A	0	60,42,0,0	1	1	0	0.770763001651	0	2	G,G	NA	NA	0.0	0	NA	NA	112,98,116,82	1	1	0	363.907510364	1
chr1_ref_v2	151369	0	A,G	1	0	78,57,0,0	1	1	0	2	A,A	NA	NA	0.0	0	30,20,31,20	1	1	0	311.059233452	1	2	A,G	NA	NA	0.0198026272962	0	g.151369A>G	0	54,52,0,0	1	1	0	1.0607751029	0	2	A,A	NA	NA	0.0	0	NA	NA	81,106,86,76	1	1	0	334.600407815	1
chr1_ref_v2	151817	0	CTT,C,CT	1	1	38,44,1,8,9,7	1	1	0	2	CTT,CTT	CTT,C	0.25	1.1607730784	0	16,11,24,11,12,6	1	1	0	29.8238060157	1	2	CTT,C	CTT,CTT	0.125	0.533548244863	0	NA	NA	7,2,11,15,16,9	1	1	0	16.339433415	1	2	CT,CT	CTT,CT	0.25	0.237406555798	0	NA	NA	36,30,65,44,32,25	1	1	0	75.7587573244	1
chr1_ref_v2	152292	0	G,A	1	0	129,118,0,0	1	1	0	2	G,G	NA	NA	0.0	0	99,108,0,1	1	1	0	0.923442444144	0	2	G,G	NA	NA	0.00481928643595	0	NA	NA	37,40,39,32	1	1	0	316.112193339	1	2	G,A	NA	NA	0.0811255448124	0	g.152292G>A	0	193,189,0,0	1	1	0	0.583252860664	0
chr1_ref_v2	153086	0	G,A	0	0	91,90,0,0	1	1	0	2	G,G	NA	NA	0.0	0	66,94,0,0	1	1	0	1.96171204398	0	2	G,G	NA	NA	0.0	0	NA	NA	37,34,23,22	1	1	0	310.061520714	1	2	G,A	G,G	0.25	0.054808236495	0	g.153086G>A	0	192,212,1,0	1	1	0	0.808413661301	0
chr1_ref_v2	153526	0	C,T	1	0	100,123,0,0	1	1	0	2	C,C	NA	NA	0.0	0	42,41,44,65	1	1	0	329.216149369	1	2	C,T	T,T	0.125	0.0211928461516	0	g.153526C>T	0	53,55,0,0	1	1	0	0.681155434616	0	2	C,C	NA	NA	0.0	0	NA	NA	98,77,78,77	1	1	0	342.016743167	1
chr1_ref_v2	154243	0	C,T	0	0	109,105,0,0	1	1	0	2	C,C	NA	NA	0.0	0	41,54,44,44	1	1	0	319.192043528	1	2	C,T	NA	NA	0.0765400771223	0	g.154243C>T	0	58,47,0,0	1	1	0	0.678599780442	0	2	C,C	NA	NA	0.0	0	NA	NA	95,83,86,96	1	1	0	355.498781855	1
chr1_ref_v2	154529	0	GT,G	1	1	38,24,42,16	1	1	0	2	GT,G	GT,GT	0.125	0.0786252704679	0	32,38,26,23	1	1	0	3.07131175494	0	2	GT,G	GT,GT	0.5	0.173531648444	0	NA	NA	23,20,26,29	1	1	0	4.86161829069	0	2	GT,G	NA	NA	0.0398775178907	0	NA	NA	97,90,90,73	1	1	0	4.27242795074	0
chr1_ref_v2	154559	0	GTT,G	1	1	66,98,0,0	1	1	0	2	GTT,GTT	NA	NA	0.0	0	27,29,21,56	1	1	0	320.266749794	1	2	GTT,G	G,G	0.125	0.0671393028376	0	g.154560_154561delTT	0	38,60,0,0	1	1	0	0.414486986478	0	2	GTT,GTT	NA	NA	0.0	0	NA	NA	89,86,80,94	1	1	0	345.005649385	1
chr1_ref_v2	154620	0	A,C	1	0	77,101,0,0	1	1	0	2	A,A	NA	NA	0.0	0	67,67,0,0	1	1	0	1.20129331348	0	2	A,A	NA	NA	0.0	0	NA	NA	28,27,21,26	1	1	0	310.675379807	1	2	A,C	A,A	0.125	0.0941288447585	0	g.154620A>C	0	177,193,0,0	1	1	0	1.38856745989	0
chr1_ref_v2	154892	0	G,T	0	0	59,52,68,50	1	1	0	2	G,T	NA	NA	0.0611544231533	0	55,25,45,40	1	1	0	1.82683845779	0	2	G,T	NA	NA	0.0606246218164	0	NA	NA	34,41,37,24	1	1	0	1.59554127368	0	2	G,T	G,G	0.125	0.0447001789179	0	NA	NA	108,112,102,110	1	1	0	1.43431113083	0
chr1_ref_v2	155736	0	G,T	0	0	105,89,2,0	1	1	0	2	G,G	NA	NA	0.415721608275	0	50,34,48,32	1	1	0	314.887629591	1	2	G,T	NA	NA	0.0487901641694	0	g.155736G>T	0	76,58,0,0	1	1	0	0.627854613366	0	2	G,G	NA	NA	0.0	0	NA	NA	116,94,105,86	1	1	0	344.819607414	1
chr1_ref_v2	155769	0	G,A	1	0	108,106,0,0	1	1	0	2	G,G	NA	NA	0.0	0	44,36,44,43	1	1	0	319.588460277	1	2	G,A	NA	NA	0.0838814839807	0	g.155769G>A	0	71,69,0,0	1	1	0	0.387264125895	0	2	G,G	NA	NA	0.0	0	NA	NA	98,107,102,105	1	1	0	367.657406366	1
chr1_ref_v2	157000	0	A,G	0	0	87,113,0,0	1	1	0	2	A,A	NA	NA	0.0	0	48,42,34,44	1	1	0	316.504238803	1	2	A,G	A,A	0.125	0.10821358464	0	g.157000A>G	0	65,65,0,0	1	1	0	1.13400759998	0	2	A,A	NA	NA	0.0	0	NA	NA	113,85,104,74	1	1	0	352.105726698	1
chr1_ref_v2	157377	0	C,T	0	0	100,129,0,0	1	1	0	2	C,C	NA	NA	0.0	0	88,89,0,0	1	1	0	1.25363143532	0	2	C,C	NA	NA	0.0	0	NA	NA	18,30,32,33	1	1	0	315.203552396	1	2	C,T	T,T	0.125	0.0518718307068	0	g.157377C>T	0	173,190,0,0	1	1	0	1.17315333358	0
chr1_ref_v2	158375	0	C,G	0	0	78,82,0,0	1	1	0	2	C,C	NA	NA	0.0	0	46,45,55,40	1	1	0	319.930985654	1	2	C,G	NA	NA	0.0430173850837	0	g.158375C>G	0	58,61,0,0	1	1	0	0.38244069483	0	2	C,C	NA	NA	0.0	0	NA	NA	94,87,88,84	1	1	0	342.559001219	1
chr1_ref_v2	159177	0	G,T	0	0	103,124,0,0	1	1	0	2	G,G	NA	NA	0.0	0	85,116,0,0	1	1	0	0.68888223222	0	2	G,G	NA	NA	0.0	0	NA	NA	34,40,42,35	1	1	0	317.438904585	1	2	G,T	NA	NA	0.0397403286495	0	g.159177G>T	0	162,205,0,0	1	1	0	0.497334530937	0
chr1_ref_v2	159992	1	G,A	1	0	42,122,0,0	1	1	0	2	NA	NA	NA	NA	0	21,89,0,0	1	1	0	1.20892891931	0	2	NA	NA	NA	NA	0	NA	NA	23,26,0,25	1	1	0	38.6058924504	0	2	NA	NA	NA	NA	0	NA	NA	99,213,0,0	1	1	0	2.09040599445	0
chr1_ref_v2	166166	0	C,A	1	0	60,47,69,55	1	1	0	2	C,A	A,A	0.125	0.103861697138	0	62,43,69,34	1	1	0	1.04992799277	0	2	C,A	NA	NA	0.0192313619279	0	NA	NA	37,34,39,32	1	1	0	0.824973452678	0	2	C,A	NA	NA	0.0	0	NA	NA	87,99,111,110	1	1	0	1.57165971109	0
chr1_ref_v2	171436	0	C,T	0	0	118,106,0,0	1	1	0	2	C,C	NA	NA	0.0	0	97,85,0,0	1	1	0	0.402985007638	0	2	C,C	NA	NA	0.0	0	NA	NA	23,33,39,36	1	1	0	317.491333417	1	2	C,T	T,T	0.125	0.0408219945203	0	g.171436C>T	0	186,188,2,0	1	1	0	0.816498749289	0
chr1_ref_v2	171754	0	G,A	1	0	94,117,0,0	1	1	0	2	G,G	NA	NA	0.0	0	27,46,27,34	1	1	0	313.216248539	1	2	G,A	G,G	0.125	0.0717288513058	0	g.171754G>A	0	65,61,0,0	1	1	0	1.22123430194	0	2	G,G	NA	NA	0.0	0	NA	NA	81,124,69,97	1	1	0	346.430978475	1
chr1_ref_v2	171859	0	A,G	1	0	75,93,0,0	1	1	0	2	A,A	NA	NA	0.0	0	37,30,40,33	1	1	0	315.117214098	1	2	A,G	NA	NA	0.0857668217574	0	g.171859A>G	0	49,73,0,0	1	1	0	0.750619521411	0	2	A,A	NA	NA	0.0	0	NA	NA	89,89,87,96	1	1	0	349.459141607	1
chr1_ref_v2	172221	0	T,C	1	0	116,98,0,0	1	1	0	2	T,T	NA	NA	0.0	0	86,85,0,0	1	1	0	0.780125263223	0	2	T,T	NA	NA	0.0	0	NA	NA	26,38,44,28	1	1	0	316.904913306	1	2	T,C	NA	NA	0.117783035656	0	g.172221T>C	0	162,150,0,0	1	1	0	0.655647814168	0
chr1_ref_v2	174136	0	G,A	0	0	97,101,0,0	1	1	0	2	G,G	NA	NA	0.0	0	39,60,37,44	1	1	0	316.727124961	1	2	G,A	G,G	0.125	0.0506437328188	0	g.174136G>A	0	60,57,0,0	1	1	0	0.486705624448	0	2	G,G	NA	NA	0.0	0	NA	NA	115,104,99,94	1	1	0	355.77838206	1
chr1_ref_v2	177316	0	C,A	0	0	97,96,0,1	1	1	0	2	C,C	NA	NA	0.00516797015844	0	98,82,0,1	1	1	0	0.830209483839	0	2	C,C	NA	NA	0.00554018037562	0	NA	NA	26,28,24,22	1	1	0	310.652375233	1	2	C,A	C,C	0.125	0.0909717782057	0	g.177316C>A	0	151,173,0,0	1	1	0	1.09596160738	0
chr1_ref_v2	178033	0	C,A	0	0	90,112,0,2	1	1	0	2	C,C	NA	NA	0.415317404551	0	55,51,33,43	1	1	0	313.502313611	1	2	C,A	C,C	0.125	0.0813913255448	0	g.178033C>A	0	65,62,0,0	1	1	0	1.23366961017	0	2	C,C	NA	NA	0.0	0	NA	NA	89,89,86,92	1	1	0	343.012989803	1
chr1_ref_v2	178171	0	GT,G	1	1	30,51,34,34	1	1	0	2	GT,G	GT,GT	0.125	0.0258281011277	0	67,70,1,0	1	1	0	21.0821331522	1	2	GT,GT	NA	NA	1.83615779697	0	g.178171_178173>T	1	33,64,0,1	1	1	0	14.9912686797	1	2	GT,GT	NA	NA	1.19983737635	0	g.178171_178173>T	1	131,174,0,6	1	1	0	308.513913758	1
chr1_ref_v2	178356	0	G,A	0	0	119,86,0,0	1	1	0	2	G,G	NA	NA	0.0	0	90,94,0,0	1	1	0	2.22812314602	0	2	G,G	NA	NA	0.0	0	NA	NA	36,36,26,25	1	1	0	311.162210703	1	2	G,A	G,G	0.125	0.0935260580108	0	g.178356G>A	0	196,149,0,0	1	1	0	0.49436478516	0
chr1_ref_v2	178851	0	AT,A	1	1	78,88,0,0	1	1	0	2	AT,AT	NA	NA	0.00343882220806	0	39,51,31,34	1	1	0	312.582092456	1	2	AT,A	AT,AT	0.125	0.0932028929015	0	g.178852delT	0	44,47,0,0	1	1	0	0.40714860335	0	2	AT,AT	NA	NA	0.00712070419249	0	NA	NA	77,77,71,90	1	1	0	341.322457918	1
chr1_ref_v2	178937	0	C,CA	1	1	52,60,1,2	1	1	0	2	C,C	NA	NA	0.346895858047	0	29,48,0,3	1	1	0	1.03523060687	0	2	C,C	C,CA	0.125	0.45476347273	0	NA	NA	33,41,5,3	1	1	0	3.25552971558	0	2	C,C	C,CA	0.125	0.0522548019802	0	NA	NA	104,133,15,15	1	1	0	8.76484410947	0
chr1_ref_v2	179645	0	G,A	1	0	112,122,0,0	1	1	0	2	G,G	NA	NA	0.0	0	46,42,47,43	1	1	0	320.870207308	1	2	G,A	NA	NA	0.0224728558521	0	g.179645G>A	0	62,69,0,0	1	1	0	0.391093364187	0	2	G,G	NA	NA	0.0	0	NA	NA	85,107,83,87	1	1	0	349.718285007	1
chr1_ref_v2	179692	0	GT,G	1	1	104,88,0,0	1	1	0	2	GT,GT	NA	NA	0.00343882220806	0	58,32,38,29	1	1	0	313.711476582	1	2	GT,G	GT,GT	0.125	0.0628975434062	0	g.179693delT	0	62,62,0,0	1	1	0	0.711902965927	0	2	GT,GT	NA	NA	0.00712070419249	0	NA	NA	88,94,76,92	1	1	0	345.428669709	1
chr1_ref_v2	183331	0	GA,G	1	1	27,12,0,0	1	1	1	2	GA,GA	NA	NA	0.262159799896	0	17,11,0,1	1	1	1	0.630544974662	0	2	GA,GA	NA	NA	1.04010909416	0	NA	NA	16,21,14,4	1	1	0	10.7440988632	1	2	GA,GA	GA,G	0.5	0.0724724082299	0	NA	NA	86,85,2,0	1	1	1	6.50411334623	0
chr1_ref_v2	183397	0	T,C	0	0	51,18,0,0	1	1	1	2	T,T	NA	NA	0.0	0	18,20,6,0	1	1	1	5.4272529967	0	2	T,T	T,C	0.25	0.254234138384	0	NA	NA	47,16,0,0	1	1	0	0.36380976162	0	2	T,T	NA	NA	0.0	0	NA	NA	85,55,27,0	1	1	1	19.7256366657	0
chr1_ref_v2	184976	0	G,A	1	0	82,89,0,0	1	1	0	2	G,G	NA	NA	0.0	0	71,89,0,0	1	1	0	0.700148079691	0	2	G,G	NA	NA	0.0	0	NA	NA	21,34,24,32	1	1	0	312.16523688	1	2	G,A	NA	NA	0.0180185055027	0	g.184976G>A	0	174,232,1,1	1	1	0	1.54912965294	0
chr1_ref_v2	185141	0	C,T	1	0	90,84,0,0	1	1	0	2	C,C	NA	NA	0.0	0	54,73,0,0	1	1	0	1.71803315316	0	2	C,C	NA	NA	0.0	0	NA	NA	21,25,15,20	1	1	0	309.289093742	1	2	C,T	C,C	0.125	0.0219789067188	0	g.185141C>T	0	165,196,0,1	1	1	0	1.85617457728	0
chr1_ref_v2	186087	0	G,A	0	0	99,84,0,0	1	1	0	2	G,G	NA	NA	0.0	0	77,59,0,0	1	1	0	0.528303666959	0	2	G,G	NA	NA	0.0	0	NA	NA	41,23,32,26	1	1	0	312.382460957	1	2	G,A	NA	NA	0.0984400728133	0	g.186087G>A	0	175,153,0,0	1	1	0	0.432740739282	0
chr1_ref_v2	186157	0	C,T	0	0	98,93,0,0	1	1	0	2	C,C	NA	NA	0.0	0	86,61,0,0	1	1	0	1.37243083625	0	2	C,C	NA	NA	0.0	0	NA	NA	36,20,26,24	1	1	0	311.205515328	1	2	C,T	NA	NA	0.113328685307	0	g.186157C>T	0	179,153,0,0	1	1	0	0.739316738807	0
chr1_ref_v2	189526	0	T,C	0	0	101,97,0,0	1	1	0	2	T,T	NA	NA	0.0	0	82,85,0,0	1	1	0	0.492975069286	0	2	T,T	NA	NA	0.0	0	NA	NA	20,36,28,22	1	1	1	311.389516647	1	2	T,C	NA	NA	0.113328685307	0	NA	NA	224,217,0,0	1	1	0	0.406710863754	0
chr1_ref_v2	189590	0	G,A	0	0	78,106,0,0	1	1	0	2	G,G	NA	NA	0.0	0	38,53,22,47	1	1	0	315.475429721	1	2	G,A	G,G	0.125	0.0254385736387	0	g.189590G>A	0	50,79,0,0	1	1	1	0.652698727698	0	2	G,G	NA	NA	0.0	0	NA	NA	123,127,130,95	1	1	0	372.158349984	1
chr1_ref_v2	191067	0	A,ATCG	1	1	1,0,35,23	1	1	0	2	ATCG,ATCG	NA	NA	0.0158259396326	0	0,0,39,13	1	1	0	1.93447509479	0	2	ATCG,ATCG	NA	NA	0.00134819242418	0	NA	NA	0,0,30,15	1	1	0	0.718770171348	0	2	ATCG,ATCG	NA	NA	0.000980515700317	0	NA	NA	4,1,157,92	1	1	0	0.644876691463	0
chr1_ref_v2	191296	0	G,A	1	0	78,49,0,1	1	1	0	2	G,G	NA	NA	0.00784317746103	0	59,30,0,0	1	1	0	0.765757769897	0	2	G,G	NA	NA	0.0	0	NA	NA	29,18,26,14	1	1	0	38.239232511	1	2	G,A	G,G	0.125	0.0900462806848	0	g.191296G>A	0	246,183,0,0	1	1	0	1.56572181765	0
chr1_ref_v2	191647	0	G,A	0	0	68,55,0,0	1	1	0	2	G,G	NA	NA	0.0	0	22,24,21,25	1	1	0	41.3270618049	1	2	G,A	NA	NA	0.0	0	g.191647G>A	0	41,25,0,0	1	1	0	0.816337921101	0	2	G,G	NA	NA	0.0	0	NA	NA	113,99,121,106	1	1	0	359.462693792	1
chr1_ref_v2	191928	0	G,A	1	0	71,48,0,0	1	1	0	2	G,G	NA	NA	0.0	0	27,21,25,28	1	1	0	310.797962515	1	2	G,A	NA	NA	0.0990909026442	0	g.191928G>A	0	53,33,0,0	1	1	0	0.431876298125	0	2	G,G	NA	NA	0.0	0	NA	NA	102,137,103,125	1	1	0	356.981393669	1
chr1_ref_v2	191934	0	C,A	0	0	57,35,18,6	1	1	0	2	C,C	C,A	0.5	0.245122458033	1	58,48,0,0	1	1	0	5.48933865051	0	2	C,C	NA	NA	0.0	0	NA	NA	49,35,1,0	1	1	0	3.46760793901	0	2	C,C	NA	NA	0.011834457647	0	NA	NA	195,255,0,0	1	1	0	309.174812116	0
chr1_ref_v2	192262	0	CA,C	1	1	54,45,6,6	1	1	0	2	CA,CA	NA	NA	0.768857121132	0	27,17,29,11	1	1	0	16.9605052624	1	2	CA,CA	CA,C	0.25	0.0105912763632	0	NA	NA	9,4,40,19	1	1	0	309.318033807	1	2	CA,C	C,C	0.5	0.143150354623	0	g.192263delA	0	128,107,102,87	1	1	1	45.7376025943	1
chr1_ref_v2	193227	0	T,G	0	0	81,81,0,0	1	1	0	2	T,T	NA	NA	0.0	0	46,25,24,25	1	1	0	310.385923913	1	2	T,G	T,T	0.125	0.11954515065	0	g.193227T>G	0	39,40,0,0	1	1	0	0.378805892172	0	2	T,T	NA	NA	0.0	0	NA	NA	118,123,92,115	1	1	0	356.690017597	1
chr1_ref_v2	193731	0	T,TATG	1	1	4,1,99,54	1	1	0	2	TATG,TATG	T,TATG	0.125	0.793730242934	0	1,1,64,32	1	1	0	0.510854249931	0	2	TATG,TATG	NA	NA	0.0145997624742	0	NA	NA	0,0,48,33	1	1	0	0.939342717557	0	2	TATG,TATG	NA	NA	0.00356827576307	0	NA	NA	6,3,178,132	1	1	0	2.36662114333	0
chr1_ref_v2	194702	0	C,T	0	0	111,94,0,0	1	1	0	2	C,C	NA	NA	0.0	0	44,44,46,49	1	1	0	321.429327777	1	2	C,T	NA	NA	0.0765400771223	0	g.194702C>T	0	62,49,0,0	1	1	0	0.437301655783	0	2	C,C	NA	NA	0.0	0	NA	NA	87,76,100,76	1	1	0	353.747286887	1
chr1_ref_v2	196927	0	C,A	1	0	118,105,0,0	1	1	0	2	C,C	NA	NA	0.0	0	54,46,49,38	1	1	0	319.3560075	1	2	C,A	C,C	0.125	0.112052360947	0	g.196927C>A	0	75,62,0,0	1	1	0	0.464398645999	0	2	C,C	NA	NA	0.0	0	NA	NA	96,100,107,103	1	1	0	371.917054447	1
chr1_ref_v2	197691	0	G,A	1	0	105,88,0,0	1	1	0	2	G,G	NA	NA	0.0	0	33,41,40,36	1	1	0	316.160333812	1	2	G,A	NA	NA	0.0266682470822	0	g.197691G>A	0	57,56,0,0	1	1	0	0.658431888773	0	2	G,G	NA	NA	0.0	0	NA	NA	106,85,110,67	1	1	0	353.860778904	1
chr1_ref_v2	197865	0	G,A	0	0	97,113,0,0	1	1	0	2	G,G	NA	NA	0.0	0	102,104,0,0	1	1	0	0.737498508233	0	2	G,G	NA	NA	0.0	0	NA	NA	29,42,36,21	1	1	0	313.008909649	1	2	G,A	G,G	0.125	0.0316858190741	0	g.197865G>A	0	194,198,0,0	1	1	0	0.992193110475	0
chr1_ref_v2	198079	0	T,TA	1	1	91,100,0,1	1	1	0	2	T,T	NA	NA	0.00260216368906	0	50,44,27,35	1	1	0	312.580743069	1	2	T,TA	T,T	0.125	0.118586876547	0	g.198079_198080insA	0	42,58,0,0	1	1	0	0.871069337107	0	2	T,T	NA	NA	0.00629591590139	0	NA	NA	75,91,70,80	1	1	0	337.635725387	1
chr1_ref_v2	198161	0	C,T	0	0	102,85,0,0	1	1	0	2	C,C	NA	NA	0.0	0	36,34,37,37	1	1	0	315.605776394	1	2	C,T	NA	NA	0.0555698511548	0	g.198161C>T	0	39,51,0,0	1	1	0	1.79719835979	0	2	C,C	NA	NA	0.0	0	NA	NA	85,85,75,84	1	1	0	340.907636432	1
chr1_ref_v2	198259	0	C,A	1	0	4,2,43,54	1	1	0	2	A,A	C,A	0.125	0.0749013081731	0	5,4,34,56	1	1	0	1.01631306385	0	2	A,A	C,A	0.25	0.356674943939	0	NA	NA	1,5,17,44	1	1	0	2.26864702039	0	2	A,A	C,A	0.25	0.37320424589	0	NA	NA	12,6,115,163	1	1	0	0.707898731885	0
chr1_ref_v2	198268	0	C,T	1	0	7,3,40,45	1	1	0	2	T,T	C,T	0.25	0.194156014441	0	8,5,31,52	1	1	0	0.974916845745	0	2	T,T	C,T	0.25	0.0920188987203	0	NA	NA	3,5,19,43	1	1	0	2.02330438891	0	2	T,T	C,T	0.25	0.10178269431	0	NA	NA	25,16,104,154	1	1	0	1.62800489707	0
chr1_ref_v2	198273	0	G,A	0	0	10,3,41,46	1	1	0	2	A,A	G,A	0.25	0.0449513878623	0	9,8,29,47	1	1	0	2.20728664884	0	2	A,A	G,A	0.5	0.398907707562	1	NA	NA	6,7,17,45	1	1	0	2.4727989587	0	2	A,A	G,A	0.25	0.383725121472	0	NA	NA	27,23,102,158	1	1	0	4.12608759667	0
chr1_ref_v2	198293	0	G,A	0	0	7,9,25,68	1	1	0	2	A,A	G,A	0.25	0.185899378142	1	8,11,24,55	1	1	0	0.907111133721	0	2	A,A	G,A	0.5	0.326396584632	1	NA	NA	11,16,16,38	1	1	0	3.79639500779	0	2	G,A	A,A	0.25	0.182321556794	0	NA	NA	35,14,61,165	1	1	0	4.03441979794	0
chr1_ref_v2	198300	0	A,G	1	0	6,7,20,98	1	1	0	2	G,G	A,G	0.25	0.259825117949	0	5,9,24,61	1	1	0	1.96330853832	0	2	G,G	A,G	0.25	0.14231622218	0	NA	NA	9,16,16,46	1	1	0	5.66888238501	0	2	G,G	A,G	0.5	0.190353728491	1	NA	NA	26,13,59,182	1	1	0	3.29780004725	0
chr1_ref_v2	198329	0	T,TTGAATTAAAGTTTGAAATA,TTGAATTAAGGTTTGGAATA	0	0	0,3,21,11,3,68	1	1	0	2	TTGAATTAAAGTTTGAAATA,TTGAATTAAGGTTTGGAATA	TTGAATTAAGGTTTGGAATA,TTGAATTAAGGTTTGGAATA	0.25	0.979265531036	0	0,6,27,16,2,34	1	1	0	3.24740554226	0	2	TTGAATTAAAGTTTGAAATA,TTGAATTAAGGTTTGGAATA	T,TTGAATTAAAGTTTGAAATA	0.125	0.319997399418	0	NA	NA	1,9,21,2,1,24	1	1	0	5.14176041361	0	2	TTGAATTAAAGTTTGAAATA,TTGAATTAAGGTTTGGAATA	T,TTGAATTAAGGTTTGGAATA	0.25	0.52588408764	0	NA	NA	1,3,66,50,21,99	1	1	0	6.86604880425	0
chr1_ref_v2	198379	0	C,CG	1	0	0,0,72,48	1	1	0	2	CG,CG	NA	NA	0.0	0	0,0,68,55	1	1	0	0.7948299782	0	2	CG,CG	NA	NA	0.0	0	NA	NA	0,0,42,26	1	1	0	0.404591594603	0	2	CG,CG	NA	NA	0.0	0	NA	NA	0,0,198,168	1	1	0	1.92062234489	0
chr1_ref_v2	198380	0	A,AG	1	0	0,0,74,49	1	1	0	2	AG,AG	NA	NA	0.0	0	0,0,68,56	1	1	0	0.894833363815	0	2	AG,AG	NA	NA	0.0	0	NA	NA	0,0,42,26	1	1	0	0.398091798285	0	2	AG,AG	NA	NA	0.0	0	NA	NA	0,0,206,169	1	1	0	1.6646205189	0
chr1_ref_v2	198585	0	A,AAAAATGCGTAAAAAGAAAGAAGACGTC	0	0	0,0,40,38	1	1	0	2	AAAAATGCGTAAAAAGAAAGAAGACGTC,AAAAATGCGTAAAAAGAAAGAAGACGTC	NA	NA	0.0	0	0,0,35,32	1	1	0	0.379614261226	0	2	AAAAATGCGTAAAAAGAAAGAAGACGTC,AAAAATGCGTAAAAAGAAAGAAGACGTC	NA	NA	0.0	0	NA	NA	0,0,7,24	1	1	1	3.39085460863	0	2	AAAAATGCGTAAAAAGAAAGAAGACGTC,AAAAATGCGTAAAAAGAAAGAAGACGTC	NA	NA	0.0	0	NA	NA	1,0,73,111	1	1	0	2.91339088382	0
chr1_ref_v2	198636	0	C,T	0	0	0,0,9,63	1	1	1	2	T,T	NA	NA	0.0	0	1,0,12,45	1	1	1	1.33864956243	0	2	T,T	NA	NA	0.0173917427119	0	NA	NA	0,0,2,36	1	1	1	0.940396441848	0	2	T,T	NA	NA	0.0	0	NA	NA	1,0,52,118	1	1	1	9.388673027	0
chr1_ref_v2	198637	0	A,ATCCTTGAATAACGAACTTT	0	0	0,0,20,83	1	1	1	2	ATCCTTGAATAACGAACTTT,ATCCTTGAATAACGAACTTT	NA	NA	0.0	0	0,0,23,67	1	1	1	1.05553758342	0	2	ATCCTTGAATAACGAACTTT,ATCCTTGAATAACGAACTTT	NA	NA	0.0	0	NA	NA	0,0,3,56	1	1	1	3.0975980315	0	2	ATCCTTGAATAACGAACTTT,ATCCTTGAATAACGAACTTT	NA	NA	0.0	0	NA	NA	0,0,92,185	1	1	1	7.52539587241	0
chr1_ref_v2	198643	0	T,TCAA	1	0	0,0,9,92	1	1	1	2	TCAA,TCAA	NA	NA	0.0	0	0,0,12,66	1	1	1	1.41984121375	0	2	TCAA,TCAA	NA	NA	0.0	0	NA	NA	0,0,2,46	1	1	1	0.765154321381	0	2	TCAA,TCAA	NA	NA	0.0	0	NA	NA	0,0,58,143	1	1	1	15.7057316714	0
chr1_ref_v2	198644	0	T,TGTTTTA	1	0	0,0,9,95	1	1	1	2	TGTTTTA,TGTTTTA	NA	NA	0.0	0	0,0,12,70	1	1	1	1.35265240627	0	2	TGTTTTA,TGTTTTA	NA	NA	0.0	0	NA	NA	0,0,2,47	1	1	1	0.752313765148	0	2	TGTTTTA,TGTTTTA	NA	NA	0.0	0	NA	NA	0,0,59,148	1	1	1	16.2668959824	0
chr1_ref_v2	198649	0	A,C	0	0	0,0,25,86	1	1	1	2	C,C	NA	NA	0.0	0	0,0,23,62	1	1	1	0.732768474185	0	2	C,C	NA	NA	0.0	0	NA	NA	0,0,9,39	1	1	1	0.490535811683	0	2	C,C	NA	NA	0.0	0	NA	NA	0,0,65,130	1	1	1	3.55306412816	0
chr1_ref_v2	198651	0	C,G	0	0	0,0,25,83	1	1	1	2	G,G	NA	NA	0.0	0	0,0,22,59	1	1	1	0.64677891855	0	2	G,G	NA	NA	0.0	0	NA	NA	0,0,9,38	1	1	1	0.502038994312	0	2	G,G	NA	NA	0.0	0	NA	NA	0,0,57,126	1	1	1	2.14911783917	0
chr1_ref_v2	198963	0	G,GCTTCCTATGACGACAAGTCCGCTCCCACTTATAGTGTCCTGAGTGATTATTTATTTTTATGTGAACACCAAAAGGAATAA,GCTTCCTCTGACGACAAGTCCGCTCCCACTTATAGTGTCCTGAGTGATTATTTATTTTTATGTGAACACCAAAAGGAATAA	0	0	0,0,0,0,20,1	1	1	1	2	GCTTCCTCTGACGACAAGTCCGCTCCCACTTATAGTGTCCTGAGTGATTATTTATTTTTATGTGAACACCAAAAGGAATAA,GCTTCCTCTGACGACAAGTCCGCTCCCACTTATAGTGTCCTGAGTGATTATTTATTTTTATGTGAACACCAAAAGGAATAA	NA	NA	0.0	0	0,0,9,0,9,1	1	0	1	7.50341666882	0	2	NA	NA	NA	NA	0	NA	NA	0,0,0,0,6,0	0	0	1	0.0	0	2	NA	NA	NA	NA	0	NA	NA	0,0,10,5,15,6	1	1	1	6.12620306165	0
chr1_ref_v2	199072	0	T,TCACTTACCATATCAACCATTATGTTCAGTTAACTCACCTTTAAAGTACTGTGCACAACACCCTATTTCCATCTGATCGGTCGCTTTATCTGG	1	0	0,0,11,59	1	1	1	2	TCACTTACCATATCAACCATTATGTTCAGTTAACTCACCTTTAAAGTACTGTGCACAACACCCTATTTCCATCTGATCGGTCGCTTTATCTGG,TCACTTACCATATCAACCATTATGTTCAGTTAACTCACCTTTAAAGTACTGTGCACAACACCCTATTTCCATCTGATCGGTCGCTTTATCTGG	NA	NA	0.0	0	0,0,14,49	1	1	1	0.982133928842	0	2	TCACTTACCATATCAACCATTATGTTCAGTTAACTCACCTTTAAAGTACTGTGCACAACACCCTATTTCCATCTGATCGGTCGCTTTATCTGG,TCACTTACCATATCAACCATTATGTTCAGTTAACTCACCTTTAAAGTACTGTGCACAACACCCTATTTCCATCTGATCGGTCGCTTTATCTGG	NA	NA	0.0	0	NA	NA	0,0,1,39	1	1	1	2.27121036976	0	2	TCACTTACCATATCAACCATTATGTTCAGTTAACTCACCTTTAAAGTACTGTGCACAACACCCTATTTCCATCTGATCGGTCGCTTTATCTGG,TCACTTACCATATCAACCATTATGTTCAGTTAACTCACCTTTAAAGTACTGTGCACAACACCCTATTTCCATCTGATCGGTCGCTTTATCTGG	NA	NA	0.0	0	NA	NA	0,0,18,122	1	1	1	0.683308687763	0
chr1_ref_v2	199125	0	T,A	0	0	16,6,0,5	1	1	1	2	T,T	T,A	0.5	0.200670695462	0	19,10,0,3	1	1	1	0.858792283326	0	2	T,T	T,A	0.25	0.0350913198113	0	NA	NA	14,3,0,5	1	1	1	0.415941037854	0	2	T,T	T,A	0.5	0.116864340139	0	NA	NA	14,12,0,8	1	1	1	1.26851481992	0
chr1_ref_v2	199968	1	T,C	1	0	30,58,27,50	1	1	1	2	NA	NA	NA	NA	0	68,88,0,0	1	1	1	307.999795227	1	2	NA	NA	NA	NA	0	NA	NA	72,51,0,0	1	1	0	308.481357001	1	2	NA	NA	NA	NA	0	NA	NA	180,211,0,0	1	1	1	310.022169413	1
chr1_ref_v2	200302	1	C,T	0	0	46,1,0,0	1	1	1	2	NA	NA	NA	NA	0	23,0,10,0	1	1	1	9.46936713845	0	2	NA	NA	NA	NA	0	NA	NA	43,2,0,0	1	1	1	0.611598736781	0	2	NA	NA	NA	NA	0	NA	NA	81,6,64,1	1	1	1	64.3249738847	0
chr1_ref_v2	200331	1	C,A	1	0	53,3,0,0	1	1	1	2	NA	NA	NA	NA	0	45,6,0,0	1	1	1	1.30313589875	0	2	NA	NA	NA	NA	0	NA	NA	21,0,23,0	1	1	1	29.1129379797	0	2	NA	NA	NA	NA	0	NA	NA	179,12,0,0	1	1	1	0.497738114724	0
chr1_ref_v2	200700	1	T,A	0	0	4,8,0,14	1	1	1	2	NA	NA	NA	NA	0	4,6,0,7	1	0	1	0.694004588519	0	2	NA	NA	NA	NA	0	NA	NA	1,5,0,2	1	0	1	1.25314496411	0	2	NA	NA	NA	NA	0	NA	NA	15,24,0,16	1	1	1	2.44706383457	0
chr1_ref_v2	200706	1	C,A	0	0	1,1,0,14	1	0	1	2	NA	NA	NA	NA	0	0,2,0,7	1	0	1	1.00336739548	0	2	NA	NA	NA	NA	0	NA	NA	0,3,0,2	1	0	1	2.90671574364	0	2	NA	NA	NA	NA	0	NA	NA	0,8,0,17	1	1	1	4.09040063059	0
chr1_ref_v2	200708	1	G,GATTTGAC	0	0	0,0,0,14	0	0	1	2	NA	NA	NA	NA	0	0,1,0,7	1	0	1	0.0	0	2	NA	NA	NA	NA	0	NA	NA	0,1,0,2	1	0	1	0.0	0	2	NA	NA	NA	NA	0	NA	NA	0,5,0,16	1	1	1	0.0	0
chr1_ref_v2	200980	1	C,T	0	0	0,0,1,0	0	0	1	2	NA	NA	NA	NA	0	0,0,0,0	0	0	1	0.0	0	2	NA	NA	NA	NA	0	NA	NA	0,0,0,0	0	0	1	0.0	0	2	NA	NA	NA	NA	0	NA	NA	0,0,1,0	0	0	1	0.0	0
chr1_ref_v2	200982	1	A,G	1	0	0,0,1,0	0	0	1	2	NA	NA	NA	NA	0	0,0,0,0	0	0	1	0.0	0	2	NA	NA	NA	NA	0	NA	NA	0,0,0,0	0	0	1	0.0	0	2	NA	NA	NA	NA	0	NA	NA	0,0,1,0	0	0	1	0.0	0
chr1_ref_v2	201849	1	A,G	0	0	1,0,0,0	0	0	1	2	NA	NA	NA	NA	0	0,0,0,0	0	0	1	0.0	0	2	NA	NA	NA	NA	0	NA	NA	1,0,0,0	0	0	1	0.0	0	2	NA	NA	NA	NA	0	NA	NA	2,0,2,0	1	0	1	0.0	0
chr1_ref_v2	201852	1	C,T	0	0	1,0,0,0	0	0	1	2	NA	NA	NA	NA	0	0,0,0,0	0	0	1	0.0	0	2	NA	NA	NA	NA	0	NA	NA	1,0,0,0	0	0	1	0.0	0	2	NA	NA	NA	NA	0	NA	NA	2,0,2,0	1	0	1	0.0	0
chr1_ref_v2	201927	1	C,T	0	0	1,0,0,0	0	0	1	2	NA	NA	NA	NA	0	0,0,0,0	0	0	1	0.0	0	2	NA	NA	NA	NA	0	NA	NA	1,0,0,0	0	0	1	0.0	0	2	NA	NA	NA	NA	0	NA	NA	2,0,0,2	1	0	1	0.0	0
chr1_ref_v2	201984	1	A,G	0	0	0,0,0,0	0	0	1	2	NA	NA	NA	NA	0	0,0,0,0	0	0	1	0.0	0	2	NA	NA	NA	NA	0	NA	NA	0,0,0,0	0	0	1	0.0	0	2	NA	NA	NA	NA	0	NA	NA	0,0,0,2	0	0	1	0.0	0
chr1_ref_v2	202419	1	T,C	0	0	0,0,0,0	0	0	1	2	NA	NA	NA	NA	0	0,0,0,0	0	0	1	0.0	0	2	NA	NA	NA	NA	0	NA	NA	0,0,0,0	0	0	1	0.0	0	2	NA	NA	NA	NA	0	NA	NA	0,0,5,0	0	0	1	0.0	0
chr1_ref_v2	202422	1	C,T	0	0	0,0,0,0	0	0	1	2	NA	NA	NA	NA	0	0,0,0,0	0	0	1	0.0	0	2	NA	NA	NA	NA	0	NA	NA	0,0,0,0	0	0	1	0.0	0	2	NA	NA	NA	NA	0	NA	NA	1,0,5,0	1	0	1	0.0	0
chr1_ref_v2	202434	1	C,T	0	0	0,0,0,0	0	0	1	2	NA	NA	NA	NA	0	0,0,0,0	0	0	1	0.0	0	2	NA	NA	NA	NA	0	NA	NA	0,0,0,0	0	0	1	0.0	0	2	NA	NA	NA	NA	0	NA	NA	1,0,5,0	1	0	1	0.0	0
chr1_ref_v2	202888	1	T,TTCATTTCTTCCTCTG	1	0	0,1,0,4	1	0	1	2	NA	NA	NA	NA	0	0,0,0,7	0	0	1	0.0	0	2	NA	NA	NA	NA	0	NA	NA	0,0,0,6	0	0	1	0.0	0	2	NA	NA	NA	NA	0	NA	NA	0,0,0,13	0	0	1	0.0	0
chr1_ref_v2	203160	1	G,A	1	0	1,0,2,0	1	0	1	2	NA	NA	NA	NA	0	0,0,1,0	0	0	1	0.0	0	2	NA	NA	NA	NA	0	NA	NA	0,0,0,0	0	0	1	0.0	0	2	NA	NA	NA	NA	0	NA	NA	0,0,5,1	1	0	1	0.565940517326	0
chr1_ref_v2	203172	1	C,T	0	0	1,0,0,0	0	0	1	2	NA	NA	NA	NA	0	0,0,0,0	0	0	1	0.0	0	2	NA	NA	NA	NA	0	NA	NA	0,0,0,0	0	0	1	0.0	0	2	NA	NA	NA	NA	0	NA	NA	3,0,1,1	1	0	1	0.0	0
chr1_ref_v2	203193	1	G,T	0	0	0,0,0,0	0	0	1	2	NA	NA	NA	NA	0	0,0,0,0	0	0	1	0.0	0	2	NA	NA	NA	NA	0	NA	NA	0,0,0,0	0	0	1	0.0	0	2	NA	NA	NA	NA	0	NA	NA	3,0,1,1	1	0	1	0.0	0
chr1_ref_v2	203204	1	CA,C	1	0	0,0,0,0	0	0	1	2	NA	NA	NA	NA	0	0,1,0,1	1	0	1	0.0	0	2	NA	NA	NA	NA	0	NA	NA	0,0,0,0	0	0	1	0.0	0	2	NA	NA	NA	NA	0	NA	NA	1,0,1,1	1	0	1	0.0	0
chr1_ref_v2	203208	1	A,C	0	0	0,0,0,0	0	0	1	2	NA	NA	NA	NA	0	0,1,0,1	1	0	1	0.0	0	2	NA	NA	NA	NA	0	NA	NA	0,0,0,0	0	0	1	0.0	0	2	NA	NA	NA	NA	0	NA	NA	0,0,0,2	0	0	1	0.0	0
chr1_ref_v2	203210	1	T,C	0	0	0,0,0,4	0	0	1	2	NA	NA	NA	NA	0	0,0,0,2	0	0	1	0.0	0	2	NA	NA	NA	NA	0	NA	NA	0,0,0,0	0	0	1	0.0	0	2	NA	NA	NA	NA	0	NA	NA	0,0,0,3	0	0	1	0.0	0
chr1_ref_v2	203426	1	A,C	1	0	0,0,0,2	0	0	1	2	NA	NA	NA	NA	0	0,0,0,3	0	0	1	0.0	0	2	NA	NA	NA	NA	0	NA	NA	0,0,1,0	0	0	1	0.0	0	2	NA	NA	NA	NA	0	NA	NA	0,0,0,2	0	0	1	0.0	0
chr1_ref_v2	203429	1	A,G	1	0	0,0,0,2	0	0	1	2	NA	NA	NA	NA	0	0,0,0,3	0	0	1	0.0	0	2	NA	NA	NA	NA	0	NA	NA	0,0,1,0	0	0	1	0.0	0	2	NA	NA	NA	NA	0	NA	NA	0,0,0,2	0	0	1	0.0	0
chr1_ref_v2	203470	1	G,A	0	0	0,0,1,0	0	0	1	2	NA	NA	NA	NA	0	0,0,1,0	0	0	1	0.0	0	2	NA	NA	NA	NA	0	NA	NA	0,0,2,0	0	0	1	0.0	0	2	NA	NA	NA	NA	0	NA	NA	0,0,0,0	0	0	1	0.0	0
chr1_ref_v2	203480	1	A,T	1	0	0,0,1,1	1	0	1	2	NA	NA	NA	NA	0	0,0,1,0	0	0	1	0.0	0	2	NA	NA	NA	NA	0	NA	NA	0,0,2,0	0	0	1	0.0	0	2	NA	NA	NA	NA	0	NA	NA	0,0,0,1	0	0	1	0.0	0
chr1_ref_v2	203600	1	G,A	0	0	0,0,6,0	0	0	1	2	NA	NA	NA	NA	0	0,0,7,0	0	0	1	0.0	0	2	NA	NA	NA	NA	0	NA	NA	0,0,3,1	1	0	1	0.0	0	2	NA	NA	NA	NA	0	NA	NA	0,0,15,0	0	0	1	0.0	0
chr1_ref_v2	203610	1	C,A	0	0	0,0,6,0	0	0	1	2	NA	NA	NA	NA	0	0,0,7,0	0	0	1	0.0	0	2	NA	NA	NA	NA	0	NA	NA	0,0,0,1	0	0	1	0.0	0	2	NA	NA	NA	NA	0	NA	NA	0,0,19,1	1	1	1	0.0	0
chr1_ref_v2	206483	0	A,T	1	0	0,0,0,0	0	0	1	2	NA	NA	NA	NA	0	0,0,0,0	0	0	1	0.0	0	2	NA	NA	NA	NA	0	NA	NA	0,0,4,0	0	0	1	0.0	0	2	NA	NA	NA	NA	0	NA	NA	0,0,4,0	0	0	1	0.0	0
chr1_ref_v2	206517	0	T,C	0	0	0,0,0,0	0	0	1	2	NA	NA	NA	NA	0	0,0,0,0	0	0	1	0.0	0	2	NA	NA	NA	NA	0	NA	NA	0,0,1,0	0	0	1	0.0	0	2	NA	NA	NA	NA	0	NA	NA	0,0,1,0	0	0	1	0.0	0
chr1_ref_v2	215056	0	C,T	0	0	0,0,1,0	0	0	1	2	NA	NA	NA	NA	0	0,0,1,0	0	0	1	0.0	0	2	NA	NA	NA	NA	0	NA	NA	0,0,0,0	0	0	1	0.0	0	2	NA	NA	NA	NA	0	NA	NA	0,0,6,0	0	0	1	0.0	0
chr1_ref_v2	215060	0	G,A	0	0	0,0,1,0	0	0	1	2	NA	NA	NA	NA	0	0,0,2,0	0	0	1	0.0	0	2	NA	NA	NA	NA	0	NA	NA	0,0,0,0	0	0	1	0.0	0	2	NA	NA	NA	NA	0	NA	NA	0,0,8,0	0	0	1	0.0	0
chr1_ref_v2	215063	0	C,T	0	0	0,0,1,0	0	0	1	2	NA	NA	NA	NA	0	0,0,2,0	0	0	1	0.0	0	2	NA	NA	NA	NA	0	NA	NA	0,0,0,0	0	0	1	0.0	0	2	NA	NA	NA	NA	0	NA	NA	0,0,8,0	0	0	1	0.0	0
chr1_ref_v2	215368	0	G,GC	1	1	0,0,1,0	0	0	1	2	NA	NA	NA	NA	0	0,0,0,0	0	0	1	0.0	0	2	NA	NA	NA	NA	0	NA	NA	0,0,0,0	0	0	1	0.0	0	2	NA	NA	NA	NA	0	NA	NA	0,0,1,1	1	0	1	0.0	0
chr1_ref_v2	218796	0	C,A	1	0	18,0,0,0	0	0	1	2	NA	NA	NA	NA	0	6,0,0,0	0	0	1	0.0	0	2	NA	NA	NA	NA	0	NA	NA	17,0,13,0	1	1	1	0.0	0	2	C,A	C,C	0.125	0.129077042275	0	NA	NA	45,1,0,0	1	1	1	0.0	0
chr1_ref_v2	219115	0	CTTTTTTTTTTTTTTTTTTT,C,CT	1	1	0,13,0,0,0,6	1	0	1	2	NA	NA	NA	NA	0	0,6,0,2,0,6	1	0	1	0.963935182034	0	2	NA	NA	NA	NA	0	NA	NA	0,4,1,15,0,7	1	1	1	12.6467014143	0	2	C,CT	CTTTTTTTTTTTTTTTTTTT,CT	0.25	0.471537499623	0	NA	NA	0,14,0,4,0,34	1	1	1	6.51022551904	0
chr1_ref_v2	219138	0	T,C	1	0	0,14,0,6	1	1	1	2	T,C	T,T	0.25	0.251314428281	0	0,9,0,7	1	0	1	0.772551224063	0	2	NA	NA	NA	NA	0	NA	NA	1,20,0,7	1	1	1	0.310699260144	0	2	T,C	T,T	0.5	0.133531392625	0	NA	NA	0,24,0,35	1	1	1	5.65295276049	0
chr1_ref_v2	219139	0	T,C	1	0	0,25,0,0	0	1	1	2	T,T	NA	NA	0.0392207131533	0	0,15,0,2	1	0	1	0.0	0	2	NA	NA	NA	NA	0	NA	NA	0,15,1,16	1	1	1	0.0	0	2	T,C	NA	NA	0.0606246218164	0	NA	NA	0,59,0,5	1	1	1	0.0	0
chr1_ref_v2	224440	0	GT,G	1	0	0,0,0,0	0	0	1	2	NA	NA	NA	NA	0	0,0,0,0	0	0	1	0.0	0	2	NA	NA	NA	NA	0	NA	NA	0,0,0,0	0	0	1	0.0	0	2	NA	NA	NA	NA	0	NA	NA	0,0,1,0	0	0	1	0.0	0
chr1_ref_v2	224444	0	A,C	1	0	0,0,0,0	0	0	1	2	NA	NA	NA	NA	0	0,0,0,0	0	0	1	0.0	0	2	NA	NA	NA	NA	0	NA	NA	0,0,0,0	0	0	1	0.0	0	2	NA	NA	NA	NA	0	NA	NA	0,0,1,0	0	0	1	0.0	0
chr1_ref_v2	224455	0	T,C	0	0	0,0,0,0	0	0	1	2	NA	NA	NA	NA	0	0,0,0,0	0	0	1	0.0	0	2	NA	NA	NA	NA	0	NA	NA	0,0,0,0	0	0	1	0.0	0	2	NA	NA	NA	NA	0	NA	NA	0,0,1,0	0	0	1	0.0	0
chr1_ref_v2	224457	0	ATAT,A	1	1	0,0,0,0	0	0	1	2	NA	NA	NA	NA	0	0,0,0,0	0	0	1	0.0	0	2	NA	NA	NA	NA	0	NA	NA	0,0,0,0	0	0	1	0.0	0	2	NA	NA	NA	NA	0	NA	NA	0,0,1,0	0	0	1	0.0	0
chr1_ref_v2	224461	0	T,C	1	0	0,0,0,0	0	0	1	2	NA	NA	NA	NA	0	0,0,0,0	0	0	1	0.0	0	2	NA	NA	NA	NA	0	NA	NA	0,0,0,0	0	0	1	0.0	0	2	NA	NA	NA	NA	0	NA	NA	0,0,1,0	0	0	1	0.0	0
chr1_ref_v2	224464	0	T,C	1	0	0,0,0,0	0	0	1	2	NA	NA	NA	NA	0	0,0,0,0	0	0	1	0.0	0	2	NA	NA	NA	NA	0	NA	NA	0,0,0,0	0	0	1	0.0	0	2	NA	NA	NA	NA	0	NA	NA	0,0,1,0	0	0	1	0.0	0
chr1_ref_v2	224470	0	A,G	0	0	0,0,0,0	0	0	1	2	NA	NA	NA	NA	0	0,0,0,0	0	0	1	0.0	0	2	NA	NA	NA	NA	0	NA	NA	0,0,0,0	0	0	1	0.0	0	2	NA	NA	NA	NA	0	NA	NA	0,0,1,0	0	0	1	0.0	0
chr1_ref_v2	224479	0	T,C	1	0	0,0,0,0	0	0	1	2	NA	NA	NA	NA	0	0,0,0,0	0	0	1	0.0	0	2	NA	NA	NA	NA	0	NA	NA	0,0,0,0	0	0	1	0.0	0	2	NA	NA	NA	NA	0	NA	NA	0,0,1,0	0	0	1	0.0	0
chr1_ref_v2	224488	0	T,C	1	0	0,0,0,0	0	0	1	2	NA	NA	NA	NA	0	0,0,0,0	0	0	1	0.0	0	2	NA	NA	NA	NA	0	NA	NA	0,0,0,0	0	0	1	0.0	0	2	NA	NA	NA	NA	0	NA	NA	0,0,1,0	0	0	1	0.0	0
chr1_ref_v2	224491	0	T,C	1	0	0,0,0,0	0	0	1	2	NA	NA	NA	NA	0	0,0,0,0	0	0	1	0.0	0	2	NA	NA	NA	NA	0	NA	NA	0,0,0,0	0	0	1	0.0	0	2	NA	NA	NA	NA	0	NA	NA	0,0,1,0	0	0	1	0.0	0
chr1_ref_v2	224494	0	T,C	0	0	0,0,0,0	0	0	1	2	NA	NA	NA	NA	0	0,0,0,0	0	0	1	0.0	0	2	NA	NA	NA	NA	0	NA	NA	0,0,0,0	0	0	1	0.0	0	2	NA	NA	NA	NA	0	NA	NA	0,0,1,0	0	0	1	0.0	0
chr1_ref_v2	224497	0	T,C	1	0	0,0,0,0	0	0	1	2	NA	NA	NA	NA	0	0,0,0,0	0	0	1	0.0	0	2	NA	NA	NA	NA	0	NA	NA	0,0,0,0	0	0	1	0.0	0	2	NA	NA	NA	NA	0	NA	NA	0,0,1,0	0	0	1	0.0	0
chr2_ref_v2	7024	0	G,A	0	0	61,57,0,1	1	1	1	2	G,G	NA	NA	0.00843886864586	0	52,54,2,13	1	1	1	10.5561528785	0	2	G,G	G,A	0.25	0.00947874395454	0	NA	NA	37,33,2,2	1	1	0	1.33552020008	0	2	G,G	G,A	0.125	0.154150679827	0	NA	NA	199,125,7,47	1	1	0	38.4756217816	1
chr2_ref_v2	7509	0	C,CA	1	0	0,0,0,0	0	0	1	2	NA	NA	NA	NA	0	0,0,0,0	0	0	1	0.0	0	2	NA	NA	NA	NA	0	NA	NA	0,0,0,0	0	0	1	0.0	0	2	NA	NA	NA	NA	0	NA	NA	0,0,1,0	0	0	1	0.0	0
chr2_ref_v2	7510	0	G,A	1	0	0,0,0,0	0	0	1	2	NA	NA	NA	NA	0	0,0,0,0	0	0	1	0.0	0	2	NA	NA	NA	NA	0	NA	NA	0,0,0,0	0	0	1	0.0	0	2	NA	NA	NA	NA	0	NA	NA	0,0,1,0	0	0	1	0.0	0
chr2_ref_v2	8722	0	C,T	0	0	101,82,0,0	1	1	0	2	C,C	NA	NA	0.0	0	85,72,0,0	1	1	0	0.419834338128	0	2	C,C	NA	NA	0.0	0	NA	NA	36,37,35,34	1	1	0	314.231496014	1	2	C,T	NA	NA	0.0563529365511	0	g.8722C>T	0	222,221,0,1	1	1	0	1.7097565482	0
chr2_ref_v2	9020	1	GAAA,G	1	1	42,50,0,1	1	1	0	2	NA	NA	NA	NA	0	22,31,1,5	1	1	0	3.4834041543	0	2	NA	NA	NA	NA	0	NA	NA	18,14,2,6	1	1	0	6.12182990385	0	2	NA	NA	NA	NA	0	NA	NA	171,145,5,11	1	1	0	3.05216135394	0
chr2_ref_v2	9133	1	C,T	0	0	39,71,0,0	1	1	0	2	NA	NA	NA	NA	0	44,66,0,0	1	1	0	0.744488827215	0	2	NA	NA	NA	NA	0	NA	NA	25,34,2,29	1	1	0	36.9168873287	0	2	NA	NA	NA	NA	0	NA	NA	131,244,0,0	1	1	0	0.419253635796	0
chr2_ref_v2	11222	0	C,T	0	0	65,88,0,0	1	1	0	2	C,C	NA	NA	0.0	0	28,40,33,45	1	1	0	316.053015647	1	2	C,T	T,T	0.125	0.114113306767	0	g.11222C>T	0	60,57,0,0	1	1	0	1.53444088522	0	2	C,C	NA	NA	0.0	0	NA	NA	77,85,81,101	1	1	0	348.757505319	1
chr2_ref_v2	12764	0	G,T	0	0	103,97,1,0	1	1	0	2	G,G	NA	NA	0.00498754151104	0	40,45,36,39	1	1	0	315.677317669	1	2	G,T	NA	NA	0.125163142954	0	g.12764G>T	0	60,60,0,0	1	1	0	0.45981580578	0	2	G,G	NA	NA	0.0	0	NA	NA	79,86,64,76	1	1	0	334.253200899	1
chr2_ref_v2	13564	0	C,A	1	0	101,101,0,0	1	1	0	2	C,C	NA	NA	0.0	0	44,47,55,49	1	1	0	324.299954664	1	2	C,A	A,A	0.125	0.117783035656	0	g.13564C>A	0	62,68,0,0	1	1	0	0.501060735803	0	2	C,C	NA	NA	0.0	0	NA	NA	83,99,99,116	1	1	0	373.810883293	1
chr2_ref_v2	16663	0	C,T	0	0	106,104,0,0	1	1	0	2	C,C	NA	NA	0.0	0	49,63,42,41	1	1	0	316.992094554	1	2	C,T	C,C	0.125	0.0483438352176	0	g.16663C>T	0	51,57,0,0	1	1	0	0.565641907652	0	2	C,C	NA	NA	0.0	0	NA	NA	101,107,106,102	1	1	0	367.363423035	1
chr2_ref_v2	17744	0	C,T	0	0	74,91,1,0	1	1	0	2	C,C	NA	NA	0.00604231445596	0	56,93,0,0	1	1	0	1.47403553034	0	2	C,C	NA	NA	0.0	0	NA	NA	27,24,24,34	1	1	0	312.681914104	1	2	C,T	T,T	0.125	0.122697050459	0	g.17744C>T	0	194,205,0,0	1	1	0	1.30669402559	0
chr2_ref_v2	20062	0	C,T	0	0	112,108,0,0	1	1	0	2	C,C	NA	NA	0.0	0	50,59,39,33	1	1	0	314.715217681	1	2	C,T	C,C	0.25	0.0961438605529	0	g.20062C>T	0	61,57,0,0	1	1	0	0.395411912581	0	2	C,C	NA	NA	0.0	0	NA	NA	81,101,86,83	1	1	0	348.434648707	1
chr2_ref_v2	20083	0	G,A	0	0	117,114,0,1	1	1	0	2	G,G	NA	NA	0.00431966114452	0	89,91,0,0	1	1	0	0.471166481015	0	2	G,G	NA	NA	0.0	0	NA	NA	34,32,32,34	1	1	0	314.79523058	1	2	G,A	NA	NA	0.0	0	g.20083G>A	0	166,184,0,0	1	1	0	0.997327804276	0
chr2_ref_v2	21134	0	C,T	0	0	91,84,0,0	1	1	0	2	C,C	NA	NA	0.0	0	98,71,0,0	1	1	0	1.19245156348	0	2	C,C	NA	NA	0.0	0	NA	NA	54,43,6,8	1	1	0	8.79444754556	0	2	C,C	C,T	0.25	0.0102565001672	0	NA	NA	219,217,1,0	1	1	0	0.595893128145	0
chr2_ref_v2	21739	0	A,C	0	0	119,107,0,0	1	1	0	2	A,A	NA	NA	0.0	0	97,79,0,1	1	1	0	0.545904212294	0	2	A,A	NA	NA	0.00566573753568	0	NA	NA	36,40,53,29	1	1	0	320.615532128	1	2	A,C	NA	NA	0.0759859069779	0	g.21739A>C	0	199,187,0,0	1	1	0	0.483540590749	0
chr2_ref_v2	22198	0	A,G	0	0	91,88,1,0	1	1	0	2	A,A	NA	NA	0.00557104504946	0	16,36,42,51	1	1	0	322.098588033	1	2	A,G	G,G	0.25	0.0705301508058	0	g.22198A>G	0	53,50,0,0	1	1	0	0.415409807312	0	2	A,A	NA	NA	0.0	0	NA	NA	96,94,88,95	1	1	0	350.200517802	1
chr2_ref_v2	23180	0	C,T	0	0	72,106,0,0	1	1	0	2	C,C	NA	NA	0.0	0	27,52,42,41	1	1	0	317.26387478	1	2	C,T	NA	NA	0.0493927553296	0	g.23180C>T	0	43,58,0,0	1	1	0	0.461404169141	0	2	C,C	NA	NA	0.0	0	NA	NA	87,85,97,72	1	1	0	345.964005297	1
chr2_ref_v2	24006	0	G,A	0	0	85,65,0,0	1	1	0	2	G,G	NA	NA	0.0	0	83,67,1,0	1	1	0	0.413328477368	0	2	G,G	NA	NA	0.00664454271867	0	NA	NA	28,23,29,15	1	1	0	310.512810687	1	2	G,A	G,G	0.125	0.103678429475	0	g.24006G>A	0	170,206,0,0	1	1	0	5.41740726381	0
chr2_ref_v2	24051	0	G,GT	1	1	49,37,4,4	1	1	0	2	G,G	G,GT	0.125	0.190694120898	0	42,47,1,1	1	1	0	2.02166772007	0	2	G,G	NA	NA	0.551110222951	0	NA	NA	21,11,14,15	1	1	0	11.5283874239	1	2	G,GT	GT,GT	0.25	0.0997551149574	0	g.24051_24052insT	0	108,123,22,31	1	1	0	6.22527149118	0
chr2_ref_v2	24995	0	G,A	0	0	111,94,0,1	1	1	0	2	G,G	NA	NA	0.00486618965117	0	85,63,0,0	1	1	0	0.679821447234	0	2	G,G	NA	NA	0.0	0	NA	NA	28,39,28,26	1	1	0	311.810290384	1	2	G,A	G,G	0.125	0.0356058554542	0	g.24995G>A	0	183,229,0,0	1	1	0	4.64515766772	0
chr2_ref_v2	26242	0	G,T	1	0	86,79,2,0	1	1	0	2	G,G	NA	NA	0.417513446624	0	97,63,1,0	1	1	0	1.83640865769	0	2	G,G	NA	NA	0.00623054975064	0	NA	NA	35,28,20,17	1	1	0	29.1982593905	1	2	G,T	G,G	0.25	0.0213911899813	0	g.26242G>T	0	177,151,1,0	1	1	0	0.702668255927	0
chr2_ref_v2	26594	0	C,T	0	0	81,74,0,0	1	1	0	2	C,C	NA	NA	0.0	0	40,36,25,37	1	1	0	312.547432561	1	2	C,T	C,C	0.125	0.0477154730397	0	g.26594C>T	0	41,45,0,0	1	1	0	0.653774861106	0	2	C,C	NA	NA	0.0	0	NA	NA	102,99,96,105	1	1	0	354.420529809	1
chr2_ref_v2	27570	0	G,A	0	0	97,84,0,0	1	1	0	2	G,G	NA	NA	0.0	0	43,41,37,30	1	1	0	313.558872278	1	2	G,A	G,G	0.125	0.0251902488286	0	g.27570G>A	0	44,46,0,0	1	1	0	0.681822499815	0	2	G,G	NA	NA	0.0	0	NA	NA	74,113,102,122	1	1	0	375.108191506	1
chr2_ref_v2	27872	0	G,T	0	0	102,75,3,0	1	1	0	2	G,G	NA	NA	0.709954298876	0	40,33,44,34	1	1	0	313.294336203	1	2	G,T	NA	NA	0.0662493855412	0	g.27872G>T	0	37,50,0,0	1	1	0	2.89292384766	0	2	G,G	NA	NA	0.0	0	NA	NA	116,102,131,100	1	1	0	352.472210008	1
chr2_ref_v2	28513	0	G,A	0	0	72,105,0,0	1	1	0	2	G,G	NA	NA	0.0	0	60,80,0,0	1	1	0	0.502946587162	0	2	G,G	NA	NA	0.0	0	NA	NA	24,19,15,26	1	1	0	310.380048148	1	2	G,A	NA	NA	0.0476280489893	0	g.28513G>A	0	161,186,0,0	1	1	0	1.78494343859	0
chr2_ref_v2	28693	0	CTTT,C,CT,CTT	1	1	43,47,0,0,0,0,2,4	1	1	0	2	CTTT,CTTT	NA	NA	1.05805704092	0	25,20,2,0,13,21,5,4	1	1	0	25.6801675526	1	2	CTTT,CTTT	CTTT,CT	0.5	1.88016154416	1	NA	NA	1,1,22,24,0,2,10,9	1	1	0	310.150450042	1	2	C,CTT	C,C	0.25	1.00743208816	0	g.28694_28696delTTT,g.28694delT	0,0	61,52,8,5,58,63,15,13	1	1	0	85.1412477256	1
chr2_ref_v2	28922	0	G,A	1	0	84,79,0,0	1	1	0	2	G,G	NA	NA	0.0	0	56,75,0,0	1	1	0	1.64159697393	0	2	G,G	NA	NA	0.0	0	NA	NA	23,17,14,26	1	1	0	310.252807967	1	2	G,A	NA	NA	0.0	0	g.28922G>A	0	164,173,0,0	1	1	0	0.805404335638	0
chr2_ref_v2	29119	0	C,A	0	0	91,97,0,0	1	1	0	2	C,C	NA	NA	0.0	0	31,28,34,31	1	1	0	313.976018471	1	2	C,A	NA	NA	0.0968498259899	0	g.29119C>A	0	54,38,0,0	1	1	0	1.61798311476	0	2	C,C	NA	NA	0.0	0	NA	NA	136,81,131,85	1	1	0	373.138304829	1
chr2_ref_v2	35483	1	C,T	1	0	0,0,86,0	0	1	1	2	NA	NA	NA	NA	0	0,0,55,0	0	1	1	0.0	0	2	NA	NA	NA	NA	0	NA	NA	0,0,63,0	0	1	0	0.0	0	2	NA	NA	NA	NA	0	NA	NA	0,0,118,0	0	1	1	0.0	0
chr2_ref_v2	35625	1	C,T	1	0	114,69,0,0	1	1	1	2	NA	NA	NA	NA	0	33,35,44,24	1	1	1	315.433944069	1	2	NA	NA	NA	NA	0	NA	NA	63,52,0,0	1	1	0	1.27512005374	0	2	NA	NA	NA	NA	0	NA	NA	119,76,92,68	1	1	1	340.556628707	1
chr2_ref_v2	35756	1	G,A	0	0	52,45,61,56	1	1	1	2	NA	NA	NA	NA	0	59,71,0,0	1	1	1	308.160468272	1	2	NA	NA	NA	NA	0	NA	NA	31,29,30,27	1	1	0	0.880143176289	0	2	NA	NA	NA	NA	0	NA	NA	181,185,0,1	1	1	1	310.568813767	1
chr2_ref_v2	36598	0	A,G	1	0	59,70,0,0	1	1	0	2	A,A	NA	NA	0.0	0	29,28,18,27	1	1	0	40.0776047501	1	2	A,G	A,A	0.125	0.0149256502167	0	g.36598A>G	0	50,65,0,0	1	1	0	0.48087556636	0	2	A,A	NA	NA	0.0	0	NA	NA	108,140,119,133	1	1	0	370.950832942	1
chr2_ref_v2	37060	0	C,T	0	0	70,60,15,13	1	1	0	2	C,C	C,T	0.25	0.410580208775	1	61,55,0,0	1	1	0	4.42130113259	0	2	C,C	NA	NA	0.0	0	NA	NA	51,36,0,0	1	1	0	3.7304285987	0	2	C,C	NA	NA	0.0	0	NA	NA	282,191,0,0	1	1	0	307.842810136	0
chr2_ref_v2	38247	0	A,C	0	0	95,19,0,19	1	1	0	2	A,A	A,C	0.25	0.205443974215	0	72,20,0,17	1	1	0	0.853916188275	0	2	A,A	A,C	0.25	0.314493329902	0	NA	NA	70,7,0,9	1	1	0	1.67521300619	0	2	A,A	A,C	0.25	0.0953101798043	0	NA	NA	275,57,1,50	1	1	0	0.528551422499	0
chr2_ref_v2	38887	0	C,T	1	0	69,55,0,0	1	1	0	2	C,C	NA	NA	0.0	0	24,18,42,27	1	1	0	314.485708875	1	2	C,T	T,T	0.25	0.0143887374521	0	g.38887C>T	0	54,48,0,0	1	1	0	0.505744538143	0	2	C,C	NA	NA	0.0	0	NA	NA	108,83,124,102	1	1	0	361.876849388	1
chr2_ref_v2	38966	0	GT,G	1	1	68,35,2,5	1	1	0	2	GT,GT	NA	NA	0.0194358264995	0	55,24,1,3	1	1	0	0.637749043841	0	2	GT,GT	NA	NA	1.3842052559	0	NA	NA	39,30,1,3	1	1	0	1.22858283066	0	2	GT,GT	NA	NA	0.994339021959	0	NA	NA	166,141,17,18	1	1	0	3.89637448973	0
chr2_ref_v2	39442	0	T,C	0	0	68,111,0,0	1	1	0	2	T,T	NA	NA	0.0	0	41,48,28,33	1	1	0	312.184266824	1	2	T,C	T,T	0.125	0.126448077278	0	g.39442T>C	0	43,58,0,0	1	1	0	0.717568808862	0	2	T,T	NA	NA	0.0	0	NA	NA	78,88,83,80	1	1	0	341.952081247	1
chr2_ref_v2	39773	0	G,T	0	0	78,95,0,0	1	1	0	2	G,G	NA	NA	0.0	0	37,33,36,42	1	1	0	316.306281357	1	2	G,T	NA	NA	0.10821358464	0	g.39773G>T	0	36,58,0,0	1	1	0	0.987355123652	0	2	G,G	NA	NA	0.0	0	NA	NA	120,65,83,93	1	1	0	346.217533033	1
chr2_ref_v2	40558	0	G,T	1	0	33,62,0,0	1	1	0	2	G,G	NA	NA	0.0	0	18,30,18,38	1	1	0	51.5086925516	1	2	G,T	T,T	0.125	0.0971637484536	0	g.40558G>T	0	31,70,0,0	1	1	0	0.651123108024	0	2	G,G	NA	NA	0.0	0	NA	NA	53,95,63,85	1	1	0	112.104952228	1
chr2_ref_v2	40588	0	CATAT,C	1	1	36,29,0,0	1	1	0	2	CATAT,CATAT	NA	NA	0.0	0	13,19,12,11	1	1	0	15.2330430657	1	2	CATAT,C	CATAT,CATAT	0.125	0.0789272585897	0	g.40589_40592delATAT	0	27,40,2,0	1	1	0	1.90694591399	0	2	CATAT,CATAT	CATAT,C	0.125	0.398030129621	0	NA	NA	57,58,42,50	1	1	0	54.990289894	1
chr2_ref_v2	45239	0	G,GA	1	1	53,72,2,0	1	1	0	2	G,G	NA	NA	0.152494373724	0	20,17,13,19	1	1	0	28.4715861017	1	2	G,GA	GA,GA	0.125	0.0562284606556	0	g.45239_45240insA	0	54,39,0,1	1	1	0	3.00404794717	0	2	G,G	NA	NA	0.452378877805	0	NA	NA	89,80,65,80	1	1	0	325.355804321	1
chr2_ref_v2	45674	0	G,T	0	0	93,101,0,0	1	1	0	2	G,G	NA	NA	0.0	0	53,40,35,40	1	1	0	315.271704257	1	2	G,T	G,G	0.125	0.036203048664	0	g.45674G>T	0	76,49,0,0	1	1	0	2.80646657423	0	2	G,G	NA	NA	0.0	0	NA	NA	91,89,86,96	1	1	0	352.646313109	1
chr2_ref_v2	45954	0	AT,A	1	1	36,20,6,19	1	1	0	2	AT,AT	AT,A	0.25	0.0942646402081	0	4,6,9,28	1	1	0	8.78603060156	0	2	AT,A	A,A	0.25	0.113255140461	0	NA	NA	13,12,5,16	1	1	0	1.4400634775	0	2	AT,AT	AT,A	0.125	0.0395650578269	0	NA	NA	52,19,38,124	1	1	0	23.7067272277	1
chr2_ref_v2	47469	0	A,G	0	0	81,85,0,0	1	1	0	2	A,A	NA	NA	0.0	0	39,44,41,58	1	1	0	322.052815632	1	2	A,G	G,G	0.125	0.0750351859429	0	g.47469A>G	0	44,36,0,0	1	1	0	0.820252024988	0	2	A,A	NA	NA	0.0	0	NA	NA	104,102,98,113	1	1	0	361.884869166	1
chr2_ref_v2	48327	0	T,C	0	0	100,99,0,0	1	1	0	2	T,T	NA	NA	0.0	0	88,83,1,0	1	1	0	0.41728479655	0	2	T,T	NA	NA	0.00583092031079	0	NA	NA	27,21,20,16	1	1	0	309.49656021	1	2	T,C	T,T	0.125	0.0363676441709	0	g.48327T>C	0	208,200,0,0	1	1	0	0.441161560489	0
chr2_ref_v2	48330	0	G,T	0	0	100,97,2,0	1	1	0	2	G,G	NA	NA	0.415566204095	0	45,44,45,41	1	1	0	316.121154997	1	2	G,T	NA	NA	0.0342890734786	0	g.48330G>T	0	46,37,0,0	1	1	0	0.714087272305	0	2	G,G	NA	NA	0.0	0	NA	NA	110,97,100,103	1	1	0	352.892495629	1
chr2_ref_v2	49088	0	C,T	0	0	104,76,0,0	1	1	0	2	C,C	NA	NA	0.0	0	100,73,0,0	1	1	0	0.389171195372	0	2	C,C	NA	NA	0.0	0	NA	NA	25,37,31,22	1	1	0	311.643995302	1	2	C,T	C,C	0.125	0.0944719567879	0	g.49088C>T	0	190,207,0,0	1	1	0	4.48871629252	0
chr2_ref_v2	49720	0	G,T	1	0	102,95,1,0	1	1	0	2	G,G	NA	NA	0.00506330195655	0	108,72,0,0	1	1	0	1.93183877216	0	2	G,G	NA	NA	0.0	0	NA	NA	41,19,27,29	1	1	0	312.254788313	1	2	G,T	NA	NA	0.068992871487	0	g.49720G>T	0	171,221,0,0	1	1	0	3.39077282504	0
chr2_ref_v2	54738	0	G,T	0	0	86,111,0,0	1	1	0	2	G,G	NA	NA	0.0	0	98,76,0,0	1	1	0	3.5231607123	0	2	G,G	NA	NA	0.0	0	NA	NA	36,29,27,23	1	1	0	311.104509211	1	2	G,T	G,G	0.125	0.0110498361866	0	g.54738G>T	0	168,158,0,0	1	1	0	2.67759218587	0
chr2_ref_v2	54740	0	A,G	0	0	87,113,0,0	1	1	0	2	A,A	NA	NA	0.0	0	57,42,45,34	1	1	0	316.491005244	1	2	A,G	A,A	0.125	0.0256424306133	0	g.54740A>G	0	61,50,0,0	1	1	0	2.16171036639	0	2	A,A	NA	NA	0.0	0	NA	NA	94,79,78,81	1	1	0	341.884920885	1
chr2_ref_v2	56222	0	A,G	1	0	103,105,0,0	1	1	0	2	A,A	NA	NA	0.0	0	44,52,38,42	1	1	0	316.761125738	1	2	A,G	A,A	0.125	0.068992871487	0	g.56222A>G	0	36,61,0,0	1	1	0	2.21789731578	0	2	A,A	NA	NA	0.0	0	NA	NA	85,99,92,85	1	1	0	351.297959715	1
chr2_ref_v2	56428	0	G,T	0	0	100,98,0,0	1	1	0	2	G,G	NA	NA	0.0	0	63,69,8,2	1	1	0	6.55864532609	0	2	G,G	G,T	0.125	0.12783337151	0	NA	NA	68,43,0,0	1	1	0	1.97011146824	0	2	G,G	NA	NA	0.0	0	NA	NA	184,170,18,15	1	1	0	14.6785452033	1
chr2_ref_v2	59450	0	G,T	0	0	102,113,1,0	1	1	0	2	G,G	NA	NA	0.0046403795565	0	80,97,7,7	1	1	0	6.63583124188	0	2	G,G	G,T	0.125	0.170957798144	0	NA	NA	63,68,0,0	1	1	0	0.422302795882	0	2	G,G	NA	NA	0.0	0	NA	NA	160,180,29,39	1	1	0	44.7665188449	1
chr2_ref_v2	60549	0	G,A	0	0	83,79,0,0	1	1	0	2	G,G	NA	NA	0.0	0	51,33,34,39	1	1	0	314.268879202	1	2	G,A	G,G	0.125	0.110957070586	0	g.60549G>A	0	60,56,0,0	1	1	0	0.386908543978	0	2	G,G	NA	NA	0.0	0	NA	NA	91,78,83,67	1	1	0	334.762540849	1
chr2_ref_v2	60848	0	C,T	0	0	90,74,0,0	1	1	0	2	C,C	NA	NA	0.0	0	32,34,47,37	1	1	0	317.936658126	1	2	C,T	T,T	0.125	0.010152371464	0	g.60848C>T	0	62,38,0,0	1	1	0	1.07801115619	0	2	C,C	NA	NA	0.0	0	NA	NA	89,86,107,83	1	1	0	353.991701344	1
chr2_ref_v2	62336	0	C,T	0	0	85,104,0,1	1	1	0	2	C,C	NA	NA	0.00527705710084	0	46,51,38,37	1	1	0	314.969117777	1	2	C,T	C,C	0.125	0.00590843668617	0	g.62336C>T	0	51,62,0,0	1	1	0	0.410521302181	0	2	C,C	NA	NA	0.0	0	NA	NA	88,93,83,85	1	1	0	344.548060909	1
chr2_ref_v2	62774	0	GA,G	1	1	47,50,9,9	1	1	0	2	GA,GA	GA,G	0.125	0.0487031422099	0	17,17,25,30	1	1	0	16.4986263968	1	2	GA,G	NA	NA	0.00748758120923	0	g.62775delA	0	27,30,2,8	1	1	0	0.839206712916	0	2	GA,GA	NA	NA	0.509567763353	0	NA	NA	81,94,75,73	1	1	0	23.8555680895	1
chr2_ref_v2	62799	0	C,T	1	0	71,71,0,0	1	1	0	2	C,C	NA	NA	0.0	0	73,61,0,0	1	1	0	0.778738542094	0	2	C,C	NA	NA	0.0	0	NA	NA	24,24,16,16	1	1	0	28.7685542057	1	2	C,T	C,C	0.25	0.105360515658	0	g.62799C>T	0	172,192,0,0	1	1	0	0.802125879873	0
chr2_ref_v2	63242	0	G,T	1	0	115,144,1,0	1	1	0	2	G,G	NA	NA	0.00385356931599	0	33,53,42,44	1	1	0	320.388364488	1	2	G,T	NA	NA	0.0	0	g.63242G>T	0	55,60,0,0	1	1	0	0.620807985803	0	2	G,G	NA	NA	0.0	0	NA	NA	78,100,81,89	1	1	0	353.621987746	1
chr2_ref_v2	63325	0	A,T	1	0	115,112,1,0	1	1	0	2	A,A	NA	NA	0.00439561147304	0	52,47,37,39	1	1	0	316.078987053	1	2	A,T	A,A	0.125	0.0130720815674	0	g.63325A>T	0	64,64,0,0	1	1	0	0.419869245014	0	2	A,A	NA	NA	0.0	0	NA	NA	79,79,88,84	1	1	0	353.004755658	1
chr2_ref_v2	63524	0	G,A	1	0	74,90,0,0	1	1	0	2	G,G	NA	NA	0.0	0	69,67,0,0	1	1	0	0.982046339491	0	2	G,G	NA	NA	0.0	0	NA	NA	24,18,34,32	1	1	0	314.321882189	1	2	G,A	A,A	0.25	0.0588405000229	0	g.63524G>A	0	261,165,0,0	1	1	0	11.1333816735	0
chr2_ref_v2	64951	0	G,A	1	0	82,109,0,1	1	1	0	2	G,G	NA	NA	0.00522194398115	0	32,57,26,58	1	1	0	320.745554018	1	2	G,A	NA	NA	0.0578195708888	0	g.64951G>A	0	37,64,0,0	1	1	0	0.987094435413	0	2	G,G	NA	NA	0.0	0	NA	NA	80,90,90,94	1	1	0	354.086937217	1
chr2_ref_v2	65645	0	T,C	1	0	87,105,0,0	1	1	0	2	T,T	NA	NA	0.0	0	67,77,0,0	1	1	0	0.425050278338	0	2	T,T	NA	NA	0.0	0	NA	NA	27,30,22,28	1	1	0	311.292774377	1	2	T,C	T,T	0.125	0.120286165875	0	g.65645T>C	0	177,171,0,0	1	1	0	1.6985407341	0
chr2_ref_v2	65712	0	C,A	0	0	112,78,0,0	1	1	0	2	C,C	NA	NA	0.0	0	40,26,47,35	1	1	0	318.478691907	1	2	C,A	A,A	0.125	0.0342499230431	0	g.65712C>A	0	66,50,0,0	1	1	0	0.469546452816	0	2	C,C	NA	NA	0.0	0	NA	NA	93,65,124,73	1	1	0	369.930048888	1
chr2_ref_v2	66900	0	G,A	1	0	68,68,0,0	1	1	0	2	G,G	NA	NA	0.0	0	39,28,28,27	1	1	0	47.515030041	1	2	G,A	G,G	0.125	0.0539549941224	0	g.66900G>A	0	68,52,0,0	1	1	0	1.09744766658	0	2	G,G	NA	NA	0.0	0	NA	NA	98,79,88,92	1	1	0	342.666281198	1
chr2_ref_v2	66953	0	C,T	0	0	79,72,0,0	1	1	0	2	C,C	NA	NA	0.0	0	60,47,0,0	1	1	0	0.617023534427	0	2	C,C	NA	NA	0.0	0	NA	NA	25,33,36,26	1	1	0	312.878934459	1	2	C,T	NA	NA	0.0666913744987	0	g.66953C>T	0	200,146,0,0	1	1	0	1.65948885755	0
chr2_ref_v2	66970	0	G,A	0	0	66,73,0,0	1	1	0	2	G,G	NA	NA	0.0	0	27,16,27,27	1	1	0	311.432415752	1	2	G,A	A,A	0.125	0.0235304974102	0	g.66970G>A	0	59,60,0,0	1	1	0	0.472694379901	0	2	G,G	NA	NA	0.0	0	NA	NA	102,66,84,83	1	1	0	338.205349405	1
chr2_ref_v2	67755	0	C,T	0	0	56,58,57,53	1	1	0	2	C,T	NA	NA	0.0357180826021	0	94,102,0,1	1	1	0	308.180555011	1	2	C,C	NA	NA	0.00508906950747	0	g.67754_67756T>C	1	52,57,0,0	1	1	0	18.9544361937	1	2	C,C	NA	NA	0.0	0	g.67754_67756T>C	1	166,162,0,0	1	1	0	309.075958395	1
chr2_ref_v2	69509	0	C,T	1	0	96,86,0,0	1	1	0	2	C,C	NA	NA	0.0	0	35,39,47,23	1	1	0	316.157415005	1	2	C,T	NA	NA	0.0555698511548	0	g.69509C>T	0	68,44,0,0	1	1	0	1.31847001293	0	2	C,C	NA	NA	0.0	0	NA	NA	109,112,95,90	1	1	0	349.058473628	1
chr2_ref_v2	69627	0	CA,C	1	1	51,80,9,5	1	1	0	2	CA,CA	CA,C	0.125	0.241899545017	0	30,37,23,32	1	1	0	21.3515972638	1	2	CA,C	CA,CA	0.25	0.0837924308102	0	g.69628delA	0	40,42,3,2	1	1	0	1.63775638227	0	2	CA,CA	NA	NA	0.943808213312	0	NA	NA	89,76,71,88	1	1	0	56.930326878	1
chr2_ref_v2	71195	0	G,A	1	0	111,102,0,0	1	1	0	2	G,G	NA	NA	0.0	0	43,46,50,48	1	1	0	322.69992094	1	2	G,A	NA	NA	0.0963311089384	0	g.71195G>A	0	68,51,0,0	1	1	0	0.82329795231	0	2	G,G	NA	NA	0.0	0	NA	NA	92,122,78,96	1	1	0	348.78495831	1
chr2_ref_v2	71549	0	C,T	0	0	112,87,0,0	1	1	0	2	C,C	NA	NA	0.0	0	76,53,0,0	1	1	0	0.532712202039	0	2	C,C	NA	NA	0.0	0	NA	NA	33,27,33,28	1	1	0	313.340665506	1	2	C,T	NA	NA	0.0165293019512	0	g.71549C>T	0	193,163,0,0	1	1	0	0.644713912772	0
chr2_ref_v2	71621	0	TAGA,T	1	1	0,0,110,82	1	1	0	2	T,T	NA	NA	5.03412276227e-05	0	0,0,75,59	1	1	0	0.428036016827	0	2	T,T	NA	NA	3.28993933033e-05	0	NA	NA	0,0,60,51	1	1	0	0.57348441161	0	2	T,T	NA	NA	1.98903374315e-05	0	NA	NA	0,0,232,159	1	1	0	0.661510918233	0
chr2_ref_v2	71820	0	C,CTTT,CTT	1	1	2,0,36,46,4,8	1	1	0	2	CTTT,CTTT	NA	NA	1.19348081534	0	2,1,15,14,8,18	1	1	0	7.46264775712	0	2	CTTT,CTTT	C,CTTT	0.125	0.276718618353	0	NA	NA	1,0,13,20,16,19	1	1	0	10.6494207374	1	2	CTTT,CTTT	CTTT,CTT	0.25	0.0695483447607	0	NA	NA	5,9,80,89,43,85	1	1	1	25.3034892748	1
chr2_ref_v2	72363	0	A,ACAACAG	1	0	0,1,0,1	1	0	0	2	NA	NA	NA	NA	0	0,2,0,0	0	0	0	0.0	0	2	NA	NA	NA	NA	0	NA	NA	1,0,0,0	0	0	0	0.0	0	2	NA	NA	NA	NA	0	NA	NA	0,3,2,2	1	0	1	0.132405698049	0
chr2_ref_v2	72978	0	T,C	1	0	84,92,0,1	1	1	0	2	T,T	NA	NA	0.00566573753568	0	48,93,0,0	1	1	0	3.45057739513	0	2	T,T	NA	NA	0.0	0	NA	NA	24,34,23,27	1	1	0	311.023366624	1	2	T,C	T,T	0.125	0.102894423163	0	g.72978T>C	0	183,238,0,0	1	1	0	1.53739340971	0
chr2_ref_v2	73571	0	C,A	0	0	98,118,0,0	1	1	0	2	C,C	NA	NA	0.0	0	76,79,0,0	1	1	0	0.707368700911	0	2	C,C	NA	NA	0.0	0	NA	NA	26,23,30,37	1	1	0	315.595676069	1	2	C,A	A,A	0.125	0.0615578929994	0	g.73571C>A	0	157,172,0,0	1	1	0	0.683201578209	0
chr2_ref_v2	74189	0	C,A	0	0	78,73,0,0	1	1	0	2	C,C	NA	NA	0.0	0	41,28,33,29	1	1	0	312.303349091	1	2	C,A	NA	NA	0.106972119552	0	g.74189C>A	0	60,39,0,0	1	1	0	1.40299374186	0	2	C,C	NA	NA	0.0	0	NA	NA	79,93,99,81	1	1	0	346.410921206	1
chr2_ref_v2	74752	0	G,A	1	0	116,84,0,0	1	1	0	2	G,G	NA	NA	0.0	0	104,78,0,0	1	1	0	0.415740692146	0	2	G,G	NA	NA	0.0	0	NA	NA	24,31,38,29	1	1	0	315.098495887	1	2	G,A	A,A	0.125	0.0539549941224	0	g.74752G>A	0	195,184,0,0	1	1	0	2.28387040707	0
chr2_ref_v2	77217	0	C,A	0	0	81,72,0,0	1	1	0	2	C,C	NA	NA	0.0	0	68,44,0,0	1	1	0	1.27215812169	0	2	C,C	NA	NA	0.0	0	NA	NA	32,29,27,28	1	1	0	311.345111903	1	2	C,A	NA	NA	0.103540678941	0	g.77217C>A	0	165,156,0,0	1	1	0	0.528025124682	0
chr2_ref_v2	78500	0	A,T	1	0	114,143,1,0	1	1	0	2	A,A	NA	NA	0.0038835000264	0	77,100,1,0	1	1	0	0.40146138965	0	2	A,A	NA	NA	0.00563381771826	0	NA	NA	33,32,19,32	1	1	0	312.449411772	1	2	A,T	A,A	0.125	0.00875279110959	0	g.78500A>T	0	177,174,0,0	1	1	0	2.0265090085	0
chr2_ref_v2	80505	0	G,A	0	0	71,99,0,0	1	1	0	2	G,G	NA	NA	0.0	0	71,71,0,0	1	1	0	1.60474451893	0	2	G,G	NA	NA	0.0	0	NA	NA	23,33,17,33	1	1	0	311.689527051	1	2	G,A	NA	NA	0.113328685307	0	g.80505G>A	0	149,176,0,0	1	1	0	1.13170925383	0
chr2_ref_v2	81427	0	T,A	0	0	116,91,0,0	1	1	0	2	T,T	NA	NA	0.0	0	88,69,0,0	1	1	0	0.387593395973	0	2	T,T	NA	NA	0.0	0	NA	NA	36,30,31,19	1	1	0	311.585748882	1	2	T,A	T,T	0.125	0.0263173083174	0	g.81427T>A	0	184,170,0,0	1	1	0	1.17697684793	0
chr2_ref_v2	83116	0	G,A	0	0	82,105,0,0	1	1	0	2	G,G	NA	NA	0.0	0	45,40,24,36	1	1	0	312.572706129	1	2	G,A	G,G	0.125	0.0969922659873	0	g.83116G>A	0	52,51,0,0	1	1	0	1.01395360872	0	2	G,G	NA	NA	0.0	0	NA	NA	76,71,72,77	1	1	0	337.798069181	1
chr2_ref_v2	84000	0	G,A	1	0	82,103,0,0	1	1	0	2	G,G	NA	NA	0.0	0	31,44,44,46	1	1	0	319.711059071	1	2	G,A	A,A	0.125	0.068992871487	0	g.84000G>A	0	54,69,0,0	1	1	0	0.386615102794	0	2	G,G	NA	NA	0.0	0	NA	NA	90,89,73,92	1	1	0	343.646681136	1
chr2_ref_v2	84395	0	C,CA,CAA	1	1	5,1,10,7,36,33	1	1	0	2	CAA,CAA	C,CAA	0.125	0.628478244642	0	26,22,10,9,3,5	1	1	0	32.0161253306	1	2	C,CA	C,CAA	0.25	0.352402237828	0	NA	NA	7,1,12,10,9,22	1	1	0	2.78087754461	0	2	CAA,CAA	C,CAA	0.25	0.440904177427	0	NA	NA	72,44,54,21,17,12	1	1	0	312.335376423	1
chr2_ref_v2	84593	0	C,T	0	0	71,73,0,0	1	1	0	2	C,C	NA	NA	0.0	0	56,59,0,1	1	1	0	0.372357434248	0	2	C,C	NA	NA	0.00865806274311	0	NA	NA	11,17,20,28	1	1	0	311.255477607	1	2	C,T	T,T	0.25	0.0281708769667	0	g.84593C>T	0	204,261,0,0	1	1	0	1.99052075071	0
chr2_ref_v2	85205	0	C,A	0	0	100,104,0,0	1	1	0	2	C,C	NA	NA	0.0	0	39,43,40,52	1	1	0	321.183630588	1	2	C,A	NA	NA	0.115069329785	0	g.85205C>A	0	56,53,0,0	1	1	0	0.483615596589	0	2	C,C	NA	NA	0.0	0	NA	NA	109,76,96,87	1	1	0	354.077472822	1
chr2_ref_v2	86642	0	A,G	0	0	92,77,0,0	1	1	0	2	A,A	NA	NA	0.0	0	28,33,52,42	1	1	0	321.364017934	1	2	A,G	G,G	0.25	0.0784047056693	0	g.86642A>G	0	57,46,0,0	1	1	0	0.393919633981	0	2	A,A	NA	NA	0.0	0	NA	NA	91,71,106,60	1	1	0	348.248627552	1
chr2_ref_v2	87199	0	C,A	1	0	106,99,0,0	1	1	0	2	C,C	NA	NA	0.0	0	44,32,47,29	1	1	0	317.410877292	1	2	C,A	NA	NA	0.0	0	g.87199C>A	0	63,68,0,0	1	1	0	0.651619329256	0	2	C,C	NA	NA	0.0	0	NA	NA	71,86,77,71	1	1	0	338.374813402	1
chr2_ref_v2	87350	0	G,A	1	0	116,104,0,0	1	1	0	2	G,G	NA	NA	0.0	0	53,45,48,37	1	1	0	318.754372055	1	2	G,A	G,G	0.125	0.108998206101	0	g.87350G>A	0	59,66,0,0	1	1	0	0.926808574218	0	2	G,G	NA	NA	0.0	0	NA	NA	83,78,88,78	1	1	0	348.796517194	1
chr2_ref_v2	88121	0	CT,C	1	1	4,6,36,65	1	1	0	2	C,C	CT,C	0.125	0.128323790171	0	1,4,35,43	1	1	0	1.41768275047	0	2	C,C	CT,C	0.125	0.24811935108	0	NA	NA	9,15,18,23	1	1	0	7.55952463584	0	2	CT,C	NA	NA	0.0127440217043	0	NA	NA	11,23,95,137	1	1	0	1.78694006507	0
chr2_ref_v2	90459	0	C,A	0	0	92,75,0,0	1	1	0	2	C,C	NA	NA	0.0	0	43,44,37,30	1	1	0	313.163592008	1	2	C,A	C,C	0.125	0.00990107098271	0	g.90459C>A	0	58,35,0,0	1	1	0	1.06007682005	0	2	C,C	NA	NA	0.0	0	NA	NA	93,92,94,91	1	1	0	349.534859736	1
chr2_ref_v2	91343	0	T,C	0	0	113,79,0,0	1	1	0	2	T,T	NA	NA	0.0	0	34,29,40,37	1	1	0	316.847758653	1	2	T,C	C,C	0.125	0.0506437328188	0	g.91343T>C	0	70,45,0,0	1	1	0	0.462217814744	0	2	T,T	NA	NA	0.0	0	NA	NA	81,122,84,85	1	1	0	343.68753973	1
chr2_ref_v2	91788	0	T,C	0	0	85,77,0,0	1	1	0	2	T,T	NA	NA	0.0	0	59,74,0,0	1	1	0	1.48990540467	0	2	T,T	NA	NA	0.0	0	NA	NA	28,25,26,25	1	1	0	311.055541912	1	2	T,C	NA	NA	0.0384662808278	0	g.91788T>C	0	126,147,0,0	1	1	0	1.70847958763	0
chr2_ref_v2	93688	0	G,A	1	0	103,102,0,0	1	1	0	2	G,G	NA	NA	0.0	0	88,66,0,0	1	1	0	1.34151917474	0	2	G,G	NA	NA	0.0	0	NA	NA	29,16,24,20	1	1	0	310.693321471	1	2	G,A	NA	NA	0.0224728558521	0	g.93688G>A	0	182,169,0,2	1	1	0	0.512813664888	0
chr2_ref_v2	94571	0	T,G	0	0	95,101,2,0	1	1	0	2	T,T	NA	NA	0.415617479572	0	32,31,35,41	1	1	0	315.455479699	1	2	T,G	G,G	0.125	0.0637158143861	0	g.94571T>G	0	56,64,0,0	1	1	0	0.526022191295	0	2	T,T	NA	NA	0.0	0	NA	NA	90,95,73,83	1	1	0	334.495387151	1
chr2_ref_v2	94934	0	C,A	1	0	117,102,0,0	1	1	0	2	C,C	NA	NA	0.0	0	88,87,0,0	1	1	0	0.660000163062	0	2	C,C	NA	NA	0.0	0	NA	NA	23,20,23,22	1	1	0	310.981368312	1	2	C,A	NA	NA	0.0454623740768	0	g.94934C>A	0	199,143,0,0	1	1	0	1.39047641908	0
chr2_ref_v2	96026	0	GA,G,GAA	1	1	44,55,5,5,1,1	1	1	0	2	GA,GA	NA	NA	1.31868255961	0	45,41,5,3,1,5	1	1	0	2.67693943968	0	2	GA,GA	GA,GAA	0.125	1.60490034821	0	NA	NA	24,28,5,0,8,18	1	1	0	20.9186197465	1	2	GA,GAA	GA,GA	0.125	0.774577546978	0	g.96026_96027insA	0	99,115,34,28,10,14	1	1	0	7.18685720672	0
chr2_ref_v2	96279	0	GA,G	1	1	40,72,3,2	1	1	0	2	GA,GA	NA	NA	0.400806293187	0	36,63,2,8	1	1	0	3.25397222013	0	2	GA,GA	NA	NA	0.693586521689	0	NA	NA	30,52,4,4	1	1	0	1.36163596837	0	2	GA,GA	NA	NA	0.473804584066	0	NA	NA	133,121,11,19	1	1	0	6.58675484166	0
chr2_ref_v2	98423	0	C,A	1	0	69,87,0,0	1	1	0	2	C,C	NA	NA	0.0	0	68,64,0,0	1	1	0	1.29863792854	0	2	C,C	NA	NA	0.0	0	NA	NA	17,29,22,27	1	1	0	310.916267645	1	2	C,A	NA	NA	0.0631789016215	0	g.98423C>A	0	160,178,0,0	1	1	0	0.870185344347	0
chr2_ref_v2	101332	0	C,CA	1	1	42,53,1,0	1	1	0	2	C,C	NA	NA	0.587738986461	0	23,15,11,20	1	1	0	26.7015037257	1	2	C,CA	CA,CA	0.125	0.0871942332774	0	g.101332_101333insA	0	26,23,0,4	1	1	0	2.90056117995	0	2	C,C	C,CA	0.125	0.0329020481865	0	NA	NA	91,74,76,68	1	1	0	103.433901175	1
chr2_ref_v2	101488	0	T,C	0	0	60,68,0,0	1	1	0	2	T,T	NA	NA	0.0	0	32,28,25,43	1	1	0	313.934967954	1	2	T,C	NA	NA	0.125163142954	0	g.101488T>C	0	35,42,0,0	1	1	0	0.39947677158	0	2	T,T	NA	NA	0.0	0	NA	NA	86,102,93,93	1	1	0	342.940660772	1
chr2_ref_v2	102267	0	G,A	0	0	99,96,0,0	1	1	0	2	G,G	NA	NA	0.0	0	33,43,40,34	1	1	0	315.696579388	1	2	G,A	NA	NA	0.0266682470822	0	g.102267G>A	0	33,47,0,0	1	1	0	1.33237013985	0	2	G,G	NA	NA	0.0	0	NA	NA	72,99,67,88	1	1	0	340.859844965	1
chr2_ref_v2	102386	0	G,T	1	0	76,99,0,0	1	1	0	2	G,G	NA	NA	0.0	0	23,45,42,35	1	1	0	316.245670337	1	2	G,T	NA	NA	0.124297716678	0	g.102386G>T	0	51,58,0,0	1	1	0	0.582017114081	0	2	G,G	NA	NA	0.0	0	NA	NA	82,71,79,67	1	1	0	335.213386721	1
chr2_ref_v2	102635	0	C,A	1	0	94,77,0,0	1	1	0	2	C,C	NA	NA	0.0	0	39,38,40,23	1	1	0	313.452564552	1	2	C,A	C,C	0.125	0.0506437328188	0	g.102635C>A	0	57,38,0,1	1	1	0	0.723924477536	0	2	C,C	NA	NA	0.0104712998673	0	NA	NA	66,71,86,80	1	1	0	344.8022691	1
chr2_ref_v2	102760	0	C,T	0	0	81,106,0,1	1	1	0	2	C,C	NA	NA	0.00533334597536	0	68,91,0,0	1	1	0	0.436662961181	0	2	C,C	NA	NA	0.0	0	NA	NA	27,40,25,38	1	1	0	313.777765599	1	2	C,T	NA	NA	0.0615578929994	0	g.102760C>T	0	140,183,0,1	1	1	0	0.418299879176	0
chr2_ref_v2	103030	0	G,A	0	0	119,98,0,0	1	1	0	2	G,G	NA	NA	0.0	0	54,50,38,48	1	1	0	318.636546562	1	2	G,A	G,G	0.125	0.061270825393	0	g.103030G>A	0	70,63,0,0	1	1	0	0.496308935233	0	2	G,G	NA	NA	0.0	0	NA	NA	98,91,81,74	1	1	0	340.649547267	1
chr2_ref_v2	104828	0	C,A	0	0	86,95,0,0	1	1	0	2	C,C	NA	NA	0.0	0	82,77,1,0	1	1	0	0.742827584877	0	2	C,C	NA	NA	0.0062696130136	0	NA	NA	24,32,23,22	1	1	0	310.327978885	1	2	C,A	C,C	0.125	0.0326252273161	0	g.104828C>A	0	157,176,0,0	1	1	0	0.407624098048	0
chr2_ref_v2	105020	0	C,A	1	0	95,94,0,0	1	1	0	2	C,C	NA	NA	0.0	0	45,42,47,35	1	1	0	317.47010523	1	2	C,A	NA	NA	0.0591888713903	0	g.105020C>A	0	55,38,0,0	1	1	0	1.34095313569	0	2	C,C	NA	NA	0.0	0	NA	NA	80,74,83,81	1	1	0	344.546007061	1
chr2_ref_v2	105325	0	CT,C	1	1	69,71,5,0	1	1	0	2	CT,CT	NA	NA	1.05605013113	0	70,72,6,1	1	1	0	0.435596930871	0	2	CT,CT	NA	NA	1.98496726157	0	NA	NA	0,0,0,0	0	0	0	0.0	0	2	NA	NA	NA	NA	0	NA	NA	98,99,21,24	1	1	0	20.2701425476	1
chr2_ref_v2	106466	0	G,A	0	0	111,90,0,0	1	1	0	2	G,G	NA	NA	0.0	0	46,44,54,36	1	1	0	320.611603947	1	2	G,A	NA	NA	0.0	0	g.106466G>A	0	51,81,0,0	1	1	0	4.4574232169	0	2	G,G	NA	NA	0.0	0	NA	NA	79,91,69,82	1	1	0	338.887516137	1
chr2_ref_v2	107644	0	C,A	0	0	77,90,0,0	1	1	0	2	C,C	NA	NA	0.0	0	37,41,32,41	1	1	0	314.773498979	1	2	C,A	NA	NA	0.0662493855412	0	g.107644C>A	0	34,65,0,0	1	1	0	2.07836121889	0	2	C,C	NA	NA	0.0	0	NA	NA	64,84,77,95	1	1	0	347.069197677	1
chr2_ref_v2	109511	0	C,A	0	0	92,117,0,1	1	1	0	2	C,C	NA	NA	0.00477327875266	0	91,79,0,1	1	1	0	2.13225305574	0	2	C,C	NA	NA	0.0058651194524	0	NA	NA	27,32,28,33	1	1	0	313.565337818	1	2	C,A	NA	NA	0.0333364202676	0	g.109511C>A	0	126,190,0,1	1	1	0	1.14587165099	0
chr2_ref_v2	111322	0	C,A	0	0	83,108,0,1	1	1	0	2	C,C	NA	NA	0.00522194398115	0	78,81,0,1	1	1	0	1.04190576991	0	2	C,C	NA	NA	0.0062696130136	0	NA	NA	28,25,39,20	1	1	0	314.157248342	1	2	C,A	NA	NA	0.107245530354	0	g.111322C>A	0	165,141,0,0	1	1	0	4.11170175348	0
chr2_ref_v2	112523	0	C,T	0	0	103,96,0,0	1	1	0	2	C,C	NA	NA	0.0	0	52,34,32,32	1	1	0	313.107634216	1	2	C,T	C,C	0.125	0.0441497846129	0	g.112523C>T	0	58,61,0,0	1	1	0	0.55945260766	0	2	C,C	NA	NA	0.0	0	NA	NA	77,108,85,110	1	1	0	361.734526759	1
chr2_ref_v2	113218	0	C,A	0	0	55,47,56,31	1	1	0	2	C,A	C,C	0.125	0.0922497336512	0	83,67,0,0	1	1	0	307.919000592	1	2	C,C	NA	NA	0.0	0	g.113217_113219A>C	1	66,42,0,0	1	1	0	18.2130535951	1	2	C,C	NA	NA	0.0	0	g.113217_113219A>C	1	177,189,0,0	1	1	0	309.188855975	1
chr2_ref_v2	113950	0	G,A	1	0	91,93,0,0	1	1	0	2	G,G	NA	NA	0.0	0	29,35,36,44	1	1	0	317.551259756	1	2	G,A	A,A	0.125	0.0281708769667	0	g.113950G>A	0	52,60,0,0	1	1	0	0.548664713108	0	2	G,G	NA	NA	0.0	0	NA	NA	75,113,68,108	1	1	0	351.63972344	1
chr2_ref_v2	115429	0	GAAA,G,GAA	1	1	17,40,0,3,3,9	1	1	0	2	GAAA,GAAA	GAAA,G	0.125	0.873910322696	0	22,15,5,13,1,3	1	1	0	7.69829686122	0	2	GAAA,GAAA	GAAA,G	0.5	2.45323005407	1	NA	NA	11,11,3,6,3,18	1	1	0	5.3696636719	0	2	GAAA,GAAA	GAAA,G	0.25	0.438294867905	0	NA	NA	46,24,23,33,3,9	1	1	0	24.7666563125	1
chr2_ref_v2	117047	0	G,A	0	0	98,107,1,0	1	1	0	2	G,G	NA	NA	0.00486618965117	0	35,44,34,35	1	1	0	314.538013877	1	2	G,A	G,G	0.125	0.115973080411	0	g.117047G>A	0	42,40,0,0	1	1	0	0.553430447181	0	2	G,G	NA	NA	0.0	0	NA	NA	89,94,104,83	1	1	0	357.826272253	1
chr2_ref_v2	117898	0	G,A	0	0	90,101,0,0	1	1	0	2	G,G	NA	NA	0.0	0	46,49,32,41	1	1	0	314.835507236	1	2	G,A	G,G	0.125	0.0121030221712	0	g.117898G>A	0	52,62,0,0	1	1	0	0.426869108902	0	2	G,G	NA	NA	0.0	0	NA	NA	86,91,89,102	1	1	0	357.639402172	1
chr2_ref_v2	118615	0	C,A	0	0	98,98,0,0	1	1	0	2	C,C	NA	NA	0.0	0	87,99,0,0	1	1	0	0.688054294232	0	2	C,C	NA	NA	0.0	0	NA	NA	27,28,22,26	1	1	0	310.999338741	1	2	C,A	C,C	0.125	0.115182253956	0	g.118615C>A	0	194,150,0,0	1	1	0	2.04306798869	0
chr2_ref_v2	119654	0	C,A	0	0	107,118,0,1	1	1	0	2	C,C	NA	NA	0.00443459706787	0	85,87,0,0	1	1	0	0.527064538629	0	2	C,C	NA	NA	0.0	0	NA	NA	29,34,36,40	1	1	0	317.514315418	1	2	C,A	A,A	0.125	0.0637158143861	0	g.119654C>A	0	158,207,0,0	1	1	0	1.36918638477	0
chr2_ref_v2	119889	0	G,A	1	0	119,97,0,0	1	1	0	2	G,G	NA	NA	0.0	0	93,77,0,0	1	1	0	0.394098628432	0	2	G,G	NA	NA	0.0	0	NA	NA	41,17,25,24	1	1	0	311.258784169	1	2	G,A	G,G	0.125	0.0826917158451	0	g.119889G>A	0	193,154,0,0	1	1	0	0.417420184788	0
chr2_ref_v2	120588	0	C,A	1	0	83,97,0,0	1	1	0	2	C,C	NA	NA	0.0	0	77,84,0,0	1	1	0	0.471280626184	0	2	C,C	NA	NA	0.0	0	NA	NA	24,28,23,25	1	1	0	310.853455181	1	2	C,A	NA	NA	0.0800427076735	0	g.120588C>A	0	161,161,0,0	1	1	0	1.05907105828	0
chr2_ref_v2	122421	0	GAA,G	1	1	56,61,0,3	1	1	0	2	GAA,GAA	GAA,G	0.125	0.667829372576	0	25,32,14,44	1	1	0	43.1654449503	1	2	GAA,G	NA	NA	0.0173917427119	0	g.122422_122423delAA	0	47,42,1,1	1	1	0	0.727663284974	0	2	GAA,GAA	NA	NA	0.0222231367847	0	NA	NA	85,86,56,81	1	1	0	80.0643629259	1
chr2_ref_v2	122593	0	T,TA	1	0	53,80,0,0	1	1	0	2	T,T	NA	NA	0.0	0	34,55,0,0	1	1	0	0.417255283936	0	2	T,T	NA	NA	0.0	0	NA	NA	34,39,11,18	1	1	0	22.5771384057	1	2	T,T	T,TA	0.5	0.175448677506	1	NA	NA	191,186,0,1	1	1	0	4.83152275855	0
chr2_ref_v2	122594	0	T,TA,TTA	1	1	6,3,4,4,24,23	1	1	0	2	T,TTA	TA,TTA	0.25	1.36531719775	0	2,1,5,2,16,16	1	1	0	0.931727129704	0	2	TTA,TTA	TA,TTA	0.5	0.826715742492	0	NA	NA	3,2,25,32,10,14	1	1	0	20.5991711351	1	2	TA,TTA	T,TA	0.125	0.803944328859	0	g.122594_122595insA	0	23,7,36,26,73,70	1	1	0	6.65441749603	0
chr2_ref_v2	122757	0	T,C	1	0	90,68,0,0	1	1	0	2	T,T	NA	NA	0.0	0	76,52,0,0	1	1	0	0.509169410977	0	2	T,T	NA	NA	0.0	0	NA	NA	21,32,25,15	1	1	0	309.810754407	1	2	T,C	T,T	0.125	0.0300980311573	0	g.122757T>C	0	134,191,0,0	1	1	0	8.38260039381	0
chr2_ref_v2	123016	0	A,G	0	0	98,87,0,0	1	1	0	2	A,A	NA	NA	0.0	0	45,35,44,47	1	1	0	319.771715259	1	2	A,G	G,G	0.125	0.122481556438	0	g.123016A>G	0	52,39,0,0	1	1	0	0.624218941832	0	2	A,A	NA	NA	0.0	0	NA	NA	104,86,129,83	1	1	0	372.972786546	1
chr2_ref_v2	123371	0	C,T	0	0	74,95,0,0	1	1	0	2	C,C	NA	NA	0.0	0	73,90,0,0	1	1	0	0.418722201597	0	2	C,C	NA	NA	0.0	0	NA	NA	24,36,32,23	1	1	0	311.865722662	1	2	C,T	NA	NA	0.0870113769896	0	g.123371C>T	0	171,253,0,0	1	1	0	1.09124491195	0
chr2_ref_v2	124299	0	A,C	0	0	116,116,1,0	1	1	0	2	A,A	NA	NA	0.00430108189939	0	48,42,34,34	1	1	0	314.483194816	1	2	A,C	A,A	0.125	0.0289875368733	0	g.124299A>C	0	43,52,0,0	1	1	0	0.722578544501	0	2	A,A	NA	NA	0.0	0	NA	NA	85,88,91,90	1	1	0	357.42800236	1
chr2_ref_v2	126556	0	CT,C	1	1	89,73,8,0	1	1	0	2	CT,CT	NA	NA	0.182117092222	0	62,69,1,0	1	1	0	1.93452579955	0	2	CT,CT	NA	NA	2.58310190719	0	NA	NA	52,41,2,3	1	1	0	1.85572516305	0	2	CT,CT	NA	NA	1.0696884592	0	NA	NA	138,133,37,16	1	1	0	11.7805423758	1
chr2_ref_v2	127626	0	CT,C,CTT	1	1	5,6,0,0,38,26	1	1	0	2	CTT,CTT	NA	NA	0.419631731346	0	12,13,10,24,2,0	1	1	0	309.069103866	1	2	CT,C	CT,CTT	0.125	0.38214802551	0	g.127626_127628T>,g.127626_127628TT>	0,0	3,5,0,0,28,19	1	1	0	0.373520850892	0	2	CTT,CTT	NA	NA	1.30267353495	0	NA	NA	28,33,52,67,8,5	1	1	0	320.33094861	1
chr2_ref_v2	127912	0	G,A	1	0	98,89,0,0	1	1	0	2	G,G	NA	NA	0.0	0	65,74,0,0	1	1	0	0.999236446077	0	2	G,G	NA	NA	0.0	0	NA	NA	26,19,17,18	1	1	0	309.313182748	1	2	G,A	G,G	0.125	0.0	0	g.127912G>A	0	158,134,1,0	1	1	0	0.510851254688	0
chr2_ref_v2	128747	0	C,A	0	0	110,107,0,0	1	1	0	2	C,C	NA	NA	0.0	0	50,56,39,42	1	1	0	316.890145266	1	2	C,A	C,C	0.125	0.0176755111587	0	g.128747C>A	0	76,60,0,0	1	1	0	0.907938401881	0	2	C,C	NA	NA	0.0	0	NA	NA	90,88,80,81	1	1	0	344.234532034	1
chr2_ref_v2	129155	0	G,C	0	0	146,90,0,0	1	1	0	2	G,G	NA	NA	0.0	0	50,41,61,39	1	1	0	325.93188743	1	2	G,C	NA	NA	0.0943106794712	0	g.129155G>C	0	77,56,0,0	1	1	0	0.721111078632	0	2	G,G	NA	NA	0.0	0	NA	NA	74,67,74,62	1	1	0	336.713282461	1
chr2_ref_v2	131371	0	C,T	1	0	37,53,51,44	1	1	0	2	C,T	NA	NA	0.0540672212703	0	68,85,0,0	1	1	0	308.069151545	1	2	C,C	NA	NA	0.0	0	g.131370_131372T>C	1	66,50,0,1	1	1	0	308.154936395	1	2	C,C	NA	NA	0.00858374369139	0	g.131370_131372T>C	1	142,137,0,0	1	1	0	309.334569101	1
chr2_ref_v2	132512	0	C,T	0	0	88,73,0,0	1	1	0	2	C,C	NA	NA	0.0	0	34,38,26,34	1	1	0	312.209630855	1	2	C,T	C,C	0.125	0.068992871487	0	g.132512C>T	0	60,45,0,0	1	1	0	0.488727562981	0	2	C,C	NA	NA	0.0	0	NA	NA	101,89,78,79	1	1	0	335.523911213	1
chr2_ref_v2	132517	0	C,T	1	0	85,71,0,0	1	1	0	2	C,C	NA	NA	0.0	0	30,37,29,36	1	1	0	313.118376587	1	2	C,T	NA	NA	0.0303053494953	0	g.132517C>T	0	59,47,0,0	1	1	0	0.405503270092	0	2	C,C	NA	NA	0.0	0	NA	NA	98,92,80,77	1	1	0	334.95312113	1
chr2_ref_v2	133016	0	T,TGAAGAGGATGAAGACAATGGTGATGGA	0	0	0,0,50,41	1	1	0	2	TGAAGAGGATGAAGACAATGGTGATGGA,TGAAGAGGATGAAGACAATGGTGATGGA	NA	NA	0.0	0	0,0,26,39	1	1	0	2.09418837542	0	2	TGAAGAGGATGAAGACAATGGTGATGGA,TGAAGAGGATGAAGACAATGGTGATGGA	NA	NA	0.0	0	NA	NA	0,0,19,19	1	1	0	0.502716354568	0	2	TGAAGAGGATGAAGACAATGGTGATGGA,TGAAGAGGATGAAGACAATGGTGATGGA	NA	NA	0.0	0	NA	NA	0,2,65,63	1	1	0	0.649348925623	0
chr2_ref_v2	133347	0	C,T	1	0	54,102,0,0	1	1	0	2	C,C	NA	NA	0.0	0	41,86,0,0	1	1	0	0.505712527054	0	2	C,C	NA	NA	0.0	0	NA	NA	19,33,10,31	1	1	0	310.850516345	1	2	C,T	C,C	0.125	0.0136427764038	0	g.133347C>T	0	120,190,0,0	1	1	0	1.14475958886	0
chr2_ref_v2	133860	0	CATATATATAT,C,CAT	1	1	0,1,4,3,56,32	1	1	0	2	CAT,CAT	C,CAT	0.125	0.134909477093	0	1,0,2,2,28,35	1	1	0	2.87896180183	0	2	CAT,CAT	NA	NA	0.450771888094	0	NA	NA	1,0,1,1,50,40	1	1	0	1.53527080661	0	2	CAT,CAT	NA	NA	0.113317617232	0	NA	NA	1,2,11,12,90,107	1	1	0	5.43458293453	0
chr2_ref_v2	134883	0	C,T	1	0	116,68,0,0	1	1	0	2	C,C	NA	NA	0.0	0	47,38,37,30	1	1	0	313.594196902	1	2	C,T	C,C	0.125	0.0133557911816	0	g.134883C>T	0	69,57,0,0	1	1	0	1.53343698964	0	2	C,C	NA	NA	0.0	0	NA	NA	58,77,71,85	1	1	0	342.186274475	1
chr2_ref_v2	135396	0	C,T	0	0	68,56,0,0	1	1	0	2	C,C	NA	NA	0.0	0	32,46,31,30	1	1	0	49.6359137629	1	2	C,T	C,C	0.125	0.00547946576463	0	g.135396C>T	0	49,67,0,0	1	1	0	2.50542943287	0	2	C,C	NA	NA	0.0	0	NA	NA	85,105,100,98	1	1	0	347.272305902	1
chr2_ref_v2	137266	0	G,T	0	0	88,70,0,0	1	1	0	2	G,G	NA	NA	0.0	0	41,16,34,23	1	1	0	312.221128057	1	2	G,T	NA	NA	0.0	0	g.137266G>T	0	50,39,0,0	1	1	0	0.379149177383	0	2	G,G	NA	NA	0.0	0	NA	NA	99,86,99,87	1	1	0	348.924942528	1
chr2_ref_v2	137513	0	AT,A	1	1	53,43,0,5	1	1	0	2	AT,AT	NA	NA	0.064334056566	0	26,40,22,22	1	1	0	24.1698555159	1	2	AT,AT	AT,A	0.5	0.124741484275	0	NA	NA	29,39,2,1	1	1	0	1.82423215693	0	2	AT,AT	NA	NA	1.26742229499	0	NA	NA	62,62,54,69	1	1	0	63.7153793231	1
chr2_ref_v2	137646	0	TAAAAAAAAAAA,T,TA	1	1	15,11,1,0,3,5	1	1	0	2	TAAAAAAAAAAA,TAAAAAAAAAAA	TAAAAAAAAAAA,TA	0.5	0.57290884195	0	21,6,0,5,2,3	1	1	0	2.53429338181	0	2	TAAAAAAAAAAA,TAAAAAAAAAAA	TAAAAAAAAAAA,TA	0.5	0.365727013527	0	NA	NA	17,6,4,3,2,6	1	1	0	1.98757550307	0	2	TAAAAAAAAAAA,TA	TAAAAAAAAAAA,TAAAAAAAAAAA	0.25	0.200745103094	0	NA	NA	54,29,4,14,2,7	1	1	0	5.57431224879	0
chr2_ref_v2	137667	0	AAAAAAAAAG,A	1	0	30,41,6,0	1	1	0	2	AAAAAAAAAG,AAAAAAAAAG	AAAAAAAAAG,A	0.25	0.370859578931	0	24,30,4,0	1	1	0	0.441331439972	0	2	AAAAAAAAAG,AAAAAAAAAG	AAAAAAAAAG,A	0.125	0.328504066972	0	NA	NA	27,22,3,0	1	1	0	1.42980776154	0	2	AAAAAAAAAG,AAAAAAAAAG	AAAAAAAAAG,A	0.125	0.212754465445	0	NA	NA	52,77,23,0	1	1	0	2.79721227833	0
chr2_ref_v2	138265	0	ATTT,A,AT	1	1	0,0,6,6,47,42	1	1	0	2	AT,AT	NA	NA	0.353736559757	0	8,1,8,9,36,26	1	1	0	5.75666658384	0	2	AT,AT	ATTT,AT	0.25	0.86788689981	0	NA	NA	0,5,3,5,30,25	1	1	0	3.32838574487	0	2	AT,AT	ATTT,AT	0.125	1.49199120271	0	NA	NA	5,5,20,24,96,67	1	1	0	3.08794603591	0
chr2_ref_v2	140189	0	C,T	0	0	78,86,0,0	1	1	0	2	C,C	NA	NA	0.0	0	69,75,0,0	1	1	0	0.38967463699	0	2	C,C	NA	NA	0.0	0	NA	NA	19,21,37,33	1	1	0	315.392064787	1	2	C,T	T,T	0.25	0.0487901641694	0	g.140189C>T	0	166,179,0,1	1	1	0	0.396491855169	0
chr2_ref_v2	142020	0	AT,A	1	1	86,86,2,1	1	1	0	2	AT,AT	NA	NA	0.528675858801	0	70,60,2,0	1	1	0	0.685720448681	0	2	AT,AT	NA	NA	1.37824621349	0	NA	NA	38,26,37,31	1	1	0	312.687895471	1	2	AT,A	NA	NA	0.0333340605187	0	g.142021delT	0	137,138,2,3	1	1	0	0.669862147773	0
chr2_ref_v2	142094	0	GT,G	1	1	89,84,0,3	1	1	0	2	GT,GT	NA	NA	0.246790904034	0	34,29,38,26	1	1	0	312.812246801	1	2	GT,G	GT,GT	0.125	0.0979833704783	0	g.142095delT	0	62,47,1,1	1	1	0	0.841803113204	0	2	GT,GT	NA	NA	1.31647428008	0	NA	NA	90,62,55,56	1	1	0	317.663560036	1
chr2_ref_v2	143271	0	G,A	1	0	98,92,0,0	1	1	0	2	G,G	NA	NA	0.0	0	61,74,0,0	1	1	0	1.12879382165	0	2	G,G	NA	NA	0.0	0	NA	NA	27,35,24,19	1	1	0	310.098003045	1	2	G,A	G,G	0.125	0.114619841071	0	g.143271G>A	0	119,166,0,0	1	1	0	3.39761517661	0
chr2_ref_v2	143855	0	GAA,G,GA	1	1	54,76,1,0,4,11	1	1	0	2	GAA,GAA	NA	NA	0.0656514270999	0	17,23,15,35,2,1	1	1	0	312.127914345	1	2	GAA,G	G,G	0.125	1.69176608881	0	g.143856_143857delAA	0	17,25,0,3,21,34	1	1	0	21.7417707923	1	2	GAA,GA	NA	NA	0.6021018598	0	g.143856delA	0	44,79,64,67,6,11	1	1	0	327.107456648	1
chr2_ref_v2	143950	0	G,A	0	0	88,84,0,0	1	1	0	2	G,G	NA	NA	0.0	0	76,53,0,0	1	1	0	1.38507037834	0	2	G,G	NA	NA	0.0	0	NA	NA	22,23,40,29	1	1	0	315.489805503	1	2	G,A	A,A	0.25	0.0833816089391	0	g.143950G>A	0	156,157,0,0	1	1	0	0.493437348731	0
chr2_ref_v2	144363	0	C,A	1	0	116,113,0,0	1	1	0	2	C,C	NA	NA	0.0	0	50,50,44,28	1	1	0	315.848480989	1	2	C,A	C,C	0.125	0.0771896386911	0	g.144363C>A	0	63,38,0,0	1	1	0	2.10685665173	0	2	C,C	NA	NA	0.0	0	NA	NA	61,61,68,64	1	1	0	335.28186994	1
chr2_ref_v2	145890	0	GAAA,G	1	1	22,18,4,8	1	1	0	2	GAAA,GAAA	GAAA,G	0.5	0.105360515658	0	3,6,6,7	1	1	0	3.04701562341	0	2	GAAA,G	G,G	0.125	0.116410351844	0	NA	NA	5,8,6,12	1	1	0	3.619930125	0	2	GAAA,G	G,G	0.125	0.0741079721537	0	NA	NA	40,41,21,42	1	1	0	5.37493439008	0
chr2_ref_v2	146730	0	G,A	0	0	86,104,0,0	1	1	0	2	G,G	NA	NA	0.0	0	28,37,31,44	1	1	0	316.70706312	1	2	G,A	A,A	0.125	0.10821358464	0	g.146730G>A	0	45,60,0,0	1	1	0	0.482467621482	0	2	G,G	NA	NA	0.0	0	NA	NA	69,73,67,79	1	1	0	337.451985168	1
chr2_ref_v2	146949	0	G,C	0	0	86,83,0,0	1	1	0	2	G,G	NA	NA	0.0	0	37,38,34,32	1	1	0	313.231614076	1	2	G,C	G,G	0.125	0.123481056771	0	g.146949G>C	0	58,44,0,0	1	1	0	0.896641457163	0	2	G,G	NA	NA	0.0	0	NA	NA	80,67,59,58	1	1	0	323.819330632	1
chr2_ref_v2	148443	0	A,G	0	0	95,83,0,0	1	1	0	2	A,A	NA	NA	0.0	0	40,43,38,36	1	1	0	314.896714609	1	2	A,G	NA	NA	0.114775514592	0	g.148443A>G	0	48,53,0,0	1	1	0	0.87456377146	0	2	A,A	NA	NA	0.0	0	NA	NA	67,75,74,73	1	1	0	336.294426035	1
chr2_ref_v2	150825	0	T,G	0	0	100,118,1,0	1	1	0	2	T,T	NA	NA	0.00457666702741	0	106,81,0,0	1	1	0	2.92633662043	0	2	T,T	NA	NA	0.0	0	NA	NA	29,24,26,27	1	1	0	312.154333987	1	2	T,G	NA	NA	0.0	0	g.150825T>G	0	132,147,0,0	1	1	0	0.555456813894	0
chr2_ref_v2	150839	0	C,T	0	0	99,126,0,0	1	1	0	2	C,C	NA	NA	0.0	0	53,43,52,46	1	1	0	322.920423791	1	2	C,T	NA	NA	0.0206192872027	0	g.150839C>T	0	51,53,0,0	1	1	0	0.776956980637	0	2	C,C	NA	NA	0.0	0	NA	NA	65,71,60,76	1	1	0	336.623443288	1
chr2_ref_v2	151054	0	G,A	0	0	105,88,0,0	1	1	0	2	G,G	NA	NA	0.0	0	78,73,0,0	1	1	0	0.574043175108	0	2	G,G	NA	NA	0.0	0	NA	NA	22,26,30,29	1	1	0	313.149886123	1	2	G,A	A,A	0.125	0.0449779952831	0	g.151054G>A	0	105,146,0,0	1	1	0	4.61864011313	0
chr2_ref_v2	151585	0	G,T	0	0	93,82,2,0	1	1	0	2	G,G	NA	NA	0.416828866758	0	81,68,1,0	1	1	0	0.454677887083	0	2	G,G	NA	NA	0.0066889881508	0	NA	NA	23,28,23,44	1	1	0	315.42742291	1	2	G,T	T,T	0.125	0.0215525583857	0	g.151585G>T	0	130,139,0,0	1	1	0	1.47002978868	0
chr2_ref_v2	152526	0	T,C	0	0	81,95,1,0	1	1	0	2	T,T	NA	NA	0.00566573753568	0	25,29,31,38	1	1	0	314.963833863	1	2	T,C	C,C	0.125	0.00619197024792	0	g.152526T>C	0	46,39,0,0	1	1	0	1.14746074113	0	2	T,T	NA	NA	0.0	0	NA	NA	76,65,74,82	1	1	0	340.513196804	1
chr2_ref_v2	152895	0	A,G	0	0	107,76,0,0	1	1	0	2	A,A	NA	NA	0.0	0	44,43,37,31	1	1	0	313.682119809	1	2	A,G	A,A	0.125	0.00491401480243	0	g.152895A>G	0	65,40,0,0	1	1	0	0.581274667735	0	2	A,A	NA	NA	0.0	0	NA	NA	66,59,79,63	1	1	0	336.600234964	1
chr2_ref_v2	152902	0	C,T	0	0	46,38,61,40	1	1	0	2	C,T	T,T	0.125	0.067010710283	0	38,30,43,48	1	1	0	2.16741565446	0	2	C,T	T,T	0.125	0.0400373730598	0	NA	NA	34,19,31,17	1	1	0	1.55256011098	0	2	C,T	NA	NA	0.0990909026442	0	NA	NA	80,60,70,67	1	1	0	1.2714726155	0
chr2_ref_v2	153600	0	ATT,A,AT	1	1	50,53,0,0,4,4	1	1	0	2	ATT,ATT	NA	NA	0.905294286363	0	15,11,17,13,1,1	1	1	0	27.9938866048	1	2	ATT,A	NA	NA	2.09128521155	0	g.153601_153602delTT	0	18,11,2,2,12,7	1	1	0	8.84083109048	0	2	ATT,ATT	ATT,AT	0.5	0.487291229512	0	NA	NA	38,32,42,38,10,7	1	1	0	63.5072009536	1
chr2_ref_v2	153755	0	C,T	0	0	104,85,1,0	1	1	0	2	C,C	NA	NA	0.00527705710084	0	45,21,34,32	1	1	0	313.973705395	1	2	C,T	NA	NA	0.0	0	g.153755C>T	0	65,54,0,0	1	1	0	0.415826181148	0	2	C,C	NA	NA	0.0	0	NA	NA	99,59,70,57	1	1	0	328.663047963	1
chr2_ref_v2	154739	0	C,T	0	0	114,108,0,0	1	1	0	2	C,C	NA	NA	0.0	0	47,61,51,47	1	1	0	322.122847992	1	2	C,T	NA	NA	0.0971637484536	0	g.154739C>T	0	48,50,0,0	1	1	0	0.472615229975	0	2	C,C	NA	NA	0.0	0	NA	NA	83,75,85,81	1	1	0	349.002184767	1
chr2_ref_v2	155127	0	A,G	1	0	114,112,0,0	1	1	0	2	A,A	NA	NA	0.0	0	104,92,0,0	1	1	0	0.606984634997	0	2	A,A	NA	NA	0.0	0	NA	NA	30,28,28,34	1	1	0	314.136409133	1	2	A,G	NA	NA	0.0666913744987	0	g.155127A>G	0	132,154,0,0	1	1	0	1.10515255456	0
chr2_ref_v2	157726	0	C,T	1	0	98,95,0,1	1	1	0	2	C,C	NA	NA	0.00516797015844	0	43,40,25,48	1	1	0	316.687157704	1	2	C,T	C,C	0.125	0.122933261633	0	g.157726C>T	0	61,64,0,0	1	1	0	0.500421724932	0	2	C,C	NA	NA	0.0	0	NA	NA	63,69,66,83	1	1	0	340.437391089	1
chr2_ref_v2	158097	0	C,G	1	0	83,103,0,0	1	1	0	2	C,C	NA	NA	0.0	0	42,37,36,41	1	1	0	316.045455362	1	2	C,G	NA	NA	0.0256424306133	0	g.158097C>G	0	54,47,0,0	1	1	0	1.40820868111	0	2	C,C	NA	NA	0.0	0	NA	NA	87,77,74,56	1	1	0	329.607611213	1
chr2_ref_v2	159446	0	C,T	0	0	58,66,0,0	1	1	0	2	C,C	NA	NA	0.0	0	32,30,27,41	1	1	0	313.380878466	1	2	C,T	NA	NA	0.092373320131	0	g.159446C>T	0	42,45,0,0	1	1	0	0.410783461018	0	2	C,C	NA	NA	0.0	0	NA	NA	107,110,105,108	1	1	0	351.987339221	1
chr2_ref_v2	159478	0	A,G	0	0	64,74,0,0	1	1	0	2	A,A	NA	NA	0.0	0	64,69,0,0	1	1	0	0.455856058698	0	2	A,A	NA	NA	0.0	0	NA	NA	23,25,22,24	1	1	0	310.154408598	1	2	A,G	NA	NA	0.0425596144188	0	g.159478A>G	0	220,203,1,0	1	1	0	1.89243021689	0
chr2_ref_v2	160131	0	A,G	0	0	43,58,0,0	1	1	0	2	A,A	NA	NA	0.0	0	30,25,22,27	1	1	0	39.0316795366	1	2	A,G	NA	NA	0.115512887122	0	g.160131A>G	0	36,38,0,0	1	1	0	0.774793124983	0	2	A,A	NA	NA	0.0	0	NA	NA	96,67,89,68	1	1	0	329.864883231	1
chr2_ref_v2	161475	0	T,TA	1	1	75,79,0,0	1	1	0	2	T,T	NA	NA	0.0084752541032	0	34,24,34,37	1	1	0	314.50004214	1	2	T,TA	TA,TA	0.25	0.108465347843	0	g.161475_161476insA	0	62,57,0,0	1	1	0	0.600785446808	0	2	T,T	NA	NA	0.0354679076697	0	NA	NA	83,66,64,49	1	1	0	322.1024106	1
chr2_ref_v2	161931	0	A,G	0	0	55,43,36,41	1	1	0	2	A,G	A,A	0.125	0.010152371464	0	45,30,37,26	1	1	0	1.33921573521	0	2	A,G	A,A	0.125	0.0769610411361	0	NA	NA	26,26,35,26	1	1	0	2.29261893257	0	2	A,G	G,G	0.125	0.091684282689	0	NA	NA	69,70,79,56	1	1	0	3.18453511218	0
chr2_ref_v2	162810	0	AT,A	1	1	74,67,5,3	1	1	0	2	AT,AT	NA	NA	0.775485526445	0	28,24,39,17	1	1	0	33.7556888158	1	2	AT,A	AT,AT	0.25	0.038700785683	0	g.162811delT	0	18,25,39,13	1	1	0	35.6839178788	1	2	AT,A	AT,AT	0.125	0.0144467915585	0	g.162811delT	0	64,50,65,60	1	1	0	313.498395138	1
chr2_ref_v2	165001	0	CTT,C,CT	1	1	52,75,0,0,6,4	1	1	0	2	CTT,CTT	NA	NA	0.447769171211	0	1,3,7,8,39,35	1	1	0	310.225680402	1	2	CT,CT	NA	NA	0.353975294832	0	g.165002delT,g.165002delT	0,1	38,48,0,0,7,7	1	1	0	1.78962543699	0	2	CTT,CTT	NA	NA	0.584391555151	0	NA	NA	14,7,15,22,124,96	1	1	0	328.719468773	1
chr2_ref_v2	165104	0	C,T	0	0	70,61,0,0	1	1	0	2	C,C	NA	NA	0.0	0	31,22,38,34	1	1	0	314.219948465	1	2	C,T	T,T	0.125	0.055059777183	0	g.165104C>T	0	51,26,0,0	1	1	0	1.94194831033	0	2	C,C	NA	NA	0.0	0	NA	NA	105,75,111,68	1	1	0	345.593757603	1
chr2_ref_v2	165278	0	G,GT	1	1	75,64,0,0	1	1	0	2	G,G	NA	NA	4.1204230203e-05	0	33,22,32,24	1	1	0	311.586604685	1	2	G,GT	NA	NA	0.018479044198	0	g.165278_165279insT	0	45,36,0,0	1	1	0	0.409565905614	0	2	G,G	NA	NA	4.56968059107e-05	0	NA	NA	90,90,88,77	1	1	0	336.859193817	1
chr2_ref_v2	165893	0	CTTT,C,CTTTT	1	1	4,4,1,1,4,3	1	0	0	2	NA	NA	NA	NA	0	1,4,2,8,5,2	1	1	0	4.7143081143	0	2	C,CTTTT	CTTTT,CTTTT	0.125	0.417889018389	0	NA	NA	0,6,0,1,3,6	1	0	0	1.38955250841	0	2	NA	NA	NA	NA	0	NA	NA	11,24,6,24,8,4	1	1	0	11.1671258033	0
chr2_ref_v2	167121	0	G,T	0	0	101,91,0,0	1	1	0	2	G,G	NA	NA	0.0	0	84,80,0,0	1	1	0	0.444659359216	0	2	G,G	NA	NA	0.0	0	NA	NA	25,19,18,23	1	1	0	310.189868083	1	2	G,T	NA	NA	0.070617567214	0	g.167121G>T	0	133,123,0,0	1	1	0	0.415922560906	0
chr2_ref_v2	167266	0	CA,C	1	1	65,81,4,5	1	1	0	2	CA,CA	NA	NA	0.0781273786983	0	57,66,1,6	1	1	0	0.623032148057	0	2	CA,CA	NA	NA	1.26732597087	0	NA	NA	3,2,45,64	1	1	0	316.657917831	1	2	C,C	NA	NA	0.305163464994	0	g.167267delA,g.167267delA	0,1	116,123,7,15	1	1	0	1.65970151202	0
chr2_ref_v2	167969	0	CA,C	1	1	24,25,4,2	1	1	0	2	CA,CA	NA	NA	1.10193442795	0	15,24,4,5	1	1	0	1.58039556419	0	2	CA,CA	NA	NA	1.37072875012	0	NA	NA	18,17,8,3	1	1	0	1.90041431191	0	2	CA,CA	NA	NA	1.03061975814	0	NA	NA	48,50,18,3	1	1	0	2.61888475898	0
chr2_ref_v2	169730	0	C,T	0	0	96,117,0,1	1	1	0	2	C,C	NA	NA	0.00468384931243	0	33,34,27,33	1	1	0	313.194721826	1	2	C,T	NA	NA	0.110348057169	0	g.169730C>T	0	64,46,0,0	1	1	0	2.61317047152	0	2	C,C	NA	NA	0.0	0	NA	NA	66,59,69,71	1	1	0	337.633111007	1
chr2_ref_v2	171074	0	T,C	1	0	99,119,0,0	1	1	0	2	T,T	NA	NA	0.0	0	72,92,0,0	1	1	0	0.453915435038	0	2	T,T	NA	NA	0.0	0	NA	NA	34,33,32,30	1	1	0	313.583976407	1	2	T,C	NA	NA	0.0775582343459	0	g.171074T>C	0	110,124,1,1	1	1	0	0.45632015092	0
chr2_ref_v2	174705	0	ATT,A,AT	1	1	39,28,0,6,1,7	1	1	0	2	ATT,ATT	ATT,A	0.25	1.54112626891	0	6,2,8,30,1,2	1	1	0	25.5077786611	1	2	ATT,A	A,A	0.5	1.25631492931	0	NA	NA	2,6,2,18,0,9	1	1	0	13.2448169569	1	2	ATT,A	A,AT	0.25	0.129769957822	0	NA	NA	10,11,14,55,0,12	1	1	0	38.5029643115	1
chr2_ref_v2	176220	0	T,A	0	0	84,93,0,0	1	1	0	2	T,T	NA	NA	0.0	0	54,37,40,41	1	1	0	316.235367032	1	2	T,A	NA	NA	0.116410351844	0	g.176220T>A	0	57,60,0,0	1	1	0	0.415688110371	0	2	T,T	NA	NA	0.0	0	NA	NA	83,71,70,72	1	1	0	333.275984968	1
chr2_ref_v2	176675	0	C,T	0	0	84,91,0,0	1	1	0	2	C,C	NA	NA	0.0	0	74,72,0,0	1	1	0	0.558799528696	0	2	C,C	NA	NA	0.0	0	NA	NA	43,24,25,29	1	1	0	311.423358263	1	2	C,T	C,C	0.125	0.0356058554542	0	g.176675C>T	0	121,136,0,0	1	1	0	0.434744309707	0
chr2_ref_v2	178893	0	C,T	1	0	133,87,0,0	1	1	0	2	C,C	NA	NA	0.0	0	90,93,0,0	1	1	0	3.09548177055	0	2	C,C	NA	NA	0.0	0	NA	NA	30,30,28,31	1	1	0	313.205934012	1	2	C,T	NA	NA	0.0168071183164	0	g.178893C>T	0	138,117,0,0	1	1	0	1.69024362053	0
chr2_ref_v2	179280	0	C,A	1	0	122,89,0,1	1	1	0	2	C,C	NA	NA	0.00472814119595	0	51,33,53,39	1	1	0	321.562920859	1	2	C,A	NA	NA	0.0909717782057	0	g.179280C>A	0	59,67,0,0	1	1	0	2.23403718564	0	2	C,C	NA	NA	0.0	0	NA	NA	69,79,66,68	1	1	0	333.172886269	1
chr2_ref_v2	180927	0	C,T	0	0	88,104,0,0	1	1	0	2	C,C	NA	NA	0.0	0	91,95,0,0	1	1	0	0.668386782652	0	2	C,C	NA	NA	0.0	0	NA	NA	32,22,23,29	1	1	0	311.711236339	1	2	C,T	NA	NA	0.0377403279828	0	g.180927C>T	0	131,157,0,0	1	1	0	0.403721890273	0
chr2_ref_v2	184337	0	G,A	0	0	94,103,0,0	1	1	0	2	G,G	NA	NA	0.0	0	94,81,0,0	1	1	0	1.22078623986	0	2	G,G	NA	NA	0.0	0	NA	NA	24,32,31,25	1	1	0	312.461322243	1	2	G,A	NA	NA	0.0	0	g.184337G>A	0	134,174,0,0	1	1	0	1.12753191824	0
chr2_ref_v2	184656	0	C,T	1	0	110,114,0,2	1	1	0	2	C,C	NA	NA	0.414354055525	0	43,41,50,49	1	1	0	321.027564719	1	2	C,T	T,T	0.125	0.0870113769896	0	g.184656C>T	0	64,63,0,0	1	1	0	0.485273793072	0	2	C,C	NA	NA	0.0	0	NA	NA	70,62,57,75	1	1	0	328.767521532	1
chr2_ref_v2	184976	0	C,CA	1	1	79,73,1,0	1	1	0	2	C,C	NA	NA	0.00651619631596	0	70,69,0,0	1	1	0	0.495834732604	0	2	C,C	NA	NA	5.03184174228e-05	0	NA	NA	30,18,21,28	1	1	0	310.894688212	1	2	C,CA	NA	NA	0.0210727285645	0	g.184976_184977insA	0	129,133,0,0	1	1	0	0.796342753429	0
chr2_ref_v2	186236	0	C,T	1	0	126,104,0,1	1	1	0	2	C,C	NA	NA	0.0043384015986	0	50,51,50,38	1	1	0	319.947839414	1	2	C,T	C,C	0.125	0.113530725918	0	g.186236C>T	0	61,67,0,0	1	1	0	1.26927786735	0	2	C,C	NA	NA	0.0	0	NA	NA	76,56,56,55	1	1	0	325.907034114	1
chr2_ref_v2	186523	0	A,G	1	0	130,92,0,0	1	1	0	2	A,A	NA	NA	0.0	0	45,43,36,45	1	1	0	317.949707468	1	2	A,G	NA	NA	0.0828876598058	0	g.186523A>G	0	56,59,0,0	1	1	0	1.80464917518	0	2	A,A	NA	NA	0.0	0	NA	NA	63,66,67,59	1	1	0	331.818821386	1
chr2_ref_v2	186824	0	A,C	0	0	96,87,0,1	1	1	0	2	A,A	NA	NA	0.00544960476756	0	35,41,34,60	1	1	0	323.055463778	1	2	A,C	C,C	0.125	0.0387529862972	0	g.186824A>C	0	54,51,0,0	1	1	0	0.428629730789	0	2	A,A	NA	NA	0.0	0	NA	NA	62,62,66,54	1	1	0	327.469773736	1
chr2_ref_v2	187092	0	G,T	0	0	111,96,0,0	1	1	0	2	G,G	NA	NA	0.0	0	40,42,42,46	1	1	0	319.610513879	1	2	G,T	NA	NA	0.070617567214	0	g.187092G>T	0	55,61,0,0	1	1	0	1.00599843387	0	2	G,G	NA	NA	0.0	0	NA	NA	57,73,71,81	1	1	0	342.76188165	1
chr2_ref_v2	188555	0	G,T	0	0	90,87,0,0	1	1	0	2	G,G	NA	NA	0.0	0	78,86,0,0	1	1	0	0.663090721009	0	2	G,G	NA	NA	0.0	0	NA	NA	28,35,28,27	1	1	0	311.673494569	1	2	G,T	G,G	0.125	0.115512887122	0	g.188555G>T	0	109,112,0,0	1	1	0	0.482781779129	0
chr2_ref_v2	190816	0	C,T	0	0	112,94,0,0	1	1	0	2	C,C	NA	NA	0.0	0	56,35,38,61	1	1	0	324.365528332	1	2	C,T	NA	NA	0.0842603436177	0	g.190816C>T	0	44,55,0,0	1	1	0	1.62452386044	0	2	C,C	NA	NA	0.0	0	NA	NA	70,69,57,56	1	1	0	325.021190952	1
chr2_ref_v2	192058	0	A,G	0	0	104,96,1,0	1	1	0	2	A,A	NA	NA	0.00498754151104	0	72,71,0,0	1	1	0	0.488424738714	0	2	A,A	NA	NA	0.0	0	NA	NA	22,33,23,36	1	1	0	313.607076501	1	2	A,G	NA	NA	0.0702042586732	0	g.192058A>G	0	150,124,0,0	1	1	0	0.787439612435	0
chr2_ref_v2	192223	0	CT,C	1	1	61,57,20,10	1	1	0	2	CT,CT	CT,C	0.125	0.0463133834944	0	27,26,26,18	1	1	0	6.06037929739	0	2	CT,CT	CT,C	0.25	0.116036818868	0	NA	NA	18,24,25,16	1	1	0	6.83572557012	0	2	CT,CT	CT,C	0.5	0.0921201551909	0	NA	NA	54,62,57,49	1	1	0	15.1234903918	1
chr2_ref_v2	192915	0	A,G	0	0	77,68,0,1	1	1	0	2	A,A	NA	NA	0.00687287928776	0	33,22,25,24	1	1	0	310.496668761	1	2	A,G	NA	NA	0.115512887122	0	g.192915A>G	0	41,51,0,0	1	1	0	1.29144685983	0	2	A,A	NA	NA	0.0	0	NA	NA	83,57,78,48	1	1	0	327.751419854	1
chr2_ref_v2	193062	0	G,T	0	0	87,72,1,0	1	1	0	2	G,G	NA	NA	0.0062696130136	0	84,59,0,0	1	1	0	0.794220603855	0	2	G,G	NA	NA	0.0	0	NA	NA	28,20,26,23	1	1	0	310.871026151	1	2	G,T	NA	NA	0.0206192872027	0	g.193062G>T	0	145,157,0,0	1	1	0	2.12853796023	0
chr2_ref_v2	194461	0	C,T	0	0	48,56,57,52	1	1	0	2	C,T	NA	NA	0.0469569830878	0	29,37,49,36	1	1	0	1.17706754049	0	2	C,T	T,T	0.125	0.00168208618298	0	NA	NA	17,26,26,27	1	1	0	0.702853577861	0	2	C,T	T,T	0.125	0.0422226304223	0	NA	NA	69,77,68,75	1	1	0	0.601968263033	0
chr2_ref_v2	196353	0	GA,G	1	1	87,92,3,3	1	1	0	2	GA,GA	NA	NA	0.124579992731	0	25,40,30,36	1	1	0	310.388876388	1	2	GA,G	GA,GA	0.125	0.0975024856409	0	g.196354delA	0	39,74,3,4	1	1	0	2.39893459077	0	2	GA,GA	NA	NA	0.0997512480671	0	NA	NA	70,61,54,76	1	1	0	318.288276381	1
chr2_ref_v2	196730	0	G,T	0	0	110,83,0,0	1	1	0	2	G,G	NA	NA	0.0	0	36,33,51,37	1	1	0	320.384102624	1	2	G,T	T,T	0.125	0.00808411839996	0	g.196730G>T	0	43,53,0,0	1	1	0	2.13820659315	0	2	G,G	NA	NA	0.0	0	NA	NA	65,78,83,72	1	1	0	341.812880842	1
chr2_ref_v2	196914	0	C,T	0	0	97,98,0,1	1	1	0	2	C,C	NA	NA	0.00511510066677	0	71,81,0,0	1	1	0	0.651504731972	0	2	C,C	NA	NA	0.0	0	NA	NA	34,23,25,24	1	1	0	311.066706861	1	2	C,T	C,C	0.125	0.100083458557	0	g.196914C>T	0	134,144,0,0	1	1	0	0.580560520717	0
chr2_ref_v2	202294	0	A,C	0	0	63,28,0,18	1	1	0	2	A,A	A,C	0.25	0.379489621705	0	67,21,0,24	1	1	0	1.01029490966	0	2	A,A	A,C	0.5	0.159848700942	0	NA	NA	43,18,0,17	1	1	0	0.870304989564	0	2	A,A	A,C	0.5	0.121889817609	0	NA	NA	138,54,0,58	1	1	0	2.4194463951	0
chr2_ref_v2	203202	0	C,T	1	0	69,84,0,0	1	1	0	2	C,C	NA	NA	0.0	0	18,29,27,37	1	1	0	313.721994325	1	2	C,T	T,T	0.125	0.0574210533687	0	g.203202C>T	0	36,44,0,0	1	1	0	0.37323723757	0	2	C,C	NA	NA	0.0	0	NA	NA	84,101,78,86	1	1	0	337.91875833	1
chr2_ref_v2	203433	0	C,A	0	0	93,80,1,1	1	1	0	2	C,C	NA	NA	0.0114943794257	0	27,31,37,38	1	1	0	316.031115127	1	2	C,A	A,A	0.125	0.00573067470899	0	g.203433C>A	0	55,36,0,0	1	1	0	1.01987106602	0	2	C,C	NA	NA	0.0	0	NA	NA	78,53,69,74	1	1	0	335.121318187	1
chr2_ref_v2	203520	0	TA,T	1	1	77,81,0,0	1	1	0	2	TA,TA	NA	NA	0.0107538459408	0	24,29,25,36	1	1	0	313.082548937	1	2	TA,T	NA	NA	0.0862394376146	0	g.203521delA	0	30,36,0,1	1	1	0	0.568913677455	0	2	TA,TA	NA	NA	0.00872937364408	0	NA	NA	70,55,67,42	1	1	0	323.349372061	1
chr2_ref_v2	204143	0	C,T	1	0	130,106,0,0	1	1	0	2	C,C	NA	NA	0.0	0	45,54,41,35	1	1	0	316.364306146	1	2	C,T	C,C	0.125	0.0130720815674	0	g.204143C>T	0	58,52,0,0	1	1	0	0.486529838829	0	2	C,C	NA	NA	0.0	0	NA	NA	70,78,68,80	1	1	0	342.067719099	1
chr2_ref_v2	205956	0	A,G	1	0	69,90,0,0	1	1	0	2	A,A	NA	NA	0.0	0	64,70,1,0	1	1	0	0.737017498535	0	2	A,A	NA	NA	0.00743497848752	0	NA	NA	28,23,26,18	1	1	0	310.249120519	1	2	A,G	A,A	0.125	0.103678429475	0	g.205956A>G	0	145,150,1,0	1	1	0	1.53607137104	0
chr2_ref_v2	207012	0	GTT,G,GT	1	1	8,10,7,8,44,38	1	1	0	2	GT,GT	GTT,GT	0.25	0.100999223143	0	6,0,39,27,17,13	1	1	0	25.401459772	1	2	G,GT	GTT,G	0.125	0.306194719199	0	g.207012_207015T>	0	3,3,11,33,18,16	1	1	0	17.5155258525	1	2	G,GT	GTT,GT	0.125	0.204791660274	0	g.207012_207015T>	0	8,14,65,61,51,35	1	1	0	32.4400180908	1
chr2_ref_v2	208518	0	T,C	0	0	79,109,0,0	1	1	0	2	T,T	NA	NA	0.0	0	46,45,40,31	1	1	0	314.44401219	1	2	T,C	T,T	0.125	0.00313479880537	0	g.208518T>C	0	57,56,0,0	1	1	0	1.43018470851	0	2	T,T	NA	NA	0.0	0	NA	NA	68,60,56,59	1	1	0	325.294959761	1
chr2_ref_v2	208768	0	A,G	1	0	75,108,0,0	1	1	0	2	A,A	NA	NA	0.0	0	33,30,38,46	1	1	0	318.693092957	1	2	A,G	G,G	0.125	0.0363676441709	0	g.208768A>G	0	47,62,0,0	1	1	0	0.469749230209	0	2	A,A	NA	NA	0.0	0	NA	NA	62,67,53,74	1	1	0	330.632171155	1
chr2_ref_v2	209794	0	C,T	0	0	94,69,0,0	1	1	0	2	C,C	NA	NA	0.0	0	53,25,47,35	1	1	0	316.952853238	1	2	C,T	NA	NA	0.0500104205747	0	g.209794C>T	0	61,48,0,0	1	1	0	0.438320611286	0	2	C,C	NA	NA	0.0	0	NA	NA	88,72,76,78	1	1	0	336.450562288	1
chr2_ref_v2	209823	0	T,C	1	0	107,59,0,0	1	1	0	2	T,T	NA	NA	0.0	0	95,64,0,0	1	1	0	0.922864108229	0	2	T,T	NA	NA	0.0	0	NA	NA	34,25,27,33	1	1	0	312.598352718	1	2	T,C	NA	NA	0.0168071183164	0	g.209823T>C	0	171,162,0,0	1	1	0	6.41866616534	0
chr2_ref_v2	209988	0	A,T	0	0	96,87,0,0	1	1	0	2	A,A	NA	NA	0.0	0	49,73,0,1	1	1	0	2.43587167752	0	2	A,A	NA	NA	0.00816331063916	0	NA	NA	26,17,32,35	1	1	0	314.990265714	1	2	A,T	T,T	0.25	0.0673331200686	0	g.209988A>T	0	176,162,0,0	1	1	0	0.409180833963	0
chr2_ref_v2	211037	0	C,A	1	0	101,110,0,0	1	1	0	2	C,C	NA	NA	0.0	0	28,36,46,38	1	1	0	319.607457111	1	2	C,A	A,A	0.125	0.0206192872027	0	g.211037C>A	0	52,62,0,0	1	1	0	0.479889545983	0	2	C,C	NA	NA	0.0	0	NA	NA	60,60,51,86	1	1	0	340.314176178	1
chr2_ref_v2	211425	0	G,T	0	0	76,111,0,0	1	1	0	2	G,G	NA	NA	0.0	0	35,55,48,59	1	1	0	324.918417128	1	2	G,T	T,T	0.125	0.0782952641493	0	g.211425G>T	0	49,63,0,0	1	1	0	0.563813352023	0	2	G,G	NA	NA	0.0	0	NA	NA	65,72,70,66	1	1	0	332.804303028	1
chr2_ref_v2	211555	0	C,T	1	0	104,90,0,0	1	1	0	2	C,C	NA	NA	0.0	0	42,46,44,31	1	1	0	315.879930697	1	2	C,T	C,C	0.125	0.091465727339	0	g.211555C>T	0	51,46,0,0	1	1	0	0.396988988395	0	2	C,C	NA	NA	0.0	0	NA	NA	85,74,58,72	1	1	0	330.123061028	1
chr2_ref_v2	211597	0	G,A	1	0	80,73,0,0	1	1	0	2	G,G	NA	NA	0.0	0	42,37,37,50	1	1	0	317.852835991	1	2	G,A	NA	NA	0.0964602661876	0	g.211597G>A	0	48,56,0,0	1	1	0	0.928897621066	0	2	G,G	NA	NA	0.0	0	NA	NA	65,72,56,71	1	1	0	327.094753934	1
chr2_ref_v2	212510	0	TA,T	1	1	77,89,3,2	1	1	0	2	TA,TA	NA	NA	0.794295210249	0	48,64,1,3	1	1	0	0.815672946969	0	2	TA,TA	NA	NA	1.73325627472	0	NA	NA	23,32,30,26	1	1	0	309.815588851	1	2	TA,T	TA,TA	0.125	0.0204491740471	0	g.212511delA	0	117,121,7,8	1	1	0	2.14021619976	0
chr2_ref_v2	212779	0	C,T	1	0	88,104,0,0	1	1	0	2	C,C	NA	NA	0.0	0	51,41,26,33	1	1	0	312.046890303	1	2	C,T	C,C	0.25	0.0665744906227	0	g.212779C>T	0	42,68,0,0	1	1	0	1.24612605494	0	2	C,C	NA	NA	0.0	0	NA	NA	64,64,49,62	1	1	0	324.607651542	1
chr2_ref_v2	213513	0	G,T	0	0	62,63,0,0	1	1	0	2	G,G	NA	NA	0.0	0	47,45,13,21	1	1	0	24.2906560808	1	2	G,G	G,T	0.5	0.103184236235	1	NA	NA	40,36,0,0	1	1	0	0.488483176789	0	2	G,G	NA	NA	0.0	0	NA	NA	103,99,43,39	1	1	0	53.2484361432	1
chr2_ref_v2	214036	0	A,G	1	0	92,68,0,0	1	1	0	2	A,A	NA	NA	0.0	0	88,59,0,0	1	1	0	0.524407996153	0	2	A,A	NA	NA	0.0	0	NA	NA	33,20,24,18	1	1	0	309.890462583	1	2	A,G	A,A	0.125	0.0186921330122	0	g.214036A>G	0	139,124,0,1	1	1	0	1.10845738814	0
chr2_ref_v2	217708	0	C,T	1	0	57,97,0,0	1	1	0	2	C,C	NA	NA	0.0	0	57,68,0,0	1	1	0	1.58821240783	0	2	C,C	NA	NA	0.0	0	NA	NA	26,19,20,24	1	1	0	310.183745611	1	2	C,T	NA	NA	0.0224728558521	0	g.217708C>T	0	141,137,0,0	1	1	0	5.88709347738	0
chr2_ref_v2	219736	0	A,G	0	0	104,86,0,0	1	1	0	2	A,A	NA	NA	0.0	0	78,55,1,0	1	1	0	0.670510679956	0	2	A,A	NA	NA	0.00749067172916	0	NA	NA	40,26,34,24	1	1	0	312.637946932	1	2	A,G	A,A	0.125	0.122102696801	0	g.219736A>G	0	143,119,1,0	1	1	0	0.374692854109	0
chr2_ref_v2	220808	0	CT,C	1	1	92,74,1,0	1	1	0	2	CT,CT	NA	NA	0.00474782188055	0	24,27,41,35	1	1	0	316.489648765	1	2	CT,C	C,C	0.125	0.101334186884	0	g.220809delT	0	52,46,0,1	1	1	0	0.488146312493	0	2	CT,CT	NA	NA	0.164280806349	0	NA	NA	66,71,51,59	1	1	0	322.117937923	1
chr2_ref_v2	221279	1	AGT,A	1	1	0,0,0,0	0	0	1	2	NA	NA	NA	NA	0	0,0,0,1	0	0	1	0.0	0	2	NA	NA	NA	NA	0	NA	NA	0,0,0,4	0	0	1	0.0	0	2	NA	NA	NA	NA	0	NA	NA	0,0,0,11	0	0	1	0.0	0
chr2_ref_v2	227359	0	G,T	1	0	108,90,0,0	1	1	0	2	G,G	NA	NA	0.0	0	43,43,48,38	1	1	0	318.786841906	1	2	G,T	NA	NA	0.0	0	g.227359G>T	0	42,43,0,0	1	1	0	0.715864845198	0	2	G,G	NA	NA	0.0	0	NA	NA	60,55,70,55	1	1	0	331.213417937	1
chr2_ref_v2	227548	0	C,T	0	0	104,108,0,1	1	1	0	2	C,C	NA	NA	0.00470589103741	0	42,39,61,26	1	1	0	323.610953383	1	2	C,T	NA	NA	0.0714589639821	0	g.227548C>T	0	61,54,0,0	1	1	0	0.693586661174	0	2	C,C	NA	NA	0.0	0	NA	NA	55,59,59,55	1	1	0	327.166731514	1
chr2_ref_v2	229743	0	A,G	1	0	93,97,0,0	1	1	0	2	A,A	NA	NA	0.0	0	43,48,48,44	1	1	0	319.755817456	1	2	A,G	NA	NA	0.0109290705322	0	g.229743A>G	0	37,43,0,0	1	1	0	0.471652686816	0	2	A,A	NA	NA	0.0	0	NA	NA	71,56,63,52	1	1	0	325.801248994	1
chr2_ref_v2	230932	0	C,T	0	0	83,121,0,0	1	1	0	2	C,C	NA	NA	0.0	0	47,48,37,35	1	1	0	314.685495248	1	2	C,T	C,C	0.125	0.0258963443036	0	g.230932C>T	0	42,54,0,0	1	1	0	0.532434784314	0	2	C,C	NA	NA	0.0	0	NA	NA	63,72,65,69	1	1	0	333.449907473	1
chr2_ref_v2	231856	0	C,T	0	0	102,84,1,0	1	1	0	2	C,C	NA	NA	0.00536194314139	0	55,45,38,32	1	1	0	313.817110307	1	2	C,T	C,C	0.125	0.105360515658	0	g.231856C>T	0	65,62,0,0	1	1	0	0.686349219328	0	2	C,C	NA	NA	0.0	0	NA	NA	57,52,70,67	1	1	0	335.220024051	1
chr2_ref_v2	232145	0	C,T	0	0	88,94,0,0	1	1	0	2	C,C	NA	NA	0.0	0	74,81,0,1	1	1	0	0.381432478253	0	2	C,C	NA	NA	0.00643089033029	0	NA	NA	31,20,23,18	1	1	0	309.967114767	1	2	C,T	C,C	0.125	0.0330608622609	0	g.232145C>T	0	122,138,0,0	1	1	0	0.487677650987	0
chr2_ref_v2	232663	0	C,T	0	0	93,77,9,14	1	1	0	2	C,C	C,T	0.25	0.0543940720658	1	61,106,0,0	1	1	0	10.8679574839	0	2	C,C	NA	NA	0.0	0	NA	NA	52,79,0,0	1	1	0	6.98853468744	0	2	C,C	NA	NA	0.0	0	NA	NA	111,129,0,0	1	1	0	7.75429996918	0
chr2_ref_v2	232935	0	G,T	1	0	60,61,63,42	1	1	0	2	G,T	G,G	0.125	0.109484232842	0	77,63,1,0	1	1	0	307.92316256	1	2	G,G	NA	NA	0.00711746776886	0	g.232934_232936T>G	1	28,38,25,27	1	1	0	0.956632628515	0	2	G,T	G,G	0.125	0.0129034048359	0	NA	NA	126,121,0,0	1	1	0	308.311691166	1
chr2_ref_v2	233432	0	G,T	0	0	97,133,0,0	1	1	0	2	G,G	NA	NA	0.0	0	37,61,45,51	1	1	0	322.316286345	1	2	G,T	NA	NA	0.0206192872027	0	g.233432G>T	0	49,60,0,0	1	1	0	0.524941656334	0	2	G,G	NA	NA	0.0	0	NA	NA	60,59,66,62	1	1	0	333.733583063	1
chr2_ref_v2	234224	0	G,T	0	0	105,124,0,0	1	1	0	2	G,G	NA	NA	0.0	0	45,45,41,43	1	1	0	318.686322782	1	2	G,T	NA	NA	0.068992871487	0	g.234224G>T	0	53,53,0,0	1	1	0	0.664769068909	0	2	G,G	NA	NA	0.0	0	NA	NA	69,81,62,88	1	1	0	344.016716391	1
chr2_ref_v2	234591	0	G,T	1	0	106,86,0,0	1	1	0	2	G,G	NA	NA	0.0	0	47,34,45,24	1	1	0	315.50707318	1	2	G,T	G,G	0.125	0.0909717782057	0	g.234591G>T	0	63,59,0,0	1	1	0	0.630066705493	0	2	G,G	NA	NA	0.0	0	NA	NA	74,68,67,58	1	1	0	328.674526311	1
chr2_ref_v2	235206	0	C,T	0	0	91,78,0,0	1	1	0	2	C,C	NA	NA	0.0	0	42,41,32,33	1	1	0	312.803452917	1	2	C,T	C,C	0.125	0.00686109037995	0	g.235206C>T	0	66,58,0,0	1	1	0	0.392243183316	0	2	C,C	NA	NA	0.0	0	NA	NA	54,76,65,80	1	1	0	336.034285178	1
chr2_ref_v2	235757	0	C,T	1	0	96,49,1,0	1	1	0	2	C,C	NA	NA	0.00687287928776	0	31,23,50,19	1	1	0	316.902267644	1	2	C,T	T,T	0.125	0.00619197024792	0	g.235757C>T	0	65,54,0,0	1	1	0	2.40704180833	0	2	C,C	NA	NA	0.0	0	NA	NA	73,66,67,22	1	1	0	89.877210528	1
chr2_ref_v2	239472	0	T,C	0	0	85,82,0,1	1	1	0	2	T,T	NA	NA	0.0059701669865	0	41,34,39,31	1	1	0	314.204519266	1	2	T,C	NA	NA	0.068992871487	0	g.239472T>C	0	45,60,0,0	1	1	0	1.30423407107	0	2	T,T	NA	NA	0.0	0	NA	NA	53,64,54,56	1	1	0	322.96271181	1
chr2_ref_v2	239819	0	G,A	0	0	91,98,0,0	1	1	0	2	G,G	NA	NA	0.0	0	77,90,0,0	1	1	0	0.50631826697	0	2	G,G	NA	NA	0.0	0	NA	NA	30,23,31,27	1	1	0	312.755378901	1	2	G,A	NA	NA	0.0901510969943	0	g.239819G>A	0	125,146,0,0	1	1	0	0.5775865027	0
chr2_ref_v2	240198	0	G,A	0	0	109,82,0,0	1	1	0	2	G,G	NA	NA	0.0	0	89,63,0,0	1	1	0	0.445821361611	0	2	G,G	NA	NA	0.0	0	NA	NA	20,26,34,22	1	1	0	313.063860203	1	2	G,A	A,A	0.125	0.0546041340349	0	g.240198G>A	0	143,101,1,0	1	1	0	0.465677295641	0
chr2_ref_v2	240319	0	C,T	0	0	96,103,0,0	1	1	0	2	C,C	NA	NA	0.0	0	76,80,0,0	1	1	0	0.394348051033	0	2	C,C	NA	NA	0.0	0	NA	NA	32,22,27,32	1	1	0	313.123215849	1	2	C,T	NA	NA	0.0885533973414	0	g.240319C>T	0	92,128,0,0	1	1	0	1.53307456775	0
chr2_ref_v2	240367	0	G,A	1	0	105,106,0,0	1	1	0	2	G,G	NA	NA	0.0	0	37,41,30,39	1	1	0	314.933225758	1	2	G,A	NA	NA	0.122602322092	0	g.240367G>A	0	53,48,0,0	1	1	0	0.503334269817	0	2	G,G	NA	NA	0.0	0	NA	NA	57,64,42,68	1	1	0	327.229940121	1
chr2_ref_v2	241823	0	G,A	1	0	108,65,0,0	1	1	0	2	G,G	NA	NA	0.0	0	44,25,40,35	1	1	0	315.577332772	1	2	G,A	NA	NA	0.0833816089391	0	g.241823G>A	0	67,48,0,0	1	1	0	0.70353537532	0	2	G,G	NA	NA	0.0	0	NA	NA	74,77,67,53	1	1	0	325.415920124	1
chr2_ref_v2	242620	0	AT,A	1	1	36,63,33,48	1	1	0	2	AT,A	AT,AT	0.25	0.0250003744647	0	20,34,21,48	1	1	0	2.79579698169	0	2	AT,A	AT,AT	0.25	0.0718563009679	0	NA	NA	49,55,0,4	1	1	0	14.5195989858	1	2	AT,AT	NA	NA	2.25421205957	0	g.242620_242622>T	1	41,46,58,61	1	1	0	3.75579624019	0
chr2_ref_v2	242759	0	C,T	0	0	81,66,0,0	1	1	0	2	C,C	NA	NA	0.0	0	33,27,36,31	1	1	0	313.447294404	1	2	C,T	NA	NA	0.110348057169	0	g.242759C>T	0	58,52,0,0	1	1	0	0.487569215958	0	2	C,C	NA	NA	0.0	0	NA	NA	65,67,76,71	1	1	0	333.715941871	1
chr2_ref_v2	243989	0	C,T	0	0	97,104,1,0	1	1	0	2	C,C	NA	NA	0.00496278934213	0	34,50,32,43	1	1	0	316.091357538	1	2	C,T	NA	NA	0.113328685307	0	g.243989C>T	0	76,53,0,1	1	1	0	2.07478538363	0	2	C,C	NA	NA	0.00772204609391	0	NA	NA	66,53,78,70	1	1	0	341.103161334	1
chr2_ref_v2	245120	0	CA,C	1	1	55,96,1,1	1	1	0	2	CA,CA	NA	NA	0.803926326911	0	23,36,30,36	1	1	0	313.471213263	1	2	CA,C	NA	NA	0.0319807409032	0	g.245121delA	0	37,57,0,2	1	1	0	0.89170206977	0	2	CA,CA	NA	NA	0.762956072012	0	NA	NA	59,62,57,68	1	1	0	327.046286551	1
chr2_ref_v2	246289	0	GC,G	1	1	42,49,1,0	1	1	0	2	GC,GC	NA	NA	0.00985592439723	0	38,55,0,1	1	1	0	0.77247212848	0	2	GC,GC	NA	NA	0.00823065566866	0	NA	NA	16,17,17,17	1	1	0	27.7045987065	1	2	GC,G	NA	NA	0.0265552614592	0	g.246290delC	0	116,127,1,1	1	1	0	0.52172173316	0
chr2_ref_v2	246302	0	T,C	0	0	50,80,0,0	1	1	0	2	T,T	NA	NA	0.0	0	26,32,23,25	1	1	0	41.4936533973	1	2	T,C	T,T	0.125	0.0620724286424	0	g.246302T>C	0	34,51,0,0	1	1	0	0.41321020478	0	2	T,T	NA	NA	0.0	0	NA	NA	67,83,58,68	1	1	0	323.750535042	1
chr2_ref_v2	248264	0	C,T	1	0	144,129,0,0	1	1	0	2	C,C	NA	NA	0.0	0	61,65,52,62	1	1	0	329.74542963	1	2	C,T	NA	NA	0.100083458557	0	g.248264C>T	0	62,48,0,0	1	1	0	0.609854985256	0	2	C,C	NA	NA	0.0	0	NA	NA	61,59,60,64	1	1	0	334.36479364	1
chr2_ref_v2	248459	0	T,C	0	0	110,126,0,0	1	1	0	2	T,T	NA	NA	0.0	0	36,60,45,60	1	1	0	326.626178836	1	2	T,C	NA	NA	0.0896121586897	0	g.248459T>C	0	52,57,0,0	1	1	0	0.404600220863	0	2	T,T	NA	NA	0.0	0	NA	NA	67,62,72,68	1	1	0	339.096618234	1
chr2_ref_v2	249109	0	G,T	0	0	57,75,0,0	1	1	0	2	G,G	NA	NA	0.0	0	30,39,38,29	1	1	0	312.898682513	1	2	G,T	NA	NA	0.0294138852063	0	g.249109G>T	0	54,55,0,0	1	1	0	0.993335775801	0	2	G,G	NA	NA	0.0	0	NA	NA	60,64,56,53	1	1	0	320.049248144	1
chr2_ref_v2	249652	0	G,T	0	0	87,146,2,0	1	1	0	2	G,G	NA	NA	0.414012168687	0	41,42,48,56	1	1	0	323.752985387	1	2	G,T	T,T	0.125	0.0257641369361	0	g.249652G>T	0	60,78,0,0	1	1	0	1.20127578567	0	2	G,G	NA	NA	0.0	0	NA	NA	58,75,63,64	1	1	0	328.159262675	1
chr2_ref_v2	249670	0	G,A	0	0	92,145,1,0	1	1	0	2	G,G	NA	NA	0.00421053253634	0	32,46,49,56	1	1	0	327.278515162	1	2	G,A	A,A	0.125	0.045937095187	0	g.249670G>A	0	63,78,0,0	1	1	0	1.09760539375	0	2	G,G	NA	NA	0.0	0	NA	NA	59,75,64,68	1	1	0	335.051488753	1
chr2_ref_v2	250477	0	G,T	1	0	94,117,0,0	1	1	0	2	G,G	NA	NA	0.0	0	43,33,25,41	1	1	0	314.866248374	1	2	G,T	G,G	0.125	0.110235830021	0	g.250477G>T	0	56,59,0,0	1	1	0	0.688458287662	0	2	G,G	NA	NA	0.0	0	NA	NA	61,61,66,65	1	1	0	333.502432316	1
chr2_ref_v2	250781	0	G,T	0	0	124,90,2,0	1	1	0	2	G,G	NA	NA	0.41476750077	0	114,70,0,0	1	1	0	0.971532555316	0	2	G,G	NA	NA	0.0	0	NA	NA	33,22,22,37	1	1	0	313.544362577	1	2	G,T	NA	NA	0.0702042586732	0	g.250781G>T	0	134,138,1,1	1	1	0	2.70436519618	0
chr2_ref_v2	251574	0	CTTTT,C,CTT,CTTT	1	1	13,11,0,0,0,2,7,5	1	1	0	2	CTTTT,CTTTT	CTTTT,CTTT	0.25	0.447941559202	0	8,8,0,0,1,1,2,9	1	1	0	2.03523591251	0	2	CTTTT,CTTTT	NA	NA	0.279085130764	0	NA	NA	2,1,7,10,3,6,0,0	1	1	0	12.5040215769	1	2	C,CTT	C,C	0.25	0.587174139233	0	g.251575_251578delTTTT,g.251575_251576delTT	0,0	60,49,2,2,6,10,10,17	1	1	0	1.0555099516	0
chr2_ref_v2	252388	0	C,T	1	0	83,93,0,0	1	1	0	2	C,C	NA	NA	0.0	0	72,94,0,0	1	1	0	0.745316615268	0	2	C,C	NA	NA	0.0	0	NA	NA	43,57,6,14	1	1	0	15.5449725304	1	2	C,C	C,T	0.25	0.336472236621	1	NA	NA	106,132,0,0	1	1	0	0.650929440711	0
chr2_ref_v2	255008	0	G,A	0	0	87,111,0,0	1	1	0	2	G,G	NA	NA	0.0	0	89,102,0,0	1	1	0	0.610270044821	0	2	G,G	NA	NA	0.0	0	NA	NA	33,38,35,40	1	1	0	316.19115527	1	2	G,A	NA	NA	0.054808236495	0	g.255008G>A	0	178,165,0,0	1	1	0	2.81947825438	0
chr2_ref_v2	255119	0	C,A	1	0	91,84,0,0	1	1	0	2	C,C	NA	NA	0.0	0	78,74,0,0	1	1	0	0.400411834124	0	2	C,C	NA	NA	0.0	0	NA	NA	26,21,26,25	1	1	0	311.392987243	1	2	C,A	NA	NA	0.0816780310143	0	g.255119C>A	0	149,196,0,0	1	1	0	3.29282824782	0
chr2_ref_v2	255327	0	G,A	1	0	107,101,0,0	1	1	0	2	G,G	NA	NA	0.0	0	43,37,33,29	1	1	0	313.069855978	1	2	G,A	G,G	0.125	0.00357782134788	0	g.255327G>A	0	45,47,0,0	1	1	0	0.477015804414	0	2	G,G	NA	NA	0.0	0	NA	NA	60,71,47,68	1	1	0	327.613078568	1
chr2_ref_v2	256689	0	G,A	0	0	85,78,0,0	1	1	0	2	G,G	NA	NA	0.0	0	64,57,0,1	1	1	0	0.382743679792	0	2	G,G	NA	NA	0.00823049913652	0	NA	NA	24,26,21,11	1	1	0	32.9090938649	1	2	G,A	G,G	0.25	0.0645385211376	0	g.256689G>A	0	118,110,0,0	1	1	0	0.400718609262	0
chr2_ref_v2	256933	0	C,A	0	0	82,89,0,0	1	1	0	2	C,C	NA	NA	0.0	0	41,29,33,22	1	1	0	311.753267861	1	2	C,A	C,C	0.125	0.010152371464	0	g.256933C>A	0	43,52,0,0	1	1	0	0.492533852949	0	2	C,C	NA	NA	0.0	0	NA	NA	52,69,55,59	1	1	0	324.290481876	1
chr2_ref_v2	257343	0	G,A	0	0	140,103,0,0	1	1	0	2	G,G	NA	NA	0.0	0	102,74,0,0	1	1	0	0.39301930002	0	2	G,G	NA	NA	0.0	0	NA	NA	22,27,41,27	1	1	0	316.989952873	1	2	G,A	A,A	0.125	0.0763729787846	0	g.257343G>A	0	111,113,0,1	1	1	0	2.06051356014	0
chr2_ref_v2	258974	0	C,CAT	1	1	33,44,20,30	1	1	0	2	C,CAT	C,C	0.125	0.104848986993	0	32,30,20,24	1	1	0	0.727757739338	0	2	C,CAT	C,C	0.125	0.0264218832382	0	NA	NA	27,22,17,14	1	1	0	1.16855753584	0	2	C,CAT	C,C	0.25	0.114268538669	0	NA	NA	59,53,47,54	1	1	0	2.14104967819	0
chr2_ref_v2	259285	0	C,T	0	0	80,104,0,0	1	1	0	2	C,C	NA	NA	0.0	0	42,28,29,38	1	1	0	314.166635276	1	2	C,T	NA	NA	0.0438026226584	0	g.259285C>T	0	50,56,0,0	1	1	0	0.612546523682	0	2	C,C	NA	NA	0.0	0	NA	NA	54,53,61,51	1	1	0	325.431297278	1
chr2_ref_v2	259745	1	C,T	0	0	0,0,0,14	0	0	1	2	NA	NA	NA	NA	0	0,0,0,11	0	0	1	0.0	0	2	NA	NA	NA	NA	0	NA	NA	0,0,0,51	0	1	0	0.0	0	2	NA	NA	NA	NA	0	NA	NA	0,0,0,32	0	1	1	0.0	0
chr2_ref_v2	263125	1	GC,G	0	0	0,0,0,0	0	0	1	2	NA	NA	NA	NA	0	0,0,1,0	0	0	1	0.0	0	2	NA	NA	NA	NA	0	NA	NA	0,0,0,0	0	0	1	0.0	0	2	NA	NA	NA	NA	0	NA	NA	0,0,4,0	0	0	1	0.0	0
chr2_ref_v2	265361	1	G,T	1	0	0,0,88,0	0	1	0	2	NA	NA	NA	NA	0	1,0,68,0	1	1	0	0.0	0	2	NA	NA	NA	NA	0	NA	NA	0,0,59,0	0	1	0	0.0	0	2	NA	NA	NA	NA	0	NA	NA	1,0,79,0	1	1	1	0.0	0
chr2_ref_v2	265400	1	T,C	0	0	101,6,0,0	1	1	0	2	NA	NA	NA	NA	0	44,0,44,0	1	1	0	65.699350016	0	2	NA	NA	NA	NA	0	NA	NA	61,11,0,0	1	1	0	2.84990774792	0	2	NA	NA	NA	NA	0	NA	NA	73,8,56,0	1	1	0	75.808803502	0
chr2_ref_v2	265901	0	C,A	0	0	78,91,0,0	1	1	0	2	C,C	NA	NA	0.0	0	30,46,40,38	1	1	0	315.833377402	1	2	C,A	NA	NA	0.0259754864033	0	g.265901C>A	0	64,78,0,0	1	1	0	0.415487829508	0	2	C,C	NA	NA	0.0	0	NA	NA	70,59,61,76	1	1	0	332.773701645	1
chr2_ref_v2	266663	0	G,A	1	0	94,88,0,0	1	1	0	2	G,G	NA	NA	0.0	0	87,76,0,0	1	1	0	0.472270856216	0	2	G,G	NA	NA	0.0	0	NA	NA	31,22,35,16	1	1	0	312.448148871	1	2	G,A	NA	NA	0.0384662808278	0	g.266663G>A	0	127,114,0,0	1	1	0	0.44215903667	0
chr2_ref_v2	268179	0	G,A	0	0	96,116,0,0	1	1	0	2	G,G	NA	NA	0.0	0	41,46,34,49	1	1	0	318.74147169	1	2	G,A	NA	NA	0.047067510858	0	g.268179G>A	0	56,61,0,0	1	1	0	0.514165162297	0	2	G,G	NA	NA	0.0	0	NA	NA	69,70,62,67	1	1	0	331.669989245	1
chr2_ref_v2	270639	0	GA,G,GAA	1	1	33,27,5,8,2,1	1	1	0	2	GA,GA	NA	NA	0.556880039236	0	22,16,5,1,0,0	1	1	0	0.846336867956	0	2	GA,GA	NA	NA	1.28367389563	0	NA	NA	16,14,31,12,0,1	1	1	0	17.7118661512	1	2	GA,G	GA,GA	0.125	0.398595474227	0	g.270640delA	0	66,70,11,6,7,16	1	1	0	8.74110742515	0
chr2_ref_v2	270723	0	TA,T	1	1	42,31,44,35	1	1	0	2	TA,T	NA	NA	0.00528374224411	0	2,0,74,53	1	1	0	19.3873242133	1	2	T,T	NA	NA	0.0396864251973	0	g.270724delA	1	38,33,4,1	1	1	0	10.996232542	1	2	TA,TA	NA	NA	0.799768843089	0	g.270723_270725>A	1	10,5,101,111	1	1	0	308.174990398	1
chr2_ref_v2	270836	0	CT,C	1	1	57,75,2,6	1	1	0	2	CT,CT	NA	NA	0.709527558653	0	19,32,24,17	1	1	0	25.6855902398	1	2	CT,CT	CT,C	0.5	0.0223551673723	0	NA	NA	25,45,5,3	1	1	0	2.34820785838	0	2	CT,CT	NA	NA	0.938155288882	0	NA	NA	35,66,42,36	1	1	0	41.3083541024	1
chr2_ref_v2	271414	0	T,C	1	0	103,77,0,0	1	1	0	2	T,T	NA	NA	0.0	0	50,23,54,30	1	1	0	319.72256377	1	2	T,C	C,C	0.125	0.110957070586	0	g.271414T>C	0	58,51,0,0	1	1	0	0.657815830872	0	2	T,T	NA	NA	0.0	0	NA	NA	53,55,72,50	1	1	0	329.989344837	1
chr2_ref_v2	272609	0	C,A	0	0	96,98,0,0	1	1	0	2	C,C	NA	NA	0.0	0	70,79,0,1	1	1	0	0.523234938146	0	2	C,C	NA	NA	0.0066889881508	0	NA	NA	20,31,24,34	1	1	0	313.189159527	1	2	C,A	A,A	0.125	0.122697050459	0	g.272609C>A	0	113,136,0,0	1	1	0	0.976606228543	0
chr2_ref_v2	273389	0	G,A	0	0	96,103,0,0	1	1	0	2	G,G	NA	NA	0.0	0	67,73,0,1	1	1	0	0.3843164365	0	2	G,G	NA	NA	0.00711746776886	0	NA	NA	32,20,21,18	1	1	0	309.775609447	1	2	G,A	G,G	0.125	0.0363676441709	0	g.273389G>A	0	134,131,1,0	1	1	0	0.595729803743	0
chr2_ref_v2	274203	0	CT,C	1	1	40,48,3,8	1	1	0	2	CT,CT	NA	NA	0.945644651439	0	2,3,19,51	1	1	0	310.126042655	1	2	C,C	CT,C	0.125	0.112576399307	0	g.274204delT,g.274204delT	0,1	27,35,6,7	1	1	0	1.63653554592	0	2	CT,CT	NA	NA	1.30227009628	0	NA	NA	17,26,65,87	1	1	0	314.15098503	1
chr2_ref_v2	274291	0	AAT,A	1	1	53,45,1,4	1	1	0	2	AAT,AAT	NA	NA	0.122702591993	0	39,36,6,5	1	1	0	3.79065092295	0	2	AAT,AAT	AAT,A	0.125	0.128254270318	0	NA	NA	36,45,1,3	1	1	0	1.27023693299	0	2	AAT,AAT	NA	NA	0.210372360963	0	NA	NA	88,91,6,12	1	1	0	2.17638450357	0
chr2_ref_v2	275048	0	T,G	1	0	116,83,0,0	1	1	0	2	T,T	NA	NA	0.0	0	37,39,45,28	1	1	0	316.36126273	1	2	T,G	NA	NA	0.0402738991379	0	g.275048T>G	0	58,57,0,0	1	1	0	1.32839679874	0	2	T,T	NA	NA	0.0	0	NA	NA	68,78,66,55	1	1	0	327.525219289	1
chr2_ref_v2	281118	0	GA,G	1	1	52,60,7,8	1	1	0	2	GA,GA	GA,G	0.125	0.0162082216237	0	14,12,35,49	1	1	0	309.468909958	1	2	GA,G	G,G	0.5	0.0648958149528	0	g.281119delA	0	32,33,5,7	1	1	0	0.774355556931	0	2	GA,GA	NA	NA	0.163992501411	0	NA	NA	24,26,74,85	1	1	0	313.38572892	1
chr2_ref_v2	283678	0	G,C	0	0	81,111,0,0	1	1	0	2	G,G	NA	NA	0.0	0	88,85,0,0	1	1	0	1.97553831928	0	2	G,G	NA	NA	0.0	0	NA	NA	18,43,24,29	1	1	0	311.665722323	1	2	G,C	G,G	0.125	0.11073247766	0	g.283678G>C	0	129,138,0,0	1	1	0	1.64152099426	0
chr2_ref_v2	285639	0	G,A	1	0	84,94,0,0	1	1	0	2	G,G	NA	NA	0.0	0	46,30,24,42	1	1	0	314.344059922	1	2	G,A	G,G	0.125	0.110235830021	0	g.285639G>A	0	56,44,0,0	1	1	0	1.38678550562	0	2	G,G	NA	NA	0.0	0	NA	NA	60,80,42,74	1	1	0	327.256684285	1
chr2_ref_v2	287707	0	C,A	0	0	70,71,0,0	1	1	0	2	C,C	NA	NA	0.0	0	21,27,35,31	1	1	0	313.508327205	1	2	C,A	A,A	0.125	0.0671393028376	0	g.287707C>A	0	39,53,0,0	1	1	0	1.03753838795	0	2	C,C	NA	NA	0.0	0	NA	NA	69,89,73,78	1	1	0	332.811085941	1
chr2_ref_v2	287725	0	C,A	1	0	85,59,0,0	1	1	0	2	C,C	NA	NA	0.0	0	52,49,0,0	1	1	0	1.16032668758	0	2	C,C	NA	NA	0.0	0	NA	NA	21,21,18,29	1	1	0	310.848956498	1	2	C,A	NA	NA	0.112477983427	0	g.287725C>A	0	139,159,0,0	1	1	0	5.13294443655	0
chr2_ref_v2	287889	0	C,A	0	0	110,50,43,25	1	1	0	2	C,C	C,A	0.5	0.24294617861	1	109,41,0,1	1	1	0	13.2885700697	1	2	C,C	NA	NA	0.00664454271867	0	NA	NA	48,34,0,0	1	1	0	7.62068080161	0	2	C,C	NA	NA	0.0	0	NA	NA	138,132,0,0	1	1	0	308.420435133	0
chr2_ref_v2	290331	0	CA,C	1	1	70,78,4,3	1	1	0	2	CA,CA	NA	NA	0.343047459035	0	50,66,1,3	1	1	0	0.768909591048	0	2	CA,CA	NA	NA	1.76834759454	0	NA	NA	24,19,22,23	1	1	0	28.2311934633	1	2	CA,C	CA,CA	0.125	0.0478930426212	0	g.290332delA	0	105,109,14,3	1	1	0	2.53578090501	0
chr2_ref_v2	290684	0	G,A	0	0	89,75,0,0	1	1	0	2	G,G	NA	NA	0.0	0	35,45,39,48	1	1	0	318.006423907	1	2	G,A	NA	NA	0.0838814839807	0	g.290684G>A	0	47,55,0,0	1	1	0	1.27904438552	0	2	G,G	NA	NA	0.0	0	NA	NA	56,60,63,55	1	1	0	325.594608051	1
chr2_ref_v2	290848	0	C,T	1	0	132,84,1,0	1	1	0	2	C,C	NA	NA	0.00461894585629	0	45,39,42,26	1	1	0	315.173772156	1	2	C,T	C,C	0.125	0.0400053346137	0	g.290848C>T	0	51,59,0,0	1	1	0	3.1853544221	0	2	C,C	NA	NA	0.0	0	NA	NA	63,51,64,49	1	1	0	327.675224796	1
chr2_ref_v2	291932	0	G,C	0	0	98,94,0,0	1	1	0	2	G,G	NA	NA	0.0	0	36,43,38,44	1	1	0	317.570504537	1	2	G,C	NA	NA	0.0372713947972	0	g.291932G>C	0	48,45,0,0	1	1	0	0.382452267763	0	2	G,G	NA	NA	0.0	0	NA	NA	45,51,50,60	1	1	0	325.842583716	1
chr2_ref_v2	292097	0	GA,G,GAA	1	1	59,64,1,4,1,4	1	1	0	2	GA,GA	NA	NA	1.49342244044	0	35,44,1,2,1,1	1	1	0	0.616958937068	0	2	GA,GA	NA	NA	2.75326654147	0	NA	NA	18,11,16,17,0,0	1	1	0	25.8636634691	1	2	GA,G	GA,GA	0.125	0.14238955608	0	g.292098delA	0	77,72,9,4,11,8	1	1	0	6.91513938828	0
chr2_ref_v2	292524	0	C,A	1	0	64,44,53,43	1	1	0	2	C,A	NA	NA	0.117783035656	0	39,36,33,30	1	1	0	0.930673532112	0	2	C,A	C,C	0.125	0.0769610411361	0	NA	NA	34,34,24,18	1	1	0	1.89887647184	0	2	C,A	C,C	0.25	0.0289875368733	0	NA	NA	53,63,57,43	1	1	0	2.31192455283	0
chr2_ref_v2	292571	0	G,A	0	0	100,84,0,0	1	1	0	2	G,G	NA	NA	0.0	0	61,80,0,0	1	1	0	2.42690011807	0	2	G,G	NA	NA	0.0	0	NA	NA	15,20,30,23	1	1	0	312.4408272	1	2	G,A	A,A	0.25	0.0958817717033	0	g.292571G>A	0	122,110,0,0	1	1	0	0.517518004601	0
chr2_ref_v2	293683	0	C,A	0	0	46,47,43,58	1	1	0	2	C,A	NA	NA	0.082521023688	0	56,65,0,0	1	1	0	307.954153701	1	2	C,C	NA	NA	0.0	0	g.293682_293684A>C	1	37,62,0,0	1	1	0	22.2179339169	1	2	C,C	NA	NA	0.0	0	g.293682_293684A>C	1	104,124,0,0	1	1	0	308.671105906	1
chr2_ref_v2	295032	0	T,C	0	0	77,111,0,0	1	1	0	2	T,T	NA	NA	0.0	0	74,78,0,0	1	1	0	1.55222481215	0	2	T,T	NA	NA	0.0	0	NA	NA	32,27,19,25	1	1	0	310.300884439	1	2	T,C	T,T	0.125	0.0420333817066	0	g.295032T>C	0	118,111,0,0	1	1	0	3.2619378666	0
chr2_ref_v2	295936	0	C,A	1	0	120,73,0,0	1	1	0	2	C,C	NA	NA	0.0	0	105,81,0,0	1	1	0	1.23050122333	0	2	C,C	NA	NA	0.0	0	NA	NA	48,28,37,31	1	1	0	314.242302997	1	2	C,A	NA	NA	0.11122563511	0	g.295936C>A	0	151,109,0,0	1	1	0	1.02544259649	0
chr2_ref_v2	296104	0	ATTT,A,AT	1	1	42,41,0,0,0,1	1	1	0	2	ATTT,ATTT	NA	NA	0.0119761910467	0	27,13,2,10,1,3	1	1	0	9.75690018644	0	2	ATTT,ATTT	ATTT,A	0.5	0.851304024973	0	NA	NA	19,10,7,11,0,2	1	1	0	14.0035371135	1	2	ATTT,A	ATTT,AT	0.125	0.363302142116	0	g.296105_296107delTTT	0	50,24,7,20,2,23	1	1	0	21.3216953925	1
chr2_ref_v2	296292	0	G,GA	1	1	68,66,2,3	1	1	0	2	G,G	NA	NA	0.0154111629373	0	52,62,1,1	1	1	0	0.941466003836	0	2	G,G	NA	NA	0.622124045715	0	NA	NA	29,13,15,29	1	1	0	31.9818653299	1	2	G,GA	GA,GA	0.25	0.0400884045911	0	g.296292_296293insA	0	99,95,7,20	1	1	0	7.21446476096	0
chr2_ref_v2	296459	0	A,G	1	0	91,107,0,0	1	1	0	2	A,A	NA	NA	0.0	0	72,75,0,0	1	1	0	0.602534693581	0	2	A,A	NA	NA	0.0	0	NA	NA	28,32,27,23	1	1	0	311.229442402	1	2	A,G	A,A	0.125	0.068992871487	0	g.296459A>G	0	104,142,0,0	1	1	0	0.875848163203	0
chr2_ref_v2	297121	0	C,A	1	0	107,101,0,0	1	1	0	2	C,C	NA	NA	0.0	0	50,46,51,49	1	1	0	322.791590939	1	2	C,A	NA	NA	0.0408219945203	0	g.297121C>A	0	52,51,0,1	1	1	0	0.473911057359	0	2	C,C	NA	NA	0.00966191091174	0	NA	NA	55,61,60,53	1	1	0	326.499112067	1
chr2_ref_v2	298380	0	G,A	0	0	94,60,0,0	1	1	0	2	G,G	NA	NA	0.0	0	45,37,35,30	1	1	0	312.570853657	1	2	G,A	G,G	0.125	0.0189824509123	0	g.298380G>A	0	45,51,0,0	1	1	0	2.68138732719	0	2	G,G	NA	NA	0.0	0	NA	NA	50,60,39,71	1	1	0	325.311362304	1
chr2_ref_v2	298467	0	G,C	0	0	105,99,0,0	1	1	0	2	G,G	NA	NA	0.0	0	108,110,0,0	1	1	0	0.52974984998	0	2	G,G	NA	NA	0.0	0	NA	NA	28,29,23,26	1	1	0	311.180217093	1	2	G,C	G,G	0.125	0.100083458557	0	g.298467G>C	0	119,114,0,1	1	1	0	0.380503474479	0
chr2_ref_v2	299454	0	A,G	0	0	62,83,0,0	1	1	0	2	A,A	NA	NA	0.0	0	32,42,31,29	1	1	0	311.682743622	1	2	A,G	A,A	0.125	0.0415938972988	0	g.299454A>G	0	35,56,0,0	1	1	0	0.639719702334	0	2	A,A	NA	NA	0.0	0	NA	NA	73,56,68,66	1	1	0	328.704855145	1
chr2_ref_v2	300012	0	GAAA,G	1	1	26,28,3,16	1	1	0	2	GAAA,GAAA	GAAA,G	0.5	0.0540672212703	0	9,11,4,17	1	1	0	2.79926637682	0	2	GAAA,G	NA	NA	0.0487901641694	0	NA	NA	10,12,3,12	1	1	0	1.27101523691	0	2	GAAA,G	GAAA,GAAA	0.25	0.12783337151	0	NA	NA	35,32,20,31	1	1	0	7.24909001455	0
chr2_ref_v2	305689	0	C,G	1	0	108,80,0,0	1	1	0	2	C,C	NA	NA	0.0	0	42,40,50,37	1	1	0	319.123991515	1	2	C,G	NA	NA	0.0591888713903	0	g.305689C>G	0	55,55,0,0	1	1	0	1.20584020421	0	2	C,C	NA	NA	0.0	0	NA	NA	53,66,53,55	1	1	0	323.337597561	1
chr2_ref_v2	305791	0	A,C	0	0	84,107,0,1	1	1	0	2	A,A	NA	NA	0.00522194398115	0	41,43,41,45	1	1	0	318.400469907	1	2	A,C	NA	NA	0.0235304974102	0	g.305791A>C	0	51,54,0,0	1	1	0	0.746541352702	0	2	A,A	NA	NA	0.0	0	NA	NA	77,65,47,50	1	1	0	319.163875198	1
chr2_ref_v2	307633	0	A,AT	1	1	28,21,8,2	1	1	0	2	A,A	A,AT	0.25	0.107927237343	0	36,32,0,3	1	1	0	1.96313105964	0	2	A,A	A,AT	0.125	0.321746310676	0	NA	NA	19,19,1,8	1	1	0	4.0015557856	0	2	A,A	A,AT	0.5	0.0709238505685	0	NA	NA	76,60,13,9	1	1	0	1.05061971154	0
chr2_ref_v2	307667	0	T,C	0	0	35,98,0,0	1	1	0	2	T,T	NA	NA	0.0	0	15,39,17,41	1	1	0	313.234983588	1	2	T,C	NA	NA	0.0714589639821	0	g.307667T>C	0	33,50,0,0	1	1	0	2.4683029907	0	2	T,T	NA	NA	0.0	0	NA	NA	52,60,39,56	1	1	0	317.767463162	1
chr2_ref_v2	308025	0	C,A	0	0	133,93,1,0	1	1	0	2	C,C	NA	NA	0.00441501820912	0	83,64,0,0	1	1	0	0.559916763291	0	2	C,C	NA	NA	0.0	0	NA	NA	32,24,31,29	1	1	0	313.651584283	1	2	C,A	NA	NA	0.068992871487	0	g.308025C>A	0	149,140,0,0	1	1	0	2.29259696156	0
chr2_ref_v2	310427	0	CT,C	1	1	56,79,0,2	1	1	0	2	CT,CT	NA	NA	0.286456160426	0	51,75,2,1	1	1	0	0.645351902603	0	2	CT,CT	NA	NA	1.34699366999	0	NA	NA	20,34,13,28	1	1	0	33.0095904024	1	2	CT,C	CT,CT	0.25	0.0942637638592	0	g.310428delT	0	97,97,2,3	1	1	0	1.8601485774	0
chr2_ref_v2	311277	0	G,T	0	0	96,82,0,0	1	1	0	2	G,G	NA	NA	0.0	0	83,53,0,0	1	1	0	1.28988386038	0	2	G,G	NA	NA	0.0	0	NA	NA	19,19,28,15	1	1	0	310.958771742	1	2	G,T	NA	NA	0.123613955967	0	g.311277G>T	0	139,141,0,0	1	1	0	1.09046450755	0
chr2_ref_v2	311656	0	C,T	0	0	81,132,0,0	1	1	0	2	C,C	NA	NA	0.0	0	36,54,36,49	1	1	0	319.037842594	1	2	C,T	NA	NA	0.0571584138399	0	g.311656C>T	0	52,59,0,0	1	1	0	1.53335060889	0	2	C,C	NA	NA	0.0	0	NA	NA	70,45,79,60	1	1	0	339.035380959	1
chr2_ref_v2	312160	0	C,A	1	0	89,99,0,2	1	1	0	2	C,C	NA	NA	0.416047217439	0	44,36,34,31	1	1	0	312.325940754	1	2	C,A	C,C	0.125	0.0436750635027	0	g.312160C>A	0	47,41,0,0	1	1	0	0.914170444516	0	2	C,C	NA	NA	0.0	0	NA	NA	75,73,66,82	1	1	0	330.973489313	1
chr2_ref_v2	312453	0	G,A	0	0	100,100,0,0	1	1	0	2	G,G	NA	NA	0.0	0	101,77,0,0	1	1	0	1.42436359765	0	2	G,G	NA	NA	0.0	0	NA	NA	27,24,31,15	1	1	0	311.584587149	1	2	G,A	NA	NA	0.103184236235	0	g.312453G>A	0	131,106,0,0	1	1	0	1.2541853297	0
chr2_ref_v2	313257	0	G,A	0	0	39,79,1,0	1	1	0	2	G,G	NA	NA	0.00843886864586	0	62,61,0,0	1	1	0	4.63598493778	0	2	G,G	NA	NA	0.0	0	NA	NA	14,25,25,17	1	1	0	39.1812899595	1	2	G,A	NA	NA	0.0741079721537	0	g.313257G>A	0	98,103,0,1	1	1	0	5.75411594943	0
chr2_ref_v2	314745	0	A,G	0	0	92,83,0,0	1	1	0	2	A,A	NA	NA	0.0	0	69,46,0,0	1	1	0	1.22701214078	0	2	A,A	NA	NA	0.0	0	NA	NA	31,30,19,34	1	1	0	312.023152252	1	2	A,G	A,A	0.125	0.11073247766	0	g.314745A>G	0	104,104,0,0	1	1	0	0.612591695016	0
chr2_ref_v2	316928	0	C,CAAAAAAAAAAAAA	1	1	20,14,3,12	1	1	0	2	C,C	C,CAAAAAAAAAAAAA	0.5	0.280301965154	1	19,5,0,14	1	1	0	1.41375145836	0	2	C,CAAAAAAAAAAAAA	C,C	0.25	0.0617645942548	0	NA	NA	19,4,0,6	1	1	0	2.30157736607	0	2	C,C	C,CAAAAAAAAAAAAA	0.5	0.0909717782057	0	NA	NA	41,13,5,34	1	1	0	2.2769391779	0
chr2_ref_v2	318402	0	A,G	1	0	85,133,0,0	1	1	0	2	A,A	NA	NA	0.0	0	75,107,0,0	1	1	0	0.546974862951	0	2	A,A	NA	NA	0.0	0	NA	NA	31,32,18,33	1	1	0	312.224168091	1	2	A,G	A,A	0.125	0.0400053346137	0	g.318402A>G	0	121,131,0,0	1	1	0	2.78466138265	0
chr2_ref_v2	319131	0	C,T	0	0	88,82,0,0	1	1	0	2	C,C	NA	NA	0.0	0	38,34,31,27	1	1	0	311.892207644	1	2	C,T	C,C	0.125	0.0350913198113	0	g.319131C>T	0	57,48,0,0	1	1	0	0.491856499507	0	2	C,C	NA	NA	0.0	0	NA	NA	73,70,75,59	1	1	0	330.854428756	1
chr2_ref_v2	319204	0	G,T	0	0	84,63,0,0	1	1	0	2	G,G	NA	NA	0.0	0	74,57,0,0	1	1	0	0.395043752352	0	2	G,G	NA	NA	0.0	0	NA	NA	23,33,29,22	1	1	0	310.901963	1	2	G,T	NA	NA	0.0935260580108	0	g.319204G>T	0	151,132,0,0	1	1	0	0.966518753981	0
chr2_ref_v2	321639	0	CT,C	1	1	88,88,2,1	1	1	0	2	CT,CT	NA	NA	0.41161307297	0	33,42,45,23	1	1	0	312.874176013	1	2	CT,C	CT,CT	0.125	0.0893037602043	0	g.321640delT	0	51,60,2,0	1	1	0	0.648820547709	0	2	CT,CT	NA	NA	0.128440846334	0	NA	NA	59,67,44,61	1	1	0	320.567077571	1
chr2_ref_v2	324642	0	G,T	0	0	88,105,0,1	1	1	0	2	G,G	NA	NA	0.00516797015844	0	47,45,36,50	1	1	0	318.679415517	1	2	G,T	NA	NA	0.0674412807955	0	g.324642G>T	0	56,74,0,1	1	1	0	0.503366437312	0	2	G,G	NA	NA	0.00766287274557	0	NA	NA	63,61,62,47	1	1	0	324.404668578	1
chr2_ref_v2	326197	0	A,C	0	0	93,94,0,1	1	1	0	2	A,A	NA	NA	0.00533334597536	0	86,64,0,0	1	1	0	1.53297848209	0	2	A,A	NA	NA	0.0	0	NA	NA	35,26,31,29	1	1	0	312.842050801	1	2	A,C	NA	NA	0.0165293019512	0	g.326197A>C	0	107,125,0,0	1	1	0	0.905438663091	0
chr2_ref_v2	327917	0	A,T	1	0	94,84,0,0	1	1	0	2	A,A	NA	NA	0.0	0	84,75,0,0	1	1	0	0.388043581319	0	2	A,A	NA	NA	0.0	0	NA	NA	22,33,26,35	1	1	0	313.302118987	1	2	A,T	NA	NA	0.103540678941	0	g.327917A>T	0	105,108,0,0	1	1	0	0.781961178991	0
chr2_ref_v2	329079	0	C,A	1	0	111,93,0,1	1	1	0	2	C,C	NA	NA	0.00488998529419	0	100,78,0,1	1	1	0	0.479310479445	0	2	C,C	NA	NA	0.00560225554867	0	NA	NA	36,22,36,29	1	1	0	314.495887336	1	2	C,A	NA	NA	0.113944259349	0	g.329079C>A	0	123,125,0,0	1	1	0	1.23183865028	0
chr2_ref_v2	329726	0	G,A	0	0	108,97,0,0	1	1	0	2	G,G	NA	NA	0.0	0	38,43,49,38	1	1	0	319.634282863	1	2	G,A	NA	NA	0.0714589639821	0	g.329726G>A	0	65,65,0,0	1	1	0	0.53946178662	0	2	G,G	NA	NA	0.0	0	NA	NA	58,64,60,52	1	1	0	325.677120712	1
chr2_ref_v2	329778	0	G,A	0	0	122,95,0,0	1	1	0	2	G,G	NA	NA	0.0	0	42,43,42,42	1	1	0	318.536907784	1	2	G,A	NA	NA	0.011834457647	0	g.329778G>A	0	68,69,0,0	1	1	0	1.1892536773	0	2	G,G	NA	NA	0.0	0	NA	NA	52,61,54,61	1	1	0	327.945962182	1
chr2_ref_v2	331389	0	C,T	1	0	120,69,0,0	1	1	0	2	C,C	NA	NA	0.0	0	42,42,45,39	1	1	0	317.801333514	1	2	C,T	NA	NA	0.0	0	g.331389C>T	0	54,43,0,0	1	1	0	1.21645612169	0	2	C,C	NA	NA	0.0	0	NA	NA	42,53,51,52	1	1	0	322.963055012	1
chr2_ref_v2	333462	0	G,A	0	0	18,93,0,1	1	1	0	2	G,G	NA	NA	0.00896866998276	0	11,69,0,0	1	1	0	0.579207699686	0	2	G,G	NA	NA	0.0	0	NA	NA	21,19,1,32	1	1	0	47.3198087177	0	2	G,A	G,G	0.125	0.0589425356335	0	NA	NA	62,87,0,0	1	1	0	13.5243780517	0
chr2_ref_v2	333530	0	C,A	0	0	26,68,0,0	1	1	0	2	C,C	NA	NA	0.0	0	12,19,0,8	1	1	1	9.1126320914	0	2	C,C	C,A	0.5	0.138150338481	0	NA	NA	57,53,0,0	1	1	0	7.60394205795	0	2	C,C	NA	NA	0.0	0	NA	NA	48,43,4,18	1	1	1	16.5494420237	1
chr2_ref_v2	335359	0	G,A	1	0	84,121,0,0	1	1	0	2	G,G	NA	NA	0.0	0	27,50,41,54	1	1	0	322.583806871	1	2	G,A	A,A	0.125	0.041242958534	0	g.335359G>A	0	55,69,0,0	1	1	0	0.615620046141	0	2	G,G	NA	NA	0.0	0	NA	NA	66,61,45,59	1	1	0	323.042298022	1
chr2_ref_v2	336382	0	T,C	1	0	81,72,0,0	1	1	0	2	T,T	NA	NA	0.0	0	72,72,0,0	1	1	0	0.586964738165	0	2	T,T	NA	NA	0.0	0	NA	NA	20,17,32,35	1	1	0	314.508434482	1	2	T,C	C,C	0.25	0.0829490829808	0	g.336382T>C	0	121,157,0,0	1	1	0	3.08546009039	0
chr2_ref_v2	342162	0	G,T	0	0	84,115,0,0	1	1	0	2	G,G	NA	NA	0.0	0	78,91,1,0	1	1	0	0.759899134173	0	2	G,G	NA	NA	0.00589972212719	0	NA	NA	33,30,20,32	1	1	0	311.901484411	1	2	G,T	G,G	0.125	0.0594234204708	0	g.342162G>T	0	86,106,0,1	1	1	0	0.580431640819	0
chr2_ref_v2	342315	0	T,G	0	0	114,98,1,0	1	1	0	2	T,T	NA	NA	0.00470589103741	0	49,43,28,40	1	1	0	314.485279649	1	2	T,G	T,T	0.125	0.050966443592	0	g.342315T>G	0	57,52,0,0	1	1	0	0.448426174005	0	2	T,T	NA	NA	0.0	0	NA	NA	64,44,59,44	1	1	0	324.127688203	1
chr2_ref_v2	342803	0	C,A	0	0	121,118,0,0	1	1	0	2	C,C	NA	NA	0.0	0	34,34,33,42	1	1	0	317.543492791	1	2	C,A	NA	NA	0.0979804083602	0	g.342803C>A	0	68,62,0,0	1	1	0	0.448368829648	0	2	C,C	NA	NA	0.0	0	NA	NA	67,67,55,59	1	1	0	327.395616078	1
chr2_ref_v2	343566	0	C,A	0	0	94,82,0,0	1	1	0	2	C,C	NA	NA	0.0	0	100,70,0,0	1	1	0	1.06941534577	0	2	C,C	NA	NA	0.0	0	NA	NA	33,29,38,22	1	1	0	313.369901361	1	2	C,A	NA	NA	0.032789822823	0	g.343566C>A	0	127,83,0,0	1	1	0	1.6878535247	0
chr2_ref_v2	346913	0	G,A	0	0	128,84,0,0	1	1	0	2	G,G	NA	NA	0.0	0	107,81,0,0	1	1	0	0.744219579256	0	2	G,G	NA	NA	0.0	0	NA	NA	38,25,40,29	1	1	0	315.660089011	1	2	G,A	NA	NA	0.0909717782057	0	g.346913G>A	0	120,101,0,0	1	1	0	1.46003940573	0
chr2_ref_v2	347373	0	T,C	0	0	91,112,0,0	1	1	0	2	T,T	NA	NA	0.0	0	45,43,40,50	1	1	0	320.063376987	1	2	T,C	NA	NA	0.0224728558521	0	g.347373T>C	0	59,64,0,0	1	1	0	0.581152978935	0	2	T,T	NA	NA	0.0	0	NA	NA	59,52,60,65	1	1	0	331.198180214	1
chr2_ref_v2	347555	0	T,C	0	0	90,77,0,0	1	1	0	2	T,T	NA	NA	0.0	0	26,33,30,28	1	1	0	312.153448715	1	2	T,C	NA	NA	0.0170944333593	0	g.347555T>C	0	42,48,0,0	1	1	0	1.02547112161	0	2	T,T	NA	NA	0.0	0	NA	NA	87,54,77,43	1	1	0	328.122531715	1
chr2_ref_v2	349428	0	T,TA	1	1	105,87,0,0	1	1	0	2	T,T	NA	NA	0.0084752541032	0	27,29,26,31	1	1	0	312.541552342	1	2	T,TA	TA,TA	0.125	0.0645354364107	0	g.349428_349429insA	0	75,32,0,1	1	1	0	3.2513085308	0	2	T,T	NA	NA	0.00796124871414	0	NA	NA	67,56,36,43	1	1	0	315.293259664	1
chr2_ref_v2	350988	0	G,A	0	0	80,79,0,0	1	1	0	2	G,G	NA	NA	0.0	0	33,34,37,26	1	1	0	313.016430168	1	2	G,A	NA	NA	0.0615578929994	0	g.350988G>A	0	50,49,0,0	1	1	0	0.37910726186	0	2	G,G	NA	NA	0.0	0	NA	NA	56,64,78,57	1	1	0	332.276311242	1
chr2_ref_v2	351209	0	CA,C	1	1	64,57,3,2	1	1	0	2	CA,CA	NA	NA	0.478097967489	0	52,48,2,0	1	1	0	0.503910145458	0	2	CA,CA	NA	NA	1.90760966187	0	NA	NA	16,16,19,19	1	1	0	26.3260267195	1	2	CA,C	NA	NA	0.0344052947215	0	g.351210delA	0	95,93,7,3	1	1	0	0.741365880398	0
chr2_ref_v2	351719	0	C,A	1	0	90,91,0,0	1	1	0	2	C,C	NA	NA	0.0	0	69,87,0,0	1	1	0	1.03279429134	0	2	C,C	NA	NA	0.0	0	NA	NA	36,26,18,26	1	1	0	310.258882711	1	2	C,A	C,C	0.125	0.0916303228459	0	g.351719C>A	0	116,122,0,0	1	1	0	0.43612620352	0
chr2_ref_v2	353365	0	T,A	0	0	86,104,0,0	1	1	0	2	T,T	NA	NA	0.0	0	41,59,33,38	1	1	0	314.063420977	1	2	T,A	T,T	0.125	0.0911758806659	0	g.353365T>A	0	28,60,0,0	1	1	0	2.36408990257	0	2	T,T	NA	NA	0.0	0	NA	NA	44,62,52,52	1	1	0	322.757285313	1
chr2_ref_v2	353464	0	C,CA,CAA	1	1	12,68,0,6,0,1	1	1	0	2	C,C	C,CA	0.125	0.211753420257	0	7,37,0,1,4,1	1	1	0	2.75838723001	0	2	C,C	NA	NA	1.00587234734	0	NA	NA	3,25,2,14,0,2	1	1	0	6.56992978472	0	2	C,CA	C,CAA	0.125	0.0963038966066	0	NA	NA	30,62,3,12,3,3	1	1	0	3.89887177931	0
chr2_ref_v2	356079	0	C,T	1	0	101,73,0,0	1	1	0	2	C,C	NA	NA	0.0	0	75,82,0,0	1	1	0	2.34833594257	0	2	C,C	NA	NA	0.0	0	NA	NA	22,29,36,30	1	1	0	314.286415877	1	2	C,T	T,T	0.125	0.00651468102119	0	g.356079C>T	0	115,112,0,0	1	1	0	1.89077815947	0
chr2_ref_v2	360679	0	C,G	1	0	108,95,0,0	1	1	0	2	C,C	NA	NA	0.0	0	39,33,45,38	1	1	0	318.576526991	1	2	C,G	G,G	0.125	0.1091399395	0	g.360679C>G	0	72,53,0,0	1	1	0	0.746700650401	0	2	C,C	NA	NA	0.0	0	NA	NA	69,68,50,54	1	1	0	321.964111486	1
chr2_ref_v2	360934	0	G,T	0	0	97,87,0,0	1	1	0	2	G,G	NA	NA	0.0	0	36,34,31,27	1	1	0	312.17467012	1	2	G,T	G,G	0.125	0.063262196778	0	g.360934G>T	0	77,65,0,0	1	1	0	0.442467519929	0	2	G,G	NA	NA	0.0	0	NA	NA	66,53,53,49	1	1	0	321.239689633	1
chr2_ref_v2	362427	0	C,T	0	0	100,113,0,0	1	1	0	2	C,C	NA	NA	0.0	0	41,30,45,44	1	1	0	320.661005533	1	2	C,T	T,T	0.125	0.0253579355901	0	g.362427C>T	0	57,62,0,1	1	1	0	0.422339796046	0	2	C,C	NA	NA	0.00836824967052	0	NA	NA	45,57,52,61	1	1	0	327.726116757	1
chr2_ref_v2	365474	0	C,T	1	0	87,110,0,0	1	1	0	2	C,C	NA	NA	0.0	0	73,79,0,0	1	1	0	0.733475713385	0	2	C,C	NA	NA	0.0	0	NA	NA	26,26,25,33	1	1	0	313.083202403	1	2	C,T	NA	NA	0.109199291965	0	g.365474C>T	0	116,136,0,0	1	1	0	0.544773174087	0
chr2_ref_v2	365544	0	G,A	1	0	109,111,0,0	1	1	0	2	G,G	NA	NA	0.0	0	34,41,49,39	1	1	0	320.710001448	1	2	G,A	A,A	0.125	0.091465727339	0	g.365544G>A	0	60,55,0,0	1	1	0	0.51448791144	0	2	G,G	NA	NA	0.0	0	NA	NA	47,65,62,55	1	1	0	328.978406337	1
chr2_ref_v2	367302	0	C,T	1	0	77,93,0,0	1	1	0	2	C,C	NA	NA	0.0	0	31,43,24,50	1	1	0	317.025112741	1	2	C,T	NA	NA	0.0	0	g.367302C>T	0	45,42,0,0	1	1	0	0.890747123609	0	2	C,C	NA	NA	0.0	0	NA	NA	61,64,49,47	1	1	0	318.57621958	1
chr2_ref_v2	367514	0	C,T	0	0	90,70,0,0	1	1	0	2	C,C	NA	NA	0.0	0	24,27,52,29	1	1	0	319.207815419	1	2	C,T	T,T	0.25	0.0482021018179	0	g.367514C>T	0	54,48,0,0	1	1	0	0.563042733134	0	2	C,C	NA	NA	0.0	0	NA	NA	62,46,57,47	1	1	0	321.355150032	1
chr2_ref_v2	367786	0	A,G	0	0	95,106,0,0	1	1	0	2	A,A	NA	NA	0.0	0	81,98,0,0	1	1	0	0.51233803996	0	2	A,A	NA	NA	0.0	0	NA	NA	25,33,23,28	1	1	0	311.51060657	1	2	A,G	A,A	0.125	0.122697050459	0	g.367786A>G	0	108,117,0,0	1	1	0	0.416412031934	0
chr2_ref_v2	368694	0	A,G	0	0	90,100,0,0	1	1	0	2	A,A	NA	NA	0.0	0	57,87,0,0	1	1	0	1.50311399577	0	2	A,A	NA	NA	0.0	0	NA	NA	29,30,23,28	1	1	0	311.350473977	1	2	A,G	A,A	0.125	0.1056026171	0	g.368694A>G	0	117,109,0,0	1	1	0	0.998227311828	0
chr2_ref_v2	369495	0	T,C	1	0	105,89,0,0	1	1	0	2	T,T	NA	NA	0.0	0	54,32,27,28	1	1	0	311.393976773	1	2	T,C	T,T	0.25	0.063811512745	0	g.369495T>C	0	61,50,0,0	1	1	0	0.394388821784	0	2	T,T	NA	NA	0.0	0	NA	NA	49,69,76,55	1	1	0	333.887160821	1
chr2_ref_v2	369767	0	CTT,CT,C	1	1	17,23,28,19,3,4	1	1	0	2	CTT,CT	NA	NA	0.102536302461	0	0,1,22,9,16,16	1	1	0	15.6795671324	1	2	CT,CT	CT,C	0.5	0.038793209148	0	g.369768delT	1	4,3,21,28,7,10	1	1	0	5.43664959954	0	2	CT,CT	CTT,CT	0.125	0.375942627783	0	NA	NA	4,8,18,29,34,36	1	1	0	30.6590378107	1
chr2_ref_v2	371871	0	C,T	0	0	82,65,1,0	1	1	0	2	C,C	NA	NA	0.00677968698538	0	30,39,39,31	1	1	0	313.871134464	1	2	C,T	NA	NA	0.0143887374521	0	g.371871C>T	0	44,52,0,0	1	1	0	1.60607653614	0	2	C,C	NA	NA	0.0	0	NA	NA	46,47,59,68	1	1	0	329.064047653	1
chr2_ref_v2	372594	0	A,T	0	0	29,42,35,44	1	1	0	2	A,T	NA	NA	0.106767975426	0	26,49,31,41	1	1	0	1.05433336031	0	2	A,T	NA	NA	0.0408219945203	0	NA	NA	25,13,32,21	1	1	0	2.55975131081	0	2	A,T	T,T	0.125	0.0813913255448	0	NA	NA	90,51,77,49	1	1	0	8.10544083345	0
chr2_ref_v2	372603	0	A,C	1	0	65,95,0,0	1	1	0	2	A,A	NA	NA	0.0	0	32,42,27,46	1	1	0	315.537008958	1	2	A,C	NA	NA	0.0136056520558	0	g.372603A>C	0	52,34,0,0	1	1	0	4.24959230621	0	2	A,A	NA	NA	0.0	0	NA	NA	79,51,88,54	1	1	0	336.485035014	1
chr2_ref_v2	374306	0	G,A	0	0	81,98,1,0	1	1	0	2	G,G	NA	NA	0.00557104504946	0	34,28,36,29	1	1	0	313.82706947	1	2	G,A	NA	NA	0.0472528848505	0	g.374306G>A	0	47,65,0,0	1	1	0	0.614455965467	0	2	G,G	NA	NA	0.0	0	NA	NA	75,84,86,73	1	1	0	341.175454562	1
chr2_ref_v2	375211	0	G,T	0	0	88,85,0,0	1	1	0	2	G,G	NA	NA	0.0	0	30,33,30,47	1	1	0	317.181498759	1	2	G,T	T,T	0.125	0.0506437328188	0	g.375211G>T	0	39,44,0,0	1	1	0	0.574033532376	0	2	G,G	NA	NA	0.0	0	NA	NA	80,56,55,44	1	1	0	319.426004373	1
chr2_ref_v2	378056	0	C,T	0	0	91,73,0,0	1	1	0	2	C,C	NA	NA	0.0	0	59,60,0,0	1	1	0	0.965399514724	0	2	C,C	NA	NA	0.0	0	NA	NA	13,18,17,35	1	1	0	313.055233375	1	2	C,T	T,T	0.25	0.00643089033029	0	g.378056C>T	0	142,130,0,0	1	1	0	0.82591415392	0
chr2_ref_v2	378093	0	C,T	0	0	64,73,0,0	1	1	0	2	C,C	NA	NA	0.0	0	40,29,35,30	1	1	0	312.528796686	1	2	C,T	NA	NA	0.0597192347016	0	g.378093C>T	0	34,55,0,0	1	1	0	1.23181503	0	2	C,C	NA	NA	0.0	0	NA	NA	60,78,59,73	1	1	0	327.193015713	1
chr2_ref_v2	380230	0	C,T	1	0	99,82,0,0	1	1	0	2	C,C	NA	NA	0.0	0	46,47,32,39	1	1	0	314.124194261	1	2	C,T	C,C	0.125	0.018605187831	0	g.380230C>T	0	58,52,0,0	1	1	0	0.455931581562	0	2	C,C	NA	NA	0.0	0	NA	NA	60,52,53,39	1	1	0	319.003897048	1
chr2_ref_v2	381708	0	G,A	0	0	94,106,0,0	1	1	0	2	G,G	NA	NA	0.0	0	58,79,0,0	1	1	0	0.82169597661	0	2	G,G	NA	NA	0.0	0	NA	NA	36,30,33,30	1	1	0	313.534627801	1	2	G,A	NA	NA	0.0465200156349	0	g.381708G>A	0	111,111,0,0	1	1	0	0.700573631825	0
chr2_ref_v2	381911	0	C,A	0	0	110,87,0,1	1	1	0	2	C,C	NA	NA	0.00506330195655	0	48,36,49,35	1	1	0	318.614246124	1	2	C,A	NA	NA	0.0	0	g.381911C>A	0	72,83,0,0	1	1	0	2.06929905506	0	2	C,C	NA	NA	0.0	0	NA	NA	70,73,50,67	1	1	0	326.646200917	1
chr2_ref_v2	381967	0	C,T	0	0	100,111,0,0	1	1	0	2	C,C	NA	NA	0.0	0	85,109,0,0	1	1	0	0.763013119554	0	2	C,C	NA	NA	0.0	0	NA	NA	36,42,34,35	1	1	0	314.676139815	1	2	C,T	NA	NA	0.122602322092	0	g.381967C>T	0	156,147,0,0	1	1	0	1.08320121228	0
chr2_ref_v2	383031	0	TA,T,TAA	1	1	61,49,5,3,2,3	1	1	0	2	TA,TA	NA	NA	0.833550048769	0	24,24,33,24,1,1	1	1	0	27.3955999622	1	2	TA,T	TA,TA	0.25	0.236107062189	0	g.383032delA	0	35,26,2,3,17,23	1	1	0	20.084236518	1	2	TA,TAA	TAA,TAA	0.5	0.846611855584	0	g.383031_383032insA	0	57,33,56,53,6,3	1	1	0	49.0541344475	1
chr2_ref_v2	383597	0	C,T	0	0	121,90,0,0	1	1	0	2	C,C	NA	NA	0.0	0	41,48,36,51	1	1	0	319.795827219	1	2	C,T	NA	NA	0.0227282510776	0	g.383597C>T	0	64,51,0,0	1	1	0	0.441673149439	0	2	C,C	NA	NA	0.0	0	NA	NA	51,48,74,65	1	1	0	339.29269825	1
chr2_ref_v2	385726	0	C,T	0	0	93,127,0,0	1	1	0	2	C,C	NA	NA	0.0	0	90,86,0,0	1	1	0	2.07221331066	0	2	C,C	NA	NA	0.0	0	NA	NA	23,39,24,22	1	1	0	310.72880652	1	2	C,T	C,C	0.125	0.0471785602751	0	g.385726C>T	0	112,106,0,0	1	1	0	2.50728015552	0
chr2_ref_v2	386047	0	C,T	0	0	50,34,37,27	1	1	0	2	C,T	C,C	0.125	0.0206192872027	0	38,32,38,27	1	1	0	0.806397182057	0	2	C,T	NA	NA	0.0741079721537	0	NA	NA	26,34,35,21	1	1	0	1.26052634223	0	2	C,T	NA	NA	0.068992871487	0	NA	NA	89,39,86,55	1	1	0	2.42461288234	0
chr2_ref_v2	386187	0	CAAA,C,CAA	1	1	10,13,2,2,8,9	1	1	0	2	CAAA,CAAA	CAAA,C	0.25	0.839127829431	0	3,9,3,1,3,7	1	1	0	0.966851256767	0	2	CAAA,CAAA	CAAA,C	0.25	0.408225725354	0	NA	NA	5,2,7,11,2,3	1	1	0	8.76692086903	0	2	CAAA,C	C,C	0.25	0.41241962706	0	NA	NA	15,16,8,8,22,25	1	1	0	1.70635254599	0
chr2_ref_v2	387533	0	C,T	0	0	110,81,0,0	1	1	0	2	C,C	NA	NA	0.0	0	109,91,0,0	1	1	0	0.692131509988	0	2	C,C	NA	NA	0.0	0	NA	NA	30,28,40,15	1	1	0	313.984016194	1	2	C,T	NA	NA	0.0531098253139	0	g.387533C>T	0	127,114,0,0	1	1	0	1.17120129183	0
chr2_ref_v2	387617	0	AT,A	1	1	106,97,1,1	1	1	0	2	AT,AT	NA	NA	0.0929487135386	0	88,78,1,3	1	1	0	1.3161089734	0	2	AT,AT	NA	NA	0.298183241989	0	NA	NA	24,24,22,36	1	1	0	313.823295836	1	2	AT,A	A,A	0.125	0.0895304574699	0	g.387618delT	0	87,120,0,0	1	1	0	2.96631200979	0
chr2_ref_v2	388094	0	A,C	1	0	114,99,0,0	1	1	0	2	A,A	NA	NA	0.0	0	94,99,0,0	1	1	0	1.01170583366	0	2	A,A	NA	NA	0.0	0	NA	NA	33,25,35,33	1	1	0	315.231308988	1	2	A,C	C,C	0.125	0.0922497336512	0	g.388094A>C	0	93,98,0,0	1	1	0	1.00906688299	0
chr2_ref_v2	388637	0	C,T	0	0	119,104,0,0	1	1	0	2	C,C	NA	NA	0.0	0	56,41,47,36	1	1	0	318.306699702	1	2	C,T	C,C	0.125	0.0954440575741	0	g.388637C>T	0	61,59,0,0	1	1	0	0.512381806264	0	2	C,C	NA	NA	0.0	0	NA	NA	63,63,56,55	1	1	0	325.830178374	1
chr2_ref_v2	389402	0	C,T	1	0	112,83,0,0	1	1	0	2	C,C	NA	NA	0.0	0	67,70,0,0	1	1	0	1.64799447696	0	2	C,C	NA	NA	0.0	0	NA	NA	27,31,35,28	1	1	0	313.845652688	1	2	C,T	NA	NA	0.0826917158451	0	g.389402C>T	0	112,86,0,0	1	1	0	0.420056149925	0
chr2_ref_v2	390833	0	C,T	1	0	111,110,0,0	1	1	0	2	C,C	NA	NA	0.0	0	79,72,0,0	1	1	0	0.499206790883	0	2	C,C	NA	NA	0.0	0	NA	NA	29,25,29,40	1	1	0	316.259706838	1	2	C,T	T,T	0.125	0.00619197024792	0	g.390833C>T	0	90,89,0,0	1	1	0	0.390282976138	0
chr2_ref_v2	392313	0	CT,C	1	1	61,81,1,9	1	1	0	2	CT,CT	NA	NA	0.0550127010666	0	64,64,3,4	1	1	0	1.34536872313	0	2	CT,CT	NA	NA	1.30717187941	0	NA	NA	33,48,1,5	1	1	0	0.425808165814	0	2	CT,CT	NA	NA	0.749216563926	0	NA	NA	111,110,17,22	1	1	0	11.6496231575	1
chr2_ref_v2	392499	0	A,AT	1	0	1,0,60,63	1	1	0	2	AT,AT	NA	NA	0.00809721023262	0	1,0,47,73	1	1	0	1.67842175948	0	2	AT,AT	NA	NA	0.0082988028147	0	NA	NA	0,0,41,44	1	1	0	0.418268336044	0	2	AT,AT	NA	NA	0.0	0	NA	NA	3,4,131,171	1	1	1	1.22629083366	0
chr2_ref_v2	392853	0	A,ATCTTTCCTCTGCATTTTCTTTCCTCTGCATTT	0	0	0,1,14,17	1	1	0	2	ATCTTTCCTCTGCATTTTCTTTCCTCTGCATTT,ATCTTTCCTCTGCATTTTCTTTCCTCTGCATTT	NA	NA	0.0317486983146	0	0,1,11,13	1	1	0	0.320725834743	0	2	ATCTTTCCTCTGCATTTTCTTTCCTCTGCATTT,ATCTTTCCTCTGCATTTTCTTTCCTCTGCATTT	A,ATCTTTCCTCTGCATTTTCTTTCCTCTGCATTT	0.125	0.0237165266173	0	NA	NA	0,0,10,7	1	0	0	0.819854965155	0	2	NA	NA	NA	NA	0	NA	NA	0,0,18,15	1	1	1	0.871510977531	0
chr2_ref_v2	393217	0	C,T	1	0	89,79,0,0	1	1	0	2	C,C	NA	NA	0.0	0	42,28,40,29	1	1	0	314.335483626	1	2	C,T	NA	NA	0.0143887374521	0	g.393217C>T	0	65,52,0,0	1	1	0	0.511656678957	0	2	C,C	NA	NA	0.0	0	NA	NA	76,72,82,77	1	1	0	340.175555392	1
chr2_ref_v2	394355	0	G,A	0	0	107,138,0,0	1	1	0	2	G,G	NA	NA	0.0	0	103,98,0,0	1	1	0	1.81843629872	0	2	G,G	NA	NA	0.0	0	NA	NA	17,30,20,34	1	1	0	313.598817559	1	2	G,A	A,A	0.125	0.112477983427	0	g.394355G>A	0	90,92,0,1	1	1	0	1.17102651717	0
chr2_ref_v2	394527	0	C,T	0	0	85,105,0,0	1	1	0	2	C,C	NA	NA	0.0	0	82,99,0,0	1	1	0	0.401363202578	0	2	C,C	NA	NA	0.0	0	NA	NA	34,17,23,25	1	1	0	310.990875957	1	2	C,T	NA	NA	0.0606246218164	0	g.394527C>T	0	156,101,0,0	1	1	0	7.13060585746	0
chr2_ref_v2	395020	0	G,GA	1	1	47,83,1,5	1	1	0	2	G,G	NA	NA	0.172591564512	0	42,51,1,2	1	1	0	1.42401398424	0	2	G,G	NA	NA	0.189608238264	0	NA	NA	46,56,2,3	1	1	0	1.38108107985	0	2	G,G	NA	NA	0.238316512322	0	NA	NA	109,120,19,17	1	1	1	12.910407757	1
chr2_ref_v2	396265	0	G,T	0	0	111,134,1,0	1	1	0	2	G,G	NA	NA	0.00407332538764	0	96,130,0,0	1	1	0	0.725511161669	0	2	G,G	NA	NA	0.0	0	NA	NA	27,30,37,29	1	1	0	315.624238793	1	2	G,T	T,T	0.125	0.104710954089	0	g.396265G>T	0	112,124,0,0	1	1	0	0.617846430646	0
chr2_ref_v2	396825	0	C,T	0	0	117,97,0,0	1	1	0	2	C,C	NA	NA	0.0	0	43,38,42,33	1	1	0	316.383929071	1	2	C,T	NA	NA	0.0769610411361	0	g.396825C>T	0	61,59,0,0	1	1	0	0.659914259594	0	2	C,C	NA	NA	0.0	0	NA	NA	48,40,47,62	1	1	0	327.621744799	1
chr2_ref_v2	396869	0	C,T	0	0	116,124,0,0	1	1	0	2	C,C	NA	NA	0.0	0	40,54,49,31	1	1	0	318.704878821	1	2	C,T	C,C	0.125	0.0900462806848	0	g.396869C>T	0	58,69,0,0	1	1	0	0.532942439311	0	2	C,C	NA	NA	0.0	0	NA	NA	61,55,48,37	1	1	0	318.62510752	1
chr2_ref_v2	397511	0	T,C	0	0	118,81,0,0	1	1	0	2	T,T	NA	NA	0.0	0	100,95,0,1	1	1	0	1.84879957645	0	2	T,T	NA	NA	0.00511510066677	0	NA	NA	39,22,26,28	1	1	0	311.871084119	1	2	T,C	NA	NA	0.121889817609	0	g.397511T>C	0	124,110,0,0	1	1	0	1.57556030388	0
chr2_ref_v2	398091	0	A,C	0	0	99,80,0,0	1	1	0	2	A,A	NA	NA	0.0	0	37,41,46,41	1	1	0	318.517540518	1	2	A,C	NA	NA	0.109199291965	0	g.398091A>C	0	42,41,0,0	1	1	0	0.660412672179	0	2	A,A	NA	NA	0.0	0	NA	NA	59,41,57,59	1	1	0	326.691269076	1
chr2_ref_v2	398534	0	C,T	0	0	123,101,0,0	1	1	0	2	C,C	NA	NA	0.0	0	26,34,41,40	1	1	0	319.062929026	1	2	C,T	T,T	0.125	0.0487901641694	0	g.398534C>T	0	65,74,0,0	1	1	0	1.56483053889	0	2	C,C	NA	NA	0.0	0	NA	NA	65,61,63,55	1	1	0	328.802886899	1
chr2_ref_v2	402255	0	C,T	0	0	71,90,0,0	1	1	0	2	C,C	NA	NA	0.0	0	27,39,23,45	1	1	0	315.170876985	1	2	C,T	NA	NA	0.0298529631497	0	g.402255C>T	0	54,46,0,0	1	1	0	1.61725202437	0	2	C,C	NA	NA	0.0	0	NA	NA	46,56,46,50	1	1	0	319.139875569	1
chr2_ref_v2	402399	0	G,T	0	0	56,48,44,40	1	1	0	2	G,T	G,G	0.125	0.0377403279828	0	37,33,46,30	1	1	0	1.83800185474	0	2	G,T	NA	NA	0.082238098237	0	NA	NA	37,25,33,33	1	1	0	1.0468228781	0	2	G,T	NA	NA	0.0625203569813	0	NA	NA	49,51,62,54	1	1	0	1.72743442	0
chr2_ref_v2	403634	0	A,C	0	0	139,131,0,0	1	1	0	2	A,A	NA	NA	0.0	0	52,52,54,50	1	1	0	326.448731911	1	2	A,C	NA	NA	0.0	0	g.403634A>C	0	53,66,0,0	1	1	0	1.16504065096	0	2	A,A	NA	NA	0.0	0	NA	NA	50,66,53,54	1	1	0	326.924598101	1
chr2_ref_v2	404525	0	T,G	0	0	97,102,0,0	1	1	0	2	T,T	NA	NA	0.0	0	54,31,46,35	1	1	0	317.530750253	1	2	T,G	NA	NA	0.0482021018179	0	g.404525T>G	0	80,66,0,0	1	1	0	1.10997444234	0	2	T,T	NA	NA	0.0	0	NA	NA	66,67,56,46	1	1	0	321.56527078	1
chr2_ref_v2	405697	0	T,TCCTTGTGTTGGAATTGAACTCTAATATCATCTATTCAATATTATAGCCTTTAGCAACAATGGAATCCCAACAATTATCCAATAACTCACATATTTCTCA	0	0	0,6,0,4	1	0	0	2	NA	NA	NA	NA	0	1,4,0,2	1	0	0	0.365964162593	0	2	NA	NA	NA	NA	0	NA	NA	0,1,0,0	0	0	1	0.0	0	2	NA	NA	NA	NA	0	NA	NA	5,4,0,3	1	0	1	2.50857202487	0
chr2_ref_v2	406099	0	C,T	0	0	72,86,0,0	1	1	0	2	C,C	NA	NA	0.0	0	71,72,0,0	1	1	0	0.743796067965	0	2	C,C	NA	NA	0.0	0	NA	NA	21,34,21,28	1	1	0	310.79322817	1	2	C,T	NA	NA	0.115512887122	0	g.406099C>T	0	92,150,1,0	1	1	0	1.93099890168	0
chr2_ref_v2	406410	0	GA,G	1	1	47,42,9,8	1	1	0	2	GA,GA	NA	NA	0.00542986548917	0	19,29,37,24	1	1	0	16.0196905097	1	2	GA,G	GA,GA	0.25	0.0773059057355	0	g.406411delA	0	35,29,4,9	1	1	0	0.906826381331	0	2	GA,GA	NA	NA	0.813192798759	0	NA	NA	51,64,45,73	1	1	0	27.4409115394	1
chr2_ref_v2	407056	0	TA,T	1	1	85,81,2,1	1	1	0	2	TA,TA	NA	NA	0.412622188734	0	49,28,35,21	1	1	0	45.2443324911	1	2	TA,T	TA,TA	0.25	0.116062628086	0	g.407057delA	0	58,61,3,0	1	1	0	0.758809959039	0	2	TA,TA	NA	NA	0.33471035977	0	NA	NA	65,66,57,94	1	1	0	339.057938475	1
chr2_ref_v2	411113	0	A,G	0	0	0,0,92,95	1	1	0	2	G,G	NA	NA	0.0	0	0,0,95,61	1	1	0	2.84990744238	0	2	G,G	NA	NA	0.0	0	NA	NA	0,0,63,47	1	1	0	1.3209217958	0	2	G,G	NA	NA	0.0	0	NA	NA	0,0,102,112	1	1	0	0.480242996015	0
chr2_ref_v2	411973	0	C,A	0	0	47,50,42,40	1	1	0	2	C,A	C,C	0.125	0.0833226970418	0	45,45,35,33	1	1	0	0.630842764624	0	2	C,A	C,C	0.125	0.0289875368733	0	NA	NA	30,29,30,22	1	1	0	0.673017832217	0	2	C,A	C,C	0.125	0.125020702957	0	NA	NA	56,49,56,58	1	1	0	1.23690178868	0
chr2_ref_v2	413292	0	G,C	0	0	108,132,0,0	1	1	0	2	G,G	NA	NA	0.0	0	98,92,0,0	1	1	0	1.45017738266	0	2	G,G	NA	NA	0.0	0	NA	NA	32,29,26,40	1	1	0	315.824840883	1	2	G,C	NA	NA	0.0787808778531	0	g.413292G>C	0	122,122,0,0	1	1	0	1.20744943941	0
chr2_ref_v2	415495	0	G,A	0	0	88,82,0,0	1	1	0	2	G,G	NA	NA	0.0	0	41,33,33,28	1	1	0	312.394305612	1	2	G,A	G,G	0.125	0.05812319925	0	g.415495G>A	0	48,43,0,0	1	1	0	0.392103783208	0	2	G,G	NA	NA	0.0	0	NA	NA	56,66,66,90	1	1	0	342.795924259	1
chr2_ref_v2	415743	0	CT,C,CTTTTTT,CTTTTTTTTTTTT	1	1	1,2,0,1,0,11,12,11	1	1	0	2	CTTTTTT,CTTTTTTTTTTTT	CT,CTTTTTTTTTTTT	0.25	0.484567651216	0	4,11,0,0,1,3,9,8	1	1	0	6.29117136342	0	2	CT,CTTTTTTTTTTTT	CTTTTTT,CTTTTTTTTTTTT	0.25	2.15385884375	0	NA	NA	1,3,6,9,2,5,1,5	1	1	0	8.63474126743	0	2	C,CTTTTTTTTTTTT	C,CTTTTTT	0.5	1.12477557302	0	NA	NA	5,18,2,2,4,12,9,15	1	1	0	8.38296289567	0
chr2_ref_v2	415883	0	G,A	0	0	80,109,1,0	1	1	0	2	G,G	NA	NA	0.00527705710084	0	63,84,0,0	1	1	0	0.429503727261	0	2	G,G	NA	NA	0.0	0	NA	NA	30,30,30,27	1	1	0	312.338873164	1	2	G,A	NA	NA	0.0512932943876	0	g.415883G>A	0	95,160,0,0	1	1	0	1.37165738485	0
chr2_ref_v2	416320	0	T,C	0	0	72,72,0,0	1	1	0	2	T,T	NA	NA	0.0	0	49,77,0,0	1	1	0	2.22452244851	0	2	T,T	NA	NA	0.0	0	NA	NA	29,24,27,24	1	1	0	310.816296665	1	2	T,C	NA	NA	0.0384662808278	0	g.416320T>C	0	112,89,1,0	1	1	0	1.17674986314	0
chr2_ref_v2	416377	0	T,G	1	0	89,72,1,0	1	1	0	2	T,T	NA	NA	0.00619197024792	0	28,29,28,33	1	1	0	312.736759623	1	2	T,G	NA	NA	0.0678225963388	0	g.416377T>G	0	60,58,0,0	1	1	0	0.773843412816	0	2	T,T	NA	NA	0.0	0	NA	NA	63,52,65,62	1	1	0	328.571346312	1
chr2_ref_v2	417397	0	G,A	0	0	117,105,0,0	1	1	0	2	G,G	NA	NA	0.0	0	102,99,0,0	1	1	0	0.522345721366	0	2	G,G	NA	NA	0.0	0	NA	NA	29,19,35,24	1	1	0	314.065184621	1	2	G,A	A,A	0.125	0.0449779952831	0	g.417397G>A	0	98,81,0,0	1	1	0	0.516267149241	0
chr2_ref_v2	417882	0	G,A	0	0	67,56,44,58	1	1	0	2	G,A	G,G	0.125	0.0641028861928	0	47,34,42,34	1	1	0	1.77973536551	0	2	G,A	NA	NA	0.0637158143861	0	NA	NA	33,27,29,34	1	1	0	0.928510082332	0	2	G,A	NA	NA	0.0487901641694	0	NA	NA	65,49,69,56	1	1	0	3.52103748879	0
chr2_ref_v2	419223	0	G,A	0	0	93,85,0,0	1	1	0	2	G,G	NA	NA	0.0	0	92,65,0,0	1	1	0	1.22507176199	0	2	G,G	NA	NA	0.0	0	NA	NA	32,29,23,20	1	1	0	309.965141444	1	2	G,A	G,G	0.125	0.0983593201988	0	g.419223G>A	0	131,125,0,0	1	1	0	0.448881759764	0
chr2_ref_v2	420292	0	C,A	0	0	72,74,0,0	1	1	0	2	C,C	NA	NA	0.0	0	61,44,0,1	1	1	0	1.33985830851	0	2	C,C	NA	NA	0.00947874395454	0	NA	NA	30,20,24,19	1	1	0	309.895015168	1	2	C,A	C,C	0.125	0.100491538546	0	g.420292C>A	0	145,130,0,0	1	1	0	0.854975196121	0
chr2_ref_v2	420345	0	T,TGTAGTAGTAGTA	1	1	1,0,35,47	1	1	0	2	TGTAGTAGTAGTA,TGTAGTAGTAGTA	NA	NA	0.0121213605323	0	0,0,40,38	1	1	0	1.21265236005	0	2	TGTAGTAGTAGTA,TGTAGTAGTAGTA	NA	NA	0.0	0	NA	NA	0,0,25,33	1	1	0	0.412663314529	0	2	TGTAGTAGTAGTA,TGTAGTAGTAGTA	NA	NA	0.0	0	NA	NA	0,0,58,92	1	1	0	0.899826831645	0
chr2_ref_v2	420976	0	G,A	0	0	79,71,0,0	1	1	0	2	G,G	NA	NA	0.0	0	40,45,33,28	1	1	0	52.6856031868	1	2	G,A	G,G	0.125	0.0804629640361	0	g.420976G>A	0	59,48,0,0	1	1	0	0.490124284744	0	2	G,G	NA	NA	0.0	0	NA	NA	81,64,61,75	1	1	0	329.459429957	1
chr2_ref_v2	421099	0	G,A	0	0	85,107,0,0	1	1	0	2	G,G	NA	NA	0.0	0	29,45,33,45	1	1	0	317.063994906	1	2	G,A	NA	NA	0.0526437334854	0	g.421099G>A	0	41,62,0,0	1	1	0	0.695029460815	0	2	G,G	NA	NA	0.0	0	NA	NA	51,77,70,86	1	1	0	343.858608424	1
chr2_ref_v2	421159	0	A,AT	1	1	90,67,0,0	1	1	0	2	A,A	NA	NA	0.000206191190494	0	87,59,0,0	1	1	0	0.512694865029	0	2	A,A	NA	NA	0.000280588145175	0	NA	NA	31,32,26,29	1	1	0	311.38415009	1	2	A,AT	A,A	0.125	0.118244566089	0	g.421159_421160insT	0	115,117,0,0	1	1	0	2.042837299	0
chr2_ref_v2	421718	0	C,T	0	0	85,110,0,0	1	1	0	2	C,C	NA	NA	0.0	0	74,82,0,0	1	1	0	0.73980277196	0	2	C,C	NA	NA	0.0	0	NA	NA	36,21,29,23	1	1	0	311.66972126	1	2	C,T	NA	NA	0.0918075492531	0	g.421718C>T	0	82,91,0,0	1	1	0	0.768288164316	0
chr2_ref_v2	423361	0	G,GA,GAA	1	1	4,8,34,32,25,35	1	1	0	2	GA,GAA	G,GAA	0.125	0.297383017656	0	30,41,14,23,2,2	1	1	0	309.058931303	1	2	G,GA	G,GAA	0.125	0.563652632878	0	g.423361_423363AA>	0	17,17,2,1,13,19	1	1	0	16.5940944958	1	2	G,GAA	NA	NA	1.76186684727	0	g.423361_423363A>	0	66,57,44,46,3,7	1	1	0	311.754734612	1
chr2_ref_v2	426292	0	T,C	0	0	57,50,47,50	1	1	0	2	T,C	NA	NA	0.0981178559585	0	34,41,32,36	1	1	0	0.841952247762	0	2	T,C	NA	NA	0.0979804083602	0	NA	NA	28,28,24,24	1	1	0	0.537044153521	0	2	T,C	T,T	0.125	0.0971637484536	0	NA	NA	65,62,65,54	1	1	0	0.928001243705	0
chr2_ref_v2	426956	0	TA,T	1	1	43,64,2,5	1	1	0	2	TA,TA	NA	NA	0.0186640197328	0	1,3,38,50	1	1	0	313.247958824	1	2	T,T	TA,T	0.125	0.550968825269	0	g.426957delA,g.426957delA	0,1	30,45,4,2	1	1	0	1.27246811348	0	2	TA,TA	NA	NA	0.67225552279	0	NA	NA	9,3,95,136	1	1	0	343.137518192	1
chr2_ref_v2	427834	0	C,A	0	0	42,66,0,1	1	1	0	2	C,C	NA	NA	0.00921665510492	0	34,63,0,0	1	1	0	0.681281020732	0	2	C,C	NA	NA	0.0	0	NA	NA	28,31,3,21	1	1	0	24.4385865314	1	2	C,C	C,A	0.5	0.19912867511	0	NA	NA	75,112,0,0	1	1	0	0.540999706129	0
chr2_ref_v2	429236	0	AT,A,ATT	1	1	71,70,7,3,4,4	1	1	0	2	AT,AT	NA	NA	0.645402239643	0	11,5,31,25,27,36	1	1	0	309.145996469	1	2	A,ATT	ATT,ATT	0.125	0.833220427457	0	g.429237delT,g.429236_429237insT	0,0	62,40,1,4,1,0	1	1	0	2.4473700334	0	2	AT,AT	NA	NA	3.01473678047	0	NA	NA	14,7,62,87,58,54	1	1	1	318.183255128	1
chr2_ref_v2	430061	0	T,C	0	0	104,116,0,0	1	1	0	2	T,T	NA	NA	0.0	0	97,98,0,0	1	1	0	0.585416033966	0	2	T,T	NA	NA	0.0	0	NA	NA	27,24,32,35	1	1	0	315.440253945	1	2	T,C	C,C	0.125	0.0215525583857	0	g.430061T>C	0	108,104,0,1	1	1	0	0.780635212544	0
chr2_ref_v2	430831	0	C,A	0	0	90,92,0,0	1	1	0	2	C,C	NA	NA	0.0	0	39,34,37,48	1	1	0	318.61635787	1	2	C,A	A,A	0.125	0.099122612939	0	g.430831C>A	0	39,56,0,0	1	1	0	1.26630396169	0	2	C,C	NA	NA	0.0	0	NA	NA	59,60,46,57	1	1	0	321.757502769	1
chr2_ref_v2	431635	0	G,T	0	0	99,86,0,0	1	1	0	2	G,G	NA	NA	0.0	0	42,35,21,38	1	1	0	312.983103786	1	2	G,T	G,G	0.125	0.0149535496671	0	g.431635G>T	0	60,46,0,0	1	1	0	0.545175442148	0	2	G,G	NA	NA	0.0	0	NA	NA	53,87,39,78	1	1	0	329.491567018	1
chr2_ref_v2	432619	0	A,C	1	0	109,117,0,1	1	1	0	2	A,A	NA	NA	0.00441501820912	0	86,82,0,0	1	1	0	0.659846642065	0	2	A,A	NA	NA	0.0	0	NA	NA	29,32,29,39	1	1	0	315.738066932	1	2	A,C	NA	NA	0.108633841003	0	g.432619A>C	0	113,127,0,0	1	1	0	0.498534742705	0
chr2_ref_v2	432776	0	A,G	0	0	117,103,0,0	1	1	0	2	A,A	NA	NA	0.0	0	69,50,50,39	1	1	0	319.072854993	1	2	A,G	A,A	0.125	0.0391726950985	0	g.432776A>G	0	67,61,0,0	1	1	0	0.40056932932	0	2	A,A	NA	NA	0.0	0	NA	NA	55,58,46,68	1	1	0	329.137552485	1
chr2_ref_v2	434269	0	CA,C	1	1	48,72,10,9	1	1	0	2	CA,CA	NA	NA	0.193059603429	0	29,61,9,7	1	1	0	0.863009023902	0	2	CA,CA	NA	NA	1.10051611145	0	NA	NA	0,5,38,28	1	1	0	308.959058416	1	2	C,C	CA,C	0.125	0.175668983973	0	g.434270delA,g.434270delA	0,1	63,74,19,19	1	1	0	2.20826464221	0
chr2_ref_v2	434592	0	G,A	0	0	68,101,0,0	1	1	0	2	G,G	NA	NA	0.0	0	60,75,0,0	1	1	0	0.753643808241	0	2	G,G	NA	NA	0.0	0	NA	NA	22,41,39,35	1	1	0	315.439634602	1	2	G,A	A,A	0.125	0.0903840614683	0	g.434592G>A	0	118,136,0,0	1	1	0	1.62695612021	0
chr2_ref_v2	435616	0	C,T	1	0	119,114,0,0	1	1	0	2	C,C	NA	NA	0.0	0	104,87,0,0	1	1	0	0.722317015657	0	2	C,C	NA	NA	0.0	0	NA	NA	46,24,32,25	1	1	0	312.807377246	1	2	C,T	C,C	0.125	0.0458704540661	0	g.435616C>T	0	122,99,0,0	1	1	0	0.927614903261	0
chr2_ref_v2	436534	0	C,A	0	0	87,94,9,20	1	1	0	2	C,C	C,A	0.25	0.114708947776	1	57,104,0,1	1	1	0	7.8850538912	0	2	C,C	NA	NA	0.00619197024792	0	NA	NA	62,51,0,0	1	1	0	3.96266089811	0	2	C,C	NA	NA	0.0	0	NA	NA	104,105,0,0	1	1	0	6.02155733412	0
chr2_ref_v2	436590	0	G,A	0	0	90,92,0,0	1	1	0	2	G,G	NA	NA	0.0	0	22,41,36,36	1	1	0	315.268549157	1	2	G,A	A,A	0.125	0.117783035656	0	g.436590G>A	0	56,48,1,0	1	1	0	0.679867686896	0	2	G,G	NA	NA	0.00956945101615	0	NA	NA	49,50,57,45	1	1	0	322.50857076	1
chr2_ref_v2	437905	0	G,A	0	0	41,65,44,66	1	1	0	2	G,A	NA	NA	0.0370412716803	0	29,49,49,62	1	1	0	1.54306674137	0	2	G,A	A,A	0.125	0.101506946342	0	NA	NA	32,30,29,36	1	1	0	1.31953930484	0	2	G,A	NA	NA	0.0472528848505	0	NA	NA	53,75,61,63	1	1	0	1.12113097234	0
chr2_ref_v2	442626	0	T,C	1	0	125,115,0,0	1	1	0	2	T,T	NA	NA	0.0	0	82,82,0,0	1	1	0	0.509530623321	0	2	T,T	NA	NA	0.0	0	NA	NA	20,36,35,39	1	1	0	317.610910454	1	2	T,C	C,C	0.125	0.0273989741881	0	g.442626T>C	0	109,124,0,0	1	1	0	1.25504222139	0
chr2_ref_v2	443268	0	A,C	1	0	97,100,0,4	1	1	0	2	A,A	NA	NA	0.936391911195	0	33,35,40,32	1	1	0	313.806107798	1	2	A,C	NA	NA	0.0571584138399	0	g.443268A>C	0	62,67,0,0	1	1	0	0.635928329651	0	2	A,A	NA	NA	0.0	0	NA	NA	73,64,61,46	1	1	0	319.922657188	1
chr2_ref_v2	447084	0	G,A	0	0	94,89,0,0	1	1	0	2	G,G	NA	NA	0.0	0	78,100,0,0	1	1	0	1.6437924105	0	2	G,G	NA	NA	0.0	0	NA	NA	25,20,30,17	1	1	0	311.435135021	1	2	G,A	NA	NA	0.0434851119397	0	g.447084G>A	0	142,102,0,0	1	1	0	1.77393510565	0
chr2_ref_v2	447668	0	C,T	1	0	114,80,0,0	1	1	0	2	C,C	NA	NA	0.0	0	102,73,0,0	1	1	0	0.397366392659	0	2	C,C	NA	NA	0.0	0	NA	NA	34,25,33,41	1	1	0	316.480938616	1	2	C,T	T,T	0.125	0.0247867789825	0	g.447668C>T	0	143,124,0,0	1	1	0	1.3418605539	0
chr2_ref_v2	447735	0	G,A	0	0	56,58,55,47	1	1	0	2	G,A	NA	NA	0.11122563511	0	41,41,59,45	1	1	0	1.63929323153	0	2	G,A	A,A	0.125	0.0136427764038	0	NA	NA	30,35,31,46	1	1	0	2.72069512963	0	2	G,A	A,A	0.125	0.0818962763229	0	NA	NA	58,64,75,68	1	1	0	1.39348942845	0
chr2_ref_v2	449892	0	C,T	0	0	78,56,49,53	1	1	0	2	C,T	C,C	0.125	0.0215525583857	0	103,78,0,0	1	1	0	307.935527496	1	2	C,C	NA	NA	0.0	0	g.449891_449893T>C	1	52,62,0,0	1	1	0	18.7889174665	1	2	C,C	NA	NA	0.0	0	g.449891_449893T>C	1	106,117,0,0	1	1	0	308.326901571	1
chr2_ref_v2	450698	0	G,A	1	0	76,46,61,35	1	1	0	2	G,A	G,G	0.125	0.0116415750155	0	123,92,0,0	1	1	0	308.078831272	1	2	G,G	NA	NA	0.0	0	g.450697_450699A>G	1	55,61,0,0	1	1	0	20.218669493	1	2	G,G	NA	NA	0.0	0	g.450697_450699A>G	1	126,116,0,0	1	1	0	308.376225709	1
chr2_ref_v2	450954	0	C,A	0	0	85,93,0,0	1	1	0	2	C,C	NA	NA	0.0	0	45,44,28,39	1	1	0	313.554337981	1	2	C,A	C,C	0.125	0.0326293220603	0	g.450954C>A	0	50,54,0,0	1	1	0	0.381614480796	0	2	C,C	NA	NA	0.0	0	NA	NA	58,60,49,58	1	1	0	322.745044039	1
chr2_ref_v2	451113	0	C,A	1	0	101,89,0,0	1	1	0	2	C,C	NA	NA	0.0	0	74,65,0,0	1	1	0	0.385624394347	0	2	C,C	NA	NA	0.0	0	NA	NA	19,20,20,30	1	1	0	311.99927436	1	2	C,A	A,A	0.125	0.00285306898241	0	g.451113C>A	0	119,106,0,0	1	1	0	0.397001770591	0
chr2_ref_v2	451230	0	C,T	0	0	95,75,0,0	1	1	0	2	C,C	NA	NA	0.0	0	40,31,48,25	1	1	0	316.481661108	1	2	C,T	NA	NA	0.0277795641071	0	g.451230C>T	0	58,57,0,0	1	1	0	0.874686587077	0	2	C,C	NA	NA	0.0	0	NA	NA	64,70,71,57	1	1	0	328.959710645	1
chr2_ref_v2	452261	0	T,C	1	0	64,50,0,0	1	1	0	2	T,T	NA	NA	0.0	0	30,24,22,13	1	1	0	29.439979637	1	2	T,C	T,T	0.25	0.0771896386911	0	g.452261T>C	0	43,26,0,0	1	1	0	0.759080732439	0	2	T,T	NA	NA	0.0	0	NA	NA	74,64,60,37	1	1	0	76.2738338423	1
chr2_ref_v2	452404	0	CTT,C,CT	1	1	12,13,4,0,6,12	1	1	0	2	CTT,CT	CTT,CTT	0.125	0.341030610076	0	29,14,2,3,7,3	1	1	0	4.60157789406	0	2	CTT,CTT	CTT,C	0.25	1.70391934985	0	NA	NA	2,4,14,12,10,13	1	1	0	10.5485465615	1	2	CT,CT	CTT,CT	0.125	0.396900689559	0	g.452405delT	1	71,66,6,10,10,15	1	1	0	5.85290455386	0
chr2_ref_v2	453512	0	C,T	0	0	87,73,0,0	1	1	0	2	C,C	NA	NA	0.0	0	38,43,29,34	1	1	0	312.371550999	1	2	C,T	C,C	0.125	0.0	0	g.453512C>T	0	50,72,0,0	1	1	0	2.90111448914	0	2	C,C	NA	NA	0.0	0	NA	NA	62,54,51,65	1	1	0	325.010244986	1
chr2_ref_v2	454217	0	G,A	0	0	81,74,0,0	1	1	0	2	G,G	NA	NA	0.0	0	62,76,0,0	1	1	0	1.3394078466	0	2	G,G	NA	NA	0.0	0	NA	NA	19,28,26,22	1	1	0	310.70284416	1	2	G,A	NA	NA	0.0210534091978	0	g.454217G>A	0	152,123,0,0	1	1	0	0.767722783302	0
chr2_ref_v2	455217	0	C,T	1	0	70,61,0,0	1	1	0	2	C,C	NA	NA	0.0	0	26,20,29,17	1	1	0	310.487185253	1	2	C,T	NA	NA	0.0	0	g.455217C>T	0	36,37,0,0	1	1	0	0.569513237721	0	2	C,C	NA	NA	0.0	0	NA	NA	68,68,77,63	1	1	0	329.420796239	1
chr2_ref_v2	455224	0	A,C	1	0	71,62,0,1	1	1	0	2	A,A	NA	NA	0.00749067172916	0	33,19,26,17	1	1	0	39.6244500483	1	2	A,C	A,A	0.125	0.061270825393	0	g.455224A>C	0	36,34,0,0	1	1	0	0.448502317614	0	2	A,A	NA	NA	0.0	0	NA	NA	77,58,70,70	1	1	0	329.316094995	1
chr2_ref_v2	456972	0	C,A	1	0	58,58,0,0	1	1	0	2	C,C	NA	NA	0.0	0	19,13,29,19	1	1	0	310.768268241	1	2	C,A	A,A	0.25	0.105360515658	0	g.456972C>A	0	43,53,0,0	1	1	0	0.759340204687	0	2	C,C	NA	NA	0.0	0	NA	NA	61,70,57,69	1	1	0	323.471891302	1
chr2_ref_v2	457490	0	A,G	1	0	93,87,0,0	1	1	0	2	A,A	NA	NA	0.0	0	75,75,0,0	1	1	0	0.459887990219	0	2	A,A	NA	NA	0.0	0	NA	NA	38,36,28,26	1	1	0	311.301783174	1	2	A,G	A,A	0.125	0.063766618359	0	g.457490A>G	0	116,127,0,0	1	1	0	0.922797668508	0
chr2_ref_v2	457996	0	G,A	0	0	104,107,0,0	1	1	0	2	G,G	NA	NA	0.0	0	47,46,53,29	1	1	0	319.275522437	1	2	G,A	G,G	0.125	0.125434182392	0	g.457996G>A	0	64,62,0,0	1	1	0	0.434112873409	0	2	G,G	NA	NA	0.0	0	NA	NA	65,54,51,63	1	1	0	327.172040215	1
chr2_ref_v2	458450	0	C,T	1	0	107,95,0,0	1	1	0	2	C,C	NA	NA	0.0	0	97,68,0,0	1	1	0	1.1429747948	0	2	C,C	NA	NA	0.0	0	NA	NA	23,35,33,30	1	1	0	313.844980569	1	2	C,T	NA	NA	0.0826917158451	0	g.458450C>T	0	128,107,0,0	1	1	0	0.485555856476	0
chr2_ref_v2	458983	0	A,G	0	0	95,110,0,0	1	1	0	2	A,A	NA	NA	0.0	0	47,40,35,49	1	1	0	318.710203997	1	2	A,G	NA	NA	0.0350913198113	0	g.458983A>G	0	70,52,0,0	1	1	0	2.1839100325	0	2	A,A	NA	NA	0.0	0	NA	NA	57,64,53,50	1	1	0	322.428374305	1
chr2_ref_v2	462964	0	C,T	0	0	65,44,51,48	1	1	0	2	C,T	NA	NA	0.0962280320946	0	86,72,0,0	1	1	0	307.983578064	1	2	C,C	NA	NA	0.0	0	g.462963_462965T>C	1	57,64,0,0	1	1	0	307.982084624	1	2	C,C	NA	NA	0.0	0	g.462963_462965T>C	1	155,126,0,0	1	1	0	308.605572434	1
chr2_ref_v2	463843	0	C,T	0	0	35,51,10,25	1	1	0	2	C,C	C,T	0.5	0.199613053904	1	58,78,0,0	1	1	0	9.84515846967	1	2	C,C	NA	NA	0.0	0	NA	NA	22,39,0,0	1	1	0	5.06313090985	0	2	C,C	NA	NA	0.0	0	NA	NA	126,151,1,0	1	1	0	307.797816505	1
chr2_ref_v2	465235	0	C,T	0	0	128,78,0,0	1	1	0	2	C,C	NA	NA	0.0	0	50,36,55,25	1	1	0	319.908353384	1	2	C,T	NA	NA	0.0723206615796	0	g.465235C>T	0	67,41,0,0	1	1	0	0.379455519609	0	2	C,C	NA	NA	0.0	0	NA	NA	57,44,50,56	1	1	0	324.634293994	1
chr2_ref_v2	465748	0	AT,A	1	1	96,80,1,1	1	1	0	2	AT,AT	NA	NA	0.957130485134	0	92,63,2,2	1	1	0	0.922048880934	0	2	AT,AT	NA	NA	1.2664548075	0	NA	NA	30,24,23,30	1	1	0	311.731294291	1	2	AT,A	NA	NA	0.112650815347	0	g.465749delT	0	143,174,2,7	1	1	1	2.94445081634	0
chr2_ref_v2	466100	0	GA,G	1	1	79,79,0,0	1	1	0	2	GA,GA	NA	NA	0.000157251781078	0	88,65,0,0	1	1	0	1.47690423897	0	2	GA,GA	NA	NA	0.000280625866805	0	NA	NA	48,21,30,29	1	1	0	311.883935057	1	2	GA,G	GA,GA	0.125	0.0942039566612	0	g.466101delA	0	197,140,0,0	1	1	1	3.02809608002	0
chr2_ref_v2	467042	0	C,CT	1	1	78,78,0,1	1	1	0	2	C,C	NA	NA	0.48394097687	0	64,48,0,0	1	1	0	1.19034350949	0	2	C,C	NA	NA	0.254376670155	0	NA	NA	22,27,28,12	1	1	0	43.5230811971	1	2	C,CT	NA	NA	0.00331470765152	0	g.467042_467043insT	0	105,126,9,7	1	1	0	5.47000638125	0
chr2_ref_v2	467445	0	G,T	0	0	53,53,25,40	1	1	0	2	G,T	G,G	0.25	0.0217737995496	0	43,43,38,36	1	1	0	2.87650148018	0	2	G,T	G,G	0.125	0.101032225232	0	NA	NA	22,21,22,32	1	1	0	2.58120776606	0	2	G,T	T,T	0.125	0.0235304974102	0	NA	NA	69,77,72,73	1	1	0	5.55022066985	0
chr2_ref_v2	468408	0	C,T	0	0	93,95,0,0	1	1	0	2	C,C	NA	NA	0.0	0	29,45,46,37	1	1	0	318.088724491	1	2	C,T	NA	NA	0.114775514592	0	g.468408C>T	0	51,43,0,0	1	1	0	0.703767236957	0	2	C,C	NA	NA	0.0	0	NA	NA	55,66,52,58	1	1	0	324.006572275	1
chr2_ref_v2	468606	0	A,G	1	0	99,110,0,0	1	1	0	2	A,A	NA	NA	0.0	0	86,90,1,0	1	1	0	0.444276430379	0	2	A,A	NA	NA	0.00566573753568	0	NA	NA	20,30,20,25	1	1	0	310.798777458	1	2	A,G	NA	NA	0.105360515658	0	g.468606A>G	0	112,116,0,0	1	1	0	0.513771554898	0
chr2_ref_v2	469745	0	C,T	0	0	43,29,40,38	1	1	0	2	C,T	NA	NA	0.0800427076735	0	32,26,29,30	1	1	0	0.63584564008	0	2	C,T	NA	NA	0.0170944333593	0	NA	NA	21,18,28,25	1	1	0	0.751082402772	0	2	C,T	T,T	0.125	0.0554158391416	0	NA	NA	64,67,55,54	1	1	0	3.11079142355	0
chr2_ref_v2	471147	0	A,G	0	0	67,74,0,0	1	1	0	2	A,A	NA	NA	0.0	0	64,70,0,0	1	1	0	0.386351547652	0	2	A,A	NA	NA	0.0	0	NA	NA	20,26,14,22	1	1	0	34.6929226751	1	2	A,G	A,A	0.125	0.00619197024792	0	g.471147A>G	0	94,117,0,0	1	1	0	0.678672030184	0
chr2_ref_v2	471551	0	T,C	1	0	122,132,0,0	1	1	0	2	T,T	NA	NA	0.0	0	72,109,0,0	1	1	0	1.91496838864	0	2	T,T	NA	NA	0.0	0	NA	NA	25,32,27,26	1	1	0	312.447344319	1	2	T,C	NA	NA	0.0727593542824	0	g.471551T>C	0	121,96,0,0	1	1	0	1.9651515186	0
chr2_ref_v2	472291	0	C,T	1	0	99,113,0,0	1	1	0	2	C,C	NA	NA	0.0	0	81,82,0,0	1	1	0	0.621668989792	0	2	C,C	NA	NA	0.0	0	NA	NA	35,37,39,31	1	1	0	315.35892669	1	2	C,T	NA	NA	0.0281708769667	0	g.472291C>T	0	126,94,0,0	1	1	0	3.15558604584	0
chr2_ref_v2	473255	0	A,T	1	0	95,96,0,0	1	1	0	2	A,A	NA	NA	0.0	0	41,31,30,25	1	1	0	311.726946323	1	2	A,T	A,A	0.125	0.0180185055027	0	g.473255A>T	0	50,55,0,0	1	1	0	0.460860648714	0	2	A,A	NA	NA	0.0	0	NA	NA	65,75,42,75	1	1	0	328.680672038	1
chr2_ref_v2	473913	0	A,G	1	0	99,99,0,0	1	1	0	2	A,A	NA	NA	0.0	0	44,46,32,38	1	1	0	314.349863309	1	2	A,G	A,A	0.125	0.0	0	g.473913A>G	0	39,67,0,0	1	1	0	2.59958021405	0	2	A,A	NA	NA	0.0	0	NA	NA	47,55,62,57	1	1	0	329.020499518	1
chr2_ref_v2	474948	0	G,T	1	0	108,109,0,0	1	1	0	2	G,G	NA	NA	0.0	0	89,79,0,0	1	1	0	0.658299090766	0	2	G,G	NA	NA	0.0	0	NA	NA	16,28,34,35	1	1	0	316.210502634	1	2	G,T	T,T	0.25	0.060908753087	0	g.474948G>T	0	149,136,0,1	1	1	0	0.645942668064	0
chr2_ref_v2	474985	0	G,A	0	0	90,107,0,0	1	1	0	2	G,G	NA	NA	0.0	0	71,93,0,0	1	1	0	0.543898091528	0	2	G,G	NA	NA	0.0	0	NA	NA	30,35,14,30	1	1	0	310.90349579	1	2	G,A	G,G	0.25	0.120627987789	0	g.474985G>A	0	157,159,0,0	1	1	0	1.08192690061	0
chr2_ref_v2	476308	0	C,T	0	0	105,72,1,0	1	1	0	2	C,C	NA	NA	0.00563381771826	0	32,28,40,25	1	1	0	314.415661913	1	2	C,T	NA	NA	0.0800427076735	0	g.476308C>T	0	55,39,0,0	1	1	0	0.415520643097	0	2	C,C	NA	NA	0.0	0	NA	NA	85,79,72,65	1	1	0	330.885917706	1
chr2_ref_v2	476338	0	C,T	0	0	84,85,0,0	1	1	0	2	C,C	NA	NA	0.0	0	31,29,34,35	1	1	0	314.361498903	1	2	C,T	T,T	0.125	0.111552485906	0	g.476338C>T	0	44,54,0,1	1	1	0	0.705773284319	0	2	C,C	NA	NA	0.010152371464	0	NA	NA	62,70,67,86	1	1	0	339.801905213	1
chr2_ref_v2	476697	0	C,T	0	0	96,92,1,0	1	1	0	2	C,C	NA	NA	0.00530505222969	0	75,79,0,2	1	1	0	0.765349951383	0	2	C,C	NA	NA	0.418368512944	0	NA	NA	20,41,22,51	1	1	0	318.589815655	1	2	C,T	T,T	0.125	0.0717288513058	0	g.476697C>T	0	111,103,0,0	1	1	0	0.471456540997	0
chr2_ref_v2	477056	0	GTA,G,GTATA	1	1	32,18,12,9,3,2	1	1	0	2	GTA,G	GTA,GTATA	0.125	1.01411487389	0	14,6,22,23,0,0	1	1	0	8.02661951809	0	2	GTA,G	G,G	0.25	0.10647138057	0	NA	NA	21,23,9,6,22,15	1	1	0	13.5505721778	1	2	GTA,GTATA	GTA,G	0.25	0.278793931603	0	g.477056_477059>TATA	0	38,42,71,56,5,1	1	1	0	13.3226261656	1
chr2_ref_v2	477408	0	A,G	1	0	105,63,0,0	1	1	0	2	A,A	NA	NA	0.0	0	79,51,0,0	1	1	0	0.457338703522	0	2	A,A	NA	NA	0.0	0	NA	NA	25,17,16,23	1	1	0	309.843244692	1	2	A,G	NA	NA	0.0741079721537	0	g.477408A>G	0	177,110,0,0	1	1	0	0.435620247817	0
chr2_ref_v2	477475	0	AT,A	1	1	120,59,3,5	1	1	0	2	AT,AT	NA	NA	0.399689598487	0	59,48,10,5	1	1	0	4.92973211038	0	2	AT,AT	NA	NA	0.365830397909	0	NA	NA	41,36,2,1	1	1	0	2.17327890655	0	2	AT,AT	NA	NA	1.39172001167	0	NA	NA	163,113,18,13	1	1	0	5.72629985937	0
chr2_ref_v2	479239	0	CAAAA,C,CAA,CAAA	1	1	34,42,0,0,4,1,9,2	1	1	0	2	CAAAA,CAAAA	CAAAA,CAA	0.125	0.69443147549	0	0,4,0,0,30,14,10,9	1	1	0	308.783124845	1	2	CAA,CAAA	CAAAA,CAA	0.25	0.300458851687	0	g.479240_479241delAA,g.479240delA	0,0	0,3,29,21,19,14,0,0	1	1	0	310.332624022	1	2	C,CAA	C,C	0.25	0.848810241386	0	g.479240_479243delAAAA,g.479240_479241delAA	0,0	6,20,1,2,63,24,46,18	1	1	0	310.598977199	1
chr2_ref_v2	479763	0	CA,C	1	1	78,76,11,15	1	1	0	2	CA,CA	CA,C	0.125	0.215384384177	0	62,73,2,9	1	1	0	1.63921294436	0	2	CA,CA	NA	NA	0.908431270189	0	NA	NA	49,46,3,1	1	1	0	1.51144818303	0	2	CA,CA	NA	NA	1.31410940896	0	NA	NA	91,103,7,8	1	1	0	1.7976739351	0
chr2_ref_v2	480828	0	A,T	1	0	88,108,0,0	1	1	0	2	A,A	NA	NA	0.0	0	40,29,28,38	1	1	0	314.302357589	1	2	A,T	NA	NA	0.0444517625708	0	g.480828A>T	0	48,72,0,0	1	1	0	0.80845770722	0	2	A,A	NA	NA	0.0	0	NA	NA	73,58,49,60	1	1	0	323.851771409	1
chr2_ref_v2	481059	0	C,T	0	0	97,95,0,0	1	1	0	2	C,C	NA	NA	0.0	0	41,35,37,33	1	1	0	314.608270506	1	2	C,T	NA	NA	0.082238098237	0	g.481059C>T	0	53,47,0,0	1	1	0	0.482657788247	0	2	C,C	NA	NA	0.0	0	NA	NA	74,68,60,57	1	1	0	325.520983188	1
chr2_ref_v2	481389	0	C,T	1	0	105,94,0,0	1	1	0	2	C,C	NA	NA	0.0	0	46,47,42,31	1	1	0	315.214405976	1	2	C,T	C,C	0.125	0.00917437627604	0	g.481389C>T	0	68,48,0,0	1	1	0	0.945222517155	0	2	C,C	NA	NA	0.0	0	NA	NA	54,58,59,54	1	1	0	326.14878007	1
chr2_ref_v2	481913	0	A,G	0	0	113,100,0,0	1	1	0	2	A,A	NA	NA	0.0	0	93,83,1,0	1	1	0	0.379003623892	0	2	A,A	NA	NA	0.00566573753568	0	NA	NA	37,24,33,32	1	1	0	314.374044506	1	2	A,G	NA	NA	0.0635134057223	0	g.481913A>G	0	139,109,0,0	1	1	0	0.732902476504	0
chr2_ref_v2	482089	0	AT,A	1	1	122,102,0,0	1	1	0	2	AT,AT	NA	NA	0.000157251781078	0	55,39,31,45	1	1	0	316.768709505	1	2	AT,A	AT,AT	0.125	0.0382011174724	0	g.482090delT	0	48,66,0,0	1	1	0	2.48096759378	0	2	AT,AT	NA	NA	0.000272453550898	0	NA	NA	54,61,47,55	1	1	0	323.387279394	1
chr2_ref_v2	484280	0	G,A	0	0	89,94,0,0	1	1	0	2	G,G	NA	NA	0.0	0	38,50,25,36	1	1	0	312.543597624	1	2	G,A	G,G	0.125	0.115148522024	0	g.484280G>A	0	54,68,0,0	1	1	0	0.732997660319	0	2	G,G	NA	NA	0.0	0	NA	NA	45,53,60,56	1	1	0	327.119519483	1
chr2_ref_v2	485894	0	GT,G	1	1	66,38,5,3	1	1	0	2	GT,GT	NA	NA	1.22359327825	0	29,22,16,20	1	1	0	15.3953934681	1	2	GT,GT	NA	NA	0.0148286535996	0	NA	NA	33,34,6,3	1	1	0	1.56131658437	0	2	GT,GT	NA	NA	1.53943551697	0	NA	NA	46,38,49,37	1	1	0	35.4999816097	1
chr2_ref_v2	485930	0	T,C	1	0	64,82,0,0	1	1	0	2	T,T	NA	NA	0.0	0	47,83,0,0	1	1	0	1.38716231006	0	2	T,T	NA	NA	0.0	0	NA	NA	23,29,15,19	1	1	0	30.8052164605	1	2	T,C	T,T	0.25	0.0859424298007	0	g.485930T>C	0	84,114,0,0	1	1	0	0.460778415023	0
chr2_ref_v2	486069	0	G,A	0	0	42,68,55,56	1	1	0	2	G,A	NA	NA	0.00904983551992	0	41,36,36,34	1	1	0	2.29797866634	0	2	G,A	NA	NA	0.0953101798043	0	NA	NA	23,32,33,30	1	1	0	0.664747760874	0	2	G,A	A,A	0.125	0.115512887122	0	NA	NA	54,57,44,56	1	1	0	1.97407858919	0
chr2_ref_v2	487015	0	TA,T	1	1	61,70,6,4	1	1	0	2	TA,TA	NA	NA	0.135642435467	0	46,63,5,3	1	1	0	0.688480934674	0	2	TA,TA	NA	NA	1.0129581051	0	NA	NA	27,20,17,18	1	1	0	15.2300653007	1	2	TA,T	TA,TA	0.25	0.0836295178406	0	g.487016delA	0	92,95,17,17	1	1	0	4.15248095563	0
chr2_ref_v2	487273	0	C,A	0	0	70,72,0,0	1	1	0	2	C,C	NA	NA	0.0	0	55,62,0,1	1	1	0	0.461658699634	0	2	C,C	NA	NA	0.00851068966791	0	NA	NA	25,23,14,20	1	1	0	31.6996619167	1	2	C,A	C,C	0.125	0.0935260580108	0	g.487273C>A	0	78,103,0,0	1	1	0	1.28623102892	0
chr2_ref_v2	488603	0	T,C	1	0	85,110,0,0	1	1	0	2	T,T	NA	NA	0.0	0	36,47,40,50	1	1	0	320.00824322	1	2	T,C	NA	NA	0.0809690625337	0	g.488603T>C	0	59,65,0,0	1	1	0	0.690517794695	0	2	T,T	NA	NA	0.0	0	NA	NA	74,75,67,55	1	1	0	327.547736231	1
chr2_ref_v2	489191	0	G,A	0	0	91,88,0,0	1	1	0	2	G,G	NA	NA	0.0	0	71,74,0,0	1	1	0	0.474061976595	0	2	G,G	NA	NA	0.0	0	NA	NA	24,29,26,24	1	1	0	311.132308394	1	2	G,A	NA	NA	0.058268908124	0	g.489191G>A	0	124,118,0,0	1	1	0	0.402197916841	0
chr2_ref_v2	489483	0	T,C	0	0	82,86,1,0	1	1	0	2	T,T	NA	NA	0.00593473551981	0	82,72,0,0	1	1	0	0.881938229767	0	2	T,T	NA	NA	0.0	0	NA	NA	19,25,23,28	1	1	0	311.47225054	1	2	T,C	C,C	0.125	0.103678429475	0	g.489483T>C	0	152,168,0,0	1	1	0	0.599987131908	0
chr2_ref_v2	491057	0	CT,C	1	1	47,45,17,4	1	1	0	2	CT,CT	CT,C	0.125	0.158369939072	0	52,33,4,12	1	1	0	4.14638964594	0	2	CT,CT	NA	NA	0.645112887279	0	NA	NA	34,41,2,7	1	1	0	2.18283164581	0	2	CT,CT	NA	NA	0.889365124712	0	NA	NA	102,125,18,18	1	1	0	2.45764253341	0
chr2_ref_v2	492917	0	GAAAAAA,G,GAAA,GAAAA,GAAAAA	1	1	16,16,4,1,6,12,6,9,7,15	1	1	0	2	GAAAAAA,GAAAA	GAAAAAA,G	0.125	1.35881871017	0	1,0,32,31,7,22,2,2,0,0	1	1	0	310.325189085	1	2	G,GAAA	G,GAAAA	0.125	0.822865306003	0	g.492918_492920delAAA|g.492918_492923delAAAAAA,g.492917_492921A>|g.492917_492924AAAA>	0|0,0|0	10,7,0,0,8,9,6,7,3,3	1	1	0	1.83573979259	0	2	GAAAAAA,GAAAA	GAAA,GAAAA	0.125	1.37895778639	0	NA	NA	9,0,53,68,22,24,1,2,2,0	1	1	0	319.966398411	1
chr2_ref_v2	493539	0	C,A	1	0	90,142,0,0	1	1	0	2	C,C	NA	NA	0.0	0	37,46,33,49	1	1	0	319.341817621	1	2	C,A	NA	NA	0.0121213605323	0	g.493539C>A	0	60,58,0,0	1	1	0	2.49826191863	0	2	C,C	NA	NA	0.0	0	NA	NA	52,56,62,62	1	1	0	332.78718934	1
chr2_ref_v2	493619	0	C,A	1	0	104,103,0,0	1	1	0	2	C,C	NA	NA	0.0	0	71,83,0,2	1	1	0	0.883949716394	0	2	C,C	NA	NA	0.418368512944	0	NA	NA	30,29,33,24	1	1	0	312.86545126	1	2	C,A	NA	NA	0.0344861760712	0	g.493619C>A	0	145,105,0,0	1	1	0	2.16373660875	0
chr2_ref_v2	495543	0	C,A	0	0	99,78,0,2	1	1	0	2	C,C	NA	NA	0.416701181375	0	73,50,0,0	1	1	0	0.717651351671	0	2	C,C	NA	NA	0.0	0	NA	NA	31,22,39,27	1	1	0	313.914133481	1	2	C,A	A,A	0.125	0.0319515998066	0	g.495543C>A	0	120,118,0,0	1	1	0	1.54984827006	0
chr2_ref_v2	496733	0	G,A	0	0	103,119,0,0	1	1	0	2	G,G	NA	NA	0.0	0	47,39,29,47	1	1	0	317.443794343	1	2	G,A	NA	NA	0.123613955967	0	g.496733G>A	0	52,68,0,0	1	1	0	0.565525447771	0	2	G,G	NA	NA	0.0	0	NA	NA	50,61,58,72	1	1	0	335.287352537	1
chr2_ref_v2	497170	0	C,A	0	0	98,84,0,1	1	1	0	2	C,C	NA	NA	0.00547946576463	0	43,45,49,38	1	1	0	318.505385876	1	2	C,A	NA	NA	0.0114286958236	0	g.497170C>A	0	41,35,0,0	1	1	0	0.39493981113	0	2	C,C	NA	NA	0.0	0	NA	NA	57,63,71,56	1	1	0	330.571428902	1
chr2_ref_v2	498189	0	T,G	0	0	76,108,0,0	1	1	0	2	T,T	NA	NA	0.0	0	60,78,0,0	1	1	0	0.500116254566	0	2	T,T	NA	NA	0.0	0	NA	NA	30,32,25,25	1	1	0	310.970963727	1	2	T,G	T,T	0.125	0.036203048664	0	g.498189T>G	0	144,129,0,0	1	1	0	4.237476874	0
chr2_ref_v2	498411	0	G,C	0	0	100,86,0,0	1	1	0	2	G,G	NA	NA	0.0	0	51,36,47,30	1	1	0	316.541062838	1	2	G,C	NA	NA	0.122102696801	0	g.498411G>C	0	51,60,0,0	1	1	0	1.27671059807	0	2	G,G	NA	NA	0.0	0	NA	NA	54,59,56,57	1	1	0	325.259218888	1
chr2_ref_v2	498452	0	G,A	1	0	102,97,0,1	1	1	0	2	G,G	NA	NA	0.00501254182354	0	95,77,0,0	1	1	0	0.840320379531	0	2	G,G	NA	NA	0.0	0	NA	NA	32,33,33,30	1	1	0	313.567310655	1	2	G,A	NA	NA	0.0312525435041	0	g.498452G>A	0	135,102,0,0	1	1	0	1.4596726533	0
chr2_ref_v2	498845	0	C,CA	1	1	98,128,0,0	1	1	0	2	C,C	NA	NA	0.00261978029209	0	70,109,1,0	1	1	0	0.82770578823	0	2	C,C	NA	NA	0.00127974432874	0	NA	NA	25,36,35,39	1	1	0	317.036681169	1	2	C,CA	CA,CA	0.125	0.0157025029925	0	g.498845_498846insA	0	97,130,1,0	1	1	0	0.390454985094	0
chr2_ref_v2	499303	0	GA,G	1	1	86,105,1,0	1	1	0	2	GA,GA	NA	NA	1.03891991814	0	39,40,42,23	1	1	0	314.461900809	1	2	GA,G	GA,GA	0.125	0.112825569061	0	g.499304delA	0	65,52,2,1	1	1	0	1.74619125707	0	2	GA,GA	NA	NA	0.98183522454	0	NA	NA	91,66,74,70	1	1	0	335.337973607	1
chr2_ref_v2	499503	0	CAAA,C	1	1	41,47,2,3	1	1	0	2	CAAA,CAAA	CAAA,C	0.125	0.159848700942	0	7,4,1,6	1	0	0	5.89304583043	0	2	NA	NA	NA	NA	0	NA	NA	6,25,3,4	1	1	0	2.67194948608	0	2	CAAA,CAAA	CAAA,C	0.5	0.389464766762	0	NA	NA	10,14,16,23	1	1	0	24.6313120906	1
chr2_ref_v2	501290	0	C,T	0	0	68,60,14,7	1	1	0	2	C,C	C,T	0.25	0.138402322859	1	68,77,0,0	1	1	0	4.89553447812	0	2	C,C	NA	NA	0.0	0	NA	NA	58,47,0,0	1	1	0	3.06122837363	0	2	C,C	NA	NA	0.0	0	NA	NA	120,144,0,0	1	1	0	9.50644538498	0
chr2_ref_v2	502189	0	G,A	1	0	99,95,0,0	1	1	0	2	G,G	NA	NA	0.0	0	50,53,47,44	1	1	0	319.05433738	1	2	G,A	NA	NA	0.123869481713	0	g.502189G>A	0	43,56,0,0	1	1	0	1.15074706626	0	2	G,G	NA	NA	0.0	0	NA	NA	53,67,46,54	1	1	0	321.180604843	1
chr2_ref_v2	503253	0	T,C	0	0	84,78,0,0	1	1	0	2	T,T	NA	NA	0.0	0	32,26,38,34	1	1	0	314.977411968	1	2	T,C	C,C	0.125	0.0350913198113	0	g.503253T>C	0	65,54,0,0	1	1	0	0.532601808057	0	2	T,T	NA	NA	0.0	0	NA	NA	67,79,54,64	1	1	0	323.986776375	1
chr2_ref_v2	503389	0	T,C	1	0	120,89,0,0	1	1	0	2	T,T	NA	NA	0.0	0	46,33,39,37	1	1	0	316.345954598	1	2	T,C	NA	NA	0.0387145121807	0	g.503389T>C	0	61,40,0,0	1	1	0	0.527767504132	0	2	T,T	NA	NA	0.0	0	NA	NA	68,57,56,60	1	1	0	327.07472641	1
chr2_ref_v2	504322	0	CCA,C	1	1	57,55,6,4	1	1	0	2	CCA,CCA	NA	NA	0.195013783449	0	49,26,3,2	1	1	0	2.23587010608	0	2	CCA,CCA	NA	NA	0.87390341716	0	NA	NA	37,31,5,5	1	1	0	1.06014074846	0	2	CCA,CCA	CCA,C	0.125	0.236783382836	0	NA	NA	130,96,8,7	1	1	0	1.83886417962	0
chr2_ref_v2	505379	0	CA,C,CAA	1	1	18,31,3,3,2,13	1	1	0	2	CA,CA	CA,CAA	0.5	0.870686419673	0	19,17,16,18,1,5	1	1	0	11.6877580129	1	2	CA,CA	CA,CAA	0.125	0.34933041963	0	NA	NA	15,11,19,14,5,1	1	1	0	13.9488417455	1	2	CA,C	CA,CAA	0.25	0.325753117145	0	NA	NA	30,23,49,32,9,12	1	1	0	31.9712348609	1
chr2_ref_v2	507937	0	G,C	0	0	132,121,0,0	1	1	0	2	G,G	NA	NA	0.0	0	44,47,50,37	1	1	0	320.858976114	1	2	G,C	NA	NA	0.0449513878623	0	g.507937G>C	0	59,73,0,0	1	1	0	1.35684758093	0	2	G,G	NA	NA	0.0	0	NA	NA	52,53,55,45	1	1	0	324.475578814	1
chr2_ref_v2	508135	0	C,T	0	0	100,130,0,0	1	1	0	2	C,C	NA	NA	0.0	0	39,66,31,54	1	1	0	320.067458249	1	2	C,T	C,C	0.125	0.0400053346137	0	g.508135C>T	0	62,63,0,0	1	1	0	1.04026367014	0	2	C,C	NA	NA	0.0	0	NA	NA	53,67,55,54	1	1	0	325.737258259	1
chr2_ref_v2	508307	0	A,G	1	0	88,84,0,0	1	1	0	2	A,A	NA	NA	0.0	0	40,41,30,33	1	1	0	312.567373384	1	2	A,G	A,A	0.125	0.0	0	g.508307A>G	0	49,63,0,0	1	1	0	1.19934213481	0	2	A,A	NA	NA	0.0	0	NA	NA	68,61,41,53	1	1	0	318.360084836	1
chr2_ref_v2	508338	0	G,A	1	0	82,91,0,0	1	1	0	2	G,G	NA	NA	0.0	0	61,71,0,0	1	1	0	0.417493789206	0	2	G,G	NA	NA	0.0	0	NA	NA	24,34,24,26	1	1	0	310.937435212	1	2	G,A	G,G	0.125	0.102894423163	0	g.508338G>A	0	114,116,0,0	1	1	0	0.571285315636	0
chr2_ref_v2	508775	0	T,C	1	0	97,86,0,0	1	1	0	2	T,T	NA	NA	0.0	0	29,39,36,31	1	1	0	314.038761309	1	2	T,C	NA	NA	0.0148150857851	0	g.508775T>C	0	52,60,0,0	1	1	0	1.04710355376	0	2	T,T	NA	NA	0.0	0	NA	NA	53,58,44,64	1	1	0	324.671097604	1
chr2_ref_v2	510132	0	C,A	0	0	94,109,0,1	1	1	0	2	C,C	NA	NA	0.00491401480243	0	103,80,0,1	1	1	0	2.41585842668	0	2	C,C	NA	NA	0.00544960476756	0	NA	NA	17,21,23,21	1	1	0	310.820312592	1	2	C,A	A,A	0.125	0.104710954089	0	g.510132C>A	0	118,122,0,0	1	1	0	0.757685222437	0
chr2_ref_v2	510827	0	G,A	0	0	83,83,0,0	1	1	0	2	G,G	NA	NA	0.0	0	57,87,0,0	1	1	0	2.23799754771	0	2	G,G	NA	NA	0.0	0	NA	NA	29,26,23,37	1	1	0	313.222954727	1	2	G,A	NA	NA	0.0870113769896	0	g.510827G>A	0	125,125,0,0	1	1	0	0.395513436514	0
chr2_ref_v2	512096	0	C,A	0	0	105,97,0,1	1	1	0	2	C,C	NA	NA	0.00493828164058	0	79,81,0,0	1	1	0	0.605394874941	0	2	C,C	NA	NA	0.0	0	NA	NA	37,42,20,27	1	1	0	310.53851631	1	2	C,A	C,C	0.25	0.00847462699097	0	g.512096C>A	0	122,137,1,0	1	1	0	1.22465958542	0
chr2_ref_v2	514797	0	G,A	1	0	107,97,0,0	1	1	0	2	G,G	NA	NA	0.0	0	24,35,33,36	1	1	0	315.261413539	1	2	G,A	A,A	0.125	0.0947453675894	0	g.514797G>A	0	52,58,0,0	1	1	0	0.813398106083	0	2	G,G	NA	NA	0.0	0	NA	NA	70,54,65,62	1	1	0	331.182031719	1
chr2_ref_v2	516985	0	G,A	0	0	79,102,0,0	1	1	0	2	G,G	NA	NA	0.0	0	76,70,0,0	1	1	0	1.67599489889	0	2	G,G	NA	NA	0.0	0	NA	NA	32,19,25,21	1	1	0	310.622196994	1	2	G,A	NA	NA	0.103184236235	0	g.516985G>A	0	108,144,0,0	1	1	0	0.423731100956	0
chr2_ref_v2	517110	0	G,A	0	0	66,98,0,0	1	1	0	2	G,G	NA	NA	0.0	0	19,31,31,48	1	1	0	318.080996658	1	2	G,A	A,A	0.25	0.0534007767271	0	g.517110G>A	0	50,62,0,0	1	1	0	0.719490905809	0	2	G,G	NA	NA	0.0	0	NA	NA	67,58,62,48	1	1	0	322.86254559	1
chr2_ref_v2	519630	0	G,A	0	0	117,114,0,0	1	1	0	2	G,G	NA	NA	0.0	0	93,94,0,0	1	1	0	0.419425318919	0	2	G,G	NA	NA	0.0	0	NA	NA	31,32,34,38	1	1	0	316.503463137	1	2	G,A	A,A	0.125	0.117783035656	0	g.519630G>A	0	129,108,0,0	1	1	0	0.880721694868	0
chr2_ref_v2	522150	0	A,G	0	0	92,91,0,0	1	1	0	2	A,A	NA	NA	0.0	0	46,30,35,31	1	1	0	313.538583305	1	2	A,G	A,A	0.125	0.110235830021	0	g.522150A>G	0	66,42,0,0	1	1	0	1.94592541323	0	2	A,A	NA	NA	0.0	0	NA	NA	44,58,48,52	1	1	0	321.373623599	1
chr2_ref_v2	522468	0	A,G	1	0	105,136,0,0	1	1	0	2	A,A	NA	NA	0.0	0	74,113,0,0	1	1	0	0.834108363586	0	2	A,A	NA	NA	0.0	0	NA	NA	28,33,36,33	1	1	0	315.95660217	1	2	A,G	NA	NA	0.123232640424	0	g.522468A>G	0	124,108,0,0	1	1	0	2.97991204329	0
chr2_ref_v2	523248	0	G,A	0	0	97,75,0,0	1	1	0	2	G,G	NA	NA	0.0	0	31,41,46,40	1	1	0	318.293647516	1	2	G,A	A,A	0.125	0.0736332510435	0	g.523248G>A	0	75,70,1,0	1	1	0	0.814847668469	0	2	G,G	NA	NA	0.00687287928776	0	NA	NA	61,66,51,49	1	1	0	319.695518013	1
chr2_ref_v2	524872	0	G,A	0	0	133,106,0,0	1	1	0	2	G,G	NA	NA	0.0	0	46,31,58,31	1	1	0	323.833958445	1	2	G,A	A,A	0.125	0.106483480402	0	g.524872G>A	0	64,43,0,0	1	1	0	0.669681042308	0	2	G,G	NA	NA	0.0	0	NA	NA	61,63,71,57	1	1	0	334.567762064	1
chr2_ref_v2	526239	0	G,A	0	0	119,110,0,0	1	1	0	2	G,G	NA	NA	0.0	0	116,66,0,0	1	1	0	3.29649506651	0	2	G,G	NA	NA	0.0	0	NA	NA	29,38,36,38	1	1	0	316.793158786	1	2	G,A	NA	NA	0.0993724738132	0	g.526239G>A	0	138,131,0,0	1	1	0	0.418410937426	0
chr2_ref_v2	526798	0	GA,G	1	1	41,56,4,5	1	1	0	2	GA,GA	NA	NA	0.283653578914	0	17,28,25,29	1	1	0	22.3507966118	1	2	GA,G	GA,GA	0.25	0.0695127989572	0	g.526799delA	0	14,25,18,24	1	1	0	17.4951285575	1	2	GA,G	GA,GA	0.25	0.0805395831975	0	g.526799delA	0	35,47,44,48	1	1	0	34.3141821869	1
chr2_ref_v2	527600	0	C,A	1	0	85,86,0,1	1	1	0	2	C,C	NA	NA	0.00583092031079	0	67,62,0,0	1	1	0	0.532572710584	0	2	C,C	NA	NA	0.0	0	NA	NA	24,21,23,29	1	1	0	311.691496458	1	2	C,A	A,A	0.125	0.10673319947	0	g.527600C>A	0	104,117,0,0	1	1	0	0.70868546235	0
chr2_ref_v2	527782	0	T,C	0	0	93,86,1,0	1	1	0	2	T,T	NA	NA	0.00557104504946	0	33,41,45,32	1	1	0	316.521540158	1	2	T,C	NA	NA	0.0397403286495	0	g.527782T>C	0	52,42,0,0	1	1	0	0.581121457975	0	2	T,T	NA	NA	0.0	0	NA	NA	72,65,62,57	1	1	0	325.77485603	1
chr2_ref_v2	528700	0	G,T	0	0	71,112,0,0	1	1	0	2	G,G	NA	NA	0.0	0	66,100,1,1	1	1	0	0.38959653296	0	2	G,G	NA	NA	0.0119761910467	0	NA	NA	19,32,17,25	1	1	0	310.223183078	1	2	G,T	G,G	0.125	0.0571584138399	0	g.528700G>T	0	110,133,0,0	1	1	0	1.67966252276	0
chr2_ref_v2	529197	0	C,T	0	0	85,93,0,0	1	1	0	2	C,C	NA	NA	0.0	0	85,89,0,0	1	1	0	0.427594583219	0	2	C,C	NA	NA	0.0	0	NA	NA	40,24,27,23	1	1	0	310.90178478	1	2	C,T	C,C	0.125	0.00445435034938	0	g.529197C>T	0	122,107,0,0	1	1	0	1.2943517317	0
chr2_ref_v2	529367	0	A,G	1	0	112,87,0,0	1	1	0	2	A,A	NA	NA	0.0	0	63,75,0,0	1	1	0	2.25824983049	0	2	A,A	NA	NA	0.0	0	NA	NA	31,22,31,34	1	1	0	314.43338058	1	2	A,G	G,G	0.125	0.0472190719374	0	g.529367A>G	0	122,115,0,0	1	1	0	1.13324928248	0
chr2_ref_v2	531761	0	G,A	0	0	115,99,0,0	1	1	0	2	G,G	NA	NA	0.0	0	68,81,0,0	1	1	0	1.61971412392	0	2	G,G	NA	NA	0.0	0	NA	NA	27,23,25,20	1	1	0	310.844898991	1	2	G,A	NA	NA	0.105360515658	0	g.531761G>A	0	106,136,0,0	1	1	0	3.0731035689	0
chr2_ref_v2	532815	0	G,A	1	0	91,76,0,1	1	1	0	2	G,G	NA	NA	0.0059701669865	0	39,33,36,39	1	1	0	315.262509356	1	2	G,A	NA	NA	0.0408219945203	0	g.532815G>A	0	69,56,0,0	1	1	0	0.43204343735	0	2	G,G	NA	NA	0.0	0	NA	NA	66,54,54,46	1	1	0	319.958621811	1
chr2_ref_v2	538739	0	C,T	0	0	44,50,47,42	1	1	0	2	C,T	NA	NA	0.0546584125379	0	70,71,0,0	1	1	0	307.938004691	1	2	C,C	NA	NA	0.0	0	g.538738_538740T>C	1	35,38,21,38	1	1	0	1.25159955239	0	2	C,T	C,C	0.125	0.0383924310382	0	NA	NA	115,127,0,0	1	1	0	308.415372401	1
chr2_ref_v2	538952	0	GA,G	1	1	89,86,3,0	1	1	0	2	GA,GA	NA	NA	0.25828528346	0	35,36,28,42	1	1	0	313.886633424	1	2	GA,G	GA,GA	0.125	0.0680503785182	0	g.538953delA	0	40,54,0,1	1	1	0	1.35248159665	0	2	GA,GA	NA	NA	1.16842118012	0	NA	NA	78,73,58,60	1	1	0	319.746602115	1
chr2_ref_v2	539193	0	GA,G,GAA	1	1	22,40,3,12,6,9	1	1	0	2	GA,GA	GA,GAA	0.25	0.162763386826	0	28,24,8,4,1,5	1	1	0	3.02319826484	0	2	GA,GA	GA,GAA	0.125	1.27091112336	0	NA	NA	10,12,2,3,13,16	1	1	0	6.69782588735	0	2	GAA,GAA	G,GAA	0.25	0.325564988863	0	NA	NA	40,68,11,19,17,26	1	1	0	1.86323746862	0
chr2_ref_v2	540107	0	C,A	0	0	94,53,0,19	1	1	0	2	C,C	C,A	0.25	0.0487901641694	0	84,45,0,18	1	1	0	0.378847551634	0	2	C,C	C,A	0.25	0.036359144275	0	NA	NA	53,23,0,16	1	1	0	1.2798779274	0	2	C,C	C,A	0.5	0.398907707562	0	NA	NA	177,86,0,25	1	1	0	1.27412403264	0
chr2_ref_v2	540319	0	G,A	0	0	41,42,38,54	1	1	0	2	G,A	NA	NA	0.102947969252	0	57,66,0,1	1	1	0	307.962986822	1	2	G,G	NA	NA	0.00809721023262	0	g.540318_540320A>G	1	37,45,0,0	1	1	0	16.487384007	1	2	G,G	NA	NA	0.0	0	g.540318_540320A>G	1	141,123,0,0	1	1	0	309.036391407	1
chr2_ref_v2	542069	0	G,A	0	0	112,97,1,0	1	1	0	2	G,G	NA	NA	0.00477327875266	0	69,83,0,0	1	1	0	1.69324701414	0	2	G,G	NA	NA	0.0	0	NA	NA	34,21,24,27	1	1	0	311.643632894	1	2	G,A	NA	NA	0.0755075525081	0	g.542069G>A	0	153,133,0,0	1	1	0	0.46062267914	0
chr2_ref_v2	543085	0	G,T	1	0	78,81,0,0	1	1	0	2	G,G	NA	NA	0.0	0	29,43,43,51	1	1	0	320.100457479	1	2	G,T	T,T	0.125	0.015314234973	0	g.543085G>T	0	43,71,0,0	1	1	0	2.14906136531	0	2	G,G	NA	NA	0.0	0	NA	NA	53,61,51,66	1	1	0	325.471354927	1
chr2_ref_v2	544493	0	T,C	0	0	93,68,0,0	1	1	0	2	T,T	NA	NA	0.0	0	32,38,24,33	1	1	0	311.802335005	1	2	T,C	T,T	0.125	0.0458704540661	0	g.544493T>C	0	49,39,0,0	1	1	0	0.44441923067	0	2	T,T	NA	NA	0.0	0	NA	NA	53,63,74,65	1	1	0	333.315614799	1
chr2_ref_v2	545725	0	G,T	0	0	81,80,1,0	1	1	0	2	G,G	NA	NA	0.00619197024792	0	26,33,37,43	1	1	0	316.949403877	1	2	G,T	T,T	0.125	0.0531747624873	0	g.545725G>T	0	45,60,0,0	1	1	0	1.19735553794	0	2	G,G	NA	NA	0.0	0	NA	NA	47,62,64,67	1	1	0	330.500369042	1
chr2_ref_v2	546335	0	C,A	1	0	50,64,21,24	1	1	0	2	C,C	C,A	0.5	0.169076330044	1	73,72,0,0	1	1	0	11.0846133393	1	2	C,C	NA	NA	0.0	0	NA	NA	51,58,0,0	1	1	0	7.8991396435	0	2	C,C	NA	NA	0.0	0	NA	NA	130,144,0,0	1	1	0	307.781190356	1
chr2_ref_v2	546464	0	A,T	0	0	76,86,0,0	1	1	0	2	A,A	NA	NA	0.0	0	45,22,38,43	1	1	0	316.790580699	1	2	A,T	T,T	0.125	0.0615578929994	0	g.546464A>T	0	52,51,0,0	1	1	0	0.589717806262	0	2	A,A	NA	NA	0.0	0	NA	NA	69,70,68,45	1	1	0	323.888692002	1
chr2_ref_v2	546698	0	C,T	0	0	122,82,0,0	1	1	0	2	C,C	NA	NA	0.0	0	49,43,46,37	1	1	0	317.81395335	1	2	C,T	NA	NA	0.102947969252	0	g.546698C>T	0	72,56,0,0	1	1	0	0.646669285239	0	2	C,C	NA	NA	0.0	0	NA	NA	66,43,64,64	1	1	0	332.605525147	1
chr2_ref_v2	549395	0	G,T	1	0	114,80,1,0	1	1	0	2	G,G	NA	NA	0.00514139950042	0	104,88,0,0	1	1	0	1.02140925308	0	2	G,G	NA	NA	0.0	0	NA	NA	30,24,26,33	1	1	0	313.135888779	1	2	G,T	NA	NA	0.0885533973414	0	g.549395G>T	0	118,139,0,0	1	1	0	5.00339602542	0
chr2_ref_v2	550620	0	G,A	1	0	121,130,0,0	1	1	0	2	G,G	NA	NA	0.0	0	84,84,0,0	1	1	0	0.482479294726	0	2	G,G	NA	NA	0.0	0	NA	NA	26,32,37,22	1	1	0	314.509818973	1	2	G,A	NA	NA	0.0170944333593	0	g.550620G>A	0	127,111,0,0	1	1	0	1.23024764988	0
chr2_ref_v2	550931	0	G,A	1	0	43,46,51,45	1	1	0	2	G,A	NA	NA	0.0757118217357	0	70,70,0,0	1	1	0	308.017079047	1	2	G,G	NA	NA	0.0	0	g.550930_550932A>G	1	0,0,45,60	1	1	0	19.3561903284	1	2	A,A	NA	NA	0.0	0	g.550931G>A	1	110,148,0,0	1	1	0	309.118164997	1
chr2_ref_v2	551001	0	C,T	0	0	95,114,0,0	1	1	0	2	C,C	NA	NA	0.0	0	77,83,0,0	1	1	0	0.575495146397	0	2	C,C	NA	NA	0.0	0	NA	NA	23,20,29,28	1	1	0	313.169662265	1	2	C,T	T,T	0.125	0.0305367238601	0	g.551001C>T	0	127,134,0,0	1	1	0	0.79416057227	0
chr2_ref_v2	551587	0	CT,C	1	1	80,72,0,1	1	1	0	2	CT,CT	NA	NA	0.0041964453946	0	28,31,27,36	1	1	0	313.022487419	1	2	CT,C	NA	NA	0.0112547694792	0	g.551588delT	0	47,34,0,0	1	1	0	0.761421390845	0	2	CT,CT	NA	NA	0.0237672510086	0	NA	NA	60,61,71,45	1	1	0	325.551953247	1
chr2_ref_v2	552451	0	C,T	0	0	98,99,1,0	1	1	0	2	C,C	NA	NA	0.00506330195655	0	88,85,0,0	1	1	0	0.46896782847	0	2	C,C	NA	NA	0.0	0	NA	NA	31,26,25,29	1	1	0	312.004428859	1	2	C,T	NA	NA	0.0540672212703	0	g.552451C>T	0	140,139,0,0	1	1	0	0.473736976725	0
chr2_ref_v2	552624	0	C,T	0	0	83,92,1,0	1	1	0	2	C,C	NA	NA	0.00569802111464	0	17,40,38,52	1	1	0	321.019357487	1	2	C,T	T,T	0.25	0.0540672212703	0	g.552624C>T	0	48,52,0,0	1	1	0	0.413462912053	0	2	C,C	NA	NA	0.0	0	NA	NA	61,64,63,74	1	1	0	333.39235189	1
chr2_ref_v2	553016	0	A,G	0	0	103,99,0,0	1	1	0	2	A,A	NA	NA	0.0	0	68,102,0,0	1	1	0	2.76429416844	0	2	A,A	NA	NA	0.0	0	NA	NA	30,23,27,35	1	1	0	313.994850737	1	2	A,G	G,G	0.125	0.0944719567879	0	g.553016A>G	0	128,124,0,0	1	1	0	0.397456742881	0
chr2_ref_v2	553810	0	G,A	0	0	106,103,0,1	1	1	0	2	G,G	NA	NA	0.00477327875266	0	58,42,42,39	1	1	0	316.912843908	1	2	G,A	G,G	0.125	0.0405933969653	0	g.553810G>A	0	71,52,0,0	1	1	0	1.21982695791	0	2	G,G	NA	NA	0.0	0	NA	NA	64,64,58,63	1	1	0	328.934764161	1
chr2_ref_v2	556177	0	GAT,G	1	1	68,84,10,2	1	1	0	2	GAT,GAT	GAT,G	0.125	0.0659512967267	0	67,71,6,5	1	1	0	1.452001144	0	2	GAT,GAT	GAT,G	0.125	0.0143201592562	0	NA	NA	51,36,6,4	1	1	0	1.92199629817	0	2	GAT,GAT	GAT,G	0.25	0.271150523318	0	NA	NA	82,102,11,5	1	1	0	1.01612269774	0
chr2_ref_v2	556723	0	G,A	0	0	72,131,0,0	1	1	0	2	G,G	NA	NA	0.0	0	30,49,42,54	1	1	0	322.632658176	1	2	G,A	A,A	0.125	0.0564140892801	0	g.556723G>A	0	47,73,0,0	1	1	0	0.660051829355	0	2	G,G	NA	NA	0.0	0	NA	NA	58,67,69,53	1	1	0	329.788574594	1
chr2_ref_v2	559556	0	C,T	1	0	66,65,0,0	1	1	0	2	C,C	NA	NA	0.0	0	26,30,20,32	1	1	0	48.4579908131	1	2	C,T	NA	NA	0.0741079721537	0	g.559556C>T	0	41,39,0,0	1	1	0	0.384218322237	0	2	C,C	NA	NA	0.0	0	NA	NA	58,75,46,60	1	1	0	319.281157092	1
chr2_ref_v2	559729	0	CAT,C	1	1	29,34,8,10	1	1	0	2	CAT,CAT	CAT,C	0.125	0.000466356804378	0	23,22,4,5	1	1	0	0.764735981107	0	2	CAT,CAT	NA	NA	0.225504891429	0	NA	NA	31,17,20,28	1	1	0	6.56902123443	0	2	CAT,C	CAT,CAT	0.125	0.037419036821	0	NA	NA	75,68,14,13	1	1	0	1.82543973681	0
chr2_ref_v2	559897	0	C,CA	1	1	72,32,3,2	1	1	0	2	C,C	NA	NA	0.238037737872	0	29,16,37,22	1	1	0	36.9800208338	1	2	C,CA	CA,CA	0.5	0.0302662207431	0	g.559897_559898insA	0	59,51,1,0	1	1	0	3.96406445337	0	2	C,C	NA	NA	1.01253500941	0	NA	NA	68,68,66,58	1	1	0	62.6039180781	1
chr2_ref_v2	561189	0	G,GA	1	1	2,4,0,4	1	0	0	2	NA	NA	NA	NA	0	1,1,0,2	1	0	0	0.280465096891	0	2	NA	NA	NA	NA	0	NA	NA	1,6,1,7	1	0	0	0.431122792607	0	2	NA	NA	NA	NA	0	NA	NA	2,12,0,24	1	1	0	2.51359166031	0
chr2_ref_v2	561767	0	A,C	0	0	119,77,0,0	1	1	0	2	A,A	NA	NA	0.0	0	61,28,40,27	1	1	0	314.081682996	1	2	A,C	A,A	0.125	0.0326293220603	0	g.561767A>C	0	69,48,0,0	1	1	0	0.447844693115	0	2	A,A	NA	NA	0.0	0	NA	NA	69,72,47,59	1	1	0	322.469564067	1
chr2_ref_v2	562117	0	T,C	1	0	101,111,1,0	1	1	0	2	T,T	NA	NA	0.00470589103741	0	59,84,0,0	1	1	0	1.20745649651	0	2	T,T	NA	NA	0.0	0	NA	NA	25,28,23,37	1	1	0	314.205779515	1	2	T,C	NA	NA	0.12405264867	0	g.562117T>C	0	133,95,0,0	1	1	0	3.36012544053	0
chr2_ref_v2	562377	0	G,T	0	0	121,69,0,0	1	1	0	2	G,G	NA	NA	0.0	0	85,56,0,0	1	1	0	0.658979227999	0	2	G,G	NA	NA	0.0	0	NA	NA	38,22,39,21	1	1	0	313.934045466	1	2	G,T	NA	NA	0.0	0	g.562377G>T	0	142,116,0,0	1	1	0	2.68020032086	0
chr2_ref_v2	562419	0	C,T	1	0	113,74,0,1	1	1	0	2	C,C	NA	NA	0.00533334597536	0	98,62,0,0	1	1	0	0.449914111592	0	2	C,C	NA	NA	0.0	0	NA	NA	41,25,39,25	1	1	0	314.107954761	1	2	C,T	NA	NA	0.0307716586668	0	g.562419C>T	0	143,111,0,0	1	1	0	1.08381420691	0
chr2_ref_v2	562998	0	GTT,G,GTTT	1	1	2,15,2,11,2,4	1	1	0	2	GTT,G	GTT,GTTT	0.25	0.367801501928	0	2,4,4,11,3,7	1	1	0	1.55103094756	0	2	G,GTTT	NA	NA	0.583016737836	0	NA	NA	3,3,3,18,2,0	1	1	0	3.70827628396	0	2	G,G	GTT,G	0.5	0.553671661576	0	NA	NA	4,14,7,30,17,24	1	1	0	6.33303015129	0
chr2_ref_v2	563351	0	C,T	1	0	74,76,0,1	1	1	0	2	C,C	NA	NA	0.00664454271867	0	35,46,32,37	1	1	0	313.263473122	1	2	C,T	C,C	0.125	0.0909717782057	0	g.563351C>T	0	51,45,0,0	1	1	0	0.635122275198	0	2	C,C	NA	NA	0.0	0	NA	NA	69,56,66,56	1	1	0	325.566196016	1
chr2_ref_v2	563527	0	G,T	0	0	77,73,0,0	1	1	0	2	G,G	NA	NA	0.0	0	41,36,43,33	1	1	0	315.005224109	1	2	G,T	NA	NA	0.0130720815674	0	g.563527G>T	0	51,41,0,0	1	1	0	0.618448371199	0	2	G,G	NA	NA	0.0	0	NA	NA	71,61,71,58	1	1	0	327.664874635	1
chr2_ref_v2	565168	0	G,T	1	0	84,73,0,0	1	1	0	2	G,G	NA	NA	0.0	0	73,59,0,0	1	1	0	0.45830892844	0	2	G,G	NA	NA	0.0	0	NA	NA	32,23,34,27	1	1	0	312.771316637	1	2	G,T	NA	NA	0.103540678941	0	g.565168G>T	0	121,146,0,0	1	1	0	2.42187022552	0
chr2_ref_v2	566063	0	A,G	0	0	112,112,0,0	1	1	0	2	A,A	NA	NA	0.0	0	45,37,38,40	1	1	0	317.150761192	1	2	A,G	NA	NA	0.0500104205747	0	g.566063A>G	0	68,72,0,0	1	1	0	0.436257537859	0	2	A,A	NA	NA	0.0	0	NA	NA	48,53,60,69	1	1	0	335.352959486	1
chr2_ref_v2	566591	0	C,G	0	0	34,50,42,43	1	1	0	2	C,G	NA	NA	0.011834457647	0	31,38,39,37	1	1	0	0.576897102697	0	2	C,G	NA	NA	0.0966268356891	0	NA	NA	25,22,31,29	1	1	0	0.866502486375	0	2	C,G	G,G	0.125	0.00711746776886	0	NA	NA	56,65,75,67	1	1	0	1.05399467411	0
chr2_ref_v2	567994	0	C,T	0	0	52,42,46,66	1	1	0	2	C,T	T,T	0.125	0.0761103392558	0	98,85,0,0	1	1	0	308.389841273	1	2	C,C	NA	NA	0.0	0	g.567993_567995T>C	1	22,34,26,35	1	1	0	1.82946661298	0	2	C,T	NA	NA	0.0855221734382	0	NA	NA	118,140,0,0	1	1	0	309.579966608	1
chr2_ref_v2	568502	0	C,T	0	0	101,124,0,0	1	1	0	2	C,C	NA	NA	0.0	0	33,53,38,61	1	1	0	325.551592346	1	2	C,T	T,T	0.125	0.1105418744	0	g.568502C>T	0	64,64,0,0	1	1	0	0.870572343646	0	2	C,C	NA	NA	0.0	0	NA	NA	55,76,73,66	1	1	0	337.727234454	1
chr2_ref_v2	569125	0	C,A	1	0	96,76,0,0	1	1	0	2	C,C	NA	NA	0.0	0	83,57,0,1	1	1	0	0.616983858114	0	2	C,C	NA	NA	0.00711746776886	0	NA	NA	26,21,27,21	1	1	0	310.980124118	1	2	C,A	NA	NA	0.0210534091978	0	g.569125C>A	0	129,121,0,1	1	1	0	0.965331804519	0
chr2_ref_v2	570701	0	G,T	0	0	56,52,52,59	1	1	0	2	G,T	NA	NA	0.0273989741881	0	75,67,0,0	1	1	0	307.9951131	1	2	G,G	NA	NA	0.0	0	g.570700_570702T>G	1	62,48,0,0	1	1	0	307.902440551	1	2	G,G	NA	NA	0.0	0	g.570700_570702T>G	1	124,116,0,0	1	1	0	308.549015367	1
chr2_ref_v2	571261	0	C,T	0	0	109,55,0,0	1	1	0	2	C,C	NA	NA	0.0	0	88,55,0,0	1	1	0	0.924817049622	0	2	C,C	NA	NA	0.0	0	NA	NA	23,11,33,17	1	1	0	312.329790314	1	2	C,T	T,T	0.25	0.125163142954	0	g.571261C>T	0	195,72,0,0	1	1	0	1.95716299475	0
chr2_ref_v2	571295	0	C,CA	1	1	3,5,12,6	1	1	0	2	CA,CA	NA	NA	0.0120247539693	0	6,7,9,8	1	1	0	1.01744026466	0	2	CA,CA	NA	NA	0.286528790376	0	NA	NA	6,4,3,5	1	0	0	2.0115553844	0	2	NA	NA	NA	NA	0	NA	NA	15,10,12,21	1	1	0	2.83443447935	0
chr2_ref_v2	574217	0	C,T	0	0	59,98,0,0	1	1	0	2	C,C	NA	NA	0.0	0	29,29,23,31	1	1	0	311.508650785	1	2	C,T	NA	NA	0.0714589639821	0	g.574217C>T	0	38,37,0,0	1	1	0	2.0052572819	0	2	C,C	NA	NA	0.0	0	NA	NA	63,74,59,84	1	1	0	334.550232848	1
chr2_ref_v2	575530	0	A,C	0	0	116,73,0,1	1	1	0	2	A,A	NA	NA	0.00527705710084	0	42,41,40,44	1	1	0	317.815428305	1	2	A,C	NA	NA	0.0119761910467	0	g.575530A>C	0	67,47,0,0	1	1	0	0.546102651073	0	2	A,A	NA	NA	0.0	0	NA	NA	53,78,75,109	1	1	0	361.123610414	1
chr2_ref_v2	575716	0	A,G	1	0	102,125,0,1	1	1	0	2	A,A	NA	NA	0.00439561147304	0	52,57,38,54	1	1	0	321.105895273	1	2	A,G	A,A	0.125	0.0817551231008	0	g.575716A>G	0	60,56,0,0	1	1	0	1.13164933804	0	2	A,A	NA	NA	0.0	0	NA	NA	61,74,64,52	1	1	0	327.968490256	1
chr2_ref_v2	575997	0	TAA,T,TA	1	1	28,37,1,0,7,5	1	1	0	2	TAA,TAA	NA	NA	0.691354219178	0	11,19,15,12,1,2	1	1	0	19.5662325665	1	2	TAA,T	TAA,TAA	0.125	2.34533181566	0	g.575998_575999delAA	0	18,8,21,13,3,6	1	1	0	26.7914755416	1	2	TAA,T	NA	NA	1.12869071211	0	g.575998_575999delAA	0	31,25,41,19,13,7	1	1	0	45.9418423891	1
chr2_ref_v2	576264	0	C,T	1	0	107,70,0,0	1	1	0	2	C,C	NA	NA	0.0	0	31,40,37,39	1	1	0	315.789975313	1	2	C,T	NA	NA	0.068053463245	0	g.576264C>T	0	59,59,0,0	1	1	0	1.98741881739	0	2	C,C	NA	NA	0.0	0	NA	NA	93,50,69,65	1	1	0	330.77388792	1
chr2_ref_v2	577393	0	G,T	0	0	90,77,0,0	1	1	0	2	G,G	NA	NA	0.0	0	38,23,34,28	1	1	0	312.93556831	1	2	G,T	NA	NA	0.0162605208718	0	g.577393G>T	0	64,53,0,0	1	1	0	0.39552947513	0	2	G,G	NA	NA	0.0	0	NA	NA	60,65,75,69	1	1	0	335.216083532	1
chr2_ref_v2	577702	0	C,T	0	0	123,82,1,0	1	1	0	2	C,C	NA	NA	0.00486618965117	0	93,51,0,0	1	1	0	0.89013083824	0	2	C,C	NA	NA	0.0	0	NA	NA	33,22,24,25	1	1	0	311.224478312	1	2	C,T	NA	NA	0.115512887122	0	g.577702C>T	0	148,131,0,0	1	1	0	2.10798606124	0
chr2_ref_v2	578025	0	C,T	0	0	90,105,0,0	1	1	0	2	C,C	NA	NA	0.0	0	38,36,38,42	1	1	0	317.273696112	1	2	C,T	NA	NA	0.0779615414697	0	g.578025C>T	0	50,47,0,0	1	1	0	0.794829583746	0	2	C,C	NA	NA	0.0	0	NA	NA	55,78,64,61	1	1	0	329.189627346	1
chr2_ref_v2	578483	0	C,T	1	0	80,71,0,0	1	1	0	2	C,C	NA	NA	0.0	0	67,79,0,0	1	1	0	1.32997264896	0	2	C,C	NA	NA	0.0	0	NA	NA	33,21,28,25	1	1	0	311.199397925	1	2	C,T	NA	NA	0.0186921330122	0	g.578483C>T	0	124,111,0,1	1	1	0	0.371080346795	0
chr2_ref_v2	578740	0	A,G	0	0	94,85,0,0	1	1	0	2	A,A	NA	NA	0.0	0	71,75,0,0	1	1	0	0.71986969949	0	2	A,A	NA	NA	0.0	0	NA	NA	18,34,37,34	1	1	0	315.448706057	1	2	A,G	G,G	0.125	0.060121730179	0	g.578740A>G	0	138,117,0,0	1	1	0	0.507439407899	0
chr2_ref_v2	579915	0	G,A	0	0	104,93,0,0	1	1	0	2	G,G	NA	NA	0.0	0	68,86,0,0	1	1	0	1.79998629844	0	2	G,G	NA	NA	0.0	0	NA	NA	35,27,29,24	1	1	0	311.706491383	1	2	G,A	G,G	0.125	0.0944719567879	0	g.579915G>A	0	198,152,0,0	1	1	0	1.07621762357	0
chr2_ref_v2	581525	0	AT,A	1	1	77,85,3,7	1	1	0	2	AT,AT	NA	NA	1.13501808205	0	24,28,28,21	1	1	0	29.8614089017	1	2	AT,AT	AT,A	0.5	0.0666682978788	0	NA	NA	36,54,1,6	1	1	0	0.900978945758	0	2	AT,AT	NA	NA	1.77315859414	0	NA	NA	43,51,47,40	1	1	0	46.293164312	1
chr2_ref_v2	582233	0	G,T	0	0	100,91,0,1	1	1	0	2	G,G	NA	NA	0.00522194398115	0	70,77,2,0	1	1	0	0.877456367166	0	2	G,G	NA	NA	0.418978827275	0	NA	NA	29,27,34,27	1	1	0	313.430197204	1	2	G,T	NA	NA	0.0855221734382	0	g.582233G>T	0	118,124,0,0	1	1	0	0.918135835076	0
chr2_ref_v2	582460	0	C,A	1	0	92,117,0,0	1	1	0	2	C,C	NA	NA	0.0	0	54,44,37,50	1	1	0	319.136341116	1	2	C,A	NA	NA	0.119059360016	0	g.582460C>A	0	64,56,0,0	1	1	0	1.69958231903	0	2	C,C	NA	NA	0.0	0	NA	NA	62,62,67,76	1	1	0	338.964859523	1
chr2_ref_v2	583376	0	A,G	1	0	84,98,0,0	1	1	0	2	A,A	NA	NA	0.0	0	22,29,18,43	1	1	0	315.329004465	1	2	A,G	G,G	0.125	0.0722661968319	0	g.583376A>G	0	66,71,1,0	1	1	0	0.46944419406	0	2	A,A	NA	NA	0.00727275932908	0	NA	NA	71,65,97,79	1	1	0	352.409526595	1
chr2_ref_v2	584189	0	G,T	0	0	96,109,0,0	1	1	0	2	G,G	NA	NA	0.0	0	60,56,52,43	1	1	0	320.328187059	1	2	G,T	G,G	0.125	0.0516011287751	0	g.584189G>T	0	36,60,0,0	1	1	0	1.47334127333	0	2	G,G	NA	NA	0.0	0	NA	NA	72,65,59,62	1	1	0	328.057673467	1
chr2_ref_v2	585148	0	C,G	1	0	74,101,0,0	1	1	0	2	C,C	NA	NA	0.0	0	61,54,0,0	1	1	0	2.01406732753	0	2	C,C	NA	NA	0.0	0	NA	NA	31,27,25,20	1	1	0	310.29865474	1	2	C,G	C,C	0.125	0.00246609249519	0	g.585148C>G	0	111,121,0,0	1	1	0	1.32703981676	0
chr2_ref_v2	585279	0	C,T	0	0	115,59,1,0	1	1	0	2	C,C	NA	NA	0.00573067470898	0	30,27,28,30	1	1	0	312.352628213	1	2	C,T	NA	NA	0.0173917427119	0	g.585279C>T	0	65,46,1,0	1	1	0	1.22152062941	0	2	C,C	NA	NA	0.00896866998276	0	NA	NA	73,51,74,53	1	1	0	330.322051795	1
chr2_ref_v2	585360	0	A,G	0	0	87,88,0,0	1	1	0	2	A,A	NA	NA	0.0	0	34,32,31,34	1	1	0	313.457950044	1	2	A,G	NA	NA	0.0152674721308	0	g.585360A>G	0	45,53,1,0	1	1	0	0.60090342045	0	2	A,A	NA	NA	0.010152371464	0	NA	NA	63,57,74,59	1	1	0	332.321547965	1
chr2_ref_v2	585542	0	A,G	0	0	99,90,0,0	1	1	0	2	A,A	NA	NA	0.0	0	36,34,34,40	1	1	0	315.77531443	1	2	A,G	NA	NA	0.0555698511548	0	g.585542A>G	0	51,64,0,1	1	1	0	1.30098988734	0	2	A,A	NA	NA	0.00865806274311	0	NA	NA	72,70,79,64	1	1	0	336.263402469	1
chr2_ref_v2	586298	0	TA,T	1	1	39,50,5,4	1	1	0	2	TA,TA	NA	NA	0.197578970142	0	13,20,20,28	1	1	0	22.323139774	1	2	TA,T	TA,TA	0.125	0.0839002609227	0	g.586299delA	0	37,21,1,5	1	1	0	2.76447376254	0	2	TA,TA	NA	NA	1.03778512983	0	NA	NA	40,40,47,57	1	1	0	40.2274990285	1
chr2_ref_v2	587980	0	C,T	1	0	89,96,0,1	1	1	0	2	C,C	NA	NA	0.00539084863488	0	70,59,0,0	1	1	0	1.09145278259	0	2	C,C	NA	NA	0.0	0	NA	NA	23,20,28,28	1	1	0	312.595100032	1	2	C,T	T,T	0.125	0.0128371467607	0	g.587980C>T	0	130,131,0,0	1	1	0	0.593944241007	0
chr2_ref_v2	588658	0	G,T	0	0	92,124,0,1	1	1	0	2	G,G	NA	NA	0.00461894585629	0	41,54,53,41	1	1	0	321.660200233	1	2	G,T	NA	NA	0.0105821093305	0	g.588658G>T	0	65,58,0,0	1	1	0	1.98436641901	0	2	G,G	NA	NA	0.0	0	NA	NA	60,64,78,76	1	1	0	344.97407152	1
chr2_ref_v2	590952	0	G,T	0	0	96,84,0,0	1	1	0	2	G,G	NA	NA	0.0	0	90,65,0,1	1	1	0	0.839673004464	0	2	G,G	NA	NA	0.00643089033029	0	NA	NA	28,25,27,23	1	1	0	311.182028765	1	2	G,T	NA	NA	0.058268908124	0	g.590952G>T	0	117,138,0,0	1	1	0	2.05599444379	0
chr2_ref_v2	591559	0	T,C	0	0	83,102,0,0	1	1	0	2	T,T	NA	NA	0.0	0	43,37,30,30	1	1	0	312.25303465	1	2	T,C	T,T	0.125	0.0363676441709	0	g.591559T>C	0	52,42,0,0	1	1	0	1.67901990521	0	2	T,T	NA	NA	0.0	0	NA	NA	66,69,83,87	1	1	0	348.797542268	1
chr2_ref_v2	591818	0	C,A	1	0	0,69,0,0	0	1	1	2	C,C	NA	NA	0.0143887374521	0	0,47,0,0	0	1	1	0.0	0	2	C,C	NA	NA	0.0210534091978	0	NA	NA	0,26,0,23	1	1	1	0.0	0	2	C,A	NA	NA	0.117783035656	0	NA	NA	0,90,0,0	0	1	1	0.0	0
chr2_ref_v2	593094	0	G,T	1	0	79,107,0,0	1	1	0	2	G,G	NA	NA	0.0	0	35,43,30,45	1	1	0	316.21346403	1	2	G,T	NA	NA	0.0392207131533	0	g.593094G>T	0	38,68,0,0	1	1	0	1.03854536926	0	2	G,G	NA	NA	0.0	0	NA	NA	66,109,69,102	1	1	0	349.070654846	1
chr2_ref_v2	593696	0	G,T	1	0	74,87,0,0	1	1	0	2	G,G	NA	NA	0.0	0	21,30,36,32	1	1	0	314.341233311	1	2	G,T	T,T	0.125	0.0363676441709	0	g.593696G>T	0	75,55,0,0	1	1	0	2.47498160315	0	2	G,G	NA	NA	0.0	0	NA	NA	86,65,82,69	1	1	0	336.029630552	1
chr2_ref_v2	594072	0	C,T	0	0	82,86,0,0	1	1	0	2	C,C	NA	NA	0.0	0	69,59,0,0	1	1	0	0.860649501039	0	2	C,C	NA	NA	0.0	0	NA	NA	21,20,23,15	1	1	0	309.786735096	1	2	C,T	NA	NA	0.0759859069779	0	g.594072C>T	0	129,164,0,0	1	1	0	1.26257459277	0
chr2_ref_v2	595723	0	C,T	1	0	83,55,1,1	1	1	0	2	C,C	NA	NA	0.0143887374521	0	31,23,29,29	1	1	0	311.775681979	1	2	C,T	NA	NA	0.0714589639821	0	g.595723C>T	0	63,42,0,1	1	1	0	0.404116445222	0	2	C,C	NA	NA	0.00947874395454	0	NA	NA	74,71,73,65	1	1	0	328.815040216	1
chr2_ref_v2	596549	0	C,T	1	0	79,89,1,0	1	1	0	2	C,C	NA	NA	0.00593473551981	0	38,46,37,28	1	1	0	312.999223204	1	2	C,T	C,C	0.125	0.00511510066677	0	g.596549C>T	0	65,51,0,0	1	1	0	1.60133927124	0	2	C,C	NA	NA	0.0	0	NA	NA	79,53,77,67	1	1	0	335.095771346	1
chr2_ref_v2	596753	0	C,T	0	0	65,81,0,0	1	1	0	2	C,C	NA	NA	0.0	0	23,38,33,42	1	1	0	315.231605467	1	2	C,T	T,T	0.125	0.0447001789179	0	g.596753C>T	0	50,64,0,0	1	1	0	0.389994735425	0	2	C,C	NA	NA	0.0	0	NA	NA	60,90,66,92	1	1	0	338.530162836	1
chr2_ref_v2	599098	0	G,A	0	0	89,81,0,0	1	1	0	2	G,G	NA	NA	0.0	0	52,37,37,35	1	1	0	314.055250851	1	2	G,A	G,G	0.125	0.0393441775648	0	g.599098G>A	0	37,45,0,0	1	1	0	0.972874558905	0	2	G,G	NA	NA	0.0	0	NA	NA	62,68,67,55	1	1	0	326.861555426	1
chr2_ref_v2	601359	0	A,G	0	0	97,78,0,0	1	1	0	2	A,A	NA	NA	0.0	0	83,51,0,0	1	1	0	1.15686260274	0	2	A,A	NA	NA	0.0	0	NA	NA	25,21,39,26	1	1	0	314.750405912	1	2	A,G	G,G	0.125	0.0944314451256	0	g.601359A>G	0	140,146,0,0	1	1	0	1.83328046573	0
chr2_ref_v2	602646	0	C,T	0	0	96,59,0,0	1	1	0	2	C,C	NA	NA	0.0	0	35,24,35,26	1	1	0	312.694163147	1	2	C,T	NA	NA	0.0333364202676	0	g.602646C>T	0	51,42,0,0	1	1	0	1.04658601966	0	2	C,C	NA	NA	0.0	0	NA	NA	95,87,85,77	1	1	0	337.537756651	1
chr2_ref_v2	603960	0	A,G	0	0	71,96,0,0	1	1	0	2	A,A	NA	NA	0.0	0	27,43,26,45	1	1	0	315.467082787	1	2	A,G	NA	NA	0.014184634992	0	g.603960A>G	0	44,46,0,0	1	1	0	0.903829816885	0	2	A,A	NA	NA	0.0	0	NA	NA	64,61,74,60	1	1	0	331.579270446	1
chr2_ref_v2	604634	0	C,T	0	0	98,73,0,0	1	1	0	2	C,C	NA	NA	0.0	0	42,34,33,34	1	1	0	313.437209374	1	2	C,T	C,C	0.125	0.125273707386	0	g.604634C>T	0	61,58,0,0	1	1	0	0.994769342616	0	2	C,C	NA	NA	0.0	0	NA	NA	74,61,73,67	1	1	0	333.226293217	1
chr2_ref_v2	604880	0	CT,C,CTT	1	1	47,37,4,3,0,2	1	1	0	2	CT,CT	NA	NA	0.928658635991	0	18,40,0,2,1,1	1	1	0	4.35482922721	0	2	CT,CT	NA	NA	2.14057928576	0	NA	NA	25,18,0,1,26,15	1	1	0	32.4953751732	1	2	CTT,CTT	CT,CTT	0.125	0.692707924462	0	g.604880_604881insT,g.604880_604881insT	0,1	75,83,15,21,11,11	1	1	0	5.47887102171	0
chr2_ref_v2	605072	0	G,A	1	0	38,75,0,0	1	1	0	2	G,G	NA	NA	0.0	0	55,45,0,0	1	1	0	5.46932146782	0	2	G,G	NA	NA	0.0	0	NA	NA	18,37,3,31	1	1	0	41.1480944791	1	2	G,A	G,G	0.25	0.0298529631497	0	g.605072G>A	0	113,137,0,0	1	1	0	4.12312711695	0
chr2_ref_v2	606113	0	G,A	1	0	97,88,0,0	1	1	0	2	G,G	NA	NA	0.0	0	88,61,0,1	1	1	0	1.18809921877	0	2	G,G	NA	NA	0.0066889881508	0	NA	NA	23,29,22,28	1	1	0	311.333268421	1	2	G,A	NA	NA	0.0392207131533	0	g.606113G>A	0	127,184,0,0	1	1	0	4.7744779257	0
chr2_ref_v2	607716	0	C,T	1	0	92,122,1,0	1	1	0	2	C,C	NA	NA	0.00466201310581	0	38,50,39,32	1	1	0	315.053920814	1	2	C,T	C,C	0.125	0.036657490844	0	g.607716C>T	0	50,57,0,0	1	1	0	0.645140861065	0	2	C,C	NA	NA	0.0	0	NA	NA	66,58,57,61	1	1	0	328.252813619	1
chr2_ref_v2	608061	0	C,T	0	0	84,113,0,0	1	1	0	2	C,C	NA	NA	0.0	0	30,45,34,44	1	1	0	317.025403603	1	2	C,T	NA	NA	0.0392207131533	0	g.608061C>T	0	49,53,0,0	1	1	0	0.821288348104	0	2	C,C	NA	NA	0.0	0	NA	NA	91,69,79,93	1	1	0	349.697092808	1
chr2_ref_v2	608363	0	G,A	0	0	94,92,0,2	1	1	0	2	G,G	NA	NA	0.416160397225	0	34,43,27,38	1	1	0	312.061004414	1	2	G,A	G,G	0.125	0.0818962763229	0	g.608363G>A	0	51,77,0,0	1	1	0	2.27693373204	0	2	G,G	NA	NA	0.0	0	NA	NA	47,69,70,80	1	1	0	333.955382496	1
chr2_ref_v2	608998	0	G,A	0	0	123,97,0,0	1	1	0	2	G,G	NA	NA	0.0	0	84,92,0,0	1	1	0	1.84206282685	0	2	G,G	NA	NA	0.0	0	NA	NA	28,28,24,29	1	1	0	312.161727773	1	2	G,A	NA	NA	0.055059777183	0	g.608998G>A	0	138,152,0,0	1	1	0	2.68072905046	0
chr2_ref_v2	609636	0	G,A	0	0	73,92,0,0	1	1	0	2	G,G	NA	NA	0.0	0	31,31,27,35	1	1	0	312.946762756	1	2	G,A	NA	NA	0.0	0	g.609636G>A	0	53,57,0,0	1	1	0	0.649177537795	0	2	G,G	NA	NA	0.0	0	NA	NA	85,85,67,65	1	1	0	327.494377898	1
chr2_ref_v2	613654	0	C,T	0	0	108,155,0,0	1	1	0	2	C,C	NA	NA	0.0	0	87,98,0,0	1	1	0	1.2800079961	0	2	C,C	NA	NA	0.0	0	NA	NA	36,30,40,31	1	1	0	317.001018003	1	2	C,T	NA	NA	0.0730251350149	0	g.613654C>T	0	150,171,0,0	1	1	0	1.69070170347	0
chr2_ref_v2	613943	0	G,A	0	0	125,101,0,0	1	1	0	2	G,G	NA	NA	0.0	0	41,44,49,53	1	1	0	324.982016068	1	2	G,A	A,A	0.125	0.068992871487	0	g.613943G>A	0	70,64,0,0	1	1	0	0.590889542562	0	2	G,G	NA	NA	0.0	0	NA	NA	74,84,102,82	1	1	0	361.031045917	1
chr2_ref_v2	614455	0	G,T	0	0	69,85,0,0	1	1	0	2	G,G	NA	NA	0.0	0	40,32,27,45	1	1	0	315.102492351	1	2	G,T	NA	NA	0.0	0	g.614455G>T	0	53,42,0,0	1	1	0	1.79766777753	0	2	G,G	NA	NA	0.0	0	NA	NA	90,77,71,70	1	1	0	329.892470448	1
chr2_ref_v2	614567	0	A,C	1	0	91,78,0,0	1	1	0	2	A,A	NA	NA	0.0	0	34,27,39,30	1	1	0	314.575497178	1	2	A,C	NA	NA	0.123232640424	0	g.614567A>C	0	47,31,0,0	1	1	0	0.838351896367	0	2	A,A	NA	NA	0.0	0	NA	NA	70,80,52,72	1	1	0	327.103261702	1
chr2_ref_v2	614681	0	A,G	0	0	70,55,15,9	1	1	0	2	A,A	A,G	0.25	0.295650242101	1	66,64,0,0	1	1	0	4.81390750011	0	2	A,A	NA	NA	0.0	0	NA	NA	51,57,0,0	1	1	0	4.78714343384	0	2	A,A	NA	NA	0.0	0	NA	NA	140,131,0,0	1	1	0	9.77595394354	1
chr2_ref_v2	614792	0	C,CA	1	1	63,80,1,0	1	1	0	2	C,C	NA	NA	0.396929599881	0	1,4,45,42	1	1	0	322.152365487	1	2	CA,CA	NA	NA	1.25752197077	0	g.614792_614793insA,g.614792_614793insA	0,1	46,55,0,0	1	1	0	0.456268900951	0	2	C,C	NA	NA	0.534899901493	0	NA	NA	20,14,91,86	1	1	0	358.717429389	1
chr2_ref_v2	615732	0	G,T	0	0	81,65,0,0	1	1	0	2	G,G	NA	NA	0.0	0	35,24,28,30	1	1	0	311.764480756	1	2	G,T	NA	NA	0.0170944333593	0	g.615732G>T	0	48,36,0,0	1	1	0	0.414643969157	0	2	G,G	NA	NA	0.0	0	NA	NA	102,70,76,91	1	1	0	339.529149547	1
chr2_ref_v2	617256	0	T,A	0	0	101,93,0,0	1	1	0	2	T,T	NA	NA	0.0	0	37,32,51,31	1	1	0	319.319329345	1	2	T,A	A,A	0.125	0.0787016856139	0	g.617256T>A	0	55,52,0,0	1	1	0	0.388815493341	0	2	T,T	NA	NA	0.0	0	NA	NA	61,64,96,71	1	1	0	351.218249676	1
chr2_ref_v2	617923	0	C,T	1	0	65,87,0,0	1	1	0	2	C,C	NA	NA	0.0	0	33,31,29,37	1	1	0	313.356402727	1	2	C,T	NA	NA	0.0307716586668	0	g.617923C>T	0	46,51,0,0	1	1	0	0.702552592984	0	2	C,C	NA	NA	0.0	0	NA	NA	70,72,61,88	1	1	0	336.326278217	1
chr2_ref_v2	619271	0	G,T	0	0	86,112,0,0	1	1	0	2	G,G	NA	NA	0.0	0	41,35,40,30	1	1	0	315.01100464	1	2	G,T	NA	NA	0.082238098237	0	g.619271G>T	0	61,37,0,0	1	1	0	4.35670558349	0	2	G,G	NA	NA	0.0	0	NA	NA	65,70,61,65	1	1	0	329.693459217	1
chr2_ref_v2	620416	0	G,T	0	0	94,84,0,0	1	1	0	2	G,G	NA	NA	0.0	0	81,71,0,0	1	1	0	0.393491350661	0	2	G,G	NA	NA	0.0	0	NA	NA	30,29,24,22	1	1	0	310.387157574	1	2	G,T	G,G	0.125	0.00241838086428	0	g.620416G>T	0	121,128,0,1	1	1	0	0.957340385163	0
chr2_ref_v2	621752	0	A,G	0	0	93,84,0,0	1	1	0	2	A,A	NA	NA	0.0	0	41,30,47,49	1	1	0	321.452620028	1	2	A,G	G,G	0.125	0.0503538861456	0	g.621752A>G	0	73,43,0,0	1	1	0	1.931504978	0	2	A,A	NA	NA	0.0	0	NA	NA	74,57,89,61	1	1	0	340.68440349	1
chr2_ref_v2	622352	0	G,T	1	0	95,92,1,0	1	1	0	2	G,G	NA	NA	0.00533334597536	0	66,70,0,0	1	1	0	0.540897251954	0	2	G,G	NA	NA	0.0	0	NA	NA	34,31,27,34	1	1	0	313.059341111	1	2	G,T	NA	NA	0.0635134057223	0	g.622352G>T	0	154,143,0,0	1	1	0	0.536441710094	0
chr2_ref_v2	625198	0	C,A	0	0	76,95,0,0	1	1	0	2	C,C	NA	NA	0.0	0	35,43,45,45	1	1	0	318.971492801	1	2	C,A	A,A	0.125	0.10821358464	0	g.625198C>A	0	46,48,0,0	1	1	0	0.671696828397	0	2	C,C	NA	NA	0.0	0	NA	NA	74,47,56,87	1	1	0	338.261991643	1
chr2_ref_v2	626027	0	A,G	1	0	98,91,0,0	1	1	0	2	A,A	NA	NA	0.0	0	42,40,36,28	1	1	0	313.219757623	1	2	A,G	A,A	0.125	0.00347826437632	0	g.626027A>G	0	50,52,0,0	1	1	0	0.515557905252	0	2	A,A	NA	NA	0.0	0	NA	NA	79,63,84,70	1	1	0	341.212825237	1
chr2_ref_v2	626086	0	AT,A	1	1	109,84,0,0	1	1	0	2	AT,AT	NA	NA	8.26402654225e-05	0	46,29,33,31	1	1	0	313.318803725	1	2	AT,A	AT,AT	0.125	0.0924452701274	0	g.626087delT	0	60,47,0,0	1	1	0	0.383381901367	0	2	AT,AT	NA	NA	0.000144074344428	0	NA	NA	69,78,75,78	1	1	0	340.20817109	1
chr2_ref_v2	626472	0	T,C	1	0	105,104,0,0	1	1	0	2	T,T	NA	NA	0.0	0	43,48,35,40	1	1	0	315.713993925	1	2	T,C	T,T	0.125	0.0579430353004	0	g.626472T>C	0	74,51,0,0	1	1	0	1.65346803885	0	2	T,T	NA	NA	0.0	0	NA	NA	70,61,76,75	1	1	0	342.056232134	1
chr2_ref_v2	626668	0	T,C	0	0	95,102,0,0	1	1	0	2	T,T	NA	NA	0.0	0	39,44,36,47	1	1	0	318.104442375	1	2	T,C	NA	NA	0.0	0	g.626668T>C	0	40,73,0,0	1	1	0	2.61611179477	0	2	T,T	NA	NA	0.0	0	NA	NA	56,72,73,74	1	1	0	339.205387541	1
chr2_ref_v2	627171	0	C,A	0	0	99,102,0,0	1	1	0	2	C,C	NA	NA	0.0	0	31,44,34,37	1	1	0	315.063309312	1	2	C,A	NA	NA	0.054808236495	0	g.627171C>A	0	39,46,0,0	1	1	0	0.532835493002	0	2	C,C	NA	NA	0.0	0	NA	NA	94,79,88,64	1	1	0	340.323733192	1
chr2_ref_v2	628525	0	GT,G	1	1	39,38,1,6	1	1	0	2	GT,GT	NA	NA	0.747902112612	0	28,19,14,13	1	1	0	13.3437611934	1	2	GT,GT	NA	NA	0.0723941009351	0	NA	NA	23,26,2,1	1	1	0	0.927036166532	0	2	GT,GT	NA	NA	2.0124670823	0	NA	NA	67,84,41,49	1	1	0	35.2756962535	1
chr2_ref_v2	628539	0	G,A	0	0	11,69,0,0	1	1	0	2	G,G	NA	NA	0.0	0	7,32,18,20	1	1	0	28.4158035958	1	2	G,A	NA	NA	0.0259754864033	0	g.628539G>A	0	7,36,0,0	1	1	0	0.438664920754	0	2	G,G	NA	NA	0.0	0	NA	NA	13,95,48,77	1	1	0	95.3561732468	1
chr2_ref_v2	628710	0	T,G	0	0	51,58,0,0	1	1	0	2	T,T	NA	NA	0.0	0	23,17,23,30	1	1	0	310.924604697	1	2	T,G	G,G	0.125	0.0300980311573	0	g.628710T>G	0	55,44,0,0	1	1	0	1.34751934863	0	2	T,T	NA	NA	0.0	0	NA	NA	61,49,60,84	1	1	0	330.700732427	1
chr2_ref_v2	628865	0	C,CAT,CATAT	1	1	3,1,6,7,35,25	1	1	0	2	CATAT,CATAT	C,CATAT	0.125	0.860425382347	0	0,1,8,6,22,23	1	1	0	1.10143708123	0	2	CATAT,CATAT	CAT,CATAT	0.25	0.0232830841884	0	NA	NA	2,0,7,4,39,24	1	1	0	0.774780344006	0	2	CATAT,CATAT	CAT,CATAT	0.125	0.480881215917	0	NA	NA	2,3,11,10,75,71	1	1	0	2.04010659777	0
chr2_ref_v2	629563	0	C,T	0	0	118,101,0,0	1	1	0	2	C,C	NA	NA	0.0	0	39,36,38,29	1	1	0	314.728914741	1	2	C,T	NA	NA	0.112795494145	0	g.629563C>T	0	62,48,0,1	1	1	0	0.51765747796	0	2	C,C	NA	NA	0.00904983551992	0	NA	NA	73,68,67,52	1	1	0	328.558541512	1
chr2_ref_v2	632209	0	C,A	0	0	105,96,0,1	1	1	0	2	C,C	NA	NA	0.00496278934213	0	77,101,0,1	1	1	0	2.02321066443	0	2	C,C	NA	NA	0.00560225554867	0	NA	NA	25,32,30,17	1	1	0	311.335129974	1	2	C,A	C,C	0.125	0.0584107621564	0	g.632209C>A	0	127,165,0,0	1	1	0	2.99410480594	0
chr2_ref_v2	632705	0	T,G	0	0	88,109,0,0	1	1	0	2	T,T	NA	NA	0.0	0	45,39,30,45	1	1	0	316.283427293	1	2	T,G	NA	NA	0.113328685307	0	g.632705T>G	0	59,52,0,0	1	1	0	1.42089551524	0	2	T,T	NA	NA	0.0	0	NA	NA	74,57,59,76	1	1	0	334.442791305	1
chr2_ref_v2	634739	0	C,A	0	0	79,98,0,0	1	1	0	2	C,C	NA	NA	0.0	0	29,28,23,50	1	1	0	318.047525199	1	2	C,A	A,A	0.125	0.00390625496707	0	g.634739C>A	0	47,60,0,0	1	1	0	0.389283623443	0	2	C,C	NA	NA	0.0	0	NA	NA	66,66,73,69	1	1	0	334.787726218	1
chr2_ref_v2	634754	0	C,A	0	0	82,98,0,1	1	1	0	2	C,C	NA	NA	0.00554018037562	0	26,53,33,30	1	1	0	312.793604869	1	2	C,A	C,C	0.125	0.0250013022054	0	g.634754C>A	0	53,61,0,0	1	1	0	0.430572722741	0	2	C,C	NA	NA	0.0	0	NA	NA	78,67,66,64	1	1	0	329.388206776	1
chr2_ref_v2	635267	0	C,A	1	0	93,75,0,0	1	1	0	2	C,C	NA	NA	0.0	0	38,39,28,32	1	1	0	312.077492839	1	2	C,A	C,C	0.125	0.00185356864932	0	g.635267C>A	0	51,57,0,0	1	1	0	1.31722683923	0	2	C,C	NA	NA	0.0	0	NA	NA	86,91,100,54	1	1	0	341.511907595	1
chr2_ref_v2	635908	0	T,A	1	0	107,122,0,0	1	1	0	2	T,T	NA	NA	0.0	0	77,76,0,0	1	1	0	0.693610868771	0	2	T,T	NA	NA	0.0	0	NA	NA	31,18,31,19	1	1	0	312.314479442	1	2	T,A	NA	NA	0.0202027073175	0	g.635908T>A	0	164,149,0,0	1	1	0	1.63662085554	0
chr2_ref_v2	637325	0	G,A	1	0	106,100,0,0	1	1	0	2	G,G	NA	NA	0.0	0	90,74,0,0	1	1	0	0.684117725018	0	2	G,G	NA	NA	0.0	0	NA	NA	25,21,27,19	1	1	0	311.159550541	1	2	G,A	NA	NA	0.0	0	g.637325G>A	0	151,132,0,0	1	1	0	0.565501157678	0
chr2_ref_v2	637862	0	C,A	0	0	118,99,0,0	1	1	0	2	C,C	NA	NA	0.0	0	48,44,45,43	1	1	0	319.438759177	1	2	C,A	NA	NA	0.0444517625708	0	g.637862C>A	0	55,47,0,0	1	1	0	0.383128204947	0	2	C,C	NA	NA	0.0	0	NA	NA	75,75,73,68	1	1	0	336.609510185	1
chr2_ref_v2	638358	0	C,A	0	0	102,121,0,0	1	1	0	2	C,C	NA	NA	0.0	0	43,47,44,38	1	1	0	318.032474788	1	2	C,A	NA	NA	0.093090423066	0	g.638358C>A	0	51,39,0,0	1	1	0	1.74563796147	0	2	C,C	NA	NA	0.0	0	NA	NA	71,79,62,59	1	1	0	328.422091734	1
chr2_ref_v2	639118	0	A,G	0	0	117,129,0,0	1	1	0	2	A,A	NA	NA	0.0	0	54,47,55,62	1	1	0	331.149330166	1	2	A,G	G,G	0.125	0.104261010324	0	g.639118A>G	0	52,64,0,0	1	1	0	0.52562302662	0	2	A,A	NA	NA	0.0	0	NA	NA	79,58,72,64	1	1	0	337.433894269	1
chr2_ref_v2	639553	0	T,C	0	0	89,78,0,0	1	1	0	2	T,T	NA	NA	0.0	0	38,38,49,32	1	1	0	317.375046002	1	2	T,C	NA	NA	0.0637158143861	0	g.639553T>C	0	51,41,0,0	1	1	0	0.449006534233	0	2	T,T	NA	NA	0.0	0	NA	NA	81,67,88,56	1	1	0	336.3637148	1
chr2_ref_v2	641966	0	C,A	1	0	65,70,30,27	1	1	0	2	C,C	C,A	0.5	0.236388778064	1	75,59,0,0	1	1	0	11.7551609201	1	2	C,C	NA	NA	0.0	0	NA	NA	67,37,0,0	1	1	0	12.8417773706	0	2	C,C	NA	NA	0.0	0	NA	NA	136,140,0,0	1	1	0	307.792312731	1
chr2_ref_v2	642774	0	C,T	1	0	70,74,0,0	1	1	0	2	C,C	NA	NA	0.0	0	29,41,23,20	1	1	0	36.2571353767	1	2	C,T	C,C	0.25	0.0235304974102	0	g.642774C>T	0	47,46,0,0	1	1	0	0.437380542202	0	2	C,C	NA	NA	0.0	0	NA	NA	76,70,105,106	1	1	0	362.589840512	1
chr2_ref_v2	642777	0	C,T	1	0	71,69,0,0	1	1	0	2	C,C	NA	NA	0.0	0	50,65,0,0	1	1	0	1.17736746122	0	2	C,C	NA	NA	0.0	0	NA	NA	31,25,17,21	1	1	0	33.4315499858	1	2	C,T	C,C	0.25	0.123060092757	0	g.642777C>T	0	182,175,0,0	1	1	0	0.405011382368	0
chr2_ref_v2	645776	0	A,G	0	0	108,111,0,0	1	1	0	2	A,A	NA	NA	0.0	0	34,50,51,45	1	1	0	322.641898702	1	2	A,G	G,G	0.125	0.117783035656	0	g.645776A>G	0	80,67,0,0	1	1	0	0.929782460477	0	2	A,A	NA	NA	0.0	0	NA	NA	73,96,64,84	1	1	0	339.885517122	1
chr2_ref_v2	646078	0	CAT,C,CATAT	1	1	12,14,3,7,2,2	1	1	1	2	CAT,CAT	CAT,C	0.125	0.352292781445	0	13,13,5,5,2,1	1	1	0	0.785830380214	0	2	CAT,CAT	CAT,C	0.125	0.127799709067	0	NA	NA	12,10,4,2,7,7	1	1	0	3.40809636784	0	2	CAT,CATAT	CAT,CAT	0.25	0.263218705291	0	NA	NA	45,41,11,12,10,6	1	1	0	1.06874018135	0
chr2_ref_v2	646642	0	T,C	0	0	72,147,0,0	1	1	0	2	T,T	NA	NA	0.0	0	83,98,0,0	1	1	0	4.02231506744	0	2	T,T	NA	NA	0.0	0	NA	NA	27,35,23,36	1	1	0	313.665216411	1	2	T,C	NA	NA	0.0495969411394	0	g.646642T>C	0	130,133,0,0	1	1	0	8.21895005664	0
chr2_ref_v2	647102	0	T,C	0	0	72,86,0,0	1	1	0	2	T,T	NA	NA	0.0	0	48,35,42,33	1	1	0	314.77217566	1	2	T,C	NA	NA	0.10135249426	0	g.647102T>C	0	50,57,0,0	1	1	0	0.406615524119	0	2	T,T	NA	NA	0.0	0	NA	NA	75,75,64,74	1	1	0	330.416919281	1
chr2_ref_v2	647178	0	C,T	0	0	74,95,0,0	1	1	0	2	C,C	NA	NA	0.0	0	85,74,0,0	1	1	0	2.15513165986	0	2	C,C	NA	NA	0.0	0	NA	NA	23,30,20,35	1	1	0	312.511677388	1	2	C,T	NA	NA	0.0370412716803	0	g.647178C>T	0	139,137,0,0	1	1	0	1.82821411678	0
chr2_ref_v2	647445	0	A,G	1	0	77,111,0,0	1	1	0	2	A,A	NA	NA	0.0	0	72,67,0,0	1	1	0	2.34793175474	0	2	A,A	NA	NA	0.0	0	NA	NA	23,34,28,34	1	1	0	313.487820643	1	2	A,G	NA	NA	0.0840831172105	0	g.647445A>G	0	115,131,1,0	1	1	0	1.39608863076	0
chr2_ref_v2	647557	0	AT,A	1	1	92,61,7,2	1	1	0	2	AT,AT	NA	NA	0.124958678382	0	30,25,26,22	1	1	0	26.9031169881	1	2	AT,A	AT,AT	0.25	0.0225651709763	0	g.647558delT	0	54,28,4,2	1	1	0	0.652099600721	0	2	AT,AT	NA	NA	0.761486656518	0	NA	NA	68,40,83,46	1	1	0	314.285289528	1
chr2_ref_v2	647678	0	AT,A	1	1	83,92,0,1	1	1	0	2	AT,AT	NA	NA	0.00462487497967	0	73,65,0,0	1	1	0	1.00786985924	0	2	AT,AT	NA	NA	0.00246463344809	0	NA	NA	31,24,21,23	1	1	0	310.170839868	1	2	AT,A	AT,AT	0.125	0.0242029807327	0	g.647679delT	0	165,153,0,0	1	1	0	1.33813944281	0
chr2_ref_v2	649056	0	T,C	0	0	78,134,0,0	1	1	0	2	T,T	NA	NA	0.0	0	41,40,35,45	1	1	0	317.745332886	1	2	T,C	NA	NA	0.0124225199986	0	g.649056T>C	0	70,58,0,0	1	1	0	5.07507452861	0	2	T,T	NA	NA	0.0	0	NA	NA	86,61,95,63	1	1	0	347.770614064	1
chr2_ref_v2	650021	0	C,A	1	0	84,98,0,0	1	1	0	2	C,C	NA	NA	0.0	0	73,75,0,0	1	1	0	0.623253398174	0	2	C,C	NA	NA	0.0	0	NA	NA	37,32,36,41	1	1	0	316.338277938	1	2	C,A	NA	NA	0.109698917256	0	g.650021C>A	0	145,170,0,0	1	1	0	0.399474500905	0
chr2_ref_v2	650162	0	G,A	1	0	93,87,0,0	1	1	0	2	G,G	NA	NA	0.0	0	28,36,33,44	1	1	0	316.813223655	1	2	G,A	A,A	0.125	0.0663920897869	0	g.650162G>A	0	62,75,0,0	1	1	0	1.14046930772	0	2	G,G	NA	NA	0.0	0	NA	NA	72,70,88,62	1	1	0	339.813190382	1
chr2_ref_v2	650909	0	C,A	1	0	66,81,0,0	1	1	0	2	C,C	NA	NA	0.0	0	58,72,0,0	1	1	0	0.385782734237	0	2	C,C	NA	NA	0.0	0	NA	NA	17,23,20,12	1	1	0	32.7277513014	1	2	C,A	C,C	0.125	0.0281708769667	0	g.650909C>A	0	162,168,0,1	1	1	0	1.11761548362	0
chr2_ref_v2	653006	0	CA,C	1	1	60,55,3,1	1	1	0	2	CA,CA	NA	NA	0.65038310157	0	15,24,26,27	1	1	0	41.510357203	1	2	CA,C	NA	NA	0.0134102015026	0	g.653007delA	0	41,37,1,0	1	1	0	0.468508797275	0	2	CA,CA	NA	NA	1.81008852461	0	NA	NA	55,64,60,80	1	1	0	325.290674362	1
chr2_ref_v2	653894	0	C,A	1	0	126,114,0,0	1	1	0	2	C,C	NA	NA	0.0	0	42,54,45,42	1	1	0	319.687040618	1	2	C,A	NA	NA	0.0984400728133	0	g.653894C>A	0	55,43,0,0	1	1	0	0.584358419242	0	2	C,C	NA	NA	0.0	0	NA	NA	74,80,68,82	1	1	0	343.133721198	1
chr2_ref_v2	654003	0	T,C	1	0	137,127,0,0	1	1	0	2	T,T	NA	NA	0.0	0	48,48,54,35	1	1	0	322.291192487	1	2	T,C	NA	NA	0.0757118217357	0	g.654003T>C	0	58,45,0,0	1	1	0	0.688544286177	0	2	T,T	NA	NA	0.0	0	NA	NA	88,75,70,93	1	1	0	352.708570834	1
chr2_ref_v2	655368	0	G,A	0	0	108,106,0,0	1	1	0	2	G,G	NA	NA	0.0	0	45,39,51,39	1	1	0	320.81579607	1	2	G,A	NA	NA	0.068992871487	0	g.655368G>A	0	66,52,0,0	1	1	0	0.887899469507	0	2	G,G	NA	NA	0.0	0	NA	NA	73,75,72,63	1	1	0	333.991015195	1
chr2_ref_v2	659427	0	G,A	0	0	129,96,0,0	1	1	0	2	G,G	NA	NA	0.0	0	52,51,47,44	1	1	0	320.159783401	1	2	G,A	NA	NA	0.123869481713	0	g.659427G>A	0	63,61,0,0	1	1	0	1.11443541992	0	2	G,G	NA	NA	0.0	0	NA	NA	67,62,68,69	1	1	0	336.769968005	1
chr2_ref_v2	661350	0	G,A	0	0	44,81,0,0	1	1	1	2	G,G	NA	NA	0.0	0	22,29,10,22	1	1	1	30.0387209332	1	2	G,A	G,G	0.25	0.0447358938414	0	NA	NA	34,46,0,0	1	1	0	1.00172734659	0	2	G,G	NA	NA	0.0	0	NA	NA	81,72,38,81	1	1	0	325.21690879	1
chr2_ref_v2	662450	0	G,A	1	0	88,67,0,0	1	1	0	2	G,G	NA	NA	0.0	0	74,61,0,0	1	1	0	0.476386835306	0	2	G,G	NA	NA	0.0	0	NA	NA	33,27,38,12	1	1	0	312.503362633	1	2	G,A	G,G	0.125	0.068992871487	0	g.662450G>A	0	215,155,0,0	1	1	0	0.514164877108	0
chr2_ref_v2	662930	0	G,A	0	0	81,90,0,0	1	1	0	2	G,G	NA	NA	0.0	0	29,60,28,36	1	1	0	312.677092494	1	2	G,A	G,G	0.125	0.0784388580916	0	g.662930G>A	0	65,27,0,0	1	1	0	6.00561912962	0	2	G,G	NA	NA	0.0	0	NA	NA	73,84,93,84	1	1	0	348.672465069	1
chr2_ref_v2	662935	0	G,A	0	0	84,98,0,0	1	1	0	2	G,G	NA	NA	0.0	0	26,59,26,35	1	1	0	312.488668251	1	2	G,A	G,G	0.125	0.0804629640361	0	g.662935G>A	0	67,31,0,0	1	1	0	5.81667133225	0	2	G,G	NA	NA	0.0	0	NA	NA	77,81,94,89	1	1	0	353.196948533	1
chr2_ref_v2	663935	0	G,A	0	0	63,85,0,1	1	1	0	2	G,G	NA	NA	0.00673403218134	0	26,39,31,33	1	1	0	312.700356995	1	2	G,A	NA	NA	0.015504186536	0	g.663935G>A	0	50,48,0,0	1	1	0	1.33313372011	0	2	G,G	NA	NA	0.0	0	NA	NA	65,83,97,69	1	1	0	342.874508908	1
chr2_ref_v2	667733	0	G,A	0	0	78,96,0,0	1	1	0	2	G,G	NA	NA	0.0	0	61,89,0,0	1	1	0	0.774361690226	0	2	G,G	NA	NA	0.0	0	NA	NA	30,25,30,25	1	1	0	311.916049054	1	2	G,A	NA	NA	0.0	0	g.667733G>A	0	204,180,0,0	1	1	0	3.25507598488	0
chr2_ref_v2	667970	0	T,C	0	0	75,84,0,0	1	1	0	2	T,T	NA	NA	0.0	0	66,68,0,0	1	1	0	0.484789823731	0	2	T,T	NA	NA	0.0	0	NA	NA	24,30,25,24	1	1	0	310.691423629	1	2	T,C	NA	NA	0.0971637484536	0	g.667970T>C	0	157,170,0,1	1	1	0	0.417457355939	0
chr2_ref_v2	668215	0	C,A	0	0	102,96,0,1	1	1	0	2	C,C	NA	NA	0.00503779402996	0	29,52,39,34	1	1	0	315.332351471	1	2	C,A	NA	NA	0.103989713524	0	g.668215C>A	0	54,58,0,1	1	1	0	0.552410745897	0	2	C,C	NA	NA	0.00888894741725	0	NA	NA	95,86,83,91	1	1	0	348.866435542	1
chr2_ref_v2	668745	0	C,T	0	0	65,81,0,0	1	1	0	2	C,C	NA	NA	0.0	0	25,30,30,25	1	1	0	311.448157875	1	2	C,T	NA	NA	0.0	0	g.668745C>T	0	37,47,0,0	1	1	0	0.377414762535	0	2	C,C	NA	NA	0.0	0	NA	NA	63,91,74,107	1	1	0	349.620018545	1
chr2_ref_v2	669157	0	G,A	0	0	80,73,0,0	1	1	0	2	G,G	NA	NA	0.0	0	77,56,0,0	1	1	0	0.966384634279	0	2	G,G	NA	NA	0.0	0	NA	NA	23,27,29,27	1	1	0	311.817662538	1	2	G,A	NA	NA	0.113328685307	0	g.669157G>A	0	143,151,0,0	1	1	0	0.942670264785	0
chr2_ref_v2	669382	0	C,T	1	0	94,93,0,0	1	1	0	2	C,C	NA	NA	0.0	0	67,83,0,0	1	1	0	1.03278088899	0	2	C,C	NA	NA	0.0	0	NA	NA	22,23,21,30	1	1	0	311.8774885	1	2	C,T	NA	NA	0.125163142954	0	g.669382C>T	0	141,124,0,0	1	1	0	0.740582602375	0
chr2_ref_v2	671065	0	G,A	0	0	97,55,0,0	1	1	0	2	G,G	NA	NA	0.0	0	69,51,0,0	1	1	0	1.07275921432	0	2	G,G	NA	NA	0.0	0	NA	NA	29,25,32,24	1	1	0	311.860299369	1	2	G,A	NA	NA	0.0363676441709	0	g.671065G>A	0	191,151,0,0	1	1	0	2.89692839915	0
chr2_ref_v2	672342	0	A,ATCT	1	1	95,99,0,0	1	1	0	2	A,A	NA	NA	0.00191961226612	0	72,83,0,0	1	1	0	0.549027179592	0	2	A,A	NA	NA	0.00134588285821	0	NA	NA	26,30,15,28	1	1	0	310.672241937	1	2	A,ATCT	A,A	0.125	0.00974915789369	0	g.672342_672343insTCT	0	140,128,0,0	1	1	0	0.814931728683	0
chr2_ref_v2	672563	0	C,A	0	0	82,105,0,1	1	1	0	2	C,C	NA	NA	0.00533334597536	0	26,52,26,63	1	1	0	323.789280249	1	2	C,A	A,A	0.125	0.119386885238	0	g.672563C>A	0	38,41,0,0	1	1	0	0.624562993567	0	2	C,C	NA	NA	0.0	0	NA	NA	70,81,56,77	1	1	0	332.015909565	1
chr2_ref_v2	673531	0	AT,A	1	1	104,83,0,1	1	1	0	2	AT,AT	NA	NA	0.0108513513514	0	65,71,1,0	1	1	0	1.42448643022	0	2	AT,AT	NA	NA	0.791997519928	0	NA	NA	23,18,26,20	1	1	0	311.009898443	1	2	AT,A	NA	NA	0.0806441381687	0	g.673532delT	0	161,161,4,3	1	1	0	1.39941415314	0
chr2_ref_v2	673900	0	AC,A	1	1	89,94,0,0	1	1	0	2	AC,AC	NA	NA	8.26402654225e-05	0	79,68,0,0	1	1	0	0.927053120654	0	2	AC,AC	NA	NA	0.00014291431752	0	NA	NA	24,29,23,37	1	1	0	313.6430745	1	2	AC,A	NA	NA	0.123816610529	0	g.673901delC	0	130,169,0,0	1	1	0	1.40183816976	0
chr2_ref_v2	674650	0	G,A	1	0	116,109,0,0	1	1	0	2	G,G	NA	NA	0.0	0	50,34,45,48	1	1	0	321.746808089	1	2	G,A	NA	NA	0.10178269431	0	g.674650G>A	0	69,51,0,0	1	1	0	0.979182984133	0	2	G,G	NA	NA	0.0	0	NA	NA	78,67,69,63	1	1	0	333.512461591	1
chr2_ref_v2	674940	0	C,A	1	0	67,50,59,55	1	1	0	2	C,A	NA	NA	0.0259754864033	0	44,48,38,43	1	1	0	1.4772755694	0	2	C,A	C,C	0.125	0.123975005904	0	NA	NA	29,20,31,26	1	1	0	0.735082565658	0	2	C,A	A,A	0.125	0.100083458557	0	NA	NA	96,84,74,81	1	1	0	1.15686084188	0
chr2_ref_v2	675152	0	A,G	1	0	47,54,48,63	1	1	0	2	A,G	NA	NA	0.0944096844711	0	51,82,0,0	1	1	0	308.204053439	1	2	A,A	NA	NA	0.0	0	g.675151_675153G>A	1	50,61,0,0	1	1	0	307.911288882	1	2	A,A	NA	NA	0.0	0	g.675151_675153G>A	1	146,168,0,0	1	1	0	309.401348898	1
chr2_ref_v2	678261	0	G,A	1	0	78,106,0,0	1	1	0	2	G,G	NA	NA	0.0	0	28,41,29,39	1	1	0	314.481173585	1	2	G,A	NA	NA	0.0145987994212	0	g.678261G>A	0	51,47,0,0	1	1	0	1.55587166599	0	2	G,G	NA	NA	0.0	0	NA	NA	83,73,93,89	1	1	0	353.110888209	1
chr2_ref_v2	680306	0	TA,T	1	1	52,56,3,3	1	1	0	2	TA,TA	NA	NA	0.182117092222	0	1,0,46,50	1	1	0	315.179952559	1	2	T,T	NA	NA	0.100225990328	0	g.680307delA,g.680307delA	0,1	31,50,0,4	1	1	0	1.42234388713	0	2	TA,TA	NA	NA	0.93153812072	0	NA	NA	10,7,180,195	1	1	1	401.667713214	1
chr2_ref_v2	680401	0	G,T	0	0	90,61,0,0	1	1	0	2	G,G	NA	NA	0.0	0	36,35,25,24	1	1	0	42.8016418069	1	2	G,T	G,G	0.125	0.11954515065	0	g.680401G>T	0	61,24,0,0	1	1	0	2.01719017184	0	2	G,G	NA	NA	0.0	0	NA	NA	120,89,109,102	1	1	0	358.030132625	1
chr2_ref_v2	681956	0	CA,C	1	1	35,65,4,1	1	1	0	2	CA,CA	NA	NA	1.34573911337	0	35,52,7,4	1	1	0	2.16624211648	0	2	CA,CA	NA	NA	1.44130800922	0	NA	NA	12,23,9,14	1	1	0	16.9723670572	1	2	CA,CA	CA,C	0.25	0.0166714760508	0	NA	NA	129,126,24,29	1	1	0	19.5786876235	1
chr2_ref_v2	682390	0	C,T	1	0	66,86,0,0	1	1	0	2	C,C	NA	NA	0.0	0	39,27,34,31	1	1	0	312.940158143	1	2	C,T	NA	NA	0.0152674721308	0	g.682390C>T	0	39,47,0,0	1	1	0	0.432763714916	0	2	C,C	NA	NA	0.0	0	NA	NA	106,85,116,90	1	1	0	358.849003442	1
chr2_ref_v2	683175	0	CT,C	1	1	50,45,57,43	1	1	0	2	CT,C	NA	NA	0.0458318212593	0	46,35,45,59	1	1	0	2.95104446762	0	2	CT,C	C,C	0.125	0.0152568259445	0	NA	NA	25,21,32,23	1	1	0	0.584774221518	0	2	CT,C	C,C	0.125	0.0814455043596	0	NA	NA	75,82,83,78	1	1	0	0.859692241584	0
chr2_ref_v2	683485	0	C,A	1	0	87,109,1,0	1	1	0	2	C,C	NA	NA	0.00508906950747	0	38,43,26,42	1	1	0	314.839448114	1	2	C,A	C,C	0.125	0.0763729787846	0	g.683485C>A	0	35,42,0,0	1	1	0	0.409678041372	0	2	C,C	NA	NA	0.0	0	NA	NA	96,111,95,89	1	1	0	351.74273657	1
chr2_ref_v2	684805	0	ATT,A,AT	1	1	43,38,1,0,9,5	1	1	0	2	ATT,ATT	NA	NA	0.414035745842	0	3,2,2,3,32,23	1	1	0	308.331220922	1	2	AT,AT	ATT,AT	0.125	1.8164999744	0	g.684806delT,g.684806delT	0,1	12,8,2,4,18,16	1	1	0	11.4954488493	1	2	ATT,AT	ATT,ATT	0.25	0.547903938904	0	g.684806delT	0	9,12,21,17,62,79	1	1	0	311.701886911	1
chr2_ref_v2	685869	0	A,G	0	0	85,128,1,0	1	1	0	2	A,A	NA	NA	0.00468384931243	0	72,95,0,0	1	1	0	0.702318713183	0	2	A,A	NA	NA	0.0	0	NA	NA	30,31,34,30	1	1	0	314.210672255	1	2	A,G	NA	NA	0.0480092191864	0	g.685869A>G	0	190,160,0,0	1	1	0	7.91303190502	0
chr2_ref_v2	687254	0	T,G	0	0	30,72,16,0	1	1	0	2	T,T	T,G	0.25	0.154150679827	0	31,55,10,0	1	1	0	1.11695857066	0	2	T,T	T,G	0.25	0.1105418744	0	NA	NA	17,38,27,0	1	1	0	5.54907696023	0	2	T,G	T,T	0.25	0.164303051291	0	NA	NA	100,177,41,0	1	1	0	2.0434075795	0
chr2_ref_v2	688669	0	C,T	1	0	89,64,0,0	1	1	0	2	C,C	NA	NA	0.0	0	30,35,41,39	1	1	0	316.239927515	1	2	C,T	T,T	0.125	0.0436750635027	0	g.688669C>T	0	45,57,0,0	1	1	0	2.74324296748	0	2	C,C	NA	NA	0.0	0	NA	NA	75,77,75,82	1	1	0	337.200023518	1
chr2_ref_v2	688743	0	G,T	0	0	83,63,4,14	1	1	0	2	G,G	G,T	0.25	0.147324714757	1	100,80,0,0	1	1	0	3.82245939769	0	2	G,G	NA	NA	0.0	0	NA	NA	46,37,0,0	1	1	0	1.72892442578	0	2	G,G	NA	NA	0.0	0	NA	NA	167,148,0,0	1	1	0	7.28666234472	0
chr2_ref_v2	688757	0	G,A	0	0	92,81,0,0	1	1	0	2	G,G	NA	NA	0.0	0	104,78,0,0	1	1	0	0.809220327602	0	2	G,G	NA	NA	0.0	0	NA	NA	31,23,25,19	1	1	0	310.253838628	1	2	G,A	G,G	0.125	0.0465200156349	0	g.688757G>A	0	160,145,0,0	1	1	0	0.427403309483	0
chr2_ref_v2	688780	0	G,A	1	0	59,41,41,48	1	1	0	2	G,A	NA	NA	0.116533816256	0	113,84,0,0	1	1	0	308.124096438	1	2	G,G	NA	NA	0.0	0	g.688779_688781A>G	1	66,36,0,0	1	1	0	18.0301863565	1	2	G,G	NA	NA	0.0	0	g.688779_688781A>G	1	154,142,0,0	1	1	0	308.770482834	1
chr2_ref_v2	690130	0	C,T	0	0	102,110,0,0	1	1	0	2	C,C	NA	NA	0.0	0	80,104,1,0	1	1	0	0.905060747656	0	2	C,C	NA	NA	0.00542006746934	0	NA	NA	20,23,29,23	1	1	0	312.306211721	1	2	C,T	T,T	0.125	0.061270825393	0	g.690130C>T	0	162,147,0,0	1	1	0	1.16039671942	0
chr2_ref_v2	690916	0	G,A	0	0	93,87,0,0	1	1	0	2	G,G	NA	NA	0.0	0	67,74,0,0	1	1	0	0.748500151994	0	2	G,G	NA	NA	0.0	0	NA	NA	26,24,14,15	1	1	0	28.663694934	1	2	G,A	G,G	0.25	0.0339015516757	0	g.690916G>A	0	143,168,0,0	1	1	0	1.6234947448	0
chr2_ref_v2	691111	0	C,T	1	0	94,84,0,0	1	1	0	2	C,C	NA	NA	0.0	0	64,65,0,0	1	1	0	0.595501651751	0	2	C,C	NA	NA	0.0	0	NA	NA	27,21,19,13	1	1	0	33.0701198551	1	2	C,T	C,C	0.25	0.105360515658	0	g.691111C>T	0	159,141,0,0	1	1	0	0.400013439188	0
chr2_ref_v2	692787	0	C,A	0	0	90,78,0,0	1	1	0	2	C,C	NA	NA	0.0	0	70,56,0,0	1	1	0	0.468540343791	0	2	C,C	NA	NA	0.0	0	NA	NA	33,27,30,32	1	1	0	312.890249532	1	2	C,A	NA	NA	0.032789822823	0	g.692787C>A	0	142,164,0,1	1	1	0	2.11385045251	0
chr2_ref_v2	692790	0	G,T	0	0	84,80,2,0	1	1	0	2	G,G	NA	NA	0.417586468641	0	37,28,31,31	1	1	0	311.665431681	1	2	G,T	NA	NA	0.0472528848505	0	g.692790G>T	0	66,58,0,0	1	1	0	0.569834513143	0	2	G,G	NA	NA	0.0	0	NA	NA	78,82,61,79	1	1	0	328.587510207	1
chr2_ref_v2	693433	0	A,G	0	0	130,101,0,0	1	1	0	2	A,A	NA	NA	0.0	0	51,41,27,28	1	1	0	311.730294484	1	2	A,G	A,A	0.25	0.00362976805058	0	g.693433A>G	0	53,51,0,0	1	1	0	0.816946534561	0	2	A,A	NA	NA	0.0	0	NA	NA	108,64,82,79	1	1	0	346.090034816	1
chr2_ref_v2	694099	0	C,G	1	0	75,83,2,0	1	1	0	2	C,C	NA	NA	0.418043890315	0	27,35,38,43	1	1	0	315.413392081	1	2	C,G	G,G	0.125	0.0160003413464	0	g.694099C>G	0	43,53,0,0	1	1	0	0.578356732162	0	2	C,C	NA	NA	0.0	0	NA	NA	75,97,68,91	1	1	0	334.758578777	1
chr2_ref_v2	694578	0	T,TAA,TAAA	1	1	0,2,34,19,6,2	1	1	0	2	TAA,TAA	TAA,TAAA	0.125	0.53744953903	0	0,0,13,16,3,2	1	1	0	1.58031826105	0	2	TAA,TAA	TAA,TAAA	0.5	0.124147682925	0	NA	NA	0,1,33,34,3,8	1	1	0	2.54635913549	0	2	TAA,TAA	TAA,TAAA	0.25	0.105600550958	0	NA	NA	4,6,82,85,25,16	1	1	0	2.8800133125	0
chr2_ref_v2	696684	0	G,A	0	0	103,118,0,0	1	1	0	2	G,G	NA	NA	0.0	0	82,78,0,0	1	1	0	0.8847295748	0	2	G,G	NA	NA	0.0	0	NA	NA	24,35,25,33	1	1	0	313.22774575	1	2	G,A	NA	NA	0.0170944333593	0	g.696684G>A	0	138,148,0,0	1	1	0	0.52896534934	0
chr2_ref_v2	696835	0	A,G	0	0	92,114,1,0	1	1	0	2	A,A	NA	NA	0.00484262447579	0	53,37,31,42	1	1	0	315.508444143	1	2	A,G	A,A	0.125	0.041964199099	0	g.696835A>G	0	48,76,0,0	1	1	0	1.03765266863	0	2	A,A	NA	NA	0.0	0	NA	NA	92,59,97,80	1	1	0	354.808730649	1
chr2_ref_v2	696936	0	C,T	0	0	95,90,0,0	1	1	0	2	C,C	NA	NA	0.0	0	41,38,44,40	1	1	0	317.82287973	1	2	C,T	NA	NA	0.0613689463763	0	g.696936C>T	0	50,51,0,0	1	1	0	0.43927916432	0	2	C,C	NA	NA	0.0	0	NA	NA	105,101,88,95	1	1	0	349.661601258	1
chr2_ref_v2	698042	0	GAAAAA,G,GAA,GAAA,GAAAA	1	1	7,7,0,0,7,1,25,12,19,7	1	1	0	2	GAAAAA,GAAA	GAAA,GAAAA	0.5	0.621623767099	0	6,11,0,0,2,0,5,8,14,13	1	1	0	3.45537936572	0	2	GAAAAA,GAAAA	GAAAAA,GAA	0.125	0.262917880582	0	NA	NA	0,2,33,13,26,8,1,3,0,0	1	1	0	310.434935053	1	2	G,GAA	G,GAAA	0.125	0.839704729037	0	g.698043_698045delAAA|g.698043_698047delAAAAA,g.698042_698046A>|g.698042_698048AAA>	0|0,0|0	35,22,1,0,5,5,18,9,74,37	1	1	0	9.16717699127	1
chr2_ref_v2	698426	0	G,A	1	0	113,100,0,1	1	1	0	2	G,G	NA	NA	0.00468384931243	0	46,40,52,28	1	1	0	319.13397243	1	2	G,A	NA	NA	0.0723206615796	0	g.698426G>A	0	54,38,0,0	1	1	0	0.830606846165	0	2	G,G	NA	NA	0.0	0	NA	NA	75,84,59,79	1	1	0	335.568285521	1
chr2_ref_v2	698765	0	A,C	0	0	73,71,0,0	1	1	0	2	A,A	NA	NA	0.0	0	32,35,36,29	1	1	0	312.829317053	1	2	A,C	NA	NA	0.0303053494953	0	g.698765A>C	0	42,52,0,0	1	1	0	0.862080959566	0	2	A,A	NA	NA	0.0	0	NA	NA	99,75,96,88	1	1	0	346.24910991	1
chr2_ref_v2	700135	0	AT,A,ATT	1	1	10,32,2,11,4,2	1	1	0	2	AT,AT	AT,ATT	0.125	0.290658255806	0	11,25,4,5,3,2	1	1	0	1.09465742599	0	2	AT,AT	AT,ATT	0.25	1.17707747355	0	NA	NA	2,34,1,4,2,4	1	1	0	2.46918080955	0	2	AT,ATT	ATT,ATT	0.5	1.68411261248	0	NA	NA	48,93,12,18,10,24	1	1	0	7.0918288161	0
chr2_ref_v2	700301	0	C,CATATATATATATAT,CATATATATATATATAT	1	1	0,0,1,3,1,4	1	0	1	2	NA	NA	NA	NA	0	0,0,0,2,2,6	1	0	1	0.800158924931	0	2	NA	NA	NA	NA	0	NA	NA	0,0,1,4,0,2	1	0	1	0.80651620065	0	2	NA	NA	NA	NA	0	NA	NA	0,0,2,7,12,21	1	1	1	2.85962223059	0
chr2_ref_v2	701972	0	C,CAT	1	1	3,9,0,1	1	0	1	2	NA	NA	NA	NA	0	3,4,0,1	1	0	1	0.566654814158	0	2	NA	NA	NA	NA	0	NA	NA	16,19,0,1	1	1	0	2.44057127654	0	2	C,C	NA	NA	1.66277926473	0	NA	NA	27,29,14,11	1	1	1	2.8972096761	0
chr2_ref_v2	701990	0	T,TAC	1	0	11,16,0,0	1	1	1	2	T,T	NA	NA	0.0	0	13,10,0,0	1	1	1	1.0658249851	0	2	T,T	NA	NA	0.0	0	NA	NA	7,9,16,12	1	1	0	14.6915080134	1	2	T,TAC	TAC,TAC	0.25	0.0487901641694	0	NA	NA	62,60,0,0	1	1	1	1.8214709012	0
chr2_ref_v2	702184	0	A,G	1	0	69,33,0,0	1	1	0	2	A,A	NA	NA	0.0	0	29,15,22,18	1	1	0	32.8872516352	1	2	A,G	NA	NA	0.0953101798043	0	g.702184A>G	0	43,19,0,0	1	1	0	0.394859879522	0	2	A,A	NA	NA	0.0	0	NA	NA	92,75,90,71	1	1	0	330.916731244	1
chr2_ref_v2	702809	0	G,T	0	0	27,38,26,30	1	1	0	2	G,T	G,G	0.125	0.10227884912	0	29,33,25,42	1	1	0	1.55469237383	0	2	G,T	NA	NA	0.0775582343459	0	NA	NA	24,30,19,15	1	1	0	0.938097890306	0	2	G,T	G,G	0.25	0.0482021018179	0	NA	NA	89,107,95,115	1	1	0	1.4381573507	0
chr2_ref_v2	703158	0	A,G	0	0	54,68,0,1	1	1	0	2	A,A	NA	NA	0.00816331063916	0	21,34,29,20	1	1	0	43.244967484	1	2	A,G	NA	NA	0.115512887122	0	g.703158A>G	0	49,34,0,0	1	1	0	2.522450672	0	2	A,A	NA	NA	0.0	0	NA	NA	99,87,101,96	1	1	0	346.976629953	1
chr2_ref_v2	703198	0	C,T	0	0	68,76,0,0	1	1	0	2	C,C	NA	NA	0.0	0	54,50,0,0	1	1	0	0.724228292509	0	2	C,C	NA	NA	0.0	0	NA	NA	26,18,24,21	1	1	0	310.201150032	1	2	C,T	NA	NA	0.0224728558521	0	g.703198C>T	0	216,187,0,0	1	1	0	2.25286371065	0
chr2_ref_v2	703924	0	A,G	0	0	87,83,0,0	1	1	0	2	A,A	NA	NA	0.0	0	73,63,0,0	1	1	0	0.526062589434	0	2	A,A	NA	NA	0.0	0	NA	NA	18,24,18,28	1	1	0	310.982793028	1	2	A,G	NA	NA	0.0909717782057	0	g.703924A>G	0	144,210,0,0	1	1	0	4.46945238385	0
chr2_ref_v2	704404	0	TA,T	1	1	38,50,13,6	1	1	0	2	TA,TA	NA	NA	0.191541756097	0	35,36,8,3	1	1	0	0.977359304993	0	2	TA,TA	NA	NA	1.50164925638	0	NA	NA	41,34,8,11	1	1	0	1.87034935891	0	2	TA,TA	NA	NA	0.90501660929	0	NA	NA	102,93,19,20	1	1	0	2.22524038993	0
chr2_ref_v2	705532	0	C,A	0	0	111,70,0,1	1	1	0	2	C,C	NA	NA	0.00550965581097	0	85,83,0,0	1	1	0	2.70857230614	0	2	C,C	NA	NA	0.0	0	NA	NA	23,25,23,26	1	1	0	311.150817813	1	2	C,A	NA	NA	0.0206192872027	0	g.705532C>A	0	157,147,0,0	1	1	0	3.67322322122	0
chr2_ref_v2	707907	0	G,T	0	0	91,81,1,0	1	1	0	2	G,G	NA	NA	0.00579711768433	0	71,75,1,0	1	1	0	0.762913198788	0	2	G,G	NA	NA	0.0068259650704	0	NA	NA	23,27,29,22	1	1	0	311.433765714	1	2	G,T	NA	NA	0.0198026272962	0	g.707907G>T	0	165,165,0,0	1	1	0	0.918856814206	0
chr2_ref_v2	709640	0	C,A	0	0	86,88,0,2	1	1	0	2	C,C	NA	NA	0.416893803932	0	39,35,45,39	1	1	0	316.174707328	1	2	C,A	A,A	0.125	0.124562722642	0	g.709640C>A	0	60,54,0,0	1	1	0	0.660442920627	0	2	C,C	NA	NA	0.0	0	NA	NA	85,78,89,93	1	1	0	342.623843036	1
chr2_ref_v2	709735	0	C,A	1	0	93,95,0,0	1	1	0	2	C,C	NA	NA	0.0	0	38,36,25,47	1	1	0	316.514840655	1	2	C,A	NA	NA	0.0273989741881	0	g.709735C>A	0	45,56,0,0	1	1	0	0.743296476525	0	2	C,C	NA	NA	0.0	0	NA	NA	74,80,76,93	1	1	0	347.78889303	1
chr2_ref_v2	711352	0	AT,A	1	1	90,58,5,3	1	1	0	2	AT,AT	NA	NA	0.209516066411	0	42,24,43,31	1	1	0	309.894461714	1	2	AT,A	AT,AT	0.125	0.0254568019888	0	g.711353delT	0	51,48,4,4	1	1	0	1.22939686439	0	2	AT,AT	NA	NA	0.662205186936	0	NA	NA	80,77,65,70	1	1	0	314.127570095	1
chr2_ref_v2	712025	0	C,T	0	0	42,86,0,0	1	1	0	2	C,C	NA	NA	0.0	0	38,82,0,0	1	1	0	0.409170299052	0	2	C,C	NA	NA	0.0	0	NA	NA	10,24,17,17	1	1	0	32.5523826913	1	2	C,T	NA	NA	0.0	0	g.712025C>T	0	61,163,0,0	1	1	0	1.39993640738	0
chr2_ref_v2	713008	0	G,A	1	0	98,93,0,0	1	1	0	2	G,G	NA	NA	0.0	0	72,65,0,0	1	1	0	0.423060324495	0	2	G,G	NA	NA	0.0	0	NA	NA	33,24,32,34	1	1	0	314.32305382	1	2	G,A	A,A	0.125	0.104710954089	0	g.713008G>A	0	167,161,0,0	1	1	0	0.408760529089	0
chr2_ref_v2	713592	0	T,C	1	0	99,89,0,0	1	1	0	2	T,T	NA	NA	0.0	0	78,81,0,0	1	1	0	0.703358857477	0	2	T,T	NA	NA	0.0	0	NA	NA	28,27,22,21	1	1	0	310.136812936	1	2	T,C	T,T	0.125	0.005181358742	0	g.713592T>C	0	177,138,0,0	1	1	0	0.948279308374	0
chr2_ref_v2	714569	0	C,A	0	0	93,75,0,1	1	1	0	2	C,C	NA	NA	0.00593473551981	0	36,29,37,32	1	1	0	314.249349038	1	2	C,A	NA	NA	0.0597192347016	0	g.714569C>A	0	48,36,0,0	1	1	0	0.450467217338	0	2	C,C	NA	NA	0.0	0	NA	NA	74,82,80,71	1	1	0	336.331241078	1
chr2_ref_v2	714574	0	TA,T	1	1	80,71,1,1	1	1	0	2	TA,TA	NA	NA	1.61587799058	0	64,47,5,2	1	1	0	3.09266748448	0	2	TA,TA	NA	NA	1.16467181681	0	NA	NA	40,29,0,1	1	1	0	0.620240966997	0	2	TA,TA	NA	NA	1.68748620252	0	NA	NA	119,138,21,14	1	1	0	17.0407798011	1
chr2_ref_v2	715011	0	C,A	0	0	94,82,0,0	1	1	0	2	C,C	NA	NA	0.0	0	104,69,0,0	1	1	0	1.39223375555	0	2	C,C	NA	NA	0.0	0	NA	NA	24,28,22,34	1	1	0	312.596530587	1	2	C,A	NA	NA	0.0741079721537	0	g.715011C>A	0	167,233,0,0	1	1	0	5.90119748495	0
chr2_ref_v2	717124	0	A,G	0	0	76,104,0,0	1	1	0	2	A,A	NA	NA	0.0	0	33,35,42,48	1	1	0	319.98986405	1	2	A,G	G,G	0.125	0.0289875368733	0	g.717124A>G	0	43,76,0,0	1	1	0	1.00962035748	0	2	A,A	NA	NA	0.0	0	NA	NA	103,123,94,105	1	1	0	355.900841515	1
chr2_ref_v2	720604	0	CT,C	1	1	69,56,6,6	1	1	0	2	CT,CT	CT,C	0.125	0.349166638945	0	54,57,3,1	1	1	0	1.51369998372	0	2	CT,CT	NA	NA	1.72428760474	0	NA	NA	3,2,38,62	1	1	0	313.513719391	1	2	C,C	NA	NA	0.391341161235	0	g.720605delT,g.720605delT	0,1	134,152,27,19	1	1	0	2.94107731469	0
chr2_ref_v2	721228	0	GA,G,GAA	1	1	45,71,18,13,1,5	1	1	0	2	GA,GA	GA,G	0.125	0.495818405667	0	27,34,4,4,17,30	1	1	0	27.0660423281	1	2	GA,GAA	GAA,GAA	0.5	0.476537186695	0	g.721228_721229insA	0	25,26,9,9,1,4	1	1	0	0.819333851191	0	2	GA,GA	NA	NA	0.394789883417	0	NA	NA	61,48,12,19,59,63	1	1	0	317.440315426	1
chr2_ref_v2	721476	0	G,A	1	0	88,137,0,0	1	1	0	2	G,G	NA	NA	0.0	0	40,49,27,45	1	1	0	316.35815467	1	2	G,A	G,G	0.125	0.0393441775648	0	g.721476G>A	0	47,58,0,0	1	1	0	0.882885060867	0	2	G,G	NA	NA	0.0	0	NA	NA	81,90,79,96	1	1	0	354.06479265	1
chr2_ref_v2	722584	0	C,A	1	0	62,106,0,0	1	1	0	2	C,C	NA	NA	0.0	0	35,38,31,29	1	1	0	312.145103394	1	2	C,A	C,C	0.125	0.0551995493546	0	g.722584C>A	0	52,52,0,0	1	1	0	2.56113218036	0	2	C,C	NA	NA	0.0	0	NA	NA	106,84,103,104	1	1	0	360.954343867	1
chr2_ref_v2	722871	0	T,C	1	0	97,78,0,0	1	1	0	2	T,T	NA	NA	0.0	0	32,29,35,33	1	1	0	314.259144469	1	2	T,C	NA	NA	0.108633841003	0	g.722871T>C	0	53,51,0,0	1	1	0	0.698428821051	0	2	T,T	NA	NA	0.0	0	NA	NA	98,112,101,105	1	1	0	359.92549803	1
chr2_ref_v2	723626	0	C,CA,CAA	1	1	0,11,2,15,1,5	1	1	0	2	C,CA	CA,CAA	0.5	0.426931292695	0	2,8,0,5,2,15	1	1	0	5.13638749674	0	2	C,CAA	CAA,CAA	0.25	1.19506500107	0	NA	NA	4,7,4,16,0,4	1	1	0	1.78146642394	0	2	CA,CA	CA,CAA	0.5	0.555220816092	0	NA	NA	3,30,6,21,6,36	1	1	0	6.85375189752	0
chr2_ref_v2	726769	0	G,A	0	0	95,73,0,0	1	1	0	2	G,G	NA	NA	0.0	0	58,74,1,0	1	1	0	2.67759680641	0	2	G,G	NA	NA	0.00754720563538	0	NA	NA	27,20,23,23	1	1	0	310.522598486	1	2	G,A	NA	NA	0.021506205221	0	g.726769G>A	0	183,176,0,0	1	1	0	1.74467758514	0
chr2_ref_v2	729042	0	G,T	0	0	74,95,1,0	1	1	0	2	G,G	NA	NA	0.00589972212719	0	79,97,1,0	1	1	0	0.430428803872	0	2	G,G	NA	NA	0.00566573753568	0	NA	NA	26,25,19,31	1	1	0	311.493909502	1	2	G,T	NA	NA	0.0198026272962	0	g.729042G>T	0	174,177,0,0	1	1	0	1.95024643597	0
chr2_ref_v2	729081	0	C,T	0	0	102,107,1,0	1	1	0	2	C,C	NA	NA	0.00477327875266	0	41,43,43,42	1	1	0	318.662786599	1	2	C,T	NA	NA	0.011834457647	0	g.729081C>T	0	50,67,0,0	1	1	0	1.01353740184	0	2	C,C	NA	NA	0.0	0	NA	NA	99,103,102,95	1	1	0	361.361630311	1
chr2_ref_v2	729090	0	C,T	1	0	102,98,0,0	1	1	0	2	C,C	NA	NA	0.0	0	86,85,0,0	1	1	0	0.405102171458	0	2	C,C	NA	NA	0.0	0	NA	NA	24,38,28,28	1	1	0	312.214959051	1	2	C,T	NA	NA	0.10178269431	0	g.729090C>T	0	206,195,0,0	1	1	0	0.411953865963	0
chr2_ref_v2	729575	0	C,T	0	0	71,91,0,0	1	1	0	2	C,C	NA	NA	0.0	0	66,73,0,0	1	1	0	0.67519978325	0	2	C,C	NA	NA	0.0	0	NA	NA	26,32,19,21	1	1	0	37.1542366589	1	2	C,T	C,C	0.125	0.120249128152	0	g.729575C>T	0	172,177,0,0	1	1	0	1.66312780874	0
chr2_ref_v2	731653	0	A,G	0	0	107,97,0,0	1	1	0	2	A,A	NA	NA	0.0	0	35,38,40,40	1	1	0	317.534298072	1	2	A,G	NA	NA	0.0915671935255	0	g.731653A>G	0	44,64,0,0	1	1	0	2.18628611183	0	2	A,A	NA	NA	0.0	0	NA	NA	80,85,77,74	1	1	0	339.044541732	1
chr2_ref_v2	732832	0	T,A	1	0	68,100,0,0	1	1	0	2	T,T	NA	NA	0.0	0	26,38,23,28	1	1	0	310.950605861	1	2	T,A	T,T	0.125	0.0242569776456	0	g.732832T>A	0	57,53,0,0	1	1	0	2.11568894896	0	2	T,T	NA	NA	0.0	0	NA	NA	61,77,86,85	1	1	0	346.672387842	1
chr2_ref_v2	734162	0	G,A	0	0	77,105,0,0	1	1	0	2	G,G	NA	NA	0.0	0	28,43,38,43	1	1	0	317.297175535	1	2	G,A	A,A	0.125	0.11954515065	0	g.734162G>A	0	55,59,0,0	1	1	0	0.955276265879	0	2	G,G	NA	NA	0.0	0	NA	NA	71,93,72,95	1	1	0	345.882509244	1
chr2_ref_v2	735556	0	A,G	1	0	75,95,0,0	1	1	0	2	A,A	NA	NA	0.0	0	29,42,22,45	1	1	0	315.142046024	1	2	A,G	NA	NA	0.0579872576503	0	g.735556A>G	0	37,65,0,0	1	1	0	1.22850636197	0	2	A,A	NA	NA	0.0	0	NA	NA	99,101,99,105	1	1	0	358.839704633	1
chr2_ref_v2	736026	0	T,A	0	0	75,112,0,0	1	1	0	2	T,T	NA	NA	0.0	0	28,36,37,42	1	1	0	317.244149151	1	2	T,A	A,A	0.125	0.0407496591736	0	g.736026T>A	0	43,73,0,0	1	1	0	0.559570678479	0	2	T,T	NA	NA	0.0	0	NA	NA	73,97,81,111	1	1	0	360.33664438	1
chr2_ref_v2	737755	0	CT,C	1	1	78,61,1,1	1	1	0	2	CT,CT	NA	NA	0.721120423227	0	38,34,35,30	1	1	0	57.3270712828	1	2	CT,C	CT,CT	0.125	0.0200438356103	0	g.737756delT	0	55,42,2,1	1	1	0	0.852175546013	0	2	CT,CT	NA	NA	0.794372268245	0	NA	NA	83,78,93,53	1	1	0	334.727339096	1
chr2_ref_v2	740641	0	G,A	0	0	69,76,0,0	1	1	0	2	G,G	NA	NA	0.0	0	52,47,1,0	1	1	0	0.711001208101	0	2	G,G	NA	NA	0.0100503358535	0	NA	NA	17,14,17,16	1	1	0	309.069243206	1	2	G,A	NA	NA	0.0625203569813	0	g.740641G>A	0	225,225,0,0	1	1	0	0.789885833789	0
chr2_ref_v2	740686	0	C,T	1	0	66,76,0,1	1	1	0	2	C,C	NA	NA	0.00701757265865	0	10,28,24,28	1	1	0	311.386115278	1	2	C,T	T,T	0.125	0.0623431305741	0	g.740686C>T	0	50,43,0,0	1	1	0	1.08897935449	0	2	C,C	NA	NA	0.0	0	NA	NA	98,130,88,144	1	1	0	373.033972616	1
chr2_ref_v2	740959	0	C,T	1	0	89,89,1,0	1	1	0	2	C,C	NA	NA	0.00560225554867	0	72,66,0,1	1	1	0	0.509495812623	0	2	C,C	NA	NA	0.00722024797349	0	NA	NA	17,22,17,25	1	1	0	310.454762577	1	2	C,T	NA	NA	0.0741079721537	0	g.740959C>T	0	158,224,0,0	1	1	0	3.65615574483	0
chr2_ref_v2	741810	0	G,T	0	0	129,112,0,0	1	1	0	2	G,G	NA	NA	0.0	0	106,91,0,0	1	1	0	0.394465440079	0	2	G,G	NA	NA	0.0	0	NA	NA	36,29,31,25	1	1	0	312.805040125	1	2	G,T	G,G	0.125	0.10227884912	0	g.741810G>T	0	195,173,0,0	1	1	0	0.420535363814	0
chr2_ref_v2	743808	0	A,G	1	0	104,72,0,0	1	1	0	2	A,A	NA	NA	0.0	0	85,70,0,0	1	1	0	0.809241294925	0	2	A,A	NA	NA	0.0	0	NA	NA	24,30,17,22	1	1	0	309.622712972	1	2	A,G	A,A	0.125	0.0741079721537	0	g.743808A>G	0	180,177,0,0	1	1	0	3.33636618329	0
chr2_ref_v2	744083	0	G,A	0	0	71,74,0,0	1	1	0	2	G,G	NA	NA	0.0	0	35,32,36,25	1	1	0	312.347319585	1	2	G,A	NA	NA	0.0938187552177	0	g.744083G>A	0	44,43,0,0	1	1	0	0.415385032726	0	2	G,G	NA	NA	0.0	0	NA	NA	104,89,127,93	1	1	0	365.785314727	1
chr2_ref_v2	744681	0	GT,G	1	1	63,77,7,3	1	1	0	2	GT,GT	NA	NA	0.0691973360585	0	22,18,36,34	1	1	0	309.773313922	1	2	GT,G	G,G	0.125	0.0556376366116	0	g.744682delT	0	24,24,23,32	1	1	0	32.9759122529	1	2	GT,G	NA	NA	0.0701233773236	0	g.744682delT	0	53,64,85,84	1	1	0	318.548830943	1
chr2_ref_v2	746325	0	CATCTGCA,C	1	0	0,1,91,75	1	1	0	2	C,C	NA	NA	0.00600602406021	0	1,0,85,65	1	1	0	0.491915478436	0	2	C,C	NA	NA	0.00664454271867	0	NA	NA	0,0,34,54	1	1	0	3.04534203819	0	2	C,C	NA	NA	0.0	0	NA	NA	0,0,145,133	1	1	0	0.79175923963	0
chr2_ref_v2	746358	0	G,A	1	0	110,92,0,0	1	1	0	2	G,G	NA	NA	0.0	0	44,55,45,25	1	1	0	315.229560474	1	2	G,A	G,G	0.125	0.0953101798043	0	g.746358G>A	0	44,64,0,0	1	1	0	2.78784900837	0	2	G,G	NA	NA	0.0	0	NA	NA	69,73,85,76	1	1	0	345.741041873	1
chr2_ref_v2	746508	0	C,A	1	0	82,94,0,0	1	1	0	2	C,C	NA	NA	0.0	0	69,78,0,0	1	1	0	0.389995572878	0	2	C,C	NA	NA	0.0	0	NA	NA	32,25,26,24	1	1	0	310.998291381	1	2	C,A	C,C	0.125	0.120286165875	0	g.746508C>A	0	148,155,0,0	1	1	0	0.642106848737	0
chr2_ref_v2	746618	0	C,T	0	0	105,89,0,0	1	1	0	2	C,C	NA	NA	0.0	0	90,72,0,0	1	1	0	0.446564847666	0	2	C,C	NA	NA	0.0	0	NA	NA	29,30,18,13	1	1	0	30.852296408	1	2	C,T	C,C	0.25	0.132724615655	0	g.746618C>T	0	165,171,0,0	1	1	0	1.45848669908	0
chr2_ref_v2	747227	0	G,A	0	0	44,48,45,42	1	1	0	2	G,A	NA	NA	0.0558804583945	0	70,77,0,0	1	1	0	307.955164114	1	2	G,G	NA	NA	0.0	0	g.747226_747228A>G	1	17,29,27,28	1	1	0	0.856820617719	0	2	G,A	A,A	0.125	0.0726226395375	0	NA	NA	171,158,0,0	1	1	0	309.135613962	1
chr2_ref_v2	748946	0	T,C	1	0	73,86,0,0	1	1	0	2	T,T	NA	NA	0.0	0	77,82,0,1	1	1	0	0.527800592622	0	2	T,T	NA	NA	0.0062696130136	0	NA	NA	21,25,24,30	1	1	0	311.800258839	1	2	T,C	C,C	0.125	0.0909717782057	0	g.748946T>C	0	218,207,0,1	1	1	0	1.78861496036	0
chr2_ref_v2	749736	0	G,T	0	0	89,95,1,0	1	1	0	2	G,G	NA	NA	0.00542006746934	0	80,77,0,0	1	1	0	0.603704010179	0	2	G,G	NA	NA	0.0	0	NA	NA	35,31,23,35	1	1	0	312.687874937	1	2	G,T	G,G	0.125	0.122102696801	0	g.749736G>T	0	136,198,0,0	1	1	0	2.75480141598	0
chr2_ref_v2	750166	0	G,A	1	0	46,62,54,47	1	1	0	2	G,A	NA	NA	0.067010710283	0	39,45,50,43	1	1	0	0.781565506659	0	2	G,A	NA	NA	0.10178269431	0	NA	NA	17,23,33,28	1	1	0	1.48712671856	0	2	G,A	A,A	0.25	0.0888312137066	0	NA	NA	87,83,68,65	1	1	0	2.44083680715	0
chr2_ref_v2	750511	0	A,G	0	0	57,46,46,50	1	1	0	2	A,G	NA	NA	0.0703807967618	0	52,38,44,52	1	1	0	0.760015401126	0	2	A,G	NA	NA	0.0645385211376	0	NA	NA	28,22,25,31	1	1	0	0.780577321219	0	2	A,G	NA	NA	0.113328685307	0	NA	NA	110,107,83,79	1	1	0	1.96303824122	0
chr2_ref_v2	750562	0	A,G	0	0	110,95,0,0	1	1	0	2	A,A	NA	NA	0.0	0	52,39,42,48	1	1	0	319.785248389	1	2	A,G	NA	NA	0.0110498361866	0	g.750562A>G	0	48,46,0,0	1	1	0	0.485442343316	0	2	A,A	NA	NA	0.0	0	NA	NA	98,89,96,75	1	1	0	348.652766678	1
chr2_ref_v2	750950	0	C,T	0	0	97,53,0,0	1	1	0	2	C,C	NA	NA	0.0	0	39,28,34,23	1	1	0	311.789347075	1	2	C,T	C,C	0.125	0.0896730767245	0	g.750950C>T	0	60,39,0,0	1	1	0	0.653132558305	0	2	C,C	NA	NA	0.0	0	NA	NA	92,51,74,59	1	1	0	328.579181974	1
chr2_ref_v2	751179	0	CA,C,CAA	1	1	52,13,16,1,2,9	1	1	0	2	CA,CA	CA,CAA	0.125	0.2994294129	0	6,4,24,5,16,18	1	1	0	15.6175716194	1	2	C,CAA	CAA,CAA	0.125	1.24827673472	0	NA	NA	24,15,7,4,5,7	1	1	0	2.60662675753	0	2	CA,CAA	CAA,CAA	0.125	0.876964297981	0	NA	NA	23,11,57,34,52,68	1	1	0	309.969071277	1
chr2_ref_v2	751438	0	A,G	0	0	90,95,1,0	1	1	0	2	A,A	NA	NA	0.00539084863488	0	29,29,42,31	1	1	0	316.243128719	1	2	A,G	G,G	0.125	0.0212979976789	0	g.751438A>G	0	58,46,0,0	1	1	0	1.12356972102	0	2	A,A	NA	NA	0.0	0	NA	NA	117,96,117,89	1	1	0	363.71535961	1
chr2_ref_v2	752172	0	T,C	1	0	63,90,0,0	1	1	0	2	T,T	NA	NA	0.0	0	59,94,1,0	1	1	0	0.523111752901	0	2	T,T	NA	NA	0.00651468102119	0	NA	NA	20,30,23,26	1	1	0	310.728134075	1	2	T,C	NA	NA	0.0202027073175	0	g.752172T>C	0	162,164,0,0	1	1	0	3.01061321427	0
chr2_ref_v2	752579	0	T,C	1	0	86,92,0,0	1	1	0	2	T,T	NA	NA	0.0	0	42,53,39,48	1	1	0	317.894126539	1	2	T,C	NA	NA	0.087968772946	0	g.752579T>C	0	54,56,0,0	1	1	0	0.392968363756	0	2	T,T	NA	NA	0.0	0	NA	NA	95,91,84,95	1	1	0	348.392896477	1
chr2_ref_v2	753013	0	G,A	0	0	107,146,0,0	1	1	0	2	G,G	NA	NA	0.0	0	37,55,44,41	1	1	0	319.604020612	1	2	G,A	NA	NA	0.0791373205587	0	g.753013G>A	0	52,60,0,0	1	1	0	0.683833706953	0	2	G,G	NA	NA	0.0	0	NA	NA	100,97,100,92	1	1	0	364.626677013	1
chr2_ref_v2	754984	0	G,T	0	0	107,91,2,0	1	1	0	2	G,G	NA	NA	0.415515443962	0	79,62,0,1	1	1	0	0.557139915448	0	2	G,G	NA	NA	0.00706716722309	0	NA	NA	29,27,28,32	1	1	0	312.36314628	1	2	G,T	NA	NA	0.068992871487	0	g.754984G>T	0	164,161,1,0	1	1	0	1.07372849835	0
chr2_ref_v2	755385	0	G,T	1	0	105,128,0,0	1	1	0	2	G,G	NA	NA	0.0	0	81,99,0,0	1	1	0	0.39021865913	0	2	G,G	NA	NA	0.0	0	NA	NA	25,31,27,29	1	1	0	312.861701325	1	2	G,T	NA	NA	0.0	0	g.755385G>T	0	162,179,0,0	1	1	0	0.713887405417	0
chr2_ref_v2	756188	0	AT,A	1	1	81,64,2,1	1	1	0	2	AT,AT	NA	NA	0.357915124408	0	56,66,0,1	1	1	0	1.94099389976	0	2	AT,AT	NA	NA	1.72019791588	0	NA	NA	27,24,29,23	1	1	0	310.23936986	1	2	AT,A	NA	NA	0.074540596478	0	g.756189delT	0	132,144,1,5	1	1	0	2.35798454995	0
chr2_ref_v2	756725	0	A,G	1	0	79,99,0,1	1	1	0	2	A,A	NA	NA	0.00560225554867	0	70,80,0,2	1	1	0	0.682724484824	0	2	A,A	NA	NA	0.418710334858	0	NA	NA	16,25,11,25	1	1	0	310.032309289	1	2	A,G	A,A	0.125	0.121261300033	0	g.756725A>G	0	154,164,0,2	1	1	0	1.07905123942	0
chr2_ref_v2	757125	0	AAT,A	1	1	60,54,9,6	1	1	0	2	AAT,AAT	AAT,A	0.25	0.248189349986	0	45,50,5,5	1	1	0	0.871557880422	0	2	AAT,AAT	AAT,A	0.125	0.03804376079	0	NA	NA	30,33,4,2	1	1	0	0.738025953126	0	2	AAT,AAT	AAT,A	0.125	0.0301850557968	0	NA	NA	132,136,10,12	1	1	0	1.3643715259	0
chr2_ref_v2	757417	0	G,A	0	0	79,72,0,0	1	1	0	2	G,G	NA	NA	0.0	0	45,26,36,41	1	1	0	315.274139451	1	2	G,A	NA	NA	0.0811255448124	0	g.757417G>A	0	51,57,0,0	1	1	0	0.79088165058	0	2	G,G	NA	NA	0.0	0	NA	NA	76,73,78,76	1	1	0	335.784559072	1
chr2_ref_v2	757589	0	G,A	1	0	99,79,0,0	1	1	0	2	G,G	NA	NA	0.0	0	80,87,0,0	1	1	0	1.62735739857	0	2	G,G	NA	NA	0.0	0	NA	NA	38,32,40,38	1	1	0	316.361371696	1	2	G,A	NA	NA	0.10821358464	0	g.757589G>A	0	171,163,0,0	1	1	0	1.24963067763	0
chr2_ref_v2	757948	0	A,G	0	0	88,101,0,0	1	1	0	2	A,A	NA	NA	0.0	0	89,81,0,0	1	1	0	1.15222161498	0	2	A,A	NA	NA	0.0	0	NA	NA	18,27,32,22	1	1	0	312.525028518	1	2	A,G	G,G	0.125	0.068992871487	0	g.757948A>G	0	191,176,0,0	1	1	0	1.72709190889	0
chr2_ref_v2	758180	0	A,T	1	0	90,96,0,0	1	1	0	2	A,A	NA	NA	0.0	0	41,30,29,37	1	1	0	313.908320879	1	2	A,T	NA	NA	0.0730251350149	0	g.758180A>T	0	47,46,0,0	1	1	0	0.451602459509	0	2	A,A	NA	NA	0.0	0	NA	NA	104,76,75,87	1	1	0	341.663794305	1
chr2_ref_v2	758193	0	G,A	0	0	49,53,42,45	1	1	0	2	G,A	G,G	0.125	0.0922497336512	0	33,31,33,35	1	1	0	0.838809368328	0	2	G,A	NA	NA	0.0606246218164	0	NA	NA	26,21,20,30	1	1	0	1.20183295662	0	2	G,A	NA	NA	0.0618754037181	0	NA	NA	104,85,74,74	1	1	0	1.62355967944	0
chr2_ref_v2	759937	0	C,A	0	0	102,115,0,0	1	1	0	2	C,C	NA	NA	0.0	0	83,72,0,1	1	1	0	1.21725970532	0	2	C,C	NA	NA	0.00643089033029	0	NA	NA	24,30,25,27	1	1	0	311.920638723	1	2	C,A	NA	NA	0.0377403279828	0	g.759937C>A	0	187,147,0,0	1	1	0	3.34165043296	0
chr2_ref_v2	759968	0	C,T	0	0	97,96,0,0	1	1	0	2	C,C	NA	NA	0.0	0	76,54,6,9	1	1	0	8.9625908443	0	2	C,C	C,T	0.25	0.213574100298	0	NA	NA	44,64,0,0	1	1	0	1.62251126514	0	2	C,C	NA	NA	0.0	0	NA	NA	167,144,29,23	1	1	0	30.183395437	1
chr2_ref_v2	760623	0	G,A	0	0	91,69,0,1	1	1	0	2	G,G	NA	NA	0.00623054975064	0	35,31,40,29	1	1	0	314.297439452	1	2	G,A	NA	NA	0.0444517625708	0	g.760623G>A	0	54,44,0,0	1	1	0	0.46514882293	0	2	G,G	NA	NA	0.0	0	NA	NA	113,110,98,104	1	1	0	354.13426443	1
chr2_ref_v2	760843	0	C,T	0	0	67,86,0,0	1	1	0	2	C,C	NA	NA	0.0	0	39,32,31,35	1	1	0	313.018665179	1	2	C,T	NA	NA	0.0730251350149	0	g.760843C>T	0	42,57,0,0	1	1	0	0.410476383768	0	2	C,C	NA	NA	0.0	0	NA	NA	84,109,73,88	1	1	0	336.565789627	1
chr2_ref_v2	761841	0	G,A	0	0	105,90,0,0	1	1	0	2	G,G	NA	NA	0.0	0	30,37,38,36	1	1	0	315.952583178	1	2	G,A	NA	NA	0.0993724738132	0	g.761841G>A	0	72,70,0,0	1	1	0	0.610443347123	0	2	G,G	NA	NA	0.0	0	NA	NA	81,93,101,81	1	1	0	354.176486946	1
chr2_ref_v2	761953	0	C,T	0	0	98,119,0,0	1	1	0	2	C,C	NA	NA	0.0	0	100,87,0,0	1	1	0	1.95870497207	0	2	C,C	NA	NA	0.0	0	NA	NA	41,42,37,32	1	1	0	314.709927361	1	2	C,T	C,C	0.125	0.0665803250816	0	g.761953C>T	0	192,211,0,0	1	1	0	0.77434358757	0
chr2_ref_v2	762441	0	G,GAACAAGATGAAGAAAATA	0	0	1,2,18,20	1	1	0	2	GAACAAGATGAAGAAAATA,GAACAAGATGAAGAAAATA	G,GAACAAGATGAAGAAAATA	0.125	0.169076330044	0	0,1,13,20	1	1	0	0.809683247824	0	2	GAACAAGATGAAGAAAATA,GAACAAGATGAAGAAAATA	NA	NA	0.0298529631497	0	NA	NA	0,0,10,13	1	1	0	0.585628980574	0	2	GAACAAGATGAAGAAAATA,GAACAAGATGAAGAAAATA	NA	NA	0.0	0	NA	NA	0,0,41,48	1	1	0	1.16175298366	0
chr2_ref_v2	762562	0	A,G	1	0	87,67,0,0	1	1	0	2	A,A	NA	NA	0.0	0	50,56,3,4	1	1	0	3.14181753995	0	2	A,A	A,G	0.125	0.00947874395454	0	NA	NA	46,50,0,0	1	1	0	1.30665234292	0	2	A,A	NA	NA	0.0	0	NA	NA	143,180,12,22	1	1	0	15.6098980798	1
chr2_ref_v2	762786	0	G,A	1	0	72,84,0,0	1	1	0	2	G,G	NA	NA	0.0	0	43,28,23,17	1	1	0	35.1983084137	1	2	G,A	G,G	0.25	0.0629747991614	0	g.762786G>A	0	49,49,0,0	1	1	0	0.608284364049	0	2	G,G	NA	NA	0.0	0	NA	NA	92,90,69,90	1	1	0	337.386584539	1
chr2_ref_v2	765017	0	G,A	0	0	102,92,0,0	1	1	0	2	G,G	NA	NA	0.0	0	77,91,0,0	1	1	0	1.37283444065	0	2	G,G	NA	NA	0.0	0	NA	NA	23,31,25,26	1	1	0	311.450994345	1	2	G,A	NA	NA	0.0571584138399	0	g.765017G>A	0	162,177,0,0	1	1	0	1.38297901528	0
chr2_ref_v2	766271	0	G,T	0	0	95,113,0,0	1	1	0	2	G,G	NA	NA	0.0	0	32,46,40,42	1	1	0	318.008680141	1	2	G,T	NA	NA	0.0500104205747	0	g.766271G>T	0	52,60,1,0	1	1	0	0.436819835828	0	2	G,G	NA	NA	0.00888894741725	0	NA	NA	89,88,71,71	1	1	0	334.541531512	1
chr2_ref_v2	766877	0	C,T	1	0	90,97,0,0	1	1	0	2	C,C	NA	NA	0.0	0	26,38,33,53	1	1	0	320.520779867	1	2	C,T	T,T	0.125	0.0441497846129	0	g.766877C>T	0	39,64,0,0	1	1	0	1.74943329439	0	2	C,C	NA	NA	0.0	0	NA	NA	70,85,80,89	1	1	0	346.963191948	1
chr2_ref_v2	767759	0	GA,G	1	1	53,67,6,6	1	1	0	2	GA,GA	NA	NA	0.208752270741	0	29,24,21,17	1	1	0	12.7055978177	1	2	GA,GA	GA,G	0.5	0.0920970204334	0	NA	NA	12,19,20,17	1	1	0	16.5402026951	1	2	GA,G	GA,GA	0.125	0.00133389682971	0	g.767760delA	0	59,59,74,67	1	1	0	50.3574812236	1
chr2_ref_v2	769025	0	A,G	1	0	100,97,0,0	1	1	0	2	A,A	NA	NA	0.0	0	38,37,34,39	1	1	0	315.50401365	1	2	A,G	NA	NA	0.0270286723879	0	g.769025A>G	0	58,52,0,0	1	1	0	0.454255067853	0	2	A,A	NA	NA	0.0	0	NA	NA	76,121,80,101	1	1	0	352.078292051	1
chr2_ref_v2	770483	0	GA,G	1	1	56,85,1,2	1	1	0	2	GA,GA	NA	NA	0.329941272366	0	54,62,6,5	1	1	0	3.96023726113	0	2	GA,GA	NA	NA	0.0349810299886	0	NA	NA	16,25,19,27	1	1	0	309.744348602	1	2	GA,G	NA	NA	0.0211106474497	0	g.770484delA	0	118,155,15,22	1	1	0	12.3222987505	1
chr2_ref_v2	771637	0	T,G	0	0	82,79,0,0	1	1	0	2	T,T	NA	NA	0.0	0	28,42,35,30	1	1	0	313.070310073	1	2	T,G	NA	NA	0.0741079721537	0	g.771637T>G	0	58,61,0,0	1	1	0	0.480067346239	0	2	T,T	NA	NA	0.0	0	NA	NA	90,130,85,124	1	1	0	361.809055865	1
chr2_ref_v2	773668	0	CA,C	1	1	39,72,2,4	1	1	0	2	CA,CA	CA,C	0.125	0.590862909128	0	35,71,2,3	1	1	0	0.499462204609	0	2	CA,CA	NA	NA	0.663325233381	0	NA	NA	18,31,13,34	1	1	0	27.9530361142	1	2	CA,C	CA,CA	0.125	0.0943530959812	0	g.773669delA	0	114,221,8,8	1	1	0	0.595295480993	0
chr2_ref_v2	773766	0	AT,A	1	1	76,54,2,1	1	1	0	2	AT,AT	NA	NA	1.06066749611	0	30,22,35,22	1	1	0	45.9503387692	1	2	AT,A	AT,AT	0.125	0.00285400006422	0	g.773767delT	0	45,49,3,3	1	1	0	1.65195634321	0	2	AT,AT	NA	NA	0.898062191523	0	NA	NA	73,70,82,85	1	1	0	333.017964972	1
chr2_ref_v2	774634	0	CAA,C,CA	1	1	26,29,0,0,3,1	1	1	0	2	CAA,CAA	NA	NA	1.62291242318	0	13,3,8,8,4,1	1	1	0	11.3340681675	1	2	CAA,C	CAA,CAA	0.125	1.16607603829	0	g.774635_774636delAA	0	17,14,2,3,6,4	1	1	0	2.99635107621	0	2	CAA,CAA	CAA,C	0.25	1.09358021836	0	NA	NA	35,41,32,16,15,3	1	1	0	27.4164796961	1
chr2_ref_v2	774924	0	C,T	0	0	88,81,0,0	1	1	0	2	C,C	NA	NA	0.0	0	68,73,0,0	1	1	0	0.702742363431	0	2	C,C	NA	NA	0.0	0	NA	NA	19,23,26,31	1	1	0	312.620601752	1	2	C,T	T,T	0.125	0.0540672212703	0	g.774924C>T	0	176,208,0,1	1	1	0	2.03920015212	0
chr2_ref_v2	775194	0	G,A	0	0	96,106,0,0	1	1	0	2	G,G	NA	NA	0.0	0	50,31,44,45	1	1	0	319.739143167	1	2	G,A	NA	NA	0.0941872150597	0	g.775194G>A	0	57,52,0,0	1	1	0	0.75174207988	0	2	G,G	NA	NA	0.0	0	NA	NA	107,102,95,114	1	1	0	367.513021122	1
chr2_ref_v2	775544	0	C,T	0	0	57,41,46,31	1	1	0	2	C,T	C,C	0.125	0.010152371464	0	38,21,43,33	1	1	0	1.94805302208	0	2	C,T	T,T	0.125	0.00188146809971	0	NA	NA	27,18,29,19	1	1	0	0.94860795013	0	2	C,T	NA	NA	0.0645385211376	0	NA	NA	115,95,114,85	1	1	0	1.35597399546	0
chr2_ref_v2	775556	0	G,A	0	0	100,69,0,0	1	1	0	2	G,G	NA	NA	0.0	0	37,18,48,25	1	1	0	317.232071038	1	2	G,A	A,A	0.125	0.031811827635	0	g.775556G>A	0	64,37,1,0	1	1	0	0.63838401968	0	2	G,G	NA	NA	0.00985229644301	0	NA	NA	112,100,109,79	1	1	0	351.535851227	1
chr2_ref_v2	775672	0	C,T	0	0	60,92,0,1	1	1	0	2	C,C	NA	NA	0.00655740054616	0	18,38,41,32	1	1	0	315.225602619	1	2	C,T	T,T	0.125	0.0137933221323	0	g.775672C>T	0	55,49,0,0	1	1	0	2.61446961024	0	2	C,C	NA	NA	0.0	0	NA	NA	86,104,87,110	1	1	0	354.100362772	1
chr2_ref_v2	775958	0	C,A	0	0	118,99,0,1	1	1	0	2	C,C	NA	NA	0.00459770924863	0	59,52,32,36	1	1	0	313.683093345	1	2	C,A	C,C	0.25	0.0208031276298	0	g.775958C>A	0	53,68,0,0	1	1	0	2.04104188841	0	2	C,C	NA	NA	0.0	0	NA	NA	85,99,102,91	1	1	0	362.002913274	1
chr2_ref_v2	776882	0	G,A	0	0	119,90,0,1	1	1	0	2	G,G	NA	NA	0.00477327875266	0	70,51,36,37	1	1	0	314.305815775	1	2	G,A	G,G	0.25	0.00549451931764	0	g.776882G>A	0	71,57,0,0	1	1	0	0.462176015157	0	2	G,G	NA	NA	0.0	0	NA	NA	84,98,103,94	1	1	0	363.319373116	1
chr2_ref_v2	777101	0	C,A	0	0	88,111,0,1	1	1	0	2	C,C	NA	NA	0.00501254182354	0	97,96,0,1	1	1	0	1.27780242026	0	2	C,C	NA	NA	0.00516797015844	0	NA	NA	21,33,25,34	1	1	0	313.329114502	1	2	C,A	NA	NA	0.0885533973414	0	g.777101C>A	0	161,173,0,1	1	1	0	1.12906887012	0
chr2_ref_v2	777871	0	ATTT,A,ATT	1	1	35,21,0,0,16,5	1	1	0	2	ATTT,ATTT	ATTT,ATT	0.125	0.067337027282	0	13,7,0,0,15,5	1	1	0	2.27261490898	0	2	ATTT,ATTT	ATTT,ATT	0.25	0.0572985470451	0	NA	NA	15,16,22,17,3,3	1	1	0	29.5100952494	1	2	ATTT,A	NA	NA	1.40828829036	0	g.777872_777874delTTT	0	62,42,4,3,65,65	1	1	0	22.7854117033	1
chr2_ref_v2	778486	0	C,T	0	0	116,112,0,0	1	1	0	2	C,C	NA	NA	0.0	0	100,88,0,0	1	1	0	0.556677366285	0	2	C,C	NA	NA	0.0	0	NA	NA	36,30,29,30	1	1	0	313.111266703	1	2	C,T	NA	NA	0.112117298121	0	g.778486C>T	0	200,192,0,0	1	1	0	0.402952493572	0
chr2_ref_v2	778954	0	T,C	0	0	86,101,0,0	1	1	0	2	T,T	NA	NA	0.0	0	59,84,0,0	1	1	0	0.850806996111	0	2	T,T	NA	NA	0.0	0	NA	NA	18,29,23,37	1	1	0	313.959879894	1	2	T,C	C,C	0.125	0.00711746776886	0	g.778954T>C	0	186,201,0,0	1	1	0	0.663131862398	0
chr2_ref_v2	781459	0	C,T	0	0	122,106,0,2	1	1	0	2	C,C	NA	NA	0.414198788077	0	62,52,60,37	1	1	0	322.087271208	1	2	C,T	C,C	0.125	0.0898269583898	0	g.781459C>T	0	70,40,0,0	1	1	0	1.89117941192	0	2	C,C	NA	NA	0.0	0	NA	NA	106,78,89,97	1	1	0	349.181727942	1
chr2_ref_v2	781679	0	G,A	0	0	73,105,0,0	1	1	0	2	G,G	NA	NA	0.0	0	64,102,0,0	1	1	0	0.556090192598	0	2	G,G	NA	NA	0.0	0	NA	NA	30,34,27,30	1	1	0	312.036222015	1	2	G,A	NA	NA	0.115831815525	0	g.781679G>A	0	234,203,0,0	1	1	0	7.27728691042	0
chr2_ref_v2	782306	0	A,C	0	0	99,114,0,2	1	1	0	2	A,A	NA	NA	0.414810970526	0	28,42,32,40	1	1	0	314.054778787	1	2	A,C	NA	NA	0.0281708769667	0	g.782306A>C	0	57,64,0,0	1	1	0	0.45493625369	0	2	A,A	NA	NA	0.0	0	NA	NA	92,132,85,127	1	1	0	357.064927017	1
chr2_ref_v2	783530	0	C,T	1	0	101,122,0,0	1	1	0	2	C,C	NA	NA	0.0	0	76,84,0,0	1	1	0	0.520889558696	0	2	C,C	NA	NA	0.0	0	NA	NA	32,40,34,38	1	1	0	315.949530704	1	2	C,T	NA	NA	0.0	0	g.783530C>T	0	169,179,0,0	1	1	0	0.92832060034	0
chr2_ref_v2	784678	0	CT,C	1	1	47,37,12,6	1	1	0	2	CT,CT	NA	NA	0.199088961732	0	19,13,26,25	1	1	0	14.435025511	1	2	CT,C	CT,CT	0.25	0.00692561894855	0	g.784679delT	0	19,13,26,13	1	1	0	9.32207265304	1	2	CT,CT	CT,C	0.5	0.107827253891	0	NA	NA	61,70,74,66	1	1	0	26.1686742859	1
chr2_ref_v2	784789	0	GA,G,GAA	1	1	40,81,5,13,1,6	1	1	0	2	GA,GA	NA	NA	0.209352069925	0	42,57,3,6,0,1	1	1	0	2.17278483733	0	2	GA,GA	NA	NA	2.14085733386	0	NA	NA	15,23,14,19,0,1	1	1	0	9.71957917202	1	2	GA,G	GA,GA	0.25	0.486365772663	0	g.784790delA	0	117,116,19,14,19,19	1	1	0	12.5240571033	1
chr2_ref_v2	785437	0	C,T	1	0	86,133,0,0	1	1	0	2	C,C	NA	NA	0.0	0	66,98,0,0	1	1	0	0.418518139983	0	2	C,C	NA	NA	0.0	0	NA	NA	25,37,32,30	1	1	0	313.765841597	1	2	C,T	NA	NA	0.0	0	g.785437C>T	0	165,169,0,1	1	1	0	4.00082434157	0
chr2_ref_v2	785819	0	AT,A	1	1	51,33,1,3	1	1	0	2	AT,AT	NA	NA	0.95068961547	0	29,18,25,18	1	1	0	29.4032201361	1	2	AT,AT	AT,A	0.5	0.151661247376	0	NA	NA	45,34,2,4	1	1	0	0.769700093229	0	2	AT,AT	NA	NA	1.34678997175	0	NA	NA	69,46,70,71	1	1	0	85.5881961037	1
chr2_ref_v2	786815	0	G,T	0	0	80,119,0,0	1	1	0	2	G,G	NA	NA	0.0	0	42,46,44,57	1	1	0	323.715490474	1	2	G,T	T,T	0.125	0.113530725918	0	g.786815G>T	0	38,67,0,0	1	1	0	0.649632529873	0	2	G,G	NA	NA	0.0	0	NA	NA	80,90,78,92	1	1	0	348.057515925	1
chr2_ref_v2	787050	0	A,G	0	0	109,108,0,0	1	1	0	2	A,A	NA	NA	0.0	0	53,40,48,35	1	1	0	318.450619369	1	2	A,G	NA	NA	0.113758885357	0	g.787050A>G	0	64,43,0,0	1	1	0	1.63606874736	0	2	A,A	NA	NA	0.0	0	NA	NA	103,80,110,85	1	1	0	364.666589424	1
chr2_ref_v2	789849	0	G,T	0	0	93,106,1,0	1	1	0	2	G,G	NA	NA	0.00501254182354	0	38,34,26,50	1	1	0	318.276519261	1	2	G,T	NA	NA	0.0540672212703	0	g.789849G>T	0	41,73,0,0	1	1	0	2.03464815674	0	2	G,G	NA	NA	0.0	0	NA	NA	86,111,72,96	1	1	0	346.166339354	1
chr2_ref_v2	790131	0	G,C	1	0	115,82,0,0	1	1	0	2	G,G	NA	NA	0.0	0	92,96,0,0	1	1	0	2.37191092181	0	2	G,G	NA	NA	0.0	0	NA	NA	28,27,23,39	1	1	0	314.473217177	1	2	G,C	NA	NA	0.119801199813	0	g.790131G>C	0	179,192,0,0	1	1	0	4.42605002376	0
chr2_ref_v2	790311	0	C,T	0	0	104,122,0,0	1	1	0	2	C,C	NA	NA	0.0	0	91,78,0,0	1	1	0	1.68437732191	0	2	C,C	NA	NA	0.0	0	NA	NA	22,23,25,24	1	1	0	311.705740572	1	2	C,T	NA	NA	0.0851578083403	0	g.790311C>T	0	181,187,0,0	1	1	0	0.923835221015	0
chr2_ref_v2	794934	0	G,A	0	0	94,99,0,0	1	1	0	2	G,G	NA	NA	0.0	0	53,40,33,41	1	1	0	315.128411403	1	2	G,A	G,G	0.125	0.0227800283318	0	g.794934G>A	0	52,59,0,0	1	1	0	0.44742584321	0	2	G,G	NA	NA	0.0	0	NA	NA	93,111,88,91	1	1	0	348.746326927	1
chr2_ref_v2	796510	0	C,CT	1	1	61,66,3,4	1	1	0	2	C,C	NA	NA	0.00490647931225	0	40,54,1,4	1	1	0	0.773942393511	0	2	C,C	NA	NA	0.310522096385	0	NA	NA	35,49,7,8	1	1	0	3.09180906495	0	2	C,C	C,CT	0.25	0.117863884367	0	NA	NA	126,182,10,25	1	1	0	4.39212702995	0
chr2_ref_v2	796586	0	TA,T	1	1	47,34,24,34	1	1	0	2	TA,T	TA,TA	0.25	0.0516245700533	0	20,25,35,35	1	1	0	4.01066326183	0	2	TA,T	NA	NA	0.031652327128	0	NA	NA	47,42,5,2	1	1	0	8.30065665227	0	2	TA,TA	NA	NA	1.31182780919	0	NA	NA	78,92,69,92	1	1	0	1.75742366452	0
chr2_ref_v2	796856	0	A,G	1	0	92,82,0,0	1	1	0	2	A,A	NA	NA	0.0	0	49,52,35,41	1	1	0	314.742702131	1	2	A,G	A,A	0.125	0.033072748274	0	g.796856A>G	0	58,63,0,0	1	1	0	0.813960284136	0	2	A,A	NA	NA	0.0	0	NA	NA	81,95,87,110	1	1	0	359.284739637	1
chr2_ref_v2	797505	0	C,A	0	0	129,125,0,1	1	1	0	2	C,C	NA	NA	0.00392927813989	0	56,47,57,57	1	1	0	329.987562758	1	2	C,A	NA	NA	0.101469460165	0	g.797505C>A	0	68,57,0,0	1	1	0	0.664606720402	0	2	C,C	NA	NA	0.0	0	NA	NA	103,80,87,105	1	1	0	367.019090543	1
chr2_ref_v2	797521	0	C,T	0	0	135,125,0,1	1	1	0	2	C,C	NA	NA	0.00383877630717	0	51,58,63,45	1	1	0	328.490367357	1	2	C,T	NA	NA	0.00921665510492	0	g.797521C>T	0	66,59,0,0	1	1	0	0.422815222721	0	2	C,C	NA	NA	0.0	0	NA	NA	81,106,98,90	1	1	0	363.968034132	1
chr2_ref_v2	798764	0	C,T	0	0	74,95,0,1	1	1	0	2	C,C	NA	NA	0.00589972212719	0	28,30,29,55	1	1	0	320.521330902	1	2	C,T	T,T	0.125	0.119059360016	0	g.798764C>T	0	37,73,0,0	1	1	0	1.85604458588	0	2	C,C	NA	NA	0.0	0	NA	NA	82,85,73,95	1	1	0	344.420253024	1
chr2_ref_v2	798984	0	G,A	0	0	88,77,0,0	1	1	0	2	G,G	NA	NA	0.0	0	69,56,0,0	1	1	0	0.458468578545	0	2	G,G	NA	NA	0.0	0	NA	NA	36,22,32,15	1	1	0	311.207327691	1	2	G,A	G,G	0.125	0.0410190194445	0	g.798984G>A	0	204,180,0,0	1	1	0	0.404382885541	0
chr2_ref_v2	799619	0	C,T	0	0	52,52,48,50	1	1	0	2	C,T	NA	NA	0.0594234204708	0	39,48,40,37	1	1	0	0.774875981815	0	2	C,T	NA	NA	0.122102696801	0	NA	NA	28,23,29,32	1	1	0	0.845907504468	0	2	C,T	T,T	0.125	0.0722661968319	0	NA	NA	87,80,94,74	1	1	0	1.41132630495	0
chr2_ref_v2	800215	0	G,T	1	0	79,97,1,0	1	1	0	2	G,G	NA	NA	0.00566573753568	0	29,44,26,30	1	1	0	311.64217919	1	2	G,T	G,G	0.125	0.0137933221323	0	g.800215G>T	0	51,60,0,0	1	1	0	0.434692114935	0	2	G,G	NA	NA	0.0	0	NA	NA	93,116,91,104	1	1	0	354.782364886	1
chr2_ref_v2	801257	0	A,C	0	0	70,95,0,0	1	1	0	2	A,A	NA	NA	0.0	0	44,36,47,27	1	1	0	315.792622086	1	2	A,C	NA	NA	0.0779615414697	0	g.801257A>C	0	55,50,0,0	1	1	0	1.69185468213	0	2	A,A	NA	NA	0.0	0	NA	NA	93,99,91,84	1	1	0	343.94147966	1
chr2_ref_v2	802265	0	TA,T	1	1	106,93,1,0	1	1	0	2	TA,TA	NA	NA	1.07995131482	0	64,80,0,2	1	1	0	1.72056836721	0	2	TA,TA	NA	NA	1.48052506261	0	NA	NA	29,35,45,37	1	1	1	318.641574483	1	2	TA,T	T,T	0.125	0.0786284674879	0	NA	NA	202,205,7,7	1	1	0	3.22626429215	0
chr2_ref_v2	802492	0	CA,C	1	1	70,101,0,0	1	1	0	2	CA,CA	NA	NA	0.00343882220806	0	38,45,36,47	1	1	0	317.213439784	1	2	CA,C	NA	NA	0.0162371482592	0	g.802493delA	0	51,73,0,0	1	1	0	0.383747221479	0	2	CA,CA	NA	NA	0.00712070419249	0	NA	NA	89,105,79,92	1	1	0	343.080332921	1
chr2_ref_v2	804121	0	G,A	0	0	90,92,0,0	1	1	0	2	G,G	NA	NA	0.0	0	88,87,0,0	1	1	0	0.412008079078	0	2	G,G	NA	NA	0.0	0	NA	NA	22,17,32,24	1	1	0	312.900263286	1	2	G,A	A,A	0.125	0.110475616325	0	g.804121G>A	0	226,144,0,0	1	1	0	5.53963461111	0
chr2_ref_v2	804540	0	A,G	0	0	112,96,0,0	1	1	0	2	A,A	NA	NA	0.0	0	38,39,42,41	1	1	0	318.333994751	1	2	A,G	NA	NA	0.0750351859429	0	g.804540A>G	0	77,55,0,0	1	1	0	0.780275347099	0	2	A,A	NA	NA	0.0	0	NA	NA	99,98,88,96	1	1	0	354.108118054	1
chr2_ref_v2	809433	0	GAA,GA,G	1	1	5,14,2,0,0,0	1	1	1	2	GAA,GAA	NA	NA	0.504470611283	0	0,1,1,2,2,5	1	0	1	5.41958264692	0	2	NA	NA	NA	NA	0	NA	NA	0,4,0,2,0,3	1	0	1	2.93872380244	0	2	NA	NA	NA	NA	0	NA	NA	0,3,3,16,6,12	1	1	1	13.0524460068	1
chr2_ref_v2	809449	0	C,CT	1	1	0,19,0,1	1	1	1	2	C,C	NA	NA	0.0658310863204	0	0,12,0,1	1	0	1	0.313533753801	0	2	NA	NA	NA	NA	0	NA	NA	1,13,0,1	1	0	1	0.313109758591	0	2	NA	NA	NA	NA	0	NA	NA	2,48,1,10	1	1	1	3.08342237238	0
chr2_ref_v2	810169	0	G,A	1	0	33,41,0,0	1	1	1	2	G,G	NA	NA	0.0	0	42,49,0,0	1	1	1	0.416670795778	0	2	G,G	NA	NA	0.0	0	NA	NA	20,25,6,7	1	1	1	6.89910270747	0	2	G,G	G,A	0.5	0.143100843641	0	NA	NA	183,155,0,0	1	1	1	3.60769562634	0
chr3_ref_v2	464	1	C,T	0	0	0,0,0,0	0	0	1	2	NA	NA	NA	NA	0	0,0,0,0	0	0	1	0.0	0	2	NA	NA	NA	NA	0	NA	NA	0,0,0,0	0	0	1	0.0	0	2	NA	NA	NA	NA	0	NA	NA	0,0,2,0	0	0	1	0.0	0
chr3_ref_v2	465	1	A,C	0	0	0,0,0,0	0	0	1	2	NA	NA	NA	NA	0	0,0,0,0	0	0	1	0.0	0	2	NA	NA	NA	NA	0	NA	NA	0,0,0,0	0	0	1	0.0	0	2	NA	NA	NA	NA	0	NA	NA	0,0,2,0	0	0	1	0.0	0
chr3_ref_v2	467	1	C,T	1	0	0,0,0,0	0	0	1	2	NA	NA	NA	NA	0	0,0,0,0	0	0	1	0.0	0	2	NA	NA	NA	NA	0	NA	NA	0,0,0,0	0	0	1	0.0	0	2	NA	NA	NA	NA	0	NA	NA	0,0,2,0	0	0	1	0.0	0
chr3_ref_v2	483	1	C,T	1	0	0,0,0,0	0	0	1	2	NA	NA	NA	NA	0	0,0,0,0	0	0	1	0.0	0	2	NA	NA	NA	NA	0	NA	NA	0,0,0,0	0	0	1	0.0	0	2	NA	NA	NA	NA	0	NA	NA	0,0,2,0	0	0	1	0.0	0
chr3_ref_v2	510	1	CA,C	1	0	0,0,0,0	0	0	1	2	NA	NA	NA	NA	0	0,0,0,0	0	0	1	0.0	0	2	NA	NA	NA	NA	0	NA	NA	0,0,0,0	0	0	1	0.0	0	2	NA	NA	NA	NA	0	NA	NA	0,0,2,0	0	0	1	0.0	0
chr3_ref_v2	553	1	T,A	1	0	0,0,0,0	0	0	1	2	NA	NA	NA	NA	0	0,0,0,0	0	0	1	0.0	0	2	NA	NA	NA	NA	0	NA	NA	0,0,0,0	0	0	1	0.0	0	2	NA	NA	NA	NA	0	NA	NA	0,0,0,1	0	0	1	0.0	0
chr3_ref_v2	563	1	C,T	0	0	0,0,0,0	0	0	1	2	NA	NA	NA	NA	0	0,0,0,0	0	0	1	0.0	0	2	NA	NA	NA	NA	0	NA	NA	0,0,0,0	0	0	1	0.0	0	2	NA	NA	NA	NA	0	NA	NA	0,0,0,1	0	0	1	0.0	0
chr3_ref_v2	570	1	G,A	0	0	0,0,0,0	0	0	1	2	NA	NA	NA	NA	0	0,0,0,0	0	0	1	0.0	0	2	NA	NA	NA	NA	0	NA	NA	0,0,0,0	0	0	1	0.0	0	2	NA	NA	NA	NA	0	NA	NA	0,0,0,1	0	0	1	0.0	0
chr3_ref_v2	571	1	C,T	0	0	0,0,0,0	0	0	1	2	NA	NA	NA	NA	0	0,0,0,0	0	0	1	0.0	0	2	NA	NA	NA	NA	0	NA	NA	0,0,0,0	0	0	1	0.0	0	2	NA	NA	NA	NA	0	NA	NA	0,0,0,1	0	0	1	0.0	0
chr3_ref_v2	881	1	G,C	0	0	0,0,0,0	0	0	1	2	NA	NA	NA	NA	0	0,0,0,0	0	0	1	0.0	0	2	NA	NA	NA	NA	0	NA	NA	0,0,0,0	0	0	1	0.0	0	2	NA	NA	NA	NA	0	NA	NA	0,0,1,0	0	0	1	0.0	0
chr3_ref_v2	887	1	C,A	0	0	0,0,0,0	0	0	1	2	NA	NA	NA	NA	0	0,0,0,0	0	0	1	0.0	0	2	NA	NA	NA	NA	0	NA	NA	0,0,0,0	0	0	1	0.0	0	2	NA	NA	NA	NA	0	NA	NA	0,0,1,0	0	0	1	0.0	0
chr3_ref_v2	890	1	C,CCACG	0	0	0,0,0,0	0	0	1	2	NA	NA	NA	NA	0	0,0,0,0	0	0	1	0.0	0	2	NA	NA	NA	NA	0	NA	NA	0,0,0,0	0	0	1	0.0	0	2	NA	NA	NA	NA	0	NA	NA	0,0,1,0	0	0	1	0.0	0
chr3_ref_v2	922	1	C,T	0	0	0,0,0,0	0	0	1	2	NA	NA	NA	NA	0	0,0,0,0	0	0	1	0.0	0	2	NA	NA	NA	NA	0	NA	NA	0,0,0,0	0	0	1	0.0	0	2	NA	NA	NA	NA	0	NA	NA	0,0,4,0	0	0	1	0.0	0
chr3_ref_v2	924	1	G,A	0	0	0,0,0,0	0	0	1	2	NA	NA	NA	NA	0	0,0,0,0	0	0	1	0.0	0	2	NA	NA	NA	NA	0	NA	NA	0,0,0,0	0	0	1	0.0	0	2	NA	NA	NA	NA	0	NA	NA	0,0,4,0	0	0	1	0.0	0
chr3_ref_v2	927	1	A,G	1	0	0,0,0,0	0	0	1	2	NA	NA	NA	NA	0	0,0,0,0	0	0	1	0.0	0	2	NA	NA	NA	NA	0	NA	NA	0,0,0,0	0	0	1	0.0	0	2	NA	NA	NA	NA	0	NA	NA	0,0,4,0	0	0	1	0.0	0
chr3_ref_v2	929	1	A,C	1	0	0,0,0,0	0	0	1	2	NA	NA	NA	NA	0	0,0,0,0	0	0	1	0.0	0	2	NA	NA	NA	NA	0	NA	NA	0,0,0,0	0	0	1	0.0	0	2	NA	NA	NA	NA	0	NA	NA	0,0,4,0	0	0	1	0.0	0
chr3_ref_v2	949	1	C,T	0	0	0,0,0,0	0	0	1	2	NA	NA	NA	NA	0	0,0,0,0	0	0	1	0.0	0	2	NA	NA	NA	NA	0	NA	NA	0,0,0,0	0	0	1	0.0	0	2	NA	NA	NA	NA	0	NA	NA	0,0,3,0	0	0	1	0.0	0
chr3_ref_v2	977	1	C,T	1	0	0,0,0,0	0	0	1	2	NA	NA	NA	NA	0	0,0,0,0	0	0	1	0.0	0	2	NA	NA	NA	NA	0	NA	NA	0,0,0,0	0	0	1	0.0	0	2	NA	NA	NA	NA	0	NA	NA	0,0,4,0	0	0	1	0.0	0
chr3_ref_v2	978	1	A,G	1	0	0,0,0,0	0	0	1	2	NA	NA	NA	NA	0	0,0,0,0	0	0	1	0.0	0	2	NA	NA	NA	NA	0	NA	NA	0,0,0,0	0	0	1	0.0	0	2	NA	NA	NA	NA	0	NA	NA	0,0,4,0	0	0	1	0.0	0
chr3_ref_v2	980	1	T,C	1	0	0,0,0,0	0	0	1	2	NA	NA	NA	NA	0	0,0,0,0	0	0	1	0.0	0	2	NA	NA	NA	NA	0	NA	NA	0,0,0,0	0	0	1	0.0	0	2	NA	NA	NA	NA	0	NA	NA	0,0,4,0	0	0	1	0.0	0
chr3_ref_v2	988	1	A,G	0	0	0,0,0,0	0	0	1	2	NA	NA	NA	NA	0	0,0,0,0	0	0	1	0.0	0	2	NA	NA	NA	NA	0	NA	NA	0,0,0,0	0	0	1	0.0	0	2	NA	NA	NA	NA	0	NA	NA	0,0,3,0	0	0	1	0.0	0
chr3_ref_v2	1001	1	A,T	1	0	0,0,0,0	0	0	1	2	NA	NA	NA	NA	0	0,0,0,0	0	0	1	0.0	0	2	NA	NA	NA	NA	0	NA	NA	0,0,0,0	0	0	1	0.0	0	2	NA	NA	NA	NA	0	NA	NA	0,0,2,0	0	0	1	0.0	0
chr3_ref_v2	1004	1	C,T	1	0	0,0,0,0	0	0	1	2	NA	NA	NA	NA	0	0,0,0,0	0	0	1	0.0	0	2	NA	NA	NA	NA	0	NA	NA	0,0,0,0	0	0	1	0.0	0	2	NA	NA	NA	NA	0	NA	NA	0,0,2,0	0	0	1	0.0	0
chr3_ref_v2	1021	1	A,T	1	0	0,0,0,0	0	0	1	2	NA	NA	NA	NA	0	0,0,0,0	0	0	1	0.0	0	2	NA	NA	NA	NA	0	NA	NA	0,0,0,0	0	0	1	0.0	0	2	NA	NA	NA	NA	0	NA	NA	0,0,2,0	0	0	1	0.0	0
chr3_ref_v2	1024	1	C,A	1	0	0,0,0,0	0	0	1	2	NA	NA	NA	NA	0	0,0,0,0	0	0	1	0.0	0	2	NA	NA	NA	NA	0	NA	NA	0,0,0,0	0	0	1	0.0	0	2	NA	NA	NA	NA	0	NA	NA	0,0,2,0	0	0	1	0.0	0
chr3_ref_v2	1025	1	A,G	1	0	0,0,0,0	0	0	1	2	NA	NA	NA	NA	0	0,0,0,0	0	0	1	0.0	0	2	NA	NA	NA	NA	0	NA	NA	0,0,0,0	0	0	1	0.0	0	2	NA	NA	NA	NA	0	NA	NA	0,0,2,0	0	0	1	0.0	0
chr3_ref_v2	1026	1	C,A	1	0	0,0,0,0	0	0	1	2	NA	NA	NA	NA	0	0,0,0,0	0	0	1	0.0	0	2	NA	NA	NA	NA	0	NA	NA	0,0,0,0	0	0	1	0.0	0	2	NA	NA	NA	NA	0	NA	NA	0,0,2,0	0	0	1	0.0	0
chr3_ref_v2	1064	1	C,T	0	0	0,0,0,0	0	0	1	2	NA	NA	NA	NA	0	0,0,0,0	0	0	1	0.0	0	2	NA	NA	NA	NA	0	NA	NA	0,0,0,0	0	0	1	0.0	0	2	NA	NA	NA	NA	0	NA	NA	0,0,3,0	0	0	1	0.0	0
chr3_ref_v2	1068	1	T,C	1	0	0,0,0,0	0	0	1	2	NA	NA	NA	NA	0	0,0,0,0	0	0	1	0.0	0	2	NA	NA	NA	NA	0	NA	NA	0,0,0,0	0	0	1	0.0	0	2	NA	NA	NA	NA	0	NA	NA	0,0,5,0	0	0	1	0.0	0
chr3_ref_v2	1069	1	C,T	1	0	0,0,0,0	0	0	1	2	NA	NA	NA	NA	0	0,0,0,0	0	0	1	0.0	0	2	NA	NA	NA	NA	0	NA	NA	0,0,0,0	0	0	1	0.0	0	2	NA	NA	NA	NA	0	NA	NA	0,0,4,0	0	0	1	0.0	0
chr3_ref_v2	1076	1	A,T	1	0	0,0,0,0	0	0	1	2	NA	NA	NA	NA	0	0,0,0,0	0	0	1	0.0	0	2	NA	NA	NA	NA	0	NA	NA	0,0,0,0	0	0	1	0.0	0	2	NA	NA	NA	NA	0	NA	NA	0,0,6,0	0	0	1	0.0	0
chr3_ref_v2	1077	1	A,T	1	0	0,0,0,0	0	0	1	2	NA	NA	NA	NA	0	0,0,0,0	0	0	1	0.0	0	2	NA	NA	NA	NA	0	NA	NA	0,0,0,0	0	0	1	0.0	0	2	NA	NA	NA	NA	0	NA	NA	0,0,6,0	0	0	1	0.0	0
chr3_ref_v2	1080	1	A,C	1	0	0,0,0,0	0	0	1	2	NA	NA	NA	NA	0	0,0,0,0	0	0	1	0.0	0	2	NA	NA	NA	NA	0	NA	NA	0,0,0,0	0	0	1	0.0	0	2	NA	NA	NA	NA	0	NA	NA	0,0,7,0	0	0	1	0.0	0
chr3_ref_v2	1081	1	T,G	1	0	0,0,0,0	0	0	1	2	NA	NA	NA	NA	0	0,0,0,0	0	0	1	0.0	0	2	NA	NA	NA	NA	0	NA	NA	0,0,0,0	0	0	1	0.0	0	2	NA	NA	NA	NA	0	NA	NA	0,0,8,0	0	0	1	0.0	0
chr3_ref_v2	1083	1	C,A	0	0	0,0,1,0	0	0	1	2	NA	NA	NA	NA	0	0,0,0,0	0	0	1	0.0	0	2	NA	NA	NA	NA	0	NA	NA	0,0,0,0	0	0	1	0.0	0	2	NA	NA	NA	NA	0	NA	NA	0,0,8,0	0	0	1	0.0	0
chr3_ref_v2	1091	1	C,CTTTG	1	0	0,0,1,0	0	0	1	2	NA	NA	NA	NA	0	0,0,0,0	0	0	1	0.0	0	2	NA	NA	NA	NA	0	NA	NA	0,0,0,0	0	0	1	0.0	0	2	NA	NA	NA	NA	0	NA	NA	0,0,11,0	0	0	1	0.0	0
chr3_ref_v2	1094	1	T,TA	0	0	0,0,1,0	0	0	1	2	NA	NA	NA	NA	0	0,0,0,0	0	0	1	0.0	0	2	NA	NA	NA	NA	0	NA	NA	0,0,0,0	0	0	1	0.0	0	2	NA	NA	NA	NA	0	NA	NA	0,0,12,0	0	0	1	0.0	0
chr3_ref_v2	1095	1	C,G	0	0	0,0,1,0	0	0	1	2	NA	NA	NA	NA	0	0,0,0,0	0	0	1	0.0	0	2	NA	NA	NA	NA	0	NA	NA	0,0,0,0	0	0	1	0.0	0	2	NA	NA	NA	NA	0	NA	NA	0,0,12,0	0	0	1	0.0	0
chr3_ref_v2	1097	0	ATTGC,A	0	0	0,0,1,0	0	0	1	2	NA	NA	NA	NA	0	0,0,0,0	0	0	1	0.0	0	2	NA	NA	NA	NA	0	NA	NA	0,0,0,0	0	0	1	0.0	0	2	NA	NA	NA	NA	0	NA	NA	0,0,12,0	0	0	1	0.0	0
chr3_ref_v2	1105	0	T,TGAG	0	0	0,0,1,0	0	0	1	2	NA	NA	NA	NA	0	0,0,0,0	0	0	1	0.0	0	2	NA	NA	NA	NA	0	NA	NA	0,0,0,0	0	0	1	0.0	0	2	NA	NA	NA	NA	0	NA	NA	0,0,12,0	0	0	1	0.0	0
chr3_ref_v2	1106	0	CTAT,C	1	1	0,0,1,0	0	0	1	2	NA	NA	NA	NA	0	0,0,0,0	0	0	1	0.0	0	2	NA	NA	NA	NA	0	NA	NA	0,0,1,0	0	0	1	0.0	0	2	NA	NA	NA	NA	0	NA	NA	0,0,12,0	0	0	1	0.0	0
chr3_ref_v2	1112	0	C,T	1	0	0,0,1,0	0	0	1	2	NA	NA	NA	NA	0	0,0,0,0	0	0	1	0.0	0	2	NA	NA	NA	NA	0	NA	NA	0,0,1,0	0	0	1	0.0	0	2	NA	NA	NA	NA	0	NA	NA	0,0,12,0	0	0	1	0.0	0
chr3_ref_v2	1129	0	C,T	0	0	0,0,1,0	0	0	1	2	NA	NA	NA	NA	0	0,0,1,0	0	0	1	0.0	0	2	NA	NA	NA	NA	0	NA	NA	0,0,2,0	0	0	1	0.0	0	2	NA	NA	NA	NA	0	NA	NA	0,0,13,0	0	0	1	0.0	0
chr3_ref_v2	1151	0	A,T	0	0	0,0,2,0	0	0	1	2	NA	NA	NA	NA	0	0,0,2,0	0	0	1	0.0	0	2	NA	NA	NA	NA	0	NA	NA	0,0,12,0	0	0	1	0.0	0	2	NA	NA	NA	NA	0	NA	NA	0,0,22,0	0	1	1	0.0	0
chr3_ref_v2	1154	0	T,TTTCTTGAACGGA	0	0	0,0,4,0	0	0	1	2	NA	NA	NA	NA	0	0,0,2,0	0	0	1	0.0	0	2	NA	NA	NA	NA	0	NA	NA	0,0,14,0	0	0	1	0.0	0	2	NA	NA	NA	NA	0	NA	NA	0,0,24,0	0	1	1	0.0	0
chr3_ref_v2	1157	0	C,A	0	0	0,0,5,0	0	0	1	2	NA	NA	NA	NA	0	0,0,3,0	0	0	1	0.0	0	2	NA	NA	NA	NA	0	NA	NA	0,0,27,0	0	1	1	0.0	0	2	A,A	NA	NA	0.0363676441709	0	NA	NA	0,0,30,0	0	1	1	0.0	0
chr3_ref_v2	1203	1	G,GTTTAGACAAAGAAAAC	1	0	0,0,22,0	0	1	1	2	NA	NA	NA	NA	0	0,0,12,0	0	0	1	0.0	0	2	NA	NA	NA	NA	0	NA	NA	0,0,55,0	0	1	1	0.0	0	2	NA	NA	NA	NA	0	NA	NA	0,0,54,0	0	1	1	0.0	0
chr3_ref_v2	1223	1	A,T	0	0	0,0,41,0	0	1	1	2	NA	NA	NA	NA	0	0,0,31,0	0	1	1	0.0	0	2	NA	NA	NA	NA	0	NA	NA	0,0,63,0	0	1	1	0.0	0	2	NA	NA	NA	NA	0	NA	NA	0,0,80,0	0	1	1	0.0	0
chr3_ref_v2	1240	1	A,G	0	0	0,0,54,0	0	1	1	2	NA	NA	NA	NA	0	0,0,41,0	0	1	1	0.0	0	2	NA	NA	NA	NA	0	NA	NA	0,0,57,0	0	1	0	0.0	0	2	NA	NA	NA	NA	0	NA	NA	0,0,103,0	0	1	1	0.0	0
chr3_ref_v2	1243	1	C,CCATAGTTTCTATGTGCAAAAGCATTACCTATGTAATTCTTACA	0	0	0,0,54,0	0	1	1	2	NA	NA	NA	NA	0	0,0,46,0	0	1	1	0.0	0	2	NA	NA	NA	NA	0	NA	NA	0,0,57,0	0	1	0	0.0	0	2	NA	NA	NA	NA	0	NA	NA	0,0,102,0	0	1	1	0.0	0
chr3_ref_v2	1796	1	CA,C	1	1	67,73,4,6	1	1	0	2	NA	NA	NA	NA	0	30,42,31,23	1	1	0	24.3397063562	1	2	NA	NA	NA	NA	0	NA	NA	46,45,2,1	1	1	0	0.684840430682	0	2	NA	NA	NA	NA	0	NA	NA	72,83,73,66	1	1	0	57.4737229441	1
chr3_ref_v2	1860	1	A,C	1	0	95,107,0,0	1	1	0	2	NA	NA	NA	NA	0	80,99,0,0	1	1	0	0.551230680087	0	2	NA	NA	NA	NA	0	NA	NA	27,39,17,23	1	1	0	309.777448308	1	2	NA	NA	NA	NA	0	NA	NA	177,194,0,0	1	1	0	0.432246048036	0
chr3_ref_v2	4025	1	G,A	0	0	0,0,109,123	1	1	0	2	NA	NA	NA	NA	0	0,0,94,96	1	1	0	0.583533824048	0	2	NA	NA	NA	NA	0	NA	NA	1,0,73,73	1	1	0	0.597780424885	0	2	NA	NA	NA	NA	0	NA	NA	0,0,215,195	1	1	0	1.85520580792	0
chr3_ref_v2	4125	1	ATT,AT,A	1	1	38,40,54,48,0,0	1	1	0	2	NA	NA	NA	NA	0	33,33,41,36,0,0	1	1	0	0.621108200789	0	2	NA	NA	NA	NA	0	NA	NA	1,1,28,24,26,37	1	1	0	313.92718167	1	2	NA	NA	NA	NA	0	NA	NA	87,94,84,84,0,0	1	1	0	2.14812591225	0
chr3_ref_v2	4521	0	G,A	0	0	0,0,0,0	0	0	1	2	NA	NA	NA	NA	0	0,0,0,0	0	0	1	0.0	0	2	NA	NA	NA	NA	0	NA	NA	0,0,0,0	0	0	1	0.0	0	2	NA	NA	NA	NA	0	NA	NA	0,0,0,2	0	0	1	0.0	0
chr3_ref_v2	4586	0	C,CAATATTCTTATATTGAACACATTTTTCTCGCATAAATTTAAT	0	0	0,0,0,0	0	0	1	2	NA	NA	NA	NA	0	0,0,0,0	0	0	1	0.0	0	2	NA	NA	NA	NA	0	NA	NA	0,0,0,0	0	0	1	0.0	0	2	NA	NA	NA	NA	0	NA	NA	0,0,0,3	0	0	1	0.0	0
chr3_ref_v2	6097	0	GTGACGTTGAGTTTTTAC,G	0	0	0,0,5,3	1	0	1	2	NA	NA	NA	NA	0	0,0,4,4	1	0	1	0.465391205049	0	2	NA	NA	NA	NA	0	NA	NA	0,0,0,3	0	0	1	0.0	0	2	NA	NA	NA	NA	0	NA	NA	0,0,5,16	1	1	1	3.54685037248	0
chr3_ref_v2	6389	0	A,G	1	0	0,0,1,1	1	0	1	2	NA	NA	NA	NA	0	0,0,0,1	0	0	1	0.0	0	2	NA	NA	NA	NA	0	NA	NA	0,0,0,0	0	0	1	0.0	0	2	NA	NA	NA	NA	0	NA	NA	0,0,0,1	0	0	1	0.0	0
chr3_ref_v2	9011	0	T,TTA	1	0	0,0,1,1	1	0	1	2	NA	NA	NA	NA	0	0,0,0,2	0	0	1	0.0	0	2	NA	NA	NA	NA	0	NA	NA	0,0,0,0	0	0	1	0.0	0	2	NA	NA	NA	NA	0	NA	NA	0,0,8,2	1	0	1	1.27401977824	0
chr3_ref_v2	11113	0	C,G	0	0	47,27,35,21	1	1	1	2	C,G	C,C	0.125	0.0273989741881	0	63,36,0,0	1	1	1	13.6727789847	1	2	C,C	NA	NA	0.0	0	NA	NA	50,44,0,0	1	1	1	13.6130196244	1	2	C,C	NA	NA	0.0	0	NA	NA	165,79,0,0	1	1	1	308.526660314	1
chr3_ref_v2	13468	0	G,A	1	0	0,0,0,0	0	0	1	2	NA	NA	NA	NA	0	0,0,0,0	0	0	1	0.0	0	2	NA	NA	NA	NA	0	NA	NA	0,0,0,0	0	0	1	0.0	0	2	NA	NA	NA	NA	0	NA	NA	1,0,1,0	1	0	1	0.0	0
chr3_ref_v2	14211	0	G,T	0	0	101,108,2,0	1	1	0	2	G,G	NA	NA	0.414988989619	0	77,72,2,0	1	1	0	0.616195241796	0	2	G,G	NA	NA	0.418798638978	0	NA	NA	35,29,29,29	1	1	0	311.742678598	1	2	G,T	NA	NA	0.0984400728133	0	g.14211G>T	0	216,169,0,0	1	1	0	3.33690774291	0
chr3_ref_v2	15112	0	A,G	1	0	95,108,0,0	1	1	0	2	A,A	NA	NA	0.0	0	34,52,45,50	1	1	0	321.506316836	1	2	A,G	NA	NA	0.099529595347	0	g.15112A>G	0	53,57,0,0	1	1	0	0.418815723746	0	2	A,A	NA	NA	0.0	0	NA	NA	92,100,102,98	1	1	0	362.892898394	1
chr3_ref_v2	15978	0	C,T	0	0	111,95,0,0	1	1	0	2	C,C	NA	NA	0.0	0	83,69,0,0	1	1	0	0.401317003829	0	2	C,C	NA	NA	0.0	0	NA	NA	26,18,25,32	1	1	0	313.258518317	1	2	C,T	T,T	0.125	0.00754720563538	0	g.15978C>T	0	172,169,0,0	1	1	0	0.964417774424	0
chr3_ref_v2	17170	0	C,T	0	0	148,116,0,0	1	1	0	2	C,C	NA	NA	0.0	0	122,84,0,0	1	1	0	0.711795411534	0	2	C,C	NA	NA	0.0	0	NA	NA	37,20,31,26	1	1	0	313.527805333	1	2	C,T	NA	NA	0.0	0	g.17170C>T	0	202,228,0,1	1	1	0	4.05437482059	0
chr3_ref_v2	17854	0	C,T	1	0	98,90,0,0	1	1	0	2	C,C	NA	NA	0.0	0	76,80,0,0	1	1	0	0.668739935752	0	2	C,C	NA	NA	0.0	0	NA	NA	30,30,40,30	1	1	0	315.393851141	1	2	C,T	T,T	0.125	0.0971637484536	0	g.17854C>T	0	193,168,0,0	1	1	0	0.510533603256	0
chr3_ref_v2	18559	0	T,G	0	0	67,109,25,0	1	1	0	2	T,T	T,G	0.25	0.0349436512458	0	43,51,22,0	1	1	0	1.65059411666	0	2	T,T	T,G	0.5	0.309188277673	0	NA	NA	34,56,19,0	1	1	0	1.10728526546	0	2	T,T	T,G	0.5	0.405465108108	0	NA	NA	176,204,22,0	1	1	0	5.52902321933	0
chr3_ref_v2	20180	0	C,T	0	0	103,114,0,0	1	1	0	2	C,C	NA	NA	0.0	0	56,30,34,44	1	1	0	317.122984644	1	2	C,T	NA	NA	0.0976384695639	0	g.20180C>T	0	65,66,0,0	1	1	0	0.488496202214	0	2	C,C	NA	NA	0.0	0	NA	NA	99,90,91,75	1	1	0	346.734341194	1
chr3_ref_v2	20273	0	A,G	0	0	101,102,1,0	1	1	0	2	A,A	NA	NA	0.00491401480243	0	39,44,41,39	1	1	0	317.116717806	1	2	A,G	NA	NA	0.0368139731227	0	g.20273A>G	0	68,59,0,0	1	1	0	0.700075932931	0	2	A,A	NA	NA	0.0	0	NA	NA	101,86,105,96	1	1	0	364.318046589	1
chr3_ref_v2	22313	0	G,A	0	0	107,93,0,0	1	1	0	2	G,G	NA	NA	0.0	0	103,67,0,0	1	1	0	1.48465143983	0	2	G,G	NA	NA	0.0	0	NA	NA	28,33,28,32	1	1	0	313.086993694	1	2	G,A	NA	NA	0.0165293019512	0	g.22313G>A	0	203,211,0,0	1	1	0	1.43620307536	0
chr3_ref_v2	23810	0	AT,A,ATT	1	1	56,61,1,1,0,0	1	1	0	2	AT,AT	NA	NA	2.17628655032	0	22,28,30,21,0,0	1	1	0	45.3845502036	1	2	AT,A	AT,AT	0.25	0.0952146290772	0	g.23811delT	0	29,19,0,0,25,19	1	1	0	38.4307958365	1	2	ATT,ATT	AT,ATT	0.25	0.910395803171	1	g.23810_23811insT,g.23810_23811insT	0,1	99,78,125,80,15,6	1	1	0	353.275706489	1
chr3_ref_v2	24294	0	C,T	1	0	79,101,0,0	1	1	0	2	C,C	NA	NA	0.0	0	63,97,0,0	1	1	0	0.86312595428	0	2	C,C	NA	NA	0.0	0	NA	NA	29,26,32,20	1	1	0	311.855787996	1	2	C,T	NA	NA	0.056089466651	0	g.24294C>T	0	204,236,0,0	1	1	0	0.803730014115	0
chr3_ref_v2	25242	0	C,T	0	0	96,105,0,1	1	1	0	2	C,C	NA	NA	0.00496278934213	0	42,38,51,50	1	1	0	323.776436395	1	2	C,T	T,T	0.125	0.0182205461135	0	g.25242C>T	0	63,52,0,0	1	1	0	1.17180081985	0	2	C,C	NA	NA	0.0	0	NA	NA	101,87,89,72	1	1	0	342.802844982	1
chr3_ref_v2	25483	0	C,G	0	0	110,89,0,0	1	1	0	2	C,C	NA	NA	0.0	0	34,45,38,43	1	1	0	317.479289585	1	2	C,G	NA	NA	0.0250013022054	0	g.25483C>G	0	50,61,0,0	1	1	0	1.83125692055	0	2	C,C	NA	NA	0.0	0	NA	NA	98,93,103,94	1	1	0	360.774937473	1
chr3_ref_v2	25939	0	C,T	0	0	94,72,0,0	1	1	0	2	C,C	NA	NA	0.0	0	86,76,0,0	1	1	0	0.702472433941	0	2	C,C	NA	NA	0.0	0	NA	NA	20,31,23,22	1	1	0	310.276075467	1	2	C,T	NA	NA	0.125163142954	0	g.25939C>T	0	160,173,1,0	1	1	0	2.97240078621	0
chr3_ref_v2	26007	0	C,T	0	0	87,108,0,0	1	1	0	2	C,C	NA	NA	0.0	0	38,53,35,57	1	1	0	321.439854902	1	2	C,T	NA	NA	0.0109290705322	0	g.26007C>T	0	57,56,0,0	1	1	0	0.92874901377	0	2	C,C	NA	NA	0.0	0	NA	NA	87,69,71,116	1	1	0	363.49412223	1
chr3_ref_v2	27477	0	TAAA,T,TA,TAAAA	1	1	0,0,1,7,0,8,3,4	1	1	0	2	TA,TAAAA	T,TA	0.5	0.75169033856	0	0,3,1,7,0,1,2,11	1	1	0	2.99689858566	0	2	T,TAAAA	TAAAA,TAAAA	0.25	1.33501339888	0	NA	NA	1,0,5,9,0,8,3,1	1	1	0	2.2986732881	0	2	T,TA	TA,TA	0.25	0.958846188505	0	NA	NA	1,5,6,52,0,23,5,16	1	1	0	4.10771045304	0
chr3_ref_v2	28584	0	G,T	1	0	89,113,0,0	1	1	0	2	G,G	NA	NA	0.0	0	33,47,29,49	1	1	0	317.923533525	1	2	G,T	NA	NA	0.0253178079843	0	g.28584G>T	0	76,77,0,0	1	1	0	1.05409143263	0	2	G,G	NA	NA	0.0	0	NA	NA	86,85,105,93	1	1	0	363.957273792	1
chr3_ref_v2	29265	0	TTTTGTTTATTTA,T	1	0	0,0,66,55	1	1	0	2	T,T	NA	NA	0.0	0	1,2,49,47	1	1	0	0.842976955267	0	2	T,T	NA	NA	0.436236766775	0	NA	NA	0,0,33,46	1	1	0	1.93826456451	0	2	T,T	NA	NA	0.0	0	NA	NA	0,1,127,188	1	1	0	6.54296093928	0
chr3_ref_v2	30246	0	C,T	0	0	83,130,0,0	1	1	0	2	C,C	NA	NA	0.0	0	42,40,42,45	1	1	0	319.484515953	1	2	C,T	NA	NA	0.0591888713903	0	g.30246C>T	0	44,72,0,0	1	1	0	0.402937693795	0	2	C,C	NA	NA	0.0	0	NA	NA	84,109,87,113	1	1	0	366.276069962	1
chr3_ref_v2	30601	0	CT,C	1	1	43,47,42,46	1	1	0	2	CT,C	NA	NA	0.106745009415	0	85,43,0,8	1	1	0	25.747437077	0	2	CT,CT	NA	NA	1.05585745113	0	NA	NA	3,1,61,52	1	1	0	18.522399996	1	2	C,C	NA	NA	0.0459799771962	0	g.30602delT	1	168,167,14,18	1	1	0	308.56896258	1
chr3_ref_v2	31455	0	G,T	0	0	94,79,2,0	1	1	0	2	G,G	NA	NA	0.416959487534	0	42,31,45,34	1	1	0	314.419656529	1	2	G,T	NA	NA	0.0789884113186	0	g.31455G>T	0	66,56,0,0	1	1	0	0.47000012369	0	2	G,G	NA	NA	0.0	0	NA	NA	94,96,89,79	1	1	0	334.482059204	1
chr3_ref_v2	31960	0	C,T	0	0	138,89,0,0	1	1	0	2	C,C	NA	NA	0.0	0	41,44,41,35	1	1	0	316.664352158	1	2	C,T	NA	NA	0.111917916204	0	g.31960C>T	0	54,36,0,0	1	1	0	0.387011426985	0	2	C,C	NA	NA	0.0	0	NA	NA	82,87,74,63	1	1	0	334.638501744	1
chr3_ref_v2	33889	0	A,G	0	0	127,95,0,0	1	1	0	2	A,A	NA	NA	0.0	0	52,41,50,36	1	1	0	319.577934404	1	2	A,G	NA	NA	0.0782521968997	0	g.33889A>G	0	86,57,0,1	1	1	0	0.57393691455	0	2	A,A	NA	NA	0.00696866931609	0	NA	NA	103,91,115,92	1	1	0	371.539424163	1
chr3_ref_v2	34256	0	A,G	0	0	108,95,0,0	1	1	0	2	A,A	NA	NA	0.0	0	45,31,38,34	1	1	0	315.338143033	1	2	A,G	NA	NA	0.0540672212703	0	g.34256A>G	0	60,64,0,0	1	1	0	0.806461046052	0	2	A,A	NA	NA	0.0	0	NA	NA	92,86,99,95	1	1	0	360.662952076	1
chr3_ref_v2	34718	0	C,T	0	0	139,138,0,0	1	1	0	2	C,C	NA	NA	0.0	0	69,61,46,60	1	1	0	326.714649698	1	2	C,T	C,C	0.125	0.0472190719374	0	g.34718C>T	0	73,68,0,0	1	1	0	0.448595642199	0	2	C,C	NA	NA	0.0	0	NA	NA	102,97,94,99	1	1	0	367.842730381	1
chr3_ref_v2	35852	0	G,T	1	0	113,91,2,0	1	1	0	2	G,G	NA	NA	0.415221283054	0	44,45,33,34	1	1	0	312.611248361	1	2	G,T	G,G	0.125	0.0326293220603	0	g.35852G>T	0	70,69,0,0	1	1	0	0.987713215834	0	2	G,G	NA	NA	0.0	0	NA	NA	88,113,102,110	1	1	0	359.891008144	1
chr3_ref_v2	37173	0	G,T	0	0	142,101,0,0	1	1	0	2	G,G	NA	NA	0.0	0	88,92,0,0	1	1	0	2.36437846821	0	2	G,G	NA	NA	0.0	0	NA	NA	46,12,36,25	1	1	0	314.483416345	1	2	G,T	NA	NA	0.0504308536269	0	g.37173G>T	0	233,212,0,0	1	1	0	2.31382665456	0
chr3_ref_v2	37746	0	G,T	0	0	94,120,1,0	1	1	0	2	G,G	NA	NA	0.00466201310581	0	41,38,46,46	1	1	0	321.279542574	1	2	G,T	T,T	0.125	0.0989737036989	0	g.37746G>T	0	65,69,0,0	1	1	0	0.833827878822	0	2	G,G	NA	NA	0.0	0	NA	NA	104,95,98,97	1	1	0	361.038146124	1
chr3_ref_v2	38240	0	C,T	1	0	108,116,0,0	1	1	0	2	C,C	NA	NA	0.0	0	46,32,43,35	1	1	0	317.521717071	1	2	C,T	NA	NA	0.0	0	g.38240C>T	0	62,59,0,0	1	1	0	0.563481151792	0	2	C,C	NA	NA	0.0	0	NA	NA	82,110,89,98	1	1	0	358.396500598	1
chr3_ref_v2	38329	0	G,T	0	0	86,98,0,0	1	1	0	2	G,G	NA	NA	0.0	0	33,58,28,48	1	1	0	316.414001734	1	2	G,T	G,G	0.125	0.0711882620504	0	g.38329G>T	0	53,68,0,0	1	1	0	0.553003612878	0	2	G,G	NA	NA	0.0	0	NA	NA	74,83,100,94	1	1	0	359.778416641	1
chr3_ref_v2	38455	0	G,T	1	0	98,95,0,0	1	1	0	2	G,G	NA	NA	0.0	0	37,30,39,42	1	1	0	317.789038657	1	2	G,T	T,T	0.125	0.0615578929994	0	g.38455G>T	0	65,55,0,0	1	1	0	0.60177904847	0	2	G,G	NA	NA	0.0	0	NA	NA	100,111,114,83	1	1	0	360.470669206	1
chr3_ref_v2	39055	0	C,T	0	0	108,113,0,0	1	1	0	2	C,C	NA	NA	0.0	0	42,39,44,46	1	1	0	320.743722711	1	2	C,T	NA	NA	0.105360515658	0	g.39055C>T	0	61,81,0,0	1	1	0	1.06792326748	0	2	C,C	NA	NA	0.0	0	NA	NA	82,91,80,105	1	1	0	360.199457112	1
chr3_ref_v2	39094	0	G,T	0	0	122,105,1,0	1	1	0	2	G,G	NA	NA	0.00439561147304	0	55,40,33,45	1	1	0	317.199239632	1	2	G,T	G,G	0.125	0.05414636337	0	g.39094G>T	0	60,76,0,0	1	1	0	1.94444043896	0	2	G,G	NA	NA	0.0	0	NA	NA	68,112,84,103	1	1	0	360.850011111	1
chr3_ref_v2	40708	0	C,CAAAAAAAAAA,CAAAAAAAAAAAA,CAAAAAAAAAAAAAA	1	1	11,0,0,0,1,0,2,7	1	1	0	2	C,CAAAAAAAAAAAAAA	C,C	0.125	0.0363676441709	0	8,1,1,0,3,5,0,1	1	0	0	3.36688670319	0	2	NA	NA	NA	NA	0	NA	NA	4,0,10,6,2,2,1,0	1	1	0	8.51818744926	0	2	C,CAAAAAAAAAA	CAAAAAAAAAA,CAAAAAAAAAAAA	0.5	0.916290731874	0	NA	NA	28,1,3,6,23,25,2,17	1	1	0	14.1795185995	1
chr3_ref_v2	41280	0	C,A	0	0	54,115,0,0	1	1	0	2	C,C	NA	NA	0.0	0	27,49,27,35	1	1	0	312.613990634	1	2	C,A	C,C	0.125	0.0477154730397	0	g.41280C>A	0	60,64,0,0	1	1	0	4.36460240166	0	2	C,C	NA	NA	0.0	0	NA	NA	107,105,88,102	1	1	0	350.709700683	1
chr3_ref_v2	41396	0	T,TCCAAATGCTACGCAG	1	0	0,1,25,21	1	1	0	2	TCCAAATGCTACGCAG,TCCAAATGCTACGCAG	NA	NA	0.021506205221	0	3,3,12,13	1	1	0	2.39668044323	0	2	TCCAAATGCTACGCAG,TCCAAATGCTACGCAG	T,TCCAAATGCTACGCAG	0.5	0.328504066972	0	NA	NA	1,2,13,13	1	1	0	0.988859253192	0	2	TCCAAATGCTACGCAG,TCCAAATGCTACGCAG	T,TCCAAATGCTACGCAG	0.25	0.213574100298	0	NA	NA	0,3,46,64	1	1	0	2.16644632765	0
chr3_ref_v2	41830	0	CAAAAAAAA,C,CAA	1	1	12,17,0,0,20,2	1	1	0	2	CAAAAAAAA,CAA	CAAAAAAAA,CAAAAAAAA	0.125	0.0249389483473	0	18,14,0,3,13,3	1	1	0	1.51060637329	0	2	CAAAAAAAA,CAA	CAAAAAAAA,C	0.125	0.786673238571	0	NA	NA	2,4,17,11,8,1	1	1	0	21.4530506435	1	2	C,CAA	CAAAAAAAA,C	0.25	0.957298755602	0	g.41831_41838delAAAAAAAA	0	49,63,10,5,57,14	1	1	0	2.29001107023	0
chr3_ref_v2	42051	0	C,A	1	0	59,51,45,54	1	1	0	2	C,A	NA	NA	0.105360515658	0	95,85,0,0	1	1	0	308.045822029	1	2	C,C	NA	NA	0.0	0	g.42050_42052A>C	1	30,23,31,29	1	1	0	1.12234697075	0	2	C,A	NA	NA	0.12405264867	0	NA	NA	181,164,0,0	1	1	0	308.983540581	1
chr3_ref_v2	42063	0	G,A	0	0	112,103,0,0	1	1	0	2	G,G	NA	NA	0.0	0	45,44,50,41	1	1	0	320.706359047	1	2	G,A	NA	NA	0.0222231367847	0	g.42063G>A	0	68,48,0,1	1	1	0	1.04212715584	0	2	G,G	NA	NA	0.00858374369139	0	NA	NA	108,78,80,83	1	1	0	344.485341265	1
chr3_ref_v2	42774	0	C,T	1	0	81,115,0,0	1	1	0	2	C,C	NA	NA	0.0	0	70,93,1,0	1	1	0	0.452729291752	0	2	C,C	NA	NA	0.00611622701744	0	NA	NA	24,35,30,27	1	1	0	312.461353921	1	2	C,T	NA	NA	0.0344861760712	0	g.42774C>T	0	151,170,0,0	1	1	0	1.69375369859	0
chr3_ref_v2	43236	0	T,C	0	0	84,136,0,0	1	1	0	2	T,T	NA	NA	0.0	0	29,57,34,46	1	1	0	317.902202632	1	2	T,C	NA	NA	0.0723206615796	0	g.43236T>C	0	55,69,0,0	1	1	0	1.06385066102	0	2	T,T	NA	NA	0.0	0	NA	NA	100,90,98,90	1	1	0	358.583994612	1
chr3_ref_v2	44089	0	G,A	1	0	95,89,0,0	1	1	0	2	G,G	NA	NA	0.0	0	29,40,48,39	1	1	0	319.345533001	1	2	G,A	A,A	0.125	0.0195128142236	0	g.44089G>A	0	71,60,0,0	1	1	0	0.527471721711	0	2	G,G	NA	NA	0.0	0	NA	NA	84,78,87,72	1	1	0	341.569917547	1
chr3_ref_v2	44368	0	G,GA,GAAA	1	1	1,9,3,4,6,12	1	1	0	2	G,GAAA	GA,GAAA	0.5	0.141971396748	0	5,6,1,1,11,5	1	1	0	3.03195137167	0	2	G,GAAA	GAAA,GAAA	0.125	0.117262591348	0	NA	NA	5,8,2,3,7,8	1	1	0	2.64697331312	0	2	G,GAAA	GA,GAAA	0.5	0.267145767987	0	NA	NA	38,44,22,20,20,16	1	1	0	23.3384383961	0
chr3_ref_v2	46797	0	G,GTA	1	1	62,55,0,0	1	1	0	2	G,G	NA	NA	0.00111659222157	0	17,25,27,20	1	1	0	43.0498310895	1	2	G,GTA	GTA,GTA	0.125	0.116498388328	0	g.46797_46798insTA	0	37,53,0,0	1	1	0	1.90944590091	0	2	G,G	NA	NA	0.00165801612278	0	NA	NA	92,89,48,79	1	1	0	100.302848051	1
chr3_ref_v2	47173	0	C,A	0	0	93,93,0,1	1	1	0	2	C,C	NA	NA	0.00536194314139	0	40,41,38,50	1	1	0	319.345130062	1	2	C,A	NA	NA	0.0828876598058	0	g.47173C>A	0	43,50,0,0	1	1	0	0.61582126155	0	2	C,C	NA	NA	0.0	0	NA	NA	91,114,87,108	1	1	0	357.491457706	1
chr3_ref_v2	47812	0	G,A	1	0	57,108,0,0	1	1	0	2	G,G	NA	NA	0.0	0	36,98,0,0	1	1	0	1.51322460455	0	2	G,G	NA	NA	0.0	0	NA	NA	15,27,17,34	1	1	0	312.323146865	1	2	G,A	A,A	0.125	0.0571584138399	0	g.47812G>A	0	188,254,0,0	1	1	0	3.5934685551	0
chr3_ref_v2	48532	0	G,GTCAGCTTCGGCTTCGGCGTCAGCT	0	0	0,0,55,35	1	1	0	2	GTCAGCTTCGGCTTCGGCGTCAGCT,GTCAGCTTCGGCTTCGGCGTCAGCT	NA	NA	0.0	0	0,0,36,39	1	1	0	1.94318944826	0	2	GTCAGCTTCGGCTTCGGCGTCAGCT,GTCAGCTTCGGCTTCGGCGTCAGCT	NA	NA	0.0	0	NA	NA	0,0,36,28	1	1	0	0.613045169897	0	2	GTCAGCTTCGGCTTCGGCGTCAGCT,GTCAGCTTCGGCTTCGGCGTCAGCT	NA	NA	0.0	0	NA	NA	0,0,148,166	1	1	0	6.54655446708	0
chr3_ref_v2	48773	0	G,A	0	0	97,90,0,0	1	1	0	2	G,G	NA	NA	0.0	0	48,33,51,38	1	1	0	319.719255415	1	2	G,A	NA	NA	0.0941872150597	0	g.48773G>A	0	47,46,0,0	1	1	0	0.406826594714	0	2	G,G	NA	NA	0.0	0	NA	NA	108,117,93,95	1	1	0	350.965807952	1
chr3_ref_v2	49778	0	G,A	0	0	83,112,0,0	1	1	0	2	G,G	NA	NA	0.0	0	32,41,24,36	1	1	0	313.03830953	1	2	G,A	G,G	0.125	0.0551995493546	0	g.49778G>A	0	47,43,0,1	1	1	0	1.45763064618	0	2	G,G	NA	NA	0.0110498361866	0	NA	NA	122,124,120,114	1	1	0	377.309778001	1
chr3_ref_v2	50147	0	A,AT	1	0	37,40,0,0	1	1	0	2	A,A	NA	NA	0.0	0	10,18,8,4	1	1	1	9.14429126607	1	2	A,A	A,AT	0.5	0.251314428281	0	NA	NA	44,43,0,0	1	1	0	0.469503305196	0	2	A,A	NA	NA	0.0	0	NA	NA	67,83,29,25	1	1	0	26.560994338	1
chr3_ref_v2	50148	0	A,AAT,AATAT	1	1	2,2,4,3,10,15	1	1	0	2	AATAT,AATAT	A,AATAT	0.25	0.0862778583335	0	9,6,2,4,3,8	1	1	1	5.03349290814	0	2	A,AATAT	A,AAT	0.125	0.0114801539861	0	NA	NA	30,20,2,1,3,9	1	1	0	23.2043073619	1	2	A,AATAT	A,A	0.5	1.41273941088	0	g.50148_50150ATAT>	0	24,32,9,11,24,45	1	1	0	12.2374228475	0
chr3_ref_v2	50150	0	T,TATATAC	1	0	35,38,0,0	1	1	0	2	T,T	NA	NA	0.0	0	22,29,0,0	1	1	1	0.545920235997	0	2	T,T	NA	NA	0.0	0	NA	NA	23,19,8,5	1	1	0	7.51414495949	0	2	T,T	T,TATATAC	0.5	0.0741079721537	0	NA	NA	110,144,0,0	1	1	0	1.11304943239	0
chr3_ref_v2	50356	0	G,A	0	0	57,57,0,0	1	1	0	2	G,G	NA	NA	0.0	0	52,45,0,0	1	1	0	0.578610169043	0	2	G,G	NA	NA	0.0	0	NA	NA	28,18,20,24	1	1	0	38.1086883486	1	2	G,A	NA	NA	0.0444517625708	0	g.50356G>A	0	240,184,0,0	1	1	0	2.45086955784	0
chr3_ref_v2	50415	0	GA,G	1	1	65,38,4,0	1	1	0	2	GA,GA	NA	NA	0.931458253542	0	49,34,3,2	1	1	0	0.761177930682	0	2	GA,GA	NA	NA	1.78445304839	0	NA	NA	21,13,28,16	1	1	0	28.6608329912	1	2	GA,G	GA,GA	0.125	0.0822322979727	0	g.50416delA	0	251,178,10,6	1	1	0	1.57703523359	0
chr3_ref_v2	50428	0	T,A	1	0	78,45,1,0	1	1	0	2	T,T	NA	NA	0.00809721023262	0	38,22,15,13	1	1	0	21.0497762147	1	2	T,A	T,T	0.25	0.251314428281	0	g.50428T>A	0	55,38,0,0	1	1	0	0.697606625489	0	2	T,T	NA	NA	0.0	0	NA	NA	147,114,93,73	1	1	0	123.066911922	1
chr3_ref_v2	51346	0	C,A	0	0	139,73,0,0	1	1	0	2	C,C	NA	NA	0.0	0	41,27,34,26	1	1	0	313.222988949	1	2	C,A	NA	NA	0.125163142954	0	g.51346C>A	0	65,52,0,0	1	1	0	1.93285751168	0	2	C,C	NA	NA	0.0	0	NA	NA	139,87,125,103	1	1	0	380.04456377	1
chr3_ref_v2	52150	0	G,A	1	0	60,72,0,0	1	1	0	2	G,G	NA	NA	0.0	0	9,37,27,27	1	1	0	311.21587745	1	2	G,A	A,A	0.125	0.0909717782057	0	g.52150G>A	0	29,43,0,0	1	1	0	0.665098880871	0	2	G,G	NA	NA	0.0	0	NA	NA	107,133,112,96	1	1	0	350.305639566	1
chr3_ref_v2	52228	0	TTA,T	1	1	63,54,3,0	1	1	0	2	TTA,TTA	NA	NA	0.523052599434	0	18,14,23,23	1	1	0	37.2202345514	1	2	TTA,T	T,T	0.125	0.00646114067564	0	g.52229_52230delTA	0	38,45,1,7	1	1	0	5.17174632266	0	2	TTA,TTA	TTA,T	0.125	0.304865304016	0	NA	NA	75,108,60,91	1	1	0	112.203210095	1
chr3_ref_v2	54720	0	T,TTA	1	1	94,42,0,0	1	1	0	2	T,T	NA	NA	0.00034173530754	0	68,37,0,0	1	1	0	0.724255185261	0	2	T,T	NA	NA	0.000442423735469	0	NA	NA	27,9,19,24	1	1	0	310.08007878	1	2	T,TTA	TTA,TTA	0.125	0.0708591764151	0	g.54720_54721insTA	0	161,114,0,0	1	1	0	3.98140280106	0
chr3_ref_v2	54752	0	CA,C,CAA	1	1	43,14,2,1,2,6	1	1	0	2	CA,CA	CA,CAA	0.125	1.42959559166	0	12,13,21,22,1,3	1	1	0	28.3649143507	1	2	CA,C	CA,CAA	0.125	0.0340936689194	0	g.54753delA	0	16,9,3,2,17,8	1	1	0	13.1668467832	0	2	CA,CAA	CAA,CAA	0.5	0.219148669214	0	NA	NA	48,36,71,55,8,3	1	1	0	72.4067690715	1
chr3_ref_v2	55584	0	T,C	0	0	91,92,0,0	1	1	0	2	T,T	NA	NA	0.0	0	90,75,0,0	1	1	0	0.927909670489	0	2	T,T	NA	NA	0.0	0	NA	NA	32,26,33,31	1	1	0	313.67407142	1	2	T,C	NA	NA	0.0984400728133	0	g.55584T>C	0	207,241,0,0	1	1	0	1.13751692683	0
chr3_ref_v2	55885	0	C,A	1	0	80,132,0,0	1	1	0	2	C,C	NA	NA	0.0	0	70,96,0,0	1	1	0	0.882550139764	0	2	C,C	NA	NA	0.0	0	NA	NA	27,30,19,32	1	1	0	312.137392111	1	2	C,A	NA	NA	0.11122563511	0	g.55885C>A	0	179,181,0,0	1	1	0	5.86023286682	0
chr3_ref_v2	56883	0	T,TAA	1	1	17,11,3,0	1	1	0	2	T,T	T,TAA	0.25	0.0634973966292	0	9,5,6,2	1	1	0	2.11678958463	0	2	T,TAA	T,T	0.25	0.0487901641694	0	NA	NA	5,3,0,1	1	0	1	0.73753607316	0	2	NA	NA	NA	NA	0	NA	NA	50,25,34,13	1	1	0	8.94318466846	0
chr3_ref_v2	56899	0	C,A	1	0	19,19,16,19	1	1	0	2	C,A	NA	NA	0.082238098237	0	8,4,13,5	1	1	1	2.25029298323	0	2	C,A	A,A	0.25	0.105360515658	0	NA	NA	7,14,6,14	1	1	1	0.83865988931	0	2	C,A	NA	NA	0.0487901641694	0	NA	NA	34,50,52,43	1	1	0	1.82496804093	0
chr3_ref_v2	57049	0	CAA,C	1	1	13,19,1,2	1	1	1	2	CAA,CAA	CAA,C	0.125	0.340926586971	0	15,14,2,2	1	1	0	0.684383988878	0	2	CAA,CAA	CAA,C	0.25	0.0350913198113	0	NA	NA	14,8,0,1	1	1	1	1.7804825661	0	2	CAA,CAA	CAA,C	0.125	0.0200867585667	0	NA	NA	52,29,16,17	1	1	1	7.83947145167	0
chr3_ref_v2	57965	0	C,T	1	0	117,108,0,0	1	1	0	2	C,C	NA	NA	0.0	0	46,53,64,50	1	1	0	329.379470772	1	2	C,T	T,T	0.125	0.110235830021	0	g.57965C>T	0	45,60,0,0	1	1	0	1.51547038507	0	2	C,C	NA	NA	0.0	0	NA	NA	113,139,120,138	1	1	0	400.455846846	1
chr3_ref_v2	58263	0	GA,G	0	0	74,112,0,0	1	1	0	2	GA,GA	NA	NA	0.0	0	22,61,27,50	1	1	0	317.434398288	1	2	GA,G	NA	NA	0.0750351859429	0	g.58264delA	0	55,52,0,0	1	1	0	2.16594001185	0	2	GA,GA	NA	NA	0.0	0	NA	NA	94,149,104,155	1	1	0	398.579151814	1
chr3_ref_v2	58678	0	A,G	1	0	128,73,0,0	1	1	0	2	A,A	NA	NA	0.0	0	49,40,60,43	1	1	0	324.853063281	1	2	A,G	G,G	0.125	0.105221809783	0	g.58678A>G	0	66,45,0,0	1	1	0	0.704979585545	0	2	A,A	NA	NA	0.0	0	NA	NA	111,75,115,80	1	1	0	363.675713531	1
chr3_ref_v2	58916	0	G,A	1	0	62,72,0,1	1	1	0	2	G,G	NA	NA	0.00743497848752	0	47,59,0,0	1	1	0	0.494096393279	0	2	G,G	NA	NA	0.0	0	NA	NA	19,22,15,22	1	1	0	35.4665052987	1	2	G,A	NA	NA	0.10265415406	0	g.58916G>A	0	214,226,0,0	1	1	0	0.997670635988	0
chr3_ref_v2	59654	0	G,A	1	0	102,105,0,1	1	1	0	2	G,G	NA	NA	0.00481928643595	0	44,37,37,38	1	1	0	315.974790055	1	2	G,A	NA	NA	0.0769610411361	0	g.59654G>A	0	54,57,0,0	1	1	0	0.414729207035	0	2	G,G	NA	NA	0.0	0	NA	NA	74,123,88,105	1	1	0	359.861971239	1
chr3_ref_v2	59725	0	C,T	1	0	123,91,0,0	1	1	0	2	C,C	NA	NA	0.0	0	54,43,66,37	1	1	0	326.829494432	1	2	C,T	NA	NA	0.0600180097263	0	g.59725C>T	0	61,40,0,0	1	1	0	0.522230166778	0	2	C,C	NA	NA	0.0	0	NA	NA	87,100,72,99	1	1	0	350.55486412	1
chr3_ref_v2	60998	0	C,T	0	0	69,98,0,0	1	1	0	2	C,C	NA	NA	0.0	0	27,42,30,47	1	1	0	316.695994099	1	2	C,T	NA	NA	0.109698917256	0	g.60998C>T	0	44,52,0,0	1	1	0	0.685205253717	0	2	C,C	NA	NA	0.0	0	NA	NA	92,88,108,82	1	1	0	354.329980965	1
chr3_ref_v2	61910	0	A,C	0	0	86,66,0,0	1	1	0	2	A,A	NA	NA	0.0	0	33,34,31,19	1	1	0	47.2034898847	1	2	A,C	A,A	0.125	0.0413551856819	0	g.61910A>C	0	46,40,0,0	1	1	0	0.514228615039	0	2	A,A	NA	NA	0.0	0	NA	NA	116,82,126,80	1	1	0	361.853667011	1
chr3_ref_v2	62576	0	CAT,C	1	1	42,35,9,10	1	1	0	2	CAT,CAT	CAT,C	0.25	0.0627360037237	0	33,34,2,6	1	1	0	1.24513886104	0	2	CAT,CAT	NA	NA	0.291104293769	0	NA	NA	15,11,19,24	1	1	0	10.3472323437	1	2	CAT,C	C,C	0.25	0.107890651791	0	g.62577_62578delAT	0	140,111,19,18	1	1	0	1.41925332821	0
chr3_ref_v2	64108	0	G,T	0	0	108,89,1,0	1	1	0	2	G,G	NA	NA	0.00506330195655	0	58,37,52,39	1	1	0	320.061727142	1	2	G,T	NA	NA	0.0430173850837	0	g.64108G>T	0	72,63,0,0	1	1	0	0.47058620807	0	2	G,G	NA	NA	0.0	0	NA	NA	107,130,71,131	1	1	0	368.830553508	1
chr3_ref_v2	66005	0	G,A	0	0	99,90,0,0	1	1	0	2	G,G	NA	NA	0.0	0	92,78,0,0	1	1	0	0.477478128528	0	2	G,G	NA	NA	0.0	0	NA	NA	30,24,24,40	1	1	0	314.791847927	1	2	G,A	A,A	0.125	0.0814153914855	0	g.66005G>A	0	179,228,0,0	1	1	0	3.47423441411	0
chr3_ref_v2	67905	0	G,A	1	0	136,109,0,0	1	1	0	2	G,G	NA	NA	0.0	0	46,40,42,49	1	1	0	321.791828709	1	2	G,A	NA	NA	0.0565122102633	0	g.67905G>A	0	51,58,0,0	1	1	0	1.46781387939	0	2	G,G	NA	NA	0.0	0	NA	NA	97,99,72,78	1	1	0	340.134824215	1
chr3_ref_v2	68297	0	C,G	1	0	82,107,0,0	1	1	0	2	C,C	NA	NA	0.0	0	77,64,0,0	1	1	0	2.4837431537	0	2	C,C	NA	NA	0.0	0	NA	NA	29,16,23,37	1	1	0	314.083895084	1	2	C,G	G,G	0.125	0.0363676441709	0	g.68297C>G	0	198,179,0,0	1	1	0	3.76077988238	0
chr3_ref_v2	68423	0	C,A	0	0	89,72,0,0	1	1	0	2	C,C	NA	NA	0.0	0	43,35,46,31	1	1	0	315.917232403	1	2	C,A	NA	NA	0.0129034048359	0	g.68423C>A	0	53,48,0,0	1	1	0	0.513141675623	0	2	C,C	NA	NA	0.0	0	NA	NA	110,86,109,86	1	1	0	354.055114584	1
chr3_ref_v2	72965	0	G,T	0	0	100,96,2,0	1	1	0	2	G,G	NA	NA	0.415617479572	0	37,57,36,37	1	1	0	313.421605152	1	2	G,T	G,G	0.125	0.00152091284071	0	g.72965G>T	0	61,53,0,0	1	1	0	0.574796251537	0	2	G,G	NA	NA	0.0	0	NA	NA	79,85,83,95	1	1	0	345.691400873	1
chr3_ref_v2	73241	0	A,T	0	0	60,44,34,49	1	1	0	2	A,T	A,A	0.125	0.0257641369361	0	81,64,0,0	1	1	0	307.859451541	1	2	A,A	NA	NA	0.0	0	g.73240_73242T>A	1	72,53,0,0	1	1	0	17.960466467	1	2	A,A	NA	NA	0.0	0	g.73240_73242T>A	1	257,155,0,0	1	1	0	309.875462318	1
chr3_ref_v2	73607	0	C,T	0	0	54,32,39,48	1	1	0	2	C,T	NA	NA	0.0115608224011	0	37,38,32,31	1	1	0	2.26417532304	0	2	C,T	C,C	0.125	0.0769610411361	0	NA	NA	25,25,33,24	1	1	0	1.6107892257	0	2	C,T	T,T	0.125	0.120286165875	0	NA	NA	106,106,118,102	1	1	0	3.05067746288	0
chr3_ref_v2	74213	0	T,C	0	0	87,99,0,0	1	1	0	2	T,T	NA	NA	0.0	0	46,48,37,43	1	1	0	316.259926189	1	2	T,C	T,T	0.125	0.0900462806848	0	g.74213T>C	0	52,58,0,0	1	1	0	0.385918955857	0	2	T,T	NA	NA	0.0	0	NA	NA	88,83,98,76	1	1	0	349.207603283	1
chr3_ref_v2	74615	0	G,A	0	0	98,113,0,0	1	1	0	2	G,G	NA	NA	0.0	0	67,88,0,0	1	1	0	0.640395884882	0	2	G,G	NA	NA	0.0	0	NA	NA	27,26,27,32	1	1	0	313.355290591	1	2	G,A	NA	NA	0.107245530354	0	g.74615G>A	0	210,193,0,0	1	1	0	1.92590768121	0
chr3_ref_v2	76143	0	A,AT	1	1	1,1,34,18	1	1	0	2	AT,AT	NA	NA	0.00857643034095	0	1,0,24,11	1	1	0	0.436596980336	0	2	AT,AT	NA	NA	0.471524932633	0	NA	NA	0,0,14,24	1	1	0	3.96636474879	0	2	AT,AT	NA	NA	0.262712557577	0	NA	NA	1,2,60,66	1	1	0	4.68610793337	0
chr3_ref_v2	76181	0	G,A	0	0	0,0,84,57	1	1	0	2	A,A	NA	NA	0.0	0	0,0,69,41	1	1	0	0.560772877758	0	2	A,A	NA	NA	0.0	0	NA	NA	0,0,40,43	1	1	0	1.73391812723	0	2	A,A	NA	NA	0.0	0	NA	NA	1,1,130,201	1	1	0	13.0368703746	0
chr3_ref_v2	76580	0	G,T	0	0	90,120,1,0	1	1	0	2	G,G	NA	NA	0.0047506027586	0	46,42,47,49	1	1	0	321.989059815	1	2	G,T	NA	NA	0.0870113769896	0	g.76580G>T	0	71,56,0,0	1	1	0	2.90600483431	0	2	G,G	NA	NA	0.0	0	NA	NA	113,73,114,70	1	1	0	360.898650209	1
chr3_ref_v2	77262	0	GAA,G,GA	1	1	1,0,2,1,9,25	1	1	0	2	GA,GA	NA	NA	0.240784926688	0	0,0,0,0,11,16	1	1	0	1.46935206142	0	2	GA,GA	GAA,GA	0.125	1.04202792448	0	NA	NA	0,0,13,11,1,1	1	1	0	16.5401012584	1	2	G,G	GAA,G	0.125	0.0177443749556	0	g.77262_77265A>,g.77262_77265A>	0,1	3,2,1,3,34,40	1	1	0	3.46832363433	0
chr3_ref_v2	77290	0	T,TGGGATCCTC	1	0	17,10,0,3	1	1	0	2	T,T	T,TGGGATCCTC	0.25	0.0927093981043	0	9,8,0,4	1	1	0	0.829173695477	0	2	T,T	T,TGGGATCCTC	0.5	0.125163142954	0	NA	NA	10,10,0,0	1	1	0	1.1139882272	0	2	T,T	NA	NA	0.0	0	NA	NA	35,44,0,11	1	1	0	2.8209673014	0
chr3_ref_v2	79033	0	C,A	1	0	77,83,0,0	1	1	0	2	C,C	NA	NA	0.0	0	37,52,29,43	1	1	0	314.319971631	1	2	C,A	C,C	0.125	0.0393441775648	0	g.79033C>A	0	53,60,1,0	1	1	0	0.400876365633	0	2	C,C	NA	NA	0.00881062968215	0	NA	NA	98,73,119,97	1	1	0	367.654254388	1
chr3_ref_v2	80346	0	C,A	0	0	67,105,0,0	1	1	0	2	C,C	NA	NA	0.0	0	39,51,27,56	1	1	0	319.068422954	1	2	C,A	NA	NA	0.0809690625337	0	g.80346C>A	0	36,46,0,0	1	1	0	0.693621606975	0	2	C,C	NA	NA	0.0	0	NA	NA	89,102,107,102	1	1	0	362.833556227	1
chr3_ref_v2	81911	0	G,A	0	0	119,126,0,0	1	1	0	2	G,G	NA	NA	0.0	0	97,67,0,0	1	1	0	2.56167051574	0	2	G,G	NA	NA	0.0	0	NA	NA	29,31,28,27	1	1	0	312.671330447	1	2	G,A	NA	NA	0.0870113769896	0	g.81911G>A	0	161,174,0,0	1	1	0	0.415594036555	0
chr3_ref_v2	82917	0	A,AATTTTCTTT	0	0	3,1,1,0	1	0	1	2	NA	NA	NA	NA	0	0,0,0,0	0	0	1	0.0	0	2	NA	NA	NA	NA	0	NA	NA	1,1,4,0	1	0	1	1.80712887932	0	2	NA	NA	NA	NA	0	NA	NA	1,1,6,0	1	0	1	2.97084996375	0
chr3_ref_v2	82919	0	G,GCCATA	0	0	4,5,1,0	1	0	1	2	NA	NA	NA	NA	0	1,4,0,0	1	0	1	0.743444533116	0	2	NA	NA	NA	NA	0	NA	NA	2,1,2,0	1	0	1	1.12502156462	0	2	NA	NA	NA	NA	0	NA	NA	10,3,3,0	1	0	1	1.29123697689	0
chr3_ref_v2	82921	0	ACT,A	0	0	8,9,0,0	1	0	1	2	NA	NA	NA	NA	0	3,11,0,0	1	0	1	1.41732570444	0	2	NA	NA	NA	NA	0	NA	NA	7,3,0,0	1	0	1	0.939742821201	0	2	NA	NA	NA	NA	0	NA	NA	23,13,2,0	1	1	1	1.2112832894	0
chr3_ref_v2	84302	1	G,A	0	0	0,0,2,7	1	0	1	2	NA	NA	NA	NA	0	0,0,1,1	1	0	1	0.426931517693	0	2	NA	NA	NA	NA	0	NA	NA	0,0,2,3	1	0	1	0.522839691279	0	2	NA	NA	NA	NA	0	NA	NA	1,0,3,2	1	0	1	1.02170727872	0
chr3_ref_v2	84376	1	A,G	1	0	52,0,3,1	1	1	1	2	NA	NA	NA	NA	0	35,1,3,0	1	1	1	0.490037580486	0	2	NA	NA	NA	NA	0	NA	NA	41,1,9,0	1	1	1	2.9351790774	0	2	NA	NA	NA	NA	0	NA	NA	101,1,5,0	1	1	1	0.497008579052	0
chr3_ref_v2	84910	1	T,C	1	0	0,31,0,2	1	1	1	2	NA	NA	NA	NA	0	0,7,0,1	1	0	1	0.413905571752	0	2	NA	NA	NA	NA	0	NA	NA	0,49,0,7	1	1	1	1.30329658284	0	2	NA	NA	NA	NA	0	NA	NA	0,40,0,4	1	1	1	0.561271843867	0
chr3_ref_v2	91089	0	TA,T	1	1	49,14,3,0	1	1	0	2	TA,TA	NA	NA	1.10684720508	0	16,10,24,7	1	1	0	19.0970328272	1	2	TA,T	TA,TA	0.25	0.141088092537	0	g.91090delA	0	33,2,20,1	1	1	0	13.3589567803	0	2	TA,TA	TA,T	0.25	0.0743003021549	0	NA	NA	59,37,52,37	1	1	0	39.969872638	1
chr3_ref_v2	91450	0	C,T	1	0	91,120,0,0	1	1	0	2	C,C	NA	NA	0.0	0	80,86,0,0	1	1	0	0.989905900106	0	2	C,C	NA	NA	0.0	0	NA	NA	30,25,23,30	1	1	0	312.156959065	1	2	C,T	NA	NA	0.0370412716803	0	g.91450C>T	0	188,191,0,0	1	1	0	2.24327276804	0
chr3_ref_v2	92287	0	G,GT	0	0	92,98,0,0	1	1	0	2	G,G	NA	NA	0.0	0	73,109,0,0	1	1	0	1.91569380763	0	2	G,G	NA	NA	0.0	0	NA	NA	18,27,28,24	1	1	0	311.880720617	1	2	G,GT	GT,GT	0.125	0.10673319947	0	g.92287_92288insT	0	199,168,0,0	1	1	0	1.86230497037	0
chr3_ref_v2	93461	0	C,T	1	0	105,90,0,0	1	1	0	2	C,C	NA	NA	0.0	0	103,99,0,0	1	1	0	0.651607646545	0	2	C,C	NA	NA	0.0	0	NA	NA	24,17,21,21	1	1	0	310.343091854	1	2	C,T	NA	NA	0.0240975515791	0	g.93461C>T	0	188,157,1,0	1	1	0	0.402356110883	0
chr3_ref_v2	93576	0	C,T	1	0	124,96,0,0	1	1	0	2	C,C	NA	NA	0.0	0	90,97,0,0	1	1	0	1.93885221753	0	2	C,C	NA	NA	0.0	0	NA	NA	30,32,28,22	1	1	0	311.491185948	1	2	C,T	C,C	0.125	0.036203048664	0	g.93576C>T	0	171,181,0,0	1	1	0	2.7933272681	0
chr3_ref_v2	94922	0	C,T	0	0	101,98,0,0	1	1	0	2	C,C	NA	NA	0.0	0	47,45,37,38	1	1	0	315.359124254	1	2	C,T	C,C	0.125	0.0470139647682	0	g.94922C>T	0	45,61,0,0	1	1	0	1.33910543024	0	2	C,C	NA	NA	0.0	0	NA	NA	76,68,88,104	1	1	0	363.033706907	1
chr3_ref_v2	95389	0	C,T	1	0	98,97,0,0	1	1	0	2	C,C	NA	NA	0.0	0	35,51,27,36	1	1	0	313.074555606	1	2	C,T	C,C	0.125	0.0598981415811	0	g.95389C>T	0	45,44,0,1	1	1	0	0.509026013608	0	2	C,C	NA	NA	0.0111733005981	0	NA	NA	66,84,65,83	1	1	0	338.797587492	1
chr3_ref_v2	95967	0	C,T	0	0	46,50,56,52	1	1	0	2	C,T	NA	NA	0.117783035656	0	46,40,43,44	1	1	0	0.935454503931	0	2	C,T	NA	NA	0.0115608224011	0	NA	NA	31,16,27,18	1	1	0	2.11327325635	0	2	C,T	NA	NA	0.0434851119397	0	NA	NA	100,72,88,63	1	1	0	3.57813714215	0
chr3_ref_v2	97756	0	C,A	0	0	97,102,0,1	1	1	0	2	C,C	NA	NA	0.00501254182354	0	47,38,37,43	1	1	0	317.021605303	1	2	C,A	NA	NA	0.0606246218164	0	g.97756C>A	0	59,41,0,0	1	1	0	1.70936324448	0	2	C,C	NA	NA	0.0	0	NA	NA	85,70,90,88	1	1	0	353.205087775	1
chr3_ref_v2	98223	0	G,T	0	0	87,107,1,0	1	1	0	2	G,G	NA	NA	0.00514139950042	0	75,78,0,0	1	1	0	0.825806313011	0	2	G,G	NA	NA	0.0	0	NA	NA	22,29,29,22	1	1	0	311.7000583	1	2	G,T	NA	NA	0.0	0	g.98223G>T	0	156,180,0,0	1	1	0	0.629144209541	0
chr3_ref_v2	99887	0	G,A	1	0	96,99,0,0	1	1	0	2	G,G	NA	NA	0.0	0	45,38,47,49	1	1	0	321.588023857	1	2	G,A	A,A	0.125	0.10580684461	0	g.99887G>A	0	58,75,0,0	1	1	0	0.972335088675	0	2	G,G	NA	NA	0.0	0	NA	NA	72,88,69,103	1	1	0	352.280635627	1
chr3_ref_v2	100221	0	CTT,C	1	1	52,37,2,3	1	1	0	2	CTT,CTT	CTT,C	0.125	0.171148256196	0	11,10,4,33	1	1	0	35.6310033832	1	2	CTT,C	C,C	0.25	0.0555698511548	0	g.100222_100223delTT	0	28,9,5,15	1	1	0	10.8612331091	1	2	CTT,C	CTT,CTT	0.25	0.104360015324	0	g.100222_100223delTT	0	47,27,35,87	1	1	0	317.239347383	1
chr3_ref_v2	100296	0	A,C	0	0	64,89,0,0	1	1	0	2	A,A	NA	NA	0.0	0	18,29,24,37	1	1	0	313.343640354	1	2	A,C	C,C	0.125	0.00941183418235	0	g.100296A>C	0	38,63,0,0	1	1	0	0.658902461332	0	2	A,A	NA	NA	0.0	0	NA	NA	57,131,71,109	1	1	0	348.342779289	1
chr3_ref_v2	100419	0	A,G	0	0	85,119,0,0	1	1	0	2	A,A	NA	NA	0.0	0	38,34,20,32	1	1	0	311.741579519	1	2	A,G	A,A	0.125	0.0741079721537	0	g.100419A>G	0	71,66,0,0	1	1	0	2.11518214613	0	2	A,A	NA	NA	0.0	0	NA	NA	83,121,74,97	1	1	0	347.494497268	1
chr3_ref_v2	100759	0	G,T	0	0	118,90,0,0	1	1	0	2	G,G	NA	NA	0.0	0	55,37,57,40	1	1	0	322.927084579	1	2	G,T	NA	NA	0.0529224014543	0	g.100759G>T	0	55,65,0,0	1	1	0	2.1280176994	0	2	G,G	NA	NA	0.0	0	NA	NA	82,103,92,90	1	1	0	353.828100138	1
chr3_ref_v2	101687	0	C,A	0	0	111,78,0,0	1	1	0	2	C,C	NA	NA	0.0	0	45,36,40,19	1	1	0	313.377675407	1	2	C,A	C,C	0.125	0.0655972824858	0	g.101687C>A	0	59,41,0,0	1	1	0	0.379047694606	0	2	C,C	NA	NA	0.0	0	NA	NA	96,115,77,82	1	1	0	338.269842316	1
chr3_ref_v2	101978	0	C,T	0	0	112,86,0,0	1	1	0	2	C,C	NA	NA	0.0	0	79,69,0,0	1	1	0	0.628388367423	0	2	C,C	NA	NA	0.0	0	NA	NA	26,20,22,21	1	1	0	310.406849023	1	2	C,T	NA	NA	0.0674412807955	0	g.101978C>T	0	273,204,0,0	1	1	0	0.442130914419	0
chr3_ref_v2	102396	0	C,T	0	0	127,88,0,0	1	1	0	2	C,C	NA	NA	0.0	0	64,29,41,26	1	1	0	314.517942324	1	2	C,T	C,C	0.125	0.0765924454814	0	g.102396C>T	0	49,41,0,0	1	1	0	0.681533515952	0	2	C,C	NA	NA	0.0	0	NA	NA	119,113,105,111	1	1	0	370.996449925	1
chr3_ref_v2	102741	0	C,T	0	0	62,98,0,0	1	1	0	2	C,C	NA	NA	0.0	0	24,51,24,42	1	1	0	313.934550331	1	2	C,T	C,C	0.125	0.123481056771	0	g.102741C>T	0	35,47,0,0	1	1	0	0.586773393038	0	2	C,C	NA	NA	0.0	0	NA	NA	69,96,82,94	1	1	0	346.028460364	1
chr3_ref_v2	102806	0	A,G	0	0	67,97,0,0	1	1	0	2	A,A	NA	NA	0.0	0	29,42,38,49	1	1	0	318.566675249	1	2	A,G	G,G	0.125	0.0480861866676	0	g.102806A>G	0	47,53,0,0	1	1	0	0.925257206656	0	2	A,A	NA	NA	0.0	0	NA	NA	99,94,82,115	1	1	0	357.382750261	1
chr3_ref_v2	103449	0	G,T	0	0	99,64,0,0	1	1	0	2	G,G	NA	NA	0.0	0	36,30,36,36	1	1	0	314.637125552	1	2	G,T	NA	NA	0.0870113769896	0	g.103449G>T	0	47,41,0,0	1	1	0	1.04643469181	0	2	G,G	NA	NA	0.0	0	NA	NA	125,89,126,120	1	1	0	380.634556947	1
chr3_ref_v2	104903	0	C,T	0	0	89,66,0,0	1	1	0	2	C,C	NA	NA	0.0	0	62,65,0,0	1	1	0	1.57102589386	0	2	C,C	NA	NA	0.0	0	NA	NA	21,18,26,17	1	1	0	310.395798743	1	2	C,T	NA	NA	0.0976384695639	0	g.104903C>T	0	162,231,1,0	1	1	0	10.1880954124	0
chr3_ref_v2	105040	0	C,T	0	0	84,89,0,0	1	1	0	2	C,C	NA	NA	0.0	0	30,37,28,35	1	1	0	313.103395109	1	2	C,T	NA	NA	0.0615578929994	0	g.105040C>T	0	58,57,0,0	1	1	0	0.452574929871	0	2	C,C	NA	NA	0.0	0	NA	NA	110,96,87,82	1	1	0	341.217973615	1
chr3_ref_v2	106244	0	GA,G	1	1	57,75,6,6	1	1	0	2	GA,GA	NA	NA	0.747902112612	0	48,40,8,3	1	1	0	1.42848127666	0	2	GA,GA	NA	NA	1.45273670504	0	NA	NA	37,33,4,2	1	1	0	1.18297465927	0	2	GA,GA	NA	NA	1.67599484568	0	NA	NA	150,132,25,20	1	1	0	2.92663031696	0
chr3_ref_v2	106361	0	G,A	0	0	87,70,0,0	1	1	0	2	G,G	NA	NA	0.0	0	69,56,0,0	1	1	0	0.38444739998	0	2	G,G	NA	NA	0.0	0	NA	NA	32,22,25,16	1	1	0	40.1258326654	1	2	G,A	G,G	0.125	0.0240975515791	0	g.106361G>A	0	226,183,0,0	1	1	0	0.403857283771	0
chr3_ref_v2	107239	0	CAT,C,CATATAT	1	1	69,50,4,7,0,0	1	1	0	2	CAT,CAT	CAT,C	0.125	0.0152889680166	0	26,39,1,2,16,14	1	1	0	22.6582534508	1	2	CAT,CAT	CAT,CATATAT	0.5	0.334361536249	1	NA	NA	38,40,5,2,0,0	1	1	0	1.2342017592	0	2	CAT,CAT	CAT,C	0.125	0.029238364674	0	NA	NA	70,57,6,5,48,56	1	1	0	82.5225441977	1
chr3_ref_v2	108038	0	G,A	0	0	102,94,0,0	1	1	0	2	G,G	NA	NA	0.0	0	40,31,37,32	1	1	0	314.673206748	1	2	G,A	NA	NA	0.0285733724441	0	g.108038G>A	0	71,73,0,0	1	1	0	0.562469189684	0	2	G,G	NA	NA	0.0	0	NA	NA	88,78,82,72	1	1	0	339.863550952	1
chr3_ref_v2	108208	0	G,A	0	0	98,116,0,0	1	1	0	2	G,G	NA	NA	0.0	0	57,71,0,0	1	1	0	0.419885577983	0	2	G,G	NA	NA	0.0	0	NA	NA	29,40,23,37	1	1	0	313.651105784	1	2	G,A	G,G	0.125	0.111552485906	0	g.108208G>A	0	146,154,0,0	1	1	0	0.769211470095	0
chr3_ref_v2	108404	0	A,G	0	0	84,102,0,0	1	1	0	2	A,A	NA	NA	0.0	0	67,76,0,1	1	1	0	0.446637841801	0	2	A,A	NA	NA	0.00696866931609	0	NA	NA	34,27,29,33	1	1	0	313.248846959	1	2	A,G	NA	NA	0.0162605208718	0	g.108404A>G	0	155,158,0,0	1	1	0	1.18392294496	0
chr3_ref_v2	110659	0	G,A	1	0	95,117,0,0	1	1	0	2	G,G	NA	NA	0.0	0	43,50,39,40	1	1	0	316.669891201	1	2	G,A	G,G	0.125	0.0881627875947	0	g.110659G>A	0	55,62,0,0	1	1	0	0.480352245343	0	2	G,G	NA	NA	0.0	0	NA	NA	71,72,87,79	1	1	0	349.360083473	1
chr3_ref_v2	110681	0	G,A	1	0	107,120,0,0	1	1	0	2	G,G	NA	NA	0.0	0	50,53,43,36	1	1	0	316.84760839	1	2	G,A	G,G	0.125	0.0139667074817	0	g.110681G>A	0	52,68,0,0	1	1	0	0.65335037732	0	2	G,G	NA	NA	0.0	0	NA	NA	72,77,90,91	1	1	0	358.9795901	1
chr3_ref_v2	111114	0	C,T	0	0	103,112,0,0	1	1	0	2	C,C	NA	NA	0.0	0	92,86,0,0	1	1	0	0.76901604339	0	2	C,C	NA	NA	0.0	0	NA	NA	27,28,21,28	1	1	0	311.478833926	1	2	C,T	NA	NA	0.115512887122	0	g.111114C>T	0	156,167,0,0	1	1	0	0.408263654584	0
chr3_ref_v2	112110	0	G,A	0	0	43,66,41,47	1	1	0	2	G,A	G,G	0.125	0.03730336053	0	23,59,43,62	1	1	0	2.88135723168	0	2	G,A	A,A	0.125	0.00407332538764	0	NA	NA	42,37,33,40	1	1	0	1.32134364348	0	2	G,A	NA	NA	0.0789884113186	0	NA	NA	71,87,100,79	1	1	0	4.18470866959	0
chr3_ref_v2	113781	0	G,A	0	0	99,76,0,0	1	1	0	2	G,G	NA	NA	0.0	0	90,82,0,0	1	1	0	0.843440456885	0	2	G,G	NA	NA	0.0	0	NA	NA	38,40,33,33	1	1	0	313.261486827	1	2	G,A	G,G	0.125	0.0842603436177	0	g.113781G>A	0	193,176,0,0	1	1	0	1.27413692197	0
chr3_ref_v2	114021	0	C,A	1	0	111,111,0,2	1	1	0	2	C,C	NA	NA	0.414433778091	0	90,83,0,0	1	1	0	0.60479910697	0	2	C,C	NA	NA	0.0	0	NA	NA	37,43,30,32	1	1	0	312.120159769	1	2	C,A	C,C	0.125	0.00357782134788	0	g.114021C>A	0	161,193,0,0	1	1	0	1.59224398867	0
chr3_ref_v2	115099	0	G,A	1	0	84,141,0,0	1	1	0	2	G,G	NA	NA	0.0	0	59,88,0,0	1	1	0	0.586327802494	0	2	G,G	NA	NA	0.0	0	NA	NA	27,40,20,38	1	1	0	313.894250943	1	2	G,A	G,G	0.125	0.107064819436	0	g.115099G>A	0	163,212,0,0	1	1	0	2.1207073023	0
chr3_ref_v2	115695	0	G,T	1	0	109,94,0,0	1	1	0	2	G,G	NA	NA	0.0	0	85,70,0,0	1	1	0	0.423565310961	0	2	G,G	NA	NA	0.0	0	NA	NA	32,31,28,27	1	1	0	312.046035914	1	2	G,T	G,G	0.125	0.115512887122	0	g.115695G>T	0	168,154,0,0	1	1	0	0.526054729507	0
chr3_ref_v2	116826	0	G,A	1	0	50,42,57,43	1	1	0	2	G,A	NA	NA	0.0833816089391	0	99,66,0,0	1	1	0	308.338480619	1	2	G,G	NA	NA	0.0	0	g.116825_116827A>G	1	72,62,0,0	1	1	0	307.995647487	1	2	G,G	NA	NA	0.0	0	g.116825_116827A>G	1	165,162,0,0	1	1	0	309.54206295	1
chr3_ref_v2	119694	0	G,A	1	0	88,106,0,0	1	1	0	2	G,G	NA	NA	0.0	0	36,31,35,34	1	1	0	314.696333559	1	2	G,A	NA	NA	0.0294138852063	0	g.119694G>A	0	45,64,0,0	1	1	0	0.661850540298	0	2	G,G	NA	NA	0.0	0	NA	NA	90,93,78,87	1	1	0	343.620836784	1
chr3_ref_v2	120307	0	T,C	0	0	79,134,0,0	1	1	0	2	T,T	NA	NA	0.0	0	51,98,0,0	1	1	0	0.592656278558	0	2	T,T	NA	NA	0.0	0	NA	NA	27,28,23,17	1	1	0	310.034096238	1	2	T,C	T,T	0.125	0.0671393028376	0	g.120307T>C	0	181,146,0,0	1	1	0	11.4389066982	0
chr3_ref_v2	121350	0	G,A	0	0	83,76,1,0	1	1	0	2	G,G	NA	NA	0.0062696130136	0	34,26,28,41	1	1	0	314.648152546	1	2	G,A	A,A	0.125	0.111552485906	0	g.121350G>A	0	50,43,0,0	1	1	0	0.449300119666	0	2	G,G	NA	NA	0.0	0	NA	NA	83,82,89,101	1	1	0	353.026986511	1
chr3_ref_v2	121432	0	G,A	0	0	83,57,0,0	1	1	0	2	G,G	NA	NA	0.0	0	30,25,42,25	1	1	0	314.22042204	1	2	G,A	A,A	0.125	0.0539549941224	0	g.121432G>A	0	63,37,0,0	1	1	0	0.600863382291	0	2	G,G	NA	NA	0.0	0	NA	NA	101,80,92,83	1	1	0	341.024238668	1
chr3_ref_v2	121455	0	C,T	0	0	79,68,0,0	1	1	0	2	C,C	NA	NA	0.0	0	79,62,0,0	1	1	0	0.509296567224	0	2	C,C	NA	NA	0.0	0	NA	NA	33,14,23,18	1	1	0	309.726080777	1	2	C,T	C,C	0.125	0.114738893275	0	g.121455C>T	0	199,166,0,0	1	1	0	0.440412641209	0
chr3_ref_v2	121823	0	CA,C	1	1	73,81,1,1	1	1	0	2	CA,CA	NA	NA	0.00214955889515	0	20,39,18,33	1	1	0	311.457667317	1	2	CA,C	CA,CA	0.125	0.0415723573831	0	g.121824delA	0	58,59,0,0	1	1	0	0.554625870335	0	2	CA,CA	NA	NA	0.341487262476	0	NA	NA	88,62,79,62	1	1	0	331.867414641	1
chr3_ref_v2	123161	0	C,T	0	0	74,76,52,27	1	1	0	2	C,T	C,C	0.25	0.130361817863	0	97,82,0,0	1	1	0	17.9336930575	1	2	C,C	NA	NA	0.0	0	g.123160_123162T>C	1	60,68,0,0	1	1	0	12.6844714155	1	2	C,C	NA	NA	0.0	0	g.123160_123162T>C	1	168,171,0,0	1	1	0	308.004605506	1
chr3_ref_v2	123850	0	G,A	0	0	119,88,0,0	1	1	0	2	G,G	NA	NA	0.0	0	81,78,0,0	1	1	0	1.29245574369	0	2	G,G	NA	NA	0.0	0	NA	NA	33,33,20,26	1	1	0	310.629322607	1	2	G,A	G,G	0.125	0.109698917256	0	g.123850G>A	0	152,171,0,0	1	1	0	4.16174953828	0
chr3_ref_v2	123856	0	CT,C	1	1	98,65,1,0	1	1	0	2	CT,CT	NA	NA	0.00463761892332	0	73,62,0,1	1	1	0	1.07124584544	0	2	CT,CT	NA	NA	0.784617412631	0	NA	NA	17,25,31,26	1	1	0	312.528690497	1	2	CT,C	C,C	0.125	0.0266091924427	0	g.123857delT	0	134,134,3,7	1	1	0	3.04977248679	0
chr3_ref_v2	125107	0	A,G	1	0	93,118,0,0	1	1	0	2	A,A	NA	NA	0.0	0	40,47,34,53	1	1	0	320.338926194	1	2	A,G	NA	NA	0.0	0	g.125107A>G	0	43,74,0,0	1	1	0	1.23652632149	0	2	A,A	NA	NA	0.0	0	NA	NA	84,82,84,84	1	1	0	348.154109375	1
chr3_ref_v2	126129	0	G,T	1	0	35,27,23,37	1	1	0	2	G,T	NA	NA	0.032789822823	0	31,29,33,28	1	1	0	1.84956768192	0	2	G,T	NA	NA	0.0165293019512	0	NA	NA	29,25,24,19	1	1	0	1.09528671138	0	2	G,T	G,G	0.125	0.0235304974102	0	NA	NA	91,76,97,63	1	1	0	5.91550602458	0
chr3_ref_v2	126149	0	CT,C	1	1	53,39,5,2	1	1	0	2	CT,CT	NA	NA	0.925885267807	0	18,14,23,20	1	1	0	22.6493765891	1	2	CT,C	CT,CT	0.25	0.0215145461071	0	g.126150delT	0	21,16,13,20	1	1	0	18.9611300795	1	2	CT,CT	CT,C	0.5	0.0018073555922	0	NA	NA	62,78,95,65	1	1	0	67.252416967	1
chr3_ref_v2	126473	0	AT,A	1	1	66,61,4,4	1	1	0	2	AT,AT	NA	NA	0.670912722525	0	61,54,6,4	1	1	0	0.829513382226	0	2	AT,AT	NA	NA	1.4173973884	0	NA	NA	47,42,3,6	1	1	0	1.17542410018	0	2	AT,AT	NA	NA	1.06051338091	0	NA	NA	169,147,20,22	1	1	0	3.69775885454	0
chr3_ref_v2	126593	0	A,G	0	0	118,105,0,0	1	1	0	2	A,A	NA	NA	0.0	0	50,37,45,38	1	1	0	318.495332787	1	2	A,G	NA	NA	0.047067510858	0	g.126593A>G	0	62,66,0,0	1	1	0	0.767586096436	0	2	A,A	NA	NA	0.0	0	NA	NA	76,130,84,116	1	1	0	367.560950975	1
chr3_ref_v2	127018	0	C,A	1	0	105,103,0,0	1	1	0	2	C,C	NA	NA	0.0	0	31,33,40,25	1	1	0	314.918789691	1	2	C,A	NA	NA	0.015504186536	0	g.127018C>A	0	49,69,1,0	1	1	0	1.53194275943	0	2	C,C	NA	NA	0.00843886864586	0	NA	NA	79,61,77,77	1	1	0	342.724186056	1
chr3_ref_v2	127233	0	C,A	1	0	96,91,0,1	1	1	0	2	C,C	NA	NA	0.00533334597536	0	85,64,0,0	1	1	0	1.10065586325	0	2	C,C	NA	NA	0.0	0	NA	NA	35,22,28,22	1	1	0	311.244135215	1	2	C,A	C,C	0.125	0.120286165875	0	g.127233C>A	0	190,166,0,0	1	1	0	0.74068674487	0
chr3_ref_v2	127887	0	G,T	0	0	97,121,1,1	1	1	0	2	G,G	NA	NA	0.00913248356327	0	42,42,47,37	1	1	0	319.00870269	1	2	G,T	NA	NA	0.0	0	g.127887G>T	0	73,46,0,0	1	1	0	4.17274263987	0	2	G,G	NA	NA	0.0	0	NA	NA	83,108,81,73	1	1	0	340.358017884	1
chr3_ref_v2	128391	0	G,T	0	0	99,71,0,0	1	1	0	2	G,G	NA	NA	0.0	0	72,60,0,0	1	1	0	0.669186818632	0	2	G,G	NA	NA	0.0	0	NA	NA	32,32,23,27	1	1	0	310.802441938	1	2	G,T	G,G	0.125	0.00445435034938	0	g.128391G>T	0	179,147,0,1	1	1	0	0.883031293356	0
chr3_ref_v2	128859	0	TA,T	1	1	49,79,4,8	1	1	0	2	TA,TA	NA	NA	0.273290791878	0	16,19,21,20	1	1	0	19.8956091486	1	2	TA,T	TA,TA	0.25	0.0454152473782	0	g.128860delA	0	36,38,2,2	1	1	0	1.58892490132	0	2	TA,TA	NA	NA	1.6868723206	0	NA	NA	73,64,61,83	1	1	0	51.7076234527	1
chr3_ref_v2	129841	0	C,T	1	0	99,114,0,0	1	1	0	2	C,C	NA	NA	0.0	0	37,52,36,53	1	1	0	320.690343267	1	2	C,T	NA	NA	0.0	0	g.129841C>T	0	72,59,0,0	1	1	0	1.5829154987	0	2	C,C	NA	NA	0.0	0	NA	NA	116,70,104,83	1	1	0	358.529119978	1
chr3_ref_v2	130207	0	C,T	0	0	81,111,0,0	1	1	0	2	C,C	NA	NA	0.0	0	30,34,35,33	1	1	0	314.540017356	1	2	C,T	NA	NA	0.0606246218164	0	g.130207C>T	0	71,57,0,0	1	1	0	3.01448179834	0	2	C,C	NA	NA	0.0	0	NA	NA	79,81,93,84	1	1	0	351.367887281	1
chr3_ref_v2	132073	0	T,G	1	0	127,64,0,0	1	1	0	2	T,T	NA	NA	0.0	0	53,37,34,23	1	1	0	311.930905576	1	2	T,G	T,T	0.25	0.0540672212703	0	g.132073T>G	0	69,49,0,0	1	1	0	1.44609654462	0	2	T,T	NA	NA	0.0	0	NA	NA	90,100,97,90	1	1	0	353.92989588	1
chr3_ref_v2	134694	0	CA,C	1	1	137,129,0,0	1	1	0	2	CA,CA	NA	NA	8.26402654225e-05	0	48,60,47,47	1	1	0	322.250263429	1	2	CA,C	CA,CA	0.125	0.11221385545	0	g.134695delA	0	69,67,0,0	1	1	0	0.399895672788	0	2	CA,CA	NA	NA	0.000144074344428	0	NA	NA	89,95,78,83	1	1	0	348.422351549	1
chr3_ref_v2	135550	0	G,A	0	0	104,103,1,1	1	1	0	2	G,G	NA	NA	0.00961545869944	0	88,76,0,0	1	1	0	0.766043522609	0	2	G,G	NA	NA	0.0	0	NA	NA	25,36,31,39	1	1	0	315.732732814	1	2	G,A	A,A	0.125	0.113693050405	0	g.135550G>A	0	207,158,0,0	1	1	0	2.43062072142	0
chr3_ref_v2	137132	0	G,A	1	0	106,121,0,0	1	1	0	2	G,G	NA	NA	0.0	0	44,48,54,37	1	1	0	321.684192608	1	2	G,A	NA	NA	0.0109290705322	0	g.137132G>A	0	63,65,0,0	1	1	0	0.521012894131	0	2	G,G	NA	NA	0.0	0	NA	NA	99,103,108,107	1	1	0	375.192454881	1
chr3_ref_v2	139189	0	G,A	1	0	96,108,0,0	1	1	0	2	G,G	NA	NA	0.0	0	24,35,34,49	1	1	0	319.922900718	1	2	G,A	A,A	0.125	0.08998873561	0	g.139189G>A	0	62,81,0,0	1	1	0	0.687432970409	0	2	G,G	NA	NA	0.0	0	NA	NA	83,78,81,76	1	1	0	342.253575358	1
chr3_ref_v2	139545	0	C,A	0	0	66,67,40,31	1	1	0	2	C,A	C,C	0.25	0.116843627414	0	85,67,0,0	1	1	0	15.9206909643	1	2	C,C	NA	NA	0.0	0	g.139544_139546A>C	1	81,54,0,0	1	1	0	15.9762340722	1	2	C,C	NA	NA	0.0	0	g.139544_139546A>C	1	183,161,0,0	1	1	0	308.099038648	1
chr3_ref_v2	139841	0	G,A	0	0	58,54,60,51	1	1	0	2	G,A	NA	NA	0.00896866998276	0	53,45,50,52	1	1	0	0.790535362523	0	2	G,A	NA	NA	0.0400053346137	0	NA	NA	36,29,20,34	1	1	0	1.18251490642	0	2	G,A	G,G	0.125	0.0659112049495	0	NA	NA	85,82,90,72	1	1	0	0.472830558184	0
chr3_ref_v2	140070	0	AC,A	1	0	109,111,0,0	1	1	0	2	AC,AC	NA	NA	0.0	0	37,38,50,50	1	1	0	324.543905093	1	2	AC,A	A,A	0.125	0.0363676441709	0	g.140071delC	0	63,52,0,0	1	1	0	0.840734173408	0	2	AC,AC	NA	NA	0.0	0	NA	NA	103,75,79,76	1	1	0	341.554250763	1
chr3_ref_v2	141010	0	GAA,G,GA	1	1	35,63,1,0,3,5	1	1	0	2	GAA,GAA	NA	NA	1.16416985778	0	3,11,10,11,23,27	1	1	0	308.429842073	1	2	GAA,GA	GA,GA	0.5	0.181056048582	0	g.141011delA	0	12,24,5,2,12,14	1	1	0	10.1187962436	1	2	GAA,GAA	GAA,G	0.25	0.269517362077	0	NA	NA	10,49,24,30,84,114	1	1	0	320.020787495	1
chr3_ref_v2	141600	0	G,A	0	0	91,98,0,0	1	1	0	2	G,G	NA	NA	0.0	0	48,45,39,33	1	1	0	314.494633933	1	2	G,A	G,G	0.125	0.00461894585629	0	g.141600G>A	0	62,66,0,0	1	1	0	0.385957456224	0	2	G,G	NA	NA	0.0	0	NA	NA	85,69,73,89	1	1	0	344.301528743	1
chr3_ref_v2	141758	0	T,C	1	0	100,89,0,0	1	1	0	2	T,T	NA	NA	0.0	0	38,39,34,33	1	1	0	313.798881465	1	2	T,C	T,T	0.125	0.112201625818	0	g.141758T>C	0	43,59,0,0	1	1	0	1.84636707308	0	2	T,T	NA	NA	0.0	0	NA	NA	79,74,70,66	1	1	0	331.95978333	1
chr3_ref_v2	144190	0	G,A	0	0	107,89,1,0	1	1	0	2	G,G	NA	NA	0.00508906950747	0	93,88,0,0	1	1	0	0.727259193721	0	2	G,G	NA	NA	0.0	0	NA	NA	25,37,31,30	1	1	0	313.161768162	1	2	G,A	NA	NA	0.0162605208718	0	g.144190G>A	0	183,172,1,2	1	1	0	0.83247675309	0
chr3_ref_v2	146516	0	GA,G	1	1	91,112,2,4	1	1	0	2	GA,GA	NA	NA	0.00124018046972	0	57,85,3,5	1	1	0	1.10662478682	0	2	GA,GA	NA	NA	0.485709567625	0	NA	NA	30,36,25,31	1	1	0	309.685376311	1	2	GA,G	GA,GA	0.125	0.0282772589095	0	g.146517delA	0	122,183,6,7	1	1	0	1.1355167743	0
chr3_ref_v2	146962	0	T,TGGGAATAAAAATCAACTATCATC	0	0	1,2,3,20	1	1	1	2	TGGGAATAAAAATCAACTATCATC,TGGGAATAAAAATCAACTATCATC	T,TGGGAATAAAAATCAACTATCATC	0.25	0.0909717782057	0	1,2,2,28	1	1	1	0.714884181915	0	2	TGGGAATAAAAATCAACTATCATC,TGGGAATAAAAATCAACTATCATC	T,TGGGAATAAAAATCAACTATCATC	0.25	0.356674943939	0	NA	NA	1,1,0,15	1	0	1	0.693012607711	0	2	NA	NA	NA	NA	0	NA	NA	1,2,13,42	1	1	1	1.87651629546	0
chr3_ref_v2	147143	1	A,C	1	0	0,0,2,0	0	0	1	2	NA	NA	NA	NA	0	0,0,2,0	0	0	1	0.0	0	2	NA	NA	NA	NA	0	NA	NA	0,0,0,0	0	0	1	0.0	0	2	NA	NA	NA	NA	0	NA	NA	0,0,0,0	0	0	1	0.0	0
chr3_ref_v2	147152	1	C,T	0	0	0,0,2,0	0	0	1	2	NA	NA	NA	NA	0	0,0,2,0	0	0	1	0.0	0	2	NA	NA	NA	NA	0	NA	NA	0,0,0,0	0	0	1	0.0	0	2	NA	NA	NA	NA	0	NA	NA	0,0,0,0	0	0	1	0.0	0
chr3_ref_v2	147153	1	T,A	0	0	0,0,2,0	0	0	1	2	NA	NA	NA	NA	0	0,0,2,0	0	0	1	0.0	0	2	NA	NA	NA	NA	0	NA	NA	0,0,0,0	0	0	1	0.0	0	2	NA	NA	NA	NA	0	NA	NA	0,0,0,0	0	0	1	0.0	0
chr3_ref_v2	147162	1	C,CAACAATGGAATCCCAACAATTATCTAATTACCCACCTATATCTCATAATGAAACATATAAAACGGA	0	0	0,0,2,0	0	0	1	2	NA	NA	NA	NA	0	0,0,2,0	0	0	1	0.0	0	2	NA	NA	NA	NA	0	NA	NA	0,0,0,0	0	0	1	0.0	0	2	NA	NA	NA	NA	0	NA	NA	0,0,0,0	0	0	1	0.0	0
chr3_ref_v2	147867	0	G,A	0	0	124,95,1,0	1	1	0	2	G,G	NA	NA	0.00455581653586	0	62,46,58,36	1	1	0	322.223357475	1	2	G,A	G,G	0.125	0.112477983427	0	g.147867G>A	0	81,73,0,0	1	1	0	0.798952378972	0	2	G,G	NA	NA	0.0	0	NA	NA	120,93,93,76	1	1	0	346.960432184	1
chr3_ref_v2	149581	0	G,T	1	0	73,70,1,1	1	1	0	2	G,G	NA	NA	0.0138891121607	0	25,22,24,32	1	1	0	311.942037381	1	2	G,T	T,T	0.125	0.0761103392558	0	g.149581G>T	0	53,49,0,0	1	1	0	0.468960604689	0	2	G,G	NA	NA	0.0	0	NA	NA	73,96,61,85	1	1	0	332.12439144	1
chr3_ref_v2	149741	0	A,C	1	0	75,98,0,0	1	1	0	2	A,A	NA	NA	0.0	0	30,40,26,34	1	1	0	312.49035802	1	2	A,C	A,A	0.125	0.0971637484536	0	g.149741A>C	0	45,50,0,0	1	1	0	0.622371374953	0	2	A,A	NA	NA	0.0	0	NA	NA	68,75,60,90	1	1	0	339.609689477	1
chr3_ref_v2	151035	0	GA,G	1	1	83,72,3,4	1	1	0	2	GA,GA	NA	NA	1.00368214561	0	57,65,3,2	1	1	0	1.12653567518	0	2	GA,GA	NA	NA	2.16963348533	0	NA	NA	22,19,20,25	1	1	0	29.3624578908	1	2	GA,G	GA,GA	0.125	0.0825063882634	0	g.151036delA	0	104,141,11,11	1	1	0	2.60054512058	0
chr3_ref_v2	154314	0	AT,A	1	1	77,58,5,4	1	1	0	2	AT,AT	NA	NA	0.000204464571569	0	56,51,3,2	1	1	0	0.831555878114	0	2	AT,AT	NA	NA	1.46444268658	0	NA	NA	44,46,1,3	1	1	0	1.28089022478	0	2	AT,AT	NA	NA	1.26004218769	0	NA	NA	120,124,17,17	1	1	0	3.24136540304	0
chr3_ref_v2	157062	0	T,A	1	0	92,105,0,0	1	1	0	2	T,T	NA	NA	0.0	0	114,85,0,0	1	1	0	2.92045464493	0	2	T,T	NA	NA	0.0	0	NA	NA	28,31,33,23	1	1	0	312.577482179	1	2	T,A	NA	NA	0.0521857531706	0	g.157062T>A	0	210,156,0,0	1	1	0	4.74400660967	0
chr3_ref_v2	157777	0	C,T	0	0	123,102,0,0	1	1	0	2	C,C	NA	NA	0.0	0	91,77,0,0	1	1	0	0.397010394372	0	2	C,C	NA	NA	0.0	0	NA	NA	31,29,28,29	1	1	0	312.828766803	1	2	C,T	NA	NA	0.0512932943876	0	g.157777C>T	0	135,154,0,0	1	1	0	2.49489944688	0
chr3_ref_v2	158291	0	TA,T	1	1	89,56,0,0	1	1	0	2	TA,TA	NA	NA	0.0107538459408	0	66,44,0,0	1	1	0	0.420653283465	0	2	TA,TA	NA	NA	0.579822999985	0	NA	NA	33,20,36,18	1	1	0	312.18242316	1	2	TA,T	NA	NA	0.015733058604	0	g.158292delA	0	152,163,0,0	1	1	0	5.99289176358	0
chr3_ref_v2	159780	0	C,T	1	0	87,82,0,0	1	1	0	2	C,C	NA	NA	0.0	0	71,56,0,0	1	1	0	0.753802236924	0	2	C,C	NA	NA	0.0	0	NA	NA	22,27,35,15	1	1	0	312.322755337	1	2	C,T	NA	NA	0.0202027073175	0	g.159780C>T	0	157,175,0,0	1	1	0	1.16506048364	0
chr3_ref_v2	161684	0	C,T	0	0	97,101,0,0	1	1	0	2	C,C	NA	NA	0.0	0	31,42,27,45	1	1	0	316.323698786	1	2	C,T	NA	NA	0.0137933221323	0	g.161684C>T	0	51,52,0,0	1	1	0	0.384575432831	0	2	C,C	NA	NA	0.0	0	NA	NA	78,72,80,80	1	1	0	343.883832513	1
chr3_ref_v2	163640	0	G,C	0	0	103,83,0,0	1	1	0	2	G,G	NA	NA	0.0	0	30,39,37,39	1	1	0	316.132279812	1	2	G,C	NA	NA	0.0966268356891	0	g.163640G>C	0	62,70,0,0	1	1	0	1.56700228337	0	2	G,G	NA	NA	0.0	0	NA	NA	71,81,71,71	1	1	0	334.216679566	1
chr3_ref_v2	167389	0	C,A	0	0	46,41,66,52	1	1	0	2	C,A	A,A	0.125	0.0534620775302	0	43,36,46,37	1	1	0	1.07445162205	0	2	C,A	NA	NA	0.0493927553296	0	NA	NA	26,30,37,31	1	1	0	0.851977503141	0	2	C,A	A,A	0.125	0.0571584138399	0	NA	NA	103,67,111,84	1	1	0	2.24795378622	0
chr3_ref_v2	169380	0	CT,C	1	1	85,63,7,7	1	1	0	2	CT,CT	NA	NA	0.350099721525	0	24,32,43,29	1	1	0	32.9797340568	1	2	CT,C	NA	NA	0.042005637639	0	g.169381delT	0	56,46,2,4	1	1	0	0.65955739432	0	2	CT,CT	NA	NA	0.979740222538	0	NA	NA	66,59,88,85	1	1	0	314.278621194	1
chr3_ref_v2	169582	0	G,A	1	0	84,99,0,1	1	1	0	2	G,G	NA	NA	0.00544960476756	0	71,76,0,0	1	1	0	0.568310869711	0	2	G,G	NA	NA	0.0	0	NA	NA	23,35,17,38	1	1	0	313.279439375	1	2	G,A	NA	NA	0.0531098253139	0	g.169582G>A	0	177,226,0,1	1	1	0	0.689573867634	0
chr3_ref_v2	170118	0	C,A	1	0	88,94,0,0	1	1	0	2	C,C	NA	NA	0.0	0	88,76,0,1	1	1	0	0.97516303373	0	2	C,C	NA	NA	0.00607904607638	0	NA	NA	26,29,31,19	1	1	0	311.550330109	1	2	C,A	NA	NA	0.0953101798043	0	g.170118C>A	0	151,178,0,0	1	1	0	0.702876554277	0
chr3_ref_v2	171297	0	G,A	1	0	75,107,0,0	1	1	0	2	G,G	NA	NA	0.0	0	50,94,0,0	1	1	0	1.2191659416	0	2	G,G	NA	NA	0.0	0	NA	NA	17,29,16,33	1	1	0	312.108332584	1	2	G,A	NA	NA	0.0631789016215	0	g.171297G>A	0	180,174,0,0	1	1	0	3.9253093664	0
chr3_ref_v2	171655	0	T,C	0	0	96,82,0,0	1	1	0	2	T,T	NA	NA	0.0	0	37,40,37,36	1	1	0	314.868915223	1	2	T,C	NA	NA	0.0533459807053	0	g.171655T>C	0	53,62,0,0	1	1	0	1.30911332831	0	2	T,T	NA	NA	0.0	0	NA	NA	79,100,85,84	1	1	0	343.687306027	1
chr3_ref_v2	171829	0	G,A	0	0	124,80,0,0	1	1	0	2	G,G	NA	NA	0.0	0	44,34,48,33	1	1	0	318.333977826	1	2	G,A	NA	NA	0.0377403279828	0	g.171829G>A	0	56,47,0,0	1	1	0	0.994003755238	0	2	G,G	NA	NA	0.0	0	NA	NA	93,86,98,75	1	1	0	350.476380236	1
chr3_ref_v2	172791	0	G,A	1	0	91,94,0,0	1	1	0	2	G,G	NA	NA	0.0	0	79,59,0,0	1	1	0	1.52086420549	0	2	G,G	NA	NA	0.0	0	NA	NA	32,35,29,25	1	1	0	311.565294507	1	2	G,A	G,G	0.125	0.0356058554542	0	g.172791G>A	0	166,169,0,0	1	1	0	0.407752009458	0
chr3_ref_v2	173798	0	GT,G	1	1	110,97,4,1	1	1	0	2	GT,GT	NA	NA	1.01502621516	0	82,59,0,1	1	1	0	1.08246448508	0	2	GT,GT	NA	NA	2.65666447437	0	NA	NA	35,30,31,12	1	1	0	33.6143100114	1	2	GT,G	GT,GT	0.25	0.202017131822	0	g.173799delT	0	132,133,4,6	1	1	0	2.68669456514	0
chr3_ref_v2	173966	0	C,T	1	0	86,117,0,1	1	1	0	2	C,C	NA	NA	0.00491401480243	0	29,48,40,57	1	1	0	323.637423097	1	2	C,T	T,T	0.125	0.0204088716312	0	g.173966C>T	0	43,52,0,0	1	1	0	0.537523682452	0	2	C,C	NA	NA	0.0	0	NA	NA	100,84,89,80	1	1	0	346.695341764	1
chr3_ref_v2	174734	0	G,A	0	0	92,93,0,0	1	1	0	2	G,G	NA	NA	0.0	0	58,72,0,0	1	1	0	0.871618616004	0	2	G,G	NA	NA	0.0	0	NA	NA	31,30,33,22	1	1	0	312.213257024	1	2	G,A	NA	NA	0.103540678941	0	g.174734G>A	0	144,177,0,0	1	1	0	1.36396759545	0
chr3_ref_v2	174887	0	C,T	0	0	105,100,1,0	1	1	0	2	C,C	NA	NA	0.00486618965117	0	38,40,37,20	1	1	0	312.940934217	1	2	C,T	C,C	0.125	0.0623431305741	0	g.174887C>T	0	62,67,0,0	1	1	0	0.623632668407	0	2	C,C	NA	NA	0.0	0	NA	NA	82,78,76,86	1	1	0	345.266595581	1
chr3_ref_v2	175604	0	G,A	0	0	118,86,0,0	1	1	0	2	G,G	NA	NA	0.0	0	97,56,1,0	1	1	0	1.00035425762	0	2	G,G	NA	NA	0.00651468102119	0	NA	NA	25,22,43,31	1	1	0	317.656196925	1	2	G,A	A,A	0.25	0.0569081322719	0	g.175604G>A	0	177,174,1,1	1	1	0	2.42439746246	0
chr3_ref_v2	175955	0	G,A	0	0	67,60,50,49	1	1	0	2	G,A	G,G	0.125	0.0022471919569	0	80,99,0,0	1	1	0	308.074278145	1	2	G,G	NA	NA	0.0	0	g.175954_175956A>G	1	56,73,0,0	1	1	0	20.3485713852	1	2	G,G	NA	NA	0.0	0	g.175954_175956A>G	1	198,165,0,0	1	1	0	308.782147044	1
chr3_ref_v2	178783	0	C,T	0	0	108,121,0,1	1	1	0	2	C,C	NA	NA	0.00435730536896	0	44,59,51,61	1	1	0	328.238454856	1	2	C,T	NA	NA	0.0837698830655	0	g.178783C>T	0	67,62,0,0	1	1	0	0.843805528386	0	2	C,C	NA	NA	0.0	0	NA	NA	81,83,84,93	1	1	0	355.784530566	1
chr3_ref_v2	179651	0	C,A	0	0	94,93,0,0	1	1	0	2	C,C	NA	NA	0.0	0	42,53,45,47	1	1	0	319.412277053	1	2	C,A	NA	NA	0.0320883145515	0	g.179651C>A	0	60,49,0,0	1	1	0	0.751528177943	0	2	C,C	NA	NA	0.0	0	NA	NA	73,69,89,77	1	1	0	346.74004455	1
chr3_ref_v2	181226	0	G,A	0	0	106,93,1,0	1	1	0	2	G,G	NA	NA	0.00501254182354	0	73,85,0,0	1	1	0	1.44288726182	0	2	G,G	NA	NA	0.0	0	NA	NA	26,38,23,26	1	1	0	310.978914222	1	2	G,A	G,G	0.125	0.0157483569681	0	g.181226G>A	0	158,193,1,0	1	1	0	3.02276612068	0
chr3_ref_v2	182180	0	T,A	0	0	88,83,1,0	1	1	0	2	T,T	NA	NA	0.00583092031079	0	58,68,0,0	1	1	0	0.953003132999	0	2	T,T	NA	NA	0.0	0	NA	NA	19,33,22,29	1	1	0	311.36567412	1	2	T,A	NA	NA	0.0194180858571	0	g.182180T>A	0	150,179,0,0	1	1	0	1.89589096862	0
chr3_ref_v2	182640	0	G,A	0	0	111,100,0,0	1	1	0	2	G,G	NA	NA	0.0	0	123,76,0,0	1	1	0	2.38537472252	0	2	G,G	NA	NA	0.0	0	NA	NA	28,34,27,22	1	1	0	311.189997776	1	2	G,A	G,G	0.125	0.0160003413464	0	g.182640G>A	0	176,276,2,0	1	1	0	8.43536631375	0
chr3_ref_v2	184262	0	T,C	1	0	102,122,0,0	1	1	0	2	T,T	NA	NA	0.0	0	45,34,39,39	1	1	0	317.261650428	1	2	T,C	NA	NA	0.0127390257774	0	g.184262T>C	0	60,73,0,0	1	1	0	0.388699321537	0	2	T,T	NA	NA	0.0	0	NA	NA	72,102,69,79	1	1	0	339.072873832	1
chr3_ref_v2	184907	0	G,A	1	0	102,125,0,0	1	1	0	2	G,G	NA	NA	0.0	0	89,98,0,0	1	1	0	0.605616302965	0	2	G,G	NA	NA	0.0	0	NA	NA	35,24,25,31	1	1	0	312.799057785	1	2	G,A	NA	NA	0.0521857531706	0	g.184907G>A	0	141,178,0,0	1	1	0	0.429801453895	0
chr3_ref_v2	185886	0	G,A	0	0	68,66,0,0	1	1	0	2	G,G	NA	NA	0.0	0	16,44,27,19	1	1	0	41.4634370515	1	2	G,A	G,G	0.125	0.0143887374521	0	g.185886G>A	0	43,43,1,0	1	1	0	0.380391498773	0	2	G,G	NA	NA	0.0115608224011	0	NA	NA	123,95,105,111	1	1	0	355.886094186	1
chr3_ref_v2	186102	0	TTA,T	1	1	46,55,0,0	1	1	0	2	TTA,TTA	NA	NA	0.00684133784334	0	23,20,16,15	1	1	0	24.3987202906	1	2	TTA,T	TTA,TTA	0.125	0.0982365394539	0	g.186103_186104delTA	0	50,35,0,0	1	1	0	2.14215947587	0	2	TTA,TTA	NA	NA	0.00711558819428	0	NA	NA	65,71,77,95	1	1	0	336.703529427	1
chr3_ref_v2	186657	0	C,T	0	0	97,93,0,0	1	1	0	2	C,C	NA	NA	0.0	0	37,37,40,37	1	1	0	316.309755436	1	2	C,T	NA	NA	0.0397403286495	0	g.186657C>T	0	59,67,0,0	1	1	0	0.723377991033	0	2	C,C	NA	NA	0.0	0	NA	NA	74,94,86,81	1	1	0	345.106375747	1
chr3_ref_v2	187727	0	A,G	0	0	122,87,0,0	1	1	0	2	A,A	NA	NA	0.0	0	51,34,44,33	1	1	0	316.750334459	1	2	A,G	NA	NA	0.0988458346366	0	g.187727A>G	0	67,55,0,0	1	1	0	0.620280215804	0	2	A,A	NA	NA	0.0	0	NA	NA	74,94,89,65	1	1	0	342.419633231	1
chr3_ref_v2	189880	0	G,T	1	0	108,100,0,0	1	1	0	2	G,G	NA	NA	0.0	0	36,43,39,42	1	1	0	317.696199992	1	2	G,T	NA	NA	0.0250013022054	0	g.189880G>T	0	68,55,0,0	1	1	0	0.604218074964	0	2	G,G	NA	NA	0.0	0	NA	NA	75,88,81,74	1	1	0	341.600206306	1
chr3_ref_v2	194582	0	G,A	1	0	1,107,0,0	1	1	0	2	G,G	NA	NA	0.0	0	1,93,0,0	1	1	0	0.25724646312	0	2	G,G	NA	NA	0.0	0	NA	NA	0,33,0,32	1	1	0	48.5282669881	0	2	G,A	NA	NA	0.0603879074113	0	NA	NA	4,156,0,0	1	1	1	1.21917696565	0
chr3_ref_v2	197157	0	C,T	0	0	92,111,0,0	1	1	0	2	C,C	NA	NA	0.0	0	31,50,38,53	1	1	0	321.149029694	1	2	C,T	NA	NA	0.116410351844	0	g.197157C>T	0	66,56,0,0	1	1	0	1.58033508696	0	2	C,C	NA	NA	0.0	0	NA	NA	86,111,80,101	1	1	0	352.884336447	1
chr3_ref_v2	198494	0	G,A	0	0	46,70,0,0	1	1	0	2	G,G	NA	NA	0.0	0	17,39,24,34	1	1	0	51.1418983741	1	2	G,A	NA	NA	0.0350913198113	0	g.198494G>A	0	30,72,0,0	1	1	0	1.77188099353	0	2	G,G	NA	NA	0.0	0	NA	NA	71,107,52,91	1	1	0	118.083988326	1
chr3_ref_v2	199180	0	G,T	0	0	109,100,0,1	1	1	0	2	G,G	NA	NA	0.00477327875266	0	41,53,47,43	1	1	0	319.759952314	1	2	G,T	NA	NA	0.0434851119397	0	g.199180G>T	0	48,78,0,0	1	1	0	3.25141337905	0	2	G,G	NA	NA	0.0	0	NA	NA	88,93,106,96	1	1	0	366.534086698	1
chr3_ref_v2	201503	0	CT,C	1	1	81,64,6,7	1	1	0	2	CT,CT	NA	NA	0.317951562706	0	48,41,6,6	1	1	0	0.907001549101	0	2	CT,CT	NA	NA	0.978780072973	0	NA	NA	4,0,50,44	1	1	0	312.386954576	1	2	C,C	NA	NA	0.0752652427932	0	g.201504delT,g.201504delT	0,1	115,125,17,20	1	1	0	2.23502719565	0
chr3_ref_v2	202029	0	A,C	1	0	116,80,0,0	1	1	0	2	A,A	NA	NA	0.0	0	81,64,0,0	1	1	0	0.645449418832	0	2	A,A	NA	NA	0.0	0	NA	NA	43,36,39,22	1	1	0	313.510404639	1	2	A,C	A,A	0.125	0.0072595600128	0	g.202029A>C	0	202,168,0,0	1	1	0	1.40592166683	0
chr3_ref_v2	202081	0	G,A	0	0	104,91,0,0	1	1	0	2	G,G	NA	NA	0.0	0	37,41,37,34	1	1	0	314.817767087	1	2	G,A	NA	NA	0.0940289496483	0	g.202081G>A	0	52,44,0,0	1	1	0	0.389410536955	0	2	G,G	NA	NA	0.0	0	NA	NA	100,102,94,91	1	1	0	352.32083591	1
chr3_ref_v2	205618	0	CA,C	1	1	45,59,6,14	1	1	0	2	CA,CA	NA	NA	0.307302546372	0	24,43,4,8	1	1	0	0.874438931447	0	2	CA,CA	NA	NA	1.35665062174	0	NA	NA	29,36,6,3	1	1	0	0.902332445431	0	2	CA,CA	NA	NA	1.50913016748	0	NA	NA	101,104,25,16	1	1	0	3.44674862962	0
chr3_ref_v2	206172	0	C,T	1	0	95,69,0,0	1	1	0	2	C,C	NA	NA	0.0	0	70,57,0,0	1	1	0	0.552410126534	0	2	C,C	NA	NA	0.0	0	NA	NA	31,12,27,12	1	1	0	310.305914204	1	2	C,T	NA	NA	0.0976384695639	0	g.206172C>T	0	205,199,0,0	1	1	0	2.72476021295	0
chr3_ref_v2	207552	0	GA,G	1	1	34,37,6,8	1	1	0	2	GA,GA	NA	NA	0.489825657185	0	13,21,10,11	1	1	0	3.2586904119	0	2	GA,GA	NA	NA	0.285162176213	0	NA	NA	22,22,11,2	1	1	0	2.81326516614	0	2	GA,GA	NA	NA	0.959325345154	0	NA	NA	82,73,82,54	1	1	0	28.1136610552	1
chr3_ref_v2	207959	0	G,A	0	0	72,97,0,0	1	1	0	2	G,G	NA	NA	0.0	0	43,70,0,0	1	1	0	0.737610885477	0	2	G,G	NA	NA	0.0	0	NA	NA	20,21,15,28	1	1	0	310.773854314	1	2	G,A	NA	NA	0.0476280489893	0	g.207959G>A	0	169,226,0,0	1	1	0	0.40395363582	0
chr3_ref_v2	208125	0	C,T	1	0	86,60,0,0	1	1	0	2	C,C	NA	NA	0.0	0	35,21,26,27	1	1	0	311.04645061	1	2	C,T	NA	NA	0.055059777183	0	g.208125C>T	0	51,45,0,0	1	1	0	0.849650857418	0	2	C,C	NA	NA	0.0	0	NA	NA	94,104,104,93	1	1	0	351.013496481	1
chr3_ref_v2	208656	0	C,T	0	0	103,102,0,0	1	1	0	2	C,C	NA	NA	0.0	0	34,34,35,30	1	1	0	314.05290458	1	2	C,T	NA	NA	0.0451204352805	0	g.208656C>T	0	55,48,1,0	1	1	0	0.566740004623	0	2	C,C	NA	NA	0.00966191091174	0	NA	NA	103,112,76,97	1	1	0	347.582451653	1
chr3_ref_v2	208734	0	G,A	0	0	99,110,0,0	1	1	0	2	G,G	NA	NA	0.0	0	36,38,37,51	1	1	0	320.708203298	1	2	G,A	A,A	0.125	0.0780427070069	0	g.208734G>A	0	63,64,0,0	1	1	0	0.492444468135	0	2	G,G	NA	NA	0.0	0	NA	NA	110,123,106,109	1	1	0	369.17814078	1
chr3_ref_v2	209068	0	C,T	1	0	65,69,0,0	1	1	0	2	C,C	NA	NA	0.0	0	20,21,29,27	1	1	0	311.736455972	1	2	C,T	T,T	0.125	0.0604651957499	0	g.209068C>T	0	36,33,0,0	1	1	0	0.521106673784	0	2	C,C	NA	NA	0.0	0	NA	NA	106,93,107,102	1	1	0	354.034611191	1
chr3_ref_v2	211797	0	C,T	0	0	75,86,0,1	1	1	0	2	C,C	NA	NA	0.00619197024792	0	25,35,26,26	1	1	0	311.03869774	1	2	C,T	C,C	0.125	0.10821358464	0	g.211797C>T	0	44,49,0,0	1	1	0	0.416112383701	0	2	C,C	NA	NA	0.0	0	NA	NA	131,120,113,124	1	1	0	371.372787306	1
chr3_ref_v2	213239	0	C,T	0	0	94,92,0,0	1	1	0	2	C,C	NA	NA	0.0	0	36,38,39,41	1	1	0	316.957156176	1	2	C,T	NA	NA	0.0779615414697	0	g.213239C>T	0	52,53,0,0	1	1	0	0.39928076579	0	2	C,C	NA	NA	0.0	0	NA	NA	89,83,96,89	1	1	0	353.673613504	1
chr3_ref_v2	213262	0	A,T	0	0	91,102,0,0	1	1	0	2	A,A	NA	NA	0.0	0	35,37,41,39	1	1	0	317.262400337	1	2	A,T	NA	NA	0.105360515658	0	g.213262A>T	0	52,41,0,0	1	1	0	1.319283178	0	2	A,A	NA	NA	0.0	0	NA	NA	96,78,103,87	1	1	0	357.912887826	1
chr3_ref_v2	213846	0	G,T	1	0	94,94,0,0	1	1	0	2	G,G	NA	NA	0.0	0	64,71,16,9	1	1	0	17.4274331686	1	2	G,G	G,T	0.25	0.259511195485	1	NA	NA	76,50,0,0	1	1	0	2.01979893057	0	2	G,G	NA	NA	0.0	0	NA	NA	137,139,29,15	1	1	0	27.6160953335	1
chr3_ref_v2	215579	0	G,T	1	0	112,123,1,0	1	1	0	2	G,G	NA	NA	0.00424629088145	0	67,91,11,20	1	1	0	24.0772827068	1	2	G,G	G,T	0.25	0.317302320513	1	NA	NA	47,72,0,0	1	1	0	1.43457939058	0	2	G,G	NA	NA	0.0	0	NA	NA	138,166,24,20	1	1	0	26.566355013	1
chr3_ref_v2	216046	0	AT,A	1	1	34,40,38,43	1	1	0	2	AT,A	NA	NA	0.00611190790553	0	23,36,27,39	1	1	0	0.665245021405	0	2	AT,A	AT,AT	0.125	0.0231637489318	0	NA	NA	21,24,34,27	1	1	0	1.33168476106	0	2	AT,A	NA	NA	0.0979558227548	0	NA	NA	72,82,106,89	1	1	0	2.12985351923	0
chr3_ref_v2	216764	0	C,CA	0	0	68,100,0,0	1	1	0	2	C,C	NA	NA	0.0	0	87,85,0,0	1	1	0	2.45373153589	0	2	C,C	NA	NA	0.0	0	NA	NA	23,31,28,24	1	1	0	311.318470637	1	2	C,CA	NA	NA	0.0377403279828	0	g.216764_216765insA	0	151,171,0,0	1	1	0	1.98406996703	0
chr3_ref_v2	217548	0	C,T	0	0	87,105,0,0	1	1	0	2	C,C	NA	NA	0.0	0	51,43,41,44	1	1	0	317.671181741	1	2	C,T	NA	NA	0.10064352578	0	g.217548C>T	0	50,70,0,0	1	1	0	0.633588839742	0	2	C,C	NA	NA	0.0	0	NA	NA	81,83,88,97	1	1	0	355.37959189	1
chr3_ref_v2	218642	0	A,G	0	0	74,94,0,0	1	1	0	2	A,A	NA	NA	0.0	0	36,37,36,36	1	1	0	314.517024966	1	2	A,G	NA	NA	0.0137933221323	0	g.218642A>G	0	36,67,0,0	1	1	0	1.49560615682	0	2	A,A	NA	NA	0.0	0	NA	NA	128,110,104,105	1	1	0	357.827955153	1
chr3_ref_v2	219174	0	CT,C	1	1	51,42,3,3	1	1	0	2	CT,CT	NA	NA	0.647007201672	0	31,20,24,24	1	1	0	22.3466739024	1	2	CT,C	CT,CT	0.25	0.173433379653	0	g.219175delT	0	48,27,5,3	1	1	0	1.04084230977	0	2	CT,CT	NA	NA	1.00714816037	0	NA	NA	100,59,87,72	1	1	0	69.4067648872	1
chr3_ref_v2	219369	0	C,T	1	0	74,59,0,0	1	1	0	2	C,C	NA	NA	0.0	0	27,25,19,33	1	1	0	311.318614221	1	2	C,T	NA	NA	0.0	0	g.219369C>T	0	33,60,0,0	1	1	0	4.57323505215	0	2	C,C	NA	NA	0.0	0	NA	NA	109,112,89,102	1	1	0	344.066735409	1
chr3_ref_v2	219573	0	G,T	0	0	86,70,0,0	1	1	0	2	G,G	NA	NA	0.0	0	60,62,1,0	1	1	0	0.941164840869	0	2	G,G	NA	NA	0.00816331063916	0	NA	NA	22,10,32,15	1	1	0	311.885717293	1	2	G,T	T,T	0.25	0.126413924856	0	g.219573G>T	0	237,211,0,0	1	1	0	0.740784564994	0
chr3_ref_v2	219623	0	C,T	0	0	69,59,0,0	1	1	0	2	C,C	NA	NA	0.0	0	28,19,32,31	1	1	0	312.586194003	1	2	C,T	T,T	0.125	0.0416726964006	0	g.219623C>T	0	53,16,0,0	1	1	0	4.67859716146	0	2	C,C	NA	NA	0.0	0	NA	NA	121,76,122,94	1	1	0	358.044256058	1
chr3_ref_v2	219919	0	A,T	1	0	72,119,0,0	1	1	0	2	A,A	NA	NA	0.0	0	30,45,22,29	1	1	0	311.077226363	1	2	A,T	A,A	0.25	0.125163142954	0	g.219919A>T	0	46,54,0,0	1	1	0	1.32500348514	0	2	A,A	NA	NA	0.0	0	NA	NA	124,112,105,105	1	1	0	362.766050009	1
chr3_ref_v2	220151	0	T,C	1	0	85,44,0,0	1	1	0	2	T,T	NA	NA	0.0	0	53,39,0,0	1	1	0	1.26621869328	0	2	T,T	NA	NA	0.0	0	NA	NA	32,20,20,26	1	1	0	41.2128187328	1	2	T,C	NA	NA	0.122602322092	0	g.220151T>C	0	209,223,0,0	1	1	0	13.4858616719	0
chr3_ref_v2	220603	0	TTA,T	1	1	35,37,2,1	1	1	0	2	TTA,TTA	NA	NA	1.36665450745	0	30,31,4,1	1	1	0	1.0283161438	0	2	TTA,TTA	NA	NA	0.960260226736	0	NA	NA	37,47,5,4	1	1	0	1.75484701516	0	2	TTA,TTA	NA	NA	0.474052884533	0	NA	NA	98,118,16,12	1	1	0	4.93145515189	0
chr3_ref_v2	221029	0	T,C	0	0	83,87,0,0	1	1	0	2	T,T	NA	NA	0.0	0	27,37,36,29	1	1	0	313.537654907	1	2	T,C	NA	NA	0.015504186536	0	g.221029T>C	0	51,65,0,0	1	1	0	0.784472758961	0	2	T,T	NA	NA	0.0	0	NA	NA	93,107,116,88	1	1	0	360.829837372	1
chr3_ref_v2	221369	0	AC,A	1	0	85,71,0,0	1	1	0	2	AC,AC	NA	NA	0.0	0	28,14,30,20	1	1	0	311.414133532	1	2	AC,A	A,A	0.125	0.0769610411361	0	g.221370delC	0	71,50,0,0	1	1	0	0.705725404939	0	2	AC,AC	NA	NA	0.0	0	NA	NA	139,103,126,116	1	1	0	373.581401009	1
chr3_ref_v2	221542	0	C,A	0	0	63,64,0,0	1	1	0	2	C,C	NA	NA	0.0	0	31,25,33,32	1	1	0	312.605323824	1	2	C,A	A,A	0.125	0.10227884912	0	g.221542C>A	0	45,43,0,0	1	1	0	0.412220519532	0	2	C,C	NA	NA	0.0	0	NA	NA	110,133,109,138	1	1	0	369.525976325	1
chr3_ref_v2	222062	0	C,A	1	0	85,95,0,0	1	1	0	2	C,C	NA	NA	0.0	0	64,73,0,0	1	1	0	0.391511675688	0	2	C,C	NA	NA	0.0	0	NA	NA	15,28,14,21	1	1	0	309.444872164	1	2	C,A	C,C	0.125	0.0454623740768	0	g.222062C>A	0	246,252,0,0	1	1	0	0.757988960223	0
chr3_ref_v2	222292	0	G,A	0	0	79,71,0,0	1	1	0	2	G,G	NA	NA	0.0	0	32,34,37,31	1	1	0	313.548755659	1	2	G,A	NA	NA	0.0298529631497	0	g.222292G>A	0	48,35,0,0	1	1	0	0.707380495953	0	2	G,G	NA	NA	0.0	0	NA	NA	119,136,127,106	1	1	0	366.500544007	1
chr3_ref_v2	223040	0	G,A	0	0	107,84,0,0	1	1	0	2	G,G	NA	NA	0.0	0	43,31,37,26	1	1	0	313.463116675	1	2	G,A	G,G	0.125	0.0903840614683	0	g.223040G>A	0	53,26,0,0	1	1	0	1.64689186263	0	2	G,G	NA	NA	0.0	0	NA	NA	157,92,125,84	1	1	0	365.481855119	1
chr3_ref_v2	223405	0	T,C	0	0	107,98,0,0	1	1	0	2	T,T	NA	NA	0.0	0	31,34,36,31	1	1	0	314.618798759	1	2	T,C	NA	NA	0.0303053494953	0	g.223405T>C	0	66,56,0,0	1	1	0	0.459170577216	0	2	T,T	NA	NA	0.0	0	NA	NA	92,121,92,85	1	1	0	348.684710013	1
chr3_ref_v2	223896	0	G,A	0	0	75,84,0,0	1	1	0	2	G,G	NA	NA	0.0	0	32,43,44,29	1	1	0	315.070632645	1	2	G,A	NA	NA	0.0270286723879	0	g.223896G>A	0	52,55,0,0	1	1	0	0.419427890123	0	2	G,G	NA	NA	0.0	0	NA	NA	112,96,111,93	1	1	0	356.780222775	1
chr3_ref_v2	224155	0	G,A	1	0	95,58,0,0	1	1	0	2	G,G	NA	NA	0.0	0	82,54,0,0	1	1	0	0.466687950988	0	2	G,G	NA	NA	0.0	0	NA	NA	43,17,18,13	1	1	0	27.4071862738	1	2	G,A	G,G	0.25	0.149531733971	0	g.224155G>A	0	276,212,1,0	1	1	0	2.1193906077	0
chr3_ref_v2	224794	0	GTT,GT,G	1	1	19,23,20,22,3,4	1	1	0	2	GTT,GT	GTT,GTT	0.125	0.126207260094	0	2,1,18,12,23,25	1	1	0	23.7725635613	1	2	GT,G	GT,GT	0.25	0.465356563912	0	g.224795_224796delTT	0	21,10,17,15,2,3	1	1	0	1.47398805757	0	2	GTT,GT	GTT,GTT	0.5	0.170569382067	0	NA	NA	19,16,41,65,55,72	1	1	0	45.5115199525	1
chr3_ref_v2	225102	0	CAA,C,CA	1	1	44,67,0,0,9,2	1	1	0	2	CAA,CAA	NA	NA	0.970278849299	0	30,31,29,23,7,1	1	1	0	42.405513003	1	2	CAA,C	CAA,CAA	0.125	1.75742183651	0	g.225103_225104delAA	0	16,23,1,0,13,10	1	1	0	8.72599110354	0	2	CAA,CAA	NA	NA	0.0600349051202	0	NA	NA	72,65,83,49,16,13	1	1	0	326.408319342	1
chr3_ref_v2	225879	0	C,A	0	0	109,99,0,1	1	1	0	2	C,C	NA	NA	0.00479617226349	0	57,46,47,47	1	1	0	320.499979836	1	2	C,A	NA	NA	0.0914342059596	0	g.225879C>A	0	56,56,1,0	1	1	0	0.508796019496	0	2	C,C	NA	NA	0.00888894741725	0	NA	NA	89,93,103,101	1	1	0	367.231510595	1
chr3_ref_v2	225970	0	G,A	0	0	123,118,0,1	1	1	0	2	G,G	NA	NA	0.00414079266603	0	47,53,54,50	1	1	0	325.537762776	1	2	G,A	NA	NA	0.0392207131533	0	g.225970G>A	0	52,46,0,0	1	1	0	0.469012249685	0	2	G,G	NA	NA	0.0	0	NA	NA	72,82,87,94	1	1	0	360.458785166	1
chr3_ref_v2	226569	0	T,C	1	0	84,86,0,0	1	1	0	2	T,T	NA	NA	0.0	0	70,75,0,0	1	1	0	0.419832064192	0	2	T,T	NA	NA	0.0	0	NA	NA	34,15,22,30	1	1	0	311.632176957	1	2	T,C	NA	NA	0.0594234204708	0	g.226569T>C	0	212,208,0,0	1	1	0	0.485511470147	0
chr3_ref_v2	226641	0	C,A	1	0	101,69,0,0	1	1	0	2	C,C	NA	NA	0.0	0	38,35,30,35	1	1	0	313.177819301	1	2	C,A	NA	NA	0.116072171253	0	g.226641C>A	0	35,48,0,0	1	1	0	3.28487887343	0	2	C,C	NA	NA	0.0	0	NA	NA	115,104,126,95	1	1	0	369.087738689	1
chr3_ref_v2	226684	0	T,C	0	0	83,67,0,0	1	1	0	2	T,T	NA	NA	0.0	0	22,30,32,35	1	1	0	313.77467063	1	2	T,C	C,C	0.125	0.00213447252863	0	g.226684T>C	0	29,48,0,0	1	1	0	3.18169296571	0	2	T,T	NA	NA	0.0	0	NA	NA	94,93,113,102	1	1	0	362.203720075	1
chr3_ref_v2	226835	0	CTT,C,CT	1	1	23,19,5,2,7,2	1	1	0	2	CTT,CTT	CTT,C	0.25	0.802436559212	0	15,2,16,5,6,3	1	1	0	6.85021497927	0	2	CTT,C	CTT,CTT	0.125	0.785125312672	0	NA	NA	16,8,4,6,10,4	1	1	0	2.32742881366	0	2	CTT,CTT	CTT,C	0.5	0.727467091356	0	NA	NA	65,17,36,33,40,21	1	1	0	13.8047402924	1
chr3_ref_v2	227485	0	T,C	0	0	87,96,0,0	1	1	0	2	T,T	NA	NA	0.0	0	40,45,37,47	1	1	0	317.751663474	1	2	T,C	NA	NA	0.011834457647	0	g.227485T>C	0	78,67,0,0	1	1	0	1.14580251791	0	2	T,T	NA	NA	0.0	0	NA	NA	80,86,75,104	1	1	0	352.835285916	1
chr3_ref_v2	227637	0	C,A	0	0	99,78,0,3	1	1	0	2	C,C	NA	NA	0.709954298876	0	108,72,0,0	1	1	0	1.12428137213	0	2	C,C	NA	NA	0.0	0	NA	NA	22,26,35,24	1	1	0	312.433868748	1	2	C,A	A,A	0.125	0.0449779952831	0	g.227637C>A	0	172,154,0,0	1	1	0	1.42280203732	0
chr3_ref_v2	228977	0	G,A	0	0	90,75,1,0	1	1	0	2	G,G	NA	NA	0.00604231445596	0	40,29,29,28	1	1	0	311.68780361	1	2	G,A	G,G	0.125	0.0602591915182	0	g.228977G>A	0	70,57,0,0	1	1	0	0.429352364581	0	2	G,G	NA	NA	0.0	0	NA	NA	103,75,97,64	1	1	0	341.500012642	1
chr3_ref_v2	230043	0	G,A	0	0	92,126,0,0	1	1	0	2	G,G	NA	NA	0.0	0	74,95,0,0	1	1	0	0.465776880696	0	2	G,G	NA	NA	0.0	0	NA	NA	26,35,23,26	1	1	0	311.235290481	1	2	G,A	G,G	0.125	0.0322608622182	0	g.230043G>A	0	181,178,0,0	1	1	0	3.09133379951	0
chr3_ref_v2	230330	0	G,A	1	0	65,85,0,0	1	1	0	2	G,G	NA	NA	0.0	0	69,76,0,0	1	1	0	0.778137548645	0	2	G,G	NA	NA	0.0	0	NA	NA	19,28,26,27	1	1	0	311.348143395	1	2	G,A	NA	NA	0.120144311842	0	g.230330G>A	0	213,244,0,0	1	1	0	1.06987583017	0
chr3_ref_v2	230900	0	G,A	0	0	123,145,0,0	1	1	0	2	G,G	NA	NA	0.0	0	116,90,0,0	1	1	0	2.97308333266	0	2	G,G	NA	NA	0.0	0	NA	NA	29,35,32,23	1	1	0	313.109107285	1	2	G,A	G,G	0.125	0.0997645301537	0	g.230900G>A	0	187,201,0,0	1	1	0	0.717631781028	0
chr3_ref_v2	232608	0	GT,G	1	1	61,55,11,6	1	1	0	2	GT,GT	GT,G	0.125	0.073863601519	0	0,1,53,47	1	1	0	311.088144656	1	2	G,G	NA	NA	0.141047984848	0	g.232609delT,g.232609delT	0,1	19,26,28,27	1	1	0	18.3214238006	1	2	GT,G	NA	NA	0.00558485618606	0	g.232609delT	0	9,15,158,185	1	1	0	346.866830984	1
chr3_ref_v2	232634	0	CTT,C,CT	1	1	58,50,1,0,6,5	1	1	0	2	CTT,CTT	NA	NA	0.190403132072	0	20,21,3,2,12,26	1	1	0	17.263406159	1	2	CTT,CT	CTT,CTT	0.25	0.119200161916	0	g.232635delT	0	0,0,17,20,15,29	1	1	0	309.071972064	1	2	C,CT	CT,CT	0.25	0.246710162637	0	g.232635_232636delTT,g.232635delT	0,0	75,89,4,11,42,92	1	1	0	51.5396272704	1
chr3_ref_v2	234253	0	G,A	1	0	80,96,0,0	1	1	0	2	G,G	NA	NA	0.0	0	62,74,0,0	1	1	0	0.385519379892	0	2	G,G	NA	NA	0.0	0	NA	NA	20,19,13,22	1	1	0	309.585639399	1	2	G,A	NA	NA	0.10821358464	0	g.234253G>A	0	194,207,0,0	1	1	0	0.891647908521	0
chr3_ref_v2	234455	0	G,A	0	0	69,67,0,0	1	1	0	2	G,G	NA	NA	0.0	0	58,57,0,0	1	1	0	0.383662851418	0	2	G,G	NA	NA	0.0	0	NA	NA	21,21,28,25	1	1	0	311.277680192	1	2	G,A	A,A	0.125	0.0186921330122	0	g.234455G>A	0	258,200,1,0	1	1	0	1.98036789884	0
chr3_ref_v2	235013	0	C,A	1	0	66,60,0,0	1	1	0	2	C,C	NA	NA	0.0	0	24,31,29,16	1	1	0	41.7694689005	1	2	C,A	C,C	0.125	0.0506437328188	0	g.235013C>A	0	49,43,0,0	1	1	0	0.389335237337	0	2	C,C	NA	NA	0.0	0	NA	NA	115,143,135,50	1	1	0	173.09152403	1
chr3_ref_v2	237151	0	C,A	1	0	100,109,0,1	1	1	0	2	C,C	NA	NA	0.00477327875266	0	78,95,0,0	1	1	0	0.644713641946	0	2	C,C	NA	NA	0.0	0	NA	NA	23,31,26,35	1	1	0	313.937252815	1	2	C,A	NA	NA	0.121889817609	0	g.237151C>A	0	202,185,0,0	1	1	0	1.45067844626	0
chr3_ref_v2	237440	0	T,C	0	0	92,93,0,0	1	1	0	2	T,T	NA	NA	0.0	0	39,39,32,46	1	1	0	316.843098595	1	2	T,C	NA	NA	0.0	0	g.237440T>C	0	53,45,0,0	1	1	0	0.664024005681	0	2	T,T	NA	NA	0.0	0	NA	NA	106,96,78,108	1	1	0	353.849793922	1
chr3_ref_v2	237601	0	C,T	0	0	111,96,0,0	1	1	0	2	C,C	NA	NA	0.0	0	69,73,0,0	1	1	0	0.900501897967	0	2	C,C	NA	NA	0.0	0	NA	NA	28,20,36,26	1	1	0	314.416960628	1	2	C,T	T,T	0.125	0.00461894585629	0	g.237601C>T	0	204,192,0,0	1	1	0	0.676762543728	0
chr3_ref_v2	238277	0	ATTT,A,AT	1	1	2,1,18,8,43,12	1	1	0	2	AT,AT	A,AT	0.25	0.491156311992	0	2,0,20,9,21,5	1	1	0	2.22532155399	0	2	AT,AT	ATTT,AT	0.125	0.477725459571	0	NA	NA	1,0,25,11,18,5	1	1	0	4.04166306072	0	2	A,AT	AT,AT	0.25	0.0466198077665	0	NA	NA	3,2,105,58,57,29	1	1	0	16.1208940188	1
chr3_ref_v2	240800	0	G,A	1	0	115,107,0,0	1	1	0	2	G,G	NA	NA	0.0	0	36,38,45,48	1	1	0	322.196781236	1	2	G,A	A,A	0.125	0.0227800283318	0	g.240800G>A	0	46,58,1,0	1	1	0	1.17890958784	0	2	G,G	NA	NA	0.00956945101615	0	NA	NA	72,93,88,68	1	1	0	344.373083419	1
chr3_ref_v2	241046	0	T,C	0	0	120,80,0,0	1	1	0	2	T,T	NA	NA	0.0	0	32,41,49,31	1	1	0	318.493236878	1	2	T,C	NA	NA	0.0915671935255	0	g.241046T>C	0	63,52,0,0	1	1	0	0.85085364084	0	2	T,T	NA	NA	0.0	0	NA	NA	120,85,101,97	1	1	0	360.062604593	1
chr3_ref_v2	242107	0	C,A	1	0	81,106,0,1	1	1	0	2	C,C	NA	NA	0.00533334597536	0	73,77,0,0	1	1	0	1.03249041669	0	2	C,C	NA	NA	0.0	0	NA	NA	28,30,13,40	1	1	0	313.869561112	1	2	C,A	NA	NA	0.0901510969943	0	g.242107C>A	0	175,226,1,1	1	1	0	0.41407529722	0
chr3_ref_v2	242940	0	T,C	0	0	123,84,0,0	1	1	0	2	T,T	NA	NA	0.0	0	68,70,0,0	1	1	0	2.13160553172	0	2	T,T	NA	NA	0.0	0	NA	NA	24,25,23,28	1	1	0	311.827622306	1	2	T,C	NA	NA	0.0400053346137	0	g.242940T>C	0	226,260,0,0	1	1	0	8.47116398622	0
chr3_ref_v2	243138	0	C,T	0	0	85,126,0,0	1	1	0	2	C,C	NA	NA	0.0	0	38,55,38,42	1	1	0	316.956688772	1	2	C,T	C,C	0.125	0.100741569802	0	g.243138C>T	0	42,66,0,0	1	1	0	0.416709762818	0	2	C,C	NA	NA	0.0	0	NA	NA	99,131,94,100	1	1	0	357.365811831	1
chr3_ref_v2	243169	0	G,A	0	0	93,119,0,0	1	1	0	2	G,G	NA	NA	0.0	0	66,93,0,0	1	1	0	0.535648854876	0	2	G,G	NA	NA	0.0	0	NA	NA	13,26,19,29	1	1	0	311.907932791	1	2	G,A	A,A	0.125	0.0436750635027	0	g.243169G>A	0	203,225,0,0	1	1	0	1.13214733933	0
chr3_ref_v2	243472	0	G,A	0	0	84,85,0,0	1	1	0	2	G,G	NA	NA	0.0	0	56,66,0,0	1	1	0	0.655758404338	0	2	G,G	NA	NA	0.0	0	NA	NA	15,27,24,29	1	1	0	311.879279004	1	2	G,A	A,A	0.125	0.0186921330122	0	g.243472G>A	0	205,240,0,0	1	1	0	1.17340688376	0
chr3_ref_v2	243520	0	C,A	0	0	88,84,0,0	1	1	0	2	C,C	NA	NA	0.0	0	28,20,29,25	1	1	0	311.885916937	1	2	C,A	NA	NA	0.117783035656	0	g.243520C>A	0	53,38,0,0	1	1	0	1.00873940422	0	2	C,C	NA	NA	0.0	0	NA	NA	109,113,109,123	1	1	0	373.794126015	1
chr3_ref_v2	243605	0	C,A	0	0	67,84,0,0	1	1	0	2	C,C	NA	NA	0.0	0	62,55,0,0	1	1	0	1.48699645046	0	2	C,C	NA	NA	0.0	0	NA	NA	23,33,26,18	1	1	0	41.7473187249	1	2	C,A	C,C	0.125	0.010152371464	0	g.243605C>A	0	232,204,0,0	1	1	0	3.9621370018	0
chr3_ref_v2	243811	0	GTA,G	1	1	32,15,10,6	1	1	0	2	GTA,GTA	GTA,G	0.25	0.0567823338831	0	20,22,7,8	1	1	0	2.09764364273	0	2	GTA,GTA	GTA,G	0.25	0.0493182867601	0	NA	NA	33,14,25,17	1	1	0	3.65986587264	0	2	GTA,G	GTA,GTA	0.25	0.0871781019056	0	NA	NA	103,85,24,25	1	1	0	4.70186608719	0
chr3_ref_v2	244108	0	C,A	0	0	110,108,0,0	1	1	0	2	C,C	NA	NA	0.0	0	68,88,0,0	1	1	0	1.3468690059	0	2	C,C	NA	NA	0.0	0	NA	NA	30,33,16,37	1	1	0	313.288801907	1	2	C,A	C,C	0.125	0.0784716154415	0	g.244108C>A	0	139,192,0,0	1	1	0	3.02741205097	0
chr3_ref_v2	244983	0	C,T	0	0	75,121,0,0	1	1	0	2	C,C	NA	NA	0.0	0	40,54,39,37	1	1	0	315.465140607	1	2	C,T	C,C	0.125	0.0387529862972	0	g.244983C>T	0	56,70,0,0	1	1	0	1.07121753805	0	2	C,C	NA	NA	0.0	0	NA	NA	89,87,96,83	1	1	0	351.84474695	1
chr3_ref_v2	248474	0	G,A	1	0	97,95,0,0	1	1	0	2	G,G	NA	NA	0.0	0	45,34,47,38	1	1	0	318.555408283	1	2	G,A	NA	NA	0.0732034040233	0	g.248474G>A	0	40,46,0,0	1	1	0	0.5944682274	0	2	G,G	NA	NA	0.0	0	NA	NA	94,117,71,129	1	1	0	368.492334034	1
chr3_ref_v2	248854	0	G,A	0	0	72,70,0,0	1	1	0	2	G,G	NA	NA	0.0	0	37,31,29,23	1	1	0	45.7385176054	1	2	G,A	G,G	0.125	0.0169495583138	0	g.248854G>A	0	49,44,0,0	1	1	0	0.440394503089	0	2	G,G	NA	NA	0.0	0	NA	NA	130,118,118,113	1	1	0	363.001530606	1
chr3_ref_v2	248988	0	G,A	0	0	77,79,0,0	1	1	0	2	G,G	NA	NA	0.0	0	36,32,37,28	1	1	0	313.179084705	1	2	G,A	NA	NA	0.0451204352805	0	g.248988G>A	0	34,52,0,1	1	1	0	1.38466805912	0	2	G,G	NA	NA	0.0115608224011	0	NA	NA	91,126,87,114	1	1	0	354.905444922	1
chr3_ref_v2	249598	0	C,A	0	0	104,86,0,0	1	1	0	2	C,C	NA	NA	0.0	0	71,55,0,0	1	1	0	0.440615310835	0	2	C,C	NA	NA	0.0	0	NA	NA	24,21,26,36	1	1	0	314.210412522	1	2	C,A	A,A	0.125	0.0691574669939	0	g.249598C>A	0	225,219,0,0	1	1	0	1.3369575004	0
chr3_ref_v2	251289	0	G,C	0	0	102,105,0,0	1	1	0	2	G,G	NA	NA	0.0	0	45,50,37,42	1	1	0	316.536601308	1	2	G,C	G,G	0.125	0.0668853891474	0	g.251289G>C	0	70,53,0,0	1	1	0	1.32451667102	0	2	G,G	NA	NA	0.0	0	NA	NA	101,99,84,90	1	1	0	348.29187923	1
chr3_ref_v2	251599	0	G,A	0	0	109,79,0,0	1	1	0	2	G,G	NA	NA	0.0	0	46,29,40,29	1	1	0	314.649592832	1	2	G,A	NA	NA	0.0833816089391	0	g.251599G>A	0	61,43,0,1	1	1	0	0.424770729909	0	2	G,G	NA	NA	0.00956945101615	0	NA	NA	86,88,110,82	1	1	0	359.775998905	1
chr3_ref_v2	252128	0	G,A	0	0	103,97,0,0	1	1	0	2	G,G	NA	NA	0.0	0	46,38,31,44	1	1	0	316.189406544	1	2	G,A	NA	NA	0.113328685307	0	g.252128G>A	0	59,38,0,0	1	1	0	1.47543861264	0	2	G,G	NA	NA	0.0	0	NA	NA	72,106,88,110	1	1	0	363.933224478	1
chr3_ref_v2	252416	0	C,A	0	0	112,100,0,0	1	1	0	2	C,C	NA	NA	0.0	0	54,34,37,47	1	1	0	318.578787519	1	2	C,A	NA	NA	0.0465200156349	0	g.252416C>A	0	77,68,0,0	1	1	0	0.388218035317	0	2	C,C	NA	NA	0.0	0	NA	NA	78,91,87,85	1	1	0	350.179166043	1
chr3_ref_v2	252677	0	G,T	0	0	135,121,1,0	1	1	0	2	G,G	NA	NA	0.00389864041566	0	79,108,0,0	1	1	0	2.7942183094	0	2	G,G	NA	NA	0.0	0	NA	NA	31,37,25,32	1	1	0	313.178396351	1	2	G,T	G,G	0.125	0.0748579909393	0	g.252677G>T	0	173,182,0,0	1	1	0	1.23365877012	0
chr3_ref_v2	254046	0	C,T	0	0	116,91,0,0	1	1	0	2	C,C	NA	NA	0.0	0	84,69,0,0	1	1	0	0.423849990805	0	2	C,C	NA	NA	0.0	0	NA	NA	41,23,46,17	1	1	0	316.465806248	1	2	C,T	NA	NA	0.0157483569681	0	g.254046C>T	0	221,186,0,0	1	1	0	0.604237234513	0
chr3_ref_v2	255039	0	T,C	1	0	67,100,0,1	1	1	0	2	T,T	NA	NA	0.0059701669865	0	56,95,0,0	1	1	0	0.672697027698	0	2	T,T	NA	NA	0.0	0	NA	NA	26,34,19,33	1	1	0	311.69242134	1	2	T,C	T,T	0.125	0.10821358464	0	g.255039T>C	0	167,225,0,0	1	1	0	0.904952357292	0
chr3_ref_v2	255543	0	C,A	0	0	95,90,0,0	1	1	0	2	C,C	NA	NA	0.0	0	77,71,0,0	1	1	0	0.398975413899	0	2	C,C	NA	NA	0.0	0	NA	NA	38,30,36,25	1	1	0	313.133324394	1	2	C,A	NA	NA	0.108633841003	0	g.255543C>A	0	191,186,0,0	1	1	0	0.433580410714	0
chr3_ref_v2	255816	0	G,GT	1	1	4,7,25,34	1	1	0	2	GT,GT	NA	NA	0.338286091892	0	24,18,2,0	1	1	0	23.791858126	1	2	G,G	G,GT	0.125	0.127590296235	0	g.255816_255818T>,g.255816_255818T>	0,1	28,27,26,22	1	1	0	13.6744613311	1	2	GT,GT	G,GT	0.5	0.0461336848858	0	NA	NA	106,75,18,13	1	1	0	316.746469829	1
chr3_ref_v2	255855	0	GTA,G	1	1	20,40,5,14	1	1	0	2	GTA,GTA	GTA,G	0.25	0.186724855908	0	23,19,4,2	1	1	0	3.49518736561	0	2	GTA,GTA	NA	NA	0.111763365113	0	NA	NA	32,41,2,7	1	1	0	2.49113651575	0	2	GTA,GTA	NA	NA	0.0763913383155	0	NA	NA	96,117,8,14	1	1	0	7.20833068953	0
chr3_ref_v2	256776	0	C,T	0	0	91,106,0,0	1	1	0	2	C,C	NA	NA	0.0	0	81,92,0,0	1	1	0	0.402351794219	0	2	C,C	NA	NA	0.0	0	NA	NA	29,36,21,40	1	1	0	314.21529466	1	2	C,T	NA	NA	0.0635134057223	0	g.256776C>T	0	180,267,0,0	1	1	0	2.21627836158	0
chr3_ref_v2	257070	0	T,C	0	0	95,114,0,0	1	1	0	2	T,T	NA	NA	0.0	0	37,50,30,45	1	1	0	316.486400925	1	2	T,C	T,T	0.125	0.102894423163	0	g.257070T>C	0	58,56,0,0	1	1	0	0.867870057948	0	2	T,T	NA	NA	0.0	0	NA	NA	122,126,131,137	1	1	0	403.713942121	1
chr3_ref_v2	257991	0	G,A	0	0	115,78,0,0	1	1	0	2	G,G	NA	NA	0.0	0	72,50,0,0	1	1	0	0.390419057296	0	2	G,G	NA	NA	0.0	0	NA	NA	32,9,36,20	1	1	0	313.688815498	1	2	G,A	A,A	0.125	0.0604651957499	0	g.257991G>A	0	253,238,0,0	1	1	0	3.82239495353	0
chr3_ref_v2	262300	0	A,G	0	0	75,99,0,0	1	1	0	2	A,A	NA	NA	0.0	0	66,82,0,0	1	1	0	0.446465131698	0	2	A,A	NA	NA	0.0	0	NA	NA	25,34,25,35	1	1	0	312.94989653	1	2	A,G	NA	NA	0.0168071183164	0	g.262300A>G	0	212,274,0,0	1	1	0	0.428503318847	0
chr3_ref_v2	264489	0	A,C	0	0	20,25,0,0	1	1	1	2	A,A	NA	NA	0.0	0	13,20,0,0	1	1	1	0.4787640553	0	2	A,A	NA	NA	0.0	0	NA	NA	18,11,15,0	1	1	1	14.2408997795	0	2	A,C	A,A	0.25	0.0838814839807	0	NA	NA	70,70,0,0	1	1	1	0.971065242689	0
chr3_ref_v2	264762	0	C,T	1	0	72,116,0,0	1	1	1	2	C,C	NA	NA	0.0	0	26,32,14,42	1	1	1	314.618224239	1	2	C,T	NA	NA	0.0350913198113	0	NA	NA	47,47,0,0	1	1	1	2.01175953241	0	2	C,C	NA	NA	0.0	0	NA	NA	63,101,62,103	1	1	1	348.959135243	1
chr3_ref_v2	264884	0	G,T	0	0	0,96,0,0	0	1	1	2	G,G	NA	NA	0.0103627870355	0	0,16,0,22	1	1	1	0.0	0	2	G,T	T,T	0.125	0.0955779586206	0	NA	NA	0,36,0,0	0	1	1	0.0	0	2	G,G	NA	NA	0.0273989741881	0	NA	NA	1,67,2,68	1	1	1	0.0	0
chr3_ref_v2	266046	0	G,A	1	0	98,94,0,0	1	1	0	2	G,G	NA	NA	0.0	0	43,33,46,31	1	1	0	316.975845005	1	2	G,A	NA	NA	0.0130720815674	0	g.266046G>A	0	60,46,0,0	1	1	0	0.853664230825	0	2	G,G	NA	NA	0.0	0	NA	NA	89,72,95,91	1	1	0	356.029238454	1
chr3_ref_v2	267750	0	C,T	0	0	109,102,0,0	1	1	0	2	C,C	NA	NA	0.0	0	91,67,0,0	1	1	0	1.13993204539	0	2	C,C	NA	NA	0.0	0	NA	NA	26,22,27,35	1	1	0	314.362131744	1	2	C,T	T,T	0.125	0.00461894585629	0	g.267750C>T	0	178,180,0,0	1	1	0	0.616394933575	0
chr3_ref_v2	268855	0	GAA,GA,G	1	1	20,32,9,17,5,5	1	1	0	2	GAA,GAA	GAA,G	0.25	0.105080161168	0	10,11,9,18,9,10	1	1	0	3.36369624971	0	2	GAA,GA	GAA,G	0.125	0.300361479893	0	NA	NA	3,1,8,12,27,15	1	1	0	20.0641794514	1	2	GA,G	GAA,GA	0.125	0.226421713663	0	g.268856delA,g.268856_268857delAA	0,0	68,76,39,59,17,25	1	1	0	1.72096933055	0
chr3_ref_v2	269772	0	GA,G	1	1	77,82,6,4	1	1	0	2	GA,GA	NA	NA	0.0580644435524	0	60,73,2,2	1	1	0	0.845404847676	0	2	GA,GA	NA	NA	1.90510653165	0	NA	NA	22,33,19,26	1	1	0	24.0392024449	1	2	GA,G	GA,GA	0.25	0.0104993269179	0	g.269773delA	0	216,223,9,7	1	1	0	0.759062827089	0
chr3_ref_v2	272591	0	G,A	0	0	96,75,0,0	1	1	0	2	G,G	NA	NA	0.0	0	72,63,0,0	1	1	0	0.561409884731	0	2	G,G	NA	NA	0.0	0	NA	NA	32,26,25,30	1	1	0	311.784852589	1	2	G,A	NA	NA	0.0531098253139	0	g.272591G>A	0	180,184,0,0	1	1	0	2.26603372242	0
chr3_ref_v2	273394	0	G,T	1	0	43,102,23,0	1	1	0	2	G,G	G,T	0.25	0.147230236983	0	41,90,12,0	1	1	0	0.858625808026	0	2	G,G	G,T	0.25	0.364337816684	0	NA	NA	29,63,31,0	1	1	0	3.47599790542	0	2	G,G	G,T	0.5	0.0425596144188	0	NA	NA	92,172,42,0	1	1	0	1.36271466606	0
chr3_ref_v2	274529	0	A,G	1	0	116,92,0,0	1	1	0	2	A,A	NA	NA	0.0	0	41,47,40,41	1	1	0	317.29155426	1	2	A,G	NA	NA	0.0828876598058	0	g.274529A>G	0	53,77,0,0	1	1	0	3.72582686877	0	2	A,A	NA	NA	0.0	0	NA	NA	95,68,77,92	1	1	0	349.270800069	1
chr3_ref_v2	275263	0	C,A	0	0	133,95,1,1	1	1	0	2	C,C	NA	NA	0.00873367996875	0	111,74,0,0	1	1	0	0.560218748182	0	2	C,C	NA	NA	0.0	0	NA	NA	28,23,28,27	1	1	0	312.760689422	1	2	C,A	NA	NA	0.0755075525081	0	g.275263C>A	0	241,178,0,0	1	1	0	0.64268648311	0
chr3_ref_v2	275281	0	CT,C	1	1	116,86,5,4	1	1	0	2	CT,CT	NA	NA	0.409163209279	0	109,65,2,1	1	1	0	1.38017736178	0	2	CT,CT	NA	NA	1.66976706225	0	NA	NA	24,22,20,23	1	1	0	308.54238853	1	2	CT,C	CT,CT	0.125	0.0685845115863	0	g.275282delT	0	196,170,10,10	1	1	0	0.984497019871	0
chr3_ref_v2	277184	0	T,C	1	0	96,103,0,0	1	1	0	2	T,T	NA	NA	0.0	0	96,96,0,0	1	1	0	0.493431560097	0	2	T,T	NA	NA	0.0	0	NA	NA	26,29,28,22	1	1	0	311.426810731	1	2	T,C	NA	NA	0.0953101798043	0	g.277184T>C	0	182,188,0,0	1	1	0	0.460148003496	0
chr3_ref_v2	279362	0	C,A	0	0	83,78,0,0	1	1	0	2	C,C	NA	NA	0.0	0	34,43,43,39	1	1	0	316.538573795	1	2	C,A	NA	NA	0.0629138254106	0	g.279362C>A	0	55,44,1,0	1	1	0	0.61180768164	0	2	C,C	NA	NA	0.0100503358535	0	NA	NA	90,86,92,84	1	1	0	345.078976058	1
chr3_ref_v2	280256	0	G,A	0	0	112,96,0,0	1	1	0	2	G,G	NA	NA	0.0	0	106,99,0,0	1	1	0	0.549030920339	0	2	G,G	NA	NA	0.0	0	NA	NA	34,34,39,19	1	1	0	313.818493111	1	2	G,A	G,G	0.125	0.0922497336512	0	g.280256G>A	0	204,177,0,0	1	1	0	0.407742462064	0
chr3_ref_v2	281017	0	C,T	0	0	96,99,0,0	1	1	0	2	C,C	NA	NA	0.0	0	41,34,39,50	1	1	0	320.186967746	1	2	C,T	T,T	0.125	0.0801661720851	0	g.281017C>T	0	70,68,0,0	1	1	0	0.439850190762	0	2	C,C	NA	NA	0.0	0	NA	NA	88,94,90,80	1	1	0	346.345738706	1
chr3_ref_v2	281713	0	G,A	0	0	85,107,6,8	1	1	0	2	G,G	G,A	0.125	0.0896121586897	0	38,58,42,48	1	1	0	309.629701881	1	2	G,A	NA	NA	0.0645385211376	0	g.281713G>A	0	67,58,0,0	1	1	0	2.96662938613	0	2	G,G	NA	NA	0.0	0	NA	NA	89,86,108,96	1	1	0	319.719275966	1
chr3_ref_v2	281761	0	G,A	0	0	98,120,0,0	1	1	0	2	G,G	NA	NA	0.0	0	46,50,37,50	1	1	0	319.525431248	1	2	G,A	NA	NA	0.0984400728133	0	g.281761G>A	0	64,84,0,0	1	1	0	0.461762684153	0	2	G,G	NA	NA	0.0	0	NA	NA	93,93,107,99	1	1	0	369.705157976	1
chr3_ref_v2	284372	0	G,A	0	0	93,79,0,1	1	1	0	2	G,G	NA	NA	0.00579711768433	0	78,65,0,0	1	1	0	0.431819988172	0	2	G,G	NA	NA	0.0	0	NA	NA	43,23,37,19	1	1	0	312.647878793	1	2	G,A	G,G	0.125	0.0870113769896	0	g.284372G>A	0	227,179,0,0	1	1	0	0.769341947983	0
chr3_ref_v2	287057	0	C,CA	1	1	84,70,2,3	1	1	0	2	C,C	NA	NA	0.44525315984	0	64,74,0,0	1	1	0	1.98381332648	0	2	C,C	NA	NA	0.463131484018	0	NA	NA	42,18,33,25	1	1	0	310.061028118	1	2	C,CA	CA,CA	0.125	0.0363322202201	0	g.287057_287058insA	0	173,147,9,8	1	1	0	1.62971689038	0
chr3_ref_v2	288402	0	AAT,A	1	1	32,26,6,5	1	1	0	2	AAT,AAT	NA	NA	0.148851585148	0	17,21,1,4	1	1	0	1.078756279	0	2	AAT,AAT	NA	NA	0.486972522289	0	NA	NA	20,10,32,12	1	1	0	15.7101976214	1	2	AAT,A	A,A	0.125	0.0306156554724	0	g.288403_288404delAT	0	121,99,16,13	1	1	0	0.815494410195	0
chr3_ref_v2	288956	0	AAT,A	1	1	0,46,0,3	1	1	1	2	AAT,AAT	AAT,A	0.125	0.40372418362	0	0,33,0,5	1	1	1	1.1282828734	0	2	AAT,AAT	AAT,A	0.125	0.142707882963	0	NA	NA	0,40,0,4	1	1	0	0.552955617989	0	2	AAT,AAT	AAT,A	0.125	0.0696003921694	0	NA	NA	1,107,1,16	1	1	1	2.38983204643	0
chr3_ref_v2	292335	0	C,A	0	0	106,105,0,1	1	1	0	2	C,C	NA	NA	0.00472814119595	0	86,80,0,2	1	1	0	0.727583710224	0	2	C,C	NA	NA	0.417441299155	0	NA	NA	32,22,29,32	1	1	0	313.721061634	1	2	C,A	NA	NA	0.121889817609	0	g.292335C>A	0	208,181,0,0	1	1	0	1.07476207521	0
chr3_ref_v2	293172	0	G,A	0	0	117,118,0,0	1	1	0	2	G,G	NA	NA	0.0	0	41,43,46,41	1	1	0	320.150683997	1	2	G,A	NA	NA	0.0350913198113	0	g.293172G>A	0	60,59,0,0	1	1	0	0.391158267762	0	2	G,G	NA	NA	0.0	0	NA	NA	135,91,109,113	1	1	0	378.820658825	1
chr3_ref_v2	294179	0	G,T	1	0	96,106,1,0	1	1	0	2	G,G	NA	NA	0.00493828164058	0	68,78,0,0	1	1	0	0.444003410036	0	2	G,G	NA	NA	0.0	0	NA	NA	31,26,43,13	1	1	0	315.346071051	1	2	G,T	NA	NA	0.0176995770994	0	g.294179G>T	0	227,167,0,0	1	1	0	4.75720733727	0
chr3_ref_v2	294718	0	G,A	0	0	70,110,0,0	1	1	0	2	G,G	NA	NA	0.0	0	29,37,42,37	1	1	0	316.929088633	1	2	G,A	A,A	0.125	0.0715213178403	0	g.294718G>A	0	60,56,0,0	1	1	0	2.67503321398	0	2	G,G	NA	NA	0.0	0	NA	NA	102,96,88,87	1	1	0	345.444682984	1
chr3_ref_v2	296072	0	G,A	0	0	92,113,0,0	1	1	0	2	G,G	NA	NA	0.0	0	70,88,0,0	1	1	0	0.397048828407	0	2	G,G	NA	NA	0.0	0	NA	NA	0,0,45,58	1	1	0	333.411025526	1	2	A,A	NA	NA	0.0	0	g.296072G>A,g.296072G>A	0,1	194,294,0,1	1	1	0	1.85608937391	0
chr3_ref_v2	299733	0	C,A	1	0	49,49,0,0	1	1	0	2	C,C	NA	NA	0.0	0	21,8,13,5	1	1	1	17.6833857095	1	2	C,A	C,C	0.25	0.0339015516757	0	NA	NA	50,34,0,0	1	1	0	1.34502571323	0	2	C,C	NA	NA	0.0	0	NA	NA	112,91,33,19	1	1	0	27.5456796367	1
chr3_ref_v2	300114	0	TA,T	1	1	45,15,6,0	1	1	1	2	TA,TA	NA	NA	0.49844125298	0	34,11,5,0	1	1	1	0.323669437035	0	2	TA,TA	NA	NA	1.3881981839	0	NA	NA	44,28,4,0	1	1	0	2.47665806892	0	2	TA,TA	NA	NA	1.88648727944	0	NA	NA	110,95,7,4	1	1	0	11.5835032416	0
chr3_ref_v2	304058	0	TA,T	1	1	88,45,3,1	1	1	0	2	TA,TA	NA	NA	0.0161515622422	0	71,33,2,1	1	1	0	0.464849468403	0	2	TA,TA	NA	NA	1.15510266218	0	NA	NA	28,22,24,15	1	1	0	27.1551451799	1	2	TA,T	TA,TA	0.125	0.112435566917	0	g.304059delA	0	182,123,8,3	1	1	0	1.8779278119	0
chr3_ref_v2	304070	0	CT,C	1	1	56,51,7,4	1	1	0	2	CT,CT	NA	NA	0.624940401477	0	48,40,3,7	1	1	0	1.32155456271	0	2	CT,CT	NA	NA	1.54804688484	0	NA	NA	36,38,3,3	1	1	0	0.614273818519	0	2	CT,CT	NA	NA	1.73156469684	0	NA	NA	116,108,20,24	1	1	0	4.81077893716	0
chr3_ref_v2	304890	0	C,CA	1	1	57,56,1,1	1	1	0	2	C,C	NA	NA	0.161472788333	0	41,36,19,19	1	1	0	26.6182723705	1	2	C,CA	C,C	0.25	0.0200168255891	0	g.304890_304891insA	0	46,39,0,0	1	1	0	0.656565741691	0	2	C,C	NA	NA	0.362430641142	0	NA	NA	111,95,81,70	1	1	0	111.704318015	1
chr3_ref_v2	305199	0	T,G	1	0	79,87,1,1	1	1	0	2	T,T	NA	NA	0.0119761910467	0	29,38,29,33	1	1	0	312.710992446	1	2	T,G	NA	NA	0.0775582343459	0	g.305199T>G	0	42,55,0,0	1	1	0	0.72710067482	0	2	T,T	NA	NA	0.0	0	NA	NA	102,122,114,126	1	1	0	377.396422586	1
chr3_ref_v2	305281	0	G,A	0	0	99,82,0,0	1	1	0	2	G,G	NA	NA	0.0	0	35,26,30,28	1	1	0	312.336582446	1	2	G,A	NA	NA	0.0504308536269	0	g.305281G>A	0	56,53,0,0	1	1	0	0.576108721272	0	2	G,G	NA	NA	0.0	0	NA	NA	133,127,115,133	1	1	0	382.421351882	1
chr3_ref_v2	305388	0	G,C	1	0	93,86,0,0	1	1	0	2	G,G	NA	NA	0.0	0	65,53,0,0	1	1	0	0.568782445112	0	2	G,G	NA	NA	0.0	0	NA	NA	32,24,25,19	1	1	0	310.273391797	1	2	G,C	G,G	0.125	0.010152371464	0	g.305388G>C	0	270,212,0,0	1	1	0	1.40163365872	0
chr3_ref_v2	306621	0	G,A	0	0	109,113,0,1	1	1	0	2	G,G	NA	NA	0.00449438958784	0	83,67,0,0	1	1	0	1.20244026571	0	2	G,G	NA	NA	0.0	0	NA	NA	22,26,30,23	1	1	0	312.527470793	1	2	G,A	NA	NA	0.0990909026442	0	g.306621G>A	0	206,174,0,0	1	1	0	1.72822387481	0
chr3_ref_v2	306784	0	T,C	1	0	89,104,0,0	1	1	0	2	T,T	NA	NA	0.0	0	32,47,38,42	1	1	0	316.997133184	1	2	T,C	NA	NA	0.0125787822069	0	g.306784T>C	0	57,54,0,0	1	1	0	0.826338077308	0	2	T,T	NA	NA	0.0	0	NA	NA	115,112,95,102	1	1	0	356.644212934	1
chr3_ref_v2	308144	0	C,T	0	0	86,112,0,0	1	1	0	2	C,C	NA	NA	0.0	0	93,91,0,0	1	1	0	1.56508915158	0	2	C,C	NA	NA	0.0	0	NA	NA	41,31,35,27	1	1	0	313.275214513	1	2	C,T	C,C	0.125	0.10178269431	0	g.308144C>T	0	159,187,0,0	1	1	0	0.737024102915	0
chr3_ref_v2	309309	0	TA,T,TAA	1	1	57,51,6,7,2,2	1	1	0	2	TA,TA	NA	NA	1.23479559523	0	38,34,5,3,1,1	1	1	0	0.451756313263	0	2	TA,TA	NA	NA	2.14815128933	0	NA	NA	45,17,11,4,4,1	1	1	0	3.08171504387	0	2	TA,TA	NA	NA	0.807055827283	0	NA	NA	109,94,20,18,24,25	1	1	0	14.8294154149	1
chr3_ref_v2	309906	0	G,T	0	0	72,84,1,0	1	1	0	2	G,G	NA	NA	0.00638979809877	0	43,35,40,32	1	1	0	314.228020675	1	2	G,T	NA	NA	0.0800427076735	0	g.309906G>T	0	58,55,1,1	1	1	0	0.745550255336	0	2	G,G	NA	NA	0.0175443096509	0	NA	NA	88,90,120,89	1	1	0	363.56597668	1
chr3_ref_v2	311601	0	G,T	1	0	0,0,2,18	1	1	1	2	T,T	NA	NA	0.0	0	0,0,1,11	1	0	1	0.231528258615	0	2	NA	NA	NA	NA	0	NA	NA	0,0,0,4	0	0	1	0.0	0	2	NA	NA	NA	NA	0	NA	NA	1,0,4,37	1	1	1	0.244056051361	0
chr3_ref_v2	311603	0	A,G	0	0	0,0,2,18	1	1	1	2	G,G	NA	NA	0.0	0	0,0,0,9	0	0	1	0.0	0	2	NA	NA	NA	NA	0	NA	NA	0,0,0,4	0	0	1	0.0	0	2	NA	NA	NA	NA	0	NA	NA	1,0,4,37	1	1	1	0.244056051361	0
chr3_ref_v2	311626	1	T,G	1	0	0,0,1,12	1	0	1	2	NA	NA	NA	NA	0	0,0,0,7	0	0	1	0.0	0	2	NA	NA	NA	NA	0	NA	NA	0,0,0,5	0	0	1	0.0	0	2	NA	NA	NA	NA	0	NA	NA	1,0,2,32	1	1	1	0.188095707992	0
chr3_ref_v2	311631	1	A,ATGG	1	0	0,0,1,13	1	0	1	2	NA	NA	NA	NA	0	0,0,0,7	0	0	1	0.0	0	2	NA	NA	NA	NA	0	NA	NA	0,0,0,5	0	0	1	0.0	0	2	NA	NA	NA	NA	0	NA	NA	1,0,2,32	1	1	1	0.185874612162	0
chr3_ref_v2	311636	1	G,A	0	0	0,0,0,11	0	0	1	2	NA	NA	NA	NA	0	0,0,0,4	0	0	1	0.0	0	2	NA	NA	NA	NA	0	NA	NA	0,0,1,5	1	0	1	0.0	0	2	NA	NA	NA	NA	0	NA	NA	1,0,2,28	1	1	1	0.0	0
chr3_ref_v2	311673	1	C,T	0	0	0,0,0,9	0	0	1	2	NA	NA	NA	NA	0	0,0,1,4	1	0	1	0.0	0	2	NA	NA	NA	NA	0	NA	NA	0,0,5,19	1	1	1	0.0	0	2	NA	NA	NA	NA	0	NA	NA	0,0,8,27	1	1	1	0.0	0
chr3_ref_v2	311674	1	A,G	0	0	0,0,0,9	0	0	1	2	NA	NA	NA	NA	0	0,0,1,4	1	0	1	0.0	0	2	NA	NA	NA	NA	0	NA	NA	0,0,6,21	1	1	1	0.0	0	2	NA	NA	NA	NA	0	NA	NA	0,0,9,27	1	1	1	0.0	0
chr3_ref_v2	311711	1	G,A	0	0	0,0,6,9	1	0	1	2	NA	NA	NA	NA	0	0,0,2,2	1	0	1	0.29419383293	0	2	NA	NA	NA	NA	0	NA	NA	0,0,18,24	1	1	1	0.416719460263	0	2	NA	NA	NA	NA	0	NA	NA	0,0,29,26	1	1	1	1.43074357219	0
chr3_ref_v2	311736	1	T,A	0	0	0,0,15,8	1	1	1	2	NA	NA	NA	NA	0	0,0,9,2	1	0	1	0.72273195573	0	2	NA	NA	NA	NA	0	NA	NA	0,0,24,23	1	1	1	1.52214740794	0	2	NA	NA	NA	NA	0	NA	NA	0,0,50,22	1	1	1	0.581322786546	0
chr3_ref_v2	312044	1	G,C	1	0	40,41,0,0	1	1	1	2	NA	NA	NA	NA	0	40,25,0,0	1	1	1	1.55538868342	0	2	NA	NA	NA	NA	0	NA	NA	14,26,11,9	1	1	1	13.5272881684	1	2	NA	NA	NA	NA	0	NA	NA	212,231,0,0	1	1	1	0.572654626522	0
chr3_ref_v2	312371	1	TGTG,T	1	1	0,23,0,0	0	1	1	2	NA	NA	NA	NA	0	0,5,0,8	1	0	1	0.0	0	2	NA	NA	NA	NA	0	NA	NA	0,13,0,0	0	0	1	0.0	0	2	NA	NA	NA	NA	0	NA	NA	0,42,0,16	1	1	1	0.0	0
chr3_ref_v2	312393	1	TGTG,T	1	0	0,16,0,0	0	0	1	2	NA	NA	NA	NA	0	0,8,0,0	0	0	1	0.0	0	2	NA	NA	NA	NA	0	NA	NA	0,1,0,2	1	0	1	0.0	0	2	NA	NA	NA	NA	0	NA	NA	0,28,0,0	0	1	1	0.0	0
chr3_ref_v2	312444	1	T,G	1	0	0,0,0,1	0	0	1	2	NA	NA	NA	NA	0	0,0,0,1	0	0	1	0.0	0	2	NA	NA	NA	NA	0	NA	NA	0,0,0,0	0	0	1	0.0	0	2	NA	NA	NA	NA	0	NA	NA	0,0,0,2	0	0	1	0.0	0
chr4_ref_v2	1531	0	T,C	0	0	0,0,0,0	0	0	1	2	NA	NA	NA	NA	0	0,0,0,0	0	0	1	0.0	0	2	NA	NA	NA	NA	0	NA	NA	0,0,0,0	0	0	1	0.0	0	2	NA	NA	NA	NA	0	NA	NA	0,0,0,0	0	0	1	0.0	0
chr4_ref_v2	1555	0	T,G	0	0	0,0,1,0	0	0	1	2	NA	NA	NA	NA	0	0,0,1,3	1	0	1	0.0	0	2	NA	NA	NA	NA	0	NA	NA	0,0,0,0	0	0	1	0.0	0	2	NA	NA	NA	NA	0	NA	NA	0,0,0,0	0	0	1	0.0	0
chr4_ref_v2	1565	0	G,A	0	0	0,0,1,0	0	0	1	2	NA	NA	NA	NA	0	0,0,1,3	1	0	1	0.0	0	2	NA	NA	NA	NA	0	NA	NA	0,0,1,0	0	0	1	0.0	0	2	NA	NA	NA	NA	0	NA	NA	0,0,0,0	0	0	1	0.0	0
chr4_ref_v2	1567	0	T,C	0	0	0,0,1,1	1	0	1	2	NA	NA	NA	NA	0	0,0,1,3	1	0	1	0.512438279129	0	2	NA	NA	NA	NA	0	NA	NA	0,0,1,0	0	0	1	0.0	0	2	NA	NA	NA	NA	0	NA	NA	0,0,0,0	0	0	1	0.0	0
chr4_ref_v2	1631	0	C,T	0	0	0,0,0,0	0	0	1	2	NA	NA	NA	NA	0	0,0,1,1	1	0	1	0.0	0	2	NA	NA	NA	NA	0	NA	NA	0,0,0,0	0	0	1	0.0	0	2	NA	NA	NA	NA	0	NA	NA	0,0,1,0	0	0	1	0.0	0
chr4_ref_v2	1633	0	T,C	0	0	0,0,0,0	0	0	1	2	NA	NA	NA	NA	0	0,0,0,1	0	0	1	0.0	0	2	NA	NA	NA	NA	0	NA	NA	0,0,0,0	0	0	1	0.0	0	2	NA	NA	NA	NA	0	NA	NA	0,0,1,0	0	0	1	0.0	0
chr4_ref_v2	2006	0	T,G	0	0	0,0,0,0	0	0	1	2	NA	NA	NA	NA	0	0,0,0,0	0	0	1	0.0	0	2	NA	NA	NA	NA	0	NA	NA	0,0,4,0	0	0	1	0.0	0	2	NA	NA	NA	NA	0	NA	NA	0,0,5,0	0	0	1	0.0	0
chr4_ref_v2	2007	0	A,G	0	0	0,0,0,0	0	0	1	2	NA	NA	NA	NA	0	0,0,0,0	0	0	1	0.0	0	2	NA	NA	NA	NA	0	NA	NA	0,0,4,0	0	0	1	0.0	0	2	NA	NA	NA	NA	0	NA	NA	0,0,5,0	0	0	1	0.0	0
chr4_ref_v2	2033	0	G,T	0	0	0,0,3,0	0	0	1	2	NA	NA	NA	NA	0	0,0,4,0	0	0	1	0.0	0	2	NA	NA	NA	NA	0	NA	NA	0,0,4,0	0	0	1	0.0	0	2	NA	NA	NA	NA	0	NA	NA	0,0,6,0	0	0	1	0.0	0
chr4_ref_v2	2043	0	C,T	0	0	0,0,3,0	0	0	1	2	NA	NA	NA	NA	0	0,0,5,0	0	0	1	0.0	0	2	NA	NA	NA	NA	0	NA	NA	0,0,4,0	0	0	1	0.0	0	2	NA	NA	NA	NA	0	NA	NA	0,0,10,0	0	0	1	0.0	0
chr4_ref_v2	2044	0	T,G	0	0	0,0,4,0	0	0	1	2	NA	NA	NA	NA	0	0,0,5,0	0	0	1	0.0	0	2	NA	NA	NA	NA	0	NA	NA	0,0,4,0	0	0	1	0.0	0	2	NA	NA	NA	NA	0	NA	NA	0,0,10,0	0	0	1	0.0	0
chr4_ref_v2	2058	0	G,C	0	0	0,0,10,0	0	0	1	2	NA	NA	NA	NA	0	0,0,10,0	0	0	1	0.0	0	2	NA	NA	NA	NA	0	NA	NA	0,0,4,0	0	0	1	0.0	0	2	NA	NA	NA	NA	0	NA	NA	0,0,14,0	0	0	1	0.0	0
chr4_ref_v2	2060	0	C,T	0	0	0,0,11,0	0	0	1	2	NA	NA	NA	NA	0	0,0,10,0	0	0	1	0.0	0	2	NA	NA	NA	NA	0	NA	NA	0,0,4,0	0	0	1	0.0	0	2	NA	NA	NA	NA	0	NA	NA	0,0,14,0	0	0	1	0.0	0
chr4_ref_v2	2064	0	G,T	0	0	0,0,11,0	0	0	1	2	NA	NA	NA	NA	0	0,0,12,0	0	0	1	0.0	0	2	NA	NA	NA	NA	0	NA	NA	0,0,4,0	0	0	1	0.0	0	2	NA	NA	NA	NA	0	NA	NA	0,0,15,0	0	0	1	0.0	0
chr4_ref_v2	2070	0	T,C	1	0	0,0,13,0	0	0	1	2	NA	NA	NA	NA	0	0,0,13,0	0	0	1	0.0	0	2	NA	NA	NA	NA	0	NA	NA	0,0,4,0	0	0	1	0.0	0	2	NA	NA	NA	NA	0	NA	NA	0,0,16,0	0	0	1	0.0	0
chr4_ref_v2	2074	0	G,A	0	0	0,0,14,0	0	0	1	2	NA	NA	NA	NA	0	0,0,15,0	0	0	1	0.0	0	2	NA	NA	NA	NA	0	NA	NA	0,0,4,0	0	0	1	0.0	0	2	NA	NA	NA	NA	0	NA	NA	0,0,21,0	0	1	1	0.0	0
chr4_ref_v2	2085	0	A,G	0	0	0,0,18,0	0	0	1	2	NA	NA	NA	NA	0	0,0,21,0	0	1	1	0.0	0	2	G,G	NA	NA	0.0465200156349	0	NA	NA	0,0,7,0	0	0	1	0.0	0	2	NA	NA	NA	NA	0	NA	NA	0,0,25,0	0	1	1	0.0	0
chr4_ref_v2	2110	0	T,C	0	0	0,0,18,0	0	0	1	2	NA	NA	NA	NA	0	0,0,22,0	0	1	1	0.0	0	2	C,C	NA	NA	0.0444517625708	0	NA	NA	0,0,11,0	0	0	1	0.0	0	2	NA	NA	NA	NA	0	NA	NA	0,0,36,0	0	1	1	0.0	0
chr4_ref_v2	2133	0	G,A	1	0	0,0,26,0	0	1	1	2	A,A	NA	NA	0.0377403279828	0	0,0,23,0	0	1	1	0.0	0	2	A,A	NA	NA	0.0425596144188	0	NA	NA	0,0,17,0	0	0	1	0.0	0	2	NA	NA	NA	NA	0	NA	NA	0,0,56,0	0	1	1	0.0	0
chr4_ref_v2	2149	0	C,T	0	0	0,0,38,0	0	1	1	2	T,T	NA	NA	0.0259754864033	0	0,0,35,0	0	1	1	0.0	0	2	T,T	NA	NA	0.0281708769667	0	NA	NA	0,0,19,0	0	0	1	0.0	0	2	NA	NA	NA	NA	0	NA	NA	0,0,69,1	1	1	1	0.0	0
chr4_ref_v2	2150	0	T,G	0	0	0,0,38,0	0	1	1	2	G,G	NA	NA	0.0259754864033	0	0,0,36,0	0	1	1	0.0	0	2	G,G	NA	NA	0.0273989741881	0	NA	NA	0,0,20,0	0	1	1	0.0	0	2	G,G	NA	NA	0.0487901641694	0	NA	NA	0,0,72,1	1	1	1	0.0	0
chr4_ref_v2	2581	0	T,TA	0	0	0,0,0,0	0	0	1	2	NA	NA	NA	NA	0	0,0,0,0	0	0	1	0.0	0	2	NA	NA	NA	NA	0	NA	NA	0,0,0,0	0	0	1	0.0	0	2	NA	NA	NA	NA	0	NA	NA	0,0,0,1	0	0	1	0.0	0
chr4_ref_v2	14548	0	G,T	1	0	0,0,0,0	0	0	1	2	NA	NA	NA	NA	0	0,0,1,1	1	0	1	0.0	0	2	NA	NA	NA	NA	0	NA	NA	0,0,0,0	0	0	1	0.0	0	2	NA	NA	NA	NA	0	NA	NA	0,0,0,0	0	0	1	0.0	0
chr4_ref_v2	18322	0	A,ACGCT	0	0	0,0,2,2	1	0	1	2	NA	NA	NA	NA	0	0,0,0,5	0	0	1	0.0	0	2	NA	NA	NA	NA	0	NA	NA	0,0,1,1	1	0	1	0.176690055777	0	2	NA	NA	NA	NA	0	NA	NA	0,0,7,4	1	0	1	0.566170743538	0
chr4_ref_v2	18324	0	G,GTGGTTAC	0	0	0,0,2,2	1	0	1	2	NA	NA	NA	NA	0	0,0,0,3	0	0	1	0.0	0	2	NA	NA	NA	NA	0	NA	NA	0,0,1,1	1	0	1	0.176690055777	0	2	NA	NA	NA	NA	0	NA	NA	0,0,7,3	1	0	1	0.772774118254	0
chr4_ref_v2	18326	0	A,ACAGTAATTGGCGCTTTTCCCTTTG	0	0	0,0,2,1	1	0	1	2	NA	NA	NA	NA	0	0,0,0,3	0	0	1	0.0	0	2	NA	NA	NA	NA	0	NA	NA	0,0,0,1	0	0	1	0.0	0	2	NA	NA	NA	NA	0	NA	NA	0,0,7,2	1	0	1	0.429934638434	0
chr4_ref_v2	18332	0	T,A	0	0	0,0,1,1	1	0	1	2	NA	NA	NA	NA	0	0,0,0,1	0	0	1	0.0	0	2	NA	NA	NA	NA	0	NA	NA	0,0,0,1	0	0	1	0.0	0	2	NA	NA	NA	NA	0	NA	NA	0,0,3,1	1	0	1	0.512438279129	0
chr4_ref_v2	18339	0	T,C	1	0	0,0,1,1	1	0	1	2	NA	NA	NA	NA	0	0,0,0,1	0	0	1	0.0	0	2	NA	NA	NA	NA	0	NA	NA	0,0,0,0	0	0	1	0.0	0	2	NA	NA	NA	NA	0	NA	NA	0,0,2,1	1	0	1	0.308044980374	0
chr4_ref_v2	18340	0	T,C	1	0	0,0,1,1	1	0	1	2	NA	NA	NA	NA	0	0,0,0,1	0	0	1	0.0	0	2	NA	NA	NA	NA	0	NA	NA	0,0,0,0	0	0	1	0.0	0	2	NA	NA	NA	NA	0	NA	NA	0,0,2,0	0	0	1	0.0	0
chr4_ref_v2	18347	0	ATC,A	1	1	0,1,0,0	0	0	1	2	NA	NA	NA	NA	0	0,0,0,1	0	0	1	0.0	0	2	NA	NA	NA	NA	0	NA	NA	0,0,0,0	0	0	1	0.0	0	2	NA	NA	NA	NA	0	NA	NA	0,0,2,0	0	0	1	0.0	0
chr4_ref_v2	18352	0	C,CGT	0	0	0,1,0,0	0	0	1	2	NA	NA	NA	NA	0	0,0,0,1	0	0	1	0.0	0	2	NA	NA	NA	NA	0	NA	NA	0,0,0,0	0	0	1	0.0	0	2	NA	NA	NA	NA	0	NA	NA	0,0,2,0	0	0	1	0.0	0
chr4_ref_v2	18359	0	C,T	0	0	0,0,0,0	0	0	1	2	NA	NA	NA	NA	0	0,0,0,0	0	0	1	0.0	0	2	NA	NA	NA	NA	0	NA	NA	0,0,0,0	0	0	1	0.0	0	2	NA	NA	NA	NA	0	NA	NA	0,0,2,0	0	0	1	0.0	0
chr4_ref_v2	18362	0	G,A	1	0	0,0,0,0	0	0	1	2	NA	NA	NA	NA	0	0,0,0,0	0	0	1	0.0	0	2	NA	NA	NA	NA	0	NA	NA	0,0,0,0	0	0	1	0.0	0	2	NA	NA	NA	NA	0	NA	NA	0,0,2,0	0	0	1	0.0	0
chr4_ref_v2	18375	0	A,ACC	1	0	0,0,0,0	0	0	1	2	NA	NA	NA	NA	0	0,0,0,0	0	0	1	0.0	0	2	NA	NA	NA	NA	0	NA	NA	0,0,1,0	0	0	1	0.0	0	2	NA	NA	NA	NA	0	NA	NA	0,0,2,0	0	0	1	0.0	0
chr4_ref_v2	18376	0	T,TGGTCACGCAGTTTTCTTGATGCC	1	0	0,0,0,0	0	0	1	2	NA	NA	NA	NA	0	0,0,0,0	0	0	1	0.0	0	2	NA	NA	NA	NA	0	NA	NA	0,0,1,0	0	0	1	0.0	0	2	NA	NA	NA	NA	0	NA	NA	0,0,1,0	0	0	1	0.0	0
chr4_ref_v2	18388	0	T,G	0	0	0,0,10,0	0	0	1	2	NA	NA	NA	NA	0	0,0,6,0	0	0	1	0.0	0	2	NA	NA	NA	NA	0	NA	NA	0,0,9,0	0	0	1	0.0	0	2	NA	NA	NA	NA	0	NA	NA	0,0,18,0	0	0	1	0.0	0
chr4_ref_v2	18395	0	A,G	1	0	0,0,13,0	0	0	1	2	NA	NA	NA	NA	0	0,0,8,0	0	0	1	0.0	0	2	NA	NA	NA	NA	0	NA	NA	0,0,10,0	0	0	1	0.0	0	2	NA	NA	NA	NA	0	NA	NA	0,0,29,1	1	1	1	0.0	0
chr4_ref_v2	18405	0	C,G	1	0	0,0,21,0	0	1	1	2	G,G	NA	NA	0.0465200156349	0	0,0,16,0	0	0	1	0.0	0	2	NA	NA	NA	NA	0	NA	NA	0,0,13,0	0	0	1	0.0	0	2	NA	NA	NA	NA	0	NA	NA	0,0,49,2	1	1	1	0.0	0
chr4_ref_v2	18406	0	T,C	1	0	0,0,24,0	0	1	1	2	C,C	NA	NA	0.0408219945203	0	0,0,16,0	0	0	1	0.0	0	2	NA	NA	NA	NA	0	NA	NA	0,0,13,0	0	0	1	0.0	0	2	NA	NA	NA	NA	0	NA	NA	0,0,51,2	1	1	1	0.0	0
chr4_ref_v2	18411	0	T,A	1	0	0,0,28,1	1	1	1	2	A,A	NA	NA	0.0	0	0,0,18,0	0	0	1	0.0	0	2	NA	NA	NA	NA	0	NA	NA	0,0,20,0	0	1	1	0.0	0	2	A,A	NA	NA	0.0487901641694	0	NA	NA	0,0,64,2	1	1	1	0.281736127367	0
chr4_ref_v2	18412	0	T,C	1	0	0,0,29,1	1	1	1	2	C,C	NA	NA	0.0	0	0,0,18,0	0	0	1	0.0	0	2	NA	NA	NA	NA	0	NA	NA	0,0,20,0	0	1	1	0.0	0	2	C,C	NA	NA	0.0487901641694	0	NA	NA	0,0,65,2	1	1	1	0.279605342803	0
chr4_ref_v2	18415	0	G,A	0	0	0,0,32,1	1	1	1	2	A,A	NA	NA	0.0	0	0,0,20,0	0	1	1	0.0	0	2	A,A	NA	NA	0.0487901641694	0	NA	NA	0,0,22,0	0	1	1	0.0	0	2	A,A	NA	NA	0.0444517625708	0	NA	NA	0,0,70,2	1	1	1	0.278019190116	0
chr4_ref_v2	18419	0	C,T	0	0	0,0,38,1	1	1	1	2	T,T	NA	NA	0.0	0	0,0,21,0	0	1	1	0.0	0	2	T,T	NA	NA	0.0465200156349	0	NA	NA	0,0,24,0	0	1	1	0.0	0	2	T,T	NA	NA	0.0408219945203	0	NA	NA	0,0,80,2	1	1	1	0.277667491343	0
chr4_ref_v2	18421	0	G,A	0	0	0,0,40,1	1	1	1	2	A,A	NA	NA	0.0	0	0,0,22,0	0	1	1	0.0	0	2	A,A	NA	NA	0.0444517625708	0	NA	NA	0,0,25,0	0	1	1	0.0	0	2	A,A	NA	NA	0.0392207131533	0	NA	NA	0,0,86,2	1	1	1	0.277778781627	0
chr4_ref_v2	18473	0	T,C	0	0	71,3,0,0	1	1	1	2	T,T	NA	NA	0.0	0	28,0,19,2	1	1	1	23.5523496043	0	2	T,C	T,T	0.125	0.0714589639821	0	NA	NA	43,2,0,0	1	1	1	0.295218911379	0	2	T,T	NA	NA	0.0	0	NA	NA	85,5,80,8	1	1	1	98.7679573667	1
chr4_ref_v2	19654	0	G,A	0	0	90,123,0,0	1	1	0	2	G,G	NA	NA	0.0	0	38,49,38,36	1	1	0	315.634033897	1	2	G,A	G,G	0.125	0.0894714028305	0	g.19654G>A	0	58,50,0,0	1	1	0	2.13149624927	0	2	G,G	NA	NA	0.0	0	NA	NA	83,73,88,69	1	1	0	344.572770799	1
chr4_ref_v2	20463	0	CTATATATATATA,C,CTA	1	1	0,2,6,8,7,9	1	1	1	2	C,CTA	CTATATATATATA,CTA	0.25	0.466499617953	0	1,0,1,3,5,18	1	1	1	4.30892148619	0	2	CTA,CTA	NA	NA	0.446825622878	0	NA	NA	1,3,13,16,3,5	1	1	0	2.19324080133	0	2	C,C	C,CTA	0.25	0.881955718174	0	NA	NA	7,4,11,12,39,38	1	1	0	3.2896577172	0
chr4_ref_v2	21278	0	A,G	0	0	89,70,0,0	1	1	0	2	A,A	NA	NA	0.0	0	38,39,26,33	1	1	0	311.835422819	1	2	A,G	A,A	0.125	0.0149535496671	0	g.21278A>G	0	48,58,0,0	1	1	0	1.87086605851	0	2	A,A	NA	NA	0.0	0	NA	NA	83,69,69,88	1	1	0	338.80946635	1
chr4_ref_v2	23995	0	C,A	0	0	86,127,0,1	1	1	0	2	C,C	NA	NA	0.00468384931243	0	61,98,0,0	1	1	0	0.540266521641	0	2	C,C	NA	NA	0.0	0	NA	NA	29,32,21,31	1	1	0	312.009055865	1	2	C,A	C,C	0.125	0.091684282689	0	g.23995C>A	0	176,162,1,0	1	1	0	5.23796571979	0
chr4_ref_v2	24167	0	A,G	0	0	95,78,0,0	1	1	0	2	A,A	NA	NA	0.0	0	55,47,17,15	1	1	0	24.0287942099	1	2	A,A	A,G	0.5	0.0606246218164	1	NA	NA	57,43,0,0	1	1	0	0.453227785042	0	2	A,A	NA	NA	0.0	0	NA	NA	138,102,48,38	1	1	0	62.6025836995	1
chr4_ref_v2	25091	0	G,T	1	0	107,91,1,0	1	1	0	2	G,G	NA	NA	0.00503779402996	0	79,86,1,0	1	1	0	1.17845132053	0	2	G,G	NA	NA	0.00604231445596	0	NA	NA	33,26,21,26	1	1	0	310.81195508	1	2	G,T	G,G	0.125	0.0239245860852	0	g.25091G>T	0	181,185,0,0	1	1	0	1.49309033758	0
chr4_ref_v2	26327	0	TAA,T,TA	1	1	26,21,3,5,29,32	1	1	0	2	TAA,TA	TA,TA	0.125	0.163765804302	0	2,1,33,32,16,26	1	1	0	34.4866500196	1	2	T,TA	TA,TA	0.125	0.351447153636	0	g.26328_26329delAA	0	2,3,28,33,19,23	1	1	0	30.4708514946	1	2	T,TA	TA,TA	0.125	0.462896848125	0	g.26328_26329delAA	0	10,6,85,83,60,72	1	1	0	315.786334332	1
chr4_ref_v2	26918	0	A,T	0	0	108,116,0,0	1	1	0	2	A,A	NA	NA	0.0	0	40,50,43,48	1	1	0	320.789524741	1	2	A,T	NA	NA	0.0110498361866	0	g.26918A>T	0	65,66,0,0	1	1	0	0.43051667232	0	2	A,A	NA	NA	0.0	0	NA	NA	91,96,95,90	1	1	0	357.495748104	1
chr4_ref_v2	30536	0	G,T	0	0	129,121,2,0	1	1	0	2	G,G	NA	NA	0.413433277757	0	107,93,0,0	1	1	0	0.610517007118	0	2	G,G	NA	NA	0.0	0	NA	NA	30,29,26,27	1	1	0	311.544689434	1	2	G,T	NA	NA	0.107245530354	0	g.30536G>T	0	155,181,0,0	1	1	0	1.85829458875	0
chr4_ref_v2	30888	0	G,A	1	0	89,80,0,0	1	1	0	2	G,G	NA	NA	0.0	0	46,41,37,34	1	1	0	313.896317012	1	2	G,A	G,G	0.125	0.0480861866676	0	g.30888G>A	0	60,66,0,0	1	1	0	0.846177878355	0	2	G,G	NA	NA	0.0	0	NA	NA	98,83,98,89	1	1	0	351.403485326	1
chr4_ref_v2	31265	0	A,G	0	0	58,32,70,51	1	1	0	2	A,G	G,G	0.125	0.0446664469856	0	42,49,46,40	1	1	0	5.02128928256	0	2	A,G	NA	NA	0.0565122102633	0	NA	NA	22,27,30,28	1	1	0	2.44121237154	0	2	A,G	G,G	0.125	0.0826917158451	0	NA	NA	82,79,76,74	1	1	0	5.87204207065	0
chr4_ref_v2	31399	0	C,T	0	0	43,67,38,49	1	1	0	2	C,T	C,C	0.125	0.0167421811431	0	67,77,0,0	1	1	0	307.882733044	1	2	C,C	NA	NA	0.0	0	g.31398_31400T>C	1	45,42,0,0	1	1	0	14.6748318657	1	2	C,C	NA	NA	0.0	0	g.31398_31400T>C	1	149,157,1,0	1	1	0	308.744212039	1
chr4_ref_v2	31496	0	G,A	0	0	89,92,0,0	1	1	0	2	G,G	NA	NA	0.0	0	33,41,43,42	1	1	0	318.142947041	1	2	G,A	A,A	0.125	0.112728264995	0	g.31496G>A	0	46,48,0,0	1	1	0	0.378188320423	0	2	G,G	NA	NA	0.0	0	NA	NA	84,86,66,85	1	1	0	337.441123755	1
chr4_ref_v2	31899	0	G,T	1	0	80,77,0,0	1	1	0	2	G,G	NA	NA	0.0	0	34,30,28,32	1	1	0	312.215005056	1	2	G,T	NA	NA	0.0645385211376	0	g.31899G>T	0	50,51,0,0	1	1	0	0.416753765379	0	2	G,G	NA	NA	0.0	0	NA	NA	94,89,102,80	1	1	0	347.875136221	1
chr4_ref_v2	32794	0	C,T	0	0	115,98,0,0	1	1	0	2	C,C	NA	NA	0.0	0	50,31,53,30	1	1	0	320.064163412	1	2	C,T	NA	NA	0.0243914531242	0	g.32794C>T	0	68,50,0,0	1	1	0	0.628379257631	0	2	C,C	NA	NA	0.0	0	NA	NA	84,86,89,84	1	1	0	350.820616349	1
chr4_ref_v2	32870	0	G,A	0	0	122,108,0,0	1	1	0	2	G,G	NA	NA	0.0	0	85,90,0,0	1	1	0	0.892288444452	0	2	G,G	NA	NA	0.0	0	NA	NA	30,27,23,23	1	1	0	310.909202895	1	2	G,A	G,G	0.125	0.0369045569355	0	g.32870G>A	0	154,180,0,0	1	1	0	2.25841084462	0
chr4_ref_v2	34954	0	C,T	0	0	87,77,0,0	1	1	0	2	C,C	NA	NA	0.0	0	32,35,35,32	1	1	0	313.585892871	1	2	C,T	NA	NA	0.0	0	g.34954C>T	0	37,37,0,0	1	1	0	0.487374662799	0	2	C,C	NA	NA	0.0	0	NA	NA	111,80,104,97	1	1	0	356.934292175	1
chr4_ref_v2	35225	0	G,T	1	0	96,85,0,0	1	1	0	2	G,G	NA	NA	0.0	0	65,57,2,0	1	1	0	0.913673385378	0	2	G,G	NA	NA	0.42172562898	0	NA	NA	36,20,28,13	1	1	0	310.438490014	1	2	G,T	G,G	0.125	0.0604651957499	0	g.35225G>T	0	192,165,1,0	1	1	0	0.411782910027	0
chr4_ref_v2	35401	0	C,T	0	0	113,87,0,1	1	1	0	2	C,C	NA	NA	0.00498754151104	0	58,23,46,38	1	1	0	318.42456453	1	2	C,T	NA	NA	0.0363676441709	0	g.35401C>T	0	52,60,0,0	1	1	0	1.80852619507	0	2	C,C	NA	NA	0.0	0	NA	NA	79,83,89,97	1	1	0	357.383647807	1
chr4_ref_v2	36335	0	G,T	0	0	73,105,1,0	1	1	0	2	G,G	NA	NA	0.00560225554867	0	90,77,0,0	1	1	0	3.5417326745	0	2	G,G	NA	NA	0.0	0	NA	NA	47,45,12,4	1	1	0	12.9484943074	1	2	G,G	G,T	0.25	0.196710294246	1	NA	NA	183,168,0,0	1	1	0	5.1104525308	0
chr4_ref_v2	36404	0	G,T	0	0	89,117,0,0	1	1	0	2	G,G	NA	NA	0.0	0	39,46,27,33	1	1	0	312.573385132	1	2	G,T	G,G	0.125	0.0969922659873	0	g.36404G>T	0	66,49,0,0	1	1	0	3.09654296312	0	2	G,G	NA	NA	0.0	0	NA	NA	81,82,79,95	1	1	0	351.816827875	1
chr4_ref_v2	36590	0	C,A	1	0	89,89,0,1	1	1	0	2	C,C	NA	NA	0.00560225554867	0	33,43,25,33	1	1	0	312.07981398	1	2	C,A	C,C	0.125	0.018975901459	0	g.36590C>A	0	47,66,1,0	1	1	0	1.37352817961	0	2	C,C	NA	NA	0.00881062968215	0	NA	NA	105,82,90,83	1	1	0	345.283409435	1
chr4_ref_v2	37966	0	G,A	0	0	72,71,0,0	1	1	0	2	G,G	NA	NA	0.0	0	68,50,0,0	1	1	0	1.20513737899	0	2	G,G	NA	NA	0.0	0	NA	NA	13,14,16,16	1	1	0	309.024711973	1	2	G,A	A,A	0.125	0.0814153914855	0	g.37966G>A	0	268,198,1,0	1	1	0	2.89053216768	0
chr4_ref_v2	38908	0	C,A	1	0	95,60,0,0	1	1	0	2	C,C	NA	NA	0.0	0	34,26,25,39	1	1	0	313.569555618	1	2	C,A	NA	NA	0.0645385211376	0	g.38908C>A	0	37,36,0,0	1	1	0	1.4624551986	0	2	C,C	NA	NA	0.0	0	NA	NA	81,73,69,71	1	1	0	330.378354372	1
chr4_ref_v2	41556	0	G,T	0	0	88,96,0,0	1	1	0	2	G,G	NA	NA	0.0	0	57,62,0,0	1	1	0	0.382552217874	0	2	G,G	NA	NA	0.0	0	NA	NA	22,25,21,13	1	1	0	309.340372416	1	2	G,T	G,G	0.125	0.072472648813	0	g.41556G>T	0	223,211,0,0	1	1	0	1.13028608972	0
chr4_ref_v2	41808	0	C,T	1	0	105,92,1,0	1	1	0	2	C,C	NA	NA	0.00506330195655	0	77,56,0,0	1	1	0	0.839552169815	0	2	C,C	NA	NA	0.0	0	NA	NA	36,24,23,13	1	1	0	37.7648422227	1	2	C,T	C,C	0.25	0.0	0	g.41808C>T	0	220,167,0,0	1	1	0	1.18919332481	0
chr4_ref_v2	42636	0	G,T	1	0	68,73,0,0	1	1	0	2	G,G	NA	NA	0.0	0	29,31,42,29	1	1	0	314.506553262	1	2	G,T	T,T	0.125	0.0829791134617	0	g.42636G>T	0	33,42,0,0	1	1	0	0.583243614297	0	2	G,G	NA	NA	0.0	0	NA	NA	94,95,72,63	1	1	0	325.664242623	1
chr4_ref_v2	42856	0	C,T	1	0	77,68,0,0	1	1	0	2	C,C	NA	NA	0.0	0	55,52,4,11	1	1	0	9.65974212608	1	2	C,C	C,T	0.25	0.0188684843044	0	NA	NA	42,35,0,0	1	1	0	0.400310145618	0	2	C,C	NA	NA	0.0	0	NA	NA	204,155,18,14	1	1	0	11.2637214629	1
chr4_ref_v2	43666	0	T,C	0	0	91,95,0,0	1	1	0	2	T,T	NA	NA	0.0	0	31,33,27,29	1	1	0	311.967004309	1	2	T,C	T,T	0.125	0.117783035656	0	g.43666T>C	0	63,45,0,0	1	1	0	1.59355652667	0	2	T,T	NA	NA	0.0	0	NA	NA	75,78,83,106	1	1	0	359.103688437	1
chr4_ref_v2	43795	0	CTTT,C,CTT	1	1	15,12,0,0,4,2	1	1	0	2	CTTT,CTTT	NA	NA	0.592670912315	0	2,1,14,7,6,1	1	1	0	15.2650219966	1	2	C,CTT	C,C	0.5	0.564551320707	0	g.43796_43798delTTT,g.43796delT	0,0	12,9,0,1,11,1	1	1	0	2.8204290553	0	2	CTTT,CTTT	NA	NA	0.515185112872	0	NA	NA	3,5,46,25,17,7	1	1	0	45.8265520535	1
chr4_ref_v2	43826	0	GA,G	1	1	17,49,5,6	1	1	0	2	GA,GA	NA	NA	0.141766309041	0	14,14,12,20	1	1	0	9.92546195349	1	2	GA,GA	GA,G	0.5	0.126286515217	0	NA	NA	22,31,7,7	1	1	0	1.61931335865	0	2	GA,GA	NA	NA	0.550493656798	0	NA	NA	41,56,54,58	1	1	0	25.8960694836	1
chr4_ref_v2	45661	0	T,A	0	0	67,33,0,0	1	1	0	2	T,T	NA	NA	0.0	0	46,29,0,0	1	1	0	0.763032650664	0	2	T,T	NA	NA	0.0	0	NA	NA	31,17,16,0	1	1	0	18.3201066413	0	2	T,T	T,A	0.5	0.0606246218164	0	NA	NA	194,125,0,0	1	1	0	1.94801712481	0
chr4_ref_v2	47001	0	C,A	0	0	99,73,0,0	1	1	0	2	C,C	NA	NA	0.0	0	43,54,43,48	1	1	0	318.493005003	1	2	C,A	NA	NA	0.0638514719865	0	g.47001C>A	0	60,53,0,0	1	1	0	0.726637667736	0	2	C,C	NA	NA	0.0	0	NA	NA	79,77,80,86	1	1	0	343.35091402	1
[truncated: 11,581 more rows]
[truncated: 8 more columns]
