# Supplementary material for: Muver, a computational framework for accurately calling accumulated mutations
Source: BMC Genomics. 2018 May 9;19:345. doi: 10.1186/s12864-018-4753-3 (PMC5944071; doi:10.1186/s12864-018-4753-3)
Supplement: Supplementary file 2 — Results Files. Zip file containing VCF and TXT formatted muver results for all yeast data sets analyzed. (ZIP 10697 kb) [file 12864_2018_4753_MOESM2_ESM.zip › t0TAK149_pol1LM_msh2delta.mutations.vcf]

##INFO=<ID=IntersectsRepeat,Number=0,Type=Flag,Description="Intersects with repeat">
##INFO=<ID=RepeatCorrectionApplied,Number=0,Type=Flag,Description="Repeat correction applied">
##FILTER=<ID=ExcRegion,Description="Intersects with excluded region">
##FORMAT=<ID=SAC,Number=.,Type=Integer,Description="Strand allele counts">
##FORMAT=<ID=ACF,Number=0,Type=Flag,Description="Allele count flag">
##FORMAT=<ID=DF,Number=0,Type=Flag,Description="Depth flag">
##FORMAT=<ID=PD,Number=1,Type=Integer,Description="Ploidy, specified by user">
##FORMAT=<ID=GT,Number=1,Type=String,Description="Genotype">
##FORMAT=<ID=SGT,Number=1,Type=String,Description="Subclonal genotype">
##FORMAT=<ID=SF,Number=1,Type=Float,Description="Subclonal frequency">
##FORMAT=<ID=SV,Number=0,Type=Flag,Description="Subclonal valid flag">
##FORMAT=<ID=RD,Number=0,Type=Flag,Description="Read difference flag">
##FORMAT=<ID=MT,Number=.,Type=String,Description="Called mutations">
##FORMAT=<ID=PAC,Number=.,Type=String,Description="Called PAC flags">
#CHROM	POS	ID	REF	ALT	QUAL	FILTER	INFO	FORMAT	TAK149	TAK165	TAK216	TAK264
chr1_ref_v2	1723	.	CA	C	.	PASS	IntersectsRepeat=1;RepeatCorrectionApplied=1	SAC:ACF:DF:PD:GT:SGT:SF:SV:SIG:MT:PAC	33,56,0,0:1:1:2:0/0:./.:.:0	10,18,7,1:1:1:2:0/0:0/1:0.5:0:0:.:.	14,17,3,8:1:1:2:0/0:0/1:0.5:0:1:.:.	64,69,17,12:1:1:2:0/0:0/1:0.25:0:1:.:.
chr1_ref_v2	4616	.	G	T	.	PASS	IntersectsRepeat=1;RepeatCorrectionApplied=0	SAC:ACF:DF:PD:GT:SGT:SF:SV:SIG:MT:PAC	65,61,40,35:1:1:2:0/1:0/0:0.25:0	46,49,37,30:1:1:2:0/1:0/0:0.125:0:0:.:.	34,28,25,25:1:1:2:0/1:0/0:0.125:0:0:.:.	95,86,80,101:1:1:2:0/1:./.:.:0:0:.:.
chr1_ref_v2	5068	.	AT	A	.	PASS	IntersectsRepeat=1;RepeatCorrectionApplied=1	SAC:ACF:DF:PD:GT:SGT:SF:SV:SIG:MT:PAC	85,39,5,1:1:1:2:0/0:./.:.:0	36,24,25,19:1:1:2:0/0:0/1:0.25:0:1:.:	68,47,6,3:1:1:2:0/0:./.:.:0:0:.:.	105,69,99,68:1:1:2:0/0:0/1:0.5:0:1:.:
chr1_ref_v2	6735	.	C	T	.	PASS	IntersectsRepeat=0;RepeatCorrectionApplied=0	SAC:ACF:DF:PD:GT:SGT:SF:SV:SIG:MT:PAC	96,15,0,5:1:1:2:0/0:0/1:0.125:0	44,9,47,10:1:1:2:0/1:./.:.:0:1:.:.	48,8,0,5:1:1:2:0/0:0/1:0.25:0:0:.:.	109,20,109,54:1:1:2:0/1:1/1:0.125:0:1:.:.
chr1_ref_v2	6736	.	C	CAA	.	PASS	IntersectsRepeat=1;RepeatCorrectionApplied=1	SAC:ACF:DF:PD:GT:SGT:SF:SV:SIG:MT:PAC	94,18,6,28:1:1:2:0/0:0/1:0.5:0	46,13,41,22:1:1:2:0/1:./.:.:0:0:.:.	47,7,1,18:1:1:2:0/0:0/1:0.5:0:0:.:.	108,31,106,73:1:1:2:0/1:1/1:0.125:0:1:.:.
chr1_ref_v2	6947	.	AT	A	.	PASS	IntersectsRepeat=1;RepeatCorrectionApplied=1	SAC:ACF:DF:PD:GT:SGT:SF:SV:SIG:MT:PAC	77,106,0,2:1:1:2:0/0:./.:.:0	50,75,2,2:1:1:2:0/0:./.:.:0:0:.:.	25,24,20,24:1:1:2:0/1:0/0:0.125:0:1:g.6948delT:0	159,163,4,5:1:1:2:0/0:./.:.:0:0:.:.
chr1_ref_v2	8413	.	G	T	.	PASS	IntersectsRepeat=0;RepeatCorrectionApplied=0	SAC:ACF:DF:PD:GT:SGT:SF:SV:SIG:MT:PAC	97,126,0,0:1:1:2:0/0:./.:.:0	42,30,50,42:1:1:2:0/1:1/1:0.125:0:1:g.8413G>T:0	52,54,0,0:1:1:2:0/0:./.:.:0:0:.:.	86,96,98,105:1:1:2:0/1:./.:.:0:1:g.8413G>T:0
chr1_ref_v2	9314	.	A	G	.	PASS	IntersectsRepeat=0;RepeatCorrectionApplied=0	SAC:ACF:DF:PD:GT:SGT:SF:SV:SIG:MT:PAC	124,74,0,0:1:1:2:0/0:./.:.:0	41,36,43,26:1:1:2:0/1:./.:.:0:1:g.9314A>G:0	83,60,0,0:1:1:2:0/0:./.:.:0:0:.:.	115,106,114,101:1:1:2:0/1:./.:.:0:1:g.9314A>G:0
chr1_ref_v2	11022	.	C	T	.	PASS	IntersectsRepeat=0;RepeatCorrectionApplied=0	SAC:ACF:DF:PD:GT:SGT:SF:SV:SIG:MT:PAC	76,95,0,0:1:1:2:0/0:./.:.:0	66,58,7,8:1:1:2:0/0:0/1:0.25:0:0:.:.	64,55,0,1:1:1:2:0/0:./.:.:0:0:.:.	154,175,9,10:1:1:2:0/0:0/1:0.125:1:0:.:.
chr1_ref_v2	13290	.	G	A	.	PASS	IntersectsRepeat=0;RepeatCorrectionApplied=0	SAC:ACF:DF:PD:GT:SGT:SF:SV:SIG:MT:PAC	105,116,4,0:1:1:2:0/0:./.:.:0	79,92,0,0:1:1:2:0/0:./.:.:0:0:.:.	67,73,12,0:1:1:2:0/0:0/1:0.125:0:0:.:.	209,181,6,0:1:1:2:0/0:./.:.:0:0:.:.
chr1_ref_v2	13293	.	A	G	.	PASS	IntersectsRepeat=0;RepeatCorrectionApplied=0	SAC:ACF:DF:PD:GT:SGT:SF:SV:SIG:MT:PAC	100,117,4,0:1:1:2:0/0:./.:.:0	86,93,0,0:1:1:2:0/0:./.:.:0:0:.:.	64,70,12,0:1:1:2:0/0:0/1:0.125:0:0:.:.	211,181,6,0:1:1:2:0/0:./.:.:0:0:.:.
chr1_ref_v2	13299	.	A	G	.	PASS	IntersectsRepeat=1;RepeatCorrectionApplied=0	SAC:ACF:DF:PD:GT:SGT:SF:SV:SIG:MT:PAC	96,114,3,0:1:1:2:0/0:./.:.:0	87,96,0,0:1:1:2:0/0:./.:.:0:0:.:.	66,66,12,0:1:1:2:0/0:0/1:0.25:0:0:.:.	203,179,7,0:1:1:2:0/0:0/1:0.125:0:0:.:.
chr1_ref_v2	13302	.	A	G	.	PASS	IntersectsRepeat=1;RepeatCorrectionApplied=0	SAC:ACF:DF:PD:GT:SGT:SF:SV:SIG:MT:PAC	97,118,3,0:1:1:2:0/0:./.:.:0	83,95,0,0:1:1:2:0/0:./.:.:0:0:.:.	64,67,11,0:1:1:2:0/0:0/1:0.125:0:0:.:.	201,180,7,0:1:1:2:0/0:0/1:0.125:0:0:.:.
chr1_ref_v2	13322	.	A	AAGTGAAAGTACCGGTCCATGGTTC	.	PASS	IntersectsRepeat=0;RepeatCorrectionApplied=0	SAC:ACF:DF:PD:GT:SGT:SF:SV:SIG:MT:PAC	96,115,14,0:1:1:2:0/0:0/1:0.125:0	94,100,14,0:1:1:2:0/0:0/1:0.125:0:0:.:.	62,66,17,0:1:1:2:0/0:0/1:0.25:0:0:.:.	191,193,35,0:1:1:2:0/0:0/1:0.125:0:0:.:.
chr1_ref_v2	13385	.	G	GAC	.	PASS	IntersectsRepeat=0;RepeatCorrectionApplied=0	SAC:ACF:DF:PD:GT:SGT:SF:SV:SIG:MT:PAC	84,78,72,6:1:1:2:0/1:0/0:0.25:0	97,80,92,4:1:1:2:0/1:0/0:0.25:0:0:.:.	62,42,35,0:1:1:2:0/1:0/0:0.5:0:0:.:.	203,197,182,2:1:1:2:0/1:0/0:0.25:0:0:.:.
chr1_ref_v2	13413	.	G	A	.	PASS	IntersectsRepeat=0;RepeatCorrectionApplied=0	SAC:ACF:DF:PD:GT:SGT:SF:SV:SIG:MT:PAC	90,86,87,5:1:1:2:0/1:0/0:0.25:0	90,76,97,5:1:1:2:0/1:0/0:0.25:0:0:.:.	57,43,30,3:1:1:2:0/1:0/0:0.5:0:0:.:.	212,198,181,9:1:1:2:0/1:0/0:0.25:0:0:.:.
chr1_ref_v2	13420	.	A	G	.	PASS	IntersectsRepeat=1;RepeatCorrectionApplied=0	SAC:ACF:DF:PD:GT:SGT:SF:SV:SIG:MT:PAC	93,92,91,7:1:1:2:0/1:0/0:0.25:0	88,86,94,6:1:1:2:0/1:0/0:0.25:0:0:.:.	57,48,28,5:1:1:2:0/1:0/0:0.5:1:0:.:.	219,205,191,17:1:1:2:0/1:0/0:0.25:0:0:.:.
chr1_ref_v2	13442	.	A	C	.	PASS	IntersectsRepeat=0;RepeatCorrectionApplied=0	SAC:ACF:DF:PD:GT:SGT:SF:SV:SIG:MT:PAC	95,98,103,8:1:1:2:0/1:0/0:0.25:0	76,94,93,15:1:1:2:0/1:0/0:0.25:0:0:.:.	61,67,31,15:1:1:2:0/1:0/0:0.5:0:0:.:.	215,204,198,53:1:1:2:0/1:0/0:0.25:0:0:.:.
chr1_ref_v2	13616	.	G	T	.	PASS	IntersectsRepeat=0;RepeatCorrectionApplied=0	SAC:ACF:DF:PD:GT:SGT:SF:SV:SIG:MT:PAC	33,90,14,111:1:1:2:0/1:./.:.:0	18,70,16,85:1:1:2:0/1:1/1:0.125:0:0:.:.	42,44,9,33:1:1:2:0/1:0/0:0.25:0:0:.:.	182,218,47,182:1:1:2:0/1:0/0:0.25:0:0:.:.
chr1_ref_v2	13654	.	G	A	.	PASS	IntersectsRepeat=0;RepeatCorrectionApplied=0	SAC:ACF:DF:PD:GT:SGT:SF:SV:SIG:MT:PAC	31,76,9,91:1:1:2:0/1:./.:.:0	19,54,11,67:1:1:2:0/1:./.:.:0:0:.:.	31,47,4,36:1:1:2:0/1:0/0:0.25:0:0:.:.	150,232,17,157:1:1:2:0/1:0/0:0.25:1:1:.:
chr1_ref_v2	13798	.	A	T	.	PASS	IntersectsRepeat=0;RepeatCorrectionApplied=0	SAC:ACF:DF:PD:GT:SGT:SF:SV:SIG:MT:PAC	18,31,0,19:1:1:2:0/0:0/1:0.5:0	9,15,1,12:1:1:2:0/1:0/0:0.25:0:0:.:.	34,52,0,18:1:1:2:0/0:0/1:0.5:0:0:.:.	39,113,1,29:1:1:2:0/0:0/1:0.25:0:0:.:.
chr1_ref_v2	13807	.	T	G	.	PASS	IntersectsRepeat=0;RepeatCorrectionApplied=0	SAC:ACF:DF:PD:GT:SGT:SF:SV:SIG:MT:PAC	23,30,0,16:1:1:2:0/0:0/1:0.5:0	12,15,1,11:1:1:2:0/0:0/1:0.5:0:0:.:.	39,51,0,13:1:1:2:0/0:0/1:0.25:0:0:.:.	42,99,1,25:1:1:2:0/0:0/1:0.25:0:0:.:.
chr1_ref_v2	13830	.	T	C	.	PASS	IntersectsRepeat=0;RepeatCorrectionApplied=0	SAC:ACF:DF:PD:GT:SGT:SF:SV:SIG:MT:PAC	29,29,0,12:1:1:2:0/0:0/1:0.5:0	17,15,1,10:1:1:2:0/0:0/1:0.5:0:0:.:.	31,45,0,10:1:1:2:0/0:0/1:0.25:0:0:.:.	47,72,1,16:1:1:2:0/0:0/1:0.25:0:0:.:.
chr1_ref_v2	13848	.	A	G	.	PASS	IntersectsRepeat=0;RepeatCorrectionApplied=0	SAC:ACF:DF:PD:GT:SGT:SF:SV:SIG:MT:PAC	34,19,0,11:1:1:2:0/0:0/1:0.5:0	20,11,0,8:1:1:2:0/0:0/1:0.5:0:0:.:.	27,38,0,7:1:1:2:0/0:0/1:0.25:0:0:.:.	48,52,0,10:1:1:2:0/0:0/1:0.25:0:0:.:.
chr1_ref_v2	15922	.	C	T	.	PASS	IntersectsRepeat=1;RepeatCorrectionApplied=0	SAC:ACF:DF:PD:GT:SGT:SF:SV:SIG:MT:PAC	58,40,0,0:1:1:2:0/0:./.:.:0	58,48,0,0:1:1:2:0/0:./.:.:0:0:.:.	30,23,11,0:1:1:2:0/0:0/1:0.5:0:0:.:.	149,138,0,0:1:1:2:0/0:./.:.:0:0:.:.
chr1_ref_v2	16196	.	A	G	.	PASS	IntersectsRepeat=0;RepeatCorrectionApplied=0	SAC:ACF:DF:PD:GT:SGT:SF:SV:SIG:MT:PAC	42,69,7,1:1:1:2:0/0:0/1:0.125:0	44,75,10,2:1:1:2:0/0:0/1:0.25:0:0:.:.	44,55,10,1:1:1:2:0/0:0/1:0.25:0:0:.:.	136,162,39,18:1:1:2:0/0:0/1:0.25:1:1:.:.
chr1_ref_v2	16264	.	A	T	.	PASS	IntersectsRepeat=1;RepeatCorrectionApplied=0	SAC:ACF:DF:PD:GT:SGT:SF:SV:SIG:MT:PAC	55,61,0,18:1:1:2:0/0:0/1:0.25:0	34,72,1,20:1:1:2:0/0:0/1:0.25:0:0:.:.	49,53,0,5:1:1:2:0/0:0/1:0.125:0:0:.:.	146,173,0,52:1:1:2:0/0:0/1:0.25:0:0:.:.
chr1_ref_v2	16991	.	A	G	.	PASS	IntersectsRepeat=1;RepeatCorrectionApplied=0	SAC:ACF:DF:PD:GT:SGT:SF:SV:SIG:MT:PAC	66,24,0,0:1:1:2:0/0:./.:.:0	20,16,5,2:1:1:2:0/0:0/1:0.25:0:0:.:.	58,49,0,0:1:1:2:0/0:./.:.:0:0:.:.	71,59,11,0:1:1:2:0/0:0/1:0.125:0:0:.:.
chr1_ref_v2	18413	.	G	C	.	PASS	IntersectsRepeat=1;RepeatCorrectionApplied=0	SAC:ACF:DF:PD:GT:SGT:SF:SV:SIG:MT:PAC	5,1,39,0:1:1:2:1/1:0/1:0.25:0	6,0,38,0:1:1:2:1/1:0/1:0.25:0:0:.:.	0,0,2,0:0:1:2:./.:./.:.:0:0:.:.	10,3,83,2:1:1:2:1/1:0/1:0.25:0:0:.:.
chr1_ref_v2	18425	.	C	T	.	PASS	IntersectsRepeat=0;RepeatCorrectionApplied=0	SAC:ACF:DF:PD:GT:SGT:SF:SV:SIG:MT:PAC	6,2,32,0:1:1:2:0/1:1/1:0.5:0	6,1,32,1:1:1:2:1/1:0/1:0.25:0:0:.:.	0,0,1,0:0:1:2:./.:./.:.:0:0:.:.	10,4,82,9:1:1:2:1/1:0/1:0.25:0:0:.:.
chr1_ref_v2	20925	.	A	G	.	PASS	IntersectsRepeat=0;RepeatCorrectionApplied=0	SAC:ACF:DF:PD:GT:SGT:SF:SV:SIG:MT:PAC	0,0,2,0:0:1:2:./.:./.:.:0	1,1,0,0:1:1:2:./.:./.:.:0:0:.:.	0,0,0,0:0:1:2:./.:./.:.:0:0:.:.	1,3,0,0:1:1:2:./.:./.:.:0:0:.:.
chr1_ref_v2	21543	.	A	T	.	PASS	IntersectsRepeat=0;RepeatCorrectionApplied=0	SAC:ACF:DF:PD:GT:SGT:SF:SV:SIG:MT:PAC	0,0,0,8:0:1:2:./.:./.:.:0	0,0,0,16:0:1:2:./.:./.:.:0:0:.:.	0,0,0,0:0:1:2:./.:./.:.:0:0:.:.	0,0,0,44:0:1:2:1/1:./.:.:0:0:.:.
chr1_ref_v2	25288	.	G	T	.	ExcRegion	IntersectsRepeat=1;RepeatCorrectionApplied=0	SAC:ACF:DF:PD:GT:SGT:SF:SV:SIG:MT:PAC	38,37,0,0:1:1:2:./.:./.:.:0	25,13,11,1:1:1:2:./.:./.:.:0:0:.:.	9,22,0,0:1:1:2:./.:./.:.:0:0:.:.	60,35,28,8:1:1:2:./.:./.:.:0:1:.:.
chr1_ref_v2	25483	.	A	C	.	ExcRegion	IntersectsRepeat=1;RepeatCorrectionApplied=0	SAC:ACF:DF:PD:GT:SGT:SF:SV:SIG:MT:PAC	0,3,0,3:1:1:2:./.:./.:.:0	0,3,0,0:0:1:2:./.:./.:.:0:0:.:.	0,6,0,0:0:1:2:./.:./.:.:0:0:.:.	0,10,0,0:0:1:2:./.:./.:.:0:0:.:.
chr1_ref_v2	25489	.	G	A	.	ExcRegion	IntersectsRepeat=0;RepeatCorrectionApplied=0	SAC:ACF:DF:PD:GT:SGT:SF:SV:SIG:MT:PAC	0,0,0,3:0:1:2:./.:./.:.:0	0,0,0,0:0:1:2:./.:./.:.:0:0:.:.	0,0,0,0:0:1:2:./.:./.:.:0:0:.:.	0,0,0,0:0:1:2:./.:./.:.:0:0:.:.
chr1_ref_v2	25498	.	G	A	.	ExcRegion	IntersectsRepeat=0;RepeatCorrectionApplied=0	SAC:ACF:DF:PD:GT:SGT:SF:SV:SIG:MT:PAC	0,0,0,3:0:1:2:./.:./.:.:0	0,0,0,0:0:1:2:./.:./.:.:0:0:.:.	0,0,0,0:0:1:2:./.:./.:.:0:0:.:.	0,0,0,0:0:1:2:./.:./.:.:0:0:.:.
chr1_ref_v2	27316	.	C	T	.	ExcRegion	IntersectsRepeat=0;RepeatCorrectionApplied=0	SAC:ACF:DF:PD:GT:SGT:SF:SV:SIG:MT:PAC	36,56,0,0:1:1:2:./.:./.:.:0	48,38,0,0:1:1:2:./.:./.:.:0:0:.:.	14,23,7,7:1:1:2:./.:./.:.:0:1:.:.	158,124,1,0:1:1:2:./.:./.:.:0:0:.:.
chr1_ref_v2	27424	.	G	T	.	ExcRegion	IntersectsRepeat=0;RepeatCorrectionApplied=0	SAC:ACF:DF:PD:GT:SGT:SF:SV:SIG:MT:PAC	44,11,32,2:1:1:2:./.:./.:.:0	62,38,0,0:1:1:2:./.:./.:.:0:1:.:.	62,23,0,0:1:1:2:./.:./.:.:0:1:.:.	174,122,0,0:1:1:2:./.:./.:.:0:1:.:.
chr1_ref_v2	27650	.	C	T	.	ExcRegion	IntersectsRepeat=1;RepeatCorrectionApplied=0	SAC:ACF:DF:PD:GT:SGT:SF:SV:SIG:MT:PAC	94,100,1,1:1:1:2:./.:./.:.:0	46,35,31,42:1:1:2:./.:./.:.:0:1:.:.	52,63,0,0:1:1:2:./.:./.:.:0:0:.:.	100,104,99,97:1:1:2:./.:./.:.:0:1:.:.
chr1_ref_v2	27674	.	G	A	.	ExcRegion	IntersectsRepeat=1;RepeatCorrectionApplied=0	SAC:ACF:DF:PD:GT:SGT:SF:SV:SIG:MT:PAC	92,108,0,0:1:1:2:./.:./.:.:0	35,43,39,33:1:1:2:./.:./.:.:0:1:.:.	53,66,0,0:1:1:2:./.:./.:.:0:0:.:.	97,100,105,100:1:1:2:./.:./.:.:0:1:.:.
chr1_ref_v2	28592	.	C	T	.	PASS	IntersectsRepeat=0;RepeatCorrectionApplied=0	SAC:ACF:DF:PD:GT:SGT:SF:SV:SIG:MT:PAC	82,91,0,0:1:1:2:0/0:./.:.:0	69,70,0,0:1:1:2:0/0:./.:.:0:0:.:.	30,27,32,17:1:1:2:0/1:0/0:0.125:0:1:g.28592C>T:0	152,172,0,0:1:1:2:0/0:./.:.:0:0:.:.
chr1_ref_v2	28995	.	CT	C	.	PASS	IntersectsRepeat=1;RepeatCorrectionApplied=1	SAC:ACF:DF:PD:GT:SGT:SF:SV:SIG:MT:PAC	68,56,1,1:1:1:2:0/0:./.:.:0	38,27,30,20:1:1:2:0/1:0/0:0.25:0:1:g.28996delT:0	52,56,0,5:1:1:2:0/0:./.:.:0:0:.:.	76,64,74,59:1:1:2:0/1:0/0:0.125:0:1:g.28996delT:0
chr1_ref_v2	29809	.	AT	A	.	PASS	IntersectsRepeat=1;RepeatCorrectionApplied=1	SAC:ACF:DF:PD:GT:SGT:SF:SV:SIG:MT:PAC	101,89,1,2:1:1:2:0/0:./.:.:0	27,40,38,40:1:1:2:0/1:0/0:0.125:0:1:g.29810delT:0	40,38,0,3:1:1:2:0/0:./.:.:0:0:.:.	71,75,57,88:1:1:2:0/1:0/0:0.125:0:1:g.29810delT:0
chr1_ref_v2	30834	.	CAT	C	.	PASS	IntersectsRepeat=1;RepeatCorrectionApplied=1	SAC:ACF:DF:PD:GT:SGT:SF:SV:SIG:MT:PAC	23,39,13,18:1:1:2:0/0:0/1:0.5:0	26,22,4,16:1:1:2:0/0:0/1:0.25:0:0:.:.	23,12,24,16:1:1:2:0/1:./.:.:0:0:.:.	88,102,14,27:1:1:2:0/0:./.:.:0:0:.:.
chr1_ref_v2	31216	.	CAT	C,CATAT	.	PASS	IntersectsRepeat=1;RepeatCorrectionApplied=1	SAC:ACF:DF:PD:GT:SGT:SF:SV:SIG:MT:PAC	37,65,1,1,0,1:1:1:2:0/0:./.:.:0	10,9,17,16,15,19:1:1:2:1/2:0/2:0.25:0:1:g.31217_31218delAT,g.31216_31217insAT:0,0	34,45,0,5,0,1:1:1:2:0/0:0/1:0.125:0:0:.:.	40,43,38,52,56,76:1:1:2:0/2:1/2:0.5:1:1:g.31216_31217insAT:0
chr1_ref_v2	32202	.	C	T	.	PASS	IntersectsRepeat=0;RepeatCorrectionApplied=0	SAC:ACF:DF:PD:GT:SGT:SF:SV:SIG:MT:PAC	80,80,0,0:1:1:2:0/0:./.:.:0	24,37,27,37:1:1:2:0/1:./.:.:0:1:g.32202C>T:0	49,35,0,0:1:1:2:0/0:./.:.:0:0:.:.	127,95,111,113:1:1:2:0/1:./.:.:0:1:g.32202C>T:0
chr1_ref_v2	33409	.	C	A	.	PASS	IntersectsRepeat=0;RepeatCorrectionApplied=0	SAC:ACF:DF:PD:GT:SGT:SF:SV:SIG:MT:PAC	49,66,0,0:1:1:2:0/0:./.:.:0	33,72,0,1:1:1:2:0/0:./.:.:0:0:.:.	14,24,8,22:1:1:2:0/1:0/0:0.125:0:1:g.33409C>A:0	187,206,0,0:1:1:2:0/0:./.:.:0:0:.:.
chr1_ref_v2	34825	.	GAA	G,GA	.	PASS	IntersectsRepeat=1;RepeatCorrectionApplied=1	SAC:ACF:DF:PD:GT:SGT:SF:SV:SIG:MT:PAC	31,43,1,2,13,6:1:1:2:0/0:./.:.:0	9,14,5,3,16,17:1:1:2:0/2:0/0:0.25:0:0:.:.	0,4,20,23,12,15:1:1:2:1/2:0/2:0.125:0:1:g.34826_34827delAA,g.34826delA:0,0	57,80,18,24,76,56:1:1:2:0/2:0/0:0.25:0:1:g.34826delA:0
chr1_ref_v2	37623	.	G	A	.	PASS	IntersectsRepeat=1;RepeatCorrectionApplied=0	SAC:ACF:DF:PD:GT:SGT:SF:SV:SIG:MT:PAC	122,88,0,0:1:1:2:0/0:./.:.:0	88,75,0,0:1:1:2:0/0:./.:.:0:0:.:.	40,28,33,23:1:1:2:0/1:0/0:0.125:0:1:g.37623G>A:0	175,178,0,0:1:1:2:0/0:./.:.:0:0:.:.
chr1_ref_v2	38657	.	G	T	.	PASS	IntersectsRepeat=0;RepeatCorrectionApplied=0	SAC:ACF:DF:PD:GT:SGT:SF:SV:SIG:MT:PAC	93,90,0,0:1:1:2:0/0:./.:.:0	42,23,31,36:1:1:2:0/1:./.:.:0:1:g.38657G>T:0	45,54,0,0:1:1:2:0/0:./.:.:0:0:.:.	95,98,83,89:1:1:2:0/1:./.:.:0:1:g.38657G>T:0
chr1_ref_v2	39793	.	G	T	.	PASS	IntersectsRepeat=0;RepeatCorrectionApplied=0	SAC:ACF:DF:PD:GT:SGT:SF:SV:SIG:MT:PAC	76,102,0,0:1:1:2:0/0:./.:.:0	73,80,0,0:1:1:2:0/0:./.:.:0:0:.:.	43,57,7,5:1:1:2:0/0:0/1:0.25:0:0:.:.	155,181,0,0:1:1:2:0/0:./.:.:0:0:.:.
chr1_ref_v2	41435	.	G	T	.	PASS	IntersectsRepeat=0;RepeatCorrectionApplied=0	SAC:ACF:DF:PD:GT:SGT:SF:SV:SIG:MT:PAC	84,104,1,0:1:1:2:0/0:./.:.:0	59,83,1,0:1:1:2:0/0:./.:.:0:0:.:.	25,25,29,29:1:1:2:0/1:1/1:0.125:0:1:g.41435G>T:0	187,177,0,0:1:1:2:0/0:./.:.:0:0:.:.
chr1_ref_v2	41736	.	C	A	.	PASS	IntersectsRepeat=0;RepeatCorrectionApplied=0	SAC:ACF:DF:PD:GT:SGT:SF:SV:SIG:MT:PAC	108,87,0,0:1:1:2:0/0:./.:.:0	113,83,0,0:1:1:2:0/0:./.:.:0:0:.:.	31,37,23,33:1:1:2:0/1:0/0:0.125:0:1:g.41736C>A:0	283,201,1,0:1:1:2:0/0:./.:.:0:0:.:.
chr1_ref_v2	41797	.	GA	G	.	PASS	IntersectsRepeat=1;RepeatCorrectionApplied=1	SAC:ACF:DF:PD:GT:SGT:SF:SV:SIG:MT:PAC	76,94,1,7:1:1:2:0/0:./.:.:0	44,36,38,48:1:1:2:0/1:0/0:0.25:0:1:g.41798delA:0	45,77,4,2:1:1:2:0/0:./.:.:0:0:.:.	96,116,95,135:1:1:2:0/1:0/0:0.25:0:1:g.41798delA:0
chr1_ref_v2	42407	.	G	A	.	PASS	IntersectsRepeat=1;RepeatCorrectionApplied=0	SAC:ACF:DF:PD:GT:SGT:SF:SV:SIG:MT:PAC	46,124,0,0:1:1:2:0/0:./.:.:0	34,84,0,0:1:1:2:0/0:./.:.:0:0:.:.	20,34,15,31:1:1:2:0/1:0/0:0.125:0:1:g.42407G>A:0	186,239,0,0:1:1:2:0/0:./.:.:0:0:.:.
chr1_ref_v2	42550	.	GA	G	.	PASS	IntersectsRepeat=1;RepeatCorrectionApplied=1	SAC:ACF:DF:PD:GT:SGT:SF:SV:SIG:MT:PAC	57,54,2,3:1:1:2:0/0:./.:.:0	48,41,9,4:1:1:2:0/0:./.:.:0:0:.:.	47,49,6,3:1:1:2:0/0:./.:.:0:0:.:.	149,188,22,15:1:1:2:0/0:./.:.:0:0:.:.
chr1_ref_v2	42599	.	C	A	.	PASS	IntersectsRepeat=0;RepeatCorrectionApplied=0	SAC:ACF:DF:PD:GT:SGT:SF:SV:SIG:MT:PAC	82,91,0,0:1:1:2:0/0:./.:.:0	26,33,41,34:1:1:2:0/1:1/1:0.125:0:1:g.42599C>A:0	50,46,0,0:1:1:2:0/0:./.:.:0:0:.:.	81,120,86,132:1:1:2:0/1:./.:.:0:1:g.42599C>A:0
chr1_ref_v2	44649	.	G	A	.	PASS	IntersectsRepeat=1;RepeatCorrectionApplied=0	SAC:ACF:DF:PD:GT:SGT:SF:SV:SIG:MT:PAC	58,67,0,1:1:1:2:0/0:./.:.:0	33,30,22,29:1:1:2:0/1:0/0:0.125:0:1:g.44649G>A:0	38,39,0,0:1:1:2:0/0:./.:.:0:0:.:.	94,92,107,124:1:1:2:0/1:1/1:0.125:0:1:g.44649G>A:0
chr1_ref_v2	44832	.	C	A	.	PASS	IntersectsRepeat=0;RepeatCorrectionApplied=0	SAC:ACF:DF:PD:GT:SGT:SF:SV:SIG:MT:PAC	84,71,0,2:1:1:2:0/0:./.:.:0	68,47,1,0:1:1:2:0/0:./.:.:0:0:.:.	26,20,32,22:1:1:2:0/1:1/1:0.125:0:1:g.44832C>A:0	217,159,0,1:1:1:2:0/0:./.:.:0:0:.:.
chr1_ref_v2	45071	.	AGG	A,AG	.	PASS	IntersectsRepeat=1;RepeatCorrectionApplied=1	SAC:ACF:DF:PD:GT:SGT:SF:SV:SIG:MT:PAC	38,33,0,0,0,3:1:1:2:0/0:0/2:0.125:0	9,17,0,0,27,23:1:1:2:0/2:2/2:0.25:0:1:g.45072delG:0	1,0,15,19,21,21:1:1:2:1/2:2/2:0.125:0:1:g.45072_45073delGG,g.45072delG:0,0	51,72,5,0,88,72:1:1:2:0/2:2/2:0.125:0:1:g.45072delG:0
chr1_ref_v2	45346	.	CTT	C,CT	.	PASS	IntersectsRepeat=1;RepeatCorrectionApplied=1	SAC:ACF:DF:PD:GT:SGT:SF:SV:SIG:MT:PAC	38,16,2,2,0,14:1:1:2:0/0:0/1:0.125:0	11,10,0,5,5,11:1:1:2:0/0:0/1:0.25:0:0:.:.	17,6,14,14,4,2:1:1:2:0/1:./.:.:0:1:g.45347_45348delTT:0	69,76,10,15,31,42:1:1:2:0/0:0/1:0.25:1:0:.:.
chr1_ref_v2	45793	.	T	C	.	PASS	IntersectsRepeat=1;RepeatCorrectionApplied=0	SAC:ACF:DF:PD:GT:SGT:SF:SV:SIG:MT:PAC	72,94,0,0:1:1:2:0/0:./.:.:0	46,46,21,36:1:1:2:0/1:0/0:0.25:0:1:g.45793T>C:0	47,46,0,0:1:1:2:0/0:./.:.:0:0:.:.	110,122,71,118:1:1:2:0/1:0/0:0.125:0:1:g.45793T>C:0
chr1_ref_v2	45949	.	A	G	.	PASS	IntersectsRepeat=0;RepeatCorrectionApplied=0	SAC:ACF:DF:PD:GT:SGT:SF:SV:SIG:MT:PAC	58,34,55,27:1:1:2:0/1:./.:.:0	44,48,39,28:1:1:2:0/1:0/0:0.125:0:0:.:.	24,22,22,31:1:1:2:0/1:1/1:0.125:0:0:.:.	112,128,105,108:1:1:2:0/1:./.:.:0:0:.:.
chr1_ref_v2	46665	.	G	A	.	PASS	IntersectsRepeat=0;RepeatCorrectionApplied=0	SAC:ACF:DF:PD:GT:SGT:SF:SV:SIG:MT:PAC	114,139,0,0:1:1:2:0/0:./.:.:0	112,96,0,0:1:1:2:0/0:./.:.:0:0:.:.	32,35,28,34:1:1:2:0/1:./.:.:0:1:g.46665G>A:0	212,196,0,0:1:1:2:0/0:./.:.:0:0:.:.
chr1_ref_v2	47528	.	A	G	.	PASS	IntersectsRepeat=1;RepeatCorrectionApplied=0	SAC:ACF:DF:PD:GT:SGT:SF:SV:SIG:MT:PAC	99,116,0,0:1:1:2:0/0:./.:.:0	44,38,45,59:1:1:2:0/1:1/1:0.125:0:1:g.47528A>G:0	42,80,0,0:1:1:2:0/0:./.:.:0:0:.:.	87,108,99,79:1:1:2:0/1:./.:.:0:1:g.47528A>G:0
chr1_ref_v2	47886	.	A	C	.	PASS	IntersectsRepeat=0;RepeatCorrectionApplied=0	SAC:ACF:DF:PD:GT:SGT:SF:SV:SIG:MT:PAC	69,77,0,0:1:1:2:0/0:./.:.:0	30,31,25,23:1:1:2:0/1:0/0:0.125:0:1:g.47886A>C:0	40,56,0,0:1:1:2:0/0:./.:.:0:0:.:.	103,144,92,130:1:1:2:0/1:./.:.:0:1:g.47886A>C:0
chr1_ref_v2	47895	.	A	C	.	PASS	IntersectsRepeat=0;RepeatCorrectionApplied=0	SAC:ACF:DF:PD:GT:SGT:SF:SV:SIG:MT:PAC	76,79,0,0:1:1:2:0/0:./.:.:0	55,56,0,0:1:1:2:0/0:./.:.:0:0:.:.	26,27,18,27:1:1:2:0/1:0/0:0.125:0:1:g.47895A>C:0	194,268,0,0:1:1:2:0/0:./.:.:0:0:.:.
chr1_ref_v2	48135	.	C	T	.	PASS	IntersectsRepeat=0;RepeatCorrectionApplied=0	SAC:ACF:DF:PD:GT:SGT:SF:SV:SIG:MT:PAC	112,96,0,0:1:1:2:0/0:./.:.:0	95,73,0,0:1:1:2:0/0:./.:.:0:0:.:.	25,20,31,27:1:1:2:0/1:1/1:0.125:0:1:g.48135C>T:0	190,165,0,0:1:1:2:0/0:./.:.:0:0:.:.
chr1_ref_v2	50084	.	G	A	.	PASS	IntersectsRepeat=0;RepeatCorrectionApplied=0	SAC:ACF:DF:PD:GT:SGT:SF:SV:SIG:MT:PAC	95,103,0,0:1:1:2:0/0:./.:.:0	70,77,1,0:1:1:2:0/0:./.:.:0:0:.:.	29,23,29,23:1:1:2:0/1:./.:.:0:1:g.50084G>A:0	180,197,0,0:1:1:2:0/0:./.:.:0:0:.:.
chr1_ref_v2	51642	.	T	G	.	PASS	IntersectsRepeat=0;RepeatCorrectionApplied=0	SAC:ACF:DF:PD:GT:SGT:SF:SV:SIG:MT:PAC	23,85,8,0:1:1:2:0/0:0/1:0.125:0	20,51,12,0:1:1:2:0/0:0/1:0.25:0:0:.:.	9,51,14,0:1:1:2:0/0:0/1:0.5:0:0:.:.	57,167,45,0:1:1:2:0/0:0/1:0.25:0:0:.:.
chr1_ref_v2	51739	.	A	G	.	PASS	IntersectsRepeat=0;RepeatCorrectionApplied=0	SAC:ACF:DF:PD:GT:SGT:SF:SV:SIG:MT:PAC	83,74,11,7:1:1:2:0/0:0/1:0.25:1	69,75,0,0:1:1:2:0/0:./.:.:0:0:.:.	43,64,0,0:1:1:2:0/0:./.:.:0:0:.:.	222,160,0,0:1:1:2:0/0:./.:.:0:0:.:.
chr1_ref_v2	52100	.	C	A	.	PASS	IntersectsRepeat=0;RepeatCorrectionApplied=0	SAC:ACF:DF:PD:GT:SGT:SF:SV:SIG:MT:PAC	102,78,0,1:1:1:2:0/0:./.:.:0	39,28,40,49:1:1:2:0/1:1/1:0.125:0:1:g.52100C>A:0	49,58,0,0:1:1:2:0/0:./.:.:0:0:.:.	67,73,87,91:1:1:2:0/1:1/1:0.125:0:1:g.52100C>A:0
chr1_ref_v2	52438	.	G	GA	.	PASS	IntersectsRepeat=1;RepeatCorrectionApplied=1	SAC:ACF:DF:PD:GT:SGT:SF:SV:SIG:MT:PAC	87,82,0,0:1:1:2:0/0:./.:.:0	60,66,0,0:1:1:2:0/0:./.:.:0:0:.:.	26,27,20,34:1:1:2:0/1:./.:.:0:1:g.52438_52439insA:0	133,155,0,0:1:1:2:0/0:./.:.:0:0:.:.
chr1_ref_v2	53667	.	C	T	.	PASS	IntersectsRepeat=0;RepeatCorrectionApplied=0	SAC:ACF:DF:PD:GT:SGT:SF:SV:SIG:MT:PAC	104,118,0,0:1:1:2:0/0:./.:.:0	48,36,30,35:1:1:2:0/1:0/0:0.125:0:1:g.53667C>T:0	52,61,0,0:1:1:2:0/0:./.:.:0:0:.:.	96,109,93,98:1:1:2:0/1:./.:.:0:1:g.53667C>T:0
chr1_ref_v2	57583	.	C	G	.	PASS	IntersectsRepeat=1;RepeatCorrectionApplied=0	SAC:ACF:DF:PD:GT:SGT:SF:SV:SIG:MT:PAC	76,108,0,0:1:1:2:0/0:./.:.:0	61,93,0,0:1:1:2:0/0:./.:.:0:0:.:.	30,33,19,34:1:1:2:0/1:0/0:0.125:0:1:g.57583C>G:0	164,195,0,0:1:1:2:0/0:./.:.:0:0:.:.
chr1_ref_v2	57905	.	G	T	.	PASS	IntersectsRepeat=0;RepeatCorrectionApplied=0	SAC:ACF:DF:PD:GT:SGT:SF:SV:SIG:MT:PAC	58,55,1,0:1:1:2:0/0:./.:.:0	47,61,0,0:1:1:2:0/0:./.:.:0:0:.:.	19,33,21,12:1:1:2:0/1:0/0:0.25:0:1:g.57905G>T:0	200,187,0,0:1:1:2:0/0:./.:.:0:0:.:.
chr1_ref_v2	60459	.	C	T	.	PASS	IntersectsRepeat=1;RepeatCorrectionApplied=0	SAC:ACF:DF:PD:GT:SGT:SF:SV:SIG:MT:PAC	68,90,1,0:1:1:2:0/0:./.:.:0	64,73,0,0:1:1:2:0/0:./.:.:0:0:.:.	27,25,23,17:1:1:2:0/1:0/0:0.125:0:1:g.60459C>T:0	197,223,0,1:1:1:2:0/0:./.:.:0:0:.:.
chr1_ref_v2	61129	.	C	T	.	PASS	IntersectsRepeat=0;RepeatCorrectionApplied=0	SAC:ACF:DF:PD:GT:SGT:SF:SV:SIG:MT:PAC	69,56,1,0:1:1:2:0/0:./.:.:0	18,22,19,26:1:1:2:0/1:./.:.:0:1:g.61129C>T:0	50,52,0,0:1:1:2:0/0:./.:.:0:0:.:.	97,104,106,118:1:1:2:0/1:./.:.:0:1:g.61129C>T:0
chr1_ref_v2	64158	.	C	A	.	PASS	IntersectsRepeat=0;RepeatCorrectionApplied=0	SAC:ACF:DF:PD:GT:SGT:SF:SV:SIG:MT:PAC	126,89,0,0:1:1:2:0/0:./.:.:0	88,68,0,0:1:1:2:0/0:./.:.:0:0:.:.	32,25,24,25:1:1:2:0/1:0/0:0.125:0:1:g.64158C>A:0	168,161,0,0:1:1:2:0/0:./.:.:0:0:.:.
chr1_ref_v2	65326	.	AT	A	.	PASS	IntersectsRepeat=1;RepeatCorrectionApplied=1	SAC:ACF:DF:PD:GT:SGT:SF:SV:SIG:MT:PAC	55,66,3,5:1:1:2:0/0:./.:.:0	23,33,19,32:1:1:2:0/0:0/1:0.5:0:1:.:	50,48,3,5:1:1:2:0/0:./.:.:0:0:.:.	56,93,71,83:1:1:2:0/0:0/1:0.5:0:1:.:
chr1_ref_v2	67403	.	G	A	.	PASS	IntersectsRepeat=1;RepeatCorrectionApplied=0	SAC:ACF:DF:PD:GT:SGT:SF:SV:SIG:MT:PAC	97,143,0,2:1:1:2:0/0:./.:.:0	33,54,41,55:1:1:2:0/1:./.:.:0:1:g.67403G>A:0	64,65,0,0:1:1:2:0/0:./.:.:0:0:.:.	133,140,92,116:1:1:2:0/1:0/0:0.125:0:1:g.67403G>A:0
chr1_ref_v2	67840	.	C	CT	.	PASS	IntersectsRepeat=1;RepeatCorrectionApplied=1	SAC:ACF:DF:PD:GT:SGT:SF:SV:SIG:MT:PAC	69,58,2,3:1:1:2:0/0:./.:.:0	56,50,0,1:1:1:2:0/0:./.:.:0:0:.:.	23,30,15,20:1:1:2:0/1:./.:.:0:1:g.67840_67841insT:0	190,140,19,12:1:1:2:0/0:0/1:0.125:0:0:.:.
chr1_ref_v2	68750	.	G	T	.	PASS	IntersectsRepeat=0;RepeatCorrectionApplied=0	SAC:ACF:DF:PD:GT:SGT:SF:SV:SIG:MT:PAC	78,68,0,0:1:1:2:0/0:./.:.:0	48,56,0,0:1:1:2:0/0:./.:.:0:0:.:.	21,19,21,22:1:1:2:0/1:./.:.:0:1:g.68750G>T:0	228,220,0,0:1:1:2:0/0:./.:.:0:0:.:.
chr1_ref_v2	68785	.	G	A	.	PASS	IntersectsRepeat=0;RepeatCorrectionApplied=0	SAC:ACF:DF:PD:GT:SGT:SF:SV:SIG:MT:PAC	76,65,0,0:1:1:2:0/0:./.:.:0	46,60,0,0:1:1:2:0/0:./.:.:0:0:.:.	25,18,24,18:1:1:2:0/1:./.:.:0:1:g.68785G>A:0	226,224,0,0:1:1:2:0/0:./.:.:0:0:.:.
chr1_ref_v2	69540	.	CT	C,CTT	.	PASS	IntersectsRepeat=1;RepeatCorrectionApplied=1	SAC:ACF:DF:PD:GT:SGT:SF:SV:SIG:MT:PAC	14,15,15,29,3,0:1:1:2:0/1:./.:.:0	8,7,19,17,5,1:1:1:2:0/1:1/2:0.25:0:0:.:.	9,19,4,5,15,13:1:1:2:2/2:1/2:0.25:0:1:g.69540_69541insT,g.69540_69542>TT:-1,-1	37,38,68,74,12,7:1:1:2:0/1:0/2:0.125:0:0:.:.
chr1_ref_v2	70828	.	GAA	G,GA	.	PASS	IntersectsRepeat=1;RepeatCorrectionApplied=1	SAC:ACF:DF:PD:GT:SGT:SF:SV:SIG:MT:PAC	48,55,0,0,5,2:1:1:2:0/0:./.:.:0	35,41,0,0,1,3:1:1:2:0/0:./.:.:0:0:.:.	22,14,22,15,3,3:1:1:2:0/1:./.:.:0:1:g.70829_70830delAA:0	156,180,3,1,17,28:1:1:2:0/0:0/2:0.125:0:0:.:.
chr1_ref_v2	71242	.	TA	T	.	PASS	IntersectsRepeat=1;RepeatCorrectionApplied=1	SAC:ACF:DF:PD:GT:SGT:SF:SV:SIG:MT:PAC	41,51,3,14:1:1:2:0/0:./.:.:0	19,18,18,28:1:1:2:0/1:0/0:0.25:0:1:g.71243delA:0	17,16,15,20:1:1:2:0/1:0/0:0.25:0:1:g.71243delA:0	69,60,73,57:1:1:2:0/0:0/1:0.5:0:1:.:
chr1_ref_v2	71385	.	CT	C	.	PASS	IntersectsRepeat=1;RepeatCorrectionApplied=1	SAC:ACF:DF:PD:GT:SGT:SF:SV:SIG:MT:PAC	120,90,0,0:1:1:2:0/0:./.:.:0	51,43,42,34:1:1:2:0/1:0/0:0.125:0:1:g.71386delT:0	66,63,0,0:1:1:2:0/0:./.:.:0:0:.:.	101,112,87,117:1:1:2:0/1:./.:.:0:1:g.71386delT:0
chr1_ref_v2	74163	.	G	A	.	PASS	IntersectsRepeat=0;RepeatCorrectionApplied=0	SAC:ACF:DF:PD:GT:SGT:SF:SV:SIG:MT:PAC	89,111,0,0:1:1:2:0/0:./.:.:0	32,44,41,37:1:1:2:0/1:./.:.:0:1:g.74163G>A:0	42,68,0,0:1:1:2:0/0:./.:.:0:0:.:.	81,109,91,89:1:1:2:0/1:./.:.:0:1:g.74163G>A:0
chr1_ref_v2	74711	.	AT	A	.	PASS	IntersectsRepeat=1;RepeatCorrectionApplied=1	SAC:ACF:DF:PD:GT:SGT:SF:SV:SIG:MT:PAC	57,35,14,8:1:1:2:0/0:./.:.:0	17,24,37,25:1:1:2:0/1:0/0:0.25:0:1:g.74712delT:0	24,34,8,6:1:1:2:0/0:./.:.:0:0:.:.	92,65,87,64:1:1:2:0/0:0/1:0.25:0:1:.:
chr1_ref_v2	80118	.	A	G	.	PASS	IntersectsRepeat=1;RepeatCorrectionApplied=0	SAC:ACF:DF:PD:GT:SGT:SF:SV:SIG:MT:PAC	114,133,0,0:1:1:2:0/0:./.:.:0	28,41,41,47:1:1:2:0/1:1/1:0.125:0:1:g.80118A>G:0	63,71,0,0:1:1:2:0/0:./.:.:0:0:.:.	101,99,101,96:1:1:2:0/1:./.:.:0:1:g.80118A>G:0
chr1_ref_v2	80849	.	G	A	.	PASS	IntersectsRepeat=1;RepeatCorrectionApplied=0	SAC:ACF:DF:PD:GT:SGT:SF:SV:SIG:MT:PAC	89,116,0,0:1:1:2:0/0:./.:.:0	34,39,44,49:1:1:2:0/1:1/1:0.125:0:1:g.80849G>A:0	54,61,0,0:1:1:2:0/0:./.:.:0:0:.:.	95,109,112,112:1:1:2:0/1:./.:.:0:1:g.80849G>A:0
chr1_ref_v2	83041	.	C	A	.	PASS	IntersectsRepeat=0;RepeatCorrectionApplied=0	SAC:ACF:DF:PD:GT:SGT:SF:SV:SIG:MT:PAC	97,80,0,0:1:1:2:0/0:./.:.:0	67,47,0,0:1:1:2:0/0:./.:.:0:0:.:.	34,26,33,18:1:1:2:0/1:0/0:0.125:0:1:g.83041C>A:0	261,146,0,0:1:1:2:0/0:./.:.:0:0:.:.
chr1_ref_v2	83426	.	G	A	.	PASS	IntersectsRepeat=0;RepeatCorrectionApplied=0	SAC:ACF:DF:PD:GT:SGT:SF:SV:SIG:MT:PAC	90,92,0,0:1:1:2:0/0:./.:.:0	60,57,0,0:1:1:2:0/0:./.:.:0:0:.:.	26,21,19,23:1:1:2:0/1:./.:.:0:1:g.83426G>A:0	204,217,0,1:1:1:2:0/0:./.:.:0:0:.:.
chr1_ref_v2	84177	.	T	C	.	PASS	IntersectsRepeat=0;RepeatCorrectionApplied=0	SAC:ACF:DF:PD:GT:SGT:SF:SV:SIG:MT:PAC	73,73,0,0:1:1:2:0/0:./.:.:0	78,59,0,0:1:1:2:0/0:./.:.:0:0:.:.	25,33,24,22:1:1:2:0/1:0/0:0.125:0:1:g.84177T>C:0	179,216,0,0:1:1:2:0/0:./.:.:0:0:.:.
chr1_ref_v2	84413	.	CT	C	.	PASS	IntersectsRepeat=1;RepeatCorrectionApplied=1	SAC:ACF:DF:PD:GT:SGT:SF:SV:SIG:MT:PAC	84,80,2,1:1:1:2:0/0:./.:.:0	78,62,3,1:1:1:2:0/0:./.:.:0:0:.:.	32,14,29,20:1:1:2:0/1:./.:.:0:1:g.84414delT:0	204,174,6,6:1:1:2:0/0:./.:.:0:0:.:.
chr1_ref_v2	84490	.	C	A	.	PASS	IntersectsRepeat=0;RepeatCorrectionApplied=0	SAC:ACF:DF:PD:GT:SGT:SF:SV:SIG:MT:PAC	91,77,0,1:1:1:2:0/0:./.:.:0	46,39,29,28:1:1:2:0/1:0/0:0.25:0:1:g.84490C>A:0	51,36,0,0:1:1:2:0/0:./.:.:0:0:.:.	115,99,99,82:1:1:2:0/1:0/0:0.125:0:1:g.84490C>A:0
chr1_ref_v2	86210	.	C	T	.	PASS	IntersectsRepeat=0;RepeatCorrectionApplied=0	SAC:ACF:DF:PD:GT:SGT:SF:SV:SIG:MT:PAC	83,102,0,0:1:1:2:0/0:./.:.:0	70,81,1,0:1:1:2:0/0:./.:.:0:0:.:.	32,36,25,37:1:1:2:0/1:./.:.:0:1:g.86210C>T:0	171,168,0,0:1:1:2:0/0:./.:.:0:0:.:.
chr1_ref_v2	87738	.	G	A	.	PASS	IntersectsRepeat=0;RepeatCorrectionApplied=0	SAC:ACF:DF:PD:GT:SGT:SF:SV:SIG:MT:PAC	101,104,0,1:1:1:2:0/0:./.:.:0	74,73,0,0:1:1:2:0/0:./.:.:0:0:.:.	26,27,23,26:1:1:2:0/1:./.:.:0:1:g.87738G>A:0	181,194,0,0:1:1:2:0/0:./.:.:0:0:.:.
chr1_ref_v2	88881	.	A	G	.	PASS	IntersectsRepeat=1;RepeatCorrectionApplied=0	SAC:ACF:DF:PD:GT:SGT:SF:SV:SIG:MT:PAC	134,149,0,0:1:1:2:0/0:./.:.:0	91,101,0,0:1:1:2:0/0:./.:.:0:0:.:.	31,38,39,26:1:1:2:0/1:./.:.:0:1:g.88881A>G:0	202,173,0,0:1:1:2:0/0:./.:.:0:0:.:.
chr1_ref_v2	89605	.	G	A	.	PASS	IntersectsRepeat=0;RepeatCorrectionApplied=0	SAC:ACF:DF:PD:GT:SGT:SF:SV:SIG:MT:PAC	112,86,0,0:1:1:2:0/0:./.:.:0	92,74,0,0:1:1:2:0/0:./.:.:0:0:.:.	27,31,42,29:1:1:2:0/1:1/1:0.125:0:1:g.89605G>A:0	173,191,0,0:1:1:2:0/0:./.:.:0:0:.:.
chr1_ref_v2	89830	.	G	A	.	PASS	IntersectsRepeat=0;RepeatCorrectionApplied=0	SAC:ACF:DF:PD:GT:SGT:SF:SV:SIG:MT:PAC	51,55,37,46:1:1:2:0/1:0/0:0.125:0	43,38,40,39:1:1:2:0/1:./.:.:0:0:.:.	34,39,23,23:1:1:2:0/1:0/0:0.25:0:0:.:.	82,79,76,92:1:1:2:0/1:./.:.:0:0:.:.
chr1_ref_v2	91327	.	G	GT	.	PASS	IntersectsRepeat=1;RepeatCorrectionApplied=1	SAC:ACF:DF:PD:GT:SGT:SF:SV:SIG:MT:PAC	76,88,0,0:1:1:2:0/0:./.:.:0	26,30,31,34:1:1:2:0/1:1/1:0.125:0:1:g.91327_91328insT:0	45,55,0,0:1:1:2:0/0:./.:.:0:0:.:.	101,74,81,71:1:1:2:0/1:0/0:0.125:0:1:g.91327_91328insT:0
chr1_ref_v2	91991	.	A	G	.	PASS	IntersectsRepeat=0;RepeatCorrectionApplied=0	SAC:ACF:DF:PD:GT:SGT:SF:SV:SIG:MT:PAC	86,107,0,0:1:1:2:0/0:./.:.:0	40,45,23,36:1:1:2:0/1:0/0:0.125:0:1:g.91991A>G:0	37,68,0,0:1:1:2:0/0:./.:.:0:0:.:.	86,107,68,94:1:1:2:0/1:0/0:0.125:0:1:g.91991A>G:0
chr1_ref_v2	92314	.	CT	C	.	PASS	IntersectsRepeat=1;RepeatCorrectionApplied=1	SAC:ACF:DF:PD:GT:SGT:SF:SV:SIG:MT:PAC	112,90,8,7:1:1:2:0/0:./.:.:0	81,59,16,10:1:1:2:0/0:./.:.:0:0:.:.	41,53,7,6:1:1:2:0/0:./.:.:0:0:.:.	161,122,19,17:1:1:2:0/0:./.:.:0:0:.:.
chr1_ref_v2	93283	.	G	A	.	PASS	IntersectsRepeat=1;RepeatCorrectionApplied=0	SAC:ACF:DF:PD:GT:SGT:SF:SV:SIG:MT:PAC	62,81,0,0:1:1:2:0/0:./.:.:0	64,54,0,0:1:1:2:0/0:./.:.:0:0:.:.	26,23,22,15:1:1:2:0/1:0/0:0.125:0:1:g.93283G>A:0	211,209,0,0:1:1:2:0/0:./.:.:0:0:.:.
chr1_ref_v2	94023	.	G	T	.	PASS	IntersectsRepeat=1;RepeatCorrectionApplied=0	SAC:ACF:DF:PD:GT:SGT:SF:SV:SIG:MT:PAC	106,126,0,0:1:1:2:0/0:./.:.:0	42,34,48,39:1:1:2:0/1:1/1:0.125:0:1:g.94023G>T:0	58,52,0,0:1:1:2:0/0:./.:.:0:0:.:.	102,99,81,86:1:1:2:0/1:0/0:0.125:0:1:g.94023G>T:0
chr1_ref_v2	95716	.	G	T	.	PASS	IntersectsRepeat=0;RepeatCorrectionApplied=0	SAC:ACF:DF:PD:GT:SGT:SF:SV:SIG:MT:PAC	106,75,0,0:1:1:2:0/0:./.:.:0	96,77,1,0:1:1:2:0/0:./.:.:0:0:.:.	28,26,39,32:1:1:2:0/1:1/1:0.125:0:1:g.95716G>T:0	201,166,0,0:1:1:2:0/0:./.:.:0:0:.:.
chr1_ref_v2	95735	.	G	T	.	PASS	IntersectsRepeat=0;RepeatCorrectionApplied=0	SAC:ACF:DF:PD:GT:SGT:SF:SV:SIG:MT:PAC	110,66,0,1:1:1:2:0/0:./.:.:0	96,80,1,0:1:1:2:0/0:./.:.:0:0:.:.	34,28,33,21:1:1:2:0/1:0/0:0.125:0:1:g.95735G>T:0	208,176,0,0:1:1:2:0/0:./.:.:0:0:.:.
chr1_ref_v2	96446	.	G	A	.	PASS	IntersectsRepeat=0;RepeatCorrectionApplied=0	SAC:ACF:DF:PD:GT:SGT:SF:SV:SIG:MT:PAC	93,46,0,0:1:1:2:0/0:./.:.:0	64,31,7,3:1:1:2:0/0:0/1:0.25:0:0:.:.	72,21,0,0:1:1:2:0/0:./.:.:0:0:.:.	182,84,31,10:1:1:2:0/0:0/1:0.25:1:1:.:
chr1_ref_v2	97504	.	C	T	.	PASS	IntersectsRepeat=0;RepeatCorrectionApplied=0	SAC:ACF:DF:PD:GT:SGT:SF:SV:SIG:MT:PAC	103,101,0,0:1:1:2:0/0:./.:.:0	38,44,53,40:1:1:2:0/1:1/1:0.125:0:1:g.97504C>T:0	45,60,0,0:1:1:2:0/0:./.:.:0:0:.:.	83,110,84,111:1:1:2:0/1:./.:.:0:1:g.97504C>T:0
chr1_ref_v2	99311	.	T	A	.	PASS	IntersectsRepeat=0;RepeatCorrectionApplied=0	SAC:ACF:DF:PD:GT:SGT:SF:SV:SIG:MT:PAC	92,87,0,0:1:1:2:0/0:./.:.:0	29,39,26,35:1:1:2:0/1:./.:.:0:1:g.99311T>A:0	55,68,0,0:1:1:2:0/0:./.:.:0:0:.:.	90,90,92,87:1:1:2:0/1:./.:.:0:1:g.99311T>A:0
chr1_ref_v2	99575	.	CA	C	.	PASS	IntersectsRepeat=1;RepeatCorrectionApplied=1	SAC:ACF:DF:PD:GT:SGT:SF:SV:SIG:MT:PAC	101,87,0,1:1:1:2:0/0:./.:.:0	50,45,45,33:1:1:2:0/1:0/0:0.125:0:1:g.99576delA:0	72,44,0,0:1:1:2:0/0:./.:.:0:0:.:.	82,82,88,71:1:1:2:0/1:./.:.:0:1:g.99576delA:0
chr1_ref_v2	99719	.	AT	A	.	PASS	IntersectsRepeat=1;RepeatCorrectionApplied=1	SAC:ACF:DF:PD:GT:SGT:SF:SV:SIG:MT:PAC	44,60,1,5:1:1:2:0/0:./.:.:0	36,59,1,4:1:1:2:0/0:./.:.:0:0:.:.	38,41,1,4:1:1:2:0/0:./.:.:0:0:.:.	81,112,6,29:1:1:2:0/0:./.:.:0:0:.:.
chr1_ref_v2	100993	.	CAA	C,CAAAAA	.	PASS	IntersectsRepeat=1;RepeatCorrectionApplied=1	SAC:ACF:DF:PD:GT:SGT:SF:SV:SIG:MT:PAC	10,9,0,3,1,9:1:1:2:0/2:0/1:0.25:0	6,11,0,5,3,7:1:1:2:0/2:0/1:0.5:0:0:.:.	2,3,7,8,0,0:1:1:2:0/1:1/1:0.5:0:0:.:.	17,27,5,10,16,15:1:1:2:0/2:0/1:0.25:0:0:.:.
chr1_ref_v2	101162	.	TA	T	.	PASS	IntersectsRepeat=1;RepeatCorrectionApplied=1	SAC:ACF:DF:PD:GT:SGT:SF:SV:SIG:MT:PAC	48,74,8,10:1:1:2:0/0:./.:.:0	16,29,28,29:1:1:2:0/1:0/0:0.25:0:1:g.101163delA:0	22,19,20,28:1:1:2:0/1:0/0:0.25:0:1:g.101163delA:0	45,80,82,88:1:1:2:0/1:0/0:0.25:0:1:g.101163delA:0
chr1_ref_v2	102134	.	C	T	.	PASS	IntersectsRepeat=1;RepeatCorrectionApplied=0	SAC:ACF:DF:PD:GT:SGT:SF:SV:SIG:MT:PAC	80,93,0,0:1:1:2:0/0:./.:.:0	34,32,38,39:1:1:2:0/1:1/1:0.125:0:1:g.102134C>T:0	55,65,0,0:1:1:2:0/0:./.:.:0:0:.:.	65,92,68,69:1:1:2:0/1:0/0:0.125:0:1:g.102134C>T:0
chr1_ref_v2	104950	.	C	G	.	PASS	IntersectsRepeat=0;RepeatCorrectionApplied=0	SAC:ACF:DF:PD:GT:SGT:SF:SV:SIG:MT:PAC	115,82,0,0:1:1:2:0/0:./.:.:0	53,30,41,39:1:1:2:0/1:./.:.:0:1:g.104950C>G:0	59,63,0,0:1:1:2:0/0:./.:.:0:0:.:.	83,84,96,87:1:1:2:0/1:./.:.:0:1:g.104950C>G:0
chr1_ref_v2	105042	.	C	T	.	PASS	IntersectsRepeat=0;RepeatCorrectionApplied=0	SAC:ACF:DF:PD:GT:SGT:SF:SV:SIG:MT:PAC	59,42,51,50:1:1:2:0/1:./.:.:0	107,81,0,0:1:1:2:0/0:./.:.:0:1:g.105041_105043T>C:1	55,70,0,0:1:1:2:0/0:./.:.:0:1:g.105041_105043T>C:1	144,188,0,1:1:1:2:0/0:./.:.:0:1:g.105041_105043T>C:1
chr1_ref_v2	105493	.	C	T	.	PASS	IntersectsRepeat=0;RepeatCorrectionApplied=0	SAC:ACF:DF:PD:GT:SGT:SF:SV:SIG:MT:PAC	119,103,0,0:1:1:2:0/0:./.:.:0	91,71,0,0:1:1:2:0/0:./.:.:0:0:.:.	50,41,10,5:1:1:2:0/0:0/1:0.25:0:1:.:	175,183,0,0:1:1:2:0/0:./.:.:0:0:.:.
chr1_ref_v2	105923	.	G	A	.	PASS	IntersectsRepeat=1;RepeatCorrectionApplied=0	SAC:ACF:DF:PD:GT:SGT:SF:SV:SIG:MT:PAC	74,108,0,0:1:1:2:0/0:./.:.:0	63,90,0,0:1:1:2:0/0:./.:.:0:0:.:.	23,22,24,34:1:1:2:0/1:1/1:0.125:0:1:g.105923G>A:0	144,214,0,0:1:1:2:0/0:./.:.:0:0:.:.
chr1_ref_v2	106483	.	C	T	.	PASS	IntersectsRepeat=1;RepeatCorrectionApplied=0	SAC:ACF:DF:PD:GT:SGT:SF:SV:SIG:MT:PAC	94,63,0,0:1:1:2:0/0:./.:.:0	83,55,0,0:1:1:2:0/0:./.:.:0:0:.:.	29,23,21,19:1:1:2:0/1:0/0:0.125:0:1:g.106483C>T:0	206,237,0,0:1:1:2:0/0:./.:.:0:0:.:.
chr1_ref_v2	107755	.	G	A	.	PASS	IntersectsRepeat=0;RepeatCorrectionApplied=0	SAC:ACF:DF:PD:GT:SGT:SF:SV:SIG:MT:PAC	75,126,0,0:1:1:2:0/0:./.:.:0	38,46,29,50:1:1:2:0/1:./.:.:0:1:g.107755G>A:0	56,61,0,0:1:1:2:0/0:./.:.:0:0:.:.	113,100,119,79:1:1:2:0/1:./.:.:0:1:g.107755G>A:0
chr1_ref_v2	108459	.	GT	G	.	PASS	IntersectsRepeat=1;RepeatCorrectionApplied=1	SAC:ACF:DF:PD:GT:SGT:SF:SV:SIG:MT:PAC	71,58,2,2:1:1:2:0/0:./.:.:0	38,38,30,24:1:1:2:0/0:0/1:0.5:1:1:.:	42,52,0,0:1:1:2:0/0:./.:.:0:0:.:.	120,94,92,88:1:1:2:0/1:0/0:0.25:0:1:g.108460delT:0
chr1_ref_v2	110415	.	G	T	.	PASS	IntersectsRepeat=1;RepeatCorrectionApplied=0	SAC:ACF:DF:PD:GT:SGT:SF:SV:SIG:MT:PAC	84,123,0,0:1:1:2:0/0:./.:.:0	40,49,25,52:1:1:2:0/1:0/0:0.125:0:1:g.110415G>T:0	44,51,0,0:1:1:2:0/0:./.:.:0:0:.:.	142,144,116,104:1:1:2:0/1:0/0:0.125:0:1:.:.
chr1_ref_v2	110494	.	G	A	.	PASS	IntersectsRepeat=0;RepeatCorrectionApplied=0	SAC:ACF:DF:PD:GT:SGT:SF:SV:SIG:MT:PAC	68,72,0,0:1:1:2:0/0:./.:.:0	41,32,33,28:1:1:2:0/1:0/0:0.125:0:1:g.110494G>A:0	45,59,0,1:1:1:2:0/0:./.:.:0:0:.:.	105,123,109,136:1:1:2:0/1:./.:.:0:1:g.110494G>A:0
chr1_ref_v2	112064	.	C	T	.	PASS	IntersectsRepeat=0;RepeatCorrectionApplied=0	SAC:ACF:DF:PD:GT:SGT:SF:SV:SIG:MT:PAC	84,83,0,0:1:1:2:0/0:./.:.:0	72,62,0,0:1:1:2:0/0:./.:.:0:0:.:.	22,28,34,24:1:1:2:0/1:1/1:0.125:0:1:g.112064C>T:0	235,218,0,0:1:1:2:0/0:./.:.:0:0:.:.
chr1_ref_v2	112422	.	G	T	.	PASS	IntersectsRepeat=0;RepeatCorrectionApplied=0	SAC:ACF:DF:PD:GT:SGT:SF:SV:SIG:MT:PAC	76,85,1,0:1:1:2:0/0:./.:.:0	22,30,29,30:1:1:2:0/1:1/1:0.125:0:1:g.112422G>T:0	41,54,0,0:1:1:2:0/0:./.:.:0:0:.:.	110,83,112,116:1:1:2:0/1:1/1:0.125:0:1:.:.
chr1_ref_v2	112976	.	AC	A	.	PASS	IntersectsRepeat=0;RepeatCorrectionApplied=0	SAC:ACF:DF:PD:GT:SGT:SF:SV:SIG:MT:PAC	76,70,0,0:1:1:2:0/0:./.:.:0	55,65,0,0:1:1:2:0/0:./.:.:0:0:.:.	27,26,20,22:1:1:2:0/1:0/0:0.125:0:1:g.112977delC:0	213,221,0,0:1:1:2:0/0:./.:.:0:0:.:.
chr1_ref_v2	112977	.	C	T	.	PASS	IntersectsRepeat=0;RepeatCorrectionApplied=0	SAC:ACF:DF:PD:GT:SGT:SF:SV:SIG:MT:PAC	77,71,0,0:1:1:2:0/0:./.:.:0	28,35,26,29:1:1:2:0/1:0/0:0.125:0:1:g.112977C>T:0	49,48,0,0:1:1:2:0/0:./.:.:0:0:.:.	103,118,110,105:1:1:2:0/1:./.:.:0:1:g.112977C>T:0
chr1_ref_v2	113069	.	C	G	.	PASS	IntersectsRepeat=0;RepeatCorrectionApplied=0	SAC:ACF:DF:PD:GT:SGT:SF:SV:SIG:MT:PAC	81,73,0,0:1:1:2:0/0:./.:.:0	22,17,23,25:1:1:2:0/1:1/1:0.125:0:1:g.113069C>G:0	50,56,0,0:1:1:2:0/0:./.:.:0:0:.:.	119,120,116,126:1:1:2:0/1:./.:.:0:1:g.113069C>G:0
chr1_ref_v2	115456	.	C	T	.	PASS	IntersectsRepeat=1;RepeatCorrectionApplied=0	SAC:ACF:DF:PD:GT:SGT:SF:SV:SIG:MT:PAC	62,95,0,0:1:1:2:0/0:./.:.:0	30,31,25,28:1:1:2:0/1:0/0:0.125:0:1:g.115456C>T:0	49,46,0,0:1:1:2:0/0:./.:.:0:0:.:.	83,108,91,131:1:1:2:0/1:1/1:0.125:0:1:.:.
chr1_ref_v2	116132	.	A	G	.	PASS	IntersectsRepeat=0;RepeatCorrectionApplied=0	SAC:ACF:DF:PD:GT:SGT:SF:SV:SIG:MT:PAC	79,123,0,1:1:1:2:0/0:./.:.:0	30,30,32,40:1:1:2:0/1:1/1:0.125:0:1:g.116132A>G:0	29,72,0,0:1:1:2:0/0:./.:.:0:0:.:.	101,140,117,124:1:1:2:0/1:./.:.:0:1:g.116132A>G:0
chr1_ref_v2	117527	.	A	G	.	PASS	IntersectsRepeat=0;RepeatCorrectionApplied=0	SAC:ACF:DF:PD:GT:SGT:SF:SV:SIG:MT:PAC	53,65,52,54:1:1:2:0/1:./.:.:0	49,38,42,36:1:1:2:0/1:./.:.:0:0:.:.	33,41,31,28:1:1:2:0/1:0/0:0.125:0:0:.:.	95,86,94,97:1:1:2:0/1:./.:.:0:0:.:.
chr1_ref_v2	119928	.	A	C	.	PASS	IntersectsRepeat=1;RepeatCorrectionApplied=0	SAC:ACF:DF:PD:GT:SGT:SF:SV:SIG:MT:PAC	118,111,0,0:1:1:2:0/0:./.:.:0	41,47,39,54:1:1:2:0/1:./.:.:0:1:g.119928A>C:0	67,89,0,0:1:1:2:0/0:./.:.:0:0:.:.	86,126,113,127:1:1:2:0/1:./.:.:0:1:g.119928A>C:0
chr1_ref_v2	123170	.	CA	C	.	PASS	IntersectsRepeat=0;RepeatCorrectionApplied=0	SAC:ACF:DF:PD:GT:SGT:SF:SV:SIG:MT:PAC	75,111,0,0:1:1:2:0/0:./.:.:0	66,89,1,0:1:1:2:0/0:./.:.:0:0:.:.	16,28,17,24:1:1:2:0/1:./.:.:0:1:g.123171delA:0	170,145,0,0:1:1:2:0/0:./.:.:0:0:.:.
chr1_ref_v2	123438	.	C	T	.	PASS	IntersectsRepeat=0;RepeatCorrectionApplied=0	SAC:ACF:DF:PD:GT:SGT:SF:SV:SIG:MT:PAC	71,56,63,57:1:1:2:0/1:./.:.:0	55,52,52,35:1:1:2:0/1:0/0:0.125:0:0:.:.	24,30,21,21:1:1:2:0/1:0/0:0.125:0:0:.:.	87,89,107,89:1:1:2:0/1:./.:.:0:0:.:.
chr1_ref_v2	123795	.	A	G	.	PASS	IntersectsRepeat=1;RepeatCorrectionApplied=0	SAC:ACF:DF:PD:GT:SGT:SF:SV:SIG:MT:PAC	111,84,0,0:1:1:2:0/0:./.:.:0	35,41,45,27:1:1:2:0/1:./.:.:0:1:g.123795A>G:0	54,48,0,0:1:1:2:0/0:./.:.:0:0:.:.	94,93,85,102:1:1:2:0/1:./.:.:0:1:g.123795A>G:0
chr1_ref_v2	124313	.	C	A	.	PASS	IntersectsRepeat=0;RepeatCorrectionApplied=0	SAC:ACF:DF:PD:GT:SGT:SF:SV:SIG:MT:PAC	109,98,0,1:1:1:2:0/0:./.:.:0	52,49,47,48:1:1:2:0/1:./.:.:0:1:g.124313C>A:0	79,65,0,0:1:1:2:0/0:./.:.:0:0:.:.	87,114,80,106:1:1:2:0/1:./.:.:0:1:g.124313C>A:0
chr1_ref_v2	124620	.	T	G	.	PASS	IntersectsRepeat=0;RepeatCorrectionApplied=0	SAC:ACF:DF:PD:GT:SGT:SF:SV:SIG:MT:PAC	36,103,16,0:1:1:2:0/0:0/1:0.25:0	30,93,16,0:1:1:2:0/0:0/1:0.25:0:0:.:.	10,46,18,1:1:1:2:0/0:0/1:0.5:0:0:.:.	124,246,43,0:1:1:2:0/0:0/1:0.25:0:0:.:.
chr1_ref_v2	124848	.	A	G	.	PASS	IntersectsRepeat=1;RepeatCorrectionApplied=0	SAC:ACF:DF:PD:GT:SGT:SF:SV:SIG:MT:PAC	96,94,0,0:1:1:2:0/0:./.:.:0	40,40,37,43:1:1:2:0/1:./.:.:0:1:g.124848A>G:0	68,53,0,0:1:1:2:0/0:./.:.:0:0:.:.	81,99,97,88:1:1:2:0/1:./.:.:0:1:g.124848A>G:0
chr1_ref_v2	125158	.	T	C	.	PASS	IntersectsRepeat=0;RepeatCorrectionApplied=0	SAC:ACF:DF:PD:GT:SGT:SF:SV:SIG:MT:PAC	98,118,0,0:1:1:2:0/0:./.:.:0	49,38,49,55:1:1:2:0/1:1/1:0.125:0:1:g.125158T>C:0	48,58,0,0:1:1:2:0/0:./.:.:0:0:.:.	79,64,81,78:1:1:2:0/1:./.:.:0:1:g.125158T>C:0
chr1_ref_v2	125421	.	C	T	.	PASS	IntersectsRepeat=1;RepeatCorrectionApplied=0	SAC:ACF:DF:PD:GT:SGT:SF:SV:SIG:MT:PAC	97,108,0,0:1:1:2:0/0:./.:.:0	82,91,0,0:1:1:2:0/0:./.:.:0:0:.:.	29,28,34,22:1:1:2:0/1:./.:.:0:1:g.125421C>T:0	174,170,0,0:1:1:2:0/0:./.:.:0:0:.:.
chr1_ref_v2	126592	.	CT	C,CTT,CTTT	.	PASS	IntersectsRepeat=1;RepeatCorrectionApplied=1	SAC:ACF:DF:PD:GT:SGT:SF:SV:SIG:MT:PAC	8,8,0,2,12,10,32,36:1:1:2:3/3:0/3:0.25:1	37,33,8,10,0,2,0,1:1:1:2:0/0:./.:.:0:1:g.126592_126594TT>,g.126592_126594TT>:0,1	14,7,6,3,1,7,10,8:1:1:2:0/3:2/3:0.25:0:0:.:.	88,94,44,30,11,11,2,4:1:1:2:0/2:0/0:0.5:0:1:g.126592_126594TT>,g.126592_126594TT>T:0,0
chr1_ref_v2	126722	.	G	A	.	PASS	IntersectsRepeat=1;RepeatCorrectionApplied=0	SAC:ACF:DF:PD:GT:SGT:SF:SV:SIG:MT:PAC	118,99,0,0:1:1:2:0/0:./.:.:0	105,100,0,0:1:1:2:0/0:./.:.:0:0:.:.	21,27,38,30:1:1:2:0/1:1/1:0.125:0:1:g.126722G>A:0	166,256,0,0:1:1:2:0/0:./.:.:0:0:.:.
chr1_ref_v2	127815	.	AT	A,ATT	.	PASS	IntersectsRepeat=1;RepeatCorrectionApplied=1	SAC:ACF:DF:PD:GT:SGT:SF:SV:SIG:MT:PAC	38,14,7,3,5,1:1:1:2:0/0:./.:.:0	10,12,14,16,5,1:1:1:2:0/1:0/2:0.25:0:1:g.127816delT:0	12,14,1,0,18,23:1:1:2:2/2:./.:.:0:1:g.127815_127816insT,g.127815_127816insT:0,1	32,37,65,67,6,6:1:1:2:0/1:0/2:0.125:0:1:g.127816delT:0
chr1_ref_v2	129382	.	C	T	.	PASS	IntersectsRepeat=0;RepeatCorrectionApplied=0	SAC:ACF:DF:PD:GT:SGT:SF:SV:SIG:MT:PAC	85,103,1,1:1:1:2:0/0:./.:.:0	36,38,31,51:1:1:2:0/1:./.:.:0:1:g.129382C>T:0	47,51,1,0:1:1:2:0/0:./.:.:0:0:.:.	129,170,144,129:1:1:2:0/1:./.:.:0:1:.:.
chr1_ref_v2	129843	.	G	A	.	PASS	IntersectsRepeat=1;RepeatCorrectionApplied=0	SAC:ACF:DF:PD:GT:SGT:SF:SV:SIG:MT:PAC	77,74,1,0:1:1:2:0/0:./.:.:0	56,60,0,0:1:1:2:0/0:./.:.:0:0:.:.	22,15,16,28:1:1:2:0/1:1/1:0.125:0:1:g.129843G>A:0	216,230,0,0:1:1:2:0/0:./.:.:0:0:.:.
chr1_ref_v2	130163	.	C	T	.	PASS	IntersectsRepeat=0;RepeatCorrectionApplied=0	SAC:ACF:DF:PD:GT:SGT:SF:SV:SIG:MT:PAC	85,96,0,0:1:1:2:0/0:./.:.:0	84,62,0,0:1:1:2:0/0:./.:.:0:0:.:.	34,24,32,24:1:1:2:0/1:./.:.:0:1:g.130163C>T:0	248,203,2,0:1:1:2:0/0:./.:.:0:0:.:.
chr1_ref_v2	130560	.	G	T	.	PASS	IntersectsRepeat=0;RepeatCorrectionApplied=0	SAC:ACF:DF:PD:GT:SGT:SF:SV:SIG:MT:PAC	98,84,0,0:1:1:2:0/0:./.:.:0	50,35,38,42:1:1:2:0/1:./.:.:0:1:g.130560G>T:0	49,45,0,0:1:1:2:0/0:./.:.:0:0:.:.	99,77,102,82:1:1:2:0/1:./.:.:0:1:g.130560G>T:0
chr1_ref_v2	132162	.	C	A	.	PASS	IntersectsRepeat=1;RepeatCorrectionApplied=0	SAC:ACF:DF:PD:GT:SGT:SF:SV:SIG:MT:PAC	90,51,1,0:1:1:2:0/0:./.:.:0	28,14,42,19:1:1:2:0/1:1/1:0.125:0:1:g.132162C>A:0	63,29,0,0:1:1:2:0/0:./.:.:0:0:.:.	100,84,100,69:1:1:2:0/1:./.:.:0:1:g.132162C>A:0
chr1_ref_v2	132858	.	C	CA	.	PASS	IntersectsRepeat=1;RepeatCorrectionApplied=1	SAC:ACF:DF:PD:GT:SGT:SF:SV:SIG:MT:PAC	93,81,0,1:1:1:2:0/0:./.:.:0	65,77,0,0:1:1:2:0/0:./.:.:0:0:.:.	22,24,26,32:1:1:2:0/1:1/1:0.125:0:1:g.132858_132859insA:0	220,181,0,0:1:1:2:0/0:./.:.:0:0:.:.
chr1_ref_v2	133153	.	C	T	.	PASS	IntersectsRepeat=1;RepeatCorrectionApplied=0	SAC:ACF:DF:PD:GT:SGT:SF:SV:SIG:MT:PAC	121,108,0,0:1:1:2:0/0:./.:.:0	37,34,51,38:1:1:2:0/1:1/1:0.125:0:1:g.133153C>T:0	72,61,0,0:1:1:2:0/0:./.:.:0:0:.:.	102,133,106,109:1:1:2:0/1:./.:.:0:1:g.133153C>T:0
chr1_ref_v2	134650	.	C	G	.	PASS	IntersectsRepeat=0;RepeatCorrectionApplied=0	SAC:ACF:DF:PD:GT:SGT:SF:SV:SIG:MT:PAC	133,99,0,0:1:1:2:0/0:./.:.:0	31,31,44,40:1:1:2:0/1:1/1:0.125:0:1:g.134650C>G:0	66,45,0,0:1:1:2:0/0:./.:.:0:0:.:.	87,91,99,83:1:1:2:0/1:./.:.:0:1:g.134650C>G:0
chr1_ref_v2	136191	.	G	T	.	PASS	IntersectsRepeat=0;RepeatCorrectionApplied=0	SAC:ACF:DF:PD:GT:SGT:SF:SV:SIG:MT:PAC	128,113,0,0:1:1:2:0/0:./.:.:0	44,51,49,40:1:1:2:0/1:./.:.:0:1:g.136191G>T:0	74,61,0,0:1:1:2:0/0:./.:.:0:0:.:.	137,110,122,62:1:1:2:0/1:0/0:0.125:0:1:g.136191G>T:0
chr1_ref_v2	137797	.	CT	C	.	PASS	IntersectsRepeat=1;RepeatCorrectionApplied=1	SAC:ACF:DF:PD:GT:SGT:SF:SV:SIG:MT:PAC	139,137,0,0:1:1:2:0/0:./.:.:0	97,107,0,0:1:1:2:0/0:./.:.:0:0:.:.	35,44,28,31:1:1:2:0/1:0/0:0.125:0:1:g.137798delT:0	179,189,0,0:1:1:2:0/0:./.:.:0:0:.:.
chr1_ref_v2	140742	.	T	A	.	PASS	IntersectsRepeat=0;RepeatCorrectionApplied=0	SAC:ACF:DF:PD:GT:SGT:SF:SV:SIG:MT:PAC	0,0,1,0:0:1:2:./.:./.:.:0	0,0,0,0:0:1:2:./.:./.:.:0:0:.:.	0,0,0,0:0:1:2:./.:./.:.:0:0:.:.	0,0,6,0:0:1:2:./.:./.:.:0:0:.:.
chr1_ref_v2	142010	.	CT	C	.	PASS	IntersectsRepeat=1;RepeatCorrectionApplied=1	SAC:ACF:DF:PD:GT:SGT:SF:SV:SIG:MT:PAC	110,88,2,9:1:1:2:0/0:./.:.:0	84,87,4,3:1:1:2:0/0:./.:.:0:0:.:.	57,62,3,3:1:1:2:0/0:./.:.:0:0:.:.	195,205,26,29:1:1:2:0/0:./.:.:0:1:.:
chr1_ref_v2	142505	.	G	A	.	PASS	IntersectsRepeat=0;RepeatCorrectionApplied=0	SAC:ACF:DF:PD:GT:SGT:SF:SV:SIG:MT:PAC	116,79,0,0:1:1:2:0/0:./.:.:0	78,87,0,0:1:1:2:0/0:./.:.:0:0:.:.	17,24,28,31:1:1:2:0/1:1/1:0.125:0:1:g.142505G>A:0	248,265,0,0:1:1:2:0/0:./.:.:0:0:.:.
chr1_ref_v2	142833	.	C	T	.	PASS	IntersectsRepeat=0;RepeatCorrectionApplied=0	SAC:ACF:DF:PD:GT:SGT:SF:SV:SIG:MT:PAC	76,108,0,1:1:1:2:0/0:./.:.:0	29,41,23,51:1:1:2:0/1:./.:.:0:1:g.142833C>T:0	81,77,0,0:1:1:2:0/0:./.:.:0:0:.:.	92,95,96,108:1:1:2:0/1:./.:.:0:1:g.142833C>T:0
chr1_ref_v2	143287	.	G	GA	.	PASS	IntersectsRepeat=1;RepeatCorrectionApplied=1	SAC:ACF:DF:PD:GT:SGT:SF:SV:SIG:MT:PAC	56,78,3,3:1:1:2:0/0:./.:.:0	60,65,2,2:1:1:2:0/0:./.:.:0:0:.:.	41,46,2,2:1:1:2:0/0:./.:.:0:0:.:.	136,164,18,20:1:1:2:0/0:0/1:0.125:0:0:.:.
chr1_ref_v2	143874	.	C	T	.	PASS	IntersectsRepeat=1;RepeatCorrectionApplied=0	SAC:ACF:DF:PD:GT:SGT:SF:SV:SIG:MT:PAC	89,89,0,0:1:1:2:0/0:./.:.:0	38,27,43,33:1:1:2:0/1:1/1:0.125:0:1:g.143874C>T:0	65,41,0,0:1:1:2:0/0:./.:.:0:0:.:.	112,92,93,83:1:1:2:0/1:0/0:0.125:0:1:g.143874C>T:0
chr1_ref_v2	145602	.	A	G	.	PASS	IntersectsRepeat=0;RepeatCorrectionApplied=0	SAC:ACF:DF:PD:GT:SGT:SF:SV:SIG:MT:PAC	116,129,0,0:1:1:2:0/0:./.:.:0	89,101,0,0:1:1:2:0/0:./.:.:0:0:.:.	31,33,34,31:1:1:2:0/1:./.:.:0:1:g.145602A>G:0	180,159,0,0:1:1:2:0/0:./.:.:0:0:.:.
chr1_ref_v2	148627	.	G	A	.	PASS	IntersectsRepeat=0;RepeatCorrectionApplied=0	SAC:ACF:DF:PD:GT:SGT:SF:SV:SIG:MT:PAC	131,75,0,1:1:1:2:0/0:./.:.:0	60,32,61,28:1:1:2:0/1:./.:.:0:1:g.148627G>A:0	60,42,0,0:1:1:2:0/0:./.:.:0:0:.:.	112,98,116,82:1:1:2:0/1:./.:.:0:1:g.148627G>A:0
chr1_ref_v2	151369	.	A	G	.	PASS	IntersectsRepeat=1;RepeatCorrectionApplied=0	SAC:ACF:DF:PD:GT:SGT:SF:SV:SIG:MT:PAC	78,57,0,0:1:1:2:0/0:./.:.:0	30,20,31,20:1:1:2:0/1:./.:.:0:1:g.151369A>G:0	54,52,0,0:1:1:2:0/0:./.:.:0:0:.:.	81,106,86,76:1:1:2:0/1:0/0:0.125:0:1:g.151369A>G:0
chr1_ref_v2	151817	.	CTT	C,CT	.	PASS	IntersectsRepeat=1;RepeatCorrectionApplied=1	SAC:ACF:DF:PD:GT:SGT:SF:SV:SIG:MT:PAC	38,44,1,8,9,7:1:1:2:0/0:0/1:0.25:0	16,11,24,11,12,6:1:1:2:0/1:0/0:0.125:0:1:.:.	7,2,11,15,16,9:1:1:2:2/2:0/2:0.25:0:1:.:.	36,30,65,44,32,25:1:1:2:0/1:./.:.:0:1:.:.
chr1_ref_v2	152292	.	G	A	.	PASS	IntersectsRepeat=1;RepeatCorrectionApplied=0	SAC:ACF:DF:PD:GT:SGT:SF:SV:SIG:MT:PAC	129,118,0,0:1:1:2:0/0:./.:.:0	99,108,0,1:1:1:2:0/0:./.:.:0:0:.:.	37,40,39,32:1:1:2:0/1:./.:.:0:1:g.152292G>A:0	193,189,0,0:1:1:2:0/0:./.:.:0:0:.:.
chr1_ref_v2	153086	.	G	A	.	PASS	IntersectsRepeat=0;RepeatCorrectionApplied=0	SAC:ACF:DF:PD:GT:SGT:SF:SV:SIG:MT:PAC	91,90,0,0:1:1:2:0/0:./.:.:0	66,94,0,0:1:1:2:0/0:./.:.:0:0:.:.	37,34,23,22:1:1:2:0/1:0/0:0.25:0:1:g.153086G>A:0	192,212,1,0:1:1:2:0/0:./.:.:0:0:.:.
chr1_ref_v2	153526	.	C	T	.	PASS	IntersectsRepeat=1;RepeatCorrectionApplied=0	SAC:ACF:DF:PD:GT:SGT:SF:SV:SIG:MT:PAC	100,123,0,0:1:1:2:0/0:./.:.:0	42,41,44,65:1:1:2:0/1:1/1:0.125:0:1:g.153526C>T:0	53,55,0,0:1:1:2:0/0:./.:.:0:0:.:.	98,77,78,77:1:1:2:0/1:./.:.:0:1:g.153526C>T:0
chr1_ref_v2	154243	.	C	T	.	PASS	IntersectsRepeat=0;RepeatCorrectionApplied=0	SAC:ACF:DF:PD:GT:SGT:SF:SV:SIG:MT:PAC	109,105,0,0:1:1:2:0/0:./.:.:0	41,54,44,44:1:1:2:0/1:./.:.:0:1:g.154243C>T:0	58,47,0,0:1:1:2:0/0:./.:.:0:0:.:.	95,83,86,96:1:1:2:0/1:./.:.:0:1:g.154243C>T:0
chr1_ref_v2	154529	.	GT	G	.	PASS	IntersectsRepeat=1;RepeatCorrectionApplied=1	SAC:ACF:DF:PD:GT:SGT:SF:SV:SIG:MT:PAC	38,24,42,16:1:1:2:0/1:0/0:0.125:0	32,38,26,23:1:1:2:0/1:0/0:0.5:0:0:.:.	23,20,26,29:1:1:2:0/1:./.:.:0:0:.:.	97,90,90,73:1:1:2:0/1:0/0:0.25:0:0:.:.
chr1_ref_v2	154559	.	GTT	G	.	PASS	IntersectsRepeat=1;RepeatCorrectionApplied=1	SAC:ACF:DF:PD:GT:SGT:SF:SV:SIG:MT:PAC	66,98,0,0:1:1:2:0/0:./.:.:0	27,29,21,56:1:1:2:0/1:1/1:0.125:0:1:g.154560_154561delTT:0	38,60,0,0:1:1:2:0/0:./.:.:0:0:.:.	89,86,80,94:1:1:2:0/1:./.:.:0:1:g.154560_154561delTT:0
chr1_ref_v2	154620	.	A	C	.	PASS	IntersectsRepeat=1;RepeatCorrectionApplied=0	SAC:ACF:DF:PD:GT:SGT:SF:SV:SIG:MT:PAC	77,101,0,0:1:1:2:0/0:./.:.:0	67,67,0,0:1:1:2:0/0:./.:.:0:0:.:.	28,27,21,26:1:1:2:0/1:0/0:0.125:0:1:g.154620A>C:0	177,193,0,0:1:1:2:0/0:./.:.:0:0:.:.
chr1_ref_v2	154892	.	G	T	.	PASS	IntersectsRepeat=0;RepeatCorrectionApplied=0	SAC:ACF:DF:PD:GT:SGT:SF:SV:SIG:MT:PAC	59,52,68,50:1:1:2:0/1:./.:.:0	55,25,45,40:1:1:2:0/1:./.:.:0:0:.:.	34,41,37,24:1:1:2:0/1:0/0:0.125:0:0:.:.	108,112,102,110:1:1:2:0/1:./.:.:0:0:.:.
chr1_ref_v2	155736	.	G	T	.	PASS	IntersectsRepeat=0;RepeatCorrectionApplied=0	SAC:ACF:DF:PD:GT:SGT:SF:SV:SIG:MT:PAC	105,89,2,0:1:1:2:0/0:./.:.:0	50,34,48,32:1:1:2:0/1:./.:.:0:1:g.155736G>T:0	76,58,0,0:1:1:2:0/0:./.:.:0:0:.:.	116,94,105,86:1:1:2:0/1:./.:.:0:1:g.155736G>T:0
chr1_ref_v2	155769	.	G	A	.	PASS	IntersectsRepeat=1;RepeatCorrectionApplied=0	SAC:ACF:DF:PD:GT:SGT:SF:SV:SIG:MT:PAC	108,106,0,0:1:1:2:0/0:./.:.:0	44,36,44,43:1:1:2:0/1:./.:.:0:1:g.155769G>A:0	71,69,0,0:1:1:2:0/0:./.:.:0:0:.:.	98,107,102,105:1:1:2:0/1:./.:.:0:1:g.155769G>A:0
chr1_ref_v2	157000	.	A	G	.	PASS	IntersectsRepeat=0;RepeatCorrectionApplied=0	SAC:ACF:DF:PD:GT:SGT:SF:SV:SIG:MT:PAC	87,113,0,0:1:1:2:0/0:./.:.:0	48,42,34,44:1:1:2:0/1:0/0:0.125:0:1:g.157000A>G:0	65,65,0,0:1:1:2:0/0:./.:.:0:0:.:.	113,85,104,74:1:1:2:0/1:./.:.:0:1:g.157000A>G:0
chr1_ref_v2	157377	.	C	T	.	PASS	IntersectsRepeat=0;RepeatCorrectionApplied=0	SAC:ACF:DF:PD:GT:SGT:SF:SV:SIG:MT:PAC	100,129,0,0:1:1:2:0/0:./.:.:0	88,89,0,0:1:1:2:0/0:./.:.:0:0:.:.	18,30,32,33:1:1:2:0/1:1/1:0.125:0:1:g.157377C>T:0	173,190,0,0:1:1:2:0/0:./.:.:0:0:.:.
chr1_ref_v2	158375	.	C	G	.	PASS	IntersectsRepeat=0;RepeatCorrectionApplied=0	SAC:ACF:DF:PD:GT:SGT:SF:SV:SIG:MT:PAC	78,82,0,0:1:1:2:0/0:./.:.:0	46,45,55,40:1:1:2:0/1:./.:.:0:1:g.158375C>G:0	58,61,0,0:1:1:2:0/0:./.:.:0:0:.:.	94,87,88,84:1:1:2:0/1:./.:.:0:1:g.158375C>G:0
chr1_ref_v2	159177	.	G	T	.	PASS	IntersectsRepeat=0;RepeatCorrectionApplied=0	SAC:ACF:DF:PD:GT:SGT:SF:SV:SIG:MT:PAC	103,124,0,0:1:1:2:0/0:./.:.:0	85,116,0,0:1:1:2:0/0:./.:.:0:0:.:.	34,40,42,35:1:1:2:0/1:./.:.:0:1:g.159177G>T:0	162,205,0,0:1:1:2:0/0:./.:.:0:0:.:.
chr1_ref_v2	159992	.	G	A	.	ExcRegion	IntersectsRepeat=1;RepeatCorrectionApplied=0	SAC:ACF:DF:PD:GT:SGT:SF:SV:SIG:MT:PAC	42,122,0,0:1:1:2:./.:./.:.:0	21,89,0,0:1:1:2:./.:./.:.:0:0:.:.	23,26,0,25:1:1:2:./.:./.:.:0:0:.:.	99,213,0,0:1:1:2:./.:./.:.:0:0:.:.
chr1_ref_v2	166166	.	C	A	.	PASS	IntersectsRepeat=1;RepeatCorrectionApplied=0	SAC:ACF:DF:PD:GT:SGT:SF:SV:SIG:MT:PAC	60,47,69,55:1:1:2:0/1:1/1:0.125:0	62,43,69,34:1:1:2:0/1:./.:.:0:0:.:.	37,34,39,32:1:1:2:0/1:./.:.:0:0:.:.	87,99,111,110:1:1:2:0/1:1/1:0.125:0:0:.:.
chr1_ref_v2	171436	.	C	T	.	PASS	IntersectsRepeat=0;RepeatCorrectionApplied=0	SAC:ACF:DF:PD:GT:SGT:SF:SV:SIG:MT:PAC	118,106,0,0:1:1:2:0/0:./.:.:0	97,85,0,0:1:1:2:0/0:./.:.:0:0:.:.	23,33,39,36:1:1:2:0/1:1/1:0.125:0:1:g.171436C>T:0	186,188,2,0:1:1:2:0/0:./.:.:0:0:.:.
chr1_ref_v2	171754	.	G	A	.	PASS	IntersectsRepeat=1;RepeatCorrectionApplied=0	SAC:ACF:DF:PD:GT:SGT:SF:SV:SIG:MT:PAC	94,117,0,0:1:1:2:0/0:./.:.:0	27,46,27,34:1:1:2:0/1:0/0:0.125:0:1:g.171754G>A:0	65,61,0,0:1:1:2:0/0:./.:.:0:0:.:.	81,124,69,97:1:1:2:0/1:0/0:0.125:0:1:g.171754G>A:0
chr1_ref_v2	171859	.	A	G	.	PASS	IntersectsRepeat=1;RepeatCorrectionApplied=0	SAC:ACF:DF:PD:GT:SGT:SF:SV:SIG:MT:PAC	75,93,0,0:1:1:2:0/0:./.:.:0	37,30,40,33:1:1:2:0/1:./.:.:0:1:g.171859A>G:0	49,73,0,0:1:1:2:0/0:./.:.:0:0:.:.	89,89,87,96:1:1:2:0/1:./.:.:0:1:g.171859A>G:0
chr1_ref_v2	172221	.	T	C	.	PASS	IntersectsRepeat=1;RepeatCorrectionApplied=0	SAC:ACF:DF:PD:GT:SGT:SF:SV:SIG:MT:PAC	116,98,0,0:1:1:2:0/0:./.:.:0	86,85,0,0:1:1:2:0/0:./.:.:0:0:.:.	26,38,44,28:1:1:2:0/1:./.:.:0:1:g.172221T>C:0	162,150,0,0:1:1:2:0/0:./.:.:0:0:.:.
chr1_ref_v2	174136	.	G	A	.	PASS	IntersectsRepeat=0;RepeatCorrectionApplied=0	SAC:ACF:DF:PD:GT:SGT:SF:SV:SIG:MT:PAC	97,101,0,0:1:1:2:0/0:./.:.:0	39,60,37,44:1:1:2:0/1:0/0:0.125:0:1:g.174136G>A:0	60,57,0,0:1:1:2:0/0:./.:.:0:0:.:.	115,104,99,94:1:1:2:0/1:0/0:0.125:0:1:g.174136G>A:0
chr1_ref_v2	177316	.	C	A	.	PASS	IntersectsRepeat=0;RepeatCorrectionApplied=0	SAC:ACF:DF:PD:GT:SGT:SF:SV:SIG:MT:PAC	97,96,0,1:1:1:2:0/0:./.:.:0	98,82,0,1:1:1:2:0/0:./.:.:0:0:.:.	26,28,24,22:1:1:2:0/1:0/0:0.125:0:1:g.177316C>A:0	151,173,0,0:1:1:2:0/0:./.:.:0:0:.:.
chr1_ref_v2	178033	.	C	A	.	PASS	IntersectsRepeat=0;RepeatCorrectionApplied=0	SAC:ACF:DF:PD:GT:SGT:SF:SV:SIG:MT:PAC	90,112,0,2:1:1:2:0/0:./.:.:0	55,51,33,43:1:1:2:0/1:0/0:0.125:0:1:g.178033C>A:0	65,62,0,0:1:1:2:0/0:./.:.:0:0:.:.	89,89,86,92:1:1:2:0/1:./.:.:0:1:g.178033C>A:0
chr1_ref_v2	178171	.	GT	G	.	PASS	IntersectsRepeat=1;RepeatCorrectionApplied=1	SAC:ACF:DF:PD:GT:SGT:SF:SV:SIG:MT:PAC	30,51,34,34:1:1:2:0/1:0/0:0.125:0	67,70,1,0:1:1:2:0/0:./.:.:0:1:g.178171_178173>T:1	33,64,0,1:1:1:2:0/0:./.:.:0:1:g.178171_178173>T:1	131,174,0,6:1:1:2:0/0:./.:.:0:1:g.178171_178173>T:1
chr1_ref_v2	178356	.	G	A	.	PASS	IntersectsRepeat=0;RepeatCorrectionApplied=0	SAC:ACF:DF:PD:GT:SGT:SF:SV:SIG:MT:PAC	119,86,0,0:1:1:2:0/0:./.:.:0	90,94,0,0:1:1:2:0/0:./.:.:0:0:.:.	36,36,26,25:1:1:2:0/1:0/0:0.125:0:1:g.178356G>A:0	196,149,0,0:1:1:2:0/0:./.:.:0:0:.:.
chr1_ref_v2	178851	.	AT	A	.	PASS	IntersectsRepeat=1;RepeatCorrectionApplied=1	SAC:ACF:DF:PD:GT:SGT:SF:SV:SIG:MT:PAC	78,88,0,0:1:1:2:0/0:./.:.:0	39,51,31,34:1:1:2:0/1:0/0:0.125:0:1:g.178852delT:0	44,47,0,0:1:1:2:0/0:./.:.:0:0:.:.	77,77,71,90:1:1:2:0/1:./.:.:0:1:g.178852delT:0
chr1_ref_v2	178937	.	C	CA	.	PASS	IntersectsRepeat=1;RepeatCorrectionApplied=1	SAC:ACF:DF:PD:GT:SGT:SF:SV:SIG:MT:PAC	52,60,1,2:1:1:2:0/0:./.:.:0	29,48,0,3:1:1:2:0/0:0/1:0.125:0:0:.:.	33,41,5,3:1:1:2:0/0:0/1:0.125:0:0:.:.	104,133,15,15:1:1:2:0/0:0/1:0.125:0:0:.:.
chr1_ref_v2	179645	.	G	A	.	PASS	IntersectsRepeat=1;RepeatCorrectionApplied=0	SAC:ACF:DF:PD:GT:SGT:SF:SV:SIG:MT:PAC	112,122,0,0:1:1:2:0/0:./.:.:0	46,42,47,43:1:1:2:0/1:./.:.:0:1:g.179645G>A:0	62,69,0,0:1:1:2:0/0:./.:.:0:0:.:.	85,107,83,87:1:1:2:0/1:./.:.:0:1:g.179645G>A:0
chr1_ref_v2	179692	.	GT	G	.	PASS	IntersectsRepeat=1;RepeatCorrectionApplied=1	SAC:ACF:DF:PD:GT:SGT:SF:SV:SIG:MT:PAC	104,88,0,0:1:1:2:0/0:./.:.:0	58,32,38,29:1:1:2:0/1:0/0:0.125:0:1:g.179693delT:0	62,62,0,0:1:1:2:0/0:./.:.:0:0:.:.	88,94,76,92:1:1:2:0/1:./.:.:0:1:g.179693delT:0
chr1_ref_v2	183331	.	GA	G	.	PASS	IntersectsRepeat=1;RepeatCorrectionApplied=1	SAC:ACF:DF:PD:GT:SGT:SF:SV:SIG:MT:PAC	27,12,0,0:1:1:2:0/0:./.:.:0	17,11,0,1:1:1:2:0/0:./.:.:0:0:.:.	16,21,14,4:1:1:2:0/0:0/1:0.5:0:1:.:.	86,85,2,0:1:1:2:0/0:./.:.:0:0:.:.
chr1_ref_v2	183397	.	T	C	.	PASS	IntersectsRepeat=0;RepeatCorrectionApplied=0	SAC:ACF:DF:PD:GT:SGT:SF:SV:SIG:MT:PAC	51,18,0,0:1:1:2:0/0:./.:.:0	18,20,6,0:1:1:2:0/0:0/1:0.25:0:0:.:.	47,16,0,0:1:1:2:0/0:./.:.:0:0:.:.	85,55,27,0:1:1:2:0/0:0/1:0.25:0:0:.:.
chr1_ref_v2	184976	.	G	A	.	PASS	IntersectsRepeat=1;RepeatCorrectionApplied=0	SAC:ACF:DF:PD:GT:SGT:SF:SV:SIG:MT:PAC	82,89,0,0:1:1:2:0/0:./.:.:0	71,89,0,0:1:1:2:0/0:./.:.:0:0:.:.	21,34,24,32:1:1:2:0/1:./.:.:0:1:g.184976G>A:0	174,232,1,1:1:1:2:0/0:./.:.:0:0:.:.
chr1_ref_v2	185141	.	C	T	.	PASS	IntersectsRepeat=1;RepeatCorrectionApplied=0	SAC:ACF:DF:PD:GT:SGT:SF:SV:SIG:MT:PAC	90,84,0,0:1:1:2:0/0:./.:.:0	54,73,0,0:1:1:2:0/0:./.:.:0:0:.:.	21,25,15,20:1:1:2:0/1:0/0:0.125:0:1:g.185141C>T:0	165,196,0,1:1:1:2:0/0:./.:.:0:0:.:.
chr1_ref_v2	186087	.	G	A	.	PASS	IntersectsRepeat=0;RepeatCorrectionApplied=0	SAC:ACF:DF:PD:GT:SGT:SF:SV:SIG:MT:PAC	99,84,0,0:1:1:2:0/0:./.:.:0	77,59,0,0:1:1:2:0/0:./.:.:0:0:.:.	41,23,32,26:1:1:2:0/1:./.:.:0:1:g.186087G>A:0	175,153,0,0:1:1:2:0/0:./.:.:0:0:.:.
chr1_ref_v2	186157	.	C	T	.	PASS	IntersectsRepeat=0;RepeatCorrectionApplied=0	SAC:ACF:DF:PD:GT:SGT:SF:SV:SIG:MT:PAC	98,93,0,0:1:1:2:0/0:./.:.:0	86,61,0,0:1:1:2:0/0:./.:.:0:0:.:.	36,20,26,24:1:1:2:0/1:./.:.:0:1:g.186157C>T:0	179,153,0,0:1:1:2:0/0:./.:.:0:0:.:.
chr1_ref_v2	189526	.	T	C	.	PASS	IntersectsRepeat=0;RepeatCorrectionApplied=0	SAC:ACF:DF:PD:GT:SGT:SF:SV:SIG:MT:PAC	101,97,0,0:1:1:2:0/0:./.:.:0	82,85,0,0:1:1:2:0/0:./.:.:0:0:.:.	20,36,28,22:1:1:2:0/1:./.:.:0:1:.:.	224,217,0,0:1:1:2:0/0:./.:.:0:0:.:.
chr1_ref_v2	189590	.	G	A	.	PASS	IntersectsRepeat=0;RepeatCorrectionApplied=0	SAC:ACF:DF:PD:GT:SGT:SF:SV:SIG:MT:PAC	78,106,0,0:1:1:2:0/0:./.:.:0	38,53,22,47:1:1:2:0/1:0/0:0.125:0:1:g.189590G>A:0	50,79,0,0:1:1:2:0/0:./.:.:0:0:.:.	123,127,130,95:1:1:2:0/1:./.:.:0:1:g.189590G>A:0
chr1_ref_v2	191067	.	A	ATCG	.	PASS	IntersectsRepeat=1;RepeatCorrectionApplied=1	SAC:ACF:DF:PD:GT:SGT:SF:SV:SIG:MT:PAC	1,0,35,23:1:1:2:1/1:./.:.:0	0,0,39,13:1:1:2:1/1:./.:.:0:0:.:.	0,0,30,15:1:1:2:1/1:./.:.:0:0:.:.	4,1,157,92:1:1:2:1/1:./.:.:0:0:.:.
chr1_ref_v2	191296	.	G	A	.	PASS	IntersectsRepeat=1;RepeatCorrectionApplied=0	SAC:ACF:DF:PD:GT:SGT:SF:SV:SIG:MT:PAC	78,49,0,1:1:1:2:0/0:./.:.:0	59,30,0,0:1:1:2:0/0:./.:.:0:0:.:.	29,18,26,14:1:1:2:0/1:0/0:0.125:0:1:g.191296G>A:0	246,183,0,0:1:1:2:0/0:./.:.:0:0:.:.
chr1_ref_v2	191647	.	G	A	.	PASS	IntersectsRepeat=0;RepeatCorrectionApplied=0	SAC:ACF:DF:PD:GT:SGT:SF:SV:SIG:MT:PAC	68,55,0,0:1:1:2:0/0:./.:.:0	22,24,21,25:1:1:2:0/1:./.:.:0:1:g.191647G>A:0	41,25,0,0:1:1:2:0/0:./.:.:0:0:.:.	113,99,121,106:1:1:2:0/1:./.:.:0:1:g.191647G>A:0
chr1_ref_v2	191928	.	G	A	.	PASS	IntersectsRepeat=1;RepeatCorrectionApplied=0	SAC:ACF:DF:PD:GT:SGT:SF:SV:SIG:MT:PAC	71,48,0,0:1:1:2:0/0:./.:.:0	27,21,25,28:1:1:2:0/1:./.:.:0:1:g.191928G>A:0	53,33,0,0:1:1:2:0/0:./.:.:0:0:.:.	102,137,103,125:1:1:2:0/1:./.:.:0:1:g.191928G>A:0
chr1_ref_v2	191934	.	C	A	.	PASS	IntersectsRepeat=0;RepeatCorrectionApplied=0	SAC:ACF:DF:PD:GT:SGT:SF:SV:SIG:MT:PAC	57,35,18,6:1:1:2:0/0:0/1:0.5:1	58,48,0,0:1:1:2:0/0:./.:.:0:0:.:.	49,35,1,0:1:1:2:0/0:./.:.:0:0:.:.	195,255,0,0:1:1:2:0/0:./.:.:0:0:.:.
chr1_ref_v2	192262	.	CA	C	.	PASS	IntersectsRepeat=1;RepeatCorrectionApplied=1	SAC:ACF:DF:PD:GT:SGT:SF:SV:SIG:MT:PAC	54,45,6,6:1:1:2:0/0:./.:.:0	27,17,29,11:1:1:2:0/0:0/1:0.25:0:1:.:	9,4,40,19:1:1:2:0/1:1/1:0.5:0:1:g.192263delA:0	128,107,102,87:1:1:2:0/0:0/1:0.125:0:1:.:.
chr1_ref_v2	193227	.	T	G	.	PASS	IntersectsRepeat=0;RepeatCorrectionApplied=0	SAC:ACF:DF:PD:GT:SGT:SF:SV:SIG:MT:PAC	81,81,0,0:1:1:2:0/0:./.:.:0	46,25,24,25:1:1:2:0/1:0/0:0.125:0:1:g.193227T>G:0	39,40,0,0:1:1:2:0/0:./.:.:0:0:.:.	118,123,92,115:1:1:2:0/1:0/0:0.125:0:1:g.193227T>G:0
chr1_ref_v2	193731	.	T	TATG	.	PASS	IntersectsRepeat=1;RepeatCorrectionApplied=1	SAC:ACF:DF:PD:GT:SGT:SF:SV:SIG:MT:PAC	4,1,99,54:1:1:2:1/1:0/1:0.125:0	1,1,64,32:1:1:2:1/1:./.:.:0:0:.:.	0,0,48,33:1:1:2:1/1:./.:.:0:0:.:.	6,3,178,132:1:1:2:1/1:./.:.:0:0:.:.
chr1_ref_v2	194702	.	C	T	.	PASS	IntersectsRepeat=0;RepeatCorrectionApplied=0	SAC:ACF:DF:PD:GT:SGT:SF:SV:SIG:MT:PAC	111,94,0,0:1:1:2:0/0:./.:.:0	44,44,46,49:1:1:2:0/1:./.:.:0:1:g.194702C>T:0	62,49,0,0:1:1:2:0/0:./.:.:0:0:.:.	87,76,100,76:1:1:2:0/1:./.:.:0:1:g.194702C>T:0
chr1_ref_v2	196927	.	C	A	.	PASS	IntersectsRepeat=1;RepeatCorrectionApplied=0	SAC:ACF:DF:PD:GT:SGT:SF:SV:SIG:MT:PAC	118,105,0,0:1:1:2:0/0:./.:.:0	54,46,49,38:1:1:2:0/1:0/0:0.125:0:1:g.196927C>A:0	75,62,0,0:1:1:2:0/0:./.:.:0:0:.:.	96,100,107,103:1:1:2:0/1:./.:.:0:1:g.196927C>A:0
chr1_ref_v2	197691	.	G	A	.	PASS	IntersectsRepeat=1;RepeatCorrectionApplied=0	SAC:ACF:DF:PD:GT:SGT:SF:SV:SIG:MT:PAC	105,88,0,0:1:1:2:0/0:./.:.:0	33,41,40,36:1:1:2:0/1:./.:.:0:1:g.197691G>A:0	57,56,0,0:1:1:2:0/0:./.:.:0:0:.:.	106,85,110,67:1:1:2:0/1:./.:.:0:1:g.197691G>A:0
chr1_ref_v2	197865	.	G	A	.	PASS	IntersectsRepeat=0;RepeatCorrectionApplied=0	SAC:ACF:DF:PD:GT:SGT:SF:SV:SIG:MT:PAC	97,113,0,0:1:1:2:0/0:./.:.:0	102,104,0,0:1:1:2:0/0:./.:.:0:0:.:.	29,42,36,21:1:1:2:0/1:0/0:0.125:0:1:g.197865G>A:0	194,198,0,0:1:1:2:0/0:./.:.:0:0:.:.
chr1_ref_v2	198079	.	T	TA	.	PASS	IntersectsRepeat=1;RepeatCorrectionApplied=1	SAC:ACF:DF:PD:GT:SGT:SF:SV:SIG:MT:PAC	91,100,0,1:1:1:2:0/0:./.:.:0	50,44,27,35:1:1:2:0/1:0/0:0.125:0:1:g.198079_198080insA:0	42,58,0,0:1:1:2:0/0:./.:.:0:0:.:.	75,91,70,80:1:1:2:0/1:./.:.:0:1:g.198079_198080insA:0
chr1_ref_v2	198161	.	C	T	.	PASS	IntersectsRepeat=0;RepeatCorrectionApplied=0	SAC:ACF:DF:PD:GT:SGT:SF:SV:SIG:MT:PAC	102,85,0,0:1:1:2:0/0:./.:.:0	36,34,37,37:1:1:2:0/1:./.:.:0:1:g.198161C>T:0	39,51,0,0:1:1:2:0/0:./.:.:0:0:.:.	85,85,75,84:1:1:2:0/1:./.:.:0:1:g.198161C>T:0
chr1_ref_v2	198259	.	C	A	.	PASS	IntersectsRepeat=1;RepeatCorrectionApplied=0	SAC:ACF:DF:PD:GT:SGT:SF:SV:SIG:MT:PAC	4,2,43,54:1:1:2:1/1:0/1:0.125:0	5,4,34,56:1:1:2:1/1:0/1:0.25:0:0:.:.	1,5,17,44:1:1:2:1/1:0/1:0.25:0:0:.:.	12,6,115,163:1:1:2:1/1:0/1:0.125:1:0:.:.
chr1_ref_v2	198268	.	C	T	.	PASS	IntersectsRepeat=1;RepeatCorrectionApplied=0	SAC:ACF:DF:PD:GT:SGT:SF:SV:SIG:MT:PAC	7,3,40,45:1:1:2:1/1:0/1:0.25:0	8,5,31,52:1:1:2:1/1:0/1:0.25:0:0:.:.	3,5,19,43:1:1:2:1/1:0/1:0.25:0:0:.:.	25,16,104,154:1:1:2:1/1:0/1:0.25:1:0:.:.
chr1_ref_v2	198273	.	G	A	.	PASS	IntersectsRepeat=0;RepeatCorrectionApplied=0	SAC:ACF:DF:PD:GT:SGT:SF:SV:SIG:MT:PAC	10,3,41,46:1:1:2:1/1:0/1:0.25:0	9,8,29,47:1:1:2:1/1:0/1:0.5:1:0:.:.	6,7,17,45:1:1:2:1/1:0/1:0.25:0:0:.:.	27,23,102,158:1:1:2:1/1:0/1:0.25:1:0:.:.
chr1_ref_v2	198293	.	G	A	.	PASS	IntersectsRepeat=0;RepeatCorrectionApplied=0	SAC:ACF:DF:PD:GT:SGT:SF:SV:SIG:MT:PAC	7,9,25,68:1:1:2:1/1:0/1:0.25:1	8,11,24,55:1:1:2:1/1:0/1:0.5:1:0:.:.	11,16,16,38:1:1:2:0/1:1/1:0.25:0:0:.:.	35,14,61,165:1:1:2:1/1:0/1:0.25:1:0:.:.
chr1_ref_v2	198300	.	A	G	.	PASS	IntersectsRepeat=1;RepeatCorrectionApplied=0	SAC:ACF:DF:PD:GT:SGT:SF:SV:SIG:MT:PAC	6,7,20,98:1:1:2:1/1:0/1:0.25:0	5,9,24,61:1:1:2:1/1:0/1:0.25:0:0:.:.	9,16,16,46:1:1:2:1/1:0/1:0.5:1:0:.:.	26,13,59,182:1:1:2:1/1:0/1:0.25:1:0:.:.
chr1_ref_v2	198329	.	T	TTGAATTAAAGTTTGAAATA,TTGAATTAAGGTTTGGAATA	.	PASS	IntersectsRepeat=0;RepeatCorrectionApplied=0	SAC:ACF:DF:PD:GT:SGT:SF:SV:SIG:MT:PAC	0,3,21,11,3,68:1:1:2:1/2:2/2:0.25:0	0,6,27,16,2,34:1:1:2:1/2:0/1:0.125:0:0:.:.	1,9,21,2,1,24:1:1:2:1/2:0/2:0.25:0:0:.:.	1,3,66,50,21,99:1:1:2:1/2:./.:.:0:0:.:.
chr1_ref_v2	198379	.	C	CG	.	PASS	IntersectsRepeat=1;RepeatCorrectionApplied=0	SAC:ACF:DF:PD:GT:SGT:SF:SV:SIG:MT:PAC	0,0,72,48:1:1:2:1/1:./.:.:0	0,0,68,55:1:1:2:1/1:./.:.:0:0:.:.	0,0,42,26:1:1:2:1/1:./.:.:0:0:.:.	0,0,198,168:1:1:2:1/1:./.:.:0:0:.:.
chr1_ref_v2	198380	.	A	AG	.	PASS	IntersectsRepeat=1;RepeatCorrectionApplied=0	SAC:ACF:DF:PD:GT:SGT:SF:SV:SIG:MT:PAC	0,0,74,49:1:1:2:1/1:./.:.:0	0,0,68,56:1:1:2:1/1:./.:.:0:0:.:.	0,0,42,26:1:1:2:1/1:./.:.:0:0:.:.	0,0,206,169:1:1:2:1/1:./.:.:0:0:.:.
chr1_ref_v2	198585	.	A	AAAAATGCGTAAAAAGAAAGAAGACGTC	.	PASS	IntersectsRepeat=0;RepeatCorrectionApplied=0	SAC:ACF:DF:PD:GT:SGT:SF:SV:SIG:MT:PAC	0,0,40,38:1:1:2:1/1:./.:.:0	0,0,35,32:1:1:2:1/1:./.:.:0:0:.:.	0,0,7,24:1:1:2:1/1:./.:.:0:0:.:.	1,0,73,111:1:1:2:1/1:./.:.:0:0:.:.
chr1_ref_v2	198636	.	C	T	.	PASS	IntersectsRepeat=0;RepeatCorrectionApplied=0	SAC:ACF:DF:PD:GT:SGT:SF:SV:SIG:MT:PAC	0,0,9,63:1:1:2:1/1:./.:.:0	1,0,12,45:1:1:2:1/1:./.:.:0:0:.:.	0,0,2,36:1:1:2:1/1:./.:.:0:0:.:.	1,0,52,118:1:1:2:1/1:./.:.:0:0:.:.
chr1_ref_v2	198637	.	A	ATCCTTGAATAACGAACTTT	.	PASS	IntersectsRepeat=0;RepeatCorrectionApplied=0	SAC:ACF:DF:PD:GT:SGT:SF:SV:SIG:MT:PAC	0,0,20,83:1:1:2:1/1:./.:.:0	0,0,23,67:1:1:2:1/1:./.:.:0:0:.:.	0,0,3,56:1:1:2:1/1:./.:.:0:0:.:.	0,0,92,185:1:1:2:1/1:./.:.:0:0:.:.
chr1_ref_v2	198643	.	T	TCAA	.	PASS	IntersectsRepeat=1;RepeatCorrectionApplied=0	SAC:ACF:DF:PD:GT:SGT:SF:SV:SIG:MT:PAC	0,0,9,92:1:1:2:1/1:./.:.:0	0,0,12,66:1:1:2:1/1:./.:.:0:0:.:.	0,0,2,46:1:1:2:1/1:./.:.:0:0:.:.	0,0,58,143:1:1:2:1/1:./.:.:0:0:.:.
chr1_ref_v2	198644	.	T	TGTTTTA	.	PASS	IntersectsRepeat=1;RepeatCorrectionApplied=0	SAC:ACF:DF:PD:GT:SGT:SF:SV:SIG:MT:PAC	0,0,9,95:1:1:2:1/1:./.:.:0	0,0,12,70:1:1:2:1/1:./.:.:0:0:.:.	0,0,2,47:1:1:2:1/1:./.:.:0:0:.:.	0,0,59,148:1:1:2:1/1:./.:.:0:0:.:.
chr1_ref_v2	198649	.	A	C	.	PASS	IntersectsRepeat=0;RepeatCorrectionApplied=0	SAC:ACF:DF:PD:GT:SGT:SF:SV:SIG:MT:PAC	0,0,25,86:1:1:2:1/1:./.:.:0	0,0,23,62:1:1:2:1/1:./.:.:0:0:.:.	0,0,9,39:1:1:2:1/1:./.:.:0:0:.:.	0,0,65,130:1:1:2:1/1:./.:.:0:0:.:.
chr1_ref_v2	198651	.	C	G	.	PASS	IntersectsRepeat=0;RepeatCorrectionApplied=0	SAC:ACF:DF:PD:GT:SGT:SF:SV:SIG:MT:PAC	0,0,25,83:1:1:2:1/1:./.:.:0	0,0,22,59:1:1:2:1/1:./.:.:0:0:.:.	0,0,9,38:1:1:2:1/1:./.:.:0:0:.:.	0,0,57,126:1:1:2:1/1:./.:.:0:0:.:.
chr1_ref_v2	198963	.	G	GCTTCCTATGACGACAAGTCCGCTCCCACTTATAGTGTCCTGAGTGATTATTTATTTTTATGTGAACACCAAAAGGAATAA,GCTTCCTCTGACGACAAGTCCGCTCCCACTTATAGTGTCCTGAGTGATTATTTATTTTTATGTGAACACCAAAAGGAATAA	.	PASS	IntersectsRepeat=0;RepeatCorrectionApplied=0	SAC:ACF:DF:PD:GT:SGT:SF:SV:SIG:MT:PAC	0,0,0,0,20,1:1:1:2:2/2:./.:.:0	0,0,9,0,9,1:1:1:2:./.:./.:.:0:0:.:.	0,0,0,0,6,0:0:1:2:./.:./.:.:0:0:.:.	0,0,10,5,15,6:1:1:2:1/2:2/2:0.125:0:0:.:.
chr1_ref_v2	199072	.	T	TCACTTACCATATCAACCATTATGTTCAGTTAACTCACCTTTAAAGTACTGTGCACAACACCCTATTTCCATCTGATCGGTCGCTTTATCTGG	.	PASS	IntersectsRepeat=1;RepeatCorrectionApplied=0	SAC:ACF:DF:PD:GT:SGT:SF:SV:SIG:MT:PAC	0,0,11,59:1:1:2:1/1:./.:.:0	0,0,14,49:1:1:2:1/1:./.:.:0:0:.:.	0,0,1,39:1:1:2:1/1:./.:.:0:0:.:.	0,0,18,122:1:1:2:1/1:./.:.:0:0:.:.
chr1_ref_v2	199125	.	T	A	.	PASS	IntersectsRepeat=0;RepeatCorrectionApplied=0	SAC:ACF:DF:PD:GT:SGT:SF:SV:SIG:MT:PAC	16,6,0,5:1:1:2:0/0:0/1:0.5:0	19,10,0,3:1:1:2:0/0:0/1:0.25:0:0:.:.	14,3,0,5:1:1:2:0/0:0/1:0.5:0:0:.:.	14,12,0,8:1:1:2:0/0:0/1:0.5:0:0:.:.
chr1_ref_v2	199968	.	T	C	.	ExcRegion	IntersectsRepeat=1;RepeatCorrectionApplied=0	SAC:ACF:DF:PD:GT:SGT:SF:SV:SIG:MT:PAC	30,58,27,50:1:1:2:./.:./.:.:0	68,88,0,0:1:1:2:./.:./.:.:0:1:.:.	72,51,0,0:1:1:2:./.:./.:.:0:1:.:.	180,211,0,0:1:1:2:./.:./.:.:0:1:.:.
chr1_ref_v2	200302	.	C	T	.	ExcRegion	IntersectsRepeat=0;RepeatCorrectionApplied=0	SAC:ACF:DF:PD:GT:SGT:SF:SV:SIG:MT:PAC	46,1,0,0:1:1:2:./.:./.:.:0	23,0,10,0:1:1:2:./.:./.:.:0:0:.:.	43,2,0,0:1:1:2:./.:./.:.:0:0:.:.	81,6,64,1:1:1:2:./.:./.:.:0:0:.:.
chr1_ref_v2	200331	.	C	A	.	ExcRegion	IntersectsRepeat=1;RepeatCorrectionApplied=0	SAC:ACF:DF:PD:GT:SGT:SF:SV:SIG:MT:PAC	53,3,0,0:1:1:2:./.:./.:.:0	45,6,0,0:1:1:2:./.:./.:.:0:0:.:.	21,0,23,0:1:1:2:./.:./.:.:0:0:.:.	179,12,0,0:1:1:2:./.:./.:.:0:0:.:.
chr1_ref_v2	200700	.	T	A	.	ExcRegion	IntersectsRepeat=0;RepeatCorrectionApplied=0	SAC:ACF:DF:PD:GT:SGT:SF:SV:SIG:MT:PAC	4,8,0,14:1:1:2:./.:./.:.:0	4,6,0,7:1:1:2:./.:./.:.:0:0:.:.	1,5,0,2:1:1:2:./.:./.:.:0:0:.:.	15,24,0,16:1:1:2:./.:./.:.:0:0:.:.
chr1_ref_v2	200706	.	C	A	.	ExcRegion	IntersectsRepeat=0;RepeatCorrectionApplied=0	SAC:ACF:DF:PD:GT:SGT:SF:SV:SIG:MT:PAC	1,1,0,14:1:1:2:./.:./.:.:0	0,2,0,7:1:1:2:./.:./.:.:0:0:.:.	0,3,0,2:1:1:2:./.:./.:.:0:0:.:.	0,8,0,17:1:1:2:./.:./.:.:0:0:.:.
chr1_ref_v2	200708	.	G	GATTTGAC	.	ExcRegion	IntersectsRepeat=0;RepeatCorrectionApplied=0	SAC:ACF:DF:PD:GT:SGT:SF:SV:SIG:MT:PAC	0,0,0,14:0:1:2:./.:./.:.:0	0,1,0,7:1:1:2:./.:./.:.:0:0:.:.	0,1,0,2:1:1:2:./.:./.:.:0:0:.:.	0,5,0,16:1:1:2:./.:./.:.:0:0:.:.
chr1_ref_v2	200980	.	C	T	.	ExcRegion	IntersectsRepeat=0;RepeatCorrectionApplied=0	SAC:ACF:DF:PD:GT:SGT:SF:SV:SIG:MT:PAC	0,0,1,0:0:1:2:./.:./.:.:0	0,0,0,0:0:1:2:./.:./.:.:0:0:.:.	0,0,0,0:0:1:2:./.:./.:.:0:0:.:.	0,0,1,0:0:1:2:./.:./.:.:0:0:.:.
chr1_ref_v2	200982	.	A	G	.	ExcRegion	IntersectsRepeat=1;RepeatCorrectionApplied=0	SAC:ACF:DF:PD:GT:SGT:SF:SV:SIG:MT:PAC	0,0,1,0:0:1:2:./.:./.:.:0	0,0,0,0:0:1:2:./.:./.:.:0:0:.:.	0,0,0,0:0:1:2:./.:./.:.:0:0:.:.	0,0,1,0:0:1:2:./.:./.:.:0:0:.:.
chr1_ref_v2	201849	.	A	G	.	ExcRegion	IntersectsRepeat=0;RepeatCorrectionApplied=0	SAC:ACF:DF:PD:GT:SGT:SF:SV:SIG:MT:PAC	1,0,0,0:0:1:2:./.:./.:.:0	0,0,0,0:0:1:2:./.:./.:.:0:0:.:.	1,0,0,0:0:1:2:./.:./.:.:0:0:.:.	2,0,2,0:1:1:2:./.:./.:.:0:0:.:.
chr1_ref_v2	201852	.	C	T	.	ExcRegion	IntersectsRepeat=0;RepeatCorrectionApplied=0	SAC:ACF:DF:PD:GT:SGT:SF:SV:SIG:MT:PAC	1,0,0,0:0:1:2:./.:./.:.:0	0,0,0,0:0:1:2:./.:./.:.:0:0:.:.	1,0,0,0:0:1:2:./.:./.:.:0:0:.:.	2,0,2,0:1:1:2:./.:./.:.:0:0:.:.
chr1_ref_v2	201927	.	C	T	.	ExcRegion	IntersectsRepeat=0;RepeatCorrectionApplied=0	SAC:ACF:DF:PD:GT:SGT:SF:SV:SIG:MT:PAC	1,0,0,0:0:1:2:./.:./.:.:0	0,0,0,0:0:1:2:./.:./.:.:0:0:.:.	1,0,0,0:0:1:2:./.:./.:.:0:0:.:.	2,0,0,2:1:1:2:./.:./.:.:0:0:.:.
chr1_ref_v2	201984	.	A	G	.	ExcRegion	IntersectsRepeat=0;RepeatCorrectionApplied=0	SAC:ACF:DF:PD:GT:SGT:SF:SV:SIG:MT:PAC	0,0,0,0:0:1:2:./.:./.:.:0	0,0,0,0:0:1:2:./.:./.:.:0:0:.:.	0,0,0,0:0:1:2:./.:./.:.:0:0:.:.	0,0,0,2:0:1:2:./.:./.:.:0:0:.:.
chr1_ref_v2	202419	.	T	C	.	ExcRegion	IntersectsRepeat=0;RepeatCorrectionApplied=0	SAC:ACF:DF:PD:GT:SGT:SF:SV:SIG:MT:PAC	0,0,0,0:0:1:2:./.:./.:.:0	0,0,0,0:0:1:2:./.:./.:.:0:0:.:.	0,0,0,0:0:1:2:./.:./.:.:0:0:.:.	0,0,5,0:0:1:2:./.:./.:.:0:0:.:.
chr1_ref_v2	202422	.	C	T	.	ExcRegion	IntersectsRepeat=0;RepeatCorrectionApplied=0	SAC:ACF:DF:PD:GT:SGT:SF:SV:SIG:MT:PAC	0,0,0,0:0:1:2:./.:./.:.:0	0,0,0,0:0:1:2:./.:./.:.:0:0:.:.	0,0,0,0:0:1:2:./.:./.:.:0:0:.:.	1,0,5,0:1:1:2:./.:./.:.:0:0:.:.
chr1_ref_v2	202434	.	C	T	.	ExcRegion	IntersectsRepeat=0;RepeatCorrectionApplied=0	SAC:ACF:DF:PD:GT:SGT:SF:SV:SIG:MT:PAC	0,0,0,0:0:1:2:./.:./.:.:0	0,0,0,0:0:1:2:./.:./.:.:0:0:.:.	0,0,0,0:0:1:2:./.:./.:.:0:0:.:.	1,0,5,0:1:1:2:./.:./.:.:0:0:.:.
chr1_ref_v2	202888	.	T	TTCATTTCTTCCTCTG	.	ExcRegion	IntersectsRepeat=1;RepeatCorrectionApplied=0	SAC:ACF:DF:PD:GT:SGT:SF:SV:SIG:MT:PAC	0,1,0,4:1:1:2:./.:./.:.:0	0,0,0,7:0:1:2:./.:./.:.:0:0:.:.	0,0,0,6:0:1:2:./.:./.:.:0:0:.:.	0,0,0,13:0:1:2:./.:./.:.:0:0:.:.
chr1_ref_v2	203160	.	G	A	.	ExcRegion	IntersectsRepeat=1;RepeatCorrectionApplied=0	SAC:ACF:DF:PD:GT:SGT:SF:SV:SIG:MT:PAC	1,0,2,0:1:1:2:./.:./.:.:0	0,0,1,0:0:1:2:./.:./.:.:0:0:.:.	0,0,0,0:0:1:2:./.:./.:.:0:0:.:.	0,0,5,1:1:1:2:./.:./.:.:0:0:.:.
chr1_ref_v2	203172	.	C	T	.	ExcRegion	IntersectsRepeat=0;RepeatCorrectionApplied=0	SAC:ACF:DF:PD:GT:SGT:SF:SV:SIG:MT:PAC	1,0,0,0:0:1:2:./.:./.:.:0	0,0,0,0:0:1:2:./.:./.:.:0:0:.:.	0,0,0,0:0:1:2:./.:./.:.:0:0:.:.	3,0,1,1:1:1:2:./.:./.:.:0:0:.:.
chr1_ref_v2	203193	.	G	T	.	ExcRegion	IntersectsRepeat=0;RepeatCorrectionApplied=0	SAC:ACF:DF:PD:GT:SGT:SF:SV:SIG:MT:PAC	0,0,0,0:0:1:2:./.:./.:.:0	0,0,0,0:0:1:2:./.:./.:.:0:0:.:.	0,0,0,0:0:1:2:./.:./.:.:0:0:.:.	3,0,1,1:1:1:2:./.:./.:.:0:0:.:.
chr1_ref_v2	203204	.	CA	C	.	ExcRegion	IntersectsRepeat=1;RepeatCorrectionApplied=0	SAC:ACF:DF:PD:GT:SGT:SF:SV:SIG:MT:PAC	0,0,0,0:0:1:2:./.:./.:.:0	0,1,0,1:1:1:2:./.:./.:.:0:0:.:.	0,0,0,0:0:1:2:./.:./.:.:0:0:.:.	1,0,1,1:1:1:2:./.:./.:.:0:0:.:.
chr1_ref_v2	203208	.	A	C	.	ExcRegion	IntersectsRepeat=0;RepeatCorrectionApplied=0	SAC:ACF:DF:PD:GT:SGT:SF:SV:SIG:MT:PAC	0,0,0,0:0:1:2:./.:./.:.:0	0,1,0,1:1:1:2:./.:./.:.:0:0:.:.	0,0,0,0:0:1:2:./.:./.:.:0:0:.:.	0,0,0,2:0:1:2:./.:./.:.:0:0:.:.
chr1_ref_v2	203210	.	T	C	.	ExcRegion	IntersectsRepeat=0;RepeatCorrectionApplied=0	SAC:ACF:DF:PD:GT:SGT:SF:SV:SIG:MT:PAC	0,0,0,4:0:1:2:./.:./.:.:0	0,0,0,2:0:1:2:./.:./.:.:0:0:.:.	0,0,0,0:0:1:2:./.:./.:.:0:0:.:.	0,0,0,3:0:1:2:./.:./.:.:0:0:.:.
chr1_ref_v2	203426	.	A	C	.	ExcRegion	IntersectsRepeat=1;RepeatCorrectionApplied=0	SAC:ACF:DF:PD:GT:SGT:SF:SV:SIG:MT:PAC	0,0,0,2:0:1:2:./.:./.:.:0	0,0,0,3:0:1:2:./.:./.:.:0:0:.:.	0,0,1,0:0:1:2:./.:./.:.:0:0:.:.	0,0,0,2:0:1:2:./.:./.:.:0:0:.:.
chr1_ref_v2	203429	.	A	G	.	ExcRegion	IntersectsRepeat=1;RepeatCorrectionApplied=0	SAC:ACF:DF:PD:GT:SGT:SF:SV:SIG:MT:PAC	0,0,0,2:0:1:2:./.:./.:.:0	0,0,0,3:0:1:2:./.:./.:.:0:0:.:.	0,0,1,0:0:1:2:./.:./.:.:0:0:.:.	0,0,0,2:0:1:2:./.:./.:.:0:0:.:.
chr1_ref_v2	203470	.	G	A	.	ExcRegion	IntersectsRepeat=0;RepeatCorrectionApplied=0	SAC:ACF:DF:PD:GT:SGT:SF:SV:SIG:MT:PAC	0,0,1,0:0:1:2:./.:./.:.:0	0,0,1,0:0:1:2:./.:./.:.:0:0:.:.	0,0,2,0:0:1:2:./.:./.:.:0:0:.:.	0,0,0,0:0:1:2:./.:./.:.:0:0:.:.
chr1_ref_v2	203480	.	A	T	.	ExcRegion	IntersectsRepeat=1;RepeatCorrectionApplied=0	SAC:ACF:DF:PD:GT:SGT:SF:SV:SIG:MT:PAC	0,0,1,1:1:1:2:./.:./.:.:0	0,0,1,0:0:1:2:./.:./.:.:0:0:.:.	0,0,2,0:0:1:2:./.:./.:.:0:0:.:.	0,0,0,1:0:1:2:./.:./.:.:0:0:.:.
chr1_ref_v2	203600	.	G	A	.	ExcRegion	IntersectsRepeat=0;RepeatCorrectionApplied=0	SAC:ACF:DF:PD:GT:SGT:SF:SV:SIG:MT:PAC	0,0,6,0:0:1:2:./.:./.:.:0	0,0,7,0:0:1:2:./.:./.:.:0:0:.:.	0,0,3,1:1:1:2:./.:./.:.:0:0:.:.	0,0,15,0:0:1:2:./.:./.:.:0:0:.:.
chr1_ref_v2	203610	.	C	A	.	ExcRegion	IntersectsRepeat=0;RepeatCorrectionApplied=0	SAC:ACF:DF:PD:GT:SGT:SF:SV:SIG:MT:PAC	0,0,6,0:0:1:2:./.:./.:.:0	0,0,7,0:0:1:2:./.:./.:.:0:0:.:.	0,0,0,1:0:1:2:./.:./.:.:0:0:.:.	0,0,19,1:1:1:2:./.:./.:.:0:0:.:.
chr1_ref_v2	206483	.	A	T	.	PASS	IntersectsRepeat=1;RepeatCorrectionApplied=0	SAC:ACF:DF:PD:GT:SGT:SF:SV:SIG:MT:PAC	0,0,0,0:0:1:2:./.:./.:.:0	0,0,0,0:0:1:2:./.:./.:.:0:0:.:.	0,0,4,0:0:1:2:./.:./.:.:0:0:.:.	0,0,4,0:0:1:2:./.:./.:.:0:0:.:.
chr1_ref_v2	206517	.	T	C	.	PASS	IntersectsRepeat=0;RepeatCorrectionApplied=0	SAC:ACF:DF:PD:GT:SGT:SF:SV:SIG:MT:PAC	0,0,0,0:0:1:2:./.:./.:.:0	0,0,0,0:0:1:2:./.:./.:.:0:0:.:.	0,0,1,0:0:1:2:./.:./.:.:0:0:.:.	0,0,1,0:0:1:2:./.:./.:.:0:0:.:.
chr1_ref_v2	215056	.	C	T	.	PASS	IntersectsRepeat=0;RepeatCorrectionApplied=0	SAC:ACF:DF:PD:GT:SGT:SF:SV:SIG:MT:PAC	0,0,1,0:0:1:2:./.:./.:.:0	0,0,1,0:0:1:2:./.:./.:.:0:0:.:.	0,0,0,0:0:1:2:./.:./.:.:0:0:.:.	0,0,6,0:0:1:2:./.:./.:.:0:0:.:.
chr1_ref_v2	215060	.	G	A	.	PASS	IntersectsRepeat=0;RepeatCorrectionApplied=0	SAC:ACF:DF:PD:GT:SGT:SF:SV:SIG:MT:PAC	0,0,1,0:0:1:2:./.:./.:.:0	0,0,2,0:0:1:2:./.:./.:.:0:0:.:.	0,0,0,0:0:1:2:./.:./.:.:0:0:.:.	0,0,8,0:0:1:2:./.:./.:.:0:0:.:.
chr1_ref_v2	215063	.	C	T	.	PASS	IntersectsRepeat=0;RepeatCorrectionApplied=0	SAC:ACF:DF:PD:GT:SGT:SF:SV:SIG:MT:PAC	0,0,1,0:0:1:2:./.:./.:.:0	0,0,2,0:0:1:2:./.:./.:.:0:0:.:.	0,0,0,0:0:1:2:./.:./.:.:0:0:.:.	0,0,8,0:0:1:2:./.:./.:.:0:0:.:.
chr1_ref_v2	215368	.	G	GC	.	PASS	IntersectsRepeat=1;RepeatCorrectionApplied=1	SAC:ACF:DF:PD:GT:SGT:SF:SV:SIG:MT:PAC	0,0,1,0:0:1:2:./.:./.:.:0	0,0,0,0:0:1:2:./.:./.:.:0:0:.:.	0,0,0,0:0:1:2:./.:./.:.:0:0:.:.	0,0,1,1:1:1:2:./.:./.:.:0:0:.:.
chr1_ref_v2	218796	.	C	A	.	PASS	IntersectsRepeat=1;RepeatCorrectionApplied=0	SAC:ACF:DF:PD:GT:SGT:SF:SV:SIG:MT:PAC	18,0,0,0:0:1:2:./.:./.:.:0	6,0,0,0:0:1:2:./.:./.:.:0:0:.:.	17,0,13,0:1:1:2:0/1:0/0:0.125:0:0:.:.	45,1,0,0:1:1:2:0/0:./.:.:0:0:.:.
chr1_ref_v2	219115	.	CTTTTTTTTTTTTTTTTTTT	C,CT	.	PASS	IntersectsRepeat=1;RepeatCorrectionApplied=1	SAC:ACF:DF:PD:GT:SGT:SF:SV:SIG:MT:PAC	0,13,0,0,0,6:1:1:2:./.:./.:.:0	0,6,0,2,0,6:1:1:2:./.:./.:.:0:0:.:.	0,4,1,15,0,7:1:1:2:1/2:0/2:0.25:0:0:.:.	0,14,0,4,0,34:1:1:2:2/2:0/2:0.5:0:0:.:.
chr1_ref_v2	219138	.	T	C	.	PASS	IntersectsRepeat=1;RepeatCorrectionApplied=0	SAC:ACF:DF:PD:GT:SGT:SF:SV:SIG:MT:PAC	0,14,0,6:1:1:2:0/1:0/0:0.25:0	0,9,0,7:1:1:2:./.:./.:.:0:0:.:.	1,20,0,7:1:1:2:0/1:0/0:0.5:0:0:.:.	0,24,0,35:1:1:2:0/1:1/1:0.125:0:0:.:.
chr1_ref_v2	219139	.	T	C	.	PASS	IntersectsRepeat=1;RepeatCorrectionApplied=0	SAC:ACF:DF:PD:GT:SGT:SF:SV:SIG:MT:PAC	0,25,0,0:0:1:2:0/0:./.:.:0	0,15,0,2:1:1:2:./.:./.:.:0:0:.:.	0,15,1,16:1:1:2:0/1:./.:.:0:0:.:.	0,59,0,5:1:1:2:0/0:0/1:0.25:0:0:.:.
chr1_ref_v2	224440	.	GT	G	.	PASS	IntersectsRepeat=1;RepeatCorrectionApplied=0	SAC:ACF:DF:PD:GT:SGT:SF:SV:SIG:MT:PAC	0,0,0,0:0:1:2:./.:./.:.:0	0,0,0,0:0:1:2:./.:./.:.:0:0:.:.	0,0,0,0:0:1:2:./.:./.:.:0:0:.:.	0,0,1,0:0:1:2:./.:./.:.:0:0:.:.
chr1_ref_v2	224444	.	A	C	.	PASS	IntersectsRepeat=1;RepeatCorrectionApplied=0	SAC:ACF:DF:PD:GT:SGT:SF:SV:SIG:MT:PAC	0,0,0,0:0:1:2:./.:./.:.:0	0,0,0,0:0:1:2:./.:./.:.:0:0:.:.	0,0,0,0:0:1:2:./.:./.:.:0:0:.:.	0,0,1,0:0:1:2:./.:./.:.:0:0:.:.
chr1_ref_v2	224455	.	T	C	.	PASS	IntersectsRepeat=0;RepeatCorrectionApplied=0	SAC:ACF:DF:PD:GT:SGT:SF:SV:SIG:MT:PAC	0,0,0,0:0:1:2:./.:./.:.:0	0,0,0,0:0:1:2:./.:./.:.:0:0:.:.	0,0,0,0:0:1:2:./.:./.:.:0:0:.:.	0,0,1,0:0:1:2:./.:./.:.:0:0:.:.
chr1_ref_v2	224457	.	ATAT	A	.	PASS	IntersectsRepeat=1;RepeatCorrectionApplied=1	SAC:ACF:DF:PD:GT:SGT:SF:SV:SIG:MT:PAC	0,0,0,0:0:1:2:./.:./.:.:0	0,0,0,0:0:1:2:./.:./.:.:0:0:.:.	0,0,0,0:0:1:2:./.:./.:.:0:0:.:.	0,0,1,0:0:1:2:./.:./.:.:0:0:.:.
chr1_ref_v2	224461	.	T	C	.	PASS	IntersectsRepeat=1;RepeatCorrectionApplied=0	SAC:ACF:DF:PD:GT:SGT:SF:SV:SIG:MT:PAC	0,0,0,0:0:1:2:./.:./.:.:0	0,0,0,0:0:1:2:./.:./.:.:0:0:.:.	0,0,0,0:0:1:2:./.:./.:.:0:0:.:.	0,0,1,0:0:1:2:./.:./.:.:0:0:.:.
chr1_ref_v2	224464	.	T	C	.	PASS	IntersectsRepeat=1;RepeatCorrectionApplied=0	SAC:ACF:DF:PD:GT:SGT:SF:SV:SIG:MT:PAC	0,0,0,0:0:1:2:./.:./.:.:0	0,0,0,0:0:1:2:./.:./.:.:0:0:.:.	0,0,0,0:0:1:2:./.:./.:.:0:0:.:.	0,0,1,0:0:1:2:./.:./.:.:0:0:.:.
chr1_ref_v2	224470	.	A	G	.	PASS	IntersectsRepeat=0;RepeatCorrectionApplied=0	SAC:ACF:DF:PD:GT:SGT:SF:SV:SIG:MT:PAC	0,0,0,0:0:1:2:./.:./.:.:0	0,0,0,0:0:1:2:./.:./.:.:0:0:.:.	0,0,0,0:0:1:2:./.:./.:.:0:0:.:.	0,0,1,0:0:1:2:./.:./.:.:0:0:.:.
chr1_ref_v2	224479	.	T	C	.	PASS	IntersectsRepeat=1;RepeatCorrectionApplied=0	SAC:ACF:DF:PD:GT:SGT:SF:SV:SIG:MT:PAC	0,0,0,0:0:1:2:./.:./.:.:0	0,0,0,0:0:1:2:./.:./.:.:0:0:.:.	0,0,0,0:0:1:2:./.:./.:.:0:0:.:.	0,0,1,0:0:1:2:./.:./.:.:0:0:.:.
chr1_ref_v2	224488	.	T	C	.	PASS	IntersectsRepeat=1;RepeatCorrectionApplied=0	SAC:ACF:DF:PD:GT:SGT:SF:SV:SIG:MT:PAC	0,0,0,0:0:1:2:./.:./.:.:0	0,0,0,0:0:1:2:./.:./.:.:0:0:.:.	0,0,0,0:0:1:2:./.:./.:.:0:0:.:.	0,0,1,0:0:1:2:./.:./.:.:0:0:.:.
chr1_ref_v2	224491	.	T	C	.	PASS	IntersectsRepeat=1;RepeatCorrectionApplied=0	SAC:ACF:DF:PD:GT:SGT:SF:SV:SIG:MT:PAC	0,0,0,0:0:1:2:./.:./.:.:0	0,0,0,0:0:1:2:./.:./.:.:0:0:.:.	0,0,0,0:0:1:2:./.:./.:.:0:0:.:.	0,0,1,0:0:1:2:./.:./.:.:0:0:.:.
chr1_ref_v2	224494	.	T	C	.	PASS	IntersectsRepeat=0;RepeatCorrectionApplied=0	SAC:ACF:DF:PD:GT:SGT:SF:SV:SIG:MT:PAC	0,0,0,0:0:1:2:./.:./.:.:0	0,0,0,0:0:1:2:./.:./.:.:0:0:.:.	0,0,0,0:0:1:2:./.:./.:.:0:0:.:.	0,0,1,0:0:1:2:./.:./.:.:0:0:.:.
chr1_ref_v2	224497	.	T	C	.	PASS	IntersectsRepeat=1;RepeatCorrectionApplied=0	SAC:ACF:DF:PD:GT:SGT:SF:SV:SIG:MT:PAC	0,0,0,0:0:1:2:./.:./.:.:0	0,0,0,0:0:1:2:./.:./.:.:0:0:.:.	0,0,0,0:0:1:2:./.:./.:.:0:0:.:.	0,0,1,0:0:1:2:./.:./.:.:0:0:.:.
chr2_ref_v2	7024	.	G	A	.	PASS	IntersectsRepeat=0;RepeatCorrectionApplied=0	SAC:ACF:DF:PD:GT:SGT:SF:SV:SIG:MT:PAC	61,57,0,1:1:1:2:0/0:./.:.:0	52,54,2,13:1:1:2:0/0:0/1:0.25:0:0:.:.	37,33,2,2:1:1:2:0/0:0/1:0.125:0:0:.:.	199,125,7,47:1:1:2:0/0:0/1:0.25:0:1:.:.
chr2_ref_v2	7509	.	C	CA	.	PASS	IntersectsRepeat=1;RepeatCorrectionApplied=0	SAC:ACF:DF:PD:GT:SGT:SF:SV:SIG:MT:PAC	0,0,0,0:0:1:2:./.:./.:.:0	0,0,0,0:0:1:2:./.:./.:.:0:0:.:.	0,0,0,0:0:1:2:./.:./.:.:0:0:.:.	0,0,1,0:0:1:2:./.:./.:.:0:0:.:.
chr2_ref_v2	7510	.	G	A	.	PASS	IntersectsRepeat=1;RepeatCorrectionApplied=0	SAC:ACF:DF:PD:GT:SGT:SF:SV:SIG:MT:PAC	0,0,0,0:0:1:2:./.:./.:.:0	0,0,0,0:0:1:2:./.:./.:.:0:0:.:.	0,0,0,0:0:1:2:./.:./.:.:0:0:.:.	0,0,1,0:0:1:2:./.:./.:.:0:0:.:.
chr2_ref_v2	8722	.	C	T	.	PASS	IntersectsRepeat=0;RepeatCorrectionApplied=0	SAC:ACF:DF:PD:GT:SGT:SF:SV:SIG:MT:PAC	101,82,0,0:1:1:2:0/0:./.:.:0	85,72,0,0:1:1:2:0/0:./.:.:0:0:.:.	36,37,35,34:1:1:2:0/1:./.:.:0:1:g.8722C>T:0	222,221,0,1:1:1:2:0/0:./.:.:0:0:.:.
chr2_ref_v2	9020	.	GAAA	G	.	ExcRegion	IntersectsRepeat=1;RepeatCorrectionApplied=1	SAC:ACF:DF:PD:GT:SGT:SF:SV:SIG:MT:PAC	42,50,0,1:1:1:2:./.:./.:.:0	22,31,1,5:1:1:2:./.:./.:.:0:0:.:.	18,14,2,6:1:1:2:./.:./.:.:0:0:.:.	171,145,5,11:1:1:2:./.:./.:.:0:0:.:.
chr2_ref_v2	9133	.	C	T	.	ExcRegion	IntersectsRepeat=0;RepeatCorrectionApplied=0	SAC:ACF:DF:PD:GT:SGT:SF:SV:SIG:MT:PAC	39,71,0,0:1:1:2:./.:./.:.:0	44,66,0,0:1:1:2:./.:./.:.:0:0:.:.	25,34,2,29:1:1:2:./.:./.:.:0:0:.:.	131,244,0,0:1:1:2:./.:./.:.:0:0:.:.
chr2_ref_v2	11222	.	C	T	.	PASS	IntersectsRepeat=0;RepeatCorrectionApplied=0	SAC:ACF:DF:PD:GT:SGT:SF:SV:SIG:MT:PAC	65,88,0,0:1:1:2:0/0:./.:.:0	28,40,33,45:1:1:2:0/1:1/1:0.125:0:1:g.11222C>T:0	60,57,0,0:1:1:2:0/0:./.:.:0:0:.:.	77,85,81,101:1:1:2:0/1:./.:.:0:1:g.11222C>T:0
chr2_ref_v2	12764	.	G	T	.	PASS	IntersectsRepeat=0;RepeatCorrectionApplied=0	SAC:ACF:DF:PD:GT:SGT:SF:SV:SIG:MT:PAC	103,97,1,0:1:1:2:0/0:./.:.:0	40,45,36,39:1:1:2:0/1:./.:.:0:1:g.12764G>T:0	60,60,0,0:1:1:2:0/0:./.:.:0:0:.:.	79,86,64,76:1:1:2:0/1:0/0:0.125:0:1:g.12764G>T:0
chr2_ref_v2	13564	.	C	A	.	PASS	IntersectsRepeat=1;RepeatCorrectionApplied=0	SAC:ACF:DF:PD:GT:SGT:SF:SV:SIG:MT:PAC	101,101,0,0:1:1:2:0/0:./.:.:0	44,47,55,49:1:1:2:0/1:1/1:0.125:0:1:g.13564C>A:0	62,68,0,0:1:1:2:0/0:./.:.:0:0:.:.	83,99,99,116:1:1:2:0/1:1/1:0.125:0:1:g.13564C>A:0
chr2_ref_v2	16663	.	C	T	.	PASS	IntersectsRepeat=0;RepeatCorrectionApplied=0	SAC:ACF:DF:PD:GT:SGT:SF:SV:SIG:MT:PAC	106,104,0,0:1:1:2:0/0:./.:.:0	49,63,42,41:1:1:2:0/1:0/0:0.125:0:1:g.16663C>T:0	51,57,0,0:1:1:2:0/0:./.:.:0:0:.:.	101,107,106,102:1:1:2:0/1:./.:.:0:1:g.16663C>T:0
chr2_ref_v2	17744	.	C	T	.	PASS	IntersectsRepeat=0;RepeatCorrectionApplied=0	SAC:ACF:DF:PD:GT:SGT:SF:SV:SIG:MT:PAC	74,91,1,0:1:1:2:0/0:./.:.:0	56,93,0,0:1:1:2:0/0:./.:.:0:0:.:.	27,24,24,34:1:1:2:0/1:1/1:0.125:0:1:g.17744C>T:0	194,205,0,0:1:1:2:0/0:./.:.:0:0:.:.
chr2_ref_v2	20062	.	C	T	.	PASS	IntersectsRepeat=0;RepeatCorrectionApplied=0	SAC:ACF:DF:PD:GT:SGT:SF:SV:SIG:MT:PAC	112,108,0,0:1:1:2:0/0:./.:.:0	50,59,39,33:1:1:2:0/1:0/0:0.25:0:1:g.20062C>T:0	61,57,0,0:1:1:2:0/0:./.:.:0:0:.:.	81,101,86,83:1:1:2:0/1:./.:.:0:1:g.20062C>T:0
chr2_ref_v2	20083	.	G	A	.	PASS	IntersectsRepeat=0;RepeatCorrectionApplied=0	SAC:ACF:DF:PD:GT:SGT:SF:SV:SIG:MT:PAC	117,114,0,1:1:1:2:0/0:./.:.:0	89,91,0,0:1:1:2:0/0:./.:.:0:0:.:.	34,32,32,34:1:1:2:0/1:./.:.:0:1:g.20083G>A:0	166,184,0,0:1:1:2:0/0:./.:.:0:0:.:.
chr2_ref_v2	21134	.	C	T	.	PASS	IntersectsRepeat=0;RepeatCorrectionApplied=0	SAC:ACF:DF:PD:GT:SGT:SF:SV:SIG:MT:PAC	91,84,0,0:1:1:2:0/0:./.:.:0	98,71,0,0:1:1:2:0/0:./.:.:0:0:.:.	54,43,6,8:1:1:2:0/0:0/1:0.25:0:0:.:.	219,217,1,0:1:1:2:0/0:./.:.:0:0:.:.
chr2_ref_v2	21739	.	A	C	.	PASS	IntersectsRepeat=0;RepeatCorrectionApplied=0	SAC:ACF:DF:PD:GT:SGT:SF:SV:SIG:MT:PAC	119,107,0,0:1:1:2:0/0:./.:.:0	97,79,0,1:1:1:2:0/0:./.:.:0:0:.:.	36,40,53,29:1:1:2:0/1:./.:.:0:1:g.21739A>C:0	199,187,0,0:1:1:2:0/0:./.:.:0:0:.:.
chr2_ref_v2	22198	.	A	G	.	PASS	IntersectsRepeat=0;RepeatCorrectionApplied=0	SAC:ACF:DF:PD:GT:SGT:SF:SV:SIG:MT:PAC	91,88,1,0:1:1:2:0/0:./.:.:0	16,36,42,51:1:1:2:0/1:1/1:0.25:0:1:g.22198A>G:0	53,50,0,0:1:1:2:0/0:./.:.:0:0:.:.	96,94,88,95:1:1:2:0/1:./.:.:0:1:g.22198A>G:0
chr2_ref_v2	23180	.	C	T	.	PASS	IntersectsRepeat=0;RepeatCorrectionApplied=0	SAC:ACF:DF:PD:GT:SGT:SF:SV:SIG:MT:PAC	72,106,0,0:1:1:2:0/0:./.:.:0	27,52,42,41:1:1:2:0/1:./.:.:0:1:g.23180C>T:0	43,58,0,0:1:1:2:0/0:./.:.:0:0:.:.	87,85,97,72:1:1:2:0/1:./.:.:0:1:g.23180C>T:0
chr2_ref_v2	24006	.	G	A	.	PASS	IntersectsRepeat=0;RepeatCorrectionApplied=0	SAC:ACF:DF:PD:GT:SGT:SF:SV:SIG:MT:PAC	85,65,0,0:1:1:2:0/0:./.:.:0	83,67,1,0:1:1:2:0/0:./.:.:0:0:.:.	28,23,29,15:1:1:2:0/1:0/0:0.125:0:1:g.24006G>A:0	170,206,0,0:1:1:2:0/0:./.:.:0:0:.:.
chr2_ref_v2	24051	.	G	GT	.	PASS	IntersectsRepeat=1;RepeatCorrectionApplied=1	SAC:ACF:DF:PD:GT:SGT:SF:SV:SIG:MT:PAC	49,37,4,4:1:1:2:0/0:0/1:0.125:0	42,47,1,1:1:1:2:0/0:./.:.:0:0:.:.	21,11,14,15:1:1:2:0/1:1/1:0.25:0:1:g.24051_24052insT:0	108,123,22,31:1:1:2:0/0:0/1:0.5:1:0:.:.
chr2_ref_v2	24995	.	G	A	.	PASS	IntersectsRepeat=0;RepeatCorrectionApplied=0	SAC:ACF:DF:PD:GT:SGT:SF:SV:SIG:MT:PAC	111,94,0,1:1:1:2:0/0:./.:.:0	85,63,0,0:1:1:2:0/0:./.:.:0:0:.:.	28,39,28,26:1:1:2:0/1:0/0:0.125:0:1:g.24995G>A:0	183,229,0,0:1:1:2:0/0:./.:.:0:0:.:.
chr2_ref_v2	26242	.	G	T	.	PASS	IntersectsRepeat=1;RepeatCorrectionApplied=0	SAC:ACF:DF:PD:GT:SGT:SF:SV:SIG:MT:PAC	86,79,2,0:1:1:2:0/0:./.:.:0	97,63,1,0:1:1:2:0/0:./.:.:0:0:.:.	35,28,20,17:1:1:2:0/1:0/0:0.25:0:1:g.26242G>T:0	177,151,1,0:1:1:2:0/0:./.:.:0:0:.:.
chr2_ref_v2	26594	.	C	T	.	PASS	IntersectsRepeat=0;RepeatCorrectionApplied=0	SAC:ACF:DF:PD:GT:SGT:SF:SV:SIG:MT:PAC	81,74,0,0:1:1:2:0/0:./.:.:0	40,36,25,37:1:1:2:0/1:0/0:0.125:0:1:g.26594C>T:0	41,45,0,0:1:1:2:0/0:./.:.:0:0:.:.	102,99,96,105:1:1:2:0/1:./.:.:0:1:g.26594C>T:0
chr2_ref_v2	27570	.	G	A	.	PASS	IntersectsRepeat=0;RepeatCorrectionApplied=0	SAC:ACF:DF:PD:GT:SGT:SF:SV:SIG:MT:PAC	97,84,0,0:1:1:2:0/0:./.:.:0	43,41,37,30:1:1:2:0/1:0/0:0.125:0:1:g.27570G>A:0	44,46,0,0:1:1:2:0/0:./.:.:0:0:.:.	74,113,102,122:1:1:2:0/1:1/1:0.125:0:1:g.27570G>A:0
chr2_ref_v2	27872	.	G	T	.	PASS	IntersectsRepeat=0;RepeatCorrectionApplied=0	SAC:ACF:DF:PD:GT:SGT:SF:SV:SIG:MT:PAC	102,75,3,0:1:1:2:0/0:./.:.:0	40,33,44,34:1:1:2:0/1:./.:.:0:1:g.27872G>T:0	37,50,0,0:1:1:2:0/0:./.:.:0:0:.:.	116,102,131,100:1:1:2:0/1:./.:.:0:1:g.27872G>T:0
chr2_ref_v2	28513	.	G	A	.	PASS	IntersectsRepeat=0;RepeatCorrectionApplied=0	SAC:ACF:DF:PD:GT:SGT:SF:SV:SIG:MT:PAC	72,105,0,0:1:1:2:0/0:./.:.:0	60,80,0,0:1:1:2:0/0:./.:.:0:0:.:.	24,19,15,26:1:1:2:0/1:./.:.:0:1:g.28513G>A:0	161,186,0,0:1:1:2:0/0:./.:.:0:0:.:.
chr2_ref_v2	28693	.	CTTT	C,CT,CTT	.	PASS	IntersectsRepeat=1;RepeatCorrectionApplied=1	SAC:ACF:DF:PD:GT:SGT:SF:SV:SIG:MT:PAC	43,47,0,0,0,0,2,4:1:1:2:0/0:./.:.:0	25,20,2,0,13,21,5,4:1:1:2:0/0:0/2:0.5:1:1:.:	1,1,22,24,0,2,10,9:1:1:2:1/3:1/1:0.25:0:1:g.28694_28696delTTT,g.28694delT:0,0	61,52,8,5,58,63,15,13:1:1:2:0/2:0/0:0.25:0:1:g.28694_28695delTT:0
chr2_ref_v2	28922	.	G	A	.	PASS	IntersectsRepeat=1;RepeatCorrectionApplied=0	SAC:ACF:DF:PD:GT:SGT:SF:SV:SIG:MT:PAC	84,79,0,0:1:1:2:0/0:./.:.:0	56,75,0,0:1:1:2:0/0:./.:.:0:0:.:.	23,17,14,26:1:1:2:0/1:./.:.:0:1:g.28922G>A:0	164,173,0,0:1:1:2:0/0:./.:.:0:0:.:.
chr2_ref_v2	29119	.	C	A	.	PASS	IntersectsRepeat=0;RepeatCorrectionApplied=0	SAC:ACF:DF:PD:GT:SGT:SF:SV:SIG:MT:PAC	91,97,0,0:1:1:2:0/0:./.:.:0	31,28,34,31:1:1:2:0/1:./.:.:0:1:g.29119C>A:0	54,38,0,0:1:1:2:0/0:./.:.:0:0:.:.	136,81,131,85:1:1:2:0/1:./.:.:0:1:g.29119C>A:0
chr2_ref_v2	35483	.	C	T	.	ExcRegion	IntersectsRepeat=1;RepeatCorrectionApplied=0	SAC:ACF:DF:PD:GT:SGT:SF:SV:SIG:MT:PAC	0,0,86,0:0:1:2:./.:./.:.:0	0,0,55,0:0:1:2:./.:./.:.:0:0:.:.	0,0,63,0:0:1:2:./.:./.:.:0:0:.:.	0,0,118,0:0:1:2:./.:./.:.:0:0:.:.
chr2_ref_v2	35625	.	C	T	.	ExcRegion	IntersectsRepeat=1;RepeatCorrectionApplied=0	SAC:ACF:DF:PD:GT:SGT:SF:SV:SIG:MT:PAC	114,69,0,0:1:1:2:./.:./.:.:0	33,35,44,24:1:1:2:./.:./.:.:0:1:.:.	63,52,0,0:1:1:2:./.:./.:.:0:0:.:.	119,76,92,68:1:1:2:./.:./.:.:0:1:.:.
chr2_ref_v2	35756	.	G	A	.	ExcRegion	IntersectsRepeat=0;RepeatCorrectionApplied=0	SAC:ACF:DF:PD:GT:SGT:SF:SV:SIG:MT:PAC	52,45,61,56:1:1:2:./.:./.:.:0	59,71,0,0:1:1:2:./.:./.:.:0:1:.:.	31,29,30,27:1:1:2:./.:./.:.:0:0:.:.	181,185,0,1:1:1:2:./.:./.:.:0:1:.:.
chr2_ref_v2	36598	.	A	G	.	PASS	IntersectsRepeat=1;RepeatCorrectionApplied=0	SAC:ACF:DF:PD:GT:SGT:SF:SV:SIG:MT:PAC	59,70,0,0:1:1:2:0/0:./.:.:0	29,28,18,27:1:1:2:0/1:0/0:0.125:0:1:g.36598A>G:0	50,65,0,0:1:1:2:0/0:./.:.:0:0:.:.	108,140,119,133:1:1:2:0/1:./.:.:0:1:g.36598A>G:0
chr2_ref_v2	37060	.	C	T	.	PASS	IntersectsRepeat=0;RepeatCorrectionApplied=0	SAC:ACF:DF:PD:GT:SGT:SF:SV:SIG:MT:PAC	70,60,15,13:1:1:2:0/0:0/1:0.25:1	61,55,0,0:1:1:2:0/0:./.:.:0:0:.:.	51,36,0,0:1:1:2:0/0:./.:.:0:0:.:.	282,191,0,0:1:1:2:0/0:./.:.:0:0:.:.
chr2_ref_v2	38247	.	A	C	.	PASS	IntersectsRepeat=0;RepeatCorrectionApplied=0	SAC:ACF:DF:PD:GT:SGT:SF:SV:SIG:MT:PAC	95,19,0,19:1:1:2:0/0:0/1:0.25:0	72,20,0,17:1:1:2:0/0:0/1:0.25:0:0:.:.	70,7,0,9:1:1:2:0/0:0/1:0.25:0:0:.:.	275,57,1,50:1:1:2:0/0:0/1:0.25:0:0:.:.
chr2_ref_v2	38887	.	C	T	.	PASS	IntersectsRepeat=1;RepeatCorrectionApplied=0	SAC:ACF:DF:PD:GT:SGT:SF:SV:SIG:MT:PAC	69,55,0,0:1:1:2:0/0:./.:.:0	24,18,42,27:1:1:2:0/1:1/1:0.25:0:1:g.38887C>T:0	54,48,0,0:1:1:2:0/0:./.:.:0:0:.:.	108,83,124,102:1:1:2:0/1:1/1:0.125:0:1:g.38887C>T:0
chr2_ref_v2	38966	.	GT	G	.	PASS	IntersectsRepeat=1;RepeatCorrectionApplied=1	SAC:ACF:DF:PD:GT:SGT:SF:SV:SIG:MT:PAC	68,35,2,5:1:1:2:0/0:./.:.:0	55,24,1,3:1:1:2:0/0:./.:.:0:0:.:.	39,30,1,3:1:1:2:0/0:./.:.:0:0:.:.	166,141,17,18:1:1:2:0/0:./.:.:0:0:.:.
chr2_ref_v2	39442	.	T	C	.	PASS	IntersectsRepeat=0;RepeatCorrectionApplied=0	SAC:ACF:DF:PD:GT:SGT:SF:SV:SIG:MT:PAC	68,111,0,0:1:1:2:0/0:./.:.:0	41,48,28,33:1:1:2:0/1:0/0:0.125:0:1:g.39442T>C:0	43,58,0,0:1:1:2:0/0:./.:.:0:0:.:.	78,88,83,80:1:1:2:0/1:./.:.:0:1:g.39442T>C:0
chr2_ref_v2	39773	.	G	T	.	PASS	IntersectsRepeat=0;RepeatCorrectionApplied=0	SAC:ACF:DF:PD:GT:SGT:SF:SV:SIG:MT:PAC	78,95,0,0:1:1:2:0/0:./.:.:0	37,33,36,42:1:1:2:0/1:./.:.:0:1:g.39773G>T:0	36,58,0,0:1:1:2:0/0:./.:.:0:0:.:.	120,65,83,93:1:1:2:0/1:./.:.:0:1:g.39773G>T:0
chr2_ref_v2	40558	.	G	T	.	PASS	IntersectsRepeat=1;RepeatCorrectionApplied=0	SAC:ACF:DF:PD:GT:SGT:SF:SV:SIG:MT:PAC	33,62,0,0:1:1:2:0/0:./.:.:0	18,30,18,38:1:1:2:0/1:1/1:0.125:0:1:g.40558G>T:0	31,70,0,0:1:1:2:0/0:./.:.:0:0:.:.	53,95,63,85:1:1:2:0/1:./.:.:0:1:g.40558G>T:0
chr2_ref_v2	40588	.	CATAT	C	.	PASS	IntersectsRepeat=1;RepeatCorrectionApplied=1	SAC:ACF:DF:PD:GT:SGT:SF:SV:SIG:MT:PAC	36,29,0,0:1:1:2:0/0:./.:.:0	13,19,12,11:1:1:2:0/1:0/0:0.125:0:1:g.40589_40592delATAT:0	27,40,2,0:1:1:2:0/0:0/1:0.125:0:0:.:.	57,58,42,50:1:1:2:0/1:0/0:0.125:0:1:g.40589_40592delATAT:0
chr2_ref_v2	45239	.	G	GA	.	PASS	IntersectsRepeat=1;RepeatCorrectionApplied=1	SAC:ACF:DF:PD:GT:SGT:SF:SV:SIG:MT:PAC	53,72,2,0:1:1:2:0/0:./.:.:0	20,17,13,19:1:1:2:0/1:1/1:0.125:0:1:g.45239_45240insA:0	54,39,0,1:1:1:2:0/0:./.:.:0:0:.:.	89,80,65,80:1:1:2:0/1:1/1:0.125:0:1:g.45239_45240insA:0
chr2_ref_v2	45674	.	G	T	.	PASS	IntersectsRepeat=0;RepeatCorrectionApplied=0	SAC:ACF:DF:PD:GT:SGT:SF:SV:SIG:MT:PAC	93,101,0,0:1:1:2:0/0:./.:.:0	53,40,35,40:1:1:2:0/1:0/0:0.125:0:1:g.45674G>T:0	76,49,0,0:1:1:2:0/0:./.:.:0:0:.:.	91,89,86,96:1:1:2:0/1:./.:.:0:1:g.45674G>T:0
chr2_ref_v2	45954	.	AT	A	.	PASS	IntersectsRepeat=1;RepeatCorrectionApplied=1	SAC:ACF:DF:PD:GT:SGT:SF:SV:SIG:MT:PAC	36,20,6,19:1:1:2:0/0:0/1:0.25:0	4,6,9,28:1:1:2:0/1:1/1:0.25:0:0:.:.	13,12,5,16:1:1:2:0/0:0/1:0.125:0:0:.:.	52,19,38,124:1:1:2:0/1:./.:.:0:1:g.45955delT:0
chr2_ref_v2	47469	.	A	G	.	PASS	IntersectsRepeat=0;RepeatCorrectionApplied=0	SAC:ACF:DF:PD:GT:SGT:SF:SV:SIG:MT:PAC	81,85,0,0:1:1:2:0/0:./.:.:0	39,44,41,58:1:1:2:0/1:1/1:0.125:0:1:g.47469A>G:0	44,36,0,0:1:1:2:0/0:./.:.:0:0:.:.	104,102,98,113:1:1:2:0/1:./.:.:0:1:g.47469A>G:0
chr2_ref_v2	48327	.	T	C	.	PASS	IntersectsRepeat=0;RepeatCorrectionApplied=0	SAC:ACF:DF:PD:GT:SGT:SF:SV:SIG:MT:PAC	100,99,0,0:1:1:2:0/0:./.:.:0	88,83,1,0:1:1:2:0/0:./.:.:0:0:.:.	27,21,20,16:1:1:2:0/1:0/0:0.125:0:1:g.48327T>C:0	208,200,0,0:1:1:2:0/0:./.:.:0:0:.:.
chr2_ref_v2	48330	.	G	T	.	PASS	IntersectsRepeat=0;RepeatCorrectionApplied=0	SAC:ACF:DF:PD:GT:SGT:SF:SV:SIG:MT:PAC	100,97,2,0:1:1:2:0/0:./.:.:0	45,44,45,41:1:1:2:0/1:./.:.:0:1:g.48330G>T:0	46,37,0,0:1:1:2:0/0:./.:.:0:0:.:.	110,97,100,103:1:1:2:0/1:./.:.:0:1:g.48330G>T:0
chr2_ref_v2	49088	.	C	T	.	PASS	IntersectsRepeat=0;RepeatCorrectionApplied=0	SAC:ACF:DF:PD:GT:SGT:SF:SV:SIG:MT:PAC	104,76,0,0:1:1:2:0/0:./.:.:0	100,73,0,0:1:1:2:0/0:./.:.:0:0:.:.	25,37,31,22:1:1:2:0/1:0/0:0.125:0:1:g.49088C>T:0	190,207,0,0:1:1:2:0/0:./.:.:0:0:.:.
chr2_ref_v2	49720	.	G	T	.	PASS	IntersectsRepeat=1;RepeatCorrectionApplied=0	SAC:ACF:DF:PD:GT:SGT:SF:SV:SIG:MT:PAC	102,95,1,0:1:1:2:0/0:./.:.:0	108,72,0,0:1:1:2:0/0:./.:.:0:0:.:.	41,19,27,29:1:1:2:0/1:./.:.:0:1:g.49720G>T:0	171,221,0,0:1:1:2:0/0:./.:.:0:0:.:.
chr2_ref_v2	54738	.	G	T	.	PASS	IntersectsRepeat=0;RepeatCorrectionApplied=0	SAC:ACF:DF:PD:GT:SGT:SF:SV:SIG:MT:PAC	86,111,0,0:1:1:2:0/0:./.:.:0	98,76,0,0:1:1:2:0/0:./.:.:0:0:.:.	36,29,27,23:1:1:2:0/1:0/0:0.125:0:1:g.54738G>T:0	168,158,0,0:1:1:2:0/0:./.:.:0:0:.:.
chr2_ref_v2	54740	.	A	G	.	PASS	IntersectsRepeat=0;RepeatCorrectionApplied=0	SAC:ACF:DF:PD:GT:SGT:SF:SV:SIG:MT:PAC	87,113,0,0:1:1:2:0/0:./.:.:0	57,42,45,34:1:1:2:0/1:0/0:0.125:0:1:g.54740A>G:0	61,50,0,0:1:1:2:0/0:./.:.:0:0:.:.	94,79,78,81:1:1:2:0/1:./.:.:0:1:g.54740A>G:0
chr2_ref_v2	56222	.	A	G	.	PASS	IntersectsRepeat=1;RepeatCorrectionApplied=0	SAC:ACF:DF:PD:GT:SGT:SF:SV:SIG:MT:PAC	103,105,0,0:1:1:2:0/0:./.:.:0	44,52,38,42:1:1:2:0/1:0/0:0.125:0:1:g.56222A>G:0	36,61,0,0:1:1:2:0/0:./.:.:0:0:.:.	85,99,92,85:1:1:2:0/1:./.:.:0:1:g.56222A>G:0
chr2_ref_v2	56428	.	G	T	.	PASS	IntersectsRepeat=0;RepeatCorrectionApplied=0	SAC:ACF:DF:PD:GT:SGT:SF:SV:SIG:MT:PAC	100,98,0,0:1:1:2:0/0:./.:.:0	63,69,8,2:1:1:2:0/0:0/1:0.125:0:0:.:.	68,43,0,0:1:1:2:0/0:./.:.:0:0:.:.	184,170,18,15:1:1:2:0/0:0/1:0.125:1:1:.:
chr2_ref_v2	59450	.	G	T	.	PASS	IntersectsRepeat=0;RepeatCorrectionApplied=0	SAC:ACF:DF:PD:GT:SGT:SF:SV:SIG:MT:PAC	102,113,1,0:1:1:2:0/0:./.:.:0	80,97,7,7:1:1:2:0/0:0/1:0.125:0:0:.:.	63,68,0,0:1:1:2:0/0:./.:.:0:0:.:.	160,180,29,39:1:1:2:0/0:0/1:0.25:1:1:.:
chr2_ref_v2	60549	.	G	A	.	PASS	IntersectsRepeat=0;RepeatCorrectionApplied=0	SAC:ACF:DF:PD:GT:SGT:SF:SV:SIG:MT:PAC	83,79,0,0:1:1:2:0/0:./.:.:0	51,33,34,39:1:1:2:0/1:0/0:0.125:0:1:g.60549G>A:0	60,56,0,0:1:1:2:0/0:./.:.:0:0:.:.	91,78,83,67:1:1:2:0/1:./.:.:0:1:g.60549G>A:0
chr2_ref_v2	60848	.	C	T	.	PASS	IntersectsRepeat=0;RepeatCorrectionApplied=0	SAC:ACF:DF:PD:GT:SGT:SF:SV:SIG:MT:PAC	90,74,0,0:1:1:2:0/0:./.:.:0	32,34,47,37:1:1:2:0/1:1/1:0.125:0:1:g.60848C>T:0	62,38,0,0:1:1:2:0/0:./.:.:0:0:.:.	89,86,107,83:1:1:2:0/1:./.:.:0:1:g.60848C>T:0
chr2_ref_v2	62336	.	C	T	.	PASS	IntersectsRepeat=0;RepeatCorrectionApplied=0	SAC:ACF:DF:PD:GT:SGT:SF:SV:SIG:MT:PAC	85,104,0,1:1:1:2:0/0:./.:.:0	46,51,38,37:1:1:2:0/1:0/0:0.125:0:1:g.62336C>T:0	51,62,0,0:1:1:2:0/0:./.:.:0:0:.:.	88,93,83,85:1:1:2:0/1:./.:.:0:1:g.62336C>T:0
chr2_ref_v2	62774	.	GA	G	.	PASS	IntersectsRepeat=1;RepeatCorrectionApplied=1	SAC:ACF:DF:PD:GT:SGT:SF:SV:SIG:MT:PAC	47,50,9,9:1:1:2:0/0:0/1:0.125:0	17,17,25,30:1:1:2:0/1:./.:.:0:1:g.62775delA:0	27,30,2,8:1:1:2:0/0:./.:.:0:0:.:.	81,94,75,73:1:1:2:0/0:0/1:0.5:1:1:.:
chr2_ref_v2	62799	.	C	T	.	PASS	IntersectsRepeat=1;RepeatCorrectionApplied=0	SAC:ACF:DF:PD:GT:SGT:SF:SV:SIG:MT:PAC	71,71,0,0:1:1:2:0/0:./.:.:0	73,61,0,0:1:1:2:0/0:./.:.:0:0:.:.	24,24,16,16:1:1:2:0/1:0/0:0.25:0:1:g.62799C>T:0	172,192,0,0:1:1:2:0/0:./.:.:0:0:.:.
chr2_ref_v2	63242	.	G	T	.	PASS	IntersectsRepeat=1;RepeatCorrectionApplied=0	SAC:ACF:DF:PD:GT:SGT:SF:SV:SIG:MT:PAC	115,144,1,0:1:1:2:0/0:./.:.:0	33,53,42,44:1:1:2:0/1:./.:.:0:1:g.63242G>T:0	55,60,0,0:1:1:2:0/0:./.:.:0:0:.:.	78,100,81,89:1:1:2:0/1:./.:.:0:1:g.63242G>T:0
chr2_ref_v2	63325	.	A	T	.	PASS	IntersectsRepeat=1;RepeatCorrectionApplied=0	SAC:ACF:DF:PD:GT:SGT:SF:SV:SIG:MT:PAC	115,112,1,0:1:1:2:0/0:./.:.:0	52,47,37,39:1:1:2:0/1:0/0:0.125:0:1:g.63325A>T:0	64,64,0,0:1:1:2:0/0:./.:.:0:0:.:.	79,79,88,84:1:1:2:0/1:./.:.:0:1:g.63325A>T:0
chr2_ref_v2	63524	.	G	A	.	PASS	IntersectsRepeat=1;RepeatCorrectionApplied=0	SAC:ACF:DF:PD:GT:SGT:SF:SV:SIG:MT:PAC	74,90,0,0:1:1:2:0/0:./.:.:0	69,67,0,0:1:1:2:0/0:./.:.:0:0:.:.	24,18,34,32:1:1:2:0/1:1/1:0.25:0:1:g.63524G>A:0	261,165,0,0:1:1:2:0/0:./.:.:0:0:.:.
chr2_ref_v2	64951	.	G	A	.	PASS	IntersectsRepeat=1;RepeatCorrectionApplied=0	SAC:ACF:DF:PD:GT:SGT:SF:SV:SIG:MT:PAC	82,109,0,1:1:1:2:0/0:./.:.:0	32,57,26,58:1:1:2:0/1:./.:.:0:1:g.64951G>A:0	37,64,0,0:1:1:2:0/0:./.:.:0:0:.:.	80,90,90,94:1:1:2:0/1:./.:.:0:1:g.64951G>A:0
chr2_ref_v2	65645	.	T	C	.	PASS	IntersectsRepeat=1;RepeatCorrectionApplied=0	SAC:ACF:DF:PD:GT:SGT:SF:SV:SIG:MT:PAC	87,105,0,0:1:1:2:0/0:./.:.:0	67,77,0,0:1:1:2:0/0:./.:.:0:0:.:.	27,30,22,28:1:1:2:0/1:0/0:0.125:0:1:g.65645T>C:0	177,171,0,0:1:1:2:0/0:./.:.:0:0:.:.
chr2_ref_v2	65712	.	C	A	.	PASS	IntersectsRepeat=0;RepeatCorrectionApplied=0	SAC:ACF:DF:PD:GT:SGT:SF:SV:SIG:MT:PAC	112,78,0,0:1:1:2:0/0:./.:.:0	40,26,47,35:1:1:2:0/1:1/1:0.125:0:1:g.65712C>A:0	66,50,0,0:1:1:2:0/0:./.:.:0:0:.:.	93,65,124,73:1:1:2:0/1:1/1:0.125:0:1:g.65712C>A:0
chr2_ref_v2	66900	.	G	A	.	PASS	IntersectsRepeat=1;RepeatCorrectionApplied=0	SAC:ACF:DF:PD:GT:SGT:SF:SV:SIG:MT:PAC	68,68,0,0:1:1:2:0/0:./.:.:0	39,28,28,27:1:1:2:0/1:0/0:0.125:0:1:g.66900G>A:0	68,52,0,0:1:1:2:0/0:./.:.:0:0:.:.	98,79,88,92:1:1:2:0/1:./.:.:0:1:g.66900G>A:0
chr2_ref_v2	66953	.	C	T	.	PASS	IntersectsRepeat=0;RepeatCorrectionApplied=0	SAC:ACF:DF:PD:GT:SGT:SF:SV:SIG:MT:PAC	79,72,0,0:1:1:2:0/0:./.:.:0	60,47,0,0:1:1:2:0/0:./.:.:0:0:.:.	25,33,36,26:1:1:2:0/1:./.:.:0:1:g.66953C>T:0	200,146,0,0:1:1:2:0/0:./.:.:0:0:.:.
chr2_ref_v2	66970	.	G	A	.	PASS	IntersectsRepeat=0;RepeatCorrectionApplied=0	SAC:ACF:DF:PD:GT:SGT:SF:SV:SIG:MT:PAC	66,73,0,0:1:1:2:0/0:./.:.:0	27,16,27,27:1:1:2:0/1:1/1:0.125:0:1:g.66970G>A:0	59,60,0,0:1:1:2:0/0:./.:.:0:0:.:.	102,66,84,83:1:1:2:0/1:./.:.:0:1:g.66970G>A:0
chr2_ref_v2	67755	.	C	T	.	PASS	IntersectsRepeat=0;RepeatCorrectionApplied=0	SAC:ACF:DF:PD:GT:SGT:SF:SV:SIG:MT:PAC	56,58,57,53:1:1:2:0/1:./.:.:0	94,102,0,1:1:1:2:0/0:./.:.:0:1:g.67754_67756T>C:1	52,57,0,0:1:1:2:0/0:./.:.:0:1:g.67754_67756T>C:1	166,162,0,0:1:1:2:0/0:./.:.:0:1:g.67754_67756T>C:1
chr2_ref_v2	69509	.	C	T	.	PASS	IntersectsRepeat=1;RepeatCorrectionApplied=0	SAC:ACF:DF:PD:GT:SGT:SF:SV:SIG:MT:PAC	96,86,0,0:1:1:2:0/0:./.:.:0	35,39,47,23:1:1:2:0/1:./.:.:0:1:g.69509C>T:0	68,44,0,0:1:1:2:0/0:./.:.:0:0:.:.	109,112,95,90:1:1:2:0/1:0/0:0.125:0:1:g.69509C>T:0
chr2_ref_v2	69627	.	CA	C	.	PASS	IntersectsRepeat=1;RepeatCorrectionApplied=1	SAC:ACF:DF:PD:GT:SGT:SF:SV:SIG:MT:PAC	51,80,9,5:1:1:2:0/0:0/1:0.125:0	30,37,23,32:1:1:2:0/1:0/0:0.25:0:1:g.69628delA:0	40,42,3,2:1:1:2:0/0:./.:.:0:0:.:.	89,76,71,88:1:1:2:0/1:0/0:0.125:0:1:g.69628delA:0
chr2_ref_v2	71195	.	G	A	.	PASS	IntersectsRepeat=1;RepeatCorrectionApplied=0	SAC:ACF:DF:PD:GT:SGT:SF:SV:SIG:MT:PAC	111,102,0,0:1:1:2:0/0:./.:.:0	43,46,50,48:1:1:2:0/1:./.:.:0:1:g.71195G>A:0	68,51,0,0:1:1:2:0/0:./.:.:0:0:.:.	92,122,78,96:1:1:2:0/1:0/0:0.125:0:1:g.71195G>A:0
chr2_ref_v2	71549	.	C	T	.	PASS	IntersectsRepeat=0;RepeatCorrectionApplied=0	SAC:ACF:DF:PD:GT:SGT:SF:SV:SIG:MT:PAC	112,87,0,0:1:1:2:0/0:./.:.:0	76,53,0,0:1:1:2:0/0:./.:.:0:0:.:.	33,27,33,28:1:1:2:0/1:./.:.:0:1:g.71549C>T:0	193,163,0,0:1:1:2:0/0:./.:.:0:0:.:.
chr2_ref_v2	71621	.	TAGA	T	.	PASS	IntersectsRepeat=1;RepeatCorrectionApplied=1	SAC:ACF:DF:PD:GT:SGT:SF:SV:SIG:MT:PAC	0,0,110,82:1:1:2:1/1:./.:.:0	0,0,75,59:1:1:2:1/1:./.:.:0:0:.:.	0,0,60,51:1:1:2:1/1:./.:.:0:0:.:.	0,0,232,159:1:1:2:1/1:./.:.:0:0:.:.
chr2_ref_v2	71820	.	C	CTTT,CTT	.	PASS	IntersectsRepeat=1;RepeatCorrectionApplied=1	SAC:ACF:DF:PD:GT:SGT:SF:SV:SIG:MT:PAC	2,0,36,46,4,8:1:1:2:1/1:./.:.:0	2,1,15,14,8,18:1:1:2:1/1:0/1:0.125:0:0:.:.	1,0,13,20,16,19:1:1:2:1/1:1/2:0.25:0:1:.:	5,9,80,89,43,85:1:1:2:1/1:0/1:0.125:0:1:.:.
chr2_ref_v2	72363	.	A	ACAACAG	.	PASS	IntersectsRepeat=1;RepeatCorrectionApplied=0	SAC:ACF:DF:PD:GT:SGT:SF:SV:SIG:MT:PAC	0,1,0,1:1:0:2:./.:./.:.:0	0,2,0,0:0:0:2:./.:./.:.:0:0:.:.	1,0,0,0:0:0:2:./.:./.:.:0:0:.:.	0,3,2,2:1:1:2:./.:./.:.:0:0:.:.
chr2_ref_v2	72978	.	T	C	.	PASS	IntersectsRepeat=1;RepeatCorrectionApplied=0	SAC:ACF:DF:PD:GT:SGT:SF:SV:SIG:MT:PAC	84,92,0,1:1:1:2:0/0:./.:.:0	48,93,0,0:1:1:2:0/0:./.:.:0:0:.:.	24,34,23,27:1:1:2:0/1:0/0:0.125:0:1:g.72978T>C:0	183,238,0,0:1:1:2:0/0:./.:.:0:0:.:.
chr2_ref_v2	73571	.	C	A	.	PASS	IntersectsRepeat=0;RepeatCorrectionApplied=0	SAC:ACF:DF:PD:GT:SGT:SF:SV:SIG:MT:PAC	98,118,0,0:1:1:2:0/0:./.:.:0	76,79,0,0:1:1:2:0/0:./.:.:0:0:.:.	26,23,30,37:1:1:2:0/1:1/1:0.125:0:1:g.73571C>A:0	157,172,0,0:1:1:2:0/0:./.:.:0:0:.:.
chr2_ref_v2	74189	.	C	A	.	PASS	IntersectsRepeat=0;RepeatCorrectionApplied=0	SAC:ACF:DF:PD:GT:SGT:SF:SV:SIG:MT:PAC	78,73,0,0:1:1:2:0/0:./.:.:0	41,28,33,29:1:1:2:0/1:./.:.:0:1:g.74189C>A:0	60,39,0,0:1:1:2:0/0:./.:.:0:0:.:.	79,93,99,81:1:1:2:0/1:./.:.:0:1:g.74189C>A:0
chr2_ref_v2	74752	.	G	A	.	PASS	IntersectsRepeat=1;RepeatCorrectionApplied=0	SAC:ACF:DF:PD:GT:SGT:SF:SV:SIG:MT:PAC	116,84,0,0:1:1:2:0/0:./.:.:0	104,78,0,0:1:1:2:0/0:./.:.:0:0:.:.	24,31,38,29:1:1:2:0/1:1/1:0.125:0:1:g.74752G>A:0	195,184,0,0:1:1:2:0/0:./.:.:0:0:.:.
chr2_ref_v2	77217	.	C	A	.	PASS	IntersectsRepeat=0;RepeatCorrectionApplied=0	SAC:ACF:DF:PD:GT:SGT:SF:SV:SIG:MT:PAC	81,72,0,0:1:1:2:0/0:./.:.:0	68,44,0,0:1:1:2:0/0:./.:.:0:0:.:.	32,29,27,28:1:1:2:0/1:./.:.:0:1:g.77217C>A:0	165,156,0,0:1:1:2:0/0:./.:.:0:0:.:.
chr2_ref_v2	78500	.	A	T	.	PASS	IntersectsRepeat=1;RepeatCorrectionApplied=0	SAC:ACF:DF:PD:GT:SGT:SF:SV:SIG:MT:PAC	114,143,1,0:1:1:2:0/0:./.:.:0	77,100,1,0:1:1:2:0/0:./.:.:0:0:.:.	33,32,19,32:1:1:2:0/1:0/0:0.125:0:1:g.78500A>T:0	177,174,0,0:1:1:2:0/0:./.:.:0:0:.:.
chr2_ref_v2	80505	.	G	A	.	PASS	IntersectsRepeat=0;RepeatCorrectionApplied=0	SAC:ACF:DF:PD:GT:SGT:SF:SV:SIG:MT:PAC	71,99,0,0:1:1:2:0/0:./.:.:0	71,71,0,0:1:1:2:0/0:./.:.:0:0:.:.	23,33,17,33:1:1:2:0/1:./.:.:0:1:g.80505G>A:0	149,176,0,0:1:1:2:0/0:./.:.:0:0:.:.
chr2_ref_v2	81427	.	T	A	.	PASS	IntersectsRepeat=0;RepeatCorrectionApplied=0	SAC:ACF:DF:PD:GT:SGT:SF:SV:SIG:MT:PAC	116,91,0,0:1:1:2:0/0:./.:.:0	88,69,0,0:1:1:2:0/0:./.:.:0:0:.:.	36,30,31,19:1:1:2:0/1:0/0:0.125:0:1:g.81427T>A:0	184,170,0,0:1:1:2:0/0:./.:.:0:0:.:.
chr2_ref_v2	83116	.	G	A	.	PASS	IntersectsRepeat=0;RepeatCorrectionApplied=0	SAC:ACF:DF:PD:GT:SGT:SF:SV:SIG:MT:PAC	82,105,0,0:1:1:2:0/0:./.:.:0	45,40,24,36:1:1:2:0/1:0/0:0.125:0:1:g.83116G>A:0	52,51,0,0:1:1:2:0/0:./.:.:0:0:.:.	76,71,72,77:1:1:2:0/1:./.:.:0:1:g.83116G>A:0
chr2_ref_v2	84000	.	G	A	.	PASS	IntersectsRepeat=1;RepeatCorrectionApplied=0	SAC:ACF:DF:PD:GT:SGT:SF:SV:SIG:MT:PAC	82,103,0,0:1:1:2:0/0:./.:.:0	31,44,44,46:1:1:2:0/1:1/1:0.125:0:1:g.84000G>A:0	54,69,0,0:1:1:2:0/0:./.:.:0:0:.:.	90,89,73,92:1:1:2:0/1:./.:.:0:1:g.84000G>A:0
chr2_ref_v2	84395	.	C	CA,CAA	.	PASS	IntersectsRepeat=1;RepeatCorrectionApplied=1	SAC:ACF:DF:PD:GT:SGT:SF:SV:SIG:MT:PAC	5,1,10,7,36,33:1:1:2:2/2:0/2:0.125:0	26,22,10,9,3,5:1:1:2:0/1:0/2:0.25:0:1:.:.	7,1,12,10,9,22:1:1:2:2/2:0/2:0.25:0:0:.:.	72,44,54,21,17,12:1:1:2:0/1:1/2:0.25:0:1:.:.
chr2_ref_v2	84593	.	C	T	.	PASS	IntersectsRepeat=0;RepeatCorrectionApplied=0	SAC:ACF:DF:PD:GT:SGT:SF:SV:SIG:MT:PAC	71,73,0,0:1:1:2:0/0:./.:.:0	56,59,0,1:1:1:2:0/0:./.:.:0:0:.:.	11,17,20,28:1:1:2:0/1:1/1:0.25:0:1:g.84593C>T:0	204,261,0,0:1:1:2:0/0:./.:.:0:0:.:.
chr2_ref_v2	85205	.	C	A	.	PASS	IntersectsRepeat=0;RepeatCorrectionApplied=0	SAC:ACF:DF:PD:GT:SGT:SF:SV:SIG:MT:PAC	100,104,0,0:1:1:2:0/0:./.:.:0	39,43,40,52:1:1:2:0/1:./.:.:0:1:g.85205C>A:0	56,53,0,0:1:1:2:0/0:./.:.:0:0:.:.	109,76,96,87:1:1:2:0/1:./.:.:0:1:g.85205C>A:0
chr2_ref_v2	86642	.	A	G	.	PASS	IntersectsRepeat=0;RepeatCorrectionApplied=0	SAC:ACF:DF:PD:GT:SGT:SF:SV:SIG:MT:PAC	92,77,0,0:1:1:2:0/0:./.:.:0	28,33,52,42:1:1:2:0/1:1/1:0.25:0:1:g.86642A>G:0	57,46,0,0:1:1:2:0/0:./.:.:0:0:.:.	91,71,106,60:1:1:2:0/1:./.:.:0:1:g.86642A>G:0
chr2_ref_v2	87199	.	C	A	.	PASS	IntersectsRepeat=1;RepeatCorrectionApplied=0	SAC:ACF:DF:PD:GT:SGT:SF:SV:SIG:MT:PAC	106,99,0,0:1:1:2:0/0:./.:.:0	44,32,47,29:1:1:2:0/1:./.:.:0:1:g.87199C>A:0	63,68,0,0:1:1:2:0/0:./.:.:0:0:.:.	71,86,77,71:1:1:2:0/1:./.:.:0:1:g.87199C>A:0
chr2_ref_v2	87350	.	G	A	.	PASS	IntersectsRepeat=1;RepeatCorrectionApplied=0	SAC:ACF:DF:PD:GT:SGT:SF:SV:SIG:MT:PAC	116,104,0,0:1:1:2:0/0:./.:.:0	53,45,48,37:1:1:2:0/1:0/0:0.125:0:1:g.87350G>A:0	59,66,0,0:1:1:2:0/0:./.:.:0:0:.:.	83,78,88,78:1:1:2:0/1:./.:.:0:1:g.87350G>A:0
chr2_ref_v2	88121	.	CT	C	.	PASS	IntersectsRepeat=1;RepeatCorrectionApplied=1	SAC:ACF:DF:PD:GT:SGT:SF:SV:SIG:MT:PAC	4,6,36,65:1:1:2:1/1:0/1:0.125:0	1,4,35,43:1:1:2:1/1:0/1:0.125:0:0:.:.	9,15,18,23:1:1:2:0/1:./.:.:0:0:.:.	11,23,95,137:1:1:2:1/1:0/1:0.25:0:0:.:.
chr2_ref_v2	90459	.	C	A	.	PASS	IntersectsRepeat=0;RepeatCorrectionApplied=0	SAC:ACF:DF:PD:GT:SGT:SF:SV:SIG:MT:PAC	92,75,0,0:1:1:2:0/0:./.:.:0	43,44,37,30:1:1:2:0/1:0/0:0.125:0:1:g.90459C>A:0	58,35,0,0:1:1:2:0/0:./.:.:0:0:.:.	93,92,94,91:1:1:2:0/1:./.:.:0:1:g.90459C>A:0
chr2_ref_v2	91343	.	T	C	.	PASS	IntersectsRepeat=0;RepeatCorrectionApplied=0	SAC:ACF:DF:PD:GT:SGT:SF:SV:SIG:MT:PAC	113,79,0,0:1:1:2:0/0:./.:.:0	34,29,40,37:1:1:2:0/1:1/1:0.125:0:1:g.91343T>C:0	70,45,0,0:1:1:2:0/0:./.:.:0:0:.:.	81,122,84,85:1:1:2:0/1:0/0:0.125:0:1:g.91343T>C:0
chr2_ref_v2	91788	.	T	C	.	PASS	IntersectsRepeat=0;RepeatCorrectionApplied=0	SAC:ACF:DF:PD:GT:SGT:SF:SV:SIG:MT:PAC	85,77,0,0:1:1:2:0/0:./.:.:0	59,74,0,0:1:1:2:0/0:./.:.:0:0:.:.	28,25,26,25:1:1:2:0/1:./.:.:0:1:g.91788T>C:0	126,147,0,0:1:1:2:0/0:./.:.:0:0:.:.
chr2_ref_v2	93688	.	G	A	.	PASS	IntersectsRepeat=1;RepeatCorrectionApplied=0	SAC:ACF:DF:PD:GT:SGT:SF:SV:SIG:MT:PAC	103,102,0,0:1:1:2:0/0:./.:.:0	88,66,0,0:1:1:2:0/0:./.:.:0:0:.:.	29,16,24,20:1:1:2:0/1:./.:.:0:1:g.93688G>A:0	182,169,0,2:1:1:2:0/0:./.:.:0:0:.:.
chr2_ref_v2	94571	.	T	G	.	PASS	IntersectsRepeat=0;RepeatCorrectionApplied=0	SAC:ACF:DF:PD:GT:SGT:SF:SV:SIG:MT:PAC	95,101,2,0:1:1:2:0/0:./.:.:0	32,31,35,41:1:1:2:0/1:1/1:0.125:0:1:g.94571T>G:0	56,64,0,0:1:1:2:0/0:./.:.:0:0:.:.	90,95,73,83:1:1:2:0/1:0/0:0.125:0:1:g.94571T>G:0
chr2_ref_v2	94934	.	C	A	.	PASS	IntersectsRepeat=1;RepeatCorrectionApplied=0	SAC:ACF:DF:PD:GT:SGT:SF:SV:SIG:MT:PAC	117,102,0,0:1:1:2:0/0:./.:.:0	88,87,0,0:1:1:2:0/0:./.:.:0:0:.:.	23,20,23,22:1:1:2:0/1:./.:.:0:1:g.94934C>A:0	199,143,0,0:1:1:2:0/0:./.:.:0:0:.:.
chr2_ref_v2	96026	.	GA	G,GAA	.	PASS	IntersectsRepeat=1;RepeatCorrectionApplied=1	SAC:ACF:DF:PD:GT:SGT:SF:SV:SIG:MT:PAC	44,55,5,5,1,1:1:1:2:0/0:./.:.:0	45,41,5,3,1,5:1:1:2:0/0:0/2:0.125:0:0:.:.	24,28,5,0,8,18:1:1:2:0/2:0/0:0.125:0:1:g.96026_96027insA:0	99,115,34,28,10,14:1:1:2:0/0:./.:.:0:0:.:.
chr2_ref_v2	96279	.	GA	G	.	PASS	IntersectsRepeat=1;RepeatCorrectionApplied=1	SAC:ACF:DF:PD:GT:SGT:SF:SV:SIG:MT:PAC	40,72,3,2:1:1:2:0/0:./.:.:0	36,63,2,8:1:1:2:0/0:./.:.:0:0:.:.	30,52,4,4:1:1:2:0/0:./.:.:0:0:.:.	133,121,11,19:1:1:2:0/0:./.:.:0:0:.:.
chr2_ref_v2	98423	.	C	A	.	PASS	IntersectsRepeat=1;RepeatCorrectionApplied=0	SAC:ACF:DF:PD:GT:SGT:SF:SV:SIG:MT:PAC	69,87,0,0:1:1:2:0/0:./.:.:0	68,64,0,0:1:1:2:0/0:./.:.:0:0:.:.	17,29,22,27:1:1:2:0/1:./.:.:0:1:g.98423C>A:0	160,178,0,0:1:1:2:0/0:./.:.:0:0:.:.
chr2_ref_v2	101332	.	C	CA	.	PASS	IntersectsRepeat=1;RepeatCorrectionApplied=1	SAC:ACF:DF:PD:GT:SGT:SF:SV:SIG:MT:PAC	42,53,1,0:1:1:2:0/0:./.:.:0	23,15,11,20:1:1:2:0/1:1/1:0.125:0:1:g.101332_101333insA:0	26,23,0,4:1:1:2:0/0:0/1:0.125:0:0:.:.	91,74,76,68:1:1:2:0/1:1/1:0.25:0:1:g.101332_101333insA:0
chr2_ref_v2	101488	.	T	C	.	PASS	IntersectsRepeat=0;RepeatCorrectionApplied=0	SAC:ACF:DF:PD:GT:SGT:SF:SV:SIG:MT:PAC	60,68,0,0:1:1:2:0/0:./.:.:0	32,28,25,43:1:1:2:0/1:./.:.:0:1:g.101488T>C:0	35,42,0,0:1:1:2:0/0:./.:.:0:0:.:.	86,102,93,93:1:1:2:0/1:./.:.:0:1:g.101488T>C:0
chr2_ref_v2	102267	.	G	A	.	PASS	IntersectsRepeat=0;RepeatCorrectionApplied=0	SAC:ACF:DF:PD:GT:SGT:SF:SV:SIG:MT:PAC	99,96,0,0:1:1:2:0/0:./.:.:0	33,43,40,34:1:1:2:0/1:./.:.:0:1:g.102267G>A:0	33,47,0,0:1:1:2:0/0:./.:.:0:0:.:.	72,99,67,88:1:1:2:0/1:./.:.:0:1:g.102267G>A:0
chr2_ref_v2	102386	.	G	T	.	PASS	IntersectsRepeat=1;RepeatCorrectionApplied=0	SAC:ACF:DF:PD:GT:SGT:SF:SV:SIG:MT:PAC	76,99,0,0:1:1:2:0/0:./.:.:0	23,45,42,35:1:1:2:0/1:./.:.:0:1:g.102386G>T:0	51,58,0,0:1:1:2:0/0:./.:.:0:0:.:.	82,71,79,67:1:1:2:0/1:./.:.:0:1:g.102386G>T:0
chr2_ref_v2	102635	.	C	A	.	PASS	IntersectsRepeat=1;RepeatCorrectionApplied=0	SAC:ACF:DF:PD:GT:SGT:SF:SV:SIG:MT:PAC	94,77,0,0:1:1:2:0/0:./.:.:0	39,38,40,23:1:1:2:0/1:0/0:0.125:0:1:g.102635C>A:0	57,38,0,1:1:1:2:0/0:./.:.:0:0:.:.	66,71,86,80:1:1:2:0/1:1/1:0.125:0:1:g.102635C>A:0
chr2_ref_v2	102760	.	C	T	.	PASS	IntersectsRepeat=0;RepeatCorrectionApplied=0	SAC:ACF:DF:PD:GT:SGT:SF:SV:SIG:MT:PAC	81,106,0,1:1:1:2:0/0:./.:.:0	68,91,0,0:1:1:2:0/0:./.:.:0:0:.:.	27,40,25,38:1:1:2:0/1:./.:.:0:1:g.102760C>T:0	140,183,0,1:1:1:2:0/0:./.:.:0:0:.:.
chr2_ref_v2	103030	.	G	A	.	PASS	IntersectsRepeat=0;RepeatCorrectionApplied=0	SAC:ACF:DF:PD:GT:SGT:SF:SV:SIG:MT:PAC	119,98,0,0:1:1:2:0/0:./.:.:0	54,50,38,48:1:1:2:0/1:0/0:0.125:0:1:g.103030G>A:0	70,63,0,0:1:1:2:0/0:./.:.:0:0:.:.	98,91,81,74:1:1:2:0/1:0/0:0.125:0:1:g.103030G>A:0
chr2_ref_v2	104828	.	C	A	.	PASS	IntersectsRepeat=0;RepeatCorrectionApplied=0	SAC:ACF:DF:PD:GT:SGT:SF:SV:SIG:MT:PAC	86,95,0,0:1:1:2:0/0:./.:.:0	82,77,1,0:1:1:2:0/0:./.:.:0:0:.:.	24,32,23,22:1:1:2:0/1:0/0:0.125:0:1:g.104828C>A:0	157,176,0,0:1:1:2:0/0:./.:.:0:0:.:.
chr2_ref_v2	105020	.	C	A	.	PASS	IntersectsRepeat=1;RepeatCorrectionApplied=0	SAC:ACF:DF:PD:GT:SGT:SF:SV:SIG:MT:PAC	95,94,0,0:1:1:2:0/0:./.:.:0	45,42,47,35:1:1:2:0/1:./.:.:0:1:g.105020C>A:0	55,38,0,0:1:1:2:0/0:./.:.:0:0:.:.	80,74,83,81:1:1:2:0/1:./.:.:0:1:g.105020C>A:0
chr2_ref_v2	105325	.	CT	C	.	PASS	IntersectsRepeat=1;RepeatCorrectionApplied=1	SAC:ACF:DF:PD:GT:SGT:SF:SV:SIG:MT:PAC	69,71,5,0:1:1:2:0/0:./.:.:0	70,72,6,1:1:1:2:0/0:./.:.:0:0:.:.	0,0,0,0:0:0:2:./.:./.:.:0:0:.:.	98,99,21,24:1:1:2:0/0:./.:.:0:1:.:
chr2_ref_v2	106466	.	G	A	.	PASS	IntersectsRepeat=0;RepeatCorrectionApplied=0	SAC:ACF:DF:PD:GT:SGT:SF:SV:SIG:MT:PAC	111,90,0,0:1:1:2:0/0:./.:.:0	46,44,54,36:1:1:2:0/1:./.:.:0:1:g.106466G>A:0	51,81,0,0:1:1:2:0/0:./.:.:0:0:.:.	79,91,69,82:1:1:2:0/1:./.:.:0:1:g.106466G>A:0
chr2_ref_v2	107644	.	C	A	.	PASS	IntersectsRepeat=0;RepeatCorrectionApplied=0	SAC:ACF:DF:PD:GT:SGT:SF:SV:SIG:MT:PAC	77,90,0,0:1:1:2:0/0:./.:.:0	37,41,32,41:1:1:2:0/1:./.:.:0:1:g.107644C>A:0	34,65,0,0:1:1:2:0/0:./.:.:0:0:.:.	64,84,77,95:1:1:2:0/1:1/1:0.125:0:1:g.107644C>A:0
chr2_ref_v2	109511	.	C	A	.	PASS	IntersectsRepeat=0;RepeatCorrectionApplied=0	SAC:ACF:DF:PD:GT:SGT:SF:SV:SIG:MT:PAC	92,117,0,1:1:1:2:0/0:./.:.:0	91,79,0,1:1:1:2:0/0:./.:.:0:0:.:.	27,32,28,33:1:1:2:0/1:./.:.:0:1:g.109511C>A:0	126,190,0,1:1:1:2:0/0:./.:.:0:0:.:.
chr2_ref_v2	111322	.	C	A	.	PASS	IntersectsRepeat=0;RepeatCorrectionApplied=0	SAC:ACF:DF:PD:GT:SGT:SF:SV:SIG:MT:PAC	83,108,0,1:1:1:2:0/0:./.:.:0	78,81,0,1:1:1:2:0/0:./.:.:0:0:.:.	28,25,39,20:1:1:2:0/1:./.:.:0:1:g.111322C>A:0	165,141,0,0:1:1:2:0/0:./.:.:0:0:.:.
chr2_ref_v2	112523	.	C	T	.	PASS	IntersectsRepeat=0;RepeatCorrectionApplied=0	SAC:ACF:DF:PD:GT:SGT:SF:SV:SIG:MT:PAC	103,96,0,0:1:1:2:0/0:./.:.:0	52,34,32,32:1:1:2:0/1:0/0:0.125:0:1:g.112523C>T:0	58,61,0,0:1:1:2:0/0:./.:.:0:0:.:.	77,108,85,110:1:1:2:0/1:./.:.:0:1:g.112523C>T:0
chr2_ref_v2	113218	.	C	A	.	PASS	IntersectsRepeat=0;RepeatCorrectionApplied=0	SAC:ACF:DF:PD:GT:SGT:SF:SV:SIG:MT:PAC	55,47,56,31:1:1:2:0/1:0/0:0.125:0	83,67,0,0:1:1:2:0/0:./.:.:0:1:g.113217_113219A>C:1	66,42,0,0:1:1:2:0/0:./.:.:0:1:g.113217_113219A>C:1	177,189,0,0:1:1:2:0/0:./.:.:0:1:g.113217_113219A>C:1
chr2_ref_v2	113950	.	G	A	.	PASS	IntersectsRepeat=1;RepeatCorrectionApplied=0	SAC:ACF:DF:PD:GT:SGT:SF:SV:SIG:MT:PAC	91,93,0,0:1:1:2:0/0:./.:.:0	29,35,36,44:1:1:2:0/1:1/1:0.125:0:1:g.113950G>A:0	52,60,0,0:1:1:2:0/0:./.:.:0:0:.:.	75,113,68,108:1:1:2:0/1:./.:.:0:1:g.113950G>A:0
chr2_ref_v2	115429	.	GAAA	G,GAA	.	PASS	IntersectsRepeat=1;RepeatCorrectionApplied=1	SAC:ACF:DF:PD:GT:SGT:SF:SV:SIG:MT:PAC	17,40,0,3,3,9:1:1:2:0/0:0/1:0.125:0	22,15,5,13,1,3:1:1:2:0/0:0/1:0.5:1:0:.:.	11,11,3,6,3,18:1:1:2:0/0:0/1:0.25:0:0:.:.	46,24,23,33,3,9:1:1:2:0/1:0/0:0.125:1:1:g.115430_115432delAAA:0
chr2_ref_v2	117047	.	G	A	.	PASS	IntersectsRepeat=0;RepeatCorrectionApplied=0	SAC:ACF:DF:PD:GT:SGT:SF:SV:SIG:MT:PAC	98,107,1,0:1:1:2:0/0:./.:.:0	35,44,34,35:1:1:2:0/1:0/0:0.125:0:1:g.117047G>A:0	42,40,0,0:1:1:2:0/0:./.:.:0:0:.:.	89,94,104,83:1:1:2:0/1:./.:.:0:1:g.117047G>A:0
chr2_ref_v2	117898	.	G	A	.	PASS	IntersectsRepeat=0;RepeatCorrectionApplied=0	SAC:ACF:DF:PD:GT:SGT:SF:SV:SIG:MT:PAC	90,101,0,0:1:1:2:0/0:./.:.:0	46,49,32,41:1:1:2:0/1:0/0:0.125:0:1:g.117898G>A:0	52,62,0,0:1:1:2:0/0:./.:.:0:0:.:.	86,91,89,102:1:1:2:0/1:./.:.:0:1:g.117898G>A:0
chr2_ref_v2	118615	.	C	A	.	PASS	IntersectsRepeat=0;RepeatCorrectionApplied=0	SAC:ACF:DF:PD:GT:SGT:SF:SV:SIG:MT:PAC	98,98,0,0:1:1:2:0/0:./.:.:0	87,99,0,0:1:1:2:0/0:./.:.:0:0:.:.	27,28,22,26:1:1:2:0/1:0/0:0.125:0:1:g.118615C>A:0	194,150,0,0:1:1:2:0/0:./.:.:0:0:.:.
chr2_ref_v2	119654	.	C	A	.	PASS	IntersectsRepeat=0;RepeatCorrectionApplied=0	SAC:ACF:DF:PD:GT:SGT:SF:SV:SIG:MT:PAC	107,118,0,1:1:1:2:0/0:./.:.:0	85,87,0,0:1:1:2:0/0:./.:.:0:0:.:.	29,34,36,40:1:1:2:0/1:1/1:0.125:0:1:g.119654C>A:0	158,207,0,0:1:1:2:0/0:./.:.:0:0:.:.
chr2_ref_v2	119889	.	G	A	.	PASS	IntersectsRepeat=1;RepeatCorrectionApplied=0	SAC:ACF:DF:PD:GT:SGT:SF:SV:SIG:MT:PAC	119,97,0,0:1:1:2:0/0:./.:.:0	93,77,0,0:1:1:2:0/0:./.:.:0:0:.:.	41,17,25,24:1:1:2:0/1:0/0:0.125:0:1:g.119889G>A:0	193,154,0,0:1:1:2:0/0:./.:.:0:0:.:.
chr2_ref_v2	120588	.	C	A	.	PASS	IntersectsRepeat=1;RepeatCorrectionApplied=0	SAC:ACF:DF:PD:GT:SGT:SF:SV:SIG:MT:PAC	83,97,0,0:1:1:2:0/0:./.:.:0	77,84,0,0:1:1:2:0/0:./.:.:0:0:.:.	24,28,23,25:1:1:2:0/1:./.:.:0:1:g.120588C>A:0	161,161,0,0:1:1:2:0/0:./.:.:0:0:.:.
chr2_ref_v2	122421	.	GAA	G	.	PASS	IntersectsRepeat=1;RepeatCorrectionApplied=1	SAC:ACF:DF:PD:GT:SGT:SF:SV:SIG:MT:PAC	56,61,0,3:1:1:2:0/0:0/1:0.125:0	25,32,14,44:1:1:2:0/1:./.:.:0:1:g.122422_122423delAA:0	47,42,1,1:1:1:2:0/0:./.:.:0:0:.:.	85,86,56,81:1:1:2:0/1:0/0:0.125:0:1:g.122422_122423delAA:0
chr2_ref_v2	122593	.	T	TA	.	PASS	IntersectsRepeat=1;RepeatCorrectionApplied=0	SAC:ACF:DF:PD:GT:SGT:SF:SV:SIG:MT:PAC	53,80,0,0:1:1:2:0/0:./.:.:0	34,55,0,0:1:1:2:0/0:./.:.:0:0:.:.	34,39,11,18:1:1:2:0/0:0/1:0.5:1:1:.:	191,186,0,1:1:1:2:0/0:./.:.:0:0:.:.
chr2_ref_v2	122594	.	T	TA,TTA	.	PASS	IntersectsRepeat=1;RepeatCorrectionApplied=1	SAC:ACF:DF:PD:GT:SGT:SF:SV:SIG:MT:PAC	6,3,4,4,24,23:1:1:2:0/2:1/2:0.25:0	2,1,5,2,16,16:1:1:2:2/2:1/2:0.5:0:0:.:.	3,2,25,32,10,14:1:1:2:1/2:0/1:0.125:0:1:g.122594_122595insA:0	23,7,36,26,73,70:1:1:2:1/2:0/2:0.25:0:0:.:.
chr2_ref_v2	122757	.	T	C	.	PASS	IntersectsRepeat=1;RepeatCorrectionApplied=0	SAC:ACF:DF:PD:GT:SGT:SF:SV:SIG:MT:PAC	90,68,0,0:1:1:2:0/0:./.:.:0	76,52,0,0:1:1:2:0/0:./.:.:0:0:.:.	21,32,25,15:1:1:2:0/1:0/0:0.125:0:1:g.122757T>C:0	134,191,0,0:1:1:2:0/0:./.:.:0:0:.:.
chr2_ref_v2	123016	.	A	G	.	PASS	IntersectsRepeat=0;RepeatCorrectionApplied=0	SAC:ACF:DF:PD:GT:SGT:SF:SV:SIG:MT:PAC	98,87,0,0:1:1:2:0/0:./.:.:0	45,35,44,47:1:1:2:0/1:1/1:0.125:0:1:g.123016A>G:0	52,39,0,0:1:1:2:0/0:./.:.:0:0:.:.	104,86,129,83:1:1:2:0/1:./.:.:0:1:g.123016A>G:0
chr2_ref_v2	123371	.	C	T	.	PASS	IntersectsRepeat=0;RepeatCorrectionApplied=0	SAC:ACF:DF:PD:GT:SGT:SF:SV:SIG:MT:PAC	74,95,0,0:1:1:2:0/0:./.:.:0	73,90,0,0:1:1:2:0/0:./.:.:0:0:.:.	24,36,32,23:1:1:2:0/1:./.:.:0:1:g.123371C>T:0	171,253,0,0:1:1:2:0/0:./.:.:0:0:.:.
chr2_ref_v2	124299	.	A	C	.	PASS	IntersectsRepeat=0;RepeatCorrectionApplied=0	SAC:ACF:DF:PD:GT:SGT:SF:SV:SIG:MT:PAC	116,116,1,0:1:1:2:0/0:./.:.:0	48,42,34,34:1:1:2:0/1:0/0:0.125:0:1:g.124299A>C:0	43,52,0,0:1:1:2:0/0:./.:.:0:0:.:.	85,88,91,90:1:1:2:0/1:./.:.:0:1:g.124299A>C:0
chr2_ref_v2	126556	.	CT	C	.	PASS	IntersectsRepeat=1;RepeatCorrectionApplied=1	SAC:ACF:DF:PD:GT:SGT:SF:SV:SIG:MT:PAC	89,73,8,0:1:1:2:0/0:./.:.:0	62,69,1,0:1:1:2:0/0:./.:.:0:0:.:.	52,41,2,3:1:1:2:0/0:./.:.:0:0:.:.	138,133,37,16:1:1:2:0/0:./.:.:0:1:.:
chr2_ref_v2	127626	.	CT	C,CTT	.	PASS	IntersectsRepeat=1;RepeatCorrectionApplied=1	SAC:ACF:DF:PD:GT:SGT:SF:SV:SIG:MT:PAC	5,6,0,0,38,26:1:1:2:2/2:./.:.:0	12,13,10,24,2,0:1:1:2:0/1:0/2:0.125:0:1:g.127626_127628T>,g.127626_127628TT>:0,0	3,5,0,0,28,19:1:1:2:2/2:./.:.:0:0:.:.	28,33,52,67,8,5:1:1:2:0/1:1/2:0.125:0:1:g.127626_127628T>,g.127626_127628TT>:0,0
chr2_ref_v2	127912	.	G	A	.	PASS	IntersectsRepeat=1;RepeatCorrectionApplied=0	SAC:ACF:DF:PD:GT:SGT:SF:SV:SIG:MT:PAC	98,89,0,0:1:1:2:0/0:./.:.:0	65,74,0,0:1:1:2:0/0:./.:.:0:0:.:.	26,19,17,18:1:1:2:0/1:0/0:0.125:0:1:g.127912G>A:0	158,134,1,0:1:1:2:0/0:./.:.:0:0:.:.
chr2_ref_v2	128747	.	C	A	.	PASS	IntersectsRepeat=0;RepeatCorrectionApplied=0	SAC:ACF:DF:PD:GT:SGT:SF:SV:SIG:MT:PAC	110,107,0,0:1:1:2:0/0:./.:.:0	50,56,39,42:1:1:2:0/1:0/0:0.125:0:1:g.128747C>A:0	76,60,0,0:1:1:2:0/0:./.:.:0:0:.:.	90,88,80,81:1:1:2:0/1:./.:.:0:1:g.128747C>A:0
chr2_ref_v2	129155	.	G	C	.	PASS	IntersectsRepeat=0;RepeatCorrectionApplied=0	SAC:ACF:DF:PD:GT:SGT:SF:SV:SIG:MT:PAC	146,90,0,0:1:1:2:0/0:./.:.:0	50,41,61,39:1:1:2:0/1:./.:.:0:1:g.129155G>C:0	77,56,0,0:1:1:2:0/0:./.:.:0:0:.:.	74,67,74,62:1:1:2:0/1:./.:.:0:1:g.129155G>C:0
chr2_ref_v2	131371	.	C	T	.	PASS	IntersectsRepeat=1;RepeatCorrectionApplied=0	SAC:ACF:DF:PD:GT:SGT:SF:SV:SIG:MT:PAC	37,53,51,44:1:1:2:0/1:./.:.:0	68,85,0,0:1:1:2:0/0:./.:.:0:1:g.131370_131372T>C:1	66,50,0,1:1:1:2:0/0:./.:.:0:1:g.131370_131372T>C:1	142,137,0,0:1:1:2:0/0:./.:.:0:1:g.131370_131372T>C:1
chr2_ref_v2	132512	.	C	T	.	PASS	IntersectsRepeat=0;RepeatCorrectionApplied=0	SAC:ACF:DF:PD:GT:SGT:SF:SV:SIG:MT:PAC	88,73,0,0:1:1:2:0/0:./.:.:0	34,38,26,34:1:1:2:0/1:0/0:0.125:0:1:g.132512C>T:0	60,45,0,0:1:1:2:0/0:./.:.:0:0:.:.	101,89,78,79:1:1:2:0/1:0/0:0.125:0:1:g.132512C>T:0
chr2_ref_v2	132517	.	C	T	.	PASS	IntersectsRepeat=1;RepeatCorrectionApplied=0	SAC:ACF:DF:PD:GT:SGT:SF:SV:SIG:MT:PAC	85,71,0,0:1:1:2:0/0:./.:.:0	30,37,29,36:1:1:2:0/1:./.:.:0:1:g.132517C>T:0	59,47,0,0:1:1:2:0/0:./.:.:0:0:.:.	98,92,80,77:1:1:2:0/1:0/0:0.125:0:1:g.132517C>T:0
chr2_ref_v2	133016	.	T	TGAAGAGGATGAAGACAATGGTGATGGA	.	PASS	IntersectsRepeat=0;RepeatCorrectionApplied=0	SAC:ACF:DF:PD:GT:SGT:SF:SV:SIG:MT:PAC	0,0,50,41:1:1:2:1/1:./.:.:0	0,0,26,39:1:1:2:1/1:./.:.:0:0:.:.	0,0,19,19:1:1:2:1/1:./.:.:0:0:.:.	0,2,65,63:1:1:2:1/1:./.:.:0:0:.:.
chr2_ref_v2	133347	.	C	T	.	PASS	IntersectsRepeat=1;RepeatCorrectionApplied=0	SAC:ACF:DF:PD:GT:SGT:SF:SV:SIG:MT:PAC	54,102,0,0:1:1:2:0/0:./.:.:0	41,86,0,0:1:1:2:0/0:./.:.:0:0:.:.	19,33,10,31:1:1:2:0/1:0/0:0.125:0:1:g.133347C>T:0	120,190,0,0:1:1:2:0/0:./.:.:0:0:.:.
chr2_ref_v2	133860	.	CATATATATAT	C,CAT	.	PASS	IntersectsRepeat=1;RepeatCorrectionApplied=1	SAC:ACF:DF:PD:GT:SGT:SF:SV:SIG:MT:PAC	0,1,4,3,56,32:1:1:2:2/2:1/2:0.125:0	1,0,2,2,28,35:1:1:2:2/2:./.:.:0:0:.:.	1,0,1,1,50,40:1:1:2:2/2:./.:.:0:0:.:.	1,2,11,12,90,107:1:1:2:2/2:./.:.:0:0:.:.
chr2_ref_v2	134883	.	C	T	.	PASS	IntersectsRepeat=1;RepeatCorrectionApplied=0	SAC:ACF:DF:PD:GT:SGT:SF:SV:SIG:MT:PAC	116,68,0,0:1:1:2:0/0:./.:.:0	47,38,37,30:1:1:2:0/1:0/0:0.125:0:1:g.134883C>T:0	69,57,0,0:1:1:2:0/0:./.:.:0:0:.:.	58,77,71,85:1:1:2:0/1:1/1:0.125:0:1:g.134883C>T:0
chr2_ref_v2	135396	.	C	T	.	PASS	IntersectsRepeat=0;RepeatCorrectionApplied=0	SAC:ACF:DF:PD:GT:SGT:SF:SV:SIG:MT:PAC	68,56,0,0:1:1:2:0/0:./.:.:0	32,46,31,30:1:1:2:0/1:0/0:0.125:0:1:g.135396C>T:0	49,67,0,0:1:1:2:0/0:./.:.:0:0:.:.	85,105,100,98:1:1:2:0/1:./.:.:0:1:g.135396C>T:0
chr2_ref_v2	137266	.	G	T	.	PASS	IntersectsRepeat=0;RepeatCorrectionApplied=0	SAC:ACF:DF:PD:GT:SGT:SF:SV:SIG:MT:PAC	88,70,0,0:1:1:2:0/0:./.:.:0	41,16,34,23:1:1:2:0/1:./.:.:0:1:g.137266G>T:0	50,39,0,0:1:1:2:0/0:./.:.:0:0:.:.	99,86,99,87:1:1:2:0/1:./.:.:0:1:g.137266G>T:0
chr2_ref_v2	137513	.	AT	A	.	PASS	IntersectsRepeat=1;RepeatCorrectionApplied=1	SAC:ACF:DF:PD:GT:SGT:SF:SV:SIG:MT:PAC	53,43,0,5:1:1:2:0/0:./.:.:0	26,40,22,22:1:1:2:0/0:0/1:0.5:0:1:.:	29,39,2,1:1:1:2:0/0:./.:.:0:0:.:.	62,62,54,69:1:1:2:0/1:0/0:0.125:0:1:g.137514delT:0
chr2_ref_v2	137646	.	TAAAAAAAAAAA	T,TA	.	PASS	IntersectsRepeat=1;RepeatCorrectionApplied=1	SAC:ACF:DF:PD:GT:SGT:SF:SV:SIG:MT:PAC	15,11,1,0,3,5:1:1:2:0/0:0/2:0.5:0	21,6,0,5,2,3:1:1:2:0/0:0/2:0.5:0:0:.:.	17,6,4,3,2,6:1:1:2:0/2:0/0:0.25:0:0:.:.	54,29,4,14,2,7:1:1:2:0/0:0/2:0.5:0:0:.:.
chr2_ref_v2	137667	.	AAAAAAAAAG	A	.	PASS	IntersectsRepeat=1;RepeatCorrectionApplied=0	SAC:ACF:DF:PD:GT:SGT:SF:SV:SIG:MT:PAC	30,41,6,0:1:1:2:0/0:0/1:0.25:0	24,30,4,0:1:1:2:0/0:0/1:0.125:0:0:.:.	27,22,3,0:1:1:2:0/0:0/1:0.125:0:0:.:.	52,77,23,0:1:1:2:0/0:0/1:0.25:0:0:.:.
chr2_ref_v2	138265	.	ATTT	A,AT	.	PASS	IntersectsRepeat=1;RepeatCorrectionApplied=1	SAC:ACF:DF:PD:GT:SGT:SF:SV:SIG:MT:PAC	0,0,6,6,47,42:1:1:2:2/2:./.:.:0	8,1,8,9,36,26:1:1:2:2/2:0/2:0.25:0:0:.:.	0,5,3,5,30,25:1:1:2:2/2:0/2:0.125:0:0:.:.	5,5,20,24,96,67:1:1:2:2/2:0/2:0.125:0:0:.:.
chr2_ref_v2	140189	.	C	T	.	PASS	IntersectsRepeat=0;RepeatCorrectionApplied=0	SAC:ACF:DF:PD:GT:SGT:SF:SV:SIG:MT:PAC	78,86,0,0:1:1:2:0/0:./.:.:0	69,75,0,0:1:1:2:0/0:./.:.:0:0:.:.	19,21,37,33:1:1:2:0/1:1/1:0.25:0:1:g.140189C>T:0	166,179,0,1:1:1:2:0/0:./.:.:0:0:.:.
chr2_ref_v2	142020	.	AT	A	.	PASS	IntersectsRepeat=1;RepeatCorrectionApplied=1	SAC:ACF:DF:PD:GT:SGT:SF:SV:SIG:MT:PAC	86,86,2,1:1:1:2:0/0:./.:.:0	70,60,2,0:1:1:2:0/0:./.:.:0:0:.:.	38,26,37,31:1:1:2:0/1:./.:.:0:1:g.142021delT:0	137,138,2,3:1:1:2:0/0:./.:.:0:0:.:.
chr2_ref_v2	142094	.	GT	G	.	PASS	IntersectsRepeat=1;RepeatCorrectionApplied=1	SAC:ACF:DF:PD:GT:SGT:SF:SV:SIG:MT:PAC	89,84,0,3:1:1:2:0/0:./.:.:0	34,29,38,26:1:1:2:0/1:0/0:0.125:0:1:g.142095delT:0	62,47,1,1:1:1:2:0/0:./.:.:0:0:.:.	90,62,55,56:1:1:2:0/1:0/0:0.25:0:1:g.142095delT:0
chr2_ref_v2	143271	.	G	A	.	PASS	IntersectsRepeat=1;RepeatCorrectionApplied=0	SAC:ACF:DF:PD:GT:SGT:SF:SV:SIG:MT:PAC	98,92,0,0:1:1:2:0/0:./.:.:0	61,74,0,0:1:1:2:0/0:./.:.:0:0:.:.	27,35,24,19:1:1:2:0/1:0/0:0.125:0:1:g.143271G>A:0	119,166,0,0:1:1:2:0/0:./.:.:0:0:.:.
chr2_ref_v2	143855	.	GAA	G,GA	.	PASS	IntersectsRepeat=1;RepeatCorrectionApplied=1	SAC:ACF:DF:PD:GT:SGT:SF:SV:SIG:MT:PAC	54,76,1,0,4,11:1:1:2:0/0:./.:.:0	17,23,15,35,2,1:1:1:2:0/1:1/1:0.125:0:1:g.143856_143857delAA:0	17,25,0,3,21,34:1:1:2:0/2:./.:.:0:1:g.143856delA:0	44,79,64,67,6,11:1:1:2:0/1:./.:.:0:1:g.143856_143857delAA:0
chr2_ref_v2	143950	.	G	A	.	PASS	IntersectsRepeat=0;RepeatCorrectionApplied=0	SAC:ACF:DF:PD:GT:SGT:SF:SV:SIG:MT:PAC	88,84,0,0:1:1:2:0/0:./.:.:0	76,53,0,0:1:1:2:0/0:./.:.:0:0:.:.	22,23,40,29:1:1:2:0/1:1/1:0.25:0:1:g.143950G>A:0	156,157,0,0:1:1:2:0/0:./.:.:0:0:.:.
chr2_ref_v2	144363	.	C	A	.	PASS	IntersectsRepeat=1;RepeatCorrectionApplied=0	SAC:ACF:DF:PD:GT:SGT:SF:SV:SIG:MT:PAC	116,113,0,0:1:1:2:0/0:./.:.:0	50,50,44,28:1:1:2:0/1:0/0:0.125:0:1:g.144363C>A:0	63,38,0,0:1:1:2:0/0:./.:.:0:0:.:.	61,61,68,64:1:1:2:0/1:./.:.:0:1:g.144363C>A:0
chr2_ref_v2	145890	.	GAAA	G	.	PASS	IntersectsRepeat=1;RepeatCorrectionApplied=1	SAC:ACF:DF:PD:GT:SGT:SF:SV:SIG:MT:PAC	22,18,4,8:1:1:2:0/0:0/1:0.5:0	3,6,6,7:1:1:2:0/1:1/1:0.125:0:0:.:.	5,8,6,12:1:1:2:0/1:1/1:0.125:0:0:.:.	40,41,21,42:1:1:2:0/1:0/0:0.125:0:0:.:.
chr2_ref_v2	146730	.	G	A	.	PASS	IntersectsRepeat=0;RepeatCorrectionApplied=0	SAC:ACF:DF:PD:GT:SGT:SF:SV:SIG:MT:PAC	86,104,0,0:1:1:2:0/0:./.:.:0	28,37,31,44:1:1:2:0/1:1/1:0.125:0:1:g.146730G>A:0	45,60,0,0:1:1:2:0/0:./.:.:0:0:.:.	69,73,67,79:1:1:2:0/1:./.:.:0:1:g.146730G>A:0
chr2_ref_v2	146949	.	G	C	.	PASS	IntersectsRepeat=0;RepeatCorrectionApplied=0	SAC:ACF:DF:PD:GT:SGT:SF:SV:SIG:MT:PAC	86,83,0,0:1:1:2:0/0:./.:.:0	37,38,34,32:1:1:2:0/1:0/0:0.125:0:1:g.146949G>C:0	58,44,0,0:1:1:2:0/0:./.:.:0:0:.:.	80,67,59,58:1:1:2:0/1:0/0:0.125:0:1:g.146949G>C:0
chr2_ref_v2	148443	.	A	G	.	PASS	IntersectsRepeat=0;RepeatCorrectionApplied=0	SAC:ACF:DF:PD:GT:SGT:SF:SV:SIG:MT:PAC	95,83,0,0:1:1:2:0/0:./.:.:0	40,43,38,36:1:1:2:0/1:./.:.:0:1:g.148443A>G:0	48,53,0,0:1:1:2:0/0:./.:.:0:0:.:.	67,75,74,73:1:1:2:0/1:./.:.:0:1:g.148443A>G:0
chr2_ref_v2	150825	.	T	G	.	PASS	IntersectsRepeat=0;RepeatCorrectionApplied=0	SAC:ACF:DF:PD:GT:SGT:SF:SV:SIG:MT:PAC	100,118,1,0:1:1:2:0/0:./.:.:0	106,81,0,0:1:1:2:0/0:./.:.:0:0:.:.	29,24,26,27:1:1:2:0/1:./.:.:0:1:g.150825T>G:0	132,147,0,0:1:1:2:0/0:./.:.:0:0:.:.
chr2_ref_v2	150839	.	C	T	.	PASS	IntersectsRepeat=0;RepeatCorrectionApplied=0	SAC:ACF:DF:PD:GT:SGT:SF:SV:SIG:MT:PAC	99,126,0,0:1:1:2:0/0:./.:.:0	53,43,52,46:1:1:2:0/1:./.:.:0:1:g.150839C>T:0	51,53,0,0:1:1:2:0/0:./.:.:0:0:.:.	65,71,60,76:1:1:2:0/1:./.:.:0:1:g.150839C>T:0
chr2_ref_v2	151054	.	G	A	.	PASS	IntersectsRepeat=0;RepeatCorrectionApplied=0	SAC:ACF:DF:PD:GT:SGT:SF:SV:SIG:MT:PAC	105,88,0,0:1:1:2:0/0:./.:.:0	78,73,0,0:1:1:2:0/0:./.:.:0:0:.:.	22,26,30,29:1:1:2:0/1:1/1:0.125:0:1:g.151054G>A:0	105,146,0,0:1:1:2:0/0:./.:.:0:0:.:.
chr2_ref_v2	151585	.	G	T	.	PASS	IntersectsRepeat=0;RepeatCorrectionApplied=0	SAC:ACF:DF:PD:GT:SGT:SF:SV:SIG:MT:PAC	93,82,2,0:1:1:2:0/0:./.:.:0	81,68,1,0:1:1:2:0/0:./.:.:0:0:.:.	23,28,23,44:1:1:2:0/1:1/1:0.125:0:1:g.151585G>T:0	130,139,0,0:1:1:2:0/0:./.:.:0:0:.:.
chr2_ref_v2	152526	.	T	C	.	PASS	IntersectsRepeat=0;RepeatCorrectionApplied=0	SAC:ACF:DF:PD:GT:SGT:SF:SV:SIG:MT:PAC	81,95,1,0:1:1:2:0/0:./.:.:0	25,29,31,38:1:1:2:0/1:1/1:0.125:0:1:g.152526T>C:0	46,39,0,0:1:1:2:0/0:./.:.:0:0:.:.	76,65,74,82:1:1:2:0/1:./.:.:0:1:g.152526T>C:0
chr2_ref_v2	152895	.	A	G	.	PASS	IntersectsRepeat=0;RepeatCorrectionApplied=0	SAC:ACF:DF:PD:GT:SGT:SF:SV:SIG:MT:PAC	107,76,0,0:1:1:2:0/0:./.:.:0	44,43,37,31:1:1:2:0/1:0/0:0.125:0:1:g.152895A>G:0	65,40,0,0:1:1:2:0/0:./.:.:0:0:.:.	66,59,79,63:1:1:2:0/1:1/1:0.125:0:1:g.152895A>G:0
chr2_ref_v2	152902	.	C	T	.	PASS	IntersectsRepeat=0;RepeatCorrectionApplied=0	SAC:ACF:DF:PD:GT:SGT:SF:SV:SIG:MT:PAC	46,38,61,40:1:1:2:0/1:1/1:0.125:0	38,30,43,48:1:1:2:0/1:1/1:0.125:0:0:.:.	34,19,31,17:1:1:2:0/1:./.:.:0:0:.:.	80,60,70,67:1:1:2:0/1:./.:.:0:0:.:.
chr2_ref_v2	153600	.	ATT	A,AT	.	PASS	IntersectsRepeat=1;RepeatCorrectionApplied=1	SAC:ACF:DF:PD:GT:SGT:SF:SV:SIG:MT:PAC	50,53,0,0,4,4:1:1:2:0/0:./.:.:0	15,11,17,13,1,1:1:1:2:0/1:./.:.:0:1:g.153601_153602delTT:0	18,11,2,2,12,7:1:1:2:0/0:0/2:0.5:0:0:.:.	38,32,42,38,10,7:1:1:2:0/1:./.:.:0:1:g.153601_153602delTT:0
chr2_ref_v2	153755	.	C	T	.	PASS	IntersectsRepeat=0;RepeatCorrectionApplied=0	SAC:ACF:DF:PD:GT:SGT:SF:SV:SIG:MT:PAC	104,85,1,0:1:1:2:0/0:./.:.:0	45,21,34,32:1:1:2:0/1:./.:.:0:1:g.153755C>T:0	65,54,0,0:1:1:2:0/0:./.:.:0:0:.:.	99,59,70,57:1:1:2:0/1:0/0:0.125:0:1:g.153755C>T:0
chr2_ref_v2	154739	.	C	T	.	PASS	IntersectsRepeat=0;RepeatCorrectionApplied=0	SAC:ACF:DF:PD:GT:SGT:SF:SV:SIG:MT:PAC	114,108,0,0:1:1:2:0/0:./.:.:0	47,61,51,47:1:1:2:0/1:./.:.:0:1:g.154739C>T:0	48,50,0,0:1:1:2:0/0:./.:.:0:0:.:.	83,75,85,81:1:1:2:0/1:./.:.:0:1:g.154739C>T:0
chr2_ref_v2	155127	.	A	G	.	PASS	IntersectsRepeat=1;RepeatCorrectionApplied=0	SAC:ACF:DF:PD:GT:SGT:SF:SV:SIG:MT:PAC	114,112,0,0:1:1:2:0/0:./.:.:0	104,92,0,0:1:1:2:0/0:./.:.:0:0:.:.	30,28,28,34:1:1:2:0/1:./.:.:0:1:g.155127A>G:0	132,154,0,0:1:1:2:0/0:./.:.:0:0:.:.
chr2_ref_v2	157726	.	C	T	.	PASS	IntersectsRepeat=1;RepeatCorrectionApplied=0	SAC:ACF:DF:PD:GT:SGT:SF:SV:SIG:MT:PAC	98,95,0,1:1:1:2:0/0:./.:.:0	43,40,25,48:1:1:2:0/1:0/0:0.125:0:1:g.157726C>T:0	61,64,0,0:1:1:2:0/0:./.:.:0:0:.:.	63,69,66,83:1:1:2:0/1:./.:.:0:1:g.157726C>T:0
chr2_ref_v2	158097	.	C	G	.	PASS	IntersectsRepeat=1;RepeatCorrectionApplied=0	SAC:ACF:DF:PD:GT:SGT:SF:SV:SIG:MT:PAC	83,103,0,0:1:1:2:0/0:./.:.:0	42,37,36,41:1:1:2:0/1:./.:.:0:1:g.158097C>G:0	54,47,0,0:1:1:2:0/0:./.:.:0:0:.:.	87,77,74,56:1:1:2:0/1:0/0:0.125:0:1:g.158097C>G:0
chr2_ref_v2	159446	.	C	T	.	PASS	IntersectsRepeat=0;RepeatCorrectionApplied=0	SAC:ACF:DF:PD:GT:SGT:SF:SV:SIG:MT:PAC	58,66,0,0:1:1:2:0/0:./.:.:0	32,30,27,41:1:1:2:0/1:./.:.:0:1:g.159446C>T:0	42,45,0,0:1:1:2:0/0:./.:.:0:0:.:.	107,110,105,108:1:1:2:0/1:./.:.:0:1:g.159446C>T:0
chr2_ref_v2	159478	.	A	G	.	PASS	IntersectsRepeat=0;RepeatCorrectionApplied=0	SAC:ACF:DF:PD:GT:SGT:SF:SV:SIG:MT:PAC	64,74,0,0:1:1:2:0/0:./.:.:0	64,69,0,0:1:1:2:0/0:./.:.:0:0:.:.	23,25,22,24:1:1:2:0/1:./.:.:0:1:g.159478A>G:0	220,203,1,0:1:1:2:0/0:./.:.:0:0:.:.
chr2_ref_v2	160131	.	A	G	.	PASS	IntersectsRepeat=0;RepeatCorrectionApplied=0	SAC:ACF:DF:PD:GT:SGT:SF:SV:SIG:MT:PAC	43,58,0,0:1:1:2:0/0:./.:.:0	30,25,22,27:1:1:2:0/1:./.:.:0:1:g.160131A>G:0	36,38,0,0:1:1:2:0/0:./.:.:0:0:.:.	96,67,89,68:1:1:2:0/1:./.:.:0:1:g.160131A>G:0
chr2_ref_v2	161475	.	T	TA	.	PASS	IntersectsRepeat=1;RepeatCorrectionApplied=1	SAC:ACF:DF:PD:GT:SGT:SF:SV:SIG:MT:PAC	75,79,0,0:1:1:2:0/0:./.:.:0	34,24,34,37:1:1:2:0/1:1/1:0.25:0:1:g.161475_161476insA:0	62,57,0,0:1:1:2:0/0:./.:.:0:0:.:.	83,66,64,49:1:1:2:0/1:0/0:0.125:0:1:g.161475_161476insA:0
chr2_ref_v2	161931	.	A	G	.	PASS	IntersectsRepeat=0;RepeatCorrectionApplied=0	SAC:ACF:DF:PD:GT:SGT:SF:SV:SIG:MT:PAC	55,43,36,41:1:1:2:0/1:0/0:0.125:0	45,30,37,26:1:1:2:0/1:0/0:0.125:0:0:.:.	26,26,35,26:1:1:2:0/1:1/1:0.125:0:0:.:.	69,70,79,56:1:1:2:0/1:./.:.:0:0:.:.
chr2_ref_v2	162810	.	AT	A	.	PASS	IntersectsRepeat=1;RepeatCorrectionApplied=1	SAC:ACF:DF:PD:GT:SGT:SF:SV:SIG:MT:PAC	74,67,5,3:1:1:2:0/0:./.:.:0	28,24,39,17:1:1:2:0/1:0/0:0.25:0:1:g.162811delT:0	18,25,39,13:1:1:2:0/1:0/0:0.125:0:1:g.162811delT:0	64,50,65,60:1:1:2:0/1:0/0:0.25:0:1:g.162811delT:0
chr2_ref_v2	165001	.	CTT	C,CT	.	PASS	IntersectsRepeat=1;RepeatCorrectionApplied=1	SAC:ACF:DF:PD:GT:SGT:SF:SV:SIG:MT:PAC	52,75,0,0,6,4:1:1:2:0/0:./.:.:0	1,3,7,8,39,35:1:1:2:2/2:./.:.:0:1:g.165002delT,g.165002delT:0,1	38,48,0,0,7,7:1:1:2:0/0:./.:.:0:0:.:.	14,7,15,22,124,96:1:1:2:2/2:./.:.:0:1:g.165002delT,g.165002delT:0,1
chr2_ref_v2	165104	.	C	T	.	PASS	IntersectsRepeat=0;RepeatCorrectionApplied=0	SAC:ACF:DF:PD:GT:SGT:SF:SV:SIG:MT:PAC	70,61,0,0:1:1:2:0/0:./.:.:0	31,22,38,34:1:1:2:0/1:1/1:0.125:0:1:g.165104C>T:0	51,26,0,0:1:1:2:0/0:./.:.:0:0:.:.	105,75,111,68:1:1:2:0/1:./.:.:0:1:g.165104C>T:0
chr2_ref_v2	165278	.	G	GT	.	PASS	IntersectsRepeat=1;RepeatCorrectionApplied=1	SAC:ACF:DF:PD:GT:SGT:SF:SV:SIG:MT:PAC	75,64,0,0:1:1:2:0/0:./.:.:0	33,22,32,24:1:1:2:0/1:./.:.:0:1:g.165278_165279insT:0	45,36,0,0:1:1:2:0/0:./.:.:0:0:.:.	90,90,88,77:1:1:2:0/1:./.:.:0:1:g.165278_165279insT:0
chr2_ref_v2	165893	.	CTTT	C,CTTTT	.	PASS	IntersectsRepeat=1;RepeatCorrectionApplied=1	SAC:ACF:DF:PD:GT:SGT:SF:SV:SIG:MT:PAC	4,4,1,1,4,3:1:0:2:./.:./.:.:0	1,4,2,8,5,2:1:1:2:1/2:2/2:0.125:0:0:.:.	0,6,0,1,3,6:1:0:2:./.:./.:.:0:0:.:.	11,24,6,24,8,4:1:1:2:1/2:0/1:0.5:0:0:.:.
chr2_ref_v2	167121	.	G	T	.	PASS	IntersectsRepeat=0;RepeatCorrectionApplied=0	SAC:ACF:DF:PD:GT:SGT:SF:SV:SIG:MT:PAC	101,91,0,0:1:1:2:0/0:./.:.:0	84,80,0,0:1:1:2:0/0:./.:.:0:0:.:.	25,19,18,23:1:1:2:0/1:./.:.:0:1:g.167121G>T:0	133,123,0,0:1:1:2:0/0:./.:.:0:0:.:.
chr2_ref_v2	167266	.	CA	C	.	PASS	IntersectsRepeat=1;RepeatCorrectionApplied=1	SAC:ACF:DF:PD:GT:SGT:SF:SV:SIG:MT:PAC	65,81,4,5:1:1:2:0/0:./.:.:0	57,66,1,6:1:1:2:0/0:./.:.:0:0:.:.	3,2,45,64:1:1:2:1/1:./.:.:0:1:g.167267delA,g.167267delA:0,1	116,123,7,15:1:1:2:0/0:./.:.:0:0:.:.
chr2_ref_v2	167969	.	CA	C	.	PASS	IntersectsRepeat=1;RepeatCorrectionApplied=1	SAC:ACF:DF:PD:GT:SGT:SF:SV:SIG:MT:PAC	24,25,4,2:1:1:2:0/0:./.:.:0	15,24,4,5:1:1:2:0/0:./.:.:0:0:.:.	18,17,8,3:1:1:2:0/0:./.:.:0:0:.:.	48,50,18,3:1:1:2:0/0:./.:.:0:0:.:.
chr2_ref_v2	169730	.	C	T	.	PASS	IntersectsRepeat=0;RepeatCorrectionApplied=0	SAC:ACF:DF:PD:GT:SGT:SF:SV:SIG:MT:PAC	96,117,0,1:1:1:2:0/0:./.:.:0	33,34,27,33:1:1:2:0/1:./.:.:0:1:g.169730C>T:0	64,46,0,0:1:1:2:0/0:./.:.:0:0:.:.	66,59,69,71:1:1:2:0/1:./.:.:0:1:g.169730C>T:0
chr2_ref_v2	171074	.	T	C	.	PASS	IntersectsRepeat=1;RepeatCorrectionApplied=0	SAC:ACF:DF:PD:GT:SGT:SF:SV:SIG:MT:PAC	99,119,0,0:1:1:2:0/0:./.:.:0	72,92,0,0:1:1:2:0/0:./.:.:0:0:.:.	34,33,32,30:1:1:2:0/1:./.:.:0:1:g.171074T>C:0	110,124,1,1:1:1:2:0/0:./.:.:0:0:.:.
chr2_ref_v2	174705	.	ATT	A,AT	.	PASS	IntersectsRepeat=1;RepeatCorrectionApplied=1	SAC:ACF:DF:PD:GT:SGT:SF:SV:SIG:MT:PAC	39,28,0,6,1,7:1:1:2:0/0:0/1:0.25:0	6,2,8,30,1,2:1:1:2:0/1:1/1:0.5:0:1:.:.	2,6,2,18,0,9:1:1:2:0/1:1/2:0.25:0:1:.:.	10,11,14,55,0,12:1:1:2:0/1:1/1:0.25:0:1:.:.
chr2_ref_v2	176220	.	T	A	.	PASS	IntersectsRepeat=0;RepeatCorrectionApplied=0	SAC:ACF:DF:PD:GT:SGT:SF:SV:SIG:MT:PAC	84,93,0,0:1:1:2:0/0:./.:.:0	54,37,40,41:1:1:2:0/1:./.:.:0:1:g.176220T>A:0	57,60,0,0:1:1:2:0/0:./.:.:0:0:.:.	83,71,70,72:1:1:2:0/1:./.:.:0:1:g.176220T>A:0
chr2_ref_v2	176675	.	C	T	.	PASS	IntersectsRepeat=0;RepeatCorrectionApplied=0	SAC:ACF:DF:PD:GT:SGT:SF:SV:SIG:MT:PAC	84,91,0,0:1:1:2:0/0:./.:.:0	74,72,0,0:1:1:2:0/0:./.:.:0:0:.:.	43,24,25,29:1:1:2:0/1:0/0:0.125:0:1:g.176675C>T:0	121,136,0,0:1:1:2:0/0:./.:.:0:0:.:.
chr2_ref_v2	178893	.	C	T	.	PASS	IntersectsRepeat=1;RepeatCorrectionApplied=0	SAC:ACF:DF:PD:GT:SGT:SF:SV:SIG:MT:PAC	133,87,0,0:1:1:2:0/0:./.:.:0	90,93,0,0:1:1:2:0/0:./.:.:0:0:.:.	30,30,28,31:1:1:2:0/1:./.:.:0:1:g.178893C>T:0	138,117,0,0:1:1:2:0/0:./.:.:0:0:.:.
chr2_ref_v2	179280	.	C	A	.	PASS	IntersectsRepeat=1;RepeatCorrectionApplied=0	SAC:ACF:DF:PD:GT:SGT:SF:SV:SIG:MT:PAC	122,89,0,1:1:1:2:0/0:./.:.:0	51,33,53,39:1:1:2:0/1:./.:.:0:1:g.179280C>A:0	59,67,0,0:1:1:2:0/0:./.:.:0:0:.:.	69,79,66,68:1:1:2:0/1:./.:.:0:1:g.179280C>A:0
chr2_ref_v2	180927	.	C	T	.	PASS	IntersectsRepeat=0;RepeatCorrectionApplied=0	SAC:ACF:DF:PD:GT:SGT:SF:SV:SIG:MT:PAC	88,104,0,0:1:1:2:0/0:./.:.:0	91,95,0,0:1:1:2:0/0:./.:.:0:0:.:.	32,22,23,29:1:1:2:0/1:./.:.:0:1:g.180927C>T:0	131,157,0,0:1:1:2:0/0:./.:.:0:0:.:.
chr2_ref_v2	184337	.	G	A	.	PASS	IntersectsRepeat=0;RepeatCorrectionApplied=0	SAC:ACF:DF:PD:GT:SGT:SF:SV:SIG:MT:PAC	94,103,0,0:1:1:2:0/0:./.:.:0	94,81,0,0:1:1:2:0/0:./.:.:0:0:.:.	24,32,31,25:1:1:2:0/1:./.:.:0:1:g.184337G>A:0	134,174,0,0:1:1:2:0/0:./.:.:0:0:.:.
chr2_ref_v2	184656	.	C	T	.	PASS	IntersectsRepeat=1;RepeatCorrectionApplied=0	SAC:ACF:DF:PD:GT:SGT:SF:SV:SIG:MT:PAC	110,114,0,2:1:1:2:0/0:./.:.:0	43,41,50,49:1:1:2:0/1:1/1:0.125:0:1:g.184656C>T:0	64,63,0,0:1:1:2:0/0:./.:.:0:0:.:.	70,62,57,75:1:1:2:0/1:./.:.:0:1:g.184656C>T:0
chr2_ref_v2	184976	.	C	CA	.	PASS	IntersectsRepeat=1;RepeatCorrectionApplied=1	SAC:ACF:DF:PD:GT:SGT:SF:SV:SIG:MT:PAC	79,73,1,0:1:1:2:0/0:./.:.:0	70,69,0,0:1:1:2:0/0:./.:.:0:0:.:.	30,18,21,28:1:1:2:0/1:./.:.:0:1:g.184976_184977insA:0	129,133,0,0:1:1:2:0/0:./.:.:0:0:.:.
chr2_ref_v2	186236	.	C	T	.	PASS	IntersectsRepeat=1;RepeatCorrectionApplied=0	SAC:ACF:DF:PD:GT:SGT:SF:SV:SIG:MT:PAC	126,104,0,1:1:1:2:0/0:./.:.:0	50,51,50,38:1:1:2:0/1:0/0:0.125:0:1:g.186236C>T:0	61,67,0,0:1:1:2:0/0:./.:.:0:0:.:.	76,56,56,55:1:1:2:0/1:0/0:0.125:0:1:g.186236C>T:0
chr2_ref_v2	186523	.	A	G	.	PASS	IntersectsRepeat=1;RepeatCorrectionApplied=0	SAC:ACF:DF:PD:GT:SGT:SF:SV:SIG:MT:PAC	130,92,0,0:1:1:2:0/0:./.:.:0	45,43,36,45:1:1:2:0/1:./.:.:0:1:g.186523A>G:0	56,59,0,0:1:1:2:0/0:./.:.:0:0:.:.	63,66,67,59:1:1:2:0/1:./.:.:0:1:g.186523A>G:0
chr2_ref_v2	186824	.	A	C	.	PASS	IntersectsRepeat=0;RepeatCorrectionApplied=0	SAC:ACF:DF:PD:GT:SGT:SF:SV:SIG:MT:PAC	96,87,0,1:1:1:2:0/0:./.:.:0	35,41,34,60:1:1:2:0/1:1/1:0.125:0:1:g.186824A>C:0	54,51,0,0:1:1:2:0/0:./.:.:0:0:.:.	62,62,66,54:1:1:2:0/1:./.:.:0:1:g.186824A>C:0
chr2_ref_v2	187092	.	G	T	.	PASS	IntersectsRepeat=0;RepeatCorrectionApplied=0	SAC:ACF:DF:PD:GT:SGT:SF:SV:SIG:MT:PAC	111,96,0,0:1:1:2:0/0:./.:.:0	40,42,42,46:1:1:2:0/1:./.:.:0:1:g.187092G>T:0	55,61,0,0:1:1:2:0/0:./.:.:0:0:.:.	57,73,71,81:1:1:2:0/1:1/1:0.125:0:1:g.187092G>T:0
chr2_ref_v2	188555	.	G	T	.	PASS	IntersectsRepeat=0;RepeatCorrectionApplied=0	SAC:ACF:DF:PD:GT:SGT:SF:SV:SIG:MT:PAC	90,87,0,0:1:1:2:0/0:./.:.:0	78,86,0,0:1:1:2:0/0:./.:.:0:0:.:.	28,35,28,27:1:1:2:0/1:0/0:0.125:0:1:g.188555G>T:0	109,112,0,0:1:1:2:0/0:./.:.:0:0:.:.
chr2_ref_v2	190816	.	C	T	.	PASS	IntersectsRepeat=0;RepeatCorrectionApplied=0	SAC:ACF:DF:PD:GT:SGT:SF:SV:SIG:MT:PAC	112,94,0,0:1:1:2:0/0:./.:.:0	56,35,38,61:1:1:2:0/1:./.:.:0:1:g.190816C>T:0	44,55,0,0:1:1:2:0/0:./.:.:0:0:.:.	70,69,57,56:1:1:2:0/1:0/0:0.125:0:1:g.190816C>T:0
chr2_ref_v2	192058	.	A	G	.	PASS	IntersectsRepeat=0;RepeatCorrectionApplied=0	SAC:ACF:DF:PD:GT:SGT:SF:SV:SIG:MT:PAC	104,96,1,0:1:1:2:0/0:./.:.:0	72,71,0,0:1:1:2:0/0:./.:.:0:0:.:.	22,33,23,36:1:1:2:0/1:./.:.:0:1:g.192058A>G:0	150,124,0,0:1:1:2:0/0:./.:.:0:0:.:.
chr2_ref_v2	192223	.	CT	C	.	PASS	IntersectsRepeat=1;RepeatCorrectionApplied=1	SAC:ACF:DF:PD:GT:SGT:SF:SV:SIG:MT:PAC	61,57,20,10:1:1:2:0/0:0/1:0.125:0	27,26,26,18:1:1:2:0/0:0/1:0.25:0:0:.:.	18,24,25,16:1:1:2:0/0:0/1:0.5:0:0:.:.	54,62,57,49:1:1:2:0/0:0/1:0.5:0:1:.:
chr2_ref_v2	192915	.	A	G	.	PASS	IntersectsRepeat=0;RepeatCorrectionApplied=0	SAC:ACF:DF:PD:GT:SGT:SF:SV:SIG:MT:PAC	77,68,0,1:1:1:2:0/0:./.:.:0	33,22,25,24:1:1:2:0/1:./.:.:0:1:g.192915A>G:0	41,51,0,0:1:1:2:0/0:./.:.:0:0:.:.	83,57,78,48:1:1:2:0/1:./.:.:0:1:g.192915A>G:0
chr2_ref_v2	193062	.	G	T	.	PASS	IntersectsRepeat=0;RepeatCorrectionApplied=0	SAC:ACF:DF:PD:GT:SGT:SF:SV:SIG:MT:PAC	87,72,1,0:1:1:2:0/0:./.:.:0	84,59,0,0:1:1:2:0/0:./.:.:0:0:.:.	28,20,26,23:1:1:2:0/1:./.:.:0:1:g.193062G>T:0	145,157,0,0:1:1:2:0/0:./.:.:0:0:.:.
chr2_ref_v2	194461	.	C	T	.	PASS	IntersectsRepeat=0;RepeatCorrectionApplied=0	SAC:ACF:DF:PD:GT:SGT:SF:SV:SIG:MT:PAC	48,56,57,52:1:1:2:0/1:./.:.:0	29,37,49,36:1:1:2:0/1:1/1:0.125:0:0:.:.	17,26,26,27:1:1:2:0/1:1/1:0.125:0:0:.:.	69,77,68,75:1:1:2:0/1:./.:.:0:0:.:.
chr2_ref_v2	196353	.	GA	G	.	PASS	IntersectsRepeat=1;RepeatCorrectionApplied=1	SAC:ACF:DF:PD:GT:SGT:SF:SV:SIG:MT:PAC	87,92,3,3:1:1:2:0/0:./.:.:0	25,40,30,36:1:1:2:0/1:0/0:0.125:0:1:g.196354delA:0	39,74,3,4:1:1:2:0/0:./.:.:0:0:.:.	70,61,54,76:1:1:2:0/1:0/0:0.125:0:1:g.196354delA:0
chr2_ref_v2	196730	.	G	T	.	PASS	IntersectsRepeat=0;RepeatCorrectionApplied=0	SAC:ACF:DF:PD:GT:SGT:SF:SV:SIG:MT:PAC	110,83,0,0:1:1:2:0/0:./.:.:0	36,33,51,37:1:1:2:0/1:1/1:0.125:0:1:g.196730G>T:0	43,53,0,0:1:1:2:0/0:./.:.:0:0:.:.	65,78,83,72:1:1:2:0/1:./.:.:0:1:g.196730G>T:0
chr2_ref_v2	196914	.	C	T	.	PASS	IntersectsRepeat=0;RepeatCorrectionApplied=0	SAC:ACF:DF:PD:GT:SGT:SF:SV:SIG:MT:PAC	97,98,0,1:1:1:2:0/0:./.:.:0	71,81,0,0:1:1:2:0/0:./.:.:0:0:.:.	34,23,25,24:1:1:2:0/1:0/0:0.125:0:1:g.196914C>T:0	134,144,0,0:1:1:2:0/0:./.:.:0:0:.:.
chr2_ref_v2	202294	.	A	C	.	PASS	IntersectsRepeat=0;RepeatCorrectionApplied=0	SAC:ACF:DF:PD:GT:SGT:SF:SV:SIG:MT:PAC	63,28,0,18:1:1:2:0/0:0/1:0.25:0	67,21,0,24:1:1:2:0/0:0/1:0.5:0:0:.:.	43,18,0,17:1:1:2:0/0:0/1:0.5:0:0:.:.	138,54,0,58:1:1:2:0/0:0/1:0.5:0:0:.:.
chr2_ref_v2	203202	.	C	T	.	PASS	IntersectsRepeat=1;RepeatCorrectionApplied=0	SAC:ACF:DF:PD:GT:SGT:SF:SV:SIG:MT:PAC	69,84,0,0:1:1:2:0/0:./.:.:0	18,29,27,37:1:1:2:0/1:1/1:0.125:0:1:g.203202C>T:0	36,44,0,0:1:1:2:0/0:./.:.:0:0:.:.	84,101,78,86:1:1:2:0/1:./.:.:0:1:g.203202C>T:0
chr2_ref_v2	203433	.	C	A	.	PASS	IntersectsRepeat=0;RepeatCorrectionApplied=0	SAC:ACF:DF:PD:GT:SGT:SF:SV:SIG:MT:PAC	93,80,1,1:1:1:2:0/0:./.:.:0	27,31,37,38:1:1:2:0/1:1/1:0.125:0:1:g.203433C>A:0	55,36,0,0:1:1:2:0/0:./.:.:0:0:.:.	78,53,69,74:1:1:2:0/1:./.:.:0:1:g.203433C>A:0
chr2_ref_v2	203520	.	TA	T	.	PASS	IntersectsRepeat=1;RepeatCorrectionApplied=1	SAC:ACF:DF:PD:GT:SGT:SF:SV:SIG:MT:PAC	77,81,0,0:1:1:2:0/0:./.:.:0	24,29,25,36:1:1:2:0/1:./.:.:0:1:g.203521delA:0	30,36,0,1:1:1:2:0/0:./.:.:0:0:.:.	70,55,67,42:1:1:2:0/1:0/0:0.125:0:1:g.203521delA:0
chr2_ref_v2	204143	.	C	T	.	PASS	IntersectsRepeat=1;RepeatCorrectionApplied=0	SAC:ACF:DF:PD:GT:SGT:SF:SV:SIG:MT:PAC	130,106,0,0:1:1:2:0/0:./.:.:0	45,54,41,35:1:1:2:0/1:0/0:0.125:0:1:g.204143C>T:0	58,52,0,0:1:1:2:0/0:./.:.:0:0:.:.	70,78,68,80:1:1:2:0/1:./.:.:0:1:g.204143C>T:0
chr2_ref_v2	205956	.	A	G	.	PASS	IntersectsRepeat=1;RepeatCorrectionApplied=0	SAC:ACF:DF:PD:GT:SGT:SF:SV:SIG:MT:PAC	69,90,0,0:1:1:2:0/0:./.:.:0	64,70,1,0:1:1:2:0/0:./.:.:0:0:.:.	28,23,26,18:1:1:2:0/1:0/0:0.125:0:1:g.205956A>G:0	145,150,1,0:1:1:2:0/0:./.:.:0:0:.:.
chr2_ref_v2	207012	.	GTT	G,GT	.	PASS	IntersectsRepeat=1;RepeatCorrectionApplied=1	SAC:ACF:DF:PD:GT:SGT:SF:SV:SIG:MT:PAC	8,10,7,8,44,38:1:1:2:2/2:0/2:0.25:0	6,0,39,27,17,13:1:1:2:1/2:0/1:0.125:0:1:g.207012_207015T>:0	3,3,11,33,18,16:1:1:2:1/2:0/2:0.125:0:1:g.207012_207015T>:0	8,14,65,61,51,35:1:1:2:1/2:0/2:0.25:0:1:g.207012_207015T>:0
chr2_ref_v2	208518	.	T	C	.	PASS	IntersectsRepeat=0;RepeatCorrectionApplied=0	SAC:ACF:DF:PD:GT:SGT:SF:SV:SIG:MT:PAC	79,109,0,0:1:1:2:0/0:./.:.:0	46,45,40,31:1:1:2:0/1:0/0:0.125:0:1:g.208518T>C:0	57,56,0,0:1:1:2:0/0:./.:.:0:0:.:.	68,60,56,59:1:1:2:0/1:./.:.:0:1:g.208518T>C:0
chr2_ref_v2	208768	.	A	G	.	PASS	IntersectsRepeat=1;RepeatCorrectionApplied=0	SAC:ACF:DF:PD:GT:SGT:SF:SV:SIG:MT:PAC	75,108,0,0:1:1:2:0/0:./.:.:0	33,30,38,46:1:1:2:0/1:1/1:0.125:0:1:g.208768A>G:0	47,62,0,0:1:1:2:0/0:./.:.:0:0:.:.	62,67,53,74:1:1:2:0/1:./.:.:0:1:g.208768A>G:0
chr2_ref_v2	209794	.	C	T	.	PASS	IntersectsRepeat=0;RepeatCorrectionApplied=0	SAC:ACF:DF:PD:GT:SGT:SF:SV:SIG:MT:PAC	94,69,0,0:1:1:2:0/0:./.:.:0	53,25,47,35:1:1:2:0/1:./.:.:0:1:g.209794C>T:0	61,48,0,0:1:1:2:0/0:./.:.:0:0:.:.	88,72,76,78:1:1:2:0/1:./.:.:0:1:g.209794C>T:0
chr2_ref_v2	209823	.	T	C	.	PASS	IntersectsRepeat=1;RepeatCorrectionApplied=0	SAC:ACF:DF:PD:GT:SGT:SF:SV:SIG:MT:PAC	107,59,0,0:1:1:2:0/0:./.:.:0	95,64,0,0:1:1:2:0/0:./.:.:0:0:.:.	34,25,27,33:1:1:2:0/1:./.:.:0:1:g.209823T>C:0	171,162,0,0:1:1:2:0/0:./.:.:0:0:.:.
chr2_ref_v2	209988	.	A	T	.	PASS	IntersectsRepeat=0;RepeatCorrectionApplied=0	SAC:ACF:DF:PD:GT:SGT:SF:SV:SIG:MT:PAC	96,87,0,0:1:1:2:0/0:./.:.:0	49,73,0,1:1:1:2:0/0:./.:.:0:0:.:.	26,17,32,35:1:1:2:0/1:1/1:0.25:0:1:g.209988A>T:0	176,162,0,0:1:1:2:0/0:./.:.:0:0:.:.
chr2_ref_v2	211037	.	C	A	.	PASS	IntersectsRepeat=1;RepeatCorrectionApplied=0	SAC:ACF:DF:PD:GT:SGT:SF:SV:SIG:MT:PAC	101,110,0,0:1:1:2:0/0:./.:.:0	28,36,46,38:1:1:2:0/1:1/1:0.125:0:1:g.211037C>A:0	52,62,0,0:1:1:2:0/0:./.:.:0:0:.:.	60,60,51,86:1:1:2:0/1:1/1:0.125:0:1:g.211037C>A:0
chr2_ref_v2	211425	.	G	T	.	PASS	IntersectsRepeat=0;RepeatCorrectionApplied=0	SAC:ACF:DF:PD:GT:SGT:SF:SV:SIG:MT:PAC	76,111,0,0:1:1:2:0/0:./.:.:0	35,55,48,59:1:1:2:0/1:1/1:0.125:0:1:g.211425G>T:0	49,63,0,0:1:1:2:0/0:./.:.:0:0:.:.	65,72,70,66:1:1:2:0/1:./.:.:0:1:g.211425G>T:0
chr2_ref_v2	211555	.	C	T	.	PASS	IntersectsRepeat=1;RepeatCorrectionApplied=0	SAC:ACF:DF:PD:GT:SGT:SF:SV:SIG:MT:PAC	104,90,0,0:1:1:2:0/0:./.:.:0	42,46,44,31:1:1:2:0/1:0/0:0.125:0:1:g.211555C>T:0	51,46,0,0:1:1:2:0/0:./.:.:0:0:.:.	85,74,58,72:1:1:2:0/1:0/0:0.125:0:1:g.211555C>T:0
chr2_ref_v2	211597	.	G	A	.	PASS	IntersectsRepeat=1;RepeatCorrectionApplied=0	SAC:ACF:DF:PD:GT:SGT:SF:SV:SIG:MT:PAC	80,73,0,0:1:1:2:0/0:./.:.:0	42,37,37,50:1:1:2:0/1:./.:.:0:1:g.211597G>A:0	48,56,0,0:1:1:2:0/0:./.:.:0:0:.:.	65,72,56,71:1:1:2:0/1:./.:.:0:1:g.211597G>A:0
chr2_ref_v2	212510	.	TA	T	.	PASS	IntersectsRepeat=1;RepeatCorrectionApplied=1	SAC:ACF:DF:PD:GT:SGT:SF:SV:SIG:MT:PAC	77,89,3,2:1:1:2:0/0:./.:.:0	48,64,1,3:1:1:2:0/0:./.:.:0:0:.:.	23,32,30,26:1:1:2:0/1:0/0:0.125:0:1:g.212511delA:0	117,121,7,8:1:1:2:0/0:./.:.:0:0:.:.
chr2_ref_v2	212779	.	C	T	.	PASS	IntersectsRepeat=1;RepeatCorrectionApplied=0	SAC:ACF:DF:PD:GT:SGT:SF:SV:SIG:MT:PAC	88,104,0,0:1:1:2:0/0:./.:.:0	51,41,26,33:1:1:2:0/1:0/0:0.25:0:1:g.212779C>T:0	42,68,0,0:1:1:2:0/0:./.:.:0:0:.:.	64,64,49,62:1:1:2:0/1:0/0:0.125:0:1:g.212779C>T:0
chr2_ref_v2	213513	.	G	T	.	PASS	IntersectsRepeat=0;RepeatCorrectionApplied=0	SAC:ACF:DF:PD:GT:SGT:SF:SV:SIG:MT:PAC	62,63,0,0:1:1:2:0/0:./.:.:0	47,45,13,21:1:1:2:0/0:0/1:0.5:1:1:.:	40,36,0,0:1:1:2:0/0:./.:.:0:0:.:.	103,99,43,39:1:1:2:0/0:0/1:0.5:1:1:.:
chr2_ref_v2	214036	.	A	G	.	PASS	IntersectsRepeat=1;RepeatCorrectionApplied=0	SAC:ACF:DF:PD:GT:SGT:SF:SV:SIG:MT:PAC	92,68,0,0:1:1:2:0/0:./.:.:0	88,59,0,0:1:1:2:0/0:./.:.:0:0:.:.	33,20,24,18:1:1:2:0/1:0/0:0.125:0:1:g.214036A>G:0	139,124,0,1:1:1:2:0/0:./.:.:0:0:.:.
chr2_ref_v2	217708	.	C	T	.	PASS	IntersectsRepeat=1;RepeatCorrectionApplied=0	SAC:ACF:DF:PD:GT:SGT:SF:SV:SIG:MT:PAC	57,97,0,0:1:1:2:0/0:./.:.:0	57,68,0,0:1:1:2:0/0:./.:.:0:0:.:.	26,19,20,24:1:1:2:0/1:./.:.:0:1:g.217708C>T:0	141,137,0,0:1:1:2:0/0:./.:.:0:0:.:.
chr2_ref_v2	219736	.	A	G	.	PASS	IntersectsRepeat=0;RepeatCorrectionApplied=0	SAC:ACF:DF:PD:GT:SGT:SF:SV:SIG:MT:PAC	104,86,0,0:1:1:2:0/0:./.:.:0	78,55,1,0:1:1:2:0/0:./.:.:0:0:.:.	40,26,34,24:1:1:2:0/1:0/0:0.125:0:1:g.219736A>G:0	143,119,1,0:1:1:2:0/0:./.:.:0:0:.:.
chr2_ref_v2	220808	.	CT	C	.	PASS	IntersectsRepeat=1;RepeatCorrectionApplied=1	SAC:ACF:DF:PD:GT:SGT:SF:SV:SIG:MT:PAC	92,74,1,0:1:1:2:0/0:./.:.:0	24,27,41,35:1:1:2:0/1:1/1:0.125:0:1:g.220809delT:0	52,46,0,1:1:1:2:0/0:./.:.:0:0:.:.	66,71,51,59:1:1:2:0/1:0/0:0.125:0:1:g.220809delT:0
chr2_ref_v2	221279	.	AGT	A	.	ExcRegion	IntersectsRepeat=1;RepeatCorrectionApplied=1	SAC:ACF:DF:PD:GT:SGT:SF:SV:SIG:MT:PAC	0,0,0,0:0:1:2:./.:./.:.:0	0,0,0,1:0:1:2:./.:./.:.:0:0:.:.	0,0,0,4:0:1:2:./.:./.:.:0:0:.:.	0,0,0,11:0:1:2:./.:./.:.:0:0:.:.
chr2_ref_v2	227359	.	G	T	.	PASS	IntersectsRepeat=1;RepeatCorrectionApplied=0	SAC:ACF:DF:PD:GT:SGT:SF:SV:SIG:MT:PAC	108,90,0,0:1:1:2:0/0:./.:.:0	43,43,48,38:1:1:2:0/1:./.:.:0:1:g.227359G>T:0	42,43,0,0:1:1:2:0/0:./.:.:0:0:.:.	60,55,70,55:1:1:2:0/1:./.:.:0:1:g.227359G>T:0
chr2_ref_v2	227548	.	C	T	.	PASS	IntersectsRepeat=0;RepeatCorrectionApplied=0	SAC:ACF:DF:PD:GT:SGT:SF:SV:SIG:MT:PAC	104,108,0,1:1:1:2:0/0:./.:.:0	42,39,61,26:1:1:2:0/1:./.:.:0:1:g.227548C>T:0	61,54,0,0:1:1:2:0/0:./.:.:0:0:.:.	55,59,59,55:1:1:2:0/1:./.:.:0:1:g.227548C>T:0
chr2_ref_v2	229743	.	A	G	.	PASS	IntersectsRepeat=1;RepeatCorrectionApplied=0	SAC:ACF:DF:PD:GT:SGT:SF:SV:SIG:MT:PAC	93,97,0,0:1:1:2:0/0:./.:.:0	43,48,48,44:1:1:2:0/1:./.:.:0:1:g.229743A>G:0	37,43,0,0:1:1:2:0/0:./.:.:0:0:.:.	71,56,63,52:1:1:2:0/1:./.:.:0:1:g.229743A>G:0
chr2_ref_v2	230932	.	C	T	.	PASS	IntersectsRepeat=0;RepeatCorrectionApplied=0	SAC:ACF:DF:PD:GT:SGT:SF:SV:SIG:MT:PAC	83,121,0,0:1:1:2:0/0:./.:.:0	47,48,37,35:1:1:2:0/1:0/0:0.125:0:1:g.230932C>T:0	42,54,0,0:1:1:2:0/0:./.:.:0:0:.:.	63,72,65,69:1:1:2:0/1:./.:.:0:1:g.230932C>T:0
chr2_ref_v2	231856	.	C	T	.	PASS	IntersectsRepeat=0;RepeatCorrectionApplied=0	SAC:ACF:DF:PD:GT:SGT:SF:SV:SIG:MT:PAC	102,84,1,0:1:1:2:0/0:./.:.:0	55,45,38,32:1:1:2:0/1:0/0:0.125:0:1:g.231856C>T:0	65,62,0,0:1:1:2:0/0:./.:.:0:0:.:.	57,52,70,67:1:1:2:0/1:1/1:0.125:0:1:g.231856C>T:0
chr2_ref_v2	232145	.	C	T	.	PASS	IntersectsRepeat=0;RepeatCorrectionApplied=0	SAC:ACF:DF:PD:GT:SGT:SF:SV:SIG:MT:PAC	88,94,0,0:1:1:2:0/0:./.:.:0	74,81,0,1:1:1:2:0/0:./.:.:0:0:.:.	31,20,23,18:1:1:2:0/1:0/0:0.125:0:1:g.232145C>T:0	122,138,0,0:1:1:2:0/0:./.:.:0:0:.:.
chr2_ref_v2	232663	.	C	T	.	PASS	IntersectsRepeat=0;RepeatCorrectionApplied=0	SAC:ACF:DF:PD:GT:SGT:SF:SV:SIG:MT:PAC	93,77,9,14:1:1:2:0/0:0/1:0.25:1	61,106,0,0:1:1:2:0/0:./.:.:0:0:.:.	52,79,0,0:1:1:2:0/0:./.:.:0:0:.:.	111,129,0,0:1:1:2:0/0:./.:.:0:0:.:.
chr2_ref_v2	232935	.	G	T	.	PASS	IntersectsRepeat=1;RepeatCorrectionApplied=0	SAC:ACF:DF:PD:GT:SGT:SF:SV:SIG:MT:PAC	60,61,63,42:1:1:2:0/1:0/0:0.125:0	77,63,1,0:1:1:2:0/0:./.:.:0:1:g.232934_232936T>G:1	28,38,25,27:1:1:2:0/1:0/0:0.125:0:0:.:.	126,121,0,0:1:1:2:0/0:./.:.:0:1:g.232934_232936T>G:1
chr2_ref_v2	233432	.	G	T	.	PASS	IntersectsRepeat=0;RepeatCorrectionApplied=0	SAC:ACF:DF:PD:GT:SGT:SF:SV:SIG:MT:PAC	97,133,0,0:1:1:2:0/0:./.:.:0	37,61,45,51:1:1:2:0/1:./.:.:0:1:g.233432G>T:0	49,60,0,0:1:1:2:0/0:./.:.:0:0:.:.	60,59,66,62:1:1:2:0/1:./.:.:0:1:g.233432G>T:0
chr2_ref_v2	234224	.	G	T	.	PASS	IntersectsRepeat=0;RepeatCorrectionApplied=0	SAC:ACF:DF:PD:GT:SGT:SF:SV:SIG:MT:PAC	105,124,0,0:1:1:2:0/0:./.:.:0	45,45,41,43:1:1:2:0/1:./.:.:0:1:g.234224G>T:0	53,53,0,0:1:1:2:0/0:./.:.:0:0:.:.	69,81,62,88:1:1:2:0/1:./.:.:0:1:g.234224G>T:0
chr2_ref_v2	234591	.	G	T	.	PASS	IntersectsRepeat=1;RepeatCorrectionApplied=0	SAC:ACF:DF:PD:GT:SGT:SF:SV:SIG:MT:PAC	106,86,0,0:1:1:2:0/0:./.:.:0	47,34,45,24:1:1:2:0/1:0/0:0.125:0:1:g.234591G>T:0	63,59,0,0:1:1:2:0/0:./.:.:0:0:.:.	74,68,67,58:1:1:2:0/1:0/0:0.125:0:1:g.234591G>T:0
chr2_ref_v2	235206	.	C	T	.	PASS	IntersectsRepeat=0;RepeatCorrectionApplied=0	SAC:ACF:DF:PD:GT:SGT:SF:SV:SIG:MT:PAC	91,78,0,0:1:1:2:0/0:./.:.:0	42,41,32,33:1:1:2:0/1:0/0:0.125:0:1:g.235206C>T:0	66,58,0,0:1:1:2:0/0:./.:.:0:0:.:.	54,76,65,80:1:1:2:0/1:./.:.:0:1:g.235206C>T:0
chr2_ref_v2	235757	.	C	T	.	PASS	IntersectsRepeat=1;RepeatCorrectionApplied=0	SAC:ACF:DF:PD:GT:SGT:SF:SV:SIG:MT:PAC	96,49,1,0:1:1:2:0/0:./.:.:0	31,23,50,19:1:1:2:0/1:1/1:0.125:0:1:g.235757C>T:0	65,54,0,0:1:1:2:0/0:./.:.:0:0:.:.	73,66,67,22:1:1:2:0/1:0/0:0.25:0:1:g.235757C>T:0
chr2_ref_v2	239472	.	T	C	.	PASS	IntersectsRepeat=0;RepeatCorrectionApplied=0	SAC:ACF:DF:PD:GT:SGT:SF:SV:SIG:MT:PAC	85,82,0,1:1:1:2:0/0:./.:.:0	41,34,39,31:1:1:2:0/1:./.:.:0:1:g.239472T>C:0	45,60,0,0:1:1:2:0/0:./.:.:0:0:.:.	53,64,54,56:1:1:2:0/1:./.:.:0:1:g.239472T>C:0
chr2_ref_v2	239819	.	G	A	.	PASS	IntersectsRepeat=0;RepeatCorrectionApplied=0	SAC:ACF:DF:PD:GT:SGT:SF:SV:SIG:MT:PAC	91,98,0,0:1:1:2:0/0:./.:.:0	77,90,0,0:1:1:2:0/0:./.:.:0:0:.:.	30,23,31,27:1:1:2:0/1:./.:.:0:1:g.239819G>A:0	125,146,0,0:1:1:2:0/0:./.:.:0:0:.:.
chr2_ref_v2	240198	.	G	A	.	PASS	IntersectsRepeat=0;RepeatCorrectionApplied=0	SAC:ACF:DF:PD:GT:SGT:SF:SV:SIG:MT:PAC	109,82,0,0:1:1:2:0/0:./.:.:0	89,63,0,0:1:1:2:0/0:./.:.:0:0:.:.	20,26,34,22:1:1:2:0/1:1/1:0.125:0:1:g.240198G>A:0	143,101,1,0:1:1:2:0/0:./.:.:0:0:.:.
chr2_ref_v2	240319	.	C	T	.	PASS	IntersectsRepeat=0;RepeatCorrectionApplied=0	SAC:ACF:DF:PD:GT:SGT:SF:SV:SIG:MT:PAC	96,103,0,0:1:1:2:0/0:./.:.:0	76,80,0,0:1:1:2:0/0:./.:.:0:0:.:.	32,22,27,32:1:1:2:0/1:./.:.:0:1:g.240319C>T:0	92,128,0,0:1:1:2:0/0:./.:.:0:0:.:.
chr2_ref_v2	240367	.	G	A	.	PASS	IntersectsRepeat=1;RepeatCorrectionApplied=0	SAC:ACF:DF:PD:GT:SGT:SF:SV:SIG:MT:PAC	105,106,0,0:1:1:2:0/0:./.:.:0	37,41,30,39:1:1:2:0/1:./.:.:0:1:g.240367G>A:0	53,48,0,0:1:1:2:0/0:./.:.:0:0:.:.	57,64,42,68:1:1:2:0/1:./.:.:0:1:g.240367G>A:0
chr2_ref_v2	241823	.	G	A	.	PASS	IntersectsRepeat=1;RepeatCorrectionApplied=0	SAC:ACF:DF:PD:GT:SGT:SF:SV:SIG:MT:PAC	108,65,0,0:1:1:2:0/0:./.:.:0	44,25,40,35:1:1:2:0/1:./.:.:0:1:g.241823G>A:0	67,48,0,0:1:1:2:0/0:./.:.:0:0:.:.	74,77,67,53:1:1:2:0/1:0/0:0.125:0:1:g.241823G>A:0
chr2_ref_v2	242620	.	AT	A	.	PASS	IntersectsRepeat=1;RepeatCorrectionApplied=1	SAC:ACF:DF:PD:GT:SGT:SF:SV:SIG:MT:PAC	36,63,33,48:1:1:2:0/1:0/0:0.25:0	20,34,21,48:1:1:2:0/1:0/0:0.25:0:0:.:.	49,55,0,4:1:1:2:0/0:./.:.:0:1:g.242620_242622>T:1	41,46,58,61:1:1:2:0/1:0/0:0.25:0:0:.:.
chr2_ref_v2	242759	.	C	T	.	PASS	IntersectsRepeat=0;RepeatCorrectionApplied=0	SAC:ACF:DF:PD:GT:SGT:SF:SV:SIG:MT:PAC	81,66,0,0:1:1:2:0/0:./.:.:0	33,27,36,31:1:1:2:0/1:./.:.:0:1:g.242759C>T:0	58,52,0,0:1:1:2:0/0:./.:.:0:0:.:.	65,67,76,71:1:1:2:0/1:./.:.:0:1:g.242759C>T:0
chr2_ref_v2	243989	.	C	T	.	PASS	IntersectsRepeat=0;RepeatCorrectionApplied=0	SAC:ACF:DF:PD:GT:SGT:SF:SV:SIG:MT:PAC	97,104,1,0:1:1:2:0/0:./.:.:0	34,50,32,43:1:1:2:0/1:./.:.:0:1:g.243989C>T:0	76,53,0,1:1:1:2:0/0:./.:.:0:0:.:.	66,53,78,70:1:1:2:0/1:1/1:0.125:0:1:g.243989C>T:0
chr2_ref_v2	245120	.	CA	C	.	PASS	IntersectsRepeat=1;RepeatCorrectionApplied=1	SAC:ACF:DF:PD:GT:SGT:SF:SV:SIG:MT:PAC	55,96,1,1:1:1:2:0/0:./.:.:0	23,36,30,36:1:1:2:0/1:./.:.:0:1:g.245121delA:0	37,57,0,2:1:1:2:0/0:./.:.:0:0:.:.	59,62,57,68:1:1:2:0/1:./.:.:0:1:g.245121delA:0
chr2_ref_v2	246289	.	GC	G	.	PASS	IntersectsRepeat=1;RepeatCorrectionApplied=1	SAC:ACF:DF:PD:GT:SGT:SF:SV:SIG:MT:PAC	42,49,1,0:1:1:2:0/0:./.:.:0	38,55,0,1:1:1:2:0/0:./.:.:0:0:.:.	16,17,17,17:1:1:2:0/1:./.:.:0:1:g.246290delC:0	116,127,1,1:1:1:2:0/0:./.:.:0:0:.:.
chr2_ref_v2	246302	.	T	C	.	PASS	IntersectsRepeat=0;RepeatCorrectionApplied=0	SAC:ACF:DF:PD:GT:SGT:SF:SV:SIG:MT:PAC	50,80,0,0:1:1:2:0/0:./.:.:0	26,32,23,25:1:1:2:0/1:0/0:0.125:0:1:g.246302T>C:0	34,51,0,0:1:1:2:0/0:./.:.:0:0:.:.	67,83,58,68:1:1:2:0/1:0/0:0.125:0:1:g.246302T>C:0
chr2_ref_v2	248264	.	C	T	.	PASS	IntersectsRepeat=1;RepeatCorrectionApplied=0	SAC:ACF:DF:PD:GT:SGT:SF:SV:SIG:MT:PAC	144,129,0,0:1:1:2:0/0:./.:.:0	61,65,52,62:1:1:2:0/1:./.:.:0:1:g.248264C>T:0	62,48,0,0:1:1:2:0/0:./.:.:0:0:.:.	61,59,60,64:1:1:2:0/1:./.:.:0:1:g.248264C>T:0
chr2_ref_v2	248459	.	T	C	.	PASS	IntersectsRepeat=0;RepeatCorrectionApplied=0	SAC:ACF:DF:PD:GT:SGT:SF:SV:SIG:MT:PAC	110,126,0,0:1:1:2:0/0:./.:.:0	36,60,45,60:1:1:2:0/1:./.:.:0:1:g.248459T>C:0	52,57,0,0:1:1:2:0/0:./.:.:0:0:.:.	67,62,72,68:1:1:2:0/1:./.:.:0:1:g.248459T>C:0
chr2_ref_v2	249109	.	G	T	.	PASS	IntersectsRepeat=0;RepeatCorrectionApplied=0	SAC:ACF:DF:PD:GT:SGT:SF:SV:SIG:MT:PAC	57,75,0,0:1:1:2:0/0:./.:.:0	30,39,38,29:1:1:2:0/1:./.:.:0:1:g.249109G>T:0	54,55,0,0:1:1:2:0/0:./.:.:0:0:.:.	60,64,56,53:1:1:2:0/1:0/0:0.125:0:1:g.249109G>T:0
chr2_ref_v2	249652	.	G	T	.	PASS	IntersectsRepeat=0;RepeatCorrectionApplied=0	SAC:ACF:DF:PD:GT:SGT:SF:SV:SIG:MT:PAC	87,146,2,0:1:1:2:0/0:./.:.:0	41,42,48,56:1:1:2:0/1:1/1:0.125:0:1:g.249652G>T:0	60,78,0,0:1:1:2:0/0:./.:.:0:0:.:.	58,75,63,64:1:1:2:0/1:./.:.:0:1:g.249652G>T:0
chr2_ref_v2	249670	.	G	A	.	PASS	IntersectsRepeat=0;RepeatCorrectionApplied=0	SAC:ACF:DF:PD:GT:SGT:SF:SV:SIG:MT:PAC	92,145,1,0:1:1:2:0/0:./.:.:0	32,46,49,56:1:1:2:0/1:1/1:0.125:0:1:g.249670G>A:0	63,78,0,0:1:1:2:0/0:./.:.:0:0:.:.	59,75,64,68:1:1:2:0/1:./.:.:0:1:g.249670G>A:0
chr2_ref_v2	250477	.	G	T	.	PASS	IntersectsRepeat=1;RepeatCorrectionApplied=0	SAC:ACF:DF:PD:GT:SGT:SF:SV:SIG:MT:PAC	94,117,0,0:1:1:2:0/0:./.:.:0	43,33,25,41:1:1:2:0/1:0/0:0.125:0:1:g.250477G>T:0	56,59,0,0:1:1:2:0/0:./.:.:0:0:.:.	61,61,66,65:1:1:2:0/1:./.:.:0:1:g.250477G>T:0
chr2_ref_v2	250781	.	G	T	.	PASS	IntersectsRepeat=0;RepeatCorrectionApplied=0	SAC:ACF:DF:PD:GT:SGT:SF:SV:SIG:MT:PAC	124,90,2,0:1:1:2:0/0:./.:.:0	114,70,0,0:1:1:2:0/0:./.:.:0:0:.:.	33,22,22,37:1:1:2:0/1:./.:.:0:1:g.250781G>T:0	134,138,1,1:1:1:2:0/0:./.:.:0:0:.:.
chr2_ref_v2	251574	.	CTTTT	C,CTT,CTTT	.	PASS	IntersectsRepeat=1;RepeatCorrectionApplied=1	SAC:ACF:DF:PD:GT:SGT:SF:SV:SIG:MT:PAC	13,11,0,0,0,2,7,5:1:1:2:0/0:0/3:0.25:0	8,8,0,0,1,1,2,9:1:1:2:0/0:./.:.:0:0:.:.	2,1,7,10,3,6,0,0:1:1:2:1/2:1/1:0.25:0:1:g.251575_251578delTTTT,g.251575_251576delTT:0,0	60,49,2,2,6,10,10,17:1:1:2:0/0:0/2:0.25:1:0:.:.
chr2_ref_v2	252388	.	C	T	.	PASS	IntersectsRepeat=1;RepeatCorrectionApplied=0	SAC:ACF:DF:PD:GT:SGT:SF:SV:SIG:MT:PAC	83,93,0,0:1:1:2:0/0:./.:.:0	72,94,0,0:1:1:2:0/0:./.:.:0:0:.:.	43,57,6,14:1:1:2:0/0:0/1:0.25:1:1:.:	106,132,0,0:1:1:2:0/0:./.:.:0:0:.:.
chr2_ref_v2	255008	.	G	A	.	PASS	IntersectsRepeat=0;RepeatCorrectionApplied=0	SAC:ACF:DF:PD:GT:SGT:SF:SV:SIG:MT:PAC	87,111,0,0:1:1:2:0/0:./.:.:0	89,102,0,0:1:1:2:0/0:./.:.:0:0:.:.	33,38,35,40:1:1:2:0/1:./.:.:0:1:g.255008G>A:0	178,165,0,0:1:1:2:0/0:./.:.:0:0:.:.
chr2_ref_v2	255119	.	C	A	.	PASS	IntersectsRepeat=1;RepeatCorrectionApplied=0	SAC:ACF:DF:PD:GT:SGT:SF:SV:SIG:MT:PAC	91,84,0,0:1:1:2:0/0:./.:.:0	78,74,0,0:1:1:2:0/0:./.:.:0:0:.:.	26,21,26,25:1:1:2:0/1:./.:.:0:1:g.255119C>A:0	149,196,0,0:1:1:2:0/0:./.:.:0:0:.:.
chr2_ref_v2	255327	.	G	A	.	PASS	IntersectsRepeat=1;RepeatCorrectionApplied=0	SAC:ACF:DF:PD:GT:SGT:SF:SV:SIG:MT:PAC	107,101,0,0:1:1:2:0/0:./.:.:0	43,37,33,29:1:1:2:0/1:0/0:0.125:0:1:g.255327G>A:0	45,47,0,0:1:1:2:0/0:./.:.:0:0:.:.	60,71,47,68:1:1:2:0/1:0/0:0.125:0:1:g.255327G>A:0
chr2_ref_v2	256689	.	G	A	.	PASS	IntersectsRepeat=0;RepeatCorrectionApplied=0	SAC:ACF:DF:PD:GT:SGT:SF:SV:SIG:MT:PAC	85,78,0,0:1:1:2:0/0:./.:.:0	64,57,0,1:1:1:2:0/0:./.:.:0:0:.:.	24,26,21,11:1:1:2:0/1:0/0:0.25:0:1:g.256689G>A:0	118,110,0,0:1:1:2:0/0:./.:.:0:0:.:.
chr2_ref_v2	256933	.	C	A	.	PASS	IntersectsRepeat=0;RepeatCorrectionApplied=0	SAC:ACF:DF:PD:GT:SGT:SF:SV:SIG:MT:PAC	82,89,0,0:1:1:2:0/0:./.:.:0	41,29,33,22:1:1:2:0/1:0/0:0.125:0:1:g.256933C>A:0	43,52,0,0:1:1:2:0/0:./.:.:0:0:.:.	52,69,55,59:1:1:2:0/1:./.:.:0:1:g.256933C>A:0
chr2_ref_v2	257343	.	G	A	.	PASS	IntersectsRepeat=0;RepeatCorrectionApplied=0	SAC:ACF:DF:PD:GT:SGT:SF:SV:SIG:MT:PAC	140,103,0,0:1:1:2:0/0:./.:.:0	102,74,0,0:1:1:2:0/0:./.:.:0:0:.:.	22,27,41,27:1:1:2:0/1:1/1:0.125:0:1:g.257343G>A:0	111,113,0,1:1:1:2:0/0:./.:.:0:0:.:.
chr2_ref_v2	258974	.	C	CAT	.	PASS	IntersectsRepeat=1;RepeatCorrectionApplied=1	SAC:ACF:DF:PD:GT:SGT:SF:SV:SIG:MT:PAC	33,44,20,30:1:1:2:0/1:0/0:0.125:0	32,30,20,24:1:1:2:0/1:0/0:0.125:0:0:.:.	27,22,17,14:1:1:2:0/1:0/0:0.25:0:0:.:.	59,53,47,54:1:1:2:0/1:./.:.:0:0:.:.
chr2_ref_v2	259285	.	C	T	.	PASS	IntersectsRepeat=0;RepeatCorrectionApplied=0	SAC:ACF:DF:PD:GT:SGT:SF:SV:SIG:MT:PAC	80,104,0,0:1:1:2:0/0:./.:.:0	42,28,29,38:1:1:2:0/1:./.:.:0:1:g.259285C>T:0	50,56,0,0:1:1:2:0/0:./.:.:0:0:.:.	54,53,61,51:1:1:2:0/1:./.:.:0:1:g.259285C>T:0
chr2_ref_v2	259745	.	C	T	.	ExcRegion	IntersectsRepeat=0;RepeatCorrectionApplied=0	SAC:ACF:DF:PD:GT:SGT:SF:SV:SIG:MT:PAC	0,0,0,14:0:1:2:./.:./.:.:0	0,0,0,11:0:1:2:./.:./.:.:0:0:.:.	0,0,0,51:0:1:2:./.:./.:.:0:0:.:.	0,0,0,32:0:1:2:./.:./.:.:0:0:.:.
chr2_ref_v2	263125	.	GC	G	.	ExcRegion	IntersectsRepeat=0;RepeatCorrectionApplied=0	SAC:ACF:DF:PD:GT:SGT:SF:SV:SIG:MT:PAC	0,0,0,0:0:1:2:./.:./.:.:0	0,0,1,0:0:1:2:./.:./.:.:0:0:.:.	0,0,0,0:0:1:2:./.:./.:.:0:0:.:.	0,0,4,0:0:1:2:./.:./.:.:0:0:.:.
chr2_ref_v2	265361	.	G	T	.	ExcRegion	IntersectsRepeat=1;RepeatCorrectionApplied=0	SAC:ACF:DF:PD:GT:SGT:SF:SV:SIG:MT:PAC	0,0,88,0:0:1:2:./.:./.:.:0	1,0,68,0:1:1:2:./.:./.:.:0:0:.:.	0,0,59,0:0:1:2:./.:./.:.:0:0:.:.	1,0,79,0:1:1:2:./.:./.:.:0:0:.:.
chr2_ref_v2	265400	.	T	C	.	ExcRegion	IntersectsRepeat=0;RepeatCorrectionApplied=0	SAC:ACF:DF:PD:GT:SGT:SF:SV:SIG:MT:PAC	101,6,0,0:1:1:2:./.:./.:.:0	44,0,44,0:1:1:2:./.:./.:.:0:0:.:.	61,11,0,0:1:1:2:./.:./.:.:0:0:.:.	73,8,56,0:1:1:2:./.:./.:.:0:0:.:.
chr2_ref_v2	265901	.	C	A	.	PASS	IntersectsRepeat=0;RepeatCorrectionApplied=0	SAC:ACF:DF:PD:GT:SGT:SF:SV:SIG:MT:PAC	78,91,0,0:1:1:2:0/0:./.:.:0	30,46,40,38:1:1:2:0/1:./.:.:0:1:g.265901C>A:0	64,78,0,0:1:1:2:0/0:./.:.:0:0:.:.	70,59,61,76:1:1:2:0/1:./.:.:0:1:g.265901C>A:0
chr2_ref_v2	266663	.	G	A	.	PASS	IntersectsRepeat=1;RepeatCorrectionApplied=0	SAC:ACF:DF:PD:GT:SGT:SF:SV:SIG:MT:PAC	94,88,0,0:1:1:2:0/0:./.:.:0	87,76,0,0:1:1:2:0/0:./.:.:0:0:.:.	31,22,35,16:1:1:2:0/1:./.:.:0:1:g.266663G>A:0	127,114,0,0:1:1:2:0/0:./.:.:0:0:.:.
chr2_ref_v2	268179	.	G	A	.	PASS	IntersectsRepeat=0;RepeatCorrectionApplied=0	SAC:ACF:DF:PD:GT:SGT:SF:SV:SIG:MT:PAC	96,116,0,0:1:1:2:0/0:./.:.:0	41,46,34,49:1:1:2:0/1:./.:.:0:1:g.268179G>A:0	56,61,0,0:1:1:2:0/0:./.:.:0:0:.:.	69,70,62,67:1:1:2:0/1:./.:.:0:1:g.268179G>A:0
chr2_ref_v2	270639	.	GA	G,GAA	.	PASS	IntersectsRepeat=1;RepeatCorrectionApplied=1	SAC:ACF:DF:PD:GT:SGT:SF:SV:SIG:MT:PAC	33,27,5,8,2,1:1:1:2:0/0:./.:.:0	22,16,5,1,0,0:1:1:2:0/0:./.:.:0:0:.:.	16,14,31,12,0,1:1:1:2:0/1:0/0:0.125:0:1:g.270640delA:0	66,70,11,6,7,16:1:1:2:0/0:0/2:0.25:0:0:.:.
chr2_ref_v2	270723	.	TA	T	.	PASS	IntersectsRepeat=1;RepeatCorrectionApplied=1	SAC:ACF:DF:PD:GT:SGT:SF:SV:SIG:MT:PAC	42,31,44,35:1:1:2:0/1:./.:.:0	2,0,74,53:1:1:2:1/1:./.:.:0:1:g.270724delA:1	38,33,4,1:1:1:2:0/0:./.:.:0:1:g.270723_270725>A:1	10,5,101,111:1:1:2:1/1:./.:.:0:1:g.270724delA:1
chr2_ref_v2	270836	.	CT	C	.	PASS	IntersectsRepeat=1;RepeatCorrectionApplied=1	SAC:ACF:DF:PD:GT:SGT:SF:SV:SIG:MT:PAC	57,75,2,6:1:1:2:0/0:./.:.:0	19,32,24,17:1:1:2:0/0:0/1:0.5:0:1:.:	25,45,5,3:1:1:2:0/0:./.:.:0:0:.:.	35,66,42,36:1:1:2:0/0:0/1:0.5:0:1:.:
chr2_ref_v2	271414	.	T	C	.	PASS	IntersectsRepeat=1;RepeatCorrectionApplied=0	SAC:ACF:DF:PD:GT:SGT:SF:SV:SIG:MT:PAC	103,77,0,0:1:1:2:0/0:./.:.:0	50,23,54,30:1:1:2:0/1:1/1:0.125:0:1:g.271414T>C:0	58,51,0,0:1:1:2:0/0:./.:.:0:0:.:.	53,55,72,50:1:1:2:0/1:./.:.:0:1:g.271414T>C:0
chr2_ref_v2	272609	.	C	A	.	PASS	IntersectsRepeat=0;RepeatCorrectionApplied=0	SAC:ACF:DF:PD:GT:SGT:SF:SV:SIG:MT:PAC	96,98,0,0:1:1:2:0/0:./.:.:0	70,79,0,1:1:1:2:0/0:./.:.:0:0:.:.	20,31,24,34:1:1:2:0/1:1/1:0.125:0:1:g.272609C>A:0	113,136,0,0:1:1:2:0/0:./.:.:0:0:.:.
chr2_ref_v2	273389	.	G	A	.	PASS	IntersectsRepeat=0;RepeatCorrectionApplied=0	SAC:ACF:DF:PD:GT:SGT:SF:SV:SIG:MT:PAC	96,103,0,0:1:1:2:0/0:./.:.:0	67,73,0,1:1:1:2:0/0:./.:.:0:0:.:.	32,20,21,18:1:1:2:0/1:0/0:0.125:0:1:g.273389G>A:0	134,131,1,0:1:1:2:0/0:./.:.:0:0:.:.
chr2_ref_v2	274203	.	CT	C	.	PASS	IntersectsRepeat=1;RepeatCorrectionApplied=1	SAC:ACF:DF:PD:GT:SGT:SF:SV:SIG:MT:PAC	40,48,3,8:1:1:2:0/0:./.:.:0	2,3,19,51:1:1:2:1/1:0/1:0.125:0:1:g.274204delT,g.274204delT:0,1	27,35,6,7:1:1:2:0/0:./.:.:0:0:.:.	17,26,65,87:1:1:2:0/1:1/1:0.5:0:1:g.274204delT:0
chr2_ref_v2	274291	.	AAT	A	.	PASS	IntersectsRepeat=1;RepeatCorrectionApplied=1	SAC:ACF:DF:PD:GT:SGT:SF:SV:SIG:MT:PAC	53,45,1,4:1:1:2:0/0:./.:.:0	39,36,6,5:1:1:2:0/0:0/1:0.125:0:0:.:.	36,45,1,3:1:1:2:0/0:./.:.:0:0:.:.	88,91,6,12:1:1:2:0/0:./.:.:0:0:.:.
chr2_ref_v2	275048	.	T	G	.	PASS	IntersectsRepeat=1;RepeatCorrectionApplied=0	SAC:ACF:DF:PD:GT:SGT:SF:SV:SIG:MT:PAC	116,83,0,0:1:1:2:0/0:./.:.:0	37,39,45,28:1:1:2:0/1:./.:.:0:1:g.275048T>G:0	58,57,0,0:1:1:2:0/0:./.:.:0:0:.:.	68,78,66,55:1:1:2:0/1:0/0:0.125:0:1:g.275048T>G:0
chr2_ref_v2	281118	.	GA	G	.	PASS	IntersectsRepeat=1;RepeatCorrectionApplied=1	SAC:ACF:DF:PD:GT:SGT:SF:SV:SIG:MT:PAC	52,60,7,8:1:1:2:0/0:0/1:0.125:0	14,12,35,49:1:1:2:0/1:1/1:0.5:0:1:g.281119delA:0	32,33,5,7:1:1:2:0/0:./.:.:0:0:.:.	24,26,74,85:1:1:2:0/1:1/1:0.5:0:1:g.281119delA:0
chr2_ref_v2	283678	.	G	C	.	PASS	IntersectsRepeat=0;RepeatCorrectionApplied=0	SAC:ACF:DF:PD:GT:SGT:SF:SV:SIG:MT:PAC	81,111,0,0:1:1:2:0/0:./.:.:0	88,85,0,0:1:1:2:0/0:./.:.:0:0:.:.	18,43,24,29:1:1:2:0/1:0/0:0.125:0:1:g.283678G>C:0	129,138,0,0:1:1:2:0/0:./.:.:0:0:.:.
chr2_ref_v2	285639	.	G	A	.	PASS	IntersectsRepeat=1;RepeatCorrectionApplied=0	SAC:ACF:DF:PD:GT:SGT:SF:SV:SIG:MT:PAC	84,94,0,0:1:1:2:0/0:./.:.:0	46,30,24,42:1:1:2:0/1:0/0:0.125:0:1:g.285639G>A:0	56,44,0,0:1:1:2:0/0:./.:.:0:0:.:.	60,80,42,74:1:1:2:0/1:0/0:0.125:0:1:g.285639G>A:0
chr2_ref_v2	287707	.	C	A	.	PASS	IntersectsRepeat=0;RepeatCorrectionApplied=0	SAC:ACF:DF:PD:GT:SGT:SF:SV:SIG:MT:PAC	70,71,0,0:1:1:2:0/0:./.:.:0	21,27,35,31:1:1:2:0/1:1/1:0.125:0:1:g.287707C>A:0	39,53,0,0:1:1:2:0/0:./.:.:0:0:.:.	69,89,73,78:1:1:2:0/1:./.:.:0:1:g.287707C>A:0
chr2_ref_v2	287725	.	C	A	.	PASS	IntersectsRepeat=1;RepeatCorrectionApplied=0	SAC:ACF:DF:PD:GT:SGT:SF:SV:SIG:MT:PAC	85,59,0,0:1:1:2:0/0:./.:.:0	52,49,0,0:1:1:2:0/0:./.:.:0:0:.:.	21,21,18,29:1:1:2:0/1:./.:.:0:1:g.287725C>A:0	139,159,0,0:1:1:2:0/0:./.:.:0:0:.:.
chr2_ref_v2	287889	.	C	A	.	PASS	IntersectsRepeat=0;RepeatCorrectionApplied=0	SAC:ACF:DF:PD:GT:SGT:SF:SV:SIG:MT:PAC	110,50,43,25:1:1:2:0/0:0/1:0.5:1	109,41,0,1:1:1:2:0/0:./.:.:0:1:.:	48,34,0,0:1:1:2:0/0:./.:.:0:0:.:.	138,132,0,0:1:1:2:0/0:./.:.:0:0:.:.
chr2_ref_v2	290331	.	CA	C	.	PASS	IntersectsRepeat=1;RepeatCorrectionApplied=1	SAC:ACF:DF:PD:GT:SGT:SF:SV:SIG:MT:PAC	70,78,4,3:1:1:2:0/0:./.:.:0	50,66,1,3:1:1:2:0/0:./.:.:0:0:.:.	24,19,22,23:1:1:2:0/1:0/0:0.125:0:1:g.290332delA:0	105,109,14,3:1:1:2:0/0:./.:.:0:0:.:.
chr2_ref_v2	290684	.	G	A	.	PASS	IntersectsRepeat=0;RepeatCorrectionApplied=0	SAC:ACF:DF:PD:GT:SGT:SF:SV:SIG:MT:PAC	89,75,0,0:1:1:2:0/0:./.:.:0	35,45,39,48:1:1:2:0/1:./.:.:0:1:g.290684G>A:0	47,55,0,0:1:1:2:0/0:./.:.:0:0:.:.	56,60,63,55:1:1:2:0/1:./.:.:0:1:g.290684G>A:0
chr2_ref_v2	290848	.	C	T	.	PASS	IntersectsRepeat=1;RepeatCorrectionApplied=0	SAC:ACF:DF:PD:GT:SGT:SF:SV:SIG:MT:PAC	132,84,1,0:1:1:2:0/0:./.:.:0	45,39,42,26:1:1:2:0/1:0/0:0.125:0:1:g.290848C>T:0	51,59,0,0:1:1:2:0/0:./.:.:0:0:.:.	63,51,64,49:1:1:2:0/1:./.:.:0:1:g.290848C>T:0
chr2_ref_v2	291932	.	G	C	.	PASS	IntersectsRepeat=0;RepeatCorrectionApplied=0	SAC:ACF:DF:PD:GT:SGT:SF:SV:SIG:MT:PAC	98,94,0,0:1:1:2:0/0:./.:.:0	36,43,38,44:1:1:2:0/1:./.:.:0:1:g.291932G>C:0	48,45,0,0:1:1:2:0/0:./.:.:0:0:.:.	45,51,50,60:1:1:2:0/1:1/1:0.125:0:1:g.291932G>C:0
chr2_ref_v2	292097	.	GA	G,GAA	.	PASS	IntersectsRepeat=1;RepeatCorrectionApplied=1	SAC:ACF:DF:PD:GT:SGT:SF:SV:SIG:MT:PAC	59,64,1,4,1,4:1:1:2:0/0:./.:.:0	35,44,1,2,1,1:1:1:2:0/0:./.:.:0:0:.:.	18,11,16,17,0,0:1:1:2:0/1:0/0:0.125:0:1:g.292098delA:0	77,72,9,4,11,8:1:1:2:0/0:0/2:0.125:0:0:.:.
chr2_ref_v2	292524	.	C	A	.	PASS	IntersectsRepeat=1;RepeatCorrectionApplied=0	SAC:ACF:DF:PD:GT:SGT:SF:SV:SIG:MT:PAC	64,44,53,43:1:1:2:0/1:./.:.:0	39,36,33,30:1:1:2:0/1:0/0:0.125:0:0:.:.	34,34,24,18:1:1:2:0/1:0/0:0.25:0:0:.:.	53,63,57,43:1:1:2:0/1:0/0:0.125:0:0:.:.
chr2_ref_v2	292571	.	G	A	.	PASS	IntersectsRepeat=0;RepeatCorrectionApplied=0	SAC:ACF:DF:PD:GT:SGT:SF:SV:SIG:MT:PAC	100,84,0,0:1:1:2:0/0:./.:.:0	61,80,0,0:1:1:2:0/0:./.:.:0:0:.:.	15,20,30,23:1:1:2:0/1:1/1:0.25:0:1:g.292571G>A:0	122,110,0,0:1:1:2:0/0:./.:.:0:0:.:.
chr2_ref_v2	293683	.	C	A	.	PASS	IntersectsRepeat=0;RepeatCorrectionApplied=0	SAC:ACF:DF:PD:GT:SGT:SF:SV:SIG:MT:PAC	46,47,43,58:1:1:2:0/1:./.:.:0	56,65,0,0:1:1:2:0/0:./.:.:0:1:g.293682_293684A>C:1	37,62,0,0:1:1:2:0/0:./.:.:0:1:g.293682_293684A>C:1	104,124,0,0:1:1:2:0/0:./.:.:0:1:g.293682_293684A>C:1
chr2_ref_v2	295032	.	T	C	.	PASS	IntersectsRepeat=0;RepeatCorrectionApplied=0	SAC:ACF:DF:PD:GT:SGT:SF:SV:SIG:MT:PAC	77,111,0,0:1:1:2:0/0:./.:.:0	74,78,0,0:1:1:2:0/0:./.:.:0:0:.:.	32,27,19,25:1:1:2:0/1:0/0:0.125:0:1:g.295032T>C:0	118,111,0,0:1:1:2:0/0:./.:.:0:0:.:.
chr2_ref_v2	295936	.	C	A	.	PASS	IntersectsRepeat=1;RepeatCorrectionApplied=0	SAC:ACF:DF:PD:GT:SGT:SF:SV:SIG:MT:PAC	120,73,0,0:1:1:2:0/0:./.:.:0	105,81,0,0:1:1:2:0/0:./.:.:0:0:.:.	48,28,37,31:1:1:2:0/1:./.:.:0:1:g.295936C>A:0	151,109,0,0:1:1:2:0/0:./.:.:0:0:.:.
chr2_ref_v2	296104	.	ATTT	A,AT	.	PASS	IntersectsRepeat=1;RepeatCorrectionApplied=1	SAC:ACF:DF:PD:GT:SGT:SF:SV:SIG:MT:PAC	42,41,0,0,0,1:1:1:2:0/0:./.:.:0	27,13,2,10,1,3:1:1:2:0/0:0/1:0.5:0:0:.:.	19,10,7,11,0,2:1:1:2:0/1:0/2:0.125:0:1:g.296105_296107delTTT:0	50,24,7,20,2,23:1:1:2:0/2:0/0:0.125:0:1:g.296105_296106delTT:0
chr2_ref_v2	296292	.	G	GA	.	PASS	IntersectsRepeat=1;RepeatCorrectionApplied=1	SAC:ACF:DF:PD:GT:SGT:SF:SV:SIG:MT:PAC	68,66,2,3:1:1:2:0/0:./.:.:0	52,62,1,1:1:1:2:0/0:./.:.:0:0:.:.	29,13,15,29:1:1:2:0/1:1/1:0.25:0:1:g.296292_296293insA:0	99,95,7,20:1:1:2:0/0:0/1:0.125:0:0:.:.
chr2_ref_v2	296459	.	A	G	.	PASS	IntersectsRepeat=1;RepeatCorrectionApplied=0	SAC:ACF:DF:PD:GT:SGT:SF:SV:SIG:MT:PAC	91,107,0,0:1:1:2:0/0:./.:.:0	72,75,0,0:1:1:2:0/0:./.:.:0:0:.:.	28,32,27,23:1:1:2:0/1:0/0:0.125:0:1:g.296459A>G:0	104,142,0,0:1:1:2:0/0:./.:.:0:0:.:.
chr2_ref_v2	297121	.	C	A	.	PASS	IntersectsRepeat=1;RepeatCorrectionApplied=0	SAC:ACF:DF:PD:GT:SGT:SF:SV:SIG:MT:PAC	107,101,0,0:1:1:2:0/0:./.:.:0	50,46,51,49:1:1:2:0/1:./.:.:0:1:g.297121C>A:0	52,51,0,1:1:1:2:0/0:./.:.:0:0:.:.	55,61,60,53:1:1:2:0/1:./.:.:0:1:g.297121C>A:0
chr2_ref_v2	298380	.	G	A	.	PASS	IntersectsRepeat=0;RepeatCorrectionApplied=0	SAC:ACF:DF:PD:GT:SGT:SF:SV:SIG:MT:PAC	94,60,0,0:1:1:2:0/0:./.:.:0	45,37,35,30:1:1:2:0/1:0/0:0.125:0:1:g.298380G>A:0	45,51,0,0:1:1:2:0/0:./.:.:0:0:.:.	50,60,39,71:1:1:2:0/1:./.:.:0:1:g.298380G>A:0
chr2_ref_v2	298467	.	G	C	.	PASS	IntersectsRepeat=0;RepeatCorrectionApplied=0	SAC:ACF:DF:PD:GT:SGT:SF:SV:SIG:MT:PAC	105,99,0,0:1:1:2:0/0:./.:.:0	108,110,0,0:1:1:2:0/0:./.:.:0:0:.:.	28,29,23,26:1:1:2:0/1:0/0:0.125:0:1:g.298467G>C:0	119,114,0,1:1:1:2:0/0:./.:.:0:0:.:.
chr2_ref_v2	299454	.	A	G	.	PASS	IntersectsRepeat=0;RepeatCorrectionApplied=0	SAC:ACF:DF:PD:GT:SGT:SF:SV:SIG:MT:PAC	62,83,0,0:1:1:2:0/0:./.:.:0	32,42,31,29:1:1:2:0/1:0/0:0.125:0:1:g.299454A>G:0	35,56,0,0:1:1:2:0/0:./.:.:0:0:.:.	73,56,68,66:1:1:2:0/1:./.:.:0:1:g.299454A>G:0
chr2_ref_v2	300012	.	GAAA	G	.	PASS	IntersectsRepeat=1;RepeatCorrectionApplied=1	SAC:ACF:DF:PD:GT:SGT:SF:SV:SIG:MT:PAC	26,28,3,16:1:1:2:0/0:0/1:0.5:0	9,11,4,17:1:1:2:0/1:./.:.:0:0:.:.	10,12,3,12:1:1:2:0/1:0/0:0.25:0:0:.:.	35,32,20,31:1:1:2:0/1:0/0:0.125:0:0:.:.
chr2_ref_v2	305689	.	C	G	.	PASS	IntersectsRepeat=1;RepeatCorrectionApplied=0	SAC:ACF:DF:PD:GT:SGT:SF:SV:SIG:MT:PAC	108,80,0,0:1:1:2:0/0:./.:.:0	42,40,50,37:1:1:2:0/1:./.:.:0:1:g.305689C>G:0	55,55,0,0:1:1:2:0/0:./.:.:0:0:.:.	53,66,53,55:1:1:2:0/1:./.:.:0:1:g.305689C>G:0
chr2_ref_v2	305791	.	A	C	.	PASS	IntersectsRepeat=0;RepeatCorrectionApplied=0	SAC:ACF:DF:PD:GT:SGT:SF:SV:SIG:MT:PAC	84,107,0,1:1:1:2:0/0:./.:.:0	41,43,41,45:1:1:2:0/1:./.:.:0:1:g.305791A>C:0	51,54,0,0:1:1:2:0/0:./.:.:0:0:.:.	77,65,47,50:1:1:2:0/1:0/0:0.25:0:1:g.305791A>C:0
chr2_ref_v2	307633	.	A	AT	.	PASS	IntersectsRepeat=1;RepeatCorrectionApplied=1	SAC:ACF:DF:PD:GT:SGT:SF:SV:SIG:MT:PAC	28,21,8,2:1:1:2:0/0:0/1:0.25:0	36,32,0,3:1:1:2:0/0:0/1:0.125:0:0:.:.	19,19,1,8:1:1:2:0/0:0/1:0.5:0:0:.:.	76,60,13,9:1:1:2:0/0:0/1:0.25:0:0:.:.
chr2_ref_v2	307667	.	T	C	.	PASS	IntersectsRepeat=0;RepeatCorrectionApplied=0	SAC:ACF:DF:PD:GT:SGT:SF:SV:SIG:MT:PAC	35,98,0,0:1:1:2:0/0:./.:.:0	15,39,17,41:1:1:2:0/1:./.:.:0:1:g.307667T>C:0	33,50,0,0:1:1:2:0/0:./.:.:0:0:.:.	52,60,39,56:1:1:2:0/1:0/0:0.125:0:1:g.307667T>C:0
chr2_ref_v2	308025	.	C	A	.	PASS	IntersectsRepeat=0;RepeatCorrectionApplied=0	SAC:ACF:DF:PD:GT:SGT:SF:SV:SIG:MT:PAC	133,93,1,0:1:1:2:0/0:./.:.:0	83,64,0,0:1:1:2:0/0:./.:.:0:0:.:.	32,24,31,29:1:1:2:0/1:./.:.:0:1:g.308025C>A:0	149,140,0,0:1:1:2:0/0:./.:.:0:0:.:.
chr2_ref_v2	310427	.	CT	C	.	PASS	IntersectsRepeat=1;RepeatCorrectionApplied=1	SAC:ACF:DF:PD:GT:SGT:SF:SV:SIG:MT:PAC	56,79,0,2:1:1:2:0/0:./.:.:0	51,75,2,1:1:1:2:0/0:./.:.:0:0:.:.	20,34,13,28:1:1:2:0/1:0/0:0.25:0:1:g.310428delT:0	97,97,2,3:1:1:2:0/0:./.:.:0:0:.:.
chr2_ref_v2	311277	.	G	T	.	PASS	IntersectsRepeat=0;RepeatCorrectionApplied=0	SAC:ACF:DF:PD:GT:SGT:SF:SV:SIG:MT:PAC	96,82,0,0:1:1:2:0/0:./.:.:0	83,53,0,0:1:1:2:0/0:./.:.:0:0:.:.	19,19,28,15:1:1:2:0/1:./.:.:0:1:g.311277G>T:0	139,141,0,0:1:1:2:0/0:./.:.:0:0:.:.
chr2_ref_v2	311656	.	C	T	.	PASS	IntersectsRepeat=0;RepeatCorrectionApplied=0	SAC:ACF:DF:PD:GT:SGT:SF:SV:SIG:MT:PAC	81,132,0,0:1:1:2:0/0:./.:.:0	36,54,36,49:1:1:2:0/1:./.:.:0:1:g.311656C>T:0	52,59,0,0:1:1:2:0/0:./.:.:0:0:.:.	70,45,79,60:1:1:2:0/1:1/1:0.125:0:1:g.311656C>T:0
chr2_ref_v2	312160	.	C	A	.	PASS	IntersectsRepeat=1;RepeatCorrectionApplied=0	SAC:ACF:DF:PD:GT:SGT:SF:SV:SIG:MT:PAC	89,99,0,2:1:1:2:0/0:./.:.:0	44,36,34,31:1:1:2:0/1:0/0:0.125:0:1:g.312160C>A:0	47,41,0,0:1:1:2:0/0:./.:.:0:0:.:.	75,73,66,82:1:1:2:0/1:./.:.:0:1:g.312160C>A:0
chr2_ref_v2	312453	.	G	A	.	PASS	IntersectsRepeat=0;RepeatCorrectionApplied=0	SAC:ACF:DF:PD:GT:SGT:SF:SV:SIG:MT:PAC	100,100,0,0:1:1:2:0/0:./.:.:0	101,77,0,0:1:1:2:0/0:./.:.:0:0:.:.	27,24,31,15:1:1:2:0/1:./.:.:0:1:g.312453G>A:0	131,106,0,0:1:1:2:0/0:./.:.:0:0:.:.
chr2_ref_v2	313257	.	G	A	.	PASS	IntersectsRepeat=0;RepeatCorrectionApplied=0	SAC:ACF:DF:PD:GT:SGT:SF:SV:SIG:MT:PAC	39,79,1,0:1:1:2:0/0:./.:.:0	62,61,0,0:1:1:2:0/0:./.:.:0:0:.:.	14,25,25,17:1:1:2:0/1:./.:.:0:1:g.313257G>A:0	98,103,0,1:1:1:2:0/0:./.:.:0:0:.:.
chr2_ref_v2	314745	.	A	G	.	PASS	IntersectsRepeat=0;RepeatCorrectionApplied=0	SAC:ACF:DF:PD:GT:SGT:SF:SV:SIG:MT:PAC	92,83,0,0:1:1:2:0/0:./.:.:0	69,46,0,0:1:1:2:0/0:./.:.:0:0:.:.	31,30,19,34:1:1:2:0/1:0/0:0.125:0:1:g.314745A>G:0	104,104,0,0:1:1:2:0/0:./.:.:0:0:.:.
chr2_ref_v2	316928	.	C	CAAAAAAAAAAAAA	.	PASS	IntersectsRepeat=1;RepeatCorrectionApplied=1	SAC:ACF:DF:PD:GT:SGT:SF:SV:SIG:MT:PAC	20,14,3,12:1:1:2:0/0:0/1:0.5:1	19,5,0,14:1:1:2:0/1:0/0:0.25:0:0:.:.	19,4,0,6:1:1:2:0/0:0/1:0.5:0:0:.:.	41,13,5,34:1:1:2:0/1:0/0:0.125:0:0:.:.
chr2_ref_v2	318402	.	A	G	.	PASS	IntersectsRepeat=1;RepeatCorrectionApplied=0	SAC:ACF:DF:PD:GT:SGT:SF:SV:SIG:MT:PAC	85,133,0,0:1:1:2:0/0:./.:.:0	75,107,0,0:1:1:2:0/0:./.:.:0:0:.:.	31,32,18,33:1:1:2:0/1:0/0:0.125:0:1:g.318402A>G:0	121,131,0,0:1:1:2:0/0:./.:.:0:0:.:.
chr2_ref_v2	319131	.	C	T	.	PASS	IntersectsRepeat=0;RepeatCorrectionApplied=0	SAC:ACF:DF:PD:GT:SGT:SF:SV:SIG:MT:PAC	88,82,0,0:1:1:2:0/0:./.:.:0	38,34,31,27:1:1:2:0/1:0/0:0.125:0:1:g.319131C>T:0	57,48,0,0:1:1:2:0/0:./.:.:0:0:.:.	73,70,75,59:1:1:2:0/1:./.:.:0:1:g.319131C>T:0
chr2_ref_v2	319204	.	G	T	.	PASS	IntersectsRepeat=0;RepeatCorrectionApplied=0	SAC:ACF:DF:PD:GT:SGT:SF:SV:SIG:MT:PAC	84,63,0,0:1:1:2:0/0:./.:.:0	74,57,0,0:1:1:2:0/0:./.:.:0:0:.:.	23,33,29,22:1:1:2:0/1:./.:.:0:1:g.319204G>T:0	151,132,0,0:1:1:2:0/0:./.:.:0:0:.:.
chr2_ref_v2	321639	.	CT	C	.	PASS	IntersectsRepeat=1;RepeatCorrectionApplied=1	SAC:ACF:DF:PD:GT:SGT:SF:SV:SIG:MT:PAC	88,88,2,1:1:1:2:0/0:./.:.:0	33,42,45,23:1:1:2:0/1:0/0:0.125:0:1:g.321640delT:0	51,60,2,0:1:1:2:0/0:./.:.:0:0:.:.	59,67,44,61:1:1:2:0/1:0/0:0.125:0:1:g.321640delT:0
chr2_ref_v2	324642	.	G	T	.	PASS	IntersectsRepeat=0;RepeatCorrectionApplied=0	SAC:ACF:DF:PD:GT:SGT:SF:SV:SIG:MT:PAC	88,105,0,1:1:1:2:0/0:./.:.:0	47,45,36,50:1:1:2:0/1:./.:.:0:1:g.324642G>T:0	56,74,0,1:1:1:2:0/0:./.:.:0:0:.:.	63,61,62,47:1:1:2:0/1:0/0:0.125:0:1:g.324642G>T:0
chr2_ref_v2	326197	.	A	C	.	PASS	IntersectsRepeat=0;RepeatCorrectionApplied=0	SAC:ACF:DF:PD:GT:SGT:SF:SV:SIG:MT:PAC	93,94,0,1:1:1:2:0/0:./.:.:0	86,64,0,0:1:1:2:0/0:./.:.:0:0:.:.	35,26,31,29:1:1:2:0/1:./.:.:0:1:g.326197A>C:0	107,125,0,0:1:1:2:0/0:./.:.:0:0:.:.
chr2_ref_v2	327917	.	A	T	.	PASS	IntersectsRepeat=1;RepeatCorrectionApplied=0	SAC:ACF:DF:PD:GT:SGT:SF:SV:SIG:MT:PAC	94,84,0,0:1:1:2:0/0:./.:.:0	84,75,0,0:1:1:2:0/0:./.:.:0:0:.:.	22,33,26,35:1:1:2:0/1:./.:.:0:1:g.327917A>T:0	105,108,0,0:1:1:2:0/0:./.:.:0:0:.:.
chr2_ref_v2	329079	.	C	A	.	PASS	IntersectsRepeat=1;RepeatCorrectionApplied=0	SAC:ACF:DF:PD:GT:SGT:SF:SV:SIG:MT:PAC	111,93,0,1:1:1:2:0/0:./.:.:0	100,78,0,1:1:1:2:0/0:./.:.:0:0:.:.	36,22,36,29:1:1:2:0/1:./.:.:0:1:g.329079C>A:0	123,125,0,0:1:1:2:0/0:./.:.:0:0:.:.
chr2_ref_v2	329726	.	G	A	.	PASS	IntersectsRepeat=0;RepeatCorrectionApplied=0	SAC:ACF:DF:PD:GT:SGT:SF:SV:SIG:MT:PAC	108,97,0,0:1:1:2:0/0:./.:.:0	38,43,49,38:1:1:2:0/1:./.:.:0:1:g.329726G>A:0	65,65,0,0:1:1:2:0/0:./.:.:0:0:.:.	58,64,60,52:1:1:2:0/1:./.:.:0:1:g.329726G>A:0
chr2_ref_v2	329778	.	G	A	.	PASS	IntersectsRepeat=0;RepeatCorrectionApplied=0	SAC:ACF:DF:PD:GT:SGT:SF:SV:SIG:MT:PAC	122,95,0,0:1:1:2:0/0:./.:.:0	42,43,42,42:1:1:2:0/1:./.:.:0:1:g.329778G>A:0	68,69,0,0:1:1:2:0/0:./.:.:0:0:.:.	52,61,54,61:1:1:2:0/1:./.:.:0:1:g.329778G>A:0
chr2_ref_v2	331389	.	C	T	.	PASS	IntersectsRepeat=1;RepeatCorrectionApplied=0	SAC:ACF:DF:PD:GT:SGT:SF:SV:SIG:MT:PAC	120,69,0,0:1:1:2:0/0:./.:.:0	42,42,45,39:1:1:2:0/1:./.:.:0:1:g.331389C>T:0	54,43,0,0:1:1:2:0/0:./.:.:0:0:.:.	42,53,51,52:1:1:2:0/1:./.:.:0:1:g.331389C>T:0
chr2_ref_v2	333462	.	G	A	.	PASS	IntersectsRepeat=0;RepeatCorrectionApplied=0	SAC:ACF:DF:PD:GT:SGT:SF:SV:SIG:MT:PAC	18,93,0,1:1:1:2:0/0:./.:.:0	11,69,0,0:1:1:2:0/0:./.:.:0:0:.:.	21,19,1,32:1:1:2:0/1:0/0:0.125:0:0:.:.	62,87,0,0:1:1:2:0/0:./.:.:0:0:.:.
chr2_ref_v2	333530	.	C	A	.	PASS	IntersectsRepeat=0;RepeatCorrectionApplied=0	SAC:ACF:DF:PD:GT:SGT:SF:SV:SIG:MT:PAC	26,68,0,0:1:1:2:0/0:./.:.:0	12,19,0,8:1:1:2:0/0:0/1:0.5:0:0:.:.	57,53,0,0:1:1:2:0/0:./.:.:0:0:.:.	48,43,4,18:1:1:2:0/0:0/1:0.5:0:1:.:.
chr2_ref_v2	335359	.	G	A	.	PASS	IntersectsRepeat=1;RepeatCorrectionApplied=0	SAC:ACF:DF:PD:GT:SGT:SF:SV:SIG:MT:PAC	84,121,0,0:1:1:2:0/0:./.:.:0	27,50,41,54:1:1:2:0/1:1/1:0.125:0:1:g.335359G>A:0	55,69,0,0:1:1:2:0/0:./.:.:0:0:.:.	66,61,45,59:1:1:2:0/1:0/0:0.125:0:1:g.335359G>A:0
chr2_ref_v2	336382	.	T	C	.	PASS	IntersectsRepeat=1;RepeatCorrectionApplied=0	SAC:ACF:DF:PD:GT:SGT:SF:SV:SIG:MT:PAC	81,72,0,0:1:1:2:0/0:./.:.:0	72,72,0,0:1:1:2:0/0:./.:.:0:0:.:.	20,17,32,35:1:1:2:0/1:1/1:0.25:0:1:g.336382T>C:0	121,157,0,0:1:1:2:0/0:./.:.:0:0:.:.
chr2_ref_v2	342162	.	G	T	.	PASS	IntersectsRepeat=0;RepeatCorrectionApplied=0	SAC:ACF:DF:PD:GT:SGT:SF:SV:SIG:MT:PAC	84,115,0,0:1:1:2:0/0:./.:.:0	78,91,1,0:1:1:2:0/0:./.:.:0:0:.:.	33,30,20,32:1:1:2:0/1:0/0:0.125:0:1:g.342162G>T:0	86,106,0,1:1:1:2:0/0:./.:.:0:0:.:.
chr2_ref_v2	342315	.	T	G	.	PASS	IntersectsRepeat=0;RepeatCorrectionApplied=0	SAC:ACF:DF:PD:GT:SGT:SF:SV:SIG:MT:PAC	114,98,1,0:1:1:2:0/0:./.:.:0	49,43,28,40:1:1:2:0/1:0/0:0.125:0:1:g.342315T>G:0	57,52,0,0:1:1:2:0/0:./.:.:0:0:.:.	64,44,59,44:1:1:2:0/1:./.:.:0:1:g.342315T>G:0
chr2_ref_v2	342803	.	C	A	.	PASS	IntersectsRepeat=0;RepeatCorrectionApplied=0	SAC:ACF:DF:PD:GT:SGT:SF:SV:SIG:MT:PAC	121,118,0,0:1:1:2:0/0:./.:.:0	34,34,33,42:1:1:2:0/1:./.:.:0:1:g.342803C>A:0	68,62,0,0:1:1:2:0/0:./.:.:0:0:.:.	67,67,55,59:1:1:2:0/1:0/0:0.125:0:1:g.342803C>A:0
chr2_ref_v2	343566	.	C	A	.	PASS	IntersectsRepeat=0;RepeatCorrectionApplied=0	SAC:ACF:DF:PD:GT:SGT:SF:SV:SIG:MT:PAC	94,82,0,0:1:1:2:0/0:./.:.:0	100,70,0,0:1:1:2:0/0:./.:.:0:0:.:.	33,29,38,22:1:1:2:0/1:./.:.:0:1:g.343566C>A:0	127,83,0,0:1:1:2:0/0:./.:.:0:0:.:.
chr2_ref_v2	346913	.	G	A	.	PASS	IntersectsRepeat=0;RepeatCorrectionApplied=0	SAC:ACF:DF:PD:GT:SGT:SF:SV:SIG:MT:PAC	128,84,0,0:1:1:2:0/0:./.:.:0	107,81,0,0:1:1:2:0/0:./.:.:0:0:.:.	38,25,40,29:1:1:2:0/1:./.:.:0:1:g.346913G>A:0	120,101,0,0:1:1:2:0/0:./.:.:0:0:.:.
chr2_ref_v2	347373	.	T	C	.	PASS	IntersectsRepeat=0;RepeatCorrectionApplied=0	SAC:ACF:DF:PD:GT:SGT:SF:SV:SIG:MT:PAC	91,112,0,0:1:1:2:0/0:./.:.:0	45,43,40,50:1:1:2:0/1:./.:.:0:1:g.347373T>C:0	59,64,0,0:1:1:2:0/0:./.:.:0:0:.:.	59,52,60,65:1:1:2:0/1:./.:.:0:1:g.347373T>C:0
chr2_ref_v2	347555	.	T	C	.	PASS	IntersectsRepeat=0;RepeatCorrectionApplied=0	SAC:ACF:DF:PD:GT:SGT:SF:SV:SIG:MT:PAC	90,77,0,0:1:1:2:0/0:./.:.:0	26,33,30,28:1:1:2:0/1:./.:.:0:1:g.347555T>C:0	42,48,0,0:1:1:2:0/0:./.:.:0:0:.:.	87,54,77,43:1:1:2:0/1:0/0:0.125:0:1:g.347555T>C:0
chr2_ref_v2	349428	.	T	TA	.	PASS	IntersectsRepeat=1;RepeatCorrectionApplied=1	SAC:ACF:DF:PD:GT:SGT:SF:SV:SIG:MT:PAC	105,87,0,0:1:1:2:0/0:./.:.:0	27,29,26,31:1:1:2:0/1:1/1:0.125:0:1:g.349428_349429insA:0	75,32,0,1:1:1:2:0/0:./.:.:0:0:.:.	67,56,36,43:1:1:2:0/1:0/0:0.125:0:1:g.349428_349429insA:0
chr2_ref_v2	350988	.	G	A	.	PASS	IntersectsRepeat=0;RepeatCorrectionApplied=0	SAC:ACF:DF:PD:GT:SGT:SF:SV:SIG:MT:PAC	80,79,0,0:1:1:2:0/0:./.:.:0	33,34,37,26:1:1:2:0/1:./.:.:0:1:g.350988G>A:0	50,49,0,0:1:1:2:0/0:./.:.:0:0:.:.	56,64,78,57:1:1:2:0/1:./.:.:0:1:g.350988G>A:0
chr2_ref_v2	351209	.	CA	C	.	PASS	IntersectsRepeat=1;RepeatCorrectionApplied=1	SAC:ACF:DF:PD:GT:SGT:SF:SV:SIG:MT:PAC	64,57,3,2:1:1:2:0/0:./.:.:0	52,48,2,0:1:1:2:0/0:./.:.:0:0:.:.	16,16,19,19:1:1:2:0/1:./.:.:0:1:g.351210delA:0	95,93,7,3:1:1:2:0/0:./.:.:0:0:.:.
chr2_ref_v2	351719	.	C	A	.	PASS	IntersectsRepeat=1;RepeatCorrectionApplied=0	SAC:ACF:DF:PD:GT:SGT:SF:SV:SIG:MT:PAC	90,91,0,0:1:1:2:0/0:./.:.:0	69,87,0,0:1:1:2:0/0:./.:.:0:0:.:.	36,26,18,26:1:1:2:0/1:0/0:0.125:0:1:g.351719C>A:0	116,122,0,0:1:1:2:0/0:./.:.:0:0:.:.
chr2_ref_v2	353365	.	T	A	.	PASS	IntersectsRepeat=0;RepeatCorrectionApplied=0	SAC:ACF:DF:PD:GT:SGT:SF:SV:SIG:MT:PAC	86,104,0,0:1:1:2:0/0:./.:.:0	41,59,33,38:1:1:2:0/1:0/0:0.125:0:1:g.353365T>A:0	28,60,0,0:1:1:2:0/0:./.:.:0:0:.:.	44,62,52,52:1:1:2:0/1:./.:.:0:1:g.353365T>A:0
chr2_ref_v2	353464	.	C	CA,CAA	.	PASS	IntersectsRepeat=1;RepeatCorrectionApplied=1	SAC:ACF:DF:PD:GT:SGT:SF:SV:SIG:MT:PAC	12,68,0,6,0,1:1:1:2:0/0:0/1:0.125:0	7,37,0,1,4,1:1:1:2:0/0:./.:.:0:0:.:.	3,25,2,14,0,2:1:1:2:0/1:0/2:0.125:0:0:.:.	30,62,3,12,3,3:1:1:2:0/0:0/2:0.25:0:0:.:.
chr2_ref_v2	356079	.	C	T	.	PASS	IntersectsRepeat=1;RepeatCorrectionApplied=0	SAC:ACF:DF:PD:GT:SGT:SF:SV:SIG:MT:PAC	101,73,0,0:1:1:2:0/0:./.:.:0	75,82,0,0:1:1:2:0/0:./.:.:0:0:.:.	22,29,36,30:1:1:2:0/1:1/1:0.125:0:1:g.356079C>T:0	115,112,0,0:1:1:2:0/0:./.:.:0:0:.:.
chr2_ref_v2	360679	.	C	G	.	PASS	IntersectsRepeat=1;RepeatCorrectionApplied=0	SAC:ACF:DF:PD:GT:SGT:SF:SV:SIG:MT:PAC	108,95,0,0:1:1:2:0/0:./.:.:0	39,33,45,38:1:1:2:0/1:1/1:0.125:0:1:g.360679C>G:0	72,53,0,0:1:1:2:0/0:./.:.:0:0:.:.	69,68,50,54:1:1:2:0/1:0/0:0.125:0:1:g.360679C>G:0
chr2_ref_v2	360934	.	G	T	.	PASS	IntersectsRepeat=0;RepeatCorrectionApplied=0	SAC:ACF:DF:PD:GT:SGT:SF:SV:SIG:MT:PAC	97,87,0,0:1:1:2:0/0:./.:.:0	36,34,31,27:1:1:2:0/1:0/0:0.125:0:1:g.360934G>T:0	77,65,0,0:1:1:2:0/0:./.:.:0:0:.:.	66,53,53,49:1:1:2:0/1:0/0:0.125:0:1:g.360934G>T:0
chr2_ref_v2	362427	.	C	T	.	PASS	IntersectsRepeat=0;RepeatCorrectionApplied=0	SAC:ACF:DF:PD:GT:SGT:SF:SV:SIG:MT:PAC	100,113,0,0:1:1:2:0/0:./.:.:0	41,30,45,44:1:1:2:0/1:1/1:0.125:0:1:g.362427C>T:0	57,62,0,1:1:1:2:0/0:./.:.:0:0:.:.	45,57,52,61:1:1:2:0/1:./.:.:0:1:g.362427C>T:0
chr2_ref_v2	365474	.	C	T	.	PASS	IntersectsRepeat=1;RepeatCorrectionApplied=0	SAC:ACF:DF:PD:GT:SGT:SF:SV:SIG:MT:PAC	87,110,0,0:1:1:2:0/0:./.:.:0	73,79,0,0:1:1:2:0/0:./.:.:0:0:.:.	26,26,25,33:1:1:2:0/1:./.:.:0:1:g.365474C>T:0	116,136,0,0:1:1:2:0/0:./.:.:0:0:.:.
chr2_ref_v2	365544	.	G	A	.	PASS	IntersectsRepeat=1;RepeatCorrectionApplied=0	SAC:ACF:DF:PD:GT:SGT:SF:SV:SIG:MT:PAC	109,111,0,0:1:1:2:0/0:./.:.:0	34,41,49,39:1:1:2:0/1:1/1:0.125:0:1:g.365544G>A:0	60,55,0,0:1:1:2:0/0:./.:.:0:0:.:.	47,65,62,55:1:1:2:0/1:./.:.:0:1:g.365544G>A:0
chr2_ref_v2	367302	.	C	T	.	PASS	IntersectsRepeat=1;RepeatCorrectionApplied=0	SAC:ACF:DF:PD:GT:SGT:SF:SV:SIG:MT:PAC	77,93,0,0:1:1:2:0/0:./.:.:0	31,43,24,50:1:1:2:0/1:./.:.:0:1:g.367302C>T:0	45,42,0,0:1:1:2:0/0:./.:.:0:0:.:.	61,64,49,47:1:1:2:0/1:0/0:0.125:0:1:g.367302C>T:0
chr2_ref_v2	367514	.	C	T	.	PASS	IntersectsRepeat=0;RepeatCorrectionApplied=0	SAC:ACF:DF:PD:GT:SGT:SF:SV:SIG:MT:PAC	90,70,0,0:1:1:2:0/0:./.:.:0	24,27,52,29:1:1:2:0/1:1/1:0.25:0:1:g.367514C>T:0	54,48,0,0:1:1:2:0/0:./.:.:0:0:.:.	62,46,57,47:1:1:2:0/1:./.:.:0:1:g.367514C>T:0
chr2_ref_v2	367786	.	A	G	.	PASS	IntersectsRepeat=0;RepeatCorrectionApplied=0	SAC:ACF:DF:PD:GT:SGT:SF:SV:SIG:MT:PAC	95,106,0,0:1:1:2:0/0:./.:.:0	81,98,0,0:1:1:2:0/0:./.:.:0:0:.:.	25,33,23,28:1:1:2:0/1:0/0:0.125:0:1:g.367786A>G:0	108,117,0,0:1:1:2:0/0:./.:.:0:0:.:.
chr2_ref_v2	368694	.	A	G	.	PASS	IntersectsRepeat=0;RepeatCorrectionApplied=0	SAC:ACF:DF:PD:GT:SGT:SF:SV:SIG:MT:PAC	90,100,0,0:1:1:2:0/0:./.:.:0	57,87,0,0:1:1:2:0/0:./.:.:0:0:.:.	29,30,23,28:1:1:2:0/1:0/0:0.125:0:1:g.368694A>G:0	117,109,0,0:1:1:2:0/0:./.:.:0:0:.:.
chr2_ref_v2	369495	.	T	C	.	PASS	IntersectsRepeat=1;RepeatCorrectionApplied=0	SAC:ACF:DF:PD:GT:SGT:SF:SV:SIG:MT:PAC	105,89,0,0:1:1:2:0/0:./.:.:0	54,32,27,28:1:1:2:0/1:0/0:0.25:0:1:g.369495T>C:0	61,50,0,0:1:1:2:0/0:./.:.:0:0:.:.	49,69,76,55:1:1:2:0/1:./.:.:0:1:g.369495T>C:0
chr2_ref_v2	369767	.	CTT	CT,C	.	PASS	IntersectsRepeat=1;RepeatCorrectionApplied=1	SAC:ACF:DF:PD:GT:SGT:SF:SV:SIG:MT:PAC	17,23,28,19,3,4:1:1:2:0/1:./.:.:0	0,1,22,9,16,16:1:1:2:1/1:1/2:0.5:0:1:g.369768delT:1	4,3,21,28,7,10:1:1:2:1/1:0/1:0.125:0:0:.:.	4,8,18,29,34,36:1:1:2:1/2:0/1:0.25:0:1:g.369768_369769delTT:0
chr2_ref_v2	371871	.	C	T	.	PASS	IntersectsRepeat=0;RepeatCorrectionApplied=0	SAC:ACF:DF:PD:GT:SGT:SF:SV:SIG:MT:PAC	82,65,1,0:1:1:2:0/0:./.:.:0	30,39,39,31:1:1:2:0/1:./.:.:0:1:g.371871C>T:0	44,52,0,0:1:1:2:0/0:./.:.:0:0:.:.	46,47,59,68:1:1:2:0/1:1/1:0.125:0:1:g.371871C>T:0
chr2_ref_v2	372594	.	A	T	.	PASS	IntersectsRepeat=0;RepeatCorrectionApplied=0	SAC:ACF:DF:PD:GT:SGT:SF:SV:SIG:MT:PAC	29,42,35,44:1:1:2:0/1:./.:.:0	26,49,31,41:1:1:2:0/1:./.:.:0:0:.:.	25,13,32,21:1:1:2:0/1:1/1:0.125:0:0:.:.	90,51,77,49:1:1:2:0/1:./.:.:0:0:.:.
chr2_ref_v2	372603	.	A	C	.	PASS	IntersectsRepeat=1;RepeatCorrectionApplied=0	SAC:ACF:DF:PD:GT:SGT:SF:SV:SIG:MT:PAC	65,95,0,0:1:1:2:0/0:./.:.:0	32,42,27,46:1:1:2:0/1:./.:.:0:1:g.372603A>C:0	52,34,0,0:1:1:2:0/0:./.:.:0:0:.:.	79,51,88,54:1:1:2:0/1:./.:.:0:1:g.372603A>C:0
chr2_ref_v2	374306	.	G	A	.	PASS	IntersectsRepeat=0;RepeatCorrectionApplied=0	SAC:ACF:DF:PD:GT:SGT:SF:SV:SIG:MT:PAC	81,98,1,0:1:1:2:0/0:./.:.:0	34,28,36,29:1:1:2:0/1:./.:.:0:1:g.374306G>A:0	47,65,0,0:1:1:2:0/0:./.:.:0:0:.:.	75,84,86,73:1:1:2:0/1:./.:.:0:1:g.374306G>A:0
chr2_ref_v2	375211	.	G	T	.	PASS	IntersectsRepeat=0;RepeatCorrectionApplied=0	SAC:ACF:DF:PD:GT:SGT:SF:SV:SIG:MT:PAC	88,85,0,0:1:1:2:0/0:./.:.:0	30,33,30,47:1:1:2:0/1:1/1:0.125:0:1:g.375211G>T:0	39,44,0,0:1:1:2:0/0:./.:.:0:0:.:.	80,56,55,44:1:1:2:0/1:0/0:0.125:0:1:g.375211G>T:0
chr2_ref_v2	378056	.	C	T	.	PASS	IntersectsRepeat=0;RepeatCorrectionApplied=0	SAC:ACF:DF:PD:GT:SGT:SF:SV:SIG:MT:PAC	91,73,0,0:1:1:2:0/0:./.:.:0	59,60,0,0:1:1:2:0/0:./.:.:0:0:.:.	13,18,17,35:1:1:2:0/1:1/1:0.25:0:1:g.378056C>T:0	142,130,0,0:1:1:2:0/0:./.:.:0:0:.:.
chr2_ref_v2	378093	.	C	T	.	PASS	IntersectsRepeat=0;RepeatCorrectionApplied=0	SAC:ACF:DF:PD:GT:SGT:SF:SV:SIG:MT:PAC	64,73,0,0:1:1:2:0/0:./.:.:0	40,29,35,30:1:1:2:0/1:./.:.:0:1:g.378093C>T:0	34,55,0,0:1:1:2:0/0:./.:.:0:0:.:.	60,78,59,73:1:1:2:0/1:./.:.:0:1:g.378093C>T:0
chr2_ref_v2	380230	.	C	T	.	PASS	IntersectsRepeat=1;RepeatCorrectionApplied=0	SAC:ACF:DF:PD:GT:SGT:SF:SV:SIG:MT:PAC	99,82,0,0:1:1:2:0/0:./.:.:0	46,47,32,39:1:1:2:0/1:0/0:0.125:0:1:g.380230C>T:0	58,52,0,0:1:1:2:0/0:./.:.:0:0:.:.	60,52,53,39:1:1:2:0/1:0/0:0.125:0:1:g.380230C>T:0
chr2_ref_v2	381708	.	G	A	.	PASS	IntersectsRepeat=0;RepeatCorrectionApplied=0	SAC:ACF:DF:PD:GT:SGT:SF:SV:SIG:MT:PAC	94,106,0,0:1:1:2:0/0:./.:.:0	58,79,0,0:1:1:2:0/0:./.:.:0:0:.:.	36,30,33,30:1:1:2:0/1:./.:.:0:1:g.381708G>A:0	111,111,0,0:1:1:2:0/0:./.:.:0:0:.:.
chr2_ref_v2	381911	.	C	A	.	PASS	IntersectsRepeat=0;RepeatCorrectionApplied=0	SAC:ACF:DF:PD:GT:SGT:SF:SV:SIG:MT:PAC	110,87,0,1:1:1:2:0/0:./.:.:0	48,36,49,35:1:1:2:0/1:./.:.:0:1:g.381911C>A:0	72,83,0,0:1:1:2:0/0:./.:.:0:0:.:.	70,73,50,67:1:1:2:0/1:0/0:0.125:0:1:g.381911C>A:0
chr2_ref_v2	381967	.	C	T	.	PASS	IntersectsRepeat=0;RepeatCorrectionApplied=0	SAC:ACF:DF:PD:GT:SGT:SF:SV:SIG:MT:PAC	100,111,0,0:1:1:2:0/0:./.:.:0	85,109,0,0:1:1:2:0/0:./.:.:0:0:.:.	36,42,34,35:1:1:2:0/1:./.:.:0:1:g.381967C>T:0	156,147,0,0:1:1:2:0/0:./.:.:0:0:.:.
chr2_ref_v2	383031	.	TA	T,TAA	.	PASS	IntersectsRepeat=1;RepeatCorrectionApplied=1	SAC:ACF:DF:PD:GT:SGT:SF:SV:SIG:MT:PAC	61,49,5,3,2,3:1:1:2:0/0:./.:.:0	24,24,33,24,1,1:1:1:2:0/1:0/0:0.25:0:1:g.383032delA:0	35,26,2,3,17,23:1:1:2:0/2:2/2:0.5:0:1:g.383031_383032insA:0	57,33,56,53,6,3:1:1:2:0/1:0/0:0.25:0:1:g.383032delA:0
chr2_ref_v2	383597	.	C	T	.	PASS	IntersectsRepeat=0;RepeatCorrectionApplied=0	SAC:ACF:DF:PD:GT:SGT:SF:SV:SIG:MT:PAC	121,90,0,0:1:1:2:0/0:./.:.:0	41,48,36,51:1:1:2:0/1:./.:.:0:1:g.383597C>T:0	64,51,0,0:1:1:2:0/0:./.:.:0:0:.:.	51,48,74,65:1:1:2:0/1:1/1:0.125:0:1:g.383597C>T:0
chr2_ref_v2	385726	.	C	T	.	PASS	IntersectsRepeat=0;RepeatCorrectionApplied=0	SAC:ACF:DF:PD:GT:SGT:SF:SV:SIG:MT:PAC	93,127,0,0:1:1:2:0/0:./.:.:0	90,86,0,0:1:1:2:0/0:./.:.:0:0:.:.	23,39,24,22:1:1:2:0/1:0/0:0.125:0:1:g.385726C>T:0	112,106,0,0:1:1:2:0/0:./.:.:0:0:.:.
chr2_ref_v2	386047	.	C	T	.	PASS	IntersectsRepeat=0;RepeatCorrectionApplied=0	SAC:ACF:DF:PD:GT:SGT:SF:SV:SIG:MT:PAC	50,34,37,27:1:1:2:0/1:0/0:0.125:0	38,32,38,27:1:1:2:0/1:./.:.:0:0:.:.	26,34,35,21:1:1:2:0/1:./.:.:0:0:.:.	89,39,86,55:1:1:2:0/1:./.:.:0:0:.:.
chr2_ref_v2	386187	.	CAAA	C,CAA	.	PASS	IntersectsRepeat=1;RepeatCorrectionApplied=1	SAC:ACF:DF:PD:GT:SGT:SF:SV:SIG:MT:PAC	10,13,2,2,8,9:1:1:2:0/0:0/1:0.25:0	3,9,3,1,3,7:1:1:2:0/0:0/1:0.25:0:0:.:.	5,2,7,11,2,3:1:1:2:0/1:1/1:0.25:0:0:.:.	15,16,8,8,22,25:1:1:2:0/2:0/1:0.25:1:0:.:.
chr2_ref_v2	387533	.	C	T	.	PASS	IntersectsRepeat=0;RepeatCorrectionApplied=0	SAC:ACF:DF:PD:GT:SGT:SF:SV:SIG:MT:PAC	110,81,0,0:1:1:2:0/0:./.:.:0	109,91,0,0:1:1:2:0/0:./.:.:0:0:.:.	30,28,40,15:1:1:2:0/1:./.:.:0:1:g.387533C>T:0	127,114,0,0:1:1:2:0/0:./.:.:0:0:.:.
chr2_ref_v2	387617	.	AT	A	.	PASS	IntersectsRepeat=1;RepeatCorrectionApplied=1	SAC:ACF:DF:PD:GT:SGT:SF:SV:SIG:MT:PAC	106,97,1,1:1:1:2:0/0:./.:.:0	88,78,1,3:1:1:2:0/0:./.:.:0:0:.:.	24,24,22,36:1:1:2:0/1:1/1:0.125:0:1:g.387618delT:0	87,120,0,0:1:1:2:0/0:./.:.:0:0:.:.
chr2_ref_v2	388094	.	A	C	.	PASS	IntersectsRepeat=1;RepeatCorrectionApplied=0	SAC:ACF:DF:PD:GT:SGT:SF:SV:SIG:MT:PAC	114,99,0,0:1:1:2:0/0:./.:.:0	94,99,0,0:1:1:2:0/0:./.:.:0:0:.:.	33,25,35,33:1:1:2:0/1:1/1:0.125:0:1:g.388094A>C:0	93,98,0,0:1:1:2:0/0:./.:.:0:0:.:.
chr2_ref_v2	388637	.	C	T	.	PASS	IntersectsRepeat=0;RepeatCorrectionApplied=0	SAC:ACF:DF:PD:GT:SGT:SF:SV:SIG:MT:PAC	119,104,0,0:1:1:2:0/0:./.:.:0	56,41,47,36:1:1:2:0/1:0/0:0.125:0:1:g.388637C>T:0	61,59,0,0:1:1:2:0/0:./.:.:0:0:.:.	63,63,56,55:1:1:2:0/1:0/0:0.125:0:1:g.388637C>T:0
chr2_ref_v2	389402	.	C	T	.	PASS	IntersectsRepeat=1;RepeatCorrectionApplied=0	SAC:ACF:DF:PD:GT:SGT:SF:SV:SIG:MT:PAC	112,83,0,0:1:1:2:0/0:./.:.:0	67,70,0,0:1:1:2:0/0:./.:.:0:0:.:.	27,31,35,28:1:1:2:0/1:./.:.:0:1:g.389402C>T:0	112,86,0,0:1:1:2:0/0:./.:.:0:0:.:.
chr2_ref_v2	390833	.	C	T	.	PASS	IntersectsRepeat=1;RepeatCorrectionApplied=0	SAC:ACF:DF:PD:GT:SGT:SF:SV:SIG:MT:PAC	111,110,0,0:1:1:2:0/0:./.:.:0	79,72,0,0:1:1:2:0/0:./.:.:0:0:.:.	29,25,29,40:1:1:2:0/1:1/1:0.125:0:1:g.390833C>T:0	90,89,0,0:1:1:2:0/0:./.:.:0:0:.:.
chr2_ref_v2	392313	.	CT	C	.	PASS	IntersectsRepeat=1;RepeatCorrectionApplied=1	SAC:ACF:DF:PD:GT:SGT:SF:SV:SIG:MT:PAC	61,81,1,9:1:1:2:0/0:./.:.:0	64,64,3,4:1:1:2:0/0:./.:.:0:0:.:.	33,48,1,5:1:1:2:0/0:./.:.:0:0:.:.	111,110,17,22:1:1:2:0/0:./.:.:0:1:.:
chr2_ref_v2	392499	.	A	AT	.	PASS	IntersectsRepeat=1;RepeatCorrectionApplied=0	SAC:ACF:DF:PD:GT:SGT:SF:SV:SIG:MT:PAC	1,0,60,63:1:1:2:1/1:./.:.:0	1,0,47,73:1:1:2:1/1:./.:.:0:0:.:.	0,0,41,44:1:1:2:1/1:./.:.:0:0:.:.	3,4,131,171:1:1:2:1/1:0/1:0.125:0:0:.:.
chr2_ref_v2	392853	.	A	ATCTTTCCTCTGCATTTTCTTTCCTCTGCATTT	.	PASS	IntersectsRepeat=0;RepeatCorrectionApplied=0	SAC:ACF:DF:PD:GT:SGT:SF:SV:SIG:MT:PAC	0,1,14,17:1:1:2:1/1:./.:.:0	0,1,11,13:1:1:2:1/1:0/1:0.125:0:0:.:.	0,0,10,7:1:0:2:./.:./.:.:0:0:.:.	0,0,18,15:1:1:2:1/1:./.:.:0:0:.:.
chr2_ref_v2	393217	.	C	T	.	PASS	IntersectsRepeat=1;RepeatCorrectionApplied=0	SAC:ACF:DF:PD:GT:SGT:SF:SV:SIG:MT:PAC	89,79,0,0:1:1:2:0/0:./.:.:0	42,28,40,29:1:1:2:0/1:./.:.:0:1:g.393217C>T:0	65,52,0,0:1:1:2:0/0:./.:.:0:0:.:.	76,72,82,77:1:1:2:0/1:./.:.:0:1:g.393217C>T:0
chr2_ref_v2	394355	.	G	A	.	PASS	IntersectsRepeat=0;RepeatCorrectionApplied=0	SAC:ACF:DF:PD:GT:SGT:SF:SV:SIG:MT:PAC	107,138,0,0:1:1:2:0/0:./.:.:0	103,98,0,0:1:1:2:0/0:./.:.:0:0:.:.	17,30,20,34:1:1:2:0/1:1/1:0.125:0:1:g.394355G>A:0	90,92,0,1:1:1:2:0/0:./.:.:0:0:.:.
chr2_ref_v2	394527	.	C	T	.	PASS	IntersectsRepeat=0;RepeatCorrectionApplied=0	SAC:ACF:DF:PD:GT:SGT:SF:SV:SIG:MT:PAC	85,105,0,0:1:1:2:0/0:./.:.:0	82,99,0,0:1:1:2:0/0:./.:.:0:0:.:.	34,17,23,25:1:1:2:0/1:./.:.:0:1:g.394527C>T:0	156,101,0,0:1:1:2:0/0:./.:.:0:0:.:.
chr2_ref_v2	395020	.	G	GA	.	PASS	IntersectsRepeat=1;RepeatCorrectionApplied=1	SAC:ACF:DF:PD:GT:SGT:SF:SV:SIG:MT:PAC	47,83,1,5:1:1:2:0/0:./.:.:0	42,51,1,2:1:1:2:0/0:./.:.:0:0:.:.	46,56,2,3:1:1:2:0/0:./.:.:0:0:.:.	109,120,19,17:1:1:2:0/0:0/1:0.25:0:1:.:.
chr2_ref_v2	396265	.	G	T	.	PASS	IntersectsRepeat=0;RepeatCorrectionApplied=0	SAC:ACF:DF:PD:GT:SGT:SF:SV:SIG:MT:PAC	111,134,1,0:1:1:2:0/0:./.:.:0	96,130,0,0:1:1:2:0/0:./.:.:0:0:.:.	27,30,37,29:1:1:2:0/1:1/1:0.125:0:1:g.396265G>T:0	112,124,0,0:1:1:2:0/0:./.:.:0:0:.:.
chr2_ref_v2	396825	.	C	T	.	PASS	IntersectsRepeat=0;RepeatCorrectionApplied=0	SAC:ACF:DF:PD:GT:SGT:SF:SV:SIG:MT:PAC	117,97,0,0:1:1:2:0/0:./.:.:0	43,38,42,33:1:1:2:0/1:./.:.:0:1:g.396825C>T:0	61,59,0,0:1:1:2:0/0:./.:.:0:0:.:.	48,40,47,62:1:1:2:0/1:1/1:0.125:0:1:g.396825C>T:0
chr2_ref_v2	396869	.	C	T	.	PASS	IntersectsRepeat=0;RepeatCorrectionApplied=0	SAC:ACF:DF:PD:GT:SGT:SF:SV:SIG:MT:PAC	116,124,0,0:1:1:2:0/0:./.:.:0	40,54,49,31:1:1:2:0/1:0/0:0.125:0:1:g.396869C>T:0	58,69,0,0:1:1:2:0/0:./.:.:0:0:.:.	61,55,48,37:1:1:2:0/1:0/0:0.125:0:1:g.396869C>T:0
chr2_ref_v2	397511	.	T	C	.	PASS	IntersectsRepeat=0;RepeatCorrectionApplied=0	SAC:ACF:DF:PD:GT:SGT:SF:SV:SIG:MT:PAC	118,81,0,0:1:1:2:0/0:./.:.:0	100,95,0,1:1:1:2:0/0:./.:.:0:0:.:.	39,22,26,28:1:1:2:0/1:./.:.:0:1:g.397511T>C:0	124,110,0,0:1:1:2:0/0:./.:.:0:0:.:.
chr2_ref_v2	398091	.	A	C	.	PASS	IntersectsRepeat=0;RepeatCorrectionApplied=0	SAC:ACF:DF:PD:GT:SGT:SF:SV:SIG:MT:PAC	99,80,0,0:1:1:2:0/0:./.:.:0	37,41,46,41:1:1:2:0/1:./.:.:0:1:g.398091A>C:0	42,41,0,0:1:1:2:0/0:./.:.:0:0:.:.	59,41,57,59:1:1:2:0/1:1/1:0.125:0:1:g.398091A>C:0
chr2_ref_v2	398534	.	C	T	.	PASS	IntersectsRepeat=0;RepeatCorrectionApplied=0	SAC:ACF:DF:PD:GT:SGT:SF:SV:SIG:MT:PAC	123,101,0,0:1:1:2:0/0:./.:.:0	26,34,41,40:1:1:2:0/1:1/1:0.125:0:1:g.398534C>T:0	65,74,0,0:1:1:2:0/0:./.:.:0:0:.:.	65,61,63,55:1:1:2:0/1:./.:.:0:1:g.398534C>T:0
chr2_ref_v2	402255	.	C	T	.	PASS	IntersectsRepeat=0;RepeatCorrectionApplied=0	SAC:ACF:DF:PD:GT:SGT:SF:SV:SIG:MT:PAC	71,90,0,0:1:1:2:0/0:./.:.:0	27,39,23,45:1:1:2:0/1:./.:.:0:1:g.402255C>T:0	54,46,0,0:1:1:2:0/0:./.:.:0:0:.:.	46,56,46,50:1:1:2:0/1:./.:.:0:1:g.402255C>T:0
chr2_ref_v2	402399	.	G	T	.	PASS	IntersectsRepeat=0;RepeatCorrectionApplied=0	SAC:ACF:DF:PD:GT:SGT:SF:SV:SIG:MT:PAC	56,48,44,40:1:1:2:0/1:0/0:0.125:0	37,33,46,30:1:1:2:0/1:./.:.:0:0:.:.	37,25,33,33:1:1:2:0/1:./.:.:0:0:.:.	49,51,62,54:1:1:2:0/1:1/1:0.125:0:0:.:.
chr2_ref_v2	403634	.	A	C	.	PASS	IntersectsRepeat=0;RepeatCorrectionApplied=0	SAC:ACF:DF:PD:GT:SGT:SF:SV:SIG:MT:PAC	139,131,0,0:1:1:2:0/0:./.:.:0	52,52,54,50:1:1:2:0/1:./.:.:0:1:g.403634A>C:0	53,66,0,0:1:1:2:0/0:./.:.:0:0:.:.	50,66,53,54:1:1:2:0/1:./.:.:0:1:g.403634A>C:0
chr2_ref_v2	404525	.	T	G	.	PASS	IntersectsRepeat=0;RepeatCorrectionApplied=0	SAC:ACF:DF:PD:GT:SGT:SF:SV:SIG:MT:PAC	97,102,0,0:1:1:2:0/0:./.:.:0	54,31,46,35:1:1:2:0/1:./.:.:0:1:g.404525T>G:0	80,66,0,0:1:1:2:0/0:./.:.:0:0:.:.	66,67,56,46:1:1:2:0/1:0/0:0.125:0:1:g.404525T>G:0
chr2_ref_v2	405697	.	T	TCCTTGTGTTGGAATTGAACTCTAATATCATCTATTCAATATTATAGCCTTTAGCAACAATGGAATCCCAACAATTATCCAATAACTCACATATTTCTCA	.	PASS	IntersectsRepeat=0;RepeatCorrectionApplied=0	SAC:ACF:DF:PD:GT:SGT:SF:SV:SIG:MT:PAC	0,6,0,4:1:0:2:./.:./.:.:0	1,4,0,2:1:0:2:./.:./.:.:0:0:.:.	0,1,0,0:0:1:2:./.:./.:.:0:0:.:.	5,4,0,3:1:1:2:./.:./.:.:0:0:.:.
chr2_ref_v2	406099	.	C	T	.	PASS	IntersectsRepeat=0;RepeatCorrectionApplied=0	SAC:ACF:DF:PD:GT:SGT:SF:SV:SIG:MT:PAC	72,86,0,0:1:1:2:0/0:./.:.:0	71,72,0,0:1:1:2:0/0:./.:.:0:0:.:.	21,34,21,28:1:1:2:0/1:./.:.:0:1:g.406099C>T:0	92,150,1,0:1:1:2:0/0:./.:.:0:0:.:.
chr2_ref_v2	406410	.	GA	G	.	PASS	IntersectsRepeat=1;RepeatCorrectionApplied=1	SAC:ACF:DF:PD:GT:SGT:SF:SV:SIG:MT:PAC	47,42,9,8:1:1:2:0/0:./.:.:0	19,29,37,24:1:1:2:0/1:0/0:0.25:0:1:g.406411delA:0	35,29,4,9:1:1:2:0/0:./.:.:0:0:.:.	51,64,45,73:1:1:2:0/0:0/1:0.5:0:1:.:
chr2_ref_v2	407056	.	TA	T	.	PASS	IntersectsRepeat=1;RepeatCorrectionApplied=1	SAC:ACF:DF:PD:GT:SGT:SF:SV:SIG:MT:PAC	85,81,2,1:1:1:2:0/0:./.:.:0	49,28,35,21:1:1:2:0/1:0/0:0.25:0:1:g.407057delA:0	58,61,3,0:1:1:2:0/0:./.:.:0:0:.:.	65,66,57,94:1:1:2:0/1:./.:.:0:1:g.407057delA:0
chr2_ref_v2	411113	.	A	G	.	PASS	IntersectsRepeat=0;RepeatCorrectionApplied=0	SAC:ACF:DF:PD:GT:SGT:SF:SV:SIG:MT:PAC	0,0,92,95:1:1:2:1/1:./.:.:0	0,0,95,61:1:1:2:1/1:./.:.:0:0:.:.	0,0,63,47:1:1:2:1/1:./.:.:0:0:.:.	0,0,102,112:1:1:2:1/1:./.:.:0:0:.:.
chr2_ref_v2	411973	.	C	A	.	PASS	IntersectsRepeat=0;RepeatCorrectionApplied=0	SAC:ACF:DF:PD:GT:SGT:SF:SV:SIG:MT:PAC	47,50,42,40:1:1:2:0/1:0/0:0.125:0	45,45,35,33:1:1:2:0/1:0/0:0.125:0:0:.:.	30,29,30,22:1:1:2:0/1:0/0:0.125:0:0:.:.	56,49,56,58:1:1:2:0/1:./.:.:0:0:.:.
chr2_ref_v2	413292	.	G	C	.	PASS	IntersectsRepeat=0;RepeatCorrectionApplied=0	SAC:ACF:DF:PD:GT:SGT:SF:SV:SIG:MT:PAC	108,132,0,0:1:1:2:0/0:./.:.:0	98,92,0,0:1:1:2:0/0:./.:.:0:0:.:.	32,29,26,40:1:1:2:0/1:./.:.:0:1:g.413292G>C:0	122,122,0,0:1:1:2:0/0:./.:.:0:0:.:.
chr2_ref_v2	415495	.	G	A	.	PASS	IntersectsRepeat=0;RepeatCorrectionApplied=0	SAC:ACF:DF:PD:GT:SGT:SF:SV:SIG:MT:PAC	88,82,0,0:1:1:2:0/0:./.:.:0	41,33,33,28:1:1:2:0/1:0/0:0.125:0:1:g.415495G>A:0	48,43,0,0:1:1:2:0/0:./.:.:0:0:.:.	56,66,66,90:1:1:2:0/1:1/1:0.125:0:1:g.415495G>A:0
chr2_ref_v2	415743	.	CT	C,CTTTTTT,CTTTTTTTTTTTT	.	PASS	IntersectsRepeat=1;RepeatCorrectionApplied=1	SAC:ACF:DF:PD:GT:SGT:SF:SV:SIG:MT:PAC	1,2,0,1,0,11,12,11:1:1:2:2/3:0/3:0.25:0	4,11,0,0,1,3,9,8:1:1:2:0/3:2/3:0.25:0:0:.:.	1,3,6,9,2,5,1,5:1:1:2:1/3:1/2:0.5:0:0:.:.	5,18,2,2,4,12,9,15:1:1:2:2/3:0/3:0.5:0:0:.:.
chr2_ref_v2	415883	.	G	A	.	PASS	IntersectsRepeat=0;RepeatCorrectionApplied=0	SAC:ACF:DF:PD:GT:SGT:SF:SV:SIG:MT:PAC	80,109,1,0:1:1:2:0/0:./.:.:0	63,84,0,0:1:1:2:0/0:./.:.:0:0:.:.	30,30,30,27:1:1:2:0/1:./.:.:0:1:g.415883G>A:0	95,160,0,0:1:1:2:0/0:./.:.:0:0:.:.
chr2_ref_v2	416320	.	T	C	.	PASS	IntersectsRepeat=0;RepeatCorrectionApplied=0	SAC:ACF:DF:PD:GT:SGT:SF:SV:SIG:MT:PAC	72,72,0,0:1:1:2:0/0:./.:.:0	49,77,0,0:1:1:2:0/0:./.:.:0:0:.:.	29,24,27,24:1:1:2:0/1:./.:.:0:1:g.416320T>C:0	112,89,1,0:1:1:2:0/0:./.:.:0:0:.:.
chr2_ref_v2	416377	.	T	G	.	PASS	IntersectsRepeat=1;RepeatCorrectionApplied=0	SAC:ACF:DF:PD:GT:SGT:SF:SV:SIG:MT:PAC	89,72,1,0:1:1:2:0/0:./.:.:0	28,29,28,33:1:1:2:0/1:./.:.:0:1:g.416377T>G:0	60,58,0,0:1:1:2:0/0:./.:.:0:0:.:.	63,52,65,62:1:1:2:0/1:./.:.:0:1:g.416377T>G:0
chr2_ref_v2	417397	.	G	A	.	PASS	IntersectsRepeat=0;RepeatCorrectionApplied=0	SAC:ACF:DF:PD:GT:SGT:SF:SV:SIG:MT:PAC	117,105,0,0:1:1:2:0/0:./.:.:0	102,99,0,0:1:1:2:0/0:./.:.:0:0:.:.	29,19,35,24:1:1:2:0/1:1/1:0.125:0:1:g.417397G>A:0	98,81,0,0:1:1:2:0/0:./.:.:0:0:.:.
chr2_ref_v2	417882	.	G	A	.	PASS	IntersectsRepeat=0;RepeatCorrectionApplied=0	SAC:ACF:DF:PD:GT:SGT:SF:SV:SIG:MT:PAC	67,56,44,58:1:1:2:0/1:0/0:0.125:0	47,34,42,34:1:1:2:0/1:./.:.:0:0:.:.	33,27,29,34:1:1:2:0/1:./.:.:0:0:.:.	65,49,69,56:1:1:2:0/1:./.:.:0:0:.:.
chr2_ref_v2	419223	.	G	A	.	PASS	IntersectsRepeat=0;RepeatCorrectionApplied=0	SAC:ACF:DF:PD:GT:SGT:SF:SV:SIG:MT:PAC	93,85,0,0:1:1:2:0/0:./.:.:0	92,65,0,0:1:1:2:0/0:./.:.:0:0:.:.	32,29,23,20:1:1:2:0/1:0/0:0.125:0:1:g.419223G>A:0	131,125,0,0:1:1:2:0/0:./.:.:0:0:.:.
chr2_ref_v2	420292	.	C	A	.	PASS	IntersectsRepeat=0;RepeatCorrectionApplied=0	SAC:ACF:DF:PD:GT:SGT:SF:SV:SIG:MT:PAC	72,74,0,0:1:1:2:0/0:./.:.:0	61,44,0,1:1:1:2:0/0:./.:.:0:0:.:.	30,20,24,19:1:1:2:0/1:0/0:0.125:0:1:g.420292C>A:0	145,130,0,0:1:1:2:0/0:./.:.:0:0:.:.
chr2_ref_v2	420345	.	T	TGTAGTAGTAGTA	.	PASS	IntersectsRepeat=1;RepeatCorrectionApplied=1	SAC:ACF:DF:PD:GT:SGT:SF:SV:SIG:MT:PAC	1,0,35,47:1:1:2:1/1:./.:.:0	0,0,40,38:1:1:2:1/1:./.:.:0:0:.:.	0,0,25,33:1:1:2:1/1:./.:.:0:0:.:.	0,0,58,92:1:1:2:1/1:./.:.:0:0:.:.
chr2_ref_v2	420976	.	G	A	.	PASS	IntersectsRepeat=0;RepeatCorrectionApplied=0	SAC:ACF:DF:PD:GT:SGT:SF:SV:SIG:MT:PAC	79,71,0,0:1:1:2:0/0:./.:.:0	40,45,33,28:1:1:2:0/1:0/0:0.125:0:1:g.420976G>A:0	59,48,0,0:1:1:2:0/0:./.:.:0:0:.:.	81,64,61,75:1:1:2:0/1:./.:.:0:1:g.420976G>A:0
chr2_ref_v2	421099	.	G	A	.	PASS	IntersectsRepeat=0;RepeatCorrectionApplied=0	SAC:ACF:DF:PD:GT:SGT:SF:SV:SIG:MT:PAC	85,107,0,0:1:1:2:0/0:./.:.:0	29,45,33,45:1:1:2:0/1:./.:.:0:1:g.421099G>A:0	41,62,0,0:1:1:2:0/0:./.:.:0:0:.:.	51,77,70,86:1:1:2:0/1:1/1:0.125:0:1:g.421099G>A:0
chr2_ref_v2	421159	.	A	AT	.	PASS	IntersectsRepeat=1;RepeatCorrectionApplied=1	SAC:ACF:DF:PD:GT:SGT:SF:SV:SIG:MT:PAC	90,67,0,0:1:1:2:0/0:./.:.:0	87,59,0,0:1:1:2:0/0:./.:.:0:0:.:.	31,32,26,29:1:1:2:0/1:0/0:0.125:0:1:g.421159_421160insT:0	115,117,0,0:1:1:2:0/0:./.:.:0:0:.:.
chr2_ref_v2	421718	.	C	T	.	PASS	IntersectsRepeat=0;RepeatCorrectionApplied=0	SAC:ACF:DF:PD:GT:SGT:SF:SV:SIG:MT:PAC	85,110,0,0:1:1:2:0/0:./.:.:0	74,82,0,0:1:1:2:0/0:./.:.:0:0:.:.	36,21,29,23:1:1:2:0/1:./.:.:0:1:g.421718C>T:0	82,91,0,0:1:1:2:0/0:./.:.:0:0:.:.
chr2_ref_v2	423361	.	G	GA,GAA	.	PASS	IntersectsRepeat=1;RepeatCorrectionApplied=1	SAC:ACF:DF:PD:GT:SGT:SF:SV:SIG:MT:PAC	4,8,34,32,25,35:1:1:2:1/2:0/2:0.125:0	30,41,14,23,2,2:1:1:2:0/1:0/2:0.125:0:1:g.423361_423363AA>:0	17,17,2,1,13,19:1:1:2:0/2:./.:.:0:1:g.423361_423363A>:0	66,57,44,46,3,7:1:1:2:0/1:1/1:0.125:0:1:g.423361_423363AA>:0
chr2_ref_v2	426292	.	T	C	.	PASS	IntersectsRepeat=0;RepeatCorrectionApplied=0	SAC:ACF:DF:PD:GT:SGT:SF:SV:SIG:MT:PAC	57,50,47,50:1:1:2:0/1:./.:.:0	34,41,32,36:1:1:2:0/1:./.:.:0:0:.:.	28,28,24,24:1:1:2:0/1:0/0:0.125:0:0:.:.	65,62,65,54:1:1:2:0/1:./.:.:0:0:.:.
chr2_ref_v2	426956	.	TA	T	.	PASS	IntersectsRepeat=1;RepeatCorrectionApplied=1	SAC:ACF:DF:PD:GT:SGT:SF:SV:SIG:MT:PAC	43,64,2,5:1:1:2:0/0:./.:.:0	1,3,38,50:1:1:2:1/1:0/1:0.125:0:1:g.426957delA,g.426957delA:0,1	30,45,4,2:1:1:2:0/0:./.:.:0:0:.:.	9,3,95,136:1:1:2:1/1:./.:.:0:1:g.426957delA,g.426957delA:0,1
chr2_ref_v2	427834	.	C	A	.	PASS	IntersectsRepeat=0;RepeatCorrectionApplied=0	SAC:ACF:DF:PD:GT:SGT:SF:SV:SIG:MT:PAC	42,66,0,1:1:1:2:0/0:./.:.:0	34,63,0,0:1:1:2:0/0:./.:.:0:0:.:.	28,31,3,21:1:1:2:0/0:0/1:0.5:0:1:.:	75,112,0,0:1:1:2:0/0:./.:.:0:0:.:.
chr2_ref_v2	429236	.	AT	A,ATT	.	PASS	IntersectsRepeat=1;RepeatCorrectionApplied=1	SAC:ACF:DF:PD:GT:SGT:SF:SV:SIG:MT:PAC	71,70,7,3,4,4:1:1:2:0/0:./.:.:0	11,5,31,25,27,36:1:1:2:1/2:2/2:0.125:0:1:g.429237delT,g.429236_429237insT:0,0	62,40,1,4,1,0:1:1:2:0/0:./.:.:0:0:.:.	14,7,62,87,58,54:1:1:2:1/2:1/1:0.125:0:1:.:.
chr2_ref_v2	430061	.	T	C	.	PASS	IntersectsRepeat=0;RepeatCorrectionApplied=0	SAC:ACF:DF:PD:GT:SGT:SF:SV:SIG:MT:PAC	104,116,0,0:1:1:2:0/0:./.:.:0	97,98,0,0:1:1:2:0/0:./.:.:0:0:.:.	27,24,32,35:1:1:2:0/1:1/1:0.125:0:1:g.430061T>C:0	108,104,0,1:1:1:2:0/0:./.:.:0:0:.:.
chr2_ref_v2	430831	.	C	A	.	PASS	IntersectsRepeat=0;RepeatCorrectionApplied=0	SAC:ACF:DF:PD:GT:SGT:SF:SV:SIG:MT:PAC	90,92,0,0:1:1:2:0/0:./.:.:0	39,34,37,48:1:1:2:0/1:1/1:0.125:0:1:g.430831C>A:0	39,56,0,0:1:1:2:0/0:./.:.:0:0:.:.	59,60,46,57:1:1:2:0/1:0/0:0.125:0:1:g.430831C>A:0
chr2_ref_v2	431635	.	G	T	.	PASS	IntersectsRepeat=0;RepeatCorrectionApplied=0	SAC:ACF:DF:PD:GT:SGT:SF:SV:SIG:MT:PAC	99,86,0,0:1:1:2:0/0:./.:.:0	42,35,21,38:1:1:2:0/1:0/0:0.125:0:1:g.431635G>T:0	60,46,0,0:1:1:2:0/0:./.:.:0:0:.:.	53,87,39,78:1:1:2:0/1:0/0:0.125:0:1:g.431635G>T:0
chr2_ref_v2	432619	.	A	C	.	PASS	IntersectsRepeat=1;RepeatCorrectionApplied=0	SAC:ACF:DF:PD:GT:SGT:SF:SV:SIG:MT:PAC	109,117,0,1:1:1:2:0/0:./.:.:0	86,82,0,0:1:1:2:0/0:./.:.:0:0:.:.	29,32,29,39:1:1:2:0/1:./.:.:0:1:g.432619A>C:0	113,127,0,0:1:1:2:0/0:./.:.:0:0:.:.
chr2_ref_v2	432776	.	A	G	.	PASS	IntersectsRepeat=0;RepeatCorrectionApplied=0	SAC:ACF:DF:PD:GT:SGT:SF:SV:SIG:MT:PAC	117,103,0,0:1:1:2:0/0:./.:.:0	69,50,50,39:1:1:2:0/1:0/0:0.125:0:1:g.432776A>G:0	67,61,0,0:1:1:2:0/0:./.:.:0:0:.:.	55,58,46,68:1:1:2:0/1:./.:.:0:1:g.432776A>G:0
chr2_ref_v2	434269	.	CA	C	.	PASS	IntersectsRepeat=1;RepeatCorrectionApplied=1	SAC:ACF:DF:PD:GT:SGT:SF:SV:SIG:MT:PAC	48,72,10,9:1:1:2:0/0:./.:.:0	29,61,9,7:1:1:2:0/0:./.:.:0:0:.:.	0,5,38,28:1:1:2:1/1:0/1:0.125:0:1:g.434270delA,g.434270delA:0,1	63,74,19,19:1:1:2:0/0:./.:.:0:0:.:.
chr2_ref_v2	434592	.	G	A	.	PASS	IntersectsRepeat=0;RepeatCorrectionApplied=0	SAC:ACF:DF:PD:GT:SGT:SF:SV:SIG:MT:PAC	68,101,0,0:1:1:2:0/0:./.:.:0	60,75,0,0:1:1:2:0/0:./.:.:0:0:.:.	22,41,39,35:1:1:2:0/1:1/1:0.125:0:1:g.434592G>A:0	118,136,0,0:1:1:2:0/0:./.:.:0:0:.:.
chr2_ref_v2	435616	.	C	T	.	PASS	IntersectsRepeat=1;RepeatCorrectionApplied=0	SAC:ACF:DF:PD:GT:SGT:SF:SV:SIG:MT:PAC	119,114,0,0:1:1:2:0/0:./.:.:0	104,87,0,0:1:1:2:0/0:./.:.:0:0:.:.	46,24,32,25:1:1:2:0/1:0/0:0.125:0:1:g.435616C>T:0	122,99,0,0:1:1:2:0/0:./.:.:0:0:.:.
chr2_ref_v2	436534	.	C	A	.	PASS	IntersectsRepeat=0;RepeatCorrectionApplied=0	SAC:ACF:DF:PD:GT:SGT:SF:SV:SIG:MT:PAC	87,94,9,20:1:1:2:0/0:0/1:0.25:1	57,104,0,1:1:1:2:0/0:./.:.:0:0:.:.	62,51,0,0:1:1:2:0/0:./.:.:0:0:.:.	104,105,0,0:1:1:2:0/0:./.:.:0:0:.:.
chr2_ref_v2	436590	.	G	A	.	PASS	IntersectsRepeat=0;RepeatCorrectionApplied=0	SAC:ACF:DF:PD:GT:SGT:SF:SV:SIG:MT:PAC	90,92,0,0:1:1:2:0/0:./.:.:0	22,41,36,36:1:1:2:0/1:1/1:0.125:0:1:g.436590G>A:0	56,48,1,0:1:1:2:0/0:./.:.:0:0:.:.	49,50,57,45:1:1:2:0/1:./.:.:0:1:g.436590G>A:0
chr2_ref_v2	437905	.	G	A	.	PASS	IntersectsRepeat=0;RepeatCorrectionApplied=0	SAC:ACF:DF:PD:GT:SGT:SF:SV:SIG:MT:PAC	41,65,44,66:1:1:2:0/1:./.:.:0	29,49,49,62:1:1:2:0/1:1/1:0.125:0:0:.:.	32,30,29,36:1:1:2:0/1:./.:.:0:0:.:.	53,75,61,63:1:1:2:0/1:./.:.:0:0:.:.
chr2_ref_v2	442626	.	T	C	.	PASS	IntersectsRepeat=1;RepeatCorrectionApplied=0	SAC:ACF:DF:PD:GT:SGT:SF:SV:SIG:MT:PAC	125,115,0,0:1:1:2:0/0:./.:.:0	82,82,0,0:1:1:2:0/0:./.:.:0:0:.:.	20,36,35,39:1:1:2:0/1:1/1:0.125:0:1:g.442626T>C:0	109,124,0,0:1:1:2:0/0:./.:.:0:0:.:.
chr2_ref_v2	443268	.	A	C	.	PASS	IntersectsRepeat=1;RepeatCorrectionApplied=0	SAC:ACF:DF:PD:GT:SGT:SF:SV:SIG:MT:PAC	97,100,0,4:1:1:2:0/0:./.:.:0	33,35,40,32:1:1:2:0/1:./.:.:0:1:g.443268A>C:0	62,67,0,0:1:1:2:0/0:./.:.:0:0:.:.	73,64,61,46:1:1:2:0/1:0/0:0.125:0:1:g.443268A>C:0
chr2_ref_v2	447084	.	G	A	.	PASS	IntersectsRepeat=0;RepeatCorrectionApplied=0	SAC:ACF:DF:PD:GT:SGT:SF:SV:SIG:MT:PAC	94,89,0,0:1:1:2:0/0:./.:.:0	78,100,0,0:1:1:2:0/0:./.:.:0:0:.:.	25,20,30,17:1:1:2:0/1:./.:.:0:1:g.447084G>A:0	142,102,0,0:1:1:2:0/0:./.:.:0:0:.:.
chr2_ref_v2	447668	.	C	T	.	PASS	IntersectsRepeat=1;RepeatCorrectionApplied=0	SAC:ACF:DF:PD:GT:SGT:SF:SV:SIG:MT:PAC	114,80,0,0:1:1:2:0/0:./.:.:0	102,73,0,0:1:1:2:0/0:./.:.:0:0:.:.	34,25,33,41:1:1:2:0/1:1/1:0.125:0:1:g.447668C>T:0	143,124,0,0:1:1:2:0/0:./.:.:0:0:.:.
chr2_ref_v2	447735	.	G	A	.	PASS	IntersectsRepeat=0;RepeatCorrectionApplied=0	SAC:ACF:DF:PD:GT:SGT:SF:SV:SIG:MT:PAC	56,58,55,47:1:1:2:0/1:./.:.:0	41,41,59,45:1:1:2:0/1:1/1:0.125:0:0:.:.	30,35,31,46:1:1:2:0/1:1/1:0.125:0:0:.:.	58,64,75,68:1:1:2:0/1:1/1:0.125:0:0:.:.
chr2_ref_v2	449892	.	C	T	.	PASS	IntersectsRepeat=0;RepeatCorrectionApplied=0	SAC:ACF:DF:PD:GT:SGT:SF:SV:SIG:MT:PAC	78,56,49,53:1:1:2:0/1:0/0:0.125:0	103,78,0,0:1:1:2:0/0:./.:.:0:1:g.449891_449893T>C:1	52,62,0,0:1:1:2:0/0:./.:.:0:1:g.449891_449893T>C:1	106,117,0,0:1:1:2:0/0:./.:.:0:1:g.449891_449893T>C:1
chr2_ref_v2	450698	.	G	A	.	PASS	IntersectsRepeat=1;RepeatCorrectionApplied=0	SAC:ACF:DF:PD:GT:SGT:SF:SV:SIG:MT:PAC	76,46,61,35:1:1:2:0/1:0/0:0.125:0	123,92,0,0:1:1:2:0/0:./.:.:0:1:g.450697_450699A>G:1	55,61,0,0:1:1:2:0/0:./.:.:0:1:g.450697_450699A>G:1	126,116,0,0:1:1:2:0/0:./.:.:0:1:g.450697_450699A>G:1
chr2_ref_v2	450954	.	C	A	.	PASS	IntersectsRepeat=0;RepeatCorrectionApplied=0	SAC:ACF:DF:PD:GT:SGT:SF:SV:SIG:MT:PAC	85,93,0,0:1:1:2:0/0:./.:.:0	45,44,28,39:1:1:2:0/1:0/0:0.125:0:1:g.450954C>A:0	50,54,0,0:1:1:2:0/0:./.:.:0:0:.:.	58,60,49,58:1:1:2:0/1:./.:.:0:1:g.450954C>A:0
chr2_ref_v2	451113	.	C	A	.	PASS	IntersectsRepeat=1;RepeatCorrectionApplied=0	SAC:ACF:DF:PD:GT:SGT:SF:SV:SIG:MT:PAC	101,89,0,0:1:1:2:0/0:./.:.:0	74,65,0,0:1:1:2:0/0:./.:.:0:0:.:.	19,20,20,30:1:1:2:0/1:1/1:0.125:0:1:g.451113C>A:0	119,106,0,0:1:1:2:0/0:./.:.:0:0:.:.
chr2_ref_v2	451230	.	C	T	.	PASS	IntersectsRepeat=0;RepeatCorrectionApplied=0	SAC:ACF:DF:PD:GT:SGT:SF:SV:SIG:MT:PAC	95,75,0,0:1:1:2:0/0:./.:.:0	40,31,48,25:1:1:2:0/1:./.:.:0:1:g.451230C>T:0	58,57,0,0:1:1:2:0/0:./.:.:0:0:.:.	64,70,71,57:1:1:2:0/1:./.:.:0:1:g.451230C>T:0
chr2_ref_v2	452261	.	T	C	.	PASS	IntersectsRepeat=1;RepeatCorrectionApplied=0	SAC:ACF:DF:PD:GT:SGT:SF:SV:SIG:MT:PAC	64,50,0,0:1:1:2:0/0:./.:.:0	30,24,22,13:1:1:2:0/1:0/0:0.25:0:1:g.452261T>C:0	43,26,0,0:1:1:2:0/0:./.:.:0:0:.:.	74,64,60,37:1:1:2:0/1:0/0:0.125:0:1:g.452261T>C:0
chr2_ref_v2	452404	.	CTT	C,CT	.	PASS	IntersectsRepeat=1;RepeatCorrectionApplied=1	SAC:ACF:DF:PD:GT:SGT:SF:SV:SIG:MT:PAC	12,13,4,0,6,12:1:1:2:0/2:0/0:0.125:0	29,14,2,3,7,3:1:1:2:0/0:0/1:0.25:0:0:.:.	2,4,14,12,10,13:1:1:2:2/2:0/2:0.125:0:1:g.452405delT:1	71,66,6,10,10,15:1:1:2:0/0:0/1:0.25:1:0:.:.
chr2_ref_v2	453512	.	C	T	.	PASS	IntersectsRepeat=0;RepeatCorrectionApplied=0	SAC:ACF:DF:PD:GT:SGT:SF:SV:SIG:MT:PAC	87,73,0,0:1:1:2:0/0:./.:.:0	38,43,29,34:1:1:2:0/1:0/0:0.125:0:1:g.453512C>T:0	50,72,0,0:1:1:2:0/0:./.:.:0:0:.:.	62,54,51,65:1:1:2:0/1:./.:.:0:1:g.453512C>T:0
chr2_ref_v2	454217	.	G	A	.	PASS	IntersectsRepeat=0;RepeatCorrectionApplied=0	SAC:ACF:DF:PD:GT:SGT:SF:SV:SIG:MT:PAC	81,74,0,0:1:1:2:0/0:./.:.:0	62,76,0,0:1:1:2:0/0:./.:.:0:0:.:.	19,28,26,22:1:1:2:0/1:./.:.:0:1:g.454217G>A:0	152,123,0,0:1:1:2:0/0:./.:.:0:0:.:.
chr2_ref_v2	455217	.	C	T	.	PASS	IntersectsRepeat=1;RepeatCorrectionApplied=0	SAC:ACF:DF:PD:GT:SGT:SF:SV:SIG:MT:PAC	70,61,0,0:1:1:2:0/0:./.:.:0	26,20,29,17:1:1:2:0/1:./.:.:0:1:g.455217C>T:0	36,37,0,0:1:1:2:0/0:./.:.:0:0:.:.	68,68,77,63:1:1:2:0/1:./.:.:0:1:g.455217C>T:0
chr2_ref_v2	455224	.	A	C	.	PASS	IntersectsRepeat=1;RepeatCorrectionApplied=0	SAC:ACF:DF:PD:GT:SGT:SF:SV:SIG:MT:PAC	71,62,0,1:1:1:2:0/0:./.:.:0	33,19,26,17:1:1:2:0/1:0/0:0.125:0:1:g.455224A>C:0	36,34,0,0:1:1:2:0/0:./.:.:0:0:.:.	77,58,70,70:1:1:2:0/1:./.:.:0:1:g.455224A>C:0
chr2_ref_v2	456972	.	C	A	.	PASS	IntersectsRepeat=1;RepeatCorrectionApplied=0	SAC:ACF:DF:PD:GT:SGT:SF:SV:SIG:MT:PAC	58,58,0,0:1:1:2:0/0:./.:.:0	19,13,29,19:1:1:2:0/1:1/1:0.25:0:1:g.456972C>A:0	43,53,0,0:1:1:2:0/0:./.:.:0:0:.:.	61,70,57,69:1:1:2:0/1:./.:.:0:1:g.456972C>A:0
chr2_ref_v2	457490	.	A	G	.	PASS	IntersectsRepeat=1;RepeatCorrectionApplied=0	SAC:ACF:DF:PD:GT:SGT:SF:SV:SIG:MT:PAC	93,87,0,0:1:1:2:0/0:./.:.:0	75,75,0,0:1:1:2:0/0:./.:.:0:0:.:.	38,36,28,26:1:1:2:0/1:0/0:0.125:0:1:g.457490A>G:0	116,127,0,0:1:1:2:0/0:./.:.:0:0:.:.
chr2_ref_v2	457996	.	G	A	.	PASS	IntersectsRepeat=0;RepeatCorrectionApplied=0	SAC:ACF:DF:PD:GT:SGT:SF:SV:SIG:MT:PAC	104,107,0,0:1:1:2:0/0:./.:.:0	47,46,53,29:1:1:2:0/1:0/0:0.125:0:1:g.457996G>A:0	64,62,0,0:1:1:2:0/0:./.:.:0:0:.:.	65,54,51,63:1:1:2:0/1:./.:.:0:1:g.457996G>A:0
chr2_ref_v2	458450	.	C	T	.	PASS	IntersectsRepeat=1;RepeatCorrectionApplied=0	SAC:ACF:DF:PD:GT:SGT:SF:SV:SIG:MT:PAC	107,95,0,0:1:1:2:0/0:./.:.:0	97,68,0,0:1:1:2:0/0:./.:.:0:0:.:.	23,35,33,30:1:1:2:0/1:./.:.:0:1:g.458450C>T:0	128,107,0,0:1:1:2:0/0:./.:.:0:0:.:.
chr2_ref_v2	458983	.	A	G	.	PASS	IntersectsRepeat=0;RepeatCorrectionApplied=0	SAC:ACF:DF:PD:GT:SGT:SF:SV:SIG:MT:PAC	95,110,0,0:1:1:2:0/0:./.:.:0	47,40,35,49:1:1:2:0/1:./.:.:0:1:g.458983A>G:0	70,52,0,0:1:1:2:0/0:./.:.:0:0:.:.	57,64,53,50:1:1:2:0/1:0/0:0.125:0:1:g.458983A>G:0
chr2_ref_v2	462964	.	C	T	.	PASS	IntersectsRepeat=0;RepeatCorrectionApplied=0	SAC:ACF:DF:PD:GT:SGT:SF:SV:SIG:MT:PAC	65,44,51,48:1:1:2:0/1:./.:.:0	86,72,0,0:1:1:2:0/0:./.:.:0:1:g.462963_462965T>C:1	57,64,0,0:1:1:2:0/0:./.:.:0:1:g.462963_462965T>C:1	155,126,0,0:1:1:2:0/0:./.:.:0:1:g.462963_462965T>C:1
chr2_ref_v2	463843	.	C	T	.	PASS	IntersectsRepeat=0;RepeatCorrectionApplied=0	SAC:ACF:DF:PD:GT:SGT:SF:SV:SIG:MT:PAC	35,51,10,25:1:1:2:0/0:0/1:0.5:1	58,78,0,0:1:1:2:0/0:./.:.:0:1:.:	22,39,0,0:1:1:2:0/0:./.:.:0:0:.:.	126,151,1,0:1:1:2:0/0:./.:.:0:1:.:
chr2_ref_v2	465235	.	C	T	.	PASS	IntersectsRepeat=0;RepeatCorrectionApplied=0	SAC:ACF:DF:PD:GT:SGT:SF:SV:SIG:MT:PAC	128,78,0,0:1:1:2:0/0:./.:.:0	50,36,55,25:1:1:2:0/1:./.:.:0:1:g.465235C>T:0	67,41,0,0:1:1:2:0/0:./.:.:0:0:.:.	57,44,50,56:1:1:2:0/1:./.:.:0:1:g.465235C>T:0
chr2_ref_v2	465748	.	AT	A	.	PASS	IntersectsRepeat=1;RepeatCorrectionApplied=1	SAC:ACF:DF:PD:GT:SGT:SF:SV:SIG:MT:PAC	96,80,1,1:1:1:2:0/0:./.:.:0	92,63,2,2:1:1:2:0/0:./.:.:0:0:.:.	30,24,23,30:1:1:2:0/1:./.:.:0:1:g.465749delT:0	143,174,2,7:1:1:2:0/0:./.:.:0:0:.:.
chr2_ref_v2	466100	.	GA	G	.	PASS	IntersectsRepeat=1;RepeatCorrectionApplied=1	SAC:ACF:DF:PD:GT:SGT:SF:SV:SIG:MT:PAC	79,79,0,0:1:1:2:0/0:./.:.:0	88,65,0,0:1:1:2:0/0:./.:.:0:0:.:.	48,21,30,29:1:1:2:0/1:0/0:0.125:0:1:g.466101delA:0	197,140,0,0:1:1:2:0/0:./.:.:0:0:.:.
chr2_ref_v2	467042	.	C	CT	.	PASS	IntersectsRepeat=1;RepeatCorrectionApplied=1	SAC:ACF:DF:PD:GT:SGT:SF:SV:SIG:MT:PAC	78,78,0,1:1:1:2:0/0:./.:.:0	64,48,0,0:1:1:2:0/0:./.:.:0:0:.:.	22,27,28,12:1:1:2:0/1:./.:.:0:1:g.467042_467043insT:0	105,126,9,7:1:1:2:0/0:./.:.:0:0:.:.
chr2_ref_v2	467445	.	G	T	.	PASS	IntersectsRepeat=0;RepeatCorrectionApplied=0	SAC:ACF:DF:PD:GT:SGT:SF:SV:SIG:MT:PAC	53,53,25,40:1:1:2:0/1:0/0:0.25:0	43,43,38,36:1:1:2:0/1:0/0:0.125:0:0:.:.	22,21,22,32:1:1:2:0/1:1/1:0.125:0:0:.:.	69,77,72,73:1:1:2:0/1:./.:.:0:0:.:.
chr2_ref_v2	468408	.	C	T	.	PASS	IntersectsRepeat=0;RepeatCorrectionApplied=0	SAC:ACF:DF:PD:GT:SGT:SF:SV:SIG:MT:PAC	93,95,0,0:1:1:2:0/0:./.:.:0	29,45,46,37:1:1:2:0/1:./.:.:0:1:g.468408C>T:0	51,43,0,0:1:1:2:0/0:./.:.:0:0:.:.	55,66,52,58:1:1:2:0/1:./.:.:0:1:g.468408C>T:0
chr2_ref_v2	468606	.	A	G	.	PASS	IntersectsRepeat=1;RepeatCorrectionApplied=0	SAC:ACF:DF:PD:GT:SGT:SF:SV:SIG:MT:PAC	99,110,0,0:1:1:2:0/0:./.:.:0	86,90,1,0:1:1:2:0/0:./.:.:0:0:.:.	20,30,20,25:1:1:2:0/1:./.:.:0:1:g.468606A>G:0	112,116,0,0:1:1:2:0/0:./.:.:0:0:.:.
chr2_ref_v2	469745	.	C	T	.	PASS	IntersectsRepeat=0;RepeatCorrectionApplied=0	SAC:ACF:DF:PD:GT:SGT:SF:SV:SIG:MT:PAC	43,29,40,38:1:1:2:0/1:./.:.:0	32,26,29,30:1:1:2:0/1:./.:.:0:0:.:.	21,18,28,25:1:1:2:0/1:1/1:0.125:0:0:.:.	64,67,55,54:1:1:2:0/1:0/0:0.125:0:0:.:.
chr2_ref_v2	471147	.	A	G	.	PASS	IntersectsRepeat=0;RepeatCorrectionApplied=0	SAC:ACF:DF:PD:GT:SGT:SF:SV:SIG:MT:PAC	67,74,0,0:1:1:2:0/0:./.:.:0	64,70,0,0:1:1:2:0/0:./.:.:0:0:.:.	20,26,14,22:1:1:2:0/1:0/0:0.125:0:1:g.471147A>G:0	94,117,0,0:1:1:2:0/0:./.:.:0:0:.:.
chr2_ref_v2	471551	.	T	C	.	PASS	IntersectsRepeat=1;RepeatCorrectionApplied=0	SAC:ACF:DF:PD:GT:SGT:SF:SV:SIG:MT:PAC	122,132,0,0:1:1:2:0/0:./.:.:0	72,109,0,0:1:1:2:0/0:./.:.:0:0:.:.	25,32,27,26:1:1:2:0/1:./.:.:0:1:g.471551T>C:0	121,96,0,0:1:1:2:0/0:./.:.:0:0:.:.
chr2_ref_v2	472291	.	C	T	.	PASS	IntersectsRepeat=1;RepeatCorrectionApplied=0	SAC:ACF:DF:PD:GT:SGT:SF:SV:SIG:MT:PAC	99,113,0,0:1:1:2:0/0:./.:.:0	81,82,0,0:1:1:2:0/0:./.:.:0:0:.:.	35,37,39,31:1:1:2:0/1:./.:.:0:1:g.472291C>T:0	126,94,0,0:1:1:2:0/0:./.:.:0:0:.:.
chr2_ref_v2	473255	.	A	T	.	PASS	IntersectsRepeat=1;RepeatCorrectionApplied=0	SAC:ACF:DF:PD:GT:SGT:SF:SV:SIG:MT:PAC	95,96,0,0:1:1:2:0/0:./.:.:0	41,31,30,25:1:1:2:0/1:0/0:0.125:0:1:g.473255A>T:0	50,55,0,0:1:1:2:0/0:./.:.:0:0:.:.	65,75,42,75:1:1:2:0/1:0/0:0.125:0:1:g.473255A>T:0
chr2_ref_v2	473913	.	A	G	.	PASS	IntersectsRepeat=1;RepeatCorrectionApplied=0	SAC:ACF:DF:PD:GT:SGT:SF:SV:SIG:MT:PAC	99,99,0,0:1:1:2:0/0:./.:.:0	44,46,32,38:1:1:2:0/1:0/0:0.125:0:1:g.473913A>G:0	39,67,0,0:1:1:2:0/0:./.:.:0:0:.:.	47,55,62,57:1:1:2:0/1:1/1:0.125:0:1:g.473913A>G:0
chr2_ref_v2	474948	.	G	T	.	PASS	IntersectsRepeat=1;RepeatCorrectionApplied=0	SAC:ACF:DF:PD:GT:SGT:SF:SV:SIG:MT:PAC	108,109,0,0:1:1:2:0/0:./.:.:0	89,79,0,0:1:1:2:0/0:./.:.:0:0:.:.	16,28,34,35:1:1:2:0/1:1/1:0.25:0:1:g.474948G>T:0	149,136,0,1:1:1:2:0/0:./.:.:0:0:.:.
chr2_ref_v2	474985	.	G	A	.	PASS	IntersectsRepeat=0;RepeatCorrectionApplied=0	SAC:ACF:DF:PD:GT:SGT:SF:SV:SIG:MT:PAC	90,107,0,0:1:1:2:0/0:./.:.:0	71,93,0,0:1:1:2:0/0:./.:.:0:0:.:.	30,35,14,30:1:1:2:0/1:0/0:0.25:0:1:g.474985G>A:0	157,159,0,0:1:1:2:0/0:./.:.:0:0:.:.
chr2_ref_v2	476308	.	C	T	.	PASS	IntersectsRepeat=0;RepeatCorrectionApplied=0	SAC:ACF:DF:PD:GT:SGT:SF:SV:SIG:MT:PAC	105,72,1,0:1:1:2:0/0:./.:.:0	32,28,40,25:1:1:2:0/1:./.:.:0:1:g.476308C>T:0	55,39,0,0:1:1:2:0/0:./.:.:0:0:.:.	85,79,72,65:1:1:2:0/1:0/0:0.125:0:1:g.476308C>T:0
chr2_ref_v2	476338	.	C	T	.	PASS	IntersectsRepeat=0;RepeatCorrectionApplied=0	SAC:ACF:DF:PD:GT:SGT:SF:SV:SIG:MT:PAC	84,85,0,0:1:1:2:0/0:./.:.:0	31,29,34,35:1:1:2:0/1:1/1:0.125:0:1:g.476338C>T:0	44,54,0,1:1:1:2:0/0:./.:.:0:0:.:.	62,70,67,86:1:1:2:0/1:1/1:0.125:0:1:g.476338C>T:0
chr2_ref_v2	476697	.	C	T	.	PASS	IntersectsRepeat=0;RepeatCorrectionApplied=0	SAC:ACF:DF:PD:GT:SGT:SF:SV:SIG:MT:PAC	96,92,1,0:1:1:2:0/0:./.:.:0	75,79,0,2:1:1:2:0/0:./.:.:0:0:.:.	20,41,22,51:1:1:2:0/1:1/1:0.125:0:1:g.476697C>T:0	111,103,0,0:1:1:2:0/0:./.:.:0:0:.:.
chr2_ref_v2	477056	.	GTA	G,GTATA	.	PASS	IntersectsRepeat=1;RepeatCorrectionApplied=1	SAC:ACF:DF:PD:GT:SGT:SF:SV:SIG:MT:PAC	32,18,12,9,3,2:1:1:2:0/1:0/2:0.125:0	14,6,22,23,0,0:1:1:2:0/1:1/1:0.25:0:0:.:.	21,23,9,6,22,15:1:1:2:0/2:0/1:0.25:0:1:g.477056_477059>TATA:0	38,42,71,56,5,1:1:1:2:0/1:1/1:0.125:0:1:.:
chr2_ref_v2	477408	.	A	G	.	PASS	IntersectsRepeat=1;RepeatCorrectionApplied=0	SAC:ACF:DF:PD:GT:SGT:SF:SV:SIG:MT:PAC	105,63,0,0:1:1:2:0/0:./.:.:0	79,51,0,0:1:1:2:0/0:./.:.:0:0:.:.	25,17,16,23:1:1:2:0/1:./.:.:0:1:g.477408A>G:0	177,110,0,0:1:1:2:0/0:./.:.:0:0:.:.
chr2_ref_v2	477475	.	AT	A	.	PASS	IntersectsRepeat=1;RepeatCorrectionApplied=1	SAC:ACF:DF:PD:GT:SGT:SF:SV:SIG:MT:PAC	120,59,3,5:1:1:2:0/0:./.:.:0	59,48,10,5:1:1:2:0/0:./.:.:0:0:.:.	41,36,2,1:1:1:2:0/0:./.:.:0:0:.:.	163,113,18,13:1:1:2:0/0:./.:.:0:0:.:.
chr2_ref_v2	479239	.	CAAAA	C,CAA,CAAA	.	PASS	IntersectsRepeat=1;RepeatCorrectionApplied=1	SAC:ACF:DF:PD:GT:SGT:SF:SV:SIG:MT:PAC	34,42,0,0,4,1,9,2:1:1:2:0/0:0/2:0.125:0	0,4,0,0,30,14,10,9:1:1:2:2/3:0/2:0.25:0:1:g.479240_479241delAA,g.479240delA:0,0	0,3,29,21,19,14,0,0:1:1:2:1/2:1/1:0.25:0:1:g.479240_479243delAAAA,g.479240_479241delAA:0,0	6,20,1,2,63,24,46,18:1:1:2:2/3:0/3:0.25:0:1:g.479240_479241delAA,g.479240delA:0,0
chr2_ref_v2	479763	.	CA	C	.	PASS	IntersectsRepeat=1;RepeatCorrectionApplied=1	SAC:ACF:DF:PD:GT:SGT:SF:SV:SIG:MT:PAC	78,76,11,15:1:1:2:0/0:0/1:0.125:0	62,73,2,9:1:1:2:0/0:./.:.:0:0:.:.	49,46,3,1:1:1:2:0/0:./.:.:0:0:.:.	91,103,7,8:1:1:2:0/0:./.:.:0:0:.:.
chr2_ref_v2	480828	.	A	T	.	PASS	IntersectsRepeat=1;RepeatCorrectionApplied=0	SAC:ACF:DF:PD:GT:SGT:SF:SV:SIG:MT:PAC	88,108,0,0:1:1:2:0/0:./.:.:0	40,29,28,38:1:1:2:0/1:./.:.:0:1:g.480828A>T:0	48,72,0,0:1:1:2:0/0:./.:.:0:0:.:.	73,58,49,60:1:1:2:0/1:0/0:0.125:0:1:g.480828A>T:0
chr2_ref_v2	481059	.	C	T	.	PASS	IntersectsRepeat=0;RepeatCorrectionApplied=0	SAC:ACF:DF:PD:GT:SGT:SF:SV:SIG:MT:PAC	97,95,0,0:1:1:2:0/0:./.:.:0	41,35,37,33:1:1:2:0/1:./.:.:0:1:g.481059C>T:0	53,47,0,0:1:1:2:0/0:./.:.:0:0:.:.	74,68,60,57:1:1:2:0/1:0/0:0.125:0:1:g.481059C>T:0
chr2_ref_v2	481389	.	C	T	.	PASS	IntersectsRepeat=1;RepeatCorrectionApplied=0	SAC:ACF:DF:PD:GT:SGT:SF:SV:SIG:MT:PAC	105,94,0,0:1:1:2:0/0:./.:.:0	46,47,42,31:1:1:2:0/1:0/0:0.125:0:1:g.481389C>T:0	68,48,0,0:1:1:2:0/0:./.:.:0:0:.:.	54,58,59,54:1:1:2:0/1:./.:.:0:1:g.481389C>T:0
chr2_ref_v2	481913	.	A	G	.	PASS	IntersectsRepeat=0;RepeatCorrectionApplied=0	SAC:ACF:DF:PD:GT:SGT:SF:SV:SIG:MT:PAC	113,100,0,0:1:1:2:0/0:./.:.:0	93,83,1,0:1:1:2:0/0:./.:.:0:0:.:.	37,24,33,32:1:1:2:0/1:./.:.:0:1:g.481913A>G:0	139,109,0,0:1:1:2:0/0:./.:.:0:0:.:.
chr2_ref_v2	482089	.	AT	A	.	PASS	IntersectsRepeat=1;RepeatCorrectionApplied=1	SAC:ACF:DF:PD:GT:SGT:SF:SV:SIG:MT:PAC	122,102,0,0:1:1:2:0/0:./.:.:0	55,39,31,45:1:1:2:0/1:0/0:0.125:0:1:g.482090delT:0	48,66,0,0:1:1:2:0/0:./.:.:0:0:.:.	54,61,47,55:1:1:2:0/1:./.:.:0:1:g.482090delT:0
chr2_ref_v2	484280	.	G	A	.	PASS	IntersectsRepeat=0;RepeatCorrectionApplied=0	SAC:ACF:DF:PD:GT:SGT:SF:SV:SIG:MT:PAC	89,94,0,0:1:1:2:0/0:./.:.:0	38,50,25,36:1:1:2:0/1:0/0:0.125:0:1:g.484280G>A:0	54,68,0,0:1:1:2:0/0:./.:.:0:0:.:.	45,53,60,56:1:1:2:0/1:1/1:0.125:0:1:g.484280G>A:0
chr2_ref_v2	485894	.	GT	G	.	PASS	IntersectsRepeat=1;RepeatCorrectionApplied=1	SAC:ACF:DF:PD:GT:SGT:SF:SV:SIG:MT:PAC	66,38,5,3:1:1:2:0/0:./.:.:0	29,22,16,20:1:1:2:0/0:./.:.:0:1:.:	33,34,6,3:1:1:2:0/0:./.:.:0:0:.:.	46,38,49,37:1:1:2:0/0:0/1:0.5:0:1:.:
chr2_ref_v2	485930	.	T	C	.	PASS	IntersectsRepeat=1;RepeatCorrectionApplied=0	SAC:ACF:DF:PD:GT:SGT:SF:SV:SIG:MT:PAC	64,82,0,0:1:1:2:0/0:./.:.:0	47,83,0,0:1:1:2:0/0:./.:.:0:0:.:.	23,29,15,19:1:1:2:0/1:0/0:0.25:0:1:g.485930T>C:0	84,114,0,0:1:1:2:0/0:./.:.:0:0:.:.
chr2_ref_v2	486069	.	G	A	.	PASS	IntersectsRepeat=0;RepeatCorrectionApplied=0	SAC:ACF:DF:PD:GT:SGT:SF:SV:SIG:MT:PAC	42,68,55,56:1:1:2:0/1:./.:.:0	41,36,36,34:1:1:2:0/1:./.:.:0:0:.:.	23,32,33,30:1:1:2:0/1:1/1:0.125:0:0:.:.	54,57,44,56:1:1:2:0/1:./.:.:0:0:.:.
chr2_ref_v2	487015	.	TA	T	.	PASS	IntersectsRepeat=1;RepeatCorrectionApplied=1	SAC:ACF:DF:PD:GT:SGT:SF:SV:SIG:MT:PAC	61,70,6,4:1:1:2:0/0:./.:.:0	46,63,5,3:1:1:2:0/0:./.:.:0:0:.:.	27,20,17,18:1:1:2:0/1:0/0:0.25:0:1:g.487016delA:0	92,95,17,17:1:1:2:0/0:./.:.:0:0:.:.
chr2_ref_v2	487273	.	C	A	.	PASS	IntersectsRepeat=0;RepeatCorrectionApplied=0	SAC:ACF:DF:PD:GT:SGT:SF:SV:SIG:MT:PAC	70,72,0,0:1:1:2:0/0:./.:.:0	55,62,0,1:1:1:2:0/0:./.:.:0:0:.:.	25,23,14,20:1:1:2:0/1:0/0:0.125:0:1:g.487273C>A:0	78,103,0,0:1:1:2:0/0:./.:.:0:0:.:.
chr2_ref_v2	488603	.	T	C	.	PASS	IntersectsRepeat=1;RepeatCorrectionApplied=0	SAC:ACF:DF:PD:GT:SGT:SF:SV:SIG:MT:PAC	85,110,0,0:1:1:2:0/0:./.:.:0	36,47,40,50:1:1:2:0/1:./.:.:0:1:g.488603T>C:0	59,65,0,0:1:1:2:0/0:./.:.:0:0:.:.	74,75,67,55:1:1:2:0/1:0/0:0.125:0:1:g.488603T>C:0
chr2_ref_v2	489191	.	G	A	.	PASS	IntersectsRepeat=0;RepeatCorrectionApplied=0	SAC:ACF:DF:PD:GT:SGT:SF:SV:SIG:MT:PAC	91,88,0,0:1:1:2:0/0:./.:.:0	71,74,0,0:1:1:2:0/0:./.:.:0:0:.:.	24,29,26,24:1:1:2:0/1:./.:.:0:1:g.489191G>A:0	124,118,0,0:1:1:2:0/0:./.:.:0:0:.:.
chr2_ref_v2	489483	.	T	C	.	PASS	IntersectsRepeat=0;RepeatCorrectionApplied=0	SAC:ACF:DF:PD:GT:SGT:SF:SV:SIG:MT:PAC	82,86,1,0:1:1:2:0/0:./.:.:0	82,72,0,0:1:1:2:0/0:./.:.:0:0:.:.	19,25,23,28:1:1:2:0/1:1/1:0.125:0:1:g.489483T>C:0	152,168,0,0:1:1:2:0/0:./.:.:0:0:.:.
chr2_ref_v2	491057	.	CT	C	.	PASS	IntersectsRepeat=1;RepeatCorrectionApplied=1	SAC:ACF:DF:PD:GT:SGT:SF:SV:SIG:MT:PAC	47,45,17,4:1:1:2:0/0:0/1:0.125:0	52,33,4,12:1:1:2:0/0:./.:.:0:0:.:.	34,41,2,7:1:1:2:0/0:./.:.:0:0:.:.	102,125,18,18:1:1:2:0/0:./.:.:0:0:.:.
chr2_ref_v2	492917	.	GAAAAAA	G,GAAA,GAAAA,GAAAAA	.	PASS	IntersectsRepeat=1;RepeatCorrectionApplied=1	SAC:ACF:DF:PD:GT:SGT:SF:SV:SIG:MT:PAC	16,16,4,1,6,12,6,9,7,15:1:1:2:0/3:0/1:0.125:0	1,0,32,31,7,22,2,2,0,0:1:1:2:1/2:1/3:0.125:0:1:g.492918_492920delAAA|g.492918_492923delAAAAAA,g.492917_492921A>|g.492917_492924AAAA>:0|0,0|0	10,7,0,0,8,9,6,7,3,3:1:1:2:0/3:2/3:0.125:0:0:.:.	9,0,53,68,22,24,1,2,2,0:1:1:2:1/2:1/1:0.5:0:1:g.492918_492920delAAA|g.492918_492923delAAAAAA,g.492917_492921A>|g.492917_492924AAAA>:0|0,0|0
chr2_ref_v2	493539	.	C	A	.	PASS	IntersectsRepeat=1;RepeatCorrectionApplied=0	SAC:ACF:DF:PD:GT:SGT:SF:SV:SIG:MT:PAC	90,142,0,0:1:1:2:0/0:./.:.:0	37,46,33,49:1:1:2:0/1:./.:.:0:1:g.493539C>A:0	60,58,0,0:1:1:2:0/0:./.:.:0:0:.:.	52,56,62,62:1:1:2:0/1:1/1:0.125:0:1:g.493539C>A:0
chr2_ref_v2	493619	.	C	A	.	PASS	IntersectsRepeat=1;RepeatCorrectionApplied=0	SAC:ACF:DF:PD:GT:SGT:SF:SV:SIG:MT:PAC	104,103,0,0:1:1:2:0/0:./.:.:0	71,83,0,2:1:1:2:0/0:./.:.:0:0:.:.	30,29,33,24:1:1:2:0/1:./.:.:0:1:g.493619C>A:0	145,105,0,0:1:1:2:0/0:./.:.:0:0:.:.
chr2_ref_v2	495543	.	C	A	.	PASS	IntersectsRepeat=0;RepeatCorrectionApplied=0	SAC:ACF:DF:PD:GT:SGT:SF:SV:SIG:MT:PAC	99,78,0,2:1:1:2:0/0:./.:.:0	73,50,0,0:1:1:2:0/0:./.:.:0:0:.:.	31,22,39,27:1:1:2:0/1:1/1:0.125:0:1:g.495543C>A:0	120,118,0,0:1:1:2:0/0:./.:.:0:0:.:.
chr2_ref_v2	496733	.	G	A	.	PASS	IntersectsRepeat=0;RepeatCorrectionApplied=0	SAC:ACF:DF:PD:GT:SGT:SF:SV:SIG:MT:PAC	103,119,0,0:1:1:2:0/0:./.:.:0	47,39,29,47:1:1:2:0/1:./.:.:0:1:g.496733G>A:0	52,68,0,0:1:1:2:0/0:./.:.:0:0:.:.	50,61,58,72:1:1:2:0/1:1/1:0.125:0:1:g.496733G>A:0
chr2_ref_v2	497170	.	C	A	.	PASS	IntersectsRepeat=0;RepeatCorrectionApplied=0	SAC:ACF:DF:PD:GT:SGT:SF:SV:SIG:MT:PAC	98,84,0,1:1:1:2:0/0:./.:.:0	43,45,49,38:1:1:2:0/1:./.:.:0:1:g.497170C>A:0	41,35,0,0:1:1:2:0/0:./.:.:0:0:.:.	57,63,71,56:1:1:2:0/1:./.:.:0:1:g.497170C>A:0
chr2_ref_v2	498189	.	T	G	.	PASS	IntersectsRepeat=0;RepeatCorrectionApplied=0	SAC:ACF:DF:PD:GT:SGT:SF:SV:SIG:MT:PAC	76,108,0,0:1:1:2:0/0:./.:.:0	60,78,0,0:1:1:2:0/0:./.:.:0:0:.:.	30,32,25,25:1:1:2:0/1:0/0:0.125:0:1:g.498189T>G:0	144,129,0,0:1:1:2:0/0:./.:.:0:0:.:.
chr2_ref_v2	498411	.	G	C	.	PASS	IntersectsRepeat=0;RepeatCorrectionApplied=0	SAC:ACF:DF:PD:GT:SGT:SF:SV:SIG:MT:PAC	100,86,0,0:1:1:2:0/0:./.:.:0	51,36,47,30:1:1:2:0/1:./.:.:0:1:g.498411G>C:0	51,60,0,0:1:1:2:0/0:./.:.:0:0:.:.	54,59,56,57:1:1:2:0/1:./.:.:0:1:g.498411G>C:0
chr2_ref_v2	498452	.	G	A	.	PASS	IntersectsRepeat=1;RepeatCorrectionApplied=0	SAC:ACF:DF:PD:GT:SGT:SF:SV:SIG:MT:PAC	102,97,0,1:1:1:2:0/0:./.:.:0	95,77,0,0:1:1:2:0/0:./.:.:0:0:.:.	32,33,33,30:1:1:2:0/1:./.:.:0:1:g.498452G>A:0	135,102,0,0:1:1:2:0/0:./.:.:0:0:.:.
chr2_ref_v2	498845	.	C	CA	.	PASS	IntersectsRepeat=1;RepeatCorrectionApplied=1	SAC:ACF:DF:PD:GT:SGT:SF:SV:SIG:MT:PAC	98,128,0,0:1:1:2:0/0:./.:.:0	70,109,1,0:1:1:2:0/0:./.:.:0:0:.:.	25,36,35,39:1:1:2:0/1:1/1:0.125:0:1:g.498845_498846insA:0	97,130,1,0:1:1:2:0/0:./.:.:0:0:.:.
chr2_ref_v2	499303	.	GA	G	.	PASS	IntersectsRepeat=1;RepeatCorrectionApplied=1	SAC:ACF:DF:PD:GT:SGT:SF:SV:SIG:MT:PAC	86,105,1,0:1:1:2:0/0:./.:.:0	39,40,42,23:1:1:2:0/1:0/0:0.125:0:1:g.499304delA:0	65,52,2,1:1:1:2:0/0:./.:.:0:0:.:.	91,66,74,70:1:1:2:0/1:0/0:0.125:0:1:g.499304delA:0
chr2_ref_v2	499503	.	CAAA	C	.	PASS	IntersectsRepeat=1;RepeatCorrectionApplied=1	SAC:ACF:DF:PD:GT:SGT:SF:SV:SIG:MT:PAC	41,47,2,3:1:1:2:0/0:0/1:0.125:0	7,4,1,6:1:0:2:./.:./.:.:0:0:.:.	6,25,3,4:1:1:2:0/0:0/1:0.5:0:0:.:.	10,14,16,23:1:1:2:0/1:1/1:0.25:0:1:g.499504_499506delAAA:0
chr2_ref_v2	501290	.	C	T	.	PASS	IntersectsRepeat=0;RepeatCorrectionApplied=0	SAC:ACF:DF:PD:GT:SGT:SF:SV:SIG:MT:PAC	68,60,14,7:1:1:2:0/0:0/1:0.25:1	68,77,0,0:1:1:2:0/0:./.:.:0:0:.:.	58,47,0,0:1:1:2:0/0:./.:.:0:0:.:.	120,144,0,0:1:1:2:0/0:./.:.:0:0:.:.
chr2_ref_v2	502189	.	G	A	.	PASS	IntersectsRepeat=1;RepeatCorrectionApplied=0	SAC:ACF:DF:PD:GT:SGT:SF:SV:SIG:MT:PAC	99,95,0,0:1:1:2:0/0:./.:.:0	50,53,47,44:1:1:2:0/1:./.:.:0:1:g.502189G>A:0	43,56,0,0:1:1:2:0/0:./.:.:0:0:.:.	53,67,46,54:1:1:2:0/1:0/0:0.125:0:1:g.502189G>A:0
chr2_ref_v2	503253	.	T	C	.	PASS	IntersectsRepeat=0;RepeatCorrectionApplied=0	SAC:ACF:DF:PD:GT:SGT:SF:SV:SIG:MT:PAC	84,78,0,0:1:1:2:0/0:./.:.:0	32,26,38,34:1:1:2:0/1:1/1:0.125:0:1:g.503253T>C:0	65,54,0,0:1:1:2:0/0:./.:.:0:0:.:.	67,79,54,64:1:1:2:0/1:0/0:0.125:0:1:g.503253T>C:0
chr2_ref_v2	503389	.	T	C	.	PASS	IntersectsRepeat=1;RepeatCorrectionApplied=0	SAC:ACF:DF:PD:GT:SGT:SF:SV:SIG:MT:PAC	120,89,0,0:1:1:2:0/0:./.:.:0	46,33,39,37:1:1:2:0/1:./.:.:0:1:g.503389T>C:0	61,40,0,0:1:1:2:0/0:./.:.:0:0:.:.	68,57,56,60:1:1:2:0/1:./.:.:0:1:g.503389T>C:0
chr2_ref_v2	504322	.	CCA	C	.	PASS	IntersectsRepeat=1;RepeatCorrectionApplied=1	SAC:ACF:DF:PD:GT:SGT:SF:SV:SIG:MT:PAC	57,55,6,4:1:1:2:0/0:./.:.:0	49,26,3,2:1:1:2:0/0:./.:.:0:0:.:.	37,31,5,5:1:1:2:0/0:0/1:0.125:0:0:.:.	130,96,8,7:1:1:2:0/0:./.:.:0:0:.:.
chr2_ref_v2	505379	.	CA	C,CAA	.	PASS	IntersectsRepeat=1;RepeatCorrectionApplied=1	SAC:ACF:DF:PD:GT:SGT:SF:SV:SIG:MT:PAC	18,31,3,3,2,13:1:1:2:0/0:0/2:0.5:0	19,17,16,18,1,5:1:1:2:0/0:0/2:0.125:0:1:.:.	15,11,19,14,5,1:1:1:2:0/1:0/2:0.25:0:1:.:.	30,23,49,32,9,12:1:1:2:0/1:0/2:0.25:0:1:.:.
chr2_ref_v2	507937	.	G	C	.	PASS	IntersectsRepeat=0;RepeatCorrectionApplied=0	SAC:ACF:DF:PD:GT:SGT:SF:SV:SIG:MT:PAC	132,121,0,0:1:1:2:0/0:./.:.:0	44,47,50,37:1:1:2:0/1:./.:.:0:1:g.507937G>C:0	59,73,0,0:1:1:2:0/0:./.:.:0:0:.:.	52,53,55,45:1:1:2:0/1:./.:.:0:1:g.507937G>C:0
chr2_ref_v2	508135	.	C	T	.	PASS	IntersectsRepeat=0;RepeatCorrectionApplied=0	SAC:ACF:DF:PD:GT:SGT:SF:SV:SIG:MT:PAC	100,130,0,0:1:1:2:0/0:./.:.:0	39,66,31,54:1:1:2:0/1:0/0:0.125:0:1:g.508135C>T:0	62,63,0,0:1:1:2:0/0:./.:.:0:0:.:.	53,67,55,54:1:1:2:0/1:./.:.:0:1:g.508135C>T:0
chr2_ref_v2	508307	.	A	G	.	PASS	IntersectsRepeat=1;RepeatCorrectionApplied=0	SAC:ACF:DF:PD:GT:SGT:SF:SV:SIG:MT:PAC	88,84,0,0:1:1:2:0/0:./.:.:0	40,41,30,33:1:1:2:0/1:0/0:0.125:0:1:g.508307A>G:0	49,63,0,0:1:1:2:0/0:./.:.:0:0:.:.	68,61,41,53:1:1:2:0/1:0/0:0.125:0:1:g.508307A>G:0
chr2_ref_v2	508338	.	G	A	.	PASS	IntersectsRepeat=1;RepeatCorrectionApplied=0	SAC:ACF:DF:PD:GT:SGT:SF:SV:SIG:MT:PAC	82,91,0,0:1:1:2:0/0:./.:.:0	61,71,0,0:1:1:2:0/0:./.:.:0:0:.:.	24,34,24,26:1:1:2:0/1:0/0:0.125:0:1:g.508338G>A:0	114,116,0,0:1:1:2:0/0:./.:.:0:0:.:.
chr2_ref_v2	508775	.	T	C	.	PASS	IntersectsRepeat=1;RepeatCorrectionApplied=0	SAC:ACF:DF:PD:GT:SGT:SF:SV:SIG:MT:PAC	97,86,0,0:1:1:2:0/0:./.:.:0	29,39,36,31:1:1:2:0/1:./.:.:0:1:g.508775T>C:0	52,60,0,0:1:1:2:0/0:./.:.:0:0:.:.	53,58,44,64:1:1:2:0/1:./.:.:0:1:g.508775T>C:0
chr2_ref_v2	510132	.	C	A	.	PASS	IntersectsRepeat=0;RepeatCorrectionApplied=0	SAC:ACF:DF:PD:GT:SGT:SF:SV:SIG:MT:PAC	94,109,0,1:1:1:2:0/0:./.:.:0	103,80,0,1:1:1:2:0/0:./.:.:0:0:.:.	17,21,23,21:1:1:2:0/1:1/1:0.125:0:1:g.510132C>A:0	118,122,0,0:1:1:2:0/0:./.:.:0:0:.:.
chr2_ref_v2	510827	.	G	A	.	PASS	IntersectsRepeat=0;RepeatCorrectionApplied=0	SAC:ACF:DF:PD:GT:SGT:SF:SV:SIG:MT:PAC	83,83,0,0:1:1:2:0/0:./.:.:0	57,87,0,0:1:1:2:0/0:./.:.:0:0:.:.	29,26,23,37:1:1:2:0/1:./.:.:0:1:g.510827G>A:0	125,125,0,0:1:1:2:0/0:./.:.:0:0:.:.
chr2_ref_v2	512096	.	C	A	.	PASS	IntersectsRepeat=0;RepeatCorrectionApplied=0	SAC:ACF:DF:PD:GT:SGT:SF:SV:SIG:MT:PAC	105,97,0,1:1:1:2:0/0:./.:.:0	79,81,0,0:1:1:2:0/0:./.:.:0:0:.:.	37,42,20,27:1:1:2:0/1:0/0:0.25:0:1:g.512096C>A:0	122,137,1,0:1:1:2:0/0:./.:.:0:0:.:.
chr2_ref_v2	514797	.	G	A	.	PASS	IntersectsRepeat=1;RepeatCorrectionApplied=0	SAC:ACF:DF:PD:GT:SGT:SF:SV:SIG:MT:PAC	107,97,0,0:1:1:2:0/0:./.:.:0	24,35,33,36:1:1:2:0/1:1/1:0.125:0:1:g.514797G>A:0	52,58,0,0:1:1:2:0/0:./.:.:0:0:.:.	70,54,65,62:1:1:2:0/1:./.:.:0:1:g.514797G>A:0
chr2_ref_v2	516985	.	G	A	.	PASS	IntersectsRepeat=0;RepeatCorrectionApplied=0	SAC:ACF:DF:PD:GT:SGT:SF:SV:SIG:MT:PAC	79,102,0,0:1:1:2:0/0:./.:.:0	76,70,0,0:1:1:2:0/0:./.:.:0:0:.:.	32,19,25,21:1:1:2:0/1:./.:.:0:1:g.516985G>A:0	108,144,0,0:1:1:2:0/0:./.:.:0:0:.:.
chr2_ref_v2	517110	.	G	A	.	PASS	IntersectsRepeat=0;RepeatCorrectionApplied=0	SAC:ACF:DF:PD:GT:SGT:SF:SV:SIG:MT:PAC	66,98,0,0:1:1:2:0/0:./.:.:0	19,31,31,48:1:1:2:0/1:1/1:0.25:0:1:g.517110G>A:0	50,62,0,0:1:1:2:0/0:./.:.:0:0:.:.	67,58,62,48:1:1:2:0/1:0/0:0.125:0:1:g.517110G>A:0
chr2_ref_v2	519630	.	G	A	.	PASS	IntersectsRepeat=0;RepeatCorrectionApplied=0	SAC:ACF:DF:PD:GT:SGT:SF:SV:SIG:MT:PAC	117,114,0,0:1:1:2:0/0:./.:.:0	93,94,0,0:1:1:2:0/0:./.:.:0:0:.:.	31,32,34,38:1:1:2:0/1:1/1:0.125:0:1:g.519630G>A:0	129,108,0,0:1:1:2:0/0:./.:.:0:0:.:.
chr2_ref_v2	522150	.	A	G	.	PASS	IntersectsRepeat=0;RepeatCorrectionApplied=0	SAC:ACF:DF:PD:GT:SGT:SF:SV:SIG:MT:PAC	92,91,0,0:1:1:2:0/0:./.:.:0	46,30,35,31:1:1:2:0/1:0/0:0.125:0:1:g.522150A>G:0	66,42,0,0:1:1:2:0/0:./.:.:0:0:.:.	44,58,48,52:1:1:2:0/1:./.:.:0:1:g.522150A>G:0
chr2_ref_v2	522468	.	A	G	.	PASS	IntersectsRepeat=1;RepeatCorrectionApplied=0	SAC:ACF:DF:PD:GT:SGT:SF:SV:SIG:MT:PAC	105,136,0,0:1:1:2:0/0:./.:.:0	74,113,0,0:1:1:2:0/0:./.:.:0:0:.:.	28,33,36,33:1:1:2:0/1:./.:.:0:1:g.522468A>G:0	124,108,0,0:1:1:2:0/0:./.:.:0:0:.:.
chr2_ref_v2	523248	.	G	A	.	PASS	IntersectsRepeat=0;RepeatCorrectionApplied=0	SAC:ACF:DF:PD:GT:SGT:SF:SV:SIG:MT:PAC	97,75,0,0:1:1:2:0/0:./.:.:0	31,41,46,40:1:1:2:0/1:1/1:0.125:0:1:g.523248G>A:0	75,70,1,0:1:1:2:0/0:./.:.:0:0:.:.	61,66,51,49:1:1:2:0/1:0/0:0.125:0:1:g.523248G>A:0
chr2_ref_v2	524872	.	G	A	.	PASS	IntersectsRepeat=0;RepeatCorrectionApplied=0	SAC:ACF:DF:PD:GT:SGT:SF:SV:SIG:MT:PAC	133,106,0,0:1:1:2:0/0:./.:.:0	46,31,58,31:1:1:2:0/1:1/1:0.125:0:1:g.524872G>A:0	64,43,0,0:1:1:2:0/0:./.:.:0:0:.:.	61,63,71,57:1:1:2:0/1:./.:.:0:1:g.524872G>A:0
chr2_ref_v2	526239	.	G	A	.	PASS	IntersectsRepeat=0;RepeatCorrectionApplied=0	SAC:ACF:DF:PD:GT:SGT:SF:SV:SIG:MT:PAC	119,110,0,0:1:1:2:0/0:./.:.:0	116,66,0,0:1:1:2:0/0:./.:.:0:0:.:.	29,38,36,38:1:1:2:0/1:./.:.:0:1:g.526239G>A:0	138,131,0,0:1:1:2:0/0:./.:.:0:0:.:.
chr2_ref_v2	526798	.	GA	G	.	PASS	IntersectsRepeat=1;RepeatCorrectionApplied=1	SAC:ACF:DF:PD:GT:SGT:SF:SV:SIG:MT:PAC	41,56,4,5:1:1:2:0/0:./.:.:0	17,28,25,29:1:1:2:0/1:0/0:0.25:0:1:g.526799delA:0	14,25,18,24:1:1:2:0/1:0/0:0.25:0:1:g.526799delA:0	35,47,44,48:1:1:2:0/1:0/0:0.25:0:1:g.526799delA:0
chr2_ref_v2	527600	.	C	A	.	PASS	IntersectsRepeat=1;RepeatCorrectionApplied=0	SAC:ACF:DF:PD:GT:SGT:SF:SV:SIG:MT:PAC	85,86,0,1:1:1:2:0/0:./.:.:0	67,62,0,0:1:1:2:0/0:./.:.:0:0:.:.	24,21,23,29:1:1:2:0/1:1/1:0.125:0:1:g.527600C>A:0	104,117,0,0:1:1:2:0/0:./.:.:0:0:.:.
chr2_ref_v2	527782	.	T	C	.	PASS	IntersectsRepeat=0;RepeatCorrectionApplied=0	SAC:ACF:DF:PD:GT:SGT:SF:SV:SIG:MT:PAC	93,86,1,0:1:1:2:0/0:./.:.:0	33,41,45,32:1:1:2:0/1:./.:.:0:1:g.527782T>C:0	52,42,0,0:1:1:2:0/0:./.:.:0:0:.:.	72,65,62,57:1:1:2:0/1:0/0:0.125:0:1:g.527782T>C:0
chr2_ref_v2	528700	.	G	T	.	PASS	IntersectsRepeat=0;RepeatCorrectionApplied=0	SAC:ACF:DF:PD:GT:SGT:SF:SV:SIG:MT:PAC	71,112,0,0:1:1:2:0/0:./.:.:0	66,100,1,1:1:1:2:0/0:./.:.:0:0:.:.	19,32,17,25:1:1:2:0/1:0/0:0.125:0:1:g.528700G>T:0	110,133,0,0:1:1:2:0/0:./.:.:0:0:.:.
chr2_ref_v2	529197	.	C	T	.	PASS	IntersectsRepeat=0;RepeatCorrectionApplied=0	SAC:ACF:DF:PD:GT:SGT:SF:SV:SIG:MT:PAC	85,93,0,0:1:1:2:0/0:./.:.:0	85,89,0,0:1:1:2:0/0:./.:.:0:0:.:.	40,24,27,23:1:1:2:0/1:0/0:0.125:0:1:g.529197C>T:0	122,107,0,0:1:1:2:0/0:./.:.:0:0:.:.
chr2_ref_v2	529367	.	A	G	.	PASS	IntersectsRepeat=1;RepeatCorrectionApplied=0	SAC:ACF:DF:PD:GT:SGT:SF:SV:SIG:MT:PAC	112,87,0,0:1:1:2:0/0:./.:.:0	63,75,0,0:1:1:2:0/0:./.:.:0:0:.:.	31,22,31,34:1:1:2:0/1:1/1:0.125:0:1:g.529367A>G:0	122,115,0,0:1:1:2:0/0:./.:.:0:0:.:.
chr2_ref_v2	531761	.	G	A	.	PASS	IntersectsRepeat=0;RepeatCorrectionApplied=0	SAC:ACF:DF:PD:GT:SGT:SF:SV:SIG:MT:PAC	115,99,0,0:1:1:2:0/0:./.:.:0	68,81,0,0:1:1:2:0/0:./.:.:0:0:.:.	27,23,25,20:1:1:2:0/1:./.:.:0:1:g.531761G>A:0	106,136,0,0:1:1:2:0/0:./.:.:0:0:.:.
chr2_ref_v2	532815	.	G	A	.	PASS	IntersectsRepeat=1;RepeatCorrectionApplied=0	SAC:ACF:DF:PD:GT:SGT:SF:SV:SIG:MT:PAC	91,76,0,1:1:1:2:0/0:./.:.:0	39,33,36,39:1:1:2:0/1:./.:.:0:1:g.532815G>A:0	69,56,0,0:1:1:2:0/0:./.:.:0:0:.:.	66,54,54,46:1:1:2:0/1:0/0:0.125:0:1:g.532815G>A:0
chr2_ref_v2	538739	.	C	T	.	PASS	IntersectsRepeat=0;RepeatCorrectionApplied=0	SAC:ACF:DF:PD:GT:SGT:SF:SV:SIG:MT:PAC	44,50,47,42:1:1:2:0/1:./.:.:0	70,71,0,0:1:1:2:0/0:./.:.:0:1:g.538738_538740T>C:1	35,38,21,38:1:1:2:0/1:0/0:0.125:0:0:.:.	115,127,0,0:1:1:2:0/0:./.:.:0:1:g.538738_538740T>C:1
chr2_ref_v2	538952	.	GA	G	.	PASS	IntersectsRepeat=1;RepeatCorrectionApplied=1	SAC:ACF:DF:PD:GT:SGT:SF:SV:SIG:MT:PAC	89,86,3,0:1:1:2:0/0:./.:.:0	35,36,28,42:1:1:2:0/1:0/0:0.125:0:1:g.538953delA:0	40,54,0,1:1:1:2:0/0:./.:.:0:0:.:.	78,73,58,60:1:1:2:0/1:0/0:0.25:0:1:g.538953delA:0
chr2_ref_v2	539193	.	GA	G,GAA	.	PASS	IntersectsRepeat=1;RepeatCorrectionApplied=1	SAC:ACF:DF:PD:GT:SGT:SF:SV:SIG:MT:PAC	22,40,3,12,6,9:1:1:2:0/0:0/2:0.25:0	28,24,8,4,1,5:1:1:2:0/0:0/2:0.125:0:0:.:.	10,12,2,3,13,16:1:1:2:2/2:1/2:0.25:0:0:.:.	40,68,11,19,17,26:1:1:2:0/2:2/2:0.125:0:0:.:.
chr2_ref_v2	540107	.	C	A	.	PASS	IntersectsRepeat=0;RepeatCorrectionApplied=0	SAC:ACF:DF:PD:GT:SGT:SF:SV:SIG:MT:PAC	94,53,0,19:1:1:2:0/0:0/1:0.25:0	84,45,0,18:1:1:2:0/0:0/1:0.25:0:0:.:.	53,23,0,16:1:1:2:0/0:0/1:0.5:0:0:.:.	177,86,0,25:1:1:2:0/0:0/1:0.25:0:0:.:.
chr2_ref_v2	540319	.	G	A	.	PASS	IntersectsRepeat=0;RepeatCorrectionApplied=0	SAC:ACF:DF:PD:GT:SGT:SF:SV:SIG:MT:PAC	41,42,38,54:1:1:2:0/1:./.:.:0	57,66,0,1:1:1:2:0/0:./.:.:0:1:g.540318_540320A>G:1	37,45,0,0:1:1:2:0/0:./.:.:0:1:g.540318_540320A>G:1	141,123,0,0:1:1:2:0/0:./.:.:0:1:g.540318_540320A>G:1
chr2_ref_v2	542069	.	G	A	.	PASS	IntersectsRepeat=0;RepeatCorrectionApplied=0	SAC:ACF:DF:PD:GT:SGT:SF:SV:SIG:MT:PAC	112,97,1,0:1:1:2:0/0:./.:.:0	69,83,0,0:1:1:2:0/0:./.:.:0:0:.:.	34,21,24,27:1:1:2:0/1:./.:.:0:1:g.542069G>A:0	153,133,0,0:1:1:2:0/0:./.:.:0:0:.:.
chr2_ref_v2	543085	.	G	T	.	PASS	IntersectsRepeat=1;RepeatCorrectionApplied=0	SAC:ACF:DF:PD:GT:SGT:SF:SV:SIG:MT:PAC	78,81,0,0:1:1:2:0/0:./.:.:0	29,43,43,51:1:1:2:0/1:1/1:0.125:0:1:g.543085G>T:0	43,71,0,0:1:1:2:0/0:./.:.:0:0:.:.	53,61,51,66:1:1:2:0/1:./.:.:0:1:g.543085G>T:0
chr2_ref_v2	544493	.	T	C	.	PASS	IntersectsRepeat=0;RepeatCorrectionApplied=0	SAC:ACF:DF:PD:GT:SGT:SF:SV:SIG:MT:PAC	93,68,0,0:1:1:2:0/0:./.:.:0	32,38,24,33:1:1:2:0/1:0/0:0.125:0:1:g.544493T>C:0	49,39,0,0:1:1:2:0/0:./.:.:0:0:.:.	53,63,74,65:1:1:2:0/1:1/1:0.125:0:1:g.544493T>C:0
chr2_ref_v2	545725	.	G	T	.	PASS	IntersectsRepeat=0;RepeatCorrectionApplied=0	SAC:ACF:DF:PD:GT:SGT:SF:SV:SIG:MT:PAC	81,80,1,0:1:1:2:0/0:./.:.:0	26,33,37,43:1:1:2:0/1:1/1:0.125:0:1:g.545725G>T:0	45,60,0,0:1:1:2:0/0:./.:.:0:0:.:.	47,62,64,67:1:1:2:0/1:1/1:0.125:0:1:g.545725G>T:0
chr2_ref_v2	546335	.	C	A	.	PASS	IntersectsRepeat=1;RepeatCorrectionApplied=0	SAC:ACF:DF:PD:GT:SGT:SF:SV:SIG:MT:PAC	50,64,21,24:1:1:2:0/0:0/1:0.5:1	73,72,0,0:1:1:2:0/0:./.:.:0:1:.:	51,58,0,0:1:1:2:0/0:./.:.:0:0:.:.	130,144,0,0:1:1:2:0/0:./.:.:0:1:.:
chr2_ref_v2	546464	.	A	T	.	PASS	IntersectsRepeat=0;RepeatCorrectionApplied=0	SAC:ACF:DF:PD:GT:SGT:SF:SV:SIG:MT:PAC	76,86,0,0:1:1:2:0/0:./.:.:0	45,22,38,43:1:1:2:0/1:1/1:0.125:0:1:g.546464A>T:0	52,51,0,0:1:1:2:0/0:./.:.:0:0:.:.	69,70,68,45:1:1:2:0/1:0/0:0.125:0:1:g.546464A>T:0
chr2_ref_v2	546698	.	C	T	.	PASS	IntersectsRepeat=0;RepeatCorrectionApplied=0	SAC:ACF:DF:PD:GT:SGT:SF:SV:SIG:MT:PAC	122,82,0,0:1:1:2:0/0:./.:.:0	49,43,46,37:1:1:2:0/1:./.:.:0:1:g.546698C>T:0	72,56,0,0:1:1:2:0/0:./.:.:0:0:.:.	66,43,64,64:1:1:2:0/1:1/1:0.125:0:1:g.546698C>T:0
chr2_ref_v2	549395	.	G	T	.	PASS	IntersectsRepeat=1;RepeatCorrectionApplied=0	SAC:ACF:DF:PD:GT:SGT:SF:SV:SIG:MT:PAC	114,80,1,0:1:1:2:0/0:./.:.:0	104,88,0,0:1:1:2:0/0:./.:.:0:0:.:.	30,24,26,33:1:1:2:0/1:./.:.:0:1:g.549395G>T:0	118,139,0,0:1:1:2:0/0:./.:.:0:0:.:.
chr2_ref_v2	550620	.	G	A	.	PASS	IntersectsRepeat=1;RepeatCorrectionApplied=0	SAC:ACF:DF:PD:GT:SGT:SF:SV:SIG:MT:PAC	121,130,0,0:1:1:2:0/0:./.:.:0	84,84,0,0:1:1:2:0/0:./.:.:0:0:.:.	26,32,37,22:1:1:2:0/1:./.:.:0:1:g.550620G>A:0	127,111,0,0:1:1:2:0/0:./.:.:0:0:.:.
chr2_ref_v2	550931	.	G	A	.	PASS	IntersectsRepeat=1;RepeatCorrectionApplied=0	SAC:ACF:DF:PD:GT:SGT:SF:SV:SIG:MT:PAC	43,46,51,45:1:1:2:0/1:./.:.:0	70,70,0,0:1:1:2:0/0:./.:.:0:1:g.550930_550932A>G:1	0,0,45,60:1:1:2:1/1:./.:.:0:1:g.550931G>A:1	110,148,0,0:1:1:2:0/0:./.:.:0:1:g.550930_550932A>G:1
chr2_ref_v2	551001	.	C	T	.	PASS	IntersectsRepeat=0;RepeatCorrectionApplied=0	SAC:ACF:DF:PD:GT:SGT:SF:SV:SIG:MT:PAC	95,114,0,0:1:1:2:0/0:./.:.:0	77,83,0,0:1:1:2:0/0:./.:.:0:0:.:.	23,20,29,28:1:1:2:0/1:1/1:0.125:0:1:g.551001C>T:0	127,134,0,0:1:1:2:0/0:./.:.:0:0:.:.
chr2_ref_v2	551587	.	CT	C	.	PASS	IntersectsRepeat=1;RepeatCorrectionApplied=1	SAC:ACF:DF:PD:GT:SGT:SF:SV:SIG:MT:PAC	80,72,0,1:1:1:2:0/0:./.:.:0	28,31,27,36:1:1:2:0/1:./.:.:0:1:g.551588delT:0	47,34,0,0:1:1:2:0/0:./.:.:0:0:.:.	60,61,71,45:1:1:2:0/1:./.:.:0:1:g.551588delT:0
chr2_ref_v2	552451	.	C	T	.	PASS	IntersectsRepeat=0;RepeatCorrectionApplied=0	SAC:ACF:DF:PD:GT:SGT:SF:SV:SIG:MT:PAC	98,99,1,0:1:1:2:0/0:./.:.:0	88,85,0,0:1:1:2:0/0:./.:.:0:0:.:.	31,26,25,29:1:1:2:0/1:./.:.:0:1:g.552451C>T:0	140,139,0,0:1:1:2:0/0:./.:.:0:0:.:.
chr2_ref_v2	552624	.	C	T	.	PASS	IntersectsRepeat=0;RepeatCorrectionApplied=0	SAC:ACF:DF:PD:GT:SGT:SF:SV:SIG:MT:PAC	83,92,1,0:1:1:2:0/0:./.:.:0	17,40,38,52:1:1:2:0/1:1/1:0.25:0:1:g.552624C>T:0	48,52,0,0:1:1:2:0/0:./.:.:0:0:.:.	61,64,63,74:1:1:2:0/1:./.:.:0:1:g.552624C>T:0
chr2_ref_v2	553016	.	A	G	.	PASS	IntersectsRepeat=0;RepeatCorrectionApplied=0	SAC:ACF:DF:PD:GT:SGT:SF:SV:SIG:MT:PAC	103,99,0,0:1:1:2:0/0:./.:.:0	68,102,0,0:1:1:2:0/0:./.:.:0:0:.:.	30,23,27,35:1:1:2:0/1:1/1:0.125:0:1:g.553016A>G:0	128,124,0,0:1:1:2:0/0:./.:.:0:0:.:.
chr2_ref_v2	553810	.	G	A	.	PASS	IntersectsRepeat=0;RepeatCorrectionApplied=0	SAC:ACF:DF:PD:GT:SGT:SF:SV:SIG:MT:PAC	106,103,0,1:1:1:2:0/0:./.:.:0	58,42,42,39:1:1:2:0/1:0/0:0.125:0:1:g.553810G>A:0	71,52,0,0:1:1:2:0/0:./.:.:0:0:.:.	64,64,58,63:1:1:2:0/1:./.:.:0:1:g.553810G>A:0
chr2_ref_v2	556177	.	GAT	G	.	PASS	IntersectsRepeat=1;RepeatCorrectionApplied=1	SAC:ACF:DF:PD:GT:SGT:SF:SV:SIG:MT:PAC	68,84,10,2:1:1:2:0/0:0/1:0.125:0	67,71,6,5:1:1:2:0/0:0/1:0.125:0:0:.:.	51,36,6,4:1:1:2:0/0:0/1:0.25:0:0:.:.	82,102,11,5:1:1:2:0/0:0/1:0.125:0:0:.:.
chr2_ref_v2	556723	.	G	A	.	PASS	IntersectsRepeat=0;RepeatCorrectionApplied=0	SAC:ACF:DF:PD:GT:SGT:SF:SV:SIG:MT:PAC	72,131,0,0:1:1:2:0/0:./.:.:0	30,49,42,54:1:1:2:0/1:1/1:0.125:0:1:g.556723G>A:0	47,73,0,0:1:1:2:0/0:./.:.:0:0:.:.	58,67,69,53:1:1:2:0/1:./.:.:0:1:g.556723G>A:0
chr2_ref_v2	559556	.	C	T	.	PASS	IntersectsRepeat=1;RepeatCorrectionApplied=0	SAC:ACF:DF:PD:GT:SGT:SF:SV:SIG:MT:PAC	66,65,0,0:1:1:2:0/0:./.:.:0	26,30,20,32:1:1:2:0/1:./.:.:0:1:g.559556C>T:0	41,39,0,0:1:1:2:0/0:./.:.:0:0:.:.	58,75,46,60:1:1:2:0/1:0/0:0.125:0:1:g.559556C>T:0
chr2_ref_v2	559729	.	CAT	C	.	PASS	IntersectsRepeat=1;RepeatCorrectionApplied=1	SAC:ACF:DF:PD:GT:SGT:SF:SV:SIG:MT:PAC	29,34,8,10:1:1:2:0/0:0/1:0.125:0	23,22,4,5:1:1:2:0/0:./.:.:0:0:.:.	31,17,20,28:1:1:2:0/1:0/0:0.125:0:0:.:.	75,68,14,13:1:1:2:0/0:./.:.:0:0:.:.
chr2_ref_v2	559897	.	C	CA	.	PASS	IntersectsRepeat=1;RepeatCorrectionApplied=1	SAC:ACF:DF:PD:GT:SGT:SF:SV:SIG:MT:PAC	72,32,3,2:1:1:2:0/0:./.:.:0	29,16,37,22:1:1:2:0/1:1/1:0.5:0:1:g.559897_559898insA:0	59,51,1,0:1:1:2:0/0:./.:.:0:0:.:.	68,68,66,58:1:1:2:0/1:1/1:0.25:0:1:g.559897_559898insA:0
chr2_ref_v2	561189	.	G	GA	.	PASS	IntersectsRepeat=1;RepeatCorrectionApplied=1	SAC:ACF:DF:PD:GT:SGT:SF:SV:SIG:MT:PAC	2,4,0,4:1:0:2:./.:./.:.:0	1,1,0,2:1:0:2:./.:./.:.:0:0:.:.	1,6,1,7:1:0:2:./.:./.:.:0:0:.:.	2,12,0,24:1:1:2:1/1:./.:.:0:0:.:.
chr2_ref_v2	561767	.	A	C	.	PASS	IntersectsRepeat=0;RepeatCorrectionApplied=0	SAC:ACF:DF:PD:GT:SGT:SF:SV:SIG:MT:PAC	119,77,0,0:1:1:2:0/0:./.:.:0	61,28,40,27:1:1:2:0/1:0/0:0.125:0:1:g.561767A>C:0	69,48,0,0:1:1:2:0/0:./.:.:0:0:.:.	69,72,47,59:1:1:2:0/1:0/0:0.125:0:1:g.561767A>C:0
chr2_ref_v2	562117	.	T	C	.	PASS	IntersectsRepeat=1;RepeatCorrectionApplied=0	SAC:ACF:DF:PD:GT:SGT:SF:SV:SIG:MT:PAC	101,111,1,0:1:1:2:0/0:./.:.:0	59,84,0,0:1:1:2:0/0:./.:.:0:0:.:.	25,28,23,37:1:1:2:0/1:./.:.:0:1:g.562117T>C:0	133,95,0,0:1:1:2:0/0:./.:.:0:0:.:.
chr2_ref_v2	562377	.	G	T	.	PASS	IntersectsRepeat=0;RepeatCorrectionApplied=0	SAC:ACF:DF:PD:GT:SGT:SF:SV:SIG:MT:PAC	121,69,0,0:1:1:2:0/0:./.:.:0	85,56,0,0:1:1:2:0/0:./.:.:0:0:.:.	38,22,39,21:1:1:2:0/1:./.:.:0:1:g.562377G>T:0	142,116,0,0:1:1:2:0/0:./.:.:0:0:.:.
chr2_ref_v2	562419	.	C	T	.	PASS	IntersectsRepeat=1;RepeatCorrectionApplied=0	SAC:ACF:DF:PD:GT:SGT:SF:SV:SIG:MT:PAC	113,74,0,1:1:1:2:0/0:./.:.:0	98,62,0,0:1:1:2:0/0:./.:.:0:0:.:.	41,25,39,25:1:1:2:0/1:./.:.:0:1:g.562419C>T:0	143,111,0,0:1:1:2:0/0:./.:.:0:0:.:.
chr2_ref_v2	562998	.	GTT	G,GTTT	.	PASS	IntersectsRepeat=1;RepeatCorrectionApplied=1	SAC:ACF:DF:PD:GT:SGT:SF:SV:SIG:MT:PAC	2,15,2,11,2,4:1:1:2:0/1:0/2:0.25:0	2,4,4,11,3,7:1:1:2:1/2:./.:.:0:0:.:.	3,3,3,18,2,0:1:1:2:1/1:0/1:0.5:0:0:.:.	4,14,7,30,17,24:1:1:2:1/2:2/2:0.25:0:0:.:.
chr2_ref_v2	563351	.	C	T	.	PASS	IntersectsRepeat=1;RepeatCorrectionApplied=0	SAC:ACF:DF:PD:GT:SGT:SF:SV:SIG:MT:PAC	74,76,0,1:1:1:2:0/0:./.:.:0	35,46,32,37:1:1:2:0/1:0/0:0.125:0:1:g.563351C>T:0	51,45,0,0:1:1:2:0/0:./.:.:0:0:.:.	69,56,66,56:1:1:2:0/1:./.:.:0:1:g.563351C>T:0
chr2_ref_v2	563527	.	G	T	.	PASS	IntersectsRepeat=0;RepeatCorrectionApplied=0	SAC:ACF:DF:PD:GT:SGT:SF:SV:SIG:MT:PAC	77,73,0,0:1:1:2:0/0:./.:.:0	41,36,43,33:1:1:2:0/1:./.:.:0:1:g.563527G>T:0	51,41,0,0:1:1:2:0/0:./.:.:0:0:.:.	71,61,71,58:1:1:2:0/1:./.:.:0:1:g.563527G>T:0
chr2_ref_v2	565168	.	G	T	.	PASS	IntersectsRepeat=1;RepeatCorrectionApplied=0	SAC:ACF:DF:PD:GT:SGT:SF:SV:SIG:MT:PAC	84,73,0,0:1:1:2:0/0:./.:.:0	73,59,0,0:1:1:2:0/0:./.:.:0:0:.:.	32,23,34,27:1:1:2:0/1:./.:.:0:1:g.565168G>T:0	121,146,0,0:1:1:2:0/0:./.:.:0:0:.:.
chr2_ref_v2	566063	.	A	G	.	PASS	IntersectsRepeat=0;RepeatCorrectionApplied=0	SAC:ACF:DF:PD:GT:SGT:SF:SV:SIG:MT:PAC	112,112,0,0:1:1:2:0/0:./.:.:0	45,37,38,40:1:1:2:0/1:./.:.:0:1:g.566063A>G:0	68,72,0,0:1:1:2:0/0:./.:.:0:0:.:.	48,53,60,69:1:1:2:0/1:1/1:0.125:0:1:g.566063A>G:0
chr2_ref_v2	566591	.	C	G	.	PASS	IntersectsRepeat=0;RepeatCorrectionApplied=0	SAC:ACF:DF:PD:GT:SGT:SF:SV:SIG:MT:PAC	34,50,42,43:1:1:2:0/1:./.:.:0	31,38,39,37:1:1:2:0/1:./.:.:0:0:.:.	25,22,31,29:1:1:2:0/1:1/1:0.125:0:0:.:.	56,65,75,67:1:1:2:0/1:1/1:0.125:0:0:.:.
chr2_ref_v2	567994	.	C	T	.	PASS	IntersectsRepeat=0;RepeatCorrectionApplied=0	SAC:ACF:DF:PD:GT:SGT:SF:SV:SIG:MT:PAC	52,42,46,66:1:1:2:0/1:1/1:0.125:0	98,85,0,0:1:1:2:0/0:./.:.:0:1:g.567993_567995T>C:1	22,34,26,35:1:1:2:0/1:./.:.:0:0:.:.	118,140,0,0:1:1:2:0/0:./.:.:0:1:g.567993_567995T>C:1
chr2_ref_v2	568502	.	C	T	.	PASS	IntersectsRepeat=0;RepeatCorrectionApplied=0	SAC:ACF:DF:PD:GT:SGT:SF:SV:SIG:MT:PAC	101,124,0,0:1:1:2:0/0:./.:.:0	33,53,38,61:1:1:2:0/1:1/1:0.125:0:1:g.568502C>T:0	64,64,0,0:1:1:2:0/0:./.:.:0:0:.:.	55,76,73,66:1:1:2:0/1:./.:.:0:1:g.568502C>T:0
chr2_ref_v2	569125	.	C	A	.	PASS	IntersectsRepeat=1;RepeatCorrectionApplied=0	SAC:ACF:DF:PD:GT:SGT:SF:SV:SIG:MT:PAC	96,76,0,0:1:1:2:0/0:./.:.:0	83,57,0,1:1:1:2:0/0:./.:.:0:0:.:.	26,21,27,21:1:1:2:0/1:./.:.:0:1:g.569125C>A:0	129,121,0,1:1:1:2:0/0:./.:.:0:0:.:.
chr2_ref_v2	570701	.	G	T	.	PASS	IntersectsRepeat=0;RepeatCorrectionApplied=0	SAC:ACF:DF:PD:GT:SGT:SF:SV:SIG:MT:PAC	56,52,52,59:1:1:2:0/1:./.:.:0	75,67,0,0:1:1:2:0/0:./.:.:0:1:g.570700_570702T>G:1	62,48,0,0:1:1:2:0/0:./.:.:0:1:g.570700_570702T>G:1	124,116,0,0:1:1:2:0/0:./.:.:0:1:g.570700_570702T>G:1
chr2_ref_v2	571261	.	C	T	.	PASS	IntersectsRepeat=0;RepeatCorrectionApplied=0	SAC:ACF:DF:PD:GT:SGT:SF:SV:SIG:MT:PAC	109,55,0,0:1:1:2:0/0:./.:.:0	88,55,0,0:1:1:2:0/0:./.:.:0:0:.:.	23,11,33,17:1:1:2:0/1:1/1:0.25:0:1:g.571261C>T:0	195,72,0,0:1:1:2:0/0:./.:.:0:0:.:.
chr2_ref_v2	571295	.	C	CA	.	PASS	IntersectsRepeat=1;RepeatCorrectionApplied=1	SAC:ACF:DF:PD:GT:SGT:SF:SV:SIG:MT:PAC	3,5,12,6:1:1:2:1/1:./.:.:0	6,7,9,8:1:1:2:1/1:./.:.:0:0:.:.	6,4,3,5:1:0:2:./.:./.:.:0:0:.:.	15,10,12,21:1:1:2:1/1:./.:.:0:0:.:.
chr2_ref_v2	574217	.	C	T	.	PASS	IntersectsRepeat=0;RepeatCorrectionApplied=0	SAC:ACF:DF:PD:GT:SGT:SF:SV:SIG:MT:PAC	59,98,0,0:1:1:2:0/0:./.:.:0	29,29,23,31:1:1:2:0/1:./.:.:0:1:g.574217C>T:0	38,37,0,0:1:1:2:0/0:./.:.:0:0:.:.	63,74,59,84:1:1:2:0/1:./.:.:0:1:g.574217C>T:0
chr2_ref_v2	575530	.	A	C	.	PASS	IntersectsRepeat=0;RepeatCorrectionApplied=0	SAC:ACF:DF:PD:GT:SGT:SF:SV:SIG:MT:PAC	116,73,0,1:1:1:2:0/0:./.:.:0	42,41,40,44:1:1:2:0/1:./.:.:0:1:g.575530A>C:0	67,47,0,0:1:1:2:0/0:./.:.:0:0:.:.	53,78,75,109:1:1:2:0/1:1/1:0.125:0:1:g.575530A>C:0
chr2_ref_v2	575716	.	A	G	.	PASS	IntersectsRepeat=1;RepeatCorrectionApplied=0	SAC:ACF:DF:PD:GT:SGT:SF:SV:SIG:MT:PAC	102,125,0,1:1:1:2:0/0:./.:.:0	52,57,38,54:1:1:2:0/1:0/0:0.125:0:1:g.575716A>G:0	60,56,0,0:1:1:2:0/0:./.:.:0:0:.:.	61,74,64,52:1:1:2:0/1:0/0:0.125:0:1:g.575716A>G:0
chr2_ref_v2	575997	.	TAA	T,TA	.	PASS	IntersectsRepeat=1;RepeatCorrectionApplied=1	SAC:ACF:DF:PD:GT:SGT:SF:SV:SIG:MT:PAC	28,37,1,0,7,5:1:1:2:0/0:./.:.:0	11,19,15,12,1,2:1:1:2:0/1:0/0:0.125:0:1:g.575998_575999delAA:0	18,8,21,13,3,6:1:1:2:0/1:./.:.:0:1:g.575998_575999delAA:0	31,25,41,19,13,7:1:1:2:0/1:./.:.:0:1:g.575998_575999delAA:0
chr2_ref_v2	576264	.	C	T	.	PASS	IntersectsRepeat=1;RepeatCorrectionApplied=0	SAC:ACF:DF:PD:GT:SGT:SF:SV:SIG:MT:PAC	107,70,0,0:1:1:2:0/0:./.:.:0	31,40,37,39:1:1:2:0/1:./.:.:0:1:g.576264C>T:0	59,59,0,0:1:1:2:0/0:./.:.:0:0:.:.	93,50,69,65:1:1:2:0/1:./.:.:0:1:g.576264C>T:0
chr2_ref_v2	577393	.	G	T	.	PASS	IntersectsRepeat=0;RepeatCorrectionApplied=0	SAC:ACF:DF:PD:GT:SGT:SF:SV:SIG:MT:PAC	90,77,0,0:1:1:2:0/0:./.:.:0	38,23,34,28:1:1:2:0/1:./.:.:0:1:g.577393G>T:0	64,53,0,0:1:1:2:0/0:./.:.:0:0:.:.	60,65,75,69:1:1:2:0/1:1/1:0.125:0:1:g.577393G>T:0
chr2_ref_v2	577702	.	C	T	.	PASS	IntersectsRepeat=0;RepeatCorrectionApplied=0	SAC:ACF:DF:PD:GT:SGT:SF:SV:SIG:MT:PAC	123,82,1,0:1:1:2:0/0:./.:.:0	93,51,0,0:1:1:2:0/0:./.:.:0:0:.:.	33,22,24,25:1:1:2:0/1:./.:.:0:1:g.577702C>T:0	148,131,0,0:1:1:2:0/0:./.:.:0:0:.:.
chr2_ref_v2	578025	.	C	T	.	PASS	IntersectsRepeat=0;RepeatCorrectionApplied=0	SAC:ACF:DF:PD:GT:SGT:SF:SV:SIG:MT:PAC	90,105,0,0:1:1:2:0/0:./.:.:0	38,36,38,42:1:1:2:0/1:./.:.:0:1:g.578025C>T:0	50,47,0,0:1:1:2:0/0:./.:.:0:0:.:.	55,78,64,61:1:1:2:0/1:./.:.:0:1:g.578025C>T:0
chr2_ref_v2	578483	.	C	T	.	PASS	IntersectsRepeat=1;RepeatCorrectionApplied=0	SAC:ACF:DF:PD:GT:SGT:SF:SV:SIG:MT:PAC	80,71,0,0:1:1:2:0/0:./.:.:0	67,79,0,0:1:1:2:0/0:./.:.:0:0:.:.	33,21,28,25:1:1:2:0/1:./.:.:0:1:g.578483C>T:0	124,111,0,1:1:1:2:0/0:./.:.:0:0:.:.
chr2_ref_v2	578740	.	A	G	.	PASS	IntersectsRepeat=0;RepeatCorrectionApplied=0	SAC:ACF:DF:PD:GT:SGT:SF:SV:SIG:MT:PAC	94,85,0,0:1:1:2:0/0:./.:.:0	71,75,0,0:1:1:2:0/0:./.:.:0:0:.:.	18,34,37,34:1:1:2:0/1:1/1:0.125:0:1:g.578740A>G:0	138,117,0,0:1:1:2:0/0:./.:.:0:0:.:.
chr2_ref_v2	579915	.	G	A	.	PASS	IntersectsRepeat=0;RepeatCorrectionApplied=0	SAC:ACF:DF:PD:GT:SGT:SF:SV:SIG:MT:PAC	104,93,0,0:1:1:2:0/0:./.:.:0	68,86,0,0:1:1:2:0/0:./.:.:0:0:.:.	35,27,29,24:1:1:2:0/1:0/0:0.125:0:1:g.579915G>A:0	198,152,0,0:1:1:2:0/0:./.:.:0:0:.:.
chr2_ref_v2	581525	.	AT	A	.	PASS	IntersectsRepeat=1;RepeatCorrectionApplied=1	SAC:ACF:DF:PD:GT:SGT:SF:SV:SIG:MT:PAC	77,85,3,7:1:1:2:0/0:./.:.:0	24,28,28,21:1:1:2:0/0:0/1:0.5:0:1:.:	36,54,1,6:1:1:2:0/0:./.:.:0:0:.:.	43,51,47,40:1:1:2:0/0:0/1:0.5:0:1:.:
chr2_ref_v2	582233	.	G	T	.	PASS	IntersectsRepeat=0;RepeatCorrectionApplied=0	SAC:ACF:DF:PD:GT:SGT:SF:SV:SIG:MT:PAC	100,91,0,1:1:1:2:0/0:./.:.:0	70,77,2,0:1:1:2:0/0:./.:.:0:0:.:.	29,27,34,27:1:1:2:0/1:./.:.:0:1:g.582233G>T:0	118,124,0,0:1:1:2:0/0:./.:.:0:0:.:.
chr2_ref_v2	582460	.	C	A	.	PASS	IntersectsRepeat=1;RepeatCorrectionApplied=0	SAC:ACF:DF:PD:GT:SGT:SF:SV:SIG:MT:PAC	92,117,0,0:1:1:2:0/0:./.:.:0	54,44,37,50:1:1:2:0/1:./.:.:0:1:g.582460C>A:0	64,56,0,0:1:1:2:0/0:./.:.:0:0:.:.	62,62,67,76:1:1:2:0/1:1/1:0.125:0:1:g.582460C>A:0
chr2_ref_v2	583376	.	A	G	.	PASS	IntersectsRepeat=1;RepeatCorrectionApplied=0	SAC:ACF:DF:PD:GT:SGT:SF:SV:SIG:MT:PAC	84,98,0,0:1:1:2:0/0:./.:.:0	22,29,18,43:1:1:2:0/1:1/1:0.125:0:1:g.583376A>G:0	66,71,1,0:1:1:2:0/0:./.:.:0:0:.:.	71,65,97,79:1:1:2:0/1:1/1:0.125:0:1:g.583376A>G:0
chr2_ref_v2	584189	.	G	T	.	PASS	IntersectsRepeat=0;RepeatCorrectionApplied=0	SAC:ACF:DF:PD:GT:SGT:SF:SV:SIG:MT:PAC	96,109,0,0:1:1:2:0/0:./.:.:0	60,56,52,43:1:1:2:0/1:0/0:0.125:0:1:g.584189G>T:0	36,60,0,0:1:1:2:0/0:./.:.:0:0:.:.	72,65,59,62:1:1:2:0/1:./.:.:0:1:g.584189G>T:0
chr2_ref_v2	585148	.	C	G	.	PASS	IntersectsRepeat=1;RepeatCorrectionApplied=0	SAC:ACF:DF:PD:GT:SGT:SF:SV:SIG:MT:PAC	74,101,0,0:1:1:2:0/0:./.:.:0	61,54,0,0:1:1:2:0/0:./.:.:0:0:.:.	31,27,25,20:1:1:2:0/1:0/0:0.125:0:1:g.585148C>G:0	111,121,0,0:1:1:2:0/0:./.:.:0:0:.:.
chr2_ref_v2	585279	.	C	T	.	PASS	IntersectsRepeat=0;RepeatCorrectionApplied=0	SAC:ACF:DF:PD:GT:SGT:SF:SV:SIG:MT:PAC	115,59,1,0:1:1:2:0/0:./.:.:0	30,27,28,30:1:1:2:0/1:./.:.:0:1:g.585279C>T:0	65,46,1,0:1:1:2:0/0:./.:.:0:0:.:.	73,51,74,53:1:1:2:0/1:./.:.:0:1:g.585279C>T:0
chr2_ref_v2	585360	.	A	G	.	PASS	IntersectsRepeat=0;RepeatCorrectionApplied=0	SAC:ACF:DF:PD:GT:SGT:SF:SV:SIG:MT:PAC	87,88,0,0:1:1:2:0/0:./.:.:0	34,32,31,34:1:1:2:0/1:./.:.:0:1:g.585360A>G:0	45,53,1,0:1:1:2:0/0:./.:.:0:0:.:.	63,57,74,59:1:1:2:0/1:./.:.:0:1:g.585360A>G:0
chr2_ref_v2	585542	.	A	G	.	PASS	IntersectsRepeat=0;RepeatCorrectionApplied=0	SAC:ACF:DF:PD:GT:SGT:SF:SV:SIG:MT:PAC	99,90,0,0:1:1:2:0/0:./.:.:0	36,34,34,40:1:1:2:0/1:./.:.:0:1:g.585542A>G:0	51,64,0,1:1:1:2:0/0:./.:.:0:0:.:.	72,70,79,64:1:1:2:0/1:./.:.:0:1:g.585542A>G:0
chr2_ref_v2	586298	.	TA	T	.	PASS	IntersectsRepeat=1;RepeatCorrectionApplied=1	SAC:ACF:DF:PD:GT:SGT:SF:SV:SIG:MT:PAC	39,50,5,4:1:1:2:0/0:./.:.:0	13,20,20,28:1:1:2:0/1:0/0:0.125:0:1:g.586299delA:0	37,21,1,5:1:1:2:0/0:./.:.:0:0:.:.	40,40,47,57:1:1:2:0/1:0/0:0.125:0:1:g.586299delA:0
chr2_ref_v2	587980	.	C	T	.	PASS	IntersectsRepeat=1;RepeatCorrectionApplied=0	SAC:ACF:DF:PD:GT:SGT:SF:SV:SIG:MT:PAC	89,96,0,1:1:1:2:0/0:./.:.:0	70,59,0,0:1:1:2:0/0:./.:.:0:0:.:.	23,20,28,28:1:1:2:0/1:1/1:0.125:0:1:g.587980C>T:0	130,131,0,0:1:1:2:0/0:./.:.:0:0:.:.
chr2_ref_v2	588658	.	G	T	.	PASS	IntersectsRepeat=0;RepeatCorrectionApplied=0	SAC:ACF:DF:PD:GT:SGT:SF:SV:SIG:MT:PAC	92,124,0,1:1:1:2:0/0:./.:.:0	41,54,53,41:1:1:2:0/1:./.:.:0:1:g.588658G>T:0	65,58,0,0:1:1:2:0/0:./.:.:0:0:.:.	60,64,78,76:1:1:2:0/1:1/1:0.125:0:1:g.588658G>T:0
chr2_ref_v2	590952	.	G	T	.	PASS	IntersectsRepeat=0;RepeatCorrectionApplied=0	SAC:ACF:DF:PD:GT:SGT:SF:SV:SIG:MT:PAC	96,84,0,0:1:1:2:0/0:./.:.:0	90,65,0,1:1:1:2:0/0:./.:.:0:0:.:.	28,25,27,23:1:1:2:0/1:./.:.:0:1:g.590952G>T:0	117,138,0,0:1:1:2:0/0:./.:.:0:0:.:.
chr2_ref_v2	591559	.	T	C	.	PASS	IntersectsRepeat=0;RepeatCorrectionApplied=0	SAC:ACF:DF:PD:GT:SGT:SF:SV:SIG:MT:PAC	83,102,0,0:1:1:2:0/0:./.:.:0	43,37,30,30:1:1:2:0/1:0/0:0.125:0:1:g.591559T>C:0	52,42,0,0:1:1:2:0/0:./.:.:0:0:.:.	66,69,83,87:1:1:2:0/1:1/1:0.125:0:1:g.591559T>C:0
chr2_ref_v2	591818	.	C	A	.	PASS	IntersectsRepeat=1;RepeatCorrectionApplied=0	SAC:ACF:DF:PD:GT:SGT:SF:SV:SIG:MT:PAC	0,69,0,0:0:1:2:0/0:./.:.:0	0,47,0,0:0:1:2:0/0:./.:.:0:0:.:.	0,26,0,23:1:1:2:0/1:./.:.:0:0:.:.	0,90,0,0:0:1:2:0/0:./.:.:0:0:.:.
chr2_ref_v2	593094	.	G	T	.	PASS	IntersectsRepeat=1;RepeatCorrectionApplied=0	SAC:ACF:DF:PD:GT:SGT:SF:SV:SIG:MT:PAC	79,107,0,0:1:1:2:0/0:./.:.:0	35,43,30,45:1:1:2:0/1:./.:.:0:1:g.593094G>T:0	38,68,0,0:1:1:2:0/0:./.:.:0:0:.:.	66,109,69,102:1:1:2:0/1:./.:.:0:1:g.593094G>T:0
chr2_ref_v2	593696	.	G	T	.	PASS	IntersectsRepeat=1;RepeatCorrectionApplied=0	SAC:ACF:DF:PD:GT:SGT:SF:SV:SIG:MT:PAC	74,87,0,0:1:1:2:0/0:./.:.:0	21,30,36,32:1:1:2:0/1:1/1:0.125:0:1:g.593696G>T:0	75,55,0,0:1:1:2:0/0:./.:.:0:0:.:.	86,65,82,69:1:1:2:0/1:./.:.:0:1:g.593696G>T:0
chr2_ref_v2	594072	.	C	T	.	PASS	IntersectsRepeat=0;RepeatCorrectionApplied=0	SAC:ACF:DF:PD:GT:SGT:SF:SV:SIG:MT:PAC	82,86,0,0:1:1:2:0/0:./.:.:0	69,59,0,0:1:1:2:0/0:./.:.:0:0:.:.	21,20,23,15:1:1:2:0/1:./.:.:0:1:g.594072C>T:0	129,164,0,0:1:1:2:0/0:./.:.:0:0:.:.
chr2_ref_v2	595723	.	C	T	.	PASS	IntersectsRepeat=1;RepeatCorrectionApplied=0	SAC:ACF:DF:PD:GT:SGT:SF:SV:SIG:MT:PAC	83,55,1,1:1:1:2:0/0:./.:.:0	31,23,29,29:1:1:2:0/1:./.:.:0:1:g.595723C>T:0	63,42,0,1:1:1:2:0/0:./.:.:0:0:.:.	74,71,73,65:1:1:2:0/1:./.:.:0:1:g.595723C>T:0
chr2_ref_v2	596549	.	C	T	.	PASS	IntersectsRepeat=1;RepeatCorrectionApplied=0	SAC:ACF:DF:PD:GT:SGT:SF:SV:SIG:MT:PAC	79,89,1,0:1:1:2:0/0:./.:.:0	38,46,37,28:1:1:2:0/1:0/0:0.125:0:1:g.596549C>T:0	65,51,0,0:1:1:2:0/0:./.:.:0:0:.:.	79,53,77,67:1:1:2:0/1:./.:.:0:1:g.596549C>T:0
chr2_ref_v2	596753	.	C	T	.	PASS	IntersectsRepeat=0;RepeatCorrectionApplied=0	SAC:ACF:DF:PD:GT:SGT:SF:SV:SIG:MT:PAC	65,81,0,0:1:1:2:0/0:./.:.:0	23,38,33,42:1:1:2:0/1:1/1:0.125:0:1:g.596753C>T:0	50,64,0,0:1:1:2:0/0:./.:.:0:0:.:.	60,90,66,92:1:1:2:0/1:./.:.:0:1:g.596753C>T:0
chr2_ref_v2	599098	.	G	A	.	PASS	IntersectsRepeat=0;RepeatCorrectionApplied=0	SAC:ACF:DF:PD:GT:SGT:SF:SV:SIG:MT:PAC	89,81,0,0:1:1:2:0/0:./.:.:0	52,37,37,35:1:1:2:0/1:0/0:0.125:0:1:g.599098G>A:0	37,45,0,0:1:1:2:0/0:./.:.:0:0:.:.	62,68,67,55:1:1:2:0/1:./.:.:0:1:g.599098G>A:0
chr2_ref_v2	601359	.	A	G	.	PASS	IntersectsRepeat=0;RepeatCorrectionApplied=0	SAC:ACF:DF:PD:GT:SGT:SF:SV:SIG:MT:PAC	97,78,0,0:1:1:2:0/0:./.:.:0	83,51,0,0:1:1:2:0/0:./.:.:0:0:.:.	25,21,39,26:1:1:2:0/1:1/1:0.125:0:1:g.601359A>G:0	140,146,0,0:1:1:2:0/0:./.:.:0:0:.:.
chr2_ref_v2	602646	.	C	T	.	PASS	IntersectsRepeat=0;RepeatCorrectionApplied=0	SAC:ACF:DF:PD:GT:SGT:SF:SV:SIG:MT:PAC	96,59,0,0:1:1:2:0/0:./.:.:0	35,24,35,26:1:1:2:0/1:./.:.:0:1:g.602646C>T:0	51,42,0,0:1:1:2:0/0:./.:.:0:0:.:.	95,87,85,77:1:1:2:0/1:./.:.:0:1:g.602646C>T:0
chr2_ref_v2	603960	.	A	G	.	PASS	IntersectsRepeat=0;RepeatCorrectionApplied=0	SAC:ACF:DF:PD:GT:SGT:SF:SV:SIG:MT:PAC	71,96,0,0:1:1:2:0/0:./.:.:0	27,43,26,45:1:1:2:0/1:./.:.:0:1:g.603960A>G:0	44,46,0,0:1:1:2:0/0:./.:.:0:0:.:.	64,61,74,60:1:1:2:0/1:./.:.:0:1:g.603960A>G:0
chr2_ref_v2	604634	.	C	T	.	PASS	IntersectsRepeat=0;RepeatCorrectionApplied=0	SAC:ACF:DF:PD:GT:SGT:SF:SV:SIG:MT:PAC	98,73,0,0:1:1:2:0/0:./.:.:0	42,34,33,34:1:1:2:0/1:0/0:0.125:0:1:g.604634C>T:0	61,58,0,0:1:1:2:0/0:./.:.:0:0:.:.	74,61,73,67:1:1:2:0/1:./.:.:0:1:g.604634C>T:0
chr2_ref_v2	604880	.	CT	C,CTT	.	PASS	IntersectsRepeat=1;RepeatCorrectionApplied=1	SAC:ACF:DF:PD:GT:SGT:SF:SV:SIG:MT:PAC	47,37,4,3,0,2:1:1:2:0/0:./.:.:0	18,40,0,2,1,1:1:1:2:0/0:./.:.:0:0:.:.	25,18,0,1,26,15:1:1:2:2/2:0/2:0.125:0:1:g.604880_604881insT,g.604880_604881insT:0,1	75,83,15,21,11,11:1:1:2:0/0:0/2:0.125:0:0:.:.
chr2_ref_v2	605072	.	G	A	.	PASS	IntersectsRepeat=1;RepeatCorrectionApplied=0	SAC:ACF:DF:PD:GT:SGT:SF:SV:SIG:MT:PAC	38,75,0,0:1:1:2:0/0:./.:.:0	55,45,0,0:1:1:2:0/0:./.:.:0:0:.:.	18,37,3,31:1:1:2:0/1:0/0:0.25:0:1:g.605072G>A:0	113,137,0,0:1:1:2:0/0:./.:.:0:0:.:.
chr2_ref_v2	606113	.	G	A	.	PASS	IntersectsRepeat=1;RepeatCorrectionApplied=0	SAC:ACF:DF:PD:GT:SGT:SF:SV:SIG:MT:PAC	97,88,0,0:1:1:2:0/0:./.:.:0	88,61,0,1:1:1:2:0/0:./.:.:0:0:.:.	23,29,22,28:1:1:2:0/1:./.:.:0:1:g.606113G>A:0	127,184,0,0:1:1:2:0/0:./.:.:0:0:.:.
chr2_ref_v2	607716	.	C	T	.	PASS	IntersectsRepeat=1;RepeatCorrectionApplied=0	SAC:ACF:DF:PD:GT:SGT:SF:SV:SIG:MT:PAC	92,122,1,0:1:1:2:0/0:./.:.:0	38,50,39,32:1:1:2:0/1:0/0:0.125:0:1:g.607716C>T:0	50,57,0,0:1:1:2:0/0:./.:.:0:0:.:.	66,58,57,61:1:1:2:0/1:./.:.:0:1:g.607716C>T:0
chr2_ref_v2	608061	.	C	T	.	PASS	IntersectsRepeat=0;RepeatCorrectionApplied=0	SAC:ACF:DF:PD:GT:SGT:SF:SV:SIG:MT:PAC	84,113,0,0:1:1:2:0/0:./.:.:0	30,45,34,44:1:1:2:0/1:./.:.:0:1:g.608061C>T:0	49,53,0,0:1:1:2:0/0:./.:.:0:0:.:.	91,69,79,93:1:1:2:0/1:./.:.:0:1:g.608061C>T:0
chr2_ref_v2	608363	.	G	A	.	PASS	IntersectsRepeat=0;RepeatCorrectionApplied=0	SAC:ACF:DF:PD:GT:SGT:SF:SV:SIG:MT:PAC	94,92,0,2:1:1:2:0/0:./.:.:0	34,43,27,38:1:1:2:0/1:0/0:0.125:0:1:g.608363G>A:0	51,77,0,0:1:1:2:0/0:./.:.:0:0:.:.	47,69,70,80:1:1:2:0/1:1/1:0.125:0:1:g.608363G>A:0
chr2_ref_v2	608998	.	G	A	.	PASS	IntersectsRepeat=0;RepeatCorrectionApplied=0	SAC:ACF:DF:PD:GT:SGT:SF:SV:SIG:MT:PAC	123,97,0,0:1:1:2:0/0:./.:.:0	84,92,0,0:1:1:2:0/0:./.:.:0:0:.:.	28,28,24,29:1:1:2:0/1:./.:.:0:1:g.608998G>A:0	138,152,0,0:1:1:2:0/0:./.:.:0:0:.:.
chr2_ref_v2	609636	.	G	A	.	PASS	IntersectsRepeat=0;RepeatCorrectionApplied=0	SAC:ACF:DF:PD:GT:SGT:SF:SV:SIG:MT:PAC	73,92,0,0:1:1:2:0/0:./.:.:0	31,31,27,35:1:1:2:0/1:./.:.:0:1:g.609636G>A:0	53,57,0,0:1:1:2:0/0:./.:.:0:0:.:.	85,85,67,65:1:1:2:0/1:0/0:0.125:0:1:g.609636G>A:0
chr2_ref_v2	613654	.	C	T	.	PASS	IntersectsRepeat=0;RepeatCorrectionApplied=0	SAC:ACF:DF:PD:GT:SGT:SF:SV:SIG:MT:PAC	108,155,0,0:1:1:2:0/0:./.:.:0	87,98,0,0:1:1:2:0/0:./.:.:0:0:.:.	36,30,40,31:1:1:2:0/1:./.:.:0:1:g.613654C>T:0	150,171,0,0:1:1:2:0/0:./.:.:0:0:.:.
chr2_ref_v2	613943	.	G	A	.	PASS	IntersectsRepeat=0;RepeatCorrectionApplied=0	SAC:ACF:DF:PD:GT:SGT:SF:SV:SIG:MT:PAC	125,101,0,0:1:1:2:0/0:./.:.:0	41,44,49,53:1:1:2:0/1:1/1:0.125:0:1:g.613943G>A:0	70,64,0,0:1:1:2:0/0:./.:.:0:0:.:.	74,84,102,82:1:1:2:0/1:1/1:0.125:0:1:g.613943G>A:0
chr2_ref_v2	614455	.	G	T	.	PASS	IntersectsRepeat=0;RepeatCorrectionApplied=0	SAC:ACF:DF:PD:GT:SGT:SF:SV:SIG:MT:PAC	69,85,0,0:1:1:2:0/0:./.:.:0	40,32,27,45:1:1:2:0/1:./.:.:0:1:g.614455G>T:0	53,42,0,0:1:1:2:0/0:./.:.:0:0:.:.	90,77,71,70:1:1:2:0/1:0/0:0.125:0:1:g.614455G>T:0
chr2_ref_v2	614567	.	A	C	.	PASS	IntersectsRepeat=1;RepeatCorrectionApplied=0	SAC:ACF:DF:PD:GT:SGT:SF:SV:SIG:MT:PAC	91,78,0,0:1:1:2:0/0:./.:.:0	34,27,39,30:1:1:2:0/1:./.:.:0:1:g.614567A>C:0	47,31,0,0:1:1:2:0/0:./.:.:0:0:.:.	70,80,52,72:1:1:2:0/1:0/0:0.125:0:1:g.614567A>C:0
chr2_ref_v2	614681	.	A	G	.	PASS	IntersectsRepeat=0;RepeatCorrectionApplied=0	SAC:ACF:DF:PD:GT:SGT:SF:SV:SIG:MT:PAC	70,55,15,9:1:1:2:0/0:0/1:0.25:1	66,64,0,0:1:1:2:0/0:./.:.:0:0:.:.	51,57,0,0:1:1:2:0/0:./.:.:0:0:.:.	140,131,0,0:1:1:2:0/0:./.:.:0:1:.:
chr2_ref_v2	614792	.	C	CA	.	PASS	IntersectsRepeat=1;RepeatCorrectionApplied=1	SAC:ACF:DF:PD:GT:SGT:SF:SV:SIG:MT:PAC	63,80,1,0:1:1:2:0/0:./.:.:0	1,4,45,42:1:1:2:1/1:./.:.:0:1:g.614792_614793insA,g.614792_614793insA:0,1	46,55,0,0:1:1:2:0/0:./.:.:0:0:.:.	20,14,91,86:1:1:2:1/1:./.:.:0:1:g.614792_614793insA,g.614792_614793insA:0,1
chr2_ref_v2	615732	.	G	T	.	PASS	IntersectsRepeat=0;RepeatCorrectionApplied=0	SAC:ACF:DF:PD:GT:SGT:SF:SV:SIG:MT:PAC	81,65,0,0:1:1:2:0/0:./.:.:0	35,24,28,30:1:1:2:0/1:./.:.:0:1:g.615732G>T:0	48,36,0,0:1:1:2:0/0:./.:.:0:0:.:.	102,70,76,91:1:1:2:0/1:./.:.:0:1:g.615732G>T:0
chr2_ref_v2	617256	.	T	A	.	PASS	IntersectsRepeat=0;RepeatCorrectionApplied=0	SAC:ACF:DF:PD:GT:SGT:SF:SV:SIG:MT:PAC	101,93,0,0:1:1:2:0/0:./.:.:0	37,32,51,31:1:1:2:0/1:1/1:0.125:0:1:g.617256T>A:0	55,52,0,0:1:1:2:0/0:./.:.:0:0:.:.	61,64,96,71:1:1:2:0/1:1/1:0.125:0:1:g.617256T>A:0
chr2_ref_v2	617923	.	C	T	.	PASS	IntersectsRepeat=1;RepeatCorrectionApplied=0	SAC:ACF:DF:PD:GT:SGT:SF:SV:SIG:MT:PAC	65,87,0,0:1:1:2:0/0:./.:.:0	33,31,29,37:1:1:2:0/1:./.:.:0:1:g.617923C>T:0	46,51,0,0:1:1:2:0/0:./.:.:0:0:.:.	70,72,61,88:1:1:2:0/1:./.:.:0:1:g.617923C>T:0
chr2_ref_v2	619271	.	G	T	.	PASS	IntersectsRepeat=0;RepeatCorrectionApplied=0	SAC:ACF:DF:PD:GT:SGT:SF:SV:SIG:MT:PAC	86,112,0,0:1:1:2:0/0:./.:.:0	41,35,40,30:1:1:2:0/1:./.:.:0:1:g.619271G>T:0	61,37,0,0:1:1:2:0/0:./.:.:0:0:.:.	65,70,61,65:1:1:2:0/1:./.:.:0:1:g.619271G>T:0
chr2_ref_v2	620416	.	G	T	.	PASS	IntersectsRepeat=0;RepeatCorrectionApplied=0	SAC:ACF:DF:PD:GT:SGT:SF:SV:SIG:MT:PAC	94,84,0,0:1:1:2:0/0:./.:.:0	81,71,0,0:1:1:2:0/0:./.:.:0:0:.:.	30,29,24,22:1:1:2:0/1:0/0:0.125:0:1:g.620416G>T:0	121,128,0,1:1:1:2:0/0:./.:.:0:0:.:.
chr2_ref_v2	621752	.	A	G	.	PASS	IntersectsRepeat=0;RepeatCorrectionApplied=0	SAC:ACF:DF:PD:GT:SGT:SF:SV:SIG:MT:PAC	93,84,0,0:1:1:2:0/0:./.:.:0	41,30,47,49:1:1:2:0/1:1/1:0.125:0:1:g.621752A>G:0	73,43,0,0:1:1:2:0/0:./.:.:0:0:.:.	74,57,89,61:1:1:2:0/1:1/1:0.125:0:1:g.621752A>G:0
chr2_ref_v2	622352	.	G	T	.	PASS	IntersectsRepeat=1;RepeatCorrectionApplied=0	SAC:ACF:DF:PD:GT:SGT:SF:SV:SIG:MT:PAC	95,92,1,0:1:1:2:0/0:./.:.:0	66,70,0,0:1:1:2:0/0:./.:.:0:0:.:.	34,31,27,34:1:1:2:0/1:./.:.:0:1:g.622352G>T:0	154,143,0,0:1:1:2:0/0:./.:.:0:0:.:.
chr2_ref_v2	625198	.	C	A	.	PASS	IntersectsRepeat=0;RepeatCorrectionApplied=0	SAC:ACF:DF:PD:GT:SGT:SF:SV:SIG:MT:PAC	76,95,0,0:1:1:2:0/0:./.:.:0	35,43,45,45:1:1:2:0/1:1/1:0.125:0:1:g.625198C>A:0	46,48,0,0:1:1:2:0/0:./.:.:0:0:.:.	74,47,56,87:1:1:2:0/1:1/1:0.125:0:1:g.625198C>A:0
chr2_ref_v2	626027	.	A	G	.	PASS	IntersectsRepeat=1;RepeatCorrectionApplied=0	SAC:ACF:DF:PD:GT:SGT:SF:SV:SIG:MT:PAC	98,91,0,0:1:1:2:0/0:./.:.:0	42,40,36,28:1:1:2:0/1:0/0:0.125:0:1:g.626027A>G:0	50,52,0,0:1:1:2:0/0:./.:.:0:0:.:.	79,63,84,70:1:1:2:0/1:./.:.:0:1:g.626027A>G:0
chr2_ref_v2	626086	.	AT	A	.	PASS	IntersectsRepeat=1;RepeatCorrectionApplied=1	SAC:ACF:DF:PD:GT:SGT:SF:SV:SIG:MT:PAC	109,84,0,0:1:1:2:0/0:./.:.:0	46,29,33,31:1:1:2:0/1:0/0:0.125:0:1:g.626087delT:0	60,47,0,0:1:1:2:0/0:./.:.:0:0:.:.	69,78,75,78:1:1:2:0/1:./.:.:0:1:g.626087delT:0
chr2_ref_v2	626472	.	T	C	.	PASS	IntersectsRepeat=1;RepeatCorrectionApplied=0	SAC:ACF:DF:PD:GT:SGT:SF:SV:SIG:MT:PAC	105,104,0,0:1:1:2:0/0:./.:.:0	43,48,35,40:1:1:2:0/1:0/0:0.125:0:1:g.626472T>C:0	74,51,0,0:1:1:2:0/0:./.:.:0:0:.:.	70,61,76,75:1:1:2:0/1:1/1:0.125:0:1:g.626472T>C:0
chr2_ref_v2	626668	.	T	C	.	PASS	IntersectsRepeat=0;RepeatCorrectionApplied=0	SAC:ACF:DF:PD:GT:SGT:SF:SV:SIG:MT:PAC	95,102,0,0:1:1:2:0/0:./.:.:0	39,44,36,47:1:1:2:0/1:./.:.:0:1:g.626668T>C:0	40,73,0,0:1:1:2:0/0:./.:.:0:0:.:.	56,72,73,74:1:1:2:0/1:1/1:0.125:0:1:g.626668T>C:0
chr2_ref_v2	627171	.	C	A	.	PASS	IntersectsRepeat=0;RepeatCorrectionApplied=0	SAC:ACF:DF:PD:GT:SGT:SF:SV:SIG:MT:PAC	99,102,0,0:1:1:2:0/0:./.:.:0	31,44,34,37:1:1:2:0/1:./.:.:0:1:g.627171C>A:0	39,46,0,0:1:1:2:0/0:./.:.:0:0:.:.	94,79,88,64:1:1:2:0/1:0/0:0.125:0:1:g.627171C>A:0
chr2_ref_v2	628525	.	GT	G	.	PASS	IntersectsRepeat=1;RepeatCorrectionApplied=1	SAC:ACF:DF:PD:GT:SGT:SF:SV:SIG:MT:PAC	39,38,1,6:1:1:2:0/0:./.:.:0	28,19,14,13:1:1:2:0/0:./.:.:0:1:.:	23,26,2,1:1:1:2:0/0:./.:.:0:0:.:.	67,84,41,49:1:1:2:0/0:0/1:0.125:0:1:.:
chr2_ref_v2	628539	.	G	A	.	PASS	IntersectsRepeat=0;RepeatCorrectionApplied=0	SAC:ACF:DF:PD:GT:SGT:SF:SV:SIG:MT:PAC	11,69,0,0:1:1:2:0/0:./.:.:0	7,32,18,20:1:1:2:0/1:./.:.:0:1:g.628539G>A:0	7,36,0,0:1:1:2:0/0:./.:.:0:0:.:.	13,95,48,77:1:1:2:0/1:1/1:0.125:0:1:g.628539G>A:0
chr2_ref_v2	628710	.	T	G	.	PASS	IntersectsRepeat=0;RepeatCorrectionApplied=0	SAC:ACF:DF:PD:GT:SGT:SF:SV:SIG:MT:PAC	51,58,0,0:1:1:2:0/0:./.:.:0	23,17,23,30:1:1:2:0/1:1/1:0.125:0:1:g.628710T>G:0	55,44,0,0:1:1:2:0/0:./.:.:0:0:.:.	61,49,60,84:1:1:2:0/1:1/1:0.125:0:1:g.628710T>G:0
chr2_ref_v2	628865	.	C	CAT,CATAT	.	PASS	IntersectsRepeat=1;RepeatCorrectionApplied=1	SAC:ACF:DF:PD:GT:SGT:SF:SV:SIG:MT:PAC	3,1,6,7,35,25:1:1:2:2/2:0/2:0.125:0	0,1,8,6,22,23:1:1:2:2/2:1/2:0.25:0:0:.:.	2,0,7,4,39,24:1:1:2:2/2:1/2:0.125:0:0:.:.	2,3,11,10,75,71:1:1:2:2/2:0/2:0.125:0:0:.:.
chr2_ref_v2	629563	.	C	T	.	PASS	IntersectsRepeat=0;RepeatCorrectionApplied=0	SAC:ACF:DF:PD:GT:SGT:SF:SV:SIG:MT:PAC	118,101,0,0:1:1:2:0/0:./.:.:0	39,36,38,29:1:1:2:0/1:./.:.:0:1:g.629563C>T:0	62,48,0,1:1:1:2:0/0:./.:.:0:0:.:.	73,68,67,52:1:1:2:0/1:0/0:0.125:0:1:g.629563C>T:0
chr2_ref_v2	632209	.	C	A	.	PASS	IntersectsRepeat=0;RepeatCorrectionApplied=0	SAC:ACF:DF:PD:GT:SGT:SF:SV:SIG:MT:PAC	105,96,0,1:1:1:2:0/0:./.:.:0	77,101,0,1:1:1:2:0/0:./.:.:0:0:.:.	25,32,30,17:1:1:2:0/1:0/0:0.125:0:1:g.632209C>A:0	127,165,0,0:1:1:2:0/0:./.:.:0:0:.:.
chr2_ref_v2	632705	.	T	G	.	PASS	IntersectsRepeat=0;RepeatCorrectionApplied=0	SAC:ACF:DF:PD:GT:SGT:SF:SV:SIG:MT:PAC	88,109,0,0:1:1:2:0/0:./.:.:0	45,39,30,45:1:1:2:0/1:./.:.:0:1:g.632705T>G:0	59,52,0,0:1:1:2:0/0:./.:.:0:0:.:.	74,57,59,76:1:1:2:0/1:./.:.:0:1:g.632705T>G:0
chr2_ref_v2	634739	.	C	A	.	PASS	IntersectsRepeat=0;RepeatCorrectionApplied=0	SAC:ACF:DF:PD:GT:SGT:SF:SV:SIG:MT:PAC	79,98,0,0:1:1:2:0/0:./.:.:0	29,28,23,50:1:1:2:0/1:1/1:0.125:0:1:g.634739C>A:0	47,60,0,0:1:1:2:0/0:./.:.:0:0:.:.	66,66,73,69:1:1:2:0/1:./.:.:0:1:g.634739C>A:0
chr2_ref_v2	634754	.	C	A	.	PASS	IntersectsRepeat=0;RepeatCorrectionApplied=0	SAC:ACF:DF:PD:GT:SGT:SF:SV:SIG:MT:PAC	82,98,0,1:1:1:2:0/0:./.:.:0	26,53,33,30:1:1:2:0/1:0/0:0.125:0:1:g.634754C>A:0	53,61,0,0:1:1:2:0/0:./.:.:0:0:.:.	78,67,66,64:1:1:2:0/1:./.:.:0:1:g.634754C>A:0
chr2_ref_v2	635267	.	C	A	.	PASS	IntersectsRepeat=1;RepeatCorrectionApplied=0	SAC:ACF:DF:PD:GT:SGT:SF:SV:SIG:MT:PAC	93,75,0,0:1:1:2:0/0:./.:.:0	38,39,28,32:1:1:2:0/1:0/0:0.125:0:1:g.635267C>A:0	51,57,0,0:1:1:2:0/0:./.:.:0:0:.:.	86,91,100,54:1:1:2:0/1:0/0:0.125:0:1:g.635267C>A:0
chr2_ref_v2	635908	.	T	A	.	PASS	IntersectsRepeat=1;RepeatCorrectionApplied=0	SAC:ACF:DF:PD:GT:SGT:SF:SV:SIG:MT:PAC	107,122,0,0:1:1:2:0/0:./.:.:0	77,76,0,0:1:1:2:0/0:./.:.:0:0:.:.	31,18,31,19:1:1:2:0/1:./.:.:0:1:g.635908T>A:0	164,149,0,0:1:1:2:0/0:./.:.:0:0:.:.
chr2_ref_v2	637325	.	G	A	.	PASS	IntersectsRepeat=1;RepeatCorrectionApplied=0	SAC:ACF:DF:PD:GT:SGT:SF:SV:SIG:MT:PAC	106,100,0,0:1:1:2:0/0:./.:.:0	90,74,0,0:1:1:2:0/0:./.:.:0:0:.:.	25,21,27,19:1:1:2:0/1:./.:.:0:1:g.637325G>A:0	151,132,0,0:1:1:2:0/0:./.:.:0:0:.:.
chr2_ref_v2	637862	.	C	A	.	PASS	IntersectsRepeat=0;RepeatCorrectionApplied=0	SAC:ACF:DF:PD:GT:SGT:SF:SV:SIG:MT:PAC	118,99,0,0:1:1:2:0/0:./.:.:0	48,44,45,43:1:1:2:0/1:./.:.:0:1:g.637862C>A:0	55,47,0,0:1:1:2:0/0:./.:.:0:0:.:.	75,75,73,68:1:1:2:0/1:./.:.:0:1:g.637862C>A:0
chr2_ref_v2	638358	.	C	A	.	PASS	IntersectsRepeat=0;RepeatCorrectionApplied=0	SAC:ACF:DF:PD:GT:SGT:SF:SV:SIG:MT:PAC	102,121,0,0:1:1:2:0/0:./.:.:0	43,47,44,38:1:1:2:0/1:./.:.:0:1:g.638358C>A:0	51,39,0,0:1:1:2:0/0:./.:.:0:0:.:.	71,79,62,59:1:1:2:0/1:0/0:0.125:0:1:g.638358C>A:0
chr2_ref_v2	639118	.	A	G	.	PASS	IntersectsRepeat=0;RepeatCorrectionApplied=0	SAC:ACF:DF:PD:GT:SGT:SF:SV:SIG:MT:PAC	117,129,0,0:1:1:2:0/0:./.:.:0	54,47,55,62:1:1:2:0/1:1/1:0.125:0:1:g.639118A>G:0	52,64,0,0:1:1:2:0/0:./.:.:0:0:.:.	79,58,72,64:1:1:2:0/1:./.:.:0:1:g.639118A>G:0
chr2_ref_v2	639553	.	T	C	.	PASS	IntersectsRepeat=0;RepeatCorrectionApplied=0	SAC:ACF:DF:PD:GT:SGT:SF:SV:SIG:MT:PAC	89,78,0,0:1:1:2:0/0:./.:.:0	38,38,49,32:1:1:2:0/1:./.:.:0:1:g.639553T>C:0	51,41,0,0:1:1:2:0/0:./.:.:0:0:.:.	81,67,88,56:1:1:2:0/1:./.:.:0:1:g.639553T>C:0
chr2_ref_v2	641966	.	C	A	.	PASS	IntersectsRepeat=1;RepeatCorrectionApplied=0	SAC:ACF:DF:PD:GT:SGT:SF:SV:SIG:MT:PAC	65,70,30,27:1:1:2:0/0:0/1:0.5:1	75,59,0,0:1:1:2:0/0:./.:.:0:1:.:	67,37,0,0:1:1:2:0/0:./.:.:0:0:.:.	136,140,0,0:1:1:2:0/0:./.:.:0:1:.:
chr2_ref_v2	642774	.	C	T	.	PASS	IntersectsRepeat=1;RepeatCorrectionApplied=0	SAC:ACF:DF:PD:GT:SGT:SF:SV:SIG:MT:PAC	70,74,0,0:1:1:2:0/0:./.:.:0	29,41,23,20:1:1:2:0/1:0/0:0.25:0:1:g.642774C>T:0	47,46,0,0:1:1:2:0/0:./.:.:0:0:.:.	76,70,105,106:1:1:2:0/1:1/1:0.125:0:1:g.642774C>T:0
chr2_ref_v2	642777	.	C	T	.	PASS	IntersectsRepeat=1;RepeatCorrectionApplied=0	SAC:ACF:DF:PD:GT:SGT:SF:SV:SIG:MT:PAC	71,69,0,0:1:1:2:0/0:./.:.:0	50,65,0,0:1:1:2:0/0:./.:.:0:0:.:.	31,25,17,21:1:1:2:0/1:0/0:0.25:0:1:g.642777C>T:0	182,175,0,0:1:1:2:0/0:./.:.:0:0:.:.
chr2_ref_v2	645776	.	A	G	.	PASS	IntersectsRepeat=0;RepeatCorrectionApplied=0	SAC:ACF:DF:PD:GT:SGT:SF:SV:SIG:MT:PAC	108,111,0,0:1:1:2:0/0:./.:.:0	34,50,51,45:1:1:2:0/1:1/1:0.125:0:1:g.645776A>G:0	80,67,0,0:1:1:2:0/0:./.:.:0:0:.:.	73,96,64,84:1:1:2:0/1:0/0:0.125:0:1:g.645776A>G:0
chr2_ref_v2	646078	.	CAT	C,CATAT	.	PASS	IntersectsRepeat=1;RepeatCorrectionApplied=1	SAC:ACF:DF:PD:GT:SGT:SF:SV:SIG:MT:PAC	12,14,3,7,2,2:1:1:2:0/0:0/1:0.125:0	13,13,5,5,2,1:1:1:2:0/0:0/1:0.125:0:0:.:.	12,10,4,2,7,7:1:1:2:0/2:0/0:0.25:0:0:.:.	45,41,11,12,10,6:1:1:2:0/0:./.:.:0:0:.:.
chr2_ref_v2	646642	.	T	C	.	PASS	IntersectsRepeat=0;RepeatCorrectionApplied=0	SAC:ACF:DF:PD:GT:SGT:SF:SV:SIG:MT:PAC	72,147,0,0:1:1:2:0/0:./.:.:0	83,98,0,0:1:1:2:0/0:./.:.:0:0:.:.	27,35,23,36:1:1:2:0/1:./.:.:0:1:g.646642T>C:0	130,133,0,0:1:1:2:0/0:./.:.:0:0:.:.
chr2_ref_v2	647102	.	T	C	.	PASS	IntersectsRepeat=0;RepeatCorrectionApplied=0	SAC:ACF:DF:PD:GT:SGT:SF:SV:SIG:MT:PAC	72,86,0,0:1:1:2:0/0:./.:.:0	48,35,42,33:1:1:2:0/1:./.:.:0:1:g.647102T>C:0	50,57,0,0:1:1:2:0/0:./.:.:0:0:.:.	75,75,64,74:1:1:2:0/1:./.:.:0:1:g.647102T>C:0
chr2_ref_v2	647178	.	C	T	.	PASS	IntersectsRepeat=0;RepeatCorrectionApplied=0	SAC:ACF:DF:PD:GT:SGT:SF:SV:SIG:MT:PAC	74,95,0,0:1:1:2:0/0:./.:.:0	85,74,0,0:1:1:2:0/0:./.:.:0:0:.:.	23,30,20,35:1:1:2:0/1:./.:.:0:1:g.647178C>T:0	139,137,0,0:1:1:2:0/0:./.:.:0:0:.:.
chr2_ref_v2	647445	.	A	G	.	PASS	IntersectsRepeat=1;RepeatCorrectionApplied=0	SAC:ACF:DF:PD:GT:SGT:SF:SV:SIG:MT:PAC	77,111,0,0:1:1:2:0/0:./.:.:0	72,67,0,0:1:1:2:0/0:./.:.:0:0:.:.	23,34,28,34:1:1:2:0/1:./.:.:0:1:g.647445A>G:0	115,131,1,0:1:1:2:0/0:./.:.:0:0:.:.
chr2_ref_v2	647557	.	AT	A	.	PASS	IntersectsRepeat=1;RepeatCorrectionApplied=1	SAC:ACF:DF:PD:GT:SGT:SF:SV:SIG:MT:PAC	92,61,7,2:1:1:2:0/0:./.:.:0	30,25,26,22:1:1:2:0/1:0/0:0.25:0:1:g.647558delT:0	54,28,4,2:1:1:2:0/0:./.:.:0:0:.:.	68,40,83,46:1:1:2:0/1:./.:.:0:1:g.647558delT:0
chr2_ref_v2	647678	.	AT	A	.	PASS	IntersectsRepeat=1;RepeatCorrectionApplied=1	SAC:ACF:DF:PD:GT:SGT:SF:SV:SIG:MT:PAC	83,92,0,1:1:1:2:0/0:./.:.:0	73,65,0,0:1:1:2:0/0:./.:.:0:0:.:.	31,24,21,23:1:1:2:0/1:0/0:0.125:0:1:g.647679delT:0	165,153,0,0:1:1:2:0/0:./.:.:0:0:.:.
chr2_ref_v2	649056	.	T	C	.	PASS	IntersectsRepeat=0;RepeatCorrectionApplied=0	SAC:ACF:DF:PD:GT:SGT:SF:SV:SIG:MT:PAC	78,134,0,0:1:1:2:0/0:./.:.:0	41,40,35,45:1:1:2:0/1:./.:.:0:1:g.649056T>C:0	70,58,0,0:1:1:2:0/0:./.:.:0:0:.:.	86,61,95,63:1:1:2:0/1:./.:.:0:1:g.649056T>C:0
chr2_ref_v2	650021	.	C	A	.	PASS	IntersectsRepeat=1;RepeatCorrectionApplied=0	SAC:ACF:DF:PD:GT:SGT:SF:SV:SIG:MT:PAC	84,98,0,0:1:1:2:0/0:./.:.:0	73,75,0,0:1:1:2:0/0:./.:.:0:0:.:.	37,32,36,41:1:1:2:0/1:./.:.:0:1:g.650021C>A:0	145,170,0,0:1:1:2:0/0:./.:.:0:0:.:.
chr2_ref_v2	650162	.	G	A	.	PASS	IntersectsRepeat=1;RepeatCorrectionApplied=0	SAC:ACF:DF:PD:GT:SGT:SF:SV:SIG:MT:PAC	93,87,0,0:1:1:2:0/0:./.:.:0	28,36,33,44:1:1:2:0/1:1/1:0.125:0:1:g.650162G>A:0	62,75,0,0:1:1:2:0/0:./.:.:0:0:.:.	72,70,88,62:1:1:2:0/1:./.:.:0:1:g.650162G>A:0
chr2_ref_v2	650909	.	C	A	.	PASS	IntersectsRepeat=1;RepeatCorrectionApplied=0	SAC:ACF:DF:PD:GT:SGT:SF:SV:SIG:MT:PAC	66,81,0,0:1:1:2:0/0:./.:.:0	58,72,0,0:1:1:2:0/0:./.:.:0:0:.:.	17,23,20,12:1:1:2:0/1:0/0:0.125:0:1:g.650909C>A:0	162,168,0,1:1:1:2:0/0:./.:.:0:0:.:.
chr2_ref_v2	653006	.	CA	C	.	PASS	IntersectsRepeat=1;RepeatCorrectionApplied=1	SAC:ACF:DF:PD:GT:SGT:SF:SV:SIG:MT:PAC	60,55,3,1:1:1:2:0/0:./.:.:0	15,24,26,27:1:1:2:0/1:./.:.:0:1:g.653007delA:0	41,37,1,0:1:1:2:0/0:./.:.:0:0:.:.	55,64,60,80:1:1:2:0/1:./.:.:0:1:g.653007delA:0
chr2_ref_v2	653894	.	C	A	.	PASS	IntersectsRepeat=1;RepeatCorrectionApplied=0	SAC:ACF:DF:PD:GT:SGT:SF:SV:SIG:MT:PAC	126,114,0,0:1:1:2:0/0:./.:.:0	42,54,45,42:1:1:2:0/1:./.:.:0:1:g.653894C>A:0	55,43,0,0:1:1:2:0/0:./.:.:0:0:.:.	74,80,68,82:1:1:2:0/1:./.:.:0:1:g.653894C>A:0
chr2_ref_v2	654003	.	T	C	.	PASS	IntersectsRepeat=1;RepeatCorrectionApplied=0	SAC:ACF:DF:PD:GT:SGT:SF:SV:SIG:MT:PAC	137,127,0,0:1:1:2:0/0:./.:.:0	48,48,54,35:1:1:2:0/1:./.:.:0:1:g.654003T>C:0	58,45,0,0:1:1:2:0/0:./.:.:0:0:.:.	88,75,70,93:1:1:2:0/1:./.:.:0:1:g.654003T>C:0
chr2_ref_v2	655368	.	G	A	.	PASS	IntersectsRepeat=0;RepeatCorrectionApplied=0	SAC:ACF:DF:PD:GT:SGT:SF:SV:SIG:MT:PAC	108,106,0,0:1:1:2:0/0:./.:.:0	45,39,51,39:1:1:2:0/1:./.:.:0:1:g.655368G>A:0	66,52,0,0:1:1:2:0/0:./.:.:0:0:.:.	73,75,72,63:1:1:2:0/1:./.:.:0:1:g.655368G>A:0
chr2_ref_v2	659427	.	G	A	.	PASS	IntersectsRepeat=0;RepeatCorrectionApplied=0	SAC:ACF:DF:PD:GT:SGT:SF:SV:SIG:MT:PAC	129,96,0,0:1:1:2:0/0:./.:.:0	52,51,47,44:1:1:2:0/1:./.:.:0:1:g.659427G>A:0	63,61,0,0:1:1:2:0/0:./.:.:0:0:.:.	67,62,68,69:1:1:2:0/1:./.:.:0:1:g.659427G>A:0
chr2_ref_v2	661350	.	G	A	.	PASS	IntersectsRepeat=0;RepeatCorrectionApplied=0	SAC:ACF:DF:PD:GT:SGT:SF:SV:SIG:MT:PAC	44,81,0,0:1:1:2:0/0:./.:.:0	22,29,10,22:1:1:2:0/1:0/0:0.25:0:1:.:.	34,46,0,0:1:1:2:0/0:./.:.:0:0:.:.	81,72,38,81:1:1:2:0/1:0/0:0.125:0:1:.:.
chr2_ref_v2	662450	.	G	A	.	PASS	IntersectsRepeat=1;RepeatCorrectionApplied=0	SAC:ACF:DF:PD:GT:SGT:SF:SV:SIG:MT:PAC	88,67,0,0:1:1:2:0/0:./.:.:0	74,61,0,0:1:1:2:0/0:./.:.:0:0:.:.	33,27,38,12:1:1:2:0/1:0/0:0.125:0:1:g.662450G>A:0	215,155,0,0:1:1:2:0/0:./.:.:0:0:.:.
chr2_ref_v2	662930	.	G	A	.	PASS	IntersectsRepeat=0;RepeatCorrectionApplied=0	SAC:ACF:DF:PD:GT:SGT:SF:SV:SIG:MT:PAC	81,90,0,0:1:1:2:0/0:./.:.:0	29,60,28,36:1:1:2:0/1:0/0:0.125:0:1:g.662930G>A:0	65,27,0,0:1:1:2:0/0:./.:.:0:0:.:.	73,84,93,84:1:1:2:0/1:./.:.:0:1:g.662930G>A:0
chr2_ref_v2	662935	.	G	A	.	PASS	IntersectsRepeat=0;RepeatCorrectionApplied=0	SAC:ACF:DF:PD:GT:SGT:SF:SV:SIG:MT:PAC	84,98,0,0:1:1:2:0/0:./.:.:0	26,59,26,35:1:1:2:0/1:0/0:0.125:0:1:g.662935G>A:0	67,31,0,0:1:1:2:0/0:./.:.:0:0:.:.	77,81,94,89:1:1:2:0/1:1/1:0.125:0:1:g.662935G>A:0
chr2_ref_v2	663935	.	G	A	.	PASS	IntersectsRepeat=0;RepeatCorrectionApplied=0	SAC:ACF:DF:PD:GT:SGT:SF:SV:SIG:MT:PAC	63,85,0,1:1:1:2:0/0:./.:.:0	26,39,31,33:1:1:2:0/1:./.:.:0:1:g.663935G>A:0	50,48,0,0:1:1:2:0/0:./.:.:0:0:.:.	65,83,97,69:1:1:2:0/1:./.:.:0:1:g.663935G>A:0
chr2_ref_v2	667733	.	G	A	.	PASS	IntersectsRepeat=0;RepeatCorrectionApplied=0	SAC:ACF:DF:PD:GT:SGT:SF:SV:SIG:MT:PAC	78,96,0,0:1:1:2:0/0:./.:.:0	61,89,0,0:1:1:2:0/0:./.:.:0:0:.:.	30,25,30,25:1:1:2:0/1:./.:.:0:1:g.667733G>A:0	204,180,0,0:1:1:2:0/0:./.:.:0:0:.:.
chr2_ref_v2	667970	.	T	C	.	PASS	IntersectsRepeat=0;RepeatCorrectionApplied=0	SAC:ACF:DF:PD:GT:SGT:SF:SV:SIG:MT:PAC	75,84,0,0:1:1:2:0/0:./.:.:0	66,68,0,0:1:1:2:0/0:./.:.:0:0:.:.	24,30,25,24:1:1:2:0/1:./.:.:0:1:g.667970T>C:0	157,170,0,1:1:1:2:0/0:./.:.:0:0:.:.
chr2_ref_v2	668215	.	C	A	.	PASS	IntersectsRepeat=0;RepeatCorrectionApplied=0	SAC:ACF:DF:PD:GT:SGT:SF:SV:SIG:MT:PAC	102,96,0,1:1:1:2:0/0:./.:.:0	29,52,39,34:1:1:2:0/1:./.:.:0:1:g.668215C>A:0	54,58,0,1:1:1:2:0/0:./.:.:0:0:.:.	95,86,83,91:1:1:2:0/1:./.:.:0:1:g.668215C>A:0
chr2_ref_v2	668745	.	C	T	.	PASS	IntersectsRepeat=0;RepeatCorrectionApplied=0	SAC:ACF:DF:PD:GT:SGT:SF:SV:SIG:MT:PAC	65,81,0,0:1:1:2:0/0:./.:.:0	25,30,30,25:1:1:2:0/1:./.:.:0:1:g.668745C>T:0	37,47,0,0:1:1:2:0/0:./.:.:0:0:.:.	63,91,74,107:1:1:2:0/1:1/1:0.125:0:1:g.668745C>T:0
chr2_ref_v2	669157	.	G	A	.	PASS	IntersectsRepeat=0;RepeatCorrectionApplied=0	SAC:ACF:DF:PD:GT:SGT:SF:SV:SIG:MT:PAC	80,73,0,0:1:1:2:0/0:./.:.:0	77,56,0,0:1:1:2:0/0:./.:.:0:0:.:.	23,27,29,27:1:1:2:0/1:./.:.:0:1:g.669157G>A:0	143,151,0,0:1:1:2:0/0:./.:.:0:0:.:.
chr2_ref_v2	669382	.	C	T	.	PASS	IntersectsRepeat=1;RepeatCorrectionApplied=0	SAC:ACF:DF:PD:GT:SGT:SF:SV:SIG:MT:PAC	94,93,0,0:1:1:2:0/0:./.:.:0	67,83,0,0:1:1:2:0/0:./.:.:0:0:.:.	22,23,21,30:1:1:2:0/1:./.:.:0:1:g.669382C>T:0	141,124,0,0:1:1:2:0/0:./.:.:0:0:.:.
chr2_ref_v2	671065	.	G	A	.	PASS	IntersectsRepeat=0;RepeatCorrectionApplied=0	SAC:ACF:DF:PD:GT:SGT:SF:SV:SIG:MT:PAC	97,55,0,0:1:1:2:0/0:./.:.:0	69,51,0,0:1:1:2:0/0:./.:.:0:0:.:.	29,25,32,24:1:1:2:0/1:./.:.:0:1:g.671065G>A:0	191,151,0,0:1:1:2:0/0:./.:.:0:0:.:.
chr2_ref_v2	672342	.	A	ATCT	.	PASS	IntersectsRepeat=1;RepeatCorrectionApplied=1	SAC:ACF:DF:PD:GT:SGT:SF:SV:SIG:MT:PAC	95,99,0,0:1:1:2:0/0:./.:.:0	72,83,0,0:1:1:2:0/0:./.:.:0:0:.:.	26,30,15,28:1:1:2:0/1:0/0:0.125:0:1:g.672342_672343insTCT:0	140,128,0,0:1:1:2:0/0:./.:.:0:0:.:.
chr2_ref_v2	672563	.	C	A	.	PASS	IntersectsRepeat=0;RepeatCorrectionApplied=0	SAC:ACF:DF:PD:GT:SGT:SF:SV:SIG:MT:PAC	82,105,0,1:1:1:2:0/0:./.:.:0	26,52,26,63:1:1:2:0/1:1/1:0.125:0:1:g.672563C>A:0	38,41,0,0:1:1:2:0/0:./.:.:0:0:.:.	70,81,56,77:1:1:2:0/1:0/0:0.125:0:1:g.672563C>A:0
chr2_ref_v2	673531	.	AT	A	.	PASS	IntersectsRepeat=1;RepeatCorrectionApplied=1	SAC:ACF:DF:PD:GT:SGT:SF:SV:SIG:MT:PAC	104,83,0,1:1:1:2:0/0:./.:.:0	65,71,1,0:1:1:2:0/0:./.:.:0:0:.:.	23,18,26,20:1:1:2:0/1:./.:.:0:1:g.673532delT:0	161,161,4,3:1:1:2:0/0:./.:.:0:0:.:.
chr2_ref_v2	673900	.	AC	A	.	PASS	IntersectsRepeat=1;RepeatCorrectionApplied=1	SAC:ACF:DF:PD:GT:SGT:SF:SV:SIG:MT:PAC	89,94,0,0:1:1:2:0/0:./.:.:0	79,68,0,0:1:1:2:0/0:./.:.:0:0:.:.	24,29,23,37:1:1:2:0/1:./.:.:0:1:g.673901delC:0	130,169,0,0:1:1:2:0/0:./.:.:0:0:.:.
chr2_ref_v2	674650	.	G	A	.	PASS	IntersectsRepeat=1;RepeatCorrectionApplied=0	SAC:ACF:DF:PD:GT:SGT:SF:SV:SIG:MT:PAC	116,109,0,0:1:1:2:0/0:./.:.:0	50,34,45,48:1:1:2:0/1:./.:.:0:1:g.674650G>A:0	69,51,0,0:1:1:2:0/0:./.:.:0:0:.:.	78,67,69,63:1:1:2:0/1:./.:.:0:1:g.674650G>A:0
chr2_ref_v2	674940	.	C	A	.	PASS	IntersectsRepeat=1;RepeatCorrectionApplied=0	SAC:ACF:DF:PD:GT:SGT:SF:SV:SIG:MT:PAC	67,50,59,55:1:1:2:0/1:./.:.:0	44,48,38,43:1:1:2:0/1:0/0:0.125:0:0:.:.	29,20,31,26:1:1:2:0/1:1/1:0.125:0:0:.:.	96,84,74,81:1:1:2:0/1:0/0:0.125:0:0:.:.
chr2_ref_v2	675152	.	A	G	.	PASS	IntersectsRepeat=1;RepeatCorrectionApplied=0	SAC:ACF:DF:PD:GT:SGT:SF:SV:SIG:MT:PAC	47,54,48,63:1:1:2:0/1:./.:.:0	51,82,0,0:1:1:2:0/0:./.:.:0:1:g.675151_675153G>A:1	50,61,0,0:1:1:2:0/0:./.:.:0:1:g.675151_675153G>A:1	146,168,0,0:1:1:2:0/0:./.:.:0:1:g.675151_675153G>A:1
chr2_ref_v2	678261	.	G	A	.	PASS	IntersectsRepeat=1;RepeatCorrectionApplied=0	SAC:ACF:DF:PD:GT:SGT:SF:SV:SIG:MT:PAC	78,106,0,0:1:1:2:0/0:./.:.:0	28,41,29,39:1:1:2:0/1:./.:.:0:1:g.678261G>A:0	51,47,0,0:1:1:2:0/0:./.:.:0:0:.:.	83,73,93,89:1:1:2:0/1:1/1:0.125:0:1:g.678261G>A:0
chr2_ref_v2	680306	.	TA	T	.	PASS	IntersectsRepeat=1;RepeatCorrectionApplied=1	SAC:ACF:DF:PD:GT:SGT:SF:SV:SIG:MT:PAC	52,56,3,3:1:1:2:0/0:./.:.:0	1,0,46,50:1:1:2:1/1:./.:.:0:1:g.680307delA,g.680307delA:0,1	31,50,0,4:1:1:2:0/0:./.:.:0:0:.:.	10,7,180,195:1:1:2:1/1:./.:.:0:1:.:.
chr2_ref_v2	680401	.	G	T	.	PASS	IntersectsRepeat=0;RepeatCorrectionApplied=0	SAC:ACF:DF:PD:GT:SGT:SF:SV:SIG:MT:PAC	90,61,0,0:1:1:2:0/0:./.:.:0	36,35,25,24:1:1:2:0/1:0/0:0.125:0:1:g.680401G>T:0	61,24,0,0:1:1:2:0/0:./.:.:0:0:.:.	120,89,109,102:1:1:2:0/1:./.:.:0:1:g.680401G>T:0
chr2_ref_v2	681956	.	CA	C	.	PASS	IntersectsRepeat=1;RepeatCorrectionApplied=1	SAC:ACF:DF:PD:GT:SGT:SF:SV:SIG:MT:PAC	35,65,4,1:1:1:2:0/0:./.:.:0	35,52,7,4:1:1:2:0/0:./.:.:0:0:.:.	12,23,9,14:1:1:2:0/0:0/1:0.25:0:1:.:	129,126,24,29:1:1:2:0/0:./.:.:0:1:.:
chr2_ref_v2	682390	.	C	T	.	PASS	IntersectsRepeat=1;RepeatCorrectionApplied=0	SAC:ACF:DF:PD:GT:SGT:SF:SV:SIG:MT:PAC	66,86,0,0:1:1:2:0/0:./.:.:0	39,27,34,31:1:1:2:0/1:./.:.:0:1:g.682390C>T:0	39,47,0,0:1:1:2:0/0:./.:.:0:0:.:.	106,85,116,90:1:1:2:0/1:./.:.:0:1:g.682390C>T:0
chr2_ref_v2	683175	.	CT	C	.	PASS	IntersectsRepeat=1;RepeatCorrectionApplied=1	SAC:ACF:DF:PD:GT:SGT:SF:SV:SIG:MT:PAC	50,45,57,43:1:1:2:0/1:./.:.:0	46,35,45,59:1:1:2:0/1:1/1:0.125:0:0:.:.	25,21,32,23:1:1:2:0/1:1/1:0.125:0:0:.:.	75,82,83,78:1:1:2:0/1:./.:.:0:0:.:.
chr2_ref_v2	683485	.	C	A	.	PASS	IntersectsRepeat=1;RepeatCorrectionApplied=0	SAC:ACF:DF:PD:GT:SGT:SF:SV:SIG:MT:PAC	87,109,1,0:1:1:2:0/0:./.:.:0	38,43,26,42:1:1:2:0/1:0/0:0.125:0:1:g.683485C>A:0	35,42,0,0:1:1:2:0/0:./.:.:0:0:.:.	96,111,95,89:1:1:2:0/1:./.:.:0:1:g.683485C>A:0
chr2_ref_v2	684805	.	ATT	A,AT	.	PASS	IntersectsRepeat=1;RepeatCorrectionApplied=1	SAC:ACF:DF:PD:GT:SGT:SF:SV:SIG:MT:PAC	43,38,1,0,9,5:1:1:2:0/0:./.:.:0	3,2,2,3,32,23:1:1:2:2/2:0/2:0.125:0:1:g.684806delT,g.684806delT:0,1	12,8,2,4,18,16:1:1:2:0/2:0/0:0.25:0:1:g.684806delT:0	9,12,21,17,62,79:1:1:2:2/2:0/2:0.125:0:1:g.684806delT,g.684806delT:0,1
chr2_ref_v2	685869	.	A	G	.	PASS	IntersectsRepeat=0;RepeatCorrectionApplied=0	SAC:ACF:DF:PD:GT:SGT:SF:SV:SIG:MT:PAC	85,128,1,0:1:1:2:0/0:./.:.:0	72,95,0,0:1:1:2:0/0:./.:.:0:0:.:.	30,31,34,30:1:1:2:0/1:./.:.:0:1:g.685869A>G:0	190,160,0,0:1:1:2:0/0:./.:.:0:0:.:.
chr2_ref_v2	687254	.	T	G	.	PASS	IntersectsRepeat=0;RepeatCorrectionApplied=0	SAC:ACF:DF:PD:GT:SGT:SF:SV:SIG:MT:PAC	30,72,16,0:1:1:2:0/0:0/1:0.25:0	31,55,10,0:1:1:2:0/0:0/1:0.25:0:0:.:.	17,38,27,0:1:1:2:0/1:0/0:0.25:0:0:.:.	100,177,41,0:1:1:2:0/0:0/1:0.25:0:0:.:.
chr2_ref_v2	688669	.	C	T	.	PASS	IntersectsRepeat=1;RepeatCorrectionApplied=0	SAC:ACF:DF:PD:GT:SGT:SF:SV:SIG:MT:PAC	89,64,0,0:1:1:2:0/0:./.:.:0	30,35,41,39:1:1:2:0/1:1/1:0.125:0:1:g.688669C>T:0	45,57,0,0:1:1:2:0/0:./.:.:0:0:.:.	75,77,75,82:1:1:2:0/1:./.:.:0:1:g.688669C>T:0
chr2_ref_v2	688743	.	G	T	.	PASS	IntersectsRepeat=0;RepeatCorrectionApplied=0	SAC:ACF:DF:PD:GT:SGT:SF:SV:SIG:MT:PAC	83,63,4,14:1:1:2:0/0:0/1:0.25:1	100,80,0,0:1:1:2:0/0:./.:.:0:0:.:.	46,37,0,0:1:1:2:0/0:./.:.:0:0:.:.	167,148,0,0:1:1:2:0/0:./.:.:0:0:.:.
chr2_ref_v2	688757	.	G	A	.	PASS	IntersectsRepeat=0;RepeatCorrectionApplied=0	SAC:ACF:DF:PD:GT:SGT:SF:SV:SIG:MT:PAC	92,81,0,0:1:1:2:0/0:./.:.:0	104,78,0,0:1:1:2:0/0:./.:.:0:0:.:.	31,23,25,19:1:1:2:0/1:0/0:0.125:0:1:g.688757G>A:0	160,145,0,0:1:1:2:0/0:./.:.:0:0:.:.
chr2_ref_v2	688780	.	G	A	.	PASS	IntersectsRepeat=1;RepeatCorrectionApplied=0	SAC:ACF:DF:PD:GT:SGT:SF:SV:SIG:MT:PAC	59,41,41,48:1:1:2:0/1:./.:.:0	113,84,0,0:1:1:2:0/0:./.:.:0:1:g.688779_688781A>G:1	66,36,0,0:1:1:2:0/0:./.:.:0:1:g.688779_688781A>G:1	154,142,0,0:1:1:2:0/0:./.:.:0:1:g.688779_688781A>G:1
chr2_ref_v2	690130	.	C	T	.	PASS	IntersectsRepeat=0;RepeatCorrectionApplied=0	SAC:ACF:DF:PD:GT:SGT:SF:SV:SIG:MT:PAC	102,110,0,0:1:1:2:0/0:./.:.:0	80,104,1,0:1:1:2:0/0:./.:.:0:0:.:.	20,23,29,23:1:1:2:0/1:1/1:0.125:0:1:g.690130C>T:0	162,147,0,0:1:1:2:0/0:./.:.:0:0:.:.
chr2_ref_v2	690916	.	G	A	.	PASS	IntersectsRepeat=0;RepeatCorrectionApplied=0	SAC:ACF:DF:PD:GT:SGT:SF:SV:SIG:MT:PAC	93,87,0,0:1:1:2:0/0:./.:.:0	67,74,0,0:1:1:2:0/0:./.:.:0:0:.:.	26,24,14,15:1:1:2:0/1:0/0:0.25:0:1:g.690916G>A:0	143,168,0,0:1:1:2:0/0:./.:.:0:0:.:.
chr2_ref_v2	691111	.	C	T	.	PASS	IntersectsRepeat=1;RepeatCorrectionApplied=0	SAC:ACF:DF:PD:GT:SGT:SF:SV:SIG:MT:PAC	94,84,0,0:1:1:2:0/0:./.:.:0	64,65,0,0:1:1:2:0/0:./.:.:0:0:.:.	27,21,19,13:1:1:2:0/1:0/0:0.25:0:1:g.691111C>T:0	159,141,0,0:1:1:2:0/0:./.:.:0:0:.:.
chr2_ref_v2	692787	.	C	A	.	PASS	IntersectsRepeat=0;RepeatCorrectionApplied=0	SAC:ACF:DF:PD:GT:SGT:SF:SV:SIG:MT:PAC	90,78,0,0:1:1:2:0/0:./.:.:0	70,56,0,0:1:1:2:0/0:./.:.:0:0:.:.	33,27,30,32:1:1:2:0/1:./.:.:0:1:g.692787C>A:0	142,164,0,1:1:1:2:0/0:./.:.:0:0:.:.
chr2_ref_v2	692790	.	G	T	.	PASS	IntersectsRepeat=0;RepeatCorrectionApplied=0	SAC:ACF:DF:PD:GT:SGT:SF:SV:SIG:MT:PAC	84,80,2,0:1:1:2:0/0:./.:.:0	37,28,31,31:1:1:2:0/1:./.:.:0:1:g.692790G>T:0	66,58,0,0:1:1:2:0/0:./.:.:0:0:.:.	78,82,61,79:1:1:2:0/1:0/0:0.125:0:1:g.692790G>T:0
chr2_ref_v2	693433	.	A	G	.	PASS	IntersectsRepeat=0;RepeatCorrectionApplied=0	SAC:ACF:DF:PD:GT:SGT:SF:SV:SIG:MT:PAC	130,101,0,0:1:1:2:0/0:./.:.:0	51,41,27,28:1:1:2:0/1:0/0:0.25:0:1:g.693433A>G:0	53,51,0,0:1:1:2:0/0:./.:.:0:0:.:.	108,64,82,79:1:1:2:0/1:./.:.:0:1:g.693433A>G:0
chr2_ref_v2	694099	.	C	G	.	PASS	IntersectsRepeat=1;RepeatCorrectionApplied=0	SAC:ACF:DF:PD:GT:SGT:SF:SV:SIG:MT:PAC	75,83,2,0:1:1:2:0/0:./.:.:0	27,35,38,43:1:1:2:0/1:1/1:0.125:0:1:g.694099C>G:0	43,53,0,0:1:1:2:0/0:./.:.:0:0:.:.	75,97,68,91:1:1:2:0/1:./.:.:0:1:g.694099C>G:0
chr2_ref_v2	694578	.	T	TAA,TAAA	.	PASS	IntersectsRepeat=1;RepeatCorrectionApplied=1	SAC:ACF:DF:PD:GT:SGT:SF:SV:SIG:MT:PAC	0,2,34,19,6,2:1:1:2:1/1:1/2:0.125:0	0,0,13,16,3,2:1:1:2:1/1:1/2:0.5:0:0:.:.	0,1,33,34,3,8:1:1:2:1/1:1/2:0.25:0:0:.:.	4,6,82,85,25,16:1:1:2:1/2:0/1:0.125:0:0:.:.
chr2_ref_v2	696684	.	G	A	.	PASS	IntersectsRepeat=0;RepeatCorrectionApplied=0	SAC:ACF:DF:PD:GT:SGT:SF:SV:SIG:MT:PAC	103,118,0,0:1:1:2:0/0:./.:.:0	82,78,0,0:1:1:2:0/0:./.:.:0:0:.:.	24,35,25,33:1:1:2:0/1:./.:.:0:1:g.696684G>A:0	138,148,0,0:1:1:2:0/0:./.:.:0:0:.:.
chr2_ref_v2	696835	.	A	G	.	PASS	IntersectsRepeat=0;RepeatCorrectionApplied=0	SAC:ACF:DF:PD:GT:SGT:SF:SV:SIG:MT:PAC	92,114,1,0:1:1:2:0/0:./.:.:0	53,37,31,42:1:1:2:0/1:0/0:0.125:0:1:g.696835A>G:0	48,76,0,0:1:1:2:0/0:./.:.:0:0:.:.	92,59,97,80:1:1:2:0/1:1/1:0.125:0:1:g.696835A>G:0
chr2_ref_v2	696936	.	C	T	.	PASS	IntersectsRepeat=0;RepeatCorrectionApplied=0	SAC:ACF:DF:PD:GT:SGT:SF:SV:SIG:MT:PAC	95,90,0,0:1:1:2:0/0:./.:.:0	41,38,44,40:1:1:2:0/1:./.:.:0:1:g.696936C>T:0	50,51,0,0:1:1:2:0/0:./.:.:0:0:.:.	105,101,88,95:1:1:2:0/1:./.:.:0:1:g.696936C>T:0
chr2_ref_v2	698042	.	GAAAAA	G,GAA,GAAA,GAAAA	.	PASS	IntersectsRepeat=1;RepeatCorrectionApplied=1	SAC:ACF:DF:PD:GT:SGT:SF:SV:SIG:MT:PAC	7,7,0,0,7,1,25,12,19,7:1:1:2:0/3:3/4:0.5:0	6,11,0,0,2,0,5,8,14,13:1:1:2:0/4:0/2:0.125:0:0:.:.	0,2,33,13,26,8,1,3,0,0:1:1:2:1/2:1/3:0.125:0:1:g.698043_698045delAAA|g.698043_698047delAAAAA,g.698042_698046A>|g.698042_698048AAA>:0|0,0|0	35,22,1,0,5,5,18,9,74,37:1:1:2:0/4:0/2:0.125:0:1:g.698042_698045>A:0
chr2_ref_v2	698426	.	G	A	.	PASS	IntersectsRepeat=1;RepeatCorrectionApplied=0	SAC:ACF:DF:PD:GT:SGT:SF:SV:SIG:MT:PAC	113,100,0,1:1:1:2:0/0:./.:.:0	46,40,52,28:1:1:2:0/1:./.:.:0:1:g.698426G>A:0	54,38,0,0:1:1:2:0/0:./.:.:0:0:.:.	75,84,59,79:1:1:2:0/1:0/0:0.125:0:1:g.698426G>A:0
chr2_ref_v2	698765	.	A	C	.	PASS	IntersectsRepeat=0;RepeatCorrectionApplied=0	SAC:ACF:DF:PD:GT:SGT:SF:SV:SIG:MT:PAC	73,71,0,0:1:1:2:0/0:./.:.:0	32,35,36,29:1:1:2:0/1:./.:.:0:1:g.698765A>C:0	42,52,0,0:1:1:2:0/0:./.:.:0:0:.:.	99,75,96,88:1:1:2:0/1:./.:.:0:1:g.698765A>C:0
chr2_ref_v2	700135	.	AT	A,ATT	.	PASS	IntersectsRepeat=1;RepeatCorrectionApplied=1	SAC:ACF:DF:PD:GT:SGT:SF:SV:SIG:MT:PAC	10,32,2,11,4,2:1:1:2:0/0:0/2:0.125:0	11,25,4,5,3,2:1:1:2:0/0:0/2:0.25:0:0:.:.	2,34,1,4,2,4:1:1:2:0/2:2/2:0.5:0:0:.:.	48,93,12,18,10,24:1:1:2:0/2:2/2:0.25:0:0:.:.
chr2_ref_v2	700301	.	C	CATATATATATATAT,CATATATATATATATAT	.	PASS	IntersectsRepeat=1;RepeatCorrectionApplied=1	SAC:ACF:DF:PD:GT:SGT:SF:SV:SIG:MT:PAC	0,0,1,3,1,4:1:1:2:./.:./.:.:0	0,0,0,2,2,6:1:1:2:./.:./.:.:0:0:.:.	0,0,1,4,0,2:1:1:2:./.:./.:.:0:0:.:.	0,0,2,7,12,21:1:1:2:2/2:./.:.:0:0:.:.
chr2_ref_v2	701972	.	C	CAT	.	PASS	IntersectsRepeat=1;RepeatCorrectionApplied=1	SAC:ACF:DF:PD:GT:SGT:SF:SV:SIG:MT:PAC	3,9,0,1:1:1:2:./.:./.:.:0	3,4,0,1:1:1:2:./.:./.:.:0:0:.:.	16,19,0,1:1:1:2:0/0:./.:.:0:0:.:.	27,29,14,11:1:1:2:0/1:0/0:0.5:0:0:.:.
chr2_ref_v2	701990	.	T	TAC	.	PASS	IntersectsRepeat=1;RepeatCorrectionApplied=0	SAC:ACF:DF:PD:GT:SGT:SF:SV:SIG:MT:PAC	11,16,0,0:1:1:2:0/0:./.:.:0	13,10,0,0:1:1:2:0/0:./.:.:0:0:.:.	7,9,16,12:1:1:2:0/1:1/1:0.25:0:1:.:.	62,60,0,0:1:1:2:0/0:./.:.:0:0:.:.
chr2_ref_v2	702184	.	A	G	.	PASS	IntersectsRepeat=1;RepeatCorrectionApplied=0	SAC:ACF:DF:PD:GT:SGT:SF:SV:SIG:MT:PAC	69,33,0,0:1:1:2:0/0:./.:.:0	29,15,22,18:1:1:2:0/1:./.:.:0:1:g.702184A>G:0	43,19,0,0:1:1:2:0/0:./.:.:0:0:.:.	92,75,90,71:1:1:2:0/1:./.:.:0:1:g.702184A>G:0
chr2_ref_v2	702809	.	G	T	.	PASS	IntersectsRepeat=0;RepeatCorrectionApplied=0	SAC:ACF:DF:PD:GT:SGT:SF:SV:SIG:MT:PAC	27,38,26,30:1:1:2:0/1:0/0:0.125:0	29,33,25,42:1:1:2:0/1:./.:.:0:0:.:.	24,30,19,15:1:1:2:0/1:0/0:0.25:0:0:.:.	89,107,95,115:1:1:2:0/1:./.:.:0:0:.:.
chr2_ref_v2	703158	.	A	G	.	PASS	IntersectsRepeat=0;RepeatCorrectionApplied=0	SAC:ACF:DF:PD:GT:SGT:SF:SV:SIG:MT:PAC	54,68,0,1:1:1:2:0/0:./.:.:0	21,34,29,20:1:1:2:0/1:./.:.:0:1:g.703158A>G:0	49,34,0,0:1:1:2:0/0:./.:.:0:0:.:.	99,87,101,96:1:1:2:0/1:./.:.:0:1:g.703158A>G:0
chr2_ref_v2	703198	.	C	T	.	PASS	IntersectsRepeat=0;RepeatCorrectionApplied=0	SAC:ACF:DF:PD:GT:SGT:SF:SV:SIG:MT:PAC	68,76,0,0:1:1:2:0/0:./.:.:0	54,50,0,0:1:1:2:0/0:./.:.:0:0:.:.	26,18,24,21:1:1:2:0/1:./.:.:0:1:g.703198C>T:0	216,187,0,0:1:1:2:0/0:./.:.:0:0:.:.
chr2_ref_v2	703924	.	A	G	.	PASS	IntersectsRepeat=0;RepeatCorrectionApplied=0	SAC:ACF:DF:PD:GT:SGT:SF:SV:SIG:MT:PAC	87,83,0,0:1:1:2:0/0:./.:.:0	73,63,0,0:1:1:2:0/0:./.:.:0:0:.:.	18,24,18,28:1:1:2:0/1:./.:.:0:1:g.703924A>G:0	144,210,0,0:1:1:2:0/0:./.:.:0:0:.:.
chr2_ref_v2	704404	.	TA	T	.	PASS	IntersectsRepeat=1;RepeatCorrectionApplied=1	SAC:ACF:DF:PD:GT:SGT:SF:SV:SIG:MT:PAC	38,50,13,6:1:1:2:0/0:./.:.:0	35,36,8,3:1:1:2:0/0:./.:.:0:0:.:.	41,34,8,11:1:1:2:0/0:./.:.:0:0:.:.	102,93,19,20:1:1:2:0/0:./.:.:0:0:.:.
chr2_ref_v2	705532	.	C	A	.	PASS	IntersectsRepeat=0;RepeatCorrectionApplied=0	SAC:ACF:DF:PD:GT:SGT:SF:SV:SIG:MT:PAC	111,70,0,1:1:1:2:0/0:./.:.:0	85,83,0,0:1:1:2:0/0:./.:.:0:0:.:.	23,25,23,26:1:1:2:0/1:./.:.:0:1:g.705532C>A:0	157,147,0,0:1:1:2:0/0:./.:.:0:0:.:.
chr2_ref_v2	707907	.	G	T	.	PASS	IntersectsRepeat=0;RepeatCorrectionApplied=0	SAC:ACF:DF:PD:GT:SGT:SF:SV:SIG:MT:PAC	91,81,1,0:1:1:2:0/0:./.:.:0	71,75,1,0:1:1:2:0/0:./.:.:0:0:.:.	23,27,29,22:1:1:2:0/1:./.:.:0:1:g.707907G>T:0	165,165,0,0:1:1:2:0/0:./.:.:0:0:.:.
chr2_ref_v2	709640	.	C	A	.	PASS	IntersectsRepeat=0;RepeatCorrectionApplied=0	SAC:ACF:DF:PD:GT:SGT:SF:SV:SIG:MT:PAC	86,88,0,2:1:1:2:0/0:./.:.:0	39,35,45,39:1:1:2:0/1:1/1:0.125:0:1:g.709640C>A:0	60,54,0,0:1:1:2:0/0:./.:.:0:0:.:.	85,78,89,93:1:1:2:0/1:./.:.:0:1:g.709640C>A:0
chr2_ref_v2	709735	.	C	A	.	PASS	IntersectsRepeat=1;RepeatCorrectionApplied=0	SAC:ACF:DF:PD:GT:SGT:SF:SV:SIG:MT:PAC	93,95,0,0:1:1:2:0/0:./.:.:0	38,36,25,47:1:1:2:0/1:./.:.:0:1:g.709735C>A:0	45,56,0,0:1:1:2:0/0:./.:.:0:0:.:.	74,80,76,93:1:1:2:0/1:./.:.:0:1:g.709735C>A:0
chr2_ref_v2	711352	.	AT	A	.	PASS	IntersectsRepeat=1;RepeatCorrectionApplied=1	SAC:ACF:DF:PD:GT:SGT:SF:SV:SIG:MT:PAC	90,58,5,3:1:1:2:0/0:./.:.:0	42,24,43,31:1:1:2:0/1:0/0:0.125:0:1:g.711353delT:0	51,48,4,4:1:1:2:0/0:./.:.:0:0:.:.	80,77,65,70:1:1:2:0/1:0/0:0.25:0:1:g.711353delT:0
chr2_ref_v2	712025	.	C	T	.	PASS	IntersectsRepeat=0;RepeatCorrectionApplied=0	SAC:ACF:DF:PD:GT:SGT:SF:SV:SIG:MT:PAC	42,86,0,0:1:1:2:0/0:./.:.:0	38,82,0,0:1:1:2:0/0:./.:.:0:0:.:.	10,24,17,17:1:1:2:0/1:./.:.:0:1:g.712025C>T:0	61,163,0,0:1:1:2:0/0:./.:.:0:0:.:.
chr2_ref_v2	713008	.	G	A	.	PASS	IntersectsRepeat=1;RepeatCorrectionApplied=0	SAC:ACF:DF:PD:GT:SGT:SF:SV:SIG:MT:PAC	98,93,0,0:1:1:2:0/0:./.:.:0	72,65,0,0:1:1:2:0/0:./.:.:0:0:.:.	33,24,32,34:1:1:2:0/1:1/1:0.125:0:1:g.713008G>A:0	167,161,0,0:1:1:2:0/0:./.:.:0:0:.:.
chr2_ref_v2	713592	.	T	C	.	PASS	IntersectsRepeat=1;RepeatCorrectionApplied=0	SAC:ACF:DF:PD:GT:SGT:SF:SV:SIG:MT:PAC	99,89,0,0:1:1:2:0/0:./.:.:0	78,81,0,0:1:1:2:0/0:./.:.:0:0:.:.	28,27,22,21:1:1:2:0/1:0/0:0.125:0:1:g.713592T>C:0	177,138,0,0:1:1:2:0/0:./.:.:0:0:.:.
chr2_ref_v2	714569	.	C	A	.	PASS	IntersectsRepeat=0;RepeatCorrectionApplied=0	SAC:ACF:DF:PD:GT:SGT:SF:SV:SIG:MT:PAC	93,75,0,1:1:1:2:0/0:./.:.:0	36,29,37,32:1:1:2:0/1:./.:.:0:1:g.714569C>A:0	48,36,0,0:1:1:2:0/0:./.:.:0:0:.:.	74,82,80,71:1:1:2:0/1:./.:.:0:1:g.714569C>A:0
chr2_ref_v2	714574	.	TA	T	.	PASS	IntersectsRepeat=1;RepeatCorrectionApplied=1	SAC:ACF:DF:PD:GT:SGT:SF:SV:SIG:MT:PAC	80,71,1,1:1:1:2:0/0:./.:.:0	64,47,5,2:1:1:2:0/0:./.:.:0:0:.:.	40,29,0,1:1:1:2:0/0:./.:.:0:0:.:.	119,138,21,14:1:1:2:0/0:./.:.:0:1:.:
chr2_ref_v2	715011	.	C	A	.	PASS	IntersectsRepeat=0;RepeatCorrectionApplied=0	SAC:ACF:DF:PD:GT:SGT:SF:SV:SIG:MT:PAC	94,82,0,0:1:1:2:0/0:./.:.:0	104,69,0,0:1:1:2:0/0:./.:.:0:0:.:.	24,28,22,34:1:1:2:0/1:./.:.:0:1:g.715011C>A:0	167,233,0,0:1:1:2:0/0:./.:.:0:0:.:.
chr2_ref_v2	717124	.	A	G	.	PASS	IntersectsRepeat=0;RepeatCorrectionApplied=0	SAC:ACF:DF:PD:GT:SGT:SF:SV:SIG:MT:PAC	76,104,0,0:1:1:2:0/0:./.:.:0	33,35,42,48:1:1:2:0/1:1/1:0.125:0:1:g.717124A>G:0	43,76,0,0:1:1:2:0/0:./.:.:0:0:.:.	103,123,94,105:1:1:2:0/1:0/0:0.125:0:1:g.717124A>G:0
chr2_ref_v2	720604	.	CT	C	.	PASS	IntersectsRepeat=1;RepeatCorrectionApplied=1	SAC:ACF:DF:PD:GT:SGT:SF:SV:SIG:MT:PAC	69,56,6,6:1:1:2:0/0:0/1:0.125:0	54,57,3,1:1:1:2:0/0:./.:.:0:0:.:.	3,2,38,62:1:1:2:1/1:./.:.:0:1:g.720605delT,g.720605delT:0,1	134,152,27,19:1:1:2:0/0:./.:.:0:0:.:.
chr2_ref_v2	721228	.	GA	G,GAA	.	PASS	IntersectsRepeat=1;RepeatCorrectionApplied=1	SAC:ACF:DF:PD:GT:SGT:SF:SV:SIG:MT:PAC	45,71,18,13,1,5:1:1:2:0/0:0/1:0.125:0	27,34,4,4,17,30:1:1:2:0/2:2/2:0.5:0:1:g.721228_721229insA:0	25,26,9,9,1,4:1:1:2:0/0:./.:.:0:0:.:.	61,48,12,19,59,63:1:1:2:2/2:1/2:0.25:1:1:g.721228_721229insA,g.721228_721229insA:0,1
chr2_ref_v2	721476	.	G	A	.	PASS	IntersectsRepeat=1;RepeatCorrectionApplied=0	SAC:ACF:DF:PD:GT:SGT:SF:SV:SIG:MT:PAC	88,137,0,0:1:1:2:0/0:./.:.:0	40,49,27,45:1:1:2:0/1:0/0:0.125:0:1:g.721476G>A:0	47,58,0,0:1:1:2:0/0:./.:.:0:0:.:.	81,90,79,96:1:1:2:0/1:./.:.:0:1:g.721476G>A:0
chr2_ref_v2	722584	.	C	A	.	PASS	IntersectsRepeat=1;RepeatCorrectionApplied=0	SAC:ACF:DF:PD:GT:SGT:SF:SV:SIG:MT:PAC	62,106,0,0:1:1:2:0/0:./.:.:0	35,38,31,29:1:1:2:0/1:0/0:0.125:0:1:g.722584C>A:0	52,52,0,0:1:1:2:0/0:./.:.:0:0:.:.	106,84,103,104:1:1:2:0/1:./.:.:0:1:g.722584C>A:0
chr2_ref_v2	722871	.	T	C	.	PASS	IntersectsRepeat=1;RepeatCorrectionApplied=0	SAC:ACF:DF:PD:GT:SGT:SF:SV:SIG:MT:PAC	97,78,0,0:1:1:2:0/0:./.:.:0	32,29,35,33:1:1:2:0/1:./.:.:0:1:g.722871T>C:0	53,51,0,0:1:1:2:0/0:./.:.:0:0:.:.	98,112,101,105:1:1:2:0/1:./.:.:0:1:g.722871T>C:0
chr2_ref_v2	723626	.	C	CA,CAA	.	PASS	IntersectsRepeat=1;RepeatCorrectionApplied=1	SAC:ACF:DF:PD:GT:SGT:SF:SV:SIG:MT:PAC	0,11,2,15,1,5:1:1:2:0/1:1/2:0.5:0	2,8,0,5,2,15:1:1:2:0/2:2/2:0.25:0:0:.:.	4,7,4,16,0,4:1:1:2:1/1:1/2:0.5:0:0:.:.	3,30,6,21,6,36:1:1:2:0/2:2/2:0.25:0:0:.:.
chr2_ref_v2	726769	.	G	A	.	PASS	IntersectsRepeat=0;RepeatCorrectionApplied=0	SAC:ACF:DF:PD:GT:SGT:SF:SV:SIG:MT:PAC	95,73,0,0:1:1:2:0/0:./.:.:0	58,74,1,0:1:1:2:0/0:./.:.:0:0:.:.	27,20,23,23:1:1:2:0/1:./.:.:0:1:g.726769G>A:0	183,176,0,0:1:1:2:0/0:./.:.:0:0:.:.
chr2_ref_v2	729042	.	G	T	.	PASS	IntersectsRepeat=0;RepeatCorrectionApplied=0	SAC:ACF:DF:PD:GT:SGT:SF:SV:SIG:MT:PAC	74,95,1,0:1:1:2:0/0:./.:.:0	79,97,1,0:1:1:2:0/0:./.:.:0:0:.:.	26,25,19,31:1:1:2:0/1:./.:.:0:1:g.729042G>T:0	174,177,0,0:1:1:2:0/0:./.:.:0:0:.:.
chr2_ref_v2	729081	.	C	T	.	PASS	IntersectsRepeat=0;RepeatCorrectionApplied=0	SAC:ACF:DF:PD:GT:SGT:SF:SV:SIG:MT:PAC	102,107,1,0:1:1:2:0/0:./.:.:0	41,43,43,42:1:1:2:0/1:./.:.:0:1:g.729081C>T:0	50,67,0,0:1:1:2:0/0:./.:.:0:0:.:.	99,103,102,95:1:1:2:0/1:./.:.:0:1:g.729081C>T:0
chr2_ref_v2	729090	.	C	T	.	PASS	IntersectsRepeat=1;RepeatCorrectionApplied=0	SAC:ACF:DF:PD:GT:SGT:SF:SV:SIG:MT:PAC	102,98,0,0:1:1:2:0/0:./.:.:0	86,85,0,0:1:1:2:0/0:./.:.:0:0:.:.	24,38,28,28:1:1:2:0/1:./.:.:0:1:g.729090C>T:0	206,195,0,0:1:1:2:0/0:./.:.:0:0:.:.
chr2_ref_v2	729575	.	C	T	.	PASS	IntersectsRepeat=0;RepeatCorrectionApplied=0	SAC:ACF:DF:PD:GT:SGT:SF:SV:SIG:MT:PAC	71,91,0,0:1:1:2:0/0:./.:.:0	66,73,0,0:1:1:2:0/0:./.:.:0:0:.:.	26,32,19,21:1:1:2:0/1:0/0:0.125:0:1:g.729575C>T:0	172,177,0,0:1:1:2:0/0:./.:.:0:0:.:.
chr2_ref_v2	731653	.	A	G	.	PASS	IntersectsRepeat=0;RepeatCorrectionApplied=0	SAC:ACF:DF:PD:GT:SGT:SF:SV:SIG:MT:PAC	107,97,0,0:1:1:2:0/0:./.:.:0	35,38,40,40:1:1:2:0/1:./.:.:0:1:g.731653A>G:0	44,64,0,0:1:1:2:0/0:./.:.:0:0:.:.	80,85,77,74:1:1:2:0/1:./.:.:0:1:g.731653A>G:0
chr2_ref_v2	732832	.	T	A	.	PASS	IntersectsRepeat=1;RepeatCorrectionApplied=0	SAC:ACF:DF:PD:GT:SGT:SF:SV:SIG:MT:PAC	68,100,0,0:1:1:2:0/0:./.:.:0	26,38,23,28:1:1:2:0/1:0/0:0.125:0:1:g.732832T>A:0	57,53,0,0:1:1:2:0/0:./.:.:0:0:.:.	61,77,86,85:1:1:2:0/1:1/1:0.125:0:1:g.732832T>A:0
chr2_ref_v2	734162	.	G	A	.	PASS	IntersectsRepeat=0;RepeatCorrectionApplied=0	SAC:ACF:DF:PD:GT:SGT:SF:SV:SIG:MT:PAC	77,105,0,0:1:1:2:0/0:./.:.:0	28,43,38,43:1:1:2:0/1:1/1:0.125:0:1:g.734162G>A:0	55,59,0,0:1:1:2:0/0:./.:.:0:0:.:.	71,93,72,95:1:1:2:0/1:./.:.:0:1:g.734162G>A:0
chr2_ref_v2	735556	.	A	G	.	PASS	IntersectsRepeat=1;RepeatCorrectionApplied=0	SAC:ACF:DF:PD:GT:SGT:SF:SV:SIG:MT:PAC	75,95,0,0:1:1:2:0/0:./.:.:0	29,42,22,45:1:1:2:0/1:./.:.:0:1:g.735556A>G:0	37,65,0,0:1:1:2:0/0:./.:.:0:0:.:.	99,101,99,105:1:1:2:0/1:./.:.:0:1:g.735556A>G:0
chr2_ref_v2	736026	.	T	A	.	PASS	IntersectsRepeat=0;RepeatCorrectionApplied=0	SAC:ACF:DF:PD:GT:SGT:SF:SV:SIG:MT:PAC	75,112,0,0:1:1:2:0/0:./.:.:0	28,36,37,42:1:1:2:0/1:1/1:0.125:0:1:g.736026T>A:0	43,73,0,0:1:1:2:0/0:./.:.:0:0:.:.	73,97,81,111:1:1:2:0/1:./.:.:0:1:g.736026T>A:0
chr2_ref_v2	737755	.	CT	C	.	PASS	IntersectsRepeat=1;RepeatCorrectionApplied=1	SAC:ACF:DF:PD:GT:SGT:SF:SV:SIG:MT:PAC	78,61,1,1:1:1:2:0/0:./.:.:0	38,34,35,30:1:1:2:0/1:0/0:0.125:0:1:g.737756delT:0	55,42,2,1:1:1:2:0/0:./.:.:0:0:.:.	83,78,93,53:1:1:2:0/1:0/0:0.125:0:1:g.737756delT:0
chr2_ref_v2	740641	.	G	A	.	PASS	IntersectsRepeat=0;RepeatCorrectionApplied=0	SAC:ACF:DF:PD:GT:SGT:SF:SV:SIG:MT:PAC	69,76,0,0:1:1:2:0/0:./.:.:0	52,47,1,0:1:1:2:0/0:./.:.:0:0:.:.	17,14,17,16:1:1:2:0/1:./.:.:0:1:g.740641G>A:0	225,225,0,0:1:1:2:0/0:./.:.:0:0:.:.
chr2_ref_v2	740686	.	C	T	.	PASS	IntersectsRepeat=1;RepeatCorrectionApplied=0	SAC:ACF:DF:PD:GT:SGT:SF:SV:SIG:MT:PAC	66,76,0,1:1:1:2:0/0:./.:.:0	10,28,24,28:1:1:2:0/1:1/1:0.125:0:1:g.740686C>T:0	50,43,0,0:1:1:2:0/0:./.:.:0:0:.:.	98,130,88,144:1:1:2:0/1:./.:.:0:1:g.740686C>T:0
chr2_ref_v2	740959	.	C	T	.	PASS	IntersectsRepeat=1;RepeatCorrectionApplied=0	SAC:ACF:DF:PD:GT:SGT:SF:SV:SIG:MT:PAC	89,89,1,0:1:1:2:0/0:./.:.:0	72,66,0,1:1:1:2:0/0:./.:.:0:0:.:.	17,22,17,25:1:1:2:0/1:./.:.:0:1:g.740959C>T:0	158,224,0,0:1:1:2:0/0:./.:.:0:0:.:.
chr2_ref_v2	741810	.	G	T	.	PASS	IntersectsRepeat=0;RepeatCorrectionApplied=0	SAC:ACF:DF:PD:GT:SGT:SF:SV:SIG:MT:PAC	129,112,0,0:1:1:2:0/0:./.:.:0	106,91,0,0:1:1:2:0/0:./.:.:0:0:.:.	36,29,31,25:1:1:2:0/1:0/0:0.125:0:1:g.741810G>T:0	195,173,0,0:1:1:2:0/0:./.:.:0:0:.:.
chr2_ref_v2	743808	.	A	G	.	PASS	IntersectsRepeat=1;RepeatCorrectionApplied=0	SAC:ACF:DF:PD:GT:SGT:SF:SV:SIG:MT:PAC	104,72,0,0:1:1:2:0/0:./.:.:0	85,70,0,0:1:1:2:0/0:./.:.:0:0:.:.	24,30,17,22:1:1:2:0/1:0/0:0.125:0:1:g.743808A>G:0	180,177,0,0:1:1:2:0/0:./.:.:0:0:.:.
chr2_ref_v2	744083	.	G	A	.	PASS	IntersectsRepeat=0;RepeatCorrectionApplied=0	SAC:ACF:DF:PD:GT:SGT:SF:SV:SIG:MT:PAC	71,74,0,0:1:1:2:0/0:./.:.:0	35,32,36,25:1:1:2:0/1:./.:.:0:1:g.744083G>A:0	44,43,0,0:1:1:2:0/0:./.:.:0:0:.:.	104,89,127,93:1:1:2:0/1:1/1:0.125:0:1:g.744083G>A:0
chr2_ref_v2	744681	.	GT	G	.	PASS	IntersectsRepeat=1;RepeatCorrectionApplied=1	SAC:ACF:DF:PD:GT:SGT:SF:SV:SIG:MT:PAC	63,77,7,3:1:1:2:0/0:./.:.:0	22,18,36,34:1:1:2:0/1:1/1:0.125:0:1:g.744682delT:0	24,24,23,32:1:1:2:0/1:./.:.:0:1:g.744682delT:0	53,64,85,84:1:1:2:0/1:1/1:0.125:0:1:g.744682delT:0
chr2_ref_v2	746325	.	CATCTGCA	C	.	PASS	IntersectsRepeat=1;RepeatCorrectionApplied=0	SAC:ACF:DF:PD:GT:SGT:SF:SV:SIG:MT:PAC	0,1,91,75:1:1:2:1/1:./.:.:0	1,0,85,65:1:1:2:1/1:./.:.:0:0:.:.	0,0,34,54:1:1:2:1/1:./.:.:0:0:.:.	0,0,145,133:1:1:2:1/1:./.:.:0:0:.:.
chr2_ref_v2	746358	.	G	A	.	PASS	IntersectsRepeat=1;RepeatCorrectionApplied=0	SAC:ACF:DF:PD:GT:SGT:SF:SV:SIG:MT:PAC	110,92,0,0:1:1:2:0/0:./.:.:0	44,55,45,25:1:1:2:0/1:0/0:0.125:0:1:g.746358G>A:0	44,64,0,0:1:1:2:0/0:./.:.:0:0:.:.	69,73,85,76:1:1:2:0/1:./.:.:0:1:g.746358G>A:0
chr2_ref_v2	746508	.	C	A	.	PASS	IntersectsRepeat=1;RepeatCorrectionApplied=0	SAC:ACF:DF:PD:GT:SGT:SF:SV:SIG:MT:PAC	82,94,0,0:1:1:2:0/0:./.:.:0	69,78,0,0:1:1:2:0/0:./.:.:0:0:.:.	32,25,26,24:1:1:2:0/1:0/0:0.125:0:1:g.746508C>A:0	148,155,0,0:1:1:2:0/0:./.:.:0:0:.:.
chr2_ref_v2	746618	.	C	T	.	PASS	IntersectsRepeat=0;RepeatCorrectionApplied=0	SAC:ACF:DF:PD:GT:SGT:SF:SV:SIG:MT:PAC	105,89,0,0:1:1:2:0/0:./.:.:0	90,72,0,0:1:1:2:0/0:./.:.:0:0:.:.	29,30,18,13:1:1:2:0/1:0/0:0.25:0:1:g.746618C>T:0	165,171,0,0:1:1:2:0/0:./.:.:0:0:.:.
chr2_ref_v2	747227	.	G	A	.	PASS	IntersectsRepeat=0;RepeatCorrectionApplied=0	SAC:ACF:DF:PD:GT:SGT:SF:SV:SIG:MT:PAC	44,48,45,42:1:1:2:0/1:./.:.:0	70,77,0,0:1:1:2:0/0:./.:.:0:1:g.747226_747228A>G:1	17,29,27,28:1:1:2:0/1:1/1:0.125:0:0:.:.	171,158,0,0:1:1:2:0/0:./.:.:0:1:g.747226_747228A>G:1
chr2_ref_v2	748946	.	T	C	.	PASS	IntersectsRepeat=1;RepeatCorrectionApplied=0	SAC:ACF:DF:PD:GT:SGT:SF:SV:SIG:MT:PAC	73,86,0,0:1:1:2:0/0:./.:.:0	77,82,0,1:1:1:2:0/0:./.:.:0:0:.:.	21,25,24,30:1:1:2:0/1:1/1:0.125:0:1:g.748946T>C:0	218,207,0,1:1:1:2:0/0:./.:.:0:0:.:.
chr2_ref_v2	749736	.	G	T	.	PASS	IntersectsRepeat=0;RepeatCorrectionApplied=0	SAC:ACF:DF:PD:GT:SGT:SF:SV:SIG:MT:PAC	89,95,1,0:1:1:2:0/0:./.:.:0	80,77,0,0:1:1:2:0/0:./.:.:0:0:.:.	35,31,23,35:1:1:2:0/1:0/0:0.125:0:1:g.749736G>T:0	136,198,0,0:1:1:2:0/0:./.:.:0:0:.:.
chr2_ref_v2	750166	.	G	A	.	PASS	IntersectsRepeat=1;RepeatCorrectionApplied=0	SAC:ACF:DF:PD:GT:SGT:SF:SV:SIG:MT:PAC	46,62,54,47:1:1:2:0/1:./.:.:0	39,45,50,43:1:1:2:0/1:./.:.:0:0:.:.	17,23,33,28:1:1:2:0/1:1/1:0.25:0:0:.:.	87,83,68,65:1:1:2:0/1:0/0:0.125:0:0:.:.
chr2_ref_v2	750511	.	A	G	.	PASS	IntersectsRepeat=0;RepeatCorrectionApplied=0	SAC:ACF:DF:PD:GT:SGT:SF:SV:SIG:MT:PAC	57,46,46,50:1:1:2:0/1:./.:.:0	52,38,44,52:1:1:2:0/1:./.:.:0:0:.:.	28,22,25,31:1:1:2:0/1:./.:.:0:0:.:.	110,107,83,79:1:1:2:0/1:0/0:0.125:0:0:.:.
chr2_ref_v2	750562	.	A	G	.	PASS	IntersectsRepeat=0;RepeatCorrectionApplied=0	SAC:ACF:DF:PD:GT:SGT:SF:SV:SIG:MT:PAC	110,95,0,0:1:1:2:0/0:./.:.:0	52,39,42,48:1:1:2:0/1:./.:.:0:1:g.750562A>G:0	48,46,0,0:1:1:2:0/0:./.:.:0:0:.:.	98,89,96,75:1:1:2:0/1:./.:.:0:1:g.750562A>G:0
chr2_ref_v2	750950	.	C	T	.	PASS	IntersectsRepeat=0;RepeatCorrectionApplied=0	SAC:ACF:DF:PD:GT:SGT:SF:SV:SIG:MT:PAC	97,53,0,0:1:1:2:0/0:./.:.:0	39,28,34,23:1:1:2:0/1:0/0:0.125:0:1:g.750950C>T:0	60,39,0,0:1:1:2:0/0:./.:.:0:0:.:.	92,51,74,59:1:1:2:0/1:./.:.:0:1:g.750950C>T:0
chr2_ref_v2	751179	.	CA	C,CAA	.	PASS	IntersectsRepeat=1;RepeatCorrectionApplied=1	SAC:ACF:DF:PD:GT:SGT:SF:SV:SIG:MT:PAC	52,13,16,1,2,9:1:1:2:0/0:0/2:0.125:0	6,4,24,5,16,18:1:1:2:1/2:2/2:0.125:0:1:.:.	24,15,7,4,5,7:1:1:2:0/2:2/2:0.125:0:0:.:.	23,11,57,34,52,68:1:1:2:1/2:2/2:0.25:1:1:.:.
chr2_ref_v2	751438	.	A	G	.	PASS	IntersectsRepeat=0;RepeatCorrectionApplied=0	SAC:ACF:DF:PD:GT:SGT:SF:SV:SIG:MT:PAC	90,95,1,0:1:1:2:0/0:./.:.:0	29,29,42,31:1:1:2:0/1:1/1:0.125:0:1:g.751438A>G:0	58,46,0,0:1:1:2:0/0:./.:.:0:0:.:.	117,96,117,89:1:1:2:0/1:./.:.:0:1:g.751438A>G:0
chr2_ref_v2	752172	.	T	C	.	PASS	IntersectsRepeat=1;RepeatCorrectionApplied=0	SAC:ACF:DF:PD:GT:SGT:SF:SV:SIG:MT:PAC	63,90,0,0:1:1:2:0/0:./.:.:0	59,94,1,0:1:1:2:0/0:./.:.:0:0:.:.	20,30,23,26:1:1:2:0/1:./.:.:0:1:g.752172T>C:0	162,164,0,0:1:1:2:0/0:./.:.:0:0:.:.
chr2_ref_v2	752579	.	T	C	.	PASS	IntersectsRepeat=1;RepeatCorrectionApplied=0	SAC:ACF:DF:PD:GT:SGT:SF:SV:SIG:MT:PAC	86,92,0,0:1:1:2:0/0:./.:.:0	42,53,39,48:1:1:2:0/1:./.:.:0:1:g.752579T>C:0	54,56,0,0:1:1:2:0/0:./.:.:0:0:.:.	95,91,84,95:1:1:2:0/1:./.:.:0:1:g.752579T>C:0
chr2_ref_v2	753013	.	G	A	.	PASS	IntersectsRepeat=0;RepeatCorrectionApplied=0	SAC:ACF:DF:PD:GT:SGT:SF:SV:SIG:MT:PAC	107,146,0,0:1:1:2:0/0:./.:.:0	37,55,44,41:1:1:2:0/1:./.:.:0:1:g.753013G>A:0	52,60,0,0:1:1:2:0/0:./.:.:0:0:.:.	100,97,100,92:1:1:2:0/1:./.:.:0:1:g.753013G>A:0
chr2_ref_v2	754984	.	G	T	.	PASS	IntersectsRepeat=0;RepeatCorrectionApplied=0	SAC:ACF:DF:PD:GT:SGT:SF:SV:SIG:MT:PAC	107,91,2,0:1:1:2:0/0:./.:.:0	79,62,0,1:1:1:2:0/0:./.:.:0:0:.:.	29,27,28,32:1:1:2:0/1:./.:.:0:1:g.754984G>T:0	164,161,1,0:1:1:2:0/0:./.:.:0:0:.:.
chr2_ref_v2	755385	.	G	T	.	PASS	IntersectsRepeat=1;RepeatCorrectionApplied=0	SAC:ACF:DF:PD:GT:SGT:SF:SV:SIG:MT:PAC	105,128,0,0:1:1:2:0/0:./.:.:0	81,99,0,0:1:1:2:0/0:./.:.:0:0:.:.	25,31,27,29:1:1:2:0/1:./.:.:0:1:g.755385G>T:0	162,179,0,0:1:1:2:0/0:./.:.:0:0:.:.
chr2_ref_v2	756188	.	AT	A	.	PASS	IntersectsRepeat=1;RepeatCorrectionApplied=1	SAC:ACF:DF:PD:GT:SGT:SF:SV:SIG:MT:PAC	81,64,2,1:1:1:2:0/0:./.:.:0	56,66,0,1:1:1:2:0/0:./.:.:0:0:.:.	27,24,29,23:1:1:2:0/1:./.:.:0:1:g.756189delT:0	132,144,1,5:1:1:2:0/0:./.:.:0:0:.:.
chr2_ref_v2	756725	.	A	G	.	PASS	IntersectsRepeat=1;RepeatCorrectionApplied=0	SAC:ACF:DF:PD:GT:SGT:SF:SV:SIG:MT:PAC	79,99,0,1:1:1:2:0/0:./.:.:0	70,80,0,2:1:1:2:0/0:./.:.:0:0:.:.	16,25,11,25:1:1:2:0/1:0/0:0.125:0:1:g.756725A>G:0	154,164,0,2:1:1:2:0/0:./.:.:0:0:.:.
chr2_ref_v2	757125	.	AAT	A	.	PASS	IntersectsRepeat=1;RepeatCorrectionApplied=1	SAC:ACF:DF:PD:GT:SGT:SF:SV:SIG:MT:PAC	60,54,9,6:1:1:2:0/0:0/1:0.25:0	45,50,5,5:1:1:2:0/0:0/1:0.125:0:0:.:.	30,33,4,2:1:1:2:0/0:0/1:0.125:0:0:.:.	132,136,10,12:1:1:2:0/0:./.:.:0:0:.:.
chr2_ref_v2	757417	.	G	A	.	PASS	IntersectsRepeat=0;RepeatCorrectionApplied=0	SAC:ACF:DF:PD:GT:SGT:SF:SV:SIG:MT:PAC	79,72,0,0:1:1:2:0/0:./.:.:0	45,26,36,41:1:1:2:0/1:./.:.:0:1:g.757417G>A:0	51,57,0,0:1:1:2:0/0:./.:.:0:0:.:.	76,73,78,76:1:1:2:0/1:./.:.:0:1:g.757417G>A:0
chr2_ref_v2	757589	.	G	A	.	PASS	IntersectsRepeat=1;RepeatCorrectionApplied=0	SAC:ACF:DF:PD:GT:SGT:SF:SV:SIG:MT:PAC	99,79,0,0:1:1:2:0/0:./.:.:0	80,87,0,0:1:1:2:0/0:./.:.:0:0:.:.	38,32,40,38:1:1:2:0/1:./.:.:0:1:g.757589G>A:0	171,163,0,0:1:1:2:0/0:./.:.:0:0:.:.
chr2_ref_v2	757948	.	A	G	.	PASS	IntersectsRepeat=0;RepeatCorrectionApplied=0	SAC:ACF:DF:PD:GT:SGT:SF:SV:SIG:MT:PAC	88,101,0,0:1:1:2:0/0:./.:.:0	89,81,0,0:1:1:2:0/0:./.:.:0:0:.:.	18,27,32,22:1:1:2:0/1:1/1:0.125:0:1:g.757948A>G:0	191,176,0,0:1:1:2:0/0:./.:.:0:0:.:.
chr2_ref_v2	758180	.	A	T	.	PASS	IntersectsRepeat=1;RepeatCorrectionApplied=0	SAC:ACF:DF:PD:GT:SGT:SF:SV:SIG:MT:PAC	90,96,0,0:1:1:2:0/0:./.:.:0	41,30,29,37:1:1:2:0/1:./.:.:0:1:g.758180A>T:0	47,46,0,0:1:1:2:0/0:./.:.:0:0:.:.	104,76,75,87:1:1:2:0/1:./.:.:0:1:g.758180A>T:0
chr2_ref_v2	758193	.	G	A	.	PASS	IntersectsRepeat=0;RepeatCorrectionApplied=0	SAC:ACF:DF:PD:GT:SGT:SF:SV:SIG:MT:PAC	49,53,42,45:1:1:2:0/1:0/0:0.125:0	33,31,33,35:1:1:2:0/1:./.:.:0:0:.:.	26,21,20,30:1:1:2:0/1:./.:.:0:0:.:.	104,85,74,74:1:1:2:0/1:0/0:0.125:0:0:.:.
chr2_ref_v2	759937	.	C	A	.	PASS	IntersectsRepeat=0;RepeatCorrectionApplied=0	SAC:ACF:DF:PD:GT:SGT:SF:SV:SIG:MT:PAC	102,115,0,0:1:1:2:0/0:./.:.:0	83,72,0,1:1:1:2:0/0:./.:.:0:0:.:.	24,30,25,27:1:1:2:0/1:./.:.:0:1:g.759937C>A:0	187,147,0,0:1:1:2:0/0:./.:.:0:0:.:.
chr2_ref_v2	759968	.	C	T	.	PASS	IntersectsRepeat=0;RepeatCorrectionApplied=0	SAC:ACF:DF:PD:GT:SGT:SF:SV:SIG:MT:PAC	97,96,0,0:1:1:2:0/0:./.:.:0	76,54,6,9:1:1:2:0/0:0/1:0.25:0:0:.:.	44,64,0,0:1:1:2:0/0:./.:.:0:0:.:.	167,144,29,23:1:1:2:0/0:0/1:0.25:1:1:.:
chr2_ref_v2	760623	.	G	A	.	PASS	IntersectsRepeat=0;RepeatCorrectionApplied=0	SAC:ACF:DF:PD:GT:SGT:SF:SV:SIG:MT:PAC	91,69,0,1:1:1:2:0/0:./.:.:0	35,31,40,29:1:1:2:0/1:./.:.:0:1:g.760623G>A:0	54,44,0,0:1:1:2:0/0:./.:.:0:0:.:.	113,110,98,104:1:1:2:0/1:./.:.:0:1:g.760623G>A:0
chr2_ref_v2	760843	.	C	T	.	PASS	IntersectsRepeat=0;RepeatCorrectionApplied=0	SAC:ACF:DF:PD:GT:SGT:SF:SV:SIG:MT:PAC	67,86,0,0:1:1:2:0/0:./.:.:0	39,32,31,35:1:1:2:0/1:./.:.:0:1:g.760843C>T:0	42,57,0,0:1:1:2:0/0:./.:.:0:0:.:.	84,109,73,88:1:1:2:0/1:0/0:0.125:0:1:g.760843C>T:0
chr2_ref_v2	761841	.	G	A	.	PASS	IntersectsRepeat=0;RepeatCorrectionApplied=0	SAC:ACF:DF:PD:GT:SGT:SF:SV:SIG:MT:PAC	105,90,0,0:1:1:2:0/0:./.:.:0	30,37,38,36:1:1:2:0/1:./.:.:0:1:g.761841G>A:0	72,70,0,0:1:1:2:0/0:./.:.:0:0:.:.	81,93,101,81:1:1:2:0/1:./.:.:0:1:g.761841G>A:0
chr2_ref_v2	761953	.	C	T	.	PASS	IntersectsRepeat=0;RepeatCorrectionApplied=0	SAC:ACF:DF:PD:GT:SGT:SF:SV:SIG:MT:PAC	98,119,0,0:1:1:2:0/0:./.:.:0	100,87,0,0:1:1:2:0/0:./.:.:0:0:.:.	41,42,37,32:1:1:2:0/1:0/0:0.125:0:1:g.761953C>T:0	192,211,0,0:1:1:2:0/0:./.:.:0:0:.:.
chr2_ref_v2	762441	.	G	GAACAAGATGAAGAAAATA	.	PASS	IntersectsRepeat=0;RepeatCorrectionApplied=0	SAC:ACF:DF:PD:GT:SGT:SF:SV:SIG:MT:PAC	1,2,18,20:1:1:2:1/1:0/1:0.125:0	0,1,13,20:1:1:2:1/1:./.:.:0:0:.:.	0,0,10,13:1:1:2:1/1:./.:.:0:0:.:.	0,0,41,48:1:1:2:1/1:./.:.:0:0:.:.
chr2_ref_v2	762562	.	A	G	.	PASS	IntersectsRepeat=1;RepeatCorrectionApplied=0	SAC:ACF:DF:PD:GT:SGT:SF:SV:SIG:MT:PAC	87,67,0,0:1:1:2:0/0:./.:.:0	50,56,3,4:1:1:2:0/0:0/1:0.125:0:0:.:.	46,50,0,0:1:1:2:0/0:./.:.:0:0:.:.	143,180,12,22:1:1:2:0/0:0/1:0.25:1:1:.:
chr2_ref_v2	762786	.	G	A	.	PASS	IntersectsRepeat=1;RepeatCorrectionApplied=0	SAC:ACF:DF:PD:GT:SGT:SF:SV:SIG:MT:PAC	72,84,0,0:1:1:2:0/0:./.:.:0	43,28,23,17:1:1:2:0/1:0/0:0.25:0:1:g.762786G>A:0	49,49,0,0:1:1:2:0/0:./.:.:0:0:.:.	92,90,69,90:1:1:2:0/1:0/0:0.125:0:1:g.762786G>A:0
chr2_ref_v2	765017	.	G	A	.	PASS	IntersectsRepeat=0;RepeatCorrectionApplied=0	SAC:ACF:DF:PD:GT:SGT:SF:SV:SIG:MT:PAC	102,92,0,0:1:1:2:0/0:./.:.:0	77,91,0,0:1:1:2:0/0:./.:.:0:0:.:.	23,31,25,26:1:1:2:0/1:./.:.:0:1:g.765017G>A:0	162,177,0,0:1:1:2:0/0:./.:.:0:0:.:.
chr2_ref_v2	766271	.	G	T	.	PASS	IntersectsRepeat=0;RepeatCorrectionApplied=0	SAC:ACF:DF:PD:GT:SGT:SF:SV:SIG:MT:PAC	95,113,0,0:1:1:2:0/0:./.:.:0	32,46,40,42:1:1:2:0/1:./.:.:0:1:g.766271G>T:0	52,60,1,0:1:1:2:0/0:./.:.:0:0:.:.	89,88,71,71:1:1:2:0/1:0/0:0.125:0:1:g.766271G>T:0
chr2_ref_v2	766877	.	C	T	.	PASS	IntersectsRepeat=1;RepeatCorrectionApplied=0	SAC:ACF:DF:PD:GT:SGT:SF:SV:SIG:MT:PAC	90,97,0,0:1:1:2:0/0:./.:.:0	26,38,33,53:1:1:2:0/1:1/1:0.125:0:1:g.766877C>T:0	39,64,0,0:1:1:2:0/0:./.:.:0:0:.:.	70,85,80,89:1:1:2:0/1:./.:.:0:1:g.766877C>T:0
chr2_ref_v2	767759	.	GA	G	.	PASS	IntersectsRepeat=1;RepeatCorrectionApplied=1	SAC:ACF:DF:PD:GT:SGT:SF:SV:SIG:MT:PAC	53,67,6,6:1:1:2:0/0:./.:.:0	29,24,21,17:1:1:2:0/0:0/1:0.5:0:1:.:	12,19,20,17:1:1:2:0/1:0/0:0.125:0:1:g.767760delA:0	59,59,74,67:1:1:2:0/1:0/0:0.125:0:1:g.767760delA:0
chr2_ref_v2	769025	.	A	G	.	PASS	IntersectsRepeat=1;RepeatCorrectionApplied=0	SAC:ACF:DF:PD:GT:SGT:SF:SV:SIG:MT:PAC	100,97,0,0:1:1:2:0/0:./.:.:0	38,37,34,39:1:1:2:0/1:./.:.:0:1:g.769025A>G:0	58,52,0,0:1:1:2:0/0:./.:.:0:0:.:.	76,121,80,101:1:1:2:0/1:./.:.:0:1:g.769025A>G:0
chr2_ref_v2	770483	.	GA	G	.	PASS	IntersectsRepeat=1;RepeatCorrectionApplied=1	SAC:ACF:DF:PD:GT:SGT:SF:SV:SIG:MT:PAC	56,85,1,2:1:1:2:0/0:./.:.:0	54,62,6,5:1:1:2:0/0:./.:.:0:0:.:.	16,25,19,27:1:1:2:0/1:./.:.:0:1:g.770484delA:0	118,155,15,22:1:1:2:0/0:0/1:0.125:0:1:.:
chr2_ref_v2	771637	.	T	G	.	PASS	IntersectsRepeat=0;RepeatCorrectionApplied=0	SAC:ACF:DF:PD:GT:SGT:SF:SV:SIG:MT:PAC	82,79,0,0:1:1:2:0/0:./.:.:0	28,42,35,30:1:1:2:0/1:./.:.:0:1:g.771637T>G:0	58,61,0,0:1:1:2:0/0:./.:.:0:0:.:.	90,130,85,124:1:1:2:0/1:./.:.:0:1:g.771637T>G:0
chr2_ref_v2	773668	.	CA	C	.	PASS	IntersectsRepeat=1;RepeatCorrectionApplied=1	SAC:ACF:DF:PD:GT:SGT:SF:SV:SIG:MT:PAC	39,72,2,4:1:1:2:0/0:0/1:0.125:0	35,71,2,3:1:1:2:0/0:./.:.:0:0:.:.	18,31,13,34:1:1:2:0/1:0/0:0.125:0:1:g.773669delA:0	114,221,8,8:1:1:2:0/0:./.:.:0:0:.:.
chr2_ref_v2	773766	.	AT	A	.	PASS	IntersectsRepeat=1;RepeatCorrectionApplied=1	SAC:ACF:DF:PD:GT:SGT:SF:SV:SIG:MT:PAC	76,54,2,1:1:1:2:0/0:./.:.:0	30,22,35,22:1:1:2:0/1:0/0:0.125:0:1:g.773767delT:0	45,49,3,3:1:1:2:0/0:./.:.:0:0:.:.	73,70,82,85:1:1:2:0/1:./.:.:0:1:g.773767delT:0
chr2_ref_v2	774634	.	CAA	C,CA	.	PASS	IntersectsRepeat=1;RepeatCorrectionApplied=1	SAC:ACF:DF:PD:GT:SGT:SF:SV:SIG:MT:PAC	26,29,0,0,3,1:1:1:2:0/0:./.:.:0	13,3,8,8,4,1:1:1:2:0/1:0/0:0.125:0:1:g.774635_774636delAA:0	17,14,2,3,6,4:1:1:2:0/0:0/1:0.25:0:0:.:.	35,41,32,16,15,3:1:1:2:0/1:0/0:0.25:1:1:g.774635_774636delAA:0
chr2_ref_v2	774924	.	C	T	.	PASS	IntersectsRepeat=0;RepeatCorrectionApplied=0	SAC:ACF:DF:PD:GT:SGT:SF:SV:SIG:MT:PAC	88,81,0,0:1:1:2:0/0:./.:.:0	68,73,0,0:1:1:2:0/0:./.:.:0:0:.:.	19,23,26,31:1:1:2:0/1:1/1:0.125:0:1:g.774924C>T:0	176,208,0,1:1:1:2:0/0:./.:.:0:0:.:.
chr2_ref_v2	775194	.	G	A	.	PASS	IntersectsRepeat=0;RepeatCorrectionApplied=0	SAC:ACF:DF:PD:GT:SGT:SF:SV:SIG:MT:PAC	96,106,0,0:1:1:2:0/0:./.:.:0	50,31,44,45:1:1:2:0/1:./.:.:0:1:g.775194G>A:0	57,52,0,0:1:1:2:0/0:./.:.:0:0:.:.	107,102,95,114:1:1:2:0/1:./.:.:0:1:g.775194G>A:0
chr2_ref_v2	775544	.	C	T	.	PASS	IntersectsRepeat=0;RepeatCorrectionApplied=0	SAC:ACF:DF:PD:GT:SGT:SF:SV:SIG:MT:PAC	57,41,46,31:1:1:2:0/1:0/0:0.125:0	38,21,43,33:1:1:2:0/1:1/1:0.125:0:0:.:.	27,18,29,19:1:1:2:0/1:./.:.:0:0:.:.	115,95,114,85:1:1:2:0/1:./.:.:0:0:.:.
chr2_ref_v2	775556	.	G	A	.	PASS	IntersectsRepeat=0;RepeatCorrectionApplied=0	SAC:ACF:DF:PD:GT:SGT:SF:SV:SIG:MT:PAC	100,69,0,0:1:1:2:0/0:./.:.:0	37,18,48,25:1:1:2:0/1:1/1:0.125:0:1:g.775556G>A:0	64,37,1,0:1:1:2:0/0:./.:.:0:0:.:.	112,100,109,79:1:1:2:0/1:./.:.:0:1:g.775556G>A:0
chr2_ref_v2	775672	.	C	T	.	PASS	IntersectsRepeat=0;RepeatCorrectionApplied=0	SAC:ACF:DF:PD:GT:SGT:SF:SV:SIG:MT:PAC	60,92,0,1:1:1:2:0/0:./.:.:0	18,38,41,32:1:1:2:0/1:1/1:0.125:0:1:g.775672C>T:0	55,49,0,0:1:1:2:0/0:./.:.:0:0:.:.	86,104,87,110:1:1:2:0/1:./.:.:0:1:g.775672C>T:0
chr2_ref_v2	775958	.	C	A	.	PASS	IntersectsRepeat=0;RepeatCorrectionApplied=0	SAC:ACF:DF:PD:GT:SGT:SF:SV:SIG:MT:PAC	118,99,0,1:1:1:2:0/0:./.:.:0	59,52,32,36:1:1:2:0/1:0/0:0.25:0:1:g.775958C>A:0	53,68,0,0:1:1:2:0/0:./.:.:0:0:.:.	85,99,102,91:1:1:2:0/1:./.:.:0:1:g.775958C>A:0
chr2_ref_v2	776882	.	G	A	.	PASS	IntersectsRepeat=0;RepeatCorrectionApplied=0	SAC:ACF:DF:PD:GT:SGT:SF:SV:SIG:MT:PAC	119,90,0,1:1:1:2:0/0:./.:.:0	70,51,36,37:1:1:2:0/1:0/0:0.25:0:1:g.776882G>A:0	71,57,0,0:1:1:2:0/0:./.:.:0:0:.:.	84,98,103,94:1:1:2:0/1:./.:.:0:1:g.776882G>A:0
chr2_ref_v2	777101	.	C	A	.	PASS	IntersectsRepeat=0;RepeatCorrectionApplied=0	SAC:ACF:DF:PD:GT:SGT:SF:SV:SIG:MT:PAC	88,111,0,1:1:1:2:0/0:./.:.:0	97,96,0,1:1:1:2:0/0:./.:.:0:0:.:.	21,33,25,34:1:1:2:0/1:./.:.:0:1:g.777101C>A:0	161,173,0,1:1:1:2:0/0:./.:.:0:0:.:.
chr2_ref_v2	777871	.	ATTT	A,ATT	.	PASS	IntersectsRepeat=1;RepeatCorrectionApplied=1	SAC:ACF:DF:PD:GT:SGT:SF:SV:SIG:MT:PAC	35,21,0,0,16,5:1:1:2:0/0:0/2:0.125:0	13,7,0,0,15,5:1:1:2:0/0:0/2:0.25:0:0:.:.	15,16,22,17,3,3:1:1:2:0/1:./.:.:0:1:g.777872_777874delTTT:0	62,42,4,3,65,65:1:1:2:0/2:0/1:0.125:0:1:g.777872delT:0
chr2_ref_v2	778486	.	C	T	.	PASS	IntersectsRepeat=0;RepeatCorrectionApplied=0	SAC:ACF:DF:PD:GT:SGT:SF:SV:SIG:MT:PAC	116,112,0,0:1:1:2:0/0:./.:.:0	100,88,0,0:1:1:2:0/0:./.:.:0:0:.:.	36,30,29,30:1:1:2:0/1:./.:.:0:1:g.778486C>T:0	200,192,0,0:1:1:2:0/0:./.:.:0:0:.:.
chr2_ref_v2	778954	.	T	C	.	PASS	IntersectsRepeat=0;RepeatCorrectionApplied=0	SAC:ACF:DF:PD:GT:SGT:SF:SV:SIG:MT:PAC	86,101,0,0:1:1:2:0/0:./.:.:0	59,84,0,0:1:1:2:0/0:./.:.:0:0:.:.	18,29,23,37:1:1:2:0/1:1/1:0.125:0:1:g.778954T>C:0	186,201,0,0:1:1:2:0/0:./.:.:0:0:.:.
chr2_ref_v2	781459	.	C	T	.	PASS	IntersectsRepeat=0;RepeatCorrectionApplied=0	SAC:ACF:DF:PD:GT:SGT:SF:SV:SIG:MT:PAC	122,106,0,2:1:1:2:0/0:./.:.:0	62,52,60,37:1:1:2:0/1:0/0:0.125:0:1:g.781459C>T:0	70,40,0,0:1:1:2:0/0:./.:.:0:0:.:.	106,78,89,97:1:1:2:0/1:./.:.:0:1:g.781459C>T:0
chr2_ref_v2	781679	.	G	A	.	PASS	IntersectsRepeat=0;RepeatCorrectionApplied=0	SAC:ACF:DF:PD:GT:SGT:SF:SV:SIG:MT:PAC	73,105,0,0:1:1:2:0/0:./.:.:0	64,102,0,0:1:1:2:0/0:./.:.:0:0:.:.	30,34,27,30:1:1:2:0/1:./.:.:0:1:g.781679G>A:0	234,203,0,0:1:1:2:0/0:./.:.:0:0:.:.
chr2_ref_v2	782306	.	A	C	.	PASS	IntersectsRepeat=0;RepeatCorrectionApplied=0	SAC:ACF:DF:PD:GT:SGT:SF:SV:SIG:MT:PAC	99,114,0,2:1:1:2:0/0:./.:.:0	28,42,32,40:1:1:2:0/1:./.:.:0:1:g.782306A>C:0	57,64,0,0:1:1:2:0/0:./.:.:0:0:.:.	92,132,85,127:1:1:2:0/1:./.:.:0:1:g.782306A>C:0
chr2_ref_v2	783530	.	C	T	.	PASS	IntersectsRepeat=1;RepeatCorrectionApplied=0	SAC:ACF:DF:PD:GT:SGT:SF:SV:SIG:MT:PAC	101,122,0,0:1:1:2:0/0:./.:.:0	76,84,0,0:1:1:2:0/0:./.:.:0:0:.:.	32,40,34,38:1:1:2:0/1:./.:.:0:1:g.783530C>T:0	169,179,0,0:1:1:2:0/0:./.:.:0:0:.:.
chr2_ref_v2	784678	.	CT	C	.	PASS	IntersectsRepeat=1;RepeatCorrectionApplied=1	SAC:ACF:DF:PD:GT:SGT:SF:SV:SIG:MT:PAC	47,37,12,6:1:1:2:0/0:./.:.:0	19,13,26,25:1:1:2:0/1:0/0:0.25:0:1:g.784679delT:0	19,13,26,13:1:1:2:0/0:0/1:0.5:0:1:.:	61,70,74,66:1:1:2:0/0:0/1:0.5:0:1:.:
chr2_ref_v2	784789	.	GA	G,GAA	.	PASS	IntersectsRepeat=1;RepeatCorrectionApplied=1	SAC:ACF:DF:PD:GT:SGT:SF:SV:SIG:MT:PAC	40,81,5,13,1,6:1:1:2:0/0:./.:.:0	42,57,3,6,0,1:1:1:2:0/0:./.:.:0:0:.:.	15,23,14,19,0,1:1:1:2:0/1:0/0:0.25:0:1:g.784790delA:0	117,116,19,14,19,19:1:1:2:0/0:0/2:0.25:0:1:.:
chr2_ref_v2	785437	.	C	T	.	PASS	IntersectsRepeat=1;RepeatCorrectionApplied=0	SAC:ACF:DF:PD:GT:SGT:SF:SV:SIG:MT:PAC	86,133,0,0:1:1:2:0/0:./.:.:0	66,98,0,0:1:1:2:0/0:./.:.:0:0:.:.	25,37,32,30:1:1:2:0/1:./.:.:0:1:g.785437C>T:0	165,169,0,1:1:1:2:0/0:./.:.:0:0:.:.
chr2_ref_v2	785819	.	AT	A	.	PASS	IntersectsRepeat=1;RepeatCorrectionApplied=1	SAC:ACF:DF:PD:GT:SGT:SF:SV:SIG:MT:PAC	51,33,1,3:1:1:2:0/0:./.:.:0	29,18,25,18:1:1:2:0/0:0/1:0.5:0:1:.:	45,34,2,4:1:1:2:0/0:./.:.:0:0:.:.	69,46,70,71:1:1:2:0/1:0/0:0.125:0:1:g.785820delT:0
chr2_ref_v2	786815	.	G	T	.	PASS	IntersectsRepeat=0;RepeatCorrectionApplied=0	SAC:ACF:DF:PD:GT:SGT:SF:SV:SIG:MT:PAC	80,119,0,0:1:1:2:0/0:./.:.:0	42,46,44,57:1:1:2:0/1:1/1:0.125:0:1:g.786815G>T:0	38,67,0,0:1:1:2:0/0:./.:.:0:0:.:.	80,90,78,92:1:1:2:0/1:./.:.:0:1:g.786815G>T:0
chr2_ref_v2	787050	.	A	G	.	PASS	IntersectsRepeat=0;RepeatCorrectionApplied=0	SAC:ACF:DF:PD:GT:SGT:SF:SV:SIG:MT:PAC	109,108,0,0:1:1:2:0/0:./.:.:0	53,40,48,35:1:1:2:0/1:./.:.:0:1:g.787050A>G:0	64,43,0,0:1:1:2:0/0:./.:.:0:0:.:.	103,80,110,85:1:1:2:0/1:./.:.:0:1:g.787050A>G:0
chr2_ref_v2	789849	.	G	T	.	PASS	IntersectsRepeat=0;RepeatCorrectionApplied=0	SAC:ACF:DF:PD:GT:SGT:SF:SV:SIG:MT:PAC	93,106,1,0:1:1:2:0/0:./.:.:0	38,34,26,50:1:1:2:0/1:./.:.:0:1:g.789849G>T:0	41,73,0,0:1:1:2:0/0:./.:.:0:0:.:.	86,111,72,96:1:1:2:0/1:0/0:0.125:0:1:g.789849G>T:0
chr2_ref_v2	790131	.	G	C	.	PASS	IntersectsRepeat=1;RepeatCorrectionApplied=0	SAC:ACF:DF:PD:GT:SGT:SF:SV:SIG:MT:PAC	115,82,0,0:1:1:2:0/0:./.:.:0	92,96,0,0:1:1:2:0/0:./.:.:0:0:.:.	28,27,23,39:1:1:2:0/1:./.:.:0:1:g.790131G>C:0	179,192,0,0:1:1:2:0/0:./.:.:0:0:.:.
chr2_ref_v2	790311	.	C	T	.	PASS	IntersectsRepeat=0;RepeatCorrectionApplied=0	SAC:ACF:DF:PD:GT:SGT:SF:SV:SIG:MT:PAC	104,122,0,0:1:1:2:0/0:./.:.:0	91,78,0,0:1:1:2:0/0:./.:.:0:0:.:.	22,23,25,24:1:1:2:0/1:./.:.:0:1:g.790311C>T:0	181,187,0,0:1:1:2:0/0:./.:.:0:0:.:.
chr2_ref_v2	794934	.	G	A	.	PASS	IntersectsRepeat=0;RepeatCorrectionApplied=0	SAC:ACF:DF:PD:GT:SGT:SF:SV:SIG:MT:PAC	94,99,0,0:1:1:2:0/0:./.:.:0	53,40,33,41:1:1:2:0/1:0/0:0.125:0:1:g.794934G>A:0	52,59,0,0:1:1:2:0/0:./.:.:0:0:.:.	93,111,88,91:1:1:2:0/1:0/0:0.125:0:1:g.794934G>A:0
chr2_ref_v2	796510	.	C	CT	.	PASS	IntersectsRepeat=1;RepeatCorrectionApplied=1	SAC:ACF:DF:PD:GT:SGT:SF:SV:SIG:MT:PAC	61,66,3,4:1:1:2:0/0:./.:.:0	40,54,1,4:1:1:2:0/0:./.:.:0:0:.:.	35,49,7,8:1:1:2:0/0:0/1:0.25:0:0:.:.	126,182,10,25:1:1:2:0/0:0/1:0.125:0:0:.:.
chr2_ref_v2	796586	.	TA	T	.	PASS	IntersectsRepeat=1;RepeatCorrectionApplied=1	SAC:ACF:DF:PD:GT:SGT:SF:SV:SIG:MT:PAC	47,34,24,34:1:1:2:0/1:0/0:0.25:0	20,25,35,35:1:1:2:0/1:./.:.:0:0:.:.	47,42,5,2:1:1:2:0/0:./.:.:0:0:.:.	78,92,69,92:1:1:2:0/1:0/0:0.25:0:0:.:.
chr2_ref_v2	796856	.	A	G	.	PASS	IntersectsRepeat=1;RepeatCorrectionApplied=0	SAC:ACF:DF:PD:GT:SGT:SF:SV:SIG:MT:PAC	92,82,0,0:1:1:2:0/0:./.:.:0	49,52,35,41:1:1:2:0/1:0/0:0.125:0:1:g.796856A>G:0	58,63,0,0:1:1:2:0/0:./.:.:0:0:.:.	81,95,87,110:1:1:2:0/1:./.:.:0:1:g.796856A>G:0
chr2_ref_v2	797505	.	C	A	.	PASS	IntersectsRepeat=0;RepeatCorrectionApplied=0	SAC:ACF:DF:PD:GT:SGT:SF:SV:SIG:MT:PAC	129,125,0,1:1:1:2:0/0:./.:.:0	56,47,57,57:1:1:2:0/1:./.:.:0:1:g.797505C>A:0	68,57,0,0:1:1:2:0/0:./.:.:0:0:.:.	103,80,87,105:1:1:2:0/1:./.:.:0:1:g.797505C>A:0
chr2_ref_v2	797521	.	C	T	.	PASS	IntersectsRepeat=0;RepeatCorrectionApplied=0	SAC:ACF:DF:PD:GT:SGT:SF:SV:SIG:MT:PAC	135,125,0,1:1:1:2:0/0:./.:.:0	51,58,63,45:1:1:2:0/1:./.:.:0:1:g.797521C>T:0	66,59,0,0:1:1:2:0/0:./.:.:0:0:.:.	81,106,98,90:1:1:2:0/1:./.:.:0:1:g.797521C>T:0
chr2_ref_v2	798764	.	C	T	.	PASS	IntersectsRepeat=0;RepeatCorrectionApplied=0	SAC:ACF:DF:PD:GT:SGT:SF:SV:SIG:MT:PAC	74,95,0,1:1:1:2:0/0:./.:.:0	28,30,29,55:1:1:2:0/1:1/1:0.125:0:1:g.798764C>T:0	37,73,0,0:1:1:2:0/0:./.:.:0:0:.:.	82,85,73,95:1:1:2:0/1:./.:.:0:1:g.798764C>T:0
chr2_ref_v2	798984	.	G	A	.	PASS	IntersectsRepeat=0;RepeatCorrectionApplied=0	SAC:ACF:DF:PD:GT:SGT:SF:SV:SIG:MT:PAC	88,77,0,0:1:1:2:0/0:./.:.:0	69,56,0,0:1:1:2:0/0:./.:.:0:0:.:.	36,22,32,15:1:1:2:0/1:0/0:0.125:0:1:g.798984G>A:0	204,180,0,0:1:1:2:0/0:./.:.:0:0:.:.
chr2_ref_v2	799619	.	C	T	.	PASS	IntersectsRepeat=0;RepeatCorrectionApplied=0	SAC:ACF:DF:PD:GT:SGT:SF:SV:SIG:MT:PAC	52,52,48,50:1:1:2:0/1:./.:.:0	39,48,40,37:1:1:2:0/1:./.:.:0:0:.:.	28,23,29,32:1:1:2:0/1:1/1:0.125:0:0:.:.	87,80,94,74:1:1:2:0/1:./.:.:0:0:.:.
chr2_ref_v2	800215	.	G	T	.	PASS	IntersectsRepeat=1;RepeatCorrectionApplied=0	SAC:ACF:DF:PD:GT:SGT:SF:SV:SIG:MT:PAC	79,97,1,0:1:1:2:0/0:./.:.:0	29,44,26,30:1:1:2:0/1:0/0:0.125:0:1:g.800215G>T:0	51,60,0,0:1:1:2:0/0:./.:.:0:0:.:.	93,116,91,104:1:1:2:0/1:./.:.:0:1:g.800215G>T:0
chr2_ref_v2	801257	.	A	C	.	PASS	IntersectsRepeat=0;RepeatCorrectionApplied=0	SAC:ACF:DF:PD:GT:SGT:SF:SV:SIG:MT:PAC	70,95,0,0:1:1:2:0/0:./.:.:0	44,36,47,27:1:1:2:0/1:./.:.:0:1:g.801257A>C:0	55,50,0,0:1:1:2:0/0:./.:.:0:0:.:.	93,99,91,84:1:1:2:0/1:./.:.:0:1:g.801257A>C:0
chr2_ref_v2	802265	.	TA	T	.	PASS	IntersectsRepeat=1;RepeatCorrectionApplied=1	SAC:ACF:DF:PD:GT:SGT:SF:SV:SIG:MT:PAC	106,93,1,0:1:1:2:0/0:./.:.:0	64,80,0,2:1:1:2:0/0:./.:.:0:0:.:.	29,35,45,37:1:1:2:0/1:1/1:0.125:0:1:.:.	202,205,7,7:1:1:2:0/0:./.:.:0:0:.:.
chr2_ref_v2	802492	.	CA	C	.	PASS	IntersectsRepeat=1;RepeatCorrectionApplied=1	SAC:ACF:DF:PD:GT:SGT:SF:SV:SIG:MT:PAC	70,101,0,0:1:1:2:0/0:./.:.:0	38,45,36,47:1:1:2:0/1:./.:.:0:1:g.802493delA:0	51,73,0,0:1:1:2:0/0:./.:.:0:0:.:.	89,105,79,92:1:1:2:0/1:0/0:0.125:0:1:g.802493delA:0
chr2_ref_v2	804121	.	G	A	.	PASS	IntersectsRepeat=0;RepeatCorrectionApplied=0	SAC:ACF:DF:PD:GT:SGT:SF:SV:SIG:MT:PAC	90,92,0,0:1:1:2:0/0:./.:.:0	88,87,0,0:1:1:2:0/0:./.:.:0:0:.:.	22,17,32,24:1:1:2:0/1:1/1:0.125:0:1:g.804121G>A:0	226,144,0,0:1:1:2:0/0:./.:.:0:0:.:.
chr2_ref_v2	804540	.	A	G	.	PASS	IntersectsRepeat=0;RepeatCorrectionApplied=0	SAC:ACF:DF:PD:GT:SGT:SF:SV:SIG:MT:PAC	112,96,0,0:1:1:2:0/0:./.:.:0	38,39,42,41:1:1:2:0/1:./.:.:0:1:g.804540A>G:0	77,55,0,0:1:1:2:0/0:./.:.:0:0:.:.	99,98,88,96:1:1:2:0/1:./.:.:0:1:g.804540A>G:0
chr2_ref_v2	809433	.	GAA	GA,G	.	PASS	IntersectsRepeat=1;RepeatCorrectionApplied=1	SAC:ACF:DF:PD:GT:SGT:SF:SV:SIG:MT:PAC	5,14,2,0,0,0:1:1:2:0/0:./.:.:0	0,1,1,2,2,5:1:1:2:./.:./.:.:0:0:.:.	0,4,0,2,0,3:1:1:2:./.:./.:.:0:0:.:.	0,3,3,16,6,12:1:1:2:1/2:0/1:0.25:0:1:.:.
chr2_ref_v2	809449	.	C	CT	.	PASS	IntersectsRepeat=1;RepeatCorrectionApplied=1	SAC:ACF:DF:PD:GT:SGT:SF:SV:SIG:MT:PAC	0,19,0,1:1:1:2:0/0:./.:.:0	0,12,0,1:1:1:2:./.:./.:.:0:0:.:.	1,13,0,1:1:1:2:./.:./.:.:0:0:.:.	2,48,1,10:1:1:2:0/0:0/1:0.5:0:0:.:.
chr2_ref_v2	810169	.	G	A	.	PASS	IntersectsRepeat=1;RepeatCorrectionApplied=0	SAC:ACF:DF:PD:GT:SGT:SF:SV:SIG:MT:PAC	33,41,0,0:1:1:2:0/0:./.:.:0	42,49,0,0:1:1:2:0/0:./.:.:0:0:.:.	20,25,6,7:1:1:2:0/0:0/1:0.5:0:0:.:.	183,155,0,0:1:1:2:0/0:./.:.:0:0:.:.
chr3_ref_v2	464	.	C	T	.	ExcRegion	IntersectsRepeat=0;RepeatCorrectionApplied=0	SAC:ACF:DF:PD:GT:SGT:SF:SV:SIG:MT:PAC	0,0,0,0:0:1:2:./.:./.:.:0	0,0,0,0:0:1:2:./.:./.:.:0:0:.:.	0,0,0,0:0:1:2:./.:./.:.:0:0:.:.	0,0,2,0:0:1:2:./.:./.:.:0:0:.:.
chr3_ref_v2	465	.	A	C	.	ExcRegion	IntersectsRepeat=0;RepeatCorrectionApplied=0	SAC:ACF:DF:PD:GT:SGT:SF:SV:SIG:MT:PAC	0,0,0,0:0:1:2:./.:./.:.:0	0,0,0,0:0:1:2:./.:./.:.:0:0:.:.	0,0,0,0:0:1:2:./.:./.:.:0:0:.:.	0,0,2,0:0:1:2:./.:./.:.:0:0:.:.
chr3_ref_v2	467	.	C	T	.	ExcRegion	IntersectsRepeat=1;RepeatCorrectionApplied=0	SAC:ACF:DF:PD:GT:SGT:SF:SV:SIG:MT:PAC	0,0,0,0:0:1:2:./.:./.:.:0	0,0,0,0:0:1:2:./.:./.:.:0:0:.:.	0,0,0,0:0:1:2:./.:./.:.:0:0:.:.	0,0,2,0:0:1:2:./.:./.:.:0:0:.:.
chr3_ref_v2	483	.	C	T	.	ExcRegion	IntersectsRepeat=1;RepeatCorrectionApplied=0	SAC:ACF:DF:PD:GT:SGT:SF:SV:SIG:MT:PAC	0,0,0,0:0:1:2:./.:./.:.:0	0,0,0,0:0:1:2:./.:./.:.:0:0:.:.	0,0,0,0:0:1:2:./.:./.:.:0:0:.:.	0,0,2,0:0:1:2:./.:./.:.:0:0:.:.
chr3_ref_v2	510	.	CA	C	.	ExcRegion	IntersectsRepeat=1;RepeatCorrectionApplied=0	SAC:ACF:DF:PD:GT:SGT:SF:SV:SIG:MT:PAC	0,0,0,0:0:1:2:./.:./.:.:0	0,0,0,0:0:1:2:./.:./.:.:0:0:.:.	0,0,0,0:0:1:2:./.:./.:.:0:0:.:.	0,0,2,0:0:1:2:./.:./.:.:0:0:.:.
chr3_ref_v2	553	.	T	A	.	ExcRegion	IntersectsRepeat=1;RepeatCorrectionApplied=0	SAC:ACF:DF:PD:GT:SGT:SF:SV:SIG:MT:PAC	0,0,0,0:0:1:2:./.:./.:.:0	0,0,0,0:0:1:2:./.:./.:.:0:0:.:.	0,0,0,0:0:1:2:./.:./.:.:0:0:.:.	0,0,0,1:0:1:2:./.:./.:.:0:0:.:.
chr3_ref_v2	563	.	C	T	.	ExcRegion	IntersectsRepeat=0;RepeatCorrectionApplied=0	SAC:ACF:DF:PD:GT:SGT:SF:SV:SIG:MT:PAC	0,0,0,0:0:1:2:./.:./.:.:0	0,0,0,0:0:1:2:./.:./.:.:0:0:.:.	0,0,0,0:0:1:2:./.:./.:.:0:0:.:.	0,0,0,1:0:1:2:./.:./.:.:0:0:.:.
chr3_ref_v2	570	.	G	A	.	ExcRegion	IntersectsRepeat=0;RepeatCorrectionApplied=0	SAC:ACF:DF:PD:GT:SGT:SF:SV:SIG:MT:PAC	0,0,0,0:0:1:2:./.:./.:.:0	0,0,0,0:0:1:2:./.:./.:.:0:0:.:.	0,0,0,0:0:1:2:./.:./.:.:0:0:.:.	0,0,0,1:0:1:2:./.:./.:.:0:0:.:.
chr3_ref_v2	571	.	C	T	.	ExcRegion	IntersectsRepeat=0;RepeatCorrectionApplied=0	SAC:ACF:DF:PD:GT:SGT:SF:SV:SIG:MT:PAC	0,0,0,0:0:1:2:./.:./.:.:0	0,0,0,0:0:1:2:./.:./.:.:0:0:.:.	0,0,0,0:0:1:2:./.:./.:.:0:0:.:.	0,0,0,1:0:1:2:./.:./.:.:0:0:.:.
chr3_ref_v2	881	.	G	C	.	ExcRegion	IntersectsRepeat=0;RepeatCorrectionApplied=0	SAC:ACF:DF:PD:GT:SGT:SF:SV:SIG:MT:PAC	0,0,0,0:0:1:2:./.:./.:.:0	0,0,0,0:0:1:2:./.:./.:.:0:0:.:.	0,0,0,0:0:1:2:./.:./.:.:0:0:.:.	0,0,1,0:0:1:2:./.:./.:.:0:0:.:.
chr3_ref_v2	887	.	C	A	.	ExcRegion	IntersectsRepeat=0;RepeatCorrectionApplied=0	SAC:ACF:DF:PD:GT:SGT:SF:SV:SIG:MT:PAC	0,0,0,0:0:1:2:./.:./.:.:0	0,0,0,0:0:1:2:./.:./.:.:0:0:.:.	0,0,0,0:0:1:2:./.:./.:.:0:0:.:.	0,0,1,0:0:1:2:./.:./.:.:0:0:.:.
chr3_ref_v2	890	.	C	CCACG	.	ExcRegion	IntersectsRepeat=0;RepeatCorrectionApplied=0	SAC:ACF:DF:PD:GT:SGT:SF:SV:SIG:MT:PAC	0,0,0,0:0:1:2:./.:./.:.:0	0,0,0,0:0:1:2:./.:./.:.:0:0:.:.	0,0,0,0:0:1:2:./.:./.:.:0:0:.:.	0,0,1,0:0:1:2:./.:./.:.:0:0:.:.
chr3_ref_v2	922	.	C	T	.	ExcRegion	IntersectsRepeat=0;RepeatCorrectionApplied=0	SAC:ACF:DF:PD:GT:SGT:SF:SV:SIG:MT:PAC	0,0,0,0:0:1:2:./.:./.:.:0	0,0,0,0:0:1:2:./.:./.:.:0:0:.:.	0,0,0,0:0:1:2:./.:./.:.:0:0:.:.	0,0,4,0:0:1:2:./.:./.:.:0:0:.:.
chr3_ref_v2	924	.	G	A	.	ExcRegion	IntersectsRepeat=0;RepeatCorrectionApplied=0	SAC:ACF:DF:PD:GT:SGT:SF:SV:SIG:MT:PAC	0,0,0,0:0:1:2:./.:./.:.:0	0,0,0,0:0:1:2:./.:./.:.:0:0:.:.	0,0,0,0:0:1:2:./.:./.:.:0:0:.:.	0,0,4,0:0:1:2:./.:./.:.:0:0:.:.
chr3_ref_v2	927	.	A	G	.	ExcRegion	IntersectsRepeat=1;RepeatCorrectionApplied=0	SAC:ACF:DF:PD:GT:SGT:SF:SV:SIG:MT:PAC	0,0,0,0:0:1:2:./.:./.:.:0	0,0,0,0:0:1:2:./.:./.:.:0:0:.:.	0,0,0,0:0:1:2:./.:./.:.:0:0:.:.	0,0,4,0:0:1:2:./.:./.:.:0:0:.:.
chr3_ref_v2	929	.	A	C	.	ExcRegion	IntersectsRepeat=1;RepeatCorrectionApplied=0	SAC:ACF:DF:PD:GT:SGT:SF:SV:SIG:MT:PAC	0,0,0,0:0:1:2:./.:./.:.:0	0,0,0,0:0:1:2:./.:./.:.:0:0:.:.	0,0,0,0:0:1:2:./.:./.:.:0:0:.:.	0,0,4,0:0:1:2:./.:./.:.:0:0:.:.
chr3_ref_v2	949	.	C	T	.	ExcRegion	IntersectsRepeat=0;RepeatCorrectionApplied=0	SAC:ACF:DF:PD:GT:SGT:SF:SV:SIG:MT:PAC	0,0,0,0:0:1:2:./.:./.:.:0	0,0,0,0:0:1:2:./.:./.:.:0:0:.:.	0,0,0,0:0:1:2:./.:./.:.:0:0:.:.	0,0,3,0:0:1:2:./.:./.:.:0:0:.:.
chr3_ref_v2	977	.	C	T	.	ExcRegion	IntersectsRepeat=1;RepeatCorrectionApplied=0	SAC:ACF:DF:PD:GT:SGT:SF:SV:SIG:MT:PAC	0,0,0,0:0:1:2:./.:./.:.:0	0,0,0,0:0:1:2:./.:./.:.:0:0:.:.	0,0,0,0:0:1:2:./.:./.:.:0:0:.:.	0,0,4,0:0:1:2:./.:./.:.:0:0:.:.
chr3_ref_v2	978	.	A	G	.	ExcRegion	IntersectsRepeat=1;RepeatCorrectionApplied=0	SAC:ACF:DF:PD:GT:SGT:SF:SV:SIG:MT:PAC	0,0,0,0:0:1:2:./.:./.:.:0	0,0,0,0:0:1:2:./.:./.:.:0:0:.:.	0,0,0,0:0:1:2:./.:./.:.:0:0:.:.	0,0,4,0:0:1:2:./.:./.:.:0:0:.:.
chr3_ref_v2	980	.	T	C	.	ExcRegion	IntersectsRepeat=1;RepeatCorrectionApplied=0	SAC:ACF:DF:PD:GT:SGT:SF:SV:SIG:MT:PAC	0,0,0,0:0:1:2:./.:./.:.:0	0,0,0,0:0:1:2:./.:./.:.:0:0:.:.	0,0,0,0:0:1:2:./.:./.:.:0:0:.:.	0,0,4,0:0:1:2:./.:./.:.:0:0:.:.
chr3_ref_v2	988	.	A	G	.	ExcRegion	IntersectsRepeat=0;RepeatCorrectionApplied=0	SAC:ACF:DF:PD:GT:SGT:SF:SV:SIG:MT:PAC	0,0,0,0:0:1:2:./.:./.:.:0	0,0,0,0:0:1:2:./.:./.:.:0:0:.:.	0,0,0,0:0:1:2:./.:./.:.:0:0:.:.	0,0,3,0:0:1:2:./.:./.:.:0:0:.:.
chr3_ref_v2	1001	.	A	T	.	ExcRegion	IntersectsRepeat=1;RepeatCorrectionApplied=0	SAC:ACF:DF:PD:GT:SGT:SF:SV:SIG:MT:PAC	0,0,0,0:0:1:2:./.:./.:.:0	0,0,0,0:0:1:2:./.:./.:.:0:0:.:.	0,0,0,0:0:1:2:./.:./.:.:0:0:.:.	0,0,2,0:0:1:2:./.:./.:.:0:0:.:.
chr3_ref_v2	1004	.	C	T	.	ExcRegion	IntersectsRepeat=1;RepeatCorrectionApplied=0	SAC:ACF:DF:PD:GT:SGT:SF:SV:SIG:MT:PAC	0,0,0,0:0:1:2:./.:./.:.:0	0,0,0,0:0:1:2:./.:./.:.:0:0:.:.	0,0,0,0:0:1:2:./.:./.:.:0:0:.:.	0,0,2,0:0:1:2:./.:./.:.:0:0:.:.
chr3_ref_v2	1021	.	A	T	.	ExcRegion	IntersectsRepeat=1;RepeatCorrectionApplied=0	SAC:ACF:DF:PD:GT:SGT:SF:SV:SIG:MT:PAC	0,0,0,0:0:1:2:./.:./.:.:0	0,0,0,0:0:1:2:./.:./.:.:0:0:.:.	0,0,0,0:0:1:2:./.:./.:.:0:0:.:.	0,0,2,0:0:1:2:./.:./.:.:0:0:.:.
chr3_ref_v2	1024	.	C	A	.	ExcRegion	IntersectsRepeat=1;RepeatCorrectionApplied=0	SAC:ACF:DF:PD:GT:SGT:SF:SV:SIG:MT:PAC	0,0,0,0:0:1:2:./.:./.:.:0	0,0,0,0:0:1:2:./.:./.:.:0:0:.:.	0,0,0,0:0:1:2:./.:./.:.:0:0:.:.	0,0,2,0:0:1:2:./.:./.:.:0:0:.:.
chr3_ref_v2	1025	.	A	G	.	ExcRegion	IntersectsRepeat=1;RepeatCorrectionApplied=0	SAC:ACF:DF:PD:GT:SGT:SF:SV:SIG:MT:PAC	0,0,0,0:0:1:2:./.:./.:.:0	0,0,0,0:0:1:2:./.:./.:.:0:0:.:.	0,0,0,0:0:1:2:./.:./.:.:0:0:.:.	0,0,2,0:0:1:2:./.:./.:.:0:0:.:.
chr3_ref_v2	1026	.	C	A	.	ExcRegion	IntersectsRepeat=1;RepeatCorrectionApplied=0	SAC:ACF:DF:PD:GT:SGT:SF:SV:SIG:MT:PAC	0,0,0,0:0:1:2:./.:./.:.:0	0,0,0,0:0:1:2:./.:./.:.:0:0:.:.	0,0,0,0:0:1:2:./.:./.:.:0:0:.:.	0,0,2,0:0:1:2:./.:./.:.:0:0:.:.
chr3_ref_v2	1064	.	C	T	.	ExcRegion	IntersectsRepeat=0;RepeatCorrectionApplied=0	SAC:ACF:DF:PD:GT:SGT:SF:SV:SIG:MT:PAC	0,0,0,0:0:1:2:./.:./.:.:0	0,0,0,0:0:1:2:./.:./.:.:0:0:.:.	0,0,0,0:0:1:2:./.:./.:.:0:0:.:.	0,0,3,0:0:1:2:./.:./.:.:0:0:.:.
chr3_ref_v2	1068	.	T	C	.	ExcRegion	IntersectsRepeat=1;RepeatCorrectionApplied=0	SAC:ACF:DF:PD:GT:SGT:SF:SV:SIG:MT:PAC	0,0,0,0:0:1:2:./.:./.:.:0	0,0,0,0:0:1:2:./.:./.:.:0:0:.:.	0,0,0,0:0:1:2:./.:./.:.:0:0:.:.	0,0,5,0:0:1:2:./.:./.:.:0:0:.:.
chr3_ref_v2	1069	.	C	T	.	ExcRegion	IntersectsRepeat=1;RepeatCorrectionApplied=0	SAC:ACF:DF:PD:GT:SGT:SF:SV:SIG:MT:PAC	0,0,0,0:0:1:2:./.:./.:.:0	0,0,0,0:0:1:2:./.:./.:.:0:0:.:.	0,0,0,0:0:1:2:./.:./.:.:0:0:.:.	0,0,4,0:0:1:2:./.:./.:.:0:0:.:.
chr3_ref_v2	1076	.	A	T	.	ExcRegion	IntersectsRepeat=1;RepeatCorrectionApplied=0	SAC:ACF:DF:PD:GT:SGT:SF:SV:SIG:MT:PAC	0,0,0,0:0:1:2:./.:./.:.:0	0,0,0,0:0:1:2:./.:./.:.:0:0:.:.	0,0,0,0:0:1:2:./.:./.:.:0:0:.:.	0,0,6,0:0:1:2:./.:./.:.:0:0:.:.
chr3_ref_v2	1077	.	A	T	.	ExcRegion	IntersectsRepeat=1;RepeatCorrectionApplied=0	SAC:ACF:DF:PD:GT:SGT:SF:SV:SIG:MT:PAC	0,0,0,0:0:1:2:./.:./.:.:0	0,0,0,0:0:1:2:./.:./.:.:0:0:.:.	0,0,0,0:0:1:2:./.:./.:.:0:0:.:.	0,0,6,0:0:1:2:./.:./.:.:0:0:.:.
chr3_ref_v2	1080	.	A	C	.	ExcRegion	IntersectsRepeat=1;RepeatCorrectionApplied=0	SAC:ACF:DF:PD:GT:SGT:SF:SV:SIG:MT:PAC	0,0,0,0:0:1:2:./.:./.:.:0	0,0,0,0:0:1:2:./.:./.:.:0:0:.:.	0,0,0,0:0:1:2:./.:./.:.:0:0:.:.	0,0,7,0:0:1:2:./.:./.:.:0:0:.:.
chr3_ref_v2	1081	.	T	G	.	ExcRegion	IntersectsRepeat=1;RepeatCorrectionApplied=0	SAC:ACF:DF:PD:GT:SGT:SF:SV:SIG:MT:PAC	0,0,0,0:0:1:2:./.:./.:.:0	0,0,0,0:0:1:2:./.:./.:.:0:0:.:.	0,0,0,0:0:1:2:./.:./.:.:0:0:.:.	0,0,8,0:0:1:2:./.:./.:.:0:0:.:.
chr3_ref_v2	1083	.	C	A	.	ExcRegion	IntersectsRepeat=0;RepeatCorrectionApplied=0	SAC:ACF:DF:PD:GT:SGT:SF:SV:SIG:MT:PAC	0,0,1,0:0:1:2:./.:./.:.:0	0,0,0,0:0:1:2:./.:./.:.:0:0:.:.	0,0,0,0:0:1:2:./.:./.:.:0:0:.:.	0,0,8,0:0:1:2:./.:./.:.:0:0:.:.
chr3_ref_v2	1091	.	C	CTTTG	.	ExcRegion	IntersectsRepeat=1;RepeatCorrectionApplied=0	SAC:ACF:DF:PD:GT:SGT:SF:SV:SIG:MT:PAC	0,0,1,0:0:1:2:./.:./.:.:0	0,0,0,0:0:1:2:./.:./.:.:0:0:.:.	0,0,0,0:0:1:2:./.:./.:.:0:0:.:.	0,0,11,0:0:1:2:./.:./.:.:0:0:.:.
chr3_ref_v2	1094	.	T	TA	.	ExcRegion	IntersectsRepeat=0;RepeatCorrectionApplied=0	SAC:ACF:DF:PD:GT:SGT:SF:SV:SIG:MT:PAC	0,0,1,0:0:1:2:./.:./.:.:0	0,0,0,0:0:1:2:./.:./.:.:0:0:.:.	0,0,0,0:0:1:2:./.:./.:.:0:0:.:.	0,0,12,0:0:1:2:./.:./.:.:0:0:.:.
chr3_ref_v2	1095	.	C	G	.	ExcRegion	IntersectsRepeat=0;RepeatCorrectionApplied=0	SAC:ACF:DF:PD:GT:SGT:SF:SV:SIG:MT:PAC	0,0,1,0:0:1:2:./.:./.:.:0	0,0,0,0:0:1:2:./.:./.:.:0:0:.:.	0,0,0,0:0:1:2:./.:./.:.:0:0:.:.	0,0,12,0:0:1:2:./.:./.:.:0:0:.:.
chr3_ref_v2	1097	.	ATTGC	A	.	PASS	IntersectsRepeat=0;RepeatCorrectionApplied=0	SAC:ACF:DF:PD:GT:SGT:SF:SV:SIG:MT:PAC	0,0,1,0:0:1:2:./.:./.:.:0	0,0,0,0:0:1:2:./.:./.:.:0:0:.:.	0,0,0,0:0:1:2:./.:./.:.:0:0:.:.	0,0,12,0:0:1:2:./.:./.:.:0:0:.:.
chr3_ref_v2	1105	.	T	TGAG	.	PASS	IntersectsRepeat=0;RepeatCorrectionApplied=0	SAC:ACF:DF:PD:GT:SGT:SF:SV:SIG:MT:PAC	0,0,1,0:0:1:2:./.:./.:.:0	0,0,0,0:0:1:2:./.:./.:.:0:0:.:.	0,0,0,0:0:1:2:./.:./.:.:0:0:.:.	0,0,12,0:0:1:2:./.:./.:.:0:0:.:.
chr3_ref_v2	1106	.	CTAT	C	.	PASS	IntersectsRepeat=1;RepeatCorrectionApplied=1	SAC:ACF:DF:PD:GT:SGT:SF:SV:SIG:MT:PAC	0,0,1,0:0:1:2:./.:./.:.:0	0,0,0,0:0:1:2:./.:./.:.:0:0:.:.	0,0,1,0:0:1:2:./.:./.:.:0:0:.:.	0,0,12,0:0:1:2:./.:./.:.:0:0:.:.
chr3_ref_v2	1112	.	C	T	.	PASS	IntersectsRepeat=1;RepeatCorrectionApplied=0	SAC:ACF:DF:PD:GT:SGT:SF:SV:SIG:MT:PAC	0,0,1,0:0:1:2:./.:./.:.:0	0,0,0,0:0:1:2:./.:./.:.:0:0:.:.	0,0,1,0:0:1:2:./.:./.:.:0:0:.:.	0,0,12,0:0:1:2:./.:./.:.:0:0:.:.
chr3_ref_v2	1129	.	C	T	.	PASS	IntersectsRepeat=0;RepeatCorrectionApplied=0	SAC:ACF:DF:PD:GT:SGT:SF:SV:SIG:MT:PAC	0,0,1,0:0:1:2:./.:./.:.:0	0,0,1,0:0:1:2:./.:./.:.:0:0:.:.	0,0,2,0:0:1:2:./.:./.:.:0:0:.:.	0,0,13,0:0:1:2:./.:./.:.:0:0:.:.
chr3_ref_v2	1151	.	A	T	.	PASS	IntersectsRepeat=0;RepeatCorrectionApplied=0	SAC:ACF:DF:PD:GT:SGT:SF:SV:SIG:MT:PAC	0,0,2,0:0:1:2:./.:./.:.:0	0,0,2,0:0:1:2:./.:./.:.:0:0:.:.	0,0,12,0:0:1:2:./.:./.:.:0:0:.:.	0,0,22,0:0:1:2:1/1:./.:.:0:0:.:.
chr3_ref_v2	1154	.	T	TTTCTTGAACGGA	.	PASS	IntersectsRepeat=0;RepeatCorrectionApplied=0	SAC:ACF:DF:PD:GT:SGT:SF:SV:SIG:MT:PAC	0,0,4,0:0:1:2:./.:./.:.:0	0,0,2,0:0:1:2:./.:./.:.:0:0:.:.	0,0,14,0:0:1:2:./.:./.:.:0:0:.:.	0,0,24,0:0:1:2:1/1:./.:.:0:0:.:.
chr3_ref_v2	1157	.	C	A	.	PASS	IntersectsRepeat=0;RepeatCorrectionApplied=0	SAC:ACF:DF:PD:GT:SGT:SF:SV:SIG:MT:PAC	0,0,5,0:0:1:2:./.:./.:.:0	0,0,3,0:0:1:2:./.:./.:.:0:0:.:.	0,0,27,0:0:1:2:1/1:./.:.:0:0:.:.	0,0,30,0:0:1:2:1/1:./.:.:0:0:.:.
chr3_ref_v2	1203	.	G	GTTTAGACAAAGAAAAC	.	ExcRegion	IntersectsRepeat=1;RepeatCorrectionApplied=0	SAC:ACF:DF:PD:GT:SGT:SF:SV:SIG:MT:PAC	0,0,22,0:0:1:2:./.:./.:.:0	0,0,12,0:0:1:2:./.:./.:.:0:0:.:.	0,0,55,0:0:1:2:./.:./.:.:0:0:.:.	0,0,54,0:0:1:2:./.:./.:.:0:0:.:.
chr3_ref_v2	1223	.	A	T	.	ExcRegion	IntersectsRepeat=0;RepeatCorrectionApplied=0	SAC:ACF:DF:PD:GT:SGT:SF:SV:SIG:MT:PAC	0,0,41,0:0:1:2:./.:./.:.:0	0,0,31,0:0:1:2:./.:./.:.:0:0:.:.	0,0,63,0:0:1:2:./.:./.:.:0:0:.:.	0,0,80,0:0:1:2:./.:./.:.:0:0:.:.
chr3_ref_v2	1240	.	A	G	.	ExcRegion	IntersectsRepeat=0;RepeatCorrectionApplied=0	SAC:ACF:DF:PD:GT:SGT:SF:SV:SIG:MT:PAC	0,0,54,0:0:1:2:./.:./.:.:0	0,0,41,0:0:1:2:./.:./.:.:0:0:.:.	0,0,57,0:0:1:2:./.:./.:.:0:0:.:.	0,0,103,0:0:1:2:./.:./.:.:0:0:.:.
chr3_ref_v2	1243	.	C	CCATAGTTTCTATGTGCAAAAGCATTACCTATGTAATTCTTACA	.	ExcRegion	IntersectsRepeat=0;RepeatCorrectionApplied=0	SAC:ACF:DF:PD:GT:SGT:SF:SV:SIG:MT:PAC	0,0,54,0:0:1:2:./.:./.:.:0	0,0,46,0:0:1:2:./.:./.:.:0:0:.:.	0,0,57,0:0:1:2:./.:./.:.:0:0:.:.	0,0,102,0:0:1:2:./.:./.:.:0:0:.:.
chr3_ref_v2	1796	.	CA	C	.	ExcRegion	IntersectsRepeat=1;RepeatCorrectionApplied=1	SAC:ACF:DF:PD:GT:SGT:SF:SV:SIG:MT:PAC	67,73,4,6:1:1:2:./.:./.:.:0	30,42,31,23:1:1:2:./.:./.:.:0:1:.:.	46,45,2,1:1:1:2:./.:./.:.:0:0:.:.	72,83,73,66:1:1:2:./.:./.:.:0:1:.:.
chr3_ref_v2	1860	.	A	C	.	ExcRegion	IntersectsRepeat=1;RepeatCorrectionApplied=0	SAC:ACF:DF:PD:GT:SGT:SF:SV:SIG:MT:PAC	95,107,0,0:1:1:2:./.:./.:.:0	80,99,0,0:1:1:2:./.:./.:.:0:0:.:.	27,39,17,23:1:1:2:./.:./.:.:0:1:.:.	177,194,0,0:1:1:2:./.:./.:.:0:0:.:.
chr3_ref_v2	4025	.	G	A	.	ExcRegion	IntersectsRepeat=0;RepeatCorrectionApplied=0	SAC:ACF:DF:PD:GT:SGT:SF:SV:SIG:MT:PAC	0,0,109,123:1:1:2:./.:./.:.:0	0,0,94,96:1:1:2:./.:./.:.:0:0:.:.	1,0,73,73:1:1:2:./.:./.:.:0:0:.:.	0,0,215,195:1:1:2:./.:./.:.:0:0:.:.
chr3_ref_v2	4125	.	ATT	AT,A	.	ExcRegion	IntersectsRepeat=1;RepeatCorrectionApplied=1	SAC:ACF:DF:PD:GT:SGT:SF:SV:SIG:MT:PAC	38,40,54,48,0,0:1:1:2:./.:./.:.:0	33,33,41,36,0,0:1:1:2:./.:./.:.:0:0:.:.	1,1,28,24,26,37:1:1:2:./.:./.:.:0:1:.:.	87,94,84,84,0,0:1:1:2:./.:./.:.:0:0:.:.
chr3_ref_v2	4521	.	G	A	.	PASS	IntersectsRepeat=0;RepeatCorrectionApplied=0	SAC:ACF:DF:PD:GT:SGT:SF:SV:SIG:MT:PAC	0,0,0,0:0:1:2:./.:./.:.:0	0,0,0,0:0:1:2:./.:./.:.:0:0:.:.	0,0,0,0:0:1:2:./.:./.:.:0:0:.:.	0,0,0,2:0:1:2:./.:./.:.:0:0:.:.
chr3_ref_v2	4586	.	C	CAATATTCTTATATTGAACACATTTTTCTCGCATAAATTTAAT	.	PASS	IntersectsRepeat=0;RepeatCorrectionApplied=0	SAC:ACF:DF:PD:GT:SGT:SF:SV:SIG:MT:PAC	0,0,0,0:0:1:2:./.:./.:.:0	0,0,0,0:0:1:2:./.:./.:.:0:0:.:.	0,0,0,0:0:1:2:./.:./.:.:0:0:.:.	0,0,0,3:0:1:2:./.:./.:.:0:0:.:.
chr3_ref_v2	6097	.	GTGACGTTGAGTTTTTAC	G	.	PASS	IntersectsRepeat=0;RepeatCorrectionApplied=0	SAC:ACF:DF:PD:GT:SGT:SF:SV:SIG:MT:PAC	0,0,5,3:1:1:2:./.:./.:.:0	0,0,4,4:1:1:2:./.:./.:.:0:0:.:.	0,0,0,3:0:1:2:./.:./.:.:0:0:.:.	0,0,5,16:1:1:2:1/1:./.:.:0:0:.:.
chr3_ref_v2	6389	.	A	G	.	PASS	IntersectsRepeat=1;RepeatCorrectionApplied=0	SAC:ACF:DF:PD:GT:SGT:SF:SV:SIG:MT:PAC	0,0,1,1:1:1:2:./.:./.:.:0	0,0,0,1:0:1:2:./.:./.:.:0:0:.:.	0,0,0,0:0:1:2:./.:./.:.:0:0:.:.	0,0,0,1:0:1:2:./.:./.:.:0:0:.:.
chr3_ref_v2	9011	.	T	TTA	.	PASS	IntersectsRepeat=1;RepeatCorrectionApplied=0	SAC:ACF:DF:PD:GT:SGT:SF:SV:SIG:MT:PAC	0,0,1,1:1:1:2:./.:./.:.:0	0,0,0,2:0:1:2:./.:./.:.:0:0:.:.	0,0,0,0:0:1:2:./.:./.:.:0:0:.:.	0,0,8,2:1:1:2:./.:./.:.:0:0:.:.
chr3_ref_v2	11113	.	C	G	.	PASS	IntersectsRepeat=0;RepeatCorrectionApplied=0	SAC:ACF:DF:PD:GT:SGT:SF:SV:SIG:MT:PAC	47,27,35,21:1:1:2:0/1:0/0:0.125:0	63,36,0,0:1:1:2:0/0:./.:.:0:1:.:.	50,44,0,0:1:1:2:0/0:./.:.:0:1:.:.	165,79,0,0:1:1:2:0/0:./.:.:0:1:.:.
chr3_ref_v2	13468	.	G	A	.	PASS	IntersectsRepeat=1;RepeatCorrectionApplied=0	SAC:ACF:DF:PD:GT:SGT:SF:SV:SIG:MT:PAC	0,0,0,0:0:1:2:./.:./.:.:0	0,0,0,0:0:1:2:./.:./.:.:0:0:.:.	0,0,0,0:0:1:2:./.:./.:.:0:0:.:.	1,0,1,0:1:1:2:./.:./.:.:0:0:.:.
chr3_ref_v2	14211	.	G	T	.	PASS	IntersectsRepeat=0;RepeatCorrectionApplied=0	SAC:ACF:DF:PD:GT:SGT:SF:SV:SIG:MT:PAC	101,108,2,0:1:1:2:0/0:./.:.:0	77,72,2,0:1:1:2:0/0:./.:.:0:0:.:.	35,29,29,29:1:1:2:0/1:./.:.:0:1:g.14211G>T:0	216,169,0,0:1:1:2:0/0:./.:.:0:0:.:.
chr3_ref_v2	15112	.	A	G	.	PASS	IntersectsRepeat=1;RepeatCorrectionApplied=0	SAC:ACF:DF:PD:GT:SGT:SF:SV:SIG:MT:PAC	95,108,0,0:1:1:2:0/0:./.:.:0	34,52,45,50:1:1:2:0/1:./.:.:0:1:g.15112A>G:0	53,57,0,0:1:1:2:0/0:./.:.:0:0:.:.	92,100,102,98:1:1:2:0/1:./.:.:0:1:g.15112A>G:0
chr3_ref_v2	15978	.	C	T	.	PASS	IntersectsRepeat=0;RepeatCorrectionApplied=0	SAC:ACF:DF:PD:GT:SGT:SF:SV:SIG:MT:PAC	111,95,0,0:1:1:2:0/0:./.:.:0	83,69,0,0:1:1:2:0/0:./.:.:0:0:.:.	26,18,25,32:1:1:2:0/1:1/1:0.125:0:1:g.15978C>T:0	172,169,0,0:1:1:2:0/0:./.:.:0:0:.:.
chr3_ref_v2	17170	.	C	T	.	PASS	IntersectsRepeat=0;RepeatCorrectionApplied=0	SAC:ACF:DF:PD:GT:SGT:SF:SV:SIG:MT:PAC	148,116,0,0:1:1:2:0/0:./.:.:0	122,84,0,0:1:1:2:0/0:./.:.:0:0:.:.	37,20,31,26:1:1:2:0/1:./.:.:0:1:g.17170C>T:0	202,228,0,1:1:1:2:0/0:./.:.:0:0:.:.
chr3_ref_v2	17854	.	C	T	.	PASS	IntersectsRepeat=1;RepeatCorrectionApplied=0	SAC:ACF:DF:PD:GT:SGT:SF:SV:SIG:MT:PAC	98,90,0,0:1:1:2:0/0:./.:.:0	76,80,0,0:1:1:2:0/0:./.:.:0:0:.:.	30,30,40,30:1:1:2:0/1:1/1:0.125:0:1:g.17854C>T:0	193,168,0,0:1:1:2:0/0:./.:.:0:0:.:.
chr3_ref_v2	18559	.	T	G	.	PASS	IntersectsRepeat=0;RepeatCorrectionApplied=0	SAC:ACF:DF:PD:GT:SGT:SF:SV:SIG:MT:PAC	67,109,25,0:1:1:2:0/0:0/1:0.25:0	43,51,22,0:1:1:2:0/0:0/1:0.5:0:0:.:.	34,56,19,0:1:1:2:0/0:0/1:0.5:0:0:.:.	176,204,22,0:1:1:2:0/0:0/1:0.125:0:0:.:.
chr3_ref_v2	20180	.	C	T	.	PASS	IntersectsRepeat=0;RepeatCorrectionApplied=0	SAC:ACF:DF:PD:GT:SGT:SF:SV:SIG:MT:PAC	103,114,0,0:1:1:2:0/0:./.:.:0	56,30,34,44:1:1:2:0/1:./.:.:0:1:g.20180C>T:0	65,66,0,0:1:1:2:0/0:./.:.:0:0:.:.	99,90,91,75:1:1:2:0/1:0/0:0.125:0:1:g.20180C>T:0
chr3_ref_v2	20273	.	A	G	.	PASS	IntersectsRepeat=0;RepeatCorrectionApplied=0	SAC:ACF:DF:PD:GT:SGT:SF:SV:SIG:MT:PAC	101,102,1,0:1:1:2:0/0:./.:.:0	39,44,41,39:1:1:2:0/1:./.:.:0:1:g.20273A>G:0	68,59,0,0:1:1:2:0/0:./.:.:0:0:.:.	101,86,105,96:1:1:2:0/1:./.:.:0:1:g.20273A>G:0
chr3_ref_v2	22313	.	G	A	.	PASS	IntersectsRepeat=0;RepeatCorrectionApplied=0	SAC:ACF:DF:PD:GT:SGT:SF:SV:SIG:MT:PAC	107,93,0,0:1:1:2:0/0:./.:.:0	103,67,0,0:1:1:2:0/0:./.:.:0:0:.:.	28,33,28,32:1:1:2:0/1:./.:.:0:1:g.22313G>A:0	203,211,0,0:1:1:2:0/0:./.:.:0:0:.:.
chr3_ref_v2	23810	.	AT	A,ATT	.	PASS	IntersectsRepeat=1;RepeatCorrectionApplied=1	SAC:ACF:DF:PD:GT:SGT:SF:SV:SIG:MT:PAC	56,61,1,1,0,0:1:1:2:0/0:./.:.:0	22,28,30,21,0,0:1:1:2:0/1:0/0:0.25:0:1:g.23811delT:0	29,19,0,0,25,19:1:1:2:2/2:0/2:0.25:1:1:g.23810_23811insT,g.23810_23811insT:0,1	99,78,125,80,15,6:1:1:2:0/1:0/0:0.125:0:1:g.23811delT:0
chr3_ref_v2	24294	.	C	T	.	PASS	IntersectsRepeat=1;RepeatCorrectionApplied=0	SAC:ACF:DF:PD:GT:SGT:SF:SV:SIG:MT:PAC	79,101,0,0:1:1:2:0/0:./.:.:0	63,97,0,0:1:1:2:0/0:./.:.:0:0:.:.	29,26,32,20:1:1:2:0/1:./.:.:0:1:g.24294C>T:0	204,236,0,0:1:1:2:0/0:./.:.:0:0:.:.
chr3_ref_v2	25242	.	C	T	.	PASS	IntersectsRepeat=0;RepeatCorrectionApplied=0	SAC:ACF:DF:PD:GT:SGT:SF:SV:SIG:MT:PAC	96,105,0,1:1:1:2:0/0:./.:.:0	42,38,51,50:1:1:2:0/1:1/1:0.125:0:1:g.25242C>T:0	63,52,0,0:1:1:2:0/0:./.:.:0:0:.:.	101,87,89,72:1:1:2:0/1:0/0:0.125:0:1:g.25242C>T:0
chr3_ref_v2	25483	.	C	G	.	PASS	IntersectsRepeat=0;RepeatCorrectionApplied=0	SAC:ACF:DF:PD:GT:SGT:SF:SV:SIG:MT:PAC	110,89,0,0:1:1:2:0/0:./.:.:0	34,45,38,43:1:1:2:0/1:./.:.:0:1:g.25483C>G:0	50,61,0,0:1:1:2:0/0:./.:.:0:0:.:.	98,93,103,94:1:1:2:0/1:./.:.:0:1:g.25483C>G:0
chr3_ref_v2	25939	.	C	T	.	PASS	IntersectsRepeat=0;RepeatCorrectionApplied=0	SAC:ACF:DF:PD:GT:SGT:SF:SV:SIG:MT:PAC	94,72,0,0:1:1:2:0/0:./.:.:0	86,76,0,0:1:1:2:0/0:./.:.:0:0:.:.	20,31,23,22:1:1:2:0/1:./.:.:0:1:g.25939C>T:0	160,173,1,0:1:1:2:0/0:./.:.:0:0:.:.
chr3_ref_v2	26007	.	C	T	.	PASS	IntersectsRepeat=0;RepeatCorrectionApplied=0	SAC:ACF:DF:PD:GT:SGT:SF:SV:SIG:MT:PAC	87,108,0,0:1:1:2:0/0:./.:.:0	38,53,35,57:1:1:2:0/1:./.:.:0:1:g.26007C>T:0	57,56,0,0:1:1:2:0/0:./.:.:0:0:.:.	87,69,71,116:1:1:2:0/1:1/1:0.125:0:1:g.26007C>T:0
chr3_ref_v2	27477	.	TAAA	T,TA,TAAAA	.	PASS	IntersectsRepeat=1;RepeatCorrectionApplied=1	SAC:ACF:DF:PD:GT:SGT:SF:SV:SIG:MT:PAC	0,0,1,7,0,8,3,4:1:1:2:2/3:1/2:0.5:0	0,3,1,7,0,1,2,11:1:1:2:1/3:3/3:0.25:0:0:.:.	1,0,5,9,0,8,3,1:1:1:2:1/2:2/2:0.25:0:0:.:.	1,5,6,52,0,23,5,16:1:1:2:1/2:1/3:0.25:0:0:.:.
chr3_ref_v2	28584	.	G	T	.	PASS	IntersectsRepeat=1;RepeatCorrectionApplied=0	SAC:ACF:DF:PD:GT:SGT:SF:SV:SIG:MT:PAC	89,113,0,0:1:1:2:0/0:./.:.:0	33,47,29,49:1:1:2:0/1:./.:.:0:1:g.28584G>T:0	76,77,0,0:1:1:2:0/0:./.:.:0:0:.:.	86,85,105,93:1:1:2:0/1:1/1:0.125:0:1:g.28584G>T:0
chr3_ref_v2	29265	.	TTTTGTTTATTTA	T	.	PASS	IntersectsRepeat=1;RepeatCorrectionApplied=0	SAC:ACF:DF:PD:GT:SGT:SF:SV:SIG:MT:PAC	0,0,66,55:1:1:2:1/1:./.:.:0	1,2,49,47:1:1:2:1/1:./.:.:0:0:.:.	0,0,33,46:1:1:2:1/1:./.:.:0:0:.:.	0,1,127,188:1:1:2:1/1:./.:.:0:0:.:.
chr3_ref_v2	30246	.	C	T	.	PASS	IntersectsRepeat=0;RepeatCorrectionApplied=0	SAC:ACF:DF:PD:GT:SGT:SF:SV:SIG:MT:PAC	83,130,0,0:1:1:2:0/0:./.:.:0	42,40,42,45:1:1:2:0/1:./.:.:0:1:g.30246C>T:0	44,72,0,0:1:1:2:0/0:./.:.:0:0:.:.	84,109,87,113:1:1:2:0/1:./.:.:0:1:g.30246C>T:0
chr3_ref_v2	30601	.	CT	C	.	PASS	IntersectsRepeat=1;RepeatCorrectionApplied=1	SAC:ACF:DF:PD:GT:SGT:SF:SV:SIG:MT:PAC	43,47,42,46:1:1:2:0/1:./.:.:0	85,43,0,8:1:1:2:0/0:./.:.:0:0:.:.	3,1,61,52:1:1:2:1/1:./.:.:0:1:g.30602delT:1	168,167,14,18:1:1:2:0/0:./.:.:0:1:g.30601_30603>T:1
chr3_ref_v2	31455	.	G	T	.	PASS	IntersectsRepeat=0;RepeatCorrectionApplied=0	SAC:ACF:DF:PD:GT:SGT:SF:SV:SIG:MT:PAC	94,79,2,0:1:1:2:0/0:./.:.:0	42,31,45,34:1:1:2:0/1:./.:.:0:1:g.31455G>T:0	66,56,0,0:1:1:2:0/0:./.:.:0:0:.:.	94,96,89,79:1:1:2:0/1:./.:.:0:1:g.31455G>T:0
chr3_ref_v2	31960	.	C	T	.	PASS	IntersectsRepeat=0;RepeatCorrectionApplied=0	SAC:ACF:DF:PD:GT:SGT:SF:SV:SIG:MT:PAC	138,89,0,0:1:1:2:0/0:./.:.:0	41,44,41,35:1:1:2:0/1:./.:.:0:1:g.31960C>T:0	54,36,0,0:1:1:2:0/0:./.:.:0:0:.:.	82,87,74,63:1:1:2:0/1:0/0:0.125:0:1:g.31960C>T:0
chr3_ref_v2	33889	.	A	G	.	PASS	IntersectsRepeat=0;RepeatCorrectionApplied=0	SAC:ACF:DF:PD:GT:SGT:SF:SV:SIG:MT:PAC	127,95,0,0:1:1:2:0/0:./.:.:0	52,41,50,36:1:1:2:0/1:./.:.:0:1:g.33889A>G:0	86,57,0,1:1:1:2:0/0:./.:.:0:0:.:.	103,91,115,92:1:1:2:0/1:./.:.:0:1:g.33889A>G:0
chr3_ref_v2	34256	.	A	G	.	PASS	IntersectsRepeat=0;RepeatCorrectionApplied=0	SAC:ACF:DF:PD:GT:SGT:SF:SV:SIG:MT:PAC	108,95,0,0:1:1:2:0/0:./.:.:0	45,31,38,34:1:1:2:0/1:./.:.:0:1:g.34256A>G:0	60,64,0,0:1:1:2:0/0:./.:.:0:0:.:.	92,86,99,95:1:1:2:0/1:./.:.:0:1:g.34256A>G:0
chr3_ref_v2	34718	.	C	T	.	PASS	IntersectsRepeat=0;RepeatCorrectionApplied=0	SAC:ACF:DF:PD:GT:SGT:SF:SV:SIG:MT:PAC	139,138,0,0:1:1:2:0/0:./.:.:0	69,61,46,60:1:1:2:0/1:0/0:0.125:0:1:g.34718C>T:0	73,68,0,0:1:1:2:0/0:./.:.:0:0:.:.	102,97,94,99:1:1:2:0/1:./.:.:0:1:g.34718C>T:0
chr3_ref_v2	35852	.	G	T	.	PASS	IntersectsRepeat=1;RepeatCorrectionApplied=0	SAC:ACF:DF:PD:GT:SGT:SF:SV:SIG:MT:PAC	113,91,2,0:1:1:2:0/0:./.:.:0	44,45,33,34:1:1:2:0/1:0/0:0.125:0:1:g.35852G>T:0	70,69,0,0:1:1:2:0/0:./.:.:0:0:.:.	88,113,102,110:1:1:2:0/1:./.:.:0:1:g.35852G>T:0
chr3_ref_v2	37173	.	G	T	.	PASS	IntersectsRepeat=0;RepeatCorrectionApplied=0	SAC:ACF:DF:PD:GT:SGT:SF:SV:SIG:MT:PAC	142,101,0,0:1:1:2:0/0:./.:.:0	88,92,0,0:1:1:2:0/0:./.:.:0:0:.:.	46,12,36,25:1:1:2:0/1:./.:.:0:1:g.37173G>T:0	233,212,0,0:1:1:2:0/0:./.:.:0:0:.:.
chr3_ref_v2	37746	.	G	T	.	PASS	IntersectsRepeat=0;RepeatCorrectionApplied=0	SAC:ACF:DF:PD:GT:SGT:SF:SV:SIG:MT:PAC	94,120,1,0:1:1:2:0/0:./.:.:0	41,38,46,46:1:1:2:0/1:1/1:0.125:0:1:g.37746G>T:0	65,69,0,0:1:1:2:0/0:./.:.:0:0:.:.	104,95,98,97:1:1:2:0/1:./.:.:0:1:g.37746G>T:0
chr3_ref_v2	38240	.	C	T	.	PASS	IntersectsRepeat=1;RepeatCorrectionApplied=0	SAC:ACF:DF:PD:GT:SGT:SF:SV:SIG:MT:PAC	108,116,0,0:1:1:2:0/0:./.:.:0	46,32,43,35:1:1:2:0/1:./.:.:0:1:g.38240C>T:0	62,59,0,0:1:1:2:0/0:./.:.:0:0:.:.	82,110,89,98:1:1:2:0/1:./.:.:0:1:g.38240C>T:0
chr3_ref_v2	38329	.	G	T	.	PASS	IntersectsRepeat=0;RepeatCorrectionApplied=0	SAC:ACF:DF:PD:GT:SGT:SF:SV:SIG:MT:PAC	86,98,0,0:1:1:2:0/0:./.:.:0	33,58,28,48:1:1:2:0/1:0/0:0.125:0:1:g.38329G>T:0	53,68,0,0:1:1:2:0/0:./.:.:0:0:.:.	74,83,100,94:1:1:2:0/1:1/1:0.125:0:1:g.38329G>T:0
chr3_ref_v2	38455	.	G	T	.	PASS	IntersectsRepeat=1;RepeatCorrectionApplied=0	SAC:ACF:DF:PD:GT:SGT:SF:SV:SIG:MT:PAC	98,95,0,0:1:1:2:0/0:./.:.:0	37,30,39,42:1:1:2:0/1:1/1:0.125:0:1:g.38455G>T:0	65,55,0,0:1:1:2:0/0:./.:.:0:0:.:.	100,111,114,83:1:1:2:0/1:./.:.:0:1:g.38455G>T:0
chr3_ref_v2	39055	.	C	T	.	PASS	IntersectsRepeat=0;RepeatCorrectionApplied=0	SAC:ACF:DF:PD:GT:SGT:SF:SV:SIG:MT:PAC	108,113,0,0:1:1:2:0/0:./.:.:0	42,39,44,46:1:1:2:0/1:./.:.:0:1:g.39055C>T:0	61,81,0,0:1:1:2:0/0:./.:.:0:0:.:.	82,91,80,105:1:1:2:0/1:./.:.:0:1:g.39055C>T:0
chr3_ref_v2	39094	.	G	T	.	PASS	IntersectsRepeat=0;RepeatCorrectionApplied=0	SAC:ACF:DF:PD:GT:SGT:SF:SV:SIG:MT:PAC	122,105,1,0:1:1:2:0/0:./.:.:0	55,40,33,45:1:1:2:0/1:0/0:0.125:0:1:g.39094G>T:0	60,76,0,0:1:1:2:0/0:./.:.:0:0:.:.	68,112,84,103:1:1:2:0/1:./.:.:0:1:g.39094G>T:0
chr3_ref_v2	40708	.	C	CAAAAAAAAAA,CAAAAAAAAAAAA,CAAAAAAAAAAAAAA	.	PASS	IntersectsRepeat=1;RepeatCorrectionApplied=1	SAC:ACF:DF:PD:GT:SGT:SF:SV:SIG:MT:PAC	11,0,0,0,1,0,2,7:1:1:2:0/3:0/0:0.125:0	8,1,1,0,3,5,0,1:1:0:2:./.:./.:.:0:0:.:.	4,0,10,6,2,2,1,0:1:1:2:0/1:1/2:0.5:0:0:.:.	28,1,3,6,23,25,2,17:1:1:2:2/3:0/2:0.5:0:1:.:.
chr3_ref_v2	41280	.	C	A	.	PASS	IntersectsRepeat=0;RepeatCorrectionApplied=0	SAC:ACF:DF:PD:GT:SGT:SF:SV:SIG:MT:PAC	54,115,0,0:1:1:2:0/0:./.:.:0	27,49,27,35:1:1:2:0/1:0/0:0.125:0:1:g.41280C>A:0	60,64,0,0:1:1:2:0/0:./.:.:0:0:.:.	107,105,88,102:1:1:2:0/1:./.:.:0:1:g.41280C>A:0
chr3_ref_v2	41396	.	T	TCCAAATGCTACGCAG	.	PASS	IntersectsRepeat=1;RepeatCorrectionApplied=0	SAC:ACF:DF:PD:GT:SGT:SF:SV:SIG:MT:PAC	0,1,25,21:1:1:2:1/1:./.:.:0	3,3,12,13:1:1:2:1/1:0/1:0.5:0:0:.:.	1,2,13,13:1:1:2:1/1:0/1:0.25:0:0:.:.	0,3,46,64:1:1:2:1/1:0/1:0.125:0:0:.:.
chr3_ref_v2	41830	.	CAAAAAAAA	C,CAA	.	PASS	IntersectsRepeat=1;RepeatCorrectionApplied=1	SAC:ACF:DF:PD:GT:SGT:SF:SV:SIG:MT:PAC	12,17,0,0,20,2:1:1:2:0/2:0/0:0.125:0	18,14,0,3,13,3:1:1:2:0/2:0/1:0.125:0:0:.:.	2,4,17,11,8,1:1:1:2:1/2:0/1:0.25:0:1:g.41831_41838delAAAAAAAA:0	49,63,10,5,57,14:1:1:2:0/2:0/1:0.125:0:0:.:.
chr3_ref_v2	42051	.	C	A	.	PASS	IntersectsRepeat=1;RepeatCorrectionApplied=0	SAC:ACF:DF:PD:GT:SGT:SF:SV:SIG:MT:PAC	59,51,45,54:1:1:2:0/1:./.:.:0	95,85,0,0:1:1:2:0/0:./.:.:0:1:g.42050_42052A>C:1	30,23,31,29:1:1:2:0/1:./.:.:0:0:.:.	181,164,0,0:1:1:2:0/0:./.:.:0:1:g.42050_42052A>C:1
chr3_ref_v2	42063	.	G	A	.	PASS	IntersectsRepeat=0;RepeatCorrectionApplied=0	SAC:ACF:DF:PD:GT:SGT:SF:SV:SIG:MT:PAC	112,103,0,0:1:1:2:0/0:./.:.:0	45,44,50,41:1:1:2:0/1:./.:.:0:1:g.42063G>A:0	68,48,0,1:1:1:2:0/0:./.:.:0:0:.:.	108,78,80,83:1:1:2:0/1:0/0:0.125:0:1:g.42063G>A:0
chr3_ref_v2	42774	.	C	T	.	PASS	IntersectsRepeat=1;RepeatCorrectionApplied=0	SAC:ACF:DF:PD:GT:SGT:SF:SV:SIG:MT:PAC	81,115,0,0:1:1:2:0/0:./.:.:0	70,93,1,0:1:1:2:0/0:./.:.:0:0:.:.	24,35,30,27:1:1:2:0/1:./.:.:0:1:g.42774C>T:0	151,170,0,0:1:1:2:0/0:./.:.:0:0:.:.
chr3_ref_v2	43236	.	T	C	.	PASS	IntersectsRepeat=0;RepeatCorrectionApplied=0	SAC:ACF:DF:PD:GT:SGT:SF:SV:SIG:MT:PAC	84,136,0,0:1:1:2:0/0:./.:.:0	29,57,34,46:1:1:2:0/1:./.:.:0:1:g.43236T>C:0	55,69,0,0:1:1:2:0/0:./.:.:0:0:.:.	100,90,98,90:1:1:2:0/1:./.:.:0:1:g.43236T>C:0
chr3_ref_v2	44089	.	G	A	.	PASS	IntersectsRepeat=1;RepeatCorrectionApplied=0	SAC:ACF:DF:PD:GT:SGT:SF:SV:SIG:MT:PAC	95,89,0,0:1:1:2:0/0:./.:.:0	29,40,48,39:1:1:2:0/1:1/1:0.125:0:1:g.44089G>A:0	71,60,0,0:1:1:2:0/0:./.:.:0:0:.:.	84,78,87,72:1:1:2:0/1:./.:.:0:1:g.44089G>A:0
chr3_ref_v2	44368	.	G	GA,GAAA	.	PASS	IntersectsRepeat=1;RepeatCorrectionApplied=1	SAC:ACF:DF:PD:GT:SGT:SF:SV:SIG:MT:PAC	1,9,3,4,6,12:1:1:2:0/2:1/2:0.5:0	5,6,1,1,11,5:1:1:2:0/2:2/2:0.125:0:0:.:.	5,8,2,3,7,8:1:1:2:0/2:1/2:0.5:0:0:.:.	38,44,22,20,20,16:1:1:2:1/2:0/1:0.5:1:0:.:.
chr3_ref_v2	46797	.	G	GTA	.	PASS	IntersectsRepeat=1;RepeatCorrectionApplied=1	SAC:ACF:DF:PD:GT:SGT:SF:SV:SIG:MT:PAC	62,55,0,0:1:1:2:0/0:./.:.:0	17,25,27,20:1:1:2:0/1:1/1:0.125:0:1:g.46797_46798insTA:0	37,53,0,0:1:1:2:0/0:./.:.:0:0:.:.	92,89,48,79:1:1:2:0/1:0/0:0.125:0:1:g.46797_46798insTA:0
chr3_ref_v2	47173	.	C	A	.	PASS	IntersectsRepeat=0;RepeatCorrectionApplied=0	SAC:ACF:DF:PD:GT:SGT:SF:SV:SIG:MT:PAC	93,93,0,1:1:1:2:0/0:./.:.:0	40,41,38,50:1:1:2:0/1:./.:.:0:1:g.47173C>A:0	43,50,0,0:1:1:2:0/0:./.:.:0:0:.:.	91,114,87,108:1:1:2:0/1:./.:.:0:1:g.47173C>A:0
chr3_ref_v2	47812	.	G	A	.	PASS	IntersectsRepeat=1;RepeatCorrectionApplied=0	SAC:ACF:DF:PD:GT:SGT:SF:SV:SIG:MT:PAC	57,108,0,0:1:1:2:0/0:./.:.:0	36,98,0,0:1:1:2:0/0:./.:.:0:0:.:.	15,27,17,34:1:1:2:0/1:1/1:0.125:0:1:g.47812G>A:0	188,254,0,0:1:1:2:0/0:./.:.:0:0:.:.
chr3_ref_v2	48532	.	G	GTCAGCTTCGGCTTCGGCGTCAGCT	.	PASS	IntersectsRepeat=0;RepeatCorrectionApplied=0	SAC:ACF:DF:PD:GT:SGT:SF:SV:SIG:MT:PAC	0,0,55,35:1:1:2:1/1:./.:.:0	0,0,36,39:1:1:2:1/1:./.:.:0:0:.:.	0,0,36,28:1:1:2:1/1:./.:.:0:0:.:.	0,0,148,166:1:1:2:1/1:./.:.:0:0:.:.
chr3_ref_v2	48773	.	G	A	.	PASS	IntersectsRepeat=0;RepeatCorrectionApplied=0	SAC:ACF:DF:PD:GT:SGT:SF:SV:SIG:MT:PAC	97,90,0,0:1:1:2:0/0:./.:.:0	48,33,51,38:1:1:2:0/1:./.:.:0:1:g.48773G>A:0	47,46,0,0:1:1:2:0/0:./.:.:0:0:.:.	108,117,93,95:1:1:2:0/1:0/0:0.125:0:1:g.48773G>A:0
chr3_ref_v2	49778	.	G	A	.	PASS	IntersectsRepeat=0;RepeatCorrectionApplied=0	SAC:ACF:DF:PD:GT:SGT:SF:SV:SIG:MT:PAC	83,112,0,0:1:1:2:0/0:./.:.:0	32,41,24,36:1:1:2:0/1:0/0:0.125:0:1:g.49778G>A:0	47,43,0,1:1:1:2:0/0:./.:.:0:0:.:.	122,124,120,114:1:1:2:0/1:./.:.:0:1:g.49778G>A:0
chr3_ref_v2	50147	.	A	AT	.	PASS	IntersectsRepeat=1;RepeatCorrectionApplied=0	SAC:ACF:DF:PD:GT:SGT:SF:SV:SIG:MT:PAC	37,40,0,0:1:1:2:0/0:./.:.:0	10,18,8,4:1:1:2:0/0:0/1:0.5:0:1:.:.	44,43,0,0:1:1:2:0/0:./.:.:0:0:.:.	67,83,29,25:1:1:2:0/0:0/1:0.5:1:1:.:
chr3_ref_v2	50148	.	A	AAT,AATAT	.	PASS	IntersectsRepeat=1;RepeatCorrectionApplied=1	SAC:ACF:DF:PD:GT:SGT:SF:SV:SIG:MT:PAC	2,2,4,3,10,15:1:1:2:2/2:0/2:0.25:0	9,6,2,4,3,8:1:1:2:0/2:0/1:0.125:0:0:.:.	30,20,2,1,3,9:1:1:2:0/2:0/0:0.5:0:1:g.50148_50150ATAT>:0	24,32,9,11,24,45:1:1:2:0/2:2/2:0.125:0:0:.:.
chr3_ref_v2	50150	.	T	TATATAC	.	PASS	IntersectsRepeat=1;RepeatCorrectionApplied=0	SAC:ACF:DF:PD:GT:SGT:SF:SV:SIG:MT:PAC	35,38,0,0:1:1:2:0/0:./.:.:0	22,29,0,0:1:1:2:0/0:./.:.:0:0:.:.	23,19,8,5:1:1:2:0/0:0/1:0.5:0:0:.:.	110,144,0,0:1:1:2:0/0:./.:.:0:0:.:.
chr3_ref_v2	50356	.	G	A	.	PASS	IntersectsRepeat=0;RepeatCorrectionApplied=0	SAC:ACF:DF:PD:GT:SGT:SF:SV:SIG:MT:PAC	57,57,0,0:1:1:2:0/0:./.:.:0	52,45,0,0:1:1:2:0/0:./.:.:0:0:.:.	28,18,20,24:1:1:2:0/1:./.:.:0:1:g.50356G>A:0	240,184,0,0:1:1:2:0/0:./.:.:0:0:.:.
chr3_ref_v2	50415	.	GA	G	.	PASS	IntersectsRepeat=1;RepeatCorrectionApplied=1	SAC:ACF:DF:PD:GT:SGT:SF:SV:SIG:MT:PAC	65,38,4,0:1:1:2:0/0:./.:.:0	49,34,3,2:1:1:2:0/0:./.:.:0:0:.:.	21,13,28,16:1:1:2:0/1:0/0:0.125:0:1:g.50416delA:0	251,178,10,6:1:1:2:0/0:./.:.:0:0:.:.
chr3_ref_v2	50428	.	T	A	.	PASS	IntersectsRepeat=1;RepeatCorrectionApplied=0	SAC:ACF:DF:PD:GT:SGT:SF:SV:SIG:MT:PAC	78,45,1,0:1:1:2:0/0:./.:.:0	38,22,15,13:1:1:2:0/1:0/0:0.25:0:1:g.50428T>A:0	55,38,0,0:1:1:2:0/0:./.:.:0:0:.:.	147,114,93,73:1:1:2:0/1:0/0:0.25:0:1:g.50428T>A:0
chr3_ref_v2	51346	.	C	A	.	PASS	IntersectsRepeat=0;RepeatCorrectionApplied=0	SAC:ACF:DF:PD:GT:SGT:SF:SV:SIG:MT:PAC	139,73,0,0:1:1:2:0/0:./.:.:0	41,27,34,26:1:1:2:0/1:./.:.:0:1:g.51346C>A:0	65,52,0,0:1:1:2:0/0:./.:.:0:0:.:.	139,87,125,103:1:1:2:0/1:./.:.:0:1:g.51346C>A:0
chr3_ref_v2	52150	.	G	A	.	PASS	IntersectsRepeat=1;RepeatCorrectionApplied=0	SAC:ACF:DF:PD:GT:SGT:SF:SV:SIG:MT:PAC	60,72,0,0:1:1:2:0/0:./.:.:0	9,37,27,27:1:1:2:0/1:1/1:0.125:0:1:g.52150G>A:0	29,43,0,0:1:1:2:0/0:./.:.:0:0:.:.	107,133,112,96:1:1:2:0/1:0/0:0.125:0:1:g.52150G>A:0
chr3_ref_v2	52228	.	TTA	T	.	PASS	IntersectsRepeat=1;RepeatCorrectionApplied=1	SAC:ACF:DF:PD:GT:SGT:SF:SV:SIG:MT:PAC	63,54,3,0:1:1:2:0/0:./.:.:0	18,14,23,23:1:1:2:0/1:1/1:0.125:0:1:g.52229_52230delTA:0	38,45,1,7:1:1:2:0/0:0/1:0.125:0:0:.:.	75,108,60,91:1:1:2:0/1:0/0:0.25:0:1:g.52229_52230delTA:0
chr3_ref_v2	54720	.	T	TTA	.	PASS	IntersectsRepeat=1;RepeatCorrectionApplied=1	SAC:ACF:DF:PD:GT:SGT:SF:SV:SIG:MT:PAC	94,42,0,0:1:1:2:0/0:./.:.:0	68,37,0,0:1:1:2:0/0:./.:.:0:0:.:.	27,9,19,24:1:1:2:0/1:1/1:0.125:0:1:g.54720_54721insTA:0	161,114,0,0:1:1:2:0/0:./.:.:0:0:.:.
chr3_ref_v2	54752	.	CA	C,CAA	.	PASS	IntersectsRepeat=1;RepeatCorrectionApplied=1	SAC:ACF:DF:PD:GT:SGT:SF:SV:SIG:MT:PAC	43,14,2,1,2,6:1:1:2:0/0:0/2:0.125:0	12,13,21,22,1,3:1:1:2:0/1:0/2:0.125:0:1:g.54753delA:0	16,9,3,2,17,8:1:1:2:0/2:2/2:0.5:0:0:.:.	48,36,71,55,8,3:1:1:2:0/1:0/0:0.25:0:1:g.54753delA:0
chr3_ref_v2	55584	.	T	C	.	PASS	IntersectsRepeat=0;RepeatCorrectionApplied=0	SAC:ACF:DF:PD:GT:SGT:SF:SV:SIG:MT:PAC	91,92,0,0:1:1:2:0/0:./.:.:0	90,75,0,0:1:1:2:0/0:./.:.:0:0:.:.	32,26,33,31:1:1:2:0/1:./.:.:0:1:g.55584T>C:0	207,241,0,0:1:1:2:0/0:./.:.:0:0:.:.
chr3_ref_v2	55885	.	C	A	.	PASS	IntersectsRepeat=1;RepeatCorrectionApplied=0	SAC:ACF:DF:PD:GT:SGT:SF:SV:SIG:MT:PAC	80,132,0,0:1:1:2:0/0:./.:.:0	70,96,0,0:1:1:2:0/0:./.:.:0:0:.:.	27,30,19,32:1:1:2:0/1:./.:.:0:1:g.55885C>A:0	179,181,0,0:1:1:2:0/0:./.:.:0:0:.:.
chr3_ref_v2	56883	.	T	TAA	.	PASS	IntersectsRepeat=1;RepeatCorrectionApplied=1	SAC:ACF:DF:PD:GT:SGT:SF:SV:SIG:MT:PAC	17,11,3,0:1:1:2:0/0:0/1:0.25:0	9,5,6,2:1:1:2:0/1:0/0:0.25:0:0:.:.	5,3,0,1:1:1:2:./.:./.:.:0:0:.:.	50,25,34,13:1:1:2:0/1:0/0:0.25:0:0:.:.
chr3_ref_v2	56899	.	C	A	.	PASS	IntersectsRepeat=1;RepeatCorrectionApplied=0	SAC:ACF:DF:PD:GT:SGT:SF:SV:SIG:MT:PAC	19,19,16,19:1:1:2:0/1:./.:.:0	8,4,13,5:1:1:2:0/1:1/1:0.25:0:0:.:.	7,14,6,14:1:1:2:0/1:./.:.:0:0:.:.	34,50,52,43:1:1:2:0/1:./.:.:0:0:.:.
chr3_ref_v2	57049	.	CAA	C	.	PASS	IntersectsRepeat=1;RepeatCorrectionApplied=1	SAC:ACF:DF:PD:GT:SGT:SF:SV:SIG:MT:PAC	13,19,1,2:1:1:2:0/0:0/1:0.125:0	15,14,2,2:1:1:2:0/0:0/1:0.25:0:0:.:.	14,8,0,1:1:1:2:0/0:0/1:0.125:0:0:.:.	52,29,16,17:1:1:2:0/0:0/1:0.5:0:0:.:.
chr3_ref_v2	57965	.	C	T	.	PASS	IntersectsRepeat=1;RepeatCorrectionApplied=0	SAC:ACF:DF:PD:GT:SGT:SF:SV:SIG:MT:PAC	117,108,0,0:1:1:2:0/0:./.:.:0	46,53,64,50:1:1:2:0/1:1/1:0.125:0:1:g.57965C>T:0	45,60,0,0:1:1:2:0/0:./.:.:0:0:.:.	113,139,120,138:1:1:2:0/1:./.:.:0:1:g.57965C>T:0
chr3_ref_v2	58263	.	GA	G	.	PASS	IntersectsRepeat=0;RepeatCorrectionApplied=0	SAC:ACF:DF:PD:GT:SGT:SF:SV:SIG:MT:PAC	74,112,0,0:1:1:2:0/0:./.:.:0	22,61,27,50:1:1:2:0/1:./.:.:0:1:g.58264delA:0	55,52,0,0:1:1:2:0/0:./.:.:0:0:.:.	94,149,104,155:1:1:2:0/1:./.:.:0:1:g.58264delA:0
chr3_ref_v2	58678	.	A	G	.	PASS	IntersectsRepeat=1;RepeatCorrectionApplied=0	SAC:ACF:DF:PD:GT:SGT:SF:SV:SIG:MT:PAC	128,73,0,0:1:1:2:0/0:./.:.:0	49,40,60,43:1:1:2:0/1:1/1:0.125:0:1:g.58678A>G:0	66,45,0,0:1:1:2:0/0:./.:.:0:0:.:.	111,75,115,80:1:1:2:0/1:./.:.:0:1:g.58678A>G:0
chr3_ref_v2	58916	.	G	A	.	PASS	IntersectsRepeat=1;RepeatCorrectionApplied=0	SAC:ACF:DF:PD:GT:SGT:SF:SV:SIG:MT:PAC	62,72,0,1:1:1:2:0/0:./.:.:0	47,59,0,0:1:1:2:0/0:./.:.:0:0:.:.	19,22,15,22:1:1:2:0/1:./.:.:0:1:g.58916G>A:0	214,226,0,0:1:1:2:0/0:./.:.:0:0:.:.
chr3_ref_v2	59654	.	G	A	.	PASS	IntersectsRepeat=1;RepeatCorrectionApplied=0	SAC:ACF:DF:PD:GT:SGT:SF:SV:SIG:MT:PAC	102,105,0,1:1:1:2:0/0:./.:.:0	44,37,37,38:1:1:2:0/1:./.:.:0:1:g.59654G>A:0	54,57,0,0:1:1:2:0/0:./.:.:0:0:.:.	74,123,88,105:1:1:2:0/1:./.:.:0:1:g.59654G>A:0
chr3_ref_v2	59725	.	C	T	.	PASS	IntersectsRepeat=1;RepeatCorrectionApplied=0	SAC:ACF:DF:PD:GT:SGT:SF:SV:SIG:MT:PAC	123,91,0,0:1:1:2:0/0:./.:.:0	54,43,66,37:1:1:2:0/1:./.:.:0:1:g.59725C>T:0	61,40,0,0:1:1:2:0/0:./.:.:0:0:.:.	87,100,72,99:1:1:2:0/1:./.:.:0:1:g.59725C>T:0
chr3_ref_v2	60998	.	C	T	.	PASS	IntersectsRepeat=0;RepeatCorrectionApplied=0	SAC:ACF:DF:PD:GT:SGT:SF:SV:SIG:MT:PAC	69,98,0,0:1:1:2:0/0:./.:.:0	27,42,30,47:1:1:2:0/1:./.:.:0:1:g.60998C>T:0	44,52,0,0:1:1:2:0/0:./.:.:0:0:.:.	92,88,108,82:1:1:2:0/1:./.:.:0:1:g.60998C>T:0
chr3_ref_v2	61910	.	A	C	.	PASS	IntersectsRepeat=0;RepeatCorrectionApplied=0	SAC:ACF:DF:PD:GT:SGT:SF:SV:SIG:MT:PAC	86,66,0,0:1:1:2:0/0:./.:.:0	33,34,31,19:1:1:2:0/1:0/0:0.125:0:1:g.61910A>C:0	46,40,0,0:1:1:2:0/0:./.:.:0:0:.:.	116,82,126,80:1:1:2:0/1:./.:.:0:1:g.61910A>C:0
chr3_ref_v2	62576	.	CAT	C	.	PASS	IntersectsRepeat=1;RepeatCorrectionApplied=1	SAC:ACF:DF:PD:GT:SGT:SF:SV:SIG:MT:PAC	42,35,9,10:1:1:2:0/0:0/1:0.25:0	33,34,2,6:1:1:2:0/0:./.:.:0:0:.:.	15,11,19,24:1:1:2:0/1:1/1:0.25:0:1:g.62577_62578delAT:0	140,111,19,18:1:1:2:0/0:./.:.:0:0:.:.
chr3_ref_v2	64108	.	G	T	.	PASS	IntersectsRepeat=0;RepeatCorrectionApplied=0	SAC:ACF:DF:PD:GT:SGT:SF:SV:SIG:MT:PAC	108,89,1,0:1:1:2:0/0:./.:.:0	58,37,52,39:1:1:2:0/1:./.:.:0:1:g.64108G>T:0	72,63,0,0:1:1:2:0/0:./.:.:0:0:.:.	107,130,71,131:1:1:2:0/1:0/0:0.125:0:1:g.64108G>T:0
chr3_ref_v2	66005	.	G	A	.	PASS	IntersectsRepeat=0;RepeatCorrectionApplied=0	SAC:ACF:DF:PD:GT:SGT:SF:SV:SIG:MT:PAC	99,90,0,0:1:1:2:0/0:./.:.:0	92,78,0,0:1:1:2:0/0:./.:.:0:0:.:.	30,24,24,40:1:1:2:0/1:1/1:0.125:0:1:g.66005G>A:0	179,228,0,0:1:1:2:0/0:./.:.:0:0:.:.
chr3_ref_v2	67905	.	G	A	.	PASS	IntersectsRepeat=1;RepeatCorrectionApplied=0	SAC:ACF:DF:PD:GT:SGT:SF:SV:SIG:MT:PAC	136,109,0,0:1:1:2:0/0:./.:.:0	46,40,42,49:1:1:2:0/1:./.:.:0:1:g.67905G>A:0	51,58,0,0:1:1:2:0/0:./.:.:0:0:.:.	97,99,72,78:1:1:2:0/1:0/0:0.125:0:1:g.67905G>A:0
chr3_ref_v2	68297	.	C	G	.	PASS	IntersectsRepeat=1;RepeatCorrectionApplied=0	SAC:ACF:DF:PD:GT:SGT:SF:SV:SIG:MT:PAC	82,107,0,0:1:1:2:0/0:./.:.:0	77,64,0,0:1:1:2:0/0:./.:.:0:0:.:.	29,16,23,37:1:1:2:0/1:1/1:0.125:0:1:g.68297C>G:0	198,179,0,0:1:1:2:0/0:./.:.:0:0:.:.
chr3_ref_v2	68423	.	C	A	.	PASS	IntersectsRepeat=0;RepeatCorrectionApplied=0	SAC:ACF:DF:PD:GT:SGT:SF:SV:SIG:MT:PAC	89,72,0,0:1:1:2:0/0:./.:.:0	43,35,46,31:1:1:2:0/1:./.:.:0:1:g.68423C>A:0	53,48,0,0:1:1:2:0/0:./.:.:0:0:.:.	110,86,109,86:1:1:2:0/1:./.:.:0:1:g.68423C>A:0
chr3_ref_v2	72965	.	G	T	.	PASS	IntersectsRepeat=0;RepeatCorrectionApplied=0	SAC:ACF:DF:PD:GT:SGT:SF:SV:SIG:MT:PAC	100,96,2,0:1:1:2:0/0:./.:.:0	37,57,36,37:1:1:2:0/1:0/0:0.125:0:1:g.72965G>T:0	61,53,0,0:1:1:2:0/0:./.:.:0:0:.:.	79,85,83,95:1:1:2:0/1:./.:.:0:1:g.72965G>T:0
chr3_ref_v2	73241	.	A	T	.	PASS	IntersectsRepeat=0;RepeatCorrectionApplied=0	SAC:ACF:DF:PD:GT:SGT:SF:SV:SIG:MT:PAC	60,44,34,49:1:1:2:0/1:0/0:0.125:0	81,64,0,0:1:1:2:0/0:./.:.:0:1:g.73240_73242T>A:1	72,53,0,0:1:1:2:0/0:./.:.:0:1:g.73240_73242T>A:1	257,155,0,0:1:1:2:0/0:./.:.:0:1:g.73240_73242T>A:1
chr3_ref_v2	73607	.	C	T	.	PASS	IntersectsRepeat=0;RepeatCorrectionApplied=0	SAC:ACF:DF:PD:GT:SGT:SF:SV:SIG:MT:PAC	54,32,39,48:1:1:2:0/1:./.:.:0	37,38,32,31:1:1:2:0/1:0/0:0.125:0:0:.:.	25,25,33,24:1:1:2:0/1:1/1:0.125:0:0:.:.	106,106,118,102:1:1:2:0/1:./.:.:0:0:.:.
chr3_ref_v2	74213	.	T	C	.	PASS	IntersectsRepeat=0;RepeatCorrectionApplied=0	SAC:ACF:DF:PD:GT:SGT:SF:SV:SIG:MT:PAC	87,99,0,0:1:1:2:0/0:./.:.:0	46,48,37,43:1:1:2:0/1:0/0:0.125:0:1:g.74213T>C:0	52,58,0,0:1:1:2:0/0:./.:.:0:0:.:.	88,83,98,76:1:1:2:0/1:./.:.:0:1:g.74213T>C:0
chr3_ref_v2	74615	.	G	A	.	PASS	IntersectsRepeat=0;RepeatCorrectionApplied=0	SAC:ACF:DF:PD:GT:SGT:SF:SV:SIG:MT:PAC	98,113,0,0:1:1:2:0/0:./.:.:0	67,88,0,0:1:1:2:0/0:./.:.:0:0:.:.	27,26,27,32:1:1:2:0/1:./.:.:0:1:g.74615G>A:0	210,193,0,0:1:1:2:0/0:./.:.:0:0:.:.
chr3_ref_v2	76143	.	A	AT	.	PASS	IntersectsRepeat=1;RepeatCorrectionApplied=1	SAC:ACF:DF:PD:GT:SGT:SF:SV:SIG:MT:PAC	1,1,34,18:1:1:2:1/1:./.:.:0	1,0,24,11:1:1:2:1/1:./.:.:0:0:.:.	0,0,14,24:1:1:2:1/1:./.:.:0:0:.:.	1,2,60,66:1:1:2:1/1:./.:.:0:0:.:.
chr3_ref_v2	76181	.	G	A	.	PASS	IntersectsRepeat=0;RepeatCorrectionApplied=0	SAC:ACF:DF:PD:GT:SGT:SF:SV:SIG:MT:PAC	0,0,84,57:1:1:2:1/1:./.:.:0	0,0,69,41:1:1:2:1/1:./.:.:0:0:.:.	0,0,40,43:1:1:2:1/1:./.:.:0:0:.:.	1,1,130,201:1:1:2:1/1:./.:.:0:0:.:.
chr3_ref_v2	76580	.	G	T	.	PASS	IntersectsRepeat=0;RepeatCorrectionApplied=0	SAC:ACF:DF:PD:GT:SGT:SF:SV:SIG:MT:PAC	90,120,1,0:1:1:2:0/0:./.:.:0	46,42,47,49:1:1:2:0/1:./.:.:0:1:g.76580G>T:0	71,56,0,0:1:1:2:0/0:./.:.:0:0:.:.	113,73,114,70:1:1:2:0/1:./.:.:0:1:g.76580G>T:0
chr3_ref_v2	77262	.	GAA	G,GA	.	PASS	IntersectsRepeat=1;RepeatCorrectionApplied=1	SAC:ACF:DF:PD:GT:SGT:SF:SV:SIG:MT:PAC	1,0,2,1,9,25:1:1:2:2/2:./.:.:0	0,0,0,0,11,16:1:1:2:2/2:0/2:0.125:0:0:.:.	0,0,13,11,1,1:1:1:2:1/1:0/1:0.125:0:1:g.77262_77265A>,g.77262_77265A>:0,1	3,2,1,3,34,40:1:1:2:2/2:./.:.:0:0:.:.
chr3_ref_v2	77290	.	T	TGGGATCCTC	.	PASS	IntersectsRepeat=1;RepeatCorrectionApplied=0	SAC:ACF:DF:PD:GT:SGT:SF:SV:SIG:MT:PAC	17,10,0,3:1:1:2:0/0:0/1:0.25:0	9,8,0,4:1:1:2:0/0:0/1:0.5:0:0:.:.	10,10,0,0:1:1:2:0/0:./.:.:0:0:.:.	35,44,0,11:1:1:2:0/0:0/1:0.25:0:0:.:.
chr3_ref_v2	79033	.	C	A	.	PASS	IntersectsRepeat=1;RepeatCorrectionApplied=0	SAC:ACF:DF:PD:GT:SGT:SF:SV:SIG:MT:PAC	77,83,0,0:1:1:2:0/0:./.:.:0	37,52,29,43:1:1:2:0/1:0/0:0.125:0:1:g.79033C>A:0	53,60,1,0:1:1:2:0/0:./.:.:0:0:.:.	98,73,119,97:1:1:2:0/1:1/1:0.125:0:1:g.79033C>A:0
chr3_ref_v2	80346	.	C	A	.	PASS	IntersectsRepeat=0;RepeatCorrectionApplied=0	SAC:ACF:DF:PD:GT:SGT:SF:SV:SIG:MT:PAC	67,105,0,0:1:1:2:0/0:./.:.:0	39,51,27,56:1:1:2:0/1:./.:.:0:1:g.80346C>A:0	36,46,0,0:1:1:2:0/0:./.:.:0:0:.:.	89,102,107,102:1:1:2:0/1:./.:.:0:1:g.80346C>A:0
chr3_ref_v2	81911	.	G	A	.	PASS	IntersectsRepeat=0;RepeatCorrectionApplied=0	SAC:ACF:DF:PD:GT:SGT:SF:SV:SIG:MT:PAC	119,126,0,0:1:1:2:0/0:./.:.:0	97,67,0,0:1:1:2:0/0:./.:.:0:0:.:.	29,31,28,27:1:1:2:0/1:./.:.:0:1:g.81911G>A:0	161,174,0,0:1:1:2:0/0:./.:.:0:0:.:.
chr3_ref_v2	82917	.	A	AATTTTCTTT	.	PASS	IntersectsRepeat=0;RepeatCorrectionApplied=0	SAC:ACF:DF:PD:GT:SGT:SF:SV:SIG:MT:PAC	3,1,1,0:1:1:2:./.:./.:.:0	0,0,0,0:0:1:2:./.:./.:.:0:0:.:.	1,1,4,0:1:1:2:./.:./.:.:0:0:.:.	1,1,6,0:1:1:2:./.:./.:.:0:0:.:.
chr3_ref_v2	82919	.	G	GCCATA	.	PASS	IntersectsRepeat=0;RepeatCorrectionApplied=0	SAC:ACF:DF:PD:GT:SGT:SF:SV:SIG:MT:PAC	4,5,1,0:1:1:2:./.:./.:.:0	1,4,0,0:1:1:2:./.:./.:.:0:0:.:.	2,1,2,0:1:1:2:./.:./.:.:0:0:.:.	10,3,3,0:1:1:2:./.:./.:.:0:0:.:.
chr3_ref_v2	82921	.	ACT	A	.	PASS	IntersectsRepeat=0;RepeatCorrectionApplied=0	SAC:ACF:DF:PD:GT:SGT:SF:SV:SIG:MT:PAC	8,9,0,0:1:1:2:./.:./.:.:0	3,11,0,0:1:1:2:./.:./.:.:0:0:.:.	7,3,0,0:1:1:2:./.:./.:.:0:0:.:.	23,13,2,0:1:1:2:0/0:0/1:0.125:0:0:.:.
chr3_ref_v2	84302	.	G	A	.	ExcRegion	IntersectsRepeat=0;RepeatCorrectionApplied=0	SAC:ACF:DF:PD:GT:SGT:SF:SV:SIG:MT:PAC	0,0,2,7:1:1:2:./.:./.:.:0	0,0,1,1:1:1:2:./.:./.:.:0:0:.:.	0,0,2,3:1:1:2:./.:./.:.:0:0:.:.	1,0,3,2:1:1:2:./.:./.:.:0:0:.:.
chr3_ref_v2	84376	.	A	G	.	ExcRegion	IntersectsRepeat=1;RepeatCorrectionApplied=0	SAC:ACF:DF:PD:GT:SGT:SF:SV:SIG:MT:PAC	52,0,3,1:1:1:2:./.:./.:.:0	35,1,3,0:1:1:2:./.:./.:.:0:0:.:.	41,1,9,0:1:1:2:./.:./.:.:0:0:.:.	101,1,5,0:1:1:2:./.:./.:.:0:0:.:.
chr3_ref_v2	84910	.	T	C	.	ExcRegion	IntersectsRepeat=1;RepeatCorrectionApplied=0	SAC:ACF:DF:PD:GT:SGT:SF:SV:SIG:MT:PAC	0,31,0,2:1:1:2:./.:./.:.:0	0,7,0,1:1:1:2:./.:./.:.:0:0:.:.	0,49,0,7:1:1:2:./.:./.:.:0:0:.:.	0,40,0,4:1:1:2:./.:./.:.:0:0:.:.
chr3_ref_v2	91089	.	TA	T	.	PASS	IntersectsRepeat=1;RepeatCorrectionApplied=1	SAC:ACF:DF:PD:GT:SGT:SF:SV:SIG:MT:PAC	49,14,3,0:1:1:2:0/0:./.:.:0	16,10,24,7:1:1:2:0/1:0/0:0.25:0:1:g.91090delA:0	33,2,20,1:1:1:2:0/0:0/1:0.25:0:0:.:.	59,37,52,37:1:1:2:0/0:0/1:0.5:0:1:.:
chr3_ref_v2	91450	.	C	T	.	PASS	IntersectsRepeat=1;RepeatCorrectionApplied=0	SAC:ACF:DF:PD:GT:SGT:SF:SV:SIG:MT:PAC	91,120,0,0:1:1:2:0/0:./.:.:0	80,86,0,0:1:1:2:0/0:./.:.:0:0:.:.	30,25,23,30:1:1:2:0/1:./.:.:0:1:g.91450C>T:0	188,191,0,0:1:1:2:0/0:./.:.:0:0:.:.
chr3_ref_v2	92287	.	G	GT	.	PASS	IntersectsRepeat=0;RepeatCorrectionApplied=0	SAC:ACF:DF:PD:GT:SGT:SF:SV:SIG:MT:PAC	92,98,0,0:1:1:2:0/0:./.:.:0	73,109,0,0:1:1:2:0/0:./.:.:0:0:.:.	18,27,28,24:1:1:2:0/1:1/1:0.125:0:1:g.92287_92288insT:0	199,168,0,0:1:1:2:0/0:./.:.:0:0:.:.
chr3_ref_v2	93461	.	C	T	.	PASS	IntersectsRepeat=1;RepeatCorrectionApplied=0	SAC:ACF:DF:PD:GT:SGT:SF:SV:SIG:MT:PAC	105,90,0,0:1:1:2:0/0:./.:.:0	103,99,0,0:1:1:2:0/0:./.:.:0:0:.:.	24,17,21,21:1:1:2:0/1:./.:.:0:1:g.93461C>T:0	188,157,1,0:1:1:2:0/0:./.:.:0:0:.:.
chr3_ref_v2	93576	.	C	T	.	PASS	IntersectsRepeat=1;RepeatCorrectionApplied=0	SAC:ACF:DF:PD:GT:SGT:SF:SV:SIG:MT:PAC	124,96,0,0:1:1:2:0/0:./.:.:0	90,97,0,0:1:1:2:0/0:./.:.:0:0:.:.	30,32,28,22:1:1:2:0/1:0/0:0.125:0:1:g.93576C>T:0	171,181,0,0:1:1:2:0/0:./.:.:0:0:.:.
chr3_ref_v2	94922	.	C	T	.	PASS	IntersectsRepeat=0;RepeatCorrectionApplied=0	SAC:ACF:DF:PD:GT:SGT:SF:SV:SIG:MT:PAC	101,98,0,0:1:1:2:0/0:./.:.:0	47,45,37,38:1:1:2:0/1:0/0:0.125:0:1:g.94922C>T:0	45,61,0,0:1:1:2:0/0:./.:.:0:0:.:.	76,68,88,104:1:1:2:0/1:1/1:0.125:0:1:g.94922C>T:0
chr3_ref_v2	95389	.	C	T	.	PASS	IntersectsRepeat=1;RepeatCorrectionApplied=0	SAC:ACF:DF:PD:GT:SGT:SF:SV:SIG:MT:PAC	98,97,0,0:1:1:2:0/0:./.:.:0	35,51,27,36:1:1:2:0/1:0/0:0.125:0:1:g.95389C>T:0	45,44,0,1:1:1:2:0/0:./.:.:0:0:.:.	66,84,65,83:1:1:2:0/1:./.:.:0:1:g.95389C>T:0
chr3_ref_v2	95967	.	C	T	.	PASS	IntersectsRepeat=0;RepeatCorrectionApplied=0	SAC:ACF:DF:PD:GT:SGT:SF:SV:SIG:MT:PAC	46,50,56,52:1:1:2:0/1:./.:.:0	46,40,43,44:1:1:2:0/1:./.:.:0:0:.:.	31,16,27,18:1:1:2:0/1:./.:.:0:0:.:.	100,72,88,63:1:1:2:0/1:0/0:0.125:0:0:.:.
chr3_ref_v2	97756	.	C	A	.	PASS	IntersectsRepeat=0;RepeatCorrectionApplied=0	SAC:ACF:DF:PD:GT:SGT:SF:SV:SIG:MT:PAC	97,102,0,1:1:1:2:0/0:./.:.:0	47,38,37,43:1:1:2:0/1:./.:.:0:1:g.97756C>A:0	59,41,0,0:1:1:2:0/0:./.:.:0:0:.:.	85,70,90,88:1:1:2:0/1:1/1:0.125:0:1:g.97756C>A:0
chr3_ref_v2	98223	.	G	T	.	PASS	IntersectsRepeat=0;RepeatCorrectionApplied=0	SAC:ACF:DF:PD:GT:SGT:SF:SV:SIG:MT:PAC	87,107,1,0:1:1:2:0/0:./.:.:0	75,78,0,0:1:1:2:0/0:./.:.:0:0:.:.	22,29,29,22:1:1:2:0/1:./.:.:0:1:g.98223G>T:0	156,180,0,0:1:1:2:0/0:./.:.:0:0:.:.
chr3_ref_v2	99887	.	G	A	.	PASS	IntersectsRepeat=1;RepeatCorrectionApplied=0	SAC:ACF:DF:PD:GT:SGT:SF:SV:SIG:MT:PAC	96,99,0,0:1:1:2:0/0:./.:.:0	45,38,47,49:1:1:2:0/1:1/1:0.125:0:1:g.99887G>A:0	58,75,0,0:1:1:2:0/0:./.:.:0:0:.:.	72,88,69,103:1:1:2:0/1:./.:.:0:1:g.99887G>A:0
chr3_ref_v2	100221	.	CTT	C	.	PASS	IntersectsRepeat=1;RepeatCorrectionApplied=1	SAC:ACF:DF:PD:GT:SGT:SF:SV:SIG:MT:PAC	52,37,2,3:1:1:2:0/0:0/1:0.125:0	11,10,4,33:1:1:2:0/1:1/1:0.25:0:1:g.100222_100223delTT:0	28,9,5,15:1:1:2:0/1:0/0:0.25:0:1:g.100222_100223delTT:0	47,27,35,87:1:1:2:0/1:1/1:0.25:0:1:g.100222_100223delTT:0
chr3_ref_v2	100296	.	A	C	.	PASS	IntersectsRepeat=0;RepeatCorrectionApplied=0	SAC:ACF:DF:PD:GT:SGT:SF:SV:SIG:MT:PAC	64,89,0,0:1:1:2:0/0:./.:.:0	18,29,24,37:1:1:2:0/1:1/1:0.125:0:1:g.100296A>C:0	38,63,0,0:1:1:2:0/0:./.:.:0:0:.:.	57,131,71,109:1:1:2:0/1:./.:.:0:1:g.100296A>C:0
chr3_ref_v2	100419	.	A	G	.	PASS	IntersectsRepeat=0;RepeatCorrectionApplied=0	SAC:ACF:DF:PD:GT:SGT:SF:SV:SIG:MT:PAC	85,119,0,0:1:1:2:0/0:./.:.:0	38,34,20,32:1:1:2:0/1:0/0:0.125:0:1:g.100419A>G:0	71,66,0,0:1:1:2:0/0:./.:.:0:0:.:.	83,121,74,97:1:1:2:0/1:0/0:0.125:0:1:g.100419A>G:0
chr3_ref_v2	100759	.	G	T	.	PASS	IntersectsRepeat=0;RepeatCorrectionApplied=0	SAC:ACF:DF:PD:GT:SGT:SF:SV:SIG:MT:PAC	118,90,0,0:1:1:2:0/0:./.:.:0	55,37,57,40:1:1:2:0/1:./.:.:0:1:g.100759G>T:0	55,65,0,0:1:1:2:0/0:./.:.:0:0:.:.	82,103,92,90:1:1:2:0/1:./.:.:0:1:g.100759G>T:0
chr3_ref_v2	101687	.	C	A	.	PASS	IntersectsRepeat=0;RepeatCorrectionApplied=0	SAC:ACF:DF:PD:GT:SGT:SF:SV:SIG:MT:PAC	111,78,0,0:1:1:2:0/0:./.:.:0	45,36,40,19:1:1:2:0/1:0/0:0.125:0:1:g.101687C>A:0	59,41,0,0:1:1:2:0/0:./.:.:0:0:.:.	96,115,77,82:1:1:2:0/1:0/0:0.125:0:1:g.101687C>A:0
chr3_ref_v2	101978	.	C	T	.	PASS	IntersectsRepeat=0;RepeatCorrectionApplied=0	SAC:ACF:DF:PD:GT:SGT:SF:SV:SIG:MT:PAC	112,86,0,0:1:1:2:0/0:./.:.:0	79,69,0,0:1:1:2:0/0:./.:.:0:0:.:.	26,20,22,21:1:1:2:0/1:./.:.:0:1:g.101978C>T:0	273,204,0,0:1:1:2:0/0:./.:.:0:0:.:.
chr3_ref_v2	102396	.	C	T	.	PASS	IntersectsRepeat=0;RepeatCorrectionApplied=0	SAC:ACF:DF:PD:GT:SGT:SF:SV:SIG:MT:PAC	127,88,0,0:1:1:2:0/0:./.:.:0	64,29,41,26:1:1:2:0/1:0/0:0.125:0:1:g.102396C>T:0	49,41,0,0:1:1:2:0/0:./.:.:0:0:.:.	119,113,105,111:1:1:2:0/1:./.:.:0:1:g.102396C>T:0
chr3_ref_v2	102741	.	C	T	.	PASS	IntersectsRepeat=0;RepeatCorrectionApplied=0	SAC:ACF:DF:PD:GT:SGT:SF:SV:SIG:MT:PAC	62,98,0,0:1:1:2:0/0:./.:.:0	24,51,24,42:1:1:2:0/1:0/0:0.125:0:1:g.102741C>T:0	35,47,0,0:1:1:2:0/0:./.:.:0:0:.:.	69,96,82,94:1:1:2:0/1:./.:.:0:1:g.102741C>T:0
chr3_ref_v2	102806	.	A	G	.	PASS	IntersectsRepeat=0;RepeatCorrectionApplied=0	SAC:ACF:DF:PD:GT:SGT:SF:SV:SIG:MT:PAC	67,97,0,0:1:1:2:0/0:./.:.:0	29,42,38,49:1:1:2:0/1:1/1:0.125:0:1:g.102806A>G:0	47,53,0,0:1:1:2:0/0:./.:.:0:0:.:.	99,94,82,115:1:1:2:0/1:./.:.:0:1:g.102806A>G:0
chr3_ref_v2	103449	.	G	T	.	PASS	IntersectsRepeat=0;RepeatCorrectionApplied=0	SAC:ACF:DF:PD:GT:SGT:SF:SV:SIG:MT:PAC	99,64,0,0:1:1:2:0/0:./.:.:0	36,30,36,36:1:1:2:0/1:./.:.:0:1:g.103449G>T:0	47,41,0,0:1:1:2:0/0:./.:.:0:0:.:.	125,89,126,120:1:1:2:0/1:1/1:0.125:0:1:g.103449G>T:0
chr3_ref_v2	104903	.	C	T	.	PASS	IntersectsRepeat=0;RepeatCorrectionApplied=0	SAC:ACF:DF:PD:GT:SGT:SF:SV:SIG:MT:PAC	89,66,0,0:1:1:2:0/0:./.:.:0	62,65,0,0:1:1:2:0/0:./.:.:0:0:.:.	21,18,26,17:1:1:2:0/1:./.:.:0:1:g.104903C>T:0	162,231,1,0:1:1:2:0/0:./.:.:0:0:.:.
chr3_ref_v2	105040	.	C	T	.	PASS	IntersectsRepeat=0;RepeatCorrectionApplied=0	SAC:ACF:DF:PD:GT:SGT:SF:SV:SIG:MT:PAC	84,89,0,0:1:1:2:0/0:./.:.:0	30,37,28,35:1:1:2:0/1:./.:.:0:1:g.105040C>T:0	58,57,0,0:1:1:2:0/0:./.:.:0:0:.:.	110,96,87,82:1:1:2:0/1:0/0:0.125:0:1:g.105040C>T:0
chr3_ref_v2	106244	.	GA	G	.	PASS	IntersectsRepeat=1;RepeatCorrectionApplied=1	SAC:ACF:DF:PD:GT:SGT:SF:SV:SIG:MT:PAC	57,75,6,6:1:1:2:0/0:./.:.:0	48,40,8,3:1:1:2:0/0:./.:.:0:0:.:.	37,33,4,2:1:1:2:0/0:./.:.:0:0:.:.	150,132,25,20:1:1:2:0/0:./.:.:0:0:.:.
chr3_ref_v2	106361	.	G	A	.	PASS	IntersectsRepeat=0;RepeatCorrectionApplied=0	SAC:ACF:DF:PD:GT:SGT:SF:SV:SIG:MT:PAC	87,70,0,0:1:1:2:0/0:./.:.:0	69,56,0,0:1:1:2:0/0:./.:.:0:0:.:.	32,22,25,16:1:1:2:0/1:0/0:0.125:0:1:g.106361G>A:0	226,183,0,0:1:1:2:0/0:./.:.:0:0:.:.
chr3_ref_v2	107239	.	CAT	C,CATATAT	.	PASS	IntersectsRepeat=1;RepeatCorrectionApplied=1	SAC:ACF:DF:PD:GT:SGT:SF:SV:SIG:MT:PAC	69,50,4,7,0,0:1:1:2:0/0:0/1:0.125:0	26,39,1,2,16,14:1:1:2:0/0:0/2:0.5:1:1:.:	38,40,5,2,0,0:1:1:2:0/0:0/1:0.125:0:0:.:.	70,57,6,5,48,56:1:1:2:0/2:0/0:0.125:0:1:g.107239_107240insATAT:0
chr3_ref_v2	108038	.	G	A	.	PASS	IntersectsRepeat=0;RepeatCorrectionApplied=0	SAC:ACF:DF:PD:GT:SGT:SF:SV:SIG:MT:PAC	102,94,0,0:1:1:2:0/0:./.:.:0	40,31,37,32:1:1:2:0/1:./.:.:0:1:g.108038G>A:0	71,73,0,0:1:1:2:0/0:./.:.:0:0:.:.	88,78,82,72:1:1:2:0/1:./.:.:0:1:g.108038G>A:0
chr3_ref_v2	108208	.	G	A	.	PASS	IntersectsRepeat=0;RepeatCorrectionApplied=0	SAC:ACF:DF:PD:GT:SGT:SF:SV:SIG:MT:PAC	98,116,0,0:1:1:2:0/0:./.:.:0	57,71,0,0:1:1:2:0/0:./.:.:0:0:.:.	29,40,23,37:1:1:2:0/1:0/0:0.125:0:1:g.108208G>A:0	146,154,0,0:1:1:2:0/0:./.:.:0:0:.:.
chr3_ref_v2	108404	.	A	G	.	PASS	IntersectsRepeat=0;RepeatCorrectionApplied=0	SAC:ACF:DF:PD:GT:SGT:SF:SV:SIG:MT:PAC	84,102,0,0:1:1:2:0/0:./.:.:0	67,76,0,1:1:1:2:0/0:./.:.:0:0:.:.	34,27,29,33:1:1:2:0/1:./.:.:0:1:g.108404A>G:0	155,158,0,0:1:1:2:0/0:./.:.:0:0:.:.
chr3_ref_v2	110659	.	G	A	.	PASS	IntersectsRepeat=1;RepeatCorrectionApplied=0	SAC:ACF:DF:PD:GT:SGT:SF:SV:SIG:MT:PAC	95,117,0,0:1:1:2:0/0:./.:.:0	43,50,39,40:1:1:2:0/1:0/0:0.125:0:1:g.110659G>A:0	55,62,0,0:1:1:2:0/0:./.:.:0:0:.:.	71,72,87,79:1:1:2:0/1:1/1:0.125:0:1:g.110659G>A:0
chr3_ref_v2	110681	.	G	A	.	PASS	IntersectsRepeat=1;RepeatCorrectionApplied=0	SAC:ACF:DF:PD:GT:SGT:SF:SV:SIG:MT:PAC	107,120,0,0:1:1:2:0/0:./.:.:0	50,53,43,36:1:1:2:0/1:0/0:0.125:0:1:g.110681G>A:0	52,68,0,0:1:1:2:0/0:./.:.:0:0:.:.	72,77,90,91:1:1:2:0/1:1/1:0.125:0:1:g.110681G>A:0
chr3_ref_v2	111114	.	C	T	.	PASS	IntersectsRepeat=0;RepeatCorrectionApplied=0	SAC:ACF:DF:PD:GT:SGT:SF:SV:SIG:MT:PAC	103,112,0,0:1:1:2:0/0:./.:.:0	92,86,0,0:1:1:2:0/0:./.:.:0:0:.:.	27,28,21,28:1:1:2:0/1:./.:.:0:1:g.111114C>T:0	156,167,0,0:1:1:2:0/0:./.:.:0:0:.:.
chr3_ref_v2	112110	.	G	A	.	PASS	IntersectsRepeat=0;RepeatCorrectionApplied=0	SAC:ACF:DF:PD:GT:SGT:SF:SV:SIG:MT:PAC	43,66,41,47:1:1:2:0/1:0/0:0.125:0	23,59,43,62:1:1:2:0/1:1/1:0.125:0:0:.:.	42,37,33,40:1:1:2:0/1:./.:.:0:0:.:.	71,87,100,79:1:1:2:0/1:./.:.:0:0:.:.
chr3_ref_v2	113781	.	G	A	.	PASS	IntersectsRepeat=0;RepeatCorrectionApplied=0	SAC:ACF:DF:PD:GT:SGT:SF:SV:SIG:MT:PAC	99,76,0,0:1:1:2:0/0:./.:.:0	90,82,0,0:1:1:2:0/0:./.:.:0:0:.:.	38,40,33,33:1:1:2:0/1:0/0:0.125:0:1:g.113781G>A:0	193,176,0,0:1:1:2:0/0:./.:.:0:0:.:.
chr3_ref_v2	114021	.	C	A	.	PASS	IntersectsRepeat=1;RepeatCorrectionApplied=0	SAC:ACF:DF:PD:GT:SGT:SF:SV:SIG:MT:PAC	111,111,0,2:1:1:2:0/0:./.:.:0	90,83,0,0:1:1:2:0/0:./.:.:0:0:.:.	37,43,30,32:1:1:2:0/1:0/0:0.125:0:1:g.114021C>A:0	161,193,0,0:1:1:2:0/0:./.:.:0:0:.:.
chr3_ref_v2	115099	.	G	A	.	PASS	IntersectsRepeat=1;RepeatCorrectionApplied=0	SAC:ACF:DF:PD:GT:SGT:SF:SV:SIG:MT:PAC	84,141,0,0:1:1:2:0/0:./.:.:0	59,88,0,0:1:1:2:0/0:./.:.:0:0:.:.	27,40,20,38:1:1:2:0/1:0/0:0.125:0:1:g.115099G>A:0	163,212,0,0:1:1:2:0/0:./.:.:0:0:.:.
chr3_ref_v2	115695	.	G	T	.	PASS	IntersectsRepeat=1;RepeatCorrectionApplied=0	SAC:ACF:DF:PD:GT:SGT:SF:SV:SIG:MT:PAC	109,94,0,0:1:1:2:0/0:./.:.:0	85,70,0,0:1:1:2:0/0:./.:.:0:0:.:.	32,31,28,27:1:1:2:0/1:0/0:0.125:0:1:g.115695G>T:0	168,154,0,0:1:1:2:0/0:./.:.:0:0:.:.
chr3_ref_v2	116826	.	G	A	.	PASS	IntersectsRepeat=1;RepeatCorrectionApplied=0	SAC:ACF:DF:PD:GT:SGT:SF:SV:SIG:MT:PAC	50,42,57,43:1:1:2:0/1:./.:.:0	99,66,0,0:1:1:2:0/0:./.:.:0:1:g.116825_116827A>G:1	72,62,0,0:1:1:2:0/0:./.:.:0:1:g.116825_116827A>G:1	165,162,0,0:1:1:2:0/0:./.:.:0:1:g.116825_116827A>G:1
chr3_ref_v2	119694	.	G	A	.	PASS	IntersectsRepeat=1;RepeatCorrectionApplied=0	SAC:ACF:DF:PD:GT:SGT:SF:SV:SIG:MT:PAC	88,106,0,0:1:1:2:0/0:./.:.:0	36,31,35,34:1:1:2:0/1:./.:.:0:1:g.119694G>A:0	45,64,0,0:1:1:2:0/0:./.:.:0:0:.:.	90,93,78,87:1:1:2:0/1:./.:.:0:1:g.119694G>A:0
chr3_ref_v2	120307	.	T	C	.	PASS	IntersectsRepeat=0;RepeatCorrectionApplied=0	SAC:ACF:DF:PD:GT:SGT:SF:SV:SIG:MT:PAC	79,134,0,0:1:1:2:0/0:./.:.:0	51,98,0,0:1:1:2:0/0:./.:.:0:0:.:.	27,28,23,17:1:1:2:0/1:0/0:0.125:0:1:g.120307T>C:0	181,146,0,0:1:1:2:0/0:./.:.:0:0:.:.
chr3_ref_v2	121350	.	G	A	.	PASS	IntersectsRepeat=0;RepeatCorrectionApplied=0	SAC:ACF:DF:PD:GT:SGT:SF:SV:SIG:MT:PAC	83,76,1,0:1:1:2:0/0:./.:.:0	34,26,28,41:1:1:2:0/1:1/1:0.125:0:1:g.121350G>A:0	50,43,0,0:1:1:2:0/0:./.:.:0:0:.:.	83,82,89,101:1:1:2:0/1:1/1:0.125:0:1:g.121350G>A:0
chr3_ref_v2	121432	.	G	A	.	PASS	IntersectsRepeat=0;RepeatCorrectionApplied=0	SAC:ACF:DF:PD:GT:SGT:SF:SV:SIG:MT:PAC	83,57,0,0:1:1:2:0/0:./.:.:0	30,25,42,25:1:1:2:0/1:1/1:0.125:0:1:g.121432G>A:0	63,37,0,0:1:1:2:0/0:./.:.:0:0:.:.	101,80,92,83:1:1:2:0/1:./.:.:0:1:g.121432G>A:0
chr3_ref_v2	121455	.	C	T	.	PASS	IntersectsRepeat=0;RepeatCorrectionApplied=0	SAC:ACF:DF:PD:GT:SGT:SF:SV:SIG:MT:PAC	79,68,0,0:1:1:2:0/0:./.:.:0	79,62,0,0:1:1:2:0/0:./.:.:0:0:.:.	33,14,23,18:1:1:2:0/1:0/0:0.125:0:1:g.121455C>T:0	199,166,0,0:1:1:2:0/0:./.:.:0:0:.:.
chr3_ref_v2	121823	.	CA	C	.	PASS	IntersectsRepeat=1;RepeatCorrectionApplied=1	SAC:ACF:DF:PD:GT:SGT:SF:SV:SIG:MT:PAC	73,81,1,1:1:1:2:0/0:./.:.:0	20,39,18,33:1:1:2:0/1:0/0:0.125:0:1:g.121824delA:0	58,59,0,0:1:1:2:0/0:./.:.:0:0:.:.	88,62,79,62:1:1:2:0/1:./.:.:0:1:g.121824delA:0
chr3_ref_v2	123161	.	C	T	.	PASS	IntersectsRepeat=0;RepeatCorrectionApplied=0	SAC:ACF:DF:PD:GT:SGT:SF:SV:SIG:MT:PAC	74,76,52,27:1:1:2:0/1:0/0:0.25:0	97,82,0,0:1:1:2:0/0:./.:.:0:1:g.123160_123162T>C:1	60,68,0,0:1:1:2:0/0:./.:.:0:1:g.123160_123162T>C:1	168,171,0,0:1:1:2:0/0:./.:.:0:1:g.123160_123162T>C:1
chr3_ref_v2	123850	.	G	A	.	PASS	IntersectsRepeat=0;RepeatCorrectionApplied=0	SAC:ACF:DF:PD:GT:SGT:SF:SV:SIG:MT:PAC	119,88,0,0:1:1:2:0/0:./.:.:0	81,78,0,0:1:1:2:0/0:./.:.:0:0:.:.	33,33,20,26:1:1:2:0/1:0/0:0.125:0:1:g.123850G>A:0	152,171,0,0:1:1:2:0/0:./.:.:0:0:.:.
chr3_ref_v2	123856	.	CT	C	.	PASS	IntersectsRepeat=1;RepeatCorrectionApplied=1	SAC:ACF:DF:PD:GT:SGT:SF:SV:SIG:MT:PAC	98,65,1,0:1:1:2:0/0:./.:.:0	73,62,0,1:1:1:2:0/0:./.:.:0:0:.:.	17,25,31,26:1:1:2:0/1:1/1:0.125:0:1:g.123857delT:0	134,134,3,7:1:1:2:0/0:./.:.:0:0:.:.
chr3_ref_v2	125107	.	A	G	.	PASS	IntersectsRepeat=1;RepeatCorrectionApplied=0	SAC:ACF:DF:PD:GT:SGT:SF:SV:SIG:MT:PAC	93,118,0,0:1:1:2:0/0:./.:.:0	40,47,34,53:1:1:2:0/1:./.:.:0:1:g.125107A>G:0	43,74,0,0:1:1:2:0/0:./.:.:0:0:.:.	84,82,84,84:1:1:2:0/1:./.:.:0:1:g.125107A>G:0
chr3_ref_v2	126129	.	G	T	.	PASS	IntersectsRepeat=1;RepeatCorrectionApplied=0	SAC:ACF:DF:PD:GT:SGT:SF:SV:SIG:MT:PAC	35,27,23,37:1:1:2:0/1:./.:.:0	31,29,33,28:1:1:2:0/1:./.:.:0:0:.:.	29,25,24,19:1:1:2:0/1:0/0:0.125:0:0:.:.	91,76,97,63:1:1:2:0/1:./.:.:0:0:.:.
chr3_ref_v2	126149	.	CT	C	.	PASS	IntersectsRepeat=1;RepeatCorrectionApplied=1	SAC:ACF:DF:PD:GT:SGT:SF:SV:SIG:MT:PAC	53,39,5,2:1:1:2:0/0:./.:.:0	18,14,23,20:1:1:2:0/1:0/0:0.25:0:1:g.126150delT:0	21,16,13,20:1:1:2:0/0:0/1:0.5:0:1:.:	62,78,95,65:1:1:2:0/1:0/0:0.25:0:1:g.126150delT:0
chr3_ref_v2	126473	.	AT	A	.	PASS	IntersectsRepeat=1;RepeatCorrectionApplied=1	SAC:ACF:DF:PD:GT:SGT:SF:SV:SIG:MT:PAC	66,61,4,4:1:1:2:0/0:./.:.:0	61,54,6,4:1:1:2:0/0:./.:.:0:0:.:.	47,42,3,6:1:1:2:0/0:./.:.:0:0:.:.	169,147,20,22:1:1:2:0/0:./.:.:0:0:.:.
chr3_ref_v2	126593	.	A	G	.	PASS	IntersectsRepeat=0;RepeatCorrectionApplied=0	SAC:ACF:DF:PD:GT:SGT:SF:SV:SIG:MT:PAC	118,105,0,0:1:1:2:0/0:./.:.:0	50,37,45,38:1:1:2:0/1:./.:.:0:1:g.126593A>G:0	62,66,0,0:1:1:2:0/0:./.:.:0:0:.:.	76,130,84,116:1:1:2:0/1:./.:.:0:1:g.126593A>G:0
chr3_ref_v2	127018	.	C	A	.	PASS	IntersectsRepeat=1;RepeatCorrectionApplied=0	SAC:ACF:DF:PD:GT:SGT:SF:SV:SIG:MT:PAC	105,103,0,0:1:1:2:0/0:./.:.:0	31,33,40,25:1:1:2:0/1:./.:.:0:1:g.127018C>A:0	49,69,1,0:1:1:2:0/0:./.:.:0:0:.:.	79,61,77,77:1:1:2:0/1:./.:.:0:1:g.127018C>A:0
chr3_ref_v2	127233	.	C	A	.	PASS	IntersectsRepeat=1;RepeatCorrectionApplied=0	SAC:ACF:DF:PD:GT:SGT:SF:SV:SIG:MT:PAC	96,91,0,1:1:1:2:0/0:./.:.:0	85,64,0,0:1:1:2:0/0:./.:.:0:0:.:.	35,22,28,22:1:1:2:0/1:0/0:0.125:0:1:g.127233C>A:0	190,166,0,0:1:1:2:0/0:./.:.:0:0:.:.
chr3_ref_v2	127887	.	G	T	.	PASS	IntersectsRepeat=0;RepeatCorrectionApplied=0	SAC:ACF:DF:PD:GT:SGT:SF:SV:SIG:MT:PAC	97,121,1,1:1:1:2:0/0:./.:.:0	42,42,47,37:1:1:2:0/1:./.:.:0:1:g.127887G>T:0	73,46,0,0:1:1:2:0/0:./.:.:0:0:.:.	83,108,81,73:1:1:2:0/1:0/0:0.125:0:1:g.127887G>T:0
chr3_ref_v2	128391	.	G	T	.	PASS	IntersectsRepeat=0;RepeatCorrectionApplied=0	SAC:ACF:DF:PD:GT:SGT:SF:SV:SIG:MT:PAC	99,71,0,0:1:1:2:0/0:./.:.:0	72,60,0,0:1:1:2:0/0:./.:.:0:0:.:.	32,32,23,27:1:1:2:0/1:0/0:0.125:0:1:g.128391G>T:0	179,147,0,1:1:1:2:0/0:./.:.:0:0:.:.
chr3_ref_v2	128859	.	TA	T	.	PASS	IntersectsRepeat=1;RepeatCorrectionApplied=1	SAC:ACF:DF:PD:GT:SGT:SF:SV:SIG:MT:PAC	49,79,4,8:1:1:2:0/0:./.:.:0	16,19,21,20:1:1:2:0/1:0/0:0.25:0:1:g.128860delA:0	36,38,2,2:1:1:2:0/0:./.:.:0:0:.:.	73,64,61,83:1:1:2:0/1:0/0:0.25:0:1:g.128860delA:0
chr3_ref_v2	129841	.	C	T	.	PASS	IntersectsRepeat=1;RepeatCorrectionApplied=0	SAC:ACF:DF:PD:GT:SGT:SF:SV:SIG:MT:PAC	99,114,0,0:1:1:2:0/0:./.:.:0	37,52,36,53:1:1:2:0/1:./.:.:0:1:g.129841C>T:0	72,59,0,0:1:1:2:0/0:./.:.:0:0:.:.	116,70,104,83:1:1:2:0/1:./.:.:0:1:g.129841C>T:0
chr3_ref_v2	130207	.	C	T	.	PASS	IntersectsRepeat=0;RepeatCorrectionApplied=0	SAC:ACF:DF:PD:GT:SGT:SF:SV:SIG:MT:PAC	81,111,0,0:1:1:2:0/0:./.:.:0	30,34,35,33:1:1:2:0/1:./.:.:0:1:g.130207C>T:0	71,57,0,0:1:1:2:0/0:./.:.:0:0:.:.	79,81,93,84:1:1:2:0/1:./.:.:0:1:g.130207C>T:0
chr3_ref_v2	132073	.	T	G	.	PASS	IntersectsRepeat=1;RepeatCorrectionApplied=0	SAC:ACF:DF:PD:GT:SGT:SF:SV:SIG:MT:PAC	127,64,0,0:1:1:2:0/0:./.:.:0	53,37,34,23:1:1:2:0/1:0/0:0.25:0:1:g.132073T>G:0	69,49,0,0:1:1:2:0/0:./.:.:0:0:.:.	90,100,97,90:1:1:2:0/1:./.:.:0:1:g.132073T>G:0
chr3_ref_v2	134694	.	CA	C	.	PASS	IntersectsRepeat=1;RepeatCorrectionApplied=1	SAC:ACF:DF:PD:GT:SGT:SF:SV:SIG:MT:PAC	137,129,0,0:1:1:2:0/0:./.:.:0	48,60,47,47:1:1:2:0/1:0/0:0.125:0:1:g.134695delA:0	69,67,0,0:1:1:2:0/0:./.:.:0:0:.:.	89,95,78,83:1:1:2:0/1:0/0:0.125:0:1:g.134695delA:0
chr3_ref_v2	135550	.	G	A	.	PASS	IntersectsRepeat=0;RepeatCorrectionApplied=0	SAC:ACF:DF:PD:GT:SGT:SF:SV:SIG:MT:PAC	104,103,1,1:1:1:2:0/0:./.:.:0	88,76,0,0:1:1:2:0/0:./.:.:0:0:.:.	25,36,31,39:1:1:2:0/1:1/1:0.125:0:1:g.135550G>A:0	207,158,0,0:1:1:2:0/0:./.:.:0:0:.:.
chr3_ref_v2	137132	.	G	A	.	PASS	IntersectsRepeat=1;RepeatCorrectionApplied=0	SAC:ACF:DF:PD:GT:SGT:SF:SV:SIG:MT:PAC	106,121,0,0:1:1:2:0/0:./.:.:0	44,48,54,37:1:1:2:0/1:./.:.:0:1:g.137132G>A:0	63,65,0,0:1:1:2:0/0:./.:.:0:0:.:.	99,103,108,107:1:1:2:0/1:./.:.:0:1:g.137132G>A:0
chr3_ref_v2	139189	.	G	A	.	PASS	IntersectsRepeat=1;RepeatCorrectionApplied=0	SAC:ACF:DF:PD:GT:SGT:SF:SV:SIG:MT:PAC	96,108,0,0:1:1:2:0/0:./.:.:0	24,35,34,49:1:1:2:0/1:1/1:0.125:0:1:g.139189G>A:0	62,81,0,0:1:1:2:0/0:./.:.:0:0:.:.	83,78,81,76:1:1:2:0/1:./.:.:0:1:g.139189G>A:0
chr3_ref_v2	139545	.	C	A	.	PASS	IntersectsRepeat=0;RepeatCorrectionApplied=0	SAC:ACF:DF:PD:GT:SGT:SF:SV:SIG:MT:PAC	66,67,40,31:1:1:2:0/1:0/0:0.25:0	85,67,0,0:1:1:2:0/0:./.:.:0:1:g.139544_139546A>C:1	81,54,0,0:1:1:2:0/0:./.:.:0:1:g.139544_139546A>C:1	183,161,0,0:1:1:2:0/0:./.:.:0:1:g.139544_139546A>C:1
chr3_ref_v2	139841	.	G	A	.	PASS	IntersectsRepeat=0;RepeatCorrectionApplied=0	SAC:ACF:DF:PD:GT:SGT:SF:SV:SIG:MT:PAC	58,54,60,51:1:1:2:0/1:./.:.:0	53,45,50,52:1:1:2:0/1:./.:.:0:0:.:.	36,29,20,34:1:1:2:0/1:0/0:0.125:0:0:.:.	85,82,90,72:1:1:2:0/1:./.:.:0:0:.:.
chr3_ref_v2	140070	.	AC	A	.	PASS	IntersectsRepeat=1;RepeatCorrectionApplied=0	SAC:ACF:DF:PD:GT:SGT:SF:SV:SIG:MT:PAC	109,111,0,0:1:1:2:0/0:./.:.:0	37,38,50,50:1:1:2:0/1:1/1:0.125:0:1:g.140071delC:0	63,52,0,0:1:1:2:0/0:./.:.:0:0:.:.	103,75,79,76:1:1:2:0/1:0/0:0.125:0:1:g.140071delC:0
chr3_ref_v2	141010	.	GAA	G,GA	.	PASS	IntersectsRepeat=1;RepeatCorrectionApplied=1	SAC:ACF:DF:PD:GT:SGT:SF:SV:SIG:MT:PAC	35,63,1,0,3,5:1:1:2:0/0:./.:.:0	3,11,10,11,23,27:1:1:2:0/2:2/2:0.5:0:1:g.141011delA:0	12,24,5,2,12,14:1:1:2:0/0:0/1:0.25:0:1:.:	10,49,24,30,84,114:1:1:2:0/2:2/2:0.5:0:1:g.141011delA:0
chr3_ref_v2	141600	.	G	A	.	PASS	IntersectsRepeat=0;RepeatCorrectionApplied=0	SAC:ACF:DF:PD:GT:SGT:SF:SV:SIG:MT:PAC	91,98,0,0:1:1:2:0/0:./.:.:0	48,45,39,33:1:1:2:0/1:0/0:0.125:0:1:g.141600G>A:0	62,66,0,0:1:1:2:0/0:./.:.:0:0:.:.	85,69,73,89:1:1:2:0/1:./.:.:0:1:g.141600G>A:0
chr3_ref_v2	141758	.	T	C	.	PASS	IntersectsRepeat=1;RepeatCorrectionApplied=0	SAC:ACF:DF:PD:GT:SGT:SF:SV:SIG:MT:PAC	100,89,0,0:1:1:2:0/0:./.:.:0	38,39,34,33:1:1:2:0/1:0/0:0.125:0:1:g.141758T>C:0	43,59,0,0:1:1:2:0/0:./.:.:0:0:.:.	79,74,70,66:1:1:2:0/1:./.:.:0:1:g.141758T>C:0
chr3_ref_v2	144190	.	G	A	.	PASS	IntersectsRepeat=0;RepeatCorrectionApplied=0	SAC:ACF:DF:PD:GT:SGT:SF:SV:SIG:MT:PAC	107,89,1,0:1:1:2:0/0:./.:.:0	93,88,0,0:1:1:2:0/0:./.:.:0:0:.:.	25,37,31,30:1:1:2:0/1:./.:.:0:1:g.144190G>A:0	183,172,1,2:1:1:2:0/0:./.:.:0:0:.:.
chr3_ref_v2	146516	.	GA	G	.	PASS	IntersectsRepeat=1;RepeatCorrectionApplied=1	SAC:ACF:DF:PD:GT:SGT:SF:SV:SIG:MT:PAC	91,112,2,4:1:1:2:0/0:./.:.:0	57,85,3,5:1:1:2:0/0:./.:.:0:0:.:.	30,36,25,31:1:1:2:0/1:0/0:0.125:0:1:g.146517delA:0	122,183,6,7:1:1:2:0/0:./.:.:0:0:.:.
chr3_ref_v2	146962	.	T	TGGGAATAAAAATCAACTATCATC	.	PASS	IntersectsRepeat=0;RepeatCorrectionApplied=0	SAC:ACF:DF:PD:GT:SGT:SF:SV:SIG:MT:PAC	1,2,3,20:1:1:2:1/1:0/1:0.25:0	1,2,2,28:1:1:2:1/1:0/1:0.25:0:0:.:.	1,1,0,15:1:1:2:./.:./.:.:0:0:.:.	1,2,13,42:1:1:2:1/1:0/1:0.125:0:0:.:.
chr3_ref_v2	147143	.	A	C	.	ExcRegion	IntersectsRepeat=1;RepeatCorrectionApplied=0	SAC:ACF:DF:PD:GT:SGT:SF:SV:SIG:MT:PAC	0,0,2,0:0:1:2:./.:./.:.:0	0,0,2,0:0:1:2:./.:./.:.:0:0:.:.	0,0,0,0:0:1:2:./.:./.:.:0:0:.:.	0,0,0,0:0:1:2:./.:./.:.:0:0:.:.
chr3_ref_v2	147152	.	C	T	.	ExcRegion	IntersectsRepeat=0;RepeatCorrectionApplied=0	SAC:ACF:DF:PD:GT:SGT:SF:SV:SIG:MT:PAC	0,0,2,0:0:1:2:./.:./.:.:0	0,0,2,0:0:1:2:./.:./.:.:0:0:.:.	0,0,0,0:0:1:2:./.:./.:.:0:0:.:.	0,0,0,0:0:1:2:./.:./.:.:0:0:.:.
chr3_ref_v2	147153	.	T	A	.	ExcRegion	IntersectsRepeat=0;RepeatCorrectionApplied=0	SAC:ACF:DF:PD:GT:SGT:SF:SV:SIG:MT:PAC	0,0,2,0:0:1:2:./.:./.:.:0	0,0,2,0:0:1:2:./.:./.:.:0:0:.:.	0,0,0,0:0:1:2:./.:./.:.:0:0:.:.	0,0,0,0:0:1:2:./.:./.:.:0:0:.:.
chr3_ref_v2	147162	.	C	CAACAATGGAATCCCAACAATTATCTAATTACCCACCTATATCTCATAATGAAACATATAAAACGGA	.	ExcRegion	IntersectsRepeat=0;RepeatCorrectionApplied=0	SAC:ACF:DF:PD:GT:SGT:SF:SV:SIG:MT:PAC	0,0,2,0:0:1:2:./.:./.:.:0	0,0,2,0:0:1:2:./.:./.:.:0:0:.:.	0,0,0,0:0:1:2:./.:./.:.:0:0:.:.	0,0,0,0:0:1:2:./.:./.:.:0:0:.:.
chr3_ref_v2	147867	.	G	A	.	PASS	IntersectsRepeat=0;RepeatCorrectionApplied=0	SAC:ACF:DF:PD:GT:SGT:SF:SV:SIG:MT:PAC	124,95,1,0:1:1:2:0/0:./.:.:0	62,46,58,36:1:1:2:0/1:0/0:0.125:0:1:g.147867G>A:0	81,73,0,0:1:1:2:0/0:./.:.:0:0:.:.	120,93,93,76:1:1:2:0/1:0/0:0.125:0:1:g.147867G>A:0
chr3_ref_v2	149581	.	G	T	.	PASS	IntersectsRepeat=1;RepeatCorrectionApplied=0	SAC:ACF:DF:PD:GT:SGT:SF:SV:SIG:MT:PAC	73,70,1,1:1:1:2:0/0:./.:.:0	25,22,24,32:1:1:2:0/1:1/1:0.125:0:1:g.149581G>T:0	53,49,0,0:1:1:2:0/0:./.:.:0:0:.:.	73,96,61,85:1:1:2:0/1:0/0:0.125:0:1:g.149581G>T:0
chr3_ref_v2	149741	.	A	C	.	PASS	IntersectsRepeat=1;RepeatCorrectionApplied=0	SAC:ACF:DF:PD:GT:SGT:SF:SV:SIG:MT:PAC	75,98,0,0:1:1:2:0/0:./.:.:0	30,40,26,34:1:1:2:0/1:0/0:0.125:0:1:g.149741A>C:0	45,50,0,0:1:1:2:0/0:./.:.:0:0:.:.	68,75,60,90:1:1:2:0/1:./.:.:0:1:g.149741A>C:0
chr3_ref_v2	151035	.	GA	G	.	PASS	IntersectsRepeat=1;RepeatCorrectionApplied=1	SAC:ACF:DF:PD:GT:SGT:SF:SV:SIG:MT:PAC	83,72,3,4:1:1:2:0/0:./.:.:0	57,65,3,2:1:1:2:0/0:./.:.:0:0:.:.	22,19,20,25:1:1:2:0/1:0/0:0.125:0:1:g.151036delA:0	104,141,11,11:1:1:2:0/0:./.:.:0:0:.:.
chr3_ref_v2	154314	.	AT	A	.	PASS	IntersectsRepeat=1;RepeatCorrectionApplied=1	SAC:ACF:DF:PD:GT:SGT:SF:SV:SIG:MT:PAC	77,58,5,4:1:1:2:0/0:./.:.:0	56,51,3,2:1:1:2:0/0:./.:.:0:0:.:.	44,46,1,3:1:1:2:0/0:./.:.:0:0:.:.	120,124,17,17:1:1:2:0/0:./.:.:0:0:.:.
chr3_ref_v2	157062	.	T	A	.	PASS	IntersectsRepeat=1;RepeatCorrectionApplied=0	SAC:ACF:DF:PD:GT:SGT:SF:SV:SIG:MT:PAC	92,105,0,0:1:1:2:0/0:./.:.:0	114,85,0,0:1:1:2:0/0:./.:.:0:0:.:.	28,31,33,23:1:1:2:0/1:./.:.:0:1:g.157062T>A:0	210,156,0,0:1:1:2:0/0:./.:.:0:0:.:.
chr3_ref_v2	157777	.	C	T	.	PASS	IntersectsRepeat=0;RepeatCorrectionApplied=0	SAC:ACF:DF:PD:GT:SGT:SF:SV:SIG:MT:PAC	123,102,0,0:1:1:2:0/0:./.:.:0	91,77,0,0:1:1:2:0/0:./.:.:0:0:.:.	31,29,28,29:1:1:2:0/1:./.:.:0:1:g.157777C>T:0	135,154,0,0:1:1:2:0/0:./.:.:0:0:.:.
chr3_ref_v2	158291	.	TA	T	.	PASS	IntersectsRepeat=1;RepeatCorrectionApplied=1	SAC:ACF:DF:PD:GT:SGT:SF:SV:SIG:MT:PAC	89,56,0,0:1:1:2:0/0:./.:.:0	66,44,0,0:1:1:2:0/0:./.:.:0:0:.:.	33,20,36,18:1:1:2:0/1:./.:.:0:1:g.158292delA:0	152,163,0,0:1:1:2:0/0:./.:.:0:0:.:.
chr3_ref_v2	159780	.	C	T	.	PASS	IntersectsRepeat=1;RepeatCorrectionApplied=0	SAC:ACF:DF:PD:GT:SGT:SF:SV:SIG:MT:PAC	87,82,0,0:1:1:2:0/0:./.:.:0	71,56,0,0:1:1:2:0/0:./.:.:0:0:.:.	22,27,35,15:1:1:2:0/1:./.:.:0:1:g.159780C>T:0	157,175,0,0:1:1:2:0/0:./.:.:0:0:.:.
chr3_ref_v2	161684	.	C	T	.	PASS	IntersectsRepeat=0;RepeatCorrectionApplied=0	SAC:ACF:DF:PD:GT:SGT:SF:SV:SIG:MT:PAC	97,101,0,0:1:1:2:0/0:./.:.:0	31,42,27,45:1:1:2:0/1:./.:.:0:1:g.161684C>T:0	51,52,0,0:1:1:2:0/0:./.:.:0:0:.:.	78,72,80,80:1:1:2:0/1:./.:.:0:1:g.161684C>T:0
chr3_ref_v2	163640	.	G	C	.	PASS	IntersectsRepeat=0;RepeatCorrectionApplied=0	SAC:ACF:DF:PD:GT:SGT:SF:SV:SIG:MT:PAC	103,83,0,0:1:1:2:0/0:./.:.:0	30,39,37,39:1:1:2:0/1:./.:.:0:1:g.163640G>C:0	62,70,0,0:1:1:2:0/0:./.:.:0:0:.:.	71,81,71,71:1:1:2:0/1:./.:.:0:1:g.163640G>C:0
chr3_ref_v2	167389	.	C	A	.	PASS	IntersectsRepeat=0;RepeatCorrectionApplied=0	SAC:ACF:DF:PD:GT:SGT:SF:SV:SIG:MT:PAC	46,41,66,52:1:1:2:0/1:1/1:0.125:0	43,36,46,37:1:1:2:0/1:./.:.:0:0:.:.	26,30,37,31:1:1:2:0/1:1/1:0.125:0:0:.:.	103,67,111,84:1:1:2:0/1:1/1:0.125:0:0:.:.
chr3_ref_v2	169380	.	CT	C	.	PASS	IntersectsRepeat=1;RepeatCorrectionApplied=1	SAC:ACF:DF:PD:GT:SGT:SF:SV:SIG:MT:PAC	85,63,7,7:1:1:2:0/0:./.:.:0	24,32,43,29:1:1:2:0/1:./.:.:0:1:g.169381delT:0	56,46,2,4:1:1:2:0/0:./.:.:0:0:.:.	66,59,88,85:1:1:2:0/1:./.:.:0:1:g.169381delT:0
chr3_ref_v2	169582	.	G	A	.	PASS	IntersectsRepeat=1;RepeatCorrectionApplied=0	SAC:ACF:DF:PD:GT:SGT:SF:SV:SIG:MT:PAC	84,99,0,1:1:1:2:0/0:./.:.:0	71,76,0,0:1:1:2:0/0:./.:.:0:0:.:.	23,35,17,38:1:1:2:0/1:./.:.:0:1:g.169582G>A:0	177,226,0,1:1:1:2:0/0:./.:.:0:0:.:.
chr3_ref_v2	170118	.	C	A	.	PASS	IntersectsRepeat=1;RepeatCorrectionApplied=0	SAC:ACF:DF:PD:GT:SGT:SF:SV:SIG:MT:PAC	88,94,0,0:1:1:2:0/0:./.:.:0	88,76,0,1:1:1:2:0/0:./.:.:0:0:.:.	26,29,31,19:1:1:2:0/1:./.:.:0:1:g.170118C>A:0	151,178,0,0:1:1:2:0/0:./.:.:0:0:.:.
chr3_ref_v2	171297	.	G	A	.	PASS	IntersectsRepeat=1;RepeatCorrectionApplied=0	SAC:ACF:DF:PD:GT:SGT:SF:SV:SIG:MT:PAC	75,107,0,0:1:1:2:0/0:./.:.:0	50,94,0,0:1:1:2:0/0:./.:.:0:0:.:.	17,29,16,33:1:1:2:0/1:./.:.:0:1:g.171297G>A:0	180,174,0,0:1:1:2:0/0:./.:.:0:0:.:.
chr3_ref_v2	171655	.	T	C	.	PASS	IntersectsRepeat=0;RepeatCorrectionApplied=0	SAC:ACF:DF:PD:GT:SGT:SF:SV:SIG:MT:PAC	96,82,0,0:1:1:2:0/0:./.:.:0	37,40,37,36:1:1:2:0/1:./.:.:0:1:g.171655T>C:0	53,62,0,0:1:1:2:0/0:./.:.:0:0:.:.	79,100,85,84:1:1:2:0/1:./.:.:0:1:g.171655T>C:0
chr3_ref_v2	171829	.	G	A	.	PASS	IntersectsRepeat=0;RepeatCorrectionApplied=0	SAC:ACF:DF:PD:GT:SGT:SF:SV:SIG:MT:PAC	124,80,0,0:1:1:2:0/0:./.:.:0	44,34,48,33:1:1:2:0/1:./.:.:0:1:g.171829G>A:0	56,47,0,0:1:1:2:0/0:./.:.:0:0:.:.	93,86,98,75:1:1:2:0/1:./.:.:0:1:g.171829G>A:0
chr3_ref_v2	172791	.	G	A	.	PASS	IntersectsRepeat=1;RepeatCorrectionApplied=0	SAC:ACF:DF:PD:GT:SGT:SF:SV:SIG:MT:PAC	91,94,0,0:1:1:2:0/0:./.:.:0	79,59,0,0:1:1:2:0/0:./.:.:0:0:.:.	32,35,29,25:1:1:2:0/1:0/0:0.125:0:1:g.172791G>A:0	166,169,0,0:1:1:2:0/0:./.:.:0:0:.:.
chr3_ref_v2	173798	.	GT	G	.	PASS	IntersectsRepeat=1;RepeatCorrectionApplied=1	SAC:ACF:DF:PD:GT:SGT:SF:SV:SIG:MT:PAC	110,97,4,1:1:1:2:0/0:./.:.:0	82,59,0,1:1:1:2:0/0:./.:.:0:0:.:.	35,30,31,12:1:1:2:0/1:0/0:0.25:0:1:g.173799delT:0	132,133,4,6:1:1:2:0/0:./.:.:0:0:.:.
chr3_ref_v2	173966	.	C	T	.	PASS	IntersectsRepeat=1;RepeatCorrectionApplied=0	SAC:ACF:DF:PD:GT:SGT:SF:SV:SIG:MT:PAC	86,117,0,1:1:1:2:0/0:./.:.:0	29,48,40,57:1:1:2:0/1:1/1:0.125:0:1:g.173966C>T:0	43,52,0,0:1:1:2:0/0:./.:.:0:0:.:.	100,84,89,80:1:1:2:0/1:./.:.:0:1:g.173966C>T:0
chr3_ref_v2	174734	.	G	A	.	PASS	IntersectsRepeat=0;RepeatCorrectionApplied=0	SAC:ACF:DF:PD:GT:SGT:SF:SV:SIG:MT:PAC	92,93,0,0:1:1:2:0/0:./.:.:0	58,72,0,0:1:1:2:0/0:./.:.:0:0:.:.	31,30,33,22:1:1:2:0/1:./.:.:0:1:g.174734G>A:0	144,177,0,0:1:1:2:0/0:./.:.:0:0:.:.
chr3_ref_v2	174887	.	C	T	.	PASS	IntersectsRepeat=0;RepeatCorrectionApplied=0	SAC:ACF:DF:PD:GT:SGT:SF:SV:SIG:MT:PAC	105,100,1,0:1:1:2:0/0:./.:.:0	38,40,37,20:1:1:2:0/1:0/0:0.125:0:1:g.174887C>T:0	62,67,0,0:1:1:2:0/0:./.:.:0:0:.:.	82,78,76,86:1:1:2:0/1:./.:.:0:1:g.174887C>T:0
chr3_ref_v2	175604	.	G	A	.	PASS	IntersectsRepeat=0;RepeatCorrectionApplied=0	SAC:ACF:DF:PD:GT:SGT:SF:SV:SIG:MT:PAC	118,86,0,0:1:1:2:0/0:./.:.:0	97,56,1,0:1:1:2:0/0:./.:.:0:0:.:.	25,22,43,31:1:1:2:0/1:1/1:0.25:0:1:g.175604G>A:0	177,174,1,1:1:1:2:0/0:./.:.:0:0:.:.
chr3_ref_v2	175955	.	G	A	.	PASS	IntersectsRepeat=0;RepeatCorrectionApplied=0	SAC:ACF:DF:PD:GT:SGT:SF:SV:SIG:MT:PAC	67,60,50,49:1:1:2:0/1:0/0:0.125:0	80,99,0,0:1:1:2:0/0:./.:.:0:1:g.175954_175956A>G:1	56,73,0,0:1:1:2:0/0:./.:.:0:1:g.175954_175956A>G:1	198,165,0,0:1:1:2:0/0:./.:.:0:1:g.175954_175956A>G:1
chr3_ref_v2	178783	.	C	T	.	PASS	IntersectsRepeat=0;RepeatCorrectionApplied=0	SAC:ACF:DF:PD:GT:SGT:SF:SV:SIG:MT:PAC	108,121,0,1:1:1:2:0/0:./.:.:0	44,59,51,61:1:1:2:0/1:./.:.:0:1:g.178783C>T:0	67,62,0,0:1:1:2:0/0:./.:.:0:0:.:.	81,83,84,93:1:1:2:0/1:./.:.:0:1:g.178783C>T:0
chr3_ref_v2	179651	.	C	A	.	PASS	IntersectsRepeat=0;RepeatCorrectionApplied=0	SAC:ACF:DF:PD:GT:SGT:SF:SV:SIG:MT:PAC	94,93,0,0:1:1:2:0/0:./.:.:0	42,53,45,47:1:1:2:0/1:./.:.:0:1:g.179651C>A:0	60,49,0,0:1:1:2:0/0:./.:.:0:0:.:.	73,69,89,77:1:1:2:0/1:1/1:0.125:0:1:g.179651C>A:0
chr3_ref_v2	181226	.	G	A	.	PASS	IntersectsRepeat=0;RepeatCorrectionApplied=0	SAC:ACF:DF:PD:GT:SGT:SF:SV:SIG:MT:PAC	106,93,1,0:1:1:2:0/0:./.:.:0	73,85,0,0:1:1:2:0/0:./.:.:0:0:.:.	26,38,23,26:1:1:2:0/1:0/0:0.125:0:1:g.181226G>A:0	158,193,1,0:1:1:2:0/0:./.:.:0:0:.:.
chr3_ref_v2	182180	.	T	A	.	PASS	IntersectsRepeat=0;RepeatCorrectionApplied=0	SAC:ACF:DF:PD:GT:SGT:SF:SV:SIG:MT:PAC	88,83,1,0:1:1:2:0/0:./.:.:0	58,68,0,0:1:1:2:0/0:./.:.:0:0:.:.	19,33,22,29:1:1:2:0/1:./.:.:0:1:g.182180T>A:0	150,179,0,0:1:1:2:0/0:./.:.:0:0:.:.
chr3_ref_v2	182640	.	G	A	.	PASS	IntersectsRepeat=0;RepeatCorrectionApplied=0	SAC:ACF:DF:PD:GT:SGT:SF:SV:SIG:MT:PAC	111,100,0,0:1:1:2:0/0:./.:.:0	123,76,0,0:1:1:2:0/0:./.:.:0:0:.:.	28,34,27,22:1:1:2:0/1:0/0:0.125:0:1:g.182640G>A:0	176,276,2,0:1:1:2:0/0:./.:.:0:0:.:.
chr3_ref_v2	184262	.	T	C	.	PASS	IntersectsRepeat=1;RepeatCorrectionApplied=0	SAC:ACF:DF:PD:GT:SGT:SF:SV:SIG:MT:PAC	102,122,0,0:1:1:2:0/0:./.:.:0	45,34,39,39:1:1:2:0/1:./.:.:0:1:g.184262T>C:0	60,73,0,0:1:1:2:0/0:./.:.:0:0:.:.	72,102,69,79:1:1:2:0/1:0/0:0.125:0:1:g.184262T>C:0
chr3_ref_v2	184907	.	G	A	.	PASS	IntersectsRepeat=1;RepeatCorrectionApplied=0	SAC:ACF:DF:PD:GT:SGT:SF:SV:SIG:MT:PAC	102,125,0,0:1:1:2:0/0:./.:.:0	89,98,0,0:1:1:2:0/0:./.:.:0:0:.:.	35,24,25,31:1:1:2:0/1:./.:.:0:1:g.184907G>A:0	141,178,0,0:1:1:2:0/0:./.:.:0:0:.:.
chr3_ref_v2	185886	.	G	A	.	PASS	IntersectsRepeat=0;RepeatCorrectionApplied=0	SAC:ACF:DF:PD:GT:SGT:SF:SV:SIG:MT:PAC	68,66,0,0:1:1:2:0/0:./.:.:0	16,44,27,19:1:1:2:0/1:0/0:0.125:0:1:g.185886G>A:0	43,43,1,0:1:1:2:0/0:./.:.:0:0:.:.	123,95,105,111:1:1:2:0/1:./.:.:0:1:g.185886G>A:0
chr3_ref_v2	186102	.	TTA	T	.	PASS	IntersectsRepeat=1;RepeatCorrectionApplied=1	SAC:ACF:DF:PD:GT:SGT:SF:SV:SIG:MT:PAC	46,55,0,0:1:1:2:0/0:./.:.:0	23,20,16,15:1:1:2:0/1:0/0:0.125:0:1:g.186103_186104delTA:0	50,35,0,0:1:1:2:0/0:./.:.:0:0:.:.	65,71,77,95:1:1:2:0/1:1/1:0.125:0:1:g.186103_186104delTA:0
chr3_ref_v2	186657	.	C	T	.	PASS	IntersectsRepeat=0;RepeatCorrectionApplied=0	SAC:ACF:DF:PD:GT:SGT:SF:SV:SIG:MT:PAC	97,93,0,0:1:1:2:0/0:./.:.:0	37,37,40,37:1:1:2:0/1:./.:.:0:1:g.186657C>T:0	59,67,0,0:1:1:2:0/0:./.:.:0:0:.:.	74,94,86,81:1:1:2:0/1:./.:.:0:1:g.186657C>T:0
chr3_ref_v2	187727	.	A	G	.	PASS	IntersectsRepeat=0;RepeatCorrectionApplied=0	SAC:ACF:DF:PD:GT:SGT:SF:SV:SIG:MT:PAC	122,87,0,0:1:1:2:0/0:./.:.:0	51,34,44,33:1:1:2:0/1:./.:.:0:1:g.187727A>G:0	67,55,0,0:1:1:2:0/0:./.:.:0:0:.:.	74,94,89,65:1:1:2:0/1:./.:.:0:1:g.187727A>G:0
chr3_ref_v2	189880	.	G	T	.	PASS	IntersectsRepeat=1;RepeatCorrectionApplied=0	SAC:ACF:DF:PD:GT:SGT:SF:SV:SIG:MT:PAC	108,100,0,0:1:1:2:0/0:./.:.:0	36,43,39,42:1:1:2:0/1:./.:.:0:1:g.189880G>T:0	68,55,0,0:1:1:2:0/0:./.:.:0:0:.:.	75,88,81,74:1:1:2:0/1:./.:.:0:1:g.189880G>T:0
chr3_ref_v2	194582	.	G	A	.	PASS	IntersectsRepeat=1;RepeatCorrectionApplied=0	SAC:ACF:DF:PD:GT:SGT:SF:SV:SIG:MT:PAC	1,107,0,0:1:1:2:0/0:./.:.:0	1,93,0,0:1:1:2:0/0:./.:.:0:0:.:.	0,33,0,32:1:1:2:0/1:./.:.:0:0:.:.	4,156,0,0:1:1:2:0/0:./.:.:0:0:.:.
chr3_ref_v2	197157	.	C	T	.	PASS	IntersectsRepeat=0;RepeatCorrectionApplied=0	SAC:ACF:DF:PD:GT:SGT:SF:SV:SIG:MT:PAC	92,111,0,0:1:1:2:0/0:./.:.:0	31,50,38,53:1:1:2:0/1:./.:.:0:1:g.197157C>T:0	66,56,0,0:1:1:2:0/0:./.:.:0:0:.:.	86,111,80,101:1:1:2:0/1:./.:.:0:1:g.197157C>T:0
chr3_ref_v2	198494	.	G	A	.	PASS	IntersectsRepeat=0;RepeatCorrectionApplied=0	SAC:ACF:DF:PD:GT:SGT:SF:SV:SIG:MT:PAC	46,70,0,0:1:1:2:0/0:./.:.:0	17,39,24,34:1:1:2:0/1:./.:.:0:1:g.198494G>A:0	30,72,0,0:1:1:2:0/0:./.:.:0:0:.:.	71,107,52,91:1:1:2:0/1:0/0:0.125:0:1:g.198494G>A:0
chr3_ref_v2	199180	.	G	T	.	PASS	IntersectsRepeat=0;RepeatCorrectionApplied=0	SAC:ACF:DF:PD:GT:SGT:SF:SV:SIG:MT:PAC	109,100,0,1:1:1:2:0/0:./.:.:0	41,53,47,43:1:1:2:0/1:./.:.:0:1:g.199180G>T:0	48,78,0,0:1:1:2:0/0:./.:.:0:0:.:.	88,93,106,96:1:1:2:0/1:./.:.:0:1:g.199180G>T:0
chr3_ref_v2	201503	.	CT	C	.	PASS	IntersectsRepeat=1;RepeatCorrectionApplied=1	SAC:ACF:DF:PD:GT:SGT:SF:SV:SIG:MT:PAC	81,64,6,7:1:1:2:0/0:./.:.:0	48,41,6,6:1:1:2:0/0:./.:.:0:0:.:.	4,0,50,44:1:1:2:1/1:./.:.:0:1:g.201504delT,g.201504delT:0,1	115,125,17,20:1:1:2:0/0:./.:.:0:0:.:.
chr3_ref_v2	202029	.	A	C	.	PASS	IntersectsRepeat=1;RepeatCorrectionApplied=0	SAC:ACF:DF:PD:GT:SGT:SF:SV:SIG:MT:PAC	116,80,0,0:1:1:2:0/0:./.:.:0	81,64,0,0:1:1:2:0/0:./.:.:0:0:.:.	43,36,39,22:1:1:2:0/1:0/0:0.125:0:1:g.202029A>C:0	202,168,0,0:1:1:2:0/0:./.:.:0:0:.:.
chr3_ref_v2	202081	.	G	A	.	PASS	IntersectsRepeat=0;RepeatCorrectionApplied=0	SAC:ACF:DF:PD:GT:SGT:SF:SV:SIG:MT:PAC	104,91,0,0:1:1:2:0/0:./.:.:0	37,41,37,34:1:1:2:0/1:./.:.:0:1:g.202081G>A:0	52,44,0,0:1:1:2:0/0:./.:.:0:0:.:.	100,102,94,91:1:1:2:0/1:./.:.:0:1:g.202081G>A:0
chr3_ref_v2	205618	.	CA	C	.	PASS	IntersectsRepeat=1;RepeatCorrectionApplied=1	SAC:ACF:DF:PD:GT:SGT:SF:SV:SIG:MT:PAC	45,59,6,14:1:1:2:0/0:./.:.:0	24,43,4,8:1:1:2:0/0:./.:.:0:0:.:.	29,36,6,3:1:1:2:0/0:./.:.:0:0:.:.	101,104,25,16:1:1:2:0/0:./.:.:0:0:.:.
chr3_ref_v2	206172	.	C	T	.	PASS	IntersectsRepeat=1;RepeatCorrectionApplied=0	SAC:ACF:DF:PD:GT:SGT:SF:SV:SIG:MT:PAC	95,69,0,0:1:1:2:0/0:./.:.:0	70,57,0,0:1:1:2:0/0:./.:.:0:0:.:.	31,12,27,12:1:1:2:0/1:./.:.:0:1:g.206172C>T:0	205,199,0,0:1:1:2:0/0:./.:.:0:0:.:.
chr3_ref_v2	207552	.	GA	G	.	PASS	IntersectsRepeat=1;RepeatCorrectionApplied=1	SAC:ACF:DF:PD:GT:SGT:SF:SV:SIG:MT:PAC	34,37,6,8:1:1:2:0/0:./.:.:0	13,21,10,11:1:1:2:0/0:./.:.:0:0:.:.	22,22,11,2:1:1:2:0/0:./.:.:0:0:.:.	82,73,82,54:1:1:2:0/0:0/1:0.125:0:1:.:
chr3_ref_v2	207959	.	G	A	.	PASS	IntersectsRepeat=0;RepeatCorrectionApplied=0	SAC:ACF:DF:PD:GT:SGT:SF:SV:SIG:MT:PAC	72,97,0,0:1:1:2:0/0:./.:.:0	43,70,0,0:1:1:2:0/0:./.:.:0:0:.:.	20,21,15,28:1:1:2:0/1:./.:.:0:1:g.207959G>A:0	169,226,0,0:1:1:2:0/0:./.:.:0:0:.:.
chr3_ref_v2	208125	.	C	T	.	PASS	IntersectsRepeat=1;RepeatCorrectionApplied=0	SAC:ACF:DF:PD:GT:SGT:SF:SV:SIG:MT:PAC	86,60,0,0:1:1:2:0/0:./.:.:0	35,21,26,27:1:1:2:0/1:./.:.:0:1:g.208125C>T:0	51,45,0,0:1:1:2:0/0:./.:.:0:0:.:.	94,104,104,93:1:1:2:0/1:./.:.:0:1:g.208125C>T:0
chr3_ref_v2	208656	.	C	T	.	PASS	IntersectsRepeat=0;RepeatCorrectionApplied=0	SAC:ACF:DF:PD:GT:SGT:SF:SV:SIG:MT:PAC	103,102,0,0:1:1:2:0/0:./.:.:0	34,34,35,30:1:1:2:0/1:./.:.:0:1:g.208656C>T:0	55,48,1,0:1:1:2:0/0:./.:.:0:0:.:.	103,112,76,97:1:1:2:0/1:0/0:0.125:0:1:g.208656C>T:0
chr3_ref_v2	208734	.	G	A	.	PASS	IntersectsRepeat=0;RepeatCorrectionApplied=0	SAC:ACF:DF:PD:GT:SGT:SF:SV:SIG:MT:PAC	99,110,0,0:1:1:2:0/0:./.:.:0	36,38,37,51:1:1:2:0/1:1/1:0.125:0:1:g.208734G>A:0	63,64,0,0:1:1:2:0/0:./.:.:0:0:.:.	110,123,106,109:1:1:2:0/1:./.:.:0:1:g.208734G>A:0
chr3_ref_v2	209068	.	C	T	.	PASS	IntersectsRepeat=1;RepeatCorrectionApplied=0	SAC:ACF:DF:PD:GT:SGT:SF:SV:SIG:MT:PAC	65,69,0,0:1:1:2:0/0:./.:.:0	20,21,29,27:1:1:2:0/1:1/1:0.125:0:1:g.209068C>T:0	36,33,0,0:1:1:2:0/0:./.:.:0:0:.:.	106,93,107,102:1:1:2:0/1:./.:.:0:1:g.209068C>T:0
chr3_ref_v2	211797	.	C	T	.	PASS	IntersectsRepeat=0;RepeatCorrectionApplied=0	SAC:ACF:DF:PD:GT:SGT:SF:SV:SIG:MT:PAC	75,86,0,1:1:1:2:0/0:./.:.:0	25,35,26,26:1:1:2:0/1:0/0:0.125:0:1:g.211797C>T:0	44,49,0,0:1:1:2:0/0:./.:.:0:0:.:.	131,120,113,124:1:1:2:0/1:./.:.:0:1:g.211797C>T:0
chr3_ref_v2	213239	.	C	T	.	PASS	IntersectsRepeat=0;RepeatCorrectionApplied=0	SAC:ACF:DF:PD:GT:SGT:SF:SV:SIG:MT:PAC	94,92,0,0:1:1:2:0/0:./.:.:0	36,38,39,41:1:1:2:0/1:./.:.:0:1:g.213239C>T:0	52,53,0,0:1:1:2:0/0:./.:.:0:0:.:.	89,83,96,89:1:1:2:0/1:./.:.:0:1:g.213239C>T:0
chr3_ref_v2	213262	.	A	T	.	PASS	IntersectsRepeat=0;RepeatCorrectionApplied=0	SAC:ACF:DF:PD:GT:SGT:SF:SV:SIG:MT:PAC	91,102,0,0:1:1:2:0/0:./.:.:0	35,37,41,39:1:1:2:0/1:./.:.:0:1:g.213262A>T:0	52,41,0,0:1:1:2:0/0:./.:.:0:0:.:.	96,78,103,87:1:1:2:0/1:./.:.:0:1:g.213262A>T:0
chr3_ref_v2	213846	.	G	T	.	PASS	IntersectsRepeat=1;RepeatCorrectionApplied=0	SAC:ACF:DF:PD:GT:SGT:SF:SV:SIG:MT:PAC	94,94,0,0:1:1:2:0/0:./.:.:0	64,71,16,9:1:1:2:0/0:0/1:0.25:1:1:.:	76,50,0,0:1:1:2:0/0:./.:.:0:0:.:.	137,139,29,15:1:1:2:0/0:0/1:0.25:1:1:.:
chr3_ref_v2	215579	.	G	T	.	PASS	IntersectsRepeat=1;RepeatCorrectionApplied=0	SAC:ACF:DF:PD:GT:SGT:SF:SV:SIG:MT:PAC	112,123,1,0:1:1:2:0/0:./.:.:0	67,91,11,20:1:1:2:0/0:0/1:0.25:1:1:.:	47,72,0,0:1:1:2:0/0:./.:.:0:0:.:.	138,166,24,20:1:1:2:0/0:0/1:0.25:1:1:.:
chr3_ref_v2	216046	.	AT	A	.	PASS	IntersectsRepeat=1;RepeatCorrectionApplied=1	SAC:ACF:DF:PD:GT:SGT:SF:SV:SIG:MT:PAC	34,40,38,43:1:1:2:0/1:./.:.:0	23,36,27,39:1:1:2:0/1:0/0:0.125:0:0:.:.	21,24,34,27:1:1:2:0/1:./.:.:0:0:.:.	72,82,106,89:1:1:2:0/1:./.:.:0:0:.:.
chr3_ref_v2	216764	.	C	CA	.	PASS	IntersectsRepeat=0;RepeatCorrectionApplied=0	SAC:ACF:DF:PD:GT:SGT:SF:SV:SIG:MT:PAC	68,100,0,0:1:1:2:0/0:./.:.:0	87,85,0,0:1:1:2:0/0:./.:.:0:0:.:.	23,31,28,24:1:1:2:0/1:./.:.:0:1:g.216764_216765insA:0	151,171,0,0:1:1:2:0/0:./.:.:0:0:.:.
chr3_ref_v2	217548	.	C	T	.	PASS	IntersectsRepeat=0;RepeatCorrectionApplied=0	SAC:ACF:DF:PD:GT:SGT:SF:SV:SIG:MT:PAC	87,105,0,0:1:1:2:0/0:./.:.:0	51,43,41,44:1:1:2:0/1:./.:.:0:1:g.217548C>T:0	50,70,0,0:1:1:2:0/0:./.:.:0:0:.:.	81,83,88,97:1:1:2:0/1:./.:.:0:1:g.217548C>T:0
chr3_ref_v2	218642	.	A	G	.	PASS	IntersectsRepeat=0;RepeatCorrectionApplied=0	SAC:ACF:DF:PD:GT:SGT:SF:SV:SIG:MT:PAC	74,94,0,0:1:1:2:0/0:./.:.:0	36,37,36,36:1:1:2:0/1:./.:.:0:1:g.218642A>G:0	36,67,0,0:1:1:2:0/0:./.:.:0:0:.:.	128,110,104,105:1:1:2:0/1:0/0:0.125:0:1:g.218642A>G:0
chr3_ref_v2	219174	.	CT	C	.	PASS	IntersectsRepeat=1;RepeatCorrectionApplied=1	SAC:ACF:DF:PD:GT:SGT:SF:SV:SIG:MT:PAC	51,42,3,3:1:1:2:0/0:./.:.:0	31,20,24,24:1:1:2:0/1:0/0:0.25:0:1:g.219175delT:0	48,27,5,3:1:1:2:0/0:./.:.:0:0:.:.	100,59,87,72:1:1:2:0/1:0/0:0.25:0:1:g.219175delT:0
chr3_ref_v2	219369	.	C	T	.	PASS	IntersectsRepeat=1;RepeatCorrectionApplied=0	SAC:ACF:DF:PD:GT:SGT:SF:SV:SIG:MT:PAC	74,59,0,0:1:1:2:0/0:./.:.:0	27,25,19,33:1:1:2:0/1:./.:.:0:1:g.219369C>T:0	33,60,0,0:1:1:2:0/0:./.:.:0:0:.:.	109,112,89,102:1:1:2:0/1:0/0:0.125:0:1:g.219369C>T:0
chr3_ref_v2	219573	.	G	T	.	PASS	IntersectsRepeat=0;RepeatCorrectionApplied=0	SAC:ACF:DF:PD:GT:SGT:SF:SV:SIG:MT:PAC	86,70,0,0:1:1:2:0/0:./.:.:0	60,62,1,0:1:1:2:0/0:./.:.:0:0:.:.	22,10,32,15:1:1:2:0/1:1/1:0.25:0:1:g.219573G>T:0	237,211,0,0:1:1:2:0/0:./.:.:0:0:.:.
chr3_ref_v2	219623	.	C	T	.	PASS	IntersectsRepeat=0;RepeatCorrectionApplied=0	SAC:ACF:DF:PD:GT:SGT:SF:SV:SIG:MT:PAC	69,59,0,0:1:1:2:0/0:./.:.:0	28,19,32,31:1:1:2:0/1:1/1:0.125:0:1:g.219623C>T:0	53,16,0,0:1:1:2:0/0:./.:.:0:0:.:.	121,76,122,94:1:1:2:0/1:./.:.:0:1:g.219623C>T:0
chr3_ref_v2	219919	.	A	T	.	PASS	IntersectsRepeat=1;RepeatCorrectionApplied=0	SAC:ACF:DF:PD:GT:SGT:SF:SV:SIG:MT:PAC	72,119,0,0:1:1:2:0/0:./.:.:0	30,45,22,29:1:1:2:0/1:0/0:0.25:0:1:g.219919A>T:0	46,54,0,0:1:1:2:0/0:./.:.:0:0:.:.	124,112,105,105:1:1:2:0/1:./.:.:0:1:g.219919A>T:0
chr3_ref_v2	220151	.	T	C	.	PASS	IntersectsRepeat=1;RepeatCorrectionApplied=0	SAC:ACF:DF:PD:GT:SGT:SF:SV:SIG:MT:PAC	85,44,0,0:1:1:2:0/0:./.:.:0	53,39,0,0:1:1:2:0/0:./.:.:0:0:.:.	32,20,20,26:1:1:2:0/1:./.:.:0:1:g.220151T>C:0	209,223,0,0:1:1:2:0/0:./.:.:0:0:.:.
chr3_ref_v2	220603	.	TTA	T	.	PASS	IntersectsRepeat=1;RepeatCorrectionApplied=1	SAC:ACF:DF:PD:GT:SGT:SF:SV:SIG:MT:PAC	35,37,2,1:1:1:2:0/0:./.:.:0	30,31,4,1:1:1:2:0/0:./.:.:0:0:.:.	37,47,5,4:1:1:2:0/0:./.:.:0:0:.:.	98,118,16,12:1:1:2:0/0:./.:.:0:0:.:.
chr3_ref_v2	221029	.	T	C	.	PASS	IntersectsRepeat=0;RepeatCorrectionApplied=0	SAC:ACF:DF:PD:GT:SGT:SF:SV:SIG:MT:PAC	83,87,0,0:1:1:2:0/0:./.:.:0	27,37,36,29:1:1:2:0/1:./.:.:0:1:g.221029T>C:0	51,65,0,0:1:1:2:0/0:./.:.:0:0:.:.	93,107,116,88:1:1:2:0/1:./.:.:0:1:g.221029T>C:0
chr3_ref_v2	221369	.	AC	A	.	PASS	IntersectsRepeat=1;RepeatCorrectionApplied=0	SAC:ACF:DF:PD:GT:SGT:SF:SV:SIG:MT:PAC	85,71,0,0:1:1:2:0/0:./.:.:0	28,14,30,20:1:1:2:0/1:1/1:0.125:0:1:g.221370delC:0	71,50,0,0:1:1:2:0/0:./.:.:0:0:.:.	139,103,126,116:1:1:2:0/1:./.:.:0:1:g.221370delC:0
chr3_ref_v2	221542	.	C	A	.	PASS	IntersectsRepeat=0;RepeatCorrectionApplied=0	SAC:ACF:DF:PD:GT:SGT:SF:SV:SIG:MT:PAC	63,64,0,0:1:1:2:0/0:./.:.:0	31,25,33,32:1:1:2:0/1:1/1:0.125:0:1:g.221542C>A:0	45,43,0,0:1:1:2:0/0:./.:.:0:0:.:.	110,133,109,138:1:1:2:0/1:./.:.:0:1:g.221542C>A:0
chr3_ref_v2	222062	.	C	A	.	PASS	IntersectsRepeat=1;RepeatCorrectionApplied=0	SAC:ACF:DF:PD:GT:SGT:SF:SV:SIG:MT:PAC	85,95,0,0:1:1:2:0/0:./.:.:0	64,73,0,0:1:1:2:0/0:./.:.:0:0:.:.	15,28,14,21:1:1:2:0/1:0/0:0.125:0:1:g.222062C>A:0	246,252,0,0:1:1:2:0/0:./.:.:0:0:.:.
chr3_ref_v2	222292	.	G	A	.	PASS	IntersectsRepeat=0;RepeatCorrectionApplied=0	SAC:ACF:DF:PD:GT:SGT:SF:SV:SIG:MT:PAC	79,71,0,0:1:1:2:0/0:./.:.:0	32,34,37,31:1:1:2:0/1:./.:.:0:1:g.222292G>A:0	48,35,0,0:1:1:2:0/0:./.:.:0:0:.:.	119,136,127,106:1:1:2:0/1:./.:.:0:1:g.222292G>A:0
chr3_ref_v2	223040	.	G	A	.	PASS	IntersectsRepeat=0;RepeatCorrectionApplied=0	SAC:ACF:DF:PD:GT:SGT:SF:SV:SIG:MT:PAC	107,84,0,0:1:1:2:0/0:./.:.:0	43,31,37,26:1:1:2:0/1:0/0:0.125:0:1:g.223040G>A:0	53,26,0,0:1:1:2:0/0:./.:.:0:0:.:.	157,92,125,84:1:1:2:0/1:0/0:0.125:0:1:g.223040G>A:0
chr3_ref_v2	223405	.	T	C	.	PASS	IntersectsRepeat=0;RepeatCorrectionApplied=0	SAC:ACF:DF:PD:GT:SGT:SF:SV:SIG:MT:PAC	107,98,0,0:1:1:2:0/0:./.:.:0	31,34,36,31:1:1:2:0/1:./.:.:0:1:g.223405T>C:0	66,56,0,0:1:1:2:0/0:./.:.:0:0:.:.	92,121,92,85:1:1:2:0/1:0/0:0.125:0:1:g.223405T>C:0
chr3_ref_v2	223896	.	G	A	.	PASS	IntersectsRepeat=0;RepeatCorrectionApplied=0	SAC:ACF:DF:PD:GT:SGT:SF:SV:SIG:MT:PAC	75,84,0,0:1:1:2:0/0:./.:.:0	32,43,44,29:1:1:2:0/1:./.:.:0:1:g.223896G>A:0	52,55,0,0:1:1:2:0/0:./.:.:0:0:.:.	112,96,111,93:1:1:2:0/1:./.:.:0:1:g.223896G>A:0
chr3_ref_v2	224155	.	G	A	.	PASS	IntersectsRepeat=1;RepeatCorrectionApplied=0	SAC:ACF:DF:PD:GT:SGT:SF:SV:SIG:MT:PAC	95,58,0,0:1:1:2:0/0:./.:.:0	82,54,0,0:1:1:2:0/0:./.:.:0:0:.:.	43,17,18,13:1:1:2:0/1:0/0:0.25:0:1:g.224155G>A:0	276,212,1,0:1:1:2:0/0:./.:.:0:0:.:.
chr3_ref_v2	224794	.	GTT	GT,G	.	PASS	IntersectsRepeat=1;RepeatCorrectionApplied=1	SAC:ACF:DF:PD:GT:SGT:SF:SV:SIG:MT:PAC	19,23,20,22,3,4:1:1:2:0/1:0/0:0.125:0	2,1,18,12,23,25:1:1:2:1/2:1/1:0.25:0:1:g.224795_224796delTT:0	21,10,17,15,2,3:1:1:2:0/1:0/0:0.5:0:0:.:.	19,16,41,65,55,72:1:1:2:1/2:0/1:0.25:1:1:g.224795_224796delTT:0
chr3_ref_v2	225102	.	CAA	C,CA	.	PASS	IntersectsRepeat=1;RepeatCorrectionApplied=1	SAC:ACF:DF:PD:GT:SGT:SF:SV:SIG:MT:PAC	44,67,0,0,9,2:1:1:2:0/0:./.:.:0	30,31,29,23,7,1:1:1:2:0/1:0/0:0.125:0:1:g.225103_225104delAA:0	16,23,1,0,13,10:1:1:2:0/0:./.:.:0:0:.:.	72,65,83,49,16,13:1:1:2:0/1:./.:.:0:1:g.225103_225104delAA:0
chr3_ref_v2	225879	.	C	A	.	PASS	IntersectsRepeat=0;RepeatCorrectionApplied=0	SAC:ACF:DF:PD:GT:SGT:SF:SV:SIG:MT:PAC	109,99,0,1:1:1:2:0/0:./.:.:0	57,46,47,47:1:1:2:0/1:./.:.:0:1:g.225879C>A:0	56,56,1,0:1:1:2:0/0:./.:.:0:0:.:.	89,93,103,101:1:1:2:0/1:./.:.:0:1:g.225879C>A:0
chr3_ref_v2	225970	.	G	A	.	PASS	IntersectsRepeat=0;RepeatCorrectionApplied=0	SAC:ACF:DF:PD:GT:SGT:SF:SV:SIG:MT:PAC	123,118,0,1:1:1:2:0/0:./.:.:0	47,53,54,50:1:1:2:0/1:./.:.:0:1:g.225970G>A:0	52,46,0,0:1:1:2:0/0:./.:.:0:0:.:.	72,82,87,94:1:1:2:0/1:1/1:0.125:0:1:g.225970G>A:0
chr3_ref_v2	226569	.	T	C	.	PASS	IntersectsRepeat=1;RepeatCorrectionApplied=0	SAC:ACF:DF:PD:GT:SGT:SF:SV:SIG:MT:PAC	84,86,0,0:1:1:2:0/0:./.:.:0	70,75,0,0:1:1:2:0/0:./.:.:0:0:.:.	34,15,22,30:1:1:2:0/1:./.:.:0:1:g.226569T>C:0	212,208,0,0:1:1:2:0/0:./.:.:0:0:.:.
chr3_ref_v2	226641	.	C	A	.	PASS	IntersectsRepeat=1;RepeatCorrectionApplied=0	SAC:ACF:DF:PD:GT:SGT:SF:SV:SIG:MT:PAC	101,69,0,0:1:1:2:0/0:./.:.:0	38,35,30,35:1:1:2:0/1:./.:.:0:1:g.226641C>A:0	35,48,0,0:1:1:2:0/0:./.:.:0:0:.:.	115,104,126,95:1:1:2:0/1:./.:.:0:1:g.226641C>A:0
chr3_ref_v2	226684	.	T	C	.	PASS	IntersectsRepeat=0;RepeatCorrectionApplied=0	SAC:ACF:DF:PD:GT:SGT:SF:SV:SIG:MT:PAC	83,67,0,0:1:1:2:0/0:./.:.:0	22,30,32,35:1:1:2:0/1:1/1:0.125:0:1:g.226684T>C:0	29,48,0,0:1:1:2:0/0:./.:.:0:0:.:.	94,93,113,102:1:1:2:0/1:1/1:0.125:0:1:g.226684T>C:0
chr3_ref_v2	226835	.	CTT	C,CT	.	PASS	IntersectsRepeat=1;RepeatCorrectionApplied=1	SAC:ACF:DF:PD:GT:SGT:SF:SV:SIG:MT:PAC	23,19,5,2,7,2:1:1:2:0/0:0/1:0.25:0	15,2,16,5,6,3:1:1:2:0/1:0/0:0.125:0:0:.:.	16,8,4,6,10,4:1:1:2:0/0:0/1:0.5:0:0:.:.	65,17,36,33,40,21:1:1:2:0/1:0/0:0.25:0:1:g.226836_226837delTT:0
chr3_ref_v2	227485	.	T	C	.	PASS	IntersectsRepeat=0;RepeatCorrectionApplied=0	SAC:ACF:DF:PD:GT:SGT:SF:SV:SIG:MT:PAC	87,96,0,0:1:1:2:0/0:./.:.:0	40,45,37,47:1:1:2:0/1:./.:.:0:1:g.227485T>C:0	78,67,0,0:1:1:2:0/0:./.:.:0:0:.:.	80,86,75,104:1:1:2:0/1:./.:.:0:1:g.227485T>C:0
chr3_ref_v2	227637	.	C	A	.	PASS	IntersectsRepeat=0;RepeatCorrectionApplied=0	SAC:ACF:DF:PD:GT:SGT:SF:SV:SIG:MT:PAC	99,78,0,3:1:1:2:0/0:./.:.:0	108,72,0,0:1:1:2:0/0:./.:.:0:0:.:.	22,26,35,24:1:1:2:0/1:1/1:0.125:0:1:g.227637C>A:0	172,154,0,0:1:1:2:0/0:./.:.:0:0:.:.
chr3_ref_v2	228977	.	G	A	.	PASS	IntersectsRepeat=0;RepeatCorrectionApplied=0	SAC:ACF:DF:PD:GT:SGT:SF:SV:SIG:MT:PAC	90,75,1,0:1:1:2:0/0:./.:.:0	40,29,29,28:1:1:2:0/1:0/0:0.125:0:1:g.228977G>A:0	70,57,0,0:1:1:2:0/0:./.:.:0:0:.:.	103,75,97,64:1:1:2:0/1:./.:.:0:1:g.228977G>A:0
chr3_ref_v2	230043	.	G	A	.	PASS	IntersectsRepeat=0;RepeatCorrectionApplied=0	SAC:ACF:DF:PD:GT:SGT:SF:SV:SIG:MT:PAC	92,126,0,0:1:1:2:0/0:./.:.:0	74,95,0,0:1:1:2:0/0:./.:.:0:0:.:.	26,35,23,26:1:1:2:0/1:0/0:0.125:0:1:g.230043G>A:0	181,178,0,0:1:1:2:0/0:./.:.:0:0:.:.
chr3_ref_v2	230330	.	G	A	.	PASS	IntersectsRepeat=1;RepeatCorrectionApplied=0	SAC:ACF:DF:PD:GT:SGT:SF:SV:SIG:MT:PAC	65,85,0,0:1:1:2:0/0:./.:.:0	69,76,0,0:1:1:2:0/0:./.:.:0:0:.:.	19,28,26,27:1:1:2:0/1:./.:.:0:1:g.230330G>A:0	213,244,0,0:1:1:2:0/0:./.:.:0:0:.:.
chr3_ref_v2	230900	.	G	A	.	PASS	IntersectsRepeat=0;RepeatCorrectionApplied=0	SAC:ACF:DF:PD:GT:SGT:SF:SV:SIG:MT:PAC	123,145,0,0:1:1:2:0/0:./.:.:0	116,90,0,0:1:1:2:0/0:./.:.:0:0:.:.	29,35,32,23:1:1:2:0/1:0/0:0.125:0:1:g.230900G>A:0	187,201,0,0:1:1:2:0/0:./.:.:0:0:.:.
chr3_ref_v2	232608	.	GT	G	.	PASS	IntersectsRepeat=1;RepeatCorrectionApplied=1	SAC:ACF:DF:PD:GT:SGT:SF:SV:SIG:MT:PAC	61,55,11,6:1:1:2:0/0:0/1:0.125:0	0,1,53,47:1:1:2:1/1:./.:.:0:1:g.232609delT,g.232609delT:0,1	19,26,28,27:1:1:2:0/1:./.:.:0:1:g.232609delT:0	9,15,158,185:1:1:2:1/1:./.:.:0:1:g.232609delT,g.232609delT:0,1
chr3_ref_v2	232634	.	CTT	C,CT	.	PASS	IntersectsRepeat=1;RepeatCorrectionApplied=1	SAC:ACF:DF:PD:GT:SGT:SF:SV:SIG:MT:PAC	58,50,1,0,6,5:1:1:2:0/0:./.:.:0	20,21,3,2,12,26:1:1:2:0/2:0/0:0.25:0:1:g.232635delT:0	0,0,17,20,15,29:1:1:2:1/2:2/2:0.25:0:1:g.232635_232636delTT,g.232635delT:0,0	75,89,4,11,42,92:1:1:2:0/0:0/2:0.5:1:1:.:
chr3_ref_v2	234253	.	G	A	.	PASS	IntersectsRepeat=1;RepeatCorrectionApplied=0	SAC:ACF:DF:PD:GT:SGT:SF:SV:SIG:MT:PAC	80,96,0,0:1:1:2:0/0:./.:.:0	62,74,0,0:1:1:2:0/0:./.:.:0:0:.:.	20,19,13,22:1:1:2:0/1:./.:.:0:1:g.234253G>A:0	194,207,0,0:1:1:2:0/0:./.:.:0:0:.:.
[truncated: 3,173,206 more chars]
