# Supplementary material for: Muver, a computational framework for accurately calling accumulated mutations
Source: BMC Genomics. 2018 May 9;19:345. doi: 10.1186/s12864-018-4753-3 (PMC5944071; doi:10.1186/s12864-018-4753-3)
Supplement: Supplementary file 2 — Results Files. Zip file containing VCF and TXT formatted muver results for all yeast data sets analyzed. (ZIP 10697 kb) [file 12864_2018_4753_MOESM2_ESM.zip › t0TAK150_pol1LM_msh2delta.mutations.txt]

Chromosome	Position	Excluded Region	Alleles	Intersects Repeat	Repeat Correction Applied	TAK150 Depths	TAK150 Allele Count Flag	TAK150 Depth Flag	TAK150 Filter Flag	TAK150 Ploidy	TAK150 Genotype	TAK150 Subclonal Genotype	TAK150 Subclonal Frequency	TAK150 Genotyping Score	TAK150 Subclonal Valid Flag	TAK175 Depths	TAK175 Allele Count Flag	TAK175 Depth Flag	TAK175 Filter Flag	TAK175 Composite Score	TAK175 Read Difference Flag	TAK175 Ploidy	TAK175 Genotype	TAK175 Subclonal Genotype	TAK175 Subclonal Frequency	TAK175 Genotyping Score	TAK175 Subclonal Valid Flag	TAK175 Mutations	TAK175 PAC Flag	TAK271 Depths	TAK271 Allele Count Flag	TAK271 Depth Flag	TAK271 Filter Flag	TAK271 Composite Score	TAK271 Read Difference Flag	TAK271 Ploidy	TAK271 Genotype	TAK271 Subclonal Genotype	TAK271 Subclonal Frequency	TAK271 Genotyping Score	TAK271 Subclonal Valid Flag	TAK271 Mutations	TAK271 PAC Flag	TAK272 Depths	TAK272 Allele Count Flag	TAK272 Depth Flag	TAK272 Filter Flag	TAK272 Composite Score	TAK272 Read Difference Flag
chr1_ref_v2	2884	0	C,A	0	0	89,60,0,0	1	1	0	2	C,C	NA	NA	0.0	0	67,81,0,0	1	1	0	3.8240948392	0	2	C,C	NA	NA	0.0	0	NA	NA	46,53,0,0	1	1	0	2.46339237005	0	2	C,C	NA	NA	0.0	0	NA	NA	81,86,0,0	1	1	0	2.8028310925	0
chr1_ref_v2	4495	0	A,G	0	0	81,75,0,0	1	1	0	2	A,A	NA	NA	0.0	0	83,79,0,0	1	1	0	0.40260489779	0	2	A,A	NA	NA	0.0	0	NA	NA	58,60,0,0	1	1	0	0.53202176429	0	2	A,A	NA	NA	0.0	0	NA	NA	62,45,47,46	1	1	0	317.85308085	1
chr1_ref_v2	5068	0	AT,A,ATT	1	1	40,32,2,1,4,0	1	1	0	2	AT,AT	NA	NA	1.7206744139	0	52,41,13,8,5,3	1	1	0	6.19840756205	0	2	AT,AT	AT,ATT	0.125	1.05609449004	0	NA	NA	40,38,9,5,12,4	1	1	0	3.53205077903	0	2	AT,AT	AT,ATT	0.25	0.907813820085	0	NA	NA	6,6,82,64,4,0	1	1	0	327.900023612	1
chr1_ref_v2	6005	0	A,G	1	0	62,63,0,0	1	1	0	2	A,A	NA	NA	0.0	0	86,70,0,0	1	1	0	1.03226730224	0	2	A,A	NA	NA	0.0	0	NA	NA	63,51,0,0	1	1	0	0.895315582055	0	2	A,A	NA	NA	0.0	0	NA	NA	104,85,0,0	1	1	0	1.12580295698	0
chr1_ref_v2	6093	0	CT,C	1	1	67,53,0,0	1	1	0	2	CT,CT	NA	NA	0.0115928498327	0	82,62,1,2	1	1	0	0.520537512647	0	2	CT,CT	NA	NA	0.141528390278	0	NA	NA	49,55,1,1	1	1	0	1.23733420476	0	2	CT,CT	NA	NA	0.30994889706	0	NA	NA	51,33,47,46	1	1	0	317.00752174	1
chr1_ref_v2	6736	0	CAA,C,CAAAAA	1	1	1,0,0,0,24,32	1	1	0	2	CAAAAA,CAAAAA	NA	NA	0.0176995770994	0	2,2,5,8,16,27	1	1	0	5.91334289449	0	2	CAAAAA,CAAAAA	C,CAAAAA	0.5	0.881710398277	0	NA	NA	4,2,4,2,10,6	1	1	0	4.83794124147	0	2	C,CAAAAA	CAA,CAAAAA	0.5	0.441832752279	0	NA	NA	1,3,0,0,57,73	1	1	0	0.394034374208	0
chr1_ref_v2	6947	0	AT,A	1	1	60,58,2,1	1	1	0	2	AT,AT	NA	NA	0.244643826682	0	73,67,0,1	1	1	0	0.566180424847	0	2	AT,AT	NA	NA	1.62210115104	0	NA	NA	56,46,4,2	1	1	0	1.18040407771	0	2	AT,AT	NA	NA	0.176558347432	0	NA	NA	106,85,2,5	1	1	0	1.60679341689	0
chr1_ref_v2	13322	0	A,AAGTGAAAGTACCGGTCCATGGTTC	0	0	79,76,14,1	1	1	0	2	A,A	A,AAGTGAAAGTACCGGTCCATGGTTC	0.125	0.372675285285	0	90,77,22,0	1	1	0	1.21275926384	0	2	A,A	A,AAGTGAAAGTACCGGTCCATGGTTC	0.25	0.0365894474323	0	NA	NA	31,41,5,0	1	1	1	1.09372632341	0	2	A,A	A,AAGTGAAAGTACCGGTCCATGGTTC	0.125	0.223143551314	0	NA	NA	82,103,6,0	1	1	0	2.36062737107	0
chr1_ref_v2	13385	0	G,GAC	0	0	78,49,59,2	1	1	0	2	G,GAC	G,G	0.25	0.222487598519	0	68,71,73,5	1	1	0	1.8685374457	0	2	G,GAC	G,G	0.25	0.0669394826751	0	NA	NA	41,41,26,0	1	1	1	2.45223062142	0	2	G,GAC	G,G	0.5	0.0122700925918	0	NA	NA	81,76,56,0	1	1	0	3.01262808642	0
chr1_ref_v2	13413	0	G,A	0	0	69,50,66,1	1	1	0	2	G,A	G,G	0.25	0.0636052499546	0	65,86,71,4	1	1	0	3.91937613286	0	2	G,A	G,G	0.25	0.188966099513	0	NA	NA	54,40,35,3	1	1	1	1.5257503721	0	2	G,A	G,G	0.5	0.192903666124	0	NA	NA	85,88,79,1	1	1	0	2.47772231428	0
chr1_ref_v2	13420	0	A,G	1	0	68,57,64,3	1	1	0	2	A,G	A,A	0.25	0.112795494145	0	63,92,67,6	1	1	1	3.50302328581	0	2	A,G	A,A	0.25	0.242140052005	0	NA	NA	55,44,36,4	1	1	1	0.91706448675	0	2	A,G	A,A	0.5	0.192371892647	0	NA	NA	84,96,86,9	1	1	0	1.54583526862	0
chr1_ref_v2	13442	0	A,C	0	0	58,67,65,12	1	1	0	2	A,C	A,A	0.25	0.0263173083174	0	75,106,73,18	1	1	1	1.60956264195	0	2	A,C	A,A	0.25	0.176811900983	0	NA	NA	65,47,46,8	1	1	1	2.65413546664	0	2	A,C	A,A	0.25	0.218689200965	0	NA	NA	78,101,98,26	1	1	1	1.43669476019	0
chr1_ref_v2	13616	0	G,T	0	0	30,53,12,59	1	1	0	2	G,T	G,G	0.125	0.0951536975256	0	68,77,9,66	1	1	0	4.60134027782	0	2	G,T	G,G	0.25	0.148420005118	0	NA	NA	44,57,22,41	1	1	1	2.35341155118	0	2	G,T	G,G	0.25	0.0388398333163	0	NA	NA	100,73,30,89	1	1	0	8.88044441577	0
chr1_ref_v2	13654	0	G,A	0	0	26,41,8,49	1	1	0	2	G,A	G,G	0.125	0.0896730767245	0	56,61,5,69	1	1	0	2.46412731274	0	2	G,A	G,G	0.25	0.0527167821724	0	NA	NA	29,55,12,39	1	1	1	1.50616027381	0	2	G,A	G,G	0.25	0.011834457647	0	NA	NA	64,84,6,75	1	1	0	2.40145931638	0
chr1_ref_v2	13798	0	A,T	0	0	19,25,0,13	1	1	0	2	A,A	A,T	0.5	0.0465200156349	0	26,56,0,4	1	1	0	4.7757549313	0	2	A,A	A,T	0.125	0.0892311337279	0	NA	NA	1,18,1,8	1	1	1	2.25119401449	0	2	A,T	A,A	0.25	0.236388778064	0	NA	NA	11,40,0,6	1	1	1	4.48646414062	0
chr1_ref_v2	13807	0	T,G	0	0	21,24,0,12	1	1	0	2	T,T	T,G	0.5	0.143100843641	0	29,51,0,4	1	1	0	3.78828651792	0	2	T,T	T,G	0.125	0.0645385211376	0	NA	NA	0,15,1,7	1	1	1	2.61428587316	0	2	T,G	T,T	0.25	0.182321556794	0	NA	NA	12,34,0,4	1	1	1	3.92837803807	0
chr1_ref_v2	13812	0	G,T	0	0	21,35,0,0	1	1	0	2	G,G	NA	NA	0.0	0	29,50,0,0	1	1	0	0.379599692585	0	2	G,G	NA	NA	0.0	0	NA	NA	1,7,0,13	1	1	1	19.4605404172	0	2	G,T	T,T	0.25	0.0802868781057	0	NA	NA	14,33,0,0	1	1	1	0.776027699173	0
chr1_ref_v2	13830	0	T,C	0	0	22,21,0,10	1	1	0	2	T,T	T,C	0.5	0.264692554227	0	34,43,0,4	1	1	0	2.351691428	0	2	T,T	T,C	0.125	0.0263173083174	0	NA	NA	5,10,1,7	1	1	1	1.14663887788	0	2	T,C	T,T	0.25	0.117783035656	0	NA	NA	22,23,0,4	1	1	1	0.915986055701	0
chr1_ref_v2	13848	0	A,G	0	0	19,21,0,9	1	1	0	2	A,A	A,G	0.5	0.287682072452	0	34,30,0,4	1	1	0	1.61902533578	0	2	A,A	A,G	0.125	0.166432828819	0	NA	NA	10,11,1,7	1	1	1	0.676505981327	0	2	A,A	A,G	0.5	0.133531392625	0	NA	NA	25,16,0,5	1	1	1	1.6702596528	0
chr1_ref_v2	13872	0	C,T	1	0	24,7,0,0	1	1	1	2	C,C	NA	NA	0.0	0	39,18,0,0	1	1	1	1.13859019964	0	2	C,C	NA	NA	0.0	0	NA	NA	19,11,0,2	1	1	1	1.16549463212	0	2	C,C	C,T	0.25	0.356674943939	0	NA	NA	34,6,0,2	1	1	1	0.51185252845	0
chr1_ref_v2	16098	0	A,T	1	0	39,37,6,2	1	1	0	2	A,A	A,T	0.25	0.305381649551	0	70,51,18,1	1	1	0	1.98003594503	0	2	A,A	A,T	0.25	0.094558582625	0	NA	NA	56,47,11,0	1	1	1	0.772385299131	0	2	A,A	A,T	0.25	0.203912189386	0	NA	NA	102,63,24,1	1	1	0	2.417291625	0
chr1_ref_v2	16196	0	A,G	0	0	27,48,8,1	1	1	0	2	A,A	A,G	0.25	0.174353387145	0	59,66,5,4	1	1	0	2.6792699446	0	2	A,A	A,G	0.125	0.0769610411361	0	NA	NA	54,47,12,10	1	1	1	5.78429619409	0	2	A,A	A,G	0.25	0.421832085572	0	NA	NA	104,97,24,18	1	1	0	9.00473154092	0
chr1_ref_v2	16264	0	A,T	1	0	35,37,0,11	1	1	0	2	A,A	A,T	0.25	0.154150679827	0	71,66,0,19	1	1	0	0.667029539592	0	2	A,A	A,T	0.25	0.0289741191874	0	NA	NA	46,49,0,13	1	1	1	0.443588557901	0	2	A,A	A,T	0.25	0.0416447012717	0	NA	NA	89,95,1,32	1	1	0	0.545078958317	0
chr1_ref_v2	17362	0	G,T	0	0	56,67,0,0	1	1	1	2	G,G	NA	NA	0.0	0	87,93,0,0	1	1	0	0.616127452356	0	2	G,G	NA	NA	0.0	0	NA	NA	49,72,0,0	1	1	1	0.826303245606	0	2	G,G	NA	NA	0.0	0	NA	NA	55,41,0,19	1	1	1	19.2586551341	0
chr1_ref_v2	18377	0	C,T	0	0	36,10,0,0	1	1	1	2	C,C	NA	NA	0.0	0	47,20,1,1	1	1	0	1.02547929386	0	2	C,C	NA	NA	0.0294138852063	0	NA	NA	20,6,6,2	1	1	1	4.50934525294	0	2	C,C	C,T	0.5	0.0800427076735	0	NA	NA	47,18,2,0	1	1	1	0.75576972177	0
chr1_ref_v2	18413	0	G,C	1	0	3,1,17,0	1	1	1	2	G,C	C,C	0.5	0.405465108108	0	1,1,30,0	1	1	1	1.41471189219	0	2	C,C	NA	NA	0.0317486983146	0	NA	NA	11,6,23,0	1	1	1	2.61412525921	0	2	G,C	C,C	0.125	0.0935260580108	0	NA	NA	8,0,39,0	1	1	1	0.53631338128	0
chr1_ref_v2	18425	0	C,T	0	0	3,2,14,1	1	1	1	2	C,T	T,T	0.5	0.0	0	1,2,26,0	1	1	1	1.95944754195	0	2	T,T	C,T	0.25	0.251314428281	0	NA	NA	11,6,23,0	1	1	1	1.70111205381	0	2	C,T	T,T	0.125	0.0935260580108	0	NA	NA	8,1,41,7	1	1	1	1.70181315837	0
chr1_ref_v2	18448	0	G,T	1	0	21,15,0,0	1	1	1	2	G,G	NA	NA	0.0	0	32,18,0,0	1	1	1	0.604999616588	0	2	G,G	NA	NA	0.0	0	NA	NA	26,16,11,9	1	1	1	7.69661757088	0	2	G,T	G,G	0.25	0.231111720963	0	NA	NA	68,25,0,0	1	1	1	2.71903876358	0
chr1_ref_v2	18457	0	C,T	1	0	21,17,1,2	1	1	1	2	C,C	C,T	0.125	0.169076330044	0	32,28,0,1	1	1	1	0.66578277299	0	2	C,C	NA	NA	0.0165293019512	0	NA	NA	21,22,10,10	1	1	1	6.4347571263	0	2	C,T	C,C	0.25	0.254642218374	0	NA	NA	64,26,4,8	1	1	1	1.93325569486	0
chr1_ref_v2	19969	0	G,C	0	0	1,0,0,0	0	0	1	2	NA	NA	NA	NA	0	1,0,0,0	0	0	1	0.0	0	2	NA	NA	NA	NA	0	NA	NA	0,0,0,0	0	0	1	0.0	0	2	NA	NA	NA	NA	0	NA	NA	1,0,0,0	0	0	1	0.0	0
chr1_ref_v2	19974	0	C,T	1	0	1,0,0,0	0	0	1	2	NA	NA	NA	NA	0	1,0,0,0	0	0	1	0.0	0	2	NA	NA	NA	NA	0	NA	NA	0,0,0,0	0	0	1	0.0	0	2	NA	NA	NA	NA	0	NA	NA	1,0,0,0	0	0	1	0.0	0
chr1_ref_v2	21543	0	A,T	0	0	0,0,0,10	0	0	1	2	NA	NA	NA	NA	0	0,0,0,16	0	0	1	0.0	0	2	NA	NA	NA	NA	0	NA	NA	0,0,0,5	0	0	1	0.0	0	2	NA	NA	NA	NA	0	NA	NA	0,0,0,24	0	1	1	0.0	0
chr1_ref_v2	23241	0	C,CT	1	1	0,0,1,0	0	0	1	2	NA	NA	NA	NA	0	7,9,0,0	1	0	1	0.0	0	2	NA	NA	NA	NA	0	NA	NA	3,0,3,0	1	0	1	0.0	0	2	NA	NA	NA	NA	0	NA	NA	39,32,0,0	1	1	1	0.0	0
chr1_ref_v2	25489	1	G,A	0	0	0,0,0,1	0	0	1	2	NA	NA	NA	NA	0	0,0,0,2	0	0	1	0.0	0	2	NA	NA	NA	NA	0	NA	NA	0,0,0,1	0	0	1	0.0	0	2	NA	NA	NA	NA	0	NA	NA	0,0,0,1	0	0	1	0.0	0
chr1_ref_v2	25498	1	G,A	0	0	0,0,0,1	0	0	1	2	NA	NA	NA	NA	0	0,0,0,1	0	0	1	0.0	0	2	NA	NA	NA	NA	0	NA	NA	0,0,0,0	0	0	1	0.0	0	2	NA	NA	NA	NA	0	NA	NA	0,0,0,0	0	0	1	0.0	0
chr1_ref_v2	28696	0	A,AT	1	1	56,67,0,0	1	1	0	2	A,A	NA	NA	4.58236772099e-05	0	61,63,0,0	1	1	0	0.643451267613	0	2	A,A	NA	NA	3.74836743616e-05	0	NA	NA	1,0,43,37	1	1	1	319.452244394	1	2	AT,AT	NA	NA	0.0120799792243	0	NA	NA	68,93,0,0	1	1	0	0.658695550907	0
chr1_ref_v2	28913	0	CT,C	1	1	39,57,0,0	1	1	0	2	CT,CT	NA	NA	0.00110677623171	0	64,69,0,0	1	1	0	1.34659142228	0	2	CT,CT	NA	NA	0.00193042100351	0	NA	NA	35,42,0,0	1	1	1	0.655201023527	0	2	CT,CT	NA	NA	0.00245461584108	0	NA	NA	22,38,47,47	1	1	0	316.871831621	1
chr1_ref_v2	28995	0	CT,C	1	1	42,40,2,0	1	1	0	2	CT,CT	NA	NA	0.135035067381	0	52,53,1,0	1	1	0	0.509573156502	0	2	CT,CT	NA	NA	1.33441907858	0	NA	NA	31,28,2,2	1	1	1	0.871371237529	0	2	CT,CT	NA	NA	0.0345880861621	0	NA	NA	29,24,37,38	1	1	0	51.745422522	1
chr1_ref_v2	29597	0	AT,A	1	1	69,75,0,0	1	1	0	2	AT,AT	NA	NA	0.00362029687985	0	60,57,15,13	1	1	0	17.3488494568	1	2	AT,AT	AT,A	0.5	0.355945358949	1	NA	NA	45,40,2,0	1	1	0	1.06933227899	0	2	AT,AT	NA	NA	0.420527825492	0	NA	NA	83,80,0,1	1	1	0	0.586713698089	0
chr1_ref_v2	29809	0	AT,A	1	1	27,27,30,29	1	1	0	2	AT,A	NA	NA	0.0031129500972	0	27,39,34,37	1	1	0	0.905625007251	0	2	AT,A	AT,AT	0.125	0.0390140547413	0	NA	NA	24,32,14,13	1	1	0	2.98472943785	0	2	AT,A	AT,AT	0.5	0.0348221807771	0	NA	NA	72,82,6,7	1	1	0	19.5099712634	1
chr1_ref_v2	30059	0	A,G	0	0	35,34,23,28	1	1	0	2	A,G	A,A	0.125	0.050966443592	0	27,38,28,41	1	1	0	1.59255514908	0	2	A,G	NA	NA	0.0597192347016	0	NA	NA	51,40,0,0	1	1	0	12.4146347592	1	2	A,A	NA	NA	0.0	0	g.30058_30060G>A	1	51,46,41,42	1	1	0	0.931949139548	0
chr1_ref_v2	30834	0	CAT,C	1	1	24,27,5,10	1	1	0	2	CAT,CAT	CAT,C	0.25	0.0766521985394	0	31,38,13,23	1	1	0	1.8880645804	0	2	CAT,CAT	CAT,C	0.5	0.0638676249692	0	NA	NA	27,20,10,7	1	1	0	1.69349148219	0	2	CAT,CAT	CAT,C	0.25	0.224392156511	0	NA	NA	43,39,17,14	1	1	0	2.3075621757	0
chr1_ref_v2	31216	0	C,CAT	1	1	41,45,0,0	1	1	0	2	C,C	NA	NA	0.00918115086049	0	46,50,1,0	1	1	0	0.345287823173	0	2	C,C	NA	NA	0.00276455706303	0	NA	NA	11,10,28,53	1	1	0	317.619677739	1	2	CAT,CAT	C,CAT	0.25	0.00955420067903	0	g.31216_31217insAT,g.31216_31217insAT	0,1	62,109,3,3	1	1	0	2.20904679664	0
chr1_ref_v2	32209	0	G,A	0	0	55,44,0,0	1	1	0	2	G,G	NA	NA	0.0	0	29,27,29,24	1	1	0	42.0058549825	1	2	G,A	NA	NA	0.055059777183	0	g.32209G>A	0	41,34,0,0	1	1	1	0.382879590343	0	2	G,G	NA	NA	0.0	0	NA	NA	76,88,0,1	1	1	0	1.9045232295	0
chr1_ref_v2	32587	0	G,A	1	0	45,36,0,0	1	1	0	2	G,G	NA	NA	0.0	0	62,51,0,0	1	1	0	0.391448299548	0	2	G,G	NA	NA	0.0	0	NA	NA	2,0,55,37	1	1	0	320.642371474	1	2	A,A	NA	NA	0.426971313329	0	g.32587G>A,g.32587G>A	0,1	119,74,0,0	1	1	0	1.31045057945	0
chr1_ref_v2	32708	0	C,G	0	0	51,46,0,0	1	1	0	2	C,C	NA	NA	0.0	0	79,57,1,0	1	1	0	0.88654464036	0	2	C,C	NA	NA	0.00732604009207	0	NA	NA	64,48,0,0	1	1	0	0.727288055373	0	2	C,C	NA	NA	0.0	0	NA	NA	49,42,51,67	1	1	0	321.752955978	1
chr1_ref_v2	33461	0	G,A	0	0	12,21,22,21	1	1	0	2	G,A	A,A	0.125	0.0133781259462	0	24,27,24,34	1	1	0	1.28211979578	0	2	G,A	A,A	0.125	0.122697050459	0	NA	NA	24,51,0,0	1	1	0	17.1859310194	1	2	G,G	NA	NA	0.0	0	g.33460_33462A>G	1	33,33,31,43	1	1	0	1.99094577976	0
chr1_ref_v2	33519	0	C,T	1	0	45,46,0,0	1	1	0	2	C,C	NA	NA	0.0	0	42,59,0,0	1	1	0	1.19025764462	0	2	C,C	NA	NA	0.0	0	NA	NA	26,32,0,0	1	1	1	0.559774201933	0	2	C,C	NA	NA	0.0	0	NA	NA	71,74,0,0	1	1	0	0.392596999857	0
chr1_ref_v2	34825	0	GAA,G,GA,GAAA	1	1	10,16,0,0,6,1,3,4	1	1	0	2	GAA,GAA	GAA,GAAA	0.25	0.418118783711	0	1,1,28,21,15,19,0,0	1	1	0	31.6814819009	1	2	GA,GA	G,GA	0.5	0.322123439102	0	g.34826delA,g.34826delA	0,1	14,22,2,3,8,9,6,9	1	1	0	4.06951652811	0	2	GAA,GAAA	GAA,GA	0.5	0.859307482269	0	NA	NA	23,25,2,4,12,11,29,55	1	1	0	17.0259831698	1
chr1_ref_v2	36133	0	AT,A	1	1	62,26,3,3	1	1	0	2	AT,AT	NA	NA	0.0768335620151	0	73,55,7,3	1	1	0	2.92681258324	0	2	AT,AT	NA	NA	0.808221966841	0	NA	NA	5,1,72,53	1	1	0	318.566529074	1	2	A,A	NA	NA	0.313343868414	0	g.36134delT,g.36134delT	0,1	137,72,10,6	1	1	0	1.07137313544	0
chr1_ref_v2	36380	0	A,G	1	0	63,73,0,0	1	1	0	2	A,A	NA	NA	0.0	0	69,108,0,0	1	1	0	1.57597660473	0	2	A,A	NA	NA	0.0	0	NA	NA	37,56,0,0	1	1	0	0.935645940496	0	2	A,A	NA	NA	0.0	0	NA	NA	97,101,0,0	1	1	0	0.61633307323	0
chr1_ref_v2	38943	0	T,G	0	0	21,61,14,0	1	1	0	2	T,T	T,G	0.25	0.247241102893	0	36,88,16,0	1	1	0	0.830306778044	0	2	T,T	T,G	0.25	0.0411580724935	0	NA	NA	25,42,7,0	1	1	0	1.96627443153	0	2	T,T	T,G	0.25	0.179340928656	0	NA	NA	57,85,12,0	1	1	0	5.02122215889	0
chr1_ref_v2	40546	0	G,T	1	0	41,23,27,33	1	1	0	2	G,T	NA	NA	0.0645385211376	0	44,36,37,32	1	1	0	1.29524504959	0	2	G,T	G,G	0.125	0.103394298204	0	NA	NA	59,53,0,0	1	1	0	19.1636416888	1	2	G,G	NA	NA	0.0	0	g.40545_40547T>G	1	57,44,63,41	1	1	0	2.79787796871	0
chr1_ref_v2	41797	0	GA,G	1	1	38,53,8,7	1	1	0	2	GA,GA	NA	NA	0.193488315379	0	62,104,10,15	1	1	0	0.91299889178	0	2	GA,GA	NA	NA	0.826988117756	0	NA	NA	50,64,10,12	1	1	0	0.762495255395	0	2	GA,GA	NA	NA	0.316778413523	0	NA	NA	98,149,15,16	1	1	1	0.92236199162	0
chr1_ref_v2	42550	0	GA,G	1	1	23,28,21,31	1	1	0	2	GA,G	NA	NA	0.0722482615815	0	48,32,41,18	1	1	0	3.81135907379	0	2	GA,G	GA,GA	0.25	0.132736412288	0	NA	NA	39,46,6,8	1	1	0	8.07202111842	0	2	GA,GA	NA	NA	0.0868618893869	0	NA	NA	92,101,10,16	1	1	0	17.3147976588	1
chr1_ref_v2	42840	0	G,A	0	0	32,34,26,28	1	1	0	2	G,A	G,G	0.125	0.0506437328188	0	43,28,39,27	1	1	0	1.47748903999	0	2	G,A	NA	NA	0.0730251350149	0	NA	NA	53,31,0,0	1	1	0	15.5881610285	1	2	G,G	NA	NA	0.0	0	g.42839_42841A>G	1	58,29,52,33	1	1	0	2.4911057189	0
chr1_ref_v2	44164	0	T,C	0	0	51,65,0,0	1	1	0	2	T,T	NA	NA	0.0	0	44,34,35,35	1	1	0	56.7130679643	1	2	T,C	NA	NA	0.10821358464	0	g.44164T>C	0	47,48,0,0	1	1	0	0.799317125082	0	2	T,T	NA	NA	0.0	0	NA	NA	90,125,0,0	1	1	0	0.550988926972	0
chr1_ref_v2	44942	0	C,A	0	0	35,43,0,0	1	1	0	2	C,C	NA	NA	0.0	0	25,38,17,29	1	1	0	32.828711954	1	2	C,A	C,C	0.125	0.0631789016215	0	g.44942C>A	0	32,51,0,0	1	1	0	0.84486675615	0	2	C,C	NA	NA	0.0	0	NA	NA	112,89,0,0	1	1	0	2.9442525447	0
chr1_ref_v2	44975	0	CT,C	1	1	34,50,2,1	1	1	0	2	CT,CT	NA	NA	0.0952239989406	0	39,59,2,3	1	1	0	0.94975225485	0	2	CT,CT	NA	NA	0.349135475223	0	NA	NA	18,35,5,4	1	1	0	3.01791628732	0	2	CT,CT	CT,C	0.125	0.203155585623	0	NA	NA	101,88,6,6	1	1	0	3.1160688651	0
chr1_ref_v2	45071	0	AG,A,AGG	1	1	12,19,1,0,0,1	1	1	0	2	AG,AG	NA	NA	0.00676886616633	0	12,19,1,1,11,10	1	1	0	8.3947236569	0	2	AG,AGG	AG,AG	0.125	0.0258706943106	0	NA	NA	13,12,3,7,2,1	1	1	1	4.15588450036	0	2	AG,AG	AG,A	0.5	0.511795462806	0	NA	NA	2,12,1,4,15,54	1	1	0	59.660941912	1
chr1_ref_v2	45346	0	CT,C	1	1	5,11,7,8	1	1	0	2	CT,C	CT,CT	0.25	0.157004747187	0	6,18,42,23	1	1	0	6.62980758782	0	2	CT,C	CT,CT	0.125	0.0278199993328	0	NA	NA	30,26,5,6	1	1	0	7.75668838836	0	2	CT,CT	NA	NA	1.23055467414	0	NA	NA	43,44,25,37	1	1	0	4.17200895093	0
chr1_ref_v2	46064	0	G,A	1	0	50,55,0,0	1	1	0	2	G,G	NA	NA	0.0	0	62,91,0,0	1	1	0	1.36185187226	0	2	G,G	NA	NA	0.0	0	NA	NA	34,42,1,0	1	1	0	0.451746064141	0	2	G,G	NA	NA	0.0130720815674	0	NA	NA	67,94,1,0	1	1	0	1.07696975432	0
chr1_ref_v2	47760	0	G,A	0	0	52,59,0,0	1	1	0	2	G,G	NA	NA	0.0	0	78,55,0,0	1	1	0	2.4921783827	0	2	G,G	NA	NA	0.0	0	NA	NA	53,45,0,0	1	1	0	1.06685815833	0	2	G,G	NA	NA	0.0	0	NA	NA	50,51,54,54	1	1	0	319.285508072	1
chr1_ref_v2	47861	0	C,T	0	0	46,58,0,0	1	1	0	2	C,C	NA	NA	0.0	0	53,54,0,0	1	1	0	0.816175695491	0	2	C,C	NA	NA	0.0	0	NA	NA	3,0,45,59	1	1	0	325.756256605	1	2	T,T	C,T	0.125	0.550046336919	0	g.47861C>T,g.47861C>T	0,1	101,87,0,0	1	1	0	2.31393203675	0
chr1_ref_v2	50382	0	G,T	0	0	88,82,1,0	1	1	0	2	G,G	NA	NA	0.0058651194524	0	103,85,0,0	1	1	0	0.721455987298	0	2	G,G	NA	NA	0.0	0	NA	NA	53,56,0,0	1	1	0	0.591314306915	0	2	G,G	NA	NA	0.0	0	NA	NA	61,47,63,45	1	1	0	323.90243322	1
chr1_ref_v2	51301	0	G,C	0	0	77,59,0,0	1	1	0	2	G,G	NA	NA	0.0	0	105,61,0,0	1	1	0	1.34308079073	0	2	G,G	NA	NA	0.0	0	NA	NA	33,35,0,0	1	1	0	0.989996492386	0	2	G,G	NA	NA	0.0	0	NA	NA	80,96,0,0	1	1	0	2.84941996332	0
chr1_ref_v2	55103	0	C,T	0	0	82,60,0,1	1	1	0	2	C,C	NA	NA	0.00701757265865	0	104,93,0,0	1	1	0	1.14123874252	0	2	C,C	NA	NA	0.0	0	NA	NA	45,54,0,0	1	1	0	2.20023646128	0	2	C,C	NA	NA	0.0	0	NA	NA	78,105,0,0	1	1	0	4.93736822579	0
chr1_ref_v2	55121	0	G,A	0	0	80,70,0,0	1	1	0	2	G,G	NA	NA	0.0	0	103,108,0,0	1	1	0	0.986167802346	0	2	G,G	NA	NA	0.0	0	NA	NA	50,66,0,0	1	1	0	1.86021749678	0	2	G,G	NA	NA	0.0	0	NA	NA	48,52,34,52	1	1	0	317.014582832	1
chr1_ref_v2	58042	0	C,T	0	0	53,41,0,0	1	1	0	2	C,C	NA	NA	0.0	0	80,54,0,0	1	1	0	0.617692764412	0	2	C,C	NA	NA	0.0	0	NA	NA	0,2,55,63	1	1	0	328.884056182	1	2	T,T	NA	NA	0.422272226425	0	g.58042C>T,g.58042C>T	0,1	120,102,0,0	1	1	0	0.59069300924	0
chr1_ref_v2	58464	0	C,T	0	0	57,63,0,0	1	1	0	2	C,C	NA	NA	0.0	0	43,29,44,34	1	1	0	314.50986494	1	2	C,T	NA	NA	0.0800427076735	0	g.58464C>T	0	75,53,0,0	1	1	0	2.21852909621	0	2	C,C	NA	NA	0.0	0	NA	NA	140,92,0,0	1	1	0	4.3928231961	0
chr1_ref_v2	60467	0	G,T	0	0	52,48,1,0	1	1	0	2	G,G	NA	NA	0.00995033085317	0	48,65,0,1	1	1	0	1.62329475615	0	2	G,G	NA	NA	0.00881062968215	0	NA	NA	46,43,0,0	1	1	0	0.429166206319	0	2	G,G	NA	NA	0.0	0	NA	NA	40,41,55,51	1	1	0	319.019540006	1
chr1_ref_v2	60925	0	G,T	0	0	67,73,0,0	1	1	0	2	G,G	NA	NA	0.0	0	50,110,0,0	1	1	0	5.19120426862	0	2	G,G	NA	NA	0.0	0	NA	NA	1,0,41,44	1	1	0	321.756568218	1	2	T,T	NA	NA	0.0116960397632	0	g.60925G>T,g.60925G>T	0,1	92,107,0,0	1	1	0	0.482391029372	0
chr1_ref_v2	61838	0	G,A	0	0	52,56,0,0	1	1	0	2	G,G	NA	NA	0.0	0	55,53,0,0	1	1	0	0.518450937363	0	2	G,G	NA	NA	0.0	0	NA	NA	52,45,0,0	1	1	0	0.795904674825	0	2	G,G	NA	NA	0.0	0	NA	NA	56,48,55,44	1	1	0	78.3341546981	1
chr1_ref_v2	62323	0	AAT,A	1	1	39,58,0,0	1	1	0	2	AAT,AAT	NA	NA	0.00132688150985	0	58,86,0,1	1	1	0	0.353380506938	0	2	AAT,AAT	NA	NA	0.0053872942913	0	NA	NA	36,57,6,5	1	1	0	4.19264503219	0	2	AAT,AAT	AAT,A	0.25	0.227206236079	0	NA	NA	62,87,3,4	1	1	0	1.36849883494	0
chr1_ref_v2	63183	0	C,T	0	0	68,40,0,0	1	1	0	2	C,C	NA	NA	0.0	0	90,68,0,0	1	1	0	1.17090548507	0	2	C,C	NA	NA	0.0	0	NA	NA	48,44,0,0	1	1	0	1.73428019967	0	2	C,C	NA	NA	0.0	0	NA	NA	38,38,39,49	1	1	0	315.826803769	1
chr1_ref_v2	63527	0	G,A	0	0	68,76,1,0	1	1	0	2	G,G	NA	NA	0.00692044284457	0	80,93,0,0	1	1	0	0.482045970874	0	2	G,G	NA	NA	0.0	0	NA	NA	1,1,34,61	1	1	0	328.60028277	1	2	A,A	NA	NA	0.0208340869028	0	g.63527G>A,g.63527G>A	0,1	64,98,0,0	1	1	0	1.67891683212	0
chr1_ref_v2	65326	0	AT,A	1	1	41,46,5,16	1	1	0	2	AT,AT	NA	NA	0.138440730096	0	24,42,27,51	1	1	0	14.3156480653	1	2	AT,AT	AT,A	0.5	0.122545248474	0	NA	NA	37,41,3,5	1	1	0	1.08905380874	0	2	AT,AT	NA	NA	1.34244527034	0	NA	NA	59,85,11,10	1	1	0	2.07361300237	0
chr1_ref_v2	65473	0	AT,A	1	1	47,37,0,3	1	1	0	2	AT,AT	NA	NA	0.382906071392	0	51,28,41,26	1	1	0	45.85804479	1	2	AT,A	AT,AT	0.125	0.0339850134468	0	g.65474delT	0	68,38,1,2	1	1	0	1.3327966777	0	2	AT,AT	NA	NA	0.90817180882	0	NA	NA	43,34,66,43	1	1	0	81.8204815876	1
chr1_ref_v2	66248	0	G,A	0	0	54,70,0,0	1	1	0	2	G,G	NA	NA	0.0	0	41,41,29,45	1	1	0	64.5384553871	1	2	G,A	NA	NA	0.10265415406	0	g.66248G>A	0	61,61,0,0	1	1	0	1.07183269279	0	2	G,G	NA	NA	0.0	0	NA	NA	91,86,0,0	1	1	0	1.71659879236	0
chr1_ref_v2	66960	0	C,T	0	0	44,59,0,0	1	1	0	2	C,C	NA	NA	0.0	0	67,75,0,0	1	1	0	0.802312744603	0	2	C,C	NA	NA	0.0	0	NA	NA	0,1,36,31	1	1	0	315.192618246	1	2	T,T	NA	NA	0.0148150857851	0	g.66960C>T,g.66960C>T	0,1	69,80,0,0	1	1	0	0.684659927346	0
chr1_ref_v2	67840	0	C,CT	1	1	38,44,2,3	1	1	0	2	C,C	NA	NA	0.392266658638	0	66,44,3,0	1	1	0	3.08745598217	0	2	C,C	NA	NA	0.0420613712362	0	NA	NA	57,24,2,3	1	1	0	4.88601131277	0	2	C,C	NA	NA	0.301622045346	0	NA	NA	66,37,50,31	1	1	0	40.6474230785	1
chr1_ref_v2	68738	0	C,T	0	0	54,40,0,0	1	1	0	2	C,C	NA	NA	0.0	0	48,57,0,0	1	1	0	2.07864516556	0	2	C,C	NA	NA	0.0	0	NA	NA	1,2,34,32	1	1	0	314.340163428	1	2	T,T	C,T	0.125	0.382992252256	0	g.68738C>T,g.68738C>T	0,1	77,78,0,0	1	1	0	1.54102612395	0
chr1_ref_v2	69446	0	TG,T	1	1	38,37,1,0	1	1	0	2	TG,TG	NA	NA	0.00962492987018	0	52,57,0,1	1	1	0	0.581137015564	0	2	TG,TG	NA	NA	0.00233182509784	0	NA	NA	30,40,0,0	1	1	0	1.03470095097	0	2	TG,TG	NA	NA	0.0081941447805	0	NA	NA	62,77,0,1	1	1	0	1.13388564281	0
chr1_ref_v2	69540	0	CTTT,C,CT,CTT	1	1	19,18,2,1,0,0,10,10	1	1	0	2	CTTT,CTTT	CTTT,CTT	0.25	0.534944270077	0	10,14,3,1,9,8,19,14	1	1	0	7.12864066278	0	2	CTTT,CTT	CTTT,CT	0.25	0.448561571491	0	NA	NA	7,9,2,1,8,9,13,7	1	1	0	8.92012773503	0	2	CTTT,CTT	CTTT,CT	0.5	0.66401981431	0	NA	NA	3,9,21,14,49,18,4,4	1	1	0	312.413516236	1
chr1_ref_v2	70828	0	GAA,G,GA	1	1	12,10,3,1,17,20	1	1	0	2	GAA,GA	GA,GA	0.25	0.434213558974	0	19,15,1,0,14,22	1	1	0	1.43701129228	0	2	GAA,GA	GAA,GAA	0.5	0.697447051796	0	NA	NA	29,31,0,1,6,1	1	1	0	11.8723605408	1	2	GAA,GAA	NA	NA	0.820056831654	0	g.70828_70830>A	1	27,34,16,15,30,39	1	1	0	7.64352063377	0
chr1_ref_v2	71242	0	TA,T	1	1	37,43,4,4	1	1	0	2	TA,TA	NA	NA	0.742758681967	0	27,29,36,27	1	1	0	23.883826806	1	2	TA,TA	TA,T	0.5	0.0732741994667	0	NA	NA	3,5,30,31	1	1	0	309.243888585	1	2	T,T	TA,T	0.125	0.0737931541002	0	g.71243delA,g.71243delA	0,1	74,42,21,12	1	1	0	5.86978436133	0
chr1_ref_v2	74711	0	ATT,A,AT	1	1	41,37,0,0,4,9	1	1	0	2	ATT,ATT	NA	NA	0.530740394724	0	21,20,2,5,33,19	1	1	0	21.0067939883	1	2	ATT,ATT	ATT,AT	0.5	0.36545834355	0	NA	NA	5,6,5,8,40,26	1	1	0	309.126131852	1	2	AT,AT	ATT,AT	0.125	0.789488175612	0	g.74712delT,g.74712delT	0,1	29,38,40,31,9,5	1	1	0	52.2642841636	1
chr1_ref_v2	76993	0	G,T	1	0	68,43,0,0	1	1	0	2	G,G	NA	NA	0.0	0	71,57,0,0	1	1	0	0.993742813098	0	2	G,G	NA	NA	0.0	0	NA	NA	0,0,49,34	1	1	0	320.518895582	1	2	T,T	NA	NA	0.0	0	g.76993G>T,g.76993G>T	0,1	88,91,0,0	1	1	0	3.29215339818	0
chr1_ref_v2	78735	0	G,A	1	0	50,97,0,0	1	1	0	2	G,G	NA	NA	0.0	0	88,94,0,0	1	1	0	4.58902876179	0	2	G,G	NA	NA	0.0	0	NA	NA	47,38,0,1	1	1	0	4.65249759471	0	2	G,G	NA	NA	0.0116960397632	0	NA	NA	38,40,53,45	1	1	0	320.302864208	1
chr1_ref_v2	78959	0	G,A	1	0	44,45,0,0	1	1	0	2	G,G	NA	NA	0.0	0	61,64,0,0	1	1	0	0.392694672738	0	2	G,G	NA	NA	0.0	0	NA	NA	44,52,0,0	1	1	0	0.575401905072	0	2	G,G	NA	NA	0.0	0	NA	NA	66,47,58,45	1	1	0	74.5647241667	1
chr1_ref_v2	80479	0	G,T	0	0	36,75,0,0	1	1	0	2	G,G	NA	NA	0.0	0	67,68,0,1	1	1	0	4.67317553289	0	2	G,G	NA	NA	0.00738010729762	0	NA	NA	3,1,65,54	1	1	0	331.346775794	1	2	T,T	G,T	0.125	0.684778930889	0	g.80479G>T,g.80479G>T	0,1	93,106,0,0	1	1	0	4.90174127429	0
chr1_ref_v2	81401	0	T,G	1	0	61,46,0,0	1	1	0	2	T,T	NA	NA	0.0	0	67,68,0,0	1	1	0	1.32732286853	0	2	T,T	NA	NA	0.0	0	NA	NA	2,1,38,45	1	1	0	319.187351951	1	2	G,G	NA	NA	0.440971796565	0	g.81401T>G,g.81401T>G	0,1	67,85,0,0	1	1	0	3.1771596388	0
chr1_ref_v2	82088	0	C,A	0	0	37,26,37,32	1	1	0	2	C,A	NA	NA	0.0909717782057	0	35,37,32,30	1	1	0	1.78986781819	0	2	C,A	C,C	0.125	0.10178269431	0	NA	NA	33,64,0,0	1	1	0	27.4387661433	0	2	C,C	NA	NA	0.0	0	NA	NA	64,120,0,0	1	1	0	310.283575797	1
chr1_ref_v2	82548	0	C,A	0	0	46,50,1,0	1	1	0	2	C,C	NA	NA	0.0103627870355	0	66,79,0,0	1	1	0	0.622459138564	0	2	C,C	NA	NA	0.0	0	NA	NA	2,1,53,53	1	1	0	324.905459303	1	2	A,A	NA	NA	0.433373896225	0	g.82548C>A,g.82548C>A	0,1	120,95,0,0	1	1	0	2.15433086829	0
chr1_ref_v2	84702	0	G,T	0	0	49,36,0,0	1	1	0	2	G,G	NA	NA	0.0	0	49,58,0,0	1	1	0	2.12980232271	0	2	G,G	NA	NA	0.0	0	NA	NA	1,1,33,49	1	1	0	318.329329659	1	2	T,T	NA	NA	0.0240975515791	0	g.84702G>T,g.84702G>T	0,1	68,78,0,0	1	1	0	2.41010089658	0
chr1_ref_v2	86717	0	CT,C	1	1	47,70,0,0	1	1	0	2	CT,CT	NA	NA	0.000381472227418	0	36,43,37,29	1	1	0	53.6751426656	1	2	CT,C	CT,CT	0.125	0.070202260092	0	g.86718delT	0	49,39,0,0	1	1	0	2.83420618921	0	2	CT,CT	NA	NA	0.000820209311433	0	NA	NA	91,82,0,0	1	1	0	3.3348891615	0
chr1_ref_v2	87439	0	C,A	1	0	63,92,0,0	1	1	0	2	C,C	NA	NA	0.0	0	60,77,0,0	1	1	0	0.608989052155	0	2	C,C	NA	NA	0.0	0	NA	NA	0,0,49,48	1	1	0	326.958183943	1	2	A,A	NA	NA	0.0	0	g.87439C>A,g.87439C>A	0,1	71,101,0,0	1	1	0	0.402735557908	0
chr1_ref_v2	89608	0	C,A	0	0	64,73,0,0	1	1	0	2	C,C	NA	NA	0.0	0	86,77,0,0	1	1	0	1.17220887402	0	2	C,C	NA	NA	0.0	0	NA	NA	0,2,59,52	1	1	0	330.975056046	1	2	A,A	NA	NA	0.423322725508	0	g.89608C>A,g.89608C>A	0,1	95,102,0,0	1	1	0	0.470411152285	0
chr1_ref_v2	90016	0	G,T	1	0	56,76,1,1	1	1	0	2	G,G	NA	NA	0.0150378773645	0	70,81,0,0	1	1	0	0.869313434787	0	2	G,G	NA	NA	0.0	0	NA	NA	50,49,0,0	1	1	0	1.3288795946	0	2	G,G	NA	NA	0.0	0	NA	NA	46,40,44,57	1	1	0	320.248004668	1
chr1_ref_v2	91269	0	C,T	1	0	71,71,0,0	1	1	0	2	C,C	NA	NA	0.0	0	87,78,0,0	1	1	0	0.585812395004	0	2	C,C	NA	NA	0.0	0	NA	NA	0,1,63,41	1	1	0	330.754626376	1	2	T,T	NA	NA	0.00956945101615	0	g.91269C>T,g.91269C>T	0,1	89,83,0,0	1	1	0	0.4794977865	0
chr1_ref_v2	91888	0	G,T	0	0	61,66,0,0	1	1	0	2	G,G	NA	NA	0.0	0	96,71,0,0	1	1	0	2.12502463909	0	2	G,G	NA	NA	0.0	0	NA	NA	0,1,50,35	1	1	0	321.979118324	1	2	T,T	NA	NA	0.0116960397632	0	g.91888G>T,g.91888G>T	0,1	122,81,0,0	1	1	0	3.57688343879	0
chr1_ref_v2	91912	0	G,A	0	0	53,68,0,0	1	1	0	2	G,G	NA	NA	0.0	0	98,71,0,0	1	1	0	4.02992953675	0	2	G,G	NA	NA	0.0	0	NA	NA	59,39,0,0	1	1	0	3.34776331844	0	2	G,G	NA	NA	0.0	0	NA	NA	60,46,75,34	1	1	0	324.316088282	1
chr1_ref_v2	92141	0	TA,T	1	1	96,50,2,0	1	1	0	2	TA,TA	NA	NA	0.407477910331	0	90,66,1,2	1	1	0	1.65568863397	0	2	TA,TA	NA	NA	0.221571097952	0	NA	NA	45,45,1,0	1	1	0	2.98015551783	0	2	TA,TA	NA	NA	0.165367668249	0	NA	NA	107,85,4,4	1	1	0	2.34846676046	0
chr1_ref_v2	92314	0	CT,C	1	1	59,57,14,15	1	1	0	2	CT,CT	CT,C	0.25	0.147799313521	0	84,63,14,11	1	1	0	1.75357367373	0	2	CT,CT	NA	NA	0.705432916178	0	NA	NA	4,6,31,33	1	1	0	308.194357232	1	2	C,C	CT,C	0.125	0.120812278139	0	g.92315delT,g.92315delT	0,1	85,77,22,16	1	1	0	0.537528136594	0
chr1_ref_v2	92985	0	G,T	0	0	47,41,0,0	1	1	0	2	G,G	NA	NA	0.0	0	70,65,0,0	1	1	0	0.443103057943	0	2	G,G	NA	NA	0.0	0	NA	NA	1,0,35,46	1	1	0	317.911800643	1	2	T,T	NA	NA	0.0122700925918	0	g.92985G>T,g.92985G>T	0,1	102,91,0,0	1	1	0	0.402755506834	0
chr1_ref_v2	95913	0	G,T	0	0	71,67,0,0	1	1	0	2	G,G	NA	NA	0.0	0	44,55,43,48	1	1	0	316.905158589	1	2	G,T	NA	NA	0.0842603436177	0	g.95913G>T	0	46,43,0,0	1	1	0	0.376829763515	0	2	G,G	NA	NA	0.0	0	NA	NA	108,85,0,0	1	1	0	0.937756868879	0
chr1_ref_v2	96703	0	C,A	0	0	73,87,0,0	1	1	0	2	C,C	NA	NA	0.0	0	88,63,0,0	1	1	0	3.11267056913	0	2	C,C	NA	NA	0.0	0	NA	NA	37,34,0,0	1	1	0	0.807444835164	0	2	C,C	NA	NA	0.0	0	NA	NA	37,45,29,42	1	1	0	314.267712848	1
chr1_ref_v2	97758	0	A,G	0	0	81,69,0,0	1	1	0	2	A,A	NA	NA	0.0	0	106,88,0,0	1	1	0	0.405711778732	0	2	A,A	NA	NA	0.0	0	NA	NA	63,53,0,0	1	1	0	0.383679939589	0	2	A,A	NA	NA	0.0	0	NA	NA	122,82,0,0	1	1	0	1.28495146762	0
chr1_ref_v2	99383	0	T,TG	1	1	47,64,1,0	1	1	0	2	T,T	NA	NA	0.00823342248909	0	53,67,0,0	1	1	0	0.512723849004	0	2	T,T	NA	NA	0.0017800556242	0	NA	NA	33,37,0,0	1	1	0	0.664727068642	0	2	T,T	NA	NA	0.00211564815258	0	NA	NA	32,43,30,47	1	1	0	66.305327975	1
chr1_ref_v2	99719	0	AT,A	1	1	9,20,3,19	1	1	0	2	AT,AT	AT,A	0.5	0.131544307484	0	31,40,10,39	1	1	0	1.8048554043	0	2	AT,AT	NA	NA	0.154861512136	0	NA	NA	4,7,16,45	1	1	0	8.47896362795	0	2	A,A	AT,A	0.25	0.04603313688	0	NA	NA	26,48,14,45	1	1	0	1.60157203906	0
chr1_ref_v2	100993	0	CA,C,CAAA	1	1	0,4,3,5,6,14	1	1	0	2	CA,CAAA	C,CAAA	0.5	0.630891253064	0	2,7,3,0,4,16	1	1	0	1.34734094784	0	2	CA,CAAA	CAAA,CAAA	0.25	1.21846471391	0	NA	NA	2,10,5,3,3,12	1	1	0	2.16813930154	0	2	CA,CAAA	CA,CA	0.125	0.181344164218	0	NA	NA	4,8,2,2,7,29	1	1	0	1.39869810811	0
chr1_ref_v2	101162	0	TAA,T,TA,TAAA	1	1	32,52,0,0,5,12,3,6	1	1	0	2	TAA,TAA	NA	NA	0.354978654493	0	0,4,3,5,46,58,0,0	1	1	0	310.152211583	1	2	TA,TA	NA	NA	1.62582602204	0	g.101163delA,g.101163delA	0,1	0,0,37,56,2,1,0,0	1	1	0	323.521913849	1	2	T,T	NA	NA	0.950598007593	0	g.101163_101164delAA,g.101163_101164delAA	0,1	5,10,4,5,30,32,28,50	1	1	0	308.843084161	1
chr1_ref_v2	102972	0	G,A	0	0	53,71,0,0	1	1	0	2	G,G	NA	NA	0.0	0	85,85,0,0	1	1	0	1.50856318676	0	2	G,G	NA	NA	0.0	0	NA	NA	55,49,0,0	1	1	0	1.70215457101	0	2	G,G	NA	NA	0.0	0	NA	NA	46,56,57,50	1	1	0	320.071403809	1
chr1_ref_v2	103078	0	G,A	0	0	67,68,0,0	1	1	0	2	G,G	NA	NA	0.0	0	76,70,0,0	1	1	0	0.52879069545	0	2	G,G	NA	NA	0.0	0	NA	NA	0,1,37,58	1	1	0	326.725724414	1	2	A,A	NA	NA	0.0104712998673	0	g.103078G>A,g.103078G>A	0,1	78,98,0,0	1	1	0	1.05823004464	0
chr1_ref_v2	105666	0	C,T	1	0	58,84,0,0	1	1	0	2	C,C	NA	NA	0.0	0	86,86,0,0	1	1	0	2.10491204114	0	2	C,C	NA	NA	0.0	0	NA	NA	46,56,0,0	1	1	0	0.670862434065	0	2	C,C	NA	NA	0.0	0	NA	NA	48,52,53,55	1	1	0	321.576194503	1
chr1_ref_v2	106771	0	C,T	0	0	64,65,1,0	1	1	0	2	C,C	NA	NA	0.00772204609391	0	39,37,36,38	1	1	0	313.702412332	1	2	C,T	NA	NA	0.0266682470822	0	g.106771C>T	0	50,57,0,0	1	1	0	0.576445733607	0	2	C,C	NA	NA	0.0	0	NA	NA	92,104,0,0	1	1	0	0.705129612934	0
chr1_ref_v2	108355	0	CT,C	1	1	67,55,0,1	1	1	0	2	CT,CT	NA	NA	0.00454301375932	0	33,38,27,27	1	1	0	43.6248152753	1	2	CT,C	CT,CT	0.125	0.034701961115	0	g.108356delT	0	27,39,0,1	1	1	0	1.81127395522	0	2	CT,CT	NA	NA	0.00684373258404	0	NA	NA	77,121,0,2	1	1	0	5.43992222143	0
chr1_ref_v2	108434	0	CT,C	1	1	78,52,0,0	1	1	0	2	CT,CT	NA	NA	0.00362029687985	0	95,73,1,0	1	1	0	0.670058467735	0	2	CT,CT	NA	NA	0.000865922945616	0	NA	NA	0,0,60,42	1	1	0	328.441747525	1	2	C,C	NA	NA	0.00211564815258	0	g.108435delT,g.108435delT	0,1	122,83,3,0	1	1	0	0.702604280273	0
chr1_ref_v2	108459	0	GT,G,GTT	1	1	39,36,1,3,4,4	1	1	0	2	GT,GT	GT,GTT	0.125	0.358689184382	0	57,41,8,8,5,5	1	1	0	4.16963963067	0	2	GT,GT	GT,GTT	0.125	0.0955642870145	0	NA	NA	51,34,3,2,8,6	1	1	0	1.08120505575	0	2	GT,GT	GT,GTT	0.125	1.11958080617	0	NA	NA	88,55,7,3,23,13	1	1	0	4.81309852824	0
chr1_ref_v2	110407	0	A,AAG	1	1	28,38,20,26	1	1	0	2	A,AAG	A,A	0.125	0.0172950753401	0	27,41,22,32	1	1	0	0.675538951554	0	2	A,AAG	NA	NA	0.0388517913186	0	NA	NA	46,47,0,0	1	1	0	11.8807896182	1	2	A,A	NA	NA	0.944301195162	0	g.110407_110409AG>	1	83,118,0,2	1	1	0	307.943426695	1
chr1_ref_v2	110427	0	G,GAA	1	1	61,75,1,0	1	1	0	2	G,G	NA	NA	0.00732604009207	0	35,50,22,35	1	1	0	48.8563926313	1	2	G,GAA	G,G	0.25	0.11122563511	0	g.110427_110428insAA	0	53,59,0,0	1	1	0	0.542147811066	0	2	G,G	NA	NA	0.0	0	NA	NA	84,157,0,0	1	1	0	3.28657004818	0
chr1_ref_v2	111034	0	C,T	0	0	50,60,0,0	1	1	0	2	C,C	NA	NA	0.0	0	58,72,0,0	1	1	0	0.400335771965	0	2	C,C	NA	NA	0.0	0	NA	NA	1,0,52,51	1	1	0	325.49105985	1	2	T,T	NA	NA	0.00966191091174	0	g.111034C>T,g.111034C>T	0,1	97,76,0,0	1	1	0	2.57362088606	0
chr1_ref_v2	111319	0	C,G	1	0	74,74,0,0	1	1	0	2	C,C	NA	NA	0.0	0	82,73,0,0	1	1	0	0.596074858802	0	2	C,C	NA	NA	0.0	0	NA	NA	48,45,0,0	1	1	0	0.419672466303	0	2	C,C	NA	NA	0.0	0	NA	NA	43,61,38,46	1	1	0	315.639603879	1
chr1_ref_v2	114970	0	C,T	1	0	67,44,0,0	1	1	0	2	C,C	NA	NA	0.0	0	66,57,0,0	1	1	0	1.13478292794	0	2	C,C	NA	NA	0.0	0	NA	NA	49,44,0,0	1	1	0	1.12511597225	0	2	C,C	NA	NA	0.0	0	NA	NA	99,79,0,0	1	1	0	0.960406739333	0
chr1_ref_v2	116133	0	A,G	1	0	54,92,0,0	1	1	0	2	A,A	NA	NA	0.0	0	63,106,0,0	1	1	0	0.391325567977	0	2	A,A	NA	NA	0.0	0	NA	NA	39,62,0,0	1	1	0	0.430141298957	0	2	A,A	NA	NA	0.0	0	NA	NA	58,138,0,0	1	1	0	1.80066121759	0
chr1_ref_v2	118249	0	G,T	1	0	51,69,0,0	1	1	0	2	G,G	NA	NA	0.0	0	96,68,1,0	1	1	0	4.63037793475	0	2	G,G	NA	NA	0.00607904607638	0	NA	NA	60,38,0,0	1	1	0	4.17424181617	0	2	G,G	NA	NA	0.0	0	NA	NA	54,47,51,32	1	1	0	69.7924971284	1
chr1_ref_v2	120881	0	G,T	0	0	80,71,1,0	1	1	0	2	G,G	NA	NA	0.00660068403135	0	91,84,0,0	1	1	0	0.477745596853	0	2	G,G	NA	NA	0.0	0	NA	NA	47,49,0,0	1	1	0	0.659128355426	0	2	G,G	NA	NA	0.0	0	NA	NA	83,69,0,1	1	1	0	0.478156756535	0
chr1_ref_v2	121671	0	G,T	1	0	78,78,0,0	1	1	0	2	G,G	NA	NA	0.0	0	87,71,0,0	1	1	0	0.951490128613	0	2	G,G	NA	NA	0.0	0	NA	NA	48,45,1,0	1	1	0	0.423066735967	0	2	G,G	NA	NA	0.0106952891167	0	NA	NA	53,35,46,38	1	1	0	316.533244555	1
chr1_ref_v2	123438	0	C,T	0	0	50,34,51,22	1	1	0	2	C,T	C,C	0.125	0.110957070586	0	51,43,51,35	1	1	0	1.58127337818	0	2	C,T	NA	NA	0.0889474860165	0	NA	NA	1,0,43,42	1	1	0	20.2342120805	1	2	T,T	NA	NA	0.0116960397632	0	g.123438C>T	1	56,53,54,50	1	1	0	3.9368000493	0
chr1_ref_v2	124341	0	C,A	1	0	80,83,0,1	1	1	0	2	C,C	NA	NA	0.00611622701744	0	109,107,0,0	1	1	0	0.532628578039	0	2	C,C	NA	NA	0.0	0	NA	NA	0,0,46,56	1	1	0	330.009135586	1	2	A,A	NA	NA	0.0	0	g.124341C>A,g.124341C>A	0,1	112,129,0,0	1	1	0	0.735003950598	0
chr1_ref_v2	124678	0	T,C	0	0	28,64,0,0	1	1	0	2	T,T	NA	NA	0.0	0	22,35,26,34	1	1	0	47.3439821951	1	2	T,C	NA	NA	0.0512932943876	0	g.124678T>C	0	30,52,0,0	1	1	0	0.875167317773	0	2	T,T	NA	NA	0.0	0	NA	NA	63,111,0,0	1	1	0	1.2403234567	0
chr1_ref_v2	124995	0	C,A	0	0	58,71,0,0	1	1	0	2	C,C	NA	NA	0.0	0	35,41,36,40	1	1	0	314.089705481	1	2	C,A	NA	NA	0.0	0	g.124995C>A	0	34,49,0,0	1	1	0	0.584506027985	0	2	C,C	NA	NA	0.0	0	NA	NA	76,71,0,0	1	1	0	1.25361228795	0
chr1_ref_v2	125391	0	A,G	1	0	30,31,31,51	1	1	0	2	A,G	G,G	0.125	0.04453095481	0	44,58,43,33	1	1	0	3.93350929251	0	2	A,G	A,A	0.125	0.042925044717	0	NA	NA	45,40,0,0	1	1	0	19.2592656528	1	2	A,A	NA	NA	0.0	0	g.125390_125392G>A	1	44,39,53,40	1	1	0	2.43631216761	0
chr1_ref_v2	126592	0	C,CT,CTT	1	1	0,4,11,12,11,29	1	1	0	2	CTT,CTT	CT,CTT	0.5	0.260618502876	0	24,22,23,18,2,4	1	1	0	26.0644363266	1	2	CT,CT	CT,CTT	0.125	0.114191378035	0	g.126592_126594TT>T,g.126592_126594TT>T	0,1	6,4,6,7,18,23	1	1	0	3.5776626064	0	2	CTT,CTT	C,CTT	0.25	1.16090701229	0	NA	NA	24,39,17,10,27,18	1	1	0	25.366298047	1
chr1_ref_v2	127815	0	ATTT,A,AT,ATT	1	1	22,18,0,0,0,0,6,0	1	1	0	2	ATTT,ATTT	NA	NA	0.481950230554	0	43,39,0,0,1,0,8,5	1	1	0	1.25087430049	0	2	ATTT,ATTT	NA	NA	1.62577182301	0	NA	NA	0,0,7,9,28,32,3,5	1	1	0	310.160553413	1	2	AT,AT	NA	NA	0.230216622425	0	g.127816_127817delTT,g.127816_127817delTT	0,1	38,52,1,1,7,8,27,18	1	1	0	8.36692696073	0
chr1_ref_v2	127905	0	GA,G	1	1	69,50,3,8	1	1	0	2	GA,GA	NA	NA	0.227515562922	0	29,32,37,42	1	1	0	35.5604483844	1	2	GA,G	NA	NA	0.0180740267704	0	g.127906delA	0	60,58,6,4	1	1	0	1.21593058523	0	2	GA,GA	NA	NA	0.57764371521	0	NA	NA	103,77,9,7	1	1	0	1.41357304928	0
chr1_ref_v2	129579	0	C,A	1	0	40,59,0,2	1	1	0	2	C,C	NA	NA	0.425465774815	0	43,53,0,0	1	1	0	0.819499121881	0	2	C,C	NA	NA	0.0	0	NA	NA	26,38,0,0	1	1	0	0.463209783423	0	2	C,C	NA	NA	0.0	0	NA	NA	84,100,0,0	1	1	0	1.4171816722	0
chr1_ref_v2	130543	0	C,T	0	0	57,44,0,0	1	1	0	2	C,C	NA	NA	0.0	0	34,33,24,36	1	1	0	48.4047135034	1	2	C,T	NA	NA	0.110348057169	0	g.130543C>T	0	46,38,0,0	1	1	0	0.41747525733	0	2	C,C	NA	NA	0.0	0	NA	NA	93,69,0,0	1	1	0	0.415395715866	0
chr1_ref_v2	131598	0	G,T	1	0	44,58,0,0	1	1	0	2	G,G	NA	NA	0.0	0	44,23,28,37	1	1	0	52.651115401	1	2	G,T	NA	NA	0.0303053494953	0	g.131598G>T	0	41,34,0,0	1	1	0	1.61255359123	0	2	G,G	NA	NA	0.0	0	NA	NA	119,95,0,0	1	1	0	3.90087419248	0
chr1_ref_v2	132433	0	A,G	1	0	72,53,0,0	1	1	0	2	A,A	NA	NA	0.0	0	57,36,51,45	1	1	0	317.705680017	1	2	A,G	NA	NA	0.0317486983146	0	g.132433A>G	0	59,61,0,0	1	1	0	1.46596791055	0	2	A,A	NA	NA	0.0	0	NA	NA	131,110,0,0	1	1	0	0.775871201804	0
chr1_ref_v2	132858	0	C,CA	1	1	41,56,0,0	1	1	0	2	C,C	NA	NA	0.00073524749367	0	27,36,46,31	1	1	0	64.5472187769	1	2	C,CA	CA,CA	0.125	0.0383231738999	0	g.132858_132859insA	0	41,33,0,0	1	1	0	1.9161238859	0	2	C,C	NA	NA	0.00211564815258	0	NA	NA	93,73,0,0	1	1	0	3.7448601667	0
chr1_ref_v2	134350	0	G,A	0	0	30,40,27,38	1	1	0	2	G,A	NA	NA	0.0741079721537	0	38,41,44,53	1	1	0	1.32204955349	0	2	G,A	A,A	0.125	0.0460513022445	0	NA	NA	45,62,0,0	1	1	0	17.2800147264	1	2	G,G	NA	NA	0.0	0	g.134349_134351A>G	1	87,77,0,0	1	1	0	308.178225285	1
chr1_ref_v2	134370	0	G,A	1	0	59,70,0,0	1	1	0	2	G,G	NA	NA	0.0	0	40,36,42,57	1	1	0	320.082409701	1	2	G,A	A,A	0.125	0.0130720815674	0	g.134370G>A	0	44,62,0,0	1	1	0	0.670051812318	0	2	G,G	NA	NA	0.0	0	NA	NA	78,90,0,0	1	1	0	0.404114251396	0
chr1_ref_v2	136020	0	A,C	0	0	54,87,0,0	1	1	0	2	A,A	NA	NA	0.0	0	44,60,39,53	1	1	0	317.541893951	1	2	A,C	NA	NA	0.122602322092	0	g.136020A>C	0	47,47,0,0	1	1	0	1.98288369186	0	2	A,A	NA	NA	0.0	0	NA	NA	78,105,0,0	1	1	0	0.897170815969	0
chr1_ref_v2	140742	0	T,A	0	0	0,0,0,0	0	0	1	2	NA	NA	NA	NA	0	0,0,0,0	0	0	1	0.0	0	2	NA	NA	NA	NA	0	NA	NA	0,0,0,0	0	0	1	0.0	0	2	NA	NA	NA	NA	0	NA	NA	0,0,1,0	0	0	1	0.0	0
chr1_ref_v2	142010	0	CT,C	1	1	70,65,2,6	1	1	0	2	CT,CT	NA	NA	0.829535615965	0	79,90,4,9	1	1	0	0.807273289158	0	2	CT,CT	NA	NA	1.49882551173	0	NA	NA	45,56,7,6	1	1	0	3.03790954784	0	2	CT,CT	NA	NA	0.721793577867	0	NA	NA	123,109,9,20	1	1	1	2.87889141087	0
chr1_ref_v2	143287	0	GAA,G,GA	1	1	46,54,0,0,1,6	1	1	0	2	GAA,GAA	NA	NA	0.66296241614	0	76,85,2,1,8,12	1	1	0	3.46058912901	0	2	GAA,GAA	NA	NA	1.42501335381	0	NA	NA	29,42,2,0,6,5	1	1	0	3.94447411789	0	2	GAA,GAA	NA	NA	0.941872130838	0	NA	NA	78,95,2,2,7,11	1	1	0	2.60768178067	0
chr1_ref_v2	147145	0	C,T	0	0	49,24,0,0	1	1	0	2	C,C	NA	NA	0.0	0	73,33,0,0	1	1	0	0.436825955021	0	2	C,C	NA	NA	0.0	0	NA	NA	1,0,47,16	1	1	1	316.462708167	1	2	T,T	NA	NA	0.0157483569681	0	NA	NA	89,36,0,0	1	1	0	0.725261508905	0
chr1_ref_v2	148689	0	C,T	0	0	60,59,0,0	1	1	0	2	C,C	NA	NA	0.0	0	87,84,0,0	1	1	0	0.395934487691	0	2	C,C	NA	NA	0.0	0	NA	NA	41,41,0,0	1	1	0	0.376657708585	0	2	C,C	NA	NA	0.0	0	NA	NA	46,56,55,43	1	1	0	317.713978103	1
chr1_ref_v2	151817	0	CTTTT,C,CTT,CTTT	1	1	18,16,3,1,9,6,5,1	1	1	0	2	CTTTT,CTT	CTTTT,C	0.125	1.69436335643	0	9,14,0,0,10,11,26,31	1	1	0	30.7611726648	1	2	CTTTT,CTTT	CTTTT,CTTTT	0.25	0.329462954437	0	g.151817_151820>T	0	44,24,0,0,1,2,7,6	1	1	0	5.43496211699	0	2	CTTTT,CTTTT	CTTTT,CTTT	0.125	1.73504568626	0	NA	NA	28,14,3,1,23,17,30,16	1	1	0	11.1022831921	1
chr1_ref_v2	153076	0	T,A	0	0	56,56,0,0	1	1	0	2	T,T	NA	NA	0.0	0	31,45,34,34	1	1	0	54.2896152699	1	2	T,A	NA	NA	0.11122563511	0	g.153076T>A	0	56,45,0,0	1	1	0	0.809754065023	0	2	T,T	NA	NA	0.0	0	NA	NA	85,76,0,0	1	1	0	0.589210515668	0
chr1_ref_v2	154483	0	G,T	1	0	78,64,0,0	1	1	0	2	G,G	NA	NA	0.0	0	36,41,54,30	1	1	0	317.880448377	1	2	G,T	NA	NA	0.0870113769896	0	g.154483G>T	0	56,63,0,0	1	1	0	1.33452477046	0	2	G,G	NA	NA	0.0	0	NA	NA	116,80,0,0	1	1	0	0.896803812013	0
chr1_ref_v2	154529	0	GT,G	1	1	21,31,23,21	1	1	0	2	GT,G	GT,GT	0.125	0.0312867588953	0	45,32,27,37	1	1	0	2.49426804673	0	2	GT,G	GT,GT	0.25	0.0131695600143	0	NA	NA	7,3,44,41	1	1	0	11.3212292894	1	2	G,G	GT,G	0.125	0.0702662436201	0	g.154530delT	1	54,33,46,38	1	1	0	2.79830864255	0
chr1_ref_v2	155596	0	C,G	1	0	42,34,35,34	1	1	0	2	C,G	NA	NA	0.0966268356891	0	56,61,34,40	1	1	0	2.38992020087	0	2	C,G	C,C	0.25	0.0527167821724	0	NA	NA	71,51,0,0	1	1	0	19.5713230998	1	2	C,C	NA	NA	0.0	0	g.155595_155597G>C	1	64,64,61,46	1	1	0	1.01304667257	0
chr1_ref_v2	156395	0	C,T	0	0	82,88,0,0	1	1	0	2	C,C	NA	NA	0.0	0	40,43,30,44	1	1	0	315.238684514	1	2	C,T	NA	NA	0.114775514592	0	g.156395C>T	0	34,57,0,0	1	1	0	1.73529103783	0	2	C,C	NA	NA	0.0	0	NA	NA	73,98,0,0	1	1	0	1.09828292426	0
chr1_ref_v2	159863	1	G,A	0	0	60,78,0,0	1	1	0	2	NA	NA	NA	NA	0	86,96,0,0	1	1	0	0.777381088135	0	2	NA	NA	NA	NA	0	NA	NA	69,64,0,0	1	1	0	1.55963079658	0	2	NA	NA	NA	NA	0	NA	NA	66,43,65,62	1	1	0	326.839564581	1
chr1_ref_v2	161593	1	C,T	1	0	0,0,0,0	0	0	1	2	NA	NA	NA	NA	0	0,0,0,0	0	0	1	0.0	0	2	NA	NA	NA	NA	0	NA	NA	0,0,0,1	0	0	1	0.0	0	2	NA	NA	NA	NA	0	NA	NA	0,0,0,0	0	0	1	0.0	0
chr1_ref_v2	161596	1	C,T	0	0	0,0,0,0	0	0	1	2	NA	NA	NA	NA	0	0,0,0,0	0	0	1	0.0	0	2	NA	NA	NA	NA	0	NA	NA	0,0,0,1	0	0	1	0.0	0	2	NA	NA	NA	NA	0	NA	NA	0,0,0,0	0	0	1	0.0	0
chr1_ref_v2	161602	1	A,G	1	0	0,0,0,0	0	0	1	2	NA	NA	NA	NA	0	0,0,0,0	0	0	1	0.0	0	2	NA	NA	NA	NA	0	NA	NA	0,0,0,1	0	0	1	0.0	0	2	NA	NA	NA	NA	0	NA	NA	0,0,0,0	0	0	1	0.0	0
chr1_ref_v2	161626	1	A,G	0	0	0,0,0,0	0	0	1	2	NA	NA	NA	NA	0	0,0,0,0	0	0	1	0.0	0	2	NA	NA	NA	NA	0	NA	NA	0,0,0,1	0	0	1	0.0	0	2	NA	NA	NA	NA	0	NA	NA	0,0,0,0	0	0	1	0.0	0
chr1_ref_v2	161631	1	T,G	0	0	0,0,0,0	0	0	1	2	NA	NA	NA	NA	0	0,0,0,0	0	0	1	0.0	0	2	NA	NA	NA	NA	0	NA	NA	0,0,0,1	0	0	1	0.0	0	2	NA	NA	NA	NA	0	NA	NA	0,0,0,0	0	0	1	0.0	0
chr1_ref_v2	161632	1	A,G	0	0	0,0,0,0	0	0	1	2	NA	NA	NA	NA	0	0,0,0,0	0	0	1	0.0	0	2	NA	NA	NA	NA	0	NA	NA	0,0,0,1	0	0	1	0.0	0	2	NA	NA	NA	NA	0	NA	NA	0,0,0,0	0	0	1	0.0	0
chr1_ref_v2	161638	1	C,A	1	0	0,0,0,0	0	0	1	2	NA	NA	NA	NA	0	0,0,0,0	0	0	1	0.0	0	2	NA	NA	NA	NA	0	NA	NA	0,0,0,1	0	0	1	0.0	0	2	NA	NA	NA	NA	0	NA	NA	0,0,0,0	0	0	1	0.0	0
chr1_ref_v2	161641	1	A,G	1	0	0,0,0,0	0	0	1	2	NA	NA	NA	NA	0	0,0,0,0	0	0	1	0.0	0	2	NA	NA	NA	NA	0	NA	NA	0,0,0,1	0	0	1	0.0	0	2	NA	NA	NA	NA	0	NA	NA	0,0,0,0	0	0	1	0.0	0
chr1_ref_v2	161650	1	C,T	0	0	0,0,0,0	0	0	1	2	NA	NA	NA	NA	0	0,0,0,0	0	0	1	0.0	0	2	NA	NA	NA	NA	0	NA	NA	0,0,0,1	0	0	1	0.0	0	2	NA	NA	NA	NA	0	NA	NA	0,0,0,0	0	0	1	0.0	0
chr1_ref_v2	165693	1	C,T	0	0	41,0,0,0	0	1	0	2	NA	NA	NA	NA	0	26,0,18,0	1	1	1	0.0	0	2	NA	NA	NA	NA	0	NA	NA	22,0,0,0	0	1	1	0.0	0	2	NA	NA	NA	NA	0	NA	NA	52,0,0,0	0	1	1	0.0	0
chr1_ref_v2	165959	0	G,A	0	0	57,52,0,0	1	1	0	2	G,G	NA	NA	0.0	0	74,82,0,0	1	1	0	0.902482290538	0	2	G,G	NA	NA	0.0	0	NA	NA	78,66,1,1	1	1	0	0.401994810499	0	2	G,G	NA	NA	0.0137933221323	0	NA	NA	68,55,76,47	1	1	0	323.978466386	1
chr1_ref_v2	165993	0	G,A	0	0	58,40,0,0	1	1	0	2	G,G	NA	NA	0.0	0	37,40,44,22	1	1	0	55.6001670672	1	2	G,A	G,G	0.125	0.0971637484536	0	g.165993G>A	0	67,72,0,0	1	1	0	2.32127839636	0	2	G,G	NA	NA	0.0	0	NA	NA	130,127,1,0	1	1	0	2.4375771604	0
chr1_ref_v2	166447	0	G,A	0	0	59,99,0,0	1	1	0	2	G,G	NA	NA	0.0	0	42,39,37,47	1	1	0	317.003792812	1	2	G,A	NA	NA	0.0363676441709	0	g.166447G>A	0	56,57,0,0	1	1	0	2.43452598077	0	2	G,G	NA	NA	0.0	0	NA	NA	112,97,0,0	1	1	0	6.23507763537	0
chr1_ref_v2	168939	0	CAT,C	1	1	61,61,2,1	1	1	0	2	CAT,CAT	NA	NA	0.424143841371	0	92,51,2,0	1	1	0	3.66241313771	0	2	CAT,CAT	NA	NA	0.412910451418	0	NA	NA	44,39,7,4	1	1	0	3.90145808695	0	2	CAT,CAT	CAT,C	0.25	0.267460786852	0	NA	NA	111,81,7,2	1	1	0	1.41956773963	0
chr1_ref_v2	169161	0	G,T	0	0	60,64,0,0	1	1	0	2	G,G	NA	NA	0.0	0	35,51,33,65	1	1	0	321.105689173	1	2	G,T	T,T	0.125	0.120694245864	0	g.169161G>T	0	41,63,1,1	1	1	0	1.26173443884	0	2	G,G	NA	NA	0.0190481949707	0	NA	NA	69,120,0,0	1	1	0	3.32462752202	0
chr1_ref_v2	169477	0	A,G	0	0	63,72,0,0	1	1	0	2	A,A	NA	NA	0.0	0	34,39,39,53	1	1	0	318.650253533	1	2	A,G	G,G	0.125	0.0199852923803	0	g.169477A>G	0	56,54,0,0	1	1	0	0.683076701131	0	2	A,A	NA	NA	0.0	0	NA	NA	101,114,0,0	1	1	0	0.397118999642	0
chr1_ref_v2	171279	0	G,T	1	0	68,52,0,0	1	1	0	2	G,G	NA	NA	0.0	0	43,29,56,38	1	1	0	318.703074142	1	2	G,T	T,T	0.125	0.015314234973	0	g.171279G>T	0	60,44,0,0	1	1	0	0.398334637673	0	2	G,G	NA	NA	0.0	0	NA	NA	106,94,0,0	1	1	0	0.790599315709	0
chr1_ref_v2	171578	0	TA,T,TAA	1	1	58,70,4,3,1,1	1	1	0	2	TA,TA	NA	NA	0.942327495384	0	100,70,4,8,0,2	1	1	0	3.22749424515	0	2	TA,TA	NA	NA	0.64903844572	0	NA	NA	74,35,2,4,3,1	1	1	0	5.22968592502	0	2	TA,TA	NA	NA	0.917171242518	0	NA	NA	111,69,0,2,12,10	1	1	0	9.79557904727	1
chr1_ref_v2	172474	0	G,A	0	0	88,69,0,2	1	1	0	2	G,G	NA	NA	0.41812350498	0	47,40,48,50	1	1	0	317.650109656	1	2	G,A	NA	NA	0.119059360016	0	g.172474G>A	0	48,41,0,0	1	1	0	0.518006804086	0	2	G,G	NA	NA	0.0	0	NA	NA	83,104,0,0	1	1	0	3.47879777701	0
chr1_ref_v2	176292	0	CT,C	1	1	67,37,3,1	1	1	0	2	CT,CT	NA	NA	0.649352754786	0	118,37,13,7	1	1	0	4.27102285454	0	2	CT,CT	NA	NA	0.306469639281	0	NA	NA	65,35,11,3	1	1	0	3.66021293838	0	2	CT,CT	NA	NA	0.0756570401108	0	NA	NA	118,73,20,9	1	1	0	6.5321340202	0
chr1_ref_v2	176662	0	G,A	0	0	26,20,0,0	1	1	0	2	G,G	NA	NA	0.0	0	51,29,0,0	1	1	0	0.945674029471	0	2	G,G	NA	NA	0.0	0	NA	NA	60,41,0,0	1	1	0	0.516697991601	0	2	G,G	NA	NA	0.0	0	NA	NA	56,32,69,24	1	1	0	66.2225883583	1
chr1_ref_v2	178171	0	GT,G	1	1	37,66,0,0	1	1	0	2	GT,GT	NA	NA	0.514153298554	0	55,60,1,2	1	1	0	2.07313801149	0	2	GT,GT	NA	NA	1.01992574868	0	NA	NA	24,41,2,1	1	1	0	1.02803884272	0	2	GT,GT	NA	NA	0.419119984604	0	NA	NA	36,36,30,32	1	1	0	47.7887902914	1
chr1_ref_v2	178937	0	CA,C,CAA	1	1	23,44,3,2,0,3	1	1	0	2	CA,CA	NA	NA	0.328632015123	0	31,65,3,6,3,3	1	1	0	1.12179131891	0	2	CA,CA	CA,CAA	0.125	1.05038340419	0	NA	NA	1,4,28,48,0,0	1	1	0	312.760564505	1	2	C,C	NA	NA	0.00191497180753	0	g.178938delA,g.178938delA	0,1	34,59,1,8,6,10	1	1	0	2.9639459109	0
chr1_ref_v2	179692	0	GT,G	1	1	71,70,0,0	1	1	0	2	GT,GT	NA	NA	0.00362029687985	0	75,73,0,0	1	1	0	0.389558808125	0	2	GT,GT	NA	NA	0.00680065846543	0	NA	NA	39,41,1,0	1	1	0	0.417855897949	0	2	GT,GT	NA	NA	0.00422837521805	0	NA	NA	44,42,25,45	1	1	0	314.006214069	1
chr1_ref_v2	179987	0	AT,A	1	1	72,66,2,3	1	1	0	2	AT,AT	NA	NA	0.109612736393	0	56,67,1,2	1	1	0	1.16997602421	0	2	AT,AT	NA	NA	1.08717797569	0	NA	NA	47,39,1,5	1	1	0	1.36373239975	0	2	AT,AT	NA	NA	0.00593283040173	0	NA	NA	96,66,7,10	1	1	0	3.05616224496	0
chr1_ref_v2	180297	0	C,A	1	0	76,53,0,0	1	1	0	2	C,C	NA	NA	0.0	0	59,80,0,0	1	1	0	4.46672785107	0	2	C,C	NA	NA	0.0	0	NA	NA	50,52,0,0	1	1	0	1.63536474789	0	2	C,C	NA	NA	0.0	0	NA	NA	43,28,47,52	1	1	0	319.787450291	1
chr1_ref_v2	181087	0	C,A	0	0	59,53,0,0	1	1	0	2	C,C	NA	NA	0.0	0	61,84,0,0	1	1	0	2.26352634418	0	2	C,C	NA	NA	0.0	0	NA	NA	0,3,47,60	1	1	0	327.456172269	1	2	A,A	C,A	0.125	0.57848427224	0	g.181087C>A,g.181087C>A	0,1	95,111,0,0	1	1	0	1.48441373538	0
chr1_ref_v2	183331	0	GA,G	1	1	19,13,0,0	1	1	0	2	GA,GA	NA	NA	0.163844939005	0	1,1,4,8	1	0	1	11.4119577978	1	2	NA	NA	NA	NA	0	NA	NA	37,42,3,3	1	1	0	1.25823444112	0	2	GA,GA	NA	NA	0.687232566977	0	NA	NA	77,59,0,0	1	1	0	0.558380808527	0
chr1_ref_v2	184825	0	A,G	0	0	47,72,0,0	1	1	0	2	A,A	NA	NA	0.0	0	82,95,0,0	1	1	0	1.4487827223	0	2	A,A	NA	NA	0.0	0	NA	NA	63,60,0,0	1	1	0	2.37314242709	0	2	A,A	NA	NA	0.0	0	NA	NA	75,58,51,38	1	1	0	68.1074534014	1
chr1_ref_v2	187759	0	G,A	0	0	15,7,0,0	1	1	1	2	G,G	NA	NA	0.0	0	49,45,0,2	1	1	1	2.85048392111	0	2	G,G	NA	NA	0.426518517306	0	NA	NA	0,1,3,6	1	0	1	7.85962400513	0	2	NA	NA	NA	NA	0	NA	NA	37,45,0,2	1	1	1	4.56648797193	0
chr1_ref_v2	189799	0	C,A	0	0	12,53,0,0	1	1	0	2	C,C	NA	NA	0.0	0	23,60,0,0	1	1	0	1.64147762117	0	2	C,C	NA	NA	0.0	0	NA	NA	1,1,16,65	1	1	1	323.772969106	1	2	A,A	NA	NA	0.0243914531242	0	NA	NA	56,142,0,0	1	1	0	3.35813802934	0
chr1_ref_v2	190491	0	G,A	0	0	31,35,0,0	1	1	0	2	G,G	NA	NA	0.0	0	51,39,0,0	1	1	0	1.41950197915	0	2	G,G	NA	NA	0.0	0	NA	NA	33,45,0,0	1	1	1	0.63111830708	0	2	G,G	NA	NA	0.0	0	NA	NA	26,25,32,39	1	1	0	50.5977121461	1
chr1_ref_v2	191067	0	A,ATCG	1	1	0,0,18,14	1	1	0	2	ATCG,ATCG	NA	NA	0.00120249840935	0	0,1,36,16	1	1	1	1.27579418178	0	2	ATCG,ATCG	NA	NA	0.0180541014107	0	NA	NA	0,0,25,9	1	1	1	1.60192906216	0	2	ATCG,ATCG	NA	NA	0.0030797545873	0	NA	NA	1,1,69,26	1	1	0	2.75607269899	0
chr1_ref_v2	192002	0	TTAC,T	1	1	36,28,0,0	1	1	0	2	TTAC,TTAC	NA	NA	0.597111228261	0	52,35,1,0	1	1	0	0.491632372136	0	2	TTAC,TTAC	NA	NA	0.436103989177	0	NA	NA	40,39,1,2	1	1	0	0.602771565323	0	2	TTAC,TTAC	NA	NA	0.419171232601	0	NA	NA	66,60,1,2	1	1	0	0.546927195909	0
chr1_ref_v2	192262	0	CA,C	1	1	37,31,1,3	1	1	0	2	CA,CA	NA	NA	1.57219426955	0	51,35,5,5	1	1	0	2.00646519324	0	2	CA,CA	NA	NA	1.93576413646	0	NA	NA	44,32,10,6	1	1	0	6.26125642516	0	2	CA,CA	NA	NA	0.886900399358	0	NA	NA	60,64,13,18	1	1	0	7.73211148415	0
chr1_ref_v2	192498	0	C,A	0	0	38,52,0,0	1	1	0	2	C,C	NA	NA	0.0	0	52,77,0,0	1	1	0	0.465068937577	0	2	C,C	NA	NA	0.0	0	NA	NA	59,57,0,0	1	1	0	1.46528575481	0	2	C,C	NA	NA	0.0	0	NA	NA	112,85,0,0	1	1	0	4.74163212118	0
chr1_ref_v2	193066	0	C,CCACCAA	1	0	28,33,0,0	1	1	0	2	C,C	NA	NA	0.0	0	46,59,0,0	1	1	0	0.457958090783	0	2	C,C	NA	NA	0.0	0	NA	NA	33,44,0,0	1	1	0	0.489829325464	0	2	C,C	NA	NA	0.0	0	NA	NA	28,45,19,32	1	1	0	31.4586432673	1
chr1_ref_v2	193513	0	C,T	0	0	70,50,0,0	1	1	0	2	C,C	NA	NA	0.0	0	88,52,0,0	1	1	0	0.810494030922	0	2	C,C	NA	NA	0.0	0	NA	NA	1,3,51,40	1	1	0	322.54586477	1	2	T,T	C,T	0.125	0.416514944295	0	g.193513C>T,g.193513C>T	0,1	121,91,0,0	1	1	0	0.454445973622	0
chr1_ref_v2	193731	0	T,TATG	1	1	1,1,74,37	1	1	0	2	TATG,TATG	NA	NA	0.0135184257751	0	0,1,87,52	1	1	0	0.823204673728	0	2	TATG,TATG	NA	NA	0.00366697362229	0	NA	NA	2,1,49,33	1	1	0	0.858409223066	0	2	TATG,TATG	NA	NA	0.431782452218	0	NA	NA	1,1,104,59	1	1	0	0.652228349693	0
chr1_ref_v2	195965	0	C,T	0	0	53,87,0,0	1	1	0	2	C,C	NA	NA	0.0	0	63,97,0,0	1	1	0	0.457408672763	0	2	C,C	NA	NA	0.0	0	NA	NA	59,59,0,0	1	1	0	2.46629278319	0	2	C,C	NA	NA	0.0	0	NA	NA	43,52,43,46	1	1	0	316.63715454	1
chr1_ref_v2	198257	0	T,A	1	0	8,15,2,3	1	1	0	2	T,T	T,A	0.25	0.41985384556	0	9,18,5,0	1	1	0	1.21189326216	0	2	T,T	T,A	0.5	0.405465108108	0	NA	NA	7,12,6,1	1	1	1	2.07706268759	0	2	T,T	T,A	0.5	0.100083458557	0	NA	NA	12,32,14,6	1	1	0	3.86544166833	0
chr1_ref_v2	198259	0	C,A	1	0	4,2,12,15	1	1	0	2	C,A	A,A	0.5	0.405465108108	0	7,4,10,13	1	1	0	1.27217615266	0	2	C,A	A,A	0.25	0.226773319365	0	NA	NA	5,10,18,11	1	1	1	3.67650148091	0	2	C,A	A,A	0.25	0.148420005118	0	NA	NA	7,12,27,30	1	1	0	2.70188844841	0
chr1_ref_v2	198268	0	C,T	1	0	5,1,8,11	1	1	0	2	C,T	T,T	0.5	0.0540672212703	0	9,6,9,11	1	1	0	2.69285584806	0	2	C,T	T,T	0.125	0.0363676441709	0	NA	NA	10,9,18,11	1	1	1	4.02497749867	0	2	C,T	T,T	0.25	0.087968772946	0	NA	NA	10,14,28,25	1	1	0	5.69543060689	0
chr1_ref_v2	198273	0	G,A	0	0	6,1,5,8	1	1	0	2	G,A	A,A	0.25	0.10821358464	0	9,8,6,9	1	1	0	3.87575378588	0	2	G,A	NA	NA	0.125163142954	0	NA	NA	10,12,15,9	1	1	1	5.76062674869	0	2	G,A	NA	NA	0.0870113769896	0	NA	NA	12,19,25,20	1	1	0	8.36746587764	0
chr1_ref_v2	198293	0	G,A	0	0	14,10,6,32	1	1	0	2	G,A	A,A	0.25	0.0512932943876	0	20,17,14,53	1	1	0	0.918239504053	0	2	G,A	A,A	0.25	0.0829490829808	0	NA	NA	19,28,21,42	1	1	1	2.81360210927	0	2	G,A	A,A	0.125	0.0416726964006	0	NA	NA	30,41,42,71	1	1	0	6.9930758806	0
chr1_ref_v2	198300	0	A,G	1	0	13,12,7,47	1	1	0	2	A,G	G,G	0.25	0.25928259793	0	19,16,11,59	1	1	0	0.515666534252	0	2	A,G	G,G	0.25	0.182321556794	0	NA	NA	14,27,17,44	1	1	1	2.79817394074	0	2	A,G	G,G	0.25	0.113523826297	0	NA	NA	27,43,35,76	1	1	0	5.18978001269	0
chr1_ref_v2	198329	0	T,TTGAATTAAAGTTTGAAATA,TTGAATTAAGGTTTGGAATA	0	0	0,0,29,16,1,34	1	1	0	2	TTGAATTAAAGTTTGAAATA,TTGAATTAAGGTTTGGAATA	TTGAATTAAAGTTTGAAATA,TTGAATTAAAGTTTGAAATA	0.125	0.0	0	0,0,30,10,1,42	1	1	0	1.1028222533	0	2	TTGAATTAAAGTTTGAAATA,TTGAATTAAGGTTTGGAATA	NA	NA	0.0723206615796	0	NA	NA	0,0,17,25,7,27	1	1	1	4.54708424697	0	2	TTGAATTAAAGTTTGAAATA,TTGAATTAAGGTTTGGAATA	TTGAATTAAAGTTTGAAATA,TTGAATTAAAGTTTGAAATA	0.125	0.0400053346137	0	NA	NA	0,0,33,56,9,38	1	1	0	8.22735838608	0
chr1_ref_v2	198379	0	C,CG	1	0	0,0,65,46	1	1	0	2	CG,CG	NA	NA	0.0	0	0,0,59,50	1	1	0	0.709873591636	0	2	CG,CG	NA	NA	0.0	0	NA	NA	0,0,33,41	1	1	1	2.11223736719	0	2	CG,CG	NA	NA	0.0	0	NA	NA	0,0,65,71	1	1	0	2.22619940772	0
chr1_ref_v2	198380	0	A,AG	1	0	0,0,65,48	1	1	0	2	AG,AG	NA	NA	0.0	0	0,0,61,50	1	1	0	0.506710635743	0	2	AG,AG	NA	NA	0.0	0	NA	NA	0,0,35,41	1	1	1	1.62480635861	0	2	AG,AG	NA	NA	0.0	0	NA	NA	0,0,66,71	1	1	0	1.82723751704	0
chr1_ref_v2	198585	0	A,AAAAATGCGTAAAAAGAAAGAAGACGTC	0	0	0,0,21,32	1	1	0	2	AAAAATGCGTAAAAAGAAAGAAGACGTC,AAAAATGCGTAAAAAGAAAGAAGACGTC	NA	NA	0.0	0	0,0,41,28	1	1	0	3.31896778545	0	2	AAAAATGCGTAAAAAGAAAGAAGACGTC,AAAAATGCGTAAAAAGAAAGAAGACGTC	NA	NA	0.0	0	NA	NA	0,0,14,9	1	1	1	1.62209114606	0	2	AAAAATGCGTAAAAAGAAAGAAGACGTC,AAAAATGCGTAAAAAGAAAGAAGACGTC	NA	NA	0.0	0	NA	NA	0,0,42,40	1	1	0	1.70268522693	0
chr1_ref_v2	198636	0	C,T	0	0	0,0,8,62	1	1	0	2	T,T	NA	NA	0.0	0	0,0,10,59	1	1	1	0.592206810937	0	2	T,T	NA	NA	0.0	0	NA	NA	0,0,21,35	1	1	1	6.90457497559	0	2	T,T	NA	NA	0.0	0	NA	NA	0,0,48,72	1	1	1	15.4434945647	0
chr1_ref_v2	198637	0	A,ATCCTTGAATAACGAACTTT	0	0	0,0,8,74	1	1	0	2	ATCCTTGAATAACGAACTTT,ATCCTTGAATAACGAACTTT	NA	NA	0.0	0	0,0,11,73	1	1	1	0.720939726683	0	2	ATCCTTGAATAACGAACTTT,ATCCTTGAATAACGAACTTT	NA	NA	0.0	0	NA	NA	0,0,25,42	1	1	1	9.51247191221	0	2	ATCCTTGAATAACGAACTTT,ATCCTTGAATAACGAACTTT	NA	NA	0.0	0	NA	NA	0,0,51,92	1	1	1	16.7238992996	0
chr1_ref_v2	198643	0	T,TCAA	1	0	0,0,2,57	1	1	0	2	TCAA,TCAA	NA	NA	0.0	0	0,0,7,51	1	1	1	2.55889889827	0	2	TCAA,TCAA	NA	NA	0.0	0	NA	NA	0,0,19,29	1	1	1	16.0043455943	0	2	TCAA,TCAA	NA	NA	0.0	0	NA	NA	0,0,36,59	1	1	1	27.9333570214	0
chr1_ref_v2	198644	0	T,TGTTTTA	1	0	0,0,1,69	1	1	0	2	TGTTTTA,TGTTTTA	NA	NA	0.0	0	0,1,5,74	1	1	1	2.27227782188	0	2	TGTTTTA,TGTTTTA	NA	NA	0.0125787822069	0	NA	NA	0,0,24,35	1	1	1	28.9794458593	0	2	TGTTTTA,TGTTTTA	NA	NA	0.0	0	NA	NA	0,0,33,79	1	1	1	33.3153265521	0
chr1_ref_v2	198649	0	A,C	0	0	0,0,18,67	1	1	0	2	C,C	NA	NA	0.0	0	0,0,18,78	1	1	1	0.496679038887	0	2	C,C	NA	NA	0.0	0	NA	NA	0,0,28,37	1	1	1	4.59903726704	0	2	C,C	NA	NA	0.0	0	NA	NA	0,0,38,80	1	1	1	2.54460180083	0
chr1_ref_v2	198651	0	C,G	0	0	0,0,17,66	1	1	0	2	G,G	NA	NA	0.0	0	0,0,18,78	1	1	1	0.43391720715	0	2	G,G	NA	NA	0.0	0	NA	NA	0,0,28,37	1	1	1	4.89165075844	0	2	G,G	NA	NA	0.0	0	NA	NA	0,0,35,79	1	1	1	2.25722143931	0
chr1_ref_v2	198963	0	G,GCTTCCTCTGACGACAAGTCCGCTCCCACTTATAGTGTCCTGAGTGATTATTTATTTTTATGTGAACACCAAAAGGAATAA	0	0	0,0,16,2	1	0	1	2	NA	NA	NA	NA	0	0,0,18,6	1	1	1	1.39021624609	0	2	GCTTCCTCTGACGACAAGTCCGCTCCCACTTATAGTGTCCTGAGTGATTATTTATTTTTATGTGAACACCAAAAGGAATAA,GCTTCCTCTGACGACAAGTCCGCTCCCACTTATAGTGTCCTGAGTGATTATTTATTTTTATGTGAACACCAAAAGGAATAA	NA	NA	0.0	0	NA	NA	0,0,3,11	1	0	1	8.69604308733	0	2	NA	NA	NA	NA	0	NA	NA	0,0,5,6	1	0	1	3.56369724819	0
chr1_ref_v2	199072	0	T,TCACTTACCATATCAACCATTATGTTCAGTTAACTCACCTTTAAAGTACTGTGCACAACACCCTATTTCCATCTGATCGGTCGCTTTATCTGG	1	0	0,0,5,44	1	1	1	2	TCACTTACCATATCAACCATTATGTTCAGTTAACTCACCTTTAAAGTACTGTGCACAACACCCTATTTCCATCTGATCGGTCGCTTTATCTGG,TCACTTACCATATCAACCATTATGTTCAGTTAACTCACCTTTAAAGTACTGTGCACAACACCCTATTTCCATCTGATCGGTCGCTTTATCTGG	NA	NA	0.0	0	0,0,7,53	1	1	1	0.405796681451	0	2	TCACTTACCATATCAACCATTATGTTCAGTTAACTCACCTTTAAAGTACTGTGCACAACACCCTATTTCCATCTGATCGGTCGCTTTATCTGG,TCACTTACCATATCAACCATTATGTTCAGTTAACTCACCTTTAAAGTACTGTGCACAACACCCTATTTCCATCTGATCGGTCGCTTTATCTGG	NA	NA	0.0	0	NA	NA	0,0,5,27	1	1	1	0.66217256984	0	2	TCACTTACCATATCAACCATTATGTTCAGTTAACTCACCTTTAAAGTACTGTGCACAACACCCTATTTCCATCTGATCGGTCGCTTTATCTGG,TCACTTACCATATCAACCATTATGTTCAGTTAACTCACCTTTAAAGTACTGTGCACAACACCCTATTTCCATCTGATCGGTCGCTTTATCTGG	NA	NA	0.0	0	NA	NA	0,1,11,60	1	1	1	0.958064504266	0
chr1_ref_v2	199130	0	G,GAGACCC	0	0	2,22,0,2	1	1	1	2	G,G	G,GAGACCC	0.25	0.133531392625	0	3,23,0,9	1	1	1	3.01662076434	0	2	G,G	G,GAGACCC	0.5	0.143100843641	0	NA	NA	2,13,0,2	1	0	1	0.424080895194	0	2	NA	NA	NA	NA	0	NA	NA	2,26,0,2	1	1	1	0.343030066395	0
chr1_ref_v2	199131	0	T,TGCCCGC	0	0	2,22,0,1	1	1	1	2	T,T	T,TGCCCGC	0.125	0.0237165266173	0	3,23,0,8	1	1	1	4.37989694876	0	2	T,T	T,TGCCCGC	0.5	0.0765764996971	0	NA	NA	2,14,0,2	1	0	1	0.799778997373	0	2	NA	NA	NA	NA	0	NA	NA	2,27,0,1	1	1	1	0.331926822242	0
chr1_ref_v2	200692	1	G,A	1	0	2,19,0,3	1	1	1	2	NA	NA	NA	NA	0	2,22,0,6	1	1	1	0.78522576883	0	2	NA	NA	NA	NA	0	NA	NA	7,4,0,1	1	0	1	5.17391074163	0	2	NA	NA	NA	NA	0	NA	NA	18,12,0,1	1	1	1	11.8818576681	0
chr1_ref_v2	200705	1	G,GATGATTTGACTCAAT	0	0	2,3,0,6	1	0	1	2	NA	NA	NA	NA	0	1,3,0,8	1	0	1	0.53458700268	0	2	NA	NA	NA	NA	0	NA	NA	5,3,0,3	1	0	1	1.50238168304	0	2	NA	NA	NA	NA	0	NA	NA	9,0,0,2	1	0	1	5.33102563486	0
chr1_ref_v2	201777	1	C,T	1	0	0,0,0,1	0	0	1	2	NA	NA	NA	NA	0	0,0,0,0	0	0	1	0.0	0	2	NA	NA	NA	NA	0	NA	NA	0,0,0,0	0	0	1	0.0	0	2	NA	NA	NA	NA	0	NA	NA	0,0,0,0	0	0	1	0.0	0
chr1_ref_v2	201849	1	A,G	0	0	1,0,0,0	0	0	1	2	NA	NA	NA	NA	0	1,0,0,0	0	0	1	0.0	0	2	NA	NA	NA	NA	0	NA	NA	1,0,0,0	0	0	1	0.0	0	2	NA	NA	NA	NA	0	NA	NA	5,0,0,0	0	0	1	0.0	0
chr1_ref_v2	201852	1	C,T	0	0	1,0,0,0	0	0	1	2	NA	NA	NA	NA	0	1,0,0,0	0	0	1	0.0	0	2	NA	NA	NA	NA	0	NA	NA	1,0,0,0	0	0	1	0.0	0	2	NA	NA	NA	NA	0	NA	NA	5,0,0,0	0	0	1	0.0	0
chr1_ref_v2	201984	1	A,G	0	0	0,0,0,0	0	0	1	2	NA	NA	NA	NA	0	0,0,0,0	0	0	1	0.0	0	2	NA	NA	NA	NA	0	NA	NA	0,0,0,0	0	0	1	0.0	0	2	NA	NA	NA	NA	0	NA	NA	0,0,0,0	0	0	1	0.0	0
chr1_ref_v2	202419	1	T,C	0	0	0,0,0,0	0	0	1	2	NA	NA	NA	NA	0	0,0,0,0	0	0	1	0.0	0	2	NA	NA	NA	NA	0	NA	NA	0,0,0,0	0	0	1	0.0	0	2	NA	NA	NA	NA	0	NA	NA	0,0,0,0	0	0	1	0.0	0
chr1_ref_v2	202422	1	C,T	0	0	0,0,0,0	0	0	1	2	NA	NA	NA	NA	0	0,0,0,0	0	0	1	0.0	0	2	NA	NA	NA	NA	0	NA	NA	0,0,0,0	0	0	1	0.0	0	2	NA	NA	NA	NA	0	NA	NA	0,0,0,0	0	0	1	0.0	0
chr1_ref_v2	202434	1	C,T	0	0	0,0,0,0	0	0	1	2	NA	NA	NA	NA	0	0,0,0,0	0	0	1	0.0	0	2	NA	NA	NA	NA	0	NA	NA	0,0,0,0	0	0	1	0.0	0	2	NA	NA	NA	NA	0	NA	NA	0,0,0,0	0	0	1	0.0	0
chr1_ref_v2	202888	1	T,TTCATTTCTTCCTCTG	1	0	0,0,0,16	0	0	1	2	NA	NA	NA	NA	0	0,1,0,14	1	0	1	0.0	0	2	NA	NA	NA	NA	0	NA	NA	0,0,0,6	0	0	1	0.0	0	2	NA	NA	NA	NA	0	NA	NA	0,0,0,2	0	0	1	0.0	0
chr1_ref_v2	203160	1	G,A	1	0	0,0,0,0	0	0	1	2	NA	NA	NA	NA	0	0,0,0,0	0	0	1	0.0	0	2	NA	NA	NA	NA	0	NA	NA	0,0,0,0	0	0	1	0.0	0	2	NA	NA	NA	NA	0	NA	NA	0,0,0,0	0	0	1	0.0	0
chr1_ref_v2	203210	1	T,C	0	0	0,0,0,1	0	0	1	2	NA	NA	NA	NA	0	0,0,0,3	0	0	1	0.0	0	2	NA	NA	NA	NA	0	NA	NA	0,0,0,1	0	0	1	0.0	0	2	NA	NA	NA	NA	0	NA	NA	0,0,0,0	0	0	1	0.0	0
chr1_ref_v2	203426	1	A,C	1	0	0,0,0,0	0	0	1	2	NA	NA	NA	NA	0	0,0,0,0	0	0	1	0.0	0	2	NA	NA	NA	NA	0	NA	NA	0,0,1,1	1	0	1	0.0	0	2	NA	NA	NA	NA	0	NA	NA	0,0,0,0	0	0	1	0.0	0
chr1_ref_v2	203429	1	A,G	1	0	0,0,0,0	0	0	1	2	NA	NA	NA	NA	0	0,0,0,0	0	0	1	0.0	0	2	NA	NA	NA	NA	0	NA	NA	0,0,1,1	1	0	1	0.0	0	2	NA	NA	NA	NA	0	NA	NA	0,0,0,0	0	0	1	0.0	0
chr1_ref_v2	203480	1	A,T	1	0	0,0,0,0	0	0	1	2	NA	NA	NA	NA	0	0,0,2,0	0	0	1	0.0	0	2	NA	NA	NA	NA	0	NA	NA	0,0,0,0	0	0	1	0.0	0	2	NA	NA	NA	NA	0	NA	NA	0,0,1,0	0	0	1	0.0	0
chr1_ref_v2	203600	1	G,A	0	0	0,0,3,0	0	0	1	2	NA	NA	NA	NA	0	0,0,3,0	0	0	1	0.0	0	2	NA	NA	NA	NA	0	NA	NA	0,0,4,1	1	0	1	0.0	0	2	NA	NA	NA	NA	0	NA	NA	0,0,9,0	0	0	1	0.0	0
chr1_ref_v2	203610	1	C,A	0	0	0,0,4,0	0	0	1	2	NA	NA	NA	NA	0	0,0,5,0	0	0	1	0.0	0	2	NA	NA	NA	NA	0	NA	NA	0,0,3,0	0	0	1	0.0	0	2	NA	NA	NA	NA	0	NA	NA	0,0,9,0	0	0	1	0.0	0
chr1_ref_v2	203695	1	A,ATACTGGAGCTGCTGAGACAACTACCAG	0	0	0,0,1,0	0	0	1	2	NA	NA	NA	NA	0	0,0,0,3	0	0	1	0.0	0	2	NA	NA	NA	NA	0	NA	NA	0,0,1,4	1	0	1	0.0	0	2	NA	NA	NA	NA	0	NA	NA	0,0,1,3	1	0	1	0.0	0
chr1_ref_v2	204457	0	A,AACCATCGCC	0	0	0,0,0,0	0	0	1	2	NA	NA	NA	NA	0	0,0,0,0	0	0	1	0.0	0	2	NA	NA	NA	NA	0	NA	NA	0,0,0,0	0	0	1	0.0	0	2	NA	NA	NA	NA	0	NA	NA	0,0,0,1	0	0	1	0.0	0
chr1_ref_v2	204460	0	C,T	1	0	0,0,0,0	0	0	1	2	NA	NA	NA	NA	0	0,0,0,0	0	0	1	0.0	0	2	NA	NA	NA	NA	0	NA	NA	0,0,0,0	0	0	1	0.0	0	2	NA	NA	NA	NA	0	NA	NA	0,0,0,1	0	0	1	0.0	0
chr1_ref_v2	205958	0	T,C	0	0	0,0,0,1	0	0	1	2	NA	NA	NA	NA	0	0,0,0,0	0	0	1	0.0	0	2	NA	NA	NA	NA	0	NA	NA	0,0,0,0	0	0	1	0.0	0	2	NA	NA	NA	NA	0	NA	NA	0,0,0,0	0	0	1	0.0	0
chr1_ref_v2	205971	0	C,T	0	0	0,0,0,1	0	0	1	2	NA	NA	NA	NA	0	0,0,0,0	0	0	1	0.0	0	2	NA	NA	NA	NA	0	NA	NA	0,0,0,0	0	0	1	0.0	0	2	NA	NA	NA	NA	0	NA	NA	0,0,0,0	0	0	1	0.0	0
chr1_ref_v2	205981	0	G,C	0	0	0,0,0,1	0	0	1	2	NA	NA	NA	NA	0	0,0,0,0	0	0	1	0.0	0	2	NA	NA	NA	NA	0	NA	NA	0,0,0,0	0	0	1	0.0	0	2	NA	NA	NA	NA	0	NA	NA	0,0,0,0	0	0	1	0.0	0
chr1_ref_v2	206483	0	A,T	1	0	0,0,0,0	0	0	1	2	NA	NA	NA	NA	0	0,0,2,0	0	0	1	0.0	0	2	NA	NA	NA	NA	0	NA	NA	0,0,3,0	0	0	1	0.0	0	2	NA	NA	NA	NA	0	NA	NA	0,0,0,0	0	0	1	0.0	0
chr1_ref_v2	206517	0	T,C	0	0	0,0,0,0	0	0	1	2	NA	NA	NA	NA	0	0,0,1,0	0	0	1	0.0	0	2	NA	NA	NA	NA	0	NA	NA	0,0,3,0	0	0	1	0.0	0	2	NA	NA	NA	NA	0	NA	NA	0,0,0,0	0	0	1	0.0	0
chr1_ref_v2	206581	0	C,CACA	0	0	0,0,0,0	0	0	1	2	NA	NA	NA	NA	0	0,0,0,0	0	0	1	0.0	0	2	NA	NA	NA	NA	0	NA	NA	0,0,0,0	0	0	1	0.0	0	2	NA	NA	NA	NA	0	NA	NA	0,0,0,0	0	0	1	0.0	0
chr1_ref_v2	206583	0	T,TAAAGCCC	0	0	0,0,0,0	0	0	1	2	NA	NA	NA	NA	0	0,0,0,0	0	0	1	0.0	0	2	NA	NA	NA	NA	0	NA	NA	0,0,0,0	0	0	1	0.0	0	2	NA	NA	NA	NA	0	NA	NA	0,0,0,0	0	0	1	0.0	0
chr1_ref_v2	206615	0	C,T	0	0	0,0,0,0	0	0	1	2	NA	NA	NA	NA	0	0,0,0,0	0	0	1	0.0	0	2	NA	NA	NA	NA	0	NA	NA	0,0,0,1	0	0	1	0.0	0	2	NA	NA	NA	NA	0	NA	NA	0,0,0,0	0	0	1	0.0	0
chr1_ref_v2	206757	0	C,CAGGCAAACTGAAT	1	0	0,0,0,0	0	0	1	2	NA	NA	NA	NA	0	0,0,0,0	0	0	1	0.0	0	2	NA	NA	NA	NA	0	NA	NA	0,0,0,0	0	0	1	0.0	0	2	NA	NA	NA	NA	0	NA	NA	0,0,0,1	0	0	1	0.0	0
chr1_ref_v2	207011	0	T,C	1	0	0,0,0,0	0	0	1	2	NA	NA	NA	NA	0	0,0,0,0	0	0	1	0.0	0	2	NA	NA	NA	NA	0	NA	NA	0,0,1,1	1	0	1	0.0	0	2	NA	NA	NA	NA	0	NA	NA	0,0,0,0	0	0	1	0.0	0
chr1_ref_v2	208079	0	CT,C	0	0	0,0,0,0	0	0	1	2	NA	NA	NA	NA	0	0,0,0,0	0	0	1	0.0	0	2	NA	NA	NA	NA	0	NA	NA	0,0,0,0	0	0	1	0.0	0	2	NA	NA	NA	NA	0	NA	NA	0,0,0,0	0	0	1	0.0	0
chr1_ref_v2	215056	0	C,T	0	0	0,0,1,0	0	0	1	2	NA	NA	NA	NA	0	0,0,3,0	0	0	1	0.0	0	2	NA	NA	NA	NA	0	NA	NA	0,0,0,0	0	0	1	0.0	0	2	NA	NA	NA	NA	0	NA	NA	0,0,1,0	0	0	1	0.0	0
chr1_ref_v2	215060	0	G,A	0	0	0,0,1,0	0	0	1	2	NA	NA	NA	NA	0	0,0,3,0	0	0	1	0.0	0	2	NA	NA	NA	NA	0	NA	NA	0,0,0,0	0	0	1	0.0	0	2	NA	NA	NA	NA	0	NA	NA	0,0,2,0	0	0	1	0.0	0
chr1_ref_v2	215063	0	C,T	0	0	0,0,2,0	0	0	1	2	NA	NA	NA	NA	0	0,0,3,0	0	0	1	0.0	0	2	NA	NA	NA	NA	0	NA	NA	0,0,0,0	0	0	1	0.0	0	2	NA	NA	NA	NA	0	NA	NA	0,0,2,0	0	0	1	0.0	0
chr1_ref_v2	216669	0	A,T	0	0	0,0,0,0	0	0	1	2	NA	NA	NA	NA	0	0,0,0,0	0	0	1	0.0	0	2	NA	NA	NA	NA	0	NA	NA	0,1,1,1	1	0	1	0.0	0	2	NA	NA	NA	NA	0	NA	NA	0,1,0,0	0	0	1	0.0	0
chr1_ref_v2	217962	0	C,A	0	0	0,0,0,0	0	0	1	2	NA	NA	NA	NA	0	0,0,0,0	0	0	1	0.0	0	2	NA	NA	NA	NA	0	NA	NA	0,0,0,0	0	0	1	0.0	0	2	NA	NA	NA	NA	0	NA	NA	0,0,0,0	0	0	1	0.0	0
chr1_ref_v2	217975	0	C,A	0	0	0,0,0,0	0	0	1	2	NA	NA	NA	NA	0	0,0,0,0	0	0	1	0.0	0	2	NA	NA	NA	NA	0	NA	NA	0,0,0,0	0	0	1	0.0	0	2	NA	NA	NA	NA	0	NA	NA	0,0,0,0	0	0	1	0.0	0
chr1_ref_v2	219115	0	CTTTTTTTTTTTTTTTTTT,C,CT	1	1	0,4,0,3,0,16	1	1	1	2	CTTTTTTTTTTTTTTTTTT,CT	CT,CT	0.5	0.808262072793	0	0,2,0,11,2,8	1	1	1	4.47616096412	0	2	CT,CT	CTTTTTTTTTTTTTTTTTT,CT	0.25	0.245315571169	0	NA	NA	0,0,0,0,1,7	1	0	1	1.02073842365	0	2	NA	NA	NA	NA	0	NA	NA	0,5,0,3,2,7	1	0	1	0.949858560913	0
chr1_ref_v2	219137	0	T,C	1	0	0,9,0,16	1	1	1	2	T,C	C,C	0.25	0.148879669571	0	0,19,3,8	1	1	1	3.06835214132	0	2	T,C	T,T	0.25	0.0870113769896	0	NA	NA	0,2,1,8	1	0	1	0.736833444167	0	2	NA	NA	NA	NA	0	NA	NA	0,9,2,8	1	0	1	0.9465354601	0
chr1_ref_v2	219138	0	T,C	1	0	0,21,0,4	1	1	1	2	T,T	T,C	0.5	0.382992252256	0	3,14,0,14	1	1	1	4.22530923339	0	2	T,C	NA	NA	0.125163142954	0	NA	NA	1,10,0,1	1	0	1	0.53964427021	0	2	NA	NA	NA	NA	0	NA	NA	2,14,0,3	1	0	1	0.842583587749	0
chr1_ref_v2	221349	0	T,C	0	0	2,0,0,0	0	0	1	2	NA	NA	NA	NA	0	2,0,0,0	0	0	1	0.0	0	2	NA	NA	NA	NA	0	NA	NA	0,0,1,1	1	0	1	0.0	0	2	NA	NA	NA	NA	0	NA	NA	6,0,0,0	0	0	1	0.0	0
chr1_ref_v2	221368	0	A,G	0	0	1,0,0,0	0	0	1	2	NA	NA	NA	NA	0	1,0,0,0	0	0	1	0.0	0	2	NA	NA	NA	NA	0	NA	NA	0,0,1,1	1	0	1	0.0	0	2	NA	NA	NA	NA	0	NA	NA	4,0,0,0	0	0	1	0.0	0
chr1_ref_v2	221379	0	GGAAGAA,G	1	1	0,0,0,0	0	0	1	2	NA	NA	NA	NA	0	0,0,0,0	0	0	1	0.0	0	2	NA	NA	NA	NA	0	NA	NA	1,1,1,0	1	0	1	0.0	0	2	NA	NA	NA	NA	0	NA	NA	0,0,0,1	0	0	1	0.0	0
chr1_ref_v2	222985	0	T,TAATATATA	0	0	0,0,0,0	0	0	1	2	NA	NA	NA	NA	0	0,0,0,0	0	0	1	0.0	0	2	NA	NA	NA	NA	0	NA	NA	0,0,0,0	0	0	1	0.0	0	2	NA	NA	NA	NA	0	NA	NA	0,0,0,0	0	0	1	0.0	0
chr1_ref_v2	223156	0	G,A	0	0	0,0,0,0	0	0	1	2	NA	NA	NA	NA	0	0,0,0,0	0	0	1	0.0	0	2	NA	NA	NA	NA	0	NA	NA	0,0,0,1	0	0	1	0.0	0	2	NA	NA	NA	NA	0	NA	NA	0,0,0,0	0	0	1	0.0	0
chr1_ref_v2	224261	0	G,GCCACCA	0	0	0,0,0,0	0	0	1	2	NA	NA	NA	NA	0	0,0,0,0	0	0	1	0.0	0	2	NA	NA	NA	NA	0	NA	NA	0,0,0,0	0	0	1	0.0	0	2	NA	NA	NA	NA	0	NA	NA	0,0,0,1	0	0	1	0.0	0
chr1_ref_v2	224262	0	G,GA	0	0	0,0,0,0	0	0	1	2	NA	NA	NA	NA	0	0,0,0,0	0	0	1	0.0	0	2	NA	NA	NA	NA	0	NA	NA	0,0,0,0	0	0	1	0.0	0	2	NA	NA	NA	NA	0	NA	NA	0,0,0,0	0	0	1	0.0	0
chr2_ref_v2	34	1	G,A	1	0	5,0,0,0	0	0	1	2	NA	NA	NA	NA	0	7,0,0,0	0	0	1	0.0	0	2	NA	NA	NA	NA	0	NA	NA	8,0,1,1	1	0	1	0.0	0	2	NA	NA	NA	NA	0	NA	NA	16,2,0,0	1	0	1	0.0	0
chr2_ref_v2	38	1	T,A	1	0	5,0,0,0	0	0	1	2	NA	NA	NA	NA	0	9,0,0,0	0	0	1	0.0	0	2	NA	NA	NA	NA	0	NA	NA	10,0,1,1	1	0	1	0.0	0	2	NA	NA	NA	NA	0	NA	NA	20,2,0,0	1	1	1	0.0	0
chr2_ref_v2	6059	1	A,C	0	0	35,27,0,11	1	1	0	2	NA	NA	NA	NA	0	61,24,0,24	1	1	0	1.6698772783	0	2	NA	NA	NA	NA	0	NA	NA	79,29,0,15	1	1	0	3.78379763056	0	2	NA	NA	NA	NA	0	NA	NA	94,59,0,11	1	1	0	2.12561037621	0
chr2_ref_v2	6913	0	T,C	1	0	48,23,0,0	1	1	0	2	T,T	NA	NA	0.0	0	103,63,0,0	1	1	0	1.13296460039	0	2	T,T	NA	NA	0.0	0	NA	NA	122,120,0,1	1	1	0	7.60278020778	0	2	T,T	NA	NA	0.00412371718386	0	NA	NA	118,75,0,0	1	1	0	1.48110212711	0
chr2_ref_v2	7024	0	G,A	0	0	41,36,0,4	1	1	0	2	G,G	G,A	0.125	0.0263173083174	0	62,86,2,11	1	1	0	1.90387217777	0	2	G,G	G,A	0.125	0.2757872848	0	NA	NA	55,60,8,26	1	1	0	8.55715811173	0	2	G,G	G,A	0.5	0.119959315079	1	NA	NA	82,72,4,38	1	1	0	12.4255371082	0
chr2_ref_v2	7047	0	C,A	0	0	31,45,0,0	1	1	0	2	C,C	NA	NA	0.0	0	61,101,0,0	1	1	0	0.640980993484	0	2	C,C	NA	NA	0.0	0	NA	NA	43,59,14,15	1	1	0	13.2324205603	1	2	C,C	C,A	0.5	0.15906469463	1	NA	NA	71,101,0,0	1	1	0	0.397326947941	0
chr2_ref_v2	7509	0	C,CA	1	0	0,0,2,0	0	0	1	2	NA	NA	NA	NA	0	0,0,2,0	0	0	1	0.0	0	2	NA	NA	NA	NA	0	NA	NA	0,0,0,0	0	0	1	0.0	0	2	NA	NA	NA	NA	0	NA	NA	0,0,1,0	0	0	1	0.0	0
chr2_ref_v2	7510	0	G,A	1	0	0,0,2,0	0	0	1	2	NA	NA	NA	NA	0	0,0,2,0	0	0	1	0.0	0	2	NA	NA	NA	NA	0	NA	NA	0,0,0,0	0	0	1	0.0	0	2	NA	NA	NA	NA	0	NA	NA	0,0,1,0	0	0	1	0.0	0
chr2_ref_v2	9020	1	GAAAA,G,GAA	1	1	18,30,0,0,0,0	1	1	0	2	NA	NA	NA	NA	0	2,3,7,16,3,6	1	1	0	21.2030126507	1	2	NA	NA	NA	NA	0	NA	NA	12,11,3,7,7,10	1	1	0	10.0411540068	1	2	NA	NA	NA	NA	0	NA	NA	47,45,0,0,0,1	1	1	0	2.18813725254	0
chr2_ref_v2	10235	0	C,A	1	0	44,56,0,1	1	1	0	2	C,C	NA	NA	0.00995033085317	0	68,80,0,0	1	1	0	0.570033333357	0	2	C,C	NA	NA	0.0	0	NA	NA	73,89,0,0	1	1	0	0.516707849404	0	2	C,C	NA	NA	0.0	0	NA	NA	54,52,47,47	1	1	0	70.0438150549	1
chr2_ref_v2	11716	0	C,T	1	0	78,59,0,0	1	1	0	2	C,C	NA	NA	0.0	0	96,101,0,0	1	1	0	1.96361260898	0	2	C,C	NA	NA	0.0	0	NA	NA	76,69,0,0	1	1	0	0.821361561892	0	2	C,C	NA	NA	0.0	0	NA	NA	39,51,39,29	1	1	0	57.9700064492	1
chr2_ref_v2	12404	0	G,A	1	0	58,76,0,0	1	1	0	2	G,G	NA	NA	0.0	0	78,96,0,1	1	1	0	0.436813653628	0	2	G,G	NA	NA	0.00573067470898	0	NA	NA	40,36,41,39	1	1	0	315.0700539	1	2	G,A	NA	NA	0.0512932943876	0	g.12404G>A	0	68,69,0,0	1	1	0	1.12772756677	0
chr2_ref_v2	14548	0	A,C	0	0	58,11,0,11	1	1	0	2	A,A	A,C	0.25	0.196710294246	0	82,16,0,17	1	1	0	0.383178058754	0	2	A,A	A,C	0.25	0.251314428281	0	NA	NA	78,29,0,30	1	1	0	2.35379304727	0	2	A,A	A,C	0.5	0.140229341309	0	NA	NA	78,37,0,23	1	1	0	4.52502847823	0
chr2_ref_v2	15984	0	C,T	0	0	55,49,0,0	1	1	0	2	C,C	NA	NA	0.0	0	74,56,0,0	1	1	0	0.70308087777	0	2	C,C	NA	NA	0.0	0	NA	NA	81,81,0,0	1	1	0	0.603027837622	0	2	C,C	NA	NA	0.0	0	NA	NA	30,39,47,50	1	1	0	317.680496585	1
chr2_ref_v2	19054	0	T,G	0	0	16,88,10,0	1	1	0	2	T,T	T,G	0.25	0.300585477288	0	21,93,26,0	1	1	0	3.77946317091	0	2	T,T	T,G	0.5	0.341749293722	0	NA	NA	26,77,20,0	1	1	0	2.47982808604	0	2	T,T	T,G	0.25	0.355703598549	0	NA	NA	33,93,30,0	1	1	0	4.75384971883	0
chr2_ref_v2	20886	0	A,G	0	0	61,66,0,0	1	1	0	2	A,A	NA	NA	0.0	0	69,72,0,0	1	1	0	0.406941964595	0	2	A,A	NA	NA	0.0	0	NA	NA	50,44,63,35	1	1	0	320.239038318	1	2	A,G	NA	NA	0.0416726964006	0	g.20886A>G	0	142,74,0,0	1	1	0	7.28952494194	0
chr2_ref_v2	21413	0	G,T	1	0	79,73,1,0	1	1	0	2	G,G	NA	NA	0.00655740054616	0	38,53,55,44	1	1	0	320.405289663	1	2	G,T	NA	NA	0.0842603436177	0	g.21413G>T	0	84,84,0,0	1	1	0	0.557866615024	0	2	G,G	NA	NA	0.0	0	NA	NA	95,108,0,0	1	1	0	1.20546144666	0
chr2_ref_v2	24051	0	GT,G,GTT	1	1	18,21,3,2,0,0	1	1	0	2	GT,GT	NA	NA	0.300420634591	0	36,39,2,8,5,7	1	1	0	2.54869739246	0	2	GT,GT	GT,GTT	0.25	1.00713643705	0	NA	NA	44,34,5,9,3,11	1	1	0	4.56974601937	0	2	GT,GT	GT,GTT	0.125	0.5408199607	0	NA	NA	39,49,8,7,8,13	1	1	0	5.70876015234	0
chr2_ref_v2	28160	0	T,A	1	0	48,53,0,0	1	1	0	2	T,T	NA	NA	0.0	0	84,75,0,0	1	1	0	0.99569061634	0	2	T,T	NA	NA	0.0	0	NA	NA	63,77,0,0	1	1	0	0.532397049211	0	2	T,T	NA	NA	0.0	0	NA	NA	79,130,1,0	1	1	0	2.47338427893	0
chr2_ref_v2	28437	0	AT,A	1	1	66,39,2,0	1	1	0	2	AT,AT	NA	NA	0.127919552374	0	33,27,34,23	1	1	0	39.6540317572	1	2	AT,A	AT,AT	0.125	0.0794769252417	0	g.28438delT	0	80,73,4,3	1	1	0	2.04653360267	0	2	AT,AT	NA	NA	0.427872775713	0	NA	NA	74,73,9,9	1	1	0	5.44196821753	0
chr2_ref_v2	28693	0	CT,C,CTT	1	1	16,13,8,4,0,1	1	1	0	2	CT,CT	CT,C	0.25	0.253153957762	0	36,29,7,9,3,5	1	1	0	1.32248897891	0	2	CT,CT	CT,CTT	0.25	0.961939624254	0	NA	NA	22,19,25,32,7,7	1	1	0	8.22957639722	0	2	CT,C	CT,CTT	0.25	0.120636134133	0	NA	NA	39,24,8,7,13,7	1	1	0	6.59273164152	0
chr2_ref_v2	28747	0	C,T	1	0	24,67,0,0	1	1	0	2	C,C	NA	NA	0.0	0	43,68,0,0	1	1	0	2.6387276459	0	2	C,C	NA	NA	0.0	0	NA	NA	35,46,31,50	1	1	0	64.3929654236	1	2	C,T	NA	NA	0.0	0	g.28747C>T	0	44,100,0,0	1	1	0	0.836506130427	0
chr2_ref_v2	31472	1	G,A	1	0	0,0,0,0	0	0	1	2	NA	NA	NA	NA	0	0,0,0,0	0	0	1	0.0	0	2	NA	NA	NA	NA	0	NA	NA	0,0,0,0	0	0	1	0.0	0	2	NA	NA	NA	NA	0	NA	NA	0,0,0,0	0	0	1	0.0	0
chr2_ref_v2	34271	1	G,A	0	0	0,0,0,0	0	0	1	2	NA	NA	NA	NA	0	0,0,0,0	0	0	1	0.0	0	2	NA	NA	NA	NA	0	NA	NA	0,0,0,0	0	0	1	0.0	0	2	NA	NA	NA	NA	0	NA	NA	0,0,0,0	0	0	1	0.0	0
chr2_ref_v2	34749	1	T,C	0	0	0,0,0,0	0	0	1	2	NA	NA	NA	NA	0	0,1,0,0	0	0	1	0.0	0	2	NA	NA	NA	NA	0	NA	NA	0,0,0,0	0	0	1	0.0	0	2	NA	NA	NA	NA	0	NA	NA	0,0,0,0	0	0	1	0.0	0
chr2_ref_v2	34751	1	A,G	1	0	0,0,0,0	0	0	1	2	NA	NA	NA	NA	0	0,1,0,0	0	0	1	0.0	0	2	NA	NA	NA	NA	0	NA	NA	0,0,0,0	0	0	1	0.0	0	2	NA	NA	NA	NA	0	NA	NA	0,0,0,0	0	0	1	0.0	0
chr2_ref_v2	35483	1	C,T	1	0	0,0,77,0	0	1	0	2	NA	NA	NA	NA	0	0,0,62,0	0	1	0	0.0	0	2	NA	NA	NA	NA	0	NA	NA	0,0,39,0	0	1	1	0.0	0	2	NA	NA	NA	NA	0	NA	NA	0,0,34,0	0	1	1	0.0	0
chr2_ref_v2	36505	0	CT,C	1	1	51,36,0,0	1	1	0	2	CT,CT	NA	NA	0.345332428979	0	64,37,4,0	1	1	0	1.57535158846	0	2	CT,CT	NA	NA	0.379288513394	0	NA	NA	42,16,39,23	1	1	0	50.5638817121	1	2	CT,C	NA	NA	0.00780910199325	0	g.36506delT	0	100,64,9,2	1	1	0	3.72983655894	0
chr2_ref_v2	36735	0	G,T	1	0	78,46,0,0	1	1	0	2	G,G	NA	NA	0.0	0	115,80,0,0	1	1	0	0.848877564785	0	2	G,G	NA	NA	0.0	0	NA	NA	51,39,65,50	1	1	0	323.486169849	1	2	G,T	T,T	0.125	0.00619197024792	0	g.36735G>T	0	134,92,0,0	1	1	0	0.843210045403	0
chr2_ref_v2	37912	0	G,T	0	0	53,53,0,0	1	1	0	2	G,G	NA	NA	0.0	0	75,80,0,1	1	1	0	0.424075311154	0	2	G,G	NA	NA	0.00643089033029	0	NA	NA	77,73,0,0	1	1	0	0.434249436134	0	2	G,G	NA	NA	0.0	0	NA	NA	50,36,58,32	1	1	0	78.529586782	1
chr2_ref_v2	38755	0	TA,T,TAA	1	1	31,54,1,4,0,0	1	1	0	2	TA,TA	NA	NA	0.844621396076	0	1,1,61,60,1,0	1	1	0	322.072874824	1	2	T,T	NA	NA	0.608660599623	0	g.38756delA,g.38756delA	0,1	73,85,9,4,7,11	1	1	0	5.71787317015	0	2	TA,TA	NA	NA	0.912205609509	0	NA	NA	90,68,6,3,12,12	1	1	0	8.7875222295	0
chr2_ref_v2	38966	0	GT,G	1	1	30,35,3,3	1	1	0	2	GT,GT	NA	NA	0.226115982567	0	33,27,23,21	1	1	0	14.0285961216	1	2	GT,G	GT,GT	0.25	0.138402149824	0	g.38967delT	0	42,35,39,34	1	1	0	25.3846400977	1	2	GT,G	GT,GT	0.125	0.00932214109233	0	g.38967delT	0	75,79,3,1	1	1	0	1.15727141037	0
chr2_ref_v2	39343	0	G,A	0	0	60,60,0,0	1	1	0	2	G,G	NA	NA	0.0	0	53,71,0,0	1	1	0	1.23145024858	0	2	G,G	NA	NA	0.0	0	NA	NA	79,82,0,0	1	1	0	0.413565236799	0	2	G,G	NA	NA	0.0	0	NA	NA	58,49,45,52	1	1	0	78.4821124721	1
chr2_ref_v2	40588	0	C,CAT	1	1	17,28,2,4	1	1	0	2	C,C	C,CAT	0.125	0.105881017282	0	36,32,2,4	1	1	0	2.35730613305	0	2	C,C	NA	NA	0.715080321973	0	NA	NA	40,33,11,11	1	1	0	3.13597913052	0	2	C,C	C,CAT	0.25	0.167628454226	0	NA	NA	27,29,19,26	1	1	0	11.1047753744	1
chr2_ref_v2	40800	0	CA,C	1	1	78,62,1,0	1	1	0	2	CA,CA	NA	NA	0.00349717088902	0	73,94,0,0	1	1	0	3.15891343532	0	2	CA,CA	NA	NA	0.00680065846543	0	NA	NA	31,44,42,56	1	1	0	320.517798992	1	2	CA,C	C,C	0.125	0.00648181244889	0	g.40801delA	0	101,105,0,2	1	1	0	1.52511335738	0
chr2_ref_v2	40944	0	C,T	0	0	59,82,0,0	1	1	0	2	C,C	NA	NA	0.0	0	92,76,0,0	1	1	0	3.48299046865	0	2	C,C	NA	NA	0.0	0	NA	NA	90,69,0,0	1	1	0	4.15129309698	0	2	C,C	NA	NA	0.0	0	NA	NA	48,51,43,48	1	1	0	317.046803998	1
chr2_ref_v2	45217	0	CT,C	1	1	52,38,1,1	1	1	0	2	CT,CT	NA	NA	1.19791870654	0	55,53,3,4	1	1	0	1.69497752436	0	2	CT,CT	NA	NA	0.994997873985	0	NA	NA	65,43,9,10	1	1	0	7.75688107162	0	2	CT,CT	NA	NA	0.152763568304	0	NA	NA	49,39,52,55	1	1	0	82.1975970464	1
chr2_ref_v2	45454	0	C,T	1	0	25,77,0,0	1	1	0	2	C,C	NA	NA	0.0	0	64,89,0,0	1	1	0	5.98305454876	0	2	C,C	NA	NA	0.0	0	NA	NA	75,91,0,0	1	1	0	8.64405482595	0	2	C,C	NA	NA	0.0	0	NA	NA	20,43,40,68	1	1	0	322.774497196	1
chr2_ref_v2	45535	0	C,T	0	0	50,42,1,0	1	1	0	2	C,C	NA	NA	0.0108109161042	0	46,35,51,31	1	1	0	65.8534385879	1	2	C,T	NA	NA	0.0122700925918	0	g.45535C>T	0	87,95,0,1	1	1	0	1.44139636949	0	2	C,C	NA	NA	0.00547946576463	0	NA	NA	116,109,0,0	1	1	0	0.832881862474	0
chr2_ref_v2	45954	0	ATT,A,AT,ATTT,ATTTT	1	1	7,13,0,0,1,5,0,2,0,1	1	1	0	2	ATT,ATT	ATT,ATTT	0.125	0.277575862565	0	0,1,3,25,6,12,0,0,1,0	1	1	0	24.6772452197	0	2	AT,AT	A,AT	0.5	0.0649978266747	0	NA	NA	9,25,0,1,1,3,0,5,7,4	1	1	0	2.74826081885	0	2	ATT,ATTT	ATTT,ATTTT	0.5	2.1754761022	0	NA	NA	12,39,2,5,2,8,0,9,2,1	1	1	0	1.01346565024	0
chr2_ref_v2	46730	0	T,C	1	0	52,50,0,0	1	1	0	2	T,T	NA	NA	0.0	0	53,64,0,0	1	1	0	0.907479687289	0	2	T,T	NA	NA	0.0	0	NA	NA	73,89,0,0	1	1	0	1.13248757202	0	2	T,T	NA	NA	0.0	0	NA	NA	48,43,50,45	1	1	0	74.3433979695	1
chr2_ref_v2	48405	0	G,T	1	0	57,75,0,0	1	1	0	2	G,G	NA	NA	0.0	0	67,88,0,0	1	1	0	0.387384703561	0	2	G,G	NA	NA	0.0	0	NA	NA	85,74,0,0	1	1	0	2.33221791722	0	2	G,G	NA	NA	0.0	0	NA	NA	108,84,1,0	1	1	0	3.74339188641	0
chr2_ref_v2	50162	0	C,T	0	0	59,77,0,0	1	1	0	2	C,C	NA	NA	0.0	0	51,44,49,37	1	1	0	316.125462554	1	2	C,T	NA	NA	0.099529595347	0	g.50162C>T	0	71,73,0,0	1	1	0	1.07324822251	0	2	C,C	NA	NA	0.0	0	NA	NA	92,72,0,0	1	1	0	3.31636064498	0
chr2_ref_v2	53395	0	G,T	0	0	68,59,0,0	1	1	0	2	G,G	NA	NA	0.0	0	44,51,42,49	1	1	0	316.585053112	1	2	G,T	NA	NA	0.0430173850837	0	g.53395G>T	0	63,72,0,0	1	1	0	1.21747431434	0	2	G,G	NA	NA	0.0	0	NA	NA	64,94,0,0	1	1	0	3.33713774679	0
chr2_ref_v2	56081	0	C,T	0	0	68,82,0,0	1	1	0	2	C,C	NA	NA	0.0	0	105,98,0,0	1	1	0	1.43555771827	0	2	C,C	NA	NA	0.0	0	NA	NA	97,68,0,0	1	1	0	3.66571285963	0	2	C,C	NA	NA	0.0	0	NA	NA	54,42,60,30	1	1	0	319.742089065	1
chr2_ref_v2	59568	0	C,T	0	0	74,83,0,0	1	1	0	2	C,C	NA	NA	0.0	0	97,84,0,0	1	1	0	1.35372500259	0	2	C,C	NA	NA	0.0	0	NA	NA	87,72,0,0	1	1	0	1.52982344493	0	2	C,C	NA	NA	0.0	0	NA	NA	103,79,0,0	1	1	0	2.2800717433	0
chr2_ref_v2	62774	0	GA,G,GAA	1	1	24,27,2,4,2,1	1	1	0	2	GA,GA	NA	NA	0.291052884588	0	37,31,3,7,2,1	1	1	0	0.755746575324	0	2	GA,GA	NA	NA	0.986391470513	0	NA	NA	23,33,25,42,5,9	1	1	0	20.7793374245	1	2	GA,G	GA,GAA	0.125	0.211097260291	0	g.62775delA	0	44,68,8,8,5,9	1	1	0	3.18370221553	0
chr2_ref_v2	62968	0	C,T	1	0	49,44,0,0	1	1	0	2	C,C	NA	NA	0.0	0	71,78,0,0	1	1	0	0.912074662791	0	2	C,C	NA	NA	0.0	0	NA	NA	74,90,0,0	1	1	0	1.53264265814	0	2	C,C	NA	NA	0.0	0	NA	NA	48,40,31,44	1	1	0	56.1038879304	1
chr2_ref_v2	63843	0	C,A	0	0	33,38,27,40	1	1	0	2	C,A	NA	NA	0.0579872576503	0	35,30,39,41	1	1	0	1.73660342504	0	2	C,A	A,A	0.125	0.0436750635027	0	NA	NA	46,52,42,46	1	1	0	0.766465992267	0	2	C,A	NA	NA	0.107630664192	0	NA	NA	35,52,54,49	1	1	0	2.71023541462	0
chr2_ref_v2	65276	0	G,A	0	0	71,76,0,0	1	1	0	2	G,G	NA	NA	0.0	0	85,76,0,0	1	1	0	0.854000737514	0	2	G,G	NA	NA	0.0	0	NA	NA	33,37,39,48	1	1	0	317.756387686	1	2	G,A	A,A	0.125	0.0339015516757	0	g.65276G>A	0	72,103,0,0	1	1	0	1.5100441429	0
chr2_ref_v2	66948	0	T,G	0	0	40,27,39,24	1	1	0	2	T,G	NA	NA	0.0615578929994	0	47,46,47,31	1	1	0	1.48945865479	0	2	T,G	T,T	0.125	0.0754237618172	0	NA	NA	52,27,53,29	1	1	0	0.672883961146	0	2	T,G	NA	NA	0.0372713947972	0	NA	NA	47,36,69,56	1	1	0	2.92535551424	0
chr2_ref_v2	69627	0	CA,C	1	1	30,33,1,1	1	1	0	2	CA,CA	NA	NA	0.841243762597	0	43,61,9,9	1	1	0	5.58725395426	0	2	CA,CA	NA	NA	0.012795937161	0	NA	NA	63,62,12,7	1	1	0	5.98144592881	0	2	CA,CA	NA	NA	0.00658105812614	0	NA	NA	79,70,13,10	1	1	0	6.50801046901	0
chr2_ref_v2	71368	0	T,C	1	0	66,47,0,0	1	1	0	2	T,T	NA	NA	0.0	0	76,67,0,0	1	1	0	0.944949844375	0	2	T,T	NA	NA	0.0	0	NA	NA	35,34,34,21	1	1	0	46.201345604	1	2	T,C	T,T	0.125	0.0245411089161	0	g.71368T>C	0	81,49,0,0	1	1	0	0.690120618143	0
chr2_ref_v2	71621	0	TAGA,T	1	1	0,0,73,39	1	1	0	2	T,T	NA	NA	5.46178565096e-05	0	0,0,88,64	1	1	0	1.46257217881	0	2	T,T	NA	NA	1.96951953052e-05	0	NA	NA	0,0,68,48	1	1	0	1.09843043314	0	2	T,T	NA	NA	2.63497134665e-05	0	NA	NA	0,0,91,71	1	1	0	2.02127566685	0
chr2_ref_v2	71820	0	C,CTT,CTTT	1	1	0,1,5,5,14,24	1	1	0	2	CTTT,CTTT	NA	NA	0.271448053285	0	1,0,7,10,44,38	1	1	0	3.16457673478	0	2	CTTT,CTTT	NA	NA	1.59616942165	0	NA	NA	3,4,14,14,63,64	1	1	0	2.5265761462	0	2	CTTT,CTTT	C,CTTT	0.125	1.37914559183	0	NA	NA	3,7,4,19,72,74	1	1	0	3.36734334018	0
chr2_ref_v2	72363	0	A,ACAACAG	1	0	0,0,0,0	0	0	0	2	NA	NA	NA	NA	0	3,1,0,1	1	0	0	0.0	0	2	NA	NA	NA	NA	0	NA	NA	2,2,1,5	1	0	0	0.0	0	2	NA	NA	NA	NA	0	NA	NA	1,2,3,3	1	0	1	0.0	0
chr2_ref_v2	75099	0	TA,T,TAA	1	1	35,79,3,5,0,1	1	1	0	2	TA,TA	NA	NA	0.980539643776	0	30,43,27,38,1,2	1	1	0	27.326970952	1	2	TA,T	TA,TA	0.25	0.0834941664203	0	g.75100delA	0	57,63,4,6,2,8	1	1	0	4.91230592805	0	2	TA,TA	NA	NA	0.762801743514	0	NA	NA	30,39,39,53,5,5	1	1	0	43.2278418441	1
chr2_ref_v2	76149	0	T,C	1	0	62,71,0,0	1	1	0	2	T,T	NA	NA	0.0	0	42,37,27,39	1	1	0	57.7639519171	1	2	T,C	T,T	0.125	0.0715213178403	0	g.76149T>C	0	68,65,0,0	1	1	0	0.782061246113	0	2	T,T	NA	NA	0.0	0	NA	NA	74,97,0,0	1	1	0	0.68193589539	0
chr2_ref_v2	76750	0	T,G	0	0	65,45,0,0	1	1	0	2	T,T	NA	NA	0.0	0	89,91,0,0	1	1	0	2.32089684716	0	2	T,T	NA	NA	0.0	0	NA	NA	83,67,0,0	1	1	0	0.714820788134	0	2	T,T	NA	NA	0.0	0	NA	NA	54,39,47,52	1	1	0	317.461826292	1
chr2_ref_v2	76890	0	GA,G	1	1	40,53,0,0	1	1	0	2	GA,GA	NA	NA	0.00362029687985	0	65,69,0,0	1	1	0	0.948445584659	0	2	GA,GA	NA	NA	0.00680065846543	0	NA	NA	72,58,0,0	1	1	0	2.62121084416	0	2	GA,GA	NA	NA	0.0081941447805	0	NA	NA	38,44,39,42	1	1	0	60.5852314854	1
chr2_ref_v2	77606	0	T,C	0	0	60,79,0,0	1	1	0	2	T,T	NA	NA	0.0	0	43,49,44,35	1	1	0	314.682410486	1	2	T,C	T,T	0.125	0.0989737036989	0	g.77606T>C	0	63,69,0,0	1	1	0	0.792034689618	0	2	T,T	NA	NA	0.0	0	NA	NA	97,100,0,0	1	1	0	1.32711979458	0
chr2_ref_v2	79679	0	G,C	0	0	92,58,0,0	1	1	0	2	G,G	NA	NA	0.0	0	72,92,0,0	1	1	0	5.72186944996	0	2	G,G	NA	NA	0.0	0	NA	NA	80,89,0,0	1	1	0	4.04622284062	0	2	G,G	NA	NA	0.0	0	NA	NA	60,65,60,52	1	1	0	322.216672667	1
chr2_ref_v2	82492	0	G,A	0	0	66,69,0,0	1	1	0	2	G,G	NA	NA	0.0	0	93,101,0,0	1	1	0	0.42304274448	0	2	G,G	NA	NA	0.0	0	NA	NA	27,34,33,25	1	1	0	311.655219615	1	2	G,A	NA	NA	0.0504308536269	0	g.82492G>A	0	79,74,0,0	1	1	0	0.573682040787	0
chr2_ref_v2	84395	0	CA,C,CAAA	1	1	15,6,1,0,0,35	1	1	0	2	CA,CAAA	CAAA,CAAA	0.25	1.29829354358	0	41,45,5,4,0,2	1	1	0	23.1063958427	1	2	CA,CA	NA	NA	2.68525134546	0	NA	NA	33,43,0,0,3,25	1	1	0	16.1002234683	0	2	CA,CAAA	CA,CA	0.5	3.20975968349	1	NA	NA	21,13,2,1,10,58	1	1	0	4.7829839257	0
chr2_ref_v2	84410	0	A,AT,AAAT	1	1	30,66,0,0,0,0	1	1	0	2	A,A	NA	NA	4.58236772099e-05	0	27,47,16,14,1,3	1	1	0	18.2574862372	1	2	A,A	A,AT	0.5	0.88911266434	1	NA	NA	29,44,1,0,10,29	1	1	0	32.5146548027	1	2	A,AAAT	A,A	0.25	0.11612453367	0	g.84410_84411insAAT	0	46,116,1,1,0,0	1	1	0	0.500622571929	0
chr2_ref_v2	85520	0	C,A	0	0	69,68,0,0	1	1	0	2	C,C	NA	NA	0.0	0	65,79,0,0	1	1	0	0.933983856614	0	2	C,C	NA	NA	0.0	0	NA	NA	73,71,0,0	1	1	0	0.389106784075	0	2	C,C	NA	NA	0.0	0	NA	NA	80,61,0,0	1	1	0	1.144514659	0
chr2_ref_v2	85800	0	CA,C	1	1	76,45,0,0	1	1	0	2	CA,CA	NA	NA	0.000162350584494	0	91,63,0,0	1	1	0	0.72679989592	0	2	CA,CA	NA	NA	0.000278158438485	0	NA	NA	33,37,30,29	1	1	0	48.7084592125	1	2	CA,C	CA,CA	0.125	0.0796669298852	0	g.85801delA	0	101,84,0,0	1	1	0	1.92408170342	0
chr2_ref_v2	86378	0	C,A	0	0	79,61,0,0	1	1	0	2	C,C	NA	NA	0.0	0	77,71,0,0	1	1	0	0.80885795218	0	2	C,C	NA	NA	0.0	0	NA	NA	31,21,33,22	1	1	0	311.695433409	1	2	C,A	NA	NA	0.056089466651	0	g.86378C>A	0	78,76,0,0	1	1	0	1.08475499905	0
chr2_ref_v2	86764	0	C,A	1	0	66,55,0,0	1	1	0	2	C,C	NA	NA	0.0	0	40,42,29,43	1	1	0	61.2827378684	1	2	C,A	C,C	0.125	0.121261300033	0	g.86764C>A	0	50,79,0,0	1	1	0	3.89084278146	0	2	C,C	NA	NA	0.0	0	NA	NA	85,99,0,0	1	1	0	1.9043393734	0
chr2_ref_v2	87354	0	T,C	0	0	71,67,1,0	1	1	0	2	T,T	NA	NA	0.00722024797349	0	72,62,0,0	1	1	0	0.557232910791	0	2	T,T	NA	NA	0.0	0	NA	NA	48,68,0,0	1	1	0	1.86886318145	0	2	T,T	NA	NA	0.0	0	NA	NA	67,82,0,0	1	1	0	1.28258619806	0
chr2_ref_v2	87434	0	G,A	0	0	89,62,0,0	1	1	0	2	G,G	NA	NA	0.0	0	68,52,0,0	1	1	0	0.492034416498	0	2	G,G	NA	NA	0.0	0	NA	NA	48,55,0,0	1	1	0	2.26851170544	0	2	G,G	NA	NA	0.0	0	NA	NA	40,43,39,38	1	1	0	314.760412865	1
chr2_ref_v2	87468	0	T,G	1	0	79,79,0,0	1	1	0	2	T,T	NA	NA	0.0	0	65,68,0,0	1	1	0	0.415049192228	0	2	T,T	NA	NA	0.0	0	NA	NA	27,34,26,24	1	1	0	310.677263478	1	2	T,G	T,T	0.125	0.0524635695357	0	g.87468T>G	0	80,71,0,0	1	1	0	0.600686366808	0
chr2_ref_v2	87505	0	G,A	1	0	69,83,0,0	1	1	0	2	G,G	NA	NA	0.0	0	63,74,0,0	1	1	0	0.394284316979	0	2	G,G	NA	NA	0.0	0	NA	NA	62,53,0,1	1	1	0	1.37575523393	0	2	G,G	NA	NA	0.00865806274311	0	NA	NA	40,34,45,40	1	1	0	317.102310904	1
chr2_ref_v2	87830	0	A,G	0	0	46,80,0,0	1	1	0	2	A,A	NA	NA	0.0	0	63,78,0,0	1	1	0	1.60306467289	0	2	A,A	NA	NA	0.0	0	NA	NA	65,43,0,0	1	1	0	6.91461699201	0	2	A,A	NA	NA	0.0	0	NA	NA	33,44,31,37	1	1	0	57.2817072709	1
chr2_ref_v2	88121	0	CTT,CT,C	1	1	5,7,27,21,2,0	1	1	0	2	CTT,CT	CT,CT	0.5	1.01756292606	0	8,8,35,61,3,4	1	1	0	4.21000763426	0	2	CT,CT	CTT,CT	0.25	1.69394101676	0	NA	NA	5,15,49,48,5,15	1	1	0	8.14599167251	0	2	CT,CT	CTT,CT	0.25	0.419984570005	0	NA	NA	5,10,26,48,30,63	1	1	0	65.777625833	1
chr2_ref_v2	88522	0	T,C	0	0	29,73,0,0	1	1	0	2	T,T	NA	NA	0.0	0	31,46,12,21	1	1	0	23.2779624171	1	2	T,T	T,C	0.5	0.251314428281	1	NA	NA	54,68,0,0	1	1	0	4.06702204642	0	2	T,T	NA	NA	0.0	0	NA	NA	52,99,0,0	1	1	0	1.22063746777	0
chr2_ref_v2	88529	0	C,T	0	0	24,59,0,9	1	1	0	2	C,C	C,T	0.25	0.170345365747	0	38,65,0,0	1	1	0	2.90381560193	0	2	C,C	NA	NA	0.0	0	NA	NA	46,65,0,0	1	1	0	4.39772593998	0	2	C,C	NA	NA	0.0	0	NA	NA	48,99,0,0	1	1	0	3.16746737339	0
chr2_ref_v2	88541	0	G,A	0	0	18,65,0,0	1	1	0	2	G,G	NA	NA	0.0	0	27,62,0,0	1	1	0	1.49190713791	0	2	G,G	NA	NA	0.0	0	NA	NA	33,69,0,0	1	1	0	2.16058258912	0	2	G,G	NA	NA	0.0	0	NA	NA	31,45,5,41	1	1	0	47.2702462945	1
chr2_ref_v2	89935	0	G,A	1	0	53,74,0,1	1	1	0	2	G,G	NA	NA	0.00784317746103	0	45,42,45,37	1	1	0	315.006654128	1	2	G,A	NA	NA	0.0591888713903	0	g.89935G>A	0	69,60,0,0	1	1	0	2.52299992816	0	2	G,G	NA	NA	0.0	0	NA	NA	79,70,0,0	1	1	0	2.65225826466	0
chr2_ref_v2	91637	0	T,C	1	0	33,38,19,38	1	1	0	2	T,C	T,T	0.125	0.0316858190741	0	43,37,27,31	1	1	0	1.13555201539	0	2	T,C	T,T	0.125	0.0702691958466	0	NA	NA	70,67,0,0	1	1	0	19.0241051174	1	2	T,T	NA	NA	0.0	0	g.91636_91638C>T	1	91,61,0,1	1	1	0	308.176699721	1
chr2_ref_v2	92263	0	CT,C	1	1	49,40,0,2	1	1	0	2	CT,CT	NA	NA	0.0568667745018	0	44,62,2,2	1	1	0	2.3009462816	0	2	CT,CT	NA	NA	0.650750641979	0	NA	NA	57,46,8,8	1	1	0	4.98549626887	0	2	CT,CT	CT,C	0.125	0.114082655849	0	NA	NA	32,45,36,34	1	1	0	45.2005164065	1
chr2_ref_v2	93661	0	CT,C	1	1	59,51,0,1	1	1	0	2	CT,CT	NA	NA	0.00542953864007	0	76,57,0,0	1	1	0	0.721715100772	0	2	CT,CT	NA	NA	0.00680065846543	0	NA	NA	64,81,2,1	1	1	0	1.74237269438	0	2	CT,CT	NA	NA	0.417749494671	0	NA	NA	63,52,43,42	1	1	0	63.0420069214	1
chr2_ref_v2	96026	0	GA,G,GAA	1	1	44,36,4,4,3,2	1	1	0	2	GA,GA	NA	NA	0.381001121251	0	41,46,3,9,3,3	1	1	0	1.43103850139	0	2	GA,GA	GA,GAA	0.125	1.24167441344	0	NA	NA	13,12,36,47,13,27	1	1	0	309.295269768	1	2	G,GAA	G,G	0.25	0.125198297075	0	g.96027delA,g.96026_96027insA	0,0	38,35,55,53,3,3	1	1	0	41.9743368883	1
chr2_ref_v2	96279	0	GA,G	1	1	38,60,1,2	1	1	0	2	GA,GA	NA	NA	0.877611406767	0	48,75,3,3	1	1	0	0.923578745935	0	2	GA,GA	NA	NA	1.27920168206	0	NA	NA	44,64,15,14	1	1	0	12.860389966	1	2	GA,GA	GA,G	0.25	0.118295076525	0	NA	NA	75,92,8,6	1	1	0	3.42507926947	0
chr2_ref_v2	96794	0	TC,T	1	0	64,54,0,0	1	1	0	2	TC,TC	NA	NA	0.0	0	68,81,0,0	1	1	0	1.71781479231	0	2	TC,TC	NA	NA	0.0	0	NA	NA	26,38,22,40	1	1	0	56.8624272845	1	2	TC,T	NA	NA	0.0317486983146	0	g.96795delC	0	67,100,0,0	1	1	0	3.95232999178	0
chr2_ref_v2	97845	0	C,A	1	0	60,55,0,0	1	1	0	2	C,C	NA	NA	0.0	0	77,76,0,0	1	1	0	0.477443187642	0	2	C,C	NA	NA	0.0	0	NA	NA	96,69,0,0	1	1	0	1.16960808384	0	2	C,C	NA	NA	0.0	0	NA	NA	56,39,56,43	1	1	0	318.06317607	1
chr2_ref_v2	99194	0	G,A	1	0	19,30,17,15	1	1	0	2	G,A	G,G	0.25	0.0847412284551	0	36,28,29,22	1	1	0	1.52885596791	0	2	G,A	G,G	0.125	0.0242569776456	0	NA	NA	37,40,34,33	1	1	0	1.15297057337	0	2	G,A	G,G	0.125	0.112201625818	0	NA	NA	35,42,42,59	1	1	0	5.77811308802	0
chr2_ref_v2	101332	0	CA,C	1	1	22,30,3,0	1	1	0	2	CA,CA	NA	NA	0.0737007217796	0	36,52,1,3	1	1	0	0.760027358304	0	2	CA,CA	NA	NA	1.34981924927	0	NA	NA	40,58,2,5	1	1	0	1.42364029868	0	2	CA,CA	NA	NA	0.748601513353	0	NA	NA	34,43,32,46	1	1	0	42.8377696361	1
chr2_ref_v2	102685	0	G,A	0	0	60,48,0,0	1	1	0	2	G,G	NA	NA	0.0	0	82,82,0,0	1	1	0	1.06893020539	0	2	G,G	NA	NA	0.0	0	NA	NA	57,68,0,0	1	1	0	1.86258032755	0	2	G,G	NA	NA	0.0	0	NA	NA	37,38,28,39	1	1	0	54.3194775356	1
chr2_ref_v2	102818	0	T,C	1	0	61,45,0,0	1	1	0	2	T,T	NA	NA	0.0	0	70,77,0,0	1	1	0	2.08285946016	0	2	T,T	NA	NA	0.0	0	NA	NA	60,48,0,0	1	1	0	0.45688869196	0	2	T,T	NA	NA	0.0	0	NA	NA	41,38,33,45	1	1	0	63.4530963497	1
chr2_ref_v2	105325	0	CT,C	1	1	52,43,6,3	1	1	0	2	CT,CT	NA	NA	0.360354693471	0	41,29,34,35	1	1	0	26.8374236445	1	2	CT,C	CT,CT	0.25	0.0999833221873	0	g.105326delT	0	35,26,27,25	1	1	0	18.8836380923	1	2	CT,C	CT,CT	0.25	0.0675885276586	0	g.105326delT	0	61,50,16,9	1	1	0	2.90889739733	0
chr2_ref_v2	105467	0	C,T	0	0	60,86,0,0	1	1	0	2	C,C	NA	NA	0.0	0	82,79,0,0	1	1	0	2.22923847645	0	2	C,C	NA	NA	0.0	0	NA	NA	45,59,0,0	1	1	0	0.467482370111	0	2	C,C	NA	NA	0.0	0	NA	NA	39,45,38,56	1	1	0	319.573783267	1
chr2_ref_v2	106103	0	C,A	1	0	68,71,0,0	1	1	0	2	C,C	NA	NA	0.0	0	41,26,32,29	1	1	0	311.911329295	1	2	C,A	NA	NA	0.0938187552177	0	g.106103C>A	0	58,84,0,0	1	1	0	1.54153987097	0	2	C,C	NA	NA	0.0	0	NA	NA	94,71,0,0	1	1	0	1.68920360521	0
chr2_ref_v2	107983	0	C,T	0	0	49,75,0,0	1	1	0	2	C,C	NA	NA	0.0	0	75,71,0,0	1	1	0	2.74020865958	0	2	C,C	NA	NA	0.0	0	NA	NA	65,54,0,0	1	1	0	3.43767628278	0	2	C,C	NA	NA	0.0	0	NA	NA	68,69,0,0	1	1	0	2.07120069348	0
chr2_ref_v2	110298	0	G,A	1	0	75,97,0,0	1	1	0	2	G,G	NA	NA	0.0	0	97,108,0,0	1	1	0	0.810570664003	0	2	G,G	NA	NA	0.0	0	NA	NA	56,37,52,37	1	1	0	318.712822595	1	2	G,A	NA	NA	0.0439631234211	0	g.110298G>A	0	133,109,0,0	1	1	0	3.77221548327	0
chr2_ref_v2	111994	0	G,A	1	0	27,38,27,40	1	1	0	2	G,A	NA	NA	0.0303053494953	0	31,34,40,46	1	1	0	1.39294656525	0	2	G,A	A,A	0.125	0.028645598077	0	NA	NA	85,88,0,0	1	1	0	308.220036003	1	2	G,G	NA	NA	0.0	0	g.111993_111995A>G	1	76,111,0,0	1	1	0	308.29659519	1
chr2_ref_v2	112875	0	G,A	1	0	56,41,0,0	1	1	0	2	G,G	NA	NA	0.0	0	63,49,0,0	1	1	0	0.42643315438	0	2	G,G	NA	NA	0.0	0	NA	NA	61,62,0,0	1	1	0	1.41290234023	0	2	G,G	NA	NA	0.0	0	NA	NA	50,54,36,37	1	1	0	50.8779696169	1
chr2_ref_v2	112896	0	G,T	1	0	26,35,35,17	1	1	0	2	G,T	G,G	0.125	0.091684282689	0	42,32,26,31	1	1	0	2.44383871617	0	2	G,T	G,G	0.125	0.00969939708871	0	NA	NA	31,32,35,35	1	1	0	3.3238883688	0	2	G,T	NA	NA	0.105360515658	0	NA	NA	40,59,34,42	1	1	0	3.01915597074	0
chr2_ref_v2	115427	0	T,A	0	0	53,13,0,17	1	1	0	2	T,T	T,A	0.5	0.200670695462	0	81,40,0,20	1	1	0	4.10683255185	0	2	T,T	T,A	0.25	0.194642041182	0	NA	NA	69,22,0,44	1	1	0	3.23715738025	0	2	T,A	T,T	0.25	0.193371392981	0	NA	NA	117,28,0,47	1	1	0	0.994367846714	0
chr2_ref_v2	115429	0	GAAAA,G,GAA,GAAA	1	1	13,18,0,0,4,2,0,5	1	1	0	2	GAAAA,GAAAA	GAAAA,GAA	0.25	1.1304943654	0	12,10,15,20,0,6,1,5	1	1	0	19.631966041	1	2	GAAAA,G	G,GAA	0.25	1.88583051742	0	g.115430_115433delAAAA	0	18,27,0,0,2,4,5,12	1	1	0	1.9427286573	0	2	GAAAA,GAAAA	GAAAA,GAA	0.25	0.99692085897	0	NA	NA	19,30,0,1,13,14,9,10	1	1	0	3.91012357983	0
chr2_ref_v2	117760	0	G,A	0	0	52,55,0,0	1	1	0	2	G,G	NA	NA	0.0	0	78,84,0,0	1	1	0	0.394367498058	0	2	G,G	NA	NA	0.0	0	NA	NA	70,76,0,0	1	1	0	0.397746553228	0	2	G,G	NA	NA	0.0	0	NA	NA	61,65,39,35	1	1	0	51.0523154124	1
chr2_ref_v2	122374	0	CA,C	1	1	79,43,2,1	1	1	0	2	CA,CA	NA	NA	0.277980246949	0	66,75,2,0	1	1	0	5.31552156141	0	2	CA,CA	NA	NA	1.2237535107	0	NA	NA	63,71,3,2	1	1	0	4.55065683311	0	2	CA,CA	NA	NA	0.631746890893	0	NA	NA	96,120,4,4	1	1	0	8.73181018701	0
chr2_ref_v2	122421	0	GAA,G,GA	1	1	41,51,1,4,3,4	1	1	0	2	GAA,GAA	GAA,G	0.125	1.2531234885	0	46,54,1,0,5,10	1	1	0	1.99989201067	0	2	GAA,GAA	NA	NA	1.32844633126	0	NA	NA	20,35,3,12,19,18	1	1	0	12.9915591499	1	2	GAA,GA	GAA,G	0.125	0.598514841512	0	g.122422delA	0	23,47,35,55,5,8	1	1	0	49.983638538	1
chr2_ref_v2	122580	0	AT,A	1	1	33,55,1,0	1	1	0	2	AT,AT	NA	NA	2.72063662047	0	57,57,0,1	1	1	0	2.44810241921	0	2	AT,AT	NA	NA	4.06571478627	0	NA	NA	31,46,37,31	1	1	0	49.2023286339	1	2	AT,AT	AT,A	0.25	0.100898646694	0	NA	NA	97,76,4,4	1	1	0	5.54706902954	0
chr2_ref_v2	122593	0	T,TA	1	0	43,75,0,0	1	1	0	2	T,T	NA	NA	0.0	0	45,38,21,17	1	1	0	27.3426821702	1	2	T,TA	T,T	0.25	0.270428824304	0	g.122593_122594insA	0	75,99,0,0	1	1	0	1.4116840234	0	2	T,T	NA	NA	0.0	0	NA	NA	121,107,0,0	1	1	0	6.8991363506	0
chr2_ref_v2	122594	0	T,A,TA,TTA	1	1	10,0,1,1,3,3,10,19	1	1	0	2	T,TTA	TA,TTA	0.25	0.70283384218	0	6,0,9,7,36,28,3,2	1	1	0	25.4557404782	1	2	A,TA	T,TA	0.125	2.37670335266	0	g.122594T>A|g.122594_122595insA,g.122593_122595TTA>A|g.122594_122596TA>A	0|0,0|0	8,4,39,34,2,5,11,19	1	1	0	44.1402134935	1	2	A,TTA	T,A	0.25	2.09405955786	0	g.122594T>A	0	8,0,48,35,39,24,2,3	1	1	0	311.216668473	1
chr2_ref_v2	122950	0	G,A	1	0	64,50,0,0	1	1	0	2	G,G	NA	NA	0.0	0	94,64,0,0	1	1	0	0.663725322053	0	2	G,G	NA	NA	0.0	0	NA	NA	64,75,0,0	1	1	0	2.05122048094	0	2	G,G	NA	NA	0.0	0	NA	NA	63,47,54,51	1	1	0	83.4980011542	1
chr2_ref_v2	124913	0	G,T	1	0	59,54,0,0	1	1	0	2	G,G	NA	NA	0.0	0	73,74,0,0	1	1	0	0.544174013423	0	2	G,G	NA	NA	0.0	0	NA	NA	25,36,36,21	1	1	0	50.496478498	1	2	G,T	NA	NA	0.0678225963388	0	g.124913G>T	0	96,109,0,0	1	1	0	1.166991835	0
chr2_ref_v2	124941	0	G,A	0	0	55,62,0,0	1	1	0	2	G,G	NA	NA	0.0	0	90,73,0,0	1	1	0	1.70990667894	0	2	G,G	NA	NA	0.0	0	NA	NA	36,28,26,36	1	1	0	53.3701208301	1	2	G,A	NA	NA	0.0317486983146	0	g.124941G>A	0	91,112,0,0	1	1	0	0.550962181948	0
chr2_ref_v2	125451	0	G,T	0	0	60,63,0,0	1	1	0	2	G,G	NA	NA	0.0	0	55,92,0,0	1	1	0	2.56236274193	0	2	G,G	NA	NA	0.0	0	NA	NA	64,63,0,0	1	1	0	0.441918428143	0	2	G,G	NA	NA	0.0	0	NA	NA	79,92,0,0	1	1	0	0.573409889833	0
chr2_ref_v2	125687	0	G,T	0	0	45,63,1,0	1	1	0	2	G,G	NA	NA	0.00921665510492	0	69,68,0,0	1	1	0	1.75720348633	0	2	G,G	NA	NA	0.0	0	NA	NA	23,31,32,37	1	1	0	312.885561045	1	2	G,T	T,T	0.125	0.00619197024792	0	g.125687G>T	0	77,81,0,0	1	1	0	1.50148358876	0
chr2_ref_v2	126556	0	CT,C	1	1	54,38,2,2	1	1	0	2	CT,CT	NA	NA	0.526750432694	0	39,28,39,31	1	1	0	40.557736907	1	2	CT,C	CT,CT	0.125	0.00979154238482	0	g.126557delT	0	53,39,10,7	1	1	0	4.60736363877	0	2	CT,CT	CT,C	0.125	0.183312222798	0	NA	NA	69,47,12,10	1	1	0	5.55553101792	0
chr2_ref_v2	127626	0	CT,C,CTT,CTTT	1	1	0,7,1,1,2,13,4,3	1	1	0	2	CT,CTT	CTT,CTTT	0.5	0.281277900328	0	9,23,3,6,12,12,2,1	1	1	0	4.32262127498	0	2	CT,CTT	CTT,CTTT	0.125	0.517816561835	0	NA	NA	14,36,18,8,3,4,0,0	1	1	0	12.9399417621	1	2	CT,CT	CT,C	0.125	0.0690790052873	0	g.127626_127628T>	1	14,22,5,11,7,14,2,4	1	1	0	6.93793402852	0
chr2_ref_v2	128459	0	C,T	0	0	78,73,0,0	1	1	0	2	C,C	NA	NA	0.0	0	42,38,42,38	1	1	0	315.581198402	1	2	C,T	NA	NA	0.0	0	g.128459C>T	0	67,69,0,0	1	1	0	0.515366838035	0	2	C,C	NA	NA	0.0	0	NA	NA	70,71,0,0	1	1	0	0.483491688302	0
chr2_ref_v2	133016	0	T,TGAAGAGGATGAAGACAATGGTGATGGA	0	0	0,0,32,28	1	1	0	2	TGAAGAGGATGAAGACAATGGTGATGGA,TGAAGAGGATGAAGACAATGGTGATGGA	NA	NA	0.0	0	0,0,25,26	1	1	0	0.51425955639	0	2	TGAAGAGGATGAAGACAATGGTGATGGA,TGAAGAGGATGAAGACAATGGTGATGGA	NA	NA	0.0	0	NA	NA	0,0,26,23	1	1	0	0.360385100943	0	2	TGAAGAGGATGAAGACAATGGTGATGGA,TGAAGAGGATGAAGACAATGGTGATGGA	NA	NA	0.0	0	NA	NA	0,1,36,37	1	1	0	0.508334746254	0
chr2_ref_v2	133860	0	CATATATATAT,C,CAT	1	1	0,1,3,2,30,33	1	1	0	2	CAT,CAT	C,CAT	0.125	0.107578414792	0	1,0,6,4,63,46	1	1	0	1.54632799531	0	2	CAT,CAT	C,CAT	0.125	0.0283985003018	0	NA	NA	1,0,3,6,56,55	1	1	0	0.862119097191	0	2	CAT,CAT	NA	NA	0.163244908698	0	NA	NA	1,2,9,2,74,46	1	1	0	2.39818230426	0
chr2_ref_v2	133933	0	CT,C	1	1	63,38,2,0	1	1	0	2	CT,CT	NA	NA	0.0890797190574	0	69,61,1,1	1	1	0	1.78214822179	0	2	CT,CT	NA	NA	1.54799317888	0	NA	NA	39,34,38,41	1	1	0	56.4252639087	1	2	CT,C	NA	NA	0.0201061388132	0	g.133934delT	0	86,85,6,2	1	1	0	2.69193902371	0
chr2_ref_v2	134060	0	C,T	0	0	40,62,0,0	1	1	0	2	C,C	NA	NA	0.0	0	54,77,0,0	1	1	0	0.479666549573	0	2	C,C	NA	NA	0.0	0	NA	NA	49,72,0,0	1	1	0	0.420450178697	0	2	C,C	NA	NA	0.0	0	NA	NA	37,53,44,49	1	1	0	72.6961812893	1
chr2_ref_v2	137513	0	AT,A	1	1	34,36,0,1	1	1	0	2	AT,AT	NA	NA	0.946604278254	0	38,23,26,18	1	1	0	28.7695190408	1	2	AT,A	AT,AT	0.25	0.154931451775	0	g.137514delT	0	59,41,4,6	1	1	0	2.70428517383	0	2	AT,AT	NA	NA	0.412129276732	0	NA	NA	81,53,9,4	1	1	0	3.80144705145	0
chr2_ref_v2	137646	0	TAAAAAAAAAAA,T	1	1	15,18,1,7	1	1	0	2	TAAAAAAAAAAA,TAAAAAAAAAAA	TAAAAAAAAAAA,T	0.5	0.318453731119	0	24,13,3,15	1	1	0	1.70991921652	0	2	TAAAAAAAAAAA,T	TAAAAAAAAAAA,TAAAAAAAAAAA	0.25	0.209720530982	0	NA	NA	16,10,3,11	1	1	0	1.68282434783	0	2	TAAAAAAAAAAA,T	TAAAAAAAAAAA,TAAAAAAAAAAA	0.25	0.10821358464	0	NA	NA	26,15,14,25	1	1	0	8.7908900935	0
chr2_ref_v2	138003	0	CT,C	1	1	27,27,3,1	1	1	0	2	CT,CT	NA	NA	0.00605409779067	0	24,20,21,19	1	1	0	18.4337267027	1	2	CT,C	CT,CT	0.25	0.0764425986754	0	g.138004delT	0	45,44,4,4	1	1	0	1.06643091156	0	2	CT,CT	NA	NA	0.51873901179	0	NA	NA	68,67,8,6	1	1	0	1.37603148767	0
chr2_ref_v2	138265	0	ATTTT,A,AT,ATT,ATTT	1	1	0,1,0,1,5,3,27,14,1,1	1	1	0	2	ATT,ATT	NA	NA	0.693885901531	0	0,1,3,2,33,22,32,16,2,0	1	1	0	11.2237391584	1	2	ATT,ATT	AT,ATT	0.5	0.658504815195	0	NA	NA	1,1,3,2,7,3,35,27,8,4	1	1	0	3.62183626076	0	2	ATT,ATT	A,ATT	0.125	1.56621682309	0	NA	NA	0,0,5,5,39,31,27,14,2,2	1	1	0	16.5720759343	1
chr2_ref_v2	138642	0	G,T	0	0	37,44,0,0	1	1	0	2	G,G	NA	NA	0.0	0	64,68,0,0	1	1	0	0.554611756964	0	2	G,G	NA	NA	0.0	0	NA	NA	26,28,22,42	1	1	0	53.3575725888	1	2	G,T	T,T	0.125	0.0814153914855	0	g.138642G>T	0	68,72,1,0	1	1	0	0.535174982536	0
chr2_ref_v2	139368	0	G,A	0	0	48,54,0,0	1	1	0	2	G,G	NA	NA	0.0	0	73,55,0,0	1	1	0	1.88964284772	0	2	G,G	NA	NA	0.0	0	NA	NA	28,32,30,26	1	1	0	44.3572345689	1	2	G,A	NA	NA	0.068992871487	0	g.139368G>A	0	115,89,0,0	1	1	0	2.37922471719	0
chr2_ref_v2	140782	0	A,G	0	0	57,35,0,0	1	1	0	2	A,A	NA	NA	0.0	0	66,45,0,0	1	1	0	0.504423527585	0	2	A,A	NA	NA	0.0	0	NA	NA	60,77,0,0	1	1	0	5.15395265298	0	2	A,A	NA	NA	0.0	0	NA	NA	95,94,0,0	1	1	0	3.23992574723	0
chr2_ref_v2	140966	0	G,T	0	0	48,58,0,0	1	1	0	2	G,G	NA	NA	0.0	0	74,70,0,0	1	1	0	1.10032020039	0	2	G,G	NA	NA	0.0	0	NA	NA	75,62,0,0	1	1	0	1.84413945471	0	2	G,G	NA	NA	0.0	0	NA	NA	46,46,53,55	1	1	0	319.33575761	1
chr2_ref_v2	141176	0	C,T	0	0	73,64,0,0	1	1	0	2	C,C	NA	NA	0.0	0	81,93,0,0	1	1	0	1.38664917589	0	2	C,C	NA	NA	0.0	0	NA	NA	61,85,0,0	1	1	0	2.59317997083	0	2	C,C	NA	NA	0.0	0	NA	NA	35,46,46,59	1	1	0	321.87449219	1
chr2_ref_v2	143855	0	GA,G	1	1	30,42,9,12	1	1	0	2	GA,GA	GA,G	0.25	0.00635136630587	0	3,3,58,71	1	1	0	309.756412844	1	2	G,G	NA	NA	0.204071698303	0	g.143856delA,g.143856delA	0,1	34,68,5,11	1	1	0	2.41200950371	0	2	GA,GA	NA	NA	0.524006509531	0	NA	NA	54,86,11,13	1	1	0	1.49353206779	0
chr2_ref_v2	144125	0	G,A	0	0	63,64,0,0	1	1	0	2	G,G	NA	NA	0.0	0	59,79,0,0	1	1	0	1.22812308566	0	2	G,G	NA	NA	0.0	0	NA	NA	21,36,23,18	1	1	0	34.9997785157	1	2	G,A	G,G	0.125	0.0781647728493	0	g.144125G>A	0	52,81,0,0	1	1	0	2.11782695718	0
chr2_ref_v2	145506	0	C,T	0	0	69,46,0,0	1	1	0	2	C,C	NA	NA	0.0	0	77,56,0,0	1	1	0	0.489796086626	0	2	C,C	NA	NA	0.0	0	NA	NA	64,59,0,0	1	1	0	1.39341283531	0	2	C,C	NA	NA	0.0	0	NA	NA	100,75,0,0	1	1	0	0.623950941191	0
chr2_ref_v2	145890	0	GAAAAA,G,GAA	1	1	16,14,0,0,2,3	1	1	0	2	GAAAAA,GAAAAA	GAAAAA,GAA	0.25	0.154150679827	0	2,1,17,22,1,4	1	1	0	27.5313095195	1	2	G,G	G,GAA	0.25	0.61978781866	0	g.145891_145895delAAAAA,g.145891_145895delAAAAA	0,1	9,4,5,6,3,21	1	1	0	11.0548445249	0	2	GAAAAA,GAA	G,GAA	0.5	0.167054084663	0	NA	NA	71,50,1,1,1,11	1	1	0	1.21689899985	0
chr2_ref_v2	147307	0	A,G	1	0	67,54,0,0	1	1	0	2	A,A	NA	NA	0.0	0	89,85,0,0	1	1	0	0.838126139086	0	2	A,A	NA	NA	0.0	0	NA	NA	78,78,0,0	1	1	0	1.00488767905	0	2	A,A	NA	NA	0.0	0	NA	NA	58,54,47,47	1	1	0	74.5311387642	1
chr2_ref_v2	148437	0	G,A	0	0	65,54,0,0	1	1	0	2	G,G	NA	NA	0.0	0	77,75,0,0	1	1	0	0.744099492233	0	2	G,G	NA	NA	0.0	0	NA	NA	64,66,0,0	1	1	0	0.914531920114	0	2	G,G	NA	NA	0.0	0	NA	NA	49,45,42,32	1	1	0	59.3730081898	1
chr2_ref_v2	149917	0	G,A	0	0	77,62,0,0	1	1	0	2	G,G	NA	NA	0.0	0	75,97,0,0	1	1	0	3.04858275557	0	2	G,G	NA	NA	0.0	0	NA	NA	29,18,26,18	1	1	0	310.103359919	1	2	G,A	NA	NA	0.0659579677918	0	g.149917G>A	0	106,83,0,0	1	1	0	0.40701625052	0
chr2_ref_v2	151265	0	GT,G	1	1	21,19,35,27	1	1	0	2	GT,G	G,G	0.125	0.116750303312	0	39,41,23,37	1	1	0	3.68861411768	0	2	GT,G	GT,GT	0.25	0.115929293972	0	NA	NA	40,38,26,23	1	1	0	4.18691116799	0	2	GT,G	GT,GT	0.25	0.198885978578	0	NA	NA	35,54,39,30	1	1	0	5.73971195515	0
chr2_ref_v2	151614	0	C,A	1	0	35,30,31,17	1	1	0	2	C,A	C,C	0.125	0.0518718307068	0	34,32,42,42	1	1	0	4.56699798184	0	2	C,A	A,A	0.125	0.010152371464	0	NA	NA	52,53,0,0	1	1	0	13.628600028	1	2	C,C	NA	NA	0.0	0	g.151613_151615A>C	1	48,70,0,1	1	1	0	17.820584813	1
chr2_ref_v2	153600	0	AT,A,ATT	1	1	12,13,2,4,2,0	1	1	0	2	AT,AT	AT,ATT	0.125	0.334544186745	0	14,20,13,18,1,0	1	1	0	5.07139656938	0	2	AT,AT	AT,A	0.5	0.236154637246	0	NA	NA	22,23,6,5,2,5	1	1	0	1.3842339489	0	2	AT,AT	AT,ATT	0.125	0.668860187823	0	NA	NA	53,29,8,3,6,10	1	1	0	2.88453302215	0
chr2_ref_v2	159492	0	G,T	0	0	47,60,0,1	1	1	0	2	G,G	NA	NA	0.00930239266231	0	56,66,1,0	1	1	0	0.49378544216	0	2	G,G	NA	NA	0.00816331063916	0	NA	NA	80,82,0,0	1	1	0	1.14879906194	0	2	G,G	NA	NA	0.0	0	NA	NA	49,50,44,49	1	1	0	72.6019988348	1
chr2_ref_v2	160344	0	A,G	0	0	39,50,0,0	1	1	0	2	A,A	NA	NA	0.0	0	64,58,0,0	1	1	0	1.5069794118	0	2	A,A	NA	NA	0.0	0	NA	NA	19,27,18,23	1	1	0	31.5289472239	1	2	A,G	NA	NA	0.115069329785	0	g.160344A>G	0	75,70,0,0	1	1	0	1.50249290036	0
chr2_ref_v2	160595	0	G,T	0	0	38,55,0,0	1	1	0	2	G,G	NA	NA	0.0	0	66,68,0,0	1	1	0	1.55752086524	0	2	G,G	NA	NA	0.0	0	NA	NA	54,63,0,0	1	1	0	0.857814444403	0	2	G,G	NA	NA	0.0	0	NA	NA	40,49,44,52	1	1	0	73.2283738938	1
chr2_ref_v2	161931	0	A,G	0	0	28,27,28,23	1	1	0	2	A,G	NA	NA	0.0755075525081	0	31,36,31,38	1	1	0	1.29504918216	0	2	A,G	NA	NA	0.0294138852063	0	NA	NA	25,28,24,25	1	1	0	0.564140357409	0	2	A,G	NA	NA	0.0784716154415	0	NA	NA	38,47,35,55	1	1	0	2.78101096672	0
chr2_ref_v2	162905	0	TA,T	1	1	60,75,0,0	1	1	0	2	TA,TA	NA	NA	0.00110677623171	0	63,82,0,0	1	1	0	0.411718293262	0	2	TA,TA	NA	NA	0.00193042100351	0	NA	NA	36,34,37,39	1	1	0	314.484940678	1	2	TA,T	NA	NA	0.0780217136259	0	g.162906delA	0	90,116,0,0	1	1	0	0.413451047454	0
chr2_ref_v2	163126	0	C,G	1	0	84,60,0,0	1	1	0	2	C,C	NA	NA	0.0	0	102,73,0,0	1	1	0	0.389445180057	0	2	C,C	NA	NA	0.0	0	NA	NA	45,45,0,0	1	1	0	1.21573023195	0	2	C,C	NA	NA	0.0	0	NA	NA	56,45,42,40	1	1	0	314.997359594	1
chr2_ref_v2	164159	0	G,T	1	0	25,49,0,0	1	1	0	2	G,G	NA	NA	0.0	0	42,63,0,0	1	1	0	0.980452305191	0	2	G,G	NA	NA	0.0	0	NA	NA	38,37,25,30	1	1	0	35.3772192951	1	2	G,T	G,G	0.125	0.0588405000229	0	g.164159G>T	0	71,87,0,0	1	1	0	2.68895990312	0
chr2_ref_v2	165001	0	CTT,C,CT	1	1	24,45,2,1,7,3	1	1	0	2	CTT,CTT	NA	NA	0.470241317298	0	25,26,1,2,26,33	1	1	0	21.689205243	1	2	CTT,CTT	CTT,CT	0.5	0.8452432827	0	NA	NA	29,23,1,3,19,20	1	1	0	10.8831745111	1	2	CTT,CT	CTT,CTT	0.25	0.242451490469	0	g.165002delT	0	81,44,1,0,10,10	1	1	0	10.7544002925	0
chr2_ref_v2	165269	0	G,T	1	0	55,36,0,0	1	1	0	2	G,G	NA	NA	0.0	0	53,48,0,0	1	1	0	1.22818950793	0	2	G,G	NA	NA	0.0	0	NA	NA	32,33,32,24	1	1	0	42.0994891307	1	2	G,T	G,G	0.125	0.10227884912	0	g.165269G>T	0	79,62,0,0	1	1	0	0.797711195266	0
chr2_ref_v2	165661	0	GA,G	1	1	42,56,1,0	1	1	0	2	GA,GA	NA	NA	0.464391788995	0	61,89,1,1	1	1	0	0.485588738489	0	2	GA,GA	NA	NA	1.69109402252	0	NA	NA	52,54,1,2	1	1	0	0.838188044577	0	2	GA,GA	NA	NA	0.90817180882	0	NA	NA	29,29,26,34	1	1	0	48.4325550226	1
chr2_ref_v2	165893	0	CTTTTT,C,CTTTTTTT	1	1	2,3,0,0,2,5	1	0	0	2	NA	NA	NA	NA	0	1,5,6,5,2,0	1	0	0	3.5557763733	0	2	NA	NA	NA	NA	0	NA	NA	0,9,0,0,9,11	1	1	0	1.53126860359	0	2	CTTTTT,CTTTTTTT	CTTTTTTT,CTTTTTTT	0.25	0.182321556794	0	NA	NA	3,20,0,0,5,7	1	1	0	4.30917302832	0
chr2_ref_v2	165918	0	C,T	1	0	11,31,2,5	1	1	0	2	C,C	C,T	0.25	0.154150679827	0	26,40,0,0	1	1	0	3.33805730196	0	2	C,C	NA	NA	0.0	0	NA	NA	18,34,6,6	1	1	0	1.35428895307	0	2	C,C	C,T	0.5	0.367724780125	0	NA	NA	18,65,3,0	1	1	0	2.37935770471	0
chr2_ref_v2	167266	0	CA,C,CAA	1	1	29,56,3,1,0,5	1	1	0	2	CA,CA	CA,CAA	0.125	0.848921063403	0	1,2,66,91,0,0	1	1	0	339.735330256	1	2	C,C	NA	NA	0.463650751266	0	g.167267delA,g.167267delA	0,1	35,46,7,8,4,8	1	1	0	4.97355014918	0	2	CA,CA	CA,CAA	0.125	0.219124592124	0	NA	NA	20,41,4,10,27,47	1	1	0	35.2428691454	1
chr2_ref_v2	167969	0	CA,C,CAA,CAAA	1	1	0,0,0,0,0,0,0,0	0	0	0	2	NA	NA	NA	NA	0	3,0,5,0,2,0,4,10	1	1	0	0.0	0	2	CA,CAAA	CAAA,CAAA	0.125	2.05592970531	0	NA	NA	10,2,10,3,0,0,1,1	1	1	0	0.0	0	2	CA,CA	CA,C	0.25	0.106944382919	0	NA	NA	6,1,4,3,15,1,11,13	1	1	0	0.0	0
chr2_ref_v2	169772	0	G,A	0	0	70,69,0,0	1	1	0	2	G,G	NA	NA	0.0	0	72,59,0,0	1	1	0	0.789364773582	0	2	G,G	NA	NA	0.0	0	NA	NA	44,49,0,0	1	1	0	0.519323165487	0	2	G,G	NA	NA	0.0	0	NA	NA	32,38,33,20	1	1	0	48.1737007916	1
chr2_ref_v2	170008	0	C,T	0	0	73,65,0,0	1	1	0	2	C,C	NA	NA	0.0	0	78,78,0,0	1	1	0	0.59763073533	0	2	C,C	NA	NA	0.0	0	NA	NA	53,56,0,0	1	1	0	0.684300622647	0	2	C,C	NA	NA	0.0	0	NA	NA	76,91,0,0	1	1	0	1.52033400538	0
chr2_ref_v2	171265	0	CT,C	1	1	46,59,0,0	1	1	0	2	CT,CT	NA	NA	0.0115928498327	0	57,68,0,0	1	1	0	0.454815193398	0	2	CT,CT	NA	NA	0.405493936113	0	NA	NA	49,49,1,1	1	1	0	0.801577835627	0	2	CT,CT	NA	NA	0.25052547659	0	NA	NA	38,41,34,41	1	1	0	59.2868065158	1
chr2_ref_v2	171473	0	T,C	0	0	66,58,0,0	1	1	0	2	T,T	NA	NA	0.0	0	87,81,0,0	1	1	0	0.450912658439	0	2	T,T	NA	NA	0.0	0	NA	NA	79,76,0,0	1	1	0	0.520394446862	0	2	T,T	NA	NA	0.0	0	NA	NA	50,52,58,50	1	1	0	320.38018986	1
chr2_ref_v2	172362	0	CT,C	1	1	54,45,2,0	1	1	0	2	CT,CT	NA	NA	0.413872924982	0	83,48,1,0	1	1	0	1.76926268474	0	2	CT,CT	NA	NA	0.452377522011	0	NA	NA	55,41,0,2	1	1	0	0.725727584661	0	2	CT,CT	NA	NA	0.186081472564	0	NA	NA	92,54,3,4	1	1	0	1.32193368943	0
chr2_ref_v2	172614	0	G,A	0	0	67,69,0,0	1	1	0	2	G,G	NA	NA	0.0	0	67,86,0,0	1	1	0	1.0126097978	0	2	G,G	NA	NA	0.0	0	NA	NA	40,85,0,0	1	1	0	4.51244742664	0	2	G,G	NA	NA	0.0	0	NA	NA	65,130,1,1	1	1	0	5.15408968587	0
chr2_ref_v2	173326	0	A,T	1	0	66,61,0,1	1	1	0	2	A,A	NA	NA	0.00784317746103	0	69,69,0,0	1	1	0	0.536975270394	0	2	A,A	NA	NA	0.0	0	NA	NA	37,31,29,23	1	1	0	43.5312369182	1	2	A,T	A,A	0.125	0.0169495583138	0	g.173326A>T	0	91,83,0,0	1	1	0	0.46688976836	0
chr2_ref_v2	174705	0	ATT,AT,A,ATTT	1	1	1,9,1,3,0,2,5,9	1	1	0	2	ATT,ATTT	A,ATTT	0.25	0.615446493378	0	0,19,0,17,2,2,1,4	1	1	0	6.45797048905	0	2	ATT,ATTT	ATT,AT	0.5	0.820833785274	0	NA	NA	0,7,3,15,5,36,3,0	1	1	0	24.5713426066	1	2	AT,A	AT,ATTT	0.25	0.572398302727	0	g.174706_174707delTT|g.174706delT,g.174705_174707TT>|g.174705_174708TTT>	0|0,0|0	2,4,1,31,6,12,3,4	1	1	0	15.0714147424	0
chr2_ref_v2	175672	0	C,T	0	0	67,68,0,0	1	1	0	2	C,C	NA	NA	0.0	0	83,71,0,0	1	1	0	0.795693816589	0	2	C,C	NA	NA	0.0	0	NA	NA	59,52,0,0	1	1	0	0.598896583238	0	2	C,C	NA	NA	0.0	0	NA	NA	40,52,33,39	1	1	0	60.1182993474	1
chr2_ref_v2	178258	0	A,G	0	0	65,64,0,0	1	1	0	2	A,A	NA	NA	0.0	0	72,88,0,0	1	1	0	1.01874524629	0	2	A,A	NA	NA	0.0	0	NA	NA	31,45,25,27	1	1	0	42.0540377573	1	2	A,G	A,A	0.125	0.128175193424	0	g.178258A>G	0	60,93,0,0	1	1	0	2.56601193624	0
chr2_ref_v2	180037	0	A,G	1	0	48,61,0,0	1	1	0	2	A,A	NA	NA	0.0	0	35,44,32,46	1	1	0	64.7637822322	1	2	A,G	NA	NA	0.0127390257774	0	g.180037A>G	0	36,52,0,0	1	1	0	0.51699291833	0	2	A,A	NA	NA	0.0	0	NA	NA	74,79,0,0	1	1	0	0.806557646391	0
chr2_ref_v2	180805	0	C,T	0	0	72,54,0,0	1	1	0	2	C,C	NA	NA	0.0	0	73,57,0,0	1	1	0	0.408110086699	0	2	C,C	NA	NA	0.0	0	NA	NA	56,48,0,1	1	1	0	0.540830443515	0	2	C,C	NA	NA	0.00956945101615	0	NA	NA	40,42,56,37	1	1	0	318.40425995	1
chr2_ref_v2	184197	0	AT,A	1	1	81,63,1,0	1	1	0	2	AT,AT	NA	NA	0.00467240698813	0	107,57,0,0	1	1	0	2.10935325174	0	2	AT,AT	NA	NA	0.677046626634	0	NA	NA	77,62,0,2	1	1	0	0.64961023283	0	2	AT,AT	NA	NA	0.194566822942	0	NA	NA	81,64,0,1	1	1	0	0.413202295479	0
chr2_ref_v2	188123	0	G,A	0	0	48,46,0,0	1	1	0	2	G,G	NA	NA	0.0	0	43,82,0,0	1	1	0	4.12084280009	0	2	G,G	NA	NA	0.0	0	NA	NA	48,53,1,0	1	1	0	0.537456477893	0	2	G,G	NA	NA	0.00985229644301	0	NA	NA	36,44,33,38	1	1	0	52.553596837	1
chr2_ref_v2	189530	0	C,T	1	0	54,60,0,0	1	1	0	2	C,C	NA	NA	0.0	0	72,62,0,0	1	1	0	1.10500236056	0	2	C,C	NA	NA	0.0	0	NA	NA	45,46,0,0	1	1	0	0.445296974237	0	2	C,C	NA	NA	0.0	0	NA	NA	33,33,41,46	1	1	0	316.179927639	1
chr2_ref_v2	192223	0	CT,C	1	1	37,37,7,2	1	1	0	2	CT,CT	NA	NA	0.547014104841	0	24,27,44,32	1	1	0	29.3247331835	1	2	CT,C	CT,CT	0.25	0.0517976749628	0	g.192224delT	0	34,28,27,27	1	1	0	19.9907206717	1	2	CT,CT	CT,C	0.5	0.101244874764	0	NA	NA	71,53,15,12	1	1	0	3.55278627052	0
chr2_ref_v2	192996	0	A,G	1	0	51,36,0,0	1	1	0	2	A,A	NA	NA	0.0	0	61,56,0,0	1	1	0	1.05151625916	0	2	A,A	NA	NA	0.0	0	NA	NA	39,48,0,0	1	1	0	2.30209710832	0	2	A,A	NA	NA	0.0	0	NA	NA	63,90,0,1	1	1	0	4.98088915972	0
chr2_ref_v2	193068	0	C,T	0	0	54,38,0,0	1	1	0	2	C,C	NA	NA	0.0	0	72,52,0,0	1	1	0	0.392682477638	0	2	C,C	NA	NA	0.0	0	NA	NA	46,43,0,0	1	1	0	0.983532631344	0	2	C,C	NA	NA	0.0	0	NA	NA	33,48,40,43	1	1	0	62.5509385674	1
chr2_ref_v2	193401	0	A,T	0	0	40,47,0,0	1	1	0	2	A,A	NA	NA	0.0	0	34,33,19,33	1	1	0	39.5401579174	1	2	A,T	A,A	0.125	0.00213447252863	0	g.193401A>T	0	72,67,0,0	1	1	0	1.02003136824	0	2	A,A	NA	NA	0.0	0	NA	NA	120,90,0,0	1	1	0	3.19217025724	0
chr2_ref_v2	193675	0	C,T	1	0	53,40,0,0	1	1	0	2	C,C	NA	NA	0.0	0	22,19,24,14	1	1	0	32.1972863424	1	2	C,T	NA	NA	0.0759859069779	0	g.193675C>T	0	58,84,1,0	1	1	0	4.09307837448	0	2	C,C	NA	NA	0.00701757265865	0	NA	NA	64,108,0,0	1	1	0	7.15982874144	0
chr2_ref_v2	195830	0	G,T	1	0	56,61,0,0	1	1	0	2	G,G	NA	NA	0.0	0	86,77,0,1	1	1	0	0.877080406624	0	2	G,G	NA	NA	0.00611622701744	0	NA	NA	27,33,37,38	1	1	0	313.993925891	1	2	G,T	T,T	0.125	0.0281708769667	0	g.195830G>T	0	100,75,0,0	1	1	0	2.13119889192	0
chr2_ref_v2	196353	0	G,GA	1	1	28,58,0,0	1	1	0	2	G,G	NA	NA	0.0230400900025	0	29,47,25,47	1	1	0	57.6029118269	1	2	G,GA	GA,GA	0.125	0.0200561409967	0	g.196353_196354insA	0	44,64,3,12	1	1	0	7.84399780899	0	2	G,G	G,GA	0.125	0.0957188938541	0	NA	NA	66,91,7,8	1	1	0	4.0780248511	0
chr2_ref_v2	196481	0	G,T	1	0	56,47,0,0	1	1	0	2	G,G	NA	NA	0.0	0	33,36,37,38	1	1	0	60.2110525953	1	2	G,T	NA	NA	0.0833816089391	0	g.196481G>T	0	73,51,0,0	1	1	0	0.754512244558	0	2	G,G	NA	NA	0.0	0	NA	NA	107,67,0,0	1	1	0	1.49125316713	0
chr2_ref_v2	198543	0	T,C	0	0	73,66,1,0	1	1	0	2	T,T	NA	NA	0.00716848947861	0	41,38,29,35	1	1	0	55.1573588171	1	2	T,C	T,T	0.125	0.0407496591736	0	g.198543T>C	0	61,76,0,0	1	1	0	1.55247022724	0	2	T,T	NA	NA	0.0	0	NA	NA	82,84,0,0	1	1	0	0.710470689217	0
chr2_ref_v2	200984	0	C,A	0	0	32,51,0,0	1	1	0	2	C,C	NA	NA	0.0	0	63,88,0,0	1	1	0	0.635344549524	0	2	C,C	NA	NA	0.0	0	NA	NA	19,15,27,23	1	1	0	41.1746270584	1	2	C,A	A,A	0.25	0.125163142954	0	g.200984C>A	0	65,74,0,0	1	1	0	1.56013286729	0
chr2_ref_v2	201598	0	C,T	1	0	55,71,0,0	1	1	0	2	C,C	NA	NA	0.0	0	75,66,0,0	1	1	0	1.92014836827	0	2	C,C	NA	NA	0.0	0	NA	NA	69,44,0,0	1	1	0	4.14272805757	0	2	C,C	NA	NA	0.0	0	NA	NA	37,37,46,25	1	1	0	314.2108976	1
chr2_ref_v2	202251	0	A,G	0	0	35,30,0,0	1	1	0	2	A,A	NA	NA	0.0	0	20,18,29,23	1	1	0	37.7138204557	1	2	A,G	G,G	0.125	0.0623431305741	0	g.202251A>G	0	52,46,0,0	1	1	0	0.389473652818	0	2	A,A	NA	NA	0.0	0	NA	NA	80,51,0,0	1	1	0	1.25637341728	0
chr2_ref_v2	202294	0	A,C	0	0	34,18,0,15	1	1	0	2	A,A	A,C	0.5	0.0800427076735	0	41,13,0,23	1	1	0	1.15036763136	0	2	A,A	A,C	0.5	0.287682072452	0	NA	NA	38,23,0,25	1	1	0	1.04986672226	0	2	A,A	A,C	0.5	0.245834962516	0	NA	NA	71,32,0,24	1	1	0	0.865154831745	0
chr2_ref_v2	205689	0	G,A	1	0	47,57,1,0	1	1	0	2	G,G	NA	NA	0.00956945101615	0	67,92,0,0	1	1	0	0.727304053854	0	2	G,G	NA	NA	0.0	0	NA	NA	58,83,0,0	1	1	0	0.83360434353	0	2	G,G	NA	NA	0.0	0	NA	NA	103,129,0,0	1	1	0	0.570675134965	0
chr2_ref_v2	206021	0	G,A	0	0	65,53,0,0	1	1	0	2	G,G	NA	NA	0.0	0	27,17,38,27	1	1	0	313.122777758	1	2	G,A	A,A	0.25	0.120627987789	0	g.206021G>A	0	47,50,0,0	1	1	0	0.968582015546	0	2	G,G	NA	NA	0.0	0	NA	NA	75,41,1,1	1	1	0	1.47703111587	0
chr2_ref_v2	207012	0	GTT,G,GT	1	1	35,34,3,0,6,4	1	1	0	2	GTT,GTT	GTT,G	0.125	0.878727169963	0	20,31,22,24,2,3	1	1	0	26.5008156756	1	2	GTT,G	GTT,GTT	0.125	2.24529865623	0	g.207013_207014delTT	0	61,41,2,6,5,8	1	1	0	2.44315699499	0	2	GTT,GTT	GTT,G	0.125	1.53291541223	0	NA	NA	55,37,9,6,34,21	1	1	0	9.2021354996	1
chr2_ref_v2	209608	0	T,C	1	0	52,73,0,0	1	1	0	2	T,T	NA	NA	0.0	0	64,95,0,0	1	1	0	0.438822756778	0	2	T,T	NA	NA	0.0	0	NA	NA	41,48,0,0	1	1	0	0.655991147472	0	2	T,T	NA	NA	0.0	0	NA	NA	48,38,41,49	1	1	0	316.659335798	1
chr2_ref_v2	211607	0	AG,A	1	1	45,56,0,0	1	1	0	2	AG,AG	NA	NA	0.000381472227418	0	62,62,0,0	1	1	0	0.900522118181	0	2	AG,AG	NA	NA	0.000644159981445	0	NA	NA	43,62,0,0	1	1	0	0.595313096832	0	2	AG,AG	NA	NA	0.000820209311433	0	NA	NA	63,101,0,0	1	1	0	1.20100860072	0
chr2_ref_v2	212510	0	T,TA	1	1	44,42,1,0	1	1	0	2	T,T	NA	NA	0.571652122226	0	24,38,31,18	1	1	0	37.484047685	1	2	T,TA	TA,TA	0.125	0.028578916251	0	g.212510_212511insA	0	52,62,5,3	1	1	0	2.06916870375	0	2	T,T	NA	NA	0.173367709822	0	NA	NA	94,75,4,5	1	1	0	1.52967117293	0
chr2_ref_v2	214586	0	C,A	0	0	77,64,0,0	1	1	0	2	C,C	NA	NA	0.0	0	89,85,0,0	1	1	0	0.707558122455	0	2	C,C	NA	NA	0.0	0	NA	NA	46,51,0,0	1	1	0	1.06057955705	0	2	C,C	NA	NA	0.0	0	NA	NA	104,84,0,0	1	1	0	0.407865308858	0
chr2_ref_v2	217329	0	G,A	0	0	50,60,0,0	1	1	0	2	G,G	NA	NA	0.0	0	26,38,45,32	1	1	0	314.384494363	1	2	G,A	A,A	0.125	0.0663920897869	0	g.217329G>A	0	52,55,0,0	1	1	0	0.553180539627	0	2	G,G	NA	NA	0.0	0	NA	NA	78,88,0,0	1	1	0	0.4580915686	0
chr2_ref_v2	217425	0	G,A	1	0	67,52,0,0	1	1	0	2	G,G	NA	NA	0.0	0	68,66,0,0	1	1	0	0.961017475249	0	2	G,G	NA	NA	0.0	0	NA	NA	32,32,32,22	1	1	0	46.1139447639	1	2	G,A	G,G	0.125	0.0814153914855	0	g.217425G>A	0	106,89,0,0	1	1	0	0.517982406142	0
chr2_ref_v2	217451	0	C,T	0	0	62,43,0,0	1	1	0	2	C,C	NA	NA	0.0	0	77,64,0,0	1	1	0	0.79935973243	0	2	C,C	NA	NA	0.0	0	NA	NA	34,25,28,38	1	1	0	55.6969366075	1	2	C,T	NA	NA	0.112117298121	0	g.217451C>T	0	89,99,0,0	1	1	0	3.20903966848	0
chr2_ref_v2	217798	0	A,G	0	0	51,82,0,1	1	1	0	2	A,A	NA	NA	0.00749067172916	0	64,79,0,0	1	1	0	1.25367452222	0	2	A,A	NA	NA	0.0	0	NA	NA	29,39,30,45	1	1	0	314.936016289	1	2	A,G	NA	NA	0.0979804083602	0	g.217798A>G	0	75,105,0,0	1	1	0	0.778958795327	0
chr2_ref_v2	218509	0	C,T	0	0	54,66,0,0	1	1	0	2	C,C	NA	NA	0.0	0	63,92,0,0	1	1	0	0.815548976201	0	2	C,C	NA	NA	0.0	0	NA	NA	34,26,25,26	1	1	0	42.6014616226	1	2	C,T	C,C	0.125	0.0887954987831	0	g.218509C>T	0	76,80,0,0	1	1	0	0.714738382553	0
chr2_ref_v2	219153	0	G,T	0	0	63,70,0,0	1	1	0	2	G,G	NA	NA	0.0	0	86,74,0,0	1	1	0	1.23355378221	0	2	G,G	NA	NA	0.0	0	NA	NA	22,42,20,29	1	1	0	43.2770589525	1	2	G,T	G,G	0.125	0.0157483569681	0	g.219153G>T	0	68,72,0,0	1	1	0	0.422305651407	0
chr2_ref_v2	220419	0	C,T	0	0	61,75,0,0	1	1	0	2	C,C	NA	NA	0.0	0	79,65,0,0	1	1	0	2.08825233912	0	2	C,C	NA	NA	0.0	0	NA	NA	63,51,0,0	1	1	0	1.87848406445	0	2	C,C	NA	NA	0.0	0	NA	NA	36,42,31,41	1	1	0	313.702559475	1
chr2_ref_v2	221279	1	AGT,A	1	1	0,0,0,2	0	0	1	2	NA	NA	NA	NA	0	0,0,0,0	0	0	1	0.0	0	2	NA	NA	NA	NA	0	NA	NA	0,0,0,8	0	0	1	0.0	0	2	NA	NA	NA	NA	0	NA	NA	0,0,0,5	0	0	1	0.0	0
chr2_ref_v2	221350	1	C,T	1	0	0,0,0,0	0	0	1	2	NA	NA	NA	NA	0	0,0,0,0	0	0	1	0.0	0	2	NA	NA	NA	NA	0	NA	NA	0,0,0,0	0	0	1	0.0	0	2	NA	NA	NA	NA	0	NA	NA	0,0,0,0	0	0	1	0.0	0
chr2_ref_v2	221352	1	C,A	1	0	0,0,0,0	0	0	1	2	NA	NA	NA	NA	0	0,0,0,0	0	0	1	0.0	0	2	NA	NA	NA	NA	0	NA	NA	0,0,0,0	0	0	1	0.0	0	2	NA	NA	NA	NA	0	NA	NA	0,0,0,0	0	0	1	0.0	0
chr2_ref_v2	221353	1	G,GAT	0	0	0,0,0,0	0	0	1	2	NA	NA	NA	NA	0	0,0,0,0	0	0	1	0.0	0	2	NA	NA	NA	NA	0	NA	NA	0,0,0,0	0	0	1	0.0	0	2	NA	NA	NA	NA	0	NA	NA	0,0,0,0	0	0	1	0.0	0
chr2_ref_v2	221356	1	C,CACATCAGTATTGATTAAAATATTA	0	0	0,0,0,0	0	0	1	2	NA	NA	NA	NA	0	0,0,0,0	0	0	1	0.0	0	2	NA	NA	NA	NA	0	NA	NA	0,0,0,0	0	0	1	0.0	0	2	NA	NA	NA	NA	0	NA	NA	0,0,0,0	0	0	1	0.0	0
chr2_ref_v2	229416	0	T,A	0	0	63,79,0,0	1	1	0	2	T,T	NA	NA	0.0	0	39,49,45,41	1	1	0	316.31190145	1	2	T,A	NA	NA	0.0229895182247	0	g.229416T>A	0	52,68,0,0	1	1	0	0.404976281608	0	2	T,T	NA	NA	0.0	0	NA	NA	59,97,0,0	1	1	0	1.26845912638	0
chr2_ref_v2	231251	0	A,G	0	0	63,55,0,0	1	1	0	2	A,A	NA	NA	0.0	0	72,90,0,0	1	1	0	1.91792663526	0	2	A,A	NA	NA	0.0	0	NA	NA	54,69,0,0	1	1	0	1.72598300953	0	2	A,A	NA	NA	0.0	0	NA	NA	89,100,1,0	1	1	0	1.26934449093	0
chr2_ref_v2	232723	0	G,T	0	0	58,66,0,0	1	1	0	2	G,G	NA	NA	0.0	0	85,85,0,0	1	1	0	0.663070554887	0	2	G,G	NA	NA	0.0	0	NA	NA	32,36,33,35	1	1	0	312.671863481	1	2	G,T	NA	NA	0.0	0	g.232723G>T	0	89,73,0,0	1	1	0	1.69452556133	0
chr2_ref_v2	234251	0	C,T	0	0	49,70,0,0	1	1	0	2	C,C	NA	NA	0.0	0	42,43,38,41	1	1	0	64.6856588772	1	2	C,T	NA	NA	0.0732034040233	0	g.234251C>T	0	47,69,0,0	1	1	0	0.389949014997	0	2	C,C	NA	NA	0.0	0	NA	NA	44,85,0,0	1	1	0	1.25161248334	0
chr2_ref_v2	236128	0	C,T	0	0	57,39,0,0	1	1	0	2	C,C	NA	NA	0.0	0	65,46,0,0	1	1	0	0.395097133644	0	2	C,C	NA	NA	0.0	0	NA	NA	57,45,0,0	1	1	0	0.584157710673	0	2	C,C	NA	NA	0.0	0	NA	NA	97,87,0,0	1	1	0	1.4239644879	0
chr2_ref_v2	236966	0	G,T	0	0	73,59,0,0	1	1	0	2	G,G	NA	NA	0.0	0	46,39,43,36	1	1	0	314.578217511	1	2	G,T	NA	NA	0.0732034040233	0	g.236966G>T	0	68,59,0,0	1	1	0	0.453621712657	0	2	G,G	NA	NA	0.0	0	NA	NA	78,90,1,1	1	1	0	1.76645627085	0
chr2_ref_v2	242620	0	AT,A	1	1	35,54,0,1	1	1	0	2	AT,AT	NA	NA	2.23566277815	0	49,72,2,3	1	1	0	0.881434036869	0	2	AT,AT	NA	NA	2.61767897954	0	NA	NA	24,26,22,24	1	1	0	34.7212327714	1	2	AT,AT	AT,A	0.5	0.156013604306	0	NA	NA	66,72,8,15	1	1	0	10.0581644357	1
chr2_ref_v2	243410	0	C,T	0	0	58,64,0,0	1	1	0	2	C,C	NA	NA	0.0	0	65,98,0,0	1	1	0	1.57107912739	0	2	C,C	NA	NA	0.0	0	NA	NA	34,28,0,0	1	1	0	0.83831933457	0	2	C,C	NA	NA	0.0	0	NA	NA	29,33,31,31	1	1	0	53.0824653038	1
chr2_ref_v2	244167	0	G,A	0	0	58,44,0,0	1	1	0	2	G,G	NA	NA	0.0	0	27,56,30,40	1	1	0	54.54175937	1	2	G,A	G,G	0.125	0.0809690625337	0	g.244167G>A	0	48,56,0,0	1	1	0	1.81820076188	0	2	G,G	NA	NA	0.0	0	NA	NA	70,88,0,0	1	1	0	3.11721819841	0
chr2_ref_v2	244456	0	AT,A	1	1	61,65,0,0	1	1	0	2	AT,AT	NA	NA	0.00362029687985	0	85,59,0,0	1	1	0	2.26712975945	0	2	AT,AT	NA	NA	0.00680065846543	0	NA	NA	27,21,28,25	1	1	0	310.928539374	1	2	AT,A	NA	NA	0.0869962501317	0	g.244457delT	0	103,90,2,1	1	1	0	0.885812825327	0
chr2_ref_v2	249826	0	G,T	0	0	65,66,0,0	1	1	0	2	G,G	NA	NA	0.0	0	84,68,0,0	1	1	0	1.04169533801	0	2	G,G	NA	NA	0.0	0	NA	NA	56,64,0,0	1	1	0	0.552335772981	0	2	G,G	NA	NA	0.0	0	NA	NA	49,48,50,43	1	1	0	317.176846919	1
chr2_ref_v2	249897	0	C,T	0	0	80,51,0,0	1	1	0	2	C,C	NA	NA	0.0	0	55,32,47,36	1	1	0	315.492165692	1	2	C,T	NA	NA	0.047067510858	0	g.249897C>T	0	80,64,0,0	1	1	0	1.00766504778	0	2	C,C	NA	NA	0.0	0	NA	NA	110,102,0,1	1	1	0	2.36278814686	0
chr2_ref_v2	249898	0	GT,G	1	1	62,50,5,4	1	1	0	2	GT,GT	GT,G	0.125	0.224491750822	0	78,67,7,0	1	1	0	0.851255593367	0	2	GT,GT	NA	NA	0.270898109728	0	NA	NA	2,2,74,58	1	1	0	317.858517601	1	2	G,G	NA	NA	0.213173699288	0	g.249899delT,g.249899delT	0,1	49,43,46,53	1	1	0	41.1244643471	1
chr2_ref_v2	251574	0	CTTT,C,CT,CTT,CTTTT	1	1	3,7,0,0,1,2,2,0,0,1	1	0	0	2	NA	NA	NA	NA	0	2,2,0,3,3,4,8,14,0,0	1	1	0	8.251580888	0	2	CTTT,CTT	CTTT,C	0.25	1.09723342784	0	NA	NA	3,4,1,2,2,2,12,7,2,15	1	1	0	6.81371699217	0	2	CTT,CTTTT	C,CTTTT	0.125	2.01623393457	0	NA	NA	10,8,10,15,3,1,2,3,1,5	1	1	0	6.40250902335	0
chr2_ref_v2	252479	0	C,T	0	0	47,82,0,0	1	1	0	2	C,C	NA	NA	0.0	0	34,46,33,45	1	1	0	314.686654137	1	2	C,T	NA	NA	0.0253178079843	0	g.252479C>T	0	57,53,0,0	1	1	0	3.38984216211	0	2	C,C	NA	NA	0.0	0	NA	NA	79,89,0,0	1	1	0	2.60847978052	0
chr2_ref_v2	253897	0	G,A	1	0	44,39,0,0	1	1	0	2	G,G	NA	NA	0.0	0	62,52,0,0	1	1	0	0.419297929834	0	2	G,G	NA	NA	0.0	0	NA	NA	43,37,0,0	1	1	0	0.380910576612	0	2	G,G	NA	NA	0.0	0	NA	NA	53,24,36,28	1	1	0	45.0619385929	1
chr2_ref_v2	254440	0	CT,C	1	1	54,61,1,1	1	1	0	2	CT,CT	NA	NA	0.624356438688	0	63,61,9,9	1	1	0	7.74751221516	0	2	CT,CT	CT,C	0.125	0.0197835531292	0	NA	NA	49,55,2,1	1	1	0	0.670796509038	0	2	CT,CT	NA	NA	0.88912361385	0	NA	NA	100,89,6,4	1	1	0	2.37005246017	0
chr2_ref_v2	256600	0	G,A	0	0	56,11,0,0	1	1	0	2	G,G	NA	NA	0.0	0	78,52,0,0	1	1	0	10.1827897393	0	2	G,G	NA	NA	0.0	0	NA	NA	42,42,0,0	1	1	0	12.5672941319	0	2	G,G	NA	NA	0.0	0	NA	NA	91,54,0,0	1	1	0	9.11012958047	0
chr2_ref_v2	258704	1	T,C	0	0	64,71,0,0	1	1	0	2	NA	NA	NA	NA	0	89,121,0,0	1	1	0	1.10145404972	0	2	NA	NA	NA	NA	0	NA	NA	57,84,0,0	1	1	0	1.27835439909	0	2	NA	NA	NA	NA	0	NA	NA	65,58,43,46	1	1	0	71.2865160781	1
chr2_ref_v2	259745	1	C,T	0	0	0,0,0,16	0	0	1	2	NA	NA	NA	NA	0	0,0,0,20	0	1	1	0.0	0	2	NA	NA	NA	NA	0	NA	NA	0,0,0,21	0	1	1	0.0	0	2	NA	NA	NA	NA	0	NA	NA	0,0,0,17	0	0	1	0.0	0
chr2_ref_v2	260481	1	C,A	0	0	0,0,0,0	0	0	1	2	NA	NA	NA	NA	0	0,0,0,0	0	0	1	0.0	0	2	NA	NA	NA	NA	0	NA	NA	0,0,0,1	0	0	1	0.0	0	2	NA	NA	NA	NA	0	NA	NA	0,0,0,0	0	0	1	0.0	0
chr2_ref_v2	261390	1	T,A	1	0	0,0,0,0	0	0	1	2	NA	NA	NA	NA	0	0,0,0,0	0	0	1	0.0	0	2	NA	NA	NA	NA	0	NA	NA	0,0,0,1	0	0	1	0.0	0	2	NA	NA	NA	NA	0	NA	NA	0,0,0,0	0	0	1	0.0	0
chr2_ref_v2	263125	1	GC,G	0	0	0,0,0,0	0	0	1	2	NA	NA	NA	NA	0	0,0,0,0	0	0	1	0.0	0	2	NA	NA	NA	NA	0	NA	NA	0,0,2,1	1	0	1	0.0	0	2	NA	NA	NA	NA	0	NA	NA	0,0,2,0	0	0	1	0.0	0
chr2_ref_v2	265361	1	G,T	1	0	1,0,69,0	1	1	0	2	NA	NA	NA	NA	0	0,0,78,0	0	1	0	0.0	0	2	NA	NA	NA	NA	0	NA	NA	0,0,35,0	0	1	1	0.0	0	2	NA	NA	NA	NA	0	NA	NA	0,0,42,0	0	1	1	0.0	0
chr2_ref_v2	265529	0	C,A	1	0	69,74,0,1	1	1	0	2	C,C	NA	NA	0.00696866931609	0	80,93,0,0	1	1	0	0.574374061791	0	2	C,C	NA	NA	0.0	0	NA	NA	55,68,0,0	1	1	0	0.677544953113	0	2	C,C	NA	NA	0.0	0	NA	NA	95,102,1,0	1	1	0	0.429494609766	0
chr2_ref_v2	266357	0	G,A	0	0	56,59,0,0	1	1	0	2	G,G	NA	NA	0.0	0	55,78,0,0	1	1	0	1.30340053608	0	2	G,G	NA	NA	0.0	0	NA	NA	51,46,0,0	1	1	0	0.607152718333	0	2	G,G	NA	NA	0.0	0	NA	NA	42,34,27,36	1	1	0	51.2876097143	1
chr2_ref_v2	269758	0	C,A	0	0	50,29,0,0	1	1	0	2	C,C	NA	NA	0.0	0	25,16,30,17	1	1	0	38.5701879166	1	2	C,A	A,A	0.125	0.114738893275	0	g.269758C>A	0	51,46,0,0	1	1	0	1.76198616871	0	2	C,C	NA	NA	0.0	0	NA	NA	95,55,1,0	1	1	0	0.350884036977	0
chr2_ref_v2	270639	0	GA,G	1	1	36,17,6,2	1	1	0	2	GA,GA	NA	NA	0.331023960846	0	50,34,11,3	1	1	0	1.07870221053	0	2	GA,GA	NA	NA	1.2230858156	0	NA	NA	18,15,24,25	1	1	0	19.1159821086	1	2	GA,G	NA	NA	0.00566827348344	0	g.270640delA	0	69,57,16,11	1	1	0	2.16978462825	0
chr2_ref_v2	270723	0	TA,T,TAA	1	1	34,53,0,1,2,0	1	1	0	2	TA,TA	NA	NA	1.37870388201	0	69,46,6,3,0,2	1	1	0	4.64328813715	0	2	TA,TA	NA	NA	1.27870013979	0	NA	NA	35,46,6,4,5,5	1	1	0	3.72834551872	0	2	TA,TA	TA,TAA	0.125	0.482511581451	0	NA	NA	31,36,34,44,6,9	1	1	0	58.4294266185	1
chr2_ref_v2	270836	0	CT,C	1	1	29,49,4,0	1	1	0	2	CT,CT	NA	NA	0.750973293462	0	42,64,1,9	1	1	0	5.02922175684	0	2	CT,CT	NA	NA	1.29473015539	0	NA	NA	39,44,9,12	1	1	0	8.49909609319	0	2	CT,CT	NA	NA	0.04594058856	0	NA	NA	44,60,11,4	1	1	0	2.01060365244	0
chr2_ref_v2	271966	0	A,C	0	0	62,18,0,28	1	1	0	2	A,A	A,C	0.5	0.0838814839807	0	60,19,0,35	1	1	0	0.838628560906	0	2	A,C	A,A	0.25	0.275103290245	0	NA	NA	31,25,0,33	1	1	0	2.91240108349	0	2	A,C	A,A	0.25	0.0252723581445	0	NA	NA	58,33,0,35	1	1	0	2.41500322713	0
chr2_ref_v2	272794	0	C,A	0	0	58,60,0,0	1	1	0	2	C,C	NA	NA	0.0	0	34,42,33,41	1	1	0	62.0456912668	1	2	C,A	NA	NA	0.0266682470822	0	g.272794C>A	0	41,48,0,0	1	1	0	0.515131945062	0	2	C,C	NA	NA	0.0	0	NA	NA	84,84,0,0	1	1	0	0.411044725879	0
chr2_ref_v2	274203	0	CTT,CT,C	1	1	23,49,3,7,2,1	1	1	0	2	CTT,CTT	NA	NA	1.31599312068	0	5,3,7,4,42,70	1	1	0	324.513100892	1	2	C,C	CTT,C	0.25	0.203477416436	0	g.274204_274205delTT,g.274204_274205delTT	0,1	24,24,19,23,7,6	1	1	0	11.0847224639	1	2	CTT,CT	CTT,CTT	0.25	0.203604386224	0	g.274204delT	0	15,25,37,49,24,21	1	1	0	28.0358104449	1
chr2_ref_v2	274291	0	AAT,A	1	1	39,31,1,2	1	1	0	2	AAT,AAT	NA	NA	0.120176011585	0	62,50,3,4	1	1	0	0.755864993617	0	2	AAT,AAT	NA	NA	0.179353294694	0	NA	NA	36,57,6,8	1	1	0	3.38355182742	0	2	AAT,AAT	AAT,A	0.125	0.173880254002	0	NA	NA	48,74,10,17	1	1	0	7.73006940246	0
chr2_ref_v2	275119	0	G,A	1	0	75,75,0,0	1	1	0	2	G,G	NA	NA	0.0	0	47,43,54,41	1	1	0	319.311416303	1	2	G,A	NA	NA	0.0540672212703	0	g.275119G>A	0	62,69,0,0	1	1	0	0.538136310146	0	2	G,G	NA	NA	0.0	0	NA	NA	83,75,0,0	1	1	0	0.55361052953	0
chr2_ref_v2	275594	0	C,A	0	0	64,68,0,0	1	1	0	2	C,C	NA	NA	0.0	0	87,80,0,0	1	1	0	0.716682367657	0	2	C,C	NA	NA	0.0	0	NA	NA	53,53,0,0	1	1	0	0.42324867046	0	2	C,C	NA	NA	0.0	0	NA	NA	38,35,42,32	1	1	0	314.129613106	1
chr2_ref_v2	277358	0	G,A	0	0	66,50,0,0	1	1	0	2	G,G	NA	NA	0.0	0	71,64,0,0	1	1	0	0.759329809028	0	2	G,G	NA	NA	0.0	0	NA	NA	51,64,0,0	1	1	0	2.47267806688	0	2	G,G	NA	NA	0.0	0	NA	NA	92,91,0,0	1	1	0	1.40464155912	0
chr2_ref_v2	280978	0	CT,C	1	1	50,55,4,2	1	1	0	2	CT,CT	NA	NA	0.565227628186	0	54,56,1,6	1	1	0	1.74411747343	0	2	CT,CT	NA	NA	0.128176125724	0	NA	NA	36,37,2,2	1	1	0	0.417504986834	0	2	CT,CT	NA	NA	0.247510083405	0	NA	NA	59,66,4,4	1	1	0	0.67551254297	0
chr2_ref_v2	281118	0	GAA,G,GA	1	1	18,28,0,1,26,23	1	1	0	2	GAA,GA	NA	NA	0.010692891874	0	0,0,0,2,43,41	1	1	0	12.6684613197	1	2	GA,GA	NA	NA	0.975227815386	0	g.281119delA	1	15,11,1,2,17,23	1	1	0	1.38638468112	0	2	GAA,GA	GA,GA	0.25	0.118250083137	0	NA	NA	19,28,19,33,6,5	1	1	0	43.3157236495	1
chr2_ref_v2	282685	0	T,G	0	0	81,47,0,0	1	1	0	2	T,T	NA	NA	0.0	0	47,34,44,35	1	1	0	314.64925438	1	2	T,G	NA	NA	0.0250013022054	0	g.282685T>G	0	55,39,0,0	1	1	0	0.71923409709	0	2	T,T	NA	NA	0.0	0	NA	NA	82,68,0,0	1	1	0	1.78987300076	0
chr2_ref_v2	287439	0	T,C	0	0	35,65,0,0	1	1	0	2	T,T	NA	NA	0.0	0	61,69,0,1	1	1	0	2.45527569717	0	2	T,T	NA	NA	0.00766287274557	0	NA	NA	11,19,27,20	1	1	0	310.264446719	1	2	T,C	C,C	0.25	0.0618754037181	0	g.287439T>C	0	78,54,1,0	1	1	0	8.04753539109	0
chr2_ref_v2	288872	0	C,T	0	0	57,64,0,0	1	1	0	2	C,C	NA	NA	0.0	0	74,65,0,0	1	1	0	1.08377438164	0	2	C,C	NA	NA	0.0	0	NA	NA	37,42,0,0	1	1	0	0.373959250207	0	2	C,C	NA	NA	0.0	0	NA	NA	29,40,33,31	1	1	0	53.5384352151	1
chr2_ref_v2	289907	0	C,A	0	0	64,74,0,0	1	1	0	2	C,C	NA	NA	0.0	0	67,88,0,0	1	1	0	0.629232526238	0	2	C,C	NA	NA	0.0	0	NA	NA	40,53,0,0	1	1	0	0.54746009839	0	2	C,C	NA	NA	0.0	0	NA	NA	37,60,29,54	1	1	0	316.718016365	1
chr2_ref_v2	290331	0	CA,C	1	1	48,43,1,1	1	1	0	2	CA,CA	NA	NA	1.20896854272	0	47,63,2,2	1	1	0	1.48981253611	0	2	CA,CA	NA	NA	1.57296280059	0	NA	NA	25,27,21,24	1	1	0	33.8248180564	1	2	CA,C	CA,CA	0.125	0.0819131070135	0	g.290332delA	0	52,80,9,6	1	1	0	5.17251372866	0
chr2_ref_v2	292097	0	GA,G,GAA	1	1	22,37,3,2,0,0	1	1	0	2	GA,GA	NA	NA	1.08908988181	0	15,27,20,20,1,3	1	1	0	15.2840840635	1	2	GA,GA	GA,G	0.5	0.601742248507	0	NA	NA	19,33,2,3,5,6	1	1	0	4.11520162536	0	2	GA,GA	GA,GAA	0.25	1.08017545131	0	NA	NA	12,24,1,6,22,29	1	1	0	35.6697973949	1
chr2_ref_v2	292524	0	C,A	1	0	21,26,40,29	1	1	0	2	C,A	A,A	0.25	0.126866720879	0	47,30,48,27	1	1	0	4.11426085678	0	2	C,A	NA	NA	0.0263173083174	0	NA	NA	21,30,21,25	1	1	0	1.70725890388	0	2	C,A	NA	NA	0.103184236235	0	NA	NA	24,42,42,44	1	1	0	1.13248723696	0
chr2_ref_v2	293048	0	GT,G	1	1	74,90,0,2	1	1	0	2	GT,GT	NA	NA	0.413966171761	0	39,50,29,49	1	1	0	313.674946883	1	2	GT,G	GT,GT	0.125	0.10706632632	0	g.293049delT	0	57,56,0,0	1	1	0	0.94861494373	0	2	GT,GT	NA	NA	0.0081941447805	0	NA	NA	64,87,1,1	1	1	0	0.566294891012	0
chr2_ref_v2	294142	0	TA,T	1	1	30,37,0,3	1	1	0	2	TA,TA	TA,T	0.125	0.521615715134	0	53,44,4,3	1	1	0	1.31692331953	0	2	TA,TA	NA	NA	0.00240673843505	0	NA	NA	34,43,5,2	1	1	0	2.19705550575	0	2	TA,TA	NA	NA	0.258759723825	0	NA	NA	51,53,9,10	1	1	0	4.44217921723	0
chr2_ref_v2	294344	0	C,CA	1	1	29,25,41,19	1	1	0	2	C,CA	NA	NA	0.122688879958	0	38,27,39,34	1	1	0	1.99177553376	0	2	C,CA	CA,CA	0.125	0.0950427229075	0	NA	NA	34,25,32,28	1	1	0	1.49591243396	0	2	C,CA	NA	NA	0.0439466997288	0	NA	NA	49,39,39,32	1	1	0	1.36170008966	0
chr2_ref_v2	294848	0	C,T	1	0	49,59,0,0	1	1	0	2	C,C	NA	NA	0.0	0	61,72,0,0	1	1	0	0.390837779961	0	2	C,C	NA	NA	0.0	0	NA	NA	44,65,0,0	1	1	0	0.780170787784	0	2	C,C	NA	NA	0.0	0	NA	NA	36,60,29,47	1	1	0	61.1318390447	1
chr2_ref_v2	295800	0	C,T	0	0	65,51,0,0	1	1	0	2	C,C	NA	NA	0.0	0	75,77,0,0	1	1	0	1.26749290511	0	2	C,C	NA	NA	0.0	0	NA	NA	51,56,0,0	1	1	0	1.34276483891	0	2	C,C	NA	NA	0.0	0	NA	NA	48,37,46,37	1	1	0	68.5984686667	1
chr2_ref_v2	296003	0	G,A	0	0	69,74,0,0	1	1	0	2	G,G	NA	NA	0.0	0	50,38,47,34	1	1	0	315.632241656	1	2	G,A	NA	NA	0.0828876598058	0	g.296003G>A	0	68,60,0,0	1	1	0	0.823130573755	0	2	G,G	NA	NA	0.0	0	NA	NA	111,90,0,0	1	1	0	1.58916210816	0
chr2_ref_v2	296104	0	ATTT,A,ATTTT	1	1	3,6,0,2,5,5	1	1	0	2	ATTT,ATTTT	A,ATTTT	0.25	0.560963303374	0	2,17,3,14,2,1	1	1	0	5.57694374561	0	2	ATTT,A	ATTT,ATTTT	0.25	0.35122403992	0	NA	NA	3,15,1,4,5,4	1	1	0	1.67898745611	0	2	ATTT,ATTTT	A,ATTTT	0.25	0.335549554647	0	NA	NA	6,8,4,26,2,4	1	1	0	13.6770189558	0
chr2_ref_v2	296292	0	GA,G	1	1	46,76,4,1	1	1	0	2	GA,GA	NA	NA	0.585839349064	0	69,71,2,6	1	1	0	3.0651015802	0	2	GA,GA	NA	NA	1.12097767685	0	NA	NA	40,57,2,2	1	1	0	0.72958584112	0	2	GA,GA	NA	NA	1.29796080112	0	NA	NA	65,107,2,5	1	1	0	1.86606568117	0
chr2_ref_v2	299623	0	G,A	0	0	30,56,0,0	1	1	0	2	G,G	NA	NA	0.0	0	53,63,0,0	1	1	0	2.04723592392	0	2	G,G	NA	NA	0.0	0	NA	NA	21,15,19,23	1	1	0	34.275585278	1	2	G,A	A,A	0.125	0.0971637484536	0	g.299623G>A	0	62,73,0,0	1	1	0	2.35247949457	0
chr2_ref_v2	300012	0	GAAAA,G,GAA	1	1	3,14,0,0,2,4	1	1	0	2	GAAAA,GAAAA	GAAAA,GAA	0.5	0.0571584138399	0	3,5,7,14,1,4	1	1	0	11.2910321921	1	2	GAAAA,G	G,GAA	0.5	0.802561966546	0	g.300013_300016delAAAA	0	7,10,2,4,4,7	1	1	0	1.42098781471	0	2	GAAAA,GAA	GAAAA,G	0.25	0.492476485098	0	NA	NA	14,12,4,17,3,7	1	1	0	10.0015489854	0
chr2_ref_v2	300548	0	T,C	0	0	0,0,0,0	0	0	1	2	NA	NA	NA	NA	0	0,0,0,0	0	0	1	0.0	0	2	NA	NA	NA	NA	0	NA	NA	0,0,0,1	0	0	1	0.0	0	2	NA	NA	NA	NA	0	NA	NA	0,1,0,0	0	0	1	0.0	0
chr2_ref_v2	306305	0	G,T	0	0	62,52,1,0	1	1	0	2	G,G	NA	NA	0.00873367996875	0	46,32,36,30	1	1	0	52.8957797673	1	2	G,T	G,G	0.125	0.0842603436177	0	g.306305G>T	0	58,49,0,0	1	1	0	0.432094089556	0	2	G,G	NA	NA	0.0	0	NA	NA	88,74,0,0	1	1	0	0.467770881096	0
chr2_ref_v2	307633	0	AT,A,ATT	1	1	18,16,2,3,0,0	1	1	0	2	AT,AT	NA	NA	0.669947721266	0	4,4,43,43,0,0	1	1	0	40.2688931653	1	2	A,A	AT,A	0.125	0.135832335871	0	g.307634delT,g.307634delT	0,1	4,5,23,18,8,16	1	1	0	16.8015574494	1	2	A,ATT	A,A	0.125	0.659712212585	0	g.307634delT,g.307633_307634insT	0,0	27,22,6,7,20,19	1	1	0	16.3770602371	1
chr2_ref_v2	307768	0	C,T	1	0	38,60,0,0	1	1	0	2	C,C	NA	NA	0.0	0	37,67,0,0	1	1	0	0.555626695541	0	2	C,C	NA	NA	0.0	0	NA	NA	17,21,7,19	1	1	0	24.4341496893	1	2	C,T	C,C	0.125	0.128175193424	0	g.307768C>T	0	55,58,0,0	1	1	0	1.74916332387	0
chr2_ref_v2	308860	0	A,C	1	0	52,60,0,1	1	1	0	2	A,A	NA	NA	0.00888894741725	0	22,48,29,33	1	1	0	50.1273854779	1	2	A,C	NA	NA	0.121360857004	0	g.308860A>C	0	51,77,0,0	1	1	0	1.21958574048	0	2	A,A	NA	NA	0.0	0	NA	NA	84,120,0,0	1	1	0	1.28378863757	0
chr2_ref_v2	309076	0	C,T	0	0	54,58,0,0	1	1	0	2	C,C	NA	NA	0.0	0	68,64,0,0	1	1	0	0.61115180631	0	2	C,C	NA	NA	0.0	0	NA	NA	54,35,0,0	1	1	0	2.02732185746	0	2	C,C	NA	NA	0.0	0	NA	NA	92,61,0,0	1	1	0	2.81038434462	0
chr2_ref_v2	310290	0	C,T	0	0	95,46,1,0	1	1	0	2	C,C	NA	NA	0.00706716722309	0	80,60,0,0	1	1	0	2.2973043605	0	2	C,C	NA	NA	0.0	0	NA	NA	48,33,0,0	1	1	0	1.17939295804	0	2	C,C	NA	NA	0.0	0	NA	NA	37,27,52,22	1	1	0	317.13493343	1
chr2_ref_v2	313200	0	G,A	0	0	62,43,0,0	1	1	0	2	G,G	NA	NA	0.0	0	41,28,38,24	1	1	0	51.3274450702	1	2	G,A	NA	NA	0.106972119552	0	g.313200G>A	0	44,48,0,0	1	1	0	1.79698532819	0	2	G,G	NA	NA	0.0	0	NA	NA	84,71,0,0	1	1	0	0.910353082795	0
chr2_ref_v2	314133	0	C,T	1	0	31,30,30,33	1	1	0	2	C,T	NA	NA	0.0322608622182	0	57,41,46,36	1	1	0	1.60653810339	0	2	C,T	C,C	0.125	0.0730661968746	0	NA	NA	28,31,21,28	1	1	0	0.863232555536	0	2	C,T	C,C	0.125	0.0655972824858	0	NA	NA	30,27,36,30	1	1	0	0.949816454717	0
chr2_ref_v2	316928	0	C,CAAAAAAAAAAA	1	1	14,3,2,14	1	1	0	2	C,CAAAAAAAAAAA	NA	NA	0.0606246218164	0	13,4,1,18	1	1	0	0.649701162957	0	2	C,CAAAAAAAAAAA	NA	NA	0.11122563511	0	NA	NA	24,5,2,16	1	1	0	0.912226374899	0	2	C,CAAAAAAAAAAA	C,C	0.25	0.0339015516757	0	NA	NA	25,8,3,19	1	1	0	1.00567213689	0
chr2_ref_v2	320166	0	C,T	1	0	78,65,0,0	1	1	0	2	C,C	NA	NA	0.0	0	101,64,0,0	1	1	0	1.33812051393	0	2	C,C	NA	NA	0.0	0	NA	NA	70,36,0,0	1	1	0	2.09783000749	0	2	C,C	NA	NA	0.0	0	NA	NA	79,83,0,0	1	1	0	1.11281858476	0
chr2_ref_v2	322566	0	G,T	0	0	27,33,25,22	1	1	0	2	G,T	G,G	0.125	0.00711746776886	0	35,29,28,27	1	1	0	0.767623105814	0	2	G,T	G,G	0.125	0.0997645301537	0	NA	NA	16,18,23,21	1	1	0	1.33822145157	0	2	G,T	T,T	0.125	0.00651468102119	0	NA	NA	28,27,35,16	1	1	0	1.84326293279	0
chr2_ref_v2	324236	0	G,A	0	0	45,70,0,1	1	1	0	2	G,G	NA	NA	0.00865806274311	0	48,97,0,0	1	1	0	1.24032623348	0	2	G,G	NA	NA	0.0	0	NA	NA	35,62,0,0	1	1	0	0.591194792926	0	2	G,G	NA	NA	0.0	0	NA	NA	68,93,0,0	1	1	0	0.718953084115	0
chr2_ref_v2	324729	0	T,C	0	0	52,64,1,1	1	1	0	2	T,T	NA	NA	0.0170944333593	0	51,69,0,0	1	1	0	0.619943241965	0	2	T,T	NA	NA	0.0	0	NA	NA	44,55,0,0	1	1	0	0.475427661845	0	2	T,T	NA	NA	0.0	0	NA	NA	65,84,0,0	1	1	0	0.574357654971	0
chr2_ref_v2	326307	0	C,T	0	0	47,50,0,0	1	1	0	2	C,C	NA	NA	0.0	0	53,62,0,0	1	1	0	0.48988584661	0	2	C,C	NA	NA	0.0	0	NA	NA	50,42,0,0	1	1	0	0.831338248827	0	2	C,C	NA	NA	0.0	0	NA	NA	34,30,48,34	1	1	0	314.773542738	1
chr2_ref_v2	327968	0	T,C	0	0	60,75,0,0	1	1	0	2	T,T	NA	NA	0.0	0	65,89,0,1	1	1	0	0.480636447643	0	2	T,T	NA	NA	0.00647251450562	0	NA	NA	58,56,0,0	1	1	0	1.02855073593	0	2	T,T	NA	NA	0.0	0	NA	NA	74,86,0,0	1	1	0	0.479587485024	0
chr2_ref_v2	328343	0	C,A	1	0	47,61,0,1	1	1	0	2	C,C	NA	NA	0.00921665510492	0	68,82,0,0	1	1	0	0.551458301803	0	2	C,C	NA	NA	0.0	0	NA	NA	23,29,25,28	1	1	0	44.1419284773	1	2	C,A	NA	NA	0.0190481949707	0	g.328343C>A	0	82,81,0,0	1	1	0	1.45854777274	0
chr2_ref_v2	329331	0	T,C	0	0	46,59,0,0	1	1	0	2	T,T	NA	NA	0.0	0	69,89,0,0	1	1	0	0.38815572042	0	2	T,T	NA	NA	0.0	0	NA	NA	45,50,0,0	1	1	0	0.572900811553	0	2	T,T	NA	NA	0.0	0	NA	NA	38,34,43,35	1	1	0	63.6786021937	1
chr2_ref_v2	329726	0	G,A	0	0	67,73,0,0	1	1	0	2	G,G	NA	NA	0.0	0	86,93,0,0	1	1	0	0.391379204327	0	2	G,G	NA	NA	0.0	0	NA	NA	49,41,0,0	1	1	0	0.923770549609	0	2	G,G	NA	NA	0.0	0	NA	NA	65,77,0,1	1	1	0	0.459948797382	0
chr2_ref_v2	330054	0	C,T	0	0	65,50,0,0	1	1	0	2	C,C	NA	NA	0.0	0	74,64,0,0	1	1	0	0.575565136916	0	2	C,C	NA	NA	0.0	0	NA	NA	59,43,0,0	1	1	0	0.409945492892	0	2	C,C	NA	NA	0.0	0	NA	NA	98,60,0,0	1	1	0	1.04475304534	0
chr2_ref_v2	334772	0	T,C	0	0	56,83,0,0	1	1	0	2	T,T	NA	NA	0.0	0	77,71,0,0	1	1	0	2.73460688167	0	2	T,T	NA	NA	0.0	0	NA	NA	48,47,0,0	1	1	0	1.64290545742	0	2	T,T	NA	NA	0.0	0	NA	NA	44,38,32,40	1	1	0	313.572665157	1
chr2_ref_v2	335705	0	C,T	0	0	54,53,0,0	1	1	0	2	C,C	NA	NA	0.0	0	75,65,0,0	1	1	0	0.599147621896	0	2	C,C	NA	NA	0.0	0	NA	NA	23,40,18,34	1	1	0	45.1068654706	1	2	C,T	C,C	0.125	0.0594234204708	0	g.335705C>T	0	62,97,0,0	1	1	0	2.72691842261	0
chr2_ref_v2	336685	0	G,A	0	0	68,62,0,0	1	1	0	2	G,G	NA	NA	0.0	0	118,68,0,0	1	1	0	2.97430368025	0	2	G,G	NA	NA	0.0	0	NA	NA	30,24,22,21	1	1	0	37.2499648558	1	2	G,A	G,G	0.125	0.0235304974102	0	g.336685G>A	0	95,76,0,0	1	1	0	0.667044525138	0
chr2_ref_v2	336995	0	T,A	0	0	42,52,0,0	1	1	0	2	T,T	NA	NA	0.0	0	67,63,0,0	1	1	0	1.18143886114	0	2	T,T	NA	NA	0.0	0	NA	NA	54,52,0,0	1	1	0	0.95367487387	0	2	T,T	NA	NA	0.0	0	NA	NA	103,83,0,0	1	1	0	2.73292036304	0
chr2_ref_v2	337217	0	G,A	0	0	56,62,0,0	1	1	0	2	G,G	NA	NA	0.0	0	28,25,42,33	1	1	0	314.544826084	1	2	G,A	A,A	0.125	0.0958817717033	0	g.337217G>A	0	45,33,0,0	1	1	0	1.41411101399	0	2	G,G	NA	NA	0.0	0	NA	NA	59,72,0,0	1	1	0	0.511990596831	0
chr2_ref_v2	338201	0	AT,A	1	1	40,49,2,0	1	1	0	2	AT,AT	NA	NA	0.0568667745018	0	78,68,1,2	1	1	0	1.65980100894	0	2	AT,AT	NA	NA	1.25860024203	0	NA	NA	55,49,2,0	1	1	0	1.21906600524	0	2	AT,AT	NA	NA	0.88912361385	0	NA	NA	113,94,3,1	1	1	0	2.51028074694	0
chr2_ref_v2	340534	0	GA,G	1	1	50,70,0,0	1	1	0	2	GA,GA	NA	NA	0.00362029687985	0	53,73,0,1	1	1	0	0.360568590618	0	2	GA,GA	NA	NA	0.00110452104168	0	NA	NA	30,21,22,23	1	1	0	38.7469426302	1	2	GA,G	GA,GA	0.125	0.111269095005	0	g.340535delA	0	76,61,0,0	1	1	0	3.28693426957	0
chr2_ref_v2	341044	0	C,A	0	0	49,65,0,0	1	1	0	2	C,C	NA	NA	0.0	0	61,69,0,0	1	1	0	0.695112019867	0	2	C,C	NA	NA	0.0	0	NA	NA	19,29,25,38	1	1	0	312.634922987	1	2	C,A	A,A	0.125	0.0206192872027	0	g.341044C>A	0	66,96,0,0	1	1	0	0.524681768022	0
chr2_ref_v2	341612	0	C,A	0	0	44,59,0,0	1	1	0	2	C,C	NA	NA	0.0	0	35,26,46,29	1	1	0	314.131695524	1	2	C,A	A,A	0.125	0.0447001789179	0	g.341612C>A	0	50,39,1,0	1	1	0	2.13385410883	0	2	C,C	NA	NA	0.0111733005981	0	NA	NA	96,64,0,0	1	1	0	5.34482678861	0
chr2_ref_v2	342419	0	GA,G	1	1	56,54,5,2	1	1	0	2	GA,GA	NA	NA	0.145826433502	0	37,43,38,34	1	1	0	34.1656416335	1	2	GA,G	GA,GA	0.25	0.0663922628219	0	g.342420delA	0	31,31,4,1	1	1	0	0.519565989819	0	2	GA,GA	NA	NA	0.627240656349	0	NA	NA	56,63,6,4	1	1	0	0.811780534624	0
chr2_ref_v2	344767	0	G,A	0	0	77,51,0,0	1	1	0	2	G,G	NA	NA	0.0	0	76,53,0,0	1	1	0	0.421706483811	0	2	G,G	NA	NA	0.0	0	NA	NA	31,24,27,31	1	1	0	311.541935894	1	2	G,A	NA	NA	0.0531098253139	0	g.344767G>A	0	68,60,0,0	1	1	0	1.23114105226	0
chr2_ref_v2	344906	0	GT,G	1	1	42,72,0,0	1	1	0	2	GT,GT	NA	NA	0.00362029687985	0	34,27,27,37	1	1	0	312.179699259	1	2	GT,G	NA	NA	0.0380109077873	0	g.344907delT	0	41,40,0,0	1	1	0	2.25439060647	0	2	GT,GT	NA	NA	0.0081941447805	0	NA	NA	82,58,0,0	1	1	0	7.30246382715	0
chr2_ref_v2	345760	0	C,A	0	0	62,76,0,1	1	1	0	2	C,C	NA	NA	0.00722024797349	0	78,91,0,0	1	1	0	0.497489410696	0	2	C,C	NA	NA	0.0	0	NA	NA	38,59,0,0	1	1	0	0.894882801927	0	2	C,C	NA	NA	0.0	0	NA	NA	67,75,0,0	1	1	0	0.563126703619	0
chr2_ref_v2	345999	0	C,A	1	0	51,65,0,0	1	1	0	2	C,C	NA	NA	0.0	0	75,68,1,0	1	1	0	1.55478300452	0	2	C,C	NA	NA	0.00696866931609	0	NA	NA	33,40,0,0	1	1	0	0.391931374591	0	2	C,C	NA	NA	0.0	0	NA	NA	29,51,27,42	1	1	0	58.2524134761	1
chr2_ref_v2	346535	0	C,A	0	0	47,52,0,0	1	1	0	2	C,C	NA	NA	0.0	0	57,59,0,0	1	1	0	0.438598976901	0	2	C,C	NA	NA	0.0	0	NA	NA	32,18,23,23	1	1	0	36.5887995106	1	2	C,A	NA	NA	0.0833816089391	0	g.346535C>A	0	79,42,0,0	1	1	0	4.49632362982	0
chr2_ref_v2	346612	0	T,C	0	0	47,55,0,0	1	1	0	2	T,T	NA	NA	0.0	0	74,65,0,0	1	1	0	1.29358773893	0	2	T,T	NA	NA	0.0	0	NA	NA	41,44,0,0	1	1	0	0.444124159256	0	2	T,T	NA	NA	0.0	0	NA	NA	68,69,0,0	1	1	0	0.653628372881	0
chr2_ref_v2	347349	0	GT,G	1	1	33,20,41,25	1	1	0	2	GT,G	G,G	0.125	0.0459129160208	0	33,36,40,28	1	1	0	2.49105044512	0	2	GT,G	NA	NA	0.0465405480339	0	NA	NA	52,46,3,1	1	1	0	18.1399826567	1	2	GT,GT	NA	NA	0.44262170397	0	g.347349_347351>T	1	96,74,1,1	1	1	0	308.344105146	1
chr2_ref_v2	350099	0	T,A	1	0	40,48,0,0	1	1	0	2	T,T	NA	NA	0.0	0	68,64,0,0	1	1	0	1.03587781341	0	2	T,T	NA	NA	0.0	0	NA	NA	48,47,0,0	1	1	0	0.73883068911	0	2	T,T	NA	NA	0.0	0	NA	NA	30,37,27,38	1	1	0	49.5178686321	1
chr2_ref_v2	350182	0	C,A,T	0	0	50,51,0,0,0,0	1	1	0	2	C,C	NA	NA	0.0	0	43,36,0,0,26,31	1	1	0	41.8599080095	1	2	C,T	C,C	0.125	0.0750821563516	0	g.350182C>T	0	66,42,0,0,0,0	1	1	0	2.08930398302	0	2	C,C	NA	NA	0.0	0	NA	NA	39,27,39,28,0,0	1	1	0	54.611532514	1
chr2_ref_v2	351209	0	CA,C	1	1	43,37,1,1	1	1	0	2	CA,CA	NA	NA	1.08013567088	0	2,1,48,49	1	1	0	320.735407223	1	2	C,C	NA	NA	0.017884075579	0	g.351210delA,g.351210delA	0,1	15,14,18,15	1	1	0	26.2296713312	1	2	CA,C	NA	NA	0.0101633081797	0	g.351210delA	0	63,43,4,5	1	1	0	2.27624831625	0
chr2_ref_v2	353464	0	CA,C,CAA	1	1	7,40,1,3,1,2	1	1	0	2	CA,CA	NA	NA	0.553090284581	0	0,5,6,71,0,0	1	1	0	316.969124954	1	2	C,C	CA,C	0.125	0.0882589575384	0	g.353465delA,g.353465delA	0,1	0,4,13,26,6,19	1	1	0	23.0927911109	1	2	C,CAA	C,C	0.25	1.05564535231	0	g.353465delA,g.353464_353465insA	0,0	18,27,8,41,2,4	1	1	0	25.4231572161	1
chr2_ref_v2	353613	0	A,G	1	0	11,7,0,0	1	0	1	2	NA	NA	NA	NA	0	23,4,0,0	1	1	1	2.31590647522	0	2	A,A	NA	NA	0.0	0	NA	NA	13,12,1,0	1	1	1	0.556448365774	0	2	A,A	A,G	0.125	0.0253178079843	0	NA	NA	19,7,6,2	1	1	1	2.10824349271	0
chr2_ref_v2	356048	0	C,A	0	0	59,62,0,1	1	1	0	2	C,C	NA	NA	0.00823049913652	0	89,67,0,0	1	1	0	1.79395341552	0	2	C,C	NA	NA	0.0	0	NA	NA	29,17,22,20	1	1	0	36.8362688395	1	2	C,A	NA	NA	0.0909717782057	0	g.356048C>A	0	73,50,0,0	1	1	0	2.0998898683	0
chr2_ref_v2	357086	0	G,A	1	0	63,55,0,0	1	1	0	2	G,G	NA	NA	0.0	0	90,76,0,0	1	1	0	0.40913747719	0	2	G,G	NA	NA	0.0	0	NA	NA	58,48,0,0	1	1	0	0.412725429029	0	2	G,G	NA	NA	0.0	0	NA	NA	46,39,60,41	1	1	0	319.749573865	1
chr2_ref_v2	358384	0	T,C	1	0	28,42,20,31	1	1	0	2	T,C	T,T	0.125	0.0653551810441	0	38,50,36,31	1	1	0	1.72302160723	0	2	T,C	T,T	0.125	0.0213297668063	0	NA	NA	27,21,20,17	1	1	0	1.4679706364	0	2	T,C	T,T	0.125	0.00896866998276	0	NA	NA	46,41,44,53	1	1	0	2.44248663626	0
chr2_ref_v2	360908	0	A,G	0	0	50,67,0,0	1	1	0	2	A,A	NA	NA	0.0	0	76,83,0,0	1	1	0	0.958520193208	0	2	A,A	NA	NA	0.0	0	NA	NA	44,46,0,0	1	1	0	0.866637690825	0	2	A,A	NA	NA	0.0	0	NA	NA	81,82,0,0	1	1	0	1.39118789404	0
chr2_ref_v2	363834	0	A,G	0	0	63,65,0,0	1	1	0	2	A,A	NA	NA	0.0	0	86,76,0,0	1	1	0	0.747737105027	0	2	A,A	NA	NA	0.0	0	NA	NA	38,41,2,10	1	1	0	9.02522221718	0	2	A,A	A,G	0.25	0.0613689463763	0	NA	NA	64,74,0,0	1	1	0	0.565471993528	0
chr2_ref_v2	363849	0	G,A	1	0	61,63,0,0	1	1	0	2	G,G	NA	NA	0.0	0	77,75,0,0	1	1	0	0.444709590666	0	2	G,G	NA	NA	0.0	0	NA	NA	38,47,6,11	1	1	0	10.5297544555	1	2	G,G	G,A	0.25	0.336472236621	1	NA	NA	63,68,1,0	1	1	0	0.384409799284	0
chr2_ref_v2	363851	0	G,A	1	0	59,64,0,0	1	1	0	2	G,G	NA	NA	0.0	0	79,76,0,0	1	1	0	0.608810202255	0	2	G,G	NA	NA	0.0	0	NA	NA	38,48,10,11	1	1	0	12.5763674607	1	2	G,G	G,A	0.5	0.311212569862	1	NA	NA	65,71,2,0	1	1	0	0.551627270268	0
chr2_ref_v2	363858	0	C,T	0	0	62,67,0,0	1	1	0	2	C,C	NA	NA	0.0	0	80,74,0,0	1	1	0	0.734582374085	0	2	C,C	NA	NA	0.0	0	NA	NA	39,49,13,11	1	1	0	15.2896366947	1	2	C,C	C,T	0.5	0.200670695462	1	NA	NA	71,73,3,0	1	1	0	1.03427042949	0
chr2_ref_v2	363861	0	G,A	1	0	60,65,0,0	1	1	0	2	G,G	NA	NA	0.0	0	80,79,0,0	1	1	0	0.529813823796	0	2	G,G	NA	NA	0.0	0	NA	NA	40,49,13,11	1	1	0	14.9325865268	1	2	G,G	G,A	0.5	0.211970250716	1	NA	NA	71,73,3,0	1	1	0	1.00152225931	0
chr2_ref_v2	363863	0	A,C	1	0	60,67,0,0	1	1	0	2	A,A	NA	NA	0.0	0	80,80,0,0	1	1	0	0.584132895406	0	2	A,A	NA	NA	0.0	0	NA	NA	40,48,13,11	1	1	0	15.1394654388	1	2	A,A	A,C	0.5	0.200670695462	1	NA	NA	73,73,3,0	1	1	0	1.0135157599	0
chr2_ref_v2	363868	0	C,T	0	0	57,72,0,0	1	1	0	2	C,C	NA	NA	0.0	0	83,90,0,0	1	1	0	0.761166970962	0	2	C,C	NA	NA	0.0	0	NA	NA	39,51,13,11	1	1	0	15.1082183067	1	2	C,C	C,T	0.5	0.223143551314	1	NA	NA	72,76,3,0	1	1	0	1.03894321631	0
chr2_ref_v2	363875	0	AGAAC,A	0	0	61,74,0,0	1	1	0	2	AGAAC,AGAAC	NA	NA	0.0	0	82,103,0,0	1	1	0	0.415153558267	0	2	AGAAC,AGAAC	NA	NA	0.0	0	NA	NA	36,54,13,11	1	1	0	15.5412203511	1	2	AGAAC,AGAAC	AGAAC,A	0.5	0.223143551314	1	NA	NA	71,81,4,0	1	1	0	1.61227007939	0
chr2_ref_v2	363880	0	C,CATT	0	0	61,75,0,0	1	1	0	2	C,C	NA	NA	0.0	0	78,103,0,0	1	1	0	0.486267913538	0	2	C,C	NA	NA	0.0	0	NA	NA	37,54,13,11	1	1	0	15.5099379037	1	2	C,C	C,CATT	0.5	0.234193387501	1	NA	NA	67,79,4,0	1	1	0	1.68045200594	0
chr2_ref_v2	364929	0	C,A	1	0	62,22,0,11	1	1	0	2	C,C	C,A	0.25	0.0209425997346	0	96,26,0,17	1	1	0	0.707294061808	0	2	C,C	C,A	0.25	0.0384178706724	0	NA	NA	47,17,0,5	1	1	0	0.58044611522	0	2	C,C	C,A	0.125	0.340926586971	0	NA	NA	62,34,0,9	1	1	0	1.7347106694	0
chr2_ref_v2	366052	0	C,T	0	0	68,66,0,0	1	1	0	2	C,C	NA	NA	0.0	0	78,86,0,0	1	1	0	0.647172405859	0	2	C,C	NA	NA	0.0	0	NA	NA	47,47,0,0	1	1	0	0.386821279002	0	2	C,C	NA	NA	0.0	0	NA	NA	49,46,40,42	1	1	0	314.816964456	1
chr2_ref_v2	366849	0	C,T	0	0	56,72,0,0	1	1	0	2	C,C	NA	NA	0.0	0	64,97,0,0	1	1	0	0.771630114783	0	2	C,C	NA	NA	0.0	0	NA	NA	30,54,0,0	1	1	0	1.11678435279	0	2	C,C	NA	NA	0.0	0	NA	NA	35,50,36,37	1	1	0	60.552255822	1
chr2_ref_v2	367385	0	G,T	1	0	43,70,0,0	1	1	0	2	G,G	NA	NA	0.0	0	59,102,0,0	1	1	0	0.444679412925	0	2	G,G	NA	NA	0.0	0	NA	NA	21,21,15,11	1	1	0	21.8284236987	1	2	G,T	G,G	0.25	0.0312525435041	0	g.367385G>T	0	59,64,0,0	1	1	0	1.87395342237	0
chr2_ref_v2	367894	0	G,T	0	0	76,50,2,0	1	1	0	2	G,G	NA	NA	0.421213465076	0	96,72,0,0	1	1	0	0.861305657921	0	2	G,G	NA	NA	0.0	0	NA	NA	32,23,30,18	1	1	0	36.6735440686	1	2	G,T	G,G	0.125	0.115182253956	0	g.367894G>T	0	97,67,0,0	1	1	0	0.62778990671	0
chr2_ref_v2	369767	0	CT,C	1	1	27,19,7,1	1	1	0	2	CT,CT	NA	NA	0.488180780305	0	5,7,51,25	1	1	0	34.4969792201	1	2	CT,C	C,C	0.5	0.258562864324	0	g.369768delT	0	20,30,6,6	1	1	0	3.09882230746	0	2	CT,CT	NA	NA	0.755872136952	0	NA	NA	40,49,12,9	1	1	0	3.6948513354	0
chr2_ref_v2	370612	0	G,T	0	0	62,82,0,0	1	1	0	2	G,G	NA	NA	0.0	0	87,84,0,0	1	1	0	1.67595096725	0	2	G,G	NA	NA	0.0	0	NA	NA	36,32,23,22	1	1	0	38.4730885899	1	2	G,T	G,G	0.25	0.0979804083602	0	g.370612G>T	0	109,84,0,0	1	1	0	4.12463364156	0
chr2_ref_v2	372278	0	G,A	1	0	44,56,0,0	1	1	0	2	G,G	NA	NA	0.0	0	49,86,0,0	1	1	0	1.40903700582	0	2	G,G	NA	NA	0.0	0	NA	NA	18,24,14,27	1	1	0	37.0805174083	1	2	G,A	NA	NA	0.0240975515791	0	g.372278G>A	0	69,106,0,0	1	1	0	0.907009826856	0
chr2_ref_v2	374737	0	A,G	1	0	47,43,0,0	1	1	0	2	A,A	NA	NA	0.0	0	49,32,31,36	1	1	0	47.945869227	1	2	A,G	A,A	0.125	0.0615578929994	0	g.374737A>G	0	46,53,0,0	1	1	0	0.842960714633	0	2	A,A	NA	NA	0.0	0	NA	NA	74,70,0,0	1	1	0	0.404608862894	0
chr2_ref_v2	374869	0	G,A	1	0	62,46,0,0	1	1	0	2	G,G	NA	NA	0.0	0	35,49,34,31	1	1	0	49.5780487845	1	2	G,A	G,G	0.125	0.00511510066677	0	g.374869G>A	0	57,44,0,0	1	1	0	0.396893218063	0	2	G,G	NA	NA	0.0	0	NA	NA	85,84,0,0	1	1	0	1.45991112621	0
chr2_ref_v2	377166	0	A,C	0	0	72,57,0,0	1	1	0	2	A,A	NA	NA	0.0	0	86,67,0,0	1	1	0	0.391286720472	0	2	A,A	NA	NA	0.0	0	NA	NA	43,57,0,0	1	1	0	2.31453984488	0	2	A,A	NA	NA	0.0	0	NA	NA	37,37,38,44	1	1	0	315.468672455	1
chr2_ref_v2	378040	0	G,T	0	0	50,47,0,0	1	1	0	2	G,G	NA	NA	0.0	0	79,67,0,0	1	1	0	0.543250229358	0	2	G,G	NA	NA	0.0	0	NA	NA	17,11,22,24	1	1	0	310.024046023	1	2	G,T	T,T	0.25	0.0143887374521	0	g.378040G>T	0	80,62,0,0	1	1	0	0.848518754545	0
chr2_ref_v2	378374	0	A,G	0	0	73,57,0,0	1	1	0	2	A,A	NA	NA	0.0	0	49,29,57,26	1	1	0	318.068037084	1	2	A,G	NA	NA	0.062131781107	0	g.378374A>G	0	62,46,0,0	1	1	0	0.409872275893	0	2	A,A	NA	NA	0.0	0	NA	NA	98,75,0,0	1	1	0	0.39679463068	0
chr2_ref_v2	378452	0	C,T	1	0	55,60,0,0	1	1	0	2	C,C	NA	NA	0.0	0	64,95,0,0	1	1	0	1.51898259675	0	2	C,C	NA	NA	0.0	0	NA	NA	46,57,0,0	1	1	0	0.546393277926	0	2	C,C	NA	NA	0.0	0	NA	NA	69,86,0,0	1	1	0	0.650189192413	0
chr2_ref_v2	379870	0	G,A	0	0	39,56,0,0	1	1	0	2	G,G	NA	NA	0.0	0	68,76,0,0	1	1	0	1.12254420872	0	2	G,G	NA	NA	0.0	0	NA	NA	59,42,0,0	1	1	0	3.71965886881	0	2	G,G	NA	NA	0.0	0	NA	NA	90,68,0,0	1	1	0	4.58793308985	0
chr2_ref_v2	381355	0	AG,A	1	1	34,29,1,0	1	1	0	2	AG,AG	NA	NA	0.0146415807364	0	84,58,0,1	1	1	0	1.02522912338	0	2	AG,AG	NA	NA	0.00508715165513	0	NA	NA	27,16,26,15	1	1	0	29.1758447609	1	2	AG,A	NA	NA	0.0518444336003	0	g.381356delG	0	72,79,0,0	1	1	0	1.36716170472	0
chr2_ref_v2	382968	0	G,T	0	0	48,58,0,0	1	1	0	2	G,G	NA	NA	0.0	0	50,100,0,0	1	1	0	2.83398565692	0	2	G,G	NA	NA	0.0	0	NA	NA	40,64,0,0	1	1	0	1.0391586929	0	2	G,G	NA	NA	0.0	0	NA	NA	88,93,0,0	1	1	0	0.697857178179	0
chr2_ref_v2	383031	0	TA,T,TAA	1	1	37,32,4,0,1,0	1	1	0	2	TA,TA	NA	NA	1.39084095234	0	4,7,59,58,0,0	1	1	0	318.315335462	1	2	T,T	TA,T	0.125	0.0995083330879	0	g.383032delA,g.383032delA	0,1	15,15,24,28,1,2	1	1	0	33.7717066862	1	2	TA,T	T,T	0.125	0.0447107182329	0	g.383032delA	0	34,43,5,6,30,29	1	1	0	35.9636744539	1
chr2_ref_v2	386187	0	CAA,C,CA,CAAAA	1	1	4,3,2,2,1,4,3,11	1	1	0	2	CAA,CAAAA	C,CAAAA	0.25	0.577202526351	0	5,4,7,11,2,6,2,7	1	1	0	4.28111707267	0	2	C,CAAAA	CAA,C	0.5	1.12155285272	0	NA	NA	2,3,5,6,12,6,3,1	1	1	0	8.9300249473	0	2	CA,CA	CA,CAAAA	0.25	1.06387321782	0	NA	NA	6,7,5,5,5,11,12,20	1	1	0	1.31554845487	0
chr2_ref_v2	387617	0	AT,A	1	1	70,72,0,0	1	1	0	2	AT,AT	NA	NA	0.0115928498327	0	99,83,1,2	1	1	0	0.892893268633	0	2	AT,AT	NA	NA	0.375721777779	0	NA	NA	46,46,1,2	1	1	0	1.01254701928	0	2	AT,AT	NA	NA	0.21811853314	0	NA	NA	70,86,1,2	1	1	0	0.721301943061	0
chr2_ref_v2	388075	0	A,G	0	0	69,73,0,0	1	1	0	2	A,A	NA	NA	0.0	0	77,87,0,0	1	1	0	0.465059900836	0	2	A,A	NA	NA	0.0	0	NA	NA	43,52,0,0	1	1	0	0.547804146674	0	2	A,A	NA	NA	0.0	0	NA	NA	68,79,0,0	1	1	0	0.519800350802	0
chr2_ref_v2	389142	0	C,A	0	0	34,67,4,8	1	1	0	2	C,C	C,A	0.25	0.184303717998	0	57,108,0,0	1	1	0	3.33679240081	0	2	C,C	NA	NA	0.0	0	NA	NA	41,60,0,0	1	1	0	2.58634287035	0	2	C,C	NA	NA	0.0	0	NA	NA	50,79,0,0	1	1	0	2.89989759337	0
chr2_ref_v2	389694	0	G,T	0	0	24,46,26,22	1	1	0	2	G,T	G,G	0.125	0.125979802861	0	41,31,52,24	1	1	0	4.20241114391	0	2	G,T	NA	NA	0.0540672212703	0	NA	NA	36,30,33,22	1	1	0	2.1964843907	0	2	G,T	G,G	0.125	0.068992871487	0	NA	NA	53,34,40,46	1	1	0	3.75508451376	0
chr2_ref_v2	391470	0	GA,G	1	1	50,47,0,1	1	1	0	2	GA,GA	NA	NA	0.00914972393548	0	37,41,31,33	1	1	0	47.1525066453	1	2	GA,G	GA,GA	0.125	0.0496783992694	0	g.391471delA	0	45,47,1,2	1	1	0	0.637516126952	0	2	GA,GA	NA	NA	0.435098806819	0	NA	NA	64,100,1,0	1	1	0	3.21443939957	0
chr2_ref_v2	391727	0	C,T	1	0	54,32,0,0	1	1	0	2	C,C	NA	NA	0.0	0	62,61,0,0	1	1	0	2.56539223207	0	2	C,C	NA	NA	0.0	0	NA	NA	36,47,0,0	1	1	0	3.85715015895	0	2	C,C	NA	NA	0.0	0	NA	NA	63,78,0,0	1	1	0	5.25139420276	0
chr2_ref_v2	392313	0	CT,C	1	1	44,60,3,2	1	1	0	2	CT,CT	NA	NA	0.426209203472	0	48,95,1,4	1	1	0	1.86112479901	0	2	CT,CT	NA	NA	1.61218351374	0	NA	NA	39,51,6,7	1	1	0	2.82956354918	0	2	CT,CT	NA	NA	0.0444044966067	0	NA	NA	59,76,7,16	1	1	0	7.45043103731	0
chr2_ref_v2	392499	0	A,AT	1	0	0,0,26,49	1	1	0	2	AT,AT	NA	NA	0.0	0	0,1,56,58	1	1	0	2.94997201736	0	2	AT,AT	NA	NA	0.00873367996875	0	NA	NA	1,1,41,58	1	1	0	0.914897307555	0	2	AT,AT	NA	NA	0.0200006667067	0	NA	NA	2,5,66,124	1	1	0	0.938435450971	0
chr2_ref_v2	392853	0	A,ATCTTTCCTCTGCATTTTCTTTCCTCTGCATTT	0	0	0,1,4,4	1	0	0	2	NA	NA	NA	NA	0	0,0,7,4	1	0	0	0.812241537951	0	2	NA	NA	NA	NA	0	NA	NA	0,0,5,2	1	0	0	0.855539613312	0	2	NA	NA	NA	NA	0	NA	NA	0,0,2,5	1	0	0	0.855539613312	0
chr2_ref_v2	395020	0	GA,G	1	1	49,50,4,3	1	1	0	2	GA,GA	NA	NA	0.652912080286	0	29,48,25,46	1	1	0	36.4580547067	1	2	GA,G	GA,GA	0.25	0.166720129548	0	g.395021delA	0	42,55,4,11	1	1	0	3.50409884631	0	2	GA,GA	NA	NA	0.538283195888	0	NA	NA	9,11,75,111	1	1	1	331.608050144	1
chr2_ref_v2	396567	0	G,T	0	0	75,85,1,0	1	1	0	2	G,G	NA	NA	0.00623054975064	0	116,97,0,0	1	1	0	1.953826024	0	2	G,G	NA	NA	0.0	0	NA	NA	23,26,32,33	1	1	0	313.72614236	1	2	G,T	T,T	0.125	0.0312525435041	0	g.396567G>T	0	101,98,0,0	1	1	0	0.8997181592	0
chr2_ref_v2	397827	0	C,G	0	0	62,69,0,0	1	1	0	2	C,C	NA	NA	0.0	0	73,87,0,0	1	1	0	0.468208710805	0	2	C,C	NA	NA	0.0	0	NA	NA	31,40,0,0	1	1	0	0.52500010734	0	2	C,C	NA	NA	0.0	0	NA	NA	26,31,27,22	1	1	0	43.1837096898	1
chr2_ref_v2	398129	0	G,T	0	0	46,71,0,0	1	1	0	2	G,G	NA	NA	0.0	0	53,78,0,0	1	1	0	0.416977127169	0	2	G,G	NA	NA	0.0	0	NA	NA	20,21,15,20	1	1	0	31.1487943172	1	2	G,T	G,G	0.125	0.093090423066	0	g.398129G>T	0	62,65,2,0	1	1	0	1.67962415812	0
chr2_ref_v2	398633	0	G,T	0	0	60,51,0,0	1	1	0	2	G,G	NA	NA	0.0	0	63,54,0,0	1	1	0	0.383008908984	0	2	G,G	NA	NA	0.0	0	NA	NA	24,25,11,20	1	1	0	26.4644115351	1	2	G,T	G,G	0.25	0.0529925301405	0	g.398633G>T	0	55,76,0,0	1	1	0	2.55076179284	0
chr2_ref_v2	399497	0	G,T	1	0	71,62,0,0	1	1	0	2	G,G	NA	NA	0.0	0	76,78,0,0	1	1	0	0.758905697506	0	2	G,G	NA	NA	0.0	0	NA	NA	26,37,0,0	1	1	0	1.54397451005	0	2	G,G	NA	NA	0.0	0	NA	NA	34,30,37,28	1	1	0	312.72934399	1
chr2_ref_v2	399636	0	C,T	0	0	62,76,0,0	1	1	0	2	C,C	NA	NA	0.0	0	98,84,0,0	1	1	0	2.08513336993	0	2	C,C	NA	NA	0.0	0	NA	NA	41,43,0,0	1	1	0	0.578598983566	0	2	C,C	NA	NA	0.0	0	NA	NA	33,39,43,43	1	1	0	316.768672374	1
chr2_ref_v2	399671	0	A,G	0	0	68,74,0,0	1	1	0	2	A,A	NA	NA	0.0	0	73,84,0,0	1	1	0	0.441186365857	0	2	A,A	NA	NA	0.0	0	NA	NA	14,21,22,24	1	1	0	310.517732825	1	2	A,G	G,G	0.125	0.0219789067188	0	g.399671A>G	0	64,86,0,0	1	1	0	0.955168469421	0
chr2_ref_v2	401705	0	C,T	0	0	55,56,0,0	1	1	0	2	C,C	NA	NA	0.0	0	27,56,45,33	1	1	0	64.1221892172	1	2	C,T	NA	NA	0.062131781107	0	g.401705C>T	0	48,45,0,0	1	1	0	0.445481306692	0	2	C,C	NA	NA	0.0	0	NA	NA	61,71,0,0	1	1	0	0.615039137911	0
chr2_ref_v2	402480	0	T,C	1	0	60,58,0,0	1	1	0	2	T,T	NA	NA	0.0	0	100,72,0,0	1	1	0	1.51848916132	0	2	T,T	NA	NA	0.0	0	NA	NA	50,44,0,0	1	1	0	0.465062095501	0	2	T,T	NA	NA	0.0	0	NA	NA	75,72,0,0	1	1	0	0.387426462992	0
chr2_ref_v2	405912	0	C,T	0	0	45,41,0,0	1	1	0	2	C,C	NA	NA	0.0	0	52,49,0,0	1	1	0	0.392035555784	0	2	C,C	NA	NA	0.0	0	NA	NA	18,6,14,7	1	1	0	19.6245750283	1	2	C,T	C,C	0.125	0.117783035656	0	g.405912C>T	0	67,48,0,0	1	1	0	0.939127040495	0
chr2_ref_v2	406410	0	GAA,GA,G	1	1	33,50,8,8,0,2	1	1	0	2	GAA,GAA	NA	NA	0.50292449247	0	23,41,22,38,4,8	1	1	0	12.6955159575	1	2	GAA,GA	GAA,GAA	0.25	0.317489860842	0	g.406411delA	0	35,43,10,9,2,2	1	1	0	0.684106281826	0	2	GAA,GAA	GAA,G	0.125	0.871575868722	0	NA	NA	61,60,8,14,3,2	1	1	0	1.7694063356	0
chr2_ref_v2	407713	0	CT,C,CTT	1	1	68,56,1,3,1,1	1	1	0	2	CT,CT	NA	NA	0.42272568274	0	82,86,0,2,1,2	1	1	0	1.33754703602	0	2	CT,CT	NA	NA	1.96185418608	0	NA	NA	22,21,1,1,11,20	1	1	0	28.287141601	1	2	CT,CTT	CT,CT	0.125	0.385748061185	0	g.407713_407714insT	0	76,89,2,1,4,8	1	1	0	4.31236474775	0
chr2_ref_v2	411008	0	G,A	0	0	56,48,0,0	1	1	0	2	G,G	NA	NA	0.0	0	86,50,0,0	1	1	0	1.83296140342	0	2	G,G	NA	NA	0.0	0	NA	NA	17,17,27,20	1	1	0	42.9491249717	1	2	G,A	A,A	0.125	0.072472648813	0	g.411008G>A	0	82,70,0,0	1	1	0	0.387395739612	0
chr2_ref_v2	411113	0	A,G	0	0	0,0,49,59	1	1	0	2	G,G	NA	NA	0.0	0	0,0,67,72	1	1	0	0.567375539111	0	2	G,G	NA	NA	0.0	0	NA	NA	0,0,33,55	1	1	0	1.11001387681	0	2	G,G	NA	NA	0.0	0	NA	NA	0,0,60,86	1	1	0	0.778401665768	0
chr2_ref_v2	411898	0	C,A	0	0	58,72,0,0	1	1	0	2	C,C	NA	NA	0.0	0	73,94,0,0	1	1	0	0.413075133783	0	2	C,C	NA	NA	0.0	0	NA	NA	54,53,0,0	1	1	0	0.899696762522	0	2	C,C	NA	NA	0.0	0	NA	NA	37,45,29,42	1	1	0	61.7423154577	1
chr2_ref_v2	412341	0	G,T	0	0	44,40,0,0	1	1	0	2	G,G	NA	NA	0.0	0	64,63,0,0	1	1	0	0.470242810416	0	2	G,G	NA	NA	0.0	0	NA	NA	32,21,20,18	1	1	0	26.4750669022	1	2	G,T	G,G	0.125	0.0813913255448	0	g.412341G>T	0	74,59,0,0	1	1	0	0.606362380763	0
chr2_ref_v2	415743	0	C,CTTTT,CTTTTTTTTTTT	1	1	1,0,1,11,14,13	1	1	0	2	CTTTTTTTTTTT,CTTTTTTTTTTT	CTTTT,CTTTTTTTTTTT	0.5	0.287682072452	0	3,7,2,15,5,9	1	1	0	4.58313562107	0	2	CTTTT,CTTTTTTTTTTT	C,CTTTT	0.5	0.523683778709	0	NA	NA	0,1,1,15,22,2	1	1	0	2.34082493598	0	2	CTTTT,CTTTTTTTTTTT	CTTTTTTTTTTT,CTTTTTTTTTTT	0.25	0.105360515658	0	NA	NA	2,0,4,18,34,13	1	1	0	1.78336046053	0
chr2_ref_v2	416720	0	G,A	0	0	73,82,0,0	1	1	0	2	G,G	NA	NA	0.0	0	45,38,29,46	1	1	0	315.262392233	1	2	G,A	NA	NA	0.10135249426	0	g.416720G>A	0	42,49,0,0	1	1	0	0.390717377849	0	2	G,G	NA	NA	0.0	0	NA	NA	60,69,0,0	1	1	0	0.391905825772	0
chr2_ref_v2	417882	0	G,A	0	0	24,24,38,31	1	1	0	2	G,A	A,A	0.125	0.111591065408	0	56,51,46,43	1	1	0	2.82469392162	0	2	G,A	G,G	0.125	0.0671219635511	0	NA	NA	29,32,28,29	1	1	0	1.53436406594	0	2	G,A	NA	NA	0.0678225963388	0	NA	NA	27,31,48,24	1	1	0	0.813287400481	0
chr2_ref_v2	418355	0	G,A	0	0	61,57,0,0	1	1	0	2	G,G	NA	NA	0.0	0	85,75,0,0	1	1	0	0.445551851441	0	2	G,G	NA	NA	0.0	0	NA	NA	19,28,25,23	1	1	0	42.1776207813	1	2	G,A	NA	NA	0.0210534091978	0	g.418355G>A	0	90,91,0,0	1	1	0	0.509272900982	0
chr2_ref_v2	420327	0	G,A	1	0	52,62,0,0	1	1	0	2	G,G	NA	NA	0.0	0	44,88,0,0	1	1	0	2.69348160806	0	2	G,G	NA	NA	0.0	0	NA	NA	28,72,0,0	1	1	0	3.94853763348	0	2	G,G	NA	NA	0.0	0	NA	NA	59,117,0,0	1	1	0	3.26669022193	0
chr2_ref_v2	420332	0	G,A	1	0	47,61,0,0	1	1	0	2	G,G	NA	NA	0.0	0	43,84,0,0	1	1	0	1.84413468328	0	2	G,G	NA	NA	0.0	0	NA	NA	27,66,0,0	1	1	0	2.72159446887	0	2	G,G	NA	NA	0.0	0	NA	NA	57,114,0,0	1	1	0	2.46273085491	0
chr2_ref_v2	420345	0	T,TGTAGTAGTA,TGTAGTAGTAGTA,TGTAGTAGTAGTAGTA	1	1	0,0,0,2,12,32,0,0	1	1	0	2	TGTAGTAGTAGTA,TGTAGTAGTAGTA	NA	NA	0.0472988413817	0	0,1,0,0,9,21,11,18	1	1	0	17.6815357856	1	2	TGTAGTAGTAGTA,TGTAGTAGTAGTAGTA	NA	NA	0.00873683167136	0	g.420345_420347GTAGTAGTAGTA>GTAGTAGTAGTAGTA	0	0,0,2,1,16,28,0,1	1	1	0	0.8338415095	0	2	TGTAGTAGTAGTA,TGTAGTAGTAGTA	TGTAGTAGTA,TGTAGTAGTAGTA	0.125	0.305110882463	0	NA	NA	0,0,4,3,27,47,0,1	1	1	0	1.0298920372	0
chr2_ref_v2	421469	0	C,A	0	0	73,63,0,0	1	1	0	2	C,C	NA	NA	0.0	0	42,44,46,39	1	1	0	315.993851081	1	2	C,A	NA	NA	0.0116960397632	0	g.421469C>A	0	38,41,0,0	1	1	0	0.7385574677	0	2	C,C	NA	NA	0.0	0	NA	NA	65,77,0,0	1	1	0	1.49468727445	0
chr2_ref_v2	421952	0	T,C	1	0	50,58,0,0	1	1	0	2	T,T	NA	NA	0.0	0	88,84,0,0	1	1	0	0.951880550305	0	2	T,T	NA	NA	0.0	0	NA	NA	51,42,0,0	1	1	0	1.25547467655	0	2	T,T	NA	NA	0.0	0	NA	NA	41,28,44,37	1	1	0	314.559163957	1
chr2_ref_v2	422472	0	C,T	0	0	60,78,0,0	1	1	0	2	C,C	NA	NA	0.0	0	69,97,0,0	1	1	0	0.492403886477	0	2	C,C	NA	NA	0.0	0	NA	NA	63,53,0,0	1	1	0	2.01775686914	0	2	C,C	NA	NA	0.0	0	NA	NA	50,33,49,44	1	1	0	318.085936494	1
chr2_ref_v2	423361	0	G,GAA,GA	1	1	1,0,30,32,7,1	1	1	0	2	GAA,GAA	NA	NA	0.487866432339	0	2,2,43,51,8,11	1	1	0	6.036620563	0	2	GAA,GAA	GAA,GA	0.25	1.33218175231	0	NA	NA	2,2,36,42,5,4	1	1	0	1.40677541955	0	2	GAA,GAA	G,GAA	0.125	1.51452926023	0	NA	NA	49,44,40,21,12,9	1	1	0	63.7307700722	1
chr2_ref_v2	424669	0	G,A	0	0	87,78,0,0	1	1	0	2	G,G	NA	NA	0.0	0	93,89,0,0	1	1	0	0.474612679984	0	2	G,G	NA	NA	0.0	0	NA	NA	42,55,1,0	1	1	0	1.42187053256	0	2	G,G	NA	NA	0.0102565001672	0	NA	NA	98,67,0,0	1	1	0	1.33741673692	0
chr2_ref_v2	425333	0	G,A	0	0	64,66,0,0	1	1	0	2	G,G	NA	NA	0.0	0	89,86,0,0	1	1	0	0.470109663276	0	2	G,G	NA	NA	0.0	0	NA	NA	47,47,0,0	1	1	0	0.387412621441	0	2	G,G	NA	NA	0.0	0	NA	NA	46,49,37,45	1	1	0	68.633157242	1
chr2_ref_v2	425914	0	CA,C	1	1	57,43,3,3	1	1	0	2	CA,CA	NA	NA	0.204666933525	0	62,58,2,2	1	1	0	1.03044944377	0	2	CA,CA	NA	NA	1.65997417758	0	NA	NA	56,39,5,7	1	1	0	1.66185768869	0	2	CA,CA	NA	NA	0.178514425551	0	NA	NA	108,70,11,7	1	1	0	1.68386649379	0
chr2_ref_v2	426720	0	C,A	0	0	47,56,0,0	1	1	0	2	C,C	NA	NA	0.0	0	67,59,0,0	1	1	0	1.29907146663	0	2	C,C	NA	NA	0.0	0	NA	NA	28,12,30,14	1	1	0	42.7296767434	1	2	C,A	NA	NA	0.0953101798043	0	g.426720C>A	0	94,64,0,0	1	1	0	3.64680967208	0
chr2_ref_v2	426956	0	T,TA	1	1	28,29,1,2	1	1	0	2	T,T	NA	NA	0.245109014301	0	44,46,5,1	1	1	0	1.65395795267	0	2	T,T	T,TA	0.125	0.275815049197	0	NA	NA	35,42,5,5	1	1	0	1.98031146104	0	2	T,T	T,TA	0.125	0.0641100603552	0	NA	NA	64,83,10,9	1	1	0	3.43395882833	0
chr2_ref_v2	428629	0	G,A	1	0	92,72,0,0	1	1	0	2	G,G	NA	NA	0.0	0	89,65,0,0	1	1	0	0.46401568457	0	2	G,G	NA	NA	0.0	0	NA	NA	22,12,18,13	1	1	0	309.009281801	1	2	G,A	NA	NA	0.092373320131	0	g.428629G>A	0	48,71,0,0	1	1	0	3.71693304917	0
chr2_ref_v2	429236	0	AT,A	1	1	31,27,29,29	1	1	0	2	AT,A	AT,AT	0.125	0.0501597352643	0	33,37,29,35	1	1	0	0.866565228298	0	2	AT,A	AT,AT	0.25	0.175206743425	0	NA	NA	49,49,3,3	1	1	0	13.2049804892	1	2	AT,AT	NA	NA	1.46483042793	0	g.429236_429238>T	1	94,65,14,13	1	1	0	14.5904351482	1
chr2_ref_v2	433497	0	T,C	0	0	63,57,0,0	1	1	0	2	T,T	NA	NA	0.0	0	72,86,0,0	1	1	0	1.34873915829	0	2	T,T	NA	NA	0.0	0	NA	NA	53,61,0,0	1	1	0	0.95083603203	0	2	T,T	NA	NA	0.0	0	NA	NA	47,40,34,40	1	1	0	59.9997916941	1
chr2_ref_v2	434269	0	CA,C	1	1	31,40,3,7	1	1	0	2	CA,CA	NA	NA	0.400268373021	0	26,25,20,35	1	1	0	15.7506239339	1	2	CA,CA	CA,C	0.5	0.0309987163185	0	NA	NA	17,42,4,10	1	1	0	1.23498757193	0	2	CA,CA	NA	NA	0.503658099616	0	NA	NA	25,56,7,18	1	1	0	2.69439776784	0
chr2_ref_v2	437131	0	G,A	1	0	67,45,0,0	1	1	0	2	G,G	NA	NA	0.0	0	84,68,1,0	1	1	0	0.807990219295	0	2	G,G	NA	NA	0.00655740054616	0	NA	NA	65,51,0,0	1	1	0	0.648520228935	0	2	G,G	NA	NA	0.0	0	NA	NA	52,24,64,37	1	1	0	320.787469364	1
chr2_ref_v2	437905	0	G,A	0	0	34,43,44,40	1	1	0	2	G,A	NA	NA	0.0870113769896	0	30,43,40,57	1	1	0	2.18149009063	0	2	G,A	A,A	0.125	0.0329371090741	0	NA	NA	27,38,27,32	1	1	0	0.805575769426	0	2	G,A	NA	NA	0.0968498259899	0	NA	NA	39,54,46,49	1	1	0	0.586772840379	0
chr2_ref_v2	439024	0	C,T	1	0	72,81,0,0	1	1	0	2	C,C	NA	NA	0.0	0	99,107,0,0	1	1	0	0.429905826942	0	2	C,C	NA	NA	0.0	0	NA	NA	44,54,0,0	1	1	0	0.456423582618	0	2	C,C	NA	NA	0.0	0	NA	NA	35,54,32,52	1	1	0	317.321056745	1
chr2_ref_v2	442444	0	G,A	0	0	77,72,0,0	1	1	0	2	G,G	NA	NA	0.0	0	65,41,51,42	1	1	0	317.787610167	1	2	G,A	G,G	0.125	0.120474827322	0	g.442444G>A	0	61,38,0,0	1	1	0	1.61234160711	0	2	G,G	NA	NA	0.0	0	NA	NA	100,71,0,1	1	1	0	1.31557778684	0
chr2_ref_v2	447403	0	T,C	1	0	74,90,0,0	1	1	0	2	T,T	NA	NA	0.0	0	51,45,58,55	1	1	0	324.888905725	1	2	T,C	C,C	0.125	0.0882748010364	0	g.447403T>C	0	56,48,1,1	1	1	0	1.29323312316	0	2	T,T	NA	NA	0.0190481949707	0	NA	NA	90,103,0,0	1	1	0	0.469350004367	0
chr2_ref_v2	447735	0	G,A	0	0	30,34,39,40	1	1	0	2	G,A	A,A	0.125	0.0407496591736	0	39,52,47,44	1	1	0	1.15667165412	0	2	G,A	NA	NA	0.0	0	NA	NA	29,30,23,29	1	1	0	1.13804600726	0	2	G,A	G,G	0.125	0.125020702957	0	NA	NA	39,53,33,45	1	1	0	1.89026248152	0
chr2_ref_v2	448704	0	G,A	1	0	49,61,0,0	1	1	0	2	G,G	NA	NA	0.0	0	69,68,0,0	1	1	0	1.01769135846	0	2	G,G	NA	NA	0.0	0	NA	NA	20,20,17,19	1	1	0	30.8726842455	1	2	G,A	NA	NA	0.105360515658	0	g.448704G>A	0	57,83,0,0	1	1	0	0.698207705745	0
chr2_ref_v2	451673	0	G,A	0	0	36,59,0,0	1	1	0	2	G,G	NA	NA	0.0	0	62,76,0,0	1	1	0	1.29045250016	0	2	G,G	NA	NA	0.0	0	NA	NA	55,45,0,0	1	1	0	3.63875386907	0	2	G,G	NA	NA	0.0	0	NA	NA	52,27,44,34	1	1	0	313.183251185	1
chr2_ref_v2	452243	0	GA,G	1	1	29,34,1,0	1	1	0	2	GA,GA	NA	NA	0.0225590367158	0	39,49,1,2	1	1	0	0.407012882747	0	2	GA,GA	NA	NA	0.752330434797	0	NA	NA	43,26,0,0	1	1	0	2.57304334052	0	2	GA,GA	NA	NA	0.884304327414	0	NA	NA	35,37,39,37	1	1	0	48.8043378885	1
chr2_ref_v2	452404	0	CT,C	1	1	16,11,5,4	1	1	0	2	CT,CT	NA	NA	0.161752350523	0	4,3,15,18	1	1	0	9.22481538615	1	2	CT,C	C,C	0.25	0.149924130773	0	g.452405delT	0	16,14,4,5	1	1	0	0.56215133694	0	2	CT,CT	NA	NA	0.807071060525	0	NA	NA	35,12,26,11	1	1	0	4.42954992875	0
chr2_ref_v2	452920	0	T,G	1	0	56,76,0,0	1	1	0	2	T,T	NA	NA	0.0	0	66,95,0,0	1	1	0	0.445963978318	0	2	T,T	NA	NA	0.0	0	NA	NA	23,28,12,23	1	1	0	32.9609280953	1	2	T,G	T,T	0.125	0.125163142954	0	g.452920T>G	0	66,65,0,1	1	1	0	1.36729833126	0
chr2_ref_v2	454604	0	AT,A	1	1	39,55,1,1	1	1	0	2	AT,AT	NA	NA	0.00946055936513	0	68,61,1,0	1	1	0	2.36843948238	0	2	AT,AT	NA	NA	0.436992603172	0	NA	NA	39,35,2,2	1	1	0	1.26274585532	0	2	AT,AT	AT,A	0.125	0.550503432451	0	NA	NA	33,36,41,16	1	1	0	50.796208575	1
chr2_ref_v2	460121	0	G,A	0	0	59,78,0,0	1	1	0	2	G,G	NA	NA	0.0	0	71,89,0,0	1	1	0	0.438390937195	0	2	G,G	NA	NA	0.0	0	NA	NA	52,36,0,0	1	1	0	2.99448650142	0	2	G,G	NA	NA	0.0	0	NA	NA	67,81,0,0	1	1	0	0.510652525287	0
chr2_ref_v2	462048	0	G,T	0	0	61,50,0,0	1	1	0	2	G,G	NA	NA	0.0	0	84,66,0,0	1	1	0	0.415941982448	0	2	G,G	NA	NA	0.0	0	NA	NA	27,30,21,16	1	1	0	29.1572832234	1	2	G,T	G,G	0.25	0.0786922685757	0	g.462048G>T	0	93,93,0,0	1	1	0	1.0128924371	0
chr2_ref_v2	462084	0	G,T	0	0	47,54,0,0	1	1	0	2	G,G	NA	NA	0.0	0	77,86,0,0	1	1	0	0.403586337501	0	2	G,G	NA	NA	0.0	0	NA	NA	27,21,28,32	1	1	0	50.5667235801	1	2	G,T	T,T	0.125	0.0281708769667	0	g.462084G>T	0	80,102,0,0	1	1	0	0.5848101278	0
chr2_ref_v2	465168	0	A,G	0	0	56,45,0,0	1	1	0	2	A,A	NA	NA	0.0	0	85,72,0,0	1	1	0	0.436390213198	0	2	A,A	NA	NA	0.0	0	NA	NA	43,37,0,0	1	1	0	0.415049117172	0	2	A,A	NA	NA	0.0	0	NA	NA	82,75,0,0	1	1	0	0.64287781264	0
chr2_ref_v2	466459	0	GA,G	1	1	49,46,0,1	1	1	0	2	GA,GA	NA	NA	0.00112154996541	0	50,49,0,0	1	1	0	0.460354253176	0	2	GA,GA	NA	NA	0.172300048945	0	NA	NA	29,19,30,15	1	1	0	39.4097549239	1	2	GA,G	NA	NA	0.09167810255	0	g.466460delA	0	56,71,0,2	1	1	0	1.20967891064	0
chr2_ref_v2	466995	0	T,C	1	0	48,41,1,2	1	1	0	2	T,T	NA	NA	0.438617315425	0	81,53,0,0	1	1	0	1.59632118217	0	2	T,T	NA	NA	0.0	0	NA	NA	34,32,23,13	1	1	0	24.4369707053	1	2	T,C	T,T	0.25	0.0953101798043	0	g.466995T>C	0	105,71,0,0	1	1	0	1.75275117926	0
chr2_ref_v2	467919	0	G,T	1	0	50,58,1,0	1	1	0	2	G,G	NA	NA	0.00921665510492	0	72,102,0,0	1	1	0	1.09609427023	0	2	G,G	NA	NA	0.0	0	NA	NA	23,21,24,31	1	1	0	48.6646146193	1	2	G,T	T,T	0.125	0.0281708769667	0	g.467919G>T	0	56,90,0,0	1	1	0	1.65850128352	0
chr2_ref_v2	473183	0	C,T	1	0	51,52,0,0	1	1	0	2	C,C	NA	NA	0.0	0	69,58,0,0	1	1	0	0.807567724237	0	2	C,C	NA	NA	0.0	0	NA	NA	40,48,0,0	1	1	0	0.602267711782	0	2	C,C	NA	NA	0.0	0	NA	NA	29,41,30,35	1	1	0	51.080412733	1
chr2_ref_v2	473756	0	C,T	1	0	70,39,0,0	1	1	0	2	C,C	NA	NA	0.0	0	51,29,55,32	1	1	0	316.578323763	1	2	C,T	NA	NA	0.0838814839807	0	g.473756C>T	0	36,42,1,0	1	1	0	3.17511105635	0	2	C,C	NA	NA	0.0127390257774	0	NA	NA	96,78,0,0	1	1	0	2.12193023242	0
chr2_ref_v2	476638	0	G,T	0	0	77,68,0,0	1	1	0	2	G,G	NA	NA	0.0	0	98,88,0,0	1	1	0	0.396878336274	0	2	G,G	NA	NA	0.0	0	NA	NA	58,51,0,0	1	1	0	0.380695018416	0	2	G,G	NA	NA	0.0	0	NA	NA	40,60,35,39	1	1	0	313.482688134	1
chr2_ref_v2	476891	0	C,T	1	0	46,63,0,0	1	1	0	2	C,C	NA	NA	0.0	0	69,88,0,0	1	1	0	0.473308895784	0	2	C,C	NA	NA	0.0	0	NA	NA	51,66,0,0	1	1	0	0.423765027907	0	2	C,C	NA	NA	0.0	0	NA	NA	36,41,30,45	1	1	0	62.7704911019	1
chr2_ref_v2	477056	0	GTA,G	1	1	23,32,9,7	1	1	0	2	GTA,GTA	GTA,G	0.25	0.189066482977	0	41,30,16,15	1	1	0	1.38776517637	0	2	GTA,GTA	GTA,G	0.5	0.0411786655463	1	NA	NA	48,27,14,11	1	1	0	3.17244742305	0	2	GTA,GTA	GTA,G	0.25	0.164779289009	0	NA	NA	63,63,8,10	1	1	0	2.6128143932	0
chr2_ref_v2	477070	0	A,G	1	0	37,47,0,0	1	1	0	2	A,A	NA	NA	0.0	0	69,62,0,0	1	1	0	1.57153255142	0	2	A,A	NA	NA	0.0	0	NA	NA	80,48,0,0	1	1	0	4.92916880237	0	2	A,A	NA	NA	0.0	0	NA	NA	45,49,41,41	1	1	0	56.5719919875	1
chr2_ref_v2	477475	0	AT,A,ATT	1	1	52,28,6,2,0,2	1	1	0	2	AT,AT	NA	NA	0.434041228086	0	59,41,5,4,3,3	1	1	0	0.93650308609	0	2	AT,AT	NA	NA	1.06679371284	0	NA	NA	35,27,2,1,33,15	1	1	0	37.8454884818	1	2	AT,ATT	ATT,ATT	0.5	1.01220236891	0	g.477475_477476insT	0	103,54,13,9,11,7	1	1	0	4.89633828453	0
chr2_ref_v2	477576	0	GT,G	1	1	29,30,38,29	1	1	0	2	GT,G	NA	NA	0.109826811185	0	58,39,59,40	1	1	0	1.70822752477	0	2	GT,G	NA	NA	0.0115328769816	0	NA	NA	45,37,42,36	1	1	0	1.13497740747	0	2	GT,G	NA	NA	0.0771500019871	0	NA	NA	59,63,56,66	1	1	1	1.11400086092	0
chr2_ref_v2	479239	0	CAAA,C,CAA	1	1	32,27,0,0,6,5	1	1	0	2	CAAA,CAAA	NA	NA	0.418623096603	0	29,6,8,5,26,27	1	1	0	13.8038340049	1	2	CAAA,CAA	CAAA,C	0.25	0.302903177967	0	g.479240delA	0	18,17,12,27,6,1	1	1	0	31.0555191816	1	2	CAAA,C	NA	NA	0.975934021728	0	g.479240_479242delAAA	0	15,18,5,2,43,23	1	1	0	20.8615468852	1
chr2_ref_v2	479763	0	CA,C	1	1	39,33,2,1	1	1	0	2	CA,CA	NA	NA	0.569310047113	0	72,70,9,4	1	1	0	1.81764154735	0	2	CA,CA	NA	NA	0.649654496056	0	NA	NA	28,48,4,9	1	1	0	5.72755603811	0	2	CA,CA	NA	NA	0.124671833437	0	NA	NA	56,75,9,8	1	1	0	3.57521113979	0
chr2_ref_v2	485894	0	GT,G	1	1	24,23,6,5	1	1	0	2	GT,GT	NA	NA	0.191233254407	0	58,39,9,7	1	1	0	1.68719291207	0	2	GT,GT	NA	NA	1.58612418947	0	NA	NA	23,20,16,13	1	1	0	3.44849366153	0	2	GT,GT	GT,G	0.25	0.03022114221	0	NA	NA	34,24,30,28	1	1	0	8.92810860697	0
chr2_ref_v2	486378	0	G,T	0	0	48,65,0,0	1	1	0	2	G,G	NA	NA	0.0	0	75,89,0,1	1	1	0	0.625728607401	0	2	G,G	NA	NA	0.00607904607638	0	NA	NA	29,22,21,33	1	1	0	48.6820667254	1	2	G,T	NA	NA	0.0571584138399	0	g.486378G>T	0	68,80,0,0	1	1	0	0.666117982274	0
chr2_ref_v2	487015	0	TA,T	1	1	48,57,0,1	1	1	0	2	TA,TA	NA	NA	1.35206938636	0	76,64,7,4	1	1	0	3.58600961302	0	2	TA,TA	NA	NA	0.802523945727	0	NA	NA	17,23,21,30	1	1	0	45.8269505007	1	2	TA,T	T,T	0.125	0.101362760512	0	g.487016delA	0	73,76,5,13	1	1	0	8.31156700002	0
chr2_ref_v2	488557	0	TA,T	1	1	69,66,0,0	1	1	0	2	TA,TA	NA	NA	0.0115928498327	0	85,93,2,1	1	1	0	0.598365784329	0	2	TA,TA	NA	NA	0.353498640994	0	NA	NA	37,39,1,0	1	1	0	0.454356104726	0	2	TA,TA	NA	NA	0.0128084825565	0	NA	NA	49,45,44,44	1	1	0	316.193268762	1
chr2_ref_v2	489330	0	C,A	1	0	52,52,0,0	1	1	0	2	C,C	NA	NA	0.0	0	72,70,0,0	1	1	0	0.398808978187	0	2	C,C	NA	NA	0.0	0	NA	NA	20,22,21,26	1	1	0	40.3960042601	1	2	C,A	NA	NA	0.112477983427	0	g.489330C>A	0	87,84,0,0	1	1	0	0.413212613858	0
chr2_ref_v2	490931	0	G,A	1	0	44,24,0,0	1	1	0	2	G,G	NA	NA	0.0	0	84,40,0,0	1	1	0	0.57657307091	0	2	G,G	NA	NA	0.0	0	NA	NA	59,40,0,0	1	1	0	0.781184050863	0	2	G,G	NA	NA	0.0	0	NA	NA	85,81,0,0	1	1	0	3.69886770405	0
chr2_ref_v2	491057	0	CT,C,CTT	1	1	13,23,20,23,0,0	1	1	0	2	CT,C	NA	NA	0.130423139542	0	28,21,27,47,1,3	1	1	0	1.6081628534	0	2	CT,C	CT,CT	0.125	0.428163544796	0	NA	NA	44,32,5,12,3,7	1	1	0	11.2749859375	0	2	CT,CT	NA	NA	0.4252121406	0	NA	NA	45,85,14,12,8,8	1	1	0	11.1905812516	1
chr2_ref_v2	491183	0	C,CA	1	1	49,35,1,1	1	1	0	2	C,C	NA	NA	0.000490407407713	0	34,30,18,32	1	1	0	37.9453645686	1	2	C,CA	NA	NA	0.0063601164082	0	g.491183_491184insA	0	38,47,6,3	1	1	0	3.36898852971	0	2	C,C	C,CA	0.125	0.175626759278	0	NA	NA	77,54,7,7	1	1	0	3.96410847335	0
chr2_ref_v2	492403	0	C,A	1	0	91,45,0,0	1	1	0	2	C,C	NA	NA	0.0	0	92,68,0,0	1	1	0	2.17899302608	0	2	C,C	NA	NA	0.0	0	NA	NA	34,11,25,22	1	1	0	310.337733733	1	2	C,A	NA	NA	0.0434851119397	0	g.492403C>A	0	67,44,0,0	1	1	0	1.08782392671	0
chr2_ref_v2	492917	0	GAAAAAA,G,GAA,GAAAA,GAAAAA	1	1	2,8,0,0,5,1,11,7,1,1	1	1	0	2	GAAAAAA,GAAAA	GAA,GAAAA	0.25	1.48167748177	0	0,0,32,30,21,20,2,1,0,0	1	1	0	309.282669281	1	2	G,GAA	G,G	0.25	0.502728413533	0	g.492918_492921delAAAA|g.492918_492923delAAAAAA,g.492917_492922AA>|g.492917_492924AAAA>	0|0,0|0	1,14,1,0,4,2,20,8,4,5	1	1	0	1.95444117635	0	2	GAAAAAA,GAAAA	GAA,GAAAA	0.25	0.726481910557	0	NA	NA	10,6,1,1,2,3,26,15,14,5	1	1	0	7.31751866376	0
chr2_ref_v2	496748	0	G,A	1	0	53,64,0,0	1	1	0	2	G,G	NA	NA	0.0	0	84,79,0,1	1	1	0	1.14670585675	0	2	G,G	NA	NA	0.00611622701744	0	NA	NA	56,50,0,0	1	1	0	1.17277831369	0	2	G,G	NA	NA	0.0	0	NA	NA	80,78,0,0	1	1	0	1.0025742753	0
chr2_ref_v2	497242	0	C,A	1	0	49,65,0,0	1	1	0	2	C,C	NA	NA	0.0	0	64,72,0,0	1	1	0	0.728114950521	0	2	C,C	NA	NA	0.0	0	NA	NA	58,59,0,0	1	1	0	1.07118449771	0	2	C,C	NA	NA	0.0	0	NA	NA	43,46,45,37	1	1	0	66.2451211239	1
chr2_ref_v2	499503	0	CAA,C	1	1	12,24,5,0	1	1	0	2	CAA,CAA	CAA,C	0.25	0.16110720858	0	11,11,6,1	1	1	0	1.00137131531	0	2	CAA,CAA	CAA,C	0.5	0.0465200156349	0	NA	NA	9,18,5,1	1	1	0	0.50088294738	0	2	CAA,CAA	CAA,C	0.5	0.405465108108	0	NA	NA	9,17,10,6	1	1	0	3.85359579544	0
chr2_ref_v2	501195	0	T,C	1	0	43,50,0,0	1	1	0	2	T,T	NA	NA	0.0	0	65,54,0,0	1	1	0	1.42465805304	0	2	T,T	NA	NA	0.0	0	NA	NA	56,53,0,0	1	1	0	0.796876616293	0	2	T,T	NA	NA	0.0	0	NA	NA	40,49,37,38	1	1	0	53.9211862849	1
chr2_ref_v2	501458	0	C,A	0	0	43,70,0,2	1	1	0	2	C,C	NA	NA	0.423009417759	0	53,84,0,0	1	1	0	0.582956609352	0	2	C,C	NA	NA	0.0	0	NA	NA	20,39,20,31	1	1	0	36.2587203217	1	2	C,A	C,C	0.125	0.1056026171	0	g.501458C>A	0	60,101,0,0	1	1	0	0.654240735158	0
chr2_ref_v2	502237	0	T,C	0	0	79,57,0,0	1	1	0	2	T,T	NA	NA	0.0	0	40,49,48,41	1	1	0	316.801301622	1	2	T,C	NA	NA	0.0	0	g.502237T>C	0	43,46,0,0	1	1	0	1.47032760935	0	2	T,T	NA	NA	0.0	0	NA	NA	77,84,0,0	1	1	0	2.35883347173	0
chr2_ref_v2	504322	0	CCA,C	1	1	44,30,3,1	1	1	0	2	CCA,CCA	NA	NA	0.498584756022	0	61,33,6,6	1	1	0	2.69044006177	0	2	CCA,CCA	NA	NA	0.263745614348	0	NA	NA	56,28,8,3	1	1	0	1.79128392261	0	2	CCA,CCA	NA	NA	0.0226703904512	0	NA	NA	73,56,11,10	1	1	0	4.82952847801	0
chr2_ref_v2	505379	0	CA,C,CAA	1	1	9,12,1,6,2,5	1	1	0	2	CA,CA	CA,CAA	0.25	0.373097446015	0	23,16,23,24,3,1	1	1	0	15.4512511898	1	2	CA,CA	CA,C	0.25	0.245744487505	0	NA	NA	28,22,7,6,8,8	1	1	0	2.14552763267	0	2	CA,CA	CA,CAA	0.5	0.711480892021	0	NA	NA	52,28,3,5,19,13	1	1	0	4.8381501458	0
chr2_ref_v2	505782	0	A,G	1	0	52,57,0,0	1	1	0	2	A,A	NA	NA	0.0	0	32,31,25,29	1	1	0	43.2040512038	1	2	A,G	A,A	0.125	0.0971637484536	0	g.505782A>G	0	44,47,0,0	1	1	0	0.383543643216	0	2	A,A	NA	NA	0.0	0	NA	NA	85,84,0,0	1	1	0	0.572806965928	0
chr2_ref_v2	506404	0	C,A	1	0	65,62,0,0	1	1	0	2	C,C	NA	NA	0.0	0	70,79,0,0	1	1	0	0.772740351124	0	2	C,C	NA	NA	0.0	0	NA	NA	46,57,0,0	1	1	0	0.981290691016	0	2	C,C	NA	NA	0.0	0	NA	NA	61,82,0,0	1	1	0	1.65480793827	0
chr2_ref_v2	507280	0	G,T	0	0	73,50,3,0	1	1	0	2	G,G	NA	NA	0.717244732139	0	47,40,43,44	1	1	0	61.4603818053	1	2	G,T	NA	NA	0.0	0	g.507280G>T	0	69,38,0,0	1	1	0	1.09519042636	0	2	G,G	NA	NA	0.0	0	NA	NA	97,80,0,0	1	1	0	1.33486115553	0
chr2_ref_v2	507831	0	A,T	1	0	76,67,1,0	1	1	0	2	A,A	NA	NA	0.00696866931609	0	53,53,49,50	1	1	0	318.871247881	1	2	A,T	NA	NA	0.0683192439775	0	g.507831A>T	0	45,55,0,0	1	1	0	1.2902292836	0	2	A,A	NA	NA	0.0	0	NA	NA	75,70,0,0	1	1	0	0.490286592154	0
chr2_ref_v2	510343	0	T,A	1	0	72,60,0,0	1	1	0	2	T,T	NA	NA	0.0	0	75,86,0,0	1	1	0	1.63721204189	0	2	T,T	NA	NA	0.0	0	NA	NA	41,52,0,0	1	1	0	1.64348807798	0	2	T,T	NA	NA	0.0	0	NA	NA	21,31,29,39	1	1	0	313.737691329	1
chr2_ref_v2	512010	0	T,C	1	0	73,72,0,0	1	1	0	2	T,T	NA	NA	0.0	0	33,64,28,38	1	1	0	56.2863190761	1	2	T,C	T,T	0.25	0.125769387289	0	g.512010T>C	0	57,51,0,0	1	1	0	0.488176195739	0	2	T,T	NA	NA	0.0	0	NA	NA	79,90,0,0	1	1	0	0.718674796564	0
chr2_ref_v2	512994	0	C,A	0	0	87,60,0,1	1	1	0	2	C,C	NA	NA	0.00677968698538	0	85,97,0,0	1	1	0	3.61054859759	0	2	C,C	NA	NA	0.0	0	NA	NA	32,36,40,32	1	1	0	314.317559905	1	2	C,A	NA	NA	0.0571584138399	0	g.512994C>A	0	97,88,0,0	1	1	0	1.54895076519	0
chr2_ref_v2	513426	0	G,C	0	0	73,63,0,0	1	1	0	2	G,G	NA	NA	0.0	0	64,83,0,0	1	1	0	2.1564789924	0	2	G,G	NA	NA	0.0	0	NA	NA	50,42,0,0	1	1	0	0.383882492478	0	2	G,G	NA	NA	0.0	0	NA	NA	75,78,0,0	1	1	0	0.861654613489	0
chr2_ref_v2	516532	0	C,T	0	0	74,69,0,0	1	1	0	2	C,C	NA	NA	0.0	0	64,70,0,0	1	1	0	0.706751701152	0	2	C,C	NA	NA	0.0	0	NA	NA	32,26,29,25	1	1	0	311.139421709	1	2	C,T	NA	NA	0.0714589639821	0	g.516532C>T	0	70,69,0,0	1	1	0	0.433310729978	0
chr2_ref_v2	516672	0	G,T	0	0	60,64,1,0	1	1	0	2	G,G	NA	NA	0.00803217169726	0	61,67,0,0	1	1	0	0.451689424367	0	2	G,G	NA	NA	0.0	0	NA	NA	28,26,27,27	1	1	0	47.2085671608	1	2	G,T	NA	NA	0.0	0	g.516672G>T	0	83,59,0,0	1	1	0	2.17004981474	0
chr2_ref_v2	526409	0	T,C	0	0	80,77,0,0	1	1	0	2	T,T	NA	NA	0.0	0	88,95,0,0	1	1	0	0.627772100157	0	2	T,T	NA	NA	0.0	0	NA	NA	39,33,27,26	1	1	0	47.297094876	1	2	T,C	T,T	0.125	0.055059777183	0	g.526409T>C	0	91,89,0,0	1	1	0	0.395632651503	0
chr2_ref_v2	526798	0	GA,G,GAA	1	1	28,43,3,4,3,3	1	1	0	2	GA,GA	NA	NA	0.657321200258	0	29,54,3,6,1,6	1	1	0	0.845169473147	0	2	GA,GA	GA,GAA	0.125	1.26929779518	0	NA	NA	23,43,8,8,5,11	1	1	0	3.22737864507	0	2	GA,GA	GA,GAA	0.25	0.146201988999	0	NA	NA	35,54,12,5,6,11	1	1	0	2.83104294294	0
chr2_ref_v2	527542	0	T,C	1	0	65,53,0,0	1	1	0	2	T,T	NA	NA	0.0	0	60,55,0,0	1	1	0	0.543007871965	0	2	T,T	NA	NA	0.0	0	NA	NA	32,31,0,0	1	1	0	0.554649293918	0	2	T,T	NA	NA	0.0	0	NA	NA	63,77,0,0	1	1	0	2.05750856129	0
chr2_ref_v2	531696	0	C,A	0	0	45,48,0,0	1	1	0	2	C,C	NA	NA	0.0	0	56,55,0,0	1	1	0	0.462399184482	0	2	C,C	NA	NA	0.0	0	NA	NA	41,48,0,0	1	1	0	0.457381484621	0	2	C,C	NA	NA	0.0	0	NA	NA	32,25,47,47	1	1	0	316.81494994	1
chr2_ref_v2	537177	0	G,A	0	0	55,68,0,0	1	1	0	2	G,G	NA	NA	0.0	0	75,99,0,0	1	1	0	0.467872048147	0	2	G,G	NA	NA	0.0	0	NA	NA	37,31,26,24	1	1	0	40.6276671298	1	2	G,A	G,G	0.125	0.0561702714671	0	g.537177G>A	0	59,66,0,0	1	1	0	0.514137385735	0
chr2_ref_v2	537575	0	G,A	0	0	50,45,0,0	1	1	0	2	G,G	NA	NA	0.0	0	64,57,0,0	1	1	0	0.384166385519	0	2	G,G	NA	NA	0.0	0	NA	NA	49,51,0,0	1	1	0	0.587812524788	0	2	G,G	NA	NA	0.0	0	NA	NA	87,76,0,0	1	1	0	0.404657932465	0
chr2_ref_v2	537650	0	G,A	1	0	46,47,0,0	1	1	0	2	G,G	NA	NA	0.0	0	55,68,0,0	1	1	0	0.784256232458	0	2	G,G	NA	NA	0.0	0	NA	NA	43,44,0,0	1	1	0	0.375463953793	0	2	G,G	NA	NA	0.0	0	NA	NA	47,36,36,40	1	1	0	56.0776137319	1
chr2_ref_v2	538952	0	GA,G	1	1	54,56,1,0	1	1	0	2	GA,GA	NA	NA	0.579904676117	0	90,71,2,5	1	1	0	1.82997611368	0	2	GA,GA	NA	NA	0.509100124916	0	NA	NA	68,57,3,2	1	1	0	1.09635444063	0	2	GA,GA	NA	NA	0.562220828244	0	NA	NA	82,85,5,3	1	1	0	1.81625059884	0
chr2_ref_v2	539193	0	GAA,G,GA,GAAA	1	1	13,29,1,1,4,5,3,5	1	1	0	2	GAA,GAA	GAA,GAAA	0.25	0.490729716324	0	1,1,38,84,6,5,0,0	1	1	0	329.456858456	1	2	G,G	G,GA	0.125	0.104612318509	0	g.539194_539195delAA,g.539194_539195delAA	0,1	10,15,21,21,7,13,4,4	1	1	0	24.9679530066	1	2	GAA,G	G,GAAA	0.125	0.263418165461	0	g.539194_539195delAA	0	22,23,10,8,26,28,10,13	1	1	0	8.46401020532	0
chr2_ref_v2	539657	0	C,A	0	0	56,66,0,0	1	1	0	2	C,C	NA	NA	0.0	0	80,66,0,0	1	1	0	1.77553606868	0	2	C,C	NA	NA	0.0	0	NA	NA	67,59,0,0	1	1	0	1.24816679191	0	2	C,C	NA	NA	0.0	0	NA	NA	40,52,40,47	1	1	0	315.571117707	1
chr2_ref_v2	540107	0	C,A	0	0	57,22,0,12	1	1	0	2	C,C	C,A	0.25	0.14141165405	0	80,31,0,24	1	1	0	1.11256342088	0	2	C,C	C,A	0.5	0.392042087776	0	NA	NA	80,31,0,18	1	1	0	0.359566349549	0	2	C,C	C,A	0.25	0.180818926909	0	NA	NA	120,61,0,25	1	1	0	1.36877312295	0
chr2_ref_v2	540254	0	G,A	1	0	34,60,0,0	1	1	0	2	G,G	NA	NA	0.0	0	63,74,0,0	1	1	0	1.99814593906	0	2	G,G	NA	NA	0.0	0	NA	NA	39,51,0,1	1	1	0	0.981285341076	0	2	G,G	NA	NA	0.0110498361866	0	NA	NA	30,46,43,47	1	1	0	70.2814522927	1
chr2_ref_v2	540560	0	A,G	0	0	50,48,0,0	1	1	0	2	A,A	NA	NA	0.0	0	82,57,0,0	1	1	0	1.47910719509	0	2	A,A	NA	NA	0.0	0	NA	NA	43,42,0,0	1	1	0	0.377819919883	0	2	A,A	NA	NA	0.0	0	NA	NA	24,29,19,29	1	1	0	39.2630168907	1
chr2_ref_v2	545177	0	A,G	0	0	44,50,0,0	1	1	0	2	A,A	NA	NA	0.0	0	53,54,0,0	1	1	0	0.512649954699	0	2	A,A	NA	NA	0.0	0	NA	NA	54,46,0,0	1	1	0	1.06812209691	0	2	A,A	NA	NA	0.0	0	NA	NA	74,70,0,0	1	1	0	0.819929641611	0
chr2_ref_v2	545591	0	T,C	0	0	59,64,1,0	1	1	0	2	T,T	NA	NA	0.00809721023262	0	58,76,0,0	1	1	0	0.887515951244	0	2	T,T	NA	NA	0.0	0	NA	NA	43,50,0,0	1	1	0	0.469908682567	0	2	T,T	NA	NA	0.0	0	NA	NA	62,86,0,0	1	1	0	1.20806831239	0
chr2_ref_v2	546156	0	A,AT	1	1	61,80,0,0	1	1	0	2	A,A	NA	NA	0.00286604951015	0	67,69,0,0	1	1	0	1.05586530658	0	2	A,A	NA	NA	0.00749667324281	0	NA	NA	32,30,26,28	1	1	0	310.977714684	1	2	A,AT	NA	NA	0.111010757068	0	g.546156_546157insT	0	72,65,0,1	1	1	0	1.7309943295	0
chr2_ref_v2	547750	0	G,A	0	0	50,44,0,0	1	1	0	2	G,G	NA	NA	0.0	0	78,48,0,0	1	1	0	1.56411864615	0	2	G,G	NA	NA	0.0	0	NA	NA	49,44,0,0	1	1	0	0.38144379787	0	2	G,G	NA	NA	0.0	0	NA	NA	40,37,43,49	1	1	0	72.096511925	1
chr2_ref_v2	551587	0	CT,C	1	1	46,51,0,0	1	1	0	2	CT,CT	NA	NA	0.0115928498327	0	64,58,0,0	1	1	0	0.825434745089	0	2	CT,CT	NA	NA	0.381201243544	0	NA	NA	58,54,0,0	1	1	0	0.701261898856	0	2	CT,CT	NA	NA	0.384056869214	0	NA	NA	41,23,43,38	1	1	0	314.158763472	1
chr2_ref_v2	552294	0	C,T	1	0	61,58,0,0	1	1	0	2	C,C	NA	NA	0.0	0	30,38,40,44	1	1	0	315.653825241	1	2	C,T	T,T	0.125	0.0400053346137	0	g.552294C>T	0	49,49,0,0	1	1	0	0.406213340267	0	2	C,C	NA	NA	0.0	0	NA	NA	69,58,0,0	1	1	0	0.575485544784	0
chr2_ref_v2	553479	0	G,GA	1	1	58,53,2,1	1	1	0	2	G,G	NA	NA	0.421369919177	0	71,43,2,3	1	1	0	1.50077323213	0	2	G,G	NA	NA	0.145364097476	0	NA	NA	47,50,9,4	1	1	0	4.32688194503	0	2	G,G	G,GA	0.125	0.0326513525374	0	NA	NA	66,70,10,9	1	1	0	6.09016661555	0
chr2_ref_v2	554961	0	C,T	1	0	45,56,9,11	1	1	0	2	C,C	C,T	0.25	0.326521905768	1	59,68,0,0	1	1	0	4.40554607355	0	2	C,C	NA	NA	0.0	0	NA	NA	30,39,1,0	1	1	0	2.01410790552	0	2	C,C	NA	NA	0.0143887374521	0	NA	NA	57,74,0,0	1	1	0	4.57324932194	0
chr2_ref_v2	556177	0	GAT,G,GATAT	1	1	53,54,2,2,0,0	1	1	0	2	GAT,GAT	GAT,G	0.125	0.667119991943	0	59,57,8,5,0,1	1	1	0	2.81920635302	0	2	GAT,GAT	GAT,G	0.25	0.294994350576	0	NA	NA	34,39,5,0,2,1	1	1	0	1.92497009799	0	2	GAT,GAT	GAT,G	0.125	0.571815642258	0	NA	NA	56,55,7,7,1,2	1	1	0	2.95891473448	0
chr2_ref_v2	557159	0	CA,C	1	1	48,36,0,0	1	1	0	2	CA,CA	NA	NA	0.00110677623171	0	71,57,0,0	1	1	0	0.448558808204	0	2	CA,CA	NA	NA	0.00193042100351	0	NA	NA	20,20,23,28	1	1	0	40.7680058678	1	2	CA,C	C,C	0.125	0.0119425098292	0	g.557160delA	0	83,73,1,2	1	1	0	0.630703689925	0
chr2_ref_v2	559729	0	CAT,C	1	1	25,32,4,7	1	1	0	2	CAT,CAT	NA	NA	0.170408976084	0	53,37,10,7	1	1	0	2.37816385285	0	2	CAT,CAT	NA	NA	0.0376557750885	0	NA	NA	24,31,7,4	1	1	0	1.03925775424	0	2	CAT,CAT	CAT,C	0.125	0.0524799529957	0	NA	NA	43,50,7,8	1	1	0	0.586516945159	0
chr2_ref_v2	560424	0	G,A	0	0	60,60,0,0	1	1	0	2	G,G	NA	NA	0.0	0	76,75,1,0	1	1	0	0.361132292177	0	2	G,G	NA	NA	0.00660068403135	0	NA	NA	25,27,26,18	1	1	0	38.5479533427	1	2	G,A	G,G	0.125	0.0842603436177	0	g.560424G>A	0	82,66,0,0	1	1	0	0.979036751133	0
chr2_ref_v2	560898	0	G,T	1	0	52,61,0,0	1	1	0	2	G,G	NA	NA	0.0	0	39,81,0,0	1	1	0	2.91369308009	0	2	G,G	NA	NA	0.0	0	NA	NA	37,40,21,35	1	1	0	46.0373843679	1	2	G,T	G,G	0.125	0.0671393028376	0	g.560898G>T	0	65,88,0,0	1	1	0	0.679574707982	0
chr2_ref_v2	561189	0	GAAA,G	1	1	13,26,0,0	1	1	0	2	GAAA,GAAA	NA	NA	0.0	0	7,10,1,13	1	1	0	13.1096467338	0	2	GAAA,G	GAAA,GAAA	0.125	0.0571584138399	0	NA	NA	6,11,0,7	1	1	0	6.20577447666	0	2	GAAA,G	GAAA,GAAA	0.25	0.24294617861	0	NA	NA	9,21,0,11	1	1	0	8.59119983338	0
chr2_ref_v2	562065	0	C,T	0	0	71,67,0,0	1	1	0	2	C,C	NA	NA	0.0	0	47,41,40,32	1	1	0	61.6471793676	1	2	C,T	C,C	0.125	0.0506437328188	0	g.562065C>T	0	44,50,0,0	1	1	0	0.684448004043	0	2	C,C	NA	NA	0.0	0	NA	NA	84,67,0,0	1	1	0	0.774755111671	0
chr2_ref_v2	562979	0	AT,A	1	1	37,32,3,1	1	1	0	2	AT,AT	NA	NA	0.851514522684	0	54,32,4,1	1	1	0	1.21931898228	0	2	AT,AT	NA	NA	1.77878553809	0	NA	NA	46,31,7,0	1	1	0	1.26053027526	0	2	AT,AT	NA	NA	0.935986298661	0	NA	NA	44,21,43,16	1	1	0	30.3508011507	1
chr2_ref_v2	562998	0	GTT,G,GTTT	1	1	4,6,2,11,2,1	1	1	0	2	GTT,G	G,GTTT	0.25	0.0159498662999	0	3,13,3,20,1,2	1	1	0	0.821173365353	0	2	GTT,G	G,GTTT	0.25	0.296220727959	0	NA	NA	1,11,8,9,7,11	1	1	0	6.16086839178	0	2	G,GTTT	GTTT,GTTT	0.25	0.192849273369	0	NA	NA	2,8,10,42,0,2	1	1	0	4.39383622666	0
chr2_ref_v2	564053	0	G,A	1	0	52,58,0,0	1	1	0	2	G,G	NA	NA	0.0	0	29,45,31,27	1	1	0	45.1498615282	1	2	G,A	G,G	0.125	0.00769234562316	0	g.564053G>A	0	40,55,0,0	1	1	0	0.750717839044	0	2	G,G	NA	NA	0.0	0	NA	NA	69,88,0,0	1	1	0	0.655408688411	0
chr2_ref_v2	564056	0	G,A	1	0	49,58,0,0	1	1	0	2	G,G	NA	NA	0.0	0	58,71,0,0	1	1	0	0.399861117374	0	2	G,G	NA	NA	0.0	0	NA	NA	40,55,0,0	1	1	0	0.582428866914	0	2	G,G	NA	NA	0.0	0	NA	NA	32,39,34,46	1	1	0	67.1099852176	1
chr2_ref_v2	565003	0	G,A	0	0	43,60,1,0	1	1	0	2	G,G	NA	NA	0.00966191091174	0	63,73,0,0	1	1	0	0.889859257738	0	2	G,G	NA	NA	0.0	0	NA	NA	52,36,0,0	1	1	0	3.39629299174	0	2	G,G	NA	NA	0.0	0	NA	NA	76,68,0,0	1	1	0	2.51715210788	0
chr2_ref_v2	565204	0	G,A	0	0	70,45,0,0	1	1	0	2	G,G	NA	NA	0.0	0	36,42,18,32	1	1	0	41.1536145582	1	2	G,A	G,G	0.25	0.0661398025045	0	g.565204G>A	0	60,65,0,0	1	1	0	2.76432133037	0	2	G,G	NA	NA	0.0	0	NA	NA	78,83,1,0	1	1	0	3.02161918922	0
chr2_ref_v2	565705	0	C,T	0	0	44,45,0,0	1	1	0	2	C,C	NA	NA	0.0	0	73,69,0,0	1	1	0	0.480112925247	0	2	C,C	NA	NA	0.0	0	NA	NA	59,64,0,0	1	1	0	0.429980828752	0	2	C,C	NA	NA	0.0	0	NA	NA	47,34,40,38	1	1	0	56.9893934521	1
chr2_ref_v2	565713	0	C,T	1	0	54,45,0,0	1	1	0	2	C,C	NA	NA	0.0	0	74,73,0,0	1	1	0	0.769293443215	0	2	C,C	NA	NA	0.0	0	NA	NA	30,33,31,39	1	1	0	56.7102367713	1	2	C,T	NA	NA	0.105360515658	0	g.565713C>T	0	88,76,0,0	1	1	0	0.412529222282	0
chr2_ref_v2	566554	0	C,A	0	0	70,57,0,0	1	1	0	2	C,C	NA	NA	0.0	0	71,77,0,0	1	1	0	1.35077263714	0	2	C,C	NA	NA	0.0	0	NA	NA	22,33,32,23	1	1	0	311.245933503	1	2	C,A	NA	NA	0.0	0	g.566554C>A	0	82,69,0,0	1	1	0	0.405796695149	0
chr2_ref_v2	567818	0	CT,C	1	1	70,62,0,1	1	1	0	2	CT,CT	NA	NA	0.00404564419732	0	29,43,30,47	1	1	0	315.332777039	1	2	CT,C	NA	NA	0.0351975542249	0	g.567819delT	0	66,55,4,4	1	1	0	2.61980177941	0	2	CT,CT	CT,C	0.125	0.349081704284	0	NA	NA	68,55,0,1	1	1	0	0.483951985809	0
chr2_ref_v2	570690	0	C,A	0	0	61,45,0,0	1	1	0	2	C,C	NA	NA	0.0	0	32,38,42,44	1	1	0	315.308287653	1	2	C,A	A,A	0.125	0.0454623740768	0	g.570690C>A	0	68,49,0,0	1	1	0	0.388200553015	0	2	C,C	NA	NA	0.0	0	NA	NA	78,75,0,0	1	1	0	1.24639509233	0
chr2_ref_v2	571000	0	G,T	0	0	82,63,0,0	1	1	0	2	G,G	NA	NA	0.0	0	41,45,36,28	1	1	0	55.4144555108	1	2	G,T	G,G	0.125	0.0441497846129	0	g.571000G>T	0	37,47,0,0	1	1	0	1.98452755728	0	2	G,G	NA	NA	0.0	0	NA	NA	74,76,0,0	1	1	0	1.38855808709	0
chr2_ref_v2	571295	0	CAAAA,CAA,C,CA	1	1	10,22,2,1,0,1,1,0	1	1	0	2	CAAAA,CAAAA	CAAAA,CAA	0.25	0.113876333493	0	1,7,3,10,19,28,3,4	1	1	0	29.2390161825	1	2	CAA,C	CAAAA,C	0.25	1.32258863412	0	g.571296_571297delAA,g.571296_571299delAAAA	0,0	18,40,6,5,0,2,1,1	1	1	0	1.49226063275	0	2	CAAAA,CAAAA	CAAAA,CAA	0.5	1.7709770984	0	NA	NA	1,2,4,1,22,23,16,17	1	1	0	27.185030784	1
chr2_ref_v2	573177	0	C,T	1	0	57,62,0,0	1	1	0	2	C,C	NA	NA	0.0	0	92,85,0,0	1	1	0	0.815273469545	0	2	C,C	NA	NA	0.0	0	NA	NA	64,58,0,0	1	1	0	0.756748708652	0	2	C,C	NA	NA	0.0	0	NA	NA	78,88,0,0	1	1	0	0.413566959789	0
chr2_ref_v2	574982	0	C,T	0	0	60,43,0,0	1	1	0	2	C,C	NA	NA	0.0	0	38,31,37,29	1	1	0	52.6880537327	1	2	C,T	NA	NA	0.0444517625708	0	g.574982C>T	0	40,33,0,0	1	1	0	0.518642758842	0	2	C,C	NA	NA	0.0	0	NA	NA	89,72,0,0	1	1	0	0.618598217212	0
chr2_ref_v2	575997	0	TAAA,T,TA,TAA	1	1	9,7,3,0,6,2,22,10	1	1	0	2	TAAA,TAA	T,TAA	0.125	0.601380610833	0	0,0,13,8,36,39,0,3	1	1	0	309.369642289	1	2	TA,TA	NA	NA	1.18667784236	0	g.575998_575999delAA,g.575997_576000A>	-1,-1	12,13,4,2,8,15,7,6	1	1	0	8.60656999303	0	2	TAAA,TAA	TAAA,TA	0.5	1.1839247541	0	NA	NA	3,3,31,20,4,7,11,12	1	1	0	24.6480756047	1
chr2_ref_v2	579429	0	C,T	0	0	86,56,0,0	1	1	0	2	C,C	NA	NA	0.0	0	93,84,0,0	1	1	0	1.79578750412	0	2	C,C	NA	NA	0.0	0	NA	NA	67,69,0,0	1	1	0	2.43708809001	0	2	C,C	NA	NA	0.0	0	NA	NA	90,91,0,0	1	1	0	2.82126220953	0
chr2_ref_v2	580818	0	G,T	1	0	50,58,0,0	1	1	0	2	G,G	NA	NA	0.0	0	63,94,0,0	1	1	0	1.17322218127	0	2	G,G	NA	NA	0.0	0	NA	NA	46,39,0,0	1	1	0	1.07282274698	0	2	G,G	NA	NA	0.0	0	NA	NA	27,34,34,47	1	1	0	315.207870258	1
chr2_ref_v2	580846	0	A,C	1	0	27,31,26,33	1	1	0	2	A,C	NA	NA	0.0170944333593	0	35,45,26,51	1	1	0	0.873541217151	0	2	A,C	NA	NA	0.0382212128202	0	NA	NA	23,18,23,30	1	1	0	0.778507185578	0	2	A,C	C,C	0.125	0.00540541856691	0	NA	NA	38,42,40,42	1	1	0	0.61130733023	0
chr2_ref_v2	581525	0	ATT,A,AT	1	1	20,22,0,0,18,18	1	1	0	2	ATT,ATT	ATT,AT	0.5	0.631060213787	0	30,22,2,3,22,23	1	1	0	0.977086136288	0	2	ATT,ATT	ATT,AT	0.5	0.322448415901	0	NA	NA	27,21,5,3,21,21	1	1	0	2.29992247615	0	2	ATT,AT	ATT,ATT	0.25	0.0871279566796	0	NA	NA	26,38,3,5,26,25	1	1	0	1.83335961181	0
chr2_ref_v2	583452	0	AT,A	1	1	60,46,2,0	1	1	0	2	AT,AT	NA	NA	0.956083022209	0	74,57,0,1	1	1	0	0.531204797037	0	2	AT,AT	NA	NA	2.44082693856	0	NA	NA	66,59,2,1	1	1	0	0.631050646628	0	2	AT,AT	NA	NA	1.83924563237	0	NA	NA	71,84,4,4	1	1	0	1.99143879764	0
chr2_ref_v2	584014	0	G,T	0	0	67,76,0,0	1	1	0	2	G,G	NA	NA	0.0	0	48,40,55,43	1	1	0	319.784281502	1	2	G,T	NA	NA	0.107630664192	0	g.584014G>T	0	41,49,0,0	1	1	0	0.402790060381	0	2	G,G	NA	NA	0.0	0	NA	NA	81,66,0,0	1	1	0	1.61940485817	0
chr2_ref_v2	584563	0	C,T	0	0	86,62,0,0	1	1	0	2	C,C	NA	NA	0.0	0	81,75,0,0	1	1	0	1.18662107267	0	2	C,C	NA	NA	0.0	0	NA	NA	56,65,0,0	1	1	0	2.38303991524	0	2	C,C	NA	NA	0.0	0	NA	NA	45,45,25,33	1	1	0	49.2381640538	1
chr2_ref_v2	585241	0	T,G	1	0	52,45,0,0	1	1	0	2	T,T	NA	NA	0.0	0	33,35,32,32	1	1	0	48.8587269833	1	2	T,G	NA	NA	0.0606246218164	0	g.585241T>G	0	44,46,0,0	1	1	0	0.679850582463	0	2	T,T	NA	NA	0.0	0	NA	NA	58,75,0,0	1	1	0	1.94435595624	0
chr2_ref_v2	586298	0	TA,T,TAA	1	1	31,24,0,2,0,3	1	1	0	2	TA,TA	NA	NA	1.18027949735	0	20,16,25,18,1,0	1	1	0	27.1621154936	1	2	TA,T	TA,TA	0.25	0.0414407713219	0	g.586299delA	0	22,17,5,6,19,17	1	1	0	17.4614735952	1	2	TA,TAA	T,TAA	0.125	0.213730251345	0	g.586298_586299insA	0	39,41,16,6,3,3	1	1	0	10.512049096	0
chr2_ref_v2	586798	0	G,T	0	0	60,48,0,0	1	1	0	2	G,G	NA	NA	0.0	0	46,39,36,27	1	1	0	48.3572416079	1	2	G,T	G,G	0.125	0.0482021018179	0	g.586798G>T	0	46,54,0,0	1	1	0	1.51811582329	0	2	G,G	NA	NA	0.0	0	NA	NA	74,83,1,0	1	1	0	1.63470766299	0
chr2_ref_v2	589511	0	AT,A	1	1	32,29,0,3	1	1	0	2	AT,AT	NA	NA	0.115835719818	0	30,24,25,28	1	1	0	26.0771936603	1	2	AT,A	AT,AT	0.125	0.0527032132857	0	g.589512delT	0	64,52,5,7	1	1	0	1.37095057927	0	2	AT,AT	NA	NA	0.378227725056	0	NA	NA	81,56,2,6	1	1	0	1.04185053166	0
chr2_ref_v2	590976	0	G,T	0	0	63,55,0,0	1	1	0	2	G,G	NA	NA	0.0	0	83,88,0,0	1	1	0	0.946862506816	0	2	G,G	NA	NA	0.0	0	NA	NA	21,22,28,18	1	1	0	42.9191596274	1	2	G,T	NA	NA	0.0674412807955	0	g.590976G>T	0	61,64,0,0	1	1	0	0.770446096297	0
chr2_ref_v2	591376	0	A,G	1	0	45,73,1,0	1	1	0	2	A,A	NA	NA	0.00843886864586	0	76,93,0,0	1	1	0	1.5144322075	0	2	A,A	NA	NA	0.0	0	NA	NA	58,71,0,0	1	1	0	1.27097573026	0	2	A,A	NA	NA	0.0	0	NA	NA	70,105,0,1	1	1	0	0.540097421792	0
chr2_ref_v2	594651	0	C,T	0	0	79,71,0,0	1	1	0	2	C,C	NA	NA	0.0	0	94,79,0,0	1	1	0	0.472622937701	0	2	C,C	NA	NA	0.0	0	NA	NA	68,68,0,0	1	1	0	0.544587243957	0	2	C,C	NA	NA	0.0	0	NA	NA	30,44,41,36	1	1	0	315.123828652	1
chr2_ref_v2	595064	0	G,A	0	0	63,40,0,0	1	1	0	2	G,G	NA	NA	0.0	0	70,63,0,0	1	1	0	1.60185205522	0	2	G,G	NA	NA	0.0	0	NA	NA	55,60,0,0	1	1	0	2.73302385122	0	2	G,G	NA	NA	0.0	0	NA	NA	79,93,0,0	1	1	0	4.62104407842	0
chr2_ref_v2	595773	0	C,T	1	0	46,55,0,0	1	1	0	2	C,C	NA	NA	0.0	0	69,58,0,0	1	1	0	1.5830259019	0	2	C,C	NA	NA	0.0	0	NA	NA	61,57,0,0	1	1	0	0.991566769583	0	2	C,C	NA	NA	0.0	0	NA	NA	84,89,0,0	1	1	0	0.636097465691	0
chr2_ref_v2	596922	0	G,T	0	0	57,50,0,0	1	1	0	2	G,G	NA	NA	0.0	0	78,54,0,0	1	1	0	0.995945422541	0	2	G,G	NA	NA	0.0	0	NA	NA	43,26,47,26	1	1	0	64.8234239035	1	2	G,T	NA	NA	0.0563529365511	0	g.596922G>T	0	96,68,0,1	1	1	0	0.942041913561	0
chr2_ref_v2	602306	0	G,A	0	0	37,55,0,0	1	1	0	2	G,G	NA	NA	0.0	0	51,90,1,0	1	1	0	0.67627494392	0	2	G,G	NA	NA	0.00706716722309	0	NA	NA	59,66,0,0	1	1	0	1.19295174615	0	2	G,G	NA	NA	0.0	0	NA	NA	88,117,0,0	1	1	0	0.636974693461	0
chr2_ref_v2	604880	0	CT,C	1	1	20,14,16,23	1	1	0	2	CT,C	NA	NA	0.0232044234498	0	3,2,50,59	1	1	0	12.5077564361	1	2	C,C	NA	NA	0.190214663641	0	g.604881delT	1	14,23,19,22	1	1	0	1.75527497652	0	2	CT,C	CT,CT	0.125	0.0161917124197	0	NA	NA	53,58,12,12	1	1	0	11.3607222513	1
chr2_ref_v2	605075	0	A,G	1	0	30,42,0,0	1	1	0	2	A,A	NA	NA	0.0	0	49,85,0,0	1	1	0	0.883558409858	0	2	A,A	NA	NA	0.0	0	NA	NA	41,59,0,0	1	1	0	0.385611404291	0	2	A,A	NA	NA	0.0	0	NA	NA	28,35,19,18	1	1	0	22.1344108095	1
chr2_ref_v2	605791	0	C,T	0	0	42,85,0,0	1	1	0	2	C,C	NA	NA	0.0	0	69,84,0,0	1	1	0	3.02739772839	0	2	C,C	NA	NA	0.0	0	NA	NA	22,33,32,36	1	1	0	313.227533397	1	2	C,T	T,T	0.125	0.0391399083373	0	g.605791C>T	0	69,89,0,0	1	1	0	2.56060373078	0
chr2_ref_v2	605892	0	C,T	0	0	56,58,0,0	1	1	0	2	C,C	NA	NA	0.0	0	76,72,0,0	1	1	0	0.510058008219	0	2	C,C	NA	NA	0.0	0	NA	NA	35,25,36,24	1	1	0	52.4230732703	1	2	C,T	NA	NA	0.0	0	g.605892C>T	0	92,73,0,0	1	1	0	1.31142772576	0
chr2_ref_v2	608486	0	C,T	0	0	51,43,0,0	1	1	0	2	C,C	NA	NA	0.0	0	76,74,0,0	1	1	0	0.682295560197	0	2	C,C	NA	NA	0.0	0	NA	NA	60,62,0,0	1	1	0	0.832548692072	0	2	C,C	NA	NA	0.0	0	NA	NA	43,39,44,41	1	1	0	64.4500187216	1
chr2_ref_v2	608559	0	C,T	1	0	45,62,0,0	1	1	0	2	C,C	NA	NA	0.0	0	34,108,0,0	1	1	0	5.67761068151	0	2	C,C	NA	NA	0.0	0	NA	NA	35,69,0,0	1	1	0	1.34830544482	0	2	C,C	NA	NA	0.0	0	NA	NA	60,113,1,0	1	1	0	1.47323779139	0
chr2_ref_v2	608934	0	C,T	0	0	35,43,35,24	1	1	0	2	C,T	C,C	0.125	0.027856954503	0	47,40,43,31	1	1	0	0.786816223422	0	2	C,T	C,C	0.125	0.0894714028305	0	NA	NA	81,68,0,0	1	1	0	307.956137458	1	2	C,C	NA	NA	0.0	0	g.608933_608935T>C	1	116,99,0,0	1	1	0	308.231499761	1
chr2_ref_v2	610737	0	G,A	1	0	56,45,0,0	1	1	0	2	G,G	NA	NA	0.0	0	64,63,0,0	1	1	0	0.847877490207	0	2	G,G	NA	NA	0.0	0	NA	NA	34,23,21,22	1	1	0	32.6533499787	1	2	G,A	G,G	0.125	0.0305367238601	0	g.610737G>A	0	82,79,1,1	1	1	0	0.760299945209	0
chr2_ref_v2	614483	0	G,A	1	0	65,39,0,0	1	1	0	2	G,G	NA	NA	0.0	0	51,57,0,1	1	1	0	3.0793900271	0	2	G,G	NA	NA	0.00921665510492	0	NA	NA	54,66,0,0	1	1	0	4.39375767392	0	2	G,G	NA	NA	0.0	0	NA	NA	37,45,33,42	1	1	0	59.157622029	1
chr2_ref_v2	614693	0	C,T	0	0	55,54,0,0	1	1	0	2	C,C	NA	NA	0.0	0	71,62,0,0	1	1	0	0.567769701485	0	2	C,C	NA	NA	0.0	0	NA	NA	29,40,30,29	1	1	0	46.5600015089	1	2	C,T	C,C	0.125	0.0947453675894	0	g.614693C>T	0	73,97,0,0	1	1	0	1.56239451636	0
chr2_ref_v2	615315	0	C,T	1	0	27,51,0,0	1	1	0	2	C,C	NA	NA	0.0	0	55,49,0,0	1	1	0	4.20486782868	0	2	C,C	NA	NA	0.0	0	NA	NA	33,35,23,28	1	1	0	34.1119503601	1	2	C,T	C,C	0.125	0.0363676441709	0	g.615315C>T	0	92,74,0,1	1	1	0	7.49050099652	0
chr2_ref_v2	615951	0	GA,G	1	1	23,46,6,3	1	1	0	2	GA,GA	GA,G	0.125	0.259900615876	0	55,70,7,3	1	1	0	2.47993842162	0	2	GA,GA	NA	NA	0.100665446705	0	NA	NA	39,62,1,4	1	1	0	1.41463554839	0	2	GA,GA	NA	NA	0.349027607783	0	NA	NA	52,65,5,5	1	1	0	2.43717193938	0
chr2_ref_v2	619502	0	C,T	1	0	82,105,0,0	1	1	0	2	C,C	NA	NA	0.0	0	95,109,0,0	1	1	0	0.634039500646	0	2	C,C	NA	NA	0.0	0	NA	NA	71,94,0,0	1	1	0	0.408310319089	0	2	C,C	NA	NA	0.0	0	NA	NA	46,46,40,59	1	1	0	322.847372375	1
chr2_ref_v2	621091	0	G,T	1	0	100,66,0,0	1	1	0	2	G,G	NA	NA	0.0	0	98,69,1,0	1	1	0	0.44341110915	0	2	G,G	NA	NA	0.0059701669865	0	NA	NA	30,36,33,30	1	1	0	312.869805561	1	2	G,T	NA	NA	0.0465200156349	0	g.621091G>T	0	89,77,0,0	1	1	0	1.35140839874	0
chr2_ref_v2	621393	0	C,T	1	0	51,56,0,0	1	1	0	2	C,C	NA	NA	0.0	0	72,71,0,1	1	1	0	0.517650450171	0	2	C,C	NA	NA	0.00696866931609	0	NA	NA	31,33,32,37	1	1	0	56.8382315575	1	2	C,T	NA	NA	0.0752234212376	0	g.621393C>T	0	93,77,0,0	1	1	0	1.43583926481	0
chr2_ref_v2	624200	0	C,T	0	0	61,76,0,0	1	1	0	2	C,C	NA	NA	0.0	0	87,82,0,0	1	1	0	1.42180152656	0	2	C,C	NA	NA	0.0	0	NA	NA	36,48,31,27	1	1	0	47.7996498193	1	2	C,T	C,C	0.125	0.119059360016	0	g.624200C>T	0	79,99,0,0	1	1	0	0.390470906275	0
chr2_ref_v2	626532	0	G,A	1	0	60,68,0,0	1	1	0	2	G,G	NA	NA	0.0	0	62,78,0,0	1	1	0	0.539715867265	0	2	G,G	NA	NA	0.0	0	NA	NA	26,28,22,24	1	1	0	40.0089690816	1	2	G,A	G,G	0.125	0.0909717782057	0	g.626532G>A	0	72,71,0,0	1	1	0	0.653927557451	0
chr2_ref_v2	626752	0	G,A	0	0	58,55,0,0	1	1	0	2	G,G	NA	NA	0.0	0	31,32,33,36	1	1	0	58.0398671605	1	2	G,A	NA	NA	0.0909717782057	0	g.626752G>A	0	56,51,0,0	1	1	0	0.399631726549	0	2	G,G	NA	NA	0.0	0	NA	NA	80,62,0,0	1	1	0	0.887219030061	0
chr2_ref_v2	628525	0	GT,G,GTT	1	1	1,29,0,5,4,8	1	1	0	2	GT,GT	GT,GTT	0.5	0.0871378339306	0	4,27,2,4,3,5	1	1	0	1.84151399009	0	2	GT,GT	GT,GTT	0.5	0.964739754152	0	NA	NA	6,30,14,25,4,8	1	1	0	10.3691971935	1	2	GT,G	GT,GTT	0.25	0.227240432137	0	g.628526delT	0	3,39,16,42,6,14	1	1	0	14.7672532162	1
chr2_ref_v2	628579	0	C,A	0	0	23,30,0,0	1	1	0	2	C,C	NA	NA	0.0	0	20,62,0,0	1	1	0	3.74656586094	0	2	C,C	NA	NA	0.0	0	NA	NA	38,72,0,0	1	1	0	1.45763994825	0	2	C,C	NA	NA	0.0	0	NA	NA	41,104,0,0	1	1	0	4.00256872159	0
chr2_ref_v2	628865	0	C,CAT,CATAT,CATATAT	1	1	0,1,2,6,14,13,1,1	1	1	0	2	CATAT,CATAT	CAT,CATAT	0.25	0.199413908719	0	0,0,8,3,25,19,19,19	1	1	0	16.3215298777	1	2	CATAT,CATATAT	CAT,CATAT	0.125	0.212509215753	0	g.628865_628867ATAT>ATATAT	0	1,1,10,7,39,24,3,1	1	1	0	1.82802947954	0	2	CATAT,CATAT	CAT,CATAT	0.25	0.0686562556473	0	NA	NA	2,1,15,8,36,35,8,5	1	1	0	3.1832509157	0
chr2_ref_v2	630526	0	G,A	0	0	76,79,0,0	1	1	0	2	G,G	NA	NA	0.0	0	94,98,0,0	1	1	0	0.391557546216	0	2	G,G	NA	NA	0.0	0	NA	NA	26,43,32,49	1	1	0	317.246730811	1	2	G,A	A,A	0.125	0.0909717782057	0	g.630526G>A	0	81,113,0,0	1	1	0	1.65161578505	0
chr2_ref_v2	634642	0	T,C	0	0	50,45,0,0	1	1	0	2	T,T	NA	NA	0.0	0	62,55,0,0	1	1	0	0.384697793706	0	2	T,T	NA	NA	0.0	0	NA	NA	28,30,24,43	1	1	0	58.0553670149	1	2	T,C	C,C	0.125	0.107064819436	0	g.634642T>C	0	73,83,0,0	1	1	0	1.09064660899	0
chr2_ref_v2	636508	0	T,C	1	0	51,75,0,0	1	1	0	2	T,T	NA	NA	0.0	0	53,96,1,0	1	1	0	0.841103228428	0	2	T,T	NA	NA	0.0066889881508	0	NA	NA	63,78,0,0	1	1	0	0.765142398068	0	2	T,T	NA	NA	0.0	0	NA	NA	75,114,0,0	1	1	0	0.41195860757	0
chr2_ref_v2	642893	0	GA,G	1	1	60,45,0,0	1	1	0	2	GA,GA	NA	NA	0.00110677623171	0	34,40,28,36	1	1	0	50.4444103811	1	2	GA,G	GA,GA	0.125	0.102322132755	0	g.642894delA	0	63,72,0,0	1	1	0	2.11614198001	0	2	GA,GA	NA	NA	0.00245461584108	0	NA	NA	93,113,0,0	1	1	0	3.56199589042	0
chr2_ref_v2	642960	0	CA,C	1	1	34,35,0,0	1	1	0	2	CA,CA	NA	NA	0.932215540802	0	20,21,23,12	1	1	0	26.2102595581	1	2	CA,C	CA,CA	0.25	0.0135287732648	0	g.642961delA	0	31,43,6,6	1	1	0	4.26495131692	0	2	CA,CA	NA	NA	0.0712973728458	0	NA	NA	56,69,6,4	1	1	0	2.14474987219	0
chr2_ref_v2	643633	1	T,C	1	0	23,25,0,0	1	1	0	2	NA	NA	NA	NA	0	47,34,0,0	1	1	0	1.38685905037	0	2	NA	NA	NA	NA	0	NA	NA	18,30,0,0	1	1	0	1.04274974578	0	2	NA	NA	NA	NA	0	NA	NA	34,23,0,0	1	1	1	1.3354429948	0
chr2_ref_v2	646078	0	CAT,C,CATAT,CATATAT	1	1	18,22,5,3,2,0,0,1	1	1	0	2	CAT,CAT	NA	NA	0.36728310037	0	15,15,5,6,12,6,2,0	1	1	0	6.36886376285	0	2	CAT,CAT	CAT,CATAT	0.5	0.54640718463	0	NA	NA	29,36,11,11,2,2,1,0	1	1	0	1.80366205572	0	2	CAT,CAT	CAT,C	0.25	0.872598182122	0	NA	NA	2,1,0,2,13,8,6,6	1	1	1	14.6316698985	1
chr2_ref_v2	647557	0	AT,A	1	1	47,15,37,19	1	1	0	2	AT,A	AT,AT	0.125	0.0339846314579	0	40,28,45,21	1	1	0	2.31723721191	0	2	AT,A	AT,AT	0.125	0.0638640434233	0	NA	NA	0,0,0,0	0	0	0	0.0	0	2	NA	NA	NA	NA	0	NA	NA	57,24,60,33	1	1	0	1.01895923854	0
chr2_ref_v2	650214	0	GAC,G	1	1	31,43,0,4	1	1	0	2	GAC,GAC	GAC,G	0.125	0.07165005609	0	43,46,5,6	1	1	0	2.11988413011	0	2	GAC,GAC	GAC,G	0.25	0.194078150287	0	NA	NA	35,75,2,4	1	1	0	1.6604557303	0	2	GAC,GAC	GAC,G	0.125	0.555995882532	0	NA	NA	37,69,4,6	1	1	0	1.27655710378	0
chr2_ref_v2	650228	0	C,T	1	0	17,39,18,20	1	1	0	2	C,T	C,C	0.25	0.123060092757	0	36,42,17,28	1	1	0	2.81991210478	0	2	C,T	C,C	0.25	0.0392207131533	0	NA	NA	26,45,16,47	1	1	0	3.86318918365	0	2	C,T	NA	NA	0.11954515065	0	NA	NA	27,48,27,38	1	1	0	1.26822856132	0
chr2_ref_v2	650465	0	C,A	0	0	38,41,0,0	1	1	0	2	C,C	NA	NA	0.0	0	57,70,0,0	1	1	0	0.5916533016	0	2	C,C	NA	NA	0.0	0	NA	NA	59,80,0,0	1	1	0	0.987416806638	0	2	C,C	NA	NA	0.0	0	NA	NA	71,60,0,0	1	1	0	1.03395054017	0
chr2_ref_v2	652758	0	A,G	0	0	36,41,0,0	1	1	0	2	A,A	NA	NA	0.0	0	72,57,0,1	1	1	0	1.54885511329	0	2	A,A	NA	NA	0.00772204609391	0	NA	NA	84,73,0,0	1	1	0	1.28976778231	0	2	A,A	NA	NA	0.0	0	NA	NA	124,74,0,1	1	1	0	5.22574287014	0
chr2_ref_v2	654479	0	GA,G	1	1	50,54,1,3	1	1	0	2	GA,GA	GA,G	0.125	0.718472777796	0	67,75,0,0	1	1	0	0.887651021913	0	2	GA,GA	NA	NA	0.533007256412	0	NA	NA	37,47,26,26	1	1	0	30.1004131374	1	2	GA,G	GA,GA	0.25	0.0174213267478	0	g.654480delA	0	83,101,0,0	1	1	0	1.33640743803	0
chr2_ref_v2	655685	0	GT,G	1	1	62,71,0,0	1	1	0	2	GT,GT	NA	NA	0.00362029687985	0	56,88,0,0	1	1	0	1.47357035129	0	2	GT,GT	NA	NA	0.00680065846543	0	NA	NA	68,85,0,2	1	1	0	0.535736288319	0	2	GT,GT	NA	NA	0.410258158854	0	NA	NA	47,36,30,42	1	1	0	313.563921804	1
chr2_ref_v2	660000	0	A,C	0	0	42,25,0,22	1	1	0	2	A,A	A,C	0.5	0.0368905294275	0	67,36,0,18	1	1	0	1.49886193892	0	2	A,A	A,C	0.25	0.255620139992	0	NA	NA	48,35,0,13	1	1	0	1.54530025778	0	2	A,A	A,C	0.25	0.166126870874	0	NA	NA	62,51,0,24	1	1	0	1.9373586423	0
chr2_ref_v2	661104	0	A,C	0	0	44,58,0,0	1	1	1	2	A,A	NA	NA	0.0	0	57,66,0,0	1	1	0	0.58823153488	0	2	A,A	NA	NA	0.0	0	NA	NA	31,28,35,36	1	1	0	58.3851509607	1	2	A,C	C,C	0.125	0.0661719951453	0	NA	NA	72,100,0,0	1	1	0	0.438759927355	0
chr2_ref_v2	661456	0	C,A	1	0	12,26,0,0	1	1	1	2	C,C	NA	NA	0.0	0	36,58,0,0	1	1	0	1.00795793117	0	2	C,C	NA	NA	0.0	0	NA	NA	39,62,0,1	1	1	0	1.04224493182	0	2	C,C	NA	NA	0.00985229644301	0	NA	NA	25,31,1,27	1	1	1	21.6176907514	0
chr2_ref_v2	662531	0	TA,T	1	1	51,54,0,0	1	1	0	2	TA,TA	NA	NA	0.533384660482	0	58,58,0,2	1	1	0	0.553311629255	0	2	TA,TA	NA	NA	1.02858381143	0	NA	NA	71,86,3,1	1	1	0	0.750033253491	0	2	TA,TA	NA	NA	1.0132964476	0	NA	NA	42,57,58,52	1	1	0	319.486510709	1
chr2_ref_v2	662568	0	GA,G	1	1	49,44,1,0	1	1	0	2	GA,GA	NA	NA	0.412023803478	0	35,22,29,23	1	1	0	40.0030865876	1	2	GA,G	GA,GA	0.125	0.0389626703762	0	g.662569delA	0	69,71,4,2	1	1	0	1.20710463663	0	2	GA,GA	NA	NA	0.493227956758	0	NA	NA	96,98,8,4	1	1	0	2.87194507858	0
chr2_ref_v2	663191	0	G,A	0	0	28,39,0,0	1	1	0	2	G,G	NA	NA	0.0	0	43,63,0,0	1	1	0	0.407293256997	0	2	G,G	NA	NA	0.0	0	NA	NA	30,40,37,36	1	1	0	47.9646585226	1	2	G,A	NA	NA	0.041964199099	0	g.663191G>A	0	76,102,0,0	1	1	0	0.417610705398	0
chr2_ref_v2	663282	0	C,A	0	0	47,29,0,0	1	1	0	2	C,C	NA	NA	0.0	0	22,20,28,26	1	1	0	40.7501232697	1	2	C,A	A,A	0.125	0.0	0	g.663282C>A	0	63,74,0,0	1	1	0	4.06681007981	0	2	C,C	NA	NA	0.0	0	NA	NA	89,86,0,0	1	1	0	2.75769144619	0
chr2_ref_v2	666044	0	G,A	0	0	50,57,0,0	1	1	0	2	G,G	NA	NA	0.0	0	42,31,37,36	1	1	0	58.5406618406	1	2	G,A	NA	NA	0.0	0	g.666044G>A	0	94,80,0,0	1	1	0	1.52443293057	0	2	G,G	NA	NA	0.0	0	NA	NA	129,98,0,0	1	1	0	2.91471554751	0
chr2_ref_v2	668337	0	G,A	0	0	42,65,0,0	1	1	0	2	G,G	NA	NA	0.0	0	47,90,0,0	1	1	0	0.879265193576	0	2	G,G	NA	NA	0.0	0	NA	NA	28,38,33,49	1	1	0	315.367827843	1	2	G,A	A,A	0.125	0.0342499230431	0	g.668337G>A	0	63,92,0,0	1	1	0	0.443896157234	0
chr2_ref_v2	670613	0	CA,C	1	1	98,46,0,0	1	1	0	2	CA,CA	NA	NA	0.000381472227418	0	71,27,49,38	1	1	0	316.527305491	1	2	CA,C	NA	NA	0.120175449343	0	g.670614delA	0	78,70,0,0	1	1	0	4.43388099152	0	2	CA,CA	NA	NA	0.000820209311433	0	NA	NA	108,74,0,0	1	1	0	2.16541575849	0
chr2_ref_v2	672461	0	AT,A	1	1	48,53,1,0	1	1	0	2	AT,AT	NA	NA	0.00623199956317	0	70,58,1,1	1	1	0	1.15076152678	0	2	AT,AT	NA	NA	0.00870352807053	0	NA	NA	56,55,0,0	1	1	0	0.604776291373	0	2	AT,AT	NA	NA	0.0081941447805	0	NA	NA	80,85,0,1	1	1	0	0.468779142623	0
chr2_ref_v2	673313	0	A,AT	1	1	23,23,29,17	1	1	0	2	A,AT	NA	NA	0.0439033725443	0	32,37,31,29	1	1	0	0.844686292155	0	2	A,AT	NA	NA	0.0417563145053	0	NA	NA	55,64,2,0	1	1	0	18.1997038809	1	2	A,A	NA	NA	0.397177342264	0	g.673313_673315T>	1	54,70,0,2	1	1	0	19.7635370129	1
chr2_ref_v2	673526	0	C,T	1	0	48,60,0,0	1	1	0	2	C,C	NA	NA	0.0	0	90,70,0,0	1	1	0	2.85876337113	0	2	C,C	NA	NA	0.0	0	NA	NA	88,66,0,0	1	1	0	3.11353082342	0	2	C,C	NA	NA	0.0	0	NA	NA	78,42,68,42	1	1	0	320.248444782	1
chr2_ref_v2	675800	0	C,A	1	0	61,75,0,1	1	1	0	2	C,C	NA	NA	0.00732604009207	0	83,82,0,0	1	1	0	1.13341811465	0	2	C,C	NA	NA	0.0	0	NA	NA	68,88,0,0	1	1	0	0.494792334111	0	2	C,C	NA	NA	0.0	0	NA	NA	37,44,40,54	1	1	0	318.872982141	1
chr2_ref_v2	678993	0	C,A	1	0	38,56,0,0	1	1	0	2	C,C	NA	NA	0.0	0	69,66,0,0	1	1	0	2.18391010871	0	2	C,C	NA	NA	0.0	0	NA	NA	36,22,35,34	1	1	0	55.1649445901	1	2	C,A	A,A	0.125	0.0776509342301	0	g.678993C>A	0	77,79,0,0	1	1	0	1.8767285566	0
chr2_ref_v2	680306	0	TA,T	1	1	43,40,9,3	1	1	0	2	TA,TA	TA,T	0.125	0.0086145336295	0	51,44,1,2	1	1	0	1.43885190547	0	2	TA,TA	NA	NA	1.71404139885	0	NA	NA	39,64,4,8	1	1	0	2.83375905564	0	2	TA,TA	NA	NA	0.25936652218	0	NA	NA	68,92,12,10	1	1	0	1.903054878	0
chr2_ref_v2	680322	0	C,A	0	0	28,25,34,20	1	1	0	2	C,A	NA	NA	0.0186921330122	0	27,20,35,26	1	1	0	1.06253339937	0	2	C,A	A,A	0.125	0.00941183418235	0	NA	NA	42,82,0,0	1	1	0	308.530139842	1	2	C,C	NA	NA	0.0	0	g.680321_680323A>C	1	85,106,0,0	1	1	0	308.450392925	1
chr2_ref_v2	681835	0	TA,T	1	1	40,60,0,2	1	1	0	2	TA,TA	NA	NA	0.0791293882042	0	52,86,1,2	1	1	0	0.497119531565	0	2	TA,TA	NA	NA	1.20224730548	0	NA	NA	39,46,32,34	1	1	0	42.0328416947	1	2	TA,T	TA,TA	0.125	0.0869129121441	0	g.681836delA	0	107,104,5,4	1	1	0	2.62312945381	0
chr2_ref_v2	681956	0	CAA,C,CA	1	1	28,36,0,1,6,5	1	1	0	2	CAA,CAA	NA	NA	0.201161399535	0	17,24,3,1,21,23	1	1	0	10.3435476992	1	2	CAA,CAA	CAA,CA	0.5	0.5139835341	0	NA	NA	45,51,2,7,7,14	1	1	0	2.86271404683	0	2	CAA,CAA	CAA,C	0.125	0.816744767298	0	NA	NA	31,45,7,13,37,49	1	1	0	19.3487619111	1
chr2_ref_v2	682069	0	G,T	0	0	30,78,0,0	1	1	0	2	G,G	NA	NA	0.0	0	32,72,0,0	1	1	0	0.564449001266	0	2	G,G	NA	NA	0.0	0	NA	NA	35,48,28,39	1	1	0	53.0598957987	1	2	G,T	G,G	0.125	0.0371664398753	0	g.682069G>T	0	58,102,0,0	1	1	0	1.97370554052	0
chr2_ref_v2	682152	0	C,T	0	0	40,42,0,0	1	1	0	2	C,C	NA	NA	0.0	0	23,24,26,14	1	1	0	31.6949952184	1	2	C,T	C,C	0.125	0.0900462806848	0	g.682152C>T	0	81,45,0,0	1	1	0	3.64642907065	0	2	C,C	NA	NA	0.0	0	NA	NA	83,62,0,0	1	1	0	1.63181929624	0
chr2_ref_v2	682448	0	C,A	0	0	42,40,0,0	1	1	0	2	C,C	NA	NA	0.0	0	55,51,0,0	1	1	0	0.38844334356	0	2	C,C	NA	NA	0.0	0	NA	NA	68,74,0,0	1	1	0	0.630875752745	0	2	C,C	NA	NA	0.0	0	NA	NA	80,76,0,0	1	1	0	0.387838553656	0
chr2_ref_v2	683930	0	G,T	1	0	58,59,0,0	1	1	0	2	G,G	NA	NA	0.0	0	86,81,0,0	1	1	0	0.494124680547	0	2	G,G	NA	NA	0.0	0	NA	NA	73,60,0,0	1	1	0	0.909206473581	0	2	G,G	NA	NA	0.0	0	NA	NA	81,66,0,0	1	1	0	0.998447129856	0
chr2_ref_v2	684027	0	A,G	0	0	70,42,0,0	1	1	0	2	A,A	NA	NA	0.0	0	43,46,25,32	1	1	0	42.8500796508	1	2	A,G	A,A	0.25	0.0652405218684	0	g.684027A>G	0	87,64,0,0	1	1	0	0.916960882049	0	2	A,A	NA	NA	0.0	0	NA	NA	74,70,0,0	1	1	0	2.47298240504	0
chr2_ref_v2	684805	0	AT,A	1	1	36,26,5,3	1	1	0	2	AT,AT	NA	NA	0.786673768861	0	51,35,6,4	1	1	0	0.449408009302	0	2	AT,AT	NA	NA	1.93576413646	0	NA	NA	29,27,35,41	1	1	0	26.9555581892	1	2	AT,A	AT,AT	0.125	0.0573156649793	0	g.684806delT	0	41,57,10,18	1	1	0	5.26378379779	0
chr2_ref_v2	684968	0	G,A	0	0	55,76,0,0	1	1	0	2	G,G	NA	NA	0.0	0	38,50,38,42	1	1	0	314.555805709	1	2	G,A	NA	NA	0.0953101798043	0	g.684968G>A	0	55,87,0,0	1	1	0	0.625328701894	0	2	G,G	NA	NA	0.0	0	NA	NA	83,87,0,0	1	1	0	1.40481168415	0
chr2_ref_v2	685378	0	AAT,A	1	1	42,52,0,2	1	1	0	2	AAT,AAT	NA	NA	0.420904558	0	64,60,1,3	1	1	0	1.04676862353	0	2	AAT,AAT	NA	NA	0.718452110023	0	NA	NA	46,72,2,1	1	1	0	0.892862270565	0	2	AAT,AAT	NA	NA	0.052329204229	0	NA	NA	60,60,4,4	1	1	0	1.50096730638	0
chr2_ref_v2	686383	0	C,T	0	0	33,39,41,38	1	1	0	2	C,T	NA	NA	0.092781733451	0	42,52,41,51	1	1	0	0.666282775347	0	2	C,T	NA	NA	0.021506205221	0	NA	NA	42,47,40,42	1	1	0	0.809363404258	0	2	C,T	NA	NA	0.0819171224679	0	NA	NA	45,46,49,49	1	1	0	0.568530397593	0
chr2_ref_v2	686790	0	C,A	1	0	59,57,0,1	1	1	0	2	C,C	NA	NA	0.00858374369139	0	87,76,0,0	1	1	0	0.641754067742	0	2	C,C	NA	NA	0.0	0	NA	NA	63,78,0,0	1	1	0	1.19366200146	0	2	C,C	NA	NA	0.0	0	NA	NA	54,40,48,58	1	1	0	319.824734108	1
chr2_ref_v2	687231	0	A,G	0	0	54,57,0,0	1	1	0	2	A,A	NA	NA	0.0	0	64,69,0,0	1	1	0	0.391396076989	0	2	A,A	NA	NA	0.0	0	NA	NA	84,79,0,0	1	1	0	0.603861615339	0	2	A,A	NA	NA	0.0	0	NA	NA	37,45,35,60	1	1	0	318.628507809	1
chr2_ref_v2	693106	0	C,T	0	0	35,68,0,0	1	1	0	2	C,C	NA	NA	0.0	0	71,67,0,0	1	1	0	5.00064819081	0	2	C,C	NA	NA	0.0	0	NA	NA	34,36,37,54	1	1	0	316.929402452	1	2	C,T	T,T	0.125	0.0110498361866	0	g.693106C>T	0	72,107,0,0	1	1	0	1.34540265631	0
chr2_ref_v2	694578	0	T,TA,TAA	1	1	2,1,16,23,17,16	1	1	0	2	TAA,TAA	TA,TAA	0.5	0.931581985435	0	4,11,39,63,6,9	1	1	0	7.36490392116	0	2	TAA,TAA	TA,TAA	0.5	1.65053238547	1	NA	NA	47,57,16,23,2,8	1	1	0	316.371463516	1	2	T,TA	T,TAA	0.125	0.508726045725	0	g.694578_694580AA>,g.694578_694580AA>A	0,0	19,15,52,48,23,16	1	1	0	10.5068405412	1
chr2_ref_v2	694820	0	A,G	1	0	65,104,0,0	1	1	0	2	A,A	NA	NA	0.0	0	93,113,0,0	1	1	0	1.57422848795	0	2	A,A	NA	NA	0.0	0	NA	NA	105,120,0,0	1	1	0	2.21006900377	0	2	A,A	NA	NA	0.0	0	NA	NA	60,74,62,68	1	1	0	329.170933492	1
chr2_ref_v2	698042	0	GAAA,G,GA,GAA	1	1	4,11,0,0,5,0,16,1	1	1	0	2	GAAA,GAA	GAAA,GA	0.125	0.12618415951	0	5,22,28,14,6,1,19,1	1	1	0	21.7753804477	1	2	GAAA,G	GAAA,GA	0.25	0.63393007394	0	g.698042_698046AA>	0	7,16,18,8,15,6,11,1	1	1	0	11.9142763649	1	2	GAAA,GA	G,GA	0.25	0.695969778643	0	g.698042_698045A>	0	10,28,8,0,20,7,21,1	1	1	0	2.56827931951	0
chr2_ref_v2	698146	0	G,T	0	0	45,29,0,0	1	1	0	2	G,G	NA	NA	0.0	0	44,34,43,23	1	1	0	48.1279279524	1	2	G,T	G,G	0.125	0.0842603436177	0	g.698146G>T	0	76,74,0,0	1	1	0	2.17834056379	0	2	G,G	NA	NA	0.0	0	NA	NA	86,81,0,0	1	1	0	2.08248524079	0
chr2_ref_v2	700135	0	ATT,A,AT	1	1	11,24,0,2,1,9	1	1	0	2	ATT,ATT	ATT,A	0.125	0.293732114865	0	2,2,16,36,3,20	1	1	0	32.380405757	1	2	A,AT	ATT,A	0.125	0.0999856630941	0	g.700136_700137delTT,g.700136delT	0,0	41,62,1,4,6,13	1	1	0	1.86591129368	0	2	ATT,ATT	ATT,AT	0.25	1.43626026592	0	NA	NA	41,76,1,2,4,16	1	1	0	1.34685397549	0
chr2_ref_v2	700301	0	C,CATATATATATAT,CATATATATATATAT,CATATATATATATATAT	1	1	0,1,0,0,2,1,1,3	1	0	1	2	NA	NA	NA	NA	0	0,2,0,0,0,1,1,1	1	0	1	0.92810276334	0	2	NA	NA	NA	NA	0	NA	NA	1,1,2,4,2,4,1,12	1	1	0	0.56113491889	0	2	CATATATATATATAT,CATATATATATATATAT	CATATATATATAT,CATATATATATATATAT	0.5	0.373223981151	0	NA	NA	0,1,1,5,7,7,1,2	1	1	1	1.71921017742	0
chr2_ref_v2	701210	0	G,A	0	0	47,56,0,0	1	1	0	2	G,G	NA	NA	0.0	0	52,48,0,0	1	1	0	0.940629160992	0	2	G,G	NA	NA	0.0	0	NA	NA	54,79,0,0	1	1	0	0.86351689087	0	2	G,G	NA	NA	0.0	0	NA	NA	30,43,38,32	1	1	0	55.2069734664	1
chr2_ref_v2	701391	0	C,T	0	0	46,54,0,0	1	1	0	2	C,C	NA	NA	0.0	0	80,59,0,0	1	1	0	2.4814870316	0	2	C,C	NA	NA	0.0	0	NA	NA	39,26,42,23	1	1	0	56.0969968083	1	2	C,T	NA	NA	0.0	0	g.701391C>T	0	89,88,0,0	1	1	0	0.85274891818	0
chr2_ref_v2	701972	0	C,CATAT	1	1	0,4,1,0	1	0	1	2	NA	NA	NA	NA	0	0,1,0,4	1	0	1	2.43741412467	0	2	NA	NA	NA	NA	0	NA	NA	5,6,3,4	1	0	0	0.716830233645	0	2	NA	NA	NA	NA	0	NA	NA	8,10,6,6	1	1	1	0.791506339645	0
chr2_ref_v2	702708	0	G,A	1	0	27,46,0,0	1	1	0	2	G,G	NA	NA	0.0	0	49,75,0,0	1	1	1	0.524452209471	0	2	G,G	NA	NA	0.0	0	NA	NA	67,71,0,0	1	1	0	2.50895185896	0	2	G,G	NA	NA	0.0	0	NA	NA	40,44,46,40	1	1	0	58.4533917794	1
chr2_ref_v2	702954	0	G,T	0	0	26,28,0,0	1	1	0	2	G,G	NA	NA	0.0	0	42,40,0,0	1	1	1	0.501673658602	0	2	G,G	NA	NA	0.0	0	NA	NA	25,27,27,19	1	1	0	27.7881056804	1	2	G,T	NA	NA	0.122602322092	0	g.702954G>T	0	68,79,0,0	1	1	0	0.476101233316	0
chr2_ref_v2	704404	0	TAA,T,TA,TAAA	1	1	5,17,1,1,16,17,2,6	1	1	0	2	TAA,TA	TA,TAAA	0.25	1.1831015856	0	4,6,10,10,43,45,0,0	1	1	0	8.8728005097	0	2	TA,TA	TAA,TA	0.25	1.04915075452	0	NA	NA	34,54,3,1,8,6,10,10	1	1	0	12.4393301411	1	2	TAA,TAAA	TAA,TA	0.25	1.93055222151	0	g.704404_704406>AA	0	9,15,29,42,13,5,3,2	1	1	0	52.3256385565	1
chr2_ref_v2	705939	0	C,A	0	0	18,46,0,1	1	1	0	2	C,C	NA	NA	0.015504186536	0	31,60,0,0	1	1	0	0.996591360304	0	2	C,C	NA	NA	0.0	0	NA	NA	26,42,32,37	1	1	0	44.7379721282	1	2	C,A	NA	NA	0.0145987994212	0	g.705939C>A	0	64,84,0,0	1	1	0	4.57158764377	0
chr2_ref_v2	708214	0	C,T	0	0	86,77,0,0	1	1	0	2	C,C	NA	NA	0.0	0	80,83,0,0	1	1	0	0.722234749863	0	2	C,C	NA	NA	0.0	0	NA	NA	88,71,0,0	1	1	0	0.561251223392	0	2	C,C	NA	NA	0.0	0	NA	NA	46,44,54,48	1	1	0	321.653992922	1
chr2_ref_v2	708623	0	T,C	1	0	77,83,0,0	1	1	0	2	T,T	NA	NA	0.0	0	66,97,0,0	1	1	0	1.5748477636	0	2	T,T	NA	NA	0.0	0	NA	NA	66,98,0,0	1	1	0	1.64987708257	0	2	T,T	NA	NA	0.0	0	NA	NA	89,106,0,0	1	1	0	0.585640933062	0
chr2_ref_v2	708795	0	C,A	0	0	34,73,0,0	1	1	0	2	C,C	NA	NA	0.0	0	58,66,0,0	1	1	0	3.65443067134	0	2	C,C	NA	NA	0.0	0	NA	NA	63,77,0,0	1	1	0	3.28941297188	0	2	C,C	NA	NA	0.0	0	NA	NA	43,51,29,47	1	1	0	61.3801930845	1
chr2_ref_v2	711352	0	AT,A	1	1	56,38,2,0	1	1	0	2	AT,AT	NA	NA	0.835938710367	0	59,52,5,5	1	1	0	2.35366409329	0	2	AT,AT	NA	NA	0.665721904234	0	NA	NA	5,5,61,58	1	1	0	324.063239019	1	2	A,A	NA	NA	0.246671999542	0	g.711353delT,g.711353delT	0,1	61,66,10,4	1	1	0	3.53308439067	0
chr2_ref_v2	713211	0	C,A	1	0	55,77,0,0	1	1	0	2	C,C	NA	NA	0.0	0	63,79,0,0	1	1	0	0.55974586247	0	2	C,C	NA	NA	0.0	0	NA	NA	91,73,0,0	1	1	0	3.8027708912	0	2	C,C	NA	NA	0.0	0	NA	NA	42,51,50,31	1	1	0	315.509421362	1
chr2_ref_v2	713608	0	C,T	0	0	65,50,0,0	1	1	0	2	C,C	NA	NA	0.0	0	84,58,0,0	1	1	0	0.547778382036	0	2	C,C	NA	NA	0.0	0	NA	NA	41,28,38,36	1	1	0	313.411252881	1	2	C,T	NA	NA	0.0699585886069	0	g.713608C>T	0	83,65,0,0	1	1	0	0.392193169246	0
chr2_ref_v2	717954	0	T,C	0	0	47,78,0,0	1	1	0	2	T,T	NA	NA	0.0	0	73,88,0,0	1	1	0	1.61731065321	0	2	T,T	NA	NA	0.0	0	NA	NA	101,124,0,0	1	1	0	1.8633892186	0	2	T,T	NA	NA	0.0	0	NA	NA	41,70,47,75	1	1	0	325.911841876	1
chr2_ref_v2	718664	0	T,C	0	0	50,63,0,0	1	1	0	2	T,T	NA	NA	0.0	0	64,101,0,0	1	1	0	1.0582725564	0	2	T,T	NA	NA	0.0	0	NA	NA	65,63,0,0	1	1	0	1.11318982689	0	2	T,T	NA	NA	0.0	0	NA	NA	83,83,0,0	1	1	0	1.11950184327	0
chr2_ref_v2	718808	0	G,A	0	0	27,27,40,27	1	1	0	2	G,A	A,A	0.125	0.0356058554542	0	40,33,37,30	1	1	0	1.3720564564	0	2	G,A	NA	NA	0.0857668217574	0	NA	NA	51,34,65,35	1	1	0	1.27117161524	0	2	G,A	A,A	0.125	0.0887954987831	0	NA	NA	56,43,62,39	1	1	0	1.47213912733	0
chr2_ref_v2	720604	0	CT,C	1	1	43,56,3,4	1	1	0	2	CT,CT	NA	NA	0.0404659178442	0	19,35,28,32	1	1	0	27.8708776868	1	2	CT,C	CT,CT	0.125	0.0713494353843	0	g.720605delT	0	2,5,81,65	1	1	0	322.152926824	1	2	C,C	NA	NA	0.314486072993	0	g.720605delT,g.720605delT	0,1	58,63,19,19	1	1	0	8.70792251223	0
chr2_ref_v2	721228	0	GAA,G,GA,GAAA	1	1	30,31,0,1,11,6,2,5	1	1	0	2	GAA,GAA	GAA,GA	0.125	0.38801567706	0	23,22,37,32,6,6,1,4	1	1	0	51.5773424689	1	2	GAA,G	G,GAAA	0.125	1.24390200026	0	g.721229_721230delAA	0	22,24,10,6,30,26,7,6	1	1	0	7.76100896529	0	2	GAA,GA	GA,GAAA	0.25	0.465188967425	0	NA	NA	38,28,3,6,15,9,29,27	1	1	0	18.8057646179	1
chr2_ref_v2	723293	0	C,A	0	0	44,44,0,1	1	1	0	2	C,C	NA	NA	0.0112995552539	0	48,72,0,0	1	1	0	1.94720713683	0	2	C,C	NA	NA	0.0	0	NA	NA	65,71,0,1	1	1	0	0.519536929505	0	2	C,C	NA	NA	0.00732604009207	0	NA	NA	47,36,40,45	1	1	0	62.8345787656	1
chr2_ref_v2	723626	0	CA,C,CAA	1	1	1,6,0,3,12,18	1	1	0	2	CAA,CAA	C,CAA	0.25	0.703415279223	0	4,12,9,39,1,2	1	1	0	28.570533183	1	2	CA,C	C,CAA	0.125	0.133053835998	0	g.723626_723628A>,g.723626_723628AA>	0,0	4,13,5,5,30,41	1	1	0	1.00572823302	0	2	CAA,CAA	C,CAA	0.25	1.17410243606	0	NA	NA	4,19,5,12,28,25	1	1	0	1.77080649441	0
chr2_ref_v2	725952	0	G,A	0	0	87,77,0,0	1	1	0	2	G,G	NA	NA	0.0	0	78,65,0,0	1	1	0	0.442119838809	0	2	G,G	NA	NA	0.0	0	NA	NA	80,90,0,0	1	1	0	1.1932265709	0	2	G,G	NA	NA	0.0	0	NA	NA	49,51,40,52	1	1	0	318.638131263	1
chr2_ref_v2	727726	0	T,C	0	0	66,43,0,0	1	1	0	2	T,T	NA	NA	0.0	0	97,55,0,0	1	1	0	0.646750810671	0	2	T,T	NA	NA	0.0	0	NA	NA	91,63,0,0	1	1	0	0.448536485594	0	2	T,T	NA	NA	0.0	0	NA	NA	105,74,0,0	1	1	0	0.504347552093	0
chr2_ref_v2	730249	0	CA,C	1	1	25,49,20,37	1	1	0	2	CA,C	CA,CA	0.125	0.0309290269177	0	31,47,26,52	1	1	0	1.13014153234	0	2	CA,C	NA	NA	0.0319417486128	0	NA	NA	38,58,38,44	1	1	0	1.73668250543	0	2	CA,C	CA,CA	0.125	0.0566674579606	0	NA	NA	85,111,2,1	1	1	0	308.037300195	1
chr2_ref_v2	731841	0	G,T	0	0	70,47,0,0	1	1	0	2	G,G	NA	NA	0.0	0	83,81,0,0	1	1	0	2.0466178789	0	2	G,G	NA	NA	0.0	0	NA	NA	41,52,47,49	1	1	0	317.154200966	1	2	G,T	NA	NA	0.0317486983146	0	g.731841G>T	0	92,96,0,0	1	1	0	2.88985666809	0
chr2_ref_v2	731879	0	G,T	0	0	56,61,0,0	1	1	0	2	G,G	NA	NA	0.0	0	74,96,0,0	1	1	0	0.845571494561	0	2	G,G	NA	NA	0.0	0	NA	NA	40,40,41,45	1	1	0	315.49243698	1	2	G,T	NA	NA	0.0723206615796	0	g.731879G>T	0	80,87,0,0	1	1	0	0.389009094268	0
chr2_ref_v2	732486	0	AT,A	1	1	43,64,3,2	1	1	0	2	AT,AT	NA	NA	0.454647138793	0	48,60,1,2	1	1	0	0.780751303768	0	2	AT,AT	NA	NA	1.84229573437	0	NA	NA	49,56,4,4	1	1	0	0.956559077132	0	2	AT,AT	NA	NA	0.684062992216	0	NA	NA	29,39,32,42	1	1	0	44.6273941636	1
chr2_ref_v2	734522	0	C,T	1	0	56,39,0,0	1	1	0	2	C,C	NA	NA	0.0	0	58,54,0,0	1	1	0	1.14887985021	0	2	C,C	NA	NA	0.0	0	NA	NA	92,56,0,0	1	1	0	0.630277270225	0	2	C,C	NA	NA	0.0	0	NA	NA	53,43,59,33	1	1	0	74.9067227154	1
chr2_ref_v2	737268	0	G,T	0	0	68,48,1,0	1	1	0	2	G,G	NA	NA	0.00858374369139	0	67,65,0,0	1	1	0	1.5065581091	0	2	G,G	NA	NA	0.0	0	NA	NA	69,54,0,0	1	1	0	0.575252251758	0	2	G,G	NA	NA	0.0	0	NA	NA	37,32,24,42	1	1	0	58.9470764705	1
chr2_ref_v2	737755	0	CT,C	1	1	28,19,38,40	1	1	0	2	CT,C	C,C	0.25	0.0293266238364	0	32,26,35,27	1	1	0	1.68714671837	0	2	CT,C	NA	NA	0.0313142533712	0	NA	NA	48,25,50,37	1	1	0	1.86456634693	0	2	CT,C	C,C	0.125	0.1099053936	0	NA	NA	47,32,49,28	1	1	0	2.50820831833	0
chr2_ref_v2	738062	0	C,T	0	0	36,71,0,0	1	1	0	2	C,C	NA	NA	0.0	0	46,55,0,0	1	1	0	2.17073238521	0	2	C,C	NA	NA	0.0	0	NA	NA	35,53,40,57	1	1	0	317.678590765	1	2	C,T	NA	NA	0.0973741640252	0	g.738062C>T	0	88,74,0,0	1	1	0	7.66579922758	0
chr2_ref_v2	738895	0	AG,A	1	1	41,40,0,0	1	1	0	2	AG,AG	NA	NA	0.00110677623171	0	65,49,0,2	1	1	0	0.892898310711	0	2	AG,AG	NA	NA	0.420926429817	0	NA	NA	86,75,1,0	1	1	0	0.546598011869	0	2	AG,AG	NA	NA	0.00373735440684	0	NA	NA	43,53,46,55	1	1	0	72.1084462877	1
chr2_ref_v2	740437	0	G,A	0	0	32,85,0,1	1	1	0	2	G,G	NA	NA	0.00851068966791	0	22,34,20,35	1	1	0	50.4247489849	1	2	G,A	NA	NA	0.0180185055027	0	g.740437G>A	0	77,72,0,0	1	1	0	10.2347444503	0	2	G,G	NA	NA	0.0	0	NA	NA	73,80,1,1	1	1	0	7.2916120551	0
chr2_ref_v2	742434	0	C,T	1	0	32,30,0,0	1	1	0	2	C,C	NA	NA	0.0	0	57,37,0,0	1	1	0	1.33527242	0	2	C,C	NA	NA	0.0	0	NA	NA	111,90,0,0	1	1	0	0.773815086307	0	2	C,C	NA	NA	0.0	0	NA	NA	50,53,51,55	1	1	0	65.759495542	1
chr2_ref_v2	744354	0	G,A	0	0	44,55,0,0	1	1	0	2	G,G	NA	NA	0.0	0	65,69,0,0	1	1	0	0.71861348591	0	2	G,G	NA	NA	0.0	0	NA	NA	71,86,0,0	1	1	0	0.405684973557	0	2	G,G	NA	NA	0.0	0	NA	NA	35,40,42,37	1	1	0	61.950700114	1
chr2_ref_v2	744681	0	GT,G	1	1	53,41,4,4	1	1	0	2	GT,GT	NA	NA	0.144890542645	0	56,70,2,3	1	1	0	2.877931226	0	2	GT,GT	NA	NA	1.48562079043	0	NA	NA	32,44,34,35	1	1	0	25.5861718326	1	2	GT,G	GT,GT	0.125	0.0339587138914	0	g.744682delT	0	41,38,35,34	1	1	0	24.8673329739	1
chr2_ref_v2	744770	0	T,C	0	0	59,76,0,0	1	1	0	2	T,T	NA	NA	0.0	0	78,63,0,0	1	1	0	2.56908383481	0	2	T,T	NA	NA	0.0	0	NA	NA	50,31,62,43	1	1	0	322.291498451	1	2	T,C	C,C	0.125	0.00819676720418	0	g.744770T>C	0	79,71,0,0	1	1	0	1.84070059022	0
chr2_ref_v2	746325	0	CATCTGCA,C	1	0	0,0,71,57	1	1	0	2	C,C	NA	NA	0.0	0	0,0,76,73	1	1	0	0.819123925771	0	2	C,C	NA	NA	0.0	0	NA	NA	0,2,65,64	1	1	0	0.817635049226	0	2	C,C	NA	NA	0.420850026948	0	NA	NA	2,0,66,79	1	1	0	1.92785088209	0
chr2_ref_v2	746483	0	C,A	1	0	62,78,0,0	1	1	0	2	C,C	NA	NA	0.0	0	65,90,0,0	1	1	0	0.530013934154	0	2	C,C	NA	NA	0.0	0	NA	NA	96,70,0,0	1	1	0	3.71081989479	0	2	C,C	NA	NA	0.0	0	NA	NA	43,49,45,35	1	1	0	314.976788162	1
chr2_ref_v2	748707	0	G,A	1	0	76,70,0,0	1	1	0	2	G,G	NA	NA	0.0	0	44,40,29,43	1	1	0	314.071678261	1	2	G,A	G,G	0.125	0.0971637484536	0	g.748707G>A	0	93,100,0,0	1	1	0	0.811308486342	0	2	G,G	NA	NA	0.0	0	NA	NA	81,98,0,0	1	1	0	1.43140074357	0
chr2_ref_v2	750166	0	G,A	1	0	20,35,20,37	1	1	0	2	G,A	NA	NA	0.0357180826021	0	37,50,34,45	1	1	0	1.09149818557	0	2	G,A	NA	NA	0.0964602661876	0	NA	NA	44,49,44,34	1	1	0	2.4685228526	0	2	G,A	G,G	0.125	0.0754237618172	0	NA	NA	48,48,46,42	1	1	0	2.6108402449	0
chr2_ref_v2	750511	0	A,G	0	0	30,28,25,23	1	1	0	2	A,G	A,A	0.125	0.0620724286424	0	34,35,41,49	1	1	0	2.42302039326	0	2	A,G	G,G	0.125	0.0143887374521	0	NA	NA	43,43,34,38	1	1	0	0.591377956973	0	2	A,G	A,A	0.125	0.0736332510435	0	NA	NA	52,32,56,30	1	1	0	2.49267970517	0
chr2_ref_v2	751179	0	CA,C,CAA	1	1	18,4,4,1,3,9	1	1	0	2	CA,CAA	CA,CA	0.25	0.32441555113	0	43,14,6,5,6,7	1	1	0	1.74895990635	0	2	CAA,CAA	CA,CAA	0.5	1.15954942583	0	NA	NA	23,12,42,24,3,10	1	1	0	20.2409397319	1	2	CA,C	C,CAA	0.25	0.127157607943	0	g.751179_751181AA>	0	29,11,36,25,6,7	1	1	0	18.6058690311	1
chr2_ref_v2	752270	0	G,T	1	0	64,48,0,0	1	1	0	2	G,G	NA	NA	0.0	0	73,58,0,0	1	1	0	0.43261313811	0	2	G,G	NA	NA	0.0	0	NA	NA	28,30,35,27	1	1	0	53.1109414764	1	2	G,T	NA	NA	0.0666913744987	0	g.752270G>T	0	58,81,0,0	1	1	0	3.95267488102	0
chr2_ref_v2	756686	0	G,T	0	0	53,66,0,0	1	1	0	2	G,G	NA	NA	0.0	0	58,77,0,0	1	1	0	0.443182799591	0	2	G,G	NA	NA	0.0	0	NA	NA	64,87,0,0	1	1	0	0.505010552109	0	2	G,G	NA	NA	0.0	0	NA	NA	62,104,0,0	1	1	0	1.4744746624	0
chr2_ref_v2	757125	0	AAT,A	1	1	46,43,3,1	1	1	0	2	AAT,AAT	AAT,A	0.125	0.661243083199	0	49,41,6,10	1	1	0	6.72197218529	0	2	AAT,AAT	AAT,A	0.25	0.064333136424	1	NA	NA	54,42,7,11	1	1	0	7.45781599934	0	2	AAT,AAT	AAT,A	0.25	0.162107710152	0	NA	NA	64,44,4,4	1	1	0	1.46945204141	0
chr2_ref_v2	757761	0	G,A	0	0	53,61,0,0	1	1	0	2	G,G	NA	NA	0.0	0	53,75,0,0	1	1	0	0.856024011232	0	2	G,G	NA	NA	0.0	0	NA	NA	73,78,0,0	1	1	0	0.477050578605	0	2	G,G	NA	NA	0.0	0	NA	NA	28,50,29,35	1	1	0	51.1009339721	1
chr2_ref_v2	758193	0	G,A	0	0	26,30,25,25	1	1	0	2	G,A	NA	NA	0.113328685307	0	36,38,39,46	1	1	0	1.21725907802	0	2	G,A	A,A	0.125	0.112728264995	0	NA	NA	40,37,37,32	1	1	0	0.632831771652	0	2	G,A	NA	NA	0.109698917256	0	NA	NA	48,44,37,42	1	1	0	0.798171854063	0
chr2_ref_v2	758824	0	C,T	1	0	57,62,0,0	1	1	0	2	C,C	NA	NA	0.0	0	57,79,0,0	1	1	0	1.04419075693	0	2	C,C	NA	NA	0.0	0	NA	NA	84,73,0,0	1	1	0	1.05060803612	0	2	C,C	NA	NA	0.0	0	NA	NA	44,63,41,45	1	1	0	67.5108290682	1
chr2_ref_v2	759812	0	CA,C	1	1	49,81,0,0	1	1	0	2	CA,CA	NA	NA	8.69431649545e-05	0	71,111,0,0	1	1	0	0.450485617689	0	2	CA,CA	NA	NA	0.000155680882564	0	NA	NA	30,52,33,38	1	1	0	59.8587408888	1	2	CA,C	CA,CA	0.125	0.106926915694	0	g.759813delA	0	70,105,0,0	1	1	0	0.553089645365	0
chr2_ref_v2	761447	0	G,A	0	0	64,57,0,0	1	1	0	2	G,G	NA	NA	0.0	0	57,33,46,43	1	1	0	315.928128046	1	2	G,A	NA	NA	0.0111733005981	0	g.761447G>A	0	93,113,0,0	1	1	0	1.85177763145	0	2	G,G	NA	NA	0.0	0	NA	NA	107,109,0,0	1	1	0	0.754579174904	0
chr2_ref_v2	761811	0	G,A	1	0	72,58,0,0	1	1	0	2	G,G	NA	NA	0.0	0	91,96,0,0	1	1	0	1.44924603209	0	2	G,G	NA	NA	0.0	0	NA	NA	59,76,0,0	1	1	0	2.50227237752	0	2	G,G	NA	NA	0.0	0	NA	NA	42,41,49,41	1	1	0	317.042300522	1
chr2_ref_v2	762441	0	G,GAACAAGATGAAGAAAATA	0	0	0,1,16,8	1	1	0	2	GAACAAGATGAAGAAAATA,GAACAAGATGAAGAAAATA	G,GAACAAGATGAAGAAAATA	0.125	0.0237165266173	0	0,0,17,16	1	1	0	1.49011504365	0	2	GAACAAGATGAAGAAAATA,GAACAAGATGAAGAAAATA	NA	NA	0.0	0	NA	NA	0,0,19,11	1	1	0	0.516222699868	0	2	GAACAAGATGAAGAAAATA,GAACAAGATGAAGAAAATA	NA	NA	0.0	0	NA	NA	1,1,27,16	1	1	0	0.463843405503	0
chr2_ref_v2	764130	0	G,A	0	0	51,56,0,0	1	1	0	2	G,G	NA	NA	0.0	0	86,82,0,0	1	1	0	0.704617942931	0	2	G,G	NA	NA	0.0	0	NA	NA	115,91,0,0	1	1	0	1.98366080289	0	2	G,G	NA	NA	0.0	0	NA	NA	102,84,0,0	1	1	0	1.55717689495	0
chr2_ref_v2	766877	0	C,T	1	0	49,81,0,0	1	1	0	2	C,C	NA	NA	0.0	0	56,87,0,0	1	1	0	0.444558804947	0	2	C,C	NA	NA	0.0	0	NA	NA	34,59,39,55	1	1	0	318.079732752	1	2	C,T	NA	NA	0.0106952891167	0	g.766877C>T	0	76,104,0,0	1	1	0	0.932375076945	0
chr2_ref_v2	767759	0	GA,G,GAA	1	1	20,34,2,0,1,1	1	1	0	2	GA,GA	NA	NA	1.41292203542	0	32,31,5,3,4,8	1	1	0	4.30887631007	0	2	GA,GA	GA,GAA	0.5	1.16662570326	0	NA	NA	25,26,53,40,6,5	1	1	0	51.5165507563	1	2	GA,G	G,GAA	0.125	0.326204231896	0	g.767760delA	0	58,63,11,9,10,10	1	1	0	4.75427286683	0
chr2_ref_v2	768603	0	C,T	0	0	33,36,19,20	1	1	0	2	C,T	C,C	0.25	0.0597192347016	0	45,39,24,30	1	1	0	0.760496959319	0	2	C,T	C,C	0.25	0.068992871487	0	NA	NA	42,41,46,47	1	1	0	3.56909030182	0	2	C,T	NA	NA	0.113758885357	0	NA	NA	39,42,52,30	1	1	0	5.26284091539	0
chr2_ref_v2	768919	0	C,A	0	0	73,40,0,0	1	1	0	2	C,C	NA	NA	0.0	0	110,60,0,0	1	1	0	0.387868135533	0	2	C,C	NA	NA	0.0	0	NA	NA	126,83,0,0	1	1	0	0.96926916963	0	2	C,C	NA	NA	0.0	0	NA	NA	56,33,53,40	1	1	0	316.818848179	1
chr2_ref_v2	770657	0	AT,A	1	1	63,26,1,0	1	1	0	2	AT,AT	NA	NA	0.368060680056	0	77,49,2,1	1	1	0	1.8069058866	0	2	AT,AT	NA	NA	1.11127552727	0	NA	NA	78,52,2,2	1	1	0	2.10594516992	0	2	AT,AT	NA	NA	0.824585092712	0	NA	NA	39,35,54,40	1	1	0	74.9592807292	1
chr2_ref_v2	770841	0	T,C	0	0	80,75,0,0	1	1	0	2	T,T	NA	NA	0.0	0	89,101,0,0	1	1	0	0.986301352745	0	2	T,T	NA	NA	0.0	0	NA	NA	78,90,0,0	1	1	0	1.00755832995	0	2	T,T	NA	NA	0.0	0	NA	NA	54,51,49,44	1	1	0	317.953932704	1
chr2_ref_v2	772464	0	G,A	0	0	73,59,0,0	1	1	0	2	G,G	NA	NA	0.0	0	38,40,40,26	1	1	0	58.4812604042	1	2	G,A	G,G	0.125	0.0842603436177	0	g.772464G>A	0	97,81,0,0	1	1	0	0.411800620339	0	2	G,G	NA	NA	0.0	0	NA	NA	96,62,0,0	1	1	0	1.03398494707	0
chr2_ref_v2	772482	0	C,A	0	0	74,72,0,1	1	1	0	2	C,C	NA	NA	0.0068259650704	0	74,77,0,0	1	1	0	0.515194155617	0	2	C,C	NA	NA	0.0	0	NA	NA	84,80,0,0	1	1	0	0.453646347166	0	2	C,C	NA	NA	0.0	0	NA	NA	44,26,41,38	1	1	0	315.584959184	1
chr2_ref_v2	772653	0	A,C	0	0	82,76,0,0	1	1	0	2	A,A	NA	NA	0.0	0	85,72,0,0	1	1	0	0.519478747937	0	2	A,A	NA	NA	0.0	0	NA	NA	48,45,50,43	1	1	0	318.672763723	1	2	A,C	NA	NA	0.0	0	g.772653A>C	0	105,73,0,0	1	1	0	1.51207694743	0
chr2_ref_v2	773668	0	CA,C	1	1	23,44,2,1	1	1	0	2	CA,CA	NA	NA	0.321348178393	0	29,45,29,49	1	1	0	53.6339736453	1	2	CA,C	NA	NA	0.0453618943844	0	g.773669delA	0	56,109,3,6	1	1	0	1.40102238853	0	2	CA,CA	NA	NA	0.252065899941	0	NA	NA	77,104,5,1	1	1	0	1.98565079485	0
chr2_ref_v2	773735	0	T,A	0	0	57,56,0,0	1	1	0	2	T,T	NA	NA	0.0	0	69,82,0,0	1	1	0	0.868065029136	0	2	T,T	NA	NA	0.0	0	NA	NA	104,90,0,0	1	1	0	0.687505557263	0	2	T,T	NA	NA	0.0	0	NA	NA	45,48,42,50	1	1	0	74.641135093	1
chr2_ref_v2	773766	0	AT,A	1	1	48,43,1,0	1	1	0	2	AT,AT	NA	NA	1.20896854272	0	81,57,1,2	1	1	0	0.930408084915	0	2	AT,AT	NA	NA	2.0874181924	0	NA	NA	105,78,15,7	1	1	0	8.33019097113	0	2	AT,AT	NA	NA	0.227987883221	0	NA	NA	72,80,6,7	1	1	0	3.39305244602	0
chr2_ref_v2	773813	0	G,T	0	0	76,39,1,0	1	1	0	2	G,G	NA	NA	0.00865806274311	0	96,55,0,0	1	1	0	0.626203698791	0	2	G,G	NA	NA	0.0	0	NA	NA	56,39,68,47	1	1	0	323.044807288	1	2	G,T	T,T	0.125	0.0602591915182	0	g.773813G>T	0	93,72,0,0	1	1	0	2.40448751333	0
chr2_ref_v2	774634	0	CA,C	1	1	7,9,3,3	1	1	0	2	CA,CA	NA	NA	0.043969314867	0	3,10,24,8	1	1	0	9.72244064931	0	2	CA,C	CA,CA	0.25	0.0582434116773	0	NA	NA	28,33,17,9	1	1	0	1.10755288056	0	2	CA,CA	NA	NA	0.455875582351	0	NA	NA	32,29,19,6	1	1	0	1.67235774512	0
chr2_ref_v2	774699	0	C,T	0	0	35,49,0,0	1	1	0	2	C,C	NA	NA	0.0	0	53,74,0,0	1	1	0	0.383403418506	0	2	C,C	NA	NA	0.0	0	NA	NA	57,65,0,0	1	1	0	0.835594402545	0	2	C,C	NA	NA	0.0	0	NA	NA	55,86,0,1	1	1	0	0.501594246896	0
chr2_ref_v2	775839	0	C,T	0	0	65,61,0,0	1	1	0	2	C,C	NA	NA	0.0	0	107,78,0,0	1	1	0	1.31343521716	0	2	C,C	NA	NA	0.0	0	NA	NA	96,75,0,1	1	1	0	0.834966272259	0	2	C,C	NA	NA	0.00583092031079	0	NA	NA	77,71,0,0	1	1	0	0.391915994972	0
chr2_ref_v2	776679	0	G,A	0	0	40,50,0,0	1	1	0	2	G,G	NA	NA	0.0	0	51,75,0,0	1	1	0	0.685492188281	0	2	G,G	NA	NA	0.0	0	NA	NA	40,51,44,30	1	1	0	54.2671994284	1	2	G,A	G,G	0.125	0.0445200149682	0	g.776679G>A	0	73,90,0,0	1	1	0	0.392103385921	0
chr2_ref_v2	777871	0	ATT,A,AT	1	1	42,16,2,0,6,0	1	1	0	2	ATT,ATT	ATT,A	0.125	1.31926694044	0	1,1,10,10,41,30	1	1	0	309.708327492	1	2	AT,AT	NA	NA	1.81128659361	0	g.777872delT,g.777872delT	0,1	21,23,15,12,30,27	1	1	0	25.1576454596	1	2	ATT,AT	ATT,A	0.125	0.0471907704902	0	g.777872delT	0	25,22,20,8,35,18	1	1	0	17.0856887935	1
chr2_ref_v2	777968	0	C,T	1	0	58,60,0,0	1	1	0	2	C,C	NA	NA	0.0	0	72,62,0,0	1	1	0	0.792786850801	0	2	C,C	NA	NA	0.0	0	NA	NA	65,40,56,43	1	1	0	317.821705698	1	2	C,T	NA	NA	0.0588405000229	0	g.777968C>T	0	103,110,0,0	1	1	0	0.41747475887	0
chr2_ref_v2	784420	0	G,T	0	0	47,39,0,0	1	1	0	2	G,G	NA	NA	0.0	0	71,62,0,0	1	1	0	0.423577201058	0	2	G,G	NA	NA	0.0	0	NA	NA	99,84,0,0	1	1	0	0.401094849981	0	2	G,G	NA	NA	0.0	0	NA	NA	41,54,43,43	1	1	0	60.5317634896	1
chr2_ref_v2	784678	0	CTT,C,CT	1	1	24,29,1,1,6,5	1	1	0	2	CTT,CTT	NA	NA	0.311377566249	0	26,24,7,3,34,22	1	1	0	10.7699898235	1	2	CTT,CTT	CTT,CT	0.5	0.0618120498515	0	NA	NA	28,23,48,40,9,8	1	1	0	60.3721250723	1	2	CTT,C	C,C	0.25	0.788761660279	0	g.784679_784680delTT	0	39,36,35,36,17,13	1	1	0	40.267000086	1
chr2_ref_v2	784789	0	GA,G	1	1	15,17,16,22	1	1	0	2	GA,G	NA	NA	0.0114447119634	0	2,3,52,64	1	1	0	12.6814486692	1	2	G,G	NA	NA	0.127972354764	0	g.784790delA	1	48,46,45,46	1	1	0	1.14155057657	0	2	GA,G	GA,GA	0.25	0.0596063421801	0	NA	NA	60,47,51,48	1	1	0	2.25591870291	0
chr2_ref_v2	785564	0	G,T	0	0	49,64,0,0	1	1	0	2	G,G	NA	NA	0.0	0	51,76,0,0	1	1	0	0.592672181322	0	2	G,G	NA	NA	0.0	0	NA	NA	86,87,0,0	1	1	0	1.28747193278	0	2	G,G	NA	NA	0.0	0	NA	NA	30,45,35,48	1	1	0	315.266821978	1
chr2_ref_v2	785819	0	AT,A,ATT	1	1	33,15,3,2,2,1	1	1	0	2	AT,AT	NA	NA	0.343756948078	0	54,31,3,0,2,3	1	1	0	1.06202432542	0	2	AT,AT	NA	NA	2.3382242579	0	NA	NA	43,40,12,11,3,4	1	1	0	3.19580186725	0	2	AT,AT	NA	NA	0.373181371293	0	NA	NA	35,18,3,5,32,29	1	1	0	30.1704194514	1
chr2_ref_v2	785913	0	G,T	0	0	51,61,0,0	1	1	0	2	G,G	NA	NA	0.0	0	69,56,0,0	1	1	0	1.78750867379	0	2	G,G	NA	NA	0.0	0	NA	NA	63,73,0,0	1	1	0	0.400884299413	0	2	G,G	NA	NA	0.0	0	NA	NA	33,58,41,46	1	1	0	69.6956108995	1
chr2_ref_v2	788693	0	C,T	1	0	60,46,0,0	1	1	0	2	C,C	NA	NA	0.0	0	55,58,0,0	1	1	0	1.29773672609	0	2	C,C	NA	NA	0.0	0	NA	NA	79,97,1,0	1	1	0	2.89669006323	0	2	C,C	NA	NA	0.00566573753568	0	NA	NA	70,81,0,0	1	1	0	2.21658416673	0
chr2_ref_v2	789806	0	G,T	0	0	65,63,0,0	1	1	0	2	G,G	NA	NA	0.0	0	65,78,0,1	1	1	0	0.891679356966	0	2	G,G	NA	NA	0.00696866931609	0	NA	NA	43,38,38,41	1	1	0	314.460542652	1	2	G,T	NA	NA	0.0250013022054	0	g.789806G>T	0	93,109,0,0	1	1	0	1.00941584347	0
chr2_ref_v2	794187	0	G,A	0	0	63,65,0,0	1	1	0	2	G,G	NA	NA	0.0	0	66,73,0,0	1	1	0	0.458198633153	0	2	G,G	NA	NA	0.0	0	NA	NA	49,28,49,43	1	1	0	317.619810406	1	2	G,A	A,A	0.125	0.0733312730855	0	g.794187G>A	0	113,73,0,0	1	1	0	3.11693809812	0
chr2_ref_v2	796510	0	CT,C,CTT	1	1	26,49,5,2,3,5	1	1	0	2	CT,CT	CT,CTT	0.125	0.56859463729	0	42,61,6,2,2,10	1	1	0	0.928342091802	0	2	CT,CT	CT,CTT	0.25	1.63753901573	0	NA	NA	38,56,51,60,5,9	1	1	0	50.1137075463	1	2	CT,C	CT,CT	0.125	0.334121729286	0	g.796511delT	0	60,98,14,21,8,17	1	1	0	7.60314897568	0
chr2_ref_v2	796586	0	TA,T	1	1	31,31,8,7	1	1	0	2	TA,TA	TA,T	0.125	0.151415813768	0	34,26,31,34	1	1	0	10.6413582447	1	2	TA,T	TA,TA	0.25	0.00555187706166	0	g.796587delA	0	89,110,9,20	1	1	0	2.13840170896	0	2	TA,TA	NA	NA	0.597631413225	0	NA	NA	90,93,6,11	1	1	0	1.9813244461	0
chr2_ref_v2	800133	0	G,A	0	0	57,54,0,0	1	1	0	2	G,G	NA	NA	0.0	0	61,68,0,0	1	1	0	0.704432734587	0	2	G,G	NA	NA	0.0	0	NA	NA	83,73,0,0	1	1	0	0.479389432871	0	2	G,G	NA	NA	0.0	0	NA	NA	41,48,42,35	1	1	0	60.6968984603	1
chr2_ref_v2	800337	0	G,T	0	0	46,52,0,0	1	1	0	2	G,G	NA	NA	0.0	0	55,57,0,0	1	1	0	0.4717997224	0	2	G,G	NA	NA	0.0	0	NA	NA	55,49,64,55	1	1	0	320.976007559	1	2	G,T	T,T	0.125	0.116581834311	0	g.800337G>T	0	122,106,0,0	1	1	0	1.5825804326	0
chr2_ref_v2	802019	0	G,T	0	0	87,68,0,0	1	1	0	2	G,G	NA	NA	0.0	0	114,110,0,1	1	1	0	1.1482644446	0	2	G,G	NA	NA	0.00445435034938	0	NA	NA	52,59,48,56	1	1	0	320.823817162	1	2	G,T	NA	NA	0.065139302171	0	g.802019G>T	0	91,106,0,0	1	1	0	2.60423218949	0
chr2_ref_v2	809433	0	GAAAA,G,GAA,GA,GAAA	1	1	1,1,0,0,0,1,0,0,0,6	1	0	1	2	NA	NA	NA	NA	0	0,1,0,0,2,7,0,1,0,3	1	0	1	3.54614616081	0	2	NA	NA	NA	NA	0	NA	NA	0,0,1,10,1,0,1,2,6,10	1	1	1	3.14902129157	0	2	G,GAAA	GA,GAAA	0.25	1.60931470338	0	NA	NA	2,1,0,0,1,4,0,0,7,6	1	1	1	2.26642369314	0
chr2_ref_v2	809449	0	CT,C	1	1	2,11,0,0	1	0	1	2	NA	NA	NA	NA	0	3,12,0,6	1	1	1	2.48737664336	0	2	CT,CT	NA	NA	0.193466398421	0	NA	NA	8,19,0,8	1	1	1	2.45928376392	0	2	CT,CT	NA	NA	0.163790273994	0	NA	NA	5,23,0,4	1	1	1	0.674471751532	0
chr2_ref_v2	810870	0	G,C	0	0	0,0,0,0	0	0	1	2	NA	NA	NA	NA	0	0,0,0,0	0	0	1	0.0	0	2	NA	NA	NA	NA	0	NA	NA	0,0,1,1	1	0	1	0.0	0	2	NA	NA	NA	NA	0	NA	NA	0,0,0,0	0	0	1	0.0	0
chr2_ref_v2	810940	0	T,C	0	0	0,0,0,0	0	0	1	2	NA	NA	NA	NA	0	0,0,0,0	0	0	1	0.0	0	2	NA	NA	NA	NA	0	NA	NA	0,0,1,1	1	0	1	0.0	0	2	NA	NA	NA	NA	0	NA	NA	0,0,0,0	0	0	1	0.0	0
chr2_ref_v2	810941	0	A,G	0	0	0,0,0,0	0	0	1	2	NA	NA	NA	NA	0	0,0,0,0	0	0	1	0.0	0	2	NA	NA	NA	NA	0	NA	NA	0,0,1,1	1	0	1	0.0	0	2	NA	NA	NA	NA	0	NA	NA	0,0,0,0	0	0	1	0.0	0
chr3_ref_v2	441	1	T,C	1	0	0,0,0,0	0	0	1	2	NA	NA	NA	NA	0	0,0,0,0	0	0	1	0.0	0	2	NA	NA	NA	NA	0	NA	NA	0,0,1,1	1	0	1	0.0	0	2	NA	NA	NA	NA	0	NA	NA	0,0,0,0	0	0	1	0.0	0
chr3_ref_v2	445	1	C,G	0	0	0,0,0,0	0	0	1	2	NA	NA	NA	NA	0	0,0,0,0	0	0	1	0.0	0	2	NA	NA	NA	NA	0	NA	NA	0,0,1,1	1	0	1	0.0	0	2	NA	NA	NA	NA	0	NA	NA	0,0,0,0	0	0	1	0.0	0
chr3_ref_v2	513	1	A,AAGTT	1	0	0,0,0,0	0	0	1	2	NA	NA	NA	NA	0	0,0,0,0	0	0	1	0.0	0	2	NA	NA	NA	NA	0	NA	NA	0,0,0,1	0	0	1	0.0	0	2	NA	NA	NA	NA	0	NA	NA	0,0,0,0	0	0	1	0.0	0
chr3_ref_v2	515	1	CCCAT,C	0	0	0,0,0,0	0	0	1	2	NA	NA	NA	NA	0	0,0,0,0	0	0	1	0.0	0	2	NA	NA	NA	NA	0	NA	NA	0,0,0,0	0	0	1	0.0	0	2	NA	NA	NA	NA	0	NA	NA	0,0,0,0	0	0	1	0.0	0
chr3_ref_v2	688	1	C,T	1	0	0,0,0,0	0	0	1	2	NA	NA	NA	NA	0	0,0,0,0	0	0	1	0.0	0	2	NA	NA	NA	NA	0	NA	NA	0,0,1,1	1	0	1	0.0	0	2	NA	NA	NA	NA	0	NA	NA	0,0,0,0	0	0	1	0.0	0
chr3_ref_v2	719	1	T,A	0	0	0,0,0,0	0	0	1	2	NA	NA	NA	NA	0	0,0,0,0	0	0	1	0.0	0	2	NA	NA	NA	NA	0	NA	NA	0,0,0,0	0	0	1	0.0	0	2	NA	NA	NA	NA	0	NA	NA	0,0,0,0	0	0	1	0.0	0
chr3_ref_v2	720	1	C,T	0	0	0,0,0,0	0	0	1	2	NA	NA	NA	NA	0	0,0,0,0	0	0	1	0.0	0	2	NA	NA	NA	NA	0	NA	NA	0,0,0,0	0	0	1	0.0	0	2	NA	NA	NA	NA	0	NA	NA	0,0,0,0	0	0	1	0.0	0
chr3_ref_v2	881	1	G,C	0	0	0,0,0,0	0	0	1	2	NA	NA	NA	NA	0	0,0,0,0	0	0	1	0.0	0	2	NA	NA	NA	NA	0	NA	NA	1,1,0,0	1	0	1	0.0	0	2	NA	NA	NA	NA	0	NA	NA	0,0,1,0	0	0	1	0.0	0
chr3_ref_v2	887	1	C,A	0	0	0,0,0,0	0	0	1	2	NA	NA	NA	NA	0	0,0,0,0	0	0	1	0.0	0	2	NA	NA	NA	NA	0	NA	NA	1,1,0,0	1	0	1	0.0	0	2	NA	NA	NA	NA	0	NA	NA	0,0,1,0	0	0	1	0.0	0
chr3_ref_v2	888	1	G,T	0	0	0,0,0,0	0	0	1	2	NA	NA	NA	NA	0	0,0,0,0	0	0	1	0.0	0	2	NA	NA	NA	NA	0	NA	NA	0,0,1,1	1	0	1	0.0	0	2	NA	NA	NA	NA	0	NA	NA	1,0,0,0	0	0	1	0.0	0
chr3_ref_v2	890	1	C,CCACG	0	0	0,0,0,0	0	0	1	2	NA	NA	NA	NA	0	0,0,0,0	0	0	1	0.0	0	2	NA	NA	NA	NA	0	NA	NA	0,0,1,0	0	0	1	0.0	0	2	NA	NA	NA	NA	0	NA	NA	0,0,1,0	0	0	1	0.0	0
chr3_ref_v2	910	1	C,T	1	0	0,0,0,0	0	0	1	2	NA	NA	NA	NA	0	0,0,0,0	0	0	1	0.0	0	2	NA	NA	NA	NA	0	NA	NA	2,0,1,1	1	0	1	0.0	0	2	NA	NA	NA	NA	0	NA	NA	2,0,0,0	0	0	1	0.0	0
chr3_ref_v2	918	1	C,T	1	0	0,0,0,0	0	0	1	2	NA	NA	NA	NA	0	0,0,0,0	0	0	1	0.0	0	2	NA	NA	NA	NA	0	NA	NA	2,0,1,1	1	0	1	0.0	0	2	NA	NA	NA	NA	0	NA	NA	2,0,0,0	0	0	1	0.0	0
chr3_ref_v2	922	1	C,T	0	0	0,0,0,0	0	0	1	2	NA	NA	NA	NA	0	0,0,0,0	0	0	1	0.0	0	2	NA	NA	NA	NA	0	NA	NA	1,1,2,0	1	0	1	0.0	0	2	NA	NA	NA	NA	0	NA	NA	0,0,3,0	0	0	1	0.0	0
chr3_ref_v2	923	1	G,C	0	0	0,0,0,0	0	0	1	2	NA	NA	NA	NA	0	0,0,0,0	0	0	1	0.0	0	2	NA	NA	NA	NA	0	NA	NA	2,0,1,1	1	0	1	0.0	0	2	NA	NA	NA	NA	0	NA	NA	3,0,0,0	0	0	1	0.0	0
chr3_ref_v2	924	1	G,A	0	0	0,0,0,0	0	0	1	2	NA	NA	NA	NA	0	0,0,0,0	0	0	1	0.0	0	2	NA	NA	NA	NA	0	NA	NA	1,1,2,0	1	0	1	0.0	0	2	NA	NA	NA	NA	0	NA	NA	0,0,3,0	0	0	1	0.0	0
chr3_ref_v2	927	1	A,G	1	0	0,0,0,0	0	0	1	2	NA	NA	NA	NA	0	0,0,0,0	0	0	1	0.0	0	2	NA	NA	NA	NA	0	NA	NA	0,0,3,1	1	0	1	0.0	0	2	NA	NA	NA	NA	0	NA	NA	0,0,3,0	0	0	1	0.0	0
chr3_ref_v2	929	1	A,C	1	0	0,0,0,0	0	0	1	2	NA	NA	NA	NA	0	0,0,0,0	0	0	1	0.0	0	2	NA	NA	NA	NA	0	NA	NA	0,0,3,1	1	0	1	0.0	0	2	NA	NA	NA	NA	0	NA	NA	0,0,3,0	0	0	1	0.0	0
chr3_ref_v2	949	1	C,T	0	0	0,0,0,0	0	0	1	2	NA	NA	NA	NA	0	0,0,0,0	0	0	1	0.0	0	2	NA	NA	NA	NA	0	NA	NA	0,0,3,0	0	0	1	0.0	0	2	NA	NA	NA	NA	0	NA	NA	0,0,3,0	0	0	1	0.0	0
chr3_ref_v2	977	1	C,T	1	0	0,0,0,0	0	0	1	2	NA	NA	NA	NA	0	0,0,0,0	0	0	1	0.0	0	2	NA	NA	NA	NA	0	NA	NA	0,0,4,0	0	0	1	0.0	0	2	NA	NA	NA	NA	0	NA	NA	0,0,2,0	0	0	1	0.0	0
chr3_ref_v2	978	1	A,G	1	0	0,0,0,0	0	0	1	2	NA	NA	NA	NA	0	0,0,0,0	0	0	1	0.0	0	2	NA	NA	NA	NA	0	NA	NA	0,0,4,0	0	0	1	0.0	0	2	NA	NA	NA	NA	0	NA	NA	0,0,2,0	0	0	1	0.0	0
chr3_ref_v2	980	1	T,C	1	0	0,0,0,0	0	0	1	2	NA	NA	NA	NA	0	0,0,0,0	0	0	1	0.0	0	2	NA	NA	NA	NA	0	NA	NA	0,0,5,0	0	0	1	0.0	0	2	NA	NA	NA	NA	0	NA	NA	0,0,2,0	0	0	1	0.0	0
chr3_ref_v2	988	1	A,G	0	0	0,0,0,0	0	0	1	2	NA	NA	NA	NA	0	0,0,0,0	0	0	1	0.0	0	2	NA	NA	NA	NA	0	NA	NA	0,0,4,0	0	0	1	0.0	0	2	NA	NA	NA	NA	0	NA	NA	0,0,2,0	0	0	1	0.0	0
chr3_ref_v2	1001	1	A,T	1	0	0,0,0,0	0	0	1	2	NA	NA	NA	NA	0	0,0,0,0	0	0	1	0.0	0	2	NA	NA	NA	NA	0	NA	NA	0,0,6,0	0	0	1	0.0	0	2	NA	NA	NA	NA	0	NA	NA	0,0,2,0	0	0	1	0.0	0
chr3_ref_v2	1004	1	C,T	1	0	0,0,0,0	0	0	1	2	NA	NA	NA	NA	0	0,0,0,0	0	0	1	0.0	0	2	NA	NA	NA	NA	0	NA	NA	0,0,5,0	0	0	1	0.0	0	2	NA	NA	NA	NA	0	NA	NA	0,0,2,0	0	0	1	0.0	0
chr3_ref_v2	1021	1	A,T	1	0	0,0,0,0	0	0	1	2	NA	NA	NA	NA	0	0,0,0,0	0	0	1	0.0	0	2	NA	NA	NA	NA	0	NA	NA	0,0,5,0	0	0	1	0.0	0	2	NA	NA	NA	NA	0	NA	NA	0,0,1,0	0	0	1	0.0	0
chr3_ref_v2	1024	1	C,A	1	0	0,0,0,0	0	0	1	2	NA	NA	NA	NA	0	0,0,0,0	0	0	1	0.0	0	2	NA	NA	NA	NA	0	NA	NA	0,0,5,0	0	0	1	0.0	0	2	NA	NA	NA	NA	0	NA	NA	0,0,1,0	0	0	1	0.0	0
chr3_ref_v2	1025	1	A,G	1	0	0,0,0,0	0	0	1	2	NA	NA	NA	NA	0	0,0,0,0	0	0	1	0.0	0	2	NA	NA	NA	NA	0	NA	NA	0,0,5,0	0	0	1	0.0	0	2	NA	NA	NA	NA	0	NA	NA	0,0,1,0	0	0	1	0.0	0
chr3_ref_v2	1026	1	C,A	1	0	0,0,0,0	0	0	1	2	NA	NA	NA	NA	0	0,0,0,0	0	0	1	0.0	0	2	NA	NA	NA	NA	0	NA	NA	0,0,5,0	0	0	1	0.0	0	2	NA	NA	NA	NA	0	NA	NA	0,0,1,0	0	0	1	0.0	0
chr3_ref_v2	1064	1	C,T	0	0	0,0,0,0	0	0	1	2	NA	NA	NA	NA	0	0,0,0,0	0	0	1	0.0	0	2	NA	NA	NA	NA	0	NA	NA	0,0,5,0	0	0	1	0.0	0	2	NA	NA	NA	NA	0	NA	NA	0,0,2,0	0	0	1	0.0	0
chr3_ref_v2	1068	1	T,C	1	0	0,0,0,0	0	0	1	2	NA	NA	NA	NA	0	0,0,0,0	0	0	1	0.0	0	2	NA	NA	NA	NA	0	NA	NA	0,0,5,0	0	0	1	0.0	0	2	NA	NA	NA	NA	0	NA	NA	0,0,2,0	0	0	1	0.0	0
chr3_ref_v2	1069	1	C,T	1	0	0,0,0,0	0	0	1	2	NA	NA	NA	NA	0	0,0,0,0	0	0	1	0.0	0	2	NA	NA	NA	NA	0	NA	NA	0,0,5,0	0	0	1	0.0	0	2	NA	NA	NA	NA	0	NA	NA	0,0,2,0	0	0	1	0.0	0
chr3_ref_v2	1076	1	A,T	1	0	0,0,0,0	0	0	1	2	NA	NA	NA	NA	0	0,0,0,0	0	0	1	0.0	0	2	NA	NA	NA	NA	0	NA	NA	0,0,7,0	0	0	1	0.0	0	2	NA	NA	NA	NA	0	NA	NA	0,0,2,0	0	0	1	0.0	0
chr3_ref_v2	1077	1	A,T	1	0	0,0,0,0	0	0	1	2	NA	NA	NA	NA	0	0,0,0,0	0	0	1	0.0	0	2	NA	NA	NA	NA	0	NA	NA	0,0,7,0	0	0	1	0.0	0	2	NA	NA	NA	NA	0	NA	NA	0,0,2,0	0	0	1	0.0	0
chr3_ref_v2	1080	1	A,C	1	0	0,0,0,0	0	0	1	2	NA	NA	NA	NA	0	0,0,0,0	0	0	1	0.0	0	2	NA	NA	NA	NA	0	NA	NA	0,0,7,0	0	0	1	0.0	0	2	NA	NA	NA	NA	0	NA	NA	0,0,2,0	0	0	1	0.0	0
chr3_ref_v2	1081	1	T,G	1	0	0,0,0,0	0	0	1	2	NA	NA	NA	NA	0	0,0,0,0	0	0	1	0.0	0	2	NA	NA	NA	NA	0	NA	NA	0,0,7,0	0	0	1	0.0	0	2	NA	NA	NA	NA	0	NA	NA	0,0,2,0	0	0	1	0.0	0
chr3_ref_v2	1083	1	C,A	0	0	0,0,0,0	0	0	1	2	NA	NA	NA	NA	0	0,0,0,0	0	0	1	0.0	0	2	NA	NA	NA	NA	0	NA	NA	0,0,7,0	0	0	1	0.0	0	2	NA	NA	NA	NA	0	NA	NA	0,0,2,0	0	0	1	0.0	0
chr3_ref_v2	1091	1	C,CTTTG	1	0	0,0,0,0	0	0	1	2	NA	NA	NA	NA	0	0,0,0,0	0	0	1	0.0	0	2	NA	NA	NA	NA	0	NA	NA	0,0,6,0	0	0	1	0.0	0	2	NA	NA	NA	NA	0	NA	NA	0,0,2,0	0	0	1	0.0	0
chr3_ref_v2	1094	1	T,TA	0	0	0,0,0,0	0	0	1	2	NA	NA	NA	NA	0	0,0,0,0	0	0	1	0.0	0	2	NA	NA	NA	NA	0	NA	NA	0,0,8,0	0	0	1	0.0	0	2	NA	NA	NA	NA	0	NA	NA	0,0,2,0	0	0	1	0.0	0
chr3_ref_v2	1095	1	C,G	0	0	0,0,1,0	0	0	1	2	NA	NA	NA	NA	0	0,0,0,0	0	0	1	0.0	0	2	NA	NA	NA	NA	0	NA	NA	0,0,8,0	0	0	1	0.0	0	2	NA	NA	NA	NA	0	NA	NA	0,0,2,0	0	0	1	0.0	0
chr3_ref_v2	1097	0	ATTGC,A	0	0	0,0,1,0	0	0	1	2	NA	NA	NA	NA	0	0,0,0,0	0	0	1	0.0	0	2	NA	NA	NA	NA	0	NA	NA	0,0,8,0	0	0	1	0.0	0	2	NA	NA	NA	NA	0	NA	NA	0,0,2,0	0	0	1	0.0	0
chr3_ref_v2	1105	0	T,TGAG	0	0	0,0,1,0	0	0	1	2	NA	NA	NA	NA	0	0,0,0,0	0	0	1	0.0	0	2	NA	NA	NA	NA	0	NA	NA	1,0,7,0	1	0	1	0.0	0	2	NA	NA	NA	NA	0	NA	NA	0,0,2,0	0	0	1	0.0	0
chr3_ref_v2	1106	0	CTAT,C	1	1	0,0,1,0	0	0	1	2	NA	NA	NA	NA	0	0,0,0,0	0	0	1	0.0	0	2	NA	NA	NA	NA	0	NA	NA	1,0,7,0	1	0	1	0.0	0	2	NA	NA	NA	NA	0	NA	NA	0,0,2,0	0	0	1	0.0	0
chr3_ref_v2	1112	0	C,T	1	0	0,0,1,0	0	0	1	2	NA	NA	NA	NA	0	0,0,0,0	0	0	1	0.0	0	2	NA	NA	NA	NA	0	NA	NA	0,0,9,0	0	0	1	0.0	0	2	NA	NA	NA	NA	0	NA	NA	0,0,1,0	0	0	1	0.0	0
chr3_ref_v2	1129	0	C,T	0	0	0,0,1,0	0	0	1	2	NA	NA	NA	NA	0	0,0,0,0	0	0	1	0.0	0	2	NA	NA	NA	NA	0	NA	NA	0,1,10,0	1	0	1	0.0	0	2	NA	NA	NA	NA	0	NA	NA	0,0,1,0	0	0	1	0.0	0
chr3_ref_v2	1151	0	A,T	0	0	0,0,1,0	0	0	1	2	NA	NA	NA	NA	0	0,0,2,0	0	0	1	0.0	0	2	NA	NA	NA	NA	0	NA	NA	0,1,13,0	1	0	1	0.0	0	2	NA	NA	NA	NA	0	NA	NA	0,0,2,0	0	0	1	0.0	0
chr3_ref_v2	1154	0	T,TTTCTTGAACGGA	0	0	0,0,1,0	0	0	1	2	NA	NA	NA	NA	0	0,0,2,0	0	0	1	0.0	0	2	NA	NA	NA	NA	0	NA	NA	0,0,13,0	0	0	1	0.0	0	2	NA	NA	NA	NA	0	NA	NA	0,0,2,0	0	0	1	0.0	0
chr3_ref_v2	1157	0	C,A	0	0	0,0,3,0	0	0	1	2	NA	NA	NA	NA	0	0,0,6,0	0	0	1	0.0	0	2	NA	NA	NA	NA	0	NA	NA	0,1,17,0	1	0	1	0.0	0	2	NA	NA	NA	NA	0	NA	NA	0,0,4,0	0	0	1	0.0	0
chr3_ref_v2	1203	1	G,GTTTAGACAAAGAAAAC	1	0	0,0,9,0	0	0	1	2	NA	NA	NA	NA	0	0,0,14,0	0	0	1	0.0	0	2	NA	NA	NA	NA	0	NA	NA	0,0,27,0	0	1	1	0.0	0	2	NA	NA	NA	NA	0	NA	NA	0,0,10,0	0	0	1	0.0	0
chr3_ref_v2	1223	1	A,T	0	0	0,0,28,0	0	1	1	2	NA	NA	NA	NA	0	0,0,44,0	0	1	1	0.0	0	2	NA	NA	NA	NA	0	NA	NA	0,0,30,0	0	1	1	0.0	0	2	NA	NA	NA	NA	0	NA	NA	0,0,29,1	1	1	1	0.0	0
chr3_ref_v2	1240	1	A,G	0	0	1,0,19,0	1	1	1	2	NA	NA	NA	NA	0	0,0,37,0	0	1	1	0.0	0	2	NA	NA	NA	NA	0	NA	NA	0,0,21,2	1	1	1	0.631851290655	0	2	NA	NA	NA	NA	0	NA	NA	0,0,35,1	1	1	1	0.460039082029	0
chr3_ref_v2	1243	1	C,CCATAGTTTCTATGTGCAAAAGCATTACCTATGTAATTCTTACA	0	0	1,0,19,0	1	1	1	2	NA	NA	NA	NA	0	0,0,38,0	0	1	1	0.0	0	2	NA	NA	NA	NA	0	NA	NA	0,0,22,2	1	1	1	0.610607547533	0	2	NA	NA	NA	NA	0	NA	NA	0,0,39,1	1	1	1	0.517699565939	0
chr3_ref_v2	1796	1	CA,C,CAA	1	1	34,21,1,3,0,2	1	1	0	2	NA	NA	NA	NA	0	45,38,8,1,6,5	1	1	0	3.62351380685	0	2	NA	NA	NA	NA	0	NA	NA	51,38,5,4,9,7	1	1	0	4.11438566972	0	2	NA	NA	NA	NA	0	NA	NA	37,34,12,2,9,4	1	1	0	7.26411847591	0
chr3_ref_v2	2126	1	G,T	0	0	66,57,0,0	1	1	0	2	NA	NA	NA	NA	0	78,61,1,0	1	1	0	0.487560012472	0	2	NA	NA	NA	NA	0	NA	NA	50,43,45,59	1	1	0	320.034436476	1	2	NA	NA	NA	NA	0	NA	NA	76,83,0,0	1	1	0	1.11339776244	0
chr3_ref_v2	3760	1	C,T	1	0	79,71,0,0	1	1	0	2	NA	NA	NA	NA	0	99,100,0,0	1	1	0	0.656055194138	0	2	NA	NA	NA	NA	0	NA	NA	53,69,73,46	1	1	0	326.381689796	1	2	NA	NA	NA	NA	0	NA	NA	139,123,0,0	1	1	0	0.403289020389	0
chr3_ref_v2	4025	1	G,A	0	0	0,0,81,86	1	1	0	2	NA	NA	NA	NA	0	0,0,119,99	1	1	0	1.41163911824	0	2	NA	NA	NA	NA	0	NA	NA	0,0,129,129	1	1	0	0.495604610096	0	2	NA	NA	NA	NA	0	NA	NA	0,0,97,118	1	1	0	0.759879225361	0
chr3_ref_v2	4125	1	AT,A	1	1	68,73,1,0	1	1	0	2	NA	NA	NA	NA	0	95,81,1,1	1	1	0	1.09072836107	0	2	NA	NA	NA	NA	0	NA	NA	49,53,61,56	1	1	0	324.317892407	1	2	NA	NA	NA	NA	0	NA	NA	105,80,9,6	1	1	0	5.66404344073	0
chr3_ref_v2	4484	0	C,T	0	0	0,16,0,0	0	0	1	2	NA	NA	NA	NA	0	2,20,0,0	1	1	1	0.0	0	2	C,C	NA	NA	0.0	0	NA	NA	7,27,0,9	1	1	1	0.0	0	2	C,T	C,C	0.5	0.125163142954	0	NA	NA	3,23,0,0	1	1	1	0.0	0
chr3_ref_v2	4521	0	G,A	0	0	0,0,0,0	0	0	1	2	NA	NA	NA	NA	0	0,0,0,1	0	0	1	0.0	0	2	NA	NA	NA	NA	0	NA	NA	0,0,0,16	0	0	1	0.0	0	2	NA	NA	NA	NA	0	NA	NA	0,0,0,1	0	0	1	0.0	0
chr3_ref_v2	4586	0	C,CAATATTCTTATATTGAACACATTTTTCTCGCATAAATTTAAT	0	0	0,0,0,0	0	0	1	2	NA	NA	NA	NA	0	0,0,0,0	0	0	1	0.0	0	2	NA	NA	NA	NA	0	NA	NA	0,0,2,7	1	0	1	0.0	0	2	NA	NA	NA	NA	0	NA	NA	0,0,0,2	0	0	1	0.0	0
chr3_ref_v2	4993	0	T,A	0	0	0,0,0,0	0	0	1	2	NA	NA	NA	NA	0	0,0,0,0	0	0	1	0.0	0	2	NA	NA	NA	NA	0	NA	NA	0,1,1,1	1	0	1	0.0	0	2	NA	NA	NA	NA	0	NA	NA	0,0,0,0	0	0	1	0.0	0
chr3_ref_v2	5228	0	T,C	0	0	0,1,0,0	0	0	1	2	NA	NA	NA	NA	0	0,0,0,0	0	0	1	0.0	0	2	NA	NA	NA	NA	0	NA	NA	2,2,0,0	1	0	1	0.0	0	2	NA	NA	NA	NA	0	NA	NA	0,0,0,0	0	0	1	0.0	0
chr3_ref_v2	5255	0	C,CAACAATCCTAGGAGTTCCA	0	0	0,0,0,1	0	0	1	2	NA	NA	NA	NA	0	0,0,0,0	0	0	1	0.0	0	2	NA	NA	NA	NA	0	NA	NA	0,0,0,2	0	0	1	0.0	0	2	NA	NA	NA	NA	0	NA	NA	0,0,0,0	0	0	1	0.0	0
chr3_ref_v2	5264	0	G,C	0	0	0,0,0,0	0	0	1	2	NA	NA	NA	NA	0	0,0,0,0	0	0	1	0.0	0	2	NA	NA	NA	NA	0	NA	NA	0,1,0,0	0	0	1	0.0	0	2	NA	NA	NA	NA	0	NA	NA	0,0,0,0	0	0	1	0.0	0
chr3_ref_v2	5267	0	T,C	0	0	0,0,0,0	0	0	1	2	NA	NA	NA	NA	0	0,0,0,0	0	0	1	0.0	0	2	NA	NA	NA	NA	0	NA	NA	0,1,0,0	0	0	1	0.0	0	2	NA	NA	NA	NA	0	NA	NA	0,0,0,0	0	0	1	0.0	0
chr3_ref_v2	5275	0	C,T	1	0	0,0,0,0	0	0	1	2	NA	NA	NA	NA	0	0,0,0,0	0	0	1	0.0	0	2	NA	NA	NA	NA	0	NA	NA	0,1,0,0	0	0	1	0.0	0	2	NA	NA	NA	NA	0	NA	NA	0,0,0,0	0	0	1	0.0	0
chr3_ref_v2	5284	0	T,C	0	0	0,0,0,0	0	0	1	2	NA	NA	NA	NA	0	0,0,0,0	0	0	1	0.0	0	2	NA	NA	NA	NA	0	NA	NA	0,0,0,0	0	0	1	0.0	0	2	NA	NA	NA	NA	0	NA	NA	0,0,0,0	0	0	1	0.0	0
chr3_ref_v2	5286	0	C,T	1	0	0,0,0,0	0	0	1	2	NA	NA	NA	NA	0	0,0,0,0	0	0	1	0.0	0	2	NA	NA	NA	NA	0	NA	NA	0,0,0,0	0	0	1	0.0	0	2	NA	NA	NA	NA	0	NA	NA	0,0,0,0	0	0	1	0.0	0
chr3_ref_v2	5856	0	C,T	0	0	0,0,0,0	0	0	1	2	NA	NA	NA	NA	0	0,0,0,0	0	0	1	0.0	0	2	NA	NA	NA	NA	0	NA	NA	0,0,1,1	1	0	1	0.0	0	2	NA	NA	NA	NA	0	NA	NA	0,0,0,0	0	0	1	0.0	0
chr3_ref_v2	6097	0	GTGACGTTGAGTTTTTAC,G	0	0	0,0,3,4	1	0	1	2	NA	NA	NA	NA	0	0,0,3,5	1	0	1	0.307050619538	0	2	NA	NA	NA	NA	0	NA	NA	0,0,15,2	1	0	1	4.00993601215	0	2	NA	NA	NA	NA	0	NA	NA	0,0,9,7	1	0	1	0.698738987749	0
chr3_ref_v2	6291	0	C,CTTT	1	1	0,0,1,2	1	0	1	2	NA	NA	NA	NA	0	2,0,1,2	1	0	1	0.323594175678	0	2	NA	NA	NA	NA	0	NA	NA	23,25,2,1	1	1	1	5.49727484409	0	2	C,C	C,CTTT	0.125	0.0645385211376	0	NA	NA	0,2,0,0	0	0	1	0.0	0
chr3_ref_v2	6389	0	A,G	1	0	0,0,0,0	0	0	1	2	NA	NA	NA	NA	0	0,0,0,0	0	0	1	0.0	0	2	NA	NA	NA	NA	0	NA	NA	0,0,0,3	0	0	1	0.0	0	2	NA	NA	NA	NA	0	NA	NA	0,0,0,1	0	0	1	0.0	0
chr3_ref_v2	8400	0	C,T	0	0	5,1,0,0	1	0	1	2	NA	NA	NA	NA	0	5,0,0,0	0	0	1	0.0	0	2	NA	NA	NA	NA	0	NA	NA	6,15,0,0	1	1	1	7.48615685252	0	2	C,C	NA	NA	0.0	0	NA	NA	13,3,0,0	1	0	1	0.320567731949	0
chr3_ref_v2	8403	0	CAA,C	1	1	5,0,0,0	0	0	1	2	NA	NA	NA	NA	0	4,0,0,0	0	0	1	0.0	0	2	NA	NA	NA	NA	0	NA	NA	6,7,0,0	1	0	1	0.0	0	2	NA	NA	NA	NA	0	NA	NA	11,2,0,0	1	0	1	0.0	0
chr3_ref_v2	9010	0	T,TTTA	1	0	0,0,1,0	0	0	1	2	NA	NA	NA	NA	0	2,0,0,0	0	0	1	0.0	0	2	NA	NA	NA	NA	0	NA	NA	6,3,7,1	1	0	1	0.0	0	2	NA	NA	NA	NA	0	NA	NA	1,1,1,0	1	0	1	0.0	0
chr3_ref_v2	9011	0	T,TTA	1	0	1,0,0,0	0	0	1	2	NA	NA	NA	NA	0	2,0,0,0	0	0	1	0.0	0	2	NA	NA	NA	NA	0	NA	NA	8,5,5,1	1	0	1	0.0	0	2	NA	NA	NA	NA	0	NA	NA	1,1,1,0	1	0	1	0.0	0
chr3_ref_v2	9012	0	T,TA	1	0	3,2,0,0	1	0	1	2	NA	NA	NA	NA	0	1,0,2,0	1	0	1	1.22323216287	0	2	NA	NA	NA	NA	0	NA	NA	13,6,1,2	1	1	1	0.209983907285	0	2	T,T	T,TA	0.25	0.100083458557	0	NA	NA	3,2,0,0	1	0	1	0.243633600326	0
chr3_ref_v2	10690	0	G,T	0	0	0,0,0,0	0	0	1	2	NA	NA	NA	NA	0	0,0,0,0	0	0	1	0.0	0	2	NA	NA	NA	NA	0	NA	NA	0,0,0,0	0	0	1	0.0	0	2	NA	NA	NA	NA	0	NA	NA	0,0,0,0	0	0	1	0.0	0
chr3_ref_v2	15618	0	C,T	0	0	74,78,0,0	1	1	0	2	C,C	NA	NA	0.0	0	79,91,0,0	1	1	0	0.527815262061	0	2	C,C	NA	NA	0.0	0	NA	NA	48,52,42,41	1	1	0	315.534287215	1	2	C,T	C,C	0.125	0.0649848500894	0	g.15618C>T	0	95,86,0,0	1	1	0	0.775835237315	0
chr3_ref_v2	15840	0	C,T	1	0	53,66,0,0	1	1	0	2	C,C	NA	NA	0.0	0	39,28,33,38	1	1	0	313.130900118	1	2	C,T	NA	NA	0.0579872576503	0	g.15840C>T	0	84,113,0,0	1	1	0	0.511712229088	0	2	C,C	NA	NA	0.0	0	NA	NA	64,80,0,0	1	1	0	0.386190677501	0
chr3_ref_v2	16808	0	T,C	1	0	81,68,0,0	1	1	0	2	T,T	NA	NA	0.0	0	107,79,0,0	1	1	0	0.678226704742	0	2	T,T	NA	NA	0.0	0	NA	NA	97,49,80,44	1	1	0	328.036363783	1	2	T,C	T,T	0.125	0.0879893721776	0	g.16808T>C	0	195,104,0,0	1	1	1	4.18746667981	0
chr3_ref_v2	17419	0	A,G	0	0	72,67,0,0	1	1	0	2	A,A	NA	NA	0.0	0	71,58,0,0	1	1	0	0.598834294972	0	2	A,A	NA	NA	0.0	0	NA	NA	44,38,53,33	1	1	0	317.49202713	1	2	A,G	NA	NA	0.0476280489893	0	g.17419A>G	0	91,86,1,0	1	1	0	0.368184966056	0
chr3_ref_v2	18433	0	G,GT	1	1	53,95,0,2	1	1	0	2	G,G	NA	NA	0.139622611768	0	74,98,0,3	1	1	0	1.48773366594	0	2	G,G	NA	NA	0.267217350279	0	NA	NA	90,97,8,13	1	1	0	7.13719454676	0	2	G,G	G,GT	0.125	0.116786259255	0	NA	NA	93,109,5,7	1	1	0	2.68487285827	0
chr3_ref_v2	19893	0	A,G	0	0	71,89,0,0	1	1	0	2	A,A	NA	NA	0.0	0	47,66,56,35	1	1	0	318.475201352	1	2	A,G	A,A	0.125	0.0347861160854	0	g.19893A>G	0	113,105,0,1	1	1	0	1.76380542599	0	2	A,A	NA	NA	0.00457666702741	0	NA	NA	117,139,0,0	1	1	0	0.476102205028	0
chr3_ref_v2	21142	0	C,G	0	0	65,82,0,0	1	1	0	2	C,C	NA	NA	0.0	0	92,74,0,0	1	1	0	2.75068198611	0	2	C,C	NA	NA	0.0	0	NA	NA	50,38,65,52	1	1	0	326.01649484	1	2	C,G	G,G	0.125	0.0335226920386	0	g.21142C>G	0	83,87,0,0	1	1	0	0.902555806678	0
chr3_ref_v2	21513	0	C,T	1	0	69,57,0,0	1	1	0	2	C,C	NA	NA	0.0	0	68,76,0,0	1	1	0	1.41880893211	0	2	C,C	NA	NA	0.0	0	NA	NA	71,119,0,0	1	1	0	6.30116195135	0	2	C,C	NA	NA	0.0	0	NA	NA	38,52,29,50	1	1	0	315.162813766	1
chr3_ref_v2	23566	0	G,T	0	0	40,33,34,23	1	1	0	2	G,T	G,G	0.125	0.00390625496707	0	45,32,43,28	1	1	0	0.753689119168	0	2	G,T	NA	NA	0.0811255448124	0	NA	NA	98,72,0,0	1	1	0	307.960284522	1	2	G,G	NA	NA	0.0	0	g.23565_23567T>G	1	104,92,0,0	1	1	0	307.988051344	1
chr3_ref_v2	23810	0	AT,A	1	1	57,44,0,4	1	1	0	2	AT,AT	NA	NA	0.396938821172	0	38,27,35,29	1	1	0	43.443114142	1	2	AT,A	AT,AT	0.125	0.0495152668095	0	g.23811delT	0	100,72,8,4	1	1	0	3.41904231386	0	2	AT,AT	NA	NA	0.772132010763	0	NA	NA	109,62,12,5	1	1	0	6.57373999101	0
chr3_ref_v2	27477	0	TAAAA,T	1	1	30,32,0,5	1	1	0	2	TAAAA,TAAAA	TAAAA,T	0.125	0.372675285285	0	20,21,1,22	1	1	0	9.57378050128	0	2	TAAAA,T	TAAAA,TAAAA	0.25	0.0672522270092	0	NA	NA	28,33,0,22	1	1	0	7.08451090772	0	2	TAAAA,TAAAA	TAAAA,T	0.5	0.123232640424	0	NA	NA	28,50,8,25	1	1	0	7.60038307385	0
chr3_ref_v2	28510	0	T,C	0	0	55,74,0,1	1	1	0	2	T,T	NA	NA	0.00772204609391	0	34,49,41,49	1	1	0	317.042300522	1	2	T,C	NA	NA	0.0809690625337	0	g.28510T>C	0	94,79,0,0	1	1	0	3.13364331507	0	2	T,T	NA	NA	0.0	0	NA	NA	91,74,0,1	1	1	0	3.18131360401	0
chr3_ref_v2	28783	0	C,T	0	0	68,78,0,0	1	1	0	2	C,C	NA	NA	0.0	0	73,75,0,0	1	1	0	0.569122566767	0	2	C,C	NA	NA	0.0	0	NA	NA	96,113,0,0	1	1	0	0.408259994977	0	2	C,C	NA	NA	0.0	0	NA	NA	80,101,0,0	1	1	0	0.55767036408	0
chr3_ref_v2	29265	0	TTTTGTTTATTTA,T	1	0	1,0,35,49	1	1	0	2	T,T	NA	NA	0.011834457647	0	0,0,58,67	1	1	0	0.897578016511	0	2	T,T	NA	NA	0.0	0	NA	NA	0,1,84,89	1	1	0	1.49957497616	0	2	T,T	NA	NA	0.00576370471675	0	NA	NA	0,0,61,73	1	1	0	0.796306782415	0
chr3_ref_v2	29852	0	C,T	0	0	64,84,0,0	1	1	0	2	C,C	NA	NA	0.0	0	39,46,46,39	1	1	0	316.536196971	1	2	C,T	NA	NA	0.0	0	g.29852C>T	0	116,107,0,0	1	1	0	2.36460769095	0	2	C,C	NA	NA	0.0	0	NA	NA	108,90,0,0	1	1	0	3.18794863658	0
chr3_ref_v2	30601	0	CT,C	1	1	45,39,5,5	1	1	0	2	CT,CT	CT,C	0.125	0.185683214211	0	81,70,5,5	1	1	0	0.721699736587	0	2	CT,CT	NA	NA	0.973471539737	0	NA	NA	100,111,7,10	1	1	0	1.78278369365	0	2	CT,CT	NA	NA	0.628188973158	0	NA	NA	108,88,10,7	1	1	0	0.701504053959	0
chr3_ref_v2	31283	0	A,G	1	0	73,91,0,0	1	1	0	2	A,A	NA	NA	0.0	0	73,109,0,0	1	1	0	0.89613569148	0	2	A,A	NA	NA	0.0	0	NA	NA	91,127,0,0	1	1	0	0.655896609769	0	2	A,A	NA	NA	0.0	0	NA	NA	36,72,36,69	1	1	0	324.722282464	1
chr3_ref_v2	33009	0	A,G	0	0	61,88,0,0	1	1	0	2	A,A	NA	NA	0.0	0	79,90,0,0	1	1	0	1.15983196714	0	2	A,A	NA	NA	0.0	0	NA	NA	53,66,51,53	1	1	0	319.95239848	1	2	A,G	A,A	0.125	0.116581834311	0	g.33009A>G	0	118,108,0,0	1	1	0	3.53561198961	0
chr3_ref_v2	34519	0	A,G	1	0	96,84,0,1	1	1	0	2	A,A	NA	NA	0.00554018037562	0	44,76,49,52	1	1	0	320.725922293	1	2	A,G	A,A	0.125	0.0789432023401	0	g.34519A>G	0	96,134,0,0	1	1	0	3.84761188633	0	2	A,A	NA	NA	0.0	0	NA	NA	78,115,1,0	1	1	0	3.82225364503	0
chr3_ref_v2	35324	0	C,CT	1	1	63,70,0,0	1	1	0	2	C,C	NA	NA	0.00073524749367	0	59,76,0,0	1	1	0	0.66376863775	0	2	C,C	NA	NA	0.0017800556242	0	NA	NA	89,106,0,0	1	1	0	0.490963036016	0	2	C,C	NA	NA	0.00211564815258	0	NA	NA	38,43,47,50	1	1	0	318.910401033	1
chr3_ref_v2	36446	0	C,T	0	0	52,65,1,1	1	1	0	2	C,C	NA	NA	0.0169495583138	0	57,80,0,0	1	1	0	0.715909874193	0	2	C,C	NA	NA	0.0	0	NA	NA	86,122,0,0	1	1	0	0.946737572259	0	2	C,C	NA	NA	0.0	0	NA	NA	37,62,43,64	1	1	0	320.861767616	1
chr3_ref_v2	37156	0	G,A	1	0	80,70,0,0	1	1	0	2	G,G	NA	NA	0.0	0	66,48,49,34	1	1	0	315.580314464	1	2	G,A	G,G	0.125	0.066043412317	0	g.37156G>A	0	105,81,0,0	1	1	0	0.670249739482	0	2	G,G	NA	NA	0.0	0	NA	NA	89,79,0,0	1	1	0	0.393125303177	0
chr3_ref_v2	38485	0	G,T	1	0	59,66,0,0	1	1	0	2	G,G	NA	NA	0.0	0	35,37,33,37	1	1	0	312.961465606	1	2	G,T	NA	NA	0.0281708769667	0	g.38485G>T	0	89,89,0,0	1	1	0	0.611943352224	0	2	G,G	NA	NA	0.0	0	NA	NA	91,92,0,0	1	1	0	0.579899489121	0
chr3_ref_v2	40708	0	C,CAAAAAAAAAAA,CAAAAAAAAAAAA,CAAAAAAAAAAAAA,CAAAAAAAAAAAAAAAA	1	1	0,0,2,0,6,2,4,3,3,4	1	1	0	2	CAAAAAAAAAAAAA,CAAAAAAAAAAAAAAAA	CAAAAAAAAAAAA,CAAAAAAAAAAAAA	0.5	0.839420069516	0	0,0,20,15,5,4,2,1,1,2	1	1	0	13.1201794919	1	2	CAAAAAAAAAAA,CAAAAAAAAAAAA	CAAAAAAAAAAA,CAAAAAAAAAAAAAAAA	0.125	0.50876356185	0	g.40708_40710AAAAAAAAAAAAA>AAAAAAAAAAA|g.40708_40710AAAAAAAAAAAAA>AAAAAAAAAAAA,g.40708_40710AAAAAAAAAAAAAAAA>AAAAAAAAAAA|g.40708_40710AAAAAAAAAAAAAAAA>AAAAAAAAAAAA	0|0,0|0	0,0,7,8,5,5,9,7,23,12	1	1	0	4.51123220822	0	2	CAAAAAAAAAAAAA,CAAAAAAAAAAAAAAAA	CAAAAAAAAAAA,CAAAAAAAAAAAAAAAA	0.5	0.62954444459	0	NA	NA	0,0,18,18,6,9,4,14,6,7	1	1	0	9.22894995445	1
chr3_ref_v2	41396	0	T,TCCAAATGCTACGCAG	1	0	0,0,11,17	1	1	0	2	TCCAAATGCTACGCAG,TCCAAATGCTACGCAG	NA	NA	0.0	0	0,1,5,20	1	1	0	1.28315772981	0	2	TCCAAATGCTACGCAG,TCCAAATGCTACGCAG	T,TCCAAATGCTACGCAG	0.125	0.0253178079843	0	NA	NA	0,0,8,29	1	1	0	1.81408196315	0	2	TCCAAATGCTACGCAG,TCCAAATGCTACGCAG	NA	NA	0.0	0	NA	NA	0,1,28,39	1	1	0	0.397717522677	0
chr3_ref_v2	41830	0	CAAAAAAAA,C,CAA,CAAA	1	1	16,1,2,1,3,0,8,1	1	1	0	2	CAAAAAAAA,CAAA	CAAAAAAAA,C	0.25	0.507404919294	0	14,0,24,10,9,0,1,1	1	1	0	14.9147339483	1	2	CAAAAAAAA,C	C,CAA	0.5	0.503530545432	0	g.41830_41839AAA>	0	23,19,3,2,17,6,28,6	1	1	0	9.29885055361	0	2	CAAAAAAAA,CAAA	C,CAAA	0.125	0.509846614655	0	NA	NA	43,0,7,3,33,4,5,1	1	1	0	10.9508025328	0
chr3_ref_v2	44368	0	GAAA,G,GA,GAAAAA	1	1	5,4,0,1,0,1,7,11	1	1	0	2	GAAA,GAAAAA	GAAAAA,GAAAAA	0.25	0.196162442483	0	10,6,7,10,5,6,2,10	1	1	0	5.77511051113	0	2	GA,GAAAAA	GAAA,GA	0.5	0.393216271934	1	NA	NA	16,9,17,20,3,4,3,10	1	1	0	14.6896329477	1	2	GAAA,G	G,GAAAAA	0.25	1.10862805017	0	g.44368_44372AAAAA>	0	25,9,15,16,18,15,4,12	1	1	0	10.0201056094	1
chr3_ref_v2	45678	0	T,C	1	0	36,33,39,36	1	1	0	2	T,C	NA	NA	0.0833816089391	0	46,50,35,43	1	1	0	1.44581997379	0	2	T,C	T,T	0.125	0.0436750635027	0	NA	NA	82,92,0,0	1	1	0	308.270693891	1	2	T,T	NA	NA	0.0	0	g.45677_45679C>T	1	76,66,0,0	1	1	0	308.042208475	1
chr3_ref_v2	46156	0	C,T	0	0	62,94,0,0	1	1	0	2	C,C	NA	NA	0.0	0	75,97,0,0	1	1	0	0.781687407312	0	2	C,C	NA	NA	0.0	0	NA	NA	43,39,53,59	1	1	0	324.96848853	1	2	C,T	T,T	0.125	0.0604651957499	0	g.46156C>T	0	87,108,0,0	1	1	0	1.04149207518	0
chr3_ref_v2	46748	0	G,A	1	0	44,111,0,0	1	1	0	2	G,G	NA	NA	0.0	0	49,108,0,0	1	1	0	0.627750281605	0	2	G,G	NA	NA	0.0	0	NA	NA	78,157,0,1	1	1	0	1.19448851657	0	2	G,G	NA	NA	0.00424629088145	0	NA	NA	99,140,0,0	1	1	0	5.1923530392	0
chr3_ref_v2	47701	0	T,C	1	0	58,36,0,0	1	1	0	2	T,T	NA	NA	0.0	0	63,54,0,0	1	1	0	1.33003728525	0	2	T,T	NA	NA	0.0	0	NA	NA	53,42,41,33	1	1	0	53.1075507672	1	2	T,C	T,T	0.125	0.00150262988454	0	g.47701T>C	0	115,102,1,0	1	1	0	2.21272015844	0
chr3_ref_v2	48409	0	AT,A	1	1	34,62,0,0	1	1	0	2	AT,AT	NA	NA	0.00362029687985	0	25,36,28,25	1	1	0	40.2173318513	1	2	AT,A	AT,AT	0.125	0.0984119187409	0	g.48410delT	0	68,97,0,0	1	1	0	1.16284390871	0	2	AT,AT	NA	NA	0.0081941447805	0	NA	NA	79,98,0,0	1	1	0	2.20120584631	0
chr3_ref_v2	48532	0	G,GTCAGCTTCGGCTTCGGCGTCAGCT,GTCAGCTTCGGCTTCGGCGTCAACT	0	0	0,0,13,18,0,0	1	1	0	2	GTCAGCTTCGGCTTCGGCGTCAGCT,GTCAGCTTCGGCTTCGGCGTCAGCT	NA	NA	0.0	0	0,0,24,24,0,0	1	1	0	0.799013348257	0	2	GTCAGCTTCGGCTTCGGCGTCAGCT,GTCAGCTTCGGCTTCGGCGTCAGCT	NA	NA	0.0	0	NA	NA	0,0,20,19,16,14	1	1	0	12.3333192005	1	2	GTCAGCTTCGGCTTCGGCGTCAGCT,GTCAGCTTCGGCTTCGGCGTCAACT	GTCAGCTTCGGCTTCGGCGTCAGCT,GTCAGCTTCGGCTTCGGCGTCAGCT	0.125	0.0110498361866	0	g.48532_48534TCAGCTTCGGCTTCGGCGTCAGCT>TCAGCTTCGGCTTCGGCGTCAACT	0	0,0,34,46,0,0	1	1	0	0.378100731635	0
chr3_ref_v2	48720	0	C,A	1	0	59,28,0,0	1	1	0	2	C,C	NA	NA	0.0	0	34,30,46,23	1	1	0	58.5757696845	1	2	C,A	NA	NA	0.0752234212376	0	g.48720C>A	0	90,91,0,0	1	1	0	6.68041077672	0	2	C,C	NA	NA	0.0	0	NA	NA	109,79,0,0	1	1	0	2.58878943013	0
chr3_ref_v2	50148	0	A,AAT,AATAT,AATATAT	1	1	1,1,5,3,4,4,0,5	1	1	0	2	AATAT,AATATAT	AAT,AATAT	0.5	0.48025826891	0	2,0,11,7,3,5,8,5	1	1	0	3.50598512878	0	2	AAT,AATATAT	AAT,AAT	0.125	0.920504341568	0	NA	NA	10,12,17,14,5,8,2,1	1	1	0	5.63840628372	0	2	AAT,AATAT	A,AAT	0.5	0.741694631741	1	NA	NA	3,2,6,2,7,13,4,9	1	1	0	1.35193660633	0
chr3_ref_v2	50571	0	C,A	0	0	24,51,0,0	1	1	0	2	C,C	NA	NA	0.0	0	39,47,0,0	1	1	0	2.27786050343	0	2	C,C	NA	NA	0.0	0	NA	NA	79,75,0,0	1	1	0	6.47809523794	0	2	C,C	NA	NA	0.0	0	NA	NA	101,76,0,0	1	1	0	11.591709668	0
chr3_ref_v2	50750	0	C,A	1	0	45,29,0,1	1	1	0	2	C,C	NA	NA	0.0134230203321	0	45,44,0,0	1	1	0	1.64920366842	0	2	C,C	NA	NA	0.0	0	NA	NA	87,100,0,0	1	1	0	4.67804000676	0	2	C,C	NA	NA	0.0	0	NA	NA	33,49,28,58	1	1	0	68.2159722751	1
chr3_ref_v2	52228	0	T,TTA	1	1	46,43,1,2	1	1	0	2	T,T	NA	NA	0.418893565688	0	65,62,0,3	1	1	0	0.44887360392	0	2	T,T	NA	NA	0.593044494373	0	NA	NA	41,49,31,53	1	1	0	52.8355850549	1	2	T,TTA	NA	NA	0.0957656689997	0	g.52228_52229insTA	0	64,88,4,8	1	1	0	1.87561692355	0
chr3_ref_v2	54752	0	CAA,C,CA,CAAA	1	1	30,20,0,0,4,0,2,5	1	1	0	2	CAA,CAA	CAA,CAAA	0.125	0.853808336339	0	45,18,0,0,7,5,2,2	1	1	0	2.18415626991	0	2	CAA,CAA	NA	NA	1.34981553902	0	NA	NA	11,6,4,4,23,21,21,18	1	1	0	21.0902531387	1	2	CA,CAAA	NA	NA	0.870018464508	0	g.54753delA,g.54752_54753insA	0,0	27,12,37,24,10,7,4,5	1	1	0	40.0337213919	1
chr3_ref_v2	55830	0	T,C	0	0	87,76,0,0	1	1	0	2	T,T	NA	NA	0.0	0	83,80,0,2	1	1	0	0.631984802193	0	2	T,T	NA	NA	0.417660381202	0	NA	NA	52,58,45,41	1	1	0	316.330600909	1	2	T,C	T,T	0.125	0.005181358742	0	g.55830T>C	0	92,75,0,0	1	1	0	0.473585505885	0
chr3_ref_v2	56401	0	G,C	0	0	81,75,0,0	1	1	0	2	G,G	NA	NA	0.0	0	113,68,0,0	1	1	0	2.68168744784	0	2	G,G	NA	NA	0.0	0	NA	NA	100,80,0,0	1	1	0	0.744879613397	0	2	G,G	NA	NA	0.0	0	NA	NA	93,96,0,0	1	1	0	0.613110600073	0
chr3_ref_v2	56542	0	G,A	1	0	60,82,0,0	1	1	0	2	G,G	NA	NA	0.0	0	64,100,0,0	1	1	0	0.657881458198	0	2	G,G	NA	NA	0.0	0	NA	NA	111,87,1,0	1	1	0	4.23471352997	0	2	G,G	NA	NA	0.00503779402996	0	NA	NA	85,99,0,0	1	1	0	0.814228056952	0
chr3_ref_v2	56883	0	TAA,T,TA	1	1	12,9,0,0,6,1	1	1	0	2	TAA,TAA	NA	NA	0.0350592752207	0	16,16,0,2,5,6	1	1	0	2.31319479501	0	2	TAA,TAA	TAA,T	0.125	1.20319265206	0	NA	NA	25,11,5,5,12,11	1	1	0	4.56600608048	0	2	TAA,TAA	TAA,T	0.25	0.30484945145	0	NA	NA	23,17,16,7,5,3	1	1	0	8.80043449173	0
chr3_ref_v2	56899	0	CAA,C,CA	1	1	8,9,0,0,12,8	1	1	0	2	CAA,CA	NA	NA	0.221692424136	0	9,6,2,11,4,15	1	1	0	7.77886340002	0	2	CAA,CA	CAA,C	0.5	0.22847075331	0	NA	NA	21,10,7,12,8,22	1	1	0	6.6330334945	0	2	CAA,CA	CAA,C	0.5	0.302329455127	0	NA	NA	18,10,16,9,4,16	1	1	0	11.3494153837	1
chr3_ref_v2	57049	0	CAAAA,CA,C	1	1	17,15,4,4,0,2	1	1	0	2	CAAAA,CAAAA	CAAAA,CA	0.5	0.295938178461	0	18,14,2,0,8,3	1	1	0	5.18997348619	0	2	CAAAA,CAAAA	CAAAA,C	0.5	0.478895961005	0	NA	NA	37,32,1,3,0,0	1	1	0	1.99241663426	0	2	CAAAA,CAAAA	CAAAA,CA	0.125	0.289428755621	0	NA	NA	25,14,5,9,2,2	1	1	0	1.07459072673	0
chr3_ref_v2	57067	0	CA,C	1	1	25,31,0,0	1	1	0	2	CA,CA	NA	NA	0.0319543100098	0	41,30,0,2	1	1	0	1.59166053841	0	2	CA,CA	NA	NA	0.53767349736	0	NA	NA	30,21,10,20	1	1	0	18.4024355421	1	2	CA,C	CA,CA	0.25	0.135287307359	0	g.57068delA	0	36,35,0,2	1	1	0	0.657764673527	0
chr3_ref_v2	57498	0	C,A	0	0	49,48,0,0	1	1	0	2	C,C	NA	NA	0.0	0	37,25,27,25	1	1	0	39.284916586	1	2	C,A	C,C	0.125	0.0754237618172	0	g.57498C>A	0	93,87,0,0	1	1	0	0.432756749779	0	2	C,C	NA	NA	0.0	0	NA	NA	100,76,0,0	1	1	0	1.27875687773	0
chr3_ref_v2	57609	0	A,C	1	0	73,62,0,0	1	1	0	2	A,A	NA	NA	0.0	0	35,40,42,38	1	1	0	315.180402488	1	2	A,C	NA	NA	0.0645385211376	0	g.57609A>C	0	72,107,0,0	1	1	0	4.07404322081	0	2	A,A	NA	NA	0.0	0	NA	NA	94,114,0,0	1	1	0	2.27272070384	0
chr3_ref_v2	59891	0	G,T	0	0	26,45,26,49	1	1	0	2	G,T	NA	NA	0.054808236495	0	34,68,25,40	1	1	0	2.52945171428	0	2	G,T	G,G	0.25	0.0602400803774	0	NA	NA	83,87,0,0	1	1	0	308.366853317	1	2	G,G	NA	NA	0.0	0	g.59890_59892T>G	1	90,100,0,0	1	1	0	308.44706973	1
chr3_ref_v2	62192	0	T,C	0	0	40,38,0,0	1	1	0	2	T,T	NA	NA	0.0	0	62,62,0,0	1	1	0	0.419770115503	0	2	T,T	NA	NA	0.0	0	NA	NA	45,51,49,52	1	1	0	70.2452983164	1	2	T,C	NA	NA	0.0507723253734	0	g.62192T>C	0	104,110,0,0	1	1	0	0.634164519506	0
chr3_ref_v2	62576	0	CAT,C,CATAT	1	1	20,15,0,1,3,4	1	1	0	2	CAT,CAT	CAT,CATAT	0.25	0.608134562165	0	32,35,7,6,2,3	1	1	0	3.13361509037	0	2	CAT,CAT	CAT,C	0.125	0.692921992326	0	NA	NA	37,41,7,13,6,6	1	1	0	6.04477200341	0	2	CAT,CAT	CAT,CATAT	0.125	0.690539705587	0	NA	NA	39,45,8,7,7,7	1	1	0	2.92348672771	0
chr3_ref_v2	63571	0	C,T	0	0	83,64,0,0	1	1	0	2	C,C	NA	NA	0.0	0	70,53,0,0	1	1	0	0.38700208607	0	2	C,C	NA	NA	0.0	0	NA	NA	36,49,33,35	1	1	0	312.806631432	1	2	C,T	C,C	0.125	0.0281708769667	0	g.63571C>T	0	84,81,0,0	1	1	0	1.08021529091	0
chr3_ref_v2	64816	0	C,T	0	0	88,70,0,0	1	1	0	2	C,C	NA	NA	0.0	0	57,75,0,0	1	1	0	2.76626157076	0	2	C,C	NA	NA	0.0	0	NA	NA	45,60,55,69	1	1	0	328.335959786	1	2	C,T	T,T	0.125	0.0849932128334	0	g.64816C>T	0	100,145,0,1	1	1	0	5.77035906131	0
chr3_ref_v2	66892	0	A,T	0	0	42,32,41,46	1	1	0	2	A,T	T,T	0.125	0.0894714028305	0	53,49,39,40	1	1	0	2.1027964163	0	2	A,T	A,A	0.125	0.00421053253634	0	NA	NA	34,44,62,34	1	1	0	2.93853913857	0	2	A,T	T,T	0.125	0.0436750635027	0	NA	NA	45,55,32,28	1	1	0	5.20921662675	0
chr3_ref_v2	68541	0	AG,A	1	1	52,56,0,0	1	1	0	2	AG,AG	NA	NA	0.000381472227418	0	66,53,0,0	1	1	0	1.20862773279	0	2	AG,AG	NA	NA	0.000644159981445	0	NA	NA	82,78,0,1	1	1	0	0.58913276347	0	2	AG,AG	NA	NA	0.0054103404392	0	NA	NA	38,46,45,49	1	1	0	316.5697088	1
chr3_ref_v2	70664	0	C,T	1	0	52,55,0,0	1	1	0	2	C,C	NA	NA	0.0	0	81,57,0,0	1	1	0	2.03139350303	0	2	C,C	NA	NA	0.0	0	NA	NA	84,75,0,0	1	1	0	0.80022813768	0	2	C,C	NA	NA	0.0	0	NA	NA	52,43,50,45	1	1	0	75.0782188624	1
chr3_ref_v2	72742	0	C,T	0	0	81,80,0,0	1	1	0	2	C,C	NA	NA	0.0	0	91,89,0,0	1	1	0	0.392272288817	0	2	C,C	NA	NA	0.0	0	NA	NA	101,93,0,0	1	1	0	0.493234054065	0	2	C,C	NA	NA	0.0	0	NA	NA	54,45,49,35	1	1	0	316.667803459	1
chr3_ref_v2	76130	0	T,TA	1	0	11,7,0,2	1	1	0	2	T,T	T,TA	0.25	0.210492433761	0	16,9,0,5	1	1	0	0.75653471367	0	2	T,T	T,TA	0.5	0.328504066972	0	NA	NA	39,20,2,8	1	1	0	0.419695455746	0	2	T,T	T,TA	0.25	0.170957798144	0	NA	NA	26,24,0,8	1	1	0	0.727178451368	0
chr3_ref_v2	76134	0	CAA,C	0	0	15,7,0,2	1	1	0	2	CAA,CAA	CAA,C	0.25	0.0465200156349	0	16,13,0,5	1	1	0	0.840740509455	0	2	CAA,CAA	CAA,C	0.25	0.370373788297	0	NA	NA	17,18,2,8	1	1	0	1.60357651987	0	2	CAA,CAA	CAA,C	0.5	0.154150679827	0	NA	NA	21,30,0,8	1	1	0	3.50869570866	0
chr3_ref_v2	76138	0	T,TTC	1	0	18,6,0,2	1	1	0	2	T,T	T,TTC	0.25	0.133531392625	0	16,13,0,3	1	1	0	1.71859422461	0	2	T,T	T,TTC	0.25	0.0350913198113	0	NA	NA	25,20,1,6	1	1	0	2.05790052578	0	2	T,T	T,TTC	0.25	0.0851578083403	0	NA	NA	24,29,0,7	1	1	0	4.89024588035	0
chr3_ref_v2	76143	0	A,AT	1	1	0,0,22,7	1	1	0	2	AT,AT	NA	NA	0.0319543100098	0	0,1,22,13	1	1	0	1.16413729925	0	2	AT,AT	NA	NA	0.235806789916	0	NA	NA	2,2,25,21	1	1	0	2.49453030914	0	2	AT,AT	NA	NA	0.214307961255	0	NA	NA	0,1,33,29	1	1	0	3.97810788949	0
chr3_ref_v2	76181	0	G,A	0	0	0,0,43,38	1	1	0	2	A,A	NA	NA	0.0	0	0,0,66,37	1	1	0	1.86838888274	0	2	A,A	NA	NA	0.0	0	NA	NA	0,1,79,76	1	1	0	0.468865668927	0	2	A,A	NA	NA	0.00643089033029	0	NA	NA	0,1,93,90	1	1	0	0.509910158868	0
chr3_ref_v2	77262	0	GA,G	1	1	0,0,7,14	1	1	0	2	G,G	NA	NA	0.0403647556987	0	0,1,16,14	1	1	1	1.60816339395	0	2	G,G	NA	NA	0.00443444016316	0	NA	NA	1,0,21,18	1	1	0	2.05594355948	0	2	G,G	NA	NA	0.487025268677	0	NA	NA	1,3,17,20	1	1	0	0.806286864858	0
chr3_ref_v2	78295	0	G,A	0	0	53,44,0,0	1	1	0	2	G,G	NA	NA	0.0	0	40,56,0,0	1	1	0	2.25405641882	0	2	G,G	NA	NA	0.0	0	NA	NA	72,68,0,0	1	1	0	0.614473791627	0	2	G,G	NA	NA	0.0	0	NA	NA	130,80,1,1	1	1	0	1.54468278637	0
chr3_ref_v2	78361	0	CT,C	1	1	23,21,17,18	1	1	0	2	CT,C	CT,CT	0.125	0.0323456322203	0	18,24,17,28	1	1	0	1.57021973704	0	2	CT,C	NA	NA	0.0290127563829	0	NA	NA	26,28,21,33	1	1	0	1.425794564	0	2	CT,C	NA	NA	0.0588822725054	0	NA	NA	73,79,5,6	1	1	0	13.5571993128	1
chr3_ref_v2	78405	0	C,CA	1	1	48,45,0,0	1	1	0	2	C,C	NA	NA	0.00954642738495	0	30,22,25,21	1	1	0	35.2741838976	1	2	C,CA	NA	NA	0.0245966942225	0	g.78405_78406insA	0	70,52,2,0	1	1	0	0.839657972088	0	2	C,C	NA	NA	0.422074893886	0	NA	NA	70,101,3,1	1	1	0	2.14796523057	0
chr3_ref_v2	81179	0	C,T	1	0	69,77,0,0	1	1	0	2	C,C	NA	NA	0.0	0	73,71,0,0	1	1	0	0.650503060412	0	2	C,C	NA	NA	0.0	0	NA	NA	80,92,0,0	1	1	0	0.40679454383	0	2	C,C	NA	NA	0.0	0	NA	NA	109,73,0,1	1	1	0	3.39231826094	0
chr3_ref_v2	82568	0	T,A	0	0	5,10,7,3	1	1	1	2	T,A	T,T	0.25	0.105360515658	0	13,13,6,2	1	1	1	1.98795413371	0	2	T,A	T,T	0.5	0.0800427076735	0	NA	NA	10,26,5,9	1	1	1	1.33770182852	0	2	T,A	T,T	0.5	0.154150679827	0	NA	NA	8,17,8,7	1	1	1	0.705101990295	0
chr3_ref_v2	82580	0	C,CTATTCA	0	0	1,6,7,3	1	0	1	2	NA	NA	NA	NA	0	1,5,6,2	1	0	1	0.335521977701	0	2	NA	NA	NA	NA	0	NA	NA	3,7,5,9	1	1	1	1.7960770874	0	2	C,CTATTCA	CTATTCA,CTATTCA	0.125	0.0851578083403	0	NA	NA	3,5,8,7	1	1	1	1.02965608491	0
chr3_ref_v2	84302	1	G,A	0	0	0,0,4,7	1	0	1	2	NA	NA	NA	NA	0	0,0,5,2	1	0	1	1.27065749165	0	2	NA	NA	NA	NA	0	NA	NA	1,1,1,2	1	0	1	0.808963531451	0	2	NA	NA	NA	NA	0	NA	NA	0,0,0,1	0	0	1	0.0	0
chr3_ref_v2	84376	1	A,G	1	0	35,1,6,0	1	1	1	2	NA	NA	NA	NA	0	44,0,15,0	1	1	1	1.82446209804	0	2	NA	NA	NA	NA	0	NA	NA	64,1,4,0	1	1	1	1.75417977823	0	2	NA	NA	NA	NA	0	NA	NA	62,0,1,0	1	1	1	4.09418561523	0
chr3_ref_v2	84865	1	T,C	1	0	0,46,0,5	1	1	1	2	NA	NA	NA	NA	0	0,66,0,12	1	1	1	1.12636892781	0	2	NA	NA	NA	NA	0	NA	NA	0,55,0,3	1	1	1	0.798491937766	0	2	NA	NA	NA	NA	0	NA	NA	0,36,0,1	1	1	1	1.02607353023	0
chr3_ref_v2	84910	1	T,C	1	0	0,16,0,5	1	1	1	2	NA	NA	NA	NA	0	0,25,0,6	1	1	1	0.435568668775	0	2	NA	NA	NA	NA	0	NA	NA	0,25,0,2	1	1	1	1.64419091768	0	2	NA	NA	NA	NA	0	NA	NA	0,14,0,1	1	0	1	1.09317943038	0
chr3_ref_v2	91089	0	TAA,T,TA	1	1	26,9,1,0,1,1	1	1	0	2	TAA,TAA	NA	NA	1.3023744699	0	0,0,37,7,26,3	1	1	0	309.990491206	1	2	T,TA	NA	NA	0.0823678642208	0	g.91090_91091delAA,g.91090delA	0,0	33,21,10,3,22,11	1	1	0	14.5816583923	1	2	TAA,TAA	TAA,T	0.25	0.523438159331	0	NA	NA	37,20,2,0,33,18	1	1	0	26.7223645794	1
chr3_ref_v2	91596	0	TG,T	1	1	52,52,0,0	1	1	0	2	TG,TG	NA	NA	0.00110677623171	0	62,71,0,0	1	1	0	0.622346255112	0	2	TG,TG	NA	NA	0.00193042100351	0	NA	NA	81,67,1,0	1	1	0	0.800208003274	0	2	TG,TG	NA	NA	0.00427941634027	0	NA	NA	55,49,48,35	1	1	0	63.2073907836	1
chr3_ref_v2	92495	0	C,T	0	0	42,45,0,0	1	1	0	2	C,C	NA	NA	0.0	0	30,33,29,32	1	1	0	44.998461451	1	2	C,T	NA	NA	0.0322608622182	0	g.92495C>T	0	74,72,1,0	1	1	0	0.488499425167	0	2	C,C	NA	NA	0.0068259650704	0	NA	NA	95,89,0,0	1	1	0	0.702778988217	0
chr3_ref_v2	95967	0	C,T	0	0	31,40,27,28	1	1	0	2	C,T	C,C	0.125	0.00403226352794	0	43,33,30,27	1	1	0	1.58191819372	0	2	C,T	C,C	0.125	0.0363676441709	0	NA	NA	36,32,38,41	1	1	0	1.57343845143	0	2	C,T	T,T	0.125	0.10137428099	0	NA	NA	41,37,46,39	1	1	0	1.71553072484	0
chr3_ref_v2	96075	0	G,A	0	0	37,88,0,0	1	1	0	2	G,G	NA	NA	0.0	0	66,82,0,0	1	1	0	4.33185683732	0	2	G,G	NA	NA	0.0	0	NA	NA	67,101,0,0	1	1	0	2.64964147706	0	2	G,G	NA	NA	0.0	0	NA	NA	59,92,0,0	1	1	0	2.17886985666	0
chr3_ref_v2	96274	0	A,C	0	0	80,55,0,1	1	1	0	2	A,A	NA	NA	0.00738010729762	0	56,72,0,0	1	1	0	3.84918235523	0	2	A,A	NA	NA	0.0	0	NA	NA	96,81,0,0	1	1	0	1.09420886615	0	2	A,A	NA	NA	0.0	0	NA	NA	34,42,45,49	1	1	0	318.554624955	1
chr3_ref_v2	97180	0	G,T	0	0	67,84,1,0	1	1	0	2	G,G	NA	NA	0.00660068403135	0	49,28,36,33	1	1	0	313.365698841	1	2	G,T	NA	NA	0.109698917256	0	g.97180G>T	0	70,60,0,0	1	1	0	1.85949941571	0	2	G,G	NA	NA	0.0	0	NA	NA	79,79,0,1	1	1	0	1.07702849605	0
chr3_ref_v2	98986	0	C,T	1	0	36,35,35,30	1	1	0	2	C,T	NA	NA	0.0882926071457	0	50,43,38,48	1	1	0	1.11982431002	0	2	C,T	NA	NA	0.0782521968997	0	NA	NA	38,48,36,43	1	1	0	0.903073370956	0	2	C,T	NA	NA	0.0848994437865	0	NA	NA	56,52,47,46	1	1	0	0.538906693231	0
chr3_ref_v2	100221	0	CTTTT,C,CT,CTT,CTTT	1	1	20,6,1,0,0,3,3,5,0,10	1	1	0	2	CTTTT,CTTTT	CTTTT,CTT	0.5	0.337275124789	0	11,0,10,47,3,4,1,0,0,0	1	1	0	59.9830365368	1	2	C,C	C,CT	0.25	2.01392430069	0	g.100222_100225delTTTT,g.100222_100225delTTTT	0,1	52,27,1,1,2,2,1,8,6,18	1	1	0	3.02715839305	0	2	CTTTT,CTTTT	CTTTT,CTT	0.25	1.58960176597	0	NA	NA	47,23,1,4,5,7,6,13,3,6	1	1	0	2.03930320594	0
chr3_ref_v2	101104	0	A,G	1	0	51,56,0,0	1	1	0	2	A,A	NA	NA	0.0	0	89,85,0,0	1	1	0	0.708518501767	0	2	A,A	NA	NA	0.0	0	NA	NA	52,74,0,0	1	1	0	1.07351146626	0	2	A,A	NA	NA	0.0	0	NA	NA	38,45,32,39	1	1	0	55.3143499261	1
chr3_ref_v2	101763	0	G,A	0	0	64,53,0,0	1	1	0	2	G,G	NA	NA	0.0	0	61,88,0,0	1	1	0	3.46571446809	0	2	G,G	NA	NA	0.0	0	NA	NA	95,105,0,0	1	1	0	1.64691119056	0	2	G,G	NA	NA	0.0	0	NA	NA	49,46,48,55	1	1	0	318.874111037	1
chr3_ref_v2	102013	0	C,A	0	0	48,48,0,1	1	1	0	2	C,C	NA	NA	0.0103627870355	0	60,68,0,0	1	1	0	0.67066011326	0	2	C,C	NA	NA	0.0	0	NA	NA	85,104,0,0	1	1	0	1.18529446534	0	2	C,C	NA	NA	0.0	0	NA	NA	90,125,0,0	1	1	0	2.25152662941	0
chr3_ref_v2	102461	0	G,A	0	0	66,45,0,0	1	1	0	2	G,G	NA	NA	0.0	0	70,57,0,0	1	1	0	0.748897747819	0	2	G,G	NA	NA	0.0	0	NA	NA	62,49,45,41	1	1	0	64.8899467354	1	2	G,A	G,G	0.125	0.00386847677792	0	g.102461G>A	0	111,89,0,0	1	1	0	0.852738174286	0
chr3_ref_v2	102518	0	C,T	1	0	53,90,0,0	1	1	0	2	C,C	NA	NA	0.0	0	60,97,0,0	1	1	0	0.428323417674	0	2	C,C	NA	NA	0.0	0	NA	NA	102,125,0,0	1	1	0	2.10022227597	0	2	C,C	NA	NA	0.0	0	NA	NA	91,111,1,0	1	1	0	1.89495713767	0
chr3_ref_v2	102656	0	C,T	0	0	62,60,0,0	1	1	0	2	C,C	NA	NA	0.0	0	48,35,52,21	1	1	0	71.1268069506	1	2	C,T	C,C	0.125	0.122933261633	0	g.102656C>T	0	75,60,0,0	1	1	0	0.820720504605	0	2	C,C	NA	NA	0.0	0	NA	NA	101,82,0,1	1	1	0	0.831149338305	0
chr3_ref_v2	103586	0	A,G	0	0	64,26,0,0	1	1	0	2	A,A	NA	NA	0.0	0	90,52,0,0	1	1	0	1.58376531469	0	2	A,A	NA	NA	0.0	0	NA	NA	82,76,0,0	1	1	0	6.83843350111	0	2	A,A	NA	NA	0.0	0	NA	NA	52,37,53,36	1	1	0	68.5003056272	1
chr3_ref_v2	104044	0	C,T	0	0	50,33,0,1	1	1	0	2	C,C	NA	NA	0.0119761910467	0	56,49,0,0	1	1	0	1.15901772821	0	2	C,C	NA	NA	0.0	0	NA	NA	93,71,0,0	1	1	0	0.835632757735	0	2	C,C	NA	NA	0.0	0	NA	NA	56,33,47,43	1	1	0	64.3330447661	1
chr3_ref_v2	106244	0	GA,G,GAA	1	1	36,25,1,0,4,7	1	1	0	2	GA,GA	GA,GAA	0.25	1.92024129693	0	26,19,14,14,5,2	1	1	0	16.5611122193	1	2	GA,GA	GA,GAA	0.125	0.245987603233	0	NA	NA	69,62,6,6,10,15	1	1	0	2.18306880835	0	2	GA,GA	GA,GAA	0.25	1.57599864607	0	NA	NA	60,51,14,13,10,10	1	1	0	9.83823932603	1
chr3_ref_v2	107239	0	CAT,C,CATAT	1	1	64,49,5,6,1,1	1	1	0	2	CAT,CAT	CAT,C	0.125	0.102248828409	0	47,60,1,4,3,1	1	1	0	2.52977490781	0	2	CAT,CAT	CAT,C	0.125	1.34713599688	0	NA	NA	85,66,13,15,0,3	1	1	0	2.18241074768	0	2	CAT,CAT	CAT,C	0.25	0.700041093811	0	NA	NA	44,48,8,4,38,30	1	1	0	52.66760074	1
chr3_ref_v2	107436	0	G,A	0	0	69,74,0,0	1	1	0	2	G,G	NA	NA	0.0	0	69,73,0,0	1	1	0	0.38905396031	0	2	G,G	NA	NA	0.0	0	NA	NA	68,92,0,0	1	1	0	1.09789684367	0	2	G,G	NA	NA	0.0	0	NA	NA	44,41,49,54	1	1	0	321.026105062	1
chr3_ref_v2	110090	0	G,A	0	0	68,53,0,0	1	1	0	2	G,G	NA	NA	0.0	0	68,38,50,46	1	1	0	316.891231595	1	2	G,A	NA	NA	0.0990909026442	0	g.110090G>A	0	102,74,0,0	1	1	0	0.483050964353	0	2	G,G	NA	NA	0.0	0	NA	NA	100,101,0,0	1	1	0	1.43905018198	0
chr3_ref_v2	113024	0	G,T	0	0	83,88,0,0	1	1	0	2	G,G	NA	NA	0.0	0	98,80,0,0	1	1	0	1.35813527302	0	2	G,G	NA	NA	0.0	0	NA	NA	95,92,0,0	1	1	0	0.549270717605	0	2	G,G	NA	NA	0.0	0	NA	NA	54,39,52,57	1	1	0	324.194358938	1
chr3_ref_v2	113429	0	T,C	0	0	66,92,0,0	1	1	0	2	T,T	NA	NA	0.0	0	84,105,0,0	1	1	0	0.61208946871	0	2	T,T	NA	NA	0.0	0	NA	NA	95,85,0,0	1	1	0	2.86675536649	0	2	T,T	NA	NA	0.0	0	NA	NA	52,50,45,49	1	1	0	318.454083547	1
chr3_ref_v2	114978	0	G,A	0	0	72,61,0,0	1	1	0	2	G,G	NA	NA	0.0	0	91,76,0,0	1	1	0	0.392580830877	0	2	G,G	NA	NA	0.0	0	NA	NA	80,63,0,0	1	1	0	0.466519721576	0	2	G,G	NA	NA	0.0	0	NA	NA	92,102,0,0	1	1	0	1.47871819507	0
chr3_ref_v2	124040	0	G,A	0	0	62,68,0,0	1	1	0	2	G,G	NA	NA	0.0	0	89,81,0,0	1	1	0	0.907305589391	0	2	G,G	NA	NA	0.0	0	NA	NA	79,94,0,0	1	1	0	0.509157178676	0	2	G,G	NA	NA	0.0	0	NA	NA	39,42,38,50	1	1	0	316.874512174	1
chr3_ref_v2	126149	0	CT,C	1	1	0,0,0,0	0	0	0	2	NA	NA	NA	NA	0	21,7,33,15	1	1	0	0.0	0	2	CT,C	CT,CT	0.125	0.0353656888705	0	NA	NA	30,20,39,13	1	1	0	0.0	0	2	CT,C	CT,CT	0.25	0.039537435602	0	NA	NA	47,26,51,27	1	1	0	0.0	0
chr3_ref_v2	126258	0	C,T	1	0	44,52,0,0	1	1	0	2	C,C	NA	NA	0.0	0	24,33,32,35	1	1	0	53.7605470238	1	2	C,T	T,T	0.125	0.0896730767245	0	g.126258C>T	0	94,106,0,0	1	1	0	0.441181702753	0	2	C,C	NA	NA	0.0	0	NA	NA	75,106,0,0	1	1	0	0.884619789472	0
chr3_ref_v2	126473	0	AT,A	1	1	48,44,4,1	1	1	0	2	AT,AT	NA	NA	0.916053043822	0	67,42,5,4	1	1	0	1.51101956434	0	2	AT,AT	NA	NA	1.42799945916	0	NA	NA	57,36,37,34	1	1	0	37.7771737065	1	2	AT,A	AT,AT	0.25	0.177877998179	0	g.126474delT	0	70,72,13,11	1	1	0	6.10226000447	0
chr3_ref_v2	128859	0	TA,T	1	1	45,52,1,5	1	1	0	2	TA,TA	NA	NA	0.786653888482	0	54,63,6,2	1	1	0	2.87458392964	0	2	TA,TA	NA	NA	1.61660854739	0	NA	NA	55,69,6,15	1	1	0	3.45890405471	0	2	TA,TA	NA	NA	0.447381546368	0	NA	NA	61,81,6,16	1	1	0	3.17178734718	0
chr3_ref_v2	129140	0	G,T	1	0	40,41,39,34	1	1	0	2	G,T	NA	NA	0.103989713524	0	64,39,55,41	1	1	0	1.54914224755	0	2	G,T	NA	NA	0.0703807967618	0	NA	NA	83,75,0,0	1	1	0	307.982774726	1	2	G,G	NA	NA	0.0	0	g.129139_129141T>G	1	96,67,0,0	1	1	0	308.215147201	1
chr3_ref_v2	130631	0	C,A	0	0	97,32,0,0	1	1	0	2	C,C	NA	NA	0.0	0	102,36,0,0	1	1	0	0.4372236446	0	2	C,C	NA	NA	0.0	0	NA	NA	128,45,0,0	1	1	0	0.447436143834	0	2	C,C	NA	NA	0.0	0	NA	NA	129,61,0,0	1	1	0	1.90235387672	0
chr3_ref_v2	130748	0	C,T	1	0	65,87,0,0	1	1	0	2	C,C	NA	NA	0.0	0	65,98,0,2	1	1	0	0.59038280536	0	2	C,C	NA	NA	0.417660381202	0	NA	NA	42,49,43,65	1	1	0	324.145622994	1	2	C,T	T,T	0.125	0.0800427076735	0	g.130748C>T	0	66,117,0,0	1	1	0	1.45268757498	0
chr3_ref_v2	137001	0	G,A	1	0	70,67,0,0	1	1	0	2	G,G	NA	NA	0.0	0	95,68,0,0	1	1	0	1.44699513064	0	2	G,G	NA	NA	0.0	0	NA	NA	87,77,0,0	1	1	0	0.494861131749	0	2	G,G	NA	NA	0.0	0	NA	NA	94,103,0,0	1	1	0	0.729106010228	0
chr3_ref_v2	140048	0	T,C	1	0	75,70,0,0	1	1	0	2	T,T	NA	NA	0.0	0	83,81,0,0	1	1	0	0.425368104239	0	2	T,T	NA	NA	0.0	0	NA	NA	69,67,0,0	1	1	0	0.409339325879	0	2	T,T	NA	NA	0.0	0	NA	NA	82,78,0,0	1	1	0	0.3949036687	0
chr3_ref_v2	140854	0	T,C	1	0	49,76,0,0	1	1	0	2	T,T	NA	NA	0.0	0	32,47,27,35	1	1	0	51.3162492095	1	2	T,C	T,T	0.125	0.00900096085898	0	g.140854T>C	0	77,87,0,0	1	1	0	1.62627033262	0	2	T,T	NA	NA	0.0	0	NA	NA	99,100,0,0	1	1	0	2.89040465149	0
chr3_ref_v2	141010	0	GAAA,G,GAA	1	1	23,35,0,0,3,7	1	1	0	2	GAAA,GAAA	NA	NA	0.496838843048	0	21,25,25,23,3,10	1	1	0	30.3175124555	1	2	GAAA,G	GAAA,GAAA	0.125	1.07274472186	0	g.141011_141013delAAA	0	11,35,2,1,49,55	1	1	1	34.1743940631	1	2	GAAA,GAA	GAA,GAA	0.25	0.437441435748	0	NA	NA	5,19,32,33,19,36	1	1	0	310.184260339	1
chr3_ref_v2	141324	1	A,G	0	0	73,56,0,0	1	1	0	2	NA	NA	NA	NA	0	52,50,37,23	1	1	0	48.3805307673	1	2	NA	NA	NA	NA	0	NA	NA	97,115,0,0	1	1	0	3.12024164258	0	2	NA	NA	NA	NA	0	NA	NA	91,102,0,0	1	1	0	2.36023044078	0
chr3_ref_v2	143258	0	C,T	1	0	71,70,0,0	1	1	0	2	C,C	NA	NA	0.0	0	82,54,0,0	1	1	0	1.99296473396	0	2	C,C	NA	NA	0.0	0	NA	NA	93,55,0,0	1	1	0	2.99708255776	0	2	C,C	NA	NA	0.0	0	NA	NA	53,24,38,29	1	1	0	312.901160751	1
chr3_ref_v2	143906	0	G,A	1	0	67,72,0,1	1	1	0	2	G,G	NA	NA	0.00716848947861	0	92,89,0,0	1	1	0	0.6646555506	0	2	G,G	NA	NA	0.0	0	NA	NA	99,74,0,0	1	1	0	2.14449643615	0	2	G,G	NA	NA	0.0	0	NA	NA	47,33,70,44	1	1	0	326.503446403	1
chr3_ref_v2	147456	1	A,T	0	0	0,0,0,0	0	0	1	2	NA	NA	NA	NA	0	0,0,0,0	0	0	1	0.0	0	2	NA	NA	NA	NA	0	NA	NA	0,0,2,0	0	0	1	0.0	0	2	NA	NA	NA	NA	0	NA	NA	0,0,0,0	0	0	1	0.0	0
chr3_ref_v2	147473	1	G,A	0	0	0,0,0,0	0	0	1	2	NA	NA	NA	NA	0	0,0,0,0	0	0	1	0.0	0	2	NA	NA	NA	NA	0	NA	NA	0,0,2,0	0	0	1	0.0	0	2	NA	NA	NA	NA	0	NA	NA	0,0,0,0	0	0	1	0.0	0
chr3_ref_v2	147474	1	T,C	0	0	0,0,0,0	0	0	1	2	NA	NA	NA	NA	0	0,0,0,0	0	0	1	0.0	0	2	NA	NA	NA	NA	0	NA	NA	0,0,2,0	0	0	1	0.0	0	2	NA	NA	NA	NA	0	NA	NA	0,0,0,0	0	0	1	0.0	0
chr3_ref_v2	147499	1	T,TC	0	0	4,0,0,0	0	0	1	2	NA	NA	NA	NA	0	4,0,0,0	0	0	1	0.0	0	2	NA	NA	NA	NA	0	NA	NA	2,0,0,0	0	0	1	0.0	0	2	NA	NA	NA	NA	0	NA	NA	5,0,0,0	0	0	1	0.0	0
chr3_ref_v2	147503	1	G,GAATAT	0	0	6,0,0,0	0	0	1	2	NA	NA	NA	NA	0	7,0,0,0	0	0	1	0.0	0	2	NA	NA	NA	NA	0	NA	NA	4,0,0,0	0	0	1	0.0	0	2	NA	NA	NA	NA	0	NA	NA	12,1,0,0	1	0	1	0.0	0
chr3_ref_v2	147908	0	GA,G	1	1	94,52,0,0	1	1	0	2	GA,GA	NA	NA	0.0115928498327	0	82,77,0,0	1	1	0	3.39881634459	0	2	GA,GA	NA	NA	0.646084401031	0	NA	NA	81,99,0,0	1	1	0	7.533445297	0	2	GA,GA	NA	NA	0.858514848809	0	NA	NA	55,44,53,54	1	1	0	321.583780841	1
chr3_ref_v2	148108	0	C,T	0	0	83,96,0,0	1	1	0	2	C,C	NA	NA	0.0	0	123,95,0,0	1	1	0	2.86888036622	0	2	C,C	NA	NA	0.0	0	NA	NA	71,83,0,0	1	1	0	0.389285624427	0	2	C,C	NA	NA	0.0	0	NA	NA	37,54,50,49	1	1	0	321.38054132	1
chr3_ref_v2	151035	0	GA,G	1	1	47,35,4,4	1	1	0	2	GA,GA	NA	NA	0.330980084791	0	61,66,4,5	1	1	0	1.8616304572	0	2	GA,GA	NA	NA	1.58083866339	0	NA	NA	69,76,5,5	1	1	0	2.19492115487	0	2	GA,GA	NA	NA	1.34577106791	0	NA	NA	77,91,6,9	1	1	0	2.74291475274	0
chr3_ref_v2	151208	0	C,T	0	0	86,72,0,0	1	1	0	2	C,C	NA	NA	0.0	0	98,86,0,0	1	1	0	0.436305541625	0	2	C,C	NA	NA	0.0	0	NA	NA	80,78,0,0	1	1	0	0.732110232478	0	2	C,C	NA	NA	0.0	0	NA	NA	57,51,45,50	1	1	0	318.49465905	1
chr3_ref_v2	153081	0	A,C	0	0	127,76,0,1	1	1	0	2	A,A	NA	NA	0.00491401480243	0	132,75,0,0	1	1	0	0.500270569772	0	2	A,A	NA	NA	0.0	0	NA	NA	52,54,67,51	1	1	0	329.487507139	1	2	A,C	NA	NA	0.107245530354	0	g.153081A>C	0	109,122,0,0	1	1	0	6.29579939378	0
chr3_ref_v2	153747	0	C,T	0	0	59,33,0,0	1	1	0	2	C,C	NA	NA	0.0	0	29,23,36,24	1	1	0	49.6340537284	1	2	C,T	T,T	0.125	0.10821358464	0	g.153747C>T	0	65,56,0,0	1	1	0	1.99283930703	0	2	C,C	NA	NA	0.0	0	NA	NA	89,69,0,0	1	1	0	1.6165687018	0
chr3_ref_v2	154314	0	AT,A	1	1	59,39,3,5	1	1	0	2	AT,AT	NA	NA	0.103217846244	0	26,26,33,27	1	1	0	28.4240258418	1	2	AT,A	NA	NA	0.0973991178827	0	g.154315delT	0	26,29,28,37	1	1	0	28.4201087524	1	2	AT,A	NA	NA	0.0276790450035	0	g.154315delT	0	66,66,4,8	1	1	0	1.80143016475	0
chr3_ref_v2	157446	0	G,T	0	0	28,36,27,33	1	1	0	2	G,T	NA	NA	0.0645385211376	0	34,29,32,50	1	1	0	1.71480562139	0	2	G,T	T,T	0.125	0.0122700925918	0	NA	NA	29,45,25,40	1	1	0	0.678504357931	0	2	G,T	G,G	0.125	0.121636604972	0	NA	NA	34,54,27,48	1	1	0	0.860201252553	0
chr3_ref_v2	158471	0	C,T	0	0	74,94,0,0	1	1	0	2	C,C	NA	NA	0.0	0	50,58,36,53	1	1	0	318.094600434	1	2	C,T	C,C	0.125	0.0578195708888	0	g.158471C>T	0	90,106,0,0	1	1	1	0.51011328562	0	2	C,C	NA	NA	0.0	0	NA	NA	98,116,0,0	1	1	0	0.506341974263	0
chr3_ref_v2	158990	0	GA,G	1	1	33,52,34,24	1	1	0	2	GA,G	GA,GA	0.25	0.0605125396207	0	41,36,37,38	1	1	0	2.36951545745	0	2	GA,G	GA,GA	0.125	0.104452911312	0	NA	NA	67,75,1,2	1	1	1	16.0925064484	1	2	GA,GA	NA	NA	1.20055977231	0	NA	NA	84,98,0,2	1	1	0	307.895657984	1
chr3_ref_v2	159224	0	GA,G	1	1	55,77,3,6	1	1	0	2	GA,GA	NA	NA	0.0768335620151	0	17,43,27,40	1	1	0	33.0176186408	1	2	GA,G	GA,GA	0.125	0.0763369768953	0	g.159225delA	0	60,76,3,6	1	1	0	0.530896706642	0	2	GA,GA	NA	NA	0.824974492138	0	NA	NA	62,100,6,7	1	1	0	0.794689182508	0
chr3_ref_v2	159406	0	C,A	0	0	46,58,0,0	1	1	0	2	C,C	NA	NA	0.0	0	28,30,25,34	1	1	0	48.9604497515	1	2	C,A	NA	NA	0.0170944333593	0	g.159406C>A	0	78,71,0,0	1	1	0	1.58829084937	0	2	C,C	NA	NA	0.0	0	NA	NA	97,81,0,0	1	1	0	2.49641325676	0
chr3_ref_v2	160099	0	T,C	0	0	34,79,0,0	1	1	0	2	T,T	NA	NA	0.0	0	70,86,0,0	1	1	0	4.36331798327	0	2	T,T	NA	NA	0.0	0	NA	NA	51,123,0,0	1	1	0	0.406986674918	0	2	T,T	NA	NA	0.0	0	NA	NA	75,121,0,0	1	1	0	2.10728928483	0
chr3_ref_v2	161016	0	G,T	1	0	59,63,0,0	1	1	0	2	G,G	NA	NA	0.0	0	82,83,0,0	1	1	0	0.441121854766	0	2	G,G	NA	NA	0.0	0	NA	NA	81,61,0,0	1	1	0	1.68568297213	0	2	G,G	NA	NA	0.0	0	NA	NA	42,36,42,44	1	1	0	315.782788748	1
chr3_ref_v2	163055	0	T,C	0	0	68,54,0,0	1	1	0	2	T,T	NA	NA	0.0	0	63,97,0,0	1	1	0	4.90903127121	0	2	T,T	NA	NA	0.0	0	NA	NA	87,81,0,0	1	1	0	0.777868155735	0	2	T,T	NA	NA	0.0	0	NA	NA	44,41,33,31	1	1	0	50.8044543534	1
chr3_ref_v2	164122	0	T,C	0	0	42,70,0,1	1	1	0	2	T,T	NA	NA	0.00888894741725	0	62,58,0,0	1	1	0	3.20523551416	0	2	T,T	NA	NA	0.0	0	NA	NA	33,34,21,26	1	1	0	36.7368466773	1	2	T,C	T,T	0.125	0.1032305894	0	g.164122T>C	0	74,61,0,0	1	1	0	4.85885673464	0
chr3_ref_v2	165115	0	T,G	1	0	3,71,0,0	1	1	0	2	T,T	NA	NA	0.0	0	15,69,0,0	1	1	0	6.08294367949	0	2	T,T	NA	NA	0.0	0	NA	NA	27,86,0,0	1	1	0	13.448285421	0	2	T,T	NA	NA	0.0	0	NA	NA	22,117,0,0	1	1	0	7.42607353522	0
chr3_ref_v2	167565	0	C,A	0	0	52,62,0,1	1	1	0	2	C,C	NA	NA	0.00873367996875	0	31,41,32,46	1	1	0	67.4276884406	1	2	C,A	NA	NA	0.0800427076735	0	g.167565C>A	0	74,85,0,0	1	1	0	0.489939296497	0	2	C,C	NA	NA	0.0	0	NA	NA	88,96,0,0	1	1	0	0.634367930378	0
chr3_ref_v2	169380	0	CT,C	1	1	47,30,3,3	1	1	0	2	CT,CT	NA	NA	0.0566978306094	0	67,45,4,5	1	1	0	0.40481471311	0	2	CT,CT	NA	NA	0.780051089875	0	NA	NA	68,46,6,7	1	1	0	0.906590437354	0	2	CT,CT	NA	NA	0.280793274671	0	NA	NA	72,58,11,6	1	1	0	1.78018820153	0
chr3_ref_v2	169970	0	C,T	0	0	64,47,0,0	1	1	0	2	C,C	NA	NA	0.0	0	72,72,0,0	1	1	0	1.45062166604	0	2	C,C	NA	NA	0.0	0	NA	NA	98,92,0,0	1	1	0	1.29666599615	0	2	C,C	NA	NA	0.0	0	NA	NA	45,36,51,50	1	1	0	318.510949963	1
chr3_ref_v2	169992	0	G,A	1	0	60,54,0,0	1	1	0	2	G,G	NA	NA	0.0	0	74,76,0,0	1	1	0	0.641181424159	0	2	G,G	NA	NA	0.0	0	NA	NA	91,89,0,0	1	1	0	0.520696462177	0	2	G,G	NA	NA	0.0	0	NA	NA	91,78,0,0	1	1	0	0.433253381534	0
chr3_ref_v2	170710	0	G,A	0	0	59,59,0,0	1	1	0	2	G,G	NA	NA	0.0	0	68,73,0,0	1	1	0	0.462526525325	0	2	G,G	NA	NA	0.0	0	NA	NA	44,36,36,31	1	1	0	54.0871263511	1	2	G,A	G,G	0.125	0.073980412998	0	g.170710G>A	0	90,98,0,0	1	1	0	0.532331176718	0
chr3_ref_v2	171392	0	CT,C	1	1	42,67,0,0	1	1	0	2	CT,CT	NA	NA	8.69431649545e-05	0	37,29,33,32	1	1	0	52.9833812246	1	2	CT,C	NA	NA	0.0155294193011	0	g.171393delT	0	87,76,0,0	1	1	0	4.25627361666	0	2	CT,CT	NA	NA	0.000183417457243	0	NA	NA	109,87,0,0	1	1	0	6.27700884388	0
chr3_ref_v2	172415	0	T,C	0	0	65,57,0,0	1	1	0	2	T,T	NA	NA	0.0	0	34,40,32,40	1	1	0	313.283900915	1	2	T,C	NA	NA	0.0273989741881	0	g.172415T>C	0	110,129,0,0	1	1	1	1.87195651474	0	2	T,T	NA	NA	0.0	0	NA	NA	72,99,0,0	1	1	0	2.77087733028	0
chr3_ref_v2	173798	0	GT,G	1	1	56,41,2,2	1	1	0	2	GT,GT	NA	NA	0.579672834148	0	39,36,35,35	1	1	0	39.4622989393	1	2	GT,G	GT,GT	0.25	0.102759906993	0	g.173799delT	0	80,54,2,2	1	1	0	0.544207257565	0	2	GT,GT	NA	NA	1.62108962257	0	NA	NA	64,67,6,3	1	1	0	1.32999680421	0
chr3_ref_v2	174430	0	G,T	0	0	56,50,0,0	1	1	0	2	G,G	NA	NA	0.0	0	70,63,0,0	1	1	0	0.385688040395	0	2	G,G	NA	NA	0.0	0	NA	NA	44,54,41,44	1	1	0	64.8535954131	1	2	G,T	G,G	0.125	0.108998206101	0	g.174430G>T	0	94,89,0,0	1	1	0	0.459677905826	0
chr3_ref_v2	178902	0	A,C	1	0	113,57,0,0	1	1	0	2	A,A	NA	NA	0.0	0	133,96,0,0	1	1	0	2.39382962918	0	2	A,A	NA	NA	0.0	0	NA	NA	41,55,47,40	1	1	0	317.457232594	1	2	A,C	NA	NA	0.0984400728133	0	g.178902A>C	0	125,81,0,0	1	1	0	1.35879957989	0
chr3_ref_v2	179008	0	TA,T	1	1	81,102,0,0	1	1	0	2	TA,TA	NA	NA	0.000162350584494	0	65,100,0,0	1	1	0	0.944844902731	0	2	TA,TA	NA	NA	0.000278158438485	0	NA	NA	41,47,44,59	1	1	0	323.769502306	1	2	TA,T	T,T	0.125	0.094411444196	0	g.179009delA	0	75,115,0,0	1	1	0	1.00104139695	0
chr3_ref_v2	181851	0	A,G	0	0	53,95,0,0	1	1	0	2	A,A	NA	NA	0.0	0	64,77,0,0	1	1	0	2.01081482942	0	2	A,A	NA	NA	0.0	0	NA	NA	64,100,0,0	1	1	0	0.671360013979	0	2	A,A	NA	NA	0.0	0	NA	NA	84,85,0,0	1	1	0	4.05810151224	0
chr3_ref_v2	185592	0	C,T	1	0	31,23,25,21	1	1	0	2	C,T	C,C	0.125	0.0909717782057	0	27,38,31,41	1	1	0	2.14852944163	0	2	C,T	NA	NA	0.10227884912	0	NA	NA	28,36,39,51	1	1	0	3.63336036964	0	2	C,T	T,T	0.125	0.0896121586897	0	NA	NA	49,41,38,48	1	1	0	1.55268008499	0
chr3_ref_v2	189355	0	C,T	1	0	86,56,0,0	1	1	0	2	C,C	NA	NA	0.0	0	88,71,0,0	1	1	0	1.00249646817	0	2	C,C	NA	NA	0.0	0	NA	NA	84,69,0,0	1	1	0	1.07115662278	0	2	C,C	NA	NA	0.0	0	NA	NA	38,42,49,47	1	1	0	319.180792082	1
chr3_ref_v2	190420	0	C,T	0	0	71,50,0,0	1	1	0	2	C,C	NA	NA	0.0	0	72,82,0,0	1	1	0	2.85501881749	0	2	C,C	NA	NA	0.0	0	NA	NA	78,68,0,0	1	1	0	0.955764633763	0	2	C,C	NA	NA	0.0	0	NA	NA	105,75,0,0	1	1	0	0.394223325493	0
chr3_ref_v2	197488	0	G,T	0	0	42,43,40,32	1	1	0	2	G,T	G,G	0.125	0.0853292908066	0	39,49,50,53	1	1	0	2.09883662677	0	2	G,T	T,T	0.125	0.0939222545295	0	NA	NA	52,46,35,53	1	1	0	2.32702426553	0	2	G,T	NA	NA	0.107630664192	0	NA	NA	53,60,41,65	1	1	0	3.20778934739	0
chr3_ref_v2	198549	0	A,G	1	0	59,26,0,0	1	1	0	2	A,A	NA	NA	0.0	0	70,52,0,0	1	1	0	2.57341252678	0	2	A,A	NA	NA	0.0	0	NA	NA	32,26,27,35	1	1	0	47.3709854313	1	2	A,G	NA	NA	0.0666913744987	0	g.198549A>G	0	43,54,0,0	1	1	0	7.04401279181	0
chr3_ref_v2	199608	0	C,T	0	0	82,55,0,0	1	1	0	2	C,C	NA	NA	0.0	0	83,76,0,0	1	1	0	1.56566839526	0	2	C,C	NA	NA	0.0	0	NA	NA	78,77,0,0	1	1	0	2.07608058714	0	2	C,C	NA	NA	0.0	0	NA	NA	52,40,54,43	1	1	0	318.91572376	1
chr3_ref_v2	199647	0	C,G	1	0	89,70,0,0	1	1	0	2	C,C	NA	NA	0.0	0	33,40,35,41	1	1	0	315.26159811	1	2	C,G	NA	NA	0.0402738991379	0	g.199647C>G	0	73,88,0,0	1	1	0	2.49398558874	0	2	C,C	NA	NA	0.0	0	NA	NA	98,100,0,0	1	1	0	1.44389484601	0
chr3_ref_v2	200253	0	C,T	1	0	64,59,0,0	1	1	0	2	C,C	NA	NA	0.0	0	85,80,0,0	1	1	0	0.396982633495	0	2	C,C	NA	NA	0.0	0	NA	NA	52,37,39,34	1	1	0	59.2013610294	1	2	C,T	C,C	0.125	0.0531374996972	0	g.200253C>T	0	102,75,0,0	1	1	0	1.1241823768	0
chr3_ref_v2	201503	0	CT,C	1	1	57,46,5,3	1	1	0	2	CT,CT	NA	NA	0.558989825757	0	71,69,5,7	1	1	0	0.92986230784	0	2	CT,CT	NA	NA	1.39061192709	0	NA	NA	63,77,20,10	1	1	0	4.55954302326	0	2	CT,CT	NA	NA	0.212067459434	0	NA	NA	44,48,35,44	1	1	0	33.4682233863	1
chr3_ref_v2	202813	0	A,C	0	0	75,77,0,0	1	1	0	2	A,A	NA	NA	0.0	0	62,81,0,0	1	1	0	1.07752081171	0	2	A,A	NA	NA	0.0	0	NA	NA	37,42,38,54	1	1	0	319.395883153	1	2	A,C	C,C	0.125	0.0989737036989	0	g.202813A>C	0	84,113,0,0	1	1	0	1.49546005216	0
chr3_ref_v2	205399	0	G,A	0	0	52,72,0,0	1	1	0	2	G,G	NA	NA	0.0	0	69,63,0,0	1	1	0	2.06261794352	0	2	G,G	NA	NA	0.0	0	NA	NA	62,69,11,7	1	1	0	8.61015949619	0	2	G,G	G,A	0.25	0.0389154162497	1	NA	NA	95,97,0,0	1	1	0	1.72118877777	0
chr3_ref_v2	205562	0	GT,G	1	1	56,28,0,0	1	1	0	2	GT,GT	NA	NA	0.00362029687985	0	66,53,0,0	1	1	0	2.21892166871	0	2	GT,GT	NA	NA	0.00680065846543	0	NA	NA	49,31,44,25	1	1	0	52.4501894024	1	2	GT,G	GT,GT	0.125	0.0885121078827	0	g.205563delT	0	116,45,1,1	1	1	0	0.901952447807	0
chr3_ref_v2	205583	0	A,G	0	0	58,24,0,0	1	1	0	2	A,A	NA	NA	0.0	0	71,42,0,0	1	1	0	1.3971708504	0	2	A,A	NA	NA	0.0	0	NA	NA	49,30,55,27	1	1	0	66.994122118	1	2	A,G	NA	NA	0.0372713947972	0	g.205583A>G	0	128,44,0,0	1	1	0	0.792004214979	0
chr3_ref_v2	205618	0	CA,C	1	1	22,32,0,7	1	1	0	2	CA,CA	NA	NA	0.64852343038	0	15,15,23,29	1	1	0	24.0223635249	1	2	CA,C	CA,CA	0.25	0.0176009615529	0	g.205619delA	0	35,30,22,33	1	1	0	17.741036882	1	2	CA,CA	CA,C	0.5	0.0946955410257	0	NA	NA	59,76,16,18	1	1	0	7.62642512128	0
chr3_ref_v2	206192	0	G,A	1	0	39,43,0,0	1	1	0	2	G,G	NA	NA	0.0	0	54,49,0,0	1	1	0	0.737919435937	0	2	G,G	NA	NA	0.0	0	NA	NA	103,60,0,0	1	1	0	4.52663774197	0	2	G,G	NA	NA	0.0	0	NA	NA	120,102,0,0	1	1	0	1.52724152894	0
chr3_ref_v2	207552	0	GA,G,GAA	1	1	10,12,5,4,3,0	1	1	0	2	GA,GA	GA,GAA	0.125	0.125585799918	0	26,18,4,6,16,12	1	1	0	6.05895779297	0	2	GA,GAA	GAA,GAA	0.5	0.097772704401	0	NA	NA	39,24,19,13,7,7	1	1	0	1.39264170654	0	2	GA,GA	GA,GAA	0.125	0.344726070878	0	NA	NA	30,29,28,24,6,7	1	1	0	2.79874414995	0
chr3_ref_v2	207723	0	C,T	0	0	29,60,0,0	1	1	0	2	C,C	NA	NA	0.0	0	31,76,0,0	1	1	0	0.619125765739	0	2	C,C	NA	NA	0.0	0	NA	NA	27,45,33,60	1	1	0	79.3548085814	1	2	C,T	T,T	0.125	0.00461894585629	0	g.207723C>T	0	81,104,0,0	1	1	0	3.09894732609	0
chr3_ref_v2	209063	0	C,T	1	0	36,35,0,0	1	1	0	2	C,C	NA	NA	0.0	0	37,53,0,0	1	1	0	1.40370312558	0	2	C,C	NA	NA	0.0	0	NA	NA	88,65,0,0	1	1	0	1.28241623148	0	2	C,C	NA	NA	0.0	0	NA	NA	87,63,0,0	1	1	0	1.37718584053	0
chr3_ref_v2	211156	0	C,T	0	0	40,47,0,0	1	1	0	2	C,C	NA	NA	0.0	0	63,44,0,0	1	1	0	2.40604223185	0	2	C,C	NA	NA	0.0	0	NA	NA	79,78,0,0	1	1	0	0.814237251798	0	2	C,C	NA	NA	0.0	0	NA	NA	108,94,0,0	1	1	0	1.73271193638	0
chr3_ref_v2	216046	0	AT,A	1	1	44,36,2,1	1	1	0	2	AT,AT	NA	NA	0.674670562771	0	38,29,41,29	1	1	0	42.8901440039	1	2	AT,A	AT,AT	0.125	0.00979154238482	0	g.216047delT	0	83,86,4,6	1	1	0	1.67082125754	0	2	AT,AT	NA	NA	0.936857805667	0	NA	NA	57,47,67,50	1	1	0	71.1627309493	1
chr3_ref_v2	217853	0	C,T	0	0	79,53,0,0	1	1	0	2	C,C	NA	NA	0.0	0	98,63,0,0	1	1	0	0.417739863209	0	2	C,C	NA	NA	0.0	0	NA	NA	44,42,49,43	1	1	0	317.419565121	1	2	C,T	NA	NA	0.0674412807955	0	g.217853C>T	0	89,79,0,0	1	1	0	1.41255108215	0
chr3_ref_v2	219174	0	CT,C	1	1	22,10,27,13	1	1	0	2	CT,C	NA	NA	0.062738006351	0	31,24,30,17	1	1	0	2.24719148218	0	2	CT,C	CT,CT	0.5	0.112555332882	0	NA	NA	77,51,11,5	1	1	0	16.0037666088	1	2	CT,CT	NA	NA	0.751063960167	0	g.219174_219176>T	1	54,34,47,31	1	1	0	1.98131062572	0
chr3_ref_v2	220106	0	C,CTA	1	1	22,48,0,0	1	1	0	2	C,C	NA	NA	0.000127788817185	0	60,52,0,0	1	1	0	6.28237036609	0	2	C,C	NA	NA	0.000109122283871	0	NA	NA	52,51,34,54	1	1	0	59.3440263792	1	2	C,CTA	C,C	0.125	0.0945919919067	0	g.220106_220107insTA	0	98,130,0,0	1	1	0	3.84997638579	0
chr3_ref_v2	220126	0	CTA,C	1	1	32,29,1,3	1	1	0	2	CTA,CTA	CTA,C	0.125	0.101602378373	0	73,37,5,3	1	1	0	2.46031224179	0	2	CTA,CTA	CTA,C	0.125	0.0103684249782	0	NA	NA	114,72,15,7	1	1	0	5.99320900818	0	2	CTA,CTA	CTA,C	0.125	0.218020793678	0	NA	NA	109,76,10,6	1	1	0	2.9163797823	0
chr3_ref_v2	220603	0	TTA,T,TTATA	1	1	23,12,2,0,10,10	1	1	0	2	TTA,TTATA	TTA,TTA	0.25	0.392280886346	0	17,10,31,23,17,15	1	1	0	26.061765647	1	2	T,TTATA	TTA,T	0.5	0.392116615086	0	g.220604_220605delTA	0	45,20,9,5,29,13	1	1	0	2.009472243	0	2	TTA,TTATA	TTA,T	0.125	0.380547627574	0	NA	NA	31,23,24,22,0,3	1	1	0	22.8986956907	1
chr3_ref_v2	220625	0	A,G	1	0	64,39,3,1	1	1	0	2	A,A	A,G	0.125	0.540384426008	0	79,63,1,0	1	1	0	1.49183175791	0	2	A,A	NA	NA	0.00701757265865	0	NA	NA	122,57,0,0	1	1	0	2.13781599007	0	2	A,A	NA	NA	0.0	0	NA	NA	70,58,1,2	1	1	0	1.42423460616	0
chr3_ref_v2	223313	0	CT,C	1	1	32,18,26,28	1	1	0	2	CT,C	NA	NA	0.0330576685919	0	36,29,50,33	1	1	0	2.00316963004	0	2	CT,C	C,C	0.125	0.0849314293709	0	NA	NA	53,50,57,37	1	1	0	2.61093823955	0	2	CT,C	CT,CT	0.125	0.0746493963601	0	NA	NA	59,35,70,50	1	1	0	2.16949888106	0
chr3_ref_v2	223325	0	A,AC	1	1	47,50,0,1	1	1	0	2	A,A	NA	NA	0.00739045065704	0	76,66,0,1	1	1	0	0.911446948075	0	2	A,A	NA	NA	0.000479100584167	0	NA	NA	47,49,36,40	1	1	0	54.9449477324	1	2	A,AC	A,A	0.125	0.0357581540163	0	g.223325_223326insC	0	107,85,0,1	1	1	0	1.66131242842	0
chr3_ref_v2	224154	0	C,T	1	0	49,46,0,0	1	1	0	2	C,C	NA	NA	0.0	0	49,20,33,29	1	1	0	47.0026776477	1	2	C,T	NA	NA	0.106972119552	0	g.224154C>T	0	100,66,0,0	1	1	0	1.85957245638	0	2	C,C	NA	NA	0.0	0	NA	NA	103,75,0,0	1	1	0	1.28450893864	0
chr3_ref_v2	224794	0	GTT,G,GT	1	1	14,14,4,1,21,14	1	1	0	2	GTT,GT	NA	NA	0.237341820318	0	20,22,6,4,18,29	1	1	0	1.6186550231	0	2	GTT,GT	GTT,GTT	0.5	0.133712193606	0	NA	NA	0,0,41,39,10,9	1	1	0	311.712528804	1	2	G,G	G,GT	0.25	0.264843323539	0	g.224795_224796delTT,g.224794_224797T>	-1,-1	20,34,26,33,3,6	1	1	0	33.9525573852	1
chr3_ref_v2	225102	0	CA,C,CAA	1	1	30,19,3,1,2,6	1	1	0	2	CA,CA	CA,CAA	0.25	1.45581061237	0	16,11,35,31,1,7	1	1	0	37.1245863503	1	2	CA,C	C,CAA	0.25	0.0611029389313	0	g.225103delA	0	41,16,12,6,24,33	1	1	0	13.1996515952	1	2	CA,CAA	CAA,CAA	0.25	0.137649199189	0	g.225102_225103insA	0	35,19,58,44,4,5	1	1	0	51.9015339536	1
chr3_ref_v2	225979	0	C,T	0	0	72,90,0,1	1	1	0	2	C,C	NA	NA	0.00615386557438	0	76,102,0,0	1	1	0	0.54347108357	0	2	C,C	NA	NA	0.0	0	NA	NA	34,43,45,58	1	1	0	323.14414888	1	2	C,T	T,T	0.125	0.039609138095	0	g.225979C>T	0	78,99,0,0	1	1	0	0.447821452877	0
chr3_ref_v2	226460	0	C,A	1	0	51,67,0,2	1	1	0	2	C,C	NA	NA	0.422272226425	0	60,92,0,0	1	1	0	0.948806489127	0	2	C,C	NA	NA	0.0	0	NA	NA	54,52,44,46	1	1	0	62.5120999874	1	2	C,A	C,C	0.125	0.0876850044991	0	g.226460C>A	0	86,117,0,0	1	1	0	0.731872214129	0
chr3_ref_v2	226835	0	CTTT,C,CT	1	1	26,17,3,0,7,1	1	1	0	2	CTTT,CTTT	CTTT,CT	0.5	0.234831748713	0	40,20,8,5,6,2	1	1	0	2.09770153196	0	2	CTTT,CTTT	CTTT,CT	0.5	0.22567020867	0	NA	NA	46,26,27,16,2,3	1	1	0	13.4661923292	1	2	CTTT,C	CTTT,CTTT	0.125	0.242485383736	0	NA	NA	78,27,9,3,19,9	1	1	0	2.82541821984	0
chr3_ref_v2	226854	0	TC,T	1	0	31,46,8,0	1	1	0	2	TC,TC	TC,T	0.25	0.200670695462	0	49,58,14,0	1	1	0	0.695200925491	0	2	TC,TC	TC,T	0.25	0.0188684843044	0	NA	NA	76,76,13,0	1	1	0	2.15986956874	0	2	TC,TC	TC,T	0.125	0.323227009871	0	NA	NA	70,72,41,0	1	1	0	7.00270076934	0
chr3_ref_v2	226861	0	C,T	1	0	29,48,6,0	1	1	0	2	C,C	C,T	0.125	0.310154928304	0	56,63,14,0	1	1	0	1.32134817087	0	2	C,C	C,T	0.25	0.125163142954	0	NA	NA	85,80,13,0	1	1	0	3.58481695977	0	2	C,C	C,T	0.125	0.241162056817	0	NA	NA	77,78,39,0	1	1	0	8.4492571568	0
chr3_ref_v2	227586	0	G,T	0	0	57,69,0,0	1	1	0	2	G,G	NA	NA	0.0	0	83,56,0,0	1	1	0	3.58139135103	0	2	G,G	NA	NA	0.0	0	NA	NA	43,46,36,52	1	1	0	316.632460044	1	2	G,T	NA	NA	0.0112995552539	0	g.227586G>T	0	71,89,0,0	1	1	0	0.409324720798	0
chr3_ref_v2	228826	0	C,A	0	0	61,74,0,1	1	1	0	2	C,C	NA	NA	0.00738010729762	0	72,83,0,0	1	1	0	0.491281908087	0	2	C,C	NA	NA	0.0	0	NA	NA	106,90,0,0	1	1	0	2.30344198159	0	2	C,C	NA	NA	0.0	0	NA	NA	42,49,45,42	1	1	0	316.147936757	1
chr3_ref_v2	229904	0	C,A	0	0	68,78,0,1	1	1	0	2	C,C	NA	NA	0.0068259650704	0	41,49,41,41	1	1	0	315.473271143	1	2	C,A	NA	NA	0.093090423066	0	g.229904C>A	0	75,73,0,0	1	1	0	0.817270041086	0	2	C,C	NA	NA	0.0	0	NA	NA	69,76,0,0	1	1	0	0.462862902913	0
chr3_ref_v2	230372	0	C,A	0	0	45,64,0,1	1	1	0	2	C,C	NA	NA	0.00913248356327	0	66,63,0,0	1	1	0	1.98930311405	0	2	C,C	NA	NA	0.0	0	NA	NA	92,149,0,1	1	1	0	0.807240163722	0	2	C,C	NA	NA	0.00414079266603	0	NA	NA	78,144,0,0	1	1	0	1.66551648267	0
chr3_ref_v2	232186	0	GA,G	1	1	51,46,0,0	1	1	0	2	GA,GA	NA	NA	0.00362029687985	0	68,53,1,0	1	1	0	0.581095333007	0	2	GA,GA	NA	NA	0.00142984067108	0	NA	NA	37,26,60,39	1	1	0	319.096254636	1	2	GA,G	G,G	0.25	0.0662687232313	0	g.232187delA	0	114,69,1,2	1	1	0	2.02860980062	0
chr3_ref_v2	232245	0	T,C	0	0	70,44,0,0	1	1	0	2	T,T	NA	NA	0.0	0	100,57,1,0	1	1	0	0.483584273703	0	2	T,T	NA	NA	0.00634922767866	0	NA	NA	38,35,54,50	1	1	0	319.972803847	1	2	T,C	C,C	0.125	0.102617029712	0	g.232245T>C	0	104,88,0,0	1	1	0	1.64805775821	0
chr3_ref_v2	232608	0	GTT,G,GT	1	1	47,37,0,0,8,8	1	1	0	2	GTT,GTT	GTT,GT	0.25	0.134619455994	0	6,1,2,4,61,65	1	1	0	310.858340243	1	2	GT,GT	GTT,GT	0.125	0.912323038776	0	g.232609delT,g.232609delT	0,1	85,88,3,0,17,16	1	1	0	1.13982846842	0	2	GTT,GTT	GTT,GT	0.125	0.821844706549	0	NA	NA	46,50,52,47,12,11	1	1	0	72.2154830971	1
chr3_ref_v2	232634	0	CT,C	1	1	38,41,3,5	1	1	0	2	CT,CT	NA	NA	0.293708689994	0	36,28,26,41	1	1	0	23.8075925339	1	2	CT,C	CT,CT	0.25	0.0397850487039	0	g.232635delT	0	9,18,57,94	1	1	0	317.0316865	1	2	C,C	CT,C	0.25	0.108811219893	0	g.232635delT,g.232635delT	0,1	40,60,41,68	1	1	0	38.0875818684	1
chr3_ref_v2	235947	0	T,C	0	0	68,50,0,0	1	1	0	2	T,T	NA	NA	0.0	0	48,41,48,28	1	1	0	65.4556587052	1	2	T,C	T,T	0.125	0.0934113988351	0	g.235947T>C	0	85,77,0,0	1	1	0	0.987609166166	0	2	T,T	NA	NA	0.0	0	NA	NA	82,79,0,1	1	1	0	1.25099431961	0
chr3_ref_v2	238277	0	ATTT,AT,A,ATT	1	1	4,2,21,8,8,2,18,3	1	1	0	2	AT,ATT	ATTT,AT	0.25	0.423548394352	0	11,0,13,8,25,6,14,5	1	1	0	5.50356429617	0	2	ATTT,AT	AT,A	0.25	0.230880945284	0	NA	NA	6,0,38,11,54,21,5,2	1	1	0	18.8987785825	1	2	AT,A	ATTT,AT	0.125	0.886119762558	0	g.238277_238281TT>	0	26,2,32,7,17,11,27,13	1	1	0	6.90613999749	0
chr3_ref_v2	238567	0	C,A	0	0	73,59,0,0	1	1	0	2	C,C	NA	NA	0.0	0	76,63,0,0	1	1	0	0.395863364246	0	2	C,C	NA	NA	0.0	0	NA	NA	94,84,0,0	1	1	0	0.572098775473	0	2	C,C	NA	NA	0.0	0	NA	NA	60,43,54,47	1	1	0	318.96766731	1
chr3_ref_v2	239305	0	C,CT	1	1	65,79,0,0	1	1	0	2	C,C	NA	NA	0.00021214869675	0	83,108,0,0	1	1	0	0.484219880389	0	2	C,C	NA	NA	0.000335838535145	0	NA	NA	82,102,0,0	1	1	0	0.401348447015	0	2	C,C	NA	NA	0.000343475533718	0	NA	NA	47,57,52,50	1	1	0	319.782520147	1
chr3_ref_v2	243811	0	GTA,G,GTATATA	1	1	17,16,7,7,0,1	1	1	0	2	GTA,GTA	GTA,G	0.5	0.138875885332	0	22,15,40,18,0,0	1	1	0	10.3624852712	0	2	GTA,G	G,G	0.125	0.0441107107566	0	NA	NA	47,31,23,16,1,1	1	1	0	1.04192141667	0	2	GTA,GTA	GTA,G	0.5	0.0258112283162	0	NA	NA	37,14,11,3,19,10	1	1	0	14.1927272331	1
chr3_ref_v2	244268	0	G,A	0	0	44,48,10,6	1	1	0	2	G,G	G,A	0.25	0.196710294246	1	67,66,0,0	1	1	0	4.0786900264	0	2	G,G	NA	NA	0.0	0	NA	NA	69,56,0,0	1	1	0	4.69674276183	0	2	G,G	NA	NA	0.0	0	NA	NA	84,87,0,0	1	1	0	5.17355017913	0
chr3_ref_v2	246023	0	GA,G	1	1	75,50,1,0	1	1	0	2	GA,GA	NA	NA	0.00362468018352	0	73,71,1,1	1	1	0	1.78070348991	0	2	GA,GA	NA	NA	0.546993498386	0	NA	NA	53,45,65,55	1	1	0	324.369542546	1	2	GA,G	G,G	0.125	0.0668487410863	0	g.246024delA	0	136,93,1,3	1	1	0	0.56602924137	0
chr3_ref_v2	247386	0	T,C	1	0	35,60,0,0	1	1	0	2	T,T	NA	NA	0.0	0	28,28,23,29	1	1	0	40.6731676002	1	2	T,C	NA	NA	0.0741079721537	0	g.247386T>C	0	18,51,0,0	1	1	0	1.47539328356	0	2	T,T	NA	NA	0.0	0	NA	NA	29,83,0,0	1	1	0	2.12446284028	0
chr3_ref_v2	255136	0	T,TTA	1	1	39,52,0,0	1	1	0	2	T,T	NA	NA	0.0011867739268	0	63,48,0,0	1	1	0	2.78454399184	0	2	T,T	NA	NA	0.00106890232753	0	NA	NA	78,99,0,0	1	1	0	0.437631323592	0	2	T,T	NA	NA	0.00176990709969	0	NA	NA	41,37,37,41	1	1	0	58.2728371727	1
chr3_ref_v2	255816	0	G,GT,GTT	1	1	4,2,28,8,2,0	1	1	0	2	GT,GT	NA	NA	0.664196954787	0	34,27,32,16,0,3	1	1	0	16.0975091634	1	2	GT,GT	G,GT	0.25	0.159670188748	0	NA	NA	42,32,28,20,7,9	1	1	0	18.9475405113	1	2	G,GT	GT,GTT	0.25	0.150024708744	0	g.255816_255818T>	0	28,23,20,20,6,8	1	1	0	12.693523163	1
chr3_ref_v2	255855	0	G,GTA,GTATA	1	1	16,16,16,13,0,1	1	1	0	2	G,GTA	GTA,GTA	0.125	0.0914857640299	0	35,32,20,16,3,7	1	1	0	2.69717676844	0	2	G,GTA	G,GTATA	0.125	0.379260744284	0	NA	NA	28,36,19,29,1,3	1	1	0	0.940863690834	0	2	G,GTA	NA	NA	0.139150199129	0	NA	NA	7,4,16,9,25,40	1	1	0	50.3471936516	1
chr3_ref_v2	260048	0	G,A	0	0	28,47,0,0	1	1	0	2	G,G	NA	NA	0.0	0	42,56,0,0	1	1	0	0.826609186507	0	2	G,G	NA	NA	0.0	0	NA	NA	69,67,0,0	1	1	0	3.101575	0	2	G,G	NA	NA	0.0	0	NA	NA	45,37,40,34	1	1	0	49.8653508907	1
chr3_ref_v2	261391	0	C,T	1	0	49,36,0,0	1	1	0	2	C,C	NA	NA	0.0	0	56,44,0,0	1	1	0	0.428279788244	0	2	C,C	NA	NA	0.0	0	NA	NA	106,78,0,0	1	1	0	0.390356116207	0	2	C,C	NA	NA	0.0	0	NA	NA	98,77,0,0	1	1	0	0.474413517514	0
chr3_ref_v2	262505	0	G,A	0	0	48,59,0,0	1	1	0	2	G,G	NA	NA	0.0	0	34,44,40,34	1	1	0	58.840615299	1	2	G,A	NA	NA	0.0526437334854	0	g.262505G>A	0	76,118,0,0	1	1	0	1.21220786213	0	2	G,G	NA	NA	0.0	0	NA	NA	78,140,0,0	1	1	0	2.45284932872	0
chr3_ref_v2	263555	0	A,G	0	0	58,82,0,1	1	1	0	2	A,A	NA	NA	0.00711746776886	0	43,60,25,47	1	1	0	64.6631672999	1	2	A,G	A,A	0.125	0.106748440933	0	g.263555A>G	0	100,113,0,0	1	1	0	1.34633597608	0	2	A,A	NA	NA	0.0	0	NA	NA	92,119,0,0	1	1	0	0.639898872126	0
chr3_ref_v2	264110	0	T,C	0	0	74,47,0,0	1	1	0	2	T,T	NA	NA	0.0	0	78,59,0,0	1	1	0	0.761947896098	0	2	T,T	NA	NA	0.0	0	NA	NA	41,42,40,35	1	1	0	61.8901404639	1	2	T,C	NA	NA	0.10135249426	0	g.264110T>C	0	81,90,0,0	1	1	0	3.93329733718	0
chr3_ref_v2	264132	0	G,T	0	0	75,51,1,0	1	1	0	2	G,G	NA	NA	0.00790517950711	0	89,54,0,0	1	1	0	0.637578502116	0	2	G,G	NA	NA	0.0	0	NA	NA	45,58,29,27	1	1	0	41.5900566338	1	2	G,T	G,G	0.25	0.0985516737285	0	g.264132G>T	0	72,95,0,0	1	1	0	5.25843895198	0
chr3_ref_v2	266127	0	A,T	0	0	59,57,0,0	1	1	0	2	A,A	NA	NA	0.0	0	75,64,0,0	1	1	0	0.596651934849	0	2	A,A	NA	NA	0.0	0	NA	NA	63,73,0,0	1	1	0	0.791922255538	0	2	A,A	NA	NA	0.0	0	NA	NA	45,39,29,36	1	1	0	51.4406000889	1
chr3_ref_v2	268503	0	G,A	0	0	62,69,0,0	1	1	0	2	G,G	NA	NA	0.0	0	74,84,0,0	1	1	0	0.394816883137	0	2	G,G	NA	NA	0.0	0	NA	NA	82,129,0,0	1	1	0	2.15432087172	0	2	G,G	NA	NA	0.0	0	NA	NA	86,96,0,0	1	1	0	0.390594276374	0
chr3_ref_v2	268855	0	GAA,GA,G	1	1	11,19,5,11,4,4	1	1	0	2	GAA,GAA	GAA,G	0.25	0.365545649063	0	14,17,20,16,14,12	1	1	0	3.66592587426	0	2	GAA,GAA	GAA,G	0.5	0.393882776474	1	NA	NA	7,8,27,27,37,30	1	1	0	15.6921034274	1	2	GA,G	GAA,GA	0.25	0.350551038023	0	g.268856delA,g.268856_268857delAA	0,0	27,45,14,13,30,30	1	1	0	8.17331184987	0
chr3_ref_v2	269537	0	A,G	1	0	61,84,0,0	1	1	0	2	A,A	NA	NA	0.0	0	106,104,0,0	1	1	0	2.13519787774	0	2	A,A	NA	NA	0.0	0	NA	NA	119,130,0,0	1	1	0	1.43013076064	0	2	A,A	NA	NA	0.0	0	NA	NA	40,62,56,59	1	1	0	323.856760283	1
chr3_ref_v2	270399	0	G,A	0	0	53,50,0,0	1	1	0	2	G,G	NA	NA	0.0	0	53,85,0,0	1	1	0	2.98976033323	0	2	G,G	NA	NA	0.0	0	NA	NA	80,97,2,0	1	1	0	1.15505257258	0	2	G,G	NA	NA	0.416701181375	0	NA	NA	33,46,46,35	1	1	0	65.2396870273	1
chr3_ref_v2	271413	0	A,C	0	0	80,69,0,0	1	1	0	2	A,A	NA	NA	0.0	0	44,44,42,41	1	1	0	315.852440419	1	2	A,C	NA	NA	0.0584962066816	0	g.271413A>C	0	103,101,0,0	1	1	0	0.710632446413	0	2	A,A	NA	NA	0.0	0	NA	NA	97,98,0,0	1	1	0	0.831800013019	0
chr3_ref_v2	273394	0	G,T	1	0	40,62,11,0	1	1	0	2	G,G	G,T	0.25	0.194156014441	0	38,70,18,0	1	1	0	1.2089758992	0	2	G,G	G,T	0.25	0.208217901098	0	NA	NA	0,0,0,0	0	0	0	0.0	0	2	NA	NA	NA	NA	0	NA	NA	36,70,15,0	1	1	0	0.710183797171	0
chr3_ref_v2	275281	0	CT,C	1	1	65,72,2,2	1	1	0	2	CT,CT	NA	NA	0.106258055592	0	76,58,2,3	1	1	0	1.59471268145	0	2	CT,CT	NA	NA	0.662007796504	0	NA	NA	76,78,18,13	1	1	0	11.3819951595	1	2	CT,CT	CT,C	0.25	0.0720793986638	0	NA	NA	82,70,7,3	1	1	0	2.11884022653	0
chr3_ref_v2	275500	0	C,A	1	0	39,79,0,0	1	1	0	2	C,C	NA	NA	0.0	0	75,82,1,0	1	1	0	4.07461506738	0	2	C,C	NA	NA	0.00634922767866	0	NA	NA	91,85,0,0	1	1	0	6.93824651874	0	2	C,C	NA	NA	0.0	0	NA	NA	89,76,0,0	1	1	0	8.01018184326	0
chr3_ref_v2	277175	0	A,G	0	0	57,69,0,0	1	1	0	2	A,A	NA	NA	0.0	0	73,108,0,1	1	1	0	0.929184158086	0	2	A,A	NA	NA	0.00550965581097	0	NA	NA	95,111,1,0	1	1	0	0.394326113134	0	2	A,A	NA	NA	0.00484262447579	0	NA	NA	53,53,46,53	1	1	0	317.972876822	1
chr3_ref_v2	278029	0	C,A	0	0	55,100,0,2	1	1	0	2	C,C	NA	NA	0.418285796537	0	86,103,0,0	1	1	0	2.88090440528	0	2	C,C	NA	NA	0.0	0	NA	NA	70,103,7,13	1	1	0	7.11802065004	0	2	C,C	C,A	0.25	0.211649171888	1	NA	NA	92,118,0,0	1	1	0	2.42142894973	0
chr3_ref_v2	278512	0	G,A	0	0	48,73,0,0	1	1	0	2	G,G	NA	NA	0.0	0	72,77,0,0	1	1	0	1.76173711301	0	2	G,G	NA	NA	0.0	0	NA	NA	99,89,0,0	1	1	0	3.83126244786	0	2	G,G	NA	NA	0.0	0	NA	NA	97,83,0,0	1	1	0	4.29397303721	0
chr3_ref_v2	281782	0	G,A	0	0	56,71,0,0	1	1	0	2	G,G	NA	NA	0.0	0	97,117,0,0	1	1	0	0.451928913717	0	2	G,G	NA	NA	0.0	0	NA	NA	55,54,64,63	1	1	0	325.760182344	1	2	G,A	A,A	0.125	0.0984752240515	0	g.281782G>A	0	110,125,0,0	1	1	0	0.666121341353	0
chr3_ref_v2	285545	0	AT,A	1	1	52,44,1,3	1	1	0	2	AT,AT	NA	NA	0.569310047113	0	35,38,38,30	1	1	0	46.2398351091	1	2	AT,A	AT,AT	0.25	0.100801042507	0	g.285546delT	0	100,89,8,7	1	1	0	2.96810026821	0	2	AT,AT	NA	NA	0.643240997695	0	NA	NA	73,79,12,7	1	1	0	6.75980629939	0
chr3_ref_v2	287057	0	CA,C	1	1	75,56,0,2	1	1	0	2	CA,CA	NA	NA	0.349156525417	0	78,64,0,1	1	1	0	0.563993872566	0	2	CA,CA	NA	NA	1.63628578603	0	NA	NA	123,81,8,7	1	1	0	3.8469809843	0	2	CA,CA	NA	NA	0.0465852038817	0	NA	NA	39,44,45,53	1	1	0	316.352813683	1
chr3_ref_v2	288402	0	AAT,A,AATATAT	1	1	26,37,6,5,1,0	1	1	0	2	AAT,AAT	AAT,A	0.125	0.147173999825	0	40,43,4,7,0,1	1	1	0	1.11270482725	0	2	AAT,AAT	NA	NA	0.120372082903	0	NA	NA	59,41,12,16,1,1	1	1	0	2.20487930306	0	2	AAT,AAT	AAT,A	0.25	0.0489077943823	0	NA	NA	60,47,12,8,1,1	1	1	0	2.45129120558	0
chr3_ref_v2	288956	0	AAT,A	1	1	0,36,0,7	1	1	0	2	AAT,AAT	AAT,A	0.25	0.154011837183	0	0,16,0,21	1	1	0	8.22621170474	0	2	AAT,A	A,A	0.125	0.114622627937	0	NA	NA	0,52,0,9	1	1	0	0.341023339117	0	2	AAT,AAT	AAT,A	0.125	0.100339345005	0	NA	NA	0,44,0,3	1	1	1	1.47716686371	0
chr3_ref_v2	289008	0	C,A	0	0	0,33,0,0	0	1	1	2	C,C	NA	NA	0.0298529631497	0	0,44,0,0	0	1	1	0.0	0	2	C,C	NA	NA	0.0224728558521	0	NA	NA	0,35,0,0	0	1	1	0.0	0	2	C,C	NA	NA	0.0281708769667	0	NA	NA	0,14,0,6	1	1	1	0.0	0
chr3_ref_v2	290086	0	T,C	0	0	102,157,0,0	1	1	1	2	T,T	NA	NA	0.0	0	93,77,37,50	1	1	1	318.079993347	1	2	T,C	T,T	0.25	0.15906469463	0	NA	NA	113,169,0,0	1	1	1	0.423025504433	0	2	T,T	NA	NA	0.0	0	NA	NA	136,192,0,0	1	1	1	0.635978399872	0
chr3_ref_v2	292434	0	G,A	0	0	90,68,0,0	1	1	0	2	G,G	NA	NA	0.0	0	110,69,0,0	1	1	0	0.909066345558	0	2	G,G	NA	NA	0.0	0	NA	NA	45,58,61,58	1	1	0	326.117724067	1	2	G,A	A,A	0.125	0.106919923399	0	g.292434G>A	0	100,105,0,0	1	1	0	2.02106264457	0
chr3_ref_v2	298413	0	C,T	0	0	61,90,0,0	1	1	0	2	C,C	NA	NA	0.0	0	84,117,0,0	1	1	0	0.463763797662	0	2	C,C	NA	NA	0.0	0	NA	NA	107,121,0,0	1	1	0	1.61124777765	0	2	C,C	NA	NA	0.0	0	NA	NA	103,116,0,0	1	1	0	1.60189115872	0
chr3_ref_v2	300114	0	TA,T	1	1	31,16,2,1	1	1	0	2	TA,TA	NA	NA	1.19170890202	0	56,41,7,0	1	1	0	1.21814673151	0	2	TA,TA	NA	NA	1.9265957832	0	NA	NA	54,42,8,3	1	1	0	1.27074891571	0	2	TA,TA	NA	NA	1.231630904	0	NA	NA	62,40,3,0	1	1	0	0.989097254731	0
chr3_ref_v2	304070	0	CT,C,CTT	1	1	21,29,1,7,2,4	1	1	0	2	CT,CT	CT,CTT	0.125	0.488478048077	0	15,22,24,27,0,2	1	1	0	23.5551379155	1	2	CT,CT	CT,C	0.5	0.272436582769	0	NA	NA	35,62,8,16,2,8	1	1	0	2.98468201667	0	2	CT,CT	NA	NA	0.721516750274	0	NA	NA	18,37,3,15,30,19	1	1	0	18.5562163216	1
chr3_ref_v2	304581	0	T,C	1	0	60,66,0,0	1	1	0	2	T,T	NA	NA	0.0	0	88,82,0,0	1	1	0	0.81243125711	0	2	T,T	NA	NA	0.0	0	NA	NA	127,104,0,0	1	1	0	1.86681889842	0	2	T,T	NA	NA	0.0	0	NA	NA	114,114,0,0	1	1	0	0.601513371415	0
chr3_ref_v2	304890	0	CA,C	1	1	50,43,2,0	1	1	0	2	CA,CA	NA	NA	0.0147951277556	0	29,28,41,26	1	1	0	46.2305557734	1	2	CA,C	NA	NA	0.0636357236866	0	g.304891delA	0	82,92,3,8	1	1	0	3.13143346915	0	2	CA,CA	NA	NA	0.104505029792	0	NA	NA	76,75,3,1	1	1	0	0.623054315387	0
chr3_ref_v2	306827	0	G,A	0	0	39,71,0,0	1	1	0	2	G,G	NA	NA	0.0	0	52,78,0,0	1	1	0	0.804249816004	0	2	G,G	NA	NA	0.0	0	NA	NA	45,69,24,48	1	1	0	58.068248954	1	2	G,A	G,G	0.25	0.0512932943876	0	g.306827G>A	0	82,104,0,0	1	1	0	2.08585997239	0
chr3_ref_v2	307601	0	G,A	1	0	46,80,0,0	1	1	0	2	G,G	NA	NA	0.0	0	76,64,0,0	1	1	0	5.19526176638	0	2	G,G	NA	NA	0.0	0	NA	NA	94,98,0,0	1	1	0	3.70390288513	0	2	G,G	NA	NA	0.0	0	NA	NA	79,86,0,0	1	1	0	2.86262452601	0
chr3_ref_v2	308361	0	C,T	0	0	74,76,0,0	1	1	0	2	C,C	NA	NA	0.0	0	80,83,0,0	1	1	0	0.390451711331	0	2	C,C	NA	NA	0.0	0	NA	NA	41,54,46,48	1	1	0	318.343769384	1	2	C,T	NA	NA	0.0105821093305	0	g.308361C>T	0	82,94,0,0	1	1	0	0.600962279628	0
chr3_ref_v2	309309	0	TAA,T,TA	1	1	37,34,0,0,10,4	1	1	0	2	TAA,TAA	NA	NA	0.0637961363993	0	3,2,42,26,23,23	1	1	0	312.493676489	1	2	T,TA	TAA,TA	0.125	0.404728784548	0	g.309310_309311delAA,g.309310delA	0,0	58,60,2,3,13,13	1	1	0	1.63588950081	0	2	TAA,TAA	TAA,TA	0.25	1.11546151621	0	NA	NA	51,53,0,2,14,6	1	1	0	0.470768483167	0
chr3_ref_v2	309505	0	G,T	0	0	37,61,0,0	1	1	0	2	G,G	NA	NA	0.0	0	59,76,0,0	1	1	0	1.05491008265	0	2	G,G	NA	NA	0.0	0	NA	NA	50,60,49,43	1	1	0	67.1889063221	1	2	G,T	G,G	0.125	0.0726226395375	0	g.309505G>T	0	92,112,0,0	1	1	0	1.75000947577	0
chr3_ref_v2	311347	0	C,CTA	1	1	3,0,0,0	0	0	1	2	NA	NA	NA	NA	0	6,3,2,0	1	0	1	0.0	0	2	NA	NA	NA	NA	0	NA	NA	12,8,2,1	1	1	1	0.0	0	2	C,C	NA	NA	0.120821436156	0	NA	NA	7,6,1,0	1	0	1	0.0	0
chr3_ref_v2	311601	0	G,T	1	0	0,0,0,12	0	0	1	2	NA	NA	NA	NA	0	0,0,4,15	1	0	1	0.0	0	2	NA	NA	NA	NA	0	NA	NA	0,0,5,28	1	1	1	0.0	0	2	T,T	NA	NA	0.0	0	NA	NA	0,0,7,24	1	1	1	0.0	0
chr3_ref_v2	311603	0	A,G	0	0	0,0,0,12	0	0	1	2	NA	NA	NA	NA	0	0,0,4,14	1	0	1	0.0	0	2	NA	NA	NA	NA	0	NA	NA	0,0,5,28	1	1	1	0.0	0	2	G,G	NA	NA	0.0	0	NA	NA	0,0,7,24	1	1	1	0.0	0
chr3_ref_v2	311626	1	T,G	1	0	0,0,0,12	0	0	1	2	NA	NA	NA	NA	0	0,0,2,10	1	0	1	0.0	0	2	NA	NA	NA	NA	0	NA	NA	0,0,2,19	1	1	1	0.0	0	2	NA	NA	NA	NA	0	NA	NA	0,0,3,22	1	1	1	0.0	0
chr3_ref_v2	311631	1	A,ATGG	1	0	0,0,0,12	0	0	1	2	NA	NA	NA	NA	0	0,0,0,8	0	0	1	0.0	0	2	NA	NA	NA	NA	0	NA	NA	0,0,2,15	1	0	1	0.0	0	2	NA	NA	NA	NA	0	NA	NA	0,0,2,23	1	1	1	0.0	0
chr3_ref_v2	311636	1	G,A	0	0	0,0,0,10	0	0	1	2	NA	NA	NA	NA	0	0,0,0,9	0	0	1	0.0	0	2	NA	NA	NA	NA	0	NA	NA	0,0,3,11	1	0	1	0.0	0	2	NA	NA	NA	NA	0	NA	NA	0,0,2,20	1	1	1	0.0	0
chr3_ref_v2	311673	1	C,T	0	0	0,0,0,12	0	0	1	2	NA	NA	NA	NA	0	0,0,0,24	0	1	1	0.0	0	2	NA	NA	NA	NA	0	NA	NA	1,2,4,16	1	1	1	0.0	0	2	NA	NA	NA	NA	0	NA	NA	0,0,0,23	0	1	1	0.0	0
chr3_ref_v2	311674	1	A,G	0	0	0,0,0,12	0	0	1	2	NA	NA	NA	NA	0	0,0,1,23	1	1	1	0.0	0	2	NA	NA	NA	NA	0	NA	NA	1,2,4,16	1	1	1	0.0	0	2	NA	NA	NA	NA	0	NA	NA	0,0,0,23	0	1	1	0.0	0
chr3_ref_v2	311711	1	G,A	0	0	0,0,4,11	1	0	1	2	NA	NA	NA	NA	0	0,0,5,23	1	1	1	0.700340220353	0	2	NA	NA	NA	NA	0	NA	NA	1,2,17,14	1	1	1	2.55846962631	0	2	NA	NA	NA	NA	0	NA	NA	0,0,3,18	1	1	1	0.848108820947	0
chr3_ref_v2	311736	1	T,A	0	0	0,0,14,10	1	1	1	2	NA	NA	NA	NA	0	0,0,16,19	1	1	1	1.062179976	0	2	NA	NA	NA	NA	0	NA	NA	1,2,22,15	1	1	1	0.335796321218	0	2	NA	NA	NA	NA	0	NA	NA	0,0,10,13	1	1	1	0.98740077529	0
chr3_ref_v2	312348	1	G,A	1	0	0,25,0,0	0	1	1	2	NA	NA	NA	NA	0	0,5,0,4	1	0	1	0.0	0	2	NA	NA	NA	NA	0	NA	NA	7,41,0,0	1	1	1	0.0	0	2	NA	NA	NA	NA	0	NA	NA	3,46,0,0	1	1	1	0.0	0
chr3_ref_v2	312444	1	T,G	1	0	0,0,0,1	0	0	1	2	NA	NA	NA	NA	0	0,0,0,0	0	0	1	0.0	0	2	NA	NA	NA	NA	0	NA	NA	0,0,0,1	0	0	1	0.0	0	2	NA	NA	NA	NA	0	NA	NA	0,0,0,0	0	0	1	0.0	0
chr4_ref_v2	257	1	T,TA	0	0	0,0,0,0	0	0	1	2	NA	NA	NA	NA	0	0,0,0,0	0	0	1	0.0	0	2	NA	NA	NA	NA	0	NA	NA	0,0,0,1	0	0	1	0.0	0	2	NA	NA	NA	NA	0	NA	NA	0,0,0,0	0	0	1	0.0	0
chr4_ref_v2	644	1	C,A	0	0	0,0,0,0	0	0	1	2	NA	NA	NA	NA	0	0,0,0,0	0	0	1	0.0	0	2	NA	NA	NA	NA	0	NA	NA	0,0,1,1	1	0	1	0.0	0	2	NA	NA	NA	NA	0	NA	NA	0,0,0,0	0	0	1	0.0	0
chr4_ref_v2	714	1	T,A	1	0	0,0,0,0	0	0	1	2	NA	NA	NA	NA	0	0,0,0,0	0	0	1	0.0	0	2	NA	NA	NA	NA	0	NA	NA	0,0,0,1	0	0	1	0.0	0	2	NA	NA	NA	NA	0	NA	NA	0,0,0,0	0	0	1	0.0	0
chr4_ref_v2	717	1	C,T	0	0	0,0,0,0	0	0	1	2	NA	NA	NA	NA	0	0,0,0,0	0	0	1	0.0	0	2	NA	NA	NA	NA	0	NA	NA	0,0,1,0	0	0	1	0.0	0	2	NA	NA	NA	NA	0	NA	NA	0,0,0,0	0	0	1	0.0	0
chr4_ref_v2	730	1	C,A	1	0	0,0,0,0	0	0	1	2	NA	NA	NA	NA	0	0,0,0,0	0	0	1	0.0	0	2	NA	NA	NA	NA	0	NA	NA	1,1,0,0	1	0	1	0.0	0	2	NA	NA	NA	NA	0	NA	NA	0,0,1,1	1	0	1	0.0	0
chr4_ref_v2	731	1	G,A	1	0	0,0,0,0	0	0	1	2	NA	NA	NA	NA	0	0,0,0,0	0	0	1	0.0	0	2	NA	NA	NA	NA	0	NA	NA	0,0,1,1	1	0	1	0.0	0	2	NA	NA	NA	NA	0	NA	NA	1,1,0,0	1	0	1	0.0	0
chr4_ref_v2	737	1	C,T	1	0	0,0,0,0	0	0	1	2	NA	NA	NA	NA	0	0,0,0,0	0	0	1	0.0	0	2	NA	NA	NA	NA	0	NA	NA	0,0,1,1	1	0	1	0.0	0	2	NA	NA	NA	NA	0	NA	NA	1,1,0,0	1	0	1	0.0	0
chr4_ref_v2	764	1	A,G	1	0	0,0,0,0	0	0	1	2	NA	NA	NA	NA	0	0,0,0,0	0	0	1	0.0	0	2	NA	NA	NA	NA	0	NA	NA	0,0,1,1	1	0	1	0.0	0	2	NA	NA	NA	NA	0	NA	NA	1,1,0,0	1	0	1	0.0	0
chr4_ref_v2	770	1	G,A	0	0	0,0,0,0	0	0	1	2	NA	NA	NA	NA	0	0,0,0,0	0	0	1	0.0	0	2	NA	NA	NA	NA	0	NA	NA	0,0,1,1	1	0	1	0.0	0	2	NA	NA	NA	NA	0	NA	NA	1,1,0,0	1	0	1	0.0	0
chr4_ref_v2	786	1	A,T	1	0	0,0,0,0	0	0	1	2	NA	NA	NA	NA	0	0,0,0,0	0	0	1	0.0	0	2	NA	NA	NA	NA	0	NA	NA	0,0,1,1	1	0	1	0.0	0	2	NA	NA	NA	NA	0	NA	NA	1,1,0,0	1	0	1	0.0	0
chr4_ref_v2	789	1	G,A	1	0	0,0,0,0	0	0	1	2	NA	NA	NA	NA	0	0,0,0,0	0	0	1	0.0	0	2	NA	NA	NA	NA	0	NA	NA	0,0,1,1	1	0	1	0.0	0	2	NA	NA	NA	NA	0	NA	NA	1,1,0,0	1	0	1	0.0	0
chr4_ref_v2	801	1	C,T	0	0	0,0,0,0	0	0	1	2	NA	NA	NA	NA	0	0,0,0,0	0	0	1	0.0	0	2	NA	NA	NA	NA	0	NA	NA	0,0,1,1	1	0	1	0.0	0	2	NA	NA	NA	NA	0	NA	NA	1,1,0,0	1	0	1	0.0	0
chr4_ref_v2	1504	0	A,G	0	0	0,0,0,0	0	0	1	2	NA	NA	NA	NA	0	0,0,0,0	0	0	1	0.0	0	2	NA	NA	NA	NA	0	NA	NA	0,0,0,1	0	0	1	0.0	0	2	NA	NA	NA	NA	0	NA	NA	0,0,0,0	0	0	1	0.0	0
chr4_ref_v2	1506	0	A,T	0	0	0,0,0,0	0	0	1	2	NA	NA	NA	NA	0	0,0,0,0	0	0	1	0.0	0	2	NA	NA	NA	NA	0	NA	NA	0,0,0,1	0	0	1	0.0	0	2	NA	NA	NA	NA	0	NA	NA	0,0,0,0	0	0	1	0.0	0
chr4_ref_v2	1525	0	G,T	0	0	0,0,0,0	0	0	1	2	NA	NA	NA	NA	0	0,0,0,0	0	0	1	0.0	0	2	NA	NA	NA	NA	0	NA	NA	1,1,0,1	1	0	1	0.0	0	2	NA	NA	NA	NA	0	NA	NA	0,0,0,0	0	0	1	0.0	0
chr4_ref_v2	1531	0	T,C	0	0	0,0,0,0	0	0	1	2	NA	NA	NA	NA	0	0,0,0,0	0	0	1	0.0	0	2	NA	NA	NA	NA	0	NA	NA	1,1,0,1	1	0	1	0.0	0	2	NA	NA	NA	NA	0	NA	NA	0,0,0,0	0	0	1	0.0	0
chr4_ref_v2	1555	0	T,G	0	0	0,0,0,0	0	0	1	2	NA	NA	NA	NA	0	0,0,0,0	0	0	1	0.0	0	2	NA	NA	NA	NA	0	NA	NA	1,1,1,2	1	0	1	0.0	0	2	NA	NA	NA	NA	0	NA	NA	0,0,0,0	0	0	1	0.0	0
chr4_ref_v2	1565	0	G,A	0	0	0,0,0,0	0	0	1	2	NA	NA	NA	NA	0	0,0,0,0	0	0	1	0.0	0	2	NA	NA	NA	NA	0	NA	NA	1,1,1,2	1	0	1	0.0	0	2	NA	NA	NA	NA	0	NA	NA	0,0,0,0	0	0	1	0.0	0
chr4_ref_v2	1567	0	T,C	0	0	0,0,0,0	0	0	1	2	NA	NA	NA	NA	0	0,0,0,0	0	0	1	0.0	0	2	NA	NA	NA	NA	0	NA	NA	1,1,1,2	1	0	1	0.0	0	2	NA	NA	NA	NA	0	NA	NA	0,0,0,0	0	0	1	0.0	0
chr4_ref_v2	1631	0	C,T	0	0	0,0,1,0	0	0	1	2	NA	NA	NA	NA	0	0,0,0,0	0	0	1	0.0	0	2	NA	NA	NA	NA	0	NA	NA	0,0,0,0	0	0	1	0.0	0	2	NA	NA	NA	NA	0	NA	NA	0,0,0,0	0	0	1	0.0	0
chr4_ref_v2	1633	0	T,C	0	0	0,0,1,0	0	0	1	2	NA	NA	NA	NA	0	0,0,0,0	0	0	1	0.0	0	2	NA	NA	NA	NA	0	NA	NA	0,0,0,0	0	0	1	0.0	0	2	NA	NA	NA	NA	0	NA	NA	0,0,0,0	0	0	1	0.0	0
chr4_ref_v2	1841	0	G,A	1	0	0,0,0,0	0	0	1	2	NA	NA	NA	NA	0	0,0,0,0	0	0	1	0.0	0	2	NA	NA	NA	NA	0	NA	NA	0,0,0,0	0	0	1	0.0	0	2	NA	NA	NA	NA	0	NA	NA	0,0,0,0	0	0	1	0.0	0
chr4_ref_v2	2006	0	T,G	0	0	0,0,1,0	0	0	1	2	NA	NA	NA	NA	0	0,0,0,0	0	0	1	0.0	0	2	NA	NA	NA	NA	0	NA	NA	0,0,3,0	0	0	1	0.0	0	2	NA	NA	NA	NA	0	NA	NA	0,0,1,0	0	0	1	0.0	0
chr4_ref_v2	2007	0	A,G	0	0	0,0,1,0	0	0	1	2	NA	NA	NA	NA	0	0,0,0,0	0	0	1	0.0	0	2	NA	NA	NA	NA	0	NA	NA	0,0,3,0	0	0	1	0.0	0	2	NA	NA	NA	NA	0	NA	NA	0,0,1,0	0	0	1	0.0	0
chr4_ref_v2	2033	0	G,T	0	0	0,0,2,0	0	0	1	2	NA	NA	NA	NA	0	0,0,0,0	0	0	1	0.0	0	2	NA	NA	NA	NA	0	NA	NA	0,0,5,0	0	0	1	0.0	0	2	NA	NA	NA	NA	0	NA	NA	0,0,3,0	0	0	1	0.0	0
chr4_ref_v2	2043	0	C,T	0	0	0,0,2,0	0	0	1	2	NA	NA	NA	NA	0	0,0,1,0	0	0	1	0.0	0	2	NA	NA	NA	NA	0	NA	NA	0,0,5,0	0	0	1	0.0	0	2	NA	NA	NA	NA	0	NA	NA	0,0,4,0	0	0	1	0.0	0
chr4_ref_v2	2044	0	T,G	0	0	0,0,2,0	0	0	1	2	NA	NA	NA	NA	0	0,0,1,0	0	0	1	0.0	0	2	NA	NA	NA	NA	0	NA	NA	0,0,5,0	0	0	1	0.0	0	2	NA	NA	NA	NA	0	NA	NA	0,0,4,0	0	0	1	0.0	0
chr4_ref_v2	2058	0	G,C	0	0	0,0,3,0	0	0	1	2	NA	NA	NA	NA	0	0,0,8,0	0	0	1	0.0	0	2	NA	NA	NA	NA	0	NA	NA	0,0,6,0	0	0	1	0.0	0	2	NA	NA	NA	NA	0	NA	NA	0,0,6,0	0	0	1	0.0	0
chr4_ref_v2	2060	0	C,T	0	0	0,0,3,0	0	0	1	2	NA	NA	NA	NA	0	0,0,9,0	0	0	1	0.0	0	2	NA	NA	NA	NA	0	NA	NA	0,0,5,0	0	0	1	0.0	0	2	NA	NA	NA	NA	0	NA	NA	0,0,7,0	0	0	1	0.0	0
chr4_ref_v2	2064	0	G,T	0	0	0,0,3,0	0	0	1	2	NA	NA	NA	NA	0	0,0,11,0	0	0	1	0.0	0	2	NA	NA	NA	NA	0	NA	NA	0,0,5,0	0	0	1	0.0	0	2	NA	NA	NA	NA	0	NA	NA	0,0,7,0	0	0	1	0.0	0
chr4_ref_v2	2070	0	T,C	1	0	0,0,9,0	0	0	1	2	NA	NA	NA	NA	0	0,0,12,0	0	0	1	0.0	0	2	NA	NA	NA	NA	0	NA	NA	0,0,5,0	0	0	1	0.0	0	2	NA	NA	NA	NA	0	NA	NA	0,0,8,0	0	0	1	0.0	0
chr4_ref_v2	2074	0	G,A	0	0	0,0,10,0	0	0	1	2	NA	NA	NA	NA	0	0,0,12,0	0	0	1	0.0	0	2	NA	NA	NA	NA	0	NA	NA	0,0,5,0	0	0	1	0.0	0	2	NA	NA	NA	NA	0	NA	NA	0,0,8,0	0	0	1	0.0	0
chr4_ref_v2	2085	0	A,G	0	0	0,0,11,0	0	0	1	2	NA	NA	NA	NA	0	0,0,14,0	0	0	1	0.0	0	2	NA	NA	NA	NA	0	NA	NA	0,0,6,0	0	0	1	0.0	0	2	NA	NA	NA	NA	0	NA	NA	0,0,9,0	0	0	1	0.0	0
chr4_ref_v2	2110	0	T,C	0	0	0,0,10,0	0	0	1	2	NA	NA	NA	NA	0	0,0,16,0	0	0	1	0.0	0	2	NA	NA	NA	NA	0	NA	NA	0,0,14,0	0	0	1	0.0	0	2	NA	NA	NA	NA	0	NA	NA	0,0,19,0	0	0	1	0.0	0
chr4_ref_v2	2133	0	G,A	1	0	0,0,15,1	1	0	1	2	NA	NA	NA	NA	0	0,0,30,0	0	1	1	0.0	0	2	A,A	NA	NA	0.032789822823	0	NA	NA	0,0,20,0	0	1	1	0.0	0	2	A,A	NA	NA	0.0487901641694	0	NA	NA	0,0,28,0	0	1	1	0.0	0
chr4_ref_v2	2149	0	C,T	0	0	0,0,24,1	1	1	1	2	T,T	NA	NA	0.0	0	0,0,35,0	0	1	1	0.0	0	2	T,T	NA	NA	0.0281708769667	0	NA	NA	0,0,27,0	0	1	1	0.0	0	2	T,T	NA	NA	0.0363676441709	0	NA	NA	0,0,38,0	0	1	1	0.0	0
chr4_ref_v2	2150	0	T,G	0	0	0,0,25,1	1	1	1	2	G,G	NA	NA	0.0	0	0,0,35,0	0	1	1	0.0	0	2	G,G	NA	NA	0.0281708769667	0	NA	NA	0,0,26,0	0	1	1	0.0	0	2	G,G	NA	NA	0.0377403279828	0	NA	NA	0,0,39,0	0	1	1	0.0	0
chr4_ref_v2	2581	0	T,TA	0	0	0,0,0,0	0	0	1	2	NA	NA	NA	NA	0	0,0,0,0	0	0	1	0.0	0	2	NA	NA	NA	NA	0	NA	NA	0,0,0,3	0	0	1	0.0	0	2	NA	NA	NA	NA	0	NA	NA	0,0,0,1	0	0	1	0.0	0
chr4_ref_v2	18419	0	C,T	0	0	0,0,3,0	0	0	1	2	NA	NA	NA	NA	0	0,0,4,0	0	0	1	0.0	0	2	NA	NA	NA	NA	0	NA	NA	0,0,2,0	0	0	1	0.0	0	2	NA	NA	NA	NA	0	NA	NA	0,0,8,0	0	0	1	0.0	0
chr4_ref_v2	20463	0	CTATATATATATA,C,CTA	1	1	5,1,4,3,10,7	1	1	0	2	CTATATATATATA,CTA	C,CTA	0.5	0.765647318419	0	2,2,11,8,18,14	1	1	0	1.24413033332	0	2	C,CTA	CTATATATATATA,CTA	0.125	0.751378184816	0	NA	NA	3,1,5,14,14,29	1	1	0	3.84886131773	0	2	C,CTA	CTATATATATATA,CTA	0.125	0.807830855011	0	NA	NA	3,4,8,10,12,24	1	1	0	2.47381260723	0
chr4_ref_v2	21993	0	G,A	0	0	43,46,29,36	1	1	0	2	G,A	G,G	0.125	0.0629346715556	0	41,55,43,47	1	1	0	1.21083208657	0	2	G,A	NA	NA	0.0645385211376	0	NA	NA	73,80,0,0	1	1	0	19.1932745475	1	2	G,G	NA	NA	0.0	0	g.21992_21994A>G	1	97,91,0,0	1	1	0	307.93814575	1
chr4_ref_v2	25137	0	G,A	0	0	68,55,0,0	1	1	0	2	G,G	NA	NA	0.0	0	85,78,0,0	1	1	0	0.641339257071	0	2	G,G	NA	NA	0.0	0	NA	NA	51,43,43,42	1	1	0	69.5235371567	1	2	G,A	NA	NA	0.10064352578	0	g.25137G>A	0	84,75,0,1	1	1	0	0.515539484643	0
chr4_ref_v2	26327	0	TAA,T,TA	1	1	19,15,7,5,20,23	1	1	0	2	TAA,TA	T,TA	0.125	0.152427392808	0	22,24,31,27,5,5	1	1	0	15.9013603881	1	2	TAA,T	NA	NA	1.10827810934	0	g.26327_26330A>	0	12,9,10,11,56,70	1	1	0	6.96935827949	0	2	TA,TA	TAA,TA	0.125	0.559868155671	0	NA	NA	7,3,41,43,43,37	1	1	0	21.1165605115	1
chr4_ref_v2	30063	0	C,T	0	0	51,61,0,0	1	1	0	2	C,C	NA	NA	0.0	0	66,64,0,0	1	1	0	0.887152950803	0	2	C,C	NA	NA	0.0	0	NA	NA	58,83,0,0	1	1	0	0.785921222953	0	2	C,C	NA	NA	0.0	0	NA	NA	37,39,37,34	1	1	0	57.1726109683	1
chr4_ref_v2	31265	0	A,G	0	0	29,31,35,28	1	1	0	2	A,G	NA	NA	0.0487901641694	0	42,43,41,36	1	1	0	0.71364176321	0	2	A,G	NA	NA	0.0988458346366	0	NA	NA	43,32,40,43	1	1	0	0.973487078684	0	2	A,G	NA	NA	0.10135249426	0	NA	NA	67,40,52,44	1	1	0	2.86077488714	0
chr4_ref_v2	32809	0	G,A	0	0	67,72,0,0	1	1	0	2	G,G	NA	NA	0.0	0	69,65,0,0	1	1	0	0.61400024683	0	2	G,G	NA	NA	0.0	0	NA	NA	66,56,0,0	1	1	0	0.969256779519	0	2	G,G	NA	NA	0.0	0	NA	NA	41,34,41,27	1	1	0	313.395169436	1
chr4_ref_v2	33267	0	C,CAT	1	1	39,42,0,0	1	1	0	2	C,C	NA	NA	0.00918115086049	0	51,42,3,1	1	1	0	1.02747285188	0	2	C,C	C,CAT	0.125	0.504462148958	0	NA	NA	68,73,3,2	1	1	0	0.670668808183	0	2	C,C	C,CAT	0.125	0.761935577589	0	NA	NA	55,72,4,8	1	1	0	3.73063694481	0
chr4_ref_v2	34951	0	G,T	0	0	63,35,0,0	1	1	0	2	G,G	NA	NA	0.0	0	74,61,0,0	1	1	0	1.89082188205	0	2	G,G	NA	NA	0.0	0	NA	NA	92,97,0,0	1	1	0	5.27042268627	0	2	G,G	NA	NA	0.0	0	NA	NA	53,38,62,48	1	1	0	319.663816501	1
chr4_ref_v2	35008	0	G,T	0	0	32,52,1,0	1	1	0	2	G,G	NA	NA	0.011834457647	0	41,84,0,0	1	1	0	1.04418407718	0	2	G,G	NA	NA	0.0	0	NA	NA	23,44,24,52	1	1	0	65.5842133836	1	2	G,T	T,T	0.125	0.125273707386	0	g.35008G>T	0	61,100,0,0	1	1	0	0.518213990665	0
chr4_ref_v2	35337	0	C,G	0	0	85,67,0,0	1	1	0	2	C,C	NA	NA	0.0	0	80,78,0,0	1	1	0	1.00025905095	0	2	C,C	NA	NA	0.0	0	NA	NA	88,105,0,0	1	1	0	2.71646062967	0	2	C,C	NA	NA	0.0	0	NA	NA	47,47,42,39	1	1	0	315.313812475	1
chr4_ref_v2	36866	0	CG,C	0	0	47,43,0,0	1	1	0	2	CG,CG	NA	NA	0.0	0	50,49,0,0	1	1	0	0.430026681069	0	2	CG,CG	NA	NA	0.0	0	NA	NA	75,66,0,0	1	1	0	0.409481319276	0	2	CG,CG	NA	NA	0.0	0	NA	NA	109,83,0,0	1	1	0	0.939429304464	0
chr4_ref_v2	40040	0	C,G	1	0	62,51,0,0	1	1	0	2	C,C	NA	NA	0.0	0	24,30,28,31	1	1	0	50.4963493907	1	2	C,G	NA	NA	0.0885533973414	0	g.40040C>G	0	50,57,0,0	1	1	0	1.29326378749	0	2	C,C	NA	NA	0.0	0	NA	NA	43,60,0,0	1	1	0	2.43173504663	0
chr4_ref_v2	43795	0	CTTTT,C,CTT,CTTT	1	1	9,10,0,0,7,2,3,0	1	1	0	2	CTTTT,CTTTT	CTTTT,CTT	0.5	1.00733014636	0	1,7,14,7,5,1,4,3	1	1	0	11.7128782085	1	2	CTTTT,C	C,CTT	0.25	0.60784621807	0	g.43796_43799delTTTT	0	7,7,0,1,12,3,15,8	1	1	0	5.50013586761	0	2	CTTTT,CTTT	CTT,CTTT	0.25	0.139431998947	0	NA	NA	9,13,1,0,9,5,23,5	1	1	0	7.91685604051	0
chr4_ref_v2	43826	0	GA,G	1	1	17,31,4,7	1	1	0	2	GA,GA	NA	NA	0.0865206729172	0	21,51,6,14	1	1	0	0.737417303123	0	2	GA,GA	NA	NA	0.712260191836	0	NA	NA	18,36,13,49	1	1	0	16.1703742116	1	2	GA,G	GA,GA	0.25	0.0593921897255	0	g.43827delA	0	3,14,36,71	1	1	0	38.9832712543	1
chr4_ref_v2	45056	0	G,A	1	0	8,0,0,0	0	0	1	2	NA	NA	NA	NA	0	16,0,0,0	0	0	1	0.0	0	2	NA	NA	NA	NA	0	NA	NA	13,0,0,0	0	0	1	0.0	0	2	NA	NA	NA	NA	0	NA	NA	7,0,1,1	1	0	1	0.0	0
chr4_ref_v2	45059	0	GTT,G	1	0	8,0,0,0	0	0	1	2	NA	NA	NA	NA	0	17,0,0,0	0	0	1	0.0	0	2	NA	NA	NA	NA	0	NA	NA	15,0,0,0	0	0	1	0.0	0	2	NA	NA	NA	NA	0	NA	NA	9,0,1,1	1	0	1	0.0	0
chr4_ref_v2	45063	0	T,TCA	1	0	8,0,0,0	0	0	1	2	NA	NA	NA	NA	0	18,0,0,0	0	0	1	0.0	0	2	NA	NA	NA	NA	0	NA	NA	15,0,0,0	0	0	1	0.0	0	2	NA	NA	NA	NA	0	NA	NA	10,0,1,1	1	0	1	0.0	0
chr4_ref_v2	45070	0	T,A	1	0	9,0,0,0	0	0	1	2	NA	NA	NA	NA	0	19,0,0,0	0	0	1	0.0	0	2	NA	NA	NA	NA	0	NA	NA	19,0,0,0	0	0	1	0.0	0	2	NA	NA	NA	NA	0	NA	NA	13,0,1,1	1	0	1	0.0	0
chr4_ref_v2	45074	0	T,C	0	0	8,0,0,0	0	0	1	2	NA	NA	NA	NA	0	19,0,0,0	0	0	1	0.0	0	2	NA	NA	NA	NA	0	NA	NA	19,0,0,0	0	0	1	0.0	0	2	NA	NA	NA	NA	0	NA	NA	13,0,1,1	1	0	1	0.0	0
chr4_ref_v2	45075	0	G,A	0	0	8,0,0,0	0	0	1	2	NA	NA	NA	NA	0	19,0,0,0	0	0	1	0.0	0	2	NA	NA	NA	NA	0	NA	NA	18,0,0,0	0	0	1	0.0	0	2	NA	NA	NA	NA	0	NA	NA	13,0,1,1	1	0	1	0.0	0
chr4_ref_v2	46077	0	CT,C	1	1	33,89,0,0	1	1	0	2	CT,CT	NA	NA	0.000162350584494	0	50,115,0,0	1	1	0	0.716252941513	0	2	CT,CT	NA	NA	0.000278158438485	0	NA	NA	77,82,0,0	1	1	0	8.60939397988	0	2	CT,CT	NA	NA	0.000342540774276	0	NA	NA	80,108,0,0	1	1	0	5.72644690748	0
chr4_ref_v2	50271	0	C,T	0	0	57,58,0,0	1	1	0	2	C,C	NA	NA	0.0	0	69,101,0,0	1	1	0	1.99550036967	0	2	C,C	NA	NA	0.0	0	NA	NA	86,97,0,0	1	1	0	0.58473491649	0	2	C,C	NA	NA	0.0	0	NA	NA	42,42,42,47	1	1	0	315.897308926	1
chr4_ref_v2	50529	0	AT,A	1	1	46,48,3,3	1	1	0	2	AT,AT	NA	NA	0.755237692249	0	68,52,3,6	1	1	0	1.13059256661	0	2	AT,AT	NA	NA	1.52414331971	0	NA	NA	85,61,12,10	1	1	0	2.81473925885	0	2	AT,AT	NA	NA	0.564186586837	0	NA	NA	83,78,14,17	1	1	0	4.95385815167	0
chr4_ref_v2	52394	0	C,A	0	0	42,27,32,22	1	1	0	2	C,A	C,C	0.125	0.00619197024792	0	40,30,50,22	1	1	0	2.03234398878	0	2	C,A	NA	NA	0.0281708769667	0	NA	NA	80,72,0,0	1	1	0	307.915476504	1	2	C,C	NA	NA	0.0	0	g.52393_52395A>C	1	86,61,0,0	1	1	0	19.5706514054	1
chr4_ref_v2	54106	0	G,T	1	0	65,56,1,0	1	1	0	2	G,G	NA	NA	0.00823049913652	0	86,49,0,1	1	1	0	1.97888142413	0	2	G,G	NA	NA	0.00738010729762	0	NA	NA	39,26,50,35	1	1	0	316.741727032	1	2	G,T	T,T	0.125	0.0169495583138	0	g.54106G>T	0	116,87,0,0	1	1	0	0.862035623662	0
chr4_ref_v2	54430	0	C,A	0	0	57,51,0,1	1	1	0	2	C,C	NA	NA	0.00921665510492	0	74,68,0,0	1	1	0	0.47106058	0	2	C,C	NA	NA	0.0	0	NA	NA	72,66,0,0	1	1	0	0.465938135633	0	2	C,C	NA	NA	0.0	0	NA	NA	32,28,35,47	1	1	0	315.441582105	1
chr4_ref_v2	56924	0	CAT,C,CATAT	1	1	48,35,2,4,2,0	1	1	0	2	CAT,CAT	NA	NA	0.787403990134	0	68,70,2,2,2,3	1	1	0	1.86869063229	0	2	CAT,CAT	NA	NA	1.29438213342	0	NA	NA	91,55,7,4,5,8	1	1	0	3.25699953508	0	2	CAT,CAT	CAT,CATAT	0.125	0.47697379776	0	NA	NA	64,46,1,4,41,23	1	1	0	33.7936018098	1
chr4_ref_v2	57012	0	GAA,GA,G	1	1	31,11,18,10,3,0	1	1	0	2	GAA,GA	GAA,GAA	0.25	0.356329849664	0	34,27,7,8,24,20	1	1	0	19.2965497212	1	2	GAA,G	GAA,GAA	0.25	0.907773945274	0	g.57012_57015A>	0	90,88,10,12,1,2	1	1	0	22.3575782875	0	2	GAA,GAA	GAA,GA	0.125	1.42398761096	0	NA	NA	41,40,51,55,7,11	1	1	0	6.71648208327	0
chr4_ref_v2	58125	0	C,A	0	0	42,52,0,0	1	1	0	2	C,C	NA	NA	0.0	0	34,41,33,46	1	1	0	62.2973186764	1	2	C,A	NA	NA	0.0519597389307	0	g.58125C>A	0	70,74,0,0	1	1	0	0.721171920463	0	2	C,C	NA	NA	0.0	0	NA	NA	74,111,0,0	1	1	0	0.953682903456	0
chr4_ref_v2	60555	0	GT,G	1	1	51,52,0,1	1	1	0	2	GT,GT	NA	NA	0.514153298554	0	82,58,2,0	1	1	0	1.71428068338	0	2	GT,GT	NA	NA	1.21663604293	0	NA	NA	100,124,2,6	1	1	0	1.61176420963	0	2	GT,GT	NA	NA	0.675549513551	0	NA	NA	58,72,35,65	1	1	0	80.3022947049	1
chr4_ref_v2	60711	0	CA,C	1	1	37,59,0,0	1	1	0	2	CA,CA	NA	NA	0.00110677623171	0	26,49,19,61	1	1	0	79.9812192451	1	2	CA,C	NA	NA	0.0613529648606	0	g.60712delA	0	63,102,0,0	1	1	0	0.391381299075	0	2	CA,CA	NA	NA	0.00245461584108	0	NA	NA	55,115,1,1	1	1	0	1.09032923206	0
chr4_ref_v2	61009	0	G,A	0	0	33,46,0,0	1	1	0	2	G,G	NA	NA	0.0	0	45,54,0,0	1	1	0	0.595566719212	0	2	G,G	NA	NA	0.0	0	NA	NA	28,36,24,33	1	1	0	40.6276922071	1	2	G,A	NA	NA	0.115831815525	0	g.61009G>A	0	69,92,0,1	1	1	0	0.392046991119	0
chr4_ref_v2	61102	0	G,A	1	0	38,33,0,0	1	1	0	2	G,G	NA	NA	0.0	0	27,27,32,24	1	1	0	39.4886147435	1	2	G,A	NA	NA	0.0363676441709	0	g.61102G>A	0	69,64,0,0	1	1	0	0.447993511811	0	2	G,G	NA	NA	0.0	0	NA	NA	129,79,0,0	1	1	0	2.11500125232	0
chr4_ref_v2	61175	0	A,C	0	0	36,38,0,0	1	1	0	2	A,A	NA	NA	0.0	0	32,27,31,27	1	1	0	40.186271798	1	2	A,C	NA	NA	0.0170944333593	0	g.61175A>C	0	91,51,0,1	1	1	0	3.75271346916	0	2	A,A	NA	NA	0.00701757265865	0	NA	NA	105,116,0,0	1	1	0	0.444269208063	0
chr4_ref_v2	61612	0	C,T	0	0	50,31,0,0	1	1	0	2	C,C	NA	NA	0.0	0	72,39,0,0	1	1	0	0.561802274089	0	2	C,C	NA	NA	0.0	0	NA	NA	65,66,0,0	1	1	0	2.57809118244	0	2	C,C	NA	NA	0.0	0	NA	NA	79,79,0,0	1	1	0	2.82452519867	0
chr4_ref_v2	63263	0	G,A	0	0	53,43,0,0	1	1	0	2	G,G	NA	NA	0.0	0	56,58,0,0	1	1	0	0.962837420154	0	2	G,G	NA	NA	0.0	0	NA	NA	57,88,0,0	1	1	0	4.26098114194	0	2	G,G	NA	NA	0.0	0	NA	NA	84,112,0,0	1	1	0	3.56808725438	0
chr4_ref_v2	63410	0	G,A	1	0	38,43,0,0	1	1	0	2	G,G	NA	NA	0.0	0	73,55,0,0	1	1	0	1.91292770251	0	2	G,G	NA	NA	0.0	0	NA	NA	70,51,0,0	1	1	0	2.0544742356	0	2	G,G	NA	NA	0.0	0	NA	NA	44,33,50,37	1	1	0	64.89313311	1
chr4_ref_v2	65987	0	GA,G	1	1	37,42,6,7	1	1	0	2	GA,GA	NA	NA	0.191799125788	0	53,53,7,13	1	1	0	0.801814636014	0	2	GA,GA	NA	NA	0.601582974826	0	NA	NA	66,75,9,14	1	1	0	0.452620786034	0	2	GA,GA	NA	NA	0.484888092936	0	NA	NA	49,41,64,48	1	1	0	30.1030891271	1
chr4_ref_v2	67822	0	A,G	1	0	34,66,0,0	1	1	0	2	A,A	NA	NA	0.0	0	28,52,28,50	1	1	0	65.5901420638	1	2	A,G	NA	NA	0.0253178079843	0	g.67822A>G	0	70,93,0,0	1	1	0	2.01589104477	0	2	A,A	NA	NA	0.0	0	NA	NA	88,101,0,0	1	1	0	3.73977054948	0
chr4_ref_v2	68334	0	G,T	1	0	45,66,1,0	1	1	0	2	G,G	NA	NA	0.00896866998276	0	92,78,0,0	1	1	0	3.9211467507	0	2	G,G	NA	NA	0.0	0	NA	NA	70,57,10,7	1	1	0	7.48558036471	0	2	G,G	G,T	0.25	0.0650635933471	1	NA	NA	102,78,0,0	1	1	0	5.43829622454	0
chr4_ref_v2	70741	0	C,T	0	0	51,80,0,0	1	1	0	2	C,C	NA	NA	0.0	0	64,64,0,0	1	1	0	2.259395644	0	2	C,C	NA	NA	0.0	0	NA	NA	29,50,28,42	1	1	0	61.8095361829	1	2	C,T	NA	NA	0.120952610418	0	g.70741C>T	0	71,88,0,0	1	1	0	1.10812566744	0
chr4_ref_v2	71928	0	C,T	0	0	74,56,1,0	1	1	0	2	C,C	NA	NA	0.00766287274557	0	103,84,0,0	1	1	0	0.577458458996	0	2	C,C	NA	NA	0.0	0	NA	NA	73,61,2,0	1	1	0	0.556398787477	0	2	C,C	NA	NA	0.420280193893	0	NA	NA	42,32,54,32	1	1	0	317.714126774	1
chr4_ref_v2	72088	0	C,A	0	0	70,78,0,0	1	1	0	2	C,C	NA	NA	0.0	0	85,101,0,0	1	1	0	0.472899958626	0	2	C,C	NA	NA	0.0	0	NA	NA	54,39,40,40	1	1	0	314.964231464	1	2	C,A	C,C	0.125	0.100741569802	0	g.72088C>A	0	102,87,0,0	1	1	0	1.44555514009	0
chr4_ref_v2	76203	0	G,T	0	0	51,56,0,0	1	1	0	2	G,G	NA	NA	0.0	0	71,67,0,0	1	1	0	0.685833830623	0	2	G,G	NA	NA	0.0	0	NA	NA	46,25,38,19	1	1	0	49.5537428533	1	2	G,T	G,G	0.125	0.0316858190741	0	g.76203G>T	0	112,77,0,0	1	1	0	3.1502430209	0
chr4_ref_v2	76674	0	AT,A	1	1	27,44,1,2	1	1	0	2	AT,AT	NA	NA	1.16776996758	0	40,26,34,31	1	1	0	39.3816266397	1	2	AT,A	AT,AT	0.25	0.100862056866	0	g.76675delT	0	43,40,6,7	1	1	0	3.38365358142	0	2	AT,AT	NA	NA	0.525513668822	0	NA	NA	30,41,35,43	1	1	0	45.4401173545	1
chr4_ref_v2	78376	0	T,A	1	0	56,47,0,0	1	1	0	2	T,T	NA	NA	0.0	0	64,82,0,0	1	1	0	2.24376146011	0	2	T,T	NA	NA	0.0	0	NA	NA	36,44,29,36	1	1	0	49.6206368777	1	2	T,A	T,T	0.125	0.0436750635027	0	g.78376T>A	0	72,75,0,0	1	1	0	0.972655527672	0
chr4_ref_v2	80081	0	C,T	1	0	83,78,0,0	1	1	0	2	C,C	NA	NA	0.0	0	84,75,0,0	1	1	0	0.43399359405	0	2	C,C	NA	NA	0.0	0	NA	NA	28,33,31,29	1	1	0	312.344647072	1	2	C,T	NA	NA	0.0165293019512	0	g.80081C>T	0	68,96,0,0	1	1	0	2.33339484604	0
chr4_ref_v2	82358	0	AT,A	1	1	31,34,2,3	1	1	0	2	AT,AT	NA	NA	1.30393028296	0	25,26,19,35	1	1	0	24.3288880912	1	2	AT,AT	AT,A	0.25	0.0163006855834	0	NA	NA	41,66,7,20	1	1	0	6.07212343363	0	2	AT,AT	NA	NA	0.705747749769	0	NA	NA	22,55,18,49	1	1	0	31.4297551277	1
chr4_ref_v2	82977	0	C,T	0	0	65,50,0,0	1	1	0	2	C,C	NA	NA	0.0	0	44,36,50,29	1	1	0	69.7452473747	1	2	C,T	NA	NA	0.0125787822069	0	g.82977C>T	0	68,61,0,0	1	1	0	0.674369847987	0	2	C,C	NA	NA	0.0	0	NA	NA	92,68,0,0	1	1	0	0.415181950625	0
chr4_ref_v2	86810	0	T,C	0	0	74,67,0,0	1	1	0	2	T,T	NA	NA	0.0	0	95,81,0,0	1	1	0	0.458385593275	0	2	T,T	NA	NA	0.0	0	NA	NA	87,68,0,0	1	1	0	0.700325373315	0	2	T,T	NA	NA	0.0	0	NA	NA	69,43,55,34	1	1	0	317.15282476	1
chr4_ref_v2	87806	0	C,A	1	0	56,73,0,0	1	1	0	2	C,C	NA	NA	0.0	0	31,43,25,29	1	1	0	44.416235805	1	2	C,A	C,C	0.125	0.063766618359	0	g.87806C>A	0	96,97,0,0	1	1	0	1.37515249515	0	2	C,C	NA	NA	0.0	0	NA	NA	94,103,0,0	1	1	0	0.910182059564	0
chr4_ref_v2	90878	0	TG,T	1	1	83,79,0,0	1	1	0	2	TG,TG	NA	NA	0.000162350584494	0	108,88,0,0	1	1	0	0.817661389846	0	2	TG,TG	NA	NA	0.000278158438485	0	NA	NA	34,37,45,38	1	1	0	317.194270469	1	2	TG,T	T,T	0.125	0.0956428871921	0	g.90879delG	0	95,131,0,0	1	1	0	2.56104751223	0
chr4_ref_v2	92621	0	GAAAAAA,G	1	1	44,23,2,0	1	1	0	2	GAAAAAA,GAAAAAA	GAAAAAA,G	0.125	0.398030129621	0	22,14,15,1	1	1	0	11.2663860544	0	2	GAAAAAA,GAAAAAA	GAAAAAA,G	0.5	0.287682072452	0	NA	NA	48,36,1,0	1	1	0	1.3043555846	0	2	GAAAAAA,GAAAAAA	NA	NA	0.011834457647	0	NA	NA	57,38,0,0	1	1	0	1.09332597038	0
chr4_ref_v2	93886	0	G,T	1	0	49,75,0,0	1	1	0	2	G,G	NA	NA	0.0	0	45,75,0,0	1	1	0	0.466846164092	0	2	G,G	NA	NA	0.0	0	NA	NA	65,76,0,0	1	1	0	1.20762540686	0	2	G,G	NA	NA	0.0	0	NA	NA	79,73,0,0	1	1	0	3.04948864824	0
chr4_ref_v2	94790	0	A,G	0	0	57,50,0,0	1	1	0	2	A,A	NA	NA	0.0	0	77,64,0,0	1	1	0	0.430260464369	0	2	A,A	NA	NA	0.0	0	NA	NA	84,84,0,1	1	1	0	0.625881869703	0	2	A,A	NA	NA	0.00593473551981	0	NA	NA	60,46,58,40	1	1	0	78.6540065555	1
chr4_ref_v2	95730	0	GTT,G,GT,GTTT	1	1	25,17,1,0,6,2,2,1	1	1	0	2	GTT,GTT	NA	NA	0.331210478014	0	2,2,31,23,29,22,0,0	1	1	0	309.32205285	1	2	G,GT	GT,GT	0.25	0.46290792508	0	g.95731_95732delTT,g.95731delT	0,0	28,34,1,1,6,4,8,11	1	1	0	6.13050983336	0	2	GTT,GTT	GTT,GTTT	0.5	0.975928912559	0	NA	NA	30,27,3,1,33,15,4,7	1	1	0	7.72648050326	0
chr4_ref_v2	95863	0	AT,A	1	1	47,50,0,0	1	1	0	2	AT,AT	NA	NA	0.00362029687985	0	36,29,26,29	1	1	0	41.4746699452	1	2	AT,A	AT,AT	0.125	0.0719397846989	0	g.95864delT	0	85,74,0,0	1	1	0	0.937144487764	0	2	AT,AT	NA	NA	0.0081941447805	0	NA	NA	79,109,0,0	1	1	0	1.36617301143	0
chr4_ref_v2	96489	0	T,C	1	0	42,28,0,0	1	1	0	2	T,T	NA	NA	0.0	0	67,40,0,0	1	1	0	0.503324909273	0	2	T,T	NA	NA	0.0	0	NA	NA	27,26,29,25	1	1	0	37.0978909427	1	2	T,C	NA	NA	0.0186921330122	0	g.96489T>C	0	63,54,0,0	1	1	0	0.995977290088	0
chr4_ref_v2	99346	0	GA,G,GAA	1	1	18,12,28,22,0,3	1	1	0	2	GA,G	NA	NA	0.416272158447	0	6,2,65,48,0,1	1	1	0	7.91264175691	0	2	G,G	GA,G	0.125	0.0810504566326	0	NA	NA	8,3,71,33,0,0	1	1	0	10.1963625025	0	2	G,G	NA	NA	0.104560336965	0	NA	NA	9,5,39,26,37,24	1	1	0	39.6278097836	1
chr4_ref_v2	103106	0	G,A	0	0	51,40,0,0	1	1	0	2	G,G	NA	NA	0.0	0	62,65,0,0	1	1	0	1.2393281126	0	2	G,G	NA	NA	0.0	0	NA	NA	69,66,0,0	1	1	0	0.854431611512	0	2	G,G	NA	NA	0.0	0	NA	NA	66,70,0,0	1	1	0	1.35483579091	0
chr4_ref_v2	103171	0	G,A	0	0	24,29,35,20	1	1	0	2	G,A	NA	NA	0.0370412716803	0	36,41,37,25	1	1	0	0.954192136689	0	2	G,A	G,G	0.125	0.0346433914723	0	NA	NA	30,34,30,25	1	1	0	0.750380285525	0	2	G,A	G,G	0.125	0.0997645301537	0	NA	NA	27,41,24,39	1	1	0	3.11141879415	0
chr4_ref_v2	105361	0	C,T	1	0	43,48,0,0	1	1	0	2	C,C	NA	NA	0.0	0	57,65,0,0	1	1	0	0.389027390392	0	2	C,C	NA	NA	0.0	0	NA	NA	42,70,0,0	1	1	0	1.67968474488	0	2	C,C	NA	NA	0.0	0	NA	NA	29,41,35,60	1	1	0	317.770024297	1
chr4_ref_v2	106846	0	AT,A	1	1	26,23,1,5	1	1	0	2	AT,AT	NA	NA	0.540234417856	0	51,43,6,3	1	1	0	1.97728192995	0	2	AT,AT	NA	NA	1.77739655131	0	NA	NA	18,14,38,17	1	1	0	42.4285492314	1	2	AT,A	A,A	0.125	0.0274587034764	0	g.106847delT	0	30,19,30,25	1	1	0	27.6942312501	1
chr4_ref_v2	108436	0	A,G	1	0	90,75,0,0	1	1	0	2	A,A	NA	NA	0.0	0	84,91,0,0	1	1	0	1.35258695654	0	2	A,A	NA	NA	0.0	0	NA	NA	76,62,0,0	1	1	0	0.392031733199	0	2	A,A	NA	NA	0.0	0	NA	NA	50,37,49,44	1	1	0	319.202230939	1
chr4_ref_v2	109754	0	A,G	0	0	46,40,0,0	1	1	0	2	A,A	NA	NA	0.0	0	102,61,0,0	1	1	0	1.96924827024	0	2	A,A	NA	NA	0.0	0	NA	NA	73,73,0,0	1	1	0	0.659988534776	0	2	A,A	NA	NA	0.0	0	NA	NA	30,32,48,38	1	1	0	68.1870776087	1
chr4_ref_v2	109943	0	C,A	0	0	33,54,0,0	1	1	0	2	C,C	NA	NA	0.0	0	44,90,0,0	1	1	0	0.898412499634	0	2	C,C	NA	NA	0.0	0	NA	NA	44,42,25,35	1	1	0	41.6930215891	1	2	C,A	C,C	0.125	0.108688305751	0	g.109943C>A	0	75,84,0,0	1	1	0	2.01063750463	0
chr4_ref_v2	112019	0	G,T	0	0	60,71,1,0	1	1	0	2	G,G	NA	NA	0.00760459938522	0	70,77,0,0	1	1	0	0.530597541353	0	2	G,G	NA	NA	0.0	0	NA	NA	56,56,0,0	1	1	0	0.735227346158	0	2	G,G	NA	NA	0.0	0	NA	NA	28,48,32,60	1	1	0	319.992441123	1
chr4_ref_v2	117791	0	C,T	1	0	59,91,0,0	1	1	0	2	C,C	NA	NA	0.0	0	75,73,0,0	1	1	0	2.61530884615	0	2	C,C	NA	NA	0.0	0	NA	NA	59,69,0,0	1	1	0	1.18324301937	0	2	C,C	NA	NA	0.0	0	NA	NA	93,118,0,0	1	1	0	1.05744411261	0
chr4_ref_v2	121313	0	G,T	0	0	30,32,25,44	1	1	0	2	G,T	NA	NA	0.106972119552	0	37,38,41,36	1	1	0	2.00923142524	0	2	G,T	NA	NA	0.0263173083174	0	NA	NA	22,28,39,34	1	1	0	3.30223061741	0	2	G,T	T,T	0.125	0.127122007439	0	NA	NA	45,39,50,32	1	1	0	3.64529723938	0
chr4_ref_v2	122355	0	C,T	1	0	54,63,0,0	1	1	0	2	C,C	NA	NA	0.0	0	65,81,0,0	1	1	0	0.453990220286	0	2	C,C	NA	NA	0.0	0	NA	NA	88,70,0,0	1	1	0	2.06547072455	0	2	C,C	NA	NA	0.0	0	NA	NA	43,38,39,37	1	1	0	62.0476832789	1
chr4_ref_v2	123399	0	G,T	0	0	64,57,0,0	1	1	0	2	G,G	NA	NA	0.0	0	69,76,0,0	1	1	0	0.951082918417	0	2	G,G	NA	NA	0.0	0	NA	NA	38,36,39,33	1	1	0	60.7063634654	1	2	G,T	NA	NA	0.0273989741881	0	g.123399G>T	0	82,95,0,0	1	1	0	1.3537248849	0
chr4_ref_v2	123731	0	TA,T	1	1	26,28,8,5	1	1	0	2	TA,TA	NA	NA	0.487174750958	0	31,39,15,13	1	1	0	1.68698907888	0	2	TA,TA	NA	NA	1.09301056183	0	NA	NA	56,72,12,18	1	1	0	1.32232151072	0	2	TA,TA	NA	NA	1.05393113846	0	NA	NA	37,51,20,48	1	1	0	17.1765804735	0
chr4_ref_v2	123866	0	C,A	0	0	40,51,0,0	1	1	0	2	C,C	NA	NA	0.0	0	79,85,0,0	1	1	0	0.812422507951	0	2	C,C	NA	NA	0.0	0	NA	NA	28,37,29,39	1	1	0	52.9830688319	1	2	C,A	NA	NA	0.0451204352805	0	g.123866C>A	0	75,100,0,0	1	1	0	0.42711387807	0
chr4_ref_v2	125437	0	CA,C	1	1	50,70,0,0	1	1	0	2	CA,CA	NA	NA	0.00110677623171	0	54,82,0,0	1	1	0	0.474924069973	0	2	CA,CA	NA	NA	0.00193042100351	0	NA	NA	66,71,0,0	1	1	0	1.16182826247	0	2	CA,CA	NA	NA	0.00245461584108	0	NA	NA	76,95,0,1	1	1	0	0.572842747191	0
chr4_ref_v2	125835	0	C,T	1	0	68,41,0,0	1	1	0	2	C,C	NA	NA	0.0	0	44,31,39,31	1	1	0	56.5155439207	1	2	C,T	NA	NA	0.068992871487	0	g.125835C>T	0	61,55,0,0	1	1	0	1.77377108837	0	2	C,C	NA	NA	0.0	0	NA	NA	82,75,0,0	1	1	0	2.30210616824	0
chr4_ref_v2	126476	0	CTT,C	1	1	15,5,0,0	1	1	0	2	CTT,CTT	NA	NA	0.0	0	3,4,2,1	1	0	0	1.63069892951	0	2	NA	NA	NA	NA	0	NA	NA	20,7,6,3	1	1	0	2.26525292838	0	2	CTT,CTT	CTT,C	0.5	0.0	0	NA	NA	82,10,2,2	1	1	0	2.04837805308	0
chr4_ref_v2	126505	0	C,T	1	0	17,13,2,0	1	1	0	2	C,C	C,T	0.25	0.356674943939	0	32,16,0,1	1	1	0	1.32554974316	0	2	C,C	NA	NA	0.0206192872027	0	NA	NA	18,35,3,0	1	1	0	3.1643408318	0	2	C,C	C,T	0.125	0.143010136579	0	NA	NA	18,55,38,0	1	1	0	18.313946354	0
chr4_ref_v2	128099	0	C,A	1	0	70,60,0,0	1	1	0	2	C,C	NA	NA	0.0	0	51,30,42,32	1	1	0	313.790058394	1	2	C,A	NA	NA	0.0903840614683	0	g.128099C>A	0	66,47,0,1	1	1	0	0.686557251655	0	2	C,C	NA	NA	0.00881062968215	0	NA	NA	81,64,0,0	1	1	0	0.486423094949	0
chr4_ref_v2	128135	0	C,A	0	0	52,57,0,0	1	1	0	2	C,C	NA	NA	0.0	0	80,51,0,0	1	1	0	2.9888310887	0	2	C,C	NA	NA	0.0	0	NA	NA	25,20,41,27	1	1	0	313.529873047	1	2	C,A	A,A	0.25	0.0979804083602	0	g.128135C>A	0	87,68,0,0	1	1	0	1.70862562686	0
chr4_ref_v2	128855	0	G,A	1	0	50,54,0,0	1	1	0	2	G,G	NA	NA	0.0	0	51,61,0,0	1	1	0	0.501603799416	0	2	G,G	NA	NA	0.0	0	NA	NA	23,43,26,47	1	1	0	64.8282525988	1	2	G,A	NA	NA	0.100804699122	0	g.128855G>A	0	81,120,0,0	1	1	0	1.83167874193	0
chr4_ref_v2	129394	0	C,T	0	0	81,50,1,0	1	1	0	2	C,C	NA	NA	0.00760459938522	0	87,95,0,0	1	1	0	4.39418084133	0	2	C,C	NA	NA	0.0	0	NA	NA	31,39,24,42	1	1	0	313.334603834	1	2	C,T	NA	NA	0.0588405000229	0	g.129394C>T	0	86,113,0,0	1	1	0	7.62867055811	0
chr4_ref_v2	129793	0	C,A	1	0	61,61,0,1	1	1	0	2	C,C	NA	NA	0.00816331063916	0	83,70,0,0	1	1	0	0.873924124372	0	2	C,C	NA	NA	0.0	0	NA	NA	41,25,36,21	1	1	0	51.0461672761	1	2	C,A	C,C	0.125	0.104710954089	0	g.129793C>A	0	85,69,0,0	1	1	0	1.0509682778	0
chr4_ref_v2	130338	0	T,C	0	0	64,67,0,0	1	1	0	2	T,T	NA	NA	0.0	0	89,50,0,0	1	1	0	3.90050214549	0	2	T,T	NA	NA	0.0	0	NA	NA	87,66,0,1	1	1	0	1.5021630256	0	2	T,T	NA	NA	0.00651468102119	0	NA	NA	115,76,0,0	1	1	0	3.10343325322	0
chr4_ref_v2	131074	0	A,T	0	0	58,47,0,1	1	1	0	2	A,A	NA	NA	0.00947874395454	0	33,35,29,35	1	1	0	51.1254792088	1	2	A,T	NA	NA	0.0606246218164	0	g.131074A>T	0	68,79,0,0	1	1	0	1.9201382831	0	2	A,A	NA	NA	0.0	0	NA	NA	80,98,0,1	1	1	0	2.51515834435	0
chr4_ref_v2	132859	0	C,A	1	0	46,51,0,0	1	1	0	2	C,C	NA	NA	0.0	0	54,76,0,0	1	1	0	0.996592177046	0	2	C,C	NA	NA	0.0	0	NA	NA	59,66,0,0	1	1	0	0.384476079985	0	2	C,C	NA	NA	0.0	0	NA	NA	34,56,35,52	1	1	0	68.6433695244	1
chr4_ref_v2	134592	0	A,G	1	0	48,43,0,0	1	1	0	2	A,A	NA	NA	0.0	0	43,39,0,0	1	1	0	0.375468126739	0	2	A,A	NA	NA	0.0	0	NA	NA	80,45,0,0	1	1	0	2.22471998255	0	2	A,A	NA	NA	0.0	0	NA	NA	64,34,84,35	1	1	0	325.895324148	1
chr4_ref_v2	135395	0	CTTT,C,CT,CTT	1	1	18,6,0,0,0,1,3,2	1	1	0	2	CTTT,CTTT	NA	NA	0.760256056849	0	0,0,22,17,6,8,3,1	1	1	0	24.1065912826	1	2	C,CT	C,CTT	0.25	0.089129691425	0	g.135396_135398delTTT,g.135396_135397delTT	0,0	9,12,2,1,5,2,8,8	1	1	0	2.60138683054	0	2	CTTT,CTTT	CTTT,CT	0.5	0.654205098358	0	NA	NA	22,25,1,2,2,2,9,3	1	1	0	3.24173345377	0
chr4_ref_v2	136358	0	C,T	1	0	47,45,0,0	1	1	0	2	C,C	NA	NA	0.0	0	35,29,27,28	1	1	0	40.5127655699	1	2	C,T	C,C	0.125	0.0997645301537	0	g.136358C>T	0	64,57,0,0	1	1	0	0.451021176876	0	2	C,C	NA	NA	0.0	0	NA	NA	90,62,0,0	1	1	0	1.60378697701	0
chr4_ref_v2	137918	0	AT,A	1	1	43,18,2,0	1	1	0	2	AT,AT	NA	NA	0.40351779227	0	56,33,2,0	1	1	0	1.17227734344	0	2	AT,AT	NA	NA	1.64880087698	0	NA	NA	41,33,5,4	1	1	0	1.94754509329	0	2	AT,AT	NA	NA	0.216384699606	0	NA	NA	66,31,5,2	1	1	0	0.705229160063	0
chr4_ref_v2	137940	0	TA,T	1	1	49,18,1,0	1	1	0	2	TA,TA	NA	NA	0.00322223595244	0	35,24,29,5	1	1	0	30.1056219287	1	2	TA,T	TA,TA	0.25	0.0905963623849	0	g.137941delA	0	46,38,0,0	1	1	0	3.9346917532	0	2	TA,TA	NA	NA	0.0963747967623	0	NA	NA	76,41,3,2	1	1	0	1.33026249551	0
chr4_ref_v2	139682	0	G,A	0	0	54,52,0,0	1	1	0	2	G,G	NA	NA	0.0	0	69,64,0,0	1	1	0	0.405658489752	0	2	G,G	NA	NA	0.0	0	NA	NA	32,25,24,38	1	1	0	54.0613681331	1	2	G,A	NA	NA	0.0840831172105	0	g.139682G>A	0	74,76,0,0	1	1	0	0.454952653132	0
chr4_ref_v2	140307	0	G,A	0	0	71,70,0,0	1	1	0	2	G,G	NA	NA	0.0	0	35,46,34,38	1	1	0	313.536050224	1	2	G,A	NA	NA	0.117783035656	0	g.140307G>A	0	73,67,0,1	1	1	0	0.435674333774	0	2	G,G	NA	NA	0.00711746776886	0	NA	NA	94,68,0,0	1	1	0	1.56788911321	0
chr4_ref_v2	141679	0	T,C	0	0	74,64,0,0	1	1	0	2	T,T	NA	NA	0.0	0	70,92,0,0	1	1	0	2.40594546071	0	2	T,T	NA	NA	0.0	0	NA	NA	65,66,0,0	1	1	0	0.703406971213	0	2	T,T	NA	NA	0.0	0	NA	NA	99,98,0,0	1	1	0	0.728879452155	0
chr4_ref_v2	142495	0	C,A	0	0	67,56,0,0	1	1	0	2	C,C	NA	NA	0.0	0	89,82,0,0	1	1	0	0.555539584541	0	2	C,C	NA	NA	0.0	0	NA	NA	80,66,0,0	1	1	0	0.38899371429	0	2	C,C	NA	NA	0.0	0	NA	NA	46,46,41,45	1	1	0	315.323087638	1
chr4_ref_v2	144515	0	C,T	0	0	45,60,0,0	1	1	0	2	C,C	NA	NA	0.0	0	70,100,1,0	1	1	0	0.434237863143	0	2	C,C	NA	NA	0.0058651194524	0	NA	NA	42,37,40,45	1	1	0	68.3513204605	1	2	C,T	NA	NA	0.0732034040233	0	g.144515C>T	0	95,102,0,0	1	1	0	1.14433054498	0
chr4_ref_v2	146801	0	C,T	0	0	43,44,0,0	1	1	0	2	C,C	NA	NA	0.0	0	47,46,0,1	1	1	0	0.36387098383	0	2	C,C	NA	NA	0.0106952891167	0	NA	NA	39,35,21,23	1	1	0	28.7080029093	1	2	C,T	C,C	0.25	0.00904983551992	0	g.146801C>T	0	85,76,0,0	1	1	0	0.667615687153	0
chr4_ref_v2	147592	0	C,T	1	0	49,53,0,0	1	1	0	2	C,C	NA	NA	0.0	0	59,67,1,0	1	1	0	0.382842579211	0	2	C,C	NA	NA	0.00790517950711	0	NA	NA	67,72,0,0	1	1	0	0.386258502057	0	2	C,C	NA	NA	0.0	0	NA	NA	46,42,52,38	1	1	0	72.1251433364	1
chr4_ref_v2	152155	0	T,C	0	0	73,82,0,0	1	1	0	2	T,T	NA	NA	0.0	0	76,70,0,0	1	1	0	0.895166234553	0	2	T,T	NA	NA	0.0	0	NA	NA	24,27,34,27	1	1	0	312.864931554	1	2	T,C	C,C	0.125	0.0722661968319	0	g.152155T>C	0	93,72,0,0	1	1	0	2.06389684941	0
chr4_ref_v2	152821	0	C,A	0	0	70,79,0,1	1	1	0	2	C,C	NA	NA	0.0066889881508	0	77,112,0,0	1	1	0	1.4343780458	0	2	C,C	NA	NA	0.0	0	NA	NA	32,33,27,18	1	1	0	40.9045904265	1	2	C,A	C,C	0.125	0.116410351844	0	g.152821C>A	0	60,76,0,0	1	1	0	0.619953591698	0
chr4_ref_v2	153261	0	C,T	0	0	35,49,43,43	1	1	0	2	C,T	NA	NA	0.0235304974102	0	46,38,49,46	1	1	0	1.26802177953	0	2	C,T	NA	NA	0.123060092757	0	NA	NA	56,58,1,0	1	1	0	20.1620780184	1	2	C,C	NA	NA	0.00873367996875	0	g.153260_153262T>C	1	62,80,0,0	1	1	0	307.995155789	1
chr4_ref_v2	154446	0	C,A	0	0	68,69,0,0	1	1	0	2	C,C	NA	NA	0.0	0	73,84,0,0	1	1	0	0.629920768483	0	2	C,C	NA	NA	0.0	0	NA	NA	41,43,20,30	1	1	0	41.5195394539	1	2	C,A	C,C	0.25	0.00796816964918	0	g.154446C>A	0	66,82,0,0	1	1	0	0.913635834667	0
chr4_ref_v2	154756	0	G,A	0	0	48,86,0,0	1	1	0	2	G,G	NA	NA	0.0	0	75,90,0,0	1	1	0	2.25284633891	0	2	G,G	NA	NA	0.0	0	NA	NA	61,59,0,0	1	1	0	3.50596940718	0	2	G,G	NA	NA	0.0	0	NA	NA	47,40,39,43	1	1	0	315.124791355	1
chr4_ref_v2	155671	0	TA,T	1	1	84,45,0,0	1	1	0	2	TA,TA	NA	NA	0.0115928498327	0	89,94,0,0	1	1	0	5.74349727596	0	2	TA,TA	NA	NA	0.786666351652	0	NA	NA	54,49,51,54	1	1	0	319.727586261	1	2	TA,T	NA	NA	0.00790821948451	0	g.155672delA	0	134,117,1,1	1	1	1	3.95547723609	0
chr4_ref_v2	155960	0	AT,A	1	1	63,65,3,1	1	1	0	2	AT,AT	NA	NA	0.038307393684	0	77,64,2,2	1	1	0	0.951765632814	0	2	AT,AT	NA	NA	0.936071438245	0	NA	NA	35,25,29,17	1	1	0	30.3737458676	1	2	AT,A	AT,AT	0.125	0.0996195634132	0	g.155961delT	0	92,77,5,3	1	1	0	0.925568340927	0
chr4_ref_v2	157917	0	CTT,CT,C	1	1	29,30,3,6,0,0	1	1	0	2	CTT,CTT	NA	NA	0.115984754224	0	22,25,23,31,0,1	1	1	0	14.4415893797	1	2	CTT,CTT	CTT,CT	0.25	0.83752493779	0	NA	NA	20,23,4,6,30,36	1	1	0	46.3183774857	1	2	CTT,C	C,C	0.125	0.500567683083	0	g.157918_157919delTT	0	31,21,40,22,4,3	1	1	0	24.4479504488	1
chr4_ref_v2	159952	0	C,T	0	0	41,78,0,0	1	1	0	2	C,C	NA	NA	0.0	0	35,41,26,40	1	1	0	56.5359797725	1	2	C,T	C,C	0.125	0.110235830021	0	g.159952C>T	0	48,63,0,0	1	1	0	1.52658323441	0	2	C,C	NA	NA	0.0	0	NA	NA	84,94,0,0	1	1	0	3.66419150135	0
chr4_ref_v2	163962	0	C,A	0	0	48,57,0,0	1	1	0	2	C,C	NA	NA	0.0	0	72,80,0,0	1	1	0	0.460585588332	0	2	C,C	NA	NA	0.0	0	NA	NA	39,31,45,38	1	1	0	314.766512938	1	2	C,A	A,A	0.125	0.0809690625337	0	g.163962C>A	0	116,99,0,0	1	1	0	2.07201304913	0
chr4_ref_v2	164430	0	G,C	0	0	53,56,0,0	1	1	0	2	G,G	NA	NA	0.0	0	70,68,0,0	1	1	0	0.489007962652	0	2	G,G	NA	NA	0.0	0	NA	NA	48,46,0,0	1	1	0	0.472434561684	0	2	G,G	NA	NA	0.0	0	NA	NA	43,31,32,39	1	1	0	57.5164237109	1
chr4_ref_v2	164882	0	CT,C,CTT	1	1	26,28,2,2,1,1	1	1	0	2	CT,CT	NA	NA	1.15914151464	0	24,16,22,23,0,0	1	1	0	20.3196168871	1	2	CT,C	CT,CT	0.25	0.115989983211	0	g.164883delT	0	21,16,2,6,8,3	1	1	0	5.64422117552	0	2	CT,CT	CT,CTT	0.5	0.401745494254	0	NA	NA	33,55,4,8,6,13	1	1	0	7.21799600869	0
chr4_ref_v2	167010	0	AT,A	1	1	73,46,0,0	1	1	0	2	AT,AT	NA	NA	0.000381472227418	0	49,33,38,37	1	1	0	61.2284286165	1	2	AT,A	NA	NA	0.0903472230547	0	g.167011delT	0	68,42,0,0	1	1	0	0.383657314057	0	2	AT,AT	NA	NA	0.000820209311433	0	NA	NA	98,62,0,0	1	1	0	0.387683433242	0
chr4_ref_v2	168774	0	AG,A	1	1	68,73,0,0	1	1	0	2	AG,AG	NA	NA	8.69431649545e-05	0	71,89,0,0	1	1	0	0.74192702935	0	2	AG,AG	NA	NA	0.000155680882564	0	NA	NA	51,54,0,0	1	1	0	0.382105768789	0	2	AG,AG	NA	NA	0.000183417457243	0	NA	NA	66,74,0,0	1	1	0	0.415041698858	0
chr4_ref_v2	169772	0	GTA,G,ATA	1	1	30,20,3,3,0,0	1	1	0	2	GTA,GTA	GTA,G	0.125	0.287362855268	0	21,17,3,2,24,23	1	1	0	29.3785215956	1	2	GTA,ATA	NA	NA	0.337470611477	0	g.169772G>A	0	72,28,8,7,0,0	1	1	0	1.51216181025	0	2	GTA,GTA	NA	NA	0.15847193161	0	NA	NA	84,40,17,4,0,0	1	1	0	2.70520304401	0
chr4_ref_v2	169774	0	A,G	1	0	39,32,0,0	1	1	0	2	A,A	NA	NA	0.0	0	32,27,20,20	1	1	0	24.8026577316	1	2	A,G	A,A	0.25	0.122167633974	0	g.169774A>G	0	88,50,0,0	1	1	0	1.69032929872	0	2	A,A	NA	NA	0.0	0	NA	NA	107,63,0,0	1	1	0	1.70301167023	0
chr4_ref_v2	169830	0	TAAAA,T,TA,TAA,TAAA	1	1	10,4,0,0,2,0,7,0,13,2	1	1	0	2	TAAAA,TAAA	TAAAA,TAA	0.5	0.414834793188	0	0,1,12,6,26,3,6,4,2,0	1	1	0	19.6658570864	1	2	TA,TAA	TAAAA,TA	0.125	0.502600497364	0	NA	NA	3,3,6,2,11,0,17,3,23,3	1	1	0	3.42280580085	0	2	TAAA,TAAA	TA,TAAA	0.5	0.837393748456	0	NA	NA	1,1,58,8,23,2,7,2,0,1	1	1	0	313.963307827	1
chr4_ref_v2	169854	0	TAA,T,TAAA	1	1	33,27,0,0,3,1	1	1	0	2	TAA,TAA	NA	NA	0.0358577234485	0	21,38,28,29,2,4	1	1	0	35.4754546831	1	2	TAA,T	T,TAAA	0.125	0.218858482284	0	g.169855_169856delAA	0	38,57,0,1,10,19	1	1	0	13.0462836735	1	2	TAA,TAA	TAA,TAAA	0.5	0.0178841502933	0	NA	NA	71,87,1,0,20,19	1	1	0	9.81652939263	0
chr4_ref_v2	170849	0	C,A	0	0	33,60,0,2	1	1	0	2	C,C	NA	NA	0.426742506555	0	58,78,0,0	1	1	0	1.58807874824	0	2	C,C	NA	NA	0.0	0	NA	NA	28,37,20,27	1	1	0	28.5168871552	1	2	C,A	C,C	0.125	0.0729252399047	0	g.170849C>A	0	57,66,0,0	1	1	0	2.42239941755	0
chr4_ref_v2	170987	0	G,A	0	0	55,79,1,0	1	1	0	2	G,G	NA	NA	0.00743497848752	0	96,95,0,0	1	1	0	2.38958441188	0	2	G,G	NA	NA	0.0	0	NA	NA	55,64,6,10	1	1	0	8.13695969369	0	2	G,G	G,A	0.25	0.0606246218164	1	NA	NA	97,89,0,0	1	1	0	3.07184417174	0
chr4_ref_v2	180579	0	A,G	1	0	30,37,28,35	1	1	0	2	A,G	NA	NA	0.0615578929994	0	37,44,42,57	1	1	0	1.16808917379	0	2	A,G	G,G	0.125	0.0506437328188	0	NA	NA	42,26,34,30	1	1	0	1.94534746132	0	2	A,G	NA	NA	0.0606246218164	0	NA	NA	36,44,53,47	1	1	0	2.12311484625	0
chr4_ref_v2	184492	0	C,T	0	0	48,62,0,0	1	1	0	2	C,C	NA	NA	0.0	0	69,64,0,0	1	1	0	1.50970105858	0	2	C,C	NA	NA	0.0	0	NA	NA	52,44,0,0	1	1	0	1.68622563249	0	2	C,C	NA	NA	0.0	0	NA	NA	36,37,33,34	1	1	0	53.4654916454	1
chr4_ref_v2	185582	0	G,A	0	0	72,58,0,0	1	1	0	2	G,G	NA	NA	0.0	0	34,31,43,22	1	1	0	313.581777156	1	2	G,A	NA	NA	0.0	0	g.185582G>A	0	51,44,0,0	1	1	0	0.427026325151	0	2	G,G	NA	NA	0.0	0	NA	NA	68,64,0,0	1	1	0	0.688283618901	0
chr4_ref_v2	185898	0	C,T	1	0	67,51,0,0	1	1	0	2	C,C	NA	NA	0.0	0	90,66,0,0	1	1	0	0.410560255174	0	2	C,C	NA	NA	0.0	0	NA	NA	23,25,23,15	1	1	0	33.5101075522	1	2	C,T	C,C	0.125	0.0176995770994	0	g.185898C>T	0	82,73,0,0	1	1	0	0.739629208008	0
chr4_ref_v2	186268	0	A,C	0	0	59,41,0,0	1	1	0	2	A,A	NA	NA	0.0	0	71,66,0,0	1	1	0	1.30011687454	0	2	A,A	NA	NA	0.0	0	NA	NA	30,25,24,21	1	1	0	34.8269002692	1	2	A,C	A,A	0.125	0.0506437328188	0	g.186268A>C	0	72,66,0,0	1	1	0	1.23072986876	0
chr4_ref_v2	189251	0	G,T	0	0	79,71,0,0	1	1	0	2	G,G	NA	NA	0.0	0	94,99,0,0	1	1	0	0.829660527719	0	2	G,G	NA	NA	0.0	0	NA	NA	22,21,25,28	1	1	0	311.489729556	1	2	G,T	T,T	0.125	0.0422226304223	0	g.189251G>T	0	68,89,0,0	1	1	0	2.01811156223	0
chr4_ref_v2	189385	0	G,T	0	0	51,45,39,47	1	1	0	2	G,T	NA	NA	0.110000895214	0	49,59,43,54	1	1	0	0.984399814439	0	2	G,T	NA	NA	0.107420248621	0	NA	NA	46,67,0,0	1	1	0	21.1518470494	1	2	G,G	NA	NA	0.0	0	g.189384_189386T>G	1	85,71,0,0	1	1	0	307.965880324	1
chr4_ref_v2	194405	0	G,GT	1	1	47,30,3,1	1	1	0	2	G,G	NA	NA	0.232036932734	0	66,52,5,0	1	1	0	0.886593869257	0	2	G,G	NA	NA	0.293199478199	0	NA	NA	47,52,7,7	1	1	0	3.49390140999	0	2	G,G	G,GT	0.125	0.0210477479851	0	NA	NA	75,62,6,9	1	1	0	3.9191875924	0
chr4_ref_v2	195224	0	T,C	0	0	58,77,0,0	1	1	0	2	T,T	NA	NA	0.0	0	57,90,0,0	1	1	0	0.772142338233	0	2	T,T	NA	NA	0.0	0	NA	NA	32,34,27,27	1	1	0	46.5303279173	1	2	T,C	T,T	0.125	0.0506437328188	0	g.195224T>C	0	78,66,0,0	1	1	0	2.47350869902	0
chr4_ref_v2	196214	0	C,G	0	0	51,65,0,0	1	1	0	2	C,C	NA	NA	0.0	0	69,92,0,0	1	1	0	0.423192124125	0	2	C,C	NA	NA	0.0	0	NA	NA	51,58,0,0	1	1	0	0.526489634996	0	2	C,C	NA	NA	0.0	0	NA	NA	60,64,0,0	1	1	0	0.746303952514	0
chr4_ref_v2	209266	0	C,T	0	0	65,45,0,0	1	1	0	2	C,C	NA	NA	0.0	0	33,32,31,25	1	1	0	45.2476848397	1	2	C,T	C,C	0.125	0.10227884912	0	g.209266C>T	0	56,43,0,0	1	1	0	0.489291218492	0	2	C,C	NA	NA	0.0	0	NA	NA	99,61,0,0	1	1	0	0.590402917605	0
chr4_ref_v2	210752	0	GA,G	1	1	53,51,2,1	1	1	0	2	GA,GA	NA	NA	0.118350101358	0	3,1,78,64	1	1	0	333.137857964	1	2	G,G	NA	NA	0.402036911502	0	g.210753delA,g.210753delA	0,1	53,46,2,2	1	1	0	0.647456929825	0	2	GA,GA	NA	NA	0.552170492391	0	NA	NA	82,73,5,4	1	1	0	1.36370483507	0
chr4_ref_v2	211153	0	GA,G	1	1	21,51,3,7	1	1	0	2	GA,GA	NA	NA	0.0222165947711	0	31,58,1,8	1	1	0	0.986207121261	0	2	GA,GA	NA	NA	1.22528794666	0	NA	NA	16,29,15,31	1	1	0	13.6123882389	1	2	GA,G	GA,GA	0.125	0.0644835349216	0	g.211154delA	0	31,87,9,14	1	1	0	1.23049237513	0
chr4_ref_v2	211254	0	CAT,C	1	1	49,33,3,4	1	1	0	2	CAT,CAT	CAT,C	0.125	0.319531967561	0	48,41,1,5	1	1	0	0.89085227178	0	2	CAT,CAT	NA	NA	0.255065116429	0	NA	NA	26,26,2,11	1	1	0	3.97975619484	0	2	CAT,CAT	CAT,C	0.25	0.0459218448499	0	NA	NA	34,37,3,6	1	1	0	1.25797961204	0
chr4_ref_v2	212379	0	GTTTT,G,GT,GTT,GTTT	1	1	17,15,0,0,0,0,0,1,0,9	1	1	0	2	GTTTT,GTTTT	NA	NA	0.305751169537	0	11,6,0,0,1,10,0,15,1,6	1	1	0	12.9511354352	0	2	GTTTT,GTT	GTTTT,GTTT	0.125	1.62201290503	0	NA	NA	9,11,0,1,0,4,1,16,0,10	1	1	0	13.5469714723	0	2	GTTTT,GTTT	GTTTT,GTT	0.5	1.08480231362	0	NA	NA	5,0,1,5,0,23,1,9,0,4	1	1	0	25.819541506	0
chr4_ref_v2	212624	0	CA,C,CAA	1	1	36,62,0,0,0,2	1	1	0	2	CA,CA	NA	NA	0.763648535811	0	32,77,0,1,1,1	1	1	0	1.09873225155	0	2	CA,CA	NA	NA	1.90537558192	0	NA	NA	21,33,1,1,15,30	1	1	0	30.3931633494	1	2	CA,CAA	NA	NA	0.610562748513	0	g.212624_212625insA	0	28,46,24,41,0,1	1	1	0	52.8772839717	1
chr4_ref_v2	213254	0	C,T	1	0	61,36,0,0	1	1	0	2	C,C	NA	NA	0.0	0	59,74,0,0	1	1	0	5.24156488885	0	2	C,C	NA	NA	0.0	0	NA	NA	48,62,0,0	1	1	0	4.79689237505	0	2	C,C	NA	NA	0.0	0	NA	NA	35,53,45,63	1	1	0	319.553341488	1
chr4_ref_v2	215369	0	T,C	0	0	30,30,27,32	1	1	0	2	T,C	NA	NA	0.0168071183164	0	33,32,43,33	1	1	0	1.71188041054	0	2	T,C	C,C	0.125	0.0949683578902	0	NA	NA	64,47,0,0	1	1	0	19.6575502581	1	2	T,T	NA	NA	0.0	0	g.215368_215370C>T	1	79,99,1,0	1	1	0	308.21285658	1
chr4_ref_v2	216432	0	TA,T	1	1	38,54,4,1	1	1	0	2	TA,TA	NA	NA	0.515077844501	0	63,65,2,2	1	1	0	1.5710214613	0	2	TA,TA	NA	NA	0.839341811787	0	NA	NA	34,63,3,3	1	1	0	1.05192458683	0	2	TA,TA	NA	NA	0.126296512652	0	NA	NA	67,73,9,8	1	1	0	3.69349889563	0
chr4_ref_v2	221679	0	C,A	1	0	61,62,0,1	1	1	0	2	C,C	NA	NA	0.00809721023262	0	52,44,49,35	1	1	0	70.4911067299	1	2	C,A	C,C	0.125	0.117783035656	0	g.221679C>A	0	60,50,0,0	1	1	0	0.836283658669	0	2	C,C	NA	NA	0.0	0	NA	NA	103,86,0,0	1	1	0	1.11844836759	0
chr4_ref_v2	222563	0	C,T	0	0	55,45,0,0	1	1	0	2	C,C	NA	NA	0.0	0	63,57,0,0	1	1	0	0.509505950177	0	2	C,C	NA	NA	0.0	0	NA	NA	45,44,0,0	1	1	0	0.647161138209	0	2	C,C	NA	NA	0.0	0	NA	NA	32,32,33,34	1	1	0	53.0832479158	1
chr4_ref_v2	226051	0	G,A	0	0	56,69,0,0	1	1	0	2	G,G	NA	NA	0.0	0	57,79,0,0	1	1	0	0.568744437508	0	2	G,G	NA	NA	0.0	0	NA	NA	40,23,0,0	1	1	0	2.95177244519	0	2	G,G	NA	NA	0.0	0	NA	NA	66,62,0,0	1	1	0	1.15919285224	0
chr4_ref_v2	226580	0	C,T	0	0	47,61,0,0	1	1	0	2	C,C	NA	NA	0.0	0	65,68,0,0	1	1	0	0.920879781473	0	2	C,C	NA	NA	0.0	0	NA	NA	39,50,0,0	1	1	0	0.377359852143	0	2	C,C	NA	NA	0.0	0	NA	NA	26,32,33,46	1	1	0	314.937940133	1
chr4_ref_v2	226755	0	CAT,C,CATATAT	1	1	2,10,1,2,0,1	1	0	0	2	NA	NA	NA	NA	0	3,7,4,6,0,1	1	1	0	2.00860032894	0	2	CAT,C	C,C	0.25	0.0975298097589	0	NA	NA	1,5,0,1,4,3	1	0	1	2.49122436059	0	2	NA	NA	NA	NA	0	NA	NA	14,10,2,5,0,0	1	1	1	5.18466315706	0
chr4_ref_v2	228878	0	C,A	1	0	42,64,0,0	1	1	0	2	C,C	NA	NA	0.0	0	70,74,1,0	1	1	0	1.71360960245	0	2	C,C	NA	NA	0.00692044284457	0	NA	NA	50,44,0,0	1	1	0	2.41407275556	0	2	C,C	NA	NA	0.0	0	NA	NA	34,45,36,53	1	1	0	316.269053482	1
chr4_ref_v2	230366	0	G,T	1	0	32,39,0,0	1	1	0	2	G,G	NA	NA	0.0	0	67,50,0,0	1	1	0	2.34138448017	0	2	G,G	NA	NA	0.0	0	NA	NA	29,28,33,42	1	1	0	54.647586322	1	2	G,T	T,T	0.125	0.0231224174209	0	g.230366G>T	0	107,101,0,0	1	1	0	1.4320090732	0
chr4_ref_v2	231385	0	G,A	0	0	52,66,0,0	1	1	0	2	G,G	NA	NA	0.0	0	44,82,0,0	1	1	0	1.70035422172	0	2	G,G	NA	NA	0.0	0	NA	NA	24,21,26,28	1	1	0	310.984803533	1	2	G,A	A,A	0.125	0.068992871487	0	g.231385G>A	0	98,95,0,0	1	1	0	1.47304128212	0
chr4_ref_v2	232245	0	GT,G	1	1	67,41,1,1	1	1	0	2	GT,GT	NA	NA	1.38024026333	0	81,59,4,1	1	1	0	1.36479614605	0	2	GT,GT	NA	NA	1.59098130609	0	NA	NA	60,50,2,2	1	1	0	1.06127790001	0	2	GT,GT	NA	NA	1.42373018841	0	NA	NA	53,44,40,35	1	1	0	56.7121183641	1
chr4_ref_v2	232842	0	G,T	1	0	49,49,0,0	1	1	0	2	G,G	NA	NA	0.0	0	70,58,0,0	1	1	0	0.790612970714	0	2	G,G	NA	NA	0.0	0	NA	NA	56,52,0,0	1	1	0	0.444689694648	0	2	G,G	NA	NA	0.0	0	NA	NA	44,35,37,38	1	1	0	57.0005340695	1
chr4_ref_v2	232969	0	C,A	0	0	66,58,0,0	1	1	0	2	C,C	NA	NA	0.0	0	38,31,36,37	1	1	0	313.536540719	1	2	C,A	NA	NA	0.0563529365511	0	g.232969C>A	0	48,42,0,0	1	1	0	0.376302590691	0	2	C,C	NA	NA	0.0	0	NA	NA	79,87,0,0	1	1	0	1.09208802249	0
chr4_ref_v2	233859	0	CT,C	1	1	45,69,0,1	1	1	0	2	CT,CT	NA	NA	0.00285916986395	0	65,73,1,2	1	1	0	1.27595426865	0	2	CT,CT	NA	NA	0.0989687758593	0	NA	NA	56,77,1,1	1	1	0	0.511789406858	0	2	CT,CT	NA	NA	0.555907126141	0	NA	NA	76,101,0,1	1	1	0	0.73943249376	0
chr4_ref_v2	235971	0	CT,C	1	1	67,62,0,0	1	1	0	2	CT,CT	NA	NA	0.00110677623171	0	93,69,0,0	1	1	0	1.04406758017	0	2	CT,CT	NA	NA	0.00193042100351	0	NA	NA	23,20,36,24	1	1	0	312.652767891	1	2	CT,C	C,C	0.125	0.078255758089	0	g.235972delT	0	77,58,0,0	1	1	0	0.881694264401	0
chr4_ref_v2	238806	0	G,T	0	0	48,58,0,0	1	1	0	2	G,G	NA	NA	0.0	0	54,77,0,0	1	1	0	0.710056325831	0	2	G,G	NA	NA	0.0	0	NA	NA	50,58,0,0	1	1	0	0.400926758455	0	2	G,G	NA	NA	0.0	0	NA	NA	66,92,0,0	1	1	0	0.685439830348	0
chr4_ref_v2	238999	0	G,T	0	0	42,51,0,0	1	1	0	2	G,G	NA	NA	0.0	0	78,60,0,0	1	1	0	2.40051936741	0	2	G,G	NA	NA	0.0	0	NA	NA	25,22,27,22	1	1	0	39.1794203163	1	2	G,T	NA	NA	0.0416726964006	0	g.238999G>T	0	98,50,0,0	1	1	0	7.0711627943	0
chr4_ref_v2	239871	0	G,A	1	0	51,35,0,0	1	1	0	2	G,G	NA	NA	0.0	0	25,33,29,23	1	1	0	38.5799433808	1	2	G,A	NA	NA	0.109199291965	0	g.239871G>A	0	56,51,0,0	1	1	0	1.08370761298	0	2	G,G	NA	NA	0.0	0	NA	NA	69,94,0,0	1	1	0	5.22972952807	0
chr4_ref_v2	240077	0	CAT,C,CATAT	1	1	26,13,6,4,3,0	1	1	0	2	CAT,CAT	CAT,C	0.25	0.736026636372	0	38,22,7,7,4,2	1	1	0	0.488732414298	0	2	CAT,CAT	CAT,CATAT	0.125	0.98322363826	0	NA	NA	23,23,4,8,7,7	1	1	0	3.57249837671	0	2	CAT,CAT	CAT,CATAT	0.25	0.893501212475	0	NA	NA	36,48,11,9,9,6	1	1	0	3.85479194829	0
chr4_ref_v2	240452	0	C,A	0	0	75,61,0,0	1	1	0	2	C,C	NA	NA	0.0	0	66,84,0,0	1	1	0	2.52196069753	0	2	C,C	NA	NA	0.0	0	NA	NA	28,21,15,21	1	1	0	32.8258952641	1	2	C,A	C,C	0.125	0.0569869313736	0	g.240452C>A	0	62,62,0,0	1	1	0	0.855814100286	0
chr4_ref_v2	242325	0	GA,G	1	1	47,39,0,0	1	1	0	2	GA,GA	NA	NA	0.0115928498327	0	75,57,1,2	1	1	0	0.385134425113	0	2	GA,GA	NA	NA	0.0545170132885	0	NA	NA	28,21,19,24	1	1	0	32.1603682453	1	2	GA,G	GA,GA	0.125	0.0836762197471	0	g.242326delA	0	76,70,0,1	1	1	0	0.511329785112	0
chr4_ref_v2	242800	0	G,T	0	0	68,61,0,0	1	1	0	2	G,G	NA	NA	0.0	0	86,90,0,0	1	1	0	0.773844431374	0	2	G,G	NA	NA	0.0	0	NA	NA	28,25,25,27	1	1	0	46.2680468149	1	2	G,T	NA	NA	0.0190481949707	0	g.242800G>T	0	102,74,0,0	1	1	0	1.04470028549	0
chr4_ref_v2	243392	0	C,G	0	0	65,69,1,0	1	1	0	2	C,C	NA	NA	0.00743497848752	0	76,75,0,0	1	1	0	0.534449714937	0	2	C,C	NA	NA	0.0	0	NA	NA	16,20,25,30	1	1	0	311.825548081	1	2	C,G	G,G	0.25	0.0870113769896	0	g.243392C>G	0	52,63,0,0	1	1	0	0.633851150157	0
chr4_ref_v2	246107	0	C,T	0	0	54,49,0,0	1	1	0	2	C,C	NA	NA	0.0	0	61,42,0,0	1	1	0	1.0241078493	0	2	C,C	NA	NA	0.0	0	NA	NA	24,46,0,0	1	1	0	3.02273964823	0	2	C,C	NA	NA	0.0	0	NA	NA	36,27,34,40	1	1	0	61.0086396573	1
chr4_ref_v2	246529	0	C,T	1	0	60,64,0,0	1	1	0	2	C,C	NA	NA	0.0	0	85,95,0,0	1	1	0	0.433638980159	0	2	C,C	NA	NA	0.0	0	NA	NA	51,67,0,0	1	1	0	0.833958021973	0	2	C,C	NA	NA	0.0	0	NA	NA	84,94,0,0	1	1	0	0.435224801609	0
chr4_ref_v2	249427	0	C,T	0	0	49,56,0,0	1	1	0	2	C,C	NA	NA	0.0	0	53,106,0,0	1	1	0	3.51082971226	0	2	C,C	NA	NA	0.0	0	NA	NA	18,13,24,26	1	1	0	310.581961959	1	2	C,T	T,T	0.25	0.032789822823	0	g.249427C>T	0	73,69,1,0	1	1	0	0.790459048845	0
chr4_ref_v2	252111	0	T,C	0	0	57,58,0,0	1	1	0	2	T,T	NA	NA	0.0	0	35,40,44,38	1	1	0	314.81523868	1	2	T,C	NA	NA	0.0892311337279	0	g.252111T>C	0	50,34,0,0	1	1	0	1.43178061179	0	2	T,T	NA	NA	0.0	0	NA	NA	86,71,0,0	1	1	0	0.972111054319	0
chr4_ref_v2	252648	0	A,G	0	0	68,63,0,0	1	1	0	2	A,A	NA	NA	0.0	0	96,100,0,0	1	1	0	0.653169227734	0	2	A,A	NA	NA	0.0	0	NA	NA	68,48,0,0	1	1	0	1.0855642876	0	2	A,A	NA	NA	0.0	0	NA	NA	50,37,39,35	1	1	0	61.9494079796	1
chr4_ref_v2	253822	0	GA,G	1	1	58,59,0,0	1	1	0	2	GA,GA	NA	NA	0.00362029687985	0	63,74,0,0	1	1	0	0.65637676121	0	2	GA,GA	NA	NA	0.00680065846543	0	NA	NA	40,47,0,0	1	1	0	0.555830461841	0	2	GA,GA	NA	NA	0.0081941447805	0	NA	NA	67,73,0,1	1	1	0	0.424795059989	0
chr4_ref_v2	256551	0	TA,T	1	1	66,44,1,1	1	1	0	2	TA,TA	NA	NA	0.00642565566998	0	46,32,35,37	1	1	0	57.3315514805	1	2	TA,T	NA	NA	0.111984456286	0	g.256552delA	0	44,30,1,2	1	1	0	0.875652702137	0	2	TA,TA	NA	NA	0.419324872634	0	NA	NA	69,64,1,1	1	1	0	1.47850309915	0
chr4_ref_v2	257313	0	G,A	0	0	50,58,0,0	1	1	0	2	G,G	NA	NA	0.0	0	54,76,0,0	1	1	0	0.810071640271	0	2	G,G	NA	NA	0.0	0	NA	NA	48,54,0,0	1	1	0	0.390177846811	0	2	G,G	NA	NA	0.0	0	NA	NA	33,41,47,35	1	1	0	314.800208972	1
chr4_ref_v2	258621	0	C,T	1	0	56,75,0,0	1	1	0	2	C,C	NA	NA	0.0	0	84,88,0,0	1	1	0	1.22734710285	0	2	C,C	NA	NA	0.0	0	NA	NA	40,27,36,25	1	1	0	312.026816753	1	2	C,T	NA	NA	0.0938187552177	0	g.258621C>T	0	82,80,0,0	1	1	0	1.6269118495	0
chr4_ref_v2	259829	0	G,A	0	0	73,59,0,0	1	1	0	2	G,G	NA	NA	0.0	0	78,74,0,0	1	1	0	0.749248798451	0	2	G,G	NA	NA	0.0	0	NA	NA	50,49,0,0	1	1	0	0.722339095445	0	2	G,G	NA	NA	0.0	0	NA	NA	36,44,40,48	1	1	0	316.796271794	1
chr4_ref_v2	260864	0	G,A	0	0	78,55,0,0	1	1	0	2	G,G	NA	NA	0.0	0	70,62,0,0	1	1	0	0.971944862143	0	2	G,G	NA	NA	0.0	0	NA	NA	18,19,37,13	1	1	0	312.625912877	1	2	G,A	A,A	0.125	0.049790664503	0	g.260864G>A	0	79,56,0,0	1	1	0	0.38498509848	0
chr4_ref_v2	265508	0	C,T	0	0	13,13,7,26	1	1	0	2	C,T	T,T	0.125	0.0129034048359	0	17,16,24,31	1	1	0	4.21510500011	0	2	C,T	T,T	0.25	0.0	0	NA	NA	34,34,0,0	1	1	0	13.3093964946	1	2	C,C	NA	NA	0.0	0	g.265507_265509T>C	1	72,65,0,0	1	1	0	308.153394743	1
chr4_ref_v2	267288	0	G,T	1	0	59,68,1,0	1	1	0	2	G,G	NA	NA	0.00784317746103	0	90,70,0,0	1	1	0	2.27408355195	0	2	G,G	NA	NA	0.0	0	NA	NA	25,25,38,21	1	1	0	312.618512898	1	2	G,T	T,T	0.125	0.0857999898033	0	g.267288G>T	0	78,61,0,0	1	1	0	2.01317033266	0
chr4_ref_v2	267333	0	G,A	0	0	38,58,0,0	1	1	0	2	G,G	NA	NA	0.0	0	85,73,0,0	1	1	0	3.82761105009	0	2	G,G	NA	NA	0.0	0	NA	NA	50,59,0,0	1	1	0	0.986692318665	0	2	G,G	NA	NA	0.0	0	NA	NA	38,25,39,41	1	1	0	313.911725183	1
chr4_ref_v2	267967	0	G,T	0	0	54,60,0,0	1	1	0	2	G,G	NA	NA	0.0	0	65,83,0,0	1	1	0	0.657939042117	0	2	G,G	NA	NA	0.0	0	NA	NA	24,27,29,23	1	1	0	44.9654106939	1	2	G,T	NA	NA	0.0194180858571	0	g.267967G>T	0	75,64,0,0	1	1	0	1.17433984485	0
chr4_ref_v2	268837	0	G,A	0	0	67,76,0,0	1	1	0	2	G,G	NA	NA	0.0	0	86,90,0,0	1	1	0	0.510671040083	0	2	G,G	NA	NA	0.0	0	NA	NA	45,52,0,0	1	1	0	0.381489902533	0	2	G,G	NA	NA	0.0	0	NA	NA	43,45,39,44	1	1	0	315.687265601	1
chr4_ref_v2	269765	0	C,T	1	0	70,61,0,0	1	1	0	2	C,C	NA	NA	0.0	0	72,68,10,7	1	1	0	7.6874911596	0	2	C,C	C,T	0.25	0.162518929498	1	NA	NA	67,67,0,0	1	1	0	0.632849871883	0	2	C,C	NA	NA	0.0	0	NA	NA	75,90,0,0	1	1	0	1.66689138193	0
chr4_ref_v2	270133	0	CA,C,CAA	1	1	26,26,6,6,2,5	1	1	0	2	CA,CA	CA,CAA	0.125	0.146589085056	0	53,42,3,3,4,6	1	1	0	2.07867633617	0	2	CA,CA	CA,CAA	0.25	2.32000877924	0	NA	NA	28,18,8,6,7,7	1	1	0	2.39601445665	0	2	CA,CA	CA,CAA	0.5	0.417810936984	0	NA	NA	37,33,9,8,9,13	1	1	0	2.78312579803	0
chr4_ref_v2	273481	0	C,T	0	0	47,68,0,0	1	1	0	2	C,C	NA	NA	0.0	0	60,99,0,0	1	1	0	0.637204755361	0	2	C,C	NA	NA	0.0	0	NA	NA	47,59,0,0	1	1	0	0.589921696619	0	2	C,C	NA	NA	0.0	0	NA	NA	70,98,0,0	1	1	0	0.409447579657	0
chr4_ref_v2	273568	0	GTTTTT,G	1	1	21,17,2,2	1	1	0	2	GTTTTT,GTTTTT	GTTTTT,G	0.25	0.305381649551	0	11,9,6,8	1	1	0	4.68608443166	0	2	GTTTTT,G	GTTTTT,GTTTTT	0.125	0.105360515658	0	NA	NA	36,32,1,0	1	1	0	0.949340626337	0	2	GTTTTT,GTTTTT	NA	NA	0.0145987994212	0	NA	NA	61,36,0,4	1	1	0	1.75832038909	0
chr4_ref_v2	274272	0	G,A	0	0	48,45,0,0	1	1	0	2	G,G	NA	NA	0.0	0	96,77,0,0	1	1	0	0.770137575794	0	2	G,G	NA	NA	0.0	0	NA	NA	59,44,0,0	1	1	0	0.847658657997	0	2	G,G	NA	NA	0.0	0	NA	NA	83,82,0,0	1	1	0	0.439114632722	0
chr4_ref_v2	277784	0	C,A	0	0	64,68,0,0	1	1	0	2	C,C	NA	NA	0.0	0	74,88,0,0	1	1	0	0.592125732716	0	2	C,C	NA	NA	0.0	0	NA	NA	25,26,19,20	1	1	0	34.1213616962	1	2	C,A	C,C	0.125	0.0169495583138	0	g.277784C>A	0	108,63,0,0	1	1	0	4.33911756153	0
chr4_ref_v2	278330	0	G,T	0	0	71,65,0,0	1	1	0	2	G,G	NA	NA	0.0	0	61,73,0,0	1	1	0	1.17327206161	0	2	G,G	NA	NA	0.0	0	NA	NA	42,56,0,0	1	1	0	1.4643272074	0	2	G,G	NA	NA	0.0	0	NA	NA	29,40,32,34	1	1	0	312.622239201	1
chr4_ref_v2	278644	0	A,T	0	0	0,0,55,55	1	1	0	2	T,T	NA	NA	0.0	0	0,0,87,64	1	1	0	1.47332762037	0	2	T,T	NA	NA	0.0	0	NA	NA	0,0,59,55	1	1	0	0.442711481956	0	2	T,T	NA	NA	0.0	0	NA	NA	0,0,74,83	1	1	0	0.593247345995	0
chr4_ref_v2	278646	0	G,A	0	0	0,0,54,54	1	1	0	2	A,A	NA	NA	0.0	0	0,0,85,64	1	1	0	1.32498932883	0	2	A,A	NA	NA	0.0	0	NA	NA	1,0,59,56	1	1	0	0.385679285303	0	2	A,A	NA	NA	0.00865806274311	0	NA	NA	0,0,74,82	1	1	0	0.554766178569	0
chr4_ref_v2	278684	0	C,T	1	0	75,57,0,1	1	1	0	2	C,C	NA	NA	0.00754720563538	0	49,35,49,47	1	1	0	318.486436823	1	2	C,T	T,T	0.125	0.117783035656	0	g.278684C>T	0	56,56,0,0	1	1	0	1.14167222474	0	2	C,C	NA	NA	0.0	0	NA	NA	85,81,0,0	1	1	0	1.17749077548	0
chr4_ref_v2	282396	0	G,A	1	0	85,59,0,0	1	1	0	2	G,G	NA	NA	0.0	0	81,85,0,0	1	1	0	2.41452586369	0	2	G,G	NA	NA	0.0	0	NA	NA	48,43,0,0	1	1	0	0.897221688272	0	2	G,G	NA	NA	0.0	0	NA	NA	39,41,40,36	1	1	0	314.464761431	1
chr4_ref_v2	283224	0	GA,G	1	1	44,48,2,1	1	1	0	2	GA,GA	NA	NA	1.42687866759	0	49,33,45,29	1	1	0	46.7104755068	1	2	GA,GA	GA,G	0.5	0.167086762344	0	NA	NA	28,37,7,4	1	1	0	3.72415293286	0	2	GA,GA	NA	NA	0.448114415584	0	NA	NA	57,55,7,4	1	1	0	2.2880712065	0
chr4_ref_v2	284114	0	A,C	0	0	51,48,0,0	1	1	0	2	A,A	NA	NA	0.0	0	41,44,33,37	1	1	0	51.842250319	1	2	A,C	A,A	0.125	0.0571584138399	0	g.284114A>C	0	43,51,0,0	1	1	0	0.823859208326	0	2	A,A	NA	NA	0.0	0	NA	NA	59,69,0,0	1	1	0	0.907174249154	0
chr4_ref_v2	286821	0	CT,C	1	1	25,14,6,3	1	1	0	2	CT,CT	NA	NA	0.205317994289	0	16,10,23,8	1	1	0	7.43128561789	0	2	CT,CT	CT,C	0.5	0.12318511315	0	NA	NA	35,18,7,7	1	1	0	0.914342038557	0	2	CT,CT	NA	NA	0.659990365248	0	NA	NA	45,32,40,19	1	1	0	7.63489838579	0
chr4_ref_v2	287932	0	C,A	0	0	28,26,0,0	1	1	0	2	C,C	NA	NA	0.0	0	44,43,0,0	1	1	0	0.40100841003	0	2	C,C	NA	NA	0.0	0	NA	NA	16,11,20,20	1	1	0	27.3744214031	1	2	C,A	A,A	0.25	0.117783035656	0	g.287932C>A	0	52,44,0,0	1	1	0	0.464713665556	0
chr4_ref_v2	291655	0	A,G	0	0	62,77,0,0	1	1	0	2	A,A	NA	NA	0.0	0	63,89,0,0	1	1	0	0.626450662536	0	2	A,A	NA	NA	0.0	0	NA	NA	39,60,0,0	1	1	0	0.776177809719	0	2	A,A	NA	NA	0.0	0	NA	NA	36,40,29,50	1	1	0	316.257507735	1
chr4_ref_v2	292009	0	G,T	0	0	46,44,1,0	1	1	0	2	G,G	NA	NA	0.0110498361866	0	79,81,0,0	1	1	0	0.584722225098	0	2	G,G	NA	NA	0.0	0	NA	NA	49,49,0,0	1	1	0	0.465378200887	0	2	G,G	NA	NA	0.0	0	NA	NA	34,47,31,39	1	1	0	51.1520509233	1
chr4_ref_v2	293120	0	G,T	0	0	39,71,0,0	1	1	0	2	G,G	NA	NA	0.0	0	32,81,0,0	1	1	0	1.21002149475	0	2	G,G	NA	NA	0.0	0	NA	NA	35,45,0,0	1	1	0	1.15017051099	0	2	G,G	NA	NA	0.0	0	NA	NA	20,47,27,41	1	1	0	58.2516225711	1
chr4_ref_v2	298087	0	G,A	1	0	42,66,0,0	1	1	0	2	G,G	NA	NA	0.0	0	71,86,0,0	1	1	0	1.2298215524	0	2	G,G	NA	NA	0.0	0	NA	NA	42,44,0,0	1	1	0	1.47526362285	0	2	G,G	NA	NA	0.0	0	NA	NA	51,40,42,41	1	1	0	64.9251982039	1
chr4_ref_v2	298478	0	G,T	0	0	52,64,1,0	1	1	0	2	G,G	NA	NA	0.00858374369139	0	56,51,45,53	1	1	0	78.732886266	1	2	G,T	NA	NA	0.0878613557913	0	g.298478G>T	0	46,58,0,0	1	1	0	0.436246652073	0	2	G,G	NA	NA	0.0	0	NA	NA	60,87,0,0	1	1	0	0.832369986572	0
chr4_ref_v2	299977	0	GA,G,GAA	1	1	20,28,6,7,2,2	1	1	0	2	GA,GA	GA,G	0.125	0.148270427166	0	39,48,5,8,5,5	1	1	0	0.851849242319	0	2	GA,GA	GA,GAA	0.25	1.44980028254	0	NA	NA	21,33,5,14,8,14	1	1	0	6.28848631813	0	2	GA,GA	GA,GAA	0.5	0.0783614664264	0	NA	NA	7,9,46,57,0,3	1	1	0	31.602320291	1
chr4_ref_v2	300786	0	G,A	0	0	41,51,0,0	1	1	0	2	G,G	NA	NA	0.0	0	57,60,0,0	1	1	0	0.68945672841	0	2	G,G	NA	NA	0.0	0	NA	NA	37,55,0,0	1	1	0	0.644371182656	0	2	G,G	NA	NA	0.0	0	NA	NA	71,90,0,0	1	1	0	0.394267376635	0
chr4_ref_v2	301540	0	C,T	0	0	32,25,24,28	1	1	0	2	C,T	NA	NA	0.0918075492531	0	32,25,33,27	1	1	0	1.16596256059	0	2	C,T	NA	NA	0.0512932943876	0	NA	NA	20,21,28,27	1	1	0	1.31787683063	0	2	C,T	T,T	0.125	0.0424466902473	0	NA	NA	39,41,43,47	1	1	0	0.922106270308	0
chr4_ref_v2	301681	0	C,T	0	0	69,47,0,0	1	1	0	2	C,C	NA	NA	0.0	0	89,64,0,0	1	1	0	0.436534254741	0	2	C,C	NA	NA	0.0	0	NA	NA	42,50,0,0	1	1	0	2.4502634444	0	2	C,C	NA	NA	0.0	0	NA	NA	80,82,0,0	1	1	0	2.30964021364	0
chr4_ref_v2	301978	0	C,T	0	0	45,29,0,0	1	1	0	2	C,C	NA	NA	0.0	0	58,55,0,0	1	1	0	1.63395424206	0	2	C,C	NA	NA	0.0	0	NA	NA	51,37,0,0	1	1	0	0.501557390885	0	2	C,C	NA	NA	0.0	0	NA	NA	41,22,53,36	1	1	0	68.2673483954	1
chr4_ref_v2	302262	0	GA,G	1	1	53,40,2,1	1	1	0	2	GA,GA	NA	NA	1.43768958369	0	59,49,8,7	1	1	0	4.2647289676	0	2	GA,GA	NA	NA	0.90795718029	0	NA	NA	50,49,5,3	1	1	0	1.52188441378	0	2	GA,GA	NA	NA	1.18730072694	0	NA	NA	55,39,41,32	1	1	0	43.7534568053	1
chr4_ref_v2	302949	0	AT,A	1	1	43,40,1,0	1	1	0	2	AT,AT	NA	NA	1.116949644	0	39,40,2,3	1	1	0	1.2854351534	0	2	AT,AT	NA	NA	1.01878673595	0	NA	NA	46,35,2,3	1	1	0	1.26694203914	0	2	AT,AT	NA	NA	0.894555425976	0	NA	NA	63,55,2,3	1	1	0	0.841070049765	0
chr4_ref_v2	305693	0	A,T	0	0	58,74,0,0	1	1	0	2	A,A	NA	NA	0.0	0	54,72,0,0	1	1	0	0.409420779467	0	2	A,A	NA	NA	0.0	0	NA	NA	42,48,0,0	1	1	0	0.491038341728	0	2	A,A	NA	NA	0.0	0	NA	NA	53,39,52,48	1	1	0	319.127621263	1
chr4_ref_v2	307060	0	G,A	0	0	31,31,0,0	1	1	0	2	G,G	NA	NA	0.0	0	71,60,0,0	1	1	0	0.724772479955	0	2	G,G	NA	NA	0.0	0	NA	NA	32,33,0,0	1	1	0	0.374880657784	0	2	G,G	NA	NA	0.0	0	NA	NA	18,25,12,15	1	1	1	16.1799264659	1
chr4_ref_v2	307929	0	C,A	0	0	45,47,0,1	1	1	0	2	C,C	NA	NA	0.0108109161042	0	64,49,0,1	1	1	0	1.23575973395	0	2	C,C	NA	NA	0.00881062968215	0	NA	NA	27,35,25,37	1	1	0	49.2596524923	1	2	C,A	NA	NA	0.0	0	g.307929C>A	0	98,112,0,0	1	1	0	0.723695861447	0
chr4_ref_v2	309084	0	C,T	0	0	31,20,0,0	1	1	0	2	C,C	NA	NA	0.0	0	68,43,0,0	1	1	0	0.384089491499	0	2	C,C	NA	NA	0.0	0	NA	NA	28,29,0,0	1	1	0	1.34895585492	0	2	C,C	NA	NA	0.0	0	NA	NA	32,34,6,10	1	1	0	6.09139204374	0
chr4_ref_v2	310232	0	GA,G	1	1	45,55,2,3	1	1	0	2	GA,GA	NA	NA	0.999434652761	0	56,55,4,3	1	1	0	0.74877628082	0	2	GA,GA	NA	NA	1.69749620652	0	NA	NA	42,25,7,7	1	1	0	4.14299001485	0	2	GA,GA	NA	NA	0.237257708263	0	NA	NA	68,58,8,3	1	1	0	2.34652513067	0
chr4_ref_v2	311408	0	A,G	0	0	57,63,0,0	1	1	0	2	A,A	NA	NA	0.0	0	73,91,0,0	1	1	0	0.619051753974	0	2	A,A	NA	NA	0.0	0	NA	NA	33,57,0,1	1	1	0	1.57955896494	0	2	A,A	NA	NA	0.0110498361866	0	NA	NA	19,32,33,45	1	1	0	315.534030396	1
chr4_ref_v2	311600	0	C,T	1	0	60,54,0,0	1	1	0	2	C,C	NA	NA	0.0	0	65,68,0,0	1	1	0	0.672396353491	0	2	C,C	NA	NA	0.0	0	NA	NA	40,35,0,0	1	1	0	0.378135202193	0	2	C,C	NA	NA	0.0	0	NA	NA	41,26,20,13	1	1	0	25.0345259712	1
chr4_ref_v2	312072	0	C,A	1	0	39,62,0,0	1	1	0	2	C,C	NA	NA	0.0	0	68,66,0,0	1	1	0	2.6491436687	0	2	C,C	NA	NA	0.0	0	NA	NA	29,19,21,27	1	1	0	40.0342308434	1	2	C,A	NA	NA	0.0	0	g.312072C>A	0	72,82,0,0	1	1	0	1.65819711183	0
chr4_ref_v2	314243	0	TA,T,TAA	1	1	29,47,0,3,7,0	1	1	0	2	TA,TA	TA,TAA	0.125	1.0959932779	0	34,61,0,3,2,2	1	1	0	0.928967501989	0	2	TA,TA	NA	NA	2.17989297497	0	NA	NA	24,42,7,8,5,5	1	1	0	4.73567532464	0	2	TA,TA	TA,TAA	0.125	0.358005312722	0	NA	NA	44,70,4,9,5,7	1	1	0	3.02749402424	0
chr4_ref_v2	314603	0	G,A	1	0	60,63,0,0	1	1	0	2	G,G	NA	NA	0.0	0	86,74,0,0	1	1	0	0.936253814846	0	2	G,G	NA	NA	0.0	0	NA	NA	59,61,0,0	1	1	0	0.385954426131	0	2	G,G	NA	NA	0.0	0	NA	NA	39,51,46,48	1	1	0	317.158965222	1
chr4_ref_v2	315011	0	CT,C,CTT	1	1	18,32,1,1,3,1	1	1	0	2	CT,CT	CT,CTT	0.125	0.898962009474	0	21,24,18,32,0,0	1	1	0	34.4096100609	1	2	CT,C	CT,CT	0.125	0.0402333407624	0	g.315012delT	0	8,31,1,5,2,3	1	1	0	2.76879215131	0	2	CT,CT	CT,CTT	0.125	0.252499365821	0	NA	NA	31,62,6,7,3,9	1	1	0	3.56381070428	0
chr4_ref_v2	316598	0	C,G	0	0	30,19,35,18	1	1	0	2	C,G	NA	NA	0.0784716154415	0	39,43,36,41	1	1	0	2.41721826897	0	2	C,G	NA	NA	0.0629138254106	0	NA	NA	18,19,23,20	1	1	0	1.23620897067	0	2	C,G	G,G	0.125	0.101032225232	0	NA	NA	37,35,34,47	1	1	0	4.39453445064	0
chr4_ref_v2	320721	0	G,A	0	0	48,45,0,0	1	1	0	2	G,G	NA	NA	0.0	0	53,58,0,0	1	1	0	0.636985857942	0	2	G,G	NA	NA	0.0	0	NA	NA	48,43,0,0	1	1	0	0.397257619238	0	2	G,G	NA	NA	0.0	0	NA	NA	70,53,0,0	1	1	0	0.868745498228	0
chr4_ref_v2	321284	0	G,A	1	0	22,33,17,27	1	1	0	2	G,A	G,G	0.125	0.0281708769667	0	28,25,39,28	1	1	0	4.62973126072	0	2	G,A	A,A	0.125	0.0169137224421	0	NA	NA	18,23,12,14	1	1	0	0.736597063254	0	2	G,A	G,G	0.25	0.0553500950832	0	NA	NA	33,30,37,34	1	1	0	2.82955496745	0
chr4_ref_v2	321809	0	CT,C	1	1	39,47,1,3	1	1	0	2	CT,CT	NA	NA	0.359375573982	0	67,44,2,2	1	1	0	3.092571378	0	2	CT,CT	NA	NA	0.696841749179	0	NA	NA	45,31,4,3	1	1	0	1.96245741323	0	2	CT,CT	NA	NA	0.271831805393	0	NA	NA	98,79,6,7	1	1	0	1.89545126917	0
chr4_ref_v2	321934	0	G,A	1	0	39,43,0,0	1	1	0	2	G,G	NA	NA	0.0	0	47,67,0,0	1	1	0	0.999772606943	0	2	G,G	NA	NA	0.0	0	NA	NA	45,39,0,0	1	1	0	0.80771455949	0	2	G,G	NA	NA	0.0	0	NA	NA	41,45,51,46	1	1	0	70.4528860362	1
chr4_ref_v2	323616	0	GAT,G,GATAT	1	1	6,12,8,4,2,2	1	1	0	2	GAT,GAT	GAT,G	0.5	0.525219499276	0	4,8,10,15,3,13	1	1	0	5.20648317134	0	2	G,GATAT	G,G	0.25	0.125388206927	0	NA	NA	20,18,4,0,2,4	1	1	0	4.28808780537	0	2	GAT,GAT	NA	NA	0.249154308913	0	NA	NA	26,34,7,15,2,5	1	1	0	2.42438666684	0
chr4_ref_v2	323672	0	A,G	1	0	45,19,0,0	1	1	0	2	A,A	NA	NA	0.0	0	63,39,0,0	1	1	0	1.42809920531	0	2	A,A	NA	NA	0.0	0	NA	NA	37,33,0,0	1	1	0	2.96127697328	0	2	A,A	NA	NA	0.0	0	NA	NA	27,32,26,27	1	1	0	33.7976280211	1
chr4_ref_v2	327491	0	A,G	1	0	95,57,0,0	1	1	0	2	A,A	NA	NA	0.0	0	102,62,0,0	1	1	0	0.391024426745	0	2	A,A	NA	NA	0.0	0	NA	NA	60,46,0,0	1	1	0	0.9257866184	0	2	A,A	NA	NA	0.0	0	NA	NA	96,75,0,0	1	1	0	1.32012351163	0
chr4_ref_v2	327820	0	G,T	1	0	81,72,0,0	1	1	0	2	G,G	NA	NA	0.0	0	92,74,0,0	1	1	0	0.55587422373	0	2	G,G	NA	NA	0.0	0	NA	NA	56,57,0,0	1	1	0	0.588682899566	0	2	G,G	NA	NA	0.0	0	NA	NA	30,28,43,36	1	1	0	316.459586153	1
chr4_ref_v2	328929	0	A,C	1	0	83,82,0,1	1	1	0	2	A,A	NA	NA	0.00604231445596	0	84,81,0,0	1	1	0	0.447787083601	0	2	A,A	NA	NA	0.0	0	NA	NA	34,45,17,8	1	1	0	21.3758608299	1	2	A,A	A,C	0.5	0.0519597389307	1	NA	NA	71,81,0,0	1	1	0	0.740742628623	0
chr4_ref_v2	329580	0	TTA,T	1	1	21,18,4,1	1	1	0	2	TTA,TTA	NA	NA	0.366187728896	0	36,24,6,7	1	1	0	2.8748635669	0	2	TTA,TTA	NA	NA	0.0701434067788	0	NA	NA	24,18,3,1	1	1	0	0.524219919901	0	2	TTA,TTA	NA	NA	0.406634692084	0	NA	NA	37,26,8,7	1	1	0	2.72683387103	0
chr4_ref_v2	331039	0	G,A	0	0	18,28,24,13	1	1	0	2	G,A	G,G	0.125	0.033590944436	0	29,23,30,18	1	1	0	1.30333811624	0	2	G,A	NA	NA	0.0800427076735	0	NA	NA	39,46,0,0	1	1	0	11.8575193976	1	2	G,G	NA	NA	0.0	0	g.331038_331040A>G	1	71,104,0,0	1	1	0	307.966686882	1
chr4_ref_v2	331119	0	G,A	0	0	35,57,0,0	1	1	0	2	G,G	NA	NA	0.0	0	58,54,0,0	1	1	0	2.79920887131	0	2	G,G	NA	NA	0.0	0	NA	NA	15,21,10,27	1	1	0	36.2347798639	1	2	G,A	NA	NA	0.0273989741881	0	g.331119G>A	0	49,69,0,0	1	1	0	0.619065216142	0
chr4_ref_v2	331824	0	G,A	0	0	54,52,0,0	1	1	0	2	G,G	NA	NA	0.0	0	63,85,0,0	1	1	0	1.6440251445	0	2	G,G	NA	NA	0.0	0	NA	NA	35,47,0,0	1	1	0	1.11658861479	0	2	G,G	NA	NA	0.0	0	NA	NA	73,70,0,0	1	1	0	0.386390800845	0
chr4_ref_v2	331920	0	CA,C	1	1	64,62,0,0	1	1	0	2	CA,CA	NA	NA	0.00362029687985	0	61,67,0,0	1	1	0	0.585161902002	0	2	CA,CA	NA	NA	0.00680065846543	0	NA	NA	52,28,0,0	1	1	0	2.31145539944	0	2	CA,CA	NA	NA	0.0081941447805	0	NA	NA	82,71,0,1	1	1	0	0.542773133327	0
chr4_ref_v2	334833	0	T,C	0	0	52,43,0,0	1	1	0	2	T,T	NA	NA	0.0	0	71,68,0,0	1	1	0	0.671532328165	0	2	T,T	NA	NA	0.0	0	NA	NA	35,26,0,0	1	1	0	0.437639320712	0	2	T,T	NA	NA	0.0	0	NA	NA	27,33,34,57	1	1	0	317.522859308	1
chr4_ref_v2	335365	0	G,A	0	0	54,47,0,0	1	1	0	2	G,G	NA	NA	0.0	0	43,24,22,31	1	1	0	41.3211486805	1	2	G,A	G,G	0.125	0.0169137224421	0	g.335365G>A	0	44,34,0,0	1	1	0	0.484929969338	0	2	G,G	NA	NA	0.0	0	NA	NA	47,83,0,0	1	1	0	4.53121288608	0
chr4_ref_v2	336087	0	CT,C	1	1	50,47,1,0	1	1	0	2	CT,CT	NA	NA	0.454135288828	0	57,44,2,1	1	1	0	0.61242653299	0	2	CT,CT	NA	NA	0.89011413716	0	NA	NA	18,19,12,10	1	1	0	16.8152137816	1	2	CT,C	CT,CT	0.25	0.124534515583	0	g.336088delT	0	71,29,2,3	1	1	0	3.72674941721	0
chr4_ref_v2	336145	0	CTT,C,CT,CTTT	1	1	5,5,5,0,0,1,3,1	1	1	0	2	CTT,CTTT	CTT,C	0.5	1.11944756289	0	7,4,3,4,8,4,3,3	1	1	0	3.70895754521	0	2	CTT,CTTT	CTT,C	0.5	0.69570055942	0	NA	NA	2,0,3,2,4,1,2,1	1	0	0	2.44553454294	0	2	NA	NA	NA	NA	0	NA	NA	7,2,2,2,6,3,13,11	1	1	0	5.54333447717	0
chr4_ref_v2	342125	0	G,A	1	0	65,51,0,0	1	1	0	2	G,G	NA	NA	0.0	0	92,67,0,0	1	1	0	0.47904740461	0	2	G,G	NA	NA	0.0	0	NA	NA	35,47,0,0	1	1	0	2.122037579	0	2	G,G	NA	NA	0.0	0	NA	NA	38,31,25,36	1	1	0	51.4632648589	1
chr4_ref_v2	342415	0	C,A	0	0	53,63,0,0	1	1	0	2	C,C	NA	NA	0.0	0	80,61,0,0	1	1	0	2.35996266603	0	2	C,C	NA	NA	0.0	0	NA	NA	30,26,18,25	1	1	0	36.0142835019	1	2	C,A	C,C	0.125	0.0128371467607	0	g.342415C>A	0	74,76,0,0	1	1	0	0.691200014998	0
chr4_ref_v2	343029	0	G,A	0	0	44,90,0,0	1	1	0	2	G,G	NA	NA	0.0	0	54,98,0,0	1	1	0	0.587038596478	0	2	G,G	NA	NA	0.0	0	NA	NA	18,27,19,20	1	1	0	35.712924618	1	2	G,A	G,G	0.125	0.10821358464	0	g.343029G>A	0	45,92,0,0	1	1	0	0.382855536375	0
chr4_ref_v2	343943	0	G,GTA,GTATA,GTATATATA	1	1	6,7,6,15,11,6,0,1	1	1	0	2	GTA,GTATA	G,GTA	0.25	0.421625618127	0	7,7,13,16,19,24,3,1	1	1	0	4.23680489975	0	2	GTA,GTATA	G,GTATA	0.25	0.935875333747	0	NA	NA	7,5,8,10,7,5,1,2	1	1	0	0.852755937228	0	2	GTA,GTATA	G,GTA	0.5	0.602234028616	0	NA	NA	5,8,12,15,7,15,1,1	1	1	0	2.2782882734	0
chr4_ref_v2	344166	0	CT,C	1	1	43,45,1,4	1	1	0	2	CT,CT	NA	NA	0.259155118809	0	49,63,2,1	1	1	0	1.04191684078	0	2	CT,CT	NA	NA	1.87866337854	0	NA	NA	43,33,6,6	1	1	0	3.54543748123	0	2	CT,CT	NA	NA	0.0446291257637	0	NA	NA	94,69,11,13	1	1	0	5.33953691478	0
chr4_ref_v2	350887	0	C,A	0	0	78,84,0,0	1	1	0	2	C,C	NA	NA	0.0	0	71,101,0,0	1	1	0	1.42167547449	0	2	C,C	NA	NA	0.0	0	NA	NA	27,32,21,19	1	1	0	36.9584560821	1	2	C,A	C,C	0.25	0.122167633974	0	g.350887C>A	0	83,97,0,0	1	1	0	0.51566519558	0
chr4_ref_v2	351741	0	T,G	1	0	42,51,0,0	1	1	0	2	T,T	NA	NA	0.0	0	21,36,27,33	1	1	0	47.1375722958	1	2	T,G	NA	NA	0.0512932943876	0	g.351741T>G	0	33,53,0,0	1	1	0	0.928017855189	0	2	T,T	NA	NA	0.0	0	NA	NA	49,83,0,0	1	1	0	1.45811234513	0
chr4_ref_v2	352315	0	C,A	1	0	44,53,0,0	1	1	0	2	C,C	NA	NA	0.0	0	65,75,0,0	1	1	0	0.415043984297	0	2	C,C	NA	NA	0.0	0	NA	NA	23,24,21,26	1	1	0	38.0513143367	1	2	C,A	NA	NA	0.0	0	g.352315C>A	0	58,68,0,0	1	1	0	0.394270252952	0
chr4_ref_v2	353548	0	G,A	1	0	54,49,0,0	1	1	0	2	G,G	NA	NA	0.0	0	44,59,0,0	1	1	0	1.57414183316	0	2	G,G	NA	NA	0.0	0	NA	NA	36,41,0,0	1	1	0	0.737467872508	0	2	G,G	NA	NA	0.0	0	NA	NA	40,31,27,33	1	1	0	46.4473548181	1
chr4_ref_v2	355447	0	CT,C	1	1	58,52,1,0	1	1	0	2	CT,CT	NA	NA	2.01103556444	0	71,58,3,4	1	1	0	1.75914269192	0	2	CT,CT	NA	NA	1.84777840957	0	NA	NA	52,31,4,5	1	1	0	3.78275036179	0	2	CT,CT	NA	NA	0.893238448947	0	NA	NA	54,34,51,25	1	1	0	67.050690063	1
chr4_ref_v2	355657	0	T,C	0	0	58,52,0,0	1	1	0	2	T,T	NA	NA	0.0	0	87,87,0,0	1	1	0	0.596805673904	0	2	T,T	NA	NA	0.0	0	NA	NA	52,47,0,0	1	1	0	0.379206954134	0	2	T,T	NA	NA	0.0	0	NA	NA	38,33,41,33	1	1	0	61.2950645388	1
chr4_ref_v2	355671	0	T,C	0	0	51,54,1,0	1	1	0	2	T,T	NA	NA	0.00947874395454	0	85,79,8,9	1	1	0	5.5408924353	0	2	T,T	T,C	0.25	0.320742934713	1	NA	NA	55,48,0,1	1	1	0	0.747279866059	0	2	T,T	NA	NA	0.00966191091174	0	NA	NA	90,56,0,0	1	1	0	3.27814978553	0
chr4_ref_v2	356329	0	G,A	1	0	64,68,0,1	1	1	0	2	G,G	NA	NA	0.00754720563538	0	71,96,0,0	1	1	0	1.26811087078	0	2	G,G	NA	NA	0.0	0	NA	NA	33,46,0,0	1	1	0	0.919558708087	0	2	G,G	NA	NA	0.0	0	NA	NA	50,75,0,0	1	1	0	1.5870817977	0
chr4_ref_v2	356874	0	GA,G	1	1	60,55,0,1	1	1	0	2	GA,GA	NA	NA	0.624356438688	0	23,43,31,36	1	1	0	56.4426609569	1	2	GA,G	NA	NA	0.0829677505053	0	g.356875delA	0	36,58,0,0	1	1	0	2.53549852941	0	2	GA,GA	NA	NA	1.19349260509	0	NA	NA	58,108,0,2	1	1	0	5.29218811311	0
chr4_ref_v2	357217	0	G,GT	1	1	30,26,1,0	1	1	0	2	G,G	NA	NA	0.00534051290308	0	35,49,0,2	1	1	0	1.72208034362	0	2	G,G	NA	NA	0.174571886251	0	NA	NA	22,44,5,2	1	1	0	2.38028695934	0	2	G,G	G,GT	0.125	0.173944673095	0	NA	NA	61,72,8,3	1	1	0	2.43250254813	0
chr4_ref_v2	358216	0	AT,A	1	1	39,41,1,1	1	1	0	2	AT,AT	NA	NA	0.261450944998	0	64,80,1,1	1	1	0	0.854679409349	0	2	AT,AT	NA	NA	1.650272028	0	NA	NA	19,25,28,31	1	1	0	45.7591827227	1	2	AT,A	A,A	0.125	0.00799373888152	0	g.358217delT	0	88,76,11,5	1	1	0	4.95493870017	0
chr4_ref_v2	358945	0	C,A	1	0	55,57,0,0	1	1	0	2	C,C	NA	NA	0.0	0	72,52,0,0	1	1	0	1.60319381826	0	2	C,C	NA	NA	0.0	0	NA	NA	14,21,23,18	1	1	0	37.7525622319	1	2	C,A	A,A	0.125	0.093090423066	0	g.358945C>A	0	70,67,0,0	1	1	0	0.477966624789	0
chr4_ref_v2	359212	0	C,A	0	0	68,58,0,0	1	1	0	2	C,C	NA	NA	0.0	0	87,77,0,0	1	1	0	0.414195818456	0	2	C,C	NA	NA	0.0	0	NA	NA	35,39,0,0	1	1	0	0.843521093028	0	2	C,C	NA	NA	0.0	0	NA	NA	39,35,28,39	1	1	0	58.00281725	1
chr4_ref_v2	360034	0	A,G	0	0	47,54,0,1	1	1	0	2	A,A	NA	NA	0.00985229644301	0	33,29,31,33	1	1	0	51.0194987411	1	2	A,G	NA	NA	0.0317486983146	0	g.360034A>G	0	40,46,0,0	1	1	0	0.424666179898	0	2	A,A	NA	NA	0.0	0	NA	NA	99,80,0,0	1	1	0	2.15227672589	0
chr4_ref_v2	361299	0	G,A	0	0	58,62,0,0	1	1	0	2	G,G	NA	NA	0.0	0	44,34,46,38	1	1	0	315.415004964	1	2	G,A	NA	NA	0.0741079721537	0	g.361299G>A	0	39,40,0,0	1	1	0	0.388435680826	0	2	G,G	NA	NA	0.0	0	NA	NA	66,62,0,0	1	1	0	0.596009241687	0
chr4_ref_v2	361728	0	G,A	0	0	57,58,0,0	1	1	0	2	G,G	NA	NA	0.0	0	74,107,0,0	1	1	0	1.9873671059	0	2	G,G	NA	NA	0.0	0	NA	NA	27,18,24,19	1	1	0	37.6924530299	1	2	G,A	NA	NA	0.0454623740768	0	g.361728G>A	0	72,98,0,0	1	1	0	1.48422113651	0
chr4_ref_v2	362316	0	TA,T	1	1	73,44,5,2	1	1	0	2	TA,TA	NA	NA	0.207520002507	0	74,50,9,1	1	1	0	1.03476924716	0	2	TA,TA	NA	NA	0.776473268527	0	NA	NA	42,38,2,6	1	1	0	2.61298273581	0	2	TA,TA	NA	NA	0.412129276732	0	NA	NA	68,78,9,13	1	1	0	5.72749424696	0
chr4_ref_v2	363244	0	C,A	1	0	50,62,0,0	1	1	0	2	C,C	NA	NA	0.0	0	51,78,1,0	1	1	0	0.802771901633	0	2	C,C	NA	NA	0.00772204609391	0	NA	NA	33,40,0,0	1	1	0	0.375398501193	0	2	C,C	NA	NA	0.0	0	NA	NA	38,40,41,44	1	1	0	315.099196722	1
chr4_ref_v2	364585	0	A,G	0	0	25,35,44,33	1	1	0	2	A,G	G,G	0.125	0.00185356864932	0	30,29,41,35	1	1	0	0.857852597222	0	2	A,G	G,G	0.125	0.00188146809971	0	NA	NA	15,16,19,23	1	1	0	1.04636839626	0	2	A,G	G,G	0.125	0.0523679855173	0	NA	NA	32,21,40,37	1	1	0	1.45381644808	0
chr4_ref_v2	364900	0	TAA,T,TA,TAAA	1	1	22,34,0,1,2,6,0,3	1	1	0	2	TAA,TAA	NA	NA	0.96598363342	0	17,27,22,35,6,4,1,3	1	1	0	39.8805679124	1	2	TAA,T	T,TAAA	0.125	1.6957025473	0	g.364901_364902delAA	0	15,19,0,2,5,1,9,27	1	1	0	18.5206282538	1	2	TAAA,TAAA	TA,TAAA	0.25	0.524904636817	0	g.364900_364901insA,g.364900_364901insA	0,1	33,59,1,0,4,10,5,11	1	1	0	2.23736721053	0
chr4_ref_v2	364936	0	G,GA	1	1	40,64,0,0	1	1	0	2	G,G	NA	NA	0.00021214869675	0	63,85,0,0	1	1	0	0.770465878995	0	2	G,G	NA	NA	0.000335838535145	0	NA	NA	23,26,12,22	1	1	0	28.7274875059	1	2	G,GA	G,G	0.125	0.110571085055	0	g.364936_364937insA	0	48,76,0,0	1	1	0	0.384070861347	0
chr4_ref_v2	365938	0	T,C	1	0	46,54,0,0	1	1	0	2	T,T	NA	NA	0.0	0	74,70,0,0	1	1	0	0.961092184384	0	2	T,T	NA	NA	0.0	0	NA	NA	53,46,0,0	1	1	0	1.12190750916	0	2	T,T	NA	NA	0.0	0	NA	NA	46,27,33,37	1	1	0	54.5007785073	1
chr4_ref_v2	366192	0	GA,G	1	1	22,32,1,0	1	1	0	2	GA,GA	NA	NA	0.0136051713416	0	32,63,1,0	1	1	0	1.08160343679	0	2	GA,GA	NA	NA	1.23433562003	0	NA	NA	35,46,0,3	1	1	0	0.780016133291	0	2	GA,GA	NA	NA	0.351499796929	0	NA	NA	88,102,3,3	1	1	0	1.03513978785	0
chr4_ref_v2	367920	0	G,A	0	0	57,44,0,0	1	1	0	2	G,G	NA	NA	0.0	0	34,20,32,28	1	1	0	49.1627361104	1	2	G,A	NA	NA	0.105360515658	0	g.367920G>A	0	43,41,0,0	1	1	0	0.722028260591	0	2	G,G	NA	NA	0.0	0	NA	NA	93,93,0,0	1	1	0	1.36407162785	0
chr4_ref_v2	369087	0	G,A	0	0	10,10,14,15	1	1	0	2	G,A	A,A	0.125	0.120249128152	0	12,12,18,20	1	1	1	0.460946033739	0	2	G,A	A,A	0.25	0.0512932943876	0	NA	NA	12,18,9,12	1	1	0	2.09689173157	0	2	G,A	G,G	0.125	0.105360515658	0	NA	NA	19,26,30,37	1	1	0	0.58436259886	0
chr4_ref_v2	369108	0	GA,G,GAA	1	1	8,17,1,3,1,1	1	1	0	2	GA,GA	GA,G	0.125	0.0666371269151	0	21,43,2,3,0,1	1	1	0	1.00906839179	0	2	GA,GA	NA	NA	1.09811620289	0	NA	NA	4,23,10,17,0,2	1	1	0	7.13566825528	0	2	GA,G	GA,GA	0.125	0.237274477114	0	NA	NA	20,71,3,5,0,8	1	1	0	2.03172655045	0
chr4_ref_v2	369196	0	C,CAAAAAAAAAAAAAAAA	1	1	1,0,19,1	1	1	0	2	CAAAAAAAAAAAAAAAA,CAAAAAAAAAAAAAAAA	C,CAAAAAAAAAAAAAAAA	0.125	0.0157483569681	0	1,0,11,1	1	0	0	0.333189005176	0	2	NA	NA	NA	NA	0	NA	NA	0,0,9,0	0	0	0	0.0	0	2	NA	NA	NA	NA	0	NA	NA	1,0,31,1	1	1	0	0.431679375532	0
chr4_ref_v2	369390	0	TA,T	1	1	33,38,2,1	1	1	0	2	TA,TA	NA	NA	0.263360920743	0	59,42,3,3	1	1	0	1.75368436741	0	2	TA,TA	NA	NA	0.1969669566	0	NA	NA	45,33,1,2	1	1	0	1.52278246543	0	2	TA,TA	NA	NA	0.601441541398	0	NA	NA	92,41,6,2	1	1	0	6.37169219942	0
chr4_ref_v2	369755	0	C,T	0	0	43,68,0,0	1	1	0	2	C,C	NA	NA	0.0	0	73,68,0,0	1	1	0	3.08555908894	0	2	C,C	NA	NA	0.0	0	NA	NA	15,16,17,25	1	1	0	309.873704315	1	2	C,T	T,T	0.125	0.0523679855173	0	g.369755C>T	0	80,101,1,0	1	1	0	1.07649807442	0
chr4_ref_v2	370905	0	TTA,T	1	1	21,30,2,2	1	1	0	2	TTA,TTA	NA	NA	0.857595266805	0	35,55,3,7	1	1	0	1.1491749427	0	2	TTA,TTA	NA	NA	0.737972779354	0	NA	NA	20,31,4,6	1	1	0	1.80187066224	0	2	TTA,TTA	TTA,T	0.125	0.0717353119652	0	NA	NA	48,53,6,6	1	1	0	0.905176385993	0
chr4_ref_v2	371887	0	C,T	1	0	37,77,0,0	1	1	0	2	C,C	NA	NA	0.0	0	61,72,0,0	1	1	0	3.22274074576	0	2	C,C	NA	NA	0.0	0	NA	NA	50,51,0,0	1	1	0	3.82045823922	0	2	C,C	NA	NA	0.0	0	NA	NA	75,85,0,0	1	1	0	4.17604330601	0
chr4_ref_v2	372112	0	G,T	0	0	58,50,0,1	1	1	0	2	G,G	NA	NA	0.00921665510492	0	78,78,0,0	1	1	0	0.802874483797	0	2	G,G	NA	NA	0.0	0	NA	NA	38,37,0,0	1	1	0	0.53155179474	0	2	G,G	NA	NA	0.0	0	NA	NA	46,31,51,28	1	1	0	69.7508103644	1
chr4_ref_v2	372303	0	G,A	0	0	76,52,1,0	1	1	0	2	G,G	NA	NA	0.00778214044205	0	102,68,0,0	1	1	0	0.475186689839	0	2	G,G	NA	NA	0.0	0	NA	NA	38,33,0,0	1	1	0	0.77309586615	0	2	G,G	NA	NA	0.0	0	NA	NA	40,37,43,33	1	1	0	314.277573348	1
chr4_ref_v2	374310	0	G,A	1	0	73,62,0,0	1	1	0	2	G,G	NA	NA	0.0	0	61,87,0,0	1	1	0	3.11512519607	0	2	G,G	NA	NA	0.0	0	NA	NA	46,35,0,0	1	1	0	0.473822445207	0	2	G,G	NA	NA	0.0	0	NA	NA	29,35,40,34	1	1	0	314.387461258	1
chr4_ref_v2	375603	0	C,T	1	0	71,74,0,0	1	1	0	2	C,C	NA	NA	0.0	0	98,64,0,0	1	1	0	2.82343480656	0	2	C,C	NA	NA	0.0	0	NA	NA	36,53,0,0	1	1	0	1.22941518397	0	2	C,C	NA	NA	0.0	0	NA	NA	83,92,0,0	1	1	0	0.461732123109	0
chr4_ref_v2	378242	0	C,G	1	0	47,73,0,0	1	1	0	2	C,C	NA	NA	0.0	0	34,37,25,35	1	1	0	50.6247654695	1	2	C,G	C,C	0.125	0.0829791134617	0	g.378242C>G	0	49,60,0,0	1	1	0	0.911373049329	0	2	C,C	NA	NA	0.0	0	NA	NA	81,113,0,0	1	1	0	0.608178348801	0
chr4_ref_v2	378354	0	A,G	0	0	55,58,0,0	1	1	0	2	A,A	NA	NA	0.0	0	85,46,0,0	1	1	0	4.12364645827	0	2	A,A	NA	NA	0.0	0	NA	NA	26,27,18,23	1	1	0	33.7561722284	1	2	A,G	A,A	0.125	0.00540541856691	0	g.378354A>G	0	92,71,0,0	1	1	0	1.58808994101	0
chr4_ref_v2	378541	0	G,A	1	0	75,40,0,0	1	1	0	2	G,G	NA	NA	0.0	0	105,75,0,0	1	1	0	1.51776322064	0	2	G,G	NA	NA	0.0	0	NA	NA	28,15,25,15	1	1	0	36.7719217879	1	2	G,A	NA	NA	0.0723206615796	0	g.378541G>A	0	103,55,0,0	1	1	0	0.386284797354	0
chr4_ref_v2	386091	0	CA,C	1	1	35,36,2,3	1	1	0	2	CA,CA	CA,C	0.125	0.35645942147	0	31,43,28,51	1	1	0	36.557384085	1	2	CA,C	NA	NA	0.032622868607	0	g.386092delA	0	33,47,5,4	1	1	0	1.12200140554	0	2	CA,CA	CA,C	0.125	0.208579135499	0	NA	NA	56,61,5,3	1	1	0	0.634235899967	0
chr4_ref_v2	387048	0	G,A	0	0	39,47,0,0	1	1	0	2	G,G	NA	NA	0.0	0	62,62,0,0	1	1	0	0.775380019055	0	2	G,G	NA	NA	0.0	0	NA	NA	48,34,0,0	1	1	0	2.05114845754	0	2	G,G	NA	NA	0.0	0	NA	NA	30,25,29,36	1	1	0	50.5672587247	1
chr4_ref_v2	387557	0	G,T	0	0	58,73,1,0	1	1	0	2	G,G	NA	NA	0.00760459938522	0	76,72,0,0	1	1	0	1.41621384109	0	2	G,G	NA	NA	0.0	0	NA	NA	26,39,0,0	1	1	0	0.594641312479	0	2	G,G	NA	NA	0.0	0	NA	NA	83,85,0,0	1	1	0	1.08150777915	0
chr4_ref_v2	389811	0	C,T	0	0	63,75,0,0	1	1	0	2	C,C	NA	NA	0.0	0	76,85,0,0	1	1	0	0.457160614939	0	2	C,C	NA	NA	0.0	0	NA	NA	24,27,27,30	1	1	0	311.685166594	1	2	C,T	NA	NA	0.11122563511	0	g.389811C>T	0	77,53,0,0	1	1	0	3.0844564411	0
chr4_ref_v2	391602	0	C,T	1	0	55,69,0,0	1	1	0	2	C,C	NA	NA	0.0	0	68,90,0,0	1	1	0	0.436049024937	0	2	C,C	NA	NA	0.0	0	NA	NA	33,43,0,0	1	1	0	0.383155802133	0	2	C,C	NA	NA	0.0	0	NA	NA	62,85,0,0	1	1	0	0.504031970333	0
chr4_ref_v2	392047	0	GT,G,GTT	1	1	10,17,0,2,3,0	1	1	0	2	GT,GT	GT,GTT	0.25	0.423060112074	0	7,14,23,22,1,1	1	1	0	20.6996651338	1	2	GT,G	G,G	0.125	0.0733637356789	0	g.392048delT	0	14,16,5,4,3,9	1	1	0	4.72253449958	0	2	GT,GT	GT,GTT	0.5	0.167357957232	0	NA	NA	6,7,21,15,24,19	1	1	0	15.6538195559	1
chr4_ref_v2	392083	0	GACAC,G,GAC,GACACAC	1	1	3,9,0,1,9,13,0,0	1	1	0	2	GACAC,GAC	GAC,GAC	0.25	0.596514944572	0	0,0,4,11,25,50,0,1	1	1	0	6.82698317434	0	2	GAC,GAC	NA	NA	1.65649917303	0	NA	NA	8,14,0,2,16,15,1,1	1	1	0	0.972209095606	0	2	GACAC,GAC	GAC,GAC	0.25	0.645966710578	0	NA	NA	1,2,3,4,14,27,8,21	1	1	0	14.9661527155	1
chr4_ref_v2	392119	0	G,T	0	0	25,40,0,0	1	1	0	2	G,G	NA	NA	0.0	0	53,73,0,0	1	1	0	0.647930163794	0	2	G,G	NA	NA	0.0	0	NA	NA	38,51,0,0	1	1	0	0.633854413355	0	2	G,G	NA	NA	0.0	0	NA	NA	46,69,0,0	1	1	0	0.433048017063	0
chr4_ref_v2	396469	0	C,T	0	0	60,70,0,0	1	1	0	2	C,C	NA	NA	0.0	0	41,29,32,42	1	1	0	314.168266972	1	2	C,T	NA	NA	0.0555698511548	0	g.396469C>T	0	38,56,0,0	1	1	0	0.82355817617	0	2	C,C	NA	NA	0.0	0	NA	NA	60,96,0,0	1	1	0	1.54310794708	0
chr4_ref_v2	397288	0	AT,A	1	1	47,52,0,0	1	1	0	2	AT,AT	NA	NA	0.00362029687985	0	67,70,0,0	1	1	0	0.435221922712	0	2	AT,AT	NA	NA	0.00680065846543	0	NA	NA	53,44,2,0	1	1	0	0.964733051035	0	2	AT,AT	NA	NA	0.417679834959	0	NA	NA	31,45,48,31	1	1	0	64.8618028602	1
chr4_ref_v2	397552	0	C,T	0	0	54,51,0,0	1	1	0	2	C,C	NA	NA	0.0	0	71,66,0,0	1	1	0	0.389149220182	0	2	C,C	NA	NA	0.0	0	NA	NA	50,46,0,0	1	1	0	0.385092381142	0	2	C,C	NA	NA	0.0	0	NA	NA	46,29,49,30	1	1	0	67.5060710209	1
chr4_ref_v2	399169	0	GA,G	1	1	69,70,0,0	1	1	0	2	GA,GA	NA	NA	0.000162350584494	0	35,39,46,47	1	1	0	318.506243248	1	2	GA,G	G,G	0.125	0.0231887985381	0	g.399170delA	0	49,49,0,0	1	1	0	0.380557753954	0	2	GA,GA	NA	NA	0.000342540774276	0	NA	NA	97,72,0,0	1	1	0	1.63374097166	0
chr4_ref_v2	400776	0	G,A	1	0	50,71,0,0	1	1	0	2	G,G	NA	NA	0.0	0	65,92,0,0	1	1	0	0.38759014709	0	2	G,G	NA	NA	0.0	0	NA	NA	49,58,0,0	1	1	0	0.71034638183	0	2	G,G	NA	NA	0.0	0	NA	NA	73,78,0,0	1	1	0	1.34902259125	0
chr4_ref_v2	400845	0	C,T	0	0	57,60,0,0	1	1	0	2	C,C	NA	NA	0.0	0	45,47,44,53	1	1	0	317.627620771	1	2	C,T	NA	NA	0.0529224014543	0	g.400845C>T	0	61,50,0,0	1	1	0	0.973517585813	0	2	C,C	NA	NA	0.0	0	NA	NA	114,69,0,0	1	1	0	3.99383045793	0
chr4_ref_v2	403341	0	G,A	0	0	70,62,0,0	1	1	0	2	G,G	NA	NA	0.0	0	81,79,0,0	1	1	0	0.541617236059	0	2	G,G	NA	NA	0.0	0	NA	NA	31,30,29,26	1	1	0	48.2281362464	1	2	G,A	NA	NA	0.103540678941	0	g.403341G>A	0	108,75,0,0	1	1	0	1.2432139342	0
chr4_ref_v2	404415	0	GA,G	1	1	50,54,0,1	1	1	0	2	GA,GA	NA	NA	0.00202339881655	0	21,44,31,52	1	1	0	315.989276514	1	2	GA,G	G,G	0.125	0.0314968618025	0	g.404416delA	0	56,59,0,1	1	1	0	0.394574869494	0	2	GA,GA	NA	NA	0.410490126282	0	NA	NA	62,94,2,0	1	1	0	1.66670255886	0
chr4_ref_v2	405140	0	G,GT	1	1	76,47,2,2	1	1	0	2	G,G	NA	NA	0.333087379076	0	59,56,4,1	1	1	0	1.75709552342	0	2	G,G	NA	NA	0.358488549485	0	NA	NA	72,41,5,4	1	1	0	1.63066249949	0	2	G,G	NA	NA	0.193047158284	0	NA	NA	90,76,2,2	1	1	0	1.62893665969	0
chr4_ref_v2	405737	0	C,T	0	0	67,55,0,0	1	1	0	2	C,C	NA	NA	0.0	0	64,81,0,0	1	1	0	2.32791452128	0	2	C,C	NA	NA	0.0	0	NA	NA	42,32,0,1	1	1	0	0.409309405752	0	2	C,C	NA	NA	0.0134230203321	0	NA	NA	37,37,27,47	1	1	0	314.518768561	1
chr4_ref_v2	406052	0	G,T	1	0	54,60,0,0	1	1	0	2	G,G	NA	NA	0.0	0	77,74,0,0	1	1	0	0.68899302772	0	2	G,G	NA	NA	0.0	0	NA	NA	43,43,0,0	1	1	0	0.476349290056	0	2	G,G	NA	NA	0.0	0	NA	NA	41,39,43,37	1	1	0	65.748479319	1
chr4_ref_v2	406374	0	A,G	1	0	47,81,0,0	1	1	0	2	A,A	NA	NA	0.0	0	37,41,34,41	1	1	0	313.878338294	1	2	A,G	NA	NA	0.0392207131533	0	g.406374A>G	0	46,51,0,0	1	1	0	1.79466346919	0	2	A,A	NA	NA	0.0	0	NA	NA	64,88,0,0	1	1	0	1.02287485743	0
chr4_ref_v2	406487	0	G,A	0	0	82,60,0,0	1	1	0	2	G,G	NA	NA	0.0	0	84,80,0,0	1	1	0	1.29969415389	0	2	G,G	NA	NA	0.0	0	NA	NA	28,26,33,20	1	1	0	311.501203544	1	2	G,A	NA	NA	0.0186921330122	0	g.406487G>A	0	94,59,0,0	1	1	0	0.708442507737	0
chr4_ref_v2	406605	0	T,C	1	0	48,67,0,0	1	1	0	2	T,T	NA	NA	0.0	0	47,27,34,28	1	1	0	50.5060034735	1	2	T,C	T,T	0.125	0.0743837201218	0	g.406605T>C	0	53,54,0,0	1	1	0	1.23740648755	0	2	T,T	NA	NA	0.0	0	NA	NA	71,79,0,0	1	1	0	1.03325801247	0
chr4_ref_v2	407431	0	G,T	0	0	40,47,0,0	1	1	0	2	G,G	NA	NA	0.0	0	78,66,0,0	1	1	0	1.55977963277	0	2	G,G	NA	NA	0.0	0	NA	NA	41,51,0,0	1	1	0	0.408673623779	0	2	G,G	NA	NA	0.0	0	NA	NA	78,83,1,0	1	1	0	0.51338927177	0
chr4_ref_v2	408109	0	CAA,C,CA,CAAA	1	1	37,36,1,0,9,2,3,5	1	1	0	2	CAA,CAA	CAA,CAAA	0.125	0.230216874342	0	1,0,30,32,26,33,1,0	1	1	0	311.048243441	1	2	C,CA	CA,CA	0.125	0.261456365808	0	g.408110_408111delAA,g.408110delA	0,0	35,35,2,1,4,5,7,6	1	1	0	1.53134000548	0	2	CAA,CAA	CAA,CAAA	0.125	1.3153584668	0	NA	NA	79,45,0,1,6,13,18,19	1	1	0	5.48997766888	0
chr4_ref_v2	408296	0	T,C	0	0	54,91,0,0	1	1	0	2	T,T	NA	NA	0.0	0	35,41,27,51	1	1	0	316.65364137	1	2	T,C	NA	NA	0.0259754864033	0	g.408296T>C	0	40,50,0,1	1	1	0	1.01935925026	0	2	T,T	NA	NA	0.0110498361866	0	NA	NA	52,92,0,0	1	1	0	0.418315595015	0
chr4_ref_v2	410825	0	ATT,A,AT,ATTT	1	1	5,9,1,0,4,2,3,1	1	1	0	2	ATT,ATT	ATT,ATTT	0.25	0.401268322981	0	6,17,1,0,11,17,1,0	1	1	0	6.45225404465	0	2	ATT,ATT	ATT,AT	0.125	0.306644082021	0	NA	NA	8,14,0,2,4,0,14,8	1	1	0	4.24186174128	0	2	ATT,ATTT	A,ATTT	0.125	0.703686509748	0	NA	NA	23,11,7,5,29,19,3,6	1	1	0	4.59621148053	0
chr4_ref_v2	411723	0	A,AC	1	1	35,27,0,0	1	1	0	2	A,A	NA	NA	0.00954642738495	0	63,69,1,1	1	1	0	1.41749050389	0	2	A,A	NA	NA	0.218085134043	0	NA	NA	29,21,19,12	1	1	0	18.9739096331	1	2	A,AC	A,A	0.25	0.041333995088	0	g.411723_411724insC	0	79,58,3,3	1	1	0	0.593797301789	0
chr4_ref_v2	415236	0	T,C	1	0	73,82,0,0	1	1	0	2	T,T	NA	NA	0.0	0	79,93,0,0	1	1	0	0.430965386922	0	2	T,T	NA	NA	0.0	0	NA	NA	32,47,0,0	1	1	0	0.865281872755	0	2	T,T	NA	NA	0.0	0	NA	NA	42,41,51,39	1	1	0	318.467246358	1
chr4_ref_v2	415295	0	C,A	1	0	49,67,0,2	1	1	0	2	C,C	NA	NA	0.422559541467	0	50,89,0,0	1	1	0	1.3897890547	0	2	C,C	NA	NA	0.0	0	NA	NA	25,37,1,5	1	1	0	2.34111714094	0	2	C,C	C,A	0.125	0.372675285285	0	NA	NA	67,81,0,0	1	1	0	0.802884579786	0
chr4_ref_v2	417264	0	C,T	0	0	35,46,0,0	1	1	0	2	C,C	NA	NA	0.0	0	91,75,0,0	1	1	0	2.837195605	0	2	C,C	NA	NA	0.0	0	NA	NA	35,43,0,0	1	1	0	0.412187205403	0	2	C,C	NA	NA	0.0	0	NA	NA	49,32,26,31	1	1	0	37.6942825862	1
chr4_ref_v2	420842	0	G,T	0	0	52,61,2,0	1	1	0	2	G,G	NA	NA	0.423009417759	0	36,31,41,31	1	1	0	52.362572222	1	2	G,T	NA	NA	0.0719734996251	0	g.420842G>T	0	49,28,0,0	1	1	0	3.27176034378	0	2	G,G	NA	NA	0.0	0	NA	NA	59,73,0,0	1	1	0	0.610926470866	0
chr4_ref_v2	421215	0	C,T	0	0	39,79,0,0	1	1	0	2	C,C	NA	NA	0.0	0	41,39,26,46	1	1	0	313.786553163	1	2	C,T	NA	NA	0.105360515658	0	g.421215C>T	0	39,52,0,0	1	1	0	1.56289805905	0	2	C,C	NA	NA	0.0	0	NA	NA	76,71,1,0	1	1	0	5.75346351759	0
chr4_ref_v2	421227	0	C,G	1	0	41,74,0,0	1	1	0	2	C,C	NA	NA	0.0	0	67,91,1,0	1	1	0	1.29604037913	0	2	C,C	NA	NA	0.00630916919326	0	NA	NA	21,28,19,21	1	1	0	33.4688023807	1	2	C,G	C,C	0.125	0.0483735842842	0	g.421227C>G	0	75,72,0,0	1	1	0	4.23068412787	0
chr4_ref_v2	423407	0	TA,T,TAA	1	1	29,39,3,3,0,1	1	1	0	2	TA,TA	NA	NA	0.564950238336	0	25,32,20,41,1,0	1	1	0	28.2081900075	1	2	TA,T	TA,TA	0.125	0.226243045775	0	g.423408delA	0	23,29,2,6,1,9	1	1	0	6.46151849183	0	2	TA,TA	TA,TAA	0.25	0.188587259335	0	NA	NA	35,45,5,4,11,13	1	1	0	10.6677610124	1
chr4_ref_v2	427043	0	CT,C,CTT	1	1	41,41,5,9,2,4	1	1	0	2	CT,CT	NA	NA	0.243870290757	0	35,24,47,42,2,1	1	1	0	28.1601101859	1	2	CT,C	NA	NA	0.0979846344526	0	g.427044delT	0	24,16,28,25,3,0	1	1	0	16.7944023889	1	2	CT,C	NA	NA	0.0960727655968	0	g.427044delT	0	68,42,6,9,14,8	1	1	0	5.93297414402	0
chr4_ref_v2	427953	0	A,G	1	0	39,26,25,28	1	1	0	2	A,G	A,A	0.125	0.0472190719374	0	38,38,38,30	1	1	0	1.11849153192	0	2	A,G	NA	NA	0.11122563511	0	NA	NA	18,30,18,11	1	1	0	3.41017937488	0	2	A,G	A,A	0.25	0.00692044284457	0	NA	NA	28,32,39,24	1	1	0	2.46296837241	0
chr4_ref_v2	428476	0	TA,T	1	1	50,52,2,1	1	1	0	2	TA,TA	NA	NA	0.0989320155004	0	37,41,18,31	1	1	0	35.9011943347	1	2	TA,T	TA,TA	0.25	0.101857737116	0	g.428477delA	0	35,35,2,3	1	1	0	1.50859176622	0	2	TA,TA	NA	NA	0.0175976670085	0	NA	NA	66,83,6,5	1	1	0	2.0307386898	0
chr4_ref_v2	428743	0	AT,A	1	1	25,34,4,1	1	1	0	2	AT,AT	NA	NA	0.908273120445	0	24,20,33,14	1	1	0	20.1089900201	1	2	AT,AT	AT,A	0.5	0.0214491316021	0	NA	NA	13,8,18,16	1	1	0	19.4174324172	1	2	AT,A	NA	NA	0.0808570767652	0	g.428744delT	0	53,29,15,13	1	1	0	8.43965588982	0
chr4_ref_v2	429285	0	C,T	1	0	53,61,0,0	1	1	0	2	C,C	NA	NA	0.0	0	54,78,0,0	1	1	0	0.954665058633	0	2	C,C	NA	NA	0.0	0	NA	NA	21,18,18,13	1	1	0	27.3804581917	1	2	C,T	C,C	0.125	0.0217399866364	0	g.429285C>T	0	79,90,0,0	1	1	0	0.391247131603	0
chr4_ref_v2	433496	0	C,T	1	0	72,30,0,0	1	1	0	2	C,C	NA	NA	0.0	0	79,44,0,0	1	1	0	1.14427703188	0	2	C,C	NA	NA	0.0	0	NA	NA	26,26,18,15	1	1	0	25.3291477011	1	2	C,T	C,C	0.25	0.056089466651	0	g.433496C>T	0	80,69,0,0	1	1	0	5.24915689681	0
chr4_ref_v2	434270	0	G,T	0	0	36,21,37,27	1	1	0	2	G,T	NA	NA	0.115831815525	0	37,45,44,39	1	1	0	3.0446807215	0	2	G,T	NA	NA	0.0121213605323	0	NA	NA	19,16,26,20	1	1	0	0.595953582336	0	2	G,T	T,T	0.125	0.0219789067188	0	NA	NA	53,37,38,28	1	1	0	1.8124013676	0
chr4_ref_v2	434492	1	A,G	0	0	25,71,0,0	1	1	0	2	NA	NA	NA	NA	0	47,70,0,0	1	1	0	3.38570348048	0	2	NA	NA	NA	NA	0	NA	NA	42,35,0,0	1	1	0	7.67255439465	0	2	NA	NA	NA	NA	0	NA	NA	27,36,9,19	1	1	0	21.027707717	1
chr4_ref_v2	435028	0	A,G	1	0	63,72,0,0	1	1	0	2	A,A	NA	NA	0.0	0	95,95,0,1	1	1	0	0.672977401566	0	2	A,A	NA	NA	0.00524935588614	0	NA	NA	48,57,0,0	1	1	0	0.396530425652	0	2	A,A	NA	NA	0.0	0	NA	NA	48,47,40,42	1	1	0	314.855777956	1
chr4_ref_v2	436136	0	CTT,C,CT	1	1	9,9,0,0,1,2	1	1	0	2	CTT,CTT	NA	NA	0.934359828959	0	6,3,8,9,12,14	1	1	0	7.93616572442	0	2	CTT,CT	CT,CT	0.25	0.186784441478	0	NA	NA	14,4,0,3,4,6	1	1	0	1.8898928966	0	2	CTT,CTT	CTT,C	0.25	0.408676114955	0	NA	NA	12,13,3,9,4,9	1	1	0	3.38309941095	0
chr4_ref_v2	436429	0	T,C	0	0	73,71,0,0	1	1	0	2	T,T	NA	NA	0.0	0	100,106,0,0	1	1	0	0.549696325796	0	2	T,T	NA	NA	0.0	0	NA	NA	38,45,0,0	1	1	0	0.678326536323	0	2	T,T	NA	NA	0.0	0	NA	NA	86,78,0,0	1	1	0	0.474596613735	0
chr4_ref_v2	437243	1	G,A	1	0	20,65,0,0	1	1	0	2	NA	NA	NA	NA	0	49,82,0,0	1	1	0	3.71937988459	0	2	NA	NA	NA	NA	0	NA	NA	24,20,7,9	1	1	0	11.2789052602	1	2	NA	NA	NA	NA	0	NA	NA	43,71,0,0	1	1	0	3.45595624365	0
chr4_ref_v2	438145	0	G,A	0	0	68,76,0,0	1	1	0	2	G,G	NA	NA	0.0	0	98,74,0,0	1	1	0	2.28302524216	0	2	G,G	NA	NA	0.0	0	NA	NA	41,55,0,0	1	1	0	0.675983420035	0	2	G,G	NA	NA	0.0	0	NA	NA	95,74,0,0	1	1	0	2.00342856698	0
chr4_ref_v2	438372	0	G,A	1	0	76,72,0,0	1	1	0	2	G,G	NA	NA	0.0	0	82,83,0,0	1	1	0	0.467332721362	0	2	G,G	NA	NA	0.0	0	NA	NA	19,31,19,26	1	1	0	310.231914432	1	2	G,A	NA	NA	0.105360515658	0	g.438372G>A	0	71,78,0,0	1	1	0	0.696909156554	0
chr4_ref_v2	439353	0	C,T	1	0	63,62,1,0	1	1	0	2	C,C	NA	NA	0.00796816964918	0	36,22,51,42	1	1	0	318.893730645	1	2	C,T	T,T	0.25	0.0386691411592	0	g.439353C>T	0	41,39,1,0	1	1	0	0.366415218726	0	2	C,C	NA	NA	0.0124225199986	0	NA	NA	88,64,0,0	1	1	0	1.55441211077	0
chr4_ref_v2	442511	0	A,C	0	0	66,58,0,0	1	1	0	2	A,A	NA	NA	0.0	0	97,70,0,0	1	1	0	0.938253093749	0	2	A,A	NA	NA	0.0	0	NA	NA	43,43,0,0	1	1	0	0.522932824453	0	2	A,A	NA	NA	0.0	0	NA	NA	62,31,39,28	1	1	0	54.4642861677	1
chr4_ref_v2	442677	0	T,A	1	0	61,77,0,0	1	1	0	2	T,T	NA	NA	0.0	0	84,98,0,0	1	1	0	0.509630564243	0	2	T,T	NA	NA	0.0	0	NA	NA	56,69,0,0	1	1	0	0.391885067816	0	2	T,T	NA	NA	0.0	0	NA	NA	23,48,40,35	1	1	0	314.402031708	1
chr4_ref_v2	444420	0	GAT,G	1	1	38,58,3,4	1	1	0	2	GAT,GAT	GAT,G	0.125	0.177339116999	0	48,57,5,5	1	1	0	0.788963582345	0	2	GAT,GAT	GAT,G	0.125	0.0657860323734	0	NA	NA	40,36,1,2	1	1	0	2.09246339328	0	2	GAT,GAT	NA	NA	0.556570518945	0	NA	NA	52,56,5,3	1	1	0	1.32459874957	0
chr4_ref_v2	449201	0	C,T	0	0	72,79,0,0	1	1	0	2	C,C	NA	NA	0.0	0	44,33,44,34	1	1	0	315.482743283	1	2	C,T	NA	NA	0.0129034048359	0	g.449201C>T	0	53,52,0,0	1	1	0	0.516340202949	0	2	C,C	NA	NA	0.0	0	NA	NA	91,95,1,0	1	1	0	0.415810459535	0
chr4_ref_v2	449571	0	G,A	1	0	60,56,0,0	1	1	0	2	G,G	NA	NA	0.0	0	72,93,0,0	1	1	0	1.68979460874	0	2	G,G	NA	NA	0.0	0	NA	NA	20,36,24,23	1	1	0	39.0456528643	1	2	G,A	G,G	0.125	0.0761103392558	0	g.449571G>A	0	73,75,0,0	1	1	0	0.528295507166	0
chr4_ref_v2	450126	0	G,GTA	1	1	17,21,16,7	1	1	0	2	G,GTA	G,G	0.25	0.0959450431599	0	20,33,14,19	1	1	0	2.48230366538	0	2	G,GTA	G,G	0.125	0.0718466324834	0	NA	NA	8,9,18,17	1	1	0	4.7863390546	0	2	GTA,GTA	G,GTA	0.5	0.0112684127101	0	NA	NA	22,31,13,21	1	1	0	3.21360955983	0
chr4_ref_v2	452052	0	A,C	0	0	58,46,0,1	1	1	0	2	A,A	NA	NA	0.00956945101615	0	82,62,0,0	1	1	0	0.505349568191	0	2	A,A	NA	NA	0.0	0	NA	NA	37,39,0,0	1	1	0	0.959152454828	0	2	A,A	NA	NA	0.0	0	NA	NA	40,36,36,23	1	1	0	46.8482246181	1
chr4_ref_v2	452440	0	CT,C	1	1	0,0,39,46	1	1	0	2	C,C	NA	NA	0.00073524749367	0	0,0,53,65	1	1	0	0.401670952485	0	2	C,C	NA	NA	0.0017800556242	0	NA	NA	0,0,51,56	1	1	0	0.440332309104	0	2	C,C	NA	NA	0.00211564815258	0	NA	NA	0,0,87,76	1	1	0	1.50599026588	0
chr4_ref_v2	455014	0	C,T	1	0	57,55,0,0	1	1	0	2	C,C	NA	NA	0.0	0	85,50,0,0	1	1	0	2.62644410492	0	2	C,C	NA	NA	0.0	0	NA	NA	61,29,0,0	1	1	0	3.31262914567	0	2	C,C	NA	NA	0.0	0	NA	NA	58,32,52,29	1	1	0	69.9526474055	1
chr4_ref_v2	455596	0	G,T	1	0	34,42,0,0	1	1	0	2	G,G	NA	NA	0.0	0	62,62,0,0	1	1	0	0.867907516936	0	2	G,G	NA	NA	0.0	0	NA	NA	36,54,0,0	1	1	0	0.680704662255	0	2	G,G	NA	NA	0.0	0	NA	NA	38,42,35,38	1	1	0	49.1371880628	1
chr4_ref_v2	458768	0	G,T	1	0	26,27,32,33	1	1	0	2	G,T	T,T	0.125	0.0472190719374	0	33,34,44,45	1	1	0	0.531222447729	0	2	G,T	T,T	0.125	0.0326293220603	0	NA	NA	17,17,14,24	1	1	0	0.733286271035	0	2	G,T	NA	NA	0.11122563511	0	NA	NA	33,45,31,45	1	1	0	1.42177731363	0
chr4_ref_v2	459831	0	A,C	1	0	63,67,0,0	1	1	0	2	A,A	NA	NA	0.0	0	39,57,36,60	1	1	0	319.277557202	1	2	A,C	NA	NA	0.0	0	g.459831A>C	0	43,50,0,0	1	1	0	0.455681331979	0	2	A,A	NA	NA	0.0	0	NA	NA	74,76,0,0	1	1	0	0.40783632136	0
chr4_ref_v2	465294	0	C,A	0	0	47,48,1,0	1	1	0	2	C,C	NA	NA	0.0104712998673	0	76,45,0,0	1	1	0	2.93232057809	0	2	C,C	NA	NA	0.0	0	NA	NA	15,21,22,19	1	1	0	34.3275789701	1	2	C,A	A,A	0.125	0.121261300033	0	g.465294C>A	0	88,62,0,0	1	1	0	2.03275700591	0
chr4_ref_v2	465606	0	CA,C	1	1	32,28,4,6	1	1	0	2	CA,CA	NA	NA	0.204538151565	0	26,22,38,33	1	1	0	21.2412804935	1	2	CA,C	NA	NA	0.0549947634856	0	g.465607delA	0	15,15,23,24	1	1	0	14.4783806919	1	2	CA,C	C,C	0.125	0.00170417196729	0	g.465607delA	0	71,55,12,16	1	1	0	0.976860310153	0
chr4_ref_v2	466731	0	G,A	0	0	59,62,0,0	1	1	0	2	G,G	NA	NA	0.0	0	33,28,33,32	1	1	0	312.281861769	1	2	G,A	NA	NA	0.0635134057223	0	g.466731G>A	0	42,39,0,0	1	1	0	0.502106837149	0	2	G,G	NA	NA	0.0	0	NA	NA	95,64,1,1	1	1	0	2.29848430989	0
chr4_ref_v2	469157	0	T,C	0	0	62,61,0,0	1	1	0	2	T,T	NA	NA	0.0	0	42,40,32,29	1	1	0	48.6886765875	1	2	T,C	T,T	0.125	0.04453095481	0	g.469157T>C	0	55,38,1,0	1	1	0	1.21680934958	0	2	T,T	NA	NA	0.0106952891167	0	NA	NA	74,64,0,0	1	1	0	0.610362241737	0
chr4_ref_v2	471646	0	AT,A	1	1	42,45,3,5	1	1	0	2	AT,AT	NA	NA	0.390168956182	0	27,33,27,31	1	1	0	21.5262841338	1	2	AT,A	AT,AT	0.25	0.119496136411	0	g.471647delT	0	29,33,9,8	1	1	0	3.39632810784	0	2	AT,AT	NA	NA	0.0344565405243	0	NA	NA	64,79,8,7	1	1	0	0.900673733308	0
chr4_ref_v2	471835	0	C,A	0	0	3,48,0,0	1	1	0	2	C,C	NA	NA	0.0	0	6,34,0,29	1	1	0	31.0499195391	0	2	C,A	C,C	0.125	0.0363676441709	0	NA	NA	17,41,0,0	1	1	0	7.9349488791	0	2	C,C	NA	NA	0.0	0	NA	NA	37,68,0,0	1	1	0	19.0649872036	0
chr4_ref_v2	472484	0	T,C	1	0	0,0,0,0	0	0	1	2	NA	NA	NA	NA	0	0,0,0,0	0	0	1	0.0	0	2	NA	NA	NA	NA	0	NA	NA	2,0,0,0	0	0	1	0.0	0	2	NA	NA	NA	NA	0	NA	NA	0,0,0,0	0	0	1	0.0	0
chr4_ref_v2	472599	0	T,C	1	0	2,0,0,0	0	0	1	2	NA	NA	NA	NA	0	7,0,0,0	0	0	1	0.0	0	2	NA	NA	NA	NA	0	NA	NA	9,2,0,0	1	0	1	0.0	0	2	NA	NA	NA	NA	0	NA	NA	13,3,0,0	1	0	1	0.0	0
chr4_ref_v2	476035	0	C,T	0	0	73,57,0,0	1	1	0	2	C,C	NA	NA	0.0	0	95,61,1,0	1	1	0	0.830106525081	0	2	C,C	NA	NA	0.00638979809877	0	NA	NA	28,14,34,14	1	1	0	311.56247622	1	2	C,T	T,T	0.125	0.117783035656	0	g.476035C>T	0	87,61,0,0	1	1	0	0.554582021478	0
chr4_ref_v2	476772	0	C,A	0	0	62,74,0,0	1	1	0	2	C,C	NA	NA	0.0	0	79,71,0,0	1	1	0	1.34745986358	0	2	C,C	NA	NA	0.0	0	NA	NA	45,60,1,0	1	1	0	0.483021766396	0	2	C,C	NA	NA	0.00947874395454	0	NA	NA	29,23,41,43	1	1	0	317.180958813	1
chr4_ref_v2	481006	0	C,A	0	0	82,68,0,0	1	1	0	2	C,C	NA	NA	0.0	0	121,76,0,0	1	1	0	1.52330437351	0	2	C,C	NA	NA	0.0	0	NA	NA	21,17,27,21	1	1	0	310.934518055	1	2	C,A	A,A	0.125	0.0176995770994	0	g.481006C>A	0	78,66,0,0	1	1	0	0.393042939428	0
chr4_ref_v2	481289	0	C,A	0	0	57,57,0,1	1	1	0	2	C,C	NA	NA	0.00873367996875	0	84,68,0,0	1	1	0	1.06379592203	0	2	C,C	NA	NA	0.0	0	NA	NA	23,18,27,21	1	1	0	43.4122170479	1	2	C,A	A,A	0.125	0.0936854840773	0	g.481289C>A	0	107,84,0,0	1	1	0	1.40930059965	0
chr4_ref_v2	482411	0	GAAA,G,GA,GAA	1	1	4,0,0,3,2,0,8,10	1	1	0	2	GAAA,GAA	G,GAA	0.25	1.36108541383	0	0,0,18,24,3,14,0,3	1	1	0	16.7608582828	1	2	G,GA	G,GAA	0.25	0.167667368914	0	g.482412_482413delAA|g.482412_482414delAAA,g.482411_482414A>|g.482411_482415AA>	0|0,0|0	3,6,2,5,2,7,6,12	1	1	0	3.17408528408	0	2	GAAA,GAA	G,GAA	0.5	0.549547011479	0	NA	NA	23,29,3,2,5,11,13,20	1	1	0	17.0400735318	1
chr4_ref_v2	482767	0	C,A	1	0	47,62,1,0	1	1	0	2	C,C	NA	NA	0.00913248356327	0	76,90,0,0	1	1	0	0.670161474222	0	2	C,C	NA	NA	0.0	0	NA	NA	23,25,15,14	1	1	0	22.3726169454	1	2	C,A	C,C	0.25	0.00692044284457	0	g.482767C>A	0	75,64,0,0	1	1	0	2.37996129539	0
chr4_ref_v2	483203	0	A,G	1	0	45,49,0,0	1	1	0	2	A,A	NA	NA	0.0	0	53,77,0,0	1	1	0	1.23049825801	0	2	A,A	NA	NA	0.0	0	NA	NA	43,41,0,0	1	1	0	0.525822686084	0	2	A,A	NA	NA	0.0	0	NA	NA	35,19,23,31	1	1	0	43.223060562	1
chr4_ref_v2	483373	0	G,T	1	0	72,52,0,0	1	1	0	2	G,G	NA	NA	0.0	0	85,57,0,0	1	1	0	0.464981945104	0	2	G,G	NA	NA	0.0	0	NA	NA	45,45,0,0	1	1	0	1.16329191549	0	2	G,G	NA	NA	0.0	0	NA	NA	81,80,0,1	1	1	0	1.51034744784	0
chr4_ref_v2	483865	0	A,G	0	0	54,60,0,0	1	1	0	2	A,A	NA	NA	0.0	0	71,59,0,0	1	1	0	1.26270615015	0	2	A,A	NA	NA	0.0	0	NA	NA	39,54,0,0	1	1	0	0.777335560859	0	2	A,A	NA	NA	0.0	0	NA	NA	59,66,0,0	1	1	0	0.384003219054	0
chr4_ref_v2	483892	0	G,C	0	0	45,62,0,0	1	1	0	2	G,G	NA	NA	0.0	0	69,74,0,0	1	1	0	1.12225459941	0	2	G,G	NA	NA	0.0	0	NA	NA	40,60,0,0	1	1	0	0.450998413942	0	2	G,G	NA	NA	0.0	0	NA	NA	64,71,0,0	1	1	0	0.930959803648	0
chr4_ref_v2	483994	0	G,A	0	0	61,65,0,0	1	1	0	2	G,G	NA	NA	0.0	0	65,83,0,0	1	1	0	0.818100166684	0	2	G,G	NA	NA	0.0	0	NA	NA	22,20,24,23	1	1	0	310.244805994	1	2	G,A	NA	NA	0.112477983427	0	g.483994G>A	0	68,63,0,0	1	1	0	0.633942372054	0
chr4_ref_v2	485593	0	C,CA	1	1	38,48,0,1	1	1	0	2	C,C	NA	NA	0.0114792676014	0	35,64,1,1	1	1	0	1.24132549768	0	2	C,C	NA	NA	0.40798990416	0	NA	NA	16,38,16,23	1	1	0	28.4916312034	1	2	C,CA	C,C	0.125	0.0188865386878	0	g.485593_485594insA	0	61,86,3,3	1	1	0	0.845217575074	0
chr4_ref_v2	486722	0	CA,C	1	1	68,43,0,2	1	1	0	2	CA,CA	NA	NA	0.183489403528	0	39,44,45,40	1	1	0	62.7869237923	1	2	CA,C	NA	NA	0.0741949791761	0	g.486723delA	0	39,49,2,1	1	1	0	3.0045850046	0	2	CA,CA	NA	NA	0.722069529186	0	NA	NA	50,79,0,2	1	1	0	7.01723171013	0
chr4_ref_v2	488209	0	AC,A	1	0	79,80,0,0	1	1	0	2	AC,AC	NA	NA	0.0	0	37,37,43,33	1	1	0	315.412465697	1	2	AC,A	NA	NA	0.0266682470822	0	g.488210delC	0	58,45,0,0	1	1	0	1.00306283143	0	2	AC,AC	NA	NA	0.0	0	NA	NA	83,66,0,0	1	1	0	1.11047097962	0
chr4_ref_v2	488213	0	T,TG	1	0	78,83,0,0	1	1	0	2	T,T	NA	NA	0.0	0	38,38,45,33	1	1	0	315.993159401	1	2	T,TG	NA	NA	0.0259754864033	0	g.488213_488214insG	0	60,47,0,0	1	1	0	1.20513445838	0	2	T,T	NA	NA	0.0	0	NA	NA	82,67,0,0	1	1	0	1.23304535745	0
chr4_ref_v2	489380	0	AATAT,A,AAT,AATATAT	1	1	10,20,0,0,6,3,2,1	1	1	0	2	AATAT,AATAT	AATAT,AAT	0.25	0.25747214264	0	34,36,1,0,7,9,4,5	1	1	0	2.16217868964	0	2	AATAT,AATAT	NA	NA	0.10763695293	0	NA	NA	11,11,2,1,3,3,8,8	1	1	0	5.74923769667	0	2	AATAT,AATATAT	AATAT,AAT	0.25	0.78711671876	0	NA	NA	29,33,6,2,14,7,3,2	1	1	0	1.57775377314	0
chr4_ref_v2	491640	0	T,C	0	0	69,83,0,0	1	1	0	2	T,T	NA	NA	0.0	0	44,56,36,51	1	1	0	317.070487132	1	2	T,C	T,T	0.125	0.112052360947	0	g.491640T>C	0	56,24,0,0	1	1	0	5.82565221303	0	2	T,T	NA	NA	0.0	0	NA	NA	93,67,0,0	1	1	0	3.27473915081	0
chr4_ref_v2	493943	1	C,T	0	0	21,24,49,32	1	1	0	2	NA	NA	NA	NA	0	57,37,46,31	1	1	0	7.37914112367	0	2	NA	NA	NA	NA	0	NA	NA	25,32,27,31	1	1	0	2.31329747771	0	2	NA	NA	NA	NA	0	NA	NA	49,48,40,47	1	1	0	4.29992268728	0
chr4_ref_v2	495886	0	T,C	0	0	77,51,0,0	1	1	0	2	T,T	NA	NA	0.0	0	79,71,0,0	1	1	0	1.46614942427	0	2	T,T	NA	NA	0.0	0	NA	NA	39,29,16,22	1	1	0	30.509918493	1	2	T,C	T,T	0.25	0.0710959216837	0	g.495886T>C	0	74,79,0,0	1	1	0	2.81441957929	0
chr4_ref_v2	496157	0	T,C	1	0	30,24,41,28	1	1	0	2	T,C	C,C	0.125	0.00619197024792	0	38,44,33,45	1	1	0	2.22758397681	0	2	T,C	NA	NA	0.0500104205747	0	NA	NA	22,17,16,12	1	1	0	1.4443226398	0	2	T,C	T,T	0.125	0.0800427076735	0	NA	NA	33,22,43,32	1	1	0	0.533689223739	0
chr4_ref_v2	497354	0	G,T	1	0	89,33,1,0	1	1	0	2	G,G	NA	NA	0.00816331063916	0	91,71,0,0	1	1	0	5.86802151144	0	2	G,G	NA	NA	0.0	0	NA	NA	23,22,14,14	1	1	0	23.7421163627	1	2	G,T	G,G	0.25	0.0363676441709	0	g.497354G>T	0	94,75,0,0	1	1	0	6.41704220303	0
chr4_ref_v2	498729	0	T,C	1	0	67,105,0,0	1	1	0	2	T,T	NA	NA	0.0	0	95,111,0,0	1	1	0	1.72073122223	0	2	T,T	NA	NA	0.0	0	NA	NA	27,21,19,19	1	1	0	309.503583512	1	2	T,C	T,T	0.125	0.0176995770994	0	g.498729T>C	0	85,90,1,0	1	1	0	2.2261488638	0
chr4_ref_v2	498962	0	A,C	0	0	82,91,0,0	1	1	0	2	A,A	NA	NA	0.0	0	94,91,0,0	1	1	0	0.7174130196	0	2	A,A	NA	NA	0.0	0	NA	NA	26,33,13,27	1	1	0	42.0231139964	1	2	A,C	A,A	0.25	0.122167633974	0	g.498962A>C	0	72,70,0,0	1	1	0	0.630431487942	0
chr4_ref_v2	500849	0	A,G	1	0	51,61,0,0	1	1	0	2	A,A	NA	NA	0.0	0	82,87,0,0	1	1	0	0.627300149842	0	2	A,A	NA	NA	0.0	0	NA	NA	16,24,26,27	1	1	0	310.855386305	1	2	A,G	G,G	0.125	0.0300980311573	0	g.500849A>G	0	99,94,0,0	1	1	0	1.22009381574	0
chr4_ref_v2	500974	0	G,A	0	0	48,48,0,0	1	1	0	2	G,G	NA	NA	0.0	0	87,80,0,0	1	1	0	0.511915149875	0	2	G,G	NA	NA	0.0	0	NA	NA	21,29,21,29	1	1	0	40.6934045145	1	2	G,A	NA	NA	0.0	0	g.500974G>A	0	65,95,0,0	1	1	0	2.0211855716	0
chr4_ref_v2	502693	0	A,G	1	0	71,74,0,0	1	1	0	2	A,A	NA	NA	0.0	0	71,80,0,0	1	1	0	0.484611357627	0	2	A,A	NA	NA	0.0	0	NA	NA	44,35,0,0	1	1	0	0.881006775582	0	2	A,A	NA	NA	0.0	0	NA	NA	79,70,0,0	1	1	0	0.750514138412	0
chr4_ref_v2	503320	0	GT,G,GTT	1	1	31,24,3,3,6,2	1	1	0	2	GT,GT	GT,GTT	0.125	0.391285661868	0	35,25,44,29,1,0	1	1	0	29.6153984615	1	2	GT,G	GT,GT	0.125	0.534766265423	0	g.503321delT	0	30,30,2,1,3,5	1	1	0	1.27051217953	0	2	GT,GT	GT,GTT	0.125	1.84709696719	0	NA	NA	46,46,7,3,8,10	1	1	0	2.5755904581	0
chr4_ref_v2	505172	0	CAT,C	1	1	23,41,5,3	1	1	0	2	CAT,CAT	CAT,C	0.125	0.246540860748	0	51,50,6,10	1	1	0	2.32668032533	0	2	CAT,CAT	CAT,C	0.125	0.0694174190978	0	NA	NA	17,16,15,20	1	1	0	13.3403703077	1	2	CAT,C	NA	NA	0.105918040464	0	g.505173_505174delAT	0	42,57,6,9	1	1	0	1.31685968283	0
chr4_ref_v2	506384	0	C,T	0	0	52,44,0,0	1	1	0	2	C,C	NA	NA	0.0	0	53,64,0,0	1	1	0	1.51608778705	0	2	C,C	NA	NA	0.0	0	NA	NA	37,44,0,0	1	1	0	1.14274192695	0	2	C,C	NA	NA	0.0	0	NA	NA	55,67,0,0	1	1	0	1.60840915577	0
chr4_ref_v2	506876	0	TAA,T,TA	1	1	11,15,0,1,4,12	1	1	0	2	TAA,TAA	TAA,TA	0.5	0.0509398385452	0	18,20,22,21,0,2	1	1	0	23.9780326398	1	2	TAA,T	T,T	0.125	2.47371086686	0	g.506877_506878delAA	0	10,12,2,2,7,10	1	1	0	1.01367986604	0	2	TAA,TAA	TAA,TA	0.5	0.329832344362	0	NA	NA	23,17,22,33,2,3	1	1	0	32.7158665253	1
chr4_ref_v2	507445	0	GT,G	1	1	53,55,0,0	1	1	0	2	GT,GT	NA	NA	0.00362029687985	0	34,38,37,40	1	1	0	62.7369422468	1	2	GT,G	NA	NA	0.0571409914386	0	g.507446delT	0	39,45,0,0	1	1	0	0.473454404415	0	2	GT,GT	NA	NA	0.0081941447805	0	NA	NA	73,66,1,0	1	1	0	0.598571920878	0
chr4_ref_v2	507905	0	GA,G,GAA	1	1	47,67,2,0,0,2	1	1	0	2	GA,GA	NA	NA	1.51440405777	0	5,0,82,67,0,0	1	1	0	337.236910269	1	2	G,G	NA	NA	0.281795928697	0	g.507906delA,g.507906delA	0,1	27,34,0,4,1,4	1	1	0	2.82130854467	0	2	GA,GA	NA	NA	0.779331045465	0	NA	NA	67,84,7,6,12,10	1	1	0	7.88617725836	0
chr4_ref_v2	508088	0	G,A	0	0	70,61,0,0	1	1	0	2	G,G	NA	NA	0.0	0	76,87,0,0	1	1	0	1.34921491332	0	2	G,G	NA	NA	0.0	0	NA	NA	43,53,0,0	1	1	0	1.30648550723	0	2	G,G	NA	NA	0.0	0	NA	NA	77,83,0,0	1	1	0	1.00487241712	0
chr4_ref_v2	508120	0	G,A	1	0	57,60,0,0	1	1	0	2	G,G	NA	NA	0.0	0	70,66,0,0	1	1	0	0.553065052929	0	2	G,G	NA	NA	0.0	0	NA	NA	41,37,0,0	1	1	0	0.557584623439	0	2	G,G	NA	NA	0.0	0	NA	NA	31,34,36,31	1	1	0	56.7752398725	1
chr4_ref_v2	508933	0	CA,C	1	1	48,53,0,0	1	1	0	2	CA,CA	NA	NA	8.69431649545e-05	0	79,69,0,0	1	1	0	1.06323172613	0	2	CA,CA	NA	NA	0.000155680882564	0	NA	NA	38,45,0,0	1	1	0	0.418005329625	0	2	CA,CA	NA	NA	0.000183417457243	0	NA	NA	48,51,36,50	1	1	0	66.1989629725	1
chr4_ref_v2	509904	0	A,G	0	0	26,52,0,0	1	1	0	2	A,A	NA	NA	0.0	0	48,75,0,0	1	1	0	0.978686872075	0	2	A,A	NA	NA	0.0	0	NA	NA	34,38,0,0	1	1	0	2.10431539039	0	2	A,A	NA	NA	0.0	0	NA	NA	63,111,0,0	1	1	0	0.639775749511	0
chr4_ref_v2	511967	0	G,A	0	0	74,62,0,0	1	1	0	2	G,G	NA	NA	0.0	0	92,79,0,0	1	1	0	0.401358066717	0	2	G,G	NA	NA	0.0	0	NA	NA	36,36,0,0	1	1	0	0.593238392834	0	2	G,G	NA	NA	0.0	0	NA	NA	80,71,0,0	1	1	0	0.442633418147	0
chr4_ref_v2	513016	1	C,A	1	0	74,74,0,0	1	1	0	2	NA	NA	NA	NA	0	40,42,26,49	1	1	0	315.725354691	1	2	NA	NA	NA	NA	0	NA	NA	40,49,0,0	1	1	0	0.716710294153	0	2	NA	NA	NA	NA	0	NA	NA	65,87,0,0	1	1	0	1.39845970649	0
chr4_ref_v2	513766	1	C,A	1	0	0,78,0,0	0	1	0	2	NA	NA	NA	NA	0	0,88,0,0	0	1	0	0.0	0	2	NA	NA	NA	NA	0	NA	NA	0,17,0,12	1	1	1	0.0	0	2	NA	NA	NA	NA	0	NA	NA	0,68,0,0	0	1	1	0.0	0
chr4_ref_v2	516631	1	C,G	0	0	0,0,0,0	0	0	1	2	NA	NA	NA	NA	0	0,0,0,0	0	0	1	0.0	0	2	NA	NA	NA	NA	0	NA	NA	0,0,1,1	1	0	1	0.0	0	2	NA	NA	NA	NA	0	NA	NA	0,5,0,0	0	0	1	0.0	0
chr4_ref_v2	520014	0	G,A	0	0	62,61,0,0	1	1	0	2	G,G	NA	NA	0.0	0	71,75,0,0	1	1	0	0.466172657047	0	2	G,G	NA	NA	0.0	0	NA	NA	18,26,21,25	1	1	0	41.8299226075	1	2	G,A	NA	NA	0.0444517625708	0	g.520014G>A	0	69,73,0,0	1	1	0	0.466761030119	0
chr4_ref_v2	522059	0	C,T	0	0	27,36,31,31	1	1	0	2	C,T	NA	NA	0.0160003413464	0	38,41,22,29	1	1	0	1.7293525486	0	2	C,T	C,C	0.25	0.0732034040233	0	NA	NA	38,45,0,0	1	1	0	14.1355554312	1	2	C,C	NA	NA	0.0	0	g.522058_522060T>C	1	76,75,0,0	1	1	0	308.061766297	1
chr4_ref_v2	522816	0	G,A	0	0	60,64,0,0	1	1	0	2	G,G	NA	NA	0.0	0	71,87,0,0	1	1	0	0.675602220945	0	2	G,G	NA	NA	0.0	0	NA	NA	18,20,17,26	1	1	0	310.041762792	1	2	G,A	NA	NA	0.123613955967	0	g.522816G>A	0	59,75,0,0	1	1	0	0.759600815218	0
chr4_ref_v2	522964	0	CT,C	1	1	53,48,4,3	1	1	0	2	CT,CT	NA	NA	0.672912746993	0	60,61,5,5	1	1	0	0.58886512569	0	2	CT,CT	NA	NA	1.42708160687	0	NA	NA	32,23,8,6	1	1	0	3.24538688824	0	2	CT,CT	NA	NA	0.0398982741041	0	NA	NA	55,54,8,11	1	1	0	3.22027508464	0
chr4_ref_v2	524535	0	G,A	1	0	47,56,0,0	1	1	0	2	G,G	NA	NA	0.0	0	54,64,0,0	1	1	0	0.382574923169	0	2	G,G	NA	NA	0.0	0	NA	NA	26,38,0,0	1	1	0	0.615030177485	0	2	G,G	NA	NA	0.0	0	NA	NA	36,33,27,40	1	1	0	55.05378487	1
chr4_ref_v2	525195	0	CT,C	1	1	42,62,1,1	1	1	0	2	CT,CT	NA	NA	1.34249993535	0	52,78,2,3	1	1	0	0.97127246522	0	2	CT,CT	NA	NA	1.51687333394	0	NA	NA	21,23,17,20	1	1	0	30.0214840067	1	2	CT,C	CT,CT	0.25	0.0927308287273	0	g.525196delT	0	89,84,8,8	1	1	0	4.81852849743	0
chr4_ref_v2	525442	0	G,T	0	0	34,43,0,0	1	1	0	2	G,G	NA	NA	0.0	0	42,45,1,0	1	1	0	0.563668441546	0	2	G,G	NA	NA	0.0114286958236	0	NA	NA	23,21,22,14	1	1	0	26.6090213642	1	2	G,T	G,G	0.125	0.0506437328188	0	g.525442G>T	0	87,70,0,0	1	1	0	2.58853171918	0
chr4_ref_v2	527431	0	T,C	1	0	45,55,0,0	1	1	0	2	T,T	NA	NA	0.0	0	70,69,0,0	1	1	0	0.939580344489	0	2	T,T	NA	NA	0.0	0	NA	NA	30,14,0,19	1	1	0	23.7733669671	0	2	T,C	T,T	0.25	0.277631736598	0	NA	NA	48,49,0,1	1	1	0	0.63418005723	0
chr4_ref_v2	527433	0	T,C	1	0	44,53,0,0	1	1	0	2	T,T	NA	NA	0.0	0	68,68,0,0	1	1	0	0.80886587972	0	2	T,T	NA	NA	0.0	0	NA	NA	28,14,0,18	1	1	0	22.2650940017	0	2	T,C	T,T	0.25	0.282405015351	0	NA	NA	47,51,0,1	1	1	0	0.457590199841	0
chr4_ref_v2	527437	0	C,T	0	0	42,54,0,0	1	1	0	2	C,C	NA	NA	0.0	0	63,68,0,0	1	1	0	0.752306660252	0	2	C,C	NA	NA	0.0	0	NA	NA	28,15,0,18	1	1	0	21.9981576249	0	2	C,C	C,T	0.5	0.281851152141	0	NA	NA	29,25,17,25	1	1	0	32.8669478853	1
chr4_ref_v2	527440	0	C,T	0	0	42,57,0,0	1	1	0	2	C,C	NA	NA	0.0	0	60,63,0,0	1	1	0	1.05745852687	0	2	C,C	NA	NA	0.0	0	NA	NA	28,16,0,17	1	1	0	20.6346494594	0	2	C,C	C,T	0.5	0.204794412646	0	NA	NA	46,49,0,1	1	1	0	0.816394102546	0
chr4_ref_v2	527442	0	T,A	0	0	40,57,0,0	1	1	0	2	T,T	NA	NA	0.0	0	58,60,0,0	1	1	0	1.33441369039	0	2	T,T	NA	NA	0.0	0	NA	NA	27,16,0,17	1	1	0	20.6256966027	0	2	T,T	T,A	0.5	0.227783930871	0	NA	NA	45,49,0,1	1	1	0	0.902093302784	0
chr4_ref_v2	527444	0	G,T	0	0	38,56,0,0	1	1	0	2	G,G	NA	NA	0.0	0	53,59,0,0	1	1	0	1.10300725371	0	2	G,G	NA	NA	0.0	0	NA	NA	27,16,0,17	1	1	0	20.3755021332	0	2	G,G	G,T	0.5	0.227783930871	0	NA	NA	45,48,0,1	1	1	0	1.09727337951	0
chr4_ref_v2	527454	0	G,A	1	0	29,63,0,0	1	1	0	2	G,G	NA	NA	0.0	0	49,62,0,0	1	1	0	2.5618354364	0	2	G,G	NA	NA	0.0	0	NA	NA	24,17,0,18	1	1	0	22.1716998481	0	2	G,A	G,G	0.25	0.258307463772	0	NA	NA	39,56,1,2	1	1	0	1.38367315877	0
chr4_ref_v2	527457	0	T,C	1	0	27,65,0,0	1	1	0	2	T,T	NA	NA	0.0	0	42,66,0,0	1	1	0	1.73184518436	0	2	T,T	NA	NA	0.0	0	NA	NA	22,18,0,17	1	1	0	20.8341495179	0	2	T,C	T,T	0.25	0.287682072452	0	NA	NA	38,60,1,2	1	1	0	1.43014114207	0
chr4_ref_v2	527462	0	A,G	0	0	22,60,0,0	1	1	0	2	A,A	NA	NA	0.0	0	34,64,0,0	1	1	0	1.30740176824	0	2	A,A	NA	NA	0.0	0	NA	NA	21,20,0,15	1	1	0	16.8513117387	0	2	A,A	A,G	0.5	0.157628944204	0	NA	NA	35,56,1,2	1	1	0	1.8516781667	0
chr4_ref_v2	527463	0	A,G	0	0	22,61,0,0	1	1	0	2	A,A	NA	NA	0.0	0	34,64,0,0	1	1	0	1.37854735552	0	2	A,A	NA	NA	0.0	0	NA	NA	21,21,0,14	1	1	0	15.4154559489	0	2	A,A	A,G	0.5	0.068992871487	0	NA	NA	35,60,1,2	1	1	0	1.63117118793	0
chr4_ref_v2	527469	0	A,C	0	0	19,67,0,0	1	1	0	2	A,A	NA	NA	0.0	0	32,66,0,0	1	1	0	2.05874318523	0	2	A,A	NA	NA	0.0	0	NA	NA	18,20,0,13	1	1	0	14.9847422908	0	2	A,A	A,C	0.5	0.100083458557	0	NA	NA	32,55,1,2	1	1	0	2.7711776443	0
chr4_ref_v2	527681	0	TTA,T	0	0	0,0,0,1	0	0	1	2	NA	NA	NA	NA	0	0,0,0,5	0	0	1	0.0	0	2	NA	NA	NA	NA	0	NA	NA	0,0,0,2	0	0	1	0.0	0	2	NA	NA	NA	NA	0	NA	NA	0,0,0,4	0	0	1	0.0	0
chr4_ref_v2	527968	0	A,ATGTGAAAATACCAACCTCTGAATCAT	0	0	0,0,0,0	0	0	1	2	NA	NA	NA	NA	0	0,1,0,0	0	0	1	0.0	0	2	NA	NA	NA	NA	0	NA	NA	0,0,0,0	0	0	1	0.0	0	2	NA	NA	NA	NA	0	NA	NA	0,0,0,0	0	0	1	0.0	0
chr4_ref_v2	538209	0	A,G	1	0	59,34,0,0	1	1	0	2	A,A	NA	NA	0.0	0	66,62,0,0	1	1	0	2.49977465027	0	2	A,A	NA	NA	0.0	0	NA	NA	58,33,1,1	1	1	0	0.317692099267	0	2	A,A	NA	NA	0.0217399866364	0	NA	NA	43,23,6,0	1	1	0	4.11048413297	0
chr4_ref_v2	538212	0	G,A	1	0	57,34,0,0	1	1	0	2	G,G	NA	NA	0.0	0	67,57,0,0	1	1	0	1.55296266262	0	2	G,G	NA	NA	0.0	0	NA	NA	57,32,1,1	1	1	0	0.334146706131	0	2	G,G	NA	NA	0.0222231367847	0	NA	NA	39,22,8,0	1	1	0	6.3198264411	0
chr4_ref_v2	538233	0	A,T	0	0	62,40,0,0	1	1	0	2	A,A	NA	NA	0.0	0	75,57,0,0	1	1	0	0.709926185563	0	2	A,A	NA	NA	0.0	0	NA	NA	60,33,1,1	1	1	0	0.488238311211	0	2	A,A	NA	NA	0.0212773984473	0	NA	NA	45,24,11,0	1	1	0	9.75326464306	0
chr4_ref_v2	538241	0	T,C	1	0	59,50,0,0	1	1	0	2	T,T	NA	NA	0.0	0	74,63,0,0	1	1	0	0.385550516557	0	2	T,T	NA	NA	0.0	0	NA	NA	61,35,0,1	1	1	0	1.35553419859	0	2	T,T	NA	NA	0.0103627870355	0	NA	NA	46,29,14,0	1	1	0	13.4238069263	0
chr4_ref_v2	538247	0	A,G	0	0	55,51,0,0	1	1	0	2	A,A	NA	NA	0.0	0	75,70,0,0	1	1	0	0.38710329728	0	2	A,A	NA	NA	0.0	0	NA	NA	58,36,0,0	1	1	0	1.51287766137	0	2	A,A	NA	NA	0.0	0	NA	NA	42,31,14,0	1	1	0	13.3805239226	0
chr4_ref_v2	538252	0	T,C	1	0	53,53,0,0	1	1	0	2	T,T	NA	NA	0.0	0	77,69,0,0	1	1	0	0.56369139645	0	2	T,T	NA	NA	0.0	0	NA	NA	55,37,0,0	1	1	0	1.48035062055	0	2	T,T	NA	NA	0.0	0	NA	NA	44,33,14,0	1	1	0	13.0839061912	0
[truncated: 8,262 more rows]
[truncated: 22 more columns]
