# Supplementary material for: Muver, a computational framework for accurately calling accumulated mutations
Source: BMC Genomics. 2018 May 9;19:345. doi: 10.1186/s12864-018-4753-3 (PMC5944071; doi:10.1186/s12864-018-4753-3)
Supplement: Supplementary file 2 — Results Files. Zip file containing VCF and TXT formatted muver results for all yeast data sets analyzed. (ZIP 10697 kb) [file 12864_2018_4753_MOESM2_ESM.zip › t0TAK150_pol1LM_msh2delta.mutations.vcf]

##INFO=<ID=IntersectsRepeat,Number=0,Type=Flag,Description="Intersects with repeat">
##INFO=<ID=RepeatCorrectionApplied,Number=0,Type=Flag,Description="Repeat correction applied">
##FILTER=<ID=ExcRegion,Description="Intersects with excluded region">
##FORMAT=<ID=SAC,Number=.,Type=Integer,Description="Strand allele counts">
##FORMAT=<ID=ACF,Number=0,Type=Flag,Description="Allele count flag">
##FORMAT=<ID=DF,Number=0,Type=Flag,Description="Depth flag">
##FORMAT=<ID=PD,Number=1,Type=Integer,Description="Ploidy, specified by user">
##FORMAT=<ID=GT,Number=1,Type=String,Description="Genotype">
##FORMAT=<ID=SGT,Number=1,Type=String,Description="Subclonal genotype">
##FORMAT=<ID=SF,Number=1,Type=Float,Description="Subclonal frequency">
##FORMAT=<ID=SV,Number=0,Type=Flag,Description="Subclonal valid flag">
##FORMAT=<ID=RD,Number=0,Type=Flag,Description="Read difference flag">
##FORMAT=<ID=MT,Number=.,Type=String,Description="Called mutations">
##FORMAT=<ID=PAC,Number=.,Type=String,Description="Called PAC flags">
#CHROM	POS	ID	REF	ALT	QUAL	FILTER	INFO	FORMAT	TAK150	TAK175	TAK271	TAK272	TAK273
chr1_ref_v2	2884	.	C	A	.	PASS	IntersectsRepeat=0;RepeatCorrectionApplied=0	SAC:ACF:DF:PD:GT:SGT:SF:SV:SIG:MT:PAC	89,60,0,0:1:1:2:0/0:./.:.:0	67,81,0,0:1:1:2:0/0:./.:.:0:0:.:.	46,53,0,0:1:1:2:0/0:./.:.:0:0:.:.	81,86,0,0:1:1:2:0/0:./.:.:0:0:.:.	104,132,104,109:1:1:2:0/1:./.:.:0:1:g.2884C>A:0
chr1_ref_v2	4495	.	A	G	.	PASS	IntersectsRepeat=0;RepeatCorrectionApplied=0	SAC:ACF:DF:PD:GT:SGT:SF:SV:SIG:MT:PAC	81,75,0,0:1:1:2:0/0:./.:.:0	83,79,0,0:1:1:2:0/0:./.:.:0:0:.:.	58,60,0,0:1:1:2:0/0:./.:.:0:0:.:.	62,45,47,46:1:1:2:0/1:0/0:0.125:0:1:g.4495A>G:0	223,236,0,1:1:1:2:0/0:./.:.:0:0:.:.
chr1_ref_v2	5068	.	AT	A,ATT	.	PASS	IntersectsRepeat=1;RepeatCorrectionApplied=1	SAC:ACF:DF:PD:GT:SGT:SF:SV:SIG:MT:PAC	40,32,2,1,4,0:1:1:2:0/0:./.:.:0	52,41,13,8,5,3:1:1:2:0/0:0/2:0.125:0:0:.:.	40,38,9,5,12,4:1:1:2:0/0:0/2:0.25:0:0:.:.	6,6,82,64,4,0:1:1:2:1/1:1/2:0.125:0:1:g.5069delT,g.5069delT:0,1	83,59,105,103,14,11:1:1:2:0/1:0/2:0.125:0:1:g.5069delT:0
chr1_ref_v2	6005	.	A	G	.	PASS	IntersectsRepeat=1;RepeatCorrectionApplied=0	SAC:ACF:DF:PD:GT:SGT:SF:SV:SIG:MT:PAC	62,63,0,0:1:1:2:0/0:./.:.:0	86,70,0,0:1:1:2:0/0:./.:.:0:0:.:.	63,51,0,0:1:1:2:0/0:./.:.:0:0:.:.	104,85,0,0:1:1:2:0/0:./.:.:0:0:.:.	116,112,119,107:1:1:2:0/1:./.:.:0:1:g.6005A>G:0
chr1_ref_v2	6093	.	CT	C	.	PASS	IntersectsRepeat=1;RepeatCorrectionApplied=1	SAC:ACF:DF:PD:GT:SGT:SF:SV:SIG:MT:PAC	67,53,0,0:1:1:2:0/0:./.:.:0	82,62,1,2:1:1:2:0/0:./.:.:0:0:.:.	49,55,1,1:1:1:2:0/0:./.:.:0:0:.:.	51,33,47,46:1:1:2:0/1:./.:.:0:1:g.6094delT:0	243,224,6,4:1:1:2:0/0:./.:.:0:0:.:.
chr1_ref_v2	6736	.	CAA	C,CAAAAA	.	PASS	IntersectsRepeat=1;RepeatCorrectionApplied=1	SAC:ACF:DF:PD:GT:SGT:SF:SV:SIG:MT:PAC	1,0,0,0,24,32:1:1:2:2/2:./.:.:0	2,2,5,8,16,27:1:1:2:2/2:1/2:0.5:0:0:.:.	4,2,4,2,10,6:1:1:2:1/2:0/2:0.5:0:0:.:.	1,3,0,0,57,73:1:1:2:2/2:./.:.:0:0:.:.	10,11,4,4,45,44:1:1:2:0/2:1/2:0.125:0:0:.:.
chr1_ref_v2	6947	.	AT	A	.	PASS	IntersectsRepeat=1;RepeatCorrectionApplied=1	SAC:ACF:DF:PD:GT:SGT:SF:SV:SIG:MT:PAC	60,58,2,1:1:1:2:0/0:./.:.:0	73,67,0,1:1:1:2:0/0:./.:.:0:0:.:.	56,46,4,2:1:1:2:0/0:./.:.:0:0:.:.	106,85,2,5:1:1:2:0/0:./.:.:0:0:.:.	104,89,126,116:1:1:2:0/1:1/1:0.125:0:1:g.6948delT:0
chr1_ref_v2	13322	.	A	AAGTGAAAGTACCGGTCCATGGTTC	.	PASS	IntersectsRepeat=0;RepeatCorrectionApplied=0	SAC:ACF:DF:PD:GT:SGT:SF:SV:SIG:MT:PAC	79,76,14,1:1:1:2:0/0:0/1:0.125:0	90,77,22,0:1:1:2:0/0:0/1:0.25:0:0:.:.	31,41,5,0:1:1:2:0/0:0/1:0.125:0:0:.:.	82,103,6,0:1:1:2:0/0:0/1:0.125:0:0:.:.	264,293,28,0:1:1:2:0/0:0/1:0.125:0:0:.:.
chr1_ref_v2	13385	.	G	GAC	.	PASS	IntersectsRepeat=0;RepeatCorrectionApplied=0	SAC:ACF:DF:PD:GT:SGT:SF:SV:SIG:MT:PAC	78,49,59,2:1:1:2:0/1:0/0:0.25:0	68,71,73,5:1:1:2:0/1:0/0:0.25:0:0:.:.	41,41,26,0:1:1:2:0/1:0/0:0.5:0:0:.:.	81,76,56,0:1:1:2:0/1:0/0:0.5:1:0:.:.	234,231,160,7:1:1:2:0/1:0/0:0.5:0:0:.:.
chr1_ref_v2	13413	.	G	A	.	PASS	IntersectsRepeat=0;RepeatCorrectionApplied=0	SAC:ACF:DF:PD:GT:SGT:SF:SV:SIG:MT:PAC	69,50,66,1:1:1:2:0/1:0/0:0.25:0	65,86,71,4:1:1:2:0/1:0/0:0.25:0:0:.:.	54,40,35,3:1:1:2:0/1:0/0:0.5:0:0:.:.	85,88,79,1:1:1:2:0/1:0/0:0.25:0:0:.:.	217,239,189,14:1:1:2:0/1:0/0:0.5:0:0:.:.
chr1_ref_v2	13420	.	A	G	.	PASS	IntersectsRepeat=1;RepeatCorrectionApplied=0	SAC:ACF:DF:PD:GT:SGT:SF:SV:SIG:MT:PAC	68,57,64,3:1:1:2:0/1:0/0:0.25:0	63,92,67,6:1:1:2:0/1:0/0:0.25:0:0:.:.	55,44,36,4:1:1:2:0/1:0/0:0.5:0:0:.:.	84,96,86,9:1:1:2:0/1:0/0:0.25:0:0:.:.	215,245,195,24:1:1:2:0/1:0/0:0.25:0:0:.:.
chr1_ref_v2	13442	.	A	C	.	PASS	IntersectsRepeat=0;RepeatCorrectionApplied=0	SAC:ACF:DF:PD:GT:SGT:SF:SV:SIG:MT:PAC	58,67,65,12:1:1:2:0/1:0/0:0.25:0	75,106,73,18:1:1:2:0/1:0/0:0.25:0:0:.:.	65,47,46,8:1:1:2:0/1:0/0:0.25:0:0:.:.	78,101,98,26:1:1:2:0/1:0/0:0.125:0:0:.:.	240,261,211,76:1:1:2:0/1:0/0:0.25:0:0:.:.
chr1_ref_v2	13616	.	G	T	.	PASS	IntersectsRepeat=0;RepeatCorrectionApplied=0	SAC:ACF:DF:PD:GT:SGT:SF:SV:SIG:MT:PAC	30,53,12,59:1:1:2:0/1:0/0:0.125:0	68,77,9,66:1:1:2:0/1:0/0:0.25:0:0:.:.	44,57,22,41:1:1:2:0/1:0/0:0.25:0:0:.:.	100,73,30,89:1:1:2:0/1:0/0:0.125:0:0:.:.	270,238,80,196:1:1:2:0/1:0/0:0.25:0:0:.:.
chr1_ref_v2	13654	.	G	A	.	PASS	IntersectsRepeat=0;RepeatCorrectionApplied=0	SAC:ACF:DF:PD:GT:SGT:SF:SV:SIG:MT:PAC	26,41,8,49:1:1:2:0/1:0/0:0.125:0	56,61,5,69:1:1:2:0/1:0/0:0.25:0:0:.:.	29,55,12,39:1:1:2:0/1:0/0:0.25:0:0:.:.	64,84,6,75:1:1:2:0/1:0/0:0.25:0:0:.:.	210,271,26,185:1:1:2:0/1:0/0:0.5:0:1:.:.
chr1_ref_v2	13798	.	A	T	.	PASS	IntersectsRepeat=0;RepeatCorrectionApplied=0	SAC:ACF:DF:PD:GT:SGT:SF:SV:SIG:MT:PAC	19,25,0,13:1:1:2:0/0:0/1:0.5:0	26,56,0,4:1:1:2:0/0:0/1:0.125:0:0:.:.	1,18,1,8:1:1:2:0/1:0/0:0.25:0:0:.:.	11,40,0,6:1:1:2:0/0:0/1:0.25:0:0:.:.	54,112,2,26:1:1:2:0/0:0/1:0.25:0:0:.:.
chr1_ref_v2	13807	.	T	G	.	PASS	IntersectsRepeat=0;RepeatCorrectionApplied=0	SAC:ACF:DF:PD:GT:SGT:SF:SV:SIG:MT:PAC	21,24,0,12:1:1:2:0/0:0/1:0.5:0	29,51,0,4:1:1:2:0/0:0/1:0.125:0:0:.:.	0,15,1,7:1:1:2:0/1:0/0:0.25:0:0:.:.	12,34,0,4:1:1:2:0/0:0/1:0.25:0:0:.:.	61,106,2,23:1:1:2:0/0:0/1:0.25:0:0:.:.
chr1_ref_v2	13812	.	G	T	.	PASS	IntersectsRepeat=0;RepeatCorrectionApplied=0	SAC:ACF:DF:PD:GT:SGT:SF:SV:SIG:MT:PAC	21,35,0,0:1:1:2:0/0:./.:.:0	29,50,0,0:1:1:2:0/0:./.:.:0:0:.:.	1,7,0,13:1:1:2:0/1:1/1:0.25:0:0:.:.	14,33,0,0:1:1:2:0/0:./.:.:0:0:.:.	67,120,0,0:1:1:2:0/0:./.:.:0:0:.:.
chr1_ref_v2	13830	.	T	C	.	PASS	IntersectsRepeat=0;RepeatCorrectionApplied=0	SAC:ACF:DF:PD:GT:SGT:SF:SV:SIG:MT:PAC	22,21,0,10:1:1:2:0/0:0/1:0.5:0	34,43,0,4:1:1:2:0/0:0/1:0.125:0:0:.:.	5,10,1,7:1:1:2:0/1:0/0:0.25:0:0:.:.	22,23,0,4:1:1:2:0/0:0/1:0.25:0:0:.:.	65,78,2,24:1:1:2:0/0:0/1:0.25:0:0:.:.
chr1_ref_v2	13848	.	A	G	.	PASS	IntersectsRepeat=0;RepeatCorrectionApplied=0	SAC:ACF:DF:PD:GT:SGT:SF:SV:SIG:MT:PAC	19,21,0,9:1:1:2:0/0:0/1:0.5:0	34,30,0,4:1:1:2:0/0:0/1:0.125:0:0:.:.	10,11,1,7:1:1:2:0/0:0/1:0.5:0:0:.:.	25,16,0,5:1:1:2:0/0:0/1:0.25:0:0:.:.	74,60,2,21:1:1:2:0/0:0/1:0.25:0:0:.:.
chr1_ref_v2	13872	.	C	T	.	PASS	IntersectsRepeat=1;RepeatCorrectionApplied=0	SAC:ACF:DF:PD:GT:SGT:SF:SV:SIG:MT:PAC	24,7,0,0:1:1:2:0/0:./.:.:0	39,18,0,0:1:1:2:0/0:./.:.:0:0:.:.	19,11,0,2:1:1:2:0/0:0/1:0.25:0:0:.:.	34,6,0,2:1:1:2:0/0:0/1:0.125:0:0:.:.	87,38,0,18:1:1:2:0/0:0/1:0.25:0:0:.:.
chr1_ref_v2	16098	.	A	T	.	PASS	IntersectsRepeat=1;RepeatCorrectionApplied=0	SAC:ACF:DF:PD:GT:SGT:SF:SV:SIG:MT:PAC	39,37,6,2:1:1:2:0/0:0/1:0.25:0	70,51,18,1:1:1:2:0/0:0/1:0.25:0:0:.:.	56,47,11,0:1:1:2:0/0:0/1:0.25:0:0:.:.	102,63,24,1:1:1:2:0/0:0/1:0.25:0:0:.:.	251,174,44,5:1:1:2:0/0:0/1:0.25:0:0:.:.
chr1_ref_v2	16196	.	A	G	.	PASS	IntersectsRepeat=0;RepeatCorrectionApplied=0	SAC:ACF:DF:PD:GT:SGT:SF:SV:SIG:MT:PAC	27,48,8,1:1:1:2:0/0:0/1:0.25:0	59,66,5,4:1:1:2:0/0:0/1:0.125:0:0:.:.	54,47,12,10:1:1:2:0/0:0/1:0.25:0:0:.:.	104,97,24,18:1:1:2:0/0:0/1:0.25:1:0:.:.	210,192,37,30:1:1:2:0/0:0/1:0.25:1:0:.:.
chr1_ref_v2	16264	.	A	T	.	PASS	IntersectsRepeat=1;RepeatCorrectionApplied=0	SAC:ACF:DF:PD:GT:SGT:SF:SV:SIG:MT:PAC	35,37,0,11:1:1:2:0/0:0/1:0.25:0	71,66,0,19:1:1:2:0/0:0/1:0.25:0:0:.:.	46,49,0,13:1:1:2:0/0:0/1:0.25:0:0:.:.	89,95,1,32:1:1:2:0/0:0/1:0.25:0:0:.:.	175,215,1,59:1:1:2:0/0:0/1:0.25:0:0:.:.
chr1_ref_v2	17362	.	G	T	.	PASS	IntersectsRepeat=0;RepeatCorrectionApplied=0	SAC:ACF:DF:PD:GT:SGT:SF:SV:SIG:MT:PAC	56,67,0,0:1:1:2:0/0:./.:.:0	87,93,0,0:1:1:2:0/0:./.:.:0:0:.:.	49,72,0,0:1:1:2:0/0:./.:.:0:0:.:.	55,41,0,19:1:1:2:0/0:0/1:0.25:0:0:.:.	224,245,0,0:1:1:2:0/0:./.:.:0:0:.:.
chr1_ref_v2	18377	.	C	T	.	PASS	IntersectsRepeat=0;RepeatCorrectionApplied=0	SAC:ACF:DF:PD:GT:SGT:SF:SV:SIG:MT:PAC	36,10,0,0:1:1:2:0/0:./.:.:0	47,20,1,1:1:1:2:0/0:./.:.:0:0:.:.	20,6,6,2:1:1:2:0/0:0/1:0.5:0:0:.:.	47,18,2,0:1:1:2:0/0:0/1:0.125:0:0:.:.	98,45,5,0:1:1:2:0/0:0/1:0.125:0:0:.:.
chr1_ref_v2	18413	.	G	C	.	PASS	IntersectsRepeat=1;RepeatCorrectionApplied=0	SAC:ACF:DF:PD:GT:SGT:SF:SV:SIG:MT:PAC	3,1,17,0:1:1:2:0/1:1/1:0.5:0	1,1,30,0:1:1:2:1/1:./.:.:0:0:.:.	11,6,23,0:1:1:2:0/1:1/1:0.125:0:0:.:.	8,0,39,0:1:1:2:1/1:0/1:0.5:0:0:.:.	12,5,75,1:1:1:2:1/1:0/1:0.5:0:0:.:.
chr1_ref_v2	18425	.	C	T	.	PASS	IntersectsRepeat=0;RepeatCorrectionApplied=0	SAC:ACF:DF:PD:GT:SGT:SF:SV:SIG:MT:PAC	3,2,14,1:1:1:2:0/1:1/1:0.5:0	1,2,26,0:1:1:2:1/1:0/1:0.25:0:0:.:.	11,6,23,0:1:1:2:0/1:1/1:0.125:0:0:.:.	8,1,41,7:1:1:2:1/1:0/1:0.25:0:0:.:.	12,6,80,9:1:1:2:1/1:0/1:0.25:0:0:.:.
chr1_ref_v2	18448	.	G	T	.	PASS	IntersectsRepeat=1;RepeatCorrectionApplied=0	SAC:ACF:DF:PD:GT:SGT:SF:SV:SIG:MT:PAC	21,15,0,0:1:1:2:0/0:./.:.:0	32,18,0,0:1:1:2:0/0:./.:.:0:0:.:.	26,16,11,9:1:1:2:0/1:0/0:0.25:0:0:.:.	68,25,0,0:1:1:2:0/0:./.:.:0:0:.:.	122,58,0,0:1:1:2:0/0:./.:.:0:0:.:.
chr1_ref_v2	18457	.	C	T	.	PASS	IntersectsRepeat=1;RepeatCorrectionApplied=0	SAC:ACF:DF:PD:GT:SGT:SF:SV:SIG:MT:PAC	21,17,1,2:1:1:2:0/0:0/1:0.125:0	32,28,0,1:1:1:2:0/0:./.:.:0:0:.:.	21,22,10,10:1:1:2:0/1:0/0:0.25:0:0:.:.	64,26,4,8:1:1:2:0/0:0/1:0.25:0:0:.:.	119,73,7,13:1:1:2:0/0:0/1:0.25:0:0:.:.
chr1_ref_v2	19969	.	G	C	.	PASS	IntersectsRepeat=0;RepeatCorrectionApplied=0	SAC:ACF:DF:PD:GT:SGT:SF:SV:SIG:MT:PAC	1,0,0,0:0:1:2:./.:./.:.:0	1,0,0,0:0:1:2:./.:./.:.:0:0:.:.	0,0,0,0:0:1:2:./.:./.:.:0:0:.:.	1,0,0,0:0:1:2:./.:./.:.:0:0:.:.	0,0,1,0:0:1:2:./.:./.:.:0:0:.:.
chr1_ref_v2	19974	.	C	T	.	PASS	IntersectsRepeat=1;RepeatCorrectionApplied=0	SAC:ACF:DF:PD:GT:SGT:SF:SV:SIG:MT:PAC	1,0,0,0:0:1:2:./.:./.:.:0	1,0,0,0:0:1:2:./.:./.:.:0:0:.:.	0,0,0,0:0:1:2:./.:./.:.:0:0:.:.	1,0,0,0:0:1:2:./.:./.:.:0:0:.:.	1,0,1,0:1:1:2:./.:./.:.:0:0:.:.
chr1_ref_v2	21543	.	A	T	.	PASS	IntersectsRepeat=0;RepeatCorrectionApplied=0	SAC:ACF:DF:PD:GT:SGT:SF:SV:SIG:MT:PAC	0,0,0,10:0:1:2:./.:./.:.:0	0,0,0,16:0:1:2:./.:./.:.:0:0:.:.	0,0,0,5:0:1:2:./.:./.:.:0:0:.:.	0,0,0,24:0:1:2:1/1:./.:.:0:0:.:.	0,0,0,20:0:1:2:1/1:./.:.:0:0:.:.
chr1_ref_v2	23241	.	C	CT	.	PASS	IntersectsRepeat=1;RepeatCorrectionApplied=1	SAC:ACF:DF:PD:GT:SGT:SF:SV:SIG:MT:PAC	0,0,1,0:0:1:2:./.:./.:.:0	7,9,0,0:1:1:2:./.:./.:.:0:0:.:.	3,0,3,0:1:1:2:./.:./.:.:0:0:.:.	39,32,0,0:1:1:2:0/0:./.:.:0:0:.:.	59,50,5,2:1:1:2:0/0:./.:.:0:0:.:.
chr1_ref_v2	25489	.	G	A	.	ExcRegion	IntersectsRepeat=0;RepeatCorrectionApplied=0	SAC:ACF:DF:PD:GT:SGT:SF:SV:SIG:MT:PAC	0,0,0,1:0:1:2:./.:./.:.:0	0,0,0,2:0:1:2:./.:./.:.:0:0:.:.	0,0,0,1:0:1:2:./.:./.:.:0:0:.:.	0,0,0,1:0:1:2:./.:./.:.:0:0:.:.	0,0,0,2:0:1:2:./.:./.:.:0:0:.:.
chr1_ref_v2	25498	.	G	A	.	ExcRegion	IntersectsRepeat=0;RepeatCorrectionApplied=0	SAC:ACF:DF:PD:GT:SGT:SF:SV:SIG:MT:PAC	0,0,0,1:0:1:2:./.:./.:.:0	0,0,0,1:0:1:2:./.:./.:.:0:0:.:.	0,0,0,0:0:1:2:./.:./.:.:0:0:.:.	0,0,0,0:0:1:2:./.:./.:.:0:0:.:.	0,0,0,1:0:1:2:./.:./.:.:0:0:.:.
chr1_ref_v2	28696	.	A	AT	.	PASS	IntersectsRepeat=1;RepeatCorrectionApplied=1	SAC:ACF:DF:PD:GT:SGT:SF:SV:SIG:MT:PAC	56,67,0,0:1:1:2:0/0:./.:.:0	61,63,0,0:1:1:2:0/0:./.:.:0:0:.:.	1,0,43,37:1:1:2:1/1:./.:.:0:1:.:.	68,93,0,0:1:1:2:0/0:./.:.:0:0:.:.	178,228,0,0:1:1:2:0/0:./.:.:0:0:.:.
chr1_ref_v2	28913	.	CT	C	.	PASS	IntersectsRepeat=1;RepeatCorrectionApplied=1	SAC:ACF:DF:PD:GT:SGT:SF:SV:SIG:MT:PAC	39,57,0,0:1:1:2:0/0:./.:.:0	64,69,0,0:1:1:2:0/0:./.:.:0:0:.:.	35,42,0,0:1:1:2:0/0:./.:.:0:0:.:.	22,38,47,47:1:1:2:0/1:1/1:0.25:0:1:g.28914delT:0	201,211,0,0:1:1:2:0/0:./.:.:0:0:.:.
chr1_ref_v2	28995	.	CT	C	.	PASS	IntersectsRepeat=1;RepeatCorrectionApplied=1	SAC:ACF:DF:PD:GT:SGT:SF:SV:SIG:MT:PAC	42,40,2,0:1:1:2:0/0:./.:.:0	52,53,1,0:1:1:2:0/0:./.:.:0:0:.:.	31,28,2,2:1:1:2:0/0:./.:.:0:0:.:.	29,24,37,38:1:1:2:0/1:1/1:0.125:0:1:g.28996delT:0	114,79,109,98:1:1:2:0/1:./.:.:0:1:g.28996delT:0
chr1_ref_v2	29597	.	AT	A	.	PASS	IntersectsRepeat=1;RepeatCorrectionApplied=1	SAC:ACF:DF:PD:GT:SGT:SF:SV:SIG:MT:PAC	69,75,0,0:1:1:2:0/0:./.:.:0	60,57,15,13:1:1:2:0/0:0/1:0.5:1:1:.:	45,40,2,0:1:1:2:0/0:./.:.:0:0:.:.	83,80,0,1:1:1:2:0/0:./.:.:0:0:.:.	215,209,4,2:1:1:2:0/0:./.:.:0:0:.:.
chr1_ref_v2	29809	.	AT	A	.	PASS	IntersectsRepeat=1;RepeatCorrectionApplied=1	SAC:ACF:DF:PD:GT:SGT:SF:SV:SIG:MT:PAC	27,27,30,29:1:1:2:0/1:./.:.:0	27,39,34,37:1:1:2:0/1:0/0:0.125:0:0:.:.	24,32,14,13:1:1:2:0/1:0/0:0.5:0:0:.:.	72,82,6,7:1:1:2:0/0:./.:.:0:1:g.29809_29811>T:1	179,218,9,14:1:1:2:0/0:./.:.:0:1:g.29809_29811>T:1
chr1_ref_v2	30059	.	A	G	.	PASS	IntersectsRepeat=0;RepeatCorrectionApplied=0	SAC:ACF:DF:PD:GT:SGT:SF:SV:SIG:MT:PAC	35,34,23,28:1:1:2:0/1:0/0:0.125:0	27,38,28,41:1:1:2:0/1:./.:.:0:0:.:.	51,40,0,0:1:1:2:0/0:./.:.:0:1:g.30058_30060G>A:1	51,46,41,42:1:1:2:0/1:0/0:0.125:0:0:.:.	137,110,151,118:1:1:2:0/1:./.:.:0:0:.:.
chr1_ref_v2	30834	.	CAT	C	.	PASS	IntersectsRepeat=1;RepeatCorrectionApplied=1	SAC:ACF:DF:PD:GT:SGT:SF:SV:SIG:MT:PAC	24,27,5,10:1:1:2:0/0:0/1:0.25:0	31,38,13,23:1:1:2:0/0:0/1:0.5:0:0:.:.	27,20,10,7:1:1:2:0/0:0/1:0.25:0:0:.:.	43,39,17,14:1:1:2:0/0:0/1:0.25:0:0:.:.	140,117,37,39:1:1:2:0/0:0/1:0.125:0:0:.:.
chr1_ref_v2	31216	.	C	CAT	.	PASS	IntersectsRepeat=1;RepeatCorrectionApplied=1	SAC:ACF:DF:PD:GT:SGT:SF:SV:SIG:MT:PAC	41,45,0,0:1:1:2:0/0:./.:.:0	46,50,1,0:1:1:2:0/0:./.:.:0:0:.:.	11,10,28,53:1:1:2:1/1:0/1:0.25:0:1:g.31216_31217insAT,g.31216_31217insAT:0,1	62,109,3,3:1:1:2:0/0:./.:.:0:0:.:.	193,229,9,16:1:1:2:0/0:0/1:0.125:0:0:.:.
chr1_ref_v2	32209	.	G	A	.	PASS	IntersectsRepeat=0;RepeatCorrectionApplied=0	SAC:ACF:DF:PD:GT:SGT:SF:SV:SIG:MT:PAC	55,44,0,0:1:1:2:0/0:./.:.:0	29,27,29,24:1:1:2:0/1:./.:.:0:1:g.32209G>A:0	41,34,0,0:1:1:2:0/0:./.:.:0:0:.:.	76,88,0,1:1:1:2:0/0:./.:.:0:0:.:.	219,249,0,2:1:1:2:0/0:./.:.:0:0:.:.
chr1_ref_v2	32587	.	G	A	.	PASS	IntersectsRepeat=1;RepeatCorrectionApplied=0	SAC:ACF:DF:PD:GT:SGT:SF:SV:SIG:MT:PAC	45,36,0,0:1:1:2:0/0:./.:.:0	62,51,0,0:1:1:2:0/0:./.:.:0:0:.:.	2,0,55,37:1:1:2:1/1:./.:.:0:1:g.32587G>A,g.32587G>A:0,1	119,74,0,0:1:1:2:0/0:./.:.:0:0:.:.	344,231,0,1:1:1:2:0/0:./.:.:0:0:.:.
chr1_ref_v2	32708	.	C	G	.	PASS	IntersectsRepeat=0;RepeatCorrectionApplied=0	SAC:ACF:DF:PD:GT:SGT:SF:SV:SIG:MT:PAC	51,46,0,0:1:1:2:0/0:./.:.:0	79,57,1,0:1:1:2:0/0:./.:.:0:0:.:.	64,48,0,0:1:1:2:0/0:./.:.:0:0:.:.	49,42,51,67:1:1:2:0/1:1/1:0.125:0:1:g.32708C>G:0	300,275,0,0:1:1:2:0/0:./.:.:0:0:.:.
chr1_ref_v2	33461	.	G	A	.	PASS	IntersectsRepeat=0;RepeatCorrectionApplied=0	SAC:ACF:DF:PD:GT:SGT:SF:SV:SIG:MT:PAC	12,21,22,21:1:1:2:0/1:1/1:0.125:0	24,27,24,34:1:1:2:0/1:1/1:0.125:0:0:.:.	24,51,0,0:1:1:2:0/0:./.:.:0:1:g.33460_33462A>G:1	33,33,31,43:1:1:2:0/1:./.:.:0:0:.:.	101,134,79,136:1:1:2:0/1:./.:.:0:0:.:.
chr1_ref_v2	33519	.	C	T	.	PASS	IntersectsRepeat=1;RepeatCorrectionApplied=0	SAC:ACF:DF:PD:GT:SGT:SF:SV:SIG:MT:PAC	45,46,0,0:1:1:2:0/0:./.:.:0	42,59,0,0:1:1:2:0/0:./.:.:0:0:.:.	26,32,0,0:1:1:2:0/0:./.:.:0:0:.:.	71,74,0,0:1:1:2:0/0:./.:.:0:0:.:.	104,126,84,140:1:1:2:0/1:./.:.:0:1:g.33519C>T:0
chr1_ref_v2	34825	.	GAA	G,GA,GAAA	.	PASS	IntersectsRepeat=1;RepeatCorrectionApplied=1	SAC:ACF:DF:PD:GT:SGT:SF:SV:SIG:MT:PAC	10,16,0,0,6,1,3,4:1:1:2:0/0:0/3:0.25:0	1,1,28,21,15,19,0,0:1:1:2:2/2:1/2:0.5:0:1:g.34826delA,g.34826delA:0,1	14,22,2,3,8,9,6,9:1:1:2:0/3:0/2:0.5:0:0:.:.	23,25,2,4,12,11,29,55:1:1:2:3/3:2/3:0.25:1:1:g.34825_34826insA,g.34825_34826insA:0,1	77,56,26,32,107,78,25,19:1:1:2:0/2:0/3:0.25:1:1:g.34826delA:0
chr1_ref_v2	36133	.	AT	A	.	PASS	IntersectsRepeat=1;RepeatCorrectionApplied=1	SAC:ACF:DF:PD:GT:SGT:SF:SV:SIG:MT:PAC	62,26,3,3:1:1:2:0/0:./.:.:0	73,55,7,3:1:1:2:0/0:./.:.:0:0:.:.	5,1,72,53:1:1:2:1/1:./.:.:0:1:g.36134delT,g.36134delT:0,1	137,72,10,6:1:1:2:0/0:./.:.:0:0:.:.	295,209,27,23:1:1:2:0/0:./.:.:0:0:.:.
chr1_ref_v2	36380	.	A	G	.	PASS	IntersectsRepeat=1;RepeatCorrectionApplied=0	SAC:ACF:DF:PD:GT:SGT:SF:SV:SIG:MT:PAC	63,73,0,0:1:1:2:0/0:./.:.:0	69,108,0,0:1:1:2:0/0:./.:.:0:0:.:.	37,56,0,0:1:1:2:0/0:./.:.:0:0:.:.	97,101,0,0:1:1:2:0/0:./.:.:0:0:.:.	115,125,127,134:1:1:2:0/1:./.:.:0:1:g.36380A>G:0
chr1_ref_v2	38943	.	T	G	.	PASS	IntersectsRepeat=0;RepeatCorrectionApplied=0	SAC:ACF:DF:PD:GT:SGT:SF:SV:SIG:MT:PAC	21,61,14,0:1:1:2:0/0:0/1:0.25:0	36,88,16,0:1:1:2:0/0:0/1:0.25:0:0:.:.	25,42,7,0:1:1:2:0/0:0/1:0.25:0:0:.:.	57,85,12,0:1:1:2:0/0:0/1:0.125:0:0:.:.	197,243,44,0:1:1:2:0/0:0/1:0.25:0:0:.:.
chr1_ref_v2	40546	.	G	T	.	PASS	IntersectsRepeat=1;RepeatCorrectionApplied=0	SAC:ACF:DF:PD:GT:SGT:SF:SV:SIG:MT:PAC	41,23,27,33:1:1:2:0/1:./.:.:0	44,36,37,32:1:1:2:0/1:0/0:0.125:0:0:.:.	59,53,0,0:1:1:2:0/0:./.:.:0:1:g.40545_40547T>G:1	57,44,63,41:1:1:2:0/1:./.:.:0:0:.:.	137,123,152,123:1:1:2:0/1:./.:.:0:0:.:.
chr1_ref_v2	41797	.	GA	G	.	PASS	IntersectsRepeat=1;RepeatCorrectionApplied=1	SAC:ACF:DF:PD:GT:SGT:SF:SV:SIG:MT:PAC	38,53,8,7:1:1:2:0/0:./.:.:0	62,104,10,15:1:1:2:0/0:./.:.:0:0:.:.	50,64,10,12:1:1:2:0/0:./.:.:0:0:.:.	98,149,15,16:1:1:2:0/0:./.:.:0:0:.:.	290,308,34,40:1:1:2:0/0:./.:.:0:0:.:.
chr1_ref_v2	42550	.	GA	G	.	PASS	IntersectsRepeat=1;RepeatCorrectionApplied=1	SAC:ACF:DF:PD:GT:SGT:SF:SV:SIG:MT:PAC	23,28,21,31:1:1:2:0/1:./.:.:0	48,32,41,18:1:1:2:0/1:0/0:0.25:0:0:.:.	39,46,6,8:1:1:2:0/0:./.:.:0:0:.:.	92,101,10,16:1:1:2:0/0:./.:.:0:1:g.42550_42552>A:1	112,148,121,170:1:1:2:0/1:0/0:0.125:0:0:.:.
chr1_ref_v2	42840	.	G	A	.	PASS	IntersectsRepeat=0;RepeatCorrectionApplied=0	SAC:ACF:DF:PD:GT:SGT:SF:SV:SIG:MT:PAC	32,34,26,28:1:1:2:0/1:0/0:0.125:0	43,28,39,27:1:1:2:0/1:./.:.:0:0:.:.	53,31,0,0:1:1:2:0/0:./.:.:0:1:g.42839_42841A>G:1	58,29,52,33:1:1:2:0/1:./.:.:0:0:.:.	142,103,148,97:1:1:2:0/1:./.:.:0:0:.:.
chr1_ref_v2	44164	.	T	C	.	PASS	IntersectsRepeat=0;RepeatCorrectionApplied=0	SAC:ACF:DF:PD:GT:SGT:SF:SV:SIG:MT:PAC	51,65,0,0:1:1:2:0/0:./.:.:0	44,34,35,35:1:1:2:0/1:./.:.:0:1:g.44164T>C:0	47,48,0,0:1:1:2:0/0:./.:.:0:0:.:.	90,125,0,0:1:1:2:0/0:./.:.:0:0:.:.	247,316,2,0:1:1:2:0/0:./.:.:0:0:.:.
chr1_ref_v2	44942	.	C	A	.	PASS	IntersectsRepeat=0;RepeatCorrectionApplied=0	SAC:ACF:DF:PD:GT:SGT:SF:SV:SIG:MT:PAC	35,43,0,0:1:1:2:0/0:./.:.:0	25,38,17,29:1:1:2:0/1:0/0:0.125:0:1:g.44942C>A:0	32,51,0,0:1:1:2:0/0:./.:.:0:0:.:.	112,89,0,0:1:1:2:0/0:./.:.:0:0:.:.	309,218,0,0:1:1:2:0/0:./.:.:0:0:.:.
chr1_ref_v2	44975	.	CT	C	.	PASS	IntersectsRepeat=1;RepeatCorrectionApplied=1	SAC:ACF:DF:PD:GT:SGT:SF:SV:SIG:MT:PAC	34,50,2,1:1:1:2:0/0:./.:.:0	39,59,2,3:1:1:2:0/0:./.:.:0:0:.:.	18,35,5,4:1:1:2:0/0:0/1:0.125:0:0:.:.	101,88,6,6:1:1:2:0/0:./.:.:0:0:.:.	269,252,17,27:1:1:2:0/0:./.:.:0:0:.:.
chr1_ref_v2	45071	.	AG	A,AGG	.	PASS	IntersectsRepeat=1;RepeatCorrectionApplied=1	SAC:ACF:DF:PD:GT:SGT:SF:SV:SIG:MT:PAC	12,19,1,0,0,1:1:1:2:0/0:./.:.:0	12,19,1,1,11,10:1:1:2:0/2:0/0:0.125:0:0:.:.	13,12,3,7,2,1:1:1:2:0/0:0/1:0.5:0:0:.:.	2,12,1,4,15,54:1:1:2:2/2:1/2:0.125:0:1:g.45071_45072insG,g.45071_45072insG:0,1	74,80,123,135,1,3:1:1:2:0/1:1/1:0.25:0:1:g.45072delG:0
chr1_ref_v2	45346	.	CT	C	.	PASS	IntersectsRepeat=1;RepeatCorrectionApplied=1	SAC:ACF:DF:PD:GT:SGT:SF:SV:SIG:MT:PAC	5,11,7,8:1:1:2:0/1:0/0:0.25:0	6,18,42,23:1:1:2:0/1:0/0:0.125:0:0:.:.	30,26,5,6:1:1:2:0/0:./.:.:0:0:.:.	43,44,25,37:1:1:2:0/0:0/1:0.125:0:0:.:.	95,137,65,103:1:1:2:0/0:./.:.:0:0:.:.
chr1_ref_v2	46064	.	G	A	.	PASS	IntersectsRepeat=1;RepeatCorrectionApplied=0	SAC:ACF:DF:PD:GT:SGT:SF:SV:SIG:MT:PAC	50,55,0,0:1:1:2:0/0:./.:.:0	62,91,0,0:1:1:2:0/0:./.:.:0:0:.:.	34,42,1,0:1:1:2:0/0:./.:.:0:0:.:.	67,94,1,0:1:1:2:0/0:./.:.:0:0:.:.	111,149,94,155:1:1:2:0/1:./.:.:0:1:g.46064G>A:0
chr1_ref_v2	47760	.	G	A	.	PASS	IntersectsRepeat=0;RepeatCorrectionApplied=0	SAC:ACF:DF:PD:GT:SGT:SF:SV:SIG:MT:PAC	52,59,0,0:1:1:2:0/0:./.:.:0	78,55,0,0:1:1:2:0/0:./.:.:0:0:.:.	53,45,0,0:1:1:2:0/0:./.:.:0:0:.:.	50,51,54,54:1:1:2:0/1:./.:.:0:1:g.47760G>A:0	304,243,0,1:1:1:2:0/0:./.:.:0:0:.:.
chr1_ref_v2	47861	.	C	T	.	PASS	IntersectsRepeat=0;RepeatCorrectionApplied=0	SAC:ACF:DF:PD:GT:SGT:SF:SV:SIG:MT:PAC	46,58,0,0:1:1:2:0/0:./.:.:0	53,54,0,0:1:1:2:0/0:./.:.:0:0:.:.	3,0,45,59:1:1:2:1/1:0/1:0.125:0:1:g.47861C>T,g.47861C>T:0,1	101,87,0,0:1:1:2:0/0:./.:.:0:0:.:.	231,283,0,0:1:1:2:0/0:./.:.:0:0:.:.
chr1_ref_v2	50382	.	G	T	.	PASS	IntersectsRepeat=0;RepeatCorrectionApplied=0	SAC:ACF:DF:PD:GT:SGT:SF:SV:SIG:MT:PAC	88,82,1,0:1:1:2:0/0:./.:.:0	103,85,0,0:1:1:2:0/0:./.:.:0:0:.:.	53,56,0,0:1:1:2:0/0:./.:.:0:0:.:.	61,47,63,45:1:1:2:0/1:./.:.:0:1:g.50382G>T:0	300,214,0,0:1:1:2:0/0:./.:.:0:0:.:.
chr1_ref_v2	51301	.	G	C	.	PASS	IntersectsRepeat=0;RepeatCorrectionApplied=0	SAC:ACF:DF:PD:GT:SGT:SF:SV:SIG:MT:PAC	77,59,0,0:1:1:2:0/0:./.:.:0	105,61,0,0:1:1:2:0/0:./.:.:0:0:.:.	33,35,0,0:1:1:2:0/0:./.:.:0:0:.:.	80,96,0,0:1:1:2:0/0:./.:.:0:0:.:.	126,125,98,154:1:1:2:0/1:./.:.:0:1:g.51301G>C:0
chr1_ref_v2	55103	.	C	T	.	PASS	IntersectsRepeat=0;RepeatCorrectionApplied=0	SAC:ACF:DF:PD:GT:SGT:SF:SV:SIG:MT:PAC	82,60,0,1:1:1:2:0/0:./.:.:0	104,93,0,0:1:1:2:0/0:./.:.:0:0:.:.	45,54,0,0:1:1:2:0/0:./.:.:0:0:.:.	78,105,0,0:1:1:2:0/0:./.:.:0:0:.:.	95,122,94,126:1:1:2:0/1:./.:.:0:1:g.55103C>T:0
chr1_ref_v2	55121	.	G	A	.	PASS	IntersectsRepeat=0;RepeatCorrectionApplied=0	SAC:ACF:DF:PD:GT:SGT:SF:SV:SIG:MT:PAC	80,70,0,0:1:1:2:0/0:./.:.:0	103,108,0,0:1:1:2:0/0:./.:.:0:0:.:.	50,66,0,0:1:1:2:0/0:./.:.:0:0:.:.	48,52,34,52:1:1:2:0/1:0/0:0.125:0:1:g.55121G>A:0	220,232,0,0:1:1:2:0/0:./.:.:0:0:.:.
chr1_ref_v2	58042	.	C	T	.	PASS	IntersectsRepeat=0;RepeatCorrectionApplied=0	SAC:ACF:DF:PD:GT:SGT:SF:SV:SIG:MT:PAC	53,41,0,0:1:1:2:0/0:./.:.:0	80,54,0,0:1:1:2:0/0:./.:.:0:0:.:.	0,2,55,63:1:1:2:1/1:./.:.:0:1:g.58042C>T,g.58042C>T:0,1	120,102,0,0:1:1:2:0/0:./.:.:0:0:.:.	287,268,1,1:1:1:2:0/0:./.:.:0:0:.:.
chr1_ref_v2	58464	.	C	T	.	PASS	IntersectsRepeat=0;RepeatCorrectionApplied=0	SAC:ACF:DF:PD:GT:SGT:SF:SV:SIG:MT:PAC	57,63,0,0:1:1:2:0/0:./.:.:0	43,29,44,34:1:1:2:0/1:./.:.:0:1:g.58464C>T:0	75,53,0,0:1:1:2:0/0:./.:.:0:0:.:.	140,92,0,0:1:1:2:0/0:./.:.:0:0:.:.	288,320,0,1:1:1:2:0/0:./.:.:0:0:.:.
chr1_ref_v2	60467	.	G	T	.	PASS	IntersectsRepeat=0;RepeatCorrectionApplied=0	SAC:ACF:DF:PD:GT:SGT:SF:SV:SIG:MT:PAC	52,48,1,0:1:1:2:0/0:./.:.:0	48,65,0,1:1:1:2:0/0:./.:.:0:0:.:.	46,43,0,0:1:1:2:0/0:./.:.:0:0:.:.	40,41,55,51:1:1:2:0/1:1/1:0.125:0:1:g.60467G>T:0	230,269,0,0:1:1:2:0/0:./.:.:0:0:.:.
chr1_ref_v2	60925	.	G	T	.	PASS	IntersectsRepeat=0;RepeatCorrectionApplied=0	SAC:ACF:DF:PD:GT:SGT:SF:SV:SIG:MT:PAC	67,73,0,0:1:1:2:0/0:./.:.:0	50,110,0,0:1:1:2:0/0:./.:.:0:0:.:.	1,0,41,44:1:1:2:1/1:./.:.:0:1:g.60925G>T,g.60925G>T:0,1	92,107,0,0:1:1:2:0/0:./.:.:0:0:.:.	255,241,0,0:1:1:2:0/0:./.:.:0:0:.:.
chr1_ref_v2	61838	.	G	A	.	PASS	IntersectsRepeat=0;RepeatCorrectionApplied=0	SAC:ACF:DF:PD:GT:SGT:SF:SV:SIG:MT:PAC	52,56,0,0:1:1:2:0/0:./.:.:0	55,53,0,0:1:1:2:0/0:./.:.:0:0:.:.	52,45,0,0:1:1:2:0/0:./.:.:0:0:.:.	56,48,55,44:1:1:2:0/1:./.:.:0:1:g.61838G>A:0	301,253,0,0:1:1:2:0/0:./.:.:0:0:.:.
chr1_ref_v2	62323	.	AAT	A	.	PASS	IntersectsRepeat=1;RepeatCorrectionApplied=1	SAC:ACF:DF:PD:GT:SGT:SF:SV:SIG:MT:PAC	39,58,0,0:1:1:2:0/0:./.:.:0	58,86,0,1:1:1:2:0/0:./.:.:0:0:.:.	36,57,6,5:1:1:2:0/0:0/1:0.25:0:0:.:.	62,87,3,4:1:1:2:0/0:0/1:0.125:0:0:.:.	156,246,9,15:1:1:2:0/0:0/1:0.125:1:0:.:.
chr1_ref_v2	63183	.	C	T	.	PASS	IntersectsRepeat=0;RepeatCorrectionApplied=0	SAC:ACF:DF:PD:GT:SGT:SF:SV:SIG:MT:PAC	68,40,0,0:1:1:2:0/0:./.:.:0	90,68,0,0:1:1:2:0/0:./.:.:0:0:.:.	48,44,0,0:1:1:2:0/0:./.:.:0:0:.:.	38,38,39,49:1:1:2:0/1:1/1:0.125:0:1:g.63183C>T:0	250,260,0,0:1:1:2:0/0:./.:.:0:0:.:.
chr1_ref_v2	63527	.	G	A	.	PASS	IntersectsRepeat=0;RepeatCorrectionApplied=0	SAC:ACF:DF:PD:GT:SGT:SF:SV:SIG:MT:PAC	68,76,1,0:1:1:2:0/0:./.:.:0	80,93,0,0:1:1:2:0/0:./.:.:0:0:.:.	1,1,34,61:1:1:2:1/1:./.:.:0:1:g.63527G>A,g.63527G>A:0,1	64,98,0,0:1:1:2:0/0:./.:.:0:0:.:.	229,253,0,0:1:1:2:0/0:./.:.:0:0:.:.
chr1_ref_v2	65326	.	AT	A	.	PASS	IntersectsRepeat=1;RepeatCorrectionApplied=1	SAC:ACF:DF:PD:GT:SGT:SF:SV:SIG:MT:PAC	41,46,5,16:1:1:2:0/0:./.:.:0	24,42,27,51:1:1:2:0/0:0/1:0.5:0:1:.:	37,41,3,5:1:1:2:0/0:./.:.:0:0:.:.	59,85,11,10:1:1:2:0/0:./.:.:0:0:.:.	100,129,99,113:1:1:2:0/0:0/1:0.5:1:1:.:
chr1_ref_v2	65473	.	AT	A	.	PASS	IntersectsRepeat=1;RepeatCorrectionApplied=1	SAC:ACF:DF:PD:GT:SGT:SF:SV:SIG:MT:PAC	47,37,0,3:1:1:2:0/0:./.:.:0	51,28,41,26:1:1:2:0/1:0/0:0.125:0:1:g.65474delT:0	68,38,1,2:1:1:2:0/0:./.:.:0:0:.:.	43,34,66,43:1:1:2:0/1:1/1:0.125:0:1:g.65474delT:0	248,188,13,10:1:1:2:0/0:./.:.:0:0:.:.
chr1_ref_v2	66248	.	G	A	.	PASS	IntersectsRepeat=0;RepeatCorrectionApplied=0	SAC:ACF:DF:PD:GT:SGT:SF:SV:SIG:MT:PAC	54,70,0,0:1:1:2:0/0:./.:.:0	41,41,29,45:1:1:2:0/1:./.:.:0:1:g.66248G>A:0	61,61,0,0:1:1:2:0/0:./.:.:0:0:.:.	91,86,0,0:1:1:2:0/0:./.:.:0:0:.:.	231,238,0,0:1:1:2:0/0:./.:.:0:0:.:.
chr1_ref_v2	66960	.	C	T	.	PASS	IntersectsRepeat=0;RepeatCorrectionApplied=0	SAC:ACF:DF:PD:GT:SGT:SF:SV:SIG:MT:PAC	44,59,0,0:1:1:2:0/0:./.:.:0	67,75,0,0:1:1:2:0/0:./.:.:0:0:.:.	0,1,36,31:1:1:2:1/1:./.:.:0:1:g.66960C>T,g.66960C>T:0,1	69,80,0,0:1:1:2:0/0:./.:.:0:0:.:.	222,227,0,0:1:1:2:0/0:./.:.:0:0:.:.
chr1_ref_v2	67840	.	C	CT	.	PASS	IntersectsRepeat=1;RepeatCorrectionApplied=1	SAC:ACF:DF:PD:GT:SGT:SF:SV:SIG:MT:PAC	38,44,2,3:1:1:2:0/0:./.:.:0	66,44,3,0:1:1:2:0/0:./.:.:0:0:.:.	57,24,2,3:1:1:2:0/0:./.:.:0:0:.:.	66,37,50,31:1:1:2:0/1:./.:.:0:1:g.67840_67841insT:0	322,206,32,28:1:1:2:0/0:0/1:0.125:0:0:.:.
chr1_ref_v2	68738	.	C	T	.	PASS	IntersectsRepeat=0;RepeatCorrectionApplied=0	SAC:ACF:DF:PD:GT:SGT:SF:SV:SIG:MT:PAC	54,40,0,0:1:1:2:0/0:./.:.:0	48,57,0,0:1:1:2:0/0:./.:.:0:0:.:.	1,2,34,32:1:1:2:1/1:0/1:0.125:0:1:g.68738C>T,g.68738C>T:0,1	77,78,0,0:1:1:2:0/0:./.:.:0:0:.:.	217,244,0,0:1:1:2:0/0:./.:.:0:0:.:.
chr1_ref_v2	69446	.	TG	T	.	PASS	IntersectsRepeat=1;RepeatCorrectionApplied=1	SAC:ACF:DF:PD:GT:SGT:SF:SV:SIG:MT:PAC	38,37,1,0:1:1:2:0/0:./.:.:0	52,57,0,1:1:1:2:0/0:./.:.:0:0:.:.	30,40,0,0:1:1:2:0/0:./.:.:0:0:.:.	62,77,0,1:1:1:2:0/0:./.:.:0:0:.:.	82,123,93,142:1:1:2:0/1:./.:.:0:1:g.69447delG:0
chr1_ref_v2	69540	.	CTTT	C,CT,CTT	.	PASS	IntersectsRepeat=1;RepeatCorrectionApplied=1	SAC:ACF:DF:PD:GT:SGT:SF:SV:SIG:MT:PAC	19,18,2,1,0,0,10,10:1:1:2:0/0:0/3:0.25:0	10,14,3,1,9,8,19,14:1:1:2:0/3:0/2:0.25:0:0:.:.	7,9,2,1,8,9,13,7:1:1:2:0/3:0/2:0.5:0:0:.:.	3,9,21,14,49,18,4,4:1:1:2:2/2:0/2:0.25:0:1:g.69541_69542delTT,g.69541_69542delTT:0,1	30,47,37,19,94,54,45,44:1:1:2:0/2:2/3:0.25:0:1:g.69541_69542delTT:0
chr1_ref_v2	70828	.	GAA	G,GA	.	PASS	IntersectsRepeat=1;RepeatCorrectionApplied=1	SAC:ACF:DF:PD:GT:SGT:SF:SV:SIG:MT:PAC	12,10,3,1,17,20:1:1:2:0/2:2/2:0.25:0	19,15,1,0,14,22:1:1:2:0/2:0/0:0.5:0:0:.:.	29,31,0,1,6,1:1:1:2:0/0:./.:.:0:1:g.70828_70830>A:1	27,34,16,15,30,39:1:1:2:0/2:1/2:0.25:0:0:.:.	89,126,86,149,11,29:1:1:2:0/1:./.:.:0:1:.:.
chr1_ref_v2	71242	.	TA	T	.	PASS	IntersectsRepeat=1;RepeatCorrectionApplied=1	SAC:ACF:DF:PD:GT:SGT:SF:SV:SIG:MT:PAC	37,43,4,4:1:1:2:0/0:./.:.:0	27,29,36,27:1:1:2:0/0:0/1:0.5:0:1:.:	3,5,30,31:1:1:2:1/1:0/1:0.125:0:1:g.71243delA,g.71243delA:0,1	74,42,21,12:1:1:2:0/0:./.:.:0:0:.:.	147,134,32,25:1:1:2:0/0:./.:.:0:0:.:.
chr1_ref_v2	74711	.	ATT	A,AT	.	PASS	IntersectsRepeat=1;RepeatCorrectionApplied=1	SAC:ACF:DF:PD:GT:SGT:SF:SV:SIG:MT:PAC	41,37,0,0,4,9:1:1:2:0/0:./.:.:0	21,20,2,5,33,19:1:1:2:0/0:0/2:0.5:0:1:.:	5,6,5,8,40,26:1:1:2:2/2:0/2:0.125:0:1:g.74712delT,g.74712delT:0,1	29,38,40,31,9,5:1:1:2:0/1:./.:.:0:1:g.74712_74713delTT:0	167,123,1,5,25,22:1:1:2:0/0:0/2:0.125:0:0:.:.
chr1_ref_v2	76993	.	G	T	.	PASS	IntersectsRepeat=1;RepeatCorrectionApplied=0	SAC:ACF:DF:PD:GT:SGT:SF:SV:SIG:MT:PAC	68,43,0,0:1:1:2:0/0:./.:.:0	71,57,0,0:1:1:2:0/0:./.:.:0:0:.:.	0,0,49,34:1:1:2:1/1:./.:.:0:1:g.76993G>T,g.76993G>T:0,1	88,91,0,0:1:1:2:0/0:./.:.:0:0:.:.	255,280,0,0:1:1:2:0/0:./.:.:0:0:.:.
chr1_ref_v2	78735	.	G	A	.	PASS	IntersectsRepeat=1;RepeatCorrectionApplied=0	SAC:ACF:DF:PD:GT:SGT:SF:SV:SIG:MT:PAC	50,97,0,0:1:1:2:0/0:./.:.:0	88,94,0,0:1:1:2:0/0:./.:.:0:0:.:.	47,38,0,1:1:1:2:0/0:./.:.:0:0:.:.	38,40,53,45:1:1:2:0/1:1/1:0.125:0:1:g.78735G>A:0	216,244,0,0:1:1:2:0/0:./.:.:0:0:.:.
chr1_ref_v2	78959	.	G	A	.	PASS	IntersectsRepeat=1;RepeatCorrectionApplied=0	SAC:ACF:DF:PD:GT:SGT:SF:SV:SIG:MT:PAC	44,45,0,0:1:1:2:0/0:./.:.:0	61,64,0,0:1:1:2:0/0:./.:.:0:0:.:.	44,52,0,0:1:1:2:0/0:./.:.:0:0:.:.	66,47,58,45:1:1:2:0/1:./.:.:0:1:g.78959G>A:0	277,267,0,1:1:1:2:0/0:./.:.:0:0:.:.
chr1_ref_v2	80479	.	G	T	.	PASS	IntersectsRepeat=0;RepeatCorrectionApplied=0	SAC:ACF:DF:PD:GT:SGT:SF:SV:SIG:MT:PAC	36,75,0,0:1:1:2:0/0:./.:.:0	67,68,0,1:1:1:2:0/0:./.:.:0:0:.:.	3,1,65,54:1:1:2:1/1:0/1:0.125:0:1:g.80479G>T,g.80479G>T:0,1	93,106,0,0:1:1:2:0/0:./.:.:0:0:.:.	264,266,1,1:1:1:2:0/0:./.:.:0:0:.:.
chr1_ref_v2	81401	.	T	G	.	PASS	IntersectsRepeat=1;RepeatCorrectionApplied=0	SAC:ACF:DF:PD:GT:SGT:SF:SV:SIG:MT:PAC	61,46,0,0:1:1:2:0/0:./.:.:0	67,68,0,0:1:1:2:0/0:./.:.:0:0:.:.	2,1,38,45:1:1:2:1/1:./.:.:0:1:g.81401T>G,g.81401T>G:0,1	67,85,0,0:1:1:2:0/0:./.:.:0:0:.:.	200,243,0,0:1:1:2:0/0:./.:.:0:0:.:.
chr1_ref_v2	82088	.	C	A	.	PASS	IntersectsRepeat=0;RepeatCorrectionApplied=0	SAC:ACF:DF:PD:GT:SGT:SF:SV:SIG:MT:PAC	37,26,37,32:1:1:2:0/1:./.:.:0	35,37,32,30:1:1:2:0/1:0/0:0.125:0:0:.:.	33,64,0,0:1:1:2:0/0:./.:.:0:0:.:.	64,120,0,0:1:1:2:0/0:./.:.:0:1:g.82087_82089A>C:1	187,302,0,0:1:1:2:0/0:./.:.:0:1:.:.
chr1_ref_v2	82548	.	C	A	.	PASS	IntersectsRepeat=0;RepeatCorrectionApplied=0	SAC:ACF:DF:PD:GT:SGT:SF:SV:SIG:MT:PAC	46,50,1,0:1:1:2:0/0:./.:.:0	66,79,0,0:1:1:2:0/0:./.:.:0:0:.:.	2,1,53,53:1:1:2:1/1:./.:.:0:1:g.82548C>A,g.82548C>A:0,1	120,95,0,0:1:1:2:0/0:./.:.:0:0:.:.	297,264,0,0:1:1:2:0/0:./.:.:0:0:.:.
chr1_ref_v2	84702	.	G	T	.	PASS	IntersectsRepeat=0;RepeatCorrectionApplied=0	SAC:ACF:DF:PD:GT:SGT:SF:SV:SIG:MT:PAC	49,36,0,0:1:1:2:0/0:./.:.:0	49,58,0,0:1:1:2:0/0:./.:.:0:0:.:.	1,1,33,49:1:1:2:1/1:./.:.:0:1:g.84702G>T,g.84702G>T:0,1	68,78,0,0:1:1:2:0/0:./.:.:0:0:.:.	221,231,0,0:1:1:2:0/0:./.:.:0:0:.:.
chr1_ref_v2	86717	.	CT	C	.	PASS	IntersectsRepeat=1;RepeatCorrectionApplied=1	SAC:ACF:DF:PD:GT:SGT:SF:SV:SIG:MT:PAC	47,70,0,0:1:1:2:0/0:./.:.:0	36,43,37,29:1:1:2:0/1:0/0:0.125:0:1:g.86718delT:0	49,39,0,0:1:1:2:0/0:./.:.:0:0:.:.	91,82,0,0:1:1:2:0/0:./.:.:0:0:.:.	319,197,0,0:1:1:2:0/0:./.:.:0:0:.:.
chr1_ref_v2	87439	.	C	A	.	PASS	IntersectsRepeat=1;RepeatCorrectionApplied=0	SAC:ACF:DF:PD:GT:SGT:SF:SV:SIG:MT:PAC	63,92,0,0:1:1:2:0/0:./.:.:0	60,77,0,0:1:1:2:0/0:./.:.:0:0:.:.	0,0,49,48:1:1:2:1/1:./.:.:0:1:g.87439C>A,g.87439C>A:0,1	71,101,0,0:1:1:2:0/0:./.:.:0:0:.:.	224,289,0,0:1:1:2:0/0:./.:.:0:0:.:.
chr1_ref_v2	89608	.	C	A	.	PASS	IntersectsRepeat=0;RepeatCorrectionApplied=0	SAC:ACF:DF:PD:GT:SGT:SF:SV:SIG:MT:PAC	64,73,0,0:1:1:2:0/0:./.:.:0	86,77,0,0:1:1:2:0/0:./.:.:0:0:.:.	0,2,59,52:1:1:2:1/1:./.:.:0:1:g.89608C>A,g.89608C>A:0,1	95,102,0,0:1:1:2:0/0:./.:.:0:0:.:.	236,219,0,1:1:1:2:0/0:./.:.:0:0:.:.
chr1_ref_v2	90016	.	G	T	.	PASS	IntersectsRepeat=1;RepeatCorrectionApplied=0	SAC:ACF:DF:PD:GT:SGT:SF:SV:SIG:MT:PAC	56,76,1,1:1:1:2:0/0:./.:.:0	70,81,0,0:1:1:2:0/0:./.:.:0:0:.:.	50,49,0,0:1:1:2:0/0:./.:.:0:0:.:.	46,40,44,57:1:1:2:0/1:1/1:0.125:0:1:g.90016G>T:0	237,170,0,0:1:1:2:0/0:./.:.:0:0:.:.
chr1_ref_v2	91269	.	C	T	.	PASS	IntersectsRepeat=1;RepeatCorrectionApplied=0	SAC:ACF:DF:PD:GT:SGT:SF:SV:SIG:MT:PAC	71,71,0,0:1:1:2:0/0:./.:.:0	87,78,0,0:1:1:2:0/0:./.:.:0:0:.:.	0,1,63,41:1:1:2:1/1:./.:.:0:1:g.91269C>T,g.91269C>T:0,1	89,83,0,0:1:1:2:0/0:./.:.:0:0:.:.	273,182,0,0:1:1:2:0/0:./.:.:0:0:.:.
chr1_ref_v2	91888	.	G	T	.	PASS	IntersectsRepeat=0;RepeatCorrectionApplied=0	SAC:ACF:DF:PD:GT:SGT:SF:SV:SIG:MT:PAC	61,66,0,0:1:1:2:0/0:./.:.:0	96,71,0,0:1:1:2:0/0:./.:.:0:0:.:.	0,1,50,35:1:1:2:1/1:./.:.:0:1:g.91888G>T,g.91888G>T:0,1	122,81,0,0:1:1:2:0/0:./.:.:0:0:.:.	316,241,0,0:1:1:2:0/0:./.:.:0:0:.:.
chr1_ref_v2	91912	.	G	A	.	PASS	IntersectsRepeat=0;RepeatCorrectionApplied=0	SAC:ACF:DF:PD:GT:SGT:SF:SV:SIG:MT:PAC	53,68,0,0:1:1:2:0/0:./.:.:0	98,71,0,0:1:1:2:0/0:./.:.:0:0:.:.	59,39,0,0:1:1:2:0/0:./.:.:0:0:.:.	60,46,75,34:1:1:2:0/1:./.:.:0:1:g.91912G>A:0	323,258,1,0:1:1:2:0/0:./.:.:0:0:.:.
chr1_ref_v2	92141	.	TA	T	.	PASS	IntersectsRepeat=1;RepeatCorrectionApplied=1	SAC:ACF:DF:PD:GT:SGT:SF:SV:SIG:MT:PAC	96,50,2,0:1:1:2:0/0:./.:.:0	90,66,1,2:1:1:2:0/0:./.:.:0:0:.:.	45,45,1,0:1:1:2:0/0:./.:.:0:0:.:.	107,85,4,4:1:1:2:0/0:./.:.:0:0:.:.	154,142,120,119:1:1:2:0/1:0/0:0.125:0:1:g.92142delA:0
chr1_ref_v2	92314	.	CT	C	.	PASS	IntersectsRepeat=1;RepeatCorrectionApplied=1	SAC:ACF:DF:PD:GT:SGT:SF:SV:SIG:MT:PAC	59,57,14,15:1:1:2:0/0:0/1:0.25:0	84,63,14,11:1:1:2:0/0:./.:.:0:0:.:.	4,6,31,33:1:1:2:1/1:0/1:0.125:0:1:g.92315delT,g.92315delT:0,1	85,77,22,16:1:1:2:0/0:./.:.:0:0:.:.	245,204,23,28:1:1:2:0/0:./.:.:0:0:.:.
chr1_ref_v2	92985	.	G	T	.	PASS	IntersectsRepeat=0;RepeatCorrectionApplied=0	SAC:ACF:DF:PD:GT:SGT:SF:SV:SIG:MT:PAC	47,41,0,0:1:1:2:0/0:./.:.:0	70,65,0,0:1:1:2:0/0:./.:.:0:0:.:.	1,0,35,46:1:1:2:1/1:./.:.:0:1:g.92985G>T,g.92985G>T:0,1	102,91,0,0:1:1:2:0/0:./.:.:0:0:.:.	238,277,0,0:1:1:2:0/0:./.:.:0:0:.:.
chr1_ref_v2	95913	.	G	T	.	PASS	IntersectsRepeat=0;RepeatCorrectionApplied=0	SAC:ACF:DF:PD:GT:SGT:SF:SV:SIG:MT:PAC	71,67,0,0:1:1:2:0/0:./.:.:0	44,55,43,48:1:1:2:0/1:./.:.:0:1:g.95913G>T:0	46,43,0,0:1:1:2:0/0:./.:.:0:0:.:.	108,85,0,0:1:1:2:0/0:./.:.:0:0:.:.	245,252,0,0:1:1:2:0/0:./.:.:0:0:.:.
chr1_ref_v2	96703	.	C	A	.	PASS	IntersectsRepeat=0;RepeatCorrectionApplied=0	SAC:ACF:DF:PD:GT:SGT:SF:SV:SIG:MT:PAC	73,87,0,0:1:1:2:0/0:./.:.:0	88,63,0,0:1:1:2:0/0:./.:.:0:0:.:.	37,34,0,0:1:1:2:0/0:./.:.:0:0:.:.	37,45,29,42:1:1:2:0/1:0/0:0.125:0:1:g.96703C>A:0	194,243,0,0:1:1:2:0/0:./.:.:0:0:.:.
chr1_ref_v2	97758	.	A	G	.	PASS	IntersectsRepeat=0;RepeatCorrectionApplied=0	SAC:ACF:DF:PD:GT:SGT:SF:SV:SIG:MT:PAC	81,69,0,0:1:1:2:0/0:./.:.:0	106,88,0,0:1:1:2:0/0:./.:.:0:0:.:.	63,53,0,0:1:1:2:0/0:./.:.:0:0:.:.	122,82,0,0:1:1:2:0/0:./.:.:0:0:.:.	141,102,158,78:1:1:2:0/1:./.:.:0:1:g.97758A>G:0
chr1_ref_v2	99383	.	T	TG	.	PASS	IntersectsRepeat=1;RepeatCorrectionApplied=1	SAC:ACF:DF:PD:GT:SGT:SF:SV:SIG:MT:PAC	47,64,1,0:1:1:2:0/0:./.:.:0	53,67,0,0:1:1:2:0/0:./.:.:0:0:.:.	33,37,0,0:1:1:2:0/0:./.:.:0:0:.:.	32,43,30,47:1:1:2:0/1:./.:.:0:1:g.99383_99384insG:0	234,257,0,0:1:1:2:0/0:./.:.:0:0:.:.
chr1_ref_v2	99719	.	AT	A	.	PASS	IntersectsRepeat=1;RepeatCorrectionApplied=1	SAC:ACF:DF:PD:GT:SGT:SF:SV:SIG:MT:PAC	9,20,3,19:1:1:2:0/0:0/1:0.5:0	31,40,10,39:1:1:2:0/0:./.:.:0:0:.:.	4,7,16,45:1:1:2:1/1:0/1:0.25:0:0:.:.	26,48,14,45:1:1:2:0/0:0/1:0.25:0:0:.:.	70,73,31,79:1:1:2:0/0:0/1:0.125:0:0:.:.
chr1_ref_v2	100993	.	CA	C,CAAA	.	PASS	IntersectsRepeat=1;RepeatCorrectionApplied=1	SAC:ACF:DF:PD:GT:SGT:SF:SV:SIG:MT:PAC	0,4,3,5,6,14:1:1:2:0/2:1/2:0.5:0	2,7,3,0,4,16:1:1:2:0/2:2/2:0.25:0:0:.:.	2,10,5,3,3,12:1:1:2:0/2:0/0:0.125:0:0:.:.	4,8,2,2,7,29:1:1:2:2/2:0/2:0.5:0:0:.:.	7,13,30,26,6,11:1:1:2:0/1:1/2:0.25:1:1:g.100993_100995AAA>:0
chr1_ref_v2	101162	.	TAA	T,TA,TAAA	.	PASS	IntersectsRepeat=1;RepeatCorrectionApplied=1	SAC:ACF:DF:PD:GT:SGT:SF:SV:SIG:MT:PAC	32,52,0,0,5,12,3,6:1:1:2:0/0:./.:.:0	0,4,3,5,46,58,0,0:1:1:2:2/2:./.:.:0:1:g.101163delA,g.101163delA:0,1	0,0,37,56,2,1,0,0:1:1:2:1/1:./.:.:0:1:g.101163_101164delAA,g.101163_101164delAA:0,1	5,10,4,5,30,32,28,50:1:1:2:2/3:3/3:0.25:0:1:g.101163delA,g.101162_101163insA:0,0	121,148,4,5,16,29,24,33:1:1:2:0/3:0/2:0.125:0:0:.:.
chr1_ref_v2	102972	.	G	A	.	PASS	IntersectsRepeat=0;RepeatCorrectionApplied=0	SAC:ACF:DF:PD:GT:SGT:SF:SV:SIG:MT:PAC	53,71,0,0:1:1:2:0/0:./.:.:0	85,85,0,0:1:1:2:0/0:./.:.:0:0:.:.	55,49,0,0:1:1:2:0/0:./.:.:0:0:.:.	46,56,57,50:1:1:2:0/1:./.:.:0:1:g.102972G>A:0	116,136,123,130:1:1:2:0/1:./.:.:0:1:g.102972G>A:0
chr1_ref_v2	103078	.	G	A	.	PASS	IntersectsRepeat=0;RepeatCorrectionApplied=0	SAC:ACF:DF:PD:GT:SGT:SF:SV:SIG:MT:PAC	67,68,0,0:1:1:2:0/0:./.:.:0	76,70,0,0:1:1:2:0/0:./.:.:0:0:.:.	0,1,37,58:1:1:2:1/1:./.:.:0:1:g.103078G>A,g.103078G>A:0,1	78,98,0,0:1:1:2:0/0:./.:.:0:0:.:.	189,252,0,0:1:1:2:0/0:./.:.:0:0:.:.
chr1_ref_v2	105666	.	C	T	.	PASS	IntersectsRepeat=1;RepeatCorrectionApplied=0	SAC:ACF:DF:PD:GT:SGT:SF:SV:SIG:MT:PAC	58,84,0,0:1:1:2:0/0:./.:.:0	86,86,0,0:1:1:2:0/0:./.:.:0:0:.:.	46,56,0,0:1:1:2:0/0:./.:.:0:0:.:.	48,52,53,55:1:1:2:0/1:./.:.:0:1:g.105666C>T:0	208,269,0,0:1:1:2:0/0:./.:.:0:0:.:.
chr1_ref_v2	106771	.	C	T	.	PASS	IntersectsRepeat=0;RepeatCorrectionApplied=0	SAC:ACF:DF:PD:GT:SGT:SF:SV:SIG:MT:PAC	64,65,1,0:1:1:2:0/0:./.:.:0	39,37,36,38:1:1:2:0/1:./.:.:0:1:g.106771C>T:0	50,57,0,0:1:1:2:0/0:./.:.:0:0:.:.	92,104,0,0:1:1:2:0/0:./.:.:0:0:.:.	257,289,0,0:1:1:2:0/0:./.:.:0:0:.:.
chr1_ref_v2	108355	.	CT	C	.	PASS	IntersectsRepeat=1;RepeatCorrectionApplied=1	SAC:ACF:DF:PD:GT:SGT:SF:SV:SIG:MT:PAC	67,55,0,1:1:1:2:0/0:./.:.:0	33,38,27,27:1:1:2:0/1:0/0:0.125:0:1:g.108356delT:0	27,39,0,1:1:1:2:0/0:./.:.:0:0:.:.	77,121,0,2:1:1:2:0/0:./.:.:0:0:.:.	207,255,2,3:1:1:2:0/0:./.:.:0:0:.:.
chr1_ref_v2	108434	.	CT	C	.	PASS	IntersectsRepeat=1;RepeatCorrectionApplied=1	SAC:ACF:DF:PD:GT:SGT:SF:SV:SIG:MT:PAC	78,52,0,0:1:1:2:0/0:./.:.:0	95,73,1,0:1:1:2:0/0:./.:.:0:0:.:.	0,0,60,42:1:1:2:1/1:./.:.:0:1:g.108435delT,g.108435delT:0,1	122,83,3,0:1:1:2:0/0:./.:.:0:0:.:.	259,240,2,1:1:1:2:0/0:./.:.:0:0:.:.
chr1_ref_v2	108459	.	GT	G,GTT	.	PASS	IntersectsRepeat=1;RepeatCorrectionApplied=1	SAC:ACF:DF:PD:GT:SGT:SF:SV:SIG:MT:PAC	39,36,1,3,4,4:1:1:2:0/0:0/2:0.125:0	57,41,8,8,5,5:1:1:2:0/0:0/2:0.125:0:0:.:.	51,34,3,2,8,6:1:1:2:0/0:0/2:0.125:0:0:.:.	88,55,7,3,23,13:1:1:2:0/0:0/2:0.25:0:0:.:.	170,189,6,7,30,34:1:1:2:0/0:0/2:0.25:1:0:.:.
chr1_ref_v2	110407	.	A	AAG	.	PASS	IntersectsRepeat=1;RepeatCorrectionApplied=1	SAC:ACF:DF:PD:GT:SGT:SF:SV:SIG:MT:PAC	28,38,20,26:1:1:2:0/1:0/0:0.125:0	27,41,22,32:1:1:2:0/1:./.:.:0:0:.:.	46,47,0,0:1:1:2:0/0:./.:.:0:1:g.110407_110409AG>:1	83,118,0,2:1:1:2:0/0:./.:.:0:1:g.110407_110409AG>:1	237,349,2,6:1:1:2:0/0:./.:.:0:1:.:.
chr1_ref_v2	110427	.	G	GAA	.	PASS	IntersectsRepeat=1;RepeatCorrectionApplied=1	SAC:ACF:DF:PD:GT:SGT:SF:SV:SIG:MT:PAC	61,75,1,0:1:1:2:0/0:./.:.:0	35,50,22,35:1:1:2:0/1:0/0:0.25:0:1:g.110427_110428insAA:0	53,59,0,0:1:1:2:0/0:./.:.:0:0:.:.	84,157,0,0:1:1:2:0/0:./.:.:0:0:.:.	266,424,0,1:1:1:2:0/0:./.:.:0:0:.:.
chr1_ref_v2	111034	.	C	T	.	PASS	IntersectsRepeat=0;RepeatCorrectionApplied=0	SAC:ACF:DF:PD:GT:SGT:SF:SV:SIG:MT:PAC	50,60,0,0:1:1:2:0/0:./.:.:0	58,72,0,0:1:1:2:0/0:./.:.:0:0:.:.	1,0,52,51:1:1:2:1/1:./.:.:0:1:g.111034C>T,g.111034C>T:0,1	97,76,0,0:1:1:2:0/0:./.:.:0:0:.:.	306,203,0,0:1:1:2:0/0:./.:.:0:0:.:.
chr1_ref_v2	111319	.	C	G	.	PASS	IntersectsRepeat=1;RepeatCorrectionApplied=0	SAC:ACF:DF:PD:GT:SGT:SF:SV:SIG:MT:PAC	74,74,0,0:1:1:2:0/0:./.:.:0	82,73,0,0:1:1:2:0/0:./.:.:0:0:.:.	48,45,0,0:1:1:2:0/0:./.:.:0:0:.:.	43,61,38,46:1:1:2:0/1:0/0:0.125:0:1:g.111319C>G:0	258,305,0,0:1:1:2:0/0:./.:.:0:0:.:.
chr1_ref_v2	114970	.	C	T	.	PASS	IntersectsRepeat=1;RepeatCorrectionApplied=0	SAC:ACF:DF:PD:GT:SGT:SF:SV:SIG:MT:PAC	67,44,0,0:1:1:2:0/0:./.:.:0	66,57,0,0:1:1:2:0/0:./.:.:0:0:.:.	49,44,0,0:1:1:2:0/0:./.:.:0:0:.:.	99,79,0,0:1:1:2:0/0:./.:.:0:0:.:.	136,126,126,130:1:1:2:0/1:./.:.:0:1:g.114970C>T:0
chr1_ref_v2	116133	.	A	G	.	PASS	IntersectsRepeat=1;RepeatCorrectionApplied=0	SAC:ACF:DF:PD:GT:SGT:SF:SV:SIG:MT:PAC	54,92,0,0:1:1:2:0/0:./.:.:0	63,106,0,0:1:1:2:0/0:./.:.:0:0:.:.	39,62,0,0:1:1:2:0/0:./.:.:0:0:.:.	58,138,0,0:1:1:2:0/0:./.:.:0:0:.:.	129,202,113,185:1:1:2:0/1:./.:.:0:1:g.116133A>G:0
chr1_ref_v2	118249	.	G	T	.	PASS	IntersectsRepeat=1;RepeatCorrectionApplied=0	SAC:ACF:DF:PD:GT:SGT:SF:SV:SIG:MT:PAC	51,69,0,0:1:1:2:0/0:./.:.:0	96,68,1,0:1:1:2:0/0:./.:.:0:0:.:.	60,38,0,0:1:1:2:0/0:./.:.:0:0:.:.	54,47,51,32:1:1:2:0/1:0/0:0.125:0:1:g.118249G>T:0	270,217,0,0:1:1:2:0/0:./.:.:0:0:.:.
chr1_ref_v2	120881	.	G	T	.	PASS	IntersectsRepeat=0;RepeatCorrectionApplied=0	SAC:ACF:DF:PD:GT:SGT:SF:SV:SIG:MT:PAC	80,71,1,0:1:1:2:0/0:./.:.:0	91,84,0,0:1:1:2:0/0:./.:.:0:0:.:.	47,49,0,0:1:1:2:0/0:./.:.:0:0:.:.	83,69,0,1:1:1:2:0/0:./.:.:0:0:.:.	134,119,115,102:1:1:2:0/1:0/0:0.125:0:1:g.120881G>T:0
chr1_ref_v2	121671	.	G	T	.	PASS	IntersectsRepeat=1;RepeatCorrectionApplied=0	SAC:ACF:DF:PD:GT:SGT:SF:SV:SIG:MT:PAC	78,78,0,0:1:1:2:0/0:./.:.:0	87,71,0,0:1:1:2:0/0:./.:.:0:0:.:.	48,45,1,0:1:1:2:0/0:./.:.:0:0:.:.	53,35,46,38:1:1:2:0/1:./.:.:0:1:g.121671G>T:0	119,115,111,127:1:1:2:0/1:./.:.:0:1:g.121671G>T:0
chr1_ref_v2	123438	.	C	T	.	PASS	IntersectsRepeat=0;RepeatCorrectionApplied=0	SAC:ACF:DF:PD:GT:SGT:SF:SV:SIG:MT:PAC	50,34,51,22:1:1:2:0/1:0/0:0.125:0	51,43,51,35:1:1:2:0/1:./.:.:0:0:.:.	1,0,43,42:1:1:2:1/1:./.:.:0:1:g.123438C>T:1	56,53,54,50:1:1:2:0/1:./.:.:0:0:.:.	141,121,128,124:1:1:2:0/1:./.:.:0:0:.:.
chr1_ref_v2	124341	.	C	A	.	PASS	IntersectsRepeat=1;RepeatCorrectionApplied=0	SAC:ACF:DF:PD:GT:SGT:SF:SV:SIG:MT:PAC	80,83,0,1:1:1:2:0/0:./.:.:0	109,107,0,0:1:1:2:0/0:./.:.:0:0:.:.	0,0,46,56:1:1:2:1/1:./.:.:0:1:g.124341C>A,g.124341C>A:0,1	112,129,0,0:1:1:2:0/0:./.:.:0:0:.:.	220,298,0,0:1:1:2:0/0:./.:.:0:0:.:.
chr1_ref_v2	124678	.	T	C	.	PASS	IntersectsRepeat=0;RepeatCorrectionApplied=0	SAC:ACF:DF:PD:GT:SGT:SF:SV:SIG:MT:PAC	28,64,0,0:1:1:2:0/0:./.:.:0	22,35,26,34:1:1:2:0/1:./.:.:0:1:g.124678T>C:0	30,52,0,0:1:1:2:0/0:./.:.:0:0:.:.	63,111,0,0:1:1:2:0/0:./.:.:0:0:.:.	211,291,0,0:1:1:2:0/0:./.:.:0:0:.:.
chr1_ref_v2	124995	.	C	A	.	PASS	IntersectsRepeat=0;RepeatCorrectionApplied=0	SAC:ACF:DF:PD:GT:SGT:SF:SV:SIG:MT:PAC	58,71,0,0:1:1:2:0/0:./.:.:0	35,41,36,40:1:1:2:0/1:./.:.:0:1:g.124995C>A:0	34,49,0,0:1:1:2:0/0:./.:.:0:0:.:.	76,71,0,0:1:1:2:0/0:./.:.:0:0:.:.	220,223,0,0:1:1:2:0/0:./.:.:0:0:.:.
chr1_ref_v2	125391	.	A	G	.	PASS	IntersectsRepeat=1;RepeatCorrectionApplied=0	SAC:ACF:DF:PD:GT:SGT:SF:SV:SIG:MT:PAC	30,31,31,51:1:1:2:0/1:1/1:0.125:0	44,58,43,33:1:1:2:0/1:0/0:0.125:0:0:.:.	45,40,0,0:1:1:2:0/0:./.:.:0:1:g.125390_125392G>A:1	44,39,53,40:1:1:2:0/1:./.:.:0:0:.:.	125,114,125,106:1:1:2:0/1:./.:.:0:0:.:.
chr1_ref_v2	126592	.	C	CT,CTT	.	PASS	IntersectsRepeat=1;RepeatCorrectionApplied=1	SAC:ACF:DF:PD:GT:SGT:SF:SV:SIG:MT:PAC	0,4,11,12,11,29:1:1:2:2/2:1/2:0.5:0	24,22,23,18,2,4:1:1:2:1/1:1/2:0.125:0:1:g.126592_126594TT>T,g.126592_126594TT>T:0,1	6,4,6,7,18,23:1:1:2:2/2:0/2:0.25:0:0:.:.	24,39,17,10,27,18:1:1:2:0/2:./.:.:0:1:g.126592_126594TT>:0	123,93,61,53,14,17:1:1:2:0/1:1/2:0.25:0:1:g.126592_126594TT>,g.126592_126594TT>T:0,0
chr1_ref_v2	127815	.	ATTT	A,AT,ATT	.	PASS	IntersectsRepeat=1;RepeatCorrectionApplied=1	SAC:ACF:DF:PD:GT:SGT:SF:SV:SIG:MT:PAC	22,18,0,0,0,0,6,0:1:1:2:0/0:./.:.:0	43,39,0,0,1,0,8,5:1:1:2:0/0:./.:.:0:0:.:.	0,0,7,9,28,32,3,5:1:1:2:2/2:./.:.:0:1:g.127816_127817delTT,g.127816_127817delTT:0,1	38,52,1,1,7,8,27,18:1:1:2:0/0:0/3:0.5:0:0:.:.	71,86,5,5,21,26,63,120:1:1:2:0/3:0/2:0.25:0:1:g.127816delT:0
chr1_ref_v2	127905	.	GA	G	.	PASS	IntersectsRepeat=1;RepeatCorrectionApplied=1	SAC:ACF:DF:PD:GT:SGT:SF:SV:SIG:MT:PAC	69,50,3,8:1:1:2:0/0:./.:.:0	29,32,37,42:1:1:2:0/1:./.:.:0:1:g.127906delA:0	60,58,6,4:1:1:2:0/0:./.:.:0:0:.:.	103,77,9,7:1:1:2:0/0:./.:.:0:0:.:.	150,102,161,110:1:1:2:0/1:0/0:0.125:0:1:g.127906delA:0
chr1_ref_v2	129579	.	C	A	.	PASS	IntersectsRepeat=1;RepeatCorrectionApplied=0	SAC:ACF:DF:PD:GT:SGT:SF:SV:SIG:MT:PAC	40,59,0,2:1:1:2:0/0:./.:.:0	43,53,0,0:1:1:2:0/0:./.:.:0:0:.:.	26,38,0,0:1:1:2:0/0:./.:.:0:0:.:.	84,100,0,0:1:1:2:0/0:./.:.:0:0:.:.	111,126,87,111:1:1:2:0/1:0/0:0.125:0:1:g.129579C>A:0
chr1_ref_v2	130543	.	C	T	.	PASS	IntersectsRepeat=0;RepeatCorrectionApplied=0	SAC:ACF:DF:PD:GT:SGT:SF:SV:SIG:MT:PAC	57,44,0,0:1:1:2:0/0:./.:.:0	34,33,24,36:1:1:2:0/1:./.:.:0:1:g.130543C>T:0	46,38,0,0:1:1:2:0/0:./.:.:0:0:.:.	93,69,0,0:1:1:2:0/0:./.:.:0:0:.:.	257,214,0,0:1:1:2:0/0:./.:.:0:0:.:.
chr1_ref_v2	131598	.	G	T	.	PASS	IntersectsRepeat=1;RepeatCorrectionApplied=0	SAC:ACF:DF:PD:GT:SGT:SF:SV:SIG:MT:PAC	44,58,0,0:1:1:2:0/0:./.:.:0	44,23,28,37:1:1:2:0/1:./.:.:0:1:g.131598G>T:0	41,34,0,0:1:1:2:0/0:./.:.:0:0:.:.	119,95,0,0:1:1:2:0/0:./.:.:0:0:.:.	295,245,0,0:1:1:2:0/0:./.:.:0:0:.:.
chr1_ref_v2	132433	.	A	G	.	PASS	IntersectsRepeat=1;RepeatCorrectionApplied=0	SAC:ACF:DF:PD:GT:SGT:SF:SV:SIG:MT:PAC	72,53,0,0:1:1:2:0/0:./.:.:0	57,36,51,45:1:1:2:0/1:./.:.:0:1:g.132433A>G:0	59,61,0,0:1:1:2:0/0:./.:.:0:0:.:.	131,110,0,0:1:1:2:0/0:./.:.:0:0:.:.	289,264,0,0:1:1:2:0/0:./.:.:0:0:.:.
chr1_ref_v2	132858	.	C	CA	.	PASS	IntersectsRepeat=1;RepeatCorrectionApplied=1	SAC:ACF:DF:PD:GT:SGT:SF:SV:SIG:MT:PAC	41,56,0,0:1:1:2:0/0:./.:.:0	27,36,46,31:1:1:2:0/1:1/1:0.125:0:1:g.132858_132859insA:0	41,33,0,0:1:1:2:0/0:./.:.:0:0:.:.	93,73,0,0:1:1:2:0/0:./.:.:0:0:.:.	275,199,1,0:1:1:2:0/0:./.:.:0:0:.:.
chr1_ref_v2	134350	.	G	A	.	PASS	IntersectsRepeat=0;RepeatCorrectionApplied=0	SAC:ACF:DF:PD:GT:SGT:SF:SV:SIG:MT:PAC	30,40,27,38:1:1:2:0/1:./.:.:0	38,41,44,53:1:1:2:0/1:1/1:0.125:0:0:.:.	45,62,0,0:1:1:2:0/0:./.:.:0:1:g.134349_134351A>G:1	87,77,0,0:1:1:2:0/0:./.:.:0:1:g.134349_134351A>G:1	260,229,0,0:1:1:2:0/0:./.:.:0:1:g.134349_134351A>G:1
chr1_ref_v2	134370	.	G	A	.	PASS	IntersectsRepeat=1;RepeatCorrectionApplied=0	SAC:ACF:DF:PD:GT:SGT:SF:SV:SIG:MT:PAC	59,70,0,0:1:1:2:0/0:./.:.:0	40,36,42,57:1:1:2:0/1:1/1:0.125:0:1:g.134370G>A:0	44,62,0,0:1:1:2:0/0:./.:.:0:0:.:.	78,90,0,0:1:1:2:0/0:./.:.:0:0:.:.	238,242,0,0:1:1:2:0/0:./.:.:0:0:.:.
chr1_ref_v2	136020	.	A	C	.	PASS	IntersectsRepeat=0;RepeatCorrectionApplied=0	SAC:ACF:DF:PD:GT:SGT:SF:SV:SIG:MT:PAC	54,87,0,0:1:1:2:0/0:./.:.:0	44,60,39,53:1:1:2:0/1:./.:.:0:1:g.136020A>C:0	47,47,0,0:1:1:2:0/0:./.:.:0:0:.:.	78,105,0,0:1:1:2:0/0:./.:.:0:0:.:.	265,254,0,0:1:1:2:0/0:./.:.:0:0:.:.
chr1_ref_v2	140742	.	T	A	.	PASS	IntersectsRepeat=0;RepeatCorrectionApplied=0	SAC:ACF:DF:PD:GT:SGT:SF:SV:SIG:MT:PAC	0,0,0,0:0:1:2:./.:./.:.:0	0,0,0,0:0:1:2:./.:./.:.:0:0:.:.	0,0,0,0:0:1:2:./.:./.:.:0:0:.:.	0,0,1,0:0:1:2:./.:./.:.:0:0:.:.	0,0,6,0:0:1:2:./.:./.:.:0:0:.:.
chr1_ref_v2	142010	.	CT	C	.	PASS	IntersectsRepeat=1;RepeatCorrectionApplied=1	SAC:ACF:DF:PD:GT:SGT:SF:SV:SIG:MT:PAC	70,65,2,6:1:1:2:0/0:./.:.:0	79,90,4,9:1:1:2:0/0:./.:.:0:0:.:.	45,56,7,6:1:1:2:0/0:./.:.:0:0:.:.	123,109,9,20:1:1:2:0/0:./.:.:0:0:.:.	262,284,38,46:1:1:2:0/0:./.:.:0:1:.:.
chr1_ref_v2	143287	.	GAA	G,GA	.	PASS	IntersectsRepeat=1;RepeatCorrectionApplied=1	SAC:ACF:DF:PD:GT:SGT:SF:SV:SIG:MT:PAC	46,54,0,0,1,6:1:1:2:0/0:./.:.:0	76,85,2,1,8,12:1:1:2:0/0:./.:.:0:0:.:.	29,42,2,0,6,5:1:1:2:0/0:./.:.:0:0:.:.	78,95,2,2,7,11:1:1:2:0/0:0/2:0.25:0:0:.:.	107,122,116,120,11,13:1:1:2:0/1:./.:.:0:1:g.143288_143289delAA:0
chr1_ref_v2	147145	.	C	T	.	PASS	IntersectsRepeat=0;RepeatCorrectionApplied=0	SAC:ACF:DF:PD:GT:SGT:SF:SV:SIG:MT:PAC	49,24,0,0:1:1:2:0/0:./.:.:0	73,33,0,0:1:1:2:0/0:./.:.:0:0:.:.	1,0,47,16:1:1:2:1/1:./.:.:0:1:.:.	89,36,0,0:1:1:2:0/0:./.:.:0:0:.:.	211,137,0,0:1:1:2:0/0:./.:.:0:0:.:.
chr1_ref_v2	148689	.	C	T	.	PASS	IntersectsRepeat=0;RepeatCorrectionApplied=0	SAC:ACF:DF:PD:GT:SGT:SF:SV:SIG:MT:PAC	60,59,0,0:1:1:2:0/0:./.:.:0	87,84,0,0:1:1:2:0/0:./.:.:0:0:.:.	41,41,0,0:1:1:2:0/0:./.:.:0:0:.:.	46,56,55,43:1:1:2:0/1:./.:.:0:1:g.148689C>T:0	234,227,0,0:1:1:2:0/0:./.:.:0:0:.:.
chr1_ref_v2	151817	.	CTTTT	C,CTT,CTTT	.	PASS	IntersectsRepeat=1;RepeatCorrectionApplied=1	SAC:ACF:DF:PD:GT:SGT:SF:SV:SIG:MT:PAC	18,16,3,1,9,6,5,1:1:1:2:0/2:0/1:0.125:0	9,14,0,0,10,11,26,31:1:1:2:0/3:0/0:0.25:0:1:g.151817_151820>T:0	44,24,0,0,1,2,7,6:1:1:2:0/0:0/3:0.125:0:0:.:.	28,14,3,1,23,17,30,16:1:1:2:0/2:0/3:0.5:0:1:.:	79,55,83,52,6,10,24,14:1:1:2:0/1:0/2:0.125:1:1:g.151817_151822TT>:0
chr1_ref_v2	153076	.	T	A	.	PASS	IntersectsRepeat=0;RepeatCorrectionApplied=0	SAC:ACF:DF:PD:GT:SGT:SF:SV:SIG:MT:PAC	56,56,0,0:1:1:2:0/0:./.:.:0	31,45,34,34:1:1:2:0/1:./.:.:0:1:g.153076T>A:0	56,45,0,0:1:1:2:0/0:./.:.:0:0:.:.	85,76,0,0:1:1:2:0/0:./.:.:0:0:.:.	260,231,0,0:1:1:2:0/0:./.:.:0:0:.:.
chr1_ref_v2	154483	.	G	T	.	PASS	IntersectsRepeat=1;RepeatCorrectionApplied=0	SAC:ACF:DF:PD:GT:SGT:SF:SV:SIG:MT:PAC	78,64,0,0:1:1:2:0/0:./.:.:0	36,41,54,30:1:1:2:0/1:./.:.:0:1:g.154483G>T:0	56,63,0,0:1:1:2:0/0:./.:.:0:0:.:.	116,80,0,0:1:1:2:0/0:./.:.:0:0:.:.	247,236,0,0:1:1:2:0/0:./.:.:0:0:.:.
chr1_ref_v2	154529	.	GT	G	.	PASS	IntersectsRepeat=1;RepeatCorrectionApplied=1	SAC:ACF:DF:PD:GT:SGT:SF:SV:SIG:MT:PAC	21,31,23,21:1:1:2:0/1:0/0:0.125:0	45,32,27,37:1:1:2:0/1:0/0:0.25:0:0:.:.	7,3,44,41:1:1:2:1/1:0/1:0.125:0:1:g.154530delT:1	54,33,46,38:1:1:2:0/1:0/0:0.125:0:0:.:.	118,101,98,93:1:1:2:0/1:0/0:0.25:0:0:.:.
chr1_ref_v2	155596	.	C	G	.	PASS	IntersectsRepeat=1;RepeatCorrectionApplied=0	SAC:ACF:DF:PD:GT:SGT:SF:SV:SIG:MT:PAC	42,34,35,34:1:1:2:0/1:./.:.:0	56,61,34,40:1:1:2:0/1:0/0:0.25:0:0:.:.	71,51,0,0:1:1:2:0/0:./.:.:0:1:g.155595_155597G>C:1	64,64,61,46:1:1:2:0/1:0/0:0.125:0:0:.:.	141,127,155,117:1:1:2:0/1:./.:.:0:0:.:.
chr1_ref_v2	156395	.	C	T	.	PASS	IntersectsRepeat=0;RepeatCorrectionApplied=0	SAC:ACF:DF:PD:GT:SGT:SF:SV:SIG:MT:PAC	82,88,0,0:1:1:2:0/0:./.:.:0	40,43,30,44:1:1:2:0/1:./.:.:0:1:g.156395C>T:0	34,57,0,0:1:1:2:0/0:./.:.:0:0:.:.	73,98,0,0:1:1:2:0/0:./.:.:0:0:.:.	207,220,0,0:1:1:2:0/0:./.:.:0:0:.:.
chr1_ref_v2	159863	.	G	A	.	ExcRegion	IntersectsRepeat=0;RepeatCorrectionApplied=0	SAC:ACF:DF:PD:GT:SGT:SF:SV:SIG:MT:PAC	60,78,0,0:1:1:2:./.:./.:.:0	86,96,0,0:1:1:2:./.:./.:.:0:0:.:.	69,64,0,0:1:1:2:./.:./.:.:0:0:.:.	66,43,65,62:1:1:2:./.:./.:.:0:1:.:.	289,251,0,0:1:1:2:./.:./.:.:0:0:.:.
chr1_ref_v2	161593	.	C	T	.	ExcRegion	IntersectsRepeat=1;RepeatCorrectionApplied=0	SAC:ACF:DF:PD:GT:SGT:SF:SV:SIG:MT:PAC	0,0,0,0:0:1:2:./.:./.:.:0	0,0,0,0:0:1:2:./.:./.:.:0:0:.:.	0,0,0,1:0:1:2:./.:./.:.:0:0:.:.	0,0,0,0:0:1:2:./.:./.:.:0:0:.:.	0,0,0,0:0:1:2:./.:./.:.:0:0:.:.
chr1_ref_v2	161596	.	C	T	.	ExcRegion	IntersectsRepeat=0;RepeatCorrectionApplied=0	SAC:ACF:DF:PD:GT:SGT:SF:SV:SIG:MT:PAC	0,0,0,0:0:1:2:./.:./.:.:0	0,0,0,0:0:1:2:./.:./.:.:0:0:.:.	0,0,0,1:0:1:2:./.:./.:.:0:0:.:.	0,0,0,0:0:1:2:./.:./.:.:0:0:.:.	0,0,0,0:0:1:2:./.:./.:.:0:0:.:.
chr1_ref_v2	161602	.	A	G	.	ExcRegion	IntersectsRepeat=1;RepeatCorrectionApplied=0	SAC:ACF:DF:PD:GT:SGT:SF:SV:SIG:MT:PAC	0,0,0,0:0:1:2:./.:./.:.:0	0,0,0,0:0:1:2:./.:./.:.:0:0:.:.	0,0,0,1:0:1:2:./.:./.:.:0:0:.:.	0,0,0,0:0:1:2:./.:./.:.:0:0:.:.	0,0,0,0:0:1:2:./.:./.:.:0:0:.:.
chr1_ref_v2	161626	.	A	G	.	ExcRegion	IntersectsRepeat=0;RepeatCorrectionApplied=0	SAC:ACF:DF:PD:GT:SGT:SF:SV:SIG:MT:PAC	0,0,0,0:0:1:2:./.:./.:.:0	0,0,0,0:0:1:2:./.:./.:.:0:0:.:.	0,0,0,1:0:1:2:./.:./.:.:0:0:.:.	0,0,0,0:0:1:2:./.:./.:.:0:0:.:.	0,0,0,0:0:1:2:./.:./.:.:0:0:.:.
chr1_ref_v2	161631	.	T	G	.	ExcRegion	IntersectsRepeat=0;RepeatCorrectionApplied=0	SAC:ACF:DF:PD:GT:SGT:SF:SV:SIG:MT:PAC	0,0,0,0:0:1:2:./.:./.:.:0	0,0,0,0:0:1:2:./.:./.:.:0:0:.:.	0,0,0,1:0:1:2:./.:./.:.:0:0:.:.	0,0,0,0:0:1:2:./.:./.:.:0:0:.:.	0,0,0,0:0:1:2:./.:./.:.:0:0:.:.
chr1_ref_v2	161632	.	A	G	.	ExcRegion	IntersectsRepeat=0;RepeatCorrectionApplied=0	SAC:ACF:DF:PD:GT:SGT:SF:SV:SIG:MT:PAC	0,0,0,0:0:1:2:./.:./.:.:0	0,0,0,0:0:1:2:./.:./.:.:0:0:.:.	0,0,0,1:0:1:2:./.:./.:.:0:0:.:.	0,0,0,0:0:1:2:./.:./.:.:0:0:.:.	0,0,0,0:0:1:2:./.:./.:.:0:0:.:.
chr1_ref_v2	161638	.	C	A	.	ExcRegion	IntersectsRepeat=1;RepeatCorrectionApplied=0	SAC:ACF:DF:PD:GT:SGT:SF:SV:SIG:MT:PAC	0,0,0,0:0:1:2:./.:./.:.:0	0,0,0,0:0:1:2:./.:./.:.:0:0:.:.	0,0,0,1:0:1:2:./.:./.:.:0:0:.:.	0,0,0,0:0:1:2:./.:./.:.:0:0:.:.	0,0,0,0:0:1:2:./.:./.:.:0:0:.:.
chr1_ref_v2	161641	.	A	G	.	ExcRegion	IntersectsRepeat=1;RepeatCorrectionApplied=0	SAC:ACF:DF:PD:GT:SGT:SF:SV:SIG:MT:PAC	0,0,0,0:0:1:2:./.:./.:.:0	0,0,0,0:0:1:2:./.:./.:.:0:0:.:.	0,0,0,1:0:1:2:./.:./.:.:0:0:.:.	0,0,0,0:0:1:2:./.:./.:.:0:0:.:.	0,0,0,0:0:1:2:./.:./.:.:0:0:.:.
chr1_ref_v2	161650	.	C	T	.	ExcRegion	IntersectsRepeat=0;RepeatCorrectionApplied=0	SAC:ACF:DF:PD:GT:SGT:SF:SV:SIG:MT:PAC	0,0,0,0:0:1:2:./.:./.:.:0	0,0,0,0:0:1:2:./.:./.:.:0:0:.:.	0,0,0,1:0:1:2:./.:./.:.:0:0:.:.	0,0,0,0:0:1:2:./.:./.:.:0:0:.:.	0,0,0,0:0:1:2:./.:./.:.:0:0:.:.
chr1_ref_v2	165693	.	C	T	.	ExcRegion	IntersectsRepeat=0;RepeatCorrectionApplied=0	SAC:ACF:DF:PD:GT:SGT:SF:SV:SIG:MT:PAC	41,0,0,0:0:1:2:./.:./.:.:0	26,0,18,0:1:1:2:./.:./.:.:0:0:.:.	22,0,0,0:0:1:2:./.:./.:.:0:0:.:.	52,0,0,0:0:1:2:./.:./.:.:0:0:.:.	105,0,0,0:0:1:2:./.:./.:.:0:0:.:.
chr1_ref_v2	165959	.	G	A	.	PASS	IntersectsRepeat=0;RepeatCorrectionApplied=0	SAC:ACF:DF:PD:GT:SGT:SF:SV:SIG:MT:PAC	57,52,0,0:1:1:2:0/0:./.:.:0	74,82,0,0:1:1:2:0/0:./.:.:0:0:.:.	78,66,1,1:1:1:2:0/0:./.:.:0:0:.:.	68,55,76,47:1:1:2:0/1:./.:.:0:1:g.165959G>A:0	301,255,0,0:1:1:2:0/0:./.:.:0:0:.:.
chr1_ref_v2	165993	.	G	A	.	PASS	IntersectsRepeat=0;RepeatCorrectionApplied=0	SAC:ACF:DF:PD:GT:SGT:SF:SV:SIG:MT:PAC	58,40,0,0:1:1:2:0/0:./.:.:0	37,40,44,22:1:1:2:0/1:0/0:0.125:0:1:g.165993G>A:0	67,72,0,0:1:1:2:0/0:./.:.:0:0:.:.	130,127,1,0:1:1:2:0/0:./.:.:0:0:.:.	303,255,0,0:1:1:2:0/0:./.:.:0:0:.:.
chr1_ref_v2	166447	.	G	A	.	PASS	IntersectsRepeat=0;RepeatCorrectionApplied=0	SAC:ACF:DF:PD:GT:SGT:SF:SV:SIG:MT:PAC	59,99,0,0:1:1:2:0/0:./.:.:0	42,39,37,47:1:1:2:0/1:./.:.:0:1:g.166447G>A:0	56,57,0,0:1:1:2:0/0:./.:.:0:0:.:.	112,97,0,0:1:1:2:0/0:./.:.:0:0:.:.	220,221,0,0:1:1:2:0/0:./.:.:0:0:.:.
chr1_ref_v2	168939	.	CAT	C	.	PASS	IntersectsRepeat=1;RepeatCorrectionApplied=1	SAC:ACF:DF:PD:GT:SGT:SF:SV:SIG:MT:PAC	61,61,2,1:1:1:2:0/0:./.:.:0	92,51,2,0:1:1:2:0/0:./.:.:0:0:.:.	44,39,7,4:1:1:2:0/0:0/1:0.25:0:0:.:.	111,81,7,2:1:1:2:0/0:./.:.:0:0:.:.	123,80,106,85:1:1:2:0/1:./.:.:0:1:g.168940_168941delAT:0
chr1_ref_v2	169161	.	G	T	.	PASS	IntersectsRepeat=0;RepeatCorrectionApplied=0	SAC:ACF:DF:PD:GT:SGT:SF:SV:SIG:MT:PAC	60,64,0,0:1:1:2:0/0:./.:.:0	35,51,33,65:1:1:2:0/1:1/1:0.125:0:1:g.169161G>T:0	41,63,1,1:1:1:2:0/0:./.:.:0:0:.:.	69,120,0,0:1:1:2:0/0:./.:.:0:0:.:.	220,277,0,0:1:1:2:0/0:./.:.:0:0:.:.
chr1_ref_v2	169477	.	A	G	.	PASS	IntersectsRepeat=0;RepeatCorrectionApplied=0	SAC:ACF:DF:PD:GT:SGT:SF:SV:SIG:MT:PAC	63,72,0,0:1:1:2:0/0:./.:.:0	34,39,39,53:1:1:2:0/1:1/1:0.125:0:1:g.169477A>G:0	56,54,0,0:1:1:2:0/0:./.:.:0:0:.:.	101,114,0,0:1:1:2:0/0:./.:.:0:0:.:.	287,265,0,0:1:1:2:0/0:./.:.:0:0:.:.
chr1_ref_v2	171279	.	G	T	.	PASS	IntersectsRepeat=1;RepeatCorrectionApplied=0	SAC:ACF:DF:PD:GT:SGT:SF:SV:SIG:MT:PAC	68,52,0,0:1:1:2:0/0:./.:.:0	43,29,56,38:1:1:2:0/1:1/1:0.125:0:1:g.171279G>T:0	60,44,0,0:1:1:2:0/0:./.:.:0:0:.:.	106,94,0,0:1:1:2:0/0:./.:.:0:0:.:.	214,221,0,0:1:1:2:0/0:./.:.:0:0:.:.
chr1_ref_v2	171578	.	TA	T,TAA	.	PASS	IntersectsRepeat=1;RepeatCorrectionApplied=1	SAC:ACF:DF:PD:GT:SGT:SF:SV:SIG:MT:PAC	58,70,4,3,1,1:1:1:2:0/0:./.:.:0	100,70,4,8,0,2:1:1:2:0/0:./.:.:0:0:.:.	74,35,2,4,3,1:1:1:2:0/0:./.:.:0:0:.:.	111,69,0,2,12,10:1:1:2:0/0:0/2:0.125:0:1:.:	132,96,138,101,16,2:1:1:2:0/1:0/0:0.125:0:1:g.171579delA:0
chr1_ref_v2	172474	.	G	A	.	PASS	IntersectsRepeat=0;RepeatCorrectionApplied=0	SAC:ACF:DF:PD:GT:SGT:SF:SV:SIG:MT:PAC	88,69,0,2:1:1:2:0/0:./.:.:0	47,40,48,50:1:1:2:0/1:./.:.:0:1:g.172474G>A:0	48,41,0,0:1:1:2:0/0:./.:.:0:0:.:.	83,104,0,0:1:1:2:0/0:./.:.:0:0:.:.	179,222,0,0:1:1:2:0/0:./.:.:0:0:.:.
chr1_ref_v2	176292	.	CT	C	.	PASS	IntersectsRepeat=1;RepeatCorrectionApplied=1	SAC:ACF:DF:PD:GT:SGT:SF:SV:SIG:MT:PAC	67,37,3,1:1:1:2:0/0:./.:.:0	118,37,13,7:1:1:2:0/0:./.:.:0:0:.:.	65,35,11,3:1:1:2:0/0:./.:.:0:0:.:.	118,73,20,9:1:1:2:0/0:./.:.:0:0:.:.	277,179,27,17:1:1:2:0/0:./.:.:0:0:.:.
chr1_ref_v2	176662	.	G	A	.	PASS	IntersectsRepeat=0;RepeatCorrectionApplied=0	SAC:ACF:DF:PD:GT:SGT:SF:SV:SIG:MT:PAC	26,20,0,0:1:1:2:0/0:./.:.:0	51,29,0,0:1:1:2:0/0:./.:.:0:0:.:.	60,41,0,0:1:1:2:0/0:./.:.:0:0:.:.	56,32,69,24:1:1:2:0/1:./.:.:0:1:g.176662G>A:0	303,211,0,0:1:1:2:0/0:./.:.:0:0:.:.
chr1_ref_v2	178171	.	GT	G	.	PASS	IntersectsRepeat=1;RepeatCorrectionApplied=1	SAC:ACF:DF:PD:GT:SGT:SF:SV:SIG:MT:PAC	37,66,0,0:1:1:2:0/0:./.:.:0	55,60,1,2:1:1:2:0/0:./.:.:0:0:.:.	24,41,2,1:1:1:2:0/0:./.:.:0:0:.:.	36,36,30,32:1:1:2:0/1:0/0:0.125:0:1:g.178172delT:0	163,183,4,3:1:1:2:0/0:./.:.:0:0:.:.
chr1_ref_v2	178937	.	CA	C,CAA	.	PASS	IntersectsRepeat=1;RepeatCorrectionApplied=1	SAC:ACF:DF:PD:GT:SGT:SF:SV:SIG:MT:PAC	23,44,3,2,0,3:1:1:2:0/0:./.:.:0	31,65,3,6,3,3:1:1:2:0/0:0/2:0.125:0:0:.:.	1,4,28,48,0,0:1:1:2:1/1:./.:.:0:1:g.178938delA,g.178938delA:0,1	34,59,1,8,6,10:1:1:2:0/0:0/2:0.125:0:0:.:.	106,148,12,16,24,22:1:1:2:0/0:0/2:0.25:0:0:.:.
chr1_ref_v2	179692	.	GT	G	.	PASS	IntersectsRepeat=1;RepeatCorrectionApplied=1	SAC:ACF:DF:PD:GT:SGT:SF:SV:SIG:MT:PAC	71,70,0,0:1:1:2:0/0:./.:.:0	75,73,0,0:1:1:2:0/0:./.:.:0:0:.:.	39,41,1,0:1:1:2:0/0:./.:.:0:0:.:.	44,42,25,45:1:1:2:0/1:0/0:0.125:0:1:g.179693delT:0	215,206,0,3:1:1:2:0/0:./.:.:0:0:.:.
chr1_ref_v2	179987	.	AT	A	.	PASS	IntersectsRepeat=1;RepeatCorrectionApplied=1	SAC:ACF:DF:PD:GT:SGT:SF:SV:SIG:MT:PAC	72,66,2,3:1:1:2:0/0:./.:.:0	56,67,1,2:1:1:2:0/0:./.:.:0:0:.:.	47,39,1,5:1:1:2:0/0:./.:.:0:0:.:.	96,66,7,10:1:1:2:0/0:./.:.:0:0:.:.	294,218,14,15:1:1:2:0/0:./.:.:0:0:.:.
chr1_ref_v2	180297	.	C	A	.	PASS	IntersectsRepeat=1;RepeatCorrectionApplied=0	SAC:ACF:DF:PD:GT:SGT:SF:SV:SIG:MT:PAC	76,53,0,0:1:1:2:0/0:./.:.:0	59,80,0,0:1:1:2:0/0:./.:.:0:0:.:.	50,52,0,0:1:1:2:0/0:./.:.:0:0:.:.	43,28,47,52:1:1:2:0/1:1/1:0.125:0:1:g.180297C>A:0	267,237,0,0:1:1:2:0/0:./.:.:0:0:.:.
chr1_ref_v2	181087	.	C	A	.	PASS	IntersectsRepeat=0;RepeatCorrectionApplied=0	SAC:ACF:DF:PD:GT:SGT:SF:SV:SIG:MT:PAC	59,53,0,0:1:1:2:0/0:./.:.:0	61,84,0,0:1:1:2:0/0:./.:.:0:0:.:.	0,3,47,60:1:1:2:1/1:0/1:0.125:0:1:g.181087C>A,g.181087C>A:0,1	95,111,0,0:1:1:2:0/0:./.:.:0:0:.:.	239,263,0,0:1:1:2:0/0:./.:.:0:0:.:.
chr1_ref_v2	183331	.	GA	G	.	PASS	IntersectsRepeat=1;RepeatCorrectionApplied=1	SAC:ACF:DF:PD:GT:SGT:SF:SV:SIG:MT:PAC	19,13,0,0:1:1:2:0/0:./.:.:0	1,1,4,8:1:1:2:./.:./.:.:0:1:.:.	37,42,3,3:1:1:2:0/0:./.:.:0:0:.:.	77,59,0,0:1:1:2:0/0:./.:.:0:0:.:.	213,130,3,3:1:1:2:0/0:./.:.:0:0:.:.
chr1_ref_v2	184825	.	A	G	.	PASS	IntersectsRepeat=0;RepeatCorrectionApplied=0	SAC:ACF:DF:PD:GT:SGT:SF:SV:SIG:MT:PAC	47,72,0,0:1:1:2:0/0:./.:.:0	82,95,0,0:1:1:2:0/0:./.:.:0:0:.:.	63,60,0,0:1:1:2:0/0:./.:.:0:0:.:.	75,58,51,38:1:1:2:0/1:0/0:0.25:0:1:g.184825A>G:0	274,205,0,0:1:1:2:0/0:./.:.:0:0:.:.
chr1_ref_v2	187759	.	G	A	.	PASS	IntersectsRepeat=0;RepeatCorrectionApplied=0	SAC:ACF:DF:PD:GT:SGT:SF:SV:SIG:MT:PAC	15,7,0,0:1:1:2:0/0:./.:.:0	49,45,0,2:1:1:2:0/0:./.:.:0:0:.:.	0,1,3,6:1:1:2:./.:./.:.:0:0:.:.	37,45,0,2:1:1:2:0/0:./.:.:0:0:.:.	74,90,6,15:1:1:2:0/0:0/1:0.25:0:0:.:.
chr1_ref_v2	189799	.	C	A	.	PASS	IntersectsRepeat=0;RepeatCorrectionApplied=0	SAC:ACF:DF:PD:GT:SGT:SF:SV:SIG:MT:PAC	12,53,0,0:1:1:2:0/0:./.:.:0	23,60,0,0:1:1:2:0/0:./.:.:0:0:.:.	1,1,16,65:1:1:2:1/1:./.:.:0:1:.:.	56,142,0,0:1:1:2:0/0:./.:.:0:0:.:.	193,375,0,0:1:1:2:0/0:./.:.:0:0:.:.
chr1_ref_v2	190491	.	G	A	.	PASS	IntersectsRepeat=0;RepeatCorrectionApplied=0	SAC:ACF:DF:PD:GT:SGT:SF:SV:SIG:MT:PAC	31,35,0,0:1:1:2:0/0:./.:.:0	51,39,0,0:1:1:2:0/0:./.:.:0:0:.:.	33,45,0,0:1:1:2:0/0:./.:.:0:0:.:.	26,25,32,39:1:1:2:0/1:1/1:0.125:0:1:g.190491G>A:0	172,211,0,0:1:1:2:0/0:./.:.:0:0:.:.
chr1_ref_v2	191067	.	A	ATCG	.	PASS	IntersectsRepeat=1;RepeatCorrectionApplied=1	SAC:ACF:DF:PD:GT:SGT:SF:SV:SIG:MT:PAC	0,0,18,14:1:1:2:1/1:./.:.:0	0,1,36,16:1:1:2:1/1:./.:.:0:0:.:.	0,0,25,9:1:1:2:1/1:./.:.:0:0:.:.	1,1,69,26:1:1:2:1/1:./.:.:0:0:.:.	4,0,174,85:1:1:2:1/1:./.:.:0:0:.:.
chr1_ref_v2	192002	.	TTAC	T	.	PASS	IntersectsRepeat=1;RepeatCorrectionApplied=1	SAC:ACF:DF:PD:GT:SGT:SF:SV:SIG:MT:PAC	36,28,0,0:1:1:2:0/0:./.:.:0	52,35,1,0:1:1:2:0/0:./.:.:0:0:.:.	40,39,1,2:1:1:2:0/0:./.:.:0:0:.:.	66,60,1,2:1:1:2:0/0:./.:.:0:0:.:.	105,120,95,94:1:1:2:0/1:0/0:0.125:0:1:g.192003_192005delTAC:0
chr1_ref_v2	192262	.	CA	C	.	PASS	IntersectsRepeat=1;RepeatCorrectionApplied=1	SAC:ACF:DF:PD:GT:SGT:SF:SV:SIG:MT:PAC	37,31,1,3:1:1:2:0/0:./.:.:0	51,35,5,5:1:1:2:0/0:./.:.:0:0:.:.	44,32,10,6:1:1:2:0/0:./.:.:0:0:.:.	60,64,13,18:1:1:2:0/0:./.:.:0:0:.:.	200,193,52,34:1:1:2:0/0:./.:.:0:1:.:
chr1_ref_v2	192498	.	C	A	.	PASS	IntersectsRepeat=0;RepeatCorrectionApplied=0	SAC:ACF:DF:PD:GT:SGT:SF:SV:SIG:MT:PAC	38,52,0,0:1:1:2:0/0:./.:.:0	52,77,0,0:1:1:2:0/0:./.:.:0:0:.:.	59,57,0,0:1:1:2:0/0:./.:.:0:0:.:.	112,85,0,0:1:1:2:0/0:./.:.:0:0:.:.	156,173,139,156:1:1:2:0/1:./.:.:0:1:g.192498C>A:0
chr1_ref_v2	193066	.	C	CCACCAA	.	PASS	IntersectsRepeat=1;RepeatCorrectionApplied=0	SAC:ACF:DF:PD:GT:SGT:SF:SV:SIG:MT:PAC	28,33,0,0:1:1:2:0/0:./.:.:0	46,59,0,0:1:1:2:0/0:./.:.:0:0:.:.	33,44,0,0:1:1:2:0/0:./.:.:0:0:.:.	28,45,19,32:1:1:2:0/1:0/0:0.125:0:1:g.193066_193067insCACCAA:0	94,111,83,90:1:1:2:0/1:0/0:0.125:0:1:g.193066_193067insCACCAA:0
chr1_ref_v2	193513	.	C	T	.	PASS	IntersectsRepeat=0;RepeatCorrectionApplied=0	SAC:ACF:DF:PD:GT:SGT:SF:SV:SIG:MT:PAC	70,50,0,0:1:1:2:0/0:./.:.:0	88,52,0,0:1:1:2:0/0:./.:.:0:0:.:.	1,3,51,40:1:1:2:1/1:0/1:0.125:0:1:g.193513C>T,g.193513C>T:0,1	121,91,0,0:1:1:2:0/0:./.:.:0:0:.:.	288,208,0,1:1:1:2:0/0:./.:.:0:0:.:.
chr1_ref_v2	193731	.	T	TATG	.	PASS	IntersectsRepeat=1;RepeatCorrectionApplied=1	SAC:ACF:DF:PD:GT:SGT:SF:SV:SIG:MT:PAC	1,1,74,37:1:1:2:1/1:./.:.:0	0,1,87,52:1:1:2:1/1:./.:.:0:0:.:.	2,1,49,33:1:1:2:1/1:./.:.:0:0:.:.	1,1,104,59:1:1:2:1/1:./.:.:0:0:.:.	4,3,266,120:1:1:2:1/1:./.:.:0:0:.:.
chr1_ref_v2	195965	.	C	T	.	PASS	IntersectsRepeat=0;RepeatCorrectionApplied=0	SAC:ACF:DF:PD:GT:SGT:SF:SV:SIG:MT:PAC	53,87,0,0:1:1:2:0/0:./.:.:0	63,97,0,0:1:1:2:0/0:./.:.:0:0:.:.	59,59,0,0:1:1:2:0/0:./.:.:0:0:.:.	43,52,43,46:1:1:2:0/1:./.:.:0:1:g.195965C>T:0	262,248,0,0:1:1:2:0/0:./.:.:0:0:.:.
chr1_ref_v2	198257	.	T	A	.	PASS	IntersectsRepeat=1;RepeatCorrectionApplied=0	SAC:ACF:DF:PD:GT:SGT:SF:SV:SIG:MT:PAC	8,15,2,3:1:1:2:0/0:0/1:0.25:0	9,18,5,0:1:1:2:0/0:0/1:0.5:0:0:.:.	7,12,6,1:1:1:2:0/0:0/1:0.5:0:0:.:.	12,32,14,6:1:1:2:0/1:0/0:0.25:0:0:.:.	43,62,18,16:1:1:2:0/0:0/1:0.5:1:0:.:.
chr1_ref_v2	198259	.	C	A	.	PASS	IntersectsRepeat=1;RepeatCorrectionApplied=0	SAC:ACF:DF:PD:GT:SGT:SF:SV:SIG:MT:PAC	4,2,12,15:1:1:2:0/1:1/1:0.5:0	7,4,10,13:1:1:2:0/1:1/1:0.25:0:0:.:.	5,10,18,11:1:1:2:0/1:1/1:0.25:0:0:.:.	7,12,27,30:1:1:2:1/1:0/1:0.5:1:0:.:.	25,20,71,69:1:1:2:1/1:0/1:0.5:1:0:.:.
chr1_ref_v2	198268	.	C	T	.	PASS	IntersectsRepeat=1;RepeatCorrectionApplied=0	SAC:ACF:DF:PD:GT:SGT:SF:SV:SIG:MT:PAC	5,1,8,11:1:1:2:0/1:1/1:0.5:0	9,6,9,11:1:1:2:0/1:1/1:0.125:0:0:.:.	10,9,18,11:1:1:2:0/1:1/1:0.25:0:0:.:.	10,14,28,25:1:1:2:0/1:1/1:0.25:0:0:.:.	32,20,68,54:1:1:2:1/1:0/1:0.5:1:0:.:.
chr1_ref_v2	198273	.	G	A	.	PASS	IntersectsRepeat=0;RepeatCorrectionApplied=0	SAC:ACF:DF:PD:GT:SGT:SF:SV:SIG:MT:PAC	6,1,5,8:1:1:2:0/1:1/1:0.25:0	9,8,6,9:1:1:2:0/1:./.:.:0:0:.:.	10,12,15,9:1:1:2:0/1:./.:.:0:0:.:.	12,19,25,20:1:1:2:0/1:1/1:0.125:0:0:.:.	37,29,60,43:1:1:2:0/1:1/1:0.25:0:0:.:.
chr1_ref_v2	198293	.	G	A	.	PASS	IntersectsRepeat=0;RepeatCorrectionApplied=0	SAC:ACF:DF:PD:GT:SGT:SF:SV:SIG:MT:PAC	14,10,6,32:1:1:2:0/1:1/1:0.25:0	20,17,14,53:1:1:2:0/1:1/1:0.25:0:0:.:.	19,28,21,42:1:1:2:0/1:1/1:0.125:0:0:.:.	30,41,42,71:1:1:2:0/1:1/1:0.25:0:0:.:.	80,95,81,176:1:1:2:0/1:1/1:0.25:0:0:.:.
chr1_ref_v2	198300	.	A	G	.	PASS	IntersectsRepeat=1;RepeatCorrectionApplied=0	SAC:ACF:DF:PD:GT:SGT:SF:SV:SIG:MT:PAC	13,12,7,47:1:1:2:0/1:1/1:0.25:0	19,16,11,59:1:1:2:0/1:1/1:0.25:0:0:.:.	14,27,17,44:1:1:2:0/1:1/1:0.25:0:0:.:.	27,43,35,76:1:1:2:0/1:1/1:0.25:0:0:.:.	82,106,70,177:1:1:2:0/1:1/1:0.125:0:0:.:.
chr1_ref_v2	198329	.	T	TTGAATTAAAGTTTGAAATA,TTGAATTAAGGTTTGGAATA	.	PASS	IntersectsRepeat=0;RepeatCorrectionApplied=0	SAC:ACF:DF:PD:GT:SGT:SF:SV:SIG:MT:PAC	0,0,29,16,1,34:1:1:2:1/2:1/1:0.125:0	0,0,30,10,1,42:1:1:2:1/2:./.:.:0:0:.:.	0,0,17,25,7,27:1:1:2:1/2:1/1:0.125:0:0:.:.	0,0,33,56,9,38:1:1:2:1/2:1/1:0.25:0:0:.:.	0,0,121,120,26,103:1:1:2:1/2:1/1:0.25:0:0:.:.
chr1_ref_v2	198379	.	C	CG	.	PASS	IntersectsRepeat=1;RepeatCorrectionApplied=0	SAC:ACF:DF:PD:GT:SGT:SF:SV:SIG:MT:PAC	0,0,65,46:1:1:2:1/1:./.:.:0	0,0,59,50:1:1:2:1/1:./.:.:0:0:.:.	0,0,33,41:1:1:2:1/1:./.:.:0:0:.:.	0,0,65,71:1:1:2:1/1:./.:.:0:0:.:.	0,0,232,163:1:1:2:1/1:./.:.:0:0:.:.
chr1_ref_v2	198380	.	A	AG	.	PASS	IntersectsRepeat=1;RepeatCorrectionApplied=0	SAC:ACF:DF:PD:GT:SGT:SF:SV:SIG:MT:PAC	0,0,65,48:1:1:2:1/1:./.:.:0	0,0,61,50:1:1:2:1/1:./.:.:0:0:.:.	0,0,35,41:1:1:2:1/1:./.:.:0:0:.:.	0,0,66,71:1:1:2:1/1:./.:.:0:0:.:.	0,0,237,161:1:1:2:1/1:./.:.:0:0:.:.
chr1_ref_v2	198585	.	A	AAAAATGCGTAAAAAGAAAGAAGACGTC	.	PASS	IntersectsRepeat=0;RepeatCorrectionApplied=0	SAC:ACF:DF:PD:GT:SGT:SF:SV:SIG:MT:PAC	0,0,21,32:1:1:2:1/1:./.:.:0	0,0,41,28:1:1:2:1/1:./.:.:0:0:.:.	0,0,14,9:1:1:2:1/1:./.:.:0:0:.:.	0,0,42,40:1:1:2:1/1:./.:.:0:0:.:.	0,1,66,124:1:1:2:1/1:./.:.:0:0:.:.
chr1_ref_v2	198636	.	C	T	.	PASS	IntersectsRepeat=0;RepeatCorrectionApplied=0	SAC:ACF:DF:PD:GT:SGT:SF:SV:SIG:MT:PAC	0,0,8,62:1:1:2:1/1:./.:.:0	0,0,10,59:1:1:2:1/1:./.:.:0:0:.:.	0,0,21,35:1:1:2:1/1:./.:.:0:0:.:.	0,0,48,72:1:1:2:1/1:./.:.:0:0:.:.	0,3,72,175:1:1:2:1/1:./.:.:0:0:.:.
chr1_ref_v2	198637	.	A	ATCCTTGAATAACGAACTTT	.	PASS	IntersectsRepeat=0;RepeatCorrectionApplied=0	SAC:ACF:DF:PD:GT:SGT:SF:SV:SIG:MT:PAC	0,0,8,74:1:1:2:1/1:./.:.:0	0,0,11,73:1:1:2:1/1:./.:.:0:0:.:.	0,0,25,42:1:1:2:1/1:./.:.:0:0:.:.	0,0,51,92:1:1:2:1/1:./.:.:0:0:.:.	0,1,81,190:1:1:2:1/1:./.:.:0:0:.:.
chr1_ref_v2	198643	.	T	TCAA	.	PASS	IntersectsRepeat=1;RepeatCorrectionApplied=0	SAC:ACF:DF:PD:GT:SGT:SF:SV:SIG:MT:PAC	0,0,2,57:1:1:2:1/1:./.:.:0	0,0,7,51:1:1:2:1/1:./.:.:0:0:.:.	0,0,19,29:1:1:2:1/1:./.:.:0:0:.:.	0,0,36,59:1:1:2:1/1:./.:.:0:0:.:.	0,0,59,139:1:1:2:1/1:./.:.:0:0:.:.
chr1_ref_v2	198644	.	T	TGTTTTA	.	PASS	IntersectsRepeat=1;RepeatCorrectionApplied=0	SAC:ACF:DF:PD:GT:SGT:SF:SV:SIG:MT:PAC	0,0,1,69:1:1:2:1/1:./.:.:0	0,1,5,74:1:1:2:1/1:./.:.:0:0:.:.	0,0,24,35:1:1:2:1/1:./.:.:0:0:.:.	0,0,33,79:1:1:2:1/1:./.:.:0:0:.:.	0,0,70,146:1:1:2:1/1:./.:.:0:0:.:.
chr1_ref_v2	198649	.	A	C	.	PASS	IntersectsRepeat=0;RepeatCorrectionApplied=0	SAC:ACF:DF:PD:GT:SGT:SF:SV:SIG:MT:PAC	0,0,18,67:1:1:2:1/1:./.:.:0	0,0,18,78:1:1:2:1/1:./.:.:0:0:.:.	0,0,28,37:1:1:2:1/1:./.:.:0:0:.:.	0,0,38,80:1:1:2:1/1:./.:.:0:0:.:.	0,0,81,145:1:1:2:1/1:./.:.:0:0:.:.
chr1_ref_v2	198651	.	C	G	.	PASS	IntersectsRepeat=0;RepeatCorrectionApplied=0	SAC:ACF:DF:PD:GT:SGT:SF:SV:SIG:MT:PAC	0,0,17,66:1:1:2:1/1:./.:.:0	0,0,18,78:1:1:2:1/1:./.:.:0:0:.:.	0,0,28,37:1:1:2:1/1:./.:.:0:0:.:.	0,0,35,79:1:1:2:1/1:./.:.:0:0:.:.	0,0,79,140:1:1:2:1/1:./.:.:0:0:.:.
chr1_ref_v2	198963	.	G	GCTTCCTCTGACGACAAGTCCGCTCCCACTTATAGTGTCCTGAGTGATTATTTATTTTTATGTGAACACCAAAAGGAATAA	.	PASS	IntersectsRepeat=0;RepeatCorrectionApplied=0	SAC:ACF:DF:PD:GT:SGT:SF:SV:SIG:MT:PAC	0,0,16,2:1:1:2:./.:./.:.:0	0,0,18,6:1:1:2:1/1:./.:.:0:0:.:.	0,0,3,11:1:1:2:./.:./.:.:0:0:.:.	0,0,5,6:1:1:2:./.:./.:.:0:0:.:.	0,1,21,40:1:1:2:1/1:./.:.:0:0:.:.
chr1_ref_v2	199072	.	T	TCACTTACCATATCAACCATTATGTTCAGTTAACTCACCTTTAAAGTACTGTGCACAACACCCTATTTCCATCTGATCGGTCGCTTTATCTGG	.	PASS	IntersectsRepeat=1;RepeatCorrectionApplied=0	SAC:ACF:DF:PD:GT:SGT:SF:SV:SIG:MT:PAC	0,0,5,44:1:1:2:1/1:./.:.:0	0,0,7,53:1:1:2:1/1:./.:.:0:0:.:.	0,0,5,27:1:1:2:1/1:./.:.:0:0:.:.	0,1,11,60:1:1:2:1/1:./.:.:0:0:.:.	0,0,20,120:1:1:2:1/1:./.:.:0:0:.:.
chr1_ref_v2	199130	.	G	GAGACCC	.	PASS	IntersectsRepeat=0;RepeatCorrectionApplied=0	SAC:ACF:DF:PD:GT:SGT:SF:SV:SIG:MT:PAC	2,22,0,2:1:1:2:0/0:0/1:0.25:0	3,23,0,9:1:1:2:0/0:0/1:0.5:0:0:.:.	2,13,0,2:1:1:2:./.:./.:.:0:0:.:.	2,26,0,2:1:1:2:0/0:0/1:0.25:0:0:.:.	11,46,0,6:1:1:2:0/0:0/1:0.25:0:0:.:.
chr1_ref_v2	199131	.	T	TGCCCGC	.	PASS	IntersectsRepeat=0;RepeatCorrectionApplied=0	SAC:ACF:DF:PD:GT:SGT:SF:SV:SIG:MT:PAC	2,22,0,1:1:1:2:0/0:0/1:0.125:0	3,23,0,8:1:1:2:0/0:0/1:0.5:0:0:.:.	2,14,0,2:1:1:2:./.:./.:.:0:0:.:.	2,27,0,1:1:1:2:0/0:0/1:0.125:0:0:.:.	12,46,0,3:1:1:2:0/0:0/1:0.125:0:0:.:.
chr1_ref_v2	200692	.	G	A	.	ExcRegion	IntersectsRepeat=1;RepeatCorrectionApplied=0	SAC:ACF:DF:PD:GT:SGT:SF:SV:SIG:MT:PAC	2,19,0,3:1:1:2:./.:./.:.:0	2,22,0,6:1:1:2:./.:./.:.:0:0:.:.	7,4,0,1:1:1:2:./.:./.:.:0:0:.:.	18,12,0,1:1:1:2:./.:./.:.:0:0:.:.	32,52,1,11:1:1:2:./.:./.:.:0:0:.:.
chr1_ref_v2	200705	.	G	GATGATTTGACTCAAT	.	ExcRegion	IntersectsRepeat=0;RepeatCorrectionApplied=0	SAC:ACF:DF:PD:GT:SGT:SF:SV:SIG:MT:PAC	2,3,0,6:1:1:2:./.:./.:.:0	1,3,0,8:1:1:2:./.:./.:.:0:0:.:.	5,3,0,3:1:1:2:./.:./.:.:0:0:.:.	9,0,0,2:1:1:2:./.:./.:.:0:0:.:.	21,7,1,33:1:1:2:./.:./.:.:0:0:.:.
chr1_ref_v2	201777	.	C	T	.	ExcRegion	IntersectsRepeat=1;RepeatCorrectionApplied=0	SAC:ACF:DF:PD:GT:SGT:SF:SV:SIG:MT:PAC	0,0,0,1:0:1:2:./.:./.:.:0	0,0,0,0:0:1:2:./.:./.:.:0:0:.:.	0,0,0,0:0:1:2:./.:./.:.:0:0:.:.	0,0,0,0:0:1:2:./.:./.:.:0:0:.:.	0,0,2,0:0:1:2:./.:./.:.:0:0:.:.
chr1_ref_v2	201849	.	A	G	.	ExcRegion	IntersectsRepeat=0;RepeatCorrectionApplied=0	SAC:ACF:DF:PD:GT:SGT:SF:SV:SIG:MT:PAC	1,0,0,0:0:1:2:./.:./.:.:0	1,0,0,0:0:1:2:./.:./.:.:0:0:.:.	1,0,0,0:0:1:2:./.:./.:.:0:0:.:.	5,0,0,0:0:1:2:./.:./.:.:0:0:.:.	3,0,2,0:1:1:2:./.:./.:.:0:0:.:.
chr1_ref_v2	201852	.	C	T	.	ExcRegion	IntersectsRepeat=0;RepeatCorrectionApplied=0	SAC:ACF:DF:PD:GT:SGT:SF:SV:SIG:MT:PAC	1,0,0,0:0:1:2:./.:./.:.:0	1,0,0,0:0:1:2:./.:./.:.:0:0:.:.	1,0,0,0:0:1:2:./.:./.:.:0:0:.:.	5,0,0,0:0:1:2:./.:./.:.:0:0:.:.	5,0,2,0:1:1:2:./.:./.:.:0:0:.:.
chr1_ref_v2	201984	.	A	G	.	ExcRegion	IntersectsRepeat=0;RepeatCorrectionApplied=0	SAC:ACF:DF:PD:GT:SGT:SF:SV:SIG:MT:PAC	0,0,0,0:0:1:2:./.:./.:.:0	0,0,0,0:0:1:2:./.:./.:.:0:0:.:.	0,0,0,0:0:1:2:./.:./.:.:0:0:.:.	0,0,0,0:0:1:2:./.:./.:.:0:0:.:.	1,0,0,2:1:1:2:./.:./.:.:0:0:.:.
chr1_ref_v2	202419	.	T	C	.	ExcRegion	IntersectsRepeat=0;RepeatCorrectionApplied=0	SAC:ACF:DF:PD:GT:SGT:SF:SV:SIG:MT:PAC	0,0,0,0:0:1:2:./.:./.:.:0	0,0,0,0:0:1:2:./.:./.:.:0:0:.:.	0,0,0,0:0:1:2:./.:./.:.:0:0:.:.	0,0,0,0:0:1:2:./.:./.:.:0:0:.:.	0,0,3,0:0:1:2:./.:./.:.:0:0:.:.
chr1_ref_v2	202422	.	C	T	.	ExcRegion	IntersectsRepeat=0;RepeatCorrectionApplied=0	SAC:ACF:DF:PD:GT:SGT:SF:SV:SIG:MT:PAC	0,0,0,0:0:1:2:./.:./.:.:0	0,0,0,0:0:1:2:./.:./.:.:0:0:.:.	0,0,0,0:0:1:2:./.:./.:.:0:0:.:.	0,0,0,0:0:1:2:./.:./.:.:0:0:.:.	0,0,3,0:0:1:2:./.:./.:.:0:0:.:.
chr1_ref_v2	202434	.	C	T	.	ExcRegion	IntersectsRepeat=0;RepeatCorrectionApplied=0	SAC:ACF:DF:PD:GT:SGT:SF:SV:SIG:MT:PAC	0,0,0,0:0:1:2:./.:./.:.:0	0,0,0,0:0:1:2:./.:./.:.:0:0:.:.	0,0,0,0:0:1:2:./.:./.:.:0:0:.:.	0,0,0,0:0:1:2:./.:./.:.:0:0:.:.	0,0,3,0:0:1:2:./.:./.:.:0:0:.:.
chr1_ref_v2	202888	.	T	TTCATTTCTTCCTCTG	.	ExcRegion	IntersectsRepeat=1;RepeatCorrectionApplied=0	SAC:ACF:DF:PD:GT:SGT:SF:SV:SIG:MT:PAC	0,0,0,16:0:1:2:./.:./.:.:0	0,1,0,14:1:1:2:./.:./.:.:0:0:.:.	0,0,0,6:0:1:2:./.:./.:.:0:0:.:.	0,0,0,2:0:1:2:./.:./.:.:0:0:.:.	0,0,1,15:1:1:2:./.:./.:.:0:0:.:.
chr1_ref_v2	203160	.	G	A	.	ExcRegion	IntersectsRepeat=1;RepeatCorrectionApplied=0	SAC:ACF:DF:PD:GT:SGT:SF:SV:SIG:MT:PAC	0,0,0,0:0:1:2:./.:./.:.:0	0,0,0,0:0:1:2:./.:./.:.:0:0:.:.	0,0,0,0:0:1:2:./.:./.:.:0:0:.:.	0,0,0,0:0:1:2:./.:./.:.:0:0:.:.	0,0,3,0:0:1:2:./.:./.:.:0:0:.:.
chr1_ref_v2	203210	.	T	C	.	ExcRegion	IntersectsRepeat=0;RepeatCorrectionApplied=0	SAC:ACF:DF:PD:GT:SGT:SF:SV:SIG:MT:PAC	0,0,0,1:0:1:2:./.:./.:.:0	0,0,0,3:0:1:2:./.:./.:.:0:0:.:.	0,0,0,1:0:1:2:./.:./.:.:0:0:.:.	0,0,0,0:0:1:2:./.:./.:.:0:0:.:.	0,0,1,2:1:1:2:./.:./.:.:0:0:.:.
chr1_ref_v2	203426	.	A	C	.	ExcRegion	IntersectsRepeat=1;RepeatCorrectionApplied=0	SAC:ACF:DF:PD:GT:SGT:SF:SV:SIG:MT:PAC	0,0,0,0:0:1:2:./.:./.:.:0	0,0,0,0:0:1:2:./.:./.:.:0:0:.:.	0,0,1,1:1:1:2:./.:./.:.:0:0:.:.	0,0,0,0:0:1:2:./.:./.:.:0:0:.:.	0,0,3,4:1:1:2:./.:./.:.:0:0:.:.
chr1_ref_v2	203429	.	A	G	.	ExcRegion	IntersectsRepeat=1;RepeatCorrectionApplied=0	SAC:ACF:DF:PD:GT:SGT:SF:SV:SIG:MT:PAC	0,0,0,0:0:1:2:./.:./.:.:0	0,0,0,0:0:1:2:./.:./.:.:0:0:.:.	0,0,1,1:1:1:2:./.:./.:.:0:0:.:.	0,0,0,0:0:1:2:./.:./.:.:0:0:.:.	0,0,3,2:1:1:2:./.:./.:.:0:0:.:.
chr1_ref_v2	203480	.	A	T	.	ExcRegion	IntersectsRepeat=1;RepeatCorrectionApplied=0	SAC:ACF:DF:PD:GT:SGT:SF:SV:SIG:MT:PAC	0,0,0,0:0:1:2:./.:./.:.:0	0,0,2,0:0:1:2:./.:./.:.:0:0:.:.	0,0,0,0:0:1:2:./.:./.:.:0:0:.:.	0,0,1,0:0:1:2:./.:./.:.:0:0:.:.	0,0,0,0:0:1:2:./.:./.:.:0:0:.:.
chr1_ref_v2	203600	.	G	A	.	ExcRegion	IntersectsRepeat=0;RepeatCorrectionApplied=0	SAC:ACF:DF:PD:GT:SGT:SF:SV:SIG:MT:PAC	0,0,3,0:0:1:2:./.:./.:.:0	0,0,3,0:0:1:2:./.:./.:.:0:0:.:.	0,0,4,1:1:1:2:./.:./.:.:0:0:.:.	0,0,9,0:0:1:2:./.:./.:.:0:0:.:.	0,0,18,0:0:1:2:./.:./.:.:0:0:.:.
chr1_ref_v2	203610	.	C	A	.	ExcRegion	IntersectsRepeat=0;RepeatCorrectionApplied=0	SAC:ACF:DF:PD:GT:SGT:SF:SV:SIG:MT:PAC	0,0,4,0:0:1:2:./.:./.:.:0	0,0,5,0:0:1:2:./.:./.:.:0:0:.:.	0,0,3,0:0:1:2:./.:./.:.:0:0:.:.	0,0,9,0:0:1:2:./.:./.:.:0:0:.:.	0,0,18,0:0:1:2:./.:./.:.:0:0:.:.
chr1_ref_v2	203695	.	A	ATACTGGAGCTGCTGAGACAACTACCAG	.	ExcRegion	IntersectsRepeat=0;RepeatCorrectionApplied=0	SAC:ACF:DF:PD:GT:SGT:SF:SV:SIG:MT:PAC	0,0,1,0:0:1:2:./.:./.:.:0	0,0,0,3:0:1:2:./.:./.:.:0:0:.:.	0,0,1,4:1:1:2:./.:./.:.:0:0:.:.	0,0,1,3:1:1:2:./.:./.:.:0:0:.:.	0,0,2,12:1:1:2:./.:./.:.:0:0:.:.
chr1_ref_v2	204457	.	A	AACCATCGCC	.	PASS	IntersectsRepeat=0;RepeatCorrectionApplied=0	SAC:ACF:DF:PD:GT:SGT:SF:SV:SIG:MT:PAC	0,0,0,0:0:1:2:./.:./.:.:0	0,0,0,0:0:1:2:./.:./.:.:0:0:.:.	0,0,0,0:0:1:2:./.:./.:.:0:0:.:.	0,0,0,1:0:1:2:./.:./.:.:0:0:.:.	0,0,1,1:1:1:2:./.:./.:.:0:0:.:.
chr1_ref_v2	204460	.	C	T	.	PASS	IntersectsRepeat=1;RepeatCorrectionApplied=0	SAC:ACF:DF:PD:GT:SGT:SF:SV:SIG:MT:PAC	0,0,0,0:0:1:2:./.:./.:.:0	0,0,0,0:0:1:2:./.:./.:.:0:0:.:.	0,0,0,0:0:1:2:./.:./.:.:0:0:.:.	0,0,0,1:0:1:2:./.:./.:.:0:0:.:.	0,0,1,1:1:1:2:./.:./.:.:0:0:.:.
chr1_ref_v2	205958	.	T	C	.	PASS	IntersectsRepeat=0;RepeatCorrectionApplied=0	SAC:ACF:DF:PD:GT:SGT:SF:SV:SIG:MT:PAC	0,0,0,1:0:1:2:./.:./.:.:0	0,0,0,0:0:1:2:./.:./.:.:0:0:.:.	0,0,0,0:0:1:2:./.:./.:.:0:0:.:.	0,0,0,0:0:1:2:./.:./.:.:0:0:.:.	0,0,0,0:0:1:2:./.:./.:.:0:0:.:.
chr1_ref_v2	205971	.	C	T	.	PASS	IntersectsRepeat=0;RepeatCorrectionApplied=0	SAC:ACF:DF:PD:GT:SGT:SF:SV:SIG:MT:PAC	0,0,0,1:0:1:2:./.:./.:.:0	0,0,0,0:0:1:2:./.:./.:.:0:0:.:.	0,0,0,0:0:1:2:./.:./.:.:0:0:.:.	0,0,0,0:0:1:2:./.:./.:.:0:0:.:.	0,0,0,0:0:1:2:./.:./.:.:0:0:.:.
chr1_ref_v2	205981	.	G	C	.	PASS	IntersectsRepeat=0;RepeatCorrectionApplied=0	SAC:ACF:DF:PD:GT:SGT:SF:SV:SIG:MT:PAC	0,0,0,1:0:1:2:./.:./.:.:0	0,0,0,0:0:1:2:./.:./.:.:0:0:.:.	0,0,0,0:0:1:2:./.:./.:.:0:0:.:.	0,0,0,0:0:1:2:./.:./.:.:0:0:.:.	0,0,0,0:0:1:2:./.:./.:.:0:0:.:.
chr1_ref_v2	206483	.	A	T	.	PASS	IntersectsRepeat=1;RepeatCorrectionApplied=0	SAC:ACF:DF:PD:GT:SGT:SF:SV:SIG:MT:PAC	0,0,0,0:0:1:2:./.:./.:.:0	0,0,2,0:0:1:2:./.:./.:.:0:0:.:.	0,0,3,0:0:1:2:./.:./.:.:0:0:.:.	0,0,0,0:0:1:2:./.:./.:.:0:0:.:.	0,0,4,0:0:1:2:./.:./.:.:0:0:.:.
chr1_ref_v2	206517	.	T	C	.	PASS	IntersectsRepeat=0;RepeatCorrectionApplied=0	SAC:ACF:DF:PD:GT:SGT:SF:SV:SIG:MT:PAC	0,0,0,0:0:1:2:./.:./.:.:0	0,0,1,0:0:1:2:./.:./.:.:0:0:.:.	0,0,3,0:0:1:2:./.:./.:.:0:0:.:.	0,0,0,0:0:1:2:./.:./.:.:0:0:.:.	0,0,1,0:0:1:2:./.:./.:.:0:0:.:.
chr1_ref_v2	206581	.	C	CACA	.	PASS	IntersectsRepeat=0;RepeatCorrectionApplied=0	SAC:ACF:DF:PD:GT:SGT:SF:SV:SIG:MT:PAC	0,0,0,0:0:1:2:./.:./.:.:0	0,0,0,0:0:1:2:./.:./.:.:0:0:.:.	0,0,0,0:0:1:2:./.:./.:.:0:0:.:.	0,0,0,0:0:1:2:./.:./.:.:0:0:.:.	0,0,1,0:0:1:2:./.:./.:.:0:0:.:.
chr1_ref_v2	206583	.	T	TAAAGCCC	.	PASS	IntersectsRepeat=0;RepeatCorrectionApplied=0	SAC:ACF:DF:PD:GT:SGT:SF:SV:SIG:MT:PAC	0,0,0,0:0:1:2:./.:./.:.:0	0,0,0,0:0:1:2:./.:./.:.:0:0:.:.	0,0,0,0:0:1:2:./.:./.:.:0:0:.:.	0,0,0,0:0:1:2:./.:./.:.:0:0:.:.	0,0,1,0:0:1:2:./.:./.:.:0:0:.:.
chr1_ref_v2	206615	.	C	T	.	PASS	IntersectsRepeat=0;RepeatCorrectionApplied=0	SAC:ACF:DF:PD:GT:SGT:SF:SV:SIG:MT:PAC	0,0,0,0:0:1:2:./.:./.:.:0	0,0,0,0:0:1:2:./.:./.:.:0:0:.:.	0,0,0,1:0:1:2:./.:./.:.:0:0:.:.	0,0,0,0:0:1:2:./.:./.:.:0:0:.:.	0,0,1,1:1:1:2:./.:./.:.:0:0:.:.
chr1_ref_v2	206757	.	C	CAGGCAAACTGAAT	.	PASS	IntersectsRepeat=1;RepeatCorrectionApplied=0	SAC:ACF:DF:PD:GT:SGT:SF:SV:SIG:MT:PAC	0,0,0,0:0:1:2:./.:./.:.:0	0,0,0,0:0:1:2:./.:./.:.:0:0:.:.	0,0,0,0:0:1:2:./.:./.:.:0:0:.:.	0,0,0,1:0:1:2:./.:./.:.:0:0:.:.	0,0,0,1:0:1:2:./.:./.:.:0:0:.:.
chr1_ref_v2	207011	.	T	C	.	PASS	IntersectsRepeat=1;RepeatCorrectionApplied=0	SAC:ACF:DF:PD:GT:SGT:SF:SV:SIG:MT:PAC	0,0,0,0:0:1:2:./.:./.:.:0	0,0,0,0:0:1:2:./.:./.:.:0:0:.:.	0,0,1,1:1:1:2:./.:./.:.:0:0:.:.	0,0,0,0:0:1:2:./.:./.:.:0:0:.:.	0,0,0,0:0:1:2:./.:./.:.:0:0:.:.
chr1_ref_v2	208079	.	CT	C	.	PASS	IntersectsRepeat=0;RepeatCorrectionApplied=0	SAC:ACF:DF:PD:GT:SGT:SF:SV:SIG:MT:PAC	0,0,0,0:0:1:2:./.:./.:.:0	0,0,0,0:0:1:2:./.:./.:.:0:0:.:.	0,0,0,0:0:1:2:./.:./.:.:0:0:.:.	0,0,0,0:0:1:2:./.:./.:.:0:0:.:.	0,0,1,1:1:1:2:./.:./.:.:0:0:.:.
chr1_ref_v2	215056	.	C	T	.	PASS	IntersectsRepeat=0;RepeatCorrectionApplied=0	SAC:ACF:DF:PD:GT:SGT:SF:SV:SIG:MT:PAC	0,0,1,0:0:1:2:./.:./.:.:0	0,0,3,0:0:1:2:./.:./.:.:0:0:.:.	0,0,0,0:0:1:2:./.:./.:.:0:0:.:.	0,0,1,0:0:1:2:./.:./.:.:0:0:.:.	0,0,3,0:0:1:2:./.:./.:.:0:0:.:.
chr1_ref_v2	215060	.	G	A	.	PASS	IntersectsRepeat=0;RepeatCorrectionApplied=0	SAC:ACF:DF:PD:GT:SGT:SF:SV:SIG:MT:PAC	0,0,1,0:0:1:2:./.:./.:.:0	0,0,3,0:0:1:2:./.:./.:.:0:0:.:.	0,0,0,0:0:1:2:./.:./.:.:0:0:.:.	0,0,2,0:0:1:2:./.:./.:.:0:0:.:.	0,0,6,0:0:1:2:./.:./.:.:0:0:.:.
chr1_ref_v2	215063	.	C	T	.	PASS	IntersectsRepeat=0;RepeatCorrectionApplied=0	SAC:ACF:DF:PD:GT:SGT:SF:SV:SIG:MT:PAC	0,0,2,0:0:1:2:./.:./.:.:0	0,0,3,0:0:1:2:./.:./.:.:0:0:.:.	0,0,0,0:0:1:2:./.:./.:.:0:0:.:.	0,0,2,0:0:1:2:./.:./.:.:0:0:.:.	0,0,6,0:0:1:2:./.:./.:.:0:0:.:.
chr1_ref_v2	216669	.	A	T	.	PASS	IntersectsRepeat=0;RepeatCorrectionApplied=0	SAC:ACF:DF:PD:GT:SGT:SF:SV:SIG:MT:PAC	0,0,0,0:0:1:2:./.:./.:.:0	0,0,0,0:0:1:2:./.:./.:.:0:0:.:.	0,1,1,1:1:1:2:./.:./.:.:0:0:.:.	0,1,0,0:0:1:2:./.:./.:.:0:0:.:.	0,2,0,0:0:1:2:./.:./.:.:0:0:.:.
chr1_ref_v2	217962	.	C	A	.	PASS	IntersectsRepeat=0;RepeatCorrectionApplied=0	SAC:ACF:DF:PD:GT:SGT:SF:SV:SIG:MT:PAC	0,0,0,0:0:1:2:./.:./.:.:0	0,0,0,0:0:1:2:./.:./.:.:0:0:.:.	0,0,0,0:0:1:2:./.:./.:.:0:0:.:.	0,0,0,0:0:1:2:./.:./.:.:0:0:.:.	0,0,0,1:0:1:2:./.:./.:.:0:0:.:.
chr1_ref_v2	217975	.	C	A	.	PASS	IntersectsRepeat=0;RepeatCorrectionApplied=0	SAC:ACF:DF:PD:GT:SGT:SF:SV:SIG:MT:PAC	0,0,0,0:0:1:2:./.:./.:.:0	0,0,0,0:0:1:2:./.:./.:.:0:0:.:.	0,0,0,0:0:1:2:./.:./.:.:0:0:.:.	0,0,0,0:0:1:2:./.:./.:.:0:0:.:.	0,0,0,1:0:1:2:./.:./.:.:0:0:.:.
chr1_ref_v2	219115	.	CTTTTTTTTTTTTTTTTTT	C,CT	.	PASS	IntersectsRepeat=1;RepeatCorrectionApplied=1	SAC:ACF:DF:PD:GT:SGT:SF:SV:SIG:MT:PAC	0,4,0,3,0,16:1:1:2:0/2:2/2:0.5:0	0,2,0,11,2,8:1:1:2:2/2:0/2:0.25:0:0:.:.	0,0,0,0,1,7:1:1:2:./.:./.:.:0:0:.:.	0,5,0,3,2,7:1:1:2:./.:./.:.:0:0:.:.	0,9,0,20,1,25:1:1:2:2/2:0/2:0.25:0:0:.:.
chr1_ref_v2	219137	.	T	C	.	PASS	IntersectsRepeat=1;RepeatCorrectionApplied=0	SAC:ACF:DF:PD:GT:SGT:SF:SV:SIG:MT:PAC	0,9,0,16:1:1:2:0/1:1/1:0.25:0	0,19,3,8:1:1:2:0/1:0/0:0.25:0:0:.:.	0,2,1,8:1:1:2:./.:./.:.:0:0:.:.	0,9,2,8:1:1:2:./.:./.:.:0:0:.:.	0,40,1,26:1:1:2:0/1:0/0:0.25:0:0:.:.
chr1_ref_v2	219138	.	T	C	.	PASS	IntersectsRepeat=1;RepeatCorrectionApplied=0	SAC:ACF:DF:PD:GT:SGT:SF:SV:SIG:MT:PAC	0,21,0,4:1:1:2:0/0:0/1:0.5:0	3,14,0,14:1:1:2:0/1:./.:.:0:0:.:.	1,10,0,1:1:1:2:./.:./.:.:0:0:.:.	2,14,0,3:1:1:2:./.:./.:.:0:0:.:.	1,45,0,25:1:1:2:0/1:0/0:0.25:0:0:.:.
chr1_ref_v2	221349	.	T	C	.	PASS	IntersectsRepeat=0;RepeatCorrectionApplied=0	SAC:ACF:DF:PD:GT:SGT:SF:SV:SIG:MT:PAC	2,0,0,0:0:1:2:./.:./.:.:0	2,0,0,0:0:1:2:./.:./.:.:0:0:.:.	0,0,1,1:1:1:2:./.:./.:.:0:0:.:.	6,0,0,0:0:1:2:./.:./.:.:0:0:.:.	5,2,0,0:1:1:2:./.:./.:.:0:0:.:.
chr1_ref_v2	221368	.	A	G	.	PASS	IntersectsRepeat=0;RepeatCorrectionApplied=0	SAC:ACF:DF:PD:GT:SGT:SF:SV:SIG:MT:PAC	1,0,0,0:0:1:2:./.:./.:.:0	1,0,0,0:0:1:2:./.:./.:.:0:0:.:.	0,0,1,1:1:1:2:./.:./.:.:0:0:.:.	4,0,0,0:0:1:2:./.:./.:.:0:0:.:.	3,0,0,0:0:1:2:./.:./.:.:0:0:.:.
chr1_ref_v2	221379	.	GGAAGAA	G	.	PASS	IntersectsRepeat=1;RepeatCorrectionApplied=1	SAC:ACF:DF:PD:GT:SGT:SF:SV:SIG:MT:PAC	0,0,0,0:0:1:2:./.:./.:.:0	0,0,0,0:0:1:2:./.:./.:.:0:0:.:.	1,1,1,0:1:1:2:./.:./.:.:0:0:.:.	0,0,0,1:0:1:2:./.:./.:.:0:0:.:.	0,0,1,0:0:1:2:./.:./.:.:0:0:.:.
chr1_ref_v2	222985	.	T	TAATATATA	.	PASS	IntersectsRepeat=0;RepeatCorrectionApplied=0	SAC:ACF:DF:PD:GT:SGT:SF:SV:SIG:MT:PAC	0,0,0,0:0:1:2:./.:./.:.:0	0,0,0,0:0:1:2:./.:./.:.:0:0:.:.	0,0,0,0:0:1:2:./.:./.:.:0:0:.:.	0,0,0,0:0:1:2:./.:./.:.:0:0:.:.	0,0,0,1:0:1:2:./.:./.:.:0:0:.:.
chr1_ref_v2	223156	.	G	A	.	PASS	IntersectsRepeat=0;RepeatCorrectionApplied=0	SAC:ACF:DF:PD:GT:SGT:SF:SV:SIG:MT:PAC	0,0,0,0:0:1:2:./.:./.:.:0	0,0,0,0:0:1:2:./.:./.:.:0:0:.:.	0,0,0,1:0:1:2:./.:./.:.:0:0:.:.	0,0,0,0:0:1:2:./.:./.:.:0:0:.:.	0,0,0,1:0:1:2:./.:./.:.:0:0:.:.
chr1_ref_v2	224261	.	G	GCCACCA	.	PASS	IntersectsRepeat=0;RepeatCorrectionApplied=0	SAC:ACF:DF:PD:GT:SGT:SF:SV:SIG:MT:PAC	0,0,0,0:0:1:2:./.:./.:.:0	0,0,0,0:0:1:2:./.:./.:.:0:0:.:.	0,0,0,0:0:1:2:./.:./.:.:0:0:.:.	0,0,0,1:0:1:2:./.:./.:.:0:0:.:.	0,0,0,1:0:1:2:./.:./.:.:0:0:.:.
chr1_ref_v2	224262	.	G	GA	.	PASS	IntersectsRepeat=0;RepeatCorrectionApplied=0	SAC:ACF:DF:PD:GT:SGT:SF:SV:SIG:MT:PAC	0,0,0,0:0:1:2:./.:./.:.:0	0,0,0,0:0:1:2:./.:./.:.:0:0:.:.	0,0,0,0:0:1:2:./.:./.:.:0:0:.:.	0,0,0,0:0:1:2:./.:./.:.:0:0:.:.	0,0,0,1:0:1:2:./.:./.:.:0:0:.:.
chr2_ref_v2	34	.	G	A	.	ExcRegion	IntersectsRepeat=1;RepeatCorrectionApplied=0	SAC:ACF:DF:PD:GT:SGT:SF:SV:SIG:MT:PAC	5,0,0,0:0:1:2:./.:./.:.:0	7,0,0,0:0:1:2:./.:./.:.:0:0:.:.	8,0,1,1:1:1:2:./.:./.:.:0:0:.:.	16,2,0,0:1:1:2:./.:./.:.:0:0:.:.	89,1,0,0:1:1:2:./.:./.:.:0:0:.:.
chr2_ref_v2	38	.	T	A	.	ExcRegion	IntersectsRepeat=1;RepeatCorrectionApplied=0	SAC:ACF:DF:PD:GT:SGT:SF:SV:SIG:MT:PAC	5,0,0,0:0:1:2:./.:./.:.:0	9,0,0,0:0:1:2:./.:./.:.:0:0:.:.	10,0,1,1:1:1:2:./.:./.:.:0:0:.:.	20,2,0,0:1:1:2:./.:./.:.:0:0:.:.	118,2,0,0:1:1:2:./.:./.:.:0:0:.:.
chr2_ref_v2	6059	.	A	C	.	ExcRegion	IntersectsRepeat=0;RepeatCorrectionApplied=0	SAC:ACF:DF:PD:GT:SGT:SF:SV:SIG:MT:PAC	35,27,0,11:1:1:2:./.:./.:.:0	61,24,0,24:1:1:2:./.:./.:.:0:0:.:.	79,29,0,15:1:1:2:./.:./.:.:0:0:.:.	94,59,0,11:1:1:2:./.:./.:.:0:0:.:.	234,117,0,37:1:1:2:./.:./.:.:0:0:.:.
chr2_ref_v2	6913	.	T	C	.	PASS	IntersectsRepeat=1;RepeatCorrectionApplied=0	SAC:ACF:DF:PD:GT:SGT:SF:SV:SIG:MT:PAC	48,23,0,0:1:1:2:0/0:./.:.:0	103,63,0,0:1:1:2:0/0:./.:.:0:0:.:.	122,120,0,1:1:1:2:0/0:./.:.:0:0:.:.	118,75,0,0:1:1:2:0/0:./.:.:0:0:.:.	120,96,52,34:1:1:2:0/0:0/1:0.5:0:1:.:.
chr2_ref_v2	7024	.	G	A	.	PASS	IntersectsRepeat=0;RepeatCorrectionApplied=0	SAC:ACF:DF:PD:GT:SGT:SF:SV:SIG:MT:PAC	41,36,0,4:1:1:2:0/0:0/1:0.125:0	62,86,2,11:1:1:2:0/0:0/1:0.125:0:0:.:.	55,60,8,26:1:1:2:0/0:0/1:0.5:1:0:.:.	82,72,4,38:1:1:2:0/0:0/1:0.5:0:0:.:.	169,153,12,48:1:1:2:0/0:0/1:0.25:0:0:.:.
chr2_ref_v2	7047	.	C	A	.	PASS	IntersectsRepeat=0;RepeatCorrectionApplied=0	SAC:ACF:DF:PD:GT:SGT:SF:SV:SIG:MT:PAC	31,45,0,0:1:1:2:0/0:./.:.:0	61,101,0,0:1:1:2:0/0:./.:.:0:0:.:.	43,59,14,15:1:1:2:0/0:0/1:0.5:1:1:.:	71,101,0,0:1:1:2:0/0:./.:.:0:0:.:.	153,189,0,0:1:1:2:0/0:./.:.:0:0:.:.
chr2_ref_v2	7509	.	C	CA	.	PASS	IntersectsRepeat=1;RepeatCorrectionApplied=0	SAC:ACF:DF:PD:GT:SGT:SF:SV:SIG:MT:PAC	0,0,2,0:0:1:2:./.:./.:.:0	0,0,2,0:0:1:2:./.:./.:.:0:0:.:.	0,0,0,0:0:1:2:./.:./.:.:0:0:.:.	0,0,1,0:0:1:2:./.:./.:.:0:0:.:.	0,0,2,3:1:1:2:./.:./.:.:0:0:.:.
chr2_ref_v2	7510	.	G	A	.	PASS	IntersectsRepeat=1;RepeatCorrectionApplied=0	SAC:ACF:DF:PD:GT:SGT:SF:SV:SIG:MT:PAC	0,0,2,0:0:1:2:./.:./.:.:0	0,0,2,0:0:1:2:./.:./.:.:0:0:.:.	0,0,0,0:0:1:2:./.:./.:.:0:0:.:.	0,0,1,0:0:1:2:./.:./.:.:0:0:.:.	0,0,3,3:1:1:2:./.:./.:.:0:0:.:.
chr2_ref_v2	9020	.	GAAAA	G,GAA	.	ExcRegion	IntersectsRepeat=1;RepeatCorrectionApplied=1	SAC:ACF:DF:PD:GT:SGT:SF:SV:SIG:MT:PAC	18,30,0,0,0,0:1:1:2:./.:./.:.:0	2,3,7,16,3,6:1:1:2:./.:./.:.:0:1:.:.	12,11,3,7,7,10:1:1:2:./.:./.:.:0:1:.:.	47,45,0,0,0,1:1:1:2:./.:./.:.:0:0:.:.	78,92,1,5,7,17:1:1:2:./.:./.:.:0:0:.:.
chr2_ref_v2	10235	.	C	A	.	PASS	IntersectsRepeat=1;RepeatCorrectionApplied=0	SAC:ACF:DF:PD:GT:SGT:SF:SV:SIG:MT:PAC	44,56,0,1:1:1:2:0/0:./.:.:0	68,80,0,0:1:1:2:0/0:./.:.:0:0:.:.	73,89,0,0:1:1:2:0/0:./.:.:0:0:.:.	54,52,47,47:1:1:2:0/1:./.:.:0:1:g.10235C>A:0	200,216,0,0:1:1:2:0/0:./.:.:0:0:.:.
chr2_ref_v2	11716	.	C	T	.	PASS	IntersectsRepeat=1;RepeatCorrectionApplied=0	SAC:ACF:DF:PD:GT:SGT:SF:SV:SIG:MT:PAC	78,59,0,0:1:1:2:0/0:./.:.:0	96,101,0,0:1:1:2:0/0:./.:.:0:0:.:.	76,69,0,0:1:1:2:0/0:./.:.:0:0:.:.	39,51,39,29:1:1:2:0/1:0/0:0.125:0:1:g.11716C>T:0	212,221,1,0:1:1:2:0/0:./.:.:0:0:.:.
chr2_ref_v2	12404	.	G	A	.	PASS	IntersectsRepeat=1;RepeatCorrectionApplied=0	SAC:ACF:DF:PD:GT:SGT:SF:SV:SIG:MT:PAC	58,76,0,0:1:1:2:0/0:./.:.:0	78,96,0,1:1:1:2:0/0:./.:.:0:0:.:.	40,36,41,39:1:1:2:0/1:./.:.:0:1:g.12404G>A:0	68,69,0,0:1:1:2:0/0:./.:.:0:0:.:.	178,165,1,0:1:1:2:0/0:./.:.:0:0:.:.
chr2_ref_v2	14548	.	A	C	.	PASS	IntersectsRepeat=0;RepeatCorrectionApplied=0	SAC:ACF:DF:PD:GT:SGT:SF:SV:SIG:MT:PAC	58,11,0,11:1:1:2:0/0:0/1:0.25:0	82,16,0,17:1:1:2:0/0:0/1:0.25:0:0:.:.	78,29,0,30:1:1:2:0/0:0/1:0.5:0:0:.:.	78,37,0,23:1:1:2:0/0:0/1:0.25:0:0:.:.	209,120,0,63:1:1:2:0/0:0/1:0.25:0:0:.:.
chr2_ref_v2	15984	.	C	T	.	PASS	IntersectsRepeat=0;RepeatCorrectionApplied=0	SAC:ACF:DF:PD:GT:SGT:SF:SV:SIG:MT:PAC	55,49,0,0:1:1:2:0/0:./.:.:0	74,56,0,0:1:1:2:0/0:./.:.:0:0:.:.	81,81,0,0:1:1:2:0/0:./.:.:0:0:.:.	30,39,47,50:1:1:2:0/1:1/1:0.125:0:1:g.15984C>T:0	233,249,0,0:1:1:2:0/0:./.:.:0:0:.:.
chr2_ref_v2	19054	.	T	G	.	PASS	IntersectsRepeat=0;RepeatCorrectionApplied=0	SAC:ACF:DF:PD:GT:SGT:SF:SV:SIG:MT:PAC	16,88,10,0:1:1:2:0/0:0/1:0.25:0	21,93,26,0:1:1:2:0/0:0/1:0.5:0:0:.:.	26,77,20,0:1:1:2:0/0:0/1:0.25:0:0:.:.	33,93,30,0:1:1:2:0/0:0/1:0.5:0:0:.:.	69,198,66,0:1:1:2:0/0:0/1:0.5:0:0:.:.
chr2_ref_v2	20886	.	A	G	.	PASS	IntersectsRepeat=0;RepeatCorrectionApplied=0	SAC:ACF:DF:PD:GT:SGT:SF:SV:SIG:MT:PAC	61,66,0,0:1:1:2:0/0:./.:.:0	69,72,0,0:1:1:2:0/0:./.:.:0:0:.:.	50,44,63,35:1:1:2:0/1:./.:.:0:1:g.20886A>G:0	142,74,0,0:1:1:2:0/0:./.:.:0:0:.:.	302,181,1,0:1:1:2:0/0:./.:.:0:0:.:.
chr2_ref_v2	21413	.	G	T	.	PASS	IntersectsRepeat=1;RepeatCorrectionApplied=0	SAC:ACF:DF:PD:GT:SGT:SF:SV:SIG:MT:PAC	79,73,1,0:1:1:2:0/0:./.:.:0	38,53,55,44:1:1:2:0/1:./.:.:0:1:g.21413G>T:0	84,84,0,0:1:1:2:0/0:./.:.:0:0:.:.	95,108,0,0:1:1:2:0/0:./.:.:0:0:.:.	228,178,0,0:1:1:2:0/0:./.:.:0:0:.:.
chr2_ref_v2	24051	.	GT	G,GTT	.	PASS	IntersectsRepeat=1;RepeatCorrectionApplied=1	SAC:ACF:DF:PD:GT:SGT:SF:SV:SIG:MT:PAC	18,21,3,2,0,0:1:1:2:0/0:./.:.:0	36,39,2,8,5,7:1:1:2:0/0:0/2:0.25:0:0:.:.	44,34,5,9,3,11:1:1:2:0/0:0/2:0.125:0:0:.:.	39,49,8,7,8,13:1:1:2:0/0:0/2:0.25:0:0:.:.	56,88,82,118,7,24:1:1:2:0/1:0/2:0.125:0:1:g.24052delT:0
chr2_ref_v2	28160	.	T	A	.	PASS	IntersectsRepeat=1;RepeatCorrectionApplied=0	SAC:ACF:DF:PD:GT:SGT:SF:SV:SIG:MT:PAC	48,53,0,0:1:1:2:0/0:./.:.:0	84,75,0,0:1:1:2:0/0:./.:.:0:0:.:.	63,77,0,0:1:1:2:0/0:./.:.:0:0:.:.	79,130,1,0:1:1:2:0/0:./.:.:0:0:.:.	121,137,109,140:1:1:2:0/1:./.:.:0:1:g.28160T>A:0
chr2_ref_v2	28437	.	AT	A	.	PASS	IntersectsRepeat=1;RepeatCorrectionApplied=1	SAC:ACF:DF:PD:GT:SGT:SF:SV:SIG:MT:PAC	66,39,2,0:1:1:2:0/0:./.:.:0	33,27,34,23:1:1:2:0/1:0/0:0.125:0:1:g.28438delT:0	80,73,4,3:1:1:2:0/0:./.:.:0:0:.:.	74,73,9,9:1:1:2:0/0:0/1:0.125:0:0:.:.	217,210,9,10:1:1:2:0/0:./.:.:0:0:.:.
chr2_ref_v2	28693	.	CT	C,CTT	.	PASS	IntersectsRepeat=1;RepeatCorrectionApplied=1	SAC:ACF:DF:PD:GT:SGT:SF:SV:SIG:MT:PAC	16,13,8,4,0,1:1:1:2:0/0:0/1:0.25:0	36,29,7,9,3,5:1:1:2:0/0:0/2:0.25:0:0:.:.	22,19,25,32,7,7:1:1:2:0/1:0/2:0.25:0:0:.:.	39,24,8,7,13,7:1:1:2:0/0:0/2:0.5:0:0:.:.	73,77,30,17,27,22:1:1:2:0/0:0/2:0.5:1:0:.:.
chr2_ref_v2	28747	.	C	T	.	PASS	IntersectsRepeat=1;RepeatCorrectionApplied=0	SAC:ACF:DF:PD:GT:SGT:SF:SV:SIG:MT:PAC	24,67,0,0:1:1:2:0/0:./.:.:0	43,68,0,0:1:1:2:0/0:./.:.:0:0:.:.	35,46,31,50:1:1:2:0/1:./.:.:0:1:g.28747C>T:0	44,100,0,0:1:1:2:0/0:./.:.:0:0:.:.	120,209,0,0:1:1:2:0/0:./.:.:0:0:.:.
chr2_ref_v2	31472	.	G	A	.	ExcRegion	IntersectsRepeat=1;RepeatCorrectionApplied=0	SAC:ACF:DF:PD:GT:SGT:SF:SV:SIG:MT:PAC	0,0,0,0:0:1:2:./.:./.:.:0	0,0,0,0:0:1:2:./.:./.:.:0:0:.:.	0,0,0,0:0:1:2:./.:./.:.:0:0:.:.	0,0,0,0:0:1:2:./.:./.:.:0:0:.:.	0,0,0,1:0:1:2:./.:./.:.:0:0:.:.
chr2_ref_v2	34271	.	G	A	.	ExcRegion	IntersectsRepeat=0;RepeatCorrectionApplied=0	SAC:ACF:DF:PD:GT:SGT:SF:SV:SIG:MT:PAC	0,0,0,0:0:1:2:./.:./.:.:0	0,0,0,0:0:1:2:./.:./.:.:0:0:.:.	0,0,0,0:0:1:2:./.:./.:.:0:0:.:.	0,0,0,0:0:1:2:./.:./.:.:0:0:.:.	0,0,1,1:1:1:2:./.:./.:.:0:0:.:.
chr2_ref_v2	34749	.	T	C	.	ExcRegion	IntersectsRepeat=0;RepeatCorrectionApplied=0	SAC:ACF:DF:PD:GT:SGT:SF:SV:SIG:MT:PAC	0,0,0,0:0:1:2:./.:./.:.:0	0,1,0,0:0:1:2:./.:./.:.:0:0:.:.	0,0,0,0:0:1:2:./.:./.:.:0:0:.:.	0,0,0,0:0:1:2:./.:./.:.:0:0:.:.	0,0,0,1:0:1:2:./.:./.:.:0:0:.:.
chr2_ref_v2	34751	.	A	G	.	ExcRegion	IntersectsRepeat=1;RepeatCorrectionApplied=0	SAC:ACF:DF:PD:GT:SGT:SF:SV:SIG:MT:PAC	0,0,0,0:0:1:2:./.:./.:.:0	0,1,0,0:0:1:2:./.:./.:.:0:0:.:.	0,0,0,0:0:1:2:./.:./.:.:0:0:.:.	0,0,0,0:0:1:2:./.:./.:.:0:0:.:.	0,0,0,1:0:1:2:./.:./.:.:0:0:.:.
chr2_ref_v2	35483	.	C	T	.	ExcRegion	IntersectsRepeat=1;RepeatCorrectionApplied=0	SAC:ACF:DF:PD:GT:SGT:SF:SV:SIG:MT:PAC	0,0,77,0:0:1:2:./.:./.:.:0	0,0,62,0:0:1:2:./.:./.:.:0:0:.:.	0,0,39,0:0:1:2:./.:./.:.:0:0:.:.	0,0,34,0:0:1:2:./.:./.:.:0:0:.:.	0,0,83,0:0:1:2:./.:./.:.:0:0:.:.
chr2_ref_v2	36505	.	CT	C	.	PASS	IntersectsRepeat=1;RepeatCorrectionApplied=1	SAC:ACF:DF:PD:GT:SGT:SF:SV:SIG:MT:PAC	51,36,0,0:1:1:2:0/0:./.:.:0	64,37,4,0:1:1:2:0/0:./.:.:0:0:.:.	42,16,39,23:1:1:2:0/1:./.:.:0:1:g.36506delT:0	100,64,9,2:1:1:2:0/0:./.:.:0:0:.:.	218,175,8,7:1:1:2:0/0:./.:.:0:0:.:.
chr2_ref_v2	36735	.	G	T	.	PASS	IntersectsRepeat=1;RepeatCorrectionApplied=0	SAC:ACF:DF:PD:GT:SGT:SF:SV:SIG:MT:PAC	78,46,0,0:1:1:2:0/0:./.:.:0	115,80,0,0:1:1:2:0/0:./.:.:0:0:.:.	51,39,65,50:1:1:2:0/1:1/1:0.125:0:1:g.36735G>T:0	134,92,0,0:1:1:2:0/0:./.:.:0:0:.:.	297,230,0,0:1:1:2:0/0:./.:.:0:0:.:.
chr2_ref_v2	37912	.	G	T	.	PASS	IntersectsRepeat=0;RepeatCorrectionApplied=0	SAC:ACF:DF:PD:GT:SGT:SF:SV:SIG:MT:PAC	53,53,0,0:1:1:2:0/0:./.:.:0	75,80,0,1:1:1:2:0/0:./.:.:0:0:.:.	77,73,0,0:1:1:2:0/0:./.:.:0:0:.:.	50,36,58,32:1:1:2:0/1:./.:.:0:1:g.37912G>T:0	256,242,0,0:1:1:2:0/0:./.:.:0:0:.:.
chr2_ref_v2	38755	.	TA	T,TAA	.	PASS	IntersectsRepeat=1;RepeatCorrectionApplied=1	SAC:ACF:DF:PD:GT:SGT:SF:SV:SIG:MT:PAC	31,54,1,4,0,0:1:1:2:0/0:./.:.:0	1,1,61,60,1,0:1:1:2:1/1:./.:.:0:1:g.38756delA,g.38756delA:0,1	73,85,9,4,7,11:1:1:2:0/0:./.:.:0:0:.:.	90,68,6,3,12,12:1:1:2:0/0:0/2:0.125:0:0:.:.	85,116,119,110,7,9:1:1:2:0/1:0/0:0.125:0:1:g.38756delA:0
chr2_ref_v2	38966	.	GT	G	.	PASS	IntersectsRepeat=1;RepeatCorrectionApplied=1	SAC:ACF:DF:PD:GT:SGT:SF:SV:SIG:MT:PAC	30,35,3,3:1:1:2:0/0:./.:.:0	33,27,23,21:1:1:2:0/1:0/0:0.25:0:1:g.38967delT:0	42,35,39,34:1:1:2:0/1:0/0:0.125:0:1:g.38967delT:0	75,79,3,1:1:1:2:0/0:./.:.:0:0:.:.	85,86,88,87:1:1:2:0/1:0/0:0.125:0:1:g.38967delT:0
chr2_ref_v2	39343	.	G	A	.	PASS	IntersectsRepeat=0;RepeatCorrectionApplied=0	SAC:ACF:DF:PD:GT:SGT:SF:SV:SIG:MT:PAC	60,60,0,0:1:1:2:0/0:./.:.:0	53,71,0,0:1:1:2:0/0:./.:.:0:0:.:.	79,82,0,0:1:1:2:0/0:./.:.:0:0:.:.	58,49,45,52:1:1:2:0/1:./.:.:0:1:g.39343G>A:0	229,244,0,0:1:1:2:0/0:./.:.:0:0:.:.
chr2_ref_v2	40588	.	C	CAT	.	PASS	IntersectsRepeat=1;RepeatCorrectionApplied=1	SAC:ACF:DF:PD:GT:SGT:SF:SV:SIG:MT:PAC	17,28,2,4:1:1:2:0/0:0/1:0.125:0	36,32,2,4:1:1:2:0/0:./.:.:0:0:.:.	40,33,11,11:1:1:2:0/0:0/1:0.25:0:0:.:.	27,29,19,26:1:1:2:0/1:0/0:0.125:0:1:g.40588_40589insAT:0	49,61,27,41:1:1:2:0/1:0/0:0.25:0:1:g.40588_40589insAT:0
chr2_ref_v2	40800	.	CA	C	.	PASS	IntersectsRepeat=1;RepeatCorrectionApplied=1	SAC:ACF:DF:PD:GT:SGT:SF:SV:SIG:MT:PAC	78,62,1,0:1:1:2:0/0:./.:.:0	73,94,0,0:1:1:2:0/0:./.:.:0:0:.:.	31,44,42,56:1:1:2:0/1:1/1:0.125:0:1:g.40801delA:0	101,105,0,2:1:1:2:0/0:./.:.:0:0:.:.	203,206,2,3:1:1:2:0/0:./.:.:0:0:.:.
chr2_ref_v2	40944	.	C	T	.	PASS	IntersectsRepeat=0;RepeatCorrectionApplied=0	SAC:ACF:DF:PD:GT:SGT:SF:SV:SIG:MT:PAC	59,82,0,0:1:1:2:0/0:./.:.:0	92,76,0,0:1:1:2:0/0:./.:.:0:0:.:.	90,69,0,0:1:1:2:0/0:./.:.:0:0:.:.	48,51,43,48:1:1:2:0/1:./.:.:0:1:g.40944C>T:0	228,196,1,0:1:1:2:0/0:./.:.:0:0:.:.
chr2_ref_v2	45217	.	CT	C	.	PASS	IntersectsRepeat=1;RepeatCorrectionApplied=1	SAC:ACF:DF:PD:GT:SGT:SF:SV:SIG:MT:PAC	52,38,1,1:1:1:2:0/0:./.:.:0	55,53,3,4:1:1:2:0/0:./.:.:0:0:.:.	65,43,9,10:1:1:2:0/0:./.:.:0:0:.:.	49,39,52,55:1:1:2:0/1:./.:.:0:1:g.45218delT:0	287,246,34,25:1:1:2:0/0:./.:.:0:0:.:.
chr2_ref_v2	45454	.	C	T	.	PASS	IntersectsRepeat=1;RepeatCorrectionApplied=0	SAC:ACF:DF:PD:GT:SGT:SF:SV:SIG:MT:PAC	25,77,0,0:1:1:2:0/0:./.:.:0	64,89,0,0:1:1:2:0/0:./.:.:0:0:.:.	75,91,0,0:1:1:2:0/0:./.:.:0:0:.:.	20,43,40,68:1:1:2:0/1:1/1:0.25:0:1:g.45454C>T:0	208,236,0,0:1:1:2:0/0:./.:.:0:0:.:.
chr2_ref_v2	45535	.	C	T	.	PASS	IntersectsRepeat=0;RepeatCorrectionApplied=0	SAC:ACF:DF:PD:GT:SGT:SF:SV:SIG:MT:PAC	50,42,1,0:1:1:2:0/0:./.:.:0	46,35,51,31:1:1:2:0/1:./.:.:0:1:g.45535C>T:0	87,95,0,1:1:1:2:0/0:./.:.:0:0:.:.	116,109,0,0:1:1:2:0/0:./.:.:0:0:.:.	243,210,0,0:1:1:2:0/0:./.:.:0:0:.:.
chr2_ref_v2	45954	.	ATT	A,AT,ATTT,ATTTT	.	PASS	IntersectsRepeat=1;RepeatCorrectionApplied=1	SAC:ACF:DF:PD:GT:SGT:SF:SV:SIG:MT:PAC	7,13,0,0,1,5,0,2,0,1:1:1:2:0/0:0/3:0.125:0	0,1,3,25,6,12,0,0,1,0:1:1:2:2/2:1/2:0.5:0:0:.:.	9,25,0,1,1,3,0,5,7,4:1:1:2:0/3:3/4:0.5:0:0:.:.	12,39,2,5,2,8,0,9,2,1:1:1:2:0/3:0/1:0.25:0:0:.:.	23,44,40,87,5,24,1,6,6,4:1:1:2:0/1:1/4:0.125:0:1:g.45955_45956delTT:0
chr2_ref_v2	46730	.	T	C	.	PASS	IntersectsRepeat=1;RepeatCorrectionApplied=0	SAC:ACF:DF:PD:GT:SGT:SF:SV:SIG:MT:PAC	52,50,0,0:1:1:2:0/0:./.:.:0	53,64,0,0:1:1:2:0/0:./.:.:0:0:.:.	73,89,0,0:1:1:2:0/0:./.:.:0:0:.:.	48,43,50,45:1:1:2:0/1:./.:.:0:1:g.46730T>C:0	243,211,1,0:1:1:2:0/0:./.:.:0:0:.:.
chr2_ref_v2	48405	.	G	T	.	PASS	IntersectsRepeat=1;RepeatCorrectionApplied=0	SAC:ACF:DF:PD:GT:SGT:SF:SV:SIG:MT:PAC	57,75,0,0:1:1:2:0/0:./.:.:0	67,88,0,0:1:1:2:0/0:./.:.:0:0:.:.	85,74,0,0:1:1:2:0/0:./.:.:0:0:.:.	108,84,1,0:1:1:2:0/0:./.:.:0:0:.:.	156,102,169,123:1:1:2:0/1:./.:.:0:1:g.48405G>T:0
chr2_ref_v2	50162	.	C	T	.	PASS	IntersectsRepeat=0;RepeatCorrectionApplied=0	SAC:ACF:DF:PD:GT:SGT:SF:SV:SIG:MT:PAC	59,77,0,0:1:1:2:0/0:./.:.:0	51,44,49,37:1:1:2:0/1:./.:.:0:1:g.50162C>T:0	71,73,0,0:1:1:2:0/0:./.:.:0:0:.:.	92,72,0,0:1:1:2:0/0:./.:.:0:0:.:.	208,190,0,1:1:1:2:0/0:./.:.:0:0:.:.
chr2_ref_v2	53395	.	G	T	.	PASS	IntersectsRepeat=0;RepeatCorrectionApplied=0	SAC:ACF:DF:PD:GT:SGT:SF:SV:SIG:MT:PAC	68,59,0,0:1:1:2:0/0:./.:.:0	44,51,42,49:1:1:2:0/1:./.:.:0:1:g.53395G>T:0	63,72,0,0:1:1:2:0/0:./.:.:0:0:.:.	64,94,0,0:1:1:2:0/0:./.:.:0:0:.:.	216,224,0,0:1:1:2:0/0:./.:.:0:0:.:.
chr2_ref_v2	56081	.	C	T	.	PASS	IntersectsRepeat=0;RepeatCorrectionApplied=0	SAC:ACF:DF:PD:GT:SGT:SF:SV:SIG:MT:PAC	68,82,0,0:1:1:2:0/0:./.:.:0	105,98,0,0:1:1:2:0/0:./.:.:0:0:.:.	97,68,0,0:1:1:2:0/0:./.:.:0:0:.:.	54,42,60,30:1:1:2:0/1:./.:.:0:1:g.56081C>T:0	219,170,1,0:1:1:2:0/0:./.:.:0:0:.:.
chr2_ref_v2	59568	.	C	T	.	PASS	IntersectsRepeat=0;RepeatCorrectionApplied=0	SAC:ACF:DF:PD:GT:SGT:SF:SV:SIG:MT:PAC	74,83,0,0:1:1:2:0/0:./.:.:0	97,84,0,0:1:1:2:0/0:./.:.:0:0:.:.	87,72,0,0:1:1:2:0/0:./.:.:0:0:.:.	103,79,0,0:1:1:2:0/0:./.:.:0:0:.:.	106,105,97,119:1:1:2:0/1:./.:.:0:1:g.59568C>T:0
chr2_ref_v2	62774	.	GA	G,GAA	.	PASS	IntersectsRepeat=1;RepeatCorrectionApplied=1	SAC:ACF:DF:PD:GT:SGT:SF:SV:SIG:MT:PAC	24,27,2,4,2,1:1:1:2:0/0:./.:.:0	37,31,3,7,2,1:1:1:2:0/0:./.:.:0:0:.:.	23,33,25,42,5,9:1:1:2:0/1:0/2:0.125:0:1:g.62775delA:0	44,68,8,8,5,9:1:1:2:0/0:./.:.:0:0:.:.	109,121,7,25,15,27:1:1:2:0/0:0/2:0.25:0:0:.:.
chr2_ref_v2	62968	.	C	T	.	PASS	IntersectsRepeat=1;RepeatCorrectionApplied=0	SAC:ACF:DF:PD:GT:SGT:SF:SV:SIG:MT:PAC	49,44,0,0:1:1:2:0/0:./.:.:0	71,78,0,0:1:1:2:0/0:./.:.:0:0:.:.	74,90,0,0:1:1:2:0/0:./.:.:0:0:.:.	48,40,31,44:1:1:2:0/1:0/0:0.125:0:1:g.62968C>T:0	216,246,0,0:1:1:2:0/0:./.:.:0:0:.:.
chr2_ref_v2	63843	.	C	A	.	PASS	IntersectsRepeat=0;RepeatCorrectionApplied=0	SAC:ACF:DF:PD:GT:SGT:SF:SV:SIG:MT:PAC	33,38,27,40:1:1:2:0/1:./.:.:0	35,30,39,41:1:1:2:0/1:1/1:0.125:0:0:.:.	46,52,42,46:1:1:2:0/1:./.:.:0:0:.:.	35,52,54,49:1:1:2:0/1:1/1:0.125:0:0:.:.	119,113,124,148:1:1:2:0/1:1/1:0.125:0:0:.:.
chr2_ref_v2	65276	.	G	A	.	PASS	IntersectsRepeat=0;RepeatCorrectionApplied=0	SAC:ACF:DF:PD:GT:SGT:SF:SV:SIG:MT:PAC	71,76,0,0:1:1:2:0/0:./.:.:0	85,76,0,0:1:1:2:0/0:./.:.:0:0:.:.	33,37,39,48:1:1:2:0/1:1/1:0.125:0:1:g.65276G>A:0	72,103,0,0:1:1:2:0/0:./.:.:0:0:.:.	178,265,0,0:1:1:2:0/0:./.:.:0:0:.:.
chr2_ref_v2	66948	.	T	G	.	PASS	IntersectsRepeat=0;RepeatCorrectionApplied=0	SAC:ACF:DF:PD:GT:SGT:SF:SV:SIG:MT:PAC	40,27,39,24:1:1:2:0/1:./.:.:0	47,46,47,31:1:1:2:0/1:0/0:0.125:0:0:.:.	52,27,53,29:1:1:2:0/1:./.:.:0:0:.:.	47,36,69,56:1:1:2:0/1:1/1:0.25:0:0:.:.	113,80,108,82:1:1:2:0/1:./.:.:0:0:.:.
chr2_ref_v2	69627	.	CA	C	.	PASS	IntersectsRepeat=1;RepeatCorrectionApplied=1	SAC:ACF:DF:PD:GT:SGT:SF:SV:SIG:MT:PAC	30,33,1,1:1:1:2:0/0:./.:.:0	43,61,9,9:1:1:2:0/0:./.:.:0:0:.:.	63,62,12,7:1:1:2:0/0:./.:.:0:0:.:.	79,70,13,10:1:1:2:0/0:./.:.:0:0:.:.	151,185,26,35:1:1:2:0/0:./.:.:0:0:.:.
chr2_ref_v2	71368	.	T	C	.	PASS	IntersectsRepeat=1;RepeatCorrectionApplied=0	SAC:ACF:DF:PD:GT:SGT:SF:SV:SIG:MT:PAC	66,47,0,0:1:1:2:0/0:./.:.:0	76,67,0,0:1:1:2:0/0:./.:.:0:0:.:.	35,34,34,21:1:1:2:0/1:0/0:0.125:0:1:g.71368T>C:0	81,49,0,0:1:1:2:0/0:./.:.:0:0:.:.	173,191,1,0:1:1:2:0/0:./.:.:0:0:.:.
chr2_ref_v2	71621	.	TAGA	T	.	PASS	IntersectsRepeat=1;RepeatCorrectionApplied=1	SAC:ACF:DF:PD:GT:SGT:SF:SV:SIG:MT:PAC	0,0,73,39:1:1:2:1/1:./.:.:0	0,0,88,64:1:1:2:1/1:./.:.:0:0:.:.	0,0,68,48:1:1:2:1/1:./.:.:0:0:.:.	0,0,91,71:1:1:2:1/1:./.:.:0:0:.:.	0,0,229,189:1:1:2:1/1:./.:.:0:0:.:.
chr2_ref_v2	71820	.	C	CTT,CTTT	.	PASS	IntersectsRepeat=1;RepeatCorrectionApplied=1	SAC:ACF:DF:PD:GT:SGT:SF:SV:SIG:MT:PAC	0,1,5,5,14,24:1:1:2:2/2:./.:.:0	1,0,7,10,44,38:1:1:2:2/2:./.:.:0:0:.:.	3,4,14,14,63,64:1:1:2:2/2:0/2:0.125:0:0:.:.	3,7,4,19,72,74:1:1:2:2/2:0/2:0.125:0:0:.:.	5,9,51,88,92,106:1:1:2:2/2:0/2:0.125:0:0:.:.
chr2_ref_v2	72363	.	A	ACAACAG	.	PASS	IntersectsRepeat=1;RepeatCorrectionApplied=0	SAC:ACF:DF:PD:GT:SGT:SF:SV:SIG:MT:PAC	0,0,0,0:0:0:2:./.:./.:.:0	3,1,0,1:1:0:2:./.:./.:.:0:0:.:.	2,2,1,5:1:0:2:./.:./.:.:0:0:.:.	1,2,3,3:1:1:2:./.:./.:.:0:0:.:.	1,7,5,14:1:1:2:1/1:0/1:0.5:0:0:.:.
chr2_ref_v2	75099	.	TA	T,TAA	.	PASS	IntersectsRepeat=1;RepeatCorrectionApplied=1	SAC:ACF:DF:PD:GT:SGT:SF:SV:SIG:MT:PAC	35,79,3,5,0,1:1:1:2:0/0:./.:.:0	30,43,27,38,1,2:1:1:2:0/1:0/0:0.25:0:1:g.75100delA:0	57,63,4,6,2,8:1:1:2:0/0:./.:.:0:0:.:.	30,39,39,53,5,5:1:1:2:0/1:1/2:0.125:0:1:g.75100delA:0	153,132,10,9,22,18:1:1:2:0/0:0/2:0.125:0:1:.:
chr2_ref_v2	76149	.	T	C	.	PASS	IntersectsRepeat=1;RepeatCorrectionApplied=0	SAC:ACF:DF:PD:GT:SGT:SF:SV:SIG:MT:PAC	62,71,0,0:1:1:2:0/0:./.:.:0	42,37,27,39:1:1:2:0/1:0/0:0.125:0:1:g.76149T>C:0	68,65,0,0:1:1:2:0/0:./.:.:0:0:.:.	74,97,0,0:1:1:2:0/0:./.:.:0:0:.:.	198,221,0,1:1:1:2:0/0:./.:.:0:0:.:.
chr2_ref_v2	76750	.	T	G	.	PASS	IntersectsRepeat=0;RepeatCorrectionApplied=0	SAC:ACF:DF:PD:GT:SGT:SF:SV:SIG:MT:PAC	65,45,0,0:1:1:2:0/0:./.:.:0	89,91,0,0:1:1:2:0/0:./.:.:0:0:.:.	83,67,0,0:1:1:2:0/0:./.:.:0:0:.:.	54,39,47,52:1:1:2:0/1:./.:.:0:1:g.76750T>G:0	212,219,0,0:1:1:2:0/0:./.:.:0:0:.:.
chr2_ref_v2	76890	.	GA	G	.	PASS	IntersectsRepeat=1;RepeatCorrectionApplied=1	SAC:ACF:DF:PD:GT:SGT:SF:SV:SIG:MT:PAC	40,53,0,0:1:1:2:0/0:./.:.:0	65,69,0,0:1:1:2:0/0:./.:.:0:0:.:.	72,58,0,0:1:1:2:0/0:./.:.:0:0:.:.	38,44,39,42:1:1:2:0/1:./.:.:0:1:g.76891delA:0	205,210,0,0:1:1:2:0/0:./.:.:0:0:.:.
chr2_ref_v2	77606	.	T	C	.	PASS	IntersectsRepeat=0;RepeatCorrectionApplied=0	SAC:ACF:DF:PD:GT:SGT:SF:SV:SIG:MT:PAC	60,79,0,0:1:1:2:0/0:./.:.:0	43,49,44,35:1:1:2:0/1:0/0:0.125:0:1:g.77606T>C:0	63,69,0,0:1:1:2:0/0:./.:.:0:0:.:.	97,100,0,0:1:1:2:0/0:./.:.:0:0:.:.	204,223,0,0:1:1:2:0/0:./.:.:0:0:.:.
chr2_ref_v2	79679	.	G	C	.	PASS	IntersectsRepeat=0;RepeatCorrectionApplied=0	SAC:ACF:DF:PD:GT:SGT:SF:SV:SIG:MT:PAC	92,58,0,0:1:1:2:0/0:./.:.:0	72,92,0,0:1:1:2:0/0:./.:.:0:0:.:.	80,89,0,0:1:1:2:0/0:./.:.:0:0:.:.	60,65,60,52:1:1:2:0/1:./.:.:0:1:g.79679G>C:0	226,282,0,0:1:1:2:0/0:./.:.:0:0:.:.
chr2_ref_v2	82492	.	G	A	.	PASS	IntersectsRepeat=0;RepeatCorrectionApplied=0	SAC:ACF:DF:PD:GT:SGT:SF:SV:SIG:MT:PAC	66,69,0,0:1:1:2:0/0:./.:.:0	93,101,0,0:1:1:2:0/0:./.:.:0:0:.:.	27,34,33,25:1:1:2:0/1:./.:.:0:1:g.82492G>A:0	79,74,0,0:1:1:2:0/0:./.:.:0:0:.:.	217,175,0,0:1:1:2:0/0:./.:.:0:0:.:.
chr2_ref_v2	84395	.	CA	C,CAAA	.	PASS	IntersectsRepeat=1;RepeatCorrectionApplied=1	SAC:ACF:DF:PD:GT:SGT:SF:SV:SIG:MT:PAC	15,6,1,0,0,35:1:1:2:0/2:2/2:0.25:0	41,45,5,4,0,2:1:1:2:0/0:./.:.:0:1:.:.	33,43,0,0,3,25:1:1:2:0/2:0/0:0.5:1:0:.:.	21,13,2,1,10,58:1:1:2:0/2:2/2:0.25:0:0:.:.	114,91,24,25,2,27:1:1:2:0/0:0/2:0.25:0:1:.:.
chr2_ref_v2	84410	.	A	AT,AAAT	.	PASS	IntersectsRepeat=1;RepeatCorrectionApplied=1	SAC:ACF:DF:PD:GT:SGT:SF:SV:SIG:MT:PAC	30,66,0,0,0,0:1:1:2:0/0:./.:.:0	27,47,16,14,1,3:1:1:2:0/0:0/1:0.5:1:1:.:	29,44,1,0,10,29:1:1:2:0/2:0/0:0.25:0:1:g.84410_84411insAAT:0	46,116,1,1,0,0:1:1:2:0/0:./.:.:0:0:.:.	130,267,0,0,0,0:1:1:2:0/0:./.:.:0:0:.:.
chr2_ref_v2	85520	.	C	A	.	PASS	IntersectsRepeat=0;RepeatCorrectionApplied=0	SAC:ACF:DF:PD:GT:SGT:SF:SV:SIG:MT:PAC	69,68,0,0:1:1:2:0/0:./.:.:0	65,79,0,0:1:1:2:0/0:./.:.:0:0:.:.	73,71,0,0:1:1:2:0/0:./.:.:0:0:.:.	80,61,0,0:1:1:2:0/0:./.:.:0:0:.:.	98,94,104,88:1:1:2:0/1:./.:.:0:1:g.85520C>A:0
chr2_ref_v2	85800	.	CA	C	.	PASS	IntersectsRepeat=1;RepeatCorrectionApplied=1	SAC:ACF:DF:PD:GT:SGT:SF:SV:SIG:MT:PAC	76,45,0,0:1:1:2:0/0:./.:.:0	91,63,0,0:1:1:2:0/0:./.:.:0:0:.:.	33,37,30,29:1:1:2:0/1:0/0:0.125:0:1:g.85801delA:0	101,84,0,0:1:1:2:0/0:./.:.:0:0:.:.	268,212,0,0:1:1:2:0/0:./.:.:0:0:.:.
chr2_ref_v2	86378	.	C	A	.	PASS	IntersectsRepeat=0;RepeatCorrectionApplied=0	SAC:ACF:DF:PD:GT:SGT:SF:SV:SIG:MT:PAC	79,61,0,0:1:1:2:0/0:./.:.:0	77,71,0,0:1:1:2:0/0:./.:.:0:0:.:.	31,21,33,22:1:1:2:0/1:./.:.:0:1:g.86378C>A:0	78,76,0,0:1:1:2:0/0:./.:.:0:0:.:.	222,194,0,0:1:1:2:0/0:./.:.:0:0:.:.
chr2_ref_v2	86764	.	C	A	.	PASS	IntersectsRepeat=1;RepeatCorrectionApplied=0	SAC:ACF:DF:PD:GT:SGT:SF:SV:SIG:MT:PAC	66,55,0,0:1:1:2:0/0:./.:.:0	40,42,29,43:1:1:2:0/1:0/0:0.125:0:1:g.86764C>A:0	50,79,0,0:1:1:2:0/0:./.:.:0:0:.:.	85,99,0,0:1:1:2:0/0:./.:.:0:0:.:.	268,221,0,0:1:1:2:0/0:./.:.:0:0:.:.
chr2_ref_v2	87354	.	T	C	.	PASS	IntersectsRepeat=0;RepeatCorrectionApplied=0	SAC:ACF:DF:PD:GT:SGT:SF:SV:SIG:MT:PAC	71,67,1,0:1:1:2:0/0:./.:.:0	72,62,0,0:1:1:2:0/0:./.:.:0:0:.:.	48,68,0,0:1:1:2:0/0:./.:.:0:0:.:.	67,82,0,0:1:1:2:0/0:./.:.:0:0:.:.	86,83,94,109:1:1:2:0/1:1/1:0.125:0:1:g.87354T>C:0
chr2_ref_v2	87434	.	G	A	.	PASS	IntersectsRepeat=0;RepeatCorrectionApplied=0	SAC:ACF:DF:PD:GT:SGT:SF:SV:SIG:MT:PAC	89,62,0,0:1:1:2:0/0:./.:.:0	68,52,0,0:1:1:2:0/0:./.:.:0:0:.:.	48,55,0,0:1:1:2:0/0:./.:.:0:0:.:.	40,43,39,38:1:1:2:0/1:./.:.:0:1:g.87434G>A:0	236,159,0,0:1:1:2:0/0:./.:.:0:0:.:.
chr2_ref_v2	87468	.	T	G	.	PASS	IntersectsRepeat=1;RepeatCorrectionApplied=0	SAC:ACF:DF:PD:GT:SGT:SF:SV:SIG:MT:PAC	79,79,0,0:1:1:2:0/0:./.:.:0	65,68,0,0:1:1:2:0/0:./.:.:0:0:.:.	27,34,26,24:1:1:2:0/1:0/0:0.125:0:1:g.87468T>G:0	80,71,0,0:1:1:2:0/0:./.:.:0:0:.:.	247,195,0,1:1:1:2:0/0:./.:.:0:0:.:.
chr2_ref_v2	87505	.	G	A	.	PASS	IntersectsRepeat=1;RepeatCorrectionApplied=0	SAC:ACF:DF:PD:GT:SGT:SF:SV:SIG:MT:PAC	69,83,0,0:1:1:2:0/0:./.:.:0	63,74,0,0:1:1:2:0/0:./.:.:0:0:.:.	62,53,0,1:1:1:2:0/0:./.:.:0:0:.:.	40,34,45,40:1:1:2:0/1:1/1:0.125:0:1:g.87505G>A:0	237,213,0,2:1:1:2:0/0:./.:.:0:0:.:.
chr2_ref_v2	87830	.	A	G	.	PASS	IntersectsRepeat=0;RepeatCorrectionApplied=0	SAC:ACF:DF:PD:GT:SGT:SF:SV:SIG:MT:PAC	46,80,0,0:1:1:2:0/0:./.:.:0	63,78,0,0:1:1:2:0/0:./.:.:0:0:.:.	65,43,0,0:1:1:2:0/0:./.:.:0:0:.:.	33,44,31,37:1:1:2:0/1:./.:.:0:1:g.87830A>G:0	172,289,0,0:1:1:2:0/0:./.:.:0:0:.:.
chr2_ref_v2	88121	.	CTT	CT,C	.	PASS	IntersectsRepeat=1;RepeatCorrectionApplied=1	SAC:ACF:DF:PD:GT:SGT:SF:SV:SIG:MT:PAC	5,7,27,21,2,0:1:1:2:0/1:1/1:0.5:0	8,8,35,61,3,4:1:1:2:1/1:0/1:0.25:0:0:.:.	5,15,49,48,5,15:1:1:2:1/1:0/1:0.25:0:0:.:.	5,10,26,48,30,63:1:1:2:1/2:0/1:0.125:0:1:g.88122_88123delTT:0	21,48,91,208,9,24:1:1:2:1/1:0/1:0.5:1:0:.:.
chr2_ref_v2	88522	.	T	C	.	PASS	IntersectsRepeat=0;RepeatCorrectionApplied=0	SAC:ACF:DF:PD:GT:SGT:SF:SV:SIG:MT:PAC	29,73,0,0:1:1:2:0/0:./.:.:0	31,46,12,21:1:1:2:0/0:0/1:0.5:1:1:.:	54,68,0,0:1:1:2:0/0:./.:.:0:0:.:.	52,99,0,0:1:1:2:0/0:./.:.:0:0:.:.	125,181,0,0:1:1:2:0/0:./.:.:0:0:.:.
chr2_ref_v2	88529	.	C	T	.	PASS	IntersectsRepeat=0;RepeatCorrectionApplied=0	SAC:ACF:DF:PD:GT:SGT:SF:SV:SIG:MT:PAC	24,59,0,9:1:1:2:0/0:0/1:0.25:0	38,65,0,0:1:1:2:0/0:./.:.:0:0:.:.	46,65,0,0:1:1:2:0/0:./.:.:0:0:.:.	48,99,0,0:1:1:2:0/0:./.:.:0:0:.:.	114,181,0,0:1:1:2:0/0:./.:.:0:0:.:.
chr2_ref_v2	88541	.	G	A	.	PASS	IntersectsRepeat=0;RepeatCorrectionApplied=0	SAC:ACF:DF:PD:GT:SGT:SF:SV:SIG:MT:PAC	18,65,0,0:1:1:2:0/0:./.:.:0	27,62,0,0:1:1:2:0/0:./.:.:0:0:.:.	33,69,0,0:1:1:2:0/0:./.:.:0:0:.:.	31,45,5,41:1:1:2:0/1:0/0:0.25:0:1:g.88541G>A:0	95,168,0,0:1:1:2:0/0:./.:.:0:0:.:.
chr2_ref_v2	89935	.	G	A	.	PASS	IntersectsRepeat=1;RepeatCorrectionApplied=0	SAC:ACF:DF:PD:GT:SGT:SF:SV:SIG:MT:PAC	53,74,0,1:1:1:2:0/0:./.:.:0	45,42,45,37:1:1:2:0/1:./.:.:0:1:g.89935G>A:0	69,60,0,0:1:1:2:0/0:./.:.:0:0:.:.	79,70,0,0:1:1:2:0/0:./.:.:0:0:.:.	255,161,0,0:1:1:2:0/0:./.:.:0:0:.:.
chr2_ref_v2	91637	.	T	C	.	PASS	IntersectsRepeat=1;RepeatCorrectionApplied=0	SAC:ACF:DF:PD:GT:SGT:SF:SV:SIG:MT:PAC	33,38,19,38:1:1:2:0/1:0/0:0.125:0	43,37,27,31:1:1:2:0/1:0/0:0.125:0:0:.:.	70,67,0,0:1:1:2:0/0:./.:.:0:1:g.91636_91638C>T:1	91,61,0,1:1:1:2:0/0:./.:.:0:1:g.91636_91638C>T:1	209,169,0,0:1:1:2:0/0:./.:.:0:1:g.91636_91638C>T:1
chr2_ref_v2	92263	.	CT	C	.	PASS	IntersectsRepeat=1;RepeatCorrectionApplied=1	SAC:ACF:DF:PD:GT:SGT:SF:SV:SIG:MT:PAC	49,40,0,2:1:1:2:0/0:./.:.:0	44,62,2,2:1:1:2:0/0:./.:.:0:0:.:.	57,46,8,8:1:1:2:0/0:0/1:0.125:0:0:.:.	32,45,36,34:1:1:2:0/1:0/0:0.125:0:1:g.92264delT:0	80,103,88,138:1:1:2:0/1:./.:.:0:1:g.92264delT:0
chr2_ref_v2	93661	.	CT	C	.	PASS	IntersectsRepeat=1;RepeatCorrectionApplied=1	SAC:ACF:DF:PD:GT:SGT:SF:SV:SIG:MT:PAC	59,51,0,1:1:1:2:0/0:./.:.:0	76,57,0,0:1:1:2:0/0:./.:.:0:0:.:.	64,81,2,1:1:1:2:0/0:./.:.:0:0:.:.	63,52,43,42:1:1:2:0/1:0/0:0.125:0:1:g.93662delT:0	205,202,1,0:1:1:2:0/0:./.:.:0:0:.:.
chr2_ref_v2	96026	.	GA	G,GAA	.	PASS	IntersectsRepeat=1;RepeatCorrectionApplied=1	SAC:ACF:DF:PD:GT:SGT:SF:SV:SIG:MT:PAC	44,36,4,4,3,2:1:1:2:0/0:./.:.:0	41,46,3,9,3,3:1:1:2:0/0:0/2:0.125:0:0:.:.	13,12,36,47,13,27:1:1:2:1/2:1/1:0.25:0:1:g.96027delA,g.96026_96027insA:0,0	38,35,55,53,3,3:1:1:2:0/1:./.:.:0:1:g.96027delA:0	169,152,37,47,23,21:1:1:2:0/0:0/2:0.125:0:0:.:.
chr2_ref_v2	96279	.	GA	G	.	PASS	IntersectsRepeat=1;RepeatCorrectionApplied=1	SAC:ACF:DF:PD:GT:SGT:SF:SV:SIG:MT:PAC	38,60,1,2:1:1:2:0/0:./.:.:0	48,75,3,3:1:1:2:0/0:./.:.:0:0:.:.	44,64,15,14:1:1:2:0/0:0/1:0.25:0:1:.:	75,92,8,6:1:1:2:0/0:./.:.:0:0:.:.	114,116,86,122:1:1:2:0/1:0/0:0.25:0:1:g.96280delA:0
chr2_ref_v2	96794	.	TC	T	.	PASS	IntersectsRepeat=1;RepeatCorrectionApplied=0	SAC:ACF:DF:PD:GT:SGT:SF:SV:SIG:MT:PAC	64,54,0,0:1:1:2:0/0:./.:.:0	68,81,0,0:1:1:2:0/0:./.:.:0:0:.:.	26,38,22,40:1:1:2:0/1:./.:.:0:1:g.96795delC:0	67,100,0,0:1:1:2:0/0:./.:.:0:0:.:.	235,216,0,0:1:1:2:0/0:./.:.:0:0:.:.
chr2_ref_v2	97845	.	C	A	.	PASS	IntersectsRepeat=1;RepeatCorrectionApplied=0	SAC:ACF:DF:PD:GT:SGT:SF:SV:SIG:MT:PAC	60,55,0,0:1:1:2:0/0:./.:.:0	77,76,0,0:1:1:2:0/0:./.:.:0:0:.:.	96,69,0,0:1:1:2:0/0:./.:.:0:0:.:.	56,39,56,43:1:1:2:0/1:./.:.:0:1:g.97845C>A:0	262,220,1,0:1:1:2:0/0:./.:.:0:0:.:.
chr2_ref_v2	99194	.	G	A	.	PASS	IntersectsRepeat=1;RepeatCorrectionApplied=0	SAC:ACF:DF:PD:GT:SGT:SF:SV:SIG:MT:PAC	19,30,17,15:1:1:2:0/1:0/0:0.25:0	36,28,29,22:1:1:2:0/1:0/0:0.125:0:0:.:.	37,40,34,33:1:1:2:0/1:0/0:0.125:0:0:.:.	35,42,42,59:1:1:2:0/1:1/1:0.125:0:0:.:.	77,140,86,129:1:1:2:0/1:./.:.:0:0:.:.
chr2_ref_v2	101332	.	CA	C	.	PASS	IntersectsRepeat=1;RepeatCorrectionApplied=1	SAC:ACF:DF:PD:GT:SGT:SF:SV:SIG:MT:PAC	22,30,3,0:1:1:2:0/0:./.:.:0	36,52,1,3:1:1:2:0/0:./.:.:0:0:.:.	40,58,2,5:1:1:2:0/0:./.:.:0:0:.:.	34,43,32,46:1:1:2:0/1:0/0:0.125:0:1:g.101333delA:0	223,247,12,34:1:1:2:0/0:./.:.:0:0:.:.
chr2_ref_v2	102685	.	G	A	.	PASS	IntersectsRepeat=0;RepeatCorrectionApplied=0	SAC:ACF:DF:PD:GT:SGT:SF:SV:SIG:MT:PAC	60,48,0,0:1:1:2:0/0:./.:.:0	82,82,0,0:1:1:2:0/0:./.:.:0:0:.:.	57,68,0,0:1:1:2:0/0:./.:.:0:0:.:.	37,38,28,39:1:1:2:0/1:./.:.:0:1:g.102685G>A:0	179,189,0,0:1:1:2:0/0:./.:.:0:0:.:.
chr2_ref_v2	102818	.	T	C	.	PASS	IntersectsRepeat=1;RepeatCorrectionApplied=0	SAC:ACF:DF:PD:GT:SGT:SF:SV:SIG:MT:PAC	61,45,0,0:1:1:2:0/0:./.:.:0	70,77,0,0:1:1:2:0/0:./.:.:0:0:.:.	60,48,0,0:1:1:2:0/0:./.:.:0:0:.:.	41,38,33,45:1:1:2:0/1:./.:.:0:1:g.102818T>C:0	197,199,0,0:1:1:2:0/0:./.:.:0:0:.:.
chr2_ref_v2	105325	.	CT	C	.	PASS	IntersectsRepeat=1;RepeatCorrectionApplied=1	SAC:ACF:DF:PD:GT:SGT:SF:SV:SIG:MT:PAC	52,43,6,3:1:1:2:0/0:./.:.:0	41,29,34,35:1:1:2:0/1:0/0:0.25:0:1:g.105326delT:0	35,26,27,25:1:1:2:0/1:0/0:0.25:0:1:g.105326delT:0	61,50,16,9:1:1:2:0/0:./.:.:0:0:.:.	78,60,80,57:1:1:2:0/1:0/0:0.25:0:1:g.105326delT:0
chr2_ref_v2	105467	.	C	T	.	PASS	IntersectsRepeat=0;RepeatCorrectionApplied=0	SAC:ACF:DF:PD:GT:SGT:SF:SV:SIG:MT:PAC	60,86,0,0:1:1:2:0/0:./.:.:0	82,79,0,0:1:1:2:0/0:./.:.:0:0:.:.	45,59,0,0:1:1:2:0/0:./.:.:0:0:.:.	39,45,38,56:1:1:2:0/1:./.:.:0:1:g.105467C>T:0	200,192,0,0:1:1:2:0/0:./.:.:0:0:.:.
chr2_ref_v2	106103	.	C	A	.	PASS	IntersectsRepeat=1;RepeatCorrectionApplied=0	SAC:ACF:DF:PD:GT:SGT:SF:SV:SIG:MT:PAC	68,71,0,0:1:1:2:0/0:./.:.:0	41,26,32,29:1:1:2:0/1:./.:.:0:1:g.106103C>A:0	58,84,0,0:1:1:2:0/0:./.:.:0:0:.:.	94,71,0,0:1:1:2:0/0:./.:.:0:0:.:.	235,230,0,0:1:1:2:0/0:./.:.:0:0:.:.
chr2_ref_v2	107983	.	C	T	.	PASS	IntersectsRepeat=0;RepeatCorrectionApplied=0	SAC:ACF:DF:PD:GT:SGT:SF:SV:SIG:MT:PAC	49,75,0,0:1:1:2:0/0:./.:.:0	75,71,0,0:1:1:2:0/0:./.:.:0:0:.:.	65,54,0,0:1:1:2:0/0:./.:.:0:0:.:.	68,69,0,0:1:1:2:0/0:./.:.:0:0:.:.	131,114,97,122:1:1:2:0/1:./.:.:0:1:g.107983C>T:0
chr2_ref_v2	110298	.	G	A	.	PASS	IntersectsRepeat=1;RepeatCorrectionApplied=0	SAC:ACF:DF:PD:GT:SGT:SF:SV:SIG:MT:PAC	75,97,0,0:1:1:2:0/0:./.:.:0	97,108,0,0:1:1:2:0/0:./.:.:0:0:.:.	56,37,52,37:1:1:2:0/1:./.:.:0:1:g.110298G>A:0	133,109,0,0:1:1:2:0/0:./.:.:0:0:.:.	315,204,0,1:1:1:2:0/0:./.:.:0:0:.:.
chr2_ref_v2	111994	.	G	A	.	PASS	IntersectsRepeat=1;RepeatCorrectionApplied=0	SAC:ACF:DF:PD:GT:SGT:SF:SV:SIG:MT:PAC	27,38,27,40:1:1:2:0/1:./.:.:0	31,34,40,46:1:1:2:0/1:1/1:0.125:0:0:.:.	85,88,0,0:1:1:2:0/0:./.:.:0:1:g.111993_111995A>G:1	76,111,0,0:1:1:2:0/0:./.:.:0:1:g.111993_111995A>G:1	247,331,0,1:1:1:2:0/0:./.:.:0:1:g.111993_111995A>G:1
chr2_ref_v2	112875	.	G	A	.	PASS	IntersectsRepeat=1;RepeatCorrectionApplied=0	SAC:ACF:DF:PD:GT:SGT:SF:SV:SIG:MT:PAC	56,41,0,0:1:1:2:0/0:./.:.:0	63,49,0,0:1:1:2:0/0:./.:.:0:0:.:.	61,62,0,0:1:1:2:0/0:./.:.:0:0:.:.	50,54,36,37:1:1:2:0/1:0/0:0.125:0:1:g.112875G>A:0	273,203,0,1:1:1:2:0/0:./.:.:0:0:.:.
chr2_ref_v2	112896	.	G	T	.	PASS	IntersectsRepeat=1;RepeatCorrectionApplied=0	SAC:ACF:DF:PD:GT:SGT:SF:SV:SIG:MT:PAC	26,35,35,17:1:1:2:0/1:0/0:0.125:0	42,32,26,31:1:1:2:0/1:0/0:0.125:0:0:.:.	31,32,35,35:1:1:2:0/1:./.:.:0:0:.:.	40,59,34,42:1:1:2:0/1:0/0:0.125:0:0:.:.	132,132,119,111:1:1:2:0/1:0/0:0.125:0:0:.:.
chr2_ref_v2	115427	.	T	A	.	PASS	IntersectsRepeat=0;RepeatCorrectionApplied=0	SAC:ACF:DF:PD:GT:SGT:SF:SV:SIG:MT:PAC	53,13,0,17:1:1:2:0/0:0/1:0.5:0	81,40,0,20:1:1:2:0/0:0/1:0.25:0:0:.:.	69,22,0,44:1:1:2:0/1:0/0:0.25:0:0:.:.	117,28,0,47:1:1:2:0/0:0/1:0.5:0:0:.:.	248,73,0,92:1:1:2:0/0:0/1:0.5:0:0:.:.
chr2_ref_v2	115429	.	GAAAA	G,GAA,GAAA	.	PASS	IntersectsRepeat=1;RepeatCorrectionApplied=1	SAC:ACF:DF:PD:GT:SGT:SF:SV:SIG:MT:PAC	13,18,0,0,4,2,0,5:1:1:2:0/0:0/2:0.25:0	12,10,15,20,0,6,1,5:1:1:2:0/1:1/2:0.25:0:1:g.115430_115433delAAAA:0	18,27,0,0,2,4,5,12:1:1:2:0/0:0/2:0.25:0:0:.:.	19,30,0,1,13,14,9,10:1:1:2:0/0:0/2:0.5:1:0:.:.	24,25,4,5,21,40,13,32:1:1:2:0/2:0/1:0.125:0:0:.:.
chr2_ref_v2	117760	.	G	A	.	PASS	IntersectsRepeat=0;RepeatCorrectionApplied=0	SAC:ACF:DF:PD:GT:SGT:SF:SV:SIG:MT:PAC	52,55,0,0:1:1:2:0/0:./.:.:0	78,84,0,0:1:1:2:0/0:./.:.:0:0:.:.	70,76,0,0:1:1:2:0/0:./.:.:0:0:.:.	61,65,39,35:1:1:2:0/1:0/0:0.25:0:1:g.117760G>A:0	320,240,0,0:1:1:2:0/0:./.:.:0:0:.:.
chr2_ref_v2	122374	.	CA	C	.	PASS	IntersectsRepeat=1;RepeatCorrectionApplied=1	SAC:ACF:DF:PD:GT:SGT:SF:SV:SIG:MT:PAC	79,43,2,1:1:1:2:0/0:./.:.:0	66,75,2,0:1:1:2:0/0:./.:.:0:0:.:.	63,71,3,2:1:1:2:0/0:./.:.:0:0:.:.	96,120,4,4:1:1:2:0/0:./.:.:0:0:.:.	105,133,123,111:1:1:2:0/1:0/0:0.125:0:1:g.122375delA:0
chr2_ref_v2	122421	.	GAA	G,GA	.	PASS	IntersectsRepeat=1;RepeatCorrectionApplied=1	SAC:ACF:DF:PD:GT:SGT:SF:SV:SIG:MT:PAC	41,51,1,4,3,4:1:1:2:0/0:0/1:0.125:0	46,54,1,0,5,10:1:1:2:0/0:./.:.:0:0:.:.	20,35,3,12,19,18:1:1:2:0/2:0/1:0.125:0:1:g.122422delA:0	23,47,35,55,5,8:1:1:2:0/1:1/1:0.125:0:1:g.122422_122423delAA:0	66,116,12,31,52,109:1:1:2:0/2:0/0:0.125:0:1:g.122422delA:0
chr2_ref_v2	122580	.	AT	A	.	PASS	IntersectsRepeat=1;RepeatCorrectionApplied=1	SAC:ACF:DF:PD:GT:SGT:SF:SV:SIG:MT:PAC	33,55,1,0:1:1:2:0/0:./.:.:0	57,57,0,1:1:1:2:0/0:./.:.:0:0:.:.	31,46,37,31:1:1:2:0/0:0/1:0.25:0:1:.:	97,76,4,4:1:1:2:0/0:./.:.:0:0:.:.	167,178,15,9:1:1:2:0/0:./.:.:0:0:.:.
chr2_ref_v2	122593	.	T	TA	.	PASS	IntersectsRepeat=1;RepeatCorrectionApplied=0	SAC:ACF:DF:PD:GT:SGT:SF:SV:SIG:MT:PAC	43,75,0,0:1:1:2:0/0:./.:.:0	45,38,21,17:1:1:2:0/1:0/0:0.25:0:1:g.122593_122594insA:0	75,99,0,0:1:1:2:0/0:./.:.:0:0:.:.	121,107,0,0:1:1:2:0/0:./.:.:0:0:.:.	214,220,0,0:1:1:2:0/0:./.:.:0:0:.:.
chr2_ref_v2	122594	.	T	A,TA,TTA	.	PASS	IntersectsRepeat=1;RepeatCorrectionApplied=1	SAC:ACF:DF:PD:GT:SGT:SF:SV:SIG:MT:PAC	10,0,1,1,3,3,10,19:1:1:2:0/3:2/3:0.25:0	6,0,9,7,36,28,3,2:1:1:2:1/2:0/2:0.125:0:1:g.122594T>A|g.122594_122595insA,g.122593_122595TTA>A|g.122594_122596TA>A:0|0,0|0	8,4,39,34,2,5,11,19:1:1:2:1/3:0/1:0.25:0:1:g.122594T>A:0	8,0,48,35,39,24,2,3:1:1:2:1/2:0/1:0.125:0:1:g.122594T>A|g.122594_122595insA,g.122593_122595TTA>A|g.122594_122596TA>A:0|0,0|0	17,3,81,73,26,20,38,49:1:1:2:1/3:1/2:0.25:1:1:g.122594T>A:0
chr2_ref_v2	122950	.	G	A	.	PASS	IntersectsRepeat=1;RepeatCorrectionApplied=0	SAC:ACF:DF:PD:GT:SGT:SF:SV:SIG:MT:PAC	64,50,0,0:1:1:2:0/0:./.:.:0	94,64,0,0:1:1:2:0/0:./.:.:0:0:.:.	64,75,0,0:1:1:2:0/0:./.:.:0:0:.:.	63,47,54,51:1:1:2:0/1:./.:.:0:1:g.122950G>A:0	240,252,0,0:1:1:2:0/0:./.:.:0:0:.:.
chr2_ref_v2	124913	.	G	T	.	PASS	IntersectsRepeat=1;RepeatCorrectionApplied=0	SAC:ACF:DF:PD:GT:SGT:SF:SV:SIG:MT:PAC	59,54,0,0:1:1:2:0/0:./.:.:0	73,74,0,0:1:1:2:0/0:./.:.:0:0:.:.	25,36,36,21:1:1:2:0/1:./.:.:0:1:g.124913G>T:0	96,109,0,0:1:1:2:0/0:./.:.:0:0:.:.	214,259,0,0:1:1:2:0/0:./.:.:0:0:.:.
chr2_ref_v2	124941	.	G	A	.	PASS	IntersectsRepeat=0;RepeatCorrectionApplied=0	SAC:ACF:DF:PD:GT:SGT:SF:SV:SIG:MT:PAC	55,62,0,0:1:1:2:0/0:./.:.:0	90,73,0,0:1:1:2:0/0:./.:.:0:0:.:.	36,28,26,36:1:1:2:0/1:./.:.:0:1:g.124941G>A:0	91,112,0,0:1:1:2:0/0:./.:.:0:0:.:.	210,252,0,0:1:1:2:0/0:./.:.:0:0:.:.
chr2_ref_v2	125451	.	G	T	.	PASS	IntersectsRepeat=0;RepeatCorrectionApplied=0	SAC:ACF:DF:PD:GT:SGT:SF:SV:SIG:MT:PAC	60,63,0,0:1:1:2:0/0:./.:.:0	55,92,0,0:1:1:2:0/0:./.:.:0:0:.:.	64,63,0,0:1:1:2:0/0:./.:.:0:0:.:.	79,92,0,0:1:1:2:0/0:./.:.:0:0:.:.	92,112,92,114:1:1:2:0/1:./.:.:0:1:g.125451G>T:0
chr2_ref_v2	125687	.	G	T	.	PASS	IntersectsRepeat=0;RepeatCorrectionApplied=0	SAC:ACF:DF:PD:GT:SGT:SF:SV:SIG:MT:PAC	45,63,1,0:1:1:2:0/0:./.:.:0	69,68,0,0:1:1:2:0/0:./.:.:0:0:.:.	23,31,32,37:1:1:2:0/1:1/1:0.125:0:1:g.125687G>T:0	77,81,0,0:1:1:2:0/0:./.:.:0:0:.:.	200,159,0,0:1:1:2:0/0:./.:.:0:0:.:.
chr2_ref_v2	126556	.	CT	C	.	PASS	IntersectsRepeat=1;RepeatCorrectionApplied=1	SAC:ACF:DF:PD:GT:SGT:SF:SV:SIG:MT:PAC	54,38,2,2:1:1:2:0/0:./.:.:0	39,28,39,31:1:1:2:0/1:0/0:0.125:0:1:g.126557delT:0	53,39,10,7:1:1:2:0/0:0/1:0.125:0:0:.:.	69,47,12,10:1:1:2:0/0:./.:.:0:0:.:.	204,179,38,35:1:1:2:0/0:./.:.:0:1:.:
chr2_ref_v2	127626	.	CT	C,CTT,CTTT	.	PASS	IntersectsRepeat=1;RepeatCorrectionApplied=1	SAC:ACF:DF:PD:GT:SGT:SF:SV:SIG:MT:PAC	0,7,1,1,2,13,4,3:1:1:2:0/2:2/3:0.5:0	9,23,3,6,12,12,2,1:1:1:2:0/2:2/3:0.125:0:0:.:.	14,36,18,8,3,4,0,0:1:1:2:0/0:0/1:0.125:0:1:g.127626_127628T>:1	14,22,5,11,7,14,2,4:1:1:2:0/2:0/3:0.125:0:0:.:.	13,27,7,10,26,80,24,20:1:1:2:2/3:1/2:0.25:1:0:.:.
chr2_ref_v2	128459	.	C	T	.	PASS	IntersectsRepeat=0;RepeatCorrectionApplied=0	SAC:ACF:DF:PD:GT:SGT:SF:SV:SIG:MT:PAC	78,73,0,0:1:1:2:0/0:./.:.:0	42,38,42,38:1:1:2:0/1:./.:.:0:1:g.128459C>T:0	67,69,0,0:1:1:2:0/0:./.:.:0:0:.:.	70,71,0,0:1:1:2:0/0:./.:.:0:0:.:.	218,256,0,0:1:1:2:0/0:./.:.:0:0:.:.
chr2_ref_v2	133016	.	T	TGAAGAGGATGAAGACAATGGTGATGGA	.	PASS	IntersectsRepeat=0;RepeatCorrectionApplied=0	SAC:ACF:DF:PD:GT:SGT:SF:SV:SIG:MT:PAC	0,0,32,28:1:1:2:1/1:./.:.:0	0,0,25,26:1:1:2:1/1:./.:.:0:0:.:.	0,0,26,23:1:1:2:1/1:./.:.:0:0:.:.	0,1,36,37:1:1:2:1/1:./.:.:0:0:.:.	0,1,76,85:1:1:2:1/1:./.:.:0:0:.:.
chr2_ref_v2	133860	.	CATATATATAT	C,CAT	.	PASS	IntersectsRepeat=1;RepeatCorrectionApplied=1	SAC:ACF:DF:PD:GT:SGT:SF:SV:SIG:MT:PAC	0,1,3,2,30,33:1:1:2:2/2:1/2:0.125:0	1,0,6,4,63,46:1:1:2:2/2:1/2:0.125:0:0:.:.	1,0,3,6,56,55:1:1:2:2/2:./.:.:0:0:.:.	1,2,9,2,74,46:1:1:2:2/2:./.:.:0:0:.:.	3,2,20,20,166,107:1:1:2:2/2:1/2:0.125:0:0:.:.
chr2_ref_v2	133933	.	CT	C	.	PASS	IntersectsRepeat=1;RepeatCorrectionApplied=1	SAC:ACF:DF:PD:GT:SGT:SF:SV:SIG:MT:PAC	63,38,2,0:1:1:2:0/0:./.:.:0	69,61,1,1:1:1:2:0/0:./.:.:0:0:.:.	39,34,38,41:1:1:2:0/1:./.:.:0:1:g.133934delT:0	86,85,6,2:1:1:2:0/0:./.:.:0:0:.:.	217,180,10,11:1:1:2:0/0:./.:.:0:0:.:.
chr2_ref_v2	134060	.	C	T	.	PASS	IntersectsRepeat=0;RepeatCorrectionApplied=0	SAC:ACF:DF:PD:GT:SGT:SF:SV:SIG:MT:PAC	40,62,0,0:1:1:2:0/0:./.:.:0	54,77,0,0:1:1:2:0/0:./.:.:0:0:.:.	49,72,0,0:1:1:2:0/0:./.:.:0:0:.:.	37,53,44,49:1:1:2:0/1:./.:.:0:1:g.134060C>T:0	136,206,0,2:1:1:2:0/0:./.:.:0:0:.:.
chr2_ref_v2	137513	.	AT	A	.	PASS	IntersectsRepeat=1;RepeatCorrectionApplied=1	SAC:ACF:DF:PD:GT:SGT:SF:SV:SIG:MT:PAC	34,36,0,1:1:1:2:0/0:./.:.:0	38,23,26,18:1:1:2:0/1:0/0:0.25:0:1:g.137514delT:0	59,41,4,6:1:1:2:0/0:./.:.:0:0:.:.	81,53,9,4:1:1:2:0/0:./.:.:0:0:.:.	157,165,11,16:1:1:2:0/0:./.:.:0:0:.:.
chr2_ref_v2	137646	.	TAAAAAAAAAAA	T	.	PASS	IntersectsRepeat=1;RepeatCorrectionApplied=1	SAC:ACF:DF:PD:GT:SGT:SF:SV:SIG:MT:PAC	15,18,1,7:1:1:2:0/0:0/1:0.5:0	24,13,3,15:1:1:2:0/1:0/0:0.25:0:0:.:.	16,10,3,11:1:1:2:0/1:0/0:0.25:0:0:.:.	26,15,14,25:1:1:2:0/1:./.:.:0:0:.:.	73,34,6,39:1:1:2:0/0:0/1:0.5:0:0:.:.
chr2_ref_v2	138003	.	CT	C	.	PASS	IntersectsRepeat=1;RepeatCorrectionApplied=1	SAC:ACF:DF:PD:GT:SGT:SF:SV:SIG:MT:PAC	27,27,3,1:1:1:2:0/0:./.:.:0	24,20,21,19:1:1:2:0/1:0/0:0.25:0:1:g.138004delT:0	45,44,4,4:1:1:2:0/0:./.:.:0:0:.:.	68,67,8,6:1:1:2:0/0:./.:.:0:0:.:.	185,152,9,10:1:1:2:0/0:./.:.:0:0:.:.
chr2_ref_v2	138265	.	ATTTT	A,AT,ATT,ATTT	.	PASS	IntersectsRepeat=1;RepeatCorrectionApplied=1	SAC:ACF:DF:PD:GT:SGT:SF:SV:SIG:MT:PAC	0,1,0,1,5,3,27,14,1,1:1:1:2:3/3:./.:.:0	0,1,3,2,33,22,32,16,2,0:1:1:2:3/3:2/3:0.5:0:1:.:	1,1,3,2,7,3,35,27,8,4:1:1:2:3/3:1/3:0.125:0:0:.:.	0,0,5,5,39,31,27,14,2,2:1:1:2:2/3:2/2:0.125:0:1:g.138265_138269T>:0	1,0,67,68,20,16,74,48,4,6:1:1:2:1/3:./.:.:0:1:g.138265_138270TT>:0
chr2_ref_v2	138642	.	G	T	.	PASS	IntersectsRepeat=0;RepeatCorrectionApplied=0	SAC:ACF:DF:PD:GT:SGT:SF:SV:SIG:MT:PAC	37,44,0,0:1:1:2:0/0:./.:.:0	64,68,0,0:1:1:2:0/0:./.:.:0:0:.:.	26,28,22,42:1:1:2:0/1:1/1:0.125:0:1:g.138642G>T:0	68,72,1,0:1:1:2:0/0:./.:.:0:0:.:.	191,152,0,0:1:1:2:0/0:./.:.:0:0:.:.
chr2_ref_v2	139368	.	G	A	.	PASS	IntersectsRepeat=0;RepeatCorrectionApplied=0	SAC:ACF:DF:PD:GT:SGT:SF:SV:SIG:MT:PAC	48,54,0,0:1:1:2:0/0:./.:.:0	73,55,0,0:1:1:2:0/0:./.:.:0:0:.:.	28,32,30,26:1:1:2:0/1:./.:.:0:1:g.139368G>A:0	115,89,0,0:1:1:2:0/0:./.:.:0:0:.:.	240,272,2,1:1:1:2:0/0:./.:.:0:0:.:.
chr2_ref_v2	140782	.	A	G	.	PASS	IntersectsRepeat=0;RepeatCorrectionApplied=0	SAC:ACF:DF:PD:GT:SGT:SF:SV:SIG:MT:PAC	57,35,0,0:1:1:2:0/0:./.:.:0	66,45,0,0:1:1:2:0/0:./.:.:0:0:.:.	60,77,0,0:1:1:2:0/0:./.:.:0:0:.:.	95,94,0,0:1:1:2:0/0:./.:.:0:0:.:.	114,145,123,131:1:1:2:0/1:./.:.:0:1:g.140782A>G:0
chr2_ref_v2	140966	.	G	T	.	PASS	IntersectsRepeat=0;RepeatCorrectionApplied=0	SAC:ACF:DF:PD:GT:SGT:SF:SV:SIG:MT:PAC	48,58,0,0:1:1:2:0/0:./.:.:0	74,70,0,0:1:1:2:0/0:./.:.:0:0:.:.	75,62,0,0:1:1:2:0/0:./.:.:0:0:.:.	46,46,53,55:1:1:2:0/1:1/1:0.125:0:1:g.140966G>T:0	258,270,0,0:1:1:2:0/0:./.:.:0:0:.:.
chr2_ref_v2	141176	.	C	T	.	PASS	IntersectsRepeat=0;RepeatCorrectionApplied=0	SAC:ACF:DF:PD:GT:SGT:SF:SV:SIG:MT:PAC	73,64,0,0:1:1:2:0/0:./.:.:0	81,93,0,0:1:1:2:0/0:./.:.:0:0:.:.	61,85,0,0:1:1:2:0/0:./.:.:0:0:.:.	35,46,46,59:1:1:2:0/1:1/1:0.125:0:1:g.141176C>T:0	199,201,0,0:1:1:2:0/0:./.:.:0:0:.:.
chr2_ref_v2	143855	.	GA	G	.	PASS	IntersectsRepeat=1;RepeatCorrectionApplied=1	SAC:ACF:DF:PD:GT:SGT:SF:SV:SIG:MT:PAC	30,42,9,12:1:1:2:0/0:0/1:0.25:0	3,3,58,71:1:1:2:1/1:./.:.:0:1:g.143856delA,g.143856delA:0,1	34,68,5,11:1:1:2:0/0:./.:.:0:0:.:.	54,86,11,13:1:1:2:0/0:./.:.:0:0:.:.	97,180,16,30:1:1:2:0/0:./.:.:0:0:.:.
chr2_ref_v2	144125	.	G	A	.	PASS	IntersectsRepeat=0;RepeatCorrectionApplied=0	SAC:ACF:DF:PD:GT:SGT:SF:SV:SIG:MT:PAC	63,64,0,0:1:1:2:0/0:./.:.:0	59,79,0,0:1:1:2:0/0:./.:.:0:0:.:.	21,36,23,18:1:1:2:0/1:0/0:0.125:0:1:g.144125G>A:0	52,81,0,0:1:1:2:0/0:./.:.:0:0:.:.	149,183,0,0:1:1:2:0/0:./.:.:0:0:.:.
chr2_ref_v2	145506	.	C	T	.	PASS	IntersectsRepeat=0;RepeatCorrectionApplied=0	SAC:ACF:DF:PD:GT:SGT:SF:SV:SIG:MT:PAC	69,46,0,0:1:1:2:0/0:./.:.:0	77,56,0,0:1:1:2:0/0:./.:.:0:0:.:.	64,59,0,0:1:1:2:0/0:./.:.:0:0:.:.	100,75,0,0:1:1:2:0/0:./.:.:0:0:.:.	101,78,110,78:1:1:2:0/1:./.:.:0:1:g.145506C>T:0
chr2_ref_v2	145890	.	GAAAAA	G,GAA	.	PASS	IntersectsRepeat=1;RepeatCorrectionApplied=1	SAC:ACF:DF:PD:GT:SGT:SF:SV:SIG:MT:PAC	16,14,0,0,2,3:1:1:2:0/0:0/2:0.25:0	2,1,17,22,1,4:1:1:2:1/1:1/2:0.25:0:1:g.145891_145895delAAAAA,g.145891_145895delAAAAA:0,1	9,4,5,6,3,21:1:1:2:0/2:1/2:0.5:0:0:.:.	71,50,1,1,1,11:1:1:2:0/0:0/2:0.25:0:0:.:.	26,24,36,50,20,95:1:1:2:0/2:1/2:0.5:1:1:g.145891_145893delAAA:0
chr2_ref_v2	147307	.	A	G	.	PASS	IntersectsRepeat=1;RepeatCorrectionApplied=0	SAC:ACF:DF:PD:GT:SGT:SF:SV:SIG:MT:PAC	67,54,0,0:1:1:2:0/0:./.:.:0	89,85,0,0:1:1:2:0/0:./.:.:0:0:.:.	78,78,0,0:1:1:2:0/0:./.:.:0:0:.:.	58,54,47,47:1:1:2:0/1:0/0:0.125:0:1:g.147307A>G:0	285,195,0,0:1:1:2:0/0:./.:.:0:0:.:.
chr2_ref_v2	148437	.	G	A	.	PASS	IntersectsRepeat=0;RepeatCorrectionApplied=0	SAC:ACF:DF:PD:GT:SGT:SF:SV:SIG:MT:PAC	65,54,0,0:1:1:2:0/0:./.:.:0	77,75,0,0:1:1:2:0/0:./.:.:0:0:.:.	64,66,0,0:1:1:2:0/0:./.:.:0:0:.:.	49,45,42,32:1:1:2:0/1:0/0:0.125:0:1:g.148437G>A:0	197,207,0,0:1:1:2:0/0:./.:.:0:0:.:.
chr2_ref_v2	149917	.	G	A	.	PASS	IntersectsRepeat=0;RepeatCorrectionApplied=0	SAC:ACF:DF:PD:GT:SGT:SF:SV:SIG:MT:PAC	77,62,0,0:1:1:2:0/0:./.:.:0	75,97,0,0:1:1:2:0/0:./.:.:0:0:.:.	29,18,26,18:1:1:2:0/1:./.:.:0:1:g.149917G>A:0	106,83,0,0:1:1:2:0/0:./.:.:0:0:.:.	220,224,0,0:1:1:2:0/0:./.:.:0:0:.:.
chr2_ref_v2	151265	.	GT	G	.	PASS	IntersectsRepeat=1;RepeatCorrectionApplied=1	SAC:ACF:DF:PD:GT:SGT:SF:SV:SIG:MT:PAC	21,19,35,27:1:1:2:0/1:1/1:0.125:0	39,41,23,37:1:1:2:0/1:0/0:0.25:0:0:.:.	40,38,26,23:1:1:2:0/1:0/0:0.25:0:0:.:.	35,54,39,30:1:1:2:0/1:0/0:0.25:0:0:.:.	82,102,72,113:1:1:2:0/1:0/0:0.125:0:0:.:.
chr2_ref_v2	151614	.	C	A	.	PASS	IntersectsRepeat=1;RepeatCorrectionApplied=0	SAC:ACF:DF:PD:GT:SGT:SF:SV:SIG:MT:PAC	35,30,31,17:1:1:2:0/1:0/0:0.125:0	34,32,42,42:1:1:2:0/1:1/1:0.125:0:0:.:.	52,53,0,0:1:1:2:0/0:./.:.:0:1:g.151613_151615A>C:1	48,70,0,1:1:1:2:0/0:./.:.:0:1:g.151613_151615A>C:1	200,224,0,0:1:1:2:0/0:./.:.:0:1:g.151613_151615A>C:1
chr2_ref_v2	153600	.	AT	A,ATT	.	PASS	IntersectsRepeat=1;RepeatCorrectionApplied=1	SAC:ACF:DF:PD:GT:SGT:SF:SV:SIG:MT:PAC	12,13,2,4,2,0:1:1:2:0/0:0/2:0.125:0	14,20,13,18,1,0:1:1:2:0/0:0/1:0.5:0:0:.:.	22,23,6,5,2,5:1:1:2:0/0:0/2:0.125:0:0:.:.	53,29,8,3,6,10:1:1:2:0/0:0/2:0.25:0:0:.:.	99,65,20,10,13,10:1:1:2:0/0:0/2:0.125:0:0:.:.
chr2_ref_v2	159492	.	G	T	.	PASS	IntersectsRepeat=0;RepeatCorrectionApplied=0	SAC:ACF:DF:PD:GT:SGT:SF:SV:SIG:MT:PAC	47,60,0,1:1:1:2:0/0:./.:.:0	56,66,1,0:1:1:2:0/0:./.:.:0:0:.:.	80,82,0,0:1:1:2:0/0:./.:.:0:0:.:.	49,50,44,49:1:1:2:0/1:./.:.:0:1:g.159492G>T:0	280,293,0,1:1:1:2:0/0:./.:.:0:0:.:.
chr2_ref_v2	160344	.	A	G	.	PASS	IntersectsRepeat=0;RepeatCorrectionApplied=0	SAC:ACF:DF:PD:GT:SGT:SF:SV:SIG:MT:PAC	39,50,0,0:1:1:2:0/0:./.:.:0	64,58,0,0:1:1:2:0/0:./.:.:0:0:.:.	19,27,18,23:1:1:2:0/1:./.:.:0:1:g.160344A>G:0	75,70,0,0:1:1:2:0/0:./.:.:0:0:.:.	148,223,1,0:1:1:2:0/0:./.:.:0:0:.:.
chr2_ref_v2	160595	.	G	T	.	PASS	IntersectsRepeat=0;RepeatCorrectionApplied=0	SAC:ACF:DF:PD:GT:SGT:SF:SV:SIG:MT:PAC	38,55,0,0:1:1:2:0/0:./.:.:0	66,68,0,0:1:1:2:0/0:./.:.:0:0:.:.	54,63,0,0:1:1:2:0/0:./.:.:0:0:.:.	40,49,44,52:1:1:2:0/1:./.:.:0:1:g.160595G>T:0	202,170,0,0:1:1:2:0/0:./.:.:0:0:.:.
chr2_ref_v2	161931	.	A	G	.	PASS	IntersectsRepeat=0;RepeatCorrectionApplied=0	SAC:ACF:DF:PD:GT:SGT:SF:SV:SIG:MT:PAC	28,27,28,23:1:1:2:0/1:./.:.:0	31,36,31,38:1:1:2:0/1:./.:.:0:0:.:.	25,28,24,25:1:1:2:0/1:./.:.:0:0:.:.	38,47,35,55:1:1:2:0/1:./.:.:0:0:.:.	103,130,113,115:1:1:2:0/1:./.:.:0:0:.:.
chr2_ref_v2	162905	.	TA	T	.	PASS	IntersectsRepeat=1;RepeatCorrectionApplied=1	SAC:ACF:DF:PD:GT:SGT:SF:SV:SIG:MT:PAC	60,75,0,0:1:1:2:0/0:./.:.:0	63,82,0,0:1:1:2:0/0:./.:.:0:0:.:.	36,34,37,39:1:1:2:0/1:./.:.:0:1:g.162906delA:0	90,116,0,0:1:1:2:0/0:./.:.:0:0:.:.	231,217,0,1:1:1:2:0/0:./.:.:0:0:.:.
chr2_ref_v2	163126	.	C	G	.	PASS	IntersectsRepeat=1;RepeatCorrectionApplied=0	SAC:ACF:DF:PD:GT:SGT:SF:SV:SIG:MT:PAC	84,60,0,0:1:1:2:0/0:./.:.:0	102,73,0,0:1:1:2:0/0:./.:.:0:0:.:.	45,45,0,0:1:1:2:0/0:./.:.:0:0:.:.	56,45,42,40:1:1:2:0/1:0/0:0.125:0:1:g.163126C>G:0	259,204,1,0:1:1:2:0/0:./.:.:0:0:.:.
chr2_ref_v2	164159	.	G	T	.	PASS	IntersectsRepeat=1;RepeatCorrectionApplied=0	SAC:ACF:DF:PD:GT:SGT:SF:SV:SIG:MT:PAC	25,49,0,0:1:1:2:0/0:./.:.:0	42,63,0,0:1:1:2:0/0:./.:.:0:0:.:.	38,37,25,30:1:1:2:0/1:0/0:0.125:0:1:g.164159G>T:0	71,87,0,0:1:1:2:0/0:./.:.:0:0:.:.	154,217,0,0:1:1:2:0/0:./.:.:0:0:.:.
chr2_ref_v2	165001	.	CTT	C,CT	.	PASS	IntersectsRepeat=1;RepeatCorrectionApplied=1	SAC:ACF:DF:PD:GT:SGT:SF:SV:SIG:MT:PAC	24,45,2,1,7,3:1:1:2:0/0:./.:.:0	25,26,1,2,26,33:1:1:2:0/0:0/2:0.5:0:1:.:	29,23,1,3,19,20:1:1:2:0/2:0/0:0.25:0:1:g.165002delT:0	81,44,1,0,10,10:1:1:2:0/0:./.:.:0:0:.:.	39,14,30,24,227,149:1:1:2:2/2:0/2:0.125:0:1:g.165002delT,g.165002delT:0,1
chr2_ref_v2	165269	.	G	T	.	PASS	IntersectsRepeat=1;RepeatCorrectionApplied=0	SAC:ACF:DF:PD:GT:SGT:SF:SV:SIG:MT:PAC	55,36,0,0:1:1:2:0/0:./.:.:0	53,48,0,0:1:1:2:0/0:./.:.:0:0:.:.	32,33,32,24:1:1:2:0/1:0/0:0.125:0:1:g.165269G>T:0	79,62,0,0:1:1:2:0/0:./.:.:0:0:.:.	286,201,1,0:1:1:2:0/0:./.:.:0:0:.:.
chr2_ref_v2	165661	.	GA	G	.	PASS	IntersectsRepeat=1;RepeatCorrectionApplied=1	SAC:ACF:DF:PD:GT:SGT:SF:SV:SIG:MT:PAC	42,56,1,0:1:1:2:0/0:./.:.:0	61,89,1,1:1:1:2:0/0:./.:.:0:0:.:.	52,54,1,2:1:1:2:0/0:./.:.:0:0:.:.	29,29,26,34:1:1:2:0/1:./.:.:0:1:g.165662delA:0	93,116,89,105:1:1:2:0/1:0/0:0.125:0:1:g.165662delA:0
chr2_ref_v2	165893	.	CTTTTT	C,CTTTTTTT	.	PASS	IntersectsRepeat=1;RepeatCorrectionApplied=1	SAC:ACF:DF:PD:GT:SGT:SF:SV:SIG:MT:PAC	2,3,0,0,2,5:1:0:2:./.:./.:.:0	1,5,6,5,2,0:1:0:2:./.:./.:.:0:0:.:.	0,9,0,0,9,11:1:1:2:0/2:2/2:0.25:0:0:.:.	3,20,0,0,5,7:1:1:2:0/2:0/0:0.25:0:0:.:.	8,52,3,10,8,7:1:1:2:0/2:0/1:0.5:0:0:.:.
chr2_ref_v2	165918	.	C	T	.	PASS	IntersectsRepeat=1;RepeatCorrectionApplied=0	SAC:ACF:DF:PD:GT:SGT:SF:SV:SIG:MT:PAC	11,31,2,5:1:1:2:0/0:0/1:0.25:0	26,40,0,0:1:1:2:0/0:./.:.:0:0:.:.	18,34,6,6:1:1:2:0/0:0/1:0.5:0:0:.:.	18,65,3,0:1:1:2:0/0:0/1:0.125:0:0:.:.	32,171,7,6:1:1:2:0/0:0/1:0.125:0:0:.:.
chr2_ref_v2	167266	.	CA	C,CAA	.	PASS	IntersectsRepeat=1;RepeatCorrectionApplied=1	SAC:ACF:DF:PD:GT:SGT:SF:SV:SIG:MT:PAC	29,56,3,1,0,5:1:1:2:0/0:0/2:0.125:0	1,2,66,91,0,0:1:1:2:1/1:./.:.:0:1:g.167267delA,g.167267delA:0,1	35,46,7,8,4,8:1:1:2:0/0:0/2:0.125:0:0:.:.	20,41,4,10,27,47:1:1:2:0/2:1/2:0.125:0:1:g.167266_167267insA:0	113,182,19,33,11,21:1:1:2:0/0:0/2:0.125:0:1:.:
chr2_ref_v2	167969	.	CA	C,CAA,CAAA	.	PASS	IntersectsRepeat=1;RepeatCorrectionApplied=1	SAC:ACF:DF:PD:GT:SGT:SF:SV:SIG:MT:PAC	0,0,0,0,0,0,0,0:0:0:2:./.:./.:.:0	3,0,5,0,2,0,4,10:1:1:2:0/3:3/3:0.125:0:0:.:.	10,2,10,3,0,0,1,1:1:1:2:0/0:0/1:0.25:0:0:.:.	6,1,4,3,15,1,11,13:1:1:2:3/3:0/3:0.5:0:0:.:.	32,3,58,10,8,0,6,5:1:1:2:0/1:0/3:0.25:0:0:.:.
chr2_ref_v2	169772	.	G	A	.	PASS	IntersectsRepeat=0;RepeatCorrectionApplied=0	SAC:ACF:DF:PD:GT:SGT:SF:SV:SIG:MT:PAC	70,69,0,0:1:1:2:0/0:./.:.:0	72,59,0,0:1:1:2:0/0:./.:.:0:0:.:.	44,49,0,0:1:1:2:0/0:./.:.:0:0:.:.	32,38,33,20:1:1:2:0/1:0/0:0.125:0:1:g.169772G>A:0	183,181,0,0:1:1:2:0/0:./.:.:0:0:.:.
chr2_ref_v2	170008	.	C	T	.	PASS	IntersectsRepeat=0;RepeatCorrectionApplied=0	SAC:ACF:DF:PD:GT:SGT:SF:SV:SIG:MT:PAC	73,65,0,0:1:1:2:0/0:./.:.:0	78,78,0,0:1:1:2:0/0:./.:.:0:0:.:.	53,56,0,0:1:1:2:0/0:./.:.:0:0:.:.	76,91,0,0:1:1:2:0/0:./.:.:0:0:.:.	105,95,87,118:1:1:2:0/1:./.:.:0:1:g.170008C>T:0
chr2_ref_v2	171265	.	CT	C	.	PASS	IntersectsRepeat=1;RepeatCorrectionApplied=1	SAC:ACF:DF:PD:GT:SGT:SF:SV:SIG:MT:PAC	46,59,0,0:1:1:2:0/0:./.:.:0	57,68,0,0:1:1:2:0/0:./.:.:0:0:.:.	49,49,1,1:1:1:2:0/0:./.:.:0:0:.:.	38,41,34,41:1:1:2:0/1:./.:.:0:1:g.171266delT:0	127,209,1,5:1:1:2:0/0:./.:.:0:0:.:.
chr2_ref_v2	171473	.	T	C	.	PASS	IntersectsRepeat=0;RepeatCorrectionApplied=0	SAC:ACF:DF:PD:GT:SGT:SF:SV:SIG:MT:PAC	66,58,0,0:1:1:2:0/0:./.:.:0	87,81,0,0:1:1:2:0/0:./.:.:0:0:.:.	79,76,0,0:1:1:2:0/0:./.:.:0:0:.:.	50,52,58,50:1:1:2:0/1:./.:.:0:1:g.171473T>C:0	181,203,0,0:1:1:2:0/0:./.:.:0:0:.:.
chr2_ref_v2	172362	.	CT	C	.	PASS	IntersectsRepeat=1;RepeatCorrectionApplied=1	SAC:ACF:DF:PD:GT:SGT:SF:SV:SIG:MT:PAC	54,45,2,0:1:1:2:0/0:./.:.:0	83,48,1,0:1:1:2:0/0:./.:.:0:0:.:.	55,41,0,2:1:1:2:0/0:./.:.:0:0:.:.	92,54,3,4:1:1:2:0/0:./.:.:0:0:.:.	85,75,100,64:1:1:2:0/1:./.:.:0:1:g.172363delT:0
chr2_ref_v2	172614	.	G	A	.	PASS	IntersectsRepeat=0;RepeatCorrectionApplied=0	SAC:ACF:DF:PD:GT:SGT:SF:SV:SIG:MT:PAC	67,69,0,0:1:1:2:0/0:./.:.:0	67,86,0,0:1:1:2:0/0:./.:.:0:0:.:.	40,85,0,0:1:1:2:0/0:./.:.:0:0:.:.	65,130,1,1:1:1:2:0/0:./.:.:0:0:.:.	101,129,88,138:1:1:2:0/1:./.:.:0:1:g.172614G>A:0
chr2_ref_v2	173326	.	A	T	.	PASS	IntersectsRepeat=1;RepeatCorrectionApplied=0	SAC:ACF:DF:PD:GT:SGT:SF:SV:SIG:MT:PAC	66,61,0,1:1:1:2:0/0:./.:.:0	69,69,0,0:1:1:2:0/0:./.:.:0:0:.:.	37,31,29,23:1:1:2:0/1:0/0:0.125:0:1:g.173326A>T:0	91,83,0,0:1:1:2:0/0:./.:.:0:0:.:.	225,167,1,0:1:1:2:0/0:./.:.:0:0:.:.
chr2_ref_v2	174705	.	ATT	AT,A,ATTT	.	PASS	IntersectsRepeat=1;RepeatCorrectionApplied=1	SAC:ACF:DF:PD:GT:SGT:SF:SV:SIG:MT:PAC	1,9,1,3,0,2,5,9:1:1:2:0/3:2/3:0.25:0	0,19,0,17,2,2,1,4:1:1:2:0/3:0/1:0.5:0:0:.:.	0,7,3,15,5,36,3,0:1:1:2:1/2:1/3:0.25:0:1:g.174706_174707delTT|g.174706delT,g.174705_174707TT>|g.174705_174708TTT>:0|0,0|0	2,4,1,31,6,12,3,4:1:1:2:1/1:1/3:0.25:0:0:.:.	1,49,3,42,3,26,11,16:1:1:2:0/3:0/2:0.5:0:0:.:.
chr2_ref_v2	175672	.	C	T	.	PASS	IntersectsRepeat=0;RepeatCorrectionApplied=0	SAC:ACF:DF:PD:GT:SGT:SF:SV:SIG:MT:PAC	67,68,0,0:1:1:2:0/0:./.:.:0	83,71,0,0:1:1:2:0/0:./.:.:0:0:.:.	59,52,0,0:1:1:2:0/0:./.:.:0:0:.:.	40,52,33,39:1:1:2:0/1:0/0:0.125:0:1:g.175672C>T:0	183,211,0,0:1:1:2:0/0:./.:.:0:0:.:.
chr2_ref_v2	178258	.	A	G	.	PASS	IntersectsRepeat=0;RepeatCorrectionApplied=0	SAC:ACF:DF:PD:GT:SGT:SF:SV:SIG:MT:PAC	65,64,0,0:1:1:2:0/0:./.:.:0	72,88,0,0:1:1:2:0/0:./.:.:0:0:.:.	31,45,25,27:1:1:2:0/1:0/0:0.125:0:1:g.178258A>G:0	60,93,0,0:1:1:2:0/0:./.:.:0:0:.:.	184,263,0,0:1:1:2:0/0:./.:.:0:0:.:.
chr2_ref_v2	180037	.	A	G	.	PASS	IntersectsRepeat=1;RepeatCorrectionApplied=0	SAC:ACF:DF:PD:GT:SGT:SF:SV:SIG:MT:PAC	48,61,0,0:1:1:2:0/0:./.:.:0	35,44,32,46:1:1:2:0/1:./.:.:0:1:g.180037A>G:0	36,52,0,0:1:1:2:0/0:./.:.:0:0:.:.	74,79,0,0:1:1:2:0/0:./.:.:0:0:.:.	157,223,0,0:1:1:2:0/0:./.:.:0:0:.:.
chr2_ref_v2	180805	.	C	T	.	PASS	IntersectsRepeat=0;RepeatCorrectionApplied=0	SAC:ACF:DF:PD:GT:SGT:SF:SV:SIG:MT:PAC	72,54,0,0:1:1:2:0/0:./.:.:0	73,57,0,0:1:1:2:0/0:./.:.:0:0:.:.	56,48,0,1:1:1:2:0/0:./.:.:0:0:.:.	40,42,56,37:1:1:2:0/1:1/1:0.125:0:1:g.180805C>T:0	244,215,0,0:1:1:2:0/0:./.:.:0:0:.:.
chr2_ref_v2	184197	.	AT	A	.	PASS	IntersectsRepeat=1;RepeatCorrectionApplied=1	SAC:ACF:DF:PD:GT:SGT:SF:SV:SIG:MT:PAC	81,63,1,0:1:1:2:0/0:./.:.:0	107,57,0,0:1:1:2:0/0:./.:.:0:0:.:.	77,62,0,2:1:1:2:0/0:./.:.:0:0:.:.	81,64,0,1:1:1:2:0/0:./.:.:0:0:.:.	72,90,100,92:1:1:2:0/1:1/1:0.125:0:1:g.184198delT:0
chr2_ref_v2	188123	.	G	A	.	PASS	IntersectsRepeat=0;RepeatCorrectionApplied=0	SAC:ACF:DF:PD:GT:SGT:SF:SV:SIG:MT:PAC	48,46,0,0:1:1:2:0/0:./.:.:0	43,82,0,0:1:1:2:0/0:./.:.:0:0:.:.	48,53,1,0:1:1:2:0/0:./.:.:0:0:.:.	36,44,33,38:1:1:2:0/1:./.:.:0:1:g.188123G>A:0	198,196,0,0:1:1:2:0/0:./.:.:0:0:.:.
chr2_ref_v2	189530	.	C	T	.	PASS	IntersectsRepeat=1;RepeatCorrectionApplied=0	SAC:ACF:DF:PD:GT:SGT:SF:SV:SIG:MT:PAC	54,60,0,0:1:1:2:0/0:./.:.:0	72,62,0,0:1:1:2:0/0:./.:.:0:0:.:.	45,46,0,0:1:1:2:0/0:./.:.:0:0:.:.	33,33,41,46:1:1:2:0/1:1/1:0.125:0:1:g.189530C>T:0	199,220,0,0:1:1:2:0/0:./.:.:0:0:.:.
chr2_ref_v2	192223	.	CT	C	.	PASS	IntersectsRepeat=1;RepeatCorrectionApplied=1	SAC:ACF:DF:PD:GT:SGT:SF:SV:SIG:MT:PAC	37,37,7,2:1:1:2:0/0:./.:.:0	24,27,44,32:1:1:2:0/1:0/0:0.25:0:1:g.192224delT:0	34,28,27,27:1:1:2:0/0:0/1:0.5:0:1:.:	71,53,15,12:1:1:2:0/0:./.:.:0:0:.:.	145,176,43,32:1:1:2:0/0:./.:.:0:0:.:.
chr2_ref_v2	192996	.	A	G	.	PASS	IntersectsRepeat=1;RepeatCorrectionApplied=0	SAC:ACF:DF:PD:GT:SGT:SF:SV:SIG:MT:PAC	51,36,0,0:1:1:2:0/0:./.:.:0	61,56,0,0:1:1:2:0/0:./.:.:0:0:.:.	39,48,0,0:1:1:2:0/0:./.:.:0:0:.:.	63,90,0,1:1:1:2:0/0:./.:.:0:0:.:.	102,107,113,110:1:1:2:0/1:./.:.:0:1:g.192996A>G:0
chr2_ref_v2	193068	.	C	T	.	PASS	IntersectsRepeat=0;RepeatCorrectionApplied=0	SAC:ACF:DF:PD:GT:SGT:SF:SV:SIG:MT:PAC	54,38,0,0:1:1:2:0/0:./.:.:0	72,52,0,0:1:1:2:0/0:./.:.:0:0:.:.	46,43,0,0:1:1:2:0/0:./.:.:0:0:.:.	33,48,40,43:1:1:2:0/1:./.:.:0:1:g.193068C>T:0	193,251,0,0:1:1:2:0/0:./.:.:0:0:.:.
chr2_ref_v2	193401	.	A	T	.	PASS	IntersectsRepeat=0;RepeatCorrectionApplied=0	SAC:ACF:DF:PD:GT:SGT:SF:SV:SIG:MT:PAC	40,47,0,0:1:1:2:0/0:./.:.:0	34,33,19,33:1:1:2:0/1:0/0:0.125:0:1:g.193401A>T:0	72,67,0,0:1:1:2:0/0:./.:.:0:0:.:.	120,90,0,0:1:1:2:0/0:./.:.:0:0:.:.	279,224,0,0:1:1:2:0/0:./.:.:0:0:.:.
chr2_ref_v2	193675	.	C	T	.	PASS	IntersectsRepeat=1;RepeatCorrectionApplied=0	SAC:ACF:DF:PD:GT:SGT:SF:SV:SIG:MT:PAC	53,40,0,0:1:1:2:0/0:./.:.:0	22,19,24,14:1:1:2:0/1:./.:.:0:1:g.193675C>T:0	58,84,1,0:1:1:2:0/0:./.:.:0:0:.:.	64,108,0,0:1:1:2:0/0:./.:.:0:0:.:.	229,191,0,0:1:1:2:0/0:./.:.:0:0:.:.
chr2_ref_v2	195830	.	G	T	.	PASS	IntersectsRepeat=1;RepeatCorrectionApplied=0	SAC:ACF:DF:PD:GT:SGT:SF:SV:SIG:MT:PAC	56,61,0,0:1:1:2:0/0:./.:.:0	86,77,0,1:1:1:2:0/0:./.:.:0:0:.:.	27,33,37,38:1:1:2:0/1:1/1:0.125:0:1:g.195830G>T:0	100,75,0,0:1:1:2:0/0:./.:.:0:0:.:.	218,228,0,0:1:1:2:0/0:./.:.:0:0:.:.
chr2_ref_v2	196353	.	G	GA	.	PASS	IntersectsRepeat=1;RepeatCorrectionApplied=1	SAC:ACF:DF:PD:GT:SGT:SF:SV:SIG:MT:PAC	28,58,0,0:1:1:2:0/0:./.:.:0	29,47,25,47:1:1:2:0/1:1/1:0.125:0:1:g.196353_196354insA:0	44,64,3,12:1:1:2:0/0:0/1:0.125:0:0:.:.	66,91,7,8:1:1:2:0/0:0/1:0.125:0:0:.:.	173,217,6,12:1:1:2:0/0:./.:.:0:0:.:.
chr2_ref_v2	196481	.	G	T	.	PASS	IntersectsRepeat=1;RepeatCorrectionApplied=0	SAC:ACF:DF:PD:GT:SGT:SF:SV:SIG:MT:PAC	56,47,0,0:1:1:2:0/0:./.:.:0	33,36,37,38:1:1:2:0/1:./.:.:0:1:g.196481G>T:0	73,51,0,0:1:1:2:0/0:./.:.:0:0:.:.	107,67,0,0:1:1:2:0/0:./.:.:0:0:.:.	249,175,1,0:1:1:2:0/0:./.:.:0:0:.:.
chr2_ref_v2	198543	.	T	C	.	PASS	IntersectsRepeat=0;RepeatCorrectionApplied=0	SAC:ACF:DF:PD:GT:SGT:SF:SV:SIG:MT:PAC	73,66,1,0:1:1:2:0/0:./.:.:0	41,38,29,35:1:1:2:0/1:0/0:0.125:0:1:g.198543T>C:0	61,76,0,0:1:1:2:0/0:./.:.:0:0:.:.	82,84,0,0:1:1:2:0/0:./.:.:0:0:.:.	198,215,0,0:1:1:2:0/0:./.:.:0:0:.:.
chr2_ref_v2	200984	.	C	A	.	PASS	IntersectsRepeat=0;RepeatCorrectionApplied=0	SAC:ACF:DF:PD:GT:SGT:SF:SV:SIG:MT:PAC	32,51,0,0:1:1:2:0/0:./.:.:0	63,88,0,0:1:1:2:0/0:./.:.:0:0:.:.	19,15,27,23:1:1:2:0/1:1/1:0.25:0:1:g.200984C>A:0	65,74,0,0:1:1:2:0/0:./.:.:0:0:.:.	160,238,0,0:1:1:2:0/0:./.:.:0:0:.:.
chr2_ref_v2	201598	.	C	T	.	PASS	IntersectsRepeat=1;RepeatCorrectionApplied=0	SAC:ACF:DF:PD:GT:SGT:SF:SV:SIG:MT:PAC	55,71,0,0:1:1:2:0/0:./.:.:0	75,66,0,0:1:1:2:0/0:./.:.:0:0:.:.	69,44,0,0:1:1:2:0/0:./.:.:0:0:.:.	37,37,46,25:1:1:2:0/1:./.:.:0:1:g.201598C>T:0	231,218,0,0:1:1:2:0/0:./.:.:0:0:.:.
chr2_ref_v2	202251	.	A	G	.	PASS	IntersectsRepeat=0;RepeatCorrectionApplied=0	SAC:ACF:DF:PD:GT:SGT:SF:SV:SIG:MT:PAC	35,30,0,0:1:1:2:0/0:./.:.:0	20,18,29,23:1:1:2:0/1:1/1:0.125:0:1:g.202251A>G:0	52,46,0,0:1:1:2:0/0:./.:.:0:0:.:.	80,51,0,0:1:1:2:0/0:./.:.:0:0:.:.	210,196,0,4:1:1:2:0/0:./.:.:0:0:.:.
chr2_ref_v2	202294	.	A	C	.	PASS	IntersectsRepeat=0;RepeatCorrectionApplied=0	SAC:ACF:DF:PD:GT:SGT:SF:SV:SIG:MT:PAC	34,18,0,15:1:1:2:0/0:0/1:0.5:0	41,13,0,23:1:1:2:0/0:0/1:0.5:0:0:.:.	38,23,0,25:1:1:2:0/0:0/1:0.5:0:0:.:.	71,32,0,24:1:1:2:0/0:0/1:0.5:0:0:.:.	169,92,0,113:1:1:2:0/0:0/1:0.5:0:0:.:.
chr2_ref_v2	205689	.	G	A	.	PASS	IntersectsRepeat=1;RepeatCorrectionApplied=0	SAC:ACF:DF:PD:GT:SGT:SF:SV:SIG:MT:PAC	47,57,1,0:1:1:2:0/0:./.:.:0	67,92,0,0:1:1:2:0/0:./.:.:0:0:.:.	58,83,0,0:1:1:2:0/0:./.:.:0:0:.:.	103,129,0,0:1:1:2:0/0:./.:.:0:0:.:.	119,151,117,142:1:1:2:0/1:./.:.:0:1:g.205689G>A:0
chr2_ref_v2	206021	.	G	A	.	PASS	IntersectsRepeat=0;RepeatCorrectionApplied=0	SAC:ACF:DF:PD:GT:SGT:SF:SV:SIG:MT:PAC	65,53,0,0:1:1:2:0/0:./.:.:0	27,17,38,27:1:1:2:0/1:1/1:0.25:0:1:g.206021G>A:0	47,50,0,0:1:1:2:0/0:./.:.:0:0:.:.	75,41,1,1:1:1:2:0/0:./.:.:0:0:.:.	171,136,0,0:1:1:2:0/0:./.:.:0:0:.:.
chr2_ref_v2	207012	.	GTT	G,GT	.	PASS	IntersectsRepeat=1;RepeatCorrectionApplied=1	SAC:ACF:DF:PD:GT:SGT:SF:SV:SIG:MT:PAC	35,34,3,0,6,4:1:1:2:0/0:0/1:0.125:0	20,31,22,24,2,3:1:1:2:0/1:0/0:0.125:0:1:g.207013_207014delTT:0	61,41,2,6,5,8:1:1:2:0/0:0/1:0.125:0:0:.:.	55,37,9,6,34,21:1:1:2:0/0:0/1:0.25:0:1:.:	26,16,93,74,77,62:1:1:2:1/2:0/2:0.25:1:1:g.207013_207014delTT,g.207013delT:0,0
chr2_ref_v2	209608	.	T	C	.	PASS	IntersectsRepeat=1;RepeatCorrectionApplied=0	SAC:ACF:DF:PD:GT:SGT:SF:SV:SIG:MT:PAC	52,73,0,0:1:1:2:0/0:./.:.:0	64,95,0,0:1:1:2:0/0:./.:.:0:0:.:.	41,48,0,0:1:1:2:0/0:./.:.:0:0:.:.	48,38,41,49:1:1:2:0/1:./.:.:0:1:g.209608T>C:0	102,85,116,102:1:1:2:0/1:1/1:0.125:0:1:g.209608T>C:0
chr2_ref_v2	211607	.	AG	A	.	PASS	IntersectsRepeat=1;RepeatCorrectionApplied=1	SAC:ACF:DF:PD:GT:SGT:SF:SV:SIG:MT:PAC	45,56,0,0:1:1:2:0/0:./.:.:0	62,62,0,0:1:1:2:0/0:./.:.:0:0:.:.	43,62,0,0:1:1:2:0/0:./.:.:0:0:.:.	63,101,0,0:1:1:2:0/0:./.:.:0:0:.:.	87,118,77,107:1:1:2:0/1:./.:.:0:1:g.211608delG:0
chr2_ref_v2	212510	.	T	TA	.	PASS	IntersectsRepeat=1;RepeatCorrectionApplied=1	SAC:ACF:DF:PD:GT:SGT:SF:SV:SIG:MT:PAC	44,42,1,0:1:1:2:0/0:./.:.:0	24,38,31,18:1:1:2:0/1:1/1:0.125:0:1:g.212510_212511insA:0	52,62,5,3:1:1:2:0/0:./.:.:0:0:.:.	94,75,4,5:1:1:2:0/0:./.:.:0:0:.:.	145,151,12,12:1:1:2:0/0:./.:.:0:0:.:.
chr2_ref_v2	214586	.	C	A	.	PASS	IntersectsRepeat=0;RepeatCorrectionApplied=0	SAC:ACF:DF:PD:GT:SGT:SF:SV:SIG:MT:PAC	77,64,0,0:1:1:2:0/0:./.:.:0	89,85,0,0:1:1:2:0/0:./.:.:0:0:.:.	46,51,0,0:1:1:2:0/0:./.:.:0:0:.:.	104,84,0,0:1:1:2:0/0:./.:.:0:0:.:.	150,91,151,97:1:1:2:0/1:./.:.:0:1:g.214586C>A:0
chr2_ref_v2	217329	.	G	A	.	PASS	IntersectsRepeat=0;RepeatCorrectionApplied=0	SAC:ACF:DF:PD:GT:SGT:SF:SV:SIG:MT:PAC	50,60,0,0:1:1:2:0/0:./.:.:0	26,38,45,32:1:1:2:0/1:1/1:0.125:0:1:g.217329G>A:0	52,55,0,0:1:1:2:0/0:./.:.:0:0:.:.	78,88,0,0:1:1:2:0/0:./.:.:0:0:.:.	216,209,0,0:1:1:2:0/0:./.:.:0:0:.:.
chr2_ref_v2	217425	.	G	A	.	PASS	IntersectsRepeat=1;RepeatCorrectionApplied=0	SAC:ACF:DF:PD:GT:SGT:SF:SV:SIG:MT:PAC	67,52,0,0:1:1:2:0/0:./.:.:0	68,66,0,0:1:1:2:0/0:./.:.:0:0:.:.	32,32,32,22:1:1:2:0/1:0/0:0.125:0:1:g.217425G>A:0	106,89,0,0:1:1:2:0/0:./.:.:0:0:.:.	222,219,0,0:1:1:2:0/0:./.:.:0:0:.:.
chr2_ref_v2	217451	.	C	T	.	PASS	IntersectsRepeat=0;RepeatCorrectionApplied=0	SAC:ACF:DF:PD:GT:SGT:SF:SV:SIG:MT:PAC	62,43,0,0:1:1:2:0/0:./.:.:0	77,64,0,0:1:1:2:0/0:./.:.:0:0:.:.	34,25,28,38:1:1:2:0/1:./.:.:0:1:g.217451C>T:0	89,99,0,0:1:1:2:0/0:./.:.:0:0:.:.	194,244,0,0:1:1:2:0/0:./.:.:0:0:.:.
chr2_ref_v2	217798	.	A	G	.	PASS	IntersectsRepeat=0;RepeatCorrectionApplied=0	SAC:ACF:DF:PD:GT:SGT:SF:SV:SIG:MT:PAC	51,82,0,1:1:1:2:0/0:./.:.:0	64,79,0,0:1:1:2:0/0:./.:.:0:0:.:.	29,39,30,45:1:1:2:0/1:./.:.:0:1:g.217798A>G:0	75,105,0,0:1:1:2:0/0:./.:.:0:0:.:.	175,263,0,0:1:1:2:0/0:./.:.:0:0:.:.
chr2_ref_v2	218509	.	C	T	.	PASS	IntersectsRepeat=0;RepeatCorrectionApplied=0	SAC:ACF:DF:PD:GT:SGT:SF:SV:SIG:MT:PAC	54,66,0,0:1:1:2:0/0:./.:.:0	63,92,0,0:1:1:2:0/0:./.:.:0:0:.:.	34,26,25,26:1:1:2:0/1:0/0:0.125:0:1:g.218509C>T:0	76,80,0,0:1:1:2:0/0:./.:.:0:0:.:.	182,190,0,0:1:1:2:0/0:./.:.:0:0:.:.
chr2_ref_v2	219153	.	G	T	.	PASS	IntersectsRepeat=0;RepeatCorrectionApplied=0	SAC:ACF:DF:PD:GT:SGT:SF:SV:SIG:MT:PAC	63,70,0,0:1:1:2:0/0:./.:.:0	86,74,0,0:1:1:2:0/0:./.:.:0:0:.:.	22,42,20,29:1:1:2:0/1:0/0:0.125:0:1:g.219153G>T:0	68,72,0,0:1:1:2:0/0:./.:.:0:0:.:.	181,189,0,0:1:1:2:0/0:./.:.:0:0:.:.
chr2_ref_v2	220419	.	C	T	.	PASS	IntersectsRepeat=0;RepeatCorrectionApplied=0	SAC:ACF:DF:PD:GT:SGT:SF:SV:SIG:MT:PAC	61,75,0,0:1:1:2:0/0:./.:.:0	79,65,0,0:1:1:2:0/0:./.:.:0:0:.:.	63,51,0,0:1:1:2:0/0:./.:.:0:0:.:.	36,42,31,41:1:1:2:0/1:./.:.:0:1:g.220419C>T:0	184,171,0,1:1:1:2:0/0:./.:.:0:0:.:.
chr2_ref_v2	221279	.	AGT	A	.	ExcRegion	IntersectsRepeat=1;RepeatCorrectionApplied=1	SAC:ACF:DF:PD:GT:SGT:SF:SV:SIG:MT:PAC	0,0,0,2:0:1:2:./.:./.:.:0	0,0,0,0:0:1:2:./.:./.:.:0:0:.:.	0,0,0,8:0:1:2:./.:./.:.:0:0:.:.	0,0,0,5:0:1:2:./.:./.:.:0:0:.:.	0,0,1,17:1:1:2:./.:./.:.:0:0:.:.
chr2_ref_v2	221350	.	C	T	.	ExcRegion	IntersectsRepeat=1;RepeatCorrectionApplied=0	SAC:ACF:DF:PD:GT:SGT:SF:SV:SIG:MT:PAC	0,0,0,0:0:1:2:./.:./.:.:0	0,0,0,0:0:1:2:./.:./.:.:0:0:.:.	0,0,0,0:0:1:2:./.:./.:.:0:0:.:.	0,0,0,0:0:1:2:./.:./.:.:0:0:.:.	0,0,0,1:0:1:2:./.:./.:.:0:0:.:.
chr2_ref_v2	221352	.	C	A	.	ExcRegion	IntersectsRepeat=1;RepeatCorrectionApplied=0	SAC:ACF:DF:PD:GT:SGT:SF:SV:SIG:MT:PAC	0,0,0,0:0:1:2:./.:./.:.:0	0,0,0,0:0:1:2:./.:./.:.:0:0:.:.	0,0,0,0:0:1:2:./.:./.:.:0:0:.:.	0,0,0,0:0:1:2:./.:./.:.:0:0:.:.	0,0,0,1:0:1:2:./.:./.:.:0:0:.:.
chr2_ref_v2	221353	.	G	GAT	.	ExcRegion	IntersectsRepeat=0;RepeatCorrectionApplied=0	SAC:ACF:DF:PD:GT:SGT:SF:SV:SIG:MT:PAC	0,0,0,0:0:1:2:./.:./.:.:0	0,0,0,0:0:1:2:./.:./.:.:0:0:.:.	0,0,0,0:0:1:2:./.:./.:.:0:0:.:.	0,0,0,0:0:1:2:./.:./.:.:0:0:.:.	0,0,0,1:0:1:2:./.:./.:.:0:0:.:.
chr2_ref_v2	221356	.	C	CACATCAGTATTGATTAAAATATTA	.	ExcRegion	IntersectsRepeat=0;RepeatCorrectionApplied=0	SAC:ACF:DF:PD:GT:SGT:SF:SV:SIG:MT:PAC	0,0,0,0:0:1:2:./.:./.:.:0	0,0,0,0:0:1:2:./.:./.:.:0:0:.:.	0,0,0,0:0:1:2:./.:./.:.:0:0:.:.	0,0,0,0:0:1:2:./.:./.:.:0:0:.:.	0,0,0,1:0:1:2:./.:./.:.:0:0:.:.
chr2_ref_v2	229416	.	T	A	.	PASS	IntersectsRepeat=0;RepeatCorrectionApplied=0	SAC:ACF:DF:PD:GT:SGT:SF:SV:SIG:MT:PAC	63,79,0,0:1:1:2:0/0:./.:.:0	39,49,45,41:1:1:2:0/1:./.:.:0:1:g.229416T>A:0	52,68,0,0:1:1:2:0/0:./.:.:0:0:.:.	59,97,0,0:1:1:2:0/0:./.:.:0:0:.:.	171,171,0,0:1:1:2:0/0:./.:.:0:0:.:.
chr2_ref_v2	231251	.	A	G	.	PASS	IntersectsRepeat=0;RepeatCorrectionApplied=0	SAC:ACF:DF:PD:GT:SGT:SF:SV:SIG:MT:PAC	63,55,0,0:1:1:2:0/0:./.:.:0	72,90,0,0:1:1:2:0/0:./.:.:0:0:.:.	54,69,0,0:1:1:2:0/0:./.:.:0:0:.:.	89,100,1,0:1:1:2:0/0:./.:.:0:0:.:.	100,97,99,100:1:1:2:0/1:./.:.:0:1:g.231251A>G:0
chr2_ref_v2	232723	.	G	T	.	PASS	IntersectsRepeat=0;RepeatCorrectionApplied=0	SAC:ACF:DF:PD:GT:SGT:SF:SV:SIG:MT:PAC	58,66,0,0:1:1:2:0/0:./.:.:0	85,85,0,0:1:1:2:0/0:./.:.:0:0:.:.	32,36,33,35:1:1:2:0/1:./.:.:0:1:g.232723G>T:0	89,73,0,0:1:1:2:0/0:./.:.:0:0:.:.	197,177,0,0:1:1:2:0/0:./.:.:0:0:.:.
chr2_ref_v2	234251	.	C	T	.	PASS	IntersectsRepeat=0;RepeatCorrectionApplied=0	SAC:ACF:DF:PD:GT:SGT:SF:SV:SIG:MT:PAC	49,70,0,0:1:1:2:0/0:./.:.:0	42,43,38,41:1:1:2:0/1:./.:.:0:1:g.234251C>T:0	47,69,0,0:1:1:2:0/0:./.:.:0:0:.:.	44,85,0,0:1:1:2:0/0:./.:.:0:0:.:.	163,189,0,0:1:1:2:0/0:./.:.:0:0:.:.
chr2_ref_v2	236128	.	C	T	.	PASS	IntersectsRepeat=0;RepeatCorrectionApplied=0	SAC:ACF:DF:PD:GT:SGT:SF:SV:SIG:MT:PAC	57,39,0,0:1:1:2:0/0:./.:.:0	65,46,0,0:1:1:2:0/0:./.:.:0:0:.:.	57,45,0,0:1:1:2:0/0:./.:.:0:0:.:.	97,87,0,0:1:1:2:0/0:./.:.:0:0:.:.	113,94,107,78:1:1:2:0/1:./.:.:0:1:g.236128C>T:0
chr2_ref_v2	236966	.	G	T	.	PASS	IntersectsRepeat=0;RepeatCorrectionApplied=0	SAC:ACF:DF:PD:GT:SGT:SF:SV:SIG:MT:PAC	73,59,0,0:1:1:2:0/0:./.:.:0	46,39,43,36:1:1:2:0/1:./.:.:0:1:g.236966G>T:0	68,59,0,0:1:1:2:0/0:./.:.:0:0:.:.	78,90,1,1:1:1:2:0/0:./.:.:0:0:.:.	179,228,0,0:1:1:2:0/0:./.:.:0:0:.:.
chr2_ref_v2	242620	.	AT	A	.	PASS	IntersectsRepeat=1;RepeatCorrectionApplied=1	SAC:ACF:DF:PD:GT:SGT:SF:SV:SIG:MT:PAC	35,54,0,1:1:1:2:0/0:./.:.:0	49,72,2,3:1:1:2:0/0:./.:.:0:0:.:.	24,26,22,24:1:1:2:0/0:0/1:0.5:0:1:.:	66,72,8,15:1:1:2:0/0:./.:.:0:1:.:	161,187,13,21:1:1:2:0/0:./.:.:0:1:.:
chr2_ref_v2	243410	.	C	T	.	PASS	IntersectsRepeat=0;RepeatCorrectionApplied=0	SAC:ACF:DF:PD:GT:SGT:SF:SV:SIG:MT:PAC	58,64,0,0:1:1:2:0/0:./.:.:0	65,98,0,0:1:1:2:0/0:./.:.:0:0:.:.	34,28,0,0:1:1:2:0/0:./.:.:0:0:.:.	29,33,31,31:1:1:2:0/1:./.:.:0:1:g.243410C>T:0	230,175,1,0:1:1:2:0/0:./.:.:0:0:.:.
chr2_ref_v2	244167	.	G	A	.	PASS	IntersectsRepeat=0;RepeatCorrectionApplied=0	SAC:ACF:DF:PD:GT:SGT:SF:SV:SIG:MT:PAC	58,44,0,0:1:1:2:0/0:./.:.:0	27,56,30,40:1:1:2:0/1:0/0:0.125:0:1:g.244167G>A:0	48,56,0,0:1:1:2:0/0:./.:.:0:0:.:.	70,88,0,0:1:1:2:0/0:./.:.:0:0:.:.	173,209,0,0:1:1:2:0/0:./.:.:0:0:.:.
chr2_ref_v2	244456	.	AT	A	.	PASS	IntersectsRepeat=1;RepeatCorrectionApplied=1	SAC:ACF:DF:PD:GT:SGT:SF:SV:SIG:MT:PAC	61,65,0,0:1:1:2:0/0:./.:.:0	85,59,0,0:1:1:2:0/0:./.:.:0:0:.:.	27,21,28,25:1:1:2:0/1:./.:.:0:1:g.244457delT:0	103,90,2,1:1:1:2:0/0:./.:.:0:0:.:.	227,170,5,1:1:1:2:0/0:./.:.:0:0:.:.
chr2_ref_v2	249826	.	G	T	.	PASS	IntersectsRepeat=0;RepeatCorrectionApplied=0	SAC:ACF:DF:PD:GT:SGT:SF:SV:SIG:MT:PAC	65,66,0,0:1:1:2:0/0:./.:.:0	84,68,0,0:1:1:2:0/0:./.:.:0:0:.:.	56,64,0,0:1:1:2:0/0:./.:.:0:0:.:.	49,48,50,43:1:1:2:0/1:./.:.:0:1:g.249826G>T:0	198,167,0,0:1:1:2:0/0:./.:.:0:0:.:.
chr2_ref_v2	249897	.	C	T	.	PASS	IntersectsRepeat=0;RepeatCorrectionApplied=0	SAC:ACF:DF:PD:GT:SGT:SF:SV:SIG:MT:PAC	80,51,0,0:1:1:2:0/0:./.:.:0	55,32,47,36:1:1:2:0/1:./.:.:0:1:g.249897C>T:0	80,64,0,0:1:1:2:0/0:./.:.:0:0:.:.	110,102,0,1:1:1:2:0/0:./.:.:0:0:.:.	258,187,0,0:1:1:2:0/0:./.:.:0:0:.:.
chr2_ref_v2	249898	.	GT	G	.	PASS	IntersectsRepeat=1;RepeatCorrectionApplied=1	SAC:ACF:DF:PD:GT:SGT:SF:SV:SIG:MT:PAC	62,50,5,4:1:1:2:0/0:0/1:0.125:0	78,67,7,0:1:1:2:0/0:./.:.:0:0:.:.	2,2,74,58:1:1:2:1/1:./.:.:0:1:g.249899delT,g.249899delT:0,1	49,43,46,53:1:1:2:0/1:./.:.:0:1:g.249899delT:0	228,183,10,3:1:1:2:0/0:./.:.:0:0:.:.
chr2_ref_v2	251574	.	CTTT	C,CT,CTT,CTTTT	.	PASS	IntersectsRepeat=1;RepeatCorrectionApplied=1	SAC:ACF:DF:PD:GT:SGT:SF:SV:SIG:MT:PAC	3,7,0,0,1,2,2,0,0,1:1:0:2:./.:./.:.:0	2,2,0,3,3,4,8,14,0,0:1:1:2:0/3:0/1:0.25:0:0:.:.	3,4,1,2,2,2,12,7,2,15:1:1:2:3/4:1/4:0.125:0:0:.:.	10,8,10,15,3,1,2,3,1,5:1:1:2:0/1:1/4:0.25:0:0:.:.	15,34,6,31,24,57,9,21,1,10:1:1:2:0/2:2/4:0.125:0:0:.:.
chr2_ref_v2	252479	.	C	T	.	PASS	IntersectsRepeat=0;RepeatCorrectionApplied=0	SAC:ACF:DF:PD:GT:SGT:SF:SV:SIG:MT:PAC	47,82,0,0:1:1:2:0/0:./.:.:0	34,46,33,45:1:1:2:0/1:./.:.:0:1:g.252479C>T:0	57,53,0,0:1:1:2:0/0:./.:.:0:0:.:.	79,89,0,0:1:1:2:0/0:./.:.:0:0:.:.	167,204,0,0:1:1:2:0/0:./.:.:0:0:.:.
chr2_ref_v2	253897	.	G	A	.	PASS	IntersectsRepeat=1;RepeatCorrectionApplied=0	SAC:ACF:DF:PD:GT:SGT:SF:SV:SIG:MT:PAC	44,39,0,0:1:1:2:0/0:./.:.:0	62,52,0,0:1:1:2:0/0:./.:.:0:0:.:.	43,37,0,0:1:1:2:0/0:./.:.:0:0:.:.	53,24,36,28:1:1:2:0/1:0/0:0.125:0:1:g.253897G>A:0	170,157,0,0:1:1:2:0/0:./.:.:0:0:.:.
chr2_ref_v2	254440	.	CT	C	.	PASS	IntersectsRepeat=1;RepeatCorrectionApplied=1	SAC:ACF:DF:PD:GT:SGT:SF:SV:SIG:MT:PAC	54,61,1,1:1:1:2:0/0:./.:.:0	63,61,9,9:1:1:2:0/0:0/1:0.125:0:0:.:.	49,55,2,1:1:1:2:0/0:./.:.:0:0:.:.	100,89,6,4:1:1:2:0/0:./.:.:0:0:.:.	93,104,90,107:1:1:2:0/1:./.:.:0:1:g.254441delT:0
chr2_ref_v2	256600	.	G	A	.	PASS	IntersectsRepeat=0;RepeatCorrectionApplied=0	SAC:ACF:DF:PD:GT:SGT:SF:SV:SIG:MT:PAC	56,11,0,0:1:1:2:0/0:./.:.:0	78,52,0,0:1:1:2:0/0:./.:.:0:0:.:.	42,42,0,0:1:1:2:0/0:./.:.:0:0:.:.	91,54,0,0:1:1:2:0/0:./.:.:0:0:.:.	120,84,86,18:1:1:2:0/1:0/0:0.25:0:1:g.256600G>A:0
chr2_ref_v2	258704	.	T	C	.	ExcRegion	IntersectsRepeat=0;RepeatCorrectionApplied=0	SAC:ACF:DF:PD:GT:SGT:SF:SV:SIG:MT:PAC	64,71,0,0:1:1:2:./.:./.:.:0	89,121,0,0:1:1:2:./.:./.:.:0:0:.:.	57,84,0,0:1:1:2:./.:./.:.:0:0:.:.	65,58,43,46:1:1:2:./.:./.:.:0:1:.:.	185,238,1,0:1:1:2:./.:./.:.:0:0:.:.
chr2_ref_v2	259745	.	C	T	.	ExcRegion	IntersectsRepeat=0;RepeatCorrectionApplied=0	SAC:ACF:DF:PD:GT:SGT:SF:SV:SIG:MT:PAC	0,0,0,16:0:1:2:./.:./.:.:0	0,0,0,20:0:1:2:./.:./.:.:0:0:.:.	0,0,0,21:0:1:2:./.:./.:.:0:0:.:.	0,0,0,17:0:1:2:./.:./.:.:0:0:.:.	0,0,0,65:0:1:2:./.:./.:.:0:0:.:.
chr2_ref_v2	260481	.	C	A	.	ExcRegion	IntersectsRepeat=0;RepeatCorrectionApplied=0	SAC:ACF:DF:PD:GT:SGT:SF:SV:SIG:MT:PAC	0,0,0,0:0:1:2:./.:./.:.:0	0,0,0,0:0:1:2:./.:./.:.:0:0:.:.	0,0,0,1:0:1:2:./.:./.:.:0:0:.:.	0,0,0,0:0:1:2:./.:./.:.:0:0:.:.	0,0,0,1:0:1:2:./.:./.:.:0:0:.:.
chr2_ref_v2	261390	.	T	A	.	ExcRegion	IntersectsRepeat=1;RepeatCorrectionApplied=0	SAC:ACF:DF:PD:GT:SGT:SF:SV:SIG:MT:PAC	0,0,0,0:0:1:2:./.:./.:.:0	0,0,0,0:0:1:2:./.:./.:.:0:0:.:.	0,0,0,1:0:1:2:./.:./.:.:0:0:.:.	0,0,0,0:0:1:2:./.:./.:.:0:0:.:.	0,0,0,0:0:1:2:./.:./.:.:0:0:.:.
chr2_ref_v2	263125	.	GC	G	.	ExcRegion	IntersectsRepeat=0;RepeatCorrectionApplied=0	SAC:ACF:DF:PD:GT:SGT:SF:SV:SIG:MT:PAC	0,0,0,0:0:1:2:./.:./.:.:0	0,0,0,0:0:1:2:./.:./.:.:0:0:.:.	0,0,2,1:1:1:2:./.:./.:.:0:0:.:.	0,0,2,0:0:1:2:./.:./.:.:0:0:.:.	0,0,3,1:1:1:2:./.:./.:.:0:0:.:.
chr2_ref_v2	265361	.	G	T	.	ExcRegion	IntersectsRepeat=1;RepeatCorrectionApplied=0	SAC:ACF:DF:PD:GT:SGT:SF:SV:SIG:MT:PAC	1,0,69,0:1:1:2:./.:./.:.:0	0,0,78,0:0:1:2:./.:./.:.:0:0:.:.	0,0,35,0:0:1:2:./.:./.:.:0:0:.:.	0,0,42,0:0:1:2:./.:./.:.:0:0:.:.	0,0,91,0:0:1:2:./.:./.:.:0:0:.:.
chr2_ref_v2	265529	.	C	A	.	PASS	IntersectsRepeat=1;RepeatCorrectionApplied=0	SAC:ACF:DF:PD:GT:SGT:SF:SV:SIG:MT:PAC	69,74,0,1:1:1:2:0/0:./.:.:0	80,93,0,0:1:1:2:0/0:./.:.:0:0:.:.	55,68,0,0:1:1:2:0/0:./.:.:0:0:.:.	95,102,1,0:1:1:2:0/0:./.:.:0:0:.:.	91,116,93,111:1:1:2:0/1:./.:.:0:1:g.265529C>A:0
chr2_ref_v2	266357	.	G	A	.	PASS	IntersectsRepeat=0;RepeatCorrectionApplied=0	SAC:ACF:DF:PD:GT:SGT:SF:SV:SIG:MT:PAC	56,59,0,0:1:1:2:0/0:./.:.:0	55,78,0,0:1:1:2:0/0:./.:.:0:0:.:.	51,46,0,0:1:1:2:0/0:./.:.:0:0:.:.	42,34,27,36:1:1:2:0/1:0/0:0.125:0:1:g.266357G>A:0	176,168,0,0:1:1:2:0/0:./.:.:0:0:.:.
chr2_ref_v2	269758	.	C	A	.	PASS	IntersectsRepeat=0;RepeatCorrectionApplied=0	SAC:ACF:DF:PD:GT:SGT:SF:SV:SIG:MT:PAC	50,29,0,0:1:1:2:0/0:./.:.:0	25,16,30,17:1:1:2:0/1:1/1:0.125:0:1:g.269758C>A:0	51,46,0,0:1:1:2:0/0:./.:.:0:0:.:.	95,55,1,0:1:1:2:0/0:./.:.:0:0:.:.	242,156,0,1:1:1:2:0/0:./.:.:0:0:.:.
chr2_ref_v2	270639	.	GA	G	.	PASS	IntersectsRepeat=1;RepeatCorrectionApplied=1	SAC:ACF:DF:PD:GT:SGT:SF:SV:SIG:MT:PAC	36,17,6,2:1:1:2:0/0:./.:.:0	50,34,11,3:1:1:2:0/0:./.:.:0:0:.:.	18,15,24,25:1:1:2:0/1:./.:.:0:1:g.270640delA:0	69,57,16,11:1:1:2:0/0:./.:.:0:0:.:.	74,107,73,102:1:1:2:0/0:0/1:0.5:0:1:.:
chr2_ref_v2	270723	.	TA	T,TAA	.	PASS	IntersectsRepeat=1;RepeatCorrectionApplied=1	SAC:ACF:DF:PD:GT:SGT:SF:SV:SIG:MT:PAC	34,53,0,1,2,0:1:1:2:0/0:./.:.:0	69,46,6,3,0,2:1:1:2:0/0:./.:.:0:0:.:.	35,46,6,4,5,5:1:1:2:0/0:0/2:0.125:0:0:.:.	31,36,34,44,6,9:1:1:2:0/1:0/2:0.125:0:1:g.270724delA:0	117,128,6,11,19,17:1:1:2:0/0:0/2:0.25:0:0:.:.
chr2_ref_v2	270836	.	CT	C	.	PASS	IntersectsRepeat=1;RepeatCorrectionApplied=1	SAC:ACF:DF:PD:GT:SGT:SF:SV:SIG:MT:PAC	29,49,4,0:1:1:2:0/0:./.:.:0	42,64,1,9:1:1:2:0/0:./.:.:0:0:.:.	39,44,9,12:1:1:2:0/0:./.:.:0:0:.:.	44,60,11,4:1:1:2:0/0:./.:.:0:0:.:.	110,146,24,23:1:1:2:0/0:./.:.:0:1:.:
chr2_ref_v2	271966	.	A	C	.	PASS	IntersectsRepeat=0;RepeatCorrectionApplied=0	SAC:ACF:DF:PD:GT:SGT:SF:SV:SIG:MT:PAC	62,18,0,28:1:1:2:0/0:0/1:0.5:0	60,19,0,35:1:1:2:0/1:0/0:0.25:0:0:.:.	31,25,0,33:1:1:2:0/1:0/0:0.25:0:0:.:.	58,33,0,35:1:1:2:0/0:0/1:0.5:0:0:.:.	173,66,0,87:1:1:2:0/0:0/1:0.5:0:0:.:.
chr2_ref_v2	272794	.	C	A	.	PASS	IntersectsRepeat=0;RepeatCorrectionApplied=0	SAC:ACF:DF:PD:GT:SGT:SF:SV:SIG:MT:PAC	58,60,0,0:1:1:2:0/0:./.:.:0	34,42,33,41:1:1:2:0/1:./.:.:0:1:g.272794C>A:0	41,48,0,0:1:1:2:0/0:./.:.:0:0:.:.	84,84,0,0:1:1:2:0/0:./.:.:0:0:.:.	168,203,0,0:1:1:2:0/0:./.:.:0:0:.:.
chr2_ref_v2	274203	.	CTT	CT,C	.	PASS	IntersectsRepeat=1;RepeatCorrectionApplied=1	SAC:ACF:DF:PD:GT:SGT:SF:SV:SIG:MT:PAC	23,49,3,7,2,1:1:1:2:0/0:./.:.:0	5,3,7,4,42,70:1:1:2:2/2:0/2:0.25:0:1:g.274204_274205delTT,g.274204_274205delTT:0,1	24,24,19,23,7,6:1:1:2:0/1:0/0:0.25:0:1:g.274204delT:0	15,25,37,49,24,21:1:1:2:0/1:1/1:0.5:0:1:g.274204delT:0	115,166,24,56,9,20:1:1:2:0/0:0/2:0.125:1:0:.:.
chr2_ref_v2	274291	.	AAT	A	.	PASS	IntersectsRepeat=1;RepeatCorrectionApplied=1	SAC:ACF:DF:PD:GT:SGT:SF:SV:SIG:MT:PAC	39,31,1,2:1:1:2:0/0:./.:.:0	62,50,3,4:1:1:2:0/0:./.:.:0:0:.:.	36,57,6,8:1:1:2:0/0:0/1:0.125:0:0:.:.	48,74,10,17:1:1:2:0/0:0/1:0.125:0:0:.:.	148,139,13,18:1:1:2:0/0:./.:.:0:0:.:.
chr2_ref_v2	275119	.	G	A	.	PASS	IntersectsRepeat=1;RepeatCorrectionApplied=0	SAC:ACF:DF:PD:GT:SGT:SF:SV:SIG:MT:PAC	75,75,0,0:1:1:2:0/0:./.:.:0	47,43,54,41:1:1:2:0/1:./.:.:0:1:g.275119G>A:0	62,69,0,0:1:1:2:0/0:./.:.:0:0:.:.	83,75,0,0:1:1:2:0/0:./.:.:0:0:.:.	148,201,0,0:1:1:2:0/0:./.:.:0:0:.:.
chr2_ref_v2	275594	.	C	A	.	PASS	IntersectsRepeat=0;RepeatCorrectionApplied=0	SAC:ACF:DF:PD:GT:SGT:SF:SV:SIG:MT:PAC	64,68,0,0:1:1:2:0/0:./.:.:0	87,80,0,0:1:1:2:0/0:./.:.:0:0:.:.	53,53,0,0:1:1:2:0/0:./.:.:0:0:.:.	38,35,42,32:1:1:2:0/1:./.:.:0:1:g.275594C>A:0	100,99,84,75:1:1:2:0/1:0/0:0.125:0:1:g.275594C>A:0
chr2_ref_v2	277358	.	G	A	.	PASS	IntersectsRepeat=0;RepeatCorrectionApplied=0	SAC:ACF:DF:PD:GT:SGT:SF:SV:SIG:MT:PAC	66,50,0,0:1:1:2:0/0:./.:.:0	71,64,0,0:1:1:2:0/0:./.:.:0:0:.:.	51,64,0,0:1:1:2:0/0:./.:.:0:0:.:.	92,91,0,0:1:1:2:0/0:./.:.:0:0:.:.	112,105,105,97:1:1:2:0/1:./.:.:0:1:g.277358G>A:0
chr2_ref_v2	280978	.	CT	C	.	PASS	IntersectsRepeat=1;RepeatCorrectionApplied=1	SAC:ACF:DF:PD:GT:SGT:SF:SV:SIG:MT:PAC	50,55,4,2:1:1:2:0/0:./.:.:0	54,56,1,6:1:1:2:0/0:./.:.:0:0:.:.	36,37,2,2:1:1:2:0/0:./.:.:0:0:.:.	59,66,4,4:1:1:2:0/0:./.:.:0:0:.:.	81,86,77,107:1:1:2:0/1:./.:.:0:1:g.280979delT:0
chr2_ref_v2	281118	.	GAA	G,GA	.	PASS	IntersectsRepeat=1;RepeatCorrectionApplied=1	SAC:ACF:DF:PD:GT:SGT:SF:SV:SIG:MT:PAC	18,28,0,1,26,23:1:1:2:0/2:./.:.:0	0,0,0,2,43,41:1:1:2:2/2:./.:.:0:1:g.281119delA:1	15,11,1,2,17,23:1:1:2:0/2:2/2:0.25:0:0:.:.	19,28,19,33,6,5:1:1:2:0/1:./.:.:0:1:g.281118_281121A>:0	77,84,5,4,95,84:1:1:2:0/2:0/0:0.125:0:0:.:.
chr2_ref_v2	282685	.	T	G	.	PASS	IntersectsRepeat=0;RepeatCorrectionApplied=0	SAC:ACF:DF:PD:GT:SGT:SF:SV:SIG:MT:PAC	81,47,0,0:1:1:2:0/0:./.:.:0	47,34,44,35:1:1:2:0/1:./.:.:0:1:g.282685T>G:0	55,39,0,0:1:1:2:0/0:./.:.:0:0:.:.	82,68,0,0:1:1:2:0/0:./.:.:0:0:.:.	211,166,0,0:1:1:2:0/0:./.:.:0:0:.:.
chr2_ref_v2	287439	.	T	C	.	PASS	IntersectsRepeat=0;RepeatCorrectionApplied=0	SAC:ACF:DF:PD:GT:SGT:SF:SV:SIG:MT:PAC	35,65,0,0:1:1:2:0/0:./.:.:0	61,69,0,1:1:1:2:0/0:./.:.:0:0:.:.	11,19,27,20:1:1:2:0/1:1/1:0.25:0:1:g.287439T>C:0	78,54,1,0:1:1:2:0/0:./.:.:0:0:.:.	196,156,1,1:1:1:2:0/0:./.:.:0:0:.:.
chr2_ref_v2	288872	.	C	T	.	PASS	IntersectsRepeat=0;RepeatCorrectionApplied=0	SAC:ACF:DF:PD:GT:SGT:SF:SV:SIG:MT:PAC	57,64,0,0:1:1:2:0/0:./.:.:0	74,65,0,0:1:1:2:0/0:./.:.:0:0:.:.	37,42,0,0:1:1:2:0/0:./.:.:0:0:.:.	29,40,33,31:1:1:2:0/1:./.:.:0:1:g.288872C>T:0	181,167,0,0:1:1:2:0/0:./.:.:0:0:.:.
chr2_ref_v2	289907	.	C	A	.	PASS	IntersectsRepeat=0;RepeatCorrectionApplied=0	SAC:ACF:DF:PD:GT:SGT:SF:SV:SIG:MT:PAC	64,74,0,0:1:1:2:0/0:./.:.:0	67,88,0,0:1:1:2:0/0:./.:.:0:0:.:.	40,53,0,0:1:1:2:0/0:./.:.:0:0:.:.	37,60,29,54:1:1:2:0/1:0/0:0.125:0:1:g.289907C>A:0	81,104,57,109:1:1:2:0/1:./.:.:0:1:g.289907C>A:0
chr2_ref_v2	290331	.	CA	C	.	PASS	IntersectsRepeat=1;RepeatCorrectionApplied=1	SAC:ACF:DF:PD:GT:SGT:SF:SV:SIG:MT:PAC	48,43,1,1:1:1:2:0/0:./.:.:0	47,63,2,2:1:1:2:0/0:./.:.:0:0:.:.	25,27,21,24:1:1:2:0/1:0/0:0.125:0:1:g.290332delA:0	52,80,9,6:1:1:2:0/0:./.:.:0:0:.:.	158,131,16,16:1:1:2:0/0:./.:.:0:0:.:.
chr2_ref_v2	292097	.	GA	G,GAA	.	PASS	IntersectsRepeat=1;RepeatCorrectionApplied=1	SAC:ACF:DF:PD:GT:SGT:SF:SV:SIG:MT:PAC	22,37,3,2,0,0:1:1:2:0/0:./.:.:0	15,27,20,20,1,3:1:1:2:0/0:0/1:0.5:0:1:.:	19,33,2,3,5,6:1:1:2:0/0:0/2:0.25:0:0:.:.	12,24,1,6,22,29:1:1:2:0/2:2/2:0.5:0:1:g.292097_292098insA:0	40,71,56,89,9,9:1:1:2:0/1:0/2:0.125:0:1:g.292098delA:0
chr2_ref_v2	292524	.	C	A	.	PASS	IntersectsRepeat=1;RepeatCorrectionApplied=0	SAC:ACF:DF:PD:GT:SGT:SF:SV:SIG:MT:PAC	21,26,40,29:1:1:2:0/1:1/1:0.25:0	47,30,48,27:1:1:2:0/1:./.:.:0:0:.:.	21,30,21,25:1:1:2:0/1:./.:.:0:0:.:.	24,42,42,44:1:1:2:0/1:1/1:0.125:0:0:.:.	88,121,67,112:1:1:2:0/1:0/0:0.125:0:0:.:.
chr2_ref_v2	293048	.	GT	G	.	PASS	IntersectsRepeat=1;RepeatCorrectionApplied=1	SAC:ACF:DF:PD:GT:SGT:SF:SV:SIG:MT:PAC	74,90,0,2:1:1:2:0/0:./.:.:0	39,50,29,49:1:1:2:0/1:0/0:0.125:0:1:g.293049delT:0	57,56,0,0:1:1:2:0/0:./.:.:0:0:.:.	64,87,1,1:1:1:2:0/0:./.:.:0:0:.:.	162,184,0,3:1:1:2:0/0:./.:.:0:0:.:.
chr2_ref_v2	294142	.	TA	T	.	PASS	IntersectsRepeat=1;RepeatCorrectionApplied=1	SAC:ACF:DF:PD:GT:SGT:SF:SV:SIG:MT:PAC	30,37,0,3:1:1:2:0/0:0/1:0.125:0	53,44,4,3:1:1:2:0/0:./.:.:0:0:.:.	34,43,5,2:1:1:2:0/0:./.:.:0:0:.:.	51,53,9,10:1:1:2:0/0:0/1:0.125:0:0:.:.	131,163,13,17:1:1:2:0/0:./.:.:0:0:.:.
chr2_ref_v2	294344	.	C	CA	.	PASS	IntersectsRepeat=1;RepeatCorrectionApplied=1	SAC:ACF:DF:PD:GT:SGT:SF:SV:SIG:MT:PAC	29,25,41,19:1:1:2:0/1:./.:.:0	38,27,39,34:1:1:2:0/1:1/1:0.125:0:0:.:.	34,25,32,28:1:1:2:0/1:./.:.:0:0:.:.	49,39,39,32:1:1:2:0/1:0/0:0.125:0:0:.:.	80,89,94,87:1:1:2:0/1:./.:.:0:0:.:.
chr2_ref_v2	294848	.	C	T	.	PASS	IntersectsRepeat=1;RepeatCorrectionApplied=0	SAC:ACF:DF:PD:GT:SGT:SF:SV:SIG:MT:PAC	49,59,0,0:1:1:2:0/0:./.:.:0	61,72,0,0:1:1:2:0/0:./.:.:0:0:.:.	44,65,0,0:1:1:2:0/0:./.:.:0:0:.:.	36,60,29,47:1:1:2:0/1:0/0:0.125:0:1:g.294848C>T:0	177,208,0,0:1:1:2:0/0:./.:.:0:0:.:.
chr2_ref_v2	295800	.	C	T	.	PASS	IntersectsRepeat=0;RepeatCorrectionApplied=0	SAC:ACF:DF:PD:GT:SGT:SF:SV:SIG:MT:PAC	65,51,0,0:1:1:2:0/0:./.:.:0	75,77,0,0:1:1:2:0/0:./.:.:0:0:.:.	51,56,0,0:1:1:2:0/0:./.:.:0:0:.:.	48,37,46,37:1:1:2:0/1:./.:.:0:1:g.295800C>T:0	194,173,0,0:1:1:2:0/0:./.:.:0:0:.:.
chr2_ref_v2	296003	.	G	A	.	PASS	IntersectsRepeat=0;RepeatCorrectionApplied=0	SAC:ACF:DF:PD:GT:SGT:SF:SV:SIG:MT:PAC	69,74,0,0:1:1:2:0/0:./.:.:0	50,38,47,34:1:1:2:0/1:./.:.:0:1:g.296003G>A:0	68,60,0,0:1:1:2:0/0:./.:.:0:0:.:.	111,90,0,0:1:1:2:0/0:./.:.:0:0:.:.	262,188,0,0:1:1:2:0/0:./.:.:0:0:.:.
chr2_ref_v2	296104	.	ATTT	A,ATTTT	.	PASS	IntersectsRepeat=1;RepeatCorrectionApplied=1	SAC:ACF:DF:PD:GT:SGT:SF:SV:SIG:MT:PAC	3,6,0,2,5,5:1:1:2:0/2:1/2:0.25:0	2,17,3,14,2,1:1:1:2:0/1:0/2:0.25:0:0:.:.	3,15,1,4,5,4:1:1:2:0/2:1/2:0.25:0:0:.:.	6,8,4,26,2,4:1:1:2:0/1:1/2:0.25:0:0:.:.	11,51,8,52,23,11:1:1:2:1/2:0/2:0.25:0:0:.:.
chr2_ref_v2	296292	.	GA	G	.	PASS	IntersectsRepeat=1;RepeatCorrectionApplied=1	SAC:ACF:DF:PD:GT:SGT:SF:SV:SIG:MT:PAC	46,76,4,1:1:1:2:0/0:./.:.:0	69,71,2,6:1:1:2:0/0:./.:.:0:0:.:.	40,57,2,2:1:1:2:0/0:./.:.:0:0:.:.	65,107,2,5:1:1:2:0/0:./.:.:0:0:.:.	72,90,70,98:1:1:2:0/1:0/0:0.125:0:1:g.296293delA:0
chr2_ref_v2	299623	.	G	A	.	PASS	IntersectsRepeat=0;RepeatCorrectionApplied=0	SAC:ACF:DF:PD:GT:SGT:SF:SV:SIG:MT:PAC	30,56,0,0:1:1:2:0/0:./.:.:0	53,63,0,0:1:1:2:0/0:./.:.:0:0:.:.	21,15,19,23:1:1:2:0/1:1/1:0.125:0:1:g.299623G>A:0	62,73,0,0:1:1:2:0/0:./.:.:0:0:.:.	223,187,0,0:1:1:2:0/0:./.:.:0:0:.:.
chr2_ref_v2	300012	.	GAAAA	G,GAA	.	PASS	IntersectsRepeat=1;RepeatCorrectionApplied=1	SAC:ACF:DF:PD:GT:SGT:SF:SV:SIG:MT:PAC	3,14,0,0,2,4:1:1:2:0/0:0/2:0.5:0	3,5,7,14,1,4:1:1:2:0/1:1/2:0.5:0:1:g.300013_300016delAAAA:0	7,10,2,4,4,7:1:1:2:0/2:0/1:0.25:0:0:.:.	14,12,4,17,3,7:1:1:2:0/1:0/2:0.25:0:0:.:.	23,18,10,10,30,39:1:1:2:0/2:1/2:0.25:1:0:.:.
chr2_ref_v2	300548	.	T	C	.	PASS	IntersectsRepeat=0;RepeatCorrectionApplied=0	SAC:ACF:DF:PD:GT:SGT:SF:SV:SIG:MT:PAC	0,0,0,0:0:1:2:./.:./.:.:0	0,0,0,0:0:1:2:./.:./.:.:0:0:.:.	0,0,0,1:0:1:2:./.:./.:.:0:0:.:.	0,1,0,0:0:1:2:./.:./.:.:0:0:.:.	0,4,0,0:0:1:2:./.:./.:.:0:0:.:.
chr2_ref_v2	306305	.	G	T	.	PASS	IntersectsRepeat=0;RepeatCorrectionApplied=0	SAC:ACF:DF:PD:GT:SGT:SF:SV:SIG:MT:PAC	62,52,1,0:1:1:2:0/0:./.:.:0	46,32,36,30:1:1:2:0/1:0/0:0.125:0:1:g.306305G>T:0	58,49,0,0:1:1:2:0/0:./.:.:0:0:.:.	88,74,0,0:1:1:2:0/0:./.:.:0:0:.:.	240,175,0,0:1:1:2:0/0:./.:.:0:0:.:.
chr2_ref_v2	307633	.	AT	A,ATT	.	PASS	IntersectsRepeat=1;RepeatCorrectionApplied=1	SAC:ACF:DF:PD:GT:SGT:SF:SV:SIG:MT:PAC	18,16,2,3,0,0:1:1:2:0/0:./.:.:0	4,4,43,43,0,0:1:1:2:1/1:0/1:0.125:0:1:g.307634delT,g.307634delT:0,1	4,5,23,18,8,16:1:1:2:1/2:1/1:0.125:0:1:g.307634delT,g.307633_307634insT:0,0	27,22,6,7,20,19:1:1:2:0/2:2/2:0.125:0:1:g.307633_307634insT:0	110,105,34,40,14,17:1:1:2:0/0:0/2:0.125:0:0:.:.
chr2_ref_v2	307768	.	C	T	.	PASS	IntersectsRepeat=1;RepeatCorrectionApplied=0	SAC:ACF:DF:PD:GT:SGT:SF:SV:SIG:MT:PAC	38,60,0,0:1:1:2:0/0:./.:.:0	37,67,0,0:1:1:2:0/0:./.:.:0:0:.:.	17,21,7,19:1:1:2:0/1:0/0:0.125:0:1:g.307768C>T:0	55,58,0,0:1:1:2:0/0:./.:.:0:0:.:.	134,225,1,0:1:1:2:0/0:./.:.:0:0:.:.
chr2_ref_v2	308860	.	A	C	.	PASS	IntersectsRepeat=1;RepeatCorrectionApplied=0	SAC:ACF:DF:PD:GT:SGT:SF:SV:SIG:MT:PAC	52,60,0,1:1:1:2:0/0:./.:.:0	22,48,29,33:1:1:2:0/1:./.:.:0:1:g.308860A>C:0	51,77,0,0:1:1:2:0/0:./.:.:0:0:.:.	84,120,0,0:1:1:2:0/0:./.:.:0:0:.:.	174,212,0,0:1:1:2:0/0:./.:.:0:0:.:.
chr2_ref_v2	309076	.	C	T	.	PASS	IntersectsRepeat=0;RepeatCorrectionApplied=0	SAC:ACF:DF:PD:GT:SGT:SF:SV:SIG:MT:PAC	54,58,0,0:1:1:2:0/0:./.:.:0	68,64,0,0:1:1:2:0/0:./.:.:0:0:.:.	54,35,0,0:1:1:2:0/0:./.:.:0:0:.:.	92,61,0,0:1:1:2:0/0:./.:.:0:0:.:.	100,90,83,73:1:1:2:0/1:0/0:0.125:0:1:g.309076C>T:0
chr2_ref_v2	310290	.	C	T	.	PASS	IntersectsRepeat=0;RepeatCorrectionApplied=0	SAC:ACF:DF:PD:GT:SGT:SF:SV:SIG:MT:PAC	95,46,1,0:1:1:2:0/0:./.:.:0	80,60,0,0:1:1:2:0/0:./.:.:0:0:.:.	48,33,0,0:1:1:2:0/0:./.:.:0:0:.:.	37,27,52,22:1:1:2:0/1:1/1:0.125:0:1:g.310290C>T:0	241,159,1,0:1:1:2:0/0:./.:.:0:0:.:.
chr2_ref_v2	313200	.	G	A	.	PASS	IntersectsRepeat=0;RepeatCorrectionApplied=0	SAC:ACF:DF:PD:GT:SGT:SF:SV:SIG:MT:PAC	62,43,0,0:1:1:2:0/0:./.:.:0	41,28,38,24:1:1:2:0/1:./.:.:0:1:g.313200G>A:0	44,48,0,0:1:1:2:0/0:./.:.:0:0:.:.	84,71,0,0:1:1:2:0/0:./.:.:0:0:.:.	198,168,0,0:1:1:2:0/0:./.:.:0:0:.:.
chr2_ref_v2	314133	.	C	T	.	PASS	IntersectsRepeat=1;RepeatCorrectionApplied=0	SAC:ACF:DF:PD:GT:SGT:SF:SV:SIG:MT:PAC	31,30,30,33:1:1:2:0/1:./.:.:0	57,41,46,36:1:1:2:0/1:0/0:0.125:0:0:.:.	28,31,21,28:1:1:2:0/1:0/0:0.125:0:0:.:.	30,27,36,30:1:1:2:0/1:1/1:0.125:0:0:.:.	102,89,107,123:1:1:2:0/1:1/1:0.125:0:0:.:.
chr2_ref_v2	316928	.	C	CAAAAAAAAAAA	.	PASS	IntersectsRepeat=1;RepeatCorrectionApplied=1	SAC:ACF:DF:PD:GT:SGT:SF:SV:SIG:MT:PAC	14,3,2,14:1:1:2:0/1:./.:.:0	13,4,1,18:1:1:2:0/1:./.:.:0:0:.:.	24,5,2,16:1:1:2:0/1:0/0:0.25:0:0:.:.	25,8,3,19:1:1:2:0/1:0/0:0.25:0:0:.:.	62,9,14,42:1:1:2:0/1:0/0:0.125:0:0:.:.
chr2_ref_v2	320166	.	C	T	.	PASS	IntersectsRepeat=1;RepeatCorrectionApplied=0	SAC:ACF:DF:PD:GT:SGT:SF:SV:SIG:MT:PAC	78,65,0,0:1:1:2:0/0:./.:.:0	101,64,0,0:1:1:2:0/0:./.:.:0:0:.:.	70,36,0,0:1:1:2:0/0:./.:.:0:0:.:.	79,83,0,0:1:1:2:0/0:./.:.:0:0:.:.	94,83,84,80:1:1:2:0/1:./.:.:0:1:g.320166C>T:0
chr2_ref_v2	322566	.	G	T	.	PASS	IntersectsRepeat=0;RepeatCorrectionApplied=0	SAC:ACF:DF:PD:GT:SGT:SF:SV:SIG:MT:PAC	27,33,25,22:1:1:2:0/1:0/0:0.125:0	35,29,28,27:1:1:2:0/1:0/0:0.125:0:0:.:.	16,18,23,21:1:1:2:0/1:1/1:0.125:0:0:.:.	28,27,35,16:1:1:2:0/1:./.:.:0:0:.:.	93,80,72,82:1:1:2:0/1:./.:.:0:0:.:.
chr2_ref_v2	324236	.	G	A	.	PASS	IntersectsRepeat=0;RepeatCorrectionApplied=0	SAC:ACF:DF:PD:GT:SGT:SF:SV:SIG:MT:PAC	45,70,0,1:1:1:2:0/0:./.:.:0	48,97,0,0:1:1:2:0/0:./.:.:0:0:.:.	35,62,0,0:1:1:2:0/0:./.:.:0:0:.:.	68,93,0,0:1:1:2:0/0:./.:.:0:0:.:.	76,90,85,86:1:1:2:0/1:./.:.:0:1:g.324236G>A:0
chr2_ref_v2	324729	.	T	C	.	PASS	IntersectsRepeat=0;RepeatCorrectionApplied=0	SAC:ACF:DF:PD:GT:SGT:SF:SV:SIG:MT:PAC	52,64,1,1:1:1:2:0/0:./.:.:0	51,69,0,0:1:1:2:0/0:./.:.:0:0:.:.	44,55,0,0:1:1:2:0/0:./.:.:0:0:.:.	65,84,0,0:1:1:2:0/0:./.:.:0:0:.:.	99,81,105,94:1:1:2:0/1:./.:.:0:1:g.324729T>C:0
chr2_ref_v2	326307	.	C	T	.	PASS	IntersectsRepeat=0;RepeatCorrectionApplied=0	SAC:ACF:DF:PD:GT:SGT:SF:SV:SIG:MT:PAC	47,50,0,0:1:1:2:0/0:./.:.:0	53,62,0,0:1:1:2:0/0:./.:.:0:0:.:.	50,42,0,0:1:1:2:0/0:./.:.:0:0:.:.	34,30,48,34:1:1:2:0/1:1/1:0.125:0:1:g.326307C>T:0	233,178,0,1:1:1:2:0/0:./.:.:0:0:.:.
chr2_ref_v2	327968	.	T	C	.	PASS	IntersectsRepeat=0;RepeatCorrectionApplied=0	SAC:ACF:DF:PD:GT:SGT:SF:SV:SIG:MT:PAC	60,75,0,0:1:1:2:0/0:./.:.:0	65,89,0,1:1:1:2:0/0:./.:.:0:0:.:.	58,56,0,0:1:1:2:0/0:./.:.:0:0:.:.	74,86,0,0:1:1:2:0/0:./.:.:0:0:.:.	71,108,68,84:1:1:2:0/1:0/0:0.125:0:1:g.327968T>C:0
chr2_ref_v2	328343	.	C	A	.	PASS	IntersectsRepeat=1;RepeatCorrectionApplied=0	SAC:ACF:DF:PD:GT:SGT:SF:SV:SIG:MT:PAC	47,61,0,1:1:1:2:0/0:./.:.:0	68,82,0,0:1:1:2:0/0:./.:.:0:0:.:.	23,29,25,28:1:1:2:0/1:./.:.:0:1:g.328343C>A:0	82,81,0,0:1:1:2:0/0:./.:.:0:0:.:.	164,185,0,0:1:1:2:0/0:./.:.:0:0:.:.
chr2_ref_v2	329331	.	T	C	.	PASS	IntersectsRepeat=0;RepeatCorrectionApplied=0	SAC:ACF:DF:PD:GT:SGT:SF:SV:SIG:MT:PAC	46,59,0,0:1:1:2:0/0:./.:.:0	69,89,0,0:1:1:2:0/0:./.:.:0:0:.:.	45,50,0,0:1:1:2:0/0:./.:.:0:0:.:.	38,34,43,35:1:1:2:0/1:./.:.:0:1:g.329331T>C:0	81,93,82,73:1:1:2:0/1:./.:.:0:1:g.329331T>C:0
chr2_ref_v2	329726	.	G	A	.	PASS	IntersectsRepeat=0;RepeatCorrectionApplied=0	SAC:ACF:DF:PD:GT:SGT:SF:SV:SIG:MT:PAC	67,73,0,0:1:1:2:0/0:./.:.:0	86,93,0,0:1:1:2:0/0:./.:.:0:0:.:.	49,41,0,0:1:1:2:0/0:./.:.:0:0:.:.	65,77,0,1:1:1:2:0/0:./.:.:0:0:.:.	100,87,96,111:1:1:2:0/1:./.:.:0:1:g.329726G>A:0
chr2_ref_v2	330054	.	C	T	.	PASS	IntersectsRepeat=0;RepeatCorrectionApplied=0	SAC:ACF:DF:PD:GT:SGT:SF:SV:SIG:MT:PAC	65,50,0,0:1:1:2:0/0:./.:.:0	74,64,0,0:1:1:2:0/0:./.:.:0:0:.:.	59,43,0,0:1:1:2:0/0:./.:.:0:0:.:.	98,60,0,0:1:1:2:0/0:./.:.:0:0:.:.	105,86,107,90:1:1:2:0/1:./.:.:0:1:g.330054C>T:0
chr2_ref_v2	334772	.	T	C	.	PASS	IntersectsRepeat=0;RepeatCorrectionApplied=0	SAC:ACF:DF:PD:GT:SGT:SF:SV:SIG:MT:PAC	56,83,0,0:1:1:2:0/0:./.:.:0	77,71,0,0:1:1:2:0/0:./.:.:0:0:.:.	48,47,0,0:1:1:2:0/0:./.:.:0:0:.:.	44,38,32,40:1:1:2:0/1:0/0:0.125:0:1:g.334772T>C:0	209,196,0,0:1:1:2:0/0:./.:.:0:0:.:.
chr2_ref_v2	335705	.	C	T	.	PASS	IntersectsRepeat=0;RepeatCorrectionApplied=0	SAC:ACF:DF:PD:GT:SGT:SF:SV:SIG:MT:PAC	54,53,0,0:1:1:2:0/0:./.:.:0	75,65,0,0:1:1:2:0/0:./.:.:0:0:.:.	23,40,18,34:1:1:2:0/1:0/0:0.125:0:1:g.335705C>T:0	62,97,0,0:1:1:2:0/0:./.:.:0:0:.:.	203,275,0,0:1:1:2:0/0:./.:.:0:0:.:.
chr2_ref_v2	336685	.	G	A	.	PASS	IntersectsRepeat=0;RepeatCorrectionApplied=0	SAC:ACF:DF:PD:GT:SGT:SF:SV:SIG:MT:PAC	68,62,0,0:1:1:2:0/0:./.:.:0	118,68,0,0:1:1:2:0/0:./.:.:0:0:.:.	30,24,22,21:1:1:2:0/1:0/0:0.125:0:1:g.336685G>A:0	95,76,0,0:1:1:2:0/0:./.:.:0:0:.:.	215,197,0,0:1:1:2:0/0:./.:.:0:0:.:.
chr2_ref_v2	336995	.	T	A	.	PASS	IntersectsRepeat=0;RepeatCorrectionApplied=0	SAC:ACF:DF:PD:GT:SGT:SF:SV:SIG:MT:PAC	42,52,0,0:1:1:2:0/0:./.:.:0	67,63,0,0:1:1:2:0/0:./.:.:0:0:.:.	54,52,0,0:1:1:2:0/0:./.:.:0:0:.:.	103,83,0,0:1:1:2:0/0:./.:.:0:0:.:.	106,106,105,100:1:1:2:0/1:./.:.:0:1:g.336995T>A:0
chr2_ref_v2	337217	.	G	A	.	PASS	IntersectsRepeat=0;RepeatCorrectionApplied=0	SAC:ACF:DF:PD:GT:SGT:SF:SV:SIG:MT:PAC	56,62,0,0:1:1:2:0/0:./.:.:0	28,25,42,33:1:1:2:0/1:1/1:0.125:0:1:g.337217G>A:0	45,33,0,0:1:1:2:0/0:./.:.:0:0:.:.	59,72,0,0:1:1:2:0/0:./.:.:0:0:.:.	201,199,0,0:1:1:2:0/0:./.:.:0:0:.:.
chr2_ref_v2	338201	.	AT	A	.	PASS	IntersectsRepeat=1;RepeatCorrectionApplied=1	SAC:ACF:DF:PD:GT:SGT:SF:SV:SIG:MT:PAC	40,49,2,0:1:1:2:0/0:./.:.:0	78,68,1,2:1:1:2:0/0:./.:.:0:0:.:.	55,49,2,0:1:1:2:0/0:./.:.:0:0:.:.	113,94,3,1:1:1:2:0/0:./.:.:0:0:.:.	124,104,114,93:1:1:2:0/1:0/0:0.125:0:1:g.338202delT:0
chr2_ref_v2	340534	.	GA	G	.	PASS	IntersectsRepeat=1;RepeatCorrectionApplied=1	SAC:ACF:DF:PD:GT:SGT:SF:SV:SIG:MT:PAC	50,70,0,0:1:1:2:0/0:./.:.:0	53,73,0,1:1:1:2:0/0:./.:.:0:0:.:.	30,21,22,23:1:1:2:0/1:0/0:0.125:0:1:g.340535delA:0	76,61,0,0:1:1:2:0/0:./.:.:0:0:.:.	171,145,0,1:1:1:2:0/0:./.:.:0:0:.:.
chr2_ref_v2	341044	.	C	A	.	PASS	IntersectsRepeat=0;RepeatCorrectionApplied=0	SAC:ACF:DF:PD:GT:SGT:SF:SV:SIG:MT:PAC	49,65,0,0:1:1:2:0/0:./.:.:0	61,69,0,0:1:1:2:0/0:./.:.:0:0:.:.	19,29,25,38:1:1:2:0/1:1/1:0.125:0:1:g.341044C>A:0	66,96,0,0:1:1:2:0/0:./.:.:0:0:.:.	182,224,0,0:1:1:2:0/0:./.:.:0:0:.:.
chr2_ref_v2	341612	.	C	A	.	PASS	IntersectsRepeat=0;RepeatCorrectionApplied=0	SAC:ACF:DF:PD:GT:SGT:SF:SV:SIG:MT:PAC	44,59,0,0:1:1:2:0/0:./.:.:0	35,26,46,29:1:1:2:0/1:1/1:0.125:0:1:g.341612C>A:0	50,39,1,0:1:1:2:0/0:./.:.:0:0:.:.	96,64,0,0:1:1:2:0/0:./.:.:0:0:.:.	239,219,1,1:1:1:2:0/0:./.:.:0:0:.:.
chr2_ref_v2	342419	.	GA	G	.	PASS	IntersectsRepeat=1;RepeatCorrectionApplied=1	SAC:ACF:DF:PD:GT:SGT:SF:SV:SIG:MT:PAC	56,54,5,2:1:1:2:0/0:./.:.:0	37,43,38,34:1:1:2:0/1:0/0:0.25:0:1:g.342420delA:0	31,31,4,1:1:1:2:0/0:./.:.:0:0:.:.	56,63,6,4:1:1:2:0/0:./.:.:0:0:.:.	102,109,95,100:1:1:2:0/1:0/0:0.25:0:1:g.342420delA:0
chr2_ref_v2	344767	.	G	A	.	PASS	IntersectsRepeat=0;RepeatCorrectionApplied=0	SAC:ACF:DF:PD:GT:SGT:SF:SV:SIG:MT:PAC	77,51,0,0:1:1:2:0/0:./.:.:0	76,53,0,0:1:1:2:0/0:./.:.:0:0:.:.	31,24,27,31:1:1:2:0/1:./.:.:0:1:g.344767G>A:0	68,60,0,0:1:1:2:0/0:./.:.:0:0:.:.	173,153,0,1:1:1:2:0/0:./.:.:0:0:.:.
chr2_ref_v2	344906	.	GT	G	.	PASS	IntersectsRepeat=1;RepeatCorrectionApplied=1	SAC:ACF:DF:PD:GT:SGT:SF:SV:SIG:MT:PAC	42,72,0,0:1:1:2:0/0:./.:.:0	34,27,27,37:1:1:2:0/1:./.:.:0:1:g.344907delT:0	41,40,0,0:1:1:2:0/0:./.:.:0:0:.:.	82,58,0,0:1:1:2:0/0:./.:.:0:0:.:.	185,154,3,2:1:1:2:0/0:./.:.:0:0:.:.
chr2_ref_v2	345760	.	C	A	.	PASS	IntersectsRepeat=0;RepeatCorrectionApplied=0	SAC:ACF:DF:PD:GT:SGT:SF:SV:SIG:MT:PAC	62,76,0,1:1:1:2:0/0:./.:.:0	78,91,0,0:1:1:2:0/0:./.:.:0:0:.:.	38,59,0,0:1:1:2:0/0:./.:.:0:0:.:.	67,75,0,0:1:1:2:0/0:./.:.:0:0:.:.	75,69,105,117:1:1:2:0/1:1/1:0.25:0:1:g.345760C>A:0
chr2_ref_v2	345999	.	C	A	.	PASS	IntersectsRepeat=1;RepeatCorrectionApplied=0	SAC:ACF:DF:PD:GT:SGT:SF:SV:SIG:MT:PAC	51,65,0,0:1:1:2:0/0:./.:.:0	75,68,1,0:1:1:2:0/0:./.:.:0:0:.:.	33,40,0,0:1:1:2:0/0:./.:.:0:0:.:.	29,51,27,42:1:1:2:0/1:0/0:0.125:0:1:g.345999C>A:0	163,203,0,0:1:1:2:0/0:./.:.:0:0:.:.
chr2_ref_v2	346535	.	C	A	.	PASS	IntersectsRepeat=0;RepeatCorrectionApplied=0	SAC:ACF:DF:PD:GT:SGT:SF:SV:SIG:MT:PAC	47,52,0,0:1:1:2:0/0:./.:.:0	57,59,0,0:1:1:2:0/0:./.:.:0:0:.:.	32,18,23,23:1:1:2:0/1:./.:.:0:1:g.346535C>A:0	79,42,0,0:1:1:2:0/0:./.:.:0:0:.:.	187,156,0,0:1:1:2:0/0:./.:.:0:0:.:.
chr2_ref_v2	346612	.	T	C	.	PASS	IntersectsRepeat=0;RepeatCorrectionApplied=0	SAC:ACF:DF:PD:GT:SGT:SF:SV:SIG:MT:PAC	47,55,0,0:1:1:2:0/0:./.:.:0	74,65,0,0:1:1:2:0/0:./.:.:0:0:.:.	41,44,0,0:1:1:2:0/0:./.:.:0:0:.:.	68,69,0,0:1:1:2:0/0:./.:.:0:0:.:.	83,106,72,80:1:1:2:0/1:0/0:0.125:0:1:g.346612T>C:0
chr2_ref_v2	347349	.	GT	G	.	PASS	IntersectsRepeat=1;RepeatCorrectionApplied=1	SAC:ACF:DF:PD:GT:SGT:SF:SV:SIG:MT:PAC	33,20,41,25:1:1:2:0/1:1/1:0.125:0	33,36,40,28:1:1:2:0/1:./.:.:0:0:.:.	52,46,3,1:1:1:2:0/0:./.:.:0:1:g.347349_347351>T:1	96,74,1,1:1:1:2:0/0:./.:.:0:1:g.347349_347351>T:1	221,201,4,7:1:1:2:0/0:./.:.:0:1:g.347349_347351>T:1
chr2_ref_v2	350099	.	T	A	.	PASS	IntersectsRepeat=1;RepeatCorrectionApplied=0	SAC:ACF:DF:PD:GT:SGT:SF:SV:SIG:MT:PAC	40,48,0,0:1:1:2:0/0:./.:.:0	68,64,0,0:1:1:2:0/0:./.:.:0:0:.:.	48,47,0,0:1:1:2:0/0:./.:.:0:0:.:.	30,37,27,38:1:1:2:0/1:./.:.:0:1:g.350099T>A:0	186,167,0,1:1:1:2:0/0:./.:.:0:0:.:.
chr2_ref_v2	350182	.	C	A,T	.	PASS	IntersectsRepeat=0;RepeatCorrectionApplied=0	SAC:ACF:DF:PD:GT:SGT:SF:SV:SIG:MT:PAC	50,51,0,0,0,0:1:1:2:0/0:./.:.:0	43,36,0,0,26,31:1:1:2:0/2:0/0:0.125:0:1:g.350182C>T:0	66,42,0,0,0,0:1:1:2:0/0:./.:.:0:0:.:.	39,27,39,28,0,0:1:1:2:0/1:./.:.:0:1:g.350182C>A:0	133,105,118,99,0,0:1:1:2:0/1:./.:.:0:1:g.350182C>A:0
chr2_ref_v2	351209	.	CA	C	.	PASS	IntersectsRepeat=1;RepeatCorrectionApplied=1	SAC:ACF:DF:PD:GT:SGT:SF:SV:SIG:MT:PAC	43,37,1,1:1:1:2:0/0:./.:.:0	2,1,48,49:1:1:2:1/1:./.:.:0:1:g.351210delA,g.351210delA:0,1	15,14,18,15:1:1:2:0/1:./.:.:0:1:g.351210delA:0	63,43,4,5:1:1:2:0/0:./.:.:0:0:.:.	85,69,88,64:1:1:2:0/1:0/0:0.125:0:1:g.351210delA:0
chr2_ref_v2	353464	.	CA	C,CAA	.	PASS	IntersectsRepeat=1;RepeatCorrectionApplied=1	SAC:ACF:DF:PD:GT:SGT:SF:SV:SIG:MT:PAC	7,40,1,3,1,2:1:1:2:0/0:./.:.:0	0,5,6,71,0,0:1:1:2:1/1:0/1:0.125:0:1:g.353465delA,g.353465delA:0,1	0,4,13,26,6,19:1:1:2:1/2:1/1:0.25:0:1:g.353465delA,g.353464_353465insA:0,0	18,27,8,41,2,4:1:1:2:0/1:0/0:0.25:0:1:g.353465delA:0	52,95,16,28,9,11:1:1:2:0/0:0/2:0.125:0:0:.:.
chr2_ref_v2	353613	.	A	G	.	PASS	IntersectsRepeat=1;RepeatCorrectionApplied=0	SAC:ACF:DF:PD:GT:SGT:SF:SV:SIG:MT:PAC	11,7,0,0:1:1:2:./.:./.:.:0	23,4,0,0:1:1:2:0/0:./.:.:0:0:.:.	13,12,1,0:1:1:2:0/0:0/1:0.125:0:0:.:.	19,7,6,2:1:1:2:0/1:0/0:0.5:0:0:.:.	53,41,0,0:1:1:2:0/0:./.:.:0:0:.:.
chr2_ref_v2	356048	.	C	A	.	PASS	IntersectsRepeat=0;RepeatCorrectionApplied=0	SAC:ACF:DF:PD:GT:SGT:SF:SV:SIG:MT:PAC	59,62,0,1:1:1:2:0/0:./.:.:0	89,67,0,0:1:1:2:0/0:./.:.:0:0:.:.	29,17,22,20:1:1:2:0/1:./.:.:0:1:g.356048C>A:0	73,50,0,0:1:1:2:0/0:./.:.:0:0:.:.	151,181,0,1:1:1:2:0/0:./.:.:0:0:.:.
chr2_ref_v2	357086	.	G	A	.	PASS	IntersectsRepeat=1;RepeatCorrectionApplied=0	SAC:ACF:DF:PD:GT:SGT:SF:SV:SIG:MT:PAC	63,55,0,0:1:1:2:0/0:./.:.:0	90,76,0,0:1:1:2:0/0:./.:.:0:0:.:.	58,48,0,0:1:1:2:0/0:./.:.:0:0:.:.	46,39,60,41:1:1:2:0/1:1/1:0.125:0:1:g.357086G>A:0	248,213,0,0:1:1:2:0/0:./.:.:0:0:.:.
chr2_ref_v2	358384	.	T	C	.	PASS	IntersectsRepeat=1;RepeatCorrectionApplied=0	SAC:ACF:DF:PD:GT:SGT:SF:SV:SIG:MT:PAC	28,42,20,31:1:1:2:0/1:0/0:0.125:0	38,50,36,31:1:1:2:0/1:0/0:0.125:0:0:.:.	27,21,20,17:1:1:2:0/1:0/0:0.125:0:0:.:.	46,41,44,53:1:1:2:0/1:./.:.:0:0:.:.	122,102,127,100:1:1:2:0/1:./.:.:0:0:.:.
chr2_ref_v2	360908	.	A	G	.	PASS	IntersectsRepeat=0;RepeatCorrectionApplied=0	SAC:ACF:DF:PD:GT:SGT:SF:SV:SIG:MT:PAC	50,67,0,0:1:1:2:0/0:./.:.:0	76,83,0,0:1:1:2:0/0:./.:.:0:0:.:.	44,46,0,0:1:1:2:0/0:./.:.:0:0:.:.	81,82,0,0:1:1:2:0/0:./.:.:0:0:.:.	107,97,81,90:1:1:2:0/1:0/0:0.125:0:1:g.360908A>G:0
chr2_ref_v2	363834	.	A	G	.	PASS	IntersectsRepeat=0;RepeatCorrectionApplied=0	SAC:ACF:DF:PD:GT:SGT:SF:SV:SIG:MT:PAC	63,65,0,0:1:1:2:0/0:./.:.:0	86,76,0,0:1:1:2:0/0:./.:.:0:0:.:.	38,41,2,10:1:1:2:0/0:0/1:0.25:0:0:.:.	64,74,0,0:1:1:2:0/0:./.:.:0:0:.:.	191,142,0,2:1:1:2:0/0:./.:.:0:0:.:.
chr2_ref_v2	363849	.	G	A	.	PASS	IntersectsRepeat=1;RepeatCorrectionApplied=0	SAC:ACF:DF:PD:GT:SGT:SF:SV:SIG:MT:PAC	61,63,0,0:1:1:2:0/0:./.:.:0	77,75,0,0:1:1:2:0/0:./.:.:0:0:.:.	38,47,6,11:1:1:2:0/0:0/1:0.25:1:1:.:	63,68,1,0:1:1:2:0/0:./.:.:0:0:.:.	171,166,1,2:1:1:2:0/0:./.:.:0:0:.:.
chr2_ref_v2	363851	.	G	A	.	PASS	IntersectsRepeat=1;RepeatCorrectionApplied=0	SAC:ACF:DF:PD:GT:SGT:SF:SV:SIG:MT:PAC	59,64,0,0:1:1:2:0/0:./.:.:0	79,76,0,0:1:1:2:0/0:./.:.:0:0:.:.	38,48,10,11:1:1:2:0/0:0/1:0.5:1:1:.:	65,71,2,0:1:1:2:0/0:./.:.:0:0:.:.	172,172,2,3:1:1:2:0/0:./.:.:0:0:.:.
chr2_ref_v2	363858	.	C	T	.	PASS	IntersectsRepeat=0;RepeatCorrectionApplied=0	SAC:ACF:DF:PD:GT:SGT:SF:SV:SIG:MT:PAC	62,67,0,0:1:1:2:0/0:./.:.:0	80,74,0,0:1:1:2:0/0:./.:.:0:0:.:.	39,49,13,11:1:1:2:0/0:0/1:0.5:1:1:.:	71,73,3,0:1:1:2:0/0:./.:.:0:0:.:.	164,178,4,2:1:1:2:0/0:./.:.:0:0:.:.
chr2_ref_v2	363861	.	G	A	.	PASS	IntersectsRepeat=1;RepeatCorrectionApplied=0	SAC:ACF:DF:PD:GT:SGT:SF:SV:SIG:MT:PAC	60,65,0,0:1:1:2:0/0:./.:.:0	80,79,0,0:1:1:2:0/0:./.:.:0:0:.:.	40,49,13,11:1:1:2:0/0:0/1:0.5:1:1:.:	71,73,3,0:1:1:2:0/0:./.:.:0:0:.:.	163,181,4,2:1:1:2:0/0:./.:.:0:0:.:.
chr2_ref_v2	363863	.	A	C	.	PASS	IntersectsRepeat=1;RepeatCorrectionApplied=0	SAC:ACF:DF:PD:GT:SGT:SF:SV:SIG:MT:PAC	60,67,0,0:1:1:2:0/0:./.:.:0	80,80,0,0:1:1:2:0/0:./.:.:0:0:.:.	40,48,13,11:1:1:2:0/0:0/1:0.5:1:1:.:	73,73,3,0:1:1:2:0/0:./.:.:0:0:.:.	159,180,4,2:1:1:2:0/0:./.:.:0:0:.:.
chr2_ref_v2	363868	.	C	T	.	PASS	IntersectsRepeat=0;RepeatCorrectionApplied=0	SAC:ACF:DF:PD:GT:SGT:SF:SV:SIG:MT:PAC	57,72,0,0:1:1:2:0/0:./.:.:0	83,90,0,0:1:1:2:0/0:./.:.:0:0:.:.	39,51,13,11:1:1:2:0/0:0/1:0.5:1:1:.:	72,76,3,0:1:1:2:0/0:./.:.:0:0:.:.	155,182,4,2:1:1:2:0/0:./.:.:0:0:.:.
chr2_ref_v2	363875	.	AGAAC	A	.	PASS	IntersectsRepeat=0;RepeatCorrectionApplied=0	SAC:ACF:DF:PD:GT:SGT:SF:SV:SIG:MT:PAC	61,74,0,0:1:1:2:0/0:./.:.:0	82,103,0,0:1:1:2:0/0:./.:.:0:0:.:.	36,54,13,11:1:1:2:0/0:0/1:0.5:1:1:.:	71,81,4,0:1:1:2:0/0:0/1:0.125:0:0:.:.	168,190,4,2:1:1:2:0/0:./.:.:0:0:.:.
chr2_ref_v2	363880	.	C	CATT	.	PASS	IntersectsRepeat=0;RepeatCorrectionApplied=0	SAC:ACF:DF:PD:GT:SGT:SF:SV:SIG:MT:PAC	61,75,0,0:1:1:2:0/0:./.:.:0	78,103,0,0:1:1:2:0/0:./.:.:0:0:.:.	37,54,13,11:1:1:2:0/0:0/1:0.5:1:1:.:	67,79,4,0:1:1:2:0/0:0/1:0.125:0:0:.:.	162,184,4,2:1:1:2:0/0:./.:.:0:0:.:.
chr2_ref_v2	364929	.	C	A	.	PASS	IntersectsRepeat=1;RepeatCorrectionApplied=0	SAC:ACF:DF:PD:GT:SGT:SF:SV:SIG:MT:PAC	62,22,0,11:1:1:2:0/0:0/1:0.25:0	96,26,0,17:1:1:2:0/0:0/1:0.25:0:0:.:.	47,17,0,5:1:1:2:0/0:0/1:0.125:0:0:.:.	62,34,0,9:1:1:2:0/0:0/1:0.25:0:0:.:.	139,100,0,19:1:1:2:0/0:0/1:0.125:0:0:.:.
chr2_ref_v2	366052	.	C	T	.	PASS	IntersectsRepeat=0;RepeatCorrectionApplied=0	SAC:ACF:DF:PD:GT:SGT:SF:SV:SIG:MT:PAC	68,66,0,0:1:1:2:0/0:./.:.:0	78,86,0,0:1:1:2:0/0:./.:.:0:0:.:.	47,47,0,0:1:1:2:0/0:./.:.:0:0:.:.	49,46,40,42:1:1:2:0/1:0/0:0.125:0:1:g.366052C>T:0	174,173,0,1:1:1:2:0/0:./.:.:0:0:.:.
chr2_ref_v2	366849	.	C	T	.	PASS	IntersectsRepeat=0;RepeatCorrectionApplied=0	SAC:ACF:DF:PD:GT:SGT:SF:SV:SIG:MT:PAC	56,72,0,0:1:1:2:0/0:./.:.:0	64,97,0,0:1:1:2:0/0:./.:.:0:0:.:.	30,54,0,0:1:1:2:0/0:./.:.:0:0:.:.	35,50,36,37:1:1:2:0/1:0/0:0.125:0:1:g.366849C>T:0	72,98,88,104:1:1:2:0/1:./.:.:0:1:g.366849C>T:0
chr2_ref_v2	367385	.	G	T	.	PASS	IntersectsRepeat=1;RepeatCorrectionApplied=0	SAC:ACF:DF:PD:GT:SGT:SF:SV:SIG:MT:PAC	43,70,0,0:1:1:2:0/0:./.:.:0	59,102,0,0:1:1:2:0/0:./.:.:0:0:.:.	21,21,15,11:1:1:2:0/1:0/0:0.25:0:1:g.367385G>T:0	59,64,0,0:1:1:2:0/0:./.:.:0:0:.:.	178,167,0,0:1:1:2:0/0:./.:.:0:0:.:.
chr2_ref_v2	367894	.	G	T	.	PASS	IntersectsRepeat=0;RepeatCorrectionApplied=0	SAC:ACF:DF:PD:GT:SGT:SF:SV:SIG:MT:PAC	76,50,2,0:1:1:2:0/0:./.:.:0	96,72,0,0:1:1:2:0/0:./.:.:0:0:.:.	32,23,30,18:1:1:2:0/1:0/0:0.125:0:1:g.367894G>T:0	97,67,0,0:1:1:2:0/0:./.:.:0:0:.:.	199,166,0,0:1:1:2:0/0:./.:.:0:0:.:.
chr2_ref_v2	369767	.	CT	C	.	PASS	IntersectsRepeat=1;RepeatCorrectionApplied=1	SAC:ACF:DF:PD:GT:SGT:SF:SV:SIG:MT:PAC	27,19,7,1:1:1:2:0/0:./.:.:0	5,7,51,25:1:1:2:0/1:1/1:0.5:0:1:g.369768delT:0	20,30,6,6:1:1:2:0/0:./.:.:0:0:.:.	40,49,12,9:1:1:2:0/0:./.:.:0:0:.:.	56,85,64,73:1:1:2:0/0:0/1:0.25:0:1:.:
chr2_ref_v2	370612	.	G	T	.	PASS	IntersectsRepeat=0;RepeatCorrectionApplied=0	SAC:ACF:DF:PD:GT:SGT:SF:SV:SIG:MT:PAC	62,82,0,0:1:1:2:0/0:./.:.:0	87,84,0,0:1:1:2:0/0:./.:.:0:0:.:.	36,32,23,22:1:1:2:0/1:0/0:0.25:0:1:g.370612G>T:0	109,84,0,0:1:1:2:0/0:./.:.:0:0:.:.	197,203,0,0:1:1:2:0/0:./.:.:0:0:.:.
chr2_ref_v2	372278	.	G	A	.	PASS	IntersectsRepeat=1;RepeatCorrectionApplied=0	SAC:ACF:DF:PD:GT:SGT:SF:SV:SIG:MT:PAC	44,56,0,0:1:1:2:0/0:./.:.:0	49,86,0,0:1:1:2:0/0:./.:.:0:0:.:.	18,24,14,27:1:1:2:0/1:./.:.:0:1:g.372278G>A:0	69,106,0,0:1:1:2:0/0:./.:.:0:0:.:.	189,324,0,0:1:1:2:0/0:./.:.:0:0:.:.
chr2_ref_v2	374737	.	A	G	.	PASS	IntersectsRepeat=1;RepeatCorrectionApplied=0	SAC:ACF:DF:PD:GT:SGT:SF:SV:SIG:MT:PAC	47,43,0,0:1:1:2:0/0:./.:.:0	49,32,31,36:1:1:2:0/1:0/0:0.125:0:1:g.374737A>G:0	46,53,0,0:1:1:2:0/0:./.:.:0:0:.:.	74,70,0,0:1:1:2:0/0:./.:.:0:0:.:.	203,201,0,1:1:1:2:0/0:./.:.:0:0:.:.
chr2_ref_v2	374869	.	G	A	.	PASS	IntersectsRepeat=1;RepeatCorrectionApplied=0	SAC:ACF:DF:PD:GT:SGT:SF:SV:SIG:MT:PAC	62,46,0,0:1:1:2:0/0:./.:.:0	35,49,34,31:1:1:2:0/1:0/0:0.125:0:1:g.374869G>A:0	57,44,0,0:1:1:2:0/0:./.:.:0:0:.:.	85,84,0,0:1:1:2:0/0:./.:.:0:0:.:.	207,193,0,0:1:1:2:0/0:./.:.:0:0:.:.
chr2_ref_v2	377166	.	A	C	.	PASS	IntersectsRepeat=0;RepeatCorrectionApplied=0	SAC:ACF:DF:PD:GT:SGT:SF:SV:SIG:MT:PAC	72,57,0,0:1:1:2:0/0:./.:.:0	86,67,0,0:1:1:2:0/0:./.:.:0:0:.:.	43,57,0,0:1:1:2:0/0:./.:.:0:0:.:.	37,37,38,44:1:1:2:0/1:./.:.:0:1:g.377166A>C:0	167,201,0,0:1:1:2:0/0:./.:.:0:0:.:.
chr2_ref_v2	378040	.	G	T	.	PASS	IntersectsRepeat=0;RepeatCorrectionApplied=0	SAC:ACF:DF:PD:GT:SGT:SF:SV:SIG:MT:PAC	50,47,0,0:1:1:2:0/0:./.:.:0	79,67,0,0:1:1:2:0/0:./.:.:0:0:.:.	17,11,22,24:1:1:2:0/1:1/1:0.25:0:1:g.378040G>T:0	80,62,0,0:1:1:2:0/0:./.:.:0:0:.:.	209,216,0,0:1:1:2:0/0:./.:.:0:0:.:.
chr2_ref_v2	378374	.	A	G	.	PASS	IntersectsRepeat=0;RepeatCorrectionApplied=0	SAC:ACF:DF:PD:GT:SGT:SF:SV:SIG:MT:PAC	73,57,0,0:1:1:2:0/0:./.:.:0	49,29,57,26:1:1:2:0/1:./.:.:0:1:g.378374A>G:0	62,46,0,0:1:1:2:0/0:./.:.:0:0:.:.	98,75,0,0:1:1:2:0/0:./.:.:0:0:.:.	210,204,1,0:1:1:2:0/0:./.:.:0:0:.:.
chr2_ref_v2	378452	.	C	T	.	PASS	IntersectsRepeat=1;RepeatCorrectionApplied=0	SAC:ACF:DF:PD:GT:SGT:SF:SV:SIG:MT:PAC	55,60,0,0:1:1:2:0/0:./.:.:0	64,95,0,0:1:1:2:0/0:./.:.:0:0:.:.	46,57,0,0:1:1:2:0/0:./.:.:0:0:.:.	69,86,0,0:1:1:2:0/0:./.:.:0:0:.:.	83,97,62,90:1:1:2:0/1:0/0:0.125:0:1:g.378452C>T:0
chr2_ref_v2	379870	.	G	A	.	PASS	IntersectsRepeat=0;RepeatCorrectionApplied=0	SAC:ACF:DF:PD:GT:SGT:SF:SV:SIG:MT:PAC	39,56,0,0:1:1:2:0/0:./.:.:0	68,76,0,0:1:1:2:0/0:./.:.:0:0:.:.	59,42,0,0:1:1:2:0/0:./.:.:0:0:.:.	90,68,0,0:1:1:2:0/0:./.:.:0:0:.:.	114,85,115,93:1:1:2:0/1:./.:.:0:1:g.379870G>A:0
chr2_ref_v2	381355	.	AG	A	.	PASS	IntersectsRepeat=1;RepeatCorrectionApplied=1	SAC:ACF:DF:PD:GT:SGT:SF:SV:SIG:MT:PAC	34,29,1,0:1:1:2:0/0:./.:.:0	84,58,0,1:1:1:2:0/0:./.:.:0:0:.:.	27,16,26,15:1:1:2:0/1:./.:.:0:1:g.381356delG:0	72,79,0,0:1:1:2:0/0:./.:.:0:0:.:.	198,204,0,0:1:1:2:0/0:./.:.:0:0:.:.
chr2_ref_v2	382968	.	G	T	.	PASS	IntersectsRepeat=0;RepeatCorrectionApplied=0	SAC:ACF:DF:PD:GT:SGT:SF:SV:SIG:MT:PAC	48,58,0,0:1:1:2:0/0:./.:.:0	50,100,0,0:1:1:2:0/0:./.:.:0:0:.:.	40,64,0,0:1:1:2:0/0:./.:.:0:0:.:.	88,93,0,0:1:1:2:0/0:./.:.:0:0:.:.	163,194,20,15:1:1:2:0/0:0/1:0.25:1:1:.:
chr2_ref_v2	383031	.	TA	T,TAA	.	PASS	IntersectsRepeat=1;RepeatCorrectionApplied=1	SAC:ACF:DF:PD:GT:SGT:SF:SV:SIG:MT:PAC	37,32,4,0,1,0:1:1:2:0/0:./.:.:0	4,7,59,58,0,0:1:1:2:1/1:0/1:0.125:0:1:g.383032delA,g.383032delA:0,1	15,15,24,28,1,2:1:1:2:0/1:1/1:0.125:0:1:g.383032delA:0	34,43,5,6,30,29:1:1:2:0/2:2/2:0.25:0:1:g.383031_383032insA:0	130,121,35,30,20,14:1:1:2:0/0:0/2:0.125:0:1:.:
chr2_ref_v2	386187	.	CAA	C,CA,CAAAA	.	PASS	IntersectsRepeat=1;RepeatCorrectionApplied=1	SAC:ACF:DF:PD:GT:SGT:SF:SV:SIG:MT:PAC	4,3,2,2,1,4,3,11:1:1:2:0/3:1/3:0.25:0	5,4,7,11,2,6,2,7:1:1:2:1/3:0/1:0.5:0:0:.:.	2,3,5,6,12,6,3,1:1:1:2:2/2:2/3:0.25:0:0:.:.	6,7,5,5,5,11,12,20:1:1:2:0/3:2/3:0.5:0:0:.:.	23,12,18,13,17,30,21,20:1:1:2:0/3:0/1:0.5:1:0:.:.
chr2_ref_v2	387617	.	AT	A	.	PASS	IntersectsRepeat=1;RepeatCorrectionApplied=1	SAC:ACF:DF:PD:GT:SGT:SF:SV:SIG:MT:PAC	70,72,0,0:1:1:2:0/0:./.:.:0	99,83,1,2:1:1:2:0/0:./.:.:0:0:.:.	46,46,1,2:1:1:2:0/0:./.:.:0:0:.:.	70,86,1,2:1:1:2:0/0:./.:.:0:0:.:.	95,98,68,102:1:1:2:0/1:0/0:0.125:0:1:g.387618delT:0
chr2_ref_v2	388075	.	A	G	.	PASS	IntersectsRepeat=0;RepeatCorrectionApplied=0	SAC:ACF:DF:PD:GT:SGT:SF:SV:SIG:MT:PAC	69,73,0,0:1:1:2:0/0:./.:.:0	77,87,0,0:1:1:2:0/0:./.:.:0:0:.:.	43,52,0,0:1:1:2:0/0:./.:.:0:0:.:.	68,79,0,0:1:1:2:0/0:./.:.:0:0:.:.	83,84,89,96:1:1:2:0/1:./.:.:0:1:g.388075A>G:0
chr2_ref_v2	389142	.	C	A	.	PASS	IntersectsRepeat=0;RepeatCorrectionApplied=0	SAC:ACF:DF:PD:GT:SGT:SF:SV:SIG:MT:PAC	34,67,4,8:1:1:2:0/0:0/1:0.25:0	57,108,0,0:1:1:2:0/0:./.:.:0:0:.:.	41,60,0,0:1:1:2:0/0:./.:.:0:0:.:.	50,79,0,0:1:1:2:0/0:./.:.:0:0:.:.	174,169,0,0:1:1:2:0/0:./.:.:0:0:.:.
chr2_ref_v2	389694	.	G	T	.	PASS	IntersectsRepeat=0;RepeatCorrectionApplied=0	SAC:ACF:DF:PD:GT:SGT:SF:SV:SIG:MT:PAC	24,46,26,22:1:1:2:0/1:0/0:0.125:0	41,31,52,24:1:1:2:0/1:./.:.:0:0:.:.	36,30,33,22:1:1:2:0/1:0/0:0.125:0:0:.:.	53,34,40,46:1:1:2:0/1:./.:.:0:0:.:.	96,100,99,79:1:1:2:0/1:./.:.:0:0:.:.
chr2_ref_v2	391470	.	GA	G	.	PASS	IntersectsRepeat=1;RepeatCorrectionApplied=1	SAC:ACF:DF:PD:GT:SGT:SF:SV:SIG:MT:PAC	50,47,0,1:1:1:2:0/0:./.:.:0	37,41,31,33:1:1:2:0/1:0/0:0.125:0:1:g.391471delA:0	45,47,1,2:1:1:2:0/0:./.:.:0:0:.:.	64,100,1,0:1:1:2:0/0:./.:.:0:0:.:.	204,212,0,0:1:1:2:0/0:./.:.:0:0:.:.
chr2_ref_v2	391727	.	C	T	.	PASS	IntersectsRepeat=1;RepeatCorrectionApplied=0	SAC:ACF:DF:PD:GT:SGT:SF:SV:SIG:MT:PAC	54,32,0,0:1:1:2:0/0:./.:.:0	62,61,0,0:1:1:2:0/0:./.:.:0:0:.:.	36,47,0,0:1:1:2:0/0:./.:.:0:0:.:.	63,78,0,0:1:1:2:0/0:./.:.:0:0:.:.	101,116,107,110:1:1:2:0/1:./.:.:0:1:g.391727C>T:0
chr2_ref_v2	392313	.	CT	C	.	PASS	IntersectsRepeat=1;RepeatCorrectionApplied=1	SAC:ACF:DF:PD:GT:SGT:SF:SV:SIG:MT:PAC	44,60,3,2:1:1:2:0/0:./.:.:0	48,95,1,4:1:1:2:0/0:./.:.:0:0:.:.	39,51,6,7:1:1:2:0/0:./.:.:0:0:.:.	59,76,7,16:1:1:2:0/0:./.:.:0:0:.:.	86,114,109,143:1:1:2:0/1:./.:.:0:1:g.392314delT:0
chr2_ref_v2	392499	.	A	AT	.	PASS	IntersectsRepeat=1;RepeatCorrectionApplied=0	SAC:ACF:DF:PD:GT:SGT:SF:SV:SIG:MT:PAC	0,0,26,49:1:1:2:1/1:./.:.:0	0,1,56,58:1:1:2:1/1:./.:.:0:0:.:.	1,1,41,58:1:1:2:1/1:./.:.:0:0:.:.	2,5,66,124:1:1:2:1/1:0/1:0.125:0:0:.:.	3,5,253,277:1:1:2:1/1:./.:.:0:0:.:.
chr2_ref_v2	392853	.	A	ATCTTTCCTCTGCATTTTCTTTCCTCTGCATTT	.	PASS	IntersectsRepeat=0;RepeatCorrectionApplied=0	SAC:ACF:DF:PD:GT:SGT:SF:SV:SIG:MT:PAC	0,1,4,4:1:0:2:./.:./.:.:0	0,0,7,4:1:0:2:./.:./.:.:0:0:.:.	0,0,5,2:1:0:2:./.:./.:.:0:0:.:.	0,0,2,5:1:0:2:./.:./.:.:0:0:.:.	0,1,6,3:1:1:2:./.:./.:.:0:0:.:.
chr2_ref_v2	395020	.	GA	G	.	PASS	IntersectsRepeat=1;RepeatCorrectionApplied=1	SAC:ACF:DF:PD:GT:SGT:SF:SV:SIG:MT:PAC	49,50,4,3:1:1:2:0/0:./.:.:0	29,48,25,46:1:1:2:0/1:0/0:0.25:0:1:g.395021delA:0	42,55,4,11:1:1:2:0/0:./.:.:0:0:.:.	9,11,75,111:1:1:2:1/1:./.:.:0:1:.:.	103,100,107,125:1:1:2:0/1:0/0:0.25:0:1:g.395021delA:0
chr2_ref_v2	396567	.	G	T	.	PASS	IntersectsRepeat=0;RepeatCorrectionApplied=0	SAC:ACF:DF:PD:GT:SGT:SF:SV:SIG:MT:PAC	75,85,1,0:1:1:2:0/0:./.:.:0	116,97,0,0:1:1:2:0/0:./.:.:0:0:.:.	23,26,32,33:1:1:2:0/1:1/1:0.125:0:1:g.396567G>T:0	101,98,0,0:1:1:2:0/0:./.:.:0:0:.:.	185,184,0,0:1:1:2:0/0:./.:.:0:0:.:.
chr2_ref_v2	397827	.	C	G	.	PASS	IntersectsRepeat=0;RepeatCorrectionApplied=0	SAC:ACF:DF:PD:GT:SGT:SF:SV:SIG:MT:PAC	62,69,0,0:1:1:2:0/0:./.:.:0	73,87,0,0:1:1:2:0/0:./.:.:0:0:.:.	31,40,0,0:1:1:2:0/0:./.:.:0:0:.:.	26,31,27,22:1:1:2:0/1:0/0:0.125:0:1:g.397827C>G:0	161,121,0,0:1:1:2:0/0:./.:.:0:0:.:.
chr2_ref_v2	398129	.	G	T	.	PASS	IntersectsRepeat=0;RepeatCorrectionApplied=0	SAC:ACF:DF:PD:GT:SGT:SF:SV:SIG:MT:PAC	46,71,0,0:1:1:2:0/0:./.:.:0	53,78,0,0:1:1:2:0/0:./.:.:0:0:.:.	20,21,15,20:1:1:2:0/1:0/0:0.125:0:1:g.398129G>T:0	62,65,2,0:1:1:2:0/0:./.:.:0:0:.:.	163,177,0,0:1:1:2:0/0:./.:.:0:0:.:.
chr2_ref_v2	398633	.	G	T	.	PASS	IntersectsRepeat=0;RepeatCorrectionApplied=0	SAC:ACF:DF:PD:GT:SGT:SF:SV:SIG:MT:PAC	60,51,0,0:1:1:2:0/0:./.:.:0	63,54,0,0:1:1:2:0/0:./.:.:0:0:.:.	24,25,11,20:1:1:2:0/1:0/0:0.25:0:1:g.398633G>T:0	55,76,0,0:1:1:2:0/0:./.:.:0:0:.:.	170,164,0,0:1:1:2:0/0:./.:.:0:0:.:.
chr2_ref_v2	399497	.	G	T	.	PASS	IntersectsRepeat=1;RepeatCorrectionApplied=0	SAC:ACF:DF:PD:GT:SGT:SF:SV:SIG:MT:PAC	71,62,0,0:1:1:2:0/0:./.:.:0	76,78,0,0:1:1:2:0/0:./.:.:0:0:.:.	26,37,0,0:1:1:2:0/0:./.:.:0:0:.:.	34,30,37,28:1:1:2:0/1:./.:.:0:1:g.399497G>T:0	169,205,0,0:1:1:2:0/0:./.:.:0:0:.:.
chr2_ref_v2	399636	.	C	T	.	PASS	IntersectsRepeat=0;RepeatCorrectionApplied=0	SAC:ACF:DF:PD:GT:SGT:SF:SV:SIG:MT:PAC	62,76,0,0:1:1:2:0/0:./.:.:0	98,84,0,0:1:1:2:0/0:./.:.:0:0:.:.	41,43,0,0:1:1:2:0/0:./.:.:0:0:.:.	33,39,43,43:1:1:2:0/1:1/1:0.125:0:1:g.399636C>T:0	191,179,0,0:1:1:2:0/0:./.:.:0:0:.:.
chr2_ref_v2	399671	.	A	G	.	PASS	IntersectsRepeat=0;RepeatCorrectionApplied=0	SAC:ACF:DF:PD:GT:SGT:SF:SV:SIG:MT:PAC	68,74,0,0:1:1:2:0/0:./.:.:0	73,84,0,0:1:1:2:0/0:./.:.:0:0:.:.	14,21,22,24:1:1:2:0/1:1/1:0.125:0:1:g.399671A>G:0	64,86,0,0:1:1:2:0/0:./.:.:0:0:.:.	185,192,0,0:1:1:2:0/0:./.:.:0:0:.:.
chr2_ref_v2	401705	.	C	T	.	PASS	IntersectsRepeat=0;RepeatCorrectionApplied=0	SAC:ACF:DF:PD:GT:SGT:SF:SV:SIG:MT:PAC	55,56,0,0:1:1:2:0/0:./.:.:0	27,56,45,33:1:1:2:0/1:./.:.:0:1:g.401705C>T:0	48,45,0,0:1:1:2:0/0:./.:.:0:0:.:.	61,71,0,0:1:1:2:0/0:./.:.:0:0:.:.	200,165,0,0:1:1:2:0/0:./.:.:0:0:.:.
chr2_ref_v2	402480	.	T	C	.	PASS	IntersectsRepeat=1;RepeatCorrectionApplied=0	SAC:ACF:DF:PD:GT:SGT:SF:SV:SIG:MT:PAC	60,58,0,0:1:1:2:0/0:./.:.:0	100,72,0,0:1:1:2:0/0:./.:.:0:0:.:.	50,44,0,0:1:1:2:0/0:./.:.:0:0:.:.	75,72,0,0:1:1:2:0/0:./.:.:0:0:.:.	75,91,94,90:1:1:2:0/1:./.:.:0:1:g.402480T>C:0
chr2_ref_v2	405912	.	C	T	.	PASS	IntersectsRepeat=0;RepeatCorrectionApplied=0	SAC:ACF:DF:PD:GT:SGT:SF:SV:SIG:MT:PAC	45,41,0,0:1:1:2:0/0:./.:.:0	52,49,0,0:1:1:2:0/0:./.:.:0:0:.:.	18,6,14,7:1:1:2:0/1:0/0:0.125:0:1:g.405912C>T:0	67,48,0,0:1:1:2:0/0:./.:.:0:0:.:.	146,150,0,0:1:1:2:0/0:./.:.:0:0:.:.
chr2_ref_v2	406410	.	GAA	GA,G	.	PASS	IntersectsRepeat=1;RepeatCorrectionApplied=1	SAC:ACF:DF:PD:GT:SGT:SF:SV:SIG:MT:PAC	33,50,8,8,0,2:1:1:2:0/0:./.:.:0	23,41,22,38,4,8:1:1:2:0/1:0/0:0.25:0:1:g.406411delA:0	35,43,10,9,2,2:1:1:2:0/0:0/2:0.125:0:0:.:.	61,60,8,14,3,2:1:1:2:0/0:0/1:0.25:0:0:.:.	19,12,106,145,28,20:1:1:2:1/1:0/1:0.125:0:1:g.406411delA,g.406411delA:0,1
chr2_ref_v2	407713	.	CT	C,CTT	.	PASS	IntersectsRepeat=1;RepeatCorrectionApplied=1	SAC:ACF:DF:PD:GT:SGT:SF:SV:SIG:MT:PAC	68,56,1,3,1,1:1:1:2:0/0:./.:.:0	82,86,0,2,1,2:1:1:2:0/0:./.:.:0:0:.:.	22,21,1,1,11,20:1:1:2:0/2:0/0:0.125:0:1:g.407713_407714insT:0	76,89,2,1,4,8:1:1:2:0/0:./.:.:0:0:.:.	98,116,115,91,4,3:1:1:2:0/1:0/0:0.125:0:1:g.407714delT:0
chr2_ref_v2	411008	.	G	A	.	PASS	IntersectsRepeat=0;RepeatCorrectionApplied=0	SAC:ACF:DF:PD:GT:SGT:SF:SV:SIG:MT:PAC	56,48,0,0:1:1:2:0/0:./.:.:0	86,50,0,0:1:1:2:0/0:./.:.:0:0:.:.	17,17,27,20:1:1:2:0/1:1/1:0.125:0:1:g.411008G>A:0	82,70,0,0:1:1:2:0/0:./.:.:0:0:.:.	238,182,0,0:1:1:2:0/0:./.:.:0:0:.:.
chr2_ref_v2	411113	.	A	G	.	PASS	IntersectsRepeat=0;RepeatCorrectionApplied=0	SAC:ACF:DF:PD:GT:SGT:SF:SV:SIG:MT:PAC	0,0,49,59:1:1:2:1/1:./.:.:0	0,0,67,72:1:1:2:1/1:./.:.:0:0:.:.	0,0,33,55:1:1:2:1/1:./.:.:0:0:.:.	0,0,60,86:1:1:2:1/1:./.:.:0:0:.:.	0,1,210,226:1:1:2:1/1:./.:.:0:0:.:.
chr2_ref_v2	411898	.	C	A	.	PASS	IntersectsRepeat=0;RepeatCorrectionApplied=0	SAC:ACF:DF:PD:GT:SGT:SF:SV:SIG:MT:PAC	58,72,0,0:1:1:2:0/0:./.:.:0	73,94,0,0:1:1:2:0/0:./.:.:0:0:.:.	54,53,0,0:1:1:2:0/0:./.:.:0:0:.:.	37,45,29,42:1:1:2:0/1:0/0:0.125:0:1:g.411898C>A:0	134,154,0,0:1:1:2:0/0:./.:.:0:0:.:.
chr2_ref_v2	412341	.	G	T	.	PASS	IntersectsRepeat=0;RepeatCorrectionApplied=0	SAC:ACF:DF:PD:GT:SGT:SF:SV:SIG:MT:PAC	44,40,0,0:1:1:2:0/0:./.:.:0	64,63,0,0:1:1:2:0/0:./.:.:0:0:.:.	32,21,20,18:1:1:2:0/1:0/0:0.125:0:1:g.412341G>T:0	74,59,0,0:1:1:2:0/0:./.:.:0:0:.:.	215,181,1,0:1:1:2:0/0:./.:.:0:0:.:.
chr2_ref_v2	415743	.	C	CTTTT,CTTTTTTTTTTT	.	PASS	IntersectsRepeat=1;RepeatCorrectionApplied=1	SAC:ACF:DF:PD:GT:SGT:SF:SV:SIG:MT:PAC	1,0,1,11,14,13:1:1:2:2/2:1/2:0.5:0	3,7,2,15,5,9:1:1:2:1/2:0/1:0.5:0:0:.:.	0,1,1,15,22,2:1:1:2:1/2:2/2:0.25:0:0:.:.	2,0,4,18,34,13:1:1:2:1/2:2/2:0.25:0:0:.:.	20,33,7,30,62,36:1:1:2:1/2:0/2:0.5:1:1:.:.
chr2_ref_v2	416720	.	G	A	.	PASS	IntersectsRepeat=0;RepeatCorrectionApplied=0	SAC:ACF:DF:PD:GT:SGT:SF:SV:SIG:MT:PAC	73,82,0,0:1:1:2:0/0:./.:.:0	45,38,29,46:1:1:2:0/1:./.:.:0:1:g.416720G>A:0	42,49,0,0:1:1:2:0/0:./.:.:0:0:.:.	60,69,0,0:1:1:2:0/0:./.:.:0:0:.:.	141,184,0,0:1:1:2:0/0:./.:.:0:0:.:.
chr2_ref_v2	417882	.	G	A	.	PASS	IntersectsRepeat=0;RepeatCorrectionApplied=0	SAC:ACF:DF:PD:GT:SGT:SF:SV:SIG:MT:PAC	24,24,38,31:1:1:2:0/1:1/1:0.125:0	56,51,46,43:1:1:2:0/1:0/0:0.125:0:0:.:.	29,32,28,29:1:1:2:0/1:./.:.:0:0:.:.	27,31,48,24:1:1:2:0/1:1/1:0.125:0:0:.:.	97,88,83,81:1:1:2:0/1:./.:.:0:0:.:.
chr2_ref_v2	418355	.	G	A	.	PASS	IntersectsRepeat=0;RepeatCorrectionApplied=0	SAC:ACF:DF:PD:GT:SGT:SF:SV:SIG:MT:PAC	61,57,0,0:1:1:2:0/0:./.:.:0	85,75,0,0:1:1:2:0/0:./.:.:0:0:.:.	19,28,25,23:1:1:2:0/1:./.:.:0:1:g.418355G>A:0	90,91,0,0:1:1:2:0/0:./.:.:0:0:.:.	203,199,0,0:1:1:2:0/0:./.:.:0:0:.:.
chr2_ref_v2	420327	.	G	A	.	PASS	IntersectsRepeat=1;RepeatCorrectionApplied=0	SAC:ACF:DF:PD:GT:SGT:SF:SV:SIG:MT:PAC	52,62,0,0:1:1:2:0/0:./.:.:0	44,88,0,0:1:1:2:0/0:./.:.:0:0:.:.	28,72,0,0:1:1:2:0/0:./.:.:0:0:.:.	59,117,0,0:1:1:2:0/0:./.:.:0:0:.:.	80,132,68,105:1:1:2:0/1:0/0:0.125:0:1:g.420327G>A:0
chr2_ref_v2	420332	.	G	A	.	PASS	IntersectsRepeat=1;RepeatCorrectionApplied=0	SAC:ACF:DF:PD:GT:SGT:SF:SV:SIG:MT:PAC	47,61,0,0:1:1:2:0/0:./.:.:0	43,84,0,0:1:1:2:0/0:./.:.:0:0:.:.	27,66,0,0:1:1:2:0/0:./.:.:0:0:.:.	57,114,0,0:1:1:2:0/0:./.:.:0:0:.:.	78,119,64,96:1:1:2:0/1:0/0:0.125:0:1:g.420332G>A:0
chr2_ref_v2	420345	.	T	TGTAGTAGTA,TGTAGTAGTAGTA,TGTAGTAGTAGTAGTA	.	PASS	IntersectsRepeat=1;RepeatCorrectionApplied=1	SAC:ACF:DF:PD:GT:SGT:SF:SV:SIG:MT:PAC	0,0,0,2,12,32,0,0:1:1:2:2/2:./.:.:0	0,1,0,0,9,21,11,18:1:1:2:2/3:./.:.:0:1:g.420345_420347GTAGTAGTAGTA>GTAGTAGTAGTAGTA:0	0,0,2,1,16,28,0,1:1:1:2:2/2:1/2:0.125:0:0:.:.	0,0,4,3,27,47,0,1:1:1:2:2/2:1/2:0.125:0:0:.:.	1,2,7,9,68,88,0,2:1:1:2:2/2:1/2:0.125:0:0:.:.
chr2_ref_v2	421469	.	C	A	.	PASS	IntersectsRepeat=0;RepeatCorrectionApplied=0	SAC:ACF:DF:PD:GT:SGT:SF:SV:SIG:MT:PAC	73,63,0,0:1:1:2:0/0:./.:.:0	42,44,46,39:1:1:2:0/1:./.:.:0:1:g.421469C>A:0	38,41,0,0:1:1:2:0/0:./.:.:0:0:.:.	65,77,0,0:1:1:2:0/0:./.:.:0:0:.:.	184,210,0,0:1:1:2:0/0:./.:.:0:0:.:.
chr2_ref_v2	421952	.	T	C	.	PASS	IntersectsRepeat=1;RepeatCorrectionApplied=0	SAC:ACF:DF:PD:GT:SGT:SF:SV:SIG:MT:PAC	50,58,0,0:1:1:2:0/0:./.:.:0	88,84,0,0:1:1:2:0/0:./.:.:0:0:.:.	51,42,0,0:1:1:2:0/0:./.:.:0:0:.:.	41,28,44,37:1:1:2:0/1:1/1:0.125:0:1:g.421952T>C:0	163,177,0,0:1:1:2:0/0:./.:.:0:0:.:.
chr2_ref_v2	422472	.	C	T	.	PASS	IntersectsRepeat=0;RepeatCorrectionApplied=0	SAC:ACF:DF:PD:GT:SGT:SF:SV:SIG:MT:PAC	60,78,0,0:1:1:2:0/0:./.:.:0	69,97,0,0:1:1:2:0/0:./.:.:0:0:.:.	63,53,0,0:1:1:2:0/0:./.:.:0:0:.:.	50,33,49,44:1:1:2:0/1:./.:.:0:1:g.422472C>T:0	186,163,0,0:1:1:2:0/0:./.:.:0:0:.:.
chr2_ref_v2	423361	.	G	GAA,GA	.	PASS	IntersectsRepeat=1;RepeatCorrectionApplied=1	SAC:ACF:DF:PD:GT:SGT:SF:SV:SIG:MT:PAC	1,0,30,32,7,1:1:1:2:1/1:./.:.:0	2,2,43,51,8,11:1:1:2:1/1:1/2:0.25:0:0:.:.	2,2,36,42,5,4:1:1:2:1/1:0/1:0.125:0:0:.:.	49,44,40,21,12,9:1:1:2:0/1:0/0:0.125:0:1:g.423361_423363AA>:0	97,67,89,63,29,17:1:1:2:0/1:./.:.:0:1:g.423361_423363AA>:0
chr2_ref_v2	424669	.	G	A	.	PASS	IntersectsRepeat=0;RepeatCorrectionApplied=0	SAC:ACF:DF:PD:GT:SGT:SF:SV:SIG:MT:PAC	87,78,0,0:1:1:2:0/0:./.:.:0	93,89,0,0:1:1:2:0/0:./.:.:0:0:.:.	42,55,1,0:1:1:2:0/0:./.:.:0:0:.:.	98,67,0,0:1:1:2:0/0:./.:.:0:0:.:.	89,77,93,86:1:1:2:0/1:./.:.:0:1:g.424669G>A:0
chr2_ref_v2	425333	.	G	A	.	PASS	IntersectsRepeat=0;RepeatCorrectionApplied=0	SAC:ACF:DF:PD:GT:SGT:SF:SV:SIG:MT:PAC	64,66,0,0:1:1:2:0/0:./.:.:0	89,86,0,0:1:1:2:0/0:./.:.:0:0:.:.	47,47,0,0:1:1:2:0/0:./.:.:0:0:.:.	46,49,37,45:1:1:2:0/1:0/0:0.125:0:1:g.425333G>A:0	136,190,0,1:1:1:2:0/0:./.:.:0:0:.:.
chr2_ref_v2	425914	.	CA	C	.	PASS	IntersectsRepeat=1;RepeatCorrectionApplied=1	SAC:ACF:DF:PD:GT:SGT:SF:SV:SIG:MT:PAC	57,43,3,3:1:1:2:0/0:./.:.:0	62,58,2,2:1:1:2:0/0:./.:.:0:0:.:.	56,39,5,7:1:1:2:0/0:./.:.:0:0:.:.	108,70,11,7:1:1:2:0/0:./.:.:0:0:.:.	208,158,11,14:1:1:2:0/0:./.:.:0:0:.:.
chr2_ref_v2	426720	.	C	A	.	PASS	IntersectsRepeat=0;RepeatCorrectionApplied=0	SAC:ACF:DF:PD:GT:SGT:SF:SV:SIG:MT:PAC	47,56,0,0:1:1:2:0/0:./.:.:0	67,59,0,0:1:1:2:0/0:./.:.:0:0:.:.	28,12,30,14:1:1:2:0/1:./.:.:0:1:g.426720C>A:0	94,64,0,0:1:1:2:0/0:./.:.:0:0:.:.	245,173,0,0:1:1:2:0/0:./.:.:0:0:.:.
chr2_ref_v2	426956	.	T	TA	.	PASS	IntersectsRepeat=1;RepeatCorrectionApplied=1	SAC:ACF:DF:PD:GT:SGT:SF:SV:SIG:MT:PAC	28,29,1,2:1:1:2:0/0:./.:.:0	44,46,5,1:1:1:2:0/0:0/1:0.125:0:0:.:.	35,42,5,5:1:1:2:0/0:0/1:0.125:0:0:.:.	64,83,10,9:1:1:2:0/0:0/1:0.125:0:0:.:.	178,202,24,18:1:1:2:0/0:0/1:0.125:0:0:.:.
chr2_ref_v2	428629	.	G	A	.	PASS	IntersectsRepeat=1;RepeatCorrectionApplied=0	SAC:ACF:DF:PD:GT:SGT:SF:SV:SIG:MT:PAC	92,72,0,0:1:1:2:0/0:./.:.:0	89,65,0,0:1:1:2:0/0:./.:.:0:0:.:.	22,12,18,13:1:1:2:0/1:./.:.:0:1:g.428629G>A:0	48,71,0,0:1:1:2:0/0:./.:.:0:0:.:.	153,203,0,0:1:1:2:0/0:./.:.:0:0:.:.
chr2_ref_v2	429236	.	AT	A	.	PASS	IntersectsRepeat=1;RepeatCorrectionApplied=1	SAC:ACF:DF:PD:GT:SGT:SF:SV:SIG:MT:PAC	31,27,29,29:1:1:2:0/1:0/0:0.125:0	33,37,29,35:1:1:2:0/1:0/0:0.25:0:0:.:.	49,49,3,3:1:1:2:0/0:./.:.:0:1:g.429236_429238>T:1	94,65,14,13:1:1:2:0/0:./.:.:0:1:g.429236_429238>T:1	278,195,18,16:1:1:2:0/0:./.:.:0:1:g.429236_429238>T:1
chr2_ref_v2	433497	.	T	C	.	PASS	IntersectsRepeat=0;RepeatCorrectionApplied=0	SAC:ACF:DF:PD:GT:SGT:SF:SV:SIG:MT:PAC	63,57,0,0:1:1:2:0/0:./.:.:0	72,86,0,0:1:1:2:0/0:./.:.:0:0:.:.	53,61,0,0:1:1:2:0/0:./.:.:0:0:.:.	47,40,34,40:1:1:2:0/1:0/0:0.125:0:1:g.433497T>C:0	216,216,0,1:1:1:2:0/0:./.:.:0:0:.:.
chr2_ref_v2	434269	.	CA	C	.	PASS	IntersectsRepeat=1;RepeatCorrectionApplied=1	SAC:ACF:DF:PD:GT:SGT:SF:SV:SIG:MT:PAC	31,40,3,7:1:1:2:0/0:./.:.:0	26,25,20,35:1:1:2:0/0:0/1:0.5:0:1:.:	17,42,4,10:1:1:2:0/0:./.:.:0:0:.:.	25,56,7,18:1:1:2:0/0:./.:.:0:0:.:.	81,80,64,87:1:1:2:0/0:0/1:0.5:0:1:.:
chr2_ref_v2	437131	.	G	A	.	PASS	IntersectsRepeat=1;RepeatCorrectionApplied=0	SAC:ACF:DF:PD:GT:SGT:SF:SV:SIG:MT:PAC	67,45,0,0:1:1:2:0/0:./.:.:0	84,68,1,0:1:1:2:0/0:./.:.:0:0:.:.	65,51,0,0:1:1:2:0/0:./.:.:0:0:.:.	52,24,64,37:1:1:2:0/1:1/1:0.125:0:1:g.437131G>A:0	207,193,0,0:1:1:2:0/0:./.:.:0:0:.:.
chr2_ref_v2	437905	.	G	A	.	PASS	IntersectsRepeat=0;RepeatCorrectionApplied=0	SAC:ACF:DF:PD:GT:SGT:SF:SV:SIG:MT:PAC	34,43,44,40:1:1:2:0/1:./.:.:0	30,43,40,57:1:1:2:0/1:1/1:0.125:0:0:.:.	27,38,27,32:1:1:2:0/1:./.:.:0:0:.:.	39,54,46,49:1:1:2:0/1:./.:.:0:0:.:.	95,102,81,105:1:1:2:0/1:./.:.:0:0:.:.
chr2_ref_v2	439024	.	C	T	.	PASS	IntersectsRepeat=1;RepeatCorrectionApplied=0	SAC:ACF:DF:PD:GT:SGT:SF:SV:SIG:MT:PAC	72,81,0,0:1:1:2:0/0:./.:.:0	99,107,0,0:1:1:2:0/0:./.:.:0:0:.:.	44,54,0,0:1:1:2:0/0:./.:.:0:0:.:.	35,54,32,52:1:1:2:0/1:./.:.:0:1:g.439024C>T:0	175,197,0,1:1:1:2:0/0:./.:.:0:0:.:.
chr2_ref_v2	442444	.	G	A	.	PASS	IntersectsRepeat=0;RepeatCorrectionApplied=0	SAC:ACF:DF:PD:GT:SGT:SF:SV:SIG:MT:PAC	77,72,0,0:1:1:2:0/0:./.:.:0	65,41,51,42:1:1:2:0/1:0/0:0.125:0:1:g.442444G>A:0	61,38,0,0:1:1:2:0/0:./.:.:0:0:.:.	100,71,0,1:1:1:2:0/0:./.:.:0:0:.:.	244,144,0,0:1:1:2:0/0:./.:.:0:0:.:.
chr2_ref_v2	447403	.	T	C	.	PASS	IntersectsRepeat=1;RepeatCorrectionApplied=0	SAC:ACF:DF:PD:GT:SGT:SF:SV:SIG:MT:PAC	74,90,0,0:1:1:2:0/0:./.:.:0	51,45,58,55:1:1:2:0/1:1/1:0.125:0:1:g.447403T>C:0	56,48,1,1:1:1:2:0/0:./.:.:0:0:.:.	90,103,0,0:1:1:2:0/0:./.:.:0:0:.:.	186,214,0,0:1:1:2:0/0:./.:.:0:0:.:.
chr2_ref_v2	447735	.	G	A	.	PASS	IntersectsRepeat=0;RepeatCorrectionApplied=0	SAC:ACF:DF:PD:GT:SGT:SF:SV:SIG:MT:PAC	30,34,39,40:1:1:2:0/1:1/1:0.125:0	39,52,47,44:1:1:2:0/1:./.:.:0:0:.:.	29,30,23,29:1:1:2:0/1:0/0:0.125:0:0:.:.	39,53,33,45:1:1:2:0/1:0/0:0.125:0:0:.:.	110,119,76,137:1:1:2:0/1:./.:.:0:0:.:.
chr2_ref_v2	448704	.	G	A	.	PASS	IntersectsRepeat=1;RepeatCorrectionApplied=0	SAC:ACF:DF:PD:GT:SGT:SF:SV:SIG:MT:PAC	49,61,0,0:1:1:2:0/0:./.:.:0	69,68,0,0:1:1:2:0/0:./.:.:0:0:.:.	20,20,17,19:1:1:2:0/1:./.:.:0:1:g.448704G>A:0	57,83,0,0:1:1:2:0/0:./.:.:0:0:.:.	172,189,0,0:1:1:2:0/0:./.:.:0:0:.:.
chr2_ref_v2	451673	.	G	A	.	PASS	IntersectsRepeat=0;RepeatCorrectionApplied=0	SAC:ACF:DF:PD:GT:SGT:SF:SV:SIG:MT:PAC	36,59,0,0:1:1:2:0/0:./.:.:0	62,76,0,0:1:1:2:0/0:./.:.:0:0:.:.	55,45,0,0:1:1:2:0/0:./.:.:0:0:.:.	52,27,44,34:1:1:2:0/1:./.:.:0:1:g.451673G>A:0	231,188,0,1:1:1:2:0/0:./.:.:0:0:.:.
chr2_ref_v2	452243	.	GA	G	.	PASS	IntersectsRepeat=1;RepeatCorrectionApplied=1	SAC:ACF:DF:PD:GT:SGT:SF:SV:SIG:MT:PAC	29,34,1,0:1:1:2:0/0:./.:.:0	39,49,1,2:1:1:2:0/0:./.:.:0:0:.:.	43,26,0,0:1:1:2:0/0:./.:.:0:0:.:.	35,37,39,37:1:1:2:0/1:./.:.:0:1:g.452244delA:0	190,177,7,6:1:1:2:0/0:./.:.:0:0:.:.
chr2_ref_v2	452404	.	CT	C	.	PASS	IntersectsRepeat=1;RepeatCorrectionApplied=1	SAC:ACF:DF:PD:GT:SGT:SF:SV:SIG:MT:PAC	16,11,5,4:1:1:2:0/0:./.:.:0	4,3,15,18:1:1:2:0/1:1/1:0.25:0:1:g.452405delT:0	16,14,4,5:1:1:2:0/0:./.:.:0:0:.:.	35,12,26,11:1:1:2:0/0:0/1:0.125:0:0:.:.	83,54,86,40:1:1:2:0/0:0/1:0.125:0:0:.:.
chr2_ref_v2	452920	.	T	G	.	PASS	IntersectsRepeat=1;RepeatCorrectionApplied=0	SAC:ACF:DF:PD:GT:SGT:SF:SV:SIG:MT:PAC	56,76,0,0:1:1:2:0/0:./.:.:0	66,95,0,0:1:1:2:0/0:./.:.:0:0:.:.	23,28,12,23:1:1:2:0/1:0/0:0.125:0:1:g.452920T>G:0	66,65,0,1:1:1:2:0/0:./.:.:0:0:.:.	202,197,0,0:1:1:2:0/0:./.:.:0:0:.:.
chr2_ref_v2	454604	.	AT	A	.	PASS	IntersectsRepeat=1;RepeatCorrectionApplied=1	SAC:ACF:DF:PD:GT:SGT:SF:SV:SIG:MT:PAC	39,55,1,1:1:1:2:0/0:./.:.:0	68,61,1,0:1:1:2:0/0:./.:.:0:0:.:.	39,35,2,2:1:1:2:0/0:0/1:0.125:0:0:.:.	33,36,41,16:1:1:2:0/1:0/0:0.125:0:1:g.454605delT:0	188,168,6,5:1:1:2:0/0:./.:.:0:0:.:.
chr2_ref_v2	460121	.	G	A	.	PASS	IntersectsRepeat=0;RepeatCorrectionApplied=0	SAC:ACF:DF:PD:GT:SGT:SF:SV:SIG:MT:PAC	59,78,0,0:1:1:2:0/0:./.:.:0	71,89,0,0:1:1:2:0/0:./.:.:0:0:.:.	52,36,0,0:1:1:2:0/0:./.:.:0:0:.:.	67,81,0,0:1:1:2:0/0:./.:.:0:0:.:.	94,104,86,91:1:1:2:0/1:./.:.:0:1:g.460121G>A:0
chr2_ref_v2	462048	.	G	T	.	PASS	IntersectsRepeat=0;RepeatCorrectionApplied=0	SAC:ACF:DF:PD:GT:SGT:SF:SV:SIG:MT:PAC	61,50,0,0:1:1:2:0/0:./.:.:0	84,66,0,0:1:1:2:0/0:./.:.:0:0:.:.	27,30,21,16:1:1:2:0/1:0/0:0.25:0:1:g.462048G>T:0	93,93,0,0:1:1:2:0/0:./.:.:0:0:.:.	215,214,0,0:1:1:2:0/0:./.:.:0:0:.:.
chr2_ref_v2	462084	.	G	T	.	PASS	IntersectsRepeat=0;RepeatCorrectionApplied=0	SAC:ACF:DF:PD:GT:SGT:SF:SV:SIG:MT:PAC	47,54,0,0:1:1:2:0/0:./.:.:0	77,86,0,0:1:1:2:0/0:./.:.:0:0:.:.	27,21,28,32:1:1:2:0/1:1/1:0.125:0:1:g.462084G>T:0	80,102,0,0:1:1:2:0/0:./.:.:0:0:.:.	185,238,0,0:1:1:2:0/0:./.:.:0:0:.:.
chr2_ref_v2	465168	.	A	G	.	PASS	IntersectsRepeat=0;RepeatCorrectionApplied=0	SAC:ACF:DF:PD:GT:SGT:SF:SV:SIG:MT:PAC	56,45,0,0:1:1:2:0/0:./.:.:0	85,72,0,0:1:1:2:0/0:./.:.:0:0:.:.	43,37,0,0:1:1:2:0/0:./.:.:0:0:.:.	82,75,0,0:1:1:2:0/0:./.:.:0:0:.:.	111,98,103,93:1:1:2:0/1:./.:.:0:1:g.465168A>G:0
chr2_ref_v2	466459	.	GA	G	.	PASS	IntersectsRepeat=1;RepeatCorrectionApplied=1	SAC:ACF:DF:PD:GT:SGT:SF:SV:SIG:MT:PAC	49,46,0,1:1:1:2:0/0:./.:.:0	50,49,0,0:1:1:2:0/0:./.:.:0:0:.:.	29,19,30,15:1:1:2:0/1:./.:.:0:1:g.466460delA:0	56,71,0,2:1:1:2:0/0:./.:.:0:0:.:.	131,262,3,5:1:1:2:0/0:./.:.:0:0:.:.
chr2_ref_v2	466995	.	T	C	.	PASS	IntersectsRepeat=1;RepeatCorrectionApplied=0	SAC:ACF:DF:PD:GT:SGT:SF:SV:SIG:MT:PAC	48,41,1,2:1:1:2:0/0:./.:.:0	81,53,0,0:1:1:2:0/0:./.:.:0:0:.:.	34,32,23,13:1:1:2:0/1:0/0:0.25:0:1:g.466995T>C:0	105,71,0,0:1:1:2:0/0:./.:.:0:0:.:.	276,193,0,0:1:1:2:0/0:./.:.:0:0:.:.
chr2_ref_v2	467919	.	G	T	.	PASS	IntersectsRepeat=1;RepeatCorrectionApplied=0	SAC:ACF:DF:PD:GT:SGT:SF:SV:SIG:MT:PAC	50,58,1,0:1:1:2:0/0:./.:.:0	72,102,0,0:1:1:2:0/0:./.:.:0:0:.:.	23,21,24,31:1:1:2:0/1:1/1:0.125:0:1:g.467919G>T:0	56,90,0,0:1:1:2:0/0:./.:.:0:0:.:.	181,247,0,0:1:1:2:0/0:./.:.:0:0:.:.
chr2_ref_v2	473183	.	C	T	.	PASS	IntersectsRepeat=1;RepeatCorrectionApplied=0	SAC:ACF:DF:PD:GT:SGT:SF:SV:SIG:MT:PAC	51,52,0,0:1:1:2:0/0:./.:.:0	69,58,0,0:1:1:2:0/0:./.:.:0:0:.:.	40,48,0,0:1:1:2:0/0:./.:.:0:0:.:.	29,41,30,35:1:1:2:0/1:./.:.:0:1:g.473183C>T:0	185,232,1,1:1:1:2:0/0:./.:.:0:0:.:.
chr2_ref_v2	473756	.	C	T	.	PASS	IntersectsRepeat=1;RepeatCorrectionApplied=0	SAC:ACF:DF:PD:GT:SGT:SF:SV:SIG:MT:PAC	70,39,0,0:1:1:2:0/0:./.:.:0	51,29,55,32:1:1:2:0/1:./.:.:0:1:g.473756C>T:0	36,42,1,0:1:1:2:0/0:./.:.:0:0:.:.	96,78,0,0:1:1:2:0/0:./.:.:0:0:.:.	223,137,0,0:1:1:2:0/0:./.:.:0:0:.:.
chr2_ref_v2	476638	.	G	T	.	PASS	IntersectsRepeat=0;RepeatCorrectionApplied=0	SAC:ACF:DF:PD:GT:SGT:SF:SV:SIG:MT:PAC	77,68,0,0:1:1:2:0/0:./.:.:0	98,88,0,0:1:1:2:0/0:./.:.:0:0:.:.	58,51,0,0:1:1:2:0/0:./.:.:0:0:.:.	40,60,35,39:1:1:2:0/1:0/0:0.125:0:1:g.476638G>T:0	219,247,0,0:1:1:2:0/0:./.:.:0:0:.:.
chr2_ref_v2	476891	.	C	T	.	PASS	IntersectsRepeat=1;RepeatCorrectionApplied=0	SAC:ACF:DF:PD:GT:SGT:SF:SV:SIG:MT:PAC	46,63,0,0:1:1:2:0/0:./.:.:0	69,88,0,0:1:1:2:0/0:./.:.:0:0:.:.	51,66,0,0:1:1:2:0/0:./.:.:0:0:.:.	36,41,30,45:1:1:2:0/1:./.:.:0:1:g.476891C>T:0	218,244,0,0:1:1:2:0/0:./.:.:0:0:.:.
chr2_ref_v2	477056	.	GTA	G	.	PASS	IntersectsRepeat=1;RepeatCorrectionApplied=1	SAC:ACF:DF:PD:GT:SGT:SF:SV:SIG:MT:PAC	23,32,9,7:1:1:2:0/0:0/1:0.25:0	41,30,16,15:1:1:2:0/0:0/1:0.5:1:0:.:.	48,27,14,11:1:1:2:0/0:0/1:0.25:0:0:.:.	63,63,8,10:1:1:2:0/0:./.:.:0:0:.:.	105,120,32,30:1:1:2:0/0:0/1:0.125:0:0:.:.
chr2_ref_v2	477070	.	A	G	.	PASS	IntersectsRepeat=1;RepeatCorrectionApplied=0	SAC:ACF:DF:PD:GT:SGT:SF:SV:SIG:MT:PAC	37,47,0,0:1:1:2:0/0:./.:.:0	69,62,0,0:1:1:2:0/0:./.:.:0:0:.:.	80,48,0,0:1:1:2:0/0:./.:.:0:0:.:.	45,49,41,41:1:1:2:0/1:0/0:0.125:0:1:g.477070A>G:0	163,190,0,0:1:1:2:0/0:./.:.:0:0:.:.
chr2_ref_v2	477475	.	AT	A,ATT	.	PASS	IntersectsRepeat=1;RepeatCorrectionApplied=1	SAC:ACF:DF:PD:GT:SGT:SF:SV:SIG:MT:PAC	52,28,6,2,0,2:1:1:2:0/0:./.:.:0	59,41,5,4,3,3:1:1:2:0/0:./.:.:0:0:.:.	35,27,2,1,33,15:1:1:2:0/2:2/2:0.5:0:1:g.477475_477476insT:0	103,54,13,9,11,7:1:1:2:0/0:./.:.:0:0:.:.	294,162,35,18,25,17:1:1:2:0/0:./.:.:0:0:.:.
chr2_ref_v2	477576	.	GT	G	.	PASS	IntersectsRepeat=1;RepeatCorrectionApplied=1	SAC:ACF:DF:PD:GT:SGT:SF:SV:SIG:MT:PAC	29,30,38,29:1:1:2:0/1:./.:.:0	58,39,59,40:1:1:2:0/1:./.:.:0:0:.:.	45,37,42,36:1:1:2:0/1:./.:.:0:0:.:.	59,63,56,66:1:1:2:0/1:./.:.:0:0:.:.	149,163,135,127:1:1:2:0/1:0/0:0.125:0:0:.:.
chr2_ref_v2	479239	.	CAAA	C,CAA	.	PASS	IntersectsRepeat=1;RepeatCorrectionApplied=1	SAC:ACF:DF:PD:GT:SGT:SF:SV:SIG:MT:PAC	32,27,0,0,6,5:1:1:2:0/0:./.:.:0	29,6,8,5,26,27:1:1:2:0/2:0/1:0.25:0:1:g.479240delA:0	18,17,12,27,6,1:1:1:2:0/1:./.:.:0:1:g.479240_479242delAAA:0	15,18,5,2,43,23:1:1:2:0/2:1/2:0.125:0:1:g.479240delA:0	124,70,20,11,30,22:1:1:2:0/0:0/1:0.25:1:0:.:.
chr2_ref_v2	479763	.	CA	C	.	PASS	IntersectsRepeat=1;RepeatCorrectionApplied=1	SAC:ACF:DF:PD:GT:SGT:SF:SV:SIG:MT:PAC	39,33,2,1:1:1:2:0/0:./.:.:0	72,70,9,4:1:1:2:0/0:./.:.:0:0:.:.	28,48,4,9:1:1:2:0/0:./.:.:0:0:.:.	56,75,9,8:1:1:2:0/0:./.:.:0:0:.:.	80,98,82,117:1:1:2:0/1:0/0:0.125:0:1:g.479764delA:0
chr2_ref_v2	485894	.	GT	G	.	PASS	IntersectsRepeat=1;RepeatCorrectionApplied=1	SAC:ACF:DF:PD:GT:SGT:SF:SV:SIG:MT:PAC	24,23,6,5:1:1:2:0/0:./.:.:0	58,39,9,7:1:1:2:0/0:./.:.:0:0:.:.	23,20,16,13:1:1:2:0/0:0/1:0.25:0:0:.:.	34,24,30,28:1:1:2:0/0:0/1:0.5:0:0:.:.	82,76,70,74:1:1:2:0/0:0/1:0.25:0:1:.:
chr2_ref_v2	486378	.	G	T	.	PASS	IntersectsRepeat=0;RepeatCorrectionApplied=0	SAC:ACF:DF:PD:GT:SGT:SF:SV:SIG:MT:PAC	48,65,0,0:1:1:2:0/0:./.:.:0	75,89,0,1:1:1:2:0/0:./.:.:0:0:.:.	29,22,21,33:1:1:2:0/1:./.:.:0:1:g.486378G>T:0	68,80,0,0:1:1:2:0/0:./.:.:0:0:.:.	180,216,0,0:1:1:2:0/0:./.:.:0:0:.:.
chr2_ref_v2	487015	.	TA	T	.	PASS	IntersectsRepeat=1;RepeatCorrectionApplied=1	SAC:ACF:DF:PD:GT:SGT:SF:SV:SIG:MT:PAC	48,57,0,1:1:1:2:0/0:./.:.:0	76,64,7,4:1:1:2:0/0:./.:.:0:0:.:.	17,23,21,30:1:1:2:0/1:1/1:0.125:0:1:g.487016delA:0	73,76,5,13:1:1:2:0/0:./.:.:0:0:.:.	124,186,17,17:1:1:2:0/0:./.:.:0:1:.:
chr2_ref_v2	488557	.	TA	T	.	PASS	IntersectsRepeat=1;RepeatCorrectionApplied=1	SAC:ACF:DF:PD:GT:SGT:SF:SV:SIG:MT:PAC	69,66,0,0:1:1:2:0/0:./.:.:0	85,93,2,1:1:1:2:0/0:./.:.:0:0:.:.	37,39,1,0:1:1:2:0/0:./.:.:0:0:.:.	49,45,44,44:1:1:2:0/1:./.:.:0:1:g.488558delA:0	198,209,6,9:1:1:2:0/0:./.:.:0:0:.:.
chr2_ref_v2	489330	.	C	A	.	PASS	IntersectsRepeat=1;RepeatCorrectionApplied=0	SAC:ACF:DF:PD:GT:SGT:SF:SV:SIG:MT:PAC	52,52,0,0:1:1:2:0/0:./.:.:0	72,70,0,0:1:1:2:0/0:./.:.:0:0:.:.	20,22,21,26:1:1:2:0/1:./.:.:0:1:g.489330C>A:0	87,84,0,0:1:1:2:0/0:./.:.:0:0:.:.	193,196,1,0:1:1:2:0/0:./.:.:0:0:.:.
chr2_ref_v2	490931	.	G	A	.	PASS	IntersectsRepeat=1;RepeatCorrectionApplied=0	SAC:ACF:DF:PD:GT:SGT:SF:SV:SIG:MT:PAC	44,24,0,0:1:1:2:0/0:./.:.:0	84,40,0,0:1:1:2:0/0:./.:.:0:0:.:.	59,40,0,0:1:1:2:0/0:./.:.:0:0:.:.	85,81,0,0:1:1:2:0/0:./.:.:0:0:.:.	120,115,139,126:1:1:2:0/1:./.:.:0:1:g.490931G>A:0
chr2_ref_v2	491057	.	CT	C,CTT	.	PASS	IntersectsRepeat=1;RepeatCorrectionApplied=1	SAC:ACF:DF:PD:GT:SGT:SF:SV:SIG:MT:PAC	13,23,20,23,0,0:1:1:2:0/1:./.:.:0	28,21,27,47,1,3:1:1:2:0/1:0/0:0.125:0:0:.:.	44,32,5,12,3,7:1:1:2:0/0:./.:.:0:0:.:.	45,85,14,12,8,8:1:1:2:0/0:./.:.:0:1:g.491057_491059>T:1	67,157,17,27,54,104:1:1:2:0/2:2/2:0.125:0:1:g.491057_491059>TT:0
chr2_ref_v2	491183	.	C	CA	.	PASS	IntersectsRepeat=1;RepeatCorrectionApplied=1	SAC:ACF:DF:PD:GT:SGT:SF:SV:SIG:MT:PAC	49,35,1,1:1:1:2:0/0:./.:.:0	34,30,18,32:1:1:2:0/1:./.:.:0:1:g.491183_491184insA:0	38,47,6,3:1:1:2:0/0:0/1:0.125:0:0:.:.	77,54,7,7:1:1:2:0/0:0/1:0.125:0:0:.:.	196,138,21,11:1:1:2:0/0:0/1:0.125:0:0:.:.
chr2_ref_v2	492403	.	C	A	.	PASS	IntersectsRepeat=1;RepeatCorrectionApplied=0	SAC:ACF:DF:PD:GT:SGT:SF:SV:SIG:MT:PAC	91,45,0,0:1:1:2:0/0:./.:.:0	92,68,0,0:1:1:2:0/0:./.:.:0:0:.:.	34,11,25,22:1:1:2:0/1:./.:.:0:1:g.492403C>A:0	67,44,0,0:1:1:2:0/0:./.:.:0:0:.:.	196,143,0,0:1:1:2:0/0:./.:.:0:0:.:.
chr2_ref_v2	492917	.	GAAAAAA	G,GAA,GAAAA,GAAAAA	.	PASS	IntersectsRepeat=1;RepeatCorrectionApplied=1	SAC:ACF:DF:PD:GT:SGT:SF:SV:SIG:MT:PAC	2,8,0,0,5,1,11,7,1,1:1:1:2:0/3:2/3:0.25:0	0,0,32,30,21,20,2,1,0,0:1:1:2:1/2:1/1:0.25:0:1:g.492918_492921delAAAA|g.492918_492923delAAAAAA,g.492917_492922AA>|g.492917_492924AAAA>:0|0,0|0	1,14,1,0,4,2,20,8,4,5:1:1:2:0/3:2/3:0.25:0:0:.:.	10,6,1,1,2,3,26,15,14,5:1:1:2:0/3:2/3:0.125:0:0:.:.	11,38,8,3,15,10,58,28,44,26:1:1:2:0/3:0/2:0.25:1:0:.:.
chr2_ref_v2	496748	.	G	A	.	PASS	IntersectsRepeat=1;RepeatCorrectionApplied=0	SAC:ACF:DF:PD:GT:SGT:SF:SV:SIG:MT:PAC	53,64,0,0:1:1:2:0/0:./.:.:0	84,79,0,1:1:1:2:0/0:./.:.:0:0:.:.	56,50,0,0:1:1:2:0/0:./.:.:0:0:.:.	80,78,0,0:1:1:2:0/0:./.:.:0:0:.:.	120,84,92,81:1:1:2:0/1:0/0:0.125:0:1:g.496748G>A:0
chr2_ref_v2	497242	.	C	A	.	PASS	IntersectsRepeat=1;RepeatCorrectionApplied=0	SAC:ACF:DF:PD:GT:SGT:SF:SV:SIG:MT:PAC	49,65,0,0:1:1:2:0/0:./.:.:0	64,72,0,0:1:1:2:0/0:./.:.:0:0:.:.	58,59,0,0:1:1:2:0/0:./.:.:0:0:.:.	43,46,45,37:1:1:2:0/1:./.:.:0:1:g.497242C>A:0	215,185,0,0:1:1:2:0/0:./.:.:0:0:.:.
chr2_ref_v2	499503	.	CAA	C	.	PASS	IntersectsRepeat=1;RepeatCorrectionApplied=1	SAC:ACF:DF:PD:GT:SGT:SF:SV:SIG:MT:PAC	12,24,5,0:1:1:2:0/0:0/1:0.25:0	11,11,6,1:1:1:2:0/0:0/1:0.5:0:0:.:.	9,18,5,1:1:1:2:0/0:0/1:0.5:0:0:.:.	9,17,10,6:1:1:2:0/1:0/0:0.25:0:0:.:.	54,77,8,9:1:1:2:0/0:0/1:0.25:1:0:.:.
chr2_ref_v2	501195	.	T	C	.	PASS	IntersectsRepeat=1;RepeatCorrectionApplied=0	SAC:ACF:DF:PD:GT:SGT:SF:SV:SIG:MT:PAC	43,50,0,0:1:1:2:0/0:./.:.:0	65,54,0,0:1:1:2:0/0:./.:.:0:0:.:.	56,53,0,0:1:1:2:0/0:./.:.:0:0:.:.	40,49,37,38:1:1:2:0/1:0/0:0.125:0:1:g.501195T>C:0	189,190,0,0:1:1:2:0/0:./.:.:0:0:.:.
chr2_ref_v2	501458	.	C	A	.	PASS	IntersectsRepeat=0;RepeatCorrectionApplied=0	SAC:ACF:DF:PD:GT:SGT:SF:SV:SIG:MT:PAC	43,70,0,2:1:1:2:0/0:./.:.:0	53,84,0,0:1:1:2:0/0:./.:.:0:0:.:.	20,39,20,31:1:1:2:0/1:0/0:0.125:0:1:g.501458C>A:0	60,101,0,0:1:1:2:0/0:./.:.:0:0:.:.	150,228,0,0:1:1:2:0/0:./.:.:0:0:.:.
chr2_ref_v2	502237	.	T	C	.	PASS	IntersectsRepeat=0;RepeatCorrectionApplied=0	SAC:ACF:DF:PD:GT:SGT:SF:SV:SIG:MT:PAC	79,57,0,0:1:1:2:0/0:./.:.:0	40,49,48,41:1:1:2:0/1:./.:.:0:1:g.502237T>C:0	43,46,0,0:1:1:2:0/0:./.:.:0:0:.:.	77,84,0,0:1:1:2:0/0:./.:.:0:0:.:.	190,196,0,1:1:1:2:0/0:./.:.:0:0:.:.
chr2_ref_v2	504322	.	CCA	C	.	PASS	IntersectsRepeat=1;RepeatCorrectionApplied=1	SAC:ACF:DF:PD:GT:SGT:SF:SV:SIG:MT:PAC	44,30,3,1:1:1:2:0/0:./.:.:0	61,33,6,6:1:1:2:0/0:./.:.:0:0:.:.	56,28,8,3:1:1:2:0/0:./.:.:0:0:.:.	73,56,11,10:1:1:2:0/0:./.:.:0:0:.:.	208,153,23,19:1:1:2:0/0:./.:.:0:0:.:.
chr2_ref_v2	505379	.	CA	C,CAA	.	PASS	IntersectsRepeat=1;RepeatCorrectionApplied=1	SAC:ACF:DF:PD:GT:SGT:SF:SV:SIG:MT:PAC	9,12,1,6,2,5:1:1:2:0/0:0/2:0.25:0	23,16,23,24,3,1:1:1:2:0/0:0/1:0.25:0:1:.:	28,22,7,6,8,8:1:1:2:0/0:0/2:0.5:0:0:.:.	52,28,3,5,19,13:1:1:2:0/2:2/2:0.5:0:0:.:.	71,57,70,66,22,20:1:1:2:0/2:0/1:0.5:1:1:g.505379_505380insA:0
chr2_ref_v2	505782	.	A	G	.	PASS	IntersectsRepeat=1;RepeatCorrectionApplied=0	SAC:ACF:DF:PD:GT:SGT:SF:SV:SIG:MT:PAC	52,57,0,0:1:1:2:0/0:./.:.:0	32,31,25,29:1:1:2:0/1:0/0:0.125:0:1:g.505782A>G:0	44,47,0,0:1:1:2:0/0:./.:.:0:0:.:.	85,84,0,0:1:1:2:0/0:./.:.:0:0:.:.	175,157,0,1:1:1:2:0/0:./.:.:0:0:.:.
chr2_ref_v2	506404	.	C	A	.	PASS	IntersectsRepeat=1;RepeatCorrectionApplied=0	SAC:ACF:DF:PD:GT:SGT:SF:SV:SIG:MT:PAC	65,62,0,0:1:1:2:0/0:./.:.:0	70,79,0,0:1:1:2:0/0:./.:.:0:0:.:.	46,57,0,0:1:1:2:0/0:./.:.:0:0:.:.	61,82,0,0:1:1:2:0/0:./.:.:0:0:.:.	85,98,83,100:1:1:2:0/1:./.:.:0:1:g.506404C>A:0
chr2_ref_v2	507280	.	G	T	.	PASS	IntersectsRepeat=0;RepeatCorrectionApplied=0	SAC:ACF:DF:PD:GT:SGT:SF:SV:SIG:MT:PAC	73,50,3,0:1:1:2:0/0:./.:.:0	47,40,43,44:1:1:2:0/1:./.:.:0:1:g.507280G>T:0	69,38,0,0:1:1:2:0/0:./.:.:0:0:.:.	97,80,0,0:1:1:2:0/0:./.:.:0:0:.:.	205,171,0,0:1:1:2:0/0:./.:.:0:0:.:.
chr2_ref_v2	507831	.	A	T	.	PASS	IntersectsRepeat=1;RepeatCorrectionApplied=0	SAC:ACF:DF:PD:GT:SGT:SF:SV:SIG:MT:PAC	76,67,1,0:1:1:2:0/0:./.:.:0	53,53,49,50:1:1:2:0/1:./.:.:0:1:g.507831A>T:0	45,55,0,0:1:1:2:0/0:./.:.:0:0:.:.	75,70,0,0:1:1:2:0/0:./.:.:0:0:.:.	218,180,0,0:1:1:2:0/0:./.:.:0:0:.:.
chr2_ref_v2	510343	.	T	A	.	PASS	IntersectsRepeat=1;RepeatCorrectionApplied=0	SAC:ACF:DF:PD:GT:SGT:SF:SV:SIG:MT:PAC	72,60,0,0:1:1:2:0/0:./.:.:0	75,86,0,0:1:1:2:0/0:./.:.:0:0:.:.	41,52,0,0:1:1:2:0/0:./.:.:0:0:.:.	21,31,29,39:1:1:2:0/1:1/1:0.125:0:1:g.510343T>A:0	164,186,0,0:1:1:2:0/0:./.:.:0:0:.:.
chr2_ref_v2	512010	.	T	C	.	PASS	IntersectsRepeat=1;RepeatCorrectionApplied=0	SAC:ACF:DF:PD:GT:SGT:SF:SV:SIG:MT:PAC	73,72,0,0:1:1:2:0/0:./.:.:0	33,64,28,38:1:1:2:0/1:0/0:0.25:0:1:g.512010T>C:0	57,51,0,0:1:1:2:0/0:./.:.:0:0:.:.	79,90,0,0:1:1:2:0/0:./.:.:0:0:.:.	174,189,0,0:1:1:2:0/0:./.:.:0:0:.:.
chr2_ref_v2	512994	.	C	A	.	PASS	IntersectsRepeat=0;RepeatCorrectionApplied=0	SAC:ACF:DF:PD:GT:SGT:SF:SV:SIG:MT:PAC	87,60,0,1:1:1:2:0/0:./.:.:0	85,97,0,0:1:1:2:0/0:./.:.:0:0:.:.	32,36,40,32:1:1:2:0/1:./.:.:0:1:g.512994C>A:0	97,88,0,0:1:1:2:0/0:./.:.:0:0:.:.	220,199,0,0:1:1:2:0/0:./.:.:0:0:.:.
chr2_ref_v2	513426	.	G	C	.	PASS	IntersectsRepeat=0;RepeatCorrectionApplied=0	SAC:ACF:DF:PD:GT:SGT:SF:SV:SIG:MT:PAC	73,63,0,0:1:1:2:0/0:./.:.:0	64,83,0,0:1:1:2:0/0:./.:.:0:0:.:.	50,42,0,0:1:1:2:0/0:./.:.:0:0:.:.	75,78,0,0:1:1:2:0/0:./.:.:0:0:.:.	103,84,102,92:1:1:2:0/1:./.:.:0:1:g.513426G>C:0
chr2_ref_v2	516532	.	C	T	.	PASS	IntersectsRepeat=0;RepeatCorrectionApplied=0	SAC:ACF:DF:PD:GT:SGT:SF:SV:SIG:MT:PAC	74,69,0,0:1:1:2:0/0:./.:.:0	64,70,0,0:1:1:2:0/0:./.:.:0:0:.:.	32,26,29,25:1:1:2:0/1:./.:.:0:1:g.516532C>T:0	70,69,0,0:1:1:2:0/0:./.:.:0:0:.:.	171,163,0,0:1:1:2:0/0:./.:.:0:0:.:.
chr2_ref_v2	516672	.	G	T	.	PASS	IntersectsRepeat=0;RepeatCorrectionApplied=0	SAC:ACF:DF:PD:GT:SGT:SF:SV:SIG:MT:PAC	60,64,1,0:1:1:2:0/0:./.:.:0	61,67,0,0:1:1:2:0/0:./.:.:0:0:.:.	28,26,27,27:1:1:2:0/1:./.:.:0:1:g.516672G>T:0	83,59,0,0:1:1:2:0/0:./.:.:0:0:.:.	178,166,0,0:1:1:2:0/0:./.:.:0:0:.:.
chr2_ref_v2	526409	.	T	C	.	PASS	IntersectsRepeat=0;RepeatCorrectionApplied=0	SAC:ACF:DF:PD:GT:SGT:SF:SV:SIG:MT:PAC	80,77,0,0:1:1:2:0/0:./.:.:0	88,95,0,0:1:1:2:0/0:./.:.:0:0:.:.	39,33,27,26:1:1:2:0/1:0/0:0.125:0:1:g.526409T>C:0	91,89,0,0:1:1:2:0/0:./.:.:0:0:.:.	200,173,0,0:1:1:2:0/0:./.:.:0:0:.:.
chr2_ref_v2	526798	.	GA	G,GAA	.	PASS	IntersectsRepeat=1;RepeatCorrectionApplied=1	SAC:ACF:DF:PD:GT:SGT:SF:SV:SIG:MT:PAC	28,43,3,4,3,3:1:1:2:0/0:./.:.:0	29,54,3,6,1,6:1:1:2:0/0:0/2:0.125:0:0:.:.	23,43,8,8,5,11:1:1:2:0/0:0/2:0.25:0:0:.:.	35,54,12,5,6,11:1:1:2:0/0:0/2:0.125:0:0:.:.	96,127,22,31,18,30:1:1:2:0/0:0/2:0.25:0:0:.:.
chr2_ref_v2	527542	.	T	C	.	PASS	IntersectsRepeat=1;RepeatCorrectionApplied=0	SAC:ACF:DF:PD:GT:SGT:SF:SV:SIG:MT:PAC	65,53,0,0:1:1:2:0/0:./.:.:0	60,55,0,0:1:1:2:0/0:./.:.:0:0:.:.	32,31,0,0:1:1:2:0/0:./.:.:0:0:.:.	63,77,0,0:1:1:2:0/0:./.:.:0:0:.:.	140,191,37,47:1:1:2:0/0:0/1:0.5:1:1:.:
chr2_ref_v2	531696	.	C	A	.	PASS	IntersectsRepeat=0;RepeatCorrectionApplied=0	SAC:ACF:DF:PD:GT:SGT:SF:SV:SIG:MT:PAC	45,48,0,0:1:1:2:0/0:./.:.:0	56,55,0,0:1:1:2:0/0:./.:.:0:0:.:.	41,48,0,0:1:1:2:0/0:./.:.:0:0:.:.	32,25,47,47:1:1:2:0/1:1/1:0.25:0:1:g.531696C>A:0	188,194,0,0:1:1:2:0/0:./.:.:0:0:.:.
chr2_ref_v2	537177	.	G	A	.	PASS	IntersectsRepeat=0;RepeatCorrectionApplied=0	SAC:ACF:DF:PD:GT:SGT:SF:SV:SIG:MT:PAC	55,68,0,0:1:1:2:0/0:./.:.:0	75,99,0,0:1:1:2:0/0:./.:.:0:0:.:.	37,31,26,24:1:1:2:0/1:0/0:0.125:0:1:g.537177G>A:0	59,66,0,0:1:1:2:0/0:./.:.:0:0:.:.	176,191,0,0:1:1:2:0/0:./.:.:0:0:.:.
chr2_ref_v2	537575	.	G	A	.	PASS	IntersectsRepeat=0;RepeatCorrectionApplied=0	SAC:ACF:DF:PD:GT:SGT:SF:SV:SIG:MT:PAC	50,45,0,0:1:1:2:0/0:./.:.:0	64,57,0,0:1:1:2:0/0:./.:.:0:0:.:.	49,51,0,0:1:1:2:0/0:./.:.:0:0:.:.	87,76,0,0:1:1:2:0/0:./.:.:0:0:.:.	98,97,89,93:1:1:2:0/1:./.:.:0:1:g.537575G>A:0
chr2_ref_v2	537650	.	G	A	.	PASS	IntersectsRepeat=1;RepeatCorrectionApplied=0	SAC:ACF:DF:PD:GT:SGT:SF:SV:SIG:MT:PAC	46,47,0,0:1:1:2:0/0:./.:.:0	55,68,0,0:1:1:2:0/0:./.:.:0:0:.:.	43,44,0,0:1:1:2:0/0:./.:.:0:0:.:.	47,36,36,40:1:1:2:0/1:./.:.:0:1:g.537650G>A:0	213,195,0,0:1:1:2:0/0:./.:.:0:0:.:.
chr2_ref_v2	538952	.	GA	G	.	PASS	IntersectsRepeat=1;RepeatCorrectionApplied=1	SAC:ACF:DF:PD:GT:SGT:SF:SV:SIG:MT:PAC	54,56,1,0:1:1:2:0/0:./.:.:0	90,71,2,5:1:1:2:0/0:./.:.:0:0:.:.	68,57,3,2:1:1:2:0/0:./.:.:0:0:.:.	82,85,5,3:1:1:2:0/0:./.:.:0:0:.:.	109,116,99,102:1:1:2:0/1:0/0:0.125:0:1:g.538953delA:0
chr2_ref_v2	539193	.	GAA	G,GA,GAAA	.	PASS	IntersectsRepeat=1;RepeatCorrectionApplied=1	SAC:ACF:DF:PD:GT:SGT:SF:SV:SIG:MT:PAC	13,29,1,1,4,5,3,5:1:1:2:0/0:0/3:0.25:0	1,1,38,84,6,5,0,0:1:1:2:1/1:1/2:0.125:0:1:g.539194_539195delAA,g.539194_539195delAA:0,1	10,15,21,21,7,13,4,4:1:1:2:0/1:1/3:0.125:0:1:g.539194_539195delAA:0	22,23,10,8,26,28,10,13:1:1:2:0/2:2/3:0.5:0:0:.:.	72,116,6,5,16,16,24,40:1:1:2:0/3:0/2:0.25:0:0:.:.
chr2_ref_v2	539657	.	C	A	.	PASS	IntersectsRepeat=0;RepeatCorrectionApplied=0	SAC:ACF:DF:PD:GT:SGT:SF:SV:SIG:MT:PAC	56,66,0,0:1:1:2:0/0:./.:.:0	80,66,0,0:1:1:2:0/0:./.:.:0:0:.:.	67,59,0,0:1:1:2:0/0:./.:.:0:0:.:.	40,52,40,47:1:1:2:0/1:./.:.:0:1:g.539657C>A:0	166,184,1,0:1:1:2:0/0:./.:.:0:0:.:.
chr2_ref_v2	540107	.	C	A	.	PASS	IntersectsRepeat=0;RepeatCorrectionApplied=0	SAC:ACF:DF:PD:GT:SGT:SF:SV:SIG:MT:PAC	57,22,0,12:1:1:2:0/0:0/1:0.25:0	80,31,0,24:1:1:2:0/0:0/1:0.5:0:0:.:.	80,31,0,18:1:1:2:0/0:0/1:0.25:0:0:.:.	120,61,0,25:1:1:2:0/0:0/1:0.25:0:0:.:.	269,135,0,53:1:1:2:0/0:0/1:0.25:0:0:.:.
chr2_ref_v2	540254	.	G	A	.	PASS	IntersectsRepeat=1;RepeatCorrectionApplied=0	SAC:ACF:DF:PD:GT:SGT:SF:SV:SIG:MT:PAC	34,60,0,0:1:1:2:0/0:./.:.:0	63,74,0,0:1:1:2:0/0:./.:.:0:0:.:.	39,51,0,1:1:1:2:0/0:./.:.:0:0:.:.	30,46,43,47:1:1:2:0/1:1/1:0.125:0:1:g.540254G>A:0	240,207,0,0:1:1:2:0/0:./.:.:0:0:.:.
chr2_ref_v2	540560	.	A	G	.	PASS	IntersectsRepeat=0;RepeatCorrectionApplied=0	SAC:ACF:DF:PD:GT:SGT:SF:SV:SIG:MT:PAC	50,48,0,0:1:1:2:0/0:./.:.:0	82,57,0,0:1:1:2:0/0:./.:.:0:0:.:.	43,42,0,0:1:1:2:0/0:./.:.:0:0:.:.	24,29,19,29:1:1:2:0/1:./.:.:0:1:g.540560A>G:0	183,166,0,0:1:1:2:0/0:./.:.:0:0:.:.
chr2_ref_v2	545177	.	A	G	.	PASS	IntersectsRepeat=0;RepeatCorrectionApplied=0	SAC:ACF:DF:PD:GT:SGT:SF:SV:SIG:MT:PAC	44,50,0,0:1:1:2:0/0:./.:.:0	53,54,0,0:1:1:2:0/0:./.:.:0:0:.:.	54,46,0,0:1:1:2:0/0:./.:.:0:0:.:.	74,70,0,0:1:1:2:0/0:./.:.:0:0:.:.	91,91,96,80:1:1:2:0/1:./.:.:0:1:g.545177A>G:0
chr2_ref_v2	545591	.	T	C	.	PASS	IntersectsRepeat=0;RepeatCorrectionApplied=0	SAC:ACF:DF:PD:GT:SGT:SF:SV:SIG:MT:PAC	59,64,1,0:1:1:2:0/0:./.:.:0	58,76,0,0:1:1:2:0/0:./.:.:0:0:.:.	43,50,0,0:1:1:2:0/0:./.:.:0:0:.:.	62,86,0,0:1:1:2:0/0:./.:.:0:0:.:.	80,129,86,112:1:1:2:0/1:./.:.:0:1:g.545591T>C:0
chr2_ref_v2	546156	.	A	AT	.	PASS	IntersectsRepeat=1;RepeatCorrectionApplied=1	SAC:ACF:DF:PD:GT:SGT:SF:SV:SIG:MT:PAC	61,80,0,0:1:1:2:0/0:./.:.:0	67,69,0,0:1:1:2:0/0:./.:.:0:0:.:.	32,30,26,28:1:1:2:0/1:./.:.:0:1:g.546156_546157insT:0	72,65,0,1:1:1:2:0/0:./.:.:0:0:.:.	176,182,0,1:1:1:2:0/0:./.:.:0:0:.:.
chr2_ref_v2	547750	.	G	A	.	PASS	IntersectsRepeat=0;RepeatCorrectionApplied=0	SAC:ACF:DF:PD:GT:SGT:SF:SV:SIG:MT:PAC	50,44,0,0:1:1:2:0/0:./.:.:0	78,48,0,0:1:1:2:0/0:./.:.:0:0:.:.	49,44,0,0:1:1:2:0/0:./.:.:0:0:.:.	40,37,43,49:1:1:2:0/1:1/1:0.125:0:1:g.547750G>A:0	197,276,0,0:1:1:2:0/0:./.:.:0:0:.:.
chr2_ref_v2	551587	.	CT	C	.	PASS	IntersectsRepeat=1;RepeatCorrectionApplied=1	SAC:ACF:DF:PD:GT:SGT:SF:SV:SIG:MT:PAC	46,51,0,0:1:1:2:0/0:./.:.:0	64,58,0,0:1:1:2:0/0:./.:.:0:0:.:.	58,54,0,0:1:1:2:0/0:./.:.:0:0:.:.	41,23,43,38:1:1:2:0/1:1/1:0.125:0:1:g.551588delT:0	221,181,3,3:1:1:2:0/0:./.:.:0:0:.:.
chr2_ref_v2	552294	.	C	T	.	PASS	IntersectsRepeat=1;RepeatCorrectionApplied=0	SAC:ACF:DF:PD:GT:SGT:SF:SV:SIG:MT:PAC	61,58,0,0:1:1:2:0/0:./.:.:0	30,38,40,44:1:1:2:0/1:1/1:0.125:0:1:g.552294C>T:0	49,49,0,0:1:1:2:0/0:./.:.:0:0:.:.	69,58,0,0:1:1:2:0/0:./.:.:0:0:.:.	195,176,0,0:1:1:2:0/0:./.:.:0:0:.:.
chr2_ref_v2	553479	.	G	GA	.	PASS	IntersectsRepeat=1;RepeatCorrectionApplied=1	SAC:ACF:DF:PD:GT:SGT:SF:SV:SIG:MT:PAC	58,53,2,1:1:1:2:0/0:./.:.:0	71,43,2,3:1:1:2:0/0:./.:.:0:0:.:.	47,50,9,4:1:1:2:0/0:0/1:0.125:0:0:.:.	66,70,10,9:1:1:2:0/0:0/1:0.125:0:0:.:.	126,172,10,12:1:1:2:0/0:./.:.:0:0:.:.
chr2_ref_v2	554961	.	C	T	.	PASS	IntersectsRepeat=1;RepeatCorrectionApplied=0	SAC:ACF:DF:PD:GT:SGT:SF:SV:SIG:MT:PAC	45,56,9,11:1:1:2:0/0:0/1:0.25:1	59,68,0,0:1:1:2:0/0:./.:.:0:0:.:.	30,39,1,0:1:1:2:0/0:./.:.:0:0:.:.	57,74,0,0:1:1:2:0/0:./.:.:0:0:.:.	173,226,0,0:1:1:2:0/0:./.:.:0:1:.:
chr2_ref_v2	556177	.	GAT	G,GATAT	.	PASS	IntersectsRepeat=1;RepeatCorrectionApplied=1	SAC:ACF:DF:PD:GT:SGT:SF:SV:SIG:MT:PAC	53,54,2,2,0,0:1:1:2:0/0:0/1:0.125:0	59,57,8,5,0,1:1:1:2:0/0:0/1:0.25:0:0:.:.	34,39,5,0,2,1:1:1:2:0/0:0/1:0.125:0:0:.:.	56,55,7,7,1,2:1:1:2:0/0:0/1:0.125:0:0:.:.	64,93,7,7,59,70:1:1:2:0/2:0/1:0.125:0:1:g.556177_556178insAT:0
chr2_ref_v2	557159	.	CA	C	.	PASS	IntersectsRepeat=1;RepeatCorrectionApplied=1	SAC:ACF:DF:PD:GT:SGT:SF:SV:SIG:MT:PAC	48,36,0,0:1:1:2:0/0:./.:.:0	71,57,0,0:1:1:2:0/0:./.:.:0:0:.:.	20,20,23,28:1:1:2:0/1:1/1:0.125:0:1:g.557160delA:0	83,73,1,2:1:1:2:0/0:./.:.:0:0:.:.	238,193,1,0:1:1:2:0/0:./.:.:0:0:.:.
chr2_ref_v2	559729	.	CAT	C	.	PASS	IntersectsRepeat=1;RepeatCorrectionApplied=1	SAC:ACF:DF:PD:GT:SGT:SF:SV:SIG:MT:PAC	25,32,4,7:1:1:2:0/0:./.:.:0	53,37,10,7:1:1:2:0/0:./.:.:0:0:.:.	24,31,7,4:1:1:2:0/0:0/1:0.125:0:0:.:.	43,50,7,8:1:1:2:0/0:./.:.:0:0:.:.	68,90,41,59:1:1:2:0/0:0/1:0.5:1:1:.:
chr2_ref_v2	560424	.	G	A	.	PASS	IntersectsRepeat=0;RepeatCorrectionApplied=0	SAC:ACF:DF:PD:GT:SGT:SF:SV:SIG:MT:PAC	60,60,0,0:1:1:2:0/0:./.:.:0	76,75,1,0:1:1:2:0/0:./.:.:0:0:.:.	25,27,26,18:1:1:2:0/1:0/0:0.125:0:1:g.560424G>A:0	82,66,0,0:1:1:2:0/0:./.:.:0:0:.:.	234,138,0,0:1:1:2:0/0:./.:.:0:0:.:.
chr2_ref_v2	560898	.	G	T	.	PASS	IntersectsRepeat=1;RepeatCorrectionApplied=0	SAC:ACF:DF:PD:GT:SGT:SF:SV:SIG:MT:PAC	52,61,0,0:1:1:2:0/0:./.:.:0	39,81,0,0:1:1:2:0/0:./.:.:0:0:.:.	37,40,21,35:1:1:2:0/1:0/0:0.125:0:1:g.560898G>T:0	65,88,0,0:1:1:2:0/0:./.:.:0:0:.:.	261,231,0,0:1:1:2:0/0:./.:.:0:0:.:.
chr2_ref_v2	561189	.	GAAA	G	.	PASS	IntersectsRepeat=1;RepeatCorrectionApplied=1	SAC:ACF:DF:PD:GT:SGT:SF:SV:SIG:MT:PAC	13,26,0,0:1:1:2:0/0:./.:.:0	7,10,1,13:1:1:2:0/1:0/0:0.125:0:0:.:.	6,11,0,7:1:1:2:0/1:0/0:0.25:0:0:.:.	9,21,0,11:1:1:2:0/0:0/1:0.5:0:0:.:.	23,53,3,61:1:1:2:0/1:0/0:0.125:0:0:.:.
chr2_ref_v2	562065	.	C	T	.	PASS	IntersectsRepeat=0;RepeatCorrectionApplied=0	SAC:ACF:DF:PD:GT:SGT:SF:SV:SIG:MT:PAC	71,67,0,0:1:1:2:0/0:./.:.:0	47,41,40,32:1:1:2:0/1:0/0:0.125:0:1:g.562065C>T:0	44,50,0,0:1:1:2:0/0:./.:.:0:0:.:.	84,67,0,0:1:1:2:0/0:./.:.:0:0:.:.	207,191,0,0:1:1:2:0/0:./.:.:0:0:.:.
chr2_ref_v2	562979	.	AT	A	.	PASS	IntersectsRepeat=1;RepeatCorrectionApplied=1	SAC:ACF:DF:PD:GT:SGT:SF:SV:SIG:MT:PAC	37,32,3,1:1:1:2:0/0:./.:.:0	54,32,4,1:1:1:2:0/0:./.:.:0:0:.:.	46,31,7,0:1:1:2:0/0:./.:.:0:0:.:.	44,21,43,16:1:1:2:0/1:0/0:0.25:0:1:g.562980delT:0	185,98,21,3:1:1:2:0/0:./.:.:0:0:.:.
chr2_ref_v2	562998	.	GTT	G,GTTT	.	PASS	IntersectsRepeat=1;RepeatCorrectionApplied=1	SAC:ACF:DF:PD:GT:SGT:SF:SV:SIG:MT:PAC	4,6,2,11,2,1:1:1:2:0/1:1/2:0.25:0	3,13,3,20,1,2:1:1:2:0/1:1/2:0.25:0:0:.:.	1,11,8,9,7,11:1:1:2:1/2:2/2:0.25:0:0:.:.	2,8,10,42,0,2:1:1:2:1/1:0/1:0.25:0:0:.:.	8,42,10,71,5,20:1:1:2:0/1:1/2:0.5:1:0:.:.
chr2_ref_v2	564053	.	G	A	.	PASS	IntersectsRepeat=1;RepeatCorrectionApplied=0	SAC:ACF:DF:PD:GT:SGT:SF:SV:SIG:MT:PAC	52,58,0,0:1:1:2:0/0:./.:.:0	29,45,31,27:1:1:2:0/1:0/0:0.125:0:1:g.564053G>A:0	40,55,0,0:1:1:2:0/0:./.:.:0:0:.:.	69,88,0,0:1:1:2:0/0:./.:.:0:0:.:.	183,207,0,0:1:1:2:0/0:./.:.:0:0:.:.
chr2_ref_v2	564056	.	G	A	.	PASS	IntersectsRepeat=1;RepeatCorrectionApplied=0	SAC:ACF:DF:PD:GT:SGT:SF:SV:SIG:MT:PAC	49,58,0,0:1:1:2:0/0:./.:.:0	58,71,0,0:1:1:2:0/0:./.:.:0:0:.:.	40,55,0,0:1:1:2:0/0:./.:.:0:0:.:.	32,39,34,46:1:1:2:0/1:./.:.:0:1:g.564056G>A:0	179,202,0,1:1:1:2:0/0:./.:.:0:0:.:.
chr2_ref_v2	565003	.	G	A	.	PASS	IntersectsRepeat=0;RepeatCorrectionApplied=0	SAC:ACF:DF:PD:GT:SGT:SF:SV:SIG:MT:PAC	43,60,1,0:1:1:2:0/0:./.:.:0	63,73,0,0:1:1:2:0/0:./.:.:0:0:.:.	52,36,0,0:1:1:2:0/0:./.:.:0:0:.:.	76,68,0,0:1:1:2:0/0:./.:.:0:0:.:.	101,100,108,112:1:1:2:0/1:./.:.:0:1:g.565003G>A:0
chr2_ref_v2	565204	.	G	A	.	PASS	IntersectsRepeat=0;RepeatCorrectionApplied=0	SAC:ACF:DF:PD:GT:SGT:SF:SV:SIG:MT:PAC	70,45,0,0:1:1:2:0/0:./.:.:0	36,42,18,32:1:1:2:0/1:0/0:0.25:0:1:g.565204G>A:0	60,65,0,0:1:1:2:0/0:./.:.:0:0:.:.	78,83,1,0:1:1:2:0/0:./.:.:0:0:.:.	270,249,0,1:1:1:2:0/0:./.:.:0:0:.:.
chr2_ref_v2	565705	.	C	T	.	PASS	IntersectsRepeat=0;RepeatCorrectionApplied=0	SAC:ACF:DF:PD:GT:SGT:SF:SV:SIG:MT:PAC	44,45,0,0:1:1:2:0/0:./.:.:0	73,69,0,0:1:1:2:0/0:./.:.:0:0:.:.	59,64,0,0:1:1:2:0/0:./.:.:0:0:.:.	47,34,40,38:1:1:2:0/1:./.:.:0:1:g.565705C>T:0	162,196,0,0:1:1:2:0/0:./.:.:0:0:.:.
chr2_ref_v2	565713	.	C	T	.	PASS	IntersectsRepeat=1;RepeatCorrectionApplied=0	SAC:ACF:DF:PD:GT:SGT:SF:SV:SIG:MT:PAC	54,45,0,0:1:1:2:0/0:./.:.:0	74,73,0,0:1:1:2:0/0:./.:.:0:0:.:.	30,33,31,39:1:1:2:0/1:./.:.:0:1:g.565713C>T:0	88,76,0,0:1:1:2:0/0:./.:.:0:0:.:.	163,190,0,1:1:1:2:0/0:./.:.:0:0:.:.
chr2_ref_v2	566554	.	C	A	.	PASS	IntersectsRepeat=0;RepeatCorrectionApplied=0	SAC:ACF:DF:PD:GT:SGT:SF:SV:SIG:MT:PAC	70,57,0,0:1:1:2:0/0:./.:.:0	71,77,0,0:1:1:2:0/0:./.:.:0:0:.:.	22,33,32,23:1:1:2:0/1:./.:.:0:1:g.566554C>A:0	82,69,0,0:1:1:2:0/0:./.:.:0:0:.:.	141,175,0,0:1:1:2:0/0:./.:.:0:0:.:.
chr2_ref_v2	567818	.	CT	C	.	PASS	IntersectsRepeat=1;RepeatCorrectionApplied=1	SAC:ACF:DF:PD:GT:SGT:SF:SV:SIG:MT:PAC	70,62,0,1:1:1:2:0/0:./.:.:0	29,43,30,47:1:1:2:0/1:./.:.:0:1:g.567819delT:0	66,55,4,4:1:1:2:0/0:0/1:0.125:0:0:.:.	68,55,0,1:1:1:2:0/0:./.:.:0:0:.:.	188,161,2,1:1:1:2:0/0:./.:.:0:0:.:.
chr2_ref_v2	570690	.	C	A	.	PASS	IntersectsRepeat=0;RepeatCorrectionApplied=0	SAC:ACF:DF:PD:GT:SGT:SF:SV:SIG:MT:PAC	61,45,0,0:1:1:2:0/0:./.:.:0	32,38,42,44:1:1:2:0/1:1/1:0.125:0:1:g.570690C>A:0	68,49,0,0:1:1:2:0/0:./.:.:0:0:.:.	78,75,0,0:1:1:2:0/0:./.:.:0:0:.:.	166,220,0,0:1:1:2:0/0:./.:.:0:0:.:.
chr2_ref_v2	571000	.	G	T	.	PASS	IntersectsRepeat=0;RepeatCorrectionApplied=0	SAC:ACF:DF:PD:GT:SGT:SF:SV:SIG:MT:PAC	82,63,0,0:1:1:2:0/0:./.:.:0	41,45,36,28:1:1:2:0/1:0/0:0.125:0:1:g.571000G>T:0	37,47,0,0:1:1:2:0/0:./.:.:0:0:.:.	74,76,0,0:1:1:2:0/0:./.:.:0:0:.:.	204,180,1,0:1:1:2:0/0:./.:.:0:0:.:.
chr2_ref_v2	571295	.	CAAAA	CAA,C,CA	.	PASS	IntersectsRepeat=1;RepeatCorrectionApplied=1	SAC:ACF:DF:PD:GT:SGT:SF:SV:SIG:MT:PAC	10,22,2,1,0,1,1,0:1:1:2:0/0:0/1:0.25:0	1,7,3,10,19,28,3,4:1:1:2:1/2:0/2:0.25:0:1:g.571296_571297delAA,g.571296_571299delAAAA:0,0	18,40,6,5,0,2,1,1:1:1:2:0/0:0/1:0.5:0:0:.:.	1,2,4,1,22,23,16,17:1:1:2:2/3:3/3:0.25:0:1:g.571296_571299delAAAA,g.571296_571298delAAA:0,0	47,89,33,24,6,1,13,12:1:1:2:0/1:0/3:0.125:0:0:.:.
chr2_ref_v2	573177	.	C	T	.	PASS	IntersectsRepeat=1;RepeatCorrectionApplied=0	SAC:ACF:DF:PD:GT:SGT:SF:SV:SIG:MT:PAC	57,62,0,0:1:1:2:0/0:./.:.:0	92,85,0,0:1:1:2:0/0:./.:.:0:0:.:.	64,58,0,0:1:1:2:0/0:./.:.:0:0:.:.	78,88,0,0:1:1:2:0/0:./.:.:0:0:.:.	170,194,17,15:1:1:2:0/0:0/1:0.125:1:1:.:
chr2_ref_v2	574982	.	C	T	.	PASS	IntersectsRepeat=0;RepeatCorrectionApplied=0	SAC:ACF:DF:PD:GT:SGT:SF:SV:SIG:MT:PAC	60,43,0,0:1:1:2:0/0:./.:.:0	38,31,37,29:1:1:2:0/1:./.:.:0:1:g.574982C>T:0	40,33,0,0:1:1:2:0/0:./.:.:0:0:.:.	89,72,0,0:1:1:2:0/0:./.:.:0:0:.:.	196,164,0,0:1:1:2:0/0:./.:.:0:0:.:.
chr2_ref_v2	575997	.	TAAA	T,TA,TAA	.	PASS	IntersectsRepeat=1;RepeatCorrectionApplied=1	SAC:ACF:DF:PD:GT:SGT:SF:SV:SIG:MT:PAC	9,7,3,0,6,2,22,10:1:1:2:0/3:1/3:0.125:0	0,0,13,8,36,39,0,3:1:1:2:2/2:./.:.:0:1:g.575998_575999delAA,g.575997_576000A>:-1,-1	12,13,4,2,8,15,7,6:1:1:2:0/3:0/2:0.5:0:0:.:.	3,3,31,20,4,7,11,12:1:1:2:1/3:0/1:0.125:0:1:g.575998_576000delAAA:0	43,30,18,8,14,17,48,28:1:1:2:0/0:0/2:0.5:1:0:.:.
chr2_ref_v2	579429	.	C	T	.	PASS	IntersectsRepeat=0;RepeatCorrectionApplied=0	SAC:ACF:DF:PD:GT:SGT:SF:SV:SIG:MT:PAC	86,56,0,0:1:1:2:0/0:./.:.:0	93,84,0,0:1:1:2:0/0:./.:.:0:0:.:.	67,69,0,0:1:1:2:0/0:./.:.:0:0:.:.	90,91,0,0:1:1:2:0/0:./.:.:0:0:.:.	113,117,103,128:1:1:2:0/1:./.:.:0:1:g.579429C>T:0
chr2_ref_v2	580818	.	G	T	.	PASS	IntersectsRepeat=1;RepeatCorrectionApplied=0	SAC:ACF:DF:PD:GT:SGT:SF:SV:SIG:MT:PAC	50,58,0,0:1:1:2:0/0:./.:.:0	63,94,0,0:1:1:2:0/0:./.:.:0:0:.:.	46,39,0,0:1:1:2:0/0:./.:.:0:0:.:.	27,34,34,47:1:1:2:0/1:1/1:0.125:0:1:g.580818G>T:0	182,207,0,0:1:1:2:0/0:./.:.:0:0:.:.
chr2_ref_v2	580846	.	A	C	.	PASS	IntersectsRepeat=1;RepeatCorrectionApplied=0	SAC:ACF:DF:PD:GT:SGT:SF:SV:SIG:MT:PAC	27,31,26,33:1:1:2:0/1:./.:.:0	35,45,26,51:1:1:2:0/1:./.:.:0:0:.:.	23,18,23,30:1:1:2:0/1:1/1:0.125:0:0:.:.	38,42,40,42:1:1:2:0/1:./.:.:0:0:.:.	113,89,116,91:1:1:2:0/1:./.:.:0:0:.:.
chr2_ref_v2	581525	.	ATT	A,AT	.	PASS	IntersectsRepeat=1;RepeatCorrectionApplied=1	SAC:ACF:DF:PD:GT:SGT:SF:SV:SIG:MT:PAC	20,22,0,0,18,18:1:1:2:0/0:0/2:0.5:0	30,22,2,3,22,23:1:1:2:0/0:0/2:0.5:0:0:.:.	27,21,5,3,21,21:1:1:2:0/2:0/0:0.25:0:0:.:.	26,38,3,5,26,25:1:1:2:0/0:0/2:0.5:0:0:.:.	78,87,61,80,9,21:1:1:2:0/1:0/0:0.125:0:1:g.581526_581527delTT:0
chr2_ref_v2	583452	.	AT	A	.	PASS	IntersectsRepeat=1;RepeatCorrectionApplied=1	SAC:ACF:DF:PD:GT:SGT:SF:SV:SIG:MT:PAC	60,46,2,0:1:1:2:0/0:./.:.:0	74,57,0,1:1:1:2:0/0:./.:.:0:0:.:.	66,59,2,1:1:1:2:0/0:./.:.:0:0:.:.	71,84,4,4:1:1:2:0/0:./.:.:0:0:.:.	120,122,95,107:1:1:2:0/1:0/0:0.25:0:1:g.583453delT:0
chr2_ref_v2	584014	.	G	T	.	PASS	IntersectsRepeat=0;RepeatCorrectionApplied=0	SAC:ACF:DF:PD:GT:SGT:SF:SV:SIG:MT:PAC	67,76,0,0:1:1:2:0/0:./.:.:0	48,40,55,43:1:1:2:0/1:./.:.:0:1:g.584014G>T:0	41,49,0,0:1:1:2:0/0:./.:.:0:0:.:.	81,66,0,0:1:1:2:0/0:./.:.:0:0:.:.	210,245,0,0:1:1:2:0/0:./.:.:0:0:.:.
chr2_ref_v2	584563	.	C	T	.	PASS	IntersectsRepeat=0;RepeatCorrectionApplied=0	SAC:ACF:DF:PD:GT:SGT:SF:SV:SIG:MT:PAC	86,62,0,0:1:1:2:0/0:./.:.:0	81,75,0,0:1:1:2:0/0:./.:.:0:0:.:.	56,65,0,0:1:1:2:0/0:./.:.:0:0:.:.	45,45,25,33:1:1:2:0/1:0/0:0.25:0:1:g.584563C>T:0	177,200,0,0:1:1:2:0/0:./.:.:0:0:.:.
chr2_ref_v2	585241	.	T	G	.	PASS	IntersectsRepeat=1;RepeatCorrectionApplied=0	SAC:ACF:DF:PD:GT:SGT:SF:SV:SIG:MT:PAC	52,45,0,0:1:1:2:0/0:./.:.:0	33,35,32,32:1:1:2:0/1:./.:.:0:1:g.585241T>G:0	44,46,0,0:1:1:2:0/0:./.:.:0:0:.:.	58,75,0,0:1:1:2:0/0:./.:.:0:0:.:.	198,192,0,0:1:1:2:0/0:./.:.:0:0:.:.
chr2_ref_v2	586298	.	TA	T,TAA	.	PASS	IntersectsRepeat=1;RepeatCorrectionApplied=1	SAC:ACF:DF:PD:GT:SGT:SF:SV:SIG:MT:PAC	31,24,0,2,0,3:1:1:2:0/0:./.:.:0	20,16,25,18,1,0:1:1:2:0/1:0/0:0.25:0:1:g.586299delA:0	22,17,5,6,19,17:1:1:2:0/2:1/2:0.125:0:1:g.586298_586299insA:0	39,41,16,6,3,3:1:1:2:0/0:./.:.:0:0:.:.	112,96,24,14,12,10:1:1:2:0/0:0/2:0.125:0:0:.:.
chr2_ref_v2	586798	.	G	T	.	PASS	IntersectsRepeat=0;RepeatCorrectionApplied=0	SAC:ACF:DF:PD:GT:SGT:SF:SV:SIG:MT:PAC	60,48,0,0:1:1:2:0/0:./.:.:0	46,39,36,27:1:1:2:0/1:0/0:0.125:0:1:g.586798G>T:0	46,54,0,0:1:1:2:0/0:./.:.:0:0:.:.	74,83,1,0:1:1:2:0/0:./.:.:0:0:.:.	168,204,0,1:1:1:2:0/0:./.:.:0:0:.:.
chr2_ref_v2	589511	.	AT	A	.	PASS	IntersectsRepeat=1;RepeatCorrectionApplied=1	SAC:ACF:DF:PD:GT:SGT:SF:SV:SIG:MT:PAC	32,29,0,3:1:1:2:0/0:./.:.:0	30,24,25,28:1:1:2:0/1:0/0:0.125:0:1:g.589512delT:0	64,52,5,7:1:1:2:0/0:./.:.:0:0:.:.	81,56,2,6:1:1:2:0/0:./.:.:0:0:.:.	151,226,16,11:1:1:2:0/0:./.:.:0:0:.:.
chr2_ref_v2	590976	.	G	T	.	PASS	IntersectsRepeat=0;RepeatCorrectionApplied=0	SAC:ACF:DF:PD:GT:SGT:SF:SV:SIG:MT:PAC	63,55,0,0:1:1:2:0/0:./.:.:0	83,88,0,0:1:1:2:0/0:./.:.:0:0:.:.	21,22,28,18:1:1:2:0/1:./.:.:0:1:g.590976G>T:0	61,64,0,0:1:1:2:0/0:./.:.:0:0:.:.	179,172,0,0:1:1:2:0/0:./.:.:0:0:.:.
chr2_ref_v2	591376	.	A	G	.	PASS	IntersectsRepeat=1;RepeatCorrectionApplied=0	SAC:ACF:DF:PD:GT:SGT:SF:SV:SIG:MT:PAC	45,73,1,0:1:1:2:0/0:./.:.:0	76,93,0,0:1:1:2:0/0:./.:.:0:0:.:.	58,71,0,0:1:1:2:0/0:./.:.:0:0:.:.	70,105,0,1:1:1:2:0/0:./.:.:0:0:.:.	92,117,79,116:1:1:2:0/1:./.:.:0:1:g.591376A>G:0
chr2_ref_v2	594651	.	C	T	.	PASS	IntersectsRepeat=0;RepeatCorrectionApplied=0	SAC:ACF:DF:PD:GT:SGT:SF:SV:SIG:MT:PAC	79,71,0,0:1:1:2:0/0:./.:.:0	94,79,0,0:1:1:2:0/0:./.:.:0:0:.:.	68,68,0,0:1:1:2:0/0:./.:.:0:0:.:.	30,44,41,36:1:1:2:0/1:./.:.:0:1:g.594651C>T:0	170,200,0,0:1:1:2:0/0:./.:.:0:0:.:.
chr2_ref_v2	595064	.	G	A	.	PASS	IntersectsRepeat=0;RepeatCorrectionApplied=0	SAC:ACF:DF:PD:GT:SGT:SF:SV:SIG:MT:PAC	63,40,0,0:1:1:2:0/0:./.:.:0	70,63,0,0:1:1:2:0/0:./.:.:0:0:.:.	55,60,0,0:1:1:2:0/0:./.:.:0:0:.:.	79,93,0,0:1:1:2:0/0:./.:.:0:0:.:.	83,127,93,109:1:1:2:0/1:./.:.:0:1:g.595064G>A:0
chr2_ref_v2	595773	.	C	T	.	PASS	IntersectsRepeat=1;RepeatCorrectionApplied=0	SAC:ACF:DF:PD:GT:SGT:SF:SV:SIG:MT:PAC	46,55,0,0:1:1:2:0/0:./.:.:0	69,58,0,0:1:1:2:0/0:./.:.:0:0:.:.	61,57,0,0:1:1:2:0/0:./.:.:0:0:.:.	84,89,0,0:1:1:2:0/0:./.:.:0:0:.:.	118,108,107,104:1:1:2:0/1:./.:.:0:1:g.595773C>T:0
chr2_ref_v2	596922	.	G	T	.	PASS	IntersectsRepeat=0;RepeatCorrectionApplied=0	SAC:ACF:DF:PD:GT:SGT:SF:SV:SIG:MT:PAC	57,50,0,0:1:1:2:0/0:./.:.:0	78,54,0,0:1:1:2:0/0:./.:.:0:0:.:.	43,26,47,26:1:1:2:0/1:./.:.:0:1:g.596922G>T:0	96,68,0,1:1:1:2:0/0:./.:.:0:0:.:.	209,173,0,0:1:1:2:0/0:./.:.:0:0:.:.
chr2_ref_v2	602306	.	G	A	.	PASS	IntersectsRepeat=0;RepeatCorrectionApplied=0	SAC:ACF:DF:PD:GT:SGT:SF:SV:SIG:MT:PAC	37,55,0,0:1:1:2:0/0:./.:.:0	51,90,1,0:1:1:2:0/0:./.:.:0:0:.:.	59,66,0,0:1:1:2:0/0:./.:.:0:0:.:.	88,117,0,0:1:1:2:0/0:./.:.:0:0:.:.	111,147,99,114:1:1:2:0/1:0/0:0.125:0:1:g.602306G>A:0
chr2_ref_v2	604880	.	CT	C	.	PASS	IntersectsRepeat=1;RepeatCorrectionApplied=1	SAC:ACF:DF:PD:GT:SGT:SF:SV:SIG:MT:PAC	20,14,16,23:1:1:2:0/1:./.:.:0	3,2,50,59:1:1:2:1/1:./.:.:0:1:g.604881delT:1	14,23,19,22:1:1:2:0/1:0/0:0.125:0:0:.:.	53,58,12,12:1:1:2:0/0:./.:.:0:1:g.604880_604882>T:1	70,87,88,109:1:1:2:0/1:0/0:0.125:0:0:.:.
chr2_ref_v2	605075	.	A	G	.	PASS	IntersectsRepeat=1;RepeatCorrectionApplied=0	SAC:ACF:DF:PD:GT:SGT:SF:SV:SIG:MT:PAC	30,42,0,0:1:1:2:0/0:./.:.:0	49,85,0,0:1:1:2:0/0:./.:.:0:0:.:.	41,59,0,0:1:1:2:0/0:./.:.:0:0:.:.	28,35,19,18:1:1:2:0/1:0/0:0.25:0:1:g.605075A>G:0	146,171,0,1:1:1:2:0/0:./.:.:0:0:.:.
chr2_ref_v2	605791	.	C	T	.	PASS	IntersectsRepeat=0;RepeatCorrectionApplied=0	SAC:ACF:DF:PD:GT:SGT:SF:SV:SIG:MT:PAC	42,85,0,0:1:1:2:0/0:./.:.:0	69,84,0,0:1:1:2:0/0:./.:.:0:0:.:.	22,33,32,36:1:1:2:0/1:1/1:0.125:0:1:g.605791C>T:0	69,89,0,0:1:1:2:0/0:./.:.:0:0:.:.	168,232,0,0:1:1:2:0/0:./.:.:0:0:.:.
chr2_ref_v2	605892	.	C	T	.	PASS	IntersectsRepeat=0;RepeatCorrectionApplied=0	SAC:ACF:DF:PD:GT:SGT:SF:SV:SIG:MT:PAC	56,58,0,0:1:1:2:0/0:./.:.:0	76,72,0,0:1:1:2:0/0:./.:.:0:0:.:.	35,25,36,24:1:1:2:0/1:./.:.:0:1:g.605892C>T:0	92,73,0,0:1:1:2:0/0:./.:.:0:0:.:.	297,175,2,0:1:1:2:0/0:./.:.:0:0:.:.
chr2_ref_v2	608486	.	C	T	.	PASS	IntersectsRepeat=0;RepeatCorrectionApplied=0	SAC:ACF:DF:PD:GT:SGT:SF:SV:SIG:MT:PAC	51,43,0,0:1:1:2:0/0:./.:.:0	76,74,0,0:1:1:2:0/0:./.:.:0:0:.:.	60,62,0,0:1:1:2:0/0:./.:.:0:0:.:.	43,39,44,41:1:1:2:0/1:./.:.:0:1:g.608486C>T:0	226,239,0,0:1:1:2:0/0:./.:.:0:0:.:.
chr2_ref_v2	608559	.	C	T	.	PASS	IntersectsRepeat=1;RepeatCorrectionApplied=0	SAC:ACF:DF:PD:GT:SGT:SF:SV:SIG:MT:PAC	45,62,0,0:1:1:2:0/0:./.:.:0	34,108,0,0:1:1:2:0/0:./.:.:0:0:.:.	35,69,0,0:1:1:2:0/0:./.:.:0:0:.:.	60,113,1,0:1:1:2:0/0:./.:.:0:0:.:.	92,138,65,139:1:1:2:0/1:./.:.:0:1:g.608559C>T:0
chr2_ref_v2	608934	.	C	T	.	PASS	IntersectsRepeat=0;RepeatCorrectionApplied=0	SAC:ACF:DF:PD:GT:SGT:SF:SV:SIG:MT:PAC	35,43,35,24:1:1:2:0/1:0/0:0.125:0	47,40,43,31:1:1:2:0/1:0/0:0.125:0:0:.:.	81,68,0,0:1:1:2:0/0:./.:.:0:1:g.608933_608935T>C:1	116,99,0,0:1:1:2:0/0:./.:.:0:1:g.608933_608935T>C:1	213,169,0,0:1:1:2:0/0:./.:.:0:1:g.608933_608935T>C:1
chr2_ref_v2	610737	.	G	A	.	PASS	IntersectsRepeat=1;RepeatCorrectionApplied=0	SAC:ACF:DF:PD:GT:SGT:SF:SV:SIG:MT:PAC	56,45,0,0:1:1:2:0/0:./.:.:0	64,63,0,0:1:1:2:0/0:./.:.:0:0:.:.	34,23,21,22:1:1:2:0/1:0/0:0.125:0:1:g.610737G>A:0	82,79,1,1:1:1:2:0/0:./.:.:0:0:.:.	227,202,0,0:1:1:2:0/0:./.:.:0:0:.:.
chr2_ref_v2	614483	.	G	A	.	PASS	IntersectsRepeat=1;RepeatCorrectionApplied=0	SAC:ACF:DF:PD:GT:SGT:SF:SV:SIG:MT:PAC	65,39,0,0:1:1:2:0/0:./.:.:0	51,57,0,1:1:1:2:0/0:./.:.:0:0:.:.	54,66,0,0:1:1:2:0/0:./.:.:0:0:.:.	37,45,33,42:1:1:2:0/1:./.:.:0:1:g.614483G>A:0	257,259,0,0:1:1:2:0/0:./.:.:0:0:.:.
chr2_ref_v2	614693	.	C	T	.	PASS	IntersectsRepeat=0;RepeatCorrectionApplied=0	SAC:ACF:DF:PD:GT:SGT:SF:SV:SIG:MT:PAC	55,54,0,0:1:1:2:0/0:./.:.:0	71,62,0,0:1:1:2:0/0:./.:.:0:0:.:.	29,40,30,29:1:1:2:0/1:0/0:0.125:0:1:g.614693C>T:0	73,97,0,0:1:1:2:0/0:./.:.:0:0:.:.	206,233,0,0:1:1:2:0/0:./.:.:0:0:.:.
chr2_ref_v2	615315	.	C	T	.	PASS	IntersectsRepeat=1;RepeatCorrectionApplied=0	SAC:ACF:DF:PD:GT:SGT:SF:SV:SIG:MT:PAC	27,51,0,0:1:1:2:0/0:./.:.:0	55,49,0,0:1:1:2:0/0:./.:.:0:0:.:.	33,35,23,28:1:1:2:0/1:0/0:0.125:0:1:g.615315C>T:0	92,74,0,1:1:1:2:0/0:./.:.:0:0:.:.	294,237,1,0:1:1:2:0/0:./.:.:0:0:.:.
chr2_ref_v2	615951	.	GA	G	.	PASS	IntersectsRepeat=1;RepeatCorrectionApplied=1	SAC:ACF:DF:PD:GT:SGT:SF:SV:SIG:MT:PAC	23,46,6,3:1:1:2:0/0:0/1:0.125:0	55,70,7,3:1:1:2:0/0:./.:.:0:0:.:.	39,62,1,4:1:1:2:0/0:./.:.:0:0:.:.	52,65,5,5:1:1:2:0/0:./.:.:0:0:.:.	167,215,10,8:1:1:2:0/0:./.:.:0:0:.:.
chr2_ref_v2	619502	.	C	T	.	PASS	IntersectsRepeat=1;RepeatCorrectionApplied=0	SAC:ACF:DF:PD:GT:SGT:SF:SV:SIG:MT:PAC	82,105,0,0:1:1:2:0/0:./.:.:0	95,109,0,0:1:1:2:0/0:./.:.:0:0:.:.	71,94,0,0:1:1:2:0/0:./.:.:0:0:.:.	46,46,40,59:1:1:2:0/1:./.:.:0:1:g.619502C>T:0	184,243,0,1:1:1:2:0/0:./.:.:0:0:.:.
chr2_ref_v2	621091	.	G	T	.	PASS	IntersectsRepeat=1;RepeatCorrectionApplied=0	SAC:ACF:DF:PD:GT:SGT:SF:SV:SIG:MT:PAC	100,66,0,0:1:1:2:0/0:./.:.:0	98,69,1,0:1:1:2:0/0:./.:.:0:0:.:.	30,36,33,30:1:1:2:0/1:./.:.:0:1:g.621091G>T:0	89,77,0,0:1:1:2:0/0:./.:.:0:0:.:.	207,178,0,0:1:1:2:0/0:./.:.:0:0:.:.
chr2_ref_v2	621393	.	C	T	.	PASS	IntersectsRepeat=1;RepeatCorrectionApplied=0	SAC:ACF:DF:PD:GT:SGT:SF:SV:SIG:MT:PAC	51,56,0,0:1:1:2:0/0:./.:.:0	72,71,0,1:1:1:2:0/0:./.:.:0:0:.:.	31,33,32,37:1:1:2:0/1:./.:.:0:1:g.621393C>T:0	93,77,0,0:1:1:2:0/0:./.:.:0:0:.:.	234,177,0,1:1:1:2:0/0:./.:.:0:0:.:.
chr2_ref_v2	624200	.	C	T	.	PASS	IntersectsRepeat=0;RepeatCorrectionApplied=0	SAC:ACF:DF:PD:GT:SGT:SF:SV:SIG:MT:PAC	61,76,0,0:1:1:2:0/0:./.:.:0	87,82,0,0:1:1:2:0/0:./.:.:0:0:.:.	36,48,31,27:1:1:2:0/1:0/0:0.125:0:1:g.624200C>T:0	79,99,0,0:1:1:2:0/0:./.:.:0:0:.:.	205,201,0,0:1:1:2:0/0:./.:.:0:0:.:.
chr2_ref_v2	626532	.	G	A	.	PASS	IntersectsRepeat=1;RepeatCorrectionApplied=0	SAC:ACF:DF:PD:GT:SGT:SF:SV:SIG:MT:PAC	60,68,0,0:1:1:2:0/0:./.:.:0	62,78,0,0:1:1:2:0/0:./.:.:0:0:.:.	26,28,22,24:1:1:2:0/1:0/0:0.125:0:1:g.626532G>A:0	72,71,0,0:1:1:2:0/0:./.:.:0:0:.:.	178,177,0,0:1:1:2:0/0:./.:.:0:0:.:.
chr2_ref_v2	626752	.	G	A	.	PASS	IntersectsRepeat=0;RepeatCorrectionApplied=0	SAC:ACF:DF:PD:GT:SGT:SF:SV:SIG:MT:PAC	58,55,0,0:1:1:2:0/0:./.:.:0	31,32,33,36:1:1:2:0/1:./.:.:0:1:g.626752G>A:0	56,51,0,0:1:1:2:0/0:./.:.:0:0:.:.	80,62,0,0:1:1:2:0/0:./.:.:0:0:.:.	206,182,0,0:1:1:2:0/0:./.:.:0:0:.:.
chr2_ref_v2	628525	.	GT	G,GTT	.	PASS	IntersectsRepeat=1;RepeatCorrectionApplied=1	SAC:ACF:DF:PD:GT:SGT:SF:SV:SIG:MT:PAC	1,29,0,5,4,8:1:1:2:0/0:0/2:0.5:0	4,27,2,4,3,5:1:1:2:0/0:0/2:0.5:0:0:.:.	6,30,14,25,4,8:1:1:2:0/1:0/2:0.25:0:1:g.628526delT:0	3,39,16,42,6,14:1:1:2:0/1:0/2:0.25:0:1:g.628526delT:0	29,137,14,31,47,69:1:1:2:0/2:2/2:0.125:0:0:.:.
chr2_ref_v2	628579	.	C	A	.	PASS	IntersectsRepeat=0;RepeatCorrectionApplied=0	SAC:ACF:DF:PD:GT:SGT:SF:SV:SIG:MT:PAC	23,30,0,0:1:1:2:0/0:./.:.:0	20,62,0,0:1:1:2:0/0:./.:.:0:0:.:.	38,72,0,0:1:1:2:0/0:./.:.:0:0:.:.	41,104,0,0:1:1:2:0/0:./.:.:0:0:.:.	47,137,32,153:1:1:2:0/1:./.:.:0:1:g.628579C>A:0
chr2_ref_v2	628865	.	C	CAT,CATAT,CATATAT	.	PASS	IntersectsRepeat=1;RepeatCorrectionApplied=1	SAC:ACF:DF:PD:GT:SGT:SF:SV:SIG:MT:PAC	0,1,2,6,14,13,1,1:1:1:2:2/2:1/2:0.25:0	0,0,8,3,25,19,19,19:1:1:2:2/3:1/2:0.125:0:1:g.628865_628867ATAT>ATATAT:0	1,1,10,7,39,24,3,1:1:1:2:2/2:1/2:0.25:0:0:.:.	2,1,15,8,36,35,8,5:1:1:2:2/2:1/2:0.25:0:0:.:.	4,1,29,15,104,70,11,8:1:1:2:2/2:1/2:0.25:0:0:.:.
chr2_ref_v2	630526	.	G	A	.	PASS	IntersectsRepeat=0;RepeatCorrectionApplied=0	SAC:ACF:DF:PD:GT:SGT:SF:SV:SIG:MT:PAC	76,79,0,0:1:1:2:0/0:./.:.:0	94,98,0,0:1:1:2:0/0:./.:.:0:0:.:.	26,43,32,49:1:1:2:0/1:1/1:0.125:0:1:g.630526G>A:0	81,113,0,0:1:1:2:0/0:./.:.:0:0:.:.	190,296,0,0:1:1:2:0/0:./.:.:0:0:.:.
chr2_ref_v2	634642	.	T	C	.	PASS	IntersectsRepeat=0;RepeatCorrectionApplied=0	SAC:ACF:DF:PD:GT:SGT:SF:SV:SIG:MT:PAC	50,45,0,0:1:1:2:0/0:./.:.:0	62,55,0,0:1:1:2:0/0:./.:.:0:0:.:.	28,30,24,43:1:1:2:0/1:1/1:0.125:0:1:g.634642T>C:0	73,83,0,0:1:1:2:0/0:./.:.:0:0:.:.	216,257,0,0:1:1:2:0/0:./.:.:0:0:.:.
chr2_ref_v2	636508	.	T	C	.	PASS	IntersectsRepeat=1;RepeatCorrectionApplied=0	SAC:ACF:DF:PD:GT:SGT:SF:SV:SIG:MT:PAC	51,75,0,0:1:1:2:0/0:./.:.:0	53,96,1,0:1:1:2:0/0:./.:.:0:0:.:.	63,78,0,0:1:1:2:0/0:./.:.:0:0:.:.	75,114,0,0:1:1:2:0/0:./.:.:0:0:.:.	76,125,94,105:1:1:2:0/1:./.:.:0:1:g.636508T>C:0
chr2_ref_v2	642893	.	GA	G	.	PASS	IntersectsRepeat=1;RepeatCorrectionApplied=1	SAC:ACF:DF:PD:GT:SGT:SF:SV:SIG:MT:PAC	60,45,0,0:1:1:2:0/0:./.:.:0	34,40,28,36:1:1:2:0/1:0/0:0.125:0:1:g.642894delA:0	63,72,0,0:1:1:2:0/0:./.:.:0:0:.:.	93,113,0,0:1:1:2:0/0:./.:.:0:0:.:.	292,271,2,1:1:1:2:0/0:./.:.:0:0:.:.
chr2_ref_v2	642960	.	CA	C	.	PASS	IntersectsRepeat=1;RepeatCorrectionApplied=1	SAC:ACF:DF:PD:GT:SGT:SF:SV:SIG:MT:PAC	34,35,0,0:1:1:2:0/0:./.:.:0	20,21,23,12:1:1:2:0/1:0/0:0.25:0:1:g.642961delA:0	31,43,6,6:1:1:2:0/0:./.:.:0:0:.:.	56,69,6,4:1:1:2:0/0:./.:.:0:0:.:.	144,274,11,22:1:1:2:0/0:./.:.:0:0:.:.
chr2_ref_v2	643633	.	T	C	.	ExcRegion	IntersectsRepeat=1;RepeatCorrectionApplied=0	SAC:ACF:DF:PD:GT:SGT:SF:SV:SIG:MT:PAC	23,25,0,0:1:1:2:./.:./.:.:0	47,34,0,0:1:1:2:./.:./.:.:0:0:.:.	18,30,0,0:1:1:2:./.:./.:.:0:0:.:.	34,23,0,0:1:1:2:./.:./.:.:0:0:.:.	28,32,20,22:1:1:2:./.:./.:.:0:1:.:.
chr2_ref_v2	646078	.	CAT	C,CATAT,CATATAT	.	PASS	IntersectsRepeat=1;RepeatCorrectionApplied=1	SAC:ACF:DF:PD:GT:SGT:SF:SV:SIG:MT:PAC	18,22,5,3,2,0,0,1:1:1:2:0/0:./.:.:0	15,15,5,6,12,6,2,0:1:1:2:0/0:0/2:0.5:0:0:.:.	29,36,11,11,2,2,1,0:1:1:2:0/0:0/1:0.25:0:0:.:.	2,1,0,2,13,8,6,6:1:1:2:2/3:2/2:0.5:0:1:.:.	47,34,10,18,2,3,1,0:1:1:2:0/0:0/1:0.25:0:0:.:.
chr2_ref_v2	647557	.	AT	A	.	PASS	IntersectsRepeat=1;RepeatCorrectionApplied=1	SAC:ACF:DF:PD:GT:SGT:SF:SV:SIG:MT:PAC	47,15,37,19:1:1:2:0/1:0/0:0.125:0	40,28,45,21:1:1:2:0/1:0/0:0.125:0:0:.:.	0,0,0,0:0:0:2:./.:./.:.:0:0:.:.	57,24,60,33:1:1:2:0/1:./.:.:0:0:.:.	184,128,20,18:1:1:2:0/0:./.:.:0:1:g.647557_647559>T:1
chr2_ref_v2	650214	.	GAC	G	.	PASS	IntersectsRepeat=1;RepeatCorrectionApplied=1	SAC:ACF:DF:PD:GT:SGT:SF:SV:SIG:MT:PAC	31,43,0,4:1:1:2:0/0:0/1:0.125:0	43,46,5,6:1:1:2:0/0:0/1:0.25:0:0:.:.	35,75,2,4:1:1:2:0/0:0/1:0.125:0:0:.:.	37,69,4,6:1:1:2:0/0:0/1:0.125:0:0:.:.	154,119,11,9:1:1:2:0/0:0/1:0.125:0:0:.:.
chr2_ref_v2	650228	.	C	T	.	PASS	IntersectsRepeat=1;RepeatCorrectionApplied=0	SAC:ACF:DF:PD:GT:SGT:SF:SV:SIG:MT:PAC	17,39,18,20:1:1:2:0/1:0/0:0.25:0	36,42,17,28:1:1:2:0/1:0/0:0.25:0:0:.:.	26,45,16,47:1:1:2:0/1:./.:.:0:0:.:.	27,48,27,38:1:1:2:0/1:0/0:0.125:0:0:.:.	119,102,80,65:1:1:2:0/1:0/0:0.25:0:0:.:.
chr2_ref_v2	650465	.	C	A	.	PASS	IntersectsRepeat=0;RepeatCorrectionApplied=0	SAC:ACF:DF:PD:GT:SGT:SF:SV:SIG:MT:PAC	38,41,0,0:1:1:2:0/0:./.:.:0	57,70,0,0:1:1:2:0/0:./.:.:0:0:.:.	59,80,0,0:1:1:2:0/0:./.:.:0:0:.:.	71,60,0,0:1:1:2:0/0:./.:.:0:0:.:.	101,86,93,111:1:1:2:0/1:./.:.:0:1:g.650465C>A:0
chr2_ref_v2	652758	.	A	G	.	PASS	IntersectsRepeat=0;RepeatCorrectionApplied=0	SAC:ACF:DF:PD:GT:SGT:SF:SV:SIG:MT:PAC	36,41,0,0:1:1:2:0/0:./.:.:0	72,57,0,1:1:1:2:0/0:./.:.:0:0:.:.	84,73,0,0:1:1:2:0/0:./.:.:0:0:.:.	124,74,0,1:1:1:2:0/0:./.:.:0:0:.:.	150,139,135,146:1:1:2:0/1:./.:.:0:1:g.652758A>G:0
chr2_ref_v2	654479	.	GA	G	.	PASS	IntersectsRepeat=1;RepeatCorrectionApplied=1	SAC:ACF:DF:PD:GT:SGT:SF:SV:SIG:MT:PAC	50,54,1,3:1:1:2:0/0:0/1:0.125:0	67,75,0,0:1:1:2:0/0:./.:.:0:0:.:.	37,47,26,26:1:1:2:0/1:0/0:0.25:0:1:g.654480delA:0	83,101,0,0:1:1:2:0/0:./.:.:0:0:.:.	233,255,1,0:1:1:2:0/0:./.:.:0:0:.:.
chr2_ref_v2	655685	.	GT	G	.	PASS	IntersectsRepeat=1;RepeatCorrectionApplied=1	SAC:ACF:DF:PD:GT:SGT:SF:SV:SIG:MT:PAC	62,71,0,0:1:1:2:0/0:./.:.:0	56,88,0,0:1:1:2:0/0:./.:.:0:0:.:.	68,85,0,2:1:1:2:0/0:./.:.:0:0:.:.	47,36,30,42:1:1:2:0/1:0/0:0.125:0:1:g.655686delT:0	219,193,1,2:1:1:2:0/0:./.:.:0:0:.:.
chr2_ref_v2	660000	.	A	C	.	PASS	IntersectsRepeat=0;RepeatCorrectionApplied=0	SAC:ACF:DF:PD:GT:SGT:SF:SV:SIG:MT:PAC	42,25,0,22:1:1:2:0/0:0/1:0.5:0	67,36,0,18:1:1:2:0/0:0/1:0.25:0:0:.:.	48,35,0,13:1:1:2:0/0:0/1:0.25:0:0:.:.	62,51,0,24:1:1:2:0/0:0/1:0.5:0:0:.:.	143,123,0,49:1:1:2:0/0:0/1:0.25:0:0:.:.
chr2_ref_v2	661104	.	A	C	.	PASS	IntersectsRepeat=0;RepeatCorrectionApplied=0	SAC:ACF:DF:PD:GT:SGT:SF:SV:SIG:MT:PAC	44,58,0,0:1:1:2:0/0:./.:.:0	57,66,0,0:1:1:2:0/0:./.:.:0:0:.:.	31,28,35,36:1:1:2:0/1:1/1:0.125:0:1:.:.	72,100,0,0:1:1:2:0/0:./.:.:0:0:.:.	229,270,0,0:1:1:2:0/0:./.:.:0:0:.:.
chr2_ref_v2	661456	.	C	A	.	PASS	IntersectsRepeat=1;RepeatCorrectionApplied=0	SAC:ACF:DF:PD:GT:SGT:SF:SV:SIG:MT:PAC	12,26,0,0:1:1:2:0/0:./.:.:0	36,58,0,0:1:1:2:0/0:./.:.:0:0:.:.	39,62,0,1:1:1:2:0/0:./.:.:0:0:.:.	25,31,1,27:1:1:2:0/1:0/0:0.25:0:0:.:.	166,226,0,1:1:1:2:0/0:./.:.:0:0:.:.
chr2_ref_v2	662531	.	TA	T	.	PASS	IntersectsRepeat=1;RepeatCorrectionApplied=1	SAC:ACF:DF:PD:GT:SGT:SF:SV:SIG:MT:PAC	51,54,0,0:1:1:2:0/0:./.:.:0	58,58,0,2:1:1:2:0/0:./.:.:0:0:.:.	71,86,3,1:1:1:2:0/0:./.:.:0:0:.:.	42,57,58,52:1:1:2:0/1:./.:.:0:1:g.662532delA:0	299,306,14,17:1:1:2:0/0:./.:.:0:0:.:.
chr2_ref_v2	662568	.	GA	G	.	PASS	IntersectsRepeat=1;RepeatCorrectionApplied=1	SAC:ACF:DF:PD:GT:SGT:SF:SV:SIG:MT:PAC	49,44,1,0:1:1:2:0/0:./.:.:0	35,22,29,23:1:1:2:0/1:0/0:0.125:0:1:g.662569delA:0	69,71,4,2:1:1:2:0/0:./.:.:0:0:.:.	96,98,8,4:1:1:2:0/0:./.:.:0:0:.:.	212,338,5,11:1:1:2:0/0:./.:.:0:0:.:.
chr2_ref_v2	663191	.	G	A	.	PASS	IntersectsRepeat=0;RepeatCorrectionApplied=0	SAC:ACF:DF:PD:GT:SGT:SF:SV:SIG:MT:PAC	28,39,0,0:1:1:2:0/0:./.:.:0	43,63,0,0:1:1:2:0/0:./.:.:0:0:.:.	30,40,37,36:1:1:2:0/1:./.:.:0:1:g.663191G>A:0	76,102,0,0:1:1:2:0/0:./.:.:0:0:.:.	201,234,0,0:1:1:2:0/0:./.:.:0:0:.:.
chr2_ref_v2	663282	.	C	A	.	PASS	IntersectsRepeat=0;RepeatCorrectionApplied=0	SAC:ACF:DF:PD:GT:SGT:SF:SV:SIG:MT:PAC	47,29,0,0:1:1:2:0/0:./.:.:0	22,20,28,26:1:1:2:0/1:1/1:0.125:0:1:g.663282C>A:0	63,74,0,0:1:1:2:0/0:./.:.:0:0:.:.	89,86,0,0:1:1:2:0/0:./.:.:0:0:.:.	184,219,1,0:1:1:2:0/0:./.:.:0:0:.:.
chr2_ref_v2	666044	.	G	A	.	PASS	IntersectsRepeat=0;RepeatCorrectionApplied=0	SAC:ACF:DF:PD:GT:SGT:SF:SV:SIG:MT:PAC	50,57,0,0:1:1:2:0/0:./.:.:0	42,31,37,36:1:1:2:0/1:./.:.:0:1:g.666044G>A:0	94,80,0,0:1:1:2:0/0:./.:.:0:0:.:.	129,98,0,0:1:1:2:0/0:./.:.:0:0:.:.	329,223,0,0:1:1:2:0/0:./.:.:0:0:.:.
chr2_ref_v2	668337	.	G	A	.	PASS	IntersectsRepeat=0;RepeatCorrectionApplied=0	SAC:ACF:DF:PD:GT:SGT:SF:SV:SIG:MT:PAC	42,65,0,0:1:1:2:0/0:./.:.:0	47,90,0,0:1:1:2:0/0:./.:.:0:0:.:.	28,38,33,49:1:1:2:0/1:1/1:0.125:0:1:g.668337G>A:0	63,92,0,0:1:1:2:0/0:./.:.:0:0:.:.	196,277,0,0:1:1:2:0/0:./.:.:0:0:.:.
chr2_ref_v2	670613	.	CA	C	.	PASS	IntersectsRepeat=1;RepeatCorrectionApplied=1	SAC:ACF:DF:PD:GT:SGT:SF:SV:SIG:MT:PAC	98,46,0,0:1:1:2:0/0:./.:.:0	71,27,49,38:1:1:2:0/1:./.:.:0:1:g.670614delA:0	78,70,0,0:1:1:2:0/0:./.:.:0:0:.:.	108,74,0,0:1:1:2:0/0:./.:.:0:0:.:.	255,189,0,0:1:1:2:0/0:./.:.:0:0:.:.
chr2_ref_v2	672461	.	AT	A	.	PASS	IntersectsRepeat=1;RepeatCorrectionApplied=1	SAC:ACF:DF:PD:GT:SGT:SF:SV:SIG:MT:PAC	48,53,1,0:1:1:2:0/0:./.:.:0	70,58,1,1:1:1:2:0/0:./.:.:0:0:.:.	56,55,0,0:1:1:2:0/0:./.:.:0:0:.:.	80,85,0,1:1:1:2:0/0:./.:.:0:0:.:.	102,113,98,120:1:1:2:0/1:./.:.:0:1:g.672462delT:0
chr2_ref_v2	673313	.	A	AT	.	PASS	IntersectsRepeat=1;RepeatCorrectionApplied=1	SAC:ACF:DF:PD:GT:SGT:SF:SV:SIG:MT:PAC	23,23,29,17:1:1:2:0/1:./.:.:0	32,37,31,29:1:1:2:0/1:./.:.:0:0:.:.	55,64,2,0:1:1:2:0/0:./.:.:0:1:g.673313_673315T>:1	54,70,0,2:1:1:2:0/0:./.:.:0:1:g.673313_673315T>:1	127,170,3,3:1:1:2:0/0:./.:.:0:1:g.673313_673315T>:1
chr2_ref_v2	673526	.	C	T	.	PASS	IntersectsRepeat=1;RepeatCorrectionApplied=0	SAC:ACF:DF:PD:GT:SGT:SF:SV:SIG:MT:PAC	48,60,0,0:1:1:2:0/0:./.:.:0	90,70,0,0:1:1:2:0/0:./.:.:0:0:.:.	88,66,0,0:1:1:2:0/0:./.:.:0:0:.:.	78,42,68,42:1:1:2:0/1:./.:.:0:1:g.673526C>T:0	290,181,0,0:1:1:2:0/0:./.:.:0:0:.:.
chr2_ref_v2	675800	.	C	A	.	PASS	IntersectsRepeat=1;RepeatCorrectionApplied=0	SAC:ACF:DF:PD:GT:SGT:SF:SV:SIG:MT:PAC	61,75,0,1:1:1:2:0/0:./.:.:0	83,82,0,0:1:1:2:0/0:./.:.:0:0:.:.	68,88,0,0:1:1:2:0/0:./.:.:0:0:.:.	37,44,40,54:1:1:2:0/1:1/1:0.125:0:1:g.675800C>A:0	213,223,0,0:1:1:2:0/0:./.:.:0:0:.:.
chr2_ref_v2	678993	.	C	A	.	PASS	IntersectsRepeat=1;RepeatCorrectionApplied=0	SAC:ACF:DF:PD:GT:SGT:SF:SV:SIG:MT:PAC	38,56,0,0:1:1:2:0/0:./.:.:0	69,66,0,0:1:1:2:0/0:./.:.:0:0:.:.	36,22,35,34:1:1:2:0/1:1/1:0.125:0:1:g.678993C>A:0	77,79,0,0:1:1:2:0/0:./.:.:0:0:.:.	224,241,0,0:1:1:2:0/0:./.:.:0:0:.:.
chr2_ref_v2	680306	.	TA	T	.	PASS	IntersectsRepeat=1;RepeatCorrectionApplied=1	SAC:ACF:DF:PD:GT:SGT:SF:SV:SIG:MT:PAC	43,40,9,3:1:1:2:0/0:0/1:0.125:0	51,44,1,2:1:1:2:0/0:./.:.:0:0:.:.	39,64,4,8:1:1:2:0/0:./.:.:0:0:.:.	68,92,12,10:1:1:2:0/0:./.:.:0:0:.:.	194,263,24,36:1:1:2:0/0:./.:.:0:0:.:.
chr2_ref_v2	680322	.	C	A	.	PASS	IntersectsRepeat=0;RepeatCorrectionApplied=0	SAC:ACF:DF:PD:GT:SGT:SF:SV:SIG:MT:PAC	28,25,34,20:1:1:2:0/1:./.:.:0	27,20,35,26:1:1:2:0/1:1/1:0.125:0:0:.:.	42,82,0,0:1:1:2:0/0:./.:.:0:1:g.680321_680323A>C:1	85,106,0,0:1:1:2:0/0:./.:.:0:1:g.680321_680323A>C:1	216,335,0,0:1:1:2:0/0:./.:.:0:1:.:.
chr2_ref_v2	681835	.	TA	T	.	PASS	IntersectsRepeat=1;RepeatCorrectionApplied=1	SAC:ACF:DF:PD:GT:SGT:SF:SV:SIG:MT:PAC	40,60,0,2:1:1:2:0/0:./.:.:0	52,86,1,2:1:1:2:0/0:./.:.:0:0:.:.	39,46,32,34:1:1:2:0/1:0/0:0.125:0:1:g.681836delA:0	107,104,5,4:1:1:2:0/0:./.:.:0:0:.:.	216,257,10,6:1:1:2:0/0:./.:.:0:0:.:.
chr2_ref_v2	681956	.	CAA	C,CA	.	PASS	IntersectsRepeat=1;RepeatCorrectionApplied=1	SAC:ACF:DF:PD:GT:SGT:SF:SV:SIG:MT:PAC	28,36,0,1,6,5:1:1:2:0/0:./.:.:0	17,24,3,1,21,23:1:1:2:0/0:0/2:0.5:0:1:.:	45,51,2,7,7,14:1:1:2:0/0:0/1:0.125:0:0:.:.	31,45,7,13,37,49:1:1:2:0/2:./.:.:0:1:g.681957delA:0	16,17,40,38,178,173:1:1:2:2/2:./.:.:0:1:g.681957delA,g.681957delA:0,1
chr2_ref_v2	682069	.	G	T	.	PASS	IntersectsRepeat=0;RepeatCorrectionApplied=0	SAC:ACF:DF:PD:GT:SGT:SF:SV:SIG:MT:PAC	30,78,0,0:1:1:2:0/0:./.:.:0	32,72,0,0:1:1:2:0/0:./.:.:0:0:.:.	35,48,28,39:1:1:2:0/1:0/0:0.125:0:1:g.682069G>T:0	58,102,0,0:1:1:2:0/0:./.:.:0:0:.:.	188,260,0,0:1:1:2:0/0:./.:.:0:0:.:.
chr2_ref_v2	682152	.	C	T	.	PASS	IntersectsRepeat=0;RepeatCorrectionApplied=0	SAC:ACF:DF:PD:GT:SGT:SF:SV:SIG:MT:PAC	40,42,0,0:1:1:2:0/0:./.:.:0	23,24,26,14:1:1:2:0/1:0/0:0.125:0:1:g.682152C>T:0	81,45,0,0:1:1:2:0/0:./.:.:0:0:.:.	83,62,0,0:1:1:2:0/0:./.:.:0:0:.:.	278,158,0,0:1:1:2:0/0:./.:.:0:0:.:.
chr2_ref_v2	682448	.	C	A	.	PASS	IntersectsRepeat=0;RepeatCorrectionApplied=0	SAC:ACF:DF:PD:GT:SGT:SF:SV:SIG:MT:PAC	42,40,0,0:1:1:2:0/0:./.:.:0	55,51,0,0:1:1:2:0/0:./.:.:0:0:.:.	68,74,0,0:1:1:2:0/0:./.:.:0:0:.:.	80,76,0,0:1:1:2:0/0:./.:.:0:0:.:.	87,113,107,127:1:1:2:0/1:1/1:0.125:0:1:g.682448C>A:0
chr2_ref_v2	683930	.	G	T	.	PASS	IntersectsRepeat=1;RepeatCorrectionApplied=0	SAC:ACF:DF:PD:GT:SGT:SF:SV:SIG:MT:PAC	58,59,0,0:1:1:2:0/0:./.:.:0	86,81,0,0:1:1:2:0/0:./.:.:0:0:.:.	73,60,0,0:1:1:2:0/0:./.:.:0:0:.:.	81,66,0,0:1:1:2:0/0:./.:.:0:0:.:.	87,104,104,79:1:1:2:0/1:./.:.:0:1:g.683930G>T:0
chr2_ref_v2	684027	.	A	G	.	PASS	IntersectsRepeat=0;RepeatCorrectionApplied=0	SAC:ACF:DF:PD:GT:SGT:SF:SV:SIG:MT:PAC	70,42,0,0:1:1:2:0/0:./.:.:0	43,46,25,32:1:1:2:0/1:0/0:0.25:0:1:g.684027A>G:0	87,64,0,0:1:1:2:0/0:./.:.:0:0:.:.	74,70,0,0:1:1:2:0/0:./.:.:0:0:.:.	177,191,0,1:1:1:2:0/0:./.:.:0:0:.:.
chr2_ref_v2	684805	.	AT	A	.	PASS	IntersectsRepeat=1;RepeatCorrectionApplied=1	SAC:ACF:DF:PD:GT:SGT:SF:SV:SIG:MT:PAC	36,26,5,3:1:1:2:0/0:./.:.:0	51,35,6,4:1:1:2:0/0:./.:.:0:0:.:.	29,27,35,41:1:1:2:0/1:0/0:0.125:0:1:g.684806delT:0	41,57,10,18:1:1:2:0/0:./.:.:0:0:.:.	107,119,30,36:1:1:2:0/0:./.:.:0:0:.:.
chr2_ref_v2	684968	.	G	A	.	PASS	IntersectsRepeat=0;RepeatCorrectionApplied=0	SAC:ACF:DF:PD:GT:SGT:SF:SV:SIG:MT:PAC	55,76,0,0:1:1:2:0/0:./.:.:0	38,50,38,42:1:1:2:0/1:./.:.:0:1:g.684968G>A:0	55,87,0,0:1:1:2:0/0:./.:.:0:0:.:.	83,87,0,0:1:1:2:0/0:./.:.:0:0:.:.	200,212,0,0:1:1:2:0/0:./.:.:0:0:.:.
chr2_ref_v2	685378	.	AAT	A	.	PASS	IntersectsRepeat=1;RepeatCorrectionApplied=1	SAC:ACF:DF:PD:GT:SGT:SF:SV:SIG:MT:PAC	42,52,0,2:1:1:2:0/0:./.:.:0	64,60,1,3:1:1:2:0/0:./.:.:0:0:.:.	46,72,2,1:1:1:2:0/0:./.:.:0:0:.:.	60,60,4,4:1:1:2:0/0:0/1:0.125:0:0:.:.	116,125,7,14:1:1:2:0/0:0/1:0.125:0:0:.:.
chr2_ref_v2	686383	.	C	T	.	PASS	IntersectsRepeat=0;RepeatCorrectionApplied=0	SAC:ACF:DF:PD:GT:SGT:SF:SV:SIG:MT:PAC	33,39,41,38:1:1:2:0/1:./.:.:0	42,52,41,51:1:1:2:0/1:./.:.:0:0:.:.	42,47,40,42:1:1:2:0/1:./.:.:0:0:.:.	45,46,49,49:1:1:2:0/1:./.:.:0:0:.:.	120,108,108,102:1:1:2:0/1:./.:.:0:0:.:.
chr2_ref_v2	686790	.	C	A	.	PASS	IntersectsRepeat=1;RepeatCorrectionApplied=0	SAC:ACF:DF:PD:GT:SGT:SF:SV:SIG:MT:PAC	59,57,0,1:1:1:2:0/0:./.:.:0	87,76,0,0:1:1:2:0/0:./.:.:0:0:.:.	63,78,0,0:1:1:2:0/0:./.:.:0:0:.:.	54,40,48,58:1:1:2:0/1:./.:.:0:1:g.686790C>A:0	262,221,0,0:1:1:2:0/0:./.:.:0:0:.:.
chr2_ref_v2	687231	.	A	G	.	PASS	IntersectsRepeat=0;RepeatCorrectionApplied=0	SAC:ACF:DF:PD:GT:SGT:SF:SV:SIG:MT:PAC	54,57,0,0:1:1:2:0/0:./.:.:0	64,69,0,0:1:1:2:0/0:./.:.:0:0:.:.	84,79,0,0:1:1:2:0/0:./.:.:0:0:.:.	37,45,35,60:1:1:2:0/1:1/1:0.125:0:1:g.687231A>G:0	231,234,0,1:1:1:2:0/0:./.:.:0:0:.:.
chr2_ref_v2	693106	.	C	T	.	PASS	IntersectsRepeat=0;RepeatCorrectionApplied=0	SAC:ACF:DF:PD:GT:SGT:SF:SV:SIG:MT:PAC	35,68,0,0:1:1:2:0/0:./.:.:0	71,67,0,0:1:1:2:0/0:./.:.:0:0:.:.	34,36,37,54:1:1:2:0/1:1/1:0.125:0:1:g.693106C>T:0	72,107,0,0:1:1:2:0/0:./.:.:0:0:.:.	150,214,0,0:1:1:2:0/0:./.:.:0:0:.:.
chr2_ref_v2	694578	.	T	TA,TAA	.	PASS	IntersectsRepeat=1;RepeatCorrectionApplied=1	SAC:ACF:DF:PD:GT:SGT:SF:SV:SIG:MT:PAC	2,1,16,23,17,16:1:1:2:2/2:1/2:0.5:0	4,11,39,63,6,9:1:1:2:2/2:1/2:0.5:1:0:.:.	47,57,16,23,2,8:1:1:2:0/1:0/2:0.125:0:1:g.694578_694580AA>,g.694578_694580AA>A:0,0	19,15,52,48,23,16:1:1:2:1/2:1/1:0.5:0:1:g.694578_694580AA>A:0	99,102,76,74,18,23:1:1:2:0/1:1/2:0.25:1:1:g.694578_694580AA>,g.694578_694580AA>A:0,0
chr2_ref_v2	694820	.	A	G	.	PASS	IntersectsRepeat=1;RepeatCorrectionApplied=0	SAC:ACF:DF:PD:GT:SGT:SF:SV:SIG:MT:PAC	65,104,0,0:1:1:2:0/0:./.:.:0	93,113,0,0:1:1:2:0/0:./.:.:0:0:.:.	105,120,0,0:1:1:2:0/0:./.:.:0:0:.:.	60,74,62,68:1:1:2:0/1:./.:.:0:1:g.694820A>G:0	275,310,0,0:1:1:2:0/0:./.:.:0:0:.:.
chr2_ref_v2	698042	.	GAAA	G,GA,GAA	.	PASS	IntersectsRepeat=1;RepeatCorrectionApplied=1	SAC:ACF:DF:PD:GT:SGT:SF:SV:SIG:MT:PAC	4,11,0,0,5,0,16,1:1:1:2:0/3:0/2:0.125:0	5,22,28,14,6,1,19,1:1:1:2:0/1:0/2:0.25:0:1:g.698042_698046AA>:0	7,16,18,8,15,6,11,1:1:1:2:0/2:1/2:0.25:0:1:g.698042_698045A>:0	10,28,8,0,20,7,21,1:1:1:2:0/3:0/2:0.5:0:0:.:.	32,115,19,6,59,15,51,11:1:1:2:0/3:0/2:0.5:0:0:.:.
chr2_ref_v2	698146	.	G	T	.	PASS	IntersectsRepeat=0;RepeatCorrectionApplied=0	SAC:ACF:DF:PD:GT:SGT:SF:SV:SIG:MT:PAC	45,29,0,0:1:1:2:0/0:./.:.:0	44,34,43,23:1:1:2:0/1:0/0:0.125:0:1:g.698146G>T:0	76,74,0,0:1:1:2:0/0:./.:.:0:0:.:.	86,81,0,0:1:1:2:0/0:./.:.:0:0:.:.	246,242,1,0:1:1:2:0/0:./.:.:0:0:.:.
chr2_ref_v2	700135	.	ATT	A,AT	.	PASS	IntersectsRepeat=1;RepeatCorrectionApplied=1	SAC:ACF:DF:PD:GT:SGT:SF:SV:SIG:MT:PAC	11,24,0,2,1,9:1:1:2:0/0:0/1:0.125:0	2,2,16,36,3,20:1:1:2:1/2:0/1:0.125:0:1:g.700136_700137delTT,g.700136delT:0,0	41,62,1,4,6,13:1:1:2:0/0:0/2:0.25:0:0:.:.	41,76,1,2,4,16:1:1:2:0/0:0/2:0.125:0:0:.:.	76,114,12,26,45,91:1:1:2:0/0:0/1:0.25:1:1:.:
chr2_ref_v2	700301	.	C	CATATATATATAT,CATATATATATATAT,CATATATATATATATAT	.	PASS	IntersectsRepeat=1;RepeatCorrectionApplied=1	SAC:ACF:DF:PD:GT:SGT:SF:SV:SIG:MT:PAC	0,1,0,0,2,1,1,3:1:1:2:./.:./.:.:0	0,2,0,0,0,1,1,1:1:1:2:./.:./.:.:0:0:.:.	1,1,2,4,2,4,1,12:1:1:2:2/3:1/3:0.5:0:0:.:.	0,1,1,5,7,7,1,2:1:1:2:2/2:1/2:0.5:0:0:.:.	7,5,15,33,6,26,1,4:1:1:2:1/2:0/1:0.25:0:0:.:.
chr2_ref_v2	701210	.	G	A	.	PASS	IntersectsRepeat=0;RepeatCorrectionApplied=0	SAC:ACF:DF:PD:GT:SGT:SF:SV:SIG:MT:PAC	47,56,0,0:1:1:2:0/0:./.:.:0	52,48,0,0:1:1:2:0/0:./.:.:0:0:.:.	54,79,0,0:1:1:2:0/0:./.:.:0:0:.:.	30,43,38,32:1:1:2:0/1:./.:.:0:1:g.701210G>A:0	218,225,0,0:1:1:2:0/0:./.:.:0:0:.:.
chr2_ref_v2	701391	.	C	T	.	PASS	IntersectsRepeat=0;RepeatCorrectionApplied=0	SAC:ACF:DF:PD:GT:SGT:SF:SV:SIG:MT:PAC	46,54,0,0:1:1:2:0/0:./.:.:0	80,59,0,0:1:1:2:0/0:./.:.:0:0:.:.	39,26,42,23:1:1:2:0/1:./.:.:0:1:g.701391C>T:0	89,88,0,0:1:1:2:0/0:./.:.:0:0:.:.	249,189,0,0:1:1:2:0/0:./.:.:0:0:.:.
chr2_ref_v2	701972	.	C	CATAT	.	PASS	IntersectsRepeat=1;RepeatCorrectionApplied=1	SAC:ACF:DF:PD:GT:SGT:SF:SV:SIG:MT:PAC	0,4,1,0:1:1:2:./.:./.:.:0	0,1,0,4:1:1:2:./.:./.:.:0:0:.:.	5,6,3,4:1:0:2:./.:./.:.:0:0:.:.	8,10,6,6:1:1:2:0/1:0/0:0.25:0:0:.:.	12,12,9,7:1:1:2:0/1:0/0:0.25:0:0:.:.
chr2_ref_v2	702708	.	G	A	.	PASS	IntersectsRepeat=1;RepeatCorrectionApplied=0	SAC:ACF:DF:PD:GT:SGT:SF:SV:SIG:MT:PAC	27,46,0,0:1:1:2:0/0:./.:.:0	49,75,0,0:1:1:2:0/0:./.:.:0:0:.:.	67,71,0,0:1:1:2:0/0:./.:.:0:0:.:.	40,44,46,40:1:1:2:0/1:./.:.:0:1:g.702708G>A:0	185,243,0,0:1:1:2:0/0:./.:.:0:0:.:.
chr2_ref_v2	702954	.	G	T	.	PASS	IntersectsRepeat=0;RepeatCorrectionApplied=0	SAC:ACF:DF:PD:GT:SGT:SF:SV:SIG:MT:PAC	26,28,0,0:1:1:2:0/0:./.:.:0	42,40,0,0:1:1:2:0/0:./.:.:0:0:.:.	25,27,27,19:1:1:2:0/1:./.:.:0:1:g.702954G>T:0	68,79,0,0:1:1:2:0/0:./.:.:0:0:.:.	190,211,0,0:1:1:2:0/0:./.:.:0:0:.:.
chr2_ref_v2	704404	.	TAA	T,TA,TAAA	.	PASS	IntersectsRepeat=1;RepeatCorrectionApplied=1	SAC:ACF:DF:PD:GT:SGT:SF:SV:SIG:MT:PAC	5,17,1,1,16,17,2,6:1:1:2:0/2:2/3:0.25:0	4,6,10,10,43,45,0,0:1:1:2:2/2:0/2:0.25:0:0:.:.	34,54,3,1,8,6,10,10:1:1:2:0/3:0/2:0.25:0:1:g.704404_704406>AA:0	9,15,29,42,13,5,3,2:1:1:2:0/1:1/1:0.25:0:1:g.704404_704407A>:0	14,24,18,28,123,119,2,1:1:1:2:2/2:0/2:0.25:0:1:g.704405delA:1
chr2_ref_v2	705939	.	C	A	.	PASS	IntersectsRepeat=0;RepeatCorrectionApplied=0	SAC:ACF:DF:PD:GT:SGT:SF:SV:SIG:MT:PAC	18,46,0,1:1:1:2:0/0:./.:.:0	31,60,0,0:1:1:2:0/0:./.:.:0:0:.:.	26,42,32,37:1:1:2:0/1:./.:.:0:1:g.705939C>A:0	64,84,0,0:1:1:2:0/0:./.:.:0:0:.:.	133,245,0,0:1:1:2:0/0:./.:.:0:0:.:.
chr2_ref_v2	708214	.	C	T	.	PASS	IntersectsRepeat=0;RepeatCorrectionApplied=0	SAC:ACF:DF:PD:GT:SGT:SF:SV:SIG:MT:PAC	86,77,0,0:1:1:2:0/0:./.:.:0	80,83,0,0:1:1:2:0/0:./.:.:0:0:.:.	88,71,0,0:1:1:2:0/0:./.:.:0:0:.:.	46,44,54,48:1:1:2:0/1:./.:.:0:1:g.708214C>T:0	292,237,0,0:1:1:2:0/0:./.:.:0:0:.:.
chr2_ref_v2	708623	.	T	C	.	PASS	IntersectsRepeat=1;RepeatCorrectionApplied=0	SAC:ACF:DF:PD:GT:SGT:SF:SV:SIG:MT:PAC	77,83,0,0:1:1:2:0/0:./.:.:0	66,97,0,0:1:1:2:0/0:./.:.:0:0:.:.	66,98,0,0:1:1:2:0/0:./.:.:0:0:.:.	89,106,0,0:1:1:2:0/0:./.:.:0:0:.:.	90,114,97,115:1:1:2:0/1:./.:.:0:1:g.708623T>C:0
chr2_ref_v2	708795	.	C	A	.	PASS	IntersectsRepeat=0;RepeatCorrectionApplied=0	SAC:ACF:DF:PD:GT:SGT:SF:SV:SIG:MT:PAC	34,73,0,0:1:1:2:0/0:./.:.:0	58,66,0,0:1:1:2:0/0:./.:.:0:0:.:.	63,77,0,0:1:1:2:0/0:./.:.:0:0:.:.	43,51,29,47:1:1:2:0/1:0/0:0.125:0:1:g.708795C>A:0	182,227,0,0:1:1:2:0/0:./.:.:0:0:.:.
chr2_ref_v2	711352	.	AT	A	.	PASS	IntersectsRepeat=1;RepeatCorrectionApplied=1	SAC:ACF:DF:PD:GT:SGT:SF:SV:SIG:MT:PAC	56,38,2,0:1:1:2:0/0:./.:.:0	59,52,5,5:1:1:2:0/0:./.:.:0:0:.:.	5,5,61,58:1:1:2:1/1:./.:.:0:1:g.711353delT,g.711353delT:0,1	61,66,10,4:1:1:2:0/0:./.:.:0:0:.:.	132,164,18,21:1:1:2:0/0:./.:.:0:1:.:
chr2_ref_v2	713211	.	C	A	.	PASS	IntersectsRepeat=1;RepeatCorrectionApplied=0	SAC:ACF:DF:PD:GT:SGT:SF:SV:SIG:MT:PAC	55,77,0,0:1:1:2:0/0:./.:.:0	63,79,0,0:1:1:2:0/0:./.:.:0:0:.:.	91,73,0,0:1:1:2:0/0:./.:.:0:0:.:.	42,51,50,31:1:1:2:0/1:0/0:0.125:0:1:g.713211C>A:0	246,228,0,0:1:1:2:0/0:./.:.:0:0:.:.
chr2_ref_v2	713608	.	C	T	.	PASS	IntersectsRepeat=0;RepeatCorrectionApplied=0	SAC:ACF:DF:PD:GT:SGT:SF:SV:SIG:MT:PAC	65,50,0,0:1:1:2:0/0:./.:.:0	84,58,0,0:1:1:2:0/0:./.:.:0:0:.:.	41,28,38,36:1:1:2:0/1:./.:.:0:1:g.713608C>T:0	83,65,0,0:1:1:2:0/0:./.:.:0:0:.:.	206,184,0,0:1:1:2:0/0:./.:.:0:0:.:.
chr2_ref_v2	717954	.	T	C	.	PASS	IntersectsRepeat=0;RepeatCorrectionApplied=0	SAC:ACF:DF:PD:GT:SGT:SF:SV:SIG:MT:PAC	47,78,0,0:1:1:2:0/0:./.:.:0	73,88,0,0:1:1:2:0/0:./.:.:0:0:.:.	101,124,0,0:1:1:2:0/0:./.:.:0:0:.:.	41,70,47,75:1:1:2:0/1:./.:.:0:1:g.717954T>C:0	199,292,1,0:1:1:2:0/0:./.:.:0:0:.:.
chr2_ref_v2	718664	.	T	C	.	PASS	IntersectsRepeat=0;RepeatCorrectionApplied=0	SAC:ACF:DF:PD:GT:SGT:SF:SV:SIG:MT:PAC	50,63,0,0:1:1:2:0/0:./.:.:0	64,101,0,0:1:1:2:0/0:./.:.:0:0:.:.	65,63,0,0:1:1:2:0/0:./.:.:0:0:.:.	83,83,0,0:1:1:2:0/0:./.:.:0:0:.:.	116,115,88,108:1:1:2:0/1:0/0:0.125:0:1:g.718664T>C:0
chr2_ref_v2	718808	.	G	A	.	PASS	IntersectsRepeat=0;RepeatCorrectionApplied=0	SAC:ACF:DF:PD:GT:SGT:SF:SV:SIG:MT:PAC	27,27,40,27:1:1:2:0/1:1/1:0.125:0	40,33,37,30:1:1:2:0/1:./.:.:0:0:.:.	51,34,65,35:1:1:2:0/1:1/1:0.125:0:0:.:.	56,43,62,39:1:1:2:0/1:./.:.:0:0:.:.	125,109,110,125:1:1:2:0/1:./.:.:0:0:.:.
chr2_ref_v2	720604	.	CT	C	.	PASS	IntersectsRepeat=1;RepeatCorrectionApplied=1	SAC:ACF:DF:PD:GT:SGT:SF:SV:SIG:MT:PAC	43,56,3,4:1:1:2:0/0:./.:.:0	19,35,28,32:1:1:2:0/1:0/0:0.125:0:1:g.720605delT:0	2,5,81,65:1:1:2:1/1:./.:.:0:1:g.720605delT,g.720605delT:0,1	58,63,19,19:1:1:2:0/0:0/1:0.25:0:0:.:.	175,180,26,27:1:1:2:0/0:./.:.:0:0:.:.
chr2_ref_v2	721228	.	GAA	G,GA,GAAA	.	PASS	IntersectsRepeat=1;RepeatCorrectionApplied=1	SAC:ACF:DF:PD:GT:SGT:SF:SV:SIG:MT:PAC	30,31,0,1,11,6,2,5:1:1:2:0/0:0/2:0.125:0	23,22,37,32,6,6,1,4:1:1:2:0/1:1/3:0.125:0:1:g.721229_721230delAA:0	22,24,10,6,30,26,7,6:1:1:2:0/2:2/3:0.25:0:0:.:.	38,28,3,6,15,9,29,27:1:1:2:0/3:0/1:0.125:0:1:g.721228_721229insA:0	53,55,119,78,20,19,12,5:1:1:2:0/1:1/3:0.125:0:1:g.721229_721230delAA:0
chr2_ref_v2	723293	.	C	A	.	PASS	IntersectsRepeat=0;RepeatCorrectionApplied=0	SAC:ACF:DF:PD:GT:SGT:SF:SV:SIG:MT:PAC	44,44,0,1:1:1:2:0/0:./.:.:0	48,72,0,0:1:1:2:0/0:./.:.:0:0:.:.	65,71,0,1:1:1:2:0/0:./.:.:0:0:.:.	47,36,40,45:1:1:2:0/1:./.:.:0:1:g.723293C>A:0	112,96,116,105:1:1:2:0/1:./.:.:0:1:g.723293C>A:0
chr2_ref_v2	723626	.	CA	C,CAA	.	PASS	IntersectsRepeat=1;RepeatCorrectionApplied=1	SAC:ACF:DF:PD:GT:SGT:SF:SV:SIG:MT:PAC	1,6,0,3,12,18:1:1:2:2/2:1/2:0.25:0	4,12,9,39,1,2:1:1:2:0/1:1/2:0.125:0:1:g.723626_723628A>,g.723626_723628AA>:0,0	4,13,5,5,30,41:1:1:2:2/2:1/2:0.25:0:0:.:.	4,19,5,12,28,25:1:1:2:2/2:1/2:0.5:1:0:.:.	9,40,37,72,3,10:1:1:2:0/1:0/2:0.125:0:1:g.723626_723628A>,g.723626_723628AA>:0,0
chr2_ref_v2	725952	.	G	A	.	PASS	IntersectsRepeat=0;RepeatCorrectionApplied=0	SAC:ACF:DF:PD:GT:SGT:SF:SV:SIG:MT:PAC	87,77,0,0:1:1:2:0/0:./.:.:0	78,65,0,0:1:1:2:0/0:./.:.:0:0:.:.	80,90,0,0:1:1:2:0/0:./.:.:0:0:.:.	49,51,40,52:1:1:2:0/1:./.:.:0:1:g.725952G>A:0	248,271,0,0:1:1:2:0/0:./.:.:0:0:.:.
chr2_ref_v2	727726	.	T	C	.	PASS	IntersectsRepeat=0;RepeatCorrectionApplied=0	SAC:ACF:DF:PD:GT:SGT:SF:SV:SIG:MT:PAC	66,43,0,0:1:1:2:0/0:./.:.:0	97,55,0,0:1:1:2:0/0:./.:.:0:0:.:.	91,63,0,0:1:1:2:0/0:./.:.:0:0:.:.	105,74,0,0:1:1:2:0/0:./.:.:0:0:.:.	150,136,166,111:1:1:2:0/1:./.:.:0:1:g.727726T>C:0
chr2_ref_v2	730249	.	CA	C	.	PASS	IntersectsRepeat=1;RepeatCorrectionApplied=1	SAC:ACF:DF:PD:GT:SGT:SF:SV:SIG:MT:PAC	25,49,20,37:1:1:2:0/1:0/0:0.125:0	31,47,26,52:1:1:2:0/1:./.:.:0:0:.:.	38,58,38,44:1:1:2:0/1:0/0:0.125:0:0:.:.	85,111,2,1:1:1:2:0/0:./.:.:0:1:g.730249_730251>A:1	183,202,8,1:1:1:2:0/0:./.:.:0:1:g.730249_730251>A:1
chr2_ref_v2	731841	.	G	T	.	PASS	IntersectsRepeat=0;RepeatCorrectionApplied=0	SAC:ACF:DF:PD:GT:SGT:SF:SV:SIG:MT:PAC	70,47,0,0:1:1:2:0/0:./.:.:0	83,81,0,0:1:1:2:0/0:./.:.:0:0:.:.	41,52,47,49:1:1:2:0/1:./.:.:0:1:g.731841G>T:0	92,96,0,0:1:1:2:0/0:./.:.:0:0:.:.	176,202,0,0:1:1:2:0/0:./.:.:0:0:.:.
chr2_ref_v2	731879	.	G	T	.	PASS	IntersectsRepeat=0;RepeatCorrectionApplied=0	SAC:ACF:DF:PD:GT:SGT:SF:SV:SIG:MT:PAC	56,61,0,0:1:1:2:0/0:./.:.:0	74,96,0,0:1:1:2:0/0:./.:.:0:0:.:.	40,40,41,45:1:1:2:0/1:./.:.:0:1:g.731879G>T:0	80,87,0,0:1:1:2:0/0:./.:.:0:0:.:.	184,204,0,0:1:1:2:0/0:./.:.:0:0:.:.
chr2_ref_v2	732486	.	AT	A	.	PASS	IntersectsRepeat=1;RepeatCorrectionApplied=1	SAC:ACF:DF:PD:GT:SGT:SF:SV:SIG:MT:PAC	43,64,3,2:1:1:2:0/0:./.:.:0	48,60,1,2:1:1:2:0/0:./.:.:0:0:.:.	49,56,4,4:1:1:2:0/0:./.:.:0:0:.:.	29,39,32,42:1:1:2:0/1:./.:.:0:1:g.732487delT:0	72,88,93,92:1:1:2:0/1:./.:.:0:1:g.732487delT:0
chr2_ref_v2	734522	.	C	T	.	PASS	IntersectsRepeat=1;RepeatCorrectionApplied=0	SAC:ACF:DF:PD:GT:SGT:SF:SV:SIG:MT:PAC	56,39,0,0:1:1:2:0/0:./.:.:0	58,54,0,0:1:1:2:0/0:./.:.:0:0:.:.	92,56,0,0:1:1:2:0/0:./.:.:0:0:.:.	53,43,59,33:1:1:2:0/1:./.:.:0:1:g.734522C>T:0	309,175,0,0:1:1:2:0/0:./.:.:0:0:.:.
chr2_ref_v2	737268	.	G	T	.	PASS	IntersectsRepeat=0;RepeatCorrectionApplied=0	SAC:ACF:DF:PD:GT:SGT:SF:SV:SIG:MT:PAC	68,48,1,0:1:1:2:0/0:./.:.:0	67,65,0,0:1:1:2:0/0:./.:.:0:0:.:.	69,54,0,0:1:1:2:0/0:./.:.:0:0:.:.	37,32,24,42:1:1:2:0/1:./.:.:0:1:g.737268G>T:0	190,229,0,0:1:1:2:0/0:./.:.:0:0:.:.
chr2_ref_v2	737755	.	CT	C	.	PASS	IntersectsRepeat=1;RepeatCorrectionApplied=1	SAC:ACF:DF:PD:GT:SGT:SF:SV:SIG:MT:PAC	28,19,38,40:1:1:2:0/1:1/1:0.25:0	32,26,35,27:1:1:2:0/1:./.:.:0:0:.:.	48,25,50,37:1:1:2:0/1:1/1:0.125:0:0:.:.	47,32,49,28:1:1:2:0/1:0/0:0.125:0:0:.:.	86,68,119,83:1:1:2:0/1:1/1:0.125:0:0:.:.
chr2_ref_v2	738062	.	C	T	.	PASS	IntersectsRepeat=0;RepeatCorrectionApplied=0	SAC:ACF:DF:PD:GT:SGT:SF:SV:SIG:MT:PAC	36,71,0,0:1:1:2:0/0:./.:.:0	46,55,0,0:1:1:2:0/0:./.:.:0:0:.:.	35,53,40,57:1:1:2:0/1:./.:.:0:1:g.738062C>T:0	88,74,0,0:1:1:2:0/0:./.:.:0:0:.:.	236,206,0,0:1:1:2:0/0:./.:.:0:0:.:.
chr2_ref_v2	738895	.	AG	A	.	PASS	IntersectsRepeat=1;RepeatCorrectionApplied=1	SAC:ACF:DF:PD:GT:SGT:SF:SV:SIG:MT:PAC	41,40,0,0:1:1:2:0/0:./.:.:0	65,49,0,2:1:1:2:0/0:./.:.:0:0:.:.	86,75,1,0:1:1:2:0/0:./.:.:0:0:.:.	43,53,46,55:1:1:2:0/1:./.:.:0:1:g.738896delG:0	243,235,1,0:1:1:2:0/0:./.:.:0:0:.:.
chr2_ref_v2	740437	.	G	A	.	PASS	IntersectsRepeat=0;RepeatCorrectionApplied=0	SAC:ACF:DF:PD:GT:SGT:SF:SV:SIG:MT:PAC	32,85,0,1:1:1:2:0/0:./.:.:0	22,34,20,35:1:1:2:0/1:./.:.:0:1:g.740437G>A:0	77,72,0,0:1:1:2:0/0:./.:.:0:0:.:.	73,80,1,1:1:1:2:0/0:./.:.:0:0:.:.	215,201,0,1:1:1:2:0/0:./.:.:0:0:.:.
chr2_ref_v2	742434	.	C	T	.	PASS	IntersectsRepeat=1;RepeatCorrectionApplied=0	SAC:ACF:DF:PD:GT:SGT:SF:SV:SIG:MT:PAC	32,30,0,0:1:1:2:0/0:./.:.:0	57,37,0,0:1:1:2:0/0:./.:.:0:0:.:.	111,90,0,0:1:1:2:0/0:./.:.:0:0:.:.	50,53,51,55:1:1:2:0/1:./.:.:0:1:g.742434C>T:0	256,239,0,0:1:1:2:0/0:./.:.:0:0:.:.
chr2_ref_v2	744354	.	G	A	.	PASS	IntersectsRepeat=0;RepeatCorrectionApplied=0	SAC:ACF:DF:PD:GT:SGT:SF:SV:SIG:MT:PAC	44,55,0,0:1:1:2:0/0:./.:.:0	65,69,0,0:1:1:2:0/0:./.:.:0:0:.:.	71,86,0,0:1:1:2:0/0:./.:.:0:0:.:.	35,40,42,37:1:1:2:0/1:./.:.:0:1:g.744354G>A:0	193,221,0,0:1:1:2:0/0:./.:.:0:0:.:.
chr2_ref_v2	744681	.	GT	G	.	PASS	IntersectsRepeat=1;RepeatCorrectionApplied=1	SAC:ACF:DF:PD:GT:SGT:SF:SV:SIG:MT:PAC	53,41,4,4:1:1:2:0/0:./.:.:0	56,70,2,3:1:1:2:0/0:./.:.:0:0:.:.	32,44,34,35:1:1:2:0/1:0/0:0.125:0:1:g.744682delT:0	41,38,35,34:1:1:2:0/1:0/0:0.25:0:1:g.744682delT:0	86,93,72,99:1:1:2:0/1:0/0:0.125:0:1:g.744682delT:0
chr2_ref_v2	744770	.	T	C	.	PASS	IntersectsRepeat=0;RepeatCorrectionApplied=0	SAC:ACF:DF:PD:GT:SGT:SF:SV:SIG:MT:PAC	59,76,0,0:1:1:2:0/0:./.:.:0	78,63,0,0:1:1:2:0/0:./.:.:0:0:.:.	50,31,62,43:1:1:2:0/1:1/1:0.125:0:1:g.744770T>C:0	79,71,0,0:1:1:2:0/0:./.:.:0:0:.:.	207,156,0,0:1:1:2:0/0:./.:.:0:0:.:.
chr2_ref_v2	746325	.	CATCTGCA	C	.	PASS	IntersectsRepeat=1;RepeatCorrectionApplied=0	SAC:ACF:DF:PD:GT:SGT:SF:SV:SIG:MT:PAC	0,0,71,57:1:1:2:1/1:./.:.:0	0,0,76,73:1:1:2:1/1:./.:.:0:0:.:.	0,2,65,64:1:1:2:1/1:./.:.:0:0:.:.	2,0,66,79:1:1:2:1/1:./.:.:0:0:.:.	0,0,150,133:1:1:2:1/1:./.:.:0:0:.:.
chr2_ref_v2	746483	.	C	A	.	PASS	IntersectsRepeat=1;RepeatCorrectionApplied=0	SAC:ACF:DF:PD:GT:SGT:SF:SV:SIG:MT:PAC	62,78,0,0:1:1:2:0/0:./.:.:0	65,90,0,0:1:1:2:0/0:./.:.:0:0:.:.	96,70,0,0:1:1:2:0/0:./.:.:0:0:.:.	43,49,45,35:1:1:2:0/1:0/0:0.125:0:1:g.746483C>A:0	98,98,106,119:1:1:2:0/1:1/1:0.125:0:1:g.746483C>A:0
chr2_ref_v2	748707	.	G	A	.	PASS	IntersectsRepeat=1;RepeatCorrectionApplied=0	SAC:ACF:DF:PD:GT:SGT:SF:SV:SIG:MT:PAC	76,70,0,0:1:1:2:0/0:./.:.:0	44,40,29,43:1:1:2:0/1:0/0:0.125:0:1:g.748707G>A:0	93,100,0,0:1:1:2:0/0:./.:.:0:0:.:.	81,98,0,0:1:1:2:0/0:./.:.:0:0:.:.	227,302,0,0:1:1:2:0/0:./.:.:0:0:.:.
chr2_ref_v2	750166	.	G	A	.	PASS	IntersectsRepeat=1;RepeatCorrectionApplied=0	SAC:ACF:DF:PD:GT:SGT:SF:SV:SIG:MT:PAC	20,35,20,37:1:1:2:0/1:./.:.:0	37,50,34,45:1:1:2:0/1:./.:.:0:0:.:.	44,49,44,34:1:1:2:0/1:0/0:0.125:0:0:.:.	48,48,46,42:1:1:2:0/1:./.:.:0:0:.:.	110,78,105,85:1:1:2:0/1:./.:.:0:0:.:.
chr2_ref_v2	750511	.	A	G	.	PASS	IntersectsRepeat=0;RepeatCorrectionApplied=0	SAC:ACF:DF:PD:GT:SGT:SF:SV:SIG:MT:PAC	30,28,25,23:1:1:2:0/1:0/0:0.125:0	34,35,41,49:1:1:2:0/1:1/1:0.125:0:0:.:.	43,43,34,38:1:1:2:0/1:0/0:0.125:0:0:.:.	52,32,56,30:1:1:2:0/1:./.:.:0:0:.:.	91,76,115,94:1:1:2:0/1:1/1:0.125:0:0:.:.
chr2_ref_v2	751179	.	CA	C,CAA	.	PASS	IntersectsRepeat=1;RepeatCorrectionApplied=1	SAC:ACF:DF:PD:GT:SGT:SF:SV:SIG:MT:PAC	18,4,4,1,3,9:1:1:2:0/2:0/0:0.25:0	43,14,6,5,6,7:1:1:2:2/2:0/2:0.5:0:0:.:.	23,12,42,24,3,10:1:1:2:0/1:1/2:0.25:0:1:g.751179_751181AA>:0	29,11,36,25,6,7:1:1:2:0/1:0/2:0.25:0:1:g.751179_751181AA>:0	82,37,27,17,27,35:1:1:2:0/2:2/2:0.125:0:0:.:.
chr2_ref_v2	752270	.	G	T	.	PASS	IntersectsRepeat=1;RepeatCorrectionApplied=0	SAC:ACF:DF:PD:GT:SGT:SF:SV:SIG:MT:PAC	64,48,0,0:1:1:2:0/0:./.:.:0	73,58,0,0:1:1:2:0/0:./.:.:0:0:.:.	28,30,35,27:1:1:2:0/1:./.:.:0:1:g.752270G>T:0	58,81,0,0:1:1:2:0/0:./.:.:0:0:.:.	176,242,0,0:1:1:2:0/0:./.:.:0:0:.:.
chr2_ref_v2	756686	.	G	T	.	PASS	IntersectsRepeat=0;RepeatCorrectionApplied=0	SAC:ACF:DF:PD:GT:SGT:SF:SV:SIG:MT:PAC	53,66,0,0:1:1:2:0/0:./.:.:0	58,77,0,0:1:1:2:0/0:./.:.:0:0:.:.	64,87,0,0:1:1:2:0/0:./.:.:0:0:.:.	62,104,0,0:1:1:2:0/0:./.:.:0:0:.:.	86,146,71,98:1:1:2:0/1:0/0:0.125:0:1:g.756686G>T:0
chr2_ref_v2	757125	.	AAT	A	.	PASS	IntersectsRepeat=1;RepeatCorrectionApplied=1	SAC:ACF:DF:PD:GT:SGT:SF:SV:SIG:MT:PAC	46,43,3,1:1:1:2:0/0:0/1:0.125:0	49,41,6,10:1:1:2:0/0:0/1:0.25:1:0:.:.	54,42,7,11:1:1:2:0/0:0/1:0.25:0:0:.:.	64,44,4,4:1:1:2:0/0:./.:.:0:0:.:.	143,127,26,16:1:1:2:0/0:0/1:0.125:0:0:.:.
chr2_ref_v2	757761	.	G	A	.	PASS	IntersectsRepeat=0;RepeatCorrectionApplied=0	SAC:ACF:DF:PD:GT:SGT:SF:SV:SIG:MT:PAC	53,61,0,0:1:1:2:0/0:./.:.:0	53,75,0,0:1:1:2:0/0:./.:.:0:0:.:.	73,78,0,0:1:1:2:0/0:./.:.:0:0:.:.	28,50,29,35:1:1:2:0/1:0/0:0.125:0:1:g.757761G>A:0	160,242,0,0:1:1:2:0/0:./.:.:0:0:.:.
chr2_ref_v2	758193	.	G	A	.	PASS	IntersectsRepeat=0;RepeatCorrectionApplied=0	SAC:ACF:DF:PD:GT:SGT:SF:SV:SIG:MT:PAC	26,30,25,25:1:1:2:0/1:./.:.:0	36,38,39,46:1:1:2:0/1:1/1:0.125:0:0:.:.	40,37,37,32:1:1:2:0/1:./.:.:0:0:.:.	48,44,37,42:1:1:2:0/1:0/0:0.125:0:0:.:.	127,104,110,96:1:1:2:0/1:./.:.:0:0:.:.
chr2_ref_v2	758824	.	C	T	.	PASS	IntersectsRepeat=1;RepeatCorrectionApplied=0	SAC:ACF:DF:PD:GT:SGT:SF:SV:SIG:MT:PAC	57,62,0,0:1:1:2:0/0:./.:.:0	57,79,0,0:1:1:2:0/0:./.:.:0:0:.:.	84,73,0,0:1:1:2:0/0:./.:.:0:0:.:.	44,63,41,45:1:1:2:0/1:0/0:0.125:0:1:g.758824C>T:0	197,222,0,0:1:1:2:0/0:./.:.:0:0:.:.
chr2_ref_v2	759812	.	CA	C	.	PASS	IntersectsRepeat=1;RepeatCorrectionApplied=1	SAC:ACF:DF:PD:GT:SGT:SF:SV:SIG:MT:PAC	49,81,0,0:1:1:2:0/0:./.:.:0	71,111,0,0:1:1:2:0/0:./.:.:0:0:.:.	30,52,33,38:1:1:2:0/1:0/0:0.125:0:1:g.759813delA:0	70,105,0,0:1:1:2:0/0:./.:.:0:0:.:.	208,195,0,0:1:1:2:0/0:./.:.:0:0:.:.
chr2_ref_v2	761447	.	G	A	.	PASS	IntersectsRepeat=0;RepeatCorrectionApplied=0	SAC:ACF:DF:PD:GT:SGT:SF:SV:SIG:MT:PAC	64,57,0,0:1:1:2:0/0:./.:.:0	57,33,46,43:1:1:2:0/1:./.:.:0:1:g.761447G>A:0	93,113,0,0:1:1:2:0/0:./.:.:0:0:.:.	107,109,0,0:1:1:2:0/0:./.:.:0:0:.:.	235,289,0,0:1:1:2:0/0:./.:.:0:0:.:.
chr2_ref_v2	761811	.	G	A	.	PASS	IntersectsRepeat=1;RepeatCorrectionApplied=0	SAC:ACF:DF:PD:GT:SGT:SF:SV:SIG:MT:PAC	72,58,0,0:1:1:2:0/0:./.:.:0	91,96,0,0:1:1:2:0/0:./.:.:0:0:.:.	59,76,0,0:1:1:2:0/0:./.:.:0:0:.:.	42,41,49,41:1:1:2:0/1:./.:.:0:1:g.761811G>A:0	234,229,0,0:1:1:2:0/0:./.:.:0:0:.:.
chr2_ref_v2	762441	.	G	GAACAAGATGAAGAAAATA	.	PASS	IntersectsRepeat=0;RepeatCorrectionApplied=0	SAC:ACF:DF:PD:GT:SGT:SF:SV:SIG:MT:PAC	0,1,16,8:1:1:2:1/1:0/1:0.125:0	0,0,17,16:1:1:2:1/1:./.:.:0:0:.:.	0,0,19,11:1:1:2:1/1:./.:.:0:0:.:.	1,1,27,16:1:1:2:1/1:./.:.:0:0:.:.	1,3,66,64:1:1:2:1/1:./.:.:0:0:.:.
chr2_ref_v2	764130	.	G	A	.	PASS	IntersectsRepeat=0;RepeatCorrectionApplied=0	SAC:ACF:DF:PD:GT:SGT:SF:SV:SIG:MT:PAC	51,56,0,0:1:1:2:0/0:./.:.:0	86,82,0,0:1:1:2:0/0:./.:.:0:0:.:.	115,91,0,0:1:1:2:0/0:./.:.:0:0:.:.	102,84,0,0:1:1:2:0/0:./.:.:0:0:.:.	131,132,148,141:1:1:2:0/1:./.:.:0:1:g.764130G>A:0
chr2_ref_v2	766877	.	C	T	.	PASS	IntersectsRepeat=1;RepeatCorrectionApplied=0	SAC:ACF:DF:PD:GT:SGT:SF:SV:SIG:MT:PAC	49,81,0,0:1:1:2:0/0:./.:.:0	56,87,0,0:1:1:2:0/0:./.:.:0:0:.:.	34,59,39,55:1:1:2:0/1:./.:.:0:1:g.766877C>T:0	76,104,0,0:1:1:2:0/0:./.:.:0:0:.:.	214,231,0,0:1:1:2:0/0:./.:.:0:0:.:.
chr2_ref_v2	767759	.	GA	G,GAA	.	PASS	IntersectsRepeat=1;RepeatCorrectionApplied=1	SAC:ACF:DF:PD:GT:SGT:SF:SV:SIG:MT:PAC	20,34,2,0,1,1:1:1:2:0/0:./.:.:0	32,31,5,3,4,8:1:1:2:0/0:0/2:0.5:0:0:.:.	25,26,53,40,6,5:1:1:2:0/1:1/2:0.125:0:1:g.767760delA:0	58,63,11,9,10,10:1:1:2:0/0:0/2:0.125:0:0:.:.	163,105,25,22,24,18:1:1:2:0/0:0/2:0.25:0:1:.:
chr2_ref_v2	768603	.	C	T	.	PASS	IntersectsRepeat=0;RepeatCorrectionApplied=0	SAC:ACF:DF:PD:GT:SGT:SF:SV:SIG:MT:PAC	33,36,19,20:1:1:2:0/1:0/0:0.25:0	45,39,24,30:1:1:2:0/1:0/0:0.25:0:0:.:.	42,41,46,47:1:1:2:0/1:./.:.:0:0:.:.	39,42,52,30:1:1:2:0/1:./.:.:0:0:.:.	85,110,74,126:1:1:2:0/1:./.:.:0:0:.:.
chr2_ref_v2	768919	.	C	A	.	PASS	IntersectsRepeat=0;RepeatCorrectionApplied=0	SAC:ACF:DF:PD:GT:SGT:SF:SV:SIG:MT:PAC	73,40,0,0:1:1:2:0/0:./.:.:0	110,60,0,0:1:1:2:0/0:./.:.:0:0:.:.	126,83,0,0:1:1:2:0/0:./.:.:0:0:.:.	56,33,53,40:1:1:2:0/1:./.:.:0:1:g.768919C>A:0	313,249,0,0:1:1:2:0/0:./.:.:0:0:.:.
chr2_ref_v2	770657	.	AT	A	.	PASS	IntersectsRepeat=1;RepeatCorrectionApplied=1	SAC:ACF:DF:PD:GT:SGT:SF:SV:SIG:MT:PAC	63,26,1,0:1:1:2:0/0:./.:.:0	77,49,2,1:1:1:2:0/0:./.:.:0:0:.:.	78,52,2,2:1:1:2:0/0:./.:.:0:0:.:.	39,35,54,40:1:1:2:0/1:1/1:0.125:0:1:g.770658delT:0	202,156,6,4:1:1:2:0/0:./.:.:0:0:.:.
chr2_ref_v2	770841	.	T	C	.	PASS	IntersectsRepeat=0;RepeatCorrectionApplied=0	SAC:ACF:DF:PD:GT:SGT:SF:SV:SIG:MT:PAC	80,75,0,0:1:1:2:0/0:./.:.:0	89,101,0,0:1:1:2:0/0:./.:.:0:0:.:.	78,90,0,0:1:1:2:0/0:./.:.:0:0:.:.	54,51,49,44:1:1:2:0/1:./.:.:0:1:g.770841T>C:0	147,104,138,94:1:1:2:0/1:./.:.:0:1:g.770841T>C:0
chr2_ref_v2	772464	.	G	A	.	PASS	IntersectsRepeat=0;RepeatCorrectionApplied=0	SAC:ACF:DF:PD:GT:SGT:SF:SV:SIG:MT:PAC	73,59,0,0:1:1:2:0/0:./.:.:0	38,40,40,26:1:1:2:0/1:0/0:0.125:0:1:g.772464G>A:0	97,81,0,0:1:1:2:0/0:./.:.:0:0:.:.	96,62,0,0:1:1:2:0/0:./.:.:0:0:.:.	219,178,0,0:1:1:2:0/0:./.:.:0:0:.:.
chr2_ref_v2	772482	.	C	A	.	PASS	IntersectsRepeat=0;RepeatCorrectionApplied=0	SAC:ACF:DF:PD:GT:SGT:SF:SV:SIG:MT:PAC	74,72,0,1:1:1:2:0/0:./.:.:0	74,77,0,0:1:1:2:0/0:./.:.:0:0:.:.	84,80,0,0:1:1:2:0/0:./.:.:0:0:.:.	44,26,41,38:1:1:2:0/1:./.:.:0:1:g.772482C>A:0	221,186,0,0:1:1:2:0/0:./.:.:0:0:.:.
chr2_ref_v2	772653	.	A	C	.	PASS	IntersectsRepeat=0;RepeatCorrectionApplied=0	SAC:ACF:DF:PD:GT:SGT:SF:SV:SIG:MT:PAC	82,76,0,0:1:1:2:0/0:./.:.:0	85,72,0,0:1:1:2:0/0:./.:.:0:0:.:.	48,45,50,43:1:1:2:0/1:./.:.:0:1:g.772653A>C:0	105,73,0,0:1:1:2:0/0:./.:.:0:0:.:.	204,205,0,0:1:1:2:0/0:./.:.:0:0:.:.
chr2_ref_v2	773668	.	CA	C	.	PASS	IntersectsRepeat=1;RepeatCorrectionApplied=1	SAC:ACF:DF:PD:GT:SGT:SF:SV:SIG:MT:PAC	23,44,2,1:1:1:2:0/0:./.:.:0	29,45,29,49:1:1:2:0/1:./.:.:0:1:g.773669delA:0	56,109,3,6:1:1:2:0/0:./.:.:0:0:.:.	77,104,5,1:1:1:2:0/0:./.:.:0:0:.:.	154,276,14,12:1:1:2:0/0:./.:.:0:0:.:.
chr2_ref_v2	773735	.	T	A	.	PASS	IntersectsRepeat=0;RepeatCorrectionApplied=0	SAC:ACF:DF:PD:GT:SGT:SF:SV:SIG:MT:PAC	57,56,0,0:1:1:2:0/0:./.:.:0	69,82,0,0:1:1:2:0/0:./.:.:0:0:.:.	104,90,0,0:1:1:2:0/0:./.:.:0:0:.:.	45,48,42,50:1:1:2:0/1:./.:.:0:1:g.773735T>A:0	256,212,0,0:1:1:2:0/0:./.:.:0:0:.:.
chr2_ref_v2	773766	.	AT	A	.	PASS	IntersectsRepeat=1;RepeatCorrectionApplied=1	SAC:ACF:DF:PD:GT:SGT:SF:SV:SIG:MT:PAC	48,43,1,0:1:1:2:0/0:./.:.:0	81,57,1,2:1:1:2:0/0:./.:.:0:0:.:.	105,78,15,7:1:1:2:0/0:./.:.:0:0:.:.	72,80,6,7:1:1:2:0/0:./.:.:0:0:.:.	216,147,25,21:1:1:2:0/0:./.:.:0:1:.:
chr2_ref_v2	773813	.	G	T	.	PASS	IntersectsRepeat=0;RepeatCorrectionApplied=0	SAC:ACF:DF:PD:GT:SGT:SF:SV:SIG:MT:PAC	76,39,1,0:1:1:2:0/0:./.:.:0	96,55,0,0:1:1:2:0/0:./.:.:0:0:.:.	56,39,68,47:1:1:2:0/1:1/1:0.125:0:1:g.773813G>T:0	93,72,0,0:1:1:2:0/0:./.:.:0:0:.:.	241,204,2,0:1:1:2:0/0:./.:.:0:0:.:.
chr2_ref_v2	774634	.	CA	C	.	PASS	IntersectsRepeat=1;RepeatCorrectionApplied=1	SAC:ACF:DF:PD:GT:SGT:SF:SV:SIG:MT:PAC	7,9,3,3:1:1:2:0/0:./.:.:0	3,10,24,8:1:1:2:0/1:0/0:0.25:0:0:.:.	28,33,17,9:1:1:2:0/0:./.:.:0:0:.:.	32,29,19,6:1:1:2:0/0:./.:.:0:0:.:.	42,22,75,34:1:1:2:0/1:0/0:0.25:0:1:g.774635delA:0
chr2_ref_v2	774699	.	C	T	.	PASS	IntersectsRepeat=0;RepeatCorrectionApplied=0	SAC:ACF:DF:PD:GT:SGT:SF:SV:SIG:MT:PAC	35,49,0,0:1:1:2:0/0:./.:.:0	53,74,0,0:1:1:2:0/0:./.:.:0:0:.:.	57,65,0,0:1:1:2:0/0:./.:.:0:0:.:.	55,86,0,1:1:1:2:0/0:./.:.:0:0:.:.	92,122,98,111:1:1:2:0/1:./.:.:0:1:g.774699C>T:0
chr2_ref_v2	775839	.	C	T	.	PASS	IntersectsRepeat=0;RepeatCorrectionApplied=0	SAC:ACF:DF:PD:GT:SGT:SF:SV:SIG:MT:PAC	65,61,0,0:1:1:2:0/0:./.:.:0	107,78,0,0:1:1:2:0/0:./.:.:0:0:.:.	96,75,0,1:1:1:2:0/0:./.:.:0:0:.:.	77,71,0,0:1:1:2:0/0:./.:.:0:0:.:.	109,108,120,118:1:1:2:0/1:./.:.:0:1:g.775839C>T:0
chr2_ref_v2	776679	.	G	A	.	PASS	IntersectsRepeat=0;RepeatCorrectionApplied=0	SAC:ACF:DF:PD:GT:SGT:SF:SV:SIG:MT:PAC	40,50,0,0:1:1:2:0/0:./.:.:0	51,75,0,0:1:1:2:0/0:./.:.:0:0:.:.	40,51,44,30:1:1:2:0/1:0/0:0.125:0:1:g.776679G>A:0	73,90,0,0:1:1:2:0/0:./.:.:0:0:.:.	204,224,1,1:1:1:2:0/0:./.:.:0:0:.:.
chr2_ref_v2	777871	.	ATT	A,AT	.	PASS	IntersectsRepeat=1;RepeatCorrectionApplied=1	SAC:ACF:DF:PD:GT:SGT:SF:SV:SIG:MT:PAC	42,16,2,0,6,0:1:1:2:0/0:0/1:0.125:0	1,1,10,10,41,30:1:1:2:2/2:./.:.:0:1:g.777872delT,g.777872delT:0,1	21,23,15,12,30,27:1:1:2:0/2:0/1:0.125:0:1:g.777872delT:0	25,22,20,8,35,18:1:1:2:0/2:0/1:0.25:0:1:g.777872delT:0	59,40,91,74,28,19:1:1:2:0/1:1/1:0.125:0:1:g.777872_777873delTT:0
chr2_ref_v2	777968	.	C	T	.	PASS	IntersectsRepeat=1;RepeatCorrectionApplied=0	SAC:ACF:DF:PD:GT:SGT:SF:SV:SIG:MT:PAC	58,60,0,0:1:1:2:0/0:./.:.:0	72,62,0,0:1:1:2:0/0:./.:.:0:0:.:.	65,40,56,43:1:1:2:0/1:./.:.:0:1:g.777968C>T:0	103,110,0,0:1:1:2:0/0:./.:.:0:0:.:.	218,240,0,0:1:1:2:0/0:./.:.:0:0:.:.
chr2_ref_v2	784420	.	G	T	.	PASS	IntersectsRepeat=0;RepeatCorrectionApplied=0	SAC:ACF:DF:PD:GT:SGT:SF:SV:SIG:MT:PAC	47,39,0,0:1:1:2:0/0:./.:.:0	71,62,0,0:1:1:2:0/0:./.:.:0:0:.:.	99,84,0,0:1:1:2:0/0:./.:.:0:0:.:.	41,54,43,43:1:1:2:0/1:./.:.:0:1:g.784420G>T:0	298,235,0,0:1:1:2:0/0:./.:.:0:0:.:.
chr2_ref_v2	784678	.	CTT	C,CT	.	PASS	IntersectsRepeat=1;RepeatCorrectionApplied=1	SAC:ACF:DF:PD:GT:SGT:SF:SV:SIG:MT:PAC	24,29,1,1,6,5:1:1:2:0/0:./.:.:0	26,24,7,3,34,22:1:1:2:0/0:0/2:0.5:0:1:.:	28,23,48,40,9,8:1:1:2:0/1:1/1:0.25:0:1:g.784679_784680delTT:0	39,36,35,36,17,13:1:1:2:0/1:0/0:0.125:0:1:g.784679_784680delTT:0	153,151,17,20,34,28:1:1:2:0/0:0/1:0.25:1:0:.:.
chr2_ref_v2	784789	.	GA	G	.	PASS	IntersectsRepeat=1;RepeatCorrectionApplied=1	SAC:ACF:DF:PD:GT:SGT:SF:SV:SIG:MT:PAC	15,17,16,22:1:1:2:0/1:./.:.:0	2,3,52,64:1:1:2:1/1:./.:.:0:1:g.784790delA:1	48,46,45,46:1:1:2:0/1:0/0:0.25:0:0:.:.	60,47,51,48:1:1:2:0/1:0/0:0.25:0:0:.:.	13,19,218,145:1:1:2:1/1:0/1:0.125:0:1:g.784790delA:1
chr2_ref_v2	785564	.	G	T	.	PASS	IntersectsRepeat=0;RepeatCorrectionApplied=0	SAC:ACF:DF:PD:GT:SGT:SF:SV:SIG:MT:PAC	49,64,0,0:1:1:2:0/0:./.:.:0	51,76,0,0:1:1:2:0/0:./.:.:0:0:.:.	86,87,0,0:1:1:2:0/0:./.:.:0:0:.:.	30,45,35,48:1:1:2:0/1:./.:.:0:1:g.785564G>T:0	196,198,0,0:1:1:2:0/0:./.:.:0:0:.:.
chr2_ref_v2	785819	.	AT	A,ATT	.	PASS	IntersectsRepeat=1;RepeatCorrectionApplied=1	SAC:ACF:DF:PD:GT:SGT:SF:SV:SIG:MT:PAC	33,15,3,2,2,1:1:1:2:0/0:./.:.:0	54,31,3,0,2,3:1:1:2:0/0:./.:.:0:0:.:.	43,40,12,11,3,4:1:1:2:0/0:./.:.:0:0:.:.	35,18,3,5,32,29:1:1:2:0/2:2/2:0.25:0:1:g.785819_785820insT:0	69,57,13,7,63,62:1:1:2:0/2:2/2:0.25:0:1:g.785819_785820insT:0
chr2_ref_v2	785913	.	G	T	.	PASS	IntersectsRepeat=0;RepeatCorrectionApplied=0	SAC:ACF:DF:PD:GT:SGT:SF:SV:SIG:MT:PAC	51,61,0,0:1:1:2:0/0:./.:.:0	69,56,0,0:1:1:2:0/0:./.:.:0:0:.:.	63,73,0,0:1:1:2:0/0:./.:.:0:0:.:.	33,58,41,46:1:1:2:0/1:./.:.:0:1:g.785913G>T:0	193,199,0,0:1:1:2:0/0:./.:.:0:0:.:.
chr2_ref_v2	788693	.	C	T	.	PASS	IntersectsRepeat=1;RepeatCorrectionApplied=0	SAC:ACF:DF:PD:GT:SGT:SF:SV:SIG:MT:PAC	60,46,0,0:1:1:2:0/0:./.:.:0	55,58,0,0:1:1:2:0/0:./.:.:0:0:.:.	79,97,1,0:1:1:2:0/0:./.:.:0:0:.:.	70,81,0,0:1:1:2:0/0:./.:.:0:0:.:.	112,101,106,94:1:1:2:0/1:./.:.:0:1:g.788693C>T:0
chr2_ref_v2	789806	.	G	T	.	PASS	IntersectsRepeat=0;RepeatCorrectionApplied=0	SAC:ACF:DF:PD:GT:SGT:SF:SV:SIG:MT:PAC	65,63,0,0:1:1:2:0/0:./.:.:0	65,78,0,1:1:1:2:0/0:./.:.:0:0:.:.	43,38,38,41:1:1:2:0/1:./.:.:0:1:g.789806G>T:0	93,109,0,0:1:1:2:0/0:./.:.:0:0:.:.	212,249,0,0:1:1:2:0/0:./.:.:0:0:.:.
chr2_ref_v2	794187	.	G	A	.	PASS	IntersectsRepeat=0;RepeatCorrectionApplied=0	SAC:ACF:DF:PD:GT:SGT:SF:SV:SIG:MT:PAC	63,65,0,0:1:1:2:0/0:./.:.:0	66,73,0,0:1:1:2:0/0:./.:.:0:0:.:.	49,28,49,43:1:1:2:0/1:1/1:0.125:0:1:g.794187G>A:0	113,73,0,0:1:1:2:0/0:./.:.:0:0:.:.	224,181,0,0:1:1:2:0/0:./.:.:0:0:.:.
chr2_ref_v2	796510	.	CT	C,CTT	.	PASS	IntersectsRepeat=1;RepeatCorrectionApplied=1	SAC:ACF:DF:PD:GT:SGT:SF:SV:SIG:MT:PAC	26,49,5,2,3,5:1:1:2:0/0:0/2:0.125:0	42,61,6,2,2,10:1:1:2:0/0:0/2:0.25:0:0:.:.	38,56,51,60,5,9:1:1:2:0/1:0/0:0.125:0:1:g.796511delT:0	60,98,14,21,8,17:1:1:2:0/0:0/2:0.125:0:0:.:.	120,229,15,34,26,40:1:1:2:0/0:0/2:0.25:0:0:.:.
chr2_ref_v2	796586	.	TA	T	.	PASS	IntersectsRepeat=1;RepeatCorrectionApplied=1	SAC:ACF:DF:PD:GT:SGT:SF:SV:SIG:MT:PAC	31,31,8,7:1:1:2:0/0:0/1:0.125:0	34,26,31,34:1:1:2:0/1:0/0:0.25:0:1:g.796587delA:0	89,110,9,20:1:1:2:0/0:./.:.:0:0:.:.	90,93,6,11:1:1:2:0/0:./.:.:0:0:.:.	102,88,95,106:1:1:2:0/1:0/0:0.25:0:1:g.796587delA:0
chr2_ref_v2	800133	.	G	A	.	PASS	IntersectsRepeat=0;RepeatCorrectionApplied=0	SAC:ACF:DF:PD:GT:SGT:SF:SV:SIG:MT:PAC	57,54,0,0:1:1:2:0/0:./.:.:0	61,68,0,0:1:1:2:0/0:./.:.:0:0:.:.	83,73,0,0:1:1:2:0/0:./.:.:0:0:.:.	41,48,42,35:1:1:2:0/1:0/0:0.125:0:1:g.800133G>A:0	190,196,0,0:1:1:2:0/0:./.:.:0:0:.:.
chr2_ref_v2	800337	.	G	T	.	PASS	IntersectsRepeat=0;RepeatCorrectionApplied=0	SAC:ACF:DF:PD:GT:SGT:SF:SV:SIG:MT:PAC	46,52,0,0:1:1:2:0/0:./.:.:0	55,57,0,0:1:1:2:0/0:./.:.:0:0:.:.	55,49,64,55:1:1:2:0/1:1/1:0.125:0:1:g.800337G>T:0	122,106,0,0:1:1:2:0/0:./.:.:0:0:.:.	267,249,1,0:1:1:2:0/0:./.:.:0:0:.:.
chr2_ref_v2	802019	.	G	T	.	PASS	IntersectsRepeat=0;RepeatCorrectionApplied=0	SAC:ACF:DF:PD:GT:SGT:SF:SV:SIG:MT:PAC	87,68,0,0:1:1:2:0/0:./.:.:0	114,110,0,1:1:1:2:0/0:./.:.:0:0:.:.	52,59,48,56:1:1:2:0/1:./.:.:0:1:g.802019G>T:0	91,106,0,0:1:1:2:0/0:./.:.:0:0:.:.	239,231,0,0:1:1:2:0/0:./.:.:0:0:.:.
chr2_ref_v2	809433	.	GAAAA	G,GAA,GA,GAAA	.	PASS	IntersectsRepeat=1;RepeatCorrectionApplied=1	SAC:ACF:DF:PD:GT:SGT:SF:SV:SIG:MT:PAC	1,1,0,0,0,1,0,0,0,6:1:1:2:./.:./.:.:0	0,1,0,0,2,7,0,1,0,3:1:1:2:./.:./.:.:0:0:.:.	0,0,1,10,1,0,1,2,6,10:1:1:2:1/4:3/4:0.25:0:0:.:.	2,1,0,0,1,4,0,0,7,6:1:1:2:4/4:0/4:0.125:0:0:.:.	2,2,1,8,3,23,8,17,1,1:1:1:2:2/3:1/2:0.125:0:0:.:.
chr2_ref_v2	809449	.	CT	C	.	PASS	IntersectsRepeat=1;RepeatCorrectionApplied=1	SAC:ACF:DF:PD:GT:SGT:SF:SV:SIG:MT:PAC	2,11,0,0:1:1:2:./.:./.:.:0	3,12,0,6:1:1:2:0/0:./.:.:0:0:.:.	8,19,0,8:1:1:2:0/0:./.:.:0:0:.:.	5,23,0,4:1:1:2:0/0:./.:.:0:0:.:.	12,58,0,9:1:1:2:0/0:./.:.:0:0:.:.
chr2_ref_v2	810870	.	G	C	.	PASS	IntersectsRepeat=0;RepeatCorrectionApplied=0	SAC:ACF:DF:PD:GT:SGT:SF:SV:SIG:MT:PAC	0,0,0,0:0:1:2:./.:./.:.:0	0,0,0,0:0:1:2:./.:./.:.:0:0:.:.	0,0,1,1:1:1:2:./.:./.:.:0:0:.:.	0,0,0,0:0:1:2:./.:./.:.:0:0:.:.	0,0,0,0:0:1:2:./.:./.:.:0:0:.:.
chr2_ref_v2	810940	.	T	C	.	PASS	IntersectsRepeat=0;RepeatCorrectionApplied=0	SAC:ACF:DF:PD:GT:SGT:SF:SV:SIG:MT:PAC	0,0,0,0:0:1:2:./.:./.:.:0	0,0,0,0:0:1:2:./.:./.:.:0:0:.:.	0,0,1,1:1:1:2:./.:./.:.:0:0:.:.	0,0,0,0:0:1:2:./.:./.:.:0:0:.:.	0,0,0,0:0:1:2:./.:./.:.:0:0:.:.
chr2_ref_v2	810941	.	A	G	.	PASS	IntersectsRepeat=0;RepeatCorrectionApplied=0	SAC:ACF:DF:PD:GT:SGT:SF:SV:SIG:MT:PAC	0,0,0,0:0:1:2:./.:./.:.:0	0,0,0,0:0:1:2:./.:./.:.:0:0:.:.	0,0,1,1:1:1:2:./.:./.:.:0:0:.:.	0,0,0,0:0:1:2:./.:./.:.:0:0:.:.	0,0,0,0:0:1:2:./.:./.:.:0:0:.:.
chr3_ref_v2	441	.	T	C	.	ExcRegion	IntersectsRepeat=1;RepeatCorrectionApplied=0	SAC:ACF:DF:PD:GT:SGT:SF:SV:SIG:MT:PAC	0,0,0,0:0:1:2:./.:./.:.:0	0,0,0,0:0:1:2:./.:./.:.:0:0:.:.	0,0,1,1:1:1:2:./.:./.:.:0:0:.:.	0,0,0,0:0:1:2:./.:./.:.:0:0:.:.	0,0,3,1:1:1:2:./.:./.:.:0:0:.:.
chr3_ref_v2	445	.	C	G	.	ExcRegion	IntersectsRepeat=0;RepeatCorrectionApplied=0	SAC:ACF:DF:PD:GT:SGT:SF:SV:SIG:MT:PAC	0,0,0,0:0:1:2:./.:./.:.:0	0,0,0,0:0:1:2:./.:./.:.:0:0:.:.	0,0,1,1:1:1:2:./.:./.:.:0:0:.:.	0,0,0,0:0:1:2:./.:./.:.:0:0:.:.	0,0,3,1:1:1:2:./.:./.:.:0:0:.:.
chr3_ref_v2	513	.	A	AAGTT	.	ExcRegion	IntersectsRepeat=1;RepeatCorrectionApplied=0	SAC:ACF:DF:PD:GT:SGT:SF:SV:SIG:MT:PAC	0,0,0,0:0:1:2:./.:./.:.:0	0,0,0,0:0:1:2:./.:./.:.:0:0:.:.	0,0,0,1:0:1:2:./.:./.:.:0:0:.:.	0,0,0,0:0:1:2:./.:./.:.:0:0:.:.	0,0,0,3:0:1:2:./.:./.:.:0:0:.:.
chr3_ref_v2	515	.	CCCAT	C	.	ExcRegion	IntersectsRepeat=0;RepeatCorrectionApplied=0	SAC:ACF:DF:PD:GT:SGT:SF:SV:SIG:MT:PAC	0,0,0,0:0:1:2:./.:./.:.:0	0,0,0,0:0:1:2:./.:./.:.:0:0:.:.	0,0,0,0:0:1:2:./.:./.:.:0:0:.:.	0,0,0,0:0:1:2:./.:./.:.:0:0:.:.	0,0,0,3:0:1:2:./.:./.:.:0:0:.:.
chr3_ref_v2	688	.	C	T	.	ExcRegion	IntersectsRepeat=1;RepeatCorrectionApplied=0	SAC:ACF:DF:PD:GT:SGT:SF:SV:SIG:MT:PAC	0,0,0,0:0:1:2:./.:./.:.:0	0,0,0,0:0:1:2:./.:./.:.:0:0:.:.	0,0,1,1:1:1:2:./.:./.:.:0:0:.:.	0,0,0,0:0:1:2:./.:./.:.:0:0:.:.	0,1,0,0:0:1:2:./.:./.:.:0:0:.:.
chr3_ref_v2	719	.	T	A	.	ExcRegion	IntersectsRepeat=0;RepeatCorrectionApplied=0	SAC:ACF:DF:PD:GT:SGT:SF:SV:SIG:MT:PAC	0,0,0,0:0:1:2:./.:./.:.:0	0,0,0,0:0:1:2:./.:./.:.:0:0:.:.	0,0,0,0:0:1:2:./.:./.:.:0:0:.:.	0,0,0,0:0:1:2:./.:./.:.:0:0:.:.	0,0,0,1:0:1:2:./.:./.:.:0:0:.:.
chr3_ref_v2	720	.	C	T	.	ExcRegion	IntersectsRepeat=0;RepeatCorrectionApplied=0	SAC:ACF:DF:PD:GT:SGT:SF:SV:SIG:MT:PAC	0,0,0,0:0:1:2:./.:./.:.:0	0,0,0,0:0:1:2:./.:./.:.:0:0:.:.	0,0,0,0:0:1:2:./.:./.:.:0:0:.:.	0,0,0,0:0:1:2:./.:./.:.:0:0:.:.	0,0,0,1:0:1:2:./.:./.:.:0:0:.:.
chr3_ref_v2	881	.	G	C	.	ExcRegion	IntersectsRepeat=0;RepeatCorrectionApplied=0	SAC:ACF:DF:PD:GT:SGT:SF:SV:SIG:MT:PAC	0,0,0,0:0:1:2:./.:./.:.:0	0,0,0,0:0:1:2:./.:./.:.:0:0:.:.	1,1,0,0:1:1:2:./.:./.:.:0:0:.:.	0,0,1,0:0:1:2:./.:./.:.:0:0:.:.	0,0,2,0:0:1:2:./.:./.:.:0:0:.:.
chr3_ref_v2	887	.	C	A	.	ExcRegion	IntersectsRepeat=0;RepeatCorrectionApplied=0	SAC:ACF:DF:PD:GT:SGT:SF:SV:SIG:MT:PAC	0,0,0,0:0:1:2:./.:./.:.:0	0,0,0,0:0:1:2:./.:./.:.:0:0:.:.	1,1,0,0:1:1:2:./.:./.:.:0:0:.:.	0,0,1,0:0:1:2:./.:./.:.:0:0:.:.	0,0,2,0:0:1:2:./.:./.:.:0:0:.:.
chr3_ref_v2	888	.	G	T	.	ExcRegion	IntersectsRepeat=0;RepeatCorrectionApplied=0	SAC:ACF:DF:PD:GT:SGT:SF:SV:SIG:MT:PAC	0,0,0,0:0:1:2:./.:./.:.:0	0,0,0,0:0:1:2:./.:./.:.:0:0:.:.	0,0,1,1:1:1:2:./.:./.:.:0:0:.:.	1,0,0,0:0:1:2:./.:./.:.:0:0:.:.	2,0,0,0:0:1:2:./.:./.:.:0:0:.:.
chr3_ref_v2	890	.	C	CCACG	.	ExcRegion	IntersectsRepeat=0;RepeatCorrectionApplied=0	SAC:ACF:DF:PD:GT:SGT:SF:SV:SIG:MT:PAC	0,0,0,0:0:1:2:./.:./.:.:0	0,0,0,0:0:1:2:./.:./.:.:0:0:.:.	0,0,1,0:0:1:2:./.:./.:.:0:0:.:.	0,0,1,0:0:1:2:./.:./.:.:0:0:.:.	0,0,2,0:0:1:2:./.:./.:.:0:0:.:.
chr3_ref_v2	910	.	C	T	.	ExcRegion	IntersectsRepeat=1;RepeatCorrectionApplied=0	SAC:ACF:DF:PD:GT:SGT:SF:SV:SIG:MT:PAC	0,0,0,0:0:1:2:./.:./.:.:0	0,0,0,0:0:1:2:./.:./.:.:0:0:.:.	2,0,1,1:1:1:2:./.:./.:.:0:0:.:.	2,0,0,0:0:1:2:./.:./.:.:0:0:.:.	2,1,0,0:1:1:2:./.:./.:.:0:0:.:.
chr3_ref_v2	918	.	C	T	.	ExcRegion	IntersectsRepeat=1;RepeatCorrectionApplied=0	SAC:ACF:DF:PD:GT:SGT:SF:SV:SIG:MT:PAC	0,0,0,0:0:1:2:./.:./.:.:0	0,0,0,0:0:1:2:./.:./.:.:0:0:.:.	2,0,1,1:1:1:2:./.:./.:.:0:0:.:.	2,0,0,0:0:1:2:./.:./.:.:0:0:.:.	3,1,0,0:1:1:2:./.:./.:.:0:0:.:.
chr3_ref_v2	922	.	C	T	.	ExcRegion	IntersectsRepeat=0;RepeatCorrectionApplied=0	SAC:ACF:DF:PD:GT:SGT:SF:SV:SIG:MT:PAC	0,0,0,0:0:1:2:./.:./.:.:0	0,0,0,0:0:1:2:./.:./.:.:0:0:.:.	1,1,2,0:1:1:2:./.:./.:.:0:0:.:.	0,0,3,0:0:1:2:./.:./.:.:0:0:.:.	0,0,3,1:1:1:2:./.:./.:.:0:0:.:.
chr3_ref_v2	923	.	G	C	.	ExcRegion	IntersectsRepeat=0;RepeatCorrectionApplied=0	SAC:ACF:DF:PD:GT:SGT:SF:SV:SIG:MT:PAC	0,0,0,0:0:1:2:./.:./.:.:0	0,0,0,0:0:1:2:./.:./.:.:0:0:.:.	2,0,1,1:1:1:2:./.:./.:.:0:0:.:.	3,0,0,0:0:1:2:./.:./.:.:0:0:.:.	3,1,0,0:1:1:2:./.:./.:.:0:0:.:.
chr3_ref_v2	924	.	G	A	.	ExcRegion	IntersectsRepeat=0;RepeatCorrectionApplied=0	SAC:ACF:DF:PD:GT:SGT:SF:SV:SIG:MT:PAC	0,0,0,0:0:1:2:./.:./.:.:0	0,0,0,0:0:1:2:./.:./.:.:0:0:.:.	1,1,2,0:1:1:2:./.:./.:.:0:0:.:.	0,0,3,0:0:1:2:./.:./.:.:0:0:.:.	0,0,3,1:1:1:2:./.:./.:.:0:0:.:.
chr3_ref_v2	927	.	A	G	.	ExcRegion	IntersectsRepeat=1;RepeatCorrectionApplied=0	SAC:ACF:DF:PD:GT:SGT:SF:SV:SIG:MT:PAC	0,0,0,0:0:1:2:./.:./.:.:0	0,0,0,0:0:1:2:./.:./.:.:0:0:.:.	0,0,3,1:1:1:2:./.:./.:.:0:0:.:.	0,0,3,0:0:1:2:./.:./.:.:0:0:.:.	0,0,3,1:1:1:2:./.:./.:.:0:0:.:.
chr3_ref_v2	929	.	A	C	.	ExcRegion	IntersectsRepeat=1;RepeatCorrectionApplied=0	SAC:ACF:DF:PD:GT:SGT:SF:SV:SIG:MT:PAC	0,0,0,0:0:1:2:./.:./.:.:0	0,0,0,0:0:1:2:./.:./.:.:0:0:.:.	0,0,3,1:1:1:2:./.:./.:.:0:0:.:.	0,0,3,0:0:1:2:./.:./.:.:0:0:.:.	0,0,3,1:1:1:2:./.:./.:.:0:0:.:.
chr3_ref_v2	949	.	C	T	.	ExcRegion	IntersectsRepeat=0;RepeatCorrectionApplied=0	SAC:ACF:DF:PD:GT:SGT:SF:SV:SIG:MT:PAC	0,0,0,0:0:1:2:./.:./.:.:0	0,0,0,0:0:1:2:./.:./.:.:0:0:.:.	0,0,3,0:0:1:2:./.:./.:.:0:0:.:.	0,0,3,0:0:1:2:./.:./.:.:0:0:.:.	0,0,2,1:1:1:2:./.:./.:.:0:0:.:.
chr3_ref_v2	977	.	C	T	.	ExcRegion	IntersectsRepeat=1;RepeatCorrectionApplied=0	SAC:ACF:DF:PD:GT:SGT:SF:SV:SIG:MT:PAC	0,0,0,0:0:1:2:./.:./.:.:0	0,0,0,0:0:1:2:./.:./.:.:0:0:.:.	0,0,4,0:0:1:2:./.:./.:.:0:0:.:.	0,0,2,0:0:1:2:./.:./.:.:0:0:.:.	0,0,5,0:0:1:2:./.:./.:.:0:0:.:.
chr3_ref_v2	978	.	A	G	.	ExcRegion	IntersectsRepeat=1;RepeatCorrectionApplied=0	SAC:ACF:DF:PD:GT:SGT:SF:SV:SIG:MT:PAC	0,0,0,0:0:1:2:./.:./.:.:0	0,0,0,0:0:1:2:./.:./.:.:0:0:.:.	0,0,4,0:0:1:2:./.:./.:.:0:0:.:.	0,0,2,0:0:1:2:./.:./.:.:0:0:.:.	0,0,5,0:0:1:2:./.:./.:.:0:0:.:.
chr3_ref_v2	980	.	T	C	.	ExcRegion	IntersectsRepeat=1;RepeatCorrectionApplied=0	SAC:ACF:DF:PD:GT:SGT:SF:SV:SIG:MT:PAC	0,0,0,0:0:1:2:./.:./.:.:0	0,0,0,0:0:1:2:./.:./.:.:0:0:.:.	0,0,5,0:0:1:2:./.:./.:.:0:0:.:.	0,0,2,0:0:1:2:./.:./.:.:0:0:.:.	0,0,5,0:0:1:2:./.:./.:.:0:0:.:.
chr3_ref_v2	988	.	A	G	.	ExcRegion	IntersectsRepeat=0;RepeatCorrectionApplied=0	SAC:ACF:DF:PD:GT:SGT:SF:SV:SIG:MT:PAC	0,0,0,0:0:1:2:./.:./.:.:0	0,0,0,0:0:1:2:./.:./.:.:0:0:.:.	0,0,4,0:0:1:2:./.:./.:.:0:0:.:.	0,0,2,0:0:1:2:./.:./.:.:0:0:.:.	0,0,6,0:0:1:2:./.:./.:.:0:0:.:.
chr3_ref_v2	1001	.	A	T	.	ExcRegion	IntersectsRepeat=1;RepeatCorrectionApplied=0	SAC:ACF:DF:PD:GT:SGT:SF:SV:SIG:MT:PAC	0,0,0,0:0:1:2:./.:./.:.:0	0,0,0,0:0:1:2:./.:./.:.:0:0:.:.	0,0,6,0:0:1:2:./.:./.:.:0:0:.:.	0,0,2,0:0:1:2:./.:./.:.:0:0:.:.	0,0,9,0:0:1:2:./.:./.:.:0:0:.:.
chr3_ref_v2	1004	.	C	T	.	ExcRegion	IntersectsRepeat=1;RepeatCorrectionApplied=0	SAC:ACF:DF:PD:GT:SGT:SF:SV:SIG:MT:PAC	0,0,0,0:0:1:2:./.:./.:.:0	0,0,0,0:0:1:2:./.:./.:.:0:0:.:.	0,0,5,0:0:1:2:./.:./.:.:0:0:.:.	0,0,2,0:0:1:2:./.:./.:.:0:0:.:.	0,0,9,0:0:1:2:./.:./.:.:0:0:.:.
chr3_ref_v2	1021	.	A	T	.	ExcRegion	IntersectsRepeat=1;RepeatCorrectionApplied=0	SAC:ACF:DF:PD:GT:SGT:SF:SV:SIG:MT:PAC	0,0,0,0:0:1:2:./.:./.:.:0	0,0,0,0:0:1:2:./.:./.:.:0:0:.:.	0,0,5,0:0:1:2:./.:./.:.:0:0:.:.	0,0,1,0:0:1:2:./.:./.:.:0:0:.:.	0,0,11,0:0:1:2:./.:./.:.:0:0:.:.
chr3_ref_v2	1024	.	C	A	.	ExcRegion	IntersectsRepeat=1;RepeatCorrectionApplied=0	SAC:ACF:DF:PD:GT:SGT:SF:SV:SIG:MT:PAC	0,0,0,0:0:1:2:./.:./.:.:0	0,0,0,0:0:1:2:./.:./.:.:0:0:.:.	0,0,5,0:0:1:2:./.:./.:.:0:0:.:.	0,0,1,0:0:1:2:./.:./.:.:0:0:.:.	0,0,12,0:0:1:2:./.:./.:.:0:0:.:.
chr3_ref_v2	1025	.	A	G	.	ExcRegion	IntersectsRepeat=1;RepeatCorrectionApplied=0	SAC:ACF:DF:PD:GT:SGT:SF:SV:SIG:MT:PAC	0,0,0,0:0:1:2:./.:./.:.:0	0,0,0,0:0:1:2:./.:./.:.:0:0:.:.	0,0,5,0:0:1:2:./.:./.:.:0:0:.:.	0,0,1,0:0:1:2:./.:./.:.:0:0:.:.	0,0,12,0:0:1:2:./.:./.:.:0:0:.:.
chr3_ref_v2	1026	.	C	A	.	ExcRegion	IntersectsRepeat=1;RepeatCorrectionApplied=0	SAC:ACF:DF:PD:GT:SGT:SF:SV:SIG:MT:PAC	0,0,0,0:0:1:2:./.:./.:.:0	0,0,0,0:0:1:2:./.:./.:.:0:0:.:.	0,0,5,0:0:1:2:./.:./.:.:0:0:.:.	0,0,1,0:0:1:2:./.:./.:.:0:0:.:.	0,0,12,0:0:1:2:./.:./.:.:0:0:.:.
chr3_ref_v2	1064	.	C	T	.	ExcRegion	IntersectsRepeat=0;RepeatCorrectionApplied=0	SAC:ACF:DF:PD:GT:SGT:SF:SV:SIG:MT:PAC	0,0,0,0:0:1:2:./.:./.:.:0	0,0,0,0:0:1:2:./.:./.:.:0:0:.:.	0,0,5,0:0:1:2:./.:./.:.:0:0:.:.	0,0,2,0:0:1:2:./.:./.:.:0:0:.:.	0,0,12,0:0:1:2:./.:./.:.:0:0:.:.
chr3_ref_v2	1068	.	T	C	.	ExcRegion	IntersectsRepeat=1;RepeatCorrectionApplied=0	SAC:ACF:DF:PD:GT:SGT:SF:SV:SIG:MT:PAC	0,0,0,0:0:1:2:./.:./.:.:0	0,0,0,0:0:1:2:./.:./.:.:0:0:.:.	0,0,5,0:0:1:2:./.:./.:.:0:0:.:.	0,0,2,0:0:1:2:./.:./.:.:0:0:.:.	0,0,14,0:0:1:2:./.:./.:.:0:0:.:.
chr3_ref_v2	1069	.	C	T	.	ExcRegion	IntersectsRepeat=1;RepeatCorrectionApplied=0	SAC:ACF:DF:PD:GT:SGT:SF:SV:SIG:MT:PAC	0,0,0,0:0:1:2:./.:./.:.:0	0,0,0,0:0:1:2:./.:./.:.:0:0:.:.	0,0,5,0:0:1:2:./.:./.:.:0:0:.:.	0,0,2,0:0:1:2:./.:./.:.:0:0:.:.	0,0,15,0:0:1:2:./.:./.:.:0:0:.:.
chr3_ref_v2	1076	.	A	T	.	ExcRegion	IntersectsRepeat=1;RepeatCorrectionApplied=0	SAC:ACF:DF:PD:GT:SGT:SF:SV:SIG:MT:PAC	0,0,0,0:0:1:2:./.:./.:.:0	0,0,0,0:0:1:2:./.:./.:.:0:0:.:.	0,0,7,0:0:1:2:./.:./.:.:0:0:.:.	0,0,2,0:0:1:2:./.:./.:.:0:0:.:.	0,0,16,0:0:1:2:./.:./.:.:0:0:.:.
chr3_ref_v2	1077	.	A	T	.	ExcRegion	IntersectsRepeat=1;RepeatCorrectionApplied=0	SAC:ACF:DF:PD:GT:SGT:SF:SV:SIG:MT:PAC	0,0,0,0:0:1:2:./.:./.:.:0	0,0,0,0:0:1:2:./.:./.:.:0:0:.:.	0,0,7,0:0:1:2:./.:./.:.:0:0:.:.	0,0,2,0:0:1:2:./.:./.:.:0:0:.:.	0,0,17,0:0:1:2:./.:./.:.:0:0:.:.
chr3_ref_v2	1080	.	A	C	.	ExcRegion	IntersectsRepeat=1;RepeatCorrectionApplied=0	SAC:ACF:DF:PD:GT:SGT:SF:SV:SIG:MT:PAC	0,0,0,0:0:1:2:./.:./.:.:0	0,0,0,0:0:1:2:./.:./.:.:0:0:.:.	0,0,7,0:0:1:2:./.:./.:.:0:0:.:.	0,0,2,0:0:1:2:./.:./.:.:0:0:.:.	0,0,19,0:0:1:2:./.:./.:.:0:0:.:.
chr3_ref_v2	1081	.	T	G	.	ExcRegion	IntersectsRepeat=1;RepeatCorrectionApplied=0	SAC:ACF:DF:PD:GT:SGT:SF:SV:SIG:MT:PAC	0,0,0,0:0:1:2:./.:./.:.:0	0,0,0,0:0:1:2:./.:./.:.:0:0:.:.	0,0,7,0:0:1:2:./.:./.:.:0:0:.:.	0,0,2,0:0:1:2:./.:./.:.:0:0:.:.	0,0,19,0:0:1:2:./.:./.:.:0:0:.:.
chr3_ref_v2	1083	.	C	A	.	ExcRegion	IntersectsRepeat=0;RepeatCorrectionApplied=0	SAC:ACF:DF:PD:GT:SGT:SF:SV:SIG:MT:PAC	0,0,0,0:0:1:2:./.:./.:.:0	0,0,0,0:0:1:2:./.:./.:.:0:0:.:.	0,0,7,0:0:1:2:./.:./.:.:0:0:.:.	0,0,2,0:0:1:2:./.:./.:.:0:0:.:.	0,0,20,0:0:1:2:./.:./.:.:0:0:.:.
chr3_ref_v2	1091	.	C	CTTTG	.	ExcRegion	IntersectsRepeat=1;RepeatCorrectionApplied=0	SAC:ACF:DF:PD:GT:SGT:SF:SV:SIG:MT:PAC	0,0,0,0:0:1:2:./.:./.:.:0	0,0,0,0:0:1:2:./.:./.:.:0:0:.:.	0,0,6,0:0:1:2:./.:./.:.:0:0:.:.	0,0,2,0:0:1:2:./.:./.:.:0:0:.:.	0,0,23,0:0:1:2:./.:./.:.:0:0:.:.
chr3_ref_v2	1094	.	T	TA	.	ExcRegion	IntersectsRepeat=0;RepeatCorrectionApplied=0	SAC:ACF:DF:PD:GT:SGT:SF:SV:SIG:MT:PAC	0,0,0,0:0:1:2:./.:./.:.:0	0,0,0,0:0:1:2:./.:./.:.:0:0:.:.	0,0,8,0:0:1:2:./.:./.:.:0:0:.:.	0,0,2,0:0:1:2:./.:./.:.:0:0:.:.	0,0,22,0:0:1:2:./.:./.:.:0:0:.:.
chr3_ref_v2	1095	.	C	G	.	ExcRegion	IntersectsRepeat=0;RepeatCorrectionApplied=0	SAC:ACF:DF:PD:GT:SGT:SF:SV:SIG:MT:PAC	0,0,1,0:0:1:2:./.:./.:.:0	0,0,0,0:0:1:2:./.:./.:.:0:0:.:.	0,0,8,0:0:1:2:./.:./.:.:0:0:.:.	0,0,2,0:0:1:2:./.:./.:.:0:0:.:.	0,0,22,0:0:1:2:./.:./.:.:0:0:.:.
chr3_ref_v2	1097	.	ATTGC	A	.	PASS	IntersectsRepeat=0;RepeatCorrectionApplied=0	SAC:ACF:DF:PD:GT:SGT:SF:SV:SIG:MT:PAC	0,0,1,0:0:1:2:./.:./.:.:0	0,0,0,0:0:1:2:./.:./.:.:0:0:.:.	0,0,8,0:0:1:2:./.:./.:.:0:0:.:.	0,0,2,0:0:1:2:./.:./.:.:0:0:.:.	0,0,20,0:0:1:2:1/1:./.:.:0:0:.:.
chr3_ref_v2	1105	.	T	TGAG	.	PASS	IntersectsRepeat=0;RepeatCorrectionApplied=0	SAC:ACF:DF:PD:GT:SGT:SF:SV:SIG:MT:PAC	0,0,1,0:0:1:2:./.:./.:.:0	0,0,0,0:0:1:2:./.:./.:.:0:0:.:.	1,0,7,0:1:1:2:./.:./.:.:0:0:.:.	0,0,2,0:0:1:2:./.:./.:.:0:0:.:.	0,0,20,0:0:1:2:1/1:./.:.:0:0:.:.
chr3_ref_v2	1106	.	CTAT	C	.	PASS	IntersectsRepeat=1;RepeatCorrectionApplied=1	SAC:ACF:DF:PD:GT:SGT:SF:SV:SIG:MT:PAC	0,0,1,0:0:1:2:./.:./.:.:0	0,0,0,0:0:1:2:./.:./.:.:0:0:.:.	1,0,7,0:1:1:2:./.:./.:.:0:0:.:.	0,0,2,0:0:1:2:./.:./.:.:0:0:.:.	0,0,20,0:0:1:2:1/1:./.:.:0:0:.:.
chr3_ref_v2	1112	.	C	T	.	PASS	IntersectsRepeat=1;RepeatCorrectionApplied=0	SAC:ACF:DF:PD:GT:SGT:SF:SV:SIG:MT:PAC	0,0,1,0:0:1:2:./.:./.:.:0	0,0,0,0:0:1:2:./.:./.:.:0:0:.:.	0,0,9,0:0:1:2:./.:./.:.:0:0:.:.	0,0,1,0:0:1:2:./.:./.:.:0:0:.:.	0,0,20,0:0:1:2:1/1:./.:.:0:0:.:.
chr3_ref_v2	1129	.	C	T	.	PASS	IntersectsRepeat=0;RepeatCorrectionApplied=0	SAC:ACF:DF:PD:GT:SGT:SF:SV:SIG:MT:PAC	0,0,1,0:0:1:2:./.:./.:.:0	0,0,0,0:0:1:2:./.:./.:.:0:0:.:.	0,1,10,0:1:1:2:./.:./.:.:0:0:.:.	0,0,1,0:0:1:2:./.:./.:.:0:0:.:.	0,0,26,0:0:1:2:1/1:./.:.:0:0:.:.
chr3_ref_v2	1151	.	A	T	.	PASS	IntersectsRepeat=0;RepeatCorrectionApplied=0	SAC:ACF:DF:PD:GT:SGT:SF:SV:SIG:MT:PAC	0,0,1,0:0:1:2:./.:./.:.:0	0,0,2,0:0:1:2:./.:./.:.:0:0:.:.	0,1,13,0:1:1:2:./.:./.:.:0:0:.:.	0,0,2,0:0:1:2:./.:./.:.:0:0:.:.	0,0,29,0:0:1:2:1/1:./.:.:0:0:.:.
chr3_ref_v2	1154	.	T	TTTCTTGAACGGA	.	PASS	IntersectsRepeat=0;RepeatCorrectionApplied=0	SAC:ACF:DF:PD:GT:SGT:SF:SV:SIG:MT:PAC	0,0,1,0:0:1:2:./.:./.:.:0	0,0,2,0:0:1:2:./.:./.:.:0:0:.:.	0,0,13,0:0:1:2:./.:./.:.:0:0:.:.	0,0,2,0:0:1:2:./.:./.:.:0:0:.:.	0,0,34,0:0:1:2:1/1:./.:.:0:0:.:.
chr3_ref_v2	1157	.	C	A	.	PASS	IntersectsRepeat=0;RepeatCorrectionApplied=0	SAC:ACF:DF:PD:GT:SGT:SF:SV:SIG:MT:PAC	0,0,3,0:0:1:2:./.:./.:.:0	0,0,6,0:0:1:2:./.:./.:.:0:0:.:.	0,1,17,0:1:1:2:./.:./.:.:0:0:.:.	0,0,4,0:0:1:2:./.:./.:.:0:0:.:.	0,0,37,0:0:1:2:1/1:./.:.:0:0:.:.
chr3_ref_v2	1203	.	G	GTTTAGACAAAGAAAAC	.	ExcRegion	IntersectsRepeat=1;RepeatCorrectionApplied=0	SAC:ACF:DF:PD:GT:SGT:SF:SV:SIG:MT:PAC	0,0,9,0:0:1:2:./.:./.:.:0	0,0,14,0:0:1:2:./.:./.:.:0:0:.:.	0,0,27,0:0:1:2:./.:./.:.:0:0:.:.	0,0,10,0:0:1:2:./.:./.:.:0:0:.:.	0,0,46,0:0:1:2:./.:./.:.:0:0:.:.
chr3_ref_v2	1223	.	A	T	.	ExcRegion	IntersectsRepeat=0;RepeatCorrectionApplied=0	SAC:ACF:DF:PD:GT:SGT:SF:SV:SIG:MT:PAC	0,0,28,0:0:1:2:./.:./.:.:0	0,0,44,0:0:1:2:./.:./.:.:0:0:.:.	0,0,30,0:0:1:2:./.:./.:.:0:0:.:.	0,0,29,1:1:1:2:./.:./.:.:0:0:.:.	1,2,66,1:1:1:2:./.:./.:.:0:0:.:.
chr3_ref_v2	1240	.	A	G	.	ExcRegion	IntersectsRepeat=0;RepeatCorrectionApplied=0	SAC:ACF:DF:PD:GT:SGT:SF:SV:SIG:MT:PAC	1,0,19,0:1:1:2:./.:./.:.:0	0,0,37,0:0:1:2:./.:./.:.:0:0:.:.	0,0,21,2:1:1:2:./.:./.:.:0:0:.:.	0,0,35,1:1:1:2:./.:./.:.:0:0:.:.	2,2,54,1:1:1:2:./.:./.:.:0:0:.:.
chr3_ref_v2	1243	.	C	CCATAGTTTCTATGTGCAAAAGCATTACCTATGTAATTCTTACA	.	ExcRegion	IntersectsRepeat=0;RepeatCorrectionApplied=0	SAC:ACF:DF:PD:GT:SGT:SF:SV:SIG:MT:PAC	1,0,19,0:1:1:2:./.:./.:.:0	0,0,38,0:0:1:2:./.:./.:.:0:0:.:.	0,0,22,2:1:1:2:./.:./.:.:0:0:.:.	0,0,39,1:1:1:2:./.:./.:.:0:0:.:.	0,2,59,1:1:1:2:./.:./.:.:0:0:.:.
chr3_ref_v2	1796	.	CA	C,CAA	.	ExcRegion	IntersectsRepeat=1;RepeatCorrectionApplied=1	SAC:ACF:DF:PD:GT:SGT:SF:SV:SIG:MT:PAC	34,21,1,3,0,2:1:1:2:./.:./.:.:0	45,38,8,1,6,5:1:1:2:./.:./.:.:0:0:.:.	51,38,5,4,9,7:1:1:2:./.:./.:.:0:0:.:.	37,34,12,2,9,4:1:1:2:./.:./.:.:0:0:.:.	46,45,73,66,4,11:1:1:2:./.:./.:.:0:1:.:.
chr3_ref_v2	2126	.	G	T	.	ExcRegion	IntersectsRepeat=0;RepeatCorrectionApplied=0	SAC:ACF:DF:PD:GT:SGT:SF:SV:SIG:MT:PAC	66,57,0,0:1:1:2:./.:./.:.:0	78,61,1,0:1:1:2:./.:./.:.:0:0:.:.	50,43,45,59:1:1:2:./.:./.:.:0:1:.:.	76,83,0,0:1:1:2:./.:./.:.:0:0:.:.	217,213,0,0:1:1:2:./.:./.:.:0:0:.:.
chr3_ref_v2	3760	.	C	T	.	ExcRegion	IntersectsRepeat=1;RepeatCorrectionApplied=0	SAC:ACF:DF:PD:GT:SGT:SF:SV:SIG:MT:PAC	79,71,0,0:1:1:2:./.:./.:.:0	99,100,0,0:1:1:2:./.:./.:.:0:0:.:.	53,69,73,46:1:1:2:./.:./.:.:0:1:.:.	139,123,0,0:1:1:2:./.:./.:.:0:0:.:.	248,209,0,0:1:1:2:./.:./.:.:0:0:.:.
chr3_ref_v2	4025	.	G	A	.	ExcRegion	IntersectsRepeat=0;RepeatCorrectionApplied=0	SAC:ACF:DF:PD:GT:SGT:SF:SV:SIG:MT:PAC	0,0,81,86:1:1:2:./.:./.:.:0	0,0,119,99:1:1:2:./.:./.:.:0:0:.:.	0,0,129,129:1:1:2:./.:./.:.:0:0:.:.	0,0,97,118:1:1:2:./.:./.:.:0:0:.:.	0,0,187,243:1:1:2:./.:./.:.:0:0:.:.
chr3_ref_v2	4125	.	AT	A	.	ExcRegion	IntersectsRepeat=1;RepeatCorrectionApplied=1	SAC:ACF:DF:PD:GT:SGT:SF:SV:SIG:MT:PAC	68,73,1,0:1:1:2:./.:./.:.:0	95,81,1,1:1:1:2:./.:./.:.:0:0:.:.	49,53,61,56:1:1:2:./.:./.:.:0:1:.:.	105,80,9,6:1:1:2:./.:./.:.:0:0:.:.	178,161,7,17:1:1:2:./.:./.:.:0:0:.:.
chr3_ref_v2	4484	.	C	T	.	PASS	IntersectsRepeat=0;RepeatCorrectionApplied=0	SAC:ACF:DF:PD:GT:SGT:SF:SV:SIG:MT:PAC	0,16,0,0:0:1:2:./.:./.:.:0	2,20,0,0:1:1:2:0/0:./.:.:0:0:.:.	7,27,0,9:1:1:2:0/1:0/0:0.5:0:0:.:.	3,23,0,0:1:1:2:0/0:./.:.:0:0:.:.	8,69,0,0:1:1:2:0/0:./.:.:0:0:.:.
chr3_ref_v2	4521	.	G	A	.	PASS	IntersectsRepeat=0;RepeatCorrectionApplied=0	SAC:ACF:DF:PD:GT:SGT:SF:SV:SIG:MT:PAC	0,0,0,0:0:1:2:./.:./.:.:0	0,0,0,1:0:1:2:./.:./.:.:0:0:.:.	0,0,0,16:0:1:2:./.:./.:.:0:0:.:.	0,0,0,1:0:1:2:./.:./.:.:0:0:.:.	0,0,0,21:0:1:2:1/1:./.:.:0:0:.:.
chr3_ref_v2	4586	.	C	CAATATTCTTATATTGAACACATTTTTCTCGCATAAATTTAAT	.	PASS	IntersectsRepeat=0;RepeatCorrectionApplied=0	SAC:ACF:DF:PD:GT:SGT:SF:SV:SIG:MT:PAC	0,0,0,0:0:1:2:./.:./.:.:0	0,0,0,0:0:1:2:./.:./.:.:0:0:.:.	0,0,2,7:1:1:2:./.:./.:.:0:0:.:.	0,0,0,2:0:1:2:./.:./.:.:0:0:.:.	0,0,1,8:1:1:2:./.:./.:.:0:0:.:.
chr3_ref_v2	4993	.	T	A	.	PASS	IntersectsRepeat=0;RepeatCorrectionApplied=0	SAC:ACF:DF:PD:GT:SGT:SF:SV:SIG:MT:PAC	0,0,0,0:0:1:2:./.:./.:.:0	0,0,0,0:0:1:2:./.:./.:.:0:0:.:.	0,1,1,1:1:1:2:./.:./.:.:0:0:.:.	0,0,0,0:0:1:2:./.:./.:.:0:0:.:.	0,1,0,0:0:1:2:./.:./.:.:0:0:.:.
chr3_ref_v2	5228	.	T	C	.	PASS	IntersectsRepeat=0;RepeatCorrectionApplied=0	SAC:ACF:DF:PD:GT:SGT:SF:SV:SIG:MT:PAC	0,1,0,0:0:1:2:./.:./.:.:0	0,0,0,0:0:1:2:./.:./.:.:0:0:.:.	2,2,0,0:1:1:2:./.:./.:.:0:0:.:.	0,0,0,0:0:1:2:./.:./.:.:0:0:.:.	0,0,1,1:1:1:2:./.:./.:.:0:0:.:.
chr3_ref_v2	5255	.	C	CAACAATCCTAGGAGTTCCA	.	PASS	IntersectsRepeat=0;RepeatCorrectionApplied=0	SAC:ACF:DF:PD:GT:SGT:SF:SV:SIG:MT:PAC	0,0,0,1:0:1:2:./.:./.:.:0	0,0,0,0:0:1:2:./.:./.:.:0:0:.:.	0,0,0,2:0:1:2:./.:./.:.:0:0:.:.	0,0,0,0:0:1:2:./.:./.:.:0:0:.:.	0,0,0,0:0:1:2:./.:./.:.:0:0:.:.
chr3_ref_v2	5264	.	G	C	.	PASS	IntersectsRepeat=0;RepeatCorrectionApplied=0	SAC:ACF:DF:PD:GT:SGT:SF:SV:SIG:MT:PAC	0,0,0,0:0:1:2:./.:./.:.:0	0,0,0,0:0:1:2:./.:./.:.:0:0:.:.	0,1,0,0:0:1:2:./.:./.:.:0:0:.:.	0,0,0,0:0:1:2:./.:./.:.:0:0:.:.	0,0,0,1:0:1:2:./.:./.:.:0:0:.:.
chr3_ref_v2	5267	.	T	C	.	PASS	IntersectsRepeat=0;RepeatCorrectionApplied=0	SAC:ACF:DF:PD:GT:SGT:SF:SV:SIG:MT:PAC	0,0,0,0:0:1:2:./.:./.:.:0	0,0,0,0:0:1:2:./.:./.:.:0:0:.:.	0,1,0,0:0:1:2:./.:./.:.:0:0:.:.	0,0,0,0:0:1:2:./.:./.:.:0:0:.:.	0,0,0,1:0:1:2:./.:./.:.:0:0:.:.
chr3_ref_v2	5275	.	C	T	.	PASS	IntersectsRepeat=1;RepeatCorrectionApplied=0	SAC:ACF:DF:PD:GT:SGT:SF:SV:SIG:MT:PAC	0,0,0,0:0:1:2:./.:./.:.:0	0,0,0,0:0:1:2:./.:./.:.:0:0:.:.	0,1,0,0:0:1:2:./.:./.:.:0:0:.:.	0,0,0,0:0:1:2:./.:./.:.:0:0:.:.	0,0,0,1:0:1:2:./.:./.:.:0:0:.:.
chr3_ref_v2	5284	.	T	C	.	PASS	IntersectsRepeat=0;RepeatCorrectionApplied=0	SAC:ACF:DF:PD:GT:SGT:SF:SV:SIG:MT:PAC	0,0,0,0:0:1:2:./.:./.:.:0	0,0,0,0:0:1:2:./.:./.:.:0:0:.:.	0,0,0,0:0:1:2:./.:./.:.:0:0:.:.	0,0,0,0:0:1:2:./.:./.:.:0:0:.:.	0,0,0,1:0:1:2:./.:./.:.:0:0:.:.
chr3_ref_v2	5286	.	C	T	.	PASS	IntersectsRepeat=1;RepeatCorrectionApplied=0	SAC:ACF:DF:PD:GT:SGT:SF:SV:SIG:MT:PAC	0,0,0,0:0:1:2:./.:./.:.:0	0,0,0,0:0:1:2:./.:./.:.:0:0:.:.	0,0,0,0:0:1:2:./.:./.:.:0:0:.:.	0,0,0,0:0:1:2:./.:./.:.:0:0:.:.	0,0,0,1:0:1:2:./.:./.:.:0:0:.:.
chr3_ref_v2	5856	.	C	T	.	PASS	IntersectsRepeat=0;RepeatCorrectionApplied=0	SAC:ACF:DF:PD:GT:SGT:SF:SV:SIG:MT:PAC	0,0,0,0:0:1:2:./.:./.:.:0	0,0,0,0:0:1:2:./.:./.:.:0:0:.:.	0,0,1,1:1:1:2:./.:./.:.:0:0:.:.	0,0,0,0:0:1:2:./.:./.:.:0:0:.:.	0,0,0,0:0:1:2:./.:./.:.:0:0:.:.
chr3_ref_v2	6097	.	GTGACGTTGAGTTTTTAC	G	.	PASS	IntersectsRepeat=0;RepeatCorrectionApplied=0	SAC:ACF:DF:PD:GT:SGT:SF:SV:SIG:MT:PAC	0,0,3,4:1:1:2:./.:./.:.:0	0,0,3,5:1:1:2:./.:./.:.:0:0:.:.	0,0,15,2:1:1:2:./.:./.:.:0:0:.:.	0,0,9,7:1:1:2:./.:./.:.:0:0:.:.	0,0,10,10:1:1:2:1/1:./.:.:0:0:.:.
chr3_ref_v2	6291	.	C	CTTT	.	PASS	IntersectsRepeat=1;RepeatCorrectionApplied=1	SAC:ACF:DF:PD:GT:SGT:SF:SV:SIG:MT:PAC	0,0,1,2:1:1:2:./.:./.:.:0	2,0,1,2:1:1:2:./.:./.:.:0:0:.:.	23,25,2,1:1:1:2:0/0:0/1:0.125:0:0:.:.	0,2,0,0:0:1:2:./.:./.:.:0:0:.:.	3,2,4,2:1:1:2:./.:./.:.:0:0:.:.
chr3_ref_v2	6389	.	A	G	.	PASS	IntersectsRepeat=1;RepeatCorrectionApplied=0	SAC:ACF:DF:PD:GT:SGT:SF:SV:SIG:MT:PAC	0,0,0,0:0:1:2:./.:./.:.:0	0,0,0,0:0:1:2:./.:./.:.:0:0:.:.	0,0,0,3:0:1:2:./.:./.:.:0:0:.:.	0,0,0,1:0:1:2:./.:./.:.:0:0:.:.	1,0,1,5:1:1:2:./.:./.:.:0:0:.:.
chr3_ref_v2	8400	.	C	T	.	PASS	IntersectsRepeat=0;RepeatCorrectionApplied=0	SAC:ACF:DF:PD:GT:SGT:SF:SV:SIG:MT:PAC	5,1,0,0:1:1:2:./.:./.:.:0	5,0,0,0:0:1:2:./.:./.:.:0:0:.:.	6,15,0,0:1:1:2:0/0:./.:.:0:0:.:.	13,3,0,0:1:1:2:./.:./.:.:0:0:.:.	17,11,1,1:1:1:2:0/0:0/1:0.125:0:0:.:.
chr3_ref_v2	8403	.	CAA	C	.	PASS	IntersectsRepeat=1;RepeatCorrectionApplied=1	SAC:ACF:DF:PD:GT:SGT:SF:SV:SIG:MT:PAC	5,0,0,0:0:1:2:./.:./.:.:0	4,0,0,0:0:1:2:./.:./.:.:0:0:.:.	6,7,0,0:1:1:2:./.:./.:.:0:0:.:.	11,2,0,0:1:1:2:./.:./.:.:0:0:.:.	16,9,3,1:1:1:2:0/0:0/1:0.25:0:0:.:.
chr3_ref_v2	9010	.	T	TTTA	.	PASS	IntersectsRepeat=1;RepeatCorrectionApplied=0	SAC:ACF:DF:PD:GT:SGT:SF:SV:SIG:MT:PAC	0,0,1,0:0:1:2:./.:./.:.:0	2,0,0,0:0:1:2:./.:./.:.:0:0:.:.	6,3,7,1:1:1:2:./.:./.:.:0:0:.:.	1,1,1,0:1:1:2:./.:./.:.:0:0:.:.	4,1,11,0:1:1:2:./.:./.:.:0:0:.:.
chr3_ref_v2	9011	.	T	TTA	.	PASS	IntersectsRepeat=1;RepeatCorrectionApplied=0	SAC:ACF:DF:PD:GT:SGT:SF:SV:SIG:MT:PAC	1,0,0,0:0:1:2:./.:./.:.:0	2,0,0,0:0:1:2:./.:./.:.:0:0:.:.	8,5,5,1:1:1:2:./.:./.:.:0:0:.:.	1,1,1,0:1:1:2:./.:./.:.:0:0:.:.	13,3,3,0:1:1:2:./.:./.:.:0:0:.:.
chr3_ref_v2	9012	.	T	TA	.	PASS	IntersectsRepeat=1;RepeatCorrectionApplied=0	SAC:ACF:DF:PD:GT:SGT:SF:SV:SIG:MT:PAC	3,2,0,0:1:1:2:./.:./.:.:0	1,0,2,0:1:1:2:./.:./.:.:0:0:.:.	13,6,1,2:1:1:2:0/0:0/1:0.25:0:0:.:.	3,2,0,0:1:1:2:./.:./.:.:0:0:.:.	16,4,1,1:1:1:2:0/0:0/1:0.125:0:0:.:.
chr3_ref_v2	10690	.	G	T	.	PASS	IntersectsRepeat=0;RepeatCorrectionApplied=0	SAC:ACF:DF:PD:GT:SGT:SF:SV:SIG:MT:PAC	0,0,0,0:0:1:2:./.:./.:.:0	0,0,0,0:0:1:2:./.:./.:.:0:0:.:.	0,0,0,0:0:1:2:./.:./.:.:0:0:.:.	0,0,0,0:0:1:2:./.:./.:.:0:0:.:.	1,0,3,0:1:1:2:./.:./.:.:0:0:.:.
chr3_ref_v2	15618	.	C	T	.	PASS	IntersectsRepeat=0;RepeatCorrectionApplied=0	SAC:ACF:DF:PD:GT:SGT:SF:SV:SIG:MT:PAC	74,78,0,0:1:1:2:0/0:./.:.:0	79,91,0,0:1:1:2:0/0:./.:.:0:0:.:.	48,52,42,41:1:1:2:0/1:0/0:0.125:0:1:g.15618C>T:0	95,86,0,0:1:1:2:0/0:./.:.:0:0:.:.	188,181,0,0:1:1:2:0/0:./.:.:0:0:.:.
chr3_ref_v2	15840	.	C	T	.	PASS	IntersectsRepeat=1;RepeatCorrectionApplied=0	SAC:ACF:DF:PD:GT:SGT:SF:SV:SIG:MT:PAC	53,66,0,0:1:1:2:0/0:./.:.:0	39,28,33,38:1:1:2:0/1:./.:.:0:1:g.15840C>T:0	84,113,0,0:1:1:2:0/0:./.:.:0:0:.:.	64,80,0,0:1:1:2:0/0:./.:.:0:0:.:.	209,218,1,0:1:1:2:0/0:./.:.:0:0:.:.
chr3_ref_v2	16808	.	T	C	.	PASS	IntersectsRepeat=1;RepeatCorrectionApplied=0	SAC:ACF:DF:PD:GT:SGT:SF:SV:SIG:MT:PAC	81,68,0,0:1:1:2:0/0:./.:.:0	107,79,0,0:1:1:2:0/0:./.:.:0:0:.:.	97,49,80,44:1:1:2:0/1:0/0:0.125:0:1:g.16808T>C:0	195,104,0,0:1:1:2:0/0:./.:.:0:0:.:.	344,215,0,0:1:1:2:0/0:./.:.:0:0:.:.
chr3_ref_v2	17419	.	A	G	.	PASS	IntersectsRepeat=0;RepeatCorrectionApplied=0	SAC:ACF:DF:PD:GT:SGT:SF:SV:SIG:MT:PAC	72,67,0,0:1:1:2:0/0:./.:.:0	71,58,0,0:1:1:2:0/0:./.:.:0:0:.:.	44,38,53,33:1:1:2:0/1:./.:.:0:1:g.17419A>G:0	91,86,1,0:1:1:2:0/0:./.:.:0:0:.:.	289,227,0,0:1:1:2:0/0:./.:.:0:0:.:.
chr3_ref_v2	18433	.	G	GT	.	PASS	IntersectsRepeat=1;RepeatCorrectionApplied=1	SAC:ACF:DF:PD:GT:SGT:SF:SV:SIG:MT:PAC	53,95,0,2:1:1:2:0/0:./.:.:0	74,98,0,3:1:1:2:0/0:./.:.:0:0:.:.	90,97,8,13:1:1:2:0/0:0/1:0.125:0:0:.:.	93,109,5,7:1:1:2:0/0:./.:.:0:0:.:.	214,194,18,21:1:1:2:0/0:0/1:0.125:0:1:.:
chr3_ref_v2	19893	.	A	G	.	PASS	IntersectsRepeat=0;RepeatCorrectionApplied=0	SAC:ACF:DF:PD:GT:SGT:SF:SV:SIG:MT:PAC	71,89,0,0:1:1:2:0/0:./.:.:0	47,66,56,35:1:1:2:0/1:0/0:0.125:0:1:g.19893A>G:0	113,105,0,1:1:1:2:0/0:./.:.:0:0:.:.	117,139,0,0:1:1:2:0/0:./.:.:0:0:.:.	246,257,0,0:1:1:2:0/0:./.:.:0:0:.:.
chr3_ref_v2	21142	.	C	G	.	PASS	IntersectsRepeat=0;RepeatCorrectionApplied=0	SAC:ACF:DF:PD:GT:SGT:SF:SV:SIG:MT:PAC	65,82,0,0:1:1:2:0/0:./.:.:0	92,74,0,0:1:1:2:0/0:./.:.:0:0:.:.	50,38,65,52:1:1:2:0/1:1/1:0.125:0:1:g.21142C>G:0	83,87,0,0:1:1:2:0/0:./.:.:0:0:.:.	254,263,0,0:1:1:2:0/0:./.:.:0:0:.:.
chr3_ref_v2	21513	.	C	T	.	PASS	IntersectsRepeat=1;RepeatCorrectionApplied=0	SAC:ACF:DF:PD:GT:SGT:SF:SV:SIG:MT:PAC	69,57,0,0:1:1:2:0/0:./.:.:0	68,76,0,0:1:1:2:0/0:./.:.:0:0:.:.	71,119,0,0:1:1:2:0/0:./.:.:0:0:.:.	38,52,29,50:1:1:2:0/1:0/0:0.125:0:1:g.21513C>T:0	183,230,0,0:1:1:2:0/0:./.:.:0:0:.:.
chr3_ref_v2	23566	.	G	T	.	PASS	IntersectsRepeat=0;RepeatCorrectionApplied=0	SAC:ACF:DF:PD:GT:SGT:SF:SV:SIG:MT:PAC	40,33,34,23:1:1:2:0/1:0/0:0.125:0	45,32,43,28:1:1:2:0/1:./.:.:0:0:.:.	98,72,0,0:1:1:2:0/0:./.:.:0:1:g.23565_23567T>G:1	104,92,0,0:1:1:2:0/0:./.:.:0:1:g.23565_23567T>G:1	314,284,1,0:1:1:2:0/0:./.:.:0:1:g.23565_23567T>G:1
chr3_ref_v2	23810	.	AT	A	.	PASS	IntersectsRepeat=1;RepeatCorrectionApplied=1	SAC:ACF:DF:PD:GT:SGT:SF:SV:SIG:MT:PAC	57,44,0,4:1:1:2:0/0:./.:.:0	38,27,35,29:1:1:2:0/1:0/0:0.125:0:1:g.23811delT:0	100,72,8,4:1:1:2:0/0:./.:.:0:0:.:.	109,62,12,5:1:1:2:0/0:./.:.:0:0:.:.	223,151,18,13:1:1:2:0/0:./.:.:0:0:.:.
chr3_ref_v2	27477	.	TAAAA	T	.	PASS	IntersectsRepeat=1;RepeatCorrectionApplied=1	SAC:ACF:DF:PD:GT:SGT:SF:SV:SIG:MT:PAC	30,32,0,5:1:1:2:0/0:0/1:0.125:0	20,21,1,22:1:1:2:0/1:0/0:0.25:0:0:.:.	28,33,0,22:1:1:2:0/0:0/1:0.5:0:0:.:.	28,50,8,25:1:1:2:0/0:0/1:0.5:1:0:.:.	78,89,23,70:1:1:2:0/1:0/0:0.25:0:1:g.27478_27481delAAAA:0
chr3_ref_v2	28510	.	T	C	.	PASS	IntersectsRepeat=0;RepeatCorrectionApplied=0	SAC:ACF:DF:PD:GT:SGT:SF:SV:SIG:MT:PAC	55,74,0,1:1:1:2:0/0:./.:.:0	34,49,41,49:1:1:2:0/1:./.:.:0:1:g.28510T>C:0	94,79,0,0:1:1:2:0/0:./.:.:0:0:.:.	91,74,0,1:1:1:2:0/0:./.:.:0:0:.:.	265,193,0,0:1:1:2:0/0:./.:.:0:0:.:.
chr3_ref_v2	28783	.	C	T	.	PASS	IntersectsRepeat=0;RepeatCorrectionApplied=0	SAC:ACF:DF:PD:GT:SGT:SF:SV:SIG:MT:PAC	68,78,0,0:1:1:2:0/0:./.:.:0	73,75,0,0:1:1:2:0/0:./.:.:0:0:.:.	96,113,0,0:1:1:2:0/0:./.:.:0:0:.:.	80,101,0,0:1:1:2:0/0:./.:.:0:0:.:.	109,113,96,130:1:1:2:0/1:./.:.:0:1:g.28783C>T:0
chr3_ref_v2	29265	.	TTTTGTTTATTTA	T	.	PASS	IntersectsRepeat=1;RepeatCorrectionApplied=0	SAC:ACF:DF:PD:GT:SGT:SF:SV:SIG:MT:PAC	1,0,35,49:1:1:2:1/1:./.:.:0	0,0,58,67:1:1:2:1/1:./.:.:0:0:.:.	0,1,84,89:1:1:2:1/1:./.:.:0:0:.:.	0,0,61,73:1:1:2:1/1:./.:.:0:0:.:.	0,2,141,167:1:1:2:1/1:./.:.:0:0:.:.
chr3_ref_v2	29852	.	C	T	.	PASS	IntersectsRepeat=0;RepeatCorrectionApplied=0	SAC:ACF:DF:PD:GT:SGT:SF:SV:SIG:MT:PAC	64,84,0,0:1:1:2:0/0:./.:.:0	39,46,46,39:1:1:2:0/1:./.:.:0:1:g.29852C>T:0	116,107,0,0:1:1:2:0/0:./.:.:0:0:.:.	108,90,0,0:1:1:2:0/0:./.:.:0:0:.:.	219,230,0,0:1:1:2:0/0:./.:.:0:0:.:.
chr3_ref_v2	30601	.	CT	C	.	PASS	IntersectsRepeat=1;RepeatCorrectionApplied=1	SAC:ACF:DF:PD:GT:SGT:SF:SV:SIG:MT:PAC	45,39,5,5:1:1:2:0/0:0/1:0.125:0	81,70,5,5:1:1:2:0/0:./.:.:0:0:.:.	100,111,7,10:1:1:2:0/0:./.:.:0:0:.:.	108,88,10,7:1:1:2:0/0:./.:.:0:0:.:.	136,121,111,120:1:1:2:0/1:0/0:0.25:0:1:g.30602delT:0
chr3_ref_v2	31283	.	A	G	.	PASS	IntersectsRepeat=1;RepeatCorrectionApplied=0	SAC:ACF:DF:PD:GT:SGT:SF:SV:SIG:MT:PAC	73,91,0,0:1:1:2:0/0:./.:.:0	73,109,0,0:1:1:2:0/0:./.:.:0:0:.:.	91,127,0,0:1:1:2:0/0:./.:.:0:0:.:.	36,72,36,69:1:1:2:0/1:./.:.:0:1:g.31283A>G:0	241,334,0,0:1:1:2:0/0:./.:.:0:0:.:.
chr3_ref_v2	33009	.	A	G	.	PASS	IntersectsRepeat=0;RepeatCorrectionApplied=0	SAC:ACF:DF:PD:GT:SGT:SF:SV:SIG:MT:PAC	61,88,0,0:1:1:2:0/0:./.:.:0	79,90,0,0:1:1:2:0/0:./.:.:0:0:.:.	53,66,51,53:1:1:2:0/1:0/0:0.125:0:1:g.33009A>G:0	118,108,0,0:1:1:2:0/0:./.:.:0:0:.:.	251,245,0,0:1:1:2:0/0:./.:.:0:0:.:.
chr3_ref_v2	34519	.	A	G	.	PASS	IntersectsRepeat=1;RepeatCorrectionApplied=0	SAC:ACF:DF:PD:GT:SGT:SF:SV:SIG:MT:PAC	96,84,0,1:1:1:2:0/0:./.:.:0	44,76,49,52:1:1:2:0/1:0/0:0.125:0:1:g.34519A>G:0	96,134,0,0:1:1:2:0/0:./.:.:0:0:.:.	78,115,1,0:1:1:2:0/0:./.:.:0:0:.:.	195,253,1,0:1:1:2:0/0:./.:.:0:0:.:.
chr3_ref_v2	35324	.	C	CT	.	PASS	IntersectsRepeat=1;RepeatCorrectionApplied=1	SAC:ACF:DF:PD:GT:SGT:SF:SV:SIG:MT:PAC	63,70,0,0:1:1:2:0/0:./.:.:0	59,76,0,0:1:1:2:0/0:./.:.:0:0:.:.	89,106,0,0:1:1:2:0/0:./.:.:0:0:.:.	38,43,47,50:1:1:2:0/1:1/1:0.125:0:1:g.35324_35325insT:0	224,237,1,0:1:1:2:0/0:./.:.:0:0:.:.
chr3_ref_v2	36446	.	C	T	.	PASS	IntersectsRepeat=0;RepeatCorrectionApplied=0	SAC:ACF:DF:PD:GT:SGT:SF:SV:SIG:MT:PAC	52,65,1,1:1:1:2:0/0:./.:.:0	57,80,0,0:1:1:2:0/0:./.:.:0:0:.:.	86,122,0,0:1:1:2:0/0:./.:.:0:0:.:.	37,62,43,64:1:1:2:0/1:./.:.:0:1:g.36446C>T:0	222,312,0,0:1:1:2:0/0:./.:.:0:0:.:.
chr3_ref_v2	37156	.	G	A	.	PASS	IntersectsRepeat=1;RepeatCorrectionApplied=0	SAC:ACF:DF:PD:GT:SGT:SF:SV:SIG:MT:PAC	80,70,0,0:1:1:2:0/0:./.:.:0	66,48,49,34:1:1:2:0/1:0/0:0.125:0:1:g.37156G>A:0	105,81,0,0:1:1:2:0/0:./.:.:0:0:.:.	89,79,0,0:1:1:2:0/0:./.:.:0:0:.:.	271,232,0,0:1:1:2:0/0:./.:.:0:0:.:.
chr3_ref_v2	38485	.	G	T	.	PASS	IntersectsRepeat=1;RepeatCorrectionApplied=0	SAC:ACF:DF:PD:GT:SGT:SF:SV:SIG:MT:PAC	59,66,0,0:1:1:2:0/0:./.:.:0	35,37,33,37:1:1:2:0/1:./.:.:0:1:g.38485G>T:0	89,89,0,0:1:1:2:0/0:./.:.:0:0:.:.	91,92,0,0:1:1:2:0/0:./.:.:0:0:.:.	258,282,0,0:1:1:2:0/0:./.:.:0:0:.:.
chr3_ref_v2	40708	.	C	CAAAAAAAAAAA,CAAAAAAAAAAAA,CAAAAAAAAAAAAA,CAAAAAAAAAAAAAAAA	.	PASS	IntersectsRepeat=1;RepeatCorrectionApplied=1	SAC:ACF:DF:PD:GT:SGT:SF:SV:SIG:MT:PAC	0,0,2,0,6,2,4,3,3,4:1:1:2:3/4:2/3:0.5:0	0,0,20,15,5,4,2,1,1,2:1:1:2:1/2:1/4:0.125:0:1:g.40708_40710AAAAAAAAAAAAA>AAAAAAAAAAA|g.40708_40710AAAAAAAAAAAAA>AAAAAAAAAAAA,g.40708_40710AAAAAAAAAAAAAAAA>AAAAAAAAAAA|g.40708_40710AAAAAAAAAAAAAAAA>AAAAAAAAAAAA:0|0,0|0	0,0,7,8,5,5,9,7,23,12:1:1:2:3/4:1/4:0.5:0:0:.:.	0,0,18,18,6,9,4,14,6,7:1:1:2:1/3:1/4:0.25:0:1:g.40708_40710AAAAAAAAAAAAAAAA>AAAAAAAAAAA:0	1,0,62,49,29,19,26,33,19,9:1:1:2:1/3:1/4:0.25:1:1:g.40708_40710AAAAAAAAAAAAAAAA>AAAAAAAAAAA:0
chr3_ref_v2	41396	.	T	TCCAAATGCTACGCAG	.	PASS	IntersectsRepeat=1;RepeatCorrectionApplied=0	SAC:ACF:DF:PD:GT:SGT:SF:SV:SIG:MT:PAC	0,0,11,17:1:1:2:1/1:./.:.:0	0,1,5,20:1:1:2:1/1:0/1:0.125:0:0:.:.	0,0,8,29:1:1:2:1/1:./.:.:0:0:.:.	0,1,28,39:1:1:2:1/1:./.:.:0:0:.:.	1,1,56,100:1:1:2:1/1:./.:.:0:0:.:.
chr3_ref_v2	41830	.	CAAAAAAAA	C,CAA,CAAA	.	PASS	IntersectsRepeat=1;RepeatCorrectionApplied=1	SAC:ACF:DF:PD:GT:SGT:SF:SV:SIG:MT:PAC	16,1,2,1,3,0,8,1:1:1:2:0/3:0/1:0.25:0	14,0,24,10,9,0,1,1:1:1:2:0/1:1/2:0.5:0:1:g.41830_41839AAA>:0	23,19,3,2,17,6,28,6:1:1:2:0/3:1/3:0.125:0:0:.:.	43,0,7,3,33,4,5,1:1:1:2:0/2:1/2:0.25:0:0:.:.	54,32,4,2,38,8,95,10:1:1:2:0/3:1/3:0.125:0:0:.:.
chr3_ref_v2	44368	.	GAAA	G,GA,GAAAAA	.	PASS	IntersectsRepeat=1;RepeatCorrectionApplied=1	SAC:ACF:DF:PD:GT:SGT:SF:SV:SIG:MT:PAC	5,4,0,1,0,1,7,11:1:1:2:0/3:3/3:0.25:0	10,6,7,10,5,6,2,10:1:1:2:2/3:0/2:0.5:1:0:.:.	16,9,17,20,3,4,3,10:1:1:2:0/1:1/3:0.25:0:1:g.44368_44372AAAAA>:0	25,9,15,16,18,15,4,12:1:1:2:0/2:2/3:0.25:1:1:g.44368_44371AAAA>:0	22,2,94,74,46,26,20,11:1:1:2:2/3:0/2:0.125:0:1:g.44369_44370delAA:0
chr3_ref_v2	45678	.	T	C	.	PASS	IntersectsRepeat=1;RepeatCorrectionApplied=0	SAC:ACF:DF:PD:GT:SGT:SF:SV:SIG:MT:PAC	36,33,39,36:1:1:2:0/1:./.:.:0	46,50,35,43:1:1:2:0/1:0/0:0.125:0:0:.:.	82,92,0,0:1:1:2:0/0:./.:.:0:1:g.45677_45679C>T:1	76,66,0,0:1:1:2:0/0:./.:.:0:1:g.45677_45679C>T:1	242,176,0,1:1:1:2:0/0:./.:.:0:1:g.45677_45679C>T:1
chr3_ref_v2	46156	.	C	T	.	PASS	IntersectsRepeat=0;RepeatCorrectionApplied=0	SAC:ACF:DF:PD:GT:SGT:SF:SV:SIG:MT:PAC	62,94,0,0:1:1:2:0/0:./.:.:0	75,97,0,0:1:1:2:0/0:./.:.:0:0:.:.	43,39,53,59:1:1:2:0/1:1/1:0.125:0:1:g.46156C>T:0	87,108,0,0:1:1:2:0/0:./.:.:0:0:.:.	240,209,0,0:1:1:2:0/0:./.:.:0:0:.:.
chr3_ref_v2	46748	.	G	A	.	PASS	IntersectsRepeat=1;RepeatCorrectionApplied=0	SAC:ACF:DF:PD:GT:SGT:SF:SV:SIG:MT:PAC	44,111,0,0:1:1:2:0/0:./.:.:0	49,108,0,0:1:1:2:0/0:./.:.:0:0:.:.	78,157,0,1:1:1:2:0/0:./.:.:0:0:.:.	99,140,0,0:1:1:2:0/0:./.:.:0:0:.:.	100,156,102,190:1:1:2:0/1:1/1:0.125:0:1:g.46748G>A:0
chr3_ref_v2	47701	.	T	C	.	PASS	IntersectsRepeat=1;RepeatCorrectionApplied=0	SAC:ACF:DF:PD:GT:SGT:SF:SV:SIG:MT:PAC	58,36,0,0:1:1:2:0/0:./.:.:0	63,54,0,0:1:1:2:0/0:./.:.:0:0:.:.	53,42,41,33:1:1:2:0/1:0/0:0.125:0:1:g.47701T>C:0	115,102,1,0:1:1:2:0/0:./.:.:0:0:.:.	297,292,0,0:1:1:2:0/0:./.:.:0:0:.:.
chr3_ref_v2	48409	.	AT	A	.	PASS	IntersectsRepeat=1;RepeatCorrectionApplied=1	SAC:ACF:DF:PD:GT:SGT:SF:SV:SIG:MT:PAC	34,62,0,0:1:1:2:0/0:./.:.:0	25,36,28,25:1:1:2:0/1:0/0:0.125:0:1:g.48410delT:0	68,97,0,0:1:1:2:0/0:./.:.:0:0:.:.	79,98,0,0:1:1:2:0/0:./.:.:0:0:.:.	234,173,1,0:1:1:2:0/0:./.:.:0:0:.:.
chr3_ref_v2	48532	.	G	GTCAGCTTCGGCTTCGGCGTCAGCT,GTCAGCTTCGGCTTCGGCGTCAACT	.	PASS	IntersectsRepeat=0;RepeatCorrectionApplied=0	SAC:ACF:DF:PD:GT:SGT:SF:SV:SIG:MT:PAC	0,0,13,18,0,0:1:1:2:1/1:./.:.:0	0,0,24,24,0,0:1:1:2:1/1:./.:.:0:0:.:.	0,0,20,19,16,14:1:1:2:1/2:1/1:0.125:0:1:g.48532_48534TCAGCTTCGGCTTCGGCGTCAGCT>TCAGCTTCGGCTTCGGCGTCAACT:0	0,0,34,46,0,0:1:1:2:1/1:./.:.:0:0:.:.	0,0,104,131,0,0:1:1:2:1/1:./.:.:0:0:.:.
chr3_ref_v2	48720	.	C	A	.	PASS	IntersectsRepeat=1;RepeatCorrectionApplied=0	SAC:ACF:DF:PD:GT:SGT:SF:SV:SIG:MT:PAC	59,28,0,0:1:1:2:0/0:./.:.:0	34,30,46,23:1:1:2:0/1:./.:.:0:1:g.48720C>A:0	90,91,0,0:1:1:2:0/0:./.:.:0:0:.:.	109,79,0,0:1:1:2:0/0:./.:.:0:0:.:.	273,233,0,1:1:1:2:0/0:./.:.:0:0:.:.
chr3_ref_v2	50148	.	A	AAT,AATAT,AATATAT	.	PASS	IntersectsRepeat=1;RepeatCorrectionApplied=1	SAC:ACF:DF:PD:GT:SGT:SF:SV:SIG:MT:PAC	1,1,5,3,4,4,0,5:1:1:2:2/3:1/2:0.5:0	2,0,11,7,3,5,8,5:1:1:2:1/3:1/1:0.125:0:0:.:.	10,12,17,14,5,8,2,1:1:1:2:1/2:0/1:0.5:1:0:.:.	3,2,6,2,7,13,4,9:1:1:2:2/3:0/2:0.25:0:0:.:.	25,22,36,46,15,32,5,4:1:1:2:1/2:0/1:0.25:1:0:.:.
chr3_ref_v2	50571	.	C	A	.	PASS	IntersectsRepeat=0;RepeatCorrectionApplied=0	SAC:ACF:DF:PD:GT:SGT:SF:SV:SIG:MT:PAC	24,51,0,0:1:1:2:0/0:./.:.:0	39,47,0,0:1:1:2:0/0:./.:.:0:0:.:.	79,75,0,0:1:1:2:0/0:./.:.:0:0:.:.	101,76,0,0:1:1:2:0/0:./.:.:0:0:.:.	141,115,137,119:1:1:2:0/1:./.:.:0:1:g.50571C>A:0
chr3_ref_v2	50750	.	C	A	.	PASS	IntersectsRepeat=1;RepeatCorrectionApplied=0	SAC:ACF:DF:PD:GT:SGT:SF:SV:SIG:MT:PAC	45,29,0,1:1:1:2:0/0:./.:.:0	45,44,0,0:1:1:2:0/0:./.:.:0:0:.:.	87,100,0,0:1:1:2:0/0:./.:.:0:0:.:.	33,49,28,58:1:1:2:0/1:./.:.:0:1:g.50750C>A:0	251,332,0,0:1:1:2:0/0:./.:.:0:0:.:.
chr3_ref_v2	52228	.	T	TTA	.	PASS	IntersectsRepeat=1;RepeatCorrectionApplied=1	SAC:ACF:DF:PD:GT:SGT:SF:SV:SIG:MT:PAC	46,43,1,2:1:1:2:0/0:./.:.:0	65,62,0,3:1:1:2:0/0:./.:.:0:0:.:.	41,49,31,53:1:1:2:0/1:./.:.:0:1:g.52228_52229insTA:0	64,88,4,8:1:1:2:0/0:0/1:0.125:0:0:.:.	83,117,48,105:1:1:2:0/1:./.:.:0:1:g.52228_52229insTA:0
chr3_ref_v2	54752	.	CAA	C,CA,CAAA	.	PASS	IntersectsRepeat=1;RepeatCorrectionApplied=1	SAC:ACF:DF:PD:GT:SGT:SF:SV:SIG:MT:PAC	30,20,0,0,4,0,2,5:1:1:2:0/0:0/3:0.125:0	45,18,0,0,7,5,2,2:1:1:2:0/0:./.:.:0:0:.:.	11,6,4,4,23,21,21,18:1:1:2:2/3:./.:.:0:1:g.54753delA,g.54752_54753insA:0,0	27,12,37,24,10,7,4,5:1:1:2:0/1:1/3:0.125:0:1:g.54753_54754delAA:0	62,48,10,10,86,43,12,9:1:1:2:0/2:0/3:0.125:0:1:g.54753delA:0
chr3_ref_v2	55830	.	T	C	.	PASS	IntersectsRepeat=0;RepeatCorrectionApplied=0	SAC:ACF:DF:PD:GT:SGT:SF:SV:SIG:MT:PAC	87,76,0,0:1:1:2:0/0:./.:.:0	83,80,0,2:1:1:2:0/0:./.:.:0:0:.:.	52,58,45,41:1:1:2:0/1:0/0:0.125:0:1:g.55830T>C:0	92,75,0,0:1:1:2:0/0:./.:.:0:0:.:.	245,211,0,0:1:1:2:0/0:./.:.:0:0:.:.
chr3_ref_v2	56401	.	G	C	.	PASS	IntersectsRepeat=0;RepeatCorrectionApplied=0	SAC:ACF:DF:PD:GT:SGT:SF:SV:SIG:MT:PAC	81,75,0,0:1:1:2:0/0:./.:.:0	113,68,0,0:1:1:2:0/0:./.:.:0:0:.:.	100,80,0,0:1:1:2:0/0:./.:.:0:0:.:.	93,96,0,0:1:1:2:0/0:./.:.:0:0:.:.	103,127,113,114:1:1:2:0/1:./.:.:0:1:g.56401G>C:0
chr3_ref_v2	56542	.	G	A	.	PASS	IntersectsRepeat=1;RepeatCorrectionApplied=0	SAC:ACF:DF:PD:GT:SGT:SF:SV:SIG:MT:PAC	60,82,0,0:1:1:2:0/0:./.:.:0	64,100,0,0:1:1:2:0/0:./.:.:0:0:.:.	111,87,1,0:1:1:2:0/0:./.:.:0:0:.:.	85,99,0,0:1:1:2:0/0:./.:.:0:0:.:.	112,107,128,98:1:1:2:0/1:./.:.:0:1:g.56542G>A:0
chr3_ref_v2	56883	.	TAA	T,TA	.	PASS	IntersectsRepeat=1;RepeatCorrectionApplied=1	SAC:ACF:DF:PD:GT:SGT:SF:SV:SIG:MT:PAC	12,9,0,0,6,1:1:1:2:0/0:./.:.:0	16,16,0,2,5,6:1:1:2:0/0:0/1:0.125:0:0:.:.	25,11,5,5,12,11:1:1:2:0/0:0/1:0.25:0:0:.:.	23,17,16,7,5,3:1:1:2:0/1:0/0:0.25:0:0:.:.	68,58,1,1,10,13:1:1:2:0/0:./.:.:0:0:.:.
chr3_ref_v2	56899	.	CAA	C,CA	.	PASS	IntersectsRepeat=1;RepeatCorrectionApplied=1	SAC:ACF:DF:PD:GT:SGT:SF:SV:SIG:MT:PAC	8,9,0,0,12,8:1:1:2:0/2:./.:.:0	9,6,2,11,4,15:1:1:2:0/2:0/1:0.5:0:0:.:.	21,10,7,12,8,22:1:1:2:0/2:0/1:0.5:0:0:.:.	18,10,16,9,4,16:1:1:2:0/1:0/2:0.25:0:1:g.56899_56902A>:0	49,44,1,5,27,75:1:1:2:0/0:0/2:0.25:0:0:.:.
chr3_ref_v2	57049	.	CAAAA	CA,C	.	PASS	IntersectsRepeat=1;RepeatCorrectionApplied=1	SAC:ACF:DF:PD:GT:SGT:SF:SV:SIG:MT:PAC	17,15,4,4,0,2:1:1:2:0/0:0/1:0.5:0	18,14,2,0,8,3:1:1:2:0/0:0/2:0.5:0:0:.:.	37,32,1,3,0,0:1:1:2:0/0:0/1:0.125:0:0:.:.	25,14,5,9,2,2:1:1:2:0/0:0/1:0.5:0:0:.:.	91,65,5,8,0,0:1:1:2:0/0:0/1:0.125:0:0:.:.
chr3_ref_v2	57067	.	CA	C	.	PASS	IntersectsRepeat=1;RepeatCorrectionApplied=1	SAC:ACF:DF:PD:GT:SGT:SF:SV:SIG:MT:PAC	25,31,0,0:1:1:2:0/0:./.:.:0	41,30,0,2:1:1:2:0/0:./.:.:0:0:.:.	30,21,10,20:1:1:2:0/1:0/0:0.25:0:1:g.57068delA:0	36,35,0,2:1:1:2:0/0:./.:.:0:0:.:.	101,94,0,2:1:1:2:0/0:./.:.:0:0:.:.
chr3_ref_v2	57498	.	C	A	.	PASS	IntersectsRepeat=0;RepeatCorrectionApplied=0	SAC:ACF:DF:PD:GT:SGT:SF:SV:SIG:MT:PAC	49,48,0,0:1:1:2:0/0:./.:.:0	37,25,27,25:1:1:2:0/1:0/0:0.125:0:1:g.57498C>A:0	93,87,0,0:1:1:2:0/0:./.:.:0:0:.:.	100,76,0,0:1:1:2:0/0:./.:.:0:0:.:.	269,262,0,1:1:1:2:0/0:./.:.:0:0:.:.
chr3_ref_v2	57609	.	A	C	.	PASS	IntersectsRepeat=1;RepeatCorrectionApplied=0	SAC:ACF:DF:PD:GT:SGT:SF:SV:SIG:MT:PAC	73,62,0,0:1:1:2:0/0:./.:.:0	35,40,42,38:1:1:2:0/1:./.:.:0:1:g.57609A>C:0	72,107,0,0:1:1:2:0/0:./.:.:0:0:.:.	94,114,0,0:1:1:2:0/0:./.:.:0:0:.:.	248,260,0,0:1:1:2:0/0:./.:.:0:0:.:.
chr3_ref_v2	59891	.	G	T	.	PASS	IntersectsRepeat=0;RepeatCorrectionApplied=0	SAC:ACF:DF:PD:GT:SGT:SF:SV:SIG:MT:PAC	26,45,26,49:1:1:2:0/1:./.:.:0	34,68,25,40:1:1:2:0/1:0/0:0.25:0:0:.:.	83,87,0,0:1:1:2:0/0:./.:.:0:1:g.59890_59892T>G:1	90,100,0,0:1:1:2:0/0:./.:.:0:1:g.59890_59892T>G:1	258,230,0,0:1:1:2:0/0:./.:.:0:1:g.59890_59892T>G:1
chr3_ref_v2	62192	.	T	C	.	PASS	IntersectsRepeat=0;RepeatCorrectionApplied=0	SAC:ACF:DF:PD:GT:SGT:SF:SV:SIG:MT:PAC	40,38,0,0:1:1:2:0/0:./.:.:0	62,62,0,0:1:1:2:0/0:./.:.:0:0:.:.	45,51,49,52:1:1:2:0/1:./.:.:0:1:g.62192T>C:0	104,110,0,0:1:1:2:0/0:./.:.:0:0:.:.	251,267,0,0:1:1:2:0/0:./.:.:0:0:.:.
chr3_ref_v2	62576	.	CAT	C,CATAT	.	PASS	IntersectsRepeat=1;RepeatCorrectionApplied=1	SAC:ACF:DF:PD:GT:SGT:SF:SV:SIG:MT:PAC	20,15,0,1,3,4:1:1:2:0/0:0/2:0.25:0	32,35,7,6,2,3:1:1:2:0/0:0/1:0.125:0:0:.:.	37,41,7,13,6,6:1:1:2:0/0:0/2:0.125:0:0:.:.	39,45,8,7,7,7:1:1:2:0/0:0/2:0.125:0:0:.:.	51,70,13,10,62,52:1:1:2:0/2:./.:.:0:1:g.62576_62577insAT:0
chr3_ref_v2	63571	.	C	T	.	PASS	IntersectsRepeat=0;RepeatCorrectionApplied=0	SAC:ACF:DF:PD:GT:SGT:SF:SV:SIG:MT:PAC	83,64,0,0:1:1:2:0/0:./.:.:0	70,53,0,0:1:1:2:0/0:./.:.:0:0:.:.	36,49,33,35:1:1:2:0/1:0/0:0.125:0:1:g.63571C>T:0	84,81,0,0:1:1:2:0/0:./.:.:0:0:.:.	258,207,0,0:1:1:2:0/0:./.:.:0:0:.:.
chr3_ref_v2	64816	.	C	T	.	PASS	IntersectsRepeat=0;RepeatCorrectionApplied=0	SAC:ACF:DF:PD:GT:SGT:SF:SV:SIG:MT:PAC	88,70,0,0:1:1:2:0/0:./.:.:0	57,75,0,0:1:1:2:0/0:./.:.:0:0:.:.	45,60,55,69:1:1:2:0/1:1/1:0.125:0:1:g.64816C>T:0	100,145,0,1:1:1:2:0/0:./.:.:0:0:.:.	235,260,1,0:1:1:2:0/0:./.:.:0:0:.:.
chr3_ref_v2	66892	.	A	T	.	PASS	IntersectsRepeat=0;RepeatCorrectionApplied=0	SAC:ACF:DF:PD:GT:SGT:SF:SV:SIG:MT:PAC	42,32,41,46:1:1:2:0/1:1/1:0.125:0	53,49,39,40:1:1:2:0/1:0/0:0.125:0:0:.:.	34,44,62,34:1:1:2:0/1:1/1:0.125:0:0:.:.	45,55,32,28:1:1:2:0/1:0/0:0.25:0:0:.:.	113,112,94,125:1:1:2:0/1:./.:.:0:0:.:.
chr3_ref_v2	68541	.	AG	A	.	PASS	IntersectsRepeat=1;RepeatCorrectionApplied=1	SAC:ACF:DF:PD:GT:SGT:SF:SV:SIG:MT:PAC	52,56,0,0:1:1:2:0/0:./.:.:0	66,53,0,0:1:1:2:0/0:./.:.:0:0:.:.	82,78,0,1:1:1:2:0/0:./.:.:0:0:.:.	38,46,45,49:1:1:2:0/1:./.:.:0:1:g.68542delG:0	238,250,1,0:1:1:2:0/0:./.:.:0:0:.:.
chr3_ref_v2	70664	.	C	T	.	PASS	IntersectsRepeat=1;RepeatCorrectionApplied=0	SAC:ACF:DF:PD:GT:SGT:SF:SV:SIG:MT:PAC	52,55,0,0:1:1:2:0/0:./.:.:0	81,57,0,0:1:1:2:0/0:./.:.:0:0:.:.	84,75,0,0:1:1:2:0/0:./.:.:0:0:.:.	52,43,50,45:1:1:2:0/1:./.:.:0:1:g.70664C>T:0	258,280,0,0:1:1:2:0/0:./.:.:0:0:.:.
chr3_ref_v2	72742	.	C	T	.	PASS	IntersectsRepeat=0;RepeatCorrectionApplied=0	SAC:ACF:DF:PD:GT:SGT:SF:SV:SIG:MT:PAC	81,80,0,0:1:1:2:0/0:./.:.:0	91,89,0,0:1:1:2:0/0:./.:.:0:0:.:.	101,93,0,0:1:1:2:0/0:./.:.:0:0:.:.	54,45,49,35:1:1:2:0/1:0/0:0.125:0:1:g.72742C>T:0	295,295,0,0:1:1:2:0/0:./.:.:0:0:.:.
chr3_ref_v2	76130	.	T	TA	.	PASS	IntersectsRepeat=1;RepeatCorrectionApplied=0	SAC:ACF:DF:PD:GT:SGT:SF:SV:SIG:MT:PAC	11,7,0,2:1:1:2:0/0:0/1:0.25:0	16,9,0,5:1:1:2:0/0:0/1:0.5:0:0:.:.	39,20,2,8:1:1:2:0/0:0/1:0.25:0:0:.:.	26,24,0,8:1:1:2:0/0:0/1:0.25:0:0:.:.	75,70,0,15:1:1:2:0/0:0/1:0.25:0:0:.:.
chr3_ref_v2	76134	.	CAA	C	.	PASS	IntersectsRepeat=0;RepeatCorrectionApplied=0	SAC:ACF:DF:PD:GT:SGT:SF:SV:SIG:MT:PAC	15,7,0,2:1:1:2:0/0:0/1:0.25:0	16,13,0,5:1:1:2:0/0:0/1:0.25:0:0:.:.	17,18,2,8:1:1:2:0/0:0/1:0.5:0:0:.:.	21,30,0,8:1:1:2:0/0:0/1:0.25:0:0:.:.	58,86,0,15:1:1:2:0/0:0/1:0.25:0:0:.:.
chr3_ref_v2	76138	.	T	TTC	.	PASS	IntersectsRepeat=1;RepeatCorrectionApplied=0	SAC:ACF:DF:PD:GT:SGT:SF:SV:SIG:MT:PAC	18,6,0,2:1:1:2:0/0:0/1:0.25:0	16,13,0,3:1:1:2:0/0:0/1:0.25:0:0:.:.	25,20,1,6:1:1:2:0/0:0/1:0.25:0:0:.:.	24,29,0,7:1:1:2:0/0:0/1:0.25:0:0:.:.	67,88,0,15:1:1:2:0/0:0/1:0.25:0:0:.:.
chr3_ref_v2	76143	.	A	AT	.	PASS	IntersectsRepeat=1;RepeatCorrectionApplied=1	SAC:ACF:DF:PD:GT:SGT:SF:SV:SIG:MT:PAC	0,0,22,7:1:1:2:1/1:./.:.:0	0,1,22,13:1:1:2:1/1:./.:.:0:0:.:.	2,2,25,21:1:1:2:1/1:./.:.:0:0:.:.	0,1,33,29:1:1:2:1/1:./.:.:0:0:.:.	7,3,91,93:1:1:2:1/1:./.:.:0:0:.:.
chr3_ref_v2	76181	.	G	A	.	PASS	IntersectsRepeat=0;RepeatCorrectionApplied=0	SAC:ACF:DF:PD:GT:SGT:SF:SV:SIG:MT:PAC	0,0,43,38:1:1:2:1/1:./.:.:0	0,0,66,37:1:1:2:1/1:./.:.:0:0:.:.	0,1,79,76:1:1:2:1/1:./.:.:0:0:.:.	0,1,93,90:1:1:2:1/1:./.:.:0:0:.:.	4,1,207,271:1:1:2:1/1:./.:.:0:0:.:.
chr3_ref_v2	77262	.	GA	G	.	PASS	IntersectsRepeat=1;RepeatCorrectionApplied=1	SAC:ACF:DF:PD:GT:SGT:SF:SV:SIG:MT:PAC	0,0,7,14:1:1:2:1/1:./.:.:0	0,1,16,14:1:1:2:1/1:./.:.:0:0:.:.	1,0,21,18:1:1:2:1/1:./.:.:0:0:.:.	1,3,17,20:1:1:2:1/1:./.:.:0:0:.:.	2,9,44,44:1:1:2:1/1:0/1:0.125:0:0:.:.
chr3_ref_v2	78295	.	G	A	.	PASS	IntersectsRepeat=0;RepeatCorrectionApplied=0	SAC:ACF:DF:PD:GT:SGT:SF:SV:SIG:MT:PAC	53,44,0,0:1:1:2:0/0:./.:.:0	40,56,0,0:1:1:2:0/0:./.:.:0:0:.:.	72,68,0,0:1:1:2:0/0:./.:.:0:0:.:.	130,80,1,1:1:1:2:0/0:./.:.:0:0:.:.	151,109,142,101:1:1:2:0/1:./.:.:0:1:g.78295G>A:0
chr3_ref_v2	78361	.	CT	C	.	PASS	IntersectsRepeat=1;RepeatCorrectionApplied=1	SAC:ACF:DF:PD:GT:SGT:SF:SV:SIG:MT:PAC	23,21,17,18:1:1:2:0/1:0/0:0.125:0	18,24,17,28:1:1:2:0/1:./.:.:0:0:.:.	26,28,21,33:1:1:2:0/1:./.:.:0:0:.:.	73,79,5,6:1:1:2:0/0:./.:.:0:1:g.78361_78363>T:1	233,202,12,12:1:1:2:0/0:./.:.:0:1:g.78361_78363>T:1
chr3_ref_v2	78405	.	C	CA	.	PASS	IntersectsRepeat=1;RepeatCorrectionApplied=1	SAC:ACF:DF:PD:GT:SGT:SF:SV:SIG:MT:PAC	48,45,0,0:1:1:2:0/0:./.:.:0	30,22,25,21:1:1:2:0/1:./.:.:0:1:g.78405_78406insA:0	70,52,2,0:1:1:2:0/0:./.:.:0:0:.:.	70,101,3,1:1:1:2:0/0:./.:.:0:0:.:.	228,295,2,5:1:1:2:0/0:./.:.:0:0:.:.
chr3_ref_v2	81179	.	C	T	.	PASS	IntersectsRepeat=1;RepeatCorrectionApplied=0	SAC:ACF:DF:PD:GT:SGT:SF:SV:SIG:MT:PAC	69,77,0,0:1:1:2:0/0:./.:.:0	73,71,0,0:1:1:2:0/0:./.:.:0:0:.:.	80,92,0,0:1:1:2:0/0:./.:.:0:0:.:.	109,73,0,1:1:1:2:0/0:./.:.:0:0:.:.	112,100,123,97:1:1:2:0/1:./.:.:0:1:g.81179C>T:0
chr3_ref_v2	82568	.	T	A	.	PASS	IntersectsRepeat=0;RepeatCorrectionApplied=0	SAC:ACF:DF:PD:GT:SGT:SF:SV:SIG:MT:PAC	5,10,7,3:1:1:2:0/1:0/0:0.25:0	13,13,6,2:1:1:2:0/1:0/0:0.5:0:0:.:.	10,26,5,9:1:1:2:0/1:0/0:0.5:0:0:.:.	8,17,8,7:1:1:2:0/1:0/0:0.25:0:0:.:.	44,37,16,13:1:1:2:0/1:0/0:0.5:0:0:.:.
chr3_ref_v2	82580	.	C	CTATTCA	.	PASS	IntersectsRepeat=0;RepeatCorrectionApplied=0	SAC:ACF:DF:PD:GT:SGT:SF:SV:SIG:MT:PAC	1,6,7,3:1:1:2:./.:./.:.:0	1,5,6,2:1:1:2:./.:./.:.:0:0:.:.	3,7,5,9:1:1:2:0/1:1/1:0.125:0:0:.:.	3,5,8,7:1:1:2:0/1:1/1:0.25:0:0:.:.	10,14,16,13:1:1:2:0/1:1/1:0.125:0:0:.:.
chr3_ref_v2	84302	.	G	A	.	ExcRegion	IntersectsRepeat=0;RepeatCorrectionApplied=0	SAC:ACF:DF:PD:GT:SGT:SF:SV:SIG:MT:PAC	0,0,4,7:1:1:2:./.:./.:.:0	0,0,5,2:1:1:2:./.:./.:.:0:0:.:.	1,1,1,2:1:1:2:./.:./.:.:0:0:.:.	0,0,0,1:0:1:2:./.:./.:.:0:0:.:.	2,0,4,6:1:1:2:./.:./.:.:0:0:.:.
chr3_ref_v2	84376	.	A	G	.	ExcRegion	IntersectsRepeat=1;RepeatCorrectionApplied=0	SAC:ACF:DF:PD:GT:SGT:SF:SV:SIG:MT:PAC	35,1,6,0:1:1:2:./.:./.:.:0	44,0,15,0:1:1:2:./.:./.:.:0:0:.:.	64,1,4,0:1:1:2:./.:./.:.:0:0:.:.	62,0,1,0:1:1:2:./.:./.:.:0:0:.:.	151,7,4,0:1:1:2:./.:./.:.:0:0:.:.
chr3_ref_v2	84865	.	T	C	.	ExcRegion	IntersectsRepeat=1;RepeatCorrectionApplied=0	SAC:ACF:DF:PD:GT:SGT:SF:SV:SIG:MT:PAC	0,46,0,5:1:1:2:./.:./.:.:0	0,66,0,12:1:1:2:./.:./.:.:0:0:.:.	0,55,0,3:1:1:2:./.:./.:.:0:0:.:.	0,36,0,1:1:1:2:./.:./.:.:0:0:.:.	0,128,0,2:1:1:2:./.:./.:.:0:0:.:.
chr3_ref_v2	84910	.	T	C	.	ExcRegion	IntersectsRepeat=1;RepeatCorrectionApplied=0	SAC:ACF:DF:PD:GT:SGT:SF:SV:SIG:MT:PAC	0,16,0,5:1:1:2:./.:./.:.:0	0,25,0,6:1:1:2:./.:./.:.:0:0:.:.	0,25,0,2:1:1:2:./.:./.:.:0:0:.:.	0,14,0,1:1:1:2:./.:./.:.:0:0:.:.	0,71,0,2:1:1:2:./.:./.:.:0:0:.:.
chr3_ref_v2	91089	.	TAA	T,TA	.	PASS	IntersectsRepeat=1;RepeatCorrectionApplied=1	SAC:ACF:DF:PD:GT:SGT:SF:SV:SIG:MT:PAC	26,9,1,0,1,1:1:1:2:0/0:./.:.:0	0,0,37,7,26,3:1:1:2:1/2:./.:.:0:1:g.91090_91091delAA,g.91090delA:0,0	33,21,10,3,22,11:1:1:2:0/0:0/1:0.25:0:1:.:	37,20,2,0,33,18:1:1:2:0/0:0/2:0.25:0:1:.:	155,97,5,4,31,6:1:1:2:0/0:0/2:0.25:0:0:.:.
chr3_ref_v2	91596	.	TG	T	.	PASS	IntersectsRepeat=1;RepeatCorrectionApplied=1	SAC:ACF:DF:PD:GT:SGT:SF:SV:SIG:MT:PAC	52,52,0,0:1:1:2:0/0:./.:.:0	62,71,0,0:1:1:2:0/0:./.:.:0:0:.:.	81,67,1,0:1:1:2:0/0:./.:.:0:0:.:.	55,49,48,35:1:1:2:0/1:0/0:0.125:0:1:g.91597delG:0	280,203,1,1:1:1:2:0/0:./.:.:0:0:.:.
chr3_ref_v2	92495	.	C	T	.	PASS	IntersectsRepeat=0;RepeatCorrectionApplied=0	SAC:ACF:DF:PD:GT:SGT:SF:SV:SIG:MT:PAC	42,45,0,0:1:1:2:0/0:./.:.:0	30,33,29,32:1:1:2:0/1:./.:.:0:1:g.92495C>T:0	74,72,1,0:1:1:2:0/0:./.:.:0:0:.:.	95,89,0,0:1:1:2:0/0:./.:.:0:0:.:.	304,250,2,1:1:1:2:0/0:./.:.:0:0:.:.
chr3_ref_v2	95967	.	C	T	.	PASS	IntersectsRepeat=0;RepeatCorrectionApplied=0	SAC:ACF:DF:PD:GT:SGT:SF:SV:SIG:MT:PAC	31,40,27,28:1:1:2:0/1:0/0:0.125:0	43,33,30,27:1:1:2:0/1:0/0:0.125:0:0:.:.	36,32,38,41:1:1:2:0/1:1/1:0.125:0:0:.:.	41,37,46,39:1:1:2:0/1:./.:.:0:0:.:.	100,71,115,87:1:1:2:0/1:1/1:0.125:0:0:.:.
chr3_ref_v2	96075	.	G	A	.	PASS	IntersectsRepeat=0;RepeatCorrectionApplied=0	SAC:ACF:DF:PD:GT:SGT:SF:SV:SIG:MT:PAC	37,88,0,0:1:1:2:0/0:./.:.:0	66,82,0,0:1:1:2:0/0:./.:.:0:0:.:.	67,101,0,0:1:1:2:0/0:./.:.:0:0:.:.	59,92,0,0:1:1:2:0/0:./.:.:0:0:.:.	96,132,93,116:1:1:2:0/1:./.:.:0:1:g.96075G>A:0
chr3_ref_v2	96274	.	A	C	.	PASS	IntersectsRepeat=0;RepeatCorrectionApplied=0	SAC:ACF:DF:PD:GT:SGT:SF:SV:SIG:MT:PAC	80,55,0,1:1:1:2:0/0:./.:.:0	56,72,0,0:1:1:2:0/0:./.:.:0:0:.:.	96,81,0,0:1:1:2:0/0:./.:.:0:0:.:.	34,42,45,49:1:1:2:0/1:1/1:0.125:0:1:g.96274A>C:0	215,207,1,0:1:1:2:0/0:./.:.:0:0:.:.
chr3_ref_v2	97180	.	G	T	.	PASS	IntersectsRepeat=0;RepeatCorrectionApplied=0	SAC:ACF:DF:PD:GT:SGT:SF:SV:SIG:MT:PAC	67,84,1,0:1:1:2:0/0:./.:.:0	49,28,36,33:1:1:2:0/1:./.:.:0:1:g.97180G>T:0	70,60,0,0:1:1:2:0/0:./.:.:0:0:.:.	79,79,0,1:1:1:2:0/0:./.:.:0:0:.:.	232,204,0,0:1:1:2:0/0:./.:.:0:0:.:.
chr3_ref_v2	98986	.	C	T	.	PASS	IntersectsRepeat=1;RepeatCorrectionApplied=0	SAC:ACF:DF:PD:GT:SGT:SF:SV:SIG:MT:PAC	36,35,35,30:1:1:2:0/1:./.:.:0	50,43,38,48:1:1:2:0/1:./.:.:0:0:.:.	38,48,36,43:1:1:2:0/1:./.:.:0:0:.:.	56,52,47,46:1:1:2:0/1:0/0:0.125:0:0:.:.	116,105,103,121:1:1:2:0/1:./.:.:0:0:.:.
chr3_ref_v2	100221	.	CTTTT	C,CT,CTT,CTTT	.	PASS	IntersectsRepeat=1;RepeatCorrectionApplied=1	SAC:ACF:DF:PD:GT:SGT:SF:SV:SIG:MT:PAC	20,6,1,0,0,3,3,5,0,10:1:1:2:0/0:0/3:0.5:0	11,0,10,47,3,4,1,0,0,0:1:1:2:1/1:1/2:0.25:0:1:g.100222_100225delTTTT,g.100222_100225delTTTT:0,1	52,27,1,1,2,2,1,8,6,18:1:1:2:0/0:0/3:0.25:0:0:.:.	47,23,1,4,5,7,6,13,3,6:1:1:2:0/4:0/2:0.25:0:0:.:.	94,66,14,41,20,42,2,15,7,19:1:1:2:0/2:0/4:0.125:0:1:g.100222_100224delTTT:0
chr3_ref_v2	101104	.	A	G	.	PASS	IntersectsRepeat=1;RepeatCorrectionApplied=0	SAC:ACF:DF:PD:GT:SGT:SF:SV:SIG:MT:PAC	51,56,0,0:1:1:2:0/0:./.:.:0	89,85,0,0:1:1:2:0/0:./.:.:0:0:.:.	52,74,0,0:1:1:2:0/0:./.:.:0:0:.:.	38,45,32,39:1:1:2:0/1:0/0:0.125:0:1:g.101104A>G:0	220,218,0,0:1:1:2:0/0:./.:.:0:0:.:.
chr3_ref_v2	101763	.	G	A	.	PASS	IntersectsRepeat=0;RepeatCorrectionApplied=0	SAC:ACF:DF:PD:GT:SGT:SF:SV:SIG:MT:PAC	64,53,0,0:1:1:2:0/0:./.:.:0	61,88,0,0:1:1:2:0/0:./.:.:0:0:.:.	95,105,0,0:1:1:2:0/0:./.:.:0:0:.:.	49,46,48,55:1:1:2:0/1:./.:.:0:1:g.101763G>A:0	229,282,0,1:1:1:2:0/0:./.:.:0:0:.:.
chr3_ref_v2	102013	.	C	A	.	PASS	IntersectsRepeat=0;RepeatCorrectionApplied=0	SAC:ACF:DF:PD:GT:SGT:SF:SV:SIG:MT:PAC	48,48,0,1:1:1:2:0/0:./.:.:0	60,68,0,0:1:1:2:0/0:./.:.:0:0:.:.	85,104,0,0:1:1:2:0/0:./.:.:0:0:.:.	90,125,0,0:1:1:2:0/0:./.:.:0:0:.:.	92,175,115,216:1:1:2:0/1:1/1:0.125:0:1:g.102013C>A:0
chr3_ref_v2	102461	.	G	A	.	PASS	IntersectsRepeat=0;RepeatCorrectionApplied=0	SAC:ACF:DF:PD:GT:SGT:SF:SV:SIG:MT:PAC	66,45,0,0:1:1:2:0/0:./.:.:0	70,57,0,0:1:1:2:0/0:./.:.:0:0:.:.	62,49,45,41:1:1:2:0/1:0/0:0.125:0:1:g.102461G>A:0	111,89,0,0:1:1:2:0/0:./.:.:0:0:.:.	359,276,0,0:1:1:2:0/0:./.:.:0:0:.:.
chr3_ref_v2	102518	.	C	T	.	PASS	IntersectsRepeat=1;RepeatCorrectionApplied=0	SAC:ACF:DF:PD:GT:SGT:SF:SV:SIG:MT:PAC	53,90,0,0:1:1:2:0/0:./.:.:0	60,97,0,0:1:1:2:0/0:./.:.:0:0:.:.	102,125,0,0:1:1:2:0/0:./.:.:0:0:.:.	91,111,1,0:1:1:2:0/0:./.:.:0:0:.:.	131,141,114,195:1:1:2:0/1:1/1:0.125:0:1:g.102518C>T:0
chr3_ref_v2	102656	.	C	T	.	PASS	IntersectsRepeat=0;RepeatCorrectionApplied=0	SAC:ACF:DF:PD:GT:SGT:SF:SV:SIG:MT:PAC	62,60,0,0:1:1:2:0/0:./.:.:0	48,35,52,21:1:1:2:0/1:0/0:0.125:0:1:g.102656C>T:0	75,60,0,0:1:1:2:0/0:./.:.:0:0:.:.	101,82,0,1:1:1:2:0/0:./.:.:0:0:.:.	254,240,0,0:1:1:2:0/0:./.:.:0:0:.:.
chr3_ref_v2	103586	.	A	G	.	PASS	IntersectsRepeat=0;RepeatCorrectionApplied=0	SAC:ACF:DF:PD:GT:SGT:SF:SV:SIG:MT:PAC	64,26,0,0:1:1:2:0/0:./.:.:0	90,52,0,0:1:1:2:0/0:./.:.:0:0:.:.	82,76,0,0:1:1:2:0/0:./.:.:0:0:.:.	52,37,53,36:1:1:2:0/1:./.:.:0:1:g.103586A>G:0	252,207,0,0:1:1:2:0/0:./.:.:0:0:.:.
chr3_ref_v2	104044	.	C	T	.	PASS	IntersectsRepeat=0;RepeatCorrectionApplied=0	SAC:ACF:DF:PD:GT:SGT:SF:SV:SIG:MT:PAC	50,33,0,1:1:1:2:0/0:./.:.:0	56,49,0,0:1:1:2:0/0:./.:.:0:0:.:.	93,71,0,0:1:1:2:0/0:./.:.:0:0:.:.	56,33,47,43:1:1:2:0/1:./.:.:0:1:g.104044C>T:0	276,212,0,1:1:1:2:0/0:./.:.:0:0:.:.
chr3_ref_v2	106244	.	GA	G,GAA	.	PASS	IntersectsRepeat=1;RepeatCorrectionApplied=1	SAC:ACF:DF:PD:GT:SGT:SF:SV:SIG:MT:PAC	36,25,1,0,4,7:1:1:2:0/0:0/2:0.25:0	26,19,14,14,5,2:1:1:2:0/0:0/2:0.125:0:1:.:	69,62,6,6,10,15:1:1:2:0/0:0/2:0.25:0:0:.:.	60,51,14,13,10,10:1:1:2:0/0:0/2:0.125:0:1:.:	93,104,86,87,13,11:1:1:2:0/0:0/1:0.25:0:1:.:
chr3_ref_v2	107239	.	CAT	C,CATAT	.	PASS	IntersectsRepeat=1;RepeatCorrectionApplied=1	SAC:ACF:DF:PD:GT:SGT:SF:SV:SIG:MT:PAC	64,49,5,6,1,1:1:1:2:0/0:0/1:0.125:0	47,60,1,4,3,1:1:1:2:0/0:0/1:0.125:0:0:.:.	85,66,13,15,0,3:1:1:2:0/0:0/1:0.25:0:0:.:.	44,48,8,4,38,30:1:1:2:0/2:0/1:0.125:0:1:g.107239_107240insAT:0	140,148,22,28,4,6:1:1:2:0/0:0/1:0.125:0:0:.:.
chr3_ref_v2	107436	.	G	A	.	PASS	IntersectsRepeat=0;RepeatCorrectionApplied=0	SAC:ACF:DF:PD:GT:SGT:SF:SV:SIG:MT:PAC	69,74,0,0:1:1:2:0/0:./.:.:0	69,73,0,0:1:1:2:0/0:./.:.:0:0:.:.	68,92,0,0:1:1:2:0/0:./.:.:0:0:.:.	44,41,49,54:1:1:2:0/1:1/1:0.125:0:1:g.107436G>A:0	239,243,0,0:1:1:2:0/0:./.:.:0:0:.:.
chr3_ref_v2	110090	.	G	A	.	PASS	IntersectsRepeat=0;RepeatCorrectionApplied=0	SAC:ACF:DF:PD:GT:SGT:SF:SV:SIG:MT:PAC	68,53,0,0:1:1:2:0/0:./.:.:0	68,38,50,46:1:1:2:0/1:./.:.:0:1:g.110090G>A:0	102,74,0,0:1:1:2:0/0:./.:.:0:0:.:.	100,101,0,0:1:1:2:0/0:./.:.:0:0:.:.	247,216,0,0:1:1:2:0/0:./.:.:0:0:.:.
chr3_ref_v2	113024	.	G	T	.	PASS	IntersectsRepeat=0;RepeatCorrectionApplied=0	SAC:ACF:DF:PD:GT:SGT:SF:SV:SIG:MT:PAC	83,88,0,0:1:1:2:0/0:./.:.:0	98,80,0,0:1:1:2:0/0:./.:.:0:0:.:.	95,92,0,0:1:1:2:0/0:./.:.:0:0:.:.	54,39,52,57:1:1:2:0/1:1/1:0.125:0:1:g.113024G>T:0	210,209,0,0:1:1:2:0/0:./.:.:0:0:.:.
chr3_ref_v2	113429	.	T	C	.	PASS	IntersectsRepeat=0;RepeatCorrectionApplied=0	SAC:ACF:DF:PD:GT:SGT:SF:SV:SIG:MT:PAC	66,92,0,0:1:1:2:0/0:./.:.:0	84,105,0,0:1:1:2:0/0:./.:.:0:0:.:.	95,85,0,0:1:1:2:0/0:./.:.:0:0:.:.	52,50,45,49:1:1:2:0/1:./.:.:0:1:g.113429T>C:0	203,209,0,0:1:1:2:0/0:./.:.:0:0:.:.
chr3_ref_v2	114978	.	G	A	.	PASS	IntersectsRepeat=0;RepeatCorrectionApplied=0	SAC:ACF:DF:PD:GT:SGT:SF:SV:SIG:MT:PAC	72,61,0,0:1:1:2:0/0:./.:.:0	91,76,0,0:1:1:2:0/0:./.:.:0:0:.:.	80,63,0,0:1:1:2:0/0:./.:.:0:0:.:.	92,102,0,0:1:1:2:0/0:./.:.:0:0:.:.	136,110,132,99:1:1:2:0/1:./.:.:0:1:g.114978G>A:0
chr3_ref_v2	124040	.	G	A	.	PASS	IntersectsRepeat=0;RepeatCorrectionApplied=0	SAC:ACF:DF:PD:GT:SGT:SF:SV:SIG:MT:PAC	62,68,0,0:1:1:2:0/0:./.:.:0	89,81,0,0:1:1:2:0/0:./.:.:0:0:.:.	79,94,0,0:1:1:2:0/0:./.:.:0:0:.:.	39,42,38,50:1:1:2:0/1:./.:.:0:1:g.124040G>A:0	208,253,1,0:1:1:2:0/0:./.:.:0:0:.:.
chr3_ref_v2	126149	.	CT	C	.	PASS	IntersectsRepeat=1;RepeatCorrectionApplied=1	SAC:ACF:DF:PD:GT:SGT:SF:SV:SIG:MT:PAC	0,0,0,0:0:0:2:./.:./.:.:0	21,7,33,15:1:1:2:0/1:0/0:0.125:0:0:.:.	30,20,39,13:1:1:2:0/1:0/0:0.25:0:0:.:.	47,26,51,27:1:1:2:0/1:0/0:0.25:0:0:.:.	219,154,35,30:1:1:2:0/0:./.:.:0:0:.:.
chr3_ref_v2	126258	.	C	T	.	PASS	IntersectsRepeat=1;RepeatCorrectionApplied=0	SAC:ACF:DF:PD:GT:SGT:SF:SV:SIG:MT:PAC	44,52,0,0:1:1:2:0/0:./.:.:0	24,33,32,35:1:1:2:0/1:1/1:0.125:0:1:g.126258C>T:0	94,106,0,0:1:1:2:0/0:./.:.:0:0:.:.	75,106,0,0:1:1:2:0/0:./.:.:0:0:.:.	238,304,0,0:1:1:2:0/0:./.:.:0:0:.:.
chr3_ref_v2	126473	.	AT	A	.	PASS	IntersectsRepeat=1;RepeatCorrectionApplied=1	SAC:ACF:DF:PD:GT:SGT:SF:SV:SIG:MT:PAC	48,44,4,1:1:1:2:0/0:./.:.:0	67,42,5,4:1:1:2:0/0:./.:.:0:0:.:.	57,36,37,34:1:1:2:0/1:0/0:0.25:0:1:g.126474delT:0	70,72,13,11:1:1:2:0/0:./.:.:0:0:.:.	256,199,33,33:1:1:2:0/0:./.:.:0:0:.:.
chr3_ref_v2	128859	.	TA	T	.	PASS	IntersectsRepeat=1;RepeatCorrectionApplied=1	SAC:ACF:DF:PD:GT:SGT:SF:SV:SIG:MT:PAC	45,52,1,5:1:1:2:0/0:./.:.:0	54,63,6,2:1:1:2:0/0:./.:.:0:0:.:.	55,69,6,15:1:1:2:0/0:./.:.:0:0:.:.	61,81,6,16:1:1:2:0/0:./.:.:0:0:.:.	134,164,25,22:1:1:2:0/0:./.:.:0:0:.:.
chr3_ref_v2	129140	.	G	T	.	PASS	IntersectsRepeat=1;RepeatCorrectionApplied=0	SAC:ACF:DF:PD:GT:SGT:SF:SV:SIG:MT:PAC	40,41,39,34:1:1:2:0/1:./.:.:0	64,39,55,41:1:1:2:0/1:./.:.:0:0:.:.	83,75,0,0:1:1:2:0/0:./.:.:0:1:g.129139_129141T>G:1	96,67,0,0:1:1:2:0/0:./.:.:0:1:g.129139_129141T>G:1	230,215,0,0:1:1:2:0/0:./.:.:0:1:g.129139_129141T>G:1
chr3_ref_v2	130631	.	C	A	.	PASS	IntersectsRepeat=0;RepeatCorrectionApplied=0	SAC:ACF:DF:PD:GT:SGT:SF:SV:SIG:MT:PAC	97,32,0,0:1:1:2:0/0:./.:.:0	102,36,0,0:1:1:2:0/0:./.:.:0:0:.:.	128,45,0,0:1:1:2:0/0:./.:.:0:0:.:.	129,61,0,0:1:1:2:0/0:./.:.:0:0:.:.	155,72,144,69:1:1:2:0/1:./.:.:0:1:g.130631C>A:0
chr3_ref_v2	130748	.	C	T	.	PASS	IntersectsRepeat=1;RepeatCorrectionApplied=0	SAC:ACF:DF:PD:GT:SGT:SF:SV:SIG:MT:PAC	65,87,0,0:1:1:2:0/0:./.:.:0	65,98,0,2:1:1:2:0/0:./.:.:0:0:.:.	42,49,43,65:1:1:2:0/1:1/1:0.125:0:1:g.130748C>T:0	66,117,0,0:1:1:2:0/0:./.:.:0:0:.:.	238,360,0,0:1:1:2:0/0:./.:.:0:0:.:.
chr3_ref_v2	137001	.	G	A	.	PASS	IntersectsRepeat=1;RepeatCorrectionApplied=0	SAC:ACF:DF:PD:GT:SGT:SF:SV:SIG:MT:PAC	70,67,0,0:1:1:2:0/0:./.:.:0	95,68,0,0:1:1:2:0/0:./.:.:0:0:.:.	87,77,0,0:1:1:2:0/0:./.:.:0:0:.:.	94,103,0,0:1:1:2:0/0:./.:.:0:0:.:.	128,122,119,108:1:1:2:0/1:./.:.:0:1:g.137001G>A:0
chr3_ref_v2	140048	.	T	C	.	PASS	IntersectsRepeat=1;RepeatCorrectionApplied=0	SAC:ACF:DF:PD:GT:SGT:SF:SV:SIG:MT:PAC	75,70,0,0:1:1:2:0/0:./.:.:0	83,81,0,0:1:1:2:0/0:./.:.:0:0:.:.	69,67,0,0:1:1:2:0/0:./.:.:0:0:.:.	82,78,0,0:1:1:2:0/0:./.:.:0:0:.:.	123,113,105,116:1:1:2:0/1:./.:.:0:1:g.140048T>C:0
chr3_ref_v2	140854	.	T	C	.	PASS	IntersectsRepeat=1;RepeatCorrectionApplied=0	SAC:ACF:DF:PD:GT:SGT:SF:SV:SIG:MT:PAC	49,76,0,0:1:1:2:0/0:./.:.:0	32,47,27,35:1:1:2:0/1:0/0:0.125:0:1:g.140854T>C:0	77,87,0,0:1:1:2:0/0:./.:.:0:0:.:.	99,100,0,0:1:1:2:0/0:./.:.:0:0:.:.	227,254,0,0:1:1:2:0/0:./.:.:0:0:.:.
chr3_ref_v2	141010	.	GAAA	G,GAA	.	PASS	IntersectsRepeat=1;RepeatCorrectionApplied=1	SAC:ACF:DF:PD:GT:SGT:SF:SV:SIG:MT:PAC	23,35,0,0,3,7:1:1:2:0/0:./.:.:0	21,25,25,23,3,10:1:1:2:0/1:0/0:0.125:0:1:g.141011_141013delAAA:0	11,35,2,1,49,55:1:1:2:0/2:2/2:0.25:0:1:.:.	5,19,32,33,19,36:1:1:2:0/1:1/2:0.5:0:1:g.141011_141013delAAA:0	81,158,3,5,81,86:1:1:2:0/0:0/1:0.125:0:1:.:
chr3_ref_v2	141324	.	A	G	.	ExcRegion	IntersectsRepeat=0;RepeatCorrectionApplied=0	SAC:ACF:DF:PD:GT:SGT:SF:SV:SIG:MT:PAC	73,56,0,0:1:1:2:./.:./.:.:0	52,50,37,23:1:1:2:./.:./.:.:0:1:.:.	97,115,0,0:1:1:2:./.:./.:.:0:0:.:.	91,102,0,0:1:1:2:./.:./.:.:0:0:.:.	237,287,0,0:1:1:2:./.:./.:.:0:0:.:.
chr3_ref_v2	143258	.	C	T	.	PASS	IntersectsRepeat=1;RepeatCorrectionApplied=0	SAC:ACF:DF:PD:GT:SGT:SF:SV:SIG:MT:PAC	71,70,0,0:1:1:2:0/0:./.:.:0	82,54,0,0:1:1:2:0/0:./.:.:0:0:.:.	93,55,0,0:1:1:2:0/0:./.:.:0:0:.:.	53,24,38,29:1:1:2:0/1:0/0:0.125:0:1:g.143258C>T:0	255,182,0,0:1:1:2:0/0:./.:.:0:0:.:.
chr3_ref_v2	143906	.	G	A	.	PASS	IntersectsRepeat=1;RepeatCorrectionApplied=0	SAC:ACF:DF:PD:GT:SGT:SF:SV:SIG:MT:PAC	67,72,0,1:1:1:2:0/0:./.:.:0	92,89,0,0:1:1:2:0/0:./.:.:0:0:.:.	99,74,0,0:1:1:2:0/0:./.:.:0:0:.:.	47,33,70,44:1:1:2:0/1:1/1:0.125:0:1:g.143906G>A:0	255,187,0,0:1:1:2:0/0:./.:.:0:0:.:.
chr3_ref_v2	147456	.	A	T	.	ExcRegion	IntersectsRepeat=0;RepeatCorrectionApplied=0	SAC:ACF:DF:PD:GT:SGT:SF:SV:SIG:MT:PAC	0,0,0,0:0:1:2:./.:./.:.:0	0,0,0,0:0:1:2:./.:./.:.:0:0:.:.	0,0,2,0:0:1:2:./.:./.:.:0:0:.:.	0,0,0,0:0:1:2:./.:./.:.:0:0:.:.	0,0,3,0:0:1:2:./.:./.:.:0:0:.:.
chr3_ref_v2	147473	.	G	A	.	ExcRegion	IntersectsRepeat=0;RepeatCorrectionApplied=0	SAC:ACF:DF:PD:GT:SGT:SF:SV:SIG:MT:PAC	0,0,0,0:0:1:2:./.:./.:.:0	0,0,0,0:0:1:2:./.:./.:.:0:0:.:.	0,0,2,0:0:1:2:./.:./.:.:0:0:.:.	0,0,0,0:0:1:2:./.:./.:.:0:0:.:.	1,0,3,1:1:1:2:./.:./.:.:0:0:.:.
chr3_ref_v2	147474	.	T	C	.	ExcRegion	IntersectsRepeat=0;RepeatCorrectionApplied=0	SAC:ACF:DF:PD:GT:SGT:SF:SV:SIG:MT:PAC	0,0,0,0:0:1:2:./.:./.:.:0	0,0,0,0:0:1:2:./.:./.:.:0:0:.:.	0,0,2,0:0:1:2:./.:./.:.:0:0:.:.	0,0,0,0:0:1:2:./.:./.:.:0:0:.:.	1,0,3,1:1:1:2:./.:./.:.:0:0:.:.
chr3_ref_v2	147499	.	T	TC	.	ExcRegion	IntersectsRepeat=0;RepeatCorrectionApplied=0	SAC:ACF:DF:PD:GT:SGT:SF:SV:SIG:MT:PAC	4,0,0,0:0:1:2:./.:./.:.:0	4,0,0,0:0:1:2:./.:./.:.:0:0:.:.	2,0,0,0:0:1:2:./.:./.:.:0:0:.:.	5,0,0,0:0:1:2:./.:./.:.:0:0:.:.	2,0,0,3:1:1:2:./.:./.:.:0:0:.:.
chr3_ref_v2	147503	.	G	GAATAT	.	ExcRegion	IntersectsRepeat=0;RepeatCorrectionApplied=0	SAC:ACF:DF:PD:GT:SGT:SF:SV:SIG:MT:PAC	6,0,0,0:0:1:2:./.:./.:.:0	7,0,0,0:0:1:2:./.:./.:.:0:0:.:.	4,0,0,0:0:1:2:./.:./.:.:0:0:.:.	12,1,0,0:1:1:2:./.:./.:.:0:0:.:.	8,0,0,3:1:1:2:./.:./.:.:0:0:.:.
chr3_ref_v2	147908	.	GA	G	.	PASS	IntersectsRepeat=1;RepeatCorrectionApplied=1	SAC:ACF:DF:PD:GT:SGT:SF:SV:SIG:MT:PAC	94,52,0,0:1:1:2:0/0:./.:.:0	82,77,0,0:1:1:2:0/0:./.:.:0:0:.:.	81,99,0,0:1:1:2:0/0:./.:.:0:0:.:.	55,44,53,54:1:1:2:0/1:./.:.:0:1:g.147909delA:0	161,124,136,111:1:1:2:0/1:0/0:0.125:0:1:g.147909delA:0
chr3_ref_v2	148108	.	C	T	.	PASS	IntersectsRepeat=0;RepeatCorrectionApplied=0	SAC:ACF:DF:PD:GT:SGT:SF:SV:SIG:MT:PAC	83,96,0,0:1:1:2:0/0:./.:.:0	123,95,0,0:1:1:2:0/0:./.:.:0:0:.:.	71,83,0,0:1:1:2:0/0:./.:.:0:0:.:.	37,54,50,49:1:1:2:0/1:./.:.:0:1:g.148108C>T:0	221,276,0,0:1:1:2:0/0:./.:.:0:0:.:.
chr3_ref_v2	151035	.	GA	G	.	PASS	IntersectsRepeat=1;RepeatCorrectionApplied=1	SAC:ACF:DF:PD:GT:SGT:SF:SV:SIG:MT:PAC	47,35,4,4:1:1:2:0/0:./.:.:0	61,66,4,5:1:1:2:0/0:./.:.:0:0:.:.	69,76,5,5:1:1:2:0/0:./.:.:0:0:.:.	77,91,6,9:1:1:2:0/0:./.:.:0:0:.:.	84,106,83,110:1:1:2:0/1:0/0:0.25:0:1:g.151036delA:0
chr3_ref_v2	151208	.	C	T	.	PASS	IntersectsRepeat=0;RepeatCorrectionApplied=0	SAC:ACF:DF:PD:GT:SGT:SF:SV:SIG:MT:PAC	86,72,0,0:1:1:2:0/0:./.:.:0	98,86,0,0:1:1:2:0/0:./.:.:0:0:.:.	80,78,0,0:1:1:2:0/0:./.:.:0:0:.:.	57,51,45,50:1:1:2:0/1:0/0:0.125:0:1:g.151208C>T:0	220,238,0,0:1:1:2:0/0:./.:.:0:0:.:.
chr3_ref_v2	153081	.	A	C	.	PASS	IntersectsRepeat=0;RepeatCorrectionApplied=0	SAC:ACF:DF:PD:GT:SGT:SF:SV:SIG:MT:PAC	127,76,0,1:1:1:2:0/0:./.:.:0	132,75,0,0:1:1:2:0/0:./.:.:0:0:.:.	52,54,67,51:1:1:2:0/1:./.:.:0:1:g.153081A>C:0	109,122,0,0:1:1:2:0/0:./.:.:0:0:.:.	260,265,0,0:1:1:2:0/0:./.:.:0:0:.:.
chr3_ref_v2	153747	.	C	T	.	PASS	IntersectsRepeat=0;RepeatCorrectionApplied=0	SAC:ACF:DF:PD:GT:SGT:SF:SV:SIG:MT:PAC	59,33,0,0:1:1:2:0/0:./.:.:0	29,23,36,24:1:1:2:0/1:1/1:0.125:0:1:g.153747C>T:0	65,56,0,0:1:1:2:0/0:./.:.:0:0:.:.	89,69,0,0:1:1:2:0/0:./.:.:0:0:.:.	239,186,0,0:1:1:2:0/0:./.:.:0:0:.:.
chr3_ref_v2	154314	.	AT	A	.	PASS	IntersectsRepeat=1;RepeatCorrectionApplied=1	SAC:ACF:DF:PD:GT:SGT:SF:SV:SIG:MT:PAC	59,39,3,5:1:1:2:0/0:./.:.:0	26,26,33,27:1:1:2:0/1:./.:.:0:1:g.154315delT:0	26,29,28,37:1:1:2:0/1:./.:.:0:1:g.154315delT:0	66,66,4,8:1:1:2:0/0:./.:.:0:0:.:.	169,181,16,20:1:1:2:0/0:./.:.:0:0:.:.
chr3_ref_v2	157446	.	G	T	.	PASS	IntersectsRepeat=0;RepeatCorrectionApplied=0	SAC:ACF:DF:PD:GT:SGT:SF:SV:SIG:MT:PAC	28,36,27,33:1:1:2:0/1:./.:.:0	34,29,32,50:1:1:2:0/1:1/1:0.125:0:0:.:.	29,45,25,40:1:1:2:0/1:0/0:0.125:0:0:.:.	34,54,27,48:1:1:2:0/1:0/0:0.125:0:0:.:.	119,124,109,162:1:1:2:0/1:./.:.:0:0:.:.
chr3_ref_v2	158471	.	C	T	.	PASS	IntersectsRepeat=0;RepeatCorrectionApplied=0	SAC:ACF:DF:PD:GT:SGT:SF:SV:SIG:MT:PAC	74,94,0,0:1:1:2:0/0:./.:.:0	50,58,36,53:1:1:2:0/1:0/0:0.125:0:1:g.158471C>T:0	90,106,0,0:1:1:2:0/0:./.:.:0:0:.:.	98,116,0,0:1:1:2:0/0:./.:.:0:0:.:.	267,268,0,0:1:1:2:0/0:./.:.:0:0:.:.
chr3_ref_v2	158990	.	GA	G	.	PASS	IntersectsRepeat=1;RepeatCorrectionApplied=1	SAC:ACF:DF:PD:GT:SGT:SF:SV:SIG:MT:PAC	33,52,34,24:1:1:2:0/1:0/0:0.25:0	41,36,37,38:1:1:2:0/1:0/0:0.125:0:0:.:.	67,75,1,2:1:1:2:0/0:./.:.:0:1:.:.	84,98,0,2:1:1:2:0/0:./.:.:0:1:g.158990_158992>A:1	218,259,3,6:1:1:2:0/0:./.:.:0:1:g.158990_158992>A:1
chr3_ref_v2	159224	.	GA	G	.	PASS	IntersectsRepeat=1;RepeatCorrectionApplied=1	SAC:ACF:DF:PD:GT:SGT:SF:SV:SIG:MT:PAC	55,77,3,6:1:1:2:0/0:./.:.:0	17,43,27,40:1:1:2:0/1:0/0:0.125:0:1:g.159225delA:0	60,76,3,6:1:1:2:0/0:./.:.:0:0:.:.	62,100,6,7:1:1:2:0/0:./.:.:0:0:.:.	134,264,10,19:1:1:2:0/0:./.:.:0:0:.:.
chr3_ref_v2	159406	.	C	A	.	PASS	IntersectsRepeat=0;RepeatCorrectionApplied=0	SAC:ACF:DF:PD:GT:SGT:SF:SV:SIG:MT:PAC	46,58,0,0:1:1:2:0/0:./.:.:0	28,30,25,34:1:1:2:0/1:./.:.:0:1:g.159406C>A:0	78,71,0,0:1:1:2:0/0:./.:.:0:0:.:.	97,81,0,0:1:1:2:0/0:./.:.:0:0:.:.	290,310,0,0:1:1:2:0/0:./.:.:0:0:.:.
chr3_ref_v2	160099	.	T	C	.	PASS	IntersectsRepeat=0;RepeatCorrectionApplied=0	SAC:ACF:DF:PD:GT:SGT:SF:SV:SIG:MT:PAC	34,79,0,0:1:1:2:0/0:./.:.:0	70,86,0,0:1:1:2:0/0:./.:.:0:0:.:.	51,123,0,0:1:1:2:0/0:./.:.:0:0:.:.	75,121,0,0:1:1:2:0/0:./.:.:0:0:.:.	93,228,106,191:1:1:2:0/1:./.:.:0:1:g.160099T>C:0
chr3_ref_v2	161016	.	G	T	.	PASS	IntersectsRepeat=1;RepeatCorrectionApplied=0	SAC:ACF:DF:PD:GT:SGT:SF:SV:SIG:MT:PAC	59,63,0,0:1:1:2:0/0:./.:.:0	82,83,0,0:1:1:2:0/0:./.:.:0:0:.:.	81,61,0,0:1:1:2:0/0:./.:.:0:0:.:.	42,36,42,44:1:1:2:0/1:./.:.:0:1:g.161016G>T:0	196,189,0,0:1:1:2:0/0:./.:.:0:0:.:.
chr3_ref_v2	163055	.	T	C	.	PASS	IntersectsRepeat=0;RepeatCorrectionApplied=0	SAC:ACF:DF:PD:GT:SGT:SF:SV:SIG:MT:PAC	68,54,0,0:1:1:2:0/0:./.:.:0	63,97,0,0:1:1:2:0/0:./.:.:0:0:.:.	87,81,0,0:1:1:2:0/0:./.:.:0:0:.:.	44,41,33,31:1:1:2:0/1:0/0:0.125:0:1:g.163055T>C:0	184,239,0,0:1:1:2:0/0:./.:.:0:0:.:.
chr3_ref_v2	164122	.	T	C	.	PASS	IntersectsRepeat=0;RepeatCorrectionApplied=0	SAC:ACF:DF:PD:GT:SGT:SF:SV:SIG:MT:PAC	42,70,0,1:1:1:2:0/0:./.:.:0	62,58,0,0:1:1:2:0/0:./.:.:0:0:.:.	33,34,21,26:1:1:2:0/1:0/0:0.125:0:1:g.164122T>C:0	74,61,0,0:1:1:2:0/0:./.:.:0:0:.:.	192,210,0,0:1:1:2:0/0:./.:.:0:0:.:.
chr3_ref_v2	165115	.	T	G	.	PASS	IntersectsRepeat=1;RepeatCorrectionApplied=0	SAC:ACF:DF:PD:GT:SGT:SF:SV:SIG:MT:PAC	3,71,0,0:1:1:2:0/0:./.:.:0	15,69,0,0:1:1:2:0/0:./.:.:0:0:.:.	27,86,0,0:1:1:2:0/0:./.:.:0:0:.:.	22,117,0,0:1:1:2:0/0:./.:.:0:0:.:.	56,123,0,83:1:1:2:0/1:0/0:0.25:0:0:.:.
chr3_ref_v2	167565	.	C	A	.	PASS	IntersectsRepeat=0;RepeatCorrectionApplied=0	SAC:ACF:DF:PD:GT:SGT:SF:SV:SIG:MT:PAC	52,62,0,1:1:1:2:0/0:./.:.:0	31,41,32,46:1:1:2:0/1:./.:.:0:1:g.167565C>A:0	74,85,0,0:1:1:2:0/0:./.:.:0:0:.:.	88,96,0,0:1:1:2:0/0:./.:.:0:0:.:.	240,268,0,0:1:1:2:0/0:./.:.:0:0:.:.
chr3_ref_v2	169380	.	CT	C	.	PASS	IntersectsRepeat=1;RepeatCorrectionApplied=1	SAC:ACF:DF:PD:GT:SGT:SF:SV:SIG:MT:PAC	47,30,3,3:1:1:2:0/0:./.:.:0	67,45,4,5:1:1:2:0/0:./.:.:0:0:.:.	68,46,6,7:1:1:2:0/0:./.:.:0:0:.:.	72,58,11,6:1:1:2:0/0:./.:.:0:0:.:.	177,174,15,24:1:1:2:0/0:./.:.:0:0:.:.
chr3_ref_v2	169970	.	C	T	.	PASS	IntersectsRepeat=0;RepeatCorrectionApplied=0	SAC:ACF:DF:PD:GT:SGT:SF:SV:SIG:MT:PAC	64,47,0,0:1:1:2:0/0:./.:.:0	72,72,0,0:1:1:2:0/0:./.:.:0:0:.:.	98,92,0,0:1:1:2:0/0:./.:.:0:0:.:.	45,36,51,50:1:1:2:0/1:1/1:0.125:0:1:g.169970C>T:0	245,256,0,0:1:1:2:0/0:./.:.:0:0:.:.
chr3_ref_v2	169992	.	G	A	.	PASS	IntersectsRepeat=1;RepeatCorrectionApplied=0	SAC:ACF:DF:PD:GT:SGT:SF:SV:SIG:MT:PAC	60,54,0,0:1:1:2:0/0:./.:.:0	74,76,0,0:1:1:2:0/0:./.:.:0:0:.:.	91,89,0,0:1:1:2:0/0:./.:.:0:0:.:.	91,78,0,0:1:1:2:0/0:./.:.:0:0:.:.	128,118,134,133:1:1:2:0/1:./.:.:0:1:g.169992G>A:0
chr3_ref_v2	170710	.	G	A	.	PASS	IntersectsRepeat=0;RepeatCorrectionApplied=0	SAC:ACF:DF:PD:GT:SGT:SF:SV:SIG:MT:PAC	59,59,0,0:1:1:2:0/0:./.:.:0	68,73,0,0:1:1:2:0/0:./.:.:0:0:.:.	44,36,36,31:1:1:2:0/1:0/0:0.125:0:1:g.170710G>A:0	90,98,0,0:1:1:2:0/0:./.:.:0:0:.:.	261,282,0,0:1:1:2:0/0:./.:.:0:0:.:.
chr3_ref_v2	171392	.	CT	C	.	PASS	IntersectsRepeat=1;RepeatCorrectionApplied=1	SAC:ACF:DF:PD:GT:SGT:SF:SV:SIG:MT:PAC	42,67,0,0:1:1:2:0/0:./.:.:0	37,29,33,32:1:1:2:0/1:./.:.:0:1:g.171393delT:0	87,76,0,0:1:1:2:0/0:./.:.:0:0:.:.	109,87,0,0:1:1:2:0/0:./.:.:0:0:.:.	231,236,0,1:1:1:2:0/0:./.:.:0:0:.:.
chr3_ref_v2	172415	.	T	C	.	PASS	IntersectsRepeat=0;RepeatCorrectionApplied=0	SAC:ACF:DF:PD:GT:SGT:SF:SV:SIG:MT:PAC	65,57,0,0:1:1:2:0/0:./.:.:0	34,40,32,40:1:1:2:0/1:./.:.:0:1:g.172415T>C:0	110,129,0,0:1:1:2:0/0:./.:.:0:0:.:.	72,99,0,0:1:1:2:0/0:./.:.:0:0:.:.	196,260,1,0:1:1:2:0/0:./.:.:0:0:.:.
chr3_ref_v2	173798	.	GT	G	.	PASS	IntersectsRepeat=1;RepeatCorrectionApplied=1	SAC:ACF:DF:PD:GT:SGT:SF:SV:SIG:MT:PAC	56,41,2,2:1:1:2:0/0:./.:.:0	39,36,35,35:1:1:2:0/1:0/0:0.25:0:1:g.173799delT:0	80,54,2,2:1:1:2:0/0:./.:.:0:0:.:.	64,67,6,3:1:1:2:0/0:./.:.:0:0:.:.	96,92,96,92:1:1:2:0/1:0/0:0.125:0:1:g.173799delT:0
chr3_ref_v2	174430	.	G	T	.	PASS	IntersectsRepeat=0;RepeatCorrectionApplied=0	SAC:ACF:DF:PD:GT:SGT:SF:SV:SIG:MT:PAC	56,50,0,0:1:1:2:0/0:./.:.:0	70,63,0,0:1:1:2:0/0:./.:.:0:0:.:.	44,54,41,44:1:1:2:0/1:0/0:0.125:0:1:g.174430G>T:0	94,89,0,0:1:1:2:0/0:./.:.:0:0:.:.	258,283,0,0:1:1:2:0/0:./.:.:0:0:.:.
chr3_ref_v2	178902	.	A	C	.	PASS	IntersectsRepeat=1;RepeatCorrectionApplied=0	SAC:ACF:DF:PD:GT:SGT:SF:SV:SIG:MT:PAC	113,57,0,0:1:1:2:0/0:./.:.:0	133,96,0,0:1:1:2:0/0:./.:.:0:0:.:.	41,55,47,40:1:1:2:0/1:./.:.:0:1:g.178902A>C:0	125,81,0,0:1:1:2:0/0:./.:.:0:0:.:.	283,221,0,0:1:1:2:0/0:./.:.:0:0:.:.
chr3_ref_v2	179008	.	TA	T	.	PASS	IntersectsRepeat=1;RepeatCorrectionApplied=1	SAC:ACF:DF:PD:GT:SGT:SF:SV:SIG:MT:PAC	81,102,0,0:1:1:2:0/0:./.:.:0	65,100,0,0:1:1:2:0/0:./.:.:0:0:.:.	41,47,44,59:1:1:2:0/1:1/1:0.125:0:1:g.179009delA:0	75,115,0,0:1:1:2:0/0:./.:.:0:0:.:.	206,268,0,0:1:1:2:0/0:./.:.:0:0:.:.
chr3_ref_v2	181851	.	A	G	.	PASS	IntersectsRepeat=0;RepeatCorrectionApplied=0	SAC:ACF:DF:PD:GT:SGT:SF:SV:SIG:MT:PAC	53,95,0,0:1:1:2:0/0:./.:.:0	64,77,0,0:1:1:2:0/0:./.:.:0:0:.:.	64,100,0,0:1:1:2:0/0:./.:.:0:0:.:.	84,85,0,0:1:1:2:0/0:./.:.:0:0:.:.	87,134,103,144:1:1:2:0/1:./.:.:0:1:g.181851A>G:0
chr3_ref_v2	185592	.	C	T	.	PASS	IntersectsRepeat=1;RepeatCorrectionApplied=0	SAC:ACF:DF:PD:GT:SGT:SF:SV:SIG:MT:PAC	31,23,25,21:1:1:2:0/1:0/0:0.125:0	27,38,31,41:1:1:2:0/1:./.:.:0:0:.:.	28,36,39,51:1:1:2:0/1:1/1:0.125:0:0:.:.	49,41,38,48:1:1:2:0/1:./.:.:0:0:.:.	115,112,104,128:1:1:2:0/1:./.:.:0:0:.:.
chr3_ref_v2	189355	.	C	T	.	PASS	IntersectsRepeat=1;RepeatCorrectionApplied=0	SAC:ACF:DF:PD:GT:SGT:SF:SV:SIG:MT:PAC	86,56,0,0:1:1:2:0/0:./.:.:0	88,71,0,0:1:1:2:0/0:./.:.:0:0:.:.	84,69,0,0:1:1:2:0/0:./.:.:0:0:.:.	38,42,49,47:1:1:2:0/1:1/1:0.125:0:1:g.189355C>T:0	183,218,0,4:1:1:2:0/0:./.:.:0:0:.:.
chr3_ref_v2	190420	.	C	T	.	PASS	IntersectsRepeat=0;RepeatCorrectionApplied=0	SAC:ACF:DF:PD:GT:SGT:SF:SV:SIG:MT:PAC	71,50,0,0:1:1:2:0/0:./.:.:0	72,82,0,0:1:1:2:0/0:./.:.:0:0:.:.	78,68,0,0:1:1:2:0/0:./.:.:0:0:.:.	105,75,0,0:1:1:2:0/0:./.:.:0:0:.:.	134,105,135,98:1:1:2:0/1:./.:.:0:1:g.190420C>T:0
chr3_ref_v2	197488	.	G	T	.	PASS	IntersectsRepeat=0;RepeatCorrectionApplied=0	SAC:ACF:DF:PD:GT:SGT:SF:SV:SIG:MT:PAC	42,43,40,32:1:1:2:0/1:0/0:0.125:0	39,49,50,53:1:1:2:0/1:1/1:0.125:0:0:.:.	52,46,35,53:1:1:2:0/1:./.:.:0:0:.:.	53,60,41,65:1:1:2:0/1:./.:.:0:0:.:.	115,151,130,151:1:1:2:0/1:./.:.:0:0:.:.
chr3_ref_v2	198549	.	A	G	.	PASS	IntersectsRepeat=1;RepeatCorrectionApplied=0	SAC:ACF:DF:PD:GT:SGT:SF:SV:SIG:MT:PAC	59,26,0,0:1:1:2:0/0:./.:.:0	70,52,0,0:1:1:2:0/0:./.:.:0:0:.:.	32,26,27,35:1:1:2:0/1:./.:.:0:1:g.198549A>G:0	43,54,0,0:1:1:2:0/0:./.:.:0:0:.:.	172,145,0,0:1:1:2:0/0:./.:.:0:0:.:.
chr3_ref_v2	199608	.	C	T	.	PASS	IntersectsRepeat=0;RepeatCorrectionApplied=0	SAC:ACF:DF:PD:GT:SGT:SF:SV:SIG:MT:PAC	82,55,0,0:1:1:2:0/0:./.:.:0	83,76,0,0:1:1:2:0/0:./.:.:0:0:.:.	78,77,0,0:1:1:2:0/0:./.:.:0:0:.:.	52,40,54,43:1:1:2:0/1:./.:.:0:1:g.199608C>T:0	247,203,2,1:1:1:2:0/0:./.:.:0:0:.:.
chr3_ref_v2	199647	.	C	G	.	PASS	IntersectsRepeat=1;RepeatCorrectionApplied=0	SAC:ACF:DF:PD:GT:SGT:SF:SV:SIG:MT:PAC	89,70,0,0:1:1:2:0/0:./.:.:0	33,40,35,41:1:1:2:0/1:./.:.:0:1:g.199647C>G:0	73,88,0,0:1:1:2:0/0:./.:.:0:0:.:.	98,100,0,0:1:1:2:0/0:./.:.:0:0:.:.	252,226,0,0:1:1:2:0/0:./.:.:0:0:.:.
chr3_ref_v2	200253	.	C	T	.	PASS	IntersectsRepeat=1;RepeatCorrectionApplied=0	SAC:ACF:DF:PD:GT:SGT:SF:SV:SIG:MT:PAC	64,59,0,0:1:1:2:0/0:./.:.:0	85,80,0,0:1:1:2:0/0:./.:.:0:0:.:.	52,37,39,34:1:1:2:0/1:0/0:0.125:0:1:g.200253C>T:0	102,75,0,0:1:1:2:0/0:./.:.:0:0:.:.	314,243,0,0:1:1:2:0/0:./.:.:0:0:.:.
chr3_ref_v2	201503	.	CT	C	.	PASS	IntersectsRepeat=1;RepeatCorrectionApplied=1	SAC:ACF:DF:PD:GT:SGT:SF:SV:SIG:MT:PAC	57,46,5,3:1:1:2:0/0:./.:.:0	71,69,5,7:1:1:2:0/0:./.:.:0:0:.:.	63,77,20,10:1:1:2:0/0:./.:.:0:0:.:.	44,48,35,44:1:1:2:0/1:0/0:0.25:0:1:g.201504delT:0	102,122,95,119:1:1:2:0/1:0/0:0.25:0:1:g.201504delT:0
chr3_ref_v2	202813	.	A	C	.	PASS	IntersectsRepeat=0;RepeatCorrectionApplied=0	SAC:ACF:DF:PD:GT:SGT:SF:SV:SIG:MT:PAC	75,77,0,0:1:1:2:0/0:./.:.:0	62,81,0,0:1:1:2:0/0:./.:.:0:0:.:.	37,42,38,54:1:1:2:0/1:1/1:0.125:0:1:g.202813A>C:0	84,113,0,0:1:1:2:0/0:./.:.:0:0:.:.	234,259,0,0:1:1:2:0/0:./.:.:0:0:.:.
chr3_ref_v2	205399	.	G	A	.	PASS	IntersectsRepeat=0;RepeatCorrectionApplied=0	SAC:ACF:DF:PD:GT:SGT:SF:SV:SIG:MT:PAC	52,72,0,0:1:1:2:0/0:./.:.:0	69,63,0,0:1:1:2:0/0:./.:.:0:0:.:.	62,69,11,7:1:1:2:0/0:0/1:0.25:1:0:.:.	95,97,0,0:1:1:2:0/0:./.:.:0:0:.:.	216,247,0,0:1:1:2:0/0:./.:.:0:0:.:.
chr3_ref_v2	205562	.	GT	G	.	PASS	IntersectsRepeat=1;RepeatCorrectionApplied=1	SAC:ACF:DF:PD:GT:SGT:SF:SV:SIG:MT:PAC	56,28,0,0:1:1:2:0/0:./.:.:0	66,53,0,0:1:1:2:0/0:./.:.:0:0:.:.	49,31,44,25:1:1:2:0/1:0/0:0.125:0:1:g.205563delT:0	116,45,1,1:1:1:2:0/0:./.:.:0:0:.:.	187,142,1,0:1:1:2:0/0:./.:.:0:0:.:.
chr3_ref_v2	205583	.	A	G	.	PASS	IntersectsRepeat=0;RepeatCorrectionApplied=0	SAC:ACF:DF:PD:GT:SGT:SF:SV:SIG:MT:PAC	58,24,0,0:1:1:2:0/0:./.:.:0	71,42,0,0:1:1:2:0/0:./.:.:0:0:.:.	49,30,55,27:1:1:2:0/1:./.:.:0:1:g.205583A>G:0	128,44,0,0:1:1:2:0/0:./.:.:0:0:.:.	217,126,0,0:1:1:2:0/0:./.:.:0:0:.:.
chr3_ref_v2	205618	.	CA	C	.	PASS	IntersectsRepeat=1;RepeatCorrectionApplied=1	SAC:ACF:DF:PD:GT:SGT:SF:SV:SIG:MT:PAC	22,32,0,7:1:1:2:0/0:./.:.:0	15,15,23,29:1:1:2:0/1:0/0:0.25:0:1:g.205619delA:0	35,30,22,33:1:1:2:0/0:0/1:0.5:0:1:.:	59,76,16,18:1:1:2:0/0:./.:.:0:0:.:.	134,142,40,44:1:1:2:0/0:./.:.:0:0:.:.
chr3_ref_v2	206192	.	G	A	.	PASS	IntersectsRepeat=1;RepeatCorrectionApplied=0	SAC:ACF:DF:PD:GT:SGT:SF:SV:SIG:MT:PAC	39,43,0,0:1:1:2:0/0:./.:.:0	54,49,0,0:1:1:2:0/0:./.:.:0:0:.:.	103,60,0,0:1:1:2:0/0:./.:.:0:0:.:.	120,102,0,0:1:1:2:0/0:./.:.:0:0:.:.	150,94,133,91:1:1:2:0/1:./.:.:0:1:g.206192G>A:0
chr3_ref_v2	207552	.	GA	G,GAA	.	PASS	IntersectsRepeat=1;RepeatCorrectionApplied=1	SAC:ACF:DF:PD:GT:SGT:SF:SV:SIG:MT:PAC	10,12,5,4,3,0:1:1:2:0/0:0/2:0.125:0	26,18,4,6,16,12:1:1:2:0/2:2/2:0.5:0:0:.:.	39,24,19,13,7,7:1:1:2:0/0:0/2:0.125:0:0:.:.	30,29,28,24,6,7:1:1:2:0/0:0/1:0.125:0:0:.:.	97,98,40,39,30,28:1:1:2:0/0:0/2:0.5:1:0:.:.
chr3_ref_v2	207723	.	C	T	.	PASS	IntersectsRepeat=0;RepeatCorrectionApplied=0	SAC:ACF:DF:PD:GT:SGT:SF:SV:SIG:MT:PAC	29,60,0,0:1:1:2:0/0:./.:.:0	31,76,0,0:1:1:2:0/0:./.:.:0:0:.:.	27,45,33,60:1:1:2:0/1:1/1:0.125:0:1:g.207723C>T:0	81,104,0,0:1:1:2:0/0:./.:.:0:0:.:.	264,304,0,0:1:1:2:0/0:./.:.:0:0:.:.
chr3_ref_v2	209063	.	C	T	.	PASS	IntersectsRepeat=1;RepeatCorrectionApplied=0	SAC:ACF:DF:PD:GT:SGT:SF:SV:SIG:MT:PAC	36,35,0,0:1:1:2:0/0:./.:.:0	37,53,0,0:1:1:2:0/0:./.:.:0:0:.:.	88,65,0,0:1:1:2:0/0:./.:.:0:0:.:.	87,63,0,0:1:1:2:0/0:./.:.:0:0:.:.	120,97,137,95:1:1:2:0/1:./.:.:0:1:g.209063C>T:0
chr3_ref_v2	211156	.	C	T	.	PASS	IntersectsRepeat=0;RepeatCorrectionApplied=0	SAC:ACF:DF:PD:GT:SGT:SF:SV:SIG:MT:PAC	40,47,0,0:1:1:2:0/0:./.:.:0	63,44,0,0:1:1:2:0/0:./.:.:0:0:.:.	79,78,0,0:1:1:2:0/0:./.:.:0:0:.:.	108,94,0,0:1:1:2:0/0:./.:.:0:0:.:.	170,127,163,116:1:1:2:0/1:./.:.:0:1:g.211156C>T:0
chr3_ref_v2	216046	.	AT	A	.	PASS	IntersectsRepeat=1;RepeatCorrectionApplied=1	SAC:ACF:DF:PD:GT:SGT:SF:SV:SIG:MT:PAC	44,36,2,1:1:1:2:0/0:./.:.:0	38,29,41,29:1:1:2:0/1:0/0:0.125:0:1:g.216047delT:0	83,86,4,6:1:1:2:0/0:./.:.:0:0:.:.	57,47,67,50:1:1:2:0/1:./.:.:0:1:g.216047delT:0	222,205,24,24:1:1:2:0/0:./.:.:0:0:.:.
chr3_ref_v2	217853	.	C	T	.	PASS	IntersectsRepeat=0;RepeatCorrectionApplied=0	SAC:ACF:DF:PD:GT:SGT:SF:SV:SIG:MT:PAC	79,53,0,0:1:1:2:0/0:./.:.:0	98,63,0,0:1:1:2:0/0:./.:.:0:0:.:.	44,42,49,43:1:1:2:0/1:./.:.:0:1:g.217853C>T:0	89,79,0,0:1:1:2:0/0:./.:.:0:0:.:.	257,188,0,0:1:1:2:0/0:./.:.:0:0:.:.
chr3_ref_v2	219174	.	CT	C	.	PASS	IntersectsRepeat=1;RepeatCorrectionApplied=1	SAC:ACF:DF:PD:GT:SGT:SF:SV:SIG:MT:PAC	22,10,27,13:1:1:2:0/1:./.:.:0	31,24,30,17:1:1:2:0/1:0/0:0.5:0:0:.:.	77,51,11,5:1:1:2:0/0:./.:.:0:1:g.219174_219176>T:1	54,34,47,31:1:1:2:0/1:0/0:0.25:0:0:.:.	179,159,27,15:1:1:2:0/0:./.:.:0:1:g.219174_219176>T:1
chr3_ref_v2	220106	.	C	CTA	.	PASS	IntersectsRepeat=1;RepeatCorrectionApplied=1	SAC:ACF:DF:PD:GT:SGT:SF:SV:SIG:MT:PAC	22,48,0,0:1:1:2:0/0:./.:.:0	60,52,0,0:1:1:2:0/0:./.:.:0:0:.:.	52,51,34,54:1:1:2:0/1:0/0:0.125:0:1:g.220106_220107insTA:0	98,130,0,0:1:1:2:0/0:./.:.:0:0:.:.	166,291,0,0:1:1:2:0/0:./.:.:0:0:.:.
chr3_ref_v2	220126	.	CTA	C	.	PASS	IntersectsRepeat=1;RepeatCorrectionApplied=1	SAC:ACF:DF:PD:GT:SGT:SF:SV:SIG:MT:PAC	32,29,1,3:1:1:2:0/0:0/1:0.125:0	73,37,5,3:1:1:2:0/0:0/1:0.125:0:0:.:.	114,72,15,7:1:1:2:0/0:0/1:0.125:0:0:.:.	109,76,10,6:1:1:2:0/0:0/1:0.125:0:0:.:.	190,216,14,14:1:1:2:0/0:0/1:0.125:0:0:.:.
chr3_ref_v2	220603	.	TTA	T,TTATA	.	PASS	IntersectsRepeat=1;RepeatCorrectionApplied=1	SAC:ACF:DF:PD:GT:SGT:SF:SV:SIG:MT:PAC	23,12,2,0,10,10:1:1:2:0/2:0/0:0.25:0	17,10,31,23,17,15:1:1:2:1/2:0/1:0.5:0:1:g.220604_220605delTA:0	45,20,9,5,29,13:1:1:2:0/2:0/1:0.125:0:0:.:.	31,23,24,22,0,3:1:1:2:0/1:0/0:0.25:0:1:g.220603_220606TATA>:0	89,126,22,24,5,8:1:1:2:0/0:./.:.:0:1:g.220603_220605TA>:1
chr3_ref_v2	220625	.	A	G	.	PASS	IntersectsRepeat=1;RepeatCorrectionApplied=0	SAC:ACF:DF:PD:GT:SGT:SF:SV:SIG:MT:PAC	64,39,3,1:1:1:2:0/0:0/1:0.125:0	79,63,1,0:1:1:2:0/0:./.:.:0:0:.:.	122,57,0,0:1:1:2:0/0:./.:.:0:0:.:.	70,58,1,2:1:1:2:0/0:./.:.:0:0:.:.	92,101,72,79:1:1:2:0/1:0/0:0.125:0:1:g.220625A>G:0
chr3_ref_v2	223313	.	CT	C	.	PASS	IntersectsRepeat=1;RepeatCorrectionApplied=1	SAC:ACF:DF:PD:GT:SGT:SF:SV:SIG:MT:PAC	32,18,26,28:1:1:2:0/1:./.:.:0	36,29,50,33:1:1:2:0/1:1/1:0.125:0:0:.:.	53,50,57,37:1:1:2:0/1:0/0:0.125:0:0:.:.	59,35,70,50:1:1:2:0/1:1/1:0.125:0:0:.:.	154,114,157,122:1:1:2:0/1:./.:.:0:0:.:.
chr3_ref_v2	223325	.	A	AC	.	PASS	IntersectsRepeat=1;RepeatCorrectionApplied=1	SAC:ACF:DF:PD:GT:SGT:SF:SV:SIG:MT:PAC	47,50,0,1:1:1:2:0/0:./.:.:0	76,66,0,1:1:1:2:0/0:./.:.:0:0:.:.	47,49,36,40:1:1:2:0/1:0/0:0.125:0:1:g.223325_223326insC:0	107,85,0,1:1:1:2:0/0:./.:.:0:0:.:.	267,239,5,3:1:1:2:0/0:./.:.:0:0:.:.
chr3_ref_v2	224154	.	C	T	.	PASS	IntersectsRepeat=1;RepeatCorrectionApplied=0	SAC:ACF:DF:PD:GT:SGT:SF:SV:SIG:MT:PAC	49,46,0,0:1:1:2:0/0:./.:.:0	49,20,33,29:1:1:2:0/1:./.:.:0:1:g.224154C>T:0	100,66,0,0:1:1:2:0/0:./.:.:0:0:.:.	103,75,0,0:1:1:2:0/0:./.:.:0:0:.:.	328,201,1,0:1:1:2:0/0:./.:.:0:0:.:.
chr3_ref_v2	224794	.	GTT	G,GT	.	PASS	IntersectsRepeat=1;RepeatCorrectionApplied=1	SAC:ACF:DF:PD:GT:SGT:SF:SV:SIG:MT:PAC	14,14,4,1,21,14:1:1:2:0/2:./.:.:0	20,22,6,4,18,29:1:1:2:0/2:0/0:0.5:0:0:.:.	0,0,41,39,10,9:1:1:2:1/1:1/2:0.25:0:1:g.224795_224796delTT,g.224794_224797T>:-1,-1	20,34,26,33,3,6:1:1:2:0/1:./.:.:0:1:g.224794_224797T>:0	64,97,16,27,55,97:1:1:2:0/2:0/0:0.25:0:0:.:.
chr3_ref_v2	225102	.	CA	C,CAA	.	PASS	IntersectsRepeat=1;RepeatCorrectionApplied=1	SAC:ACF:DF:PD:GT:SGT:SF:SV:SIG:MT:PAC	30,19,3,1,2,6:1:1:2:0/0:0/2:0.25:0	16,11,35,31,1,7:1:1:2:0/1:1/2:0.25:0:1:g.225103delA:0	41,16,12,6,24,33:1:1:2:0/2:2/2:0.25:0:1:g.225102_225103insA:0	35,19,58,44,4,5:1:1:2:0/1:./.:.:0:1:g.225103delA:0	91,44,117,101,12,16:1:1:2:0/1:0/2:0.125:0:1:g.225103delA:0
chr3_ref_v2	225979	.	C	T	.	PASS	IntersectsRepeat=0;RepeatCorrectionApplied=0	SAC:ACF:DF:PD:GT:SGT:SF:SV:SIG:MT:PAC	72,90,0,1:1:1:2:0/0:./.:.:0	76,102,0,0:1:1:2:0/0:./.:.:0:0:.:.	34,43,45,58:1:1:2:0/1:1/1:0.125:0:1:g.225979C>T:0	78,99,0,0:1:1:2:0/0:./.:.:0:0:.:.	200,249,0,0:1:1:2:0/0:./.:.:0:0:.:.
chr3_ref_v2	226460	.	C	A	.	PASS	IntersectsRepeat=1;RepeatCorrectionApplied=0	SAC:ACF:DF:PD:GT:SGT:SF:SV:SIG:MT:PAC	51,67,0,2:1:1:2:0/0:./.:.:0	60,92,0,0:1:1:2:0/0:./.:.:0:0:.:.	54,52,44,46:1:1:2:0/1:0/0:0.125:0:1:g.226460C>A:0	86,117,0,0:1:1:2:0/0:./.:.:0:0:.:.	266,335,0,0:1:1:2:0/0:./.:.:0:0:.:.
chr3_ref_v2	226835	.	CTTT	C,CT	.	PASS	IntersectsRepeat=1;RepeatCorrectionApplied=1	SAC:ACF:DF:PD:GT:SGT:SF:SV:SIG:MT:PAC	26,17,3,0,7,1:1:1:2:0/0:0/2:0.5:0	40,20,8,5,6,2:1:1:2:0/0:0/2:0.5:0:0:.:.	46,26,27,16,2,3:1:1:2:0/1:0/0:0.125:0:1:.:.	78,27,9,3,19,9:1:1:2:0/0:0/2:0.5:1:0:.:.	162,73,14,5,25,14:1:1:2:0/0:0/2:0.5:1:0:.:.
chr3_ref_v2	226854	.	TC	T	.	PASS	IntersectsRepeat=1;RepeatCorrectionApplied=0	SAC:ACF:DF:PD:GT:SGT:SF:SV:SIG:MT:PAC	31,46,8,0:1:1:2:0/0:0/1:0.25:0	49,58,14,0:1:1:2:0/0:0/1:0.25:0:0:.:.	76,76,13,0:1:1:2:0/0:0/1:0.125:0:0:.:.	70,72,41,0:1:1:2:0/0:0/1:0.5:0:0:.:.	127,190,68,0:1:1:2:0/0:0/1:0.25:0:0:.:.
chr3_ref_v2	226861	.	C	T	.	PASS	IntersectsRepeat=1;RepeatCorrectionApplied=0	SAC:ACF:DF:PD:GT:SGT:SF:SV:SIG:MT:PAC	29,48,6,0:1:1:2:0/0:0/1:0.125:0	56,63,14,0:1:1:2:0/0:0/1:0.25:0:0:.:.	85,80,13,0:1:1:2:0/0:0/1:0.125:0:0:.:.	77,78,39,0:1:1:2:0/0:0/1:0.5:0:0:.:.	138,202,68,0:1:1:2:0/0:0/1:0.25:0:0:.:.
chr3_ref_v2	227586	.	G	T	.	PASS	IntersectsRepeat=0;RepeatCorrectionApplied=0	SAC:ACF:DF:PD:GT:SGT:SF:SV:SIG:MT:PAC	57,69,0,0:1:1:2:0/0:./.:.:0	83,56,0,0:1:1:2:0/0:./.:.:0:0:.:.	43,46,36,52:1:1:2:0/1:./.:.:0:1:g.227586G>T:0	71,89,0,0:1:1:2:0/0:./.:.:0:0:.:.	186,224,0,0:1:1:2:0/0:./.:.:0:0:.:.
chr3_ref_v2	228826	.	C	A	.	PASS	IntersectsRepeat=0;RepeatCorrectionApplied=0	SAC:ACF:DF:PD:GT:SGT:SF:SV:SIG:MT:PAC	61,74,0,1:1:1:2:0/0:./.:.:0	72,83,0,0:1:1:2:0/0:./.:.:0:0:.:.	106,90,0,0:1:1:2:0/0:./.:.:0:0:.:.	42,49,45,42:1:1:2:0/1:./.:.:0:1:g.228826C>A:0	205,224,0,1:1:1:2:0/0:./.:.:0:0:.:.
chr3_ref_v2	229904	.	C	A	.	PASS	IntersectsRepeat=0;RepeatCorrectionApplied=0	SAC:ACF:DF:PD:GT:SGT:SF:SV:SIG:MT:PAC	68,78,0,1:1:1:2:0/0:./.:.:0	41,49,41,41:1:1:2:0/1:./.:.:0:1:g.229904C>A:0	75,73,0,0:1:1:2:0/0:./.:.:0:0:.:.	69,76,0,0:1:1:2:0/0:./.:.:0:0:.:.	201,253,0,1:1:1:2:0/0:./.:.:0:0:.:.
chr3_ref_v2	230372	.	C	A	.	PASS	IntersectsRepeat=0;RepeatCorrectionApplied=0	SAC:ACF:DF:PD:GT:SGT:SF:SV:SIG:MT:PAC	45,64,0,1:1:1:2:0/0:./.:.:0	66,63,0,0:1:1:2:0/0:./.:.:0:0:.:.	92,149,0,1:1:1:2:0/0:./.:.:0:0:.:.	78,144,0,0:1:1:2:0/0:./.:.:0:0:.:.	114,229,123,204:1:1:2:0/1:./.:.:0:1:.:.
chr3_ref_v2	232186	.	GA	G	.	PASS	IntersectsRepeat=1;RepeatCorrectionApplied=1	SAC:ACF:DF:PD:GT:SGT:SF:SV:SIG:MT:PAC	51,46,0,0:1:1:2:0/0:./.:.:0	68,53,1,0:1:1:2:0/0:./.:.:0:0:.:.	37,26,60,39:1:1:2:0/1:1/1:0.25:0:1:g.232187delA:0	114,69,1,2:1:1:2:0/0:./.:.:0:0:.:.	293,189,1,1:1:1:2:0/0:./.:.:0:0:.:.
chr3_ref_v2	232245	.	T	C	.	PASS	IntersectsRepeat=0;RepeatCorrectionApplied=0	SAC:ACF:DF:PD:GT:SGT:SF:SV:SIG:MT:PAC	70,44,0,0:1:1:2:0/0:./.:.:0	100,57,1,0:1:1:2:0/0:./.:.:0:0:.:.	38,35,54,50:1:1:2:0/1:1/1:0.125:0:1:g.232245T>C:0	104,88,0,0:1:1:2:0/0:./.:.:0:0:.:.	269,255,0,0:1:1:2:0/0:./.:.:0:0:.:.
chr3_ref_v2	232608	.	GTT	G,GT	.	PASS	IntersectsRepeat=1;RepeatCorrectionApplied=1	SAC:ACF:DF:PD:GT:SGT:SF:SV:SIG:MT:PAC	47,37,0,0,8,8:1:1:2:0/0:0/2:0.25:0	6,1,2,4,61,65:1:1:2:2/2:0/2:0.125:0:1:g.232609delT,g.232609delT:0,1	85,88,3,0,17,16:1:1:2:0/0:0/2:0.125:0:0:.:.	46,50,52,47,12,11:1:1:2:0/1:0/0:0.125:0:1:g.232609_232610delTT:0	112,107,2,4,120,138:1:1:2:0/2:./.:.:0:1:g.232609delT:0
chr3_ref_v2	232634	.	CT	C	.	PASS	IntersectsRepeat=1;RepeatCorrectionApplied=1	SAC:ACF:DF:PD:GT:SGT:SF:SV:SIG:MT:PAC	38,41,3,5:1:1:2:0/0:./.:.:0	36,28,26,41:1:1:2:0/1:0/0:0.25:0:1:g.232635delT:0	9,18,57,94:1:1:2:1/1:0/1:0.25:0:1:g.232635delT,g.232635delT:0,1	40,60,41,68:1:1:2:0/1:0/0:0.125:0:1:g.232635delT:0	163,273,26,39:1:1:2:0/0:./.:.:0:0:.:.
chr3_ref_v2	235947	.	T	C	.	PASS	IntersectsRepeat=0;RepeatCorrectionApplied=0	SAC:ACF:DF:PD:GT:SGT:SF:SV:SIG:MT:PAC	68,50,0,0:1:1:2:0/0:./.:.:0	48,41,48,28:1:1:2:0/1:0/0:0.125:0:1:g.235947T>C:0	85,77,0,0:1:1:2:0/0:./.:.:0:0:.:.	82,79,0,1:1:1:2:0/0:./.:.:0:0:.:.	251,191,0,0:1:1:2:0/0:./.:.:0:0:.:.
chr3_ref_v2	238277	.	ATTT	AT,A,ATT	.	PASS	IntersectsRepeat=1;RepeatCorrectionApplied=1	SAC:ACF:DF:PD:GT:SGT:SF:SV:SIG:MT:PAC	4,2,21,8,8,2,18,3:1:1:2:1/3:0/1:0.25:0	11,0,13,8,25,6,14,5:1:1:2:0/1:1/2:0.25:0:0:.:.	6,0,38,11,54,21,5,2:1:1:2:1/2:0/1:0.125:0:1:g.238277_238281TT>:0	26,2,32,7,17,11,27,13:1:1:2:0/1:1/3:0.25:0:0:.:.	16,3,133,55,51,37,30,4:1:1:2:1/1:0/1:0.25:0:1:g.238277_238280T>:1
chr3_ref_v2	238567	.	C	A	.	PASS	IntersectsRepeat=0;RepeatCorrectionApplied=0	SAC:ACF:DF:PD:GT:SGT:SF:SV:SIG:MT:PAC	73,59,0,0:1:1:2:0/0:./.:.:0	76,63,0,0:1:1:2:0/0:./.:.:0:0:.:.	94,84,0,0:1:1:2:0/0:./.:.:0:0:.:.	60,43,54,47:1:1:2:0/1:./.:.:0:1:g.238567C>A:0	315,226,0,0:1:1:2:0/0:./.:.:0:0:.:.
chr3_ref_v2	239305	.	C	CT	.	PASS	IntersectsRepeat=1;RepeatCorrectionApplied=1	SAC:ACF:DF:PD:GT:SGT:SF:SV:SIG:MT:PAC	65,79,0,0:1:1:2:0/0:./.:.:0	83,108,0,0:1:1:2:0/0:./.:.:0:0:.:.	82,102,0,0:1:1:2:0/0:./.:.:0:0:.:.	47,57,52,50:1:1:2:0/1:./.:.:0:1:g.239305_239306insT:0	238,227,1,0:1:1:2:0/0:./.:.:0:0:.:.
chr3_ref_v2	243811	.	GTA	G,GTATATA	.	PASS	IntersectsRepeat=1;RepeatCorrectionApplied=1	SAC:ACF:DF:PD:GT:SGT:SF:SV:SIG:MT:PAC	17,16,7,7,0,1:1:1:2:0/0:0/1:0.5:0	22,15,40,18,0,0:1:1:2:0/1:1/1:0.125:0:0:.:.	47,31,23,16,1,1:1:1:2:0/0:0/1:0.5:0:0:.:.	37,14,11,3,19,10:1:1:2:0/2:0/1:0.25:0:1:g.243811_243812insTATA:0	92,74,36,21,2,2:1:1:2:0/0:0/1:0.25:0:0:.:.
chr3_ref_v2	244268	.	G	A	.	PASS	IntersectsRepeat=0;RepeatCorrectionApplied=0	SAC:ACF:DF:PD:GT:SGT:SF:SV:SIG:MT:PAC	44,48,10,6:1:1:2:0/0:0/1:0.25:1	67,66,0,0:1:1:2:0/0:./.:.:0:0:.:.	69,56,0,0:1:1:2:0/0:./.:.:0:0:.:.	84,87,0,0:1:1:2:0/0:./.:.:0:0:.:.	229,204,0,0:1:1:2:0/0:./.:.:0:0:.:.
chr3_ref_v2	246023	.	GA	G	.	PASS	IntersectsRepeat=1;RepeatCorrectionApplied=1	SAC:ACF:DF:PD:GT:SGT:SF:SV:SIG:MT:PAC	75,50,1,0:1:1:2:0/0:./.:.:0	73,71,1,1:1:1:2:0/0:./.:.:0:0:.:.	53,45,65,55:1:1:2:0/1:1/1:0.125:0:1:g.246024delA:0	136,93,1,3:1:1:2:0/0:./.:.:0:0:.:.	249,205,1,4:1:1:2:0/0:./.:.:0:0:.:.
chr3_ref_v2	247386	.	T	C	.	PASS	IntersectsRepeat=1;RepeatCorrectionApplied=0	SAC:ACF:DF:PD:GT:SGT:SF:SV:SIG:MT:PAC	35,60,0,0:1:1:2:0/0:./.:.:0	28,28,23,29:1:1:2:0/1:./.:.:0:1:g.247386T>C:0	18,51,0,0:1:1:2:0/0:./.:.:0:0:.:.	29,83,0,0:1:1:2:0/0:./.:.:0:0:.:.	138,204,0,0:1:1:2:0/0:./.:.:0:0:.:.
chr3_ref_v2	255136	.	T	TTA	.	PASS	IntersectsRepeat=1;RepeatCorrectionApplied=1	SAC:ACF:DF:PD:GT:SGT:SF:SV:SIG:MT:PAC	39,52,0,0:1:1:2:0/0:./.:.:0	63,48,0,0:1:1:2:0/0:./.:.:0:0:.:.	78,99,0,0:1:1:2:0/0:./.:.:0:0:.:.	41,37,37,41:1:1:2:0/1:./.:.:0:1:g.255136_255137insTA:0	108,123,99,66:1:1:2:0/1:0/0:0.125:0:1:g.255136_255137insTA:0
chr3_ref_v2	255816	.	G	GT,GTT	.	PASS	IntersectsRepeat=1;RepeatCorrectionApplied=1	SAC:ACF:DF:PD:GT:SGT:SF:SV:SIG:MT:PAC	4,2,28,8,2,0:1:1:2:1/1:./.:.:0	34,27,32,16,0,3:1:1:2:1/1:0/1:0.25:0:1:.:	42,32,28,20,7,9:1:1:2:0/1:1/2:0.25:0:1:g.255816_255818T>:0	28,23,20,20,6,8:1:1:2:0/1:1/2:0.25:0:1:g.255816_255818T>:0	24,18,88,86,32,42:1:1:2:1/2:2/2:0.25:0:1:g.255816_255818T>TT:0
chr3_ref_v2	255855	.	G	GTA,GTATA	.	PASS	IntersectsRepeat=1;RepeatCorrectionApplied=1	SAC:ACF:DF:PD:GT:SGT:SF:SV:SIG:MT:PAC	16,16,16,13,0,1:1:1:2:0/1:1/1:0.125:0	35,32,20,16,3,7:1:1:2:0/1:0/2:0.125:0:0:.:.	28,36,19,29,1,3:1:1:2:0/1:./.:.:0:0:.:.	7,4,16,9,25,40:1:1:2:2/2:0/2:0.25:0:1:g.255855_255856insTATA,g.255855_255857TA>TATA:-1,-1	22,36,85,103,7,9:1:1:2:1/1:0/1:0.125:0:1:g.255855_255856insTA:1
chr3_ref_v2	260048	.	G	A	.	PASS	IntersectsRepeat=0;RepeatCorrectionApplied=0	SAC:ACF:DF:PD:GT:SGT:SF:SV:SIG:MT:PAC	28,47,0,0:1:1:2:0/0:./.:.:0	42,56,0,0:1:1:2:0/0:./.:.:0:0:.:.	69,67,0,0:1:1:2:0/0:./.:.:0:0:.:.	45,37,40,34:1:1:2:0/1:./.:.:0:1:g.260048G>A:0	252,221,0,0:1:1:2:0/0:./.:.:0:0:.:.
chr3_ref_v2	261391	.	C	T	.	PASS	IntersectsRepeat=1;RepeatCorrectionApplied=0	SAC:ACF:DF:PD:GT:SGT:SF:SV:SIG:MT:PAC	49,36,0,0:1:1:2:0/0:./.:.:0	56,44,0,0:1:1:2:0/0:./.:.:0:0:.:.	106,78,0,0:1:1:2:0/0:./.:.:0:0:.:.	98,77,0,0:1:1:2:0/0:./.:.:0:0:.:.	158,102,147,123:1:1:2:0/1:./.:.:0:1:g.261391C>T:0
chr3_ref_v2	262505	.	G	A	.	PASS	IntersectsRepeat=0;RepeatCorrectionApplied=0	SAC:ACF:DF:PD:GT:SGT:SF:SV:SIG:MT:PAC	48,59,0,0:1:1:2:0/0:./.:.:0	34,44,40,34:1:1:2:0/1:./.:.:0:1:g.262505G>A:0	76,118,0,0:1:1:2:0/0:./.:.:0:0:.:.	78,140,0,0:1:1:2:0/0:./.:.:0:0:.:.	245,346,0,0:1:1:2:0/0:./.:.:0:0:.:.
chr3_ref_v2	263555	.	A	G	.	PASS	IntersectsRepeat=0;RepeatCorrectionApplied=0	SAC:ACF:DF:PD:GT:SGT:SF:SV:SIG:MT:PAC	58,82,0,1:1:1:2:0/0:./.:.:0	43,60,25,47:1:1:2:0/1:0/0:0.125:0:1:g.263555A>G:0	100,113,0,0:1:1:2:0/0:./.:.:0:0:.:.	92,119,0,0:1:1:2:0/0:./.:.:0:0:.:.	232,260,0,0:1:1:2:0/0:./.:.:0:0:.:.
chr3_ref_v2	264110	.	T	C	.	PASS	IntersectsRepeat=0;RepeatCorrectionApplied=0	SAC:ACF:DF:PD:GT:SGT:SF:SV:SIG:MT:PAC	74,47,0,0:1:1:2:0/0:./.:.:0	78,59,0,0:1:1:2:0/0:./.:.:0:0:.:.	41,42,40,35:1:1:2:0/1:./.:.:0:1:g.264110T>C:0	81,90,0,0:1:1:2:0/0:./.:.:0:0:.:.	241,250,1,0:1:1:2:0/0:./.:.:0:0:.:.
chr3_ref_v2	264132	.	G	T	.	PASS	IntersectsRepeat=0;RepeatCorrectionApplied=0	SAC:ACF:DF:PD:GT:SGT:SF:SV:SIG:MT:PAC	75,51,1,0:1:1:2:0/0:./.:.:0	89,54,0,0:1:1:2:0/0:./.:.:0:0:.:.	45,58,29,27:1:1:2:0/1:0/0:0.25:0:1:g.264132G>T:0	72,95,0,0:1:1:2:0/0:./.:.:0:0:.:.	229,252,0,0:1:1:2:0/0:./.:.:0:0:.:.
chr3_ref_v2	266127	.	A	T	.	PASS	IntersectsRepeat=0;RepeatCorrectionApplied=0	SAC:ACF:DF:PD:GT:SGT:SF:SV:SIG:MT:PAC	59,57,0,0:1:1:2:0/0:./.:.:0	75,64,0,0:1:1:2:0/0:./.:.:0:0:.:.	63,73,0,0:1:1:2:0/0:./.:.:0:0:.:.	45,39,29,36:1:1:2:0/1:0/0:0.125:0:1:g.266127A>T:0	249,246,0,0:1:1:2:0/0:./.:.:0:0:.:.
chr3_ref_v2	268503	.	G	A	.	PASS	IntersectsRepeat=0;RepeatCorrectionApplied=0	SAC:ACF:DF:PD:GT:SGT:SF:SV:SIG:MT:PAC	62,69,0,0:1:1:2:0/0:./.:.:0	74,84,0,0:1:1:2:0/0:./.:.:0:0:.:.	82,129,0,0:1:1:2:0/0:./.:.:0:0:.:.	86,96,0,0:1:1:2:0/0:./.:.:0:0:.:.	106,123,99,117:1:1:2:0/1:./.:.:0:1:g.268503G>A:0
chr3_ref_v2	268855	.	GAA	GA,G	.	PASS	IntersectsRepeat=1;RepeatCorrectionApplied=1	SAC:ACF:DF:PD:GT:SGT:SF:SV:SIG:MT:PAC	11,19,5,11,4,4:1:1:2:0/0:0/2:0.25:0	14,17,20,16,14,12:1:1:2:0/0:0/2:0.5:1:0:.:.	7,8,27,27,37,30:1:1:2:1/2:0/1:0.25:0:1:g.268856delA,g.268856_268857delAA:0,0	27,45,14,13,30,30:1:1:2:0/2:0/0:0.125:0:0:.:.	79,91,42,54,26,20:1:1:2:0/0:0/2:0.25:1:0:.:.
chr3_ref_v2	269537	.	A	G	.	PASS	IntersectsRepeat=1;RepeatCorrectionApplied=0	SAC:ACF:DF:PD:GT:SGT:SF:SV:SIG:MT:PAC	61,84,0,0:1:1:2:0/0:./.:.:0	106,104,0,0:1:1:2:0/0:./.:.:0:0:.:.	119,130,0,0:1:1:2:0/0:./.:.:0:0:.:.	40,62,56,59:1:1:2:0/1:./.:.:0:1:g.269537A>G:0	222,324,0,0:1:1:2:0/0:./.:.:0:0:.:.
chr3_ref_v2	270399	.	G	A	.	PASS	IntersectsRepeat=0;RepeatCorrectionApplied=0	SAC:ACF:DF:PD:GT:SGT:SF:SV:SIG:MT:PAC	53,50,0,0:1:1:2:0/0:./.:.:0	53,85,0,0:1:1:2:0/0:./.:.:0:0:.:.	80,97,2,0:1:1:2:0/0:./.:.:0:0:.:.	33,46,46,35:1:1:2:0/1:./.:.:0:1:g.270399G>A:0	199,266,0,0:1:1:2:0/0:./.:.:0:0:.:.
chr3_ref_v2	271413	.	A	C	.	PASS	IntersectsRepeat=0;RepeatCorrectionApplied=0	SAC:ACF:DF:PD:GT:SGT:SF:SV:SIG:MT:PAC	80,69,0,0:1:1:2:0/0:./.:.:0	44,44,42,41:1:1:2:0/1:./.:.:0:1:g.271413A>C:0	103,101,0,0:1:1:2:0/0:./.:.:0:0:.:.	97,98,0,0:1:1:2:0/0:./.:.:0:0:.:.	229,223,0,0:1:1:2:0/0:./.:.:0:0:.:.
chr3_ref_v2	273394	.	G	T	.	PASS	IntersectsRepeat=1;RepeatCorrectionApplied=0	SAC:ACF:DF:PD:GT:SGT:SF:SV:SIG:MT:PAC	40,62,11,0:1:1:2:0/0:0/1:0.25:0	38,70,18,0:1:1:2:0/0:0/1:0.25:0:0:.:.	0,0,0,0:0:0:2:./.:./.:.:0:0:.:.	36,70,15,0:1:1:2:0/0:0/1:0.25:0:0:.:.	100,226,61,0:1:1:2:0/0:0/1:0.25:0:0:.:.
chr3_ref_v2	275281	.	CT	C	.	PASS	IntersectsRepeat=1;RepeatCorrectionApplied=1	SAC:ACF:DF:PD:GT:SGT:SF:SV:SIG:MT:PAC	65,72,2,2:1:1:2:0/0:./.:.:0	76,58,2,3:1:1:2:0/0:./.:.:0:0:.:.	76,78,18,13:1:1:2:0/0:0/1:0.25:0:1:.:	82,70,7,3:1:1:2:0/0:./.:.:0:0:.:.	275,188,16,7:1:1:2:0/0:./.:.:0:0:.:.
chr3_ref_v2	275500	.	C	A	.	PASS	IntersectsRepeat=1;RepeatCorrectionApplied=0	SAC:ACF:DF:PD:GT:SGT:SF:SV:SIG:MT:PAC	39,79,0,0:1:1:2:0/0:./.:.:0	75,82,1,0:1:1:2:0/0:./.:.:0:0:.:.	91,85,0,0:1:1:2:0/0:./.:.:0:0:.:.	89,76,0,0:1:1:2:0/0:./.:.:0:0:.:.	95,135,117,131:1:1:2:0/1:./.:.:0:1:g.275500C>A:0
chr3_ref_v2	277175	.	A	G	.	PASS	IntersectsRepeat=0;RepeatCorrectionApplied=0	SAC:ACF:DF:PD:GT:SGT:SF:SV:SIG:MT:PAC	57,69,0,0:1:1:2:0/0:./.:.:0	73,108,0,1:1:1:2:0/0:./.:.:0:0:.:.	95,111,1,0:1:1:2:0/0:./.:.:0:0:.:.	53,53,46,53:1:1:2:0/1:./.:.:0:1:g.277175A>G:0	213,220,0,0:1:1:2:0/0:./.:.:0:0:.:.
chr3_ref_v2	278029	.	C	A	.	PASS	IntersectsRepeat=0;RepeatCorrectionApplied=0	SAC:ACF:DF:PD:GT:SGT:SF:SV:SIG:MT:PAC	55,100,0,2:1:1:2:0/0:./.:.:0	86,103,0,0:1:1:2:0/0:./.:.:0:0:.:.	70,103,7,13:1:1:2:0/0:0/1:0.25:1:0:.:.	92,118,0,0:1:1:2:0/0:./.:.:0:0:.:.	242,283,0,0:1:1:2:0/0:./.:.:0:0:.:.
chr3_ref_v2	278512	.	G	A	.	PASS	IntersectsRepeat=0;RepeatCorrectionApplied=0	SAC:ACF:DF:PD:GT:SGT:SF:SV:SIG:MT:PAC	48,73,0,0:1:1:2:0/0:./.:.:0	72,77,0,0:1:1:2:0/0:./.:.:0:0:.:.	99,89,0,0:1:1:2:0/0:./.:.:0:0:.:.	97,83,0,0:1:1:2:0/0:./.:.:0:0:.:.	123,105,106,92:1:1:2:0/1:0/0:0.125:0:1:g.278512G>A:0
chr3_ref_v2	281782	.	G	A	.	PASS	IntersectsRepeat=0;RepeatCorrectionApplied=0	SAC:ACF:DF:PD:GT:SGT:SF:SV:SIG:MT:PAC	56,71,0,0:1:1:2:0/0:./.:.:0	97,117,0,0:1:1:2:0/0:./.:.:0:0:.:.	55,54,64,63:1:1:2:0/1:1/1:0.125:0:1:g.281782G>A:0	110,125,0,0:1:1:2:0/0:./.:.:0:0:.:.	235,277,0,0:1:1:2:0/0:./.:.:0:0:.:.
chr3_ref_v2	285545	.	AT	A	.	PASS	IntersectsRepeat=1;RepeatCorrectionApplied=1	SAC:ACF:DF:PD:GT:SGT:SF:SV:SIG:MT:PAC	52,44,1,3:1:1:2:0/0:./.:.:0	35,38,38,30:1:1:2:0/1:0/0:0.25:0:1:g.285546delT:0	100,89,8,7:1:1:2:0/0:./.:.:0:0:.:.	73,79,12,7:1:1:2:0/0:./.:.:0:0:.:.	100,99,109,113:1:1:2:0/1:0/0:0.125:0:1:g.285546delT:0
chr3_ref_v2	287057	.	CA	C	.	PASS	IntersectsRepeat=1;RepeatCorrectionApplied=1	SAC:ACF:DF:PD:GT:SGT:SF:SV:SIG:MT:PAC	75,56,0,2:1:1:2:0/0:./.:.:0	78,64,0,1:1:1:2:0/0:./.:.:0:0:.:.	123,81,8,7:1:1:2:0/0:./.:.:0:0:.:.	39,44,45,53:1:1:2:0/1:./.:.:0:1:g.287058delA:0	191,222,8,7:1:1:2:0/0:./.:.:0:0:.:.
chr3_ref_v2	288402	.	AAT	A,AATATAT	.	PASS	IntersectsRepeat=1;RepeatCorrectionApplied=1	SAC:ACF:DF:PD:GT:SGT:SF:SV:SIG:MT:PAC	26,37,6,5,1,0:1:1:2:0/0:0/1:0.125:0	40,43,4,7,0,1:1:1:2:0/0:./.:.:0:0:.:.	59,41,12,16,1,1:1:1:2:0/0:0/1:0.25:0:0:.:.	60,47,12,8,1,1:1:1:2:0/0:./.:.:0:0:.:.	50,47,6,8,35,36:1:1:2:0/2:0/0:0.25:0:1:g.288402_288403insATAT:0
chr3_ref_v2	288956	.	AAT	A	.	PASS	IntersectsRepeat=1;RepeatCorrectionApplied=1	SAC:ACF:DF:PD:GT:SGT:SF:SV:SIG:MT:PAC	0,36,0,7:1:1:2:0/0:0/1:0.25:0	0,16,0,21:1:1:2:0/1:1/1:0.125:0:0:.:.	0,52,0,9:1:1:2:0/0:0/1:0.125:0:0:.:.	0,44,0,3:1:1:2:0/0:./.:.:0:0:.:.	0,82,0,23:1:1:2:0/0:0/1:0.25:0:0:.:.
chr3_ref_v2	289008	.	C	A	.	PASS	IntersectsRepeat=0;RepeatCorrectionApplied=0	SAC:ACF:DF:PD:GT:SGT:SF:SV:SIG:MT:PAC	0,33,0,0:0:1:2:0/0:./.:.:0	0,44,0,0:0:1:2:0/0:./.:.:0:0:.:.	0,35,0,0:0:1:2:0/0:./.:.:0:0:.:.	0,14,0,6:1:1:2:0/1:0/0:0.25:0:0:.:.	0,65,0,0:0:1:2:0/0:./.:.:0:0:.:.
chr3_ref_v2	290086	.	T	C	.	PASS	IntersectsRepeat=0;RepeatCorrectionApplied=0	SAC:ACF:DF:PD:GT:SGT:SF:SV:SIG:MT:PAC	102,157,0,0:1:1:2:0/0:./.:.:0	93,77,37,50:1:1:2:0/1:0/0:0.25:0:1:.:.	113,169,0,0:1:1:2:0/0:./.:.:0:0:.:.	136,192,0,0:1:1:2:0/0:./.:.:0:0:.:.	253,373,0,0:1:1:2:0/0:./.:.:0:0:.:.
chr3_ref_v2	292434	.	G	A	.	PASS	IntersectsRepeat=0;RepeatCorrectionApplied=0	SAC:ACF:DF:PD:GT:SGT:SF:SV:SIG:MT:PAC	90,68,0,0:1:1:2:0/0:./.:.:0	110,69,0,0:1:1:2:0/0:./.:.:0:0:.:.	45,58,61,58:1:1:2:0/1:1/1:0.125:0:1:g.292434G>A:0	100,105,0,0:1:1:2:0/0:./.:.:0:0:.:.	245,211,0,0:1:1:2:0/0:./.:.:0:0:.:.
chr3_ref_v2	298413	.	C	T	.	PASS	IntersectsRepeat=0;RepeatCorrectionApplied=0	SAC:ACF:DF:PD:GT:SGT:SF:SV:SIG:MT:PAC	61,90,0,0:1:1:2:0/0:./.:.:0	84,117,0,0:1:1:2:0/0:./.:.:0:0:.:.	107,121,0,0:1:1:2:0/0:./.:.:0:0:.:.	103,116,0,0:1:1:2:0/0:./.:.:0:0:.:.	108,126,113,138:1:1:2:0/1:./.:.:0:1:g.298413C>T:0
chr3_ref_v2	300114	.	TA	T	.	PASS	IntersectsRepeat=1;RepeatCorrectionApplied=1	SAC:ACF:DF:PD:GT:SGT:SF:SV:SIG:MT:PAC	31,16,2,1:1:1:2:0/0:./.:.:0	56,41,7,0:1:1:2:0/0:./.:.:0:0:.:.	54,42,8,3:1:1:2:0/0:./.:.:0:0:.:.	62,40,3,0:1:1:2:0/0:./.:.:0:0:.:.	121,120,25,3:1:1:2:0/0:./.:.:0:0:.:.
chr3_ref_v2	304070	.	CT	C,CTT	.	PASS	IntersectsRepeat=1;RepeatCorrectionApplied=1	SAC:ACF:DF:PD:GT:SGT:SF:SV:SIG:MT:PAC	21,29,1,7,2,4:1:1:2:0/0:0/2:0.125:0	15,22,24,27,0,2:1:1:2:0/0:0/1:0.5:0:1:.:	35,62,8,16,2,8:1:1:2:0/0:./.:.:0:0:.:.	18,37,3,15,30,19:1:1:2:0/2:./.:.:0:1:g.304070_304071insT:0	65,124,25,22,13,18:1:1:2:0/0:0/2:0.25:0:0:.:.
chr3_ref_v2	304581	.	T	C	.	PASS	IntersectsRepeat=1;RepeatCorrectionApplied=0	SAC:ACF:DF:PD:GT:SGT:SF:SV:SIG:MT:PAC	60,66,0,0:1:1:2:0/0:./.:.:0	88,82,0,0:1:1:2:0/0:./.:.:0:0:.:.	127,104,0,0:1:1:2:0/0:./.:.:0:0:.:.	114,114,0,0:1:1:2:0/0:./.:.:0:0:.:.	140,121,134,130:1:1:2:0/1:./.:.:0:1:g.304581T>C:0
chr3_ref_v2	304890	.	CA	C	.	PASS	IntersectsRepeat=1;RepeatCorrectionApplied=1	SAC:ACF:DF:PD:GT:SGT:SF:SV:SIG:MT:PAC	50,43,2,0:1:1:2:0/0:./.:.:0	29,28,41,26:1:1:2:0/1:./.:.:0:1:g.304891delA:0	82,92,3,8:1:1:2:0/0:./.:.:0:0:.:.	76,75,3,1:1:1:2:0/0:./.:.:0:0:.:.	106,86,97,73:1:1:2:0/1:0/0:0.125:0:1:g.304891delA:0
chr3_ref_v2	306827	.	G	A	.	PASS	IntersectsRepeat=0;RepeatCorrectionApplied=0	SAC:ACF:DF:PD:GT:SGT:SF:SV:SIG:MT:PAC	39,71,0,0:1:1:2:0/0:./.:.:0	52,78,0,0:1:1:2:0/0:./.:.:0:0:.:.	45,69,24,48:1:1:2:0/1:0/0:0.25:0:1:g.306827G>A:0	82,104,0,0:1:1:2:0/0:./.:.:0:0:.:.	193,243,0,0:1:1:2:0/0:./.:.:0:0:.:.
chr3_ref_v2	307601	.	G	A	.	PASS	IntersectsRepeat=1;RepeatCorrectionApplied=0	SAC:ACF:DF:PD:GT:SGT:SF:SV:SIG:MT:PAC	46,80,0,0:1:1:2:0/0:./.:.:0	76,64,0,0:1:1:2:0/0:./.:.:0:0:.:.	94,98,0,0:1:1:2:0/0:./.:.:0:0:.:.	79,86,0,0:1:1:2:0/0:./.:.:0:0:.:.	101,95,94,92:1:1:2:0/1:./.:.:0:1:g.307601G>A:0
chr3_ref_v2	308361	.	C	T	.	PASS	IntersectsRepeat=0;RepeatCorrectionApplied=0	SAC:ACF:DF:PD:GT:SGT:SF:SV:SIG:MT:PAC	74,76,0,0:1:1:2:0/0:./.:.:0	80,83,0,0:1:1:2:0/0:./.:.:0:0:.:.	41,54,46,48:1:1:2:0/1:./.:.:0:1:g.308361C>T:0	82,94,0,0:1:1:2:0/0:./.:.:0:0:.:.	163,235,0,0:1:1:2:0/0:./.:.:0:0:.:.
chr3_ref_v2	309309	.	TAA	T,TA	.	PASS	IntersectsRepeat=1;RepeatCorrectionApplied=1	SAC:ACF:DF:PD:GT:SGT:SF:SV:SIG:MT:PAC	37,34,0,0,10,4:1:1:2:0/0:./.:.:0	3,2,42,26,23,23:1:1:2:1/2:0/2:0.125:0:1:g.309310_309311delAA,g.309310delA:0,0	58,60,2,3,13,13:1:1:2:0/0:0/2:0.25:0:0:.:.	51,53,0,2,14,6:1:1:2:0/0:./.:.:0:0:.:.	138,142,3,8,27,35:1:1:2:0/0:0/2:0.25:0:0:.:.
chr3_ref_v2	309505	.	G	T	.	PASS	IntersectsRepeat=0;RepeatCorrectionApplied=0	SAC:ACF:DF:PD:GT:SGT:SF:SV:SIG:MT:PAC	37,61,0,0:1:1:2:0/0:./.:.:0	59,76,0,0:1:1:2:0/0:./.:.:0:0:.:.	50,60,49,43:1:1:2:0/1:0/0:0.125:0:1:g.309505G>T:0	92,112,0,0:1:1:2:0/0:./.:.:0:0:.:.	227,248,0,0:1:1:2:0/0:./.:.:0:0:.:.
chr3_ref_v2	311347	.	C	CTA	.	PASS	IntersectsRepeat=1;RepeatCorrectionApplied=1	SAC:ACF:DF:PD:GT:SGT:SF:SV:SIG:MT:PAC	3,0,0,0:0:1:2:./.:./.:.:0	6,3,2,0:1:1:2:./.:./.:.:0:0:.:.	12,8,2,1:1:1:2:0/0:./.:.:0:0:.:.	7,6,1,0:1:1:2:./.:./.:.:0:0:.:.	17,11,2,1:1:1:2:0/0:./.:.:0:0:.:.
chr3_ref_v2	311601	.	G	T	.	PASS	IntersectsRepeat=1;RepeatCorrectionApplied=0	SAC:ACF:DF:PD:GT:SGT:SF:SV:SIG:MT:PAC	0,0,0,12:0:1:2:./.:./.:.:0	0,0,4,15:1:1:2:./.:./.:.:0:0:.:.	0,0,5,28:1:1:2:1/1:./.:.:0:0:.:.	0,0,7,24:1:1:2:1/1:./.:.:0:0:.:.	0,1,6,61:1:1:2:1/1:./.:.:0:0:.:.
chr3_ref_v2	311603	.	A	G	.	PASS	IntersectsRepeat=0;RepeatCorrectionApplied=0	SAC:ACF:DF:PD:GT:SGT:SF:SV:SIG:MT:PAC	0,0,0,12:0:1:2:./.:./.:.:0	0,0,4,14:1:1:2:./.:./.:.:0:0:.:.	0,0,5,28:1:1:2:1/1:./.:.:0:0:.:.	0,0,7,24:1:1:2:1/1:./.:.:0:0:.:.	0,1,6,60:1:1:2:1/1:./.:.:0:0:.:.
chr3_ref_v2	311626	.	T	G	.	ExcRegion	IntersectsRepeat=1;RepeatCorrectionApplied=0	SAC:ACF:DF:PD:GT:SGT:SF:SV:SIG:MT:PAC	0,0,0,12:0:1:2:./.:./.:.:0	0,0,2,10:1:1:2:./.:./.:.:0:0:.:.	0,0,2,19:1:1:2:./.:./.:.:0:0:.:.	0,0,3,22:1:1:2:./.:./.:.:0:0:.:.	0,1,2,43:1:1:2:./.:./.:.:0:0:.:.
chr3_ref_v2	311631	.	A	ATGG	.	ExcRegion	IntersectsRepeat=1;RepeatCorrectionApplied=0	SAC:ACF:DF:PD:GT:SGT:SF:SV:SIG:MT:PAC	0,0,0,12:0:1:2:./.:./.:.:0	0,0,0,8:0:1:2:./.:./.:.:0:0:.:.	0,0,2,15:1:1:2:./.:./.:.:0:0:.:.	0,0,2,23:1:1:2:./.:./.:.:0:0:.:.	0,1,1,39:1:1:2:./.:./.:.:0:0:.:.
chr3_ref_v2	311636	.	G	A	.	ExcRegion	IntersectsRepeat=0;RepeatCorrectionApplied=0	SAC:ACF:DF:PD:GT:SGT:SF:SV:SIG:MT:PAC	0,0,0,10:0:1:2:./.:./.:.:0	0,0,0,9:0:1:2:./.:./.:.:0:0:.:.	0,0,3,11:1:1:2:./.:./.:.:0:0:.:.	0,0,2,20:1:1:2:./.:./.:.:0:0:.:.	0,1,3,28:1:1:2:./.:./.:.:0:0:.:.
chr3_ref_v2	311673	.	C	T	.	ExcRegion	IntersectsRepeat=0;RepeatCorrectionApplied=0	SAC:ACF:DF:PD:GT:SGT:SF:SV:SIG:MT:PAC	0,0,0,12:0:1:2:./.:./.:.:0	0,0,0,24:0:1:2:./.:./.:.:0:0:.:.	1,2,4,16:1:1:2:./.:./.:.:0:0:.:.	0,0,0,23:0:1:2:./.:./.:.:0:0:.:.	0,0,5,28:1:1:2:./.:./.:.:0:0:.:.
chr3_ref_v2	311674	.	A	G	.	ExcRegion	IntersectsRepeat=0;RepeatCorrectionApplied=0	SAC:ACF:DF:PD:GT:SGT:SF:SV:SIG:MT:PAC	0,0,0,12:0:1:2:./.:./.:.:0	0,0,1,23:1:1:2:./.:./.:.:0:0:.:.	1,2,4,16:1:1:2:./.:./.:.:0:0:.:.	0,0,0,23:0:1:2:./.:./.:.:0:0:.:.	0,0,5,29:1:1:2:./.:./.:.:0:0:.:.
chr3_ref_v2	311711	.	G	A	.	ExcRegion	IntersectsRepeat=0;RepeatCorrectionApplied=0	SAC:ACF:DF:PD:GT:SGT:SF:SV:SIG:MT:PAC	0,0,4,11:1:1:2:./.:./.:.:0	0,0,5,23:1:1:2:./.:./.:.:0:0:.:.	1,2,17,14:1:1:2:./.:./.:.:0:0:.:.	0,0,3,18:1:1:2:./.:./.:.:0:0:.:.	0,0,27,27:1:1:2:./.:./.:.:0:0:.:.
chr3_ref_v2	311736	.	T	A	.	ExcRegion	IntersectsRepeat=0;RepeatCorrectionApplied=0	SAC:ACF:DF:PD:GT:SGT:SF:SV:SIG:MT:PAC	0,0,14,10:1:1:2:./.:./.:.:0	0,0,16,19:1:1:2:./.:./.:.:0:0:.:.	1,2,22,15:1:1:2:./.:./.:.:0:0:.:.	0,0,10,13:1:1:2:./.:./.:.:0:0:.:.	0,0,40,26:1:1:2:./.:./.:.:0:0:.:.
chr3_ref_v2	312348	.	G	A	.	ExcRegion	IntersectsRepeat=1;RepeatCorrectionApplied=0	SAC:ACF:DF:PD:GT:SGT:SF:SV:SIG:MT:PAC	0,25,0,0:0:1:2:./.:./.:.:0	0,5,0,4:1:1:2:./.:./.:.:0:0:.:.	7,41,0,0:1:1:2:./.:./.:.:0:0:.:.	3,46,0,0:1:1:2:./.:./.:.:0:0:.:.	16,124,0,0:1:1:2:./.:./.:.:0:0:.:.
chr3_ref_v2	312444	.	T	G	.	ExcRegion	IntersectsRepeat=1;RepeatCorrectionApplied=0	SAC:ACF:DF:PD:GT:SGT:SF:SV:SIG:MT:PAC	0,0,0,1:0:1:2:./.:./.:.:0	0,0,0,0:0:1:2:./.:./.:.:0:0:.:.	0,0,0,1:0:1:2:./.:./.:.:0:0:.:.	0,0,0,0:0:1:2:./.:./.:.:0:0:.:.	0,0,0,1:0:1:2:./.:./.:.:0:0:.:.
chr4_ref_v2	257	.	T	TA	.	ExcRegion	IntersectsRepeat=0;RepeatCorrectionApplied=0	SAC:ACF:DF:PD:GT:SGT:SF:SV:SIG:MT:PAC	0,0,0,0:0:1:2:./.:./.:.:0	0,0,0,0:0:1:2:./.:./.:.:0:0:.:.	0,0,0,1:0:1:2:./.:./.:.:0:0:.:.	0,0,0,0:0:1:2:./.:./.:.:0:0:.:.	0,0,0,1:0:1:2:./.:./.:.:0:0:.:.
chr4_ref_v2	644	.	C	A	.	ExcRegion	IntersectsRepeat=0;RepeatCorrectionApplied=0	SAC:ACF:DF:PD:GT:SGT:SF:SV:SIG:MT:PAC	0,0,0,0:0:1:2:./.:./.:.:0	0,0,0,0:0:1:2:./.:./.:.:0:0:.:.	0,0,1,1:1:1:2:./.:./.:.:0:0:.:.	0,0,0,0:0:1:2:./.:./.:.:0:0:.:.	0,0,0,0:0:1:2:./.:./.:.:0:0:.:.
chr4_ref_v2	714	.	T	A	.	ExcRegion	IntersectsRepeat=1;RepeatCorrectionApplied=0	SAC:ACF:DF:PD:GT:SGT:SF:SV:SIG:MT:PAC	0,0,0,0:0:1:2:./.:./.:.:0	0,0,0,0:0:1:2:./.:./.:.:0:0:.:.	0,0,0,1:0:1:2:./.:./.:.:0:0:.:.	0,0,0,0:0:1:2:./.:./.:.:0:0:.:.	0,0,0,0:0:1:2:./.:./.:.:0:0:.:.
chr4_ref_v2	717	.	C	T	.	ExcRegion	IntersectsRepeat=0;RepeatCorrectionApplied=0	SAC:ACF:DF:PD:GT:SGT:SF:SV:SIG:MT:PAC	0,0,0,0:0:1:2:./.:./.:.:0	0,0,0,0:0:1:2:./.:./.:.:0:0:.:.	0,0,1,0:0:1:2:./.:./.:.:0:0:.:.	0,0,0,0:0:1:2:./.:./.:.:0:0:.:.	0,0,0,0:0:1:2:./.:./.:.:0:0:.:.
chr4_ref_v2	730	.	C	A	.	ExcRegion	IntersectsRepeat=1;RepeatCorrectionApplied=0	SAC:ACF:DF:PD:GT:SGT:SF:SV:SIG:MT:PAC	0,0,0,0:0:1:2:./.:./.:.:0	0,0,0,0:0:1:2:./.:./.:.:0:0:.:.	1,1,0,0:1:1:2:./.:./.:.:0:0:.:.	0,0,1,1:1:1:2:./.:./.:.:0:0:.:.	0,0,0,0:0:1:2:./.:./.:.:0:0:.:.
chr4_ref_v2	731	.	G	A	.	ExcRegion	IntersectsRepeat=1;RepeatCorrectionApplied=0	SAC:ACF:DF:PD:GT:SGT:SF:SV:SIG:MT:PAC	0,0,0,0:0:1:2:./.:./.:.:0	0,0,0,0:0:1:2:./.:./.:.:0:0:.:.	0,0,1,1:1:1:2:./.:./.:.:0:0:.:.	1,1,0,0:1:1:2:./.:./.:.:0:0:.:.	0,0,0,0:0:1:2:./.:./.:.:0:0:.:.
chr4_ref_v2	737	.	C	T	.	ExcRegion	IntersectsRepeat=1;RepeatCorrectionApplied=0	SAC:ACF:DF:PD:GT:SGT:SF:SV:SIG:MT:PAC	0,0,0,0:0:1:2:./.:./.:.:0	0,0,0,0:0:1:2:./.:./.:.:0:0:.:.	0,0,1,1:1:1:2:./.:./.:.:0:0:.:.	1,1,0,0:1:1:2:./.:./.:.:0:0:.:.	0,0,0,0:0:1:2:./.:./.:.:0:0:.:.
chr4_ref_v2	764	.	A	G	.	ExcRegion	IntersectsRepeat=1;RepeatCorrectionApplied=0	SAC:ACF:DF:PD:GT:SGT:SF:SV:SIG:MT:PAC	0,0,0,0:0:1:2:./.:./.:.:0	0,0,0,0:0:1:2:./.:./.:.:0:0:.:.	0,0,1,1:1:1:2:./.:./.:.:0:0:.:.	1,1,0,0:1:1:2:./.:./.:.:0:0:.:.	0,0,0,0:0:1:2:./.:./.:.:0:0:.:.
chr4_ref_v2	770	.	G	A	.	ExcRegion	IntersectsRepeat=0;RepeatCorrectionApplied=0	SAC:ACF:DF:PD:GT:SGT:SF:SV:SIG:MT:PAC	0,0,0,0:0:1:2:./.:./.:.:0	0,0,0,0:0:1:2:./.:./.:.:0:0:.:.	0,0,1,1:1:1:2:./.:./.:.:0:0:.:.	1,1,0,0:1:1:2:./.:./.:.:0:0:.:.	0,0,0,0:0:1:2:./.:./.:.:0:0:.:.
chr4_ref_v2	786	.	A	T	.	ExcRegion	IntersectsRepeat=1;RepeatCorrectionApplied=0	SAC:ACF:DF:PD:GT:SGT:SF:SV:SIG:MT:PAC	0,0,0,0:0:1:2:./.:./.:.:0	0,0,0,0:0:1:2:./.:./.:.:0:0:.:.	0,0,1,1:1:1:2:./.:./.:.:0:0:.:.	1,1,0,0:1:1:2:./.:./.:.:0:0:.:.	0,0,0,0:0:1:2:./.:./.:.:0:0:.:.
chr4_ref_v2	789	.	G	A	.	ExcRegion	IntersectsRepeat=1;RepeatCorrectionApplied=0	SAC:ACF:DF:PD:GT:SGT:SF:SV:SIG:MT:PAC	0,0,0,0:0:1:2:./.:./.:.:0	0,0,0,0:0:1:2:./.:./.:.:0:0:.:.	0,0,1,1:1:1:2:./.:./.:.:0:0:.:.	1,1,0,0:1:1:2:./.:./.:.:0:0:.:.	0,0,0,0:0:1:2:./.:./.:.:0:0:.:.
chr4_ref_v2	801	.	C	T	.	ExcRegion	IntersectsRepeat=0;RepeatCorrectionApplied=0	SAC:ACF:DF:PD:GT:SGT:SF:SV:SIG:MT:PAC	0,0,0,0:0:1:2:./.:./.:.:0	0,0,0,0:0:1:2:./.:./.:.:0:0:.:.	0,0,1,1:1:1:2:./.:./.:.:0:0:.:.	1,1,0,0:1:1:2:./.:./.:.:0:0:.:.	0,0,0,0:0:1:2:./.:./.:.:0:0:.:.
chr4_ref_v2	1504	.	A	G	.	PASS	IntersectsRepeat=0;RepeatCorrectionApplied=0	SAC:ACF:DF:PD:GT:SGT:SF:SV:SIG:MT:PAC	0,0,0,0:0:1:2:./.:./.:.:0	0,0,0,0:0:1:2:./.:./.:.:0:0:.:.	0,0,0,1:0:1:2:./.:./.:.:0:0:.:.	0,0,0,0:0:1:2:./.:./.:.:0:0:.:.	0,0,0,0:0:1:2:./.:./.:.:0:0:.:.
chr4_ref_v2	1506	.	A	T	.	PASS	IntersectsRepeat=0;RepeatCorrectionApplied=0	SAC:ACF:DF:PD:GT:SGT:SF:SV:SIG:MT:PAC	0,0,0,0:0:1:2:./.:./.:.:0	0,0,0,0:0:1:2:./.:./.:.:0:0:.:.	0,0,0,1:0:1:2:./.:./.:.:0:0:.:.	0,0,0,0:0:1:2:./.:./.:.:0:0:.:.	0,0,0,0:0:1:2:./.:./.:.:0:0:.:.
chr4_ref_v2	1525	.	G	T	.	PASS	IntersectsRepeat=0;RepeatCorrectionApplied=0	SAC:ACF:DF:PD:GT:SGT:SF:SV:SIG:MT:PAC	0,0,0,0:0:1:2:./.:./.:.:0	0,0,0,0:0:1:2:./.:./.:.:0:0:.:.	1,1,0,1:1:1:2:./.:./.:.:0:0:.:.	0,0,0,0:0:1:2:./.:./.:.:0:0:.:.	0,0,0,0:0:1:2:./.:./.:.:0:0:.:.
chr4_ref_v2	1531	.	T	C	.	PASS	IntersectsRepeat=0;RepeatCorrectionApplied=0	SAC:ACF:DF:PD:GT:SGT:SF:SV:SIG:MT:PAC	0,0,0,0:0:1:2:./.:./.:.:0	0,0,0,0:0:1:2:./.:./.:.:0:0:.:.	1,1,0,1:1:1:2:./.:./.:.:0:0:.:.	0,0,0,0:0:1:2:./.:./.:.:0:0:.:.	0,0,0,0:0:1:2:./.:./.:.:0:0:.:.
chr4_ref_v2	1555	.	T	G	.	PASS	IntersectsRepeat=0;RepeatCorrectionApplied=0	SAC:ACF:DF:PD:GT:SGT:SF:SV:SIG:MT:PAC	0,0,0,0:0:1:2:./.:./.:.:0	0,0,0,0:0:1:2:./.:./.:.:0:0:.:.	1,1,1,2:1:1:2:./.:./.:.:0:0:.:.	0,0,0,0:0:1:2:./.:./.:.:0:0:.:.	0,0,1,0:0:1:2:./.:./.:.:0:0:.:.
chr4_ref_v2	1565	.	G	A	.	PASS	IntersectsRepeat=0;RepeatCorrectionApplied=0	SAC:ACF:DF:PD:GT:SGT:SF:SV:SIG:MT:PAC	0,0,0,0:0:1:2:./.:./.:.:0	0,0,0,0:0:1:2:./.:./.:.:0:0:.:.	1,1,1,2:1:1:2:./.:./.:.:0:0:.:.	0,0,0,0:0:1:2:./.:./.:.:0:0:.:.	0,0,1,1:1:1:2:./.:./.:.:0:0:.:.
chr4_ref_v2	1567	.	T	C	.	PASS	IntersectsRepeat=0;RepeatCorrectionApplied=0	SAC:ACF:DF:PD:GT:SGT:SF:SV:SIG:MT:PAC	0,0,0,0:0:1:2:./.:./.:.:0	0,0,0,0:0:1:2:./.:./.:.:0:0:.:.	1,1,1,2:1:1:2:./.:./.:.:0:0:.:.	0,0,0,0:0:1:2:./.:./.:.:0:0:.:.	0,0,1,1:1:1:2:./.:./.:.:0:0:.:.
chr4_ref_v2	1631	.	C	T	.	PASS	IntersectsRepeat=0;RepeatCorrectionApplied=0	SAC:ACF:DF:PD:GT:SGT:SF:SV:SIG:MT:PAC	0,0,1,0:0:1:2:./.:./.:.:0	0,0,0,0:0:1:2:./.:./.:.:0:0:.:.	0,0,0,0:0:1:2:./.:./.:.:0:0:.:.	0,0,0,0:0:1:2:./.:./.:.:0:0:.:.	0,0,0,1:0:1:2:./.:./.:.:0:0:.:.
chr4_ref_v2	1633	.	T	C	.	PASS	IntersectsRepeat=0;RepeatCorrectionApplied=0	SAC:ACF:DF:PD:GT:SGT:SF:SV:SIG:MT:PAC	0,0,1,0:0:1:2:./.:./.:.:0	0,0,0,0:0:1:2:./.:./.:.:0:0:.:.	0,0,0,0:0:1:2:./.:./.:.:0:0:.:.	0,0,0,0:0:1:2:./.:./.:.:0:0:.:.	0,0,0,1:0:1:2:./.:./.:.:0:0:.:.
chr4_ref_v2	1841	.	G	A	.	PASS	IntersectsRepeat=1;RepeatCorrectionApplied=0	SAC:ACF:DF:PD:GT:SGT:SF:SV:SIG:MT:PAC	0,0,0,0:0:1:2:./.:./.:.:0	0,0,0,0:0:1:2:./.:./.:.:0:0:.:.	0,0,0,0:0:1:2:./.:./.:.:0:0:.:.	0,0,0,0:0:1:2:./.:./.:.:0:0:.:.	0,0,2,1:1:1:2:./.:./.:.:0:0:.:.
chr4_ref_v2	2006	.	T	G	.	PASS	IntersectsRepeat=0;RepeatCorrectionApplied=0	SAC:ACF:DF:PD:GT:SGT:SF:SV:SIG:MT:PAC	0,0,1,0:0:1:2:./.:./.:.:0	0,0,0,0:0:1:2:./.:./.:.:0:0:.:.	0,0,3,0:0:1:2:./.:./.:.:0:0:.:.	0,0,1,0:0:1:2:./.:./.:.:0:0:.:.	0,0,2,0:0:1:2:./.:./.:.:0:0:.:.
chr4_ref_v2	2007	.	A	G	.	PASS	IntersectsRepeat=0;RepeatCorrectionApplied=0	SAC:ACF:DF:PD:GT:SGT:SF:SV:SIG:MT:PAC	0,0,1,0:0:1:2:./.:./.:.:0	0,0,0,0:0:1:2:./.:./.:.:0:0:.:.	0,0,3,0:0:1:2:./.:./.:.:0:0:.:.	0,0,1,0:0:1:2:./.:./.:.:0:0:.:.	0,0,2,0:0:1:2:./.:./.:.:0:0:.:.
chr4_ref_v2	2033	.	G	T	.	PASS	IntersectsRepeat=0;RepeatCorrectionApplied=0	SAC:ACF:DF:PD:GT:SGT:SF:SV:SIG:MT:PAC	0,0,2,0:0:1:2:./.:./.:.:0	0,0,0,0:0:1:2:./.:./.:.:0:0:.:.	0,0,5,0:0:1:2:./.:./.:.:0:0:.:.	0,0,3,0:0:1:2:./.:./.:.:0:0:.:.	0,0,4,0:0:1:2:./.:./.:.:0:0:.:.
chr4_ref_v2	2043	.	C	T	.	PASS	IntersectsRepeat=0;RepeatCorrectionApplied=0	SAC:ACF:DF:PD:GT:SGT:SF:SV:SIG:MT:PAC	0,0,2,0:0:1:2:./.:./.:.:0	0,0,1,0:0:1:2:./.:./.:.:0:0:.:.	0,0,5,0:0:1:2:./.:./.:.:0:0:.:.	0,0,4,0:0:1:2:./.:./.:.:0:0:.:.	0,0,3,0:0:1:2:./.:./.:.:0:0:.:.
chr4_ref_v2	2044	.	T	G	.	PASS	IntersectsRepeat=0;RepeatCorrectionApplied=0	SAC:ACF:DF:PD:GT:SGT:SF:SV:SIG:MT:PAC	0,0,2,0:0:1:2:./.:./.:.:0	0,0,1,0:0:1:2:./.:./.:.:0:0:.:.	0,0,5,0:0:1:2:./.:./.:.:0:0:.:.	0,0,4,0:0:1:2:./.:./.:.:0:0:.:.	0,0,3,0:0:1:2:./.:./.:.:0:0:.:.
chr4_ref_v2	2058	.	G	C	.	PASS	IntersectsRepeat=0;RepeatCorrectionApplied=0	SAC:ACF:DF:PD:GT:SGT:SF:SV:SIG:MT:PAC	0,0,3,0:0:1:2:./.:./.:.:0	0,0,8,0:0:1:2:./.:./.:.:0:0:.:.	0,0,6,0:0:1:2:./.:./.:.:0:0:.:.	0,0,6,0:0:1:2:./.:./.:.:0:0:.:.	0,0,8,0:0:1:2:./.:./.:.:0:0:.:.
chr4_ref_v2	2060	.	C	T	.	PASS	IntersectsRepeat=0;RepeatCorrectionApplied=0	SAC:ACF:DF:PD:GT:SGT:SF:SV:SIG:MT:PAC	0,0,3,0:0:1:2:./.:./.:.:0	0,0,9,0:0:1:2:./.:./.:.:0:0:.:.	0,0,5,0:0:1:2:./.:./.:.:0:0:.:.	0,0,7,0:0:1:2:./.:./.:.:0:0:.:.	0,0,9,0:0:1:2:./.:./.:.:0:0:.:.
chr4_ref_v2	2064	.	G	T	.	PASS	IntersectsRepeat=0;RepeatCorrectionApplied=0	SAC:ACF:DF:PD:GT:SGT:SF:SV:SIG:MT:PAC	0,0,3,0:0:1:2:./.:./.:.:0	0,0,11,0:0:1:2:./.:./.:.:0:0:.:.	0,0,5,0:0:1:2:./.:./.:.:0:0:.:.	0,0,7,0:0:1:2:./.:./.:.:0:0:.:.	0,0,10,0:0:1:2:./.:./.:.:0:0:.:.
chr4_ref_v2	2070	.	T	C	.	PASS	IntersectsRepeat=1;RepeatCorrectionApplied=0	SAC:ACF:DF:PD:GT:SGT:SF:SV:SIG:MT:PAC	0,0,9,0:0:1:2:./.:./.:.:0	0,0,12,0:0:1:2:./.:./.:.:0:0:.:.	0,0,5,0:0:1:2:./.:./.:.:0:0:.:.	0,0,8,0:0:1:2:./.:./.:.:0:0:.:.	0,0,15,0:0:1:2:./.:./.:.:0:0:.:.
chr4_ref_v2	2074	.	G	A	.	PASS	IntersectsRepeat=0;RepeatCorrectionApplied=0	SAC:ACF:DF:PD:GT:SGT:SF:SV:SIG:MT:PAC	0,0,10,0:0:1:2:./.:./.:.:0	0,0,12,0:0:1:2:./.:./.:.:0:0:.:.	0,0,5,0:0:1:2:./.:./.:.:0:0:.:.	0,0,8,0:0:1:2:./.:./.:.:0:0:.:.	0,0,19,0:0:1:2:./.:./.:.:0:0:.:.
chr4_ref_v2	2085	.	A	G	.	PASS	IntersectsRepeat=0;RepeatCorrectionApplied=0	SAC:ACF:DF:PD:GT:SGT:SF:SV:SIG:MT:PAC	0,0,11,0:0:1:2:./.:./.:.:0	0,0,14,0:0:1:2:./.:./.:.:0:0:.:.	0,0,6,0:0:1:2:./.:./.:.:0:0:.:.	0,0,9,0:0:1:2:./.:./.:.:0:0:.:.	0,0,26,0:0:1:2:1/1:./.:.:0:0:.:.
chr4_ref_v2	2110	.	T	C	.	PASS	IntersectsRepeat=0;RepeatCorrectionApplied=0	SAC:ACF:DF:PD:GT:SGT:SF:SV:SIG:MT:PAC	0,0,10,0:0:1:2:./.:./.:.:0	0,0,16,0:0:1:2:./.:./.:.:0:0:.:.	0,0,14,0:0:1:2:./.:./.:.:0:0:.:.	0,0,19,0:0:1:2:./.:./.:.:0:0:.:.	0,0,40,0:0:1:2:1/1:./.:.:0:0:.:.
chr4_ref_v2	2133	.	G	A	.	PASS	IntersectsRepeat=1;RepeatCorrectionApplied=0	SAC:ACF:DF:PD:GT:SGT:SF:SV:SIG:MT:PAC	0,0,15,1:1:1:2:./.:./.:.:0	0,0,30,0:0:1:2:1/1:./.:.:0:0:.:.	0,0,20,0:0:1:2:1/1:./.:.:0:0:.:.	0,0,28,0:0:1:2:1/1:./.:.:0:0:.:.	0,0,63,0:0:1:2:1/1:./.:.:0:0:.:.
chr4_ref_v2	2149	.	C	T	.	PASS	IntersectsRepeat=0;RepeatCorrectionApplied=0	SAC:ACF:DF:PD:GT:SGT:SF:SV:SIG:MT:PAC	0,0,24,1:1:1:2:1/1:./.:.:0	0,0,35,0:0:1:2:1/1:./.:.:0:0:.:.	0,0,27,0:0:1:2:1/1:./.:.:0:0:.:.	0,0,38,0:0:1:2:1/1:./.:.:0:0:.:.	0,0,85,0:0:1:2:1/1:./.:.:0:0:.:.
chr4_ref_v2	2150	.	T	G	.	PASS	IntersectsRepeat=0;RepeatCorrectionApplied=0	SAC:ACF:DF:PD:GT:SGT:SF:SV:SIG:MT:PAC	0,0,25,1:1:1:2:1/1:./.:.:0	0,0,35,0:0:1:2:1/1:./.:.:0:0:.:.	0,0,26,0:0:1:2:1/1:./.:.:0:0:.:.	0,0,39,0:0:1:2:1/1:./.:.:0:0:.:.	0,0,85,0:0:1:2:1/1:./.:.:0:0:.:.
chr4_ref_v2	2581	.	T	TA	.	PASS	IntersectsRepeat=0;RepeatCorrectionApplied=0	SAC:ACF:DF:PD:GT:SGT:SF:SV:SIG:MT:PAC	0,0,0,0:0:1:2:./.:./.:.:0	0,0,0,0:0:1:2:./.:./.:.:0:0:.:.	0,0,0,3:0:1:2:./.:./.:.:0:0:.:.	0,0,0,1:0:1:2:./.:./.:.:0:0:.:.	0,0,0,2:0:1:2:./.:./.:.:0:0:.:.
chr4_ref_v2	18419	.	C	T	.	PASS	IntersectsRepeat=0;RepeatCorrectionApplied=0	SAC:ACF:DF:PD:GT:SGT:SF:SV:SIG:MT:PAC	0,0,3,0:0:1:2:./.:./.:.:0	0,0,4,0:0:1:2:./.:./.:.:0:0:.:.	0,0,2,0:0:1:2:./.:./.:.:0:0:.:.	0,0,8,0:0:1:2:./.:./.:.:0:0:.:.	0,0,21,2:1:1:2:1/1:./.:.:0:0:.:.
chr4_ref_v2	20463	.	CTATATATATATA	C,CTA	.	PASS	IntersectsRepeat=1;RepeatCorrectionApplied=1	SAC:ACF:DF:PD:GT:SGT:SF:SV:SIG:MT:PAC	5,1,4,3,10,7:1:1:2:0/2:1/2:0.5:0	2,2,11,8,18,14:1:1:2:1/2:0/2:0.125:0:0:.:.	3,1,5,14,14,29:1:1:2:1/2:0/2:0.125:0:0:.:.	3,4,8,10,12,24:1:1:2:1/2:0/2:0.25:0:0:.:.	12,8,18,24,30,46:1:1:2:1/2:0/2:0.25:1:0:.:.
chr4_ref_v2	21993	.	G	A	.	PASS	IntersectsRepeat=0;RepeatCorrectionApplied=0	SAC:ACF:DF:PD:GT:SGT:SF:SV:SIG:MT:PAC	43,46,29,36:1:1:2:0/1:0/0:0.125:0	41,55,43,47:1:1:2:0/1:./.:.:0:0:.:.	73,80,0,0:1:1:2:0/0:./.:.:0:1:g.21992_21994A>G:1	97,91,0,0:1:1:2:0/0:./.:.:0:1:g.21992_21994A>G:1	222,259,0,0:1:1:2:0/0:./.:.:0:1:g.21992_21994A>G:1
chr4_ref_v2	25137	.	G	A	.	PASS	IntersectsRepeat=0;RepeatCorrectionApplied=0	SAC:ACF:DF:PD:GT:SGT:SF:SV:SIG:MT:PAC	68,55,0,0:1:1:2:0/0:./.:.:0	85,78,0,0:1:1:2:0/0:./.:.:0:0:.:.	51,43,43,42:1:1:2:0/1:./.:.:0:1:g.25137G>A:0	84,75,0,1:1:1:2:0/0:./.:.:0:0:.:.	183,189,0,0:1:1:2:0/0:./.:.:0:0:.:.
chr4_ref_v2	26327	.	TAA	T,TA	.	PASS	IntersectsRepeat=1;RepeatCorrectionApplied=1	SAC:ACF:DF:PD:GT:SGT:SF:SV:SIG:MT:PAC	19,15,7,5,20,23:1:1:2:0/2:1/2:0.125:0	22,24,31,27,5,5:1:1:2:0/1:./.:.:0:1:g.26327_26330A>:0	12,9,10,11,56,70:1:1:2:2/2:0/2:0.125:0:0:.:.	7,3,41,43,43,37:1:1:2:1/2:2/2:0.25:0:1:g.26328_26329delAA:0	19,14,19,23,156,136:1:1:2:2/2:0/2:0.125:0:1:g.26328delA:1
chr4_ref_v2	30063	.	C	T	.	PASS	IntersectsRepeat=0;RepeatCorrectionApplied=0	SAC:ACF:DF:PD:GT:SGT:SF:SV:SIG:MT:PAC	51,61,0,0:1:1:2:0/0:./.:.:0	66,64,0,0:1:1:2:0/0:./.:.:0:0:.:.	58,83,0,0:1:1:2:0/0:./.:.:0:0:.:.	37,39,37,34:1:1:2:0/1:./.:.:0:1:g.30063C>T:0	94,104,88,133:1:1:2:0/1:./.:.:0:1:g.30063C>T:0
chr4_ref_v2	31265	.	A	G	.	PASS	IntersectsRepeat=0;RepeatCorrectionApplied=0	SAC:ACF:DF:PD:GT:SGT:SF:SV:SIG:MT:PAC	29,31,35,28:1:1:2:0/1:./.:.:0	42,43,41,36:1:1:2:0/1:./.:.:0:0:.:.	43,32,40,43:1:1:2:0/1:./.:.:0:0:.:.	67,40,52,44:1:1:2:0/1:./.:.:0:0:.:.	97,105,97,91:1:1:2:0/1:./.:.:0:0:.:.
chr4_ref_v2	32809	.	G	A	.	PASS	IntersectsRepeat=0;RepeatCorrectionApplied=0	SAC:ACF:DF:PD:GT:SGT:SF:SV:SIG:MT:PAC	67,72,0,0:1:1:2:0/0:./.:.:0	69,65,0,0:1:1:2:0/0:./.:.:0:0:.:.	66,56,0,0:1:1:2:0/0:./.:.:0:0:.:.	41,34,41,27:1:1:2:0/1:./.:.:0:1:g.32809G>A:0	199,180,0,0:1:1:2:0/0:./.:.:0:0:.:.
chr4_ref_v2	33267	.	C	CAT	.	PASS	IntersectsRepeat=1;RepeatCorrectionApplied=1	SAC:ACF:DF:PD:GT:SGT:SF:SV:SIG:MT:PAC	39,42,0,0:1:1:2:0/0:./.:.:0	51,42,3,1:1:1:2:0/0:0/1:0.125:0:0:.:.	68,73,3,2:1:1:2:0/0:0/1:0.125:0:0:.:.	55,72,4,8:1:1:2:0/0:0/1:0.125:0:0:.:.	107,146,4,6:1:1:2:0/0:./.:.:0:0:.:.
chr4_ref_v2	34951	.	G	T	.	PASS	IntersectsRepeat=0;RepeatCorrectionApplied=0	SAC:ACF:DF:PD:GT:SGT:SF:SV:SIG:MT:PAC	63,35,0,0:1:1:2:0/0:./.:.:0	74,61,0,0:1:1:2:0/0:./.:.:0:0:.:.	92,97,0,0:1:1:2:0/0:./.:.:0:0:.:.	53,38,62,48:1:1:2:0/1:1/1:0.125:0:1:g.34951G>T:0	233,300,0,0:1:1:2:0/0:./.:.:0:0:.:.
chr4_ref_v2	35008	.	G	T	.	PASS	IntersectsRepeat=0;RepeatCorrectionApplied=0	SAC:ACF:DF:PD:GT:SGT:SF:SV:SIG:MT:PAC	32,52,1,0:1:1:2:0/0:./.:.:0	41,84,0,0:1:1:2:0/0:./.:.:0:0:.:.	23,44,24,52:1:1:2:0/1:1/1:0.125:0:1:g.35008G>T:0	61,100,0,0:1:1:2:0/0:./.:.:0:0:.:.	146,259,0,0:1:1:2:0/0:./.:.:0:0:.:.
chr4_ref_v2	35337	.	C	G	.	PASS	IntersectsRepeat=0;RepeatCorrectionApplied=0	SAC:ACF:DF:PD:GT:SGT:SF:SV:SIG:MT:PAC	85,67,0,0:1:1:2:0/0:./.:.:0	80,78,0,0:1:1:2:0/0:./.:.:0:0:.:.	88,105,0,0:1:1:2:0/0:./.:.:0:0:.:.	47,47,42,39:1:1:2:0/1:0/0:0.125:0:1:g.35337C>G:0	250,229,0,0:1:1:2:0/0:./.:.:0:0:.:.
chr4_ref_v2	36866	.	CG	C	.	PASS	IntersectsRepeat=0;RepeatCorrectionApplied=0	SAC:ACF:DF:PD:GT:SGT:SF:SV:SIG:MT:PAC	47,43,0,0:1:1:2:0/0:./.:.:0	50,49,0,0:1:1:2:0/0:./.:.:0:0:.:.	75,66,0,0:1:1:2:0/0:./.:.:0:0:.:.	109,83,0,0:1:1:2:0/0:./.:.:0:0:.:.	134,105,133,107:1:1:2:0/1:./.:.:0:1:g.36867delG:0
chr4_ref_v2	40040	.	C	G	.	PASS	IntersectsRepeat=1;RepeatCorrectionApplied=0	SAC:ACF:DF:PD:GT:SGT:SF:SV:SIG:MT:PAC	62,51,0,0:1:1:2:0/0:./.:.:0	24,30,28,31:1:1:2:0/1:./.:.:0:1:g.40040C>G:0	50,57,0,0:1:1:2:0/0:./.:.:0:0:.:.	43,60,0,0:1:1:2:0/0:./.:.:0:0:.:.	143,198,0,0:1:1:2:0/0:./.:.:0:0:.:.
chr4_ref_v2	43795	.	CTTTT	C,CTT,CTTT	.	PASS	IntersectsRepeat=1;RepeatCorrectionApplied=1	SAC:ACF:DF:PD:GT:SGT:SF:SV:SIG:MT:PAC	9,10,0,0,7,2,3,0:1:1:2:0/0:0/2:0.5:0	1,7,14,7,5,1,4,3:1:1:2:0/1:1/2:0.25:0:1:g.43796_43799delTTTT:0	7,7,0,1,12,3,15,8:1:1:2:0/3:2/3:0.25:0:0:.:.	9,13,1,0,9,5,23,5:1:1:2:0/3:0/2:0.125:0:0:.:.	18,39,10,0,62,12,53,12:1:1:2:0/2:0/1:0.125:0:1:g.43796_43797delTT:0
chr4_ref_v2	43826	.	GA	G	.	PASS	IntersectsRepeat=1;RepeatCorrectionApplied=1	SAC:ACF:DF:PD:GT:SGT:SF:SV:SIG:MT:PAC	17,31,4,7:1:1:2:0/0:./.:.:0	21,51,6,14:1:1:2:0/0:./.:.:0:0:.:.	18,36,13,49:1:1:2:0/1:0/0:0.25:0:1:g.43827delA:0	3,14,36,71:1:1:2:1/1:0/1:0.125:0:1:g.43827delA,g.43827delA:0,1	130,159,28,28:1:1:2:0/0:./.:.:0:0:.:.
chr4_ref_v2	45056	.	G	A	.	PASS	IntersectsRepeat=1;RepeatCorrectionApplied=0	SAC:ACF:DF:PD:GT:SGT:SF:SV:SIG:MT:PAC	8,0,0,0:0:1:2:./.:./.:.:0	16,0,0,0:0:1:2:./.:./.:.:0:0:.:.	13,0,0,0:0:1:2:./.:./.:.:0:0:.:.	7,0,1,1:1:1:2:./.:./.:.:0:0:.:.	28,0,0,0:0:1:2:0/0:./.:.:0:0:.:.
chr4_ref_v2	45059	.	GTT	G	.	PASS	IntersectsRepeat=1;RepeatCorrectionApplied=0	SAC:ACF:DF:PD:GT:SGT:SF:SV:SIG:MT:PAC	8,0,0,0:0:1:2:./.:./.:.:0	17,0,0,0:0:1:2:./.:./.:.:0:0:.:.	15,0,0,0:0:1:2:./.:./.:.:0:0:.:.	9,0,1,1:1:1:2:./.:./.:.:0:0:.:.	28,0,0,0:0:1:2:0/0:./.:.:0:0:.:.
chr4_ref_v2	45063	.	T	TCA	.	PASS	IntersectsRepeat=1;RepeatCorrectionApplied=0	SAC:ACF:DF:PD:GT:SGT:SF:SV:SIG:MT:PAC	8,0,0,0:0:1:2:./.:./.:.:0	18,0,0,0:0:1:2:./.:./.:.:0:0:.:.	15,0,0,0:0:1:2:./.:./.:.:0:0:.:.	10,0,1,1:1:1:2:./.:./.:.:0:0:.:.	29,0,0,0:0:1:2:0/0:./.:.:0:0:.:.
chr4_ref_v2	45070	.	T	A	.	PASS	IntersectsRepeat=1;RepeatCorrectionApplied=0	SAC:ACF:DF:PD:GT:SGT:SF:SV:SIG:MT:PAC	9,0,0,0:0:1:2:./.:./.:.:0	19,0,0,0:0:1:2:./.:./.:.:0:0:.:.	19,0,0,0:0:1:2:./.:./.:.:0:0:.:.	13,0,1,1:1:1:2:./.:./.:.:0:0:.:.	37,0,0,0:0:1:2:0/0:./.:.:0:0:.:.
chr4_ref_v2	45074	.	T	C	.	PASS	IntersectsRepeat=0;RepeatCorrectionApplied=0	SAC:ACF:DF:PD:GT:SGT:SF:SV:SIG:MT:PAC	8,0,0,0:0:1:2:./.:./.:.:0	19,0,0,0:0:1:2:./.:./.:.:0:0:.:.	19,0,0,0:0:1:2:./.:./.:.:0:0:.:.	13,0,1,1:1:1:2:./.:./.:.:0:0:.:.	39,0,0,0:0:1:2:0/0:./.:.:0:0:.:.
chr4_ref_v2	45075	.	G	A	.	PASS	IntersectsRepeat=0;RepeatCorrectionApplied=0	SAC:ACF:DF:PD:GT:SGT:SF:SV:SIG:MT:PAC	8,0,0,0:0:1:2:./.:./.:.:0	19,0,0,0:0:1:2:./.:./.:.:0:0:.:.	18,0,0,0:0:1:2:./.:./.:.:0:0:.:.	13,0,1,1:1:1:2:./.:./.:.:0:0:.:.	42,0,0,0:0:1:2:0/0:./.:.:0:0:.:.
chr4_ref_v2	46077	.	CT	C	.	PASS	IntersectsRepeat=1;RepeatCorrectionApplied=1	SAC:ACF:DF:PD:GT:SGT:SF:SV:SIG:MT:PAC	33,89,0,0:1:1:2:0/0:./.:.:0	50,115,0,0:1:1:2:0/0:./.:.:0:0:.:.	77,82,0,0:1:1:2:0/0:./.:.:0:0:.:.	80,108,0,0:1:1:2:0/0:./.:.:0:0:.:.	97,113,106,120:1:1:2:0/1:./.:.:0:1:g.46078delT:0
chr4_ref_v2	50271	.	C	T	.	PASS	IntersectsRepeat=0;RepeatCorrectionApplied=0	SAC:ACF:DF:PD:GT:SGT:SF:SV:SIG:MT:PAC	57,58,0,0:1:1:2:0/0:./.:.:0	69,101,0,0:1:1:2:0/0:./.:.:0:0:.:.	86,97,0,0:1:1:2:0/0:./.:.:0:0:.:.	42,42,42,47:1:1:2:0/1:./.:.:0:1:g.50271C>T:0	165,198,1,0:1:1:2:0/0:./.:.:0:0:.:.
chr4_ref_v2	50529	.	AT	A	.	PASS	IntersectsRepeat=1;RepeatCorrectionApplied=1	SAC:ACF:DF:PD:GT:SGT:SF:SV:SIG:MT:PAC	46,48,3,3:1:1:2:0/0:./.:.:0	68,52,3,6:1:1:2:0/0:./.:.:0:0:.:.	85,61,12,10:1:1:2:0/0:./.:.:0:0:.:.	83,78,14,17:1:1:2:0/0:./.:.:0:0:.:.	107,102,107,90:1:1:2:0/1:0/0:0.25:0:1:g.50530delT:0
chr4_ref_v2	52394	.	C	A	.	PASS	IntersectsRepeat=0;RepeatCorrectionApplied=0	SAC:ACF:DF:PD:GT:SGT:SF:SV:SIG:MT:PAC	42,27,32,22:1:1:2:0/1:0/0:0.125:0	40,30,50,22:1:1:2:0/1:./.:.:0:0:.:.	80,72,0,0:1:1:2:0/0:./.:.:0:1:g.52393_52395A>C:1	86,61,0,0:1:1:2:0/0:./.:.:0:1:g.52393_52395A>C:1	210,221,0,1:1:1:2:0/0:./.:.:0:1:g.52393_52395A>C:1
chr4_ref_v2	54106	.	G	T	.	PASS	IntersectsRepeat=1;RepeatCorrectionApplied=0	SAC:ACF:DF:PD:GT:SGT:SF:SV:SIG:MT:PAC	65,56,1,0:1:1:2:0/0:./.:.:0	86,49,0,1:1:1:2:0/0:./.:.:0:0:.:.	39,26,50,35:1:1:2:0/1:1/1:0.125:0:1:g.54106G>T:0	116,87,0,0:1:1:2:0/0:./.:.:0:0:.:.	215,191,0,0:1:1:2:0/0:./.:.:0:0:.:.
chr4_ref_v2	54430	.	C	A	.	PASS	IntersectsRepeat=0;RepeatCorrectionApplied=0	SAC:ACF:DF:PD:GT:SGT:SF:SV:SIG:MT:PAC	57,51,0,1:1:1:2:0/0:./.:.:0	74,68,0,0:1:1:2:0/0:./.:.:0:0:.:.	72,66,0,0:1:1:2:0/0:./.:.:0:0:.:.	32,28,35,47:1:1:2:0/1:1/1:0.125:0:1:g.54430C>A:0	232,206,0,0:1:1:2:0/0:./.:.:0:0:.:.
chr4_ref_v2	56924	.	CAT	C,CATAT	.	PASS	IntersectsRepeat=1;RepeatCorrectionApplied=1	SAC:ACF:DF:PD:GT:SGT:SF:SV:SIG:MT:PAC	48,35,2,4,2,0:1:1:2:0/0:./.:.:0	68,70,2,2,2,3:1:1:2:0/0:./.:.:0:0:.:.	91,55,7,4,5,8:1:1:2:0/0:0/2:0.125:0:0:.:.	64,46,1,4,41,23:1:1:2:0/2:0/0:0.25:0:1:g.56924_56925insAT:0	185,131,24,12,12,6:1:1:2:0/0:./.:.:0:0:.:.
chr4_ref_v2	57012	.	GAA	GA,G	.	PASS	IntersectsRepeat=1;RepeatCorrectionApplied=1	SAC:ACF:DF:PD:GT:SGT:SF:SV:SIG:MT:PAC	31,11,18,10,3,0:1:1:2:0/1:0/0:0.25:0	34,27,7,8,24,20:1:1:2:0/2:0/0:0.25:0:1:g.57012_57015A>:0	90,88,10,12,1,2:1:1:2:0/0:0/1:0.125:0:0:.:.	41,40,51,55,7,11:1:1:2:0/1:./.:.:0:0:.:.	96,100,91,117,16,18:1:1:2:0/1:0/0:0.25:0:0:.:.
chr4_ref_v2	58125	.	C	A	.	PASS	IntersectsRepeat=0;RepeatCorrectionApplied=0	SAC:ACF:DF:PD:GT:SGT:SF:SV:SIG:MT:PAC	42,52,0,0:1:1:2:0/0:./.:.:0	34,41,33,46:1:1:2:0/1:./.:.:0:1:g.58125C>A:0	70,74,0,0:1:1:2:0/0:./.:.:0:0:.:.	74,111,0,0:1:1:2:0/0:./.:.:0:0:.:.	185,191,0,0:1:1:2:0/0:./.:.:0:0:.:.
chr4_ref_v2	60555	.	GT	G	.	PASS	IntersectsRepeat=1;RepeatCorrectionApplied=1	SAC:ACF:DF:PD:GT:SGT:SF:SV:SIG:MT:PAC	51,52,0,1:1:1:2:0/0:./.:.:0	82,58,2,0:1:1:2:0/0:./.:.:0:0:.:.	100,124,2,6:1:1:2:0/0:./.:.:0:0:.:.	58,72,35,65:1:1:2:0/1:0/0:0.25:0:1:g.60556delT:0	256,266,9,8:1:1:2:0/0:./.:.:0:0:.:.
chr4_ref_v2	60711	.	CA	C	.	PASS	IntersectsRepeat=1;RepeatCorrectionApplied=1	SAC:ACF:DF:PD:GT:SGT:SF:SV:SIG:MT:PAC	37,59,0,0:1:1:2:0/0:./.:.:0	26,49,19,61:1:1:2:0/1:./.:.:0:1:g.60712delA:0	63,102,0,0:1:1:2:0/0:./.:.:0:0:.:.	55,115,1,1:1:1:2:0/0:./.:.:0:0:.:.	213,307,0,2:1:1:2:0/0:./.:.:0:0:.:.
chr4_ref_v2	61009	.	G	A	.	PASS	IntersectsRepeat=0;RepeatCorrectionApplied=0	SAC:ACF:DF:PD:GT:SGT:SF:SV:SIG:MT:PAC	33,46,0,0:1:1:2:0/0:./.:.:0	45,54,0,0:1:1:2:0/0:./.:.:0:0:.:.	28,36,24,33:1:1:2:0/1:./.:.:0:1:g.61009G>A:0	69,92,0,1:1:1:2:0/0:./.:.:0:0:.:.	197,240,0,1:1:1:2:0/0:./.:.:0:0:.:.
chr4_ref_v2	61102	.	G	A	.	PASS	IntersectsRepeat=1;RepeatCorrectionApplied=0	SAC:ACF:DF:PD:GT:SGT:SF:SV:SIG:MT:PAC	38,33,0,0:1:1:2:0/0:./.:.:0	27,27,32,24:1:1:2:0/1:./.:.:0:1:g.61102G>A:0	69,64,0,0:1:1:2:0/0:./.:.:0:0:.:.	129,79,0,0:1:1:2:0/0:./.:.:0:0:.:.	255,204,0,0:1:1:2:0/0:./.:.:0:0:.:.
chr4_ref_v2	61175	.	A	C	.	PASS	IntersectsRepeat=0;RepeatCorrectionApplied=0	SAC:ACF:DF:PD:GT:SGT:SF:SV:SIG:MT:PAC	36,38,0,0:1:1:2:0/0:./.:.:0	32,27,31,27:1:1:2:0/1:./.:.:0:1:g.61175A>C:0	91,51,0,1:1:1:2:0/0:./.:.:0:0:.:.	105,116,0,0:1:1:2:0/0:./.:.:0:0:.:.	274,218,0,0:1:1:2:0/0:./.:.:0:0:.:.
chr4_ref_v2	61612	.	C	T	.	PASS	IntersectsRepeat=0;RepeatCorrectionApplied=0	SAC:ACF:DF:PD:GT:SGT:SF:SV:SIG:MT:PAC	50,31,0,0:1:1:2:0/0:./.:.:0	72,39,0,0:1:1:2:0/0:./.:.:0:0:.:.	65,66,0,0:1:1:2:0/0:./.:.:0:0:.:.	79,79,0,0:1:1:2:0/0:./.:.:0:0:.:.	149,121,116,132:1:1:2:0/1:./.:.:0:1:g.61612C>T:0
chr4_ref_v2	63263	.	G	A	.	PASS	IntersectsRepeat=0;RepeatCorrectionApplied=0	SAC:ACF:DF:PD:GT:SGT:SF:SV:SIG:MT:PAC	53,43,0,0:1:1:2:0/0:./.:.:0	56,58,0,0:1:1:2:0/0:./.:.:0:0:.:.	57,88,0,0:1:1:2:0/0:./.:.:0:0:.:.	84,112,0,0:1:1:2:0/0:./.:.:0:0:.:.	126,117,83,117:1:1:2:0/1:0/0:0.125:0:1:g.63263G>A:0
chr4_ref_v2	63410	.	G	A	.	PASS	IntersectsRepeat=1;RepeatCorrectionApplied=0	SAC:ACF:DF:PD:GT:SGT:SF:SV:SIG:MT:PAC	38,43,0,0:1:1:2:0/0:./.:.:0	73,55,0,0:1:1:2:0/0:./.:.:0:0:.:.	70,51,0,0:1:1:2:0/0:./.:.:0:0:.:.	44,33,50,37:1:1:2:0/1:./.:.:0:1:g.63410G>A:0	220,187,0,0:1:1:2:0/0:./.:.:0:0:.:.
chr4_ref_v2	65987	.	GA	G	.	PASS	IntersectsRepeat=1;RepeatCorrectionApplied=1	SAC:ACF:DF:PD:GT:SGT:SF:SV:SIG:MT:PAC	37,42,6,7:1:1:2:0/0:./.:.:0	53,53,7,13:1:1:2:0/0:./.:.:0:0:.:.	66,75,9,14:1:1:2:0/0:./.:.:0:0:.:.	49,41,64,48:1:1:2:0/1:./.:.:0:1:g.65988delA:0	234,199,24,32:1:1:2:0/0:./.:.:0:0:.:.
chr4_ref_v2	67822	.	A	G	.	PASS	IntersectsRepeat=1;RepeatCorrectionApplied=0	SAC:ACF:DF:PD:GT:SGT:SF:SV:SIG:MT:PAC	34,66,0,0:1:1:2:0/0:./.:.:0	28,52,28,50:1:1:2:0/1:./.:.:0:1:g.67822A>G:0	70,93,0,0:1:1:2:0/0:./.:.:0:0:.:.	88,101,0,0:1:1:2:0/0:./.:.:0:0:.:.	189,183,0,0:1:1:2:0/0:./.:.:0:0:.:.
chr4_ref_v2	68334	.	G	T	.	PASS	IntersectsRepeat=1;RepeatCorrectionApplied=0	SAC:ACF:DF:PD:GT:SGT:SF:SV:SIG:MT:PAC	45,66,1,0:1:1:2:0/0:./.:.:0	92,78,0,0:1:1:2:0/0:./.:.:0:0:.:.	70,57,10,7:1:1:2:0/0:0/1:0.25:1:0:.:.	102,78,0,0:1:1:2:0/0:./.:.:0:0:.:.	238,202,0,1:1:1:2:0/0:./.:.:0:0:.:.
chr4_ref_v2	70741	.	C	T	.	PASS	IntersectsRepeat=0;RepeatCorrectionApplied=0	SAC:ACF:DF:PD:GT:SGT:SF:SV:SIG:MT:PAC	51,80,0,0:1:1:2:0/0:./.:.:0	64,64,0,0:1:1:2:0/0:./.:.:0:0:.:.	29,50,28,42:1:1:2:0/1:./.:.:0:1:g.70741C>T:0	71,88,0,0:1:1:2:0/0:./.:.:0:0:.:.	172,222,0,0:1:1:2:0/0:./.:.:0:0:.:.
chr4_ref_v2	71928	.	C	T	.	PASS	IntersectsRepeat=0;RepeatCorrectionApplied=0	SAC:ACF:DF:PD:GT:SGT:SF:SV:SIG:MT:PAC	74,56,1,0:1:1:2:0/0:./.:.:0	103,84,0,0:1:1:2:0/0:./.:.:0:0:.:.	73,61,2,0:1:1:2:0/0:./.:.:0:0:.:.	42,32,54,32:1:1:2:0/1:1/1:0.125:0:1:g.71928C>T:0	117,104,98,97:1:1:2:0/1:./.:.:0:1:g.71928C>T:0
chr4_ref_v2	72088	.	C	A	.	PASS	IntersectsRepeat=0;RepeatCorrectionApplied=0	SAC:ACF:DF:PD:GT:SGT:SF:SV:SIG:MT:PAC	70,78,0,0:1:1:2:0/0:./.:.:0	85,101,0,0:1:1:2:0/0:./.:.:0:0:.:.	54,39,40,40:1:1:2:0/1:0/0:0.125:0:1:g.72088C>A:0	102,87,0,0:1:1:2:0/0:./.:.:0:0:.:.	202,206,0,0:1:1:2:0/0:./.:.:0:0:.:.
[truncated: 2,609,876 more chars]
