# Supplementary material for: Muver, a computational framework for accurately calling accumulated mutations
Source: BMC Genomics. 2018 May 9;19:345. doi: 10.1186/s12864-018-4753-3 (PMC5944071; doi:10.1186/s12864-018-4753-3)
Supplement: Supplementary file 2 — Results Files. Zip file containing VCF and TXT formatted muver results for all yeast data sets analyzed. (ZIP 10697 kb) [file 12864_2018_4753_MOESM2_ESM.zip › t0TAK151_pol2MG_msh2delta.mutations.txt]

Chromosome	Position	Excluded Region	Alleles	Intersects Repeat	Repeat Correction Applied	TAK151 Depths	TAK151 Allele Count Flag	TAK151 Depth Flag	TAK151 Filter Flag	TAK151 Ploidy	TAK151 Genotype	TAK151 Subclonal Genotype	TAK151 Subclonal Frequency	TAK151 Genotyping Score	TAK151 Subclonal Valid Flag	TAK166 Depths	TAK166 Allele Count Flag	TAK166 Depth Flag	TAK166 Filter Flag	TAK166 Composite Score	TAK166 Read Difference Flag	TAK166 Ploidy	TAK166 Genotype	TAK166 Subclonal Genotype	TAK166 Subclonal Frequency	TAK166 Genotyping Score	TAK166 Subclonal Valid Flag	TAK166 Mutations	TAK166 PAC Flag	TAK170 Depths	TAK170 Allele Count Flag	TAK170 Depth Flag	TAK170 Filter Flag	TAK170 Composite Score	TAK170 Read Difference Flag	TAK170 Ploidy	TAK170 Genotype	TAK170 Subclonal Genotype	TAK170 Subclonal Frequency	TAK170 Genotyping Score	TAK170 Subclonal Valid Flag	TAK170 Mutations	TAK170 PAC Flag	TAK217 Depths	TAK217 Allele Count Flag	TAK217 Depth Flag	TAK217 Filter Flag	TAK217 Composite Score	TAK217 Read Difference Flag
chr1_ref_v2	295	1	C,T	0	0	45,49,35,30	1	1	0	2	NA	NA	NA	NA	0	56,46,46,35	1	1	0	0.81982588145	0	2	NA	NA	NA	NA	0	NA	NA	51,23,39,24	1	1	0	2.204908135	0	2	NA	NA	NA	NA	0	NA	NA	41,22,27,18	1	1	0	1.80345681107	0
chr1_ref_v2	905	0	C,T	0	0	63,95,0,0	1	1	0	2	C,C	NA	NA	0.0	0	92,125,0,0	1	1	0	0.621894166056	0	2	C,C	NA	NA	0.0	0	NA	NA	38,46,20,43	1	1	0	313.591893087	1	2	C,T	C,C	0.125	0.0363676441709	0	g.905C>T	0	102,99,0,0	1	1	0	3.07563550675	0
chr1_ref_v2	2540	0	C,T	0	0	47,48,0,0	1	1	0	2	C,C	NA	NA	0.0	0	43,52,13,34	1	1	0	36.5948497643	1	2	C,T	C,C	0.25	0.192903666124	0	g.2540C>T	0	57,62,0,0	1	1	0	0.434181263005	0	2	C,C	NA	NA	0.0	0	NA	NA	88,87,0,0	1	1	0	0.410798150659	0
chr1_ref_v2	3256	0	G,T	0	0	160,99,0,0	1	1	0	2	G,G	NA	NA	0.0	0	185,144,1,1	1	1	0	1.58222495986	0	2	G,G	NA	NA	0.00606062461169	0	NA	NA	63,52,63,58	1	1	0	332.588018425	1	2	G,T	NA	NA	0.0508584172335	0	g.3256G>T	0	116,79,0,0	1	1	0	0.569524184493	0
chr1_ref_v2	3549	0	A,G	0	0	102,108,0,0	1	1	0	2	A,A	NA	NA	0.0	0	134,133,1,0	1	1	0	0.490944181714	0	2	A,A	NA	NA	0.00373832211061	0	NA	NA	97,111,0,0	1	1	0	0.523719986292	0	2	A,A	NA	NA	0.0	0	NA	NA	44,41,42,39	1	1	0	317.498019674	1
chr1_ref_v2	3635	0	GT,G	1	1	105,99,0,1	1	1	0	2	GT,GT	NA	NA	0.00278050522671	0	158,157,0,0	1	1	0	0.568024321868	0	2	GT,GT	NA	NA	0.0183411918948	0	NA	NA	102,105,0,2	1	1	0	0.567624592414	0	2	GT,GT	NA	NA	0.408889628799	0	NA	NA	46,42,53,53	1	1	0	325.240240877	1
chr1_ref_v2	5068	0	ATTT,A,AT,ATT	1	1	81,64,0,0,2,0,6,7	1	1	0	2	ATTT,ATTT	NA	NA	1.57964847208	0	60,47,2,1,66,54,6,8	1	1	0	321.230306946	1	2	ATTT,ATT	ATTT,AT	0.125	3.56797361244	1	g.5069delT	0	7,2,50,29,2,5,26,36	1	1	0	316.987237164	1	2	A,ATT	ATTT,A	0.125	1.41827274245	0	g.5069_5071delTTT,g.5069delT	0,0	78,49,0,0,0,1,10,8	1	1	0	1.4401078093	0
chr1_ref_v2	5613	0	G,A	1	0	85,103,0,0	1	1	0	2	G,G	NA	NA	0.0	0	130,134,0,0	1	1	0	0.99122079613	0	2	G,G	NA	NA	0.0	0	NA	NA	95,93,0,0	1	1	0	1.10995266556	0	2	G,G	NA	NA	0.0	0	NA	NA	31,52,38,51	1	1	0	319.658244077	1
chr1_ref_v2	5818	0	C,A	1	0	78,102,0,1	1	1	0	2	C,C	NA	NA	0.00554018037562	0	132,158,0,1	1	1	0	0.638807856	0	2	C,C	NA	NA	0.00344234419097	0	NA	NA	45,44,37,43	1	1	0	316.292603364	1	2	C,A	NA	NA	0.106609735058	0	g.5818C>A	0	80,83,0,0	1	1	0	1.1697059477	0
chr1_ref_v2	6093	0	CT,C	1	1	109,90,3,5	1	1	0	2	CT,CT	NA	NA	0.591991731364	0	115,101,2,1	1	1	0	0.743320675125	0	2	CT,CT	NA	NA	1.57160870058	0	NA	NA	95,71,1,2	1	1	0	0.729866606999	0	2	CT,CT	NA	NA	1.11713126975	0	NA	NA	41,39,42,40	1	1	0	311.336823832	1
chr1_ref_v2	6526	0	T,C	1	0	96,108,0,0	1	1	0	2	T,T	NA	NA	0.0	0	118,151,0,0	1	1	0	0.800778324337	0	2	T,T	NA	NA	0.0	0	NA	NA	47,56,46,58	1	1	0	324.062602335	1	2	T,C	NA	NA	0.00966191091174	0	g.6526T>C	0	100,102,0,0	1	1	0	0.588606873262	0
chr1_ref_v2	6736	0	CAA,C	1	1	63,48,1,0	1	1	0	2	CAA,CAA	NA	NA	0.00896866998276	0	59,48,6,1	1	1	0	3.26959661161	0	2	CAA,CAA	CAA,C	0.125	0.0188684843044	0	NA	NA	55,59,0,1	1	1	0	1.4197662049	0	2	CAA,CAA	NA	NA	0.00873367996875	0	NA	NA	38,33,8,5	1	1	0	7.16599704714	0
chr1_ref_v2	6756	0	T,A	0	0	29,102,10,3	1	1	0	2	T,T	T,A	0.25	0.364337816684	0	35,148,4,2	1	1	0	2.01024865478	0	2	T,T	T,A	0.125	0.709676482511	0	NA	NA	29,92,15,4	1	1	0	1.2967445484	0	2	T,T	T,A	0.25	0.094558582625	1	NA	NA	29,99,6,2	1	1	0	0.612039160698	0
chr1_ref_v2	6769	0	A,T	0	0	53,99,1,0	1	1	0	2	A,A	NA	NA	0.00655740054616	0	68,144,0,0	1	1	0	0.771157882272	0	2	A,A	NA	NA	0.0	0	NA	NA	50,120,0,0	1	1	0	1.23780383081	0	2	A,A	NA	NA	0.0	0	NA	NA	28,55,34,44	1	1	0	315.324007558	1
chr1_ref_v2	6947	0	AT,A	1	1	81,109,2,3	1	1	0	2	AT,AT	NA	NA	0.767253569198	0	129,116,0,2	1	1	0	3.47218882844	0	2	AT,AT	NA	NA	2.53979905534	0	NA	NA	38,44,41,47	1	1	0	313.623614687	1	2	AT,A	NA	NA	0.102807033098	0	g.6948delT	0	73,80,2,4	1	1	0	0.828731365709	0
chr1_ref_v2	7660	0	T,C	0	0	146,76,0,0	1	1	0	2	T,T	NA	NA	0.0	0	136,138,0,0	1	1	0	8.04408352493	0	2	T,T	NA	NA	0.0	0	NA	NA	57,55,61,36	1	1	0	323.535352085	1	2	T,C	T,T	0.125	0.107526535489	0	g.7660T>C	0	99,101,0,0	1	1	0	6.29731739521	0
chr1_ref_v2	13290	0	G,A	0	0	146,112,3,0	1	1	0	2	G,G	NA	NA	0.704708002961	0	175,159,3,0	1	1	0	1.20243397291	0	2	G,G	NA	NA	0.702089117936	0	NA	NA	120,93,2,0	1	1	0	0.410796890915	0	2	G,G	NA	NA	0.414810970526	0	NA	NA	103,121,18,0	1	1	0	9.73337953396	0
chr1_ref_v2	13293	0	A,G	0	0	146,115,3,0	1	1	0	2	A,A	NA	NA	0.704575876384	0	178,160,2,0	1	1	0	0.981621602565	0	2	A,A	NA	NA	0.411364830235	0	NA	NA	122,97,3,0	1	1	0	0.381460164635	0	2	A,A	NA	NA	0.706752832616	0	NA	NA	107,123,18,0	1	1	0	9.55825361798	0
chr1_ref_v2	13299	0	A,G	1	0	147,121,4,0	1	1	0	2	A,A	NA	NA	0.931105817659	0	188,164,2,0	1	1	0	0.633885910275	0	2	A,A	NA	NA	0.411130845644	0	NA	NA	127,105,2,0	1	1	0	0.441450091641	0	2	A,A	NA	NA	0.4140488518	0	NA	NA	104,120,18,0	1	1	0	7.97715844597	0
chr1_ref_v2	13302	0	A,G	1	0	145,120,5,0	1	1	0	2	A,A	A,G	0.125	1.07992015566	0	188,162,3,0	1	1	0	0.573922806654	0	2	A,A	NA	NA	0.70168208301	0	NA	NA	127,107,2,0	1	1	0	0.487076481992	0	2	A,A	NA	NA	0.413975797776	0	NA	NA	103,119,18,0	1	1	0	6.53655084654	0
chr1_ref_v2	13322	0	A,AAGTGAAAGTACCGGTCCATGGTTC	0	0	147,116,13,0	1	1	0	2	A,A	A,AAGTGAAAGTACCGGTCCATGGTTC	0.125	0.22504650146	0	179,161,20,0	1	1	0	0.792354966123	0	2	A,A	A,AAGTGAAAGTACCGGTCCATGGTTC	0.125	0.0763729787846	0	NA	NA	117,115,21,0	1	1	0	2.13743286846	0	2	A,A	A,AAGTGAAAGTACCGGTCCATGGTTC	0.125	0.352355282794	0	NA	NA	97,122,29,0	1	1	0	5.81855827417	0
chr1_ref_v2	13385	0	G,GAC	0	0	117,89,108,3	1	1	0	2	G,GAC	G,G	0.25	0.107520343711	0	129,119,129,4	1	1	0	1.02313129503	0	2	G,GAC	G,G	0.25	0.112253994177	0	NA	NA	119,90,103,6	1	1	0	1.08434747906	0	2	G,GAC	G,G	0.25	0.14016074597	0	NA	NA	76,93,70,0	1	1	0	3.91754247794	0
chr1_ref_v2	13413	0	G,A	0	0	113,109,126,6	1	1	1	2	G,A	G,G	0.25	0.00904983551992	0	127,131,139,4	1	1	0	0.699832205866	0	2	G,A	G,G	0.25	0.0792893308957	0	NA	NA	112,84,105,6	1	1	1	1.30367957559	0	2	G,A	G,G	0.25	0.0577588341522	0	NA	NA	77,85,67,3	1	1	0	1.58082748745	0
chr1_ref_v2	13420	0	A,G	1	0	110,117,127,6	1	1	1	2	A,G	A,A	0.25	0.0237752654937	0	132,136,137,5	1	1	0	0.717906023328	0	2	A,G	A,A	0.25	0.124334299144	1	NA	NA	117,92,106,9	1	1	1	1.77173664587	0	2	A,G	A,A	0.25	0.0865764998356	0	NA	NA	82,87,64,7	1	1	0	1.42973323788	0
chr1_ref_v2	13442	0	A,C	0	0	116,139,134,13	1	1	1	2	A,C	A,A	0.25	0.0400053346137	0	147,151,157,14	1	1	1	0.895462569961	0	2	A,C	A,A	0.25	0.0446043062368	0	NA	NA	114,117,108,20	1	1	1	1.88374298277	0	2	A,C	A,A	0.25	0.0795618228362	0	NA	NA	83,100,68,17	1	1	0	2.35438844872	0
chr1_ref_v2	13616	0	G,T	0	0	37,102,17,113	1	1	0	2	G,T	NA	NA	0.0669394826751	0	48,122,21,138	1	1	0	0.490988583493	0	2	G,T	NA	NA	0.06689423483	0	NA	NA	45,99,20,108	1	1	0	0.978961067189	0	2	G,T	NA	NA	0.117783035656	0	NA	NA	88,80,8,73	1	1	0	18.1620466649	0
chr1_ref_v2	13654	0	G,A	0	0	37,86,16,93	1	1	0	2	G,A	NA	NA	0.120836473143	0	42,103,13,110	1	1	0	0.524469535998	0	2	G,A	G,G	0.125	0.0867650412327	0	NA	NA	37,87,12,78	1	1	0	0.948269154251	0	2	G,A	G,G	0.125	0.0691574669939	0	NA	NA	76,86,4,63	1	1	0	10.9916888361	0
chr1_ref_v2	13798	0	A,T	0	0	24,35,0,14	1	1	1	2	A,A	A,T	0.5	0.270874954135	0	21,44,0,19	1	1	1	0.632013446926	0	2	A,A	A,T	0.5	0.0800427076735	0	NA	NA	11,34,0,16	1	1	1	1.11323074215	0	2	A,A	A,T	0.5	0.125163142954	0	NA	NA	51,72,0,23	1	1	0	0.627361693898	0
chr1_ref_v2	13807	0	T,G	0	0	26,35,0,11	1	1	1	2	T,T	T,G	0.25	0.31994293467	0	28,34,0,17	1	1	1	1.06530827322	0	2	T,T	T,G	0.5	0.138150338481	0	NA	NA	14,32,0,15	1	1	1	1.49551078488	0	2	T,T	T,G	0.5	0.0534588239539	0	NA	NA	53,76,0,19	1	1	0	0.608401052009	0
chr1_ref_v2	13830	0	T,C	0	0	32,26,0,11	1	1	1	2	T,T	T,C	0.25	0.370373788297	0	37,27,0,13	1	1	1	0.395668194862	0	2	T,T	T,C	0.5	0.421213465076	0	NA	NA	18,23,0,12	1	1	1	0.928889388132	0	2	T,T	T,C	0.5	0.0500104205747	0	NA	NA	46,73,0,8	1	1	0	5.53504184952	0
chr1_ref_v2	13848	0	A,G	0	0	37,25,0,8	1	1	1	2	A,A	A,G	0.25	0.040341412587	0	44,19,0,13	1	1	1	1.09096963213	0	2	A,A	A,G	0.5	0.405465108108	0	NA	NA	22,17,0,6	1	1	1	0.3868659654	0	2	A,A	A,G	0.25	0.228258651981	0	NA	NA	37,64,0,8	1	1	0	6.26123749623	0
chr1_ref_v2	15923	0	C,T	1	0	69,61,0,0	1	1	1	2	C,C	NA	NA	0.0	0	100,64,0,0	1	1	1	1.64787418439	0	2	C,C	NA	NA	0.0	0	NA	NA	58,72,0,0	1	1	1	1.54078638456	0	2	C,C	NA	NA	0.0	0	NA	NA	42,39,21,0	1	1	0	23.8432497419	0
chr1_ref_v2	16264	0	A,T	1	0	51,89,0,25	1	1	1	2	A,A	A,T	0.25	0.262364264467	0	71,85,0,22	1	1	1	2.20504669348	0	2	A,A	A,T	0.25	0.0347560568989	0	NA	NA	48,79,1,22	1	1	1	0.426346201899	0	2	A,A	A,T	0.25	0.237217278526	0	NA	NA	81,85,0,5	1	1	0	6.53103140964	0
chr1_ref_v2	18413	0	G,C	1	0	6,5,47,0	1	1	1	2	G,C	C,C	0.5	0.374693449441	0	3,4,43,1	1	1	1	0.524696665427	0	2	C,C	G,C	0.25	0.107630664192	0	NA	NA	4,2,41,1	1	1	1	0.615754102017	0	2	C,C	G,C	0.25	0.0	0	NA	NA	2,1,13,0	1	0	1	0.319822546925	0
chr1_ref_v2	18425	0	C,T	0	0	6,5,32,0	1	1	1	2	C,T	T,T	0.5	0.0459790364494	0	3,4,35,1	1	1	1	0.758117357322	0	2	T,T	C,T	0.25	0.308301359655	0	NA	NA	4,2,33,2	1	1	1	0.929170684661	0	2	T,T	C,T	0.25	0.182321556794	0	NA	NA	3,1,12,0	1	0	1	0.41528666303	0
chr1_ref_v2	18515	0	G,T	1	0	64,104,0,0	1	1	1	2	G,G	NA	NA	0.0	0	93,108,0,0	1	1	1	2.03568233928	0	2	G,G	NA	NA	0.0	0	NA	NA	38,50,18,25	1	1	1	36.8318646258	1	2	G,T	G,G	0.25	0.205311075019	0	NA	NA	54,83,0,0	1	1	1	0.43091945345	0
chr1_ref_v2	18755	0	CT,C	1	1	0,1,0,4	1	0	1	2	NA	NA	NA	NA	0	0,0,0,7	0	0	1	0.0	0	2	NA	NA	NA	NA	0	NA	NA	1,2,0,4	1	0	1	0.399814205528	0	2	NA	NA	NA	NA	0	NA	NA	0,0,0,23	0	1	1	0.0	0
chr1_ref_v2	21312	0	T,G	0	0	38,17,20,0	1	1	1	2	T,T	T,G	0.5	0.135801541159	0	83,64,0,0	1	1	1	12.038767776	1	2	T,T	NA	NA	0.0	0	NA	NA	78,51,2,0	1	1	1	8.10672555976	0	2	T,T	NA	NA	0.420850026948	0	NA	NA	35,85,0,0	1	1	1	30.6612153666	0
chr1_ref_v2	21543	0	A,T	0	0	0,0,0,19	0	0	1	2	NA	NA	NA	NA	0	0,1,0,14	1	0	1	0.0	0	2	NA	NA	NA	NA	0	NA	NA	1,1,0,14	1	0	1	0.0	0	2	NA	NA	NA	NA	0	NA	NA	1,1,0,9	1	0	1	0.0	0
chr1_ref_v2	25073	1	G,A	0	0	29,46,0,0	1	1	1	2	NA	NA	NA	NA	0	46,74,0,0	1	1	1	0.383589353749	0	2	NA	NA	NA	NA	0	NA	NA	14,28,3,9	1	1	1	8.11798632933	0	2	NA	NA	NA	NA	0	NA	NA	32,79,0,0	1	1	1	1.75849213053	0
chr1_ref_v2	27356	1	C,A	0	0	69,49,0,0	1	1	0	2	NA	NA	NA	NA	0	113,77,0,0	1	1	0	0.424766851207	0	2	NA	NA	NA	NA	0	NA	NA	35,31,14,4	1	1	1	14.781144364	1	2	NA	NA	NA	NA	0	NA	NA	96,92,0,0	1	1	0	1.65787438357	0
chr1_ref_v2	27598	1	G,A	0	0	111,90,0,0	1	1	0	2	NA	NA	NA	NA	0	68,72,73,59	1	1	0	332.594686044	1	2	NA	NA	NA	NA	0	NA	NA	101,90,0,0	1	1	0	0.565515637391	0	2	NA	NA	NA	NA	0	NA	NA	91,94,0,0	1	1	0	1.27571130834	0
chr1_ref_v2	28395	0	CA,C	1	1	85,113,0,0	1	1	0	2	CA,CA	NA	NA	0.00718550340891	0	113,157,0,1	1	1	0	0.425671596301	0	2	CA,CA	NA	NA	1.13299503184	0	NA	NA	39,62,38,67	1	1	0	326.439334025	1	2	CA,C	NA	NA	0.00486910050954	0	g.28396delA	0	95,92,1,0	1	1	0	1.7373576597	0
chr1_ref_v2	28732	0	C,T	0	0	124,83,0,0	1	1	0	2	C,C	NA	NA	0.0	0	158,132,0,0	1	1	0	1.49307070688	0	2	C,C	NA	NA	0.0	0	NA	NA	93,81,0,0	1	1	0	1.35385556894	0	2	C,C	NA	NA	0.0	0	NA	NA	58,27,51,36	1	1	0	319.850373541	1
chr1_ref_v2	28995	0	CT,C	1	1	67,70,4,1	1	1	0	2	CT,CT	NA	NA	0.440210422866	0	55,53,64,52	1	1	0	316.725989245	1	2	CT,C	CT,CT	0.125	0.0573422627598	0	g.28996delT	0	78,71,2,5	1	1	0	2.30696644889	0	2	CT,CT	NA	NA	0.970871628057	0	NA	NA	79,62,8,2	1	1	0	1.32641305077	0
chr1_ref_v2	29114	0	A,G	0	0	99,75,0,0	1	1	0	2	A,A	NA	NA	0.0	0	75,53,67,45	1	1	0	324.784151795	1	2	A,G	A,A	0.125	0.117783035656	0	g.29114A>G	0	116,91,0,0	1	1	0	0.421126755132	0	2	A,A	NA	NA	0.0	0	NA	NA	86,77,0,0	1	1	0	0.803285719431	0
chr1_ref_v2	29809	0	AT,A	1	1	85,112,3,7	1	1	0	2	AT,AT	NA	NA	0.833662078689	0	65,74,66,81	1	1	0	316.748070541	1	2	AT,A	AT,AT	0.25	0.034989580794	0	g.29810delT	0	85,88,5,5	1	1	0	1.10638765766	0	2	AT,AT	NA	NA	1.39093622056	0	NA	NA	47,46,30,46	1	1	0	309.732581542	1
chr1_ref_v2	30044	0	AC,A	1	1	84,74,0,0	1	1	0	2	AC,AC	NA	NA	0.00210948006748	0	105,124,0,0	1	1	0	1.85291193573	0	2	AC,AC	NA	NA	0.00644591324615	0	NA	NA	51,36,46,42	1	1	0	317.517107392	1	2	AC,A	NA	NA	0.00023085887559	0	g.30045delC	0	95,88,0,0	1	1	0	0.442009461113	0
chr1_ref_v2	30834	0	CATAT,C,CAT,CATATAT	1	1	13,14,16,6,20,39,3,3	1	1	0	2	CATAT,CAT	C,CAT	0.25	1.34957869136	0	20,33,3,3,10,19,15,17	1	1	0	11.9789810098	1	2	CATAT,CAT	CATAT,CATATAT	0.5	0.623939247755	1	NA	NA	13,22,5,8,23,30,0,4	1	1	0	2.2733374765	0	2	CATAT,CAT	CATAT,C	0.125	0.722796806598	0	NA	NA	7,3,24,15,50,43,0,1	1	1	0	7.19846393947	0
chr1_ref_v2	31195	0	CCA,C	1	1	70,57,3,7	1	1	0	2	CCA,CCA	NA	NA	0.652806600955	0	50,44,23,23	1	1	0	15.3532781145	1	2	CCA,CCA	CCA,C	0.5	0.15224886762	0	NA	NA	65,66,2,3	1	1	0	1.23534669517	0	2	CCA,CCA	NA	NA	1.55105453177	0	NA	NA	46,51,5,3	1	1	0	1.12602608251	0
chr1_ref_v2	32180	0	C,T	0	0	88,84,0,0	1	1	0	2	C,C	NA	NA	0.0	0	92,106,0,0	1	1	0	0.993723814693	0	2	C,C	NA	NA	0.0	0	NA	NA	70,71,20,12	1	1	0	22.2185861383	1	2	C,C	C,T	0.5	0.38441169891	1	NA	NA	69,65,0,0	1	1	0	0.387471472429	0
chr1_ref_v2	32789	0	G,A	0	0	108,63,0,0	1	1	0	2	G,G	NA	NA	0.0	0	128,108,0,0	1	1	0	2.61109918446	0	2	G,G	NA	NA	0.0	0	NA	NA	86,89,0,0	1	1	0	4.24219787132	0	2	G,G	NA	NA	0.0	0	NA	NA	68,43,49,53	1	1	0	320.96256466	1
chr1_ref_v2	32913	0	A,G	1	0	102,121,0,0	1	1	0	2	A,A	NA	NA	0.0	0	142,155,0,0	1	1	0	0.605173055717	0	2	A,A	NA	NA	0.0	0	NA	NA	111,103,0,0	1	1	0	1.42290184804	0	2	A,A	NA	NA	0.0	0	NA	NA	56,57,47,47	1	1	0	320.569860286	1
chr1_ref_v2	32928	0	G,A	0	0	91,121,0,0	1	1	0	2	G,G	NA	NA	0.0	0	122,160,0,0	1	1	0	0.403355231331	0	2	G,G	NA	NA	0.0	0	NA	NA	64,49,50,53	1	1	0	323.133570367	1	2	G,A	NA	NA	0.0926588304827	0	g.32928G>A	0	95,119,0,0	1	1	0	0.475647279606	0
chr1_ref_v2	34163	0	G,T	0	0	61,61,44,72	1	1	0	2	G,T	NA	NA	0.0504308536269	0	42,67,55,66	1	1	0	1.72896277002	0	2	G,T	NA	NA	0.104442663368	0	NA	NA	39,70,51,54	1	1	0	2.11797730617	0	2	G,T	NA	NA	0.0373875320716	0	NA	NA	59,42,52,53	1	1	0	2.07017342376	0
chr1_ref_v2	34825	0	GAAA,G,GA,GAA	1	1	4,4,5,1,12,8,33,25	1	1	0	2	GAA,GAA	G,GAA	0.125	0.612996873399	0	0,3,28,51,27,30,1,1	1	1	0	313.887978875	1	2	G,GA	GA,GA	0.25	1.4985000652	0	NA	NA	1,3,14,10,55,38,7,3	1	1	0	24.4647937538	1	2	GA,GA	GAAA,GA	0.125	0.990450184693	0	NA	NA	3,4,11,8,24,18,22,20	1	1	0	4.98189984278	0
chr1_ref_v2	34997	0	A,G	0	0	41,94,0,1	1	1	0	2	A,A	NA	NA	0.00738010729762	0	58,106,0,1	1	1	0	1.02438366075	0	2	A,A	NA	NA	0.00607904607638	0	NA	NA	40,100,0,0	1	1	0	0.544189832673	0	2	A,A	NA	NA	0.0	0	NA	NA	19,43,14,38	1	1	0	54.462568573	1
chr1_ref_v2	35058	0	C,T	1	0	75,109,0,0	1	1	0	2	C,C	NA	NA	0.0	0	106,122,0,0	1	1	0	1.37125583513	0	2	C,C	NA	NA	0.0	0	NA	NA	33,69,31,49	1	1	0	316.746177062	1	2	C,T	C,C	0.125	0.00836824967052	0	g.35058C>T	0	62,80,0,0	1	1	0	0.58570774274	0
chr1_ref_v2	35952	0	G,A	0	0	98,128,0,0	1	1	0	2	G,G	NA	NA	0.0	0	127,150,0,0	1	1	0	0.668672312838	0	2	G,G	NA	NA	0.0	0	NA	NA	49,53,36,66	1	1	0	326.933878045	1	2	G,A	NA	NA	0.0	0	g.35952G>A	0	81,96,0,0	1	1	0	0.560975997296	0
chr1_ref_v2	36133	0	AT,A	1	1	103,73,3,1	1	1	0	2	AT,AT	NA	NA	1.63723307686	0	117,83,3,6	1	1	0	2.93122573895	0	2	AT,AT	NA	NA	1.88034105602	0	NA	NA	94,58,5,3	1	1	0	1.51660242597	0	2	AT,AT	NA	NA	1.48466869822	0	NA	NA	59,35,46,35	1	1	0	313.133184857	1
chr1_ref_v2	36148	0	C,CT	1	1	105,60,0,0	1	1	0	2	C,C	NA	NA	0.0513326428809	0	118,99,1,0	1	1	0	2.49850208591	0	2	C,C	NA	NA	0.88480853739	0	NA	NA	99,62,2,0	1	1	0	0.646225345002	0	2	C,C	NA	NA	0.271175354295	0	NA	NA	96,65,13,5	1	1	0	10.6079828696	1
chr1_ref_v2	36179	0	A,T	0	0	136,75,0,0	1	1	0	2	A,A	NA	NA	0.0	0	66,54,67,58	1	1	0	331.314805623	1	2	A,T	NA	NA	0.0408219945203	0	g.36179A>T	0	104,83,0,0	1	1	0	2.22296818715	0	2	A,A	NA	NA	0.0	0	NA	NA	126,84,0,0	1	1	0	1.01253704011	0
chr1_ref_v2	37476	0	A,G	1	0	90,79,0,0	1	1	0	2	A,A	NA	NA	0.0	0	122,128,0,0	1	1	0	1.06577721134	0	2	A,A	NA	NA	0.0	0	NA	NA	39,39,53,47	1	1	0	322.02498335	1	2	A,G	G,G	0.125	0.00285306898241	0	g.37476A>G	0	81,84,0,0	1	1	0	0.807487686639	0
chr1_ref_v2	37506	0	T,C	0	0	94,76,0,0	1	1	0	2	T,T	NA	NA	0.0	0	123,130,0,0	1	1	0	1.75868561978	0	2	T,T	NA	NA	0.0	0	NA	NA	107,91,0,0	1	1	0	0.448107638527	0	2	T,T	NA	NA	0.0	0	NA	NA	43,43,42,38	1	1	0	315.997608988	1
chr1_ref_v2	38473	0	G,A	1	0	82,90,0,0	1	1	0	2	G,G	NA	NA	0.0	0	144,101,0,0	1	1	0	3.66492559155	0	2	G,G	NA	NA	0.0	0	NA	NA	28,47,44,40	1	1	0	317.542633853	1	2	G,A	NA	NA	0.113328685307	0	g.38473G>A	0	105,78,0,0	1	1	0	2.38716976236	0
chr1_ref_v2	38952	0	G,A	0	0	63,105,0,0	1	1	0	2	G,G	NA	NA	0.0	0	75,129,1,0	1	1	0	0.382937459713	0	2	G,G	NA	NA	0.00488998529419	0	NA	NA	45,83,1,0	1	1	0	0.47779412156	0	2	G,G	NA	NA	0.00778214044205	0	NA	NA	42,51,32,51	1	1	0	317.389222247	1
chr1_ref_v2	40264	0	T,C	1	0	123,108,0,0	1	1	0	2	T,T	NA	NA	0.0	0	159,152,0,1	1	1	0	0.597716563256	0	2	T,T	NA	NA	0.00321027563025	0	NA	NA	57,59,61,52	1	1	0	327.826517034	1	2	T,C	NA	NA	0.026202372394	0	g.40264T>C	0	117,100,0,0	1	1	0	0.410919730843	0
chr1_ref_v2	41245	0	G,T	1	0	109,123,0,0	1	1	0	2	G,G	NA	NA	0.0	0	138,142,1,0	1	1	0	0.608136416043	0	2	G,G	NA	NA	0.0035650661645	0	NA	NA	104,91,1,0	1	1	0	1.34729438193	0	2	G,G	NA	NA	0.00511510066677	0	NA	NA	55,35,61,40	1	1	0	326.04495833	1
chr1_ref_v2	41797	0	GAA,G,GAAA	1	1	72,78,0,0,3,1	1	1	0	2	GAA,GAA	NA	NA	0.753286287999	0	45,66,52,60,2,4	1	1	0	322.880506777	1	2	GAA,G	NA	NA	0.284602094969	0	g.41798_41799delAA	0	45,59,0,0,29,37	1	1	0	48.9239198065	1	2	GAA,GAAA	GAAA,GAAA	0.125	0.00550952763708	0	g.41797_41798insA	0	74,80,0,1,4,8	1	1	0	4.84004648319	0
chr1_ref_v2	41808	0	A,T	1	0	97,121,0,0	1	1	0	2	A,A	NA	NA	0.0	0	139,166,0,0	1	1	0	0.462286979009	0	2	A,A	NA	NA	0.0	0	NA	NA	57,68,38,55	1	1	0	320.460886452	1	2	A,T	A,A	0.125	0.0443998158681	0	g.41808A>T	0	98,119,0,0	1	1	0	0.411426805413	0
chr1_ref_v2	41940	0	G,A	0	0	97,111,0,0	1	1	0	2	G,G	NA	NA	0.0	0	150,150,0,0	1	1	0	0.884543568313	0	2	G,G	NA	NA	0.0	0	NA	NA	38,52,46,48	1	1	0	321.103085144	1	2	G,A	NA	NA	0.0434851119397	0	g.41940G>A	0	82,87,0,0	1	1	0	0.492838987605	0
chr1_ref_v2	42550	0	GA,G	1	1	47,33,38,40	1	1	0	2	GA,G	GA,GA	0.125	0.0350011781823	0	95,100,6,9	1	1	0	308.188289453	1	2	GA,GA	NA	NA	1.34419762427	0	g.42550_42552>A	1	26,41,44,37	1	1	0	1.77459175223	0	2	GA,G	GA,GA	0.125	0.0768983786779	0	NA	NA	81,68,5,11	1	1	0	16.3537977315	1
chr1_ref_v2	42772	0	G,A	0	0	80,115,1,0	1	1	0	2	G,G	NA	NA	0.00511510066677	0	107,169,0,0	1	1	0	0.709139588925	0	2	G,G	NA	NA	0.0	0	NA	NA	56,56,47,51	1	1	0	320.86298305	1	2	G,A	G,G	0.125	0.117783035656	0	g.42772G>A	0	82,123,0,0	1	1	0	0.483262480883	0
chr1_ref_v2	43324	0	G,A	0	0	58,107,0,0	1	1	0	2	G,G	NA	NA	0.0	0	37,68,48,60	1	1	0	323.173770397	1	2	G,A	NA	NA	0.0281708769667	0	g.43324G>A	0	90,99,0,0	1	1	0	3.7552280562	0	2	G,G	NA	NA	0.0	0	NA	NA	71,79,0,0	1	1	0	3.03631540549	0
chr1_ref_v2	43829	0	G,T	1	0	68,128,0,0	1	1	0	2	G,G	NA	NA	0.0	0	96,129,1,0	1	1	0	2.1056701168	0	2	G,G	NA	NA	0.00443459706787	0	NA	NA	93,109,1,0	1	1	0	3.31609876584	0	2	G,G	NA	NA	0.00493828164058	0	NA	NA	47,42,43,45	1	1	0	318.853737512	1
chr1_ref_v2	44365	0	C,T	0	0	82,119,0,0	1	1	0	2	C,C	NA	NA	0.0	0	112,111,0,1	1	1	0	2.578489422	0	2	C,C	NA	NA	0.00447428039492	0	NA	NA	103,113,0,0	1	1	0	1.68057545827	0	2	C,C	NA	NA	0.0	0	NA	NA	51,43,37,46	1	1	0	317.639018149	1
chr1_ref_v2	44975	0	CTT,C,CT	1	1	36,76,0,0,4,6	1	1	0	2	CTT,CTT	CTT,CT	0.125	0.333224270615	0	45,58,1,0,40,42	1	1	0	27.4879665369	1	2	CTT,CT	CTT,CTT	0.25	0.821515235446	0	g.44976delT	0	53,73,0,0,0,0	1	1	0	3.39087131577	0	2	CTT,CTT	NA	NA	2.05597019756	0	NA	NA	33,39,35,31,3,5	1	1	0	53.5945889578	1
chr1_ref_v2	45071	0	AGG,A,AG	1	1	8,1,5,0,51,46	1	1	0	2	AG,AG	AGG,AG	0.125	1.14698455261	0	25,37,2,1,8,20	1	1	0	52.8582001349	1	2	AGG,AG	AGG,AGG	0.5	0.514277501642	0	NA	NA	1,0,30,19,21,22	1	1	0	28.3936155024	1	2	A,AG	NA	NA	0.0220813544227	0	NA	NA	8,0,2,0,47,52	1	1	0	0.977221768084	0
chr1_ref_v2	45346	0	CTT,C,CT,CTTT	1	1	4,9,4,6,10,19,2,2	1	1	0	2	CTT,CT	CT,CTTT	0.125	0.600817963781	0	8,12,19,29,2,5,8,3	1	1	0	10.888529803	1	2	C,CTTT	C,CT	0.25	0.460708514205	0	g.45346_45347insT|g.45347_45348delTT,g.45346_45348>TT|g.45346_45349T>	0|0,0|0	3,14,9,4,10,17,2,1	1	1	0	1.58758241336	0	2	CTT,CT	CT,CTTT	0.125	0.169852779001	0	NA	NA	8,4,25,27,1,2,10,13	1	1	0	14.4033488592	1
chr1_ref_v2	47865	0	A,G	0	0	74,98,1,0	1	1	0	2	A,A	NA	NA	0.00579711768433	0	120,122,0,0	1	1	0	1.7685292271	0	2	A,A	NA	NA	0.0	0	NA	NA	43,52,60,30	1	1	0	320.926683528	1	2	A,G	NA	NA	0.0540672212703	0	g.47865A>G	0	93,88,0,0	1	1	0	1.98160094618	0
chr1_ref_v2	48731	0	C,T	1	0	102,102,0,0	1	1	0	2	C,C	NA	NA	0.0	0	144,149,0,0	1	1	0	0.436239305103	0	2	C,C	NA	NA	0.0	0	NA	NA	107,121,0,0	1	1	0	0.720193243923	0	2	C,C	NA	NA	0.0	0	NA	NA	42,53,35,53	1	1	0	319.879901002	1
chr1_ref_v2	48893	0	G,A	0	0	102,126,0,0	1	1	0	2	G,G	NA	NA	0.0	0	126,186,0,0	1	1	0	1.1897244951	0	2	G,G	NA	NA	0.0	0	NA	NA	46,55,34,50	1	1	0	319.011736267	1	2	G,A	G,G	0.125	0.067010710283	0	g.48893G>A	0	97,116,0,0	1	1	0	0.418628598855	0
chr1_ref_v2	49831	0	C,T	0	0	110,97,0,0	1	1	0	2	C,C	NA	NA	0.0	0	134,125,0,0	1	1	0	0.485072715364	0	2	C,C	NA	NA	0.0	0	NA	NA	63,43,48,54	1	1	0	323.007279173	1	2	C,T	NA	NA	0.0384662808278	0	g.49831C>T	0	65,107,0,0	1	1	0	4.83444026178	0
chr1_ref_v2	50238	0	C,A	0	0	99,120,0,0	1	1	0	2	C,C	NA	NA	0.0	0	66,82,76,65	1	1	0	337.205024341	1	2	C,A	NA	NA	0.0484523833859	0	g.50238C>A	0	87,123,0,0	1	1	0	0.832909176952	0	2	C,C	NA	NA	0.0	0	NA	NA	62,134,1,0	1	1	0	4.27593976839	0
chr1_ref_v2	51642	0	T,G	0	0	18,70,17,0	1	1	0	2	T,T	T,G	0.25	0.358945092473	0	24,104,24,0	1	1	0	0.471849742976	0	2	T,T	T,G	0.25	0.312755710004	0	NA	NA	18,88,14,0	1	1	0	1.16167431213	0	2	T,T	T,G	0.25	0.00947874395454	0	NA	NA	19,75,13,0	1	1	0	0.67175820445	0
chr1_ref_v2	51797	0	G,A	0	0	106,97,0,0	1	1	0	2	G,G	NA	NA	0.0	0	119,126,0,0	1	1	0	0.863615710476	0	2	G,G	NA	NA	0.0	0	NA	NA	104,100,0,0	1	1	0	0.447997161532	0	2	G,G	NA	NA	0.0	0	NA	NA	47,48,39,46	1	1	0	318.115181439	1
chr1_ref_v2	51829	0	A,G	0	0	122,69,0,0	1	1	0	2	A,A	NA	NA	0.0	0	57,39,61,54	1	1	0	327.488402825	1	2	A,G	G,G	0.125	0.0707304913855	0	g.51829A>G	0	97,89,1,0	1	1	0	3.23613168092	0	2	A,A	NA	NA	0.00536194314139	0	NA	NA	98,71,0,0	1	1	0	1.21294941294	0
chr1_ref_v2	52154	0	A,G	1	0	113,110,0,0	1	1	0	2	A,A	NA	NA	0.0	0	133,143,0,0	1	1	0	0.663092506347	0	2	A,A	NA	NA	0.0	0	NA	NA	103,110,0,0	1	1	0	0.579151513453	0	2	A,A	NA	NA	0.0	0	NA	NA	50,45,53,38	1	1	0	321.174450708	1
chr1_ref_v2	52288	0	C,T	0	0	95,109,0,0	1	1	0	2	C,C	NA	NA	0.0	0	154,129,0,0	1	1	0	2.3966285618	0	2	C,C	NA	NA	0.0	0	NA	NA	49,53,49,51	1	1	0	322.300800782	1	2	C,T	NA	NA	0.0198026272962	0	g.52288C>T	0	93,84,0,0	1	1	0	1.22515621327	0
chr1_ref_v2	53129	0	C,T	0	0	119,130,0,0	1	1	0	2	C,C	NA	NA	0.0	0	70,77,60,94	1	1	0	349.729520731	1	2	C,T	NA	NA	0.0465200156349	0	g.53129C>T	0	91,122,0,0	1	1	0	1.13407326604	0	2	C,C	NA	NA	0.0	0	NA	NA	70,110,0,0	1	1	0	2.12861352922	0
chr1_ref_v2	53262	0	CA,C	1	1	108,126,0,0	1	1	0	2	CA,CA	NA	NA	0.000103442026877	0	61,77,61,61	1	1	0	330.099940027	1	2	CA,C	NA	NA	0.123399297518	0	g.53263delA	0	90,102,0,0	1	1	0	0.4099434303	0	2	CA,CA	NA	NA	0.000176825472519	0	NA	NA	89,93,0,0	1	1	0	0.611659808573	0
chr1_ref_v2	56104	0	A,G	0	0	115,118,0,0	1	1	0	2	A,A	NA	NA	0.0	0	63,73,46,61	1	1	0	325.027834993	1	2	A,G	A,A	0.125	0.0114883770068	0	g.56104A>G	0	90,92,0,0	1	1	0	0.390781441829	0	2	A,A	NA	NA	0.0	0	NA	NA	80,79,0,0	1	1	0	0.414544606915	0
chr1_ref_v2	56293	0	C,T	0	0	102,118,0,0	1	1	0	2	C,C	NA	NA	0.0	0	141,121,0,0	1	1	0	2.1123226439	0	2	C,C	NA	NA	0.0	0	NA	NA	45,44,60,55	1	1	0	329.621370537	1	2	C,T	T,T	0.125	0.0049813303502	0	g.56293C>T	0	71,86,0,0	1	1	0	0.42406746623	0
chr1_ref_v2	56544	0	C,T	1	0	79,101,0,0	1	1	0	2	C,C	NA	NA	0.0	0	78,127,0,0	1	1	0	1.31267166558	0	2	C,C	NA	NA	0.0	0	NA	NA	43,40,31,28	1	1	0	311.947200013	1	2	C,T	C,C	0.125	0.08998873561	0	g.56544C>T	0	48,90,0,0	1	1	0	1.8295655186	0
chr1_ref_v2	57610	0	C,A	1	0	87,109,0,0	1	1	0	2	C,C	NA	NA	0.0	0	67,63,52,77	1	1	0	332.929331487	1	2	C,A	NA	NA	0.00772204609391	0	g.57610C>A	0	88,94,0,2	1	1	0	0.80145281039	0	2	C,C	NA	NA	0.41639417864	0	NA	NA	74,110,0,0	1	1	0	0.857469502175	0
chr1_ref_v2	59677	0	CT,C	1	1	88,89,0,0	1	1	0	2	CT,CT	NA	NA	0.000103442026877	0	121,120,0,0	1	1	0	0.40563979917	0	2	CT,CT	NA	NA	0.000145887256105	0	NA	NA	82,78,0,0	1	1	0	0.454049665238	0	2	CT,CT	NA	NA	0.000176825472519	0	NA	NA	29,49,37,34	1	1	0	314.383534387	1
chr1_ref_v2	60082	0	A,G	1	0	101,81,0,0	1	1	0	2	A,A	NA	NA	0.0	0	114,125,1,1	1	1	0	1.92971639637	0	2	A,A	NA	NA	0.00833338155914	0	NA	NA	51,42,36,43	1	1	0	315.968794303	1	2	A,G	A,A	0.125	0.0881627875947	0	g.60082A>G	0	74,74,0,0	1	1	0	1.0081528808	0
chr1_ref_v2	61643	0	T,G	0	0	101,140,4,0	1	1	0	2	T,T	NA	NA	0.932752008928	0	121,128,0,0	1	1	0	2.19915998914	0	2	T,T	NA	NA	0.0	0	NA	NA	64,50,51,58	1	1	0	321.747661845	1	2	T,G	NA	NA	0.0448505661654	0	g.61643T>G	0	70,71,0,0	1	1	0	1.71409784662	0
chr1_ref_v2	61708	0	A,C	1	0	48,57,35,80	1	1	0	2	A,C	NA	NA	0.0909717782057	0	131,135,0,3	1	1	0	308.866231115	1	2	A,A	NA	NA	0.70436225138	0	g.61707_61709C>A	1	109,117,0,6	1	1	0	308.463171551	1	2	A,A	A,C	0.125	0.766574649115	0	g.61707_61709C>A	1	69,108,0,2	1	1	0	308.470994733	1
chr1_ref_v2	61785	0	T,C	1	0	108,111,0,0	1	1	0	2	T,T	NA	NA	0.0	0	124,119,0,0	1	1	0	0.516185130081	0	2	T,T	NA	NA	0.0	0	NA	NA	40,55,44,39	1	1	0	317.962948378	1	2	T,C	T,T	0.125	0.116278144477	0	g.61785T>C	0	77,93,0,0	1	1	0	0.794902977394	0
chr1_ref_v2	62207	0	G,A	1	0	62,82,0,0	1	1	0	2	G,G	NA	NA	0.0	0	114,97,0,0	1	1	0	3.18977299963	0	2	G,G	NA	NA	0.0	0	NA	NA	56,49,29,50	1	1	0	315.353243139	1	2	G,A	G,G	0.125	0.0331980694096	0	g.62207G>A	0	97,62,0,0	1	1	0	5.80020224789	0
chr1_ref_v2	62645	0	G,A	0	0	122,102,0,0	1	1	0	2	G,G	NA	NA	0.0	0	146,115,0,0	1	1	0	0.493941947741	0	2	G,G	NA	NA	0.0	0	NA	NA	119,75,0,0	1	1	0	1.56319546293	0	2	G,G	NA	NA	0.0	0	NA	NA	47,45,40,32	1	1	0	315.405174987	1
chr1_ref_v2	63633	0	AT,A	1	1	93,98,1,0	1	1	0	2	AT,AT	NA	NA	0.00311246391367	0	129,135,0,0	1	1	0	0.463074895433	0	2	AT,AT	NA	NA	0.00644591324615	0	NA	NA	47,54,40,53	1	1	0	320.142070225	1	2	AT,A	NA	NA	0.093718860636	0	g.63634delT	0	89,68,0,0	1	1	0	1.68337149736	0
chr1_ref_v2	63953	0	T,C	0	0	116,123,0,0	1	1	0	2	T,T	NA	NA	0.0	0	136,152,0,0	1	1	0	0.483823183071	0	2	T,T	NA	NA	0.0	0	NA	NA	98,99,0,0	1	1	0	0.443351136016	0	2	T,T	NA	NA	0.0	0	NA	NA	42,53,52,40	1	1	0	321.795656825	1
chr1_ref_v2	64165	0	C,T	0	0	129,113,0,0	1	1	0	2	C,C	NA	NA	0.0	0	145,126,0,0	1	1	0	0.398547877189	0	2	C,C	NA	NA	0.0	0	NA	NA	49,48,58,47	1	1	0	326.471814374	1	2	C,T	NA	NA	0.0792493716541	0	g.64165C>T	0	111,89,0,0	1	1	0	0.551393339937	0
chr1_ref_v2	64400	0	AT,A	0	0	148,123,0,0	1	1	0	2	AT,AT	NA	NA	0.0	0	191,130,0,0	1	1	0	1.39326865952	0	2	AT,AT	NA	NA	0.0	0	NA	NA	67,54,75,62	1	1	0	341.215244832	1	2	AT,A	NA	NA	0.124190380231	0	g.64401delT	0	104,102,0,0	1	1	0	0.899338126336	0
chr1_ref_v2	64591	0	C,T	1	0	126,117,0,0	1	1	0	2	C,C	NA	NA	0.0	0	82,95,80,88	1	1	0	350.866766322	1	2	C,T	NA	NA	0.0521857531706	0	g.64591C>T	0	113,127,0,0	1	1	0	1.12960355609	0	2	C,C	NA	NA	0.0	0	NA	NA	84,92,0,1	1	1	0	0.805720670963	0
chr1_ref_v2	65326	0	AT,A	1	1	67,72,5,7	1	1	0	2	AT,AT	NA	NA	1.21196626236	0	88,118,9,7	1	1	0	1.23439442453	0	2	AT,AT	NA	NA	2.15914312155	0	NA	NA	71,78,3,8	1	1	0	0.464154508852	0	2	AT,AT	NA	NA	1.97204430254	0	NA	NA	73,68,11,9	1	1	0	1.80086684233	0
chr1_ref_v2	66409	0	G,A	0	0	100,96,1,0	1	1	0	2	G,G	NA	NA	0.00508906950747	0	144,145,0,0	1	1	0	0.541638343631	0	2	G,G	NA	NA	0.0	0	NA	NA	53,40,67,48	1	1	0	329.09482249	1	2	G,A	A,A	0.125	0.0389817930709	0	g.66409G>A	0	93,102,0,0	1	1	0	0.772971073394	0
chr1_ref_v2	67004	0	G,A	0	0	85,115,0,0	1	1	0	2	G,G	NA	NA	0.0	0	110,155,0,0	1	1	0	0.442758636695	0	2	G,G	NA	NA	0.0	0	NA	NA	39,57,37,53	1	1	0	320.064724151	1	2	G,A	NA	NA	0.0645385211376	0	g.67004G>A	0	77,97,0,0	1	1	0	0.484530818195	0
chr1_ref_v2	67840	0	CT,C	1	1	71,71,8,6	1	1	0	2	CT,CT	NA	NA	0.169813170931	0	81,86,7,4	1	1	0	0.665070919239	0	2	CT,CT	NA	NA	1.49934680643	0	NA	NA	37,33,50,39	1	1	0	35.6272902512	1	2	CT,C	NA	NA	0.0691435679222	0	g.67841delT	0	29,38,34,33	1	1	0	25.0737214766	1
chr1_ref_v2	68152	0	G,A	1	0	56,58,0,0	1	1	0	2	G,G	NA	NA	0.0	0	82,77,0,1	1	1	0	0.508754598122	0	2	G,G	NA	NA	0.0062696130136	0	NA	NA	49,54,0,0	1	1	0	0.422843236234	0	2	G,G	NA	NA	0.0	0	NA	NA	27,32,30,38	1	1	0	312.810302179	1
chr1_ref_v2	68769	0	G,A	0	0	73,77,0,0	1	1	0	2	G,G	NA	NA	0.0	0	88,85,0,0	1	1	0	0.52928202694	0	2	G,G	NA	NA	0.0	0	NA	NA	44,44,40,25	1	1	0	58.9493961989	1	2	G,A	G,G	0.125	0.0516351163017	0	g.68769G>A	0	67,52,0,0	1	1	0	1.28459868123	0
chr1_ref_v2	69446	0	TG,T,TGG	1	1	59,53,0,0,2,1	1	1	0	2	TG,TG	NA	NA	0.420234345105	0	94,69,1,0,1,1	1	1	0	1.01557012906	0	2	TG,TG	NA	NA	0.638104722737	0	NA	NA	62,65,3,3,1,1	1	1	0	1.38644683001	0	2	TG,TG	TG,T	0.125	0.632874902753	0	NA	NA	1,2,48,30,27,31	1	1	0	315.347703154	1
chr1_ref_v2	69540	0	CTTT,C,CTT	1	1	23,14,3,2,10,17	1	1	0	2	CTTT,CTTT	CTTT,C	0.125	0.642553975435	0	6,1,45,45,12,18	1	1	0	48.0054414723	1	2	C,CTT	CTTT,C	0.125	1.10066463662	0	g.69541_69543delTTT,g.69541delT	0,0	22,25,1,1,13,14	1	1	0	2.18083151571	0	2	CTTT,CTTT	NA	NA	0.347259841796	0	NA	NA	34,24,3,4,11,23	1	1	0	0.789156453158	0
chr1_ref_v2	69891	0	GA,G	1	1	47,41,45,46	1	1	0	2	GA,G	NA	NA	0.00112037141462	0	52,55,52,64	1	1	0	0.777449102023	0	2	GA,G	NA	NA	0.0256602923052	0	NA	NA	43,38,37,49	1	1	0	0.796763791981	0	2	GA,G	NA	NA	0.0234341050084	0	NA	NA	37,36,34,51	1	1	0	1.42643558279	0
chr1_ref_v2	69902	0	GA,G	1	1	115,98,0,0	1	1	0	2	GA,GA	NA	NA	0.00210948006748	0	142,134,0,0	1	1	0	0.675489230585	0	2	GA,GA	NA	NA	0.00644591324615	0	NA	NA	53,59,41,38	1	1	0	316.06641694	1	2	GA,G	GA,GA	0.125	0.110814497324	0	g.69903delA	0	83,101,0,0	1	1	0	2.12554367903	0
chr1_ref_v2	70039	0	G,A	0	0	80,129,0,0	1	1	0	2	G,G	NA	NA	0.0	0	135,141,1,0	1	1	0	3.73157191892	0	2	G,G	NA	NA	0.00361664047019	0	NA	NA	110,111,0,0	1	1	0	3.69597464283	0	2	G,G	NA	NA	0.0	0	NA	NA	40,43,33,46	1	1	0	317.522555452	1
chr1_ref_v2	70570	0	AT,A	1	1	82,72,2,2	1	1	0	2	AT,AT	NA	NA	0.780325650765	0	109,83,1,2	1	1	0	0.836146081396	0	2	AT,AT	NA	NA	2.29603621682	0	NA	NA	38,25,40,26	1	1	0	311.452972833	1	2	AT,A	AT,AT	0.125	0.0899842023116	0	g.70571delT	0	81,52,1,1	1	1	0	1.45453425446	0
chr1_ref_v2	70618	0	GAAA,G	1	1	47,38,0,1	1	1	0	2	GAAA,GAAA	NA	NA	0.0116960397632	0	56,36,2,1	1	1	0	0.662651638929	0	2	GAAA,GAAA	NA	NA	0.43755342266	0	NA	NA	25,20,2,2	1	1	0	1.44598574123	0	2	GAAA,GAAA	GAAA,G	0.125	0.287682072452	0	NA	NA	15,8,4,3	1	1	0	5.06889761847	0
chr1_ref_v2	70828	0	GAA,G,GA	1	1	45,50,0,0,6,6	1	1	0	2	GAA,GAA	NA	NA	0.454421146107	0	34,39,2,2,37,49	1	1	0	26.896447529	1	2	GAA,GAA	GAA,GA	0.25	0.78165680022	0	NA	NA	62,63,0,0,5,3	1	1	0	0.870062938582	0	2	GAA,GAA	NA	NA	1.76401615684	0	NA	NA	29,28,35,23,3,1	1	1	0	48.7028040019	1
chr1_ref_v2	71242	0	TAA,T,TA	1	1	42,60,0,2,5,10	1	1	0	2	TAA,TAA	NA	NA	1.0847866993	0	63,83,0,1,7,13	1	1	0	0.594115704601	0	2	TAA,TAA	NA	NA	1.59173002316	0	NA	NA	8,6,13,14,40,50	1	1	0	309.153666116	1	2	TA,TA	TAA,TA	0.25	0.331695003331	0	g.71243delA,g.71243delA	0,1	32,15,40,33,3,2	1	1	0	313.099156611	1
chr1_ref_v2	72868	0	A,T	0	0	105,144,0,0	1	1	0	2	A,A	NA	NA	0.0	0	76,64,57,62	1	1	0	329.630908973	1	2	A,T	A,A	0.125	0.0887954987831	0	g.72868A>T	0	105,150,0,1	1	1	0	0.419757871573	0	2	A,A	NA	NA	0.00391389932114	0	NA	NA	101,87,0,0	1	1	0	3.27940455223	0
chr1_ref_v2	73389	0	G,A	0	0	107,105,0,0	1	1	0	2	G,G	NA	NA	0.0	0	160,141,0,0	1	1	0	0.726932413916	0	2	G,G	NA	NA	0.0	0	NA	NA	44,53,64,51	1	1	0	329.091545674	1	2	G,A	A,A	0.125	0.081093278421	0	g.73389G>A	0	103,112,0,0	1	1	0	0.618508844931	0
chr1_ref_v2	74102	0	C,T	0	0	138,87,0,0	1	1	0	2	C,C	NA	NA	0.0	0	182,132,0,0	1	1	0	0.926261364388	0	2	C,C	NA	NA	0.0	0	NA	NA	117,76,0,0	1	1	0	0.410402498618	0	2	C,C	NA	NA	0.0	0	NA	NA	49,37,60,38	1	1	0	325.031622741	1
chr1_ref_v2	74201	0	C,T	0	0	93,127,1,0	1	1	0	2	C,C	NA	NA	0.00453515516539	0	61,69,51,67	1	1	0	329.007098079	1	2	C,T	NA	NA	0.0968498259899	0	g.74201C>T	0	102,103,0,0	1	1	0	1.85500335759	0	2	C,C	NA	NA	0.0	0	NA	NA	68,83,0,0	1	1	0	0.609947582767	0
chr1_ref_v2	74711	0	ATT,A,AT	1	1	42,58,1,0,10,8	1	1	0	2	ATT,ATT	NA	NA	0.734760405694	0	38,40,50,36,13,2	1	1	0	71.6837568487	1	2	ATT,A	NA	NA	1.58121224586	0	g.74712_74713delTT	0	34,24,6,3,46,22	1	1	0	18.7811469571	1	2	ATT,ATT	ATT,AT	0.5	0.423501493153	0	NA	NA	28,23,0,6,39,26	1	1	0	17.0031642948	1
chr1_ref_v2	75309	0	C,CT	1	1	99,87,0,0	1	1	0	2	C,C	NA	NA	0.171133842693	0	144,105,1,1	1	1	0	0.995553785813	0	2	C,C	NA	NA	1.02236408031	0	NA	NA	54,50,42,37	1	1	0	315.639697232	1	2	C,CT	NA	NA	0.101518446362	0	g.75309_75310insT	0	80,79,0,1	1	1	0	0.581359946598	0
chr1_ref_v2	75531	0	C,T	0	0	94,116,0,0	1	1	0	2	C,C	NA	NA	0.0	0	110,164,0,0	1	1	0	1.17953747918	0	2	C,C	NA	NA	0.0	0	NA	NA	92,103,0,0	1	1	0	0.57940754031	0	2	C,C	NA	NA	0.0	0	NA	NA	48,42,41,46	1	1	0	319.063592239	1
chr1_ref_v2	75901	0	C,T	0	0	115,89,0,0	1	1	0	2	C,C	NA	NA	0.0	0	145,122,0,0	1	1	0	0.585246611991	0	2	C,C	NA	NA	0.0	0	NA	NA	113,116,1,0	1	1	0	1.70276496664	0	2	C,C	NA	NA	0.00435730536896	0	NA	NA	53,39,49,41	1	1	0	319.792094263	1
chr1_ref_v2	76169	0	A,C	1	0	131,106,0,0	1	1	0	2	A,A	NA	NA	0.0	0	127,107,0,0	1	1	0	0.437459332023	0	2	A,A	NA	NA	0.0	0	NA	NA	104,124,0,0	1	1	0	2.8323064996	0	2	A,A	NA	NA	0.0	0	NA	NA	43,49,41,46	1	1	0	319.831808396	1
chr1_ref_v2	76199	0	G,A	1	0	108,106,0,0	1	1	0	2	G,G	NA	NA	0.0	0	127,105,0,0	1	1	0	0.983096706715	0	2	G,G	NA	NA	0.0	0	NA	NA	90,111,0,0	1	1	0	1.24732346757	0	2	G,G	NA	NA	0.0	0	NA	NA	70,72,8,11	1	1	0	12.0415292287	1
chr1_ref_v2	76427	0	GA,G	1	1	119,86,0,0	1	1	0	2	GA,GA	NA	NA	0.00210948006748	0	154,123,0,0	1	1	0	0.664082170589	0	2	GA,GA	NA	NA	0.00644591324615	0	NA	NA	96,105,0,0	1	1	0	2.83982977151	0	2	GA,GA	NA	NA	0.0061909380091	0	NA	NA	96,66,6,11	1	1	0	10.0010566063	1
chr1_ref_v2	77223	0	G,GAGA	1	1	57,67,1,0	1	1	0	2	G,G	NA	NA	0.00565745075456	0	60,83,0,0	1	1	0	0.811045664059	0	2	G,G	NA	NA	0.00418802982762	0	NA	NA	55,60,0,2	1	1	0	0.676891986928	0	2	G,G	NA	NA	0.417393789034	0	NA	NA	30,31,13,19	1	1	0	25.5053128888	1
chr1_ref_v2	77893	0	C,CA	1	1	108,79,11,17	1	1	0	2	C,C	C,CA	0.25	0.0468311035453	1	152,159,0,0	1	1	0	11.0213205504	0	2	C,C	NA	NA	0.000155803075928	0	NA	NA	97,101,0,0	1	1	0	7.08194278713	0	2	C,C	NA	NA	0.000161412084037	0	NA	NA	82,86,0,0	1	1	0	6.11703211558	0
chr1_ref_v2	80223	0	C,T	0	0	98,113,0,0	1	1	0	2	C,C	NA	NA	0.0	0	109,147,0,1	1	1	0	0.891126916169	0	2	C,C	NA	NA	0.00389864041566	0	NA	NA	97,102,0,0	1	1	0	0.565461543633	0	2	C,C	NA	NA	0.0	0	NA	NA	38,41,40,63	1	1	0	326.839742981	1
chr1_ref_v2	80515	0	G,A	0	0	84,117,0,0	1	1	0	2	G,G	NA	NA	0.0	0	105,131,0,0	1	1	0	0.669499599887	0	2	G,G	NA	NA	0.0	0	NA	NA	42,48,33,56	1	1	0	320.963113346	1	2	G,A	NA	NA	0.0111733005981	0	g.80515G>A	0	94,103,0,0	1	1	0	1.305504742	0
chr1_ref_v2	81422	0	C,T	1	0	94,101,0,0	1	1	0	2	C,C	NA	NA	0.0	0	128,96,0,0	1	1	0	2.45548655417	0	2	C,C	NA	NA	0.0	0	NA	NA	51,51,47,48	1	1	0	320.306324342	1	2	C,T	NA	NA	0.0710959216837	0	g.81422C>T	0	95,94,0,0	1	1	0	0.525809688311	0
chr1_ref_v2	81826	0	C,T	0	0	81,120,0,1	1	1	0	2	C,C	NA	NA	0.00496278934213	0	108,133,0,0	1	1	0	1.14242205624	0	2	C,C	NA	NA	0.0	0	NA	NA	47,48,42,49	1	1	0	319.834029826	1	2	C,T	NA	NA	0.0430173850837	0	g.81826C>T	0	80,102,0,0	1	1	0	0.809119140139	0
chr1_ref_v2	84456	0	C,T	0	0	97,81,1,0	1	1	0	2	C,C	NA	NA	0.00560225554867	0	113,93,0,0	1	1	0	0.452151241902	0	2	C,C	NA	NA	0.0	0	NA	NA	47,49,37,52	1	1	0	318.863068965	1	2	C,T	NA	NA	0.0757118217357	0	g.84456C>T	0	82,77,0,0	1	1	0	0.652143530045	0
chr1_ref_v2	84555	0	G,T	0	0	88,134,0,2	1	1	0	2	G,G	NA	NA	0.414433778091	0	111,149,0,0	1	1	0	0.923287565476	0	2	G,G	NA	NA	0.0	0	NA	NA	48,52,54,68	1	1	0	327.038962162	1	2	G,T	T,T	0.125	0.0524635695357	0	g.84555G>T	0	96,112,0,0	1	1	0	1.67476359041	0
chr1_ref_v2	86325	0	C,T	0	0	94,103,0,0	1	1	0	2	C,C	NA	NA	0.0	0	146,119,0,0	1	1	0	2.08839254061	0	2	C,C	NA	NA	0.0	0	NA	NA	47,41,55,48	1	1	0	323.919073646	1	2	C,T	T,T	0.125	0.0939222545295	0	g.86325C>T	0	105,73,0,0	1	1	0	2.96863705798	0
chr1_ref_v2	86366	0	C,A	0	0	82,98,0,1	1	1	0	2	C,C	NA	NA	0.00554018037562	0	113,110,0,0	1	1	0	1.24407740373	0	2	C,C	NA	NA	0.0	0	NA	NA	86,84,0,0	1	1	0	1.04208662867	0	2	C,C	NA	NA	0.0	0	NA	NA	49,37,54,38	1	1	0	320.381658384	1
chr1_ref_v2	87175	0	C,T	0	0	116,111,0,0	1	1	0	2	C,C	NA	NA	0.0	0	156,152,0,0	1	1	0	0.410112073344	0	2	C,C	NA	NA	0.0	0	NA	NA	58,53,64,57	1	1	0	331.124515775	1	2	C,T	NA	NA	0.0862603442844	0	g.87175C>T	0	103,120,0,0	1	1	0	1.1189427329	0
chr1_ref_v2	87506	0	G,A	0	0	104,138,0,0	1	1	0	2	G,G	NA	NA	0.0	0	140,197,0,0	1	1	0	0.518500117057	0	2	G,G	NA	NA	0.0	0	NA	NA	76,64,32,57	1	1	0	320.491414048	1	2	G,A	G,G	0.25	0.0578195708888	0	g.87506G>A	0	79,153,0,0	1	1	0	2.61391157694	0
chr1_ref_v2	88962	0	A,C	0	0	155,151,1,1	1	1	0	2	A,A	NA	NA	0.00651468102119	0	178,169,0,1	1	1	0	0.462781479769	0	2	A,A	NA	NA	0.00287769982762	0	NA	NA	135,136,0,0	1	1	0	0.497437393588	0	2	A,A	NA	NA	0.0	0	NA	NA	63,60,57,68	1	1	0	336.849769879	1
chr1_ref_v2	89258	0	C,T	1	0	106,116,0,0	1	1	0	2	C,C	NA	NA	0.0	0	167,170,0,0	1	1	0	0.580349776035	0	2	C,C	NA	NA	0.0	0	NA	NA	47,50,50,54	1	1	0	324.830126835	1	2	C,T	NA	NA	0.069679920638	0	g.89258C>T	0	97,92,0,0	1	1	0	0.753832497427	0
chr1_ref_v2	91171	0	TA,T	1	1	94,101,0,0	1	1	0	2	TA,TA	NA	NA	0.000641363431712	0	121,129,1,0	1	1	0	0.375095914299	0	2	TA,TA	NA	NA	0.00234651596267	0	NA	NA	43,51,59,39	1	1	0	322.918048233	1	2	TA,T	NA	NA	0.0384974082795	0	g.91172delA	0	85,80,0,0	1	1	0	0.668990075049	0
chr1_ref_v2	92004	0	T,C	1	0	112,104,0,0	1	1	0	2	T,T	NA	NA	0.0	0	143,131,0,0	1	1	0	0.40253766874	0	2	T,T	NA	NA	0.0	0	NA	NA	56,65,50,46	1	1	0	320.649254751	1	2	T,C	T,T	0.125	0.019872074152	0	g.92004T>C	0	78,87,0,0	1	1	0	0.884869458518	0
chr1_ref_v2	92141	0	TA,T	1	1	137,90,1,3	1	1	0	2	TA,TA	NA	NA	0.232800641952	0	158,112,1,2	1	1	0	0.602531717913	0	2	TA,TA	NA	NA	1.7947522519	0	NA	NA	69,45,43,55	1	1	0	317.310346604	1	2	TA,T	TA,TA	0.125	1.33619432127e-05	0	g.92142delA	0	46,51,64,33	1	1	0	324.31265018	1
chr1_ref_v2	92314	0	CT,C	1	1	103,102,16,15	1	1	0	2	CT,CT	NA	NA	0.274473678948	0	118,131,16,13	1	1	0	0.994115214038	0	2	CT,CT	NA	NA	1.40756703849	0	NA	NA	101,80,11,13	1	1	0	1.22190261546	0	2	CT,CT	NA	NA	1.03558716214	0	NA	NA	79,78,17,15	1	1	0	1.06675243611	0
chr1_ref_v2	92859	0	C,T	0	0	124,109,0,0	1	1	0	2	C,C	NA	NA	0.0	0	137,120,0,0	1	1	0	0.396195845482	0	2	C,C	NA	NA	0.0	0	NA	NA	61,56,54,44	1	1	0	322.392089704	1	2	C,T	C,C	0.125	0.0741079721537	0	g.92859C>T	0	86,92,1,0	1	1	0	0.956131386592	0
chr1_ref_v2	92895	0	A,G	1	0	132,115,0,1	1	1	0	2	A,A	NA	NA	0.004040409537	0	137,129,0,0	1	1	0	0.610102092748	0	2	A,A	NA	NA	0.0	0	NA	NA	120,94,0,0	1	1	0	0.673485460836	0	2	A,A	NA	NA	0.0	0	NA	NA	45,50,42,36	1	1	0	317.333730855	1
chr1_ref_v2	96300	0	C,T	0	0	76,112,0,0	1	1	0	2	C,C	NA	NA	0.0	0	122,156,0,0	1	1	0	0.886381349681	0	2	C,C	NA	NA	0.0	0	NA	NA	47,71,39,52	1	1	0	318.68769066	1	2	C,T	C,C	0.125	0.00851068966791	0	g.96300C>T	0	86,110,0,0	1	1	0	0.753108472024	0
chr1_ref_v2	96701	0	G,T	0	0	153,119,0,0	1	1	0	2	G,G	NA	NA	0.0	0	150,155,1,1	1	1	0	2.04616492401	0	2	G,G	NA	NA	0.00653597097979	0	NA	NA	59,60,58,54	1	1	0	328.968806471	1	2	G,T	NA	NA	0.0606246218164	0	g.96701G>T	0	84,85,0,0	1	1	0	1.34891829074	0
chr1_ref_v2	96847	0	C,A	0	0	143,161,0,0	1	1	0	2	C,C	NA	NA	0.0	0	171,152,0,0	1	1	0	1.77773725856	0	2	C,C	NA	NA	0.0	0	NA	NA	103,110,0,1	1	1	0	0.458316463874	0	2	C,C	NA	NA	0.00468384931243	0	NA	NA	48,40,41,43	1	1	0	320.741747649	1
chr1_ref_v2	97139	0	C,T	1	0	57,42,64,39	1	1	0	2	C,T	NA	NA	0.039609138095	0	147,131,0,0	1	1	0	308.916532604	1	2	C,C	NA	NA	0.0	0	g.97138_97140T>C	1	101,100,0,0	1	1	0	308.418197788	1	2	C,C	NA	NA	0.0	0	g.97138_97140T>C	1	95,105,0,0	1	1	0	308.56763945	1
chr1_ref_v2	98357	0	T,A	1	0	121,128,0,1	1	1	0	2	T,T	NA	NA	0.00400802139754	0	138,144,1,0	1	1	0	0.429129219673	0	2	T,T	NA	NA	0.00353982670512	0	NA	NA	62,61,40,49	1	1	0	319.722331493	1	2	T,A	T,T	0.125	0.0722335573594	0	g.98357T>A	0	85,101,0,0	1	1	0	0.674558277686	0
chr1_ref_v2	98717	0	TA,T	1	1	64,88,2,1	1	1	0	2	TA,TA	NA	NA	0.417824200772	0	137,114,1,2	1	1	0	4.57113758909	0	2	TA,TA	NA	NA	0.654560903864	0	NA	NA	43,44,33,35	1	1	0	53.5970419229	1	2	TA,T	TA,TA	0.125	0.0352339022942	0	g.98718delA	0	72,82,1,2	1	1	0	0.858655317292	0
chr1_ref_v2	99719	0	AT,ATT,A	1	1	2,30,0,6,0,10	1	1	0	2	AT,AT	AT,ATT	0.25	0.123315095419	0	7,40,1,35,0,6	1	1	0	10.0277477036	0	2	ATT,ATT	AT,ATT	0.25	0.446541527827	0	NA	NA	2,31,0,24,1,4	1	1	0	6.97263661755	0	2	AT,ATT	ATT,ATT	0.5	0.399229962987	0	NA	NA	1,31,0,2,10,41	1	1	0	9.80445247879	1
chr1_ref_v2	100993	0	CAA,C	1	1	34,40,4,1	1	1	0	2	CAA,CAA	CAA,C	0.125	0.0134230203321	0	18,32,7,15	1	1	0	14.073418615	1	2	CAA,CAA	CAA,C	0.5	0.277631736598	1	NA	NA	21,26,2,11	1	1	0	9.77142597928	0	2	CAA,CAA	CAA,C	0.5	0.18658595558	0	NA	NA	11,20,5,7	1	1	0	6.40630170387	0
chr1_ref_v2	101162	0	TA,T,TAA	1	1	54,77,10,15,3,9	1	1	0	2	TA,TA	NA	NA	0.641845963533	0	41,48,41,75,1,7	1	1	0	29.7302982441	1	2	TA,TA	TA,T	0.5	0.209042108201	0	NA	NA	40,61,10,19,1,4	1	1	0	1.60146466683	0	2	TA,TA	NA	NA	0.892920030862	0	NA	NA	19,27,12,7,34,31	1	1	0	34.1841604094	1
chr1_ref_v2	101724	0	G,A	0	0	96,119,0,0	1	1	0	2	G,G	NA	NA	0.0	0	149,162,0,0	1	1	0	0.876093693485	0	2	G,G	NA	NA	0.0	0	NA	NA	115,104,0,0	1	1	0	2.01626541812	0	2	G,G	NA	NA	0.0	0	NA	NA	44,55,40,41	1	1	0	317.063581968	1
chr1_ref_v2	103898	0	C,T	0	0	101,124,0,0	1	1	0	2	C,C	NA	NA	0.0	0	130,158,0,0	1	1	0	0.400929725558	0	2	C,C	NA	NA	0.0	0	NA	NA	50,59,46,54	1	1	0	323.034392662	1	2	C,T	NA	NA	0.0861776962411	0	g.103898C>T	0	96,89,0,0	1	1	0	1.54234650109	0
chr1_ref_v2	105110	0	G,A	0	0	112,102,1,0	1	1	0	2	G,G	NA	NA	0.00466201310581	0	147,154,1,0	1	1	0	0.926045888808	0	2	G,G	NA	NA	0.00331675262599	0	NA	NA	111,115,0,0	1	1	0	0.801608359879	0	2	G,G	NA	NA	0.0	0	NA	NA	29,49,44,41	1	1	0	319.130790955	1
chr1_ref_v2	108082	0	C,T	0	0	110,95,0,1	1	1	0	2	C,C	NA	NA	0.00486618965117	0	59,67,57,54	1	1	0	324.987633522	1	2	C,T	C,C	0.125	0.124562722642	0	g.108082C>T	0	97,92,0,0	1	1	0	0.605444871658	0	2	C,C	NA	NA	0.0	0	NA	NA	82,70,0,0	1	1	0	0.422851447941	0
chr1_ref_v2	108204	0	C,T	1	0	93,96,0,0	1	1	0	2	C,C	NA	NA	0.0	0	135,105,0,0	1	1	0	1.82712626101	0	2	C,C	NA	NA	0.0	0	NA	NA	55,56,48,43	1	1	0	318.584304993	1	2	C,T	C,C	0.125	0.0526437334854	0	g.108204C>T	0	100,72,0,0	1	1	0	2.03458370851	0
chr1_ref_v2	108459	0	GT,G,GTT	1	1	81,65,7,4,1,2	1	1	0	2	GT,GT	NA	NA	1.2716851517	0	60,40,5,2,54,53	1	1	0	319.196135328	1	2	GTT,GTT	GT,GTT	0.25	0.540009374245	0	g.108459_108460insT,g.108459_108460insT	0,1	81,48,2,5,1,3	1	1	0	1.3026498958	0	2	GT,GT	NA	NA	1.87768470557	0	NA	NA	38,29,48,54,3,2	1	1	0	311.479966922	1
chr1_ref_v2	108857	0	G,A	1	0	56,54,64,57	1	1	0	2	G,A	NA	NA	0.0953101798043	0	131,102,0,0	1	1	0	308.849139872	1	2	G,G	NA	NA	0.0	0	g.108856_108858A>G	1	96,88,0,0	1	1	0	308.290113702	1	2	G,G	NA	NA	0.0	0	g.108856_108858A>G	1	77,80,0,0	1	1	0	308.125491844	1
chr1_ref_v2	109269	0	G,A	1	0	76,72,0,0	1	1	0	2	G,G	NA	NA	0.0	0	112,92,0,0	1	1	0	0.771854781793	0	2	G,G	NA	NA	0.0	0	NA	NA	38,40,43,43	1	1	0	316.935388659	1	2	G,A	NA	NA	0.0976384695639	0	g.109269G>A	0	72,59,0,0	1	1	0	0.648887599492	0
chr1_ref_v2	110215	0	T,C	0	0	116,132,0,1	1	1	0	2	T,T	NA	NA	0.00402415029973	0	150,148,0,0	1	1	0	0.994827895865	0	2	T,T	NA	NA	0.0	0	NA	NA	66,45,65,65	1	1	0	336.43539375	1	2	T,C	C,C	0.125	0.0933101791377	0	g.110215T>C	0	92,113,0,0	1	1	0	0.556146103995	0
chr1_ref_v2	110407	0	AAG,A	1	1	29,51,43,45	1	1	0	2	AAG,A	NA	NA	0.0552656287117	0	45,63,42,69	1	1	0	1.19593495084	0	2	AAG,A	AAG,AAG	0.125	0.0625409712405	0	NA	NA	31,63,36,52	1	1	0	0.955193464334	0	2	AAG,A	AAG,AAG	0.125	0.0215327638224	0	NA	NA	35,36,34,40	1	1	0	1.67388040025	0
chr1_ref_v2	111250	0	A,G	0	0	116,107,0,0	1	1	0	2	A,A	NA	NA	0.0	0	162,125,0,0	1	1	0	1.14912300013	0	2	A,A	NA	NA	0.0	0	NA	NA	52,49,59,43	1	1	0	324.718423169	1	2	A,G	NA	NA	0.00985229644301	0	g.111250A>G	0	79,86,0,0	1	1	0	0.805178080734	0
chr1_ref_v2	111582	0	G,A	0	0	131,85,0,0	1	1	0	2	G,G	NA	NA	0.0	0	61,59,70,47	1	1	0	329.793475718	1	2	G,A	NA	NA	0.0253178079843	0	g.111582G>A	0	91,88,0,0	1	1	0	2.45888434877	0	2	G,G	NA	NA	0.0	0	NA	NA	88,68,0,0	1	1	0	0.815741951865	0
chr1_ref_v2	111660	0	C,T	0	0	124,124,0,0	1	1	0	2	C,C	NA	NA	0.0	0	143,151,1,0	1	1	0	0.470602305273	0	2	C,C	NA	NA	0.00339558900114	0	NA	NA	120,91,0,0	1	1	0	1.64014511414	0	2	C,C	NA	NA	0.0	0	NA	NA	39,46,45,51	1	1	0	323.695694158	1
chr1_ref_v2	111943	0	T,C	0	0	116,118,0,0	1	1	0	2	T,T	NA	NA	0.0	0	130,149,0,0	1	1	0	0.766524453731	0	2	T,T	NA	NA	0.0	0	NA	NA	105,102,0,0	1	1	0	0.441616383242	0	2	T,T	NA	NA	0.0	0	NA	NA	48,42,37,32	1	1	0	314.819219191	1
chr1_ref_v2	113185	0	G,A	1	0	75,85,0,0	1	1	0	2	G,G	NA	NA	0.0	0	89,93,0,0	1	1	0	0.516952952294	0	2	G,G	NA	NA	0.0	0	NA	NA	70,75,0,0	1	1	0	0.437288528474	0	2	G,G	NA	NA	0.0	0	NA	NA	24,39,38,31	1	1	0	314.164167188	1
chr1_ref_v2	113844	0	C,T	1	0	50,28,51,36	1	1	0	2	C,T	NA	NA	0.109199291965	0	48,35,40,32	1	1	0	1.41089398434	0	2	C,T	C,C	0.125	0.1091399395	0	NA	NA	52,32,32,36	1	1	0	1.29651243457	0	2	C,T	C,C	0.125	0.0400053346137	0	NA	NA	34,17,29,30	1	1	0	0.987052927417	0
chr1_ref_v2	114068	0	G,A	0	0	95,67,0,0	1	1	0	2	G,G	NA	NA	0.0	0	82,66,0,0	1	1	0	0.63710525272	0	2	G,G	NA	NA	0.0	0	NA	NA	42,26,43,33	1	1	0	315.752003487	1	2	G,A	NA	NA	0.11122563511	0	g.114068G>A	0	80,48,0,0	1	1	0	0.68209144811	0
chr1_ref_v2	114581	0	G,A	0	0	81,92,0,0	1	1	0	2	G,G	NA	NA	0.0	0	96,137,0,0	1	1	0	1.34069690773	0	2	G,G	NA	NA	0.0	0	NA	NA	79,98,0,0	1	1	0	0.530998394221	0	2	G,G	NA	NA	0.0	0	NA	NA	41,53,27,39	1	1	0	313.177121838	1
chr1_ref_v2	115120	0	G,A	0	0	141,103,1,0	1	1	0	2	G,G	NA	NA	0.00408998525153	0	83,68,88,78	1	1	0	352.263571965	1	2	G,A	NA	NA	0.0947079515416	0	g.115120G>A	0	148,121,0,0	1	1	0	0.768283671878	0	2	G,G	NA	NA	0.0	0	NA	NA	91,83,0,0	1	1	0	1.1437731584	0
chr1_ref_v2	115526	0	C,T	1	0	102,123,0,0	1	1	0	2	C,C	NA	NA	0.0	0	136,103,0,0	1	1	0	3.90494447542	0	2	C,C	NA	NA	0.0	0	NA	NA	94,89,0,0	1	1	0	1.26980164078	0	2	C,C	NA	NA	0.0	0	NA	NA	36,43,49,42	1	1	0	321.480948993	1
chr1_ref_v2	115600	0	A,G	1	0	89,76,0,0	1	1	0	2	A,A	NA	NA	0.0	0	149,116,0,0	1	1	0	0.617801698571	0	2	A,A	NA	NA	0.0	0	NA	NA	94,82,0,0	1	1	0	0.399198830568	0	2	A,A	NA	NA	0.0	0	NA	NA	40,36,63,51	1	1	0	327.078366716	1
chr1_ref_v2	117499	0	T,A	0	0	126,136,1,0	1	1	0	2	T,T	NA	NA	0.00380952841667	0	172,171,0,0	1	1	0	0.691483757846	0	2	T,T	NA	NA	0.0	0	NA	NA	54,79,51,62	1	1	0	328.534776321	1	2	T,A	T,T	0.125	0.0883531187715	0	g.117499T>A	0	90,96,0,1	1	1	0	0.411401644254	0
chr1_ref_v2	118867	0	C,T	0	0	169,117,0,0	1	1	0	2	C,C	NA	NA	0.0	0	206,180,1,1	1	1	0	1.81883840311	0	2	C,C	NA	NA	0.00516797015844	0	NA	NA	129,124,0,0	1	1	0	2.38650541239	0	2	C,C	NA	NA	0.0	0	NA	NA	55,52,60,63	1	1	0	335.485322516	1
chr1_ref_v2	119085	0	C,T	0	0	131,157,0,0	1	1	0	2	C,C	NA	NA	0.0	0	66,73,60,99	1	1	0	358.10532101	1	2	C,T	T,T	0.125	0.116884159191	0	g.119085C>T	0	119,131,0,0	1	1	0	0.580224028675	0	2	C,C	NA	NA	0.0	0	NA	NA	116,113,0,0	1	1	0	1.21440454714	0
chr1_ref_v2	119648	0	T,A	1	0	123,97,0,0	1	1	0	2	T,T	NA	NA	0.0	0	87,67,78,62	1	1	0	336.831359674	1	2	T,A	NA	NA	0.0953101798043	0	g.119648T>A	0	133,88,0,0	1	1	0	0.966134588017	0	2	T,T	NA	NA	0.0	0	NA	NA	94,117,0,0	1	1	0	3.4426050487	0
chr1_ref_v2	119869	0	AT,A	1	1	107,119,0,0	1	1	0	2	AT,AT	NA	NA	0.000229718786598	0	130,158,0,0	1	1	0	0.621589624408	0	2	AT,AT	NA	NA	0.000444353333471	0	NA	NA	103,125,0,0	1	1	0	0.570005274484	0	2	AT,AT	NA	NA	0.000514601953731	0	NA	NA	47,46,53,39	1	1	0	321.613396294	1
chr1_ref_v2	126130	0	C,T	0	0	122,129,1,0	1	1	0	2	C,C	NA	NA	0.00397614837964	0	159,158,0,1	1	1	0	0.556604128013	0	2	C,C	NA	NA	0.0031496089029	0	NA	NA	77,74,52,60	1	1	0	326.514086368	1	2	C,T	C,C	0.125	0.0474665372389	0	g.126130C>T	0	112,102,0,0	1	1	0	0.871876410108	0
chr1_ref_v2	126592	0	CTT,C,CTTT	1	1	14,12,1,0,53,39	1	1	0	2	CTTT,CTTT	NA	NA	0.563541406995	0	19,18,0,2,49,53	1	1	0	0.96576713833	0	2	CTTT,CTTT	NA	NA	1.53596524479	0	NA	NA	8,17,0,0,35,36	1	1	0	1.85487689545	0	2	CTTT,CTTT	NA	NA	0.955061028902	0	NA	NA	18,15,39,35,3,4	1	1	0	314.790007295	1
chr1_ref_v2	127815	0	AT,A,ATT	1	1	38,17,10,8,2,5	1	1	0	2	AT,AT	AT,ATT	0.125	0.398667763123	0	4,3,63,37,0,0	1	1	0	309.223798693	1	2	A,A	AT,A	0.125	0.0781069583945	0	g.127816delT,g.127816delT	0,1	28,13,3,5,9,13	1	1	0	5.5706653198	0	2	AT,ATT	ATT,ATT	0.5	0.620578305482	0	NA	NA	37,29,10,15,4,6	1	1	0	1.3347929013	0
chr1_ref_v2	127905	0	GAA,G,GA	1	1	80,69,0,0,4,5	1	1	0	2	GAA,GAA	NA	NA	0.659765171554	0	1,2,130,102,0,0	1	1	0	407.667226003	1	2	G,G	NA	NA	1.35711366362	0	g.127906_127907delAA,g.127906_127907delAA	0,1	80,75,0,0,1,3	1	1	0	0.750603610715	0	2	GAA,GAA	NA	NA	2.19736047486	0	NA	NA	58,59,0,0,12,17	1	1	0	6.73661118007	0
chr1_ref_v2	128751	0	C,T	0	0	45,47,43,64	1	1	0	2	C,T	T,T	0.125	0.100274170868	0	106,133,0,0	1	1	0	308.99533779	1	2	C,C	NA	NA	0.0	0	g.128750_128752T>C	1	72,93,0,0	1	1	0	308.345587008	1	2	C,C	NA	NA	0.0	0	g.128750_128752T>C	1	62,98,0,0	1	1	0	308.588662964	1
chr1_ref_v2	129830	0	G,A	0	0	77,90,0,0	1	1	0	2	G,G	NA	NA	0.0	0	73,76,34,27	1	1	0	46.7060765906	1	2	G,G	G,A	0.5	0.205539846896	1	NA	NA	79,77,0,0	1	1	0	0.850649362504	0	2	G,G	NA	NA	0.0	0	NA	NA	68,64,0,0	1	1	0	0.928966388578	0
chr1_ref_v2	131787	0	C,T	1	0	48,52,60,49	1	1	0	2	C,T	NA	NA	0.0861776962411	0	145,136,1,0	1	1	0	309.074683433	1	2	C,C	NA	NA	0.00355240160437	0	g.131786_131788T>C	1	103,94,0,0	1	1	0	308.411569997	1	2	C,C	NA	NA	0.0	0	g.131786_131788T>C	1	87,93,0,0	1	1	0	308.243647883	1
chr1_ref_v2	131948	0	C,T	1	0	27,33,31,40	1	1	0	2	C,T	T,T	0.125	0.0829791134617	0	68,122,0,1	1	1	0	309.037337977	1	2	C,C	NA	NA	0.00524935588614	0	g.131947_131949T>C	1	57,98,0,0	1	1	0	308.537313168	1	2	C,C	NA	NA	0.0	0	g.131947_131949T>C	1	47,76,0,0	1	1	0	308.162851437	1
chr1_ref_v2	132093	0	A,C	1	0	81,60,0,2	1	1	0	2	A,A	NA	NA	0.41954984799	0	54,41,53,28	1	1	0	73.7153121901	1	2	A,C	A,A	0.125	0.0918866913528	0	g.132093A>C	0	52,58,0,0	1	1	0	1.93087292978	0	2	A,A	NA	NA	0.0	0	NA	NA	64,52,0,0	1	1	0	0.595102750382	0
chr1_ref_v2	132139	0	C,T	1	0	87,55,0,0	1	1	0	2	C,C	NA	NA	0.0	0	104,52,0,0	1	1	0	1.04034939355	0	2	C,C	NA	NA	0.0	0	NA	NA	36,28,35,25	1	1	0	312.141544346	1	2	C,T	NA	NA	0.0645385211376	0	g.132139C>T	0	68,42,0,0	1	1	0	0.385216101455	0
chr1_ref_v2	133281	0	G,A	0	0	117,150,0,0	1	1	0	2	G,G	NA	NA	0.0	0	65,102,62,89	1	1	0	346.599300467	1	2	G,A	NA	NA	0.100713975602	0	g.133281G>A	0	103,133,0,0	1	1	0	0.395659042319	0	2	G,G	NA	NA	0.0	0	NA	NA	76,84,0,0	1	1	0	0.723254770401	0
chr1_ref_v2	133759	0	G,A	0	0	66,119,0,0	1	1	0	2	G,G	NA	NA	0.0	0	110,124,0,0	1	1	0	3.80904535552	0	2	G,G	NA	NA	0.0	0	NA	NA	70,102,0,0	1	1	0	1.02864380477	0	2	G,G	NA	NA	0.0	0	NA	NA	30,30,35,27	1	1	0	313.416661047	1
chr1_ref_v2	134960	0	AT,A	1	1	143,118,1,0	1	1	0	2	AT,AT	NA	NA	0.00318273300669	0	164,168,0,0	1	1	0	1.67032983021	0	2	AT,AT	NA	NA	0.00164550530687	0	NA	NA	104,121,0,0	1	1	0	2.37486690951	0	2	AT,AT	NA	NA	0.00175057314383	0	NA	NA	51,35,41,41	1	1	0	319.123604937	1
chr1_ref_v2	135571	0	G,T	0	0	92,86,0,0	1	1	0	2	G,G	NA	NA	0.0	0	68,50,57,57	1	1	0	324.844110929	1	2	G,T	NA	NA	0.0344861760712	0	g.135571G>T	0	90,96,0,0	1	1	0	0.699819406805	0	2	G,G	NA	NA	0.0	0	NA	NA	89,70,0,0	1	1	0	0.814815634959	0
chr1_ref_v2	137480	0	G,A	0	0	91,124,0,0	1	1	0	2	G,G	NA	NA	0.0	0	70,87,63,89	1	1	0	343.162091679	1	2	G,A	NA	NA	0.032365284502	0	g.137480G>A	0	111,98,0,0	1	1	0	3.1526876732	0	2	G,G	NA	NA	0.0	0	NA	NA	86,102,0,1	1	1	0	0.70790467276	0
chr1_ref_v2	137485	0	G,T	0	0	96,121,0,0	1	1	0	2	G,G	NA	NA	0.0	0	68,87,68,86	1	1	0	343.421492289	1	2	G,T	NA	NA	0.00647251450562	0	g.137485G>T	0	116,94,0,0	1	1	0	3.25350853179	0	2	G,G	NA	NA	0.0	0	NA	NA	84,107,0,1	1	1	0	0.377978681544	0
chr1_ref_v2	138201	0	A,G	0	0	107,119,0,0	1	1	0	2	A,A	NA	NA	0.0	0	139,138,0,0	1	1	0	0.734710767673	0	2	A,A	NA	NA	0.0	0	NA	NA	109,101,0,0	1	1	0	0.999260396326	0	2	A,A	NA	NA	0.0	0	NA	NA	51,38,43,48	1	1	0	320.909064705	1
chr1_ref_v2	139058	0	AT,A	1	1	69,70,1,1	1	1	0	2	AT,AT	NA	NA	1.37099416204	0	97,109,1,0	1	1	0	0.692565508648	0	2	AT,AT	NA	NA	2.77188212169	0	NA	NA	1,1,64,85	1	1	0	350.574341294	1	2	A,A	NA	NA	0.599182403365	0	g.139059delT,g.139059delT	0,1	91,89,0,2	1	1	0	0.445160028043	0
chr1_ref_v2	140742	0	T,A	0	0	0,0,0,0	0	0	1	2	NA	NA	NA	NA	0	0,0,0,0	0	0	1	0.0	0	2	NA	NA	NA	NA	0	NA	NA	0,0,0,0	0	0	1	0.0	0	2	NA	NA	NA	NA	0	NA	NA	0,0,1,0	0	0	1	0.0	0
chr1_ref_v2	141601	0	AT,A	1	1	91,72,3,0	1	1	0	2	AT,AT	NA	NA	0.837123249159	0	103,94,26,23	1	1	0	23.5452460605	1	2	AT,AT	AT,A	0.125	0.0775264478836	0	NA	NA	98,93,2,2	1	1	0	0.928391654254	0	2	AT,AT	NA	NA	1.77881453809	0	NA	NA	87,61,2,0	1	1	0	0.626369965516	0
chr1_ref_v2	141797	0	CT,C,CTT	1	1	120,71,3,3,2,0	1	1	0	2	CT,CT	NA	NA	1.1672824024	0	89,50,87,44,1,1	1	1	0	321.156417146	1	2	CT,C	CT,CT	0.125	1.01725088805	0	g.141798delT	0	57,35,4,6,41,36	1	1	0	313.75054343	1	2	CT,CTT	NA	NA	0.043176759643	0	g.141797_141798insT	0	104,75,4,4,2,3	1	1	0	1.17720998031	0
chr1_ref_v2	141967	0	T,C	0	0	65,50,63,55	1	1	0	2	T,C	NA	NA	0.0257524961024	0	154,167,3,1	1	1	0	309.554741341	1	2	T,T	NA	NA	0.70553123976	0	g.141966_141968C>T	1	121,96,1,0	1	1	0	308.396030936	1	2	T,T	NA	NA	0.00459770924863	0	g.141966_141968C>T	1	93,115,0,0	1	1	0	308.79527318	1
chr1_ref_v2	142010	0	CTTT,C,CTT	1	1	96,85,1,0,17,15	1	1	0	2	CTTT,CTTT	NA	NA	0.118212032761	0	64,73,89,85,4,6	1	1	0	353.518229172	1	2	CTTT,C	C,C	0.125	1.91182748386	0	g.142011_142013delTTT	0	89,83,0,0,4,11	1	1	0	1.40644731698	0	2	CTTT,CTTT	NA	NA	1.45458823693	0	NA	NA	45,52,1,0,39,47	1	1	0	18.4597368777	1
chr1_ref_v2	142218	0	AT,A	1	1	105,123,0,1	1	1	0	2	AT,AT	NA	NA	0.930343433985	0	124,165,1,1	1	1	0	0.780702820475	0	2	AT,AT	NA	NA	2.26822208912	0	NA	NA	116,120,2,1	1	1	0	0.68094923826	0	2	AT,AT	NA	NA	1.46897528642	0	NA	NA	41,51,34,44	1	1	0	317.197486836	1
chr1_ref_v2	142364	0	T,C	0	0	104,100,0,0	1	1	0	2	T,T	NA	NA	0.0	0	79,73,65,54	1	1	0	326.780765184	1	2	T,C	T,T	0.125	0.00655740054616	0	g.142364T>C	0	109,100,0,0	1	1	0	0.443765573352	0	2	T,T	NA	NA	0.0	0	NA	NA	97,80,0,0	1	1	0	0.773762841062	0
chr1_ref_v2	142679	0	T,A	0	0	145,115,0,1	1	1	0	2	T,T	NA	NA	0.00383877630717	0	157,117,1,0	1	1	0	0.528755028254	0	2	T,T	NA	NA	0.0036429912785	0	NA	NA	67,58,68,55	1	1	0	333.433837247	1	2	T,A	NA	NA	0.0161293819299	0	g.142679T>A	0	88,65,0,0	1	1	0	0.497143557486	0
chr1_ref_v2	143287	0	GAA,G,GA	1	1	34,43,5,2,47,52	1	1	0	2	GAA,GA	NA	NA	0.41096900977	0	2,4,10,13,119,97	1	1	0	307.991330077	1	2	GA,GA	NA	NA	1.51304431908	0	g.143288delA	1	4,4,9,8,74,67	1	1	0	14.2317307595	1	2	GA,GA	NA	NA	0.859785830689	0	g.143288delA	1	37,32,40,39,4,4	1	1	0	311.378663904	1
chr1_ref_v2	146091	0	C,T	0	0	131,88,0,0	1	1	0	2	C,C	NA	NA	0.0	0	99,78,104,84	1	1	0	360.647276203	1	2	C,T	NA	NA	0.0602922302561	0	g.146091C>T	0	129,119,0,0	1	1	0	2.2052708079	0	2	C,C	NA	NA	0.0	0	NA	NA	112,91,0,0	1	1	0	1.01648785994	0
chr1_ref_v2	146697	0	C,T	1	0	113,101,0,0	1	1	0	2	C,C	NA	NA	0.0	0	153,127,1,1	1	1	0	0.497584958803	0	2	C,C	NA	NA	0.00711746776886	0	NA	NA	55,51,55,61	1	1	0	328.569264919	1	2	C,T	NA	NA	0.0901510969943	0	g.146697C>T	0	99,68,0,1	1	1	0	1.24946945312	0
chr1_ref_v2	150877	0	AT,A	1	1	62,54,49,67	1	1	0	2	AT,A	NA	NA	0.000354975890544	0	139,176,0,0	1	1	0	309.793381128	1	2	AT,AT	NA	NA	0.000444353333471	0	g.150877_150879>T	1	99,113,0,0	1	1	0	308.474734809	1	2	AT,AT	NA	NA	0.000514601953731	0	g.150877_150879>T	1	82,107,0,0	1	1	0	308.509962231	1
chr1_ref_v2	151330	0	CT,C	1	1	84,38,0,0	1	1	0	2	CT,CT	NA	NA	0.00718550340891	0	132,54,0,0	1	1	0	0.543727476764	0	2	CT,CT	NA	NA	0.760319746554	0	NA	NA	51,25,56,30	1	1	0	317.662469829	1	2	CT,C	NA	NA	0.0896432231604	0	g.151331delT	0	82,86,1,0	1	1	0	7.4599708364	0
chr1_ref_v2	151817	0	CTT,C,CT	1	1	48,30,2,5,7,12	1	1	0	2	CTT,CTT	CTT,C	0.125	1.01323685338	0	88,40,11,21,0,7	1	1	0	6.34931074108	0	2	CTT,CTT	CTT,C	0.5	3.27233231148	1	NA	NA	40,19,11,11,18,16	1	1	0	5.45665532539	0	2	CTT,CTT	CTT,C	0.5	0.872652515535	1	NA	NA	29,20,6,23,6,7	1	1	0	10.9281444631	1
chr1_ref_v2	152187	0	A,T	0	0	114,115,0,0	1	1	0	2	A,A	NA	NA	0.0	0	172,125,1,0	1	1	0	2.52014217869	0	2	A,A	NA	NA	0.0033613477027	0	NA	NA	80,58,47,54	1	1	0	322.145256469	1	2	A,T	A,A	0.125	0.060818740035	0	g.152187A>T	0	108,113,0,0	1	1	0	0.426874613322	0
chr1_ref_v2	152336	0	C,T	0	0	136,138,0,1	1	1	0	2	C,C	NA	NA	0.0036429912785	0	88,95,80,79	1	1	0	348.059248232	1	2	C,T	C,C	0.125	0.11073247766	0	g.152336C>T	0	132,140,0,0	1	1	0	0.496874614037	0	2	C,C	NA	NA	0.0	0	NA	NA	112,127,0,0	1	1	0	0.72196889651	0
chr1_ref_v2	154529	0	GT,G,GTT	1	1	76,43,4,5,5,2	1	1	0	2	GT,GT	NA	NA	0.713290382504	0	52,37,3,1,55,31	1	1	0	42.7997412072	1	2	GTT,GTT	GT,GTT	0.25	0.745693623627	0	g.154529_154530insT,g.154529_154530insT	0,1	35,27,34,29,1,1	1	1	0	28.6270588311	1	2	GT,G	GT,GT	0.125	0.538990446372	0	g.154530delT	0	37,28,42,39,4,0	1	1	0	37.8219678961	1
chr1_ref_v2	154559	0	GT,G	1	1	59,110,4,10	1	1	0	2	GT,GT	NA	NA	0.37949120522	0	83,138,2,6	1	1	0	1.06260627414	0	2	GT,GT	NA	NA	1.4558742933	0	NA	NA	51,104,4,5	1	1	0	0.693018710091	0	2	GT,GT	NA	NA	0.75903601075	0	NA	NA	41,49,39,53	1	1	0	309.656477368	1
chr1_ref_v2	154767	0	G,T	1	0	56,50,69,51	1	1	0	2	G,T	NA	NA	0.12405264867	0	151,119,2,0	1	1	0	309.141637578	1	2	G,G	NA	NA	0.412845215406	0	g.154766_154768T>G	1	120,81,0,0	1	1	0	308.777799674	1	2	G,G	NA	NA	0.0	0	g.154766_154768T>G	1	92,84,0,0	1	1	0	308.266804075	1
chr1_ref_v2	154943	0	C,T	0	0	67,57,71,78	1	1	0	2	C,T	T,T	0.125	0.0676496879405	0	185,155,1,0	1	1	0	310.109556935	1	2	C,C	NA	NA	0.00293685967331	0	g.154942_154944T>C	1	129,123,1,0	1	1	0	309.010426513	1	2	C,C	NA	NA	0.0039604012161	0	g.154942_154944T>C	1	89,95,0,0	1	1	0	308.48528825	1
chr1_ref_v2	155132	0	A,G	0	0	98,111,0,0	1	1	0	2	A,A	NA	NA	0.0	0	129,141,0,0	1	1	0	0.435385588835	0	2	A,A	NA	NA	0.0	0	NA	NA	48,57,49,62	1	1	0	326.8358276	1	2	A,G	NA	NA	0.0555698511548	0	g.155132A>G	0	76,75,0,0	1	1	0	0.665723431833	0
chr1_ref_v2	155375	0	T,C	0	0	141,148,0,0	1	1	0	2	T,T	NA	NA	0.0	0	86,97,99,104	1	1	0	377.807164361	1	2	T,C	NA	NA	0.1037198262	0	g.155375T>C	0	113,144,0,1	1	1	0	1.14872926369	0	2	T,T	NA	NA	0.0038835000264	0	NA	NA	115,98,0,0	1	1	0	1.17009061719	0
chr1_ref_v2	158122	0	C,T	0	0	123,130,0,0	1	1	0	2	C,C	NA	NA	0.0	0	113,91,90,80	1	1	0	350.986665104	1	2	C,T	C,C	0.125	0.068992871487	0	g.158122C>T	0	119,114,0,0	1	1	0	0.619376353539	0	2	C,C	NA	NA	0.0	0	NA	NA	111,79,0,0	1	1	0	2.54306300246	0
chr1_ref_v2	159351	0	C,T	1	0	133,124,0,0	1	1	0	2	C,C	NA	NA	0.0	0	146,159,0,0	1	1	0	1.0305042622	0	2	C,C	NA	NA	0.0	0	NA	NA	98,87,0,0	1	1	0	0.439717395262	0	2	C,C	NA	NA	0.0	0	NA	NA	53,62,57,51	1	1	0	326.960411944	1
chr1_ref_v2	165990	0	G,A	1	0	87,57,0,0	1	1	0	2	G,G	NA	NA	0.0	0	129,141,0,1	1	1	0	4.76642097889	0	2	G,G	NA	NA	0.00369686188133	0	NA	NA	41,42,38,34	1	1	0	313.562570348	1	2	G,A	G,G	0.125	0.1091399395	0	g.165990G>A	0	119,98,0,0	1	1	0	1.2874408173	0
chr1_ref_v2	168210	0	T,C	1	0	110,120,0,0	1	1	0	2	T,T	NA	NA	0.0	0	146,142,0,0	1	1	0	0.753801050219	0	2	T,T	NA	NA	0.0	0	NA	NA	106,115,0,0	1	1	0	0.394435320895	0	2	T,T	NA	NA	0.0	0	NA	NA	41,44,49,57	1	1	0	326.883435862	1
chr1_ref_v2	168348	0	T,A	0	0	86,106,0,1	1	1	0	2	T,T	NA	NA	0.0051948168771	0	108,146,0,0	1	1	0	0.680719926591	0	2	T,T	NA	NA	0.0	0	NA	NA	87,100,0,0	1	1	0	0.533566869275	0	2	T,T	NA	NA	0.0	0	NA	NA	39,36,40,42	1	1	0	317.677608627	1
chr1_ref_v2	170317	0	T,A	0	0	132,132,0,0	1	1	0	2	T,T	NA	NA	0.0	0	165,152,1,0	1	1	0	0.588547684243	0	2	T,T	NA	NA	0.0031496089029	0	NA	NA	72,54,48,45	1	1	0	321.077099185	1	2	T,A	T,T	0.125	0.0523679855173	0	g.170317T>A	0	84,109,0,0	1	1	0	1.43682374209	0
chr1_ref_v2	170468	0	A,G	0	0	151,112,0,1	1	1	0	2	A,A	NA	NA	0.00379507096855	0	79,91,74,93	1	1	0	353.886122161	1	2	A,G	NA	NA	0.0178046246335	0	g.170468A>G	0	124,112,0,0	1	1	0	1.19930588369	0	2	A,A	NA	NA	0.0	0	NA	NA	85,99,0,0	1	1	0	3.07362589147	0
chr1_ref_v2	171403	0	G,C	1	0	97,136,0,0	1	1	0	2	G,G	NA	NA	0.0	0	144,174,0,0	1	1	0	0.998999335058	0	2	G,G	NA	NA	0.0	0	NA	NA	62,53,51,54	1	1	0	324.67323509	1	2	G,C	NA	NA	0.0909717782057	0	g.171403G>C	0	77,127,0,0	1	1	0	0.85156739925	0
chr1_ref_v2	171578	0	TA,T	1	1	96,109,4,5	1	1	0	2	TA,TA	NA	NA	0.255452811274	0	143,132,5,4	1	1	0	1.44768305902	0	2	TA,TA	NA	NA	1.55669965379	0	NA	NA	96,93,4,1	1	1	0	0.990901108014	0	2	TA,TA	NA	NA	1.54514457379	0	NA	NA	50,34,56,31	1	1	0	312.519742305	1
chr1_ref_v2	172957	0	C,T	0	0	136,141,0,0	1	1	0	2	C,C	NA	NA	0.0	0	153,181,0,0	1	1	0	0.913796878656	0	2	C,C	NA	NA	0.0	0	NA	NA	124,140,0,1	1	1	0	0.569921501828	0	2	C,C	NA	NA	0.00378072283991	0	NA	NA	43,57,69,44	1	1	0	333.091703733	1
chr1_ref_v2	174834	0	G,A	0	0	106,106,0,0	1	1	0	2	G,G	NA	NA	0.0	0	144,150,0,0	1	1	0	0.45233455947	0	2	G,G	NA	NA	0.0	0	NA	NA	58,44,47,46	1	1	0	320.347752408	1	2	G,A	NA	NA	0.092373320131	0	g.174834G>A	0	74,105,0,0	1	1	0	2.01207677625	0
chr1_ref_v2	176292	0	CTT,C,CT	1	1	111,54,0,0,9,3	1	1	0	2	CTT,CTT	NA	NA	0.474082267058	0	7,3,2,7,145,81	1	1	0	339.113478224	1	2	CT,CT	NA	NA	1.63067973476	0	g.176293delT,g.176293delT	0,1	104,55,0,0,9,4	1	1	0	0.557961529236	0	2	CTT,CTT	NA	NA	1.04418456381	0	NA	NA	39,38,57,48,13,3	1	1	0	323.366167303	1
chr1_ref_v2	176731	0	A,G	0	0	72,88,0,0	1	1	0	2	A,A	NA	NA	0.0	0	98,114,1,1	1	1	0	0.400058304949	0	2	A,A	NA	NA	0.00938974034984	0	NA	NA	60,91,0,1	1	1	0	0.916273086135	0	2	A,A	NA	NA	0.00660068403135	0	NA	NA	32,44,24,28	1	1	0	46.268781214	1
chr1_ref_v2	177598	0	A,T	0	0	111,100,0,0	1	1	0	2	A,A	NA	NA	0.0	0	138,129,0,0	1	1	0	0.437562068117	0	2	A,A	NA	NA	0.0	0	NA	NA	68,45,40,41	1	1	0	316.465054796	1	2	A,T	A,A	0.125	0.081624235759	0	g.177598A>T	0	97,84,0,0	1	1	0	0.421736036214	0
chr1_ref_v2	178265	0	T,C	0	0	139,103,0,0	1	1	0	2	T,T	NA	NA	0.0	0	171,132,0,0	1	1	0	0.454165776125	0	2	T,T	NA	NA	0.0	0	NA	NA	118,93,0,0	1	1	0	0.479421957068	0	2	T,T	NA	NA	0.0	0	NA	NA	66,40,49,56	1	1	0	325.690701191	1
chr1_ref_v2	178937	0	CA,C	1	1	40,102,1,4	1	1	0	2	CA,CA	NA	NA	1.19943258811	0	62,100,2,4	1	1	0	2.44096551708	0	2	CA,CA	NA	NA	2.07508513281	0	NA	NA	36,44,24,43	1	1	0	42.6346720447	1	2	CA,C	CA,CA	0.25	0.0959235057593	0	g.178938delA	0	49,92,1,6	1	1	0	1.18382298441	0
chr1_ref_v2	179234	0	CA,C	1	1	134,118,1,1	1	1	0	2	CA,CA	NA	NA	0.00579569943963	0	96,70,77,69	1	1	0	340.910798358	1	2	CA,C	CA,CA	0.125	0.109152204092	0	g.179235delA	0	121,111,1,0	1	1	0	0.465749653359	0	2	CA,CA	NA	NA	0.00188985610971	0	NA	NA	85,121,0,0	1	1	0	3.72300164748	0
chr1_ref_v2	179854	0	G,A	0	0	125,135,0,0	1	1	0	2	G,G	NA	NA	0.0	0	161,158,0,0	1	1	0	0.683066503338	0	2	G,G	NA	NA	0.0	0	NA	NA	55,59,69,57	1	1	0	335.4673999	1	2	G,A	NA	NA	0.100083458557	0	g.179854G>A	0	125,112,0,0	1	1	0	1.09642883991	0
chr1_ref_v2	179987	0	AT,A,ATT	1	1	97,103,1,5,0,0	1	1	0	2	AT,AT	NA	NA	1.65336279307	0	130,124,3,7,1,1	1	1	0	0.916113750875	0	2	AT,AT	NA	NA	2.86956543147	0	NA	NA	7,4,39,42,35,33	1	1	0	313.922982024	1	2	A,ATT	NA	NA	0.51756881493	0	g.179988delT,g.179987_179988insT	0,0	85,81,5,2,1,0	1	1	0	2.80623032817	0
chr1_ref_v2	180451	0	A,T	0	0	104,96,0,1	1	1	0	2	A,A	NA	NA	0.00498754151104	0	145,141,0,1	1	1	0	0.494126324293	0	2	A,A	NA	NA	0.00349040493977	0	NA	NA	103,98,13,16	1	1	0	16.7434793136	1	2	A,A	A,T	0.25	0.00990107098271	1	NA	NA	95,91,0,0	1	1	0	0.461382643308	0
chr1_ref_v2	182053	0	A,G	1	0	98,99,0,0	1	1	0	2	A,A	NA	NA	0.0	0	104,107,0,0	1	1	0	0.401021345762	0	2	A,A	NA	NA	0.0	0	NA	NA	110,92,0,0	1	1	0	1.00927116899	0	2	A,A	NA	NA	0.0	0	NA	NA	35,35,26,24	1	1	0	310.963229217	1
chr1_ref_v2	184218	0	T,C	1	0	73,102,0,1	1	1	0	2	T,T	NA	NA	0.00569802111464	0	126,141,0,0	1	1	0	1.51623731866	0	2	T,T	NA	NA	0.0	0	NA	NA	38,55,40,49	1	1	0	318.445378621	1	2	T,C	NA	NA	0.0439631234211	0	g.184218T>C	0	82,108,0,0	1	1	0	0.512601289182	0
chr1_ref_v2	184952	0	G,A	1	0	78,115,0,0	1	1	0	2	G,G	NA	NA	0.0	0	114,142,0,0	1	1	0	1.01031365097	0	2	G,G	NA	NA	0.0	0	NA	NA	76,87,0,0	1	1	0	1.23843450034	0	2	G,G	NA	NA	0.0	0	NA	NA	33,56,46,42	1	1	0	318.784034859	1
chr1_ref_v2	185065	0	G,T	0	0	63,29,52,39	1	1	0	2	G,T	NA	NA	0.0109290705322	0	151,86,0,0	1	1	0	308.571291233	1	2	G,G	NA	NA	0.0	0	g.185064_185066T>G	1	109,67,0,0	1	1	0	308.163315289	1	2	G,G	NA	NA	0.0	0	g.185064_185066T>G	1	122,90,0,0	1	1	0	308.477005561	1
chr1_ref_v2	185315	0	G,T	0	0	118,113,1,0	1	1	0	2	G,G	NA	NA	0.00431966114452	0	159,159,0,0	1	1	0	0.527344941368	0	2	G,G	NA	NA	0.0	0	NA	NA	54,49,48,63	1	1	0	328.364073209	1	2	G,T	NA	NA	0.0748012130827	0	g.185315G>T	0	100,109,0,0	1	1	0	0.770990031686	0
chr1_ref_v2	187495	0	G,A	0	0	74,35,0,0	1	1	1	2	G,G	NA	NA	0.0	0	55,30,38,2	1	1	1	46.2012399302	0	2	G,A	G,G	0.25	0.24294617861	0	NA	NA	75,46,1,0	1	1	1	0.977491229205	0	2	G,G	NA	NA	0.00823049913652	0	NA	NA	84,57,0,0	1	1	1	1.68683996072	0
chr1_ref_v2	189345	1	G,A	0	0	125,53,0,0	1	1	0	2	NA	NA	NA	NA	0	165,81,0,0	1	1	0	0.815621701017	0	2	NA	NA	NA	NA	0	NA	NA	45,33,41,8	1	1	0	313.30060638	1	2	NA	NA	NA	NA	0	NA	NA	108,80,0,0	1	1	1	4.11443593602	0
chr1_ref_v2	190329	0	C,T	1	0	64,64,0,0	1	1	0	2	C,C	NA	NA	0.0	0	79,82,0,0	1	1	0	0.41356769488	0	2	C,C	NA	NA	0.0	0	NA	NA	33,40,25,36	1	1	0	52.8366261737	1	2	C,T	C,C	0.125	0.0717288513058	0	g.190329C>T	0	58,48,0,0	1	1	1	0.730600899752	0
chr1_ref_v2	190395	0	C,T	0	0	68,61,0,1	1	1	0	2	C,C	NA	NA	0.00772204609391	0	83,107,0,0	1	1	0	2.3046801236	0	2	C,C	NA	NA	0.0	0	NA	NA	26,41,25,39	1	1	0	312.691135323	1	2	C,T	NA	NA	0.0458095360313	0	g.190395C>T	0	61,64,0,0	1	1	1	0.735949882644	0
chr1_ref_v2	190760	0	C,T	1	0	56,59,0,0	1	1	0	2	C,C	NA	NA	0.0	0	30,29,28,35	1	1	1	54.1787394312	1	2	C,T	NA	NA	0.0655972824858	0	NA	NA	28,26,31,17	1	1	0	43.540087291	1	2	C,T	NA	NA	0.117783035656	0	g.190760C>T	0	38,32,0,0	1	1	1	0.697094715972	0
chr1_ref_v2	191067	0	A,ATCG	1	1	0,0,45,21	1	1	0	2	ATCG,ATCG	NA	NA	0.00111774289524	0	1,0,48,33	1	1	1	1.20503782844	0	2	ATCG,ATCG	NA	NA	0.010827052627	0	NA	NA	0,0,48,19	1	1	1	0.507883561362	0	2	ATCG,ATCG	NA	NA	0.00106708854545	0	NA	NA	0,0,52,11	1	1	1	2.23586403848	0
chr1_ref_v2	191139	0	C,T	1	0	77,45,0,0	1	1	0	2	C,C	NA	NA	0.0	0	26,26,36,30	1	1	1	312.87648123	1	2	C,T	T,T	0.125	0.0129034048359	0	NA	NA	65,40,0,0	1	1	0	0.409662355886	0	2	C,C	NA	NA	0.0	0	NA	NA	59,21,0,0	1	1	1	1.62177663429	0
chr1_ref_v2	191847	0	G,A	1	0	64,59,0,0	1	1	0	2	G,G	NA	NA	0.0	0	88,71,0,0	1	1	0	0.657403354804	0	2	G,G	NA	NA	0.0	0	NA	NA	81,72,0,0	1	1	0	0.410015091028	0	2	G,G	NA	NA	0.0	0	NA	NA	34,28,27,30	1	1	0	48.5367211101	1
chr1_ref_v2	192262	0	CA,C	1	1	55,44,12,6	1	1	0	2	CA,CA	NA	NA	0.72471006984	0	8,9,67,49	1	1	0	310.440445555	1	2	C,C	CA,C	0.25	0.23480455529	0	g.192263delA,g.192263delA	0,1	20,28,42,22	1	1	0	17.6735575362	1	2	CA,CA	CA,C	0.5	0.116022304705	0	NA	NA	65,50,12,7	1	1	0	0.474041055509	0
chr1_ref_v2	193731	0	T,TATG	1	1	0,0,108,78	1	1	0	2	TATG,TATG	NA	NA	0.00470146208561	0	0,0,142,118	1	1	0	0.851909184939	0	2	TATG,TATG	NA	NA	0.00510285785261	0	NA	NA	0,0,111,84	1	1	0	0.438724923753	0	2	TATG,TATG	NA	NA	0.00404056890506	0	NA	NA	1,2,105,52	1	1	0	1.69093471804	0
chr1_ref_v2	193774	0	C,T	0	0	145,62,1,0	1	1	0	2	C,C	NA	NA	0.00481928643595	0	84,53,79,60	1	1	0	336.916942762	1	2	C,T	NA	NA	0.0144930073026	0	g.193774C>T	0	115,63,0,0	1	1	0	1.23312487941	0	2	C,C	NA	NA	0.0	0	NA	NA	131,58,0,0	1	1	0	0.450253586278	0
chr1_ref_v2	195300	0	G,T	0	0	82,90,1,0	1	1	0	2	G,G	NA	NA	0.00579711768433	0	121,139,0,0	1	1	0	0.533681891583	0	2	G,G	NA	NA	0.0	0	NA	NA	114,80,0,0	1	1	0	3.1391263865	0	2	G,G	NA	NA	0.0	0	NA	NA	40,27,29,34	1	1	0	313.031082709	1
chr1_ref_v2	195302	0	C,T	0	0	83,88,0,1	1	1	0	2	C,C	NA	NA	0.00583092031079	0	112,134,0,0	1	1	0	0.815192466198	0	2	C,C	NA	NA	0.0	0	NA	NA	68,39,42,41	1	1	0	315.991607307	1	2	C,T	C,C	0.125	0.0026737983844	0	g.195302C>T	0	68,60,0,0	1	1	0	0.824755880551	0
chr1_ref_v2	196738	0	C,T	0	0	123,128,0,0	1	1	0	2	C,C	NA	NA	0.0	0	77,78,82,73	1	1	0	346.262328686	1	2	C,T	NA	NA	0.0	0	g.196738C>T	0	98,114,0,1	1	1	0	0.628116529552	0	2	C,C	NA	NA	0.00470589103741	0	NA	NA	99,87,0,0	1	1	0	0.869962986143	0
chr1_ref_v2	197088	0	C,A	0	0	131,124,0,0	1	1	0	2	C,C	NA	NA	0.0	0	177,169,0,0	1	1	0	0.402994576073	0	2	C,C	NA	NA	0.0	0	NA	NA	93,138,0,1	1	1	0	3.43964157966	0	2	C,C	NA	NA	0.00431966114452	0	NA	NA	48,58,47,59	1	1	0	326.971123088	1
chr1_ref_v2	198259	0	C,A	1	0	4,6,41,61	1	1	0	2	A,A	C,A	0.25	0.376477571235	0	7,0,66,89	1	1	0	1.50037373364	0	2	A,A	C,A	0.125	0.255933374137	0	NA	NA	4,1,48,66	1	1	0	0.838790810628	0	2	A,A	C,A	0.125	0.418710334858	0	NA	NA	2,2,16,75	1	1	0	6.57440122095	0
chr1_ref_v2	198268	0	C,T	1	0	6,6,39,56	1	1	0	2	T,T	C,T	0.25	0.123060092757	0	13,1,58,73	1	1	0	1.42707383065	0	2	T,T	C,T	0.25	0.290229844531	0	NA	NA	10,3,39,59	1	1	0	1.03542041174	0	2	T,T	C,T	0.25	0.0741079721537	0	NA	NA	5,2,14,70	1	1	0	6.32126497938	0
chr1_ref_v2	198273	0	G,A	0	0	7,8,34,52	1	1	0	2	A,A	G,A	0.25	0.199613053904	0	14,3,53,72	1	1	0	1.09689730075	0	2	A,A	G,A	0.25	0.0491902441908	0	NA	NA	11,4,39,60	1	1	0	0.796539071077	0	2	A,A	G,A	0.25	0.0588405000229	0	NA	NA	5,4,13,71	1	1	0	6.47539799384	0
chr1_ref_v2	198293	0	G,A	0	0	16,14,20,52	1	1	0	2	G,A	A,A	0.5	0.223143551314	0	17,7,34,85	1	1	0	2.04044262532	0	2	A,A	G,A	0.25	0.344840486292	1	NA	NA	8,11,24,67	1	1	0	1.79519717834	0	2	A,A	G,A	0.25	0.379489621705	1	NA	NA	22,12,15,69	1	1	0	1.23591106509	0
chr1_ref_v2	198300	0	A,G	1	0	11,14,15,65	1	1	0	2	A,G	G,G	0.5	0.0645385211376	0	13,8,30,111	1	1	0	1.92017736982	0	2	G,G	A,G	0.25	0.0416726964006	1	NA	NA	5,9,21,93	1	1	0	2.39538023759	0	2	G,G	A,G	0.25	0.151230969724	0	NA	NA	16,12,14,81	1	1	0	0.685661853286	0
chr1_ref_v2	198329	0	T,TTGAATTAAGGTTTGGAATA,TTGAATTAAAGTTTGAAATA	0	0	0,0,7,39,24,12	1	1	0	2	TTGAATTAAGGTTTGGAATA,TTGAATTAAAGTTTGAAATA	TTGAATTAAGGTTTGGAATA,TTGAATTAAGGTTTGGAATA	0.125	0.00619197024792	0	0,0,9,68,39,21	1	1	0	0.469962154861	0	2	TTGAATTAAGGTTTGGAATA,TTGAATTAAAGTTTGAAATA	TTGAATTAAGGTTTGGAATA,TTGAATTAAGGTTTGGAATA	0.125	0.00185356864932	0	NA	NA	0,1,6,48,18,12	1	1	0	1.22024955618	0	2	TTGAATTAAGGTTTGGAATA,TTGAATTAAAGTTTGAAATA	TTGAATTAAGGTTTGGAATA,TTGAATTAAGGTTTGGAATA	0.25	0.0769610411361	0	NA	NA	0,0,8,37,26,5	1	1	0	0.728825170928	0
chr1_ref_v2	198379	0	C,CG	1	0	0,0,103,65	1	1	0	2	CG,CG	NA	NA	0.0	0	0,0,124,77	1	1	0	0.396387963924	0	2	CG,CG	NA	NA	0.0	0	NA	NA	0,0,83,45	1	1	0	0.642901595176	0	2	CG,CG	NA	NA	0.0	0	NA	NA	0,0,79,27	1	1	0	2.76960888727	0
chr1_ref_v2	198380	0	A,AG	1	0	0,0,104,65	1	1	0	2	AG,AG	NA	NA	0.0	0	0,0,123,83	1	1	0	0.516233535286	0	2	AG,AG	NA	NA	0.0	0	NA	NA	0,0,82,48	1	1	0	0.438153170332	0	2	AG,AG	NA	NA	0.0	0	NA	NA	0,0,80,30	1	1	0	2.19011235055	0
chr1_ref_v2	198576	0	G,A	0	0	109,82,0,0	1	1	0	2	G,G	NA	NA	0.0	0	103,94,0,0	1	1	0	1.02018968767	0	2	G,G	NA	NA	0.0	0	NA	NA	47,42,41,33	1	1	0	315.211176264	1	2	G,A	G,G	0.125	0.0667431517529	0	g.198576G>A	0	54,64,0,0	1	1	0	2.21196731231	0
chr1_ref_v2	198585	0	A,AAAAATGCGTAAAAAGAAAGAAGACGTC	0	0	1,0,94,85	1	1	0	2	AAAAATGCGTAAAAAGAAAGAAGACGTC,AAAAATGCGTAAAAAGAAAGAAGACGTC	NA	NA	0.00557104504946	0	0,0,85,88	1	1	0	0.745365566488	0	2	AAAAATGCGTAAAAAGAAAGAAGACGTC,AAAAATGCGTAAAAAGAAAGAAGACGTC	NA	NA	0.0	0	NA	NA	0,0,89,74	1	1	0	0.556023836	0	2	AAAAATGCGTAAAAAGAAAGAAGACGTC,AAAAATGCGTAAAAAGAAAGAAGACGTC	NA	NA	0.0	0	NA	NA	0,0,45,63	1	1	1	1.95212639566	0
chr1_ref_v2	198613	0	G,T	0	0	44,69,0,0	1	1	0	2	G,G	NA	NA	0.0	0	45,82,0,0	1	1	1	0.634929436399	0	2	G,G	NA	NA	0.0	0	NA	NA	19,26,24,27	1	1	1	44.7484036509	1	2	G,T	NA	NA	0.125163142954	0	NA	NA	30,51,0,0	1	1	1	0.423529264439	0
chr1_ref_v2	198636	0	C,T	0	0	0,0,18,100	1	1	0	2	T,T	NA	NA	0.0	0	0,1,24,117	1	1	1	0.503544006738	0	2	T,T	NA	NA	0.00706716722309	0	NA	NA	0,1,37,78	1	1	1	5.54946824741	0	2	T,T	NA	NA	0.00865806274311	0	NA	NA	0,0,5,69	1	1	1	1.77791152678	0
chr1_ref_v2	198637	0	A,ATCCTTGAATAACGAACTTT	0	0	0,0,24,107	1	1	0	2	ATCCTTGAATAACGAACTTT,ATCCTTGAATAACGAACTTT	NA	NA	0.0	0	0,0,28,130	1	1	1	0.390656429343	0	2	ATCCTTGAATAACGAACTTT,ATCCTTGAATAACGAACTTT	NA	NA	0.0	0	NA	NA	0,0,35,81	1	1	1	3.05218000941	0	2	ATCCTTGAATAACGAACTTT,ATCCTTGAATAACGAACTTT	NA	NA	0.0	0	NA	NA	0,0,9,79	1	1	1	1.66080407975	0
chr1_ref_v2	198643	0	T,TCAA	1	0	0,0,10,98	1	1	0	2	TCAA,TCAA	NA	NA	0.0	0	0,0,19,118	1	1	1	1.33450246689	0	2	TCAA,TCAA	NA	NA	0.0	0	NA	NA	0,0,19,74	1	1	1	3.28970073487	0	2	TCAA,TCAA	NA	NA	0.0	0	NA	NA	0,0,4,73	1	1	1	0.860011668794	0
chr1_ref_v2	198644	0	T,TGTTTTA	1	0	0,0,9,103	1	1	0	2	TGTTTTA,TGTTTTA	NA	NA	0.0	0	0,0,17,124	1	1	1	1.23918637919	0	2	TGTTTTA,TGTTTTA	NA	NA	0.0	0	NA	NA	0,0,18,74	1	1	1	3.68425106359	0	2	TGTTTTA,TGTTTTA	NA	NA	0.0	0	NA	NA	0,1,4,70	1	1	1	0.438160788247	0
chr1_ref_v2	198649	0	A,C	0	0	0,0,13,93	1	1	0	2	C,C	NA	NA	0.0	0	0,0,33,111	1	1	1	3.70614550144	0	2	C,C	NA	NA	0.0	0	NA	NA	0,0,35,69	1	1	1	8.45430739163	0	2	C,C	NA	NA	0.0	0	NA	NA	0,0,18,61	1	1	1	2.32229448114	0
chr1_ref_v2	198651	0	C,G	0	0	0,0,13,91	1	1	0	2	G,G	NA	NA	0.0	0	0,0,31,110	1	1	1	3.03794389425	0	2	G,G	NA	NA	0.0	0	NA	NA	0,0,34,68	1	1	1	7.88863045026	0	2	G,G	NA	NA	0.0	0	NA	NA	0,0,18,58	1	1	1	2.43469510206	0
chr1_ref_v2	198963	0	G,GCTTCCTCTGACGACAAGTCCGCTCCCACTTATAGTGTCCTGAGTGATTATTTATTTTTATGTGAACACCAAAAGGAATAA	0	0	0,1,27,0	1	1	1	2	GCTTCCTCTGACGACAAGTCCGCTCCCACTTATAGTGTCCTGAGTGATTATTTATTTTTATGTGAACACCAAAAGGAATAA,GCTTCCTCTGACGACAAGTCCGCTCCCACTTATAGTGTCCTGAGTGATTATTTATTTTTATGTGAACACCAAAAGGAATAA	NA	NA	0.0	0	0,0,40,4	1	1	1	1.30023578474	0	2	GCTTCCTCTGACGACAAGTCCGCTCCCACTTATAGTGTCCTGAGTGATTATTTATTTTTATGTGAACACCAAAAGGAATAA,GCTTCCTCTGACGACAAGTCCGCTCCCACTTATAGTGTCCTGAGTGATTATTTATTTTTATGTGAACACCAAAAGGAATAA	NA	NA	0.0	0	NA	NA	0,0,15,7	1	1	1	5.44781596645	0	2	GCTTCCTCTGACGACAAGTCCGCTCCCACTTATAGTGTCCTGAGTGATTATTTATTTTTATGTGAACACCAAAAGGAATAA,GCTTCCTCTGACGACAAGTCCGCTCCCACTTATAGTGTCCTGAGTGATTATTTATTTTTATGTGAACACCAAAAGGAATAA	NA	NA	0.0	0	NA	NA	0,0,8,1	1	0	1	0.739384716028	0
chr1_ref_v2	199072	0	T,TCACTTACCATATCAACCATTATGTTCAGTTAACTCACCTTTAAAGTACTGTGCACAACACCCTATTTCCATCTGATCGGTCGCTTTATCTGG	1	0	0,0,15,62	1	1	1	2	TCACTTACCATATCAACCATTATGTTCAGTTAACTCACCTTTAAAGTACTGTGCACAACACCCTATTTCCATCTGATCGGTCGCTTTATCTGG,TCACTTACCATATCAACCATTATGTTCAGTTAACTCACCTTTAAAGTACTGTGCACAACACCCTATTTCCATCTGATCGGTCGCTTTATCTGG	NA	NA	0.0	0	0,1,19,86	1	1	1	0.350589307561	0	2	TCACTTACCATATCAACCATTATGTTCAGTTAACTCACCTTTAAAGTACTGTGCACAACACCCTATTTCCATCTGATCGGTCGCTTTATCTGG,TCACTTACCATATCAACCATTATGTTCAGTTAACTCACCTTTAAAGTACTGTGCACAACACCCTATTTCCATCTGATCGGTCGCTTTATCTGG	NA	NA	0.00947874395454	0	NA	NA	0,0,19,54	1	1	1	0.996890565513	0	2	TCACTTACCATATCAACCATTATGTTCAGTTAACTCACCTTTAAAGTACTGTGCACAACACCCTATTTCCATCTGATCGGTCGCTTTATCTGG,TCACTTACCATATCAACCATTATGTTCAGTTAACTCACCTTTAAAGTACTGTGCACAACACCCTATTTCCATCTGATCGGTCGCTTTATCTGG	NA	NA	0.0	0	NA	NA	0,0,2,65	1	1	1	4.6108613096	0
chr1_ref_v2	199375	0	C,T	0	0	147,112,0,0	1	1	1	2	C,C	NA	NA	0.0	0	184,114,0,0	1	1	1	1.37334179736	0	2	C,C	NA	NA	0.0	0	NA	NA	76,55,77,53	1	1	1	337.560509498	1	2	C,T	NA	NA	0.00766287274557	0	NA	NA	120,69,0,0	1	1	1	1.51670155466	0
chr1_ref_v2	200701	1	T,C	0	0	1,14,0,10	1	1	1	2	NA	NA	NA	NA	0	3,7,1,19	1	1	1	2.24204370191	0	2	NA	NA	NA	NA	0	NA	NA	4,12,0,15	1	1	1	1.49759788942	0	2	NA	NA	NA	NA	0	NA	NA	4,7,1,5	1	0	1	2.47537237265	0
chr1_ref_v2	200706	1	C,A	0	0	0,1,0,10	1	0	1	2	NA	NA	NA	NA	0	0,3,1,19	1	1	1	0.460186457995	0	2	NA	NA	NA	NA	0	NA	NA	0,3,0,15	1	0	1	0.659088705407	0	2	NA	NA	NA	NA	0	NA	NA	0,2,1,5	1	0	1	0.864004555799	0
chr1_ref_v2	200708	1	G,GATTTGAC	0	0	0,1,0,10	1	0	1	2	NA	NA	NA	NA	0	0,2,1,19	1	1	1	0.22028507033	0	2	NA	NA	NA	NA	0	NA	NA	0,2,0,15	1	0	1	0.331959404018	0	2	NA	NA	NA	NA	0	NA	NA	0,1,1,5	1	0	1	0.383517018435	0
chr1_ref_v2	201777	1	C,T	1	0	0,0,0,0	0	0	1	2	NA	NA	NA	NA	0	0,0,0,0	0	0	1	0.0	0	2	NA	NA	NA	NA	0	NA	NA	0,0,0,0	0	0	1	0.0	0	2	NA	NA	NA	NA	0	NA	NA	0,0,2,0	0	0	1	0.0	0
chr1_ref_v2	201849	1	A,G	0	0	1,0,0,0	0	0	1	2	NA	NA	NA	NA	0	2,0,0,0	0	0	1	0.0	0	2	NA	NA	NA	NA	0	NA	NA	0,0,0,0	0	0	1	0.0	0	2	NA	NA	NA	NA	0	NA	NA	2,0,2,0	1	0	1	0.0	0
chr1_ref_v2	201852	1	C,T	0	0	1,0,0,0	0	0	1	2	NA	NA	NA	NA	0	2,0,0,0	0	0	1	0.0	0	2	NA	NA	NA	NA	0	NA	NA	0,0,0,0	0	0	1	0.0	0	2	NA	NA	NA	NA	0	NA	NA	2,0,2,0	1	0	1	0.0	0
chr1_ref_v2	201984	1	A,G	0	0	0,0,0,0	0	0	1	2	NA	NA	NA	NA	0	0,0,0,0	0	0	1	0.0	0	2	NA	NA	NA	NA	0	NA	NA	0,0,0,0	0	0	1	0.0	0	2	NA	NA	NA	NA	0	NA	NA	0,0,0,2	0	0	1	0.0	0
chr1_ref_v2	202003	1	A,G	1	0	0,0,0,0	0	0	1	2	NA	NA	NA	NA	0	0,0,0,0	0	0	1	0.0	0	2	NA	NA	NA	NA	0	NA	NA	0,0,0,0	0	0	1	0.0	0	2	NA	NA	NA	NA	0	NA	NA	0,0,0,1	0	0	1	0.0	0
chr1_ref_v2	202455	1	C,A	1	0	0,0,0,0	0	0	1	2	NA	NA	NA	NA	0	0,0,0,0	0	0	1	0.0	0	2	NA	NA	NA	NA	0	NA	NA	0,0,0,0	0	0	1	0.0	0	2	NA	NA	NA	NA	0	NA	NA	0,0,0,1	0	0	1	0.0	0
chr1_ref_v2	202485	1	T,C	0	0	0,0,0,0	0	0	1	2	NA	NA	NA	NA	0	0,0,0,0	0	0	1	0.0	0	2	NA	NA	NA	NA	0	NA	NA	0,0,0,0	0	0	1	0.0	0	2	NA	NA	NA	NA	0	NA	NA	0,0,0,1	0	0	1	0.0	0
chr1_ref_v2	202888	1	T,TTCATTTCTTCCTCTG	1	0	0,0,0,16	0	0	1	2	NA	NA	NA	NA	0	0,1,0,23	1	1	1	0.0	0	2	NA	NA	NA	NA	0	NA	NA	0,0,0,18	0	0	1	0.0	0	2	NA	NA	NA	NA	0	NA	NA	0,0,0,20	0	1	1	0.0	0
chr1_ref_v2	203160	1	G,A	1	0	0,0,3,0	0	0	1	2	NA	NA	NA	NA	0	0,0,4,0	0	0	1	0.0	0	2	NA	NA	NA	NA	0	NA	NA	0,0,3,0	0	0	1	0.0	0	2	NA	NA	NA	NA	0	NA	NA	0,0,0,0	0	0	1	0.0	0
chr1_ref_v2	203426	1	A,C	1	0	0,0,0,4	0	0	1	2	NA	NA	NA	NA	0	0,0,0,0	0	0	1	0.0	0	2	NA	NA	NA	NA	0	NA	NA	0,0,0,2	0	0	1	0.0	0	2	NA	NA	NA	NA	0	NA	NA	0,0,0,0	0	0	1	0.0	0
chr1_ref_v2	203429	1	A,G	1	0	0,0,0,4	0	0	1	2	NA	NA	NA	NA	0	0,0,0,0	0	0	1	0.0	0	2	NA	NA	NA	NA	0	NA	NA	0,0,0,1	0	0	1	0.0	0	2	NA	NA	NA	NA	0	NA	NA	0,0,0,0	0	0	1	0.0	0
chr1_ref_v2	203470	1	G,A	0	0	0,0,0,0	0	0	1	2	NA	NA	NA	NA	0	0,0,1,0	0	0	1	0.0	0	2	NA	NA	NA	NA	0	NA	NA	0,0,2,0	0	0	1	0.0	0	2	NA	NA	NA	NA	0	NA	NA	0,0,0,1	0	0	1	0.0	0
chr1_ref_v2	203480	1	A,T	1	0	0,0,0,0	0	0	1	2	NA	NA	NA	NA	0	0,0,2,0	0	0	1	0.0	0	2	NA	NA	NA	NA	0	NA	NA	0,0,2,0	0	0	1	0.0	0	2	NA	NA	NA	NA	0	NA	NA	0,0,0,1	0	0	1	0.0	0
chr1_ref_v2	203600	1	G,A	0	0	0,0,1,0	0	0	1	2	NA	NA	NA	NA	0	0,0,3,0	0	0	1	0.0	0	2	NA	NA	NA	NA	0	NA	NA	0,0,5,0	0	0	1	0.0	0	2	NA	NA	NA	NA	0	NA	NA	0,0,3,0	0	0	1	0.0	0
chr1_ref_v2	203924	1	C,T	1	0	0,0,0,1	0	0	1	2	NA	NA	NA	NA	0	0,0,0,2	0	0	1	0.0	0	2	NA	NA	NA	NA	0	NA	NA	0,0,0,0	0	0	1	0.0	0	2	NA	NA	NA	NA	0	NA	NA	0,0,0,0	0	0	1	0.0	0
chr1_ref_v2	206483	0	A,T	1	0	0,0,4,0	0	0	1	2	NA	NA	NA	NA	0	0,0,1,1	1	0	1	0.0	0	2	NA	NA	NA	NA	0	NA	NA	0,0,3,1	1	0	1	0.0	0	2	NA	NA	NA	NA	0	NA	NA	0,0,4,0	0	0	1	0.0	0
chr1_ref_v2	206517	0	T,C	0	0	0,0,2,0	0	0	1	2	NA	NA	NA	NA	0	0,0,0,0	0	0	1	0.0	0	2	NA	NA	NA	NA	0	NA	NA	0,0,1,1	1	0	1	0.0	0	2	NA	NA	NA	NA	0	NA	NA	0,0,1,0	0	0	1	0.0	0
chr1_ref_v2	206539	0	A,T	0	0	0,0,1,0	0	0	1	2	NA	NA	NA	NA	0	0,0,0,0	0	0	1	0.0	0	2	NA	NA	NA	NA	0	NA	NA	0,0,0,1	0	0	1	0.0	0	2	NA	NA	NA	NA	0	NA	NA	0,0,0,0	0	0	1	0.0	0
chr1_ref_v2	206944	0	A,C	0	0	0,1,0,0	0	0	1	2	NA	NA	NA	NA	0	0,1,0,1	1	0	1	0.0	0	2	NA	NA	NA	NA	0	NA	NA	0,0,0,0	0	0	1	0.0	0	2	NA	NA	NA	NA	0	NA	NA	0,6,0,0	0	0	1	0.0	0
chr1_ref_v2	206952	0	C,A	0	0	0,0,0,0	0	0	1	2	NA	NA	NA	NA	0	0,0,0,1	0	0	1	0.0	0	2	NA	NA	NA	NA	0	NA	NA	0,0,0,0	0	0	1	0.0	0	2	NA	NA	NA	NA	0	NA	NA	0,4,0,0	0	0	1	0.0	0
chr1_ref_v2	206956	0	G,C	0	0	0,0,0,0	0	0	1	2	NA	NA	NA	NA	0	0,0,0,1	0	0	1	0.0	0	2	NA	NA	NA	NA	0	NA	NA	0,0,0,0	0	0	1	0.0	0	2	NA	NA	NA	NA	0	NA	NA	0,2,0,0	0	0	1	0.0	0
chr1_ref_v2	207171	0	T,C	0	0	0,0,0,0	0	0	1	2	NA	NA	NA	NA	0	0,0,0,0	0	0	1	0.0	0	2	NA	NA	NA	NA	0	NA	NA	0,0,0,1	0	0	1	0.0	0	2	NA	NA	NA	NA	0	NA	NA	0,0,0,0	0	0	1	0.0	0
chr1_ref_v2	207175	0	A,G	0	0	0,0,0,0	0	0	1	2	NA	NA	NA	NA	0	0,0,0,0	0	0	1	0.0	0	2	NA	NA	NA	NA	0	NA	NA	0,0,0,1	0	0	1	0.0	0	2	NA	NA	NA	NA	0	NA	NA	0,0,0,0	0	0	1	0.0	0
chr1_ref_v2	207184	0	A,G	0	0	0,0,0,0	0	0	1	2	NA	NA	NA	NA	0	0,0,0,0	0	0	1	0.0	0	2	NA	NA	NA	NA	0	NA	NA	0,0,0,1	0	0	1	0.0	0	2	NA	NA	NA	NA	0	NA	NA	0,0,0,0	0	0	1	0.0	0
chr1_ref_v2	211045	0	C,T	1	0	0,0,0,0	0	0	1	2	NA	NA	NA	NA	0	0,0,0,0	0	0	1	0.0	0	2	NA	NA	NA	NA	0	NA	NA	0,0,1,0	0	0	1	0.0	0	2	NA	NA	NA	NA	0	NA	NA	0,0,0,0	0	0	1	0.0	0
chr1_ref_v2	211046	0	C,T	0	0	0,0,0,0	0	0	1	2	NA	NA	NA	NA	0	0,0,0,0	0	0	1	0.0	0	2	NA	NA	NA	NA	0	NA	NA	0,0,1,0	0	0	1	0.0	0	2	NA	NA	NA	NA	0	NA	NA	0,0,0,0	0	0	1	0.0	0
chr1_ref_v2	215056	0	C,T	0	0	0,0,1,0	0	0	1	2	NA	NA	NA	NA	0	0,0,1,0	0	0	1	0.0	0	2	NA	NA	NA	NA	0	NA	NA	0,0,0,0	0	0	1	0.0	0	2	NA	NA	NA	NA	0	NA	NA	0,0,2,0	0	0	1	0.0	0
chr1_ref_v2	215060	0	G,A	0	0	0,0,2,0	0	0	1	2	NA	NA	NA	NA	0	0,0,1,0	0	0	1	0.0	0	2	NA	NA	NA	NA	0	NA	NA	0,0,0,0	0	0	1	0.0	0	2	NA	NA	NA	NA	0	NA	NA	0,0,2,0	0	0	1	0.0	0
chr1_ref_v2	215063	0	C,T	0	0	0,0,2,0	0	0	1	2	NA	NA	NA	NA	0	0,0,1,0	0	0	1	0.0	0	2	NA	NA	NA	NA	0	NA	NA	0,0,0,0	0	0	1	0.0	0	2	NA	NA	NA	NA	0	NA	NA	0,0,1,0	0	0	1	0.0	0
chr1_ref_v2	219115	0	CTTTTTTTTTTTTTTTTTT,C	1	1	0,11,0,26	1	1	1	2	CTTTTTTTTTTTTTTTTTT,C	C,C	0.5	0.287682072452	0	0,1,0,51	1	1	1	7.3022492948	0	2	C,C	NA	NA	0.0	0	NA	NA	0,7,0,18	1	1	1	0.280907185769	0	2	C,C	CTTTTTTTTTTTTTTTTTT,C	0.5	0.260105304682	0	NA	NA	0,15,1,16	1	1	1	1.60609157232	0
chr1_ref_v2	219138	0	T,C	1	0	0,19,0,28	1	1	1	2	T,C	C,C	0.125	0.120249128152	0	0,16,0,54	1	1	1	2.95839125704	0	2	C,C	T,C	0.5	0.0755075525081	0	NA	NA	0,14,0,19	1	1	1	0.325270931353	0	2	T,C	C,C	0.125	0.112810069811	0	NA	NA	0,28,1,16	1	1	1	2.75544934462	0
chr1_ref_v2	222853	0	A,ACC	1	0	0,0,0,1	0	0	1	2	NA	NA	NA	NA	0	0,0,0,0	0	0	1	0.0	0	2	NA	NA	NA	NA	0	NA	NA	0,0,0,0	0	0	1	0.0	0	2	NA	NA	NA	NA	0	NA	NA	0,0,0,0	0	0	1	0.0	0
chr1_ref_v2	223071	0	A,AT	1	0	0,0,0,0	0	0	1	2	NA	NA	NA	NA	0	0,0,0,1	0	0	1	0.0	0	2	NA	NA	NA	NA	0	NA	NA	0,0,0,0	0	0	1	0.0	0	2	NA	NA	NA	NA	0	NA	NA	0,0,0,0	0	0	1	0.0	0
chr1_ref_v2	223072	0	A,AAAAG	1	0	0,0,0,0	0	0	1	2	NA	NA	NA	NA	0	0,0,0,1	0	0	1	0.0	0	2	NA	NA	NA	NA	0	NA	NA	0,0,0,0	0	0	1	0.0	0	2	NA	NA	NA	NA	0	NA	NA	0,0,0,0	0	0	1	0.0	0
chr1_ref_v2	224261	0	G,GCCACCA	0	0	0,0,0,1	0	0	1	2	NA	NA	NA	NA	0	0,0,0,0	0	0	1	0.0	0	2	NA	NA	NA	NA	0	NA	NA	0,0,0,0	0	0	1	0.0	0	2	NA	NA	NA	NA	0	NA	NA	0,0,0,0	0	0	1	0.0	0
chr1_ref_v2	224262	0	G,GA	0	0	0,0,0,1	0	0	1	2	NA	NA	NA	NA	0	0,0,0,0	0	0	1	0.0	0	2	NA	NA	NA	NA	0	NA	NA	0,0,0,0	0	0	1	0.0	0	2	NA	NA	NA	NA	0	NA	NA	0,0,0,0	0	0	1	0.0	0
chr1_ref_v2	224271	0	G,T	0	0	0,0,0,1	0	0	1	2	NA	NA	NA	NA	0	0,0,0,0	0	0	1	0.0	0	2	NA	NA	NA	NA	0	NA	NA	0,0,0,0	0	0	1	0.0	0	2	NA	NA	NA	NA	0	NA	NA	0,0,0,0	0	0	1	0.0	0
chr2_ref_v2	6059	1	A,C	0	0	73,37,0,29	1	1	1	2	NA	NA	NA	NA	0	112,55,0,18	1	1	1	2.32555605576	0	2	NA	NA	NA	NA	0	NA	NA	59,37,0,20	1	1	1	0.943092785376	0	2	NA	NA	NA	NA	0	NA	NA	70,25,0,21	1	1	0	1.27428287907	0
chr2_ref_v2	6338	1	C,T	1	0	41,45,0,0	1	1	1	2	NA	NA	NA	NA	0	70,67,0,0	1	1	1	0.634274561517	0	2	NA	NA	NA	NA	0	NA	NA	30,34,0,0	1	1	1	0.374602041676	0	2	NA	NA	NA	NA	0	NA	NA	42,45,1,13	1	1	0	9.84247441074	0
chr2_ref_v2	7024	0	G,A	0	0	74,77,0,10	1	1	1	2	G,G	G,A	0.125	0.0894936230217	0	101,99,0,13	1	1	1	0.474962336458	0	2	G,G	G,A	0.125	0.0519176081218	0	NA	NA	59,69,3,18	1	1	1	2.70110422555	0	2	G,G	G,A	0.25	0.138402322859	0	NA	NA	65,100,1,4	1	1	0	2.72279041101	0
chr2_ref_v2	7509	0	C,CA	1	0	0,0,1,0	0	0	1	2	NA	NA	NA	NA	0	0,0,1,0	0	0	1	0.0	0	2	NA	NA	NA	NA	0	NA	NA	0,0,1,0	0	0	1	0.0	0	2	NA	NA	NA	NA	0	NA	NA	0,0,1,0	0	0	1	0.0	0
chr2_ref_v2	7510	0	G,A	1	0	0,0,1,0	0	0	1	2	NA	NA	NA	NA	0	0,0,1,0	0	0	1	0.0	0	2	NA	NA	NA	NA	0	NA	NA	0,0,1,0	0	0	1	0.0	0	2	NA	NA	NA	NA	0	NA	NA	0,0,1,0	0	0	1	0.0	0
chr2_ref_v2	9020	1	GAAAAAAA,G,GA,GAAA,GAAAAA	1	1	10,19,0,0,0,0,4,2,3,4	1	1	0	2	NA	NA	NA	NA	0	4,3,24,31,2,1,5,17,0,0	1	1	0	35.5693930988	1	2	NA	NA	NA	NA	0	NA	NA	19,20,0,0,0,0,1,2,2,3	1	1	0	2.09125370992	0	2	NA	NA	NA	NA	0	NA	NA	11,5,8,5,17,14,1,1,3,4	1	1	0	16.7185948455	1
chr2_ref_v2	9357	1	A,G	0	0	105,10,0,0	1	1	0	2	NA	NA	NA	NA	0	70,10,69,2	1	1	0	99.5454886454	0	2	NA	NA	NA	NA	0	NA	NA	109,17,0,0	1	1	0	1.3682521042	0	2	NA	NA	NA	NA	0	NA	NA	63,62,0,0	1	1	0	33.3786715152	0
chr2_ref_v2	11437	0	A,G	0	0	101,94,0,1	1	1	0	2	A,A	NA	NA	0.00511510066677	0	149,151,0,0	1	1	0	0.694920910084	0	2	A,A	NA	NA	0.0	0	NA	NA	57,58,46,50	1	1	0	320.118411749	1	2	A,G	A,A	0.125	0.0707304913855	0	g.11437A>G	0	95,91,0,0	1	1	0	0.451335712618	0
chr2_ref_v2	12080	0	CT,C	1	1	97,92,0,0	1	1	0	2	CT,CT	NA	NA	0.000641363431712	0	137,113,0,0	1	1	0	0.833856711846	0	2	CT,CT	NA	NA	0.00164550530687	0	NA	NA	89,100,0,1	1	1	0	0.835041922787	0	2	CT,CT	NA	NA	0.00352648395701	0	NA	NA	48,33,37,44	1	1	0	317.160246191	1
chr2_ref_v2	12131	0	T,C	0	0	109,82,1,0	1	1	0	2	T,T	NA	NA	0.00522194398115	0	68,59,60,57	1	1	0	326.309264866	1	2	T,C	NA	NA	0.0820131516608	0	g.12131T>C	0	96,95,0,0	1	1	0	1.57014553784	0	2	T,T	NA	NA	0.0	0	NA	NA	83,76,0,0	1	1	0	0.970804190681	0
chr2_ref_v2	13222	0	A,G	0	0	116,134,0,0	1	1	0	2	A,A	NA	NA	0.0	0	145,147,0,0	1	1	0	0.849122537567	0	2	A,A	NA	NA	0.0	0	NA	NA	112,80,0,0	1	1	0	3.49302693283	0	2	A,A	NA	NA	0.0	0	NA	NA	37,52,44,51	1	1	0	323.220033605	1
chr2_ref_v2	13818	0	A,G	0	0	85,106,0,0	1	1	0	2	A,A	NA	NA	0.0	0	141,151,0,0	1	1	0	0.981327937083	0	2	A,A	NA	NA	0.0	0	NA	NA	96,126,0,0	1	1	0	0.455633836514	0	2	A,A	NA	NA	0.0	0	NA	NA	55,47,39,57	1	1	0	321.437997758	1
chr2_ref_v2	15942	0	C,T	0	0	62,93,0,1	1	1	0	2	C,C	NA	NA	0.00643089033029	0	145,127,0,0	1	1	0	5.57964038479	0	2	C,C	NA	NA	0.0	0	NA	NA	83,77,10,10	1	1	0	9.75889382153	1	2	C,C	C,T	0.25	0.133531392625	1	NA	NA	70,81,0,0	1	1	0	1.26702829353	0
chr2_ref_v2	16923	0	T,A	0	0	120,114,0,0	1	1	0	2	T,T	NA	NA	0.0	0	157,158,0,0	1	1	0	0.51077302864	0	2	T,T	NA	NA	0.0	0	NA	NA	49,52,58,51	1	1	0	327.185969619	1	2	T,A	NA	NA	0.0762273653879	0	g.16923T>A	0	115,81,0,0	1	1	0	1.7237241383	0
chr2_ref_v2	18863	0	A,G	0	0	100,105,0,0	1	1	0	2	A,A	NA	NA	0.0	0	95,64,64,61	1	1	0	328.407542911	1	2	A,G	A,A	0.125	0.010723963363	0	g.18863A>G	0	135,109,0,0	1	1	0	1.67738311799	0	2	A,A	NA	NA	0.0	0	NA	NA	100,96,0,0	1	1	0	0.554049410053	0
chr2_ref_v2	18883	0	G,A	0	0	94,107,0,0	1	1	0	2	G,G	NA	NA	0.0	0	163,122,0,0	1	1	0	3.74780749088	0	2	G,G	NA	NA	0.0	0	NA	NA	132,114,0,0	1	1	0	1.80708304876	0	2	G,G	NA	NA	0.0	0	NA	NA	49,62,62,44	1	1	0	324.736291453	1
chr2_ref_v2	19054	0	T,G	0	0	48,116,30,0	1	1	0	2	T,T	T,G	0.25	0.280030925716	0	45,175,26,0	1	1	0	3.9806832732	0	2	T,T	T,G	0.25	0.151880531293	0	NA	NA	29,147,20,1	1	1	0	5.30255312762	0	2	T,T	T,G	0.25	0.180051408259	0	NA	NA	27,120,16,0	1	1	0	4.01049057851	0
chr2_ref_v2	24051	0	GT,G	1	1	29,22,24,26	1	1	0	2	GT,G	GT,GT	0.125	0.0712170467877	0	37,32,52,47	1	1	0	1.797844788	0	2	GT,G	GT,GT	0.125	0.0535416030739	0	NA	NA	22,33,36,34	1	1	0	1.11082004309	0	2	GT,G	GT,GT	0.125	0.0502521525819	0	NA	NA	37,27,45,33	1	1	0	1.72330513323	0
chr2_ref_v2	24928	0	TA,T	1	1	95,69,0,0	1	1	0	2	TA,TA	NA	NA	0.000641363431712	0	142,112,0,0	1	1	0	0.570475412682	0	2	TA,TA	NA	NA	0.00164550530687	0	NA	NA	96,93,0,0	1	1	0	1.59522217306	0	2	TA,TA	NA	NA	0.00175057314383	0	NA	NA	51,32,35,38	1	1	0	314.311163342	1
chr2_ref_v2	25794	0	C,T	0	0	115,105,0,0	1	1	0	2	C,C	NA	NA	0.0	0	152,121,0,1	1	1	0	0.814931548696	0	2	C,C	NA	NA	0.00365631120311	0	NA	NA	63,47,51,50	1	1	0	322.917701805	1	2	C,T	NA	NA	0.0853598489512	0	g.25794C>T	0	98,105,0,0	1	1	0	0.860764361069	0
chr2_ref_v2	27318	0	G,A	0	0	89,111,0,0	1	1	0	2	G,G	NA	NA	0.0	0	103,163,0,0	1	1	0	1.52325358771	0	2	G,G	NA	NA	0.0	0	NA	NA	41,71,49,47	1	1	0	320.375251876	1	2	G,A	G,G	0.125	0.0971637484536	0	g.27318G>A	0	91,117,0,0	1	1	0	0.413544954965	0
chr2_ref_v2	28437	0	AT,A	1	1	106,63,4,0	1	1	0	2	AT,AT	NA	NA	0.650128211961	0	124,113,1,1	1	1	0	3.5853936942	0	2	AT,AT	NA	NA	2.91206609403	0	NA	NA	26,37,67,47	1	1	0	319.734139997	1	2	AT,A	A,A	0.25	0.0324525851935	0	g.28438delT	0	78,72,1,1	1	1	0	2.55343665902	0
chr2_ref_v2	28693	0	CT,C,CTT	1	1	19,26,11,5,0,3	1	1	0	2	CT,CT	NA	NA	0.126047110903	0	10,3,40,37,23,25	1	1	0	24.2530644379	1	2	C,CTT	C,C	0.125	1.29351182412	0	g.28694delT,g.28693_28694insT	0,0	3,4,37,49,0,0	1	1	0	33.0964272272	1	2	C,C	CT,C	0.125	0.0629730959279	0	g.28694delT,g.28694delT	0,1	15,13,28,39,3,2	1	1	0	18.3092538487	1
chr2_ref_v2	28772	0	G,A	0	0	45,117,0,0	1	1	0	2	G,G	NA	NA	0.0	0	51,78,47,68	1	1	0	324.796927272	1	2	G,A	NA	NA	0.114880275998	0	g.28772G>A	0	58,117,0,0	1	1	0	1.1900184073	0	2	G,G	NA	NA	0.0	0	NA	NA	73,94,0,0	1	1	0	5.48803827239	0
chr2_ref_v2	28914	0	G,A	0	0	77,63,0,0	1	1	0	2	G,G	NA	NA	0.0	0	43,71,53,66	1	1	0	324.505170433	1	2	G,A	NA	NA	0.042925044717	0	g.28914G>A	0	81,81,0,0	1	1	0	0.953526260769	0	2	G,G	NA	NA	0.0	0	NA	NA	72,93,0,0	1	1	0	2.78964347334	0
chr2_ref_v2	29016	0	C,A	0	0	91,132,0,0	1	1	0	2	C,C	NA	NA	0.0	0	136,143,0,2	1	1	0	2.33599519007	0	2	C,C	NA	NA	0.412607995621	0	NA	NA	94,101,0,0	1	1	0	1.73569300917	0	2	C,C	NA	NA	0.0	0	NA	NA	48,49,43,47	1	1	0	320.071229515	1
chr2_ref_v2	35483	1	C,T	1	0	0,0,90,0	0	1	1	2	NA	NA	NA	NA	0	0,0,129,0	0	1	1	0.0	0	2	NA	NA	NA	NA	0	NA	NA	0,0,73,0	0	1	1	0.0	0	2	NA	NA	NA	NA	0	NA	NA	0,0,123,0	0	1	0	0.0	0
chr2_ref_v2	36068	1	C,T	0	0	80,8,0,0	1	1	0	2	NA	NA	NA	NA	0	111,11,0,0	1	1	1	0.353407330141	0	2	NA	NA	NA	NA	0	NA	NA	34,7,28,3	1	1	1	35.9808310119	1	2	NA	NA	NA	NA	0	NA	NA	108,63,0,0	1	1	0	22.8516537067	0
chr2_ref_v2	38247	0	A,C	0	0	100,30,0,20	1	1	0	2	A,A	A,C	0.25	0.122898136323	0	136,31,0,19	1	1	0	1.46865879224	0	2	A,A	A,C	0.25	0.176351389807	0	NA	NA	102,19,0,22	1	1	0	0.918656630986	0	2	A,A	A,C	0.25	0.285613819388	0	NA	NA	90,10,0,13	1	1	0	2.99425981069	0
chr2_ref_v2	38506	0	G,A	1	0	110,111,0,0	1	1	0	2	G,G	NA	NA	0.0	0	164,131,0,0	1	1	0	1.62737997824	0	2	G,G	NA	NA	0.0	0	NA	NA	136,116,0,0	1	1	0	1.00734715239	0	2	G,G	NA	NA	0.0	0	NA	NA	45,56,55,42	1	1	0	322.594195719	1
chr2_ref_v2	38755	0	T,TA	1	1	52,90,3,1	1	1	0	2	T,T	NA	NA	0.420875384053	0	78,79,31,28	1	1	0	31.7871675769	1	2	T,TA	T,T	0.25	0.0239615743854	0	g.38755_38756insA	0	70,87,0,1	1	1	0	1.91604090037	0	2	T,T	NA	NA	1.22121735366	0	NA	NA	66,86,1,0	1	1	0	1.5217862231	0
chr2_ref_v2	38966	0	GTTT,G,GTT	1	1	1,1,0,0,60,39	1	1	0	2	GTT,GTT	NA	NA	0.282860619593	0	0,1,0,0,93,77	1	1	0	1.31207906842	0	2	GTT,GTT	NA	NA	1.04476025704	0	NA	NA	3,2,1,0,72,37	1	1	0	1.10009719106	0	2	GTT,GTT	NA	NA	0.232469938945	0	NA	NA	3,1,44,29,31,31	1	1	0	61.1964262423	1
chr2_ref_v2	39364	0	G,A	0	0	113,90,0,0	1	1	0	2	G,G	NA	NA	0.0	0	134,119,0,0	1	1	0	0.684287144429	0	2	G,G	NA	NA	0.0	0	NA	NA	123,107,0,0	1	1	0	0.576487832781	0	2	G,G	NA	NA	0.0	0	NA	NA	38,50,46,49	1	1	0	321.347703628	1
chr2_ref_v2	40588	0	CATAT,C,CAT,CATATAT	1	1	16,21,1,0,1,6,3,4	1	1	0	2	CATAT,CATAT	CATAT,CATATAT	0.25	0.389809232664	0	22,18,5,2,27,31,1,4	1	1	0	22.5387266513	1	2	CATAT,CAT	CATAT,CATAT	0.25	0.635712679718	0	g.40589_40590delAT	0	3,10,15,14,2,0,12,7	1	1	0	17.8800352098	1	2	C,CATATAT	CATAT,C	0.25	0.24896474147	0	g.40589_40592delATAT,g.40588_40589insAT	0,0	28,22,5,2,36,19,2,6	1	1	0	31.8788517916	1
chr2_ref_v2	41058	0	C,T	0	0	58,52,60,64	1	1	0	2	C,T	NA	NA	0.119801199813	0	72,66,76,101	1	1	0	1.44588734712	0	2	C,T	T,T	0.125	0.00241838086428	0	NA	NA	54,53,46,64	1	1	0	0.687879990135	0	2	C,T	NA	NA	0.0276515313305	0	NA	NA	39,37,49,56	1	1	0	0.917919012141	0
chr2_ref_v2	41401	0	C,A	0	0	115,98,0,0	1	1	0	2	C,C	NA	NA	0.0	0	154,132,0,3	1	1	0	0.854011702745	0	2	C,C	NA	NA	0.703582057853	0	NA	NA	52,39,48,45	1	1	0	320.937046791	1	2	C,A	NA	NA	0.0217399866364	0	g.41401C>A	0	107,69,0,0	1	1	0	1.44460297151	0
chr2_ref_v2	41777	0	G,T	0	0	119,122,0,0	1	1	0	2	G,G	NA	NA	0.0	0	70,93,76,82	1	1	0	346.215020483	1	2	G,T	NA	NA	0.0311551677798	0	g.41777G>T	0	101,148,0,1	1	1	0	2.51207471025	0	2	G,G	NA	NA	0.00400802139754	0	NA	NA	95,108,0,0	1	1	0	0.608726553104	0
chr2_ref_v2	42144	0	A,G	1	0	139,159,0,0	1	1	0	2	A,A	NA	NA	0.0	0	83,108,77,99	1	1	0	361.195777563	1	2	A,G	NA	NA	0.0817894330085	0	g.42144A>G	0	110,146,0,0	1	1	0	0.89555338066	0	2	A,A	NA	NA	0.0	0	NA	NA	98,111,0,1	1	1	0	0.395954809328	0
chr2_ref_v2	43024	0	T,A	0	0	85,120,0,0	1	1	0	2	T,T	NA	NA	0.0	0	142,172,0,1	1	1	0	0.983045672666	0	2	T,T	NA	NA	0.00317965291738	0	NA	NA	96,115,0,0	1	1	0	0.894541482154	0	2	T,T	NA	NA	0.0	0	NA	NA	54,46,55,68	1	1	0	331.748185802	1
chr2_ref_v2	43083	0	C,T	0	0	66,75,0,0	1	1	0	2	C,C	NA	NA	0.0	0	104,81,0,0	1	1	0	2.27770781256	0	2	C,C	NA	NA	0.0	0	NA	NA	87,53,0,0	1	1	0	3.99496028737	0	2	C,C	NA	NA	0.0	0	NA	NA	35,33,40,32	1	1	0	314.102868232	1
chr2_ref_v2	43849	0	C,T	1	0	105,111,0,0	1	1	0	2	C,C	NA	NA	0.0	0	136,159,0,0	1	1	0	0.685043289755	0	2	C,C	NA	NA	0.0	0	NA	NA	122,123,0,0	1	1	0	0.4562593687	0	2	C,C	NA	NA	0.0	0	NA	NA	42,43,55,48	1	1	0	325.017544901	1
chr2_ref_v2	44112	0	C,T	0	0	79,127,0,0	1	1	0	2	C,C	NA	NA	0.0	0	139,133,0,0	1	1	0	5.16085445762	0	2	C,C	NA	NA	0.0	0	NA	NA	51,51,37,65	1	1	0	325.568164903	1	2	C,T	NA	NA	0.0	0	g.44112C>T	0	82,111,0,0	1	1	0	0.887199163792	0
chr2_ref_v2	44378	0	CT,C	1	1	94,98,0,0	1	1	0	2	CT,CT	NA	NA	0.000229718786598	0	78,52,72,68	1	1	0	335.435778668	1	2	CT,C	NA	NA	0.0733852001639	0	g.44379delT	0	84,87,0,0	1	1	0	0.390266089827	0	2	CT,CT	NA	NA	0.000514601953731	0	NA	NA	79,93,0,0	1	1	0	0.6371847419	0
chr2_ref_v2	44568	0	G,A	1	0	99,99,0,0	1	1	0	2	G,G	NA	NA	0.0	0	133,130,0,1	1	1	0	0.38931949133	0	2	G,G	NA	NA	0.00379507096855	0	NA	NA	59,49,68,37	1	1	0	326.380329286	1	2	G,A	NA	NA	0.0281708769667	0	g.44568G>A	0	85,82,0,0	1	1	0	0.413367546146	0
chr2_ref_v2	45239	0	G,GA	1	1	47,74,0,3	1	1	0	2	G,G	NA	NA	0.213540765268	0	60,91,1,1	1	1	0	0.503833194219	0	2	G,G	NA	NA	0.926241656806	0	NA	NA	22,41,18,32	1	1	0	32.1568399226	1	2	G,GA	NA	NA	0.0781729746416	0	g.45239_45240insA	0	68,73,1,1	1	1	0	1.99002191011	0
chr2_ref_v2	45954	0	ATTT,A,AT,ATTTT	1	1	8,19,0,0,0,0,0,11	1	1	0	2	ATTT,ATTTT	ATTT,ATTT	0.25	0.076868286228	0	8,0,10,6,21,66,0,0	1	1	0	316.495058083	1	2	AT,AT	ATTT,AT	0.125	1.60072740287	0	g.45955_45956delTT,g.45954_45957TTT>	-1,-1	2,16,14,23,2,3,0,1	1	1	0	23.6613509488	1	2	ATTT,A	A,AT	0.25	0.580559361545	0	g.45954_45958TTTT>	0	16,20,0,0,0,0,0,17	1	1	0	1.13354456773	0
chr2_ref_v2	45969	0	TGA,T	1	0	38,70,7,0	1	1	0	2	TGA,TGA	TGA,T	0.125	0.108835755455	0	72,101,0,0	1	1	0	2.88184933569	0	2	TGA,TGA	NA	NA	0.0	0	NA	NA	58,59,1,1	1	1	0	3.85360514299	0	2	TGA,TGA	NA	NA	0.0169495583138	0	NA	NA	23,58,14,1	1	1	0	2.81590805884	0
chr2_ref_v2	45971	0	A,ATTT	0	0	38,67,7,0	1	1	0	2	A,A	A,ATTT	0.125	0.133531392625	0	71,96,0,0	1	1	0	2.81794740103	0	2	A,A	NA	NA	0.0	0	NA	NA	58,56,1,1	1	1	0	3.88677513635	0	2	A,A	NA	NA	0.0173917427119	0	NA	NA	23,56,14,0	1	1	0	2.84153045418	0
chr2_ref_v2	47079	0	C,T	0	0	109,104,0,0	1	1	0	2	C,C	NA	NA	0.0	0	153,133,0,0	1	1	0	0.641049962872	0	2	C,C	NA	NA	0.0	0	NA	NA	113,113,0,0	1	1	0	0.449414009113	0	2	C,C	NA	NA	0.0	0	NA	NA	62,41,65,38	1	1	0	326.03708676	1
chr2_ref_v2	47351	0	G,A	1	0	104,92,0,0	1	1	0	2	G,G	NA	NA	0.0	0	150,115,0,0	1	1	0	0.873951531534	0	2	G,G	NA	NA	0.0	0	NA	NA	59,42,53,41	1	1	0	320.530826614	1	2	G,A	NA	NA	0.0718257345713	0	g.47351G>A	0	103,85,0,1	1	1	0	0.463447784458	0
chr2_ref_v2	47614	0	G,A	0	0	49,51,70,52	1	1	0	2	G,A	A,A	0.125	0.0524635695357	0	68,63,60,60	1	1	0	1.63268955713	0	2	G,A	NA	NA	0.0877055804191	0	NA	NA	64,47,70,56	1	1	0	1.38024432796	0	2	G,A	A,A	0.125	0.124562722642	0	NA	NA	51,48,63,46	1	1	0	0.719636787604	0
chr2_ref_v2	48108	0	T,C	1	0	106,139,0,0	1	1	0	2	T,T	NA	NA	0.0	0	118,154,1,0	1	1	0	0.379152724991	0	2	T,T	NA	NA	0.00366972888896	0	NA	NA	50,72,49,50	1	1	0	322.633601192	1	2	T,C	T,T	0.125	0.0424132336822	0	g.48108T>C	0	90,90,0,0	1	1	0	1.45061471256	0
chr2_ref_v2	49816	0	T,C	1	0	109,123,0,0	1	1	0	2	T,T	NA	NA	0.0	0	161,129,1,0	1	1	0	2.66901094617	0	2	T,T	NA	NA	0.00344234419097	0	NA	NA	133,132,1,0	1	1	0	0.767352935118	0	2	T,T	NA	NA	0.00376648279548	0	NA	NA	54,50,51,46	1	1	0	322.396098552	1
chr2_ref_v2	49890	0	G,A	0	0	112,109,0,0	1	1	0	2	G,G	NA	NA	0.0	0	149,150,0,0	1	1	0	0.436715886545	0	2	G,G	NA	NA	0.0	0	NA	NA	60,63,69,66	1	1	0	336.001565572	1	2	G,A	NA	NA	0.093090423066	0	g.49890G>A	0	98,99,0,0	1	1	0	0.422816933726	0
chr2_ref_v2	51086	0	A,G	0	0	127,85,0,0	1	1	0	2	A,A	NA	NA	0.0	0	144,133,0,0	1	1	0	2.43528120201	0	2	A,A	NA	NA	0.0	0	NA	NA	97,105,0,0	1	1	0	3.61330506748	0	2	A,A	NA	NA	0.0	0	NA	NA	96,62,16,9	1	1	0	17.2286540613	1
chr2_ref_v2	51113	0	T,C	0	0	108,75,0,0	1	1	0	2	T,T	NA	NA	0.0	0	135,131,1,0	1	1	0	2.39649457495	0	2	T,T	NA	NA	0.00375234961855	0	NA	NA	86,96,0,0	1	1	0	3.24310496434	0	2	T,T	NA	NA	0.0	0	NA	NA	45,34,48,45	1	1	0	320.349406412	1
chr2_ref_v2	51348	0	G,A	0	0	93,92,0,0	1	1	0	2	G,G	NA	NA	0.0	0	158,152,0,0	1	1	0	0.425963668512	0	2	G,G	NA	NA	0.0	0	NA	NA	117,100,0,0	1	1	0	0.81428011575	0	2	G,G	NA	NA	0.0	0	NA	NA	40,37,52,39	1	1	0	320.448436211	1
chr2_ref_v2	51370	0	G,A	0	0	111,86,0,0	1	1	0	2	G,G	NA	NA	0.0	0	85,82,75,51	1	1	0	329.446348039	1	2	G,A	G,G	0.125	0.0303974771844	0	g.51370G>A	0	118,92,0,0	1	1	0	0.393661762917	0	2	G,G	NA	NA	0.0	0	NA	NA	95,69,0,1	1	1	0	0.439981037301	0
chr2_ref_v2	51391	0	C,A	1	0	120,123,0,0	1	1	0	2	C,C	NA	NA	0.0	0	154,155,0,0	1	1	0	0.410346321148	0	2	C,C	NA	NA	0.0	0	NA	NA	118,115,0,0	1	1	0	0.459868951105	0	2	C,C	NA	NA	0.0	0	NA	NA	42,37,67,46	1	1	0	332.311161473	1
chr2_ref_v2	52477	0	G,A	0	0	103,119,0,0	1	1	0	2	G,G	NA	NA	0.0	0	145,184,0,0	1	1	0	0.676315122685	0	2	G,G	NA	NA	0.0	0	NA	NA	101,122,0,1	1	1	0	0.421426685443	0	2	G,G	NA	NA	0.00447428039492	0	NA	NA	44,55,51,48	1	1	0	322.898087852	1
chr2_ref_v2	52503	0	T,A	1	0	104,128,0,0	1	1	0	2	T,T	NA	NA	0.0	0	141,183,0,0	1	1	0	0.495324578232	0	2	T,T	NA	NA	0.0	0	NA	NA	82,115,0,1	1	1	0	0.674190943708	0	2	T,T	NA	NA	0.00506330195655	0	NA	NA	50,45,47,58	1	1	0	326.144415893	1
chr2_ref_v2	53074	0	C,T	0	0	103,103,0,0	1	1	0	2	C,C	NA	NA	0.0	0	176,169,0,0	1	1	0	0.462840707793	0	2	C,C	NA	NA	0.0	0	NA	NA	60,51,58,60	1	1	0	328.47074158	1	2	C,T	NA	NA	0.0611544231533	0	g.53074C>T	0	97,102,0,0	1	1	0	0.447594212016	0
chr2_ref_v2	53189	0	C,A	0	0	118,101,0,2	1	1	0	2	C,C	NA	NA	0.414556079809	0	156,158,0,4	1	1	0	1.07325751507	0	2	C,C	NA	NA	0.928949128746	0	NA	NA	45,63,48,52	1	1	0	319.660353791	1	2	C,A	NA	NA	0.0769610411361	0	g.53189C>A	0	100,103,0,0	1	1	0	1.1295286009	0
chr2_ref_v2	55700	0	T,C	0	0	113,140,0,0	1	1	0	2	T,T	NA	NA	0.0	0	160,166,1,0	1	1	0	1.19174326725	0	2	T,T	NA	NA	0.00306278953055	0	NA	NA	123,142,0,1	1	1	0	0.516321692978	0	2	T,T	NA	NA	0.00376648279548	0	NA	NA	51,60,54,50	1	1	0	325.376343406	1
chr2_ref_v2	55802	0	C,T	0	0	65,58,42,46	1	1	0	2	C,T	C,C	0.125	0.0835331126133	0	160,145,0,0	1	1	0	308.272056079	1	2	C,C	NA	NA	0.0	0	g.55801_55803T>C	1	112,100,0,1	1	1	0	307.960695888	1	2	C,C	NA	NA	0.00470589103741	0	g.55801_55803T>C	1	89,116,0,0	1	1	0	308.184774182	1
chr2_ref_v2	56220	0	G,GA	1	1	87,109,0,0	1	1	0	2	G,G	NA	NA	0.000337145300241	0	131,149,0,0	1	1	0	0.653001143455	0	2	G,G	NA	NA	0.000502671260509	0	NA	NA	53,52,48,59	1	1	0	324.522671735	1	2	G,GA	NA	NA	0.0300663212524	0	g.56220_56221insA	0	78,76,0,0	1	1	0	1.19569612105	0
chr2_ref_v2	58251	0	T,C	0	0	132,104,0,0	1	1	0	2	T,T	NA	NA	0.0	0	147,124,0,0	1	1	0	0.52934120433	0	2	T,T	NA	NA	0.0	0	NA	NA	39,57,39,50	1	1	0	320.577922706	1	2	T,C	NA	NA	0.0757118217357	0	g.58251T>C	0	99,93,0,0	1	1	0	0.918384654442	0
chr2_ref_v2	58347	0	G,A	0	0	126,104,0,0	1	1	0	2	G,G	NA	NA	0.0	0	150,139,0,0	1	1	0	0.759552681643	0	2	G,G	NA	NA	0.0	0	NA	NA	114,80,0,0	1	1	0	0.842443202309	0	2	G,G	NA	NA	0.0	0	NA	NA	50,34,50,40	1	1	0	321.231136999	1
chr2_ref_v2	59385	0	T,C	0	0	125,105,0,0	1	1	0	2	T,T	NA	NA	0.0	0	200,174,0,0	1	1	0	0.452517421561	0	2	T,T	NA	NA	0.0	0	NA	NA	118,108,0,0	1	1	0	0.565126656679	0	2	T,T	NA	NA	0.0	0	NA	NA	55,50,49,52	1	1	0	323.618321872	1
chr2_ref_v2	59867	0	C,T	1	0	57,67,0,0	1	1	0	2	C,C	NA	NA	0.0	0	42,55,10,64	1	1	0	87.7685760384	1	2	C,T	C,C	0.125	0.0193314570183	0	g.59867C>T	0	51,85,0,0	1	1	0	1.60142463758	0	2	C,C	NA	NA	0.0	0	NA	NA	59,89,0,0	1	1	0	1.12377700975	0
chr2_ref_v2	60331	0	C,T	0	0	91,102,0,0	1	1	0	2	C,C	NA	NA	0.0	0	172,134,0,0	1	1	0	3.1522241351	0	2	C,C	NA	NA	0.0	0	NA	NA	50,65,53,61	1	1	0	326.115704018	1	2	C,T	NA	NA	0.00873367996875	0	g.60331C>T	0	93,99,0,0	1	1	0	0.448165763006	0
chr2_ref_v2	62581	0	C,T	1	0	104,132,0,0	1	1	0	2	C,C	NA	NA	0.0	0	154,154,0,0	1	1	0	1.72778104822	0	2	C,C	NA	NA	0.0	0	NA	NA	112,120,0,0	1	1	0	0.974399090981	0	2	C,C	NA	NA	0.0	0	NA	NA	48,54,47,59	1	1	0	326.367689621	1
chr2_ref_v2	62745	0	A,AG,AGG	1	1	37,38,26,24,2,0	1	1	0	2	A,AG	A,A	0.125	0.51813842328	0	54,54,59,37,0,1	1	1	0	2.58316010077	0	2	A,AG	NA	NA	0.125612226254	0	NA	NA	48,31,3,5,17,19	1	1	0	24.0121930742	1	2	A,AGG	A,A	0.25	0.471338194416	0	g.62745_62747G>GG	0	47,33,37,27,2,2	1	1	0	1.01632474924	0
chr2_ref_v2	62754	0	A,G	0	0	74,65,2,1	1	1	0	2	A,A	NA	NA	0.426818232579	0	120,94,0,0	1	1	0	1.01387855097	0	2	A,A	NA	NA	0.0	0	NA	NA	27,26,42,28	1	1	0	312.677874434	1	2	A,G	G,G	0.125	0.0268889002163	0	g.62754A>G	0	88,71,0,0	1	1	0	0.740127031724	0
chr2_ref_v2	62774	0	GA,G	1	1	48,49,7,7	1	1	0	2	GA,GA	NA	NA	0.321104553183	0	48,47,52,42	1	1	0	23.92546876	1	2	GA,GA	GA,G	0.5	0.0602861820464	0	NA	NA	55,59,6,1	1	1	0	1.08693397528	0	2	GA,GA	NA	NA	1.80543226056	0	NA	NA	32,33,31,39	1	1	0	19.639817023	1
chr2_ref_v2	63320	0	G,GA	1	1	88,92,0,0	1	1	0	2	G,G	NA	NA	0.00123552106453	0	157,126,0,0	1	1	0	1.85832694333	0	2	G,G	NA	NA	0.00240586841166	0	NA	NA	59,68,44,44	1	1	0	316.815662497	1	2	G,GA	G,G	0.125	0.0867122514829	0	g.63320_63321insA	0	77,109,0,0	1	1	0	1.67848181251	0
chr2_ref_v2	63659	0	G,GA	1	1	94,86,1,4	1	1	0	2	G,G	NA	NA	0.0355931115251	0	122,119,0,3	1	1	0	0.638344877935	0	2	G,G	NA	NA	0.700611572922	0	NA	NA	52,52,37,43	1	1	0	312.46632471	1	2	G,GA	NA	NA	0.0469204311375	0	g.63659_63660insA	0	79,82,0,1	1	1	0	0.823727768904	0
chr2_ref_v2	64281	0	G,A	1	0	91,97,0,0	1	1	0	2	G,G	NA	NA	0.0	0	163,123,0,0	1	1	0	2.75717855652	0	2	G,G	NA	NA	0.0	0	NA	NA	100,102,0,0	1	1	0	0.436177471728	0	2	G,G	NA	NA	0.0	0	NA	NA	52,36,34,54	1	1	0	319.847474069	1
chr2_ref_v2	66545	0	T,TA	1	0	107,87,0,0	1	1	0	2	T,T	NA	NA	0.0	0	77,63,70,57	1	1	0	329.96705094	1	2	T,TA	NA	NA	0.0974553361507	0	g.66545_66546insA	0	102,104,0,0	1	1	0	1.25322135826	0	2	T,T	NA	NA	0.0	0	NA	NA	84,82,0,0	1	1	0	0.884331773345	0
chr2_ref_v2	68162	0	T,C	1	0	0,0,29,138	1	1	0	2	C,C	NA	NA	0.0	0	0,0,85,160	1	1	0	10.7529095766	0	2	C,C	NA	NA	0.0	0	NA	NA	1,1,42,104	1	1	0	3.37594469767	0	2	C,C	NA	NA	0.0136056520558	0	NA	NA	0,0,55,76	1	1	0	11.461741219	0
chr2_ref_v2	68821	0	G,GA	1	1	117,85,0,0	1	1	0	2	G,G	NA	NA	0.00123552106453	0	167,120,0,0	1	1	0	0.400755405838	0	2	G,G	NA	NA	0.00240586841166	0	NA	NA	51,50,58,38	1	1	0	322.210424197	1	2	G,GA	NA	NA	0.0168015925667	0	g.68821_68822insA	0	84,84,0,0	1	1	0	1.71076475229	0
chr2_ref_v2	69496	0	G,A	1	0	97,99,0,0	1	1	0	2	G,G	NA	NA	0.0	0	126,132,0,0	1	1	0	0.416023002574	0	2	G,G	NA	NA	0.0	0	NA	NA	90,89,0,0	1	1	0	0.410531462819	0	2	G,G	NA	NA	0.0	0	NA	NA	48,33,48,35	1	1	0	318.31644614	1
chr2_ref_v2	69502	0	C,T	0	0	97,96,1,0	1	1	0	2	C,C	NA	NA	0.00516797015844	0	125,138,0,0	1	1	0	0.770412572659	0	2	C,C	NA	NA	0.0	0	NA	NA	48,40,36,47	1	1	0	317.788641835	1	2	C,T	NA	NA	0.0584962066816	0	g.69502C>T	0	96,65,0,0	1	1	0	2.12917580742	0
chr2_ref_v2	69564	0	G,A	1	0	94,86,0,0	1	1	0	2	G,G	NA	NA	0.0	0	148,141,0,0	1	1	0	0.450560239237	0	2	G,G	NA	NA	0.0	0	NA	NA	50,51,44,35	1	1	0	315.723604466	1	2	G,A	G,G	0.125	0.00564176390667	0	g.69564G>A	0	81,70,0,0	1	1	0	0.440631164773	0
chr2_ref_v2	69627	0	CAA,C,CA	1	1	24,41,5,2,34,31	1	1	0	2	CAA,CA	CAA,C	0.125	0.584258513958	0	51,52,50,56,4,4	1	1	0	312.872860205	1	2	CAA,C	NA	NA	1.42731425544	0	g.69627_69630A>	0	28,30,4,1,39,41	1	1	0	1.39141600166	0	2	CAA,CA	NA	NA	0.569029714268	0	NA	NA	34,40,1,2,25,46	1	1	0	2.06811457408	0
chr2_ref_v2	69740	0	T,C	1	0	96,75,0,2	1	1	0	2	T,T	NA	NA	0.417093146103	0	72,57,78,72	1	1	0	332.935301209	1	2	T,C	C,C	0.125	0.100491538546	0	g.69740T>C	0	92,92,0,0	1	1	0	1.47234367783	0	2	T,T	NA	NA	0.0	0	NA	NA	124,81,0,0	1	1	0	1.15322640624	0
chr2_ref_v2	69831	0	G,T	0	0	90,83,0,0	1	1	0	2	G,G	NA	NA	0.0	0	98,117,0,0	1	1	0	1.50580495191	0	2	G,G	NA	NA	0.0	0	NA	NA	50,42,44,39	1	1	0	316.633438093	1	2	G,T	NA	NA	0.102947969252	0	g.69831G>T	0	64,78,0,0	1	1	0	1.28128536387	0
chr2_ref_v2	71621	0	TAGA,T	1	1	0,0,103,78	1	1	0	2	T,T	NA	NA	5.12467176698e-05	0	0,0,160,127	1	1	0	0.466949935342	0	2	T,T	NA	NA	3.59834388583e-05	0	NA	NA	1,0,129,93	1	1	0	0.422638523446	0	2	T,T	NA	NA	0.00446534671324	0	NA	NA	0,0,92,94	1	1	0	1.67088054539	0
chr2_ref_v2	71676	0	CT,C	1	1	83,85,0,0	1	1	0	2	CT,CT	NA	NA	0.00210948006748	0	73,53,49,68	1	1	0	325.820218211	1	2	CT,C	NA	NA	0.0859533865996	0	g.71677delT	0	101,96,2,3	1	1	0	1.12290284288	0	2	CT,CT	NA	NA	0.935163762528	0	NA	NA	69,78,0,0	1	1	0	0.534414634589	0
chr2_ref_v2	71820	0	CT,C,CTT,CTTT,CTTTT,CTTTTT	1	1	0,0,0,0,1,2,6,9,10,26,5,1	1	1	0	2	CTTTT,CTTTT	CTTTT,CTTTTT	0.125	0.629259492772	0	3,4,55,38,1,1,7,8,6,21,1,4	1	1	0	66.8663394262	1	2	C,CTTTT	CT,C	0.125	1.91482390594	0	NA	NA	0,0,0,0,2,1,5,8,9,20,14,24	1	1	0	22.6768402904	1	2	CTTTT,CTTTTT	CTT,CTTTTT	0.125	1.05144221275	0	NA	NA	10,4,2,2,26,32,16,30,0,0,0,1	1	1	0	308.916169602	1
chr2_ref_v2	72351	0	A,ACAACAACAG	1	0	2,3,6,3	1	0	0	2	NA	NA	NA	NA	0	2,6,2,4	1	0	0	1.27518185033	0	2	NA	NA	NA	NA	0	NA	NA	1,1,1,5	1	0	0	1.89446320569	0	2	NA	NA	NA	NA	0	NA	NA	4,3,1,0	1	0	0	1.98503776402	0
chr2_ref_v2	72363	0	A,ACAACAG	1	0	5,4,0,0	1	0	0	2	NA	NA	NA	NA	0	1,5,2,1	1	0	0	0.900541073559	0	2	NA	NA	NA	NA	0	NA	NA	1,3,1,0	1	0	0	0.560319755062	0	2	NA	NA	NA	NA	0	NA	NA	3,3,1,0	1	0	0	0.293968473046	0
chr2_ref_v2	72366	0	A,ACAG	1	0	7,4,1,1	1	0	0	2	NA	NA	NA	NA	0	5,5,0,2	1	0	0	0.638528285271	0	2	NA	NA	NA	NA	0	NA	NA	3,3,0,1	1	0	0	0.44082407242	0	2	NA	NA	NA	NA	0	NA	NA	4,3,1,0	1	0	0	0.361345891484	0
chr2_ref_v2	74551	0	GA,G	1	1	97,100,0,0	1	1	0	2	GA,GA	NA	NA	0.000641363431712	0	73,71,68,48	1	1	0	326.498144277	1	2	GA,G	GA,GA	0.125	0.0316109729985	0	g.74552delA	0	88,74,0,1	1	1	0	0.930388845046	0	2	GA,GA	NA	NA	0.00440329243054	0	NA	NA	86,94,0,0	1	1	0	0.457512517095	0
chr2_ref_v2	74748	0	G,T	1	0	129,84,0,0	1	1	0	2	G,G	NA	NA	0.0	0	191,158,1,0	1	1	0	1.79519811167	0	2	G,G	NA	NA	0.00286123228103	0	NA	NA	120,96,0,0	1	1	0	1.14437798465	0	2	G,G	NA	NA	0.0	0	NA	NA	51,48,50,41	1	1	0	320.154542684	1
chr2_ref_v2	74861	0	G,A	0	0	145,122,0,0	1	1	0	2	G,G	NA	NA	0.0	0	206,175,0,0	1	1	0	0.405254807752	0	2	G,G	NA	NA	0.0	0	NA	NA	110,122,0,0	1	1	0	1.75903199422	0	2	G,G	NA	NA	0.0	0	NA	NA	69,60,66,62	1	1	0	335.313875078	1
chr2_ref_v2	75099	0	TA,T,TAA	1	1	32,34,43,57,0,1	1	1	0	2	TA,T	T,T	0.125	0.433590316777	0	82,128,9,11,6,2	1	1	0	309.129645169	1	2	TA,TA	NA	NA	1.30796577516	0	g.75099_75101>A	1	1,7,49,56,42,43	1	1	0	316.095099593	1	2	T,TAA	T,T	0.125	1.55505071932	0	g.75099_75100insA	0	35,38,48,63,3,0	1	1	0	0.998841028396	0
chr2_ref_v2	75323	0	G,A	0	0	87,97,0,0	1	1	0	2	G,G	NA	NA	0.0	0	115,133,0,0	1	1	0	0.432306950788	0	2	G,G	NA	NA	0.0	0	NA	NA	33,43,47,43	1	1	0	319.658249744	1	2	G,A	A,A	0.125	0.082238098237	0	g.75323G>A	0	86,81,0,0	1	1	0	0.821540409414	0
chr2_ref_v2	77120	0	A,T	0	0	100,110,1,0	1	1	0	2	A,A	NA	NA	0.0047506027586	0	112,145,0,0	1	1	0	1.05380515339	0	2	A,A	NA	NA	0.0	0	NA	NA	43,60,65,44	1	1	0	327.200287473	1	2	A,T	NA	NA	0.0566188939995	0	g.77120A>T	0	114,89,0,0	1	1	0	2.19897788806	0
chr2_ref_v2	77370	0	G,A	0	0	119,81,0,0	1	1	0	2	G,G	NA	NA	0.0	0	170,103,0,0	1	1	0	0.724921570503	0	2	G,G	NA	NA	0.0	0	NA	NA	92,92,0,0	1	1	0	2.3694221318	0	2	G,G	NA	NA	0.0	0	NA	NA	47,43,50,45	1	1	0	321.172919898	1
chr2_ref_v2	78717	0	A,G	0	0	121,109,0,0	1	1	0	2	A,A	NA	NA	0.0	0	182,164,0,0	1	1	0	0.399915439939	0	2	A,A	NA	NA	0.0	0	NA	NA	103,111,0,0	1	1	0	0.990670362854	0	2	A,A	NA	NA	0.0	0	NA	NA	48,67,49,51	1	1	0	322.745866576	1
chr2_ref_v2	79761	0	TA,T	1	1	106,120,0,0	1	1	0	2	TA,TA	NA	NA	0.000229718786598	0	144,152,0,0	1	1	0	0.549118791268	0	2	TA,TA	NA	NA	0.000444353333471	0	NA	NA	106,102,0,1	1	1	0	0.851151120006	0	2	TA,TA	NA	NA	0.00428157030976	0	NA	NA	51,55,52,55	1	1	0	325.596184175	1
chr2_ref_v2	80259	0	CT,C	1	1	110,89,2,1	1	1	0	2	CT,CT	NA	NA	1.32435994553	0	144,124,4,2	1	1	0	0.675157602517	0	2	CT,CT	NA	NA	1.93638064474	0	NA	NA	43,46,52,41	1	1	0	317.78424618	1	2	CT,C	CT,CT	0.125	0.0874273100978	0	g.80260delT	0	110,62,3,2	1	1	0	1.66908271048	0
chr2_ref_v2	80319	0	A,T	0	0	113,125,0,0	1	1	0	2	A,A	NA	NA	0.0	0	163,148,0,0	1	1	0	1.36674493443	0	2	A,A	NA	NA	0.0	0	NA	NA	52,61,51,46	1	1	0	322.183611841	1	2	A,T	A,A	0.125	0.0986375880719	0	g.80319A>T	0	127,93,0,0	1	1	0	3.02274154244	0
chr2_ref_v2	80855	0	C,A	1	0	100,68,0,0	1	1	0	2	C,C	NA	NA	0.0	0	61,50,70,48	1	1	0	327.412626385	1	2	C,A	NA	NA	0.0611544231533	0	g.80855C>A	0	99,71,0,0	1	1	0	0.441857239577	0	2	C,C	NA	NA	0.0	0	NA	NA	92,61,0,0	1	1	0	0.396627213763	0
chr2_ref_v2	84395	0	CA,C,CAA,CAAA	1	1	5,4,1,0,9,4,32,37	1	1	0	2	CAAA,CAAA	CAA,CAAA	0.5	1.61955500409	0	43,31,2,6,17,16,8,8	1	1	0	308.728574034	1	2	CAA,CAAA	CA,CAA	0.25	1.56285029577	1	g.84395_84397AA>A	0	6,6,0,1,25,7,23,27	1	1	0	5.65460478231	0	2	CAAA,CAAA	CAA,CAAA	0.5	0.737939775318	0	NA	NA	44,56,7,13,1,0,1,4	1	1	0	311.265758579	1
chr2_ref_v2	84410	0	A,T	1	0	64,103,0,0	1	1	0	2	A,A	NA	NA	0.0	0	105,148,1,0	1	1	0	0.760199257675	0	2	A,A	NA	NA	0.00394477829102	0	NA	NA	89,112,0,0	1	1	0	1.34225260372	0	2	A,A	NA	NA	0.0	0	NA	NA	29,61,23,65	1	1	0	322.86280843	1
chr2_ref_v2	85958	0	G,A	0	0	93,140,0,1	1	1	0	2	G,G	NA	NA	0.004282661792	0	197,159,0,0	1	1	0	9.10622960272	0	2	G,G	NA	NA	0.0	0	NA	NA	62,62,84,60	1	1	0	343.225229375	1	2	G,A	A,A	0.125	0.10178269431	0	g.85958G>A	0	73,80,0,0	1	1	0	1.61123287863	0
chr2_ref_v2	86281	0	A,G	1	0	135,94,0,0	1	1	0	2	A,A	NA	NA	0.0	0	77,60,71,57	1	1	0	333.04528337	1	2	A,G	NA	NA	0.0679506619085	0	g.86281A>G	0	127,102,0,0	1	1	0	0.816134450911	0	2	A,A	NA	NA	0.0	0	NA	NA	108,103,0,0	1	1	0	1.95734538632	0
chr2_ref_v2	87115	0	C,T	0	0	49,51,50,50	1	1	0	2	C,T	NA	NA	0.0	0	65,79,72,80	1	1	0	0.672226255157	0	2	C,T	NA	NA	0.0540672212703	0	NA	NA	34,47,42,58	1	1	0	1.73448071809	0	2	C,T	T,T	0.125	0.0405933969653	0	NA	NA	41,52,32,50	1	1	0	0.981350316346	0
chr2_ref_v2	87339	0	T,A	1	0	130,111,0,0	1	1	0	2	T,T	NA	NA	0.0	0	201,130,0,0	1	1	0	2.1987502017	0	2	T,T	NA	NA	0.0	0	NA	NA	73,47,55,62	1	1	0	329.634113059	1	2	T,A	NA	NA	0.0253178079843	0	g.87339T>A	0	99,80,0,0	1	1	0	0.448767360151	0
chr2_ref_v2	87560	0	C,T	0	0	130,102,0,0	1	1	0	2	C,C	NA	NA	0.0	0	169,186,0,0	1	1	0	3.18402825667	0	2	C,C	NA	NA	0.0	0	NA	NA	59,66,45,62	1	1	0	325.745205078	1	2	C,T	C,C	0.125	0.0958295254405	0	g.87560C>T	0	98,91,0,0	1	1	0	0.873110628957	0
chr2_ref_v2	88121	0	CTT,C,CT	1	1	2,4,4,3,53,48	1	1	0	2	CT,CT	NA	NA	1.13937967612	0	4,7,9,9,59,77	1	1	0	1.75881322721	0	2	CT,CT	CTT,CT	0.125	1.42545056982	0	NA	NA	2,5,24,29,41,27	1	1	0	22.2075412809	1	2	CT,CT	C,CT	0.5	0.582035297877	0	NA	NA	3,4,4,6,57,46	1	1	0	1.03168427529	0
chr2_ref_v2	89896	0	C,CT	1	1	86,81,0,0	1	1	0	2	C,C	NA	NA	0.805734581876	0	139,126,4,1	1	1	0	1.13205467882	0	2	C,C	NA	NA	0.572400914103	0	NA	NA	97,79,3,3	1	1	0	1.59894423676	0	2	C,C	NA	NA	0.0643446170698	0	NA	NA	57,34,53,30	1	1	0	317.918887729	1
chr2_ref_v2	91112	0	C,A	0	0	53,110,0,0	1	1	0	2	C,C	NA	NA	0.0	0	69,111,0,1	1	1	0	1.22198643581	0	2	C,C	NA	NA	0.00554018037562	0	NA	NA	24,41,42,45	1	1	0	318.478603232	1	2	C,A	A,A	0.125	0.040206420478	0	g.91112C>A	0	56,88,0,0	1	1	0	1.2374655437	0
chr2_ref_v2	91917	0	G,A	1	0	96,80,0,0	1	1	0	2	G,G	NA	NA	0.0	0	130,119,0,1	1	1	0	0.58580676987	0	2	G,G	NA	NA	0.00400802139754	0	NA	NA	92,95,0,0	1	1	0	1.11122058683	0	2	G,G	NA	NA	0.0	0	NA	NA	57,32,47,30	1	1	0	316.158118571	1
chr2_ref_v2	92263	0	CT,C	1	1	51,63,5,1	1	1	0	2	CT,CT	NA	NA	0.0741063886381	0	104,115,2,1	1	1	0	1.10202796156	0	2	CT,CT	NA	NA	2.42761257461	0	NA	NA	33,41,48,42	1	1	0	57.2153612369	1	2	CT,C	NA	NA	0.0223199768141	0	g.92264delT	0	1,3,56,69	1	1	0	328.071008715	1
chr2_ref_v2	92486	0	A,G	0	0	98,88,0,0	1	1	0	2	A,A	NA	NA	0.0	0	112,121,0,0	1	1	0	1.06780859482	0	2	A,A	NA	NA	0.0	0	NA	NA	89,92,0,0	1	1	0	0.728824162935	0	2	A,A	NA	NA	0.0	0	NA	NA	44,37,51,35	1	1	0	319.087888451	1
chr2_ref_v2	92880	0	G,A	0	0	78,106,0,0	1	1	0	2	G,G	NA	NA	0.0	0	96,145,0,1	1	1	0	0.608670013203	0	2	G,G	NA	NA	0.00414079266603	0	NA	NA	79,110,0,0	1	1	0	0.402575862957	0	2	G,G	NA	NA	0.0	0	NA	NA	68,101,7,10	1	1	0	8.59593264465	0
chr2_ref_v2	93187	0	A,G	1	0	54,56,56,41	1	1	0	2	A,G	A,A	0.125	0.125545040992	0	142,165,0,0	1	1	0	308.75756957	1	2	A,A	NA	NA	0.0	0	g.93186_93188G>A	1	102,117,0,0	1	1	0	308.228103969	1	2	A,A	NA	NA	0.0	0	g.93186_93188G>A	1	96,91,0,0	1	1	0	308.066521273	1
chr2_ref_v2	94794	0	G,A	1	0	109,127,1,0	1	1	0	2	G,G	NA	NA	0.00422833610952	0	139,160,0,0	1	1	0	0.457774402387	0	2	G,G	NA	NA	0.0	0	NA	NA	50,35,56,63	1	1	0	332.738938578	1	2	G,A	A,A	0.125	0.0851578083403	0	g.94794G>A	0	95,106,0,0	1	1	0	0.470227653017	0
chr2_ref_v2	95065	0	G,A	1	0	86,123,0,0	1	1	0	2	G,G	NA	NA	0.0	0	119,146,0,0	1	1	0	0.936395276141	0	2	G,G	NA	NA	0.0	0	NA	NA	75,113,0,0	1	1	0	0.443361794091	0	2	G,G	NA	NA	0.0	0	NA	NA	36,49,33,48	1	1	0	318.170057762	1
chr2_ref_v2	95653	0	C,T	0	0	149,89,1,0	1	1	0	2	C,C	NA	NA	0.00419287826004	0	171,135,0,0	1	1	0	2.16644613078	0	2	C,C	NA	NA	0.0	0	NA	NA	66,71,73,72	1	1	0	341.168453142	1	2	C,T	NA	NA	0.0567528165924	0	g.95653C>T	0	106,79,0,0	1	1	0	1.16356371221	0
chr2_ref_v2	96026	0	GAA,G,GA	1	1	51,59,1,4,21,23	1	1	0	2	GAA,GAA	GAA,GA	0.5	0.468796305678	0	86,97,0,1,11,6	1	1	0	6.12433181211	0	2	GAA,GAA	NA	NA	1.6336827808	0	NA	NA	5,8,21,14,53,46	1	1	0	308.431081302	1	2	GA,GA	GAA,GA	0.125	0.438438436641	0	g.96027delA,g.96027delA	0,1	2,1,40,46,37,35	1	1	0	313.604351814	1
chr2_ref_v2	96279	0	GA,G	1	1	44,74,4,3	1	1	0	2	GA,GA	NA	NA	0.677817918355	0	36,60,41,60	1	1	0	53.4863019316	1	2	GA,G	GA,GA	0.25	0.0298032525194	0	g.96280delA	0	25,45,30,35	1	1	0	32.1248769395	1	2	GA,G	GA,GA	0.25	0.00730253736993	0	g.96280delA	0	51,96,2,8	1	1	0	1.45302394308	0
chr2_ref_v2	96579	0	G,A	0	0	78,122,0,0	1	1	0	2	G,G	NA	NA	0.0	0	127,145,1,0	1	1	0	2.22181372507	0	2	G,G	NA	NA	0.00366972888896	0	NA	NA	44,62,38,63	1	1	0	324.191976808	1	2	G,A	NA	NA	0.0483185772708	0	g.96579G>A	0	90,96,0,0	1	1	0	2.36153953912	0
chr2_ref_v2	97417	0	T,G	1	0	108,60,0,0	1	1	0	2	T,T	NA	NA	0.0	0	72,57,74,65	1	1	0	333.072482168	1	2	T,G	NA	NA	0.074661528769	0	g.97417T>G	0	119,73,0,0	1	1	0	0.572747648771	0	2	T,T	NA	NA	0.0	0	NA	NA	117,81,0,0	1	1	0	1.15146314966	0
chr2_ref_v2	97712	0	G,A	0	0	100,101,0,0	1	1	0	2	G,G	NA	NA	0.0	0	65,58,72,53	1	1	0	331.315854494	1	2	G,A	NA	NA	0.0161293819299	0	g.97712G>A	0	105,96,0,0	1	1	0	0.592677094017	0	2	G,G	NA	NA	0.0	0	NA	NA	83,83,0,1	1	1	0	0.37746973843	0
chr2_ref_v2	98810	0	A,C	0	0	26,57,38,49	1	1	0	2	A,C	NA	NA	0.047067510858	0	87,136,0,0	1	1	0	308.558110275	1	2	A,A	NA	NA	0.0	0	g.98809_98811C>A	1	70,105,0,0	1	1	0	308.236883714	1	2	A,A	NA	NA	0.0	0	g.98809_98811C>A	1	62,99,0,0	1	1	0	308.141970403	1
chr2_ref_v2	99128	0	G,T	0	0	84,79,0,0	1	1	0	2	G,G	NA	NA	0.0	0	109,124,0,1	1	1	0	1.04443470639	0	2	G,G	NA	NA	0.004282661792	0	NA	NA	77,117,0,0	1	1	0	3.39558198207	0	2	G,G	NA	NA	0.0	0	NA	NA	29,36,39,38	1	1	0	315.844258991	1
chr2_ref_v2	100033	0	C,T	1	0	97,131,0,0	1	1	0	2	C,C	NA	NA	0.0	0	70,70,73,88	1	1	0	349.125718634	1	2	C,T	T,T	0.125	0.111552485906	0	g.100033C>T	0	99,121,0,0	1	1	0	0.611401483048	0	2	C,C	NA	NA	0.0	0	NA	NA	105,106,0,0	1	1	0	1.76000059109	0
chr2_ref_v2	100216	0	G,A	0	0	100,80,0,0	1	1	0	2	G,G	NA	NA	0.0	0	142,122,0,0	1	1	0	0.536591575359	0	2	G,G	NA	NA	0.0	0	NA	NA	108,87,0,0	1	1	0	0.392627457519	0	2	G,G	NA	NA	0.0	0	NA	NA	36,39,44,50	1	1	0	320.833485404	1
chr2_ref_v2	102664	0	C,T	0	0	101,101,0,0	1	1	0	2	C,C	NA	NA	0.0	0	59,65,78,71	1	1	0	341.125400066	1	2	C,T	T,T	0.125	0.0676496879405	0	g.102664C>T	0	110,87,0,0	1	1	0	1.26883930761	0	2	C,C	NA	NA	0.0	0	NA	NA	82,77,0,0	1	1	0	0.456814692486	0
chr2_ref_v2	102780	0	A,T	0	0	81,100,0,0	1	1	0	2	A,A	NA	NA	0.0	0	137,139,1,1	1	1	0	1.15218126106	0	2	A,A	NA	NA	0.00722024797349	0	NA	NA	86,113,0,0	1	1	0	0.473291070225	0	2	A,A	NA	NA	0.0	0	NA	NA	37,53,48,41	1	1	0	318.677558539	1
chr2_ref_v2	105325	0	CT,C	1	1	71,82,10,5	1	1	0	2	CT,CT	NA	NA	0.707838624585	0	113,104,12,12	1	1	0	1.24763775642	0	2	CT,CT	NA	NA	1.45925349521	0	NA	NA	3,2,101,57	1	1	0	320.769017116	1	2	C,C	NA	NA	0.31127584946	0	g.105326delT,g.105326delT	0,1	28,44,46,44	1	1	0	309.543394859	1
chr2_ref_v2	105722	0	AT,A	1	1	72,77,1,1	1	1	0	2	AT,AT	NA	NA	0.00614802746056	0	107,122,0,1	1	1	0	0.577069605462	0	2	AT,AT	NA	NA	0.968295076395	0	NA	NA	39,44,37,47	1	1	0	316.643545063	1	2	AT,A	NA	NA	0.02199454176	0	g.105723delT	0	70,77,0,2	1	1	0	0.590156990571	0
chr2_ref_v2	107170	0	C,T	0	0	90,69,0,0	1	1	0	2	C,C	NA	NA	0.0	0	108,102,0,0	1	1	0	1.14605487312	0	2	C,C	NA	NA	0.0	0	NA	NA	77,78,0,0	1	1	0	1.350087983	0	2	C,C	NA	NA	0.0	0	NA	NA	44,47,43,27	1	1	0	313.992215977	1
chr2_ref_v2	107377	0	G,A	0	0	96,97,0,0	1	1	0	2	G,G	NA	NA	0.0	0	182,120,0,0	1	1	0	3.98641564367	0	2	G,G	NA	NA	0.0	0	NA	NA	64,35,46,47	1	1	0	319.756653717	1	2	G,A	NA	NA	0.0625203569813	0	g.107377G>A	0	115,95,0,0	1	1	0	1.10473258835	0
chr2_ref_v2	107384	0	C,T	0	0	90,98,0,0	1	1	0	2	C,C	NA	NA	0.0	0	90,57,82,64	1	1	0	337.432835253	1	2	C,T	NA	NA	0.0068259650704	0	g.107384C>T	0	106,80,0,0	1	1	0	2.21119702688	0	2	C,C	NA	NA	0.0	0	NA	NA	109,94,0,0	1	1	0	1.28499544035	0
chr2_ref_v2	107428	0	C,CA	1	1	86,74,0,0	1	1	0	2	C,C	NA	NA	0.000337145300241	0	154,116,0,0	1	1	0	0.822103415185	0	2	C,C	NA	NA	0.000502671260509	0	NA	NA	45,45,56,47	1	1	0	321.931411632	1	2	C,CA	CA,CA	0.125	0.103317203604	0	g.107428_107429insA	0	96,83,0,0	1	1	0	0.390624210098	0
chr2_ref_v2	107729	0	G,A	0	0	81,119,0,0	1	1	0	2	G,G	NA	NA	0.0	0	109,136,0,0	1	1	0	0.956686772599	0	2	G,G	NA	NA	0.0	0	NA	NA	57,67,54,54	1	1	0	323.70047243	1	2	G,A	G,G	0.125	0.1131640898	0	g.107729G>A	0	106,109,0,0	1	1	0	2.36511479478	0
chr2_ref_v2	108460	0	C,T	0	0	106,87,0,0	1	1	0	2	C,C	NA	NA	0.0	0	137,129,0,0	1	1	0	0.848515763603	0	2	C,C	NA	NA	0.0	0	NA	NA	59,56,64,49	1	1	0	326.248261031	1	2	C,T	NA	NA	0.0175443096509	0	g.108460C>T	0	106,87,0,0	1	1	0	0.391305627484	0
chr2_ref_v2	109694	0	A,G	0	0	97,84,0,0	1	1	0	2	A,A	NA	NA	0.0	0	119,117,0,0	1	1	0	0.750390398767	0	2	A,A	NA	NA	0.0	0	NA	NA	49,59,42,55	1	1	0	320.535130826	1	2	A,G	NA	NA	0.107420248621	0	g.109694A>G	0	86,82,0,0	1	1	0	0.54972164056	0
chr2_ref_v2	109952	0	G,A	0	0	93,106,0,0	1	1	0	2	G,G	NA	NA	0.0	0	130,126,0,0	1	1	0	0.978681321907	0	2	G,G	NA	NA	0.0	0	NA	NA	107,109,0,0	1	1	0	0.659281341465	0	2	G,G	NA	NA	0.0	0	NA	NA	54,41,39,49	1	1	0	318.995543952	1
chr2_ref_v2	110053	0	C,T	0	0	97,97,0,0	1	1	0	2	C,C	NA	NA	0.0	0	99,115,35,26	1	1	0	44.3194374044	1	2	C,C	C,T	0.5	0.15648986218	1	NA	NA	90,98,0,0	1	1	0	0.532891543309	0	2	C,C	NA	NA	0.0	0	NA	NA	107,111,0,0	1	1	0	0.426545185423	0
chr2_ref_v2	110276	0	A,G	0	0	141,130,0,0	1	1	0	2	A,A	NA	NA	0.0	0	180,177,0,0	1	1	0	0.554897359511	0	2	A,A	NA	NA	0.0	0	NA	NA	59,61,73,67	1	1	0	342.415356362	1	2	A,G	G,G	0.125	0.0971637484536	0	g.110276A>G	0	116,109,0,0	1	1	0	0.403348290196	0
chr2_ref_v2	110466	0	G,A	0	0	98,139,0,0	1	1	0	2	G,G	NA	NA	0.0	0	147,156,0,0	1	1	0	2.24027191425	0	2	G,G	NA	NA	0.0	0	NA	NA	55,75,53,54	1	1	0	324.794018685	1	2	G,A	G,G	0.125	0.0566088122872	0	g.110466G>A	0	80,112,0,1	1	1	0	0.385172033072	0
chr2_ref_v2	111441	0	C,T	0	0	88,94,0,0	1	1	0	2	C,C	NA	NA	0.0	0	132,130,0,0	1	1	0	0.573116990217	0	2	C,C	NA	NA	0.0	0	NA	NA	55,53,46,37	1	1	0	316.509741569	1	2	C,T	C,C	0.125	0.0119761910467	0	g.111441C>T	0	79,81,0,0	1	1	0	0.418584652459	0
chr2_ref_v2	113606	0	T,TA	1	1	67,116,0,0	1	1	0	2	T,T	NA	NA	5.22058225505e-05	0	98,145,0,0	1	1	0	0.902891672237	0	2	T,T	NA	NA	8.28720777746e-05	0	NA	NA	42,58,42,59	1	1	0	322.628985817	1	2	T,TA	NA	NA	0.010823544065	0	g.113606_113607insA	0	81,90,0,0	1	1	0	2.75071320644	0
chr2_ref_v2	113850	0	C,T	0	0	63,86,0,0	1	1	0	2	C,C	NA	NA	0.0	0	52,49,63,65	1	1	0	328.729126423	1	2	C,T	T,T	0.125	0.0144046812025	0	g.113850C>T	0	96,93,0,0	1	1	0	2.02043031381	0	2	C,C	NA	NA	0.0	0	NA	NA	82,78,0,0	1	1	0	1.93928794101	0
chr2_ref_v2	113965	0	A,G	0	0	73,105,2,0	1	1	0	2	A,A	NA	NA	0.416638408706	0	124,136,2,0	1	1	0	1.82774328913	0	2	A,A	NA	NA	0.413127980854	0	NA	NA	54,48,54,65	1	1	0	325.104359424	1	2	A,G	G,G	0.125	0.0971637484536	0	g.113965A>G	0	67,105,0,0	1	1	0	0.656873948558	0
chr2_ref_v2	115246	0	GT,G	1	1	107,100,0,0	1	1	0	2	GT,GT	NA	NA	0.000641363431712	0	126,123,0,0	1	1	0	0.44821108913	0	2	GT,GT	NA	NA	0.00164550530687	0	NA	NA	84,97,1,0	1	1	0	1.03109719376	0	2	GT,GT	NA	NA	0.00375908266714	0	NA	NA	44,32,49,59	1	1	0	327.258945885	1
chr2_ref_v2	115429	0	GAAAAA,G,GA,GAAA	1	1	32,27,0,0,2,3,4,19	1	1	0	2	GAAAAA,GAAAAA	GAAAAA,GAAA	0.5	1.07285979257	0	18,20,1,1,3,3,8,34	1	1	0	3.91384738118	0	2	GAAAAA,GAAA	GA,GAAA	0.125	1.27464962191	0	NA	NA	7,1,17,26,9,14,0,2	1	1	0	309.608112155	1	2	G,GA	GAAAAA,GA	0.25	0.713657484101	0	NA	NA	16,15,5,14,9,22,2,5	1	1	0	15.6561950176	1
chr2_ref_v2	115683	0	C,T	0	0	123,93,0,0	1	1	0	2	C,C	NA	NA	0.0	0	165,150,0,0	1	1	0	1.26181063908	0	2	C,C	NA	NA	0.0	0	NA	NA	125,78,0,0	1	1	0	1.00792637978	0	2	C,C	NA	NA	0.0	0	NA	NA	46,43,46,50	1	1	0	322.177415861	1
chr2_ref_v2	116047	0	C,T	0	0	96,114,0,0	1	1	0	2	C,C	NA	NA	0.0	0	155,139,1,0	1	1	0	2.00594945637	0	2	C,C	NA	NA	0.00339558900114	0	NA	NA	52,70,60,56	1	1	0	327.302496982	1	2	C,T	NA	NA	0.0504308536269	0	g.116047C>T	0	82,80,0,0	1	1	0	0.940170512913	0
chr2_ref_v2	118572	0	G,T	1	0	116,124,0,0	1	1	0	2	G,G	NA	NA	0.0	0	135,168,1,2	1	1	0	0.893218068244	0	2	G,G	NA	NA	0.415317404551	0	NA	NA	74,53,85,65	1	1	0	346.028091896	1	2	G,T	T,T	0.125	0.0848662206432	0	g.118572G>T	0	94,115,0,0	1	1	0	0.747625114207	0
chr2_ref_v2	120321	0	C,T	0	0	89,106,0,0	1	1	0	2	C,C	NA	NA	0.0	0	155,124,0,0	1	1	0	3.39468224821	0	2	C,C	NA	NA	0.0	0	NA	NA	52,62,47,62	1	1	0	324.992995329	1	2	C,T	NA	NA	0.0448505661654	0	g.120321C>T	0	110,95,0,0	1	1	0	1.97098733518	0
chr2_ref_v2	122421	0	GAA,GA,G	1	1	34,78,7,10,2,4	1	1	0	2	GAA,GAA	GAA,G	0.125	0.958721493283	0	35,47,46,43,6,13	1	1	0	22.7779057771	1	2	GAA,GAA	GAA,GA	0.5	0.292283856376	0	NA	NA	3,4,17,21,27,47	1	1	0	311.018114103	1	2	GA,G	GAA,G	0.125	0.129429851423	0	g.122422delA,g.122422_122423delAA	0,0	3,3,21,33,28,30	1	1	0	309.231098923	1
chr2_ref_v2	122580	0	ATT,A,AT	1	1	23,29,2,1,20,33	1	1	0	2	ATT,ATT	ATT,AT	0.25	0.780905813548	0	34,44,2,4,34,46	1	1	0	1.17690813054	0	2	ATT,ATT	ATT,AT	0.125	0.280039562088	0	NA	NA	30,45,2,3,24,22	1	1	0	1.88564714438	0	2	ATT,ATT	ATT,AT	0.25	0.675954088129	0	NA	NA	21,32,39,39,6,5	1	1	0	312.639744671	1
chr2_ref_v2	122594	0	T,A,TA,TTA	1	1	6,0,22,33,2,1,9,12	1	1	0	2	A,TTA	T,A	0.25	1.49797754737	0	5,2,61,82,4,2,0,1	1	1	0	7.80010358607	0	2	A,A	T,A	0.125	1.46520310991	0	NA	NA	2,1,28,31,19,19,1,3	1	1	0	21.0273183954	1	2	A,TA	A,TTA	0.125	1.19735416159	0	NA	NA	2,3,56,65,2,2,0,1	1	1	0	7.65794505336	0
chr2_ref_v2	124068	0	A,G	1	0	144,128,0,0	1	1	0	2	A,A	NA	NA	0.0	0	87,64,99,77	1	1	0	362.394029757	1	2	A,G	G,G	0.125	0.0981102700577	0	g.124068A>G	0	130,94,0,0	1	1	0	1.17813001088	0	2	A,A	NA	NA	0.0	0	NA	NA	118,139,0,0	1	1	0	1.93343653146	0
chr2_ref_v2	125210	0	G,T	0	0	106,127,0,0	1	1	0	2	G,G	NA	NA	0.0	0	153,174,1,0	1	1	0	0.474127419695	0	2	G,G	NA	NA	0.00305343748689	0	NA	NA	52,67,45,66	1	1	0	328.144752581	1	2	G,T	NA	NA	0.0695932917992	0	g.125210G>T	0	94,104,0,0	1	1	0	0.52418045114	0
chr2_ref_v2	125839	0	TA,T	1	1	96,80,0,0	1	1	0	2	TA,TA	NA	NA	0.00210948006748	0	144,125,0,0	1	1	0	0.446725568536	0	2	TA,TA	NA	NA	0.00644591324615	0	NA	NA	46,48,42,38	1	1	0	315.894834373	1	2	TA,T	TA,TA	0.125	0.0769683739077	0	g.125840delA	0	99,64,0,0	1	1	0	1.22066558533	0
chr2_ref_v2	126556	0	CT,C,CTT	1	1	75,59,3,6,3,2	1	1	0	2	CT,CT	NA	NA	0.797801860171	0	48,39,70,48,1,0	1	1	0	314.943095659	1	2	CT,C	NA	NA	0.815209744666	0	g.126557delT	0	40,40,46,34,0,0	1	1	0	43.2870826555	1	2	CT,C	CT,CT	0.25	0.7805254684	0	g.126557delT	0	3,6,36,32,43,29	1	1	0	310.68490302	1
chr2_ref_v2	127626	0	CTTT,C,CTT,CTTTT	1	1	6,16,0,0,2,3,7,16	1	1	0	2	CTTT,CTTTT	CTTTT,CTTTT	0.125	0.125786445063	0	18,20,27,26,6,3,2,0	1	1	0	32.2816425538	1	2	CTTT,C	NA	NA	1.49733283964	0	g.127626_127630TTTT>	0	20,5,0,0,14,26,5,13	1	1	0	14.0554238515	1	2	CTT,CTTTT	CTTT,CTT	0.25	0.316300409794	0	g.127627delT	0	12,21,0,0,8,11,2,5	1	1	0	4.72996189058	0
chr2_ref_v2	127951	0	G,A	1	0	74,100,0,1	1	1	0	2	G,G	NA	NA	0.00573067470898	0	97,123,0,0	1	1	0	0.548064322516	0	2	G,G	NA	NA	0.0	0	NA	NA	36,62,43,45	1	1	0	317.697625847	1	2	G,A	NA	NA	0.107630664192	0	g.127951G>A	0	84,79,0,0	1	1	0	2.03656148595	0
chr2_ref_v2	128633	0	T,C	0	0	122,116,0,0	1	1	0	2	T,T	NA	NA	0.0	0	175,138,0,0	1	1	0	1.27900299625	0	2	T,T	NA	NA	0.0	0	NA	NA	72,58,63,44	1	1	0	325.988069036	1	2	T,C	T,T	0.125	0.0566088122872	0	g.128633T>C	0	108,90,0,0	1	1	0	0.717421408858	0
chr2_ref_v2	129089	0	G,A	1	0	126,78,0,0	1	1	0	2	G,G	NA	NA	0.0	0	187,141,1,0	1	1	0	1.33262878914	0	2	G,G	NA	NA	0.00304414238123	0	NA	NA	140,104,0,0	1	1	0	1.06383518021	0	2	G,G	NA	NA	0.0	0	NA	NA	70,40,58,42	1	1	0	322.688963189	1
chr2_ref_v2	129502	0	C,T	0	0	119,132,0,0	1	1	0	2	C,C	NA	NA	0.0	0	90,105,80,96	1	1	0	355.404349254	1	2	C,T	NA	NA	0.102515563526	0	g.129502C>T	0	132,129,0,0	1	1	0	0.785198147096	0	2	C,C	NA	NA	0.0	0	NA	NA	96,99,0,0	1	1	0	0.502490248181	0
chr2_ref_v2	131443	0	C,T	0	0	91,90,0,0	1	1	0	2	C,C	NA	NA	0.0	0	137,151,0,0	1	1	0	0.71781255188	0	2	C,C	NA	NA	0.0	0	NA	NA	51,53,43,53	1	1	0	320.217934074	1	2	C,T	NA	NA	0.0800427076735	0	g.131443C>T	0	84,79,0,0	1	1	0	0.434346076385	0
chr2_ref_v2	131995	0	A,C	1	0	57,45,39,47	1	1	0	2	A,C	A,A	0.125	0.0806889112501	0	59,60,65,54	1	1	0	2.05495052909	0	2	A,C	NA	NA	0.0	0	NA	NA	68,33,40,31	1	1	0	2.28498804908	0	2	A,C	A,A	0.125	0.101126211519	0	NA	NA	43,44,44,30	1	1	0	1.60578961067	0
chr2_ref_v2	132026	0	G,A	0	0	134,99,0,0	1	1	0	2	G,G	NA	NA	0.0	0	143,115,0,0	1	1	0	0.583403872366	0	2	G,G	NA	NA	0.0	0	NA	NA	127,67,0,0	1	1	0	1.94015037894	0	2	G,G	NA	NA	0.0	0	NA	NA	47,40,44,40	1	1	0	318.975226673	1
chr2_ref_v2	133016	0	T,TGAAGAGGATGAAGACAATGGTGATGGA	0	0	0,0,54,61	1	1	0	2	TGAAGAGGATGAAGACAATGGTGATGGA,TGAAGAGGATGAAGACAATGGTGATGGA	NA	NA	0.0	0	0,1,79,62	1	1	0	1.6750165805	0	2	TGAAGAGGATGAAGACAATGGTGATGGA,TGAAGAGGATGAAGACAATGGTGATGGA	NA	NA	0.00706716722309	0	NA	NA	0,0,45,45	1	1	0	0.514617846062	0	2	TGAAGAGGATGAAGACAATGGTGATGGA,TGAAGAGGATGAAGACAATGGTGATGGA	NA	NA	0.0	0	NA	NA	0,2,40,29	1	1	0	1.41490064562	0
chr2_ref_v2	133860	0	CATATATAT,C	1	1	0,1,57,34	1	1	0	2	C,C	NA	NA	0.0109290705322	0	1,1,75,88	1	1	0	4.95196583286	0	2	C,C	NA	NA	0.0121952730938	0	NA	NA	0,0,50,60	1	1	0	4.05625244819	0	2	C,C	NA	NA	0.0	0	NA	NA	0,0,86,57	1	1	0	0.632563359172	0
chr2_ref_v2	133933	0	CT,C	1	1	67,37,2,1	1	1	0	2	CT,CT	NA	NA	0.675446019945	0	116,71,3,2	1	1	0	0.588820085328	0	2	CT,CT	NA	NA	1.75882383788	0	NA	NA	33,34,39,26	1	1	0	44.93848217	1	2	CT,C	CT,CT	0.125	0.0131588371814	0	g.133934delT	0	104,67,5,5	1	1	0	1.66187105294	0
chr2_ref_v2	134874	0	C,T	0	0	110,78,0,0	1	1	0	2	C,C	NA	NA	0.0	0	88,64,93,71	1	1	0	346.009826884	1	2	C,T	NA	NA	0.0759859069779	0	g.134874C>T	0	127,111,0,1	1	1	0	1.18512740882	0	2	C,C	NA	NA	0.00419287826004	0	NA	NA	120,87,0,0	1	1	0	0.404131551197	0
chr2_ref_v2	136056	0	G,A	0	0	97,75,0,0	1	1	0	2	G,G	NA	NA	0.0	0	108,97,0,0	1	1	0	0.810570664003	0	2	G,G	NA	NA	0.0	0	NA	NA	43,45,40,37	1	1	0	315.258070472	1	2	G,A	G,G	0.125	0.117783035656	0	g.136056G>A	0	81,51,0,0	1	1	0	0.859999284702	0
chr2_ref_v2	137513	0	AT,A	1	1	0,2,47,60	1	1	0	2	A,A	NA	NA	0.0607643484332	0	2,3,86,92	1	1	0	0.796911584729	0	2	A,A	NA	NA	0.174454638409	0	NA	NA	0,3,65,77	1	1	0	0.457807626129	0	2	A,A	NA	NA	0.255152787741	0	NA	NA	2,1,80,69	1	1	0	1.99956135512	0
chr2_ref_v2	137646	0	TAAAAAAAAAAA,T,TA	1	1	18,11,1,3,2,5	1	1	0	2	TAAAAAAAAAAA,TAAAAAAAAAAA	TAAAAAAAAAAA,TA	0.5	0.225180714173	0	29,22,10,12,2,10	1	1	0	4.56920561055	0	2	TAAAAAAAAAAA,TA	TAAAAAAAAAAA,TAAAAAAAAAAA	0.25	0.394642911995	0	NA	NA	25,19,5,4,2,11	1	1	0	1.61155483616	0	2	TAAAAAAAAAAA,TA	TAAAAAAAAAAA,TAAAAAAAAAAA	0.25	0.504211952669	0	NA	NA	16,14,8,4,2,7	1	1	0	4.44646663899	0
chr2_ref_v2	137666	0	AAAAAAAAAAG,A	1	0	25,34,9,0	1	1	0	2	AAAAAAAAAAG,AAAAAAAAAAG	AAAAAAAAAAG,A	0.25	0.170957798144	0	52,82,14,0	1	1	0	0.980935566303	0	2	AAAAAAAAAAG,AAAAAAAAAAG	AAAAAAAAAAG,A	0.25	0.243879449793	0	NA	NA	34,60,10,0	1	1	0	1.16030624101	0	2	AAAAAAAAAAG,AAAAAAAAAAG	AAAAAAAAAAG,A	0.25	0.199489360416	0	NA	NA	29,36,14,0	1	1	1	0.80926854571	0
chr2_ref_v2	137685	0	G,T	1	0	39,31,9,0	1	1	0	2	G,G	G,T	0.25	0.0251575644137	0	54,65,9,0	1	1	0	2.31461515522	0	2	G,G	G,T	0.125	0.231511800985	0	NA	NA	47,51,9,0	1	1	0	1.33849887865	0	2	G,G	G,T	0.25	0.336472236621	0	NA	NA	32,38,12,0	1	1	1	0.962292495473	0
chr2_ref_v2	138003	0	CT,C	1	1	47,50,2,3	1	1	0	2	CT,CT	NA	NA	0.818316509014	0	3,1,104,80	1	1	0	338.676630428	1	2	C,C	NA	NA	0.43075039704	0	g.138004delT,g.138004delT	0,1	37,27,39,40	1	1	0	44.0043016394	1	2	CT,C	CT,CT	0.125	0.0977066125038	0	g.138004delT	0	32,34,35,24	1	1	0	33.329074328	1
chr2_ref_v2	138265	0	ATTT,A,AT	1	1	3,2,8,6,54,38	1	1	0	2	AT,AT	ATTT,AT	0.125	0.972633793086	0	3,4,52,50,31,31	1	1	0	31.3890331436	1	2	A,AT	ATTT,AT	0.125	0.598382167314	0	g.138265_138269T>	0	1,0,37,37,22,17	1	1	0	26.2614967623	1	2	A,AT	NA	NA	0.0226555225687	0	g.138265_138269T>	0	1,1,37,33,34,28	1	1	0	18.9468163759	1
chr2_ref_v2	138483	0	T,C	1	0	78,109,1,0	1	1	0	2	T,T	NA	NA	0.00533334597536	0	111,164,1,1	1	1	0	0.4664153479	0	2	T,T	NA	NA	0.00724640852077	0	NA	NA	52,64,51,60	1	1	0	324.750257564	1	2	T,C	NA	NA	0.044059989794	0	g.138483T>C	0	73,114,0,0	1	1	0	0.668117754252	0
chr2_ref_v2	141038	0	GT,G	1	1	81,73,1,4	1	1	0	2	GT,GT	NA	NA	0.557182099451	0	132,105,2,2	1	1	0	0.905396651154	0	2	GT,GT	NA	NA	2.21891891347	0	NA	NA	39,40,49,45	1	1	0	315.930299235	1	2	GT,G	NA	NA	0.000422329490998	0	g.141039delT	0	75,58,1,0	1	1	0	0.93640678184	0
chr2_ref_v2	141740	0	T,G	1	0	85,67,0,0	1	1	0	2	T,T	NA	NA	0.0	0	124,97,1,0	1	1	0	0.368434990752	0	2	T,T	NA	NA	0.00451468035453	0	NA	NA	80,62,0,0	1	1	0	0.389982788477	0	2	T,T	NA	NA	0.0	0	NA	NA	32,20,36,31	1	1	0	313.877642539	1
chr2_ref_v2	142020	0	AT,A	1	1	86,90,6,2	1	1	0	2	AT,AT	NA	NA	0.22070986283	0	58,70,78,77	1	1	0	321.834831478	1	2	AT,A	NA	NA	0.034626091154	0	g.142021delT	0	44,41,53,55	1	1	0	315.103482423	1	2	AT,A	NA	NA	0.0660553703219	0	g.142021delT	0	119,79,6,5	1	1	0	2.78516639657	0
chr2_ref_v2	142203	0	G,A	0	0	102,96,0,0	1	1	0	2	G,G	NA	NA	0.0	0	147,140,0,0	1	1	0	0.402182625812	0	2	G,G	NA	NA	0.0	0	NA	NA	60,50,46,41	1	1	0	317.838690865	1	2	G,A	G,G	0.125	0.0167421811431	0	g.142203G>A	0	90,105,0,0	1	1	0	1.14109446721	0
chr2_ref_v2	143207	0	GA,G	1	1	83,101,1,0	1	1	0	2	GA,GA	NA	NA	0.71593356264	0	59,51,52,55	1	1	0	323.318634083	1	2	GA,G	GA,GA	0.125	0.0981451479756	0	g.143208delA	0	81,106,0,0	1	1	0	0.546855805223	0	2	GA,GA	NA	NA	1.64171720636	0	NA	NA	83,61,1,1	1	1	0	2.72773958177	0
chr2_ref_v2	143565	0	C,T	1	0	51,55,53,49	1	1	0	2	C,T	NA	NA	0.0384662808278	0	73,74,92,67	1	1	0	1.4072375981	0	2	C,T	NA	NA	0.0784716154415	0	NA	NA	64,43,53,55	1	1	0	1.36686219882	0	2	C,T	NA	NA	0.00930239266231	0	NA	NA	55,60,52,42	1	1	0	0.799666391959	0
chr2_ref_v2	143855	0	GA,G,GAA	1	1	32,57,9,9,2,8	1	1	0	2	GA,GA	GA,GAA	0.125	0.175031617923	0	66,99,11,20,5,4	1	1	0	1.24963337355	0	2	GA,GA	NA	NA	1.066381145	0	NA	NA	25,33,5,3,21,41	1	1	0	23.2580765662	1	2	GA,GAA	GAA,GAA	0.5	0.168403264702	0	g.143855_143856insA	0	29,28,50,47,2,4	1	1	0	25.4290988806	1
chr2_ref_v2	143920	0	TA,T	1	1	64,82,0,0	1	1	0	2	TA,TA	NA	NA	0.00210948006748	0	58,74,60,72	1	1	0	328.28363687	1	2	TA,T	NA	NA	0.0118454144459	0	g.143921delA	0	86,110,0,0	1	1	0	0.391570551111	0	2	TA,TA	NA	NA	0.0061909380091	0	NA	NA	67,97,0,0	1	1	0	0.620665990224	0
chr2_ref_v2	144143	0	T,C	0	0	86,97,2,0	1	1	0	2	T,T	NA	NA	0.416334780345	0	127,136,1,0	1	1	0	0.537010452297	0	2	T,T	NA	NA	0.00379507096855	0	NA	NA	84,105,0,0	1	1	0	0.738232958289	0	2	T,T	NA	NA	0.0	0	NA	NA	37,44,46,37	1	1	0	315.235615346	1
chr2_ref_v2	144585	0	CA,C	1	1	120,119,0,0	1	1	0	2	CA,CA	NA	NA	0.000103442026877	0	142,143,2,0	1	1	0	0.509220314814	0	2	CA,CA	NA	NA	0.412312256343	0	NA	NA	53,65,56,50	1	1	0	325.237590296	1	2	CA,C	NA	NA	0.107488640961	0	g.144586delA	0	96,96,0,0	1	1	0	0.392938608881	0
chr2_ref_v2	144722	0	C,T	1	0	107,117,0,0	1	1	0	2	C,C	NA	NA	0.0	0	154,147,0,0	1	1	0	0.893188997402	0	2	C,C	NA	NA	0.0	0	NA	NA	115,118,0,0	1	1	0	0.495909526647	0	2	C,C	NA	NA	0.0	0	NA	NA	37,39,36,56	1	1	0	323.196805955	1
chr2_ref_v2	145890	0	GAAAAAAA,G,GAAA	1	1	23,14,0,0,2,6	1	1	0	2	GAAAAAAA,GAAAAAAA	GAAAAAAA,GAAA	0.25	0.414433778091	0	1,1,6,17,3,9	1	1	0	20.7049616885	1	2	G,GAAA	G,G	0.25	0.150602077314	0	g.145891_145897delAAAAAAA,g.145891_145894delAAAA	0,0	6,2,14,16,5,3	1	1	0	20.878266697	1	2	GAAAAAAA,G	G,GAAA	0.5	0.991514153112	0	g.145891_145897delAAAAAAA	0	2,1,13,14,9,20	1	1	0	18.3037023798	1
chr2_ref_v2	146001	0	A,G	0	0	129,75,0,0	1	1	0	2	A,A	NA	NA	0.0	0	192,111,0,0	1	1	0	0.398034101314	0	2	A,A	NA	NA	0.0	0	NA	NA	76,45,57,56	1	1	0	325.847404948	1	2	A,G	NA	NA	0.0684027268844	0	g.146001A>G	0	106,89,0,0	1	1	0	2.28038906948	0
chr2_ref_v2	146118	0	C,T	1	0	146,120,0,0	1	1	0	2	C,C	NA	NA	0.0	0	82,94,70,82	1	1	0	344.491093736	1	2	C,T	C,C	0.125	0.104710954089	0	g.146118C>T	0	94,145,0,0	1	1	0	6.57004310877	0	2	C,C	NA	NA	0.0	0	NA	NA	111,79,0,0	1	1	0	0.751691151312	0
chr2_ref_v2	146608	0	C,T	1	0	93,136,0,1	1	1	0	2	C,C	NA	NA	0.00435730536896	0	114,179,0,0	1	1	0	0.610636587962	0	2	C,C	NA	NA	0.0	0	NA	NA	88,106,0,0	1	1	0	1.05365935747	0	2	C,C	NA	NA	0.0	0	NA	NA	39,37,54,31	1	1	0	321.529396334	1
chr2_ref_v2	146658	0	G,A	0	0	100,104,0,0	1	1	0	2	G,G	NA	NA	0.0	0	121,130,0,0	1	1	0	0.425517438345	0	2	G,G	NA	NA	0.0	0	NA	NA	58,40,45,43	1	1	0	318.738678864	1	2	G,A	NA	NA	0.107630664192	0	g.146658G>A	0	113,70,0,0	1	1	0	3.70661157911	0
chr2_ref_v2	148758	0	A,G	1	0	105,115,0,0	1	1	0	2	A,A	NA	NA	0.0	0	172,160,1,0	1	1	0	1.08957067201	0	2	A,A	NA	NA	0.00300752106396	0	NA	NA	134,127,0,0	1	1	0	0.884117485123	0	2	A,A	NA	NA	0.0	0	NA	NA	37,51,41,60	1	1	0	325.351304254	1
chr2_ref_v2	149284	0	C,A	0	0	41,40,40,33	1	1	0	2	C,A	NA	NA	0.103989713524	0	104,104,0,0	1	1	0	308.166204683	1	2	C,C	NA	NA	0.0	0	g.149283_149285A>C	1	87,74,0,0	1	1	0	308.006656645	1	2	C,C	NA	NA	0.0	0	g.149283_149285A>C	1	90,54,0,0	1	1	0	308.231601071	1
chr2_ref_v2	149296	0	C,A	1	0	87,74,0,0	1	1	0	2	C,C	NA	NA	0.0	0	55,60,60,40	1	1	0	320.749834245	1	2	C,A	C,C	0.125	0.111552485906	0	g.149296C>A	0	92,73,0,2	1	1	0	0.608856217697	0	2	C,C	NA	NA	0.417513446624	0	NA	NA	94,65,0,0	1	1	0	0.962895534457	0
chr2_ref_v2	150340	0	CAT,C	1	1	60,70,0,1	1	1	0	2	CAT,CAT	NA	NA	0.00104871825727	0	121,120,0,1	1	1	0	0.97615083175	0	2	CAT,CAT	NA	NA	0.152422061027	0	NA	NA	47,53,45,35	1	1	0	66.3427106237	1	2	CAT,C	CAT,CAT	0.125	0.0150448072941	0	g.150341_150342delAT	0	94,85,1,1	1	1	0	1.2502209086	0
chr2_ref_v2	150394	0	TAA,T,TA	1	1	0,0,0,1,99,63	1	1	0	2	TA,TA	NA	NA	0.00551015449716	0	1,1,76,50,89,54	1	1	0	328.350388021	1	2	T,TA	TA,TA	0.125	0.0680021377455	0	g.150394_150397A>	0	0,0,1,0,114,79	1	1	0	0.559829275989	0	2	TA,TA	NA	NA	0.714702675643	0	NA	NA	0,0,1,0,122,65	1	1	0	0.889838485703	0
chr2_ref_v2	152052	0	C,T	0	0	108,108,0,0	1	1	0	2	C,C	NA	NA	0.0	0	81,87,64,74	1	1	0	334.262964106	1	2	C,T	C,C	0.125	0.0546041340349	0	g.152052C>T	0	108,134,0,0	1	1	0	1.30041089261	0	2	C,C	NA	NA	0.0	0	NA	NA	103,106,0,0	1	1	0	0.412400398782	0
chr2_ref_v2	153245	0	T,C	0	0	123,77,0,0	1	1	0	2	T,T	NA	NA	0.0	0	159,137,0,1	1	1	0	2.41220646693	0	2	T,T	NA	NA	0.00337268447864	0	NA	NA	101,99,0,0	1	1	0	3.18088852184	0	2	T,T	NA	NA	0.0	0	NA	NA	94,77,9,7	1	1	0	8.23345919323	0
chr2_ref_v2	153270	0	G,T	0	0	118,88,0,0	1	1	0	2	G,G	NA	NA	0.0	0	129,127,1,0	1	1	0	1.79364211673	0	2	G,G	NA	NA	0.00389864041566	0	NA	NA	92,101,1,0	1	1	0	2.37437788575	0	2	G,G	NA	NA	0.00516797015844	0	NA	NA	39,34,45,46	1	1	0	320.944226319	1
chr2_ref_v2	153600	0	ATT,A	1	1	45,50,1,0	1	1	0	2	ATT,ATT	NA	NA	0.0104712998673	0	66,99,0,0	1	1	0	1.65918035219	0	2	ATT,ATT	NA	NA	0.0	0	NA	NA	35,31,29,22	1	1	0	38.0488585436	1	2	ATT,A	ATT,ATT	0.125	0.00651468102119	0	g.153601_153602delTT	0	56,64,0,0	1	1	0	0.468211403526	0
chr2_ref_v2	153806	0	TA,T	1	1	93,63,0,0	1	1	0	2	TA,TA	NA	NA	0.550853812281	0	58,65,66,39	1	1	0	322.409879624	1	2	TA,T	TA,TA	0.125	0.0324273259088	0	g.153807delA	0	92,88,0,1	1	1	0	1.8786779908	0	2	TA,TA	NA	NA	1.60356544039	0	NA	NA	85,71,1,3	1	1	0	1.20318014413	0
chr2_ref_v2	155550	0	T,C	0	0	133,82,1,0	1	1	0	2	T,T	NA	NA	0.0046403795565	0	166,124,0,0	1	1	0	1.31272555312	0	2	T,T	NA	NA	0.0	0	NA	NA	56,47,56,32	1	1	0	320.731585617	1	2	T,C	T,T	0.125	0.0939222545295	0	g.155550T>C	0	114,102,0,0	1	1	0	2.56379973441	0
chr2_ref_v2	155801	0	G,T	0	0	120,103,3,0	1	1	0	2	G,G	NA	NA	0.706510408372	0	151,147,0,0	1	1	0	1.18228240003	0	2	G,G	NA	NA	0.0	0	NA	NA	115,98,0,0	1	1	0	0.622971531229	0	2	G,G	NA	NA	0.0	0	NA	NA	63,52,52,54	1	1	0	320.254816822	1
chr2_ref_v2	160896	0	C,T	0	0	92,90,0,0	1	1	0	2	C,C	NA	NA	0.0	0	138,122,0,0	1	1	0	0.655537741836	0	2	C,C	NA	NA	0.0	0	NA	NA	60,49,52,45	1	1	0	320.180509377	1	2	C,T	NA	NA	0.116636903726	0	g.160896C>T	0	82,76,0,0	1	1	0	0.438834088749	0
chr2_ref_v2	162665	0	A,G	0	0	66,105,0,0	1	1	0	2	A,A	NA	NA	0.0	0	165,163,0,0	1	1	0	5.13966176236	0	2	A,A	NA	NA	0.0	0	NA	NA	41,59,35,62	1	1	0	322.08992896	1	2	A,G	NA	NA	0.0304592074847	0	g.162665A>G	0	96,99,0,0	1	1	0	2.93399531316	0
chr2_ref_v2	162810	0	AT,A	1	1	89,43,7,1	1	1	0	2	AT,AT	NA	NA	1.1888112852	0	128,106,16,18	1	1	0	11.9112164113	0	2	AT,AT	NA	NA	1.18637056276	0	NA	NA	105,57,4,4	1	1	0	1.48511779985	0	2	AT,AT	NA	NA	2.02329875478	0	NA	NA	42,38,41,34	1	1	0	45.2372956421	1
chr2_ref_v2	163594	0	G,A	0	0	122,90,0,0	1	1	0	2	G,G	NA	NA	0.0	0	159,123,0,0	1	1	0	0.466674266597	0	2	G,G	NA	NA	0.0	0	NA	NA	117,90,0,0	1	1	0	0.433082246043	0	2	G,G	NA	NA	0.0	0	NA	NA	53,43,50,37	1	1	0	319.325728457	1
chr2_ref_v2	164484	0	T,C	0	0	111,60,0,0	1	1	0	2	T,T	NA	NA	0.0	0	176,84,0,0	1	1	0	0.726086102944	0	2	T,T	NA	NA	0.0	0	NA	NA	96,62,0,0	1	1	0	0.819023941405	0	2	T,T	NA	NA	0.0	0	NA	NA	58,21,80,29	1	1	0	333.330340501	1
chr2_ref_v2	165001	0	CTT,C,CT	1	1	2,2,13,3,56,59	1	1	0	2	CT,CT	NA	NA	0.455880915083	0	6,3,6,9,74,84	1	1	0	1.77598969554	0	2	CT,CT	NA	NA	1.44383881059	0	NA	NA	2,2,33,38,34,27	1	1	0	31.9801243457	1	2	C,CT	CT,CT	0.125	0.244863776417	0	g.165001_165004T>	0	1,1,29,47,22,24	1	1	0	46.1250075444	1
chr2_ref_v2	165276	0	C,T	0	0	73,66,0,0	1	1	0	2	C,C	NA	NA	0.0	0	117,81,0,0	1	1	0	1.464080106	0	2	C,C	NA	NA	0.0	0	NA	NA	91,74,0,0	1	1	0	0.573692372152	0	2	C,C	NA	NA	0.0	0	NA	NA	50,31,32,37	1	1	0	312.94410641	1
chr2_ref_v2	165661	0	G,GA	1	1	73,91,0,3	1	1	0	2	G,G	NA	NA	0.0944600167231	0	47,70,53,73	1	1	0	321.021726962	1	2	G,GA	GA,GA	0.25	0.0950770450078	0	g.165661_165662insA	0	74,89,0,5	1	1	0	0.730973983228	0	2	G,G	NA	NA	0.0233841791427	0	NA	NA	53,87,1,2	1	1	0	1.14744293933	0
chr2_ref_v2	165893	0	CTTTTT,C	1	1	67,19,0,1	1	1	0	2	CTTTTT,CTTTTT	NA	NA	0.0115608224011	0	93,33,2,7	1	1	0	3.04170794411	0	2	CTTTTT,CTTTTT	CTTTTT,C	0.125	0.068992871487	0	NA	NA	65,28,1,1	1	1	0	1.31056056493	0	2	CTTTTT,CTTTTT	NA	NA	0.0212773984473	0	NA	NA	22,5,11,12	1	1	0	18.476785187	1
chr2_ref_v2	167969	0	CAA,C,CA,CAAA	1	1	2,0,0,0,0,0,19,25	1	1	0	2	CAAA,CAAA	NA	NA	2.05443230743	0	9,4,1,0,2,1,14,26	1	1	0	3.59400843742	0	2	CAAA,CAAA	CAA,CAAA	0.25	1.62950127772	0	NA	NA	4,2,10,11,2,1,6,4	1	1	0	14.0674164137	1	2	C,CAAA	C,CA	0.25	0.684830724543	0	g.167969_167972AAA>	0	5,0,11,2,13,1,4,6	1	1	0	13.8511485589	0
chr2_ref_v2	170326	0	C,T	0	0	125,68,0,0	1	1	0	2	C,C	NA	NA	0.0	0	177,138,0,0	1	1	0	3.09615357725	0	2	C,C	NA	NA	0.0	0	NA	NA	55,43,56,38	1	1	0	321.10870917	1	2	C,T	NA	NA	0.0416726964006	0	g.170326C>T	0	131,93,0,0	1	1	0	1.57107538115	0
chr2_ref_v2	171526	0	C,T	1	0	109,105,0,0	1	1	0	2	C,C	NA	NA	0.0	0	154,130,0,0	1	1	0	0.842926992344	0	2	C,C	NA	NA	0.0	0	NA	NA	48,55,51,54	1	1	0	324.46040444	1	2	C,T	NA	NA	0.0192313619279	0	g.171526C>T	0	90,80,0,0	1	1	0	0.505151520216	0
chr2_ref_v2	171572	0	C,A	0	0	125,103,0,0	1	1	0	2	C,C	NA	NA	0.0	0	168,152,2,1	1	1	0	0.606724120745	0	2	C,C	NA	NA	0.414796435537	0	NA	NA	106,126,0,0	1	1	0	2.62539575551	0	2	C,C	NA	NA	0.0	0	NA	NA	57,37,44,41	1	1	0	318.801389728	1
chr2_ref_v2	172362	0	CT,C	1	1	91,58,0,0	1	1	0	2	CT,CT	NA	NA	0.504944110976	0	148,131,1,0	1	1	0	2.38686146179	0	2	CT,CT	NA	NA	2.23300718283	0	NA	NA	47,41,35,47	1	1	0	316.018731512	1	2	CT,C	CT,CT	0.125	0.0806267644532	0	g.172363delT	0	98,74,1,0	1	1	0	0.790311046593	0
chr2_ref_v2	173157	0	G,A	0	0	111,123,0,0	1	1	0	2	G,G	NA	NA	0.0	0	81,88,80,72	1	1	0	342.115124104	1	2	G,A	NA	NA	0.106018194077	0	g.173157G>A	0	105,131,0,0	1	1	0	0.708178224691	0	2	G,G	NA	NA	0.0	0	NA	NA	76,101,0,0	1	1	0	0.903150817431	0
chr2_ref_v2	173585	0	C,T	0	0	120,104,0,0	1	1	0	2	C,C	NA	NA	0.0	0	167,165,0,0	1	1	0	0.905218507344	0	2	C,C	NA	NA	0.0	0	NA	NA	61,45,53,46	1	1	0	322.750357503	1	2	C,T	NA	NA	0.0683192439775	0	g.173585C>T	0	95,100,0,1	1	1	0	0.987456023701	0
chr2_ref_v2	173955	0	C,T	0	0	102,85,0,1	1	1	0	2	C,C	NA	NA	0.00533334597536	0	145,103,0,0	1	1	0	1.02069755027	0	2	C,C	NA	NA	0.0	0	NA	NA	57,47,46,39	1	1	0	317.26745833	1	2	C,T	C,C	0.125	0.0495747856298	0	g.173955C>T	0	105,80,0,0	1	1	0	0.59435394569	0
chr2_ref_v2	174470	0	C,T	0	0	123,115,0,1	1	1	0	2	C,C	NA	NA	0.00419287826004	0	146,142,0,0	1	1	0	0.500296139734	0	2	C,C	NA	NA	0.0	0	NA	NA	47,61,52,66	1	1	0	331.230698826	1	2	C,T	NA	NA	0.0885533973414	0	g.174470C>T	0	103,85,0,0	1	1	0	0.713701530422	0
chr2_ref_v2	174705	0	ATTT,A,AT,ATT	1	1	37,27,0,0,0,2,1,10	1	1	0	2	ATTT,ATTT	ATTT,AT	0.125	1.14584527412	0	8,5,11,37,2,27,0,2	1	1	0	310.907921723	1	2	ATTT,AT	A,AT	0.5	2.13647387238	0	g.174706_174707delTT	0	6,3,3,6,3,37,1,6	1	1	0	43.1844288914	1	2	ATTT,AT	AT,AT	0.5	1.85876719368	0	g.174706_174707delTT	0	8,4,1,2,3,19,0,29	1	1	0	17.7906542652	1
chr2_ref_v2	175061	0	A,T	1	0	130,111,0,0	1	1	0	2	A,A	NA	NA	0.0	0	153,182,0,0	1	1	0	2.95618096643	0	2	A,A	NA	NA	0.0	0	NA	NA	111,103,0,0	1	1	0	0.547227136385	0	2	A,A	NA	NA	0.0	0	NA	NA	32,51,56,52	1	1	0	328.181941032	1
chr2_ref_v2	177423	0	C,T	1	0	105,100,0,0	1	1	0	2	C,C	NA	NA	0.0	0	138,168,0,1	1	1	0	1.70164365207	0	2	C,C	NA	NA	0.00326264563482	0	NA	NA	46,64,44,61	1	1	0	324.536071296	1	2	C,T	NA	NA	0.0465200156349	0	g.177423C>T	0	88,102,0,0	1	1	0	1.02020558496	0
chr2_ref_v2	177939	0	C,T	1	0	82,110,0,0	1	1	0	2	C,C	NA	NA	0.0	0	126,168,1,0	1	1	0	0.376357086179	0	2	C,C	NA	NA	0.00339558900114	0	NA	NA	91,118,0,0	1	1	0	0.419972223848	0	2	C,C	NA	NA	0.0	0	NA	NA	47,56,42,43	1	1	0	317.295194045	1
chr2_ref_v2	180612	0	G,A	0	0	95,91,0,0	1	1	0	2	G,G	NA	NA	0.0	0	138,142,0,0	1	1	0	0.546558659476	0	2	G,G	NA	NA	0.0	0	NA	NA	110,100,0,0	1	1	0	0.455781360359	0	2	G,G	NA	NA	0.0	0	NA	NA	33,37,49,29	1	1	0	317.88919254	1
chr2_ref_v2	180960	0	T,C	0	0	100,111,0,0	1	1	0	2	T,T	NA	NA	0.0	0	128,134,0,0	1	1	0	0.493262768158	0	2	T,T	NA	NA	0.0	0	NA	NA	46,47,54,48	1	1	0	323.898170375	1	2	T,C	NA	NA	0.092373320131	0	g.180960T>C	0	105,106,0,0	1	1	0	0.585769217131	0
chr2_ref_v2	181837	0	C,T	0	0	92,75,0,0	1	1	0	2	C,C	NA	NA	0.0	0	129,100,0,0	1	1	0	0.456298714158	0	2	C,C	NA	NA	0.0	0	NA	NA	52,47,47,44	1	1	0	318.153430926	1	2	C,T	NA	NA	0.0842603436177	0	g.181837C>T	0	90,91,0,0	1	1	0	1.09504427838	0
chr2_ref_v2	183075	0	A,G	0	0	98,73,10,10	1	1	0	2	A,A	A,G	0.25	0.200021133893	1	178,149,0,0	1	1	0	7.01316274965	0	2	A,A	NA	NA	0.0	0	NA	NA	132,92,1,0	1	1	0	4.15324046074	0	2	A,A	NA	NA	0.00445435034938	0	NA	NA	104,83,0,0	1	1	0	3.79568805905	0
chr2_ref_v2	183844	0	T,C	0	0	94,155,0,0	1	1	0	2	T,T	NA	NA	0.0	0	146,177,0,0	1	1	0	2.53179837479	0	2	T,T	NA	NA	0.0	0	NA	NA	108,124,0,1	1	1	0	2.46463595744	0	2	T,T	NA	NA	0.00430108189939	0	NA	NA	51,63,37,57	1	1	0	322.739437335	1
chr2_ref_v2	184197	0	AT,A	1	1	119,77,5,1	1	1	0	2	AT,AT	NA	NA	0.319499824407	0	81,72,83,60	1	1	0	322.474510715	1	2	AT,A	AT,AT	0.125	0.0582033881736	0	g.184198delT	0	111,90,1,1	1	1	0	1.44215038873	0	2	AT,AT	NA	NA	1.71391349756	0	NA	NA	133,85,3,2	1	1	0	0.522123641347	0
chr2_ref_v2	184252	0	T,C	1	0	146,77,1,0	1	1	0	2	T,T	NA	NA	0.00447428039492	0	92,69,88,50	1	1	0	339.37664721	1	2	T,C	T,T	0.125	0.0971637484536	0	g.184252T>C	0	123,90,0,1	1	1	0	1.9963103574	0	2	T,T	NA	NA	0.00468384931243	0	NA	NA	145,89,0,0	1	1	0	0.895729287396	0
chr2_ref_v2	184430	0	CT,C	1	1	96,141,0,1	1	1	0	2	CT,CT	NA	NA	0.00356916910463	0	147,171,0,0	1	1	0	1.7733705168	0	2	CT,CT	NA	NA	0.00164550530687	0	NA	NA	41,48,45,41	1	1	0	319.652858526	1	2	CT,C	NA	NA	0.0374643615997	0	g.184431delT	0	105,131,0,0	1	1	0	0.986309274241	0
chr2_ref_v2	185814	0	G,A	0	0	80,114,0,0	1	1	0	2	G,G	NA	NA	0.0	0	113,153,0,0	1	1	0	0.471456985112	0	2	G,G	NA	NA	0.0	0	NA	NA	92,77,0,0	1	1	0	3.70092013176	0	2	G,G	NA	NA	0.0	0	NA	NA	35,48,39,59	1	1	0	323.512505542	1
chr2_ref_v2	186314	0	G,A	1	0	95,104,0,0	1	1	0	2	G,G	NA	NA	0.0	0	164,152,0,1	1	1	0	1.07969730853	0	2	G,G	NA	NA	0.00315956029037	0	NA	NA	42,49,40,55	1	1	0	321.726629351	1	2	G,A	NA	NA	0.0430173850837	0	g.186314G>A	0	99,116,0,0	1	1	0	0.498315985587	0
chr2_ref_v2	187110	0	C,A	0	0	116,115,0,0	1	1	0	2	C,C	NA	NA	0.0	0	147,180,2,0	1	1	0	1.43639291688	0	2	C,C	NA	NA	0.411562687976	0	NA	NA	126,137,0,1	1	1	0	0.593336275118	0	2	C,C	NA	NA	0.00379507096855	0	NA	NA	71,55,51,51	1	1	0	322.944966296	1
chr2_ref_v2	189678	0	C,T	0	0	126,94,0,0	1	1	0	2	C,C	NA	NA	0.0	0	148,121,0,0	1	1	0	0.619933698004	0	2	C,C	NA	NA	0.0	0	NA	NA	79,51,69,40	1	1	0	327.344123382	1	2	C,T	C,C	0.125	0.0751278600545	0	g.189678C>T	0	96,71,0,0	1	1	0	0.389813098187	0
chr2_ref_v2	190201	0	C,T	0	0	94,102,1,0	1	1	0	2	C,C	NA	NA	0.00508906950747	0	141,144,0,0	1	1	0	0.580181311546	0	2	C,C	NA	NA	0.0	0	NA	NA	51,46,45,59	1	1	0	324.220312646	1	2	C,T	NA	NA	0.069679920638	0	g.190201C>T	0	93,91,0,0	1	1	0	0.636538417119	0
chr2_ref_v2	191545	0	A,G	1	0	55,54,58,48	1	1	0	2	A,G	NA	NA	0.0279087881171	0	160,148,0,0	1	1	0	308.951372835	1	2	A,A	NA	NA	0.0	0	g.191544_191546G>A	1	123,79,0,0	1	1	0	308.740055108	1	2	A,A	NA	NA	0.0	0	g.191544_191546G>A	1	105,104,0,0	1	1	0	308.264078008	1
chr2_ref_v2	192223	0	CT,C	1	1	68,50,14,10	1	1	0	2	CT,CT	NA	NA	0.355029773132	0	8,8,95,77	1	1	0	313.171926473	1	2	C,C	CT,C	0.125	0.129585679687	0	g.192224delT,g.192224delT	0,1	64,65,11,8	1	1	0	1.76717644637	0	2	CT,CT	NA	NA	1.28136669458	0	NA	NA	50,54,8,7	1	1	0	1.87148642253	0
chr2_ref_v2	193613	0	C,T	0	0	70,64,0,0	1	1	0	2	C,C	NA	NA	0.0	0	113,105,0,0	1	1	0	0.400093729354	0	2	C,C	NA	NA	0.0	0	NA	NA	77,106,0,0	1	1	0	2.53069639998	0	2	C,C	NA	NA	0.0	0	NA	NA	43,46,44,37	1	1	0	314.929202291	1
chr2_ref_v2	193956	0	G,A	1	0	72,87,0,0	1	1	0	2	G,G	NA	NA	0.0	0	108,121,0,0	1	1	0	0.531136945306	0	2	G,G	NA	NA	0.0	0	NA	NA	97,111,0,0	1	1	0	0.460463408851	0	2	G,G	NA	NA	0.0	0	NA	NA	37,40,39,32	1	1	0	314.066056955	1
chr2_ref_v2	195339	0	G,A	1	0	125,96,0,0	1	1	0	2	G,G	NA	NA	0.0	0	82,75,71,74	1	1	0	338.272497632	1	2	G,A	NA	NA	0.0795120629277	0	g.195339G>A	0	136,91,0,0	1	1	0	0.778541056749	0	2	G,G	NA	NA	0.0	0	NA	NA	73,76,0,0	1	1	0	1.48923878377	0
chr2_ref_v2	196015	0	T,C	0	0	84,80,0,0	1	1	0	2	T,T	NA	NA	0.0	0	119,136,0,0	1	1	0	1.10140683749	0	2	T,T	NA	NA	0.0	0	NA	NA	93,92,0,0	1	1	0	0.420973220022	0	2	T,T	NA	NA	0.0	0	NA	NA	40,59,37,51	1	1	0	317.777425144	1
chr2_ref_v2	196353	0	GA,G	1	1	78,113,1,1	1	1	0	2	GA,GA	NA	NA	1.68879365696	0	52,74,41,82	1	1	0	333.740992247	1	2	GA,G	GA,GA	0.125	0.0382142528014	0	g.196354delA	0	64,97,2,2	1	1	0	0.956968035815	0	2	GA,GA	NA	NA	1.60794547503	0	NA	NA	77,95,2,1	1	1	0	0.732125062995	0
chr2_ref_v2	196536	0	C,T	0	0	97,90,0,0	1	1	0	2	C,C	NA	NA	0.0	0	113,109,1,1	1	1	0	0.385720349111	0	2	C,C	NA	NA	0.00896866998276	0	NA	NA	48,35,43,37	1	1	0	316.712349503	1	2	C,T	NA	NA	0.0368139731227	0	g.196536C>T	0	91,62,0,0	1	1	0	1.51242246762	0
chr2_ref_v2	196955	0	AT,A	1	1	94,118,0,1	1	1	0	2	AT,AT	NA	NA	0.857584079703	0	73,82,71,80	1	1	0	340.815096039	1	2	AT,A	AT,AT	0.125	0.0996513992018	0	g.196956delT	0	90,102,0,2	1	1	0	0.638354205171	0	2	AT,AT	NA	NA	1.26263885342	0	NA	NA	78,101,3,1	1	1	0	1.31685749429	0
chr2_ref_v2	197016	1	G,A	0	0	86,122,0,0	1	1	0	2	NA	NA	NA	NA	0	176,176,0,0	1	1	0	3.30662220213	0	2	NA	NA	NA	NA	0	NA	NA	83,117,0,0	1	1	0	0.392643595278	0	2	NA	NA	NA	NA	0	NA	NA	54,73,48,49	1	1	0	320.355599239	1
chr2_ref_v2	197704	0	G,A	1	0	60,72,0,0	1	1	0	2	G,G	NA	NA	0.0	0	37,56,22,33	1	1	0	44.4993893722	1	2	G,A	G,G	0.25	0.0144406841548	0	g.197704G>A	0	72,64,0,0	1	1	0	1.35853648556	0	2	G,G	NA	NA	0.0	0	NA	NA	67,85,0,0	1	1	0	0.437663177901	0
chr2_ref_v2	198348	0	CT,C	1	1	120,132,4,1	1	1	0	2	CT,CT	NA	NA	0.114136160668	0	97,98,79,84	1	1	0	336.178505735	1	2	CT,C	CT,CT	0.125	0.0534526784509	0	g.198349delT	0	121,146,0,2	1	1	0	0.900068992403	0	2	CT,CT	NA	NA	1.5923921398	0	NA	NA	98,133,0,0	1	1	0	1.61913410832	0
chr2_ref_v2	198596	0	C,T	0	0	91,85,0,0	1	1	0	2	C,C	NA	NA	0.0	0	165,107,0,0	1	1	0	2.84292079549	0	2	C,C	NA	NA	0.0	0	NA	NA	43,44,42,52	1	1	0	320.219718153	1	2	C,T	NA	NA	0.0773866636154	0	g.198596C>T	0	86,77,0,0	1	1	0	0.421023424937	0
chr2_ref_v2	202168	0	G,A	0	0	77,86,0,0	1	1	0	2	G,G	NA	NA	0.0	0	129,148,0,1	1	1	0	0.393740640105	0	2	G,G	NA	NA	0.0036036075033	0	NA	NA	87,90,0,0	1	1	0	0.500740611447	0	2	G,G	NA	NA	0.0	0	NA	NA	47,51,33,46	1	1	0	315.539761062	1
chr2_ref_v2	202294	0	A,C	0	0	72,32,0,21	1	1	0	2	A,A	A,C	0.25	0.392561703272	0	98,49,1,31	1	1	0	0.505902899947	0	2	A,A	A,C	0.25	0.421213465076	0	NA	NA	79,23,0,25	1	1	0	0.816728375808	0	2	A,A	A,C	0.5	0.268263986595	0	NA	NA	71,27,0,32	1	1	0	1.86458284525	0
chr2_ref_v2	202695	0	A,G	0	0	65,85,0,0	1	1	0	2	A,A	NA	NA	0.0	0	100,105,0,0	1	1	0	1.19683908758	0	2	A,A	NA	NA	0.0	0	NA	NA	68,86,0,0	1	1	0	0.407112269276	0	2	A,A	NA	NA	0.0	0	NA	NA	45,28,25,17	1	1	0	36.949527545	1
chr2_ref_v2	203229	0	A,T	0	0	54,104,0,0	1	1	0	2	A,A	NA	NA	0.0	0	89,144,0,0	1	1	0	0.966252113128	0	2	A,A	NA	NA	0.0	0	NA	NA	68,87,0,0	1	1	0	2.2179325606	0	2	A,A	NA	NA	0.0	0	NA	NA	29,38,26,45	1	1	0	315.320429092	1
chr2_ref_v2	204654	0	C,T	0	0	133,108,0,0	1	1	0	2	C,C	NA	NA	0.0	0	187,146,0,0	1	1	0	0.455137058597	0	2	C,C	NA	NA	0.0	0	NA	NA	50,60,60,56	1	1	0	329.731287162	1	2	C,T	NA	NA	0.0531098253139	0	g.204654C>T	0	105,104,0,0	1	1	0	1.0933379358	0
chr2_ref_v2	205478	0	C,T	0	0	119,101,0,0	1	1	0	2	C,C	NA	NA	0.0	0	192,140,0,0	1	1	0	1.03839842413	0	2	C,C	NA	NA	0.0	0	NA	NA	72,47,58,42	1	1	0	322.944091872	1	2	C,T	C,C	0.125	0.0773611211575	0	g.205478C>T	0	99,81,0,0	1	1	0	0.41681280451	0
chr2_ref_v2	205890	0	G,A	0	0	98,115,0,0	1	1	0	2	G,G	NA	NA	0.0	0	133,148,1,1	1	1	0	0.437944316083	0	2	G,G	NA	NA	0.00709222830949	0	NA	NA	101,109,0,0	1	1	0	0.545874803502	0	2	G,G	NA	NA	0.0	0	NA	NA	44,41,42,52	1	1	0	321.884325556	1
chr2_ref_v2	207012	0	GTT,G,GT,GTTT	1	1	30,34,0,0,8,8,5,3	1	1	0	2	GTT,GTT	GTT,GTTT	0.125	0.629779484086	0	8,8,9,8,34,34,31,37	1	1	0	308.33213384	1	2	GTT,GTTT	GT,GTTT	0.5	2.30268260668	0	g.207012_207013insT	0	30,18,39,32,7,9,2,4	1	1	0	52.8793168068	1	2	GTT,G	G,GTTT	0.125	1.10624867951	0	g.207013_207014delTT	0	35,45,2,3,9,9,6,7	1	1	0	1.01431753131	0
chr2_ref_v2	207878	0	G,A	1	0	113,118,0,0	1	1	0	2	G,G	NA	NA	0.0	0	168,151,0,0	1	1	0	1.01478866689	0	2	G,G	NA	NA	0.0	0	NA	NA	135,111,0,0	1	1	0	1.49695541725	0	2	G,G	NA	NA	0.0	0	NA	NA	37,31,46,53	1	1	0	325.287811661	1
chr2_ref_v2	208895	0	C,T	1	0	87,102,0,0	1	1	0	2	C,C	NA	NA	0.0	0	126,153,0,0	1	1	0	0.434949217269	0	2	C,C	NA	NA	0.0	0	NA	NA	116,88,0,0	1	1	0	3.07767832253	0	2	C,C	NA	NA	0.0	0	NA	NA	51,52,64,53	1	1	0	327.898541416	1
chr2_ref_v2	209392	0	T,A	1	0	119,113,0,0	1	1	0	2	T,T	NA	NA	0.0	0	151,147,0,0	1	1	0	0.419196985824	0	2	T,T	NA	NA	0.0	0	NA	NA	128,98,1,0	1	1	0	1.18835615855	0	2	T,T	NA	NA	0.00441501820912	0	NA	NA	56,48,33,66	1	1	0	326.622902533	1
chr2_ref_v2	210819	0	G,A	0	0	94,102,0,0	1	1	0	2	G,G	NA	NA	0.0	0	68,69,78,65	1	1	0	337.096030411	1	2	G,A	NA	NA	0.0428637044318	0	g.210819G>A	0	114,95,0,0	1	1	0	1.52773305614	0	2	G,G	NA	NA	0.0	0	NA	NA	118,82,1,0	1	1	0	2.98853758395	0
chr2_ref_v2	211277	0	A,G	0	0	77,71,56,51	1	1	0	2	A,G	A,A	0.125	0.0730690110213	0	168,168,0,1	1	1	0	308.411253821	1	2	A,A	NA	NA	0.00297177038916	0	g.211276_211278G>A	1	136,113,0,0	1	1	0	308.135958606	1	2	A,A	NA	NA	0.0	0	g.211276_211278G>A	1	121,99,0,0	1	1	0	308.046497952	1
chr2_ref_v2	211607	0	A,G	1	0	45,54,46,39	1	1	0	2	A,G	A,A	0.125	0.0988458346366	0	136,143,0,0	1	1	0	308.476051813	1	2	A,A	NA	NA	0.0	0	g.211606_211608G>A	1	113,95,2,0	1	1	0	308.304895166	1	2	A,A	NA	NA	0.415034559124	0	g.211606_211608G>A	1	89,86,0,0	1	1	0	308.032110788	1
chr2_ref_v2	211916	0	T,A	1	0	135,116,0,0	1	1	0	2	T,T	NA	NA	0.0	0	180,183,1,0	1	1	0	1.19227226674	0	2	T,T	NA	NA	0.00275103337189	0	NA	NA	124,118,0,0	1	1	0	0.644145237721	0	2	T,T	NA	NA	0.0	0	NA	NA	65,51,55,65	1	1	0	331.897272627	1
chr2_ref_v2	212112	0	TA,T	1	1	83,130,0,1	1	1	0	2	TA,TA	NA	NA	0.00445413052583	0	126,136,0,0	1	1	0	2.9768777076	0	2	TA,TA	NA	NA	0.000444353333471	0	NA	NA	41,53,45,51	1	1	0	321.900099452	1	2	TA,T	NA	NA	0.020180195986	0	g.212113delA	0	94,123,0,0	1	1	0	1.03683757771	0
chr2_ref_v2	212510	0	TA,T	1	1	82,65,3,11	1	1	0	2	TA,TA	NA	NA	0.204418700108	0	1,1,118,126	1	1	0	343.871066815	1	2	T,T	NA	NA	1.40613004528	0	g.212511delA,g.212511delA	0,1	46,67,22,15	1	1	0	13.657610214	1	2	TA,TA	TA,T	0.125	0.0525704592243	0	NA	NA	46,39,62,42	1	1	0	313.179690768	1
chr2_ref_v2	212873	0	A,G,T	0	0	72,115,0,0,0,0	1	1	0	2	A,A	NA	NA	0.0	0	65,83,1,0,55,52	1	1	0	321.618401416	1	2	A,T	A,A	0.125	0.0730690110213	0	g.212873A>T	0	57,65,29,40,0,0	1	1	0	313.297022632	1	2	A,G	A,A	0.25	0.05908891637	0	g.212873A>G	0	88,111,0,0,0,0	1	1	0	1.27349890357	0
chr2_ref_v2	212954	0	G,A	0	0	76,90,0,0	1	1	0	2	G,G	NA	NA	0.0	0	113,153,0,0	1	1	0	0.820532681645	0	2	G,G	NA	NA	0.0	0	NA	NA	67,90,0,0	1	1	0	0.627252622637	0	2	G,G	NA	NA	0.0	0	NA	NA	26,37,44,36	1	1	0	316.987911309	1
chr2_ref_v2	213040	0	C,T	0	0	50,43,0,0	1	1	0	2	C,C	NA	NA	0.0	0	79,52,0,0	1	1	0	1.12625199369	0	2	C,C	NA	NA	0.0	0	NA	NA	59,39,0,0	1	1	0	0.940916723931	0	2	C,C	NA	NA	0.0	0	NA	NA	21,29,32,31	1	1	0	50.9439638342	1
chr2_ref_v2	213185	0	A,T	0	0	118,84,0,0	1	1	0	2	A,A	NA	NA	0.0	0	133,87,0,0	1	1	0	0.547608005696	0	2	A,A	NA	NA	0.0	0	NA	NA	100,82,0,0	1	1	0	0.730657675994	0	2	A,A	NA	NA	0.0	0	NA	NA	53,43,4,19	1	1	0	23.7867321885	1
chr2_ref_v2	214906	0	GT,G	1	1	109,91,1,0	1	1	0	2	GT,GT	NA	NA	0.00219796189787	0	141,133,2,0	1	1	0	0.746666550079	0	2	GT,GT	NA	NA	0.74223607112	0	NA	NA	65,53,45,50	1	1	0	319.918281053	1	2	GT,G	GT,GT	0.125	0.00564122168084	0	g.214907delT	0	83,81,0,1	1	1	0	0.769174610484	0
chr2_ref_v2	215284	0	A,G	0	0	157,70,0,0	1	1	0	2	A,A	NA	NA	0.0	0	207,114,0,1	1	1	0	1.3734281289	0	2	A,A	NA	NA	0.00311042241439	0	NA	NA	73,33,76,46	1	1	0	334.793076928	1	2	A,G	G,G	0.125	0.11073247766	0	g.215284A>G	0	115,90,0,1	1	1	0	4.4330876633	0
chr2_ref_v2	215395	0	A,G	0	0	107,118,0,0	1	1	0	2	A,A	NA	NA	0.0	0	196,158,1,0	1	1	0	2.70193268139	0	2	A,A	NA	NA	0.00282087634164	0	NA	NA	127,106,0,0	1	1	0	1.76983361427	0	2	A,A	NA	NA	0.0	0	NA	NA	57,50,58,54	1	1	0	327.446011029	1
chr2_ref_v2	215548	0	C,T	0	0	133,116,0,0	1	1	0	2	C,C	NA	NA	0.0	0	169,178,0,0	1	1	0	1.38299252824	0	2	C,C	NA	NA	0.0	0	NA	NA	67,65,72,69	1	1	0	340.313203884	1	2	C,T	NA	NA	0.0659579677918	0	g.215548C>T	0	105,108,0,0	1	1	0	0.909796909148	0
chr2_ref_v2	215868	0	T,C	1	0	85,47,0,0	1	1	0	2	T,T	NA	NA	0.0	0	122,63,0,0	1	1	0	0.470786099472	0	2	T,T	NA	NA	0.0	0	NA	NA	41,33,40,24	1	1	0	58.1279143832	1	2	T,C	T,T	0.125	0.106132418436	0	g.215868T>C	0	87,47,0,0	1	1	0	0.389601101495	0
chr2_ref_v2	217535	0	C,T	1	0	121,123,0,0	1	1	0	2	C,C	NA	NA	0.0	0	184,176,0,0	1	1	0	0.540448335906	0	2	C,C	NA	NA	0.0	0	NA	NA	48,50,67,63	1	1	0	337.206242599	1	2	C,T	T,T	0.125	0.0312525435041	0	g.217535C>T	0	121,91,0,0	1	1	0	1.8474292743	0
chr2_ref_v2	217793	0	T,A	0	0	91,103,0,0	1	1	0	2	T,T	NA	NA	0.0	0	61,90,72,70	1	1	0	335.004251626	1	2	T,A	NA	NA	0.0614527792137	0	g.217793T>A	0	88,111,0,1	1	1	0	0.589056315505	0	2	T,T	NA	NA	0.00501254182354	0	NA	NA	101,126,0,0	1	1	0	0.606250218885	0
chr2_ref_v2	218228	0	TA,T	1	1	100,114,1,1	1	1	0	2	TA,TA	NA	NA	0.00211688925341	0	112,146,1,1	1	1	0	0.821037160457	0	2	TA,TA	NA	NA	1.08753265776	0	NA	NA	74,105,0,1	1	1	0	1.11777149106	0	2	TA,TA	NA	NA	0.591458298043	0	NA	NA	46,61,42,50	1	1	0	320.157480258	1
chr2_ref_v2	218257	0	C,T	0	0	97,121,0,0	1	1	0	2	C,C	NA	NA	0.0	0	126,156,0,0	1	1	0	0.399027896038	0	2	C,C	NA	NA	0.0	0	NA	NA	76,115,0,0	1	1	0	0.987928664269	0	2	C,C	NA	NA	0.0	0	NA	NA	50,64,53,56	1	1	0	325.510728214	1
chr2_ref_v2	219558	0	A,G	0	0	108,99,0,0	1	1	0	2	A,A	NA	NA	0.0	0	144,155,0,0	1	1	0	1.05268799922	0	2	A,A	NA	NA	0.0	0	NA	NA	51,42,59,64	1	1	0	331.922422224	1	2	A,G	G,G	0.125	0.0282704339383	0	g.219558A>G	0	95,93,0,0	1	1	0	0.47911659133	0
chr2_ref_v2	219706	0	CT,C	1	1	86,105,0,0	1	1	0	2	CT,CT	NA	NA	0.00210948006748	0	128,130,0,0	1	1	0	1.12457774899	0	2	CT,CT	NA	NA	0.00644591324615	0	NA	NA	78,99,0,0	1	1	0	0.418875805251	0	2	CT,CT	NA	NA	0.0061909380091	0	NA	NA	50,39,42,46	1	1	0	318.711478108	1
chr2_ref_v2	220107	0	G,A	0	0	110,92,1,0	1	1	0	2	G,G	NA	NA	0.00493828164058	0	81,58,80,48	1	1	0	333.653132464	1	2	G,A	NA	NA	0.0824436692111	0	g.220107G>A	0	95,100,0,0	1	1	0	1.29171473202	0	2	G,G	NA	NA	0.0	0	NA	NA	81,84,0,0	1	1	0	1.08619171869	0
chr2_ref_v2	221279	1	AGT,A	1	1	0,0,0,1	0	0	1	2	NA	NA	NA	NA	0	0,0,0,0	0	0	1	0.0	0	2	NA	NA	NA	NA	0	NA	NA	0,0,0,0	0	0	1	0.0	0	2	NA	NA	NA	NA	0	NA	NA	0,0,0,10	0	0	1	0.0	0
chr2_ref_v2	228431	0	T,C	0	0	116,110,0,0	1	1	0	2	T,T	NA	NA	0.0	0	70,80,68,91	1	1	0	347.941045907	1	2	T,C	NA	NA	0.058268908124	0	g.228431T>C	0	119,111,0,0	1	1	0	0.401382664289	0	2	T,T	NA	NA	0.0	0	NA	NA	96,86,0,0	1	1	0	0.454810202092	0
chr2_ref_v2	228916	0	CT,C	1	1	87,109,1,0	1	1	0	2	CT,CT	NA	NA	0.00209643390144	0	162,170,0,1	1	1	0	1.28545468613	0	2	CT,CT	NA	NA	1.33970804176	0	NA	NA	83,110,0,0	1	1	0	0.505055295675	0	2	CT,CT	NA	NA	0.666762681107	0	NA	NA	47,40,42,38	1	1	0	316.790845551	1
chr2_ref_v2	229477	0	T,C	1	0	118,132,0,0	1	1	0	2	T,T	NA	NA	0.0	0	178,183,0,0	1	1	0	0.653978687133	0	2	T,T	NA	NA	0.0	0	NA	NA	124,119,0,0	1	1	0	0.904391563688	0	2	T,T	NA	NA	0.0	0	NA	NA	58,43,52,44	1	1	0	322.99056146	1
chr2_ref_v2	230070	0	T,C	1	0	82,122,0,0	1	1	0	2	T,T	NA	NA	0.0	0	144,167,0,1	1	1	0	1.75526260028	0	2	T,T	NA	NA	0.00321027563025	0	NA	NA	41,74,58,58	1	1	0	327.313659545	1	2	T,C	NA	NA	0.00865806274311	0	g.230070T>C	0	77,101,0,0	1	1	0	0.660424267584	0
chr2_ref_v2	231024	0	C,A	1	0	57,65,55,53	1	1	0	2	C,A	NA	NA	0.121889817609	0	158,170,0,1	1	1	0	308.796668531	1	2	C,C	NA	NA	0.00304414238123	0	g.231023_231025A>C	1	130,129,0,1	1	1	0	308.415940734	1	2	C,C	NA	NA	0.00385356931599	0	g.231023_231025A>C	1	121,106,1,0	1	1	0	308.367203249	1
chr2_ref_v2	231076	0	G,A	1	0	100,108,0,0	1	1	0	2	G,G	NA	NA	0.0	0	60,68,83,76	1	1	0	346.476646506	1	2	G,A	A,A	0.125	0.0344404899803	0	g.231076G>A	0	106,117,0,0	1	1	0	0.405742333299	0	2	G,G	NA	NA	0.0	0	NA	NA	105,109,0,0	1	1	0	0.430985156231	0
chr2_ref_v2	231169	0	C,A	1	0	115,119,0,0	1	1	0	2	C,C	NA	NA	0.0	0	179,160,0,1	1	1	0	0.979699670124	0	2	C,C	NA	NA	0.00294551022976	0	NA	NA	61,55,59,81	1	1	0	341.572008855	1	2	C,A	A,A	0.125	0.063262196778	0	g.231169C>A	0	107,110,0,0	1	1	0	0.394449103277	0
chr2_ref_v2	231868	0	G,A	1	0	110,119,0,0	1	1	0	2	G,G	NA	NA	0.0	0	170,172,0,1	1	1	0	0.534801946789	0	2	G,G	NA	NA	0.00291971010333	0	NA	NA	100,114,0,0	1	1	0	0.457253325435	0	2	G,G	NA	NA	0.0	0	NA	NA	50,47,55,49	1	1	0	325.214311693	1
chr2_ref_v2	233112	0	G,GA	1	1	132,109,0,0	1	1	0	2	G,G	NA	NA	0.000337145300241	0	137,170,0,0	1	1	0	3.83611060138	0	2	G,G	NA	NA	0.000502671260509	0	NA	NA	50,64,44,57	1	1	0	324.129187664	1	2	G,GA	NA	NA	0.109880094605	0	g.233112_233113insA	0	95,91,0,0	1	1	0	0.773038773655	0
chr2_ref_v2	233607	0	C,T	0	0	120,109,0,0	1	1	0	2	C,C	NA	NA	0.0	0	72,68,76,100	1	1	0	358.986605948	1	2	C,T	T,T	0.125	0.0224728558521	0	g.233607C>T	0	125,118,1,0	1	1	0	0.416951102538	0	2	C,C	NA	NA	0.00410678195265	0	NA	NA	112,100,0,0	1	1	0	0.400013858659	0
chr2_ref_v2	237034	0	CA,C	1	1	51,31,56,34	1	1	0	2	CA,C	NA	NA	0.081240301839	0	74,68,76,66	1	1	0	2.17483199942	0	2	CA,C	NA	NA	0.0401644109145	0	NA	NA	63,52,47,35	1	1	0	2.78602552801	0	2	CA,C	CA,CA	0.25	0.12461377367	0	NA	NA	45,36,47,40	1	1	0	0.956641872622	0
chr2_ref_v2	239443	0	C,T	0	0	116,93,0,0	1	1	0	2	C,C	NA	NA	0.0	0	157,130,0,0	1	1	0	0.431366968818	0	2	C,C	NA	NA	0.0	0	NA	NA	57,46,67,49	1	1	0	329.422123512	1	2	C,T	NA	NA	0.118861202877	0	g.239443C>T	0	81,94,0,0	1	1	0	2.16779683366	0
chr2_ref_v2	240323	0	A,T	0	0	90,103,0,0	1	1	0	2	A,A	NA	NA	0.0	0	153,150,0,0	1	1	0	1.01840924087	0	2	A,A	NA	NA	0.0	0	NA	NA	49,68,48,49	1	1	0	320.164667018	1	2	A,T	A,A	0.125	0.0638514719865	0	g.240323A>T	0	93,95,0,0	1	1	0	0.630993040223	0
chr2_ref_v2	241722	0	G,A	1	0	103,65,0,0	1	1	0	2	G,G	NA	NA	0.0	0	145,121,0,2	1	1	0	1.79752289318	0	2	G,G	NA	NA	0.412955779837	0	NA	NA	92,75,0,0	1	1	0	1.26302777672	0	2	G,G	NA	NA	0.0	0	NA	NA	43,38,66,42	1	1	0	326.167755525	1
chr2_ref_v2	242620	0	AT,A	1	1	66,85,4,5	1	1	0	2	AT,AT	NA	NA	1.58245423849	0	47,78,48,59	1	1	0	47.8087794393	1	2	AT,AT	AT,A	0.25	0.0428379190603	0	NA	NA	59,104,5,3	1	1	0	1.60074253168	0	2	AT,AT	NA	NA	2.38030192852	0	NA	NA	9,5,74,76	1	1	0	323.053141067	1
chr2_ref_v2	243815	0	A,C	0	0	92,36,0,25	1	1	0	2	A,A	A,C	0.25	0.351976423157	0	134,59,0,38	1	1	0	0.600580161623	0	2	A,A	A,C	0.25	0.34678160628	0	NA	NA	92,35,0,14	1	1	0	1.05387246119	0	2	A,A	A,C	0.25	0.190226736301	0	NA	NA	93,30,0,26	1	1	0	0.507376564404	0
chr2_ref_v2	244725	0	A,G	0	0	143,93,0,1	1	1	0	2	A,A	NA	NA	0.00422833610952	0	119,75,97,74	1	1	0	351.977115771	1	2	A,G	A,A	0.125	0.12511982572	0	g.244725A>G	0	173,103,1,0	1	1	0	0.623722285067	0	2	A,A	NA	NA	0.00361664047019	0	NA	NA	111,97,0,0	1	1	0	1.80316139568	0
chr2_ref_v2	245120	0	C,CA	1	1	60,87,0,0	1	1	0	2	C,C	NA	NA	0.678173356238	0	95,135,0,4	1	1	0	1.16149313474	0	2	C,C	NA	NA	0.43075039704	0	NA	NA	34,52,33,33	1	1	0	56.6428921949	1	2	C,CA	NA	NA	0.0445921413779	0	g.245120_245121insA	0	24,41,29,51	1	1	0	317.462226089	1
chr2_ref_v2	245700	0	CT,C	1	1	93,113,0,0	1	1	0	2	CT,CT	NA	NA	0.000641363431712	0	54,77,72,73	1	1	0	338.851745283	1	2	CT,C	NA	NA	0.0985596944893	0	g.245701delT	0	79,96,0,0	1	1	0	0.389636712713	0	2	CT,CT	NA	NA	0.00175057314383	0	NA	NA	76,116,0,0	1	1	0	1.19031189037	0
chr2_ref_v2	248831	0	C,T	0	0	46,62,34,61	1	1	0	2	C,T	C,C	0.125	0.123060092757	0	175,162,0,0	1	1	0	309.382033425	1	2	C,C	NA	NA	0.0	0	g.248830_248832T>C	1	107,97,0,0	1	1	0	308.348297093	1	2	C,C	NA	NA	0.0	0	g.248830_248832T>C	1	106,101,0,0	1	1	0	308.296544978	1
chr2_ref_v2	249066	0	T,C	0	0	69,107,0,0	1	1	0	2	T,T	NA	NA	0.0	0	57,69,42,60	1	1	0	321.40643338	1	2	T,C	T,T	0.125	0.0400053346137	0	g.249066T>C	0	76,100,0,1	1	1	0	0.782840513621	0	2	T,T	NA	NA	0.00566573753568	0	NA	NA	60,95,0,0	1	1	0	0.39332628544	0
chr2_ref_v2	249898	0	GT,G	1	1	143,109,4,6	1	1	0	2	GT,GT	NA	NA	0.356511403989	0	94,64,102,75	1	1	0	326.869168226	1	2	GT,G	GT,GT	0.125	0.0994379983245	0	g.249899delT	0	147,102,8,4	1	1	0	1.31983304041	0	2	GT,GT	NA	NA	0.945381717843	0	NA	NA	97,89,5,4	1	1	0	0.852633315566	0
chr2_ref_v2	250225	0	GT,G	1	1	90,91,0,0	1	1	0	2	GT,GT	NA	NA	0.000229718786598	0	63,63,73,81	1	1	0	341.24248215	1	2	GT,G	G,G	0.125	0.0512441273189	0	g.250226delT	0	67,101,0,0	1	1	0	2.30651809237	0	2	GT,GT	NA	NA	0.000514601953731	0	NA	NA	79,107,0,0	1	1	0	1.60520706331	0
chr2_ref_v2	251574	0	CTTT,C,CT,CTT	1	1	1,2,1,0,7,8,13,16	1	1	0	2	CTT,CTT	CT,CTT	0.125	0.135875234946	0	2,0,19,18,9,14,0,1	1	1	0	24.6427273947	1	2	CT,CT	C,CT	0.5	0.454809501631	0	g.251574_251577T>,g.251574_251577T>	0,1	0,0,4,11,13,18,1,0	1	1	0	11.1661418657	1	2	CT,CT	NA	NA	0.503209581281	0	g.251574_251577T>,g.251574_251577T>	0,1	0,1,10,11,14,22,1,3	1	1	0	11.6752857392	1
chr2_ref_v2	252360	0	C,T	0	0	101,130,0,0	1	1	0	2	C,C	NA	NA	0.0	0	75,82,63,83	1	1	0	340.798156262	1	2	C,T	NA	NA	0.07263918364	0	g.252360C>T	0	102,115,0,0	1	1	0	0.749942666642	0	2	C,C	NA	NA	0.0	0	NA	NA	87,120,0,0	1	1	0	0.494770315643	0
chr2_ref_v2	252696	0	C,T	1	0	82,69,0,0	1	1	0	2	C,C	NA	NA	0.0	0	82,78,57,59	1	1	0	321.757410103	1	2	C,T	C,C	0.125	0.0702691958466	0	g.252696C>T	0	97,114,0,0	1	1	0	2.10267395978	0	2	C,C	NA	NA	0.0	0	NA	NA	107,81,0,0	1	1	0	0.596746814611	0
chr2_ref_v2	253359	0	C,T	1	0	72,128,0,0	1	1	0	2	C,C	NA	NA	0.0	0	74,97,57,115	1	1	0	358.325623459	1	2	C,T	NA	NA	0.00583092031079	0	g.253359C>T	0	84,141,1,1	1	1	0	0.433375561839	0	2	C,C	NA	NA	0.00884961527698	0	NA	NA	80,126,0,1	1	1	0	0.64940574857	0
chr2_ref_v2	253813	0	G,A	0	0	55,53,59,50	1	1	0	2	G,A	NA	NA	0.00921665510492	0	69,67,85,71	1	1	0	0.77741256181	0	2	G,A	A,A	0.125	0.114113306767	0	NA	NA	51,48,37,46	1	1	0	0.857424208966	0	2	G,A	G,G	0.125	0.0750351859429	0	NA	NA	45,43,56,41	1	1	0	0.737880299261	0
chr2_ref_v2	254440	0	CTT,C,CT	1	1	98,115,0,0,1,1	1	1	0	2	CTT,CTT	NA	NA	1.79781239462	0	126,134,1,0,11,7	1	1	0	7.83338499467	0	2	CTT,CTT	NA	NA	0.807463006578	0	NA	NA	92,90,0,0,5,3	1	1	0	3.00622112712	0	2	CTT,CTT	NA	NA	1.03740061656	0	NA	NA	3,1,59,38,47,43	1	1	0	323.619540408	1
chr2_ref_v2	254593	0	C,A	0	0	43,39,51,52	1	1	0	2	C,A	A,A	0.125	0.0233046873155	0	134,130,0,0	1	1	0	309.291956892	1	2	C,C	NA	NA	0.0	0	g.254592_254594A>C	1	91,106,0,1	1	1	0	308.723249843	1	2	C,C	NA	NA	0.00506330195655	0	g.254592_254594A>C	1	103,88,0,0	1	1	0	308.568767529	1
chr2_ref_v2	255843	0	AG,A	1	1	69,76,0,0	1	1	0	2	AG,AG	NA	NA	0.00210948006748	0	72,68,47,44	1	1	0	72.7551467755	1	2	AG,A	AG,AG	0.25	0.0637458624911	0	g.255844delG	0	71,78,0,0	1	1	0	0.386988529367	0	2	AG,AG	NA	NA	0.0061909380091	0	NA	NA	72,77,0,0	1	1	0	0.401800595024	0
chr2_ref_v2	256131	0	G,A	0	0	45,31,29,52	1	1	0	2	G,A	NA	NA	0.0637158143861	0	82,114,0,0	1	1	0	309.284725965	1	2	G,G	NA	NA	0.0	0	g.256130_256132A>G	1	99,106,0,0	1	1	0	308.678915134	1	2	G,G	NA	NA	0.0	0	g.256130_256132A>G	1	69,83,0,0	1	1	0	308.388581172	1
chr2_ref_v2	256944	0	C,T	0	0	101,83,0,0	1	1	0	2	C,C	NA	NA	0.0	0	115,152,0,0	1	1	0	4.36223178363	0	2	C,C	NA	NA	0.0	0	NA	NA	81,104,0,0	1	1	0	2.97367284858	0	2	C,C	NA	NA	0.0	0	NA	NA	40,47,31,55	1	1	0	319.714091129	1
chr2_ref_v2	258222	0	C,T	1	0	80,121,1,0	1	1	0	2	C,C	NA	NA	0.00496278934213	0	59,82,57,75	1	1	0	332.994004793	1	2	C,T	NA	NA	0.0659579677918	0	g.258222C>T	0	87,94,0,0	1	1	0	1.96117039003	0	2	C,C	NA	NA	0.0	0	NA	NA	83,93,0,0	1	1	0	1.65063804873	0
chr2_ref_v2	258385	0	A,G	0	0	79,93,0,1	1	1	0	2	A,A	NA	NA	0.00579711768433	0	132,137,0,0	1	1	0	0.876331760564	0	2	A,A	NA	NA	0.0	0	NA	NA	56,44,40,50	1	1	0	318.353372538	1	2	A,G	NA	NA	0.105360515658	0	g.258385A>G	0	85,108,0,0	1	1	0	0.567954786075	0
chr2_ref_v2	258974	0	C,CAT	1	1	75,86,0,2	1	1	0	2	C,C	NA	NA	0.410074194441	0	89,91,65,58	1	1	0	320.986062776	1	2	C,CAT	C,C	0.125	0.0400050169583	0	g.258974_258975insAT	0	71,86,2,1	1	1	0	0.619747282846	0	2	C,C	NA	NA	0.417830550049	0	NA	NA	84,91,0,1	1	1	0	0.495586402946	0
chr2_ref_v2	259455	0	A,G	0	0	127,109,1,0	1	1	0	2	A,A	NA	NA	0.00422833610952	0	182,149,0,0	1	1	0	0.54539625304	0	2	A,A	NA	NA	0.0	0	NA	NA	67,48,52,65	1	1	0	330.136892153	1	2	A,G	NA	NA	0.0172418064345	0	g.259455A>G	0	157,111,0,0	1	1	0	1.27847377286	0
chr2_ref_v2	259745	1	C,T	0	0	0,0,0,17	0	0	1	2	NA	NA	NA	NA	0	0,1,0,32	1	1	1	0.0	0	2	NA	NA	NA	NA	0	NA	NA	0,0,0,12	0	0	1	0.0	0	2	NA	NA	NA	NA	0	NA	NA	0,0,0,76	0	1	1	0.0	0
chr2_ref_v2	259755	1	A,G	0	0	0,12,0,0	0	0	1	2	NA	NA	NA	NA	0	0,8,0,13	1	1	1	0.0	0	2	NA	NA	NA	NA	0	NA	NA	0,10,0,0	0	0	1	0.0	0	2	NA	NA	NA	NA	0	NA	NA	0,59,0,0	0	1	1	0.0	0
chr2_ref_v2	263125	1	GC,G	0	0	0,0,1,0	0	0	1	2	NA	NA	NA	NA	0	0,0,2,0	0	0	1	0.0	0	2	NA	NA	NA	NA	0	NA	NA	0,0,2,0	0	0	1	0.0	0	2	NA	NA	NA	NA	0	NA	NA	0,0,0,0	0	0	1	0.0	0
chr2_ref_v2	265361	1	G,T	1	0	0,0,101,0	0	1	0	2	NA	NA	NA	NA	0	0,0,141,0	0	1	0	0.0	0	2	NA	NA	NA	NA	0	NA	NA	0,0,88,0	0	1	1	0.0	0	2	NA	NA	NA	NA	0	NA	NA	0,0,136,0	0	1	0	0.0	0
chr2_ref_v2	265783	0	C,T	0	0	97,119,0,0	1	1	0	2	C,C	NA	NA	0.0	0	170,140,0,0	1	1	0	3.71207135358	0	2	C,C	NA	NA	0.0	0	NA	NA	54,54,49,42	1	1	0	319.759908465	1	2	C,T	C,C	0.125	0.0800427076735	0	g.265783C>T	0	79,106,1,0	1	1	0	0.517591639097	0
chr2_ref_v2	266709	0	C,T	0	0	131,120,0,0	1	1	0	2	C,C	NA	NA	0.0	0	101,70,85,76	1	1	0	348.273174538	1	2	C,T	NA	NA	0.0602591915182	0	g.266709C>T	0	114,91,0,0	1	1	0	0.753211687819	0	2	C,C	NA	NA	0.0	0	NA	NA	106,97,0,0	1	1	0	0.392281093249	0
chr2_ref_v2	267097	0	G,A	0	0	94,95,0,0	1	1	0	2	G,G	NA	NA	0.0	0	161,133,0,0	1	1	0	1.34429688713	0	2	G,G	NA	NA	0.0	0	NA	NA	45,31,53,61	1	1	0	328.434595736	1	2	G,A	A,A	0.25	0.105360515658	0	g.267097G>A	0	83,93,0,0	1	1	0	0.579060835369	0
chr2_ref_v2	267705	0	G,A	0	0	61,50,56,36	1	1	0	2	G,A	G,G	0.125	0.0635728040176	0	71,63,67,66	1	1	0	2.61153483258	0	2	G,A	NA	NA	0.00749067172916	0	NA	NA	52,51,66,42	1	1	0	1.09703243817	0	2	G,A	NA	NA	0.0474022388946	0	NA	NA	42,36,50,36	1	1	0	1.20787010293	0
chr2_ref_v2	268098	0	G,A	0	0	110,128,0,1	1	1	0	2	G,G	NA	NA	0.00419287826004	0	156,170,0,1	1	1	0	0.555234780214	0	2	G,G	NA	NA	0.00306278953055	0	NA	NA	59,56,73,60	1	1	0	337.495601371	1	2	G,A	A,A	0.125	0.105897428422	0	g.268098G>A	0	85,106,0,0	1	1	0	0.526016162861	0
chr2_ref_v2	269170	0	A,G	1	0	86,108,0,0	1	1	0	2	A,A	NA	NA	0.0	0	133,156,0,1	1	1	0	0.514128548881	0	2	A,A	NA	NA	0.00345423486809	0	NA	NA	46,59,39,51	1	1	0	319.090760336	1	2	A,G	A,A	0.125	0.0971637484536	0	g.269170A>G	0	97,103,0,0	1	1	0	0.892255413811	0
chr2_ref_v2	270213	0	A,G	1	0	90,63,0,0	1	1	0	2	A,A	NA	NA	0.0	0	108,96,0,0	1	1	0	1.31523431955	0	2	A,A	NA	NA	0.0	0	NA	NA	51,30,37,31	1	1	0	313.154809706	1	2	A,G	A,A	0.125	0.0763729787846	0	g.270213A>G	0	88,61,0,0	1	1	0	0.387612122822	0
chr2_ref_v2	270382	0	C,T	1	0	89,88,0,0	1	1	0	2	C,C	NA	NA	0.0	0	133,112,0,0	1	1	0	0.943354376604	0	2	C,C	NA	NA	0.0	0	NA	NA	33,40,30,50	1	1	0	317.962718828	1	2	C,T	NA	NA	0.0915671935255	0	g.270382C>T	0	76,90,0,0	1	1	0	0.869564474072	0
chr2_ref_v2	270639	0	GAA,GA,G	1	1	60,32,15,5,1,0	1	1	0	2	GAA,GAA	NA	NA	0.288455282509	0	84,64,15,7,1,0	1	1	0	2.21764797408	0	2	GAA,GAA	NA	NA	1.51002549541	0	NA	NA	53,40,10,4,5,2	1	1	0	2.56140317152	0	2	GAA,GAA	GAA,G	0.125	1.29206399004	0	NA	NA	25,25,5,2,27,28	1	1	0	45.4100321025	1
chr2_ref_v2	270723	0	TA,T	1	1	77,85,6,8	1	1	0	2	TA,TA	NA	NA	0.301582448562	0	110,131,6,5	1	1	0	0.94580161516	0	2	TA,TA	NA	NA	1.8661499275	0	NA	NA	83,85,4,2	1	1	0	0.947555617346	0	2	TA,TA	NA	NA	1.87243422923	0	NA	NA	23,42,43,62	1	1	0	310.962899196	1
chr2_ref_v2	270836	0	CT,C	1	1	36,85,8,2	1	1	0	2	CT,CT	NA	NA	0.878656356898	0	56,104,11,4	1	1	0	0.976198771449	0	2	CT,CT	NA	NA	1.62453358615	0	NA	NA	31,55,34,22	1	1	0	20.2385834336	1	2	CT,CT	CT,C	0.25	0.156097155295	0	NA	NA	45,53,6,3	1	1	0	3.18674850357	0
chr2_ref_v2	271419	0	G,A	1	0	59,52,60,45	1	1	0	2	G,A	NA	NA	0.0555698511548	0	169,119,0,0	1	1	0	309.099748176	1	2	G,G	NA	NA	0.0	0	g.271418_271420A>G	1	124,97,0,0	1	1	0	308.380696214	1	2	G,G	NA	NA	0.0	0	g.271418_271420A>G	1	115,81,0,0	1	1	0	308.347852598	1
chr2_ref_v2	271966	0	A,C	0	0	71,32,0,28	1	1	0	2	A,A	A,C	0.5	0.168820869575	0	120,52,0,49	1	1	0	0.385027446375	0	2	A,A	A,C	0.5	0.136859182717	0	NA	NA	85,24,0,26	1	1	0	1.63965966046	0	2	A,A	A,C	0.5	0.296898727557	0	NA	NA	78,29,0,33	1	1	0	0.535342795668	0
chr2_ref_v2	272823	0	G,A	1	0	84,79,0,0	1	1	0	2	G,G	NA	NA	0.0	0	74,67,68,59	1	1	0	327.30574506	1	2	G,A	NA	NA	0.10457280392	0	g.272823G>A	0	95,97,0,0	1	1	0	0.527181986488	0	2	G,G	NA	NA	0.0	0	NA	NA	87,114,0,1	1	1	0	1.90795569876	0
chr2_ref_v2	272874	0	A,T	0	0	89,91,0,0	1	1	0	2	A,A	NA	NA	0.0	0	143,130,0,0	1	1	0	0.749114656301	0	2	A,A	NA	NA	0.0	0	NA	NA	52,52,28,56	1	1	0	318.843830657	1	2	A,T	A,A	0.125	0.0377403279828	0	g.272874A>T	0	90,111,0,0	1	1	0	0.996071453992	0
chr2_ref_v2	274203	0	CTT,C,CT,CTTTT	1	1	13,64,0,3,5,9,0,3	1	1	0	2	CTT,CTT	CTT,C	0.125	1.95323119738	0	13,38,38,55,6,9,2,7	1	1	0	56.686100582	1	2	CTT,C	C,CTTTT	0.125	1.62297762809	0	g.274204_274205delTT	0	5,11,0,4,9,25,22,20	1	1	0	29.0851178896	1	2	CTT,CTTTT	CT,CTTTT	0.25	0.806827124025	0	g.274203_274204insTT	0	26,63,0,2,8,9,5,2	1	1	0	2.39494512473	0
chr2_ref_v2	274270	0	C,T	0	0	51,88,0,0	1	1	0	2	C,C	NA	NA	0.0	0	104,151,0,0	1	1	0	1.01481194555	0	2	C,C	NA	NA	0.0	0	NA	NA	73,100,0,0	1	1	0	1.12732260415	0	2	C,C	NA	NA	0.0	0	NA	NA	34,41,31,57	1	1	0	319.110847766	1
chr2_ref_v2	274291	0	AAT,A	1	1	60,47,5,6	1	1	0	2	AAT,AAT	AAT,A	0.125	0.179564297593	0	64,48,43,54	1	1	0	29.7164084794	1	2	AAT,A	AAT,AAT	0.125	0.0180552371724	0	g.274292_274293delAT	0	78,59,2,3	1	1	0	0.922671658028	0	2	AAT,AAT	NA	NA	0.460298329522	0	NA	NA	71,65,8,5	1	1	0	0.719800232703	0
chr2_ref_v2	274989	0	G,A	0	0	104,130,0,0	1	1	0	2	G,G	NA	NA	0.0	0	157,150,0,0	1	1	0	2.03334407478	0	2	G,G	NA	NA	0.0	0	NA	NA	50,60,61,42	1	1	0	325.412410668	1	2	G,A	NA	NA	0.0657513775628	0	g.274989G>A	0	98,81,0,0	1	1	0	2.61940475256	0
chr2_ref_v2	277397	0	G,A	1	0	110,104,0,0	1	1	0	2	G,G	NA	NA	0.0	0	90,68,65,53	1	1	0	326.760582396	1	2	G,A	G,G	0.125	0.0405959802804	0	g.277397G>A	0	123,98,0,0	1	1	0	0.954481584703	0	2	G,G	NA	NA	0.0	0	NA	NA	95,97,0,0	1	1	0	0.51177638951	0
chr2_ref_v2	279190	0	G,A	1	0	109,102,0,0	1	1	0	2	G,G	NA	NA	0.0	0	118,145,0,0	1	1	0	1.85424726978	0	2	G,G	NA	NA	0.0	0	NA	NA	114,118,0,0	1	1	0	0.62857301642	0	2	G,G	NA	NA	0.0	0	NA	NA	42,45,49,44	1	1	0	321.117815953	1
chr2_ref_v2	279913	0	C,T	0	0	74,82,0,0	1	1	0	2	C,C	NA	NA	0.0	0	64,60,64,75	1	1	0	332.350049292	1	2	C,T	NA	NA	0.114192367526	0	g.279913C>T	0	95,105,0,0	1	1	0	0.392184288115	0	2	C,C	NA	NA	0.0	0	NA	NA	92,84,0,0	1	1	0	0.961448895302	0
chr2_ref_v2	280495	0	A,C	0	0	98,90,0,1	1	1	0	2	A,A	NA	NA	0.00530505222969	0	170,126,0,0	1	1	0	1.55755005945	0	2	A,A	NA	NA	0.0	0	NA	NA	42,44,27,39	1	1	0	313.7424515	1	2	A,C	A,A	0.125	0.0133781259462	0	g.280495A>C	0	99,96,0,0	1	1	0	0.503684744703	0
chr2_ref_v2	281118	0	GA,G	1	1	55,66,9,17	1	1	0	2	GA,GA	GA,G	0.125	0.128398825188	0	52,45,82,62	1	1	0	41.2721913293	1	2	GA,G	NA	NA	0.000877440936649	0	g.281119delA	0	2,2,77,78	1	1	0	313.037161816	1	2	G,G	NA	NA	0.342750847059	0	g.281119delA,g.281119delA	0,1	26,32,37,40	1	1	0	18.5723919257	1
chr2_ref_v2	281254	0	A,G	0	0	110,89,0,0	1	1	0	2	A,A	NA	NA	0.0	0	141,142,0,0	1	1	0	1.45894876347	0	2	A,A	NA	NA	0.0	0	NA	NA	102,97,1,0	1	1	0	0.824398412147	0	2	A,A	NA	NA	0.00501254182354	0	NA	NA	41,35,52,39	1	1	0	321.07778676	1
chr2_ref_v2	281879	0	G,T	0	0	92,110,0,0	1	1	0	2	G,G	NA	NA	0.0	0	118,143,0,0	1	1	0	0.401262496675	0	2	G,G	NA	NA	0.0	0	NA	NA	116,92,0,0	1	1	0	2.86354144527	0	2	G,G	NA	NA	0.0	0	NA	NA	37,46,39,57	1	1	0	322.959070431	1
chr2_ref_v2	283854	0	A,G	1	0	74,114,0,0	1	1	0	2	A,A	NA	NA	0.0	0	42,80,54,83	1	1	0	336.893904635	1	2	A,G	NA	NA	0.115959881095	0	g.283854A>G	0	85,112,0,0	1	1	0	0.820564084462	0	2	A,A	NA	NA	0.0	0	NA	NA	60,106,0,0	1	1	0	0.665065015613	0
chr2_ref_v2	284606	0	A,G	1	0	98,134,1,0	1	1	0	2	A,A	NA	NA	0.00430108189939	0	129,163,0,0	1	1	0	0.636798751749	0	2	A,A	NA	NA	0.0	0	NA	NA	39,57,59,78	1	1	0	341.331006315	1	2	A,G	G,G	0.125	0.104318306079	0	g.284606A>G	0	87,122,0,0	1	1	0	0.446663604674	0
chr2_ref_v2	286636	0	C,T	0	0	124,80,0,0	1	1	0	2	C,C	NA	NA	0.0	0	136,141,1,0	1	1	0	4.34473612614	0	2	C,C	NA	NA	0.0036036075033	0	NA	NA	121,129,0,0	1	1	0	4.5705830136	0	2	C,C	NA	NA	0.0	0	NA	NA	40,43,39,32	1	1	0	314.978073273	1
chr2_ref_v2	286825	0	A,G	0	0	118,93,0,0	1	1	0	2	A,A	NA	NA	0.0	0	174,167,0,0	1	1	0	1.4361505142	0	2	A,A	NA	NA	0.0	0	NA	NA	137,113,0,0	1	1	0	0.452877407257	0	2	A,A	NA	NA	0.0	0	NA	NA	53,41,43,38	1	1	0	317.216693881	1
chr2_ref_v2	288307	0	G,A	0	0	58,93,0,0	1	1	0	2	G,G	NA	NA	0.0	0	107,150,0,0	1	1	0	0.805752727172	0	2	G,G	NA	NA	0.0	0	NA	NA	82,94,0,0	1	1	0	1.85093003841	0	2	G,G	NA	NA	0.0	0	NA	NA	40,46,35,49	1	1	0	316.79182537	1
chr2_ref_v2	288683	0	AT,A	1	1	66,97,0,0	1	1	0	2	AT,AT	NA	NA	0.00210948006748	0	133,152,0,0	1	1	0	1.73380472214	0	2	AT,AT	NA	NA	0.00644591324615	0	NA	NA	50,65,37,51	1	1	0	317.12096892	1	2	AT,A	AT,AT	0.125	0.0293587923812	0	g.288684delT	0	95,128,1,0	1	1	0	0.537819778794	0
chr2_ref_v2	289314	0	C,T	0	0	110,77,0,0	1	1	0	2	C,C	NA	NA	0.0	0	63,60,72,57	1	1	0	331.483868851	1	2	C,T	NA	NA	0.0476280489893	0	g.289314C>T	0	121,94,1,0	1	1	0	0.596742869137	0	2	C,C	NA	NA	0.0046403795565	0	NA	NA	92,84,0,0	1	1	0	1.37830948847	0
chr2_ref_v2	290331	0	CA,C,CAA	1	1	73,60,4,1,3,2	1	1	0	2	CA,CA	NA	NA	1.34373020984	0	47,44,1,4,35,37	1	1	0	41.6590591629	1	2	CAA,CAA	CA,CAA	0.25	0.747401209217	0	g.290331_290332insA,g.290331_290332insA	0,1	51,78,1,5,4,1	1	1	0	3.32485353115	0	2	CA,CA	NA	NA	1.80869183408	0	NA	NA	32,38,35,45,0,3	1	1	0	313.825072921	1
chr2_ref_v2	290507	0	C,T	1	0	89,81,0,0	1	1	0	2	C,C	NA	NA	0.0	0	83,41,68,44	1	1	0	325.001230841	1	2	C,T	NA	NA	0.10178269431	0	g.290507C>T	0	100,76,0,0	1	1	0	0.889432816944	0	2	C,C	NA	NA	0.0	0	NA	NA	114,58,0,0	1	1	0	4.10673165576	0
chr2_ref_v2	291438	0	T,C	0	0	90,83,0,0	1	1	0	2	T,T	NA	NA	0.0	0	137,122,1,1	1	1	0	0.379852020853	0	2	T,T	NA	NA	0.00769234562316	0	NA	NA	45,47,55,61	1	1	0	326.907917939	1	2	T,C	C,C	0.125	0.0195128142236	0	g.291438T>C	0	72,90,0,0	1	1	0	1.55191128534	0
chr2_ref_v2	292097	0	GA,G	1	1	53,56,1,2	1	1	0	2	GA,GA	NA	NA	1.97818649786	0	74,94,7,5	1	1	0	2.98070339615	0	2	GA,GA	NA	NA	1.89646730163	0	NA	NA	66,71,4,8	1	1	0	2.64062608741	0	2	GA,GA	NA	NA	1.45021823726	0	NA	NA	24,34,16,41	1	1	0	44.9364474364	1
chr2_ref_v2	293043	0	TG,T	1	1	113,130,0,0	1	1	0	2	TG,TG	NA	NA	0.000229718786598	0	166,173,0,0	1	1	0	0.716101810446	0	2	TG,TG	NA	NA	0.000444353333471	0	NA	NA	73,60,53,59	1	1	0	326.922192418	1	2	TG,T	TG,TG	0.125	0.0784267311847	0	g.293044delG	0	112,103,0,0	1	1	0	1.27663733422	0
chr2_ref_v2	293734	0	C,T	1	0	82,81,0,0	1	1	0	2	C,C	NA	NA	0.0	0	119,111,0,0	1	1	0	0.476227598865	0	2	C,C	NA	NA	0.0	0	NA	NA	94,86,0,0	1	1	0	0.502265160511	0	2	C,C	NA	NA	0.0	0	NA	NA	35,34,44,38	1	1	0	317.025433454	1
chr2_ref_v2	294142	0	TA,T	1	1	42,57,3,5	1	1	0	2	TA,TA	NA	NA	0.354654282074	0	80,87,8,7	1	1	0	0.957386864568	0	2	TA,TA	NA	NA	0.547096744773	0	NA	NA	64,66,4,4	1	1	0	1.28120652461	0	2	TA,TA	NA	NA	0.700928379942	0	NA	NA	62,91,7,10	1	1	0	0.894491561479	0
chr2_ref_v2	295252	0	T,C	0	0	97,93,0,0	1	1	0	2	T,T	NA	NA	0.0	0	154,153,0,0	1	1	0	0.442182737173	0	2	T,T	NA	NA	0.0	0	NA	NA	99,101,1,0	1	1	0	0.452764547084	0	2	T,T	NA	NA	0.00498754151104	0	NA	NA	39,51,43,49	1	1	0	319.866739615	1
chr2_ref_v2	296104	0	ATT,A	1	1	46,15,0,4	1	1	0	2	ATT,ATT	ATT,A	0.125	0.208664480193	0	29,11,2,19	1	1	0	9.01768868246	0	2	ATT,A	ATT,ATT	0.25	0.133531392625	0	NA	NA	40,28,0,6	1	1	0	2.58716482946	0	2	ATT,ATT	ATT,A	0.25	0.327687407065	0	NA	NA	18,16,2,18	1	1	0	9.54865801426	0
chr2_ref_v2	296292	0	GA,G,GAA	1	1	79,74,7,6,0,2	1	1	0	2	GA,GA	NA	NA	1.20025253089	0	59,51,60,62,2,1	1	1	0	310.985933252	1	2	GA,G	GA,GA	0.25	0.657987452869	0	g.296293delA	0	69,90,7,4,1,4	1	1	0	1.53834477505	0	2	GA,GA	NA	NA	1.63479137968	0	NA	NA	37,35,3,5,41,24	1	1	0	313.166347833	1
chr2_ref_v2	298794	0	T,C	0	0	94,108,0,0	1	1	0	2	T,T	NA	NA	0.0	0	50,84,48,93	1	1	0	342.650899192	1	2	T,C	NA	NA	0.0509200904273	0	g.298794T>C	0	113,131,0,0	1	1	0	0.397247430151	0	2	T,T	NA	NA	0.0	0	NA	NA	59,101,0,1	1	1	0	2.082434049	0
chr2_ref_v2	300012	0	GAAAAA,G,GA,GAA	1	1	4,8,5,5,0,4,3,18	1	1	0	2	GAAAAA,GAA	G,GAA	0.5	1.10877318136	0	1,5,8,10,5,13,1,20	1	1	0	3.45923155017	0	2	G,GAA	GAAAAA,GAA	0.25	0.995956371173	0	NA	NA	7,15,3,2,1,7,2,7	1	1	0	2.69472933729	0	2	GAAAAA,GAA	GAAAAA,G	0.25	0.312680340365	0	NA	NA	0,1,11,22,0,6,3,12	1	1	0	8.47430382622	0
chr2_ref_v2	302887	0	T,C	1	0	85,138,0,0	1	1	0	2	T,T	NA	NA	0.0	0	124,186,0,0	1	1	0	0.588657538707	0	2	T,T	NA	NA	0.0	0	NA	NA	80,145,0,0	1	1	0	0.638063767088	0	2	T,T	NA	NA	0.0	0	NA	NA	34,47,44,46	1	1	0	320.813363724	1
chr2_ref_v2	305328	0	C,T	0	0	86,93,0,0	1	1	0	2	C,C	NA	NA	0.0	0	59,72,51,65	1	1	0	325.472098593	1	2	C,T	NA	NA	0.121607132095	0	g.305328C>T	0	85,102,0,0	1	1	0	0.592608055585	0	2	C,C	NA	NA	0.0	0	NA	NA	105,91,0,0	1	1	0	1.18236960034	0
chr2_ref_v2	305381	0	A,G	0	0	78,90,0,0	1	1	0	2	A,A	NA	NA	0.0	0	98,113,0,0	1	1	0	0.392855124245	0	2	A,A	NA	NA	0.0	0	NA	NA	40,59,35,36	1	1	0	313.507250949	1	2	A,G	A,A	0.125	0.0811255448124	0	g.305381A>G	0	87,79,0,0	1	1	0	1.17603902466	0
chr2_ref_v2	305795	0	T,A	0	0	97,110,0,0	1	1	0	2	T,T	NA	NA	0.0	0	75,78,70,72	1	1	0	335.982138507	1	2	T,A	NA	NA	0.0746108637912	0	g.305795T>A	0	98,115,1,0	1	1	0	0.399756468853	0	2	T,T	NA	NA	0.00468384931243	0	NA	NA	78,96,0,0	1	1	0	0.510892496501	0
chr2_ref_v2	307164	0	G,A	1	0	83,72,0,0	1	1	0	2	G,G	NA	NA	0.0	0	130,114,0,0	1	1	0	0.398510990537	0	2	G,G	NA	NA	0.0	0	NA	NA	50,45,48,36	1	1	0	316.447101611	1	2	G,A	NA	NA	0.123060092757	0	g.307164G>A	0	90,90,0,0	1	1	0	0.731855515197	0
chr2_ref_v2	307633	0	AT,A,ATT	1	1	36,21,9,5,4,7	1	1	0	2	AT,AT	AT,ATT	0.25	0.276201417965	0	42,34,5,4,5,2	1	1	0	2.07377606793	0	2	AT,AT	AT,ATT	0.125	1.79992736978	0	NA	NA	28,16,1,3,10,23	1	1	0	7.52315978171	0	2	ATT,ATT	AT,ATT	0.25	0.61763702403	0	NA	NA	22,22,16,26,2,0	1	1	0	11.7986758431	1
chr2_ref_v2	307994	0	C,A	1	0	66,41,49,37	1	1	0	2	C,A	C,C	0.125	0.0328328900725	0	86,57,73,73	1	1	0	2.21099453819	0	2	C,A	NA	NA	0.0207619914484	0	NA	NA	52,44,63,50	1	1	0	1.8099822109	0	2	C,A	A,A	0.125	0.0882748010364	0	NA	NA	51,38,59,35	1	1	0	1.68633010459	0
chr2_ref_v2	308460	0	C,T	0	0	44,55,36,41	1	1	0	2	C,T	C,C	0.125	0.0	0	116,115,0,0	1	1	0	308.17302536	1	2	C,C	NA	NA	0.0	0	g.308459_308461T>C	1	110,98,0,0	1	1	0	308.184759977	1	2	C,C	NA	NA	0.0	0	g.308459_308461T>C	1	100,85,0,0	1	1	0	308.130033554	1
chr2_ref_v2	308707	0	G,A	0	0	95,98,0,0	1	1	0	2	G,G	NA	NA	0.0	0	143,129,0,2	1	1	0	0.784800450262	0	2	G,G	NA	NA	0.4127911482	0	NA	NA	90,104,0,0	1	1	0	0.636222352984	0	2	G,G	NA	NA	0.0	0	NA	NA	40,42,56,42	1	1	0	322.851387476	1
chr2_ref_v2	309247	0	C,T	0	0	91,75,0,0	1	1	0	2	C,C	NA	NA	0.0	0	126,122,0,1	1	1	0	0.911013933018	0	2	C,C	NA	NA	0.00402415029973	0	NA	NA	111,97,0,0	1	1	0	0.470522098458	0	2	C,C	NA	NA	0.0	0	NA	NA	31,44,40,44	1	1	0	317.320463715	1
chr2_ref_v2	310427	0	CT,C	1	1	57,89,2,2	1	1	0	2	CT,CT	NA	NA	0.72697967006	0	3,3,80,124	1	1	0	364.381576854	1	2	C,C	NA	NA	0.275581110974	0	g.310428delT,g.310428delT	0,1	43,98,1,3	1	1	0	1.61585847938	0	2	CT,CT	NA	NA	1.47530100042	0	NA	NA	54,86,5,2	1	1	0	1.34175414895	0
chr2_ref_v2	311361	0	C,T	1	0	91,88,0,0	1	1	0	2	C,C	NA	NA	0.0	0	65,56,59,46	1	1	0	322.272409478	1	2	C,T	C,C	0.125	0.109484232842	0	g.311361C>T	0	112,92,0,0	1	1	0	0.873713589619	0	2	C,C	NA	NA	0.0	0	NA	NA	116,75,0,0	1	1	0	2.55227839409	0
chr2_ref_v2	311716	0	T,A	0	0	98,129,0,0	1	1	0	2	T,T	NA	NA	0.0	0	135,146,0,0	1	1	0	1.27499409391	0	2	T,T	NA	NA	0.0	0	NA	NA	62,63,56,36	1	1	0	320.816807669	1	2	T,A	T,T	0.125	0.0552107319724	0	g.311716T>A	0	89,126,0,0	1	1	0	0.509237239795	0
chr2_ref_v2	312520	0	C,T	0	0	131,100,0,0	1	1	0	2	C,C	NA	NA	0.0	0	149,158,0,0	1	1	0	2.73076405782	0	2	C,C	NA	NA	0.0	0	NA	NA	54,58,45,62	1	1	0	326.417014174	1	2	C,T	NA	NA	0.0456700368332	0	g.312520C>T	0	95,64,1,0	1	1	0	0.605577881049	0
chr2_ref_v2	312681	0	G,A	1	0	104,137,0,0	1	1	0	2	G,G	NA	NA	0.0	0	126,156,0,0	1	1	0	0.512204943659	0	2	G,G	NA	NA	0.0	0	NA	NA	112,106,0,0	1	1	0	2.16190375722	0	2	G,G	NA	NA	0.0	0	NA	NA	38,50,49,50	1	1	0	324.246265252	1
chr2_ref_v2	312805	0	T,C	0	0	92,87,13,16	1	1	0	2	T,T	T,C	0.25	0.125820173201	1	151,127,0,0	1	1	0	8.43885419903	0	2	T,T	NA	NA	0.0	0	NA	NA	104,101,0,0	1	1	0	5.90971557299	0	2	T,T	NA	NA	0.0	0	NA	NA	121,88,0,0	1	1	0	7.31949803524	0
chr2_ref_v2	312979	0	C,T	0	0	79,98,0,1	1	1	0	2	C,C	NA	NA	0.00563381771826	0	123,134,0,0	1	1	0	0.872042108062	0	2	C,C	NA	NA	0.0	0	NA	NA	65,104,0,0	1	1	0	1.31391422947	0	2	C,C	NA	NA	0.0	0	NA	NA	35,45,40,43	1	1	0	317.245532522	1
chr2_ref_v2	313428	0	C,A	0	0	88,72,0,2	1	1	0	2	C,C	NA	NA	0.417887628107	0	142,96,0,0	1	1	0	1.37027129793	0	2	C,C	NA	NA	0.0	0	NA	NA	58,48,61,30	1	1	0	319.567882393	1	2	C,A	C,C	0.125	0.0987348406857	0	g.313428C>A	0	113,73,0,0	1	1	0	1.43113332188	0
chr2_ref_v2	313474	0	C,T	0	0	80,83,0,0	1	1	0	2	C,C	NA	NA	0.0	0	139,107,1,0	1	1	0	1.89502391753	0	2	C,C	NA	NA	0.00405680069561	0	NA	NA	109,76,2,0	1	1	0	2.2860294166	0	2	C,C	NA	NA	0.416217899884	0	NA	NA	65,35,42,37	1	1	0	315.078953272	1
chr2_ref_v2	313516	0	G,A	0	0	71,85,0,0	1	1	0	2	G,G	NA	NA	0.0	0	106,103,0,0	1	1	0	1.14507400066	0	2	G,G	NA	NA	0.0	0	NA	NA	41,49,50,40	1	1	0	318.063818519	1	2	G,A	NA	NA	0.0	0	g.313516G>A	0	77,76,0,0	1	1	0	0.892336248123	0
chr2_ref_v2	316162	0	G,A	1	0	84,92,1,0	1	1	0	2	G,G	NA	NA	0.00566573753568	0	108,122,0,0	1	1	0	0.482955389589	0	2	G,G	NA	NA	0.0	0	NA	NA	38,37,42,49	1	1	0	319.82736729	1	2	G,A	A,A	0.125	0.0579430353004	0	g.316162G>A	0	82,84,0,0	1	1	0	0.515290841761	0
chr2_ref_v2	316672	0	CT,C,CTT	1	1	112,69,2,5,1,2	1	1	0	2	CT,CT	NA	NA	2.11566029782	0	83,60,5,1,50,46	1	1	0	316.575157139	1	2	CTT,CTT	CT,CTT	0.25	1.01830828554	1	g.316672_316673insT,g.316672_316673insT	0,1	49,34,59,33,0,0	1	1	0	316.026914947	1	2	CT,C	CT,CT	0.125	0.772641705931	0	g.316673delT	0	83,62,3,7,0,3	1	1	0	1.11847421865	0
chr2_ref_v2	316928	0	CAAAA,C,CAA,CAAA	1	1	18,17,0,0,0,3,3,7	1	1	0	2	CAAAA,CAAAA	CAAAA,CAA	0.25	1.04884543162	0	3,16,18,9,9,5,4,6	1	1	0	16.4387211322	1	2	CAAAA,C	C,CAA	0.5	1.40615859845	0	g.316929_316932delAAAA	0	2,8,7,6,7,6,0,4	1	1	0	8.24659395132	0	2	CAAAA,CAA	CAAAA,C	0.5	1.38105706755	0	NA	NA	3,8,7,0,21,5,7,3	1	1	0	22.0132273507	0
chr2_ref_v2	317343	0	G,A	0	0	122,107,0,0	1	1	0	2	G,G	NA	NA	0.0	0	91,60,92,82	1	1	0	355.183510435	1	2	G,A	A,A	0.125	0.109538965881	0	g.317343G>A	0	105,109,1,0	1	1	0	0.894943500101	0	2	G,G	NA	NA	0.00466201310581	0	NA	NA	100,97,0,0	1	1	0	0.593919956253	0
chr2_ref_v2	317838	0	G,A	0	0	96,119,0,0	1	1	0	2	G,G	NA	NA	0.0	0	145,172,0,0	1	1	0	0.466529220624	0	2	G,G	NA	NA	0.0	0	NA	NA	128,116,1,0	1	1	0	2.06042530153	0	2	G,G	NA	NA	0.00408998525153	0	NA	NA	36,54,50,54	1	1	0	324.920513802	1
chr2_ref_v2	318665	0	G,A	0	0	113,100,0,0	1	1	0	2	G,G	NA	NA	0.0	0	130,155,0,1	1	1	0	2.13517618287	0	2	G,G	NA	NA	0.0035026305512	0	NA	NA	96,90,0,0	1	1	0	0.459003110715	0	2	G,G	NA	NA	0.0	0	NA	NA	49,55,56,55	1	1	0	326.560996865	1
chr2_ref_v2	319124	0	T,C	1	0	106,98,0,0	1	1	0	2	T,T	NA	NA	0.0	0	142,120,0,1	1	1	0	0.576834004549	0	2	T,T	NA	NA	0.00380952841667	0	NA	NA	92,98,0,1	1	1	0	0.717725055674	0	2	T,T	NA	NA	0.00524935588614	0	NA	NA	40,39,53,45	1	1	0	323.090035102	1
chr2_ref_v2	319369	0	A,G	1	0	114,95,0,2	1	1	0	2	A,A	NA	NA	0.414988989619	0	115,89,11,17	1	1	0	13.0105807925	1	2	A,A	A,G	0.25	0.0400053346137	1	NA	NA	93,79,1,0	1	1	0	0.481754768543	0	2	A,A	NA	NA	0.00579711768433	0	NA	NA	83,88,0,0	1	1	0	1.33566433689	0
chr2_ref_v2	320194	0	C,T	1	0	108,76,0,0	1	1	0	2	C,C	NA	NA	0.0	0	119,131,0,0	1	1	0	3.76127278286	0	2	C,C	NA	NA	0.0	0	NA	NA	51,47,46,43	1	1	0	318.323052671	1	2	C,T	NA	NA	0.0963311089384	0	g.320194C>T	0	91,96,0,0	1	1	0	2.58263007193	0
chr2_ref_v2	320688	0	A,T	1	0	148,143,0,0	1	1	0	2	A,A	NA	NA	0.0	0	195,203,0,0	1	1	0	0.623688973619	0	2	A,A	NA	NA	0.0	0	NA	NA	76,60,68,64	1	1	0	338.181827941	1	2	A,T	NA	NA	0.0298529631497	0	g.320688A>T	0	145,138,0,0	1	1	0	0.404711540909	0
chr2_ref_v2	321962	0	C,T	0	0	80,93,1,0	1	1	0	2	C,C	NA	NA	0.00576370471675	0	106,150,0,0	1	1	0	1.29270527041	0	2	C,C	NA	NA	0.0	0	NA	NA	85,110,0,0	1	1	0	0.675032918478	0	2	C,C	NA	NA	0.0	0	NA	NA	50,56,45,49	1	1	0	318.998435081	1
chr2_ref_v2	322991	0	G,A	1	0	112,127,0,0	1	1	0	2	G,G	NA	NA	0.0	0	186,158,0,0	1	1	0	2.44391840194	0	2	G,G	NA	NA	0.0	0	NA	NA	67,60,48,64	1	1	0	327.770831875	1	2	G,A	G,G	0.125	0.125626213117	0	g.322991G>A	0	101,88,0,0	1	1	0	1.44141639113	0
chr2_ref_v2	323951	0	A,C	0	0	86,104,0,0	1	1	0	2	A,A	NA	NA	0.0	0	123,166,0,0	1	1	0	0.720282004484	0	2	A,A	NA	NA	0.0	0	NA	NA	46,56,48,53	1	1	0	322.054362824	1	2	A,C	NA	NA	0.00985229644301	0	g.323951A>C	0	97,108,0,0	1	1	0	0.538247751316	0
chr2_ref_v2	324868	0	C,T	0	0	94,94,0,0	1	1	0	2	C,C	NA	NA	0.0	0	104,126,1,0	1	1	0	1.04740769031	0	2	C,C	NA	NA	0.0043384015986	0	NA	NA	48,34,54,52	1	1	0	324.736335826	1	2	C,T	T,T	0.125	0.00540541856691	0	g.324868C>T	0	95,97,0,0	1	1	0	0.400945941333	0
chr2_ref_v2	325584	0	G,A	0	0	88,86,0,0	1	1	0	2	G,G	NA	NA	0.0	0	128,122,1,1	1	1	0	0.36400451057	0	2	G,G	NA	NA	0.00796816964918	0	NA	NA	87,89,0,0	1	1	0	0.431059435955	0	2	G,G	NA	NA	0.0	0	NA	NA	49,44,49,56	1	1	0	323.099693831	1
chr2_ref_v2	326181	0	AT,A	1	1	118,98,0,1	1	1	0	2	AT,AT	NA	NA	0.00250946578881	0	65,64,58,71	1	1	0	333.113815634	1	2	AT,A	NA	NA	0.0118454144459	0	g.326182delT	0	109,87,0,0	1	1	0	0.467143869645	0	2	AT,AT	NA	NA	0.0061909380091	0	NA	NA	84,83,0,0	1	1	0	0.885157431964	0
chr2_ref_v2	326220	0	T,C	1	0	102,99,0,0	1	1	0	2	T,T	NA	NA	0.0	0	68,59,52,71	1	1	0	330.25141507	1	2	T,C	NA	NA	0.0320027310862	0	g.326220T>C	0	114,97,0,0	1	1	0	0.735384108804	0	2	T,T	NA	NA	0.0	0	NA	NA	98,87,0,0	1	1	0	0.542648268788	0
chr2_ref_v2	326312	0	C,T	0	0	98,106,0,0	1	1	0	2	C,C	NA	NA	0.0	0	147,109,0,0	1	1	0	2.92256915193	0	2	C,C	NA	NA	0.0	0	NA	NA	91,93,0,0	1	1	0	0.455950797804	0	2	C,C	NA	NA	0.0	0	NA	NA	52,44,58,52	1	1	0	326.304379236	1
chr2_ref_v2	327586	1	T,C	0	0	138,98,0,0	1	1	0	2	NA	NA	NA	NA	0	174,170,0,0	1	1	0	2.83161983109	0	2	NA	NA	NA	NA	0	NA	NA	115,117,0,0	1	1	0	2.55221061825	0	2	NA	NA	NA	NA	0	NA	NA	57,52,63,43	1	1	0	326.816144147	1
chr2_ref_v2	329857	0	C,T	0	0	105,101,0,0	1	1	0	2	C,C	NA	NA	0.0	0	139,121,0,0	1	1	0	0.649288750572	0	2	C,C	NA	NA	0.0	0	NA	NA	48,68,37,48	1	1	0	317.619649724	1	2	C,T	C,C	0.125	0.0596245063351	0	g.329857C>T	0	84,91,0,0	1	1	0	0.633438268906	0
chr2_ref_v2	330696	0	AT,A	1	1	88,104,0,0	1	1	0	2	AT,AT	NA	NA	0.000641363431712	0	56,55,52,61	1	1	0	325.975761681	1	2	AT,A	NA	NA	0.0148808926699	0	g.330697delT	0	86,126,0,0	1	1	0	1.17928831722	0	2	AT,AT	NA	NA	0.00175057314383	0	NA	NA	66,107,0,0	1	1	0	1.67257533978	0
chr2_ref_v2	330840	0	G,A	0	0	86,86,0,0	1	1	0	2	G,G	NA	NA	0.0	0	88,92,35,18	1	1	0	40.5796394079	1	2	G,G	G,A	0.5	0.12405264867	1	NA	NA	80,95,0,0	1	1	0	0.851773524798	0	2	G,G	NA	NA	0.0	0	NA	NA	67,103,0,1	1	1	0	2.45627927575	0
chr2_ref_v2	331792	0	GA,G	1	1	134,80,0,0	1	1	0	2	GA,GA	NA	NA	0.00718550340891	0	158,109,0,0	1	1	0	0.876921691394	0	2	GA,GA	NA	NA	1.12182173124	0	NA	NA	69,49,48,41	1	1	0	318.696525368	1	2	GA,G	GA,GA	0.125	0.0708817435492	0	g.331793delA	0	114,91,0,0	1	1	0	1.69303751748	0
chr2_ref_v2	332738	0	A,G	1	0	102,78,0,0	1	1	0	2	A,A	NA	NA	0.0	0	63,62,41,68	1	1	0	325.024454364	1	2	A,G	A,A	0.125	0.114348573208	0	g.332738A>G	0	96,78,0,0	1	1	0	0.459573358889	0	2	A,A	NA	NA	0.0	0	NA	NA	97,90,0,0	1	1	0	0.992584409528	0
chr2_ref_v2	333458	0	G,A	0	0	24,92,0,0	1	1	0	2	G,G	NA	NA	0.0	0	23,66,0,59	1	1	0	81.0226544532	0	2	G,A	G,G	0.25	0.116533816256	0	NA	NA	27,95,0,0	1	1	0	0.446683144631	0	2	G,G	NA	NA	0.0	0	NA	NA	40,95,0,0	1	1	0	2.13077024892	0
chr2_ref_v2	336690	0	C,T	0	0	119,95,0,0	1	1	0	2	C,C	NA	NA	0.0	0	106,87,76,78	1	1	0	339.506895505	1	2	C,T	C,C	0.125	0.0255768417896	0	g.336690C>T	0	124,113,0,0	1	1	0	0.778982761476	0	2	C,C	NA	NA	0.0	0	NA	NA	107,104,0,0	1	1	0	1.0847636893	0
chr2_ref_v2	337038	0	G,A	0	0	60,81,0,0	1	1	0	2	G,G	NA	NA	0.0	0	109,116,0,0	1	1	0	1.38963831814	0	2	G,G	NA	NA	0.0	0	NA	NA	47,48,39,47	1	1	0	316.130101225	1	2	G,A	NA	NA	0.099529595347	0	g.337038G>A	0	79,84,0,0	1	1	0	1.15251631547	0
chr2_ref_v2	337353	0	C,T	1	0	70,103,0,0	1	1	0	2	C,C	NA	NA	0.0	0	101,126,0,0	1	1	0	0.927958065128	0	2	C,C	NA	NA	0.0	0	NA	NA	64,83,0,0	1	1	0	0.615459372724	0	2	C,C	NA	NA	0.0	0	NA	NA	45,49,33,45	1	1	0	315.698349166	1
chr2_ref_v2	337736	0	CA,C	1	1	70,102,0,0	1	1	0	2	CA,CA	NA	NA	0.000641363431712	0	104,128,0,0	1	1	0	0.960340324875	0	2	CA,CA	NA	NA	0.00164550530687	0	NA	NA	30,55,24,37	1	1	0	312.54694328	1	2	CA,C	CA,CA	0.125	0.0841729859622	0	g.337737delA	0	77,82,0,0	1	1	0	1.59526494431	0
chr2_ref_v2	338326	0	C,T	0	0	65,84,0,0	1	1	0	2	C,C	NA	NA	0.0	0	95,112,0,0	1	1	0	0.569788200652	0	2	C,C	NA	NA	0.0	0	NA	NA	36,57,32,54	1	1	0	317.693263238	1	2	C,T	NA	NA	0.0782521968997	0	g.338326C>T	0	77,87,0,0	1	1	0	0.672540587851	0
chr2_ref_v2	338468	0	C,T	1	0	80,74,0,0	1	1	0	2	C,C	NA	NA	0.0	0	150,104,0,0	1	1	0	1.91660892356	0	2	C,C	NA	NA	0.0	0	NA	NA	96,73,0,0	1	1	0	0.945465698053	0	2	C,C	NA	NA	0.0	0	NA	NA	47,45,56,38	1	1	0	319.589727815	1
chr2_ref_v2	338494	0	T,C	1	0	80,40,0,6	1	1	0	2	T,T	T,C	0.125	0.133531392625	0	140,56,0,4	1	1	0	1.54470201708	0	2	T,T	NA	NA	0.936493439192	0	NA	NA	49,23,42,24	1	1	0	54.7964962974	1	2	T,C	NA	NA	0.0870113769896	0	NA	NA	76,56,0,10	1	1	0	1.54437172494	0
chr2_ref_v2	340759	0	C,T	1	0	97,110,0,0	1	1	0	2	C,C	NA	NA	0.0	0	153,149,0,0	1	1	0	1.00087798977	0	2	C,C	NA	NA	0.0	0	NA	NA	91,109,0,0	1	1	0	0.456835649	0	2	C,C	NA	NA	0.0	0	NA	NA	41,53,53,51	1	1	0	324.261578536	1
chr2_ref_v2	340828	0	G,A	0	0	98,85,0,0	1	1	0	2	G,G	NA	NA	0.0	0	147,122,0,0	1	1	0	0.453598480864	0	2	G,G	NA	NA	0.0	0	NA	NA	50,48,60,36	1	1	0	322.041194028	1	2	G,A	NA	NA	0.0206192872027	0	g.340828G>A	0	129,76,0,0	1	1	0	2.49797507832	0
chr2_ref_v2	341061	0	TA,T	1	1	102,90,0,0	1	1	0	2	TA,TA	NA	NA	0.000229718786598	0	137,136,1,0	1	1	0	0.718409751264	0	2	TA,TA	NA	NA	0.00321195786964	0	NA	NA	30,50,56,62	1	1	0	329.839596592	1	2	TA,T	T,T	0.25	0.122783198023	0	g.341062delA	0	91,111,0,0	1	1	0	1.96799748144	0
chr2_ref_v2	342419	0	GAA,G,GA	1	1	73,95,0,0,7,8	1	1	0	2	GAA,GAA	NA	NA	0.268957221246	0	61,45,2,0,67,68	1	1	0	311.779694911	1	2	GAA,GAA	GAA,GA	0.25	1.35603382959	1	NA	NA	47,36,1,2,60,46	1	1	0	310.510121825	1	2	GAA,GAA	GAA,GA	0.25	1.33583421151	1	NA	NA	0,2,30,44,36,41	1	1	0	315.758655021	1
chr2_ref_v2	343953	0	G,A	1	0	102,112,0,1	1	1	0	2	G,G	NA	NA	0.00466201310581	0	131,149,0,0	1	1	0	0.496722099706	0	2	G,G	NA	NA	0.0	0	NA	NA	102,126,0,0	1	1	0	0.752149418835	0	2	G,G	NA	NA	0.0	0	NA	NA	41,48,51,39	1	1	0	320.597613848	1
chr2_ref_v2	344094	0	G,A	0	0	104,125,0,0	1	1	0	2	G,G	NA	NA	0.0	0	84,69,64,54	1	1	0	327.706027803	1	2	G,A	G,G	0.125	0.00843886864586	0	g.344094G>A	0	84,110,0,0	1	1	0	0.536600796952	0	2	G,G	NA	NA	0.0	0	NA	NA	105,107,0,0	1	1	0	0.906929720424	0
chr2_ref_v2	345117	0	C,T	0	0	132,93,0,0	1	1	0	2	C,C	NA	NA	0.0	0	181,154,0,0	1	1	0	1.34194761725	0	2	C,C	NA	NA	0.0	0	NA	NA	129,102,0,0	1	1	0	0.687113216306	0	2	C,C	NA	NA	0.0	0	NA	NA	46,42,58,60	1	1	0	331.194419892	1
chr2_ref_v2	347349	0	GT,G	1	1	90,109,2,1	1	1	0	2	GT,GT	NA	NA	0.388837521647	0	138,119,0,1	1	1	0	2.69761490957	0	2	GT,GT	NA	NA	2.1508714859	0	NA	NA	57,65,43,53	1	1	0	318.449935595	1	2	GT,G	GT,GT	0.125	0.0884285215983	0	g.347350delT	0	72,103,0,1	1	1	0	0.915447035503	0
chr2_ref_v2	348464	0	GA,G	1	1	47,104,0,0	1	1	0	2	GA,GA	NA	NA	0.000103442026877	0	98,153,0,0	1	1	0	2.39393111615	0	2	GA,GA	NA	NA	0.000145887256105	0	NA	NA	54,100,0,0	1	1	0	0.790334144007	0	2	GA,GA	NA	NA	0.000176825472519	0	NA	NA	20,47,17,49	1	1	0	315.965722413	1
chr2_ref_v2	351209	0	C,CA	1	1	65,57,2,2	1	1	0	2	C,C	NA	NA	0.269069371185	0	67,87,1,1	1	1	0	2.30453779433	0	2	C,C	NA	NA	1.11654769888	0	NA	NA	62,55,2,1	1	1	0	0.419414783869	0	2	C,C	NA	NA	0.521680374997	0	NA	NA	29,29,32,28	1	1	0	40.3590351115	1
chr2_ref_v2	352502	0	C,T	0	0	120,116,0,0	1	1	0	2	C,C	NA	NA	0.0	0	156,146,0,0	1	1	0	0.43378322063	0	2	C,C	NA	NA	0.0	0	NA	NA	59,68,66,65	1	1	0	334.889908337	1	2	C,T	NA	NA	0.0310102367426	0	g.352502C>T	0	80,76,0,0	1	1	0	0.393108163949	0
chr2_ref_v2	352866	0	C,T	0	0	115,132,0,0	1	1	0	2	C,C	NA	NA	0.0	0	80,76,80,92	1	1	0	355.672641005	1	2	C,T	NA	NA	0.0976384695639	0	g.352866C>T	0	148,125,0,0	1	1	0	2.26995836755	0	2	C,C	NA	NA	0.0	0	NA	NA	99,123,0,0	1	1	0	0.536942419055	0
chr2_ref_v2	353141	0	C,T	0	0	98,58,0,0	1	1	0	2	C,C	NA	NA	0.0	0	127,150,0,0	1	1	0	8.52532238885	0	2	C,C	NA	NA	0.0	0	NA	NA	54,36,55,35	1	1	0	318.925919185	1	2	C,T	NA	NA	0.0	0	g.353141C>T	0	68,81,0,0	1	1	0	5.21424210639	0
chr2_ref_v2	353146	0	C,T	0	0	105,57,0,0	1	1	0	2	C,C	NA	NA	0.0	0	136,151,0,0	1	1	0	9.34258279619	0	2	C,C	NA	NA	0.0	0	NA	NA	54,32,56,34	1	1	0	319.647245795	1	2	C,T	NA	NA	0.0454623740768	0	g.353146C>T	0	71,78,1,2	1	1	0	4.84871602197	0
chr2_ref_v2	353163	0	G,T	0	0	116,75,0,0	1	1	0	2	G,G	NA	NA	0.0	0	63,89,64,58	1	1	0	326.821021518	1	2	G,T	G,G	0.125	0.0314549521679	0	g.353163G>T	0	118,89,0,0	1	1	0	0.828780688713	0	2	G,G	NA	NA	0.0	0	NA	NA	70,95,0,0	1	1	0	6.36419373563	0
chr2_ref_v2	353464	0	CA,C,CAA	1	1	2,35,10,52,2,2	1	1	0	2	CA,C	C,C	0.125	0.535720261196	0	17,74,3,5,2,5	1	1	0	20.9095070259	1	2	CA,CA	CA,CAA	0.125	1.84406415077	0	NA	NA	7,32,2,2,8,29	1	1	0	32.0377276455	1	2	CA,CAA	CAA,CAA	0.5	0.510881924	0	NA	NA	10,30,9,35,2,4	1	1	1	5.03683566856	0
chr2_ref_v2	354485	0	A,G	0	0	137,136,1,0	1	1	0	2	A,A	NA	NA	0.00365631120311	0	176,180,0,0	1	1	0	0.491381958069	0	2	A,A	NA	NA	0.0	0	NA	NA	56,81,64,68	1	1	0	337.116386208	1	2	A,G	NA	NA	0.0371790032418	0	g.354485A>G	0	117,101,0,0	1	1	0	0.826804606061	0
chr2_ref_v2	356501	0	C,T	0	0	144,136,0,0	1	1	0	2	C,C	NA	NA	0.0	0	174,193,1,0	1	1	0	1.1405644547	0	2	C,C	NA	NA	0.00272109011436	0	NA	NA	133,122,0,0	1	1	0	0.420332506174	0	2	C,C	NA	NA	0.0	0	NA	NA	49,62,64,54	1	1	0	332.829246907	1
chr2_ref_v2	357109	0	A,T	0	0	131,87,1,0	1	1	0	2	A,A	NA	NA	0.00457666702741	0	160,124,0,0	1	1	0	1.03855363856	0	2	A,A	NA	NA	0.0	0	NA	NA	131,94,0,0	1	1	0	0.575732044728	0	2	A,A	NA	NA	0.0	0	NA	NA	41,46,52,52	1	1	0	325.237650461	1
chr2_ref_v2	357516	0	G,T	0	0	74,51,44,54	1	1	0	2	G,T	G,G	0.125	0.00796816964918	0	56,84,69,76	1	1	0	2.89393186551	0	2	G,T	NA	NA	0.0350913198113	0	NA	NA	50,68,56,66	1	1	0	1.97716441895	0	2	G,T	NA	NA	0.0333364202676	0	NA	NA	50,52,40,52	1	1	0	0.977790872645	0
chr2_ref_v2	357691	0	C,T	0	0	111,93,0,0	1	1	0	2	C,C	NA	NA	0.0	0	135,115,0,0	1	1	0	0.403522713316	0	2	C,C	NA	NA	0.0	0	NA	NA	92,86,0,0	1	1	0	0.603950326494	0	2	C,C	NA	NA	0.0	0	NA	NA	48,39,53,50	1	1	0	324.188181358	1
chr2_ref_v2	360246	0	A,G	1	0	46,39,35,46	1	1	0	2	A,G	NA	NA	0.0482021018179	0	109,129,0,0	1	1	0	308.686339339	1	2	A,A	NA	NA	0.0	0	g.360245_360247G>A	1	109,73,0,0	1	1	0	308.297759857	1	2	A,A	NA	NA	0.0	0	g.360245_360247G>A	1	84,73,0,0	1	1	0	308.000412281	1
chr2_ref_v2	360438	0	A,G	0	0	71,72,0,0	1	1	0	2	A,A	NA	NA	0.0	0	132,109,0,0	1	1	0	1.21503971891	0	2	A,A	NA	NA	0.0	0	NA	NA	92,103,0,1	1	1	0	0.549230775491	0	2	A,A	NA	NA	0.00511510066677	0	NA	NA	39,41,32,36	1	1	0	312.874737121	1
chr2_ref_v2	362058	0	C,A	0	0	111,92,0,3	1	1	0	2	C,C	NA	NA	0.707817370308	0	142,110,0,0	1	1	0	0.856077290634	0	2	C,C	NA	NA	0.0	0	NA	NA	54,50,58,54	1	1	0	321.87823925	1	2	C,A	NA	NA	0.0741079721537	0	g.362058C>A	0	73,82,0,0	1	1	0	1.74158373755	0
chr2_ref_v2	363071	0	C,T	1	0	104,117,0,0	1	1	0	2	C,C	NA	NA	0.0	0	75,66,85,68	1	1	0	344.307873024	1	2	C,T	NA	NA	0.0816780310143	0	g.363071C>T	0	108,103,0,0	1	1	0	0.905124854384	0	2	C,C	NA	NA	0.0	0	NA	NA	94,112,0,0	1	1	0	0.465742132798	0
chr2_ref_v2	363764	0	T,C	0	0	137,105,1,0	1	1	0	2	T,T	NA	NA	0.00412371718386	0	184,181,0,0	1	1	0	2.15298492065	0	2	T,T	NA	NA	0.0	0	NA	NA	118,109,0,0	1	1	0	1.11265877316	0	2	T,T	NA	NA	0.0	0	NA	NA	61,46,55,48	1	1	0	324.917347792	1
chr2_ref_v2	365647	0	CT,C	1	1	98,117,0,0	1	1	0	2	CT,CT	NA	NA	0.000103442026877	0	168,156,0,0	1	1	0	1.91544178678	0	2	CT,CT	NA	NA	0.000145887256105	0	NA	NA	45,52,72,56	1	1	0	335.17848738	1	2	CT,C	C,C	0.125	0.0258168224052	0	g.365648delT	0	98,96,0,0	1	1	0	1.04244429281	0
chr2_ref_v2	369767	0	CTT,C,CT	1	1	36,19,2,1,7,8	1	1	0	2	CTT,CTT	CTT,C	0.125	0.696420568802	0	22,14,8,13,39,52	1	1	0	18.750081418	1	2	CTT,CT	CTT,CTT	0.25	0.643853866806	0	g.369768delT	0	3,2,6,6,33,35	1	1	0	22.5394951212	1	2	CT,CT	NA	NA	1.4286318595	0	g.369768delT,g.369768delT	0,1	17,27,3,6,23,35	1	1	0	10.151177491	1
chr2_ref_v2	370191	0	G,A	1	0	86,106,0,0	1	1	0	2	G,G	NA	NA	0.0	0	124,132,0,0	1	1	0	0.88497815739	0	2	G,G	NA	NA	0.0	0	NA	NA	49,65,48,59	1	1	0	323.822597207	1	2	G,A	NA	NA	0.0633696139326	0	g.370191G>A	0	92,86,0,0	1	1	0	1.46704243245	0
chr2_ref_v2	370466	0	C,T	0	0	93,99,0,0	1	1	0	2	C,C	NA	NA	0.0	0	75,68,69,72	1	1	0	334.944152938	1	2	C,T	NA	NA	0.0140847398817	0	g.370466C>T	0	125,107,0,0	1	1	0	1.28376272393	0	2	C,C	NA	NA	0.0	0	NA	NA	102,95,0,0	1	1	0	0.724230293779	0
chr2_ref_v2	371890	0	G,A	0	0	85,78,0,0	1	1	0	2	G,G	NA	NA	0.0	0	132,108,0,0	1	1	0	0.694004233402	0	2	G,G	NA	NA	0.0	0	NA	NA	46,62,49,48	1	1	0	319.208566741	1	2	G,A	NA	NA	0.107420248621	0	g.371890G>A	0	72,79,0,0	1	1	0	0.82391786057	0
chr2_ref_v2	372237	0	A,C	1	0	65,85,0,1	1	1	0	2	A,A	NA	NA	0.00664454271867	0	91,116,0,0	1	1	0	0.477059351621	0	2	A,A	NA	NA	0.0	0	NA	NA	65,113,0,0	1	1	0	1.55521409569	0	2	A,A	NA	NA	0.0	0	NA	NA	43,43,31,31	1	1	0	53.1003359607	1
chr2_ref_v2	373066	0	C,A	0	0	90,104,0,0	1	1	0	2	C,C	NA	NA	0.0	0	151,119,0,0	1	1	0	3.11015310733	0	2	C,C	NA	NA	0.0	0	NA	NA	83,118,0,0	1	1	0	1.10126210696	0	2	C,C	NA	NA	0.0	0	NA	NA	43,49,44,51	1	1	0	320.89776612	1
chr2_ref_v2	373433	0	GT,G	1	1	107,91,1,2	1	1	0	2	GT,GT	NA	NA	0.383799727617	0	91,59,76,77	1	1	0	334.500308067	1	2	GT,G	NA	NA	0.0866190216534	0	g.373434delT	0	95,68,0,0	1	1	0	0.989513561393	0	2	GT,GT	NA	NA	1.50435879031	0	NA	NA	111,80,0,2	1	1	0	0.888392541757	0
chr2_ref_v2	374879	0	T,A	0	0	45,43,55,31	1	1	0	2	T,A	NA	NA	0.0229895182247	0	116,129,0,0	1	1	0	308.560460106	1	2	T,T	NA	NA	0.0	0	g.374878_374880A>T	1	93,93,0,0	1	1	0	308.151876734	1	2	T,T	NA	NA	0.0	0	g.374878_374880A>T	1	88,92,0,0	1	1	0	308.132437418	1
chr2_ref_v2	375439	0	A,G	0	0	85,83,0,0	1	1	0	2	A,A	NA	NA	0.0	0	77,57,60,61	1	1	0	325.741640382	1	2	A,G	NA	NA	0.102049254354	0	g.375439A>G	0	121,98,0,0	1	1	0	1.03888574207	0	2	A,A	NA	NA	0.0	0	NA	NA	94,85,1,0	1	1	0	0.474764101011	0
chr2_ref_v2	376782	0	G,A	1	0	86,106,0,0	1	1	0	2	G,G	NA	NA	0.0	0	127,157,0,0	1	1	0	0.397421053403	0	2	G,G	NA	NA	0.0	0	NA	NA	100,131,0,0	1	1	0	0.484409373326	0	2	G,G	NA	NA	0.0	0	NA	NA	53,42,48,59	1	1	0	324.889409139	1
chr2_ref_v2	376799	0	C,T	0	0	97,106,0,0	1	1	0	2	C,C	NA	NA	0.0	0	129,162,0,0	1	1	0	0.892392143388	0	2	C,C	NA	NA	0.0	0	NA	NA	100,133,0,0	1	1	0	1.13396870097	0	2	C,C	NA	NA	0.0	0	NA	NA	48,50,49,39	1	1	0	319.005002789	1
chr2_ref_v2	379242	0	G,A	0	0	48,43,52,48	1	1	0	2	G,A	NA	NA	0.0943106794712	0	64,62,82,62	1	1	0	0.866218391286	0	2	G,A	A,A	0.125	0.117783035656	0	NA	NA	46,52,48,44	1	1	0	1.19004655536	0	2	G,A	NA	NA	0.0631789016215	0	NA	NA	39,48,54,45	1	1	0	0.795150742086	0
chr2_ref_v2	379719	0	A,T	0	0	131,82,0,0	1	1	0	2	A,A	NA	NA	0.0	0	58,64,66,50	1	1	0	328.232819251	1	2	A,T	NA	NA	0.0504308536269	0	g.379719A>T	0	111,65,0,0	1	1	0	0.466201939594	0	2	A,A	NA	NA	0.0	0	NA	NA	76,80,0,0	1	1	0	3.36092842379	0
chr2_ref_v2	380307	0	G,A	1	0	92,115,0,1	1	1	0	2	G,G	NA	NA	0.00481928643595	0	145,148,0,0	1	1	0	1.43954850667	0	2	G,G	NA	NA	0.0	0	NA	NA	49,43,65,37	1	1	0	326.298073086	1	2	G,A	NA	NA	0.103184236235	0	g.380307G>A	0	97,92,1,0	1	1	0	1.50683331717	0
chr2_ref_v2	380510	0	C,T	1	0	115,91,0,0	1	1	0	2	C,C	NA	NA	0.0	0	126,158,0,0	1	1	0	4.38014734352	0	2	C,C	NA	NA	0.0	0	NA	NA	110,105,0,0	1	1	0	1.03902620025	0	2	C,C	NA	NA	0.0	0	NA	NA	43,45,40,46	1	1	0	318.760759078	1
chr2_ref_v2	381355	0	AG,A	1	1	66,70,0,0	1	1	0	2	AG,AG	NA	NA	0.00210948006748	0	119,97,0,1	1	1	0	1.45894297431	0	2	AG,AG	NA	NA	0.00182696738986	0	NA	NA	42,52,33,44	1	1	0	65.8339932583	1	2	AG,A	AG,AG	0.125	0.0387471610875	0	g.381356delG	0	87,73,0,0	1	1	0	1.11501940457	0
chr2_ref_v2	381465	0	C,A	0	0	86,64,0,0	1	1	0	2	C,C	NA	NA	0.0	0	55,65,61,45	1	1	0	321.204641228	1	2	C,A	NA	NA	0.12405264867	0	g.381465C>A	0	102,87,0,1	1	1	0	0.686483956365	0	2	C,C	NA	NA	0.00527705710084	0	NA	NA	87,82,1,0	1	1	0	1.10923926618	0
chr2_ref_v2	381696	0	CA,C	1	1	80,84,0,1	1	1	0	2	CA,CA	NA	NA	0.00584932728978	0	151,121,0,0	1	1	0	1.98643302085	0	2	CA,CA	NA	NA	0.000444353333471	0	NA	NA	100,99,0,0	1	1	0	0.527813138045	0	2	CA,CA	NA	NA	0.000514601953731	0	NA	NA	52,34,57,50	1	1	0	323.650361849	1
chr2_ref_v2	382605	0	C,T	0	0	102,101,0,0	1	1	0	2	C,C	NA	NA	0.0	0	88,70,92,73	1	1	0	347.422354639	1	2	C,T	NA	NA	0.0433504408736	0	g.382605C>T	0	97,102,0,0	1	1	0	0.470250577415	0	2	C,C	NA	NA	0.0	0	NA	NA	96,89,0,0	1	1	0	0.47736012734	0
chr2_ref_v2	383031	0	TA,T	1	1	79,59,6,5	1	1	0	2	TA,TA	NA	NA	0.914809316654	0	53,59,56,46	1	1	0	39.1679838226	1	2	TA,TA	TA,T	0.5	0.0226577666339	0	NA	NA	82,62,12,6	1	1	0	1.54030863562	0	2	TA,TA	NA	NA	1.0945855029	0	NA	NA	66,76,16,12	1	1	0	3.63291975853	0
chr2_ref_v2	383143	0	TA,T	1	1	94,92,0,0	1	1	0	2	TA,TA	NA	NA	0.000641363431712	0	125,123,0,0	1	1	0	0.396235428561	0	2	TA,TA	NA	NA	0.00164550530687	0	NA	NA	41,62,43,48	1	1	0	318.797466819	1	2	TA,T	TA,TA	0.125	0.123734924642	0	g.383144delA	0	87,91,0,1	1	1	0	0.453144449178	0
chr2_ref_v2	385290	0	A,AT	1	0	46,34,49,35	1	1	0	2	A,AT	NA	NA	0.0487901641694	0	61,64,61,67	1	1	0	1.56921866126	0	2	A,AT	NA	NA	0.0237165266173	0	NA	NA	50,53,43,47	1	1	0	1.86151089195	0	2	A,AT	A,A	0.125	0.116395110382	0	NA	NA	51,42,40,32	1	1	0	1.26333424346	0
chr2_ref_v2	385488	0	G,A	0	0	98,126,0,0	1	1	0	2	G,G	NA	NA	0.0	0	191,127,0,0	1	1	0	8.96430686246	0	2	G,G	NA	NA	0.0	0	NA	NA	111,118,0,0	1	1	0	1.09310049243	0	2	G,G	NA	NA	0.0	0	NA	NA	41,62,47,49	1	1	0	321.732707804	1
chr2_ref_v2	385598	0	A,T	0	0	110,113,0,0	1	1	0	2	A,A	NA	NA	0.0	0	165,173,0,0	1	1	0	0.415837798998	0	2	A,A	NA	NA	0.0	0	NA	NA	103,88,0,1	1	1	0	0.919638517131	0	2	A,A	NA	NA	0.00522194398115	0	NA	NA	45,48,42,51	1	1	0	321.448561094	1
chr2_ref_v2	386187	0	CAAA,C	1	1	43,71,4,1	1	1	0	2	CAAA,CAAA	CAAA,C	0.125	0.418710334858	0	23,24,23,25	1	1	0	34.3957497181	1	2	CAAA,C	NA	NA	0.0210534091978	0	g.386188_386190delAAA	0	45,57,6,13	1	1	0	10.5335030663	0	2	CAAA,CAAA	CAAA,C	0.25	0.265376314937	1	NA	NA	32,34,21,10	1	1	0	14.7110569021	1
chr2_ref_v2	386398	0	C,T	0	0	102,109,1,0	1	1	0	2	C,C	NA	NA	0.00472814119595	0	149,151,0,0	1	1	0	0.556831360652	0	2	C,C	NA	NA	0.0	0	NA	NA	57,54,48,58	1	1	0	324.579539449	1	2	C,T	NA	NA	0.0460911072003	0	g.386398C>T	0	87,87,0,0	1	1	0	0.511006237898	0
chr2_ref_v2	386927	0	A,G	1	0	110,85,0,0	1	1	0	2	A,A	NA	NA	0.0	0	157,130,0,0	1	1	0	0.540167673707	0	2	A,A	NA	NA	0.0	0	NA	NA	54,47,77,48	1	1	0	333.996339092	1	2	A,G	G,G	0.125	0.0381212078199	0	g.386927A>G	0	126,90,0,0	1	1	0	0.528086208512	0
chr2_ref_v2	387123	0	A,T	1	0	83,119,0,0	1	1	0	2	A,A	NA	NA	0.0	0	105,156,0,0	1	1	0	0.430671039775	0	2	A,A	NA	NA	0.0	0	NA	NA	36,71,32,62	1	1	0	322.813987869	1	2	A,T	A,A	0.125	0.121780376089	0	g.387123A>T	0	73,122,0,0	1	1	0	0.787554225788	0
chr2_ref_v2	387194	0	C,T	0	0	67,91,0,0	1	1	0	2	C,C	NA	NA	0.0	0	127,137,1,0	1	1	0	1.41597896308	0	2	C,C	NA	NA	0.00378072283991	0	NA	NA	76,99,0,0	1	1	0	0.424033738033	0	2	C,C	NA	NA	0.0	0	NA	NA	47,41,42,53	1	1	0	319.673929408	1
chr2_ref_v2	387617	0	AT,A	1	1	109,90,3,2	1	1	0	2	AT,AT	NA	NA	0.121988102119	0	167,147,4,4	1	1	0	0.528287856359	0	2	AT,AT	NA	NA	0.964894025795	0	NA	NA	47,42,63,53	1	1	0	319.170348149	1	2	AT,A	A,A	0.125	0.0552798509509	0	g.387618delT	0	86,93,2,0	1	1	0	1.56627740192	0
chr2_ref_v2	387704	0	A,T	0	0	108,100,0,0	1	1	0	2	A,A	NA	NA	0.0	0	159,186,0,0	1	1	0	1.80561963368	0	2	A,A	NA	NA	0.0	0	NA	NA	120,130,0,0	1	1	0	0.936460211722	0	2	A,A	NA	NA	0.0	0	NA	NA	41,56,54,59	1	1	0	327.580935809	1
chr2_ref_v2	390259	0	G,A	0	0	139,112,0,0	1	1	0	2	G,G	NA	NA	0.0	0	171,167,0,1	1	1	0	1.34022429406	0	2	G,G	NA	NA	0.00295421189743	0	NA	NA	68,52,79,53	1	1	0	339.183876184	1	2	G,A	NA	NA	0.0953101798043	0	g.390259G>A	0	125,81,0,0	1	1	0	1.1798721968	0
chr2_ref_v2	391470	0	GA,G	1	1	82,90,0,0	1	1	0	2	GA,GA	NA	NA	0.00210948006748	0	64,58,46,51	1	1	0	319.113201157	1	2	GA,G	GA,GA	0.125	0.0082233045107	0	g.391471delA	0	74,78,0,1	1	1	0	0.397146661483	0	2	GA,GA	NA	NA	0.000366462537061	0	NA	NA	80,99,0,1	1	1	0	0.605442241153	0
chr2_ref_v2	391486	0	G,A	0	0	36,47,47,52	1	1	0	2	G,A	A,A	0.125	0.0750351859429	0	116,122,0,1	1	1	0	308.906562839	1	2	G,G	NA	NA	0.00419287826004	0	g.391485_391487A>G	1	77,87,0,0	1	1	0	308.259476815	1	2	G,G	NA	NA	0.0	0	g.391485_391487A>G	1	83,120,0,0	1	1	0	308.705198431	1
chr2_ref_v2	391661	0	G,C	1	0	84,85,0,0	1	1	0	2	G,G	NA	NA	0.0	0	94,125,0,0	1	1	0	1.6298102145	0	2	G,G	NA	NA	0.0	0	NA	NA	69,71,13,16	1	1	0	18.327881592	1	2	G,G	G,C	0.25	0.371563556432	1	NA	NA	101,86,0,0	1	1	0	0.883898101284	0
chr2_ref_v2	391726	0	G,A	1	0	80,74,0,0	1	1	0	2	G,G	NA	NA	0.0	0	153,92,0,0	1	1	0	3.36202600304	0	2	G,G	NA	NA	0.0	0	NA	NA	79,77,0,1	1	1	0	0.411314284871	0	2	G,G	NA	NA	0.00638979809877	0	NA	NA	49,39,42,39	1	1	0	315.597260453	1
chr2_ref_v2	392313	0	CT,C	1	1	71,85,9,3	1	1	0	2	CT,CT	NA	NA	0.417992800406	0	103,123,6,17	1	1	0	5.56991878428	0	2	CT,CT	NA	NA	1.06428905015	0	NA	NA	62,71,7,15	1	1	0	6.93804547716	0	2	CT,CT	NA	NA	0.339536393919	0	NA	NA	30,48,28,63	1	1	0	314.250641347	1
chr2_ref_v2	392499	0	A,T,AT	1	0	0,0,24,35,22,29	1	1	0	2	T,AT	T,T	0.125	0.1056026171	0	1,0,2,5,70,112	1	1	0	308.416957673	1	2	AT,AT	T,AT	0.125	0.550046336919	0	g.392498_392500T>AT	1	0,0,1,1,53,67	1	1	0	20.9448085932	1	2	AT,AT	NA	NA	0.0165293019512	0	g.392498_392500T>AT	1	0,0,3,1,45,60	1	1	0	17.4752031143	1
chr2_ref_v2	392853	0	A,ATCTTTCCTCTGCATTTTCTTTCCTCTGCATTT	0	0	0,0,7,7	1	0	0	2	NA	NA	NA	NA	0	1,0,6,14	1	1	0	1.05581791214	0	2	ATCTTTCCTCTGCATTTTCTTTCCTCTGCATTT,ATCTTTCCTCTGCATTTTCTTTCCTCTGCATTT	A,ATCTTTCCTCTGCATTTTCTTTCCTCTGCATTT	0.125	0.0157483569681	0	NA	NA	0,0,2,15	1	0	0	3.1597697182	0	2	NA	NA	NA	NA	0	NA	NA	0,0,2,2	1	0	0	0.23013115109	0
chr2_ref_v2	393318	0	CA,C	1	1	45,77,0,0	1	1	0	2	CA,CA	NA	NA	1.96391730712	0	92,100,1,1	1	1	0	2.81976600672	0	2	CA,CA	NA	NA	3.34359645827	0	NA	NA	44,40,31,42	1	1	0	61.2986523888	1	2	CA,C	CA,CA	0.25	0.0589468481713	0	g.393319delA	0	51,74,3,0	1	1	0	1.14677932067	0
chr2_ref_v2	393858	0	A,G	1	0	143,116,0,0	1	1	0	2	A,A	NA	NA	0.0	0	94,87,111,88	1	1	0	373.008862068	1	2	A,G	NA	NA	0.0948077934587	0	g.393858A>G	0	167,134,0,0	1	1	0	0.401899450773	0	2	A,A	NA	NA	0.0	0	NA	NA	103,110,0,0	1	1	0	1.65121451113	0
chr2_ref_v2	395020	0	GAA,G,GAAA	1	1	60,76,0,1,0,5	1	1	0	2	GAA,GAA	NA	NA	0.24984077153	0	51,58,60,60,2,2	1	1	0	324.584574606	1	2	GAA,G	NA	NA	0.225354653721	0	g.395021_395022delAA	0	54,61,1,0,3,2	1	1	0	1.33964770512	0	2	GAA,GAA	NA	NA	0.075633105561	0	NA	NA	39,44,0,0,35,38	1	1	0	47.6567815537	1
chr2_ref_v2	395853	0	C,T	0	0	35,53,36,45	1	1	0	2	C,T	NA	NA	0.0828876598058	0	100,114,1,0	1	1	0	308.275491982	1	2	C,C	NA	NA	0.00466201310581	0	g.395852_395854T>C	1	71,97,0,0	1	1	0	308.029810659	1	2	C,C	NA	NA	0.0	0	g.395852_395854T>C	1	73,87,0,0	1	1	0	308.006964028	1
chr2_ref_v2	396610	0	G,A	0	0	107,135,0,0	1	1	0	2	G,G	NA	NA	0.0	0	184,196,0,0	1	1	0	1.27906068295	0	2	G,G	NA	NA	0.0	0	NA	NA	124,130,0,0	1	1	0	1.12669119738	0	2	G,G	NA	NA	0.0	0	NA	NA	53,56,48,62	1	1	0	327.981485952	1
chr2_ref_v2	397418	0	G,A	0	0	109,87,0,0	1	1	0	2	G,G	NA	NA	0.0	0	90,59,72,65	1	1	0	333.290279629	1	2	G,A	NA	NA	0.0839653801173	0	g.397418G>A	0	111,97,0,0	1	1	0	0.567281924827	0	2	G,G	NA	NA	0.0	0	NA	NA	89,106,1,0	1	1	0	2.50874041878	0
chr2_ref_v2	397815	0	C,T	1	0	147,123,0,0	1	1	0	2	C,C	NA	NA	0.0	0	141,181,0,0	1	1	0	4.34477640161	0	2	C,C	NA	NA	0.0	0	NA	NA	55,81,61,87	1	1	0	347.575245802	1	2	C,T	NA	NA	0.0845573880281	0	g.397815C>T	0	96,98,0,0	1	1	0	1.05351511904	0
chr2_ref_v2	398405	0	CG,C	1	1	65,68,0,0	1	1	0	2	CG,CG	NA	NA	0.000641363431712	0	101,137,0,0	1	1	0	1.59663107468	0	2	CG,CG	NA	NA	0.00164550530687	0	NA	NA	88,81,0,0	1	1	0	0.656777541482	0	2	CG,CG	NA	NA	0.00175057314383	0	NA	NA	30,55,35,32	1	1	0	55.9383379551	1
chr2_ref_v2	402237	0	C,T	0	0	91,108,0,0	1	1	0	2	C,C	NA	NA	0.0	0	127,129,2,0	1	1	0	0.888437908533	0	2	C,C	NA	NA	0.41324724855	0	NA	NA	86,118,0,0	1	1	0	0.780081064082	0	2	C,C	NA	NA	0.0	0	NA	NA	57,43,33,44	1	1	0	315.932608377	1
chr2_ref_v2	403003	0	T,A	0	0	110,74,0,0	1	1	0	2	T,T	NA	NA	0.0	0	138,114,0,0	1	1	0	1.24591923657	0	2	T,T	NA	NA	0.0	0	NA	NA	48,54,41,31	1	1	0	314.288830653	1	2	T,A	T,T	0.125	0.0969922659873	0	g.403003T>A	0	77,81,0,0	1	1	0	2.65535921634	0
chr2_ref_v2	404001	0	AT,A	1	1	104,148,0,0	1	1	0	2	AT,AT	NA	NA	0.00718550340891	0	133,198,0,0	1	1	0	0.469248587432	0	2	AT,AT	NA	NA	1.33669144822	0	NA	NA	45,66,46,54	1	1	0	323.997637213	1	2	AT,A	AT,AT	0.125	0.10680649586	0	g.404002delT	0	91,96,0,0	1	1	0	1.69233527528	0
chr2_ref_v2	406058	0	G,A	1	0	98,99,0,0	1	1	0	2	G,G	NA	NA	0.0	0	150,125,0,0	1	1	0	1.22429663007	0	2	G,G	NA	NA	0.0	0	NA	NA	64,44,48,46	1	1	0	319.823742647	1	2	G,A	G,G	0.125	0.112477983427	0	g.406058G>A	0	89,91,0,0	1	1	0	0.393301428788	0
chr2_ref_v2	406410	0	GAA,G,GA,GAAA	1	1	44,49,2,2,11,12,2,2	1	1	0	2	GAA,GAA	GAA,G	0.125	1.4653532422	0	3,8,56,64,3,4,26,49	1	1	0	317.396059333	1	2	G,GAAA	G,G	0.5	2.15158385838	0	g.406411_406412delAA,g.406410_406411insA	0,0	43,52,2,7,14,7,1,4	1	1	0	2.28455949909	0	2	GAA,GAA	GAA,G	0.125	1.2046779321	0	NA	NA	1,3,34,71,39,51,0,0	1	1	0	317.096615484	1
chr2_ref_v2	407150	0	GT,G	1	1	88,83,0,1	1	1	0	2	GT,GT	NA	NA	0.00372144024331	0	75,69,76,77	1	1	0	338.166724328	1	2	GT,G	NA	NA	0.0487792073705	0	g.407151delT	0	103,98,1,3	1	1	0	0.94434433855	0	2	GT,GT	NA	NA	0.70666131363	0	NA	NA	70,74,0,0	1	1	0	0.620913084128	0
chr2_ref_v2	407241	0	AT,A	1	1	64,148,0,1	1	1	0	2	AT,AT	NA	NA	0.0024796123715	0	60,107,63,88	1	1	0	341.583448152	1	2	AT,A	AT,AT	0.125	0.103613577004	0	g.407242delT	0	93,126,0,0	1	1	0	4.39256919978	0	2	AT,AT	NA	NA	0.793144222018	0	NA	NA	99,111,4,2	1	1	0	6.71054067957	0
chr2_ref_v2	407458	0	GA,G	1	1	82,92,0,0	1	1	0	2	GA,GA	NA	NA	0.000229718786598	0	59,93,61,72	1	1	0	329.897604272	1	2	GA,G	GA,GA	0.125	0.116914965596	0	g.407459delA	0	88,127,0,0	1	1	0	1.44026815701	0	2	GA,GA	NA	NA	0.000514601953731	0	NA	NA	66,112,0,0	1	1	0	2.49387458049	0
chr2_ref_v2	407713	0	CT,C	1	1	90,86,2,2	1	1	0	2	CT,CT	NA	NA	0.91385704339	0	146,140,3,4	1	1	0	0.435041723061	0	2	CT,CT	NA	NA	1.84723479522	0	NA	NA	109,97,5,4	1	1	0	1.22565070373	0	2	CT,CT	NA	NA	1.04348706262	0	NA	NA	52,43,40,33	1	1	0	311.681438343	1
chr2_ref_v2	408028	0	TA,T	1	1	97,67,0,0	1	1	0	2	TA,TA	NA	NA	0.00718550340891	0	147,143,0,1	1	1	0	2.63802299298	0	2	TA,TA	NA	NA	1.20445399582	0	NA	NA	54,46,52,28	1	1	0	316.843676035	1	2	TA,T	TA,TA	0.125	0.0119770401299	0	g.408029delA	0	96,91,0,0	1	1	0	1.79515801569	0
chr2_ref_v2	408512	0	CT,C	1	1	103,83,0,0	1	1	0	2	CT,CT	NA	NA	0.00718550340891	0	53,65,60,61	1	1	0	327.906638466	1	2	CT,C	NA	NA	0.0150584897834	0	g.408513delT	0	99,93,1,0	1	1	0	0.770492562578	0	2	CT,CT	NA	NA	0.66156786423	0	NA	NA	87,73,2,3	1	1	0	1.53309178814	0
chr2_ref_v2	409257	0	C,T	0	0	93,61,0,0	1	1	0	2	C,C	NA	NA	0.0	0	74,45,76,50	1	1	0	329.170855986	1	2	C,T	NA	NA	0.0571584138399	0	g.409257C>T	0	76,63,0,0	1	1	0	1.02697079849	0	2	C,C	NA	NA	0.0	0	NA	NA	92,77,0,0	1	1	0	1.20035902554	0
chr2_ref_v2	409802	0	C,T	0	0	88,121,1,0	1	1	0	2	C,C	NA	NA	0.00477327875266	0	69,84,78,88	1	1	0	348.371055586	1	2	C,T	NA	NA	0.0815498669641	0	g.409802C>T	0	85,126,1,0	1	1	0	0.511527778629	0	2	C,C	NA	NA	0.00472814119595	0	NA	NA	99,96,0,0	1	1	0	2.1906284064	0
chr2_ref_v2	410558	0	C,T	1	0	124,107,0,0	1	1	0	2	C,C	NA	NA	0.0	0	180,145,0,0	1	1	0	0.556314195569	0	2	C,C	NA	NA	0.0	0	NA	NA	56,60,70,54	1	1	0	333.025826998	1	2	C,T	NA	NA	0.0666913744987	0	g.410558C>T	0	87,106,0,0	1	1	0	2.10522770444	0
chr2_ref_v2	411086	0	A,G	0	0	104,75,0,0	1	1	0	2	A,A	NA	NA	0.0	0	150,119,1,0	1	1	0	0.608566273587	0	2	A,A	NA	NA	0.00371057939654	0	NA	NA	102,80,0,0	1	1	0	0.523721240634	0	2	A,A	NA	NA	0.0	0	NA	NA	44,28,46,31	1	1	0	316.753142668	1
chr2_ref_v2	411113	0	A,G	0	0	1,1,112,84	1	1	0	2	G,G	NA	NA	0.010152371464	0	0,1,134,138	1	1	0	2.42299914335	0	2	G,G	NA	NA	0.00366972888896	0	NA	NA	0,0,111,90	1	1	0	0.609564596204	0	2	G,G	NA	NA	0.0	0	NA	NA	0,0,67,69	1	1	0	1.53944817629	0
chr2_ref_v2	411473	0	G,A	1	0	138,124,0,0	1	1	0	2	G,G	NA	NA	0.0	0	224,155,0,0	1	1	0	2.23538822277	0	2	G,G	NA	NA	0.0	0	NA	NA	141,122,0,0	1	1	0	0.437856780747	0	2	G,G	NA	NA	0.0	0	NA	NA	55,45,54,52	1	1	0	327.134344392	1
chr2_ref_v2	411625	0	T,C	1	0	118,140,0,0	1	1	0	2	T,T	NA	NA	0.0	0	131,195,0,0	1	1	0	1.65258797142	0	2	T,T	NA	NA	0.0	0	NA	NA	108,142,0,0	1	1	0	0.649993449423	0	2	T,T	NA	NA	0.0	0	NA	NA	54,51,45,46	1	1	0	321.105744606	1
chr2_ref_v2	412417	0	C,A	0	0	72,100,0,1	1	1	0	2	C,C	NA	NA	0.00579711768433	0	99,135,0,0	1	1	0	0.468604862741	0	2	C,C	NA	NA	0.0	0	NA	NA	95,86,0,0	1	1	0	2.79664587978	0	2	C,C	NA	NA	0.0	0	NA	NA	44,47,45,39	1	1	0	316.9577146	1
chr2_ref_v2	412508	0	G,A	0	0	124,78,0,0	1	1	0	2	G,G	NA	NA	0.0	0	168,109,0,1	1	1	0	0.405657757796	0	2	G,G	NA	NA	0.0036036075033	0	NA	NA	59,45,60,46	1	1	0	324.776726982	1	2	G,A	NA	NA	0.0190481949707	0	g.412508G>A	0	96,81,0,0	1	1	0	1.56667165237	0
chr2_ref_v2	413711	0	CA,C	1	1	102,107,0,0	1	1	0	2	CA,CA	NA	NA	0.000641363431712	0	73,89,76,68	1	1	0	336.636871547	1	2	CA,C	NA	NA	0.120759760386	0	g.413712delA	0	130,120,0,0	1	1	0	0.774888078366	0	2	CA,CA	NA	NA	0.00175057314383	0	NA	NA	68,92,0,0	1	1	0	1.23146287718	0
chr2_ref_v2	414856	0	G,A	1	0	99,71,0,0	1	1	0	2	G,G	NA	NA	0.0	0	170,128,0,0	1	1	0	0.47433383847	0	2	G,G	NA	NA	0.0	0	NA	NA	61,51,68,54	1	1	0	328.095004397	1	2	G,A	NA	NA	0.0855221734382	0	g.414856G>A	0	98,87,0,0	1	1	0	1.09367027074	0
chr2_ref_v2	414974	0	G,GA	1	1	89,71,1,0	1	1	0	2	G,G	NA	NA	0.0205609842141	0	81,69,76,65	1	1	0	331.915912948	1	2	G,GA	GA,GA	0.125	0.0477587024957	0	g.414974_414975insA	0	101,108,0,0	1	1	0	1.83496351766	0	2	G,G	NA	NA	0.937570349384	0	NA	NA	103,94,2,1	1	1	0	0.654606045612	0
chr2_ref_v2	415438	0	G,C	0	0	26,44,30,49	1	1	0	2	G,C	NA	NA	0.120952610418	0	93,100,0,0	1	1	0	308.598495494	1	2	G,G	NA	NA	0.0	0	g.415437_415439C>G	1	47,92,0,0	1	1	0	308.247442029	1	2	G,G	NA	NA	0.0	0	g.415437_415439C>G	1	87,77,0,0	1	1	0	308.660440316	1
chr2_ref_v2	415720	0	C,T	0	0	85,60,0,0	1	1	0	2	C,C	NA	NA	0.0	0	120,94,1,1	1	1	0	0.559816276311	0	2	C,C	NA	NA	0.00930239266231	0	NA	NA	95,55,0,0	1	1	0	0.874803741977	0	2	C,C	NA	NA	0.0	0	NA	NA	29,21,46,21	1	1	0	315.623094844	1
chr2_ref_v2	415743	0	C,CTTTTTTTTTTT	1	1	1,0,77,48	1	1	0	2	CTTTTTTTTTTT,CTTTTTTTTTTT	NA	NA	0.00796816964918	0	10,16,104,45	1	1	0	13.5964887577	1	2	CTTTTTTTTTTT,CTTTTTTTTTTT	C,CTTTTTTTTTTT	0.25	0.200060381131	1	NA	NA	3,15,85,48	1	1	0	11.9280312205	0	2	CTTTTTTTTTTT,CTTTTTTTTTTT	C,CTTTTTTTTTTT	0.25	0.0540672212703	0	NA	NA	11,12,67,22	1	1	0	14.1932742893	1
chr2_ref_v2	416726	0	C,T	0	0	101,117,0,0	1	1	0	2	C,C	NA	NA	0.0	0	168,178,0,1	1	1	0	0.641402170924	0	2	C,C	NA	NA	0.00288600488913	0	NA	NA	90,148,0,0	1	1	0	2.42523683402	0	2	C,C	NA	NA	0.0	0	NA	NA	55,43,47,43	1	1	0	319.855833417	1
chr2_ref_v2	416983	0	G,T	1	0	73,90,0,0	1	1	0	2	G,G	NA	NA	0.0	0	106,134,1,0	1	1	0	0.384824729246	0	2	G,G	NA	NA	0.00415801014866	0	NA	NA	83,98,0,0	1	1	0	0.42846643819	0	2	G,G	NA	NA	0.0	0	NA	NA	45,53,49,46	1	1	0	319.114541973	1
chr2_ref_v2	417456	0	G,A	0	0	104,114,0,0	1	1	0	2	G,G	NA	NA	0.0	0	79,80,83,81	1	1	0	347.379772287	1	2	G,A	NA	NA	0.030962225604	0	g.417456G>A	0	125,98,0,1	1	1	0	2.12197110254	0	2	G,G	NA	NA	0.00447428039492	0	NA	NA	88,103,0,0	1	1	0	0.479162360421	0
chr2_ref_v2	418101	0	C,T	0	0	81,89,0,0	1	1	0	2	C,C	NA	NA	0.0	0	119,147,0,0	1	1	0	0.735692935035	0	2	C,C	NA	NA	0.0	0	NA	NA	46,48,50,47	1	1	0	320.208396671	1	2	C,T	NA	NA	0.0314161962334	0	g.418101C>T	0	75,109,0,0	1	1	0	1.49182074714	0
chr2_ref_v2	418616	0	C,CA	1	1	120,98,0,0	1	1	0	2	C,C	NA	NA	5.22058225505e-05	0	150,154,0,0	1	1	0	1.61985951052	0	2	C,C	NA	NA	8.28720777746e-05	0	NA	NA	105,83,0,0	1	1	0	0.41272792081	0	2	C,C	NA	NA	7.78660221801e-05	0	NA	NA	55,47,53,58	1	1	0	327.026342733	1
chr2_ref_v2	420223	0	T,C	1	0	96,78,0,0	1	1	0	2	T,T	NA	NA	0.0	0	112,122,0,0	1	1	0	1.88912805978	0	2	T,T	NA	NA	0.0	0	NA	NA	99,78,0,0	1	1	0	0.408118360609	0	2	T,T	NA	NA	0.0	0	NA	NA	87,72,8,6	1	1	0	6.4359928009	0
chr2_ref_v2	420345	0	T,TGTAGTAGTAGTA	1	1	9,0,60,66	1	1	0	2	TGTAGTAGTAGTA,TGTAGTAGTAGTA	T,TGTAGTAGTAGTA	0.125	0.174353387145	0	5,2,64,96	1	1	0	1.90234420285	0	2	TGTAGTAGTAGTA,TGTAGTAGTAGTA	T,TGTAGTAGTAGTA	0.125	0.421213465076	0	NA	NA	2,3,52,66	1	1	0	1.52505311848	0	2	TGTAGTAGTAGTA,TGTAGTAGTAGTA	T,TGTAGTAGTAGTA	0.125	0.453196510929	0	NA	NA	1,2,47,66	1	1	0	1.7249986505	0
chr2_ref_v2	420517	0	G,T	0	0	83,98,0,0	1	1	0	2	G,G	NA	NA	0.0	0	135,125,0,0	1	1	0	1.57734992276	0	2	G,G	NA	NA	0.0	0	NA	NA	45,45,45,39	1	1	0	317.276405359	1	2	G,T	NA	NA	0.068992871487	0	g.420517G>T	0	101,80,0,1	1	1	0	2.34714500988	0
chr2_ref_v2	420518	0	G,A	0	0	84,100,0,0	1	1	0	2	G,G	NA	NA	0.0	0	133,121,0,0	1	1	0	1.77659286042	0	2	G,G	NA	NA	0.0	0	NA	NA	87,84,0,0	1	1	0	1.03167262211	0	2	G,G	NA	NA	0.0	0	NA	NA	56,40,45,41	1	1	0	317.608178603	1
chr2_ref_v2	421437	0	A,C	0	0	115,97,0,0	1	1	0	2	A,A	NA	NA	0.0	0	122,133,0,0	1	1	0	1.67992178881	0	2	A,A	NA	NA	0.0	0	NA	NA	58,56,52,34	1	1	0	318.764018545	1	2	A,C	A,A	0.125	0.0305367238601	0	g.421437A>C	0	90,93,0,0	1	1	0	1.03813754525	0
chr2_ref_v2	421499	0	G,T	1	0	136,124,0,0	1	1	0	2	G,G	NA	NA	0.0	0	165,178,1,0	1	1	0	1.15340675178	0	2	G,G	NA	NA	0.00291121020746	0	NA	NA	126,116,0,0	1	1	0	0.397697512095	0	2	G,G	NA	NA	0.0	0	NA	NA	45,38,50,51	1	1	0	326.076786767	1
chr2_ref_v2	423205	0	GA,G	1	1	100,91,0,0	1	1	0	2	GA,GA	NA	NA	0.000641363431712	0	137,149,0,2	1	1	0	1.07569445479	0	2	GA,GA	NA	NA	0.410788272117	0	NA	NA	100,113,0,1	1	1	0	1.15560106964	0	2	GA,GA	NA	NA	0.00293327616859	0	NA	NA	37,42,38,49	1	1	0	319.228381803	1
chr2_ref_v2	423361	0	G,GA,GAA,GAAA	1	1	4,0,4,3,22,32,24,20	1	1	0	2	GAA,GAAA	G,GAAA	0.125	0.851857374681	0	11,15,32,40,5,6,28,19	1	1	0	309.124213481	1	2	GA,GAAA	GA,GA	0.125	1.74398835765	0	g.423361_423363AA>A	0	3,1,7,7,33,34,26,18	1	1	0	1.37519064771	0	2	GAA,GAAA	GA,GAAA	0.25	1.03375287231	0	NA	NA	1,2,10,5,25,27,25,17	1	1	0	2.21995943699	0
chr2_ref_v2	423441	0	GA,G	1	1	100,137,1,1	1	1	0	2	GA,GA	NA	NA	0.00121790738747	0	132,163,1,3	1	1	0	0.894267645308	0	2	GA,GA	NA	NA	0.52840124862	0	NA	NA	46,72,27,58	1	1	0	321.132058827	1	2	GA,G	GA,GA	0.125	0.116866856791	0	g.423442delA	0	85,98,0,1	1	1	0	0.888936936796	0
chr2_ref_v2	423929	0	G,T	0	0	118,104,0,0	1	1	0	2	G,G	NA	NA	0.0	0	80,89,74,80	1	1	0	341.961656397	1	2	G,T	NA	NA	0.0929461125094	0	g.423929G>T	0	97,134,1,0	1	1	0	3.42955635505	0	2	G,G	NA	NA	0.00431966114452	0	NA	NA	100,107,0,0	1	1	0	1.05774439512	0
chr2_ref_v2	424912	0	GT,G	1	1	49,56,45,60	1	1	0	2	GT,G	NA	NA	0.0346430634533	0	68,95,63,78	1	1	0	1.3851088151	0	2	GT,G	GT,GT	0.125	0.0191936311225	0	NA	NA	41,65,47,49	1	1	0	1.3381058142	0	2	GT,G	GT,GT	0.125	0.0521534290229	0	NA	NA	55,59,44,57	1	1	0	0.723060560304	0
chr2_ref_v2	426305	0	G,A	0	0	73,100,0,0	1	1	0	2	G,G	NA	NA	0.0	0	54,85,86,77	1	1	0	343.563652393	1	2	G,A	A,A	0.125	0.0920381606048	0	g.426305G>A	0	93,108,0,0	1	1	0	0.877345034287	0	2	G,G	NA	NA	0.0	0	NA	NA	78,118,0,0	1	1	0	0.577683965414	0
chr2_ref_v2	426956	0	TA,T	1	1	41,52,3,2	1	1	0	2	TA,TA	NA	NA	0.776205023664	0	80,86,3,7	1	1	0	1.15631850339	0	2	TA,TA	NA	NA	1.58865096217	0	NA	NA	24,46,30,44	1	1	0	42.6413868382	1	2	TA,T	TA,TA	0.125	0.0572883054487	0	g.426957delA	0	26,37,25,27	1	1	0	25.8632384187	1
chr2_ref_v2	427509	0	G,A	0	0	92,105,0,0	1	1	0	2	G,G	NA	NA	0.0	0	142,128,0,0	1	1	0	1.55814411507	0	2	G,G	NA	NA	0.0	0	NA	NA	100,91,0,0	1	1	0	1.20011264813	0	2	G,G	NA	NA	0.0	0	NA	NA	50,43,43,35	1	1	0	316.199365223	1
chr2_ref_v2	428795	0	C,T	0	0	59,145,0,0	1	1	0	2	C,C	NA	NA	0.0	0	43,123,44,84	1	1	0	333.674666037	1	2	C,T	C,C	0.125	0.00864309615602	0	g.428795C>T	0	87,131,0,0	1	1	0	3.69183876103	0	2	C,C	NA	NA	0.0	0	NA	NA	100,110,0,0	1	1	0	8.73905667909	0
chr2_ref_v2	429105	0	AT,A	1	1	86,80,0,1	1	1	0	2	AT,AT	NA	NA	0.0011794793487	0	74,60,54,46	1	1	0	319.341150629	1	2	AT,A	AT,AT	0.125	0.0883420613574	0	g.429106delT	0	89,75,0,1	1	1	0	0.548581934227	0	2	AT,AT	NA	NA	0.503938920026	0	NA	NA	79,82,0,0	1	1	0	0.635212765539	0
chr2_ref_v2	429236	0	AT,A	1	1	85,68,2,8	1	1	0	2	AT,AT	NA	NA	1.11330373269	0	73,67,85,56	1	1	0	321.06611161	1	2	AT,AT	AT,A	0.5	0.0779857591458	1	NA	NA	87,63,6,8	1	1	0	1.81153006124	0	2	AT,AT	NA	NA	1.3867219257	0	NA	NA	101,63,9,8	1	1	0	3.39985345858	0
chr2_ref_v2	430141	0	G,T	1	0	111,146,0,0	1	1	0	2	G,G	NA	NA	0.0	0	73,67,91,74	1	1	0	354.513117706	1	2	G,T	T,T	0.125	0.0870113769896	0	g.430141G>T	0	123,143,0,0	1	1	0	0.772479285723	0	2	G,G	NA	NA	0.0	0	NA	NA	94,90,0,0	1	1	0	1.82255053962	0
chr2_ref_v2	431962	0	C,T	1	0	76,98,0,0	1	1	0	2	C,C	NA	NA	0.0	0	123,151,0,0	1	1	0	0.469198706239	0	2	C,C	NA	NA	0.0	0	NA	NA	42,58,37,44	1	1	0	315.954643869	1	2	C,T	C,C	0.125	0.0405933969653	0	g.431962C>T	0	72,87,1,0	1	1	0	0.442467211574	0
chr2_ref_v2	432499	0	G,T	0	0	113,116,0,0	1	1	0	2	G,G	NA	NA	0.0	0	148,148,1,0	1	1	0	0.400380199822	0	2	G,G	NA	NA	0.00337268447864	0	NA	NA	67,56,53,57	1	1	0	325.954867929	1	2	G,T	NA	NA	0.11170398958	0	g.432499G>T	0	93,82,0,0	1	1	0	0.766566932116	0
chr2_ref_v2	433953	0	G,A	0	0	119,117,0,0	1	1	0	2	G,G	NA	NA	0.0	0	103,96,95,88	1	1	0	356.844786519	1	2	G,A	NA	NA	0.0838186718831	0	g.433953G>A	0	113,113,0,0	1	1	0	0.401501965245	0	2	G,G	NA	NA	0.0	0	NA	NA	81,107,0,0	1	1	0	1.65769617499	0
chr2_ref_v2	434269	0	CAA,C,CA	1	1	52,69,7,1,6,16	1	1	0	2	CAA,CAA	CAA,C	0.125	0.602507044207	0	66,93,3,1,10,15	1	1	0	0.864899903239	0	2	CAA,CAA	CAA,CA	0.125	1.60397839105	0	NA	NA	33,45,1,3,27,32	1	1	0	12.8589610554	1	2	CAA,CAA	CAA,CA	0.25	0.297012384585	0	NA	NA	4,9,5,14,49,64	1	1	0	310.174889375	1
chr2_ref_v2	435082	0	G,A	0	0	118,119,1,0	1	1	0	2	G,G	NA	NA	0.00421053253634	0	95,94,73,73	1	1	0	337.993370649	1	2	G,A	G,G	0.125	0.0068259650704	0	g.435082G>A	0	121,133,0,0	1	1	0	0.637915322534	0	2	G,G	NA	NA	0.0	0	NA	NA	100,105,0,0	1	1	0	0.467127636533	0
chr2_ref_v2	435964	0	C,A	0	0	103,92,0,1	1	1	0	2	C,C	NA	NA	0.00511510066677	0	149,118,0,2	1	1	0	0.721132087724	0	2	C,C	NA	NA	0.41292782931	0	NA	NA	90,84,0,1	1	1	0	0.423738354632	0	2	C,C	NA	NA	0.00573067470898	0	NA	NA	46,43,44,43	1	1	0	318.554620792	1
chr2_ref_v2	438071	0	A,G	0	0	103,111,0,0	1	1	0	2	A,A	NA	NA	0.0	0	63,71,55,65	1	1	0	328.66538892	1	2	A,G	NA	NA	0.110348057169	0	g.438071A>G	0	111,93,0,0	1	1	0	1.42003307493	0	2	A,A	NA	NA	0.0	0	NA	NA	96,88,0,0	1	1	0	0.829324083433	0
chr2_ref_v2	439327	0	A,G	0	0	93,105,0,0	1	1	0	2	A,A	NA	NA	0.0	0	140,160,0,0	1	1	0	0.403045710817	0	2	A,A	NA	NA	0.0	0	NA	NA	109,119,0,0	1	1	0	0.423441100317	0	2	A,A	NA	NA	0.0	0	NA	NA	46,75,41,68	1	1	0	326.304235877	1
chr2_ref_v2	440220	0	G,T	0	0	89,81,0,0	1	1	0	2	G,G	NA	NA	0.0	0	130,125,2,0	1	1	0	0.447625138308	0	2	G,G	NA	NA	0.413277647845	0	NA	NA	107,92,0,0	1	1	0	0.461585485067	0	2	G,G	NA	NA	0.0	0	NA	NA	36,52,36,34	1	1	0	313.672057152	1
chr2_ref_v2	442532	0	A,G	1	0	100,124,0,0	1	1	0	2	A,A	NA	NA	0.0	0	61,80,60,63	1	1	0	329.782280434	1	2	A,G	A,A	0.125	0.114738893275	0	g.442532A>G	0	110,124,0,0	1	1	0	0.607596003821	0	2	A,A	NA	NA	0.0	0	NA	NA	86,114,0,0	1	1	0	0.485125692132	0
chr2_ref_v2	445165	0	G,A	0	0	113,93,0,0	1	1	0	2	G,G	NA	NA	0.0	0	68,88,69,64	1	1	0	331.88599044	1	2	G,A	G,G	0.125	0.0918075492531	0	g.445165G>A	0	106,118,0,0	1	1	0	1.92362888874	0	2	G,G	NA	NA	0.0	0	NA	NA	102,99,0,0	1	1	0	0.881121884544	0
chr2_ref_v2	445732	0	G,A	0	0	71,102,0,0	1	1	0	2	G,G	NA	NA	0.0	0	56,79,72,55	1	1	0	329.032568392	1	2	G,A	NA	NA	0.0610876919798	0	g.445732G>A	0	95,94,0,0	1	1	0	2.29167440057	0	2	G,G	NA	NA	0.0	0	NA	NA	88,123,0,0	1	1	0	0.410799312743	0
chr2_ref_v2	445806	0	G,A	0	0	113,89,0,0	1	1	0	2	G,G	NA	NA	0.0	0	154,136,0,0	1	1	0	0.752192218036	0	2	G,G	NA	NA	0.0	0	NA	NA	65,51,68,40	1	1	0	326.634204737	1	2	G,A	NA	NA	0.0714589639821	0	g.445806G>A	0	98,90,0,0	1	1	0	0.798173454461	0
chr2_ref_v2	446551	0	C,T	1	0	105,125,0,0	1	1	0	2	C,C	NA	NA	0.0	0	150,136,0,0	1	1	0	1.97287523939	0	2	C,C	NA	NA	0.0	0	NA	NA	52,51,55,53	1	1	0	326.326389272	1	2	C,T	NA	NA	0.0474022388946	0	g.446551C>T	0	97,97,0,0	1	1	0	0.915664908118	0
chr2_ref_v2	448942	0	G,A	1	0	47,55,42,40	1	1	0	2	G,A	G,G	0.125	0.0330608622609	0	56,56,61,41	1	1	0	1.51482270724	0	2	G,A	NA	NA	0.0935260580108	0	NA	NA	51,38,49,26	1	1	0	1.77617172613	0	2	G,A	G,G	0.125	0.0801661720851	0	NA	NA	36,37,49,45	1	1	0	2.00263465532	0
chr2_ref_v2	449159	0	T,C	1	0	86,87,0,0	1	1	0	2	T,T	NA	NA	0.0	0	124,143,0,2	1	1	0	0.752331904547	0	2	T,T	NA	NA	0.41292782931	0	NA	NA	39,56,49,51	1	1	0	321.199715683	1	2	T,C	NA	NA	0.0512932943876	0	g.449159T>C	0	68,80,0,0	1	1	0	0.705121202226	0
chr2_ref_v2	451064	0	C,T	1	0	78,116,0,0	1	1	0	2	C,C	NA	NA	0.0	0	128,159,0,0	1	1	0	1.15411901671	0	2	C,C	NA	NA	0.0	0	NA	NA	88,130,0,0	1	1	0	0.394123241178	0	2	C,C	NA	NA	0.0	0	NA	NA	58,49,46,55	1	1	0	322.164198636	1
chr2_ref_v2	451171	0	C,T	1	0	95,64,0,0	1	1	0	2	C,C	NA	NA	0.0	0	147,121,0,0	1	1	0	1.25107864713	0	2	C,C	NA	NA	0.0	0	NA	NA	44,35,47,46	1	1	0	319.24533543	1	2	C,T	T,T	0.125	0.0881627875947	0	g.451171C>T	0	88,81,0,0	1	1	0	1.64321075302	0
chr2_ref_v2	451747	0	C,T	1	0	70,118,0,0	1	1	0	2	C,C	NA	NA	0.0	0	103,145,0,0	1	1	0	1.05368864116	0	2	C,C	NA	NA	0.0	0	NA	NA	38,64,32,46	1	1	0	316.017658396	1	2	C,T	C,C	0.125	0.0169495583138	0	g.451747C>T	0	78,98,0,0	1	1	0	1.55032635766	0
chr2_ref_v2	452243	0	GA,G	1	1	41,53,3,1	1	1	0	2	GA,GA	NA	NA	0.286667830622	0	75,71,3,7	1	1	0	2.9498508103	0	2	GA,GA	NA	NA	0.818174662173	0	NA	NA	44,44,19,12	1	1	0	12.2699755426	1	2	GA,GA	GA,G	0.25	0.230640778349	0	NA	NA	61,48,1,4	1	1	0	2.2076094593	0
chr2_ref_v2	452404	0	CTT,C,CT	1	1	27,25,2,0,3,2	1	1	0	2	CTT,CTT	CTT,C	0.125	1.79173595304	0	6,5,21,15,5,4	1	1	0	23.4629166937	1	2	CTT,C	C,C	0.25	0.513167994236	0	g.452405_452406delTT	0	19,18,0,3,5,7	1	1	0	3.04690296916	0	2	CTT,CTT	CTT,C	0.125	1.29844911931	0	NA	NA	21,23,0,1,1,3	1	1	0	0.662981761501	0
chr2_ref_v2	452513	0	T,C	0	0	49,47,43,33	1	1	0	2	T,C	T,T	0.125	0.0176995770994	0	57,54,48,54	1	1	0	1.79826143556	0	2	T,C	NA	NA	0.0845573880281	0	NA	NA	45,50,32,48	1	1	0	2.34770960095	0	2	T,C	T,T	0.125	0.0794641713542	0	NA	NA	40,48,49,32	1	1	0	0.909820308624	0
chr2_ref_v2	453212	0	AT,A	1	1	75,89,2,0	1	1	0	2	AT,AT	NA	NA	0.195399124747	0	103,139,0,0	1	1	0	1.00570627605	0	2	AT,AT	NA	NA	2.09073312716	0	NA	NA	88,87,0,1	1	1	0	1.01218015577	0	2	AT,AT	NA	NA	1.57539456343	0	NA	NA	1,1,72,101	1	1	0	364.281815933	1
chr2_ref_v2	454851	0	T,C	1	0	113,76,0,0	1	1	0	2	T,T	NA	NA	0.0	0	166,130,0,0	1	1	0	0.979410041444	0	2	T,T	NA	NA	0.0	0	NA	NA	130,108,0,0	1	1	0	1.24662057363	0	2	T,T	NA	NA	0.0	0	NA	NA	50,38,47,47	1	1	0	320.420026984	1
chr2_ref_v2	455109	0	C,T	0	0	76,110,0,0	1	1	0	2	C,C	NA	NA	0.0	0	122,137,0,0	1	1	0	1.65620878001	0	2	C,C	NA	NA	0.0	0	NA	NA	78,107,0,0	1	1	0	0.448760961562	0	2	C,C	NA	NA	0.0	0	NA	NA	34,47,45,45	1	1	0	319.433165848	1
chr2_ref_v2	455355	0	C,T	0	0	96,86,0,0	1	1	0	2	C,C	NA	NA	0.0	0	58,57,53,47	1	1	0	320.77210113	1	2	C,T	C,C	0.125	0.111552485906	0	g.455355C>T	0	111,81,0,0	1	1	0	1.0628478859	0	2	C,C	NA	NA	0.0	0	NA	NA	85,71,0,0	1	1	0	0.469177748606	0
chr2_ref_v2	455984	0	G,T	0	0	93,97,0,0	1	1	0	2	G,G	NA	NA	0.0	0	91,108,1,0	1	1	0	0.671651741435	0	2	G,G	NA	NA	0.00501254182354	0	NA	NA	51,42,62,33	1	1	0	323.160932344	1	2	G,T	NA	NA	0.0212773984473	0	g.455984G>T	0	82,70,0,0	1	1	0	0.923729522415	0
chr2_ref_v2	456265	0	A,C	1	0	106,105,0,1	1	1	0	2	A,A	NA	NA	0.00472814119595	0	134,124,0,3	1	1	0	0.898999514794	0	2	A,A	NA	NA	0.704708002961	0	NA	NA	65,57,71,58	1	1	0	333.240424168	1	2	A,C	NA	NA	0.0557913596284	0	g.456265A>C	0	96,92,0,0	1	1	0	0.453837258943	0
chr2_ref_v2	456748	0	C,T	0	0	70,86,0,0	1	1	0	2	C,C	NA	NA	0.0	0	110,108,0,0	1	1	0	1.27484530583	0	2	C,C	NA	NA	0.0	0	NA	NA	77,108,1,0	1	1	0	0.649290335857	0	2	C,C	NA	NA	0.00539084863488	0	NA	NA	42,43,39,39	1	1	0	315.069355688	1
chr2_ref_v2	457418	0	G,A	1	0	89,65,0,0	1	1	0	2	G,G	NA	NA	0.0	0	118,106,0,0	1	1	0	1.17614226292	0	2	G,G	NA	NA	0.0	0	NA	NA	56,40,47,42	1	1	0	317.254767128	1	2	G,A	NA	NA	0.0757118217357	0	g.457418G>A	0	70,71,0,0	1	1	0	1.56691971758	0
chr2_ref_v2	457460	0	A,G	1	0	79,66,0,1	1	1	0	2	A,A	NA	NA	0.00687287928776	0	123,117,0,0	1	1	0	0.865002934753	0	2	A,A	NA	NA	0.0	0	NA	NA	100,102,1,1	1	1	0	1.022160559	0	2	A,A	NA	NA	0.00985229644301	0	NA	NA	48,45,42,33	1	1	0	314.076339096	1
chr2_ref_v2	457496	0	G,A	0	0	105,83,1,0	1	1	0	2	G,G	NA	NA	0.00530505222969	0	139,132,0,0	1	1	0	1.23479005936	0	2	G,G	NA	NA	0.0	0	NA	NA	47,57,62,58	1	1	0	328.658714311	1	2	G,A	A,A	0.125	0.10821358464	0	g.457496G>A	0	101,79,0,0	1	1	0	0.4362691331	0
chr2_ref_v2	461867	0	G,A	0	0	94,86,1,0	1	1	0	2	G,G	NA	NA	0.00554018037562	0	145,120,1,0	1	1	0	0.66926522623	0	2	G,G	NA	NA	0.00376648279548	0	NA	NA	50,59,42,40	1	1	0	315.983053235	1	2	G,A	G,G	0.125	0.033314206684	0	g.461867G>A	0	105,95,0,0	1	1	0	0.446578036079	0
chr2_ref_v2	462386	0	C,T	0	0	105,108,0,0	1	1	0	2	C,C	NA	NA	0.0	0	161,188,0,0	1	1	0	0.896659527114	0	2	C,C	NA	NA	0.0	0	NA	NA	56,60,60,56	1	1	0	327.825819124	1	2	C,T	NA	NA	0.0	0	g.462386C>T	0	100,112,0,0	1	1	0	0.551332188836	0
chr2_ref_v2	462718	0	CT,C	1	1	112,85,5,0	1	1	0	2	CT,CT	NA	NA	0.314410754899	0	89,95,81,56	1	1	0	319.539238973	1	2	CT,C	CT,CT	0.25	0.0665136066983	0	g.462719delT	0	106,97,6,4	1	1	0	1.76718457453	0	2	CT,CT	NA	NA	0.114376656111	0	NA	NA	111,107,9,5	1	1	0	2.50997910722	0
chr2_ref_v2	463300	0	C,T	1	0	114,105,0,0	1	1	0	2	C,C	NA	NA	0.0	0	156,159,1,0	1	1	0	0.678054088234	0	2	C,C	NA	NA	0.00316957476128	0	NA	NA	51,62,42,76	1	1	0	332.881631798	1	2	C,T	NA	NA	0.0432968057533	0	g.463300C>T	0	97,99,0,0	1	1	0	0.599621346368	0
chr2_ref_v2	463302	0	G,A	1	0	112,106,0,0	1	1	0	2	G,G	NA	NA	0.0	0	163,157,0,0	1	1	0	0.410388378022	0	2	G,G	NA	NA	0.0	0	NA	NA	96,137,0,0	1	1	0	3.1072281228	0	2	G,G	NA	NA	0.0	0	NA	NA	45,57,47,42	1	1	0	319.402203418	1
chr2_ref_v2	464288	0	G,A	0	0	62,6,0,0	1	1	1	2	G,G	NA	NA	0.0	0	96,3,0,0	1	1	1	1.77092990856	0	2	G,G	NA	NA	0.0	0	NA	NA	77,6,0,0	1	1	1	0.424113153245	0	2	G,G	NA	NA	0.0	0	NA	NA	41,6,27,2	1	1	1	29.9211950486	0
chr2_ref_v2	464400	0	C,T	0	0	64,39,0,1	1	1	0	2	C,C	NA	NA	0.00966191091174	0	108,59,0,1	1	1	0	0.600001682337	0	2	C,C	NA	NA	0.0059701669865	0	NA	NA	61,49,1,0	1	1	0	1.07711273923	0	2	C,C	NA	NA	0.00904983551992	0	NA	NA	47,20,37,6	1	1	0	46.556607656	1
chr2_ref_v2	465792	0	T,C	1	0	73,81,0,0	1	1	0	2	T,T	NA	NA	0.0	0	133,121,0,0	1	1	0	1.20926495467	0	2	T,T	NA	NA	0.0	0	NA	NA	58,53,48,63	1	1	0	323.331925694	1	2	T,C	NA	NA	0.0	0	g.465792T>C	0	90,80,0,0	1	1	0	1.08979078368	0
chr2_ref_v2	465826	0	GA,G	1	1	89,81,0,0	1	1	0	2	GA,GA	NA	NA	0.000229718786598	0	141,104,1,0	1	1	0	1.19137257277	0	2	GA,GA	NA	NA	0.00362897205416	0	NA	NA	117,95,0,0	1	1	0	0.658363782962	0	2	GA,GA	NA	NA	0.000514601953731	0	NA	NA	58,30,40,36	1	1	0	314.991945364	1
chr2_ref_v2	465872	0	C,A	1	0	98,79,0,0	1	1	0	2	C,C	NA	NA	0.0	0	147,129,1,0	1	1	0	0.569987899348	0	2	C,C	NA	NA	0.00361664047019	0	NA	NA	106,94,0,0	1	1	0	0.576775502468	0	2	C,C	NA	NA	0.0	0	NA	NA	53,29,42,35	1	1	0	315.741499724	1
chr2_ref_v2	466459	0	GA,G	1	1	64,69,0,1	1	1	0	2	GA,GA	NA	NA	0.391346933253	0	112,115,1,2	1	1	0	0.414491500863	0	2	GA,GA	NA	NA	1.62128031038	0	NA	NA	68,95,0,0	1	1	0	1.35051355849	0	2	GA,GA	NA	NA	1.50435879031	0	NA	NA	44,37,34,34	1	1	0	57.3061434541	1
chr2_ref_v2	467042	0	C,CT	1	1	95,72,2,3	1	1	0	2	C,C	NA	NA	0.110556149999	0	107,83,3,2	1	1	0	0.425817500851	0	2	C,C	NA	NA	0.239695160277	0	NA	NA	47,31,37,37	1	1	0	311.314005564	1	2	C,CT	CT,CT	0.125	0.0602144231181	0	g.467042_467043insT	0	86,62,1,3	1	1	0	0.442622557004	0
chr2_ref_v2	468245	0	G,A	0	0	91,86,0,0	1	1	0	2	G,G	NA	NA	0.0	0	134,142,0,0	1	1	0	0.737153013599	0	2	G,G	NA	NA	0.0	0	NA	NA	42,42,35,51	1	1	0	318.60014352	1	2	G,A	NA	NA	0.0235304974102	0	g.468245G>A	0	101,108,0,0	1	1	0	0.697363343408	0
chr2_ref_v2	468732	0	C,A	0	0	66,54,50,64	1	1	0	2	C,A	NA	NA	0.0512932943876	0	68,79,70,72	1	1	0	1.30663477408	0	2	C,A	NA	NA	0.0346055291775	0	NA	NA	58,56,53,55	1	1	0	0.700660774126	0	2	C,A	NA	NA	0.0540672212703	0	NA	NA	38,58,41,55	1	1	0	1.94729877821	0
chr2_ref_v2	469912	0	A,G	1	0	120,75,0,0	1	1	0	2	A,A	NA	NA	0.0	0	174,104,0,1	1	1	0	0.423586703072	0	2	A,A	NA	NA	0.00359066813073	0	NA	NA	54,38,53,43	1	1	0	321.420651115	1	2	A,G	NA	NA	0.0425596144188	0	g.469912A>G	0	105,89,0,0	1	1	0	1.74461392248	0
chr2_ref_v2	470549	0	T,C	0	0	89,92,0,0	1	1	0	2	T,T	NA	NA	0.0	0	74,65,78,68	1	1	0	336.661808925	1	2	T,C	NA	NA	0.0491326885776	0	g.470549T>C	0	121,80,0,0	1	1	0	3.1315103243	0	2	T,T	NA	NA	0.0	0	NA	NA	85,97,0,0	1	1	0	0.570765449578	0
chr2_ref_v2	470943	0	A,G	0	0	94,94,0,0	1	1	0	2	A,A	NA	NA	0.0	0	69,77,57,59	1	1	0	324.722550325	1	2	A,G	A,A	0.125	0.0212979976789	0	g.470943A>G	0	89,99,0,0	1	1	0	0.603706922835	0	2	A,A	NA	NA	0.0	0	NA	NA	75,110,0,1	1	1	0	2.21405675612	0
chr2_ref_v2	471993	0	C,T	1	0	111,111,0,0	1	1	0	2	C,C	NA	NA	0.0	0	78,81,70,54	1	1	0	329.814441573	1	2	C,T	C,C	0.125	0.00269179166571	0	g.471993C>T	0	122,119,0,0	1	1	0	0.412069708903	0	2	C,C	NA	NA	0.0	0	NA	NA	95,105,0,0	1	1	0	0.593708233184	0
chr2_ref_v2	472242	0	G,A	0	0	101,116,0,0	1	1	0	2	G,G	NA	NA	0.0	0	84,59,88,70	1	1	0	346.450297841	1	2	G,A	NA	NA	0.0997504027671	0	g.472242G>A	0	139,104,1,1	1	1	0	3.1793159589	0	2	G,G	NA	NA	0.00819676720418	0	NA	NA	111,83,0,0	1	1	0	2.91831998261	0
chr2_ref_v2	473150	0	T,A	0	0	95,72,0,0	1	1	0	2	T,T	NA	NA	0.0	0	65,62,57,55	1	1	0	323.046074317	1	2	T,A	T,T	0.125	0.125626213117	0	g.473150T>A	0	116,104,0,0	1	1	0	0.934089830594	0	2	T,T	NA	NA	0.0	0	NA	NA	101,69,0,0	1	1	0	0.567424153282	0
chr2_ref_v2	475564	0	AC,A	1	1	93,112,0,0	1	1	0	2	AC,AC	NA	NA	0.000229718786598	0	139,141,0,0	1	1	0	1.09061689635	0	2	AC,AC	NA	NA	0.000444353333471	0	NA	NA	62,58,41,40	1	1	0	316.078233717	1	2	AC,A	AC,AC	0.25	0.116535891881	0	g.475565delC	0	105,86,0,0	1	1	0	2.44845924846	0
chr2_ref_v2	475842	0	C,A	0	0	79,105,0,0	1	1	0	2	C,C	NA	NA	0.0	0	58,74,50,72	1	1	0	328.742341201	1	2	C,A	NA	NA	0.0787808778531	0	g.475842C>A	0	108,97,0,2	1	1	0	2.48587140754	0	2	C,C	NA	NA	0.415173922235	0	NA	NA	63,100,0,0	1	1	0	0.831150888691	0
chr2_ref_v2	475879	0	G,A	0	0	107,96,0,0	1	1	0	2	G,G	NA	NA	0.0	0	125,137,0,1	1	1	0	1.19484784571	0	2	G,G	NA	NA	0.00380952841667	0	NA	NA	114,100,0,0	1	1	0	0.405330436837	0	2	G,G	NA	NA	0.0	0	NA	NA	40,45,48,38	1	1	0	319.004987366	1
chr2_ref_v2	476738	0	C,A	0	0	88,85,0,0	1	1	0	2	C,C	NA	NA	0.0	0	141,130,0,1	1	1	0	0.435086805552	0	2	C,C	NA	NA	0.0036832454163	0	NA	NA	53,44,45,60	1	1	0	323.357451156	1	2	C,A	NA	NA	0.0792493716541	0	g.476738C>A	0	102,98,0,0	1	1	0	0.392687207842	0
chr2_ref_v2	477035	0	T,C	1	0	42,77,1,0	1	1	0	2	T,T	NA	NA	0.00836824967052	0	104,123,0,0	1	1	0	3.40790991724	0	2	T,T	NA	NA	0.0	0	NA	NA	57,93,0,1	1	1	0	0.609472354139	0	2	T,T	NA	NA	0.00664454271867	0	NA	NA	44,40,33,55	1	1	0	317.122458136	1
chr2_ref_v2	477056	0	GTA,G	1	1	31,29,4,10	1	1	0	2	GTA,GTA	GTA,G	0.25	0.0853885054713	0	64,70,24,16	1	1	0	4.62024564634	0	2	GTA,GTA	GTA,G	0.25	0.0570195541629	0	NA	NA	40,43,13,19	1	1	0	2.14860891984	0	2	GTA,GTA	GTA,G	0.5	0.213754205389	0	NA	NA	52,46,16,16	1	1	0	2.75240405066	0
chr2_ref_v2	477341	0	GA,G	1	1	71,71,1,0	1	1	0	2	GA,GA	NA	NA	1.39234728651	0	119,93,3,0	1	1	0	1.27879449669	0	2	GA,GA	NA	NA	2.10744504701	0	NA	NA	94,62,2,0	1	1	0	2.140634312	0	2	GA,GA	NA	NA	1.86407918975	0	NA	NA	34,38,33,34	1	1	0	312.885155987	1
chr2_ref_v2	477475	0	ATT,A,AT	1	1	50,20,2,2,55,32	1	1	0	2	ATT,AT	NA	NA	0.187583163546	0	134,89,0,1,7,7	1	1	0	308.811236481	1	2	ATT,ATT	NA	NA	1.54736270865	0	g.477475_477477>T	1	64,43,52,48,5,3	1	1	0	314.698153447	1	2	ATT,A	NA	NA	1.30095351319	0	g.477475_477478T>	0	6,1,1,2,94,75	1	1	0	18.9849211937	1
chr2_ref_v2	477576	0	GT,G,GTT	1	1	97,86,0,3,0,0	1	1	0	2	GT,GT	NA	NA	0.188754437612	0	73,74,5,3,50,74	1	1	0	328.573265318	1	2	GT,GTT	NA	NA	0.0941541369633	0	g.477576_477577insT	0	126,100,4,3,0,0	1	1	0	1.46473687351	0	2	GT,GT	NA	NA	1.62600579912	0	NA	NA	64,45,48,46,2,0	1	1	0	316.054387482	1
chr2_ref_v2	477795	0	C,CT	0	0	0,55,0,0	0	1	1	2	C,C	NA	NA	0.0180185055027	0	0,70,0,0	0	1	1	0.0	0	2	C,C	NA	NA	0.014184634992	0	NA	NA	0,36,0,16	1	1	1	0.0	0	2	C,CT	C,C	0.25	0.266878944822	0	NA	NA	0,102,0,0	0	1	0	0.0	0
chr2_ref_v2	479239	0	CAA,C,CA	1	1	1,8,2,4,43,24	1	1	0	2	CA,CA	CAA,CA	0.125	1.29058148719	0	27,30,46,30,15,15	1	1	0	309.719253004	1	2	CAA,C	NA	NA	0.601004272827	0	NA	NA	5,6,12,7,49,40	1	1	0	4.50748731885	0	2	CA,CA	CAA,CA	0.125	1.08528600371	0	NA	NA	7,13,16,6,48,34	1	1	0	7.23189687809	0
chr2_ref_v2	479763	0	CAA,C,CA,CAAA	1	1	75,83,0,0,5,4,4,2	1	1	0	2	CAA,CAA	NA	NA	0.936314857187	0	3,4,86,69,49,50,0,0	1	1	0	343.280847734	1	2	C,CA	C,C	0.125	0.670554914231	0	g.479764_479765delAA,g.479764delA	0,0	47,45,0,0,2,3,28,27	1	1	0	30.0864936532	1	2	CAA,CAAA	CAAA,CAAA	0.5	1.21286187608	0	g.479763_479764insA	0	64,73,0,0,7,9,4,3	1	1	0	2.04119555614	0
chr2_ref_v2	481382	0	C,A	0	0	121,98,0,0	1	1	0	2	C,C	NA	NA	0.0	0	89,61,70,69	1	1	0	335.776752617	1	2	C,A	NA	NA	0.0761613609656	0	g.481382C>A	0	141,94,0,0	1	1	0	1.11752448704	0	2	C,C	NA	NA	0.0	0	NA	NA	113,93,1,0	1	1	0	0.382627168833	0
chr2_ref_v2	482583	0	G,A	0	0	80,98,0,0	1	1	0	2	G,G	NA	NA	0.0	0	129,151,0,0	1	1	0	0.461131082723	0	2	G,G	NA	NA	0.0	0	NA	NA	74,91,0,0	1	1	0	0.388797221811	0	2	G,G	NA	NA	0.0	0	NA	NA	40,56,44,53	1	1	0	320.70588433	1
chr2_ref_v2	485052	0	TC,T	1	1	105,103,0,0	1	1	0	2	TC,TC	NA	NA	0.000103442026877	0	163,138,0,0	1	1	0	0.963223820473	0	2	TC,TC	NA	NA	0.000145887256105	0	NA	NA	107,106,0,0	1	1	0	0.395467368059	0	2	TC,TC	NA	NA	0.000176825472519	0	NA	NA	46,47,54,43	1	1	0	322.320299784	1
chr2_ref_v2	485478	0	C,A	0	0	85,105,0,0	1	1	0	2	C,C	NA	NA	0.0	0	127,138,0,1	1	1	0	0.762315329328	0	2	C,C	NA	NA	0.00376648279548	0	NA	NA	92,114,0,1	1	1	0	0.37114793647	0	2	C,C	NA	NA	0.00484262447579	0	NA	NA	38,61,45,55	1	1	0	322.11802312	1
chr2_ref_v2	485749	0	C,T	0	0	100,111,0,0	1	1	0	2	C,C	NA	NA	0.0	0	136,146,0,0	1	1	0	0.432961026518	0	2	C,C	NA	NA	0.0	0	NA	NA	47,47,65,39	1	1	0	326.690747522	1	2	C,T	NA	NA	0.101096116871	0	g.485749C>T	0	80,97,0,0	1	1	0	0.532115904947	0
chr2_ref_v2	485894	0	GT,G,GTT	1	1	36,38,6,4,7,1	1	1	0	2	GT,GT	GT,GTT	0.125	1.28941688575	0	28,33,5,4,31,21	1	1	0	20.8785393745	1	2	GTT,GTT	GT,GTT	0.25	0.282131628197	0	NA	NA	30,20,22,24,2,2	1	1	0	13.7663287222	1	2	GT,GT	GT,G	0.25	0.067011567198	0	NA	NA	28,35,25,23,5,0	1	1	0	11.8886868952	1
chr2_ref_v2	487015	0	TA,T	1	1	69,86,7,4	1	1	0	2	TA,TA	NA	NA	0.498573287066	0	57,43,62,76	1	1	0	315.149250133	1	2	TA,T	NA	NA	0.0738962628402	0	g.487016delA	0	41,50,30,50	1	1	0	42.1140964849	1	2	TA,T	TA,TA	0.25	0.0474223623193	0	g.487016delA	0	73,90,8,9	1	1	0	1.53761426192	0
chr2_ref_v2	488413	0	G,T	0	0	102,93,0,0	1	1	0	2	G,G	NA	NA	0.0	0	134,110,0,0	1	1	0	0.655280763945	0	2	G,G	NA	NA	0.0	0	NA	NA	54,38,48,51	1	1	0	322.103421714	1	2	G,T	NA	NA	0.0733312730855	0	g.488413G>T	0	112,83,0,0	1	1	0	1.08759784428	0
chr2_ref_v2	488421	0	G,A	0	0	94,91,0,0	1	1	0	2	G,G	NA	NA	0.0	0	137,107,1,1	1	1	0	1.16915539012	0	2	G,G	NA	NA	0.00816331063916	0	NA	NA	102,96,0,0	1	1	0	0.409741417946	0	2	G,G	NA	NA	0.0	0	NA	NA	46,48,65,39	1	1	0	325.281610174	1
chr2_ref_v2	488730	0	C,T	0	0	55,117,0,0	1	1	0	2	C,C	NA	NA	0.0	0	50,76,47,73	1	1	0	328.053459836	1	2	C,T	NA	NA	0.0487901641694	0	g.488730C>T	0	81,137,0,1	1	1	0	1.203431248	0	2	C,C	NA	NA	0.00457666702741	0	NA	NA	78,121,0,0	1	1	0	1.78595257952	0
chr2_ref_v2	489506	0	C,T	0	0	85,104,0,0	1	1	0	2	C,C	NA	NA	0.0	0	148,144,0,0	1	1	0	1.57520809774	0	2	C,C	NA	NA	0.0	0	NA	NA	58,41,54,50	1	1	0	323.128373561	1	2	C,T	NA	NA	0.0492710490068	0	g.489506C>T	0	84,97,0,0	1	1	0	0.457027334494	0
chr2_ref_v2	490591	0	G,GC	1	1	83,50,0,0	1	1	0	2	G,G	NA	NA	0.000337145300241	0	110,85,0,0	1	1	0	1.32645292169	0	2	G,G	NA	NA	0.000502671260509	0	NA	NA	36,40,40,28	1	1	0	313.054987631	1	2	G,GC	NA	NA	0.100027798162	0	g.490591_490592insC	0	90,52,0,0	1	1	0	0.409053908561	0
chr2_ref_v2	491049	0	A,C	0	0	85,65,0,0	1	1	0	2	A,A	NA	NA	0.0	0	131,111,0,1	1	1	0	0.612953301075	0	2	A,A	NA	NA	0.00412371718386	0	NA	NA	45,36,41,23	1	1	0	313.122081674	1	2	A,C	A,A	0.125	0.0157483569681	0	g.491049A>C	0	66,95,0,0	1	1	0	4.64581958284	0
chr2_ref_v2	491057	0	CT,C	1	1	58,53,3,8	1	1	0	2	CT,CT	NA	NA	0.697085832809	0	87,95,15,12	1	1	0	3.64299561747	0	2	CT,CT	NA	NA	1.16557979309	0	NA	NA	68,66,13,6	1	1	0	3.97644455624	0	2	CT,CT	NA	NA	0.968544782007	0	NA	NA	57,74,8,16	1	1	0	1.98605164383	0
chr2_ref_v2	491183	0	C,CA	1	1	43,34,37,35	1	1	0	2	C,CA	NA	NA	0.090203145829	0	100,118,3,3	1	1	0	308.469418446	1	2	C,C	NA	NA	0.194844594112	0	g.491183_491185A>	1	60,84,5,2	1	1	0	23.3376121086	1	2	C,C	NA	NA	0.29047675822	0	g.491183_491185A>	1	92,74,2,4	1	1	0	307.962833291	1
chr2_ref_v2	491277	0	C,A	0	0	90,85,0,0	1	1	0	2	C,C	NA	NA	0.0	0	52,57,78,66	1	1	0	337.632677084	1	2	C,A	A,A	0.125	0.027150989066	0	g.491277C>A	0	93,89,0,0	1	1	0	0.394175988145	0	2	C,C	NA	NA	0.0	0	NA	NA	82,73,0,1	1	1	0	0.425871380279	0
chr2_ref_v2	491970	0	C,T	1	0	87,94,0,0	1	1	0	2	C,C	NA	NA	0.0	0	136,138,0,0	1	1	0	0.511982386278	0	2	C,C	NA	NA	0.0	0	NA	NA	42,57,48,56	1	1	0	322.863134737	1	2	C,T	NA	NA	0.0492710490068	0	g.491970C>T	0	54,81,0,0	1	1	0	1.50584918386	0
chr2_ref_v2	492210	0	C,T	0	0	122,70,0,0	1	1	0	2	C,C	NA	NA	0.0	0	161,97,0,0	1	1	0	0.460223676987	0	2	C,C	NA	NA	0.0	0	NA	NA	96,69,0,0	1	1	0	1.07451778351	0	2	C,C	NA	NA	0.0	0	NA	NA	39,26,45,29	1	1	0	316.794780353	1
chr2_ref_v2	492917	0	GAAAAAA,G,GA,GAA,GAAA,GAAAA	1	1	4,1,0,3,5,9,14,15,6,6,9,6	1	1	0	2	GAA,GAAAA	GAAAAAA,GAA	0.125	1.64164329299	0	1,0,51,45,9,7,14,12,13,16,1,2	1	1	0	59.593755927	1	2	G,GAAA	G,GA	0.25	0.610177981327	0	g.492917_492922>A|g.492917_492924AA>,g.492917_492921A>|g.492917_492924AAAA>	0|0,0|0	2,1,4,4,5,14,24,26,20,13,3,1	1	1	0	3.60459287169	0	2	GAA,GAAA	G,GAAA	0.125	1.29694487955	0	NA	NA	0,1,13,7,28,29,18,21,4,2,0,0	1	1	0	11.6789763228	1
chr2_ref_v2	493550	0	G,T	0	0	107,137,0,0	1	1	0	2	G,G	NA	NA	0.0	0	153,210,0,0	1	1	0	0.575488380669	0	2	G,G	NA	NA	0.0	0	NA	NA	96,149,0,0	1	1	0	1.12789702861	0	2	G,G	NA	NA	0.0	0	NA	NA	60,49,53,42	1	1	0	322.222595663	1
chr2_ref_v2	494733	0	T,C	0	0	85,90,1,0	1	1	0	2	T,T	NA	NA	0.00569802111464	0	152,141,0,0	1	1	0	0.955882242053	0	2	T,T	NA	NA	0.0	0	NA	NA	105,88,0,0	1	1	0	1.3186775288	0	2	T,T	NA	NA	0.0	0	NA	NA	49,52,50,51	1	1	0	321.348376833	1
chr2_ref_v2	496924	0	G,A	1	0	67,71,0,0	1	1	0	2	G,G	NA	NA	0.0	0	57,56,56,73	1	1	0	328.046564871	1	2	G,A	A,A	0.125	0.118889842632	0	g.496924G>A	0	102,103,0,0	1	1	0	0.445486655764	0	2	G,G	NA	NA	0.0	0	NA	NA	68,83,0,0	1	1	0	0.673455802403	0
chr2_ref_v2	499303	0	GA,G	1	1	90,96,1,2	1	1	0	2	GA,GA	NA	NA	1.25680179452	0	63,71,81,63	1	1	0	333.665484876	1	2	GA,G	GA,GA	0.125	0.0578567984027	0	g.499304delA	0	102,80,10,20	1	1	0	14.7507984293	1	2	GA,GA	GA,G	0.125	0.177418705887	0	NA	NA	77,82,7,10	1	1	0	6.56566209136	0
chr2_ref_v2	499503	0	CAAAA,C	1	1	69,69,0,0	1	1	0	2	CAAAA,CAAAA	NA	NA	0.0	0	89,116,0,1	1	1	0	1.41516688045	0	2	CAAAA,CAAAA	NA	NA	0.00486618965117	0	NA	NA	12,15,10,7	1	1	0	18.1953063172	1	2	CAAAA,C	CAAAA,CAAAA	0.25	0.0482021018179	0	g.499504_499507delAAAA	0	12,22,21,6	1	1	0	32.6720486732	1
chr2_ref_v2	500897	0	C,T	0	0	98,60,0,0	1	1	0	2	C,C	NA	NA	0.0	0	76,36,63,48	1	1	0	323.544882407	1	2	C,T	NA	NA	0.00896866998276	0	g.500897C>T	0	113,88,0,0	1	1	0	1.30257812995	0	2	C,C	NA	NA	0.0	0	NA	NA	98,62,0,0	1	1	0	0.406882194894	0
chr2_ref_v2	500954	0	G,A	1	0	85,91,0,0	1	1	0	2	G,G	NA	NA	0.0	0	114,120,1,0	1	1	0	0.378621057753	0	2	G,G	NA	NA	0.00426439878646	0	NA	NA	70,101,0,0	1	1	0	1.552309156	0	2	G,G	NA	NA	0.0	0	NA	NA	42,37,33,34	1	1	0	313.457912192	1
chr2_ref_v2	501707	0	T,G	1	0	86,99,0,0	1	1	0	2	T,T	NA	NA	0.0	0	116,143,1,0	1	1	0	0.493216362275	0	2	T,T	NA	NA	0.00385356931599	0	NA	NA	53,46,37,35	1	1	0	314.129602504	1	2	T,G	T,T	0.125	0.0671393028376	0	g.501707T>G	0	74,90,0,0	1	1	0	0.442274450341	0
chr2_ref_v2	501965	0	C,T	0	0	79,81,0,0	1	1	0	2	C,C	NA	NA	0.0	0	162,128,2,0	1	1	0	1.71593051094	0	2	C,C	NA	NA	0.412337987396	0	NA	NA	34,40,52,36	1	1	0	318.934205643	1	2	C,T	T,T	0.125	0.0780427070069	0	g.501965C>T	0	99,75,0,0	1	1	0	1.60567195875	0
chr2_ref_v2	503457	0	A,G	0	0	57,47,51,46	1	1	0	2	A,G	NA	NA	0.069679920638	0	147,152,1,0	1	1	0	308.875051047	1	2	A,A	NA	NA	0.00333890126551	0	g.503456_503458G>A	1	71,67,60,53	1	1	0	0.950478884688	0	2	A,G	A,A	0.125	0.051448561836	0	NA	NA	110,101,0,0	1	1	0	308.228804064	1
chr2_ref_v2	504322	0	CCA,C	1	1	71,40,2,1	1	1	0	2	CCA,CCA	NA	NA	1.30931887797	0	52,27,49,34	1	1	0	58.9809638743	1	2	CCA,C	CCA,CCA	0.125	0.084534752382	0	g.504323_504324delCA	0	65,43,4,2	1	1	0	1.03032978776	0	2	CCA,CCA	NA	NA	0.716779132041	0	NA	NA	78,53,5,10	1	1	0	6.22428945302	0
chr2_ref_v2	504385	0	G,A	0	0	55,88,0,0	1	1	0	2	G,G	NA	NA	0.0	0	102,131,0,1	1	1	0	1.22284656965	0	2	G,G	NA	NA	0.004282661792	0	NA	NA	32,40,40,46	1	1	0	317.095475845	1	2	G,A	A,A	0.125	0.0736332510435	0	g.504385G>A	0	77,86,0,0	1	1	0	1.93210646831	0
chr2_ref_v2	505095	0	C,T	1	0	74,68,0,0	1	1	0	2	C,C	NA	NA	0.0	0	121,115,0,0	1	1	0	0.425134503078	0	2	C,C	NA	NA	0.0	0	NA	NA	71,111,0,0	1	1	0	3.78107351033	0	2	C,C	NA	NA	0.0	0	NA	NA	38,43,45,26	1	1	0	314.29224792	1
chr2_ref_v2	505097	0	C,T	1	0	74,66,0,0	1	1	0	2	C,C	NA	NA	0.0	0	60,59,61,54	1	1	0	322.672437438	1	2	C,T	NA	NA	0.0341913647483	0	g.505097C>T	0	75,107,0,0	1	1	0	3.12023044487	0	2	C,C	NA	NA	0.0	0	NA	NA	83,68,0,0	1	1	0	0.500409932999	0
chr2_ref_v2	505341	0	A,G	0	0	75,59,1,0	1	1	0	2	A,A	NA	NA	0.00743497848752	0	117,98,0,0	1	1	0	0.570216253189	0	2	A,A	NA	NA	0.0	0	NA	NA	98,71,0,0	1	1	0	0.580874917624	0	2	A,A	NA	NA	0.0	0	NA	NA	44,37,41,26	1	1	0	59.5216268319	1
chr2_ref_v2	505379	0	CAAAA,C,CA,CAA,CAAA	1	1	19,42,0,0,1,1,5,6,19,23	1	1	0	2	CAAAA,CAAA	CAAAA,CAAAA	0.25	0.403643577619	0	1,1,0,2,38,59,41,36,1,4	1	1	0	318.769621891	1	2	CAA,CAA	CA,CAA	0.125	1.24987745783	0	g.505380_505381delAA,g.505379_505382A>	-1,-1	30,28,32,43,1,0,2,0,2,1	1	1	0	314.124270436	1	2	CAAAA,C	CAAAA,CAAA	0.125	3.05546177149	0	g.505379_505384AAA>	0	2,9,0,0,3,1,26,41,24,23	1	1	0	26.422932941	1
chr2_ref_v2	505719	0	A,C	1	0	79,70,0,0	1	1	0	2	A,A	NA	NA	0.0	0	131,124,0,0	1	1	0	0.513932367819	0	2	A,A	NA	NA	0.0	0	NA	NA	43,54,58,39	1	1	0	320.008126476	1	2	A,C	NA	NA	0.0	0	g.505719A>C	0	82,90,0,0	1	1	0	1.05478344395	0
chr2_ref_v2	505771	0	A,C	0	0	80,112,0,0	1	1	0	2	A,A	NA	NA	0.0	0	76,66,59,81	1	1	0	335.996976935	1	2	A,C	NA	NA	0.014184634992	0	g.505771A>C	0	122,85,0,1	1	1	0	6.6309674236	0	2	A,A	NA	NA	0.00481928643595	0	NA	NA	68,104,1,0	1	1	0	0.494239844573	0
chr2_ref_v2	508485	0	C,T	0	0	103,113,0,0	1	1	0	2	C,C	NA	NA	0.0	0	166,139,1,0	1	1	0	1.9452963802	0	2	C,C	NA	NA	0.00327332534497	0	NA	NA	59,49,49,60	1	1	0	326.114582216	1	2	C,T	NA	NA	0.00921665510492	0	g.508485C>T	0	95,90,0,0	1	1	0	0.76263063682	0
chr2_ref_v2	509189	0	G,A	0	0	119,88,0,0	1	1	0	2	G,G	NA	NA	0.0	0	170,104,0,0	1	1	0	1.17023006038	0	2	G,G	NA	NA	0.0	0	NA	NA	47,55,53,50	1	1	0	323.476724099	1	2	G,A	NA	NA	0.00975617494536	0	g.509189G>A	0	89,91,0,0	1	1	0	1.82877790094	0
chr2_ref_v2	509372	0	T,C	0	0	112,111,0,0	1	1	0	2	T,T	NA	NA	0.0	0	148,171,1,0	1	1	0	0.993104599505	0	2	T,T	NA	NA	0.00312989300893	0	NA	NA	133,106,0,0	1	1	0	1.30722836822	0	2	T,T	NA	NA	0.0	0	NA	NA	56,53,55,54	1	1	0	326.012292384	1
chr2_ref_v2	510893	0	C,A	0	0	84,71,0,1	1	1	0	2	C,C	NA	NA	0.00643089033029	0	66,69,46,74	1	1	0	326.59393343	1	2	C,A	NA	NA	0.117783035656	0	g.510893C>A	0	73,91,0,1	1	1	0	2.12852704165	0	2	C,C	NA	NA	0.00607904607638	0	NA	NA	84,78,0,0	1	1	0	0.590797203231	0
chr2_ref_v2	511080	0	G,A	0	0	105,96,0,0	1	1	0	2	G,G	NA	NA	0.0	0	143,137,0,1	1	1	0	0.441546749133	0	2	G,G	NA	NA	0.0035650661645	0	NA	NA	42,46,44,42	1	1	0	318.490990421	1	2	G,A	NA	NA	0.0229895182247	0	g.511080G>A	0	132,91,0,0	1	1	0	1.72094738741	0
chr2_ref_v2	511576	0	T,A	0	0	94,148,0,0	1	1	0	2	T,T	NA	NA	0.0	0	156,208,0,0	1	1	0	1.20471793404	0	2	T,T	NA	NA	0.0	0	NA	NA	116,134,0,0	1	1	0	2.14152025787	0	2	T,T	NA	NA	0.0	0	NA	NA	52,48,49,45	1	1	0	321.894761125	1
chr2_ref_v2	513372	0	A,G	0	0	92,84,0,0	1	1	0	2	A,A	NA	NA	0.0	0	114,114,47,34	1	1	0	60.246953876	1	2	A,A	A,G	0.5	0.0637158143861	1	NA	NA	108,96,0,0	1	1	0	0.408843447655	0	2	A,A	NA	NA	0.0	0	NA	NA	83,87,0,0	1	1	0	0.698352836837	0
chr2_ref_v2	513407	0	C,A	0	0	100,95,0,1	1	1	0	2	C,C	NA	NA	0.00511510066677	0	74,73,79,75	1	1	0	341.013744241	1	2	C,A	NA	NA	0.0465200156349	0	g.513407C>A	0	112,104,0,0	1	1	0	0.456615302627	0	2	C,C	NA	NA	0.0	0	NA	NA	102,101,0,0	1	1	0	0.479028418606	0
chr2_ref_v2	513948	0	CT,C	1	1	93,144,2,2	1	1	0	2	CT,CT	NA	NA	0.275910765606	0	1,3,132,170	1	1	0	446.122196402	1	2	C,C	NA	NA	0.321200302719	0	g.513949delT,g.513949delT	0,1	101,119,2,3	1	1	0	1.51410212707	0	2	CT,CT	NA	NA	0.887945403982	0	NA	NA	46,45,40,44	1	1	0	314.832781266	1
chr2_ref_v2	514286	0	C,A	1	0	115,110,0,2	1	1	0	2	C,C	NA	NA	0.414314723385	0	180,154,0,0	1	1	0	1.00734001006	0	2	C,C	NA	NA	0.0	0	NA	NA	74,62,76,47	1	1	0	330.726412321	1	2	C,A	NA	NA	0.100470530364	0	g.514286C>A	0	113,105,1,0	1	1	0	0.511509900984	0
chr2_ref_v2	514588	0	AT,A	1	1	103,110,1,0	1	1	0	2	AT,AT	NA	NA	0.00250165409648	0	0,2,133,174	1	1	0	487.511280436	1	2	A,A	NA	NA	0.409552769007	0	g.514589delT,g.514589delT	0,1	102,110,1,0	1	1	0	0.395213177388	0	2	AT,AT	NA	NA	0.760658766874	0	NA	NA	89,101,0,0	1	1	0	0.508916562141	0
chr2_ref_v2	514815	0	T,A	0	0	99,110,0,0	1	1	0	2	T,T	NA	NA	0.0	0	155,162,0,0	1	1	0	0.524674759572	0	2	T,T	NA	NA	0.0	0	NA	NA	130,100,0,0	1	1	0	2.60259529209	0	2	T,T	NA	NA	0.0	0	NA	NA	55,36,44,53	1	1	0	322.338195305	1
chr2_ref_v2	516443	0	C,T	0	0	38,86,44,53	1	1	0	2	C,T	C,C	0.125	0.00574384117925	0	127,145,0,3	1	1	0	308.9749615	1	2	C,C	NA	NA	0.704116211931	0	g.516442_516444T>C	1	92,131,0,0	1	1	0	308.222348184	1	2	C,C	NA	NA	0.0	0	g.516442_516444T>C	1	97,99,0,0	1	1	0	308.637192023	1
chr2_ref_v2	517327	0	G,A	0	0	104,63,0,0	1	1	0	2	G,G	NA	NA	0.0	0	183,132,0,0	1	1	0	1.16114649947	0	2	G,G	NA	NA	0.0	0	NA	NA	96,93,0,0	1	1	0	3.24141022384	0	2	G,G	NA	NA	0.0	0	NA	NA	60,43,66,42	1	1	0	324.683864598	1
chr2_ref_v2	517483	0	T,A	1	0	60,57,49,55	1	1	0	2	T,A	NA	NA	0.117783035656	0	66,88,84,74	1	1	0	1.60159062106	0	2	T,A	NA	NA	0.0256424306133	0	NA	NA	63,48,47,47	1	1	0	0.855048192992	0	2	T,A	T,T	0.125	0.0850790092386	0	NA	NA	53,56,62,55	1	1	0	1.46053305258	0
chr2_ref_v2	519912	0	G,A	0	0	74,57,53,49	1	1	0	2	G,A	G,G	0.125	0.00108991836403	0	105,73,101,76	1	1	0	2.18414430947	0	2	G,A	NA	NA	0.00563381771826	0	NA	NA	66,54,68,60	1	1	0	1.60994058122	0	2	G,A	NA	NA	0.0645385211376	0	NA	NA	62,55,58,46	1	1	0	0.942974882395	0
chr2_ref_v2	521873	0	A,G	0	0	114,89,0,0	1	1	0	2	A,A	NA	NA	0.0	0	137,121,0,0	1	1	0	0.761035033552	0	2	A,A	NA	NA	0.0	0	NA	NA	59,57,69,44	1	1	0	328.023696436	1	2	A,G	NA	NA	0.026202372394	0	g.521873A>G	0	81,102,0,0	1	1	0	3.31263466038	0
chr2_ref_v2	522833	0	A,G	0	0	102,60,0,0	1	1	0	2	A,A	NA	NA	0.0	0	140,112,1,0	1	1	0	2.00279746998	0	2	A,A	NA	NA	0.0039604012161	0	NA	NA	91,105,0,0	1	1	0	6.11718626352	0	2	A,A	NA	NA	0.0	0	NA	NA	33,52,42,32	1	1	0	314.660805312	1
chr2_ref_v2	526523	0	C,CA	1	1	90,79,1,1	1	1	0	2	C,C	NA	NA	0.00731846136682	0	89,77,75,72	1	1	0	334.009402465	1	2	C,CA	NA	NA	0.0151335526282	0	g.526523_526524insA	0	100,118,0,0	1	1	0	2.00307679015	0	2	C,C	NA	NA	0.164358602664	0	NA	NA	83,83,0,0	1	1	0	0.764923371421	0
chr2_ref_v2	526798	0	GA,G	1	1	31,26,27,36	1	1	0	2	GA,G	GA,GA	0.125	0.0486690390655	0	41,53,39,69	1	1	0	1.16816912585	0	2	GA,G	GA,GA	0.25	0.111326024985	0	NA	NA	38,79,8,13	1	1	0	20.8951817967	0	2	GA,GA	NA	NA	0.732795458297	0	NA	NA	5,7,53,78	1	1	0	14.0437582011	1
chr2_ref_v2	528761	0	A,G	1	0	86,91,0,1	1	1	0	2	A,A	NA	NA	0.00563381771826	0	65,79,74,65	1	1	0	332.996029999	1	2	A,G	NA	NA	0.0353393664453	0	g.528761A>G	0	82,107,0,0	1	1	0	1.15241453005	0	2	A,A	NA	NA	0.0	0	NA	NA	90,98,0,0	1	1	0	0.458720935806	0
chr2_ref_v2	530154	0	C,A	1	0	137,97,0,1	1	1	0	2	C,C	NA	NA	0.00426439878646	0	176,157,0,0	1	1	0	1.81516368087	0	2	C,C	NA	NA	0.0	0	NA	NA	113,97,0,0	1	1	0	1.09589621414	0	2	C,C	NA	NA	0.0	0	NA	NA	69,52,46,46	1	1	0	320.014407087	1
chr2_ref_v2	530383	0	G,A	0	0	104,104,1,0	1	1	0	2	G,G	NA	NA	0.00479617226349	0	172,152,0,1	1	1	0	0.885018026735	0	2	G,G	NA	NA	0.00308166653741	0	NA	NA	53,53,62,37	1	1	0	323.951748748	1	2	G,A	NA	NA	0.0683192439775	0	g.530383G>A	0	90,95,0,0	1	1	0	0.491210713568	0
chr2_ref_v2	531426	0	T,G	0	0	88,90,0,0	1	1	0	2	T,T	NA	NA	0.0	0	133,139,0,0	1	1	0	0.41133216661	0	2	T,T	NA	NA	0.0	0	NA	NA	51,54,39,31	1	1	0	313.557011829	1	2	T,G	T,T	0.25	0.105360515658	0	g.531426T>G	0	90,93,0,0	1	1	0	0.392796990388	0
chr2_ref_v2	533451	0	T,C	0	0	83,80,1,0	1	1	0	2	T,T	NA	NA	0.00611622701744	0	120,116,1,0	1	1	0	0.408614426168	0	2	T,T	NA	NA	0.00422833610952	0	NA	NA	95,86,0,0	1	1	0	0.524075211457	0	2	T,T	NA	NA	0.0	0	NA	NA	38,45,41,43	1	1	0	316.862914244	1
chr2_ref_v2	534177	0	C,T	0	0	88,81,0,0	1	1	0	2	C,C	NA	NA	0.0	0	54,68,53,49	1	1	0	320.365807383	1	2	C,T	C,C	0.125	0.0722661968319	0	g.534177C>T	0	106,83,0,0	1	1	0	0.832198713485	0	2	C,C	NA	NA	0.0	0	NA	NA	88,90,0,0	1	1	0	0.589181781103	0
chr2_ref_v2	534353	0	G,A	0	0	93,91,0,0	1	1	0	2	G,G	NA	NA	0.0	0	61,64,72,56	1	1	0	330.810240203	1	2	G,A	NA	NA	0.0237165266173	0	g.534353G>A	0	95,123,0,0	1	1	0	1.68726437977	0	2	G,G	NA	NA	0.0	0	NA	NA	103,103,0,0	1	1	0	0.403742189554	0
chr2_ref_v2	536163	0	C,T	1	0	71,90,0,0	1	1	0	2	C,C	NA	NA	0.0	0	108,111,0,0	1	1	0	1.18262332487	0	2	C,C	NA	NA	0.0	0	NA	NA	87,82,0,0	1	1	0	1.54274060686	0	2	C,C	NA	NA	0.0	0	NA	NA	47,51,39,50	1	1	0	317.738699537	1
chr2_ref_v2	537106	0	G,T	0	0	110,104,1,0	1	1	0	2	G,G	NA	NA	0.00466201310581	0	138,125,2,0	1	1	0	0.456929344802	0	2	G,G	NA	NA	0.413040901917	0	NA	NA	54,45,49,48	1	1	0	321.904046501	1	2	G,T	NA	NA	0.0204088716312	0	g.537106G>T	0	92,83,0,0	1	1	0	0.469750200514	0
chr2_ref_v2	537126	0	TA,T	1	1	98,93,3,2	1	1	0	2	TA,TA	NA	NA	0.163019498797	0	64,78,55,67	1	1	0	318.662631496	1	2	TA,T	TA,TA	0.125	0.0260093335619	0	g.537127delA	0	43,48,48,44	1	1	0	314.026230818	1	2	TA,T	NA	NA	0.0724031760573	0	g.537127delA	0	51,34,52,38	1	1	0	313.973878115	1
chr2_ref_v2	539193	0	GAA,G,GA,GAAA	1	1	34,41,1,1,6,9,4,6	1	1	0	2	GAA,GAA	GAA,GAAA	0.125	0.777415482892	0	20,37,35,48,8,4,7,5	1	1	0	66.3176957759	1	2	G,GAAA	GAA,G	0.25	1.41018681184	0	g.539194_539195delAA,g.539193_539194insA	0,0	18,23,4,7,18,26,3,4	1	1	0	8.53989594417	0	2	GAA,GA	GAA,GAAA	0.25	0.643611741461	0	NA	NA	32,68,0,0,4,10,3,17	1	1	0	2.70720485034	0
chr2_ref_v2	539326	0	T,C	0	0	40,41,32,50	1	1	0	2	T,C	NA	NA	0.0122700925918	0	125,148,0,0	1	1	0	308.880426999	1	2	T,T	NA	NA	0.0	0	g.539325_539327C>T	1	103,112,0,0	1	1	0	308.371308858	1	2	T,T	NA	NA	0.0	0	g.539325_539327C>T	1	104,80,0,0	1	1	0	308.365286981	1
chr2_ref_v2	539650	0	G,A	1	0	92,112,0,0	1	1	0	2	G,G	NA	NA	0.0	0	159,128,0,0	1	1	0	3.70067904538	0	2	G,G	NA	NA	0.0	0	NA	NA	58,61,54,56	1	1	0	324.876233283	1	2	G,A	NA	NA	0.0786431273191	0	g.539650G>A	0	85,106,0,0	1	1	0	0.403286150605	0
chr2_ref_v2	540107	0	C,A	0	0	111,53,0,17	1	1	0	2	C,C	C,A	0.25	0.263584520873	0	131,68,0,20	1	1	0	0.537270311428	0	2	C,C	C,A	0.25	0.302872237946	0	NA	NA	105,47,0,24	1	1	0	1.39776366616	0	2	C,C	C,A	0.25	0.140905453077	0	NA	NA	77,44,1,37	1	1	0	7.06163843259	0
chr2_ref_v2	540350	0	C,T	0	0	67,81,0,0	1	1	0	2	C,C	NA	NA	0.0	0	57,48,51,75	1	1	0	329.291167195	1	2	C,T	T,T	0.125	0.068992871487	0	g.540350C>T	0	74,102,0,0	1	1	0	0.67303893167	0	2	C,C	NA	NA	0.0	0	NA	NA	51,75,0,0	1	1	0	0.8078986509	0
chr2_ref_v2	540525	0	T,C	1	0	98,75,0,0	1	1	0	2	T,T	NA	NA	0.0	0	134,110,0,0	1	1	0	0.521140703489	0	2	T,T	NA	NA	0.0	0	NA	NA	88,89,0,0	1	1	0	1.47114078194	0	2	T,T	NA	NA	0.0	0	NA	NA	38,21,35,34	1	1	0	314.501043061	1
chr2_ref_v2	541677	0	G,A	0	0	87,48,0,0	1	1	0	2	G,G	NA	NA	0.0	0	136,80,0,0	1	1	0	0.483216399481	0	2	G,G	NA	NA	0.0	0	NA	NA	59,30,56,29	1	1	0	317.636575021	1	2	G,A	NA	NA	0.0459851132418	0	g.541677G>A	0	99,55,0,0	1	1	0	0.387007779513	0
chr2_ref_v2	542005	0	TA,T	1	1	121,88,3,1	1	1	0	2	TA,TA	NA	NA	0.150184876436	0	75,60,62,76	1	1	0	330.627950309	1	2	TA,T	NA	NA	0.0844427422308	0	g.542006delA	0	49,53,55,61	1	1	0	323.806556939	1	2	TA,T	NA	NA	0.0452851312326	0	g.542006delA	0	81,73,6,10	1	1	0	8.31858274052	0
chr2_ref_v2	542542	0	T,C	1	0	105,117,0,0	1	1	0	2	T,T	NA	NA	0.0	0	146,165,0,0	1	1	0	0.405564840137	0	2	T,T	NA	NA	0.0	0	NA	NA	130,137,0,0	1	1	0	0.486690772458	0	2	T,T	NA	NA	0.0	0	NA	NA	54,44,45,60	1	1	0	325.84892537	1
chr2_ref_v2	542631	0	G,A	0	0	128,85,0,0	1	1	0	2	G,G	NA	NA	0.0	0	164,117,0,0	1	1	0	0.544318573384	0	2	G,G	NA	NA	0.0	0	NA	NA	56,57,64,47	1	1	0	326.959459448	1	2	G,A	NA	NA	0.0178576174	0	g.542631G>A	0	108,98,0,0	1	1	0	1.89424214549	0
chr2_ref_v2	542856	0	A,G	1	0	99,118,0,0	1	1	0	2	A,A	NA	NA	0.0	0	138,142,0,0	1	1	0	0.929570106104	0	2	A,A	NA	NA	0.0	0	NA	NA	63,62,56,67	1	1	0	330.673133784	1	2	A,G	NA	NA	0.0161293819299	0	g.542856A>G	0	111,96,0,1	1	1	0	1.90004564361	0
chr2_ref_v2	543009	0	A,T	0	0	81,100,1,0	1	1	0	2	A,A	NA	NA	0.00550965581097	0	123,137,0,0	1	1	0	0.737212634475	0	2	A,A	NA	NA	0.0	0	NA	NA	51,59,39,52	1	1	0	318.772839215	1	2	A,T	A,A	0.125	0.0616935690053	0	g.543009A>T	0	63,93,0,0	1	1	0	0.880703346239	0
chr2_ref_v2	543943	0	A,G	0	0	95,99,0,0	1	1	0	2	A,A	NA	NA	0.0	0	132,117,0,0	1	1	0	0.96190172813	0	2	A,A	NA	NA	0.0	0	NA	NA	54,42,47,38	1	1	0	317.877292	1	2	A,G	NA	NA	0.121696934978	0	g.543943A>G	0	81,81,1,0	1	1	0	0.40444736394	0
chr2_ref_v2	544051	0	C,T	0	0	93,102,0,0	1	1	0	2	C,C	NA	NA	0.0	0	153,113,1,0	1	1	0	3.09067326463	0	2	C,C	NA	NA	0.00375234961855	0	NA	NA	103,88,24,17	1	1	0	27.854455645	1	2	C,C	C,T	0.25	0.407208787713	1	NA	NA	90,87,0,0	1	1	0	0.664194954123	0
chr2_ref_v2	545989	0	C,T	0	0	88,104,0,0	1	1	0	2	C,C	NA	NA	0.0	0	118,155,0,0	1	1	0	0.684990805373	0	2	C,C	NA	NA	0.0	0	NA	NA	49,54,39,39	1	1	0	315.529736147	1	2	C,T	C,C	0.125	0.0267057332591	0	g.545989C>T	0	69,91,0,0	1	1	0	0.5784959792	0
chr2_ref_v2	546057	0	A,G	0	0	107,104,0,0	1	1	0	2	A,A	NA	NA	0.0	0	77,68,71,49	1	1	0	329.028263866	1	2	A,G	A,A	0.125	0.0620724286424	0	g.546057A>G	0	110,98,0,1	1	1	0	0.530305721426	0	2	A,A	NA	NA	0.00479617226349	0	NA	NA	93,92,0,1	1	1	0	0.382428036487	0
chr2_ref_v2	546310	0	AT,A	1	1	57,72,0,0	1	1	0	2	AT,AT	NA	NA	0.00718550340891	0	97,122,0,1	1	1	0	0.366492478616	0	2	AT,AT	NA	NA	0.923644802657	0	NA	NA	82,80,0,0	1	1	0	1.25847973929	0	2	AT,AT	NA	NA	0.491668827434	0	NA	NA	38,46,37,43	1	1	0	314.668211978	1
chr2_ref_v2	546854	0	G,A	1	0	137,139,1,0	1	1	0	2	G,G	NA	NA	0.00361664047019	0	207,141,0,0	1	1	0	4.13698200365	0	2	G,G	NA	NA	0.0	0	NA	NA	63,59,68,57	1	1	0	335.292978592	1	2	G,A	NA	NA	0.024292692569	0	g.546854G>A	0	111,103,0,0	1	1	0	0.603142681385	0
chr2_ref_v2	550271	0	A,G	0	0	95,102,1,0	1	1	0	2	A,A	NA	NA	0.00506330195655	0	56,67,54,59	1	1	0	325.478084833	1	2	A,G	NA	NA	0.0847965366601	0	g.550271A>G	0	90,106,0,0	1	1	0	0.613685199304	0	2	A,A	NA	NA	0.0	0	NA	NA	94,113,0,0	1	1	0	0.706022139316	0
chr2_ref_v2	551206	0	C,T	1	0	110,105,1,0	1	1	0	2	C,C	NA	NA	0.0046403795565	0	166,126,0,0	1	1	0	1.66044830143	0	2	C,C	NA	NA	0.0	0	NA	NA	52,43,56,42	1	1	0	323.138144612	1	2	C,T	NA	NA	0.03109058707	0	g.551206C>T	0	92,78,0,0	1	1	0	0.665857750674	0
chr2_ref_v2	551385	0	C,T	0	0	103,106,0,0	1	1	0	2	C,C	NA	NA	0.0	0	172,156,0,0	1	1	0	0.868116917907	0	2	C,C	NA	NA	0.0	0	NA	NA	55,54,62,57	1	1	0	329.251125676	1	2	C,T	NA	NA	0.0877756108824	0	g.551385C>T	0	86,91,0,0	1	1	0	0.405528642386	0
chr2_ref_v2	552342	0	AT,A	1	1	124,89,0,0	1	1	0	2	AT,AT	NA	NA	0.86228997074	0	116,116,1,0	1	1	0	2.15935142022	0	2	AT,AT	NA	NA	2.04853277267	0	NA	NA	46,39,54,45	1	1	0	323.539638175	1	2	AT,A	NA	NA	0.0691363470548	0	g.552343delT	0	72,86,0,1	1	1	0	3.1567529124	0
chr2_ref_v2	552654	0	T,G	1	0	100,75,0,0	1	1	0	2	T,T	NA	NA	0.0	0	150,144,2,0	1	1	0	1.63527511274	0	2	T,T	NA	NA	0.412244795094	0	NA	NA	59,53,48,54	1	1	0	321.177370928	1	2	T,G	NA	NA	0.0935260580108	0	g.552654T>G	0	104,90,0,0	1	1	0	0.759155958725	0
chr2_ref_v2	553479	0	GA,G,GAAA	1	1	58,56,3,4,0,0	1	1	0	2	GA,GA	NA	NA	0.643331742284	0	56,40,3,2,50,44	1	1	0	76.6553252831	1	2	GA,GAAA	NA	NA	1.77071614157	0	g.553479_553480insAA	0	61,89,4,3,0,1	1	1	0	2.16218370876	0	2	GA,GA	NA	NA	1.6049548641	0	NA	NA	30,35,50,39,1,0	1	1	0	48.6593649721	1
chr2_ref_v2	554351	0	C,T	1	0	77,94,1,0	1	1	0	2	C,C	NA	NA	0.00583092031079	0	124,140,0,0	1	1	0	0.640410708892	0	2	C,C	NA	NA	0.0	0	NA	NA	90,100,0,0	1	1	0	0.618665106419	0	2	C,C	NA	NA	0.0	0	NA	NA	41,61,42,58	1	1	0	321.548457577	1
chr2_ref_v2	554674	0	CA,C	1	1	49,84,1,2	1	1	0	2	CA,CA	NA	NA	0.921404249025	0	97,141,5,4	1	1	0	1.46690030471	0	2	CA,CA	NA	NA	1.41219922979	0	NA	NA	37,55,47,60	1	1	0	318.022181607	1	2	CA,C	NA	NA	0.0223843428991	0	g.554675delA	0	69,98,2,3	1	1	0	0.825417735639	0
chr2_ref_v2	554946	0	A,G	1	0	79,105,0,0	1	1	0	2	A,A	NA	NA	0.0	0	118,141,1,0	1	1	0	0.648996435525	0	2	A,A	NA	NA	0.00385356931599	0	NA	NA	38,54,42,59	1	1	0	323.123336115	1	2	A,G	NA	NA	0.0933319397922	0	g.554946A>G	0	79,94,0,0	1	1	0	0.600702592565	0
chr2_ref_v2	554963	0	C,T	1	0	71,102,0,0	1	1	0	2	C,C	NA	NA	0.0	0	61,55,59,67	1	1	0	329.179769782	1	2	C,T	NA	NA	0.0826917158451	0	g.554963C>T	0	80,98,0,0	1	1	0	0.799196903343	0	2	C,C	NA	NA	0.0	0	NA	NA	69,86,0,0	1	1	0	0.684124911209	0
chr2_ref_v2	555018	0	C,T	1	0	80,88,1,0	1	1	0	2	C,C	NA	NA	0.00593473551981	0	117,114,0,0	1	1	0	0.792843251319	0	2	C,C	NA	NA	0.0	0	NA	NA	47,45,47,42	1	1	0	318.042364012	1	2	C,T	NA	NA	0.0331522073169	0	g.555018C>T	0	76,75,0,0	1	1	0	0.615577211693	0
chr2_ref_v2	555782	0	C,T	1	0	96,60,0,0	1	1	0	2	C,C	NA	NA	0.0	0	76,47,62,43	1	1	0	321.421920411	1	2	C,T	C,C	0.125	0.093090423066	0	g.555782C>T	0	102,71,0,0	1	1	0	0.585852970654	0	2	C,C	NA	NA	0.0	0	NA	NA	101,79,0,0	1	1	0	1.12696468909	0
chr2_ref_v2	556177	0	GAT,G	1	1	76,78,5,5	1	1	0	2	GAT,GAT	GAT,G	0.125	0.126133827449	0	117,104,6,7	1	1	0	0.840860327152	0	2	GAT,GAT	GAT,G	0.125	0.267498505839	0	NA	NA	75,83,3,8	1	1	0	0.837789086299	0	2	GAT,GAT	GAT,G	0.125	0.0556840602646	0	NA	NA	87,87,12,9	1	1	0	1.964724224	0
chr2_ref_v2	556596	0	A,G	0	0	87,124,0,0	1	1	0	2	A,A	NA	NA	0.0	0	50,71,54,62	1	1	0	327.569171954	1	2	A,G	NA	NA	0.0422003544904	0	g.556596A>G	0	104,103,0,1	1	1	0	2.28319095215	0	2	A,A	NA	NA	0.00481928643595	0	NA	NA	85,100,0,0	1	1	0	0.978250479065	0
chr2_ref_v2	558597	0	A,C	1	0	129,93,0,3	1	1	0	2	A,A	NA	NA	0.706570200892	0	158,142,0,3	1	1	0	1.5434160286	0	2	A,A	NA	NA	0.703097511413	0	NA	NA	133,101,0,3	1	1	0	0.467629902979	0	2	A,A	NA	NA	0.705886206337	0	NA	NA	54,49,46,47	1	1	0	317.05820014	1
chr2_ref_v2	559661	0	TA,T	1	1	46,70,0,0	1	1	0	2	TA,TA	NA	NA	0.00210948006748	0	72,145,0,0	1	1	0	1.5661399529	0	2	TA,TA	NA	NA	0.00644591324615	0	NA	NA	76,91,0,0	1	1	0	1.16241314912	0	2	TA,TA	NA	NA	0.0061909380091	0	NA	NA	52,48,28,42	1	1	0	55.4677685145	1
chr2_ref_v2	559729	0	CAT,C,CATAT	1	1	20,19,3,6,1,4	1	1	0	2	CAT,CAT	CAT,CATAT	0.125	0.182941254934	0	30,24,7,2,22,23	1	1	0	17.0555313907	1	2	CAT,CATAT	NA	NA	0.252338054625	0	g.559729_559730insAT	0	21,15,27,38,1,2	1	1	0	15.8176443852	1	2	CAT,C	C,C	0.125	0.0652352633467	0	g.559730_559731delAT	0	20,25,36,27,6,5	1	1	0	17.0458886791	1
chr2_ref_v2	559897	0	C,CA	1	1	85,32,0,0	1	1	0	2	C,C	NA	NA	0.92036944181	0	118,65,1,0	1	1	0	2.00124338369	0	2	C,C	NA	NA	1.28908124931	0	NA	NA	83,56,3,2	1	1	0	3.00489688446	0	2	C,C	NA	NA	0.183154749564	0	NA	NA	29,24,30,43	1	1	0	314.355247723	1
chr2_ref_v2	561189	0	GAAAA,G	1	1	11,14,0,3	1	1	0	2	GAAAA,GAAAA	GAAAA,G	0.25	0.153734099942	0	11,31,0,7	1	1	0	1.40621347669	0	2	GAAAA,GAAAA	GAAAA,G	0.25	0.287682072452	0	NA	NA	12,26,0,8	1	1	0	0.961709056341	0	2	GAAAA,GAAAA	GAAAA,G	0.5	0.341749293722	0	NA	NA	9,17,1,7	1	1	0	1.20893316253	0
chr2_ref_v2	562998	0	GTTTTT,G,GTTT	1	1	10,36,0,0,7,9	1	1	0	2	GTTTTT,GTTTTT	GTTTTT,GTTT	0.5	0.0425596144188	1	4,35,21,41,5,1	1	1	0	48.3034023151	1	2	GTTTTT,G	G,GTTT	0.125	0.438521989285	0	g.562999_563003delTTTTT	0	23,45,2,10,1,1	1	1	0	7.15640201388	0	2	GTTTTT,GTTTTT	GTTTTT,G	0.25	0.211309093667	0	NA	NA	2,31,7,12,7,4	1	1	0	10.9555537995	1
chr2_ref_v2	563213	0	T,C	0	0	45,45,48,45	1	1	0	2	T,C	NA	NA	0.032789822823	0	128,121,0,0	1	1	0	308.636211036	1	2	T,T	NA	NA	0.0	0	g.563212_563214C>T	1	74,84,2,0	1	1	0	308.068830579	1	2	T,T	NA	NA	0.418043890315	0	g.563212_563214C>T	1	88,87,0,0	1	1	0	308.152848876	1
chr2_ref_v2	564829	0	G,A	0	0	83,57,1,0	1	1	0	2	G,G	NA	NA	0.00711746776886	0	124,124,0,1	1	1	0	2.83144115271	0	2	G,G	NA	NA	0.00402415029973	0	NA	NA	99,98,0,0	1	1	0	2.37448637686	0	2	G,G	NA	NA	0.0	0	NA	NA	46,37,37,39	1	1	0	314.231691517	1
chr2_ref_v2	565079	0	CT,C	1	1	64,75,0,0	1	1	0	2	CT,CT	NA	NA	0.00210948006748	0	83,110,0,0	1	1	0	0.66722225287	0	2	CT,CT	NA	NA	0.00644591324615	0	NA	NA	46,35,29,51	1	1	0	316.383528335	1	2	CT,C	NA	NA	0.0236203569466	0	g.565080delT	0	73,77,0,0	1	1	0	0.556889676651	0
chr2_ref_v2	566730	0	GT,G	1	1	89,73,1,0	1	1	0	2	GT,GT	NA	NA	1.52411656414	0	119,110,2,2	1	1	0	0.618421702011	0	2	GT,GT	NA	NA	2.18458077589	0	NA	NA	37,31,36,48	1	1	0	317.936151571	1	2	GT,G	NA	NA	0.0378844933552	0	g.566731delT	0	75,82,2,0	1	1	0	1.31752526972	0
chr2_ref_v2	567135	0	G,A	0	0	103,100,0,0	1	1	0	2	G,G	NA	NA	0.0	0	140,182,0,0	1	1	0	2.34297854939	0	2	G,G	NA	NA	0.0	0	NA	NA	50,50,53,44	1	1	0	321.617217913	1	2	G,A	NA	NA	0.0304592074847	0	g.567135G>A	0	99,126,0,0	1	1	0	1.65324346822	0
chr2_ref_v2	567641	0	AT,A	1	1	102,118,0,0	1	1	0	2	AT,AT	NA	NA	0.000103442026877	0	153,157,0,0	1	1	0	0.807622361625	0	2	AT,AT	NA	NA	0.000145887256105	0	NA	NA	45,48,62,44	1	1	0	326.778064993	1	2	AT,A	A,A	0.125	0.120662862052	0	g.567642delT	0	102,83,0,0	1	1	0	2.09786456259	0
chr2_ref_v2	567818	0	CT,C	1	1	102,92,1,0	1	1	0	2	CT,CT	NA	NA	0.768855964094	0	142,142,2,1	1	1	0	0.633944942498	0	2	CT,CT	NA	NA	1.84530453106	0	NA	NA	111,110,1,1	1	1	0	0.560500544706	0	2	CT,CT	NA	NA	1.80877129102	0	NA	NA	35,44,47,50	1	1	0	322.160364259	1
chr2_ref_v2	567950	0	T,A	0	0	109,111,0,0	1	1	0	2	T,T	NA	NA	0.0	0	158,158,1,0	1	1	0	0.389521511734	0	2	T,T	NA	NA	0.00315956029037	0	NA	NA	126,103,0,0	1	1	0	1.28810971729	0	2	T,T	NA	NA	0.0	0	NA	NA	59,35,51,55	1	1	0	325.664861327	1
chr2_ref_v2	568033	0	C,T	1	0	99,103,1,0	1	1	0	2	C,C	NA	NA	0.00493828164058	0	147,157,0,1	1	1	0	0.462485716775	0	2	C,C	NA	NA	0.00328407520119	0	NA	NA	56,70,55,57	1	1	0	325.171147109	1	2	C,T	NA	NA	0.117783035656	0	g.568033C>T	0	96,68,0,0	1	1	0	2.20303531125	0
chr2_ref_v2	569307	0	CA,C	1	1	96,110,0,0	1	1	0	2	CA,CA	NA	NA	0.000229718786598	0	168,130,0,0	1	1	0	3.4971860876	0	2	CA,CA	NA	NA	0.000444353333471	0	NA	NA	99,101,0,0	1	1	0	0.655793778673	0	2	CA,CA	NA	NA	0.000514601953731	0	NA	NA	65,50,50,54	1	1	0	323.122674054	1
chr2_ref_v2	569545	0	A,T	0	0	108,110,0,0	1	1	0	2	A,A	NA	NA	0.0	0	147,181,0,0	1	1	0	1.33665397483	0	2	A,A	NA	NA	0.0	0	NA	NA	50,65,49,64	1	1	0	327.669686952	1	2	A,T	NA	NA	0.0175443096509	0	g.569545A>T	0	122,116,0,0	1	1	0	0.514204951658	0
chr2_ref_v2	570808	0	T,C	0	0	40,45,51,57	1	1	0	2	T,C	C,C	0.125	0.011834457647	0	130,132,0,1	1	1	0	309.29337946	1	2	T,T	NA	NA	0.00380952841667	0	g.570807_570809C>T	1	88,125,0,0	1	1	0	309.089831376	1	2	T,T	NA	NA	0.0	0	g.570807_570809C>T	1	93,87,1,0	1	1	0	308.497099364	1
chr2_ref_v2	571295	0	CAAA,C,CA	1	1	19,33,2,3,3,6	1	1	0	2	CAAA,CAAA	CAAA,CA	0.5	0.342906549316	0	9,22,9,6,16,13	1	1	0	7.49866832031	0	2	CAAA,CA	CA,CA	0.125	0.832513200793	0	NA	NA	17,29,4,2,6,3	1	1	0	1.23818848442	0	2	CAAA,CAAA	CAAA,CA	0.5	0.322171689605	0	NA	NA	2,10,32,16,7,4	1	1	0	31.7141293152	1
chr2_ref_v2	571770	0	G,A	1	0	106,121,0,0	1	1	0	2	G,G	NA	NA	0.0	0	164,152,0,0	1	1	0	1.47357071579	0	2	G,G	NA	NA	0.0	0	NA	NA	121,123,0,0	1	1	0	0.709005907628	0	2	G,G	NA	NA	0.0	0	NA	NA	87,84,21,19	1	1	0	29.4664192333	1
chr2_ref_v2	571904	0	C,T	0	0	105,115,0,0	1	1	0	2	C,C	NA	NA	0.0	0	94,79,86,81	1	1	0	348.124529965	1	2	C,T	NA	NA	0.035297782081	0	g.571904C>T	0	127,133,0,0	1	1	0	0.454195785568	0	2	C,C	NA	NA	0.0	0	NA	NA	90,107,0,0	1	1	0	0.529201961989	0
chr2_ref_v2	572144	0	G,T	1	0	103,133,0,0	1	1	0	2	G,G	NA	NA	0.0	0	150,172,2,1	1	1	0	0.74040104517	0	2	G,G	NA	NA	0.414738744893	0	NA	NA	89,132,0,0	1	1	0	0.773725491009	0	2	G,G	NA	NA	0.0	0	NA	NA	43,60,38,47	1	1	0	318.894140852	1
chr2_ref_v2	572756	0	T,C	0	0	93,89,0,0	1	1	0	2	T,T	NA	NA	0.0	0	150,129,0,0	1	1	0	0.700177441661	0	2	T,T	NA	NA	0.0	0	NA	NA	63,45,47,38	1	1	0	317.010057026	1	2	T,C	T,T	0.125	0.011834457647	0	g.572756T>C	0	111,84,0,0	1	1	0	1.25543514996	0
chr2_ref_v2	574793	0	G,A	0	0	72,68,0,0	1	1	0	2	G,G	NA	NA	0.0	0	49,59,54,59	1	1	0	322.574363671	1	2	G,A	NA	NA	0.0452565915881	0	g.574793G>A	0	85,70,0,0	1	1	0	0.665078777508	0	2	G,G	NA	NA	0.0	0	NA	NA	75,66,1,0	1	1	0	0.433243809678	0
chr2_ref_v2	575662	0	C,T	1	0	113,86,0,0	1	1	0	2	C,C	NA	NA	0.0	0	175,134,0,0	1	1	0	0.399680777644	0	2	C,C	NA	NA	0.0	0	NA	NA	63,43,42,48	1	1	0	318.905547887	1	2	C,T	C,C	0.125	0.0876850044991	0	g.575662C>T	0	95,95,0,0	1	1	0	1.50447415479	0
chr2_ref_v2	575673	0	AT,A	1	1	103,95,0,0	1	1	0	2	AT,AT	NA	NA	0.000641363431712	0	164,142,0,0	1	1	0	0.526417132944	0	2	AT,AT	NA	NA	0.00164550530687	0	NA	NA	59,46,42,48	1	1	0	318.910955055	1	2	AT,A	AT,AT	0.125	0.0934537265276	0	g.575674delT	0	95,102,0,0	1	1	0	0.808218358748	0
chr2_ref_v2	575997	0	TAAA,T,TAA	1	1	17,17,4,1,17,9	1	1	0	2	TAAA,TAAA	TAAA,T	0.125	0.639526010216	0	21,33,32,27,5,3	1	1	0	26.8575362903	1	2	TAAA,T	NA	NA	2.05109366206	0	g.575998_576000delAAA	0	11,15,4,3,17,15	1	1	0	1.55251347917	0	2	TAAA,TAAA	TAAA,T	0.25	0.445417967209	0	NA	NA	1,5,36,32,19,17	1	1	0	37.1338663297	1
chr2_ref_v2	576376	0	G,T	1	0	89,73,1,0	1	1	0	2	G,G	NA	NA	0.00615386557438	0	107,124,0,0	1	1	0	2.46888289959	0	2	G,G	NA	NA	0.0	0	NA	NA	57,46,41,41	1	1	0	315.588453924	1	2	G,T	G,G	0.125	0.0233046873155	0	g.576376G>T	0	70,95,0,0	1	1	0	3.33325243316	0
chr2_ref_v2	577902	0	C,T	0	0	88,121,0,0	1	1	0	2	C,C	NA	NA	0.0	0	138,147,0,1	1	1	0	1.71821520398	0	2	C,C	NA	NA	0.0035026305512	0	NA	NA	53,71,47,65	1	1	0	326.591222406	1	2	C,T	NA	NA	0.10178269431	0	g.577902C>T	0	81,84,0,0	1	1	0	1.43592732738	0
chr2_ref_v2	578483	0	C,T	1	0	86,89,0,0	1	1	0	2	C,C	NA	NA	0.0	0	155,124,0,0	1	1	0	1.77301613714	0	2	C,C	NA	NA	0.0	0	NA	NA	103,95,0,0	1	1	0	0.648185504494	0	2	C,C	NA	NA	0.0	0	NA	NA	56,39,46,41	1	1	0	317.616158176	1
chr2_ref_v2	580025	0	T,C	1	0	142,109,0,0	1	1	0	2	T,T	NA	NA	0.0	0	181,190,0,0	1	1	0	2.92293521174	0	2	T,T	NA	NA	0.0	0	NA	NA	71,53,74,50	1	1	0	334.768310254	1	2	T,C	NA	NA	0.0	0	g.580025T>C	0	91,101,0,0	1	1	0	2.32618351924	0
chr2_ref_v2	580705	0	T,C	1	0	112,131,1,0	1	1	0	2	T,T	NA	NA	0.00410678195265	0	157,179,0,0	1	1	0	0.485112173215	0	2	T,T	NA	NA	0.0	0	NA	NA	37,64,56,69	1	1	0	335.104976409	1	2	T,C	C,C	0.125	0.0381212078199	0	g.580705T>C	0	95,104,0,0	1	1	0	0.521360544924	0
chr2_ref_v2	581000	0	T,A	0	0	88,111,0,0	1	1	0	2	T,T	NA	NA	0.0	0	98,125,1,0	1	1	0	0.374814912239	0	2	T,T	NA	NA	0.00447428039492	0	NA	NA	37,54,32,41	1	1	0	315.160309183	1	2	T,A	T,T	0.125	0.0309143629124	0	g.581000T>A	0	79,68,0,0	1	1	0	2.00795345809	0
chr2_ref_v2	581525	0	AT,A	1	1	69,50,9,8	1	1	0	2	AT,AT	NA	NA	0.708309128069	0	83,95,9,7	1	1	0	3.51820805233	0	2	AT,AT	NA	NA	2.01305050305	0	NA	NA	33,29,37,45	1	1	0	26.3741932625	1	2	AT,A	AT,AT	0.25	0.0227178300223	0	g.581526delT	0	22,30,37,40	1	1	0	26.1682272955	1
chr2_ref_v2	582639	0	C,T	1	0	82,107,0,0	1	1	0	2	C,C	NA	NA	0.0	0	121,125,0,0	1	1	0	1.44745628867	0	2	C,C	NA	NA	0.0	0	NA	NA	42,49,65,51	1	1	0	328.566866604	1	2	C,T	T,T	0.125	0.00858374369139	0	g.582639C>T	0	98,93,0,0	1	1	0	1.85264720737	0
chr2_ref_v2	582901	0	C,T	0	0	102,130,0,0	1	1	0	2	C,C	NA	NA	0.0	0	82,73,74,101	1	1	0	357.739971023	1	2	C,T	NA	NA	0.121360857004	0	g.582901C>T	0	111,121,0,0	1	1	0	0.898550434001	0	2	C,C	NA	NA	0.0	0	NA	NA	92,107,0,0	1	1	0	0.562877214869	0
chr2_ref_v2	583377	0	T,C	1	0	77,117,0,0	1	1	0	2	T,T	NA	NA	0.0	0	116,183,0,0	1	1	0	0.441222172961	0	2	T,T	NA	NA	0.0	0	NA	NA	53,48,48,54	1	1	0	322.660739801	1	2	T,C	NA	NA	0.00985229644301	0	g.583377T>C	0	95,117,0,0	1	1	0	1.15741781118	0
chr2_ref_v2	583452	0	AT,A	1	1	80,70,2,3	1	1	0	2	AT,AT	NA	NA	1.25424082461	0	129,118,7,4	1	1	0	1.29377888681	0	2	AT,AT	NA	NA	1.89074133064	0	NA	NA	42,54,47,44	1	1	0	312.71087676	1	2	AT,A	AT,AT	0.25	0.0279218245727	0	g.583453delT	0	99,70,3,4	1	1	0	0.908664887734	0
chr2_ref_v2	583895	0	C,T	0	0	108,119,0,0	1	1	0	2	C,C	NA	NA	0.0	0	146,161,2,0	1	1	0	0.434856154367	0	2	C,C	NA	NA	0.411958637419	0	NA	NA	110,104,0,0	1	1	0	0.847744229064	0	2	C,C	NA	NA	0.0	0	NA	NA	43,53,47,45	1	1	0	320.857229773	1
chr2_ref_v2	586298	0	TA,T	1	1	48,40,4,12	1	1	0	2	TA,TA	NA	NA	0.0901989965333	0	0,0,70,78	1	1	0	314.697006827	1	2	T,T	NA	NA	1.07680737023	0	g.586299delA,g.586299delA	0,1	17,24,30,38	1	1	0	21.9381656973	1	2	TA,T	NA	NA	0.0364649629055	0	g.586299delA	0	20,21,19,29	1	1	0	12.8012993521	1
chr2_ref_v2	586426	0	GA,G	1	1	63,85,2,3	1	1	0	2	GA,GA	NA	NA	0.517441770802	0	118,126,4,4	1	1	0	1.40061063075	0	2	GA,GA	NA	NA	1.55487981707	0	NA	NA	0,1,80,84	1	1	0	338.171027614	1	2	G,G	NA	NA	0.695102525243	0	g.586427delA,g.586427delA	0,1	65,82,3,0	1	1	0	0.604872459369	0
chr2_ref_v2	589035	0	T,A	1	0	91,133,1,0	1	1	0	2	T,T	NA	NA	0.00445435034938	0	97,157,0,0	1	1	0	0.705206433105	0	2	T,T	NA	NA	0.0	0	NA	NA	50,44,35,37	1	1	0	315.172226506	1	2	T,A	T,T	0.125	0.015314234973	0	g.589035T>A	0	84,118,0,0	1	1	0	0.464428038395	0
chr2_ref_v2	589511	0	AT,A	1	1	66,64,3,2	1	1	0	2	AT,AT	NA	NA	1.11113998097	0	92,74,7,5	1	1	0	1.3392320143	0	2	AT,AT	NA	NA	1.40632940538	0	NA	NA	54,43,48,42	1	1	0	52.4800571192	1	2	AT,A	AT,AT	0.25	0.00650920135054	0	g.589512delT	0	55,79,5,5	1	1	0	1.42273702642	0
chr2_ref_v2	589946	0	C,T	0	0	91,105,0,0	1	1	0	2	C,C	NA	NA	0.0	0	136,159,0,0	1	1	0	0.403509337147	0	2	C,C	NA	NA	0.0	0	NA	NA	97,120,0,0	1	1	0	0.503688428519	0	2	C,C	NA	NA	0.0	0	NA	NA	42,41,45,39	1	1	0	318.078978714	1
chr2_ref_v2	591540	0	G,A	1	0	88,102,0,0	1	1	0	2	G,G	NA	NA	0.0	0	159,132,0,0	1	1	0	2.66308659785	0	2	G,G	NA	NA	0.0	0	NA	NA	106,106,0,0	1	1	0	0.814887198002	0	2	G,G	NA	NA	0.0	0	NA	NA	49,50,47,36	1	1	0	317.214334291	1
chr2_ref_v2	594707	0	T,C	0	0	103,116,0,0	1	1	0	2	T,T	NA	NA	0.0	0	158,208,0,0	1	1	0	1.13149845297	0	2	T,T	NA	NA	0.0	0	NA	NA	66,71,60,63	1	1	0	329.711995288	1	2	T,C	NA	NA	0.107796570456	0	g.594707T>C	0	114,93,0,0	1	1	0	1.9999175769	0
chr2_ref_v2	597192	0	C,T	1	0	47,26,49,41	1	1	0	2	C,T	T,T	0.125	0.041964199099	0	70,67,76,72	1	1	0	3.25282924554	0	2	C,T	NA	NA	0.077231347936	0	NA	NA	54,46,54,57	1	1	0	1.82239927339	0	2	C,T	NA	NA	0.104360015324	0	NA	NA	48,34,55,30	1	1	0	1.1768857667	0
chr2_ref_v2	597686	0	C,T	0	0	82,107,0,0	1	1	0	2	C,C	NA	NA	0.0	0	154,157,1,0	1	1	0	1.73774927751	0	2	C,C	NA	NA	0.00321027563025	0	NA	NA	54,60,51,53	1	1	0	322.317610785	1	2	C,T	NA	NA	0.0918075492531	0	g.597686C>T	0	86,134,0,0	1	1	0	0.968718855332	0
chr2_ref_v2	597847	0	C,T	0	0	144,97,0,0	1	1	0	2	C,C	NA	NA	0.0	0	185,147,0,0	1	1	0	1.14127867471	0	2	C,C	NA	NA	0.0	0	NA	NA	60,49,51,50	1	1	0	323.827731126	1	2	C,T	NA	NA	0.0762273653879	0	g.597847C>T	0	123,97,0,0	1	1	0	0.876940221212	0
chr2_ref_v2	598435	0	C,T	1	0	99,133,0,0	1	1	0	2	C,C	NA	NA	0.0	0	140,156,0,0	1	1	0	1.23925354969	0	2	C,C	NA	NA	0.0	0	NA	NA	57,55,58,61	1	1	0	330.359756346	1	2	C,T	NA	NA	0.0606246218164	0	g.598435C>T	0	91,108,0,0	1	1	0	0.685349122025	0
chr2_ref_v2	598775	0	C,T	0	0	112,97,0,0	1	1	0	2	C,C	NA	NA	0.0	0	82,73,82,64	1	1	0	338.814795101	1	2	C,T	NA	NA	0.0598184952109	0	g.598775C>T	0	110,108,0,0	1	1	0	0.719413204905	0	2	C,C	NA	NA	0.0	0	NA	NA	92,101,0,0	1	1	0	1.27697846887	0
chr2_ref_v2	598911	0	G,A	0	0	68,151,1,0	1	1	0	2	G,G	NA	NA	0.00455581653586	0	122,220,0,0	1	1	0	1.52259066085	0	2	G,G	NA	NA	0.0	0	NA	NA	39,81,44,66	1	1	0	327.168485883	1	2	G,A	NA	NA	0.0870113769896	0	g.598911G>A	0	96,151,0,0	1	1	0	2.40505449116	0
chr2_ref_v2	599390	0	C,T	0	0	84,78,0,0	1	1	0	2	C,C	NA	NA	0.0	0	67,73,57,75	1	1	0	329.763486245	1	2	C,T	NA	NA	0.0588405000229	0	g.599390C>T	0	101,111,0,0	1	1	0	0.920626587807	0	2	C,C	NA	NA	0.0	0	NA	NA	87,92,1,0	1	1	0	0.646028162778	0
chr2_ref_v2	600552	0	A,G	1	0	100,89,0,0	1	1	0	2	A,A	NA	NA	0.0	0	148,158,1,0	1	1	0	1.17057680202	0	2	A,A	NA	NA	0.00326264563482	0	NA	NA	67,60,53,47	1	1	0	320.571061942	1	2	A,G	A,A	0.125	0.0122975278104	0	g.600552A>G	0	108,89,0,0	1	1	0	0.513343237575	0
chr2_ref_v2	601006	0	G,A	0	0	88,106,1,0	1	1	0	2	G,G	NA	NA	0.00514139950042	0	123,159,0,0	1	1	0	0.618063076033	0	2	G,G	NA	NA	0.0	0	NA	NA	78,89,0,0	1	1	0	0.482335321767	0	2	G,G	NA	NA	0.0	0	NA	NA	53,48,56,51	1	1	0	324.39179529	1
chr2_ref_v2	601068	0	C,T	0	0	94,89,0,0	1	1	0	2	C,C	NA	NA	0.0	0	127,123,0,0	1	1	0	0.41031961939	0	2	C,C	NA	NA	0.0	0	NA	NA	92,86,0,0	1	1	0	0.393374508902	0	2	C,C	NA	NA	0.0	0	NA	NA	52,41,56,42	1	1	0	321.760082441	1
chr2_ref_v2	602255	0	T,C	0	0	87,93,0,0	1	1	0	2	T,T	NA	NA	0.0	0	143,153,0,1	1	1	0	0.374571825003	0	2	T,T	NA	NA	0.00337268447864	0	NA	NA	92,113,0,0	1	1	0	0.757307200039	0	2	T,T	NA	NA	0.0	0	NA	NA	44,46,48,42	1	1	0	318.881402914	1
chr2_ref_v2	603132	0	G,A	0	0	100,127,0,0	1	1	0	2	G,G	NA	NA	0.0	0	74,84,67,79	1	1	0	339.595494232	1	2	G,A	NA	NA	0.0789884113186	0	g.603132G>A	0	98,112,0,0	1	1	0	0.62455285778	0	2	G,G	NA	NA	0.0	0	NA	NA	83,93,0,0	1	1	0	0.658974925492	0
chr2_ref_v2	603543	0	T,C	1	0	86,71,0,0	1	1	0	2	T,T	NA	NA	0.0	0	114,113,0,0	1	1	0	1.03722891404	0	2	T,T	NA	NA	0.0	0	NA	NA	55,48,49,59	1	1	0	322.659557928	1	2	T,C	NA	NA	0.0474022388946	0	g.603543T>C	0	100,92,0,0	1	1	0	0.614910088147	0
chr2_ref_v2	603568	0	CTT,C,CT	1	1	60,62,0,0,4,5	1	1	0	2	CTT,CTT	NA	NA	0.263536123131	0	1,0,1,3,92,74	1	1	0	325.683545131	1	2	CT,CT	NA	NA	1.668704818	0	g.603569delT,g.603569delT	0,1	32,43,42,39,1,5	1	1	0	314.992129304	1	2	CTT,C	NA	NA	0.541844713162	0	g.603569_603570delTT	0	0,0,2,2,84,64	1	1	0	322.5738279	1
chr2_ref_v2	604375	0	C,A	0	0	102,92,1,0	1	1	0	2	C,C	NA	NA	0.00514139950042	0	158,144,0,0	1	1	0	0.477947578417	0	2	C,C	NA	NA	0.0	0	NA	NA	105,112,0,0	1	1	0	0.993720775485	0	2	C,C	NA	NA	0.0	0	NA	NA	48,54,52,67	1	1	0	329.472537301	1
chr2_ref_v2	604880	0	CT,C	1	1	44,43,3,6	1	1	0	2	CT,CT	NA	NA	0.654134445613	0	33,50,43,36	1	1	0	29.9540583091	1	2	CT,CT	CT,C	0.5	0.0214755360473	0	NA	NA	23,20,41,31	1	1	0	35.5404882441	1	2	CT,C	NA	NA	0.0459953277562	0	g.604881delT	0	32,28,44,34	1	1	0	34.7355595234	1
chr2_ref_v2	605991	0	G,A	0	0	66,52,0,0	1	1	0	2	G,G	NA	NA	0.0	0	119,80,0,0	1	1	0	0.825759511307	0	2	G,G	NA	NA	0.0	0	NA	NA	83,76,0,0	1	1	0	0.723662328971	0	2	G,G	NA	NA	0.0	0	NA	NA	47,26,39,30	1	1	0	58.1350588977	1
chr2_ref_v2	609273	0	G,A	1	0	109,127,0,0	1	1	0	2	G,G	NA	NA	0.0	0	178,159,0,0	1	1	0	2.13420484276	0	2	G,G	NA	NA	0.0	0	NA	NA	60,70,55,47	1	1	0	323.164248151	1	2	G,A	G,G	0.125	0.00875279110959	0	g.609273G>A	0	110,116,0,0	1	1	0	0.618606776131	0
chr2_ref_v2	609637	0	T,C	1	0	74,104,0,0	1	1	0	2	T,T	NA	NA	0.0	0	97,81,27,27	1	1	0	38.2987029192	1	2	T,T	T,C	0.5	0.0941872150597	1	NA	NA	96,84,1,0	1	1	0	3.06326895791	0	2	T,T	NA	NA	0.00554018037562	0	NA	NA	81,110,1,0	1	1	0	0.395937922342	0
chr2_ref_v2	609685	0	G,A	0	0	99,99,0,0	1	1	0	2	G,G	NA	NA	0.0	0	121,127,0,0	1	1	0	0.459424225944	0	2	G,G	NA	NA	0.0	0	NA	NA	60,48,48,49	1	1	0	320.773121838	1	2	G,A	NA	NA	0.107420248621	0	g.609685G>A	0	89,93,0,0	1	1	0	0.429840304235	0
chr2_ref_v2	610799	0	T,C	0	0	102,98,0,0	1	1	0	2	T,T	NA	NA	0.0	0	78,53,72,60	1	1	0	332.949630134	1	2	T,C	NA	NA	0.00760459938522	0	g.610799T>C	0	99,78,0,0	1	1	0	0.988195188153	0	2	T,T	NA	NA	0.0	0	NA	NA	71,106,0,0	1	1	0	2.80480926797	0
chr2_ref_v2	612796	0	G,A	0	0	148,144,0,0	1	1	0	2	G,G	NA	NA	0.0	0	133,191,0,1	1	1	0	3.57478909491	0	2	G,G	NA	NA	0.00308166653741	0	NA	NA	58,91,57,89	1	1	0	348.214104793	1	2	G,A	NA	NA	0.0203396842371	0	g.612796G>A	0	96,110,0,0	1	1	0	0.888068481862	0
chr2_ref_v2	613314	0	C,T	1	0	151,143,0,0	1	1	0	2	C,C	NA	NA	0.0	0	203,166,0,0	1	1	0	1.07257411305	0	2	C,C	NA	NA	0.0	0	NA	NA	139,126,0,0	1	1	0	0.452472897611	0	2	C,C	NA	NA	0.0	0	NA	NA	65,65,51,48	1	1	0	323.973051533	1
chr2_ref_v2	614027	0	A,G	0	0	114,122,0,0	1	1	0	2	A,A	NA	NA	0.0	0	168,174,0,1	1	1	0	0.420375140606	0	2	A,A	NA	NA	0.00291971010333	0	NA	NA	140,130,1,0	1	1	0	0.847263599349	0	2	A,A	NA	NA	0.00369686188133	0	NA	NA	45,47,50,40	1	1	0	321.026119726	1
chr2_ref_v2	614090	0	A,G	0	0	131,124,0,0	1	1	0	2	A,A	NA	NA	0.0	0	151,180,0,0	1	1	0	1.73409023839	0	2	A,A	NA	NA	0.0	0	NA	NA	103,131,0,0	1	1	0	1.92943742619	0	2	A,A	NA	NA	0.0	0	NA	NA	43,52,30,50	1	1	0	319.314776552	1
chr2_ref_v2	614201	0	C,T	0	0	85,99,0,0	1	1	0	2	C,C	NA	NA	0.0	0	123,133,1,0	1	1	0	0.517200466048	0	2	C,C	NA	NA	0.00389864041566	0	NA	NA	52,52,41,51	1	1	0	319.183018158	1	2	C,T	NA	NA	0.122602322092	0	g.614201C>T	0	90,92,0,0	1	1	0	0.688090129502	0
chr2_ref_v2	614677	0	G,A	0	0	92,84,0,0	1	1	0	2	G,G	NA	NA	0.0	0	132,111,0,0	1	1	0	0.562541081576	0	2	G,G	NA	NA	0.0	0	NA	NA	79,85,1,1	1	1	0	0.720233172439	0	2	G,G	NA	NA	0.0121213605323	0	NA	NA	77,79,10,6	1	1	0	8.34945255606	0
chr2_ref_v2	616142	0	C,T	0	0	101,95,1,0	1	1	0	2	C,C	NA	NA	0.00508906950747	0	129,138,0,0	1	1	0	0.877143944016	0	2	C,C	NA	NA	0.0	0	NA	NA	46,50,51,47	1	1	0	321.67808631	1	2	C,T	NA	NA	0.0206192872027	0	g.616142C>T	0	102,85,0,0	1	1	0	0.708128011252	0
chr2_ref_v2	617174	0	C,A	0	0	120,82,0,1	1	1	0	2	C,C	NA	NA	0.00493828164058	0	83,57,70,40	1	1	0	326.402112984	1	2	C,A	C,C	0.125	0.010152371464	0	g.617174C>A	0	110,102,0,0	1	1	0	1.92478803611	0	2	C,C	NA	NA	0.0	0	NA	NA	102,74,0,0	1	1	0	0.495415098408	0
chr2_ref_v2	619151	0	T,A	1	0	100,118,0,0	1	1	0	2	T,T	NA	NA	0.0	0	127,145,0,0	1	1	0	0.430326065823	0	2	T,T	NA	NA	0.0	0	NA	NA	35,51,52,44	1	1	0	322.585451689	1	2	T,A	NA	NA	0.110000895214	0	g.619151T>A	0	93,77,0,0	1	1	0	1.99873531758	0
chr2_ref_v2	620836	0	TA,T	1	0	130,111,0,0	1	1	0	2	TA,TA	NA	NA	0.0	0	101,78,70,78	1	1	0	340.020825374	1	2	TA,T	TA,TA	0.125	0.0611408962043	0	g.620837delA	0	114,117,0,0	1	1	0	1.06242918191	0	2	TA,TA	NA	NA	0.0	0	NA	NA	107,93,0,0	1	1	0	0.399415479598	0
chr2_ref_v2	620964	0	A,G	0	0	108,108,0,0	1	1	0	2	A,A	NA	NA	0.0	0	172,156,1,0	1	1	0	0.668078625038	0	2	A,A	NA	NA	0.00304414238123	0	NA	NA	45,43,44,44	1	1	0	319.577006572	1	2	A,G	NA	NA	0.0	0	g.620964A>G	0	103,87,0,0	1	1	0	0.874847020671	0
chr2_ref_v2	621887	0	T,C	1	0	104,106,0,0	1	1	0	2	T,T	NA	NA	0.0	0	112,123,0,0	1	1	0	0.531464450796	0	2	T,T	NA	NA	0.0	0	NA	NA	97,78,0,0	1	1	0	1.20019913808	0	2	T,T	NA	NA	0.0	0	NA	NA	42,47,37,48	1	1	0	318.829960097	1
chr2_ref_v2	622815	0	TA,T	1	1	89,73,0,0	1	1	0	2	TA,TA	NA	NA	0.588594140263	0	84,82,70,69	1	1	0	329.9776243	1	2	TA,T	TA,TA	0.125	0.0517171759197	0	g.622816delA	0	101,92,2,0	1	1	0	0.576116388797	0	2	TA,TA	NA	NA	1.2678336703	0	NA	NA	86,74,2,2	1	1	0	0.899803461536	0
chr2_ref_v2	623935	0	GA,G	1	1	95,115,0,0	1	1	0	2	GA,GA	NA	NA	0.000229718786598	0	150,178,0,0	1	1	0	0.414294296783	0	2	GA,GA	NA	NA	0.000444353333471	0	NA	NA	38,77,37,69	1	1	0	327.163683654	1	2	GA,G	NA	NA	0.082366247463	0	g.623936delA	0	85,107,0,0	1	1	0	0.423352553892	0
chr2_ref_v2	624473	0	T,C	1	0	116,139,0,0	1	1	0	2	T,T	NA	NA	0.0	0	159,139,0,0	1	1	0	2.52183740728	0	2	T,T	NA	NA	0.0	0	NA	NA	115,125,0,0	1	1	0	0.622611813284	0	2	T,T	NA	NA	0.0	0	NA	NA	50,42,54,41	1	1	0	323.657920578	1
chr2_ref_v2	625071	0	G,T	1	0	87,83,0,0	1	1	0	2	G,G	NA	NA	0.0	0	131,125,1,0	1	1	0	0.371623298136	0	2	G,G	NA	NA	0.00389864041566	0	NA	NA	92,92,0,0	1	1	0	0.436214630565	0	2	G,G	NA	NA	0.0	0	NA	NA	54,38,44,47	1	1	0	318.581408885	1
chr2_ref_v2	625473	0	GT,G	1	1	75,72,0,0	1	1	0	2	GT,GT	NA	NA	0.000229718786598	0	136,129,0,0	1	1	0	0.400746540605	0	2	GT,GT	NA	NA	0.000444353333471	0	NA	NA	50,48,53,35	1	1	0	317.441309251	1	2	GT,G	NA	NA	0.108503877404	0	g.625474delT	0	113,78,0,0	1	1	0	1.90195573642	0
chr2_ref_v2	625872	0	A,G	1	0	90,119,0,0	1	1	0	2	A,A	NA	NA	0.0	0	135,145,0,0	1	1	0	1.35842460897	0	2	A,A	NA	NA	0.0	0	NA	NA	43,45,43,63	1	1	0	326.801174883	1	2	A,G	G,G	0.125	0.065212148647	0	g.625872A>G	0	100,85,0,0	1	1	0	2.95537564479	0
chr2_ref_v2	626115	0	C,T	0	0	91,90,0,0	1	1	0	2	C,C	NA	NA	0.0	0	147,136,0,0	1	1	0	0.529592154869	0	2	C,C	NA	NA	0.0	0	NA	NA	54,27,64,59	1	1	0	330.993240491	1	2	C,T	T,T	0.25	0.093090423066	0	g.626115C>T	0	95,87,0,0	1	1	0	0.504383613934	0
chr2_ref_v2	626698	0	A,G	1	0	99,128,0,0	1	1	0	2	A,A	NA	NA	0.0	0	154,180,0,1	1	1	0	0.694131037574	0	2	A,A	NA	NA	0.00298953884837	0	NA	NA	42,54,48,63	1	1	0	328.565544191	1	2	A,G	G,G	0.125	0.106132418436	0	g.626698A>G	0	91,102,0,0	1	1	0	0.758740188833	0
chr2_ref_v2	626982	0	C,T	1	0	58,42,60,42	1	1	0	2	C,T	NA	NA	0.0198026272962	0	146,134,0,0	1	1	0	308.927385573	1	2	C,C	NA	NA	0.0	0	g.626981_626983T>C	1	109,115,0,0	1	1	0	308.678397814	1	2	C,C	NA	NA	0.0	0	g.626981_626983T>C	1	90,84,0,0	1	1	0	308.181586227	1
chr2_ref_v2	627246	0	C,T	0	0	72,108,0,0	1	1	0	2	C,C	NA	NA	0.0	0	118,136,0,0	1	1	0	1.71365892064	0	2	C,C	NA	NA	0.0	0	NA	NA	95,99,0,1	1	1	0	2.15741947116	0	2	C,C	NA	NA	0.00514139950042	0	NA	NA	43,49,51,43	1	1	0	320.037872844	1
chr2_ref_v2	627725	0	G,T	0	0	90,102,0,0	1	1	0	2	G,G	NA	NA	0.0	0	154,163,1,0	1	1	0	0.527366656298	0	2	G,G	NA	NA	0.0031496089029	0	NA	NA	58,41,50,40	1	1	0	319.140703297	1	2	G,T	NA	NA	0.0953101798043	0	g.627725G>T	0	91,91,0,0	1	1	0	0.667196289453	0
chr2_ref_v2	628283	0	TA,T	1	1	23,37,33,44	1	1	0	2	TA,T	T,T	0.125	0.0687185988477	0	34,58,60,65	1	1	0	0.905596789804	0	2	TA,T	NA	NA	0.0805042160996	0	NA	NA	26,41,39,35	1	1	0	0.742695679379	0	2	TA,T	NA	NA	0.0740521264988	0	NA	NA	28,43,32,42	1	1	0	0.852072433811	0
chr2_ref_v2	628323	0	T,C	1	0	93,96,0,0	1	1	0	2	T,T	NA	NA	0.0	0	119,142,0,1	1	1	0	0.839217331936	0	2	T,T	NA	NA	0.0038240964384	0	NA	NA	91,86,1,3	1	1	0	1.24488329361	0	2	T,T	NA	NA	0.715494479252	0	NA	NA	41,46,30,59	1	1	0	321.613019285	1
chr2_ref_v2	628525	0	GT,G,GTT,GTTT	1	1	7,32,1,8,0,4,0,0	1	1	0	2	GT,GT	GT,GTT	0.125	0.321058265364	0	7,52,1,8,1,4,0,0	1	1	0	1.26345710554	0	2	GT,GT	GT,GTT	0.125	1.52701093334	0	NA	NA	6,19,4,31,0,1,0,0	1	1	0	10.455273798	1	2	GT,G	GT,GT	0.25	0.0351622137415	0	g.628526delT	0	11,20,0,2,1,13,7,11	1	1	0	9.03164892256	0
chr2_ref_v2	628865	0	C,CAT,CATAT,CATATAT	1	1	0,0,5,5,30,25,1,0	1	1	0	2	CATAT,CATAT	CAT,CATAT	0.125	0.0603338416813	0	4,0,8,11,55,48,2,3	1	1	0	0.863376824566	0	2	CATAT,CATAT	C,CATAT	0.125	1.00955615539	0	NA	NA	0,1,5,1,36,25,13,26	1	1	0	24.8533999492	1	2	CATAT,CATATAT	CATAT,CATAT	0.125	0.102390825959	0	g.628865_628867ATAT>ATATAT	0	48,32,4,2,31,39,1,2	1	1	0	54.1371570976	1
chr2_ref_v2	629027	0	G,T	0	0	105,38,0,0	1	1	0	2	G,G	NA	NA	0.0	0	151,83,0,0	1	1	0	2.8563924952	0	2	G,G	NA	NA	0.0	0	NA	NA	141,62,1,0	1	1	0	0.916151308833	0	2	G,G	NA	NA	0.00491401480243	0	NA	NA	47,49,52,34	1	1	0	316.87012182	1
chr2_ref_v2	633252	0	C,T	0	0	105,125,0,0	1	1	0	2	C,C	NA	NA	0.0	0	131,165,0,0	1	1	0	0.497309524515	0	2	C,C	NA	NA	0.0	0	NA	NA	57,65,51,67	1	1	0	330.008131762	1	2	C,T	NA	NA	0.0333364202676	0	g.633252C>T	0	88,85,0,0	1	1	0	1.04093727206	0
chr2_ref_v2	634293	0	G,T	0	0	108,99,0,0	1	1	0	2	G,G	NA	NA	0.0	0	148,144,0,0	1	1	0	0.508803027132	0	2	G,G	NA	NA	0.0	0	NA	NA	116,95,1,0	1	1	0	0.621738535961	0	2	G,G	NA	NA	0.00472814119595	0	NA	NA	55,34,49,37	1	1	0	319.098374905	1
chr2_ref_v2	634357	0	A,T	0	0	104,100,0,0	1	1	0	2	A,A	NA	NA	0.0	0	77,76,63,77	1	1	0	335.420958681	1	2	A,T	NA	NA	0.0887954987831	0	g.634357A>T	0	116,104,0,0	1	1	0	0.507620126227	0	2	A,A	NA	NA	0.0	0	NA	NA	88,99,0,0	1	1	0	0.811946284089	0
chr2_ref_v2	635116	0	G,T	0	0	104,97,0,0	1	1	0	2	G,G	NA	NA	0.0	0	101,160,1,0	1	1	0	4.90013782381	0	2	G,G	NA	NA	0.0038240964384	0	NA	NA	90,99,0,0	1	1	0	0.854609183783	0	2	G,G	NA	NA	0.0	0	NA	NA	34,60,43,47	1	1	0	319.436612196	1
chr2_ref_v2	635487	0	G,A	0	0	81,85,0,0	1	1	0	2	G,G	NA	NA	0.0	0	111,128,0,0	1	1	0	0.606280748907	0	2	G,G	NA	NA	0.0	0	NA	NA	78,86,0,0	1	1	0	0.432969063987	0	2	G,G	NA	NA	0.0	0	NA	NA	27,45,40,61	1	1	0	323.862185456	1
chr2_ref_v2	636491	0	G,A	0	0	100,110,0,0	1	1	0	2	G,G	NA	NA	0.0	0	152,116,0,0	1	1	0	2.88515572237	0	2	G,G	NA	NA	0.0	0	NA	NA	96,109,0,0	1	1	0	0.415486276533	0	2	G,G	NA	NA	0.0	0	NA	NA	40,50,55,51	1	1	0	325.421799621	1
chr2_ref_v2	636696	0	C,T	0	0	129,100,0,0	1	1	0	2	C,C	NA	NA	0.0	0	211,139,0,0	1	1	0	1.1424986744	0	2	C,C	NA	NA	0.0	0	NA	NA	71,46,59,55	1	1	0	327.847585688	1	2	C,T	NA	NA	0.0259754864033	0	g.636696C>T	0	128,113,0,0	1	1	0	0.772742522543	0
chr2_ref_v2	637314	0	C,T	0	0	98,96,0,0	1	1	0	2	C,C	NA	NA	0.0	0	114,97,0,0	1	1	0	0.778286620301	0	2	C,C	NA	NA	0.0	0	NA	NA	120,79,0,0	1	1	0	2.59399533711	0	2	C,C	NA	NA	0.0	0	NA	NA	54,42,51,44	1	1	0	320.699477471	1
chr2_ref_v2	638059	0	G,T	0	0	120,135,2,0	1	1	0	2	G,G	NA	NA	0.413277647845	0	155,171,0,0	1	1	0	0.586565139676	0	2	G,G	NA	NA	0.0	0	NA	NA	55,65,60,66	1	1	0	330.319687489	1	2	G,T	NA	NA	0.0487901641694	0	g.638059G>T	0	88,102,0,0	1	1	0	0.49332630023	0
chr2_ref_v2	638544	0	G,T	1	0	65,68,60,55	1	1	0	2	G,T	G,G	0.125	0.105897428422	0	126,173,1,0	1	1	0	308.983919282	1	2	G,G	NA	NA	0.00333890126551	0	g.638543_638545T>G	1	113,114,0,0	1	1	0	308.204411306	1	2	G,G	NA	NA	0.0	0	g.638543_638545T>G	1	91,92,0,0	1	1	0	308.02248223	1
chr2_ref_v2	638625	0	T,C	0	0	114,117,0,0	1	1	0	2	T,T	NA	NA	0.0	0	74,63,57,66	1	1	0	330.661819407	1	2	T,C	NA	NA	0.107796570456	0	g.638625T>C	0	107,99,0,0	1	1	0	0.613643384842	0	2	T,T	NA	NA	0.0	0	NA	NA	64,78,0,2	1	1	0	1.04950032626	0
chr2_ref_v2	640706	0	G,A	0	0	89,110,0,0	1	1	0	2	G,G	NA	NA	0.0	0	67,59,61,63	1	1	0	329.474759686	1	2	G,A	NA	NA	0.0160003413464	0	g.640706G>A	0	97,137,0,0	1	1	0	0.770222144164	0	2	G,G	NA	NA	0.0	0	NA	NA	75,93,0,0	1	1	0	0.38903574077	0
chr2_ref_v2	640779	0	A,G	0	0	81,116,0,1	1	1	0	2	A,A	NA	NA	0.00506330195655	0	119,142,0,0	1	1	0	1.18618126956	0	2	A,A	NA	NA	0.0	0	NA	NA	35,45,45,45	1	1	0	319.946252934	1	2	A,G	NA	NA	0.117783035656	0	g.640779A>G	0	97,82,0,0	1	1	0	3.83614939464	0
chr2_ref_v2	641029	0	C,T	1	0	84,105,0,0	1	1	0	2	C,C	NA	NA	0.0	0	133,132,0,0	1	1	0	1.49396416782	0	2	C,C	NA	NA	0.0	0	NA	NA	111,96,0,0	1	1	0	2.41573182829	0	2	C,C	NA	NA	0.0	0	NA	NA	50,58,43,37	1	1	0	315.86581937	1
chr2_ref_v2	641414	0	G,T	0	0	89,110,0,0	1	1	0	2	G,G	NA	NA	0.0	0	53,88,43,67	1	1	0	325.187534196	1	2	G,T	G,G	0.125	0.00303490369515	0	g.641414G>T	0	87,97,1,0	1	1	0	0.566184331477	0	2	G,G	NA	NA	0.00542006746934	0	NA	NA	79,118,0,0	1	1	0	0.983596319653	0
chr2_ref_v2	641758	0	G,A	1	0	101,25,0,0	1	1	0	2	G,G	NA	NA	0.0	0	118,46,0,0	1	1	0	2.21733073962	0	2	G,G	NA	NA	0.0	0	NA	NA	43,21,49,15	1	1	0	315.193289961	1	2	G,A	NA	NA	0.0	0	g.641758G>A	0	87,42,0,1	1	1	0	3.41816457618	0
chr2_ref_v2	642330	0	GA,G	1	1	77,58,0,0	1	1	0	2	GA,GA	NA	NA	0.406272583469	0	83,51,65,52	1	1	0	322.453411471	1	2	GA,G	GA,GA	0.125	0.00986918584703	0	g.642331delA	0	83,80,0,0	1	1	0	1.19565837863	0	2	GA,GA	NA	NA	1.50435879031	0	NA	NA	90,79,0,0	1	1	0	0.754130226824	0
chr2_ref_v2	642960	0	CA,C	1	1	66,56,4,1	1	1	0	2	CA,CA	NA	NA	1.04762657524	0	82,74,3,4	1	1	0	1.39415473055	0	2	CA,CA	NA	NA	1.883194125	0	NA	NA	68,64,3,4	1	1	0	1.61342035594	0	2	CA,CA	NA	NA	1.47712149259	0	NA	NA	41,35,34,29	1	1	0	39.0908369318	1
chr2_ref_v2	643005	0	C,T	0	0	50,92,0,0	1	1	0	2	C,C	NA	NA	0.0	0	98,117,0,0	1	1	0	3.0734655996	0	2	C,C	NA	NA	0.0	0	NA	NA	69,94,0,0	1	1	0	1.49152759443	0	2	C,C	NA	NA	0.0	0	NA	NA	32,40,48,49	1	1	0	319.876219106	1
chr2_ref_v2	644783	0	G,A	1	0	104,98,0,0	1	1	0	2	G,G	NA	NA	0.0	0	172,156,0,0	1	1	0	0.452408429943	0	2	G,G	NA	NA	0.0	0	NA	NA	68,67,50,66	1	1	0	326.850010258	1	2	G,A	G,G	0.125	0.0996298409488	0	g.644783G>A	0	104,108,0,0	1	1	0	0.594853789679	0
chr2_ref_v2	645958	0	GA,G,GAA	1	1	52,98,0,3,0,0	1	1	0	2	GA,GA	NA	NA	0.198864533376	0	39,78,33,60,1,0	1	1	0	62.6333132215	1	2	GA,G	GA,GA	0.125	0.386490145597	0	g.645959delA	0	47,93,0,2,0,0	1	1	0	0.452611587456	0	2	GA,GA	NA	NA	1.49919968688	0	NA	NA	42,44,0,0,26,36	1	1	0	312.130734401	1
chr2_ref_v2	646078	0	CATAT,C,CAT	1	1	23,26,0,0,4,3	1	1	0	2	CATAT,CATAT	NA	NA	0.473002919742	0	42,44,3,5,6,5	1	1	0	1.50919138296	0	2	CATAT,CATAT	CATAT,C	0.125	1.15978361788	0	NA	NA	11,11,9,14,2,8	1	1	0	14.7579440892	1	2	CATAT,C	CATAT,CAT	0.125	0.0751122247908	0	g.646079_646082delATAT	0	20,29,6,7,16,22	1	1	0	8.98842349248	0
chr2_ref_v2	647557	0	A,AT	1	1	97,50,3,0	1	1	0	2	A,A	NA	NA	0.455480913231	0	95,91,4,2	1	1	0	4.59078516445	0	2	A,A	NA	NA	0.206729481516	0	NA	NA	84,57,5,1	1	1	0	1.04576854206	0	2	A,A	NA	NA	0.0151191500172	0	NA	NA	51,31,36,22	1	1	0	38.8481258314	1
chr2_ref_v2	648181	0	T,C	0	0	101,98,0,0	1	1	0	2	T,T	NA	NA	0.0	0	141,141,0,0	1	1	0	0.426414822588	0	2	T,T	NA	NA	0.0	0	NA	NA	112,93,0,0	1	1	0	0.839671330023	0	2	T,T	NA	NA	0.0	0	NA	NA	38,42,49,44	1	1	0	321.015214287	1
chr2_ref_v2	649304	0	TCAG,T	1	1	57,39,2,1	1	1	0	2	TCAG,TCAG	NA	NA	0.384216442703	0	64,55,0,1	1	1	0	1.08675373722	0	2	TCAG,TCAG	NA	NA	0.951741381761	0	NA	NA	23,31,18,17	1	1	0	22.0623207668	1	2	TCAG,T	TCAG,TCAG	0.25	0.0173701057205	0	g.649305_649307delCAG	0	32,39,27,22	1	1	0	29.808534905	1
chr2_ref_v2	650625	0	C,G	0	0	69,93,0,0	1	1	0	2	C,C	NA	NA	0.0	0	64,62,51,56	1	1	0	321.309845817	1	2	C,G	C,C	0.125	0.0878613557913	0	g.650625C>G	0	87,91,0,0	1	1	0	1.30768098596	0	2	C,C	NA	NA	0.0	0	NA	NA	73,91,0,0	1	1	0	0.494667604786	0
chr2_ref_v2	651524	0	A,G	0	0	72,61,0,0	1	1	0	2	A,A	NA	NA	0.0	0	105,86,0,0	1	1	0	0.415265556921	0	2	A,A	NA	NA	0.0	0	NA	NA	41,36,27,29	1	1	0	46.236216555	1	2	A,G	A,A	0.125	0.0671393028376	0	g.651524A>G	0	79,59,0,0	1	1	0	0.59803847078	0
chr2_ref_v2	651904	0	G,A	0	0	107,107,0,0	1	1	0	2	G,G	NA	NA	0.0	0	143,152,0,0	1	1	0	0.51471424611	0	2	G,G	NA	NA	0.0	0	NA	NA	46,64,57,47	1	1	0	324.017728564	1	2	G,A	NA	NA	0.056089466651	0	g.651904G>A	0	69,69,0,0	1	1	0	0.385431306996	0
chr2_ref_v2	653006	0	CA,C,CAA	1	1	60,65,3,4,0,3	1	1	0	2	CA,CA	NA	NA	1.11079628179	0	41,57,46,55,3,0	1	1	0	50.0146507399	1	2	CA,C	CA,CA	0.25	0.226024788771	0	g.653007delA	0	53,57,1,5,7,11	1	1	0	5.72520672543	0	2	CA,CA	CA,CAA	0.25	1.50629236978	0	NA	NA	43,73,4,2,0,0	1	1	0	2.27618878654	0
chr2_ref_v2	654067	0	C,T	1	0	147,123,0,0	1	1	0	2	C,C	NA	NA	0.0	0	189,164,1,0	1	1	0	0.433996301078	0	2	C,C	NA	NA	0.00282885620048	0	NA	NA	116,104,0,0	1	1	0	0.505714162726	0	2	C,C	NA	NA	0.0	0	NA	NA	61,40,70,52	1	1	0	335.761251663	1
chr2_ref_v2	654443	0	CA,C	1	1	112,92,0,0	1	1	0	2	CA,CA	NA	NA	0.00210948006748	0	134,95,0,0	1	1	0	0.83267867178	0	2	CA,CA	NA	NA	0.00644591324615	0	NA	NA	68,38,57,45	1	1	0	323.212027604	1	2	CA,C	NA	NA	0.0496641177758	0	g.654444delA	0	86,73,4,3	1	1	0	2.68496822309	0
chr2_ref_v2	654479	0	GA,G	1	1	100,82,1,1	1	1	0	2	GA,GA	NA	NA	0.705004492108	0	44,51,58,53	1	1	0	325.559005345	1	2	GA,G	NA	NA	0.0492316607622	0	g.654480delA	0	118,92,1,0	1	1	0	0.501263924897	0	2	GA,GA	NA	NA	1.75771612022	0	NA	NA	86,97,0,1	1	1	0	1.82001842484	0
chr2_ref_v2	654956	0	A,G	1	0	124,105,0,0	1	1	0	2	A,A	NA	NA	0.0	0	154,168,0,0	1	1	0	1.9326381511	0	2	A,A	NA	NA	0.0	0	NA	NA	99,107,1,0	1	1	0	1.32360747482	0	2	A,A	NA	NA	0.00484262447579	0	NA	NA	51,49,46,53	1	1	0	323.263727252	1
chr2_ref_v2	655685	0	GT,G	1	1	79,122,0,0	1	1	0	2	GT,GT	NA	NA	0.00718550340891	0	57,78,63,69	1	1	0	332.429263175	1	2	GT,G	NA	NA	0.0626372667665	0	g.655686delT	0	106,115,0,0	1	1	0	2.36790192649	0	2	GT,GT	NA	NA	0.80223519372	0	NA	NA	74,121,1,2	1	1	0	0.678233859205	0
chr2_ref_v2	659778	0	A,G	0	0	106,70,0,0	1	1	0	2	A,A	NA	NA	0.0	0	73,61,74,45	1	1	0	327.986913116	1	2	A,G	NA	NA	0.118716306839	0	g.659778A>G	0	139,84,0,0	1	1	0	0.560592925852	0	2	A,A	NA	NA	0.0	0	NA	NA	93,78,0,0	1	1	0	1.18577280496	0
chr2_ref_v2	660000	0	A,C	0	0	101,47,0,33	1	1	0	2	A,A	A,C	0.5	0.37223946048	0	130,67,0,36	1	1	0	0.787493570428	0	2	A,A	A,C	0.25	0.273624332962	0	NA	NA	93,46,0,21	1	1	0	0.836098578231	0	2	A,A	A,C	0.25	0.102478669283	0	NA	NA	82,45,0,24	1	1	0	0.808801379612	0
chr2_ref_v2	660330	0	C,T	0	0	38,53,0,0	1	1	0	2	C,C	NA	NA	0.0	0	41,66,0,0	1	1	1	0.583629817834	0	2	C,C	NA	NA	0.0	0	NA	NA	43,52,0,0	1	1	0	0.569474257046	0	2	C,C	NA	NA	0.0	0	NA	NA	32,31,0,33	1	1	0	39.9494174064	0
chr2_ref_v2	660623	0	G,A	1	0	56,21,0,0	1	1	1	2	G,G	NA	NA	0.0	0	69,25,0,0	1	1	1	0.37900554578	0	2	G,G	NA	NA	0.0	0	NA	NA	40,18,12,4	1	1	1	10.2585153663	1	2	G,G	G,A	0.5	0.189241999639	0	NA	NA	57,38,0,0	1	1	1	2.40739606748	0
chr2_ref_v2	661692	0	C,T	0	0	37,14,0,0	1	1	1	2	C,C	NA	NA	0.0	0	18,9,10,0	1	1	1	9.21546230093	0	2	C,C	C,T	0.5	0.200670695462	0	NA	NA	29,8,0,0	1	1	1	0.569078023539	0	2	C,C	NA	NA	0.0	0	NA	NA	68,34,0,0	1	1	0	0.956952827705	0
chr2_ref_v2	662290	0	CA,C	1	1	104,75,0,0	1	1	0	2	CA,CA	NA	NA	0.00210948006748	0	138,107,0,0	1	1	0	0.528886165995	0	2	CA,CA	NA	NA	0.00644591324615	0	NA	NA	47,41,38,46	1	1	0	317.374195803	1	2	CA,C	NA	NA	0.0577178525829	0	g.662291delA	0	111,95,0,0	1	1	0	0.91985279795	0
chr2_ref_v2	662531	0	TA,T	1	1	38,38,38,59	1	1	0	2	TA,T	T,T	0.125	0.0742018202622	0	67,56,42,59	1	1	0	2.65840161068	0	2	TA,T	TA,TA	0.25	0.000406055353974	0	NA	NA	40,44,38,44	1	1	0	1.17624296066	0	2	TA,T	TA,TA	0.125	0.0193666350977	0	NA	NA	43,46,41,53	1	1	0	0.903074774997	0
chr2_ref_v2	662568	0	GA,G	1	1	78,93,4,1	1	1	0	2	GA,GA	NA	NA	0.66189305354	0	109,100,2,1	1	1	0	1.66347833328	0	2	GA,GA	NA	NA	2.38087509676	0	NA	NA	34,37,36,44	1	1	0	314.597212328	1	2	GA,G	NA	NA	0.0540778426794	0	g.662569delA	0	72,77,5,4	1	1	0	1.97081247692	0
chr2_ref_v2	665546	0	A,AT	1	0	117,145,0,0	1	1	0	2	A,A	NA	NA	0.0	0	94,96,72,91	1	1	0	349.791960373	1	2	A,AT	A,A	0.125	0.0980405569272	0	g.665546_665547insT	0	120,146,0,0	1	1	0	0.406895662561	0	2	A,A	NA	NA	0.0	0	NA	NA	106,101,0,0	1	1	0	1.52804970453	0
chr2_ref_v2	667243	0	C,T	1	0	51,79,0,0	1	1	0	2	C,C	NA	NA	0.0	0	80,127,1,0	1	1	0	0.373717083256	0	2	C,C	NA	NA	0.00481928643595	0	NA	NA	62,63,0,0	1	1	0	2.01859094529	0	2	C,C	NA	NA	0.0	0	NA	NA	35,39,11,28	1	1	0	35.7511424887	1
chr2_ref_v2	667510	0	A,G	0	0	101,104,0,0	1	1	0	2	A,A	NA	NA	0.0	0	72,66,63,81	1	1	0	338.769614573	1	2	A,G	NA	NA	0.0425596144188	0	g.667510A>G	0	117,121,0,0	1	1	0	0.395289579859	0	2	A,A	NA	NA	0.0	0	NA	NA	78,94,0,0	1	1	0	0.78069994548	0
chr2_ref_v2	667634	0	G,A	0	0	97,118,0,0	1	1	0	2	G,G	NA	NA	0.0	0	54,89,63,57	1	1	0	328.025674159	1	2	G,A	G,G	0.125	0.075961540803	0	g.667634G>A	0	100,119,0,0	1	1	0	0.405792643151	0	2	G,G	NA	NA	0.0	0	NA	NA	70,87,0,0	1	1	0	0.39552407829	0
chr2_ref_v2	668515	0	GA,G	1	1	71,69,0,0	1	1	0	2	GA,GA	NA	NA	0.00210948006748	0	74,57,49,58	1	1	0	319.917641134	1	2	GA,G	GA,GA	0.125	0.0351648820013	0	g.668516delA	0	77,74,1,0	1	1	0	0.363764674337	0	2	GA,GA	NA	NA	0.000409746022254	0	NA	NA	66,76,0,0	1	1	0	0.761900948225	0
chr2_ref_v2	669229	0	C,T	0	0	86,79,0,0	1	1	0	2	C,C	NA	NA	0.0	0	118,114,0,0	1	1	0	0.459516132409	0	2	C,C	NA	NA	0.0	0	NA	NA	50,50,42,36	1	1	0	314.950510255	1	2	C,T	C,C	0.125	0.00285306898241	0	g.669229C>T	0	98,80,0,0	1	1	0	0.631245990933	0
chr2_ref_v2	670613	0	CA,C	1	1	162,94,0,1	1	1	0	2	CA,CA	NA	NA	0.00325727698395	0	210,131,0,0	1	1	0	0.628123298953	0	2	CA,CA	NA	NA	0.00164550530687	0	NA	NA	138,104,0,0	1	1	0	1.67659850641	0	2	CA,CA	NA	NA	0.00175057314383	0	NA	NA	46,55,64,46	1	1	0	329.657158739	1
chr2_ref_v2	670695	0	C,T	0	0	134,136,0,0	1	1	0	2	C,C	NA	NA	0.0	0	176,167,0,0	1	1	0	0.560969732179	0	2	C,C	NA	NA	0.0	0	NA	NA	76,69,74,74	1	1	0	344.509638985	1	2	C,T	NA	NA	0.0204785313435	0	g.670695C>T	0	101,118,0,0	1	1	0	0.794006091073	0
chr2_ref_v2	670905	0	G,A	0	0	50,106,0,1	1	1	0	2	G,G	NA	NA	0.00638979809877	0	99,136,0,0	1	1	0	3.34328668446	0	2	G,G	NA	NA	0.0	0	NA	NA	37,50,43,57	1	1	0	321.354640392	1	2	G,A	A,A	0.125	0.112052360947	0	g.670905G>A	0	74,93,0,0	1	1	0	3.44947934902	0
chr2_ref_v2	671874	0	C,T	0	0	103,83,0,0	1	1	0	2	C,C	NA	NA	0.0	0	117,122,0,0	1	1	0	1.61382109734	0	2	C,C	NA	NA	0.0	0	NA	NA	110,80,0,0	1	1	0	0.586866651156	0	2	C,C	NA	NA	0.0	0	NA	NA	31,45,37,41	1	1	0	316.389928007	1
chr2_ref_v2	671985	0	A,G	0	0	112,92,0,0	1	1	0	2	A,A	NA	NA	0.0	0	86,59,60,61	1	1	0	327.535636028	1	2	A,G	A,A	0.125	0.0703712314571	0	g.671985A>G	0	118,110,0,0	1	1	0	0.737630215346	0	2	A,A	NA	NA	0.0	0	NA	NA	85,83,0,0	1	1	0	0.844071530912	0
chr2_ref_v2	672412	0	C,A	1	0	67,73,58,44	1	1	0	2	C,A	C,C	0.125	0.0653551810441	0	89,77,71,77	1	1	0	2.56033594681	0	2	C,A	NA	NA	0.114775514592	0	NA	NA	66,70,59,64	1	1	0	2.29923047229	0	2	C,A	NA	NA	0.100470530364	0	NA	NA	44,46,49,36	1	1	0	1.11216781964	0
chr2_ref_v2	672688	0	C,T	0	0	77,98,0,0	1	1	0	2	C,C	NA	NA	0.0	0	126,112,0,1	1	1	0	2.45163697165	0	2	C,C	NA	NA	0.00419287826004	0	NA	NA	100,88,0,0	1	1	0	2.25404073072	0	2	C,C	NA	NA	0.0	0	NA	NA	51,35,50,38	1	1	0	318.635751839	1
chr2_ref_v2	672950	0	C,A	0	0	42,41,60,43	1	1	0	2	C,A	A,A	0.125	0.0354260478479	0	76,55,59,63	1	1	0	2.53007718032	0	2	C,A	NA	NA	0.0711762784679	0	NA	NA	49,52,49,56	1	1	0	1.06452413576	0	2	C,A	NA	NA	0.0388398333163	0	NA	NA	43,45,49,52	1	1	0	1.05244696666	0
chr2_ref_v2	673531	0	AT,A	1	1	99,78,1,2	1	1	0	2	AT,AT	NA	NA	0.271682429497	0	124,111,0,1	1	1	0	0.878647909342	0	2	AT,AT	NA	NA	2.06138091515	0	NA	NA	89,99,4,1	1	1	0	1.87052782706	0	2	AT,AT	NA	NA	0.730759820459	0	NA	NA	46,36,64,44	1	1	0	324.327892297	1
chr2_ref_v2	674020	0	C,T	0	0	102,86,0,0	1	1	0	2	C,C	NA	NA	0.0	0	157,131,0,1	1	1	0	0.377372728401	0	2	C,C	NA	NA	0.00346620797649	0	NA	NA	44,38,58,48	1	1	0	325.055608853	1	2	C,T	T,T	0.125	0.00540541856691	0	g.674020C>T	0	120,64,0,0	1	1	0	2.95806545955	0
chr2_ref_v2	674331	0	AT,A	1	1	100,120,0,0	1	1	0	2	AT,AT	NA	NA	0.00210948006748	0	120,159,1,0	1	1	0	0.626675121172	0	2	AT,AT	NA	NA	0.00286809189827	0	NA	NA	109,126,0,0	1	1	0	0.431748209315	0	2	AT,AT	NA	NA	0.0061909380091	0	NA	NA	45,48,48,37	1	1	0	318.969782996	1
chr2_ref_v2	675040	0	G,A	1	0	98,106,0,1	1	1	0	2	G,G	NA	NA	0.00488998529419	0	148,120,0,0	1	1	0	2.11775065481	0	2	G,G	NA	NA	0.0	0	NA	NA	41,41,60,36	1	1	0	323.999799854	1	2	G,A	A,A	0.125	0.0936854840773	0	g.675040G>A	0	90,86,0,0	1	1	0	0.698335482286	0
chr2_ref_v2	676432	0	AT,A	1	1	111,102,0,1	1	1	0	2	AT,AT	NA	NA	0.00250165409648	0	148,142,1,1	1	1	0	0.440719396833	0	2	AT,AT	NA	NA	1.20445399582	0	NA	NA	122,83,1,0	1	1	0	1.74901247389	0	2	AT,AT	NA	NA	0.72708247134	0	NA	NA	38,31,40,38	1	1	0	317.449123351	1
chr2_ref_v2	678015	0	A,G	0	0	104,88,0,0	1	1	0	2	A,A	NA	NA	0.0	0	133,93,0,0	1	1	0	1.07106157621	0	2	A,A	NA	NA	0.0	0	NA	NA	101,107,0,1	1	1	0	1.19379457451	0	2	A,A	NA	NA	0.00479617226349	0	NA	NA	44,48,42,42	1	1	0	317.453214733	1
chr2_ref_v2	678656	0	G,A	1	0	105,143,0,0	1	1	0	2	G,G	NA	NA	0.0	0	156,189,0,0	1	1	0	0.826827125441	0	2	G,G	NA	NA	0.0	0	NA	NA	115,127,0,0	1	1	0	1.26212385514	0	2	G,G	NA	NA	0.0	0	NA	NA	47,42,44,49	1	1	0	322.34757937	1
chr2_ref_v2	678725	0	T,C	1	0	41,65,43,58	1	1	0	2	T,C	NA	NA	0.0483185772708	0	131,182,0,0	1	1	0	308.964447132	1	2	T,T	NA	NA	0.0	0	g.678724_678726C>T	1	89,113,0,0	1	1	0	308.23051213	1	2	T,T	NA	NA	0.0	0	g.678724_678726C>T	1	87,98,0,0	1	1	0	308.206026361	1
chr2_ref_v2	679213	0	G,A	0	0	83,79,0,0	1	1	0	2	G,G	NA	NA	0.0	0	112,85,0,1	1	1	0	1.14242683022	0	2	G,G	NA	NA	0.00506330195655	0	NA	NA	50,42,40,35	1	1	0	314.436657795	1	2	G,A	G,G	0.125	0.0470139647682	0	g.679213G>A	0	80,63,0,0	1	1	0	0.843002457116	0
chr2_ref_v2	680232	0	A,G	1	0	45,109,1,0	1	1	0	2	A,A	NA	NA	0.00647251450562	0	83,127,0,1	1	1	0	3.16117099931	0	2	A,A	NA	NA	0.0047506027586	0	NA	NA	36,38,42,61	1	1	0	323.454954858	1	2	A,G	G,G	0.125	0.0793494667446	0	g.680232A>G	0	77,112,1,0	1	1	0	3.42320749557	0
chr2_ref_v2	680306	0	TAA,T,TA,TAAA	1	1	22,36,34,33,1,3,1,0	1	1	0	2	TAA,T	T,T	0.25	0.94019697876	0	35,41,0,0,30,43,1,1	1	1	0	311.133927602	1	2	TAA,TAA	TAA,TA	0.25	1.87769046647	1	g.680306_680309>AA	1	19,30,0,0,2,0,29,26	1	1	0	311.216044911	1	2	TAAA,TAAA	TAA,TAAA	0.25	0.720969659663	0	g.680306_680307insA,g.680306_680309>AAA	-1,-1	64,75,0,0,5,2,4,0	1	1	0	308.032447642	1
chr2_ref_v2	680808	0	CA,C	1	1	102,95,0,0	1	1	0	2	CA,CA	NA	NA	0.00718550340891	0	121,131,0,3	1	1	0	0.939689788478	0	2	CA,CA	NA	NA	0.370854979792	0	NA	NA	101,91,2,1	1	1	0	0.671928911449	0	2	CA,CA	NA	NA	0.256102756122	0	NA	NA	28,38,41,42	1	1	0	318.516444574	1
chr2_ref_v2	681046	0	GA,G	1	1	105,82,0,0	1	1	0	2	GA,GA	NA	NA	0.00718550340891	0	68,66,49,56	1	1	0	321.744877077	1	2	GA,G	GA,GA	0.125	0.039551897188	0	g.681047delA	0	77,91,1,1	1	1	0	2.26375612706	0	2	GA,GA	NA	NA	0.528036471605	0	NA	NA	67,62,0,1	1	1	0	0.71549264951	0
chr2_ref_v2	681221	0	G,A	1	0	71,111,0,0	1	1	0	2	G,G	NA	NA	0.0	0	115,124,0,0	1	1	0	2.69184165631	0	2	G,G	NA	NA	0.0	0	NA	NA	75,108,2,0	1	1	0	0.62575913619	0	2	G,G	NA	NA	0.416334780345	0	NA	NA	38,43,38,43	1	1	0	316.861654348	1
chr2_ref_v2	681492	0	TA,T	1	1	93,75,0,0	1	1	0	2	TA,TA	NA	NA	0.00718550340891	0	107,113,0,0	1	1	0	1.61849925938	0	2	TA,TA	NA	NA	0.928200619193	0	NA	NA	55,55,53,57	1	1	0	323.360867961	1	2	TA,T	NA	NA	0.0339707328067	0	g.681493delA	0	72,86,0,0	1	1	0	2.17928377185	0
chr2_ref_v2	681956	0	CA,C,CAA	1	1	28,36,6,6,4,10	1	1	0	2	CA,CA	CA,CAA	0.25	0.535250385694	0	31,38,32,31,3,1	1	1	0	14.0331005499	1	2	CA,CA	CA,C	0.25	0.26746989336	0	NA	NA	31,25,6,6,19,26	1	1	0	7.46015904527	0	2	CA,CAA	CAA,CAA	0.25	0.255533973774	0	NA	NA	23,21,24,25,4,2	1	1	0	12.1860833157	1
chr2_ref_v2	682006	0	GT,G	1	1	68,56,1,0	1	1	0	2	GT,GT	NA	NA	0.000846668288356	0	103,89,2,0	1	1	0	0.426068058268	0	2	GT,GT	NA	NA	0.38660333676	0	NA	NA	65,77,0,0	1	1	0	1.87925338056	0	2	GT,GT	NA	NA	0.359899549803	0	NA	NA	28,25,26,29	1	1	0	48.5497535301	1
chr2_ref_v2	683175	0	CT,C	1	1	110,88,3,2	1	1	0	2	CT,CT	NA	NA	0.934044176812	0	70,77,74,57	1	1	0	319.903394383	1	2	CT,C	CT,CT	0.125	0.0890922890278	0	g.683176delT	0	129,118,0,1	1	1	0	1.12460451628	0	2	CT,CT	NA	NA	0.91346082883	0	NA	NA	82,89,5,4	1	1	0	1.3775901608	0
chr2_ref_v2	683253	0	C,T	0	0	97,128,1,0	1	1	0	2	C,C	NA	NA	0.00443459706787	0	150,172,0,0	1	1	0	1.02476742805	0	2	C,C	NA	NA	0.0	0	NA	NA	58,68,48,55	1	1	0	323.237799	1	2	C,T	C,C	0.125	0.0497615095591	0	g.683253C>T	0	99,76,0,0	1	1	0	3.94323350488	0
chr2_ref_v2	684473	0	G,T	1	0	87,88,0,0	1	1	0	2	G,G	NA	NA	0.0	0	141,126,0,0	1	1	0	0.774844359248	0	2	G,G	NA	NA	0.0	0	NA	NA	43,49,37,51	1	1	0	318.520558501	1	2	G,T	NA	NA	0.0444517625708	0	g.684473G>T	0	92,98,0,0	1	1	0	0.447348692029	0
chr2_ref_v2	684805	0	ATT,A,AT	1	1	35,29,2,0,12,11	1	1	0	2	ATT,ATT	NA	NA	0.470983359124	0	19,28,8,4,42,41	1	1	0	10.9036311014	1	2	ATT,ATT	ATT,AT	0.5	0.584331338755	0	NA	NA	18,21,5,6,30,17	1	1	0	6.07706773932	0	2	ATT,AT	ATT,ATT	0.25	0.176917258307	0	NA	NA	1,6,21,24,48,42	1	1	0	308.520434463	1
chr2_ref_v2	687301	0	C,T	0	0	65,81,0,0	1	1	0	2	C,C	NA	NA	0.0	0	106,123,0,0	1	1	0	0.517028686153	0	2	C,C	NA	NA	0.0	0	NA	NA	77,87,0,0	1	1	0	0.550212499595	0	2	C,C	NA	NA	0.0	0	NA	NA	44,51,28,48	1	1	0	315.043367406	1
chr2_ref_v2	687779	0	G,A	0	0	104,118,0,0	1	1	0	2	G,G	NA	NA	0.0	0	143,137,0,0	1	1	0	1.07552282818	0	2	G,G	NA	NA	0.0	0	NA	NA	42,72,59,57	1	1	0	328.413818342	1	2	G,A	NA	NA	0.0173917427119	0	g.687779G>A	0	79,93,0,0	1	1	0	0.415323532589	0
chr2_ref_v2	689909	0	C,T	0	0	78,94,0,0	1	1	0	2	C,C	NA	NA	0.0	0	109,124,0,0	1	1	0	0.478676053614	0	2	C,C	NA	NA	0.0	0	NA	NA	41,38,38,34	1	1	0	314.462662769	1	2	C,T	NA	NA	0.092781733451	0	g.689909C>T	0	81,77,0,0	1	1	0	1.13125633378	0
chr2_ref_v2	690695	0	AT,A	1	1	93,100,0,0	1	1	0	2	AT,AT	NA	NA	0.00210948006748	0	134,126,0,0	1	1	0	0.821853228987	0	2	AT,AT	NA	NA	0.00644591324615	0	NA	NA	90,94,1,0	1	1	0	0.389863601179	0	2	AT,AT	NA	NA	0.000770870539759	0	NA	NA	41,48,32,42	1	1	0	315.370661181	1
chr2_ref_v2	692017	0	CA,C	1	1	155,108,1,0	1	1	0	2	CA,CA	NA	NA	0.00339043244036	0	103,83,86,73	1	1	0	347.454562142	1	2	CA,C	CA,CA	0.125	0.0474850811124	0	g.692018delA	0	147,99,2,0	1	1	0	0.617080948964	0	2	CA,CA	NA	NA	0.503938920026	0	NA	NA	98,93,0,0	1	1	0	1.81071012365	0
chr2_ref_v2	693258	0	G,A	1	0	95,81,0,0	1	1	0	2	G,G	NA	NA	0.0	0	126,127,0,0	1	1	0	1.00318710008	0	2	G,G	NA	NA	0.0	0	NA	NA	103,100,0,0	1	1	0	0.716777613743	0	2	G,G	NA	NA	0.0	0	NA	NA	49,39,49,39	1	1	0	318.449740808	1
chr2_ref_v2	693825	0	G,A	0	0	94,86,0,0	1	1	0	2	G,G	NA	NA	0.0	0	60,66,54,53	1	1	0	322.237601046	1	2	G,A	G,G	0.125	0.0878613557913	0	g.693825G>A	0	94,96,0,0	1	1	0	0.619476214955	0	2	G,G	NA	NA	0.0	0	NA	NA	98,90,1,0	1	1	0	0.370086748151	0
chr2_ref_v2	694133	0	C,T	1	0	49,57,25,52	1	1	0	2	C,T	C,C	0.125	0.0683192439775	0	61,65,58,51	1	1	0	5.47163641993	0	2	C,T	C,C	0.125	0.106380403559	0	NA	NA	34,37,47,46	1	1	0	6.68149470064	0	2	C,T	T,T	0.125	0.018605187831	0	NA	NA	40,22,36,53	1	1	0	4.2953850334	0
chr2_ref_v2	694199	0	C,T	0	0	69,99,0,0	1	1	0	2	C,C	NA	NA	0.0	0	74,73,71,52	1	1	0	326.735240097	1	2	C,T	C,C	0.125	0.0730661968746	0	g.694199C>T	0	92,87,0,0	1	1	0	2.60314602591	0	2	C,C	NA	NA	0.0	0	NA	NA	83,107,0,0	1	1	0	0.605607620202	0
chr2_ref_v2	694578	0	T,TA,TAA,TAAA	1	1	0,0,4,3,29,20,6,6	1	1	0	2	TAA,TAAA	TAA,TAA	0.5	1.2990293942	0	5,7,37,35,22,18,3,9	1	1	0	23.514527331	1	2	TA,TAA	TAA,TAAA	0.25	1.01381251038	0	g.694578_694580AAA>A	0	6,1,27,23,5,8,1,1	1	1	0	22.7987940007	1	2	TAA,TAA	TA,TAA	0.5	1.41862700174	0	g.694578_694580AAA>AA	1	35,44,29,31,1,1,0,0	1	1	0	312.437365062	1
chr2_ref_v2	694864	0	GT,G	1	1	102,119,0,0	1	1	0	2	GT,GT	NA	NA	0.000641363431712	0	169,186,0,0	1	1	0	0.528064601381	0	2	GT,GT	NA	NA	0.00164550530687	0	NA	NA	51,54,55,75	1	1	0	336.375952133	1	2	GT,G	G,G	0.125	0.0404812946586	0	g.694865delT	0	89,134,0,1	1	1	0	1.42777154049	0
chr2_ref_v2	696312	0	C,T	1	0	115,124,0,0	1	1	0	2	C,C	NA	NA	0.0	0	173,169,0,0	1	1	0	0.718070824081	0	2	C,C	NA	NA	0.0	0	NA	NA	144,134,0,0	1	1	0	0.929516426083	0	2	C,C	NA	NA	0.0	0	NA	NA	57,54,55,60	1	1	0	329.173187939	1
chr2_ref_v2	697373	0	G,GA	1	1	82,94,0,1	1	1	0	2	G,G	NA	NA	0.00121935732291	0	141,158,0,0	1	1	0	0.503257876962	0	2	G,G	NA	NA	0.361963433857	0	NA	NA	116,115,0,0	1	1	0	0.90940448346	0	2	G,G	NA	NA	0.222281250397	0	NA	NA	33,62,48,54	1	1	0	322.132483307	1
chr2_ref_v2	698042	0	GAAAA,G,GA,GAA,GAAA	1	1	0,3,1,0,6,4,33,8,8,4	1	1	0	2	GAA,GAAA	GAAAA,GAA	0.125	1.08943004909	0	4,1,44,22,4,6,32,7,2,0	1	1	0	51.1424870143	1	2	G,GAA	GAA,GAA	0.125	2.72551398105	0	g.698042_698047AAA>	0	1,1,35,13,28,15,4,1,0,0	1	1	0	310.06494539	1	2	GA,GA	G,GA	0.25	0.369717195587	0	g.698042_698046A>,g.698042_698046AA>	-1,-1	0,0,39,15,5,3,21,5,6,2	1	1	0	46.4717747141	1
chr2_ref_v2	698310	0	GA,G	1	1	99,82,0,0	1	1	0	2	GA,GA	NA	NA	0.00718550340891	0	136,121,0,0	1	1	0	0.53371955492	0	2	GA,GA	NA	NA	1.08364915774	0	NA	NA	43,55,42,56	1	1	0	321.404390191	1	2	GA,G	NA	NA	0.0339707328067	0	g.698311delA	0	99,93,0,0	1	1	0	0.683900378912	0
chr2_ref_v2	698361	0	G,A	1	0	54,43,63,50	1	1	0	2	G,A	A,A	0.125	0.0986375880719	0	176,116,0,0	1	1	0	309.89966911	1	2	G,G	NA	NA	0.0	0	g.698360_698362A>G	1	114,77,0,0	1	1	0	308.610167501	1	2	G,G	NA	NA	0.0	0	g.698360_698362A>G	1	106,73,0,0	1	1	0	308.474273017	1
chr2_ref_v2	699560	0	T,C	0	0	91,122,0,0	1	1	0	2	T,T	NA	NA	0.0	0	145,165,0,0	1	1	0	1.09427075082	0	2	T,T	NA	NA	0.0	0	NA	NA	96,133,0,0	1	1	0	0.420434614037	0	2	T,T	NA	NA	0.0	0	NA	NA	47,37,40,49	1	1	0	320.25057567	1
chr2_ref_v2	700135	0	AT,A	1	1	22,51,5,12	1	1	0	2	AT,AT	NA	NA	0.647531205094	0	27,40,21,31	1	1	0	7.24889418509	0	2	AT,AT	NA	NA	0.263267123085	0	NA	NA	33,48,5,5	1	1	0	2.18129978104	0	2	AT,AT	NA	NA	1.88481316777	0	NA	NA	17,54,1,10	1	1	0	1.27578975814	0
chr2_ref_v2	700301	0	C,CATATATATATAT,CATATATATATATAT	1	1	2,1,1,4,0,7	1	0	1	2	NA	NA	NA	NA	0	2,4,7,19,6,7	1	1	1	2.48764086642	0	2	CATATATATATAT,CATATATATATATAT	C,CATATATATATAT	0.25	0.16342779535	0	NA	NA	7,6,2,8,3,4	1	1	1	2.22208037066	0	2	C,CATATATATATATAT	C,CATATATATATAT	0.5	0.378964493198	0	NA	NA	0,3,7,9,1,4	1	1	1	3.34138444088	0
chr2_ref_v2	701323	0	A,G	1	0	88,79,0,0	1	1	0	2	A,A	NA	NA	0.0	0	127,91,0,0	1	1	0	1.27010840519	0	2	A,A	NA	NA	0.0	0	NA	NA	53,49,42,34	1	1	0	314.591199016	1	2	A,G	A,A	0.125	0.042925044717	0	g.701323A>G	0	79,86,0,0	1	1	0	0.926772245792	0
chr2_ref_v2	701496	0	T,C	0	0	86,89,1,0	1	1	0	2	T,T	NA	NA	0.00569802111464	0	160,95,1,0	1	1	0	5.27345722941	0	2	T,T	NA	NA	0.00391389932114	0	NA	NA	40,42,63,39	1	1	0	324.543300146	1	2	T,C	C,C	0.125	0.0330608622609	0	g.701496T>C	0	92,60,0,0	1	1	0	2.71154710221	0
chr2_ref_v2	701761	0	G,T	1	0	54,105,0,0	1	1	0	2	G,G	NA	NA	0.0	0	81,139,0,0	1	1	0	0.697523969035	0	2	G,G	NA	NA	0.0	0	NA	NA	37,44,35,45	1	1	0	316.066849218	1	2	G,T	NA	NA	0.0124225199986	0	g.701761G>T	0	53,106,0,0	1	1	0	0.397452756157	0
chr2_ref_v2	701972	0	CATATATAT,C,CATAT,CATATAT	1	1	3,4,0,0,2,1,1,6	1	0	1	2	NA	NA	NA	NA	0	4,7,0,0,0,0,1,3	1	0	1	1.51330484845	0	2	NA	NA	NA	NA	0	NA	NA	1,3,10,10,7,5,0,0	1	1	1	7.43319096075	0	2	C,CATAT	CATATATAT,C	0.25	0.798271773013	0	NA	NA	1,2,3,5,2,3,0,0	1	0	1	3.40751156253	0
chr2_ref_v2	702487	0	TA,T	1	1	91,86,0,0	1	1	0	2	TA,TA	NA	NA	0.000641363431712	0	128,125,0,0	1	1	0	0.426617473288	0	2	TA,TA	NA	NA	0.00164550530687	0	NA	NA	56,53,49,51	1	1	0	320.714742997	1	2	TA,T	NA	NA	0.0893529843621	0	g.702488delA	0	94,83,0,0	1	1	0	0.477568951396	0
chr2_ref_v2	704404	0	TAAA,T,TA,TAA	1	1	30,27,1,0,2,7,30,34	1	1	0	2	TAAA,TAA	TAAA,TAAA	0.25	0.407670311353	0	6,10,45,56,7,5,33,35	1	1	0	319.422323222	1	2	T,TAA	TAAA,T	0.25	1.37083130321	0	g.704405_704407delAAA	0	28,23,39,34,2,3,1,6	1	1	0	314.054760785	1	2	TAAA,T	T,TAA	0.125	2.04194484154	0	g.704404_704408AA>	0	33,31,4,1,20,31,3,7	1	1	0	21.7043502024	1
chr2_ref_v2	705421	0	C,T	0	0	98,66,0,0	1	1	0	2	C,C	NA	NA	0.0	0	166,124,0,0	1	1	0	0.690338216507	0	2	C,C	NA	NA	0.0	0	NA	NA	128,81,0,0	1	1	0	0.47404838827	0	2	C,C	NA	NA	0.0	0	NA	NA	51,46,59,45	1	1	0	322.433357371	1
chr2_ref_v2	706696	0	G,A	0	0	79,80,0,0	1	1	0	2	G,G	NA	NA	0.0	0	108,114,0,0	1	1	0	0.436410955063	0	2	G,G	NA	NA	0.0	0	NA	NA	41,38,39,60	1	1	0	322.370134968	1	2	G,A	A,A	0.125	0.0256424306133	0	g.706696G>A	0	75,98,0,0	1	1	0	1.28690125351	0
chr2_ref_v2	710154	0	G,A	0	0	130,95,0,0	1	1	0	2	G,G	NA	NA	0.0	0	88,50,82,71	1	1	0	344.391910092	1	2	G,A	NA	NA	0.103184236235	0	g.710154G>A	0	129,95,1,0	1	1	0	0.377981568363	0	2	G,G	NA	NA	0.00445435034938	0	NA	NA	109,112,0,0	1	1	0	2.27237346175	0
chr2_ref_v2	711066	0	C,T	0	0	97,114,0,0	1	1	0	2	C,C	NA	NA	0.0	0	144,177,0,0	1	1	0	0.468774891756	0	2	C,C	NA	NA	0.0	0	NA	NA	110,107,0,0	1	1	0	1.05523751831	0	2	C,C	NA	NA	0.0	0	NA	NA	48,57,58,48	1	1	0	324.862490209	1
chr2_ref_v2	711500	0	G,T	0	0	125,132,0,0	1	1	0	2	G,G	NA	NA	0.0	0	183,142,1,0	1	1	0	2.47771500831	0	2	G,G	NA	NA	0.00307219903697	0	NA	NA	129,98,2,0	1	1	0	2.11068150771	0	2	G,G	NA	NA	0.414237094181	0	NA	NA	57,46,62,55	1	1	0	331.587801343	1
chr2_ref_v2	711688	0	G,A	0	0	117,113,0,0	1	1	0	2	G,G	NA	NA	0.0	0	71,98,75,94	1	1	0	351.655391571	1	2	G,A	NA	NA	0.0	0	g.711688G>A	0	118,115,0,0	1	1	0	0.396684467448	0	2	G,G	NA	NA	0.0	0	NA	NA	92,108,0,0	1	1	0	1.04354253516	0
chr2_ref_v2	711937	0	C,T	0	0	87,96,0,0	1	1	0	2	C,C	NA	NA	0.0	0	127,134,0,1	1	1	0	0.430249906924	0	2	C,C	NA	NA	0.0038240964384	0	NA	NA	46,48,53,47	1	1	0	321.84417793	1	2	C,T	NA	NA	0.0618754037181	0	g.711937C>T	0	86,96,0,0	1	1	0	0.393140895	0
chr2_ref_v2	713358	0	G,A	0	0	121,102,0,0	1	1	0	2	G,G	NA	NA	0.0	0	155,124,0,0	1	1	0	0.478689539267	0	2	G,G	NA	NA	0.0	0	NA	NA	115,92,0,0	1	1	0	0.453647918809	0	2	G,G	NA	NA	0.0	0	NA	NA	43,43,40,48	1	1	0	320.120792121	1
chr2_ref_v2	714417	0	G,A	0	0	92,94,0,0	1	1	0	2	G,G	NA	NA	0.0	0	125,146,0,0	1	1	0	0.833825109655	0	2	G,G	NA	NA	0.0	0	NA	NA	36,49,50,49	1	1	0	322.040920408	1	2	G,A	A,A	0.125	0.0988458346366	0	g.714417G>A	0	71,106,0,0	1	1	0	2.22137065529	0
chr2_ref_v2	715310	0	A,G	1	0	129,110,0,0	1	1	0	2	A,A	NA	NA	0.0	0	151,159,0,0	1	1	0	1.48136039512	0	2	A,A	NA	NA	0.0	0	NA	NA	131,109,0,0	1	1	0	0.410897371796	0	2	A,A	NA	NA	0.0	0	NA	NA	51,55,53,51	1	1	0	325.028078251	1
chr2_ref_v2	715640	0	C,T	0	0	132,112,0,0	1	1	0	2	C,C	NA	NA	0.0	0	110,86,87,62	1	1	0	341.337900093	1	2	C,T	C,C	0.125	0.0228539250042	0	g.715640C>T	0	148,109,0,0	1	1	0	0.852422371879	0	2	C,C	NA	NA	0.0	0	NA	NA	114,118,0,0	1	1	0	1.16116593122	0
chr2_ref_v2	716660	0	AT,A	1	1	106,120,1,1	1	1	0	2	AT,AT	NA	NA	0.921532804303	0	65,62,64,74	1	1	0	337.946361365	1	2	AT,A	NA	NA	0.023355050251	0	g.716661delT	0	122,96,1,0	1	1	0	2.46016416159	0	2	AT,AT	NA	NA	1.79510365229	0	NA	NA	85,87,0,0	1	1	0	0.63716534515	0
chr2_ref_v2	717994	0	TA,T	0	0	79,101,0,0	1	1	0	2	TA,TA	NA	NA	0.0	0	145,179,0,0	1	1	0	0.44363972508	0	2	TA,TA	NA	NA	0.0	0	NA	NA	97,114,0,0	1	1	0	0.547326504179	0	2	TA,TA	NA	NA	0.0	0	NA	NA	32,68,29,42	1	1	0	314.23059191	1
chr2_ref_v2	718468	0	C,T	1	0	106,94,0,0	1	1	0	2	C,C	NA	NA	0.0	0	149,138,0,0	1	1	0	0.457730616255	0	2	C,C	NA	NA	0.0	0	NA	NA	110,111,0,0	1	1	0	0.740749317756	0	2	C,C	NA	NA	0.0	0	NA	NA	47,36,44,48	1	1	0	320.547622741	1
chr2_ref_v2	719496	0	T,A	0	0	94,142,0,0	1	1	0	2	T,T	NA	NA	0.0	0	159,168,0,0	1	1	0	3.24592237275	0	2	T,T	NA	NA	0.0	0	NA	NA	109,107,0,0	1	1	0	3.20513681024	0	2	T,T	NA	NA	0.0	0	NA	NA	61,48,44,47	1	1	0	320.261097883	1
chr2_ref_v2	720604	0	CT,C	1	1	71,63,5,8	1	1	0	2	CT,CT	NA	NA	0.185933885434	0	36,60,53,78	1	1	0	311.505020085	1	2	CT,C	NA	NA	0.085130630276	0	g.720605delT	0	69,72,6,11	1	1	0	0.705592235236	0	2	CT,CT	NA	NA	0.655776265378	0	NA	NA	74,76,7,6	1	1	0	0.739488407368	0
chr2_ref_v2	721228	0	GAA,G,GA	1	1	60,51,2,0,15,11	1	1	0	2	GAA,GAA	NA	NA	0.619297750413	0	39,60,9,15,49,57	1	1	0	17.9363674343	1	2	GAA,GA	GAA,GAA	0.25	0.306256808109	0	g.721229delA	0	29,29,12,8,31,45	1	1	0	17.5414942805	1	2	GAA,GA	GAA,GAA	0.125	0.115871931529	0	g.721229delA	0	30,37,45,36,9,10	1	1	0	61.1073485843	1
chr2_ref_v2	721619	0	C,CT	0	0	56,75,0,0	1	1	0	2	C,C	NA	NA	0.0	0	54,57,57,54	1	1	0	321.134131773	1	2	C,CT	NA	NA	0.0	0	g.721619_721620insT	0	88,97,0,0	1	1	0	0.988507000639	0	2	C,C	NA	NA	0.0	0	NA	NA	49,67,0,0	1	1	0	0.386540325825	0
chr2_ref_v2	723626	0	CAA,C,CA,CAAA	1	1	2,8,0,0,0,4,13,34	1	1	0	2	CAAA,CAAA	CA,CAAA	0.25	0.921734641732	0	3,32,0,2,3,8,22,17	1	1	0	8.28888806801	0	2	CAAA,CAAA	CAA,CAAA	0.5	0.859270484451	0	NA	NA	3,6,3,5,3,20,14,13	1	1	0	9.15522253571	1	2	CA,CAAA	CAA,CAAA	0.25	1.79157599021	0	g.723626_723628AA>	0	0,11,14,29,5,9,4,9	1	1	0	33.8575625985	1
chr2_ref_v2	724346	0	A,G	1	0	68,51,46,51	1	1	0	2	A,G	A,A	0.125	0.0469019136728	0	65,87,66,91	1	1	0	2.25441055744	0	2	A,G	NA	NA	0.032365284502	0	NA	NA	43,61,50,60	1	1	0	1.57546299664	0	2	A,G	NA	NA	0.056089466651	0	NA	NA	51,50,60,55	1	1	0	1.97641265601	0
chr2_ref_v2	725107	0	A,G	1	0	89,72,0,0	1	1	0	2	A,A	NA	NA	0.0	0	100,129,0,0	1	1	0	3.73005958349	0	2	A,A	NA	NA	0.0	0	NA	NA	40,40,37,39	1	1	0	314.968914955	1	2	A,G	NA	NA	0.0512932943876	0	g.725107A>G	0	93,78,0,0	1	1	0	0.414753476013	0
chr2_ref_v2	726853	0	C,T	0	0	69,106,0,0	1	1	0	2	C,C	NA	NA	0.0	0	100,124,0,0	1	1	0	1.21822328446	0	2	C,C	NA	NA	0.0	0	NA	NA	52,59,39,64	1	1	0	323.252090571	1	2	C,T	NA	NA	0.0748012130827	0	g.726853C>T	0	94,117,0,0	1	1	0	1.15320004579	0
chr2_ref_v2	729488	0	G,A	0	0	100,112,0,0	1	1	0	2	G,G	NA	NA	0.0	0	53,77,65,66	1	1	0	333.028827689	1	2	G,A	NA	NA	0.00766287274557	0	g.729488G>A	0	78,112,0,0	1	1	0	1.32072995594	0	2	G,G	NA	NA	0.0	0	NA	NA	67,96,0,0	1	1	0	1.19268784985	0
chr2_ref_v2	730249	0	CA,C	1	1	82,100,1,6	1	1	0	2	CA,CA	NA	NA	0.547758476388	0	48,110,42,79	1	1	0	315.095937064	1	2	CA,C	CA,CA	0.25	0.094663951049	0	g.730250delA	0	67,127,1,1	1	1	0	3.46820493084	0	2	CA,CA	NA	NA	1.67846674857	0	NA	NA	81,92,0,1	1	1	0	0.831848927815	0
chr2_ref_v2	730302	0	G,A	1	0	79,116,0,0	1	1	0	2	G,G	NA	NA	0.0	0	114,176,0,0	1	1	0	0.472093006274	0	2	G,G	NA	NA	0.0	0	NA	NA	48,52,47,73	1	1	0	331.474722852	1	2	G,A	A,A	0.125	0.068992871487	0	g.730302G>A	0	95,95,0,0	1	1	0	2.41636910635	0
chr2_ref_v2	730373	0	C,T	0	0	86,91,0,0	1	1	0	2	C,C	NA	NA	0.0	0	56,63,62,57	1	1	0	326.565700049	1	2	C,T	NA	NA	0.0	0	g.730373C>T	0	97,90,0,0	1	1	0	0.69888733439	0	2	C,C	NA	NA	0.0	0	NA	NA	106,84,0,0	1	1	0	1.609944389	0
chr2_ref_v2	733225	0	G,A	0	0	98,76,0,0	1	1	0	2	G,G	NA	NA	0.0	0	125,130,0,1	1	1	0	1.91979307973	0	2	G,G	NA	NA	0.00391389932114	0	NA	NA	33,51,49,35	1	1	0	317.766315224	1	2	G,A	NA	NA	0.0	0	g.733225G>A	0	78,62,0,0	1	1	0	0.395493004571	0
chr2_ref_v2	734532	0	T,C	1	0	67,61,0,0	1	1	0	2	T,T	NA	NA	0.0	0	47,44,43,55	1	1	0	318.758200688	1	2	T,C	NA	NA	0.0741079721537	0	g.734532T>C	0	77,70,0,1	1	1	0	0.359167776717	0	2	T,T	NA	NA	0.00677968698538	0	NA	NA	70,58,0,0	1	1	0	0.501689912863	0
chr2_ref_v2	734709	0	GA,G	1	1	94,81,0,0	1	1	0	2	GA,GA	NA	NA	0.00718550340891	0	115,118,0,0	1	1	0	1.00383568683	0	2	GA,GA	NA	NA	0.985611526406	0	NA	NA	44,44,49,43	1	1	0	319.341901994	1	2	GA,G	NA	NA	0.0104810297641	0	g.734710delA	0	102,83,2,1	1	1	0	0.613427734251	0
chr2_ref_v2	735480	0	G,A	0	0	79,97,0,0	1	1	0	2	G,G	NA	NA	0.0	0	73,98,36,28	1	1	0	48.5815196197	1	2	G,G	G,A	0.5	0.115831815525	1	NA	NA	87,99,0,0	1	1	0	0.505093865046	0	2	G,G	NA	NA	0.0	0	NA	NA	88,102,0,0	1	1	0	0.460479488676	0
chr2_ref_v2	736208	0	G,A	1	0	110,72,0,0	1	1	0	2	G,G	NA	NA	0.0	0	120,115,0,0	1	1	0	2.77167637758	0	2	G,G	NA	NA	0.0	0	NA	NA	96,87,0,0	1	1	0	1.83974323673	0	2	G,G	NA	NA	0.0	0	NA	NA	47,26,48,37	1	1	0	318.61635787	1
chr2_ref_v2	737459	0	T,C	0	0	113,113,0,0	1	1	0	2	T,T	NA	NA	0.0	0	160,108,0,0	1	1	0	3.21343855073	0	2	T,T	NA	NA	0.0	0	NA	NA	59,45,48,52	1	1	0	323.174096052	1	2	T,C	NA	NA	0.0392207131533	0	g.737459T>C	0	124,67,0,0	1	1	0	5.07577412288	0
chr2_ref_v2	737755	0	CT,C	1	1	53,29,40,37	1	1	0	2	CT,C	CT,CT	0.125	0.0887347597621	0	63,49,69,43	1	1	0	1.51212338265	0	2	CT,C	CT,CT	0.125	0.0141167012224	0	NA	NA	87,50,6,4	1	1	0	16.9380796695	1	2	CT,CT	NA	NA	0.530231304001	0	g.737755_737757>T	1	1,2,109,93	1	1	0	308.335631414	1
chr2_ref_v2	738134	0	C,T	1	0	83,63,0,0	1	1	0	2	C,C	NA	NA	0.0	0	90,85,0,0	1	1	0	1.08785878902	0	2	C,C	NA	NA	0.0	0	NA	NA	40,50,31,40	1	1	0	313.393722883	1	2	C,T	C,C	0.125	0.014184634992	0	g.738134C>T	0	76,67,0,0	1	1	0	0.690245483003	0
chr2_ref_v2	738432	0	CA,C,CAA	1	1	53,87,1,3,3,5	1	1	0	2	CA,CA	CA,CAA	0.125	1.12959077783	0	81,93,2,5,3,2	1	1	0	2.07287666772	0	2	CA,CA	NA	NA	1.57392104066	0	NA	NA	68,94,1,3,0,4	1	1	0	1.05530819803	0	2	CA,CA	NA	NA	1.83063787087	0	NA	NA	1,9,23,42,23,33	1	1	0	310.978063736	1
chr2_ref_v2	738592	0	A,G	1	0	29,31,33,27	1	1	0	2	A,G	NA	NA	0.0	0	83,100,0,0	1	1	0	308.208884385	1	2	A,A	NA	NA	0.0	0	g.738591_738593G>A	1	41,32,24,30	1	1	0	1.67356450066	0	2	A,G	A,A	0.125	0.0501609663032	0	NA	NA	25,33,27,28	1	1	0	0.642766815912	0
chr2_ref_v2	738895	0	AG,A	1	1	95,95,0,0	1	1	0	2	AG,AG	NA	NA	0.00210948006748	0	61,74,23,27	1	1	0	39.5795486624	1	2	AG,AG	AG,A	0.5	0.0804842207235	1	NA	NA	90,93,0,0	1	1	0	0.412896663605	0	2	AG,AG	NA	NA	0.0061909380091	0	NA	NA	62,67,0,0	1	1	0	0.467620183929	0
chr2_ref_v2	742071	0	G,A	0	0	103,77,0,0	1	1	0	2	G,G	NA	NA	0.0	0	153,116,0,0	1	1	0	0.402651669614	0	2	G,G	NA	NA	0.0	0	NA	NA	53,50,40,45	1	1	0	316.963956334	1	2	G,A	G,G	0.125	0.0592366965416	0	g.742071G>A	0	122,100,0,0	1	1	0	0.583277083834	0
chr2_ref_v2	742072	0	C,T	0	0	102,76,0,0	1	1	0	2	C,C	NA	NA	0.0	0	154,118,0,0	1	1	0	0.420868138028	0	2	C,C	NA	NA	0.0	0	NA	NA	51,47,40,44	1	1	0	316.801620888	1	2	C,T	C,C	0.125	0.0971637484536	0	g.742072C>T	0	122,100,0,0	1	1	0	0.595655334252	0
chr2_ref_v2	744392	0	G,T	0	0	90,95,1,0	1	1	0	2	G,G	NA	NA	0.00539084863488	0	93,124,1,0	1	1	0	1.31294217535	0	2	G,G	NA	NA	0.00459770924863	0	NA	NA	46,47,42,49	1	1	0	319.310435769	1	2	G,T	NA	NA	0.0217399866364	0	g.744392G>T	0	72,85,0,0	1	1	0	0.630679825194	0
chr2_ref_v2	744681	0	GT,G	1	1	71,75,3,5	1	1	0	2	GT,GT	NA	NA	0.757208522973	0	57,52,57,60	1	1	0	312.967909304	1	2	GT,G	GT,GT	0.25	0.0498569797146	0	g.744682delT	0	1,1,91,80	1	1	0	332.659621045	1	2	G,G	NA	NA	1.1341364672	0	g.744682delT,g.744682delT	0,1	40,32,41,47	1	1	0	310.900090714	1
chr2_ref_v2	744817	0	G,A	0	0	111,86,0,0	1	1	0	2	G,G	NA	NA	0.0	0	167,142,0,0	1	1	0	0.658631497837	0	2	G,G	NA	NA	0.0	0	NA	NA	53,62,41,45	1	1	0	317.328280093	1	2	G,A	G,G	0.125	0.0392704038288	0	g.744817G>A	0	101,76,0,0	1	1	0	0.406001464982	0
chr2_ref_v2	746325	0	CATCTGCA,C	1	0	1,2,99,98	1	1	0	2	C,C	NA	NA	0.420578745918	0	0,0,118,124	1	1	0	0.711791521041	0	2	C,C	NA	NA	0.0	0	NA	NA	0,0,115,79	1	1	0	2.51206003688	0	2	C,C	NA	NA	0.0	0	NA	NA	0,0,94,69	1	1	0	1.71516392232	0
chr2_ref_v2	751179	0	CAA,C,CA	1	1	20,34,6,2,28,12	1	1	0	2	CAA,CAA	CAA,CA	0.5	0.161120561663	0	43,46,25,30,13,3	1	1	0	21.8962439518	1	2	CAA,C	CAA,CAA	0.25	1.81888550191	1	g.751180_751181delAA	0	29,39,2,0,32,16	1	1	0	1.05188661449	0	2	CAA,CAA	CAA,CA	0.125	0.216992370219	0	NA	NA	23,35,6,3,32,16	1	1	0	0.635380488145	0
chr2_ref_v2	755825	0	T,C	0	0	109,94,0,0	1	1	0	2	T,T	NA	NA	0.0	0	177,161,0,0	1	1	0	0.5030630211	0	2	T,T	NA	NA	0.0	0	NA	NA	68,51,47,41	1	1	0	317.977170363	1	2	T,C	T,T	0.125	0.0504722503524	0	g.755825T>C	0	81,98,0,0	1	1	0	1.93474429114	0
chr2_ref_v2	756188	0	AT,A	1	1	72,72,2,2	1	1	0	2	AT,AT	NA	NA	0.713186347928	0	74,60,58,50	1	1	0	69.4209953359	1	2	AT,A	AT,AT	0.25	0.0182386789416	0	g.756189delT	0	98,92,1,2	1	1	0	0.55762473168	0	2	AT,AT	NA	NA	2.06124725466	0	NA	NA	82,98,1,2	1	1	0	0.982387556332	0
chr2_ref_v2	757125	0	AAT,A	1	1	26,29,37,23	1	1	0	2	AAT,A	NA	NA	0.0508096239563	0	50,36,61,51	1	1	0	1.56564642599	0	2	AAT,A	A,A	0.125	0.0274504241342	0	NA	NA	40,31,29,32	1	1	0	1.66865395878	0	2	AAT,A	AAT,AAT	0.125	0.0542803493443	0	NA	NA	33,20,38,34	1	1	0	1.56067770517	0
chr2_ref_v2	757619	0	A,G	0	0	125,91,0,0	1	1	0	2	A,A	NA	NA	0.0	0	170,143,0,1	1	1	0	0.926492399046	0	2	A,A	NA	NA	0.0031897953681	0	NA	NA	64,55,45,44	1	1	0	318.578761605	1	2	A,G	A,A	0.125	0.0391726950985	0	g.757619A>G	0	105,94,0,0	1	1	0	1.10632958253	0
chr2_ref_v2	758082	0	G,T	0	0	111,99,0,0	1	1	0	2	G,G	NA	NA	0.0	0	172,125,1,0	1	1	0	1.30602318152	0	2	G,G	NA	NA	0.0033613477027	0	NA	NA	56,55,57,62	1	1	0	329.18306297	1	2	G,T	NA	NA	0.0695932917992	0	g.758082G>T	0	101,96,0,0	1	1	0	0.478492717681	0
chr2_ref_v2	759108	0	G,T	0	0	96,109,0,0	1	1	0	2	G,G	NA	NA	0.0	0	128,128,1,0	1	1	0	0.745196815977	0	2	G,G	NA	NA	0.00389864041566	0	NA	NA	119,114,0,0	1	1	0	0.978486573126	0	2	G,G	NA	NA	0.0	0	NA	NA	52,50,38,36	1	1	0	314.957416852	1
chr2_ref_v2	759656	0	T,C	0	0	141,140,0,0	1	1	0	2	T,T	NA	NA	0.0	0	82,86,72,80	1	1	0	345.968796432	1	2	T,C	NA	NA	0.100083458557	0	g.759656T>C	0	117,126,0,0	1	1	0	0.560612623227	0	2	T,T	NA	NA	0.0	0	NA	NA	94,92,0,0	1	1	0	0.395275957114	0
chr2_ref_v2	761577	0	A,G	1	0	90,138,0,0	1	1	0	2	A,A	NA	NA	0.0	0	111,143,0,0	1	1	0	1.04112997529	0	2	A,A	NA	NA	0.0	0	NA	NA	44,62,39,63	1	1	0	325.715602509	1	2	A,G	NA	NA	0.0384662808278	0	g.761577A>G	0	67,86,0,0	1	1	0	0.822288081841	0
chr2_ref_v2	762117	0	G,A	0	0	140,109,0,0	1	1	0	2	G,G	NA	NA	0.0	0	85,82,89,63	1	1	0	345.469510307	1	2	G,A	NA	NA	0.0941132915705	0	g.762117G>A	0	153,116,0,0	1	1	0	0.417109229779	0	2	G,G	NA	NA	0.0	0	NA	NA	139,97,0,0	1	1	0	0.661634305111	0
chr2_ref_v2	762441	0	G,GAACAAGATGAAGAAAATA	0	0	2,2,14,21	1	1	0	2	GAACAAGATGAAGAAAATA,GAACAAGATGAAGAAAATA	G,GAACAAGATGAAGAAAATA	0.25	0.223143551314	0	0,1,31,31	1	1	0	1.7890552027	0	2	GAACAAGATGAAGAAAATA,GAACAAGATGAAGAAAATA	NA	NA	0.0160003413464	0	NA	NA	0,2,14,20	1	1	0	0.50934701884	0	2	GAACAAGATGAAGAAAATA,GAACAAGATGAAGAAAATA	G,GAACAAGATGAAGAAAATA	0.125	0.295062179749	0	NA	NA	0,1,24,12	1	1	0	3.61664559416	0
chr2_ref_v2	764481	0	C,A	0	0	76,99,0,1	1	1	0	2	C,C	NA	NA	0.00569802111464	0	64,69,60,73	1	1	0	331.365965576	1	2	C,A	NA	NA	0.0	0	g.764481C>A	0	83,98,0,2	1	1	0	0.555823829813	0	2	C,C	NA	NA	0.416454229684	0	NA	NA	104,104,0,0	1	1	0	1.5962541588	0
chr2_ref_v2	764721	0	CA,C	1	1	81,72,0,0	1	1	0	2	CA,CA	NA	NA	0.000641363431712	0	54,59,48,49	1	1	0	318.513844726	1	2	CA,C	CA,CA	0.125	0.0951572412592	0	g.764722delA	0	98,78,0,1	1	1	0	0.565128563667	0	2	CA,CA	NA	NA	0.00391516439184	0	NA	NA	78,105,0,0	1	1	0	2.60493951189	0
chr2_ref_v2	766845	0	C,CT	1	1	62,91,0,0	1	1	0	2	C,C	NA	NA	0.000337145300241	0	95,146,0,0	1	1	0	0.447312859297	0	2	C,C	NA	NA	0.000502671260509	0	NA	NA	75,109,0,0	1	1	0	0.392349172515	0	2	C,C	NA	NA	0.000573117869348	0	NA	NA	30,76,31,59	1	1	0	319.110109265	1
chr2_ref_v2	767267	0	CT,C	1	1	89,117,0,0	1	1	0	2	CT,CT	NA	NA	0.000103442026877	0	151,134,0,0	1	1	0	3.39649772665	0	2	CT,CT	NA	NA	0.000145887256105	0	NA	NA	49,50,47,42	1	1	0	319.123788751	1	2	CT,C	NA	NA	0.106726591009	0	g.767268delT	0	82,95,0,0	1	1	0	0.663734669564	0
chr2_ref_v2	767475	0	C,CT	1	1	82,79,0,1	1	1	0	2	C,C	NA	NA	0.00174559003516	0	77,72,50,66	1	1	0	323.624858731	1	2	C,CT	C,C	0.125	0.0911997985738	0	g.767475_767476insT	0	90,96,0,0	1	1	0	0.647679531409	0	2	C,C	NA	NA	0.0107551381801	0	NA	NA	72,69,0,0	1	1	0	0.428507383931	0
chr2_ref_v2	767759	0	GA,G	1	1	41,72,1,5	1	1	0	2	GA,GA	NA	NA	1.32107925378	0	82,75,6,4	1	1	0	4.37206104289	0	2	GA,GA	NA	NA	2.01107068437	0	NA	NA	50,59,6,5	1	1	0	3.32069883753	0	2	GA,GA	NA	NA	1.30859657065	0	NA	NA	3,3,73,64	1	1	0	330.206532267	1
chr2_ref_v2	768021	0	G,C	1	0	84,117,0,0	1	1	0	2	G,G	NA	NA	0.0	0	125,139,0,0	1	1	0	1.44255438365	0	2	G,G	NA	NA	0.0	0	NA	NA	93,90,0,0	1	1	0	2.18081542963	0	2	G,G	NA	NA	0.0	0	NA	NA	44,50,50,55	1	1	0	324.394345878	1
chr2_ref_v2	768448	0	A,G	1	0	96,104,0,0	1	1	0	2	A,A	NA	NA	0.0	0	101,124,0,3	1	1	0	1.05554962828	0	2	A,A	NA	NA	0.70639240731	0	NA	NA	43,38,31,43	1	1	0	315.976930197	1	2	A,G	NA	NA	0.0903840614683	0	g.768448A>G	0	85,79,0,0	1	1	0	0.749207804282	0
chr2_ref_v2	769348	0	A,C	0	0	130,153,1,0	1	1	0	2	A,A	NA	NA	0.00352734051797	0	162,167,0,2	1	1	0	0.929210108014	0	2	A,A	NA	NA	0.41152573272	0	NA	NA	57,60,60,61	1	1	0	333.665429046	1	2	A,C	NA	NA	0.033616610799	0	g.769348A>C	0	126,86,0,0	1	1	0	4.65183512324	0
chr2_ref_v2	770474	0	C,A	0	0	73,103,0,0	1	1	0	2	C,C	NA	NA	0.0	0	91,144,0,1	1	1	0	0.635308554978	0	2	C,C	NA	NA	0.00424629088145	0	NA	NA	44,60,38,49	1	1	0	317.574261599	1	2	C,A	C,C	0.125	0.0728316477941	0	g.770474C>A	0	63,94,0,1	1	1	0	0.414131257984	0
chr2_ref_v2	770483	0	GA,G	1	1	69,94,1,5	1	1	0	2	GA,GA	NA	NA	0.43165814105	0	78,132,3,3	1	1	0	1.24649248142	0	2	GA,GA	NA	NA	1.69250119495	0	NA	NA	68,95,7,8	1	1	0	4.0937164418	0	2	GA,GA	NA	NA	0.298535470871	0	NA	NA	27,55,39,40	1	1	0	312.600235986	1
chr2_ref_v2	770657	0	AT,A	1	1	95,67,2,6	1	1	0	2	AT,AT	NA	NA	0.137822203024	0	123,76,6,1	1	1	0	1.62856350622	0	2	AT,AT	NA	NA	1.48454780913	0	NA	NA	47,33,51,31	1	1	0	313.064909216	1	2	AT,A	AT,AT	0.125	0.0681567992671	0	g.770658delT	0	66,60,0,0	1	1	0	1.69353242653	0
chr2_ref_v2	771009	0	A,G	1	0	83,113,1,1	1	1	0	2	A,A	NA	NA	0.010152371464	0	72,88,61,91	1	1	0	341.910746403	1	2	A,G	NA	NA	0.0512932943876	0	g.771009A>G	0	94,131,0,0	1	1	0	0.51505229241	0	2	A,A	NA	NA	0.0	0	NA	NA	96,103,0,0	1	1	0	1.41221503632	0
chr2_ref_v2	771372	0	A,G	0	0	77,86,0,0	1	1	0	2	A,A	NA	NA	0.0	0	122,116,0,0	1	1	0	0.933547346465	0	2	A,A	NA	NA	0.0	0	NA	NA	39,52,26,55	1	1	0	318.153276575	1	2	A,G	NA	NA	0.116410351844	0	g.771372A>G	0	68,92,0,0	1	1	0	0.898449271952	0
chr2_ref_v2	773225	0	T,A	0	0	108,91,0,0	1	1	0	2	T,T	NA	NA	0.0	0	151,142,0,0	1	1	0	0.731541134927	0	2	T,T	NA	NA	0.0	0	NA	NA	109,92,0,0	1	1	0	0.392107834343	0	2	T,T	NA	NA	0.0	0	NA	NA	57,49,43,41	1	1	0	317.150758248	1
chr2_ref_v2	773394	0	A,G	0	0	50,53,50,42	1	1	0	2	A,G	NA	NA	0.112940411181	0	57,51,60,57	1	1	0	1.09400344509	0	2	A,G	NA	NA	0.0800427076735	0	NA	NA	53,38,50,46	1	1	0	0.880307160368	0	2	A,G	NA	NA	0.053488684951	0	NA	NA	54,39,56,39	1	1	0	0.990216669416	0
chr2_ref_v2	773668	0	CA,C	1	1	53,66,5,2	1	1	0	2	CA,CA	NA	NA	0.0371192464721	0	48,54,30,70	1	1	0	73.3358924116	1	2	CA,C	CA,CA	0.125	0.0339193285185	0	g.773669delA	0	60,67,2,2	1	1	0	0.695445507299	0	2	CA,CA	NA	NA	1.37072819651	0	NA	NA	31,52,25,45	1	1	0	44.8738254457	1
chr2_ref_v2	773766	0	AT,A	1	1	65,65,3,0	1	1	0	2	AT,AT	NA	NA	1.33428353228	0	142,81,4,4	1	1	0	4.265503114	0	2	AT,AT	NA	NA	2.10697849659	0	NA	NA	53,50,53,39	1	1	0	60.2692399608	1	2	AT,A	AT,AT	0.25	0.0315299016569	0	g.773767delT	0	92,89,4,2	1	1	0	0.448789438344	0
chr2_ref_v2	774634	0	CAA,C,CA	1	1	30,31,2,0,3,3	1	1	0	2	CAA,CAA	CAA,C	0.125	1.92561360253	0	8,9,7,8,19,19	1	1	0	17.3919968791	1	2	CAA,CA	CAA,CAA	0.125	0.26871954304	0	g.774635delA	0	13,18,9,7,3,5	1	1	0	7.17165626406	0	2	CAA,CAA	CAA,C	0.5	1.49610588573	1	NA	NA	14,13,20,7,10,4	1	1	0	16.2237539258	1
chr2_ref_v2	775166	0	C,CT	0	0	107,73,0,0	1	1	0	2	C,C	NA	NA	0.0	0	125,105,1,0	1	1	0	1.15096943058	0	2	C,C	NA	NA	0.0043384015986	0	NA	NA	107,87,0,0	1	1	0	0.911516777672	0	2	C,C	NA	NA	0.0	0	NA	NA	40,31,40,40	1	1	0	316.88552008	1
chr2_ref_v2	775329	0	C,T	0	0	88,92,0,0	1	1	0	2	C,C	NA	NA	0.0	0	119,124,0,0	1	1	0	0.395403727624	0	2	C,C	NA	NA	0.0	0	NA	NA	51,53,40,55	1	1	0	320.250217412	1	2	C,T	NA	NA	0.0905140075408	0	g.775329C>T	0	68,98,0,0	1	1	0	1.68053165797	0
chr2_ref_v2	776336	0	CT,C	1	1	90,99,2,1	1	1	0	2	CT,CT	NA	NA	0.414027961667	0	150,102,1,1	1	1	0	4.27216822358	0	2	CT,CT	NA	NA	1.06400216035	0	NA	NA	96,87,3,1	1	1	0	0.904118962739	0	2	CT,CT	NA	NA	0.0795885355165	0	NA	NA	39,45,44,40	1	1	0	315.649870245	1
chr2_ref_v2	776770	0	A,AT	1	1	109,83,0,0	1	1	0	2	A,A	NA	NA	0.00444638021276	0	141,122,1,0	1	1	0	0.75725071846	0	2	A,A	NA	NA	0.233673892644	0	NA	NA	100,87,1,1	1	1	0	0.649410144946	0	2	A,A	NA	NA	0.0109721567299	0	NA	NA	49,50,27,58	1	1	0	320.327731199	1
chr2_ref_v2	776907	0	C,T	0	0	129,102,0,0	1	1	0	2	C,C	NA	NA	0.0	0	144,136,0,0	1	1	0	1.13467324939	0	2	C,C	NA	NA	0.0	0	NA	NA	137,110,0,0	1	1	0	0.402055350639	0	2	C,C	NA	NA	0.0	0	NA	NA	53,30,48,45	1	1	0	322.01957665	1
chr2_ref_v2	777233	0	G,A	0	0	103,114,0,0	1	1	0	2	G,G	NA	NA	0.0	0	72,69,82,80	1	1	0	347.729978935	1	2	G,A	A,A	0.125	0.112477983427	0	g.777233G>A	0	107,118,0,0	1	1	0	0.394255474634	0	2	G,G	NA	NA	0.0	0	NA	NA	103,83,0,0	1	1	0	1.81681177548	0
chr2_ref_v2	777698	0	A,G	1	0	121,95,0,0	1	1	0	2	A,A	NA	NA	0.0	0	153,138,0,0	1	1	0	0.894347780163	0	2	A,A	NA	NA	0.0	0	NA	NA	126,105,0,0	1	1	0	0.483061333048	0	2	A,A	NA	NA	0.0	0	NA	NA	46,41,53,34	1	1	0	320.515301538	1
chr2_ref_v2	777712	0	G,A	0	0	112,101,0,0	1	1	0	2	G,G	NA	NA	0.0	0	138,135,0,0	1	1	0	0.581483915802	0	2	G,G	NA	NA	0.0	0	NA	NA	115,105,0,0	1	1	0	0.397545129821	0	2	G,G	NA	NA	0.0	0	NA	NA	44,41,39,31	1	1	0	314.920009261	1
chr2_ref_v2	777871	0	ATTT,A,AT,ATT	1	1	11,12,0,0,3,4,16,10	1	1	0	2	ATTT,ATT	ATTT,ATTT	0.125	0.0704585873151	0	0,0,13,6,68,55,1,0	1	1	0	312.183598806	1	2	AT,AT	NA	NA	2.63833855836	0	g.777872_777873delTT,g.777871_777874T>	-1,-1	26,15,37,24,3,0,5,1	1	1	0	41.9768200747	1	2	ATTT,A	A,A	0.5	2.06108870202	0	g.777871_777875TT>	0	31,22,7,4,29,36,6,6	1	1	0	15.9808228644	1
chr2_ref_v2	777970	0	C,T	1	0	107,103,0,0	1	1	0	2	C,C	NA	NA	0.0	0	145,111,0,0	1	1	0	1.44418635108	0	2	C,C	NA	NA	0.0	0	NA	NA	109,109,0,0	1	1	0	0.42916187722	0	2	C,C	NA	NA	0.0	0	NA	NA	53,36,61,38	1	1	0	324.675816058	1
chr2_ref_v2	778923	0	G,T	0	0	89,104,0,0	1	1	0	2	G,G	NA	NA	0.0	0	52,80,68,72	1	1	0	335.379974334	1	2	G,T	NA	NA	0.0588405000229	0	g.778923G>T	0	98,113,1,0	1	1	0	0.376529346274	0	2	G,G	NA	NA	0.00472814119595	0	NA	NA	74,104,0,0	1	1	0	0.913135777302	0
chr2_ref_v2	779339	0	C,T	1	0	88,108,0,0	1	1	0	2	C,C	NA	NA	0.0	0	100,137,1,1	1	1	0	0.593352817574	0	2	C,C	NA	NA	0.00840341079638	0	NA	NA	70,112,0,0	1	1	0	1.37535295339	0	2	C,C	NA	NA	0.0	0	NA	NA	43,70,39,69	1	1	0	326.826691601	1
chr2_ref_v2	779807	0	G,A	1	0	70,84,0,0	1	1	0	2	G,G	NA	NA	0.0	0	105,103,0,0	1	1	0	1.09831519998	0	2	G,G	NA	NA	0.0	0	NA	NA	44,41,41,36	1	1	0	314.854786109	1	2	G,A	NA	NA	0.0988458346366	0	g.779807G>A	0	76,78,0,0	1	1	0	0.739373479195	0
chr2_ref_v2	780327	0	GCAA,G	1	1	64,45,0,0	1	1	0	2	GCAA,GCAA	NA	NA	0.00470146208561	0	25,23,8,2	1	1	1	8.02434631248	0	2	GCAA,GCAA	GCAA,G	0.25	0.339000356718	0	NA	NA	49,45,0,0	1	1	0	0.952540518629	0	2	GCAA,GCAA	NA	NA	0.00404056890506	0	NA	NA	47,61,0,0	1	1	0	3.18045424161	0
chr2_ref_v2	780375	0	G,T	1	0	60,36,1,0	1	1	0	2	G,G	NA	NA	0.0103627870355	0	43,31,0,0	1	1	1	0.654159623226	0	2	G,G	NA	NA	0.0	0	NA	NA	33,18,14,5	1	1	1	14.8336091246	1	2	G,G	G,T	0.5	0.11122563511	0	NA	NA	52,59,0,0	1	1	0	3.52174952689	0
chr2_ref_v2	780460	0	G,A	0	0	88,66,0,0	1	1	0	2	G,G	NA	NA	0.0	0	128,49,0,0	1	1	0	5.01079914213	0	2	G,G	NA	NA	0.0	0	NA	NA	44,23,37,18	1	1	0	312.199134973	1	2	G,A	G,G	0.125	0.0539549941224	0	g.780460G>A	0	105,58,0,0	1	1	0	1.50192607565	0
chr2_ref_v2	780497	0	C,T	1	0	113,63,0,0	1	1	0	2	C,C	NA	NA	0.0	0	136,48,0,0	1	1	0	2.63922352843	0	2	C,C	NA	NA	0.0	0	NA	NA	54,30,55,27	1	1	0	319.091445691	1	2	C,T	NA	NA	0.0240975515791	0	g.780497C>T	0	109,61,0,0	1	1	0	0.388241723476	0
chr2_ref_v2	781461	0	G,A	0	0	137,132,0,0	1	1	0	2	G,G	NA	NA	0.0	0	96,78,72,74	1	1	0	341.266199949	1	2	G,A	G,G	0.125	0.0758657507747	0	g.781461G>A	0	158,102,0,1	1	1	0	3.11066754445	0	2	G,G	NA	NA	0.00383877630717	0	NA	NA	99,98,0,0	1	1	0	0.408315023894	0
chr2_ref_v2	782596	0	C,T	1	0	141,77,0,0	1	1	0	2	C,C	NA	NA	0.0	0	167,138,2,0	1	1	0	3.6609386621	0	2	C,C	NA	NA	0.412001079088	0	NA	NA	114,100,0,0	1	1	0	3.63831596844	0	2	C,C	NA	NA	0.0	0	NA	NA	56,60,57,53	1	1	0	325.795560934	1
chr2_ref_v2	784143	0	G,A	0	0	75,85,0,0	1	1	0	2	G,G	NA	NA	0.0	0	127,117,0,0	1	1	0	1.24215066957	0	2	G,G	NA	NA	0.0	0	NA	NA	111,86,0,0	1	1	0	2.41905827745	0	2	G,G	NA	NA	0.0	0	NA	NA	50,46,52,34	1	1	0	317.592920529	1
chr2_ref_v2	784678	0	CTT,C,CT	1	1	24,23,8,6,17,20	1	1	0	2	CTT,CT	CTT,C	0.125	0.482031953442	0	1,4,100,72,3,3	1	1	0	315.466632797	1	2	C,C	CTT,C	0.125	0.967554056135	0	g.784679_784680delTT,g.784678_784681T>	-1,-1	37,14,11,3,22,21	1	1	0	1.8947280469	0	2	CTT,CTT	CTT,C	0.25	0.27778967692	0	NA	NA	5,4,47,43,29,15	1	1	0	28.2966505696	1
chr2_ref_v2	784789	0	GA,G	1	1	55,54,6,5	1	1	0	2	GA,GA	NA	NA	0.678903513726	0	72,102,4,11	1	1	0	2.13639716074	0	2	GA,GA	NA	NA	1.70841507013	0	NA	NA	33,42,36,41	1	1	0	27.5729434963	1	2	GA,G	GA,GA	0.25	0.0915235657701	0	g.784790delA	0	47,72,7,7	1	1	0	1.6875615266	0
chr2_ref_v2	785819	0	AT,A	1	1	58,35,2,5	1	1	0	2	AT,AT	NA	NA	0.972140248393	0	45,34,41,29	1	1	0	36.0109391178	1	2	AT,AT	AT,A	0.5	0.0500843190407	0	NA	NA	27,12,39,31	1	1	0	42.5205850468	1	2	AT,A	A,A	0.125	0.070236613784	0	g.785820delT	0	36,33,32,30	1	1	0	28.6299217788	1
chr2_ref_v2	785984	0	G,A	1	0	82,87,0,0	1	1	0	2	G,G	NA	NA	0.0	0	103,140,0,0	1	1	0	1.53062361071	0	2	G,G	NA	NA	0.0	0	NA	NA	36,61,35,49	1	1	0	317.041823561	1	2	G,A	G,G	0.125	0.107420248621	0	g.785984G>A	0	85,92,0,0	1	1	0	0.397961176977	0
chr2_ref_v2	786019	0	G,A	0	0	98,82,0,0	1	1	0	2	G,G	NA	NA	0.0	0	128,131,0,0	1	1	0	1.2476698044	0	2	G,G	NA	NA	0.0	0	NA	NA	68,105,0,0	1	1	0	4.69096582675	0	2	G,G	NA	NA	0.0	0	NA	NA	45,32,51,46	1	1	0	321.636197815	1
chr2_ref_v2	788556	0	GT,G	1	1	77,108,0,0	1	1	0	2	GT,GT	NA	NA	0.00210948006748	0	127,127,0,1	1	1	0	2.35844428738	0	2	GT,GT	NA	NA	0.00251663510626	0	NA	NA	39,41,40,49	1	1	0	319.408002948	1	2	GT,G	NA	NA	0.0954118981102	0	g.788557delT	0	77,105,0,0	1	1	0	0.40680962377	0
chr2_ref_v2	789033	0	C,T	1	0	96,85,0,0	1	1	0	2	C,C	NA	NA	0.0	0	172,132,0,1	1	1	0	0.888343122506	0	2	C,C	NA	NA	0.00328407520119	0	NA	NA	112,112,0,0	1	1	0	0.709661194081	0	2	C,C	NA	NA	0.0	0	NA	NA	52,53,48,57	1	1	0	322.922752389	1
chr2_ref_v2	789842	0	C,T	0	0	97,103,0,0	1	1	0	2	C,C	NA	NA	0.0	0	123,125,0,0	1	1	0	0.448686222244	0	2	C,C	NA	NA	0.0	0	NA	NA	97,105,0,0	1	1	0	0.40068600784	0	2	C,C	NA	NA	0.0	0	NA	NA	48,38,37,48	1	1	0	318.634790153	1
chr2_ref_v2	790133	0	A,G	1	0	123,121,0,0	1	1	0	2	A,A	NA	NA	0.0	0	169,175,0,1	1	1	0	0.475383599543	0	2	A,A	NA	NA	0.00290275965796	0	NA	NA	126,125,0,0	1	1	0	0.397649825907	0	2	A,A	NA	NA	0.0	0	NA	NA	62,56,51,47	1	1	0	322.483743939	1
chr2_ref_v2	790514	0	A,T	0	0	81,106,0,0	1	1	0	2	A,A	NA	NA	0.0	0	112,194,0,1	1	1	0	1.95646187279	0	2	A,A	NA	NA	0.00326264563482	0	NA	NA	49,68,46,64	1	1	0	325.024139994	1	2	A,T	NA	NA	0.0616935690053	0	g.790514A>T	0	95,78,0,0	1	1	0	3.03748411525	0
chr2_ref_v2	790570	0	A,G	1	0	106,98,0,0	1	1	0	2	A,A	NA	NA	0.0	0	69,71,75,76	1	1	0	340.855080341	1	2	A,G	NA	NA	0.0756374142056	0	g.790570A>G	0	100,117,0,0	1	1	0	1.35620626146	0	2	A,A	NA	NA	0.0	0	NA	NA	101,72,0,0	1	1	0	1.32054734894	0
chr2_ref_v2	790618	0	C,T	0	0	85,77,0,0	1	1	0	2	C,C	NA	NA	0.0	0	125,133,0,0	1	1	0	0.972233097579	0	2	C,C	NA	NA	0.0	0	NA	NA	35,51,35,34	1	1	0	313.328597748	1	2	C,T	C,C	0.125	0.0310736366247	0	g.790618C>T	0	81,91,0,0	1	1	0	1.06258790276	0
chr2_ref_v2	790645	0	T,C	0	0	85,73,0,0	1	1	0	2	T,T	NA	NA	0.0	0	111,128,0,0	1	1	0	1.92298128155	0	2	T,T	NA	NA	0.0	0	NA	NA	45,41,37,36	1	1	0	314.026826413	1	2	T,C	T,T	0.125	0.0874265731758	0	g.790645T>C	0	91,96,0,0	1	1	0	1.05924767975	0
chr2_ref_v2	792899	0	C,T	0	0	95,61,0,0	1	1	0	2	C,C	NA	NA	0.0	0	117,112,0,0	1	1	0	2.89807056917	0	2	C,C	NA	NA	0.0	0	NA	NA	99,92,0,0	1	1	0	2.25916993826	0	2	C,C	NA	NA	0.0	0	NA	NA	41,52,48,47	1	1	0	318.986108731	1
chr2_ref_v2	792904	0	C,T	0	0	97,63,0,0	1	1	0	2	C,C	NA	NA	0.0	0	57,42,53,66	1	1	0	327.002430413	1	2	C,T	T,T	0.125	0.067310785304	0	g.792904C>T	0	97,87,0,0	1	1	0	1.81597196339	0	2	C,C	NA	NA	0.0	0	NA	NA	92,91,1,0	1	1	0	2.55121474627	0
chr2_ref_v2	794897	0	C,A	1	0	113,121,0,0	1	1	0	2	C,C	NA	NA	0.0	0	156,176,0,1	1	1	0	0.473009967377	0	2	C,C	NA	NA	0.00300752106396	0	NA	NA	109,114,0,0	1	1	0	0.40806818592	0	2	C,C	NA	NA	0.0	0	NA	NA	54,63,50,57	1	1	0	325.487069747	1
chr2_ref_v2	795839	0	GT,G	1	1	98,108,0,0	1	1	0	2	GT,GT	NA	NA	0.000103442026877	0	113,138,1,0	1	1	0	0.620168490853	0	2	GT,GT	NA	NA	0.00383026112353	0	NA	NA	83,96,0,0	1	1	0	0.436156939544	0	2	GT,GT	NA	NA	0.000176825472519	0	NA	NA	27,56,45,48	1	1	0	321.079880693	1
chr2_ref_v2	795949	0	AT,A	1	1	85,99,0,0	1	1	0	2	AT,AT	NA	NA	0.000103442026877	0	100,131,1,1	1	1	0	0.618468104342	0	2	AT,AT	NA	NA	0.0084748557878	0	NA	NA	76,80,0,0	1	1	0	0.552101954668	0	2	AT,AT	NA	NA	0.000176825472519	0	NA	NA	48,41,41,50	1	1	0	319.516740286	1
chr2_ref_v2	796510	0	CT,C	1	1	63,80,4,9	1	1	0	2	CT,CT	NA	NA	0.783346177093	0	101,112,3,6	1	1	0	1.21726487369	0	2	CT,CT	NA	NA	2.42147756039	0	NA	NA	73,73,4,6	1	1	0	1.21775732654	0	2	CT,CT	NA	NA	1.69616548994	0	NA	NA	38,51,33,52	1	1	0	31.764903418	1
chr2_ref_v2	796586	0	TA,T,TAA	1	1	56,53,8,1,1,1	1	1	0	2	TA,TA	NA	NA	2.11419819628	0	31,40,59,41,2,1	1	1	0	54.1908690543	1	2	TA,T	TA,TA	0.125	0.415653919197	0	g.796587delA	0	29,35,3,2,21,40	1	1	0	55.0693065506	1	2	TAA,TAA	TA,TAA	0.25	0.566940328063	0	g.796586_796587insA,g.796586_796587insA	0,1	52,65,5,5,3,4	1	1	0	2.3051383792	0
chr2_ref_v2	796713	0	A,T	1	0	127,107,0,0	1	1	0	2	A,A	NA	NA	0.0	0	131,138,0,0	1	1	0	1.45737286983	0	2	A,A	NA	NA	0.0	0	NA	NA	61,66,47,48	1	1	0	320.688217094	1	2	A,T	A,A	0.125	0.0389957665771	0	g.796713A>T	0	112,89,0,0	1	1	0	0.465588659212	0
chr2_ref_v2	797044	0	G,A	0	0	84,117,0,0	1	1	0	2	G,G	NA	NA	0.0	0	126,139,0,0	1	1	0	1.51124944481	0	2	G,G	NA	NA	0.0	0	NA	NA	80,100,0,2	1	1	0	0.71579502744	0	2	G,G	NA	NA	0.416514944295	0	NA	NA	42,48,49,45	1	1	0	320.864372699	1
chr2_ref_v2	797857	0	G,T	0	0	105,145,2,0	1	1	0	2	G,G	NA	NA	0.413433277757	0	133,169,1,0	1	1	0	0.648685739395	0	2	G,G	NA	NA	0.0033057881345	0	NA	NA	50,61,60,61	1	1	0	328.139745437	1	2	G,T	NA	NA	0.0862603442844	0	g.797857G>T	0	67,110,0,0	1	1	0	0.954212879928	0
chr2_ref_v2	798317	0	C,A	0	0	89,45,0,1	1	1	0	2	C,C	NA	NA	0.00743497848752	0	79,37,54,28	1	1	0	72.6432226382	1	2	C,A	C,C	0.125	0.0955565155612	0	g.798317C>A	0	81,53,0,1	1	1	0	1.06725437495	0	2	C,C	NA	NA	0.00743497848752	0	NA	NA	90,47,0,0	1	1	0	0.4500496886	0
chr2_ref_v2	799346	0	G,A	0	0	106,93,0,0	1	1	0	2	G,G	NA	NA	0.0	0	124,149,0,0	1	1	0	2.3320518459	0	2	G,G	NA	NA	0.0	0	NA	NA	84,107,0,1	1	1	0	2.21343883355	0	2	G,G	NA	NA	0.00522194398115	0	NA	NA	46,58,55,52	1	1	0	324.380313807	1
chr2_ref_v2	800958	0	C,A	0	0	132,128,0,1	1	1	0	2	C,C	NA	NA	0.00383877630717	0	185,163,0,0	1	1	0	0.772148583125	0	2	C,C	NA	NA	0.0	0	NA	NA	133,129,0,0	1	1	0	0.436780203783	0	2	C,C	NA	NA	0.0	0	NA	NA	42,61,59,66	1	1	0	335.538812614	1
chr2_ref_v2	801558	0	T,C	1	0	133,98,0,1	1	1	0	2	T,T	NA	NA	0.00431966114452	0	196,155,1,0	1	1	0	0.614937523349	0	2	T,T	NA	NA	0.00284495213223	0	NA	NA	152,108,0,0	1	1	0	0.484717488866	0	2	T,T	NA	NA	0.0	0	NA	NA	41,52,48,39	1	1	0	319.820827939	1
chr2_ref_v2	802492	0	CA,C	1	1	77,108,0,0	1	1	0	2	CA,CA	NA	NA	0.00718550340891	0	119,165,1,0	1	1	0	0.378822274857	0	2	CA,CA	NA	NA	1.183547311	0	NA	NA	83,131,0,1	1	1	0	0.626635545724	0	2	CA,CA	NA	NA	0.770048507224	0	NA	NA	36,56,34,50	1	1	0	317.997445425	1
chr2_ref_v2	803098	0	C,T	0	0	103,116,0,0	1	1	0	2	C,C	NA	NA	0.0	0	136,177,0,0	1	1	0	0.960948329381	0	2	C,C	NA	NA	0.0	0	NA	NA	81,127,0,0	1	1	0	2.0400762032	0	2	C,C	NA	NA	0.0	0	NA	NA	47,46,56,45	1	1	0	324.186455232	1
chr2_ref_v2	803464	0	A,G	0	0	88,126,0,0	1	1	0	2	A,A	NA	NA	0.0	0	148,178,0,0	1	1	0	1.20166250877	0	2	A,A	NA	NA	0.0	0	NA	NA	52,55,55,59	1	1	0	327.645468784	1	2	A,G	NA	NA	0.0633696139326	0	g.803464A>G	0	82,96,0,0	1	1	0	1.00840613166	0
chr2_ref_v2	804786	0	A,G	0	0	78,139,0,0	1	1	0	2	A,A	NA	NA	0.0	0	133,195,0,1	1	1	0	1.30420506284	0	2	A,A	NA	NA	0.00304414238123	0	NA	NA	112,120,1,0	1	1	0	4.2208617897	0	2	A,A	NA	NA	0.00430108189939	0	NA	NA	48,54,44,68	1	1	0	329.202463667	1
chr2_ref_v2	809339	0	C,A	1	0	19,27,0,0	1	1	1	2	C,C	NA	NA	0.0	0	24,22,2,9	1	1	1	5.66530130469	0	2	C,C	C,A	0.5	0.332133835023	0	NA	NA	30,35,0,0	1	1	1	0.609129239181	0	2	C,C	NA	NA	0.0	0	NA	NA	20,50,0,0	1	1	1	1.7754239242	0
chr2_ref_v2	809433	0	GAAA,G,GA	1	1	1,2,0,0,1,1	1	0	1	2	NA	NA	NA	NA	0	1,1,2,5,1,4	1	0	1	0.979813997366	0	2	NA	NA	NA	NA	0	NA	NA	0,0,0,2,2,8	1	0	1	3.40262659204	0	2	NA	NA	NA	NA	0	NA	NA	0,1,0,0,0,6	1	0	1	3.49277897127	0
chr2_ref_v2	809449	0	CT,C	1	1	3,10,0,3	1	0	1	2	NA	NA	NA	NA	0	1,8,0,5	1	0	1	0.99746493932	0	2	NA	NA	NA	NA	0	NA	NA	0,10,0,6	1	0	1	1.33670431076	0	2	NA	NA	NA	NA	0	NA	NA	1,10,0,2	1	0	1	0.665355176303	0
chr3_ref_v2	464	1	C,T	0	0	0,0,0,1	0	0	1	2	NA	NA	NA	NA	0	0,0,0,0	0	0	1	0.0	0	2	NA	NA	NA	NA	0	NA	NA	0,0,1,0	0	0	1	0.0	0	2	NA	NA	NA	NA	0	NA	NA	0,0,0,0	0	0	1	0.0	0
chr3_ref_v2	465	1	A,C	0	0	0,0,0,1	0	0	1	2	NA	NA	NA	NA	0	0,0,0,0	0	0	1	0.0	0	2	NA	NA	NA	NA	0	NA	NA	0,0,1,0	0	0	1	0.0	0	2	NA	NA	NA	NA	0	NA	NA	0,0,0,0	0	0	1	0.0	0
chr3_ref_v2	467	1	C,T	1	0	0,0,0,1	0	0	1	2	NA	NA	NA	NA	0	0,0,0,0	0	0	1	0.0	0	2	NA	NA	NA	NA	0	NA	NA	0,0,1,0	0	0	1	0.0	0	2	NA	NA	NA	NA	0	NA	NA	0,0,0,0	0	0	1	0.0	0
chr3_ref_v2	483	1	C,T	1	0	0,0,0,1	0	0	1	2	NA	NA	NA	NA	0	0,0,0,0	0	0	1	0.0	0	2	NA	NA	NA	NA	0	NA	NA	0,0,1,0	0	0	1	0.0	0	2	NA	NA	NA	NA	0	NA	NA	0,0,0,0	0	0	1	0.0	0
chr3_ref_v2	1021	1	A,T	1	0	0,0,0,0	0	0	1	2	NA	NA	NA	NA	0	0,0,0,0	0	0	1	0.0	0	2	NA	NA	NA	NA	0	NA	NA	0,0,1,0	0	0	1	0.0	0	2	NA	NA	NA	NA	0	NA	NA	0,0,0,0	0	0	1	0.0	0
chr3_ref_v2	1024	1	C,A	1	0	0,0,0,0	0	0	1	2	NA	NA	NA	NA	0	0,0,0,0	0	0	1	0.0	0	2	NA	NA	NA	NA	0	NA	NA	0,0,1,0	0	0	1	0.0	0	2	NA	NA	NA	NA	0	NA	NA	0,0,0,0	0	0	1	0.0	0
chr3_ref_v2	1025	1	A,G	1	0	0,0,0,0	0	0	1	2	NA	NA	NA	NA	0	0,0,0,0	0	0	1	0.0	0	2	NA	NA	NA	NA	0	NA	NA	0,0,1,0	0	0	1	0.0	0	2	NA	NA	NA	NA	0	NA	NA	0,0,0,0	0	0	1	0.0	0
chr3_ref_v2	1026	1	C,A	1	0	0,0,0,0	0	0	1	2	NA	NA	NA	NA	0	0,0,0,0	0	0	1	0.0	0	2	NA	NA	NA	NA	0	NA	NA	0,0,1,0	0	0	1	0.0	0	2	NA	NA	NA	NA	0	NA	NA	0,0,0,0	0	0	1	0.0	0
chr3_ref_v2	1152	0	A,G	0	0	0,0,0,0	0	0	1	2	NA	NA	NA	NA	0	0,0,0,0	0	0	1	0.0	0	2	NA	NA	NA	NA	0	NA	NA	0,0,0,1	0	0	1	0.0	0	2	NA	NA	NA	NA	0	NA	NA	0,0,0,0	0	0	1	0.0	0
chr3_ref_v2	1154	0	T,TTGCTTGAACGGA	0	0	0,0,0,0	0	0	1	2	NA	NA	NA	NA	0	0,0,0,0	0	0	1	0.0	0	2	NA	NA	NA	NA	0	NA	NA	0,0,0,1	0	0	1	0.0	0	2	NA	NA	NA	NA	0	NA	NA	0,0,0,0	0	0	1	0.0	0
chr3_ref_v2	1203	1	G,GTTTAGACAAAGAAAAC	1	0	0,0,23,0	0	1	1	2	NA	NA	NA	NA	0	0,0,40,0	0	1	1	0.0	0	2	NA	NA	NA	NA	0	NA	NA	0,0,22,0	0	1	1	0.0	0	2	NA	NA	NA	NA	0	NA	NA	0,0,52,0	0	1	1	0.0	0
chr3_ref_v2	1223	1	A,T	0	0	0,0,61,0	0	1	1	2	NA	NA	NA	NA	0	0,0,88,0	0	1	1	0.0	0	2	NA	NA	NA	NA	0	NA	NA	0,0,53,0	0	1	1	0.0	0	2	NA	NA	NA	NA	0	NA	NA	1,0,87,0	1	1	1	0.0	0
chr3_ref_v2	1240	1	A,G	0	0	0,0,56,0	0	1	1	2	NA	NA	NA	NA	0	1,0,76,0	1	1	1	0.0	0	2	NA	NA	NA	NA	0	NA	NA	0,0,42,0	0	1	1	0.0	0	2	NA	NA	NA	NA	0	NA	NA	2,0,54,0	1	1	1	0.0	0
chr3_ref_v2	1243	1	C,CCATAGTTTCTATGTGCAAAAGCATTACCTATGTAATTCTTACA	0	0	0,0,57,0	0	1	1	2	NA	NA	NA	NA	0	1,0,78,0	1	1	1	0.0	0	2	NA	NA	NA	NA	0	NA	NA	0,0,43,0	0	1	1	0.0	0	2	NA	NA	NA	NA	0	NA	NA	1,0,55,0	1	1	1	0.0	0
chr3_ref_v2	1741	1	C,T	0	0	143,102,0,0	1	1	0	2	NA	NA	NA	NA	0	154,138,0,0	1	1	0	1.57083396478	0	2	NA	NA	NA	NA	0	NA	NA	81,47,67,46	1	1	0	329.013980125	1	2	NA	NA	NA	NA	0	NA	NA	122,79,0,0	1	1	0	0.573449803584	0
chr3_ref_v2	1796	1	CA,C	1	1	59,73,7,4	1	1	0	2	NA	NA	NA	NA	0	35,47,54,53	1	1	0	310.870899014	1	2	NA	NA	NA	NA	0	NA	NA	4,2,84,60	1	1	0	319.274633841	1	2	NA	NA	NA	NA	0	NA	NA	75,67,3,5	1	1	0	1.76162951372	0
chr3_ref_v2	2413	1	G,A	0	0	106,83,0,0	1	1	0	2	NA	NA	NA	NA	0	55,53,58,67	1	1	0	330.587085942	1	2	NA	NA	NA	NA	0	NA	NA	106,74,0,0	1	1	0	0.617070833485	0	2	NA	NA	NA	NA	0	NA	NA	101,94,0,0	1	1	0	0.906027370936	0
chr3_ref_v2	4025	1	G,A	0	0	0,0,123,145	1	1	0	2	NA	NA	NA	NA	0	0,0,158,165	1	1	0	0.832259576971	0	2	NA	NA	NA	NA	0	NA	NA	0,0,131,105	1	1	0	2.89949394869	0	2	NA	NA	NA	NA	0	NA	NA	0,0,130,110	1	1	0	2.33384662216	0
chr3_ref_v2	4125	1	AT,A,ATT	1	1	84,90,2,0,3,3	1	1	0	2	NA	NA	NA	NA	0	7,9,74,66,53,56	1	1	0	329.138478862	1	2	NA	NA	NA	NA	0	NA	NA	90,85,2,3,0,0	1	1	0	1.39161773771	0	2	NA	NA	NA	NA	0	NA	NA	86,89,5,5,0,0	1	1	0	3.00483646527	0
chr3_ref_v2	4223	0	TA,T	1	1	78,117,0,0	1	1	0	2	TA,TA	NA	NA	0.00718550340891	0	128,164,2,2	1	1	0	0.905142115798	0	2	TA,TA	NA	NA	0.518179694549	0	NA	NA	41,64,39,64	1	1	0	324.667433746	1	2	TA,T	NA	NA	0.0532020947346	0	g.4224delA	0	65,113,0,1	1	1	0	0.686029668005	0
chr3_ref_v2	4521	0	G,A	0	0	0,0,0,0	0	0	1	2	NA	NA	NA	NA	0	0,0,0,0	0	0	1	0.0	0	2	NA	NA	NA	NA	0	NA	NA	0,0,0,1	0	0	1	0.0	0	2	NA	NA	NA	NA	0	NA	NA	0,0,0,2	0	0	1	0.0	0
chr3_ref_v2	4586	0	C,CAATATTCTTA	0	0	0,0,0,0	0	0	1	2	NA	NA	NA	NA	0	0,0,0,0	0	0	1	0.0	0	2	NA	NA	NA	NA	0	NA	NA	0,0,0,1	0	0	1	0.0	0	2	NA	NA	NA	NA	0	NA	NA	0,0,0,0	0	0	1	0.0	0
chr3_ref_v2	6097	0	GTGACGTTGAGTTTTTAC,G	0	0	0,0,4,5	1	0	1	2	NA	NA	NA	NA	0	0,0,2,11	1	0	1	1.60795774977	0	2	NA	NA	NA	NA	0	NA	NA	0,0,0,6	0	0	1	0.0	0	2	NA	NA	NA	NA	0	NA	NA	0,0,3,3	1	0	1	0.289330137394	0
chr3_ref_v2	6174	0	A,C	0	0	3,28,0,0	1	1	1	2	A,A	NA	NA	0.0	0	4,39,0,0	1	1	1	0.311602900648	0	2	A,A	NA	NA	0.0	0	NA	NA	2,16,1,7	1	1	1	5.11841960655	0	2	A,A	A,C	0.5	0.287682072452	0	NA	NA	11,43,0,0	1	1	1	1.91255847296	0
chr3_ref_v2	6389	0	A,G	1	0	0,0,1,2	1	0	1	2	NA	NA	NA	NA	0	0,0,0,3	0	0	1	0.0	0	2	NA	NA	NA	NA	0	NA	NA	1,1,0,0	1	0	1	0.650947386294	0	2	NA	NA	NA	NA	0	NA	NA	0,0,0,3	0	0	1	0.0	0
chr3_ref_v2	9244	0	G,A	0	0	1,8,0,0	1	0	1	2	NA	NA	NA	NA	0	0,5,0,3	1	0	1	1.4776053088	0	2	NA	NA	NA	NA	0	NA	NA	1,11,0,0	1	0	1	0.247730138776	0	2	NA	NA	NA	NA	0	NA	NA	1,5,0,0	1	0	1	0.302775786247	0
chr3_ref_v2	10600	0	G,T	0	0	0,0,0,0	0	0	1	2	NA	NA	NA	NA	0	0,0,0,0	0	0	1	0.0	0	2	NA	NA	NA	NA	0	NA	NA	0,0,0,0	0	0	1	0.0	0	2	NA	NA	NA	NA	0	NA	NA	0,0,1,0	0	0	1	0.0	0
chr3_ref_v2	11046	0	G,A	0	0	0,0,1,0	0	0	1	2	NA	NA	NA	NA	0	0,0,2,0	0	0	1	0.0	0	2	NA	NA	NA	NA	0	NA	NA	0,0,2,0	0	0	1	0.0	0	2	NA	NA	NA	NA	0	NA	NA	0,0,2,0	0	0	1	0.0	0
chr3_ref_v2	13797	0	G,A	0	0	119,18,0,0	1	1	0	2	G,G	NA	NA	0.0	0	182,31,0,0	1	1	0	0.538331816219	0	2	G,G	NA	NA	0.0	0	NA	NA	103,27,0,0	1	1	0	2.0809812186	0	2	G,G	NA	NA	0.0	0	NA	NA	49,21,52,2	1	1	0	316.865560505	0
chr3_ref_v2	14119	0	CA,C	1	1	108,109,0,0	1	1	0	2	CA,CA	NA	NA	0.00718550340891	0	163,147,0,0	1	1	0	0.76421170802	0	2	CA,CA	NA	NA	1.27114537032	0	NA	NA	37,56,35,41	1	1	0	316.126078898	1	2	CA,C	CA,CA	0.125	0.00930035831736	0	g.14120delA	0	88,120,1,0	1	1	0	1.72287256869	0
chr3_ref_v2	14130	0	C,T	1	0	114,114,0,0	1	1	0	2	C,C	NA	NA	0.0	0	166,165,0,0	1	1	0	0.400786562441	0	2	C,C	NA	NA	0.0	0	NA	NA	43,55,42,47	1	1	0	319.906680263	1	2	C,T	NA	NA	0.0963311089384	0	g.14130C>T	0	94,128,1,0	1	1	0	1.87252700936	0
chr3_ref_v2	15687	0	CT,C	1	1	105,75,0,0	1	1	0	2	CT,CT	NA	NA	0.00210948006748	0	137,88,0,0	1	1	0	0.630930281509	0	2	CT,CT	NA	NA	0.00644591324615	0	NA	NA	64,36,45,37	1	1	0	316.432980095	1	2	CT,C	CT,CT	0.125	0.03978558278	0	g.15688delT	0	95,66,0,0	1	1	0	0.400767150075	0
chr3_ref_v2	16716	0	T,A	1	0	110,150,0,0	1	1	0	2	T,T	NA	NA	0.0	0	141,163,0,1	1	1	0	1.05611111472	0	2	T,T	NA	NA	0.00328407520119	0	NA	NA	90,147,0,0	1	1	0	1.02651550117	0	2	T,T	NA	NA	0.0	0	NA	NA	46,63,53,48	1	1	0	324.643808027	1
chr3_ref_v2	17469	0	G,A	0	0	140,113,0,0	1	1	0	2	G,G	NA	NA	0.0	0	148,135,0,0	1	1	0	0.789079549854	0	2	G,G	NA	NA	0.0	0	NA	NA	142,100,0,0	1	1	0	0.798846355593	0	2	G,G	NA	NA	0.0	0	NA	NA	46,43,50,40	1	1	0	321.730097359	1
chr3_ref_v2	17564	0	CA,C	1	1	146,119,0,0	1	1	0	2	CA,CA	NA	NA	0.00210948006748	0	165,140,0,0	1	1	0	0.453221745351	0	2	CA,CA	NA	NA	0.00644591324615	0	NA	NA	120,108,0,1	1	1	0	0.601819379067	0	2	CA,CA	NA	NA	0.0018145634093	0	NA	NA	52,32,42,49	1	1	0	322.545037911	1
chr3_ref_v2	18433	0	GT,G	1	1	92,146,5,6	1	1	0	2	GT,GT	NA	NA	0.204042810345	0	66,92,66,105	1	1	0	321.951330962	1	2	GT,G	GT,GT	0.125	0.0649518222533	0	g.18434delT	0	92,110,1,2	1	1	0	2.020743023	0	2	GT,GT	NA	NA	2.1224908799	0	NA	NA	92,103,1,7	1	1	0	2.14945929321	0
chr3_ref_v2	18879	0	G,A	0	0	134,130,0,0	1	1	0	2	G,G	NA	NA	0.0	0	146,181,0,0	1	1	0	1.86919582682	0	2	G,G	NA	NA	0.0	0	NA	NA	99,117,0,0	1	1	0	1.10568521218	0	2	G,G	NA	NA	0.0	0	NA	NA	64,41,58,41	1	1	0	325.172082231	1
chr3_ref_v2	19084	0	T,C	0	0	153,146,0,0	1	1	0	2	T,T	NA	NA	0.0	0	213,185,0,0	1	1	0	0.735176475622	0	2	T,T	NA	NA	0.0	0	NA	NA	150,148,0,0	1	1	0	0.435662740761	0	2	T,T	NA	NA	0.0	0	NA	NA	49,49,63,60	1	1	0	336.856798507	1
chr3_ref_v2	19524	0	AT,A	1	1	143,146,0,0	1	1	0	2	AT,AT	NA	NA	0.000641363431712	0	181,170,0,0	1	1	0	0.642571934354	0	2	AT,AT	NA	NA	0.00164550530687	0	NA	NA	135,148,0,0	1	1	0	0.54666808002	0	2	AT,AT	NA	NA	0.00175057314383	0	NA	NA	49,74,64,67	1	1	0	338.481521256	1
chr3_ref_v2	21991	0	G,GT	1	1	99,108,0,2	1	1	0	2	G,G	NA	NA	0.410634186595	0	128,122,1,0	1	1	0	0.932561349018	0	2	G,G	NA	NA	0.182980778329	0	NA	NA	100,84,0,0	1	1	0	1.54199972264	0	2	G,G	NA	NA	0.0107551381801	0	NA	NA	35,64,48,30	1	1	0	316.230550322	1
chr3_ref_v2	22187	0	ATG,A	1	1	105,90,0,0	1	1	0	2	ATG,ATG	NA	NA	0.00166055731111	0	73,69,56,65	1	1	0	327.367586233	1	2	ATG,A	ATG,ATG	0.125	0.0862759326654	0	g.22188_22189delTG	0	92,93,1,0	1	1	0	0.810767373964	0	2	ATG,ATG	NA	NA	0.00381614915688	0	NA	NA	78,72,1,0	1	1	0	0.463726180183	0
chr3_ref_v2	22232	0	T,C	0	0	113,91,0,0	1	1	0	2	T,T	NA	NA	0.0	0	78,66,76,62	1	1	0	335.142675919	1	2	T,C	NA	NA	0.0425596144188	0	g.22232T>C	0	108,94,0,2	1	1	0	0.637107501418	0	2	T,T	NA	NA	0.415317404551	0	NA	NA	106,81,0,0	1	1	0	0.445876747389	0
chr3_ref_v2	22682	0	C,T	0	0	110,117,0,0	1	1	0	2	C,C	NA	NA	0.0	0	118,116,0,0	1	1	0	0.545773139932	0	2	C,C	NA	NA	0.0	0	NA	NA	49,50,42,57	1	1	0	323.826545148	1	2	C,T	NA	NA	0.0	0	g.22682C>T	0	90,94,0,0	1	1	0	0.397748960534	0
chr3_ref_v2	22965	0	A,G	0	0	138,87,0,0	1	1	0	2	A,A	NA	NA	0.0	0	173,115,0,1	1	1	0	0.46385626344	0	2	A,A	NA	NA	0.00346620797649	0	NA	NA	53,37,53,39	1	1	0	321.732415748	1	2	A,G	NA	NA	0.0219789067188	0	g.22965A>G	0	101,92,0,0	1	1	0	2.29650388794	0
chr3_ref_v2	23387	0	AT,A	0	0	127,124,0,0	1	1	0	2	AT,AT	NA	NA	0.0	0	86,74,63,73	1	1	0	336.336948513	1	2	AT,A	AT,AT	0.125	0.0887954987831	0	g.23388delT	0	104,110,0,0	1	1	0	0.536285687656	0	2	AT,AT	NA	NA	0.0	0	NA	NA	93,96,0,0	1	1	0	0.455590571581	0
chr3_ref_v2	23810	0	A,AT	1	1	39,28,29,35	1	1	0	2	A,AT	AT,AT	0.125	0.00560488346024	0	99,91,0,2	1	1	0	308.165482917	1	2	A,A	NA	NA	0.921154060523	0	g.23810_23812T>	1	31,37,26,35	1	1	0	1.52279033744	0	2	A,AT	AT,AT	0.25	0.00920703308465	0	NA	NA	42,47,27,34	1	1	0	2.57274213972	0
chr3_ref_v2	24178	0	C,T	1	0	94,106,0,1	1	1	0	2	C,C	NA	NA	0.00498754151104	0	125,138,0,0	1	1	0	0.470145533428	0	2	C,C	NA	NA	0.0	0	NA	NA	55,45,47,50	1	1	0	321.304062116	1	2	C,T	NA	NA	0.0304592074847	0	g.24178C>T	0	86,81,0,0	1	1	0	0.919766657602	0
chr3_ref_v2	24269	0	G,A	0	0	94,81,0,0	1	1	0	2	G,G	NA	NA	0.0	0	134,114,0,0	1	1	0	0.399829340015	0	2	G,G	NA	NA	0.0	0	NA	NA	46,36,58,39	1	1	0	322.181586505	1	2	G,A	A,A	0.125	0.0833226970418	0	g.24269G>A	0	110,105,0,0	1	1	0	0.617274781565	0
chr3_ref_v2	27139	0	C,CT	1	1	138,112,0,0	1	1	0	2	C,C	NA	NA	5.22058225505e-05	0	167,153,0,0	1	1	0	0.827440625431	0	2	C,C	NA	NA	8.28720777746e-05	0	NA	NA	68,60,61,46	1	1	0	326.188347778	1	2	C,CT	C,C	0.125	0.0728496727897	0	g.27139_27140insT	0	89,120,0,0	1	1	0	4.0908599092	0
chr3_ref_v2	27477	0	TAAAA,T,TA	1	1	19,16,0,4,0,7	1	1	0	2	TAAAA,TAAAA	TAAAA,TA	0.5	0.27848233268	0	21,18,7,26,0,5	1	1	0	9.85317714067	1	2	TAAAA,T	TAAAA,TA	0.25	0.122010045308	0	NA	NA	9,18,4,12,0,6	1	1	0	3.78164841839	0	2	TAAAA,TA	TAAAA,T	0.5	0.307903420243	0	NA	NA	6,9,5,25,0,7	1	1	0	13.8350303754	1
chr3_ref_v2	29177	0	G,T	0	0	117,158,1,0	1	1	0	2	G,G	NA	NA	0.00362976805058	0	151,203,1,1	1	1	0	0.384670283562	0	2	G,G	NA	NA	0.00563381771826	0	NA	NA	118,137,0,0	1	1	0	0.952912181464	0	2	G,G	NA	NA	0.0	0	NA	NA	45,45,42,59	1	1	0	327.319394157	1
chr3_ref_v2	29265	0	TTTTGTTTATTTA,T	1	0	2,0,83,81	1	1	0	2	T,T	NA	NA	0.417586468641	0	8,0,78,102	1	1	0	2.75937872407	0	2	T,T	TTTTGTTTATTTA,T	0.125	0.287682072452	0	NA	NA	3,1,79,78	1	1	0	0.556456334054	0	2	T,T	NA	NA	0.718305740196	0	NA	NA	0,0,70,79	1	1	0	0.821435003122	0
chr3_ref_v2	29672	0	C,T	0	0	131,141,0,0	1	1	0	2	C,C	NA	NA	0.0	0	175,157,0,0	1	1	0	1.29273727231	0	2	C,C	NA	NA	0.0	0	NA	NA	65,50,52,58	1	1	0	328.429590205	1	2	C,T	NA	NA	0.0444517625708	0	g.29672C>T	0	132,107,0,0	1	1	0	1.85585217919	0
chr3_ref_v2	30601	0	CT,C,CTT	1	1	39,37,4,4,34,49	1	1	0	2	CT,CTT	CTT,CTT	0.125	0.0916255053146	0	120,102,6,8,6,7	1	1	0	308.302183616	1	2	CT,CT	NA	NA	1.90719260166	0	g.30601_30603T>	1	80,73,4,4,3,0	1	1	0	308.038484648	1	2	CT,CT	NA	NA	2.07300283519	0	g.30601_30603T>	1	42,42,40,40,1,1	1	1	0	310.092413157	1
chr3_ref_v2	31098	0	G,A	0	0	110,96,0,0	1	1	0	2	G,G	NA	NA	0.0	0	171,132,0,0	1	1	0	0.809587822978	0	2	G,G	NA	NA	0.0	0	NA	NA	58,45,63,45	1	1	0	326.178553675	1	2	G,A	NA	NA	0.0474022388946	0	g.31098G>A	0	116,108,1,0	1	1	0	0.472901119571	0
chr3_ref_v2	32167	0	T,C	0	0	125,125,0,1	1	1	0	2	T,T	NA	NA	0.00399202126954	0	151,169,0,0	1	1	0	0.841409774202	0	2	T,T	NA	NA	0.0	0	NA	NA	63,67,55,64	1	1	0	330.505640392	1	2	T,C	NA	NA	0.0884109573441	0	g.32167T>C	0	105,83,0,0	1	1	0	1.28072860543	0
chr3_ref_v2	32599	0	T,A	1	0	130,122,0,0	1	1	0	2	T,T	NA	NA	0.0	0	157,163,0,0	1	1	0	0.711666290948	0	2	T,T	NA	NA	0.0	0	NA	NA	49,51,52,51	1	1	0	325.514159007	1	2	T,A	NA	NA	0.0295588022415	0	g.32599T>A	0	99,94,0,0	1	1	0	0.394551873316	0
chr3_ref_v2	33547	0	T,C	0	0	91,98,0,0	1	1	0	2	T,T	NA	NA	0.0	0	97,102,1,0	1	1	0	0.384231117301	0	2	T,T	NA	NA	0.00501254182354	0	NA	NA	40,41,28,44	1	1	0	315.557606699	1	2	T,C	NA	NA	0.117783035656	0	g.33547T>C	0	75,68,0,0	1	1	0	0.777434729876	0
chr3_ref_v2	33959	0	AT,A	1	1	142,118,0,0	1	1	0	2	AT,AT	NA	NA	0.000229718786598	0	192,145,0,0	1	1	0	0.691378192537	0	2	AT,AT	NA	NA	0.000444353333471	0	NA	NA	77,62,74,63	1	1	0	338.925627825	1	2	AT,A	NA	NA	0.0153662205144	0	g.33960delT	0	111,93,0,0	1	1	0	0.393941269484	0
chr3_ref_v2	34052	0	T,C	0	0	115,118,0,0	1	1	0	2	T,T	NA	NA	0.0	0	168,186,0,0	1	1	0	0.606164386869	0	2	T,T	NA	NA	0.0	0	NA	NA	102,112,0,0	1	1	0	0.498037670586	0	2	T,T	NA	NA	0.0	0	NA	NA	66,42,50,49	1	1	0	322.849935307	1
chr3_ref_v2	35204	0	T,C	0	0	100,118,0,0	1	1	0	2	T,T	NA	NA	0.0	0	71,74,67,73	1	1	0	336.604935843	1	2	T,C	NA	NA	0.0350913198113	0	g.35204T>C	0	122,98,0,0	1	1	0	2.70968211062	0	2	T,T	NA	NA	0.0	0	NA	NA	68,99,0,0	1	1	0	1.0092283347	0
chr3_ref_v2	36273	0	C,T	1	0	112,96,0,0	1	1	0	2	C,C	NA	NA	0.0	0	142,109,0,0	1	1	0	0.684920093853	0	2	C,C	NA	NA	0.0	0	NA	NA	102,87,0,0	1	1	0	0.391479665423	0	2	C,C	NA	NA	0.0	0	NA	NA	38,36,50,39	1	1	0	320.731987816	1
chr3_ref_v2	39777	0	A,G	0	0	53,34,42,40	1	1	0	2	A,G	NA	NA	0.0591888713903	0	116,108,0,0	1	1	0	308.475358202	1	2	A,A	NA	NA	0.0	0	g.39776_39778G>A	1	99,100,0,0	1	1	0	308.422302209	1	2	A,A	NA	NA	0.0	0	g.39776_39778G>A	1	107,90,0,0	1	1	0	308.213169315	1
chr3_ref_v2	40510	0	A,T	1	0	113,114,0,0	1	1	0	2	A,A	NA	NA	0.0	0	50,76,67,55	1	1	0	330.882563886	1	2	A,T	NA	NA	0.0322608622182	0	g.40510A>T	0	74,97,0,0	1	1	0	1.3339886818	0	2	A,A	NA	NA	0.0	0	NA	NA	75,87,0,0	1	1	0	0.690594323337	0
chr3_ref_v2	40677	0	GA,G	1	1	109,63,0,0	1	1	0	2	GA,GA	NA	NA	0.00210948006748	0	68,45,80,35	1	1	0	331.022868189	1	2	GA,G	NA	NA	0.005698895205	0	g.40678delA	0	74,46,0,0	1	1	0	0.449046636742	0	2	GA,GA	NA	NA	0.0061909380091	0	NA	NA	90,50,0,0	1	1	0	0.405373103781	0
chr3_ref_v2	40708	0	C,CAAAAAAAAAAAAAA,CAAAAAAAAAAAAAAAAA	1	1	4,0,3,9,0,6	1	1	0	2	C,CAAAAAAAAAAAAAA	CAAAAAAAAAAAAAA,CAAAAAAAAAAAAAAAAA	0.5	0.423483613611	0	5,0,3,13,2,12	1	1	0	0.72620366167	0	2	CAAAAAAAAAAAAAA,CAAAAAAAAAAAAAAAAA	C,CAAAAAAAAAAAAAA	0.25	0.470003629246	0	NA	NA	4,0,2,8,0,1	1	0	0	0.691101721642	0	2	NA	NA	NA	NA	0	NA	NA	8,0,2,12,1,5	1	1	0	0.920934922825	0
chr3_ref_v2	41139	0	GA,G	1	1	92,129,0,5	1	1	0	2	GA,GA	NA	NA	0.736070641761	0	110,159,3,5	1	1	0	0.932313046749	0	2	GA,GA	NA	NA	1.65242297138	0	NA	NA	48,76,52,57	1	1	0	318.212871963	1	2	GA,G	GA,GA	0.125	0.0854694966992	0	g.41140delA	0	68,119,1,1	1	1	0	1.31270545911	0
chr3_ref_v2	41396	0	T,TCCAAATGCTACGCAG	1	0	1,0,26,44	1	1	0	2	TCCAAATGCTACGCAG,TCCAAATGCTACGCAG	NA	NA	0.014184634992	0	1,0,33,52	1	1	0	0.430540923215	0	2	TCCAAATGCTACGCAG,TCCAAATGCTACGCAG	NA	NA	0.0116960397632	0	NA	NA	2,0,19,41	1	1	0	0.668323692097	0	2	TCCAAATGCTACGCAG,TCCAAATGCTACGCAG	T,TCCAAATGCTACGCAG	0.125	0.287682072452	0	NA	NA	0,0,21,35	1	1	0	0.418680439701	0
chr3_ref_v2	41830	0	CAAAAAAAA,C,CA,CAA	1	1	12,13,0,0,3,2,17,0	1	1	0	2	CAAAAAAAA,CAA	CAAAAAAAA,CAAAAAAAA	0.125	0.705696439578	0	27,26,5,1,11,3,25,5	1	1	0	1.23517164595	0	2	CAAAAAAAA,CAA	CAAAAAAAA,C	0.125	1.01314531215	0	NA	NA	10,0,9,8,19,7,4,0	1	1	0	12.328928391	1	2	CA,CAA	CAAAAAAAA,CA	0.5	1.23981427937	0	g.41831_41837delAAAAAAA	0	9,5,34,21,12,5,14,3	1	1	0	34.4417494828	1
chr3_ref_v2	42436	0	A,G	0	0	126,94,0,0	1	1	0	2	A,A	NA	NA	0.0	0	156,143,0,0	1	1	0	1.39884421567	0	2	A,A	NA	NA	0.0	0	NA	NA	137,95,0,2	1	1	0	0.595166744581	0	2	A,A	NA	NA	0.4140488518	0	NA	NA	42,48,43,39	1	1	0	317.88179135	1
chr3_ref_v2	43436	0	CTA,C,CTATA	1	1	88,90,0,1,0,1	1	1	0	2	CTA,CTA	NA	NA	0.00138596065384	0	86,64,62,78,1,0	1	1	0	333.637699957	1	2	CTA,C	NA	NA	0.0894779461424	0	g.43437_43438delTA	0	57,41,6,1,38,43	1	1	0	315.904584237	1	2	CTA,CTATA	CTA,C	0.125	0.613964289196	0	g.43436_43437insTA	0	73,84,1,9,0,1	1	1	0	6.33666180117	0
chr3_ref_v2	44368	0	GAA,G,GA,GAAAAA	1	1	4,12,4,1,0,4,21,31	1	1	0	2	GAA,GAAAAA	G,GAAAAA	0.125	1.63538767956	0	4,6,9,13,1,4,27,16	1	1	0	10.714108406	1	2	GAA,GAAAAA	G,GAAAAA	0.5	1.24452062028	1	NA	NA	0,2,9,24,2,7,9,4	1	1	0	31.1864851665	1	2	G,GAAAAA	G,GA	0.5	0.721862574253	0	g.44369_44370delAA	0	8,7,5,11,10,9,7,11	1	1	0	10.3574957333	1
chr3_ref_v2	47946	0	C,T	0	0	69,72,0,0	1	1	0	2	C,C	NA	NA	0.0	0	90,106,0,0	1	1	0	0.66705860114	0	2	C,C	NA	NA	0.0	0	NA	NA	45,44,31,52	1	1	0	316.690861296	1	2	C,T	NA	NA	0.0697957619355	0	g.47946C>T	0	91,64,0,0	1	1	0	2.12699192931	0
chr3_ref_v2	48058	0	C,T	1	0	74,91,0,0	1	1	0	2	C,C	NA	NA	0.0	0	113,147,0,0	1	1	0	0.482853902829	0	2	C,C	NA	NA	0.0	0	NA	NA	86,82,0,0	1	1	0	1.27115092191	0	2	C,C	NA	NA	0.0	0	NA	NA	37,40,30,26	1	1	0	311.366056201	1
chr3_ref_v2	48532	0	G,GTCAGCTTCGGCTTCGGCGTCAGCT	0	0	0,0,64,41	1	1	0	2	GTCAGCTTCGGCTTCGGCGTCAGCT,GTCAGCTTCGGCTTCGGCGTCAGCT	NA	NA	0.0	0	0,0,76,48	1	1	0	0.384517583555	0	2	GTCAGCTTCGGCTTCGGCGTCAGCT,GTCAGCTTCGGCTTCGGCGTCAGCT	NA	NA	0.0	0	NA	NA	0,0,72,36	1	1	0	0.898130165949	0	2	GTCAGCTTCGGCTTCGGCGTCAGCT,GTCAGCTTCGGCTTCGGCGTCAGCT	NA	NA	0.0	0	NA	NA	0,0,52,35	1	1	0	0.398742081104	0
chr3_ref_v2	48726	0	C,T	0	0	118,71,0,0	1	1	0	2	C,C	NA	NA	0.0	0	122,91,1,0	1	1	0	1.13627670905	0	2	C,C	NA	NA	0.00468384931243	0	NA	NA	59,50,50,65	1	1	0	327.094220929	1	2	C,T	NA	NA	0.0535842461341	0	g.48726C>T	0	91,69,0,0	1	1	0	1.09251460511	0
chr3_ref_v2	50148	0	A,AAT,AATAT	1	1	7,10,8,10,3,12	1	1	0	2	A,AAT	AAT,AATAT	0.5	0.443999969554	1	6,8,12,14,11,17	1	1	0	2.66568887696	0	2	AAT,AATAT	A,AATAT	0.25	0.119489476943	0	NA	NA	0,2,12,13,14,16	1	1	0	5.96800458374	0	2	AAT,AATAT	AATAT,AATAT	0.5	0.465534976794	0	NA	NA	12,13,25,25,5,4	1	1	0	3.68865292167	0
chr3_ref_v2	50415	0	GA,G	1	1	86,58,4,6	1	1	0	2	GA,GA	NA	NA	1.05267911088	0	91,81,7,4	1	1	0	1.41841025199	0	2	GA,GA	NA	NA	2.00700917603	0	NA	NA	41,36,34,28	1	1	0	27.9478291925	1	2	GA,GA	GA,G	0.5	0.00991794804109	0	NA	NA	68,50,9,5	1	1	0	2.13473601166	0
chr3_ref_v2	50427	0	A,T	1	0	99,70,0,0	1	1	0	2	A,A	NA	NA	0.0	0	47,42,59,50	1	1	0	324.488970113	1	2	A,T	T,T	0.125	0.0486029157839	0	g.50427A>T	0	83,75,0,0	1	1	0	1.17056154977	0	2	A,A	NA	NA	0.0	0	NA	NA	81,61,0,0	1	1	0	0.447486183301	0
chr3_ref_v2	51559	0	G,A	0	0	151,143,0,0	1	1	0	2	G,G	NA	NA	0.0	0	191,142,0,1	1	1	0	1.77854667367	0	2	G,G	NA	NA	0.00299850299626	0	NA	NA	117,116,0,0	1	1	0	0.449079944952	0	2	G,G	NA	NA	0.0	0	NA	NA	55,49,50,54	1	1	0	327.359205578	1
chr3_ref_v2	52228	0	TTA,T	1	1	58,72,2,3	1	1	0	2	TTA,TTA	NA	NA	0.328256592477	0	98,71,2,3	1	1	0	3.62328976361	0	2	TTA,TTA	NA	NA	0.827963380408	0	NA	NA	36,36,37,25	1	1	0	40.4166883973	1	2	TTA,T	TTA,TTA	0.125	0.0108675936096	0	g.52229_52230delTA	0	42,29,38,54	1	1	0	312.89701492	1
chr3_ref_v2	53048	0	CA,C	1	1	94,103,0,0	1	1	0	2	CA,CA	NA	NA	0.000229718786598	0	106,108,0,0	1	1	0	0.513306852626	0	2	CA,CA	NA	NA	0.000444353333471	0	NA	NA	50,49,47,52	1	1	0	321.87909506	1	2	CA,C	NA	NA	0.000873213211796	0	g.53049delA	0	85,77,0,0	1	1	0	0.908402923791	0
chr3_ref_v2	53639	0	C,T	1	0	96,111,1,0	1	1	0	2	C,C	NA	NA	0.00481928643595	0	122,126,0,0	1	1	0	0.759036937278	0	2	C,C	NA	NA	0.0	0	NA	NA	83,106,0,0	1	1	0	0.625826081078	0	2	C,C	NA	NA	0.0	0	NA	NA	40,34,50,42	1	1	0	321.512846685	1
chr3_ref_v2	53677	0	C,T	0	0	78,87,0,0	1	1	0	2	C,C	NA	NA	0.0	0	82,62,27,23	1	1	0	36.3935814673	1	2	C,C	C,T	0.5	0.0408219945203	1	NA	NA	90,96,0,0	1	1	0	0.432556170575	0	2	C,C	NA	NA	0.0	0	NA	NA	79,68,0,0	1	1	0	1.19869273211	0
chr3_ref_v2	53962	0	T,TA	1	1	38,40,62,30	1	1	0	2	T,TA	TA,TA	0.125	0.0858024863106	0	117,106,0,0	1	1	0	308.764015602	1	2	T,T	NA	NA	8.28720777746e-05	0	g.53962_53964A>	1	81,69,0,0	1	1	0	308.216771277	1	2	T,T	NA	NA	7.78660221801e-05	0	g.53962_53964A>	1	60,60,0,0	1	1	0	307.980193813	1
chr3_ref_v2	54752	0	CA,C,CAA	1	1	38,34,10,6,7,1	1	1	0	2	CA,CA	CA,CAA	0.125	0.543324788697	0	20,26,62,30,5,2	1	1	0	25.9948238902	1	2	CA,C	CA,CAA	0.125	0.16684236273	0	NA	NA	4,8,36,28,26,7	1	1	0	21.2194665175	1	2	C,CAA	C,C	0.25	0.813844137179	0	NA	NA	0,0,0,0,0,0	0	0	0	0.0	0
chr3_ref_v2	54997	0	C,T	0	0	108,105,0,0	1	1	0	2	C,C	NA	NA	0.0	0	117,148,0,1	1	1	0	1.69543339536	0	2	C,C	NA	NA	0.00376648279548	0	NA	NA	87,98,0,0	1	1	0	0.763850294142	0	2	C,C	NA	NA	0.0	0	NA	NA	57,42,46,56	1	1	0	323.863063518	1
chr3_ref_v2	55722	0	C,T	0	0	147,112,0,0	1	1	0	2	C,C	NA	NA	0.0	0	162,145,0,0	1	1	0	1.07233116349	0	2	C,C	NA	NA	0.0	0	NA	NA	70,57,78,50	1	1	0	337.60896133	1	2	C,T	NA	NA	0.00784317746103	0	g.55722C>T	0	96,88,0,0	1	1	0	0.945893142904	0
chr3_ref_v2	55866	0	C,T	0	0	104,141,0,0	1	1	0	2	C,C	NA	NA	0.0	0	72,81,54,84	1	1	0	339.89478536	1	2	C,T	NA	NA	0.103184236235	0	g.55866C>T	0	100,150,0,0	1	1	0	0.637084408287	0	2	C,C	NA	NA	0.0	0	NA	NA	84,92,0,0	1	1	0	1.07371995562	0
chr3_ref_v2	56248	0	T,C	0	0	129,146,0,0	1	1	0	2	T,T	NA	NA	0.0	0	152,168,0,2	1	1	0	0.525543791241	0	2	T,T	NA	NA	0.411695657859	0	NA	NA	128,136,0,0	1	1	0	0.509113155361	0	2	T,T	NA	NA	0.0	0	NA	NA	62,54,48,47	1	1	0	322.519437187	1
chr3_ref_v2	56899	0	C,A	1	0	19,15,6,9	1	1	0	2	C,C	C,A	0.5	0.280301965154	1	18,13,17,17	1	1	1	3.053625379	0	2	C,A	NA	NA	0.092373320131	0	NA	NA	15,15,18,12	1	1	0	3.75885719378	0	2	C,A	NA	NA	0.0	0	NA	NA	13,11,7,11	1	1	1	1.06158322809	0
chr3_ref_v2	57049	0	CAAA,CA,C	1	1	22,20,1,2,0,0	1	1	0	2	CAAA,CAAA	CAAA,CA	0.25	0.325048297182	0	17,14,10,15,1,2	1	1	0	10.0573064799	1	2	CAAA,CA	NA	NA	2.17967869962	0	g.57050_57051delAA	0	15,6,6,11,4,4	1	1	0	7.343113202	0	2	CAAA,CA	CA,CA	0.125	0.589280522885	0	NA	NA	9,2,3,4,16,4	1	1	1	17.7226421645	1
chr3_ref_v2	58650	0	C,A	1	0	138,98,0,0	1	1	0	2	C,C	NA	NA	0.0	0	175,109,0,0	1	1	0	0.820233110298	0	2	C,C	NA	NA	0.0	0	NA	NA	118,87,1,4	1	1	0	2.01785603459	0	2	C,C	NA	NA	0.940388283453	0	NA	NA	58,46,54,46	1	1	0	323.740306124	1
chr3_ref_v2	59250	0	T,A	1	0	115,88,0,0	1	1	0	2	T,T	NA	NA	0.0	0	110,96,0,0	1	1	0	0.727747044386	0	2	T,T	NA	NA	0.0	0	NA	NA	48,46,35,34	1	1	0	314.013853537	1	2	T,A	T,T	0.125	0.0578738493918	0	g.59250T>A	0	79,79,0,0	1	1	0	1.30918965407	0
chr3_ref_v2	59424	0	C,T	0	0	97,113,0,0	1	1	0	2	C,C	NA	NA	0.0	0	111,102,0,0	1	1	0	1.35629816349	0	2	C,C	NA	NA	0.0	0	NA	NA	74,73,0,0	1	1	0	0.76569377295	0	2	C,C	NA	NA	0.0	0	NA	NA	34,47,33,35	1	1	0	314.33473735	1
chr3_ref_v2	59662	0	G,A	0	0	123,107,0,0	1	1	0	2	G,G	NA	NA	0.0	0	125,125,0,0	1	1	0	0.837182173677	0	2	G,G	NA	NA	0.0	0	NA	NA	129,99,0,0	1	1	0	0.727772467086	0	2	G,G	NA	NA	0.0	0	NA	NA	35,43,41,39	1	1	0	318.052295931	1
chr3_ref_v2	60254	0	C,A	1	0	94,116,0,1	1	1	0	2	C,C	NA	NA	0.0047506027586	0	115,111,0,0	1	1	0	1.5304180891	0	2	C,C	NA	NA	0.0	0	NA	NA	95,94,0,1	1	1	0	1.12960517852	0	2	C,C	NA	NA	0.00527705710084	0	NA	NA	43,42,41,44	1	1	0	318.67576632	1
chr3_ref_v2	60341	0	C,T	0	0	131,89,0,0	1	1	0	2	C,C	NA	NA	0.0	0	144,107,0,0	1	1	0	0.59534518467	0	2	C,C	NA	NA	0.0	0	NA	NA	45,28,45,35	1	1	0	318.338941016	1	2	C,T	NA	NA	0.0915671935255	0	g.60341C>T	0	130,51,0,0	1	1	0	3.69163089373	0
chr3_ref_v2	61000	0	A,AT	1	1	74,101,0,0	1	1	0	2	A,A	NA	NA	0.00444638021276	0	56,70,46,60	1	1	0	322.20935106	1	2	A,AT	NA	NA	0.0664211638898	0	g.61000_61001insT	0	68,85,1,0	1	1	0	0.492877262918	0	2	A,A	NA	NA	0.0042404571589	0	NA	NA	54,90,0,1	1	1	0	0.820528086398	0
chr3_ref_v2	61464	0	T,C	0	0	139,99,0,0	1	1	0	2	T,T	NA	NA	0.0	0	156,135,0,0	1	1	0	1.28520869605	0	2	T,T	NA	NA	0.0	0	NA	NA	70,51,56,54	1	1	0	326.451475082	1	2	T,C	NA	NA	0.0953101798043	0	g.61464T>C	0	108,75,0,1	1	1	0	0.3922406526	0
chr3_ref_v2	61689	0	G,A	1	0	88,99,0,0	1	1	0	2	G,G	NA	NA	0.0	0	118,125,0,0	1	1	0	0.4901435063	0	2	G,G	NA	NA	0.0	0	NA	NA	41,40,46,50	1	1	0	321.383851315	1	2	G,A	A,A	0.125	0.0814153914855	0	g.61689G>A	0	67,99,0,0	1	1	0	1.35572798419	0
chr3_ref_v2	61751	0	T,A	0	0	98,79,0,1	1	1	0	2	T,T	NA	NA	0.00563381771826	0	120,108,0,0	1	1	0	0.728688278563	0	2	T,T	NA	NA	0.0	0	NA	NA	43,43,52,49	1	1	0	322.270099823	1	2	T,A	A,A	0.125	0.0905412076932	0	g.61751T>A	0	75,84,0,0	1	1	0	1.75776058181	0
chr3_ref_v2	62442	0	G,A	0	0	38,70,0,0	1	1	0	2	G,G	NA	NA	0.0	0	68,77,0,1	1	1	0	2.60198053243	0	2	G,G	NA	NA	0.00687287928776	0	NA	NA	20,28,19,37	1	1	0	53.0411702049	1	2	G,A	A,A	0.125	0.0971637484536	0	g.62442G>A	0	32,62,0,0	1	1	1	0.396868746466	0
chr3_ref_v2	62576	0	CAT,C,CATAT	1	1	47,44,3,6,2,2	1	1	0	2	CAT,CAT	NA	NA	0.397938898205	0	64,65,5,5,3,4	1	1	0	0.577778298073	0	2	CAT,CAT	NA	NA	0.869440237066	0	NA	NA	39,44,10,8,2,2	1	1	0	3.087901294	0	2	CAT,CAT	CAT,C	0.125	0.577217580967	0	NA	NA	3,12,25,26,26,19	1	1	0	308.553673594	1
chr3_ref_v2	63501	0	G,A	0	0	113,125,0,1	1	1	0	2	G,G	NA	NA	0.00419287826004	0	148,148,1,0	1	1	0	0.715249942044	0	2	G,G	NA	NA	0.00337268447864	0	NA	NA	105,101,1,0	1	1	0	0.778074195211	0	2	G,G	NA	NA	0.00484262447579	0	NA	NA	47,57,45,42	1	1	0	319.312443003	1
chr3_ref_v2	64179	0	C,A	1	0	107,101,0,0	1	1	0	2	C,C	NA	NA	0.0	0	95,53,96,67	1	1	0	349.277373079	1	2	C,A	NA	NA	0.0965379270426	0	g.64179C>A	0	118,71,0,0	1	1	0	3.01384984802	0	2	C,C	NA	NA	0.0	0	NA	NA	131,82,0,0	1	1	0	2.86364195692	0
chr3_ref_v2	64218	0	A,C	1	0	120,38,0,21	1	1	0	2	A,A	A,C	0.25	0.0256424306133	0	198,61,0,39	1	1	0	0.589105472025	0	2	A,A	A,C	0.25	0.0779615414697	0	NA	NA	114,38,0,35	1	1	0	2.49542377266	0	2	A,A	A,C	0.5	0.341749293722	0	NA	NA	115,25,0,20	1	1	0	0.977209033756	0
chr3_ref_v2	64665	0	C,A	0	0	125,158,0,0	1	1	0	2	C,C	NA	NA	0.0	0	146,229,0,3	1	1	0	1.57578386415	0	2	C,C	NA	NA	0.701115350209	0	NA	NA	109,145,0,1	1	1	0	0.449738793001	0	2	C,C	NA	NA	0.00392927813989	0	NA	NA	39,62,51,74	1	1	0	338.738117748	1
chr3_ref_v2	65359	0	A,G	0	0	127,108,0,0	1	1	0	2	A,A	NA	NA	0.0	0	170,166,0,0	1	1	0	0.960012536988	0	2	A,A	NA	NA	0.0	0	NA	NA	61,54,70,52	1	1	0	332.691341434	1	2	A,G	NA	NA	0.05908891637	0	g.65359A>G	0	107,90,0,0	1	1	0	0.394268393378	0
chr3_ref_v2	66573	0	A,G	0	0	90,92,0,0	1	1	0	2	A,A	NA	NA	0.0	0	102,141,0,0	1	1	0	2.00225822344	0	2	A,A	NA	NA	0.0	0	NA	NA	97,89,0,0	1	1	0	0.607267280195	0	2	A,A	NA	NA	0.0	0	NA	NA	49,31,41,58	1	1	0	323.070682559	1
chr3_ref_v2	68176	0	AT,A	1	1	107,98,0,0	1	1	0	2	AT,AT	NA	NA	0.000103442026877	0	66,63,63,74	1	1	0	335.594833688	1	2	AT,A	NA	NA	0.0600018643722	0	g.68177delT	0	85,93,0,0	1	1	0	0.891826850609	0	2	AT,AT	NA	NA	0.000176825472519	0	NA	NA	102,116,0,0	1	1	0	1.23006293774	0
chr3_ref_v2	70445	0	ACAAGGTCAAGGTCAAGGT,A,ACAAGGTCAAGGTCAAGGTCAAGGT	0	0	79,68,0,0,0,0	1	1	0	2	ACAAGGTCAAGGTCAAGGT,ACAAGGTCAAGGTCAAGGT	NA	NA	0.0	0	47,40,30,45,0,0	1	1	0	314.683684763	1	2	ACAAGGTCAAGGTCAAGGT,A	ACAAGGTCAAGGTCAAGGT,ACAAGGTCAAGGTCAAGGT	0.125	0.102894423163	0	g.70446_70463delCAAGGTCAAGGTCAAGGT	0	35,29,0,0,14,18	1	1	0	26.8626255084	1	2	ACAAGGTCAAGGTCAAGGT,ACAAGGTCAAGGTCAAGGTCAAGGT	ACAAGGTCAAGGTCAAGGT,ACAAGGTCAAGGTCAAGGT	0.25	0.182321556794	0	g.70445_70446insCAAGGT	0	52,40,0,0,0,0	1	1	0	0.495178672476	0
chr3_ref_v2	70826	0	T,C	0	0	92,124,0,0	1	1	0	2	T,T	NA	NA	0.0	0	112,163,0,0	1	1	0	0.557299487203	0	2	T,T	NA	NA	0.0	0	NA	NA	54,69,35,51	1	1	0	318.348496602	1	2	T,C	T,T	0.125	0.106522630838	0	g.70826T>C	0	67,95,0,0	1	1	0	0.431922109018	0
chr3_ref_v2	71255	0	AT,A	1	1	109,92,1,1	1	1	0	2	AT,AT	NA	NA	0.80430271309	0	153,117,1,2	1	1	0	0.6325244555	0	2	AT,AT	NA	NA	1.7947522519	0	NA	NA	44,40,50,32	1	1	0	318.62665507	1	2	AT,A	NA	NA	0.107429798169	0	g.71256delT	0	115,61,0,0	1	1	0	3.04715747887	0
chr3_ref_v2	71396	0	G,C	0	0	126,108,0,0	1	1	0	2	G,G	NA	NA	0.0	0	139,137,0,0	1	1	0	0.879515997335	0	2	G,G	NA	NA	0.0	0	NA	NA	46,52,49,62	1	1	0	328.600039421	1	2	G,C	NA	NA	0.124562722642	0	g.71396G>C	0	106,78,0,0	1	1	0	0.779851775064	0
chr3_ref_v2	75007	0	G,T	0	0	135,130,2,0	1	1	0	2	G,G	NA	NA	0.412983940522	0	151,124,1,0	1	1	0	1.03717621469	0	2	G,G	NA	NA	0.00362976805058	0	NA	NA	62,47,70,54	1	1	0	329.487823833	1	2	G,T	T,T	0.125	0.122380744905	0	g.75007G>T	0	84,71,0,0	1	1	0	0.718376077919	0
chr3_ref_v2	75093	0	G,A	1	0	123,182,0,0	1	1	0	2	G,G	NA	NA	0.0	0	184,194,0,0	1	1	0	3.37278920973	0	2	G,G	NA	NA	0.0	0	NA	NA	56,84,62,74	1	1	0	341.245517708	1	2	G,A	NA	NA	0.0289875368733	0	g.75093G>A	0	97,98,0,0	1	1	0	2.49459511408	0
chr3_ref_v2	75720	0	AT,A	1	1	107,107,0,1	1	1	0	2	AT,AT	NA	NA	0.0025234903031	0	56,74,76,77	1	1	0	343.730059665	1	2	AT,A	NA	NA	0.122739060022	0	g.75721delT	0	121,97,0,0	1	1	0	1.31898964782	0	2	AT,AT	NA	NA	0.788567554991	0	NA	NA	101,74,0,0	1	1	0	1.72751739968	0
chr3_ref_v2	75767	0	C,A	0	0	93,124,1,0	1	1	0	2	C,C	NA	NA	0.00459770924863	0	73,84,55,92	1	1	0	343.126244487	1	2	C,A	NA	NA	0.0658132185696	0	g.75767C>A	0	112,129,0,0	1	1	0	0.912957251558	0	2	C,C	NA	NA	0.0	0	NA	NA	95,100,0,0	1	1	0	1.32369122631	0
chr3_ref_v2	75837	0	CT,C	1	1	100,88,1,0	1	1	0	2	CT,CT	NA	NA	0.737439767861	0	133,117,1,0	1	1	0	0.405308462704	0	2	CT,CT	NA	NA	2.12325631887	0	NA	NA	99,98,3,3	1	1	0	1.50629468181	0	2	CT,CT	NA	NA	0.595200029573	0	NA	NA	1,3,80,84	1	1	0	364.044055301	1
chr3_ref_v2	76143	0	A,AT	1	1	1,4,57,58	1	1	0	2	AT,AT	NA	NA	0.265161625401	0	5,4,92,115	1	1	0	1.45872232026	0	2	AT,AT	NA	NA	1.27264734939	0	NA	NA	2,5,90,60	1	1	0	2.08396590541	0	2	AT,AT	NA	NA	0.977560616208	0	NA	NA	3,4,64,65	1	1	0	0.992234074593	0
chr3_ref_v2	76181	0	G,A	0	0	0,1,95,77	1	1	0	2	A,A	NA	NA	0.00579711768433	0	0,0,128,107	1	1	0	0.485638487348	0	2	A,A	NA	NA	0.0	0	NA	NA	0,1,120,71	1	1	0	1.71698705009	0	2	A,A	NA	NA	0.00522194398115	0	NA	NA	0,1,78,82	1	1	0	1.23376381947	0
chr3_ref_v2	76217	0	A,G	1	0	0,0,114,86	1	1	0	2	G,G	NA	NA	0.0	0	0,0,136,115	1	1	0	0.705840017915	0	2	G,G	NA	NA	0.0	0	NA	NA	0,0,120,104	1	1	0	0.789414270458	0	2	G,G	NA	NA	0.0	0	NA	NA	0,1,97,85	1	1	0	0.740868505833	0
chr3_ref_v2	76324	0	C,A	0	0	116,119,0,0	1	1	0	2	C,C	NA	NA	0.0	0	81,79,83,57	1	1	0	338.889295436	1	2	C,A	C,C	0.125	0.117783035656	0	g.76324C>A	0	105,132,0,1	1	1	0	1.14616841422	0	2	C,C	NA	NA	0.00421053253634	0	NA	NA	103,72,0,0	1	1	0	2.27652513945	0
chr3_ref_v2	76558	0	A,T	0	0	118,108,0,0	1	1	0	2	A,A	NA	NA	0.0	0	71,72,52,66	1	1	0	328.365609646	1	2	A,T	A,A	0.125	0.0591544224867	0	g.76558A>T	0	114,94,0,0	1	1	0	0.616272807948	0	2	A,A	NA	NA	0.0	0	NA	NA	97,102,0,0	1	1	0	0.751926826058	0
chr3_ref_v2	76860	0	G,A	0	0	129,122,0,0	1	1	0	2	G,G	NA	NA	0.0	0	169,140,0,0	1	1	0	0.881162084489	0	2	G,G	NA	NA	0.0	0	NA	NA	122,102,0,0	1	1	0	0.716193492513	0	2	G,G	NA	NA	0.0	0	NA	NA	59,39,59,41	1	1	0	325.571937787	1
chr3_ref_v2	77974	0	A,C	0	0	107,74,0,0	1	1	0	2	A,A	NA	NA	0.0	0	134,137,0,0	1	1	0	3.21443557412	0	2	A,A	NA	NA	0.0	0	NA	NA	64,52,56,42	1	1	0	320.547664474	1	2	A,C	A,A	0.125	0.0826917158451	0	g.77974A>C	0	115,78,0,0	1	1	0	0.398428524576	0
chr3_ref_v2	78319	0	C,T	0	0	64,65,0,0	1	1	0	2	C,C	NA	NA	0.0	0	44,44,41,37	1	1	0	314.082610347	1	2	C,T	NA	NA	0.120627987789	0	g.78319C>T	0	78,76,0,0	1	1	0	0.417335455029	0	2	C,C	NA	NA	0.0	0	NA	NA	72,72,0,0	1	1	0	0.390241284276	0
chr3_ref_v2	78432	0	A,G	0	0	77,62,1,0	1	1	0	2	A,A	NA	NA	0.00716848947861	0	121,86,0,0	1	1	0	0.787847185462	0	2	A,A	NA	NA	0.0	0	NA	NA	68,71,0,0	1	1	0	1.22555647394	0	2	A,A	NA	NA	0.0	0	NA	NA	35,35,25,28	1	1	0	45.4130943471	1
chr3_ref_v2	78680	0	AT,A	1	1	116,77,4,2	1	1	0	2	AT,AT	NA	NA	0.600598129149	0	125,108,2,2	1	1	0	1.75663315682	0	2	AT,AT	NA	NA	2.2018972259	0	NA	NA	57,28,48,38	1	1	0	312.543228255	1	2	AT,A	AT,AT	0.125	0.0551602264399	0	g.78681delT	0	95,57,0,2	1	1	0	0.742012367584	0
chr3_ref_v2	80005	0	C,T	1	0	133,90,0,0	1	1	0	2	C,C	NA	NA	0.0	0	173,127,0,1	1	1	0	0.573506276923	0	2	C,C	NA	NA	0.00332779009267	0	NA	NA	65,55,49,40	1	1	0	319.009236831	1	2	C,T	C,C	0.125	0.047540944769	0	g.80005C>T	0	101,74,0,0	1	1	0	0.505241807912	0
chr3_ref_v2	80067	0	T,C	0	0	51,53,45,55	1	1	0	2	T,C	NA	NA	0.0392207131533	0	77,64,49,59	1	1	0	1.71948650559	0	2	T,C	T,T	0.125	0.015314234973	0	NA	NA	46,39,44,41	1	1	0	0.879132590278	0	2	T,C	NA	NA	0.0	0	NA	NA	36,53,48,34	1	1	0	1.50389229586	0
chr3_ref_v2	81487	0	G,T	0	0	97,88,1,0	1	1	0	2	G,G	NA	NA	0.00539084863488	0	135,131,1,0	1	1	0	0.536509800583	0	2	G,G	NA	NA	0.00375234961855	0	NA	NA	67,45,65,43	1	1	0	325.041183445	1	2	G,T	NA	NA	0.0363676441709	0	g.81487G>T	0	101,72,0,0	1	1	0	1.26344053351	0
chr3_ref_v2	81789	0	TA,T	1	1	130,112,0,0	1	1	0	2	TA,TA	NA	NA	0.000641363431712	0	171,134,0,0	1	1	0	0.66226207767	0	2	TA,TA	NA	NA	0.00164550530687	0	NA	NA	54,51,54,45	1	1	0	323.620695371	1	2	TA,T	NA	NA	0.062015788144	0	g.81790delA	0	91,82,0,1	1	1	0	0.425256402291	0
chr3_ref_v2	82383	0	G,A	0	0	39,92,0,0	1	1	0	2	G,G	NA	NA	0.0	0	55,157,0,0	1	1	0	0.911198740704	0	2	G,G	NA	NA	0.0	0	NA	NA	16,55,21,50	1	1	0	315.566499876	1	2	G,A	NA	NA	0.0	0	g.82383G>A	0	32,87,0,0	1	1	0	0.563041692462	0
chr3_ref_v2	82580	0	C,CTATTCA	0	0	0,0,23,11	1	1	1	2	CTATTCA,CTATTCA	NA	NA	0.0	0	0,0,29,24	1	1	1	1.50843235914	0	2	CTATTCA,CTATTCA	NA	NA	0.0	0	NA	NA	0,0,18,17	1	1	1	1.53067769342	0	2	CTATTCA,CTATTCA	NA	NA	0.0	0	NA	NA	0,0,16,22	1	1	1	3.15517393833	0
chr3_ref_v2	82582	0	G,GTTAC	0	0	0,0,14,5	1	0	1	2	NA	NA	NA	NA	0	0,0,18,13	1	1	1	1.39606469876	0	2	GTTAC,GTTAC	NA	NA	0.0	0	NA	NA	0,0,14,10	1	1	1	1.15427399632	0	2	GTTAC,GTTAC	NA	NA	0.0	0	NA	NA	0,0,9,13	1	1	1	3.0816960349	0
chr3_ref_v2	82585	0	G,GA	0	0	0,0,6,0	0	0	1	2	NA	NA	NA	NA	0	0,0,7,4	1	0	1	0.0	0	2	NA	NA	NA	NA	0	NA	NA	0,0,6,5	1	0	1	0.0	0	2	NA	NA	NA	NA	0	NA	NA	0,0,3,5	1	0	1	0.0	0
chr3_ref_v2	82591	0	G,A	0	0	0,0,0,0	0	0	1	2	NA	NA	NA	NA	0	0,0,1,0	0	0	1	0.0	0	2	NA	NA	NA	NA	0	NA	NA	0,0,0,0	0	0	1	0.0	0	2	NA	NA	NA	NA	0	NA	NA	0,0,1,0	0	0	1	0.0	0
chr3_ref_v2	82611	0	A,AACTAGTATTT	1	0	0,0,0,0	0	0	1	2	NA	NA	NA	NA	0	0,0,2,0	0	0	1	0.0	0	2	NA	NA	NA	NA	0	NA	NA	0,0,0,0	0	0	1	0.0	0	2	NA	NA	NA	NA	0	NA	NA	0,0,2,0	0	0	1	0.0	0
chr3_ref_v2	82919	0	G,T	0	0	0,3,2,0	1	0	1	2	NA	NA	NA	NA	0	8,6,1,0	1	0	1	2.54134153358	0	2	NA	NA	NA	NA	0	NA	NA	1,4,2,0	1	0	1	0.195295539994	0	2	NA	NA	NA	NA	0	NA	NA	3,4,9,0	1	0	1	0.90815930515	0
chr3_ref_v2	82920	0	T,TTTCTTTAGCCATATA	0	0	1,3,2,0	1	0	1	2	NA	NA	NA	NA	0	8,6,1,0	1	0	1	2.94542922122	0	2	NA	NA	NA	NA	0	NA	NA	3,5,2,0	1	0	1	0.681231271455	0	2	NA	NA	NA	NA	0	NA	NA	4,5,9,0	1	0	1	0.97302773334	0
chr3_ref_v2	82922	0	C,T	0	0	5,7,2,0	1	0	1	2	NA	NA	NA	NA	0	12,11,0,0	1	1	1	1.2463913959	0	2	C,C	NA	NA	0.0	0	NA	NA	7,9,0,0	1	0	1	0.695704591599	0	2	NA	NA	NA	NA	0	NA	NA	5,6,4,0	1	0	1	0.809407847708	0
chr3_ref_v2	83006	1	A,G	1	0	135,110,0,0	1	1	0	2	NA	NA	NA	NA	0	89,89,85,89	1	1	0	354.274015462	1	2	NA	NA	NA	NA	0	NA	NA	120,98,0,0	1	1	0	0.393437235129	0	2	NA	NA	NA	NA	0	NA	NA	97,95,1,0	1	1	0	0.933010934262	0
chr3_ref_v2	83377	0	A,T	0	0	107,78,0,0	1	1	0	2	A,A	NA	NA	0.0	0	135,148,0,0	1	1	0	3.56796574212	0	2	A,A	NA	NA	0.0	0	NA	NA	62,39,39,42	1	1	0	316.148230675	1	2	A,T	A,A	0.125	0.0306430661121	0	g.83377A>T	0	77,111,0,0	1	1	0	6.08227679361	0
chr3_ref_v2	84302	1	G,A	0	0	0,0,0,4	0	0	1	2	NA	NA	NA	NA	0	1,0,1,7	1	0	1	0.0	0	2	NA	NA	NA	NA	0	NA	NA	0,0,1,6	1	0	1	0.0	0	2	NA	NA	NA	NA	0	NA	NA	2,0,6,5	1	0	1	0.0	0
chr3_ref_v2	84376	1	A,G	1	0	62,1,3,0	1	1	1	2	NA	NA	NA	NA	0	76,2,7,0	1	1	1	1.03989730706	0	2	NA	NA	NA	NA	0	NA	NA	43,3,3,0	1	1	1	1.43723224297	0	2	NA	NA	NA	NA	0	NA	NA	97,1,16,0	1	1	1	4.25488965625	0
chr3_ref_v2	84865	1	T,C	1	0	0,68,0,3	1	1	1	2	NA	NA	NA	NA	0	0,85,0,7	1	1	1	1.03787909234	0	2	NA	NA	NA	NA	0	NA	NA	0,59,0,3	1	1	1	0.309999813061	0	2	NA	NA	NA	NA	0	NA	NA	0,102,0,17	1	1	1	5.04621410243	0
chr3_ref_v2	84910	1	T,C	1	0	0,14,0,2	1	0	1	2	NA	NA	NA	NA	0	0,43,0,5	1	1	1	0.361826121349	0	2	NA	NA	NA	NA	0	NA	NA	0,26,0,2	1	1	1	0.525125542534	0	2	NA	NA	NA	NA	0	NA	NA	0,67,0,12	1	1	1	0.552745509786	0
chr3_ref_v2	91089	0	TAA,T,TA	1	1	51,16,1,0,5,1	1	1	0	2	TAA,TAA	NA	NA	1.17533212918	0	49,18,5,1,40,11	1	1	0	18.0617547863	1	2	TAA,TAA	TAA,TA	0.25	0.253698531316	0	NA	NA	0,1,39,11,32,11	1	1	0	311.243530717	1	2	T,TA	TA,TA	0.25	0.300972039244	0	g.91090_91091delAA,g.91090delA	0,0	63,7,0,0,10,0	1	1	0	1.68855884582	0
chr3_ref_v2	91627	0	C,A	1	0	110,101,0,0	1	1	0	2	C,C	NA	NA	0.0	0	139,127,0,1	1	1	0	0.375766036119	0	2	C,C	NA	NA	0.00375234961855	0	NA	NA	89,90,0,0	1	1	0	0.561480260127	0	2	C,C	NA	NA	0.0	0	NA	NA	52,43,49,51	1	1	0	322.977309198	1
chr3_ref_v2	92294	0	T,C	1	0	99,143,0,1	1	1	0	2	T,T	NA	NA	0.00412371718386	0	116,150,0,0	1	1	0	0.752518362851	0	2	T,T	NA	NA	0.0	0	NA	NA	79,107,0,0	1	1	0	0.504693466995	0	2	T,T	NA	NA	0.0	0	NA	NA	55,45,59,47	1	1	0	326.806254889	1
chr3_ref_v2	92527	0	C,T	0	0	85,98,0,0	1	1	0	2	C,C	NA	NA	0.0	0	110,116,0,0	1	1	0	0.577312613795	0	2	C,C	NA	NA	0.0	0	NA	NA	82,92,1,0	1	1	0	0.385687529623	0	2	C,C	NA	NA	0.00573067470898	0	NA	NA	41,38,47,45	1	1	0	320.027155926	1
chr3_ref_v2	92807	0	C,T	0	0	73,126,0,1	1	1	0	2	C,C	NA	NA	0.00501254182354	0	119,170,0,0	1	1	0	1.28533244543	0	2	C,C	NA	NA	0.0	0	NA	NA	77,122,0,0	1	1	0	0.579088592465	0	2	C,C	NA	NA	0.0	0	NA	NA	56,57,48,57	1	1	0	323.479070661	1
chr3_ref_v2	92824	0	T,C	0	0	76,123,0,0	1	1	0	2	T,T	NA	NA	0.0	0	119,169,0,0	1	1	0	0.829432188792	0	2	T,T	NA	NA	0.0	0	NA	NA	41,70,29,50	1	1	0	316.973363419	1	2	T,C	T,T	0.125	0.0887679205644	0	g.92824T>C	0	105,118,0,0	1	1	0	2.4922187297	0
chr3_ref_v2	92921	0	G,A	0	0	119,60,0,0	1	1	0	2	G,G	NA	NA	0.0	0	165,113,0,0	1	1	0	2.17563816728	0	2	G,G	NA	NA	0.0	0	NA	NA	53,36,42,37	1	1	0	315.952502665	1	2	G,A	NA	NA	0.119188517265	0	g.92921G>A	0	117,73,0,0	1	1	0	1.07246469968	0
chr3_ref_v2	93542	0	C,T	0	0	125,112,0,0	1	1	0	2	C,C	NA	NA	0.0	0	102,79,69,66	1	1	0	333.41528304	1	2	C,T	C,C	0.125	0.0419078245465	0	g.93542C>T	0	118,111,0,0	1	1	0	0.454420488142	0	2	C,C	NA	NA	0.0	0	NA	NA	82,80,0,0	1	1	0	0.512653879326	0
chr3_ref_v2	93765	0	C,T	0	0	128,138,0,0	1	1	0	2	C,C	NA	NA	0.0	0	160,161,0,0	1	1	0	0.557867726784	0	2	C,C	NA	NA	0.0	0	NA	NA	56,58,40,63	1	1	0	327.109793464	1	2	C,T	NA	NA	0.101469460165	0	g.93765C>T	0	100,79,0,0	1	1	0	1.73442428471	0
chr3_ref_v2	94135	0	T,A	1	0	107,146,0,0	1	1	0	2	T,T	NA	NA	0.0	0	147,182,0,0	1	1	0	0.695915012622	0	2	T,T	NA	NA	0.0	0	NA	NA	38,77,48,49	1	1	0	322.546787936	1	2	T,A	T,T	0.125	0.081093278421	0	g.94135T>A	0	103,114,0,0	1	1	0	1.1829512132	0
chr3_ref_v2	96022	0	T,C	0	0	113,112,0,0	1	1	0	2	T,T	NA	NA	0.0	0	155,191,0,0	1	1	0	1.64524889254	0	2	T,T	NA	NA	0.0	0	NA	NA	44,47,59,51	1	1	0	327.834861557	1	2	T,C	C,C	0.125	0.0616935690053	0	g.96022T>C	0	76,75,0,0	1	1	0	0.387470966616	0
chr3_ref_v2	96625	0	CT,C	1	1	182,107,0,0	1	1	0	2	CT,CT	NA	NA	0.00210948006748	0	201,158,0,0	1	1	0	2.5110681389	0	2	CT,CT	NA	NA	0.149090941557	0	NA	NA	79,62,57,45	1	1	0	324.889436769	1	2	CT,C	CT,CT	0.125	0.0855505555901	0	g.96626delT	0	123,130,0,0	1	1	0	6.151382847	0
chr3_ref_v2	97288	0	C,CA	0	0	96,124,0,0	1	1	0	2	C,C	NA	NA	0.0	0	127,172,0,0	1	1	0	0.469127886438	0	2	C,C	NA	NA	0.0	0	NA	NA	36,64,45,65	1	1	0	328.126297432	1	2	C,CA	NA	NA	0.0953101798043	0	g.97288_97289insA	0	86,90,0,0	1	1	0	1.05652938136	0
chr3_ref_v2	97467	0	C,T	1	0	108,101,0,0	1	1	0	2	C,C	NA	NA	0.0	0	143,138,0,0	1	1	0	0.428756321287	0	2	C,C	NA	NA	0.0	0	NA	NA	49,50,58,37	1	1	0	322.422093365	1	2	C,T	NA	NA	0.041242958534	0	g.97467C>T	0	76,97,0,0	1	1	0	1.67885724066	0
chr3_ref_v2	97654	0	C,A	0	0	130,104,0,0	1	1	0	2	C,C	NA	NA	0.0	0	129,130,2,0	1	1	0	1.41580385168	0	2	C,C	NA	NA	0.413157453731	0	NA	NA	77,116,0,1	1	1	0	5.31580391361	0	2	C,C	NA	NA	0.00516797015844	0	NA	NA	52,50,46,49	1	1	0	321.831317109	1
chr3_ref_v2	97831	0	C,T	0	0	112,117,0,0	1	1	0	2	C,C	NA	NA	0.0	0	73,65,48,51	1	1	0	321.368581473	1	2	C,T	C,C	0.125	0.0808194067417	0	g.97831C>T	0	115,74,0,0	1	1	0	3.44285616698	0	2	C,C	NA	NA	0.0	0	NA	NA	67,98,0,0	1	1	0	1.8019113244	0
chr3_ref_v2	99057	0	T,C	0	0	157,122,0,0	1	1	0	2	T,T	NA	NA	0.0	0	163,157,0,0	1	1	0	1.55022132959	0	2	T,T	NA	NA	0.0	0	NA	NA	53,57,58,54	1	1	0	329.831031208	1	2	T,C	NA	NA	0.0180185055027	0	g.99057T>C	0	99,112,0,0	1	1	0	2.57390817298	0
chr3_ref_v2	99172	0	C,T	0	0	138,175,0,0	1	1	0	2	C,C	NA	NA	0.0	0	98,84,99,84	1	1	0	367.212915605	1	2	C,T	NA	NA	0.00547946576463	0	g.99172C>T	0	111,126,0,0	1	1	0	0.677626562944	0	2	C,C	NA	NA	0.0	0	NA	NA	87,96,0,0	1	1	0	0.72806157241	0
chr3_ref_v2	99414	0	C,T	0	0	113,97,0,0	1	1	0	2	C,C	NA	NA	0.0	0	145,147,0,1	1	1	0	1.03495698298	0	2	C,C	NA	NA	0.00341880674879	0	NA	NA	54,60,55,61	1	1	0	327.838510963	1	2	C,T	NA	NA	0.0173917427119	0	g.99414C>T	0	90,79,0,0	1	1	0	0.398959079585	0
chr3_ref_v2	99548	0	AT,A	1	1	95,111,0,2	1	1	0	2	AT,AT	NA	NA	1.35893128959	0	65,60,49,68	1	1	0	323.118867004	1	2	AT,A	AT,AT	0.125	0.0802565037269	0	g.99549delT	0	92,104,0,3	1	1	0	0.52340743959	0	2	AT,AT	NA	NA	1.80465576928	0	NA	NA	84,87,2,3	1	1	0	0.960754283045	0
chr3_ref_v2	99620	0	A,G	1	0	122,86,0,1	1	1	0	2	A,A	NA	NA	0.00479617226349	0	148,144,1,0	1	1	0	2.53374207123	0	2	A,A	NA	NA	0.00341880674879	0	NA	NA	49,44,47,46	1	1	0	320.660541054	1	2	A,G	NA	NA	0.0	0	g.99620A>G	0	124,83,1,0	1	1	0	0.470619275361	0
chr3_ref_v2	100221	0	CTTTTTTT,C,CTT,CTTTT,CTTTTT	1	1	38,20,1,1,11,20,1,0,0,3	1	1	0	2	CTTTTTTT,CTT	CTTTTTTT,CTTTTT	0.125	0.554926556174	0	13,5,32,38,0,3,4,7,6,14	1	1	0	312.636860458	1	2	C,CTTTTT	CTTTTTTT,C	0.25	1.85455543528	1	g.100222_100223delTT|g.100222_100228delTTTTTTT,g.100221_100227>TTT|g.100221_100229TT>	0|0,0|0	5,3,27,26,0,1,9,9,0,3	1	1	0	310.785732043	1	2	C,CTTTT	CTTTTTTT,C	0.25	1.69791430946	0	g.100222_100224delTTT|g.100222_100228delTTTTTTT,g.100221_100227>TT|g.100221_100229TT>	0|0,0|0	11,2,1,4,20,33,7,17,1,4	1	1	0	17.7859309201	1
chr3_ref_v2	102022	0	C,T	0	0	99,92,0,0	1	1	0	2	C,C	NA	NA	0.0	0	57,58,66,75	1	1	0	337.13601065	1	2	C,T	T,T	0.125	0.047486666266	0	g.102022C>T	0	112,85,0,0	1	1	0	1.06734369388	0	2	C,C	NA	NA	0.0	0	NA	NA	66,89,0,0	1	1	0	1.99035378708	0
chr3_ref_v2	102224	0	G,A	1	0	107,97,0,0	1	1	0	2	G,G	NA	NA	0.0	0	55,60,72,72	1	1	0	339.469165988	1	2	G,A	A,A	0.125	0.0264332570682	0	g.102224G>A	0	105,110,0,1	1	1	0	0.771114392685	0	2	G,G	NA	NA	0.0046403795565	0	NA	NA	85,76,0,0	1	1	0	0.391685128555	0
chr3_ref_v2	104491	0	G,A	1	0	116,147,0,1	1	1	0	2	G,G	NA	NA	0.00379507096855	0	157,167,0,0	1	1	0	1.27834204737	0	2	G,G	NA	NA	0.0	0	NA	NA	106,109,0,0	1	1	0	1.21416272798	0	2	G,G	NA	NA	0.0	0	NA	NA	39,47,40,49	1	1	0	321.810862668	1
chr3_ref_v2	105152	0	C,A	0	0	100,125,0,0	1	1	0	2	C,C	NA	NA	0.0	0	57,61,72,61	1	1	0	336.107577297	1	2	C,A	NA	NA	0.119664503756	0	g.105152C>A	0	102,91,1,2	1	1	0	1.87264409364	0	2	C,C	NA	NA	0.420889578434	0	NA	NA	98,95,0,0	1	1	0	1.39405619753	0
chr3_ref_v2	106244	0	GA,G	1	1	69,52,9,7	1	1	0	2	GA,GA	NA	NA	0.785600802371	0	59,37,55,60	1	1	0	35.2329605568	1	2	GA,GA	GA,G	0.5	0.0142135155473	0	NA	NA	70,59,8,6	1	1	0	0.65829463252	0	2	GA,GA	NA	NA	1.58674834414	0	NA	NA	0,0,0,0	0	0	0	0.0	0
chr3_ref_v2	106286	0	G,T	0	0	66,72,0,0	1	1	0	2	G,G	NA	NA	0.0	0	59,42,54,56	1	1	0	321.843399541	1	2	G,T	NA	NA	0.0853598489512	0	g.106286G>T	0	84,73,0,0	1	1	0	1.06853067766	0	2	G,G	NA	NA	0.0	0	NA	NA	78,69,0,0	1	1	0	0.94634059992	0
chr3_ref_v2	109307	0	A,G	0	0	114,148,0,0	1	1	0	2	A,A	NA	NA	0.0	0	188,197,1,1	1	1	0	1.61927347412	0	2	A,A	NA	NA	0.005181358742	0	NA	NA	121,127,1,0	1	1	0	1.25988472377	0	2	A,A	NA	NA	0.00402415029973	0	NA	NA	53,65,55,55	1	1	0	327.69426806	1
chr3_ref_v2	109859	0	C,T	0	0	136,136,0,0	1	1	0	2	C,C	NA	NA	0.0	0	160,177,1,0	1	1	0	0.697775424225	0	2	C,C	NA	NA	0.00296296513066	0	NA	NA	55,69,55,61	1	1	0	330.466178818	1	2	C,T	NA	NA	0.0666913744987	0	g.109859C>T	0	92,119,0,0	1	1	0	1.49768551269	0
chr3_ref_v2	112455	0	AT,A	1	1	96,151,0,0	1	1	0	2	AT,AT	NA	NA	0.00210948006748	0	150,191,0,0	1	1	0	1.55444268091	0	2	AT,AT	NA	NA	0.0976510303527	0	NA	NA	55,64,47,60	1	1	0	326.356446037	1	2	AT,A	NA	NA	0.117492495598	0	g.112456delT	0	105,103,0,0	1	1	0	3.61391109078	0
chr3_ref_v2	112960	0	G,A	0	0	104,83,0,0	1	1	0	2	G,G	NA	NA	0.0	0	161,149,1,0	1	1	0	0.943609073997	0	2	G,G	NA	NA	0.00322061470004	0	NA	NA	119,117,0,0	1	1	0	1.23141251534	0	2	G,G	NA	NA	0.0	0	NA	NA	54,50,58,46	1	1	0	323.154125921	1
chr3_ref_v2	112978	0	G,T	0	0	103,97,0,0	1	1	0	2	G,G	NA	NA	0.0	0	151,165,0,1	1	1	0	0.956022779598	0	2	G,G	NA	NA	0.00315956029037	0	NA	NA	66,61,47,57	1	1	0	322.519203141	1	2	G,T	G,G	0.125	0.0515182409637	0	g.112978G>T	0	100,92,0,0	1	1	0	0.403240873082	0
chr3_ref_v2	113300	0	C,T	0	0	128,93,0,0	1	1	0	2	C,C	NA	NA	0.0	0	83,59,69,65	1	1	0	334.248382316	1	2	C,T	NA	NA	0.0579872576503	0	g.113300C>T	0	108,94,1,0	1	1	0	0.930898593507	0	2	C,C	NA	NA	0.00493828164058	0	NA	NA	82,108,0,1	1	1	0	4.73117675179	0
chr3_ref_v2	114287	0	A,G	0	0	123,139,0,0	1	1	0	2	A,A	NA	NA	0.0	0	160,192,0,0	1	1	0	0.532599892224	0	2	A,A	NA	NA	0.0	0	NA	NA	55,67,39,61	1	1	0	325.22085645	1	2	A,G	A,A	0.125	0.0524635695357	0	g.114287A>G	0	103,104,0,0	1	1	0	0.651129848171	0
chr3_ref_v2	114800	0	T,C	0	0	113,114,0,0	1	1	0	2	T,T	NA	NA	0.0	0	128,176,0,0	1	1	0	2.45482612766	0	2	T,T	NA	NA	0.0	0	NA	NA	48,61,48,47	1	1	0	321.219376712	1	2	T,C	T,T	0.125	0.113843437652	0	g.114800T>C	0	90,113,0,0	1	1	0	1.19303609579	0
chr3_ref_v2	115848	0	G,T	0	0	155,111,3,0	1	1	0	2	G,G	NA	NA	0.70436225138	0	153,112,34,47	1	1	0	61.1557870811	1	2	G,G	G,T	0.5	0.0866683826457	1	NA	NA	116,118,1,0	1	1	0	2.55569747546	0	2	G,G	NA	NA	0.00426439878646	0	NA	NA	130,88,0,0	1	1	0	0.65184021537	0
chr3_ref_v2	116304	0	C,T	0	0	115,116,0,0	1	1	0	2	C,C	NA	NA	0.0	0	155,182,0,0	1	1	0	1.05746666984	0	2	C,C	NA	NA	0.0	0	NA	NA	79,59,53,43	1	1	0	320.761409207	1	2	C,T	C,C	0.125	0.111591065408	0	g.116304C>T	0	123,105,0,0	1	1	0	0.949583589094	0
chr3_ref_v2	116606	0	C,A	0	0	121,101,0,0	1	1	0	2	C,C	NA	NA	0.0	0	163,130,0,1	1	1	0	0.439032980395	0	2	C,C	NA	NA	0.00340715832161	0	NA	NA	63,58,45,66	1	1	0	327.456274668	1	2	C,A	NA	NA	0.0862603442844	0	g.116606C>A	0	98,105,1,0	1	1	0	1.34740687146	0
chr3_ref_v2	117186	0	TA,T	1	1	106,105,3,1	1	1	0	2	TA,TA	NA	NA	0.159708757947	0	165,125,2,3	1	1	0	1.90315291209	0	2	TA,TA	NA	NA	1.35538559211	0	NA	NA	87,86,1,0	1	1	0	0.480224587768	0	2	TA,TA	NA	NA	1.563900184	0	NA	NA	46,40,40,27	1	1	0	311.758271723	1
chr3_ref_v2	117205	0	C,CA	1	1	112,110,0,0	1	1	0	2	C,C	NA	NA	0.348064550853	0	165,131,2,2	1	1	0	1.27436698066	0	2	C,C	NA	NA	0.502123457614	0	NA	NA	88,85,2,3	1	1	0	1.68483768329	0	2	C,C	NA	NA	0.167763039957	0	NA	NA	57,38,42,31	1	1	0	315.686182609	1
chr3_ref_v2	117312	0	G,A	1	0	108,97,0,0	1	1	0	2	G,G	NA	NA	0.0	0	166,144,0,1	1	1	0	0.416319487351	0	2	G,G	NA	NA	0.00322061470004	0	NA	NA	106,79,0,0	1	1	0	0.94600560607	0	2	G,G	NA	NA	0.0	0	NA	NA	48,42,41,49	1	1	0	319.923469088	1
chr3_ref_v2	117985	0	C,T	1	0	114,97,0,1	1	1	0	2	C,C	NA	NA	0.00472814119595	0	102,131,13,11	1	1	0	12.4135925307	1	2	C,C	C,T	0.25	0.327074474162	1	NA	NA	99,98,0,0	1	1	0	0.854448499774	0	2	C,C	NA	NA	0.0	0	NA	NA	83,92,0,0	1	1	0	1.41737051694	0
chr3_ref_v2	118153	0	C,A	0	0	96,101,0,1	1	1	0	2	C,C	NA	NA	0.00506330195655	0	104,118,0,0	1	1	0	0.582025902693	0	2	C,C	NA	NA	0.0	0	NA	NA	44,48,39,51	1	1	0	319.824406066	1	2	C,A	NA	NA	0.0219789067188	0	g.118153C>A	0	66,86,0,0	1	1	0	1.02981676719	0
chr3_ref_v2	118707	0	CT,C	1	1	128,121,0,3	1	1	0	2	CT,CT	NA	NA	0.325303520936	0	188,137,0,0	1	1	0	2.41441495919	0	2	CT,CT	NA	NA	2.38562058334	0	NA	NA	122,97,3,0	1	1	0	1.49344933766	0	2	CT,CT	NA	NA	1.10653313876	0	NA	NA	52,34,64,46	1	1	0	326.904173287	1
chr3_ref_v2	118854	0	A,G	0	0	83,144,0,0	1	1	0	2	A,A	NA	NA	0.0	0	75,112,76,73	1	1	0	338.682792346	1	2	A,G	A,A	0.125	0.0241521173718	0	g.118854A>G	0	111,126,0,0	1	1	0	3.30599651932	0	2	A,A	NA	NA	0.0	0	NA	NA	105,108,0,0	1	1	0	4.3097711514	0
chr3_ref_v2	119412	0	G,A	0	0	96,136,0,0	1	1	0	2	G,G	NA	NA	0.0	0	62,105,67,82	1	1	0	341.092285801	1	2	G,A	NA	NA	0.114047506471	0	g.119412G>A	0	79,117,0,0	1	1	0	0.431785328379	0	2	G,G	NA	NA	0.0	0	NA	NA	70,109,0,0	1	1	0	0.545813560418	0
chr3_ref_v2	120380	0	C,T	0	0	93,106,0,0	1	1	0	2	C,C	NA	NA	0.0	0	98,104,0,0	1	1	0	0.502295156549	0	2	C,C	NA	NA	0.0	0	NA	NA	78,105,0,0	1	1	0	0.840516811588	0	2	C,C	NA	NA	0.0	0	NA	NA	45,45,38,40	1	1	0	316.179602584	1
chr3_ref_v2	122344	0	C,T	0	0	104,121,0,0	1	1	0	2	C,C	NA	NA	0.0	0	175,161,0,0	1	1	0	1.79081839326	0	2	C,C	NA	NA	0.0	0	NA	NA	91,112,5,15	1	1	0	13.4697536254	1	2	C,C	C,T	0.25	0.371563556432	1	NA	NA	97,105,0,0	1	1	0	0.504486487651	0
chr3_ref_v2	123526	0	G,A	0	0	109,126,0,0	1	1	0	2	G,G	NA	NA	0.0	0	157,157,0,1	1	1	0	0.93439268706	0	2	G,G	NA	NA	0.00317965291738	0	NA	NA	101,113,0,0	1	1	0	0.419244414286	0	2	G,G	NA	NA	0.0	0	NA	NA	54,51,35,42	1	1	0	316.441594338	1
chr3_ref_v2	123634	0	G,T	1	0	124,115,0,0	1	1	0	2	G,G	NA	NA	0.0	0	167,164,1,0	1	1	0	0.492797005646	0	2	G,G	NA	NA	0.00301659353943	0	NA	NA	121,101,0,0	1	1	0	0.635247638693	0	2	G,G	NA	NA	0.0	0	NA	NA	56,65,59,43	1	1	0	324.334326643	1
chr3_ref_v2	123850	0	G,A	0	0	137,118,0,1	1	1	0	2	G,G	NA	NA	0.00391389932114	0	168,133,2,0	1	1	0	0.637882844125	0	2	G,G	NA	NA	0.412087648869	0	NA	NA	51,55,50,54	1	1	0	325.775880768	1	2	G,A	NA	NA	0.0190481949707	0	g.123850G>A	0	103,99,0,0	1	1	0	0.669446884276	0
chr3_ref_v2	124409	0	G,A	0	0	119,118,0,0	1	1	0	2	G,G	NA	NA	0.0	0	86,71,86,80	1	1	0	350.71860133	1	2	G,A	NA	NA	0.0557419830082	0	g.124409G>A	0	133,111,1,0	1	1	0	0.973627478756	0	2	G,G	NA	NA	0.00408998525153	0	NA	NA	122,80,0,0	1	1	0	2.81861612017	0
chr3_ref_v2	125918	0	A,G	1	0	85,123,0,0	1	1	0	2	A,A	NA	NA	0.0	0	132,152,0,0	1	1	0	1.53562425447	0	2	A,A	NA	NA	0.0	0	NA	NA	44,52,58,56	1	1	0	327.970624154	1	2	A,G	G,G	0.125	0.0794641713542	0	g.125918A>G	0	65,96,0,0	1	1	0	0.394527884099	0
chr3_ref_v2	126149	0	CTT,C,CT	1	1	50,37,2,0,3,6	1	1	0	2	CTT,CTT	NA	NA	1.43654762844	0	4,2,30,24,55,41	1	1	0	310.840285016	1	2	CT,CT	C,CT	0.125	0.0794075296126	0	g.126150delT,g.126150delT	0,1	55,50,1,0,5,8	1	1	0	0.717077723614	0	2	CTT,CTT	NA	NA	1.45500426208	0	NA	NA	49,32,1,2,16,10	1	1	0	6.73312439195	0
chr3_ref_v2	126304	0	T,C	1	0	83,100,0,0	1	1	0	2	T,T	NA	NA	0.0	0	95,122,0,0	1	1	0	0.48625285725	0	2	T,T	NA	NA	0.0	0	NA	NA	74,103,0,0	1	1	0	0.727995544051	0	2	T,T	NA	NA	0.0	0	NA	NA	27,52,31,50	1	1	0	318.030307996	1
chr3_ref_v2	126332	0	T,C	0	0	87,104,0,0	1	1	0	2	T,T	NA	NA	0.0	0	144,131,0,0	1	1	0	1.9160612477	0	2	T,T	NA	NA	0.0	0	NA	NA	46,47,67,45	1	1	0	327.964482511	1	2	T,C	C,C	0.125	0.0654150501391	0	g.126332T>C	0	94,92,0,0	1	1	0	1.02841460805	0
chr3_ref_v2	126473	0	AT,A	1	1	70,53,13,7	1	1	0	2	AT,AT	NA	NA	0.201902986113	0	47,41,65,61	1	1	0	36.8039045799	1	2	AT,A	AT,AT	0.125	0.0556098561379	0	g.126474delT	0	6,4,80,72	1	1	0	313.996451033	1	2	A,A	AT,A	0.125	0.336357878125	0	g.126474delT,g.126474delT	0,1	30,21,46,26	1	1	0	22.3450008792	1
chr3_ref_v2	126693	0	CT,C	1	1	96,156,0,0	1	1	0	2	CT,CT	NA	NA	0.00210948006748	0	62,107,78,87	1	1	0	350.76583917	1	2	CT,C	NA	NA	0.0357986554684	0	g.126694delT	0	106,127,0,0	1	1	0	1.99146178318	0	2	CT,CT	NA	NA	0.0061909380091	0	NA	NA	89,104,0,1	1	1	0	1.89477227317	0
chr3_ref_v2	128834	0	TA,T	1	1	56,86,1,3	1	1	0	2	TA,TA	NA	NA	1.42257613943	0	95,108,0,3	1	1	0	1.88429565215	0	2	TA,TA	NA	NA	2.70615988473	0	NA	NA	31,36,34,31	1	1	0	50.7083245876	1	2	TA,T	TA,TA	0.25	0.0511051600283	0	g.128835delA	0	39,31,49,47	1	1	0	316.559749458	1
chr3_ref_v2	128859	0	TA,T	1	1	30,39,27,40	1	1	0	2	TA,T	TA,TA	0.125	0.0808283046978	0	2,0,77,104	1	1	0	308.172709033	1	2	T,T	NA	NA	0.872627019628	0	g.128860delA	1	24,35,30,39	1	1	0	0.827991893942	0	2	TA,T	TA,TA	0.25	0.0387281866041	0	NA	NA	2,2,91,70	1	1	0	308.519526372	1
chr3_ref_v2	130277	0	G,A	0	0	122,107,0,0	1	1	0	2	G,G	NA	NA	0.0	0	76,47,98,51	1	1	0	350.867120095	1	2	G,A	A,A	0.125	0.0595524777079	0	g.130277G>A	0	116,102,0,0	1	1	0	0.393560433727	0	2	G,G	NA	NA	0.0	0	NA	NA	120,100,0,0	1	1	0	0.455981921818	0
chr3_ref_v2	131762	0	A,G	0	0	83,120,0,0	1	1	0	2	A,A	NA	NA	0.0	0	82,118,0,0	1	1	0	0.392137176709	0	2	A,A	NA	NA	0.0	0	NA	NA	55,54,34,43	1	1	0	315.626049207	1	2	A,G	A,A	0.125	0.0962280320946	0	g.131762A>G	0	93,107,0,0	1	1	0	1.23950990183	0
chr3_ref_v2	133817	0	C,T	1	0	83,98,0,0	1	1	0	2	C,C	NA	NA	0.0	0	134,108,0,0	1	1	0	2.84883044029	0	2	C,C	NA	NA	0.0	0	NA	NA	75,94,0,1	1	1	0	0.430275813098	0	2	C,C	NA	NA	0.00589972212719	0	NA	NA	50,43,36,38	1	1	0	314.64673054	1
chr3_ref_v2	134042	0	C,T	1	0	94,86,0,0	1	1	0	2	C,C	NA	NA	0.0	0	54,62,52,79	1	1	0	333.753561515	1	2	C,T	NA	NA	0.121607132095	0	g.134042C>T	0	98,77,0,0	1	1	0	0.761571223968	0	2	C,C	NA	NA	0.0	0	NA	NA	97,77,0,0	1	1	0	0.717206533478	0
chr3_ref_v2	134409	0	C,T	0	0	129,124,0,0	1	1	0	2	C,C	NA	NA	0.0	0	77,92,80,82	1	1	0	348.923389735	1	2	C,T	NA	NA	0.0423023796907	0	g.134409C>T	0	140,119,0,0	1	1	0	0.761107740175	0	2	C,C	NA	NA	0.0	0	NA	NA	93,99,0,0	1	1	0	0.593426616224	0
chr3_ref_v2	134494	0	C,T	1	0	123,110,0,0	1	1	0	2	C,C	NA	NA	0.0	0	180,147,0,0	1	1	0	0.660550248291	0	2	C,C	NA	NA	0.0	0	NA	NA	68,47,60,53	1	1	0	327.882119281	1	2	C,T	NA	NA	0.0175443096509	0	g.134494C>T	0	99,91,0,0	1	1	0	0.407698036812	0
chr3_ref_v2	134586	0	A,G	0	0	136,120,0,0	1	1	0	2	A,A	NA	NA	0.0	0	188,171,0,0	1	1	0	0.438042079285	0	2	A,A	NA	NA	0.0	0	NA	NA	130,141,0,0	1	1	0	1.33040262831	0	2	A,A	NA	NA	0.0	0	NA	NA	54,54,52,44	1	1	0	322.847566908	1
chr3_ref_v2	135256	0	A,T	0	0	59,67,48,58	1	1	0	2	A,T	A,A	0.125	0.0784716154415	0	77,80,79,93	1	1	0	1.50672264375	0	2	A,T	NA	NA	0.0912486714651	0	NA	NA	63,75,60,58	1	1	0	0.809707944494	0	2	A,T	A,A	0.125	0.0947453675894	0	NA	NA	49,64,64,54	1	1	0	2.20402127077	0
chr3_ref_v2	137302	0	G,T	0	0	30,58,27,48	1	1	0	2	G,T	G,G	0.125	0.091465727339	0	104,165,0,0	1	1	0	308.453010543	1	2	G,G	NA	NA	0.0	0	g.137301_137303T>G	1	71,130,0,1	1	1	0	308.170839288	1	2	G,G	NA	NA	0.00496278934213	0	g.137301_137303T>G	1	70,106,0,0	1	1	0	308.013260575	1
chr3_ref_v2	140370	0	T,C	0	0	91,91,0,0	1	1	0	2	T,T	NA	NA	0.0	0	106,119,0,0	1	1	0	0.682990285961	0	2	T,T	NA	NA	0.0	0	NA	NA	91,99,0,0	1	1	0	0.531629235081	0	2	T,T	NA	NA	0.0	0	NA	NA	53,32,47,37	1	1	0	317.716684104	1
chr3_ref_v2	141010	0	GAAA,G,GA,GAA	1	1	3,17,1,0,4,11,32,39	1	1	0	2	GAAA,GAA	GAA,GAA	0.5	0.48081190576	0	1,2,44,55,16,30,0,2	1	1	0	319.76028296	1	2	G,GA	NA	NA	0.546748620173	0	g.141011_141012delAA|g.141011_141013delAAA,g.141010_141013A>|g.141010_141014AA>	0|0,0|0	1,6,3,7,25,26,18,34	1	1	0	13.2751758661	1	2	GA,GAA	GAAA,GAA	0.125	0.706136950161	0	g.141011_141012delAA	0	0,5,43,35,5,8,23,19	1	1	0	66.3157670241	1
chr3_ref_v2	143020	0	CA,C	1	1	110,121,0,1	1	1	0	2	CA,CA	NA	NA	0.00221018107704	0	148,127,0,0	1	1	0	1.7636094629	0	2	CA,CA	NA	NA	0.00644591324615	0	NA	NA	57,54,58,45	1	1	0	324.636242439	1	2	CA,C	NA	NA	0.0859990500307	0	g.143021delA	0	89,86,0,0	1	1	0	0.712251584757	0
chr3_ref_v2	143112	0	G,A	0	0	105,108,0,0	1	1	0	2	G,G	NA	NA	0.0	0	153,129,1,0	1	1	0	1.2360969016	0	2	G,G	NA	NA	0.00353982670512	0	NA	NA	98,107,1,0	1	1	0	0.45127590441	0	2	G,G	NA	NA	0.00486618965117	0	NA	NA	46,45,51,45	1	1	0	322.017052735	1
chr3_ref_v2	143624	0	C,T	0	0	103,106,0,1	1	1	0	2	C,C	NA	NA	0.00477327875266	0	111,145,0,0	1	1	0	1.60023656698	0	2	C,C	NA	NA	0.0	0	NA	NA	58,54,49,52	1	1	0	322.415632763	1	2	C,T	NA	NA	0.103378354454	0	g.143624C>T	0	82,102,0,0	1	1	0	1.01450932911	0
chr3_ref_v2	146516	0	GA,G	1	1	100,129,2,2	1	1	0	2	GA,GA	NA	NA	1.17709505191	0	131,122,7,5	1	1	0	2.46336374173	0	2	GA,GA	NA	NA	1.1856359724	0	NA	NA	78,89,1,4	1	1	0	1.21973624888	0	2	GA,GA	NA	NA	1.42139137115	0	NA	NA	48,52,42,59	1	1	0	318.717761556	1
chr3_ref_v2	146928	0	A,G	1	0	15,118,0,0	1	1	0	2	A,A	NA	NA	0.0	0	26,135,0,0	1	1	0	1.44755299028	0	2	A,A	NA	NA	0.0	0	NA	NA	20,64,12,55	1	1	0	316.84777829	1	2	A,G	A,A	0.125	0.0251902488286	0	g.146928A>G	0	7,90,0,0	1	1	0	0.910511246058	0
chr3_ref_v2	146963	0	TCA,T	0	0	0,0,1,64	1	1	1	2	T,T	NA	NA	0.0	0	0,0,3,91	1	1	1	0.758932883602	0	2	T,T	NA	NA	0.0	0	NA	NA	0,0,6,71	1	1	1	2.97694989352	0	2	T,T	NA	NA	0.0	0	NA	NA	0,0,2,53	1	1	1	0.693419845517	0
chr3_ref_v2	146970	0	G,T	0	0	0,0,0,56	0	1	1	2	T,T	NA	NA	0.0176995770994	0	0,0,1,80	1	1	1	0.0	0	2	T,T	NA	NA	0.0	0	NA	NA	0,0,4,64	1	1	1	0.0	0	2	T,T	NA	NA	0.0	0	NA	NA	0,0,1,46	1	1	1	0.0	0
chr3_ref_v2	146971	0	A,AAAAATCAACTAT	0	0	0,3,0,48	1	1	1	2	AAAAATCAACTAT,AAAAATCAACTAT	A,AAAAATCAACTAT	0.125	0.251590637159	0	0,1,0,66	1	1	1	1.11241857783	0	2	AAAAATCAACTAT,AAAAATCAACTAT	NA	NA	0.0	0	NA	NA	0,2,1,52	1	1	1	0.314249033718	0	2	AAAAATCAACTAT,AAAAATCAACTAT	A,AAAAATCAACTAT	0.125	0.163629423782	0	NA	NA	0,0,0,41	0	1	1	0.0	0
chr3_ref_v2	146973	0	C,A	0	0	0,3,0,37	1	1	1	2	A,A	C,A	0.25	0.305381649551	0	0,2,0,54	1	1	1	0.718808480793	0	2	A,A	C,A	0.125	0.200670695462	0	NA	NA	0,2,0,46	1	1	1	0.543968991975	0	2	A,A	C,A	0.125	0.0434851119397	0	NA	NA	0,0,0,38	0	1	1	0.0	0
chr3_ref_v2	146976	0	G,T	1	0	0,2,0,29	1	1	1	2	T,T	G,T	0.25	0.356674943939	0	0,1,0,50	1	1	1	0.856459536828	0	2	T,T	NA	NA	0.0	0	NA	NA	0,1,0,44	1	1	1	0.71537373795	0	2	T,T	NA	NA	0.0	0	NA	NA	0,0,0,34	0	1	1	0.0	0
chr3_ref_v2	146977	0	C,A	1	0	0,2,0,29	1	1	1	2	A,A	C,A	0.25	0.356674943939	0	0,1,0,49	1	1	1	0.832643624023	0	2	A,A	NA	NA	0.0	0	NA	NA	0,1,0,44	1	1	1	0.71537373795	0	2	A,A	NA	NA	0.0	0	NA	NA	0,0,0,32	0	1	1	0.0	0
chr3_ref_v2	146978	0	CGCG,C	1	0	0,2,0,28	1	1	1	2	C,C	CGCG,C	0.25	0.322773392263	0	0,1,0,45	1	1	1	0.775243559525	0	2	C,C	NA	NA	0.0	0	NA	NA	0,1,0,43	1	1	1	0.726966038019	0	2	C,C	NA	NA	0.0	0	NA	NA	0,0,0,32	0	1	1	0.0	0
chr3_ref_v2	146985	0	CG,C	0	0	0,0,0,25	0	1	1	2	C,C	NA	NA	0.0392207131533	0	0,1,0,35	1	1	1	0.0	0	2	C,C	NA	NA	0.0	0	NA	NA	0,1,0,35	1	1	1	0.0	0	2	C,C	NA	NA	0.0	0	NA	NA	0,0,0,28	0	1	1	0.0	0
chr3_ref_v2	146987	0	C,T	0	0	0,0,0,21	0	1	1	2	T,T	NA	NA	0.0465200156349	0	0,0,0,32	0	1	1	0.0	0	2	T,T	NA	NA	0.0307716586668	0	NA	NA	0,0,0,33	0	1	1	0.0	0	2	T,T	NA	NA	0.0298529631497	0	NA	NA	0,0,0,25	0	1	1	0.0	0
chr3_ref_v2	146993	1	TCG,T	0	0	0,0,0,19	0	0	1	2	NA	NA	NA	NA	0	0,0,0,28	0	1	1	0.0	0	2	NA	NA	NA	NA	0	NA	NA	0,0,0,28	0	1	1	0.0	0	2	NA	NA	NA	NA	0	NA	NA	0,0,0,20	0	1	1	0.0	0
chr3_ref_v2	146996	1	T,TAC	1	0	0,0,0,16	0	0	1	2	NA	NA	NA	NA	0	0,0,0,26	0	1	1	0.0	0	2	NA	NA	NA	NA	0	NA	NA	0,0,0,27	0	1	1	0.0	0	2	NA	NA	NA	NA	0	NA	NA	0,0,0,19	0	0	1	0.0	0
chr3_ref_v2	147499	1	T,TC	0	0	2,0,0,0	0	0	1	2	NA	NA	NA	NA	0	1,0,0,0	0	0	1	0.0	0	2	NA	NA	NA	NA	0	NA	NA	1,0,0,0	0	0	1	0.0	0	2	NA	NA	NA	NA	0	NA	NA	3,1,0,1	1	0	1	0.0	0
chr3_ref_v2	147504	1	A,AATATT	0	0	4,1,0,0	1	0	1	2	NA	NA	NA	NA	0	2,1,0,0	1	0	1	0.31756416442	0	2	NA	NA	NA	NA	0	NA	NA	6,0,0,2	1	0	1	0.489165761531	0	2	NA	NA	NA	NA	0	NA	NA	8,1,0,4	1	0	1	0.658362740472	0
chr3_ref_v2	147517	1	GGA,G	0	0	22,2,0,0	1	1	1	2	NA	NA	NA	NA	0	13,2,0,0	1	0	1	0.451703349727	0	2	NA	NA	NA	NA	0	NA	NA	20,0,0,4	1	1	1	2.03140772337	0	2	NA	NA	NA	NA	0	NA	NA	27,2,0,5	1	1	1	1.97720697428	0
chr3_ref_v2	147522	1	GAGGA,G	0	0	31,3,0,0	1	1	1	2	NA	NA	NA	NA	0	17,2,0,0	1	0	1	0.314919741464	0	2	NA	NA	NA	NA	0	NA	NA	29,0,0,4	1	1	1	2.14583562236	0	2	NA	NA	NA	NA	0	NA	NA	33,3,0,5	1	1	1	2.26482627978	0
chr3_ref_v2	147530	1	ATCG,A	1	0	34,5,0,0	1	1	1	2	NA	NA	NA	NA	0	27,4,0,0	1	1	1	0.311271298356	0	2	NA	NA	NA	NA	0	NA	NA	34,1,0,4	1	1	1	2.06388520302	0	2	NA	NA	NA	NA	0	NA	NA	39,3,0,5	1	1	1	2.2986478884	0
chr3_ref_v2	147539	1	T,TTTA	1	0	37,6,0,0	1	1	1	2	NA	NA	NA	NA	0	31,4,0,0	1	1	1	0.372381493553	0	2	NA	NA	NA	NA	0	NA	NA	38,1,0,4	1	1	1	2.15877541622	0	2	NA	NA	NA	NA	0	NA	NA	49,3,0,5	1	1	1	2.18373855676	0
chr3_ref_v2	148398	0	G,A	0	0	134,104,0,0	1	1	0	2	G,G	NA	NA	0.0	0	103,77,0,0	1	1	0	0.417275468727	0	2	G,G	NA	NA	0.0	0	NA	NA	121,97,0,0	1	1	0	0.41940800552	0	2	G,G	NA	NA	0.0	0	NA	NA	55,38,66,50	1	1	0	331.587774846	1
chr3_ref_v2	149086	0	C,T	1	0	99,123,0,0	1	1	0	2	C,C	NA	NA	0.0	0	67,81,0,0	1	1	0	0.399489381569	0	2	C,C	NA	NA	0.0	0	NA	NA	47,56,36,67	1	1	0	327.242435622	1	2	C,T	NA	NA	0.0	0	g.149086C>T	0	82,110,0,0	1	1	0	0.507515360377	0
[truncated: 13,758 more rows]
[truncated: 8 more columns]
